# Supplementary material for: Recovery of neural dynamics criticality in personalized whole-brain models of stroke
Source: Nat Commun. 2022 Jun 27;13:3683. doi: 10.1038/s41467-022-30892-6 (PMC9237050; doi:10.1038/s41467-022-30892-6)
Supplement: Supplementary file 3 — Source Data [file 41467_2022_30892_MOESM3_ESM.zip]

Archive with 360 entries (323 files):
- Source_Data/
- Source_Data/README.txt
- Source_Data/RSN_template.txt
- Source_Data/RSN_community.txt
- Source_Data/SupFig10-SupFig16/
- Source_Data/SupFig10-SupFig16/controls/
- Source_Data/SupFig10-SupFig16/controls/t_vals.csv
- Source_Data/SupFig10-SupFig16/controls/Controls_t2_A.csv
- Source_Data/SupFig10-SupFig16/controls/Controls_t2_sdA.csv
- Source_Data/SupFig10-SupFig16/controls/Controls_t1_A.csv
- Source_Data/SupFig10-SupFig16/controls/Controls_t1_sdA.csv
- Source_Data/SupFig10-SupFig16/controls/Controls_t2_S1.csv
- Source_Data/SupFig10-SupFig16/controls/Controls_t2_S2.csv
- Source_Data/SupFig10-SupFig16/controls/Controls_t1_S1.csv
- Source_Data/SupFig10-SupFig16/controls/Controls_t1_S2.csv
- Source_Data/SupFig10-SupFig16/controls/Controls_t2_H.csv
- Source_Data/SupFig10-SupFig16/controls/Controls_t1_H.csv
- Source_Data/SupFig10-SupFig16/controls/Controls_t2_FC.csv
- Source_Data/SupFig10-SupFig16/controls/Controls_t1_FC.csv
- Source_Data/SupFig10-SupFig16/patients/
- Source_Data/SupFig10-SupFig16/patients/t_vals.csv
- Source_Data/SupFig10-SupFig16/patients/Patients_t2_A.csv
- Source_Data/SupFig10-SupFig16/patients/Patients_t2_sdA.csv
- Source_Data/SupFig10-SupFig16/patients/Patients_t1_A.csv
- Source_Data/SupFig10-SupFig16/patients/Patients_t1_sdA.csv
- Source_Data/SupFig10-SupFig16/patients/Patients_t2_S1.csv
- Source_Data/SupFig10-SupFig16/patients/Patients_t2_S2.csv
- Source_Data/SupFig10-SupFig16/patients/Patients_t1_S1.csv
- Source_Data/SupFig10-SupFig16/patients/Patients_t1_S2.csv
- Source_Data/SupFig10-SupFig16/patients/Patients_t2_H.csv
- Source_Data/SupFig10-SupFig16/patients/Patients_t1_H.csv
- Source_Data/SupFig10-SupFig16/patients/Patients_t2_FC.csv
- Source_Data/SupFig10-SupFig16/patients/Patients_t1_FC.csv
- Source_Data/SupFig17/
- Source_Data/SupFig17/Supfig17_a.csv
- Source_Data/SupFig17/Supfig17_b.csv
- Source_Data/Tables/
- Source_Data/Tables/Table1/
- Source_Data/Tables/Table1/Structural_Connectivity/
- Source_Data/Tables/Table1/Structural_Connectivity/controls/
- Source_Data/Tables/Table1/Structural_Connectivity/controls/con_1_002_321_23_.txt
- Source_Data/Tables/Table1/Structural_Connectivity/controls/con_1_005_317_17_.txt
- Source_Data/Tables/Table1/Structural_Connectivity/controls/con_1_006_313_14_.txt
- Source_Data/Tables/Table1/Structural_Connectivity/controls/con_1_007_319_19_.txt
- Source_Data/Tables/Table1/Structural_Connectivity/controls/con_1_008_309_15_.txt
- Source_Data/Tables/Table1/Structural_Connectivity/controls/con_1_009_317_17_.txt
- Source_Data/Tables/Table1/Structural_Connectivity/controls/con_1_010_317_19_.txt
- Source_Data/Tables/Table1/Structural_Connectivity/controls/con_1_011_317_20_.txt
- Source_Data/Tables/Table1/Structural_Connectivity/controls/con_1_012_316_18_.txt
- Source_Data/Tables/Table1/Structural_Connectivity/controls/con_1_013_319_21_.txt
- Source_Data/Tables/Table1/Structural_Connectivity/controls/con_1_014_310_14_.txt
- Source_Data/Tables/Table1/Structural_Connectivity/controls/con_1_017_314_15_.txt
- Source_Data/Tables/Table1/Structural_Connectivity/controls/con_1_019_319_20_.txt
- Source_Data/Tables/Table1/Structural_Connectivity/controls/con_1_022_319_18_.txt
- Source_Data/Tables/Table1/Structural_Connectivity/controls/con_1_024_318_21_.txt
- Source_Data/Tables/Table1/Structural_Connectivity/controls/con_1_026_316_17_.txt
- Source_Data/Tables/Table1/Structural_Connectivity/controls/con_1_029_317_22_.txt
- Source_Data/Tables/Table1/Structural_Connectivity/controls/con_1_030_318_19_.txt
- Source_Data/Tables/Table1/Structural_Connectivity/controls/con_1_031_311_17_.txt
- Source_Data/Tables/Table1/Structural_Connectivity/controls/con_1_032_316_17_.txt
- Source_Data/Tables/Table1/Structural_Connectivity/controls/con_1_033_316_18_.txt
- Source_Data/Tables/Table1/Structural_Connectivity/controls/con_1_035_316_15_.txt
- Source_Data/Tables/Table1/Structural_Connectivity/controls/con_3_002_318_20_.txt
- Source_Data/Tables/Table1/Structural_Connectivity/controls/con_3_003_317_17_.txt
- Source_Data/Tables/Table1/Structural_Connectivity/controls/con_3_005_319_19_.txt
- Source_Data/Tables/Table1/Structural_Connectivity/controls/con_3_007_317_22_.txt
- Source_Data/Tables/Table1/Structural_Connectivity/controls/con_3_008_320_21_.txt
- Source_Data/Tables/Table1/Structural_Connectivity/controls/con_3_009_315_16_.txt
- Source_Data/Tables/Table1/Structural_Connectivity/controls/con_3_010_317_22_.txt
- Source_Data/Tables/Table1/Structural_Connectivity/controls/con_3_011_318_22_.txt
- Source_Data/Tables/Table1/Structural_Connectivity/controls/con_3_012_316_22_.txt
- Source_Data/Tables/Table1/Structural_Connectivity/controls/con_3_014_315_15_.txt
- Source_Data/Tables/Table1/Structural_Connectivity/controls/con_3_022_319_16_.txt
- Source_Data/Tables/Table1/Structural_Connectivity/controls/con_3_023_317_18_.txt
- Source_Data/Tables/Table1/Structural_Connectivity/controls/con_3_024_318_20_.txt
- Source_Data/Tables/Table1/Structural_Connectivity/controls/con_3_025_314_12_.txt
- Source_Data/Tables/Table1/Structural_Connectivity/controls/con_3_026_316_18_.txt
- Source_Data/Tables/Table1/Structural_Connectivity/controls/con_3_027_310_11_.txt
- Source_Data/Tables/Table1/Structural_Connectivity/controls/con_3_028_313_13_.txt
- Source_Data/Tables/Table1/Structural_Connectivity/controls/con_3_029_317_21_.txt
- Source_Data/Tables/Table1/Structural_Connectivity/controls/con_3_030_318_14_.txt
- Source_Data/Tables/Table1/Structural_Connectivity/controls/con_3_031_310_16_.txt
- Source_Data/Tables/Table1/Structural_Connectivity/controls/con_3_032_313_16_.txt
- Source_Data/Tables/Table1/Structural_Connectivity/controls/con_3_033_320_29_.txt
- Source_Data/Tables/Table1/Structural_Connectivity/controls/con_3_035_312_15_.txt
- Source_Data/Tables/Table1/Structural_Connectivity/controls/con_3_036_310_13_.txt
- Source_Data/Tables/Table1/Structural_Connectivity/patients/
- Source_Data/Tables/Table1/Structural_Connectivity/patients/pat_1_033_312_14_.txt
- Source_Data/Tables/Table1/Structural_Connectivity/patients/pat_1_035_309_11_.txt
- Source_Data/Tables/Table1/Structural_Connectivity/patients/pat_1_043_317_17_.txt
- Source_Data/Tables/Table1/Structural_Connectivity/patients/pat_1_044_316_13_.txt
- Source_Data/Tables/Table1/Structural_Connectivity/patients/pat_1_048_309_11_.txt
- Source_Data/Tables/Table1/Structural_Connectivity/patients/pat_1_049_316_12_.txt
- Source_Data/Tables/Table1/Structural_Connectivity/patients/pat_1_050_317_20_.txt
- Source_Data/Tables/Table1/Structural_Connectivity/patients/pat_1_051_317_19_.txt
- Source_Data/Tables/Table1/Structural_Connectivity/patients/pat_1_056_304_13_.txt
- Source_Data/Tables/Table1/Structural_Connectivity/patients/pat_1_058_316_16_.txt
- Source_Data/Tables/Table1/Structural_Connectivity/patients/pat_1_060_317_19_.txt
- Source_Data/Tables/Table1/Structural_Connectivity/patients/pat_1_062_312_15_.txt
- Source_Data/Tables/Table1/Structural_Connectivity/patients/pat_1_064_314_15_.txt
- Source_Data/Tables/Table1/Structural_Connectivity/patients/pat_1_071_303_8_.txt
- Source_Data/Tables/Table1/Structural_Connectivity/patients/pat_1_073_319_13_.txt
- Source_Data/Tables/Table1/Structural_Connectivity/patients/pat_1_078_316_14_.txt
- Source_Data/Tables/Table1/Structural_Connectivity/patients/pat_1_079_317_24_.txt
- Source_Data/Tables/Table1/Structural_Connectivity/patients/pat_1_082_308_18_.txt
- Source_Data/Tables/Table1/Structural_Connectivity/patients/pat_1_083_313_15_.txt
- Source_Data/Tables/Table1/Structural_Connectivity/patients/pat_1_084_319_16_.txt
- Source_Data/Tables/Table1/Structural_Connectivity/patients/pat_1_087_314_18_.txt
- Source_Data/Tables/Table1/Structural_Connectivity/patients/pat_1_088_305_12_.txt
- Source_Data/Tables/Table1/Structural_Connectivity/patients/pat_1_090_318_19_.txt
- Source_Data/Tables/Table1/Structural_Connectivity/patients/pat_1_092_316_17_.txt
- Source_Data/Tables/Table1/Structural_Connectivity/patients/pat_1_093_316_18_.txt
- Source_Data/Tables/Table1/Structural_Connectivity/patients/pat_1_097_317_21_.txt
- Source_Data/Tables/Table1/Structural_Connectivity/patients/pat_1_099_302_14_.txt
- Source_Data/Tables/Table1/Structural_Connectivity/patients/pat_1_100_318_19_.txt
- Source_Data/Tables/Table1/Structural_Connectivity/patients/pat_1_101_315_21_.txt
- Source_Data/Tables/Table1/Structural_Connectivity/patients/pat_1_104_307_13_.txt
- Source_Data/Tables/Table1/Structural_Connectivity/patients/pat_1_105_315_23_.txt
- Source_Data/Tables/Table1/Structural_Connectivity/patients/pat_1_109_319_19_.txt
- Source_Data/Tables/Table1/Structural_Connectivity/patients/pat_1_111_313_14_.txt
- Source_Data/Tables/Table1/Structural_Connectivity/patients/pat_1_115_298_12_.txt
- Source_Data/Tables/Table1/Structural_Connectivity/patients/pat_1_119_308_13_.txt
- Source_Data/Tables/Table1/Structural_Connectivity/patients/pat_1_120_306_14_.txt
- Source_Data/Tables/Table1/Structural_Connectivity/patients/pat_1_122_307_13_.txt
- Source_Data/Tables/Table1/Structural_Connectivity/patients/pat_1_124_318_21_.txt
- Source_Data/Tables/Table1/Structural_Connectivity/patients/pat_1_131_312_13_.txt
- Source_Data/Tables/Table1/Structural_Connectivity/patients/pat_1_133_307_17_.txt
- Source_Data/Tables/Table1/Structural_Connectivity/patients/pat_1_135_314_13_.txt
- Source_Data/Tables/Table1/Structural_Connectivity/patients/pat_1_138_311_16_.txt
- Source_Data/Tables/Table1/Structural_Connectivity/patients/pat_1_140_314_13_.txt
- Source_Data/Tables/Table1/Structural_Connectivity/patients/pat_1_142_318_18_.txt
- Source_Data/Tables/Table1/Structural_Connectivity/patients/pat_1_145_317_21_.txt
- Source_Data/Tables/Table1/Structural_Connectivity/patients/pat_1_151_316_19_.txt
- Source_Data/Tables/Table1/Structural_Connectivity/patients/pat_1_155_317_18_.txt
- Source_Data/Tables/Table1/Structural_Connectivity/patients/pat_1_161_316_15_.txt
- Source_Data/Tables/Table1/Structural_Connectivity/patients/pat_1_162_313_16_.txt
- Source_Data/Tables/Table1/Structural_Connectivity/patients/pat_1_165_315_17_.txt
- Source_Data/Tables/Table1/Structural_Connectivity/patients/pat_1_166_309_13_.txt
- Source_Data/Tables/Table1/Structural_Connectivity/patients/pat_1_171_319_20_.txt
- Source_Data/Tables/Table1/Structural_Connectivity/patients/pat_1_173_316_16_.txt
- Source_Data/Tables/Table1/Structural_Connectivity/patients/pat_1_175_319_21_.txt
- Source_Data/Tables/Table1/Structural_Connectivity/patients/pat_1_178_313_15_.txt
- Source_Data/Tables/Table1/Structural_Connectivity/patients/pat_1_187_310_14_.txt
- Source_Data/Tables/Table1/Structural_Connectivity/patients/pat_1_190_312_14_.txt
- Source_Data/Tables/Table1/Structural_Connectivity/patients/pat_1_192_299_16_.txt
- Source_Data/Tables/Table1/Structural_Connectivity/patients/pat_1_193_318_20_.txt
- Source_Data/Tables/Table1/Structural_Connectivity/patients/pat_3_051_316_18_.txt
- Source_Data/Tables/Table1/Structural_Connectivity/patients/pat_3_056_311_12_.txt
- Source_Data/Tables/Table1/Structural_Connectivity/patients/pat_3_060_314_15_.txt
- Source_Data/Tables/Table1/Structural_Connectivity/patients/pat_3_068_308_11_.txt
- Source_Data/Tables/Table1/Structural_Connectivity/patients/pat_3_071_302_8_.txt
- Source_Data/Tables/Table1/Structural_Connectivity/patients/pat_3_072_310_13_.txt
- Source_Data/Tables/Table1/Structural_Connectivity/patients/pat_3_074_317_19_.txt
- Source_Data/Tables/Table1/Structural_Connectivity/patients/pat_3_075_318_20_.txt
- Source_Data/Tables/Table1/Structural_Connectivity/patients/pat_3_078_312_16_.txt
- Source_Data/Tables/Table1/Structural_Connectivity/patients/pat_3_079_314_11_.txt
- Source_Data/Tables/Table1/Structural_Connectivity/patients/pat_3_080_320_25_.txt
- Source_Data/Tables/Table1/Structural_Connectivity/patients/pat_3_083_310_14_.txt
- Source_Data/Tables/Table1/Structural_Connectivity/patients/pat_3_084_311_13_.txt
- Source_Data/Tables/Table1/Structural_Connectivity/patients/pat_3_088_303_11_.txt
- Source_Data/Tables/Table1/Structural_Connectivity/patients/pat_3_090_318_22_.txt
- Source_Data/Tables/Table1/Structural_Connectivity/patients/pat_3_092_317_12_.txt
- Source_Data/Tables/Table1/Structural_Connectivity/patients/pat_3_098_302_10_.txt
- Source_Data/Tables/Table1/Structural_Connectivity/patients/pat_3_099_303_10_.txt
- Source_Data/Tables/Table1/Structural_Connectivity/patients/pat_3_100_314_14_.txt
- Source_Data/Tables/Table1/Structural_Connectivity/patients/pat_3_101_317_21_.txt
- Source_Data/Tables/Table1/Structural_Connectivity/patients/pat_3_102_316_16_.txt
- Source_Data/Tables/Table1/Structural_Connectivity/patients/pat_3_104_313_14_.txt
- Source_Data/Tables/Table1/Structural_Connectivity/patients/pat_3_105_318_17_.txt
- Source_Data/Tables/Table1/Structural_Connectivity/patients/pat_3_106_318_26_.txt
- Source_Data/Tables/Table1/Structural_Connectivity/patients/pat_3_108_295_10_.txt
- Source_Data/Tables/Table1/Structural_Connectivity/patients/pat_3_109_318_21_.txt
- Source_Data/Tables/Table1/Structural_Connectivity/patients/pat_3_111_316_13_.txt
- Source_Data/Tables/Table1/Structural_Connectivity/patients/pat_3_112_316_17_.txt
- Source_Data/Tables/Table1/Structural_Connectivity/patients/pat_3_115_305_13_.txt
- Source_Data/Tables/Table1/Structural_Connectivity/patients/pat_3_117_317_15_.txt
- Source_Data/Tables/Table1/Structural_Connectivity/patients/pat_3_119_315_15_.txt
- Source_Data/Tables/Table1/Structural_Connectivity/patients/pat_3_120_311_16_.txt
- Source_Data/Tables/Table1/Structural_Connectivity/patients/pat_3_122_303_14_.txt
- Source_Data/Tables/Table1/Structural_Connectivity/patients/pat_3_128_309_12_.txt
- Source_Data/Tables/Table1/Structural_Connectivity/patients/pat_3_129_278_13_.txt
- Source_Data/Tables/Table1/Structural_Connectivity/patients/pat_3_133_307_13_.txt
- Source_Data/Tables/Table1/Structural_Connectivity/patients/pat_3_138_313_15_.txt
- Source_Data/Tables/Table1/Structural_Connectivity/patients/pat_3_142_317_20_.txt
- Source_Data/Tables/Table1/Structural_Connectivity/patients/pat_3_151_318_16_.txt
- Source_Data/Tables/Table1/Structural_Connectivity/patients/pat_3_162_313_16_.txt
- Source_Data/Tables/Table1/Structural_Connectivity/patients/pat_3_163_314_12_.txt
- Source_Data/Tables/Table1/Structural_Connectivity/patients/pat_3_164_315_16_.txt
- Source_Data/Tables/Table1/Structural_Connectivity/patients/pat_3_165_316_22_.txt
- Source_Data/Tables/Table1/Structural_Connectivity/patients/pat_3_166_304_12_.txt
- Source_Data/Tables/Table1/Structural_Connectivity/patients/pat_3_167_318_14_.txt
- Source_Data/Tables/Table1/Structural_Connectivity/patients/pat_3_168_316_16_.txt
- Source_Data/Tables/Table1/Structural_Connectivity/patients/pat_3_170_307_13_.txt
- Source_Data/Tables/Table1/Structural_Connectivity/patients/pat_3_171_320_18_.txt
- Source_Data/Tables/Table1/Structural_Connectivity/patients/pat_3_175_318_22_.txt
- Source_Data/Tables/Table1/Structural_Connectivity/patients/pat_3_178_313_15_.txt
- Source_Data/Tables/Table1/Structural_Connectivity/patients/pat_3_180_310_16_.txt
- Source_Data/Tables/Table1/Structural_Connectivity/patients/pat_3_182_317_17_.txt
- Source_Data/Tables/Table1/Structural_Connectivity/patients/pat_3_190_313_10_.txt
- Source_Data/Tables/Table1/Structural_Connectivity/patients/pat_3_192_298_13_.txt
- Source_Data/Tables/Table1/RSN_community.txt
- Source_Data/Tables/Table1/RSN_template.txt
- Source_Data/Tables/Table2/
- Source_Data/Tables/Table2/fig6_a.csv
- Source_Data/Tables/Table2/fig6_b.csv
- Source_Data/Tables/Table2/fig6_c.csv
- Source_Data/Tables/Table2/fig6_e.csv
- Source_Data/Tables/Table2/fig6_f.csv
- Source_Data/Tables/Table2/fig6_g.csv
- Source_Data/Tables/Table2/fig7_a.csv
- Source_Data/Tables/Table2/fig7_b.csv
- Source_Data/Tables/Table2/fig7_c.csv
- Source_Data/Tables/Table2/fig7_d.csv
- Source_Data/Tables/Table2/FCe_I1_t1.csv
- Source_Data/Tables/Table2/FCe_I1_t2.csv
- Source_Data/Tables/Table2/FCe_I2_t1.csv
- Source_Data/Tables/Table2/FCe_I2_t2.csv
- Source_Data/Tables/Table3/
- Source_Data/Tables/Table3/H_SC/
- Source_Data/Tables/Table3/H_SC/3MONTHS_PAT_HSC_N=324.txt
- Source_Data/Tables/Table3/H_SC/3MONTHS_CON_HSC_N=324.txt
- Source_Data/Tables/Table3/H_SC/1YEAR_PAT_HSC_N=324.txt
- Source_Data/Tables/Table3/H_SC/1YEAR_CON_HSC_N=324.txt
- Source_Data/Tables/Table3/H/
- Source_Data/Tables/Table3/H/con_3MONTHS_H.txt
- Source_Data/Tables/Table3/H/pat_3MONTHS_H.txt
- Source_Data/Tables/Table3/H/pat_1YEAR_H.txt
- Source_Data/Tables/Table3/H/con_1YEAR_H.txt
- Source_Data/Tables/Table3/A_SDA_FC/
- Source_Data/Tables/Table3/A_SDA_FC/1YEAR_CON_A_SDA_FC_N=324.txt
- Source_Data/Tables/Table3/A_SDA_FC/3MONTHS_CON_A_SDA_FC_N=324.txt
- Source_Data/Tables/Table3/A_SDA_FC/1YEAR_PAT_A_SDA_FC_N=324.txt
- Source_Data/Tables/Table3/A_SDA_FC/3MONTHS_PAT_A_SDA_FC_N=324.txt
- Source_Data/Tables/Table3/S1_I1_S2_I2/
- Source_Data/Tables/Table3/S1_I1_S2_I2/3MONTHS_CON_S1_I1_S2_I2_N=324.txt
- Source_Data/Tables/Table3/S1_I1_S2_I2/1YEAR_CON_S1_I1_S2_I2_N=324.txt
- Source_Data/Tables/Table3/S1_I1_S2_I2/3MONTHS_PAT_S1_I1_S2_I2_N=324.txt
- Source_Data/Tables/Table3/S1_I1_S2_I2/1YEAR_PAT_S1_I1_S2_I2_N=324.txt
- Source_Data/Tables/Table3/K_Q_E/
- Source_Data/Tables/Table3/K_Q_E/3MONTHS_PAT_K_Q_E_N=324.txt
- Source_Data/Tables/Table3/K_Q_E/3MONTHS_CON_K_Q_E_N=324.txt
- Source_Data/Tables/Table3/K_Q_E/1YEAR_PAT_K_Q_E_N=324.txt
- Source_Data/Tables/Table3/K_Q_E/1YEAR_CON_K_Q_E_N=324.txt
- Source_Data/Tables/Table4/
- Source_Data/Tables/Table4/B_K_Q_E_Hsc_t1.csv
- Source_Data/Tables/Table4/B_K_Q_E_Hsc_t2.csv
- Source_Data/Fig6/
- Source_Data/Fig6/fig6_a.csv
- Source_Data/Fig6/fig6_c.csv
- Source_Data/Fig6/fig6_d.csv
- Source_Data/Fig6/fig6_g.csv
- Source_Data/Fig6/fig6_h.csv
- Source_Data/Fig6/fig6_b.csv
- Source_Data/Fig6/fig6_e.csv
- Source_Data/Fig6/fig6_f.csv
- Source_Data/Fig5/
- Source_Data/Fig5/RR_controls.csv
- Source_Data/Fig5/RR_patients_t1.csv
- Source_Data/Fig5/RR_patients_t2.csv
- Source_Data/Fig5/t2-t1_SC_mean_pats.csv
- Source_Data/Fig5/scatterData_patientsT2_I2.csv
- Source_Data/Fig5/scatterData_patientsT1_I2.csv
- Source_Data/Fig5/scatterData_controls_I2.csv
- Source_Data/Fig4/
- Source_Data/Fig4/entropy_degree.csv
- Source_Data/Fig4/mod_eff.csv
- Source_Data/Fig7/
- Source_Data/Fig7/fig7_a.csv
- Source_Data/Fig7/fig7_b.csv
- Source_Data/Fig7/fig7_c.csv
- Source_Data/Fig7/fig7_d.csv
- Source_Data/SupFig3/
- Source_Data/SupFig3/controls/
- Source_Data/SupFig3/controls/Controls_t2_H.csv
- Source_Data/SupFig3/controls/Controls_t1_H.csv
- Source_Data/SupFig3/controls/Controls_t2_FC.csv
- Source_Data/SupFig3/controls/Controls_t1_FC.csv
- Source_Data/SupFig3/patients/
- Source_Data/SupFig3/patients/Patients_t2_H.csv
- Source_Data/SupFig3/patients/Patients_t1_H.csv
- Source_Data/SupFig3/patients/Patients_t2_FC.csv
- Source_Data/SupFig3/patients/Patients_t1_FC.csv
- Source_Data/SupFig4/
- Source_Data/SupFig4/Supfig4_a.csv
- Source_Data/SupFig4/Supfig4_b.csv
- Source_Data/SupFig4/Supfig4_d.csv
- Source_Data/SupFig4/Supfig4_c.csv
- Source_Data/SupFig5/
- Source_Data/SupFig5/patients/
- Source_Data/SupFig5/patients/t_vals.csv
- Source_Data/SupFig5/patients/Patients_t2_S1.csv
- Source_Data/SupFig5/patients/Patients_t2_S2.csv
- Source_Data/SupFig5/patients/Patients_t2_A.csv
- Source_Data/SupFig5/patients/Patients_t2_sdA.csv
- Source_Data/SupFig5/patients/Patients_t1_S1.csv
- Source_Data/SupFig5/patients/Patients_t1_S2.csv
- Source_Data/SupFig5/patients/Patients_t1_A.csv
- Source_Data/SupFig5/patients/Patients_t1_sdA.csv
- Source_Data/SupFig5/controls/
- Source_Data/SupFig5/controls/Controls_t2_S1.csv
[truncated: 60 more entries]
