# Supplementary material for: Recovery of neural dynamics criticality in personalized whole-brain models of stroke
Source: Nat Commun. 2022 Jun 27;13:3683. doi: 10.1038/s41467-022-30892-6 (PMC9237050; doi:10.1038/s41467-022-30892-6)
Supplement: Supplementary file 3 — Source Data [file 41467_2022_30892_MOESM3_ESM.zip › Source_Data/RSN_community.txt]

Visual               
Visual               
Visual               
Visual               
Visual               
Visual               
Visual               
Visual               
Visual               
Visual               
Visual               
Visual               
Visual               
Visual               
Visual               
Visual               
Visual               
Visual               
Visual               
Visual               
Visual               
Visual               
Visual               
Visual               
Visual               
Visual               
Visual               
Visual               
Visual               
Visual               
Visual               
Visual               
Visual               
Visual               
Visual               
Visual               
Visual               
Visual               
RetrosplenialTemporal
RetrosplenialTemporal
RetrosplenialTemporal
RetrosplenialTemporal
RetrosplenialTemporal
RetrosplenialTemporal
RetrosplenialTemporal
SMhand               
SMhand               
SMhand               
SMhand               
SMhand               
SMhand               
SMhand               
SMhand               
SMhand               
SMhand               
SMhand               
SMhand               
SMhand               
SMhand               
SMhand               
SMhand               
SMhand               
SMhand               
SMhand               
SMhand               
SMhand               
SMhand               
SMhand               
SMhand               
SMhand               
SMhand               
SMhand               
SMhand               
SMhand               
SMhand               
SMhand               
SMhand               
SMhand               
SMhand               
SMhand               
SMhand               
SMhand               
SMmouth              
SMmouth              
SMmouth              
SMmouth              
SMmouth              
SMmouth              
SMmouth              
SMmouth              
Auditory             
Auditory             
Auditory             
Auditory             
Auditory             
Auditory             
Auditory             
Auditory             
Auditory             
Auditory             
Auditory             
Auditory             
Auditory             
Auditory             
Auditory             
Auditory             
Auditory             
Auditory             
Auditory             
Auditory             
Auditory             
Auditory             
Auditory             
CinguloOperc         
CinguloOperc         
CinguloOperc         
CinguloOperc         
CinguloOperc         
CinguloOperc         
CinguloOperc         
CinguloOperc         
CinguloOperc         
CinguloOperc         
CinguloOperc         
CinguloOperc         
CinguloOperc         
CinguloOperc         
CinguloOperc         
CinguloOperc         
CinguloOperc         
CinguloOperc         
CinguloOperc         
CinguloOperc         
CinguloOperc         
CinguloOperc         
CinguloOperc         
CinguloOperc         
CinguloOperc         
CinguloOperc         
CinguloOperc         
CinguloOperc         
CinguloOperc         
CinguloOperc         
CinguloOperc         
CinguloOperc         
CinguloOperc         
CinguloOperc         
CinguloOperc         
CinguloOperc         
CinguloOperc         
CinguloOperc         
CinguloOperc         
VentralAttn          
VentralAttn          
VentralAttn          
VentralAttn          
VentralAttn          
VentralAttn          
VentralAttn          
VentralAttn          
VentralAttn          
VentralAttn          
VentralAttn          
VentralAttn          
VentralAttn          
VentralAttn          
VentralAttn          
VentralAttn          
VentralAttn          
VentralAttn          
VentralAttn          
VentralAttn          
VentralAttn          
VentralAttn          
VentralAttn          
Salience             
Salience             
Salience             
Salience             
CinguloParietal      
CinguloParietal      
CinguloParietal      
CinguloParietal      
CinguloParietal      
DorsalAttn           
DorsalAttn           
DorsalAttn           
DorsalAttn           
DorsalAttn           
DorsalAttn           
DorsalAttn           
DorsalAttn           
DorsalAttn           
DorsalAttn           
DorsalAttn           
DorsalAttn           
DorsalAttn           
DorsalAttn           
DorsalAttn           
DorsalAttn           
DorsalAttn           
DorsalAttn           
DorsalAttn           
DorsalAttn           
DorsalAttn           
DorsalAttn           
DorsalAttn           
DorsalAttn           
DorsalAttn           
DorsalAttn           
DorsalAttn           
DorsalAttn           
DorsalAttn           
DorsalAttn           
DorsalAttn           
DorsalAttn           
FrontoParietal       
FrontoParietal       
FrontoParietal       
FrontoParietal       
FrontoParietal       
FrontoParietal       
FrontoParietal       
FrontoParietal       
FrontoParietal       
FrontoParietal       
FrontoParietal       
FrontoParietal       
FrontoParietal       
FrontoParietal       
FrontoParietal       
FrontoParietal       
FrontoParietal       
FrontoParietal       
FrontoParietal       
FrontoParietal       
FrontoParietal       
FrontoParietal       
FrontoParietal       
FrontoParietal       
Default              
Default              
Default              
Default              
Default              
Default              
Default              
Default              
Default              
Default              
Default              
Default              
Default              
Default              
Default              
Default              
Default              
Default              
Default              
Default              
Default              
Default              
Default              
Default              
Default              
Default              
Default              
Default              
Default              
Default              
Default              
Default              
Default              
Default              
Default              
Default              
Default              
Default              
Default              
Default              
None                 
None                 
None                 
None                 
None                 
None                 
None                 
None                 
None                 
None                 
None                 
None                 
None                 
None                 
None                 
None                 
None                 
None                 
None                 
None                 
None                 
None                 
None                 
None                 
None                 
None                 
None                 
None                 
None                 
None                 
None                 
None                 
None                 
None                 
None                 
None                 
None                 
None                 
None                 
None                 
None                 
None                 
None                 
None                 
