# Supplementary material for: Recovery of neural dynamics criticality in personalized whole-brain models of stroke
Source: Nat Commun. 2022 Jun 27;13:3683. doi: 10.1038/s41467-022-30892-6 (PMC9237050; doi:10.1038/s41467-022-30892-6)
Supplement: Supplementary file 3 — Source Data [file 41467_2022_30892_MOESM3_ESM.zip › Source_Data/SupFig10-SupFig16/controls/t_vals.csv]

0
0.013
0.026
0.04
0.053
0.066
0.079
0.092
0.106
0.111
0.116
0.119
0.122
0.129
0.132
0.135
0.139
0.142
0.145
0.148
0.152
0.155
0.158
0.162
0.165
0.168
0.172
0.178
0.185
0.191
0.198
