# Supplementary material for: Recovery of neural dynamics criticality in personalized whole-brain models of stroke
Source: Nat Commun. 2022 Jun 27;13:3683. doi: 10.1038/s41467-022-30892-6 (PMC9237050; doi:10.1038/s41467-022-30892-6)
Supplement: Supplementary file 3 — Source Data [file 41467_2022_30892_MOESM3_ESM.zip › Source_Data/SupFig10-SupFig16/controls/Controls_t2_A.csv]

2	5	6	7	8	9	10	11	12	13	14	17	19	22	24	26	29	30	31	32	33	35
67.18489473684195	66.34973684210519	65.50736842105258	66.72905263157898	64.63173684210525	66.28742105263167	66.32868421052619	66.32989473684214	66.12731578947381	66.82105263157884	64.89999999999986	65.7532105263158	66.78199999999995	66.75926315789474	66.53810526315802	66.12847368421042	66.37157894736856	66.53468421052622	65.1521578947367	66.15557894736835	66.13715789473682	66.12152631578955
66.48526315789475	64.44042105263163	62.55526315789474	65.39099999999999	62.10573684210537	63.74552631578955	64.33857894736839	64.91521052631593	63.88768421052633	65.07731578947354	61.46294736842107	63.21052631578946	65.32710526315797	65.39242105263163	65.40000000000013	64.0725263157895	64.98594736842105	65.20415789473672	63.26394736842107	63.9348421052632	64.1015263157896	63.662526315789634
65.96789473684194	63.67557894736847	61.82994736842105	64.68347368421047	61.37389473684209	63.11968421052625	63.72105263157879	64.18163157894726	63.09121052631593	64.40984210526314	60.82178947368412	62.39394736842096	64.64847368421066	64.61373684210541	64.62205263157884	63.0772631578948	64.31384210526306	64.40210526315785	62.51957894736847	63.1477894736841	63.54405263157886	62.88294736842093
65.10552631578952	62.590315789473564	60.86247368421063	63.685894736842194	60.259526315789365	62.201999999999856	62.78326315789478	63.23647368421059	62.13884210526303	63.432578947368526	59.721631578947274	61.2125789473685	63.66621052631578	63.4463157894738	63.62484210526329	62.02510526315776	63.22610526315778	63.261052631579	61.54600000000008	61.85405263157911	62.571526315789505	61.64536842105272
63.99994736842095	61.03947368421065	59.63147368421057	62.25478947368408	58.81373684210534	60.92836842105264	61.42552631578945	61.8359473684211	60.59347368421045	62.08710526315804	58.36852631578941	59.65847368421066	62.1949473684211	61.95026315789469	62.08678947368412	60.48157894736857	61.71305263157885	61.78647368421059	60.14978947368419	60.29684210526323	61.316105263157745	59.99126315789484
62.49936842105257	59.034421052631444	57.658368421052565	60.381	56.9475263157896	59.21126315789473	59.76468421052626	60.00847368421045	58.31884210526326	60.399263157894765	56.40642105263163	57.69410526315801	60.34884210526313	60.010894736842054	59.91605263157909	58.19042105263164	59.583210526315916	59.552894736842234	58.45368421052642	58.11621052631591	59.564473684210476	57.865368421052636
60.228578947368575	56.04789473684212	55.100736842105334	57.73931578947363	54.290105263157955	57.0431578947368	57.31426315789457	57.37147368421067	55.507526315789455	58.24526315789466	53.64663157894739	54.92226315789473	57.562578947368294	57.36505263157887	56.8003157894736	55.431578947368514	56.86763157894737	56.74989473684225	56.12621052631577	55.02994736842118	57.19931578947383	54.66057894736837
57.12726315789471	52.138315789473744	51.35394736842115	54.314578947368354	50.61915789473687	53.78510526315779	53.96394736842108	53.48599999999994	51.501947368420964	54.594210526315855	50.09626315789485	51.08400000000001	54.005	53.58863157894724	52.75294736842094	51.84031578947372	52.62068421052648	52.6786315789473	52.62168421052633	50.66757894736839	53.545684210526275	51.330315789473694
52.46557894736856	46.554210526315835	46.54700000000007	49.95768421052623	45.7684210526317	49.020368421052666	48.70789473684215	48.36073684210539	46.45405263157907	49.56084210526307	44.95031578947382	46.034315789473666	48.8094736842106	48.901	47.68573684210533	47.185789473684125	47.18547368421057	48.152526315789565	47.88705263157907	45.26794736842091	48.37926315789484	46.64484210526311
50.096894736841975	44.699894736841955	44.242789473684255	47.97863157894748	43.491894736842184	46.9201052631579	47.03515789473682	45.82800000000013	44.26857894736839	46.97563157894724	42.70300000000006	43.35226315789466	46.75131578947354	46.78536842105248	45.67499999999997	45.322105263158036	44.4766315789473	46.049421052631544	45.685368421052786	43.19463157894753	46.06368421052642	44.0159999999999
47.57352631578937	42.02663157894751	41.656105263158054	45.36573684210522	41.313631578947344	44.364894736842224	44.382473684210375	43.51521052631569	42.02063157894744	44.143526315789615	39.95115789473688	40.71731578947376	44.18394736842108	44.544789473684176	43.0644210526316	43.17252631578955	41.96068421052645	43.71542105263168	43.146052631578975	40.44142105263143	43.72042105263143	41.8861578947368
46.15078947368408	39.679368421052615	39.95752631578935	43.499894736842116	39.40568421052627	42.457105263158	42.83684210526311	41.94247368421061	40.351473684210596	42.39347368421054	38.05331578947357	39.00442105263163	42.459105263157824	43.10494736842102	41.592894736842126	41.749210526315714	39.85131578947362	42.353736842105405	41.571526315789384	39.394578947368515	42.05668421052624	39.997947368421045
44.20573684210538	37.67621052631583	38.402263157894595	41.64157894736827	37.47705263157882	40.74231578947378	41.30984210526325	39.88084210526301	38.39652631578952	40.936473684210625	36.56800000000011	36.70542105263144	40.82857894736852	41.715947368420906	39.66642105263159	40.17078947368432	37.94210526315797	40.84863157894736	39.67910526315787	37.37315789473688	40.202736842105296	38.11673684210523
40.10557894736833	34.18015789473686	34.286894736841944	37.755000000000116	34.22789473684213	37.19247368421047	37.505105263157986	35.3191578947367	35.06563157894747	37.21536842105248	33.48568421052628	32.861421052631606	36.85489473684205	37.933157894736766	35.59157894736854	36.43242105263159	33.327842105263265	37.38684210526302	36.275368421052505	33.824736842105125	36.758631578947515	34.68047368421046
37.860526315789414	31.921947368421133	32.39878947368436	36.10889473684218	32.604578947368374	34.97147368421046	35.501736842105416	32.768842105263296	32.96757894736842	35.47510526315804	30.990263157894734	31.207578947368415	35.14957894736839	35.92410526315779	32.98226315789475	34.66526315789458	30.716000000000015	35.5480526315788	33.86615789473696	31.95347368421048	34.63368421052621	32.953736842105144
35.56263157894751	30.162894736842098	30.26531578947369	33.481263157894716	30.47447368421053	32.58510526315805	34.119842105263025	30.027	31.031263157894738	32.981578947368426	28.97568421052631	28.63405263157894	32.99942105263148	33.886315789473755	31.417421052631575	32.789947368421196	28.994999999999987	33.36289473684216	32.203315789473635	29.84947368421053	32.71536842105254	30.6422105263158
33.65342105263169	28.763157894736853	27.81189473684209	31.61205263157896	28.314157894736834	30.698473684210526	31.452263157894752	27.15721052631578	29.206210526315786	30.949473684210513	26.347368421052646	26.566526315789474	30.650052631578962	31.926947368421082	28.810842105263152	30.44721052631578	25.524631578947368	31.37452631578946	29.623894736842118	28.06615789473685	30.834947368421037	28.425631578947375
31.057736842105257	25.727684210526316	23.954210526315777	29.46763157894738	26.349894736842117	28.11552631578948	29.604526315789464	24.906842105263163	27.321578947368433	28.44531578947369	24.11515789473683	24.837947368421048	28.21878947368422	29.348315789473688	26.460684210526317	28.700947368421044	22.918526315789485	29.514368421052644	27.386684210526315	26.074684210526303	28.947263157894728	25.927263157894743
27.51468421052632	23.82573684210526	21.753526315789472	26.739368421052617	23.827368421052615	25.74105263157895	26.1632105263158	22.820421052631573	24.339052631578962	26.29863157894737	21.998210526315805	22.14215789473685	25.99010526315789	26.53457894736842	23.69236842105262	25.84184210526316	21.054789473684224	26.982526315789485	25.799947368421066	24.496210526315796	26.42884210526314	23.923315789473676
25.241947368421034	22.000105263157895	18.995842105263154	24.47363157894738	21.55021052631578	22.131052631578957	23.49684210526316	20.594315789473686	21.915421052631565	23.653842105263145	20.01531578947368	20.22052631578949	23.091947368421046	24.32357894736843	21.593052631578935	23.332789473684215	18.821263157894748	24.479473684210518	22.948368421052642	22.524210526315777	24.07847368421053	21.951999999999984
21.652157894736835	20.201052631578953	16.79763157894738	21.41621052631579	18.88073684210527	19.46589473684211	21.0001052631579	18.408263157894726	19.100263157894723	21.268842105263165	17.95189473684211	17.97036842105264	20.517842105263142	21.48026315789475	19.65331578947368	20.61952631578947	16.95336842105263	21.850999999999992	21.261052631578956	21.151157894736837	19.729842105263174	20.005736842105268
18.447526315789478	18.683421052631594	14.953052631578934	19.651263157894725	17.520631578947373	17.535842105263157	18.554263157894745	16.189842105263153	16.69057894736842	18.683842105263153	16.098894736842112	16.393789473684212	18.073105263157895	18.315947368421046	17.668263157894724	18.38757894736843	15.599000000000007	19.20763157894738	19.287421052631586	19.408842105263147	17.536842105263148	18.01247368421052
15.708263157894738	16.5438947368421	13.95336842105263	17.58252631578947	15.250684210526304	14.895210526315779	16.23615789473686	14.897421052631573	14.551999999999998	16.500631578947353	15.066526315789481	15.441526315789467	15.991789473684216	16.05978947368421	15.764210526315775	16.425842105263158	14.281000000000008	16.894263157894738	17.154789473684215	17.52373684210525	14.938473684210527	16.118368421052626
13.386157894736826	14.705631578947362	12.804999999999994	15.830210526315774	13.835789473684216	13.642526315789471	14.763684210526327	13.32826315789474	13.138105263157904	13.93073684210525	13.35315789473685	13.233999999999993	13.18873684210526	14.394105263157886	14.674947368421062	14.667684210526327	12.781105263157894	14.765000000000002	14.821736842105276	15.290315789473693	13.637263157894724	14.408842105263144
10.795842105263164	13.264315789473688	12.166526315789474	13.518263157894728	13.04973684210527	11.951052631578932	13.298473684210519	12.002368421052617	11.318736842105276	12.368578947368416	12.463315789473691	12.059947368421037	12.082947368421063	12.578789473684225	13.266736842105253	13.179368421052628	11.24342105263157	12.869473684210535	12.996999999999996	14.061473684210528	12.011157894736836	12.83484210526316
9.05389473684209	12.00568421052631	11.285999999999985	11.762631578947357	11.725842105263142	10.520473684210517	12.058315789473683	10.702315789473685	9.8847894736842	10.965789473684225	11.037842105263143	10.62163157894738	11.280368421052634	11.078736842105268	11.806052631578945	12.000105263157907	10.141421052631573	11.300578947368413	11.483578947368422	12.79573684210525	10.110421052631581	11.868210526315796
8.141052631578935	11.062578947368435	10.739210526315789	10.280105263157894	10.924526315789485	9.299157894736855	10.639736842105266	9.791473684210532	8.96784210526316	9.626473684210538	10.065000000000008	10.023789473684198	10.383631578947384	9.91273684210527	10.573578947368407	10.872894736842104	9.165315789473679	10.485894736842104	10.328000000000007	11.438631578947358	8.527894736842093	10.489631578947368
6.190052631578935	9.13905263157894	8.643736842105273	8.234105263157888	8.86247368421054	8.030789473684221	8.487263157894748	7.849157894736843	7.274105263157891	7.76278947368422	8.689578947368418	8.758421052631569	8.570789473684197	8.533105263157884	9.14105263157894	9.24347368421052	7.410368421052644	8.575210526315779	8.36326315789475	10.371315789473671	7.047421052631564	9.003210526315776
5.377000000000008	8.109473684210512	7.377368421052643	6.747526315789471	7.831105263157887	7.022526315789468	6.850526315789481	6.238421052631579	6.332947368421038	6.573473684210538	7.715105263157894	7.973894736842105	7.63831578947369	7.137157894736845	7.514157894736857	7.658052631578962	6.427789473684208	7.3392105263157745	7.220894736842091	8.524578947368427	6.34342105263157	7.881526315789467
4.887315789473699	6.952894736842116	6.371947368421046	5.901789473684199	6.702421052631587	6.186578947368417	6.162578947368421	5.585210526315804	5.728263157894733	5.818421052631592	6.966684210526306	6.6840000000000135	6.602631578947354	6.589421052631585	6.581842105263164	6.794210526315783	5.674736842105248	6.373315789473672	6.101789473684223	7.5835789473684345	5.272736842105266	7.130526315789471
4.315421052631591	6.382473684210537	5.637526315789471	5.299684210526302	6.119421052631575	5.648578947368437	5.465578947368423	5.123157894736843	5.3037894736842235	5.065263157894721	6.546263157894737	5.5885263157894824	5.545157894736835	5.782473684210541	5.783789473684201	6.13363157894736	5.077368421052645	5.614578947368409	5.216999999999996	6.60973684210525	4.871684210526328	6.449052631578932
