# Supplementary material for: Recovery of neural dynamics criticality in personalized whole-brain models of stroke
Source: Nat Commun. 2022 Jun 27;13:3683. doi: 10.1038/s41467-022-30892-6 (PMC9237050; doi:10.1038/s41467-022-30892-6)
Supplement: Supplementary file 3 — Source Data [file 41467_2022_30892_MOESM3_ESM.zip › Source_Data/SupFig10-SupFig16/controls/Controls_t2_sdA.csv]

2	5	6	7	8	9	10	11	12	13	14	17	19	22	24	26	29	30	31	32	33	35
7.31863633924599	7.226119222842226	7.171865473549821	7.244176086074656	7.063615326224784	7.2155355955524385	7.231867595943724	7.202077169170535	7.322174200767453	7.27281429139931	7.159093713180398	7.183605956910791	7.303424391109599	7.283045379554744	7.269816025565806	7.167564227256637	7.239523257489969	7.299695975666441	7.1571496440049405	7.227206036313001	7.220891553687727	7.303644527870154
7.570500948283816	7.634456937980457	7.612440702647628	7.620424453319061	7.599429664770859	7.707895907459606	7.558493973511593	7.5921207359468115	7.536787885817078	7.5829229216994065	7.721577996741386	7.806821823583787	7.626903488259104	7.628694128450647	7.641255471923192	7.793182765117219	7.565764248455863	7.559727878195275	7.6449953618966076	7.725487271799919	7.68834158373407	7.682847832025657
7.731307366680468	8.019673618110145	7.999308832830964	7.954612201891823	7.883236562016204	7.9943396236573765	7.917386859985304	7.98795362402592	7.9706942522113495	7.866564513343375	8.06884269084707	8.17583704338406	7.989748263937975	7.933857359175815	7.871408615085729	8.086426414164631	7.9664283298594905	7.938543626837242	8.0570999877725	8.125733464514008	8.066689846682804	8.113349657548461
8.047711210510741	8.48203971715643	8.379961199255941	8.4006458531211	8.408857034446891	8.24385317576629	8.310418192954335	8.262497141459985	8.478921775672099	8.304435088963842	8.544226145353571	8.414966330967378	8.40348063803681	8.501869381801354	8.316703636486249	8.38849219983607	8.448081253320657	8.44830325992031	8.452136170872748	8.736780104364895	8.417814553639719	8.535438800192692
8.460310723640534	9.02553443188309	9.029330977055828	9.02696470782969	8.963956206747799	8.591397903341255	8.843801824043183	8.768444189261022	8.943026722518637	8.647482653141893	9.179644724650862	9.028400570495291	8.91715396267291	9.016375903414609	9.137399247892526	8.852052274772799	9.101385723375762	9.16639521161944	8.969920484231213	9.249912262767612	9.133291438639896	9.16293125728063
9.104522223337097	9.698499042989788	9.67133489387156	9.566870072807031	9.54869824242428	9.320163251343596	9.417748604305077	9.469605134431813	9.824874361299289	9.277325533827684	9.959237106916758	9.710190458537657	9.463916166761216	9.508682934978147	9.824063017671948	9.615290398274485	9.924347122630433	9.837257524699755	9.498185087965672	10.023722021003056	9.730798165918635	9.642321322763314
9.761208026501567	10.593920853823697	10.382780421239444	10.444057243866222	10.565642713027643	10.16577519871376	10.4395467478495	10.457424298902723	10.495700107889695	9.959141489683754	10.970253271943932	10.497079687581886	10.356430786408742	10.26970437671771	10.836290865188596	10.331566686870381	10.741686891833826	10.812504663010417	10.22646614262161	10.937258071546195	10.850919812999845	10.594958036680229
10.524018994195385	11.75455160985918	11.862606268010701	11.352818865519984	11.596944980797204	11.415741671653688	11.511671497778435	11.55328221012432	11.364178932482682	11.40771470674607	11.662378079027809	11.880836449071131	11.29507650102153	11.121003223920948	11.816582859500874	11.074812436520814	11.796665842178218	11.424093634053179	11.553860486959554	12.012344139775099	12.117913277562112	11.328715809007896
11.706538979381424	12.656372038843285	12.893183766992676	12.166248612114538	12.80779864035086	13.16844284886437	12.839543155856223	12.686716290573099	12.119581228020149	12.876558440134954	12.818456051598469	12.898405645205818	12.322931487353395	11.968588182075779	12.499191149008823	11.872186412347896	12.884667364071658	12.151293663708811	12.611410550209165	12.9640849452641	13.405284445476992	12.17359990595379
12.19973962070622	12.767180434326594	13.186646770316717	12.33202844262315	13.118877025925432	13.43606149506799	12.995038621267076	13.065202704582514	12.349102659157463	13.452765042238166	12.980550745631229	13.538988255950741	12.404246723173236	12.14609627240235	12.60114974084952	12.282643834286699	13.148412583250362	12.272629894941026	12.92620569502614	13.049032957072031	13.963428836466365	12.473532013596415
12.705571930461378	13.077611090136154	13.61795065529516	12.62181869106511	13.377703789088734	14.088905335976634	13.414551917794817	12.977447284330713	12.428585094195865	13.75634807331971	13.41745986692197	13.85330380232981	12.64725943335972	12.361039227177532	12.905310014892798	12.30704433359823	13.318658915544738	12.58830319154735	13.372921122452395	13.349884782119219	14.447224763964178	12.41441404414945
12.68626196087641	13.371203929721297	13.966138767071682	12.60549440194603	13.262341167598592	14.401559788215305	13.43798370516857	13.003086515154372	12.639779484863356	14.104790079406968	13.522084099712425	13.933214192777262	12.79128672778047	12.110151070924534	12.965770799664798	12.25367944046898	13.616689501549695	12.40937124351409	13.247130631002547	13.068756253145601	14.234233150564235	12.522115290129161
12.927023778249504	13.618818414881206	13.571317448533366	12.781659219600481	13.598516732474826	14.452229534182322	13.295985215087114	13.089990154327316	12.650673701108222	14.071354297149362	13.416789329585727	14.048530640198338	12.773511991548906	12.175213819914598	12.743022050270492	12.32770525834482	13.441971959098511	12.05647563891844	13.439219827938388	13.013856108042127	14.599296371622334	12.764705482331856
13.285636732531541	13.474488807267257	13.750494091299789	12.615914580034064	13.442302114710916	14.21741193950633	13.286452465016268	12.89301025280029	12.498230562135696	14.042982737807915	13.33797992254527	13.988213844326504	12.748016134116158	12.316669580419951	12.626632175354352	12.37775233434526	13.13686481665658	12.079296523197574	13.482585118144284	12.821769345375936	14.51449060066704	12.712042604190506
13.345450106179158	13.233330318750612	13.818178446898434	12.48370345864587	13.303800177349828	14.019286696018186	13.048852230476472	12.805827648900653	12.382356257502948	13.923461783831584	13.378467296320903	13.669973278452526	12.654183111006137	12.224260076995598	12.692318699530837	12.257787814069273	13.072309514264582	12.040172414416988	13.627806758251273	12.36776870598681	14.38267832974456	12.306784070487696
13.043051483323518	13.091968556132244	13.583084844762732	12.305504010321526	13.133796481254743	14.129407673850451	13.017163083241588	12.694976685590577	12.093862007460185	13.644157197798165	12.74777349597595	13.16444187400094	12.396465975774783	11.995737447234035	12.171098615227317	12.236166568191363	12.689763936924495	11.893093329012697	13.43824037682721	12.18952256775737	14.312760219922833	12.205998618374842
12.682820304447626	12.27543192131536	13.051896004160833	12.216286846752892	12.662342139127665	13.566985240349585	12.79592526147997	12.2684282059002	11.940804950758222	13.692501338700147	12.543685122078188	12.844822716096775	12.32196760299213	12.047195636304828	11.859288210201296	11.858678466253496	12.486152376589162	11.66536456481358	13.222658527528148	11.766157039285147	14.02056494947644	11.966399366718004
12.43083608674838	11.663744798132013	12.173908749107037	11.737959681107574	12.488704522431352	13.214851078511062	12.345344714879882	11.779687757448794	11.565302451968254	13.07953216650414	12.090914638462957	12.544500543628716	11.888618077405058	11.726674471702987	11.624846071109525	11.75563656420424	11.86583631353513	11.451496621512007	12.86994734732722	11.544532262567007	13.80642479009473	11.32871324811849
11.904137919967425	11.44127138801273	11.769557718402877	11.331814185284093	11.95982284762623	12.657805880262009	11.820007785457175	11.47360921200668	11.361170589550627	12.722430081295443	11.429817143488417	11.601988701298575	11.50866795420997	11.493787012228832	11.167331598880812	11.252545912945404	11.386159114027985	11.325926756915734	12.67755430799536	11.198120932611262	13.36339975421469	10.75623499698151
11.713346168373276	10.503133978071423	10.96745575329232	10.953898417154225	11.253110353083745	11.849932105599947	11.45850573742434	10.744288553047607	10.597940970067203	11.975407052124657	10.803747102398628	11.155153618654492	11.02811829006813	10.939308298105939	10.525465729088012	10.992436803113835	10.720962012039307	10.92187285656268	11.909929241445603	10.665379065071601	12.721821162748068	10.265820753926599
10.850058508371502	10.12496778707788	10.28169263141379	10.485389574669757	10.32943959900882	10.427900235988872	10.87082309368535	10.12359556535365	10.052398280559505	11.265633204741869	10.296833092360798	10.448161533670326	10.432456015986777	10.477853741375332	9.91425065059158	10.377218418492347	10.24563859832798	10.555109634080212	11.305388399526345	10.234896704782397	11.215109833393567	9.95406406299698
10.128035392444843	9.497360141215069	9.422205462920735	9.652963494703227	9.72233619305547	9.773104358963792	10.127670757036416	9.325963031282114	9.216868683932844	10.415460475344993	9.676321502235334	10.017441084240376	9.791447111576302	9.52248472907955	9.109227606684914	9.635335162424632	9.567308086119688	9.835467484837599	10.80652843183913	9.788074577297687	10.576628382269625	9.276599173346733
8.7745130072194	8.784647806814755	8.839682373063933	9.074260801869004	9.030897700291785	9.094384046843135	9.479394069264169	8.795945521695318	8.484115553954599	9.751659901867786	9.038047426467141	9.556873743962822	8.969881386291442	8.709083848017366	8.727356106522006	8.859502092611095	9.131090724713793	9.22973214454798	9.874936053352283	9.29701425868018	9.295990343111086	8.68167966761668
8.007160847509349	8.262642705428913	8.166823305731942	8.519916347632819	8.164936640044546	8.37043384571829	8.604892580288398	8.203057971710447	8.051218419876296	8.29386201008473	8.352152009577011	8.28987896838072	7.911853761429657	7.951404654151806	8.171498627796945	8.244877354651	8.399672604864627	8.491538213342038	9.020507346356164	8.410375847892979	8.649497248534793	7.946071625454323
6.833365181030966	7.566725455930262	7.8101744985632315	7.550762691244314	7.776930126244211	7.422779002188195	8.081002519821725	7.568883869490549	6.8108822560373214	7.5674074137049425	7.94854048300535	7.953660747915114	7.402847939850948	7.284279976760164	7.641910750168844	7.500349456488727	7.531538775186542	8.020335051873014	8.251015328254198	7.950221152441726	8.0374178394161	7.338407896023241
6.035932095122579	7.128654012725161	7.262661925910957	6.933001547538856	7.259719097362071	6.527893040076839	7.320081864412242	6.934944572392512	6.115061267147097	6.940449308905118	7.465913619978597	6.965035405728746	7.066394696912312	6.628429424393151	7.18709392708289	7.111413843328778	6.897626791817484	7.061214404315372	7.443320354408252	7.383071365673773	6.970559115216498	6.998863225194559
5.41712485014151	6.554790323877162	6.954606333962876	6.1069440067514735	6.737938207827419	5.75775566048271	6.632699899499004	6.275879148339366	5.593879803499136	6.139948296174999	6.9774997634266835	6.479432175576245	6.669594316024087	6.151028078372948	6.496203976408404	6.684677096708132	6.301330467025123	6.761955105681715	6.775041171477332	6.681668437252717	5.938372837861107	6.3568784811697645
4.249505295436545	5.672452235566931	5.612641804594456	5.023520708703134	5.479767566213557	5.042085951012014	5.38339860613054	5.098703925478287	4.603195438317872	5.024054675932671	5.815985979677075	5.6040284737783335	5.571734040228146	5.390675728658924	5.806661431083621	5.617187645689119	5.18170359060838	5.623244598764712	5.731091702307609	6.2422252038095145	4.96338062529359	5.6879726321346915
3.7218633754193773	5.079883341001358	4.766299189917736	4.348522055669452	4.832097995895061	4.443996913432323	4.485074206878247	4.125471092539916	4.054406017202308	4.2058419536693386	5.1502854641825415	5.246991019256187	5.141149953855858	4.59798705990977	4.943748726066547	4.820279622745298	4.455781326876914	4.90635706620977	5.009872698748412	5.400677259042896	4.3830610152585825	5.079473988863091
3.4684016935112196	4.582465899380584	4.143647105091918	3.928211307521799	4.2134766038577265	4.052598816292316	4.0933202284771415	3.75399675208137	3.7222130766452506	3.707776633032535	4.779527115484993	4.551775740055311	4.424245351148692	4.078051320831162	4.487107036204687	4.39555216234936	3.8807219060330973	4.35401591154783	4.3410423382927394	4.897791967105095	3.7989900264793914	4.571948021843556
3.05118695792067	4.285289885479588	3.7153476647175614	3.5378576711819263	3.897585461809557	3.6655163553544443	3.523329136314056	3.5207613380024334	3.472286538811588	3.264172960787432	4.38129271991049	3.8887076407392533	3.831494586864228	3.666638157284549	3.9691243781260677	4.11809977743442	3.507576138899301	3.914430448984584	3.7214242482898565	4.379521905249505	3.538746927345469	4.260410067505033
