# Supplementary material for: Recovery of neural dynamics criticality in personalized whole-brain models of stroke
Source: Nat Commun. 2022 Jun 27;13:3683. doi: 10.1038/s41467-022-30892-6 (PMC9237050; doi:10.1038/s41467-022-30892-6)
Supplement: Supplementary file 3 — Source Data [file 41467_2022_30892_MOESM3_ESM.zip › Source_Data/SupFig10-SupFig16/controls/Controls_t1_A.csv]

2	3	5	7	8	9	10	11	12	14	22	23	24	25	26	27	28	29	30	31	32	33	35	36
66.56610526315788	66.36163157894732	66.74010526315782	66.36642105263171	66.95573684210528	65.93868421052629	66.3661578947368	66.59384210526318	66.16184210526308	65.91231578947365	66.80873684210518	66.32463157894739	66.53373684210523	65.73089473684222	66.15773684210527	64.85726315789483	65.54752631578948	66.39421052631566	66.58436842105249	64.88421052631568	65.56957894736827	66.93989473684223	65.32305263157897	64.82557894736853
65.3514210526315	64.18805263157886	65.17221052631571	65.32368421052637	65.55184210526303	63.57931578947372	65.02363157894747	65.38689473684207	64.4092631578949	62.746578947368576	64.7048421052631	63.95699999999997	65.18700000000004	62.32142105263148	64.08963157894722	59.81636842105266	62.668578947368516	64.95926315789482	64.07910526315793	62.434157894736906	63.08857894736826	66.06763157894753	62.61931578947366	59.902789473684194
64.74426315789472	63.42294736842111	64.2857894736842	64.56273684210532	64.87089473684225	62.95831578947358	64.37115789473674	64.58831578947365	63.68399999999992	61.85436842105262	63.896578947368376	63.006105263157856	64.4463157894737	61.10252631578956	63.317894736842156	58.320894736842014	61.751105263157875	64.22431578947385	63.03173684210529	61.69010526315794	62.17136842105266	65.55005263157888	61.79536842105276	59.16857894736828
63.714631578947525	62.32173684210526	63.018578947368276	63.51921052631593	63.86515789473697	61.75436842105272	63.41205263157882	63.57621052631566	62.629894736841976	60.74221052631564	62.79947368421068	61.96194736842111	63.3236842105264	59.69673684210522	62.15278947368415	56.56294736842114	60.61531578947376	63.164894736841994	61.587263157894675	60.62063157894727	61.106000000000044	64.80042105263168	60.57005263157909	58.11342105263156
62.39557894736834	60.889631578947274	61.377578947368356	62.112631578947315	62.56184210526304	60.35615789473683	62.016736842105296	62.16100000000012	61.09552631578963	59.20047368421039	61.24026315789489	60.36831578947371	62.03068421052642	57.721631578947445	60.762578947368524	54.27284210526306	59.00347368421051	61.809789473684354	59.756210526315726	59.18478947368422	59.611526315789476	63.867842105263044	59.09378947368437	56.46273684210535
60.57457894736854	58.90915789473671	59.207842105263126	60.2972105263158	60.65536842105247	58.63352631578946	60.33257894736852	60.23889473684208	59.06805263157895	57.268052631578875	59.26842105263144	58.22331578947358	60.114000000000125	55.46642105263173	58.75968421052628	51.42247368421051	57.05605263157906	59.90847368421051	57.27336842105265	57.16910526315792	57.61505263157881	62.424631578947526	56.94294736842099	54.15421052631583
58.07278947368411	56.09563157894734	56.033842105263155	57.77394736842109	58.05436842105248	56.06457894736839	57.76405263157897	57.664578947368355	56.183368421052506	54.49042105263162	56.31852631578963	55.54778947368424	57.55647368421053	52.37510526315796	55.91194736842108	48.07873684210522	54.42210526315781	57.28015789473692	54.26078947368436	54.25710526315785	54.66257894736832	60.319315789473606	53.87947368421052	50.55715789473674
54.791842105263115	52.37510526315776	51.89673684210524	54.20900000000001	54.16921052631584	52.60726315789465	54.31215789473679	53.966842105263275	52.03678947368419	50.65447368421062	52.82131578947379	52.00726315789479	53.714894736842155	48.47152631578941	52.207684210526246	44.24263157894731	50.8133157894736	53.28131578947359	50.25478947368423	50.2402105263158	50.668210526315804	56.73157894736832	50.51215789473672	46.83952631578946
49.819684210526226	47.317526315789365	46.69421052631575	49.27021052631565	49.03978947368416	47.6956842105262	49.37105263157906	49.00173684210525	46.55184210526322	46.154842105263256	48.0170526315791	46.541421052631435	48.5699473684211	43.9972105263157	47.2069473684212	39.517894736842145	46.40736842105271	47.402473684210634	45.16142105263144	45.23673684210518	45.353526315789495	50.27905263157888	45.949105263157826	41.53315789473669
48.0481052631578	44.57242105263142	44.49047368421062	46.92505263157897	46.84942105263168	45.564315789473774	47.578105263157966	47.03547368421065	44.532210526315886	44.093473684210444	45.56600000000015	44.87100000000012	46.59342105263143	42.420368421052586	45.09778947368409	37.700789473684104	44.290947368421065	44.99884210526312	42.92978947368408	43.25389473684221	43.34299999999995	46.97731578947361	43.741789473684115	39.06457894736853
45.56731578947367	42.10226315789458	42.20600000000001	44.788578947368336	44.32605263157888	43.108631578947374	44.85399999999992	44.486999999999895	41.799105263157784	41.384526315789515	43.32947368421058	42.19121052631587	44.305052631578924	40.534210526315746	42.47289473684207	35.73721052631578	41.740263157894894	42.237578947368455	40.499052631579076	40.7487368421054	41.25126315789483	43.63615789473697	41.70221052631577	36.84831578947374
44.07921052631566	40.005894736842265	40.37494736842119	43.2524736842104	42.687684210526406	41.3378421052631	42.84663157894733	42.66542105263163	40.26394736842113	39.719947368420904	41.78926315789458	40.698947368421045	42.63331578947354	39.21578947368419	40.88484210526306	34.64731578947374	39.87568421052641	40.41300000000007	38.80773684210523	39.178631578947225	39.81515789473693	41.046526315789436	39.80615789473689	35.61873684210515
42.23710526315792	38.38384210526323	38.733999999999995	41.61436842105253	40.29047368421055	39.72478947368432	40.842473684210404	40.70484210526305	38.12847368421037	37.70563157894736	40.2264736842105	39.01847368421059	40.779842105263114	37.88063157894744	38.77873684210531	33.27536842105268	38.1874210526315	37.96921052631577	37.496736842105214	37.63957894736834	38.37289473684209	38.45015789473696	38.14010526315787	33.80710526315781
38.1303684210527	34.607263157894714	35.01847368421063	38.04352631578932	36.65584210526304	35.379315789473566	36.686105263158	37.256736842105234	34.076263157894864	33.13963157894739	36.19284210526328	35.457736842105305	37.81689473684212	35.271842105263026	35.01857894736845	30.649368421052642	34.55415789473698	35.01405263157883	33.581052631579105	32.99189473684209	34.19968421052621	32.53036842105248	34.59652631578947	29.78378947368421
36.31773684210532	32.580578947368565	32.858526315789405	36.376736842105224	34.30957894736832	33.362684210526304	34.18542105263161	35.30721052631578	31.42494736842106	30.68047368421053	34.13247368421052	33.643789473684315	35.93342105263154	33.27615789473684	32.43615789473687	29.150315789473687	32.296894736842056	32.175105263157974	31.01894736842105	30.461157894736836	32.44905263157885	29.697421052631583	32.54152631578961	27.03405263157896
33.85363157894735	30.783526315789466	30.98647368421053	34.827631578947425	31.53589473684211	31.194684210526326	31.256421052631577	32.41789473684201	29.13768421052632	27.536894736842104	31.57773684210527	31.770105263157753	33.90089473684213	31.275736842105278	30.4172105263158	27.790789473684214	29.977684210526302	30.273789473684197	29.820000000000007	28.313052631578962	30.816157894736843	26.480315789473696	30.235000000000007	26.087
31.691210526315786	28.699263157894748	28.411473684210538	32.421578947368324	29.057789473684224	29.427368421052634	29.462421052631566	30.50857894736843	26.619578947368428	24.96200000000002	29.139210526315797	28.617999999999995	32.278631578947426	29.902578947368415	27.897842105263145	26.47342105263158	27.9802105263158	28.353578947368426	28.233105263157885	26.26073684210526	28.85115789473684	23.379421052631585	28.868210526315796	24.058473684210533
28.655631578947357	27.13505263157895	25.490736842105257	30.539315789473697	27.395421052631583	27.182263157894724	27.468000000000007	27.954578947368436	23.65994736842105	22.933052631578946	27.945263157894725	26.778842105263156	30.311210526315797	28.042894736842104	24.841210526315788	24.73457894736841	25.46642105263158	25.868578947368423	26.631842105263164	23.778157894736847	26.612947368421057	20.62063157894736	26.67415789473683	22.48068421052631
25.91163157894738	25.341736842105252	23.492842105263165	28.395210526315804	23.625105263157884	25.13484210526317	24.896105263157907	25.76457894736843	21.747578947368407	20.675684210526324	25.8321052631579	25.45368421052633	28.414368421052625	25.80973684210525	22.180526315789464	23.384315789473685	23.189578947368407	23.701052631578953	24.958000000000013	21.293736842105254	24.58073684210526	17.788526315789472	25.29831578947368	21.013947368421046
23.04073684210526	23.29321052631579	21.29299999999999	25.463	21.057052631578944	23.350052631578933	22.53142105263158	23.283578947368404	19.032473684210512	18.592157894736857	22.336631578947358	22.62500000000001	24.98031578947367	24.688263157894745	19.63642105263159	21.352789473684204	21.324578947368412	21.1555789473684	23.783157894736835	19.879368421052632	22.461368421052637	15.96184210526317	23.170526315789488	19.689842105263164
20.47621052631578	20.40557894736843	18.994421052631587	23.5557894736842	18.313157894736833	21.0017894736842	20.272526315789467	20.379789473684205	16.9856842105263	16.813473684210535	20.460947368421053	20.206473684210515	22.366894736842106	21.847315789473686	16.946631578947375	19.941263157894728	18.90263157894738	18.530842105263172	21.186421052631566	17.539263157894723	20.884052631578943	13.775052631578944	21.395526315789475	18.30157894736841
18.076947368421042	18.71268421052631	16.305105263157895	20.682157894736847	16.334421052631583	18.59663157894738	18.173421052631586	17.6808947368421	15.211684210526307	14.83826315789475	18.52157894736842	18.348105263157898	19.766631578947376	19.34321052631578	14.934631578947355	19.203842105263156	17.05852631578947	16.47757894736844	20.04768421052631	15.819052631578934	19.583368421052615	11.687894736842113	19.357157894736854	17.10626315789475
16.037157894736847	16.20263157894736	14.56394736842105	18.268947368421045	14.163789473684222	16.958578947368405	16.67436842105263	15.310789473684219	13.53210526315788	13.065631578947368	16.224157894736848	15.835842105263156	17.734578947368405	17.50489473684211	14.17515789473684	17.958052631578934	15.966526315789471	14.843684210526304	19.17042105263158	14.02642105263158	16.97021052631579	10.377105263157889	17.565210526315795	15.929210526315776
14.338947368421064	14.262157894736836	12.98726315789474	16.84273684210527	12.328421052631583	15.647210526315785	14.251736842105261	12.899210526315791	11.764894736842109	11.73331578947368	15.239684210526312	14.383157894736852	15.850210526315797	16.139263157894725	12.209473684210524	16.62168421052631	13.801526315789486	12.814526315789461	16.73121052631579	12.384000000000002	15.19226315789474	9.298947368421056	16.22136842105264	14.263526315789472
12.925263157894737	13.361578947368413	11.692157894736859	14.259210526315776	11.013	14.312736842105268	12.217368421052615	11.331842105263167	10.436526315789472	10.40005263157894	13.680842105263155	13.397473684210512	13.874473684210512	14.810473684210537	11.215578947368419	15.072105263157885	12.58473684210526	11.52305263157894	15.402736842105263	11.129	14.129052631578942	7.9847894736842235	13.298000000000009	12.9788947368421
11.167789473684204	11.435684210526311	10.591947368421055	12.75573684210526	9.743736842105248	12.68236842105262	11.184947368421055	10.136368421052643	9.396105263157883	9.514105263157887	12.035842105263164	12.098947368421058	12.440263157894737	13.313315789473684	10.256894736842103	14.14321052631579	11.864736842105255	10.274736842105273	13.230842105263152	9.965684210526305	12.956842105263172	7.095894736842112	12.057421052631582	12.109842105263166
10.458842105263143	10.205736842105258	10.122894736842099	10.851421052631574	9.110684210526305	11.032947368421048	10.53126315789472	9.069736842105275	8.759157894736846	8.910842105263171	11.210684210526326	10.899263157894724	11.432736842105275	12.17594736842105	9.28768421052633	13.206368421052636	10.210842105263147	9.147473684210539	12.322315789473697	9.447526315789483	11.566000000000003	6.351052631578944	10.89347368421052	10.839526315789465
8.239578947368418	8.834105263157884	8.78778947368421	8.592105263157883	7.727526315789472	9.256210526315781	8.563526315789485	7.487368421052636	7.458263157894733	7.568999999999991	9.287947368421037	9.169105263157899	9.048368421052624	10.381368421052642	7.570315789473676	11.005052631578938	8.891631578947354	7.941473684210536	10.444052631578952	8.329421052631584	9.586000000000002	5.3549999999999995	9.701947368421058	9.344578947368433
6.864105263157909	7.556473684210524	7.824421052631593	6.984736842105258	6.541105263157888	7.42463157894737	6.739789473684195	6.431526315789458	6.327789473684216	7.0208947368421155	7.65989473684211	8.003000000000005	7.427631578947383	8.86299999999999	6.4594210526315905	9.953210526315779	7.743105263157893	6.536000000000015	9.245263157894723	6.956947368421041	8.023947368421048	4.871263157894752	8.347578947368408	8.614263157894742
5.803684210526303	6.470263157894745	6.80510526315789	5.8872105263157986	5.816842105263168	6.414000000000012	6.0976315789473645	5.754105263157894	5.889315789473694	6.101947368421065	6.402368421052644	7.017789473684225	6.436105263157889	7.468263157894745	5.836368421052629	9.076631578947358	6.916526315789481	5.962526315789481	8.43326315789474	6.223526315789484	7.231105263157903	4.347894736842112	7.0143684210526365	7.519736842105264
4.839578947368407	5.966157894736827	6.050263157894738	5.245263157894726	5.321210526315776	5.902526315789459	5.41568421052632	5.041684210526315	5.3148421052631525	5.613263157894746	5.804789473684205	6.21468421052632	5.495105263157903	6.607789473684212	5.5731052631578795	7.6635263157894595	6.431842105263153	5.217105263157909	7.094210526315783	5.998263157894728	6.142105263157891	3.933842105263168	6.3902105263157924	6.794210526315798
