# Supplementary material for: Recovery of neural dynamics criticality in personalized whole-brain models of stroke
Source: Nat Commun. 2022 Jun 27;13:3683. doi: 10.1038/s41467-022-30892-6 (PMC9237050; doi:10.1038/s41467-022-30892-6)
Supplement: Supplementary file 3 — Source Data [file 41467_2022_30892_MOESM3_ESM.zip › Source_Data/SupFig10-SupFig16/controls/Controls_t1_sdA.csv]

2	3	5	7	8	9	10	11	12	14	22	23	24	25	26	27	28	29	30	31	32	33	35	36
7.258131062284429	7.328092598807549	7.306612536033524	7.31853831027495	7.245988651020192	7.205466737436062	7.237079530842401	7.307868838660709	7.231076610207288	7.199255468386989	7.248959669538887	7.127233792715698	7.211620845996894	7.228709425198322	7.2432969521195565	7.088617734468398	7.184484591707129	7.233007869693023	7.250465131772483	7.200167006276997	7.266075277259456	7.308165616406976	7.131605963938997	7.211422659720168
7.557088061645675	7.748464310203624	7.733582090302174	7.574763874801866	7.5260728402354555	7.656438695579447	7.554934110056861	7.505922172858856	7.55654744614709	7.7793355571573874	7.670196300508616	7.60387217352508	7.645975472736541	7.8125153046482065	7.567937510822378	7.955860359114003	7.609786059199174	7.575392860667427	7.878755988279429	7.531411524706252	7.526097243734462	7.44430286611136	7.879006853619034	7.80386341203054
7.834562160334949	8.054118618541553	8.124964965984061	7.916768352685412	7.8736082746078395	7.973898570915701	7.9430689716035205	7.901840187351163	7.872254413385182	8.136991808745094	7.990667901560519	7.9887552561550725	8.059081089890391	8.2330693004524491	7.960393128456562	8.42695786739692	8.05661735545314	7.905340923607394	8.460204441122661	7.927766088521394	8.008724175433512	7.758437086210912	8.181331154817412	8.07477788162556
8.254579775765619	8.599938245184042	8.631702976794413	8.268613936998202	8.38957387972832	8.48766184265119	8.421877641753667	8.41904453376374	8.338169154799878	8.63242293244801	8.404478156906347	8.484688414219796	8.395354237737799	8.656664755823481	8.357559135575743	8.917825962547756	8.584818352100186	8.37781448876522	8.855036475748223	8.469248123664121	8.533379534500073	8.087713826888127	8.633001395958514	8.607466862314968
9.000070345359418	9.179226651101722	9.329671952483588	8.832392121752225	8.974813974541824	9.02815734044681	8.75656240020489	8.851874760729366	8.959436680323146	9.18017564676849	8.953560318361186	9.14858787015342	8.904425533472404	9.21637671979144	8.917213524081905	9.398938737963006	8.995056198741889	8.871782958478427	9.340519116024197	8.953810919689763	9.071713948798378	8.628664570085343	9.163811506948145	9.304407268592167
9.396205181746284	9.781584503477616	9.972138710421559	9.515997537604278	9.800546317978592	9.53972960259816	9.630238759168119	9.580889560520097	9.82527238561837	9.921878608145427	9.57644358531552	9.876158888439813	9.720811859676314	10.045254217216828	9.604522309972484	9.969069666562126	9.764463825172706	9.559415900107489	10.090287076448076	9.794534698370438	9.879358911097812	9.266655994617759	9.89952469370935	10.083891665684703
10.262226812054395	10.701552442327966	10.793205127275103	10.32857452481458	10.901171242688577	10.529890028564099	10.379031602578562	10.487347921886196	10.756893853478967	10.838673945135602	10.419947517793206	10.771979012149131	10.702530866410738	10.533918829702948	10.611157924219683	10.619141295546251	10.610978422425445	10.458835349932636	10.6721062147752	10.621269274734392	10.881048040096186	10.307990447113504	10.755158465874295	11.255975900869192
11.093071340462219	11.686356860597432	11.78670925111292	11.458928129808681	11.8451253477952	11.71445039715403	11.40780618771585	11.419068910554353	12.033477640390933	12.240029031260184	11.099879923799602	11.89672995234818	11.71795230418199	11.38837240695214	11.440845170612404	10.92735532514641	11.72141400196173	11.713306525365631	11.457885988210128	11.96658672433275	11.627742942699195	11.905463768507936	11.143947982858892	11.979250044985317
12.492904432275136	12.863320151320375	12.683863393599816	12.669597693477986	13.283721712530303	12.865821533373849	12.518000609868382	12.433961057637475	13.171054658696095	13.033606215516736	11.784363761939272	13.132277975925414	12.855001993155186	11.979558533486278	12.721505345339251	11.094417452215268	12.320489460383204	13.061629994804223	12.037810930011462	12.739918789768476	12.860729206414547	14.372046111089855	11.758095421566749	12.82714751529158
12.632249744396152	13.426260271793877	12.87051951262029	12.81924698529176	13.608422531094783	13.188053254588537	12.914818194694986	12.658762319010897	13.324644252151739	13.6680437573299	12.225688784178688	13.003819065523974	13.078228517306187	12.106161223903339	12.993423186795825	11.115927318089554	12.497338801197632	13.368578753939913	12.020172884436539	12.993960143370474	12.910387768966727	15.312310256279744	12.204098495850332	12.886487953031944
13.311109672993185	13.643954483195998	13.22949899416295	13.01380606478562	14.00914210355424	13.603342199944613	13.256425066626596	13.144629986716534	13.503015702320182	13.856407440034037	12.204109302336391	13.51525705417027	13.37646063723037	12.338985734374186	13.11736054602711	11.365666752084671	12.735631009153543	13.572964901893059	12.083843113574567	13.320063057316078	12.821929183943293	16.08620531095552	12.34538756612538	13.16796969176413
13.175238895442066	13.949742585745815	12.99688147025567	13.163308096978255	14.19608671290771	13.485228061151133	13.34796057398536	13.227156977019401	13.456644216799067	13.932608891613269	12.277558122199316	13.750604061164108	13.455097334061984	12.242041176446516	13.396443496869294	11.09039956412585	12.956288082995075	13.55534445419393	11.969601700461961	13.343297510792858	12.95584749234477	16.237070358494947	12.513348043343846	13.10566252731708
13.167963829245902	14.040326345250227	12.85816270089351	13.139748157969189	14.593914483787104	13.582838530124388	13.631758489547243	13.213376899541892	13.548331837722978	14.084164418447687	12.28759085396019	13.840076710480078	13.53399719636847	12.345319675802859	13.59334370210542	10.893016485968934	12.886296267608493	13.65334776938994	12.164059641468322	12.841801757397354	12.800641459684936	16.398594561939394	12.924119784147406	13.163179716529697
13.429382426384986	14.04458791209021	12.948960589211604	13.00833072850517	14.225834173855104	13.333681372142816	13.785223656265849	13.01863133197815	13.341222889709497	14.137718201653756	12.630554226731578	13.700739861553135	13.282542606285348	12.396214862927533	13.22875034754473	10.55714183403941	12.590350167383736	13.350555000982336	11.655592956541252	13.006815437116002	12.979167100921222	16.119734845804096	12.786236243588277	13.04934422453792
13.16010331111571	13.785734690189221	12.548182707060588	12.817100889297704	14.049871939154624	13.295795611598042	13.767528236382754	12.809794203768806	13.170202828551322	14.062831491403486	12.243131638417987	13.387416886332272	13.083478075935362	12.565352572321187	13.524515986173805	10.426024236963142	12.618910020153239	13.413954491480725	11.682388807011295	12.857143559072389	12.965705404297172	15.56230503742464	12.891285486395347	12.569751704549263
13.146717411591927	13.61467267277415	12.489497634838186	12.66584872406104	14.060475915034656	12.888308488778762	13.456915716104168	12.692692150147796	12.581732502309395	13.707842990503222	12.217078064437613	13.242693509551447	13.112077697442528	12.382900777240557	13.045950221596588	10.182691399062831	12.511087012177846	13.301895771370434	11.57107892430638	12.596959976316503	12.799986997776504	14.962899669740064	12.881264558089825	11.95414791746049
12.784246678991348	13.323808478825368	12.218794351012274	12.633360125973624	13.815522084922591	12.62161807600217	13.234319944108073	12.59708465170077	12.272560683294126	13.697785038770249	12.011602926760752	13.348522539110395	12.5847476258217	12.223713431392188	12.75507288434579	10.150845912660156	12.21084949987354	12.637579262658576	11.117944997672287	12.392664520942951	12.26363640492057	13.993787002044673	12.641768618471367	11.786544580088504
12.516639161574465	12.857273288356394	11.712348925916334	12.244189172660713	13.15331527453488	12.44432905889985	12.748847992321716	12.1324886354139	11.700599491575366	13.182108383692363	11.963984827807916	12.465852542338697	12.319692241551001	11.919820683258315	12.292426255391796	9.907689260860446	11.972671964386516	12.14506547309025	10.902248869896294	11.807854551064485	11.82531830595063	12.814393317329728	12.553786281052535	11.335351822258609
11.934250006989014	12.357820579895426	11.190291442630127	12.02399839899658	12.486644404731903	11.812772237608693	12.438996887171838	11.706635790635739	11.067762814626784	12.552537597320196	11.30628770515848	12.327302733324881	11.96572683094585	11.757034636210237	11.73695959921892	9.486274559151266	11.543762469824296	11.613813228181124	10.628465293582884	11.210649658036182	11.634735632927807	11.618313047329856	12.202571535106555	10.792204074594252
11.428340647570643	12.03561669851492	10.760596145886973	11.65774841777846	11.720874845702337	11.627995843483646	11.701012192216117	11.214789514626746	10.130518180800165	11.773476849086821	10.794442309086598	11.670427404642309	11.393665346253542	11.372757714955856	11.126687879078224	9.299793013117924	11.099093209557187	10.930698254495468	10.32717669464483	10.960629466228783	11.101363734618403	10.613540000333153	11.577695246180982	10.373866070724068
10.69369066728892	10.946054227644982	9.907639630481636	11.12003489822641	10.634564609678048	11.009651825083244	11.181601522327858	10.73394593025296	9.420049820647948	10.730554331172605	10.271721022942742	11.088875585018464	10.965600935716168	10.507646853031016	10.095035305624222	8.779071383295612	10.679512130084392	10.209618255877654	9.952542205308383	10.137674887850638	10.814546584611213	9.34636830070816	11.099284004264478	9.80134489689063
9.93431255760537	10.577392082990626	9.051074395133712	10.653145966843788	10.165473859116128	10.46809941132775	10.400694351079677	10.225432849522276	8.637443696832761	9.973148410609586	9.493730672498737	10.098544546692196	10.22566874882491	10.051606420198938	9.38881816846677	8.507384816156565	9.996249383831406	9.592534388937855	9.646292308679534	9.446855822940751	10.415574739017547	7.889080335064575	10.356739299667833	9.55126585483228
9.112989229004919	9.650858879852718	8.194682545561541	9.904824034849469	8.797004827932287	9.829242012006333	9.765073698167564	9.192957171420364	7.973673762124853	8.867354027078452	8.838255276890447	9.652906322103949	9.34431268306937	9.289069920027872	8.932873012265485	8.450763158464122	9.507838151131224	8.669942158512383	9.248823274528645	8.486600876196318	9.587198292321958	7.045897833580737	9.914881657673927	9.02524038398679
8.328003174517482	8.7315195402695	7.547439945829502	9.404638008976816	7.957408229444032	9.317397862622336	8.86494731568611	8.08679113744749	7.015764024604714	8.287142171648382	8.285038024824628	8.718692581380115	8.74094570383323	8.892185726451201	8.037959792110579	8.015785232447259	8.264488170801426	7.883060692272563	8.521133728206028	7.711071499631755	8.80758389979387	6.473010069303936	9.453158248872624	8.302163967533115
7.633531430671088	8.114579814834862	6.976546065088501	8.562398340983425	7.007296229208064	8.771845215228353	7.693861145051463	7.289170399116263	6.513107986348931	7.416106623792909	7.7553250642827	8.4013358411082	8.16050999456348	8.293764696166884	7.502217770751339	7.327928345208981	7.838049237772376	7.2117527384949724	8.207177460503555	7.085449624715722	8.269726595444817	5.656918633161569	8.060183332590949	7.8041796673289605
6.876895988945698	7.058611357048484	6.418918543902592	7.658373311471354	6.283496493396959	8.019691973599825	7.17326085979413	6.61946941902627	5.969177196266592	6.669260347690994	6.980327289339821	7.643232086530234	7.443555676742809	7.668649599391402	6.810944876103946	7.085616986744411	7.454414689950072	6.34077228175547	7.508611039153508	6.27854523554546	7.658449326762535	5.215751276680064	7.413167038195152	7.46022538017474
6.527858675240994	6.433164607512433	6.1352806252689644	6.8603298429807005	5.7977459169865275	7.265670752580723	6.8133012274601015	6.108262443481627	5.542928935980383	6.414834939366577	6.672974130985053	7.0365941005480215	7.098832776547608	7.071638595531353	6.033895807423341	6.660088161086857	6.694050532729409	5.8845317260733	7.016698369647218	6.096547910792558	7.145448614215422	4.577831215245824	6.612162290477359	6.875421039881519
5.371266669943491	5.743477412007561	5.422080197524828	5.584206837402367	5.039636362838112	6.18124969089977	5.606516872916892	5.07672943735132	4.8808820813907134	5.327142304572459	5.835884758642052	5.962454093886166	5.972683598585991	6.138325985325382	4.903226794494453	5.89526276008578	5.74948136563291	5.199676631250607	6.319167378899467	5.317625926429926	6.173380133111484	3.819709109662848	5.807947584794472	5.8538290757420794
4.540196696449801	4.996706991701266	4.944109401800869	4.580921303562717	4.385820955443521	5.178019075066813	4.4715361712255355	4.333794215365492	4.246970535340606	5.110770505463375	4.9509803109358	5.236866169057861	5.02078147861463	5.338026712588658	4.2471585978194755	5.438433383548053	5.047027714091638	4.365999913031504	5.690038649935671	4.626997238484101	5.280763915413682	3.54515005219584	5.016931073603654	5.486046568329553
3.931151909034774	4.287415647168125	4.441760948764488	3.892792338267961	3.857843839250944	4.605669095829228	4.008592617469234	3.921072018844196	4.03205914537127	4.299674002926404	4.2399253658027645	4.611332339911073	4.423734636817111	4.70425562077161	3.8357631227959836	4.861994444611757	4.738628445486405	4.00055380165099	5.1205039613652295	4.268609857783267	4.824437231095895	3.20613298742624	4.38866081802227	4.721670814987521
3.349759411216697	3.8868909669936103	3.919416813569542	3.495669918331288	3.559099796924416	4.295979134709223	3.5450167005457933	3.4501507336832744	3.6096977064025477	3.950358620406849	3.9087271618286796	3.9514597327919234	3.88092964695255	4.142128707084959	3.679877277843052	4.459047158036927	4.419050701245935	3.5975934296963845	4.5047934793239	4.129507788015057	4.122569798825758	2.833244616309888	4.072543257448942	4.445169079833222
