# Supplementary material for: Recovery of neural dynamics criticality in personalized whole-brain models of stroke
Source: Nat Commun. 2022 Jun 27;13:3683. doi: 10.1038/s41467-022-30892-6 (PMC9237050; doi:10.1038/s41467-022-30892-6)
Supplement: Supplementary file 3 — Source Data [file 41467_2022_30892_MOESM3_ESM.zip › Source_Data/SupFig10-SupFig16/controls/Controls_t2_S1.csv]

2	5	6	7	8	9	10	11	12	13	14	17	19	22	24	26	29	30	31	32	33	35
64.661105263157907	55.6110526315789	49.5433684210526	60.2328421052632	51.3110526315789	53.4436315789474	57.1647894736842	59.5551052631579	55.0626842105263	59.3071578947368	45.7696842105263	52.425052631579	60.6894736842105	60.2166315789474	61.2462105263158	56.2649473684211	61.4158947368421	59.9665789473684	54.9166315789474	54.7604736842105	56.9815263157895	51.9512105263158
64.0306842105263	54.1273684210526	47.5703684210526	59.1824210526316	49.447	51.6042105263158	55.6566842105263	58.3658421052632	53.4451578947368	57.9759473684211	43.7191578947368	50.474	59.3762105263158	58.9806315789474	60.1859473684211	54.6369473684211	60.2147368421053	58.7228421052632	53.345	52.9495263157895	55.4089473684211	49.9255789473684
63.5126842105263	53.3455789473684	46.7934210526316	58.4701052631579	48.7914210526316	51.0875263157895	55.0403157894737	57.628	52.6541578947368	57.2701052631579	43.1196315789474	49.5429473684211	58.7155789473684	58.1182105263158	59.3743157894737	53.6386842105263	59.5328421052632	57.843	52.5736315789474	52.0468421052632	54.9155263157895	49.1838947368421
62.6161052631579	52.0565263157895	45.6289473684211	57.3524210526316	47.6471052631579	50.2199473684211	54.1354210526316	56.5937368421053	51.6961052631579	56.2185789473684	42.0484210526316	48.364	57.6009473684211	56.803	58.2855263157895	52.4446842105263	58.4008947368421	56.502	51.4883157894737	50.5840526315789	53.967	47.9324736842105
61.4232631578947	50.3865789473684	44.3207894736842	55.7273684210526	46.1014736842105	48.9661578947368	52.6335263157895	55.0798947368421	49.9731052631579	54.7844736842105	40.6932631578947	46.7253157894737	55.9424210526316	55.1101578947368	56.5248421052632	50.7980526315789	56.7915789473684	54.6561578947368	49.8940526315789	48.7024736842105	52.6268947368421	46.0391578947368
59.7924736842105	48.176	42.155	53.565	44.1111052631579	47.1352105263158	50.7934210526316	53.0996842105263	47.4894210526316	52.8701052631579	38.8236842105263	44.691	53.7623684210526	52.8958421052632	54.0337368421053	48.1788947368421	54.4555789473684	51.9390526315789	47.9277368421053	46.1788947368421	50.5804736842105	43.6528421052632
57.3046315789474	44.6603157894737	39.2971578947368	50.5476842105263	41.2397368421053	44.8594736842105	47.9876842105263	49.9797368421053	44.2985789473684	50.35	35.9266842105263	41.5175789473684	50.4860526315789	49.6597368421053	50.3637894736842	45.0412105263158	51.3814210526316	48.4633684210526	45.0668947368421	42.5696315789474	47.8567894736842	40.086
53.7892105263158	40.1888421052632	35.5047894736842	46.6153684210526	37.1510526315789	41.1602105263158	44.2179473684211	45.4656315789474	39.6288947368421	46.1757894736842	32.4332631578947	37.3266315789474	46.1966315789474	45.2678421052632	45.5091052631579	40.8811052631579	46.4915789473684	43.4714736842105	40.9738421052632	37.5521052631579	43.6328947368421	36.5493684210526
48.496	34.1286315789474	30.6665263157895	41.6217368421053	32.1604210526316	35.8756842105263	38.2630526315789	39.6041578947368	34.2367368421053	40.2894210526316	27.8613157894737	32.0700526315789	40.0916315789474	39.8417894736842	39.6692105263158	35.7665263157895	40.2816842105263	38.1859473684211	35.7132105263158	31.8837894736842	37.7798421052632	31.6638421052632
45.8454210526316	32.1927894736842	28.5685263157895	39.3185789473684	29.8392105263158	33.5988421052632	36.3592631578947	36.7657368421053	31.9288947368421	37.4283157894737	26.0765263157895	29.641	37.6991052631579	37.4342631578947	37.4417894736842	33.7161052631579	37.3512105263158	35.8126315789474	33.4551578947368	29.7817894736842	35.3085789473684	29.0442631578947
42.9985263157895	29.3758947368421	26.327	36.3612105263158	27.7017368421053	30.8396315789474	33.5138421052632	34.2115789473684	29.4398947368421	34.3474210526316	23.5179473684211	27.0736315789474	34.8505789473684	34.9438421052632	34.4779473684211	31.5038421052632	34.5713157894737	33.2197894736842	30.9414736842105	26.9577894736842	32.8100526315789	26.9223684210526
41.3491578947368	27.2175263157895	24.8524736842105	34.1854210526316	26.0858947368421	28.9012105263158	31.9171052631579	32.3530526315789	27.8674736842105	32.4283684210526	22.0164736842105	25.5404210526316	32.9208947368421	33.2035789473684	32.7998947368421	30.0458947368421	32.2928947368421	31.7122631578947	29.3454210526316	25.9514736842105	31.0348947368421	25.0925789473684
39.1934736842105	25.3186315789474	23.2454210526316	32.1797894736842	24.2181578947368	27.2535263157895	30.2556842105263	30.0810526315789	25.9092631578947	30.9012105263158	20.7411052631579	23.4514736842105	31.2846315789474	31.6354736842105	30.7702105263158	28.4353684210526	30.326	29.9808947368421	27.4998421052632	23.8505789473684	29.2242105263158	23.4623684210526
34.5681578947368	22.1713684210526	19.8148421052632	27.9910526315789	21.2468421052632	23.5924736842105	26.4095789473684	25.3549473684211	22.8625789473684	27.0291052631579	18.4102631578947	20.0475789473684	27.0406315789474	27.5075789473684	26.2374736842105	24.6963157894737	25.4412631578947	26.4535263157895	24.1808947368421	20.5341578947368	25.5928947368421	20.4296315789474
32.0771052631579	20.0838947368421	18.2626315789474	26.1396315789474	19.8402631578947	21.5098421052632	24.5055789473684	22.9052105263158	20.9162105263158	25.2841578947368	16.6740526315789	18.6339473684211	25.2618421052632	25.3224210526316	23.7207368421053	23.0024736842105	22.8860526315789	24.6023157894737	22.1148947368421	18.9067368421053	23.5413684210526	18.8743684210526
29.5649473684211	18.6023157894737	16.4542105263158	23.3755789473684	18.1294736842105	19.4391052631579	23.051	20.2696842105263	19.1942105263158	22.9152631578947	15.1393684210526	16.6921578947368	23.0641052631579	23.3250526315789	21.9803157894737	21.2826842105263	21.1007368421053	22.6160526315789	20.575	17.1393684210526	21.868	17.0484736842105
27.5369473684211	17.1877894736842	14.4740526315789	21.4097368421053	16.3309473684211	17.6628421052632	20.6013684210526	17.6298421052632	17.5454210526316	20.9038947368421	13.2603157894737	14.867	20.8133157894737	21.4363684210526	19.4410526315789	19.1405789473684	18.0076842105263	20.6877368421053	18.3721578947368	15.5275789473684	20.0423684210526	15.4183684210526
24.7223684210526	14.5273684210526	11.83	19.2816842105263	14.8081578947368	15.5236842105263	18.8361578947368	15.5929473684211	15.7825263157895	18.4053684210526	11.9163684210526	13.563	18.5647894736842	18.9792105263158	17.2973157894737	17.5835263157895	15.6423157894737	18.8603684210526	16.486	14.1211578947368	18.2341052631579	13.5237894736842
20.9975789473684	13.1196315789474	10.4363684210526	16.7841052631579	12.8106842105263	13.4665263157895	15.9445789473684	13.8692105263158	13.5576842105263	16.679	10.5275789473684	11.5547894736842	16.4811578947368	16.4248947368421	14.8246842105263	15.2771578947368	14.0583684210526	16.9015263157895	15.2234210526316	12.8914210526316	16.1452631578947	12.1434210526316
18.6924736842105	11.7225789473684	8.7981052631579	14.8238421052632	11.0735789473684	10.8236842105263	13.5788947368421	12.0456842105263	11.6161052631579	14.418	9.32905263157895	10.3125263157895	14.0387368421053	14.5312105263158	12.953	13.2264210526316	12.2126842105263	14.7542631578947	13.0332105263158	11.5020526315789	14.1217894736842	10.7412105263158
15.2511578947368	10.46	7.46463157894737	12.4115789473684	9.30157894736842	8.94057894736842	11.6863684210526	10.3714210526316	9.70773684210526	12.2891052631579	8.17505263157895	8.73415789473684	11.9581578947368	12.2138947368421	11.3424210526316	11.1716315789474	10.7321052631579	12.7534736842105	11.715	10.6430526315789	10.7385263157895	9.59063157894737
12.3273684210526	9.39247368421053	6.56557894736842	10.8717894736842	8.36442105263158	7.71936842105263	9.83789473684211	8.8121052631578891	8.17373684210526	10.3141578947368	7.19836842105263	7.89884210526316	10.0791578947368	9.802	9.68189473684211	9.63689473684211	9.63505263157895	10.8785263157895	10.3317894736842	9.43121052631579	9.26405263157895	8.4228947368421
9.79573684210526	7.87778947368421	6.00563157894737	9.31	7.04447368421053	6.28068421052632	8.26873684210526	7.907	6.82789473684211	8.79063157894737	6.52278947368421	7.35884210526316	8.5321052631579	8.14673684210526	8.45157894736842	8.172	8.5838947368421	9.20926315789474	8.76447368421053	8.31726315789474	7.44126315789474	7.25936842105263
8.05021052631579	6.93789473684211	5.41836842105263	8.09473684210526	6.13736842105263	5.51205263157895	7.08115789473684	7.04721052631579	6.04184210526316	6.88752631578947	5.56568421052632	6.00726315789474	6.68447368421053	7.02831578947368	7.71926315789474	6.93678947368421	7.55347368421053	7.77242105263158	7.31331578947368	7.056	6.59578947368421	6.326
6.17726315789474	6.09157894736842	5.08231578947368	6.48552631578947	5.64084210526316	4.62394736842105	6.208	6.11757894736842	5.02252631578947	5.92436842105263	5.08473684210526	5.38563157894737	5.89594736842105	5.95105263157895	6.82078947368421	6.12894736842105	6.39210526315789	6.70605263157895	6.31484210526316	6.37442105263158	5.69763157894737	5.54284210526316
5.09831578947368	5.37178947368421	4.66568421052632	5.46631578947368	5.01336842105263	4.03894736842105	5.39626315789474	5.337	4.23147368421053	5.14189473684211	4.42173684210526	4.67342105263158	5.45626315789474	5.16668421052632	5.98242105263158	5.47763157894737	5.57336842105263	5.64715789473684	5.40605263157895	5.757	4.66389473684211	5.13436842105263
4.41157894736842	4.8828947368421	4.33163157894737	4.66178947368421	4.56289473684211	3.44752631578947	4.66647368421053	4.66205263157895	3.80631578947368	4.35305263157895	3.91357894736842	4.26231578947368	4.95036842105263	4.56694736842105	5.21921052631579	4.94578947368421	4.89778947368421	5.15410526315789	4.82673684210526	5.08336842105263	3.80784210526316	4.40884210526316
3.26684210526316	3.99752631578947	3.38778947368421	3.52736842105263	3.54105263157895	3.03026315789474	3.56394736842105	3.56626315789474	3.05121052631579	3.40105263157895	3.205	3.69547368421053	3.98105263157895	3.79152631578947	4.468	4.03194736842105	3.75405263157895	4.03405263157895	3.81936842105263	4.56963157894737	3.16789473684211	3.78089473684211
2.811	3.45126315789474	2.85936842105263	2.85715789473684	3.054	2.55826315789474	2.84915789473684	2.80921052631579	2.61631578947368	2.825	2.85894736842105	3.29952631578947	3.54589473684211	3.15889473684211	3.53926315789474	3.20768421052632	3.11615789473684	3.42447368421053	3.31605263157895	3.71663157894737	2.82747368421053	3.27626315789474
2.53294736842105	3.01915789473684	2.44731578947368	2.55363157894737	2.67173684210526	2.27721052631579	2.56810526315789	2.483	2.36794736842105	2.51005263157895	2.56136842105263	2.84631578947368	3.03468421052632	2.85647368421053	3.09578947368421	2.89673684210526	2.67268421052632	2.93615789473684	2.79652631578947	3.25836842105263	2.38078947368421	2.88278947368421
2.19310526315789	2.79336842105263	2.199	2.29194736842105	2.418	2.10689473684211	2.23768421052632	2.28842105263158	2.20236842105263	2.19989473684211	2.38668421052632	2.406	2.56115789473684	2.49657894736842	2.69973684210526	2.57852631578947	2.33142105263158	2.58152631578947	2.38731578947368	2.816	2.19884210526316	2.65084210526316
