# Supplementary material for: Recovery of neural dynamics criticality in personalized whole-brain models of stroke
Source: Nat Commun. 2022 Jun 27;13:3683. doi: 10.1038/s41467-022-30892-6 (PMC9237050; doi:10.1038/s41467-022-30892-6)
Supplement: Supplementary file 3 — Source Data [file 41467_2022_30892_MOESM3_ESM.zip › Source_Data/SupFig10-SupFig16/controls/Controls_t2_S2.csv]

2	5	6	7	8	9	10	11	12	13	14	17	19	22	24	26	29	30	31	32	33	35
1.229	3.47552631578947	4.31157894736842	2.19552631578947	3.33405263157895	3.13842105263158	2.49594736842105	2.187	2.95594736842105	2.23805263157895	4.88778947368421	3.49768421052632	2.07994736842105	2.43536842105263	1.97878947368421	2.84789473684211	1.64168421052632	2.41336842105263	3.11847368421053	3.51415789473684	2.47536842105263	4.08031578947368
1.22252631578947	3.44726315789474	4.22	2.15068421052632	3.341	3.06821052631579	2.46268421052632	2.19142105263158	2.92610526315789	2.20826315789474	4.73763157894737	3.44836842105263	2.11626315789474	2.47705263157895	2.03115789473684	2.88810526315789	1.645	2.48757894736842	3.17110526315789	3.55836842105263	2.44652631578947	4.12426315789474
1.226	3.53421052631579	4.27773684210526	2.18252631578947	3.32626315789474	3.08078947368421	2.50215789473684	2.23878947368421	2.96336842105263	2.25878947368421	4.79878947368421	3.56231578947368	2.15173684210526	2.53452631578947	2.05884210526316	2.91357894736842	1.67952631578947	2.55331578947368	3.18468421052632	3.65542105263158	2.47168421052632	4.168
1.24184210526316	3.69463157894737	4.43463157894737	2.23563157894737	3.41047368421053	3.11121052631579	2.52878947368421	2.32352631578947	3.03936842105263	2.30978947368421	4.86273684210526	3.60110526315789	2.22063157894737	2.61278947368421	2.145	3.03494736842105	1.70863157894737	2.67221052631579	3.31678947368421	3.78484210526316	2.52031578947368	4.27363157894737
1.29005263157895	3.79194736842105	4.50705263157895	2.36594736842105	3.52894736842105	3.18878947368421	2.64089473684211	2.38536842105263	3.18773684210526	2.40484210526316	4.91484210526316	3.74963157894737	2.34652631578947	2.75321052631579	2.27578947368421	3.13789473684211	1.77010526315789	2.87626315789474	3.41247368421053	3.98878947368421	2.61752631578947	4.44215789473684
1.34689473684211	3.91531578947368	4.64863157894737	2.49694736842105	3.68605263157895	3.27626315789474	2.77005263157895	2.49142105263158	3.39194736842105	2.51973684210526	4.95921052631579	3.82921052631579	2.55	2.90968421052632	2.44121052631579	3.31157894736842	1.89415789473684	3.14289473684211	3.55505263157895	4.22105263157895	2.77626315789474	4.55557894736842
1.46663157894737	4.14547368421053	4.84063157894737	2.71084210526316	3.84805263157895	3.40726315789474	2.90852631578947	2.74773684210526	3.65068421052632	2.73789473684211	5.13205263157895	4.03036842105263	2.82710526315789	3.19378947368421	2.71863157894737	3.53378947368421	2.11142105263158	3.49689473684211	3.86189473684211	4.52147368421053	2.99773684210526	4.771
1.70642105263158	4.42489473684211	4.95763157894737	2.997	4.05910526315789	3.63152631578947	3.15405263157895	3.06542105263158	4.05210526315789	3.02978947368421	5.2407894736842104	4.21557894736842	3.20715789473684	3.51005263157895	3.06215789473684	3.792	2.46447368421053	3.97115789473684	4.19289473684211	4.85789473684211	3.32836842105263	4.86768421052632
2.01273684210526	4.70342105263158	4.98615789473684	3.28694736842105	4.16742105263158	3.83610526315789	3.49052631578947	3.40389473684211	4.26157894736842	3.39352631578947	5.09284210526316	4.347	3.62005263157895	3.81573684210526	3.45694736842105	4.04210526315789	2.85136842105263	4.30736842105263	4.44368421052632	4.99010526315789	3.67257894736842	4.96663157894737
2.176	4.65963157894737	4.96684210526316	3.43115789473684	4.20447368421053	3.93652631578947	3.57842105263158	3.54210526315789	4.32673684210526	3.53389473684211	4.91657894736842	4.26621052631579	3.75494736842105	3.97421052631579	3.54952631578947	4.1088947368421	2.94878947368421	4.42315789473684	4.46257894736842	4.98226315789474	3.75173684210526	4.97194736842105
2.31652631578947	4.72789473684211	4.87084210526316	3.56042105263158	4.209	4.03115789473684	3.69805263157895	3.64526315789474	4.385	3.60615789473684	4.84084210526316	4.22315789473684	3.87452631578947	4.036	3.67921052631579	4.12657894736842	3.04363157894737	4.54078947368421	4.45984210526316	4.91647368421053	3.81942105263158	4.89705263157895
2.42689473684211	4.59052631578947	4.82242105263158	3.70005263157895	4.16547368421053	4.02721052631579	3.68578947368421	3.744	4.37584210526316	3.66931578947368	4.66626315789474	4.17178947368421	3.95173684210526	4.12652631578947	3.75484210526316	4.12536842105263	3.14536842105263	4.61731578947368	4.46694736842105	4.90284210526316	3.88357894736842	4.86
2.55636842105263	4.51757894736842	4.75994736842105	3.76621052631579	4.17052631578947	4.0144210526315796	3.75821052631579	3.78621052631579	4.34636842105263	3.70589473684211	4.55047368421053	4.08610526315789	3.948	4.17963157894737	3.75536842105263	4.14736842105263	3.15136842105263	4.68289473684211	4.43536842105263	4.92436842105263	3.83310526315789	4.75463157894737
2.81936842105263	4.34236842105263	4.48910526315789	3.85694736842105	4.04584210526316	4.0448947368421	3.71147368421053	3.84810526315789	4.23036842105263	3.75821052631579	4.30478947368421	3.89047368421053	3.98168421052632	4.23942105263158	3.89847368421053	4.1138947368421	3.29242105263158	4.66947368421053	4.37252631578947	4.73642105263158	3.88810526315789	4.49557894736842
2.90505263157895	4.26015789473684	4.35305263157895	3.92278947368421	3.95642105263158	3.94031578947368	3.69336842105263	3.79784210526316	4.13042105263158	3.74321052631579	4.06589473684211	3.81094736842105	3.99478947368421	4.23189473684211	3.80447368421053	4.09505263157895	3.27468421052632	4.67078947368421	4.18936842105263	4.57405263157895	3.86747368421053	4.42847368421053
2.99084210526316	4.09978947368421	4.19515789473684	3.95268421052632	3.86036842105263	3.84710526315789	3.71936842105263	3.68110526315789	4.03363157894737	3.67747368421053	3.84673684210526	3.65784210526316	3.9639473684210502	4.20084210526316	3.84936842105263	4.01226315789474	3.26147368421053	4.54015789473684	4.13731578947368	4.40463157894737	3.74910526315789	4.20468421052632
3.05021052631579	4.07684210526316	3.95494736842105	3.89657894736842	3.68131578947368	3.75778947368421	3.6	3.55526315789474	3.93757894736842	3.61073684210526	3.58626315789474	3.55394736842105	3.90926315789474	4.09594736842105	3.78073684210526	3.93047368421053	3.07873684210526	4.46005263157895	3.97710526315789	4.253	3.73510526315789	4.04152631578947
3.12352631578947	3.84242105263158	3.52731578947368	3.82352631578947	3.55952631578947	3.59189473684211	3.60147368421053	3.48142105263158	3.78542105263158	3.56215789473684	3.34363157894737	3.39726315789474	3.74463157894737	4.01884210526316	3.64584210526316	3.85705263157895	2.94794736842105	4.386	3.82973684210526	4.02068421052632	3.66794736842105	3.77421052631579
3.16642105263158	3.63036842105263	3.26426315789474	3.72547368421053	3.31542105263158	3.44868421052632	3.41805263157895	3.27036842105263	3.49768421052632	3.45073684210526	3.13584210526316	3.18378947368421	3.63721052631579	3.82584210526316	3.44721052631579	3.57947368421053	2.84152631578947	4.08621052631579	3.71052631578947	3.88936842105263	3.48189473684211	3.57863157894737
3.13636842105263	3.45163157894737	2.94031578947368	3.56278947368421	3.12068421052632	3.11731578947368	3.25273684210526	3.10615789473684	3.26952631578947	3.28078947368421	2.90163157894737	2.98673684210526	3.40842105263158	3.67821052631579	3.29678947368421	3.42173684210526	2.68521052631579	3.83810526315789	3.46852631578947	3.61873684210526	3.33805263157895	3.35563157894737
3.012	3.22315789473684	2.67405263157895	3.28547368421053	2.90078947368421	2.86989473684211	3.02226315789474	2.892	2.94442105263158	3.11263157894737	2.68368421052632	2.775	3.18789473684211	3.37647368421053	3.15468421052632	3.15357894736842	2.51326315789474	3.50315789473684	3.29921052631579	3.45884210526316	2.94731578947368	3.14868421052632
2.83284210526316	3.04842105263158	2.42563157894737	3.13884210526316	2.72831578947368	2.67968421052632	2.76910526315789	2.64036842105263	2.65105263157895	2.89984210526316	2.46105263157895	2.57394736842105	2.92194736842105	3.03478947368421	2.94705263157895	2.92168421052632	2.37047368421053	3.17610526315789	3.07542105263158	3.26605263157895	2.67405263157895	2.90684210526316
2.66652631578947	2.78815789473684	2.28321052631579	2.89478947368421	2.426	2.32194736842105	2.52331578947368	2.50878947368421	2.37889473684211	2.648	2.34989473684211	2.45557894736842	2.69805263157895	2.76721052631579	2.69826315789474	2.68726315789474	2.26289473684211	2.85789473684211	2.83647368421053	3.01563157894737	2.42094736842105	2.68005263157895
2.36942105263158	2.50194736842105	2.10942105263158	2.68021052631579	2.25710526315789	2.18352631578947	2.36247368421053	2.28936842105263	2.20631578947368	2.38015789473684	2.13394736842105	2.17515789473684	2.29536842105263	2.57889473684211	2.56173684210526	2.46026315789474	2.08847368421053	2.551	2.54015789473684	2.75247368421053	2.25268421052632	2.45368421052632
2.03278947368421	2.28510526315789	2.02347368421053	2.38721052631579	2.15910526315789	1.92084210526316	2.16715789473684	2.11226315789474	1.97647368421053	2.20468421052632	1.99294736842105	2.04210526315789	2.17015789473684	2.30973684210526	2.38205263157895	2.30615789473684	1.91578947368421	2.28152631578947	2.28610526315789	2.53478947368421	2.04094736842105	2.22368421052632
1.74542105263158	2.11389473684211	1.89678947368421	2.12478947368421	1.96363157894737	1.73131578947368	2.02078947368421	1.93142105263158	1.79821052631579	1.99463157894737	1.83157894736842	1.83678947368421	2.03752631578947	2.08326315789474	2.13542105263158	2.14889473684211	1.79010526315789	2.06684210526316	2.08068421052632	2.34036842105263	1.79647368421053	2.08384210526316
1.65463157894737	1.99063157894737	1.83052631578947	1.93405263157895	1.86921052631579	1.57894736842105	1.86015789473684	1.82363157894737	1.65126315789474	1.82710526315789	1.687	1.76763157894737	1.90415789473684	1.90347368421053	1.96552631578947	1.99826315789474	1.67526315789474	1.95078947368421	1.91510526315789	2.15689473684211	1.58884210526316	1.90105263157895
1.31157894736842	1.67589473684211	1.51363157894737	1.59178947368421	1.58194736842105	1.43531578947368	1.54978947368421	1.52731578947368	1.40589473684211	1.55910526315789	1.50115789473684	1.59473684210526	1.67226315789474	1.68578947368421	1.75347368421053	1.75010526315789	1.44452631578947	1.66926315789474	1.60710526315789	1.97221052631579	1.38410526315789	1.67452631578947
1.16147368421053	1.53836842105263	1.36410526315789	1.36284210526316	1.44336842105263	1.27647368421053	1.31557894736842	1.25973684210526	1.26210526315789	1.36278947368421	1.37221052631579	1.46352631578947	1.49010526315789	1.45226315789474	1.52331578947368	1.51547368421053	1.31263157894737	1.46763157894737	1.43147368421053	1.63878947368421	1.27489473684211	1.51473684210526
1.06731578947368	1.36010526315789	1.23052631578947	1.24421052631579	1.29515789473684	1.17052631578947	1.22847368421053	1.16926315789474	1.17242105263158	1.23926315789474	1.27342105263158	1.27773684210526	1.323	1.36410526315789	1.35068421052632	1.37389473684211	1.18484210526316	1.31452631578947	1.26536842105263	1.48521052631579	1.10147368421053	1.41147368421053
0.985105263157895	1.27147368421053	1.12673684210526	1.14568421052632	1.20515789473684	1.11547368421053	1.12773684210526	1.08894736842105	1.10968421052632	1.11505263157895	1.22642105263158	1.112	1.16221052631579	1.22389473684211	1.22021052631579	1.25736842105263	1.09363157894737	1.20405263157895	1.117	1.33821052631579	1.04757894736842	1.28747368421053
