# Supplementary material for: Recovery of neural dynamics criticality in personalized whole-brain models of stroke
Source: Nat Commun. 2022 Jun 27;13:3683. doi: 10.1038/s41467-022-30892-6 (PMC9237050; doi:10.1038/s41467-022-30892-6)
Supplement: Supplementary file 3 — Source Data [file 41467_2022_30892_MOESM3_ESM.zip › Source_Data/SupFig10-SupFig16/controls/Controls_t1_S1.csv]

2	3	5	7	8	9	10	11	12	14	22	23	24	25	26	27	28	29	30	31	32	33	35	36
61.5502631578947	56.7514210526316	58.8274736842105	62.1987368421053	60.4123157894737	54.8065789473684	61.2293684210526	62.2267894736842	59.7733684210526	49.9480526315789	55.5887894736842	54.6720526315789	59.643	43.6665789473684	57.0322105263158	32.3094736842105	49.6695789473684	60.392	51.3900526315789	51.5336315789474	52.9466315789474	63.6215789473684	51.424	40.3358947368421
60.4181578947368	54.9623157894737	57.5303684210526	61.2313684210526	59.2746842105263	53.2082105263158	60.069	61.1678947368421	58.4584210526316	47.959	53.8282631578947	52.9120526315789	58.5263684210526	41.2777368421053	55.3804736842105	30.3053684210526	47.4134736842105	59.1923684210526	49.3550526315789	49.8548421052632	51.1454210526316	62.9227894736842	49.4728421052632	37.6165263157895
59.8042105263158	54.3083157894737	56.6804210526316	60.5038947368421	58.6952631578947	52.614	59.4437368421053	60.3639473684211	57.7888421052632	47.1383157894737	52.9114736842105	51.9883157894737	57.7601052631579	40.138	54.6486315789474	29.3375263157895	46.6001578947368	58.3744210526316	48.2481578947368	48.9315789473684	50.2035263157895	62.4091052631579	48.582	37.0483157894737
58.6672631578947	53.0752631578947	55.2831578947368	59.3645263157895	57.6871052631579	51.4413684210526	58.4374210526316	59.2935263157895	56.7175789473684	45.8885789473684	51.6813157894737	50.9094210526316	56.6222105263158	38.5591578947368	53.4651052631579	28.0817368421053	45.4146842105263	57.2482631578947	46.590526315789504	47.8953157894737	49.1049473684211	61.689	47.3348947368421	36.0468947368421
57.1794736842105	51.5263684210526	53.4744210526316	57.8346842105263	56.3523684210526	49.868	56.9728421052632	57.8001578947368	55.0600526315789	44.244	49.7375263157895	49.1531052631579	55.1860526315789	36.8302105263158	51.9518421052632	26.4511052631579	43.8021052631579	55.8108421052632	44.42	46.2477894736842	47.3871052631579	60.7366315789474	45.6963157894737	34.6551052631579
55.0525263157895	49.3628421052632	50.8901052631579	55.7803157894737	54.2201578947368	47.9424210526316	55.0151578947368	55.6588421052632	52.8800526315789	42.2663684210526	47.3416315789474	46.7824210526316	52.9626315789474	34.5487368421053	49.6241052631579	24.5551052631579	41.7011578947368	53.6877368421053	41.5051052631579	43.8321578947368	45.1855263157895	59.2945263157895	43.2088947368421	32.4710526315789
52.0259473684211	46.1035263157895	47.0886842105263	52.9444210526316	51.2354736842105	44.9441578947368	52.1452631578947	52.7972105263158	49.5965789473684	39.2031578947368	43.975	43.6416315789474	50.0214736842105	31.5605263157895	46.2335263157895	22.2404210526316	38.8952631578947	50.6326315789474	38.1699473684211	40.29	41.746	57.1136315789474	39.885947368421	29.3521052631579
48.1850526315789	41.7099473684211	42.324947368421	48.818947368421	46.8231052631579	40.9801578947368	48.132947368421	48.623947368421	44.8320526315789	35.3284736842105	39.8214736842105	39.637	45.4344736842105	27.9451052631579	41.9886315789474	19.5542631578947	35.1542631578947	45.9067894736842	33.9494210526316	35.6743684210526	37.4496842105263	53.2832631578947	36.1367894736842	26.2730526315789
42.2663684210526	36.0671578947368	36.3603684210526	43.2367894736842	40.9045789473684	35.4068947368421	42.4376842105263	42.8657368421053	38.5774736842105	30.6744736842105	34.4177894736842	33.8307894736842	39.5113684210526	24.1450526315789	36.2923157894737	16.4241052631579	30.6283157894737	39.2167894736842	28.8468947368421	30.1989473684211	31.9057894736842	46.2021578947368	31.3568947368421	22.0034210526316
40.1714210526316	33.19	34.0745263157895	40.6487368421053	38.3657894736842	33.0711052631579	40.391	40.6568421052632	36.3356842105263	28.8619473684211	32.0257894736842	32.1782631578947	37.2004210526316	22.7911578947368	34.0175789473684	15.3542631578947	28.5172631578947	36.5473157894737	26.6232631578947	28.4297368421053	29.7128947368421	42.5224210526316	29.1328421052632	20.0099473684211
37.3978947368421	30.6940526315789	31.5384736842105	38.2083157894737	35.5606315789474	30.5664210526316	37.425052631579	37.8592105263158	33.4684736842105	26.4966842105263	29.6623684210526	29.4749473684211	34.6785789473684	21.426	31.3066315789474	14.2733157894737	26.1813684210526	33.4297368421053	24.4068421052632	26.1254210526316	27.6549473684211	38.9401578947368	27.3305789473684	18.3809473684211
35.7076842105263	28.5644210526316	29.6923684210526	36.5797368421053	33.8125789473684	28.6674210526316	35.2443157894737	35.6866315789474	31.7408947368421	24.9491052631579	28.1425789473684	28.1427894736842	32.8199473684211	20.3072631578947	29.6093684210526	13.658	24.553	31.4383684210526	22.9105789473684	24.6738947368421	26.4097368421053	36.1345789473684	25.5954210526316	17.6163684210526
33.5053684210526	26.9183684210526	27.8274736842105	34.7418421052632	31.2312105263158	26.9254736842105	33.1095263157895	33.534	29.5873684210526	23.2440526315789	26.7371052631579	26.5722631578947	30.9172105263158	19.6026315789474	27.5950526315789	12.8540526315789	23.0557368421053	28.9079473684211	21.7705263157895	23.0242631578947	24.857	33.4161578947368	24.1107368421053	16.3752631578947
29.2492105263158	23.2628947368421	24.2897368421053	30.8664210526316	27.3606315789474	22.9429473684211	28.7367368421053	29.6465789473684	25.3247894736842	19.4506842105263	22.9988421052632	23.3271578947368	27.8553684210526	17.6907894736842	23.8159473684211	11.5846315789474	19.7820526315789	25.7140526315789	18.5214210526316	19.1747894736842	21.1014210526316	27.0689473684211	21.0816842105263	13.8881578947368
27.3591052631579	21.4281578947368	22.2922105263158	29.0514210526316	24.9219473684211	21.0925789473684	26.0717368421053	27.592	22.6667894736842	17.5711052631579	21.0604210526316	21.4898947368421	25.8882105263158	16.335	21.4471578947368	10.9005263157895	18.0252105263158	22.9513157894737	16.5360526315789	17.3092105263158	19.6631052631579	24.1033684210526	19.3302631578947	12.1154736842105
24.7393157894737	19.8598421052632	20.625	27.2743684210526	22.3346842105263	19.1514736842105	23.2453684210526	24.6564736842105	20.5347368421053	15.3742631578947	19.2044736842105	19.8700526315789	23.8518947368421	15.0877368421053	19.5854210526316	10.2354736842105	16.2281578947368	21.2033157894737	15.5983157894737	15.6215789473684	18.1748947368421	20.9245789473684	17.5843684210526	11.4684736842105
22.5935263157895	18.0631052631579	18.3890526315789	24.8840526315789	19.9874210526316	17.6211052631579	21.4638947368421	22.5878421052632	17.9751052631579	13.6128947368421	17.095	17.2965263157895	22.1225263157895	14.2457368421053	17.2712631578947	9.63194736842105	14.8585263157895	19.2276315789474	14.4237368421053	14.0585789473684	16.4871578947368	17.7238947368421	16.4009473684211	10.6034736842105
19.5994736842105	16.6062105263158	15.7641052631579	22.9154210526316	18.2005789473684	15.7837894736842	19.3894736842105	20.1215789473684	15.2818947368421	12.2526842105263	16.1062631578947	15.6472631578947	20.1445263157895	13.0301578947368	14.7022105263158	8.94421052631579	13.045	17.0623157894737	13.1903684210526	12.363	14.7276315789474	15.1505263157895	14.961	9.62668421052632
17.0811052631579	15.0588421052632	14.0029473684211	20.8755263157895	14.8803157894737	14.06	17.2388421052632	17.8505263157895	13.498	10.8537894736842	14.4537894736842	14.6229473684211	18.4447894736842	11.7076315789474	12.5596842105263	8.15926315789474	11.6010526315789	15.1405263157895	11.9361578947368	10.7598947368421	13.2115263157895	12.4158421052632	13.9324210526316	8.6638947368421
14.5800526315789	13.4463684210526	12.2052105263158	17.9584736842105	12.6983684210526	12.7546842105263	15.0978421052632	15.6015789473684	11.2404210526316	9.43242105263158	11.8427894736842	12.4939473684211	15.4032105263158	11.076	10.8194736842105	7.40626315789474	10.3299473684211	13.0411578947368	11.2353684210526	9.99663157894737	11.759	10.7432105263158	12.2790526315789	8.06989473684211
12.3117368421053	11.0271052631579	10.4199473684211	16.1299473684211	10.4604736842105	11.0205263157895	13.0923157894737	13.1502105263158	9.52678947368421	8.344	10.6523157894737	10.7927368421053	13.341	9.47857894736842	8.88521052631579	6.81573684210526	9.02436842105263	11.0372631578947	9.72042105263158	8.58242105263158	10.6923684210526	8.8621052631579	11.0759473684211	7.40642105263158
10.4201052631579	9.86752631578947	8.47273684210526	13.6438421052632	9.07557894736842	9.56	11.234	11.0071578947368	8.24710526315789	7.23836842105263	9.24636842105263	9.42415789473684	11.1098947368421	8.20452631578947	7.52189473684211	6.49194736842105	7.907	9.62757894736842	9.09421052631579	7.50047368421053	9.841	7.05026315789474	9.66352631578947	6.83426315789474
8.85321052631579	8.17284210526316	7.23368421052632	11.4050526315789	7.46121052631579	8.38842105263158	9.94678947368421	9.07921052631579	7.17584210526316	6.21384210526316	7.85647368421053	7.92889473684211	9.61563157894737	7.16847368421053	7.00715789473684	6.15184210526316	7.18752631578947	8.32942105263158	8.40126315789474	6.37842105263158	8.32673684210526	6.03594736842105	8.54578947368421	6.21052631578947
7.61105263157895	6.92589473684211	6.29705263157895	10.1729473684211	6.19147368421053	7.68836842105263	8.01484210526316	7.43642105263158	6.02189473684211	5.36863157894737	7.24863157894737	6.98610526315789	8.22078947368421	6.536	5.90510526315789	5.613	6.03263157894737	6.93642105263158	7.02663157894737	5.50952631578947	7.20010526315789	5.25484210526316	7.66647368421053	5.42705263157895
6.68047368421053	6.329	5.62821052631579	8.10678947368421	5.34878947368421	6.95378947368421	6.54110526315789	6.31947368421053	5.12236842105263	4.6808947368421	6.31021052631579	6.32036842105263	7.05657894736842	5.90947368421053	5.34873684210526	5.10878947368421	5.36457894736842	6.08594736842105	6.48373684210526	4.82915789473684	6.52936842105263	4.38968421052632	5.984	4.90184210526316
5.56157894736842	5.25831578947368	4.95668421052632	6.91647368421053	4.61126315789474	5.96126315789474	5.84263157894737	5.47121052631579	4.53731578947368	4.14931578947368	5.50352631578947	5.59642105263158	6.22468421052632	5.20705263157895	4.71526315789474	4.75852631578947	5.08315789473684	5.29457894736842	5.51210526315789	4.21384210526316	5.83647368421053	3.88615789473684	5.21826315789474	4.58889473684211
5.14347368421053	4.61215789473684	4.688	5.67394736842105	4.18973684210526	4.97973684210526	5.41478947368421	4.81489473684211	4.12826315789474	3.86363157894737	5.05931578947368	4.98610526315789	5.67384210526316	4.72378947368421	4.18026315789474	4.32805263157895	4.36357894736842	4.53368421052632	5.08178947368421	4.03526315789474	5.14489473684211	3.34384210526316	4.51573684210526	4.02015789473684
3.86610526315789	3.92478947368421	4.06357894736842	4.16689473684211	3.43784210526316	4.02184210526316	4.21505263157895	3.83373684210526	3.48094736842105	3.16973684210526	4.18821052631579	4.015	4.39489473684211	3.96984210526316	3.34863157894737	3.67868421052632	3.73010526315789	3.83957894736842	4.27331578947368	3.52768421052632	4.21157894736842	2.74247368421053	3.95247368421053	3.30505263157895
3.13715789473684	3.31457894736842	3.55884210526316	3.31178947368421	2.89573684210526	3.24510526315789	3.09710526315789	3.18826315789474	2.88568421052632	2.97252631578947	3.32110526315789	3.43736842105263	3.46484210526316	3.42984210526316	2.78852631578947	3.32173684210526	3.20384210526316	3.18721052631579	3.71657894736842	2.91705263157895	3.49363157894737	2.47494736842105	3.30489473684211	3.04705263157895
2.70594736842105	2.77463157894737	3.09536842105263	2.72442105263158	2.56210526315789	2.78215789473684	2.78457894736842	2.83763157894737	2.68557894736842	2.53457894736842	2.74284210526316	2.99452631578947	2.99273684210526	2.99484210526316	2.51705263157895	3.06668421052632	2.87005263157895	2.85889473684211	3.36242105263158	2.68078947368421	3.05631578947368	2.22978947368421	2.75942105263158	2.64605263157895
2.24657894736842	2.47263157894737	2.76773684210526	2.38226315789474	2.34073684210526	2.56389473684211	2.43963157894737	2.42884210526316	2.44821052631579	2.32373684210526	2.53836842105263	2.59915789473684	2.55505263157895	2.61278947368421	2.36194736842105	2.70105263157895	2.64368421052632	2.46421052631579	2.82005263157895	2.58094736842105	2.54605263157895	1.99847368421053	2.52815789473684	2.42157894736842
