# Supplementary material for: Recovery of neural dynamics criticality in personalized whole-brain models of stroke
Source: Nat Commun. 2022 Jun 27;13:3683. doi: 10.1038/s41467-022-30892-6 (PMC9237050; doi:10.1038/s41467-022-30892-6)
Supplement: Supplementary file 3 — Source Data [file 41467_2022_30892_MOESM3_ESM.zip › Source_Data/SupFig10-SupFig16/controls/Controls_t1_S2.csv]

2	3	5	7	8	9	10	11	12	14	22	23	24	25	26	27	28	29	30	31	32	33	35	36
1.84	2.50884210526316	2.67273684210526	1.72294736842105	1.95589473684211	3.03105263157895	1.84352631578947	1.61894736842105	1.858	4.21205263157895	3.65310526315789	3.26910526315789	2.35552631578947	6.14336842105263	2.54610526315789	7.69052631578947	3.98331578947368	2.08973684210526	4.86894736842105	3.86226315789474	3.63594736842105	1.27921052631579	3.85384210526316	5.60478947368421
1.88589473684211	2.51289473684211	2.71894736842105	1.72805263157895	1.95515789473684	3.02931578947368	1.87057894736842	1.62057894736842	1.83647368421053	4.06557894736842	3.65810526315789	3.29005263157895	2.36294736842105	6.07494736842105	2.57789473684211	7.39973684210526	4.01810526315789	2.08405263157895	4.84342105263158	3.79642105263158	3.62684210526316	1.26015789473684	3.82305263157895	5.51252631578947
1.89347368421053	2.521	2.75936842105263	1.72526315789474	1.96773684210526	3.06178947368421	1.87378947368421	1.62863157894737	1.83868421052632	4.15957894736842	3.743	3.36205263157895	2.384	6.12931578947368	2.62036842105263	7.31073684210526	4.05784210526316	2.13431578947368	4.91457894736842	3.92973684210526	3.703	1.26431578947368	3.88605263157895	5.50505263157895
1.98263157894737	2.61526315789474	2.86121052631579	1.77984210526316	1.99615789473684	3.08447368421053	1.90405263157895	1.67421052631579	1.89463157894737	4.29352631578947	3.87405263157895	3.38157894736842	2.441	6.25173684210526	2.67373684210526	7.27784210526316	4.16984210526316	2.20252631578947	5.04357894736842	3.94531578947368	3.76531578947368	1.26805263157895	3.98963157894737	5.56989473684211
2.09789473684211	2.72636842105263	3.0072105263157898	1.82678947368421	2.03589473684211	3.21889473684211	1.97505263157895	1.738	1.98252631578947	4.40036842105263	4.07378947368421	3.61405263157895	2.53836842105263	6.25547368421053	2.75868421052632	7.19689473684211	4.22257894736842	2.25205263157895	5.24294736842105	4.12447368421053	3.98789473684211	1.28821052631579	4.12363157894737	5.61473684210526
2.25415789473684	2.86089473684211	3.27526315789474	1.93794736842105	2.15852631578947	3.31310526315789	2.10736842105263	1.86163157894737	2.11252631578947	4.63742105263158	4.32005263157895	3.74210526315789	2.72726315789474	6.28778947368421	2.96347368421053	6.94663157894737	4.33336842105263	2.34578947368421	5.48315789473684	4.36863157894737	4.18163157894737	1.30268421052632	4.31989473684211	5.69415789473684
2.51889473684211	3.09878947368421	3.56689473684211	2.08742105263158	2.36131578947368	3.54268421052632	2.26231578947368	2.01563157894737	2.33910526315789	4.89494736842105	4.492	4.03563157894737	2.94105263157895	6.24963157894737	3.22621052631579	6.75052631578947	4.45447368421053	2.57415789473684	5.61273684210526	4.65963157894737	4.44463157894737	1.35821052631579	4.48510526315789	5.69531578947368
2.78015789473684	3.39805263157895	3.85610526315789	2.34294736842105	2.60610526315789	3.736	2.52721052631579	2.25063157894737	2.65494736842105	5.03126315789474	4.75121052631579	4.29078947368421	3.32221052631579	6.169	3.488	6.30705263157895	4.63842105263158	2.93305263157895	5.68194736842105	4.93194736842105	4.64305263157895	1.46963157894737	4.67915789473684	5.60252631578947
3.18884210526316	3.63426315789474	4.19310526315789	2.65994736842105	2.93763157894737	3.98657894736842	2.89478947368421	2.62110526315789	3.05915789473684	5.20105263157895	5.003	4.47647368421053	3.69042105263158	5.93878947368421	3.78936842105263	5.76047368421053	4.68021052631579	3.30321052631579	5.73068421052632	5.11378947368421	4.75826315789474	1.78894736842105	4.70310526315789	5.28
3.32436842105263	3.71157894736842	4.17721052631579	2.75121052631579	3.05342105263158	4.08063157894737	3.03521052631579	2.73021052631579	3.17526315789474	5.14963157894737	4.97178947368421	4.57036842105263	3.84731578947368	5.814	3.89957894736842	5.53442105263158	4.68331578947368	3.43773684210526	5.64452631578947	5.01768421052632	4.83247368421053	1.97421052631579	4.73863157894737	5.07510526315789
3.41463157894737	3.73963157894737	4.31847368421053	2.87478947368421	3.15642105263158	4.11957894736842	3.13205263157895	2.83626315789474	3.25763157894737	5.00857894736842	5.04594736842105	4.51742105263158	3.96736842105263	5.69242105263158	3.95194736842105	5.27415789473684	4.62352631578947	3.56173684210526	5.57173684210526	4.85931578947368	4.82021052631579	2.118	4.69026315789474	4.88263157894737
3.53368421052632	3.73142105263158	4.29436842105263	2.911	3.18021052631579	4.14315789473684	3.20431578947368	2.98326315789474	3.31705263157895	5.01605263157895	5.03942105263158	4.48705263157895	4.03063157894737	5.53236842105263	3.947	5.12078947368421	4.5478947368421	3.64047368421053	5.48652631578947	4.82068421052632	4.74984210526316	2.19210526315789	4.55631578947368	4.69605263157895
3.65263157894737	3.77610526315789	4.36594736842105	3.00647368421053	3.24736842105263	4.16905263157895	3.27742105263158	3.07973684210526	3.31710526315789	4.81578947368421	4.93815789473684	4.40952631578947	4.00673684210526	5.38226315789474	3.965	4.943	4.48168421052632	3.651	5.379	4.83721052631579	4.761	2.29673684210526	4.46205263157895	4.51631578947368
3.69647368421053	3.72489473684211	4.26647368421053	3.12452631578947	3.30947368421053	4.06763157894737	3.33152631578947	3.22778947368421	3.35505263157895	4.47868421052632	4.813	4.26352631578947	4.0961052631579	5.14657894736842	3.92494736842105	4.57784210526316	4.32194736842105	3.70005263157895	5.13052631578947	4.52173684210526	4.55573684210526	2.45989473684211	4.29473684210526	4.03831578947368
3.71473684210526	3.66142105263158	4.12484210526316	3.17757894736842	3.29089473684211	4.02457894736842	3.35757894736842	3.26836842105263	3.36984210526316	4.22742105263158	4.75257894736842	4.24847368421053	4.079	5.00494736842105	3.85163157894737	4.35605263157895	4.23205263157895	3.63473684210526	4.81484210526316	4.32936842105263	4.43384210526316	2.50963157894737	4.13905263157895	3.76036842105263
3.76694736842105	3.60736842105263	4.05921052631579	3.22152631578947	3.25236842105263	3.91752631578947	3.28505263157895	3.25621052631579	3.32078947368421	3.91894736842105	4.50836842105263	4.1011052631579	4.06421052631579	4.81631578947368	3.78668421052632	4.175	4.05689473684211	3.57142105263158	4.65242105263158	4.129	4.35468421052632	2.46336842105263	3.92110526315789	3.60826315789474
3.70778947368421	3.48336842105263	3.94631578947368	3.24021052631579	3.17789473684211	3.83831578947368	3.24289473684211	3.30294736842105	3.25452631578947	3.65121052631579	4.33473684210526	3.88836842105263	4.07421052631579	4.60636842105263	3.65568421052632	4.02247368421053	3.86005263157895	3.53815789473684	4.45142105263158	3.89578947368421	4.18436842105263	2.493	3.86026315789474	3.35157894736842
3.60605263157895	3.45163157894737	3.71010526315789	3.23263157894737	3.20778947368421	3.69221052631579	3.21847368421053	3.23368421052632	3.135	3.43573684210526	4.24826315789474	3.789	4.04468421052632	4.43236842105263	3.43405263157895	3.79410526315789	3.66926315789474	3.39389473684211	4.223	3.62078947368421	4.02521052631579	2.40905263157895	3.65184210526316	3.14415789473684
3.46368421052632	3.36031578947368	3.58015789473684	3.16284210526316	2.98484210526316	3.55868421052632	3.10026315789474	3.22952631578947	3.04263157894737	3.10657894736842	4.02110526315789	3.63084210526316	3.91831578947368	4.13084210526316	3.20226315789474	3.58394736842105	3.43484210526316	3.28147368421053	4.02321052631579	3.35668421052632	3.77842105263158	2.31136842105263	3.48763157894737	2.98884210526316
3.27584210526316	3.20642105263158	3.37563157894737	3.12289473684211	2.86178947368421	3.41057894736842	2.96994736842105	3.10710526315789	2.83673684210526	2.86110526315789	3.66673684210526	3.37936842105263	3.70378947368421	4.00352631578947	2.94105263157895	3.30731578947368	3.22778947368421	3.13921052631579	3.85310526315789	3.17147368421053	3.50421052631579	2.23678947368421	3.33563157894737	2.78557894736842
3.09952631578947	2.98221052631579	3.15289473684211	3.04805263157895	2.67	3.19389473684211	2.81542105263158	2.92505263157895	2.66163157894737	2.59884210526316	3.46284210526316	3.09357894736842	3.42494736842105	3.63257894736842	2.69773684210526	3.15015789473684	2.917	2.86747368421053	3.53636842105263	2.85921052631579	3.35478947368421	2.10631578947368	3.16894736842105	2.65978947368421
2.87678947368421	2.83194736842105	2.82184210526316	2.87447368421053	2.45173684210526	2.90110526315789	2.68173684210526	2.72610526315789	2.48005263157895	2.34568421052632	3.23842105263158	2.86842105263158	3.22952631578947	3.23963157894737	2.455	3.04368421052632	2.69815789473684	2.61426315789474	3.34157894736842	2.66873684210526	3.17757894736842	1.96068421052632	2.95026315789474	2.47357894736842
2.65426315789474	2.53731578947368	2.60768421052632	2.74973684210526	2.26989473684211	2.72252631578947	2.56394736842105	2.51610526315789	2.28178947368421	2.09094736842105	2.91036842105263	2.59605263157895	2.99163157894737	2.96705263157895	2.39047368421053	2.89484210526316	2.56563157894737	2.46384210526316	3.25452631578947	2.40515789473684	2.82863157894737	1.82789473684211	2.74568421052632	2.36363157894737
2.48963157894737	2.32310526315789	2.40168421052632	2.62642105263158	2.06094736842105	2.53652631578947	2.33873684210526	2.25257894736842	2.03778947368421	1.94336842105263	2.77431578947368	2.39405263157895	2.75126315789474	2.74931578947368	2.11947368421053	2.70768421052632	2.33247368421053	2.24952631578947	2.85773684210526	2.14789473684211	2.59963157894737	1.71731578947368	2.58	2.13642105263158
2.31510526315789	2.21189473684211	2.17905263157895	2.39078947368421	1.90405263157895	2.38721052631579	2.11742105263158	2.06089473684211	1.87284210526316	1.75163157894737	2.50936842105263	2.259	2.49352631578947	2.52652631578947	1.99215789473684	2.45978947368421	2.15368421052632	2.056	2.62705263157895	1.95605263157895	2.44442105263158	1.52421052631579	2.24768421052632	1.97705263157895
2.07184210526316	1.96242105263158	2.02884210526316	2.24205263157895	1.74210526315789	2.14894736842105	1.978	1.87931578947368	1.72321052631579	1.61889473684211	2.26389473684211	2.05263157894737	2.25631578947368	2.31147368421053	1.86815789473684	2.35384210526316	2.05468421052632	1.86747368421053	2.29905263157895	1.79957894736842	2.29342105263158	1.38173684210526	2.10394736842105	1.86089473684211
1.95384210526316	1.81721052631579	1.96784210526316	1.98763157894737	1.67142105263158	1.92415789473684	1.89657894736842	1.73463157894737	1.62947368421053	1.52731578947368	2.12821052631579	1.89321052631579	2.11847368421053	2.13063157894737	1.73515789473684	2.22421052631579	1.80757894736842	1.71542105263158	2.15789473684211	1.73336842105263	2.08226315789474	1.29984210526316	1.93521052631579	1.71442105263158
1.59736842105263	1.61515789473684	1.73752631578947	1.68657894736842	1.49205263157895	1.67689473684211	1.62147368421053	1.49563157894737	1.44084210526316	1.36284210526316	1.78052631578947	1.66894736842105	1.73489473684211	1.84421052631579	1.488	1.90510526315789	1.62978947368421	1.53084210526316	1.87873684210526	1.58310526315789	1.75547368421053	1.15605263157895	1.76489473684211	1.53057894736842
1.37089473684211	1.433	1.58736842105263	1.41689473684211	1.32047368421053	1.42684210526316	1.37363157894737	1.34015789473684	1.28252631578947	1.31073684210526	1.50436842105263	1.48989473684211	1.47157894736842	1.63947368421053	1.32331578947368	1.76994736842105	1.47189473684211	1.33126315789474	1.69094736842105	1.35973684210526	1.52015789473684	1.07042105263158	1.55110526315789	1.45678947368421
1.21405263157895	1.28357894736842	1.41594736842105	1.242	1.21494736842105	1.27794736842105	1.26321052631579	1.224	1.19515789473684	1.18205263157895	1.30363157894737	1.34126315789474	1.31489473684211	1.46205263157895	1.21631578947368	1.65568421052632	1.32368421052632	1.23510526315789	1.57257894736842	1.25226315789474	1.40410526315789	0.981736842105263	1.34589473684211	1.30615789473684
1.06342105263158	1.19463157894737	1.29063157894737	1.13410526315789	1.12278947368421	1.19742105263158	1.15321052631579	1.10226315789474	1.11921052631579	1.09594736842105	1.21157894736842	1.23810526315789	1.15073684210526	1.32121052631579	1.17189473684211	1.43478947368421	1.246	1.12157894736842	1.37315789473684	1.21852631578947	1.23126315789474	0.918631578947368	1.24884210526316	1.24189473684211
