# Supplementary material for: Recovery of neural dynamics criticality in personalized whole-brain models of stroke
Source: Nat Commun. 2022 Jun 27;13:3683. doi: 10.1038/s41467-022-30892-6 (PMC9237050; doi:10.1038/s41467-022-30892-6)
Supplement: Supplementary file 3 — Source Data [file 41467_2022_30892_MOESM3_ESM.zip › Source_Data/SupFig10-SupFig16/controls/Controls_t2_H.csv]

2	5	6	7	8	9	10	11	12	13	14	17	19	22	24	26	29	30	31	32	33	35
0.011129991573283888	0.012259877460117988	0.012244514612179961	0.011928806522621016	0.010806668911825596	0.010809334084522719	0.01171224365538861	0.010563324386932357	0.012119180901977184	0.010730221688394244	0.012265828983190211	0.010554511041753251	0.011962631472055297	0.011691399272996564	0.012229248740454187	0.011774474306162918	0.011539888661485826	0.010472374477634645	0.010726472040788523	0.011252949068337365	0.01086694171175931	0.011809050137124324
0.013020354965099873	0.01795057870518192	0.022748866209781896	0.015231091113378635	0.021174209876907938	0.02107185697091072	0.018542593039822426	0.015257070752917098	0.019813078358600397	0.01725274550588286	0.026357447800416607	0.022608829235281284	0.016326698846584248	0.015927277876518292	0.014071869079057981	0.019539356020378283	0.016135372610052226	0.015366973860194486	0.01854235638292548	0.018273121280094312	0.017559336839350875	0.02108434484177342
0.01444749875366168	0.025428676317639252	0.028761219164114227	0.018634192106078577	0.027914967682547757	0.02451953492800354	0.022896084468668587	0.02004991446799347	0.025013224581010927	0.021369623454515298	0.033848419925562756	0.026862291448280996	0.01928135705836288	0.02107758637063219	0.01897610225276988	0.027243779601602076	0.01874531228767265	0.019207349449673748	0.024500347789893805	0.025118322083850633	0.02225479131156584	0.027785307338227185
0.020288564534499162	0.0363055622907822	0.03945841332275779	0.031133736701396703	0.04066557117615058	0.03413497771116176	0.031338330736854776	0.030844774309340548	0.03516142228153213	0.030427980399557807	0.04617860305962716	0.03925302490693043	0.028981392491508808	0.03629856271088468	0.031509530800426545	0.038730287444139117	0.028602158000489052	0.03162298885403617	0.034696659813942154	0.03988898106448401	0.031203260464518323	0.040551869303073626
0.03525926269070151	0.059306452018041945	0.06147304064727325	0.04915470839600401	0.058904994075656414	0.05016977340921482	0.04778315586068258	0.04923665355304317	0.05896943356049795	0.04650869074198927	0.0732089297275329	0.05972098272656762	0.04940000694424641	0.056748462659026125	0.05247201413216794	0.05988535959159334	0.04863525824067159	0.055544279626007685	0.05559597984772196	0.06294444545042051	0.04888851774505042	0.06350200303149228
0.0597334348321572	0.09764460080817115	0.09191112572461964	0.0764299977119225	0.09033713562582979	0.07474021970830928	0.0739985901075015	0.07554855132337546	0.1008346371301658	0.07227517809601121	0.11781319635284551	0.0919466379425206	0.0792872326340009	0.0833293096192361	0.09182599771796683	0.09511927578787983	0.09076885730082898	0.0929439921377801	0.08187072599634573	0.10433759510734332	0.07550035048540618	0.099599170993408
0.10035773910276101	0.1652452238562997	0.1494264987378726	0.12522454018374102	0.15371886719896655	0.11590612502409402	0.12629530078528098	0.13043551854423605	0.15306219628855683	0.11319262133276517	0.19140904534102124	0.15089471262133597	0.13479068558873314	0.12919340487025674	0.15979171190358907	0.15144587624967715	0.15723568192739545	0.1566691786963976	0.12604689660946516	0.17833794785217574	0.12856965214889715	0.16690379692409477
0.16073499821688855	0.26777540708100334	0.26348931285760985	0.2037071135304446	0.27112166520439723	0.21746154833420842	0.21472489730844302	0.24814650976261923	0.28106016439706494	0.21982793520820354	0.30836698416896846	0.28361106139734604	0.21714438842760542	0.2127773737262987	0.2605613223885445	0.24571260202002013	0.2800510649493678	0.2523504546895529	0.22618685446867906	0.31722329289966306	0.2470174208227784	0.2571376804768731
0.3001105877209608	0.4613506714450828	0.4622928499815294	0.3477704251425067	0.46862878891139015	0.42200505014919476	0.4154789635826535	0.4251639710756956	0.4288534172117767	0.4054504759112887	0.484130103710558	0.4753958789582306	0.39119477182103374	0.3478165096458249	0.4218954902672194	0.39396066960108533	0.45223587071012816	0.38435221858663454	0.41779621198949907	0.5114916527894537	0.4403489496181503	0.41999898852490636
0.37541346322268815	0.4979717687957065	0.5179366813411187	0.40766534029531626	0.5344940776989381	0.4971142258508577	0.45928475278458486	0.5070623699883796	0.4797897670824593	0.502799346050891	0.5317241106936651	0.5429539164525936	0.44605477355956064	0.405236942259108	0.46206346986019836	0.44233213512738534	0.5193845092255815	0.4423716374824346	0.5043484309837256	0.5343446806577012	0.5289436840952652	0.49660712690936026
0.4635407919391714	0.5511450199190335	0.595461744510964	0.48605361200292885	0.590010190237031	0.5862103242988472	0.5466726254876025	0.5436177274978123	0.5210445959077785	0.5718277212413838	0.5899663044029023	0.6063106914853069	0.5003485697182835	0.46713459505041094	0.5283508665819258	0.48718549675331085	0.5619628174484971	0.4996034109267474	0.5729290685202236	0.6018439870467469	0.5983311174062625	0.5255919889244651
0.49588136035017033	0.5947955672133383	0.6386705822791748	0.5234262759239738	0.6168110792430223	0.628745309039029	0.573168125926245	0.5755356826662142	0.5495164549542435	0.6156070008926423	0.6119456188375293	0.6321865923006993	0.5355812295530143	0.4670236561035604	0.5541575693345152	0.5032844279711955	0.6008002001847784	0.501460466339066	0.593593415803864	0.5965709855077779	0.6253462767539864	0.5626351590927808
0.5411370716386594	0.6295458337453677	0.6406059498338644	0.5648799093529882	0.6555052327552386	0.6474014355223094	0.5967289716026335	0.5943783386237823	0.565890367414136	0.6243176707246395	0.6241840474444325	0.6580129662657487	0.5559904785447723	0.5051936688362451	0.5644777040835156	0.5303517776795333	0.6129552483133137	0.4999856757444024	0.6248800308417908	0.6064374288015691	0.6544583751654518	0.5993953474403116
0.6057359565614484	0.6443680027204047	0.6877546457741343	0.5969407859983749	0.6729974616910442	0.6757234470781672	0.6361311787304175	0.621753739673803	0.5906689297906212	0.6661749743319703	0.6369885744332474	0.6823071405005031	0.5971686530366226	0.5614693727552228	0.5911405922333207	0.5735855978104009	0.6252327953988724	0.5521899594402672	0.6616845213723366	0.623816633990938	0.6856570138150201	0.62595301172667694
0.6324512054342478	0.6514265082888271	0.7011631731772321	0.5934075808415061	0.6801300784076099	0.6889479209102124	0.6343098318653733	0.637966782360183	0.5953891255598599	0.6682400613941242	0.6621007039664032	0.6837912588796048	0.5984041645822711	0.576715084409632	0.6130654032191118	0.5768677457761278	0.6279351635815049	0.5519001652669401	0.6846609810759164	0.6034433412795817	0.7053980266971562	0.6064880280733491
0.6305875533850489	0.6534947805349853	0.6935645416375675	0.6049304360407282	0.6827466573168759	0.7060385771026476	0.6380049299970009	0.6449876325318769	0.5879514729732478	0.6820823818856532	0.6251973217516398	0.6819732065696156	0.6005506080054713	0.57216895415156	0.5867771641190119	0.5962241366786276	0.6094344763827898	0.5520667135489282	0.6820106388216123	0.6101630300394875	0.7093121989517014	0.6176392626428366
0.6262385497196321	0.6083561844860408	0.6788744459139727	0.6136139740299804	0.6699882580718806	0.6935613244934529	0.6359035650992265	0.6358769214304804	0.5825907076320579	0.6879566995677029	0.6299250492905321	0.6712716570226117	0.61404024817865	0.589781260016046	0.5792020236272389	0.5808172918748631	0.6195758253043382	0.5486245305768697	0.6852532173605044	0.5937197602463852	0.7093695992144047	0.6074951301081074
0.6193663134732857	0.5796787444380749	0.6521771660411959	0.5863361108478934	0.6697748519051147	0.687857945187669	0.608995348218953	0.6173000393821381	0.5627869486136129	0.6824893113938124	0.6041706096516145	0.6723974283891542	0.6011340269819404	0.5830281170987126	0.578614353120526	0.5889626153284682	0.588540006507236	0.5361848432700212	0.6754157479062165	0.585071316029566	0.705581240989505	0.5785267558798346
0.6019745304954369	0.58822144681318	0.6579869212504463	0.5819913793028908	0.6505246469171506	0.6746375331005623	0.598471356550988	0.6099454824130178	0.5764980944034699	0.6663530424580598	0.5882462158446484	0.6328124088151649	0.5914945995425788	0.5879573996687467	0.5764513236607345	0.564756781042338	0.5768692468988457	0.5528365050923416	0.674141659529205	0.5675047741702062	0.7029909780917621	0.5454254031329775
0.5935936235442848	0.5302629963517028	0.6216248711412418	0.5643254191814429	0.6234121898556555	0.65630524375899435	0.5852469673331898	0.5870163976721311	0.5329590466771006	0.6441176584558791	0.561137692338495	0.6080528457797538	0.5827625566914608	0.5499156504478061	0.5431438979103566	0.5532155370883849	0.5483288326997536	0.5310334068580582	0.6478157706115786	0.5513022480803494	0.6911989294577812	0.5314420375971316
0.5564964289788394	0.5159824661057009	0.5988360333495782	0.5483046812017928	0.5847280525190439	0.5825461350140906	0.5723063338471958	0.5585493942739616	0.5247333488408963	0.618950192634299	0.5438935009903662	0.5880664184459293	0.5490348719873203	0.5378115736600612	0.5239372188452165	0.5339222817210382	0.5396831210710683	0.5276095598176107	0.6228923538991729	0.5324781300622016	0.6293982554383355	0.5175720338586418
0.538781330963497	0.4922758064216849	0.5576963227960785	0.5034679730255907	0.5479537064183324	0.5640696377983834	0.5434659602480391	0.53313380597069	0.48097603044002446	0.583834307648403	0.5229031215490709	0.5645770872484424	0.5315883670405183	0.5019262872175	0.4802428936623562	0.5017683625626548	0.5216586822685607	0.5103202163660622	0.6207789165149078	0.5171588134817788	0.6174088623429138	0.49086606898994306
0.4686935193659132	0.45473236800135486	0.5255255802970613	0.4761539857306645	0.5349786119493488	0.5498347844176156	0.5256195632466962	0.5094840872567714	0.4568266776527339	0.5581144171237485	0.4815343133695015	0.5469941812926447	0.4840002272820181	0.4512165999695278	0.4766545993030974	0.4606460166389355	0.4941110974411349	0.48887965212800133	0.5703246634614032	0.49759950010228166	0.5472464295017366	0.46173861052134635
0.43309563557026187	0.4327031893109697	0.49452832163075916	0.4540977616038722	0.48159612384399886	0.5036841235866317	0.48325812286081016	0.47488211295996524	0.4427971250175772	0.4914486267029948	0.4462454701794115	0.4740077278334354	0.44248075558128047	0.4132444109314099	0.44691355726126414	0.44083812166748587	0.4632314958410372	0.4565451984101342	0.5316655012927988	0.45140875956656185	0.5171699528217446	0.40920653182679634
0.384774326923827	0.4054109059445934	0.45648156110580634	0.3989206717933436	0.4543225241024925	0.45729055651071804	0.45904793740726274	0.44178930366825137	0.3668364894317427	0.44467719855372484	0.43071049041840703	0.4787061342624235	0.4173104939830286	0.37287376683239676	0.4125140196305782	0.39000393153154317	0.4287499219507844	0.4489850534681493	0.49594183975539413	0.4269491010045469	0.48624630421703935	0.38273940075904567
0.3510823605139701	0.3840939583530175	0.43388632634617863	0.3741488016666565	0.41388973293573	0.37928038774041023	0.40977592127127443	0.4080874332336047	0.32469546123160653	0.4059232753330997	0.4117304032874143	0.40277362698813535	0.3983655205427323	0.3512939961474787	0.3965829822016224	0.3761104262050262	0.3943422151007567	0.40800855642396594	0.44200063911234244	0.39462763958634506	0.41659480064772764	0.37039021103186753
0.2947806107926528	0.3441243551904519	0.4096555646198437	0.33102499933976437	0.3814743378446676	0.3159222631211327	0.3743432792999172	0.366586073555212	0.2942438002854335	0.3438568570161129	0.37392885566562917	0.36284961777802377	0.38108897811975145	0.3248225196985083	0.353988435117725	0.3599247533593454	0.3486666272761077	0.39297091364310754	0.41165547516861084	0.3493786916666537	0.3492885139687083	0.32741318553121507
0.22130535616116348	0.2859371978678972	0.3198575780119366	0.25765625082390464	0.28494184007575024	0.25802342127827205	0.2737697031326844	0.2786906951984341	0.23078201684433086	0.26327572340095845	0.3048053114374953	0.2886328645510588	0.300352294352901	0.28086308026747103	0.3146401658882403	0.29875683525102986	0.2884399690449148	0.323725212011811	0.33941838821832626	0.3121069771505863	0.2599882475156691	0.2879375345946122
0.18474786790996608	0.23850969290351784	0.24665427612581226	0.199024251177233	0.23791098776008598	0.19434548495305362	0.21888746442331383	0.2065289552104233	0.18194327022648799	0.20494550270909193	0.266293045308475	0.2563318644380094	0.26952817841104404	0.2284792849475845	0.24937221072995683	0.23332212997389423	0.22767373591796944	0.27269684049577214	0.28611902346360485	0.2673628019358497	0.19764439889360075	0.24300719593987583
0.15902959781877246	0.20942454773186453	0.1983211934857738	0.17006166240780105	0.19859440677966878	0.16500561509124598	0.18464922852442328	0.16886745471735273	0.15218632714871402	0.16357725564920159	0.23865029256704742	0.21483082837635004	0.2139193253766894	0.18391805765200314	0.22000497785924653	0.20651216977165365	0.1887061001797699	0.213144654647811	0.225042728272607	0.23072905937822571	0.15453696681789067	0.19290372613857118
0.1193974768998622	0.1790473749702952	0.15396387880751683	0.13431979619750825	0.16742442047941614	0.1361029872342349	0.141908869036468	0.14170048991675535	0.13298634927340777	0.13642409224321306	0.21650394714639135	0.16779429517880126	0.16666626931930867	0.15189584153471206	0.18627023866998252	0.1834803410211499	0.15193951377791073	0.17291521157973228	0.1609021857489838	0.1964127721491338	0.12991842148883326	0.17423795892057656
