# Supplementary material for: Recovery of neural dynamics criticality in personalized whole-brain models of stroke
Source: Nat Commun. 2022 Jun 27;13:3683. doi: 10.1038/s41467-022-30892-6 (PMC9237050; doi:10.1038/s41467-022-30892-6)
Supplement: Supplementary file 3 — Source Data [file 41467_2022_30892_MOESM3_ESM.zip › Source_Data/SupFig10-SupFig16/controls/Controls_t1_H.csv]

2	3	5	7	8	9	10	11	12	14	22	23	24	25	26	27	28	29	30	31	32	33	35	36
0.011375869644951537	0.01147077969809313	0.011962631472055297	0.011158585904200389	0.0125685624376442	0.010783162128575583	0.011677820025296467	0.011444675820846868	0.011774474306162918	0.011802445115860087	0.011316044607229252	0.01133227178332078	0.012600296272718562	0.011620170090253666	0.012050425062762675	0.011944441031152503	0.011576453748153394	0.010457495005920097	0.010367004838688151	0.011657055983461007	0.01086342609756891	0.012634947819175978	0.012240021408492337	0.012158921860004947
0.014948918919189246	0.018719193224213736	0.016903617410048928	0.01373119351570519	0.014789026980821575	0.019196506451674266	0.01546173353961513	0.013412748411074012	0.01684964278284881	0.023085737176345766	0.017409586372766524	0.020072575653568302	0.016809934321159598	0.025887598449664397	0.0192632849428544	0.04094910784890275	0.023530324250931222	0.015782415077086713	0.020799188884805284	0.02168501256367418	0.020438198721804513	0.014685441298034334	0.02305470065573862	0.03292574932743608
0.018688117339383168	0.024596412679318204	0.02536541858976658	0.01881064227744202	0.02000312622562512	0.023630227848106495	0.01929874425728483	0.018792148373770114	0.02185190167824588	0.03138203531444716	0.02454111039294364	0.027478789129899706	0.02182504420932377	0.038765189888936576	0.025213212677310345	0.05879122811384769	0.030314587964693468	0.02113097553376242	0.03128541751832635	0.026797804448174083	0.026982071539298703	0.015798531437222776	0.029774567029601955	0.038809111561544846
0.027332390977902056	0.0361943385742314	0.03906127771051974	0.029575385739952526	0.027547535962173634	0.0359695330782874	0.030573976965393018	0.031858997991724154	0.03185690648627193	0.044385862758076995	0.037359740309446346	0.03889757374957652	0.03173280316465495	0.055547926153959155	0.034280041296521596	0.08834526134035611	0.044666621620960426	0.030613152142942576	0.05140002403638641	0.03675326074265874	0.041922396634197556	0.020766048343442537	0.04379142297712007	0.05511512762625349
0.045046984357678135	0.05668859864622155	0.06286757374115118	0.04620307312161224	0.04491272984742202	0.05345016586356331	0.04681459334533375	0.0512589900808031	0.05398988379020605	0.06601905597992248	0.059581861628963805	0.06120295023052427	0.04946394257586272	0.08489323767566712	0.05448601075290254	0.1272836239314816	0.06377220656073862	0.04875174386485976	0.07857875404403877	0.05768581579156072	0.06170051378599349	0.03077057361946824	0.06879219487013916	0.08381853679060934
0.07293404308554316	0.08679145466228667	0.10226066326683327	0.07651959089846172	0.07581435334615409	0.07824605118689956	0.07313384691669374	0.08067841459760358	0.09168126500390725	0.10051649942838517	0.08911690964237755	0.10030862954575288	0.08097109398782562	0.12342158161191638	0.08531934020488477	0.19065029372649225	0.09729647347405132	0.08173983599695395	0.12235728468831317	0.09733319838102299	0.09996358004492266	0.0533121460452962	0.10706207772612786	0.1386672477353972
0.11775147040058859	0.13838053640068348	0.17231051002579176	0.12220354390333864	0.13725709405105566	0.13175192323274448	0.1209653162590489	0.126622258554905	0.14964186906130575	0.16589859380132868	0.13930770022801975	0.16603057186261835	0.13746313935095614	0.1979462833775782	0.14531220199349368	0.2770517846218705	0.1542717488729557	0.1409175714847225	0.18306733398923822	0.16615364429228976	0.1664891092665159	0.09724863481222176	0.1737978821345604	0.2556977144815971
0.1992640179239942	0.25317892513241774	0.2980445514104285	0.20263194957160993	0.2504280375341556	0.2376706312329545	0.2166375467998959	0.22047305854149743	0.2861396589017538	0.312610505736674	0.2250604762956395	0.29137706203012553	0.2401943569783576	0.3091320099959756	0.25750600937602663	0.36047267978671704	0.2559115071693058	0.27167050304231594	0.28936787898821625	0.29929235157842504	0.300780073919029	0.21802487099008175	0.2506622516639394	0.3849342151720681
0.39377534839268785	0.4350936947684789	0.4447086289231526	0.36590922175987883	0.45279472685498867	0.43001537564463865	0.39059297619165023	0.39661448210073735	0.474439509253918	0.465083565784777	0.3525034056730263	0.46916458787169135	0.41844750418605586	0.443399236333307	0.443691753550192	0.41559125275995756	0.4029345512035975	0.47896692382589684	0.4222448758418076	0.47884521177433365	0.4850854964047111	0.5098628916389073	0.3872050870501008	0.5458240914056361
0.4381985696966513	0.5387385393737408	0.49754223838255873	0.44627480292795274	0.5127448848937429	0.5018029097990928	0.4609762084313083	0.45201745525620396	0.5252661234142979	0.5375971119933001	0.434937015676591	0.5077054282316992	0.4707989625300735	0.4782117000138177	0.5184656978155632	0.4411086244594082	0.48863016889589744	0.5384407525262477	0.46157346896422285	0.5423854621167026	0.5332660121818363	0.603057550202165	0.45082358895290603	0.5902738123817203
0.5163977661529312	0.5846983835849439	0.5534018720486539	0.5071813791020082	0.5810450359538764	0.5616980429444252	0.531541714124604	0.5405413198748713	0.5838672993079461	0.6059111072990494	0.4710151288303933	0.5779115770446615	0.5296355034208146	0.5124549256139859	0.5744451696888897	0.4580524424249637	0.5454545134519008	0.59250270597166	0.4932792278467362	0.5951699216305182	0.5616673767804129	0.6791103503689376	0.5081704876750062	0.6250301013556452
0.544026173453943	0.6267550012404026	0.5596426308383546	0.5501150703102754	0.6160426866495944	0.5920164763857965	0.5748719428062248	0.5680170283690156	0.5961552033289067	0.6311128370265404	0.5004827103150212	0.6109211909477609	0.5662401970836805	0.5290516820058274	0.6046801383474899	0.45172979142476205	0.5874528306823238	0.610931416486684	0.5099996009157375	0.6177161048752229	0.5881383493384441	0.7123337622172031	0.5534202501986937	0.6319993114501604
0.5702360877141475	0.6435796034935556	0.5758315633890138	0.5693845684868524	0.6540712576215351	0.6090437313757037	0.6104539784916986	0.5995822299347758	0.6334792222608505	0.6658336226062912	0.5262848316041051	0.6295391970086948	0.6000046102825034	0.557246858330923	0.6369610530888546	0.4471437281808323	0.6090159911988867	0.635586789034662	0.5299579000372796	0.6089532688696423	0.5966386432872401	0.7419188461160799	0.5871737303418594	0.6446077886040121
0.6353235806775441	0.6800416602695725	0.6052387881370291	0.6008172712567624	0.6716442427132638	0.6366056735399863	0.6574516608989087	0.6121314867959042	0.6587027195372979	0.7006801858147085	0.5905005462887825	0.6628450967644548	0.6162985934172704	0.591293170913568	0.6537296723005793	0.44719704281466965	0.615124614748257	0.6444513696373303	0.5220671902969843	0.6473896877024798	0.6379802481772299	0.7697914518654724	0.6199024562610649	0.6667420576529188
0.6436963598435582	0.6867801318309981	0.5981926435651006	0.6039121814676351	0.6850804904819634	0.6493788675171551	0.6728526589932341	0.6187585522107457	0.6621127268035747	0.7080767624611238	0.5830681624099762	0.6526639665984941	0.6289649573842342	0.6110518786481451	0.6833475187732838	0.4419481854946765	0.6256665938713865	0.6691423028052843	0.5378710126160358	0.6502425757628203	0.6530209781577706	0.7626483728689756	0.6454594907035642	0.6487184733523467
0.653564695291279	0.6888474921826065	0.6006948531866375	0.6034549362785523	0.703809162014081	0.6440622269601698	0.6739169615326495	0.6250790984100906	0.6423378610140508	0.7111273122169834	0.6096368640615518	0.6417642639761876	0.6418552772581229	0.6085197817889672	0.6741859259883476	0.43948593108843864	0.6298861764254924	0.6695559964231211	0.5412850496159662	0.6491726305479508	0.6511738008574058	0.7548154347893119	0.6606366623775539	0.6119507924557833
0.6379222829793464	0.6834709799611436	0.5945638284243879	0.6207575055603342	0.7065042686972962	0.6382997559903402	0.6686173352985562	0.6316941338531914	0.6298060683721404	0.7242024218975421	0.599260725651186	0.6596242320728413	0.6168110420559773	0.617000441636419	0.6688616735810006	0.43941474567413397	0.6204824806418355	0.6478043393622466	0.5166713353227819	0.6552089803504013	0.626046323805208	0.7396589259385584	0.6612329527012794	0.6062868751206533
0.6398904448773666	0.6679394144876483	0.5735137557270236	0.6156292800031209	0.6763263676506831	0.6478769528551562	0.6585838649333554	0.6146413219516865	0.6168276153477528	0.7136659195997324	0.6062862844798356	0.6241954067423577	0.6182852992068802	0.6101061887945448	0.6523177535711667	0.4418480395009746	0.6132764482294618	0.63399960654116	0.5104489452797049	0.6285877815057527	0.6049640216629595	0.702700943881164	0.6705071240967873	0.6014577218697854
0.6162323502180054	0.6497842050187326	0.5628699808964447	0.6126308113051454	0.6617459048603233	0.6121337748153572	0.6510304087298326	0.6110280939741394	0.5856410545783189	0.7045632013307433	0.5753360381077662	0.6159106381214051	0.608305638895367	0.6109012012953575	0.6281414793058369	0.42294184981462357	0.5971031982178344	0.6038348434766856	0.49651998153399685	0.6025698943752343	0.6060212003424097	0.6593564100285945	0.6471818435588323	0.5714003345522981
0.5984905074016359	0.6437657813631994	0.5465347185075461	0.6057101081687537	0.6362412797651492	0.6186282234307616	0.630825241641435	0.591590556442392	0.5427518051045042	0.6779266251925735	0.5581909185004201	0.5961475766858478	0.5795952312437647	0.5939346788386528	0.6094921936798525	0.4135319474312873	0.5808721377678894	0.5799251223298001	0.49866466778228136	0.6105933520755028	0.5884830264565931	0.6172565286973201	0.6193272358283853	0.548764584844143
0.5690923786057035	0.601966387328784	0.5205656301161741	0.5759940856922848	0.5878834625845422	0.5988293930711666	0.6121606149375826	0.5920677695980849	0.5146571793967061	0.6259130474168821	0.5392815156274614	0.587052552751648	0.5683688286082742	0.5687653106304228	0.5739884109946073	0.3984453451005834	0.573278329007823	0.5417735403273987	0.4847043275720943	0.5616607565663074	0.5718301353013868	0.555706610921431	0.6080190487324261	0.5249057662202306
0.5478390257145753	0.5815176802420646	0.4858039447614972	0.5645761752385027	0.5892229406971318	0.5845657521599571	0.577388266597665	0.5554434007133431	0.48445255781351415	0.590592693251849	0.48122125640968594	0.5361174001503423	0.5365559946132056	0.5392616298728139	0.5473791830702881	0.38574235092433756	0.5440584417378462	0.5277389984590206	0.46962566718871596	0.5395558492228882	0.5606555979721805	0.4721687190294894	0.5695787445013167	0.530177380802607
0.4986272410951196	0.542003031719009	0.45526146349689584	0.5345241982371839	0.5190393087336168	0.5545166716834075	0.5569741479878529	0.5128140719684577	0.43821944222375886	0.5330523165057486	0.4606795504912952	0.5209282706775391	0.49588161190008684	0.4906361836665479	0.5196815743578082	0.3808978178814569	0.5182663067496475	0.46480220335289335	0.45758718024755185	0.49364732123286875	0.5222978442525701	0.42163205812545057	0.5630455250632984	0.5016565148269354
0.4599912144375495	0.4987030741294144	0.41228014186446404	0.5254657581616322	0.4631582827565034	0.5343401075441426	0.5158098945366301	0.45558714836097736	0.37945380696272596	0.49119141100721664	0.4279830021157736	0.4846920823725765	0.4773298792379531	0.46194874452836887	0.48146566305601046	0.3661684159078565	0.44801341372415926	0.4309524270764571	0.42751337750646184	0.4509906377407812	0.47673411917155106	0.38278324778069156	0.5391430806631569	0.4746627322541109
0.42592260494280715	0.45806947238564555	0.38527929900954827	0.49302172763034324	0.3989993859465696	0.5076862844994717	0.44686718733561853	0.4111005572054038	0.34891429308310207	0.44534837185662574	0.40206468760748104	0.46245553276745677	0.4496275981634794	0.4279934798135922	0.4550549118741452	0.33030943729806156	0.43165501369081466	0.3865078537343773	0.41486495906371107	0.4078837433825783	0.4532648899483759	0.31816484754997215	0.47330818948643727	0.44332995136428655
0.38534352446235703	0.38680816730818673	0.34099831447035966	0.42671371427161264	0.3530256105747862	0.4621451904272241	0.4166332052081867	0.36410935267702293	0.3093541701910182	0.3932023560649946	0.36293331349709423	0.43682463576495456	0.42031104869082647	0.38993194606242215	0.4059549272449948	0.30696343137074894	0.3968351254937047	0.34209443262631545	0.38392853271820887	0.3485158125006315	0.40804628897879286	0.285369370091048	0.4253093584338582	0.42931152715347615
0.36688229427614544	0.34076002754963264	0.33511571908930476	0.3925293638816582	0.31557232904851507	0.42778756545525365	0.38422390233065895	0.344278163925964	0.272774469000262	0.37102967910061174	0.3451928811503302	0.40443445525838007	0.39785668414575276	0.36453478477956724	0.3479690868361913	0.29178038423474434	0.36151395600150277	0.31220813731310165	0.36745420075719804	0.32978389427035365	0.3725591458943005	0.23586286772634352	0.36807668399039134	0.37596842772751365
0.29254900761440605	0.29442409031679995	0.28185360274926086	0.2982661062023044	0.2548675824862351	0.3475326007772786	0.319587856662542	0.27085341063272284	0.23446605286898034	0.27691793012287425	0.2934258019874073	0.3283791038518668	0.32160989627029607	0.3060063086379131	0.25702760519586143	0.26478573931104127	0.30295972597036136	0.2582561605007721	0.33514384760845384	0.26361751412154644	0.3252778305101221	0.17114006134264437	0.2985364830826102	0.3197629162328252
0.2340860462392307	0.24712065519722953	0.2406085477626219	0.22667649439026683	0.1986007903905772	0.2787514730632173	0.22334221692854492	0.20966702355304292	0.18363291606670518	0.2577282739531166	0.23982996385517694	0.2850149283012832	0.26099586136260666	0.24945405406108934	0.2049253667691165	0.23358377076968814	0.2538423494990538	0.19688323403126193	0.27872118733576934	0.2121555719085026	0.2655439967568486	0.14535644185757035	0.24175810035700163	0.28948771907086607
0.18883919860733633	0.18792814123813997	0.19459201142358604	0.17752484053524273	0.15761259357271598	0.22741204315838298	0.1793094279210219	0.17713831469858457	0.1656641959016801	0.18706475623530813	0.19417989943941744	0.23628437959762186	0.2107545004383896	0.20584768089263966	0.16694919637960237	0.1989579447586766	0.21854144909735881	0.17144256488460255	0.23757577195410445	0.18257107098346367	0.22848766435167797	0.12350161659106429	0.19244642647774715	0.23932468671925453
0.14425744696912918	0.15427302017333383	0.15893919587097008	0.14874965961913633	0.13321311348111967	0.20249113152881928	0.15238845964017247	0.14394630822251672	0.14900537929700158	0.16208811437504547	0.17396799591611786	0.17373373585688875	0.169822377566186	0.17662488095638812	0.14143970594928834	0.1752244208468572	0.1971745563252363	0.13942979111947781	0.18385083381044753	0.17263971554389423	0.18212633489307326	0.10305911624498153	0.17197214052046703	0.20920758506137402
