# Supplementary material for: Recovery of neural dynamics criticality in personalized whole-brain models of stroke
Source: Nat Commun. 2022 Jun 27;13:3683. doi: 10.1038/s41467-022-30892-6 (PMC9237050; doi:10.1038/s41467-022-30892-6)
Supplement: Supplementary file 3 — Source Data [file 41467_2022_30892_MOESM3_ESM.zip › Source_Data/SupFig10-SupFig16/controls/Controls_t2_FC.csv]

2	5	6	7	8	9	10	11	12	13	14	17	19	22	24	26	29	30	31	32	33	35
0.00510935213362671	0.00487667524997291	0.00510661836557237	0.00496171851991895	0.00504442034674624	0.00498327849964545	0.00499346690259966	0.00477297430908231	0.00485790818117714	0.00503913715232218	0.00500885704943151	0.00493219043271791	0.00495042120391204	0.00503513695188332	0.00505847249277678	0.00484313605122739	0.00483371457864449	0.00496359301682662	0.00482893868736179	0.00480322957226857	0.00504931447335533	0.005058154107917
0.00528161674174028	0.00541316198295413	0.00567589010520699	0.00525004303731145	0.00580980862537498	0.00581394967739862	0.00561058277203394	0.00553078693819751	0.00583454736170212	0.00557337643052364	0.00610373503655795	0.00575664127748956	0.00530192483293854	0.00556209183321634	0.00533203971953277	0.00571267689412269	0.00550710272585454	0.00531978343690269	0.00529497984634144	0.00560834614999018	0.00549562109740245	0.00593391904139144
0.00567792066072293	0.00619154003548857	0.00636160031694011	0.00607785033410559	0.00628410314735985	0.00611278071232194	0.00604201641925271	0.00613489473070068	0.00617108149228489	0.00604381168514413	0.00674016302937151	0.00662298198900302	0.00611919012744384	0.005923993453651	0.00596892774292631	0.00611536632984731	0.00578431916753251	0.00584757330010622	0.00625686169468354	0.00610275134415141	0.00605077322141325	0.00659128260686438
0.00623762798761685	0.00739458784092031	0.00756906127024714	0.00648236134206319	0.0074663397605716	0.00688904128095685	0.00674656455106721	0.0066655218489160804	0.00707536240462672	0.00672549511919022	0.00808871348315865	0.00736512923145073	0.00675873586159391	0.00740967770675021	0.00664666404548209	0.00762396312878478	0.00671338072001893	0.00680038845644039	0.00709469745751928	0.00772561899912251	0.00709588497852016	0.00746860685365549
0.0071539238878404	0.00948874130076753	0.00925025801015534	0.00835686097883984	0.00930140460758033	0.00832360835392543	0.00844443620097793	0.00839955675605481	0.00941688674845107	0.00809039816777344	0.010465561270876	0.009291917184152	0.00832841498710888	0.00886533185176352	0.00868043435665861	0.00870393270336351	0.00856293518052974	0.00893582964702406	0.00874565549910164	0.00980709322363085	0.00829674169766389	0.0099009454353972
0.00928311705476875	0.0129305889859054	0.012623598592797	0.0108915802503163	0.0126867733300605	0.0112064848752354	0.0107918266135365	0.0109152475804956	0.0133988548997549	0.0106215021837734	0.0157938807945584	0.013174609337964	0.0107561595076038	0.0118757741941637	0.0133146029610504	0.0128876842212413	0.01240385592888	0.0123686011242208	0.0118280956418094	0.0147089745982098	0.011285406022837	0.0132209442909614
0.0132540659582986	0.021096094227105	0.0196109052445165	0.0172948155983623	0.0200576820082352	0.0158269371184404	0.0169339553120358	0.018027091630869	0.0199352258299142	0.0150666134239566	0.0247876681915127	0.0205311092548764	0.0177695443998853	0.016499090695875	0.0202259678453559	0.0200481176767452	0.0204732492018007	0.0201173504231626	0.0166210969576769	0.0233531582279251	0.017250064385245	0.0222093495077884
0.0209356303538069	0.0375878714156128	0.0362484276456194	0.0269985898767236	0.0382860764351156	0.0294582191119566	0.02929529030985	0.0346279665137469	0.0381499889159408	0.0299233569583755	0.0430053234122683	0.0402546331707033	0.0289409102498754	0.0284941656941209	0.0346900418574786	0.0329768469665955	0.038841671905175	0.0340170576535999	0.0308935824199067	0.0439683409403697	0.0330486552152304	0.0352442530226171
0.0427906715261984	0.0736233295519862	0.0735107904021392	0.0516352794640818	0.0754990769929985	0.0639833953393878	0.0637569759039875	0.0659845394711037	0.0662554241355637	0.0613361732671121	0.0768790453609833	0.0784617219956222	0.0592986002819996	0.0528816870639393	0.0650085484865362	0.060229286553351	0.073926762476511	0.0578848901364367	0.0646063133717646	0.0841828328717693	0.0698111640692196	0.0641955030503727
0.0563881249858539	0.0826088872802948	0.0867903418157684	0.0626437967936896	0.0911116729804895	0.0827073894799122	0.0729706600993278	0.0858671208383644	0.0780690688488008	0.0839989097513973	0.0873000168467324	0.09659112704535	0.0697811831900676	0.0633311826006882	0.0747925934292831	0.0690979078311192	0.0886438387128166	0.0688980528406321	0.0829665933241905	0.0914167332258816	0.0916128852964952	0.0825793004244964
0.0756764116728272	0.0973938179483544	0.10868989545928	0.0800183659304197	0.106130907609516	0.108667613435936	0.0958830809997268	0.0953463989777788	0.0894663370037475	0.103474719574456	0.1088632459644	0.118607715197036	0.0827020665749985	0.077486104709402	0.0907075483667458	0.0806422143650845	0.101619823646084	0.0852350514607968	0.103746277883742	0.112651423042133	0.11271812193785	0.0884061019778839
0.0831412538909818	0.110005756228152	0.123426122406529	0.08860439591428	0.116790844621616	0.125866210947586	0.103156597001791	0.103396912016097	0.0979237938200878	0.120369425918497	0.115538009261445	0.125108566513042	0.0935080399220268	0.0780586001071942	0.0993627356802717	0.0848266166780943	0.114498439495758	0.0850335950744908	0.109370188052203	0.110152477103455	0.121291084557905	0.0988061789932038
0.0953193477766782	0.122849441077508	0.121703183734616	0.100781071032135	0.131955941824325	0.131020732189289	0.110603399227271	0.110851769681506	0.102671202074854	0.122350152653777	0.12037489934409	0.137815912427985	0.0983443984161253	0.0866691125474764	0.101708938075609	0.0918951876320542	0.118164801544104	0.0837392182344532	0.120273497966993	0.115798090018171	0.136516024497738	0.109117058717097
0.116433782225184	0.128187119435196	0.142043471049184	0.11010734921088	0.13935302852192	0.1425949610513	0.121338082448726	0.118867976940939	0.112014900847668	0.135809763757439	0.125986576506984	0.149606890202938	0.110666106006025	0.102750055551404	0.110854056422311	0.104205884765645	0.122389788066951	0.0982325400932839	0.134480160324626	0.122080548781287	0.146954201034916	0.118296278009531
0.125211999196887	0.130178441811756	0.148505719281796	0.111029661255318	0.142707918919899	0.146470373005106	0.121958918507791	0.124544913256271	0.113395403766349	0.138714776728634	0.136717777575019	0.145188824643267	0.112435694028404	0.107125189120073	0.117433619718586	0.105666795186066	0.126484691023938	0.0996658107414072	0.142796486963245	0.115370388043617	0.154167337838862	0.111885867837163
0.124466357458681	0.13122944154920901	0.145771809321316	0.114391787849637	0.142667623301619	0.15634501119967	0.124624795351133	0.128315604758763	0.110196304458763	0.140921268395734	0.126115012194324	0.141704152911052	0.112612885725051	0.106544561499626	0.110232740296767	0.110847033080152	0.121053562294386	0.101308031253936	0.143398952301889	0.116342135104599	0.155829812687508	0.116172503527687
0.123874766693468	0.116850717533208	0.138965879239832	0.118015801033031	0.137227293662244	0.150373492006732	0.125581566496069	0.123659163058981	0.111157433754779	0.146533819396141	0.128952641627055	0.137764670656513	0.117211638964866	0.111967989291223	0.108167273119464	0.106857641536871	0.125240838150957	0.0996757565204404	0.143406238033613	0.111757835947663	0.154340253437605	0.114898134095527
0.120815221923192	0.109884605719574	0.127922780072697	0.11036545827913	0.137116813219555	0.145461354812437	0.117109548998543	0.118922061713005	0.10495949139500001	0.142930396774761	0.120813592980601	0.138191601847246	0.111598631912818	0.109923937906967	0.107880137368005	0.110255797103483	0.118031400778034	0.0976935284148603	0.140560132191086	0.109505920173097	0.153285964476426	0.107078733375648
0.114606739855476	0.111771776433595	0.130103897627152	0.106454414611934	0.129914406747098	0.141157222917014	0.112341403922939	0.116296765740336	0.107248977896637	0.138055963066716	0.116000048619659	0.122618423756869	0.108045631589339	0.110533081975755	0.105292213670028	0.103347621401504	0.113644741601354	0.100568444834144	0.139545802296084	0.104721314478331	0.151483080113484	0.0984561393343406
0.113321867519431	0.0960700142380718	0.116539270546215	0.102813798090629	0.12024846098288	0.13405763496986	0.110064647467869	0.107844809190059	0.0957564041709598	0.128031809568197	0.107049477367922	0.117072253980253	0.104843625051874	0.100046556607381	0.0965226142917982	0.100995457386187	0.104304221481848	0.0958554442672703	0.129608817645617	0.0976602559494266	0.146230261387772	0.0943828931187933
0.102529322591991	0.0924470815361379	0.111278600226279	0.0991150473101579	0.106378869625914	0.107266083090944	0.107403565588456	0.100451762315252	0.0933446414603073	0.120352030331419	0.103276053825795	0.109858567575031	0.0985900406305432	0.0983520163854659	0.091315088052595	0.0968008200739499	0.102429437387194	0.0942379130273245	0.120171320623684	0.0933597989714243	0.122344847877891	0.0929686308239756
0.0971451268489889	0.0853019435748571	0.0986865605985519	0.0865405796965524	0.0978954730975568	0.101737804634276	0.0978366348380569	0.0937901309334486	0.0843854025002879	0.109194261916765	0.0974455761356615	0.103041183791931	0.093466263334669	0.0873992035300672	0.0811692589856801	0.0880181907195537	0.0953139821665188	0.0889539593685563	0.117557410723611	0.0880543841342462	0.117477482275711	0.0837836730385887
0.0791541512046683	0.0790853953129424	0.0920189965420117	0.0787856944013673	0.0938705520246266	0.0976910912088714	0.0958354210896476	0.0869189901022425	0.0791626815407353	0.101375535889281	0.0866281909375182	0.0989863590144343	0.0813536612315674	0.0769211158664507	0.0794199392947947	0.0777566063798848	0.0916895279820433	0.0859668943526816	0.102880254534398	0.0871876308677912	0.0965692054567728	0.078433930728864
0.0717402374242344	0.0738447182914341	0.0825984531655592	0.0753029407363372	0.0805491319131575	0.0861736434632371	0.0822078823323137	0.0807484209110187	0.0746208544537349	0.0818027192330072	0.0784956302933432	0.0794684611536421	0.0721077959487662	0.0688578592590416	0.072384462246556	0.0746755405420671	0.0843809319904665	0.0770484274676727	0.0918741009353575	0.0744922925999763	0.088377335629381	0.0686197469870689
0.0608265533690668	0.0657622522388267	0.0767376465351554	0.0639408155788604	0.0755692900615751	0.0751584864061805	0.0773337060379881	0.0729613628724999	0.0573460172930859	0.0716249842985165	0.0747080926010132	0.0808417696350858	0.0673654669170889	0.0616640581737713	0.0661063416262894	0.0641500226754664	0.0739213488016311	0.0750722925402437	0.0828525129967248	0.0703887387493271	0.0816800020530551	0.0617272260651043
0.053851261836968	0.0621839783849322	0.0689754289853505	0.0591692921158982	0.0685464881153016	0.0582443033408759	0.0663778733267081	0.0646466900201481	0.0500367388193385	0.0636289715659102	0.0720522770115762	0.0650192333063637	0.0638410161162639	0.0552863159846141	0.0639853500463478	0.0617798578197169	0.0649901697383557	0.0642415156334487	0.0710878311998652	0.063451125798396	0.0673728612132962	0.059283540667213
0.0450630663344456	0.054445663720005	0.0665247602081113	0.0492074241086217	0.0627814703736216	0.0474899514683188	0.0585032394987987	0.0563662620073843	0.0431576466666748	0.0521014194837405	0.064330184348502	0.0575612384822075	0.0609452566397473	0.0505263779213505	0.0545375313992886	0.0592560103201795	0.0572077914251732	0.0613618261992081	0.0632648176246773	0.0542892661104588	0.0537370868851158	0.0528571188217534
0.0304024226420178	0.0434238224778223	0.0478043134550531	0.0356847037191854	0.0433705288744611	0.0356846948964022	0.0402110806315431	0.0391364749868587	0.0312306927638257	0.038071381579846	0.0487031917742542	0.0444561000602719	0.044845040865633	0.0427459735461743	0.0466535126433094	0.0433357186062938	0.04403403426043	0.0487664494835744	0.0512354831061447	0.0496269053644665	0.039178460354463	0.0449391597050331
0.0248268030812272	0.0369095792063941	0.0347646132040071	0.0288770408844132	0.0348312119162936	0.0278250028133771	0.0315458517170384	0.0276771815802474	0.0248940380028079	0.0288912876715488	0.0399180507639122	0.040202934365042	0.0399720262255005	0.0318752704950369	0.0376192472052771	0.0342213457382913	0.0336270663889482	0.0379950331354355	0.0413651921256033	0.0409619985048339	0.0292927948645377	0.0362781774770076
0.0216699633653038	0.0313801600028816	0.0281183404793404	0.0242231324823836	0.0279169014303832	0.0242735059308763	0.0266655174454764	0.0236673159924927	0.0211446181947322	0.021956140286037	0.0350254556060278	0.0316658603401566	0.0304451176856182	0.0247905367794227	0.0317127380996475	0.0302962209995527	0.0258308814541541	0.0317358792852376	0.0327294663961219	0.0353041703026628	0.0230673090251923	0.0290652615963058
0.015484718375534	0.0282012916519725	0.0223075738503938	0.0193212283795052	0.0229669195858189	0.019326544166538	0.0197078073706557	0.0191567637519534	0.0189683410448347	0.0177654615844243	0.0291992813242678	0.02370703151945	0.0235841155126527	0.0204035118248881	0.0256571569037047	0.0263778171479341	0.0205902593885302	0.0264438791360561	0.0235921483440976	0.0289021283395444	0.019737049973273	0.0267832842696734
