# Supplementary material for: Recovery of neural dynamics criticality in personalized whole-brain models of stroke
Source: Nat Commun. 2022 Jun 27;13:3683. doi: 10.1038/s41467-022-30892-6 (PMC9237050; doi:10.1038/s41467-022-30892-6)
Supplement: Supplementary file 3 — Source Data [file 41467_2022_30892_MOESM3_ESM.zip › Source_Data/SupFig10-SupFig16/controls/Controls_t1_FC.csv]

2	3	5	7	8	9	10	11	12	14	22	23	24	25	26	27	28	29	30	31	32	33	35	36
0.00490761718256612	0.00494546344953447	0.0049457988057281	0.00487468459566386	0.00497440931808402	0.00499045618172845	0.00483914890726557	0.00502314081860965	0.00498868640624893	0.00502800306617818	0.00500206819035296	0.00493931663257106	0.0050284534273955	0.00481408652139097	0.00498175129478604	0.00511452717702282	0.00485035501142668	0.00510970341334344	0.00497742991297424	0.00497282324841482	0.00503856273845713	0.00496463055989778	0.00489650828049461	0.00498079229110919
0.00539787073030612	0.00564281892170362	0.00564816709158455	0.00543709890484852	0.00534659831015309	0.00566981039264571	0.0054510641899574	0.00517710647364882	0.00560413446327041	0.00578784516828948	0.0054731560509905	0.00545233347909901	0.00556513661667969	0.00635618551531545	0.00567502698291246	0.00700447220070146	0.00594799277291819	0.00550676644523166	0.00601465260710347	0.00562403556635448	0.00566405874400855	0.00523988727576771	0.00599302347324047	0.00651468683941951
0.00580874951924337	0.00626441857234309	0.00630240657674438	0.00597336660851471	0.00575587820058959	0.00606592543839584	0.00616918462760196	0.00605074629358528	0.00615738253208533	0.00646875514207966	0.00638747595641051	0.00599307016448742	0.0060657393348423	0.00707192231762769	0.00618065395305182	0.0089200383570665	0.00677514602880417	0.00592459025272787	0.00683492484703433	0.00645339982173165	0.00648958317613129	0.00575330261393398	0.0066140375308878	0.0072616406082441
0.00674946569612911	0.0071860597035528	0.00737805993695642	0.00678736277793502	0.00662166062940048	0.00730337327526053	0.00685815845175727	0.006980701326439	0.00679658666880235	0.0079055983533443	0.0072908646962982	0.0074967785443011	0.00713840741046875	0.00873981596476409	0.00686453076127461	0.0114093801780123	0.00812729736878047	0.00689586994364717	0.00849917658794118	0.00740620294814688	0.00769300291829022	0.00603602747051642	0.0077059732258630996	0.00894737395001658
0.00818738209041776	0.00905434428143563	0.00953446696835282	0.00817379448799439	0.00799174725745036	0.00853987629353786	0.00850699418703284	0.00840573380594976	0.00888631626218109	0.00982782030548089	0.00901743211368028	0.00967405890260919	0.00879755652404494	0.0113842091937368	0.00913398335519983	0.0165684244003725	0.00944601180034183	0.00877725636672074	0.0105365063990617	0.00904318894907437	0.00946911554203628	0.00718028423425824	0.0103152320773074	0.0116187181028134
0.0106764891874185	0.0124803212716376	0.0136696445138543	0.0110500235308058	0.0114094885432632	0.0113394493231274	0.0112247365724719	0.0110542950875087	0.0131088284045318	0.0134546013814017	0.0124795764429262	0.0135454858390765	0.0116670101938017	0.0164797618837391	0.0117693503153376	0.0242124497304818	0.0133345048315343	0.0121266764251223	0.0160737777081352	0.0134412921162616	0.0134125643012943	0.00919529814418166	0.014370331549549	0.0180581269333106
0.0154057881806687	0.0193695791617299	0.022269124209751	0.016117686697698	0.0192457567739652	0.0181754358719966	0.0160878549514241	0.0170204502662376	0.0202939659735649	0.0215113255324577	0.0179296182698175	0.0218178677025725	0.0180180628202988	0.0264444038613509	0.0199175878346285	0.0387481014877713	0.020901713029322	0.0181852538400639	0.0241816519270273	0.021737701360079	0.0219549652600547	0.0141333966574407	0.0233397189788293	0.0342911496743697
0.0265971095380472	0.0350808785896378	0.0424063730578536	0.0272753764031417	0.0345170703263709	0.0327345138466198	0.0285513368673719	0.0304910349950758	0.0402530901800894	0.0429121460272761	0.0309026349912398	0.039574616965635	0.0319361910574113	0.0445352531253352	0.0359629794834528	0.0525574582570445	0.0358363165964377	0.0369840701636156	0.0396318101848927	0.0413556388302096	0.0413534195676204	0.0297155006155107	0.0345872343840628	0.055627738141852
0.0602263922752438	0.0692319193859921	0.0709133425685353	0.054810528503278	0.072546795749433	0.0671992377502956	0.0578090108349646	0.0594877961808109	0.0774904167565574	0.0729698553714351	0.0527079827779748	0.0743557201270475	0.0650864918887077	0.0696213134863349	0.0696808754112228	0.0654445821752211	0.0620233091688452	0.0777016115748663	0.0661771608840093	0.0760936994361557	0.0778604529795046	0.0854490931406921	0.0572021456806709	0.0929215610323686
0.0698605617264618	0.0952679684989327	0.0830294360187296	0.0707680851892978	0.0860600835930819	0.0837380511232631	0.072442084755799	0.0723130824656064	0.089126060420985	0.0920288318276035	0.0705709008268125	0.0811901189215577	0.076841385610018	0.0783289628773679	0.0880704076572943	0.072901468849919	0.0811410307667116	0.0946596447286955	0.0745367209266779	0.0928875351279111	0.0913581002551455	0.115178834862927	0.0716332191666926	0.107051406174626
0.0884330253476061	0.109363987148006	0.0984846472795884	0.0859498527715516	0.107840800557428	0.101186203321893	0.0901125609650329	0.0941748371278807	0.105466727017241	0.111912859025898	0.0775851387313213	0.102536155740799	0.0923263032187397	0.0851181595407036	0.104042332822154	0.0788419307505697	0.0957491105385328	0.110773064918658	0.0853816497031114	0.10766251800975	0.0983273117465265	0.149578382721352	0.0824640511373297	0.119133904814826
0.0954575614822766	0.125870988810588	0.0993704514474294	0.0973520155290765	0.120106015366126	0.110130307929734	0.10384474222669	0.103694096473691	0.110617947267158	0.120413897161563	0.0851856953969843	0.113768326991001	0.103016921870552	0.0890911454620764	0.113878769776908	0.0769959443540267	0.108093266613697	0.115807579308394	0.0886698958627927	0.116619307831361	0.107690556666558	0.166046935058878	0.0956577313977518	0.121446557579797
0.104479356309036	0.132075420800511	0.104280045434975	0.103349661780541	0.138057674578815	0.115411170142251	0.115085354396463	0.112575808513431	0.122232588089751	0.13405110991209	0.0918754469198535	0.120871210138433	0.111870591519244	0.0963794519269821	0.125222228257532	0.07594106750256	0.115223866208586	0.125988212580002	0.0948665335502639	0.112560440274388	0.110857558889302	0.177866142637566	0.106445852567495	0.126325380844982
0.125324936048693	0.145962924789285	0.11471436557402	0.112683124707298	0.141537569721403	0.125605431271878	0.131820975048884	0.116740745117544	0.13225229400255	0.148908091047431	0.111082624780106	0.134803059080604	0.117742484441927	0.105912808279315	0.128775281692713	0.076931638237606	0.115879105430211	0.130127183546005	0.0916429273763023	0.128451388547456	0.124295176710064	0.19525751067644	0.117260490773407	0.13481978302115
0.126468989996046	0.144991811505457	0.11231636434599	0.114301288888619	0.144760984275736	0.128364215225862	0.138227580001191	0.118782072053206	0.133501974631322	0.153669017425884	0.108088694538094	0.131184304293838	0.122636682887052	0.112835792993027	0.143881499021322	0.0777476317350331	0.121620220945544	0.138211486592565	0.0979540972427187	0.12982738711746	0.130283825636824	0.186044465757059	0.124839294515473	0.132135892538695
0.131499641082509	0.145997731010667	0.114702973805941	0.115814442474438	0.152360506411225	0.125135463668558	0.137232235798392	0.12031146092569	0.127450060644563	0.154219125433851	0.115724642883425	0.128839237002749	0.126885447339213	0.112697290221653	0.137578192535333	0.0766077765679068	0.123663645300675	0.139601038027501	0.0996578749459879	0.130913301513425	0.130021377408631	0.177824690988469	0.131013116752118	0.117320922979505
0.125163250307273	0.142463386263435	0.112920203207797	0.120649158427743	0.154281934126458	0.123259080239867	0.137081086039807	0.122041345264311	0.123359663975146	0.162593069676328	0.114398558633443	0.135958938869563	0.11839351079222	0.116741846555018	0.136830970307919	0.0793355909723406	0.120587981355256	0.130967583080273	0.0929519582365767	0.132672556206047	0.121302662143352	0.170055489962971	0.130355016837376	0.117930879179109
0.125751188163342	0.136052116917627	0.109160713607859	0.117902934776974	0.140657505261346	0.127107004743904	0.133231895547363	0.116737636925681	0.119187695970259	0.154596353971769	0.116335419271398	0.121722752519449	0.11892684061436	0.112536640184557	0.130591262350438	0.0785055254961465	0.11894809531701	0.124798338273102	0.0919428269811151	0.124016413300795	0.114929458124409	0.151302355535544	0.134578366386685	0.11470944688744
0.118626956168674	0.127934838041804	0.102891243803812	0.117895076277509	0.133338458401972	0.115834597521078	0.131326415146854	0.115168485888477	0.109936373409778	0.149452419829222	0.107675750234425	0.117493310250045	0.11305420981512	0.114014253689267	0.12162479876031	0.0743973096159697	0.113641249058168	0.116578410290082	0.0886359466260158	0.114971502956193	0.116611105674508	0.133834357951853	0.125097964477278	0.106957143253765
0.113022895731312	0.126148757924525	0.101196058123133	0.116125067667839	0.124843491162763	0.115666916423089	0.123225866557592	0.109559081519784	0.0974419279527805	0.137649853049061	0.10245672589779	0.115200972740087	0.105023881475745	0.108497356262299	0.115968672209236	0.0739973014061762	0.110772297115287	0.10954513229392	0.0869100686551799	0.116844127435634	0.109193747525448	0.117735812534018	0.117113029393563	0.0998916096203195
0.106108171754632	0.110490531284974	0.0916933772649323	0.107327858509612	0.1066584470815	0.110377786591464	0.118350089348916	0.109306962605115	0.0903455348722711	0.119564340004112	0.0975528728581346	0.111034022798793	0.105425206147304	0.0984768772960063	0.105035311554519	0.0669912679444159	0.109202364766777	0.100359168773676	0.0838586616942837	0.103741408176637	0.106319113722175	0.101878806908864	0.114117649394125	0.0920139757560884
0.0996228853209109	0.106060617190774	0.0848356740620162	0.105566143502418	0.108684723687005	0.108005333820267	0.107118943163274	0.102133464519714	0.0832774704659732	0.109337407334434	0.0837030039587884	0.0936263215783687	0.0951260536778423	0.0939241950410367	0.0984119632329546	0.0659942352897065	0.0998611618921763	0.0947829894687928	0.081736151243464	0.0965666763268988	0.10341788006559299	0.0795131447877216	0.102069748030976	0.09234760914654
0.087369197035096	0.0958823830323984	0.0742991205181541	0.0936806985426205	0.0885937330748318	0.100620579637505	0.100695315078293	0.0889014370430962	0.0735957085204301	0.0925131727067753	0.0781295699616811	0.0944239569763176	0.0834651230657955	0.08081044387134	0.0908485460784539	0.0663791530702994	0.0943134298679414	0.0806263851381796	0.0769114003814072	0.0818346118783014	0.093472220136354	0.068381998822612	0.100182544573194	0.0852378607427699
0.079018460191998	0.0848732651728219	0.0674801735285044	0.0887762687132966	0.0785049983398908	0.0936136394540725	0.0899652001174905	0.0754553526762926	0.0598245449050809	0.0869151119298501	0.0709880855040426	0.0813662303236858	0.0791138669824493	0.0782806829556106	0.0814726679683824	0.062036883113328	0.0753198775032975	0.0741498600649137	0.0706419054569175	0.0742892332150095	0.0818734902969975	0.0610264363729299	0.0953240250257419	0.0756113925749007
0.0701773692564849	0.0758903708432029	0.0595286970019612	0.0815318407120996	0.0632184548376568	0.0857209988454259	0.0741216580622431	0.0672836747588113	0.0553619286939939	0.0747238928708796	0.0649193132469602	0.0800459227775604	0.0742870490309799	0.0716627026067294	0.074963368365367	0.0533257550202803	0.0736302770143272	0.0639298636188234	0.0688639568361986	0.0648462657345855	0.0761659299283809	0.0492123643664732	0.0772597325267492	0.0689507121906995
0.0617774845156815	0.0611709531259041	0.0532422308653807	0.0664679016559902	0.05479051540256	0.0775957072106243	0.0679955783408644	0.0580105049051234	0.0487196453745212	0.0619952977655908	0.0578292014978256	0.070733525418564	0.0647305470679158	0.0648068412213341	0.0644924044749397	0.0514376267331581	0.0670430909569891	0.053316060969237	0.0629440389310823	0.0541333680282476	0.0677941246769158	0.0432516905436676	0.0679972988864854	0.0692159626121979
0.0581102198755899	0.0528977291220542	0.050398521080064	0.0600377946757611	0.047171505732527	0.0693438754260264	0.0625735114822243	0.0524235513365501	0.0437725307654518	0.0589015338587196	0.0551008714593039	0.0658971892926702	0.062266599567013	0.0585717447916875	0.0529084571280767	0.0481477130852051	0.0595230561360508	0.0485123135798687	0.0588128083299049	0.0521183150532222	0.0626971505906503	0.035232107965552	0.0568787217544806	0.061366677983899
0.0454612604279222	0.046333823246705	0.0410646342623849	0.0442812378454483	0.0382690556947367	0.0540594659741877	0.047712519816022	0.0394909753892702	0.0368847740582481	0.0413316720184005	0.0447198997987931	0.0504126395057292	0.0504807444724395	0.0473600156290609	0.0370298508880209	0.0415814346258048	0.0460170300000419	0.039777058264734	0.0512521760525549	0.0395718867592713	0.0508954696233475	0.0242699498011819	0.045039589591906	0.0483365691225916
0.0351430115132946	0.0376177220517858	0.036070309355475	0.0327915399752074	0.0300181656443412	0.042036443696543	0.033196592187263	0.0299524174840128	0.0282231714653346	0.0399569661143523	0.0356818106400472	0.0419739692046001	0.038739815665178	0.0388801689240944	0.0293719264753105	0.0371668490587015	0.0368485032235783	0.0292476368570093	0.0436527467134436	0.0329795493084538	0.0413286921838913	0.0213677201724054	0.0363899334211966	0.0429416102110888
0.0268475498456446	0.028228572901778	0.029823181305768	0.0251120799340264	0.022751314062694	0.0341540820213809	0.0264130235764453	0.0255384947383276	0.0253246068319825	0.0276470334720737	0.0276770578847843	0.0330406445998597	0.0310256104199638	0.0315939851859792	0.0241460695772749	0.0295307505883417	0.0348064095894009	0.0253663645536061	0.0353654015803907	0.0288698842352365	0.03481627656949	0.0174763319333827	0.0299604872642058	0.0328123724290581
0.019561044813709	0.0227929958873987	0.0232506378506025	0.0195786041154567	0.0206035632824381	0.0304144695610859	0.0197200504822772	0.0203217371717132	0.0209888825316897	0.0232370467160382	0.0240117961739334	0.0236580542682395	0.0251086574271282	0.0250858392994313	0.0202561633891437	0.0261130824944064	0.0305059654910208	0.0205521479935359	0.0272336408165327	0.0272772863459391	0.0261341276424044	0.0132610261155847	0.0253819624060335	0.0310681472474905
