# Supplementary material for: Recovery of neural dynamics criticality in personalized whole-brain models of stroke
Source: Nat Commun. 2022 Jun 27;13:3683. doi: 10.1038/s41467-022-30892-6 (PMC9237050; doi:10.1038/s41467-022-30892-6)
Supplement: Supplementary file 3 — Source Data [file 41467_2022_30892_MOESM3_ESM.zip › Source_Data/SupFig10-SupFig16/patients/Patients_t2_A.csv]

33	35	43	44	48	49	50	51	56	58	60	62	64	71	73	78	79	82	83	84	87	88	90	92	93	97	99	100	101	104	105	109	111	115	119	120	122	124	131	133	135	138	140	142	145	151	155	161	162	165
65.2576315789473	64.64410526315804	66.3286315789474	66.14326315789461	64.65889473684207	66.10773684210535	66.34894736842114	66.36973684210524	63.62031578947365	66.15415789473698	66.33099999999988	65.29984210526307	65.71321052631575	63.43321052631576	66.74368421052642	66.14968421052625	66.36800000000014	64.44321052631585	65.48536842105261	66.78184210526314	65.72010526315798	63.83605263157906	66.60921052631579	66.13326315789469	66.13647368421067	66.32899999999987	63.159684210526244	66.59705263157905	65.92310526315781	64.2772105263159	65.93600000000002	66.72905263157898	65.48757894736856	62.348999999999975	64.48252631578943	64.05163157894724	64.23063157894732	66.50852631578938	65.31126315789473	64.21126315789459	65.78063157894732	65.09973684210539	65.71694736842105	66.5745263157896	66.37126315789487	66.11584210526313	66.35942105263153	66.12763157894734	65.52836842105252	65.91257894736837
62.44105263157881	60.36878947368417	63.79589473684214	61.58347368421044	59.55778947368407	62.647684210526464	64.56257894736832	64.62331578947374	58.9341052631579	63.27373684210527	64.55210526315793	62.76610526315782	63.062000000000126	55.74221052631587	63.141315789473666	62.815052631579	65.40205263157904	61.97857894736847	62.79568421052644	64.3728947368422	63.66857894736837	58.84210526315781	64.7831052631578	64.16015789473683	64.46599999999998	65.09305263157906	59.81173684210528	65.04005263157883	64.35436842105264	59.669578947368336	64.92826315789475	65.03821052631562	61.944315789473656	57.766631578947234	60.71763157894742	60.555105263157856	60.319263157894724	65.0350526315789	61.926105263158036	61.29394736842107	61.66478947368406	62.86826315789481	61.28978947368424	64.90057894736833	65.1634736842105	64.4446842105263	64.57526315789482	63.60031578947381	62.89073684210532	63.97663157894736
61.728105263157836	59.49373684210536	63.08563157894738	60.67442105263168	58.78510526315794	61.61352631578959	63.93147368421058	63.99478947368427	58.114947368421106	62.56547368421048	63.913157894736855	61.89452631578954	62.24205263157888	54.55794736842093	62.28778947368436	61.98710526315775	64.6742105263158	60.99321052631576	61.81394736842093	63.505473684210486	62.825526315789624	57.852947368421106	64.0592105263159	63.11594736842096	63.73715789473674	64.4202631578946	59.09142105263154	64.09468421052647	63.757000000000126	58.852789473684325	64.35536842105277	64.14347368421049	60.95999999999985	56.61452631578935	59.61247368421052	59.779631578947395	59.44036842105249	64.30921052631571	60.97684210526313	60.37305263157903	60.88936842105271	62.073263157894814	60.43584210526302	64.07200000000009	64.43542105263147	63.58100000000012	63.74900000000008	62.71778947368406	61.996736842105285	63.260842105263286
60.69742105263158	57.991473684210476	62.02194736842094	59.37763157894731	57.60694736842115	60.132578947368515	62.85447368421059	62.978105263157794	57.10057894736842	61.50952631578948	62.9695789473683	60.76331578947365	60.95536842105254	52.91984210526328	61.14436842105249	60.76699999999987	63.725315789473704	59.86710526315781	60.42810526315783	62.6117894736843	61.59142105263154	56.40205263157884	62.92621052631589	61.96668421052622	62.522736842105274	63.38742105263171	58.03315789473697	62.85794736842112	62.861947368421006	57.6901578947369	63.49721052631572	63.027	59.65963157894746	55.32010526315792	57.906894736842226	58.645736842105336	58.15336842105263	63.28999999999987	59.80399999999994	59.08442105263153	59.84257894736842	60.979789473684164	58.89852631578949	63.08221052631594	63.53210526315791	62.58894736842107	62.596052631579	61.583894736842126	60.763105263157804	62.21263157894737
59.223263157894884	56.165631578947384	60.46457894736854	57.5671578947368	56.0762105263159	58.252631578947465	61.626999999999846	61.65957894736851	55.69142105263168	60.11363157894743	61.66205263157888	59.16352631578959	59.45342105263161	50.929684210526325	59.72657894736857	58.95642105263152	62.31068421052629	58.27400000000009	58.7432631578948	61.199684210526286	59.92289473684196	54.40215789473688	61.3123157894736	60.35010526315789	61.14500000000001	62.099947368421134	56.50931578947369	61.21478947368408	61.59347368421058	56.300052631578936	62.3153684210526	61.39105263157905	57.86378947368425	53.2664210526316	56.00263157894729	57.176526315789324	56.503578947368304	61.90789473684208	58.1361578947369	57.49836842105274	58.11200000000016	59.449473684210446	56.986157894736714	61.69852631578939	62.25573684210542	61.02989473684213	61.220473684210624	60.04384210526304	59.35700000000008	60.74936842105278
57.092526315789435	54.00299999999996	58.53410526315778	55.355684210526334	53.908894736842065	55.84452631578961	59.9444210526315	59.66568421052617	53.73247368421048	58.10426315789477	59.935894736842	57.05315789473685	57.46726315789464	48.56921052631578	57.77842105263154	56.79363157894745	60.227105263158045	56.15947368421051	56.40826315789467	59.430473684210604	57.719631578947315	52.26084210526323	59.29099999999993	58.105842105263065	59.06889473684202	60.216052631579075	54.48668421052643	58.844631578947215	59.67226315789484	54.333105263157755	60.61184210526322	59.202105263157854	55.56884210526307	50.77599999999987	53.344526315789324	55.09715789473697	54.02099999999985	59.85921052631567	55.69873684210524	55.11231578947378	56.058052631579066	57.60042105263169	54.71647368421057	59.72121052631566	60.37794736842095	58.90526315789469	59.35531578947356	57.76052631578945	57.28642105263166	58.70784210526305
54.19552631578956	50.98247368421051	55.506473684210604	52.188473684210386	51.112578947368426	52.880421052631455	57.494368421052606	56.91021052631573	50.860157894736815	55.33568421052618	57.5428947368422	54.33842105263166	54.51310526315789	45.538263157894825	55.16715789473678	53.793578947368346	57.53005263157901	53.34442105263163	53.07768421052635	56.98426315789477	54.56742105263165	49.17836842105277	56.273842105263256	54.97568421052622	56.413736842105166	57.52463157894726	51.98426315789467	55.710578947368454	57.20563157894739	51.453631578947416	58.223999999999926	55.95221052631584	52.56300000000006	47.42552631578954	50.140421052631446	52.134105263157934	50.708999999999904	56.84963157894734	52.50042105263155	51.932157894736875	53.317947368421	55.050368421052774	52.06173684210516	56.87452631578961	57.77647368421058	55.93189473684215	56.66831578947365	54.89547368421054	54.330210526315774	55.96510526315793
50.38663157894746	47.276473684210394	51.68794736842109	47.87605263157906	47.08821052631581	49.00557894736841	53.7809473684211	53.18268421052629	47.01747368421039	51.4284210526317	54.169947368420964	50.406315789473595	50.80173684210522	41.58326315789484	51.58005263157903	49.860052631578995	53.75268421052645	49.419842105263164	48.83631578947374	53.52052631578936	50.74731578947355	45.37642105263168	52.314526315789436	50.727105263157775	52.52747368421053	54.041947368420956	48.31257894736839	51.77942105263145	53.599789473684304	47.6426315789474	54.56221052631584	52.01231578947373	48.63363157894742	43.15268421052621	46.00615789473673	48.40715789473673	46.30784210526313	52.823789473684144	47.86278947368433	47.853263157894844	49.32189473684205	51.26215789473697	47.9781052631579	53.23157894736837	54.42805263157887	51.81305263157885	52.98326315789468	51.10189473684224	50.26005263157898	52.527421052631624
45.418315789473745	43.1273157894738	46.25768421052626	42.93705263157907	42.02163157894724	44.585842105263154	48.43642105263157	48.85031578947377	42.91078947368413	46.996105263157915	49.08768421052636	45.47178947368418	45.50978947368414	38.16221052631588	47.49684210526329	45.06542105263173	48.589526315789385	43.77610526315796	43.635578947368565	48.28310526315781	45.52905263157905	40.68515789473697	46.919526315789575	45.03121052631568	48.12194736842115	49.14384210526318	43.92436842105266	46.35073684210538	48.39342105263148	43.59526315789481	49.12531578947381	46.76905263157882	44.10226315789482	38.42868421052639	40.344421052631695	43.20926315789467	41.323315789473796	48.00489473684225	42.25342105263146	43.05742105263164	45.199210526315696	46.26021052631585	43.11915789473691	48.07926315789488	49.67273684210518	46.88473684210524	47.99231578947384	46.095052631579094	45.616315789473816	47.39415789473694
43.55036842105248	41.30989473684223	43.98636842105276	40.74115789473679	39.84210526315797	42.03247368421042	46.06263157894746	47.07310526315781	41.131105263157906	45.129210526315845	46.752368421052694	43.32242105263145	43.616210526315804	36.02868421052638	45.75315789473673	43.00073684210535	46.01773684210539	41.21726315789483	41.39573684210526	46.20768421052622	43.64794736842101	38.85547368421049	44.69689473684207	42.00694736842109	46.35405263157892	46.999842105263205	41.95863157894741	43.96910526315787	46.06584210526316	41.83926315789462	46.73357894736846	44.43563157894726	41.55384210526309	36.37947368421043	37.98273684210513	40.97857894736852	38.94978947368406	45.736421052631464	39.85405263157906	40.50794736842092	43.52784210526326	44.29931578947359	41.04826315789478	46.4646315789475	47.48552631578947	44.47626315789478	45.77284210526315	43.96589473684214	43.3320526315791	45.49005263157894
41.58742105263158	38.64747368421042	41.76163157894732	38.409789473684185	37.24568421052625	40.10742105263158	43.48410526315788	44.68905263157909	39.41978947368411	42.71331578947374	44.572105263157745	41.657368421052695	41.47710526315789	34.36752631578939	43.70942105263156	41.139684210526305	43.749052631578955	38.26726315789485	39.33873684210512	44.15336842105266	41.45842105263168	36.763789473684184	42.14010526315788	38.98631578947354	43.94605263157891	44.507842105262995	39.42226315789473	41.54642105263172	43.12142105263146	39.401052631579	43.857736842105275	41.625052631579074	39.407105263158044	34.97536842105272	36.15584210526319	38.445315789473725	36.352842105263086	43.42884210526302	37.18336842105257	38.44400000000009	41.54594736842119	41.66131578947365	38.953210526315665	44.42663157894735	45.35152631578953	41.87447368421043	43.32184210526321	41.95347368421043	40.822631578947494	43.07178947368405
39.98368421052626	36.95326315789463	40.4419473684212	36.580736842105196	35.90015789473679	37.853421052631596	41.54721052631584	43.35042105263154	38.325842105263185	40.88505263157906	42.76563157894729	40.1905789473683	39.898315789473784	34.053473684210665	42.458947368421015	40.013999999999996	41.716157894737	36.328894736842095	37.270894736842074	42.508894736842215	40.11247368421038	35.79863157894743	40.20468421052647	37.16226315789483	42.20294736842111	42.90800000000012	37.77410526315776	40.2780526315788	41.377578947368335	38.449052631579015	41.96894736842105	40.316210526315906	38.08610526315775	33.16710526315781	34.42252631578961	36.79889473684195	35.133736842105115	41.78942105263165	35.8825789473684	36.924789473684285	40.400473684210596	40.25205263157901	37.61747368421052	43.13563157894735	43.599105263158	40.06594736842113	41.95100000000011	40.281736842105296	39.28968421052623	41.56226315789468
38.55847368421058	35.662578947368424	38.54510526315805	35.14710526315791	34.498842105263115	36.458947368420915	39.637684210526196	41.889526315789425	37.3205263157895	39.304842105263056	40.883842105263135	38.99368421052624	38.36368421052638	32.696210526315895	40.81547368421049	38.5005789473684	40.01589473684197	34.50178947368415	36.06026315789459	40.71747368421048	38.606105263157836	34.47510526315797	37.88742105263144	34.8464736842104	41.00142105263169	41.29552631578953	36.30236842105251	38.24078947368405	39.4318421052633	37.30468421052644	39.87642105263156	38.304263157894624	36.305578947368474	31.147421052631636	32.8634736842104	34.78078947368409	33.45289473684213	40.06236842105264	34.60678947368417	35.1495789473683	38.82068421052642	38.46484210526315	35.490736842105314	41.395263157894654	42.01484210526327	38.197105263157844	40.47584210526306	38.48805263157896	37.74342105263172	39.8812105263159
33.98915789473683	32.517894736842216	34.81700000000003	32.010789473684184	31.172210526315723	32.27268421052646	35.54868421052627	38.436684210526195	34.399789473684066	35.86784210526306	37.48157894736829	34.98773684210532	35.058210526315705	29.915105263157894	38.06015789473675	35.164210526315934	36.30257894736836	30.67342105263159	32.71878947368423	37.36084210526309	34.97142105263163	31.539894736842133	33.84157894736856	30.317947368421063	37.62600000000014	37.330578947368394	33.25173684210518	34.21852631578959	35.03836842105254	34.49221052631571	35.11021052631582	34.02336842105264	32.95168421052632	28.529210526315786	29.885000000000005	30.477105263157895	29.586631578947376	36.73599999999988	31.267473684210504	32.195157894736965	35.149789473684265	34.43610526315804	32.09036842105275	38.24731578947376	38.4724736842105	34.39884210526312	37.00384210526326	35.05878947368413	34.1817894736843	35.791947368420985
32.13531578947373	31.013157894736956	32.89089473684207	30.321999999999985	29.786894736842115	29.487578947368423	33.600842105263155	36.420999999999914	32.992894736842075	33.85026315789478	35.602473684210615	32.648052631579006	33.1486842105264	29.272736842105267	35.84521052631566	34.02478947368419	33.79684210526301	28.98705263157895	31.184789473684194	35.54189473684206	33.36573684210527	29.9767894736842	31.44921052631578	28.444368421052644	36.08989473684226	35.143315789473576	31.852421052631716	32.21526315789462	33.2450526315789	32.630736842105335	32.437052631579014	32.50210526315803	30.929	26.171315789473674	28.20431578947367	28.740736842105253	27.97468421052631	34.86889473684223	29.353789473684216	30.628000000000007	33.15173684210539	32.7312631578948	30.614052631578957	36.69689473684223	36.363473684210454	32.91347368421038	35.573999999999856	32.766000000000155	32.454315789473696	33.515052631578946
30.761526315789485	29.19715789473683	30.956157894736855	28.73663157894738	27.400263157894727	28.074368421052633	31.810526315789435	34.62878947368408	30.21757894736841	31.819947368421055	33.29468421052634	30.990368421052622	31.375894736842113	27.403421052631575	33.78531578947366	32.39610526315779	31.610473684210525	26.977894736842096	29.042473684210517	33.40294736842112	31.74215789473694	28.817684210526316	28.870736842105252	26.47142105263158	34.150421052631515	32.563526315789574	30.337736842105354	30.157157894736834	31.18147368421053	31.427473684210547	29.599947368421063	30.536000000000005	28.524157894736838	25.48278947368421	26.38089473684209	26.55131578947368	26.105000000000004	32.376263157894584	27.31668421052632	29.13399999999999	31.908368421052728	30.052473684210515	29.1426842105263	33.82899999999997	34.19747368421043	31.652736842105124	33.432052631579	31.14873684210527	30.294421052631577	30.740684210526307
28.78589473684211	26.6092105263158	28.981684210526307	26.860421052631565	26.137736842105276	26.344578947368415	29.487789473684195	32.592947368421065	27.82347368421052	29.673947368421064	31.203999999999997	29.03284210526316	29.639631578947373	26.396473684210534	32.5194210526316	30.130526315789478	29.408526315789484	24.688473684210518	27.6421052631579	31.674947368421055	29.844789473684216	27.328	26.871421052631586	24.43215789473685	32.4406315789473	29.841631578947382	27.1378947368421	28.259684210526316	27.997684210526312	29.886947368421044	26.582105263157892	28.56489473684212	27.65121052631578	23.877315789473677	24.74399999999999	25.038105263157888	24.801894736842115	30.07057894736841	26.42773684210527	27.769105263157893	29.832684210526313	28.143157894736856	27.37589473684212	32.20610526315782	31.400789473684224	29.106105263157886	31.495421052631574	29.035052631578935	27.847578947368408	29.01305263157894
26.571526315789477	25.16415789473685	27.15094736842106	23.960578947368433	24.50515789473685	23.063631578947355	27.344999999999985	30.662578947368427	25.941789473684196	27.59505263157895	28.879631578947357	27.049263157894725	27.297578947368432	24.840263157894736	30.779684210526327	28.28952631578948	27.226631578947373	23.0618947368421	25.56747368421053	29.557526315789485	28.08731578947367	25.671842105263153	24.388210526315802	22.77536842105265	30.11578947368421	27.7637894736842	25.225894736842122	26.273578947368424	24.433578947368428	28.07726315789475	23.39194736842104	26.877368421052637	25.553421052631585	22.116421052631573	23.658105263157903	23.105421052631577	23.160894736842106	28.479526315789478	24.70984210526317	25.53957894736842	27.86315789473684	25.909157894736843	26.11057894736842	29.492894736842093	29.561052631578956	26.73005263157895	28.802631578947384	26.650842105263166	25.856578947368423	27.408473684210524
24.378473684210537	22.984631578947365	23.936157894736834	21.84436842105264	22.868894736842115	21.98442105263158	24.328894736842095	28.227789473684215	24.070894736842117	26.062578947368426	26.479052631578956	25.252526315789478	25.429684210526304	23.709473684210526	28.871105263157908	25.755052631578945	25.030052631578947	21.31978947368421	23.46342105263159	27.601842105263163	25.745052631578957	22.046421052631594	22.718736842105262	21.358105263157903	27.727052631578935	25.274684210526328	23.60452631578947	24.623631578947382	22.189473684210512	26.454210526315794	20.44536842105264	23.353052631578937	24.2653157894737	20.639368421052627	22.075736842105254	21.390789473684215	21.86789473684211	26.56457894736841	22.692105263157906	23.2587894736842	26.355894736842124	24.073263157894747	24.038473684210526	26.86557894736843	26.491263157894743	24.02210526315789	26.239105263157903	25.20752631578949	24.125157894736848	25.48310526315789
22.77073684210525	20.886947368421062	21.513473684210513	19.87194736842105	20.84710526315788	20.52815789473683	21.84026315789475	26.324842105263162	22.241842105263157	23.725368421052636	23.941052631578952	23.469789473684205	23.284263157894728	22.325736842105275	26.395210526315775	23.268421052631577	22.723842105263163	18.743421052631568	21.517578947368428	25.057894736842094	24.06194736842106	20.698368421052635	20.681210526315773	19.59347368421051	25.207315789473675	22.613368421052645	21.45794736842104	22.75610526315791	19.160578947368407	23.296157894736837	17.468315789473678	20.944631578947376	22.79273684210528	19.65621052631579	20.417947368421064	19.84431578947367	20.295894736842094	24.062473684210513	21.02878947368422	21.01705263157896	24.429947368421065	21.545105263157875	22.012631578947357	23.912789473684214	24.519684210526307	21.142684210526323	23.930052631578956	23.058842105263146	22.141105263157893	22.819105263157905
20.88447368421052	18.62831578947369	19.52026315789475	18.049894736842106	18.699842105263148	19.42457894736841	19.684210526315802	23.679526315789488	21.067263157894743	21.972157894736842	22.1888947368421	20.860157894736826	21.249789473684196	20.698736842105266	24.07884210526317	21.02552631578948	20.501578947368415	17.019105263157904	19.951473684210516	22.473210526315775	21.074368421052633	18.920894736842094	18.316105263157908	18.183842105263153	22.40042105263157	20.471578947368407	19.22799999999999	20.63552631578947	16.840263157894732	21.471947368421056	15.238473684210534	18.890105263157906	20.94573684210527	18.117157894736835	19.0891052631579	18.18368421052631	18.955368421052622	21.764947368421055	19.21210526315789	19.089368421052637	23.170421052631593	18.320315789473685	19.976315789473674	21.428368421052625	21.683842105263164	19.304789473684206	21.10715789473683	20.797894736842117	20.556736842105256	21.100157894736835
19.06584210526317	17.502421052631583	18.26510526315791	15.91394736842105	16.868105263157908	18.231789473684227	17.49710526315789	21.42499999999999	19.162157894736836	20.042473684210524	19.968315789473678	19.227157894736845	19.443	19.64094736842104	22.408736842105252	18.651631578947356	17.80342105263158	15.27368421052631	17.72936842105264	20.296526315789464	18.993684210526308	17.20647368421053	15.984473684210526	17.130894736842095	19.676105263157897	17.829789473684215	17.761789473684207	19.000947368421045	15.277684210526305	19.976368421052623	12.86047368421052	17.6461052631579	19.854894736842095	16.345052631578934	17.257842105263144	16.657789473684215	18.025052631578934	19.58631578947367	17.43926315789474	17.50678947368421	20.75836842105263	16.555789473684207	17.616368421052623	19.41026315789474	18.27889473684209	16.85852631578948	19.558210526315804	18.911052631578936	18.27342105263159	18.011263157894728
17.450894736842113	15.086684210526329	15.933421052631566	14.532684210526304	15.605526315789467	17.409684210526322	15.888368421052633	18.872736842105276	16.84757894736842	17.99978947368422	17.157000000000004	17.59731578947368	17.758157894736836	18.452052631578955	19.73336842105264	17.23310526315788	15.670842105263155	14.342736842105271	16.181473684210513	17.082842105263143	17.426105263157886	15.597736842105249	14.034315789473684	16.213473684210534	17.3633157894737	15.220105263157905	16.205684210526332	17.78084210526314	13.549947368421051	17.128315789473668	10.597526315789457	15.527000000000008	17.471684210526305	14.652105263157894	15.911421052631566	15.20447368421052	16.6643157894737	16.860947368421066	15.88289473684212	16.218999999999987	18.118000000000013	14.657105263157897	16.06942105263158	17.39452631578946	15.449631578947383	15.245947368421055	16.736157894736838	17.04152631578947	16.5643157894737	15.86184210526315
15.841473684210532	14.507526315789477	14.841368421052646	13.101368421052621	13.597263157894744	16.057263157894734	13.522631578947383	17.086000000000013	15.563631578947371	16.58621052631578	15.693736842105253	15.983315789473686	16.317368421052638	17.322578947368424	16.253842105263143	16.019631578947365	14.169578947368436	12.682052631578944	14.36557894736841	15.488631578947368	15.212894736842095	15.102315789473682	12.579736842105271	15.079789473684194	15.174052631578936	13.162105263157896	14.415263157894735	15.60278947368422	12.337842105263148	15.731947368421055	9.504421052631592	13.763263157894727	15.890736842105255	14.159421052631568	14.89410526315789	13.338736842105263	15.403105263157896	15.265894736842103	13.868315789473673	14.32063157894736	16.75363157894736	13.481789473684225	15.030526315789476	15.708368421052624	12.919157894736838	13.49200000000001	14.738368421052641	16.03747368421052	14.861736842105266	14.092368421052628
14.18715789473683	13.117052631578941	13.64105263157894	11.966894736842104	12.207105263157908	15.113526315789471	11.82910526315789	15.09589473684209	14.252947368421045	13.176736842105266	14.171473684210515	14.60052631578946	14.87931578947368	15.968052631578951	13.686578947368426	14.755263157894722	12.369473684210512	12.033052631578933	13.12136842105264	13.420631578947354	13.302789473684209	14.29521052631579	10.950368421052623	14.052947368421055	14.117210526315786	12.005210526315782	12.847578947368408	14.092842105263161	11.066157894736854	13.69531578947369	8.533157894736837	12.12626315789475	14.36531578947367	12.972105263157879	13.153842105263152	12.329210526315801	14.481210526315794	13.63952631578947	12.233631578947366	12.431842105263147	15.387947368421043	12.335736842105275	13.654631578947377	14.205789473684217	11.323105263157894	12.272210526315789	13.351736842105263	14.554684210526316	12.74015789473685	12.365368421052622
12.622315789473685	11.782736842105262	12.458421052631563	11.118526315789483	11.759368421052638	13.875105263157888	10.61742105263159	13.151157894736848	12.754789473684198	12.535210526315803	12.441000000000004	12.872526315789473	13.402263157894737	14.883631578947359	12.403473684210532	13.779263157894725	10.904894736842104	10.952578947368428	11.925894736842103	11.693421052631587	11.992368421052626	13.435526315789469	9.594157894736838	12.606631578947368	12.492052631578938	10.995684210526322	11.576684210526308	13.192842105263155	9.982789473684194	12.319631578947378	7.719315789473694	11.34247368421054	12.289684210526303	12.013000000000014	12.275894736842107	11.347315789473686	12.615210526315785	12.140578947368423	11.457263157894745	11.241210526315783	14.003947368421047	10.932105263157894	12.871473684210532	12.586894736842101	9.68442105263157	10.629684210526305	12.075947368421064	13.342684210526311	11.370473684210511	11.13568421052632
11.50210526315788	10.831473684210525	11.250105263157902	10.201473684210534	11.361263157894731	12.207315789473677	8.99610526315791	11.57321052631578	11.83784210526316	11.07105263157896	11.05994736842106	12.044263157894727	11.754210526315779	14.134684210526304	11.596684210526302	11.8648947368421	10.013999999999992	10.187736842105252	11.01889473684209	10.360631578947359	11.315210526315786	12.793684210526315	9.11426315789475	11.577789473684213	10.689315789473687	9.891315789473687	10.500105263157906	11.762210526315792	9.059368421052621	10.859894736842103	7.127631578947383	9.994999999999994	11.623368421052634	10.926999999999992	11.319578947368415	10.405631578947355	12.008157894736842	10.810578947368429	10.66184210526315	10.099473684210537	13.161789473684195	9.901052631578962	12.074894736842095	11.181105263157907	8.727210526315798	9.67773684210526	11.404631578947383	11.703105263157882	10.065842105263146	10.010631578947367
9.342947368421067	9.588789473684212	9.543684210526305	9.36673684210525	9.719315789473683	10.564631578947367	7.51205263157896	9.43568421052632	10.01121052631579	9.10631578947368	8.872105263157884	9.841578947368427	9.31984210526316	12.319052631578934	9.831684210526323	10.574789473684211	8.011105263157887	8.254736842105261	9.574473684210535	8.622421052631587	8.92889473684209	10.433052631578946	7.346421052631583	9.781789473684203	9.026210526315781	7.986052631578941	9.247052631578939	9.272578947368425	7.627999999999995	8.940684210526308	6.027578947368436	8.048631578947363	10.172947368421038	9.78136842105264	9.297210526315803	9.129736842105267	10.012368421052628	8.893894736842105	9.09973684210525	8.539736842105263	10.976210526315787	8.469526315789473	10.232894736842114	9.453631578947371	7.452999999999993	8.129842105263164	9.526315789473694	9.717263157894736	8.496421052631595	8.564421052631587
7.4177368421052625	8.057999999999993	8.441578947368413	8.323105263157904	8.70631578947367	8.573473684210539	6.511421052631564	7.888526315789477	8.832263157894737	7.889105263157901	7.462421052631564	8.426210526315785	7.856894736842091	10.99694736842105	8.394842105263155	9.396421052631574	6.488894736842097	6.953578947368407	8.165736842105263	7.7237894736841985	7.873473684210533	9.157631578947356	6.511	8.272473684210514	7.872263157894739	7.081263157894751	8.070210526315794	8.038421052631577	6.413842105263148	7.710894736842106	5.0872631578947365	7.071368421052619	9.2315789473684209	8.236578947368407	8.208526315789461	8.110631578947356	8.165368421052639	7.191105263157893	7.800315789473688	7.514000000000003	9.602684210526307	7.5042631578947505	8.556210526315803	7.642052631578947	6.393894736842113	7.379631578947376	7.723631578947372	8.230368421052626	7.5571052631579105	7.284421052631576
6.6310526315789495	6.970052631578955	7.354947368421054	7.437947368421045	7.532368421052619	7.518052631578944	5.579526315789475	6.37610526315789	7.687052631578941	6.338947368421052	6.240894736842112	7.220263157894748	6.910210526315775	9.361631578947366	7.29173684210526	8.487789473684222	5.583473684210537	5.973473684210525	6.507473684210513	6.7517894736842194	6.918210526315785	8.292842105263173	5.55989473684212	7.2971052631578965	7.051473684210516	6.313210526315786	6.798368421052629	7.111842105263143	5.439842105263146	6.899157894736847	4.578210526315797	6.116263157894727	8.15915789473683	7.157631578947378	7.441157894736843	7.308842105263143	7.261526315789483	6.4193157894737	7.13310526315789	6.655315789473694	8.334999999999985	6.2715263157894805	7.296578947368418	6.594052631578957	5.613105263157884	6.5598947368421	6.469894736842113	7.304526315789469	6.6991052631579056	6.268736842105248
5.838526315789471	6.508157894736832	6.30326315789474	6.676789473684205	6.56968421052633	6.740578947368416	5.052526315789489	5.648263157894751	6.872526315789475	5.7401052631579015	5.660736842105277	6.3950000000000085	6.140368421052639	8.17073684210525	6.600526315789485	7.278368421052627	5.089947368421066	5.667105263157893	5.898105263157907	5.771105263157899	6.217736842105256	7.409842105263147	5.1142631578947375	6.531894736842103	6.293368421052638	5.673368421052645	6.021894736842101	6.177947368421039	4.867210526315791	6.177421052631582	4.12221052631578	5.217684210526319	7.104842105263171	6.5155263157894705	6.7795263157894885	6.70299999999999	6.257421052631569	5.688368421052641	6.550736842105248	6.2993157894736855	7.228684210526318	5.6229999999999905	6.359105263157888	5.762894736842116	4.891789473684204	5.774526315789481	5.800999999999984	6.551684210526318	6.08694736842105	5.882473684210535
[truncated: 9 more columns]
