# Supplementary material for: Recovery of neural dynamics criticality in personalized whole-brain models of stroke
Source: Nat Commun. 2022 Jun 27;13:3683. doi: 10.1038/s41467-022-30892-6 (PMC9237050; doi:10.1038/s41467-022-30892-6)
Supplement: Supplementary file 3 — Source Data [file 41467_2022_30892_MOESM3_ESM.zip › Source_Data/SupFig10-SupFig16/patients/Patients_t2_sdA.csv]

33	35	43	44	48	49	50	51	56	58	60	62	64	71	73	78	79	82	83	84	87	88	90	92	93	97	99	100	101	104	105	109	111	115	119	120	122	124	131	133	135	138	140	142	145	151	155	161	162	165
7.156636384805919	7.071007618572191	7.2623898071303845	7.211006148535159	7.182431073392625	7.2149186737439885	7.131630556172845	7.216397533912008	7.012817341627476	7.243369309582465	7.1738750719897295	7.177550811636816	7.2221142665585125	7.043367135837973	7.257362885114918	7.254022737505571	7.250137506502101	7.085230568571478	7.1899062386714965	7.301020452260349	7.16258056905922	7.105486631390118	7.219948220109395	7.2233042669663385	7.238584842379476	7.1841535670687415	7.072535736545727	7.298343772709537	7.2159885595834785	7.171220655988349	7.248834339147986	7.3421938124803985	7.19768501091211	7.066177649302814	7.173573779054729	7.130509362573478	7.141555528587651	7.320683589089867	7.16871212104164	7.147634903457801	7.24117744004122	7.188301874731007	7.2112513259289335	7.231262296135435	7.215645810502127	7.243466273881127	7.307553007336286	7.288045007971702	7.1317618886529734	7.212796464563866
7.666819580421955	7.881247291942938	7.651543845373697	7.903550900200516	7.9195997489497145	8.069950876594048	7.620537289170236	7.588561002494351	7.646139409723816	7.71631466382584	7.54322515327504	7.591472193275599	7.617278842946295	7.944418165070487	7.759954443124441	8.003016576454405	7.521765970046075	7.662231554458343	7.766550510144867	7.72104802541504	7.67436880191227	7.751957475079684	7.679986937209923	7.722156734033819	7.609654145554119	7.70883079313686	7.576145850651669	7.643246938358116	7.528204806886354	7.922925000743529	7.4433089490482205	7.667318942275582	7.823601930540768	7.612548748121722	7.757931728842188	7.535756364894736	7.850774707687884	7.495547009237114	7.624349919678679	7.543842556210973	7.679416859453016	7.657191343901586	8.001090486436006	7.656654933281985	7.607824070538593	7.692006973845259	7.652953350677884	7.799749421716695	7.905617557607282	7.621783314355792
8.065018109240102	8.43098822183169	7.966142013300879	8.298648034279658	8.104468040462198	8.242701998650585	7.913683667136141	7.91888705447614	8.017612689767327	8.022392220582251	7.876633550028045	7.919325526919383	8.006309959229895	8.246987128541907	8.064310893390948	8.422090949842124	7.994325867149628	8.168796988086442	8.070665457338121	8.032849516046362	8.02601543080261	8.020570219059104	8.036984506935259	8.14553616124897	8.08776239849828	7.950982950044654	8.031550446775249	7.95780876007298	7.962520281587645	8.126755970422193	7.738159352567049	8.05109904673131	8.18916590006292	8.023382909261672	8.116173396799375	7.906432036845728	8.242652915187964	7.912778338675409	8.120888776373256	8.013934813383287	8.011500776723185	8.10350695321689	8.365269430083218	8.006231668497579	7.845618982406391	8.072942892408747	7.965582733965191	8.178518625313862	8.245783783533726	7.908328088969238
8.486120760298272	8.762783657298618	8.343762283364093	8.771666813354782	8.529591206846876	8.705558949323063	8.335597386821544	8.405722589062785	8.452587647041382	8.378863684091327	8.325182585622516	8.509856805766711	8.470626591370557	8.82140246936752	8.376499437566451	8.89811545684395	8.37301629239906	8.491572666224371	8.58938693152695	8.461718043240802	8.323841922590297	8.49653887884888	8.35434475039016	8.5633031311687	8.437375398713392	8.436494047184556	8.415009437287868	8.416820551017219	8.418037914875232	8.67554117252948	8.262662610609823	8.380061456682837	8.597255088150181	8.463826445198757	8.641524746934186	8.301064565179505	8.970242072495376	8.283788139493009	8.560794857973447	8.493795605878178	8.384653194449413	8.576351194470671	8.961053698203909	8.677364251443418	8.300552792897937	8.406361391561257	8.472292862495891	8.573040802952075	8.501112629170557	8.380328167827127
8.95946724785942	9.279569572631429	8.96135023765623	9.251699971431918	8.946442200845029	9.487084867983148	8.913048749827086	8.89311977194457	9.019846642990284	9.082650578947	8.878011197758218	9.088638473526956	8.961631620186743	9.251283572928923	8.826880709033187	9.68828518976222	8.988917765638272	9.069705372606986	9.115517528602469	8.966755470978494	8.899835869252172	9.10725451522187	9.026525528452506	9.078164842710319	8.96855395172487	8.810493517540749	8.957529805843896	9.052579820845697	9.01499808335235	9.21051588387447	8.750579906820024	8.904339691494828	8.915655829218954	9.036932309412496	9.236491800210752	8.93435150754709	9.453803048152134	8.85886512244477	9.045279388725527	8.968352977802159	8.91376156333471	9.189253028816555	9.47823391897867	9.048148412067047	8.753941354922949	9.158857135512111	9.043269284997034	9.193883085808851	9.024026038247028	8.97859728999809
9.688968570602723	9.766477179997354	9.558964881189961	10.16298313121071	9.586247082555172	10.088521211148038	9.713416640061226	9.519863945210702	9.656818333980928	9.64840312076441	9.489402600688585	9.645421004872254	9.536559747636316	9.7080685641724	9.310737573171986	10.294862368909373	9.717813189334658	9.85822266215559	9.852958429381838	9.625458157415634	9.674736054642903	9.507533618697687	9.783383027808194	9.862823921918682	9.562828596693562	9.575636982203592	9.561794358383056	9.743000164067485	9.726194579711054	9.704122357164984	9.455818710923802	9.778853160641772	9.518490074927684	9.568266777889951	9.823299932195905	9.63027360007761	10.115160940177924	9.593819621435957	9.767337160759839	9.722321334600618	9.638977880248188	9.858605623990318	9.91406034040443	9.774536880180635	9.497409530497633	10.009964608428268	9.684416030897468	10.034171896562427	9.859072499326107	9.428030319398228
10.564852120981236	10.559231080300158	10.308525850175245	10.943104706392123	10.472605669699394	10.796788011384155	10.442955223513662	10.497843957089726	10.2688550080989	10.61071193363685	10.286985820165736	10.385364571157815	10.40105861117175	10.358438315203163	9.992593408539195	11.182435375255128	10.698707566079262	10.698183444591196	10.418716561095529	10.47094179098023	10.501302723293833	10.39679554532393	10.634176070248603	10.789486750460096	10.703763722029068	10.571795529725428	10.305714358199424	10.462892238293387	10.627362470859593	10.878324476760605	10.481331873480647	10.681853489040469	10.184574135385489	10.238601289878257	10.425337651226467	10.53002877788709	11.130987831644507	10.612021302558306	10.643142828917632	10.636409379729573	10.46517874085967	10.64203896177395	10.481507880730852	10.784615262749998	10.351632586568588	10.911531506190077	10.552353171466489	10.788544843550987	10.795422046757002	10.433242734084796
11.388885100080167	11.066885200167533	11.04598094440867	12.070014913267732	11.3680776457258	11.573518236969912	11.745102300729313	11.385546288807747	11.206234507322385	11.981294448807674	11.325779769470902	11.291519878115192	11.37040815526585	10.674552789101613	10.778527322087688	11.752321100588732	11.73042758307678	11.61554594541538	11.395927924372854	11.522430101872796	11.021535138842532	11.179523589985868	11.538221111854087	12.087939816916677	11.72686415856512	11.47101140294815	11.118645282018942	11.077870003118328	11.943852440185953	11.846572374564115	11.72141103884729	11.645290498974742	11.080594082507616	11.067247006541681	11.045761992799811	11.703333601388287	12.138938889335236	11.63027012383323	11.54922637629225	11.516269172443783	11.577610579483924	11.59668194422721	11.517502998358877	11.759982187875604	11.352361801260104	11.86587267776822	11.589891142813206	11.639199838965338	11.904334208244254	11.294295069495815
12.007647119438817	11.54498943661528	12.148215836779707	12.748980369835682	12.203055198893605	11.809793183976101	13.047454025340993	11.931749091582617	11.66920784228132	12.543687758766415	12.581144935435631	11.703214358405855	12.36974828769458	10.833023633543272	11.485043906700213	12.268375619445182	12.680834268279572	12.686504927462519	12.006998884249352	12.688847244757985	11.675747857606092	11.900295317224824	12.559102075229966	12.982714387732933	12.786698146932832	12.60841587214021	11.590917097396579	11.916160247561495	12.986750811603839	12.44304714268356	13.310031530531232	12.79127280931433	11.525760161439328	11.47104372005262	11.528148268246825	12.62923644686905	12.814964775447267	12.256738537441455	12.289510166268878	12.003694426141648	12.107124797521244	12.7085444303329	12.211820543937996	12.755328010799808	12.331496567966976	12.788822914720356	12.587926454351052	12.285317356399629	12.805629741626849	12.45384466048655
12.157240446422634	11.600670436279447	12.609911545548423	13.021875259511678	12.33398586112674	11.993742687377408	13.399095352265135	12.25496197885508	11.922704758037199	12.874514127757786	12.763455779450528	12.091410180985449	12.447132808627076	10.923510098231272	11.72865439804824	12.330440319134263	13.105437116223692	12.978139263394567	12.306911849652758	13.008680777828117	11.829192432489549	12.078631357460665	12.998598068170507	13.19914820811819	13.001126435352614	12.77858085843509	11.771479790256475	12.030890166169582	13.304769066563406	12.72132601446407	13.481771455622106	13.022155110713324	12.117066930485688	11.60413478938696	11.931530063294534	13.010216542012602	12.95822986479172	12.667205545719677	12.417182765106162	12.120191601809752	12.113838851155931	12.732269224787919	12.694597357321689	12.95597129565671	12.645253797230655	13.106161586652519	12.81710893184105	12.694684613971475	13.1747929065851	12.507413633652357
12.112444824771126	11.716048992107746	12.676779108288073	12.93740335646942	12.507370130979648	12.0601912744377	13.679994745285539	12.588517860915662	11.893744475645805	13.097482056286752	12.788003768869252	12.17268506692	12.821810295687206	10.70845330391679	11.788371132234744	12.233973631704432	13.138168243894079	13.165757062484396	12.106154290372116	13.29296306676609	12.02131083389889	12.059249567132765	12.946165764110022	13.30524170474845	13.350286205941146	13.113625290915627	12.047209352843897	11.95666488339337	13.725549533304093	12.848491297255356	13.790422258367329	13.483093831506185	11.966410537779058	11.369735325148957	11.759252309537995	13.17084136916578	13.064386491969222	12.830767554712244	12.441235701125088	12.172707868102407	12.476007047355392	12.958357323388961	12.832326855275124	13.225810840230118	12.85512585550214	13.337738049117991	13.224824618300136	12.529811987895446	13.406177091077948	13.002677131820732
12.206348245535121	11.98159016994543	12.40349951170977	13.019098013159324	12.253673243437584	12.252942152887277	13.83970408154437	12.331901004213808	11.919150719338695	13.290601376081037	13.24447862514049	12.04635307027929	12.724210851664871	10.861830884739444	11.960073948519964	12.252682101806169	13.360029132742142	13.282030904850894	12.34339550216157	13.23822172232627	12.000598437525067	12.00022365175546	13.00783230045133	13.370144483173728	13.329207370663203	13.404971850169007	12.10186171938854	11.904033026652519	13.866523505549283	12.74795259342192	14.000623638234377	13.21277398665852	12.098716834758447	11.498229780379424	11.745297666280209	12.942786698587565	12.896710848449262	12.948493466201075	12.233875770333796	12.257207014783944	12.409293496038742	13.128858193989325	12.813060165044089	13.076614986005245	13.056731280583298	13.292766057397856	13.068369567314413	12.550520412952379	13.516312852563734	12.972373393483318
11.999109734095194	11.918335720037017	12.530494413428315	13.164086080498187	12.530719173136637	12.190238884928684	13.855049763124267	12.523044078389862	11.916217436431335	13.030950725848209	13.289251982811281	12.00277531242295	12.800635359638076	10.762582266871666	12.020309085253682	12.368910111487025	13.411790618823781	13.238916873429446	12.24331341531917	13.331641561164469	12.233537543951037	12.046387196222595	13.450202737463936	12.984660021584208	13.64442511572619	13.202750858946638	12.198651578758913	12.01069003782237	14.153802211843686	12.831671805738454	13.956893123164992	13.16387116302924	12.300742931535034	11.384521133835989	11.787212772159808	12.774004447718205	13.106912942811665	12.721859209192871	12.046960764576315	12.12270480694548	12.655590103837334	13.021884835948017	13.402417348863327	13.375929002599666	12.963353343019284	13.104753566665435	13.27902009735624	12.875004816981756	13.531426696243114	12.845293435334964
12.278789212859301	11.624115092340611	12.637528969942686	12.810837507481425	12.284941319743798	12.012081422875521	13.965668989911284	12.474241843959543	11.935029131595346	13.243113576785865	13.285816061504422	11.87808707741033	12.567330952745147	10.63513112308135	11.844646219758484	12.311280447162613	13.459357874991147	12.7828941903979	11.964974029248154	13.339787318702575	12.117173087230926	11.93553417482736	13.22017228277269	12.58822708957097	13.639731464679855	13.441643663075562	11.838926515079995	11.919831408033984	14.074437056625099	12.846063431605364	13.860992295565538	13.228973431863142	12.050416722850033	10.924011505794999	11.594445931494302	12.531731545730818	12.764644846987007	12.819656507980692	11.940078281788988	11.70724615304489	12.652539153696027	13.242422729702314	12.800330413306803	13.506007099802689	13.034005419671459	13.185932270535497	13.501943566571098	12.86905892072424	13.357480907334299	12.800646382283077
12.242178400725873	11.633820669188923	12.276955753009181	12.255109464070928	11.885959946415062	11.723486935958022	13.698391519461408	12.517399803777701	11.80962890689344	12.896961197593825	13.3054851880164	11.907362539268915	12.416121052313178	10.442404536338847	11.951236203405305	11.962622327816087	13.173605273073385	12.876836524737016	11.694722948226104	13.15725477356419	11.854692555249953	11.51104224761254	13.186724273486584	12.217880839278028	13.617539058078695	13.36514184891634	11.55485773235479	11.687721674167184	13.71559336874685	12.876569238306805	13.703125499953563	13.20660690537434	11.692472550394234	10.858661336070268	11.312678892616086	12.021522609444615	12.445079955910858	12.748467393858222	11.616751639817688	11.49630184795368	12.759591246519662	12.837434941729306	12.990589091914675	13.493280560865044	13.1544476940567	12.92814789222271	13.060000706383303	12.816189038370432	13.20223655922308	13.013057253228133
12.102957011008376	11.523418971395794	12.01347137571212	12.068149408106207	11.711106616971948	11.37969721450361	13.19168198293404	12.497519540754384	11.619915592850356	12.824898812634302	13.09537112808525	11.74299092180426	12.487078715701648	10.453358203452831	11.798470406903878	11.95853566215047	13.073990981045712	12.204741570694134	11.365701998584667	13.15643333879523	11.83266497431402	11.516167142564095	13.254394086521739	11.97940373511748	13.655432714703712	13.194823826043041	11.558732833590502	11.543775194344963	13.79233618575331	12.691340545214075	13.604903913140348	12.976595695772664	11.61504024422757	10.695013826135948	11.130185376208052	11.809945365226186	12.012842421363159	12.623090730183446	11.53332248644259	11.270630402858064	12.582724489799466	12.584722317297798	12.70565164844222	13.284583558608082	13.068436597763505	12.720592282672003	12.747181735050928	12.731176930360148	12.912256583225831	12.657044228339922
11.753817567011865	11.196743167842403	11.862658738995336	11.895690154999599	11.421675018456845	11.036097362685394	13.11908173507061	12.13549704426853	11.647889355384889	12.714797900085362	12.743361887145348	11.567564112020031	12.095422496136214	10.228857148740508	11.651773765346173	11.565833269898397	12.715440477386714	11.683899283739791	11.110689997302135	12.99230498581066	11.687614055934082	10.961824738035387	12.77470525309083	11.409979455087255	13.107093872777941	13.083570259503382	11.437773146592212	11.43443512700672	13.29459538928387	12.476411577549223	13.066749620525192	12.721634982326906	11.260249943717115	10.282118160900229	10.47516658017953	11.578097895919715	11.499563365637117	12.25529877820469	11.236892312428349	11.223189811425854	12.410621774543003	12.311149282686097	12.139926100777798	12.96408106325341	12.959619373783065	12.489283265460847	12.685019060067322	12.39928382419191	12.606387834485943	12.628338837782598
11.474245875332322	10.906122513245169	11.361450650429786	11.483628827683486	11.500948789085127	10.49149420060769	12.644764862378684	12.04472519984892	11.414341164011567	12.418880989061812	12.471859422801648	11.194026872732902	12.022148018926485	10.14801197553754	11.456608266619082	11.417926787679685	12.242225110938378	11.442788229602732	10.969672472938925	13.045153129034244	11.565152367430201	10.732719834596137	12.352387934541213	11.002569028779439	12.608630643921932	12.617345551411862	11.115181913054162	10.809550279276511	12.69900302034445	12.239048504516038	12.556123894161697	12.159905232196541	10.922129543309774	9.910525646986244	10.22170122811296	11.065777940193653	11.21273017281925	11.958413422212057	11.020159680175153	11.221816590689379	12.047462892319619	12.012159909004472	12.002070776668877	12.753031469219053	12.730659917753732	11.763168976793978	12.028447053660091	11.911257789674242	12.342619881968519	12.286210550955202
11.227986877998944	10.595318424511515	11.077987874853774	10.926019134086136	10.91124812386937	10.176651863637417	12.22704664774472	11.961501960926427	10.968690722075769	11.91304415951297	12.130308487915734	10.76008979580962	11.555586880356726	9.859364487497594	11.166208885796202	11.014809399240272	11.754726915146541	10.626707909588633	10.621517853153174	12.249998985985162	11.036412203675393	10.21236952370991	11.571869440176712	10.465717896073013	12.339381317472398	11.996794845659982	10.700354787855545	10.428850178690999	11.822304417860066	11.991809489242998	11.451936580572129	11.8876741262675	10.419976081853207	9.487222827644397	9.937012571968358	10.518010966533831	10.615663850898029	11.636963364831526	10.57471613373343	10.600277047607248	11.948799417907466	11.385784388257225	11.325532369098918	12.351556456374015	12.368040806265263	11.385014824118615	11.890361897282208	11.582725242515059	11.887113650724144	11.867705499424918
10.589620604600825	10.168558078550786	10.364064451950561	10.479750152393777	10.473344245244041	9.977797879576135	11.424312891957943	11.466996311276459	10.584352886889768	11.574254305920812	11.864305307578968	10.53143461558266	11.219092368733058	9.670835437378022	10.732437012668914	10.846560363379993	11.311193260935516	9.963815814807532	10.006712282617011	11.79083214892989	10.632078197256783	9.841101997697917	11.158460348474348	10.183825011629347	11.818508561524258	11.579338491946382	10.326456353847938	10.072161908771704	11.006130979978503	11.363873260031678	10.619083196974758	11.06732208087497	10.094409967636512	9.143890584584936	9.576858148644925	10.052893415349628	10.345096325922082	11.291802746113026	10.40871377457603	10.23699671839329	11.623360638669478	10.519130495832682	11.015938119476528	11.805106794472058	11.836487143406464	10.543947357413586	11.37937706950456	11.153713726302245	11.46958076536687	11.241429824907419
10.043589149671709	9.686783440619251	9.443442684006024	9.927966531794524	9.746634536711145	9.33744069006463	10.468748438626227	10.960319503220848	10.06981565478602	10.960436335996032	11.085431943250432	10.269491053428329	10.750277533770575	9.284613281587726	10.477377864977338	10.09516455449729	10.503088995027488	9.471082075908345	9.348035448000159	11.191820940613985	10.057565735408412	9.173520815688962	10.394843165911574	9.886073423591016	11.092520767039641	10.932425364864464	9.671750969445359	9.654781578188235	10.049724880714669	10.78140960121664	9.82682476188692	10.646072982493571	9.690049184730256	8.857279094219985	9.238943931660243	9.190708203177119	9.731946993228274	10.863602174815199	9.892241466035385	9.920785891529162	11.278314753910987	9.945226608339889	10.264775310570801	11.403876892624483	11.356465255938748	10.080839328609782	10.911254996908193	10.590899926221006	10.939829092795422	10.552011608475413
9.56200139079588	9.306556768326695	8.934024496966028	9.189915062873197	9.189363933251176	9.035882521276243	9.821802595455049	10.496136408660062	9.735423349802678	10.517706529536166	10.783711375759577	9.79014591519485	10.352192000853737	9.013778169139533	9.899421167174168	9.653567843882566	9.961832365304751	8.605417595811682	8.860329980692075	10.3541193610045	9.81366764567614	8.340658580127036	9.624248011011526	9.264193829805635	10.321597244772107	10.141735581275828	9.463347033607215	9.42615348049166	9.300874960473548	10.033649666086784	8.712723809502688	9.823704768000862	9.29337697764613	8.296410582244224	8.795457486106246	8.727644823649046	9.237489415160221	9.88245520293613	9.442225551713012	9.512171558399785	10.502337440445473	9.300653592858755	9.480879086059959	10.822878125821754	10.446620056343686	9.476566817445294	10.187257768201787	9.910964425248128	10.313007122381425	9.853592964440052
8.930495185550983	8.687042152253065	8.062236006196308	8.483321788542398	8.722089526884352	8.478709470556955	9.209413834604797	9.744527960305097	9.122915362689122	9.742318174824012	10.094426862184513	9.273949972358448	9.660278714602846	8.827993684750941	9.296434754826796	9.154595829350832	9.142074950585267	8.129416145390694	8.332801291363976	9.458636561315641	9.196643500065727	7.878215426226612	8.772241866290234	8.849373470708779	9.699193435793857	9.016287297836772	8.735021841559515	8.733674168497119	8.459124449952583	9.277875008042777	7.48938471147194	9.018395701278616	8.684476270619404	7.688216227142969	8.382972333302368	8.109667865522043	8.781502446148524	9.14709071060186	8.891832900010101	8.916117893469492	9.500358949659299	8.50827978320854	8.759547859540245	10.056754407627585	9.406393626766127	8.558888923613384	9.134739895931466	9.239262702501891	9.644642608005519	9.013935515471587
8.346428024873733	8.378649030550045	7.67767653548974	7.793181544146749	8.079759864768798	8.07345847562399	8.096660524778889	9.143113727482296	8.698300120080631	9.268556401977117	9.342219754718151	8.670723203604728	9.250583283486693	8.569267142355978	8.301617559386115	8.684104296672082	8.53058109425776	7.638651426022848	7.707522432723448	8.910768046422445	8.306694117946984	7.64508774858424	8.07431666613366	8.498741934023416	8.941218006215506	8.017760414299547	8.016482203149796	8.229031939958752	7.90264147610722	8.825332812781864	7.015849444171418	8.190958916465528	8.129511170416542	7.476195904491489	7.941882730867254	7.346900322881711	8.440071115995057	8.64129033509285	8.205506717775432	8.164192989908937	8.926060404850897	8.30506312296273	8.365235692472506	9.41516172773639	8.379688492268135	7.887042829783365	8.45812084317933	8.706158920770058	9.059966966357301	8.38858903460657
7.722465941002113	7.80148522384777	7.174277471726614	7.0633563210759105	7.515891478171507	7.911269021426675	7.1981796050799165	8.542461175774848	8.324943455242726	8.051843611309739	8.885722631123006	8.28368419631613	8.571922686709199	8.205246256662575	7.43538986565169	8.142883949784075	7.616681127310287	7.47472894467995	7.120471044915818	8.23065633238006	7.421802638161691	7.284115970139277	7.063566178470215	8.00222704449161	8.39526421178538	7.540700387974088	7.545057488696634	7.719405654258912	7.417142414314542	8.025243576074992	6.211487050785261	7.382664820816668	7.529423244105096	7.071912270360604	7.580746134511519	6.829092579336471	7.918546784140606	8.047951309396028	7.269367202533176	7.464698847391418	8.30044138482747	7.575733649243873	7.730573885296753	8.759882763357803	7.464317985821805	7.304501646163124	7.626069294521086	8.090917904061216	7.9783351385354475	7.70262140362636
7.125598377466078	7.156322700874743	6.558301607109568	6.774485076093503	7.217291750127351	7.411858843939386	6.7368962009311195	7.8929196040611815	7.66423292812294	7.667201110171862	7.864415506696869	7.50570391800684	7.970983629248574	7.9115866765183265	7.0094749143124	7.468196520797886	6.8744282301772195	6.791532787449749	6.82831925372798	7.16729828315479	7.076084093342835	6.9165570188642596	6.471807690303606	7.498905889137714	7.562542938010494	7.138541878950057	6.8647557049626915	7.39462586981969	6.591225670679128	7.475783745813782	5.530800833935776	6.996549900063726	6.737225774553521	6.660473745424933	7.099130709825985	6.328654472289897	7.26630479838691	7.202611677937312	7.042913349843415	6.832527623361094	7.784370750843992	7.17258658132782	7.333604486303839	8.11148684818563	6.460996807925881	6.40665919648101	7.12694344100633	7.665485002226809	7.338586606751578	7.148685044517723
6.827029154589228	6.49361074244288	6.268234479234301	6.3663926515979155	7.228179404288744	6.905157503183659	5.857785615468967	7.220255950420129	7.4837235579792765	6.936371656045702	7.151524793116429	7.046557968449439	7.2188099521429745	7.603533452003649	6.379205009664712	6.696468202292789	6.499442879206186	6.443959654595694	6.271894839850333	6.692206513978393	6.588339528196444	6.708532214956771	6.074252453778972	7.022653063869707	6.563613656800668	6.716020454497582	6.429388861131922	6.911927830401654	6.003671976912109	6.830964535364987	5.058423277977573	6.193831987002794	6.48181142202875	6.276077239932583	6.854006091585207	6.041642363473727	6.814188422322541	6.646814904873018	6.515836340056618	6.234405953400756	7.309002101696022	6.5253688373013325	7.05197712072025	7.3535025682603194	5.833929869289863	6.021239804731998	6.700827753196586	7.069541198701174	6.570263964269331	6.210702632981448
5.646050237461796	5.989544450686582	5.646453835182245	5.771110851858446	6.063994120301012	6.165631126243544	4.972087683805894	5.964312006380321	6.339030316688974	5.584111130492563	5.896985120825817	6.039457741310729	5.869935754547263	6.8334732843596635	5.633778220422938	6.163680551030687	5.4082126652025195	5.284597395774959	5.6897494671486	5.587681127563716	5.527899083574454	5.881353805465064	5.029301608228668	6.094222086666997	5.9462124389795274	5.482214180982204	5.814422459441856	5.542654733202447	5.231269164247717	5.759770398555596	4.38158294079052	5.260302246299296	5.797614384330981	5.6593225017490685	5.841451375062935	5.499587361235383	5.992236058537057	5.789612565743034	5.6702414377234085	5.346509805399062	6.3875180340598146	5.813715727381681	6.344257512983799	6.276150887300428	5.0115206600560755	5.135476322899126	5.750452054612621	6.040336071624038	5.716457872672391	5.550687642081109
4.699152603209158	5.225817539741766	5.149798962629519	5.255360246380123	5.404094693986926	5.40646867509463	4.316268427177861	5.208741963108194	5.840836192038177	4.8655781582132	5.1187399283946196	5.264415172428422	5.074430445542261	6.262581439063804	4.922666991041872	5.632913984683489	4.405332079187885	4.566872235131637	4.994890291854333	5.105453978798939	4.970374415392844	5.207645241902105	4.460576538135366	5.244483877118983	5.225620382232199	4.930378744835182	5.12543952768578	4.920851924712684	4.427675459285715	4.996726347271752	3.815560171016811	4.720212824659527	5.211382998592373	4.905616977243046	5.190216795403855	5.011350462487842	5.164940230181425	4.77700774378309	5.072484706096735	4.91736280089331	5.666666575337795	5.2436015046001785	5.35782880897808	5.283395484656743	4.5224562537863155	4.640883874750999	4.82075732143046	5.172233391150239	5.210313570665803	4.6609426291003375
4.140352249252159	4.51758618048893	4.457098505707045	4.743448973921681	4.725512010477778	4.928856087527938	3.8341727710130895	4.323003150447755	5.292548526617634	4.055496210637788	4.194319888473561	4.6016421524521345	4.533021206320021	5.415828616698233	4.429508364841007	5.083781147227363	3.837689634640648	4.0550338274875966	4.340529856326287	4.522309544117627	4.4596232704077	4.78458651897862	3.8613086625273105	4.86270910390672	4.737752901005691	4.263023875011414	4.592457503057271	4.579439671308258	3.8135527205052373	4.597049192482431	3.3189167291242097	4.243764592102953	4.816408642462123	4.545283459071317	4.72655969991319	4.528120038760385	4.725769291990541	4.250072878100499	4.679053581896834	4.411225177497525	5.074014996523504	4.419637958589597	4.9417676044627	4.75749060609258	3.9315964510142973	4.3584782217671005	4.193602502947669	4.714555807317569	4.606290390952317	4.132563046581312
3.779456535559411	4.305121377749078	3.960027481311388	4.4131143970878774	4.202552124898105	4.483922012352983	3.3847525826492184	3.809620718084438	4.8062665462792475	3.683814806652748	3.7590246312553397	4.10993760035689	4.084389375517694	4.910848212335646	4.008753882736893	4.559249275064803	3.5042167880842583	3.737216003670842	3.949694475834113	3.85351327869166	4.118871317920704	4.289426472782151	3.578329806189309	4.359015419214516	4.2068057268428145	3.9029342622310303	4.155633103954491	4.058976953529419	3.405185687415708	4.1908812822882915	2.928046981706233	3.599781722994336	4.3490146708690975	4.197279367072406	4.408323199008036	4.226273004829073	4.198826904287741	3.87037130485185	4.36493828667677	4.086845717092932	4.5221774327031365	4.027368169047208	4.312834328027625	4.093057544332921	3.455421770492328	3.8813083806682127	3.8901102759000636	4.269426353271252	4.2059996633633725	3.776343821894637
[truncated: 9 more columns]
