# Supplementary material for: Recovery of neural dynamics criticality in personalized whole-brain models of stroke
Source: Nat Commun. 2022 Jun 27;13:3683. doi: 10.1038/s41467-022-30892-6 (PMC9237050; doi:10.1038/s41467-022-30892-6)
Supplement: Supplementary file 3 — Source Data [file 41467_2022_30892_MOESM3_ESM.zip › Source_Data/SupFig10-SupFig16/patients/Patients_t1_A.csv]

51	56	60	68	71	72	74	75	78	79	80	83	84	88	90	92	98	99	100	101	102	104	105	106	108	109	111	112	115	117	119	120	122	128	129	133	138	142	151	162	163	164	165	166	167	168	170	171	175	178
66.11778947368435	65.11236842105272	65.73631578947358	64.46626315789474	63.24673684210514	64.89747368421055	66.3452631578948	66.57447368421062	65.31826315789476	65.71863157894742	66.92442105263167	64.86800000000007	65.11789473684213	63.41115789473674	66.55847368421055	66.3368421052632	63.20273684210527	63.446578947368444	65.69857894736829	66.32726315789476	66.12010526315787	65.53026315789464	66.620052631579	66.57726315789465	61.74442105263145	66.49905263157903	66.16957894736856	66.14078947368417	63.82915789473674	66.35463157894746	65.93568421052623	65.09815789473684	63.46215789473669	64.6787894736842	58.18047368421047	64.27142105263162	65.50636842105256	66.36094736842117	66.58478947368434	65.50605263157902	65.68789473684197	65.88989473684212	66.14236842105278	63.60252631578948	66.55831578947362	66.14831578947364	64.2959999999999	66.9946842105264	66.54157894736848	65.50978947368411
63.88242105263161	60.41015789473679	63.46084210526319	59.987947368421075	54.893684210526345	62.56121052631593	64.62894736842095	64.69042105263158	62.55026315789472	61.96768421052638	66.24184210526303	61.67078947368432	61.43363157894747	58.28136842105258	65.12657894736853	62.92526315789482	57.55315789473695	57.622473684210426	63.13073684210519	64.83326315789483	64.05473684210534	61.11763157894739	64.45494736842102	64.82315789473677	56.52436842105259	65.248105263158	62.75410526315794	63.7787894736841	60.209842105263164	63.79568421052635	63.09105263157878	62.21094736842112	60.363421052631665	60.132684210526385	53.95805263157907	60.22599999999991	62.801842105263056	64.58552631578942	64.43815789473689	62.81952631578939	62.32010526315797	63.420947368420954	64.85057894736838	59.032736842105116	64.02336842105277	63.106105263157964	59.12573684210527	65.22942105263168	65.36021052631575	63.04721052631576
63.283947368421195	59.55178947368405	62.724052631578964	59.14399999999999	53.82078947368435	61.64742105263156	63.98331578947372	64.16673684210525	61.81347368421046	60.70531578947375	65.63036842105248	60.78368421052627	60.611210526315844	57.16763157894741	64.46468421052627	62.041473684210615	56.70389473684224	56.72878947368406	62.11947368421053	64.22363157894736	63.475842105263084	60.42200000000004	63.80847368421067	64.34363157894731	55.6541578947368	64.49894736842094	61.99478947368415	62.916421052631435	59.10489473684217	62.77763157894724	62.16647368421039	61.47247368421064	59.493210526315764	59.13273684210537	53.07621052631573	59.27252631578952	62.02726315789489	63.8532631578946	63.43457894736858	61.94405263157895	61.16142105263165	62.4008421052632	64.14868421052647	58.05426315789461	63.0316842105263	62.17952631578949	58.257052631578865	64.40047368421057	64.64489473684218	62.08047368421065
62.306052631578964	58.25057894736843	61.623000000000026	57.98563157894738	52.39615789473675	60.37157894736849	63.110473684210596	63.303105263157946	60.90505263157879	58.99394736842096	64.81994736842113	59.605894736842146	59.645210526315786	55.84526315789482	63.5944736842106	60.7654736842106	55.44989473684215	55.57305263157892	60.76500000000007	63.31115789473694	62.563736842105264	59.4993684210525	62.786263157894886	63.48594736842094	54.500947368421095	63.41531578947366	60.636999999999965	61.66731578947378	57.8683684210526	61.39542105263148	60.80215789473683	60.29236842105247	58.08542105263153	57.805315789473696	51.96684210526324	57.98089473684223	60.81847368421038	62.693105263157875	62.08936842105255	60.86931578947374	59.80126315789487	61.09947368421057	63.136210526315885	56.66131578947367	61.85815789473683	60.86400000000005	57.06768421052638	63.43910526315776	63.57315789473674	60.634105263157764
60.907684210526156	56.51205263157904	60.24752631578948	56.17210526315788	50.5903684210526	58.696789473684255	61.86684210526313	61.922157894736756	59.48868421052638	56.88642105263155	63.59263157894752	57.96236842105276	58.175000000000054	54.11436842105252	62.320789473684194	58.98526315789479	53.54247368421048	53.864473684210544	58.93194736842108	62.06157894736856	61.37963157894741	58.1686842105264	61.365947368421146	62.371368421052495	52.85284210526325	61.96294736842113	59.082736842105305	59.98831578947364	56.12073684210527	59.70399999999996	59.002578947368356	58.74531578947353	56.19373684210525	55.863789473684164	50.497210526315776	56.02031578947376	59.20321052631588	61.23510526315803	60.311631578947285	59.35989473684221	57.967157894736694	59.34331578947373	61.823684210526416	54.96905263157885	60.10847368421041	58.95857894736842	55.80068421052634	61.845368421052484	62.12800000000002	58.94631578947378
59.03800000000011	54.117947368421184	58.289947368421124	53.95689473684202	48.101789473684114	56.596736842105315	60.07863157894731	60.206052631578906	57.45368421052634	54.383473684210614	62.01389473684224	55.811210526315655	56.17657894736846	51.39078947368425	60.62268421052637	57.10484210526327	51.14157894736833	51.81436842105269	56.56457894736838	60.33399999999994	59.66368421052631	56.198578947368475	59.545789473684074	60.93884210526302	50.60168421052621	59.82973684210532	56.70705263157888	57.62457894736835	53.62836842105269	57.38700000000002	56.68073684210511	56.56742105263172	53.84052631578962	53.36305263157884	48.40905263157887	53.71705263157892	57.134105263157785	59.04426315789478	57.851894736842105	57.55557894736849	55.90047368421067	57.06905263157889	59.96263157894737	52.758105263157965	58.01321052631564	56.65284210526331	53.71373684210528	59.905473684210556	60.07831578947363	56.47984210526326
56.23631578947363	51.25747368421067	55.74778947368405	51.03752631578955	44.80742105263157	53.69857894736845	57.757842105263165	57.73126315789468	54.55889473684198	51.199052631578944	59.41784210526304	52.93236842105273	53.52510526315774	48.414631578947365	57.9882631578947	54.45973684210526	47.53905263157904	48.918473684210646	53.724947368420985	57.379263157894584	57.22805263157883	53.53142105263169	57.03421052631572	58.840368421052695	47.42336842105263	56.949315789473765	53.88499999999994	54.63315789473689	50.17415789473695	54.60905263157885	53.55952631578962	53.80421052631582	50.45552631578936	49.840315789473756	45.51715789473673	50.13584210526318	54.378526315789344	56.09236842105259	54.773421052631555	54.86031578947363	52.99489473684225	54.41189473684219	57.347789473684365	49.808000000000035	54.975526315789466	53.78326315789458	50.686315789473525	57.04105263157888	57.02773684210531	53.252263157894596
52.473999999999855	47.420947368421125	52.24300000000009	46.55663157894733	40.33989473684199	50.07126315789464	54.137578947368404	54.28510526315786	50.71442105263154	47.676157894736846	55.64610526315776	48.97926315789473	49.8264736842105	45.26242105263162	53.99321052631572	51.02178947368433	43.6603157894737	44.97357894736844	49.932421052631426	53.70347368421038	53.90005263157891	50.185052631578834	53.473157894736794	55.438789473684274	43.213052631578975	53.101000000000084	50.405473684210435	50.67831578947354	45.77968421052627	50.63305263157905	49.29752631578953	50.015631578947314	45.86157894736846	45.3829473684211	42.43336842105263	45.98994736842093	50.78826315789473	51.67757894736828	50.83289473684216	50.746526315789566	49.00342105263164	50.82573684210529	53.33947368421066	46.142526315789425	50.983105263157896	49.89573684210517	46.51978947368435	53.325526315789446	52.812052631578915	49.149473684210506
46.823210526315876	42.25905263157908	47.75421052631593	41.74221052631568	35.686210526315726	45.731421052631546	49.13605263157895	48.62578947368421	45.728736842105306	43.44605263157887	50.667	43.884684210526416	44.877578947368434	40.50157894736836	48.601736842105296	46.529894736842095	38.10273684210525	39.93931578947371	45.095526315789385	47.9426315789474	49.376210526315674	45.20057894736856	47.871368421052665	50.29147368421039	38.35921052631568	47.59747368421056	45.722421052631525	45.514894736842066	40.39684210526313	45.18578947368432	44.10726315789465	45.184631578947254	40.30315789473682	40.93336842105275	38.11910526315787	41.85094736842115	46.31163157894733	45.781263157894756	45.52863157894722	45.55173684210542	43.75747368421067	45.73657894736857	48.34410526315788	41.29468421052624	45.73284210526305	44.9056842105262	41.41747368421059	48.33005263157888	47.8536842105262	44.17426315789488
44.502157894736726	40.263052631578816	45.80436842105251	39.33368421052624	34.24968421052626	43.92605263157885	46.71873684210541	46.44036842105266	43.41368421052635	41.8271578947368	48.28094736842112	41.57526315789471	42.76757894736835	38.82794736842091	45.931842105263044	44.46526315789463	36.13794736842116	38.26257894736848	43.015736842105234	45.40552631578934	46.971157894736876	43.35657894736854	45.80947368421055	47.85747368421053	35.56568421052643	45.11826315789487	43.613631578947334	43.35336842105276	38.243578947368476	42.95794736842114	41.37094736842095	42.963473684210385	38.05026315789473	39.04052631578948	36.03036842105274	39.74063157894733	44.10563157894723	43.91852631578959	43.172526315789426	43.54999999999991	41.85478947368415	44.03273684210541	45.907421052631626	39.07810526315797	43.701631578947506	43.18105263157902	39.4926315789475	46.304052631578884	45.67342105263152	41.61326315789459
41.786000000000044	38.25157894736847	44.02026315789471	37.12268421052637	33.00136842105249	41.643473684210385	44.139368421052666	43.92047368421056	41.08252631578961	39.90542105263152	45.4163157894736	39.63947368421046	39.676578947368526	36.621421052631476	42.655263157894844	42.36747368421057	33.43421052631576	36.471631578947495	40.712210526315836	42.24510526315779	44.545052631578855	41.0480526315791	43.54747368421049	44.744631578947356	33.94878947368412	42.75231578947355	41.50563157894746	40.62268421052634	36.114842105263165	40.98894736842114	39.116894736842056	41.06810526315782	35.57173684210527	36.97526315789487	34.56457894736834	37.36215789473692	41.42100000000002	41.03910526315795	40.79152631578936	40.989578947368486	39.77142105263174	41.796210526315875	43.32984210526309	37.12789473684222	41.432052631579104	40.859999999999864	37.363736842105276	44.29763157894752	43.347789473684074	39.3560526315788
40.06436842105253	36.7028421052633	42.80178947368415	35.87478947368408	31.204210526315727	40.39747368421059	41.934894736842175	41.766894736842204	39.81068421052632	38.85568421052647	43.506947368421116	38.19189473684206	38.09847368421047	34.575578947368534	40.91563157894724	40.7122631578946	31.77873684210537	35.20263157894725	39.098105263157926	40.17336842105257	42.640157894736774	39.35410526315787	41.60294736842094	42.69157894736847	32.428789473684226	41.057947368421075	39.98799999999989	38.69573684210534	34.130631578947245	39.12152631578948	37.412000000000006	39.28610526315797	33.71952631578943	35.56236842105266	33.25336842105261	36.511	39.941000000000116	39.36131578947366	38.79868421052639	38.73647368421043	38.62821052631591	40.26547368421043	41.57563157894721	35.550631578947346	40.285052631579006	39.59105263157898	36.115368421052615	42.7206842105264	41.53557894736853	36.87305263157905
38.482578947368545	35.14357894736841	41.0458947368421	34.37921052631573	30.606052631579058	38.874947368421154	40.11742105263154	39.94110526315776	37.42252631578937	36.95994736842096	41.83115789473696	37.15599999999999	36.68347368421041	33.192947368421095	38.26599999999989	39.273894736842024	30.11826315789475	33.595157894736865	37.22652631578942	37.90326315789471	40.76042105263172	37.300578947368415	39.59905263157885	39.84842105263154	30.40647368421047	39.651473684210494	38.66315789473698	36.43863157894723	32.645894736842216	37.706105263158015	35.35421052631576	37.774684210526424	32.16784210526313	34.12705263157884	31.434473684210516	35.23184210526327	38.36526315789485	37.20605263157892	37.129368421052504	37.31252631578961	37.457631578947364	38.2670000000001	39.33336842105268	33.926052631578884	37.948368421052756	37.77052631578947	34.50242105263153	41.301736842105285	39.57278947368437	35.49315789473698
35.15899999999997	32.563631578947515	37.39552631578956	30.25436842105262	28.358947368421056	35.2315789473683	36.02763157894725	36.08273684210526	33.85763157894748	33.825368421052644	37.034	34.649947368421	33.949578947368394	30.683421052631658	34.470368421052754	35.94015789473682	27.568263157894727	31.218789473684122	34.05389473684206	32.97273684210527	36.91431578947368	33.99626315789489	35.84378947368425	35.360842105263	26.932736842105253	35.77178947368413	35.28657894736852	32.65689473684223	28.134000000000007	34.48894736842105	31.74415789473684	35.2499473684212	29.574631578947365	30.947052631578945	29.072105263157844	31.33263157894737	34.33663157894733	33.26310526315784	32.527789473684194	33.46415789473697	34.55315789473692	35.31873684210512	35.35947368421041	31.299684210526305	34.5796315789475	34.40931578947381	31.19194736842097	37.67142105263168	35.45926315789487	32.522578947368366
33.261631578947366	31.252947368420998	35.06652631578934	28.76568421052631	26.601736842105268	33.71678947368435	34.14163157894729	33.83257894736839	31.6238421052632	32.54105263157898	35.195947368421116	32.878842105263196	31.474473684210444	29.461684210526307	31.660000000000014	33.977210526315936	26.002421052631572	30.258736842105282	32.31526315789479	30.607894736842102	35.141421052631486	32.360368421052485	34.162842105263096	32.483894736842224	25.073947368421056	33.31331578947384	33.083684210526286	30.756894736842103	26.395842105263164	32.58421052631578	29.65615789473685	33.57163157894748	27.40457894736843	29.257736842105253	27.73273684210528	29.59305263157895	32.319789473684104	31.58515789473684	30.534	31.65415789473693	33.326052631578975	33.304315789473755	32.979052631578796	30.078263157894725	32.76199999999987	32.88505263157891	29.73147368421052	35.86026315789472	33.216421052631446	30.69510526315789
31.47610526315789	29.52710526315789	32.800421052631464	27.183473684210533	25.787052631578938	31.120842105263037	31.246947368421065	31.096105263157906	29.325894736842102	31.46073684210518	33.45005263157888	32.01805263157899	29.720736842105254	28.001842105263172	29.379842105263176	32.17984210526325	24.744894736842113	27.518263157894722	30.434947368421046	27.87389473684211	33.01342105263145	30.427526315789486	32.19336842105261	29.829421052631574	23.89442105263157	31.62210526315788	30.85278947368422	28.934578947368426	24.694473684210514	30.380736842105264	28.30194736842104	31.865210526315707	25.619947368421062	27.346842105263168	25.83321052631579	27.738052631578938	29.959105263157895	30.013263157894738	28.505052631578945	29.95599999999999	32.21268421052647	30.429210526315774	30.326421052631584	28.901105263157884	30.701789473684222	31.591421052631574	27.760421052631582	33.49284210526304	31.065052631578943	28.48963157894737
29.633263157894735	28.300157894736852	30.714315789473687	24.702315789473694	25.12089473684212	29.186999999999998	29.424052631578963	29.070368421052624	28.053105263157907	29.922684210526324	30.73173684210525	29.907052631578942	28.24131578947367	26.12363157894736	26.99005263157895	30.18436842105265	23.6732105263158	25.989894736842103	28.34394736842105	25.34415789473683	31.187473684210538	28.065631578947382	30.008105263157887	27.604368421052644	22.583000000000013	28.64447368421053	29.053315789473682	27.475578947368433	23.528368421052644	28.094315789473672	26.326105263157896	29.80647368421052	23.814578947368414	26.041631578947385	23.174526315789468	25.87847368421053	27.947789473684214	27.354894736842116	26.976157894736847	27.46589473684211	30.650473684210514	29.27894736842104	27.348842105263145	26.08726315789473	29.231105263157882	30.16336842105264	26.39184210526316	32.09436842105248	29.161210526315784	26.58668421052633
27.235578947368428	25.87626315789474	27.90642105263159	23.110263157894742	24.08126315789474	27.29363157894737	26.77136842105264	26.63594736842106	26.260894736842115	28.28331578947369	28.07094736842106	27.34542105263159	26.35510526315788	25.004631578947357	24.313210526315796	28.742894736842096	21.91473684210526	24.543315789473684	26.420526315789488	22.791947368421038	28.376368421052618	25.695947368421052	27.943105263157886	23.963000000000005	20.729894736842102	26.205526315789484	26.61642105263159	25.628473684210515	21.32294736842104	26.420631578947358	24.379157894736835	28.02768421052631	21.350684210526328	23.110789473684196	22.15047368421052	23.791210526315794	25.69300000000001	24.97905263157895	24.73473684210525	25.838052631578954	29.219157894736835	26.64957894736842	24.616000000000003	24.677684210526305	27.510000000000016	27.211157894736836	23.94826315789474	29.718894736842113	26.774473684210527	25.18968421052633
25.2777894736842	24.232263157894746	25.171473684210532	22.015789473684222	22.725578947368412	25.79715789473683	24.186421052631594	23.892894736842113	24.42431578947369	26.835263157894747	26.28384210526317	24.300947368421046	24.723789473684207	23.075842105263156	21.50578947368422	26.53063157894738	21.343000000000007	22.671578947368438	24.638157894736835	20.843842105263153	26.11268421052631	23.133263157894742	25.081105263157887	21.263894736842108	18.650526315789474	23.885473684210517	24.631421052631577	23.05915789473684	20.12205263157895	24.41147368421053	22.766315789473673	26.075157894736844	19.85599999999999	21.985052631578945	20.024894736842114	21.95110526315789	23.101684210526322	22.860842105263153	22.886210526315793	24.108947368421052	27.677789473684218	24.343473684210537	22.60815789473684	22.85168421052631	24.336578947368412	25.842052631578944	22.266526315789474	27.882052631578944	24.97436842105262	22.81700000000001
22.8853157894737	22.509105263157895	22.138	20.50636842105264	21.478315789473676	24.44705263157896	21.524578947368408	21.044894736842114	22.21031578947368	25.075052631578938	24.029894736842113	22.24694736842104	22.573421052631577	21.27157894736841	18.5097894736842	25.334526315789475	19.016684210526318	21.20968421052632	22.609894736842115	18.220473684210525	23.755052631578955	20.949947368421054	22.709210526315793	19.391263157894727	17.592315789473684	21.175315789473686	22.29768421052631	21.138894736842104	17.75642105263159	22.58742105263159	20.82315789473683	23.779631578947356	18.39968421052631	20.109263157894734	18.341210526315788	20.48405263157894	21.42668421052633	20.781473684210525	21.26268421052633	22.672789473684205	25.638578947368416	22.318894736842097	19.635684210526307	21.698999999999998	22.16684210526315	23.858526315789472	21.11726315789474	25.62526315789475	23.151052631578942	20.89847368421051
21.282000000000004	20.892736842105272	20.203894736842116	19.27115789473684	21.23747368421054	23.073736842105266	18.530000000000012	18.554894736842108	20.48415789473683	23.71052631578947	21.16784210526317	21.106315789473687	21.396947368421053	20.059947368421046	15.854578947368436	23.57710526315791	17.15236842105262	19.604894736842095	20.769578947368416	15.593789473684204	20.14052631578948	18.805368421052645	19.59005263157896	17.16636842105264	16.096526315789465	19.377631578947366	20.981368421052622	19.492157894736838	16.08005263157896	20.297105263157885	19.676315789473676	21.35152631578948	17.099105263157895	18.11899999999999	17.379473684210527	18.481578947368426	19.79042105263158	19.11368421052633	18.188526315789478	21.019315789473694	24.58547368421052	19.756526315789465	17.99357894736842	19.727368421052635	19.615578947368423	21.693210526315784	19.716157894736835	23.478052631578944	19.708736842105274	19.423789473684216
18.970263157894752	18.997789473684225	18.604947368421044	17.119947368421066	19.59021052631579	21.444368421052634	16.278789473684206	16.973578947368434	18.40389473684212	21.950421052631572	19.314736842105248	18.998894736842107	19.034052631578948	18.463315789473672	13.67426315789474	21.063789473684217	16.36610526315789	18.072157894736844	19.356473684210528	13.734105263157899	18.559052631578936	17.716210526315773	17.483684210526313	15.45973684210527	15.010526315789463	17.58736842105264	19.030421052631574	17.158578947368433	15.135421052631568	17.676684210526318	18.4362105263158	20.286052631578944	15.52578947368421	17.198631578947374	14.923842105263162	17.492315789473672	18.016999999999996	17.003421052631577	16.9811052631579	18.63573684210525	23.132631578947354	17.8501052631579	15.189263157894725	18.474578947368414	18.159578947368413	19.352842105263157	17.11600000000001	20.509526315789472	17.614368421052625	18.342052631578948
17.148421052631587	17.884842105263147	16.573526315789476	15.598368421052617	18.961157894736854	19.376684210526328	14.490105263157888	14.315315789473672	17.013526315789473	20.074210526315778	16.344789473684223	17.37005263157896	16.645789473684204	17.123052631578947	11.379157894736837	19.020526315789475	13.969210526315777	17.35863157894737	17.240421052631575	12.50368421052632	15.903105263157904	16.56984210526316	15.811263157894734	13.16394736842104	13.871210526315776	15.958315789473684	17.627684210526315	16.101315789473684	13.505789473684226	16.086947368421043	17.22431578947367	18.122894736842117	13.888894736842115	15.818315789473683	13.048157894736832	15.881105263157899	16.704105263157892	15.79373684210525	15.1408947368421	17.072526315789474	18.87468421052632	16.38452631578947	14.005157894736843	17.51947368421054	16.57352631578946	18.145894736842095	16.09626315789473	18.31815789473683	15.289684210526309	16.899736842105266
15.419315789473671	16.36668421052631	15.071473684210536	14.498894736842116	17.27784210526316	18.211736842105275	12.623631578947354	12.471684210526305	14.391736842105262	18.877315789473673	14.742684210526305	15.88573684210525	14.283315789473685	15.924526315789475	9.79931578947368	17.32684210526317	13.612421052631593	15.242947368421046	15.626684210526314	11.065894736842095	13.879157894736839	15.02184210526315	13.69621052631579	11.318052631578961	12.16300000000001	13.534526315789464	16.457578947368418	14.161999999999992	12.565052631578936	14.224789473684206	15.804263157894729	16.626052631578947	12.532000000000012	14.889157894736828	11.853631578947377	13.918684210526324	14.767684210526319	13.95852631578947	13.899210526315787	15.401000000000007	17.037684210526315	14.669368421052617	12.205789473684215	16.235000000000003	14.47926315789474	16.151157894736833	14.825421052631564	16.08573684210525	13.685842105263156	15.851263157894723
13.52342105263158	14.273105263157895	14.008842105263167	13.407736842105267	16.96994736842106	16.521105263157885	11.578210526315793	11.098315789473693	13.310473684210528	18.068368421052632	12.522789473684224	14.508631578947362	12.425368421052623	15.299000000000003	8.177210526315786	16.698684210526313	12.598315789473697	14.601526315789464	14.314421052631578	10.027315789473679	12.046947368421051	13.866894736842113	12.50205263157894	9.778421052631595	12.063631578947366	12.236894736842103	14.917578947368412	12.981473684210542	11.305105263157909	12.273421052631576	14.421842105263172	15.168526315789467	11.529578947368428	13.576736842105277	10.663789473684208	12.981789473684199	13.089263157894736	12.838999999999986	12.460894736842114	14.069157894736833	15.58184210526317	12.89852631578949	10.96242105263159	14.233526315789481	13.134368421052628	15.06752631578946	13.861947368421049	13.674210526315775	12.056578947368433	14.762315789473684
11.875210526315804	13.119421052631566	12.669421052631582	12.718421052631571	15.65426315789473	15.075894736842113	10.297	10.3668947368421	12.293368421052639	17.093000000000007	10.824473684210528	12.777157894736828	11.500526315789472	13.121999999999996	7.598526315789485	14.91494736842106	11.463263157894733	13.329315789473684	13.101578947368415	9.447736842105266	10.83742105263158	12.527000000000001	11.502052631578943	8.711631578947381	10.594368421052621	10.898263157894732	14.155842105263146	11.874315789473687	10.796684210526301	11.296052631578942	13.369842105263155	13.832105263157883	10.651578947368426	12.818631578947375	9.313631578947355	12.189157894736852	11.498789473684209	11.390894736842116	11.542947368421059	12.58300000000001	12.990263157894745	11.162157894736852	10.045947368421036	13.448105263157904	12.308578947368408	13.608052631578952	13.096736842105276	11.945052631578942	10.687421052631583	13.389631578947357
10.929052631578958	12.049789473684205	11.490631578947353	11.784947368421058	14.492631578947371	13.827999999999992	9.358789473684213	9.349789473684195	11.287684210526319	15.45426315789475	9.296473684210527	11.633105263157908	10.530368421052634	12.323842105263152	7.100421052631575	13.749736842105275	10.516263157894725	11.611789473684215	12.039947368421045	8.526526315789487	9.601052631578934	11.729473684210532	10.639210526315793	8.009000000000011	9.718684210526328	9.714789473684204	13.427210526315775	10.506578947368434	9.701263157894735	10.184736842105268	12.229999999999992	12.120631578947354	9.36015789473683	12.110842105263163	8.75921052631578	11.006473684210535	10.442052631578957	10.259000000000002	10.931578947368434	11.046157894736844	12.06231578947369	10.166473684210535	9.024947368421053	12.53036842105262	11.262684210526313	12.021894736842107	11.391105263157892	10.781631578947358	9.629789473684198	12.464315789473675
8.918421052631574	9.927421052631567	9.0651052631579	10.43652631578948	12.456421052631569	11.276999999999997	8.143526315789481	7.706052631578941	9.450894736842093	13.604473684210532	7.067210526315776	9.587421052631573	8.633842105263145	10.721684210526321	6.428789473684216	11.055421052631575	9.285736842105257	9.914578947368407	10.278052631578952	7.390684210526312	8.134210526315776	9.466736842105272	8.562578947368433	7.040263157894737	8.518736842105266	7.916263157894744	11.50005263157894	8.797421052631595	8.732157894736845	8.613842105263167	10.317368421052624	9.327842105263148	8.313105263157894	10.697157894736858	7.811000000000008	9.824157894736835	8.75463157894738	8.686526315789475	8.804578947368409	9.272578947368434	9.87784210526317	8.896894736842098	7.542421052631586	11.391368421052618	9.458052631578957	10.277315789473697	9.274736842105266	8.689315789473696	8.053526315789487	10.37847368421052
7.349210526315798	8.147263157894741	7.328526315789466	9.029578947368426	10.66731578947368	10.007684210526325	6.762157894736852	6.841947368421067	8.057368421052631	11.906578947368423	6.04236842105264	8.64036842105264	7.09589473684211	9.118842105263145	5.263210526315791	9.712105263157893	8.557473684210512	8.913473684210533	8.81315789473684	6.156210526315774	6.870368421052636	8.066263157894738	7.342368421052634	6.2271052631578945	7.4908947368421055	6.960052631578952	9.646421052631565	7.856052631578958	7.817736842105272	7.724684210526322	8.812000000000008	8.357842105263162	6.801315789473699	9.506210526315797	6.764473684210519	8.477842105263166	7.680947368421051	7.459421052631588	7.590631578947383	7.417526315789487	8.65305263157895	7.714842105263171	6.479052631578945	10.124157894736847	8.128000000000014	8.564263157894734	8.017789473684216	7.297684210526304	6.9968421052631715	9.375999999999998
6.519157894736849	7.426368421052632	6.462842105263154	8.410894736842105	9.705947368421041	7.962578947368412	6.117578947368436	6.129157894736852	6.680631578947373	10.028315789473698	5.155789473684224	7.723368421052619	6.222894736842117	8.163263157894749	4.816421052631581	8.748315789473683	7.65073684210526	7.989736842105249	7.569000000000008	5.3644736842105285	5.844578947368411	6.893157894736827	6.453368421052644	5.449947368421046	6.959315789473677	5.889631578947378	8.171473684210532	6.86915789473683	7.138052631578943	6.968999999999988	7.943789473684218	7.3467368421052495	6.020894736842105	8.424263157894742	5.849894736842094	7.562684210526309	6.636052631578953	6.555105263157894	6.491578947368433	6.616684210526314	7.25457894736843	6.966052631578939	5.685842105263155	9.123315789473695	7.222999999999994	7.43031578947369	6.95263157894736	6.298947368421056	5.759842105263152	7.9320526315789515
5.837947368421047	6.447052631578943	5.982157894736833	7.551315789473672	8.870421052631588	6.760947368421049	5.58757894736841	5.423105263157879	5.8527368421052754	8.237263157894725	4.615894736842112	6.45521052631579	5.661157894736829	7.396473684210536	4.478210526315791	7.7754736842105325	6.876052631578953	7.266368421052641	6.819473684210524	4.933789473684214	5.154210526315789	6.1978947368421	6.012736842105278	4.8077894736842035	6.367736842105271	5.27921052631579	7.166473684210514	6.383789473684211	6.7821578947368515	6.34084210526316	7.43463157894736	6.7892105263157845	5.387052631578959	7.63557894736842	5.5299473684210465	6.731631578947357	6.158684210526312	5.804526315789467	6.04257894736843	5.83715789473683	6.610631578947371	6.251578947368433	5.145210526315797	7.7429999999999986	6.450894736842111	6.742052631578959	6.266105263157882	5.626421052631584	5.247736842105275	6.908842105263169
[truncated: 4 more columns]
