# Supplementary material for: Recovery of neural dynamics criticality in personalized whole-brain models of stroke
Source: Nat Commun. 2022 Jun 27;13:3683. doi: 10.1038/s41467-022-30892-6 (PMC9237050; doi:10.1038/s41467-022-30892-6)
Supplement: Supplementary file 3 — Source Data [file 41467_2022_30892_MOESM3_ESM.zip › Source_Data/SupFig10-SupFig16/patients/Patients_t1_sdA.csv]

51	56	60	68	71	72	74	75	78	79	80	83	84	88	90	92	98	99	100	101	102	104	105	106	108	109	111	112	115	117	119	120	122	128	129	133	138	142	151	162	163	164	165	166	167	168	170	171	175	178
7.263520422794404	7.147275177862522	7.262774204444265	7.1585320144190465	7.070859967829036	7.196351408918561	7.162175228657836	7.295036844632959	7.198012389247492	7.183279761741048	7.257776083592832	7.160732991152996	7.203794438852708	7.0262711789758185	7.245003094134521	7.241659931819818	7.0845029091031	7.0502170734814005	7.17232554479084	7.240541224075482	7.2731839153324325	7.190321252136584	7.244601824511991	7.2458324179850555	6.945282614328113	7.325435679503878	7.2601889374179	7.2398759751466	7.193422789928276	7.2551924106164645	7.153124076364486	7.167134811102362	7.124267670903138	7.143405252836999	6.738227749158393	7.140240892088715	7.161124269667697	7.325151754035367	7.310162763784878	7.257563695732323	7.259290394803491	7.2607057871345235	7.253924324590323	7.108839066210266	7.229834088723159	7.227098025565715	7.145786872450414	7.2139356318073276	7.315080191700832	7.156448911236911
7.548882303350838	7.787427146529699	7.672000010811528	7.681899718068668	7.889981199051688	7.69882622760502	7.429096198054172	7.535973184698377	7.59616420994961	7.912453187964199	7.428736394562721	7.828279723523878	7.579414078659501	7.597983325998363	7.574424333524597	7.995244177051037	7.988372391793876	7.6665686328571185	7.867720778652895	7.537698566432832	7.594292145306575	7.667420732048571	7.624286782136684	7.358632425178351	7.7850406773717085	7.588668012393667	7.751180846663764	7.7305001842675924	7.698013599756636	7.737194677808771	7.7226460135525254	7.712598212098575	7.715654178570491	7.82282329778009	7.174360667971859	7.598437572739822	7.56996126272465	7.7188024730214435	7.785815641636818	7.7110527617987	7.80246322630549	7.76402119318118	7.562316137581741	7.603381071681127	7.785350917021142	7.861592921757454	7.603212943247058	7.644375093847776	7.578397128130042	7.780293884848715
7.968319483157203	8.122891541142229	7.985358150820442	8.039850283747004	8.29477897572416	8.069594648787012	7.765083709702656	7.816651937731986	7.955899971938973	8.327900137408632	7.830815058297535	8.184802959321724	7.865322904787623	8.115214209082742	7.823064881855421	8.420351578937225	8.4374679912632	8.082213199367272	8.344200197702603	7.972007025014167	7.821365217609311	7.939342636721203	7.9082433954909135	7.716244713337883	8.278597301739806	7.94453629348958	8.147153097476254	8.078021636871485	8.113950510456217	8.09717785893179	8.301578993834363	8.045448525848348	8.306446716872053	8.254066770084865	7.6001977539440055	7.884082696830702	7.970004334563256	8.055478863649697	8.251831505811177	8.106276880523888	8.232068072068936	8.184173333565003	7.759184636312754	7.939526318855366	8.164899090124054	8.166117649501537	7.858679915725006	7.9402118616470085	7.909945503206874	8.242232099745232
8.338890029728809	8.605390810825837	8.515682548696333	8.500763251809783	8.775248814649936	8.425821932298128	8.179660276749672	8.145305530364258	8.436821096018983	8.83808971695197	8.079985030007265	8.615023584449402	8.41482441157497	8.445673888580533	8.247811520831164	8.961990176359242	8.867955249825723	8.352480547468458	8.652825456620945	8.425027241676478	8.160868623371929	8.407670404819719	8.345407992232786	7.943872840183721	8.693571521679702	8.433073266045087	8.478499919270643	8.724931595517987	8.57093178760757	8.57328459819104	8.646480891762083	8.52953241027669	8.83926621874408	8.760293007613969	7.836958687338404	8.304943249687213	8.417849165645976	8.565996452599979	8.687091519568531	8.67495862306983	8.632278742728289	8.484141685756306	8.336517817655402	8.3510252340323	8.677303170880366	8.601009807215394	8.354096425854257	8.506840353921888	8.301384027872041	8.80660468830968
8.902312654108554	9.199320047863683	8.998191104956167	9.046049720617017	9.351686628053846	8.971172404268541	8.738032897740347	8.830594689476635	9.03048984222475	9.149371054272056	8.727307758685408	9.220019069342676	8.888554578123266	9.037200132553462	8.71885580836566	9.432104809861775	9.520088393580082	8.775052298068289	9.21514761783016	9.054127494254853	8.722291205869114	8.954046809574487	8.888084860328268	8.284683583957092	9.54719058986212	8.96719339052748	8.980057660125082	9.227089607197756	9.107629210427891	9.002575026438501	9.153778453851622	9.106418849624427	9.456883716339556	9.461913087841218	8.426374756221016	9.148831870506468	9.113324568115607	9.183969807666116	9.281791932528286	9.006113220430237	9.24015507633499	8.941527859653648	8.759937385310725	8.942829979759036	9.215827332221384	8.924942695384274	8.694915224186657	8.944727678125663	9.065717714775428	9.155869641739786
9.471999100776339	10.007988951095669	9.452675186058741	9.569357538593561	9.957413136099422	9.477695794774293	9.567705908221972	9.585490085344043	9.79585467323268	9.623121300190753	9.298593050114688	9.920392051260505	9.559274208717854	9.406829957102886	9.5832821988579	10.031959204119296	10.228488227472134	9.36134908957119	10.089625234263682	9.800852122990294	9.371833046282589	9.713872711320873	9.559704071834883	8.883230838190824	10.118550659420071	9.732695074217842	9.65479293555945	9.892366099495623	9.969796949835814	9.55452303798058	9.807445167013022	9.891118867897099	10.110239584955876	10.135565412433898	8.995220839968788	9.72991317024362	9.638863250811967	10.22062149430733	10.082972355337985	9.742610450109721	9.729505771069674	9.651348039198064	9.411816526305595	9.361439893540206	10.040271843518429	9.63813177223384	9.307154105583988	9.704605067352192	9.737749006887192	9.916670185657829
10.405479446958703	10.433369066508293	10.338151665961302	10.197325044501456	10.322410924216124	10.079366630719228	10.40140158364474	10.583186697476123	10.816942965056967	9.96710409070804	10.233105718473697	10.666483803748235	10.061776121649107	10.15268901212429	10.525380198347374	10.736206457153934	11.001896584813633	9.855413799761907	10.522955385098149	10.824728958984187	10.20557959624186	11.072092855719537	10.413636161964961	9.644038403175003	10.661869077842027	10.916802739637296	10.45378653771265	10.851379691662501	10.751955723867287	10.579160219249097	10.53405184761761	10.839909729188223	11.142348368098016	10.919413885116684	9.769370488733237	10.504620623658438	10.116133301542206	11.07292459693414	10.6372565168707	10.577781959956308	10.289127678698533	10.207946496805093	10.183559972492127	10.057511438385541	10.80020735933357	10.442812437369463	10.235134473657896	10.58869336050144	10.623900576142784	10.547527382748424
11.467771019745316	11.377241908297183	11.231554578930382	11.060051302871095	10.564360040612007	10.553013241849124	11.724559623996653	11.6811392812533	11.76089249606388	10.561178399776564	11.558426550244608	11.491414529065455	11.169773210612158	10.58155666344084	11.876067768053845	11.542565110228086	11.512155335685575	10.537972984173676	11.214835138226714	11.890484744341437	11.20308467609501	12.025844448949359	11.495394754950745	10.8942950939282	11.457139844613822	11.833674339611466	11.065738495182554	11.60707704184247	11.893573888148987	11.45156669641252	11.292078923226644	11.920851297629435	11.75790317386649	11.60286439399623	10.581879579933885	11.061120253566441	10.992242389395848	12.088025668490557	11.485422585415035	11.870857583750478	11.073380084793351	11.083825098054325	11.387101003824913	10.870487224031756	11.675907340624816	11.316482074555182	11.1227773021872	11.757292396129472	11.908716928631268	11.204072322665533
12.576759169465126	11.837149234866583	12.18671571251934	11.565624528779212	11.105740197733903	11.077989652623353	13.150049855977288	13.278304267963545	12.660269073017654	10.747741246099512	12.639788822627105	12.120591840018845	12.254598897267792	11.16126548487718	13.223266050924702	12.343587720671879	11.903243089362885	11.261982596892585	11.766537974912872	12.947636655897485	12.22043306437902	13.074875643546354	12.97241783840185	12.585511345308598	11.813899858778486	13.093187055396767	11.68172465624367	12.271677900298078	12.057014758311572	12.346770407653361	12.021914095962089	12.839505679734435	12.48301107750814	11.714078366483527	11.324154490472308	11.57975848952984	11.555257147693956	12.827821231200204	12.010544223533495	12.870438087260714	11.552466700333017	11.956779462356314	12.220285481427913	11.302232583183233	12.612565936141403	11.986726339896688	11.841214340627088	12.527182053419551	12.708653877980321	11.701176780463454
12.893116620944614	11.843626598829141	12.290923918235416	11.50115749532479	11.121756666734743	11.034549794972616	13.716689956786924	13.531112236316941	12.83904794819868	10.804431644307314	12.771874712377056	12.45629674751509	12.531132070588276	11.168261365244906	13.815678029850885	12.529578183527539	12.114765623102214	11.45304054463789	11.957851013537825	13.512385324420036	12.595732775346017	13.488204726880308	13.161936144469848	13.269434854211749	12.066752215217484	13.390044243459341	12.1427178875561	12.332437288666124	12.131874954964585	12.78884204835055	12.325970564082347	13.077919390883133	12.352286547763491	11.673812368617712	11.619144803994768	11.507246162817161	11.944483866484097	12.866068444627482	12.072201676643518	13.420967261842192	11.448938327905537	11.730403857879251	12.485892618083927	11.503724543412874	12.564318508825265	11.855716125825026	11.954023030028978	13.058898218318431	12.75210578285906	12.108543188964832
12.923895391624843	11.829405515073637	12.559394547535248	11.623857797971157	10.870082316605652	11.288868902268685	13.770320614414123	13.935694699560047	12.901055930755511	10.725113831895625	13.468244164624576	12.261003810054625	12.79185642766558	11.384495896980443	14.488842080052748	12.88591079358108	12.029749832515366	11.612549538623362	11.839921853102371	13.66555675951951	12.667078690911495	13.379241346980777	13.36503183818695	13.837392261076118	11.966231598329669	13.564182045847907	12.223582897279584	12.837813962101402	12.155264873798517	12.75204634070221	12.26429542697732	13.28538951208442	12.25328059194402	12.00499433605032	11.731399589188818	11.588652963243064	11.98805187777948	13.132050592888758	12.20104654621908	13.793362090124075	11.313876571824846	11.772829870270623	12.746187142721658	11.342559096150225	12.967709567100735	12.056382122549536	12.118076013717276	13.191143506302401	13.112528605556234	12.231952227249094
13.139129582930467	11.96772118327968	12.483694422957374	11.383018195851056	10.810663133815662	11.346814541468534	14.252061639664635	14.30417438764387	12.972776221647248	10.578139420935521	13.339064878574112	12.19758854484226	13.063123239323772	11.473575139339598	14.772365326178933	12.833895490568223	12.015228997661515	11.257125259720729	11.597321059205639	13.673379536281713	12.933574527211613	13.661935842838057	13.522482533896405	14.05197786935136	12.017895918426902	13.72276892758077	12.20186081743097	12.825740453800654	12.00356738984573	12.947762685366822	12.056263939218775	13.350973850804095	12.34931051747216	11.772648785422342	11.82752048653569	11.454223607544593	12.184096095750217	12.925503124642779	12.138608393153211	13.979343034089265	11.498592141096832	12.238297961496105	13.031636395751939	11.33637992838671	12.7303961080863	12.175140772493721	12.105205576212906	13.137539405322176	12.967386882220621	12.45846251888204
13.236220669283249	12.150181197697737	12.501850997201089	11.167201681297538	10.49687072838534	11.323272837792036	14.068743563417227	14.272876986991317	13.281636763501485	10.473917066913186	13.252945191711486	12.1791893354036	12.935406531039972	11.39494075935108	15.034800015820798	12.849866914545949	11.84977959321349	11.209497748465784	11.602553476322871	13.661593446158152	13.193507066309456	14.062482384266557	13.618648614405783	14.625544241953019	12.085421181889265	13.539415036984371	12.153238777792184	12.763416677710659	12.1242073805602	12.927351621629692	12.10781540433632	13.126700731887462	12.112290397294739	11.526125584946936	11.883388373935993	11.373672497709007	12.40888312600903	12.962813715400594	12.208756455894624	13.973448243201059	11.402515945325776	11.999963748208495	13.086894871789351	11.106494441172703	12.91533766296701	12.114171347639598	11.949775714243865	13.041951134996577	12.98852358913388	12.362733276366207
13.229223353006999	11.90087094423082	12.591476398032064	11.022195326621095	10.419975975343611	11.158942768228547	14.396814010242391	14.088134523039681	13.273261893072949	10.36594068795854	13.491156897924288	12.136926046868346	12.55629379941824	11.32421211630268	15.043951358628087	12.368964962856566	11.6032294073752	11.206433163262437	11.504088876246671	13.737108375958394	13.031320818230036	13.769509943306964	13.45596619408108	14.359047366472295	11.883451365764154	13.744984750497977	12.082899564757685	12.5516647175787	11.863955240021184	12.42978050048251	11.821346463959392	13.139454273981622	11.574886881552066	11.545587309361725	11.724877674349884	11.29777444407768	12.617646500091366	12.663347825813812	11.829798805414775	14.047359222831332	11.251472781085619	12.107737101108441	12.731772667825588	11.142125189488517	12.761954025347665	12.108387181818362	11.932349493942786	13.28991017422288	12.827134957756922	12.392464454377981
12.889448375606198	11.940282496638595	12.74562054850409	10.734029189723655	10.333398578622557	10.835218403068462	14.10366519817991	13.895426372484012	12.947400401970933	10.33665525197971	13.344136906944833	12.21834915627163	12.701839369321775	11.17818620931442	15.217553147269767	12.330174615818683	11.42624021442336	10.837150118384518	11.44899550307222	13.234174556440788	12.969870980816793	13.470003104681163	13.366641698002258	14.01454565219393	11.712622197275378	13.353148105876738	11.716711117757715	12.57056418020064	11.279873253749011	12.493680928598032	11.5869693041407	13.033755915937954	11.473180608039067	11.34413149579698	11.545792031859335	11.153705410128072	12.601665302541544	12.48192744331027	11.466235755960508	13.65692193125917	11.153247588569984	11.951161644762585	13.095965868496242	10.87164373152223	12.638142668104207	12.004649508488507	11.574133798507514	13.198932270447488	12.70033666020995	12.072752368176113
12.878924359133071	11.865435722232554	12.550674800532756	10.418528684204873	10.256522238798183	10.90473120024883	13.934294869369342	13.57489885682822	12.576999361102988	10.30949648653578	12.755941859848832	11.868516100954363	12.397305522329152	10.86310645482565	14.780653072273022	12.119102133512303	10.938794429349093	10.769493773378015	10.990302625557366	13.007102559065531	12.949129853865552	13.268424693581103	13.017363707497053	13.748925011928986	11.244727436332465	13.384047861287783	11.358229652585331	12.296442350349041	11.153117486240218	11.949260423203048	11.351360065622094	12.900694972785107	11.141127128142953	11.216479751462163	11.35078305530649	10.753229708421815	12.54217982833258	12.437824235210737	11.370256122212547	13.300171763723627	10.867630411056389	12.160781359048286	12.768708459275741	10.639591743678892	12.346341902710924	11.849063986920525	11.397858876215398	13.198859287902975	12.41827588165191	11.731026228674697
12.503188217433346	11.828428789922492	12.415163509146225	10.049511848542537	10.004163216869923	10.919912592308208	13.320169940467313	13.18088006619436	12.438087538686576	10.139432271379086	12.903083014369122	11.504496107462078	12.239911316309236	10.646154007003597	14.346194704296765	12.174419375684815	10.726068276451723	10.804770086963401	11.098768473033966	12.743986004581048	12.623398786782408	12.905742198932927	12.84039124510166	13.157613323309404	10.888032306667705	12.843985979991597	11.288933594956033	11.969576489698774	10.93859120723245	11.7817437656596	10.970022515023087	12.659471940556287	10.979306804916884	10.954509145226691	10.833912105556866	10.670365836980691	12.023457113609568	11.927801491330326	11.26182362340095	13.282324323030982	10.754591371659538	11.698354396875006	12.776970074882076	10.366675254147447	11.988738914055814	11.720507350026326	11.027371614538547	13.08888342004611	11.956435799661795	11.361732243504846
12.424661160482835	11.451731175986957	12.122758588652935	9.757612050749147	9.795354347681805	10.708268462110428	12.81907482779947	12.57255319560837	12.013827500661822	10.00746041419642	12.522621861422047	11.38557764050731	12.084002817052076	10.484353222025751	13.942461110622318	11.921619983798248	10.582054538473377	10.272010977926735	10.734121147582213	12.022388216847306	12.342003424357019	12.08882448949172	12.429175030679252	12.70229769753906	10.455321871977368	12.41160749511061	10.99368885315782	11.790105494071405	10.297820157709467	10.92897892281122	10.378564938945726	12.391392426961945	10.45008718275837	10.645663468238816	10.621094664087726	10.268963441956487	11.68829714531491	11.560797188969493	10.702203524470328	12.936412770051385	10.88900500919817	11.331961385724755	12.123342619906419	10.284278838985838	11.619093206056975	11.58144731293862	10.575507256706068	12.79003699954896	11.49955727880424	11.120786059880563
11.942636104559604	11.34261873519565	11.607992328752275	9.67532754908335	9.354140804996137	10.315927023490671	12.546994564688186	11.88113804456893	11.938193969889127	9.901021670260898	11.870655023180737	11.051951241778244	11.300507421598779	10.094580454787863	12.825290023074361	11.691582193670829	10.257394560619908	10.096011041831488	10.509444210365087	11.17252431013723	11.897988143793219	11.427174749087245	12.08150580535042	11.798750520256922	10.298778496492321	11.65109828365338	10.392210739321559	11.362416359948032	10.037506557938142	10.534136190455204	10.186379825492995	11.660437255866752	9.956816410587638	10.274509834298405	10.310463109155144	9.953722506775412	11.194871461754685	11.302931821942288	10.494650495197604	12.406595215630995	10.940914169279734	10.844294876650778	11.567761903695208	9.87366000972809	11.50887612801667	11.275947073348094	10.479995405568175	12.2131694160592	11.099384966859967	10.461161384093437
11.406959367365976	10.951049773780104	10.990426971878328	9.442207408162945	9.23586950208297	10.083013071790676	11.89823246425794	11.496619117749065	11.190304146631771	9.64365601161311	11.511078776001856	10.347020810110493	11.033223641596535	9.822083356464637	11.670097035106274	11.298519774750579	9.911231267603457	9.473294489356281	10.151753495183408	10.419906534556983	11.744907343644732	10.672352659829231	11.482193396151551	11.12096515742677	9.83860130208098	11.090570987380755	9.848007180474346	10.64584015620863	9.562385320353178	10.365705875926327	9.865972105925765	11.229932432732598	9.44265518852397	10.118813204552856	9.903237942863218	9.699353063924876	10.56523759784526	10.72641300334301	10.158564832145657	11.978378505763152	10.625977074363538	10.506962372601018	10.981943677668891	9.644288440851204	10.690013172393936	11.04340308695193	10.03239377720931	11.990344567610784	10.50633958516797	10.30023922180934
10.991648065700367	10.557952301780883	10.456775480242312	9.052847371108248	8.936817948811738	9.790879375833866	11.178959650944726	10.601953968960979	10.633851873814573	9.30710045883595	10.848334561998303	9.946874221751047	10.566968790410291	9.200994541607752	10.585861010768182	10.88707159295809	9.371095794852996	9.238198550988344	9.874164359446102	9.437588573424698	10.961336685721507	10.070995223533595	10.810781488083645	10.205050024175868	9.725156489610002	10.440148879684381	9.383816579412937	10.1618846794105	9.079151263830518	9.686246123413552	9.8043354418086	10.33091253415894	9.157332903217737	9.651028400064618	9.558921306777625	9.395364972761113	10.101348702010819	10.419757233898883	9.179030112781632	11.236885866051752	10.291314937164158	9.82765953365008	10.275193901927517	9.140023213079301	10.175541041083664	10.706573454659827	9.750182399377174	11.442022959939393	9.752757069204648	9.763963758955821
10.585880820121417	9.841119066773782	9.89538463950129	8.790384634168092	8.80875812505155	9.46803763652713	9.986651711082512	9.871756334479485	9.88453392655691	9.16855907950413	10.168155926035809	9.352928747800734	9.9750315305376	8.889595482700187	9.525198382398981	10.361368067795665	9.158601239040387	9.059433243665968	9.339947817979864	8.59093091016261	10.446849808185858	9.575332616431702	9.9866779366756	9.3971974226092	9.173665017402751	9.779994906240296	8.670122467955691	9.27270595494506	8.819807618919846	8.891290951324448	9.371487407040297	9.86352905972344	8.776223438091725	9.311633470455122	8.72654030055668	9.001127598627956	9.398704114451716	9.491755266016927	8.90928873057275	10.479365997263836	10.29509984190818	9.33155468076365	9.095843561184767	8.80365018101063	9.644978725042847	9.97634480948115	9.11723536963979	10.673448578823264	9.11151258694847	9.29284071253638
9.875328254218415	9.633852822818136	9.199662093931021	8.170158136686176	8.5864792038398	9.167982121250464	9.006142701035424	8.750483986752672	9.305727348051951	8.862220899216524	9.308658386377472	8.754094328245358	9.280172008940717	8.461757603759615	8.087786384411343	9.692533811808	8.391340119332522	8.628055894623472	9.073216123816042	7.989530143001865	9.55833379875537	9.004488638360337	9.032379323413533	8.554328389121123	8.741674421076397	9.190997805246127	8.359138097904927	8.911653667164543	7.761181771107066	8.319099124717528	8.783940901485268	9.143336431445588	8.175009362797967	8.892699281259883	7.9742972602004905	8.417472715764584	9.10853306096123	9.154037915043352	8.276361126675399	9.7872473436086	9.285382192111708	8.983462857623163	8.929329209884623	8.377001454165493	9.080158702689507	9.416285168142476	8.611799417297728	9.759925376472737	8.259020916436947	8.905308766899504
9.176546847991412	9.03160982804623	8.553350648220583	7.864469192719062	8.147587099543172	8.713697301950974	8.290163403809462	7.774176617908363	8.542092014531088	8.544512845078827	8.782739144618496	8.269831342423029	8.24287809494239	7.8895411343922595	6.935035632162817	9.102482879353348	8.10603522687788	8.176098021535568	8.51544929382186	7.114498934409369	8.625207173652619	8.346291678686939	8.239776801909228	7.618053823735223	7.8720488889118565	8.065861240132294	7.947880873910586	8.093422606097208	7.306579101018844	7.776512986527424	8.317601948822544	8.526404308846127	7.631618007257432	8.300144383567696	7.328806796373015	7.941777263930123	8.447304551789067	8.197150016280382	7.690836628641948	9.207611644032273	8.827103365328584	8.125041350865851	7.908939100454775	7.948267993222158	8.054194936746747	8.844810677922467	8.240384279913398	8.705175740460447	7.550945062578081	8.51715356978408
8.212624859754154	8.215779399170959	8.31009237873301	7.542941152377861	7.971289279141583	8.315106942865384	7.369208762918846	7.139284888621012	7.937863839204998	8.26433727578681	8.054877697103871	7.809752813751465	7.429647002989443	7.55521338815804	5.904617411958798	8.783762299229426	7.6175541571225205	7.672688279977628	8.026561974531546	6.569514454610241	7.7645065666940685	7.892097709303079	7.584648202049841	6.880187332346147	7.827925071144694	7.385582462602449	7.603855753979472	7.622752080874889	6.812720498764579	6.885281792850497	7.9508933104104	7.928552408985232	7.131444411336836	7.739241726239308	6.729952583234388	7.633354903957028	7.959534958676031	7.6945836240522025	7.2589738672063024	8.421932127810315	8.4100895153227615	7.658490656789941	7.224790154227343	7.612048907560059	7.467810441638998	8.439263734266081	7.880222339323271	8.162730885404736	6.860512266277573	8.124772787040213
7.683519341672504	7.53776276115101	7.658463007193888	7.184692065972159	7.826457584371713	7.873527619383352	6.6968584841152445	6.658110279692487	7.399896639334368	7.91737520751633	7.208062006325312	7.116864905609661	7.001934889731569	7.132204383166568	5.4148509395959215	8.091769843777959	7.288790958670623	7.157316873374276	7.531579281578776	5.992097935481107	7.244861369883815	7.203369907804206	7.159275331884162	6.143029483795362	7.2179343234414715	6.768427859238758	7.268245663965013	6.850525955397535	6.642206443754768	6.4025679887808735	7.514707231003423	7.092201247372502	6.627624452575052	7.379940709792935	5.987767314623849	7.190874010128153	7.128706727613686	6.889061616225064	6.843255904040561	7.610393541200676	7.5028212343588745	6.82919533833538	6.736302758331945	7.388254767222142	7.209415444876639	7.677461455992187	7.418996441864956	7.547823187401088	6.466618072174442	7.811008490319277
7.074320934389901	7.1693545013664854	7.305553308085528	6.7322016749841085	7.400590482070384	7.56939411220047	6.296483304589501	6.181478641868378	6.8227094124349374	7.691696318017674	6.437077448700064	6.7258534814149344	6.476961264968247	6.750381946151815	4.990376404333414	7.394211559484666	6.810851545057999	6.440932139082298	7.033572107325019	5.557532163671423	6.470096508427615	6.9203484209701855	6.882310028809032	5.530658772861516	6.5549360117964	6.144971877546304	6.951375452039506	6.2579861017205385	6.108915632503443	5.994589774161148	7.041124757302398	6.695688539347885	5.935418148298143	7.010080069057113	5.738838374282136	6.795100507125972	6.602784278150278	6.25088400328002	6.451835936443983	6.859960599245296	7.0983361838518855	6.333488090250836	6.166520666482693	6.987069655630611	6.62267143225986	7.0405810946235245	6.948075276591649	6.965164564820512	5.973190658731003	7.214761607271845
5.981154206695388	6.070299147346605	5.903712153983588	6.133893753315451	6.790916483087186	6.776028538836861	5.491028103859944	5.34043058587107	5.949635523008955	7.1617125354714215	5.046292660336864	5.807670901098108	5.634528725025751	6.095414677335599	4.538369158425495	6.298908244640143	6.021597564809827	5.720512262142094	6.058164716556296	4.917330196142943	5.471222039182207	5.867270572705864	5.8765200657722785	4.831448802021276	5.94561124830851	5.2382235800559185	6.1810814247076005	5.390195172304324	5.664658893318443	5.213997743441435	6.120047378547805	5.4023113253331045	5.474757984726653	6.450320604806073	5.216688784949586	6.229297246179803	5.752015918775252	5.613746396026968	5.5869326228707274	5.898520567006085	6.00934768821288	5.558667135412608	5.280698653478405	6.271118069600451	5.899085291642764	6.20624681682212	5.910870010931393	5.5411610680094086	5.01088157310709	6.4919891754652275
4.856868591505461	5.336500317094989	4.842033843471605	5.5653952598547995	5.934203029562411	6.081236727241727	4.567516009772746	4.910391654306538	5.10684437802917	6.513081415975409	4.281549702797856	5.157916595440988	4.661599533820095	5.253518874509288	3.7913871268007453	5.767249824888838	5.600799955209773	5.2958545950264435	5.2797457515466935	4.195212319059325	4.615278235997339	5.064474033261861	5.155047722422475	4.347074193362784	5.362745067202123	4.468626438400802	5.6090581698655475	4.923190705717454	5.049262986853766	4.6175947994194475	5.470890632758782	4.99308759926699	4.571675624530158	5.840719363305961	4.612844803234468	5.556280725515722	5.145495621742717	4.9377921111564	4.963530591260333	4.894235435945718	5.517417657193923	4.964102223974837	4.342384850492752	5.723367218566532	5.207341006046606	5.163149876024759	5.22145748145171	4.990660313671392	4.369402654005122	6.093295966663101
4.361600448967643	4.837652247830883	4.411827163128581	5.080305142094305	5.558860928553185	5.093425243703849	4.124047402598621	4.394499363400727	4.43089018644586	5.97310101819403	3.705926521577088	4.777995819496906	4.230135562439511	4.909967026641937	3.490150421772398	5.262753244920994	5.178903488869121	4.920166104871052	4.768155262150334	3.7308672437374155	3.9799034421635233	4.213759486926909	4.646275425801626	3.840113736727499	4.920811723805042	4.023505768710533	4.883171580408346	4.363766175956489	4.7290721467022685	4.237711786269179	5.100450975697456	4.4975225582004885	4.174114841158561	5.1881045570996625	4.0128802509920245	5.020617884580283	4.537359545198782	4.379815014968726	4.377586263086894	4.398073573018058	4.7768128739241735	4.542286343382711	3.76035213469929	5.123150716270221	4.7122627097076455	4.585141971860363	4.566623158756417	4.248121531185728	3.8030324489566727	5.543404794180149
3.9803466413619675	4.190809477063668	4.056605273848175	4.769510312008966	5.1775270837855665	4.501464951926509	3.817081457560675	3.8453433158015193	3.9592494657370514	5.139079064694441	3.332875584215136	4.2090785513628886	3.8777631176112823	4.498319122921563	3.2965851485986186	4.748275787453585	4.6049117384482345	4.496055984419471	4.297561714082158	3.347386637385831	3.6231238111777038	3.8486773569791644	4.219433625832012	3.4138901427720505	4.530207358025899	3.641327652834097	4.417213193940502	4.108409845653678	4.446214792912944	3.933601410013376	4.8719674606783325	4.136452714462132	3.7142309930027055	4.772942962713324	3.832417106661788	4.300008511052776	4.311059875896796	3.9147278253280273	4.195166147143565	3.8430315115403944	4.34309638640467	4.162234773579687	3.454836635230848	4.501583138116692	4.374815344402384	4.281806280103704	4.164910738149279	3.8549877785352638	3.4700333056397223	4.780023755497558
[truncated: 4 more columns]
