# Supplementary material for: Recovery of neural dynamics criticality in personalized whole-brain models of stroke
Source: Nat Commun. 2022 Jun 27;13:3683. doi: 10.1038/s41467-022-30892-6 (PMC9237050; doi:10.1038/s41467-022-30892-6)
Supplement: Supplementary file 3 — Source Data [file 41467_2022_30892_MOESM3_ESM.zip › Source_Data/SupFig10-SupFig16/patients/Patients_t2_S1.csv]

33	35	43	44	48	49	50	51	56	58	60	62	64	71	73	78	79	82	83	84	87	88	90	92	93	97	99	100	101	104	105	109	111	115	119	120	122	124	131	133	135	138	140	142	145	151	155	161	162	165
47.488	35.7898421052632	51.9776842105263	43.0329473684211	35.4175263157895	44.9312631578947	57.6903157894737	57.7534736842105	37.4227894736842	50.7742631578947	58.1634210526316	51.166	50.1229473684211	23.4671052631579	45.4293684210526	47.4408947368421	62.5212631578947	51.5239473684211	48.5452105263158	54.2812105263158	54.8981052631579	37.8841578947368	58.1153157894737	56.6733157894737	56.1366315789474	60.93	43.818	59.1365263157895	59.2954736842105	41.0485789473684	61.6223157894737	58.6954210526316	42.9791578947368	36.7586315789474	40.7367368421053	48.5113684210526	43.1869473684211	60.2135263157895	44.8995789473684	50.0558947368421	44.5354210526316	52.8745263157895	43.1304736842105	58.0189473684211	61.3482631578947	57.4327368421053	58.2067894736842	52.7315263157895	50.4365263157895	55.0591578947368
45.3279473684211	33.2652105263158	50.3998421052632	40.2985263157895	33.0644736842105	42.5347894736842	56.4271578947368	56.3825263157895	35.4190526315789	48.8097894736842	56.759	49.0588421052632	48.1246842105263	21.2730526315789	43.3065263157895	45.0854210526316	61.6718421052632	49.9547894736842	46.6406842105263	52.5124736842105	53.2824210526316	35.5977368421053	56.7768947368421	55.1354210526316	54.8575789473684	59.818105263157904	41.9392105263158	57.8821578947368	58.0702105263158	38.8149473684211	60.7797368421053	57.3495263157895	41.0200526315789	34.6653157894737	38.3115263157895	46.3101578947368	40.9423157894737	59.0531578947368	42.5185263157895	48.1968421052632	42.319	51.2504736842105	40.4252631578947	56.6213157894737	60.2863684210526	56.1034210526316	56.7004210526316	50.7961052631579	48.6447368421053	53.5433157894737
44.6333684210526	32.7074736842105	49.7220526315789	39.7486315789474	32.5811052631579	41.4758421052632	55.8257894736842	55.745052631579	34.9621578947368	48.0552105263158	56.0816842105263	48.102	47.3097894736842	20.7510526315789	42.4757894736842	44.3465263157895	60.9237894736842	49.1717894736842	45.4896842105263	51.6257894736842	52.4247368421053	34.7205263157895	56.0595263157895	54.0921578947368	53.9682631578947	59.2213684210526	41.1805789473684	56.8453684210526	57.4704210526316	38.2075263157895	60.1887368421053	56.4722631578947	40.2493684210526	33.8105263157895	37.363	45.5405263157895	40.072	58.3073157894737	41.6700526315789	47.1715263157895	41.4135263157895	50.3232105263158	39.7892105263158	55.8225789473684	59.5983684210526	55.3287368421053	55.8516315789474	49.8884736842105	47.7894736842105	52.8941052631579
43.3276315789474	31.5436315789474	48.4657368421053	38.7666315789474	31.7491052631579	40.2388947368421	54.8351052631579	54.5340526315789	34.2051578947368	47.0768421052632	55.0754210526316	46.7448947368421	46.0292105263158	19.9276842105263	41.195	43.0174210526316	59.9471578947368	48.0101052631579	44.1245789473684	50.71	51.1131052631579	33.5767368421053	54.9020526315789	52.8338947368421	52.593	58.0916315789474	40.0878947368421	55.4324210526316	56.4956315789474	37.265	59.3598421052632	55.3476842105263	39.1677368421053	32.574947368421	35.7290526315789	44.5204736842105	38.7792105263158	57.2546842105263	40.5923684210526	45.7782631578947	40.4816842105263	49.1708421052632	38.5917894736842	54.7713684210526	58.611	54.1957894736842	54.6453157894737	48.6013157894737	46.6262631578947	51.7886842105263
41.6441578947368	29.845	46.6751052631579	36.9491578947368	30.5777894736842	38.2117894736842	53.5601052631579	53.0092105263158	32.7378947368421	45.5476315789474	53.6167894736842	44.8124736842105	44.4167368421053	18.8973157894737	39.8242631578947	41.1497368421053	58.3648421052632	46.2502631578947	42.135052631579	49.2328421052632	49.3111578947368	32.0878947368421	53.2851052631579	51.0394210526316	51.0598421052632	56.7701578947368	38.6204736842105	53.517	55.1241578947368	35.9873157894737	58.0730526315789	53.4739473684211	37.5372105263158	30.9944210526316	33.9202631578947	43.0921578947368	37.1216842105263	55.6431578947368	38.7772631578947	44.0003157894737	38.6546842105263	47.5830526315789	36.8755263157895	53.1852105263158	57.2322105263158	52.4522105263158	53.1375789473684	46.8746315789474	45.0166315789474	50.1561052631579
39.3737894736842	27.9719473684211	44.5044210526316	34.8575263157895	28.951	35.8368421052632	51.7371052631579	50.7499473684211	31.0772631578947	43.3273157894737	51.5931578947368	42.2493157894737	42.1	17.7233684210526	37.5827368421053	38.8581578947368	55.992052631579	44.0927368421053	39.6418421052632	47.2008421052632	46.8156842105263	30.2594210526316	50.9287368421053	48.5206315789474	48.6235789473684	54.7017368421053	36.6098947368421	50.7544736842105	53.0456315789474	34.059052631579	56.2293684210526	50.9017368421053	35.3458947368421	28.9877368421053	31.4824210526316	40.8602631578947	34.5536842105263	53.4746315789474	36.2612631578947	41.2063157894737	36.7975789473684	45.4355263157895	34.8750526315789	50.9707894736842	55.2194736842105	50.0345263157895	50.8757368421053	44.2003157894737	42.9055789473684	47.807
36.3227368421053	25.8214210526316	41.1038421052632	32.1417368421053	26.6682631578947	33.0807368421053	49.1152105263158	47.582	28.7620526315789	40.3533684210526	48.937947368421	38.9705263157895	38.6662631578947	16.5034736842105	34.8374736842105	35.8893684210526	52.8681578947368	40.9688947368421	36.0868421052632	44.4642631578947	43.3465263157895	27.4799473684211	47.6364736842105	44.9461578947368	45.4042105263158	51.6598421052632	34.1395263157895	47.0821578947368	50.2837894736842	31.3958947368421	53.5320526315789	47.083	32.4884210526316	26.1371052631579	28.633	37.8796842105263	31.3993684210526	50.2291052631579	32.9996842105263	37.5302105263158	34.0763157894737	42.493	32.312	47.7121052631579	52.1883684210526	46.5895789473684	47.6448421052632	40.934368421052604	39.7760526315789	44.6387368421053
32.281	23.2645263157895	36.7118947368421	28.4481578947368	23.6014736842105	29.4963157894737	44.873	43.1072105263158	25.6284210526316	36.1524210526316	44.9699473684211	34.340526315789504	34.5949473684211	14.7503684210526	31.4531052631579	32.0006842105263	48.5854210526316	36.6815263157895	31.8707894736842	40.4193157894737	38.9635789473684	24.2042631578947	43.1312105263158	40.090526315789504	40.7120526315789	47.7434210526316	30.7994210526316	42.3824736842105	46.0880526315789	28.3830526315789	49.385	42.4063684210526	29.0607894736842	22.9263157894737	25.3772631578947	34.1779473684211	27.6676315789474	45.5224210526316	28.7683684210526	33.1682631578947	30.3774736842105	38.2575789473684	28.6681052631579	43.4361578947368	48.3413684210526	41.6704210526316	43.3771052631579	36.6992105263158	35.6013684210526	40.774
27.4701052631579	20.5244736842105	31.0022105263158	24.5054736842105	20.1515789473684	25.4446842105263	39.2034736842105	37.9910526315789	22.404684210526302	31.4928947368421	39.1081578947368	29.5230526315789	29.3014210526316	13.2136842105263	27.485	27.3716842105263	42.6465789473684	30.8	26.9441052631579	34.8889473684211	33.3955263157895	20.6373684210526	37.1164736842105	33.9088947368421	35.8238421052632	42.1348947368421	26.6406842105263	36.2234736842105	40.1443684210526	25.0628947368421	43.1799473684211	36.3811052631579	24.7575789473684	19.2501052631579	20.9776842105263	29.1556315789474	23.5324210526316	40.058	23.7616315789474	28.4450526315789	26.6396315789474	32.9588421052632	24.6595789473684	37.7033157894737	42.8220526315789	36.1266315789474	37.7741052631579	31.5594210526316	30.9002105263158	35.2513684210526
25.6655789473684	19.2191578947368	28.6027368421053	22.7235789473684	18.6316315789474	23.3234210526316	36.6964736842105	36.0372631578947	21.2803157894737	29.6504736842105	36.5283157894737	27.4653684210526	27.3955789473684	12.3423157894737	25.9816315789474	25.5344210526316	39.558	28.3003157894737	24.9831578947368	32.8278421052632	31.3493157894737	19.1861052631579	34.7408947368421	30.7062631578947	33.8147368421053	39.7766842105263	24.9879473684211	33.5651052631579	37.6654210526316	23.5967894736842	40.5346842105263	33.8946842105263	22.7598421052632	17.8363157894737	19.4312631578947	26.8502105263158	22.0175789473684	37.5287368421053	21.7294210526316	26.0567894736842	25.1574210526316	30.9681052631579	22.8521578947368	35.7903684210526	40.2748421052632	33.5419473684211	35.3194736842105	29.5058947368421	28.5492105263158	33.0778947368421
23.9564210526316	17.7383684210526	26.3393157894737	20.8761578947368	17.2027368421053	21.8592631578947	33.8893157894737	33.4485789473684	20.0125789473684	27.3854736842105	34.1491052631579	25.7731578947368	25.5188421052632	11.6577894736842	24.1065263157895	23.8901052631579	36.9593157894737	25.4476315789474	23.0157368421053	30.6510526315789	29.1058947368421	17.7332631578947	31.9218947368421	27.5492631578947	31.3727368421053	36.9432631578947	22.6910526315789	30.9185263157895	34.3768947368421	21.7268421052632	37.3275789473684	30.9294210526316	20.8369473684211	16.903	18.0929473684211	24.5917368421053	20.2514210526316	34.9006842105263	19.7037894736842	24.0872631578947	23.5692105263158	28.2812631578947	21.0624210526316	33.6547368421053	37.8841578947368	30.8631052631579	32.7134210526316	27.5875789473684	26.3524210526316	30.6791578947368
22.5278421052632	16.7969473684211	24.9499473684211	19.7016842105263	16.3631578947368	20.0545789473684	31.8743157894737	31.9025789473684	19.307	25.7045263157895	32.3013157894737	24.4381052631579	24.1336842105263	11.4438421052632	23.1958947368421	22.9011578947368	34.6203157894737	23.5424210526316	21.5349473684211	28.909	27.6665263157895	16.9456842105263	29.9261052631579	25.7613157894737	29.6160526315789	35.1797894736842	21.3463157894737	29.4579473684211	32.5384210526316	20.9098947368421	35.2236842105263	29.5034736842105	19.8625789473684	15.747	16.8744210526316	23.1185263157895	19.247	33.1360526315789	18.5607894736842	22.7662105263158	22.4193157894737	26.9361052631579	20.0340526315789	32.222	36.0022631578947	28.9175789473684	31.1920526315789	25.8910526315789	25.0986315789474	29.1445263157895
21.2205789473684	15.9787894736842	23.2307894736842	18.5469473684211	15.4952631578947	18.9348421052632	29.9915263157895	30.3256315789474	18.6613157894737	24.2098421052632	30.2541052631579	23.2926842105263	22.9124736842105	10.8615263157895	21.6805789473684	21.6029473684211	32.8185263157895	21.9263684210526	20.4294736842105	27.3033157894737	26.097	16.0231578947368	27.7397894736842	23.5576842105263	28.4800526315789	33.5177368421053	20.1896315789474	27.4930526315789	30.5139473684211	19.9064210526316	32.9052105263158	27.6217368421053	18.4717368421053	14.434	15.9782105263158	21.2129473684211	18.2882631578947	31.2034210526316	17.6199473684211	21.1591578947368	21.1202105263158	25.2477368421053	18.3656315789474	30.5000526315789	34.1508421052632	27.0461052631579	29.7667368421053	24.2083157894737	23.5514736842105	27.4113157894737
17.7628947368421	14.0892631578947	19.8864210526316	16.2559473684211	13.5764736842105	15.9491578947368	25.8525789473684	26.8098947368421	16.8178947368421	21.2370526315789	26.7271578947368	20.0052631578947	20.1553157894737	9.75436842105263	19.3523684210526	19.0758421052632	28.7099473684211	18.5675789473684	17.712	24.0474210526316	22.7498947368421	14.0435263157895	23.8076842105263	19.3753684210526	25.319	29.2734210526316	17.8660526315789	23.5106315789474	26.0441578947368	17.7202631578947	27.8097368421053	23.5524736842105	15.9632105263158	12.6992631578947	14.1964210526316	17.4013684210526	15.402	27.6753684210526	15.2852631578947	18.8025789473684	18.3940526315789	21.7698947368421	15.7995263157895	27.3383157894737	30.3757368421053	23.2986842105263	26.2762631578947	21.1337368421053	20.5810526315789	23.2826842105263
16.4704210526316	13.343	18.2053684210526	14.9667368421053	12.6314736842105	14.0551578947368	24.0447894736842	24.8749473684211	16.2331578947368	19.6095263157895	24.8882631578947	18.2211578947368	18.601	9.5061052631579	17.7705263157895	18.0712105263158	26.0641052631579	17.1765789473684	16.5507368421053	22.3594736842105	21.1398421052632	12.8346315789474	21.6653684210526	17.6410526315789	23.7242105263158	27.0461578947368	16.7262631578947	21.7245263157895	24.2215263157895	16.4672105263158	25.0298947368421	22.1700526315789	14.5298421052632	11.3613157894737	13.0537368421053	15.943	14.4432631578947	25.7226842105263	14.1519473684211	17.6057368421053	17.0185789473684	20.2185263157895	14.9232631578947	25.7520526315789	28.1095789473684	21.8056315789474	24.7065263157895	19.2075263157895	19.1629473684211	21.4161052631579
15.4631578947368	12.5053684210526	16.6040526315789	13.8939473684211	11.4472631578947	13.0561052631579	22.2005789473684	23.1450526315789	14.7812631578947	17.8574210526316	22.5337368421053	16.9171052631579	17.1956842105263	8.9611052631579	16.2795789473684	16.8409473684211	23.8056842105263	15.4992105263158	14.8820526315789	20.4217894736842	19.6696842105263	12.1013157894737	19.4134210526316	15.901	21.8657368421053	24.5178421052632	15.7968947368421	19.8359473684211	22.2704736842105	15.5059473684211	22.2038421052632	20.2924736842105	13.0838947368421	10.9352631578947	11.9911052631579	14.3895789473684	13.2545789473684	23.0862105263158	12.7918421052632	16.4627368421053	16.1244210526316	17.9737894736842	13.9129473684211	22.961	26.0156842105263	20.6120526315789	22.7350526315789	17.7968947368421	17.4125263157895	18.8102631578947
14.1437368421053	11.4184736842105	15.1394736842105	12.5996842105263	10.8448947368421	11.8912631578947	20.1086315789474	21.1223157894737	13.506	16.2840526315789	20.4422631578947	15.5024210526316	15.9015263157895	8.47389473684211	15.3992105263158	15.0624210526316	21.5728947368421	13.6884736842105	13.7505789473684	18.776	18.0271052631579	11.0527368421053	17.6963684210526	14.1527368421053	20.2064210526316	21.8548947368421	13.8053157894737	18.2591052631579	19.3437368421053	14.3806842105263	19.1754736842105	18.4169473684211	12.3915789473684	10.1890526315789	10.9202105263158	13.1391052631579	12.2732631578947	20.7421052631579	12.2794736842105	15.5871052631579	14.648	16.2411578947368	12.6849473684211	21.4258947368421	23.1382631578947	18.2583684210526	20.8524210526316	16.1038947368421	15.5093157894737	17.518473684210502
12.6586315789474	10.6535789473684	13.903	10.8898421052632	10.0982631578947	10.2670526315789	18.3126842105263	19.3582631578947	12.3595789473684	14.7341578947368	18.3774210526316	14.0457368421053	14.2746842105263	7.86242105263158	14.1268421052632	13.7367894736842	19.4158421052632	12.6374210526316	12.4756842105263	17.1022631578947	16.579	10.0054210526316	15.5499473684211	12.9188947368421	18.1423157894737	19.7126842105263	12.4560526315789	16.4717368421053	16.2045789473684	13.0798421052632	16.2795263157895	16.8824736842105	11.1094210526316	9.135	10.2612105263158	11.6848421052632	11.2623684210526	19.2204736842105	11.2560526315789	13.9565789473684	13.3414210526316	14.6121052631579	11.812	18.9717368421053	21.2294210526316	16.0908947368421	18.1251578947368	14.1818947368421	14.0863157894737	16.0914210526316
11.4143684210526	9.69894736842105	11.8402105263158	9.68852631578947	9.23689473684211	9.67431578947368	15.6448421052632	17.2405263157895	11.3610526315789	13.6203157894737	16.3108947368421	12.8161052631579	12.8923157894737	7.481	12.8313157894737	12.2006315789474	17.3363157894737	11.2252631578947	11.2190526315789	15.4199473684211	14.5912631578947	8.60663157894737	14.1038421052632	11.6030526315789	16.1518947368421	17.3213157894737	11.5607894736842	15.0076315789474	14.2021578947368	12.2017368421053	13.5977368421053	14.1559473684211	10.2826842105263	8.33415789473684	9.32436842105263	10.4113157894737	10.4604736842105	17.4250526315789	10.1646315789474	12.6681578947368	12.2443684210526	12.9990526315789	10.4220526315789	16.6656842105263	18.3322105263158	13.8001052631579	16.0620526315789	13.1627368421053	12.8029473684211	14.499
10.3922631578947	8.71310526315789	10.2185789473684	8.52526315789474	8.24105263157895	8.80168421052632	13.4029473684211	15.5765263157895	10.1698421052632	12.0976315789474	14.2565263157895	11.6304210526316	11.567	7.02136842105263	11.206	10.6911052631579	15.1058421052632	9.34636842105263	9.94705263157895	13.3394736842105	13.3055789473684	7.82278947368421	12.4748421052632	10.4126315789474	14.1189473684211	14.8684736842105	10.3531052631579	13.5315263157895	11.6458421052632	10.1874210526316	11.1286315789474	12.1841578947368	9.47005263157895	7.89068421052632	8.5221052631579	9.23526315789474	9.49042105263158	15.2078421052632	9.31047368421053	11.1770526315789	11.0218947368421	11.0918947368421	9.24584210526316	14.3954210526316	16.4455789473684	11.7236315789474	14.089	11.6175789473684	11.5385263157895	12.6428947368421
9.35142105263158	7.73084210526316	8.84452631578947	7.47657894736842	7.17442105263158	8.114	11.5273684210526	13.5469473684211	9.53405263157895	10.756	12.6340526315789	10.2134736842105	10.1067894736842	6.46063157894737	9.88163157894737	9.10305263157895	13.1214736842105	8.29473684210526	9.02136842105263	11.5157368421053	11.4104736842105	6.81721052631579	10.7988947368421	9.474	11.9367894736842	13.1093684210526	9.04015789473684	11.8915263157895	9.76578947368421	9.12315789473684	9.46642105263158	10.6432631578947	8.61421052631579	7.18705263157895	7.86884210526316	7.99294736842105	8.63815789473684	13.3106315789474	8.26047368421053	9.93457894736842	10.1924210526316	9.12794736842105	8.13368421052632	12.3646315789474	13.9636842105263	10.3836842105263	11.9216842105263	10.1444210526316	10.6132631578947	11.2371578947368
8.28436842105263	7.11484210526316	7.97805263157895	6.41815789473684	6.32584210526316	7.43905263157895	9.92931578947368	11.8481052631579	8.55821052631579	9.53857894736842	11.1284736842105	9.27952631578947	9.05594736842105	6.15452631578947	8.87384210526316	7.91057894736842	10.9157894736842	7.14868421052632	7.70115789473684	9.9711578947368409	9.95978947368421	5.97005263157895	9.08284210526316	8.58073684210526	10.0105263157895	10.9763157894737	8.11515789473684	10.6793157894737	8.44336842105263	8.22705263157895	7.59494736842105	9.75147368421053	8.02321052631579	6.30184210526316	7.15563157894737	7.11168421052632	8.15215789473684	11.3674736842105	7.47436842105263	9.07878947368421	8.67136842105263	8.06168421052632	6.75252631578947	10.9603157894737	11.0748421052632	8.79984210526316	10.6163684210526	8.89147368421053	9.08557894736842	9.13647368421053
7.38584210526316	6.10321052631579	6.64615789473684	5.64421052631579	5.69915789473684	7.00863157894737	8.66789473684211	10.0273684210526	7.42089473684211	8.16126315789474	9.15678947368421	8.431	7.92047368421053	5.71705263157895	7.42678947368421	7.21863157894737	9.17315789473684	6.50242105263158	6.95394736842105	7.91073684210526	8.98368421052632	5.32657894736842	7.70994736842105	7.87957894736842	8.56784210526316	8.82657894736842	7.11821052631579	9.68063157894737	7.21973684210526	6.79378947368421	5.93968421052632	8.09884210526316	6.78415789473684	5.58752631578947	6.43752631578947	6.35884210526316	7.32110526315789	9.32110526315789	6.71768421052632	8.20531578947368	7.15926315789474	6.97763157894737	6.05178947368421	9.40257894736842	8.84168421052632	7.60389473684211	8.59863157894737	7.74936842105263	8.0738947368421	7.69578947368421
6.52294736842105	5.77884210526316	6.046	4.99973684210526	4.97047368421053	6.32657894736842	7.06536842105263	8.8018947368421	6.79647368421053	7.42784210526316	8.10547368421053	7.39389473684211	7.23442105263158	5.43078947368421	6.02715789473684	6.549	8.04921052631579	5.82052631578947	6.18168421052632	7.08678947368421	7.40273684210526	5.11442105263158	6.63673684210526	7.12042105263158	7.2658947368421	7.414	6.35578947368421	8.3688947368421	6.34026315789474	6.14257894736842	5.14473684210526	6.93684210526316	6.02415789473684	5.287	6.07347368421053	5.45721052631579	6.69484210526316	8.18657894736842	5.65884210526316	6.95184210526316	6.62873684210526	6.37815789473684	5.57410526315789	8.34736842105263	7.02294736842105	6.50226315789474	7.33873684210526	7.11515789473684	7.03578947368421	6.68452631578947
5.75778947368421	5.20536842105263	5.52094736842105	4.38242105263158	4.39031578947368	5.93926315789474	5.91768421052632	7.52605263157895	6.11526315789474	5.64921052631579	7.22168421052632	6.57215789473684	6.42168421052632	5.00436842105263	4.94447368421053	5.95847368421053	6.66926315789474	5.41721052631579	5.48157894736842	5.96878947368421	6.26505263157895	4.71236842105263	5.61805263157895	6.46994736842105	6.59505263157895	6.626	5.57215789473684	7.41557894736842	5.62478947368421	5.20842105263158	4.48473684210526	5.86036842105263	5.46447368421053	4.84857894736842	5.49942105263158	4.97542105263158	6.25073684210526	7.11542105263158	4.87563157894737	5.88694736842105	5.8317368421052604	5.73063157894737	5.00831578947368	7.30647368421053	5.90373684210526	5.81378947368421	6.39536842105263	6.45105263157895	5.79605263157895	5.80773684210526
5.073	4.59868421052632	4.94894736842105	4.08563157894737	4.15152631578947	5.48352631578947	5.15926315789474	6.33936842105263	5.38926315789474	5.32784210526316	6.05236842105263	5.76205263157895	5.72842105263158	4.70363157894737	4.43857894736842	5.364	5.68810526315789	4.90678947368421	4.94147368421053	4.99457894736842	5.49326315789474	4.42073684210526	4.84026315789474	5.72042105263158	5.74984210526316	5.98794736842105	4.89389473684211	6.75121052631579	4.81231578947368	4.57594736842105	3.97178947368421	5.39268421052632	4.635	4.48131578947368	5.17578947368421	4.53194736842105	5.25684210526316	6.02578947368421	4.61805263157895	5.08573684210526	5.24852631578947	4.90915789473684	4.63773684210526	6.31573684210526	4.82431578947368	4.88615789473684	5.6971052631579	5.85942105263158	5.03068421052632	5.14389473684211
4.58394736842105	4.08252631578947	4.49368421052632	3.71047368421053	4.02047368421053	4.91752631578947	4.24168421052632	5.43715789473684	4.95089473684211	4.54168421052632	5.23342105263158	5.26484210526316	4.94547368421053	4.46826315789474	4.05226315789474	4.47731578947368	5.21168421052632	4.48047368421053	4.49205263157895	4.40194736842105	5.08189473684211	4.186	4.55163157894737	5.13168421052632	4.775	5.32615789473684	4.37589473684211	5.91821052631579	4.34557894736842	4.12115789473684	3.56352631578947	4.57857894736842	4.415	4.09205263157895	4.74773684210526	4.10563157894737	4.88731578947368	5.26205263157895	4.26942105263158	4.47652631578947	4.74378947368421	4.43357894736842	4.30152631578947	5.55657894736842	4.18889473684211	4.48421052631579	5.17663157894737	5.08673684210526	4.38131578947368	4.3941052631579
3.63915789473684	3.61268421052632	3.85173684210526	3.33505263157895	3.38373684210526	4.22794736842105	3.44063157894737	4.256	4.17778947368421	3.48921052631579	3.98026315789474	4.29352631578947	3.88373684210526	3.88936842105263	3.41378947368421	3.92478947368421	4.159	3.54021052631579	3.91542105263158	3.54347368421053	3.94405263157895	3.39278947368421	3.59163157894737	4.26631578947368	4.02794736842105	4.09436842105263	3.83284210526316	4.36442105263158	3.59142105263158	3.28615789473684	2.96647368421053	3.73026315789474	3.84694736842105	3.67873684210526	3.81105263157895	3.57315789473684	3.98784210526316	4.205	3.59089473684211	3.68110526315789	3.88257894736842	3.80026315789474	3.57789473684211	4.49810526315789	3.57294736842105	3.63068421052632	4.12826315789474	4.12589473684211	3.62410526315789	3.69073684210526
2.88310526315789	3.06884210526316	3.33689473684211	2.94389473684211	2.977	3.54	2.87021052631579	3.52557894736842	3.63821052631579	2.92457894736842	3.29578947368421	3.67684210526316	3.18421052631579	3.52789473684211	2.97889473684211	3.48178947368421	3.20952631578947	2.94705263157895	3.30384210526316	3.18684210526316	3.41015789473684	2.98363157894737	3.11947368421053	3.49368421052632	3.43426315789474	3.54542105263158	3.27568421052632	3.74726315789474	2.89921052631579	2.73752631578947	2.50905263157895	3.28994736842105	3.41705263157895	3.13489473684211	3.22784210526316	3.18952631578947	3.20484210526316	3.26794736842105	3.13794736842105	3.22884210526316	3.41615789473684	3.30547368421053	3.06310526315789	3.53705263157895	3.05878947368421	3.25215789473684	3.21910526315789	3.51847368421053	3.17873684210526	3.04731578947368
2.49847368421053	2.66547368421053	2.85942105263158	2.65705263157895	2.59315789473684	3.15947368421053	2.45115789473684	2.84684210526316	3.06942105263158	2.43668421052632	2.65405263157895	3.11421052631579	2.79484210526316	3.02421052631579	2.60152631578947	3.03926315789474	2.72294736842105	2.51131578947368	2.66910526315789	2.79605263157895	2.995	2.65652631578947	2.67289473684211	3.07005263157895	3.08973684210526	3.03821052631579	2.75436842105263	3.28842105263158	2.471	2.51068421052632	2.19157894736842	2.79610526315789	3.04657894736842	2.79689473684211	2.90026315789474	2.86784210526316	2.82684210526316	2.86373684210526	2.85089473684211	2.81994736842105	2.92363157894737	2.81457894736842	2.70384210526316	3.05342105263158	2.65621052631579	2.94457894736842	2.74373684210526	3.12868421052632	2.81347368421053	2.55205263157895
2.23978947368421	2.47263157894737	2.46942105263158	2.40647368421053	2.34452631578947	2.77557894736842	2.16184210526316	2.51605263157895	2.74163157894737	2.18978947368421	2.39973684210526	2.67989473684211	2.49236842105263	2.75689473684211	2.38705263157895	2.65273684210526	2.46015789473684	2.35684210526316	2.42473684210526	2.36994736842105	2.69621052631579	2.40542105263158	2.41431578947368	2.70952631578947	2.70642105263158	2.69147368421053	2.46673684210526	2.84078947368421	2.22715789473684	2.22647368421053	1.98378947368421	2.37594736842105	2.68573684210526	2.55778947368421	2.66536842105263	2.62726315789474	2.46226315789474	2.51931578947368	2.64721052631579	2.64	2.52789473684211	2.55484210526316	2.35326315789474	2.65047368421053	2.34121052631579	2.59515789473684	2.43342105263158	2.79526315789474	2.55284210526316	2.38315789473684
[truncated: 9 more columns]
