# Supplementary material for: Recovery of neural dynamics criticality in personalized whole-brain models of stroke
Source: Nat Commun. 2022 Jun 27;13:3683. doi: 10.1038/s41467-022-30892-6 (PMC9237050; doi:10.1038/s41467-022-30892-6)
Supplement: Supplementary file 3 — Source Data [file 41467_2022_30892_MOESM3_ESM.zip › Source_Data/SupFig10-SupFig16/patients/Patients_t2_S2.csv]

33	35	43	44	48	49	50	51	56	58	60	62	64	71	73	78	79	82	83	84	87	88	90	92	93	97	99	100	101	104	105	109	111	115	119	120	122	124	131	133	135	138	140	142	145	151	155	161	162	165
5.18021052631579	7.82594736842105	4.01789473684211	5.53573684210526	6.55821052631579	5.46452631578947	2.48915789473684	2.81931578947368	7.58784210526316	3.85726315789474	2.39894736842105	4.27473684210526	4.49521052631579	8.09326315789474	5.53773684210526	5.25963157894737	1.60957894736842	3.41757894736842	5.39563157894737	3.31194736842105	3.24273684210526	5.81794736842105	2.63915789473684	2.58247368421053	3.30178947368421	1.88110526315789	5.16868421052632	2.70494736842105	1.96247368421053	4.84847368421053	1.57294736842105	2.59305263157895	5.92142105263158	6.43226315789474	6.8958947368421	3.37973684210526	5.72621052631579	1.96852631578947	6.07368421052632	4.18073684210526	5.15194736842105	3.70289473684211	4.85242105263158	2.714	1.82363157894737	2.82589473684211	2.48926315789474	3.63210526315789	4.25426315789474	3.41784210526316
5.17673684210526	7.674	3.96831578947368	5.34426315789474	6.20363157894737	5.43636842105263	2.43510526315789	2.79073684210526	7.24905263157895	3.75231578947368	2.39610526315789	4.33736842105263	4.50189473684211	7.55205263157895	5.38326315789474	5.18236842105263	1.58610526315789	3.33984210526316	5.33994736842105	3.276	3.267	5.50747368421053	2.59163157894737	2.57615789473684	3.25515789473684	1.91363157894737	5.03236842105263	2.70105263157895	1.936	4.74126315789474	1.54136842105263	2.59115789473684	5.81215789473684	6.22526315789474	6.74694736842105	3.25736842105263	5.55447368421053	1.93931578947368	6.08326315789474	4.08142105263158	4.96352631578947	3.72194736842105	4.77042105263158	2.74421052631579	1.80189473684211	2.83747368421053	2.50815789473684	3.65531578947368	4.20131578947368	3.42589473684211
5.20636842105263	7.65373684210526	4.01826315789474	5.39894736842105	6.16694736842105	5.51115789473684	2.48021052631579	2.83742105263158	7.15505263157895	3.82315789473684	2.44673684210526	4.45310526315789	4.55368421052632	7.44194736842105	5.407	5.24047368421053	1.61689473684211	3.31689473684211	5.47905263157895	3.33184210526316	3.29694736842105	5.609	2.63557894736842	2.61810526315789	3.39684210526316	1.90215789473684	5.09568421052632	2.75973684210526	1.95252631578947	4.76284210526316	1.57826315789474	2.66547368421053	5.83421052631579	6.23136842105263	6.82047368421053	3.33836842105263	5.62731578947368	1.96815789473684	6.05389473684211	4.21263157894737	5.09573684210526	3.81257894736842	4.76415789473684	2.75884210526316	1.82489473684211	2.87815789473684	2.55889473684211	3.74726315789474	4.29210526315789	3.45752631578947
5.38021052631579	7.62610526315789	4.11778947368421	5.40505263157895	6.15552631578947	5.50805263157895	2.47273684210526	3.00152631578947	7.08794736842105	3.89905263157895	2.55084210526316	4.55036842105263	4.61984210526316	7.34257894736842	5.49294736842105	5.377	1.64252631578947	3.44915789473684	5.55189473684211	3.38778947368421	3.42457894736842	5.60389473684211	2.724	2.72526315789474	3.46936842105263	1.96736842105263	5.20278947368421	2.91084210526316	2.03557894736842	4.795	1.58589473684211	2.71910526315789	5.8894210526315796	6.35942105263158	6.86105263157895	3.34473684210526	5.76321052631579	2.01615789473684	6.09542105263158	4.37284210526316	5.08163157894737	3.92184210526316	4.88568421052632	2.84005263157895	1.84231578947368	3.00784210526316	2.60110526315789	3.84436842105263	4.38547368421053	3.55942105263158
5.53215789473684	7.64568421052632	4.34221052631579	5.49289473684211	6.17668421052632	5.67252631578947	2.53415789473684	3.133	7.1138947368421	4.00194736842105	2.67947368421053	4.73552631578947	4.71231578947368	7.13468421052632	5.60047368421053	5.49710526315789	1.72805263157895	3.606	5.67642105263158	3.46742105263158	3.53621052631579	5.57905263157895	2.80768421052632	2.83536842105263	3.54515789473684	2.01568421052632	5.29436842105263	3.08842105263158	2.10789473684211	4.852	1.652	2.86668421052632	5.96363157894737	6.35173684210526	6.89052631578947	3.44847368421053	5.79594736842105	2.18305263157895	6.19221052631579	4.52915789473684	5.26626315789474	4.03794736842105	4.90142105263158	2.93426315789474	1.92631578947368	3.139	2.69931578947368	3.95005263157895	4.49889473684211	3.64321052631579
5.59621052631579	7.57068421052632	4.50215789473684	5.61336842105263	6.13373684210526	5.71073684210526	2.65568421052632	3.32389473684211	7.03126315789474	4.19915789473684	2.86142105263158	4.98163157894737	4.92078947368421	6.85678947368421	5.75057894736842	5.69894736842105	1.89531578947368	3.70942105263158	5.78126315789474	3.60736842105263	3.75457894736842	5.53105263157895	3.02668421052632	3.01589473684211	3.73410526315789	2.13194736842105	5.38105263157895	3.31542105263158	2.26268421052632	4.96768421052632	1.72542105263158	3.13252631578947	6.05684210526316	6.22152631578947	6.85084210526316	3.62610526315789	5.96542105263158	2.28115789473684	6.23273684210526	4.78305263157895	5.26715789473684	4.21394736842105	5.00926315789474	3.10242105263158	2.01289473684211	3.36278947368421	2.91289473684211	4.11242105263158	4.61621052631579	3.84989473684211
5.72747368421053	7.35336842105263	4.74057894736842	5.54531578947368	6.07236842105263	5.74521052631579	2.80078947368421	3.57894736842105	6.88089473684211	4.36052631578947	3.07073684210526	5.17357894736842	5.14605263157895	6.41173684210526	5.81715789473684	5.821	2.10836842105263	3.93563157894737	5.8748947368421	3.84552631578947	3.97	5.45552631578947	3.25426315789474	3.28352631578947	4.05236842105263	2.32015789473684	5.46057894736842	3.65236842105263	2.45094736842105	5.07636842105263	1.91442105263158	3.45431578947368	6.04794736842105	6.16810526315789	6.71757894736842	3.74147368421053	6.01005263157895	2.51278947368421	6.30773684210526	5.072	5.40542105263158	4.40021052631579	5.04068421052632	3.35763157894737	2.23763157894737	3.66531578947368	3.19536842105263	4.29331578947368	4.79089473684211	4.07442105263158
5.85810526315789	7.038	5.00831578947368	5.41789473684211	5.95305263157895	5.75836842105263	3.09110526315789	3.96321052631579	6.62873684210526	4.56263157894737	3.43321052631579	5.48021052631579	5.31315789473684	6.00215789473684	5.86789473684211	5.84542105263158	2.39542105263158	4.13621052631579	5.79315789473684	4.08205263157895	4.22947368421053	5.43015789473684	3.54994736842105	3.551	4.40863157894737	2.50784210526316	5.46357894736842	3.993	2.76615789473684	5.01747368421053	2.16173684210526	3.81178947368421	6.0031052631579	5.88542105263158	6.34078947368421	3.87473684210526	5.89121052631579	2.84542105263158	6.21589473684211	5.20831578947368	5.34031578947368	4.69531578947368	4.98878947368421	3.66657894736842	2.48278947368421	4.11868421052632	3.47384210526316	4.51131578947368	4.88852631578947	4.31273684210526
5.80178947368421	6.67273684210526	5.17873684210526	5.21984210526316	5.56521052631579	5.61026315789474	3.34431578947368	4.35926315789474	6.276	4.73184210526316	3.80178947368421	5.38389473684211	5.31978947368421	5.47642105263158	5.84121052631579	5.78531578947368	2.74578947368421	4.24042105263158	5.66563157894737	4.25084210526316	4.49410526315789	5.12968421052632	3.86642105263158	3.74810526315789	4.60684210526316	2.876	5.40957894736842	4.34147368421053	3.09357894736842	4.83457894736842	2.54657894736842	4.18968421052632	5.837	5.50678947368421	5.83315789473684	3.97584210526316	5.60789473684211	3.20652631578947	5.86031578947368	5.20942105263158	5.24878947368421	4.81810526315789	4.86610526315789	3.93742105263158	2.852	4.43384210526316	3.75815789473684	4.60826315789474	5.01031578947368	4.47552631578947
5.72105263157895	6.47936842105263	5.20136842105263	5.09447368421053	5.32994736842105	5.48021052631579	3.46821052631579	4.38821052631579	6.04052631578947	4.71273684210526	3.88831578947368	5.32047368421053	5.343	5.18973684210526	5.72247368421053	5.65878947368421	2.99226315789474	4.266	5.54068421052632	4.29584210526316	4.5558947368421	5.06005263157895	3.92773684210526	3.77431578947368	4.70389473684211	2.97736842105263	5.31936842105263	4.46231578947368	3.17742105263158	4.73831578947368	2.66168421052632	4.21210526315789	5.61510526315789	5.23505263157895	5.56947368421053	4.00952631578947	5.36268421052632	3.35	5.63005263157895	5.13263157894737	5.24252631578947	4.87415789473684	4.77852631578947	4.05736842105263	3.01878947368421	4.51663157894737	3.90173684210526	4.58257894736842	4.99947368421053	4.58873684210526
5.61268421052632	6.15973684210526	5.18947368421053	4.90815789473684	5.10126315789474	5.38331578947368	3.56842105263158	4.47194736842105	5.85594736842105	4.65263157894737	4.00873684210526	5.32405263157895	5.19310526315789	4.95384210526316	5.63910526315789	5.53121052631579	3.15015789473684	4.21784210526316	5.43884210526316	4.34326315789474	4.57468421052632	4.81326315789474	4.04573684210526	3.85357894736842	4.74042105263158	3.13384210526316	5.21184210526316	4.56573684210526	3.348	4.5928947368421	2.85621052631579	4.26247368421053	5.52194736842105	5.10331578947368	5.37405263157895	3.955	5.10831578947368	3.46857894736842	5.36773684210526	5.08494736842105	5.10084210526316	4.91215789473684	4.70052631578947	4.11373684210526	3.13168421052632	4.60210526315789	3.966	4.57631578947368	4.94847368421053	4.59057894736842
5.5288947368421	5.95663157894737	5.19242105263158	4.75552631578947	4.94415789473684	5.19521052631579	3.58842105263158	4.54863157894737	5.67589473684211	4.61315789473684	3.97073684210526	5.21336842105263	5.13747368421053	4.92468421052632	5.50426315789474	5.46815789473684	3.25921052631579	4.13963157894737	5.27047368421053	4.35094736842105	4.63221052631579	4.76663157894737	4.08484210526316	3.78863157894737	4.69784210526316	3.22089473684211	5.10142105263158	4.64047368421053	3.38042105263158	4.58163157894737	2.93268421052632	4.31710526315789	5.33742105263158	4.86215789473684	5.1938947368421	3.96436842105263	5.02294736842105	3.50152631578947	5.29842105263158	5.01921052631579	5.07610526315789	4.84052631578947	4.63047368421053	4.20010526315789	3.15815789473684	4.6411052631579	4.00157894736842	4.55515789473684	4.84784210526316	4.54557894736842
5.46184210526316	5.77131578947368	5.08126315789474	4.65184210526316	4.768	5.08652631578947	3.60442105263158	4.56294736842105	5.56952631578947	4.61994736842105	4.034	5.28336842105263	5.02131578947368	4.69294736842105	5.42005263157895	5.40610526315789	3.3245263157894702	4.19226315789474	5.21647368421053	4.31168421052632	4.63636842105263	4.63010526315789	4.032	3.77357894736842	4.70363157894737	3.23852631578947	4.91726315789474	4.63142105263158	3.40015789473684	4.48152631578947	3.04689473684211	4.252	5.18631578947368	4.66063157894737	5.00247368421053	3.91710526315789	4.80257894736842	3.61915789473684	5.15994736842105	4.95463157894737	4.94768421052632	4.7981052631579	4.48484210526316	4.23747368421053	3.29768421052632	4.60463157894737	4.01105263157895	4.49184210526316	4.81068421052632	4.58242105263158
5.02836842105263	5.27563157894737	4.85184210526316	4.37826315789474	4.374	4.74073684210526	3.63068421052632	4.50989473684211	5.22526315789474	4.40768421052632	4.00421052631579	4.93647368421053	4.78831578947368	4.35147368421053	5.16889473684211	5.03305263157895	3.44168421052632	3.93536842105263	4.91436842105263	4.30763157894737	4.51989473684211	4.36563157894737	4.00168421052632	3.63226315789474	4.58921052631579	3.34757894736842	4.63689473684211	4.57236842105263	3.44494736842105	4.25715789473684	3.17584210526316	4.17384210526316	4.82810526315789	4.33468421052632	4.61421052631579	3.71231578947368	4.40447368421053	3.66821052631579	4.74015789473684	4.71794736842105	4.69273684210526	4.59668421052632	4.23836842105263	4.19747368421053	3.40221052631579	4.52847368421053	4.01126315789474	4.36615789473684	4.52984210526316	4.51668421052632
4.90647368421053	5.07447368421053	4.68557894736842	4.21984210526316	4.25957894736842	4.50821052631579	3.541	4.45736842105263	5.00184210526316	4.27278947368421	3.96826315789474	4.70868421052632	4.62	4.30152631578947	4.94863157894737	4.89584210526316	3.41363157894737	3.82310526315789	4.74126315789474	4.28926315789474	4.46905263157895	4.21473684210526	3.85984210526316	3.54994736842105	4.58047368421053	3.38115789473684	4.55657894736842	4.50447368421053	3.43478947368421	4.10847368421053	3.20126315789474	4.10468421052632	4.63752631578947	4.06357894736842	4.36705263157895	3.629	4.1891052631579	3.69610526315789	4.49268421052632	4.59068421052632	4.45647368421053	4.55510526315789	4.076	4.21515789473684	3.44310526315789	4.50105263157895	4.03542105263158	4.22526315789474	4.47073684210526	4.3461052631579
4.71457894736842	4.82221052631579	4.51626315789474	4.04410526315789	3.97415789473684	4.28589473684211	3.56410526315789	4.39157894736842	4.62263157894737	4.18547368421053	3.89910526315789	4.59926315789474	4.45363157894737	4.03831578947368	4.78705263157895	4.75189473684211	3.41	3.68468421052632	4.52673684210526	4.19	4.43152631578947	4.13589473684211	3.69615789473684	3.40921052631579	4.53815789473684	3.40852631578947	4.35857894736842	4.37063157894737	3.406	3.99157894736842	3.15	3.97263157894737	4.32984210526316	3.95178947368421	4.124	3.508	4.02442105263158	3.71236842105263	4.17736842105263	4.42447368421053	4.36247368421053	4.34921052631579	4.01263157894737	4.09010526315789	3.38242105263158	4.48610526315789	3.95673684210526	4.15405263157895	4.298	4.23136842105263
4.45926315789474	4.40705263157895	4.34510526315789	3.85468421052632	3.821	4.135	3.49421052631579	4.40263157894737	4.25089473684211	4.02515789473684	3.87668421052632	4.34905263157895	4.30036842105263	3.91968421052632	4.659	4.50968421052632	3.39321052631579	3.50878947368421	4.35557894736842	4.10152631578947	4.2708947368421	3.98021052631579	3.58289473684211	3.337	4.45615789473684	3.33436842105263	4.00389473684211	4.21594736842105	3.26421052631579	3.90726315789474	3.08878947368421	3.91042105263158	4.23815789473684	3.73031578947368	3.94963157894737	3.415	3.86484210526316	3.70994736842105	4.0817368421052604	4.26294736842105	4.16121052631579	4.25815789473684	3.86142105263158	4.04836842105263	3.39436842105263	4.30831578947368	3.91873684210526	4.01968421052632	4.09473684210526	4.05063157894737
4.21726315789474	4.17247368421053	4.09415789473684	3.47889473684211	3.60542105263158	3.71784210526316	3.42189473684211	4.23936842105263	4.04	3.85821052631579	3.69926315789474	4.14894736842105	4.03505263157895	3.70310526315789	4.55489473684211	4.31057894736842	3.37584210526316	3.33373684210526	4.10057894736842	3.98694736842105	4.12421052631579	3.79531578947368	3.42426315789474	3.18284210526316	4.32	3.36315789473684	3.77215789473684	4.11747368421053	3.07389473684211	3.74147368421053	2.94936842105263	3.79694736842105	3.99463157894737	3.52805263157895	3.776	3.20410526315789	3.65357894736842	3.64252631578947	3.81568421052632	3.95610526315789	3.94442105263158	3.97205263157895	3.76152631578947	3.90831578947368	3.39357894736842	4.14952631578947	3.83036842105263	3.82115789473684	3.91826315789474	3.96147368421053
3.93210526315789	3.88521052631579	3.76021052631579	3.24763157894737	3.39694736842105	3.59726315789474	3.23252631578947	4.075	3.76857894736842	3.72315789473684	3.54005263157895	3.95163157894737	3.82752631578947	3.52173684210526	4.34226315789474	3.89789473684211	3.28663157894737	3.20210526315789	3.79852631578947	3.81052631578947	3.93563157894737	3.29468421052632	3.33294736842105	3.08968421052632	4.13494736842105	3.29794736842105	3.62257894736842	3.99815789473684	2.95431578947368	3.60226315789474	2.77794736842105	3.46694736842105	3.81147368421053	3.342	3.54768421052632	3.05442105263158	3.47052631578947	3.55757894736842	3.567	3.67447368421053	3.78147368421053	3.83557894736842	3.56221052631579	3.71094736842105	3.26373684210526	3.87168421052632	3.63915789473684	3.69257894736842	3.75531578947368	3.78657894736842
3.69036842105263	3.554	3.47621052631579	3.00431578947368	3.13973684210526	3.35715789473684	3.05878947368421	3.94152631578947	3.49868421052632	3.48594736842105	3.27710526315789	3.69126315789474	3.59973684210526	3.39710526315789	4.01731578947368	3.58236842105263	3.16152631578947	2.88363157894737	3.53373684210526	3.59226315789474	3.77078947368421	3.12836842105263	3.155	2.89878947368421	3.88678947368421	3.20778947368421	3.32236842105263	3.81389473684211	2.72810526315789	3.23542105263158	2.54526315789474	3.28421052631579	3.62263157894737	3.17468421052632	3.32542105263158	2.93468421052632	3.27794736842105	3.38710526315789	3.33368421052632	3.38694736842105	3.54184210526316	3.56084210526316	3.35868421052632	3.44368421052632	3.20878947368421	3.48447368421053	3.47973684210526	3.495	3.50410526315789	3.46578947368421
3.39368421052632	3.16921052631579	3.19147368421053	2.78631578947368	2.85231578947368	3.20410526315789	2.89826315789474	3.66321052631579	3.35947368421053	3.26873684210526	3.15568421052632	3.38721052631579	3.38610526315789	3.14557894736842	3.69247368421053	3.26663157894737	3.05010526315789	2.68568421052632	3.32994736842105	3.37063157894737	3.39673684210526	2.89010526315789	2.86978947368421	2.74742105263158	3.57894736842105	3.05194736842105	3.03768421052632	3.58410526315789	2.52826315789474	3.06857894736842	2.315	3.04873684210526	3.36710526315789	2.97468421052632	3.15194736842105	2.80063157894737	3.07342105263158	3.17863157894737	3.09878947368421	3.14873684210526	3.40947368421053	3.12821052631579	3.08215789473684	3.197	3.05136842105263	3.24263157894737	3.23563157894737	3.24884210526316	3.33621052631579	3.32236842105263
3.11873684210526	3.01957894736842	2.95510526315789	2.49578947368421	2.58747368421053	3.03026315789474	2.71631578947368	3.39431578947368	3.08110526315789	3.04547368421053	2.91942105263158	3.11278947368421	3.10626315789474	3.01263157894737	3.46247368421053	2.92131578947368	2.78410526315789	2.47905263157895	3.00531578947368	3.14305263157895	3.11094736842105	2.68073684210526	2.64810526315789	2.65663157894737	3.28068421052632	2.79826315789474	2.85042105263158	3.36163157894737	2.37531578947368	2.90089473684211	2.10005263157895	2.90568421052632	3.22989473684211	2.70589473684211	2.85905263157895	2.59915789473684	2.92789473684211	3.03694736842105	2.83347368421053	2.93242105263158	3.11484210526316	2.89578947368421	2.77705263157895	2.96321052631579	2.77321052631579	2.91852631578947	3.10547368421053	3.03768421052632	3.04231578947368	2.93405263157895
2.86152631578947	2.60542105263158	2.64026315789474	2.28652631578947	2.43305263157895	2.90484210526316	2.57652631578947	3.11294736842105	2.75589473684211	2.81168421052632	2.62068421052632	2.88421052631579	2.88963157894737	2.85310526315789	3.08531578947368	2.70089473684211	2.61073684210526	2.37073684210526	2.78857894736842	2.72305263157895	2.91468421052632	2.49373684210526	2.43373684210526	2.57173684210526	2.94636842105263	2.58210526315789	2.64194736842105	3.19457894736842	2.16484210526316	2.58847368421053	1.82989473684211	2.67694736842105	2.88026315789474	2.46610526315789	2.66710526315789	2.46468421052632	2.75210526315789	2.71731578947368	2.57852631578947	2.72578947368421	2.753	2.61278947368421	2.58163157894737	2.78452631578947	2.48410526315789	2.69294736842105	2.77042105263158	2.80289473684211	2.79068421052632	2.63578947368421
2.63642105263158	2.51663157894737	2.46636842105263	2.10884210526316	2.22389473684211	2.73636842105263	2.29247368421053	2.87584210526316	2.57826315789474	2.59789473684211	2.45010526315789	2.6995263157894702	2.65226315789474	2.70984210526316	2.64863157894737	2.54226315789474	2.43510526315789	2.12673684210526	2.52794736842105	2.51363157894737	2.63657894736842	2.40721052631579	2.27815789473684	2.43568421052632	2.66115789473684	2.31763157894737	2.412	2.85473684210526	2.03547368421053	2.41563157894737	1.69373684210526	2.40663157894737	2.67231578947368	2.41126315789474	2.52752631578947	2.23073684210526	2.53931578947368	2.53389473684211	2.33436842105263	2.47121052631579	2.60415789473684	2.44089473684211	2.46205263157895	2.56542105263158	2.21657894736842	2.44742105263158	2.50973684210526	2.68526315789474	2.55305263157895	2.39694736842105
2.35889473684211	2.27705263157895	2.31015789473684	1.96763157894737	2.01963157894737	2.59857894736842	2.07363157894737	2.61163157894737	2.38373684210526	2.18231578947368	2.23721052631579	2.501	2.46657894736842	2.54110526315789	2.22415789473684	2.37068421052632	2.22515789473684	2.02242105263158	2.31105263157895	2.24247368421053	2.36421052631579	2.29310526315789	2.03294736842105	2.30426315789474	2.50573684210526	2.14436842105263	2.18936842105263	2.60589473684211	1.88121052631579	2.14473684210526	1.57557894736842	2.21142105263158	2.47947368421053	2.22915789473684	2.29689473684211	2.08194736842105	2.40342105263158	2.30184210526316	2.09610526315789	2.17442105263158	2.39352631578947	2.25910526315789	2.26263157894737	2.40178947368421	2.01131578947368	2.26457894736842	2.31194736842105	2.51531578947368	2.23563157894737	2.14442105263158
2.16126315789474	2.05168421052632	2.12747368421053	1.84884210526316	1.96515789473684	2.37378947368421	1.90526315789474	2.32610526315789	2.18510526315789	2.08057894736842	2.07536842105263	2.24305263157895	2.26089473684211	2.39173684210526	2.07021052631579	2.25005263157895	2.026	1.88326315789474	2.16673684210526	2.02694736842105	2.18973684210526	2.21457894736842	1.82478947368421	2.129	2.25110526315789	2.00921052631579	2.01794736842105	2.49815789473684	1.766	2.011	1.44926315789474	2.08905263157895	2.18963157894737	2.09078947368421	2.18078947368421	1.94873684210526	2.12578947368421	2.09936842105263	1.98352631578947	2.00484210526316	2.25726315789474	2.046	2.17205263157895	2.18078947368421	1.80215789473684	2.03894736842105	2.12536842105263	2.32768421052632	2.01931578947368	1.96994736842105
2.01852631578947	1.92257894736842	1.94789473684211	1.72663157894737	1.90921052631579	2.15815789473684	1.66673684210526	2.08405263157895	2.03963157894737	1.88157894736842	1.89373684210526	2.118	2.03852631578947	2.30594736842105	1.957	1.95915789473684	1.88989473684211	1.79357894736842	2.02668421052632	1.83552631578947	2.07268421052632	2.09742105263158	1.756	1.97721052631579	1.98705263157895	1.83231578947368	1.86836842105263	2.25831578947368	1.63252631578947	1.82463157894737	1.38826315789474	1.87684210526316	2.07594736842105	1.93563157894737	2.04852631578947	1.82373684210526	2.05315789473684	1.91968421052632	1.91468421052632	1.81863157894737	2.142	1.86326315789474	2.04757894736842	1.98794736842105	1.66468421052632	1.88178947368421	2.03884210526316	2.06678947368421	1.81973684210526	1.82431578947368
1.66757894736842	1.73326315789474	1.70210526315789	1.61036842105263	1.66873684210526	1.90242105263158	1.43931578947368	1.73731578947368	1.79510526315789	1.62252631578947	1.60847368421053	1.79357894736842	1.65610526315789	2.03415789473684	1.70189473684211	1.75178947368421	1.57831578947368	1.53631578947368	1.79515789473684	1.58810526315789	1.70610526315789	1.74852631578947	1.46468421052632	1.72815789473684	1.72336842105263	1.55510526315789	1.66757894736842	1.83657894736842	1.42342105263158	1.57536842105263	1.22021052631579	1.57510526315789	1.86942105263158	1.75726315789474	1.74215789473684	1.63857894736842	1.75047368421053	1.62868421052632	1.70368421052632	1.59742105263158	1.79531578947368	1.64584210526316	1.75705263157895	1.73931578947368	1.48142105263158	1.61642105263158	1.76373684210526	1.79563157894737	1.56315789473684	1.60736842105263
1.39542105263158	1.50205263157895	1.55152631578947	1.46747368421053	1.52436842105263	1.61615789473684	1.28294736842105	1.51984210526316	1.61752631578947	1.43036842105263	1.39831578947368	1.56931578947368	1.45110526315789	1.85515789473684	1.52794736842105	1.58752631578947	1.35315789473684	1.35647368421053	1.55710526315789	1.45573684210526	1.53336842105263	1.56952631578947	1.33689473684211	1.50363157894737	1.53473684210526	1.416	1.48984210526316	1.61942105263158	1.24810526315789	1.40068421052632	1.08031578947368	1.41515789473684	1.71652631578947	1.523	1.56778947368421	1.50542105263158	1.48484210526316	1.397	1.49521052631579	1.43973684210526	1.62326315789474	1.48936842105263	1.50310526315789	1.47263157894737	1.30905263157895	1.48036842105263	1.48431578947368	1.58284210526316	1.44326315789474	1.41678947368421
1.26831578947368	1.34126315789474	1.37963157894737	1.34231578947368	1.36221052631579	1.45057894736842	1.12647368421053	1.30736842105263	1.42610526315789	1.24542105263158	1.23115789473684	1.40094736842105	1.32047368421053	1.60647368421053	1.37342105263158	1.47336842105263	1.20678947368421	1.21326315789474	1.28910526315789	1.31642105263158	1.37931578947368	1.45426315789474	1.16252631578947	1.37478947368421	1.38736842105263	1.3	1.30589473684211	1.43994736842105	1.124	1.31157894736842	1.00957894736842	1.27289473684211	1.55168421052632	1.37505263157895	1.44705263157895	1.37315789473684	1.36615789473684	1.29731578947368	1.38721052631579	1.30589473684211	1.48242105263158	1.30263157894737	1.34294736842105	1.31615789473684	1.19263157894737	1.33378947368421	1.31205263157895	1.42873684210526	1.31136842105263	1.24947368421053
1.17031578947368	1.27457894736842	1.22847368421053	1.23815789473684	1.23542105263158	1.32278947368421	1.06015789473684	1.19078947368421	1.31452631578947	1.14931578947368	1.13889473684211	1.279	1.21578947368421	1.45752631578947	1.27573684210526	1.31915789473684	1.12057894736842	1.17394736842105	1.19536842105263	1.15736842105263	1.26857894736842	1.33157894736842	1.08457894736842	1.27410526315789	1.27836842105263	1.19284210526316	1.19184210526316	1.28721052631579	1.052	1.19526315789474	0.931526315789474	1.11631578947368	1.38489473684211	1.28515789473684	1.33957894736842	1.28610526315789	1.21115789473684	1.17294736842105	1.30742105263158	1.25526315789474	1.32663157894737	1.18621052631579	1.20689473684211	1.17515789473684	1.067	1.20715789473684	1.19963157894737	1.31878947368421	1.23478947368421	1.19063157894737
[truncated: 9 more columns]
