# Supplementary material for: Recovery of neural dynamics criticality in personalized whole-brain models of stroke
Source: Nat Commun. 2022 Jun 27;13:3683. doi: 10.1038/s41467-022-30892-6 (PMC9237050; doi:10.1038/s41467-022-30892-6)
Supplement: Supplementary file 3 — Source Data [file 41467_2022_30892_MOESM3_ESM.zip › Source_Data/SupFig10-SupFig16/patients/Patients_t1_S1.csv]

51	56	60	68	71	72	74	75	78	79	80	83	84	88	90	92	98	99	100	101	102	104	105	106	108	109	111	112	115	117	119	120	122	128	129	133	138	142	151	162	163	164	165	166	167	168	170	171	175	178
55.2578947368421	39.5441578947368	51.1221052631579	34.675	22.2597894736842	37.1218421052632	57.5699473684211	57.8646315789474	51.5127368421053	27.8692105263158	63.6822105263158	44.2254210526316	45.269	36.0962105263158	59.7118947368421	46.4676315789474	29.6489473684211	31.810842105263202	49.4249473684211	60.0094736842105	54.0248947368421	45.6132631578947	55.8241578947368	59.2734210526316	31.3122631578947	60.7719473684211	44.6388947368421	53.9184210526316	43.4604736842105	52.9928421052632	49.8761578947368	51.3250526315789	48.1896315789474	39.027	37.9518947368421	43.2332105263158	51.4136842105263	58.3036842105263	53.6507894736842	50.7925789473684	41.1491578947368	52.3873684210526	60.2810526315789	39.3461052631579	51.4481578947368	48.6398947368421	40.5462105263158	58.6934736842105	61.3206315789474	50.113
53.5105263157895	37.2836842105263	49.372	32.3637368421053	19.9837368421053	35.7022105263158	56.1415263157895	56.3016842105263	49.6156315789474	26.2381052631579	63.1287368421053	42.0538947368421	42.9126842105263	33.8585263157895	58.6212631578947	44.12	27.2522631578947	29.7748421052632	47.1361578947368	58.8205789473684	52.3803157894737	43.4817894736842	54.1450526315789	58.0431578947368	28.9743157894737	59.7487368421053	42.6382631578947	52.1323684210526	41.1972105263158	51.1307894736842	47.9168947368421	49.319	45.7894210526316	36.6733684210526	35.8155789473684	40.6606315789474	49.4181578947368	56.8201578947368	52.0278947368421	49.0441052631579	39.0051578947368	50.4833157894737	59.3156842105263	36.86	49.6433684210526	46.5713157894737	38.1251052631579	57.2834210526316	60.2124736842105	48.3822631578947
52.8783684210526	36.5778421052632	48.5750526315789	31.6264736842105	19.5971578947368	34.822	55.4353684210526	55.8437368421053	48.8512105263158	25.4069473684211	62.4873684210526	41.2587368421053	42.2539473684211	33.0717368421053	57.9582105263158	43.3383684210526	26.7578947368421	29.142	46.2299473684211	58.1986842105263	51.7514736842105	42.8272631578947	53.4516315789474	57.5835789473684	28.2749473684211	58.978	41.8394736842105	51.2616842105263	40.0843157894737	50.1261578947368	47.0635789473684	48.6105789473684	44.9158947368421	35.744	35.172	39.7521578947368	48.4993157894737	56.0902631578947	50.9177894736842	48.181	38.1119473684211	49.5743157894737	58.6706842105263	35.9667368421053	48.5297894736842	45.6328421052632	37.4228947368421	56.4531578947368	59.4711578947368	47.3173684210526
51.8685263157895	35.3692105263158	47.4032105263158	30.74	19.1418421052632	33.6382631578947	54.4745789473684	54.9331578947368	47.9504736842105	24.4497894736842	61.6838947368421	39.9782631578947	41.3781052631579	32.2085789473684	57.0968947368421	42.1039473684211	26.0937894736842	28.4467368421053	44.6766842105263	57.2678421052632	50.6903157894737	41.8942105263158	52.3519473684211	56.7171578947368	27.7124210526316	57.7653684210526	40.7391052631579	49.8533157894737	38.8852631578947	48.7475789473684	45.7363684210526	47.5521052631579	43.3183157894737	34.545	34.2522631578947	38.3095789473684	47.3984210526316	54.8092105263158	49.4090526315789	47.0418947368421	36.6711052631579	47.998947368421	57.5975263157895	34.7457368421053	47.2994210526316	44.3921052631579	36.3348947368421	55.4686842105263	58.2691052631579	45.6213684210526
50.2887894736842	33.4753684210526	45.8905263157895	29.2918421052632	18.4242631578947	32.1103684210526	53.0443157894737	53.3591578947368	46.3266315789474	23.1675263157895	60.3922631578947	38.4297368421053	39.7964210526316	30.8772105263158	55.7538421052632	40.2964736842105	24.9437368421053	27.3851578947368	42.6746315789474	55.895	49.3918421052632	40.6466315789474	50.8296842105263	55.4888421052632	26.5058421052632	56.071	39.0243157894737	48.0194210526316	37.057	47.0029473684211	43.8381052631579	46.0421578947368	41.2587368421053	32.8536315789474	32.8112105263158	36.3414210526316	45.5456315789474	53.1037368421053	47.3083157894737	45.2964736842105	34.7640526315789	46.0467894736842	56.2274736842105	33.1660526315789	45.319	42.0035789473684	35.1814210526316	53.6787894736842	56.5399473684211	43.7494736842105
48.0400526315789	31.2531578947368	43.7197894736842	27.5436842105263	17.5034210526316	30.311	51.0046315789474	51.2664736842105	44.0658421052632	21.8772631578947	58.668	36.4214210526316	37.9734210526316	28.9445263157895	53.9516842105263	38.1197894736842	23.3386842105263	25.9626315789474	40.1814736842105	54.057	47.3151052631579	38.7523157894737	48.7071052631579	54.0014210526316	25.0250526315789	53.5977894736842	36.5641578947368	45.0048421052632	34.8317894736842	44.53	41.3094210526316	43.7825789473684	38.504947368421	30.7083684210526	31.0122631578947	33.7975263157895	43.2041578947368	50.5926842105263	44.4269473684211	43.1910526315789	32.8712631578947	43.4533684210526	54.2068947368421	31.2091052631579	42.9112631578947	39.6024210526316	33.2511052631579	51.4433684210526	54.1645263157895	41.0573684210526
44.5754736842105	28.7473684210526	40.7901052631579	25.3656315789474	16.0057894736842	28.0048421052632	48.2275789473684	48.4231052631579	40.7522631578947	20.4284210526316	55.7985263157895	33.7183684210526	35.2951578947368	26.6631578947368	51.1242631578947	35.4203157894737	21.3011578947368	23.8805263157895	36.9117894736842	50.7259473684211	44.3558947368421	36.2963684210526	45.7557368421053	51.6817368421053	22.9450526315789	50.1444210526316	33.7515263157895	41.4712631578947	31.3011578947368	41.2691578947368	37.9339473684211	40.9012105263158	34.8433157894737	27.7688421052632	28.3576315789474	30.292	40.2873157894737	46.9565789473684	40.7863684210526	40.1439473684211	30.1622105263158	40.535	51.3081578947368	28.5865263157895	39.6133157894737	36.3025263157895	30.5511052631579	48.1545789473684	50.4596842105263	37.4057368421053
40.3771578947368	25.5400526315789	37.0251578947368	22.232	14.1942631578947	25.3774736842105	43.9157368421053	44.3357894736842	36.4772631578947	18.734	51.4882105263158	29.907	31.6550526315789	24.0581052631579	46.5966842105263	31.907	19.0153157894737	21.2041578947368	32.9992631578947	46.4843157894737	40.3931578947368	32.7048947368421	41.7114210526316	47.8469473684211	20.4237894736842	45.57	30.4394736842105	36.8903157894737	27.5326315789474	36.9739473684211	33.5803684210526	36.8636315789474	30.0753157894737	24.1699473684211	25.3532105263158	26.8094210526316	36.4171578947368	41.8695789473684	36.3274210526316	35.5436315789474	27.0349473684211	36.4442631578947	46.7818421052632	25.5986842105263	35.4374210526316	32.1127894736842	26.8272631578947	43.7811578947368	45.3211578947368	33.2255263157895
34.2556315789474	21.8212631578947	32.7058421052632	19.017	12.4047368421053	22.2729473684211	38.2497368421053	37.8756842105263	31.5027894736842	16.7585789473684	45.7497368421053	25.5333157894737	27.2139473684211	20.4485263157895	40.5717894736842	27.6446315789474	16.0160526315789	17.8732105263158	28.4268947368421	40.0088947368421	35.3333684210526	28.2679473684211	35.3505263157895	41.8418947368421	17.6066315789474	39.1963684210526	26.1502105263158	31.4463684210526	23.0890526315789	31.3042631578947	28.5375263157895	32.0327894736842	24.8481578947368	20.6318947368421	21.7527368421053	23.2795263157895	31.7908421052632	35.4402105263158	30.6758421052632	30.3038421052632	23.1362105263158	31.0785789473684	41.1304736842105	21.6891052631579	30.4027368421053	27.4136842105263	22.6358421052632	38.1852105263158	39.4436315789474	28.4991052631579
31.9115263157895	20.3115789473684	30.8064210526316	17.5664736842105	11.7129473684211	21.1081578947368	35.5548421052632	35.5947894736842	29.2236315789474	16.0041578947368	43.0547368421053	23.5834736842105	25.3721578947368	19.1937368421053	37.6089473684211	25.716	14.957	16.6966315789474	26.5124736842105	37.1564736842105	32.8234210526316	26.7106842105263	33.2963684210526	38.9942631578947	16.0898421052632	36.3642105263158	24.2055789473684	29.1262631578947	21.3542105263158	29.1292105263158	25.8878421052632	29.7878421052632	22.8793157894737	19.1377894736842	20.0542105263158	21.5788947368421	29.6803684210526	33.3244210526316	28.188	28.3838947368421	21.8224210526316	29.1239473684211	38.4523684210526	19.8386315789474	28.3233684210526	25.8238421052632	21.0622105263158	35.9658947368421	36.8823157894737	26.3459473684211
29.063	19.1198421052632	29.0383157894737	16.1963684210526	11.1945789473684	19.7715789473684	32.8907894736842	32.8706315789474	26.9310526315789	15.3112631578947	39.8361578947368	21.9401578947368	23	17.5925789473684	34.2722631578947	23.9775789473684	13.7694210526316	15.6073684210526	24.4393157894737	33.5918947368421	30.3355789473684	24.6453684210526	30.9332631578947	35.7718947368421	15.1311052631579	33.7293157894737	22.5073684210526	26.5240526315789	19.7783157894737	27.2454736842105	23.8779473684211	27.9021052631579	20.8165789473684	17.809	18.8626315789474	19.7643684210526	27.1995263157895	30.1908421052632	26.0548421052632	26.085	20.3364736842105	26.8885789473684	35.5761052631579	18.5964736842105	26.3045263157895	23.8255789473684	19.4511052631579	33.6582105263158	34.2247894736842	24.3673157894737
27.4221052631579	18.2905789473684	27.7476842105263	15.4067368421053	10.334	18.9666842105263	30.7025789473684	30.621	25.7197368421053	14.7159473684211	37.5836315789474	20.8896315789474	21.7396315789474	16.5130526315789	32.5962105263158	22.6155263157895	13.0036315789474	14.8244210526316	23.1865789473684	31.4525789473684	28.5251052631579	23.2405263157895	28.9511578947368	33.456	14.2909473684211	31.8367894736842	21.2533157894737	24.8002105263158	18.1371052631579	25.4020526315789	22.3155263157895	26.1984736842105	19.3422631578947	16.9006315789474	17.9336842105263	18.9366315789474	25.7775263157895	28.4335789473684	24.0570526315789	24.1562105263158	19.5777894736842	25.4221578947368	33.7387368421053	17.4463157894737	25.2732105263158	22.7429473684211	18.3961052631579	32.1357368421053	32.2308947368421	22.4785263157895
25.8527894736842	17.1371052631579	26.1024736842105	14.3898421052632	10.1101578947368	17.9791578947368	28.7899473684211	28.6473684210526	23.6533684210526	13.9681578947368	35.6921052631579	20.197	20.6064210526316	15.5506842105263	29.7123684210526	21.4022105263158	12.2419473684211	13.9447894736842	21.4576842105263	29.1706315789474	26.6874210526316	21.6203157894737	27.0222105263158	30.4465263157895	13.2552631578947	30.3238421052632	20.1854210526316	22.8655789473684	17.0635789473684	23.9847368421053	20.5668947368421	24.6505263157895	18.1334210526316	15.7092631578947	16.6181578947368	17.9842105263158	24.3570526315789	26.2709473684211	22.6282105263158	22.8166315789474	18.9135789473684	23.5829473684211	31.2726842105263	16.2233684210526	23.3650526315789	21.4617368421053	17.2304736842105	30.6352105263158	30.159	21.3391578947368
22.7685263157895	15.5412631578947	22.8925263157895	12.1456842105263	9.16978947368421	15.8541052631579	24.7916842105263	24.6955263157895	20.6883684210526	12.6565263157895	30.4491052631579	18.2412105263158	18.4188421052632	13.9558947368421	26.0898947368421	18.4875789473684	11.041	12.5277894736842	18.6628421052632	24.1357894736842	23.0317368421053	18.8324210526316	23.5794210526316	25.9965789473684	11.6313157894737	26.5068947368421	17.6064736842105	19.6453157894737	14.1625263157895	21.1117894736842	17.4457894736842	22.1947368421053	15.8721578947368	13.9392631578947	14.8357368421053	15.3406315789474	21.0119473684211	22.3425789473684	18.8286315789474	19.5923157894737	16.963	20.9216315789474	26.967	14.5494210526316	20.6555263157895	18.8784736842105	15.0281578947368	26.8488947368421	25.7090526315789	19.0562105263158
21.0185263157895	14.7826842105263	21.032	11.4125263157895	8.51721052631579	15.0079473684211	22.8668421052632	22.6155789473684	18.9012631578947	12.1018947368421	28.5286842105263	17.0660526315789	16.6507368421053	13.1438947368421	23.4989473684211	16.8913157894737	10.2934736842105	11.8815789473684	17.5191052631579	21.7739473684211	21.4416315789474	17.5431578947368	22.0544210526316	23.1296315789474	10.6391052631579	24.0791578947368	15.8796315789474	18.1585263157895	12.8756842105263	19.441	15.8951052631579	20.646	14.4332105263158	13.1662631578947	14.1291578947368	14.0452105263158	19.3157368421053	20.8123157894737	17.3037894736842	17.8600526315789	16.2480526315789	19.2111052631579	24.5642105263158	13.8134736842105	19.1487894736842	17.8612105263158	13.9406315789474	25.1224210526316	23.6386842105263	17.5077368421053
19.5316315789474	13.7682105263158	18.9978421052632	10.4144210526316	8.12963157894737	13.7478947368421	20.1478421052632	19.9088947368421	17.0213684210526	11.5823684210526	26.5717894736842	16.3793157894737	15.3461578947368	12.0288421052632	21.1627894736842	15.646	9.72247368421053	10.575	16.1041052631579	19.2438421052632	19.651	15.9191052631579	20.1146842105263	20.5681052631579	10.0332631578947	22.4061578947368	14.1924210526316	16.8547368421053	11.8184210526316	17.4953157894737	14.9110526315789	19.1311578947368	12.9586315789474	12.2821578947368	12.8882105263158	12.8562631578947	17.5711578947368	19.2841578947368	15.7797368421053	16.6416842105263	15.4528421052632	17.1337368421053	21.8352631578947	12.8976842105263	17.4511052631579	16.8571578947368	12.5777368421053	22.8753157894737	21.4563684210526	15.7320526315789
17.9613157894737	13.0464736842105	17.3556842105263	9.34389473684211	7.80352631578947	12.7951052631579	18.4333684210526	18.1792105263158	15.8897368421053	11.0797368421053	23.8670526315789	14.8174210526316	14.3298421052632	11.0587894736842	18.9867368421053	14.409	9.25031578947368	10.15	14.6056315789474	16.9826842105263	18.1442631578947	14.2358421052632	18.2621052631579	18.4112631578947	9.34021052631579	19.6274210526316	13.1261578947368	15.5905263157895	11.0960526315789	15.5657368421053	13.4526315789474	17.3641052631579	11.8968421052632	11.5440526315789	11.1748947368421	11.9554210526316	15.8679473684211	16.9345263157895	14.7124210526316	14.8788947368421	14.5288947368421	16.08	19.1441578947368	11.1742105263158	16.234	15.8881578947368	11.6957894736842	21.5837368421053	19.5552105263158	14.3707368421053
16.0786842105263	11.7000526315789	15.1729473684211	8.52410526315789	7.43568421052632	11.8941052631579	16.0674736842105	16.0538947368421	14.5374210526316	10.3605789473684	21.1873157894737	13.1408421052632	13.0703684210526	10.3339473684211	16.6872631578947	13.4697894736842	8.50531578947368	9.39194736842105	13.2294736842105	14.5673157894737	15.9065263157895	12.5124736842105	16.3988947368421	15.4280526315789	8.48852631578947	17.4270526315789	11.5465263157895	14.3483157894737	9.86047368421053	14.1247368421053	11.8826842105263	15.8257368421053	10.3673157894737	10.1462105263158	10.5848947368421	10.602	14.2644736842105	15.1083157894737	13.2007368421053	13.6864210526316	13.7583684210526	14.1760526315789	16.5598421052632	10.2721578947368	14.8652631578947	13.9965789473684	10.4203157894737	19.5577368421053	17.3443157894737	13.2788421052632
14.5530526315789	10.8489473684211	13.0583684210526	8.09921052631579	7.04168421052632	11.0201052631579	13.957	13.5972105263158	13.0976315789474	9.7148947368421	19.3144736842105	11.3268947368421	11.8287894736842	9.27015789473684	14.0767894736842	12.0008421052632	8.20726315789474	8.64236842105263	12.2124210526316	12.9827368421053	14.1941052631579	10.6927894736842	14.3199473684211	13.1502105263158	7.47142105263158	15.3006315789474	10.2481578947368	12.4603157894737	9.23568421052632	12.5428421052632	10.9614210526316	13.9992631578947	9.3841052631579	9.47205263157895	9.45952631578947	9.598	12.4487368421053	13.4626842105263	12.0277368421053	12.3293157894737	12.8261578947368	12.6081052631579	14.6916315789474	9.28742105263158	12.7879473684211	13.1068947368421	9.53394736842105	17.7574210526316	15.7713157894737	11.7353684210526
12.6976842105263	9.97105263157895	11.0245789473684	7.47473684210526	6.65378947368421	10.2757368421053	12.0428947368421	11.5494210526316	11.4099473684211	9.152	17.1883157894737	9.87263157894737	10.4985789473684	8.43268421052632	11.5358947368421	11.1647894736842	7.22931578947368	7.73073684210526	10.8345263157895	10.8954736842105	12.5437368421053	9.06378947368421	12.5675263157895	11.6366842105263	7.02573684210526	13.0624736842105	8.84657894736842	10.9562631578947	8.07521052631579	11.2344736842105	9.99068421052632	12.127	8.36336842105263	8.57036842105263	8.51052631578947	8.89063157894737	11.1832631578947	11.7921578947368	10.9633157894737	11.3953157894737	11.6568421052632	11.1683157894737	12.1726842105263	8.68163157894737	10.9752105263158	11.8155789473684	8.98247368421053	15.8663157894737	14.1054736842105	10.4831052631579
11.4601578947368	9.05563157894737	9.99136842105263	6.96526315789474	6.52063157894737	9.65	10.0748947368421	9.77584210526316	10.3254736842105	8.53347368421053	14.5213157894737	9.13078947368421	9.76621052631579	7.75331578947368	9.34378947368421	10.0032631578947	6.47978947368421	6.98215789473684	9.74978947368421	8.82663157894737	10.0943684210526	7.99631578947368	10.2377894736842	9.96263157894737	6.37647368421053	11.6314736842105	8.02957894736842	9.90447368421053	7.27442105263158	9.709	9.26068421052632	10.3534210526316	7.64184210526316	7.82078947368421	7.94478947368421	7.87794736842105	10.1027368421053	10.598526315789501	8.88468421052632	10.2215263157895	10.9847894736842	9.60189473684211	10.7605789473684	7.72410526315789	9.36573684210526	10.5527368421053	8.13184210526316	14.0656842105263	11.4081052631579	9.58631578947368
10.0933157894737	8.11521052631579	8.9068947368421	6.25710526315789	6.08521052631579	8.83163157894737	8.37863157894737	8.58847368421053	9.06221052631579	7.94231578947368	12.9044210526316	7.93978947368421	8.40773684210526	6.92026315789474	7.69173684210526	8.73178947368421	6.12384210526316	6.36357894736842	8.96336842105263	7.41952631578947	9.13215789473684	7.24457894736842	8.81	8.65368421052632	5.93926315789474	10.2018947368421	7.04152631578947	8.31610526315789	6.74594736842105	8.08194736842105	8.56031578947368	9.53963157894737	6.85763157894737	7.203	6.67126315789474	7.31063157894737	9.01226315789474	9.06263157894737	8.30005263157895	8.84094736842105	10.2354210526316	8.45894736842105	8.67052631578947	7.11752631578947	8.6211052631579	9.22568421052632	6.82547368421053	11.7573157894737	9.85805263157895	8.84042105263158
8.86305263157895	7.64684210526316	7.51015789473684	5.66715789473684	5.81010526315789	7.87163157894737	7.10178947368421	6.96142105263158	8.04031578947368	7.328	10.4908947368421	7.03052631578947	7.20231578947368	6.21542105263158	6.076	7.62873684210526	5.12136842105263	6.07678947368421	7.92205263157895	6.53878947368421	7.56726315789474	6.52921052631579	7.67115789473684	7.11263157894737	5.44115789473684	9.02273684210526	6.36205263157895	7.67305263157895	5.84326315789474	7.11336842105263	7.75384210526316	7.958	6.06326315789474	6.56957894736842	5.617	6.59826315789474	8.12978947368421	8.18063157894737	7.11457894736842	7.74326315789474	8.08257894736842	7.5481052631579	7.93994736842105	6.69552631578947	7.69247368421053	8.41773684210526	6.36857894736842	9.97515789473684	8.19568421052632	7.91105263157895
7.60289473684211	6.83478947368421	6.68268421052632	5.31484210526316	5.24373684210526	7.40705263157895	6.00436842105263	5.85857894736842	6.55231578947368	6.83021052631579	9.227	6.18115789473684	5.96478947368421	5.60047368421053	4.98747368421053	6.76036842105263	4.99184210526316	5.27773684210526	7.03115789473684	5.59284210526316	6.30836842105263	5.75094736842105	6.45252631578947	5.872	4.70705263157895	7.25578947368421	5.82747368421053	6.616	5.35347368421053	6.14221052631579	7.01736842105263	7.00189473684211	5.33342105263158	6.15094736842105	5.05194736842105	5.79921052631579	6.92978947368421	7.09652631578947	6.53363157894737	6.76731578947368	7.19142105263158	6.52852631578947	6.63989473684211	6.02289473684211	6.47484210526316	7.36042105263158	5.76152631578947	8.33326315789474	7.16247368421053	7.22457894736842
6.4438947368421	5.78384210526316	6.13778947368421	4.88094736842105	5.09194736842105	6.62157894736842	5.38047368421053	5.05942105263158	5.862	6.50973684210526	7.73515789473684	5.51968421052632	5.15505263157895	5.387	4.08794736842105	6.39005263157895	4.55278947368421	4.92342105263158	6.40410526315789	5.02173684210526	5.33968421052632	5.21215789473684	5.76831578947368	4.99105263157895	4.65821052631579	6.34547368421053	5.38889473684211	5.904	4.83221052631579	5.19926315789474	6.29163157894737	6.09678947368421	4.85484210526316	5.52257894736842	4.4068947368421	5.32615789473684	5.981	6.33431578947368	5.81547368421053	6.04047368421053	6.619	5.68605263157895	5.82621052631579	5.281	5.77868421052632	6.86563157894737	5.22752631578947	6.88542105263158	6.01257894736842	6.59142105263158
5.56810526315789	5.17768421052632	5.526	4.63168421052632	4.76242105263158	6.10868421052632	4.72573684210526	4.56942105263158	5.26084210526316	6.12121052631579	6.55921052631579	4.70621052631579	4.77515789473684	4.614	3.74115789473684	5.54294736842105	4.21494736842105	4.47263157894737	5.79405263157895	4.61342105263158	4.80905263157895	4.65942105263158	5.16373684210526	4.29457894736842	4.05757894736842	5.55647368421053	5.03363157894737	5.29131578947368	4.61131578947368	4.68594736842105	5.62005263157895	5.34426315789474	4.35884210526316	5.15368421052632	3.77378947368421	4.91978947368421	5.08152631578947	5.45457894736842	5.30231578947368	5.201	5.42647368421053	4.87315789473684	5.27105263157895	4.96168421052632	5.34684210526316	5.96952631578947	4.85836842105263	5.87021052631579	5.33505263157895	5.92815789473684
5.02057894736842	4.652	4.97105263157895	4.26084210526316	4.35621052631579	5.63236842105263	4.27684210526316	4.09189473684211	4.73563157894737	5.68731578947368	5.39163157894737	4.27357894736842	4.21684210526316	4.241	3.483	4.86415789473684	3.81857894736842	3.79021052631579	5.20094736842105	4.07547368421053	4.14668421052632	4.336	4.72136842105263	3.86394736842105	3.60521052631579	4.83268421052632	4.74963157894737	4.61184210526316	4.21957894736842	4.219	5.07810526315789	4.64173684210526	3.85010526315789	4.81457894736842	3.52352631578947	4.52836842105263	4.55121052631579	4.73478947368421	4.99836842105263	4.47915789473684	4.94078947368421	4.37342105263158	4.58836842105263	4.57957894736842	4.786	5.16578947368421	4.24715789473684	5.19847368421053	4.76731578947368	5.41973684210526
3.98189473684211	3.74363157894737	3.82573684210526	3.74694736842105	3.74236842105263	4.69715789473684	3.606	3.39352631578947	3.85236842105263	5.02978947368421	3.81731578947368	3.47357894736842	3.47810526315789	3.58736842105263	3.09915789473684	3.71615789473684	3.318	3.26994736842105	4.29694736842105	3.47336842105263	3.38105263157895	3.46436842105263	3.80163157894737	3.3245263157894702	3.07084210526316	3.80584210526316	4.06447368421053	3.75415789473684	3.70578947368421	3.564	4.08931578947368	3.45147368421053	3.43457894736842	4.14321052631579	3.10063157894737	4.01747368421053	3.75426315789474	3.90521052631579	4.0368947368421	3.671	3.95189473684211	3.76505263157895	3.67068421052632	4.08768421052632	4.03836842105263	4.34321052631579	3.34442105263158	3.979	3.83526315789474	4.53663157894737
3.09615789473684	3.10705263157895	3.07694736842105	3.25694736842105	3.29415789473684	4.09568421052632	2.92926315789474	2.98610526315789	3.17378947368421	4.46036842105263	3.18105263157895	3.02042105263158	2.75773684210526	3.161	2.49231578947368	3.30531578947368	3.10705263157895	2.94594736842105	3.62536842105263	2.83631578947368	2.79252631578947	2.86673684210526	3.22031578947368	2.94157894736842	2.73063157894737	3.26342105263158	3.45247368421053	3.29847368421053	3.29752631578947	3.12926315789474	3.51663157894737	3.04847368421053	2.85505263157895	3.62110526315789	2.71415789473684	3.47005263157895	3.22221052631579	3.29578947368421	3.46078947368421	2.99757894736842	3.41384210526316	3.24357894736842	2.99168421052632	3.54857894736842	3.41694736842105	3.49873684210526	2.79605263157895	3.34894736842105	3.32521052631579	4.06394736842105
2.73726315789474	2.82063157894737	2.72357894736842	2.97773684210526	3.03105263157895	3.35715789473684	2.62878947368421	2.66768421052632	2.60373684210526	3.85978947368421	2.68705263157895	2.75757894736842	2.47273684210526	2.93589473684211	2.25942105263158	2.98247368421053	2.73226315789474	2.65494736842105	3.03321052631579	2.48268421052632	2.40731578947368	2.43668421052632	2.82889473684211	2.58394736842105	2.50263157894737	2.76784210526316	2.99610526315789	2.87968421052632	2.98568421052632	2.80226315789474	3.10657894736842	2.68721052631579	2.53478947368421	3.17015789473684	2.36347368421053	3.03368421052632	2.78836842105263	2.86536842105263	2.99742105263158	2.6	2.81484210526316	2.90847368421053	2.57252631578947	3.10852631578947	3.02631578947368	2.95042105263158	2.49084210526316	2.82357894736842	2.74473684210526	3.51331578947368
2.47942105263158	2.44163157894737	2.53642105263158	2.64347368421053	2.76763157894737	2.94410526315789	2.36642105263158	2.31889473684211	2.30478947368421	3.30526315789474	2.36115789473684	2.32789473684211	2.24526315789474	2.67284210526316	2.10952631578947	2.66578947368421	2.43173684210526	2.44578947368421	2.735	2.20626315789474	2.10763157894737	2.19026315789474	2.66442105263158	2.20436842105263	2.35178947368421	2.48494736842105	2.73284210526316	2.63821052631579	2.85784210526316	2.53589473684211	2.96663157894737	2.44715789473684	2.26331578947368	2.921	2.24289473684211	2.58563157894737	2.53689473684211	2.53026315789474	2.777	2.30573684210526	2.53478947368421	2.58047368421053	2.30468421052632	2.69042105263158	2.70610526315789	2.74136842105263	2.30510526315789	2.47431578947368	2.47763157894737	2.97405263157895
[truncated: 4 more columns]
