# Supplementary material for: Recovery of neural dynamics criticality in personalized whole-brain models of stroke
Source: Nat Commun. 2022 Jun 27;13:3683. doi: 10.1038/s41467-022-30892-6 (PMC9237050; doi:10.1038/s41467-022-30892-6)
Supplement: Supplementary file 3 — Source Data [file 41467_2022_30892_MOESM3_ESM.zip › Source_Data/SupFig10-SupFig16/patients/Patients_t1_S2.csv]

51	56	60	68	71	72	74	75	78	79	80	83	84	88	90	92	98	99	100	101	102	104	105	106	108	109	111	112	115	117	119	120	122	128	129	133	138	142	151	162	163	164	165	166	167	168	170	171	175	178
3.01531578947368	6.96078947368421	4.47242105263158	8.50510526315789	7.03263157894737	10.0145789473684	2.73736842105263	2.60757894736842	3.75484210526316	10.3647368421053	1.36057894736842	6.26836842105263	4.84910526315789	6.03436842105263	2.00305263157895	4.98747368421053	7.69231578947368	6.02126315789474	5.02542105263158	1.84542105263158	3.64557894736842	4.18268421052632	3.06015789473684	2.24868421052632	6.97221052631579	2.08005263157895	5.74773684210526	3.90305263157895	5.507	3.64773684210526	4.24152631578947	3.08242105263158	4.16215789473684	6.79057894736842	4.397	5.99110526315789	3.80436842105263	2.524	4.31521052631579	4.31421052631579	7.7948947368421	3.91436842105263	2.03257894736842	6.46505263157895	4.64063157894737	5.47689473684211	5.16315789473684	2.43026315789474	2.09610526315789	4.99910526315789
3.00126315789474	6.82463157894737	4.48705263157895	8.3	6.46768421052632	9.81589473684211	2.72	2.62731578947368	3.71321052631579	10.0335789473684	1.35515789473684	6.20442105263158	4.85468421052632	5.76947368421053	1.97421052631579	4.93247368421053	7.14657894736842	5.67421052631579	5.13573684210526	1.81794736842105	3.67436842105263	4.00394736842105	2.99515789473684	2.24378947368421	6.55352631578947	2.08068421052632	5.66663157894737	3.89142105263158	5.46989473684211	3.67415789473684	4.25989473684211	3.02957894736842	4.19910526315789	6.60421052631579	4.22884210526316	5.90626315789474	3.74184210526316	2.55552631578947	4.27752631578947	4.28057894736842	7.74605263157895	3.93252631578947	1.99231578947368	6.28757894736842	4.55405263157895	5.39552631578947	5.01247368421053	2.41294736842105	2.12063157894737	4.96384210526316
3.08736842105263	6.81768421052632	4.53089473684211	8.2941052631579	6.45131578947368	9.78863157894737	2.76589473684211	2.63910526315789	3.80442105263158	9.92347368421053	1.388	6.23442105263158	4.81021052631579	5.74994736842105	2.01031578947368	4.97984210526316	7.12763157894737	5.71457894736842	5.14952631578947	1.863	3.754	4.05926315789474	3.07478947368421	2.25678947368421	6.60678947368421	2.102	5.72094736842105	3.95868421052632	5.59457894736842	3.73568421052632	4.31573684210526	3.051	4.2371052631579	6.62589473684211	4.23836842105263	5.93826315789474	3.87831578947368	2.60657894736842	4.419	4.38163157894737	7.72015789473684	3.95873684210526	1.97526315789474	6.33305263157895	4.69836842105263	5.53626315789474	5.01252631578947	2.45294736842105	2.15836842105263	5.06789473684211
3.14884210526316	6.91163157894737	4.61036842105263	8.26184210526316	6.39836842105263	9.685	2.82578947368421	2.67652631578947	3.87752631578947	9.69552631578947	1.39378947368421	6.29552631578947	4.85247368421053	5.77847368421053	2.04468421052632	5.00173684210526	7.0688947368421	5.67257894736842	5.31378947368421	1.91821052631579	3.82457894736842	4.12152631578947	3.19847368421053	2.31321052631579	6.57557894736842	2.19536842105263	5.68926315789474	4.07005263157895	5.63178947368421	3.80589473684211	4.35621052631579	3.097	4.41957894736842	6.66284210526316	4.25121052631579	6.07368421052632	3.937	2.71626315789474	4.56136842105263	4.45394736842105	7.77547368421053	4.14126315789474	2.03784210526316	6.31163157894737	4.77415789473684	5.57842105263158	5.03757894736842	2.48563157894737	2.23036842105263	5.27494736842105
3.303	7.01121052631579	4.75121052631579	8.10363157894737	6.28289473684211	9.65442105263158	2.989	2.81663157894737	4.08410526315789	9.50842105263158	1.44442105263158	6.39178947368421	4.98336842105263	5.76968421052632	2.103	5.08547368421053	6.94815789473684	5.67221052631579	5.41263157894737	2.02763157894737	3.94605263157895	4.18642105263158	3.30710526315789	2.42215789473684	6.51763157894737	2.369	5.80426315789474	4.27963157894737	5.73926315789474	3.92357894736842	4.46205263157895	3.18552631578947	4.59531578947368	6.75936842105263	4.32242105263158	6.03673684210526	4.09742105263158	2.87631578947368	4.75936842105263	4.58778947368421	7.77194736842105	4.25715789473684	2.13321052631579	6.38063157894737	4.95442105263158	5.84678947368421	5.04015789473684	2.64394736842105	2.41026315789474	5.38657894736842
3.52757894736842	7.05442105263158	4.88615789473684	7.97573684210526	6.13494736842105	9.41731578947368	3.10878947368421	3.04168421052632	4.20610526315789	9.12631578947368	1.53010526315789	6.40715789473684	5.02978947368421	5.70205263157895	2.19557894736842	5.24905263157895	6.77547368421053	5.67884210526316	5.51831578947368	2.11836842105263	4.1	4.32421052631579	3.51310526315789	2.49568421052632	6.35578947368421	2.55626315789474	5.90968421052632	4.64547368421053	5.69721052631579	4.09689473684211	4.67531578947368	3.31005263157895	4.79373684210526	6.69142105263158	4.37763157894737	6.18636842105263	4.30152631578947	3.04757894736842	5.05194736842105	4.80331578947368	7.73215789473684	4.49278947368421	2.20642105263158	6.29757894736842	5.12805263157895	6.00031578947368	5.09042105263158	2.83068421052632	2.59368421052632	5.51673684210526
3.90347368421053	6.94431578947368	5.04952631578947	7.74852631578947	5.90031578947368	9.21057894736842	3.34489473684211	3.26321052631579	4.488	8.70984210526316	1.68894736842105	6.33205263157895	5.15373684210526	5.56352631578947	2.34536842105263	5.30452631578947	6.46947368421053	5.495	5.68557894736842	2.36678947368421	4.41789473684211	4.40742105263158	3.81168421052632	2.69405263157895	6.12605263157895	2.88394736842105	5.92936842105263	4.95110526315789	5.811	4.307	4.82647368421053	3.42089473684211	5.00705263157895	6.61015789473684	4.42810526315789	6.15594736842105	4.4308947368421	3.43026315789474	5.35442105263158	4.99121052631579	7.64478947368421	4.67426315789474	2.34310526315789	6.14347368421053	5.33194736842105	6.27531578947368	5.08652631578947	3.10910526315789	2.94647368421053	5.71115789473684
4.20163157894737	6.744	5.18410526315789	7.10468421052632	5.51342105263158	8.69105263157895	3.70557894736842	3.56031578947368	4.76136842105263	8.21963157894737	2.00605263157895	6.27063157894737	5.21342105263158	5.39715789473684	2.65305263157895	5.37136842105263	6.05773684210526	5.19336842105263	5.80047368421053	2.69289473684211	4.69326315789474	4.62773684210526	4.06684210526316	2.99231578947368	5.67678947368421	3.29194736842105	5.85531578947368	5.28968421052632	5.66294736842105	4.5208947368421	4.905	3.57352631578947	5.17731578947368	6.44915789473684	4.44431578947368	6.00526315789474	4.61115789473684	3.80173684210526	5.53778947368421	5.19594736842105	7.27042105263158	4.89936842105263	2.64331578947368	5.89626315789474	5.46873684210526	6.39731578947368	5.00868421052632	3.43552631578947	3.41331578947368	5.79178947368421
4.41673684210526	6.31684210526316	5.16947368421053	6.41447368421053	4.91352631578947	8.07726315789474	3.96715789473684	3.94442105263158	4.84568421052632	7.59073684210526	2.43631578947368	5.983	5.13910526315789	5.12552631578947	2.99652631578947	5.23152631578947	5.46715789473684	4.78036842105263	5.74226315789474	3.05847368421053	4.82952631578947	4.56742105263158	4.40168421052632	3.57615789473684	5.21973684210526	3.78410526315789	5.73205263157895	5.34689473684211	5.42821052631579	4.72431578947368	4.91031578947368	3.69326315789474	4.99394736842105	6.00894736842105	4.33189473684211	5.73336842105263	4.75236842105263	4.09726315789474	5.70436842105263	5.29636842105263	6.80210526315789	5.0208947368421	2.98294736842105	5.53857894736842	5.44357894736842	6.30457894736842	4.78889473684211	3.72505263157895	3.84647368421053	5.69821052631579
4.42678947368421	6.17463157894737	5.18573684210526	6.04526315789474	4.75721052631579	7.83952631578947	4.04	4.01478947368421	4.84447368421053	7.32005263157895	2.6033684210526302	5.82826315789474	4.98194736842105	4.948	3.12836842105263	5.202	5.30063157894737	4.70415789473684	5.66952631578947	3.22278947368421	4.91731578947368	4.54615789473684	4.46773684210526	3.82794736842105	4.90426315789474	3.93684210526316	5.57136842105263	5.38121052631579	5.31368421052632	4.67657894736842	4.86110526315789	3.70957894736842	4.90631578947368	5.85915789473684	4.24642105263158	5.60331578947368	4.74705263157895	4.20784210526316	5.68552631578947	5.21905263157895	6.60547368421053	5.14578947368421	3.09521052631579	5.37721052631579	5.48684210526316	6.29978947368421	4.69621052631579	3.84031578947368	4.02642105263158	5.50868421052632
4.45063157894737	5.862	5.14936842105263	5.73305263157895	4.57847368421053	7.439	4.08289473684211	4.04773684210526	4.80878947368421	7.02384210526316	2.79231578947368	5.64142105263158	4.81936842105263	4.74736842105263	3.19647368421053	5.12657894736842	4.98147368421053	4.53231578947368	5.54215789473684	3.42542105263158	4.93015789473684	4.488	4.46152631578947	3.92615789473684	4.70931578947368	4.06	5.45557894736842	5.25036842105263	5.12684210526316	4.66731578947368	4.79910526315789	3.75178947368421	4.79426315789474	5.60263157894737	4.16947368421053	5.39636842105263	4.71373684210526	4.28731578947368	5.53368421052632	5.13878947368421	6.36252631578947	5.10494736842105	3.25810526315789	5.15868421052632	5.37436842105263	6.13568421052632	4.52510526315789	3.92515789473684	4.155	5.37384210526316
4.41263157894737	5.63294736842105	5.17405263157895	5.5688947368421	4.35747368421053	7.28626315789474	4.09321052631579	4.04526315789474	4.78605263157895	6.84057894736842	2.97078947368421	5.46410526315789	4.7131052631579	4.60863157894737	3.20347368421053	5.03894736842105	4.81405263157895	4.38984210526316	5.42763157894737	3.48110526315789	4.88110526315789	4.39868421052632	4.5484736842105304	4.09336842105263	4.50357894736842	4.16084210526316	5.28773684210526	5.17131578947368	4.982	4.64773684210526	4.698	3.72784210526316	4.63931578947368	5.47105263157895	4.06347368421053	5.31726315789474	4.68247368421053	4.33284210526316	5.43773684210526	4.97415789473684	6.20815789473684	5.06136842105263	3.24526315789474	4.98063157894737	5.38021052631579	6.00589473684211	4.47026315789474	3.93310526315789	4.21152631578947	5.21689473684211
4.4038947368421	5.54310526315789	5.13226315789474	5.37642105263158	4.29842105263158	7.01868421052632	4.06731578947368	4.08689473684211	4.63810526315789	6.59252631578947	3.08478947368421	5.37757894736842	4.62210526315789	4.45089473684211	3.28226315789474	4.91178947368421	4.54573684210526	4.20621052631579	5.34631578947368	3.53684210526316	4.90494736842105	4.26626315789474	4.46936842105263	4.15510526315789	4.249	4.21257894736842	5.18526315789474	4.97957894736842	4.81036842105263	4.61442105263158	4.54215789473684	3.74994736842105	4.49421052631579	5.2581052631579	3.91621052631579	5.19284210526316	4.64863157894737	4.26642105263158	5.35289473684211	4.91763157894737	5.98110526315789	5.00126315789474	3.38715789473684	4.86973684210526	5.24778947368421	5.81331578947368	4.36647368421053	3.98721052631579	4.26952631578947	5.09857894736842
4.23673684210526	5.11826315789474	4.96131578947368	4.70157894736842	3.97684210526316	6.46436842105263	4.01384210526316	4.06336842105263	4.456	6.06584210526316	3.28784210526316	5.08542105263158	4.45984210526316	4.18389473684211	3.21952631578947	4.78105263157895	4.17005263157895	4.00894736842105	5.11273684210526	3.55421052631579	4.69557894736842	4.13247368421053	4.39263157894737	4.19526315789474	3.83705263157895	4.17247368421053	4.87726315789474	4.65647368421053	4.35047368421053	4.44768421052632	4.30515789473684	3.72989473684211	4.28373684210526	4.74342105263158	3.80263157894737	4.72194736842105	4.45589473684211	4.20663157894737	4.96257894736842	4.61068421052632	5.64378947368421	4.88226315789474	3.48568421052632	4.49831578947368	4.94063157894737	5.49842105263158	4.04868421052632	3.97489473684211	4.33157894736842	4.78857894736842
4.17721052631579	4.94468421052632	4.786	4.46273684210526	3.73415789473684	6.22236842105263	3.96352631578947	3.91794736842105	4.30531578947368	5.89226315789474	3.28547368421053	4.86010526315789	4.22136842105263	4.07489473684211	3.12405263157895	4.57315789473684	3.94421052631579	3.88573684210526	4.93157894736842	3.52347368421053	4.58915789473684	3.98347368421053	4.30768421052632	4.18773684210526	3.54415789473684	4.16968421052632	4.77568421052632	4.47773684210526	4.21915789473684	4.34689473684211	4.16294736842105	3.66757894736842	4.01357894736842	4.57289473684211	3.68321052631579	4.49678947368421	4.32747368421053	4.12878947368421	4.70347368421053	4.50594736842105	5.50131578947368	4.69568421052632	3.45163157894737	4.37384210526316	4.84721052631579	5.29942105263158	3.94026315789474	3.96052631578947	4.25005263157895	4.63642105263158
4.07010526315789	4.68068421052632	4.62478947368421	4.23573684210526	3.64384210526316	5.78126315789474	3.85257894736842	3.89321052631579	4.09105263157895	5.72347368421053	3.41252631578947	4.82084210526316	4.08494736842105	3.92894736842105	3.13589473684211	4.40694736842105	3.79010526315789	3.63226315789474	4.72968421052632	3.41768421052632	4.42726315789474	3.85042105263158	4.257	4.09978947368421	3.40789473684211	4.05615789473684	4.61310526315789	4.31194736842105	4.01305263157895	4.22563157894737	4.01657894736842	3.61452631578947	3.87242105263158	4.29736842105263	3.56394736842105	4.24542105263158	4.10142105263158	4.04394736842105	4.49478947368421	4.34615789473684	5.31236842105263	4.403	3.45242105263158	4.21326315789474	4.65936842105263	5.248	3.77878947368421	3.902	4.18815789473684	4.43778947368421
3.95142105263158	4.47478947368421	4.44952631578947	3.83036842105263	3.55947368421053	5.48973684210526	3.76357894736842	3.70147368421053	4.02305263157895	5.45978947368421	3.34684210526316	4.54910526315789	3.98621052631579	3.71321052631579	3.08936842105263	4.16826315789474	3.62678947368421	3.47894736842105	4.52326315789474	3.25652631578947	4.33894736842105	3.63084210526316	4.13268421052632	4.00226315789474	3.18710526315789	3.90347368421053	4.40226315789474	4.18663157894737	3.83168421052632	4.09473684210526	3.84978947368421	3.51621052631579	3.61884210526316	4.10784210526316	3.27142105263158	4.02963157894737	4.01452631578947	3.92084210526316	4.304	4.08463157894737	5.09852631578947	4.33342105263158	3.32157894736842	3.83268421052632	4.56715789473684	5.02305263157895	3.62552631578947	3.87763157894737	4.112	4.18357894736842
3.72036842105263	4.14036842105263	4.15205263157895	3.60247368421053	3.46057894736842	5.15	3.57510526315789	3.59463157894737	3.85257894736842	5.14531578947368	3.33210526315789	4.17873684210526	3.77205263157895	3.58273684210526	2.87342105263158	4.03484210526316	3.33584210526316	3.33215789473684	4.31178947368421	3.16494736842105	4.07126315789474	3.47647368421053	4.00205263157895	3.67636842105263	2.99121052631579	3.74152631578947	4.09205263157895	3.89405263157895	3.58394736842105	3.96094736842105	3.66842105263158	3.38031578947368	3.34689473684211	3.68473684210526	3.14289473684211	3.774	3.78089473684211	3.68157894736842	4.03110526315789	3.91021052631579	4.92042105263158	4.09110526315789	3.209	3.66	4.38957894736842	4.59652631578947	3.39557894736842	3.70415789473684	3.98210526315789	4.05184210526316
3.59105263157895	3.88536842105263	3.85410526315789	3.39131578947368	3.26994736842105	4.834	3.35352631578947	3.39884210526316	3.66963157894737	4.89105263157895	3.33147368421053	3.76005263157895	3.61063157894737	3.37352631578947	2.78563157894737	3.803	3.27136842105263	3.17731578947368	4.04542105263158	3.03031578947368	3.86084210526316	3.24168421052632	3.67278947368421	3.44473684210526	2.70484210526316	3.61305263157895	3.85421052631579	3.67752631578947	3.40447368421053	3.79563157894737	3.47584210526316	3.30684210526316	3.14310526315789	3.50773684210526	2.92910526315789	3.47757894736842	3.51257894736842	3.49231578947368	3.75836842105263	3.72	4.68015789473684	3.85289473684211	3.10826315789474	3.46836842105263	3.95915789473684	4.40331578947368	3.22252631578947	3.64784210526316	3.82289473684211	3.72336842105263
3.33310526315789	3.60994736842105	3.48705263157895	3.21363157894737	3.12689473684211	4.68384210526316	3.06673684210526	3.08131578947368	3.48468421052632	4.57047368421053	3.24842105263158	3.51221052631579	3.37226315789474	3.13242105263158	2.57126315789474	3.67263157894737	2.91752631578947	3.00215789473684	3.73757894736842	2.762	3.63484210526316	3.038	3.46894736842105	3.22157894736842	2.56457894736842	3.32347368421053	3.52405263157895	3.44031578947368	3.07415789473684	3.58268421052632	3.22347368421053	3.153	2.96305263157895	3.21126315789474	2.76452631578947	3.25752631578947	3.31931578947368	3.28331578947368	3.54894736842105	3.51231578947368	4.36621052631579	3.61542105263158	2.87810526315789	3.31863157894737	3.713	4.13063157894737	3.09831578947368	3.49421052631579	3.74563157894737	3.45747368421053
3.18463157894737	3.39557894736842	3.24173684210526	3.06773684210526	3.10663157894737	4.40021052631579	2.73984210526316	2.83531578947368	3.27894736842105	4.32036842105263	3.10205263157895	3.35442105263158	3.22447368421053	2.98873684210526	2.35015789473684	3.43173684210526	2.63431578947368	2.78810526315789	3.46389473684211	2.50589473684211	3.19194736842105	2.78889473684211	3.13678947368421	2.94042105263158	2.38231578947368	3.16773684210526	3.34415789473684	3.19894736842105	2.83347368421053	3.34594736842105	3.07121052631579	2.98463157894737	2.75936842105263	2.91678947368421	2.657	2.96147368421053	3.14478947368421	3.08510526315789	3.18215789473684	3.36905263157895	4.18063157894737	3.27026315789474	2.776	3.03663157894737	3.39773684210526	3.79752631578947	2.932	3.36663157894737	3.34363157894737	3.26363157894737
2.89757894736842	3.13531578947368	3.03157894736842	2.76915789473684	2.87573684210526	4.08584210526316	2.48142105263158	2.66289473684211	3.02121052631579	4.01710526315789	2.95336842105263	3.04047368421053	2.94021052631579	2.78905263157895	2.15442105263158	3.13536842105263	2.53905263157895	2.60805263157895	3.19957894736842	2.31463157894737	2.98021052631579	2.65568421052632	2.83963157894737	2.71905263157895	2.29421052631579	2.93678947368421	3.05021052631579	2.94684210526316	2.65631578947368	2.99136842105263	2.94526315789474	2.901	2.54473684210526	2.79773684210526	2.37605263157895	2.81168421052632	2.94647368421053	2.83847368421053	2.99689473684211	3.03573684210526	3.90126315789474	2.99852631578947	2.47315789473684	2.88852631578947	3.17268421052632	3.43057894736842	2.61305263157895	3.08331578947368	3.09305263157895	3.11273684210526
2.67715789473684	2.97347368421053	2.77063157894737	2.56473684210526	2.79742105263158	3.68942105263158	2.30731578947368	2.31105263157895	2.79657894736842	3.69563157894737	2.65410526315789	2.77731578947368	2.62052631578947	2.57405263157895	1.90831578947368	2.88663157894737	2.20963157894737	2.55094736842105	2.91584210526316	2.164	2.63194736842105	2.53368421052632	2.64126315789474	2.38184210526316	2.11831578947368	2.72710526315789	2.90742105263158	2.82484210526316	2.42615789473684	2.78305263157895	2.78257894736842	2.70147368421053	2.33121052631579	2.60215789473684	2.15526315789474	2.58484210526316	2.753	2.69363157894737	2.71357894736842	2.79742105263158	3.26926315789474	2.77636842105263	2.30063157894737	2.74489473684211	2.95657894736842	3.23826315789474	2.44642105263158	2.893	2.74668421052632	2.91563157894737
2.48357894736842	2.72673684210526	2.57557894736842	2.36736842105263	2.57347368421053	3.45047368421053	2.07110526315789	2.0745263157894702	2.38494736842105	3.48957894736842	2.51021052631579	2.55257894736842	2.31342105263158	2.42647368421053	1.72247368421053	2.64415789473684	2.12394736842105	2.30668421052632	2.66531578947368	1.97610526315789	2.34005263157895	2.35168421052632	2.35215789473684	2.12594736842105	1.89242105263158	2.4306842105263202	2.71584210526316	2.50047368421053	2.28205263157895	2.50210526315789	2.5745263157894702	2.54442105263158	2.12484210526316	2.42589473684211	2.02157894736842	2.30305263157895	2.52373684210526	2.41884210526316	2.54947368421053	2.56657894736842	2.96273684210526	2.53352631578947	2.12352631578947	2.58057894736842	2.62615789473684	2.91231578947368	2.29389473684211	2.64863157894737	2.51463157894737	2.73815789473684
2.27415789473684	2.40731578947368	2.42831578947368	2.19510526315789	2.519	3.13331578947368	1.923	1.89036842105263	2.24678947368421	3.33131578947368	2.17805263157895	2.33831578947368	2.08131578947368	2.36115789473684	1.49910526315789	2.54942105263158	2.01047368421053	2.22773684210526	2.46305263157895	1.82473684210526	2.09147368421053	2.19326315789474	2.21405263157895	1.87352631578947	1.88152631578947	2.233	2.52431578947368	2.32110526315789	2.10210526315789	2.19994736842105	2.37057894736842	2.38831578947368	1.97494736842105	2.20684210526316	1.86089473684211	2.17594736842105	2.28342105263158	2.26989473684211	2.30405263157895	2.36921052631579	2.73978947368421	2.27557894736842	1.96705263157895	2.29021052631579	2.42563157894737	2.75447368421053	2.18626315789474	2.32473684210526	2.30252631578947	2.58126315789474
2.02731578947368	2.22652631578947	2.22105263157895	2.096	2.33247368421053	2.87747368421053	1.72889473684211	1.80668421052632	2.091	3.17447368421053	1.93947368421053	2.10110526315789	1.94436842105263	2.09221052631579	1.42178947368421	2.32842105263158	1.82731578947368	2.05284210526316	2.29268421052632	1.75731578947368	1.91673684210526	2.0556842105263202	2.03942105263158	1.70973684210526	1.68489473684211	2.04510526315789	2.38368421052632	2.15052631578947	2.01431578947368	2.07868421052632	2.23194736842105	2.22094736842105	1.85678947368421	2.10573684210526	1.66863157894737	2.06542105263158	2.04136842105263	2.05842105263158	2.18626315789474	2.119	2.30873684210526	2.033	1.84894736842105	2.18594736842105	2.28605263157895	2.49631578947368	2.07931578947368	2.09089473684211	2.06042105263158	2.35105263157895
1.89889473684211	2.07610526315789	2.053	1.95715789473684	2.17794736842105	2.66621052631579	1.63068421052632	1.64963157894737	1.94173684210526	2.88105263157895	1.73973684210526	1.92342105263158	1.82405263157895	1.98721052631579	1.34947368421053	2.17552631578947	1.68147368421053	1.83805263157895	2.11405263157895	1.63173684210526	1.73294736842105	1.93726315789474	1.90315789473684	1.59605263157895	1.59089473684211	1.85373684210526	2.28947368421053	1.95736842105263	1.86084210526316	1.91568421052632	2.08668421052632	1.95631578947368	1.67484210526316	2.01357894736842	1.58526315789474	1.91015789473684	1.87647368421053	1.87978947368421	2.08784210526316	1.9361052631578901	2.159	1.85915789473684	1.70131578947368	2.07010526315789	2.11731578947368	2.25894736842105	1.86678947368421	1.94221052631579	1.89031578947368	2.21415789473684
1.61284210526316	1.76410526315789	1.69489473684211	1.73563157894737	1.91315789473684	2.20257894736842	1.48410526315789	1.42236842105263	1.665	2.58615789473684	1.42973684210526	1.65594736842105	1.57489473684211	1.74536842105263	1.261	1.81842105263158	1.54731578947368	1.639	1.85821052631579	1.45747368421053	1.53336842105263	1.65515789473684	1.58478947368421	1.41873684210526	1.42315789473684	1.58542105263158	2.012	1.69494736842105	1.70784210526316	1.63815789473684	1.79463157894737	1.57831578947368	1.54963157894737	1.80089473684211	1.44852631578947	1.73642105263158	1.61489473684211	1.63557894736842	1.73610526315789	1.67552631578947	1.81994736842105	1.66	1.49215789473684	1.893	1.806	1.91921052631579	1.57505263157895	1.64494736842105	1.62947368421053	1.88831578947368
1.39452631578947	1.49647368421053	1.41794736842105	1.54968421052632	1.68921052631579	1.95473684210526	1.27710526315789	1.30668421052632	1.47852631578947	2.27468421052632	1.28594736842105	1.52757894736842	1.35642105263158	1.57336842105263	1.09705263157895	1.67368421052632	1.43757894736842	1.50773684210526	1.61015789473684	1.26910526315789	1.34052631578947	1.44836842105263	1.38921052631579	1.30989473684211	1.29421052631579	1.41684210526316	1.70547368421053	1.54068421052632	1.55926315789474	1.50526315789474	1.60542105263158	1.462	1.31573684210526	1.63168421052632	1.30673684210526	1.53268421052632	1.45215789473684	1.46115789473684	1.52778947368421	1.42342105263158	1.59631578947368	1.49252631578947	1.33463157894737	1.71336842105263	1.5827368421052599	1.64321052631579	1.40073684210526	1.41531578947368	1.45505263157895	1.72757894736842
1.27989473684211	1.39973684210526	1.29047368421053	1.45757894736842	1.55652631578947	1.60689473684211	1.19842105263158	1.21726315789474	1.27463157894737	1.95747368421053	1.10842105263158	1.40094736842105	1.22447368421053	1.45321052631579	1.03668421052632	1.52042105263158	1.33605263157895	1.38989473684211	1.43636842105263	1.12173684210526	1.188	1.30505263157895	1.24857894736842	1.18557894736842	1.24263157894737	1.23410526315789	1.47563157894737	1.387	1.438	1.38189473684211	1.48336842105263	1.31626315789474	1.21257894736842	1.47521052631579	1.18210526315789	1.41426315789474	1.29552631578947	1.30157894736842	1.34136842105263	1.31221052631579	1.36657894736842	1.39173684210526	1.20457894736842	1.58410526315789	1.43326315789474	1.47515789473684	1.30368421052632	1.27205263157895	1.24573684210526	1.48442105263158
1.17852631578947	1.25826315789474	1.21152631578947	1.33863157894737	1.44642105263158	1.39252631578947	1.11831578947368	1.11947368421053	1.16363157894737	1.66447368421053	1.02857894736842	1.23257894736842	1.15363157894737	1.35678947368421	0.980578947368421	1.395	1.23221052631579	1.30689473684211	1.31373684210526	1.05542105263158	1.08636842105263	1.20726315789474	1.18342105263158	1.06236842105263	1.17	1.13773684210526	1.33978947368421	1.30294736842105	1.39052631578947	1.28547368421053	1.40731578947368	1.23657894736842	1.11236842105263	1.37452631578947	1.13631578947368	1.28547368421053	1.21810526315789	1.19657894736842	1.25410526315789	1.20931578947368	1.27042105263158	1.26536842105263	1.11647368421053	1.39247368421053	1.2922631578947401	1.35547368421053	1.2077368421052599	1.16184210526316	1.15294736842105	1.33789473684211
[truncated: 4 more columns]
