# Supplementary material for: Recovery of neural dynamics criticality in personalized whole-brain models of stroke
Source: Nat Commun. 2022 Jun 27;13:3683. doi: 10.1038/s41467-022-30892-6 (PMC9237050; doi:10.1038/s41467-022-30892-6)
Supplement: Supplementary file 3 — Source Data [file 41467_2022_30892_MOESM3_ESM.zip › Source_Data/SupFig10-SupFig16/patients/Patients_t2_H.csv]

33	35	43	44	48	49	50	51	56	58	60	62	64	71	73	78	79	82	83	84	87	88	90	92	93	97	99	100	101	104	105	109	111	115	119	120	122	124	131	133	135	138	140	142	145	151	155	161	162	165
0.01153193511033556	0.011792787486248804	0.011746643766691251	0.011670604467395112	0.011901157562886903	0.012359109889310932	0.010739176442489971	0.012666842566953327	0.01193373447944592	0.010264138344682334	0.01035142352271235	0.011030238578027199	0.01154984466842963	0.011168928006894136	0.011075684413375702	0.011112939012663872	0.011539888661485826	0.010902839138533333	0.011929155776423218	0.011452865790194557	0.011865536796989637	0.011570834340462164	0.011168871333766912	0.009941782450576211	0.011774474306162918	0.01140157430366739	0.012479074698443119	0.011718952438469555	0.01201075011106727	0.01159192739841005	0.011488368246652742	0.01175934365125572	0.012349208785536029	0.010617046733237946	0.012291432056231837	0.01120985479999924	0.011222735682850721	0.01199174354940026	0.011460576712904305	0.011738840234881307	0.012248742018843855	0.011017455395688266	0.011302918437923913	0.010542488137699394	0.01147077969809313	0.011878131120677687	0.011677820025296467	0.01142740033454211	0.011788370359053198	0.011348140584909787
0.023576153487576516	0.03213930577694305	0.020824143284592044	0.029012810762374438	0.03759792645405219	0.026460552109627992	0.019492404662592885	0.01889601114529413	0.03414105031230047	0.022137853988484047	0.01771583154477968	0.022586063011468465	0.022641128089043092	0.048482350584817355	0.027030469396869268	0.026279455986906664	0.013394441936006349	0.02153032846139488	0.02261379214546074	0.02110289422049506	0.019920683235487954	0.035766588978565966	0.01596462785608731	0.018876868608507673	0.016433114757591065	0.015344282728424754	0.028410794696237984	0.017619213255730497	0.016052162726025398	0.03425488570192296	0.014408344344767385	0.017990852740143674	0.0318648312817028	0.0367538302395699	0.028809034229911743	0.026398979993576203	0.026997650871396356	0.01465072931557059	0.02532418142614605	0.023350089262784642	0.028741823962756544	0.020804546270162764	0.03159728910826284	0.017366989382140197	0.014010203860203338	0.017579810311520856	0.01745795023944912	0.022116286188801796	0.02471994017000205	0.019672070110576537
0.028929437074612076	0.04341984856369078	0.027904350733579008	0.03564510021409865	0.044239362320120795	0.03976616750495559	0.023188189738047437	0.02211346616836323	0.04373483900757692	0.028896089996987385	0.022719504914851228	0.02818608023932587	0.029597607959084758	0.06599224100937444	0.035179743441426416	0.03240526039746984	0.018094372580235996	0.03141574800327542	0.0327852623336698	0.02689986771979643	0.026865364528003855	0.04890758337026534	0.022076620149861108	0.026952617909346405	0.023285269681112112	0.018801785546456548	0.03735669029511097	0.02355786926773538	0.019385631765909045	0.0436909547505492	0.01711748714013164	0.023926752597498168	0.04062319815374229	0.05285135535143545	0.041677736526632585	0.03316629960182959	0.036962876721194984	0.019989287323245713	0.03485575191361019	0.031348693126223834	0.0352544975020912	0.027014463069450118	0.04193038370276218	0.02331461142604161	0.01732246612855537	0.024308550803889044	0.022544799710847302	0.028473929463604636	0.03422440900656829	0.024526697784465055
0.04124901381487112	0.06315556350322007	0.03822547470775499	0.050986321481214146	0.06036289824177684	0.057045411002411006	0.034033275832774566	0.03310722753035423	0.061248864064934565	0.04119228115895954	0.03029405323615858	0.04301070061108058	0.0436470838567068	0.09436417122257026	0.048211497627547964	0.04897097696440142	0.02688726313705193	0.045716033653934056	0.05146353598555469	0.03837721498578996	0.03969635930001982	0.07025116582422371	0.0350297602713496	0.04012802367586185	0.03556309177284989	0.029206148487619363	0.04935072808376003	0.04017372176834389	0.02861488524354738	0.05854057575260518	0.023624074240121418	0.03628187709122759	0.05538824815820597	0.07248252836021271	0.06735337439118284	0.047089235664351276	0.056833563605976356	0.030493448411876393	0.0502664354034666	0.05055865359987308	0.04855940686671934	0.040801867450947174	0.06084924903819927	0.03533092099812392	0.027740214691563524	0.03730550189110996	0.03571005336915589	0.04275392668038784	0.048443647722819144	0.03526045027766623
0.06739668081106838	0.09602165133291944	0.0604459295166617	0.08076480206225313	0.08403345861741728	0.08261326009195609	0.04897601090794575	0.05087711694953064	0.08533995231590451	0.058847074547536155	0.047506856783186724	0.06549776328009145	0.06602720600704742	0.13885324167218688	0.06682457318889087	0.07847260779724133	0.04791181837235248	0.07316425065190617	0.0769557269870454	0.054299184233989946	0.06379287105680854	0.10476681493780242	0.0564078806181415	0.06472140088184852	0.05507017170370683	0.04730318013344761	0.07487142012119109	0.06306387934913242	0.047335721132263565	0.08333780212392496	0.039899803652496284	0.056029106301107176	0.07802009232573846	0.1167826305707864	0.10051820868324399	0.0712158810155974	0.08876027710951133	0.05199225714933743	0.07507230142664081	0.0766041350897034	0.07507670285498459	0.06380339538651893	0.0873385069872212	0.053687446124870544	0.045009249836145446	0.058688740854315906	0.05778571938422127	0.06490188741715812	0.06932573011662324	0.05507894730019799
0.10101405189314122	0.13931964139518815	0.09594635677878058	0.12432307584907186	0.12103157961980673	0.12631434431384203	0.07988781709497057	0.08766238639112825	0.12409789681632627	0.09405250910735875	0.07766216427477543	0.10198042719089839	0.1052208400352613	0.19479590503231467	0.10030941963879163	0.11171230033722193	0.0844360513099658	0.1115198015660796	0.12049613698390683	0.08234605493467338	0.10289286796552556	0.14241139211381862	0.08883890069450402	0.10013416277855697	0.09042401611009117	0.0796495725851329	0.11815571555629709	0.1050493664713577	0.08125853126442546	0.12330901900729374	0.06887742368872332	0.09185937135559898	0.1189725566680061	0.1643244468220202	0.1521209002107164	0.10761279852405387	0.15232576092350503	0.08288873092718516	0.12306377335368408	0.1281781559134498	0.10967528535883772	0.09590186244540397	0.12661399285155128	0.08663094731160484	0.07749081278344695	0.09892995324882037	0.08592564275544365	0.1033866983549806	0.10393670195512862	0.0905555618372901
0.16595934965221162	0.2177177885405072	0.15421605628079313	0.19811720419039586	0.20227590911603044	0.18950413238101374	0.13599231314131988	0.13902216540479445	0.21492455048648357	0.16194563897847425	0.12818233102689133	0.16920322079977934	0.16976385140185346	0.25935221430571753	0.15094503629297826	0.1852901909581628	0.14179940467673124	0.1838469031692491	0.19038163288388812	0.13359047324795095	0.16823966740626223	0.2369486649174613	0.15357417518146002	0.17781958787053173	0.14598797981078676	0.12880153265881433	0.17383517901556722	0.16509297809781043	0.13395604357749835	0.2176230693611029	0.11968124719295574	0.16150226813670393	0.18912125304903032	0.2518442707820395	0.23610310935488021	0.18035960964349998	0.2483058317659445	0.14163799366058566	0.19128027498781475	0.2162649535968925	0.17296339477357678	0.14862797549766676	0.18246963961426094	0.14747653508353226	0.12708767722314493	0.16259455377326182	0.14253248835095061	0.1709334353346419	0.1722017691508949	0.14365731028067305
0.2772315156639428	0.30736856316921596	0.27231927039873843	0.32491204674718704	0.3352560487580352	0.29316037840309705	0.2499587699458019	0.246510053745784	0.33997108066929205	0.2817060980170901	0.21695106887296203	0.27779763350938835	0.26398740767244233	0.37300140110171803	0.22738886617332554	0.30893141186676554	0.2483565429803776	0.308568945503587	0.29710669476907237	0.23209408488140015	0.2653326481289402	0.3586985868708097	0.2543783425762937	0.32573656899575554	0.2511771607797883	0.2246184680557636	0.281758343394763	0.26627484238035015	0.24274260953951296	0.3574772551325882	0.22151059087548078	0.2852404863073284	0.2988004752621237	0.3797022777087432	0.35713802237934733	0.3105878126178712	0.3726914131604454	0.2461136135455146	0.34731414237763686	0.3441077586305387	0.30737047082502217	0.26442584539765907	0.317676829375398	0.24898443077842158	0.21825812304347963	0.277368846690859	0.24250645019537118	0.27903398264217577	0.30081542728861493	0.23905899688069696
0.42107086226940615	0.4169648408075624	0.4327109228305085	0.48240045899059814	0.47967374111295746	0.4246202363029811	0.4375628137037778	0.3768260445148594	0.43536842277599713	0.44328347357692427	0.38757797246151443	0.4362184357937812	0.43570616800804063	0.4298162010628518	0.3455411235416629	0.4517992165624666	0.41526864387488593	0.503727139881197	0.4407273225509454	0.4219290652635047	0.41616371716700207	0.48978613729782994	0.43996286114584043	0.5149536943547482	0.4128982283454113	0.397783959277694	0.4009488307869002	0.40339769433602773	0.44908608773879943	0.4804149373595433	0.44307754457312126	0.45675702713877686	0.4190898082702487	0.48924190495754405	0.44269742543432167	0.5111682759952932	0.5046259951336821	0.4014629956998412	0.4816580873117535	0.4663429089450903	0.4295794365612775	0.43519526525823066	0.46814050655296185	0.42880682023013034	0.36390002050402637	0.4346020306794398	0.41560491650620207	0.4432377479230342	0.46299997042865404	0.4062687054418984
0.44954436711542406	0.45623393743998325	0.48171521031960474	0.5286184507172113	0.5106101128821102	0.46858896851535525	0.5048589703917017	0.422829064534333	0.47958313514035095	0.48061423780010626	0.4397281735828874	0.4842397988735907	0.464684456816741	0.46641067880690407	0.40452032249640446	0.5056358755320658	0.502812313994934	0.5597536464508641	0.5013245777491152	0.4883145912856056	0.4439331571385087	0.5255827224118198	0.5102720096971392	0.5737024450143342	0.46793481343728605	0.45881958737882106	0.46215333980884893	0.4494137365185294	0.5156594146355085	0.5220970892087315	0.5036870789608439	0.520354341473028	0.4887947625277657	0.5250087715730305	0.47933705845499786	0.5743990429821942	0.5483313733740907	0.4726606772046756	0.516463116972416	0.5119263897168618	0.4657253411483428	0.465017691650187	0.5361574799787454	0.46244941374848153	0.44105721795423747	0.5085113946944391	0.4671195146547402	0.50265228442848775	0.5336491054448541	0.4455794737181071
0.49866034261064657	0.5050088027195767	0.5260819159280734	0.5453962428488057	0.5894604770899706	0.4892475466037718	0.5845014514863697	0.48483823639193163	0.4955259695590443	0.5498392994995661	0.5278564204016186	0.4984544055399659	0.5333424391620382	0.4783770685807965	0.4557196583110225	0.5214393017852855	0.5429663493035574	0.6000358104285756	0.5425129708518265	0.5498577080043346	0.49257718281767315	0.5437422587778786	0.5626249554434791	0.6172982460575873	0.5397645648841854	0.5307509363582802	0.5116515138171829	0.47686338936940953	0.5959789598620857	0.5688507732834671	0.5899784347478152	0.57735004104054	0.5123704062101634	0.5198621538787406	0.47768685141583805	0.6225121438644099	0.5915549722722641	0.5242176771536814	0.5498584873175223	0.5300142075331568	0.5215219379673335	0.5376592780301545	0.5716037971653244	0.5118701494998289	0.500237996843965	0.5587602726274451	0.5451796757620023	0.5402439044714608	0.5901560000688956	0.5197579825337262
0.5191691015063546	0.5040379398577496	0.5504137364208291	0.5680103673512631	0.5802616181311318	0.5303387495063885	0.6094626893868614	0.5140935499127445	0.5146131821156281	0.5588409196887418	0.550674420012209	0.5110951536275183	0.5559371882327279	0.49225223558432235	0.49471502008212404	0.540672608903553	0.5807366478597175	0.6199528274977771	0.563213243506855	0.5675816472080406	0.5149664711221915	0.5564365329954151	0.5927895127873662	0.6289516360557795	0.5731132623681777	0.5745608708998416	0.540944079447875	0.4813902392291681	0.62308552782361315	0.5799467983520382	0.6183309406153505	0.5739841869898783	0.540406178553603	0.5276050137070554	0.4984299098354531	0.6364364868567706	0.5879047872427713	0.5550441833934506	0.5488033733642863	0.5510707622823865	0.534330829068077	0.5493867123844204	0.5918798756270008	0.5283800599091653	0.5406704087991138	0.5793216097089547	0.5597056130112379	0.554568609436621	0.6092333559923315	0.5471976968018788
0.5352905189754898	0.5310771006026457	0.5700255700040562	0.5698857900471782	0.5965172623199941	0.5418466668945866	0.6249034469769764	0.54198949920685	0.5096031376732808	0.6012487979538074	0.5744790505497602	0.5287499973872767	0.5747868355283614	0.5001738195163938	0.5163066179808249	0.5367207347279555	0.6045293852212897	0.6382210366120654	0.5810907617963396	0.6040882281570811	0.5480296270756403	0.5660282885973278	0.6379129174371375	0.6175378465559203	0.6068674231395333	0.583100174570133	0.5587877109898027	0.5116138957918122	0.6528202585169532	0.5960455375118807	0.6467562208326285	0.6008601688521532	0.5514364905458184	0.5411600068736167	0.5162848812233011	0.640878483726441	0.61143195812363	0.5595106906846111	0.5390406901860737	0.5550106910625562	0.5556630851575765	0.5727477445826422	0.6451115128154437	0.5653265495889902	0.567485982582187	0.5927380890018373	0.5860182969865609	0.5924181406205565	0.6335021647793534	0.5592237067972128
0.5811222235796191	0.5399197692537885	0.5958290872536348	0.5945780686818364	0.6074695770091827	0.5507859675589137	0.660411173553661	0.5780172760220859	0.5234564156758547	0.6292619120137353	0.6179059822094297	0.560625538624222	0.5881804716809819	0.5076289144905048	0.5595038538399882	0.557609146421774	0.6389901873751538	0.6374499002510674	0.5715336494463465	0.6379308162799111	0.5689080596370746	0.5889406708364171	0.6589415988128369	0.6279426785679805	0.6578265153437455	0.6366597942032753	0.5677615741314465	0.5312746426081922	0.6826812374167871	0.6222021319861523	0.6829825210119168	0.6283750991287825	0.5647882182991646	0.542159240960286	0.5368647788137517	0.6574731495967244	0.6243510736989963	0.6017193021126004	0.5560359842897526	0.5480083818055305	0.5884791311957209	0.6321031966841493	0.6430370687069951	0.6162955130803075	0.6095242031095381	0.6191833846566741	0.6376933763425091	0.62249783959012694	0.6529369490449219	0.5941417896011172
0.6012590671296564	0.5402311678939684	0.5770268464676075	0.5935870040280656	0.5868959712883143	0.5421627421472989	0.6585819456558132	0.5842724391504515	0.5311147800392512	0.6398807043463461	0.6353178526330354	0.5550115678737355	0.59331349991482	0.5020598669183728	0.5687442079725059	0.5579372972261378	0.6370843841279044	0.6336241869783745	0.5646576097445878	0.6417585818819098	0.5576602359453569	0.5686536416154008	0.6604923881313993	0.6181927428182917	0.6639279230853966	0.64880744034272	0.5506690844617097	0.5223765554782495	0.6768093588120905	0.6326175386139724	0.6908905236065507	0.6351710312853894	0.5466231203907684	0.5434651680641731	0.5206003629873093	0.6375014153641957	0.6118984319905713	0.6130474218306924	0.5529751630144355	0.5381123022110432	0.6170040259039762	0.6206082605664718	0.6617017644016074	0.6304064912051474	0.6355661748854671	0.6216545258886923	0.6220792016751409	0.6424171816769747	0.6484351434707074	0.6159228841621254
0.5919010310145347	0.5343443872253295	0.5726887372331096	0.5996196009101425	0.6045275489454477	0.529151480548968	0.6582819188351888	0.5798814031704925	0.5340513161003578	0.6287096667330161	0.6545166683469341	0.5640103053762954	0.600916071589482	0.5143409893509873	0.5715347820729936	0.5569909949813457	0.6455599604262765	0.6386562487167141	0.5735559139047935	0.6510977502311429	0.5649375073271953	0.5746770543521799	0.6811608380670214	0.6080045109733164	0.682915758072794	0.6602817218089556	0.557562475855754	0.5263323971802778	0.6892724175173933	0.6361784664952305	0.6981970992979524	0.63780549224163	0.5644642102565546	0.535554233469657	0.5164937493406607	0.6294567326668157	0.603812119019459	0.6220871994856657	0.5677773553114792	0.5337669694134058	0.6196430654308259	0.6208196974841901	0.659009245888842	0.6480318912228997	0.6466791818385391	0.6209153174552531	0.6232694304253605	0.6441479627030237	0.6441735504241338	0.612549647251721
0.5880391836812824	0.5396088820419623	0.5839177439257075	0.5761462458530318	0.5903120331629536	0.5185207777577245	0.6455419585606541	0.5870735991044462	0.5302814761247909	0.6236305219720857	0.6399472097014164	0.5738064130559046	0.6065011187525213	0.5127847594001709	0.5950593483295504	0.5564057311618339	0.6456365327381722	0.6137174725670023	0.5602161591555385	0.6459931292153264	0.5695540268477122	0.547355793010675	0.6677770184281957	0.5835435940280266	0.6679926657976393	0.6698958388012494	0.5767582802537676	0.5272189041036108	0.681351771041036	0.6341926716781737	0.6765135889953511	0.6408999853724602	0.5455031681901608	0.5140520711766758	0.4977360110721773	0.6296315332572319	0.569410601302956	0.6068738425433775	0.5537729134984539	0.5351375082087718	0.619234410487093	0.613454024099186	0.6272013889886181	0.6375264209438867	0.6518417001421875	0.6246037170288571	0.6378871178430777	0.6374665630088843	0.6318942596498031	0.6269961743465459
0.566038413687488	0.5345169648919023	0.5477697244009447	0.5754011688149719	0.5891028720207437	0.5217040406404333	0.6228281354582169	0.5961362926883015	0.5290252396364293	0.6171158420074452	0.6431574145392821	0.5748692983259389	0.6084854078099837	0.5032015983482064	0.5800521149385254	0.5336559298568081	0.6554425208374279	0.591767527956091	0.5563463413353151	0.6717275780569693	0.567619024937616	0.5504971123332109	0.6542874011211877	0.562768511454597	0.6516347997719464	0.6605318067957419	0.5790275543964707	0.4877174672099589	0.6652810916642972	0.6213037883707031	0.6724029610824489	0.6161796647597364	0.535154941301701	0.5019010508232847	0.4812119530058665	0.6021423908707938	0.5618153842923699	0.601772479695525	0.5526970101094519	0.5365687414121159	0.6077285782284674	0.6042771950891731	0.6252986376268911	0.6426225195039342	0.6507078914484214	0.5922436091843484	0.6034511129952145	0.6196817607116109	0.6321709844572774	0.6312544143124136
0.5492869494773392	0.5165990265842957	0.533638253106021	0.5533219820382007	0.5674408947677253	0.4975383649359273	0.6105725425020586	0.5793659597473318	0.5268086122133087	0.6107354009841749	0.6315097795408654	0.5525227993633517	0.6068035149765637	0.5075635757684028	0.5482807957142146	0.5330227533292918	0.620257559771357	0.5869355255021456	0.5363462451287127	0.6344625931342063	0.5470770155375233	0.5390229571383223	0.6107725537901888	0.5479792503410031	0.6500787324755756	0.6266644398122223	0.5510930358274858	0.4688105114253113	0.6301739184514806	0.6218279309628628	0.6169002373329634	0.6188518884265428	0.5111780315245958	0.4753298603754495	0.4844591590933283	0.5828867355786437	0.529850824339246	0.5840589519877133	0.5337716068555054	0.5112942111548775	0.605479726755523	0.571366207541229	0.6048780819126459	0.6303610351629717	0.6472341865662136	0.5813545524064826	0.6164633825590952	0.610144947003708	0.6089818339836802	0.6098163861161997
0.5326153451390724	0.5209006218242723	0.53079019031822	0.5395380191967742	0.5400630546327926	0.4898502617122775	0.5637996800510032	0.5657431703548925	0.5163790213061494	0.6156659560568842	0.6166397764841017	0.5293234174586602	0.5985787658127653	0.48659854411717723	0.5395540394833768	0.5309931986975799	0.6079061716299494	0.5495753195810112	0.5106795706550327	0.6262620152081961	0.5303256190866518	0.5096568536216813	0.592244501169163	0.5331313243847494	0.6362667740814882	0.6062148830484834	0.5411616136930917	0.45471599050586026	0.5971884313208692	0.6069490675153647	0.5868548893998707	0.5825792642322596	0.5008648335397726	0.4684389534209083	0.47238754489292434	0.5489307284603171	0.5346146199712125	0.5799056946009917	0.5285284469252138	0.5167532492692627	0.6011750498509544	0.5422571366879704	0.5893509049633905	0.6192389854501579	0.6281641245295129	0.5449318430267648	0.5955892493260525	0.6018512295447658	0.5912102555468209	0.5876235001903144
0.5019258811178273	0.49857841714453915	0.48346312206185504	0.5044756570193829	0.5256559581935716	0.45775605597413105	0.5362293933846852	0.5632432162984132	0.4995924864787742	0.5727797631167927	0.6087044649063208	0.5316671034446478	0.5806495602990895	0.46501425008502306	0.5260942114691808	0.5036420743476618	0.5857213378114752	0.5085435950731862	0.49085334912487477	0.5989329508849873	0.508173934324593	0.4828727958841252	0.5687195487304911	0.5315121563496197	0.5992852119150079	0.5776758187348665	0.5096742600504038	0.44256847420340834	0.5520219564794722	0.5905545803846668	0.569180266981014	0.5701917398929092	0.4985095896517735	0.4453987961801161	0.4607628557857151	0.489459701936868	0.4974015356149388	0.5644309973047665	0.5043950774190872	0.4938006907491004	0.5886467721561902	0.5299171553326205	0.5516769388391641	0.6105507983021167	0.6111751090647298	0.5276410163648084	0.587742425514121	0.5739147091346529	0.5738767284947783	0.5512945133779444
0.4836007013787813	0.4793593172619081	0.45017728421674486	0.4870542807370246	0.5136204269205754	0.4436788380172688	0.5135983841000403	0.5367869761961482	0.49078398896868386	0.5558946295768911	0.5857283807936117	0.5108767342774231	0.55982332954922	0.44635771575441324	0.5028690402118076	0.4877000166753704	0.5312008425669047	0.4904788905576427	0.45158485866197745	0.567671127709985	0.4934004254660648	0.43796716304630834	0.5376902353915857	0.48076353612467443	0.5767616696376933	0.5512504142841589	0.49922710179866053	0.4336216716910568	0.5171441893536126	0.5441879525109496	0.5151845627392044	0.5283742734246972	0.46430504614617235	0.4333294835507327	0.44008948851666896	0.4713355256565984	0.47427249884471767	0.5126535115214711	0.48535010339964396	0.47730984520165953	0.5665454589068584	0.5035238706527587	0.5038061660988041	0.5906013135587218	0.5756369981452975	0.5109453308478931	0.5495967007787177	0.5349190260372948	0.5453385677465842	0.5303427663113212
0.453405565310536	0.4502292559053027	0.42320628325373	0.4633276398548324	0.4774287156169885	0.40837840030633044	0.47537021854115286	0.5116954195674214	0.45354016962776533	0.5305339840851885	0.5623762819120196	0.49534778178301186	0.533521774052838	0.4435298998596255	0.4685520698567823	0.4737289911093106	0.5195649979761233	0.45011819241284345	0.4245221459170646	0.5282483303183674	0.46816594987521193	0.4107902816908186	0.48834064165089797	0.46427650621477223	0.54331293810294	0.4904922984788291	0.4662315975377502	0.40419676035987057	0.4754143288223144	0.5128035322093458	0.4462554437389096	0.4842685114527323	0.4311214221803973	0.38785384150173385	0.4259271512921012	0.42674654312484556	0.44824926525716824	0.4909432994123528	0.4656771690730532	0.45464554282333075	0.5057987929874744	0.46015643924982785	0.46829317594660824	0.5554543900104255	0.525846339094892	0.4743069792422775	0.49798617199213413	0.5112791493578019	0.5222682896015916	0.48852893650160695
0.44730276482711623	0.4425596291550322	0.39296852877518335	0.41674390852976373	0.46563089132054925	0.404964642489299	0.4371876562924409	0.48331538959019565	0.4590360958861849	0.5123043281111832	0.5352717755218325	0.44966780605907075	0.505512529703815	0.4460461226661568	0.41996060208767455	0.4474336252224715	0.49107177499992477	0.4356837626784663	0.39360949293610986	0.510990028694416	0.42521900467083484	0.38639336543661174	0.45236837932090973	0.44019015025074626	0.5170101401412894	0.4300879776593841	0.44079484945876946	0.3949399853740931	0.4537616806190738	0.49251254591159643	0.41292623949581375	0.4497622371414178	0.42105346764722634	0.3748343374200937	0.4036063898329403	0.38405509951390016	0.43721236876669506	0.464686661542162	0.4374934606529779	0.4178962853049633	0.4689266708716208	0.46270722896805994	0.4447419525086289	0.5328275208810023	0.4942171115004725	0.43297755161009593	0.46689155110035485	0.47401557988368354	0.5034966810306957	0.4572896974843791
0.3911064564194932	0.408891607325624	0.3758601569583392	0.3953089803276438	0.42303840691257394	0.3947101676928795	0.39901451157657325	0.452579392214779	0.4392183484180735	0.47171117444702093	0.5144000869300054	0.43374662091403593	0.4699777482511538	0.42016597402760153	0.39431866728353093	0.42569204640527825	0.44301565877065574	0.4078566944848221	0.3553816036485834	0.48579879637782686	0.38037046360634935	0.3627622459360291	0.39284468554407026	0.41906489353027704	0.480975273563308	0.39908908196539244	0.41080801050854815	0.3779479539504667	0.4282462239598232	0.46153817331751096	0.3576713694875993	0.40553470008161413	0.3950649771723654	0.361902784619151	0.39338848734944687	0.3510707270643456	0.40530358230409747	0.43934255538222444	0.37454279636395527	0.39635416109526744	0.4640011376355572	0.4292889089045683	0.396664735581283	0.4997386670369084	0.4342974087716111	0.4039557449135524	0.4276771290793635	0.4370996108178716	0.453473465396175	0.4238225434614035
0.3693924497972428	0.367266527733171	0.3458276453370097	0.35276076418728275	0.41993104715665597	0.373040615861961	0.36011037213560837	0.437598268777508	0.42449234026611854	0.4410244029499317	0.46678648032753534	0.4074119926307293	0.4184156531553713	0.3977568535431847	0.35512918396249615	0.4035690846520002	0.3863292931277199	0.3979787474324896	0.3517925402193559	0.4115354197745955	0.3683391450672565	0.33170168674711975	0.3576780060060329	0.3913044711477194	0.4384261958653098	0.37745857211161943	0.37420723453507165	0.35724237816657095	0.3669128512399768	0.4224084087993137	0.3051669125800923	0.39472830573434536	0.3433832564810706	0.3362070432120334	0.36485202640574127	0.31691077647380633	0.3752787799089012	0.3949336822531587	0.3843465703137254	0.35748381207269486	0.42991210446336114	0.3931231094712042	0.3644628297977839	0.46214296277397754	0.37536732550969826	0.3541341322943712	0.391368845502608	0.40847813710077024	0.4173646297217105	0.4085361879188594
0.35131174877786825	0.3413616215089112	0.33572664301425004	0.32744747132553104	0.4100149336131872	0.3366665201807402	0.31717664235477844	0.40460546957246085	0.4014611448512422	0.40522518937381047	0.4206282755169091	0.38514116321717223	0.38567832514748174	0.3882276899389974	0.3209112064640297	0.35399118933842766	0.3704111280889709	0.3589324688211708	0.3079338741024666	0.38941557310369057	0.3316547491171831	0.31021886098490775	0.32660955176609835	0.3708019937936895	0.37056987100386685	0.36568762385931747	0.35647599387548135	0.335970651094204	0.3302603522154453	0.3856997009163287	0.27623499813970337	0.3455476368745883	0.3129074251527723	0.317421019913488	0.35606145007106155	0.2976936118036194	0.34179234677661285	0.3679834307937882	0.3235033410582582	0.33344118544762275	0.3964841682202159	0.3633968302307972	0.34720817593515757	0.42568020795188727	0.32716174337559406	0.32625768157658075	0.3654320008152497	0.38891142963801806	0.3701625308703594	0.3439695603831531
0.2799978927721045	0.2879530872289341	0.29089647642876365	0.281031346671151	0.32018487981548444	0.3036745244326416	0.2692891915991066	0.34143040903283767	0.34435036929256635	0.3037493360553024	0.34322461464600335	0.31151738328792483	0.3262725064228347	0.3465263043237006	0.26793170827971247	0.3065783243923575	0.30738141136118124	0.2799335476199123	0.2631569237806989	0.31300163987521334	0.26355901452678254	0.277685891808796	0.25583214543843913	0.3016325963328136	0.3314202519379896	0.29165585146115214	0.30912407109719675	0.2656156569179176	0.2786108307731569	0.2929636383906176	0.22786483017224346	0.2745801281483521	0.27638637379392933	0.2851128952385782	0.3038268150345551	0.26286968823932527	0.29078020808319316	0.3057894164582679	0.2743472550976301	0.27062386999359167	0.34963198519975464	0.2979735844345741	0.3040397846725642	0.3446839474337851	0.27330097191318853	0.24909727343687488	0.3032368521371001	0.3127360478376604	0.3095432523676327	0.2952637436602638
0.218511485845619	0.25413941847489185	0.24690755738191447	0.2467156235014455	0.2883061383368778	0.24706472492002923	0.2034784946544444	0.2778253309679545	0.29174985930512476	0.24404379982178312	0.2778548410095895	0.25986702398531003	0.2640497422632532	0.3193474264150834	0.23220988552888266	0.2723640985269336	0.2282797983758938	0.23526180629498997	0.23049138407908773	0.2715929740294685	0.22134751882168718	0.2283126487601741	0.19408691748544818	0.2603516771028031	0.28248750275053386	0.25184186197608527	0.25758628916616383	0.2335039367154699	0.2221851488290963	0.24493897056670352	0.19266433192281088	0.2346784503778165	0.246232605839774	0.23796496056081726	0.24559682892457146	0.22342009312646538	0.2356949112855995	0.231503397110953	0.24778978763952697	0.23902654476931057	0.30158787363054806	0.2600603336520864	0.23797603025087793	0.28671495614204495	0.23078248131292264	0.2102161142369069	0.23752877970901984	0.251521798307829	0.2659704225807091	0.23473313452091898
0.18527848971150546	0.2139729542692444	0.2063362074778311	0.2132362979885845	0.21194811285256251	0.21435551397964486	0.1631336568428821	0.21540374234783158	0.26645771845420035	0.19387722761031972	0.1953137551466199	0.21773087093935847	0.22687790388614196	0.25214663769876466	0.1841618848809351	0.23133875478865482	0.18216122930811504	0.19182277957176985	0.19789141145298195	0.23041151077994632	0.1966493449573439	0.19214429100647484	0.15304067625851675	0.21813873820737328	0.24620009928871306	0.20285605187955755	0.22265446386945265	0.20337304591816535	0.17175000485517658	0.20526718063408098	0.14772965991278098	0.19985714764086443	0.2180613400693116	0.2110070462521153	0.209061917920268	0.19948127079512296	0.2047711895241093	0.19309824745405121	0.21157975342612584	0.20388070661237206	0.2564866276035392	0.19900122786965674	0.22166839609183067	0.23944620926828125	0.1704159790552216	0.18634659569118753	0.1987248452721365	0.21272405665369615	0.20721171067958186	0.19186488084731795
0.15398046772481153	0.19387667402619577	0.17988341696118354	0.1923368970157429	0.18841327211325345	0.18448299009626207	0.1357088644860248	0.1769286366245901	0.23725749861400808	0.15184707567359088	0.14530418290778116	0.18992284747724808	0.18828209458728773	0.2155703566834963	0.16030995535674475	0.19602060005092786	0.1553578222736537	0.17165304349367685	0.1669430033863124	0.17460431861715456	0.16778983761678049	0.17333336719037176	0.13009065763168315	0.18069038434279708	0.20562542506089868	0.17514529788567346	0.1832268562538082	0.1718335937579553	0.13694960436806944	0.16890152300659628	0.11499175914920351	0.15037771884041176	0.18221754235678606	0.1885440428086659	0.18703135964469028	0.18174182797361238	0.1785868859614073	0.16481950363977946	0.18964641333650026	0.17711977921428276	0.21220763647669383	0.1699914463564184	0.1746658719587615	0.19241882233711957	0.14396096971705535	0.15528608376721661	0.17632005117702207	0.1811628778314043	0.17679421476173515	0.16185168713319825
[truncated: 9 more columns]
