# Supplementary material for: Recovery of neural dynamics criticality in personalized whole-brain models of stroke
Source: Nat Commun. 2022 Jun 27;13:3683. doi: 10.1038/s41467-022-30892-6 (PMC9237050; doi:10.1038/s41467-022-30892-6)
Supplement: Supplementary file 3 — Source Data [file 41467_2022_30892_MOESM3_ESM.zip › Source_Data/SupFig10-SupFig16/patients/Patients_t1_H.csv]

51	56	60	68	71	72	74	75	78	79	80	83	84	88	90	92	98	99	100	101	102	104	105	106	108	109	111	112	115	117	119	120	122	128	129	133	138	142	151	162	163	164	165	166	167	168	170	171	175	178
0.011912636436120096	0.011306691242998457	0.011161259087010293	0.011492229578247592	0.01161256920568732	0.011729055562532582	0.011746643766691251	0.01130696730385893	0.010596023359841462	0.011090274579823823	0.010639337127671258	0.011077269124380429	0.010944875524641193	0.011168928006894136	0.011582002409520092	0.012055199728495884	0.011915627248412417	0.011623854017766338	0.009976161389449423	0.012293912016761643	0.011878131120677687	0.01143467536688368	0.01089149411220173	0.011272479854405708	0.010799414127945847	0.011889618374502255	0.012119180901977184	0.012563890857119567	0.0107815876199188	0.010774268246502416	0.010925029223689448	0.011844480126854151	0.011623854017766338	0.01226074315450022	0.011483862906742632	0.012140668873417072	0.012349208785536029	0.010739176442489971	0.01141028471047028	0.011576453748153394	0.012040075260443251	0.011101774362696677	0.011774474306162918	0.01061220720233657	0.01130696730385893	0.011635933461013553	0.01221339187600981	0.011222616609107597	0.011203431958220732	0.012349208785536029
0.01954413606092931	0.03212648952217125	0.02108076006991792	0.032015713629040626	0.053680970947456344	0.023081406525180835	0.016897843830754204	0.016835509690579155	0.021269374730705365	0.035919414072981916	0.01253210709427142	0.024514527163082847	0.02665173906094161	0.0378284158645519	0.016488467238320953	0.026095214896644403	0.037888510551162005	0.04475894374217055	0.022653718438390206	0.015724990782908215	0.0187813029098702	0.029610068581089156	0.01912475756774481	0.018222229860171676	0.03855400459253452	0.01387860660599597	0.028961177221082112	0.019526573793530268	0.027998378138565618	0.021374198285434593	0.026531030799374994	0.02350748231940328	0.02376351614111539	0.03283423248376226	0.03770305832549337	0.027590187424282816	0.021882088561996207	0.01734820292119773	0.019811877985815764	0.023037512337061174	0.027753561186654886	0.02179200891623533	0.016029646490872768	0.03225616148547599	0.01887022515176098	0.025809053708806744	0.03383591208846139	0.01748516441129784	0.01537239877660326	0.022159967719861548
0.024703256591769175	0.04140971630404662	0.027875371753840007	0.042300681960136206	0.06924875688707659	0.03500566460387644	0.02046603705740215	0.02110594993086724	0.026661532448182583	0.056028814585137206	0.016542694813070274	0.03400002561253771	0.03404323646905775	0.04960487603863937	0.019642365964767722	0.035455297437846096	0.05235888025196565	0.05818323089205586	0.03269805047051898	0.01949538311946256	0.022676170456980504	0.0365590270171857	0.02303941176943039	0.02219520448751653	0.051344901335756143	0.020208991015910432	0.03617575181942522	0.027797044868184493	0.041929887970740945	0.030635147521263503	0.03438327706395701	0.030766593710780648	0.032583384829912083	0.045246496806520216	0.048299171969961606	0.037973876089256293	0.028284217994708767	0.023668692823769072	0.02976873925257932	0.03106791697707558	0.04041754419703178	0.02995877095090982	0.018529537981013026	0.04387561631956736	0.029980627410505892	0.03491805675293779	0.043630733617076284	0.021840955238726697	0.019199024408266256	0.03247661676169812
0.03434513840801838	0.059054162661864834	0.04060060587450484	0.05865753850999239	0.09620544062783606	0.05366301620083871	0.02888433184979194	0.02792492750512197	0.03766548748807758	0.08564341199727497	0.02246217948587332	0.04755344770277342	0.04763205105609369	0.06962681721648548	0.027866746544146535	0.04935652176563712	0.07639950564934543	0.0734731012514187	0.05074793265488878	0.028748663789840076	0.03261206244970732	0.046061977584012447	0.03323133628997773	0.02967393736357862	0.07228610136298393	0.0296579257157246	0.0533576930871005	0.04311527025564698	0.058495214171848144	0.046444597994174726	0.05013055739545118	0.041884360010004486	0.053255886165079556	0.06423046135438139	0.06543772134291037	0.05619684085470677	0.04190220458470329	0.03506091990602293	0.047514105665112445	0.04422404196634935	0.059345329485078896	0.04541086384184194	0.029026011018896385	0.06299064633755248	0.04554078419920452	0.053298091810759736	0.05828750264180424	0.03294133754444042	0.03132432951348288	0.051594255925705684
0.05683194057853153	0.08750786573473585	0.0606634894413229	0.08911655817202603	0.13067455929180746	0.08300515991474652	0.046522811419422286	0.04701628795578717	0.06278303469917271	0.1151346219279432	0.03864447546220834	0.07408481947664372	0.0667227021827837	0.09468880987517256	0.043401376282965774	0.07401153334616421	0.11729960587731841	0.09812035195844653	0.07831597708038858	0.04671918993668647	0.0486581801293676	0.06564807271559236	0.04977395235979864	0.04433914443403744	0.10569395793538658	0.050858484095651676	0.07665808643542601	0.06972794696917878	0.08897420062589353	0.06689398305722902	0.07904881563552024	0.061637489583288435	0.08836732204242764	0.10453283438372252	0.09229348676598212	0.09006102930096355	0.06418574882622677	0.05762003171113014	0.07262488855292822	0.06399541327340526	0.08286779817821695	0.06993035903086073	0.04616221242069674	0.08994672116055358	0.07201026917147028	0.0780284659414712	0.08299026005518685	0.05374733727054481	0.05371258015115292	0.07768802829308516
0.08665535535779319	0.1381210473932642	0.09192141878661507	0.13572985470618223	0.19442248882671054	0.11645902344790761	0.0748716701440692	0.07645805647073206	0.1041842428901687	0.15266776069577903	0.06591644803753624	0.11430909662600296	0.10129540723824547	0.1383018489925823	0.07099300613931837	0.10727647158122668	0.18064903633106627	0.14147319681948656	0.12723808495882627	0.07846158440144498	0.07800691193814645	0.10480221747794674	0.08087407007324174	0.06995814496660209	0.16780474986352217	0.08397296781420834	0.11535785912645619	0.10977507028290245	0.13941954254653444	0.0996927122568793	0.12009450801158768	0.10076076149551234	0.15182008797139004	0.1614437563381991	0.14658173428071214	0.13720851421407068	0.10114331162080677	0.09987161190285515	0.11826309207353623	0.1009498619313778	0.12347743184478634	0.10554570779117436	0.07872496467141966	0.14278807511911848	0.1052683174301384	0.12338549818669807	0.12642321566545495	0.07997228729416479	0.08692168540291098	0.12053693653972279
0.1535632067148238	0.20730028798805908	0.13841322002157763	0.21234776214580686	0.28119179964198515	0.17204051355252306	0.12111551978844495	0.12925153326583863	0.1781699522311225	0.19958445069825498	0.12027325873946729	0.19296448149758136	0.15624609960061484	0.202882854162026	0.12780151272560136	0.16224802341543879	0.29019990433305515	0.20270574133896185	0.182591091698547	0.1471351978845265	0.12650800308656818	0.1737746784797424	0.13496447829289202	0.11955253475742222	0.25570891388187655	0.1496744430700136	0.17290572768577642	0.1849849859751878	0.23512810110882684	0.1560167193124553	0.18190595445116758	0.16346863047021964	0.24324390448371425	0.26147069655546845	0.2377702694101529	0.23124017646718217	0.14888180609112997	0.17170432415278547	0.17667755313372144	0.16559451408582487	0.18464990969497302	0.15554055080741963	0.12921493352544544	0.2110818264555419	0.1726043482148396	0.18261358936189725	0.20976178405653365	0.14329434531926452	0.1497991606394942	0.19437054793031755
0.2672994682226313	0.3183205274274923	0.23296565896774782	0.33504785904725626	0.3787290097454894	0.2567409646263505	0.23268681579905812	0.23438883921175918	0.3052746377517433	0.26214344110599036	0.21501032177547816	0.2946727078235854	0.2647180581904872	0.2954196076939333	0.24434493306432817	0.2528254143931564	0.4016871450119332	0.31629546226252636	0.271056369543437	0.265126586369751	0.2050873823127925	0.30243596638225784	0.23438573202651383	0.22624321539750408	0.40970903356563926	0.26903540948421395	0.26425736031752856	0.30003968143319926	0.38409293993462923	0.2787954064078958	0.2999958464081899	0.27789890236029646	0.3720382687971272	0.3810752608413919	0.3397049604910559	0.34041042274849725	0.2469665741100414	0.3028727849228782	0.2869103498883653	0.29553734405617804	0.2867418530520955	0.2562102481639574	0.242667749780612	0.33113279600949364	0.27901142124038714	0.29728744925226336	0.3267321365810555	0.2454774243081876	0.2691430668749162	0.2868350335559843
0.45263302920478177	0.4660653946898496	0.37675934909403236	0.4590670821927809	0.46554867651176374	0.3595884963528927	0.4436166655809841	0.45238861745307135	0.46348803770914726	0.34693700791476434	0.372680810926712	0.432554653652671	0.4481659486715592	0.42065157296146366	0.461856224836006	0.4247764067113285	0.4994914492767113	0.4552226680411729	0.3828113061563734	0.4697992321734265	0.3668731930220328	0.501259619494842	0.43202593186346994	0.4153170637764516	0.509612508289836	0.46742607719509577	0.3995632831900072	0.44744666738619776	0.5027319904541212	0.4634736939377484	0.44811106567134135	0.4708771799361102	0.5055462508965147	0.45477309579307273	0.5127038675780651	0.44995178402881636	0.37443946678076917	0.4858213769346645	0.42566781636532164	0.4772692730245107	0.41519276712139747	0.4189012083438373	0.39825539818268324	0.45525965329686346	0.44578105879314406	0.44170361129078656	0.47915493213518107	0.4163916095607616	0.4216835675022056	0.412615888703711
0.5000038302615273	0.48311136877318456	0.4235357167315381	0.48347413674500944	0.48408812944351265	0.38544268688742445	0.522768508534865	0.5256356143480139	0.5115597098898231	0.36796774810233623	0.4554513845441928	0.49592017493816376	0.4949766817872289	0.4523333528461837	0.5511427917943427	0.471195330433662	0.5229764892362588	0.4886197259063642	0.4275839935383697	0.5394420810611331	0.44823724063904774	0.5564303083474774	0.4855682292714923	0.4967334565831771	0.5765547423155145	0.5261339138166983	0.4729566499231916	0.4924050868354736	0.5427202499481638	0.5282953489413359	0.5015997799573506	0.5318930509948694	0.5267300195362272	0.4844744172294817	0.5661475059117017	0.4730963203232775	0.4494097273213818	0.5115038659554737	0.4752480088131482	0.5547660104960372	0.44602707202633807	0.4474179798499033	0.45811303795911706	0.48972218174382753	0.4905056906998791	0.45506635562503495	0.5152741522037555	0.4667960312581242	0.4846441482629932	0.47919325807630353
0.5448445680493137	0.4989433882571962	0.47809059890267763	0.5230192287260993	0.4807929767196158	0.4294398381804899	0.5778015663501253	0.5847854466326985	0.5625444309473526	0.38548305606292443	0.5377281881662843	0.5145884750272902	0.5614656097324424	0.49814646088781583	0.6314026471317824	0.5359278873610439	0.5414559347164172	0.5193167967056858	0.47058929160626545	0.5995792201921243	0.4986288696174192	0.5802513488344496	0.5447729906333272	0.5646582204109956	0.5724610390111442	0.5777878269148035	0.49323219806422103	0.5562422307757399	0.5653623188251928	0.5586874378687657	0.514568541587673	0.5814800605417716	0.5432278646434101	0.5333013302064901	0.6020403499463707	0.5064191129565576	0.49360557632753105	0.5616834958695216	0.5080033537360499	0.6080927956519048	0.4532221840042593	0.4755852519720494	0.5329774561995574	0.5026057002694057	0.5489825392720861	0.5060024151262756	0.535184828647225	0.5213037408804642	0.547620461257101	0.5157505491298869
0.5753372054155996	0.5289958616047413	0.5103825289171854	0.5191460292125545	0.4924216435858498	0.4368215927099953	0.6227987708225878	0.6342943157349303	0.5796110156021589	0.3848632857891443	0.5612997215755949	0.5331049931563107	0.5999061162985827	0.5339301382154494	0.6696509997203669	0.5497408060098224	0.538518627645377	0.5001441144695249	0.47602997228918537	0.6270797954042401	0.5515047886682913	0.6217691074847606	0.578909976685458	0.593235578834742	0.5927909797473617	0.6061290339381291	0.5225121496317008	0.5802774477476351	0.5759869851895795	0.5849010418653828	0.5258099856705428	0.6064142666589533	0.5656860477874964	0.5252547245461446	0.6226234761957891	0.48954353292318653	0.5257230593862009	0.5668991452720232	0.5168020448871131	0.654081632071404	0.4631019625514684	0.5245784414644235	0.5696013264252063	0.5132386173036114	0.5511325036226633	0.5212979317682186	0.5466823207888252	0.5506892866917101	0.5614045640819714	0.5492638974839561
0.5934933866355814	0.5405982714688651	0.5317453855703114	0.525074003421859	0.4791088801242979	0.452796891589464	0.6385330582866835	0.6537136004578082	0.6156223432378154	0.3998153486581273	0.5741295235146071	0.5309326308560758	0.6010326869475043	0.5332811546048086	0.7056646466176366	0.5654053975828977	0.5372174899670535	0.5169387642088998	0.4873640677394566	0.6495023688977524	0.5974480219076359	0.665063676081151	0.6043554789280015	0.6482900691006059	0.6070200623664906	0.6134748270865206	0.53332835065044	0.5905258740323605	0.5956933856700184	0.6014793011261023	0.5508253286932981	0.6159854150004025	0.5663086351937497	0.5230293342199028	0.6416573431891867	0.5142651772597931	0.558929244160749	0.5937259318091215	0.5373804414192959	0.6714140742302269	0.47640881504628335	0.5334433874559594	0.5994608515615419	0.5132323982862711	0.5855236344812415	0.5297678440170467	0.5462209594026881	0.567188062576921	0.5836632732887056	0.5536042236188191
0.6237522329571148	0.5450824822739795	0.5862959987270788	0.5446593511663196	0.49692866151859305	0.4750196302857901	0.6864675366997938	0.6784958341148234	0.6401702372388662	0.4139766809961577	0.633159226477318	0.5568951673954645	0.6079423207349424	0.5451025667525128	0.7348547366852685	0.5777155975762623	0.5348984237310452	0.5304871445519472	0.5046645718440318	0.6758284874429149	0.6260504817547785	0.6795631352890592	0.6282043506343128	0.6668292009971748	0.6030929278677821	0.6573693260741823	0.5556984167511612	0.607555471411738	0.5920087783138822	0.6014740588562487	0.5506170808847864	0.6424157563026334	0.558126837541812	0.5383678393712299	0.6580183381732346	0.5324953676881892	0.6072712163086492	0.5990005799498691	0.533535349539855	0.693115051908779	0.4772727638986029	0.5784364281613751	0.6128750815463055	0.5250085147994727	0.5914612431096659	0.5545597960448737	0.5679653191638301	0.6262454956632717	0.60490155050284	0.5759474427756645
0.6153225723022213	0.546960256914685	0.6100275456440527	0.5169501224056215	0.47481779985211314	0.46031529401766447	0.6885057460297984	0.6870354378817666	0.6344273197075209	0.4149910006356717	0.6333563428870413	0.5749631682367061	0.6303354943936529	0.535275721242931	0.7537260304590573	0.5780357336934951	0.5381432472570387	0.5124537127648691	0.5170747415937043	0.6588273929079491	0.6394581181566465	0.6757258329870162	0.6380455110204333	0.6648383284989231	0.613337349989431	0.6489196969126676	0.547676278268343	0.6278313025206064	0.5710531762130386	0.6137149848206697	0.5408153791276554	0.6573635609012006	0.5615471440972484	0.5354201028003982	0.6456953220813837	0.5277116287503422	0.6159990411076885	0.6079413215040205	0.5274073917877238	0.6909691799075643	0.48489924056068856	0.5792523235997383	0.6498386913437216	0.5078455146963814	0.5996760376060933	0.569136193535561	0.5588433479517958	0.6353034547239221	0.6150603777481634	0.5663682508998523
0.6295268774333669	0.5592754471782421	0.6037303642711885	0.5011378749328401	0.4890201482060475	0.48255959257796954	0.6877802750338697	0.6754678736828909	0.630855055345502	0.4191685856011228	0.599793963830834	0.5670545741435434	0.6225766639571229	0.5311447817031587	0.7532784758054201	0.5837009423244747	0.5212633670622662	0.5208885883728025	0.4995340131237596	0.6553038491496329	0.6543164657931849	0.6705426706388228	0.6284162449002642	0.6677780214520638	0.5819910505541624	0.6641782606764332	0.5320480454072424	0.6200721524450484	0.5716526666926046	0.5961222779761789	0.5374880855632455	0.6613480010641144	0.5548507570680054	0.5399022172677693	0.6437209234906061	0.5134603860230703	0.6193790736831342	0.6125989495749071	0.5225525639166342	0.675250698267121	0.48194760093830263	0.5994382895523587	0.6376268317501499	0.5057561076802128	0.5833691045254733	0.5651841937542443	0.5665494549160592	0.652398570595969	0.6039332904248309	0.5558197938915295
0.603864012144226	0.554772773426371	0.6115385383940516	0.49419689527817123	0.47371741061057093	0.4985822008569672	0.668712989026209	0.6667987019453561	0.6265128211199809	0.42522501482829866	0.6384201829583975	0.5566976323036609	0.6136907847536569	0.5296318758386812	0.7489227872927595	0.597037182239833	0.5107768006242739	0.5390004549860787	0.5140801325727657	0.6567160350027744	0.6442596099904151	0.6557103967342713	0.6386978160830297	0.6463773149091426	0.5759278900907088	0.647629756973229	0.5283920181864151	0.6113496179503011	0.5663674049006121	0.590986505479264	0.5234630622975753	0.6635593136315515	0.5497961362056989	0.5209217670451861	0.6055612199360336	0.524035528300366	0.5998591148898021	0.5911811512796519	0.5239107592631693	0.6991498693605911	0.4883713931555815	0.5802170004173025	0.6566022678462697	0.512928676540258	0.5662185470705715	0.5624662711557941	0.5555100758650946	0.6504306820368334	0.5737394050425719	0.5347799211641268
0.6231066698978395	0.553493691689319	0.613278846691986	0.47379185541142543	0.454929436553873	0.48821704999171883	0.664580634727475	0.6504100182296956	0.6119501218343758	0.42593546766551466	0.6260968664198038	0.5582324933281991	0.6186243847172789	0.5240444575253441	0.7416938591108282	0.5832624476441122	0.5196484156337519	0.5034839624547349	0.5024568934841923	0.6267683355730165	0.6365801103089077	0.6194728030219244	0.6168249726865348	0.6481727448785526	0.5640710733778663	0.6410418187942607	0.5253008072985714	0.6120177072520455	0.5244589081790275	0.5456368245821788	0.503738992266044	0.6610295734674152	0.5382632276994175	0.5044836843688416	0.5943949297544194	0.5094660046650628	0.589431224109989	0.5870216637736129	0.49796086824268465	0.6858280207724136	0.4977723490623784	0.563444773556254	0.6306446552244065	0.5175121016120198	0.5626077674327884	0.564111365225689	0.5339742345126186	0.6443728096275189	0.5569177847726575	0.5320512797823493
0.6037061704491171	0.5584182120389303	0.6060056818513706	0.4867312272368094	0.4209521697575128	0.47884434744765747	0.6692398822143377	0.6350601823731555	0.6206222985546269	0.4144750079518718	0.5923304320165391	0.5638065459688546	0.5828405276158928	0.49748369344619203	0.7049089551645128	0.573495251997167	0.4951763792882638	0.49374325164087135	0.49335511436397694	0.5868958540172798	0.6239452844578746	0.6004147587938488	0.6140636829846556	0.6146130698766873	0.5628883446806497	0.594670809224261	0.499742739911847	0.604863440165272	0.5194736157350283	0.519943786922877	0.4813523832936246	0.6266862531429417	0.5158660051983144	0.49211416491461074	0.5870662963882881	0.5040830796774344	0.573558650074001	0.5970711086929921	0.49632438228065295	0.6722281576637791	0.4981050589279138	0.5444514725856264	0.6116951211579267	0.5080633906792025	0.5708335162643666	0.5512386358160257	0.5358147477789017	0.6171955014635154	0.5411136859483755	0.5128557600342445
0.5864902164360587	0.5454413585321582	0.5790180144009663	0.47930114961834636	0.4285852817891402	0.4686421604116469	0.645734951893452	0.6311189019544714	0.5813305333440665	0.4025787274619677	0.5892685600945079	0.5252414490663028	0.5776176265957463	0.4948039317249616	0.6496235262191442	0.5570326594353076	0.4832815105640182	0.4768370514826137	0.46341953281132076	0.5528484586374299	0.6275202737148096	0.5616319772030918	0.5951731211885121	0.5869614561719846	0.5431083047416256	0.5829769236754513	0.48699785691817593	0.5694592133816324	0.5086895101296243	0.5274306145439208	0.4793607302011861	0.6185407712523933	0.4908609619832945	0.5012079639750485	0.5738456859566827	0.4950268300693831	0.5409121386231719	0.5707914849137298	0.48322978594687627	0.6657630038055313	0.4906381321065533	0.5211524924163163	0.597409799076384	0.4870924858604255	0.5246635384576761	0.5447598567087382	0.5014095369952072	0.6187074901757684	0.5188595030734569	0.5074220454434358
0.5706328347351609	0.5262447955161669	0.5648446467091973	0.4651943322417201	0.40284953636575677	0.4475985204190859	0.6309388920605911	0.6015214822688809	0.5569491925871627	0.38396887516022266	0.5614385888890324	0.5115079273025152	0.5623443585781375	0.45326118349983263	0.6189131415076349	0.5371073979167921	0.463701636332044	0.46932954109840236	0.4632391956043204	0.5277536444178507	0.6156996962016208	0.5459995503219067	0.5628433849245927	0.561194648461021	0.5527112714873584	0.5466102234021631	0.46515082921327644	0.5489157905582331	0.4936862634321164	0.49947147460887165	0.47829328696042395	0.5661208945111751	0.4718364563757932	0.47960100307957176	0.5555640534012755	0.4960310967497624	0.5203923290995938	0.5737415370260613	0.4334179691911732	0.6199082206613029	0.47653419467666563	0.4803789736808099	0.563860941190358	0.48408122904903106	0.5123646856560017	0.5424060324100792	0.5004449069001526	0.5989002691007105	0.500703864319259	0.479850364441474
0.5699071011939526	0.492552124111788	0.5485319485696262	0.4524557501125547	0.4121558353097192	0.4456920130958561	0.5772132903600652	0.5570268520219294	0.5248366899772755	0.39286816167904315	0.5302511311531353	0.4886056169330096	0.5273289389067431	0.45327665934228967	0.5781699370893814	0.5226605862297081	0.4409196640878588	0.4663325738005021	0.44427848060449787	0.4865863172485865	0.588100857319841	0.5316576053783683	0.5505197168413588	0.5305995016811657	0.5261632529236611	0.5277257032470994	0.4343979867077609	0.49756189676712353	0.472355149957159	0.45643493640385974	0.46121340759765467	0.5509300114965175	0.4614624631050634	0.45308269977739796	0.5113487951449611	0.47963172817718197	0.48942689779411674	0.530172451848204	0.4252594522216424	0.5987121505003279	0.4924688820805163	0.4765066585345427	0.5091989797973883	0.4599208002137653	0.4847811490576389	0.49842118321038287	0.47892326613283737	0.5623591795215034	0.47158235350013966	0.4591733053427292
0.5417128006190454	0.48771225917500183	0.5071405427738634	0.4218185942727168	0.39774034612094766	0.4370222386861138	0.5244948803234292	0.5112918351450524	0.49559835489603293	0.39598914157625675	0.5058752331585324	0.4548353095491743	0.5111073647998037	0.42641869067773214	0.5037736019807086	0.4950802994264083	0.42251831501573833	0.43694010438152503	0.4445889892932911	0.4431755821912651	0.5464332818554856	0.4988277934215777	0.4915524247521173	0.48547766814736315	0.5069669416594601	0.5034768677948713	0.40843941046994225	0.48652074761710096	0.4061777005695637	0.41621735246151637	0.43308348407082203	0.5043513272842374	0.42299393796442053	0.4440938762966104	0.48468154527699636	0.4458351841386921	0.46593630338461284	0.5020559574196594	0.39448561710896884	0.5733108278032099	0.44727418312396816	0.4671755360837889	0.5169113666300748	0.4497860476246976	0.45805918816695684	0.4727502889791817	0.4573159853892161	0.5275635616938366	0.4251359224203114	0.4375495123967397
0.5150623399294887	0.4605634933959564	0.4765835272114931	0.4096713996907488	0.38280222377843753	0.4185149957621654	0.5043348396101722	0.4625013676155136	0.47632701748657524	0.3640858985748941	0.4742287554489144	0.4335993306051053	0.44952231647433505	0.398403653574605	0.427127534020386	0.478387621035604	0.40850291432110614	0.4235329074625625	0.4138245937882497	0.39335762504731586	0.5136703766725992	0.45463067468678897	0.45324837515060123	0.45034875709182076	0.45127412991008375	0.4482130472205834	0.3962431550013972	0.44424865986147144	0.3767845999976519	0.3933974597342687	0.4155128327298914	0.4630268975047249	0.38873608687037886	0.4134401757002177	0.42656440306266435	0.4129426086610621	0.4322581912924339	0.45736880145652603	0.3803295266508854	0.5500460980377898	0.4320923461778336	0.4155628050734208	0.4600057745028701	0.4241493719796373	0.3895379967898539	0.44696044612059327	0.43750999388225276	0.468196026096398	0.3959203313321009	0.42381412273309743
0.47175403811442246	0.4258466597241654	0.4661856664777261	0.39275875200839144	0.3674070169649173	0.40379595428901194	0.4450571560677475	0.41883602750077836	0.4421491298628571	0.35701132507133654	0.44753079358813774	0.4115784308635276	0.406899940931887	0.38887242240096953	0.34966225805102724	0.4615078048034179	0.40307888325577385	0.3969958268610112	0.3944481920372716	0.36548445992810163	0.4588277913876949	0.43212904018573445	0.4153929921050287	0.4120677185998572	0.4479005095492664	0.4163136962721135	0.3822223674765903	0.408096419059039	0.3346941266117893	0.3478887012531093	0.41653006017695926	0.4230659618041337	0.36582769102873197	0.39338389031364424	0.3921772148224626	0.40328906145842003	0.41510861250440084	0.4287405051433148	0.3584609796172517	0.5104055348039626	0.4220857467725786	0.39446706666114334	0.42098668559597313	0.4225068582392906	0.35146540246093466	0.4155655339714379	0.41881610764969746	0.45035755719383547	0.35914848951595635	0.40680672264203804
0.4453465281702598	0.40024018714370957	0.4321613872122647	0.374581447483103	0.3680812307662133	0.3916084773803265	0.4155437120279571	0.3745368574420413	0.40924856182342223	0.33171321546428806	0.41283236385997585	0.3749568623191177	0.3837291231797284	0.36412123990596323	0.3071244807997306	0.4279162937310624	0.38168706420385773	0.37916309330720954	0.376507302181815	0.3277293380035092	0.4401797555426766	0.3898592478137738	0.3955798621806533	0.35451262865759736	0.42933625918242296	0.38380216432209413	0.36539317005097366	0.37253307342155084	0.3297830858547098	0.30965757168558383	0.391123797443958	0.3597744611999116	0.3255555835104986	0.36711748595244065	0.3473892191457501	0.3745558435593206	0.3736305003424261	0.37203481634790875	0.3407773232536603	0.46487317529068917	0.38026430174650944	0.3651469489967939	0.3959543915385229	0.41465514033917494	0.3373750285297477	0.3843410131580718	0.3972138084201173	0.42393304897646694	0.3491265601031161	0.39228564491228274
0.40882918900388404	0.38266695344584833	0.41988187597254856	0.3271388823699095	0.34855806874226697	0.3682349964234819	0.3782523499516886	0.3505684551708536	0.37352691862361714	0.33351401485602933	0.36501175427368765	0.3634784395626854	0.34993945823091127	0.32797697749536125	0.264352807634769	0.390250939915593	0.36650002676596893	0.3374845568179841	0.351712116653885	0.3001007459967936	0.38379074507820554	0.37098477839614935	0.38370888213230897	0.3193334314832891	0.37008727295499966	0.34381960749614165	0.35476988097164963	0.3230909354340771	0.28383195719309634	0.2927221612726524	0.36427208499821945	0.34398152299224677	0.28952614304681884	0.3436345109708016	0.3326922346036368	0.35650657554598864	0.34938101771705915	0.3366593929519564	0.3163696360351947	0.4072463641310449	0.362142205539272	0.34711337748291077	0.3691254783707258	0.3952926715703442	0.300753595983759	0.34457446852073526	0.3778593355597984	0.3965383439994511	0.31943292347779506	0.3571493042558811
0.33451543885905677	0.31642162411273467	0.3281533270758839	0.29994384965174864	0.3164073220090161	0.32697721928244156	0.30886128758168346	0.29405006481474677	0.32360109044477514	0.3279967183087976	0.29504466033092325	0.30511262017824115	0.29724952446731395	0.2834254351985329	0.21141210489530657	0.31862281899020667	0.3139203484770403	0.2929941610931932	0.28400464690818294	0.2495438398265979	0.31827590884282586	0.3120796779574435	0.3193528182564363	0.25345704801731694	0.3333450132226428	0.29051396203650953	0.29908809425754435	0.2622771486668213	0.24754791220924147	0.23703136493492521	0.304888758205076	0.26616587453477064	0.2628301811106859	0.31592563421163117	0.3000841770363088	0.3363112103741172	0.2897470116188351	0.28798688093729385	0.2755659843153547	0.33392525288128816	0.3010295912022111	0.2925068443058342	0.3163055039094233	0.34112648213197067	0.2554275802245435	0.3093356050155613	0.32727374691580496	0.28958501809899817	0.24759985890349948	0.328335617803623
0.24273192630162058	0.28045086157711996	0.24619381409498448	0.27271880670815146	0.26241961569036076	0.2924740299902746	0.24792298332706095	0.25629284989566953	0.2526586268477712	0.3016861525651206	0.21997446161440648	0.25455707943476574	0.227793103554605	0.2421447827259142	0.16133202268436916	0.27404509454906134	0.28722519684936365	0.25638566698915954	0.25182566386213334	0.19051058279010047	0.2481399090296695	0.2559795448248227	0.2788557385638499	0.2172281686279309	0.29000956717748916	0.2224906043971332	0.266257673665174	0.2188682990808183	0.21490259189264646	0.19487143345903982	0.2558620530903608	0.22681274101802082	0.20729895971367004	0.28121042892609704	0.23747998560429193	0.28042748396445494	0.25854357349949575	0.2516759077959097	0.24295566013397463	0.25711850992236673	0.27192455295145174	0.2449016700421745	0.23016793378045217	0.3065081891840541	0.22209758867738513	0.22233232546934542	0.27531049700865123	0.2564484711418895	0.205691938559843	0.2912574766335085
0.20836166933440098	0.2445800096604301	0.21152453478161098	0.24882917293213755	0.24132822738743445	0.24820433808230208	0.20151059398597043	0.21113839150467872	0.20932855734355782	0.2761247248431613	0.16905357622628678	0.2249643521843189	0.1955670472264979	0.22893974854831603	0.12631456486451012	0.24659452392482276	0.24806971864305105	0.21811143518219797	0.2179922824686216	0.15014981748002634	0.1901900226366033	0.18154971229414069	0.24302011040824076	0.17822217595134157	0.25403700503320953	0.18737598349331452	0.21997684663405426	0.19149047031695096	0.18951135090610624	0.16803133213768573	0.22399054681612812	0.19670058799826085	0.1842642487197863	0.23786376910114038	0.19378669103758978	0.23721498988780207	0.21464248233393615	0.20739585417353368	0.1950420126305609	0.21003529457919456	0.21304334347465428	0.20732943280488522	0.18360506499208917	0.2513451112560608	0.1897916613444852	0.18804179191350084	0.21885026317943415	0.20150510902804275	0.16431902479308227	0.25497524072772054
0.17405265320945643	0.1988627139508164	0.18054399898958187	0.22439576827117158	0.21664922878736786	0.21599007097388603	0.17597480789230527	0.17480949644455399	0.16852139317824683	0.23440184293539423	0.13521981323913132	0.19314670754841012	0.1659737450795992	0.18637296409251378	0.10704778345814965	0.2089168109076635	0.21740527296223122	0.200332819641891	0.18817114418199254	0.12593943011448766	0.15335085681058072	0.1538460121772456	0.20811725707294135	0.1465974864640313	0.21395794808603802	0.1577440856113822	0.18666498583764576	0.1593544495501628	0.1721213493923762	0.1496762895897995	0.21754764095797896	0.15913474418878593	0.15224860036983778	0.21277123522020505	0.1704943836000162	0.17635927902155266	0.18681481798152014	0.17246411529680308	0.1793494834693898	0.16919270703745573	0.18434365590645757	0.17988577644014708	0.1499866713655095	0.20938221252045772	0.1672788166536065	0.1668191283387981	0.19209133054042238	0.16486892492974203	0.13528130268565572	0.22026310863489043
[truncated: 4 more columns]
