# Supplementary material for: Recovery of neural dynamics criticality in personalized whole-brain models of stroke
Source: Nat Commun. 2022 Jun 27;13:3683. doi: 10.1038/s41467-022-30892-6 (PMC9237050; doi:10.1038/s41467-022-30892-6)
Supplement: Supplementary file 3 — Source Data [file 41467_2022_30892_MOESM3_ESM.zip › Source_Data/SupFig10-SupFig16/patients/Patients_t2_FC.csv]

33	35	43	44	48	49	50	51	56	58	60	62	64	71	73	78	79	82	83	84	87	88	90	92	93	97	99	100	101	104	105	109	111	115	119	120	122	124	131	133	135	138	140	142	145	151	155	161	162	165
0.00476646393919148	0.00485212278585048	0.00498738907273183	0.00509171992790782	0.00494755034026813	0.00483658770017396	0.00495959730585824	0.00497061746793593	0.00496780940882645	0.00491588124735899	0.00481851313484761	0.0049883034151953	0.00500429504196621	0.00477002791471226	0.00483749914710454	0.00492224197849107	0.00501027349723561	0.00500639396450156	0.00481069194495471	0.00503781910288846	0.00486891598954173	0.00479884534422995	0.00512793257654715	0.00492635228455325	0.00503684570234607	0.00503271729028225	0.0048410130211076	0.00512580610801984	0.00513519444550335	0.00500971503705171	0.00510101189688931	0.00490982265211851	0.00492168215113572	0.00484190159625373	0.00488502014991246	0.00495360377524904	0.00507653427075049	0.00492291135553424	0.004958633609155	0.0048561464659612	0.00496347929639677	0.00492196321863102	0.00493861967646327	0.00488781417202216	0.00509914049484269	0.00491174326160281	0.00506540891920519	0.00496307461664527	0.00517188964122475	0.00500277660916877
0.00592320525237579	0.00629045436233008	0.00598377878748139	0.00639210419353477	0.00695058532687498	0.00638229765506735	0.00535398596443955	0.00561680159257061	0.00676605156458265	0.00601862700987932	0.00526108375625074	0.00593882768189095	0.00592474173578312	0.00784287255467824	0.00628769296263277	0.00602543537607199	0.00530604422699106	0.00597821889021675	0.00595916181471446	0.00589299054428089	0.00584072444695341	0.00694109244472083	0.00547324792275866	0.00580630649364724	0.00543101506530277	0.00558993929740518	0.0064163338363703	0.00554529440177496	0.00558901239591932	0.00700318675875556	0.00521530262820142	0.00547303041791845	0.00683230877136818	0.00702604355064871	0.00645509093738209	0.00589092280175679	0.00638865467988865	0.00527500057708888	0.00614469987653779	0.0059514956514421	0.00630794993813513	0.00567639069761591	0.00648982526841702	0.00554961948181657	0.00540145602243397	0.0055844487213528	0.00579470584318854	0.00592612710680433	0.00601051025259765	0.00567393631216934
0.0065744973229433	0.00758884422849061	0.00653588082575749	0.0070194352604103	0.00790088118513554	0.0068788706212865	0.00566474676656816	0.00602736759514766	0.00763985907238886	0.00670742711680146	0.00595826442281556	0.00654872422283311	0.00673739146606395	0.00981090937720978	0.00686429321581068	0.00672819344641751	0.00600927260719405	0.00689332476074325	0.00637094621516897	0.0061325652788185	0.00640252245815043	0.00821190736932946	0.00609811475126312	0.00635415564813434	0.00597221977575438	0.00584450021720946	0.00721463162993174	0.00606824344917741	0.00587625396182356	0.00766913857757817	0.0057193693855117	0.0061802169071985	0.00754410227227471	0.00873373578208464	0.00752798395019282	0.00693724012988348	0.00711053964841381	0.00616910541635959	0.00681563239343274	0.00678228367719099	0.00702025297694995	0.00653002109066884	0.00728421472558171	0.00607382847106821	0.00570569124026948	0.00608773517334326	0.00646805345764768	0.00656358810155402	0.00682519314308392	0.00623826777259431
0.00778853396887643	0.00931816579666141	0.00743942347835538	0.00885789617875675	0.00963202135543573	0.00879015412966463	0.00704382772755398	0.00673269506342645	0.00922823790432637	0.00764986558460214	0.00684483405392775	0.00785243990159266	0.00771881387135684	0.0126571525996182	0.00806845620345258	0.00830992131458576	0.00671268112477461	0.00815133794242108	0.00839071029630405	0.00719901837509012	0.00759624845655193	0.0102153542525434	0.00711348629334756	0.00749515916607872	0.00723360363560191	0.00682120204317209	0.0082390165293404	0.0072200327039501	0.00663619894369905	0.00920431095299473	0.00636487241882455	0.0070173192433276	0.00873825813814716	0.0101795165520528	0.00997437220923815	0.00789038672865486	0.00879960901450471	0.0068193410762102304	0.00857519080292999	0.00843022270603966	0.00833885478024521	0.00765854520543666	0.00942357386402707	0.00742738565885358	0.00674570844178799	0.00715865928469925	0.00732656056214903	0.00799838142828038	0.00829187611596824	0.00710841344762527
0.00964807654589672	0.0123929798360112	0.00904873814759396	0.0117389369692292	0.0116032981033454	0.0119517738867647	0.00890351133473421	0.00895550021718652	0.0117304381851703	0.00906677914938249	0.00817558105326128	0.0101643570867689	0.00978533421156043	0.0169548991039421	0.010040914767711	0.0110672386388006	0.00782056546177227	0.0103212497399316	0.0113382379700481	0.00891712092881849	0.00942068266311279	0.01430546826552	0.00903614028087989	0.00990038951010544	0.00882427111827763	0.00821346817400714	0.0107710758980396	0.00909073059565556	0.00851934549070256	0.0119427834520629	0.00740948101638005	0.00895059459042405	0.0105680055325126	0.0152907763291281	0.0136106504168838	0.0106822838263751	0.0122014470932162	0.00873408336094003	0.0104600261381575	0.0108781109691742	0.0110738741236912	0.009987148091405	0.0121806991661712	0.00891702507627711	0.00773744314098466	0.0088812532432684	0.00898911683570046	0.00977345868520749	0.0105482593574643	0.00903499997803458
0.0140917542125585	0.0163348785725469	0.0131476493247069	0.0169881269661451	0.0162457320088457	0.017210596419704	0.0117820508792194	0.012054162276478	0.0165341317443352	0.0127257415016577	0.0108741906440558	0.0136808956429762	0.0133840423762312	0.0238897801054428	0.0132189798561346	0.014949519906637	0.0117126648040628	0.015452248459566	0.0151686417832746	0.0115996396978692	0.0144343013841351	0.0183801603943461	0.0127615656542643	0.0141336673162415	0.0122095720863318	0.0117480466789964	0.0156761217155327	0.0139061266294008	0.0114166198155779	0.0168757942827262	0.0106998786235409	0.0127824898621687	0.0155391171549312	0.0203672598035154	0.0197410323002819	0.0145983858282487	0.0188635802105617	0.011238232216123	0.0162909530225808	0.0161258029916699	0.0146959566597609	0.0128577611191145	0.0174764092425314	0.0124080568225912	0.011293617071109	0.0128918761487872	0.0122258336725314	0.014061221449114	0.01342464823395	0.0129330788015345
0.0215224994608269	0.0261813158874598	0.0217569555922867	0.0268557568232895	0.0270638729412162	0.0249127746923173	0.0178132287723494	0.018303758236094	0.0263255329152287	0.0206840208867027	0.0170927577571662	0.0213508957642583	0.0213037736069895	0.0367834987464997	0.0192537872627335	0.0249551177952318	0.0179866409061957	0.0242505391149495	0.0251264264802293	0.0180055277766715	0.0220038067943155	0.0325662637668857	0.021464047142492	0.023419331796098	0.0194721845250907	0.0173803915063396	0.0223118161497066	0.0208230510682982	0.0182041265214281	0.02866843941787	0.016231376199947	0.0217457475377394	0.0241291410654711	0.0339610999592611	0.0311582714371489	0.0240853416699306	0.0329923742940125	0.0191400172981852	0.0252784960446536	0.0265343940638216	0.0221548521016835	0.0191338248943058	0.0244210700797448	0.0197288853925584	0.0166082474554871	0.0211844620283427	0.0188435538517303	0.0226350008352747	0.0225002929443185	0.0182373124205718
0.0369332547679185	0.0420430323841798	0.0351721240788545	0.0512907157618252	0.0458379256566703	0.0432110814546751	0.0319461792670891	0.031282670037591	0.0456323183810547	0.0412334970983986	0.0294741491113195	0.037730013643936	0.0379571615336707	0.0555603033234899	0.0293947654335521	0.0431751423752237	0.0334912401788248	0.0431977365839391	0.0421986908121596	0.0311551411230017	0.0364523004890721	0.0518443422486225	0.0347524519837979	0.0468745275312545	0.0344465397894922	0.0304900070029064	0.039065736387481	0.0357647574606324	0.0331219510150787	0.0509561256149597	0.0300118886842557	0.0385061007154168	0.0416241659447244	0.0570982478398548	0.0510232439689859	0.043691293917768	0.0548650275581395	0.0337874418703732	0.0505243311489582	0.0496266769952271	0.0431318014019587	0.0360555633636562	0.045284575822254	0.0347600997395471	0.0301152211035387	0.0383574513960083	0.033750478872409	0.0393036102969447	0.0425050188914002	0.0322233177495836
0.0657344478819585	0.0647785270812732	0.0679296385211461	0.0787536927381173	0.0810732879459493	0.0635886253815164	0.068576269750855	0.0514326336233611	0.0668941851368467	0.0678109062868233	0.0597676808572285	0.0648441889377029	0.0687759939209621	0.071413785118799	0.0508186060860259	0.0710347073342934	0.0637114667120407	0.0820028468779299	0.0693944992197955	0.0650603686559739	0.0644396098559138	0.0816409441860693	0.0687420714828011	0.086457799689471	0.0635141291642067	0.0610644042676537	0.0613025424912045	0.0632964321320865	0.0705468840819104	0.0765804706027675	0.0693354132174548	0.0710331365723097	0.0643168386889622	0.0830400739551143	0.0721911620974978	0.0844276898480818	0.0890731456186276	0.0613614287133138	0.0786548436870304	0.0758311115660504	0.0651278375709106	0.0684660458802615	0.0731578423894425	0.0665181744447403	0.0537847233714407	0.0690266893439271	0.0642424510309584	0.0694164740130213	0.0724068444455041	0.0631533302805684
0.0753044188472914	0.0719174858457635	0.0818857825411227	0.0914003431322828	0.0895433445553156	0.0780246099401166	0.0861771220382772	0.0666168116934337	0.0771479769109394	0.0822022480505866	0.0722932228392616	0.0798777032791597	0.0789436725854822	0.0787815844183919	0.0620850581065001	0.0786904863374813	0.0813219076276043	0.0988490451367847	0.0829671762027665	0.080123963523598	0.0704860374372851	0.0911001939187064	0.0851316393031636	0.103686468258101	0.0761594991405273	0.0740230153175746	0.0751898453664366	0.07335005772471	0.0874804577262026	0.0887326622029506	0.0825425677045028	0.0851563176744401	0.0819600134699686	0.0911164991221469	0.0838346286882728	0.10350519862721	0.0994479059238467	0.075682364054712	0.0901348412086691	0.0856196397736747	0.0737546762212964	0.0766284208708064	0.0909353602964392	0.0742544352466538	0.0695405018786716	0.0857199017534647	0.0756379657206482	0.0839046709591875	0.0904987883210036	0.0717327039874398
0.0835002753725276	0.0809018472701435	0.0908302545080488	0.0954365728560373	0.103119108318598	0.0829966056141195	0.102952126573262	0.0826182699991934	0.0823008496689761	0.0971227920184728	0.082441109346008	0.0870259340506515	0.0930510856807039	0.0798115165853791	0.0715749416405703	0.0844678568239688	0.0916428111946204	0.11320374533561	0.0895344744308053	0.0966190406413434	0.0813473276895788	0.0984923308720823	0.0993423614466878	0.117672830675223	0.094551223453794	0.0916976813896192	0.0888825979571447	0.0803719725106717	0.112130363541322	0.101157654448852	0.109124985364537	0.103688752906406	0.0866522897124886	0.0924044647529862	0.0847348368372823	0.118778924708873	0.111720749196197	0.0901339215256258	0.0986067014764711	0.093286227385546	0.0887585624633042	0.0946214789697288	0.10208468146362	0.0863100853000874	0.0830674073581484	0.099526604893996	0.0956876275146524	0.0930491651329188	0.10755764643681	0.0905846667740187
0.092689816410507	0.092620963170575707	0.0887406206582951	0.104428990589983	0.102064600548715	0.0919331061887091	0.111575955195006	0.084348253142851	0.0896142136206436	0.105468545576781	0.0989369596443728	0.088337716074064	0.0996404616235273	0.0838301628500847	0.0804860478792471	0.0891899470179964	0.103573506683525	0.120237104164141	0.099242828757528	0.101400095526439	0.0874376457293537	0.0994434156522627	0.108314777902607	0.12252709583251	0.104866942962184	0.105823780043024	0.0961867159636018	0.0814173658361277	0.120876628329242	0.105193018858533	0.117887637846392	0.103914984455493	0.0956880951128792	0.096912186319604	0.0919084317946861	0.123644546552236	0.112011508195943	0.0964447393789908	0.0993314849732701	0.0998490077706367	0.0934411299812306	0.099549764302136	0.107243664038613	0.0902314251916321	0.0944396783186989	0.106211401336317	0.0991140886233142	0.0976991690882381	0.113220317851403	0.0980003308663395
0.093720782505324	0.0947726189808803	0.0979818698238348	0.11246418445182	0.112057286428455	0.0945884495988951	0.121250677098457	0.0929153233507455	0.0921343249260281	0.108717614402848	0.108031893314233	0.0911312852955128	0.10433219437952	0.085117827859006	0.0885397530793755	0.0960786670355051	0.113723204510214	0.127766286800888	0.102230485884952	0.112148352672906	0.0978214853762566	0.103586075882816	0.123659547931465	0.117652468826437	0.1157092745634	0.1065562217288	0.102668470097014	0.0892124229939459	0.134268311984609	0.110548329026415	0.127519793781891	0.112748124866224	0.100586308174408	0.100174082305056	0.0969683896912121	0.125220777807237	0.120911091055524	0.0992296330074748	0.0959269513673256	0.101215796390241	0.101306078510989	0.105253733925644	0.126471545386027	0.102165168242147	0.101418048728168	0.110118201232181	0.108963049372363	0.108740844273612	0.123022456360316	0.101849981710807
0.110472113101485	0.0949157734676796	0.111472346544227	0.113515889180102	0.114425825816394	0.102470412858744	0.134843040962041	0.104240804072186	0.0986257003055053	0.124339074739642	0.120286661358316	0.100406320801455	0.109673569063956	0.0878385964524113	0.0950958689556229	0.103812932743672	0.125650186169908	0.123967815111082	0.106692052120302	0.123482552868831	0.104983256864399	0.110138528067655	0.132046375606544	0.121825727352721	0.133556862812991	0.126219221509264	0.104325688051447	0.0970035948952752	0.144959410296095	0.122083170994724	0.141362046995165	0.122950519195909	0.104859745131951	0.0976120850176354	0.100229710141263	0.131587510651527	0.126288955881754	0.111902974289449	0.102184882558687	0.100495373210534	0.110669956335188	0.125805501352865	0.125617905272089	0.117228078604651	0.113847343292333	0.121195370655806	0.128208585114147	0.11905272169451	0.129168330290004	0.112404531830454
0.114670371396191	0.0984244347458851	0.108404731765253	0.109509618706775	0.109066563073958	0.0991854718273362	0.134908604220773	0.108210766870585	0.100731499356986	0.125634644810724	0.12425930235622	0.104173740975414	0.110889729398677	0.0865354496465865	0.102567122686635	0.10176077501815	0.128507797358577	0.131634162962381	0.102822737998511	0.124614191938316	0.100604247317884	0.103824127573261	0.132196964789937	0.119572567826756	0.13843630959649	0.131188589153124	0.102152221441439	0.0958684681026342	0.141119961735593	0.126338449925898	0.144142907256047	0.126759737588439	0.101620137585218	0.103073009112029	0.0987021054772129	0.123487961102103	0.123081765417068	0.116041589689463	0.100553950574591	0.0993614544719731	0.12022135762017	0.121386942058424	0.132175312955209	0.120937389443264	0.123652010989115	0.121235319485841	0.119514503985295	0.126739942851102	0.130102640232055	0.12093513211976
0.113412791646352	0.0991854839165961	0.10651600528951	0.110950599263325	0.113132261770621	0.0972838137845221	0.127692135909974	0.110723332116906	0.0990593158146104	0.128748541945936	0.129053444872054	0.103207557119413	0.117185170193448	0.0894271615944632	0.103786429718295	0.105472723163031	0.131598500291064	0.1189792143294	0.104270031192709	0.129451979358573	0.104600328262548	0.107240030864752	0.141475446296026	0.118292342264556	0.14493347311062801	0.134625357947107	0.107082534296969	0.0970360095892224	0.147846362976578	0.12526813439040901	0.149377138276821	0.128958233915613	0.106157850964745	0.1006265683196	0.0992201133256047	0.122019936934377	0.11989631161514	0.119688768046261	0.105023823584193	0.0982768280938591	0.121208696821969	0.123044429184205	0.130665674595283	0.128061432392085	0.127714685612141	0.120081637573781	0.118745271039546	0.127533920041683	0.128013687326193	0.119961698877346
0.109148944168771	0.100073353636227	0.111580902566615	0.11059298650609	0.108199284580358	0.0948716761102027	0.130571156059229	0.109178817557894	0.104502184951027	0.128533036040351	0.127665389824245	0.104980077343424	0.112081063926615	0.0885980834690879	0.102435004064655	0.0981374403569763	0.128532794356296	0.116269465876428	0.100246212781311	0.126544176444001	0.106636523840668	0.100071630866936	0.134584890641229	0.109766233517906	0.137229016679762	0.13777192919256	0.11158097869368	0.0981448663568806	0.142304912569359	0.127038108380498	0.139949667355307	0.127882115294071	0.101606232789155	0.0948654325167213	0.0922004227152442	0.122121662160976	0.112991767454546	0.114403214389967	0.0994055105747791	0.0986072704606617	0.121954947552715	0.12087205005189	0.120419879309875	0.124683645525067	0.129632579745804	0.122500917670648	0.125387199205982	0.123531786559499	0.12451531610196	0.124491358287193
0.110159040075838	0.0953510493375323	0.104008165464995	0.107674492989451	0.116210306889462	0.0893910678689526	0.123652313341422	0.109928838292862	0.104718533325751	0.128097606771943	0.126844317771221	0.102602210221723	0.117699597829943	0.0907731127334582	0.103275792494447	0.100395829415358	0.123873130903022	0.114557060235613	0.101609575007004	0.136719310317124	0.105133412764676	0.0994871983733544	0.130795184312546	0.104498627233776	0.128973099494369	0.134577593276686	0.111649653506259	0.0878375861893664	0.136371659128071	0.123614231370119	0.138413146476934	0.118406383699113	0.0977730048084717	0.0921980410302767	0.0868348551181278	0.115752710379163	0.110327370074464	0.113173281106035	0.0996547965660962	0.103045494708712	0.11694661964026	0.118333475337676	0.119841973482839	0.126418061396601	0.12858634557871	0.110477285628662	0.113817909142583	0.117787648292754	0.127363547174313	0.1246005013473
0.106304917320516	0.0937004067970249	0.104240994998879	0.101564359381625	0.106529482511706	0.0880048362510468	0.121109796444059	0.113004326334496	0.100035908041696	0.116911180315027	0.122015548235227	0.0983279268865276	0.112959768854709	0.0873650909738611	0.101178089080428	0.0948197229616549	0.116777677778505	0.104158165359707	0.099290880380002	0.121409009008946	0.0995882497099765	0.0960947828217576	0.116953696563111	0.100460373813561	0.129561636576442	0.12364138959056	0.104699551429799	0.0837232591313012	0.123035717247901	0.123884534780771	0.118918623279383	0.121045835606611	0.0912889153633442	0.0868176860199817	0.0872222187480608	0.107378359472399	0.101580557749733	0.110443798987762	0.0927258642447859	0.0952539527196659	0.118570937700015	0.10943851983297	0.112300503986192	0.120949938956495	0.12831105076422	0.108551533208567	0.117923781353821	0.113576077041168	0.117845214223335	0.119164299681446
0.095934614742764407	0.0923411447805659	0.0953908080188236	0.100179662720235	0.102936186876718	0.0876174959682603	0.111064958855542	0.106760750797171	0.0971127269209396	0.116057690529444	0.123821578901475	0.0961215429656446	0.111518901059562	0.082367400482447	0.0947354901989215	0.0975602247116644	0.116125217014141	0.100192113053811	0.0903344492550393	0.120525304740635	0.0944105298897504	0.0919507325050132	0.109909558517171	0.0986730001471916	0.124298049711874	0.118294114861448	0.10167407031863	0.0798417840967553	0.112973020876642	0.116491076253378	0.108185193618636	0.110529647074846	0.088481144206371	0.0837594169686679	0.0835034485012311	0.100667313029886	0.101570463739364	0.107777801247255	0.0947586205654815	0.0943677015883523	0.114349389784088	0.0982386984511244	0.108505922666198	0.117504190626961	0.122077737557866	0.0998943103380154	0.111949414535953	0.112076471697248	0.114186305851338	0.111812623573374
0.0898981269164667	0.0902355953639911	0.0856119116630393	0.0918490805059505	0.0933485581302056	0.0799388654477034	0.0987961431140193	0.101899957467029	0.0877384490419026	0.105484330649992	0.110960586406903	0.0960540980410743	0.106495330395329	0.0766607041299042	0.0936870974389885	0.0892192713475316	0.101212684791157	0.0952161966251683	0.0810615578943428	0.11275369088868	0.089112043223156	0.0836841811200654	0.100464501290076	0.0969680803849893	0.11274085581068	0.10946050141803	0.0938397359205597	0.0781725129931406	0.100869754589608	0.111302633012168	0.104292359893602	0.108562443979131	0.0861804392651662	0.0814253588510925	0.0811307302124432	0.0859491129443373	0.0918517069884239	0.104989948357908	0.0872231943490053	0.0931402033466657	0.111216197590865	0.0951341442502866	0.0980716154979503	0.116511971300623	0.117468468333289	0.0949687753998044	0.11014431983378	0.10523402467571	0.107553295124562	0.099376690298823
0.0847015114568202	0.0838046215641915	0.0779172815301211	0.086070487105546	0.0888116003922235	0.0758187693088021	0.0911230875232105	0.0956500234831629	0.0868115199751939	0.103996834747009	0.109901384246627	0.0923249628416256	0.103604929995844	0.0721039377337709	0.0867652810218648	0.087541442362155	0.100240114200493	0.0834651732561928	0.0774996913663965	0.103168636145547	0.0899982936888652	0.0735533250738712	0.0954245843625612	0.0844198009285633	0.105207871335098	0.100319146405214	0.093569259923703	0.0789177777934901	0.0911002358131382	0.0979790175384135	0.0890682430989377	0.0961733861822586	0.0789235730118153	0.0746309614443819	0.0775308610803924	0.0812313071856202	0.0845614480002912	0.0909089636458108	0.0844564913855224	0.0882480985765231	0.104137062956904	0.0887796077263511	0.0877785429191794	0.107664012298395	0.106075150125393	0.0918517899755615	0.0984085532229305	0.0952305915705226	0.102636341529085	0.0953204499406623
0.0773762371545714	0.0821008484842797	0.0683270037666353	0.0773521353895849	0.0796502620151918	0.0660192674350924	0.0860055790792014	0.0911613596175363	0.0811601538953603	0.0931888456475236	0.106247459636775	0.0863332475324337	0.0948279051588759	0.0743731560542335	0.0831834995655637	0.0823455422797508	0.0883766533483308	0.0779574293127797	0.0703516874881152	0.0918693874142832	0.0809405689650026	0.0673322663517532	0.0844652885028178	0.0816893016821727	0.095759250702433	0.0854490809613385	0.0836165295392811	0.0695063770291003	0.081284051584211	0.0890161052550526	0.0731977102743329	0.0844964296489605	0.0732294362132259	0.0669246031124422	0.072328474585493	0.0727165112190983	0.0787265796750029	0.0822379484151108	0.0799535266234484	0.0832573806075329	0.0884567269751055	0.0779319977069363	0.0776565787800098	0.0997963069744989	0.0924797303147709	0.0807856247517591	0.0839121145430606	0.0876144816041732	0.0925357836043543	0.0851130656826851
0.0727711856636427	0.077167374916513	0.06521992488776	0.0673047990136285	0.0747077033179444	0.0648012276830283	0.0729975620431241	0.0835355071733951	0.0789965874961732	0.0886228547366799	0.0925629435266341	0.0784928962660877	0.0914262267646714	0.0751888761179746	0.0702187470541734	0.0763594489984686	0.0831068526875317	0.0738036236586771	0.0622268173517931	0.0870877944628388	0.0711510951818603	0.0636428089959835	0.0773725884285043	0.0766477318683848	0.088645627638332	0.0727289883396895	0.0748157311413988	0.067499435340302	0.0754770307482999	0.0856511654330081	0.0677445304347849	0.074669014531904	0.0703224095192844	0.0641001408609141	0.0673311378562228	0.0643647938436365	0.0767722537905725	0.0783996664292625	0.0732253452236904	0.0748764965329047	0.0792772141448116	0.0782479889570123	0.0734949879660792	0.0933542130680591	0.0843146153659114	0.0706080946500671	0.0778121427931915	0.0791359885647011	0.0885797267587757	0.0785802739732385
0.0646108881487265	0.0693437691105574	0.0580482272720524	0.0580331976950012	0.0685991291145457	0.0646598914871488	0.0622480756506573	0.0775272661571105	0.0752807375564129	0.07631149981166	0.0934739947544085	0.0744859728814009	0.0794206351297155	0.0703241176332794	0.0610463747064294	0.0704095947267315	0.0725690125715915	0.0737727988379585	0.0579835784055174	0.0823180664545672	0.0604390286112831	0.058712825561042	0.0628335558738574	0.0704414788227801	0.0807036455978222	0.0678574115537844	0.0688939698983609	0.0617628847570032	0.0729661464342993	0.0756399148040661	0.0565036877697663	0.0653071354150673	0.063089905560006	0.0608100112294421	0.0677075461276148	0.0570946906639207	0.0690974061652001	0.0739509882495652	0.0612264553653701	0.0690928753572155	0.0756628365030372	0.0690914531117044	0.0657963129056559	0.0844931456468079	0.0725862764987039	0.0651594731368757	0.0676125247474903	0.0711051533197096	0.0762855360512284	0.072165370675802
0.0575655386551947	0.0616702188783949	0.0511955813509968	0.0558953560291169	0.0634319494837663	0.0584685912454983	0.0578293889082022	0.0745194727049165	0.0685310934380189	0.0708773589819503	0.0758289858304725	0.0657607323103494	0.0700200282368021	0.0686470665865215	0.0574306328585427	0.0587122405731025	0.0610828588948414	0.0632535549644583	0.0552128969595438	0.0661352745716884	0.0603769125608527	0.05312654716329	0.0571625031153073	0.0658912316859347	0.0702330667996627	0.0634071956393933	0.0601296667949164	0.0601263421027911	0.0601201794049891	0.068950482999749	0.0455272386062649	0.0614703592648114	0.0553542219593902	0.0567578257985158	0.059817944179349	0.0507131968421683	0.0648422741583672	0.0630819241085231	0.0632598404050156	0.0590098239360494	0.0684961833986912	0.0640479177834278	0.0586011190525079	0.0781074787999736	0.0602427785890415	0.054001529071622	0.0619857894015727	0.0665041558195616	0.0675910116032504	0.0684322948033499
0.0577693088676668	0.0538343316091098	0.0480599597661912	0.0530669262015285	0.0663771800905181	0.0522175015684148	0.0477451098884707	0.0672243687641638	0.0705453636826778	0.0630638902343966	0.0660047585664026	0.0617494887134478	0.0649207832154766	0.0653803157607233	0.0473210660223316	0.0526359159113198	0.058738524018064	0.0604697916297918	0.047316100620319	0.0604002821188524	0.0517003144614742	0.0505472543118863	0.0506982618665464	0.0624022836146256	0.0570231605526163	0.0612714135199899	0.0571128913314989	0.0559570898230179	0.0514171285160053	0.0615338954132712	0.0388720945286731	0.0516191032585519	0.0488828881253311	0.0531735444873289	0.0600004489921515	0.0476884620534973	0.0554860412437436	0.0589868530458308	0.0525342070873518	0.0542420866346425	0.0627362441958263	0.0572484614949439	0.0563031879327409	0.068828621521989	0.0511397339198997	0.0505612567182045	0.0561409317548326	0.0619987100633372	0.057681157357016	0.0536580089053042
0.04274119268603	0.0469813904116621	0.0436760308555056	0.0448529599444452	0.0501863407152649	0.0439138573017618	0.038275981211288	0.05112162271981	0.053364623451216	0.0441597049689426	0.0521773211530023	0.0482362729158596	0.0491792119849111	0.0578177289870857	0.0394921247784972	0.0468094946028763	0.046172813587641	0.0409858037335289	0.0429906224611799	0.0464534066522687	0.0407389627300486	0.0430573838512157	0.0381837110330927	0.0484473957025163	0.0516985326329894	0.0453186092481547	0.0490081552782584	0.0410621306120075	0.0415367162752472	0.0462765897934492	0.032277988596825	0.0415628559722176	0.0425127886808836	0.0451774486384522	0.0468220197599912	0.0417119180198745	0.0471473345133424	0.0482319977624998	0.0429765195821444	0.0425935898258033	0.0519573410734559	0.0466537711945791	0.0493907235154075	0.0539651249478479	0.0409885971970122	0.0383991003489599	0.0469107760040578	0.0492765419117789	0.0471779332360188	0.0446953551742544
0.0336569790403946	0.0398516045288388	0.0380483562491094	0.037837429398385	0.041020295322312	0.0375547882120495	0.0286428616358322	0.0421017691172086	0.0472482968225984	0.0348772748516933	0.0427165566339667	0.0393787322412204	0.0394431860569827	0.0505340408840288	0.0324367547407314	0.0405991219818966	0.0327199943246653	0.0319693921915425	0.0354237983220188	0.0393729787316931	0.0347159848751836	0.0352180602691626	0.0296849938729403	0.0394131454180015	0.04344255115704	0.0382704756141768	0.038368636603813	0.0350265476015145	0.0315547361059385	0.0370243231109197	0.0255508774738192	0.0348765336401614	0.036284299946514303	0.0362120762390686	0.0388831566674633	0.0364381329629985	0.0368834746803853	0.0348640177424977	0.0377673321982779	0.0373054096079792	0.0435005706510443	0.0401923411678496	0.0367867112782966	0.0428024513433349	0.0353817764357118	0.0314178076094482	0.0362944023178726	0.0376518928883471	0.04172676310896	0.0343618527910253
0.0266175939368713	0.0312762118734932	0.0295082073134805	0.0312736033629906	0.0321849842032979	0.0340102481876525	0.0244169342405599	0.03140531220321	0.0423792961275289	0.0254513277497461	0.0283470509617725	0.0322588949175089	0.0330007283858835	0.0402169056911067	0.0274817301804022	0.0337158254006509	0.0265132671601534	0.0266528672144015	0.0303414562279312	0.032726756052612	0.0294169841738797	0.0298138017024825	0.0219871093945725	0.0350462250865557	0.0363648103573516	0.028398942490637	0.0335341225811711	0.0315256507248612	0.0233694364885971	0.0316999164255816	0.0195039971886011	0.0294771117340598	0.0320328735988951	0.0330021368865937	0.030966654528216	0.0309619290496739	0.0323121876577826	0.0280670276002019	0.0333739180302765	0.0316613207976009	0.0364612290032612	0.0296930208022069	0.0337777952731762	0.0362058412468407	0.0249742701008439	0.0285786479017155	0.0285818054821518	0.0320310562265145	0.0319785549652548	0.0285874078519663
0.0223301438944015	0.0282857161171082	0.0241082874156014	0.0270799027478452	0.0260603490235921	0.0297712881423196	0.0184068130044022	0.023748455526129	0.0357242403630345	0.0211093222160715	0.0211573772663827	0.0267729047325082	0.0268626579162506	0.0341268808983347	0.0218066267860426	0.0292039641194463	0.0209201160393223	0.0219903811389944	0.0254024067307888	0.0240257112264143	0.0251671808440578	0.0262828412133375	0.0193861644635354	0.0278529921868688	0.0307217680325327	0.0247590683448883	0.0277772402112183	0.0256418189079484	0.0189005478046774	0.024963912814118	0.0145330174589987	0.0218944435891796	0.0279432336934162	0.028656389040164	0.0282799639773148	0.027240059552631	0.0276843224584352	0.0242535109619794	0.0285011298274654	0.0258611333912016	0.0299859848493988	0.0253331963522903	0.0264606664128615	0.0273235067611001	0.0198443625527212	0.0236599983756438	0.0254720496767667	0.0284634067062461	0.0262459518725275	0.023310671647942
[truncated: 9 more columns]
