# Supplementary material for: Recovery of neural dynamics criticality in personalized whole-brain models of stroke
Source: Nat Commun. 2022 Jun 27;13:3683. doi: 10.1038/s41467-022-30892-6 (PMC9237050; doi:10.1038/s41467-022-30892-6)
Supplement: Supplementary file 3 — Source Data [file 41467_2022_30892_MOESM3_ESM.zip › Source_Data/SupFig10-SupFig16/patients/Patients_t1_FC.csv]

51	56	60	68	71	72	74	75	78	79	80	83	84	88	90	92	98	99	100	101	102	104	105	106	108	109	111	112	115	117	119	120	122	128	129	133	138	142	151	162	163	164	165	166	167	168	170	171	175	178
0.00503619384901352	0.00485150155812179	0.0046884451798329	0.0048662472154059	0.00503596000760804	0.00512408851577758	0.00493037574682376	0.00508956351330335	0.00497678752996373	0.00500173156705165	0.00497350531578657	0.00480768404423127	0.00505121821490072	0.00488999817064816	0.00486089951588474	0.00507943687777829	0.00488596919489252	0.0050331519209537	0.00487367616918316	0.00500132179323723	0.00510470352914148	0.00496568852880929	0.00492899340568936	0.00503085240147878	0.00493973513940957	0.00490009478847055	0.00485747139556457	0.00509661385842733	0.00514155016779989	0.00507265808257208	0.00484415927440032	0.00503136699945123	0.00501423127699872	0.00496449506873705	0.00482329633415471	0.00507681551523505	0.00503343642896244	0.00485221525076446	0.0050019103339728	0.00507496893203069	0.00502450635493462	0.00500472617009511	0.00479732862803122	0.00478560052573337	0.0049339392506876	0.00497270717081493	0.00503947221909563	0.00504476801102279	0.00493839786534622	0.00499891510961423
0.00556151569772383	0.00659503588122291	0.00587377213933124	0.00677285128057325	0.00845975613949679	0.00604349801415834	0.00544437108003493	0.00544121706969455	0.00592934888292916	0.00701588572781593	0.00528343874582076	0.00598515500158004	0.00602560179018011	0.0070902558198624	0.00556159868689935	0.00638918050046888	0.00689241254052404	0.00773792966061945	0.00586432334913843	0.005377659829627	0.00563108097023807	0.00639862781734754	0.00548308752322627	0.00554395921783574	0.00735988510127461	0.00535385938486397	0.00630774338954981	0.00577071731203322	0.00631273957670647	0.00577487000135406	0.00626595357981098	0.00600016220755154	0.00564514394363379	0.00670519237698289	0.00734014926329967	0.00624066976154479	0.00570126945305786	0.00554634513434124	0.00559993582256374	0.00601221922292535	0.00636332485956056	0.00581614645842565	0.00560320295806228	0.00663264291477983	0.00574435221095289	0.00589852747154847	0.00676618853752892	0.00560151189542755	0.00532856344895218	0.00592067526042682
0.00628556521053567	0.00739860420559874	0.00642177690790312	0.00767354846257225	0.0101712556569441	0.00705589972170769	0.0059806398858432	0.00616170601727028	0.00636588180437948	0.00833705930105171	0.0056723663322375	0.00705174740217773	0.00693080804136327	0.00807114349141615	0.0056775820692579	0.00688272304393254	0.00839536408047733	0.00872870188389369	0.00699212410208974	0.00555411364700046	0.00597263754965571	0.00696404498438493	0.00622590380174726	0.00585843522318691	0.00834357327768967	0.0060967452361971	0.00695475996900535	0.0062935229618162	0.00744190954307531	0.0064988571200381	0.00691138792211645	0.00647115802238772	0.00667601886528984	0.00783464990187337	0.00837454336283736	0.00718909482142882	0.00630946794230604	0.00633383934533589	0.00636229099827939	0.00656337585421343	0.00729988113261949	0.00654895309682452	0.00577059030731461	0.00773967922213021	0.0066444052369709	0.00697171709318568	0.00782018683948912	0.00601702820766434	0.00616939882603974	0.00675915358978378
0.00699632659954884	0.00952179298026483	0.00746941645751935	0.00919843849551889	0.0130871160428321	0.00804578501457105	0.00664477184125575	0.00653510886802413	0.00733412102739226	0.011084887048157	0.00634266348659729	0.00799070471099942	0.0079797635264167	0.00977268230539808	0.00675400073650593	0.00832845469656635	0.0108713474010216	0.0103675868000445	0.0083372672085893	0.00635582892977326	0.00698915166108049	0.00784365572042582	0.0070850328779196	0.00670257264734184	0.0102647030646748	0.00679740938217769	0.00834403952500994	0.00796944581081042	0.00889105442356351	0.00793532342064324	0.0081886677867361	0.00755823893849319	0.0084129589314324	0.00917500314407412	0.00924576532284626	0.00927085478215134	0.00785284917318517	0.00718734911737618	0.00790848744815797	0.00809327357375784	0.00925429007425312	0.00806467587353195	0.00669989988801254	0.00976135760758768	0.00768698960410674	0.00845026142656723	0.00918903408957963	0.00692163809910016	0.00718413797352383	0.00847152318274914
0.00878927894063643	0.01205147370834	0.00916740753747798	0.0120721813202077	0.0168162942610379	0.0112042046219947	0.00823908188783595	0.00817787442229946	0.00976044533788831	0.0146347608530963	0.00773747235862573	0.0110538360609655	0.0100078691251222	0.0130696898997636	0.0080549536483557	0.010651128898606	0.0156048349763196	0.0133967954094248	0.0111691297423923	0.00835538766914997	0.00847135939994724	0.00961259947044386	0.00861437258929899	0.00777843548315591	0.0139972191214057	0.00864456114520373	0.010620380642232	0.0102584958221246	0.0119526657748061	0.00980974586497883	0.0111376362494994	0.0097328493094037	0.0122760982811685	0.0139002760808606	0.0124721134879756	0.012254067740865	0.00968496208227868	0.00936126530355301	0.0100367729665348	0.00949371999114823	0.0111946960118915	0.0101273706862698	0.00814189433388926	0.0122971956628871	0.0103243980812013	0.0109099302166923	0.0112465265517672	0.00915626450131591	0.00869019458699808	0.0108924533375526
0.0122584305373812	0.0177290098133518	0.0125401684023139	0.0175234905460584	0.0241164678179837	0.0143376991404424	0.0109621934980586	0.0112937307466956	0.0139831036215488	0.0194860845097523	0.0100496299850289	0.0152525697070473	0.0139913810329636	0.0173670291452405	0.0109992140241672	0.0143790174734178	0.0230733336394201	0.0180072589121017	0.0158162135262509	0.0116853893734903	0.011276678358185	0.0140434545217333	0.0117753411172012	0.0105878280290547	0.0214847211355712	0.0120430136475069	0.0150226191429475	0.0144237182071938	0.018344395847485	0.0139356808479447	0.0156451512821129	0.0141088938083149	0.0193260000983339	0.0203329356588766	0.0200791687587756	0.0169150206491882	0.0137373757827406	0.0137003630709787	0.0159296993986335	0.013774734850286	0.0156588673477061	0.0138691266016511	0.0111474625138137	0.0179788623107532	0.0136043103021018	0.0160884741423886	0.0162584847497856	0.0116372618428158	0.0114305510676896	0.0160974063485531
0.0203528822147411	0.0266693799852352	0.0184359254730909	0.0274867098053413	0.0380343348376858	0.0212313066880247	0.0161819494940978	0.0171891929358488	0.0226224368479591	0.0264115426475835	0.01555534727448	0.0248757612632944	0.0217309624424803	0.0276180410349918	0.0172170130040761	0.0215699539138916	0.039702240417870197	0.026713623902675	0.0235445549782266	0.0191133857786489	0.0171318431067018	0.0238942308776918	0.0177185739427742	0.0154781811885958	0.0334645724094919	0.0196707308906678	0.0221229460206972	0.0244984079218155	0.0322196783821071	0.0208200571540876	0.0241024076052025	0.0227223280987156	0.032431530369675	0.0349768728116715	0.032204364185086	0.0316109442176875	0.0200057648038048	0.0225783361709145	0.0228307928717692	0.0216053322774711	0.0238128201667674	0.0200763134736861	0.0168555586328522	0.0267026277795137	0.0224182847666843	0.0229880406933258	0.0278989994449334	0.0190145743311715	0.0196013137300589	0.0250612384620252
0.036368772886155	0.0448407129723775	0.0311050934408801	0.0465680058596265	0.0549850355588422	0.0339835046865961	0.030712945679154	0.0311628387364293	0.0423224572658651	0.0373765816928909	0.0285504993613216	0.0412394964876049	0.0375364338546029	0.0425878846482999	0.0329745395733718	0.0345026702846511	0.0615081228902506	0.0444690944648777	0.0367119013373063	0.0365229447449918	0.0274235941515168	0.0409386624154655	0.0309377882232762	0.0280170935112516	0.0624260584572682	0.0362926182623037	0.035579406414513	0.0408138119962546	0.0578711147576711	0.038932212363355	0.0428292736041676	0.0394174699343024	0.0562578841202516	0.0582880336206445	0.0486314299569457	0.0478461180740384	0.0337309881631025	0.0418462222038101	0.0400025467426769	0.0403799554649298	0.0388166417805223	0.0353296807865302	0.0327811269405375	0.0457642535425312	0.0388155854845251	0.0404912494308189	0.0469576935895179	0.0348625301999859	0.0369257972777996	0.0409166857350808
0.0700803445683052	0.0727115510464975	0.0566942920863093	0.0717797766816582	0.0770023622290915	0.0536650499969198	0.0685813150391915	0.0704746881280654	0.0744529998081395	0.053904631815009	0.0558494243001615	0.0688764353616546	0.0699827246350192	0.0652420310010605	0.0735520827927798	0.0654124520108158	0.0870893001108171	0.0740602667290803	0.0592423324738995	0.0744500417293975	0.0558506502779988	0.0800939231619396	0.0675164191626385	0.0616332385796573	0.0882561766443241	0.0734726015234839	0.059453578843761	0.0694782973679865	0.0845019762583922	0.074294077331253	0.0718700847482095	0.0769614747438919	0.0884707915191894	0.07477838543794	0.0863382753691287	0.0722936809960275	0.0550487343747615	0.078261384881106	0.0662978177168023	0.0757524778119182	0.0632460591661988	0.0649389288879727	0.0607751109568442	0.071783423290068	0.0700653929241369	0.0678058828705581	0.0794841192325548	0.0651395910466668	0.065362984139587	0.0643766010392874
0.0829787970696042	0.0801848902255867	0.0667808760312074	0.0776746904887668	0.082279634766993	0.0576064487469448	0.0876477222350753	0.0884137069721589	0.085331634917451	0.0592375259728141	0.0717250938503941	0.0836280567526614	0.0811876292568978	0.0726146148364263	0.0963481290138536	0.0762867272774206	0.093465491509930193	0.0829839147976767	0.0694287694329122	0.0930732843235736	0.0725215995784979	0.0960336680882601	0.0795263462458255	0.0817803359702276	0.106703814532135	0.0875704936104618	0.0760966561290284	0.079227537782689	0.094339756528736	0.0907886742947108	0.0839456116758079	0.0922975251472074	0.0930084679426867	0.0827202948376813	0.101723560425446	0.0791414193654441	0.070499984729842	0.0851136530748719	0.0777546184613197	0.0964421131307917	0.0689341390968699	0.0714364268072014	0.0727895416912176	0.0823736818794505	0.0813431543282839	0.0710382621483081	0.0898939085526113	0.0764891594831085	0.0792108837636688	0.0784528402160757
0.0923744466419586	0.0825057584611559	0.0785040029416135	0.0877978148240011	0.0815970521448809	0.068273738759764	0.102385432380163	0.107183304635033	0.0986292541630203	0.0614038527820011	0.0935300510084413	0.0896964713713911	0.100274160006677	0.0824092176820284	0.123864322283033	0.0926860043015529	0.100219053381777	0.0921000120185268	0.0794020073992023	0.111775315927957	0.0840433987105995	0.103651930490452	0.096675719510078	0.101986991394485	0.104207324332946	0.10251641068433	0.0815777723695059	0.0971021651036272	0.101216982408941	0.0990881934363192	0.0890773442829138	0.108845159785569	0.099838227793502	0.093609186311881	0.112812273879861	0.0847945363165053	0.0802577017767482	0.100534328563914	0.0860176473760941	0.113852927068022	0.0751500295601756	0.0781342462463237	0.0921757195027937	0.0861722934011286	0.0964934320973955	0.0851303611071103	0.0962827910683609	0.0901340854472066	0.0950812066190201	0.0876309050453987
0.104627302011422	0.0905952904505711	0.0874899316290801	0.0879054728421176	0.0837136611128307	0.0726201865772798	0.118828394348152	0.124465514667011	0.104849063561104	0.0613573630379704	0.0997756184670436	0.0919294999670586	0.111430688059125	0.0893512018950163	0.138648815320604	0.0960618500948755	0.101765465929305	0.0890199643602253	0.0806398240025685	0.121966958978863	0.0984497594358471	0.117742413863558	0.105972044545451	0.112396399430032	0.11133218857984	0.113525466911635	0.0901453776522979	0.106588502670686	0.105264085264914	0.1071848989668	0.091838038241847	0.116594286573618	0.108975821275934	0.0928707099429112	0.11935083301581	0.0832501233121931	0.0891955193909457	0.102496787175989	0.0893936753245477	0.130077112348515	0.0783406473065146	0.0917501000842224	0.103291240787251	0.0874450222400844	0.0967120185843097	0.0897927456295199	0.0992308586686154	0.096889408949181	0.0993886015487177	0.0990303455641286
0.110983249549178	0.100068523104927	0.0918249645370469	0.0882287778263448	0.0810288607594189	0.0756243629720426	0.124188086879478	0.131134014105135	0.119277973490587	0.0649419877569928	0.104852606900652	0.0923829905733251	0.112649195002564	0.0914428772049949	0.152877214938825	0.100514118696688	0.102820297100712	0.089199075580690207	0.0839725574873881	0.129151122951907	0.11327913463031	0.134191604226147	0.114320028344722	0.134565704284622	0.117140920622727	0.115006681598063	0.0934511840286965	0.110130461334214	0.113276930195624	0.113008863348639	0.0994066621793626	0.11892788365559	0.10638732966452	0.0925467420256327	0.125185657295732	0.0888317425846281	0.0988389207621175	0.11043408881849	0.0937826518567117	0.137215762376195	0.0796255141868304	0.09317949292596	0.112026369051998	0.0877849865151436	0.107811940777335	0.0919405627361473	0.100052744474224	0.102372597432039	0.107468046934406	0.100211839425368
0.120864507018002	0.0973932537708604	0.108647171054436	0.0945633304535786	0.0851531333800282	0.083271771899005	0.144878735511376	0.140876087508904	0.128258081276893	0.0684954688164959	0.123609709404149	0.101879418302414	0.114454905040918	0.0982553670178082	0.166650636851736	0.105591746376768	0.104257088092647	0.0994319322414035	0.0896313188774598	0.143002228804435	0.120743411972296	0.139861705525078	0.123467510457724	0.14377603973417	0.11987216754726	0.134096807807582	0.100407933312506	0.114949780540699	0.113884112565338	0.112929504018021	0.0997409268255575	0.128373045482286	0.104921678988732	0.0989264975732323	0.130109082328973	0.0949979366340278	0.115920953462907	0.113294770809679	0.0957472673398455	0.146799484947101	0.0818011435129978	0.105770742060881	0.115137701145085	0.0943555003223313	0.110786519220556	0.0999926577519722	0.108936056030834	0.122512801849284	0.115001811024998	0.109503222931376
0.117324781802302	0.0993647778750974	0.115834002400274	0.0886060058377964	0.0852501677273242	0.0779581630020512	0.144308816584383	0.143717130641919	0.12629450746742	0.0699847034734672	0.125426255178957	0.109223471847869	0.123841631822412	0.0956394923906033	0.17926622800486	0.106820286065439	0.106111745986484	0.091219082059119	0.0923402885512679	0.135225583071519	0.12510036150107	0.138643895705261	0.127158841414414	0.141293368189113	0.123097695668207	0.129931414844525	0.0966547078140148	0.120524258496351	0.10820814041798	0.118110028951778	0.100200837686215	0.133739691733822	0.106223882417592	0.0994074568381138	0.127040562090381	0.095134464913835	0.119138329431323	0.116373672643341	0.0942960810382088	0.145319991256085	0.0836876613631293	0.105562725568895	0.130027685036339	0.09099222644797	0.114972971858302	0.104854684461765	0.104662816542582	0.125244393399707	0.117882544518749	0.107126250448173
0.123144468775286	0.104409446287923	0.116212178464257	0.0867077523142223	0.087457589360383	0.0844968154165518	0.144494878376388	0.140580831700448	0.124076615978151	0.071904689646567	0.114792008365616	0.104280188072482	0.119699568199164	0.093130829070031	0.175460942481467	0.108369139736436	0.0983265768914373	0.0962733968360993	0.0861208612577123	0.134812266779196	0.131535692032972	0.138053738620614	0.124090293763319	0.144152949388203	0.116192415178919	0.136620255888154	0.0936878358777545	0.119143187517672	0.108525197431225	0.112032255221515	0.0958326422108378	0.1336839513657	0.1043510000472	0.0997427146373848	0.126515293677604	0.0915067803555682	0.121715957217968	0.11948317734976	0.0961381262351926	0.140153538727073	0.0807747124089848	0.114982704818422	0.126491624350421	0.0899193140931365	0.110372893776956	0.103561536770708	0.107091782329127	0.131495245955316	0.116115868107759	0.104614655593905
0.114751515539677	0.104194119110967	0.118163384170508	0.082823155305237	0.0818729386127519	0.0887281291795743	0.136738430909079	0.13476064232207	0.126541385347656	0.071242694189685	0.127339365692814	0.100853024902217	0.117972533399363	0.0933392123043068	0.172770622771839	0.112940995455093	0.0972040728033552	0.102438562754602	0.0897773170769666	0.135572190091894	0.126763820550832	0.133608957230448	0.127717937827361	0.13570006444473	0.111378657708642	0.132741622100319	0.0955544600196961	0.11595153044864	0.107236691200455	0.112132601481306	0.0938786520306094	0.133578875986427	0.10555840549676	0.0974756349667841	0.11956220949661	0.0938730941964108	0.114588322096366	0.114174111111223	0.097721270201112	0.148951369057837	0.0833726705213358	0.107555849875383	0.133293347837193	0.0906415165050388	0.104821667810866	0.104211537315988	0.10076335672724	0.132317190719498	0.108667128843696	0.0999533874507416
0.121116522250084	0.102370517169339	0.119383833239871	0.0795596066066492	0.0818901741557814	0.0895099938695281	0.134536362799842	0.130001273918983	0.120350546131478	0.0715422530458	0.124086549163441	0.106151034774067	0.119554193979384	0.0930229917449659	0.167852700912807	0.109992250318882	0.100827792822814	0.0924543628904189	0.0883168426025708	0.12655788831611	0.123578323865558	0.120551689800823	0.120632244842974	0.136604458043903	0.104742052326649	0.129083448153879	0.0954756823855178	0.115613291395455	0.096626215013305	0.0976660454579474	0.0872849112532404	0.134997717236588	0.100702245917648	0.0942574665164251	0.119795681663869	0.0909591175854992	0.11339726846151	0.110277892596603	0.0900761053361199	0.142872812336308	0.0879065438992451	0.104609887930963	0.123779511466495	0.0937977793808083	0.102756716520985	0.107373079288501	0.0968541684048676	0.129247243153874	0.10377725132447	0.101007910138214
0.116026509881553	0.105547892719216	0.115977007154165	0.0811611941549053	0.0753387121403996	0.0830119631203916	0.137189790884726	0.122841880139268	0.124575672047123	0.0719858826766567	0.111044301016324	0.106357702199985	0.107516497108776	0.0874515367926924	0.150817244741611	0.107745813061142	0.0930706528137749	0.0911657453376879	0.0872610088455966	0.113080924193655	0.119616252775916	0.112711642597852	0.119302583762549	0.125013503066306	0.109029820563152	0.115369170812837	0.0865642370031043	0.115507525262596	0.0951014102206361	0.0922637292335861	0.0836925343058256	0.121577730822047	0.0941013613123683	0.0913951727796869	0.115919900929047	0.0893727117444404	0.108355207372837	0.112629075673925	0.0922313425863314	0.136219137088517	0.0911915474167165	0.097822335987608	0.11889892258799	0.0908771988316534	0.107437384388796	0.10174856015265	0.100037182304629	0.11925036178932	0.0980796270763018	0.092080865381808
0.112967138724806	0.101876033163227	0.107623288754198	0.0811083703014969	0.0779427567280379	0.082362766049077	0.128112368261098	0.123930192635624	0.111830463810256	0.0697463701206718	0.113703946811403	0.0956168109956133	0.107606730729448	0.0889866854279743	0.130358658133467	0.103517156980362	0.0922777852286561	0.0855831791381971	0.0823998483189077	0.102510294889182	0.122884553368044	0.105307304016556	0.114289656184738	0.115235739763392	0.104084461847194	0.114199412561846	0.0838340603344424	0.104186621305662	0.0927701808133629	0.0946618007450742	0.0845249267689199	0.119991928191689	0.0885447320359409	0.0936066173146362	0.11321596559601	0.0870256779137958	0.100420850908515	0.104824640785383	0.0874197873846151	0.134529704592151	0.0896996916064157	0.0945033894932088	0.114968580545854	0.0868160931389755	0.0929518678857181	0.101670105669348	0.0921061315373755	0.120911411526917	0.0911584749578353	0.0943654956673892
0.106718117817579	0.0976704157535277	0.103729015685688	0.0776552477817784	0.0700066821964909	0.0775981413424999	0.12329378845427	0.114608837987165	0.105366930777732	0.0650974044127647	0.104318619779255	0.0907292970993461	0.102693272373229	0.0790836872469082	0.118225863043374	0.0991789397037257	0.0875701328597212	0.0842669464910598	0.0831283837839959	0.0941241022477866	0.115973665555903	0.0992872267010066	0.106820983892098	0.106084994762755	0.106707870018184	0.102764254668038	0.0790628852243777	0.097440859213951	0.0880603897140688	0.0879964997846834	0.0862076589225218	0.103095715668173	0.0846867884684037	0.0878477569796417	0.107636946942678	0.0902072409843465	0.0948883435542094	0.107390061153504	0.0771505318653832	0.118829344891114	0.0815834144829868	0.0865223534063874	0.106150267382586	0.0823284118093826	0.0932733978728012	0.101034849105264	0.0916600964127464	0.11448918793432	0.0873107283405276	0.087119928002613
0.106398479481881	0.0889335309397651	0.0966323907309679	0.0774890286629084	0.0716583319715514	0.0776736885960116	0.106213916521254	0.101543802862009	0.0963738549148375	0.0669547709885354	0.094379816248363	0.0847373679561244	0.0927542276709552	0.0785200043228644	0.10594161253142	0.0954775020934569	0.0840160421402829	0.0848828514207717	0.075149031252996	0.0840511873824563	0.108686258829541	0.0923175071619033	0.10051405119591	0.0951530043887116	0.0966885214960262	0.0964547723752843	0.0706924599117266	0.0867687601128346	0.0858417631576282	0.078085987733192	0.082063321053992	0.0974699952844813	0.0824420645918737	0.0823967834202945	0.0952285385416081	0.0841856758441683	0.0855636619283551	0.0908908022735493	0.0753809757290614	0.109269374169541	0.0877011867992462	0.0857877448300223	0.0923945860724803	0.0803842754968739	0.0852137142744528	0.0879008370343254	0.0870826151415538	0.104404395520598	0.0809903726935954	0.0823261162165948
0.099906929680795	0.0888415194239224	0.0873345821660573	0.069873990901652	0.069295069727627	0.0779677668711548	0.0921551064938083	0.089462556158821	0.0876412859422944	0.0667052488168939	0.0873650432352416	0.0778918071136003	0.0870894630990052	0.0723773664340436	0.0846765502927525	0.0864811421613827	0.0789402819903181	0.077674786215144	0.0764979456837261	0.075521862273729	0.0983598158549339	0.0856189679417715	0.0866773878962276	0.0844872026395075	0.0907746815172487	0.0905752699478731	0.067299271680984	0.0846798040600385	0.0690073205305545	0.0708121992150159	0.0733684389693639	0.0869139515708103	0.0737111441970335	0.0809799137971545	0.088503797651413793	0.07579158705934	0.0830652017802478	0.0874458106986629	0.0704723614420192	0.102262181573901	0.0770851427534896	0.0840505997341095	0.0930235096281657	0.075055665530386	0.0802145943949806	0.0831063666402208	0.0788207756052192	0.0937903742768195	0.0711000416698765	0.07655892624916
0.0899661466853726	0.082801546398744	0.0799003345376653	0.0677494795563806	0.0652586584979161	0.0724330054246243	0.0873895182091945	0.0746174495624333	0.0828756708957584	0.0626818882161577	0.0803077008925872	0.0735073833933924	0.0745206049054286	0.0660663541862772	0.0692269066239247	0.0830618332588161	0.0741456349335762	0.0764006141301826	0.0717632964732286	0.0630319688353866	0.0874399739453771	0.0772956033937502	0.0765931397563236	0.0750036783159912	0.0770211196756926	0.0774730142862289	0.0642503366888942	0.0747616485646815	0.0635454715063628	0.0644584509260151	0.0677313380044303	0.0776735664690562	0.0665876455351826	0.0714534149442312	0.0754092029609365	0.0709880474088142	0.0759419074911006	0.0751463220212552	0.0626171916705314	0.0959351258751137	0.0746394440027899	0.0710762845606269	0.0786233922657564	0.0710990175863936	0.0660842458435852	0.0774764004738342	0.0763304792838651	0.076170070124572	0.0621075904007813	0.0741347640243791
0.0771494214453644	0.0748513883840972	0.0788622509426016	0.0650961384968655	0.0612820469186577	0.0690334936906555	0.0710477028576624	0.0682003349236596	0.074768972909058	0.0602720461006553	0.0762414189475665	0.0681071412541132	0.0653850874292187	0.0627901615101851	0.0559047500025153	0.079841498157987	0.0689308709511814	0.0671886355675506	0.0680181633556482	0.0586816842648405	0.0743176942707631	0.0719274589051552	0.0666810630659878	0.0676421285065398	0.0791768586454393	0.0688110666864632	0.0608356067512439	0.0679763056187393	0.0572103644928713	0.0550298896108541	0.0664032817342867	0.0683299251040614	0.061051433602247	0.0650827326917676	0.0667777476891442	0.0691444359792599	0.0697946982362679	0.0708214762773321	0.0615958075333801	0.0845063137411959	0.071337714117756107	0.0672596614024221	0.0701563053480471	0.0692204111292922	0.0601321018897626	0.072085203966724	0.0715495918452429	0.0761152291307946	0.0567078454065249	0.0699253886390819
0.0746784757494733	0.0656256703067704	0.0678517263174889	0.0601178823480438	0.0634222257789012	0.0650884043213631	0.0612743322356644	0.0599982383005569	0.0667182177076891	0.0568524890223648	0.0676173754270018	0.059068366885453	0.0611942070390533	0.0597558725939881	0.0467014405376006	0.0703476556514738	0.0669893015794363	0.0610310716555086	0.0620770311950203	0.0495033747244494	0.0716767262248066	0.0619971570521827	0.0630418253068715	0.0566234680678388	0.0711573683547913	0.0614265315392295	0.0590514515711481	0.0578444605442908	0.0540791261303767	0.0499166900243779	0.0630196287319777	0.0556750926078066	0.0534427364341148	0.0610834943142175	0.0562332842774264	0.0626089947613674	0.0593449666270143	0.0591308204343939	0.0577561107507451	0.0720442419868534	0.0634492306993193	0.0586225939435815	0.0649251131516023	0.0676803898110515	0.0581219695565041	0.0644783820867419	0.0654059293981996	0.0701992171365935	0.052889703252694	0.0685591192223537
0.0663260276832229	0.0629332878513042	0.0675105712967269	0.0541934244615938	0.0585222118322338	0.0624612127261403	0.0580897168702551	0.0550309649279627	0.0587464998110804	0.0570335598865792	0.060307107158765	0.0576173539320162	0.054792464298396903	0.0543124178607279	0.0400664881955863	0.0611490810286422	0.0610998790479617	0.0543722637223861	0.0571355378031231	0.0455289620194948	0.0603405579069248	0.0593447017670083	0.0612152895729503	0.0484473454277075	0.0604918975133143	0.0523737522598845	0.0548683815906644	0.0495647523032007	0.0480837379155798	0.0456535100951642	0.0573864525896021	0.0538272583095555	0.0463747430964176	0.0566143081111655	0.0534722623935829	0.0576456841815191	0.0546450526686844	0.0521011676024045	0.0503191737337778	0.0618037105913836	0.0594201204017626	0.05262211667092	0.0579266744153635	0.0646305190742182	0.0498515846291217	0.0571660108203689	0.0636227749744515	0.0645735089244603	0.0494334617015226	0.0594859717596361
0.0518953654702441	0.0496812245378718	0.0492645905845889	0.0478523485736263	0.0529274780034066	0.0577573270325954	0.046032373158553	0.0441892567863402	0.0490684408875345	0.0539062525577559	0.0433057280242429	0.0465764439556978	0.0445700733097196	0.0468124538622838	0.0331960363911929	0.0489438400512738	0.0517738541600506	0.0448781289537115	0.045933818941309	0.0372085901218467	0.0483997451193379	0.0481035081081458	0.0502178595514211	0.0364251201188544	0.0531588614679618	0.0433048646929696	0.0452073298651064	0.0399826492617978	0.0436025486834192	0.036464286878303	0.0463050852136808	0.0377185148899625	0.0415284530861692	0.0514709458507243	0.046413885799997	0.0517053053419039	0.0453397042480738	0.0454493644511202	0.0442485563929417	0.0501423909969354	0.0459015842878984	0.0433135361973297	0.047643405323528	0.0523780841806147	0.0429897754361924	0.0484684891524867	0.0517529861706082	0.0417482602442093	0.0359191673416921	0.0542725754000569
0.0344466975046001	0.0426784255811967	0.0372386612242634	0.0425623957476892	0.0424905452197457	0.0478163216949025	0.0341523838388512	0.0391723314083781	0.0379286352020768	0.0468633106987232	0.0310677757714004	0.0376363700611356	0.034121409150923	0.0377438461815255	0.0237589226993871	0.0420701146695069	0.0463019609378463	0.0394251619845354	0.0367773154534035	0.0282303326885352	0.0351787770387453	0.037211377952862	0.0408420006397881	0.0308387829260056	0.0462575191469636	0.0305987967358688	0.0407676642544203	0.0333879500909599	0.0369472498276483	0.0289935800918704	0.0394560380437273	0.0331941663997755	0.0322083257063307	0.046303372684029	0.0373538852919817	0.0443801793277295	0.0387019734684765	0.038341090333201	0.0368595482844728	0.0361855837013475	0.0423474904873564	0.0362279522490949	0.032671119733292	0.0458534970894904	0.0363380941146259	0.0352645601823503	0.0422612828322648	0.0376059789104434	0.0281404886310639	0.0480686127655961
0.0299699847399041	0.0353937896522823	0.0309696705272516	0.0365781090049507	0.0387749888630223	0.0390684322397371	0.0285187659880899	0.0321347817760985	0.0313331873087796	0.0445719935759357	0.0232693332934447	0.0329167168547759	0.0294594814853752	0.0342338293694059	0.0194855986329468	0.0366448809918518	0.0416983583915543	0.034900757841164	0.0342234674711741	0.0227612599059172	0.0256690164780231	0.0253794653249616	0.0344388925398649	0.024190435822064	0.0388735310281942	0.0270294629658141	0.0328324763740407	0.0276937962818913	0.0323942749956543	0.0262403030110787	0.0358713444818698	0.0285482917706918	0.0275732209172397	0.0371942128654218	0.0287886945289026	0.0383673109167257	0.0319026360496667	0.0304153139979544	0.0289151621974775	0.0300629920576462	0.0327194486652324	0.030139357034306	0.0244907793100168	0.0365532269951266	0.0298186012275279	0.0301720685431327	0.0327099591952594	0.0297360483274355	0.0233003848501147	0.0431496361550166
0.024648823422088	0.0276547590759999	0.0264481787635629	0.0341581528302297	0.0350797597894969	0.0333214627893915	0.0248934908165926	0.0234851039761406	0.0242943543508267	0.037010119301322	0.0188528696449823	0.0280124179380066	0.0241555081657892	0.0291391939900745	0.0163947661228984	0.0301288793457782	0.0332187926265761	0.0306709576538481	0.027168391817373	0.0177441064275086	0.0212786804350669	0.0226659305547782	0.0276075179282654	0.019560334727165	0.0335059009200587	0.0223424760677019	0.0273496485401081	0.0243600827691436	0.0288219312013069	0.0237429009147589	0.0331516867509919	0.0237093165800476	0.0218907515530703	0.0323505241273328	0.0259576504485724	0.0272632099220092	0.0284588765140468	0.0252175073768471	0.0276462649494661	0.0231445216312884	0.0268644117590508	0.0265524914860988	0.0206788531208024	0.0307992151772401	0.0266090280864494	0.0262554096206102	0.0280485974264914	0.0238082117754127	0.0192930273893385	0.0343243346099149
[truncated: 4 more columns]
