# Supplementary material for: Recovery of neural dynamics criticality in personalized whole-brain models of stroke
Source: Nat Commun. 2022 Jun 27;13:3683. doi: 10.1038/s41467-022-30892-6 (PMC9237050; doi:10.1038/s41467-022-30892-6)
Supplement: Supplementary file 3 — Source Data [file 41467_2022_30892_MOESM3_ESM.zip › Source_Data/SupFig17/Supfig17_a.csv]

rho	pval	T
-0.13698458700048696	0.3428190963143948	0
-0.26213072278662	0.06592029877143642	0.013
-0.30524558254519196	0.03111831294781886	0.026
-0.2381697547159407	0.09579663217404438	0.04
-0.279875061607403	0.04901100855104707	0.053
-0.29522751215859777	0.03739578301441033	0.066
-0.30039962848383683	0.034035804815078265	0.079
-0.3097765284545245	0.028581464385577102	0.092
-0.26018234314893257	0.06803073838726094	0.106
-0.1792453946352732	0.21294243566885035	0.111
-0.11217350915225183	0.4379987683532939	0.116
-0.061084086527937315	0.6734638378564537	0.119
-0.029223538461830356	0.8403404552262937	0.122
0.03349901178195182	0.8173557237267115	0.129
0.10846612984256311	0.4533819722299709	0.132
0.09271282059329469	0.5219264137453112	0.135
0.1163250708871671	0.42112300429940874	0.139
0.15126592347255113	0.2943591216889999	0.142
0.13698284209281836	0.3428253029429572	0.145
0.13211208746708128	0.3604210456711462	0.148
0.13708380173242357	0.34246630437428005	0.152
0.07309019636325043	0.6139597405649596	0.155
-0.02458025457979673	0.865452098326462	0.158
-0.04442703534683325	0.7593364917305987	0.162
-0.11159664230358063	0.4403731085302469	0.165
-0.10162838152274906	0.4825128737772201	0.168
-0.05707675744852013	0.6937975086570252	0.172
-0.17523007502601934	0.22354012878638346	0.178
-0.14453051188686386	0.3166303455729926	0.185
-0.17713391375428025	0.21847064340515093	0.191
-0.17753516488978585	0.217412492385226	0.198
