# Supplementary material for: Recovery of neural dynamics criticality in personalized whole-brain models of stroke
Source: Nat Commun. 2022 Jun 27;13:3683. doi: 10.1038/s41467-022-30892-6 (PMC9237050; doi:10.1038/s41467-022-30892-6)
Supplement: Supplementary file 3 — Source Data [file 41467_2022_30892_MOESM3_ESM.zip › Source_Data/SupFig17/Supfig17_b.csv]

rho	pval	T
-0.08826674186178228	0.5421629738643505	0
-0.22658476351074672	0.11357441945888382	0.013
-0.28708515664534695	0.043235718935512576	0.026
-0.25921198684899227	0.0691016902244086	0.04
-0.31913884028791273	0.0238830425610583	0.053
-0.3443464662252425	0.01433674439764907	0.066
-0.38453792420210525	0.005829637274911607	0.079
-0.4498972217790417	0.0010454989523398662	0.092
-0.3197296941393839	0.02360969795233179	0.106
-0.2916795823137744	0.03985510723338452	0.111
-0.17166864942926174	0.23324086213833187	0.116
-0.08657347768551302	0.5499683148057978	0.119
-0.05062933162465825	0.7269597559797645	0.122
0.06637888058238077	0.6469498714603276	0.129
0.10404391723227999	0.4721109606347036	0.132
0.08813552068815168	0.5427659385950129	0.135
0.08262566617506811	0.5683717458073637	0.139
0.03255221430123597	0.8224332790507868	0.142
0.014287529377261708	0.921552929079156	0.145
-0.04633974017267277	0.7493053709177275	0.148
-0.05415049730093386	0.708782750133047	0.152
-0.184874280772119	0.19868510866183856	0.155
-0.2034095549185601	0.1565400862334687	0.158
-0.24022925516651866	0.09287555219175378	0.162
-0.2562090025739867	0.07250116010941894	0.165
-0.244452260226895	0.0871027700203143	0.168
-0.3240340745194329	0.021696615165688583	0.172
-0.3445101507294481	0.014287434180744985	0.178
-0.4389008532822372	0.0014302091284924619	0.185
-0.4198824270667981	0.002400767800623566	0.191
-0.39332446529670545	0.004716973147716117	0.198
