# Supplementary material for: Recovery of neural dynamics criticality in personalized whole-brain models of stroke
Source: Nat Commun. 2022 Jun 27;13:3683. doi: 10.1038/s41467-022-30892-6 (PMC9237050; doi:10.1038/s41467-022-30892-6)
Supplement: Supplementary file 3 — Source Data [file 41467_2022_30892_MOESM3_ESM.zip › Source_Data/Tables/Table1/Structural_Connectivity/controls/con_1_002_321_23_.txt]

0 0 0.0176658328503295 0 0 0.239961724246752 0.060300268188905 0 0.0278104837752029 0.0610704186741454 0.188121123843405 0.0570642307875229 0 0 0 0.04845515193316 0 0 0 0 0 0 0 0 0 0 0 0 0 0.0923198939149487 0 0 0 0 0 0 0 0 0 0 0 0 0 0 0 0 0 0 0 0 0 0 0 0 0 0 0 0 0 0 0 0 0 0 0 0 0 0 0 0 0 0 0 0 0 0 0 0 0 0 0 0 0 0 0 0 0 0 0 0 0 0 0 0 0 0 0 0 0 0 0 0 0 0 0.0698363538007822 0 0 0 0 0.0808425227948539 0 0 0.0085149482112311 0 0 0 0 0 0 0 0 0 0 0 0 0 0 0 0 0 0 0 0 0.015653304221633 0 0 0.0110309653393168 0.0062701901780989 0.0150825872397126 0 0 0 0 0 0 0 0 0 0 0 0 0 0 0 0 0 0 0 0 0 0 0 0 0 0 0 0 0 0 0 0 0 0 0 0 0 0 0 0 0 0 0 0 0 0 0 0 0 0 0 0 0 0 0 0 0 0 0 0 0 0 0 0 0 0 0 0 0 0 0 0 0 0 0 0 0 0 0 0 0 0 0 0 0 0 0 0 0 0 0 0 0 0 0 0 0 0 0 0 0 0 0 0 0 0 0 0 0 0 0 0 0 0 0 0 0 0 0 0 0 0 0 0 0 0 0 0 0 0 0 0 0 0 0 0 0 0 0 0 0 0 0 0 0 0 0 0 0 0 0 0 0 0 0 0 0 0 0 0 0 0 0 0 0 0 0 0 0 0 0 0 0 0 0 0 0 0 0 0 0 0
0 0 0.0977697685675187 0 0 0 0 0 0 0 0 0.167774555924999 0 0 0 0 0.0632650939066891 0 0.144931153754881 0.0466054983361995 0 0 0 0 0 0 0 0 0 0 0 0 0 0 0 0 0 0 0 0 0 0 0 0 0 0 0 0 0 0 0 0 0 0 0 0 0 0 0 0 0 0 0 0 0 0 0 0 0 0.18340427002779 0 0 0 0 0 0 0 0 0 0 0 0 0 0 0 0 0 0 0 0 0 0 0 0 0 0 0 0 0 0 0 0 0 0 0 0 0 0 0 0 0 0.0812722683887499 0 0 0 0 0 0 0 0 0 0 0 0 0.214977391093173 0 0 0 0 0 0 0 0 0 0 0 0 0 0 0 0 0 0 0 0 0 0 0 0 0 0 0 0 0 0 0 0 0 0 0 0 0 0 0 0 0 0 0 0 0 0 0 0 0 0 0 0 0 0 0 0 0 0 0 0 0 0 0 0 0 0 0 0 0 0 0 0 0 0 0 0 0 0 0 0 0 0 0 0 0 0 0 0 0 0 0 0 0 0 0 0 0 0 0 0 0 0 0 0 0 0 0 0 0 0 0 0 0 0 0 0 0 0 0 0 0 0 0 0 0 0 0 0 0 0 0 0 0 0 0 0 0 0 0 0 0 0 0 0 0 0 0 0 0 0 0 0 0 0 0 0 0 0 0 0 0 0 0 0 0 0 0 0 0 0 0 0 0 0 0 0 0 0 0 0 0 0 0 0 0 0 0 0 0 0 0 0 0 0 0 0
0.0112826155872423 0.045146659352221 0 0 0.0193555876438068 0.129888734031511 0.0590107853098619 0 0.0356672892359242 0.0112149426409277 0 0 0 0 0 0.00346154975191139 0.00836447002262005 0.0129524347154464 0.27213245701857 0 0 0 0 0 0 0 0 0 0.00965454476350769 0 0 0 0 0 0 0 0 0 0 0 0 0 0 0 0 0 0 0 0 0 0 0 0 0 0 0 0 0 0 0 0 0 0 0 0 0 0 0 0 0.265097029577133 0 0 0 0 0 0 0 0 0 0 0 0 0 0 0 0 0 0 0 0 0 0 0 0 0 0 0 0 0 0 0 0 0 0 0 0 0 0 0 0 0.0137858436605335 0.0406921633258852 0 0 0.00986434109968102 0 0 0 0.007423942384556 0 0 0 0 0 0.0351551556320038 0 0 0 0 0 0 0 0 0.00984945424665823 0 0 0 0 0 0 0 0 0 0 0 0 0 0 0 0 0 0 0 0 0 0 0 0 0 0 0 0 0 0 0 0 0 0 0 0 0 0 0 0 0 0 0 0 0 0 0 0 0 0 0 0 0 0 0 0 0 0 0 0 0 0 0 0 0 0 0 0 0 0 0 0 0 0 0 0 0 0 0 0 0 0 0 0 0 0 0 0 0 0 0 0 0 0 0 0 0 0 0 0 0 0 0 0 0 0 0 0 0 0 0 0 0 0 0 0 0 0 0 0 0 0 0 0 0 0 0 0 0 0 0 0 0 0 0 0 0 0 0 0 0 0 0 0 0 0 0 0 0 0 0 0 0 0 0 0 0 0 0 0 0 0 0 0 0 0 0 0 0 0 0 0 0 0 0 0 0 0 0 0 0 0 0 0 0 0 0
0 0 0 0 0 0.00520771551605656 0.0523143632149504 0 0.0224327217341504 0.00437981775330136 0.0506382708017527 0.01284447613736 0 0.0700166208335759 0.0250621309210222 0 0.0533950749001346 0 0 0.063712385046903 0.0219483510187134 0 0 0 0 0 0 0 0 0.0695063056304969 0 0 0 0 0 0 0.0244515836368299 0.185644984146592 0 0 0 0 0 0 0 0 0 0 0 0 0 0 0 0 0 0 0 0 0 0.00723348720636319 0 0 0 0 0 0 0 0 0 0 0 0 0 0.00326959261873586 0 0 0 0 0 0 0 0 0 0 0 0 0 0.0116786135352297 0 0 0 0 0 0.0912710439511852 0 0 0 0 0 0 0 0 0 0 0 0 0 0 0 0 0 0.0046831053535054 0 0 0 0 0 0 0 0 0 0 0.0120119796872524 0.0138282511312977 0.0309820405745969 0 0 0 0 0 0.137266208322512 0 0 0.00605798768594332 0.0127388107519752 0 0 0 0 0 0 0 0 0 0 0 0 0 0 0 0 0 0 0 0 0 0 0 0 0 0 0 0 0 0 0 0 0 0 0 0 0 0 0 0 0 0 0 0 0 0 0 0 0 0 0 0 0 0.00369353237704417 0 0 0 0 0 0 0 0 0 0 0 0 0 0 0 0 0 0 0 0 0 0 0 0 0 0 0 0 0 0 0 0 0 0 0 0 0 0 0 0 0 0 0 0 0 0 0 0 0 0 0 0 0 0 0 0 0 0 0 0 0 0 0 0 0 0 0 0 0 0 0 0.00373054551251987 0 0 0 0 0 0 0 0 0 0 0 0 0 0 0 0 0 0 0 0 0 0 0 0 0 0 0 0 0 0 0 0 0 0 0 0 0 0 0 0 0 0 0 0 0 0 0 0 0 0 0 0 0 0 0 0 0 0 0 0
0 0 0.00603204218327324 0 0 0.0561923961258222 0.00528924935301888 0.139584739172834 0.00507150983310146 0.109932932995765 0 0.06242686198774 0 0.00873978059872259 0.0122806496695032 0.0338517676427101 0.00816041285248786 0.171221135971132 0.0476268779202169 0 0.00353451318639479 0 0 0 0 0 0 0 0.12851038837143 0 0 0 0 0 0 0 0.0133735890102367 0.00922101848644647 0 0 0 0 0 0 0 0 0.0749937044804403 0 0 0 0 0 0 0 0 0 0 0 0 0 0 0 0 0 0 0 0 0 0 0.0278962306394564 0 0 0 0.00707014664134371 0 0 0 0 0 0 0 0 0 0 0 0.00328368565232406 0.00295683731193069 0.0136918153283599 0 0 0 0 0 0 0 0 0 0 0 0 0 0 0 0 0 0 0 0 0 0 0 0 0 0 0 0 0 0 0 0 0 0 0 0 0.00853611749823922 0 0 0 0 0 0.00557770744997405 0.00790559361711199 0.00755595288179549 0.00675848528441301 0.00459897685445447 0 0 0.00209505284361827 0.00602982815570281 0 0 0 0 0 0 0 0 0 0 0 0 0 0 0 0 0 0 0 0 0 0 0 0 0 0 0 0 0 0 0 0 0 0 0 0 0 0 0 0 0 0 0 0 0 0 0 0 0 0 0 0 0 0 0 0 0 0 0 0 0 0 0 0 0 0 0 0 0 0 0 0 0 0 0 0 0 0 0 0 0 0 0 0 0 0 0 0 0 0 0 0 0 0 0 0 0 0 0 0 0 0 0 0 0 0 0 0 0 0 0 0 0 0 0 0 0 0 0 0 0 0 0 0 0 0 0 0 0 0 0 0 0 0 0 0 0 0 0 0 0 0 0 0 0 0 0 0 0 0 0 0 0 0 0 0 0 0 0 0 0 0 0 0 0 0 0 0 0 0 0 0 0 0 0 0 0 0 0 0 0 0
0.0645854474394667 0 0.0547379474350847 0.0058226674493047 0.0759865220309629 0 0.0166884514533665 0.00331135937960458 0.0422984262884178 0.19053696699471 0.0595437250785423 0.0913449259468423 0 0.0148881953782697 0.0207063726385988 0.0680695503072484 0.022740760098891 0.0818395569864812 0.0358199205279973 0.0017902354556834 0 0 0 0 0 0 0 0 0 0.0266974835514564 0 0 0 0 0 0 0 0 0 0 0 0 0 0 0 0 0 0 0 0 0 0 0 0 0 0 0 0 0 0 0 0 0 0 0 0 0 0 0 0 0 0 0 0.00835794978215475 0 0 0 0 0 0 0 0 0 0 0 0 0 0.0107200346224268 0 0 0 0 0 0 0 0 0 0.00465753900023572 0 0 0 0 0 0 0 0 0 0 0 0 0 0 0 0 0.0082405211893155 0 0 0 0.00572022225114286 0 0 0 0 0 0.0268132454702745 0 0 0 0 0 0.00941100202963617 0 0 0.0163042990009925 0.002937969563968 0 0.00472812810627283 0.0102870159266924 0.014413558615959 0 0 0 0 0 0 0 0 0 0 0 0 0 0 0 0 0 0 0 0 0 0 0 0 0 0 0 0 0 0 0 0 0 0 0 0 0 0 0 0 0 0 0 0 0 0 0 0 0 0 0 0 0 0 0 0 0 0 0 0 0 0 0 0 0 0 0 0 0 0 0 0 0 0 0 0 0 0 0 0 0 0 0 0 0 0 0 0 0 0 0 0 0 0 0 0 0 0 0 0 0 0 0 0 0 0 0 0 0 0 0 0 0 0 0 0 0 0 0 0 0 0 0 0 0 0 0 0 0 0 0 0 0 0 0 0 0 0 0 0 0 0 0 0 0 0 0 0 0 0 0 0 0 0 0 0 0 0 0 0 0 0 0 0 0 0 0 0 0 0 0 0 0 0 0 0 0 0 0 0 0 0
0.0565265324296136 0 0.0866141446469753 0.203721132048244 0.0249111318002403 0.058124126878959 0 0 0.0215668092922323 0.0463710865174048 0.170820784974076 0 0 0 0 0 0 0.0210674933523232 0 0 0 0 0 0 0 0 0 0 0 0 0 0.0144294394167957 0 0.0107816340871741 0 0 0.0500669684934918 0.0284021337904826 0 0 0 0 0 0 0 0 0 0 0 0 0 0 0 0 0 0 0 0 0 0 0 0 0 0 0 0 0 0 0 0 0 0 0 0 0 0 0 0 0 0 0 0 0 0 0 0 0 0 0 0 0 0 0 0.0525056170259085 0 0 0 0 0 0 0 0 0 0 0 0 0 0 0 0 0 0 0 0 0 0 0 0 0 0 0 0 0 0 0 0 0 0 0 0 0.0664296848006409 0 0 0.0641068936449512 0 0 0 0 0 0 0 0 0 0 0 0 0 0 0 0 0 0 0 0 0 0 0 0 0 0 0 0 0 0 0 0 0 0 0 0 0 0 0 0 0 0 0 0 0 0 0 0 0 0 0 0 0 0 0 0 0 0 0 0 0 0 0 0 0 0 0 0 0 0 0 0 0 0 0 0 0 0 0 0 0 0 0 0 0 0 0 0 0 0 0 0 0 0 0 0 0 0 0 0 0 0 0 0 0 0 0 0 0 0 0 0 0 0 0 0 0 0 0 0 0 0 0 0 0 0 0.0235543868004869 0 0 0 0 0 0 0 0 0 0 0 0 0 0 0 0 0 0 0 0 0 0 0 0 0 0 0 0 0 0 0 0 0 0 0 0 0 0 0 0 0 0 0 0 0 0 0 0 0 0 0 0 0 0 0 0 0 0 0 0
0 0 0 0 0.311926302158865 0.0054721924036355 0 0 0.0900052768526463 0.181074365592457 0 0 0 0 0 0.00650298548110689 0 0.0234590159230206 0 0 0 0 0 0 0 0 0 0 0.0276047531986312 0 0 0 0 0 0 0 0 0 0 0 0 0 0 0 0 0 0.0940274637811616 0 0 0 0 0 0 0 0 0 0 0 0 0 0 0 0 0 0 0 0 0 0 0 0 0 0 0 0 0 0 0 0 0 0 0 0 0 0 0 0.00408272349536521 0.0199863277242156 0 0 0 0 0 0 0 0 0 0 0 0 0 0 0 0 0 0 0 0 0 0 0 0 0 0 0 0 0 0 0 0 0 0 0 0 0 0 0 0 0 0 0.0274218317890745 0.0625554190042013 0.0263969191510682 0.119484423444551 0 0 0 0 0 0 0 0 0 0 0 0 0 0 0 0 0 0 0 0 0 0 0 0 0 0 0 0 0 0 0 0 0 0 0 0 0 0 0 0 0 0 0 0 0 0 0 0 0 0 0 0 0 0 0 0 0 0 0 0 0 0 0 0 0 0 0 0 0 0 0 0 0 0 0 0 0 0 0 0 0 0 0 0 0 0 0 0 0 0 0 0 0 0 0 0 0 0 0 0 0 0 0 0 0 0 0 0 0 0 0 0 0 0 0 0 0 0 0 0 0 0 0 0 0 0 0 0 0 0 0 0 0 0 0 0 0 0 0 0 0 0 0 0 0 0 0 0 0 0 0 0 0 0 0 0 0 0 0 0 0 0 0 0 0 0 0 0 0 0 0 0 0 0 0 0 0 0 0 0 0 0 0 0 0 0 0
0.0171268430397654 0 0.0343924570067521 0.0573895447228292 0.0156917854884287 0.0967832685527135 0.0141684248441032 0.124620361127422 0 0.227375260298156 0 0.0355178168850754 0 0.00992903870222069 0.020461657771556 0.0765177889853846 0 0 0.0286926672500976 0 0 0 0 0 0 0 0 0 0 0 0 0 0 0 0 0 0.0371944284831566 0 0 0 0 0 0 0 0 0 0 0 0 0 0 0 0 0 0 0 0 0 0 0 0 0 0 0 0 0 0 0 0 0.0232540428851942 0 0 0 0 0 0 0 0 0 0 0 0 0 0 0 0 0 0 0 0 0 0 0 0 0 0 0 0 0 0 0 0 0 0 0 0 0 0 0 0 0 0 0 0 0 0 0 0 0 0 0 0 0 0 0 0 0 0 0 0 0.11635538068146 0 0 0.0350371308196913 0 0 0.00519369723546202 0.00908968188302806 0.0152087233375043 0 0 0 0 0 0 0 0 0 0 0 0 0 0 0 0 0 0 0 0 0 0 0 0 0 0 0 0 0 0 0 0 0 0 0 0 0 0 0 0 0 0 0 0 0 0 0 0 0 0 0 0 0 0 0 0 0 0 0 0 0 0 0 0 0 0 0 0 0 0 0 0 0 0 0 0 0 0 0 0 0 0 0 0 0 0 0 0 0 0 0 0 0 0 0 0 0 0 0 0 0 0 0 0 0 0 0 0 0 0 0 0 0 0 0 0 0 0 0 0 0 0 0 0 0 0 0 0 0 0 0 0 0 0 0 0 0 0 0 0 0 0 0 0 0 0 0 0 0 0 0 0 0 0 0 0 0 0 0 0 0 0 0 0 0 0 0 0 0 0 0 0 0 0 0 0 0 0 0 0 0 0
0.014101647955732 0 0.00405471518281104 0.00420123569783985 0.127536091344945 0.16346527900197 0.0114222889368924 0.0940044045271572 0.0852537333641389 0 0.024363395202225 0.0438151535523605 0 0.0118614947486377 0.015307949073888 0.0657965769243547 0.0137189229592652 0.108938330653317 0.00668025581983483 0.00156985654201755 0 0 0 0 0 0 0 0 0 0.00990186116737818 0 0 0 0 0 0 0.0111606578296016 0.00953598260158499 0 0 0 0 0 0 0 0 0 0 0 0 0 0 0 0 0 0 0 0 0 0 0 0 0 0 0 0 0 0 0 0 0.00584891427995946 0 0 0.02231348446243 0 0 0 0 0 0 0 0 0 0 0 0.00301429665868447 0.00285721353822722 0.0158437505685843 0 0 0 0 0 0 0 0 0 0.00418976151531968 0 0 0 0.00252927975471073 0 0 0 0 0 0 0 0 0 0 0 0 0 0 0 0 0 0 0 0 0 0 0.0182943318357762 0 0 0 0 0 0.0151129603762562 0 0 0.0424967130174597 0.00491358799904606 0 0.00496622509489596 0.0105176954353722 0.0142596124202686 0 0 0 0 0 0 0 0 0 0 0 0 0 0 0 0 0 0 0 0 0 0 0 0 0 0 0 0 0 0 0 0 0 0 0 0 0 0 0 0 0 0 0 0 0 0 0 0 0 0 0 0 0 0 0 0 0 0 0 0 0 0 0 0 0 0 0 0 0 0 0 0 0 0 0 0 0 0 0 0 0 0 0 0 0 0 0 0 0 0 0 0 0 0 0 0 0 0 0 0 0 0 0 0 0 0 0 0 0 0 0 0 0 0 0 0 0 0 0 0 0 0.00277016354087366 0 0 0 0 0 0 0 0 0 0 0 0 0 0 0 0 0 0 0 0 0 0 0 0 0 0 0 0 0 0 0 0 0 0 0 0 0 0 0 0 0 0 0 0 0 0 0 0 0 0 0 0 0 0 0 0 0 0 0 0.00338217641618295
0.0736849187341054 0 0 0.082395206701267 0 0.086653148325411 0.071375416642629 0 0 0.0413275712468359 0 0.0556058665344249 0 0 0.0308716776354116 0.0121273048905072 0 0 0 0.00513226521023159 0 0 0 0 0 0 0 0 0 0.125311586791596 0.146455169254969 0 0 0 0 0 0 0.0103378484948951 0 0 0 0 0 0 0 0 0 0 0 0 0 0 0 0 0 0 0 0 0 0 0 0 0 0 0 0 0 0 0 0 0 0 0 0 0 0 0 0 0 0 0 0.0108084501835004 0 0 0 0 0 0 0 0 0 0 0 0 0 0 0 0 0 0 0 0 0 0 0.0253762152657602 0 0 0 0 0.0183304287890602 0 0 0.0689733630645896 0 0 0 0 0 0 0 0 0 0 0 0.0144697664235195 0 0 0.0719840713618219 0 0 0.0125422426592477 0 0 0 0 0 0.0195939508901926 0 0 0 0 0 0 0 0 0 0 0 0 0 0 0 0 0 0 0 0 0 0 0 0 0 0 0 0 0 0 0 0 0 0 0 0 0 0 0 0 0 0 0 0 0 0 0 0 0 0 0 0.0066052378177436 0 0 0 0 0 0 0 0 0 0 0 0 0 0 0 0 0 0 0 0 0 0 0 0 0 0 0 0 0 0 0 0 0 0 0 0 0 0 0 0 0 0 0 0 0 0 0 0 0 0 0 0 0 0 0 0 0 0 0 0 0 0 0 0 0 0 0 0 0 0 0 0.010038293082281 0 0 0 0 0 0 0 0 0 0 0 0 0 0 0 0 0 0 0 0 0 0 0 0 0 0 0 0 0 0 0 0 0 0 0 0 0 0 0 0 0 0 0 0 0 0 0 0 0 0 0 0 0 0 0 0 0 0 0 0
0.0159168846619927 0.0338349514890795 0 0.0148830703422491 0.0874846630265643 0.0946642135268504 0 0 0.0160868714628 0.0529272669811253 0.0395980382198054 0 0 0.103192646252578 0.0718243879786384 0.0871699471601216 0.0872100091284101 0.0396422749043561 0 0.0677500528246698 0 0 0 0 0 0 0 0 0.00947125508747954 0 0 0 0 0 0 0 0 0 0 0 0 0 0 0 0 0 0 0 0 0 0 0 0 0 0 0 0 0 0 0 0 0 0 0 0 0 0 0.0322444575425679 0 0 0 0 0 0 0 0 0 0 0 0 0 0 0 0 0 0 0 0 0 0 0 0 0 0 0 0 0 0.00737895618938019 0 0 0 0 0 0 0 0 0 0 0 0 0 0.0311661147480365 0.00745739617009693 0 0 0 0 0 0 0 0 0 0 0 0.0544901852729539 0 0 0 0 0 0.007229250285013 0 0 0.00583622308964108 0 0 0.00827914262222785 0.0136695117069684 0.0105922293263941 0 0 0 0 0 0 0 0 0 0 0 0 0 0 0 0 0 0 0 0 0 0 0 0 0 0 0 0 0 0 0 0 0 0 0 0 0 0 0 0 0 0 0 0 0 0 0 0 0 0 0 0 0 0 0 0 0 0 0 0 0 0 0 0 0 0 0 0 0 0 0 0 0 0 0 0 0 0 0 0 0 0 0 0 0 0 0 0 0 0 0 0 0 0 0 0 0 0 0 0 0 0 0 0 0 0 0 0 0 0 0 0 0 0 0 0 0 0 0 0 0 0 0 0 0 0 0 0 0 0 0 0 0 0 0 0 0 0 0 0 0 0 0 0 0 0 0 0 0 0 0 0 0 0 0 0 0 0 0 0 0 0 0 0 0 0 0 0 0 0 0 0 0 0 0 0 0 0 0 0 0 0
0 0 0 0 0 0 0 0 0 0 0 0 0 0 0 0 0 0 0 0 0 0 0.0388101896079085 0 0 0.00320526095431525 0.0304766793345828 0 0 0 0.00665897264660407 0.0118756548476134 0 0 0.0395142839435351 0 0 0 0 0 0 0 0 0 0 0 0 0 0.0608398211559907 0 0 0 0 0 0 0.0164439397016576 0 0 0 0 0 0 0 0 0 0 0 0 0 0 0 0 0 0 0 0 0 0 0 0 0 0 0 0 0 0 0 0 0 0 0 0 0 0 0 0 0 0 0 0 0 0 0 0 0.0882056088503801 0 0 0 0 0 0 0 0 0 0.173319075155116 0.00419534512829801 0 0 0.10024971262668 0.0479657171611471 0.088317540512343 0 0 0 0 0 0 0 0 0 0 0 0 0 0 0 0 0 0 0 0 0 0 0 0 0 0 0 0 0 0 0 0 0 0 0 0 0 0 0 0 0 0 0 0 0 0 0.162217401724076 0 0 0 0.0025067952135364 0 0 0 0 0 0 0 0 0 0 0 0 0 0 0 0.00178114396751271 0 0.00459516846913753 0 0 0 0 0 0.00703998583023959 0 0 0 0 0 0 0 0 0 0 0 0 0 0.0127696268240413 0 0 0 0 0 0 0 0 0 0 0 0 0 0 0 0 0 0 0 0 0 0 0 0 0 0 0 0 0 0 0 0 0 0 0 0 0 0 0 0 0 0 0 0 0 0 0 0 0 0 0 0 0 0.0139952449271172 0 0.0297282248883174 0.0552886065298506 0 0 0 0 0 0 0 0 0 0 0 0 0 0 0 0 0 0 0 0 0 0 0 0 0 0 0 0 0 0 0 0 0 0 0 0 0 0 0 0 0 0 0 0 0 0 0 0 0 0 0 0 0 0
0 0 0 0.0848511166340952 0.0128097668686926 0.0161370349443476 0 0 0.00470340967698323 0.0149856238965575 0 0.107926731906336 0 0 0.172780691575289 0.133369830302403 0 0.00651175605502448 0 0.139008987734888 0.0440975015019559 0 0 0 0 0 0.00709519126778043 0 0.00551257624922392 0 0.00921667827484965 0 0 0 0 0 0 0 0 0 0 0 0 0 0 0 0 0 0 0 0 0 0 0 0 0 0 0 0 0 0 0 0 0 0 0 0 0.035862387967982 0 0 0 0 0 0.00273492252349073 0 0 0 0 0 0 0 0 0 0 0 0 0 0 0 0 0 0 0 0 0 0 0 0.0172390891388582 0 0 0 0 0 0 0 0 0 0 0 0.00693746524648761 0 0.0358355192232655 0.0053152486106303 0 0 0 0 0 0 0 0 0 0 0 0.0104685800682777 0 0 0.0207627432083947 0.00753588099997082 0 0 0 0 0 0.0608389327919077 0 0.0135623290476516 0.0201292518887747 0.00377075239588092 0 0 0 0 0 0 0 0 0 0 0 0 0 0 0 0 0 0 0 0 0 0 0 0 0 0 0 0 0 0 0 0 0 0 0 0 0 0 0 0 0 0 0 0 0 0 0 0 0 0 0 0 0 0 0 0 0 0 0 0 0 0 0 0 0 0 0 0 0 0 0 0 0 0 0 0 0 0 0 0 0 0 0 0 0 0 0 0 0 0 0 0 0 0 0 0 0 0 0 0 0 0 0 0 0 0 0 0 0 0 0 0 0 0 0 0 0 0 0 0 0 0 0 0 0 0 0 0 0 0 0 0 0 0 0 0 0 0 0 0 0 0 0 0 0 0 0 0 0 0 0 0 0 0 0 0 0 0 0 0 0 0 0 0 0 0 0 0 0 0 0 0 0 0 0 0 0 0 0 0 0 0
0 0 0 0.0441283814384437 0.026152043319522 0.0326083853405239 0 0 0.0140828323920766 0.0280993326391281 0.0334069751605593 0.109142978138075 0 0.251037613147272 0 0.15775468756347 0 0.00992590601784735 0 0.0536323932015897 0 0 0 0 0 0 0 0 0.0103701306582532 0.0141826398099847 0.0647185562024902 0 0 0 0 0 0 0 0 0 0 0 0 0 0.0198524036605693 0 0 0 0 0 0 0 0 0 0 0 0 0 0 0 0 0 0 0 0 0 0 0.00710204287543625 0 0 0 0 0 0 0.0150338863305219 0 0 0 0 0 0 0 0 0 0 0 0 0 0 0 0 0 0 0 0 0 0 0.00576121409947578 0 0 0 0 0 0 0 0 0 0 0 0 0 0.00631776820207519 0 0 0 0 0 0 0 0 0 0 0 0 0 0 0 0.0298314445594274 0 0 0 0 0 0 0.032932970936076 0 0.00479720430874594 0.0246024005085921 0.00452580948984472 0 0 0 0 0 0 0 0 0 0 0 0 0 0 0 0 0 0 0 0 0 0 0 0 0 0 0 0 0 0 0 0 0 0 0 0 0 0 0 0 0 0 0 0 0 0 0 0 0 0 0 0 0 0 0 0 0 0 0 0 0 0 0 0 0 0 0 0 0 0 0 0 0 0 0 0 0 0 0 0 0 0 0 0 0 0 0 0 0 0 0 0 0 0 0 0 0 0 0 0 0 0 0 0 0 0 0 0 0 0 0 0 0 0 0 0 0 0 0 0 0 0 0 0 0 0 0 0 0 0 0 0 0 0 0 0 0 0 0 0 0 0 0 0 0 0 0 0 0 0 0 0 0 0 0 0 0 0 0 0 0 0 0 0 0 0 0 0 0 0 0 0 0 0 0 0 0 0 0 0 0 0
0.00825991010184272 0 0.000923911269417946 0 0.0289923239672264 0.0431117392338434 0 0.0024923005005824 0.0211801484357896 0.0485735326433928 0.00527786907703106 0.0532731088871247 0 0.077932495073772 0.0634453307839445 0 0 0.00871060380154857 0 0 0 0.00692745506979687 0 0 0 0 0 0 0.00868544902437632 0.00802471154657321 0.0341205929133493 0 0 0.00291097236939551 0 0 0 0 0.0446351947637284 0.0272502269283043 0.00947974239173494 0 0 0 0 0 0.00139104287762506 0.00397115239511711 0 0 0 0 0 0 0 0 0 0 0.00161500700637565 0.0054786412939554 0.00343813953787691 0 0.00209370915565055 0 0 0 0 0.00448060729731183 0 0 0 0 0 0.00388419338682696 0.00857254928800118 0.014334608698197 0 0 0 0 0 0 0 0 0 0.0146077420470755 0.00786463092397706 0.00809620366158378 0 0.0130750582331425 0 0 0 0.00148695068066337 0 0 0 0.0282943167939333 0 0 0 0.00119847010856207 0 0 0 0 0 0 0 0 0 0.00245065389660563 0.00666134263253033 0 0.00172877428050921 0 0 0 0.00271248240733656 0 0 0 0 0 0 0 0 0.0319493970243501 0 0 0 0 0.00161802420715976 0.00769394941079161 0.042235269440929 0.00228965151630743 0.0239953031245358 0.101185552190246 0.0774800758811198 0 0.00283915233080514 0 0 0.00195484149494774 0 0 0.00263143786535766 0.0121627708505116 0.00279429502811062 0 0 0 0 0 0.0171431807735461 0.00118425381868852 0 0 0 0 0 0 0 0 0 0 0 0 0 0 0 0 0 0 0 0 0 0 0 0 0 0 0 0.00314150777221449 0 0 0 0 0 0 0 0 0 0 0 0 0 0 0 0 0 0 0 0 0 0 0 0 0 0 0 0 0 0 0.00741418609918062 0 0 0 0 0 0 0 0 0 0 0 0.00319910696246395 0 0 0 0.00282341668154743 0 0 0 0.00224868731553101 0 0 0 0 0 0 0.00189655179113237 0 0.00153765284770209 0 0 0 0 0 0 0 0 0 0 0 0 0 0 0 0 0.00310744846128594 0 0 0 0 0 0 0 0 0 0 0 0 0 0 0 0 0 0 0 0 0 0 0 0 0 0 0 0 0 0 0 0 0 0.00289206623949705 0 0 0 0 0 0 0 0 0 0 0 0 0 0 0 0 0 0 0 0 0 0 0 0 0 0.000938325486405615
0 0.0173882044736158 0.00497860851686248 0.0843195848408603 0.0155856052074579 0.0321186661400011 0 0 0 0.022585321099693 0 0.11885499916301 0 0 0 0 0 0.0201432977469553 0.0375511058061977 0.0564154909278821 0.054185758872741 0 0 0 0 0 0 0 0 0 0 0 0 0 0 0 0 0.00968784208120077 0 0 0 0 0 0 0 0 0 0 0 0 0 0 0 0 0 0 0 0 0 0.0805719333431376 0 0 0 0 0 0 0 0 0 0.0247050835366579 0 0 0 0 0 0 0 0.0105106685794225 0 0 0 0 0 0 0 0 0 0 0 0 0 0 0 0.0427033556700138 0 0 0 0 0 0 0 0 0 0 0 0 0 0 0 0 0.00693022901030074 0 0 0 0 0 0 0 0 0 0 0 0.112880420296695 0.0145750437493071 0.219678088168737 0.0136306927692503 0 0 0 0 0 0 0 0 0 0 0 0 0 0 0 0 0 0 0 0 0 0 0 0 0 0 0 0 0 0 0 0 0 0 0 0 0 0 0 0 0 0 0 0 0 0 0 0 0 0 0 0 0 0 0 0 0 0 0 0 0 0 0 0 0 0 0 0 0 0 0 0 0 0 0 0 0 0 0 0 0 0 0 0 0 0 0 0 0 0 0 0 0 0 0 0 0 0 0 0 0 0 0 0 0 0 0 0 0 0 0 0 0 0 0 0 0 0 0 0 0 0 0 0 0 0 0 0 0 0 0 0 0 0 0 0 0 0 0 0 0 0 0 0 0 0 0 0 0 0 0 0 0 0 0 0 0 0 0 0 0 0 0 0 0 0 0 0 0 0 0 0 0 0 0 0 0 0 0 0 0 0 0 0 0 0 0 0 0 0 0 0 0 0 0
0 0 0.00833137265829211 0 0.353398347181538 0.124914080154727 0.00923252702565294 0.0216672040161413 0 0.193812850110749 0 0.0583855385176246 0 0.0091698993107652 0.00962039744310566 0.0209919954091672 0.0217683831175764 0 0.10819519686893 0 0 0 0 0 0 0 0 0 0.0377615473282681 0 0 0 0 0 0 0 0 0 0 0 0 0 0 0 0 0 0 0 0 0 0 0 0 0 0 0 0 0 0 0 0 0 0 0 0 0 0 0 0 0 0 0 0 0 0 0 0 0 0 0 0 0 0 0 0 0 0 0 0 0 0 0 0 0 0 0 0 0 0 0 0 0 0 0 0 0 0 0 0 0 0 0 0 0 0 0 0 0 0 0 0 0 0 0 0.0188036572947785 0 0 0 0 0 0 0 0 0 0 0 0 0 0.0039470035626843 0 0 0 0 0 0 0 0 0 0 0 0 0 0 0 0 0 0 0 0 0 0 0 0 0 0 0 0 0 0 0 0 0 0 0 0 0 0 0 0 0 0 0 0 0 0 0 0 0 0 0 0 0 0 0 0 0 0 0 0 0 0 0 0 0 0 0 0 0 0 0 0 0 0 0 0 0 0 0 0 0 0 0 0 0 0 0 0 0 0 0 0 0 0 0 0 0 0 0 0 0 0 0 0 0 0 0 0 0 0 0 0 0 0 0 0 0 0 0 0 0 0 0 0 0 0 0 0 0 0 0 0 0 0 0 0 0 0 0 0 0 0 0 0 0 0 0 0 0 0 0 0 0 0 0 0 0 0 0 0 0 0 0 0 0 0 0 0 0 0 0 0 0 0 0 0 0 0 0 0 0 0
0 0.0262766822514303 0.106848416400955 0 0.0600042278460279 0.0333730070936624 0 0 0.0116833011010046 0.00725466803717768 0 0 0 0 0 0 0.0247708511157799 0.0660435758863614 0 0 0 0 0 0 0 0 0 0 0.0872227459783293 0 0 0 0 0 0 0 0 0 0 0 0 0 0 0 0 0 0 0 0 0 0 0 0 0 0 0 0 0 0 0 0 0 0 0 0 0 0 0 0 0.468841300235899 0 0 0 0 0 0 0 0 0 0 0 0 0 0 0 0 0 0 0 0 0 0 0 0 0 0 0 0 0 0 0 0 0 0 0 0 0 0 0 0 0.0513427327792419 0 0 0 0 0 0 0 0 0 0 0 0 0 0.0563384912741304 0 0 0 0 0 0 0 0 0 0 0 0 0 0 0 0 0 0 0 0 0 0 0 0 0 0 0 0 0 0 0 0 0 0 0 0 0 0 0 0 0 0 0 0 0 0 0 0 0 0 0 0 0 0 0 0 0 0 0 0 0 0 0 0 0 0 0 0 0 0 0 0 0 0 0 0 0 0 0 0 0 0 0 0 0 0 0 0 0 0 0 0 0 0 0 0 0 0 0 0 0 0 0 0 0 0 0 0 0 0 0 0 0 0 0 0 0 0 0 0 0 0 0 0 0 0 0 0 0 0 0 0 0 0 0 0 0 0 0 0 0 0 0 0 0 0 0 0 0 0 0 0 0 0 0 0 0 0 0 0 0 0 0 0 0 0 0 0 0 0 0 0 0 0 0 0 0 0 0 0 0 0 0 0 0 0 0 0 0 0 0 0 0 0 0 0
0 0.0129245990061058 0 0.101517394449161 0 0.00255124413072044 0 0 0 0.00260768758493992 0.00502576999821922 0.093164423222948 0 0.182769222892424 0.0485337414328612 0 0.0569229909905178 0 0 0 0.105886440682719 0 0 0 0 0 0.00383475123384251 0.00268207044057858 0 0 0 0 0 0 0 0 0 0 0 0 0 0 0 0 0 0 0 0 0 0 0 0 0 0 0 0 0 0 0 0.0497028273638272 0 0 0 0 0 0 0 0.0263710224568539 0 0.0084833309811359 0 0 0 0 0 0 0 0 0 0 0 0 0 0 0 0 0 0 0 0 0 0 0 0.0347163120571764 0 0 0 0 0 0 0 0 0 0 0 0 0 0 0 0.00589040498783729 0 0.0460017845294947 0.00864498077625398 0 0 0 0 0 0 0 0 0.00361198714935537 0.056256567559612 0.0305111185519504 0.0726151420025842 0.0350172720637097 0 0 0.00375691345517134 0 0 0 0 0 0 0 0 0 0 0 0 0 0 0 0 0 0 0 0 0 0 0 0 0 0 0 0 0 0 0 0 0 0 0 0 0 0 0 0 0 0 0 0 0 0 0 0 0 0 0 0 0 0 0 0 0 0 0 0 0 0 0 0 0 0 0 0 0 0 0 0 0 0 0 0 0 0 0 0 0 0 0 0 0 0 0 0 0 0 0 0 0 0 0 0 0 0 0 0 0 0 0 0 0 0 0 0 0 0 0 0 0 0 0 0 0 0 0 0 0 0 0 0 0 0 0 0 0 0 0 0 0 0 0 0 0 0 0 0 0 0 0 0 0 0 0 0 0 0 0 0 0 0 0 0 0 0 0 0 0 0 0 0 0 0 0 0 0 0 0 0 0 0 0 0 0 0 0 0 0 0 0 0 0 0 0 0 0 0 0 0
0 0 0 0.0278447513883545 0.00542319641840091 0 0 0 0 0 0 0 0 0.0461635305598837 0 0 0.0435310705666654 0 0 0.0843073032742509 0 0 0 0 0 0 0.0184203096628835 0.00328438958056072 0 0 0 0 0 0 0 0 0 0 0 0 0 0 0 0 0 0.00859875843153422 0 0 0 0 0 0 0 0.00930085771109797 0 0 0 0 0 0.093108820500715 0.0268792983166121 0 0.0551627288759582 0 0 0.0176642613719524 0.04760730657623 0.00951829947707472 0 0 0.0318659203551193 0 0 0 0 0 0 0 0 0 0 0.00320039351248546 0 0 0 0 0 0 0 0 0 0 0 0.0203023689426454 0 0 0 0 0 0 0 0 0 0 0 0 0 0.0159387936205153 0.0312185574384471 0.00368890175182662 0 0.00468417474922539 0 0 0 0 0 0 0 0 0 0 0.0650909490875744 0.0608469877682421 0.0270112527439409 0.0266035602791239 0 0 0.0308196634712755 0.0177904039773987 0 0 0 0 0.16180379422189 0 0 0 0 0 0 0 0 0 0 0 0 0 0 0 0 0 0 0 0 0 0 0 0 0 0 0 0 0 0 0 0 0 0 0 0 0 0 0 0 0 0.00231939536811526 0 0 0 0 0 0 0 0 0 0 0 0 0 0 0 0 0 0 0 0 0 0 0 0 0 0 0 0 0 0 0 0 0 0 0 0 0 0 0 0 0 0 0 0 0 0 0 0 0 0 0 0 0 0 0 0 0 0 0 0 0 0 0 0 0 0 0 0 0 0 0 0 0 0 0 0 0 0 0 0 0 0 0 0 0 0 0 0 0 0 0 0 0 0 0 0 0 0 0 0 0 0 0 0 0 0 0 0 0 0 0 0 0 0 0 0 0 0 0 0 0 0 0 0 0 0 0 0 0 0 0 0 0 0 0 0 0 0 0 0 0 0 0 0
0 0 0 0 0 0 0 0 0 0 0 0 0 0 0 0.0121631148383057 0 0 0 0 0 0 0 0.209042638220321 0 0 0 0 0 0 0 0 0 0 0 0 0 0 0.0182347085918027 0.246966474112471 0 0 0.114230741033718 0 0 0.0477365624664719 0 0.0304067862140587 0 0.0546794616129456 0 0 0 0 0 0 0 0 0 0 0 0.0554453340517259 0 0.0199228186116048 0 0 0 0 0 0 0 0 0.0537212268258124 0 0 0.0230781989631 0 0 0 0.00968788812300685 0 0 0 0 0 0 0 0 0 0 0 0 0 0 0 0 0 0 0 0 0 0 0 0 0 0 0 0 0 0 0 0 0 0 0 0 0 0 0 0 0 0 0 0 0 0 0 0 0 0 0 0 0 0 0 0.0392326945559373 0 0.019771965329315 0 0 0 0 0 0 0 0 0 0 0 0 0 0 0 0 0 0 0 0 0 0 0 0 0 0 0 0 0 0 0 0 0 0 0 0 0 0 0 0 0 0 0 0 0 0 0 0 0.00555457878156323 0 0 0 0 0 0 0 0 0 0 0 0 0 0.00498582477598764 0.0158225607613462 0 0 0 0 0 0 0 0 0 0 0 0 0 0 0 0 0 0 0 0 0 0 0 0 0 0 0 0 0 0 0 0 0 0 0 0 0 0 0 0 0 0 0 0 0 0 0 0 0 0 0 0 0 0 0 0 0 0 0 0 0 0 0 0 0 0 0 0 0 0 0 0 0 0 0 0 0 0 0 0 0 0 0 0 0.019316422130506 0 0 0 0 0 0 0 0 0 0 0 0 0 0 0 0 0 0 0 0 0 0 0 0 0 0 0 0 0 0 0 0 0 0
0 0 0 0 0 0 0 0 0 0 0 0 0.0449070321036815 0 0 0 0 0 0 0 0 0 0 0 0.121727720611913 0.0554304844338897 0.0691797449075329 0 0 0 0.0112494133490605 0 0 0 0 0 0 0 0.00402496604078782 0 0 0 0 0 0.0473682068880631 0 0 0 0.0351011861743459 0.0704436036667434 0 0 0 0 0 0 0 0 0 0 0 0 0 0 0 0.01865932728817 0.038825309988721 0 0 0 0 0 0 0 0.0817926726597011 0 0 0 0 0 0 0 0 0 0 0 0 0 0 0 0 0 0 0 0 0 0 0 0 0 0 0 0 0 0.0111512413904006 0 0 0 0.0145089609441419 0 0 0 0 0 0.0177842650412324 0 0 0 0.0168859700229363 0 0.166261400510677 0 0 0 0 0 0 0 0.119028257263545 0 0 0 0 0 0 0 0 0 0 0 0 0 0 0 0 0 0 0 0 0 0 0 0 0 0 0 0 0 0 0 0 0 0 0 0 0 0 0 0.00720017421493807 0 0 0 0 0.0304837940721094 0 0 0 0 0 0.00282637065089665 0 0 0 0 0 0 0 0 0 0 0 0 0 0 0 0 0 0 0 0 0 0 0 0 0 0 0 0 0 0 0 0 0 0 0 0 0 0 0 0 0 0 0 0 0 0.00459916465775074 0 0 0 0 0 0 0 0 0 0 0 0 0 0 0 0 0 0 0 0 0 0 0 0 0 0 0 0 0 0 0 0 0 0 0 0 0 0 0 0 0 0.010560733118763 0 0 0 0 0 0 0 0 0 0 0 0 0 0 0 0 0 0 0 0 0 0 0 0 0 0 0 0 0 0 0 0 0 0 0 0 0 0 0 0 0 0 0 0 0 0 0 0 0 0 0 0 0
0 0 0 0 0 0 0 0 0 0 0 0 0 0 0 0 0 0 0 0 0 0.172295090005092 0 0 0 0 0.00256461387519215 0 0 0 0 0 0 0 0 0 0 0 0.027708035389972 0.155608600632114 0 0 0.242545666119772 0.0287316123116304 0 0.0454176287777647 0 0.00532169970089232 0 0.0896355861615278 0 0 0 0 0 0 0 0 0.00257515266243354 0 0 0 0 0.0722914272053792 0 0.014477846154349 0 0 0 0 0 0 0.0333835943349329 0 0 0 0 0 0 0 0 0 0 0 0 0 0 0 0 0 0 0 0 0 0 0 0 0 0 0 0 0 0 0 0 0 0 0 0 0 0 0 0 0 0 0 0 0 0 0 0 0 0 0 0 0 0 0 0 0 0 0 0 0 0 0 0 0 0 0 0 0 0 0 0 0 0 0 0 0 0 0 0 0 0 0 0 0 0 0 0 0 0 0 0 0 0 0 0 0 0 0 0 0 0 0 0 0 0 0 0 0 0 0 0 0 0.0244311568639163 0 0 0 0 0 0 0 0 0 0 0 0 0 0.00619580297251901 0.0177372440151024 0 0 0 0 0.0110985492922622 0 0 0 0 0 0 0 0 0 0 0 0 0 0 0 0 0 0 0.00643342654406328 0 0 0 0.019780766464901 0 0 0 0 0 0 0 0 0 0 0 0 0 0 0 0 0 0 0 0 0 0 0 0 0 0 0 0 0 0 0 0 0 0 0 0 0 0 0 0 0 0 0 0 0 0 0 0 0 0 0 0 0 0 0 0 0.0178714716737396 0 0 0 0 0 0 0 0.00389502884244444 0 0 0 0 0 0 0 0 0 0 0 0 0 0 0 0 0 0 0 0 0 0 0 0 0 0
0 0 0 0 0 0 0 0 0 0 0 0 0 0 0 0 0 0 0 0 0 0 0.119164161877953 0 0 0.261863370105957 0 0 0 0 0 0.0451446708615415 0 0 0.0399648637130718 0 0 0 0 0 0 0.0046346199760497 0 0 0 0 0 0.0506363547383267 0.083347051263155 0.0159847433372322 0 0 0 0 0 0 0 0 0 0 0 0 0 0 0 0 0 0 0 0 0 0 0 0 0.288707902943755 0 0 0 0 0 0 0 0 0 0 0 0 0 0 0 0 0 0 0 0 0 0 0 0 0 0 0.0307915344317866 0 0.00446791365338177 0 0 0 0 0 0 0 0 0 0 0 0 0 0 0 0 0 0 0 0 0 0 0 0 0.0242091371665343 0 0 0 0 0 0 0 0 0 0 0 0 0 0 0 0 0 0 0 0 0.0208148481600323 0 0.00673331581426088 0.00353551195696175 0 0 0 0 0 0 0 0 0 0 0 0 0 0 0 0 0 0 0 0 0 0 0 0 0 0 0 0 0 0 0 0 0 0 0 0 0 0 0 0 0 0 0 0 0 0 0 0 0 0 0 0 0 0 0 0 0 0 0 0 0 0 0 0 0 0 0 0 0 0 0 0 0 0 0 0 0 0 0 0 0 0 0 0 0 0 0 0 0 0 0 0 0 0 0 0 0 0 0 0 0 0 0 0 0 0 0 0 0 0 0 0 0 0 0 0 0 0 0 0 0 0 0 0 0 0 0 0 0 0 0 0 0 0 0 0 0 0 0 0 0 0 0 0 0 0 0 0 0 0 0 0 0 0 0 0 0 0 0 0 0 0 0 0 0 0 0 0
0 0 0 0 0 0 0 0 0 0 0 0 0.0046231819880357 0 0 0 0 0 0 0 0 0 0.0690967596699481 0 0.333447593216113 0 0 0 0 0 0 0.00612543753796141 0 0 0.0281073659975676 0 0 0 0 0 0 0.00500607240448744 0 0 0 0 0 0.0839889589953722 0.016962824263914 0 0 0 0 0 0 0 0 0 0 0 0 0 0 0 0 0 0 0 0 0 0 0 0 0 0.280254920999193 0 0 0 0 0 0 0 0.00660238661721245 0 0 0 0 0 0 0 0 0 0 0 0 0 0 0 0 0 0 0.00539455928203682 0 0 0 0 0 0 0 0 0 0 0 0 0 0 0 0 0 0 0.0203156241380727 0 0 0 0 0 0.0808600761938065 0 0.0304733320877553 0 0 0 0 0 0 0 0 0 0 0 0 0 0 0 0 0 0 0 0 0.00467016361338882 0 0.00397617730043924 0 0 0 0 0 0 0 0 0 0 0 0 0 0 0 0 0 0 0 0.0200945656946962 0 0 0 0 0 0 0 0 0 0 0 0 0 0 0 0 0 0 0 0 0 0 0 0 0 0 0 0 0 0 0 0 0 0 0 0 0 0 0 0 0 0 0 0 0 0 0 0 0 0 0 0 0 0 0 0 0 0 0 0 0 0 0 0 0 0 0 0 0 0 0 0 0 0 0 0 0 0 0 0 0 0 0 0 0 0 0 0 0 0 0 0 0 0 0 0 0 0 0 0 0 0 0 0 0 0 0 0 0 0 0 0 0 0 0 0 0 0 0 0 0 0 0 0 0 0 0 0 0 0 0 0 0 0 0 0 0 0 0 0 0 0 0 0 0 0 0 0 0
0 0 0 0 0 0 0 0 0 0 0 0 0.0447418393094578 0.00929919696956353 0 0 0 0 0 0.00382259555747378 0.0230618017208273 0 0.0877721133573448 0.00397496429333731 0 0 0 0 0 0.00829267593999836 0 0 0 0 0 0 0 0 0 0 0 0 0 0 0 0 0 0.00200307459521781 0.0162509056703368 0 0 0 0 0 0.0100565237094117 0 0 0 0 0 0 0 0 0 0 0 0 0 0 0 0 0 0 0 0.00246608538419364 0 0 0 0 0 0 0 0 0 0 0 0 0 0 0 0 0 0 0 0 0 0 0 0 0 0 0 0 0 0.00696799332154622 0 0.0226230401803642 0 0.0691336566972446 0 0 0 0 0 0.0123688455036051 0.0491586223966734 0.0292180136784338 0.0660092018796157 0.0103341670443088 0.0507666247795197 0.140090389991777 0 0 0 0 0 0 0.0171231504862568 0.0503742651109128 0 0 0 0 0 0 0 0 0 0 0 0 0 0 0 0 0 0 0 0 0 0 0 0 0 0 0 0 0 0 0 0 0 0 0 0 0 0 0.0321941642426823 0.0105782832147711 0 0 0 0 0.049978284532086 0.00270916979706282 0 0 0 0 0 0 0 0 0 0 0 0 0 0 0 0 0 0 0 0 0 0 0 0 0 0 0 0 0 0 0 0 0 0 0 0 0.00650970379796726 0 0 0 0 0 0 0 0 0 0 0 0 0 0 0 0 0 0 0 0 0 0 0 0 0 0 0 0 0 0 0 0 0 0 0 0 0 0 0 0 0 0 0 0 0 0 0 0 0 0 0 0 0 0.0489158210913903 0 0.0555228714203165 0.0157281241178677 0 0.0109217398243462 0.00833639397834517 0.00658469070398683 0 0 0 0 0.0070502850874821 0 0.00626259310005368 0 0 0 0.00279812751422091 0 0 0 0 0 0 0 0 0 0 0 0 0 0 0 0 0 0 0 0 0 0 0 0 0 0 0 0 0 0 0 0 0 0 0 0 0
0 0 0 0 0 0 0 0 0 0 0 0 0 0 0 0 0 0 0 0.00633140483693398 0.00973777469072302 0 0 0 0 0 0 0 0 0 0 0 0 0 0 0 0 0 0 0 0 0 0 0 0 0 0 0 0 0 0 0 0 0.126312487048065 0 0 0 0 0 0.0277258954212428 0.0592616012748102 0 0 0 0 0 0 0 0 0 0 0 0 0 0 0 0 0.0560250678141183 0.0500114358105987 0 0 0 0 0 0 0 0 0 0 0 0 0 0 0 0 0 0 0 0 0 0 0 0 0 0 0.105620123525405 0 0 0 0 0 0 0 0 0 0 0 0 0 0 0 0 0.024149299546577 0.115383263981167 0 0.037024390891691 0 0 0 0.169865267707916 0 0 0 0 0 0 0 0 0 0 0 0 0 0 0 0 0 0 0 0 0 0 0 0 0 0 0 0 0 0 0 0 0 0 0 0 0 0 0 0 0 0 0 0 0 0 0 0 0 0 0 0 0 0 0 0 0 0 0 0 0 0 0 0 0 0 0 0 0 0 0 0 0 0 0 0 0 0 0 0 0 0 0 0 0 0 0 0 0 0 0 0 0 0 0 0 0 0 0 0 0 0 0 0 0 0 0 0 0 0 0 0 0 0 0 0 0 0 0 0 0 0 0 0 0 0 0 0 0 0 0 0 0 0 0 0 0 0 0.0714440218712937 0.0229157751712757 0.0179742342106671 0 0 0 0 0 0 0.0416916305149858 0 0.0358658556737908 0 0 0 0 0 0.0226604700087389 0 0 0 0 0 0 0 0 0 0 0 0 0 0 0 0 0 0 0 0 0 0 0 0 0 0 0 0 0 0 0 0 0 0 0
0 0 0.00871633433030391 0 0.372290802319155 0 0 0.0357860596953638 0 0 0 0.0195790306269706 0 0.0108957714490546 0.014107303655905 0.029378841674472 0 0.0530013232609366 0.200559892253893 0 0 0 0 0 0 0 0 0 0 0 0 0 0 0 0 0 0 0 0 0 0 0 0 0 0 0 0.14013644982078 0 0 0 0 0 0 0 0 0 0 0 0 0 0 0 0 0 0 0 0 0 0.026156497193709 0.0862351290690966 0 0 0 0 0 0 0 0 0 0 0 0 0 0 0 0 0 0 0 0 0 0 0 0 0 0 0 0 0 0 0 0 0 0 0 0 0 0 0 0 0 0 0 0 0 0 0 0 0 0 0 0 0 0 0 0 0 0 0 0 0 0 0 0 0 0 0 0 0.00315656465036082 0 0 0 0 0 0 0 0 0 0 0 0 0 0 0 0 0 0 0 0 0 0 0 0 0 0 0 0 0 0 0 0 0 0 0 0 0 0 0 0 0 0 0 0 0 0 0 0 0 0 0 0 0 0 0 0 0 0 0 0 0 0 0 0 0 0 0 0 0 0 0 0 0 0 0 0 0 0 0 0 0 0 0 0 0 0 0 0 0 0 0 0 0 0 0 0 0 0 0 0 0 0 0 0 0 0 0 0 0 0 0 0 0 0 0 0 0 0 0 0 0 0 0 0 0 0 0 0 0 0 0 0 0 0 0 0 0 0 0 0 0 0 0 0 0 0 0 0 0 0 0 0 0 0 0 0 0 0 0 0 0 0 0 0 0 0 0 0 0 0 0 0 0 0 0 0 0 0 0 0 0 0
0.0341102645248465 0 0 0.106683199652312 0 0.036649446448452 0 0 0 0.0158441028313703 0.118206123651853 0 0 0 0.0123631431038312 0.0173933749832281 0 0 0 0 0 0 0 0 0 0 0.00801362040990142 0 0 0 0.131625296251611 0 0 0 0 0 0 0.111100798011793 0.00696753491258974 0 0 0 0 0 0.0236022496557211 0 0 0 0 0 0 0 0 0 0 0 0 0 0 0 0 0 0 0 0 0 0 0 0 0 0 0 0 0 0.0182734244962129 0 0 0 0 0 0 0 0 0 0 0 0 0 0 0 0 0 0 0.0202115159090408 0 0 0.0159489898049425 0 0 0 0 0 0 0 0.028890162673588 0.015662334921259 0.0546999893792101 0 0 0.0296461797227058 0 0 0.028375196467485 0 0.00501125728852224 0.0477219543828135 0.0160152527087209 0 0 0 0 0 0 0 0 0 0 0.0103623435355591 0.0158096381791323 0 0.00973481123617146 0 0 0.0232470105268326 0.00618753864761324 0 0.00601898523747198 0 0.00261047990549538 0 0 0 0 0 0 0 0 0 0 0 0 0 0 0 0.0055973771310999 0 0 0 0 0 0 0 0 0 0 0 0 0 0 0 0 0 0 0 0 0 0 0 0 0 0 0 0 0 0 0 0 0 0.00516564694562941 0 0 0 0 0 0 0 0 0 0 0 0 0 0 0 0 0 0 0 0 0 0 0 0 0 0 0 0 0 0 0 0 0 0 0 0 0 0 0 0 0 0 0 0 0 0 0 0 0 0 0 0 0 0 0 0 0 0 0 0 0 0 0 0 0 0 0 0 0 0 0 0.00842013489367186 0 0 0 0 0 0 0 0 0 0 0 0 0 0 0 0 0 0 0 0 0 0 0 0 0 0 0 0 0 0 0 0 0 0 0 0 0 0 0 0 0 0 0 0 0 0 0 0 0 0 0 0 0 0 0 0 0 0 0 0.00383062156931278
0 0 0 0 0 0 0 0 0 0 0.0869977899043826 0 0.0059489765920315 0.00735096928768952 0.0355267444005063 0.0465720942279817 0 0 0 0 0 0 0.00868552980379084 0 0 0 0 0 0 0.0828884713270939 0 0 0 0 0.00465639278288496 0 0 0.0554978830958475 0 0 0 0 0 0 0.0332959852116384 0 0 0 0 0.0103170881448155 0 0 0 0 0 0 0 0 0 0 0 0 0 0 0 0 0 0 0 0 0 0 0 0 0.0185422826558292 0 0 0 0 0 0 0.014670237634358 0 0.0104428246340686 0 0.0112841518573556 0.0216501039257973 0 0 0 0 0 0 0.166732943642516 0 0.027057427844011 0.0788978930912888 0 0 0 0 0 0 0 0.0043913925695287 0 0 0 0 0.00695884734041935 0 0 0.00672796146955468 0 0.00807491546927831 0 0 0 0.00583670711937082 0 0.0103883868003034 0 0 0 0 0 0 0.149194254905702 0 0 0.0279859788962256 0 0 0 0 0.0155543124812707 0.0309154036894821 0.00341760778441303 0.00353844141056378 0 0 0 0 0 0 0 0 0 0 0 0 0 0 0 0 0 0 0 0 0 0 0 0 0 0 0 0 0 0 0 0 0 0 0 0 0 0 0 0 0 0 0 0 0 0 0 0 0 0 0 0 0 0 0 0 0 0 0 0 0 0 0 0 0 0 0 0 0 0 0 0 0 0 0 0 0 0 0 0 0 0 0 0 0 0 0 0 0 0 0 0 0 0 0 0 0 0 0 0 0 0 0 0 0 0 0 0 0 0 0 0 0 0 0 0 0 0 0 0 0 0 0 0 0 0 0 0 0 0 0 0 0 0 0 0 0 0 0 0 0 0 0 0 0 0 0 0 0 0 0 0 0 0 0 0 0 0 0 0 0 0 0 0 0 0 0 0 0 0 0 0 0 0 0 0 0 0 0 0 0 0
0 0 0 0 0 0 0.00886125706431983 0 0 0 0 0 0.0262498613890923 0 0 0 0 0 0 0 0 0 0 0 0.0880949831047868 0.00938704645151581 0 0 0 0 0 0 0 0.00639776422825139 0.138751660815123 0 0 0 0 0 0 0.0125655165486812 0 0 0 0 0 0 0.133864075573237 0 0 0 0 0 0 0 0 0 0 0 0 0 0 0 0 0 0 0 0 0 0 0 0 0 0 0 0 0 0 0 0 0 0 0 0 0 0 0 0 0 0 0 0 0 0 0 0 0 0 0 0.0319470924409553 0.176948813325051 0.0100587860747687 0.0194774382268682 0 0 0 0 0 0 0 0 0 0 0 0 0 0 0 0 0 0 0 0 0 0 0 0 0 0 0.00745030618697152 0 0 0 0 0 0 0 0 0 0 0 0 0.00941305383269022 0 0 0 0 0 0.10262685042196 0 0.0543043626725429 0.029113616939235 0 0 0 0 0 0 0 0 0 0 0 0 0 0 0 0 0 0 0 0 0 0 0 0 0 0 0 0 0 0 0 0 0 0 0.0425726812239236 0 0.0169851366773919 0 0 0 0 0 0 0 0 0 0 0 0 0 0 0 0 0 0 0 0 0 0 0 0 0 0 0 0 0 0 0 0 0 0 0 0 0 0 0 0 0 0 0 0 0 0 0 0 0 0 0 0 0 0 0 0 0 0 0 0 0 0 0 0 0 0 0 0 0 0 0.0666371637824815 0 0 0 0 0 0 0 0 0 0 0 0 0 0 0 0 0 0 0 0 0 0 0 0 0 0 0 0 0 0 0 0 0 0 0 0 0 0 0 0 0 0.00328885278121917 0 0 0 0 0 0 0 0 0 0 0 0 0 0 0 0 0 0.00500368023893358
0 0 0 0 0 0 0 0 0 0 0 0 0 0 0 0 0 0 0 0 0 0 0 0 0 0 0 0 0 0 0 0 0 0.04124198875429 0.0906521941991408 0 0 0 0 0 0 0 0 0 0 0 0 0 0 0 0 0 0 0 0 0 0 0 0 0 0 0 0 0 0 0 0 0 0 0 0 0 0 0 0 0 0 0 0 0 0 0 0 0 0 0 0 0 0 0 0 0 0 0 0 0 0 0 0 0 0.349865869583132 0.0646622417964842 0 0 0 0 0 0 0 0 0 0 0 0 0 0 0 0 0 0 0 0 0 0 0 0 0 0 0 0 0 0 0 0 0 0 0 0 0 0 0 0 0 0 0.0920671277626669 0 0 0 0 0.017986171565462 0.0425057990432227 0.0565396430208084 0 0.244478964274793 0 0 0 0 0 0 0 0 0 0 0 0 0 0 0 0 0 0 0 0 0 0 0 0 0 0 0 0 0 0 0 0 0 0 0 0 0 0 0 0 0 0 0 0 0 0 0 0 0 0 0 0 0 0 0 0 0 0 0 0 0 0 0 0 0 0 0 0 0 0 0 0 0 0 0 0 0 0 0 0 0 0 0 0 0 0 0 0 0 0 0 0 0 0 0 0 0 0 0 0 0 0 0 0 0 0 0 0 0 0 0 0 0 0 0 0 0 0 0 0 0 0 0 0 0 0 0 0 0 0 0 0 0 0 0 0 0 0 0 0 0 0 0 0 0 0 0 0 0 0 0 0 0 0 0 0 0 0 0 0 0 0 0 0 0 0 0
0 0 0 0 0 0 0.00465696339985138 0 0 0 0 0 0 0 0 0.00691439298990494 0 0 0 0 0 0 0 0 0 0 0 0 0 0 0 0.00449987646374323 0.0468043264380273 0 0.0161610688327312 0 0 0.00813449390882284 0.00579343475604456 0 0 0 0 0 0 0 0 0 0 0 0 0 0 0 0.219086179565957 0.0293313072843403 0.193323749782082 0 0 0 0 0 0 0 0 0 0 0 0 0 0 0.208852786585938 0 0.00612779636669531 0 0 0 0 0 0 0 0 0 0 0 0.00866178852149901 0.00284689027375202 0.0301557159078802 0 0 0 0 0 0 0 0 0 0 0 0 0.0268930456373702 0.0149089308629044 0 0 0 0 0 0 0 0.0286368350497334 0 0 0 0 0.0221102528314126 0 0 0 0.0187210899886413 0 0 0 0 0 0 0 0 0 0 0 0.0154686425585083 0 0 0 0 0 0 0 0 0.00883680198776747 0 0 0 0 0 0 0 0 0 0 0 0.00891130506327059 0 0 0 0 0 0 0 0 0 0 0 0 0 0 0 0 0 0 0 0 0 0 0 0 0 0 0 0 0 0 0 0 0 0 0 0 0 0 0 0 0 0 0 0 0 0 0 0 0 0 0 0 0 0 0 0 0 0 0 0 0 0 0 0 0 0.00957081027563129 0 0 0 0 0 0 0 0 0 0 0 0 0 0 0 0 0 0 0 0 0 0 0 0 0 0 0 0 0 0 0 0 0 0 0 0 0 0 0 0 0 0 0.0283462358219684 0 0 0 0 0 0 0 0 0 0 0 0 0 0 0 0 0 0 0 0 0 0 0 0 0 0 0 0 0 0 0 0 0 0 0 0 0 0 0 0 0 0.00411599594609047 0 0 0 0 0 0.0158357136836312 0 0 0 0 0 0 0 0 0 0 0 0.00629356921580085
0 0 0 0 0 0 0 0 0 0 0 0 0.0427251483140174 0 0 0 0 0 0 0 0 0 0 0 0.0381489893381434 0.0210703628781753 0 0 0 0 0.00563565035554314 0.0678731812452441 0.0715504510552483 0.0112397780462437 0 0 0 0.00707683492752765 0.00188378384076688 0 0 0 0 0 0 0 0.0152897418832239 0 0.0681571965877149 0 0 0 0 0 0 0 0.0108921845676443 0 0 0 0 0 0 0 0 0 0 0 0 0 0 0 0 0 0 0 0 0 0 0 0 0 0 0 0 0.0143119225583189 0.00207523158206611 0.00980958030402636 0 0 0 0 0 0 0 0 0 0 0 0 0.0846316807963393 0.086218151781378 0 0 0 0 0 0 0 0 0 0 0 0 0.117024883325839 0 0 0 0 0 0 0 0 0 0 0 0 0 0 0 0.0211519075305568 0 0 0.0263322574036499 0 0 0 0 0 0 0 0 0 0 0 0 0 0 0 0.0711886579144296 0.00735328634872564 0.0514568511747492 0 0.0191007058921242 0 0 0 0 0 0 0 0 0 0 0 0 0 0 0 0.00354675805931314 0 0.0103249400575094 0 0 0 0 0 0 0 0 0 0 0 0 0 0 0 0.0170067777152441 0 0.0531056752948025 0 0.00414311560910916 0 0 0 0 0 0 0 0 0 0 0 0 0 0 0 0 0 0 0 0 0 0 0 0 0 0 0 0 0 0 0 0 0 0.00725133556115149 0 0 0 0 0 0 0 0 0 0 0 0 0 0 0 0 0 0 0 0 0 0 0 0 0 0 0 0 0 0 0 0 0 0 0.00987848442160493 0 0 0 0 0.00523830317753872 0 0 0 0 0 0 0 0 0 0 0 0 0 0 0 0 0 0 0 0 0 0 0 0 0 0 0 0 0 0 0 0 0 0 0 0 0 0 0 0 0 0 0 0 0 0 0 0 0 0 0 0 0 0 0.0173061904520301
0 0 0 0 0 0 0 0 0 0 0 0 0 0 0 0 0 0 0 0 0 0 0 0 0 0 0 0 0 0 0 0 0 0 0 0 0 0 0.0108836893695322 0 0.0438823896112764 0.0550721641054365 0 0 0 0 0 0 0 0 0 0 0.072084976546424 0 0 0 0 0 0 0 0 0 0 0 0 0 0 0 0 0 0 0 0 0 0 0 0 0 0 0 0.00761250164837343 0.117802003227184 0.101687626820765 0.155124944425852 0.272546986630695 0 0 0 0 0 0 0 0 0 0 0 0 0 0.00648399418543918 0.017139700713464 0 0 0 0 0 0 0 0 0 0 0 0 0 0 0 0 0 0 0 0 0 0 0 0 0 0 0 0 0 0 0 0 0 0 0 0 0 0 0 0 0 0 0 0 0 0 0 0 0 0 0 0 0 0 0 0 0 0 0 0 0 0 0 0 0 0 0 0 0 0 0 0 0 0 0 0 0 0 0 0 0 0 0 0 0 0 0 0 0 0 0 0.0110485381581624 0 0 0 0 0 0 0.043737143095575 0 0 0 0 0.00671261992935664 0 0 0 0 0 0 0 0 0 0 0 0 0 0 0 0 0 0 0 0 0 0 0 0 0 0 0 0 0 0 0 0 0 0 0 0 0.0479974245675051 0 0 0 0.0301832969649593 0 0 0 0 0 0 0 0 0 0 0 0 0 0 0 0 0 0 0 0 0 0 0 0 0 0 0 0 0 0 0 0 0 0 0 0 0 0 0 0 0 0 0 0 0 0 0 0 0 0 0 0 0 0 0 0 0 0 0 0 0 0 0 0 0 0 0 0 0 0 0 0 0 0 0 0
0 0 0 0.0351164113112596 0.023229260706669 0 0.0184645740591117 0 0.020879986560937 0.0167098257572546 0 0 0 0 0 0 0 0 0 0 0 0 0 0 0 0 0 0 0 0 0 0 0 0 0 0 0 0.107144406042761 0 0 0 0 0 0 0 0 0 0 0 0 0 0 0 0 0 0 0 0 0 0 0 0 0 0 0 0 0 0 0 0 0 0 0 0.0791851621485151 0 0 0 0 0 0 0 0 0 0 0 0.0294760602020525 0 0.132332562835987 0 0 0 0 0 0 0 0 0 0 0 0 0 0 0 0 0 0 0 0 0 0 0 0 0 0 0 0 0 0 0 0 0 0 0 0 0 0 0 0 0 0 0.202063333814339 0.0113223304865244 0 0.324076086074589 0 0 0 0 0 0 0 0 0 0 0 0 0 0 0 0 0 0 0 0 0 0 0 0 0 0 0 0 0 0 0 0 0 0 0 0 0 0 0 0 0 0 0 0 0 0 0 0 0 0 0 0 0 0 0 0 0 0 0 0 0 0 0 0 0 0 0 0 0 0 0 0 0 0 0 0 0 0 0 0 0 0 0 0 0 0 0 0 0 0 0 0 0 0 0 0 0 0 0 0 0 0 0 0 0 0 0 0 0 0 0 0 0 0 0 0 0 0 0 0 0 0 0 0 0 0 0 0 0 0 0 0 0 0 0 0 0 0 0 0 0 0 0 0 0 0 0 0 0 0 0 0 0 0 0 0 0 0 0 0 0 0 0 0 0 0 0 0 0 0 0 0 0 0 0 0 0 0 0 0 0 0 0 0 0 0 0
0 0 0 0.126404276333709 0.00759349515245466 0 0.00496608762534703 0 0 0.00676897623831899 0.00432599117776205 0 0 0 0 0 0.00417713333526883 0 0 0 0 0 0 0 0 0 0 0 0 0.0492860369600713 0.0390956438017319 0 0 0.00329287853733959 0.00411904544377781 0 0.0507978011155184 0 0 0 0 0 0 0 0 0 0 0 0 0 0 0 0 0 0 0 0 0 0 0 0 0 0 0 0 0 0 0 0 0 0 0 0 0.0166369912784271 0 0 0 0 0 0 0 0 0 0 0 0.0876594351054869 0.0155502687067089 0.0893889752852642 0.00485924610777064 0.00380021281587706 0 0 0 0.122696925395506 0 0 0 0 0 0 0 0 0 0 0 0 0 0 0 0 0 0 0 0 0 0 0 0 0 0 0 0 0 0 0 0 0 0 0 0 0.240310093397039 0 0 0.104525603029487 0 0 0 0 0 0 0 0 0 0 0 0 0 0 0 0 0 0 0 0 0.0106734094762881 0 0 0 0 0 0 0 0 0 0 0 0 0 0 0 0 0 0 0 0 0 0 0 0 0 0 0 0 0 0 0 0 0 0 0 0 0 0 0 0 0 0 0 0 0 0 0 0 0 0 0 0 0 0 0 0 0 0 0 0 0 0 0 0 0 0 0 0 0 0 0 0 0 0 0 0 0 0 0 0 0 0 0 0 0 0 0 0 0 0 0 0 0 0 0 0 0 0 0 0 0 0 0 0 0 0.00307147368084534 0 0 0 0 0 0 0 0 0 0 0 0 0 0 0 0 0 0 0 0 0 0 0 0 0 0 0 0 0 0 0 0 0 0 0 0 0 0 0 0 0 0 0 0 0 0 0 0 0 0 0 0 0 0 0 0 0 0 0 0
0 0 0 0 0 0 0 0 0 0 0 0 0 0 0 0.0549849233034627 0 0 0 0 0 0.0127936341474552 0.00280469507483409 0.023586462496037 0 0 0 0 0 0.00395996104196711 0 0 0 0.0030045977203503 0.00140473248220857 0.00682357009134056 0 0 0 0.154687250107697 0.0621581008407589 0.0192391943152873 0.110768013776686 0.00666038072749365 0.130349151746894 0 0 0.0380836376286027 0 0.166401024797692 0 0 0.0217035713249063 0 0 0 0 0 0 0 0 0 0 0 0.00623857802605703 0 0 0 0 0 0 0 0 0 0 0 0 0 0 0 0 0.0109674659440464 0.00663529388438941 0.00905818062070203 0.00498393485006575 0 0 0 0 0 0 0.00761918559379521 0 0 0 0 0 0 0 0 0 0 0.0020935916802147 0 0.00158985835184861 0 0.00222285086513801 0 0 0 0 0 0 0 0.00271178658012413 0 0 0 0.00142233611550114 0 0 0 0 0 0 0 0 0 0.0109624840989068 0 0 0 0 0 0.00806955140806317 0 0 0.00215273268813037 0 0 0.00209061359816603 0 0 0 0 0 0.00321613629709283 0.0140823478509008 0.00199413286857869 0 0 0 0 0 0.0171523329414196 0 0 0 0 0 0 0 0 0 0 0 0 0 0 0 0.00926370970016452 0.0143029133097781 0 0 0 0 0 0 0 0 0 0 0 0 0 0 0.00172991188018173 0 0 0 0 0.0049725783957207 0 0 0 0 0 0 0 0 0 0 0 0.00227180052219837 0 0 0 0.00166706578854253 0 0 0 0 0 0 0 0 0 0 0 0 0 0 0 0 0 0.0112456158932781 0 0 0 0.00723428286444607 0 0 0 0 0 0.0023791371601113 0 0 0 0 0 0 0 0 0 0 0 0 0 0 0 0 0 0 0 0 0 0 0 0 0.00331528118017356 0 0 0 0 0 0 0 0 0 0 0 0 0 0 0 0 0 0 0 0 0 0 0 0 0 0.00694140741859082 0 0 0 0 0 0 0 0 0 0 0 0 0 0 0 0 0 0 0 0 0 0 0 0 0 0 0 0 0 0 0 0 0 0
0 0 0 0 0 0 0 0 0 0 0 0 0 0 0 0.0375212454421999 0 0 0 0 0 0.193675209415781 0 0.148057907235973 0 0 0 0 0 0 0 0 0 0 0 0 0 0 0.172900182541376 0 0.0653723009566571 0 0.0450854760311006 0 0.0932785013142226 0.00438954313347075 0 0.0253412988444602 0 0.151839915427228 0 0 0.0154964423563514 0 0 0 0 0 0 0 0 0.0111038358132257 0 0 0 0 0 0 0 0 0 0 0.0101445389361526 0 0 0 0 0 0 0 0 0 0 0 0 0 0 0 0 0 0 0 0 0 0 0 0 0 0 0 0 0 0 0 0 0 0 0 0 0 0 0 0 0 0 0 0 0 0 0 0 0 0 0 0 0 0 0 0 0 0 0 0 0 0 0.00499080322682361 0 0.00393611235897 0.00265651780134242 0 0 0 0 0 0 0 0 0.00288605647912203 0 0 0 0 0 0 0 0 0 0 0 0 0 0 0 0 0 0 0 0 0 0 0 0 0 0 0 0 0 0 0 0 0 0 0 0 0 0 0 0 0 0 0 0 0 0 0 0 0 0 0 0 0 0 0 0 0 0 0.00437418006794171 0 0 0 0 0 0 0 0 0 0 0 0 0 0 0 0 0 0 0 0 0 0 0 0 0 0 0 0 0 0 0 0 0 0 0 0 0 0 0 0 0 0 0 0 0 0 0 0 0 0 0 0 0 0.00166280851641545 0 0 0 0 0 0 0 0 0 0 0 0 0 0 0 0 0 0 0 0 0 0 0 0 0 0.00528712410118648 0 0 0 0 0 0 0 0 0 0 0 0 0 0 0 0 0 0 0 0 0 0 0 0 0 0 0 0 0 0 0 0 0 0
0 0 0 0 0 0 0 0 0 0 0 0 0 0 0 0.01589248740742 0 0 0 0 0 0 0 0 0 0 0 0 0 0 0 0 0 0 0 0.0374416465014737 0 0 0.0845915314446104 0.0795943039964389 0 0.0610281629282053 0 0 0.0584595519261294 0 0 0.202664143236602 0 0 0 0 0.0349578361118098 0 0 0 0 0 0 0 0 0 0 0 0 0 0 0 0 0 0 0 0 0 0.0957816985952228 0 0 0 0 0 0 0.0685985047416017 0.0690258489781017 0.0394459706287046 0.0446143498998132 0 0 0 0 0 0 0 0 0 0 0 0 0 0 0 0 0 0 0 0 0 0 0 0 0 0 0 0 0 0 0 0 0 0 0 0 0 0 0 0 0 0 0 0.0316433573401303 0 0 0 0 0 0 0 0 0.00740357232634209 0 0 0 0 0 0 0 0 0 0 0 0 0 0 0 0 0 0 0 0 0 0 0 0 0 0 0 0 0 0 0 0 0 0 0 0 0 0 0 0 0 0 0 0 0 0.00780079916821331 0 0 0 0 0 0 0 0.0069500673793382 0 0 0 0 0 0 0.00781824755207447 0 0 0 0 0.00691445681124849 0 0 0 0 0 0 0 0 0 0 0 0.0127192061190635 0 0 0 0 0 0 0 0 0 0 0.00836938694540235 0 0 0 0 0 0.0124421256813827 0 0 0 0 0 0 0 0 0 0 0 0 0 0 0 0 0 0 0 0 0 0 0 0 0 0 0 0 0 0 0 0 0 0 0 0 0 0 0 0 0 0 0 0 0 0 0 0 0 0 0 0 0 0.00584274428067121 0 0 0 0 0 0 0 0 0 0 0 0 0 0 0 0 0 0 0 0 0 0 0 0 0 0 0 0 0 0 0 0 0 0
0 0 0 0 0 0 0 0 0 0 0 0 0 0 0 0 0 0 0 0 0 0 0 0 0.0112927333512217 0.00957919991025601 0 0 0 0 0 0.0156899155207698 0 0 0 0.118191255927755 0 0 0.0658573978621697 0 0.153503694403263 0 0 0 0.0244408895645612 0 0 0.0264223349002574 0 0 0 0 0.0658938252913323 0 0 0 0 0 0 0 0 0 0 0 0 0 0 0 0 0 0 0 0 0 0.0446797733754794 0 0 0 0 0 0 0.0331520458555123 0.145660594011082 0.0555574824514061 0.112348622208325 0 0 0 0 0 0 0 0 0 0 0 0 0 0 0 0 0.0295257771010972 0.0059309315743817 0.0117004772555829 0 0 0 0 0 0 0 0 0 0 0 0 0 0 0 0 0 0 0 0 0 0 0.0150787364400706 0 0.0138987487399652 0 0 0 0 0 0 0 0 0 0 0 0 0 0 0.00578078695356639 0 0 0 0 0 0.0095312830772991 0 0 0.012325094202535 0 0 0 0 0 0 0 0 0 0 0 0 0 0 0 0 0 0 0 0 0 0 0 0 0 0 0 0 0 0 0 0 0 0 0 0 0 0 0 0 0 0 0 0 0 0 0 0 0 0 0 0 0 0 0 0 0 0 0 0 0 0 0 0 0 0 0 0 0 0 0 0 0 0 0 0 0 0 0 0.013958400022111 0 0 0 0 0 0 0 0 0 0 0 0 0 0 0 0 0 0 0 0 0 0 0 0 0 0 0 0 0 0 0 0 0 0 0 0 0 0 0 0 0 0 0 0 0 0 0 0 0 0 0 0 0 0 0 0 0 0 0 0 0 0 0 0 0 0 0 0 0 0 0 0 0 0 0 0 0 0 0 0 0 0 0 0 0 0 0 0
0 0 0 0 0 0 0 0 0 0 0 0 0 0 0 0 0 0 0 0 0 0.0813218359069603 0 0.209497900928311 0 0 0 0 0 0 0 0 0 0 0 0 0 0 0.112394083104091 0.040928403765348 0 0 0 0.0687701183436816 0 0.0137963841919302 0 0 0 0.329928898552214 0 0 0 0 0 0 0 0 0 0 0 0 0 0.0346755826701964 0.0124125274116797 0.0243991982545376 0.00725573913936632 0 0 0 0 0 0 0 0 0 0 0 0 0 0 0 0 0 0 0 0 0 0 0 0 0 0 0 0 0 0 0 0 0 0 0 0 0 0 0 0 0 0 0 0 0 0 0 0 0 0 0 0 0 0 0 0 0 0 0 0 0 0 0 0 0 0 0 0.0115827301561416 0 0 0 0 0 0 0 0 0 0 0 0 0 0 0 0 0 0 0 0 0 0 0 0 0 0 0 0 0 0 0 0 0 0 0 0 0 0 0 0 0 0 0 0 0 0 0 0 0 0 0 0 0 0 0 0 0 0 0 0 0 0 0 0 0 0 0 0 0 0 0 0 0.00738428333707446 0 0 0 0 0 0 0 0 0 0 0 0 0 0.0153255254975323 0 0 0 0.0160110583259328 0 0 0 0.0143157304150026 0 0 0 0 0 0 0 0 0 0 0 0 0 0 0 0 0 0 0 0 0 0 0 0 0 0 0 0 0 0 0 0 0 0 0 0 0 0 0 0 0 0 0 0 0 0 0 0 0 0 0 0 0 0 0 0 0 0 0 0 0 0 0 0 0 0 0 0 0 0 0 0 0 0 0 0 0 0 0 0 0 0 0 0 0 0 0 0 0 0 0
0 0 0 0 0 0 0 0 0 0 0 0 0 0 0 0 0 0 0 0 0 0 0 0.0803234954000269 0 0 0 0 0 0 0 0 0 0 0 0 0 0 0.0218738173062156 0 0 0 0.222585165224122 0 0 0.0805653767452624 0 0 0 0.117677145774073 0 0 0 0.0445241041042374 0 0 0 0 0 0.0242439818433008 0.0254079756635271 0 0 0.0390427546888927 0.128133232164008 0 0 0 0 0 0 0 0 0 0 0 0 0 0 0 0 0 0 0 0 0 0 0 0 0 0 0 0 0 0 0 0 0 0 0 0 0 0 0 0 0 0 0 0 0 0 0 0 0 0 0 0 0 0 0 0 0 0 0.0595316270177702 0 0 0 0 0 0.125981143641789 0 0 0 0 0 0 0 0 0 0 0 0 0 0 0 0 0 0 0 0 0 0 0 0 0 0 0 0 0 0 0 0 0 0 0 0 0 0 0.0301101804267758 0 0 0 0 0 0 0 0 0 0 0 0 0 0 0 0 0 0 0 0 0 0 0 0 0 0 0 0 0 0 0 0 0 0 0 0 0 0 0 0 0 0 0 0 0 0 0 0 0 0 0 0 0 0 0 0 0 0 0 0 0 0 0 0 0 0 0 0 0 0 0 0 0 0 0 0 0 0 0 0 0 0 0 0 0 0 0 0 0 0 0 0 0 0 0 0 0 0 0 0 0 0 0 0 0 0 0 0 0 0 0 0 0 0 0 0 0 0 0 0 0 0 0 0 0 0 0 0 0 0 0 0 0 0 0 0 0 0 0 0 0 0 0 0 0 0 0 0 0 0 0 0
0 0 0 0 0 0 0 0 0 0 0 0 0 0 0.0133774819669255 0 0 0 0 0 0 0 0.0448939760664961 0 0 0 0 0 0 0.0182449574186208 0.0408720626789354 0 0 0 0 0 0 0 0.177290679179537 0.113505869896476 0.0584257136606779 0.00971129209861687 0 0 0 0.00599506657873782 0 0.0110574488091198 0 0.160081075525302 0 0 0.0329926641526915 0.021593392534747 0 0 0 0 0 0 0 0 0 0 0.017727774231147 0.0359210964916333 0 0 0 0 0 0 0 0 0.129181497315765 0 0 0 0 0 0 0.0161279870126767 0.00368607634339098 0.00743640437072626 0.00353856337829747 0 0 0 0 0 0 0 0 0 0 0 0 0 0 0 0 0 0 0 0 0 0 0 0 0 0 0 0 0 0 0 0 0 0 0 0 0 0 0 0 0 0 0 0.0475253012680182 0 0 0 0 0 0.0077502538653204 0 0 0 0 0 0 0 0 0 0 0 0 0 0 0 0 0 0 0 0 0 0 0 0 0 0 0 0 0 0 0 0 0 0 0 0 0 0 0 0 0 0 0 0 0 0 0 0 0 0 0 0 0 0 0 0 0 0 0 0 0 0 0 0 0 0 0 0 0 0 0 0 0.0106907131847029 0 0 0 0 0 0 0 0 0 0 0 0 0 0 0 0 0 0.012372651971438 0 0 0 0 0 0 0 0 0 0 0 0 0 0 0 0 0 0 0 0 0 0 0 0 0 0 0 0 0 0 0 0 0 0 0 0 0 0 0 0 0 0 0 0 0 0 0 0 0 0 0 0 0 0 0 0 0 0 0 0 0 0 0 0 0 0 0 0 0 0 0 0 0 0 0 0 0 0 0 0 0 0 0 0 0 0 0 0 0 0 0 0 0 0 0
0 0 0 0 0 0 0 0 0 0 0 0 0 0 0 0 0 0 0 0 0.00766023426383554 0.0433920737271863 0 0.0500893846589305 0 0 0 0 0 0 0 0 0 0 0 0 0 0 0 0.00508794668567207 0 0 0.017615718556314 0.0317824286717665 0.0057105834168647 0 0 0 0 0.0344286543666114 0.00398124764600708 0 0 0 0 0 0 0 0 0 0.00982967404281653 0 0 0.0620243953836534 0 0 0 0.0214813769303875 0.0123530797609883 0 0 0.00434543517136707 0 0 0 0 0.0129295433213117 0.173246648677613 0 0 0 0 0 0 0 0 0 0 0 0 0 0 0 0 0 0 0 0 0 0 0 0 0 0 0 0 0 0 0 0.00515404711663059 0 0 0 0 0 0 0 0 0 0 0 0 0 0 0 0 0 0 0 0.0387211430993223 0 0 0 0 0 0 0 0 0 0 0 0 0 0 0 0 0 0 0 0 0 0 0 0 0 0 0 0 0 0 0 0 0 0 0.00369132315402809 0 0.0023063391583066 0 0.030583402013647 0 0.00789321381299564 0 0 0 0 0 0 0 0 0.0544202834936308 0 0 0 0 0.060522236859059 0 0 0 0 0 0.00873140727542935 0 0.012045830132597 0 0 0 0 0 0 0 0 0 0 0 0 0 0 0.0931121904353865 0 0 0.0178139691968614 0.00485440443982918 0.00440968326149153 0 0 0 0 0 0 0 0.00607076929751557 0.0836317340804633 0 0 0 0.017771729426622 0 0 0 0.00731720283377907 0 0 0 0 0 0.0134417101465732 0.0177118433803747 0 0 0 0 0 0 0 0 0 0 0 0.00558375230683383 0 0 0 0 0 0 0 0 0 0 0 0 0 0 0 0 0 0 0 0 0 0 0 0 0 0 0 0 0 0 0 0 0 0 0 0 0 0 0 0 0 0 0 0 0 0.00825335979729797 0 0 0 0 0 0 0 0 0 0 0 0 0 0 0 0 0 0 0 0 0 0 0 0 0 0
0 0 0 0 0.0612638541325177 0 0 0.0343732164216332 0 0 0 0 0 0 0 0.00132683936293102 0 0 0 0 0 0 0 0 0 0 0 0 0.0395172348642661 0 0 0 0 0 0.00882824449548102 0 0 0 0 0 0 0 0 0 0 0 0 0 0 0 0.145448825985796 0 0 0 0 0 0.00706777853068396 0 0.0820849553863176 0 0 0 0 0 0 0 0 0.0269016449594231 0.0514936334769698 0 0 0 0 0.0580356216606459 0 0 0.0192570487113514 0.00194123537444491 0.00704789256193154 0 0 0 0 0 0 0.0105412802582034 0 0 0 0 0 0 0 0 0 0 0 0 0 0 0 0 0 0 0 0 0 0 0 0 0 0 0.00725498362478709 0 0.00853916336059625 0 0 0 0 0 0 0 0 0 0 0 0 0 0 0 0 0.143783179946444 0.106021433616918 0.00748606197551449 0.00306696302053707 0 0 0 0.000974788548704874 0 0.0837484463737004 0 0 0 0 0 0 0 0 0 0 0 0 0 0.0216464916051936 0.00611316589671863 0 0 0 0 0 0 0 0 0 0 0 0 0 0 0 0 0 0 0 0 0 0 0 0 0 0 0 0 0 0 0 0 0.00200473409470547 0.00154012946336162 0 0 0 0 0 0 0 0 0 0 0 0 0 0 0 0 0 0 0 0 0 0 0 0 0 0 0 0.00737284707978415 0 0 0 0 0 0 0 0 0 0 0.00216128510676673 0 0 0 0 0 0 0 0 0 0 0 0 0 0 0 0 0 0 0 0 0 0 0 0 0 0 0 0 0 0 0 0.0155262164178895 0 0 0 0 0 0 0 0 0 0 0 0 0 0 0 0 0 0 0 0 0 0 0 0 0 0 0 0 0 0 0 0 0 0 0 0 0 0 0 0.00236699675100788 0 0.00289578818950875 0 0 0.00179382400971881 0 0 0.00859526846090383 0 0 0 0 0.00251389762541716 0 0 0.00286682101033386 0 0 0 0.00659820763889183
0 0 0 0 0 0 0 0 0 0 0 0 0 0 0 0.00584381176012815 0 0 0 0 0 0.0254846747712384 0 0.005411540529923 0.0430569405085638 0.056085435621083 0.0013141847706674 0 0 0 0 0 0 0 0 0 0 0 0.0454937670050049 0.0270832895374536 0.177893975719032 0.00922076559640436 0 0 0.00971159846878453 0 0 0 0 0 0 0 0 0 0 0 0 0 0 0 0 0.0100617271504223 0 0 0 0 0 0 0 0 0 0 0 0 0.349555540532677 0 0 0 0 0 0 0 0 0 0 0.00382470520049124 0 0 0 0 0 0 0 0 0 0 0 0 0 0 0 0 0 0 0 0 0 0 0 0 0 0 0 0 0 0 0 0 0 0 0 0 0 0 0 0 0.0922650337839245 0 0.0824822911027402 0 0 0 0 0 0 0 0 0 0 0 0 0 0 0 0 0 0 0 0 0 0 0 0 0 0 0 0 0 0 0 0 0 0 0 0 0 0 0.00365404562678849 0 0 0 0.013237144903474 0 0 0 0 0 0 0 0 0 0 0 0 0 0 0 0 0 0.00203124671530902 0 0 0 0 0 0 0 0 0 0 0 0 0 0 0 0 0 0 0 0 0 0 0 0 0 0 0 0 0 0 0 0 0 0 0 0 0 0 0 0 0.00513043450809859 0 0 0 0 0 0 0 0 0 0 0 0 0 0 0 0 0 0 0 0 0 0 0 0 0 0 0 0 0 0 0 0 0 0 0 0 0 0 0 0 0 0 0 0 0 0 0 0 0 0 0 0 0 0 0 0.0311578461877916 0 0 0 0 0 0 0 0 0 0 0 0 0 0 0 0 0 0 0 0 0 0 0 0 0 0 0 0 0 0 0 0 0 0
0 0 0 0 0 0 0 0 0 0 0 0 0.10571497251389 0 0 0 0 0 0 0 0 0 0.0527110632062094 0 0.127853920556112 0.0204347410613493 0.0192344580330728 0 0 0 0 0.105230871719824 0 0 0.109529430285009 0 0 0 0 0 0 0 0 0 0 0 0 0 0 0 0 0 0 0 0.0147878743199825 0 0 0 0 0 0 0 0 0 0 0 0 0 0 0 0 0 0 0 0 0 0 0 0 0 0 0 0 0 0 0 0 0 0 0 0 0 0 0 0 0 0 0 0 0 0.0251114719969668 0.0529882047694638 0 0 0.0139811880574173 0 0 0 0 0 0 0 0 0 0.0138840964736853 0 0 0 0 0 0.126148195770173 0 0 0 0 0 0 0 0 0 0 0 0 0 0 0 0 0 0 0 0 0 0 0 0 0 0 0 0 0.0436297376063123 0 0.0234612895514518 0 0 0 0 0 0 0 0 0 0 0 0 0 0 0 0.0569683345205985 0 0 0 0 0 0 0 0 0 0 0 0 0 0 0 0 0 0 0 0.0743754791933064 0 0.0139546703651758 0 0 0 0 0 0 0 0 0 0 0 0 0 0 0 0 0 0 0 0 0 0 0 0 0 0 0 0 0 0 0 0 0 0 0 0 0 0 0 0 0 0 0 0 0 0 0 0 0 0 0 0 0 0 0 0 0 0 0 0 0 0 0 0 0 0 0 0 0 0 0 0 0 0 0 0 0 0 0 0 0 0 0 0 0 0 0 0 0 0 0 0 0 0 0 0 0 0 0 0 0 0 0 0 0 0 0 0 0 0 0 0 0 0 0 0 0 0 0 0 0 0 0 0 0 0 0 0 0 0 0
0 0 0 0 0 0 0 0 0 0 0 0 0 0 0 0 0 0 0 0 0 0.0327346884177458 0.0418845523344155 0.0651068106098285 0.00970871622616172 0 0 0 0 0 0.00794516670505279 0 0 0 0 0 0 0 0.141985788741834 0.115913468672746 0 0 0.27744707999338 0.0305742267994219 0.100427159867634 0.0226748679610458 0 0 0 0 0 0 0 0.00633559049122941 0 0 0 0 0 0 0 0 0 0 0.011873214137627 0.0396205486954971 0.016653151988789 0 0 0 0 0 0 0 0.072714558763693 0 0 0 0 0 0 0 0 0 0 0 0 0 0 0 0 0 0 0 0 0 0 0 0 0 0 0 0 0 0 0 0 0 0 0 0 0 0 0 0 0 0 0 0 0 0 0 0 0 0 0 0 0 0 0 0 0 0 0 0 0 0 0 0 0 0 0 0 0 0 0 0 0 0 0 0 0 0 0 0 0 0 0 0 0 0 0 0 0 0 0 0 0 0 0 0 0 0 0 0 0 0 0 0 0 0 0 0 0 0 0 0 0 0 0 0 0 0 0 0 0 0 0 0 0 0 0 0 0 0 0 0 0.00167129421358502 0 0 0 0 0 0 0 0 0 0 0 0 0 0 0 0 0 0.00280474821964583 0 0 0 0.00192436716066748 0 0 0 0 0 0 0 0 0 0 0 0 0 0 0 0 0 0 0 0 0 0 0 0 0 0 0 0 0 0 0 0 0 0 0 0 0 0 0 0 0 0 0 0 0 0 0 0 0 0 0 0 0 0 0 0 0 0 0 0 0 0 0 0 0 0 0 0 0 0 0 0 0 0 0 0 0 0 0 0 0 0 0 0 0 0 0 0 0 0 0
0 0 0 0 0 0 0 0 0 0 0 0 0 0 0 0 0 0 0 0 0 0 0 0 0 0 0 0 0 0 0 0 0 0 0 0 0 0 0 0 0 0 0 0 0 0.00469392969159943 0.28693275642349 0 0 0 0 0 0 0 0.00477772594646716 0 0 0.0564159423848829 0.0281066786590017 0 0 0 0 0 0 0 0 0.0139567426806162 0 0 0 0 0 0 0 0 0.106492944250128 0.0049199442106628 0.00311841240019125 0 0 0 0 0 0 0 0 0 0 0 0 0 0.00748265056234294 0 0 0 0 0 0 0 0 0.00764125844838472 0 0 0 0 0 0 0 0 0 0 0 0 0 0 0 0 0 0 0 0 0 0 0 0 0 0 0 0 0 0.00719231340623138 0.0215625865197413 0 0 0 0 0 0 0 0.0562760481243628 0 0 0 0 0 0 0 0 0 0 0 0 0 0.0184876043146903 0 0 0 0 0 0 0 0 0 0 0 0 0 0 0 0 0 0 0 0 0 0 0 0 0 0 0 0 0 0 0 0 0 0.016506553530612 0.00365581776746249 0 0 0 0 0 0 0 0 0 0 0 0 0 0 0 0 0 0 0 0 0 0 0 0 0 0 0 0.028203714877293 0 0 0 0 0 0 0 0 0 0 0 0 0 0 0 0 0 0 0 0 0 0 0 0 0 0 0 0 0 0 0 0 0 0 0 0 0 0 0 0 0 0 0.146375646381678 0 0 0 0 0 0 0 0 0 0 0 0 0 0 0 0 0 0 0 0 0 0 0 0 0 0 0 0 0 0 0 0 0 0 0 0 0 0 0 0.0257955187495184 0 0.00880284308399124 0 0 0 0.00350745890022228 0 0.068420098349249 0 0 0 0 0.00290551201715112 0 0 0.0210825801389938 0 0 0 0.0466867181810366
0 0 0 0 0 0 0 0 0 0 0 0 0 0 0 0 0 0 0 0 0 0 0 0 0 0 0 0 0 0 0 0 0 0 0 0 0 0 0 0 0 0 0 0 0 0 0 0 0 0 0 0 0 0 0 0 0 0 0 0 0 0 0 0 0 0 0 0 0 0 0 0 0 0 0 0.52955777672321 0 0 0 0.117324551246222 0 0 0 0 0 0 0 0 0 0 0 0 0 0 0 0 0 0 0 0 0 0 0 0 0 0 0 0 0 0 0 0 0 0 0 0 0 0 0 0 0 0 0 0 0 0 0 0 0 0 0 0 0 0 0 0 0 0 0 0 0 0 0 0 0 0 0 0 0 0 0 0 0 0 0 0 0 0 0 0 0 0 0 0 0 0 0 0 0 0 0 0 0 0 0 0 0 0 0 0 0 0 0 0.0751264733031843 0 0 0 0 0 0 0 0.0382011086187055 0 0 0 0 0 0 0 0 0 0 0 0.0507522797720508 0 0 0 0 0 0 0 0 0 0 0 0.0488594961030063 0 0 0 0 0 0 0 0 0 0 0.140178314233621 0 0 0 0 0 0 0 0 0 0 0 0 0 0 0 0 0 0 0 0 0 0 0 0 0 0 0 0 0 0 0 0 0 0 0 0 0 0 0 0 0 0 0 0 0 0 0 0 0 0 0 0 0 0 0 0 0 0 0 0 0 0 0 0 0 0 0 0 0 0 0 0 0 0 0 0 0 0 0 0 0 0 0 0 0 0 0 0 0 0 0 0 0 0
0 0 0 0 0 0 0 0 0 0 0 0 0 0 0 0 0 0 0 0 0 0 0 0 0 0 0 0 0 0 0 0 0 0 0 0.16669937018229 0 0 0.0800543400411832 0.0511381191860932 0.0947477858671512 0.0710036562504654 0 0 0.0894732824693886 0 0 0 0 0 0 0 0 0 0 0 0 0 0 0 0 0 0 0 0 0 0 0 0 0 0 0 0 0 0 0 0 0 0 0 0 0.0873504655125705 0 0.204941905776503 0.111292761709019 0 0 0 0 0 0 0 0 0 0 0 0 0 0 0 0 0 0 0 0 0 0 0 0 0 0 0 0 0 0 0 0 0 0 0 0 0 0 0 0 0 0 0 0 0 0 0 0 0 0 0 0 0 0 0 0 0 0 0 0 0 0 0 0 0 0 0 0 0 0 0 0 0 0 0 0 0 0 0 0 0 0 0 0 0 0 0 0 0 0 0 0 0 0 0 0 0 0 0 0 0 0 0 0 0 0 0 0 0 0 0 0 0 0.0115913842605115 0 0 0 0 0 0 0 0 0 0 0 0 0 0 0 0 0 0 0 0 0 0 0 0 0 0 0 0.0179199735638016 0 0 0 0 0 0.0137869551810233 0 0 0 0 0 0 0 0 0 0 0 0 0 0 0 0 0 0 0 0 0 0 0 0 0 0 0 0 0 0 0 0 0 0 0 0 0 0 0 0 0 0 0 0 0 0 0 0 0 0 0 0 0 0 0 0 0 0 0 0 0 0 0 0 0 0 0 0 0 0 0 0 0 0 0 0 0 0 0 0 0 0 0 0 0 0 0 0
0 0 0 0 0 0 0 0 0 0 0 0 0 0 0 0 0 0 0 0 0.0154465852361417 0 0 0 0 0 0 0.070753954035665 0 0 0 0 0 0 0 0 0 0 0 0 0 0 0 0.0327443979712557 0.0383451579235615 0 0 0 0 0.0179335208537863 0 0 0 0 0 0 0 0 0 0 0 0 0 0 0.170280250289031 0.0862950287394427 0.0522628262943469 0 0 0 0 0 0 0 0 0 0 0 0 0 0 0 0 0 0 0 0 0 0 0 0 0 0 0 0 0 0 0 0 0 0 0 0 0 0 0.117294666702671 0 0.109436765226056 0 0 0 0 0.0264974264631007 0 0 0 0 0 0 0 0 0.0229166296127633 0 0.0588120434955133 0 0 0 0.0249181823352572 0.026200518049047 0 0 0 0 0 0 0 0 0 0 0 0 0 0 0 0 0 0 0 0 0 0 0 0 0 0 0 0 0 0 0 0 0 0 0 0 0 0 0 0 0 0 0 0 0 0.0282190516314695 0 0 0 0 0 0 0 0 0 0 0 0 0 0 0 0 0 0 0 0 0 0 0 0 0 0 0 0 0 0 0 0 0 0 0 0 0.0120402893921503 0 0 0 0 0 0 0 0 0 0 0 0 0 0 0 0 0 0 0 0 0 0 0 0 0 0 0 0 0 0 0 0 0 0 0 0 0 0 0 0 0 0 0 0 0 0 0 0 0 0 0 0 0 0.00664307214577539 0 0 0 0.0237042332113111 0 0 0 0 0 0 0 0 0 0 0 0 0.0135338638936254 0.0329711768476272 0 0.0127503596504021 0 0 0 0 0 0 0 0 0 0 0 0 0 0 0 0 0 0 0 0 0 0 0 0 0 0 0 0 0 0 0 0 0 0 0
0 0 0 0 0 0 0 0 0 0 0 0 0 0 0 0 0 0 0 0 0 0 0 0 0 0 0.00536098733874895 0 0 0 0 0 0 0.110284953029904 0 0 0 0 0 0 0 0 0 0 0 0 0 0 0.00666039929654238 0 0.00303592299118634 0 0 0 0 0 0 0.0391626711724835 0 0 0 0 0 0 0 0 0 0 0 0 0 0.12934300036256 0 0 0 0 0.0432869294422072 0 0 0 0 0 0 0 0 0.0062420333471589 0.00159152663774641 0 0 0 0 0 0.00831102192852056 0 0 0 0 0 0 0 0.027235476302288 0.0615573131678424 0 0 0 0 0 0 0 0.00688456509004096 0 0 0 0 0 0 0 0 0 0 0.00752801201143982 0 0 0 0 0 0 0 0 0 0.00685407840965926 0 0 0 0 0 0 0 0 0.0919809994067573 0 0 0 0 0 0 0 0 0 0 0.00772001480075302 0.0105480349609744 0 0.0240327864757752 0.0245530391549766 0 0 0 0 0 0 0 0 0 0 0 0 0 0 0 0 0 0 0 0 0 0 0 0 0 0 0 0 0 0 0 0 0 0 0 0 0 0 0 0 0 0 0 0 0 0 0 0 0 0 0 0 0 0 0 0 0 0 0 0 0 0.0107017005762711 0.0240385603913066 0 0 0 0 0 0 0 0 0 0 0 0 0 0 0 0 0 0 0 0 0 0 0 0 0 0 0 0 0 0 0 0 0 0 0 0 0 0 0 0 0 0 0.131012885138733 0 0 0 0 0 0 0 0 0 0 0 0 0 0 0 0 0 0 0 0 0 0 0 0 0 0 0 0 0 0 0 0 0 0 0 0 0 0 0 0.00529988022836263 0 0.0688574487802399 0 0 0 0 0.035452203911664 0.0573243829026287 0.0041704695475412 0 0 0 0 0.00454483728471144 0 0.0044006106681874 0 0 0 0.0320232552427887
0 0 0 0 0 0 0 0 0 0 0 0 0.014784802066876 0 0 0 0 0 0 0 0 0 0 0 0 0 0 0 0 0 0 0 0 0.0169628667843191 0 0 0 0 0 0 0 0 0 0 0 0 0 0 0 0 0 0 0 0 0 0 0.230124924101958 0 0 0 0 0 0 0 0 0 0 0 0 0 0 0.0726100044896306 0 0 0 0 0 0 0 0 0 0 0 0 0 0 0 0 0 0 0 0 0 0 0 0 0 0 0 0 0 0 0 0 0.145879145394043 0 0 0 0 0.0480476263911765 0 0 0 0 0.0693295808798172 0.0134076364473547 0 0 0.0749064475939488 0.00340877267746935 0 0 0 0 0 0 0 0 0 0 0 0 0 0.00854965808851811 0 0 0 0 0 0 0 0 0 0 0 0 0 0 0 0 0 0 0 0 0 0 0 0 0 0 0 0 0 0 0 0 0 0.0565080879729733 0 0 0 0 0 0 0 0 0 0 0 0 0 0 0 0 0 0 0 0.00864100430592599 0.00311862713293356 0.0219656636404725 0 0 0 0 0 0.00642497329649454 0 0 0 0 0 0 0 0 0 0 0 0 0 0.0783846505521819 0 0 0 0 0 0 0 0 0 0 0 0 0 0 0 0 0 0 0 0 0 0 0 0 0 0 0 0 0 0 0 0 0 0 0 0 0 0 0 0 0 0 0 0 0 0 0 0 0 0 0 0 0 0.0675873104916329 0 0 0.0398985049529895 0 0 0 0 0 0 0 0 0 0 0 0 0 0 0 0 0 0 0 0 0 0 0 0 0 0 0 0 0 0 0 0 0 0 0 0 0 0 0.0194597127392839 0 0 0 0 0 0 0 0 0 0 0 0 0 0 0
0 0 0 0 0 0 0 0 0 0 0 0 0 0 0 0 0 0 0 0 0 0 0 0 0 0 0 0 0 0 0 0 0 0.142360162716736 0.0115326895681964 0 0 0 0 0 0 0 0 0 0 0 0.0129605772255008 0 0 0 0 0 0 0 0 0.293021233368242 0 0 0 0 0 0 0 0 0 0 0 0 0 0 0 0.117412410335389 0 0.00441394763302973 0 0 0 0 0 0 0 0 0 0 0 0 0 0.0108704815555541 0 0 0 0 0 0 0 0 0 0 0 0 0 0 0 0 0.126109325687412 0 0 0 0 0.0476192966169418 0 0 0 0 0.0558338600212893 0 0 0 0.0738702040654171 0 0 0 0 0 0 0 0 0 0 0 0 0 0 0.0119611848061568 0 0 0 0 0 0 0 0 0 0 0 0 0 0 0 0 0 0 0 0 0 0 0 0 0 0 0 0 0 0 0 0 0 0 0 0 0 0 0 0 0 0 0 0 0 0 0 0 0 0 0 0 0 0 0 0.00293081852992658 0 0 0 0.00562079545221893 0 0.0273407630084754 0 0 0 0 0 0 0 0 0 0 0 0 0 0.0387090031845234 0 0 0 0 0 0 0 0.00432874061750769 0 0 0 0 0 0 0 0 0 0 0 0 0 0 0 0 0 0 0 0 0 0 0 0 0 0 0 0 0 0 0 0 0 0 0.00572832754638619 0 0 0 0 0.00191785415649934 0 0 0.00545832390459694 0 0 0 0 0 0 0 0 0 0 0 0 0 0 0 0 0 0 0 0 0 0 0 0 0 0 0 0 0 0 0 0 0 0 0 0 0 0 0 0 0 0 0 0 0 0 0 0 0 0 0 0 0 0 0 0 0 0 0 0
0 0 0 0 0 0 0 0 0 0 0 0 0 0 0 0 0 0 0 0 0 0 0 0 0 0 0 0 0 0 0 0 0 0 0 0 0 0 0 0 0 0 0 0 0 0 0 0 0 0 0.135493207686146 0 0 0 0.148019341245313 0 0 0 0 0 0 0 0 0 0 0 0 0 0 0 0 0 0 0 0 0 0.145017986719634 0 0 0 0 0 0 0 0 0 0 0 0 0 0 0 0.0104383941337885 0 0 0 0 0 0 0 0 0.0147754262677859 0 0 0 0 0 0 0 0 0 0 0 0 0 0 0 0 0 0 0 0 0 0 0 0 0 0 0 0 0 0 0 0 0 0 0 0 0 0 0 0 0 0 0 0 0 0 0 0 0 0 0 0 0.0538515147210705 0 0 0 0 0 0 0 0 0 0 0 0 0 0 0 0 0 0 0 0 0 0 0 0 0 0 0 0 0 0 0 0 0 0 0 0 0 0 0 0 0 0 0 0 0 0 0 0 0 0 0 0 0 0 0 0 0 0 0 0 0 0 0.00733805257102861 0 0 0 0 0 0 0 0 0 0 0 0 0 0 0 0 0 0 0 0 0 0 0 0 0 0 0 0 0 0 0 0 0 0 0 0 0 0 0 0 0 0 0.234113894240474 0 0 0 0 0 0 0 0 0 0 0 0 0 0 0 0 0 0 0 0 0 0 0 0 0 0 0 0 0 0 0 0 0 0 0 0 0 0 0 0.0277025903446283 0 0.0200785581279343 0 0 0 0 0.0114918775379894 0.117193242911083 0.00596522088661654 0 0 0 0 0.0067762327390967 0 0.0462794215682268 0 0 0 0.0154650382991857
0 0 0 0 0 0 0 0 0 0 0 0 0 0 0 0.00125224388971194 0 0 0 0 0 0 0 0.00137977533714717 0 0 0 0 0 0 0 0 0 0 0 0 0 0 0 0 0 0 0 0 0 0 0.0667267921274492 0 0 0 0.0115818063305522 0 0 0 0 0 0 0 0 0 0 0.00364974757374475 0 0.00153132408769275 0 0 0 0 0 0 0 0 0.00141316636487695 0.00955541761081332 0 0 0 0.0112052331343188 0.0115641784346737 0 0 0 0 0 0 0.11091342212768 0 0.121694128051633 0.0429697210120104 0.0921035134660432 0 0 0 0 0 0 0 0 0 0 0 0 0 0 0 0 0 0 0 0 0 0 0 0 0 0 0 0 0 0 0 0 0 0 0 0 0 0 0 0 0 0.0243355285334011 0.0250038859064478 0 0 0 0 0 0 0 0.110142914521897 0.007075182140471 0.026008761398044 0.148864237916223 0 0 0.0523110982872497 0.0248802482604908 0.00819831219434562 0 0.00167057784971058 0 0 0 0.0631805903093146 0.019080173390608 0 0 0 0 0 0 0 0 0 0 0 0 0 0 0 0 0 0 0 0 0 0 0 0 0 0 0 0 0 0 0.00115077415670185 0 0 0 0 0 0 0 0 0 0 0 0 0 0.000557245586747594 0 0 0 0 0 0 0 0 0 0 0 0 0 0 0 0 0 0 0 0 0 0 0 0 0 0 0 0 0 0 0 0 0 0 0 0 0 0 0 0 0 0 0 0 0 0 0 0 0 0 0 0 0 0 0 0 0 0 0 0 0 0 0 0 0 0 0 0 0 0 0 0 0 0 0 0 0 0 0 0 0 0 0 0 0 0 0 0 0 0 0 0 0 0 0 0 0 0 0 0 0 0 0 0 0 0 0 0 0 0 0 0 0 0 0 0 0 0 0 0
0 0 0 0.00871929501116557 0 0 0 0 0 0 0 0 0 0 0 0.00932586498256431 0.061502133201828 0 0 0.0376008921202098 0.0884673527594101 0 0 0 0 0 0 0.0088853130087313 0 0 0 0 0 0 0 0 0 0 0 0 0 0 0 0.0102006651749434 0 0 0 0 0 0 0 0 0 0 0 0 0 0 0 0 0.117622772175864 0.00877987722420128 0.0301754570132508 0.00763218085502465 0 0 0 0 0 0 0 0 0 0 0 0 0 0.0656307068519817 0.0593955073343675 0 0 0 0 0 0 0.0053062349757873 0.00569056478337111 0 0 0.00281574012206216 0 0 0 0.0124361439969074 0 0 0 0 0 0 0 0 0 0 0 0 0 0 0 0 0 0 0.00700196675855524 0 0 0 0 0 0 0 0 0 0.221908721636706 0.132465415574209 0.0201952210192972 0.017917526541028 0 0 0 0.0317572702449287 0 0 0 0 0.00689134257511264 0 0 0 0 0 0 0 0 0 0 0 0 0.00770257679771064 0.0027991025503801 0 0 0 0 0 0 0 0 0 0 0 0 0 0 0 0 0 0 0 0 0 0 0 0 0 0 0 0 0 0 0 0 0 0 0 0 0 0 0 0 0 0 0 0 0 0 0 0 0 0 0 0 0 0 0 0 0 0 0 0 0 0 0 0 0 0 0 0 0 0 0 0 0.00522509590824821 0 0 0 0.00594905880215364 0 0 0 0 0 0 0 0 0 0 0 0 0 0 0 0 0 0 0 0 0 0 0 0 0 0 0 0 0 0 0 0 0 0 0 0 0 0 0 0 0 0 0 0 0 0 0 0 0 0 0 0 0 0 0 0 0 0 0 0 0 0 0 0 0 0 0 0 0 0 0 0 0 0 0 0 0 0 0 0 0 0 0 0 0 0 0 0 0 0 0 0 0 0 0
0 0 0 0 0 0 0 0 0 0 0 0 0 0 0 0.0078781054137643 0 0 0 0 0.0343789149913748 0 0 0 0 0 0 0.0255648097366112 0 0 0 0 0 0 0 0 0 0 0 0 0 0 0 0.0143905250306059 0 0.0141126006538601 0 0 0 0 0 0 0 0 0 0 0 0 0 0.158333729939171 0 0.0269594278564603 0.069467807706253 0.0123350935283581 0 0 0 0.0151168841933018 0.0114575888171776 0 0.00826567309497247 0 0 0 0 0 0 0.252155559173127 0.0755108901022506 0 0 0 0 0 0 0 0 0 0 0 0 0 0 0 0 0 0 0 0 0 0 0 0 0 0 0.0144573406786353 0 0 0 0.0209270921897704 0 0.00700772891057639 0.0430766344729101 0 0 0 0 0 0 0 0 0.025596660231804 0 0 0.0123444106161831 0 0 0 0 0.0904382705187895 0 0 0 0 0.0373739567703963 0 0 0 0 0 0 0 0 0 0 0 0 0 0 0 0 0 0 0 0 0 0 0 0 0 0 0 0 0 0 0 0 0 0 0 0 0 0 0 0 0 0 0 0 0.00707175399134315 0 0 0 0 0.00938728405930507 0 0 0 0 0 0 0 0 0 0 0 0 0 0 0 0 0 0 0 0 0 0 0 0 0 0.00639125732299961 0 0 0 0 0 0 0 0 0 0 0 0 0 0 0 0 0 0 0 0 0 0 0 0 0 0 0 0 0 0 0 0 0 0 0 0 0 0 0 0 0 0 0 0 0 0 0 0 0 0 0 0 0 0 0 0 0 0 0 0 0 0 0 0 0 0 0 0 0 0 0 0 0 0 0 0 0 0 0 0 0 0 0 0 0 0 0 0 0 0 0 0 0 0 0 0 0 0 0 0 0 0 0 0 0 0 0 0 0 0
0 0 0 0 0 0 0 0 0 0 0 0 0 0 0 0 0 0 0 0 0 0.0414564084659206 0 0 0 0 0 0 0 0 0 0 0 0 0 0 0 0 0 0.0105867746556589 0 0 0 0 0 0 0 0.00897616095585211 0 0 0 0 0 0 0 0 0 0 0.00617939671771416 0.00677126710483893 0.0154457905732643 0 0.00644668524517823 0.124095137332649 0 0 0 0 0 0 0.118079297558975 0 0.090137126464482 0 0 0.0121780666728873 0 0.203482047457239 0.136574084417607 0.0116141857015494 0 0 0 0 0 0 0 0 0 0 0 0 0 0 0 0 0 0 0 0 0 0 0 0 0 0 0 0 0 0 0 0 0 0 0 0 0 0 0 0 0 0 0 0 0 0 0 0 0 0 0 0 0 0 0.0434412317957748 0 0 0 0.00155477803900885 0 0 0 0 0 0 0 0 0 0 0 0 0 0 0 0 0 0 0 0 0 0 0 0 0 0 0 0 0 0 0 0 0 0 0 0 0 0 0 0 0 0 0 0 0.00555166204951791 0 0.00230685264951013 0.0325026606953755 0 0 0 0 0 0 0 0 0 0 0 0 0 0.00325188772155401 0.00684464075696451 0 0 0 0 0.0300447853296842 0 0 0 0 0 0 0 0.0422989194557731 0 0 0 0 0 0 0 0 0 0 0 0.00377931893882938 0 0 0.0025971798018189 0.00942178097342745 0 0 0 0 0 0 0 0 0 0 0 0 0 0 0 0 0 0 0 0 0 0 0 0 0 0 0 0 0 0 0 0 0 0 0 0 0 0 0 0 0 0 0 0 0 0 0 0 0 0 0 0 0 0 0 0.0213480694291987 0 0 0 0 0 0 0 0.0030338030397468 0 0 0 0 0 0 0 0 0 0 0 0 0 0 0 0 0 0 0 0 0 0 0 0 0 0
0 0 0 0 0 0 0 0 0 0 0 0 0 0 0 0.0155936043354817 0 0 0 0 0.229325236739286 0 0 0 0 0 0 0 0 0 0 0 0 0 0 0 0 0 0 0 0 0 0 0 0 0 0 0 0 0 0 0 0 0 0 0 0 0 0 0.132028520777902 0.225795593771148 0.0365736972094531 0 0 0 0 0.0255305224896755 0 0 0 0.0456837837372963 0 0 0 0 0 0 0 0.0610061260829812 0 0 0 0 0 0 0 0 0 0 0 0 0 0 0 0 0 0 0 0 0 0 0 0 0 0 0 0 0 0 0 0 0 0 0 0 0 0 0 0 0 0 0 0 0 0 0 0 0 0 0.0596416001913752 0 0 0 0 0.168821314665401 0 0 0 0 0 0 0 0 0 0 0 0 0 0 0 0 0 0 0 0 0 0 0 0 0 0 0 0 0 0 0 0 0 0 0 0 0 0 0 0 0 0 0 0 0 0 0 0 0 0 0 0 0 0 0 0 0 0 0 0 0 0 0 0 0 0 0 0 0 0 0 0 0 0 0 0 0 0 0 0 0 0 0 0 0 0 0 0 0 0 0 0 0 0 0 0 0 0 0 0 0 0 0 0 0 0 0 0 0 0 0 0 0 0 0 0 0 0 0 0 0 0 0 0 0 0 0 0 0 0 0 0 0 0 0 0 0 0 0 0 0 0 0 0 0 0 0 0 0 0 0 0 0 0 0 0 0 0 0 0 0 0 0 0 0 0 0 0 0 0 0 0 0 0 0 0 0 0 0 0 0 0 0 0 0 0
0 0 0 0 0 0 0 0 0 0 0 0 0 0 0 0 0 0 0 0 0 0.0271255437279659 0 0.119419829483229 0 0 0 0 0 0 0 0 0 0 0 0 0 0 0 0 0 0 0.0663173644494099 0.0230699948931034 0 0.0929032585782061 0 0 0 0 0 0 0 0 0 0 0 0 0.00472118875887742 0.0107184295281246 0.0128689442270364 0.225972590905431 0 0 0 0 0 0 0 0 0.0347966158609475 0 0.0436571913741223 0 0 0 0 0.162442469289298 0.1095114708923 0.00989201454240982 0 0 0 0 0 0 0 0 0 0 0 0 0 0 0 0 0 0 0 0 0 0 0 0 0 0 0 0 0 0 0 0 0 0 0 0 0 0 0 0 0 0 0 0 0 0 0 0 0 0.00659240155085746 0 0 0 0 0 0 0 0 0 0 0 0 0 0 0 0 0 0 0 0 0 0 0 0 0 0 0 0 0 0 0 0 0 0 0 0 0 0 0 0 0 0 0 0 0 0 0 0 0 0 0 0 0 0 0 0 0.0227700229517932 0 0 0 0 0 0 0 0 0 0 0 0 0 0 0 0 0 0 0 0 0 0 0 0 0 0 0 0 0 0 0 0 0 0 0 0 0 0 0.00595681605822854 0 0 0 0.00658651766265615 0.00675097379119513 0 0 0 0 0 0 0 0 0 0 0 0 0 0 0 0 0 0 0 0 0 0 0 0 0 0 0 0 0 0 0 0 0 0 0 0 0 0 0 0 0 0 0 0 0 0 0 0 0 0 0 0 0 0 0 0 0 0 0 0 0 0 0 0.00792636147480946 0 0 0 0 0 0 0 0 0 0 0 0 0 0 0 0 0 0 0 0 0 0 0 0 0 0
0 0 0 0 0 0 0 0 0 0 0 0 0 0 0 0 0 0 0 0 0 0 0 0 0 0 0 0 0 0 0 0 0 0 0 0 0 0 0.016174655200204 0 0 0 0.0317161571012419 0.10115460921026 0.0337929369520023 0 0 0 0 0.0360768689711911 0 0 0 0.182787441749318 0 0 0 0 0 0 0 0 0 0 0 0.0535136403085255 0 0 0 0 0 0 0 0 0 0 0 0 0 0 0 0 0 0 0 0 0 0 0 0 0 0 0 0 0 0 0 0 0 0 0 0 0 0 0 0 0 0 0 0 0 0 0 0 0 0 0 0 0 0 0 0 0 0.0318367882029981 0 0 0 0 0 0.00830071682101315 0 0 0 0 0 0 0 0 0 0 0 0 0 0 0 0 0 0 0 0 0 0 0 0 0 0 0 0 0 0 0 0 0 0 0 0 0 0 0.0699342693714105 0 0 0 0 0.0115669364994962 0.0547180004133798 0 0 0 0 0 0 0 0 0 0 0 0 0 0 0 0 0 0 0 0 0 0 0 0 0 0 0 0 0 0 0 0 0 0 0 0 0.0766520865427321 0.0067179569355735 0 0 0 0 0 0 0 0.0814098136569073 0.0240132201586055 0 0 0 0 0 0 0 0 0 0 0 0 0 0 0 0 0 0 0 0 0 0 0 0 0 0 0 0 0 0 0 0 0 0 0 0 0 0 0 0 0 0 0 0 0 0.0268091590947441 0.0087543612553925 0 0 0.0185525652677873 0 0 0 0 0 0 0 0 0 0 0.0279238789882616 0.0672867535494339 0.0086512303793632 0.0216559533701582 0 0 0 0 0 0 0 0 0 0 0 0 0 0 0 0 0 0 0 0 0 0 0 0 0 0 0 0 0 0 0 0 0 0 0
0 0 0 0 0 0 0 0 0 0 0 0 0 0 0 0 0 0 0 0 0.0389311634503226 0 0.0416753422342659 0.0395021555728537 0 0 0 0 0 0 0 0 0 0 0 0 0 0 0 0 0 0 0.0770737050329591 0 0.0846509140239781 0 0 0 0 0.148830302733753 0 0 0 0.114519170433299 0 0 0 0 0 0 0 0 0 0 0.0661568526862353 0 0.17683131793302 0 0 0 0 0 0 0 0 0 0 0 0 0 0 0 0 0 0 0 0 0 0 0 0 0 0 0 0 0 0 0 0 0 0 0 0 0 0 0 0 0.0549264269881411 0.10550516230227 0 0 0 0 0 0 0 0 0 0 0 0 0 0 0 0 0 0 0 0.051397486608903 0 0 0 0 0 0 0 0 0 0 0 0 0 0 0 0 0 0 0 0 0 0 0 0 0 0 0 0 0 0 0 0 0 0 0 0 0 0 0 0 0 0 0 0 0 0 0 0 0 0 0 0 0 0 0 0 0 0 0 0 0 0 0 0 0 0 0 0 0 0 0 0 0 0 0 0 0 0 0 0 0 0 0 0 0 0 0 0 0 0 0 0 0 0 0 0 0 0 0 0 0 0 0 0 0 0 0 0 0 0 0 0 0 0 0 0 0 0 0 0 0 0 0 0 0 0 0 0 0 0 0 0 0 0 0 0 0 0 0 0 0 0 0 0 0 0 0 0 0 0 0 0 0 0 0 0 0 0 0 0 0 0 0 0 0 0 0 0 0 0 0 0 0 0 0 0 0 0 0 0 0 0 0 0 0 0 0 0 0 0 0 0
0 0 0 0 0 0 0 0 0 0 0 0 0 0 0 0 0 0 0 0 0.161239080221808 0 0.133257887552311 0 0 0 0 0 0 0 0 0 0 0 0 0 0 0 0 0 0 0 0.0352214427051558 0 0 0 0 0 0 0.0961307045261019 0 0 0 0.106581077779117 0 0 0 0 0 0 0 0 0.0207993754873747 0 0 0.271740258207929 0 0 0 0 0 0 0 0 0 0 0 0 0 0 0 0 0 0 0 0 0 0 0 0 0 0 0 0 0 0 0 0 0 0 0 0 0 0 0 0 0 0 0.175030173520203 0 0 0 0 0 0 0 0 0 0 0 0 0 0 0 0 0 0 0 0 0 0 0 0 0 0 0 0 0 0 0 0 0 0 0 0 0 0 0 0 0 0 0 0 0 0 0 0 0 0 0 0 0 0 0 0 0 0 0 0 0 0 0 0 0 0 0 0 0 0 0 0 0 0 0 0 0 0 0 0 0 0 0 0 0 0 0 0 0 0 0 0 0 0 0 0 0 0 0 0 0 0 0 0 0 0 0 0 0 0 0 0 0 0 0 0 0 0 0 0 0 0 0 0 0 0 0 0 0 0 0 0 0 0 0 0 0 0 0 0 0 0 0 0 0 0 0 0 0 0 0 0 0 0 0 0 0 0 0 0 0 0 0 0 0 0 0 0 0 0 0 0 0 0 0 0 0 0 0 0 0 0 0 0 0 0 0 0 0 0 0 0 0 0 0 0 0 0 0 0 0 0 0 0 0 0 0 0 0 0 0 0
0 0 0 0 0 0 0 0 0 0 0 0.0324035155634591 0 0.0344584694427841 0.00469673956935952 0.00736771263181034 0 0 0 0.0192718569278448 0.00873637186256141 0 0 0 0 0 0 0 0 0 0 0 0 0 0 0 0 0 0 0 0 0 0 0 0 0.0221323515060169 0.0463763754249985 0 0 0 0.0121964131517045 0 0 0 0 0 0 0 0 0 0.0108482527136066 0 0 0 0 0 0 0 0.187715685931261 0.0569567115626062 0.00503940024421099 0.0903946529141609 0 0 0 0 0.0496873531707444 0.0216073774418643 0.0192794652251607 0 0 0 0 0 0 0 0 0 0 0 0 0 0 0 0 0 0 0 0 0 0 0 0 0 0 0 0 0 0 0.0754954633965851 0 0.109850595736619 0.0193613452887103 0 0 0 0 0 0 0 0 0 0 0 0.00504639424425463 0 0 0 0 0.00422365053232608 0 0 0 0 0 0 0 0 0 0 0 0 0 0 0 0 0 0 0 0 0 0 0 0 0 0 0 0 0 0 0 0.00318017308202172 0 0 0 0 0 0 0 0 0 0 0 0 0 0 0 0 0 0 0 0 0 0 0 0 0 0 0 0.0156859387109189 0 0 0 0 0 0.0235758089533637 0 0 0 0 0 0 0 0 0 0 0 0 0 0.0439130808120968 0 0 0 0 0 0 0.0300915351295009 0 0 0 0 0 0 0 0 0 0 0 0.00968628151834614 0 0 0 0 0 0 0 0 0 0 0 0 0 0 0 0 0 0 0.00553765518842764 0 0 0 0 0.0042008949595091 0 0 0 0 0 0 0 0 0 0 0 0 0 0 0 0 0 0 0 0 0 0 0 0 0 0 0 0 0 0 0.00296093249963933 0 0 0 0 0 0 0 0 0.00482868810575624 0 0 0 0 0 0 0 0 0 0 0 0 0.0131928565577704 0 0 0 0 0 0 0 0 0 0 0 0 0 0 0
0 0 0 0 0 0 0 0 0 0 0 0 0 0 0 0 0 0 0 0 0 0 0 0 0 0 0 0 0.017847407400842 0 0 0 0 0 0 0 0 0 0 0 0 0 0 0 0 0.0178641698287154 0.124598740886382 0 0 0 0 0 0 0 0 0 0 0 0 0 0.0115407196171266 0 0 0 0 0 0 0.263477002858585 0 0.218230840223066 0 0 0 0 0 0 0.187439430915712 0.0184510792436559 0.0231119881242983 0 0 0 0 0 0 0 0 0 0 0 0 0 0 0 0 0 0 0 0 0 0 0 0 0 0 0 0 0 0 0 0 0.0685580963156665 0.0332761329182726 0 0 0 0 0 0 0 0 0 0 0 0 0 0 0 0 0 0 0 0 0 0.0109604877260421 0 0 0 0 0 0 0 0 0 0 0 0 0 0 0 0 0 0 0 0 0 0 0 0 0 0 0 0 0 0 0 0 0 0 0 0 0 0 0 0 0 0 0 0 0 0 0 0 0 0 0 0 0 0 0 0 0 0 0 0 0 0 0 0 0 0 0 0 0 0 0 0 0 0 0 0 0 0 0 0 0 0 0 0 0 0 0 0.00464390394163682 0 0 0 0 0 0 0 0 0 0 0 0 0 0 0 0 0 0 0 0 0 0 0 0 0 0 0 0 0 0 0 0 0 0 0 0 0 0 0 0 0 0 0 0 0 0 0 0 0 0 0 0 0 0 0 0 0 0 0 0 0 0 0 0 0 0 0 0 0 0 0 0 0 0 0 0 0 0 0 0 0 0 0 0 0 0 0 0 0 0 0 0 0 0 0 0 0 0
0 0.0258875729195272 0.0810337096759209 0 0.0273620338543644 0 0 0 0.0073716758370051 0 0 0 0 0 0 0 0.0126875462291221 0 0.365005135002081 0.00431785826526429 0 0 0 0 0 0 0 0 0.0291973205458271 0 0 0 0 0 0 0 0 0 0 0 0 0 0 0 0 0 0 0 0 0 0 0 0 0 0 0 0 0 0 0 0 0 0 0 0 0 0 0.0396689114899334 0.108287755363054 0 0 0 0 0 0 0 0.00600029477309431 0 0 0 0 0 0 0 0 0 0 0 0 0 0 0 0 0 0 0 0 0 0 0 0 0 0 0 0 0 0 0 0 0 0.0613019073182731 0.0551690614052563 0 0.0936906383931926 0 0 0 0 0 0 0 0 0 0 0.0124568129007311 0.0665960710246846 0 0 0 0 0 0 0 0 0 0 0 0 0 0 0 0 0 0 0 0 0 0 0 0 0 0 0 0 0 0 0 0 0 0 0 0 0 0 0 0 0 0 0 0 0 0 0 0 0 0 0 0 0 0 0 0 0 0 0 0 0 0 0 0 0 0 0 0 0 0 0 0 0 0 0 0 0 0 0 0 0 0 0 0 0 0 0 0 0 0 0 0 0 0 0 0 0.00187662352804864 0 0 0 0 0 0 0 0 0 0 0 0 0 0 0 0 0 0 0 0 0 0 0 0 0.00208907147462019 0 0 0 0 0 0 0 0 0 0 0 0 0 0 0 0 0 0 0 0 0 0 0 0 0 0 0 0 0 0 0 0 0 0 0 0 0 0 0 0 0 0 0 0 0 0 0 0 0 0 0 0 0 0 0 0 0 0 0 0 0 0 0 0 0 0 0 0 0 0 0 0 0
0 0 0 0 0 0 0 0 0 0.0120200107245975 0 0 0 0 0 0 0 0 0 0 0.0495148679232779 0 0 0 0 0 0 0 0 0 0 0 0 0 0 0 0 0 0 0 0 0 0 0 0 0 0 0 0 0 0 0 0 0 0 0 0 0 0 0 0.0100418364740806 0.25038552012205 0.0170751731940642 0.040520188464196 0 0 0 0.00853132064267397 0 0 0 0 0.14354371436779 0 0 0.0468451595716974 0 0.0726235538904841 0.0531576547843772 0 0 0 0 0 0 0 0 0.00821884054489488 0 0 0 0 0 0 0 0 0 0 0 0 0 0 0 0 0 0 0 0 0 0 0 0 0 0 0 0 0 0 0 0 0 0 0 0 0 0 0 0 0 0 0 0 0 0.00791216005449796 0.144323325127822 0 0 0.00897975218071479 0.0176772097812077 0 0 0 0 0 0 0 0 0 0 0 0 0 0 0 0 0 0 0 0 0 0 0 0 0 0 0 0 0 0 0 0 0 0 0 0 0 0 0 0 0 0 0 0 0 0 0 0.0222638398154923 0 0 0 0 0 0 0 0 0 0 0 0 0 0 0 0 0 0 0 0 0 0 0 0 0 0 0 0.0766618305406806 0 0 0 0 0 0 0 0 0 0 0 0 0 0 0 0.00970404179540121 0 0 0 0 0 0 0 0 0 0 0 0 0 0 0 0 0 0 0 0 0 0 0 0 0 0 0 0 0 0 0 0 0 0 0 0 0 0 0 0 0 0 0 0 0 0 0 0 0 0 0 0 0 0 0 0 0 0 0 0 0 0 0 0 0 0 0 0 0 0 0 0 0 0 0 0 0 0 0 0 0 0 0 0 0 0 0 0 0 0
0 0 0 0 0 0 0 0 0 0 0 0 0 0 0 0 0 0 0 0 0 0 0 0 0 0 0 0 0 0 0 0 0 0.0903128786420647 0 0 0 0 0 0 0 0 0 0 0 0.00279658683959664 0 0 0 0 0 0 0 0 0.111109466359671 0.0542922753526037 0.0689477581148854 0 0 0 0 0 0 0 0 0 0 0.0564640899134861 0 0 0 0 0 0 0 0 0.0428981984454063 0 0 0 0 0 0 0 0 0 0 0 0 0 0 0 0 0 0 0 0 0 0 0 0.0025208344551319 0 0 0 0.0443929234304967 0 0 0 0 0.118837748352166 0 0 0 0 0.0407126301503597 0.0204489479595058 0 0 0.0502068674500358 0 0 0 0 0 0 0 0 0 0 0 0 0 0 0 0 0 0 0 0 0 0 0 0 0 0 0 0 0 0 0 0 0 0 0 0 0 0 0 0 0 0 0 0 0 0 0 0 0 0 0 0 0 0 0 0 0 0 0 0 0 0 0 0 0 0 0 0 0 0.00576532070908992 0.0149194991633241 0 0 0 0 0 0.0109983875251216 0 0 0 0 0 0 0 0 0 0 0 0 0 0.0703964539234678 0 0 0 0 0 0 0.0757632711077012 0.0244907646722303 0 0 0 0 0 0 0 0 0 0 0.0153606038210293 0 0 0 0 0 0 0 0 0 0 0 0 0 0 0 0 0 0 0.00475506365656529 0.00190811647723573 0 0 0 0.00982990183502642 0 0 0 0 0.00322027329318694 0 0 0.0163447415892784 0.00141253160216845 0 0 0 0 0 0 0 0 0 0 0 0 0 0 0 0 0 0 0 0 0 0 0 0 0 0 0 0 0 0 0 0 0 0 0 0 0 0 0 0 0.00212257449006289 0 0 0.015126034768873 0 0 0.0114242847018668 0 0 0.00411113343848868 0 0.00417785858384181 0 0 0 0 0 0 0.00393197917603147
0 0 0 0 0 0 0 0 0 0 0 0 0 0 0 0 0 0 0 0 0 0.135465599483681 0 0.102135841646231 0 0 0 0 0 0 0 0 0 0 0 0 0 0 0 0.0326196563785346 0 0 0 0 0 0 0 0 0 0 0 0 0 0 0 0 0 0 0.00806924631020518 0 0 0.303990589592552 0 0.0808558081690599 0 0 0 0 0 0 0.228299605930626 0 0 0 0 0 0 0 0.0440658212773693 0 0 0 0 0 0 0 0 0 0 0 0 0 0 0 0 0 0 0 0 0 0 0 0 0 0 0 0 0 0 0 0 0 0 0 0 0 0 0 0 0 0 0 0 0 0 0 0 0 0 0 0 0 0 0 0 0 0 0 0 0 0 0 0 0 0 0 0 0 0 0 0 0 0 0 0 0 0 0 0 0 0 0 0 0 0 0 0 0 0 0 0 0 0 0 0 0 0 0 0 0 0 0 0 0 0 0 0.0218259105955287 0 0 0 0 0 0 0 0 0 0 0 0 0 0 0.0140350984167497 0 0 0 0 0 0 0 0 0 0 0 0 0.0286368221994624 0 0 0 0 0 0 0 0 0 0 0 0 0 0 0 0 0 0 0 0 0 0 0 0 0 0 0 0 0 0 0 0 0 0 0 0 0 0 0 0 0 0 0 0 0 0 0 0 0 0 0 0 0 0 0 0 0 0 0 0 0 0 0 0 0 0 0 0 0 0 0 0 0 0 0 0 0 0 0 0 0 0 0 0 0 0 0 0 0 0 0 0 0 0 0 0 0 0 0 0 0 0 0 0 0 0
0 0 0 0.00270079606903019 0.00706335201337444 0.00617480391588756 0 0 0 0.0192151834892787 0 0 0 0.00186417535153335 0 0.00453086993977597 0 0 0 0 0 0 0 0 0 0 0 0 0 0 0 0 0 0.00300932504519232 0 0 0.0455448025626543 0.0201834029437894 0 0 0 0 0 0 0 0 0.0709737188722093 0 0 0 0 0 0 0 0 0 0.00294366704420631 0 0.0143752667759199 0 0 0 0 0 0 0 0 0 0 0 0 0 0 0 0 0 0 0 0.0116709985148041 0 0 0 0 0 0 0.0623310397778816 0.00753171952188034 0.262056916976533 0.0513434928468538 0.0768840673885697 0 0 0 0 0 0 0 0 0 0 0 0 0 0 0 0 0 0 0 0 0 0 0 0 0 0 0 0 0 0 0 0 0 0 0 0 0 0 0 0 0.0206805524530085 0.0620990370172537 0.0928303522165245 0.128847788442546 0.0022682654507941 0 0 0 0.00139460953203202 0 0.0102740362198634 0 0 0 0 0 0 0 0 0 0 0 0 0 0.0112077596186039 0 0 0 0 0 0 0 0 0 0 0 0 0 0 0 0 0 0 0 0 0 0 0 0 0 0 0 0 0 0 0 0 0 0 0 0 0 0 0 0 0 0 0 0 0 0 0 0 0 0 0 0 0 0 0 0 0 0 0 0 0 0 0 0 0 0 0 0 0 0 0 0 0 0 0 0 0 0 0 0 0 0 0 0 0 0 0 0 0 0 0 0 0 0 0 0 0 0 0 0 0 0 0 0 0 0 0 0 0 0 0 0 0 0 0 0 0 0 0 0 0 0 0 0 0 0 0 0 0 0 0 0 0 0 0 0 0 0 0 0 0 0 0 0 0 0 0 0 0 0 0 0 0 0 0 0 0 0 0 0 0 0 0 0 0 0
0 0 0 0 0 0 0 0 0 0 0 0 0 0 0.00548722535831153 0.00777990210425371 0 0 0 0 0 0 0.0419890242734627 0 0.151399305346745 0.115415894867427 0.000997819285393545 0 0 0.00765120177029275 0.0123287242873372 0 0 0 0 0 0 0 0 0 0.0518503074303884 0.00961592854835216 0 0 0.0699714013160114 0 0 0.215576128007459 0 0.0627813201074166 0 0 0 0 0 0 0 0 0 0 0 0 0 0 0 0 0 0 0 0 0 0 0 0 0 0 0 0 0 0 0 0 0 0 0 0 0 0 0 0 0 0 0 0 0 0 0 0 0 0 0 0 0 0 0 0 0 0 0 0 0 0 0 0 0 0 0 0 0 0 0 0 0 0 0 0 0.0208773675093653 0 0.0753604590291586 0 0 0 0 0 0.0281725330978555 0 0 0 0 0 0 0 0 0 0 0 0 0 0 0 0 0 0 0 0 0 0 0 0 0 0 0 0 0 0 0 0 0 0.00915764103495215 0 0.0165766877850572 0.0142327113901922 0 0 0 0 0 0 0 0 0 0 0 0 0 0 0 0 0 0 0.00655296057996644 0 0.00622388923298252 0 0 0 0 0 0 0 0 0 0 0 0 0 0 0.0146140853722204 0 0 0 0 0 0 0 0 0 0 0 0 0 0 0 0 0 0.0438963925427954 0 0 0 0.00226456919549365 0 0 0 0 0 0 0 0 0 0 0 0 0 0 0 0 0 0 0 0 0 0 0 0 0 0 0 0 0 0 0 0 0 0 0 0 0 0 0 0 0.00154639560264801 0 0 0 0 0 0 0 0 0 0 0 0 0 0 0 0.00768012492446115 0 0 0 0 0 0 0 0 0 0 0 0 0 0 0 0 0 0 0 0 0 0 0 0 0 0 0 0 0 0 0 0 0 0
0 0 0 0 0 0 0 0 0 0 0 0 0 0 0 0.0832952161902405 0 0 0 0 0 0.0763774300740293 0 0 0 0 0 0 0 0 0 0 0 0 0 0 0 0 0 0 0 0 0 0 0 0 0 0 0 0 0 0.149546125855621 0 0 0 0 0 0 0 0 0 0.0539032318998738 0 0 0 0 0 0 0 0 0.0977835345326511 0 0 0 0 0 0 0 0 0 0 0.0320970804853049 0.0282886883104263 0 0 0.0178581251342746 0.0273577137971066 0 0 0 0 0 0 0 0.0108766132481195 0.0296097557397498 0 0.133895471665013 0 0.123369819092376 0 0 0 0 0 0 0 0 0 0 0 0 0 0 0 0 0 0 0 0 0 0 0 0 0 0 0 0 0 0 0 0 0 0 0 0.0342419719362498 0 0 0 0 0 0 0 0 0 0 0 0 0 0 0 0 0 0 0 0 0 0 0 0 0 0 0 0 0 0 0 0 0 0 0 0 0 0 0 0 0 0 0 0 0 0 0 0 0 0 0 0 0 0 0 0.0105204928873792 0 0 0 0 0 0 0 0 0 0 0 0.0106644743450984 0 0 0 0 0 0 0 0 0 0 0.0261977464574808 0 0 0 0 0 0 0 0 0 0 0 0.0541165083490058 0 0 0 0 0 0 0 0 0 0 0 0 0 0 0 0 0 0 0 0 0 0 0 0 0 0 0 0 0 0 0 0 0 0 0 0 0 0 0 0 0 0 0 0 0 0 0 0 0 0 0 0 0 0 0 0 0 0 0 0 0 0 0 0 0 0 0 0 0 0 0 0 0 0 0 0 0 0 0 0 0 0 0 0 0 0 0 0 0 0 0 0 0 0
0 0 0 0 0 0 0 0 0 0 0 0 0 0 0 0 0 0 0 0 0 0 0 0 0 0 0 0 0 0 0 0 0 0 0 0 0 0 0 0 0 0 0 0 0 0.0233934134398615 0.0582978666712937 0 0 0 0.163423255505286 0 0 0 0.10453946838021 0 0 0.092661476810726 0 0 0 0 0 0 0 0 0 0.0872551018804503 0.234511300189196 0.0151290680717704 0 0.120601977844729 0 0 0 0 0 0.00952870932085071 0.00487884898565602 0 0 0 0 0 0 0 0 0 0 0 0 0 0 0 0 0 0 0 0 0 0 0 0 0 0 0 0 0 0 0 0 0 0 0 0 0 0 0 0 0 0 0 0 0 0 0 0 0 0 0 0 0 0 0 0 0 0 0 0 0 0 0 0 0 0 0 0 0 0 0 0 0 0 0 0 0 0 0 0 0 0 0 0 0 0 0 0 0 0 0 0 0 0 0 0 0 0 0 0 0 0 0 0 0 0 0 0 0 0 0 0 0 0 0 0 0 0 0 0 0 0 0 0 0 0 0 0 0 0 0.00584914163104532 0 0 0 0 0 0 0.0226775852902737 0.015848232143995 0 0 0 0 0 0 0 0 0 0 0 0 0 0 0 0 0 0 0 0 0 0 0 0 0 0 0 0 0 0 0 0 0 0 0 0 0 0 0 0 0 0 0.0136249118696507 0 0 0 0 0 0 0 0 0 0 0 0 0 0 0 0 0 0 0 0 0 0 0 0 0 0 0 0 0 0 0 0 0 0 0 0 0 0 0 0 0 0.00656436489650686 0 0 0 0 0 0.00911602842251816 0 0 0 0 0.0120992486459811 0 0 0 0 0 0 0
0 0 0 0 0 0 0 0 0 0 0 0 0 0 0 0 0.00616988471652816 0 0 0 0 0 0 0 0 0 0 0.0138073347469095 0 0 0 0 0 0 0 0 0 0 0 0 0 0 0 0 0 0.142099012051445 0.00266413934196028 0 0 0 0.00342270135717845 0 0 0 0 0 0 0 0.0189174657237053 0.0504716373716217 0.144054499454498 0.202901336867643 0 0.0889523428473755 0 0 0 0.0172013618239889 0.0104650280579982 0 0.0341507981585194 0 0 0 0 0 0.00431966317649276 0 0.125924368738541 0.00463932725340885 0 0 0 0 0 0.00261818189650409 0 0 0 0 0 0 0 0 0 0 0 0 0 0 0 0 0 0 0 0 0 0 0 0.00697357117278272 0 0.00302749978762091 0.00440315308299765 0 0 0 0 0 0 0 0 0 0.00769155764960508 0.00671346023716825 0 0 0 0 0 0.0189612761445338 0 0 0 0 0.0134634608318867 0 0 0 0.00313864066886112 0 0 0 0 0 0 0 0 0 0 0 0 0 0 0 0 0 0 0 0 0 0 0 0 0 0 0 0 0 0 0 0 0.00697738942459528 0 0 0 0 0 0 0 0 0 0 0 0 0 0 0 0 0 0 0 0 0 0 0 0 0 0 0 0 0 0 0 0 0 0 0 0.0042423096051957 0 0 0 0 0 0 0 0 0 0 0 0 0 0.0180187632778884 0 0 0 0.0268163112369802 0 0 0 0.00679352329556592 0 0 0 0 0 0 0 0 0 0 0 0 0 0 0 0 0 0 0 0 0 0 0 0 0 0 0 0 0 0 0 0 0 0 0 0 0 0 0 0 0 0 0 0 0 0 0 0 0 0 0 0 0 0 0 0 0 0 0 0 0 0 0 0 0 0 0 0 0 0 0 0 0 0 0 0 0 0 0 0 0 0 0 0 0 0 0 0 0 0 0
0 0 0 0 0 0 0 0 0 0 0 0 0 0 0 0 0 0 0 0 0 0 0 0 0 0 0 0.0160909544407359 0 0 0 0 0 0 0 0 0 0 0 0 0 0 0 0 0 0 0.0126276644523164 0 0 0 0.00283222268166451 0 0 0 0 0 0 0 0.0254883582064098 0.059631938499495 0.0563187346835727 0.177791963476557 0.0139986088282271 0.0782893053349039 0 0 0 0.0200373726390013 0.0171135830801715 0 0.0326342917600083 0 0.0170094106519409 0.0170989267066494 0 0 0.00288747478236027 0.164397345682011 0 0 0 0 0 0 0 0.00271080199088269 0 0.00788803817492172 0 0 0 0 0 0 0 0 0 0 0 0 0 0 0 0 0 0 0 0 0 0.00330900865959731 0 0 0 0 0 0 0 0 0 0 0 0 0 0 0 0 0 0 0 0.0355831387036884 0 0.0196376470581466 0.0118536378758341 0.00319645734464502 0.132100115839425 0 0 0 0.004057345321924 0 0.00337612811378074 0 0 0 0 0 0 0 0 0 0 0 0 0 0 0 0 0 0 0 0 0 0 0 0 0 0 0 0 0 0 0 0 0 0 0 0 0 0 0 0 0 0 0 0 0 0.0024416357199569 0 0 0 0 0 0 0 0 0 0 0 0 0 0 0 0 0 0 0 0 0 0 0 0 0 0 0 0 0 0 0 0 0 0 0.0158720640561684 0 0 0 0.0126472316581924 0 0 0 0.0150251709493301 0.00622700249139018 0 0 0 0 0 0 0 0 0 0 0 0 0 0 0 0 0 0 0 0 0 0 0 0 0 0 0 0 0 0 0 0 0 0 0 0 0 0 0 0 0 0 0 0 0 0 0 0 0 0 0 0 0 0 0 0 0 0 0 0 0 0 0 0.00982642013609222 0 0 0 0 0 0 0 0 0 0 0 0 0 0 0 0 0 0 0 0 0 0 0 0 0 0
0 0 0 0 0 0 0 0 0 0 0 0 0 0 0 0 0 0 0 0 0 0.198847101647434 0 0 0 0 0 0 0 0 0 0 0 0 0 0 0 0 0 0 0 0 0 0 0 0 0 0 0 0 0 0.205483871913484 0 0 0 0 0 0 0 0 0 0.318824909992888 0 0.149123890354414 0 0 0 0 0 0 0 0 0 0 0 0 0 0.12772022609178 0 0 0 0 0 0 0 0 0 0 0 0 0 0 0 0 0 0 0 0 0 0 0 0 0 0 0 0 0 0 0 0 0 0 0 0 0 0 0 0 0 0 0 0 0 0 0 0 0 0 0 0 0 0 0 0 0 0 0 0 0 0 0 0 0 0 0 0 0 0 0 0 0 0 0 0 0 0 0 0 0 0 0 0 0 0 0 0 0 0 0 0 0 0 0 0 0 0 0 0 0 0 0 0 0 0 0 0 0 0 0 0 0 0 0 0 0 0 0 0 0 0 0 0 0 0 0 0 0 0 0 0 0 0 0 0 0 0 0 0 0 0 0 0 0 0 0 0 0 0 0 0 0 0 0 0 0 0 0 0 0 0 0 0 0 0 0 0 0 0 0 0 0 0 0 0 0 0 0 0 0 0 0 0 0 0 0 0 0 0 0 0 0 0 0 0 0 0 0 0 0 0 0 0 0 0 0 0 0 0 0 0 0 0 0 0 0 0 0 0 0 0 0 0 0 0 0 0 0 0 0 0 0 0 0 0 0 0 0 0 0 0 0
0 0 0 0 0 0 0 0 0 0 0 0 0 0 0 0 0 0 0 0 0 0 0 0 0 0 0 0 0 0 0 0 0 0 0 0.0106065775651635 0 0 0 0 0 0 0 0 0 0 0 0 0 0 0 0 0 0 0 0 0 0 0 0 0 0 0 0 0 0 0 0 0 0 0 0 0 0 0 0 0 0 0 0 0 0.0106263844326988 0.13507659770145 0 0.021146149623598 0 0.0972119731475098 0 0.352250762140533 0.0101332517695531 0.215963500819953 0.00724830762060738 0.0117195817674974 0 0 0.0775922662047364 0.0374322072238006 0 0.0129924399828993 0 0 0 0 0 0 0 0 0 0 0 0 0 0 0 0 0 0 0 0 0 0 0 0 0 0 0 0 0 0 0 0 0 0 0 0 0 0 0 0 0 0 0 0 0 0 0 0 0 0 0 0 0 0 0 0 0 0 0 0 0 0 0 0 0 0 0 0 0 0 0 0 0 0 0 0 0 0 0 0 0 0 0 0 0 0 0 0 0 0 0 0 0 0 0 0 0 0 0 0 0 0 0 0 0 0 0 0 0 0 0 0 0 0 0 0 0 0 0 0 0 0 0 0 0 0 0 0 0 0 0 0 0 0 0 0 0 0 0 0 0 0 0 0 0 0 0 0 0 0 0 0 0 0 0 0 0 0 0 0 0 0 0 0 0 0 0 0 0 0 0 0 0 0 0 0 0 0 0 0 0 0 0 0 0 0 0 0 0 0 0 0 0 0 0 0 0 0 0 0 0 0 0 0 0 0 0 0 0 0 0 0 0 0 0 0 0 0 0 0 0 0
0 0 0 0 0 0 0 0 0 0 0.00586355163213728 0 0 0 0 0 0 0 0 0 0.0022268057963087 0 0 0 0 0 0 0 0 0 0.013397722012484 0 0 0 0 0.0747351683087567 0 0 0.011097959021925 0 0.0510061238353143 0.00980007661285536 0 0 0.0119988408502366 0 0 0 0 0 0 0 0.0239633961589225 0 0 0 0 0 0 0 0 0 0 0 0 0 0 0 0 0 0 0 0 0 0 0.00688548165573472 0 0 0 0 0.00483849160679421 0 0.0666862220037847 0.219899948093528 0.0420794492069107 0 0.0096386689738799 0 0 0 0 0 0 0 0 0.00484845107679322 0.0146035317879119 0.0192407853369594 0.116500086146354 0.121121906477265 0 0 0 0 0 0 0 0 0 0 0 0 0 0 0 0 0 0 0 0 0 0 0 0 0 0 0 0.00850981289321657 0.0071537870728236 0 0 0 0 0 0 0 0.0701743450589288 0 0 0 0 0 0 0 0 0 0 0 0 0 0 0 0 0 0 0 0 0 0 0 0 0 0 0 0 0 0 0 0 0 0 0 0 0 0 0 0 0 0 0 0 0 0 0 0 0 0 0 0 0 0 0.00955564173128637 0 0 0 0 0 0 0.0339972085345357 0 0 0 0 0.00363957333254432 0 0 0 0 0 0 0 0 0 0 0 0 0 0 0 0 0 0 0 0 0 0 0 0 0 0 0 0 0.00405257254311144 0 0 0 0 0 0 0 0.0188537076753241 0 0 0 0.00531446959636948 0.0083162149670042 0 0 0 0 0 0 0 0 0 0 0 0 0 0 0 0 0 0 0 0 0 0 0 0 0 0 0 0 0 0 0 0 0 0 0 0 0 0 0 0 0 0 0 0 0 0 0 0 0 0 0 0 0 0 0 0 0 0 0 0 0 0 0 0 0 0 0 0 0 0 0 0 0 0 0
0 0 0 0 0 0 0 0 0 0 0 0 0 0 0 0 0 0 0 0 0 0 0 0 0 0.00312782041160014 0 0 0 0 0 0 0 0 0 0.0540293899988801 0 0 0.00562323970161278 0 0.0429842189428513 0.0360620843003024 0 0 0.00229674650885499 0 0 0 0 0 0 0 0 0 0 0 0 0 0 0 0 0 0 0 0 0 0 0 0 0 0 0 0 0 0 0.00508242777911315 0 0 0 0 0.0515103134819464 0.0558503276228435 0 0.0535414549155944 0.25289720137181 0.0167327616697149 0.00638119404468518 0 0.00581410048724106 0.0113902264558564 0.0107979490108069 0 0 0 0 0.00193025860598913 0.0216192553618456 0.00708460244172002 0.127517381251729 0.0041951694867521 0 0 0 0 0.00130747898682456 0 0 0 0 0 0 0 0 0 0 0 0 0 0 0 0 0 0 0 0 0 0 0.00257190893396345 0 0 0 0 0 0 0 0.00366633323390168 0.0441267697130263 0 0 0 0 0 0 0 0 0 0 0 0 0 0 0 0 0 0 0 0 0 0 0 0 0 0 0 0 0 0 0 0 0 0 0 0 0 0 0 0 0 0 0 0.00281386248834642 0 0 0 0 0 0 0 0 0 0 0.00399145922976305 0 0 0 0 0 0 0.0339811110165499 0 0 0 0 0 0 0 0 0 0 0 0 0 0 0 0 0 0 0 0 0 0 0 0 0 0 0 0 0 0 0 0 0 0 0 0 0 0 0 0 0.00103185690626816 0.0485319872342462 0 0.00316141713993733 0 0.0528824101721119 0.0181683946889012 0 0 0 0 0 0 0 0 0 0 0 0 0 0 0 0 0 0 0 0 0 0 0 0 0 0 0 0 0 0 0 0 0 0 0 0 0 0 0 0 0 0 0 0 0 0 0 0 0 0 0 0.00729688640441058 0 0 0 0 0 0 0 0 0 0 0 0 0 0 0 0 0 0 0 0 0 0 0
0 0 0 0 0 0 0 0 0 0 0 0 0 0 0 0 0 0 0 0 0 0 0 0 0 0 0 0 0 0 0.00992744801947178 0 0 0 0 0.102442413864793 0 0 0.0095412136713851 0 0.030530656408077 0.0170957247671422 0 0 0.00575901153671082 0 0 0 0 0 0 0 0.0585247729190763 0 0 0 0 0 0 0 0 0 0 0 0 0 0 0 0 0 0 0 0 0 0 0 0 0 0 0 0 0.228902718231304 0.0665466779813318 0 0.213072585519127 0.00416100439886089 0.0299975647372298 0 0 0.00260951379497087 0 0 0 0 0 0.00748411814895621 0.0416607960732011 0 0.018977656697824 0.0306771970330953 0 0 0 0 0 0 0 0 0 0 0 0 0 0 0 0 0 0 0 0 0 0 0 0 0 0 0 0 0 0 0 0 0 0 0 0 0.027450506020491 0 0 0 0 0 0 0 0 0 0 0 0 0 0 0 0 0 0 0 0 0 0 0 0 0 0 0 0 0 0 0 0 0 0 0 0 0 0 0 0 0 0 0 0 0 0 0 0 0 0 0 0 0 0 0.00714041526333176 0 0 0 0 0 0 0.0516373892240314 0 0 0 0 0 0 0 0 0 0 0 0 0 0 0 0 0 0 0 0 0 0 0 0 0 0 0 0 0 0 0 0 0 0 0 0 0 0 0 0 0 0.0139935620355976 0 0 0 0.00624808280601566 0.0156189708479756 0 0 0 0 0 0 0 0 0 0 0 0 0 0 0 0 0 0 0 0 0 0 0 0 0 0 0 0 0 0 0 0 0 0 0 0 0 0 0 0 0 0 0 0 0 0 0 0 0 0 0 0 0 0 0 0 0 0 0 0 0 0 0 0 0 0 0 0 0 0 0 0 0 0 0
0 0 0 0 0 0 0 0 0 0 0 0 0 0 0 0 0 0 0 0 0 0 0 0 0 0 0 0 0 0 0 0 0 0 0 0.130677615781072 0 0 0.00381150641654103 0 0.0250708880059847 0.0251000371025705 0 0 0.0019896357819164 0 0 0 0 0 0 0 0.0230747784264807 0 0 0 0 0 0 0 0 0 0 0 0 0 0 0 0 0 0 0 0 0 0 0 0 0 0 0 0.00727684703293244 0.0318022262391124 0.228213792607308 0.154699613606333 0 0.00500402360330191 0 0 0 0.00607334895421298 0.0084227332594403 0 0 0 0 0 0 0 0.0130413850759126 0 0 0 0 0 0 0 0 0 0 0 0 0 0 0 0 0 0 0 0 0 0 0 0 0 0 0 0 0 0 0 0 0 0 0 0 0 0 0 0 0 0 0 0 0 0 0 0 0 0 0 0 0 0 0 0 0 0 0 0 0 0 0 0 0 0 0 0 0 0 0 0 0 0 0 0 0 0 0 0 0 0 0 0 0 0 0 0 0 0 0 0 0.0067806780098876 0 0 0 0 0 0 0.0456830538870292 0 0 0 0 0 0 0 0 0 0 0 0 0 0 0 0 0 0 0 0 0 0 0 0 0 0 0 0 0 0 0 0 0 0 0 0 0 0 0 0 0 0.198404693299692 0 0.00607116847407249 0 0.0640544828335367 0.00996158991001968 0 0 0 0 0 0 0 0 0 0 0 0 0 0 0 0 0 0 0 0 0 0 0 0 0 0 0 0 0 0 0 0 0 0 0 0 0 0 0 0 0 0 0 0 0 0 0 0 0 0 0 0.00478590169264376 0 0 0 0 0 0 0 0 0 0 0 0 0 0 0 0 0 0 0 0 0 0 0
0 0 0 0 0.00147551485868238 0 0 0 0 0.001167515664667 0 0 0 0 0 0.00766413993046059 0 0 0 0 0 0 0 0 0 0 0 0 0 0 0.00433750569576551 0 0 0.00191325093342482 0.00454542692394552 0 0.00762542460019251 0.0478319242049784 0 0 0 0 0 0 0 0 0.0057982356785886 0.00136363655914572 0 0 0 0 0 0 0.00273898189685591 0 0 0 0.0750498673513187 0.0016355000251102 0 0 0 0 0 0 0 0 0 0 0 0 0 0.0280352191026742 0 0.00161243411625591 0 0.00104935776466984 0.000832216921159387 0 0 0 0.00840921267968727 0.00168247908483714 0.00278682177742834 0 0.0650118383264504 0.15126699951602 0.0450026596181077 0.216009472783414 0 0.0459588037873827 0.0404962165903031 0.0130043881325916 0 0.00384939564092461 0.0104548028596368 0 0.00589636012519977 0 0 0 0.0202649676784109 0.00300262398692772 0 0 0 0 0 0 0 0 0 0 0.00144759167508961 0 0 0 0 0 0 0 0 0 0 0 0 0 0 0 0.0117744787001655 0.00123076136697832 0.00172130979236717 0.013940476994642 0 0 0 0 0 0.00246255906245726 0.0094532041470627 0.00227546188354183 0.00598783303197067 0.0730646492303309 0 0 0.00442979241216564 0.0092606009381801 0.00215556264674042 0 0.00133850918077175 0 0 0 0.0242788832280894 0.00619010371238096 0 0 0 0 0 0 0 0 0 0 0 0 0 0 0 0 0 0 0 0 0 0 0 0 0 0 0 0 0 0 0.000376733488113746 0 0 0 0 0 0 0 0 0 0 0 0 0 0 0 0 0 0 0 0 0 0 0 0 0 0 0 0 0 0 0 0 0 0 0 0 0 0 0 0 0 0 0 0 0 0 0 0 0 0 0 0 0 0.000838293693733779 0 0 0 0 0 0 0 0 0 0 0 0 0 0 0 0 0 0 0 0 0 0 0 0 0 0 0 0 0 0 0 0 0 0 0 0 0 0 0 0 0 0 0 0 0 0 0 0 0 0 0 0 0 0 0 0 0 0 0 0 0 0 0 0 0 0 0 0 0 0 0 0 0 0 0 0 0 0 0 0
0 0 0 0 0.00265826843524244 0 0 0.00164250732584086 0 0.00221415905815165 0 0 0 0 0 0.00825558918512379 0 0 0 0 0 0 0 0 0 0 0 0 0 0 0.0166502406195929 0 0 0.00125812698956148 0.001318659485838 0 0 0.0169764342273005 0 0 0 0 0 0 0 0 0 0 0 0 0 0 0 0 0.00139722510991739 0 0 0 0 0.0035092058260172 0 0 0 0 0 0 0 0 0 0 0 0 0 0.00677771205445998 0 0.00494214304207795 0 0 0 0 0.0372744240701995 0.00811678010170894 0.00641621716870914 0.0242676035318084 0 0.130071407361367 0 0.0230854090846364 0.0869178115433707 0.148107285212231 0.0237503218623722 0.0239775266538315 0.0280073856094193 0.115207504875013 0.00525598545905599 0.145969547338941 0.0382693200606234 0 0.00722442710872057 0 0 0 0.0196098185675244 0.00452241167180056 0 0 0 0 0 0 0 0 0 0 0 0 0 0 0 0 0 0 0.00106737505094805 0 0 0 0 0.00525353540881811 0 0 0 0 0 0 0 0 0.0119697077754929 0.00233261435321445 0 0.00121153098733835 0 0 0 0.0039137515982529 0 0 0.00249300065128637 0.00364633200695038 0 0 0 0 0 0 0.0135107423713096 0.00338099793543752 0 0 0 0 0 0 0 0 0 0 0 0 0 0 0 0 0 0 0 0 0 0 0 0 0 0 0 0 0 0 0 0 0 0 0 0 0 0 0 0 0 0 0 0 0 0 0 0 0 0 0 0 0 0 0 0 0 0 0 0 0 0 0 0 0 0 0 0 0 0 0 0 0 0 0 0 0 0 0 0 0 0 0 0 0 0 0 0 0 0 0 0 0 0 0 0 0 0 0 0 0 0 0 0 0 0 0 0 0 0 0 0 0 0 0 0 0 0 0 0 0 0 0 0 0 0 0 0 0 0 0 0 0 0 0 0 0 0 0 0 0 0 0 0 0 0 0 0.00361993993880291 0 0 0 0 0 0 0 0 0 0.00111860528855662 0.0015855958459152 0 0 0.00124481214721987 0 0 0
0 0 0 0.00634238458482664 0.00899304153089662 0.00520694198304897 0 0.0058744135000087 0 0.00897012045484267 0 0 0 0 0 0.00620905222670241 0 0 0 0 0 0 0 0 0 0 0 0 0 0 0 0 0 0.00973638088876531 0.00455397543424084 0 0.050040872573209 0.0712962516296913 0 0 0 0 0 0 0 0 0 0 0 0 0 0 0 0 0 0 0.00476621281514718 0 0.120364662189336 0 0 0 0 0 0 0 0 0 0 0 0.00226423361903294 0 0 0.172289481720671 0 0 0 0 0.00353973951484536 0 0 0 0 0 0 0.221109675255966 0.0168659860394517 0 0.065949761160751 0.0872952417566776 0 0 0 0 0 0 0 0 0 0 0 0 0 0 0 0 0 0 0 0 0 0 0 0 0.00320326541803457 0 0 0 0 0 0 0 0 0 0 0 0 0 0 0 0.00891369612974172 0.00236023756253773 0 0.0366877064985584 0 0 0 0 0.00148527889037832 0 0.00665673710881067 0 0.002586114288388 0.0206694654265922 0 0 0.00417364205729266 0.0155515188407078 0 0 0.00531006278268608 0 0 0 0.016754617476963 0.00280313239849159 0 0 0 0 0 0 0 0 0 0 0 0 0 0 0 0 0 0 0 0 0 0 0 0 0 0 0 0 0 0 0 0 0 0 0 0 0 0 0 0 0 0 0 0 0 0 0 0 0 0 0 0 0 0 0 0 0 0 0 0 0 0 0 0 0 0 0 0 0 0 0 0 0 0 0 0 0 0 0 0 0 0 0 0 0 0 0 0 0 0 0 0 0 0 0 0 0 0 0 0 0 0 0 0 0.001176096242705 0 0 0 0 0 0 0 0 0 0 0 0 0 0 0 0 0 0 0 0 0 0 0 0 0 0 0 0 0 0 0 0 0 0 0 0 0 0 0 0 0 0 0 0 0 0 0 0 0 0 0 0 0 0 0 0 0 0 0 0
0 0 0 0 0 0 0 0 0 0 0 0 0 0 0 0 0 0 0 0 0 0 0 0 0 0 0 0 0 0 0 0 0 0 0 0 0 0.00269775208243147 0 0 0 0 0 0 0 0 0 0 0 0 0 0 0 0 0 0 0 0 0.0295830068513198 0 0 0 0 0 0 0 0 0 0 0 0 0 0 0.0234962713624855 0 0 0 0 0 0 0.0686859151161582 0 0.00297292669802551 0 0 0.0457880488372258 0.0442011274028843 0.0459053844829913 0 0.289298582901769 0.0936081157964679 0.0374533624661607 0.0320765787979701 0 0 0.0390347655256604 0 0 0.00514886919911231 0 0 0 0.0522221745486065 0.0304661150698271 0 0 0 0 0 0 0 0 0 0 0 0 0 0 0 0 0 0 0 0 0 0 0 0 0 0 0 0 0 0.00213966105808952 0 0 0 0 0 0 0.00517874050133617 0.027182154509658 0.00690932730530718 0.0772825163982489 0 0 0.00468271185373027 0.0103863323421703 0.0103782402960638 0.00428850148415971 0 0 0.0011953390553337 0 0.00625763619030357 0.00147984186650315 0 0 0 0 0 0 0 0 0 0 0 0 0 0 0 0 0 0 0 0 0 0 0 0 0 0 0 0 0 0 0 0 0 0 0 0 0 0 0 0 0 0 0 0 0 0 0 0 0 0 0 0 0 0 0 0 0 0 0 0 0 0 0 0 0 0 0 0 0 0 0 0 0 0 0 0 0 0 0 0 0 0 0 0 0 0 0 0 0 0 0 0 0 0 0 0 0 0 0 0 0 0 0 0 0 0 0 0 0 0 0 0 0 0 0 0 0 0 0 0 0 0 0 0 0 0 0 0 0 0 0 0 0 0 0 0 0 0 0 0 0 0 0 0 0 0 0 0 0 0 0 0 0 0 0 0 0 0 0 0 0 0 0 0 0
0 0 0 0 0 0 0 0 0 0 0 0 0 0 0 0.00391732767158959 0 0 0 0 0 0 0 0 0 0 0 0 0 0 0 0 0 0 0 0 0 0.00118411269483967 0 0 0 0 0 0 0 0 0 0 0 0 0 0 0 0 0 0 0 0 0.0355883584047793 0.000495590052738447 0 0 0 0 0 0 0 0 0 0 0 0 0 0.0197470337303836 0 0 0 0 0 0 0.0011089617288804 0 0.00326878234925015 0.00060252771824575 0.00193145242605281 0.123349879994855 0.0422720162809797 0.0341030288283477 0.162367193603395 0 0.0169525435641758 0.0738695398405536 0.0811367261286507 0.00437023340420957 0.0116627494379477 0.00192862444813312 0 0 0.00119849315422594 0 0 0.00292211056932432 0.100320325350497 0.0479216610134075 0 0 0.00161605184951753 0 0 0 0 0 0.000725138039671725 0 0 0.000987361346508874 0 0 0 0 0 0 0 0 0 0 0 0 0 0 0 0 0 0.00132664986091197 0 0 0 0 0 0.00144259946134352 0.00586598645767258 0.0285578851204657 0.0204952959503527 0.099435061060498 0 0 0.00999347053917373 0.00839375932701609 0.00736639030513306 0.0082807021422845 0.00145791188295655 0.00106518293047016 0.00294136700505832 0 0.0221778742518056 0.00478912500265375 0 0 0 0 0 0 0 0 0 0 0 0 0 0 0 0 0 0 0 0 0 0 0 0 0 0 0 0 0 0 0 0 0 0 0 0 0 0 0 0 0 0 0 0 0 0 0 0 0 0 0 0 0 0 0 0 0 0 0 0 0 0 0 0 0 0 0 0 0 0 0 0 0 0 0 0 0 0 0 0 0 0 0 0 0 0 0 0 0 0 0 0 0 0 0 0 0 0 0 0 0 0 0 0 0 0 0 0 0 0 0 0 0 0 0 0 0 0 0 0 0 0 0 0 0 0 0 0 0 0 0 0 0 0 0 0 0 0 0 0 0 0 0 0 0 0 0 0.000862915071042674 0 0 0 0 0 0 0 0 0 0 0 0 0 0 0 0 0
0 0 0 0 0 0 0 0 0 0 0 0 0 0 0 0 0 0 0 0 0 0 0 0 0 0 0 0 0 0 0 0 0 0 0 0 0 0 0 0 0 0 0 0 0 0 0 0 0 0 0 0 0 0 0 0 0 0 0 0 0 0 0 0 0 0 0 0 0 0 0 0 0 0 0 0 0 0 0 0 0.0766219667926103 0 0.0100461608933464 0 0.00868388451108086 0 0.0219761318799473 0 0.170321978342508 0.0549591592590702 0 0.0909088686219143 0.248737569081385 0 0.0521457853747961 0.0313972191890488 0 0 0.00962223635081071 0 0 0 0.0816918825560887 0.0932178870148832 0 0 0.00398136378182043 0 0 0 0 0 0 0 0 0 0 0 0 0 0 0 0 0 0 0 0 0 0 0 0 0 0 0 0 0 0 0 0 0 0 0.00607618741300118 0.0113745936246987 0.0194166023580623 0 0 0 0 0 0.00334956567908618 0 0 0 0 0.00547095727584076 0 0 0 0 0 0 0 0 0 0 0 0 0 0 0 0 0 0 0 0 0 0 0 0 0 0 0 0 0 0 0 0 0 0 0 0 0 0 0 0 0 0 0 0 0 0 0 0 0 0 0 0 0 0 0 0 0 0 0 0 0 0 0 0 0 0 0 0 0 0 0 0 0 0 0 0 0 0 0 0 0 0 0 0 0 0 0 0 0 0 0 0 0 0 0 0 0 0 0 0 0 0 0 0 0 0 0 0 0 0 0 0 0 0 0 0 0 0 0 0 0 0 0 0 0 0 0 0 0 0 0 0 0 0 0 0 0 0 0 0 0 0 0 0 0 0 0 0 0 0 0 0 0 0 0 0 0 0 0 0 0 0 0 0 0 0
0 0 0 0 0 0 0 0 0 0 0 0 0 0 0 0 0 0 0 0 0 0 0 0 0 0 0 0 0 0 0 0 0 0 0 0 0 0 0.0060858276266657 0 0 0 0 0 0 0 0 0 0 0 0 0 0 0 0 0 0 0 0 0 0 0 0 0 0 0 0 0 0 0 0 0 0 0 0 0 0 0 0 0 0.00260516573681032 0 0 0 0 0.0861917436289677 0.0224756334077485 0 0.0690357118352712 0.242603135366919 0.0920941528373927 0 0.263400572638447 0.00640176995429346 0.0702699029078412 0 0 0 0 0 0 0 0.0730270443501263 0.0459799095370796 0 0 0 0 0 0 0 0 0 0 0 0 0 0 0 0 0 0 0 0 0 0 0 0 0 0 0 0 0 0 0 0 0 0 0 0 0 0.012053497554206 0 0 0 0 0 0 0 0.00440214693284045 0 0 0 0 0 0 0 0 0 0 0 0 0 0 0 0 0 0 0 0 0 0 0 0 0 0 0 0 0 0 0 0 0 0 0 0 0 0 0 0 0 0 0 0 0 0 0 0 0 0 0 0 0 0 0 0 0 0 0 0 0 0 0 0 0 0 0 0 0 0 0 0 0 0 0 0 0 0 0 0 0 0 0 0 0 0 0 0 0 0 0 0 0 0 0 0 0 0 0 0 0 0 0 0 0 0 0 0 0 0 0 0 0 0 0 0 0 0 0 0 0 0 0 0 0 0 0 0 0 0 0 0 0 0 0 0 0 0 0 0 0 0 0 0 0 0 0 0 0 0 0 0 0 0.00337378568539064 0 0 0 0 0 0 0 0 0 0 0 0 0 0 0 0 0
0 0 0 0 0 0 0 0 0 0 0 0 0 0 0 0 0 0 0 0 0 0 0 0 0 0 0 0 0 0 0 0 0 0 0 0 0 0 0 0 0 0 0 0 0 0 0 0 0 0 0.00275680780171219 0 0 0 0.00481876710143618 0 0 0.00160128648612905 0 0 0 0 0 0 0 0 0 0 0 0 0 0 0 0 0 0 0 0 0 0 0.00296778431748462 0 0 0 0 0.0535097450499933 0.018497013323512 0 0.0416574341181616 0.187745690353204 0.177536915828886 0.185583002121438 0 0.00265954279251837 0.029636605312337 0.0108217901550701 0 0 0 0 0 0.00409712422636042 0.0869881887013514 0.114193209764124 0 0 0 0 0 0 0 0 0 0 0 0 0 0 0 0 0 0 0 0 0 0 0 0 0 0 0 0 0 0 0 0 0 0 0 0.00407316443556299 0 0.00702316627642457 0.00367753193653908 0.0153251703129968 0.00254558386449526 0 0.00200323089778613 0 0 0.00961179920330305 0.00597037200773344 0.00398225845091273 0.0037585974228542 0.00150104595209737 0.0154571717855769 0 0 0 0 0 0 0 0 0 0 0 0 0 0 0 0 0 0 0 0 0 0 0 0 0 0 0 0 0 0 0 0 0 0 0 0 0 0 0 0 0 0 0 0 0 0 0 0 0 0 0 0 0 0 0 0 0 0 0 0 0 0 0 0 0 0 0 0 0 0 0 0 0 0 0 0 0 0 0 0 0 0 0 0 0 0 0 0 0 0 0 0 0 0 0 0 0 0 0 0 0 0 0 0 0 0 0 0 0 0 0 0 0 0 0 0 0 0 0 0 0 0 0 0 0 0 0 0 0 0 0 0 0 0 0 0 0 0 0 0 0 0 0 0 0 0 0 0 0 0 0 0 0 0 0 0 0 0 0 0 0 0 0 0 0 0
0 0 0 0.0969520036412242 0 0 0.0143223538681753 0 0 0 0 0 0 0 0 0.00223050364630853 0.0287248993032186 0 0 0.0231441243846628 0.0169992217450405 0 0 0 0 0 0 0 0 0.013987845658279 0.183239286881914 0 0 0 0 0 0 0.19141629414649 0 0 0 0 0 0 0 0 0 0 0 0 0 0 0 0 0 0 0 0 0 0.0109591244456671 0 0 0 0 0 0 0 0 0 0 0 0 0 0 0 0 0 0 0 0 0 0 0 0 0 0.0371805630580354 0.164633199195654 0 0 0.0218808776229773 0 0.00975953561131142 0.00575459270372256 0 0 0.0843050770111036 0 0 0 0 0 0 0 0 0 0 0 0 0 0 0 0 0 0 0 0 0 0 0 0 0 0 0 0 0 0 0 0 0 0 0.0102923893744694 0 0 0.00898481858800051 0 0 0 0 0 0 0 0 0 0 0 0 0 0.00937613199186204 0 0 0 0 0 0 0.0325166766944164 0.00394161665288958 0 0 0 0 0 0 0 0 0 0 0 0 0 0 0 0 0 0 0 0 0 0 0 0 0 0 0 0 0 0 0 0 0 0 0 0 0 0 0 0 0 0 0 0 0 0 0 0 0 0 0 0 0 0 0 0 0 0 0 0 0 0 0 0 0 0 0 0 0 0 0 0 0 0 0 0 0 0 0 0 0 0 0 0 0 0 0 0 0 0 0 0 0 0 0 0 0 0 0 0 0 0 0 0 0 0 0 0 0 0 0 0 0 0 0 0 0 0 0 0 0 0 0 0 0 0 0 0 0 0 0 0 0 0 0 0 0 0 0 0 0 0 0 0 0 0 0 0.0130937797659865 0 0 0 0 0 0 0 0 0 0.006311478677319 0.00999360533127223 0 0 0 0 0 0
0 0 0 0 0 0 0 0 0 0 0 0 0 0 0 0 0 0 0 0 0 0 0 0 0 0 0 0 0 0 0 0 0 0 0 0 0 0 0 0 0 0 0 0 0 0 0 0 0 0 0 0 0 0 0 0 0 0 0 0 0 0 0 0 0 0 0 0 0 0 0 0 0 0 0 0.00329058886799233 0 0 0 0 0 0 0 0 0 0 0.00880234900193431 0 0 0.0684335126038037 0.0943804162558375 0.125546966832911 0.0751525717064683 0 0 0 0 0 0 0 0 0.0342076907730709 0.107065975862832 0.162675946826233 0 0 0.00695489443562046 0 0 0 0 0 0 0 0 0.00745887229327411 0 0 0 0 0 0 0 0 0 0 0 0 0 0 0 0 0 0 0 0 0 0 0 0 0 0.0560837478139417 0 0.0553302999393562 0 0 0 0 0 0.0621262088549118 0.00886423000867231 0.0329846021029111 0.0296346125191179 0 0 0 0 0 0 0 0 0 0 0 0 0 0 0 0 0 0 0 0 0 0 0 0 0 0 0 0 0 0 0 0 0 0 0 0 0 0 0 0 0 0 0 0 0 0 0 0 0 0 0 0 0 0 0 0 0 0 0 0 0 0 0 0 0 0 0 0 0 0 0 0 0 0 0 0 0 0 0 0 0 0 0 0 0 0 0 0 0 0 0 0 0 0 0 0 0 0 0 0 0 0 0 0 0 0 0 0.0123355609299519 0 0 0 0 0 0 0 0 0 0 0 0 0 0 0 0 0 0 0 0 0 0 0 0 0 0 0 0 0 0 0 0 0 0 0 0 0 0 0 0 0 0.0164877231532593 0.0248437423159796 0 0 0 0 0 0 0 0 0 0 0.00733948690192072 0 0 0 0 0 0
0 0 0 0 0 0 0 0 0 0 0 0 0 0 0 0 0 0 0 0 0 0 0 0 0 0 0 0 0 0 0.0447509591640519 0 0 0 0 0 0 0 0 0 0 0 0 0 0 0 0 0 0 0 0 0 0 0 0 0 0 0 0 0 0 0 0 0 0 0 0 0 0 0 0 0 0 0 0 0.011503384720567 0 0 0 0 0.0639830488054192 0.00878061718403193 0.00417395643403902 0.0130207750902439 0 0.0165629333162022 0.313918977993263 0 0.165075386110474 0.0145320350466332 0.0729734270174362 0 0.0352391464312505 0.126873930205852 0 0 0.0509088374473447 0 0.0123945646353999 0 0 0 0.0114400724927184 0.0171426708061586 0 0 0 0 0 0 0 0 0 0 0 0 0 0 0 0 0 0 0 0 0 0 0 0 0 0 0 0 0 0 0 0 0.0167252770989137 0 0 0 0 0 0 0 0 0 0 0 0 0 0 0 0 0 0 0 0 0 0 0 0 0 0 0 0 0 0 0 0 0 0 0 0 0 0 0 0 0 0 0 0 0 0 0 0 0 0 0 0 0 0 0 0 0 0 0 0 0 0 0 0 0 0 0 0 0 0 0 0 0 0 0 0 0 0 0 0 0 0 0 0 0 0 0 0 0 0 0 0 0 0 0 0 0 0 0 0 0 0 0 0 0 0 0 0 0 0 0 0 0 0 0 0 0 0 0 0 0 0 0 0 0 0 0 0 0 0 0 0 0 0 0 0 0 0 0 0 0 0 0 0 0 0 0 0 0 0 0 0 0 0 0 0 0 0 0 0 0 0 0 0 0 0 0 0 0 0 0 0 0 0 0 0 0 0 0 0 0 0 0 0
0 0 0 0 0 0 0 0 0 0 0 0 0 0 0 0 0 0 0 0 0 0 0 0 0 0 0 0 0 0.0254091531728017 0.199603268306629 0 0 0 0 0 0 0 0 0 0 0 0 0 0 0 0 0 0 0 0 0 0 0 0 0 0 0 0 0 0 0 0 0 0 0 0 0 0 0 0 0 0 0 0 0 0 0 0 0 0.0472148194948554 0.0404544525986913 0.0715088096598004 0.110869010093384 0 0.0688092706080749 0.125890355440387 0 0 0 0 0 0 0 0 0.077871686898399 0 0.0239109758046295 0.102201910306866 0 0 0 0 0 0 0 0 0 0 0 0 0 0 0 0 0 0 0 0 0 0 0 0 0 0 0 0 0.0172508894855506 0 0 0 0 0 0 0 0 0.0890053981299313 0 0 0 0 0 0 0 0 0 0 0 0 0 0 0 0 0 0 0 0 0 0 0 0 0 0 0 0 0 0 0 0 0 0 0 0 0 0 0 0 0 0 0 0 0 0 0 0 0 0 0 0 0 0 0 0 0 0 0 0 0 0 0 0 0 0 0 0 0 0 0 0 0 0 0 0 0 0 0 0 0 0 0 0 0 0 0 0 0 0 0 0 0 0 0 0 0 0 0 0 0 0 0 0 0 0 0 0 0 0 0 0 0 0 0 0 0 0 0 0 0 0 0 0 0 0 0 0 0 0 0 0 0 0 0 0 0 0 0 0 0 0 0 0 0 0 0 0 0 0 0 0 0 0 0 0 0 0 0 0 0 0 0 0 0 0 0 0 0 0 0 0 0 0 0 0 0 0 0 0 0 0 0 0
0 0 0 0 0 0.0101153773813324 0 0 0 0.0106064151182903 0 0.0154639030601118 0 0.034542854637312 0.00794537382952625 0.0970246621788581 0 0 0 0 0 0 0 0 0 0 0 0 0 0 0 0 0 0 0 0 0 0 0 0 0 0 0 0 0 0 0 0 0 0 0 0 0 0 0 0 0 0 0 0 0 0 0 0 0 0 0 0 0 0 0 0 0 0 0 0.0790159197108618 0 0 0 0 0 0.0529300994559142 0.0232705039738543 0 0 0 0 0 0 0 0 0 0 0 0 0 0.0237448148238853 0 0.107763525739633 0 0 0 0 0 0 0 0 0 0 0 0 0 0 0 0 0 0 0 0.00547442359292015 0 0 0 0 0 0 0 0 0.0580240991245659 0 0 0 0 0 0 0.052033514752497 0.0334928139565949 0.285640014918815 0.0809369461690783 0.012239571057727 0 0 0 0 0 0 0 0 0 0 0 0 0 0 0 0 0 0 0 0 0 0 0 0 0 0 0 0 0 0 0 0 0 0 0 0 0 0 0 0 0 0 0 0 0 0 0 0 0 0 0 0 0 0 0 0 0 0 0 0 0 0 0 0 0 0 0 0 0 0 0 0 0 0 0 0 0 0 0 0 0 0 0 0 0 0 0 0 0 0 0 0 0 0.00973516651822285 0 0 0 0 0 0 0 0 0 0 0 0 0 0 0 0 0 0 0 0 0 0 0 0 0 0 0 0 0 0 0 0 0 0 0 0 0 0 0 0 0 0 0 0 0 0 0 0 0 0 0 0 0 0 0 0 0 0 0 0 0 0 0 0 0 0 0 0 0 0 0 0 0 0 0 0 0 0 0 0 0 0 0 0 0 0 0 0
0 0 0 0 0 0 0 0 0 0 0 0 0 0 0 0 0 0 0 0 0 0 0 0 0 0 0 0 0 0 0 0 0 0 0 0.00586476322280494 0 0 0 0 0 0 0 0 0 0 0 0 0 0 0 0 0 0 0 0 0 0 0 0 0 0 0 0 0 0 0 0 0 0 0 0 0 0 0 0 0 0 0 0 0.00843433240768279 0.166096993597618 0.217077743899781 0.0259927534934646 0.0246020766656289 0.0199729494744461 0.0122312888872623 0 0.0171417874454151 0.00710931612486934 0.0176060964757814 0 0 0 0 0.00975763966472927 0.0526000443119133 0.0558505431995237 0 0.0129163248528563 0 0 0 0 0 0 0 0 0 0 0 0 0 0 0 0 0 0 0 0 0 0 0 0 0 0 0 0 0 0 0 0 0 0 0 0.00986851140151625 0.209323867895004 0 0 0 0 0 0 0 0 0 0 0 0 0 0 0 0 0 0 0 0 0 0 0 0 0 0 0 0 0 0 0 0 0 0 0 0 0 0 0 0 0 0 0 0 0 0 0 0 0 0 0 0 0 0 0.00463700358741845 0 0 0 0 0 0 0.0259809585183895 0 0 0 0 0 0 0 0 0 0 0 0 0 0 0 0 0 0 0 0 0 0 0 0 0 0 0 0.0152123633819502 0 0 0 0 0 0.0109734798596011 0 0 0 0 0 0 0 0.00811051428845925 0.00417126118780138 0 0 0.036631687092808 0.0169357535692875 0 0 0 0 0 0 0 0 0 0 0 0 0 0 0 0 0 0 0 0 0 0 0 0 0 0 0 0 0 0 0 0 0 0 0 0 0 0 0 0 0 0 0 0 0 0 0 0 0 0 0.00489994549398714 0 0 0 0 0 0 0 0 0 0 0 0 0 0 0 0 0 0 0 0 0 0 0 0
0 0 0 0 0 0 0 0 0 0 0 0 0 0 0 0 0 0 0 0 0 0 0 0 0 0 0 0 0 0 0 0 0 0 0 0.0501660256988776 0 0 0 0 0 0 0 0 0 0 0 0 0 0 0 0 0 0 0 0 0 0 0 0 0 0 0 0 0 0 0 0 0 0 0 0 0 0 0 0.12209892579642 0 0 0 0 0 0.558800542381179 0.0231096847411416 0.135964012727619 0 0 0 0 0 0 0 0 0 0 0 0 0 0 0.0417962727865409 0 0 0 0 0 0 0 0 0 0 0 0 0 0 0 0 0 0 0 0 0 0 0 0 0 0 0 0 0 0 0 0 0 0 0 0 0 0 0 0 0 0 0 0 0 0 0 0 0 0 0 0 0 0 0 0 0 0 0 0 0 0 0 0 0 0 0 0 0 0 0 0 0 0 0 0 0 0 0 0 0 0 0 0 0 0 0 0 0 0 0 0 0 0 0 0 0 0 0 0 0 0 0 0 0 0 0 0 0 0 0 0 0 0 0 0 0 0 0 0 0 0 0 0 0 0 0 0.0680645358682215 0 0 0 0 0 0 0 0 0 0 0 0 0 0 0 0 0 0 0 0 0 0 0 0 0 0 0 0 0 0 0 0 0 0 0 0 0 0 0 0 0 0 0 0 0 0 0 0 0 0 0 0 0 0 0 0 0 0 0 0 0 0 0 0 0 0 0 0 0 0 0 0 0 0 0 0 0 0 0 0 0 0 0 0 0 0 0 0 0 0 0 0 0 0
0 0 0 0 0 0 0 0 0 0 0 0 0 0 0 0 0 0 0 0 0 0 0 0 0 0 0 0 0 0 0 0.0111546469681216 0.197106120339734 0.0133503336767257 0.0604084152407552 0 0 0 0 0 0 0 0 0 0 0 0 0 0.0111536634973567 0 0 0 0 0 0.0268587518070188 0 0 0 0 0 0 0 0 0 0 0 0 0 0 0 0 0.00289392350201688 0 0 0 0 0 0 0 0 0 0 0 0 0 0 0 0 0 0 0 0 0 0 0 0 0 0 0 0 0 0.183010113479993 0 0 0 0 0 0 0 0 0 0 0 0 0 0 0 0 0 0 0 0 0 0 0 0 0 0 0 0 0.00574938876400702 0 0 0 0 0 0 0 0 0.011745762294544 0 0 0 0 0.0240463906439699 0 0 0 0 0.0481408175104497 0.0204707790722149 0.0786761228276815 0.00541459081915615 0.142522363388543 0 0 0 0 0 0 0 0 0 0 0 0 0 0 0 0 0 0 0 0 0 0 0 0 0 0 0 0 0 0 0 0 0 0.00458131204160379 0.00323720233458786 0.00780935558475172 0 0 0 0 0 0.00191135518480015 0 0 0 0 0 0 0 0 0 0 0 0 0 0 0 0 0 0 0 0 0 0 0 0 0 0 0 0 0 0 0 0 0 0 0 0 0 0 0 0 0 0 0 0 0 0 0 0 0 0 0 0 0 0 0 0 0 0 0 0 0 0 0 0 0.0594619231010034 0 0 0 0 0 0 0 0 0 0 0 0 0 0 0 0 0 0 0 0 0 0 0 0 0 0 0 0 0 0 0 0 0 0 0 0 0 0 0 0 0 0.0281389524467175 0.00531475113098092 0 0 0 0.00738994944088271 0.0127718602350109 0 0 0 0 0 0 0 0 0 0 0 0.026681154667373
0 0 0 0 0 0 0 0 0 0.0010208515043435 0 0 0 0 0 0.000655234146679573 0 0 0 0 0 0 0 0 0.00972751067100505 0.00133836176212865 0 0 0 0 0 0.0286466177604566 0.0168908107642999 0.00343162513142973 0.0285341140342729 0 0 0 0 0 0 0.00382813087399565 0 0 0 0 0 0 0.0109125382716906 0 0.00222017119593044 0 0 0 0.0281469741442384 0 0 0.00178749944906022 0 0 0 0 0 0 0 0 0 0 0 0 0 0 0 0 0 0 0 0 0 0 0 0 0 0 0 0 0 0 0 0.00533236282377124 0 0 0.00323109466472378 0 0.0106384637357452 0 0 0 0 0 0.0848547772113049 0 0.0155779407244926 0.039224180394439 0 0 0 0 0 0 0 0 0 0 0 0 0 0 0 0 0 0 0 0 0 0 0 0 0 0 0.00232385565955418 0 0 0 0 0 0 0 0 0.0308876556841261 0 0.00347710884863083 0.00111255863744829 0.00715192124609799 0 0.00197410851314073 0 0 0.000782001152369709 0.0697817369311768 0.051507387173845 0.0944498586663378 0.0380100032995017 0.0217446986968696 0 0 0 0 0 0 0 0 0 0 0 0 0 0 0 0 0 0 0 0 0 0 0 0 0 0 0 0 0 0 0 0 0 0.00250729830323427 0.000776396730638235 0.00201542928448963 0 0 0 0 0 0 0 0 0 0 0 0 0 0 0 0 0 0 0 0 0 0 0 0 0 0 0 0 0 0 0 0 0 0 0 0 0 0 0 0 0 0 0 0 0 0 0 0 0 0 0 0 0 0 0 0 0 0 0 0 0 0 0 0 0 0 0 0 0 0 0.13327422088209 0 0 0 0 0 0 0 0 0 0 0 0 0 0 0 0 0 0 0 0 0 0 0 0 0 0 0 0 0 0 0 0 0 0 0 0 0 0 0 0.00294576255057622 0 0.100869190304969 0.00428425113590222 0 0 0.0027702498528477 0.0158827492277512 0.0104310605776785 0.00121338931262833 0 0 0 0 0 0 0.0533486937516201 0 0.00165042985124496 0 0.0488287244612232
0 0 0 0 0 0 0 0 0 0 0 0 0 0 0 0 0 0 0 0 0 0 0 0 0 0 0 0 0 0 0 0.00185993461065536 0 0 0 0 0 0 0.00106125931497354 0 0 0.000878283571012587 0 0 0 0 0 0 0 0 0 0 0 0 0 0 0 0 0 0 0 0 0 0 0 0 0 0 0 0 0 0 0 0 0 0 0 0 0 0 0 0 0 0 0 0.0241191113255908 0.011665398240381 0 0.0610880668969023 0.209092465812761 0.0525198098743306 0.0463449225020113 0.0783532911759921 0 0.0380305884282154 0.00316445890399271 0 0 0 0 0 0.0177924786121608 0 0.140000325811835 0 0 0 0 0 0 0 0 0 0 0 0 0 0 0 0 0 0 0 0 0 0 0 0 0 0 0 0 0 0 0 0 0 0 0 0.00242067245177991 0 0.034534795947668 0.0430874048792133 0.128597940625238 0 0 0.0101097003624739 0.00204532397192758 0 0.0388163671316403 0.0092815926075065 0.0106946502230071 0.0164481819930263 0.00258135487100967 0.0154116198546945 0 0 0 0 0 0 0 0 0 0 0 0 0 0 0 0 0 0 0 0 0 0 0 0 0 0 0 0 0 0 0 0 0 0 0 0 0 0 0 0 0 0 0 0 0 0 0 0 0 0 0 0 0 0 0 0 0 0 0 0 0 0 0 0 0 0 0 0 0 0 0 0 0 0 0 0 0 0 0 0 0 0 0 0 0 0 0 0 0 0 0 0 0 0 0 0 0 0 0 0 0 0 0 0 0 0 0 0 0 0 0 0 0 0 0 0 0 0 0 0 0 0 0 0 0 0 0 0 0 0 0 0 0 0 0 0 0 0 0 0 0 0 0 0 0 0 0 0 0 0 0 0 0 0 0 0 0 0 0 0 0 0 0 0 0 0
0 0 0 0 0 0 0 0 0 0 0 0 0 0 0 0 0 0 0 0 0 0 0 0 0.00150402611007158 0 0 0 0 0 0 0.00335998821733818 0 0 0 0 0 0 0 0 0 0.00161647590979831 0 0 0 0 0 0 0 0 0 0 0 0 0 0 0 0 0 0 0 0 0 0 0 0 0 0 0 0 0 0 0 0 0 0 0 0 0 0 0 0 0 0 0 0.00333403497175339 0.00250986233906216 0 0.0332485203618402 0.0931826655603337 0.0559110064452842 0.0272232745876339 0.0959601792329687 0 0.0539086831226815 0.0044238763886545 0 0 0 0 0 0.041795940056607 0.130611934230408 0 0 0 0 0 0 0 0 0 0 0 0 0 0 0 0 0 0 0 0 0 0 0 0 0 0 0 0 0 0 0 0 0 0 0 0 0.0049003118325843 0 0.0734281210788043 0.0071823702221277 0.0673617327023585 0 0 0 0 0.00424915748847927 0.114361912712351 0.0481069904362122 0.0489456638250605 0.0423830282519149 0.013884453280653 0.00927246032268746 0 0 0 0 0 0 0 0 0 0 0 0 0 0 0 0 0 0 0 0 0 0 0 0 0 0 0 0 0 0 0 0 0 0 0 0 0 0 0 0 0 0 0 0 0 0 0 0 0 0 0 0 0 0 0 0 0 0 0 0 0 0 0 0 0 0 0 0 0 0 0 0 0 0 0 0 0 0 0 0 0 0 0 0 0 0 0 0 0 0 0 0 0 0 0 0 0 0 0 0 0 0 0 0 0 0.00428167634193327 0 0 0 0 0 0 0 0 0 0 0 0 0 0 0 0 0 0 0 0 0 0 0 0 0 0 0 0 0 0 0 0 0 0 0 0 0 0 0 0 0 0.00547709533422352 0.00757455863617457 0 0 0 0 0 0 0 0 0 0 0 0 0 0 0 0 0
0.0119642747995258 0 0 0 0 0 0 0 0 0 0.011099173198374 0 0.0580218397257449 0 0 0 0 0 0 0 0 0 0.00633942577040513 0 0 0 0.00312217204303087 0 0 0.0133956878717749 0.00323342302462301 0 0 0 0 0 0 0 0.00129706489461759 0 0 0 0 0 0 0 0 0 0.00529286476645983 0 0 0 0 0 0 0.106728121177493 0.072459848819801 0 0 0 0 0 0 0 0 0 0 0 0 0 0 0.0434367997035551 0 0 0 0 0 0 0 0 0 0 0.00125866906031667 0 0 0 0 0 0 0 0 0 0 0 0 0 0 0 0 0 0 0 0 0 0 0 0.0126448222876206 0 0 0.0641781506636803 0 0 0.00847167027929235 0 0.129338905414766 0.0485498895766534 0.00345332914439325 0 0.171915449249215 0 0.00754183546509951 0.00392408728473065 0 0 0 0 0 0 0 0 0 0 0 0 0 0 0 0 0 0 0 0 0 0 0 0 0 0 0 0 0 0 0 0 0 0 0 0 0 0 0 0 0 0 0 0 0 0.0604522981434934 0 0 0 0 0 0 0 0.010623499103056 0 0 0 0 0 0 0 0 0 0 0 0 0 0.00166656391140304 0 0 0 0 0 0.00398698328477869 0 0 0 0 0 0 0 0 0 0 0 0 0 0.0138573742861942 0 0 0 0.0047900727322255 0 0 0 0 0.00692477359517499 0 0 0 0 0 0 0 0 0 0 0 0 0 0 0 0 0 0 0 0 0 0 0 0 0 0 0 0 0 0 0 0 0 0 0 0 0 0 0 0 0 0 0 0 0.0167384620602606 0.00159107372028195 0.00996949415393086 0.0214025120232151 0 0 0 0 0 0 0 0.0067022912633424 0.0178833856475497 0.00774004989388288 0 0 0 0 0 0 0.00191771659676893 0 0 0 0 0 0 0 0 0 0 0 0 0 0 0 0 0 0 0 0 0 0.0260859453632692 0 0 0 0 0 0 0 0 0 0 0 0 0 0 0
0 0 0 0 0 0 0 0 0 0 0 0 0 0 0 0 0 0 0 0 0 0 0 0 0 0 0 0.044654023656159 0 0.0162272568453992 0 0 0 0 0 0 0 0 0 0 0 0 0 0 0 0 0 0 0 0 0 0 0 0.0885294495237558 0 0 0 0 0 0 0.0141688029127582 0 0 0 0 0 0 0 0 0 0 0 0 0 0 0 0 0 0 0 0 0 0 0 0 0 0 0 0 0 0 0 0 0 0 0 0 0 0 0 0 0 0 0 0 0 0.0614205575108064 0.059251260743867 0 0.0137881716941589 0 0 0.0941490618804913 0 0 0 0 0 0 0 0 0.213275882659982 0 0.245441696765015 0 0.0133486914652799 0 0.0188459723497217 0 0.00968149287523313 0 0 0 0 0 0 0 0 0 0 0 0 0 0 0 0 0 0 0 0 0 0 0 0 0 0 0 0 0 0 0 0 0 0 0 0 0 0 0 0 0 0 0 0 0 0 0 0 0 0 0 0 0 0 0 0 0 0 0 0 0 0 0 0 0 0 0 0 0 0 0 0 0 0 0 0 0 0 0 0 0 0.00603208278830725 0 0 0 0 0 0 0 0 0 0 0 0 0 0 0 0 0 0 0 0 0 0 0 0 0 0 0 0 0 0 0 0 0 0 0 0 0 0 0 0 0 0 0 0 0 0 0 0 0 0 0 0 0 0.00715768165516045 0 0 0.0134463342493849 0.0243564549023034 0.040937000173143 0 0 0 0 0 0 0 0 0.0152881253490733 0 0 0 0 0 0 0 0 0 0 0 0 0 0 0 0 0 0 0 0 0 0 0 0 0 0 0 0 0 0 0 0 0 0 0 0 0 0 0 0 0
0 0 0 0 0 0 0 0 0 0 0 0 0 0 0 0 0 0 0 0 0 0 0 0 0 0 0.0137041462502092 0 0 0.0342889500912325 0 0 0 0 0 0 0 0 0.00245168975210353 0 0 0 0 0 0 0 0 0 0 0 0 0 0 0 0 0 0 0 0 0 0 0 0 0 0 0 0 0 0 0 0 0 0 0 0 0 0 0 0 0 0 0 0 0 0 0 0 0 0 0.00732875826718187 0.00556931467010886 0 0 0 0.00537523878805311 0 0 0 0 0 0 0 0 0 0.0170948243651409 0.0371614024819192 0 0.0491196210629446 0.0859404366743022 0 0 0 0.0551382953110783 0 0 0.483066626776678 0.0654325430325412 0 0 0 0 0 0 0 0 0 0 0 0.0124560069653028 0 0 0 0 0 0 0 0 0 0 0 0 0 0 0 0 0 0 0 0 0 0 0 0 0 0 0 0 0 0 0 0 0 0 0 0 0 0 0.0139287428493338 0 0 0 0 0 0 0 0 0.00371931525475834 0 0 0 0 0 0 0 0 0 0 0 0 0 0 0 0 0 0 0 0 0 0 0 0 0 0 0 0 0 0 0 0 0 0 0 0 0 0 0 0 0 0 0 0 0 0 0 0 0 0 0 0 0 0 0 0 0 0 0 0 0 0 0 0 0 0 0 0 0 0 0 0 0 0 0 0 0 0 0 0 0 0 0 0 0 0 0 0 0.0534676770068563 0 0 0.00952539630567575 0 0.0219863795970658 0 0 0 0 0 0 0.00666506380802722 0 0.0112683336222558 0 0 0 0 0 0.00531123706723078 0 0 0 0 0 0 0 0 0 0 0 0 0 0 0 0 0 0 0 0 0 0 0 0 0 0 0 0 0 0 0 0 0 0 0
0 0 0 0 0 0 0 0 0 0 0 0 0 0 0 0 0 0 0 0 0.0341915067417491 0 0 0 0 0 0 0 0 0 0 0 0 0 0 0 0 0 0 0 0 0 0 0 0 0 0 0 0 0 0 0 0 0.141356751102885 0 0 0 0 0 0 0 0 0 0 0 0.0534616354862888 0 0 0 0 0 0 0 0 0 0 0 0 0 0 0 0 0 0 0 0 0 0 0 0 0 0 0 0 0 0 0 0 0 0 0 0 0 0 0 0.101400805475723 0.138937818323881 0 0.233545990127048 0 0 0 0 0 0 0 0.0339253128978044 0 0 0 0 0 0 0 0 0 0 0.0288845417689187 0 0 0 0 0 0 0 0 0 0 0 0 0 0 0 0 0 0 0 0 0 0 0 0 0 0 0 0 0 0 0 0 0 0 0 0 0 0 0 0 0 0 0 0 0 0.0390232085753978 0 0 0 0 0 0 0 0 0 0 0 0 0 0 0 0 0 0 0 0 0 0 0 0 0 0 0 0 0 0 0 0 0 0 0 0 0 0.0110618531004824 0 0 0 0 0 0 0 0 0 0 0 0 0 0 0 0 0 0 0 0 0 0 0 0 0 0 0 0 0 0 0 0 0 0 0 0 0 0 0 0 0 0 0 0 0 0 0 0 0 0 0 0 0 0.0102041269105493 0 0.0147388354012967 0.0451264630173116 0 0 0.0102974029279146 0.0100849392042288 0 0 0 0 0.0166508593235199 0 0.0262993848229748 0 0 0.0158940414192362 0.0129282513869756 0 0.0219862719858145 0 0 0 0 0 0 0 0 0 0 0 0 0 0 0 0 0 0 0 0 0 0 0 0 0 0 0 0 0 0 0 0 0 0 0
0 0 0 0 0 0 0 0 0 0 0 0 0 0 0 0 0 0 0 0 0.0352845779925661 0 0.0166184188283477 0 0 0 0.0624116002472711 0 0 0 0 0 0 0 0 0 0 0 0 0 0 0 0 0 0 0 0 0 0 0 0 0 0 0 0 0 0 0 0 0 0 0 0 0 0 0.0541058103460661 0.0584101497036483 0 0 0 0 0 0 0 0 0 0 0 0 0 0 0 0 0 0 0 0 0 0 0 0 0 0 0 0 0 0 0 0 0 0 0 0 0 0 0 0.128077348349899 0.123050028681417 0 0 0 0 0 0 0 0.0477072748079112 0.050063853325998 0.0361807757128396 0 0 0.0951619509661294 0 0 0 0 0 0 0.0143919362452437 0.0237011026000685 0 0 0 0 0 0 0 0 0 0 0 0 0 0 0 0 0 0 0 0 0 0 0 0 0 0 0 0 0 0 0 0 0 0 0 0 0 0 0 0 0 0 0 0 0.0722450121080718 0.00413008115214869 0 0 0 0 0 0 0 0 0 0 0 0 0 0 0 0 0 0 0 0 0 0 0 0 0 0 0 0 0 0 0 0 0 0 0 0 0.0065392152743836 0 0 0 0 0 0 0 0 0 0 0 0 0 0 0 0 0 0 0 0 0 0 0 0 0 0 0 0 0 0 0 0 0 0 0 0 0 0 0 0 0 0 0 0 0 0 0 0 0 0 0 0 0 0.0113197643217195 0 0.0351572155328441 0.0425349499012651 0 0 0.00619749352061516 0.00868072735403779 0 0 0 0 0.019784156740379 0 0.0207153527733243 0 0 0.00804241468250016 0.0108155965266475 0 0.00867319230465704 0 0 0 0 0 0 0 0 0 0 0 0 0 0 0 0 0 0 0 0 0 0 0 0 0 0 0 0 0 0 0 0 0 0 0
0.0219954517192498 0 0 0 0 0 0 0 0 0 0.0127328202333473 0 0 0.00647022628210221 0 0 0 0 0 0.00417833849102818 0.00328647781694986 0 0 0 0 0 0 0 0 0.0218309167842991 0.00813740212163894 0 0 0.0192427309746437 0 0 0 0 0 0 0 0 0 0 0 0.00515437127416907 0 0 0 0 0 0 0 0 0.00919002981129189 0.0558271935697839 0.0434531636302462 0 0 0 0.0145770037426445 0 0 0 0 0 0 0.0732795384662918 0 0 0 0.184665894340779 0 0 0 0 0 0.00850268979740602 0.00309039492685406 0 0 0 0 0 0 0 0 0 0 0 0 0 0 0 0 0 0 0 0 0 0 0 0 0 0.101923752167431 0.00979989260139109 0 0 0 0 0 0.0150069997149661 0.198836956843468 0 0 0 0 0 0 0 0 0.0204643738584563 0 0 0.026583339438112 0 0 0 0 0 0 0 0 0 0 0 0 0 0 0 0 0 0 0 0 0 0 0 0 0 0 0 0 0 0 0 0 0 0 0 0 0 0 0 0 0 0 0.0154839064780682 0 0 0 0 0 0 0 0.00695338858542164 0.00463600696725111 0 0 0 0 0 0 0 0 0 0 0 0 0 0 0 0 0 0 0 0 0 0 0 0 0 0 0 0 0 0 0 0 0.0147309825122033 0 0 0 0 0 0 0 0 0 0 0 0 0 0 0 0 0 0 0 0 0 0 0 0 0 0 0 0 0 0 0 0 0 0 0 0 0 0 0 0 0 0 0 0 0 0 0 0 0 0 0 0 0 0.00308206904542499 0.00576479442891265 0 0.00805984113137685 0 0 0 0.00475451369412613 0 0 0 0.00989709352559226 0.0141135102791577 0.0214029921466234 0 0.014274954394378 0 0 0 0 0 0 0 0 0 0 0 0 0 0.00279365143520388 0 0 0 0 0 0 0 0 0 0 0 0 0.00582233676970963 0 0 0 0 0 0 0 0 0 0 0 0 0 0 0
0 0 0.023943723511362 0 0 0 0 0 0 0 0 0 0 0 0 0 0.0202225713934437 0 0.227116963732197 0 0 0 0 0 0 0 0 0 0 0 0 0 0 0 0 0 0 0 0 0 0 0 0 0 0 0 0 0 0 0 0 0 0 0 0 0 0 0 0 0 0 0 0 0 0 0 0 0 0 0.34831443043417 0 0 0 0 0 0 0 0 0 0 0 0 0 0 0 0 0 0 0 0 0 0 0 0 0 0 0 0 0 0 0 0 0 0 0 0 0 0 0 0 0 0 0 0.0536454639926357 0 0 0 0 0 0 0 0 0 0 0.254076883170397 0.0726799637657944 0 0 0 0 0 0 0 0 0 0 0 0 0 0 0 0 0 0 0 0 0 0 0 0 0 0 0 0 0 0 0 0 0 0 0 0 0 0 0 0 0 0 0 0 0 0 0 0 0 0 0 0 0 0 0 0 0 0 0 0 0 0 0 0 0 0 0 0 0 0 0 0 0 0 0 0 0 0 0 0 0 0 0 0 0 0 0 0 0 0 0 0 0 0 0 0 0 0 0 0 0 0 0 0 0 0 0 0 0 0 0 0 0 0 0 0 0 0 0 0 0 0 0 0 0 0 0 0 0 0 0 0 0 0 0 0 0 0 0 0 0 0 0 0 0 0 0 0 0 0 0 0 0 0 0 0 0 0 0 0 0 0 0 0 0 0 0 0 0 0 0 0 0 0 0 0 0 0 0 0 0 0 0 0 0 0 0 0 0 0 0 0 0 0 0
0 0.0318758843318666 0.0345628547967866 0.0105533530377019 0 0 0 0 0 0 0 0.0606126212482013 0 0.0666367526693544 0.0080857483762381 0.00779868038654917 0 0 0 0.0650600838293205 0.00832047614659967 0 0 0 0 0 0 0 0 0 0 0 0 0 0 0 0 0 0 0 0 0 0 0 0 0 0 0 0 0 0 0 0 0 0 0 0 0 0 0 0.00973235956120394 0 0 0 0 0 0 0.212591433970595 0.0945278858482972 0.153296967423836 0 0 0 0 0 0 0 0.00735981153487711 0 0 0 0 0 0 0 0 0 0 0 0 0 0 0 0 0 0 0 0 0 0 0 0 0 0 0 0 0 0 0 0.0299209479706484 0 0 0.0204619448965115 0.127910188211937 0 0 0 0 0 0 0 0 0 0 0.0363505865955762 0 0 0 0 0 0 0 0 0 0 0 0 0 0 0 0 0 0 0 0 0 0 0 0 0 0 0 0 0 0 0 0 0 0 0 0 0.00708216695036617 0 0 0 0 0 0 0 0 0 0 0 0 0 0 0 0 0 0 0 0 0 0 0 0 0 0 0 0 0 0 0 0 0 0 0 0 0 0 0 0 0 0 0 0 0 0 0 0 0 0 0 0 0 0 0 0 0 0 0 0 0 0 0 0 0 0 0 0 0 0 0 0 0 0 0 0 0 0 0 0 0 0 0 0 0 0 0 0 0 0 0 0 0 0 0 0 0 0 0 0 0 0 0 0 0 0 0 0 0 0 0 0 0 0 0 0 0 0 0 0 0 0 0 0 0 0 0 0 0 0 0 0 0 0 0 0 0 0 0 0 0 0 0 0.00725925221353248 0 0 0 0 0 0 0 0 0 0 0 0 0 0 0
0.00207257163179216 0 0 0 0 0 0 0 0 0 0.0428615523836694 0.0065075970278668 0 0.00443482760767289 0 0.00951160814716109 0 0 0 0.00548601520810086 0 0 0 0 0 0 0 0 0 0.0186928975271434 0.0070382789453602 0 0 0 0 0 0 0 0 0 0 0 0 0 0 0 0.0108605241077247 0 0 0 0 0 0 0.0127163460592587 0 0 0 0 0 0.00587348637010779 0.0268432844624705 0 0 0 0 0 0 0.0168124850537708 0.0205867163923724 0 0 0 0 0 0 0 0 0.00480285408881731 0 0 0 0 0 0 0 0 0 0 0 0.00345594320931416 0 0 0 0 0 0 0 0 0 0 0 0 0 0 0.0120362655313988 0.0598639185542989 0.057946090131879 0 0 0.177881842252244 0 0.00918121054911296 0 0.0174485761479874 0 0.0494867888767803 0.026502015861284 0 0.0149045484655597 0 0 0.189587909292941 0 0 0.0445997399543028 0.0455324909911829 0 0 0 0 0 0 0 0 0 0 0 0.00306937621841545 0 0 0 0 0 0 0 0 0 0 0 0 0 0 0 0 0 0 0 0 0 0 0 0 0 0 0 0 0 0.0127520460987933 0 0 0 0 0 0 0 0 0.0056326391747146 0 0 0 0 0 0 0 0 0 0 0 0 0 0 0 0 0 0 0 0 0 0 0 0 0 0 0 0 0 0 0 0 0 0 0 0 0 0 0 0 0 0 0 0 0 0 0 0 0 0 0 0 0 0 0 0 0 0 0 0 0 0 0 0 0 0 0 0 0 0 0 0 0 0 0 0 0 0 0 0 0 0 0 0 0 0 0 0.00463860344485966 0 0.00616730562810655 0 0 0 0.005685025822781 0 0 0 0.00539080940889095 0.00994389043921281 0.0220625462044899 0 0.0167359401779986 0 0 0.00439343255016242 0 0 0 0 0 0 0 0 0 0 0 0 0 0 0 0 0 0 0 0 0 0 0 0 0 0 0 0 0 0 0 0 0 0 0 0 0 0 0
0 0 0 0 0 0 0 0 0 0 0 0 0 0 0 0 0 0 0 0 0 0 0 0 0 0 0 0 0 0 0 0 0 0 0 0 0 0 0 0 0 0 0 0 0 0 0 0 0 0 0 0 0 0 0 0 0 0 0 0 0 0 0 0 0 0 0 0 0 0.261740091693324 0 0 0 0 0 0 0 0 0 0 0 0 0 0 0 0 0 0 0 0 0 0 0 0 0 0 0 0 0 0 0 0 0 0 0 0 0 0 0 0 0.0263760390920881 0.128600074976765 0.0390969645679228 0 0 0 0 0 0 0 0 0.0803947004508634 0 0 0.148420397037419 0.315371732181617 0 0 0 0 0 0 0 0 0 0 0 0 0 0 0 0 0 0 0 0 0 0 0 0 0 0 0 0 0 0 0 0 0 0 0 0 0 0 0 0 0 0 0 0 0 0 0 0 0 0 0 0 0 0 0 0 0 0 0 0 0 0 0 0 0 0 0 0 0 0 0 0 0 0 0 0 0 0 0 0 0 0 0 0 0 0 0 0 0 0 0 0 0 0 0 0 0 0 0 0 0 0 0 0 0 0 0 0 0 0 0 0 0 0 0 0 0 0 0 0 0 0 0 0 0 0 0 0 0 0 0 0 0 0 0 0 0 0 0 0 0 0 0 0 0 0 0 0 0 0 0 0 0 0 0 0 0 0 0 0 0 0 0 0 0 0 0 0 0 0 0 0 0 0 0 0 0 0 0 0 0 0 0 0 0 0 0 0 0 0 0 0 0 0 0
0 0 0.00277124593005922 0 0 0.00549344325958642 0 0 0 0 0 0 0.119404170080027 0 0 0.00181964049526539 0 0 0 0 0 0 0.0105886468596908 0 0 0 0.00580438362454488 0 0 0.00243354606655459 0.00622696015831017 0 0 0.00979772019800527 0.0745627445778564 0 0 0 0.00231705646960513 0 0 0 0 0 0 0 0.00942290455864703 0 0.00550480807219851 0 0 0 0 0 0 0.0531229356870112 0.0335989505038262 0 0 0 0 0 0 0 0 0 0 0 0 0 0 0.0417206506524519 0 0 0 0 0 0 0 0 0 0 0 0 0 0.0029041098722605 0 0.00439639127389693 0 0 0 0 0 0 0 0 0 0 0 0 0 0 0 0 0.135458736288113 0 0 0 0 0 0 0 0 0 0 0.0288254806403042 0.0134561222720621 0 0.205891199441692 0.0419291771474951 0.007004495817301 0 0 0 0 0 0 0 0 0 0 0 0 0.00469926357286455 0 0 0 0 0 0 0 0 0 0 0 0 0 0 0 0 0 0 0 0 0 0 0 0 0 0 0 0 0 0 0 0 0 0.0923400301202011 0 0 0 0 0 0 0 0 0 0 0 0 0 0 0 0 0 0 0 0 0 0 0 0 0 0 0 0.00650534366209614 0 0 0 0 0 0 0 0 0 0 0 0 0 0.00700748714622879 0 0 0 0 0 0 0 0 0 0 0 0 0 0 0 0 0 0 0 0 0 0 0 0 0 0 0 0 0 0 0 0 0 0 0 0 0 0 0 0 0 0 0 0 0 0 0 0 0 0 0 0 0 0.0135267719722827 0.00194186176350406 0.00785979264140545 0.0276278487028713 0 0 0 0.00227108904458922 0 0 0 0.00453116399077375 0.00723382743641851 0 0 0 0 0 0 0 0 0 0 0 0 0 0 0 0 0 0 0 0 0 0 0 0 0 0 0 0 0 0 0 0 0 0 0 0 0 0 0 0 0 0 0 0 0
0 0 0 0 0 0 0 0 0 0 0 0 0.00316818894252458 0 0 0 0 0 0 0 0 0 0 0 0 0 0.0252869759745434 0 0 0.0254027854876075 0 0 0 0 0 0 0 0 0 0 0 0 0 0 0 0 0 0 0 0 0 0 0 0 0 0.0112612335740674 0 0 0 0 0 0 0 0 0 0 0 0 0 0 0 0.0229701129813944 0 0 0 0 0 0 0 0 0 0 0 0 0 0 0 0 0 0.00380230895156869 0 0 0 0 0.00489526903844336 0 0 0 0 0 0 0 0 0 0.0557360688092085 0 0.410207133924178 0 0.0271835399463484 0 0 0 0.0399866154056164 0 0.0315970695598031 0 0.0785615668131935 0.0408958769602383 0.0812318746656906 0.0585039105662911 0 0 0 0 0 0 0 0 0.00955988320949296 0 0 0 0 0 0 0 0 0 0 0 0 0 0 0 0 0 0 0 0 0 0 0 0 0 0 0 0 0 0 0 0 0 0 0 0 0 0 0.0161062805365593 0 0 0 0 0 0 0 0 0 0 0 0 0 0 0 0 0 0 0 0 0 0 0 0 0 0 0 0 0 0 0 0 0 0 0 0 0 0 0 0 0 0 0 0 0 0 0 0 0 0 0 0 0 0 0 0 0 0 0 0 0 0 0 0 0 0 0 0 0 0 0 0 0 0 0 0 0 0 0 0 0 0 0 0 0 0 0 0 0 0 0 0 0 0 0 0 0 0.0405443339600542 0 0 0 0 0.013098970693176 0 0 0 0 0 0 0 0 0 0 0 0 0 0 0 0 0 0 0 0 0 0 0 0 0 0 0 0 0 0 0 0 0 0 0 0 0 0 0 0 0 0 0 0 0 0 0 0 0 0
0 0 0 0 0 0 0 0 0 0 0 0 0 0 0 0 0 0 0 0 0 0 0 0 0 0 0.0332018060978232 0 0 0.0188326200386435 0 0 0 0 0 0 0 0 0 0 0 0 0 0 0 0 0 0 0 0 0 0 0 0 0 0 0 0 0 0 0 0 0 0 0 0 0 0 0 0 0 0 0 0 0 0 0 0 0 0 0 0 0 0 0 0 0 0 0 0 0 0 0 0 0 0 0 0 0 0 0 0 0 0 0.00875789814281446 0 0.122744997788556 0.0224992684508125 0.063017258374324 0 0 0 0.0473062050565148 0 0.032583970382873 0.173549739102581 0 0.0815322435679145 0.0566121088060523 0.0462994586889513 0.0349040251910347 0 0 0 0 0 0 0.00646865414475131 0 0 0 0 0 0 0 0 0 0 0 0 0 0 0 0 0 0 0 0 0 0 0 0 0 0 0 0 0 0 0 0 0 0 0 0 0 0 0 0.0388141496497921 0 0 0 0 0 0.0068726000468396 0 0 0 0 0 0 0 0 0 0 0 0 0 0 0 0 0 0 0 0 0 0 0 0 0 0 0 0 0 0 0 0 0 0 0 0 0 0 0 0 0 0 0 0 0 0 0 0 0 0 0 0 0 0 0 0 0 0 0 0 0 0 0 0 0 0 0 0 0 0 0 0 0 0 0 0 0 0 0 0 0 0 0 0 0 0 0 0 0 0 0 0.132123726062196 0 0.00446238080941302 0.00547694577931814 0 0.0400566424533306 0 0.00975488219289687 0 0 0 0 0.00481139564485635 0.00487290999314875 0 0 0 0 0.00444411353456197 0 0 0 0 0 0 0 0 0 0 0 0 0 0 0 0 0 0 0 0 0 0 0 0 0 0 0 0 0 0 0 0 0 0 0 0 0
0 0 0 0 0 0 0 0 0 0 0 0 0 0 0 0 0 0 0 0 0 0 0 0 0 0 0.0831170696448863 0 0 0 0 0 0 0 0 0 0 0 0 0 0 0 0 0 0 0 0 0 0 0 0 0 0 0 0 0 0 0 0 0 0 0 0 0 0 0 0 0 0 0 0 0 0 0 0 0 0 0 0 0 0 0 0 0 0 0 0 0 0 0 0 0 0 0 0 0 0 0 0 0 0 0 0 0 0 0 0 0 0.0504647151444819 0 0 0 0 0 0 0.100107836399078 0.0903449983065099 0 0.0516766346075412 0.0837615226702136 0.280160871251358 0 0 0 0 0 0 0.00950436436132611 0 0 0 0 0 0 0 0 0 0 0 0 0 0 0 0 0 0 0 0 0 0 0 0 0 0 0 0 0 0 0 0 0 0 0 0 0 0 0 0.0804851442162463 0 0 0 0 0 0.00995639194181356 0 0 0 0 0 0 0 0 0 0 0 0 0 0 0 0 0 0 0 0 0 0 0 0 0 0 0 0 0 0 0 0 0 0 0 0 0 0 0 0 0 0 0 0 0 0 0 0 0 0 0 0 0 0 0 0 0 0 0 0 0 0 0 0 0 0 0 0 0 0 0 0 0 0 0 0 0 0 0 0 0 0 0 0 0 0 0 0 0 0 0 0.125433472793855 0 0.0117602770385618 0 0 0.0121587044683664 0 0.011067997155763 0 0 0 0 0 0 0 0 0 0 0 0 0 0 0 0 0 0 0 0 0 0 0 0 0 0 0 0 0 0 0 0 0 0 0 0 0 0 0 0 0 0 0 0 0 0 0 0
0 0 0.00211627090063082 0 0 0.00386930127354143 0 0 0 0 0 0 0.0700786857287931 0 0 0.00289696942201366 0 0 0 0 0 0 0.0102014108093605 0 0 0 0.00492075906502311 0 0 0 0.00456704913716781 0 0 0.00841767464060869 0 0 0 0 0.00123314182808655 0 0 0 0 0 0 0 0 0 0 0 0 0 0 0 0 0.0582387941500553 0.0451052441430445 0 0 0 0 0 0 0 0 0 0 0 0 0 0 0.0522053147874405 0 0 0 0 0 0 0 0 0 0 0 0 0 0 0 0 0 0 0 0 0 0 0 0 0 0.00170503167787598 0 0 0 0 0 0 0.182693217960992 0 0 0 0 0 0 0 0.0111481711376275 0 0.20891396141655 0.0751944709018811 0.0237221985052971 0.0195418243362194 0 0.0510418416620777 0.0053929434568908 0 0 0 0.00883039655834515 0 0 0.00347523815842264 0 0 0 0 0 0 0 0 0.00213544896645322 0 0 0 0 0 0 0 0 0 0 0 0 0 0 0 0 0 0 0 0 0 0 0 0 0 0 0 0 0 0 0.071099861249406 0 0 0 0 0 0 0 0 0.00339811100443382 0 0 0 0 0 0 0 0 0 0 0 0 0 0 0 0 0 0 0.00368130605756384 0 0 0 0 0 0 0 0 0 0 0 0 0 0.00711450237842893 0 0 0 0 0 0 0 0 0 0 0 0 0 0 0 0 0 0 0 0 0 0 0 0 0 0 0 0 0 0 0 0 0 0 0 0 0 0 0 0 0 0 0 0 0 0 0 0 0 0 0 0 0 0.0034452301054458 0.00145467553771396 0.0169917089719225 0.0277135240565498 0 0 0 0 0 0 0 0.00264153116574821 0.00204306286200236 0 0.00277112598638589 0 0 0 0 0 0 0 0 0 0 0 0 0 0 0 0 0 0 0 0 0 0 0 0 0 0 0 0 0 0 0 0 0 0 0 0 0 0 0 0 0 0 0
0 0 0 0 0 0 0 0 0 0 0 0 0.0682315571235742 0 0 0 0 0 0 0 0 0 0 0 0 0 0.0491910895973637 0 0 0 0 0 0 0 0 0 0 0 0 0 0 0 0 0 0 0 0 0 0 0 0 0 0 0 0 0.00539315300271111 0 0 0 0 0 0 0 0 0 0 0 0 0 0 0 0 0 0 0 0 0 0 0 0 0 0 0 0 0 0 0 0 0 0 0 0 0 0 0 0 0 0 0 0 0 0 0 0 0 0 0 0 0 0 0 0 0 0 0.0865760063331922 0.110203618990557 0.0394796273566553 0.0644565377695519 0.103867066049916 0 0.0911268589832117 0 0 0 0 0 0 0 0 0 0 0 0 0 0 0 0 0 0 0 0 0 0 0 0 0 0 0 0 0 0 0 0 0 0 0 0 0 0 0 0 0 0 0 0 0 0 0.165001186934421 0 0 0 0 0 0 0 0 0.00415819840727256 0 0 0 0 0 0 0 0 0 0 0.00805681612800843 0 0 0 0 0 0 0 0 0 0 0 0 0 0 0 0 0 0 0 0 0 0 0 0 0 0 0 0 0 0 0 0 0 0 0 0 0 0 0 0 0 0 0 0 0 0 0 0 0 0 0 0 0 0 0 0 0 0 0 0 0 0 0 0 0 0 0 0 0 0 0 0 0 0 0 0 0.0046738992975799 0.144431076487139 0.0484178006527583 0.00673550688608836 0 0 0 0 0 0 0 0 0 0 0 0 0 0 0 0 0 0 0 0 0 0 0 0 0 0 0 0 0 0 0 0 0 0 0 0 0 0 0 0 0 0 0 0 0 0 0 0 0 0 0 0 0
0 0 0 0 0 0 0 0 0 0 0 0 0.102397018272911 0 0 0 0 0 0 0 0 0 0.166595470614417 0 0 0.016330253151512 0.110637537364869 0 0 0 0.0134819721868084 0 0 0 0 0 0 0 0 0 0 0 0 0 0 0 0 0 0.0841730017668014 0 0 0 0 0 0.0111526368185686 0 0 0 0 0 0 0 0 0 0 0 0 0 0 0 0 0 0 0 0 0 0 0 0 0 0 0 0 0 0 0 0 0 0 0 0 0 0 0 0 0 0 0 0 0 0 0 0 0 0.0132929724529322 0 0 0 0.0832495134287514 0 0 0 0 0 0.0117881076469398 0 0.0242582042650467 0.175717855223645 0.0089446509810259 0.0742732460814925 0 0 0 0 0 0 0 0 0 0 0 0 0 0 0 0 0 0 0 0 0 0 0 0 0 0 0 0 0 0 0 0 0 0 0 0 0 0 0 0 0 0 0 0 0 0 0 0.020328807101734 0 0 0 0 0 0.0311572540334089 0 0 0 0 0 0 0 0 0 0 0 0 0 0.00987972558181147 0 0 0 0 0 0 0 0 0 0 0 0 0 0 0 0 0 0 0 0 0 0 0 0 0 0 0 0 0 0 0 0 0 0 0 0 0 0 0 0 0 0 0 0 0 0 0 0 0 0 0 0 0 0 0 0 0 0 0 0 0 0 0 0 0 0 0 0 0 0 0 0 0 0 0 0 0 0.0197212659497415 0 0.022620507077583 0 0 0 0 0 0 0 0 0 0 0 0 0 0 0 0 0 0 0 0 0 0 0 0 0 0 0 0 0 0 0 0 0 0 0 0 0 0 0 0 0 0 0 0 0 0 0 0 0 0 0 0 0
0 0 0 0 0 0 0 0 0 0 0 0 0 0 0 0 0 0 0 0.00353243673652128 0 0 0 0 0 0 0 0 0 0 0 0 0 0 0 0 0 0 0 0 0 0 0 0 0 0 0 0 0 0 0 0 0 0.0169490206581692 0 0 0 0 0 0 0.0245817282460529 0 0 0 0 0 0 0 0 0 0 0 0 0 0 0 0 0 0 0 0 0 0 0 0 0 0 0 0 0 0 0 0 0 0 0 0 0 0 0 0 0 0 0 0.00859204603791601 0.208990292206744 0 0 0 0.0282142293881356 0 0 0.292176887409337 0.0552942019821467 0 0 0 0 0 0 0 0 0.0188101729619172 0 0.0987547170391369 0.244104267333923 0 0 0 0 0 0 0 0 0 0 0 0 0 0 0 0 0 0 0 0 0 0 0 0 0 0 0 0 0 0 0 0 0 0 0 0 0 0 0 0 0 0 0 0 0 0 0 0 0 0 0 0 0 0 0 0 0 0 0 0 0 0 0 0 0 0 0 0 0 0 0 0 0 0 0 0 0 0 0 0 0 0 0 0 0 0 0 0 0 0 0 0 0 0 0 0 0 0 0 0 0 0 0 0 0 0 0 0 0 0 0 0 0 0 0 0 0 0 0 0 0 0 0 0 0 0 0 0 0 0 0 0 0 0 0 0 0 0 0 0 0 0 0 0 0 0 0 0 0 0 0 0 0 0 0 0 0 0 0 0 0 0 0 0 0 0 0 0 0 0 0 0 0 0 0 0 0 0 0 0 0 0 0 0 0 0 0 0 0 0 0 0 0 0 0
0 0 0 0.0152253461464306 0 0 0 0 0 0 0 0 0 0 0 0 0.0906032850114602 0 0 0.0447516669484983 0.0650326936039884 0 0 0 0 0 0 0.00813786762201605 0 0 0 0 0 0 0 0 0 0 0 0 0 0 0 0 0 0 0 0 0 0 0 0 0 0 0 0 0 0 0 0.233342208081771 0 0 0 0 0 0 0 0 0 0 0 0 0 0 0 0 0 0.010517025302193 0 0 0 0 0 0 0 0 0.00182004660592697 0 0 0 0 0 0 0 0 0 0 0 0 0 0 0 0 0 0 0 0 0 0 0 0 0 0 0 0 0 0 0 0 0 0 0.0153003222951649 0 0.279143052318659 0.141192205911768 0.094934280152124 0 0 0 0 0 0 0 0 0 0 0 0 0 0 0 0 0 0 0 0 0 0 0 0 0 0 0 0 0 0 0 0 0 0 0 0 0 0 0 0 0 0 0 0 0 0 0 0 0 0 0 0 0 0 0 0 0 0 0 0 0 0 0 0 0 0 0 0 0 0 0 0 0 0 0 0 0 0 0 0 0 0 0 0 0 0 0 0 0 0 0 0 0 0 0 0 0 0 0 0 0 0 0 0 0 0 0 0 0 0 0 0 0 0 0 0 0 0 0 0 0 0 0 0 0 0 0 0 0 0 0 0 0 0 0 0 0 0 0 0 0 0 0 0 0 0 0 0 0 0 0 0 0 0 0 0 0 0 0 0 0 0 0 0 0 0 0 0 0 0 0 0 0 0 0 0 0 0 0 0 0 0 0 0 0 0 0 0 0 0 0 0 0 0 0
0 0 0 0.0177379125969313 0 0 0 0 0 0 0 0 0 0 0 0 0.0118390774061194 0 0 0.0245627383680495 0.0615223460878313 0 0 0 0 0 0 0.0393488069580295 0 0 0 0 0 0 0 0 0 0 0 0 0 0 0 0.0266547057686356 0 0 0 0 0 0 0 0 0 0.0358055698531604 0 0 0 0 0 0.14096266589938 0 0 0 0 0.0180564135852048 0 0 0 0 0 0 0 0 0 0 0 0 0.00928982872088644 0 0 0 0 0 0 0 0 0 0 0 0 0 0 0 0 0 0 0 0 0 0 0 0 0 0 0 0.197980841844528 0 0 0 0 0 0 0 0 0 0 0 0 0 0 0 0 0.282494170116774 0 0.037902487326829 0.061296989508755 0 0 0 0 0 0 0 0 0 0 0 0 0 0 0 0 0 0 0 0 0 0 0 0 0 0 0 0 0 0 0 0 0 0 0 0 0 0 0 0 0 0 0 0 0 0 0 0 0 0 0 0 0 0 0 0 0 0 0 0 0 0 0 0 0 0 0 0 0 0 0 0 0 0 0 0 0 0 0 0 0 0 0 0 0 0 0 0 0 0 0 0 0 0 0 0 0 0 0 0 0 0 0 0 0 0 0 0 0 0 0 0 0 0 0 0 0 0 0 0 0 0 0 0 0 0 0 0 0 0 0 0 0 0 0 0 0 0 0 0 0 0 0 0.00728004151000342 0.0272654044488816 0 0 0 0 0 0 0 0 0 0 0 0 0 0 0 0 0 0 0 0 0 0 0 0 0 0 0 0 0 0 0 0 0 0 0 0 0 0 0 0 0 0 0 0 0 0 0 0 0 0
0 0.0327201506865917 0.011587520060324 0.0270937552489188 0.00902825568005975 0.0209717095340049 0 0 0 0.0166784132319974 0.00777674081508093 0.0411245663415473 0 0.00755423600866799 0 0 0.121651835417177 0.00963559755533331 0.047295404001066 0.0398538036058583 0.0186192620428435 0 0 0 0 0 0 0 0 0 0 0 0 0 0 0 0 0 0 0 0 0 0 0 0 0 0 0 0 0 0 0 0 0 0 0 0 0 0 0.0146512318570954 0.00665294384980075 0 0 0 0 0 0 0.00378989490825797 0 0.0134322125660027 0 0 0 0 0 0 0 0 0 0 0 0 0 0 0 0 0 0 0 0 0 0 0 0 0 0 0 0 0 0 0 0 0 0 0 0 0 0 0 0.0205680754916917 0.0482178995009885 0.0141063309864782 0.0385728684837175 0.0572875370928757 0 0 0 0 0.0102104530817007 0 0 0.0554207295085805 0.0974130906330731 0.0258399484900593 0 0.176444598824544 0 0 0 0 0.00294882802748268 0 0 0.00285210646818125 0 0 0 0 0 0 0 0 0 0 0 0 0 0 0 0 0 0 0 0 0 0 0 0 0 0 0 0 0 0 0 0 0 0 0 0 0 0 0 0 0 0 0 0 0 0 0 0 0 0 0 0 0 0 0 0 0 0 0 0 0 0 0 0 0 0 0 0 0 0 0 0 0 0 0 0 0 0 0 0 0 0 0 0 0 0 0 0 0 0 0 0 0 0 0 0 0 0 0 0 0 0 0 0 0 0 0 0 0 0 0 0 0 0 0 0 0 0 0 0 0 0 0 0 0 0 0 0 0 0 0 0 0 0 0 0 0 0 0 0 0 0 0 0 0 0 0 0 0 0 0 0 0 0 0 0 0 0 0 0 0 0 0 0 0 0 0 0 0 0 0 0 0 0 0 0 0 0 0 0 0 0 0 0 0 0 0
0 0 0 0 0 0 0 0 0 0 0 0 0 0 0 0 0.0101799804383484 0 0 0.0259192233879926 0.0247317351714239 0 0 0 0 0 0 0.0116090770289856 0 0 0 0 0 0 0 0 0 0 0 0 0 0 0 0 0 0 0 0 0 0 0 0 0 0 0 0 0 0 0 0.0175307572505205 0 0 0 0 0 0 0 0 0 0.0968470309971524 0 0 0 0 0 0 0 0 0 0 0 0 0 0 0 0 0 0 0 0 0 0 0 0 0 0 0 0 0 0 0 0 0 0 0 0.00989998504359276 0 0 0 0 0.0186017980590414 0 0.0531089981969276 0.164167209019856 0 0 0 0 0 0 0 0.184751022137667 0.0883337666517104 0.0563585961749046 0.237960820441877 0 0 0 0 0 0 0 0 0 0 0 0 0 0 0 0 0 0 0 0 0 0 0 0 0 0 0 0 0 0 0 0 0 0 0 0 0 0 0 0 0 0 0 0 0 0 0 0 0 0 0 0 0 0 0 0 0 0 0 0 0 0 0 0 0 0 0 0 0 0 0 0 0 0 0 0 0 0 0 0 0 0 0 0 0 0 0 0 0 0 0 0 0 0 0 0 0 0 0 0 0 0 0 0 0 0 0 0 0 0 0 0 0 0 0 0 0 0 0 0 0 0 0 0 0 0 0 0 0 0 0 0 0 0 0 0 0 0 0 0 0 0 0 0 0 0 0 0 0 0 0 0 0 0 0 0 0 0 0 0 0 0 0 0 0 0 0 0 0 0 0 0 0 0 0 0 0 0 0 0 0 0 0 0 0 0 0 0 0 0 0 0 0 0 0 0
0 0 0 0 0 0 0 0 0 0 0 0 0 0 0 0 0 0 0 0 0 0 0 0 0 0.274685951967987 0 0 0 0 0 0 0 0 0 0 0 0 0 0 0 0.0267691846374 0 0 0 0 0 0.469365915882256 0 0 0 0 0 0 0 0 0 0 0 0 0 0 0 0 0 0 0 0 0 0 0 0 0 0 0.172212893278715 0 0 0 0 0 0 0 0 0 0 0 0 0 0 0 0 0 0 0 0 0 0 0 0 0 0 0 0 0 0 0 0 0 0 0 0 0 0 0 0 0 0 0 0 0 0 0 0 0 0 0 0 0 0.0569660542336423 0 0 0 0 0 0 0 0 0 0 0 0 0 0 0 0 0 0 0 0 0 0 0 0 0 0 0 0 0 0 0 0 0 0 0 0 0 0 0 0 0 0 0 0 0 0 0 0 0 0 0 0 0 0 0 0 0 0 0 0 0 0 0 0 0 0 0 0 0 0 0 0 0 0 0 0 0 0 0 0 0 0 0 0 0 0 0 0 0 0 0 0 0 0 0 0 0 0 0 0 0 0 0 0 0 0 0 0 0 0 0 0 0 0 0 0 0 0 0 0 0 0 0 0 0 0 0 0 0 0 0 0 0 0 0 0 0 0 0 0 0 0 0 0 0 0 0 0 0 0 0 0 0 0 0 0 0 0 0 0 0 0 0 0 0 0 0 0 0 0 0 0 0 0 0 0 0 0 0 0 0 0 0 0 0 0 0 0 0 0 0 0
0 0 0 0 0 0 0 0 0 0 0.0779321521154162 0 0 0.0301808635163781 0.0298454151182704 0.0794783079659304 0 0 0 0 0 0 0 0 0 0 0.018991062490021 0 0 0.011892947532684 0.271912296738668 0 0 0 0 0 0 0 0 0 0 0 0 0 0 0 0 0 0 0 0 0 0 0.0208338134420028 0 0 0 0 0 0 0 0 0 0 0 0 0 0 0 0 0 0 0 0 0 0 0 0 0 0 0 0.0169825517222928 0.00612842549387065 0 0 0 0.0124499579168131 0 0 0 0 0 0 0 0 0 0.0124275637319285 0.0420931498441276 0 0 0 0 0 0 0 0.0208766813708959 0 0.018696683930446 0.0176810896571016 0 0 0 0 0 0 0 0.00631347550908851 0.00837149312233832 0.00809456542522879 0 0 0 0 0 0 0 0 0 0 0 0 0 0 0 0 0.0933208371045495 0.145504475630578 0.0362868883473465 0 0 0 0 0 0 0 0 0 0 0 0 0 0 0 0 0.0137053022740232 0 0 0 0 0 0 0 0 0 0 0 0 0 0 0 0 0 0 0 0 0 0 0 0 0 0 0 0 0 0 0 0 0 0 0 0 0 0 0 0 0 0 0 0 0 0 0 0 0 0 0 0 0 0 0 0 0 0 0 0 0 0 0 0 0 0 0 0 0 0 0 0 0 0 0 0 0 0 0 0 0 0 0 0 0 0 0 0 0 0 0 0 0 0 0 0 0 0 0 0 0 0 0 0 0 0 0 0 0 0 0 0 0 0 0 0 0 0 0 0 0 0 0 0 0 0 0 0 0 0 0 0 0 0 0 0 0 0 0 0 0 0 0 0 0 0 0 0 0 0 0 0 0 0 0 0 0 0 0 0 0 0 0 0 0 0
0 0 0 0 0 0 0 0 0 0 0 0 0 0.00942623347365275 0 0 0 0 0 0.00357416968353704 0.0368253616369415 0 0.144128708555282 0 0.0299449476611646 0.0296013390607055 0.0480763562453421 0 0 0.0156138743259784 0 0 0 0 0 0 0 0 0.0190496045814675 0 0.04040456111731 0.00705561714323019 0 0 0.0607189388514636 0 0 0.119984246851813 0 0 0 0 0 0.0188503544945848 0 0 0 0 0 0 0 0 0 0 0 0.0278650040019743 0 0 0 0 0 0 0 0 0.177755305485788 0 0 0 0 0 0 0.0122850287186478 0 0 0 0 0 0 0 0 0 0 0 0 0 0 0 0 0 0 0 0 0 0 0 0 0.0196245924184504 0 0.0250562216411491 0 0 0 0 0 0 0.0177369203501366 0 0 0 0 0 0 0 0 0 0 0.016289406041454 0 0 0 0 0 0 0 0 0 0 0 0 0 0 0 0 0 0 0 0 0 0 0 0 0 0 0 0 0 0 0 0 0 0 0 0 0 0 0 0 0 0.0230316397133202 0.00808200290447343 0.00896928688726668 0 0 0.0167145139345168 0 0 0 0 0 0 0 0 0 0 0 0 0 0 0 0 0 0 0 0 0 0 0 0 0 0 0 0 0 0 0 0 0 0.00425706452261314 0 0 0 0 0 0 0 0 0 0 0 0 0 0 0 0 0 0.0293583516476429 0 0 0 0 0 0 0 0 0 0 0 0 0 0 0 0 0 0 0 0 0 0 0 0 0 0 0 0 0 0 0 0 0 0 0 0 0 0 0 0.00719981203727387 0 0.00908338048725169 0 0 0.00704614729667794 0 0.00639100822888964 0 0 0 0 0 0 0 0 0 0 0 0 0 0 0 0 0 0 0 0 0 0 0 0 0 0 0 0 0 0 0 0 0 0 0 0 0 0 0 0 0 0 0 0 0 0 0 0
0 0 0 0 0 0 0 0 0 0 0 0 0 0 0 0 0 0 0 0 0.0373729389466198 0 0 0 0 0 0 0.120356894469274 0 0 0 0 0 0 0 0 0 0 0 0 0 0 0 0.117195064816563 0 0.0913089414794617 0 0 0 0 0 0 0 0 0 0 0 0 0 0.0702137873022672 0.148542062981248 0 0.0301380133143016 0.0103786384603167 0.00978127524149564 0 0 0.00966690993100241 0 0 0 0 0 0 0 0 0 0.054513803618066 0.0783606729205499 0 0 0 0 0 0 0 0 0 0 0 0 0 0 0 0 0 0 0 0 0 0 0 0 0 0 0.016225376700247 0 0 0 0 0 0 0 0 0 0 0 0 0 0 0 0 0 0 0 0 0 0 0 0 0 0 0 0 0 0 0 0 0 0 0 0 0 0 0 0 0 0 0 0 0 0 0 0 0 0 0 0 0 0 0 0 0 0 0.00782939081538231 0 0 0 0.00769021563552266 0 0 0 0 0 0.00448897091995563 0 0 0 0 0.0130064682193371 0 0 0 0 0.013218550432723 0 0 0 0 0 0 0 0 0 0 0 0 0 0 0 0 0 0 0 0 0 0 0 0 0 0.011064796810991 0.0335549077150784 0 0 0 0 0 0 0 0 0.0392347749592347 0.0713399539746205 0 0 0 0 0 0 0 0 0 0 0 0 0 0 0.00451759033574093 0 0 0 0 0 0 0 0 0 0 0 0 0 0 0 0 0 0 0 0 0 0 0 0 0 0 0 0 0 0 0 0 0 0 0 0 0 0 0 0 0 0 0 0 0 0 0 0 0 0 0 0 0 0 0 0 0 0 0 0 0 0 0 0 0 0 0 0 0 0 0 0 0 0 0 0 0 0 0 0 0 0 0 0
0 0 0 0.0908471792543565 0.00446465414788671 0.00557068936565055 0.0112900239748848 0.00982232942071223 0.0301011765509352 0.0104274075053343 0.00510152393074702 0.00412919062390474 0 0 0 0 0 0 0 0 0 0 0 0 0 0 0 0 0 0.00419762383930092 0.0191629213307732 0.00206186827937409 0 0.00608648617950117 0.0119667528074845 0 0.0931176889268113 0.23358302325288 0 0 0 0 0 0 0 0 0 0 0 0 0 0 0 0 0.00535750054754446 0 0 0 0 0 0 0 0 0 0 0 0 0 0 0 0 0 0 0.0165695913412667 0 0 0 0 0 0 0 0 0 0 0 0.0209745072479537 0 0.0108628641643328 0 0 0 0 0 0.00641269001395809 0 0 0 0 0 0 0.0045570519581355 0.00397255799932204 0 0 0 0 0 0 0 0 0 0 0 0 0 0 0 0 0 0 0 0 0 0 0.00223171159915043 0 0 0 0 0 0 0.006929835940812 0 0.256948897214082 0 0 0 0 0 0 0 0 0 0 0 0 0 0 0 0 0 0 0 0 0 0 0 0 0 0 0 0 0 0 0 0 0 0 0 0 0 0 0 0 0 0 0 0 0 0 0 0 0 0 0 0 0 0 0.0221979657250758 0.00476481064515599 0 0 0 0 0 0.00767485901085834 0 0 0 0 0 0 0 0 0 0 0 0 0 0 0 0 0 0 0 0 0.0134418693138014 0 0 0 0 0 0 0 0 0 0 0 0 0 0 0 0 0 0 0 0 0 0 0 0 0 0 0 0 0 0 0 0 0 0 0 0 0 0 0 0 0 0 0 0.0576829277441123 0 0 0 0 0 0 0 0 0 0 0 0 0 0 0 0 0 0 0 0 0 0 0 0 0 0 0 0 0 0 0 0 0 0 0 0 0 0 0 0 0 0 0 0 0 0 0 0.00212117871334345 0 0 0 0 0 0 0 0 0 0 0 0.0153686414305578
0 0 0 0 0.0113220976894236 0 0 0.0400906679303607 0 0 0 0 0 0 0 0 0 0 0 0 0 0 0 0 0 0 0 0 0 0 0 0 0 0 0 0 0.00933556965232048 0 0 0 0 0 0 0 0 0 0.252069899542962 0 0 0 0.00639162956953918 0 0 0 0 0 0 0 0.0524828011686396 0 0 0 0 0 0 0 0 0 0 0 0 0 0 0.0890214878204121 0 0 0 0 0.0192149206889038 0 0 0 0 0 0 0.00392269241259476 0 0.00514638844660413 0 0 0 0 0 0 0 0 0 0 0 0 0 0 0 0 0 0 0 0 0 0 0 0 0 0 0 0 0 0 0 0 0 0 0 0 0 0 0 0 0 0 0.0123989033497042 0 0.356977835381027 0.089623644816023 0 0 0 0 0 0 0.0268068821136309 0 0 0 0 0 0 0 0 0 0 0 0 0 0.0251945794178544 0 0 0 0 0 0 0 0 0 0 0 0 0 0 0 0 0 0 0 0 0 0 0 0 0 0 0 0 0 0 0 0 0 0 0 0 0 0 0 0 0 0 0 0 0 0 0 0 0 0 0 0 0 0 0 0 0 0 0 0 0 0 0 0 0 0 0 0 0 0 0 0 0 0 0 0 0 0 0 0 0 0 0 0 0 0 0 0 0 0 0 0 0 0 0 0 0 0 0 0 0 0 0 0 0 0 0 0 0 0 0 0 0 0 0 0 0 0 0 0 0 0 0 0 0 0 0 0 0 0 0 0 0 0 0 0 0 0 0 0 0 0 0 0 0 0 0 0 0 0 0 0 0 0 0 0 0 0 0 0 0 0 0 0 0 0
0 0 0 0 0.0111899227464581 0 0 0.0174935129999647 0 0 0 0 0 0 0 0.0027978291086704 0 0 0 0 0 0 0 0 0 0 0 0 0 0 0 0 0 0 0 0 0 0 0 0 0 0 0 0 0 0 0.192199392994739 0 0 0 0.0198147813339343 0 0 0 0 0 0 0 0.0557608220325384 0 0 0 0 0 0 0 0 0 0 0 0 0 0 0.137608549304759 0 0 0 0 0.0119935082119695 0 0 0 0 0 0 0.00567302731574333 0 0 0 0 0 0 0 0 0 0 0 0 0 0 0 0 0 0 0 0 0 0 0 0 0 0 0 0 0 0 0 0 0 0 0 0 0 0 0 0 0 0 0 0 0 0.369136242473108 0 0.142610517382555 0 0 0 0 0 0 0.0337218940955593 0 0 0 0 0 0 0 0 0 0 0 0 0 0 0 0 0 0 0 0 0 0 0 0 0 0 0 0 0 0 0 0 0 0 0 0 0 0 0 0 0 0 0 0 0 0 0 0 0 0 0 0 0 0 0 0 0 0 0 0 0 0 0 0 0 0 0 0 0 0 0 0 0 0 0 0 0 0 0 0 0 0 0 0 0 0 0 0 0 0 0 0 0 0 0 0 0 0 0 0 0 0 0 0 0 0 0 0 0 0 0 0 0 0 0 0 0 0 0 0 0 0 0 0 0 0 0 0 0 0 0 0 0 0 0 0 0 0 0 0 0 0 0 0 0 0 0 0 0 0 0 0 0 0 0 0 0 0 0 0 0 0 0 0 0 0 0 0 0 0 0 0 0 0 0 0 0 0 0 0
0.00247258598721879 0 0.00243602572618037 0.00397517086184171 0.00536365786045158 0.00956874123526713 0.0108023192930857 0.0424335073040031 0.00898680128184081 0.0290711188643798 0 0.00330508901307726 0 0 0 0.00712950443103919 0 0 0 0 0 0 0 0 0 0 0 0 0 0.00993854250613088 0 0 0 0 0.0147704755098227 0 0.148071427782288 0.10073294916194 0 0 0 0 0 0 0 0 0.00727253139754719 0 0 0 0 0 0 0 0 0.00576733204267246 0.00633672668253183 0 0 0 0 0 0 0 0 0 0 0 0 0 0.00263373376854216 0 0 0.102354333406569 0 0 0 0 0.00173315475082619 0 0 0 0 0 0 0.0246210923271072 0 0.0443288731343651 0.00371416085789688 0.00410317522787576 0 0 0 0.00555025524710502 0 0 0 0 0 0 0 0 0 0 0 0 0 0 0 0 0 0 0 0 0.00413706668047537 0 0 0 0 0 0 0 0 0 0.00214009948632018 0 0 0 0 0 0.254757138639427 0.0496640216479769 0.0764232324294725 0 0 0 0 0.00172633218759695 0.000960610198357365 0 0 0 0 0 0 0 0 0 0 0 0 0 0 0 0 0 0 0 0 0 0 0 0 0 0 0 0 0 0 0 0 0 0 0 0 0 0 0 0 0 0 0 0 0 0 0 0 0 0 0 0 0 0 0 0 0 0 0 0 0 0 0 0 0 0 0 0 0 0 0 0 0 0 0 0 0 0 0 0 0 0 0 0 0 0 0 0 0 0 0 0 0 0 0 0 0 0 0 0 0 0 0 0 0 0 0 0 0 0 0 0 0 0 0 0 0 0 0 0 0 0.00271821306876811 0 0 0 0 0 0 0 0 0 0 0 0 0 0 0 0 0 0 0 0 0 0 0 0 0 0 0 0 0 0 0 0 0 0 0 0 0 0 0 0 0 0 0 0 0 0 0 0 0 0 0 0 0 0 0 0 0 0 0 0
0 0 0 0.0150770158547623 0.00658312361338273 0.00310999050476638 0 0 0 0.00606267428789513 0 0 0 0.0594171310219733 0.0221369310568896 0.0705901943476934 0 0 0 0 0.150950223272098 0 0 0 0 0 0 0 0 0.00477125472896547 0 0 0 0 0 0 0 0 0.0109484417390967 0 0 0 0.0154876233105256 0 0.0077310975459639 0 0.00537402667557015 0 0 0 0 0 0 0 0 0 0 0 0 0.00676638478299229 0.0272608817187477 0.055306156732233 0.0378849072328717 0 0 0 0 0 0.00793708519850901 0 0.0866507699259048 0 0 0.00324999157413357 0.0518836910752586 0 0 0.0171897377202095 0.129190541532412 0 0 0 0 0 0 0 0 0 0 0 0 0 0 0 0 0 0 0.0253611734031165 0 0 0 0 0 0 0 0 0 0 0 0 0 0 0 0 0 0 0 0 0 0 0 0 0 0 0 0 0 0 0 0 0 0 0 0 0 0.0224005544821751 0.014550368542697 0.0613186210715673 0.0711101503037713 0 0 0 0 0 0 0 0 0 0 0 0 0 0 0 0 0 0 0 0 0 0 0 0 0 0 0 0 0 0 0 0 0 0 0 0 0 0 0 0 0 0 0 0 0.00369925674381797 0 0 0 0 0 0 0 0 0 0 0 0 0 0 0 0 0 0 0 0 0 0 0 0 0 0 0 0 0 0 0 0 0 0 0 0 0 0 0 0 0 0 0 0 0 0 0 0 0 0 0 0 0 0 0 0 0 0 0 0 0 0 0 0 0 0 0 0 0 0 0 0 0 0 0 0 0 0 0 0 0 0 0 0 0 0 0 0 0 0 0 0 0 0 0 0 0 0 0 0 0 0 0 0 0 0 0 0 0 0 0 0 0 0 0 0 0 0 0 0 0 0 0 0 0 0 0 0 0 0 0 0 0 0 0 0 0
0 0 0 0 0 0 0 0 0 0 0 0 0 0 0 0.0146468623962003 0 0 0 0 0 0.142939500833013 0 0 0 0 0 0 0 0 0.0728982050333836 0 0 0 0 0 0 0 0 0.0231866784049265 0 0 0 0 0 0 0 0 0 0 0 0 0 0 0 0 0 0 0 0 0 0 0 0 0 0 0 0 0 0 0 0 0 0 0 0.0376963900905656 0 0 0 0 0 0 0.0224654191570992 0 0 0 0 0 0 0 0 0 0 0 0 0 0 0.0624804175222974 0.035521256821928 0 0 0 0 0 0 0 0 0 0 0 0 0 0 0 0 0 0 0 0 0 0 0 0 0 0 0 0 0.239976045705964 0 0 0 0 0 0 0.085736326899906 0 0 0.200045718985345 0.0283810618634904 0 0 0 0 0 0 0 0 0 0 0 0 0 0 0 0 0 0 0 0 0 0 0 0 0 0 0 0 0 0 0 0 0 0 0 0 0 0 0 0 0 0 0 0 0.0145364460846489 0 0 0 0 0 0 0 0 0 0 0 0 0 0 0 0 0 0 0 0 0 0 0 0 0 0 0 0 0 0 0.019489670201233 0 0 0 0 0 0 0 0 0 0 0 0 0 0 0 0 0 0 0 0 0 0 0 0 0 0 0 0 0 0 0 0 0 0 0 0 0 0 0 0 0 0 0 0 0 0 0 0 0 0 0 0 0 0 0 0 0 0 0 0 0 0 0 0 0 0 0 0 0 0 0 0 0 0 0 0 0 0 0 0 0 0 0 0 0 0 0 0 0 0 0 0 0 0 0 0 0 0 0 0 0 0 0 0 0 0
0.003549139830035 0 0 0 0 0.00565205170899773 0 0 0.00271342264567521 0.00691985539775503 0.0160949844363964 0.0095499446052897 0 0.0149578608358559 0.00364149600156819 0.0452898069816688 0 0 0 0 0 0 0 0 0 0 0 0 0 0.00524134898965879 0.042750377380947 0 0 0 0 0 0 0 0 0 0 0 0 0 0 0 0 0 0 0 0 0 0 0 0 0 0 0 0 0 0 0 0 0 0 0 0 0 0 0 0 0 0 0 0 0 0 0 0 0 0 0.106255051316934 0.0797781098214129 0.0399296725614894 0 0 0.021522268750585 0 0 0 0 0 0 0 0 0.0139837133729214 0.0486495845473754 0.157220925595716 0.222307668136998 0 0 0 0 0 0 0 0 0 0 0 0 0 0 0 0 0 0 0 0.00377386573642046 0 0 0 0 0 0 0 0 0.110398871699438 0 0 0 0 0 0 0.016431572006406 0 0 0.0177137611147165 0.00567464652573936 0 0 0 0 0 0 0 0 0 0 0 0 0 0 0 0 0 0 0 0 0 0 0 0 0 0 0 0 0 0 0 0 0 0 0 0 0 0 0 0 0 0 0 0 0 0 0 0 0 0 0 0 0 0 0 0 0 0 0 0 0 0 0 0 0 0 0 0 0 0 0 0 0 0 0 0 0 0 0 0 0 0 0 0 0 0 0 0 0 0 0 0 0 0 0 0 0 0 0 0 0 0 0 0 0 0 0 0 0 0 0 0 0 0 0 0 0 0 0 0 0 0 0 0 0 0 0 0 0 0 0 0 0 0 0 0 0 0 0 0 0 0 0 0 0 0 0 0 0 0 0 0 0 0 0 0 0 0 0 0 0 0 0 0 0 0 0 0 0 0 0 0 0 0 0 0 0 0 0 0 0 0
0.00304445808684843 0 0 0 0.00511081998645864 0.0185577790442533 0 0 0.0071665345070962 0.0221162202161581 0 0.0237951356821433 0 0.0335029108546176 0.0281831026508943 0.288212246887101 0 0 0 0 0 0.0320754439370328 0 0 0 0 0 0 0 0 0.00713192795094981 0 0 0 0 0 0 0 0.00497757532697175 0.00814243480706525 0.0125788201663246 0 0 0 0 0 0 0 0 0 0 0 0 0 0 0 0 0 0 0 0 0 0 0 0 0 0 0 0 0 0.00918808634311542 0 0 0 0 0 0 0 0 0 0 0 0 0 0 0 0.00632946702891002 0 0 0 0 0 0 0 0 0 0 0.067229179599984 0 0 0 0 0 0 0 0 0 0 0 0 0 0 0.00612282534635692 0 0 0 0 0 0 0 0 0 0 0 0 0 0 0.0415487255566001 0 0 0 0 0 0.0053065013165703 0.104500218027153 0.0890733884042949 0.0267319401101494 0 0.0857984666197196 0 0 0 0 0 0 0 0 0 0 0 0 0 0 0 0.0112307144771378 0 0 0 0 0 0 0 0 0 0 0 0 0 0 0 0 0 0 0 0 0 0 0 0 0 0 0 0 0.0126111769317948 0 0 0 0 0 0 0 0 0 0 0 0 0 0 0 0 0 0 0 0 0 0 0 0 0 0 0 0 0 0 0.00978199364212704 0.0036853577322834 0 0 0 0 0 0 0 0 0 0 0 0 0 0 0 0 0 0 0.0165112800707991 0 0 0 0 0 0 0 0 0 0 0 0 0 0 0 0 0 0 0 0 0 0 0 0 0 0 0 0 0 0 0 0 0 0 0 0 0 0 0 0 0 0 0 0 0 0 0 0 0 0 0 0 0 0 0 0 0 0 0 0.00975526868908984 0 0 0 0 0 0 0 0 0 0 0 0 0 0 0 0 0 0 0 0 0 0 0 0 0 0
0.0103078643600875 0 0 0 0.0207044692079759 0.0365991811568552 0 0 0.0168778388074587 0.0422047759849168 0 0.0259529136711295 0 0.00883377810293285 0.00729745036947957 0.310632953152226 0 0.00656628221111611 0 0 0 0 0 0 0 0 0 0 0.00374136245466544 0.00482862427060604 0.0103934635873712 0 0 0 0 0 0 0 0 0.00773504948316509 0 0 0 0 0 0 0.00409722747757175 0 0 0 0 0 0 0 0 0 0 0 0 0 0 0.00474819040399936 0 0 0 0 0 0 0 0 0.0254588038627695 0 0 0.00479324211000247 0 0 0 0.00961263642611532 0.00951826675710747 0 0 0 0 0 0 0 0 0.00776464506668155 0 0 0 0 0 0 0 0 0 0.0143100370622945 0 0 0 0 0 0 0 0 0 0 0 0 0 0 0 0 0 0 0 0 0 0 0 0 0 0 0 0 0 0 0 0 0 0 0 0.00415618302533197 0.170576805261431 0.0177873362479394 0.0120537470471373 0.120765557133249 0 0 0 0 0 0 0 0 0 0 0 0 0 0 0 0 0.00282297862844944 0 0 0 0 0 0 0 0 0 0 0 0 0 0 0 0 0 0 0 0 0 0 0 0 0 0 0 0 0.00604233176441187 0 0 0.00495344479843506 0 0 0 0 0 0 0 0 0 0 0 0 0 0 0 0 0 0 0 0 0 0 0 0 0 0 0 0.0255323032843804 0.00291786866638051 0 0 0 0 0 0 0 0 0 0 0.00521844106854616 0 0 0 0.0142768584591884 0 0 0 0 0 0 0 0 0 0 0.00620101774302005 0 0.00676148671617163 0 0 0 0 0 0 0 0 0 0 0 0 0 0 0 0 0 0 0 0 0 0 0 0 0 0 0 0 0 0 0 0 0 0 0 0 0 0 0 0 0 0 0 0 0 0 0 0 0 0 0.0038243036077664 0 0.00313028056163426 0 0 0 0 0 0 0 0 0 0 0 0 0 0 0 0 0 0 0 0 0 0 0 0
0 0 0 0 0 0 0 0 0 0 0 0 0 0 0 0 0 0 0 0 0 0 0 0 0 0 0 0 0 0 0 0 0 0.00288258239733524 0 0 0 0 0 0 0 0 0 0 0 0 0 0 0 0 0 0 0 0 0.0596051040360059 0 0 0 0 0 0 0 0 0 0 0 0 0 0 0 0 0 0 0 0 0 0 0 0 0 0 0 0 0 0 0.00363671195716855 0.000894267366714514 0 0 0.00373080096386139 0 0 0.0045523512185101 0 0 0 0 0 0 0 0.00771819385778909 0.043774199732472 0.00300360549423229 0.00651743584836355 0 0 0 0 0 0 0 0 0 0 0 0 0 0 0 0 0 0 0 0 0 0 0 0 0 0 0 0 0 0 0 0 0 0 0 0 0 0.0117289956724385 0.0420813511191424 0.0208211837922344 0.0162911631605685 0.0165701562577285 0.0126373994161618 0.032786825060025 0.0170542843170658 0.0531592040188079 0.152577675364753 0.0181475076707238 0.0046384776894525 0.0145543921168712 0.249224364448333 0.0319037806805561 0 0 0 0 0 0 0 0 0 0 0 0 0 0 0 0 0 0 0 0 0 0 0 0 0 0 0 0 0 0 0 0 0 0 0 0 0 0 0 0 0 0 0 0 0 0 0 0 0 0 0 0 0 0 0 0 0 0 0 0 0 0 0 0 0 0 0 0 0 0 0 0 0 0 0 0 0 0 0 0 0 0 0 0 0 0 0 0 0 0 0 0 0 0 0 0 0 0 0 0 0 0 0 0 0.054415984665546 0 0 0 0 0 0 0 0 0 0 0 0 0 0 0 0 0 0 0 0 0 0 0 0 0 0 0 0 0 0 0 0 0 0 0 0 0 0 0 0 0 0.0532373421664568 0.00491671053503606 0 0 0 0.0189022338842262 0.00189245515781929 0 0 0 0 0 0 0 0.0269965102852055 0 0.00345356634057445 0 0.00569318330782047
0 0 0 0 0 0 0 0 0 0 0 0 0 0 0 0.00536292811504533 0 0 0 0 0 0 0 0 0 0 0 0 0 0 0 0 0 0 0 0 0 0 0.00320568512864342 0 0 0 0 0 0 0 0.165848752837477 0 0 0 0.0564922838959017 0 0 0 0 0 0 0 0.268321414601565 0 0 0 0 0 0 0 0 0 0 0 0 0 0 0.0166369465840411 0 0 0 0 0.00373156156547706 0 0 0 0 0 0 0.0340339207849351 0 0.0163957315341482 0.0183249644252207 0.0369835050672969 0 0 0 0 0 0 0 0 0 0 0 0 0 0 0 0 0 0 0 0 0 0 0 0 0 0 0 0 0 0 0 0 0 0 0 0 0 0 0 0 0 0.0302809050497686 0.0368374086362233 0 0 0 0 0 0 0 0 0 0.0308716976108609 0.0574428580879715 0 0 0.0699228039848091 0 0 0 0 0 0.00166667352461196 0 0.0682871144454983 0.0761477027270202 0 0 0 0 0 0 0 0 0 0 0 0 0 0 0 0 0 0 0 0 0 0 0 0 0 0 0 0 0 0 0 0 0 0 0 0 0 0 0 0 0 0 0 0 0 0 0 0 0 0 0 0 0 0 0 0 0 0 0 0 0 0 0 0 0 0 0 0 0 0 0 0 0 0 0 0 0 0 0 0 0 0 0 0 0 0 0 0 0 0 0 0 0 0 0 0 0 0 0 0 0 0 0 0 0 0 0 0 0 0 0 0 0 0 0 0 0 0 0 0 0 0 0 0 0 0 0 0 0 0 0 0 0 0 0 0 0 0 0 0 0 0 0 0 0 0 0.00320514139348454 0 0 0 0 0 0 0 0 0 0 0 0 0 0 0 0 0 0
0 0 0 0 0 0 0 0 0 0 0 0 0 0 0 0 0 0 0 0 0 0 0 0 0 0 0 0 0 0 0 0 0 0 0 0 0 0 0 0 0 0 0 0 0 0 0 0 0 0 0 0 0 0 0 0 0 0 0.00761526593360713 0 0 0 0 0 0 0 0 0 0 0 0 0 0 0 0 0 0 0 0 0 0 0 0 0 0 0.00361952174945782 0 0 0.0424963417583284 0.0795502838208527 0.00522085510771514 0.0102234566465709 0.00845465995641079 0 0.0266247066876192 0 0 0 0 0 0 0.00530775576388141 0.0461554652687635 0.105190093157896 0 0 0 0 0 0 0 0 0 0 0 0 0 0 0 0 0 0 0 0 0 0 0 0 0 0 0 0 0 0 0 0 0 0 0 0.0126333987098593 0 0 0.087490220129168 0.131017584002427 0 0.0141498618119524 0 0.0232033406697517 0.0445603270014869 0.21626171973571 0.0606858192289534 0.00723348129490976 0.0155591619268098 0 0.0268640510426404 0 0 0 0 0 0 0 0 0 0 0 0 0 0 0 0 0 0 0 0 0 0 0 0 0 0 0 0 0 0 0 0 0 0 0 0 0 0 0 0 0 0 0 0 0 0 0 0 0 0 0 0 0 0 0 0 0 0 0 0 0 0 0 0 0 0 0 0 0 0 0 0 0 0 0 0 0 0 0 0 0 0 0 0 0 0 0 0 0 0 0 0 0 0 0 0 0 0 0 0 0 0 0 0 0 0.00503033357845619 0 0 0 0 0 0 0 0 0 0 0 0 0 0 0 0 0 0 0 0 0 0 0 0 0 0 0 0 0 0 0 0 0 0 0 0 0 0 0 0 0 0.00508219268751244 0 0 0 0 0 0 0 0 0 0 0 0 0 0.00301445109555749 0.00675565123370258 0 0 0
0 0 0 0 0 0 0 0 0 0 0 0 0 0 0 0 0 0 0 0 0 0 0 0 0 0 0 0 0 0 0 0 0 0 0 0 0 0 0 0 0 0 0 0 0 0 0 0 0 0 0 0 0 0 0 0 0 0 0.0257585324724246 0 0 0 0 0 0 0 0 0 0 0 0 0 0 0 0 0 0 0 0 0 0 0 0 0 0 0.00876405923136919 0 0.00258952305411684 0.00993933737471346 0.0525319934946092 0.00899291246933756 0 0.00407355555981426 0 0 0 0 0 0 0 0 0.00156267819016058 0.0529871515116844 0.00946747590594741 0 0 0 0 0 0 0 0 0 0 0 0 0 0 0 0 0 0 0 0 0 0 0 0 0 0 0 0 0 0 0 0 0 0 0 0.0417064330895873 0.0125505623941183 0.0805032671079258 0 0.284691951781307 0 0.00593520951785127 0.0749842835822849 0.0124521087133602 0.0265084606188018 0.0169482679444701 0.005762882447577 0 0.00347170513084317 0 0.21605991073903 0.0323025977453946 0 0 0 0 0 0 0 0 0 0 0 0 0 0 0 0 0 0 0 0 0 0 0 0 0 0 0 0 0 0 0 0 0 0 0 0 0 0 0 0 0 0 0 0 0 0 0 0 0 0 0 0 0 0 0 0 0 0 0 0 0 0 0 0 0 0 0 0 0 0 0 0 0 0 0 0 0 0 0 0 0 0 0 0 0 0 0 0 0 0 0 0 0 0 0 0 0 0 0 0 0 0 0 0 0.00226742767014226 0 0 0 0 0 0 0 0 0 0 0 0 0 0 0 0 0 0 0 0 0 0 0 0 0 0 0 0 0 0 0 0 0 0 0 0 0 0 0 0 0 0.00423837372659933 0.00294933852652923 0 0 0 0 0 0 0 0 0 0 0 0 0 0 0 0 0
0 0 0 0 0 0 0 0 0 0 0 0 0 0 0 0.000856704576010608 0 0 0 0 0 0 0 0 0 0 0 0 0 0 0 0.00122153654175984 0 0 0 0 0 0 0 0 0 0.000600789904317655 0 0 0 0 0 0 0 0 0 0 0 0 0 0 0 0 0.0841386240447171 0 0 0 0 0 0 0 0 0 0 0 0 0 0 0 0 0 0 0 0 0 0 0 0 0 0 0.061030440839387 0.00163396620053746 0.0118114956320676 0.0634463293985836 0.145449694603531 0.00876075013784652 0 0.00968782046451871 0 0.0137933071258742 0 0 0 0 0 0 0.00573288124615383 0.0902522069302917 0.0506737741860641 0 0 0 0 0 0 0 0 0 0 0 0 0 0 0 0 0 0 0 0 0 0 0 0 0 0 0 0 0 0 0 0 0 0 0 0.0117766663792285 0.0133273037688307 0.0687997981985794 0.162472091384043 0 0 0.00194710172683852 0.0440770098598649 0.0072103919063777 0.00893914852007548 0.033409699788132 0.00676774210739149 0.0123951667376614 0.00465397353962014 0 0.0650511455811706 0.0100824386705256 0 0 0 0 0 0 0 0 0 0 0 0 0 0 0 0 0 0 0 0 0 0 0 0 0 0 0 0 0 0 0 0 0 0 0 0 0 0 0 0 0 0 0 0 0 0 0 0 0 0 0 0 0 0 0 0 0 0 0 0 0 0 0 0 0 0 0 0 0 0 0 0 0 0 0 0 0 0 0 0 0 0 0 0 0 0 0 0 0 0 0 0 0 0 0 0 0 0 0 0 0 0 0 0 0 0 0 0 0 0 0 0 0 0 0 0 0 0 0 0 0 0 0 0 0 0 0 0 0 0 0 0 0 0 0 0 0 0 0 0 0 0 0 0 0 0 0 0 0 0 0 0 0 0 0 0 0 0 0 0 0 0 0 0 0
0 0 0 0 0 0 0 0 0 0 0 0 0 0 0 0 0 0 0 0 0 0 0 0 0 0 0 0 0 0 0 0 0.0889561712661886 0 0 0 0 0 0 0 0 0 0 0 0 0 0 0 0 0 0 0 0 0 0 0 0 0 0 0 0 0 0 0 0 0 0 0 0 0 0 0 0 0 0 0 0 0 0 0 0 0 0 0 0 0 0 0 0 0 0 0 0.00742556848955161 0 0 0 0 0 0 0 0.0412403985774946 0 0 0 0 0 0 0 0 0 0 0 0 0 0 0 0 0 0 0 0 0 0 0 0 0 0 0 0 0 0 0 0 0 0 0 0 0 0 0.0425197374436568 0 0 0 0 0 0.255893590303565 0 0 0 0 0.453191794551579 0 0 0.0491822103750372 0 0 0 0 0 0 0 0 0 0 0 0 0 0 0 0 0 0 0 0 0 0 0 0 0 0 0 0 0 0 0 0 0 0 0 0 0 0 0 0 0 0 0 0 0 0 0 0 0 0 0 0 0 0 0 0 0 0 0 0 0 0 0 0 0 0 0 0 0 0 0 0 0 0 0 0 0 0 0 0 0 0 0 0 0 0 0 0 0 0 0 0 0 0 0 0 0 0 0 0 0 0 0 0 0 0 0.012001174189218 0 0 0 0 0 0 0 0 0 0 0 0 0 0 0 0 0 0 0 0 0 0 0 0 0 0 0 0 0 0 0 0 0 0 0 0 0 0 0 0 0 0.0142692446911967 0.00467675323827924 0 0 0 0 0 0 0 0 0 0 0 0 0.0263595264040471 0 0.00428383047018607 0 0
0 0 0 0 0 0 0 0 0 0 0 0 0 0 0 0 0 0 0 0 0 0 0 0 0 0 0 0 0 0 0 0 0 0 0 0 0 0 0 0 0 0 0 0 0 0 0 0 0 0 0 0 0 0 0 0 0 0 0 0 0 0 0 0 0 0 0 0 0 0 0 0 0 0 0 0 0 0 0 0 0 0 0 0 0 0 0 0 0 0 0 0 0 0 0 0 0 0 0 0 0 0.00555097464231217 0 0 0 0 0 0 0 0 0 0 0 0 0 0 0 0 0 0 0 0 0 0 0 0 0 0 0 0 0 0 0 0 0 0 0 0 0 0.0328769527990177 0 0.026065002816074 0.0118819476731733 0.00683025065902074 0.194529683916934 0 0 0 0.117889650399042 0.057340308154298 0.457138150775089 0.0113903186470785 0 0.0114409755399795 0 0 0 0 0 0 0 0 0 0 0 0 0 0 0 0 0 0 0 0 0 0 0 0 0 0 0 0 0 0 0 0 0 0 0 0 0 0 0 0 0 0 0 0 0 0 0 0 0 0 0 0 0 0 0 0 0 0 0 0 0 0 0 0 0 0 0 0 0 0 0 0 0 0 0 0 0 0 0 0 0 0 0 0 0 0 0 0 0 0 0 0 0 0 0 0 0 0 0 0 0 0 0 0 0 0 0.0105979672125348 0 0 0 0 0 0 0 0 0 0 0 0 0 0 0 0 0 0 0 0 0 0 0 0 0 0 0 0 0 0 0 0 0 0 0 0 0 0 0 0 0 0.010660250473005 0 0 0 0 0 0 0 0 0 0 0 0 0 0.00500319758233006 0.0408043687101115 0 0 0
0 0 0 0 0 0 0 0 0 0 0 0 0 0 0 0.00368756474516272 0 0 0 0 0 0 0 0 0 0 0 0 0 0 0 0 0 0 0 0 0 0 0.00365859882500516 0 0 0 0 0 0 0 0 0 0 0 0 0 0 0 0 0 0 0 0.0945422344398201 0 0 0 0 0 0 0 0 0 0 0 0 0 0 0 0 0 0 0 0 0 0 0 0 0 0 0.0118317660903936 0.00332812170640724 0.00762636955226567 0.0122927678110497 0.0467430021702476 0 0 0.00404928905217609 0 0 0 0 0 0 0 0 0 0.0226876282581929 0 0 0 0 0 0 0 0 0 0 0 0 0 0 0 0 0 0 0 0 0 0 0 0 0 0 0 0 0 0 0 0 0 0 0 0 0.0228560755708616 0.0518742808682092 0 0.136836143082852 0.140941575449706 0 0 0 0.0596752567291854 0.0675259577365 0 0 0 0 0 0.260384414501843 0.0356430342156534 0 0 0 0 0 0 0 0 0 0 0 0 0 0 0 0 0 0 0 0 0 0 0 0 0 0 0 0 0 0 0 0 0 0 0 0 0 0 0 0 0 0 0 0 0 0 0 0 0 0 0 0 0 0 0 0 0 0 0 0 0 0 0 0 0 0 0 0 0 0 0 0 0 0 0 0 0 0 0 0 0 0 0 0 0 0 0 0 0 0 0 0 0 0 0 0 0 0 0 0 0 0 0 0 0.00453898717423904 0 0 0 0 0 0 0 0 0 0 0 0 0 0 0 0 0 0 0 0 0 0 0 0 0 0 0 0 0 0 0 0 0 0 0 0 0 0 0 0 0 0.00399789258932083 0 0 0 0 0 0 0 0 0 0 0 0 0 0.00527903943090844 0 0 0 0
0 0 0 0 0 0 0 0 0 0 0 0 0 0 0 0.0201251632141788 0 0 0 0 0 0 0 0 0 0 0 0 0 0 0 0 0 0 0 0 0 0 0.0189154102411502 0.00346820364359893 0 0 0 0 0 0 0 0 0 0 0 0 0 0 0 0 0 0 0.0530942005110403 0.007487324686821 0 0 0 0 0 0 0 0 0 0 0 0 0 0 0 0 0 0 0 0 0 0 0 0 0 0.0292055723833252 0.00574769043420424 0.0335533439628043 0.0321939904579183 0.0463571929657263 0 0 0 0.0103424689448039 0 0 0 0 0 0 0 0 0.00541967537469409 0 0 0 0 0 0 0 0 0 0 0 0 0 0 0 0 0 0 0 0 0 0 0 0 0 0 0 0 0 0 0 0 0 0 0 0 0.0700170270966243 0 0.046003983931656 0.026830813077408 0.0272236416601829 0 0 0.0704619484066193 0 0.205724965097095 0.00955198518258107 0.107194202673551 0 0 0 0.151351791574584 0.0126918252420531 0 0 0 0 0 0 0 0 0 0 0 0 0 0 0 0 0 0 0 0 0 0 0 0 0 0 0 0 0 0 0 0 0 0 0 0 0 0 0 0 0 0 0 0 0 0 0 0 0 0 0 0 0 0 0 0 0 0 0 0 0 0 0 0 0 0 0 0 0 0 0 0 0 0 0 0 0 0 0 0 0 0 0 0 0 0 0 0 0 0 0 0 0 0 0 0 0 0 0 0 0 0 0 0 0.00349844979430462 0 0 0 0 0 0 0 0 0 0 0 0 0 0 0 0 0 0 0 0 0 0 0 0 0 0 0 0 0 0 0 0 0 0 0 0 0 0 0 0 0 0.0035391294430756 0 0 0 0 0 0 0 0 0 0 0 0 0 0 0 0 0 0
0 0 0 0 0 0 0 0 0 0 0 0 0 0 0 0.00402258478416095 0 0 0 0 0 0 0 0 0 0 0 0 0 0 0 0 0 0 0 0 0 0 0.00233034837632583 0 0 0 0 0 0 0 0 0 0 0 0 0 0 0 0 0 0 0 0.0152209896411763 0.00236720299406723 0 0 0 0 0 0 0 0 0 0 0 0 0 0 0 0 0 0 0 0 0 0 0 0 0 0.00591443500348357 0 0 0.0279873887292486 0.0353949583767346 0 0 0 0 0 0 0 0 0 0 0 0.00205906959705578 0 0.0104999260617527 0 0 0 0 0 0 0 0 0 0 0 0 0 0 0 0 0 0 0 0 0 0 0 0 0 0 0 0 0 0 0 0 0 0 0 0.0316857407311709 0 0.0768633586921889 0.0496937190578437 0.0293636178879882 0 0.110392886912223 0.0693676794862382 0.178983525903133 0 0.0147479877508587 0.127104716349658 0.00649644057563487 0.00343149143249705 0 0.158150937974484 0 0 0 0 0 0 0 0 0 0 0 0 0 0 0 0 0 0 0 0 0 0 0 0 0 0 0 0 0 0 0 0 0 0 0 0 0 0 0 0 0 0 0 0 0 0 0 0 0 0 0 0 0 0 0 0 0 0 0 0 0 0 0 0 0 0 0 0 0 0 0 0 0 0 0 0 0 0 0 0 0 0 0 0 0 0 0 0 0 0 0 0 0 0 0 0 0 0 0 0 0 0 0 0 0 0.00422285102669679 0 0 0 0 0 0 0 0 0 0 0 0 0 0 0 0 0 0 0 0 0 0 0 0 0 0 0 0 0 0 0 0 0 0 0 0 0 0 0 0 0 0.00627961651898943 0 0 0 0 0 0 0 0 0 0 0 0 0 0 0.02741852613639 0 0 0
0 0 0 0 0 0 0 0 0 0 0 0 0 0 0 0 0 0 0 0 0 0 0 0 0.00671866595719071 0.00118382924237133 0 0 0 0 0 0.0169756384574093 0.00480040510022888 0 0.0240722068622589 0 0 0 0 0 0 0.00126263035442812 0 0 0 0 0 0 0.00918054772585736 0 0 0 0 0 0 0 0 0 0 0 0 0 0 0 0 0 0 0 0 0 0 0 0 0 0 0 0 0 0 0 0 0 0 0 0 0 0 0 0.00448766063320425 0.0154393718742966 0.00192639681297002 0.00249917105882932 0.00774487935993466 0 0.019741012788615 0 0 0 0 0 0.022806260776858 0.0712986312991886 0.0347238522019245 0.109658072526369 0 0 0 0 0 0 0 0 0 0 0 0 0 0 0 0 0 0 0 0 0 0 0 0 0 0 0 0 0 0 0 0 0 0 0 0.0383252167129231 0 0.144752617447651 0.0123287230826741 0.0425855017678426 0 0.0208353700483758 0 0.00322474580611253 0.00572279979344808 0 0.163245602835824 0.121209415152214 0.043679890503231 0.0287501493174806 0 0 0 0 0 0 0 0 0 0 0 0 0 0 0 0 0 0 0 0 0 0 0 0 0 0 0 0 0 0 0 0 0 0.00140160545207852 0 0.00114684304931836 0 0 0 0 0 0 0 0 0 0 0 0 0 0 0 0 0 0 0 0 0 0 0 0 0 0 0 0 0 0 0 0 0 0 0 0 0 0 0 0 0 0 0 0 0 0 0 0 0 0 0 0 0 0 0 0 0 0 0 0 0 0 0 0 0 0 0 0 0 0 0.00373239382512942 0 0 0 0 0 0 0 0 0 0 0 0 0 0 0 0 0 0 0 0 0 0 0 0 0 0 0 0 0 0 0 0 0 0 0 0 0 0 0 0 0 0.00313292676331907 0 0 0 0 0 0 0 0 0 0 0 0 0 0.00172096338483398 0.00968600202560888 0 0 0
0 0 0 0 0 0 0 0 0 0 0 0 0 0 0 0 0 0 0 0 0 0 0 0 0 0 0 0 0 0 0 0 0.00906513892729179 0 0.00198688944464118 0 0 0 0 0 0 0 0 0 0 0 0 0 0 0 0 0 0 0 0.00288201828566259 0 0 0 0.000961718707717817 0 0 0 0 0 0 0 0 0 0 0 0 0 0 0 0 0 0 0 0 0 0 0 0 0 0 0.0011387722511983 0 0.00309066278883516 0 0.00217210523884911 0 0 0.00384413368941263 0 0.0022507264614616 0 0 0 0 0 0.00774929366243581 0.0420529106436514 0.00663472057801806 0.0368599302267676 0 0 0 0 0 0 0 0 0 0 0 0 0 0 0 0 0 0 0 0 0 0 0 0 0 0 0 0 0 0 0 0 0 0 0 0.0878990672440171 0 0.0324579521102915 0.00334980603154822 0.00689318793823538 0.100031511195845 0.1327320449866 0 0.0289174682626871 0.0394116459938125 0.130445353737304 0 0.086982004119238 0.0155403471955439 0.0502042822285119 0.0139583890560777 0 0 0 0 0 0 0 0 0 0 0 0 0 0 0 0 0 0 0 0 0 0 0 0 0 0 0 0 0 0 0 0 0 0 0 0 0 0 0 0 0 0 0 0 0 0 0 0 0 0 0 0 0 0 0 0 0 0 0 0 0 0 0 0 0 0 0 0 0 0 0 0 0 0 0 0 0 0 0 0 0 0 0 0 0 0 0 0 0 0 0 0 0 0 0 0 0 0 0 0 0 0 0 0 0 0.0485899959132106 0 0 0 0 0 0 0 0 0 0 0 0 0 0 0 0 0 0 0 0 0 0 0 0 0 0 0 0 0 0 0 0 0 0 0 0 0 0 0 0 0 0.0491362978648775 0.00324787263630002 0 0 0 0.00484879524017933 0 0 0 0 0 0 0.00157723683102722 0 0.0299802468920866 0.00797504701055797 0.0020150529363424 0 0.00311737366976239
0 0 0 0 0 0 0 0 0 0 0 0 0 0 0 0 0 0 0 0 0 0 0 0 0.00296884975390167 0.0013768040733719 0 0 0 0 0 0.0122701330038765 0.0206130212875339 0.00286275050993507 0.0237682792290988 0 0 0 0 0 0 0 0 0 0 0 0 0 0.00674353015529094 0 0 0 0 0 0.00673150960242946 0 0 0 0 0 0 0 0 0 0 0 0 0 0 0 0 0 0 0 0 0 0 0 0 0 0 0 0 0 0 0 0 0 0 0.00271291443028946 0 0 0.00438317533086208 0 0.0143171066432519 0 0 0 0 0 0.0509135063554443 0.131822687944295 0.0130685989424916 0.0641095684522264 0 0 0 0 0 0 0 0 0 0 0 0 0 0 0 0 0 0 0 0 0 0 0 0 0 0 0 0 0 0 0 0 0 0 0 0.0178719759524237 0 0.00661368595350979 0 0.021581965880466 0 0.00565361853658371 0 0 0.00344350476014856 0.165571578263797 0.148693409532607 0 0.0518282002618453 0.0603729767159676 0 0 0 0 0 0 0 0 0 0 0 0 0 0 0 0 0 0 0 0 0 0 0 0 0 0 0 0 0 0 0 0 0 0.00174217738634054 0 0.000983175445707609 0 0 0 0 0 0 0 0 0 0 0 0 0 0 0 0 0 0 0 0 0 0 0 0 0 0 0 0 0 0 0 0 0 0 0 0 0 0 0 0 0 0 0 0 0 0 0 0 0 0 0 0 0 0 0 0 0 0 0 0 0 0 0 0 0 0 0 0 0 0 0.0601292655571842 0 0 0 0 0 0 0 0 0 0 0 0 0 0 0 0 0 0 0 0 0 0 0 0 0 0 0 0 0 0 0 0 0 0 0 0 0 0 0 0 0 0.0576692306582432 0.0027577975092796 0 0 0 0.0049546929576088 0 0 0 0 0 0 0 0 0.0228279736624165 0 0.0047640139181303 0 0.00387832133344197
0 0 0 0 0 0 0 0 0 0 0 0 0 0 0 0 0 0 0 0 0 0 0 0 0.00373127236737246 0 0 0 0 0 0 0.0157454877896936 0 0 0 0 0 0 0 0 0 0.00533838565152565 0 0 0 0 0 0 0 0 0 0 0 0 0 0 0 0 0 0 0 0 0 0 0 0 0 0 0 0 0 0 0 0 0 0 0 0 0 0 0 0 0 0 0 0 0 0 0.00408978418781711 0.0179310829846682 0 0 0.00990217549345879 0 0.0307885098802004 0 0 0 0 0 0.00838689309082625 0.126979076605104 0.0481089362746905 0.132875839339996 0 0 0 0 0 0 0 0 0 0 0 0 0 0 0 0 0 0 0 0 0 0 0 0 0 0 0 0 0 0 0 0 0 0 0 0.010933934338704 0.00161153903011063 0.0340508387021391 0.00825715519672878 0.0193958110601483 0 0 0 0 0.00435365030984301 0.142815840651797 0.0635870144175864 0.124054217852615 0 0.0323683060925308 0 0 0 0 0 0 0 0 0 0 0 0 0 0 0 0 0 0 0 0 0 0 0 0 0 0 0 0 0 0 0 0 0 0 0 0 0 0 0 0 0 0 0 0 0 0 0 0 0 0 0 0 0 0 0 0 0 0 0 0 0 0 0 0 0 0 0 0 0 0 0 0 0 0 0 0 0 0 0 0 0 0 0 0 0 0 0 0 0 0 0 0 0 0 0 0 0 0 0 0 0 0 0 0 0 0 0.0337625437316988 0 0 0 0 0 0 0 0 0 0 0 0 0 0 0 0 0 0 0 0 0 0 0 0 0 0 0 0 0 0 0 0 0 0 0 0 0 0 0 0 0 0.048064892074015 0.0459898426088823 0 0 0 0 0 0 0 0 0 0 0.00805282397400088 0 0.00882565577241613 0 0.00598043961906602 0 0.00401805090236477
0 0 0 0 0 0 0 0 0 0 0 0 0 0 0 0 0 0 0 0 0 0 0 0 0 0 0 0 0 0 0 0 0.167515769630572 0 0.0165817194146467 0 0 0 0 0 0 0 0 0 0 0 0 0 0 0 0 0 0 0 0.0288250883623428 0 0 0 0 0 0 0 0 0 0 0 0 0 0 0 0 0 0 0 0 0 0 0 0 0 0 0 0 0 0 0 0 0 0 0 0 0 0.0031051243618142 0 0 0 0 0 0 0 0.173339956620709 0.0570384683787645 0.00592837638354061 0.0341792890021667 0 0 0 0 0 0 0 0 0 0 0 0 0 0 0 0 0 0 0 0 0 0 0 0 0 0 0 0 0 0 0 0 0 0 0 0.0269386150533331 0 0 0 0 0.0348779343109594 0.010672822725892 0 0 0 0.0738099902201893 0.161297888688369 0.113466641345753 0.0254155888336051 0 0.00927844487484073 0.0103511333680868 0 0 0 0 0 0 0 0 0 0 0 0 0 0 0 0 0 0 0 0 0 0 0 0 0 0 0 0 0 0 0 0 0 0 0 0 0 0 0 0 0 0 0 0 0 0 0 0 0 0 0 0 0 0 0 0 0 0 0 0 0 0 0 0 0 0 0 0 0 0 0 0 0 0 0 0 0 0 0 0 0 0 0 0 0 0 0 0 0 0 0 0 0 0 0 0 0 0 0 0 0 0 0 0 0.0168513349418616 0 0 0 0 0 0 0 0 0 0 0 0 0 0 0 0 0 0 0 0 0 0 0 0 0 0 0 0 0 0 0 0 0 0 0 0 0 0 0 0 0 0.014183914646654 0 0 0 0 0.00306988464433444 0 0 0 0 0 0 0 0 0.0132720141915659 0 0 0 0
0 0 0 0 0 0 0 0 0 0 0 0 0 0 0 0.00883281225649301 0 0 0 0 0 0 0 0 0 0 0 0 0 0.00133057002110558 0 0 0 0 0 0 0 0.0057193887422037 0.0071740533730803 0 0 0 0 0 0 0 0.0116927666289936 0 0 0 0.00506221389704887 0 0 0 0.0105802418271841 0 0 0.00613962859928131 0.0419833184890186 0 0 0 0 0 0 0 0 0 0 0 0 0 0 0.00495046108797665 0 0 0 0 0 0 0 0 0 0 0 0.0238427292365893 0.00663158103144287 0.0112563664533852 0.00603981469521923 0.0381400486651575 0.00290214721009923 0 0.0114878528221825 0.0111688221190819 0 0 0 0 0 0 0 0 0.012716282338571 0.0082007399973939 0 0 0 0 0 0 0 0 0 0 0 0 0 0 0 0 0 0 0 0 0 0 0 0.00283863966300801 0 0 0 0.00776289967469605 0 0 0 0 0 0.00203151978262092 0.000362791995955169 0.165727854754909 0.0186265779889679 0.0165850635084187 0.144965891456996 0.0764791418664771 0 0 0.0957361692628064 0.0471290053689906 0.0566039082382521 0 0.0161119103943837 0 0 0.00333348887695615 0 0.0843738805359109 0 0 0 0 0 0 0 0 0 0 0 0 0 0 0 0 0 0 0 0 0 0 0 0 0 0 0 0 0 0 0 0 0 0 0 0 0 0 0 0 0 0 0 0 0 0 0 0 0 0 0 0 0 0 0 0 0 0 0 0 0 0 0 0 0 0 0 0 0 0 0 0 0 0 0 0 0 0 0 0 0 0 0 0 0 0 0 0 0 0 0 0 0 0 0 0 0 0 0 0 0 0 0 0 0.00984673778047164 0 0 0 0 0 0 0 0 0 0 0 0 0 0 0 0 0 0 0 0 0 0 0 0 0 0 0 0 0 0 0 0 0 0 0 0 0 0 0 0 0 0.00583133140141082 0.00231625779620954 0 0 0 0.00162673649587554 0 0 0 0 0 0 0 0 0.00585835366517532 0 0 0 0
0 0 0 0 0 0 0 0 0 0 0 0 0 0 0 0.00270985725685113 0 0 0 0 0 0 0 0 0 0 0 0 0 0 0 0 0 0 0 0 0 0 0 0 0 0 0 0 0 0 0.0146652669384991 0 0 0 0 0 0 0 0 0 0 0 0.0563079125610416 0 0 0 0 0 0 0 0 0 0 0 0 0 0 0 0 0 0 0 0 0 0 0 0 0 0 0.0269972303596909 0.00737015802437144 0.00836375578900123 0.0063434079222192 0.0365772899720326 0 0 0 0.0060127013299959 0 0 0 0 0 0 0 0 0 0 0 0 0 0 0 0 0 0 0 0 0 0 0 0 0 0 0 0 0 0 0 0 0 0 0 0 0 0 0 0 0 0 0 0 0 0.0942195854138759 0.0922454907566267 0 0.0962549590884276 0.0526438535641526 0 0 0.0582009071632285 0.0175516850780201 0 0 0 0 0 0.0165160332664767 0.374715838233429 0 0 0 0 0 0 0 0 0 0 0 0 0 0 0 0 0 0 0 0 0 0 0 0 0 0 0 0 0 0 0 0 0 0 0 0 0 0 0 0 0 0 0 0 0 0 0 0 0 0 0 0 0 0 0 0 0 0 0 0 0 0 0 0 0 0 0 0 0 0 0 0 0 0 0 0 0 0 0 0 0 0 0 0 0 0 0 0 0 0 0 0 0 0 0 0 0 0 0 0 0 0 0 0 0 0.0111728617807845 0 0 0 0 0 0 0 0 0 0 0 0 0 0 0 0 0 0 0 0 0 0 0 0 0 0 0 0 0 0 0 0 0 0 0 0 0 0 0 0 0 0.00939451923366203 0 0 0 0 0 0 0 0 0 0 0 0 0 0.0117366862676134 0 0 0 0
0 0 0 0 0 0 0 0 0 0 0 0 0 0 0 0 0 0 0 0 0 0 0 0 0 0 0 0 0 0 0 0 0 0 0 0 0 0 0 0 0 0 0 0 0 0 0 0 0 0 0 0 0 0 0 0 0 0 0 0 0 0 0 0 0 0 0 0 0 0 0 0 0 0 0 0 0 0 0 0 0 0 0 0 0 0 0 0 0 0 0 0 0 0 0 0 0 0 0 0 0 0 0 0 0 0 0 0 0 0 0 0 0 0 0 0 0 0 0 0 0 0 0 0 0 0 0 0 0 0 0 0 0 0 0 0 0 0 0 0 0 0 0 0 0 0 0 0 0 0 0 0 0 0 0 0 0 0 0.447527812715786 0 0 0 0 0 0 0 0 0 0 0 0 0 0 0 0 0 0 0.457843769004466 0 0 0 0 0 0 0 0 0 0 0 0 0 0 0 0 0 0 0 0 0 0 0 0 0 0 0 0 0 0 0 0 0 0 0 0 0 0 0 0 0 0 0 0 0 0 0 0 0 0 0 0 0 0 0 0 0 0 0 0 0 0 0 0 0 0 0 0 0 0 0 0 0 0 0 0 0 0 0 0 0 0 0 0 0 0 0 0 0 0 0 0 0 0 0 0 0 0 0 0 0 0 0 0 0 0 0 0 0 0 0 0 0 0 0 0.0946284182797476 0 0 0 0 0 0 0 0 0 0 0 0 0 0 0 0 0 0 0 0 0 0 0 0 0 0 0
0 0 0 0 0 0 0 0 0 0 0 0 0 0 0 0 0 0 0 0 0 0 0 0 0 0 0 0 0 0 0 0 0 0 0 0 0 0 0 0 0 0 0 0 0 0 0 0 0 0 0 0 0 0 0 0 0 0 0 0 0 0 0 0 0 0 0 0 0 0 0 0 0 0 0 0 0 0 0 0 0 0 0 0 0 0 0 0 0 0 0 0 0 0 0 0 0 0 0 0 0 0 0 0 0 0 0 0 0 0 0 0 0 0 0 0 0 0 0 0 0 0 0 0 0 0 0 0 0 0 0 0 0 0 0 0 0 0 0 0 0 0 0 0 0 0 0 0 0 0 0 0 0 0 0 0 0 0 0.0895139921909355 0.0456709347556835 0 0.092426605242144 0.0951212910420218 0 0 0.183463607748473 0 0 0 0 0 0 0 0 0 0.0558764774435291 0.215523246092722 0 0 0.0132567813764422 0 0 0 0.0392018078051595 0.0279426047537573 0 0 0 0 0 0 0 0 0 0 0 0.0430108120074333 0 0 0 0 0 0 0 0 0 0 0 0 0 0 0 0 0 0 0 0 0 0 0 0 0 0 0 0 0 0.00997080126596383 0 0 0 0 0 0 0 0 0 0 0 0 0 0 0 0 0 0 0 0 0 0 0 0 0 0 0 0 0 0 0 0 0 0 0 0 0 0 0 0 0 0 0 0 0 0 0 0 0 0 0 0 0 0 0 0 0 0 0 0 0 0 0 0.00970357973258021 0.0156430290760973 0.0192987039388923 0.0132592673656512 0 0 0 0 0.0165814956713876 0.0145349624911257 0 0 0 0 0 0 0 0 0 0 0 0 0 0 0 0 0 0 0 0 0
0 0 0 0 0 0 0 0 0 0 0 0 0 0 0 0 0 0 0 0 0 0 0 0 0 0 0 0 0 0 0 0 0 0 0 0 0 0 0 0 0 0 0 0 0 0 0 0 0 0 0 0 0 0 0 0 0 0 0 0 0 0 0 0 0 0 0 0 0 0 0 0 0 0 0 0 0 0 0 0 0 0 0 0 0 0 0 0 0 0 0 0 0 0 0 0 0 0 0 0 0 0 0 0 0 0 0 0 0 0 0 0 0 0 0 0 0 0 0 0 0 0 0 0 0 0 0 0 0 0 0 0 0 0 0 0 0 0 0 0 0 0 0 0 0 0 0 0 0 0 0 0 0 0 0 0 0.0720944922409283 0.133755080916812 0 0.0336474848356575 0.0747370258829159 0.0407730409185886 0 0 0 0.115024386279459 0.0977371725428494 0 0 0 0 0 0 0 0 0 0.0199100916585508 0.0721988761582656 0 0 0 0 0 0 0 0 0 0 0.0271266232987449 0 0 0 0 0 0 0 0 0 0 0 0 0 0 0 0 0 0 0 0 0 0 0 0 0 0 0 0 0 0 0 0 0 0 0 0 0 0 0 0 0 0 0 0 0 0 0 0 0 0 0 0 0 0 0 0 0 0 0 0 0 0 0 0 0 0 0 0 0 0 0 0 0 0 0 0 0 0 0 0 0 0 0 0 0 0 0 0 0 0 0 0 0 0 0 0 0 0 0 0 0 0.0268907068562639 0.0260229435188207 0.0366471945925278 0.0499043891780259 0 0 0 0 0.0219848756673843 0.0276418027396937 0.0420718174606139 0 0 0 0 0 0.0108881882513763 0 0.0132641535565036 0.00661712635615663 0 0 0 0 0 0 0.0129546717663723 0 0 0 0.0381078553234884
0 0 0 0 0 0 0 0 0 0 0 0 0 0 0 0 0 0 0 0 0 0 0 0 0 0 0 0 0 0 0 0 0 0 0 0 0 0 0 0 0 0 0 0 0 0 0 0 0 0 0 0 0 0 0 0 0 0 0 0 0 0 0 0 0 0 0 0 0 0 0 0 0 0 0 0 0 0 0 0 0 0 0 0 0 0 0 0 0 0 0 0 0 0 0 0 0 0 0 0 0 0 0 0 0 0 0 0 0 0 0 0 0 0 0 0 0 0 0 0 0 0 0 0 0 0 0 0 0 0 0 0 0 0 0 0 0 0 0 0 0 0 0 0 0 0 0 0 0 0 0 0 0 0 0 0 0 0.0234097283435069 0.0115422298251334 0 0.0856659561190987 0.203716446927206 0 0 0 0.0055974132822869 0 0 0 0 0 0 0 0 0 0.0683349165433544 0.0796380614902636 0 0 0 0 0 0 0.00292411354693779 0 0 0 0 0 0 0 0 0 0.0166472730201301 0.00841127470694848 0 0 0 0 0.0083188980846697 0 0 0 0 0 0 0 0 0 0 0 0 0 0 0 0 0 0 0 0.0174815192484141 0 0 0.0127943828595982 0 0 0 0.00645182529856349 0 0 0 0 0 0 0 0 0 0 0 0 0 0 0 0 0 0 0 0 0 0 0 0 0 0 0 0 0 0 0 0 0 0 0 0 0 0 0 0 0 0 0 0 0 0 0 0 0 0 0 0 0 0 0 0 0 0 0 0 0 0.199120152540256 0.00886580995824191 0.0408504111957099 0.0406764881198829 0.0532269681004968 0.0199040978615782 0 0 0 0 0 0.0061394291377559 0 0 0 0 0 0 0 0 0 0 0.0189928069182996 0 0.0612897968716669 0 0 0 0 0 0 0 0
0 0 0 0 0 0 0 0 0 0 0 0 0 0 0 0 0 0 0 0 0 0 0 0 0 0 0 0 0 0 0 0 0 0 0 0 0 0 0 0 0 0 0 0 0 0 0 0 0 0 0 0 0 0 0 0 0 0 0 0 0 0 0 0 0 0 0 0 0 0 0 0 0 0 0 0 0 0 0 0 0 0 0 0 0 0 0 0 0 0 0 0 0 0 0 0 0 0 0 0 0 0 0 0 0 0 0 0 0 0 0 0 0 0 0 0 0 0 0 0 0 0 0 0 0 0 0 0 0 0 0 0 0 0 0 0 0 0 0 0 0 0 0 0 0 0 0 0 0 0 0 0 0 0 0 0 0 0 0.0478731202081254 0.159965776242334 0 0.104938562643378 0 0 0 0 0 0 0 0 0 0 0 0 0 0 0.0426299145927914 0 0 0 0 0 0 0 0 0 0 0 0 0 0 0 0 0.0137269674052299 0.0154248339618705 0 0.0133639401680668 0 0 0.015864966988826 0 0 0 0 0 0 0 0 0 0 0 0 0 0 0 0 0 0 0 0 0 0 0 0 0 0 0 0 0 0 0 0 0 0 0 0 0 0 0 0 0 0 0 0 0 0 0 0 0 0 0 0 0 0 0 0 0 0 0 0 0 0 0 0 0 0 0 0 0 0 0 0 0 0 0 0 0 0 0 0 0 0 0 0 0 0 0 0 0.112132552005262 0 0.102537826931514 0.0587779167873297 0.124168438687703 0.140487958276492 0 0 0 0 0 0.0157120980761401 0 0 0 0 0 0 0 0 0 0 0 0 0.0323951270249365 0 0 0 0 0 0 0 0
0 0 0 0 0 0 0 0 0 0 0 0 0 0 0 0 0 0 0 0 0 0 0 0 0 0 0 0 0 0 0 0 0 0 0 0 0 0 0 0 0 0 0 0 0 0 0 0 0 0 0 0 0 0 0 0 0 0 0 0 0 0 0 0 0 0 0 0.00238872104579133 0 0 0 0 0 0 0 0 0 0 0 0 0 0 0 0 0 0 0 0 0 0 0 0 0 0 0 0 0 0 0 0 0 0 0 0 0 0 0 0 0 0 0 0.00274876425203717 0 0 0 0 0 0 0 0 0 0 0 0 0 0 0 0 0 0 0 0 0 0 0 0 0 0 0 0 0 0 0 0 0 0 0 0 0 0 0 0 0 0 0 0 0 0.0585218548814551 0.0172772581316555 0.251646387489121 0.0694194082460619 0 0 0 0 0 0 0 0 0 0 0 0 0 0 0.0172754312036518 0.16242065173783 0 0 0 0 0 0 0 0 0 0 0 0 0 0 0 0 0.0156135794266451 0.00902525308226846 0 0 0 0 0.00825286688689305 0 0 0 0 0 0 0 0 0 0 0 0 0 0 0 0 0 0 0 0.0209050048138125 0 0 0 0 0 0 0 0 0 0 0 0 0 0 0 0 0 0 0 0 0 0 0 0 0 0 0 0 0 0 0 0 0 0 0 0 0 0 0 0 0 0 0 0 0 0 0 0 0 0 0 0 0 0 0 0 0 0 0 0 0 0 0 0 0 0 0 0 0.151960308908172 0 0.0561800147845074 0 0.0442475497146111 0.0262302657349153 0 0 0 0 0 0 0 0 0 0 0 0 0 0 0 0 0.0262651787043541 0 0.0596215009562166 0 0 0 0 0 0 0 0
0 0 0 0 0 0 0 0 0 0 0 0 0 0 0 0 0 0 0 0 0 0 0 0 0 0 0 0 0 0 0 0 0 0 0 0 0 0 0 0 0 0 0 0 0 0 0 0 0 0 0 0 0 0 0 0 0 0 0 0 0 0 0 0 0 0 0 0 0 0 0 0 0 0 0 0 0 0 0 0 0 0 0 0 0 0 0 0 0 0 0 0 0 0 0 0 0 0 0 0 0 0 0 0 0 0 0 0 0 0 0 0 0 0 0 0 0 0 0 0 0 0 0 0 0 0 0 0 0 0 0 0 0 0 0 0 0 0 0 0 0 0 0 0 0 0 0 0 0 0 0 0 0 0 0 0 0 0.0463777894382963 0 0 0 0 0 0.0432121081857696 0.0687452068701731 0.131064063025906 0.0082499087534946 0 0 0 0 0 0 0 0 0.0264210186987716 0.0885719602487169 0.0100508601030926 0 0.134331604748848 0 0 0.03750056758894 0.155515280607903 0.139972149084729 0 0 0 0 0 0 0 0 0 0 0 0.0628639263512406 0 0 0 0 0 0 0 0 0 0 0 0 0 0 0 0 0 0 0.00215940724061367 0 0.00352617675283499 0 0 0 0 0 0 0 0 0.004792135749942 0 0 0 0 0 0 0 0 0 0 0 0 0 0 0 0 0 0 0 0 0 0 0 0 0 0 0 0 0 0 0 0 0 0 0 0 0 0 0 0 0 0 0 0 0 0 0 0 0 0 0 0 0 0 0 0 0 0 0 0 0 0 0 0.00267342683654727 0.00551770739352705 0.0043904298645225 0.00791222037777523 0.00454009377911607 0.00393142236195567 0 0 0.00266057780834061 0.00501995812894455 0 0 0 0 0 0 0 0 0 0 0 0 0 0 0 0 0 0 0 0 0
0 0 0 0 0 0 0 0 0 0 0 0 0 0 0 0 0 0 0 0 0 0 0 0 0 0 0 0 0 0 0 0 0 0 0 0 0 0 0 0 0 0 0 0 0 0 0 0 0 0 0 0 0 0 0 0 0 0 0 0 0 0 0 0 0 0 0 0 0 0 0 0 0 0 0 0 0 0 0 0 0 0 0 0 0 0 0 0 0 0 0 0 0 0 0 0 0 0 0 0 0 0 0 0 0 0 0 0 0 0 0 0 0 0 0 0 0 0 0 0 0 0 0 0 0 0 0 0 0 0 0 0 0 0 0 0 0 0 0 0 0 0 0 0 0 0 0 0 0 0 0 0 0 0 0 0 0 0 0 0 0 0 0.262112850228274 0 0 0 0 0 0 0 0 0 0 0 0 0.0424065132171718 0 0.136899287233696 0 0.114208184553865 0 0 0.0410243965017575 0.149332670298361 0.207518459030376 0 0 0 0 0 0 0 0 0 0 0 0 0 0 0 0 0 0 0 0 0 0 0 0 0 0 0 0 0 0 0 0 0 0 0 0 0 0 0 0 0 0 0 0 0 0 0 0 0 0 0 0 0 0 0 0 0 0 0 0 0 0 0 0 0 0 0 0 0 0 0 0 0 0 0 0 0 0 0 0 0 0 0 0 0 0 0 0 0 0 0 0 0 0 0 0 0 0 0 0 0 0 0.0464976389364998 0 0 0 0 0 0 0 0 0 0 0 0 0 0 0 0 0 0 0 0 0 0 0 0 0 0 0 0 0 0 0 0 0
0 0 0 0 0 0 0 0 0 0 0 0 0 0 0 0 0 0 0 0 0 0 0 0 0 0 0 0 0 0 0 0 0 0 0 0 0 0 0 0 0 0 0 0 0 0.00511007584853451 0 0 0 0 0 0 0 0 0 0 0 0 0 0 0 0 0 0 0 0 0 0 0 0 0 0 0 0 0 0 0 0 0 0 0 0 0 0 0 0 0 0 0 0 0 0 0 0 0 0 0 0 0 0 0 0 0 0 0 0 0 0 0 0 0 0 0 0 0 0 0 0 0 0 0 0 0 0 0 0 0 0 0 0.00459629731105756 0 0 0 0 0 0 0 0 0 0 0 0 0 0 0 0 0 0 0 0 0 0 0 0 0 0 0 0 0 0 0 0 0.159696851244639 0 0 0.324145156895033 0.0271867254695549 0 0 0 0 0 0 0 0 0.0306652321386082 0.0986422651250832 0.0120961522548542 0 0 0 0 0 0 0 0 0 0 0 0 0 0 0 0 0 0 0 0 0 0 0 0 0 0 0 0 0 0 0 0 0 0 0 0 0 0 0 0.00860991862139655 0 0 0.0516946690876934 0.0793267438271869 0 0 0 0 0 0 0 0 0 0 0 0 0 0 0 0 0 0 0 0 0 0 0 0 0 0 0 0 0 0 0 0 0 0 0 0 0 0 0 0 0 0 0 0 0 0 0 0 0 0 0 0 0 0 0.0474860138852271 0 0 0 0 0.0327568263704985 0 0 0.117987071920633 0 0 0 0 0 0 0 0 0 0 0 0 0 0 0 0 0 0 0 0 0 0 0 0 0 0 0 0 0 0 0 0 0 0 0 0
0 0 0 0 0 0 0 0 0 0 0 0 0 0 0 0 0 0 0 0 0 0 0 0 0 0 0 0 0 0 0 0 0 0 0 0 0 0 0 0 0 0 0 0 0 0 0 0 0 0 0 0 0 0 0 0 0 0 0 0 0 0 0 0 0 0 0 0 0 0 0 0 0 0 0 0 0 0 0 0 0 0 0 0 0 0 0 0 0 0 0 0 0 0 0 0 0 0 0 0 0 0 0 0 0 0 0 0 0 0 0 0 0 0 0 0 0 0 0 0 0 0 0 0 0 0 0 0 0 0 0 0 0 0 0 0 0 0 0 0 0 0 0 0 0 0 0 0 0 0 0 0 0 0 0 0 0 0.0960558505424367 0.0403036570911978 0.00571748182720069 0 0 0.140742483807689 0 0.149839802233714 0 0.0162999155592722 0 0 0 0 0 0 0 0 0.0833436964413437 0.21523887280134 0 0 0.00916920851933751 0 0 0 0.01124495696688 0.0930748876654184 0 0 0 0 0 0 0 0 0 0 0 0 0 0 0 0 0 0 0 0 0 0 0 0 0 0 0 0 0 0 0 0 0 0 0 0 0 0 0 0 0 0 0 0 0 0 0 0 0 0 0 0 0 0 0 0 0 0 0 0 0 0 0 0 0 0 0 0 0 0 0 0 0 0 0 0 0 0 0 0 0 0 0 0 0 0 0 0 0 0 0 0.0124737117482791 0 0 0 0 0.028936958332931 0 0 0.0418176867208789 0 0 0 0 0 0.00471988859238057 0.00685514402751104 0.0127971945073762 0.0131278420185874 0 0 0 0 0.00492082959932338 0.0133199309969022 0 0 0 0 0 0 0 0 0 0 0 0 0 0 0 0 0 0 0 0 0
0 0 0 0 0 0 0 0 0 0 0 0 0 0 0 0 0 0 0 0 0 0 0 0 0 0 0 0 0 0 0 0 0 0 0 0 0 0 0 0 0 0 0 0 0 0.00409156825497472 0 0 0 0 0 0 0 0 0 0 0 0 0 0 0 0 0 0 0 0 0 0 0 0 0 0 0 0 0 0 0 0 0 0 0 0 0 0 0 0 0 0 0 0 0 0 0 0 0 0 0 0 0 0 0 0 0 0 0 0 0 0 0 0 0 0 0 0 0 0 0 0 0 0 0 0 0 0 0 0 0 0 0 0 0 0 0 0 0 0 0 0 0 0 0 0 0 0 0 0 0 0 0 0 0 0 0 0 0 0 0 0 0.0949397307129636 0 0 0 0.0245597772329142 0 0.0348400083032042 0.0451875763712419 0 0 0.0234537593622363 0 0 0 0 0 0 0 0 0.0912257537460569 0.0156812149328778 0.0667574014224371 0 0 0 0 0.163113642851635 0 0 0 0.0293051664285858 0 0.00903282994067282 0 0 0 0 0 0 0 0 0 0 0 0 0 0 0 0 0 0.0686796422048701 0 0 0 0 0 0 0 0 0 0 0 0 0.0455691664427426 0 0 0 0 0 0 0 0 0 0 0 0 0 0 0 0 0 0 0 0 0 0 0 0 0 0.0124965448535884 0.0614378455781927 0 0 0 0 0 0 0 0 0 0 0 0 0 0 0 0 0 0 0 0 0 0 0 0 0 0 0 0 0 0 0 0 0 0 0 0 0 0 0 0 0 0 0 0 0.0259718885551216 0 0 0 0 0.0339833442872863 0.0105549365160898 0.0375881474691002 0 0 0 0 0 0.0305263182424092 0 0.0127652534927146 0.00425294836435218 0 0 0 0 0 0 0 0 0 0 0.0539855344337325
0 0 0 0 0 0 0 0 0 0 0 0 0.0585982040095717 0 0 0 0 0 0 0 0 0 0 0 0 0 0.00792168979156711 0 0 0 0 0 0 0 0 0 0 0 0 0 0 0 0 0 0 0 0 0.00137042519699978 0.0118432750358141 0 0 0 0 0 0 0.0227032398849196 0 0 0 0 0 0 0 0 0 0 0 0 0 0 0 0 0 0 0 0 0 0 0 0 0 0 0 0 0 0 0 0 0 0 0 0 0 0 0 0 0 0 0 0 0 0 0 0 0.0331974241351029 0 0.00565785195026177 0 0 0.00535406829158292 0 0 0.00492888550594849 0 0.0484176542630424 0.00770439859918733 0.00840465191438112 0.0157278971757926 0.0367411550817262 0.0419005373475481 0.00633371350870744 0 0 0 0 0 0 0 0 0 0 0 0 0 0 0 0 0 0 0 0 0 0 0 0 0 0 0 0 0 0 0 0 0 0 0 0 0 0 0 0 0 0 0 0 0 0 0 0 0.0170076114035064 0 0.0603350674380708 0 0 0 0 0 0 0 0 0 0 0 0 0 0 0 0.0298630154442298 0.0323685782717182 0.0550749700140398 0 0 0 0 0 0.0157824567488974 0 0 0 0 0.0205331461218721 0.0135958111818814 0 0.00167230710539162 0 0 0 0 0 0.0198664407829097 0 0 0.00720261960975619 0 0 0 0 0 0 0 0 0 0 0 0 0 0 0 0 0 0 0 0 0 0 0 0 0 0.00287775853387756 0.00072958656425504 0 0 0 0 0 0 0 0 0 0.00149523568319264 0 0 0 0 0 0 0 0 0 0.00129958449809288 0 0 0 0.0209013862913794 0.018085599040305 0.124010569547826 0.125770444727819 0.0428106639130704 0 0.0088694079801805 0.00799309662873848 0 0 0.0171024651520702 0 0 0 0 0 0 0 0 0 0 0 0 0.0379471056247655 0 0 0 0 0 0 0 0 0 0 0 0 0 0 0 0 0 0 0 0 0 0 0 0 0 0 0 0 0 0 0 0 0 0
0 0 0 0 0 0 0 0 0 0 0 0 0 0 0 0 0 0 0 0 0 0 0.00447171991557481 0 0 0 0.00517808506133757 0 0 0 0 0 0 0 0 0 0 0 0 0 0 0 0 0.0081713909764665 0 0.0210392273960543 0 0 0 0 0 0 0 0 0 0 0 0 0 0 0 0 0 0 0.0240407924744654 0 0 0 0 0 0 0 0 0 0.0110788280442132 0 0 0 0 0 0 0 0 0 0 0 0 0 0 0 0 0 0 0 0 0 0 0 0 0 0 0 0 0 0 0 0 0 0 0 0 0 0 0 0 0 0 0 0 0 0 0 0 0 0 0 0 0 0.011812886388381 0.00224345505520692 0 0 0 0 0 0 0 0 0 0 0 0 0 0 0 0 0 0 0 0 0 0 0 0 0 0 0 0 0 0 0 0 0 0 0 0 0.0090947304378662 0 0 0.0275448177266183 0.163450227706596 0.0424972205016033 0.0380402920424835 0.0491870064067745 0 0 0 0 0.00604837021467731 0.0478660210866486 0 0 0 0 0.0464211864990828 0 0 0 0 0 0.142974883510748 0 0 0 0 0 0 0 0 0 0.00785190591651887 0 0 0 0 0.018692763652288 0.036414308655407 0 0.00452539132919955 0 0.0294262554201865 0 0.015002026144602 0 0 0 0 0 0 0 0 0.0500785044326194 0 0 0 0.0897900446475479 0 0 0 0 0 0 0 0 0 0 0.00538035698877473 0 0 0 0 0 0 0 0 0 0 0 0.00952659776922169 0 0 0 0 0 0 0 0 0 0 0.00234570070958854 0 0 0 0 0 0 0 0.0377595658579791 0 0 0 0 0 0 0 0 0 0 0 0 0 0 0 0 0 0 0.0320454370312689 0 0 0 0 0 0 0 0 0 0 0 0 0 0 0 0 0 0 0 0 0 0 0 0 0 0 0 0 0 0 0 0 0 0
0 0 0 0 0 0 0 0 0 0 0 0 0 0 0 0 0 0 0 0 0 0 0 0 0 0 0 0 0 0 0 0 0 0 0.00318526028521334 0 0 0 0 0 0 0 0 0 0 0 0 0 0 0 0 0 0 0 0 0 0 0 0 0 0 0 0 0 0 0 0 0 0 0 0 0 0 0 0 0 0 0 0 0 0 0 0 0 0 0 0 0 0 0 0 0 0 0 0 0 0 0 0 0 0 0 0 0 0 0 0 0 0 0 0 0 0 0 0 0 0 0 0 0 0 0 0 0 0 0 0 0 0.00560135138824998 0 0 0 0 0 0 0 0 0 0 0 0 0 0 0 0 0 0 0 0 0 0 0 0 0 0 0 0 0 0 0 0 0 0 0 0 0 0 0.0457192697489197 0.0372205297270622 0 0.115614042751992 0.314388264943317 0 0.0125135369925931 0 0 0 0 0 0 0 0 0 0 0 0 0 0.144100217779373 0 0.0952215562955088 0 0.0192044802620505 0 0 0 0 0 0 0 0 0 0 0 0.0111080077991371 0 0 0.00808489333613337 0 0 0 0 0 0 0 0 0 0 0 0 0 0 0 0 0 0 0 0 0 0 0 0 0 0 0 0 0 0 0 0 0 0 0 0 0 0 0 0 0 0 0 0 0 0 0 0 0 0 0 0 0 0 0 0 0 0 0 0 0.0836414676462581 0 0 0 0 0 0 0 0 0 0 0 0 0 0 0 0 0 0 0.104397121044191 0 0 0 0 0 0 0 0 0 0 0 0 0 0 0 0 0 0 0 0 0 0 0 0 0 0 0 0 0 0 0 0 0 0
0 0 0 0 0 0 0 0 0 0 0 0 0 0 0 0 0 0 0 0 0 0 0 0 0 0 0 0 0 0 0 0 0 0 0 0 0 0 0.0111156175355633 0 0 0 0 0 0 0.00731035322274077 0 0 0 0 0 0 0 0 0 0 0 0 0 0 0 0 0 0 0 0 0 0 0 0 0 0 0 0 0.026999048813251 0 0 0 0 0 0 0 0 0 0 0 0 0 0 0 0 0 0 0 0 0 0 0 0 0 0 0 0 0 0 0 0 0 0 0 0 0 0 0 0 0 0 0 0 0 0 0 0 0 0 0 0 0 0.00619340648812674 0 0 0 0 0 0 0 0 0 0 0 0 0 0 0 0 0 0 0 0 0 0 0 0 0 0 0 0 0 0 0 0 0 0 0 0 0 0 0 0.220052359891745 0.115188319209832 0 0.304210737095491 0 0.0103129198799339 0 0 0 0 0 0 0 0 0 0 0 0 0 0 0 0.0029843857121223 0.0464988680934469 0 0 0 0 0 0 0 0 0 0 0 0 0.017861090465888 0 0.0193978226648816 0.0169335598028545 0 0 0 0 0 0 0 0 0 0 0 0 0 0 0 0 0 0 0.0797282633036105 0 0 0 0 0 0 0 0 0 0 0 0 0 0 0 0 0 0 0 0 0 0 0 0 0 0 0 0 0 0 0 0 0 0 0 0 0 0 0 0 0 0 0 0 0 0 0 0 0 0 0 0 0 0 0 0 0 0 0 0 0.115213247820513 0 0 0 0 0 0 0 0 0 0 0 0 0 0 0 0 0 0 0 0 0 0 0 0 0 0 0 0 0 0 0 0 0 0
0 0 0 0 0 0 0 0 0 0 0 0 0.00111549691501759 0 0 0 0 0 0 0 0 0 0 0 0 0.00619941264233771 0 0 0 0 0 0 0 0 0.00424920411192388 0 0 0 0.00789372518641281 0 0 0 0 0 0 0 0 0.00611558975430353 0 0 0 0 0 0 0 0 0 0 0 0 0 0 0 0 0 0 0 0 0 0 0 0 0 0 0.0106622088998557 0 0 0.00362376544231792 0 0 0 0 0 0 0 0 0 0 0 0 0 0 0 0 0 0 0 0 0 0 0 0 0 0 0 0 0 0 0 0 0 0 0 0 0 0 0 0 0 0 0 0 0 0 0 0 0 0 0 0 0 0 0 0 0 0 0 0 0 0 0 0 0 0 0 0 0 0 0 0 0 0 0 0 0 0 0 0 0 0 0 0 0 0 0 0 0 0.0743245784619316 0.0263153932762937 0.144069821645139 0.139921153397393 0 0 0 0 0 0 0 0 0 0 0 0 0 0 0 0 0.105347585653921 0 0.081549156821707 0 0.0193233033111836 0 0 0 0 0 0 0 0 0 0 0 0.0169541434302959 0.00191757393557349 0 0.0116287610263192 0 0 0 0 0 0 0 0 0 0 0 0 0 0 0 0 0 0 0.101336675736617 0 0 0 0 0 0 0 0 0 0 0 0 0 0 0.0016366202392941 0 0 0 0 0 0 0 0 0 0 0 0 0 0 0 0 0 0 0 0 0 0 0 0 0.00217328388259855 0.00636545592709674 0.00437135022315514 0 0 0 0 0 0 0 0 0 0 0 0 0 0 0 0 0 0 0.215067612363201 0 0 0 0 0 0 0 0 0 0 0 0 0 0 0 0 0 0 0 0 0 0 0 0 0 0 0 0 0 0 0 0 0.00360499008117572 0.00423313763493431
0 0 0 0 0 0 0 0 0 0 0 0 0 0 0 0 0 0 0 0 0 0 0 0 0 0 0 0 0 0 0 0 0 0 0 0 0 0 0 0 0 0 0 0 0 0 0 0 0 0 0 0 0 0 0 0 0 0 0 0 0 0 0 0 0 0 0 0 0 0 0 0 0 0 0 0 0 0 0 0 0 0 0 0 0 0 0 0 0 0 0 0 0 0 0 0 0 0 0 0 0 0 0 0 0 0 0 0 0 0 0 0 0 0 0 0 0 0 0 0 0 0 0 0 0 0 0 0 0 0 0 0 0 0 0 0 0 0 0 0 0 0 0 0 0 0 0 0 0 0 0 0 0 0 0 0 0 0 0 0 0 0 0 0 0 0 0 0 0.0511291255186574 0 0 0 0 0.0586480353490863 0.0681482329562007 0 0 0 0 0 0 0 0 0 0 0 0 0 0 0 0.0603121061945134 0 0 0 0 0 0 0 0 0 0.0348938317951085 0 0 0 0 0 0 0 0 0 0.296349742385909 0.041717286845863 0.220160148048779 0 0 0 0 0 0 0 0.0582606771848495 0 0 0 0 0 0 0 0 0 0 0 0 0 0 0 0 0 0 0 0 0 0 0 0 0 0 0 0 0 0 0 0 0 0 0 0 0 0 0 0 0 0 0 0 0.0369725861909624 0 0 0 0 0 0 0.0223438524379229 0.0510643750921479 0 0 0 0 0 0 0 0 0 0 0 0 0 0 0 0 0 0 0 0 0 0 0 0 0 0 0 0 0 0 0 0 0 0 0 0 0 0 0 0 0 0 0 0 0 0 0
0 0 0 0 0 0 0 0 0 0 0 0 0 0 0 0 0 0 0 0 0 0 0.0319792009491431 0 0 0 0.041323998298964 0 0 0 0 0 0 0 0 0 0 0 0 0 0 0 0 0 0 0 0 0 0 0 0 0 0 0 0 0 0 0 0 0 0 0 0 0 0.00671651654063141 0 0 0 0 0 0 0 0 0 0 0 0 0 0 0 0 0 0 0 0 0 0 0 0 0 0 0 0 0 0 0 0 0 0 0 0 0 0 0 0 0 0 0.0188311776198292 0.0661687710444408 0 0 0 0 0 0 0 0.00500070274464795 0.00653788433066031 0 0 0.0326201541410092 0 0 0 0 0 0 0 0.0144807788229667 0 0 0 0 0 0 0 0 0 0 0 0 0 0 0 0 0 0 0 0 0 0 0 0 0 0 0 0 0 0 0 0 0 0 0 0 0 0 0 0.0830839988915502 0.0156424377225999 0.0129392213695357 0 0.0737048294378686 0 0 0 0 0 0 0 0 0 0 0 0 0 0 0 0 0 0.0838120502112019 0 0 0 0 0 0 0 0 0 0 0 0 0 0 0 0 0 0 0 0.0101041986590446 0.0423843081958448 0.0130513706338437 0 0 0 0 0 0 0 0 0 0 0 0 0.0161883961111411 0 0 0 0 0 0 0 0 0 0 0 0 0 0 0 0 0 0 0 0 0 0 0 0 0 0 0 0 0 0 0 0 0 0 0 0 0 0 0 0.168380507755937 0 0.122744915133444 0 0 0.0261959943042139 0 0.0481106078319333 0.0403206455660355 0 0 0 0 0 0 0 0 0.0196773336835133 0 0 0 0 0 0 0 0 0 0 0 0 0 0 0 0 0 0 0 0 0 0 0 0 0 0 0 0 0 0 0 0 0 0 0 0 0 0
0 0 0 0 0 0 0 0 0 0 0 0 0 0 0 0 0 0 0 0 0 0 0 0 0 0 0.00362364342255702 0 0 0 0 0 0 0 0 0 0 0 0 0 0 0 0 0 0 0 0 0 0 0 0 0 0 0.0284536815279375 0 0 0 0 0 0 0 0 0 0 0.0513977604294341 0 0 0 0 0 0 0 0 0 0 0 0 0 0 0 0 0 0 0 0 0 0 0 0 0 0 0 0 0 0 0 0 0 0 0 0 0 0 0 0 0 0 0 0.00611916305357819 0 0 0 0 0 0 0 0 0 0 0 0 0 0 0 0 0 0 0 0 0.00357833410399555 0 0 0 0 0 0 0 0 0 0 0 0 0 0 0 0 0 0 0 0 0 0 0 0 0 0 0 0 0 0 0 0 0 0 0 0 0 0 0 0 0 0 0.138543232604681 0 0 0 0 0 0 0 0 0 0 0 0 0 0 0 0 0 0 0 0 0 0 0 0 0 0 0 0 0 0 0 0 0 0 0 0 0 0.246482235106554 0.220991313897017 0.10208619543014 0 0 0 0 0 0 0 0.0199203152728403 0.0213118779665411 0 0 0 0 0 0 0 0 0 0 0 0 0 0 0.0134975227121427 0 0 0 0 0 0 0 0 0 0 0 0 0 0 0 0 0 0 0 0 0 0 0 0 0 0 0 0 0 0 0 0.0398598717592964 0.018159159851514 0 0 0 0.0196262722846754 0 0 0 0 0 0 0 0 0 0.0367188350489825 0 0 0 0 0 0 0 0 0 0 0 0 0 0 0 0 0 0 0 0 0 0.0296305855281136 0 0 0 0 0 0 0 0 0 0 0 0 0 0 0
0 0 0 0 0 0 0 0 0 0 0 0 0 0 0 0 0 0 0 0 0 0 0 0 0 0 0 0 0 0 0 0 0 0 0 0 0 0 0 0 0 0 0 0 0 0 0 0 0 0 0 0 0 0 0 0 0 0 0 0 0 0 0 0 0 0 0 0 0 0 0 0 0 0 0 0 0 0 0 0 0 0 0 0 0 0 0 0 0 0 0 0 0 0 0 0 0 0 0 0 0 0 0 0 0.0103397697603878 0 0 0 0 0.00426139290335981 0 0 0 0 0 0 0 0 0 0 0 0 0 0 0 0 0 0 0 0 0 0 0 0 0 0 0 0 0 0 0 0 0 0 0 0 0 0 0 0 0 0 0 0 0 0 0 0.0280189831408791 0 0.0668512519974289 0 0.0136814197029206 0.0271731884332087 0.00719019632468066 0.0135763607241656 0.0798219285168488 0 0 0 0 0 0 0 0 0 0 0.257342555621342 0 0 0.0152122230509771 0.0050449839096747 0 0 0.00475465219326919 0 0 0 0 0 0.00225569781447039 0 0 0 0.0228266578993804 0 0 0 0 0 0 0 0 0 0 0 0 0 0 0.00384337341601541 0.0432234013589939 0 0 0 0.0115304108622932 0 0 0 0 0.00635373681890948 0 0 0 0.141849630448529 0 0 0 0 0 0 0 0 0 0 0 0 0 0 0 0 0.00196423085117397 0 0 0 0 0 0 0 0 0 0 0 0 0 0 0 0 0 0 0 0 0 0 0 0.00760673513404527 0.00242341388596991 0 0 0 0 0 0 0 0 0 0.0105796654193039 0.0128979767544827 0.0992963713384627 0 0.0512198030868854 0 0 0 0 0 0 0 0 0 0 0.00740555739228204 0 0.0157010324929189 0 0 0 0 0 0 0 0 0 0 0 0 0 0.0257533987467415 0 0 0 0 0 0 0 0 0 0 0 0 0 0 0
0 0 0 0 0 0 0 0 0 0 0 0 0 0 0 0 0 0 0 0 0.000791474564128216 0 0 0 0 0 0 0 0 0 0 0 0 0 0 0 0 0 0 0 0 0 0 0 0 0 0 0 0 0 0 0 0 0 0 0 0 0 0 0 0 0 0 0 0 0 0 0 0 0 0 0 0 0 0 0 0 0 0 0 0 0 0 0 0 0 0 0 0 0 0 0 0 0 0 0 0 0 0 0 0 0 0 0 0 0 0.00167350819443599 0 0 0.00177571245220779 0 0 0.00241160391754034 0 0 0 0 0 0.00194512182822754 0.00116966885327608 0 0 0 0 0 0 0 0 0 0 0 0 0 0 0 0 0 0 0 0 0 0 0 0 0 0 0 0 0 0 0 0 0 0 0 0 0 0.0675446494548296 0.00417590615247825 0.048692384097649 0.0139584119144004 0.0803927714199518 0.0569325689400351 0 0.0272944049523363 0.128837903497834 0 0 0 0 0 0 0 0 0 0.160836677035528 0 0.0020514145715471 0 0.0261881676695451 0 0 0 0.0153537183658339 0.00626102909089202 0 0 0 0 0 0 0 0 0 0 0 0.00684653590614939 0 0 0 0 0 0 0 0 0 0 0 0 0.00406391524826112 0 0 0 0.00366923146858146 0 0 0 0 0.00392321161531069 0 0 0 0.0522564401596849 0 0 0 0 0.00614205372748555 0 0 0 0 0 0 0 0 0 0 0 0 0 0 0 0 0 0 0 0 0 0 0 0 0 0 0 0 0 0 0 0 0 0 0 0 0.00351716012472765 0.00233568282731207 0 0 0 0.00352980067277537 0.00367633105916928 0 0 0 0.00517004546842438 0.0105922842725499 0.0793733252888793 0.0042768182626519 0.0232643566780169 0.0246113131122806 0.0272347744825162 0.0334483643919561 0 0 0.0386232795791214 0 0 0 0 0 0.00792267043565405 0 0.00378428297652072 0 0 0 0 0 0 0 0 0 0 0 0 0.00345102526929493 0 0 0 0 0 0 0 0 0 0 0 0 0 0 0
0 0 0 0 0 0 0 0 0 0 0 0 0 0 0 0 0 0 0 0 0 0 0 0 0 0 0 0 0 0 0 0 0 0 0 0 0 0 0 0 0 0 0 0 0 0 0 0 0 0 0 0 0 0 0 0 0 0 0 0 0 0 0 0 0 0 0 0 0 0 0 0 0 0 0 0 0 0 0 0 0 0 0 0 0 0 0 0 0 0 0 0 0 0 0 0 0 0 0 0 0 0 0 0 0 0 0 0 0 0 0 0 0 0 0 0 0 0 0 0 0 0 0 0 0 0 0 0 0 0 0 0 0 0 0 0 0 0 0 0 0 0 0 0 0 0 0 0 0 0 0 0 0 0 0 0 0.0848495833840029 0 0.0830578695063579 0 0 0 0.0354356685886076 0.0795711677985097 0.0183582262484737 0 0.108038758618616 0 0 0 0 0 0 0 0 0 0.0112519116903906 0 0.0240042849479802 0 0.0721207327972693 0 0 0 0 0 0 0 0 0 0 0 0 0 0.0197765859986695 0 0 0 0 0.0500567417780721 0 0 0 0 0 0 0 0 0.0812893802209012 0 0 0 0 0 0 0 0 0 0 0 0 0 0 0 0 0 0 0 0 0 0 0 0 0 0 0 0 0 0 0 0 0 0 0 0 0 0 0.0216902296728378 0 0 0 0 0 0 0 0 0 0 0 0 0 0 0 0 0 0 0 0 0 0 0 0 0 0 0 0 0 0 0 0 0 0 0 0 0 0 0 0 0 0 0.0621503133203222 0 0 0 0 0 0 0 0.0617622792536758 0.123337682353801 0.0351596871882985 0 0 0 0 0 0 0 0 0 0 0 0 0 0 0 0.0119499243173094 0 0 0 0.0161389723159051
0 0 0 0 0 0 0 0 0 0 0 0 0 0 0 0 0 0 0 0 0 0 0 0 0 0 0 0 0 0 0 0 0 0 0 0 0 0 0 0 0 0 0 0 0 0 0 0 0 0 0 0 0 0 0 0 0 0 0 0 0 0 0 0 0 0 0 0 0 0 0 0 0 0 0 0 0 0 0 0 0 0 0 0 0 0 0 0 0 0 0 0 0 0 0 0 0 0 0 0 0 0 0 0 0 0 0 0 0 0 0 0 0 0 0 0 0 0 0 0 0 0 0 0 0 0 0 0 0 0 0 0 0 0 0 0 0 0 0 0 0 0 0 0 0 0 0 0 0 0 0 0 0 0 0 0 0 0 0 0 0 0 0 0 0 0 0.0205928406909538 0 0.0204831880373642 0 0 0 0 0 0 0 0 0.0266172510443884 0 0.0320957159974825 0.0234667300205249 0 0 0 0.051828209636667 0 0 0 0.0300454263237127 0 0.0133785477871272 0 0 0 0 0 0 0 0 0.0254850129039393 0 0 0 0 0 0 0 0 0.169785649461105 0 0 0 0 0 0 0 0 0.00579754029259205 0 0 0 0 0 0 0 0 0 0 0 0 0 0 0 0 0 0 0 0.00925357401011568 0 0 0.0306495281299517 0 0.0679142827899823 0 0.11674959770113 0 0 0 0.152007455466052 0 0 0 0 0 0 0 0 0 0 0 0 0 0 0 0 0 0 0 0 0 0 0 0 0 0 0 0 0 0 0 0 0 0 0 0 0 0 0 0 0 0 0 0 0 0 0 0 0.100193442417465 0 0 0.031013804770873 0 0 0 0 0 0.0182140483909517 0 0.0143065713268097 0 0 0 0 0 0 0 0 0 0 0 0.0401215828008123
0 0 0 0 0 0 0 0 0 0 0 0 0 0 0 0 0 0 0 0 0 0 0.00165446097524598 0 0 0 0 0 0 0 0 0 0 0 0 0 0 0 0 0 0 0 0 0 0 0.0352858527711745 0 0 0 0 0 0 0 0 0 0 0 0 0 0 0.00319373609283899 0 0 0 0 0 0 0 0 0 0 0 0 0 0 0 0 0 0 0 0 0 0 0 0 0 0 0 0 0 0 0 0 0 0 0 0 0 0 0 0 0 0 0 0 0 0 0 0 0 0 0 0 0 0 0 0 0 0 0 0 0 0 0 0 0 0 0 0 0.0035763009956448 0 0 0 0 0 0 0 0 0 0 0 0 0 0 0 0 0 0 0 0 0 0 0 0 0 0 0 0.00703264784336236 0 0 0 0 0.146159372991742 0.0204862674479046 0 0.00929049242426112 0.0243990329402196 0 0.0451152274873275 0 0 0 0 0 0 0.0160934854242992 0.0443291145830441 0 0.00893271969852771 0 0.0366721823239876 0.0490724942836354 0.0471740361476572 0.117669895419208 0.24225231294478 0 0 0 0 0 0.016473598260054 0 0 0 0 0 0.0178293427051158 0 0 0 0 0 0 0 0 0 0 0 0.0160992069978758 0 0 0 0.00287591406801797 0 0 0 0 0.00155249459294627 0 0 0 0.019671689882637 0 0 0 0.00588485874475423 0 0 0 0 0 0 0 0 0 0 0.00932775914365593 0 0 0 0 0 0 0 0 0 0 0.00354557350306658 0.0204460838984722 0 0 0 0 0 0 0 0 0 0 0 0 0 0 0 0 0 0 0 0 0 0 0 0 0 0 0 0 0 0 0 0 0 0 0 0 0 0 0 0 0 0 0 0 0 0.0174279064334495 0.00271931891090652 0.00775662006418752 0 0 0 0 0 0 0 0 0 0 0 0 0 0 0 0 0 0 0 0 0 0 0 0
0 0 0 0 0 0 0 0 0 0 0 0 0 0 0 0 0 0 0 0 0 0 0 0 0 0 0 0 0 0 0 0 0 0 0 0 0 0 0 0 0 0 0 0 0 0 0 0 0 0 0 0 0 0 0 0 0 0 0 0 0 0 0 0 0 0 0 0 0 0 0 0 0 0 0 0 0 0 0 0 0 0 0.0284390505045966 0 0 0 0 0 0 0 0 0 0 0 0 0 0 0 0 0 0 0 0 0 0 0 0 0 0 0 0 0 0 0 0 0 0 0 0 0 0 0 0 0 0 0 0 0 0 0 0 0 0 0 0 0 0 0 0 0 0 0 0 0 0 0 0 0 0 0 0 0 0 0 0 0 0 0 0 0 0 0 0 0 0 0 0 0 0 0 0 0 0 0 0 0.0544191665768921 0 0.226937293208037 0.0665922807327659 0.373913744709014 0 0 0 0.0734799747879477 0.176218489480746 0 0 0 0 0 0 0 0 0 0 0 0 0 0 0 0 0 0 0 0 0 0 0 0 0 0 0 0 0 0 0 0 0 0 0 0 0 0 0 0 0 0 0 0 0 0 0 0 0 0 0 0 0 0 0 0 0 0 0 0 0 0 0 0 0 0 0 0 0 0 0 0 0 0 0 0 0 0 0 0 0 0 0 0 0 0 0 0 0 0 0 0 0 0 0 0 0 0 0 0 0 0 0 0 0 0 0 0 0 0 0 0 0 0 0 0 0 0 0 0 0 0 0 0 0 0 0 0 0 0 0 0 0 0 0 0
0 0 0 0 0 0 0 0 0 0 0 0 0 0 0 0 0 0 0 0 0 0 0 0 0 0 0 0 0 0 0 0 0 0 0 0 0 0 0 0 0 0 0 0 0 0 0 0 0 0 0 0 0 0 0 0 0 0 0 0 0 0 0 0 0 0 0 0 0 0 0 0 0 0 0 0 0 0 0 0 0 0 0 0 0 0 0 0 0 0 0 0 0 0 0 0 0 0 0 0 0 0 0 0 0 0 0 0 0 0 0 0 0 0 0 0 0 0 0 0 0 0 0 0 0 0 0 0 0 0 0 0 0 0 0 0 0 0 0 0 0 0 0 0 0 0 0 0 0 0 0 0 0 0 0 0 0 0 0 0 0 0 0 0 0 0 0 0 0 0 0 0 0 0 0 0 0 0 0 0.392495343721462 0 0 0 0.326186937865704 0.281317718412834 0 0 0 0 0 0 0 0 0 0 0 0 0 0 0 0 0 0 0 0 0 0 0 0 0 0 0 0 0 0 0 0 0 0 0 0 0 0 0 0 0 0 0 0 0 0 0 0 0 0 0 0 0 0 0 0 0 0 0 0 0 0 0 0 0 0 0 0 0 0 0 0 0 0 0 0 0 0 0 0 0 0 0 0 0 0 0 0 0 0 0 0 0 0 0 0 0 0 0 0 0 0 0 0 0 0 0 0 0 0 0 0 0 0 0 0 0 0 0 0 0 0 0 0 0 0 0 0 0 0 0 0 0 0 0 0
0 0 0 0 0 0 0 0 0 0 0 0 0 0 0 0 0 0 0 0 0 0 0 0 0 0 0 0 0 0 0 0 0 0 0 0 0 0 0 0 0 0 0 0 0 0 0 0 0 0 0 0 0 0 0 0 0 0 0 0 0 0 0 0 0 0 0 0 0 0 0 0 0 0 0 0 0 0 0 0 0 0 0 0 0 0 0 0 0 0 0 0 0 0 0 0 0 0 0 0 0 0 0 0 0 0 0 0 0 0 0 0 0 0 0 0 0 0 0 0 0 0 0 0 0 0 0 0 0 0 0 0 0 0 0 0 0 0 0 0 0 0 0 0 0 0 0 0 0 0 0 0 0 0 0 0 0 0 0 0 0 0 0.102510005740884 0.0184879074973159 0 0 0 0 0 0 0 0 0 0 0 0 0 0 0 0.118517637005743 0 0 0 0.380893684959002 0.0274538475993977 0 0 0 0 0 0 0 0 0 0 0 0 0 0 0 0 0 0 0 0 0 0 0 0 0 0 0 0 0 0 0 0 0 0 0 0 0 0 0 0 0 0 0 0 0 0 0 0 0 0 0 0 0 0 0 0 0 0 0 0 0 0 0 0 0 0 0 0 0 0 0 0 0 0 0 0 0 0 0 0 0 0 0 0 0 0 0 0 0 0 0 0 0 0 0 0 0 0 0 0 0 0 0.0175146705126577 0 0 0 0 0 0 0.258002815923481 0 0.0766194307615182 0 0 0 0 0 0 0 0 0 0 0 0 0 0 0 0 0 0 0 0 0 0 0 0
0 0 0 0 0 0 0 0 0 0 0 0 0 0 0 0.00272086334488647 0 0 0 0 0 0 0 0 0 0 0 0 0 0 0 0 0 0 0 0 0 0 0 0 0.00403006776003729 0 0 0 0 0 0 0 0 0 0 0.00316219896669997 0 0 0 0 0 0 0 0 0 0.00366263678414741 0 0 0 0 0 0 0 0 0 0 0 0 0 0 0 0 0 0 0 0 0 0 0 0 0 0 0 0 0 0 0 0 0 0 0 0 0 0 0 0 0 0 0 0 0 0 0 0 0 0 0 0 0 0 0 0 0 0 0 0 0 0 0 0 0 0 0 0 0 0 0 0 0.00191696400049422 0.0019681202043753 0 0.00383469021331468 0.00130531602743969 0 0 0 0 0 0 0 0 0 0 0 0 0 0 0 0 0 0 0.0174054514486641 0 0.00253289365649922 0 0 0.141618489214471 0.0224191354793525 0 0.00953593105445103 0 0 0 0 0 0 0 0 0 0.00420992733810047 0.0217518367168721 0 0 0.0984835710372136 0.00603160294288567 0.0341325401894138 0.126888494378168 0 0.0226508906519775 0.00208291013785044 0 0 0 0 0 0 0 0 0 0 0.0219999906164504 0 0 0 0 0 0 0 0 0 0 0 0 0 0 0 0 0 0 0.0711450532828631 0 0 0 0 0 0 0 0 0 0 0.0109996468100846 0 0 0 0 0 0 0 0 0 0 0 0 0 0 0.0351523622948233 0 0.00542573608241149 0 0 0 0 0 0 0 0 0 0 0 0 0 0 0 0 0 0 0 0 0 0 0 0 0 0 0 0 0 0 0 0 0 0 0 0 0 0 0 0 0 0 0 0.0109231143085952 0 0 0 0.0119325653561418 0.00812904918334748 0.00596841101937941 0.161427546981005 0.00782147075060689 0.108875822195767 0.00540293887198119 0 0 0 0 0 0 0 0 0 0 0 0 0 0.0024517606992288 0 0 0 0 0 0 0 0 0
0 0 0 0 0 0 0 0 0 0 0 0 0 0 0 0 0 0 0 0 0 0 0 0 0 0 0 0 0 0 0 0 0 0 0 0 0 0 0 0 0 0 0 0 0 0.0369507469871964 0 0 0 0 0 0 0 0 0 0 0 0 0 0 0.0039919057192989 0 0 0 0 0 0 0 0 0 0 0 0 0 0 0 0 0 0 0 0 0 0 0 0 0 0 0 0 0 0 0 0 0 0 0 0 0 0 0 0 0 0 0 0 0 0 0 0 0 0 0 0 0 0 0 0 0 0 0 0 0 0 0 0 0 0 0 0 0.00342236988356776 0 0 0 0 0 0 0 0 0 0 0 0 0 0 0 0 0 0 0 0 0 0 0 0 0 0 0 0.0139577719424032 0 0 0 0 0.143403097662252 0.0350502223634132 0 0.0887989516707263 0.0561347652627436 0 0.0411984136727714 0 0 0 0 0 0 0 0.00997925452040365 0 0.0135822361882482 0.228105819841189 0.0162736598181873 0.033118384526174 0.0102894391627753 0.0254832782813984 0 0 0 0 0 0 0.0183760256451263 0 0 0 0 0 0 0 0 0 0 0 0 0 0 0 0 0 0.0247285059905744 0 0 0 0 0 0 0 0 0 0 0 0.0231526767962168 0.111738642904877 0 0 0 0.00699701413758495 0 0 0 0 0 0 0 0 0 0 0 0 0 0 0 0 0 0 0 0 0 0.00581561791151186 0.0378649369656574 0 0 0 0 0 0 0 0 0 0 0 0 0 0 0 0 0 0 0 0 0 0 0 0 0 0 0 0 0 0 0 0 0 0 0.011586262145703 0 0 0 0 0 0 0 0 0 0 0 0 0 0 0 0 0 0 0 0 0 0 0 0 0 0 0 0 0 0 0 0 0 0 0 0 0
0 0 0 0 0 0 0 0 0 0 0 0 0 0 0 0 0 0 0 0 0 0 0 0 0 0 0 0 0 0 0 0 0 0 0 0 0 0 0 0 0 0 0 0 0 0 0 0 0 0 0 0 0 0 0 0 0 0 0 0 0 0.00453859989358274 0 0 0 0 0 0 0 0 0 0 0 0 0 0 0 0 0 0 0 0 0 0 0 0 0 0 0 0 0 0 0 0 0 0 0 0 0 0 0 0 0 0 0 0 0 0 0 0 0 0 0 0 0 0 0 0 0 0 0 0 0 0 0 0 0 0 0 0 0 0 0 0 0 0 0 0 0 0 0 0 0 0 0 0 0 0 0 0 0 0 0 0 0 0 0 0 0 0 0 0 0 0 0 0 0 0 0 0 0 0 0 0 0 0 0 0 0 0 0 0 0 0.00621157518005333 0 0 0.257037649577183 0 0 0 0 0 0 0 0 0 0 0 0 0 0.0185430081275195 0.298767996486957 0.0204848306933764 0 0.0373697609790489 0.131718159155142 0 0.0124788171108163 0 0 0 0 0 0 0.0424154463403568 0 0 0 0 0 0 0 0 0.0452553850287961 0 0 0 0 0 0 0 0 0 0 0.115187757519119 0 0 0 0 0 0 0.00548830957689643 0 0 0 0 0 0 0 0 0 0 0 0 0 0 0 0 0 0 0 0 0 0 0 0 0 0 0 0 0 0 0 0 0 0 0 0 0 0 0 0 0 0 0 0 0 0 0 0 0 0 0 0 0 0 0 0 0 0 0 0 0 0 0 0 0 0 0 0.00450270433115279 0 0 0 0 0 0 0 0 0 0 0
0 0 0 0 0 0 0 0 0 0 0 0 0 0 0 0 0 0 0 0 0 0.00406217618175084 0 0.0216777215365138 0 0 0 0 0 0 0 0 0 0 0 0 0 0 0.00180316930455875 0 0 0 0 0 0 0 0 0 0 0 0 0 0 0 0 0 0 0 0.00190569898990427 0 0 0.0317906837214248 0 0.0122304777400246 0 0 0 0 0 0 0.010269411910286 0 0.00632990067304304 0 0 0 0 0 0.00183450118074046 0 0 0 0 0 0 0.000922003578132792 0 0 0 0 0 0 0 0 0 0 0 0 0 0 0 0 0 0 0 0 0 0 0 0 0 0 0 0 0 0 0 0 0 0 0 0 0 0 0 0 0 0 0 0 0 0 0 0 0 0 0 0 0.00158645790650048 0 0 0 0 0 0 0 0 0 0 0 0 0 0 0 0 0 0 0 0 0 0 0 0 0 0 0 0 0 0 0 0 0 0 0 0 0 0 0 0 0 0 0 0 0 0 0.127783756672194 0 0 0 0 0 0 0 0 0 0 0 0 0 0 0.0155875002209698 0.13716836269241 0 0 0 0.0541858672615657 0 0.0306811757320528 0 0 0 0.00368891348806115 0 0 0.0403187365044575 0 0 0 0 0 0 0 0 0.0188786373015371 0 0 0.0131280204906725 0 0 0.203644943035427 0.0548140792884592 0.0200090193317256 0 0.00462401087636119 0.0694591523235187 0.0975936040678622 0.00933209467774713 0 0 0 0 0.0046899233120988 0 0 0 0 0 0 0 0 0 0 0 0 0 0 0 0 0 0 0 0 0 0 0 0 0 0 0 0 0 0 0 0 0 0 0 0 0 0 0 0 0 0 0 0 0 0 0 0 0 0 0 0 0 0 0 0 0 0 0 0 0 0 0 0 0 0 0 0 0 0 0 0 0 0 0 0 0 0 0
0 0 0 0 0 0 0 0 0 0 0 0 0.00131196452521426 0 0 0 0 0 0 0 0 0 0 0 0 0 0 0 0 0 0 0.0141868057736352 0 0 0.0115855229129008 0 0 0 0 0 0 0 0 0 0 0 0 0 0.0315285699057587 0 0 0 0 0 0 0.00707909352785272 0 0 0 0 0 0 0 0 0 0 0 0 0 0 0 0 0 0 0 0 0 0 0 0 0 0 0 0 0 0 0 0 0 0 0 0 0 0 0 0 0 0 0 0 0.00437239110403062 0.00516100082136329 0 0 0 0 0 0 0 0 0 0 0 0 0 0 0 0 0 0.00417188357303811 0.00627664556690999 0 0 0 0 0 0 0 0 0 0 0 0 0 0 0 0 0 0 0 0 0 0 0 0 0 0 0 0 0.00282367222508291 0 0.00256939836322058 0 0 0 0 0 0 0 0 0 0 0 0 0 0 0 0.0608933493085401 0 0.109306220981816 0 0.174380588088883 0 0 0 0 0 0 0 0 0 0 0 0 0 0 0 0 0 0.18304490490369 0 0.0231262110131689 0 0 0 0 0 0 0.00383421890551405 0 0 0 0 0.00750634702103726 0 0 0.00962318511132121 0 0 0 0 0 0 0 0 0 0 0 0 0 0 0 0 0 0 0.0143762107605828 0 0 0 0 0 0 0.00331911611027302 0 0 0 0 0 0 0.00318083065878769 0.0113506385344891 0 0 0 0.00189024668272809 0.00608968688528845 0 0 0 0.00630299552383221 0 0 0 0 0 0 0 0 0 0 0.127459321347638 0 0 0 0 0.0112976607621277 0.00226652104482929 0.0179336580146771 0 0 0 0 0 0 0 0 0 0 0 0 0 0 0 0 0 0 0.0533807889604854 0 0 0 0 0 0 0 0 0 0 0 0 0 0 0.00816903753910753 0 0.0149645085535448 0.0364250213896969 0 0 0 0 0 0 0 0 0 0 0 0 0.00906000588671417 0 0 0.00975177771221968
0 0 0 0.00228210647275847 0 0 0 0 0 0 0.0025081838697677 0 0 0 0 0 0 0 0 0 0 0 0 0 0 0 0 0 0 0.0020794423558381 0 0 0 0 0 0 0 0 0 0 0 0 0 0 0 0 0.00183381508733014 0 0 0 0.00765394362839409 0 0 0 0 0.00198087121004387 0 0 0 0 0 0 0 0 0 0 0 0 0 0 0 0.0048975026364699 0 0 0 0 0 0 0 0 0 0 0 0 0 0 0 0 0 0 0 0 0 0 0 0 0 0 0 0 0.00239540158108062 0.00123905612151927 0 0 0 0 0 0 0 0 0 0 0 0 0 0 0 0 0 0 0 0 0 0 0 0 0 0 0 0 0.0207233212314795 0 0 0 0 0 0 0 0 0 0 0 0 0 0 0 0 0 0 0 0 0 0 0 0 0 0 0 0.00812014108889512 0 0 0 0 0 0 0 0.00903074972277958 0.0511728006037986 0 0 0 0 0 0 0 0 0 0 0.00705052460859061 0 0 0 0 0 0 0 0 0 0 0.0643508060847324 0 0 0 0 0 0.0565474554901467 0 0 0 0 0 0 0 0 0 0 0 0 0.00855293439141066 0 0.011029498658827 0.0136566750381609 0 0 0 0 0.0416181092289872 0.0597379866521438 0 0 0 0 0 0 0 0 0 0 0 0 0 0 0 0 0 0 0 0 0 0 0 0 0 0 0 0 0 0 0.00196546244094986 0 0 0 0 0 0 0 0 0 0 0 0.095774574525431 0 0 0 0 0 0 0 0 0 0 0 0 0 0 0 0 0 0 0 0 0 0 0 0 0 0 0 0 0 0 0 0 0 0 0 0 0 0.00209039574576443 0 0.0291081549082371 0.00526598851645691 0.0134975984103786 0.00834440538992455 0.00834321538846584 0 0.0887990074899821 0.0353665700581382 0.0389903703635539 0 0 0 0 0 0 0 0 0.0131953096503374 0 0 0.280797621349226
0 0 0 0 0 0 0 0 0 0 0 0 0.00258818097079027 0 0 0 0 0 0 0 0 0 0 0 0 0 0 0 0 0 0 0.00432805528712434 0 0 0.0276633438272254 0 0 0 0 0 0 0 0 0 0 0 0.00138946230630002 0.00118781931292622 0.00452339185010199 0 0.00167187640760764 0 0 0 0 0.0137602996510917 0.00144190635976286 0 0 0 0 0 0 0 0 0 0 0.00820884561365748 0 0 0 0.0124996032261548 0 0 0 0 0 0 0 0 0 0 0 0 0 0 0 0 0 0 0 0 0 0 0 0 0 0 0 0 0.00569920738473984 0.00317223695284936 0 0 0.00142698655674713 0 0 0 0 0 0 0 0 0 0 0 0 0 0 0 0 0 0 0 0 0 0 0 0 0 0.00438715122081706 0 0 0 0 0 0 0 0 0 0 0 0 0 0 0 0 0 0 0.00176669924863613 0 0.00110876683855012 0 0 0 0 0 0 0 0 0 0 0 0 0 0 0 0.085873785201281 0 0.0552313491158929 0.00173743063553747 0.103219834838756 0 0 0 0.00198442890663645 0 0 0 0 0 0 0 0 0 0 0 0.139967684631292 0.0634665318667207 0 0 0.0133005781948076 0 0.00322045714774431 0 0.0226907074416569 0 0 0 0.00135572159174587 0.00842736312369111 0.00228091577294839 0 0.00499055207183385 0 0 0.00595106833994771 0 0 0.0108715078580743 0 0 0 0 0 0 0.0105341191906172 0 0 0 0 0 0 0 0 0.00815314565805841 0 0.0026831989836637 0 0 0 0 0.00192065290004814 0 0 0 0 0 0 0.00268400020900451 0.00323500333390196 0 0 0 0.000974229215297292 0.00179574661284083 0 0.00538989807948662 0 0.00498091824375222 0 0 0.00630939099596931 0 0 0 0 0.00149712060203878 0 0 0.113850732681025 0 0 0 0.0033835593963488 0 0 0.00337080664722944 0 0 0 0 0 0 0 0 0 0 0 0 0 0 0 0 0 0 0.0568975823162437 0 0 0 0 0 0 0 0 0 0 0 0 0 0 0.00560820757388523 0.00590941165335755 0.0107745766353313 0.0244295211607808 0 0 0 0 0 0 0 0 0.00125125731144646 0 0 0 0.0159140645083417 0 0.00588779133392796 0.0811713150037544
0 0 0 0 0 0 0 0 0 0 0 0 0 0 0 0 0 0 0 0 0 0 0 0 0 0 0 0 0 0 0 0 0 0 0 0 0 0 0 0 0 0 0 0 0 0.00625800821557297 0 0 0 0 0 0 0 0 0 0 0 0 0 0 0 0 0 0 0 0 0 0 0 0 0 0 0 0 0.00825953598789228 0 0 0 0 0 0 0 0 0 0 0 0 0 0 0 0 0 0 0 0 0 0 0 0 0 0 0 0 0 0 0 0 0 0 0 0 0 0 0 0 0 0 0 0 0 0 0 0 0 0 0 0 0 0 0 0 0 0 0 0 0 0 0 0 0 0 0 0 0 0 0 0 0 0 0 0 0 0 0 0 0 0 0 0 0 0 0 0 0 0 0 0.0036492959818455 0 0.148959305885022 0 0.0359840274372943 0 0.0467506723493402 0.0516948587918133 0 0 0 0 0.00411583235577847 0.0182096054280689 0 0 0 0 0.0215722388097015 0 0 0 0 0 0 0 0.0924367814080424 0 0 0 0 0 0 0 0.0415943730895755 0 0 0.00327104087946427 0.0295998183387588 0.0330842420380101 0.123891920071833 0.0293366342192154 0 0 0.0256343497285255 0 0.0405860943589153 0 0 0 0 0 0 0 0 0.0211267113771763 0 0 0 0.171523106373037 0 0 0 0 0 0 0 0 0 0 0.0133547179242434 0 0 0 0 0 0 0 0 0 0 0 0.00613588179216772 0 0 0 0 0 0 0.00184460130837173 0 0 0 0.00174615664411926 0 0 0 0 0 0 0 0 0 0 0 0 0 0 0 0 0 0 0 0 0 0 0 0 0 0 0.0164503116992342 0 0 0 0 0 0 0 0.00292987750698072 0 0 0 0 0 0 0 0 0 0 0 0 0 0 0 0 0 0 0 0 0 0 0 0 0 0
0 0 0 0 0 0 0 0 0 0 0 0 0 0 0 0 0 0 0 0 0 0 0 0 0 0 0 0 0 0 0 0 0 0 0.00424808932779783 0.00952454788249491 0 0 0.00683731627266075 0 0.00702204963435161 0 0 0 0 0 0 0 0 0 0 0.00314466064606595 0 0 0 0 0 0 0 0 0 0 0 0 0 0 0 0 0 0 0 0 0 0 0 0.00306670562456269 0 0 0 0 0 0.0129845548933632 0.00647603660253732 0.00932105036973115 0.0121913795954088 0 0 0 0 0 0 0 0 0 0 0 0 0 0.00441945905897878 0 0 0 0 0 0 0 0 0 0 0 0 0 0 0 0 0 0 0 0 0 0 0 0 0 0 0 0 0 0 0 0 0 0 0 0 0 0 0 0 0 0 0 0 0 0 0 0 0 0 0 0 0 0 0 0 0 0 0 0 0 0 0 0 0 0 0 0 0 0 0.0219258169559489 0 0.0481424186542168 0 0 0 0 0 0 0 0 0 0 0 0 0 0 0 0.0348078715265781 0 0.0261802247366282 0 0 0 0 0 0 0 0 0.278255458653882 0 0 0 0 0.170117324680453 0 0 0.00724526085388204 0 0 0 0 0 0 0 0 0 0 0 0 0 0 0 0 0 0 0.0126800056159382 0 0 0 0 0 0 0 0 0 0 0 0 0 0 0.0546269682975044 0 0 0 0.0384530905083173 0.0202912772374609 0 0 0 0 0 0 0 0 0 0 0 0 0 0 0.00803562769166173 0 0 0 0 0 0 0 0 0 0 0 0 0 0 0 0 0 0 0 0 0 0 0 0 0 0.200002804679576 0 0 0 0 0 0 0 0 0 0 0 0 0 0 0 0 0 0 0 0 0 0 0 0 0 0 0 0 0 0 0 0 0 0
0 0 0 0 0 0 0 0 0 0 0 0 0 0 0 0 0 0 0 0 0 0 0 0 0 0 0 0 0 0 0 0 0 0 0 0 0 0 0 0 0 0 0 0 0 0.024091626955409 0 0 0 0 0 0 0 0 0 0 0 0 0 0 0 0 0 0 0 0 0 0 0 0 0 0 0 0 0.0218905897416489 0 0 0 0 0 0 0 0 0 0 0 0 0 0 0 0 0 0 0 0 0 0 0 0 0 0 0 0 0 0 0 0 0 0 0 0 0 0 0 0 0 0 0 0 0 0 0 0 0 0 0 0 0 0 0 0 0 0 0 0 0 0 0 0 0 0 0 0 0 0 0 0 0 0 0 0 0 0 0 0 0 0 0 0 0 0 0 0 0 0 0 0 0 0 0 0 0 0 0 0 0 0 0 0 0 0 0 0 0 0 0 0 0 0 0 0.257942157305632 0 0 0 0 0 0 0 0 0 0.121002564279593 0.0529082169893917 0.0161879057815276 0 0 0 0 0.309407908308672 0 0 0 0 0.0115036241781902 0 0 0 0 0 0 0 0 0 0 0 0 0 0 0 0 0 0 0 0 0 0 0 0.185065406459935 0 0 0 0 0 0 0 0 0 0 0 0 0 0 0 0 0 0 0 0 0 0 0 0 0 0 0 0 0 0 0 0 0 0 0 0 0 0 0 0 0 0 0 0 0 0 0 0 0 0 0 0 0 0 0 0 0 0 0 0 0 0 0 0 0 0 0 0 0 0 0 0 0 0 0 0 0 0 0 0 0 0 0 0
0 0 0 0 0 0 0 0 0 0 0 0 0 0 0 0 0 0 0 0 0 0 0 0 0 0 0 0 0 0 0 0 0 0 0 0 0 0 0 0 0 0 0 0 0 0 0 0 0 0 0 0 0 0 0 0 0.00654713535684614 0 0 0 0 0 0 0 0 0 0 0 0 0 0 0 0 0 0 0 0 0 0 0 0 0 0 0 0 0 0 0 0 0 0 0 0 0 0 0 0 0 0 0 0 0 0 0 0 0 0 0 0 0 0 0 0 0 0 0 0 0 0 0 0 0 0 0 0 0 0 0 0 0 0 0 0 0 0 0 0 0 0 0 0 0 0 0 0 0 0 0 0 0 0 0 0 0 0 0 0 0 0 0.0339211068456376 0.0149789959645029 0.0257551914313863 0 0 0 0 0 0 0 0 0 0 0 0 0 0.0475447278725593 0 0 0 0 0 0 0 0 0 0 0 0 0 0.00762470305433359 0 0 0 0 0 0 0.118630617322681 0 0 0 0 0 0 0 0 0 0 0 0 0 0 0 0 0 0 0 0 0 0 0.106223484762731 0 0 0.0291925211793493 0 0 0 0 0.166122520401542 0 0 0 0 0 0 0 0 0 0 0 0 0 0 0 0 0 0 0 0 0 0 0 0 0 0 0 0 0 0 0 0 0 0 0 0 0 0 0 0 0 0 0 0 0 0 0 0 0 0 0 0 0 0 0 0 0 0 0 0 0.116678453752803 0.0298748090989172 0.00729657943638634 0.0340623916762298 0 0 0 0 0 0 0 0 0 0 0 0 0 0 0 0 0 0 0.0231815403176783 0 0.232365221526417 0 0 0 0 0 0 0 0
0 0 0 0 0 0 0 0 0 0 0 0 0 0 0 0 0 0 0 0 0 0 0 0 0 0 0 0 0 0 0 0 0 0 0 0 0 0 0 0 0 0 0 0 0 0 0 0 0 0 0 0 0 0 0 0 0 0 0 0 0 0 0 0 0 0 0 0 0 0 0 0 0 0 0 0 0 0 0 0 0 0 0 0 0 0 0 0 0 0 0 0 0 0 0 0 0 0 0 0 0 0 0 0 0 0 0 0 0 0 0 0 0 0 0 0 0 0 0 0 0 0 0 0 0 0 0 0 0 0 0 0 0 0 0 0 0 0 0 0 0 0 0 0 0 0 0 0 0 0 0 0 0 0 0 0 0 0 0 0.0324165495894604 0.0318351320944714 0.0281578668840945 0 0 0 0 0 0 0 0 0 0 0 0 0 0 0 0.0227270492940216 0 0 0 0 0 0 0 0 0 0 0 0 0 0 0 0 0 0 0.0133284241865088 0 0 0.135694705602795 0 0 0 0 0 0 0 0 0 0 0 0 0 0 0 0 0 0 0 0 0 0 0 0 0.0209961687463537 0 0 0 0 0 0.0039575666954736 0 0 0 0 0 0 0 0 0 0 0 0 0 0 0 0.139704854942764 0.0335707787141606 0 0 0 0.0207620426703074 0.0192859096550492 0.0995483126094926 0 0 0 0.0359522856821071 0 0 0 0 0 0 0 0 0 0 0 0 0 0 0 0 0 0 0 0 0 0 0 0 0 0 0 0 0 0 0 0 0.0550919697587395 0 0.04997794152845 0.101611228615324 0.00369622484308676 0 0 0 0 0.133571647238382 0 0 0 0 0 0 0 0 0 0 0 0.0181133406489575 0 0 0 0 0 0 0 0 0
0 0 0 0 0 0 0 0 0 0 0 0 0.0079506335012161 0 0 0 0 0 0 0 0 0 0 0 0 0 0 0 0 0 0 0 0 0 0 0 0 0 0 0 0 0 0 0 0 0 0 0 0 0 0 0 0 0 0 0.00807033638411028 0.0269709042254365 0 0 0 0 0 0 0 0 0 0 0.0247385889964241 0 0 0 0.0184759912807446 0 0 0 0 0 0 0 0 0 0 0 0 0 0 0 0 0 0 0 0 0 0 0 0 0 0 0 0 0.00279690302814399 0 0 0 0.00684508855922017 0 0 0 0 0 0 0 0 0 0.0106641700608906 0 0 0 0.00594742621436107 0 0 0 0 0 0 0 0 0 0 0 0.0141691602432859 0 0 0 0 0 0 0 0 0 0 0 0 0 0 0 0 0 0 0 0 0 0 0 0 0 0 0 0 0 0 0 0 0 0 0 0 0.0493421072173391 0 0 0 0 0 0 0 0 0 0 0 0 0 0 0 0 0 0 0 0 0.111825433554559 0.0454972119503052 0 0 0 0 0 0 0 0 0 0 0 0 0 0 0 0 0 0 0 0.143981479193606 0 0 0 0 0 0 0.210673764745285 0.00786546478000513 0 0 0 0 0 0 0 0 0 0 0 0 0 0 0 0 0 0 0 0 0 0 0 0 0 0 0 0 0 0 0 0 0 0 0 0 0 0 0 0 0 0 0.0301134000429667 0 0 0.010702413981109 0.0380423690660199 0 0 0 0 0.0172616298131401 0 0 0 0 0.0314069816921834 0 0 0.0539270701176697 0 0 0 0 0 0 0 0 0 0 0 0 0 0 0 0 0 0 0 0 0 0 0 0 0 0 0 0.114144964993721 0 0 0 0 0 0 0 0 0 0 0 0 0 0 0.00858650635825739
0 0 0 0 0 0 0 0 0 0 0 0 0 0 0 0 0 0 0 0 0 0 0 0 0 0 0 0 0 0 0 0 0 0 0 0 0 0 0 0 0 0 0 0 0 0 0 0 0 0 0 0 0 0 0 0 0 0 0 0 0 0 0 0 0 0 0 0 0 0 0 0 0 0 0 0 0 0 0 0 0 0 0 0 0 0 0 0 0 0 0 0 0 0 0 0 0 0 0 0 0 0 0 0 0 0 0 0 0 0 0 0 0 0 0 0 0 0 0 0 0 0 0 0 0 0 0 0 0 0 0 0 0 0 0 0 0 0 0 0 0 0 0 0 0 0 0 0 0 0 0 0 0 0 0 0 0 0.0165269242764078 0 0 0.00536504826358613 0 0.0495431470166894 0 0 0 0 0 0 0 0 0 0 0 0 0 0.00839437667371033 0 0 0.0129142429291782 0 0 0 0.0190395944732422 0 0 0 0 0 0 0 0 0 0.0436443268636121 0.0025925775632714 0 0 0 0 0 0 0 0 0 0 0 0 0 0 0 0 0 0 0 0 0 0 0.0685870975170073 0 0.0567093938373346 0 0.00333721033231678 0.0245014155962839 0 0 0 0.00254923362438055 0.0194996205879695 0.0488538555382433 0.00834780360490521 0 0.00314695005488743 0 0.00845274531111877 0 0.00368164017995395 0.00365933405416084 0 0 0 0 0 0 0 0 0 0 0 0 0 0 0 0 0 0 0 0 0 0 0 0 0 0 0 0 0 0 0 0 0 0 0 0 0 0 0 0.00793503592023254 0 0 0 0 0 0 0 0 0 0 0 0.0533303448241969 0.0201968060817054 0 0 0 0 0.00679383420228802 0 0 0 0 0 0.0402638587865464 0 0 0 0 0 0 0.0107908508007924 0.26500517617853 0 0.0712006111774606 0.0390216041841434 0.0761153395458445 0 0 0 0 0 0 0 0
0 0 0 0 0 0 0 0 0 0 0 0 0 0 0 0 0 0 0 0 0 0 0 0 0 0 0 0 0 0 0 0 0 0 0 0 0 0 0 0 0 0 0 0 0 0 0 0 0 0 0 0 0 0 0 0 0 0 0 0 0 0 0 0 0 0 0 0 0 0 0 0 0 0 0 0 0 0 0 0 0 0 0 0 0 0 0 0 0 0 0 0 0 0 0 0 0 0 0 0 0 0 0 0 0 0 0 0 0 0 0 0 0 0 0 0 0 0 0 0 0 0 0 0 0 0 0 0 0 0 0 0 0 0 0 0 0 0 0 0 0 0 0 0 0 0 0 0 0 0 0 0 0 0 0 0 0 0 0 0 0 0 0 0 0 0 0 0 0 0 0 0 0 0 0 0 0 0 0 0 0 0 0 0 0 0 0 0 0 0 0 0 0 0 0 0 0 0 1 0 0 0 0 0 0 0 0 0 0 0 0 0 0 0 0 0 0 0 0 0 0 0 0 0 0 0 0 0 0 0 0 0 0 0 0 0 0 0 0 0 0 0 0 0 0 0 0 0 0 0 0 0 0 0 0 0 0 0 0 0 0 0 0 0 0 0 0 0 0 0 0 0 0 0 0 0 0 0 0 0 0 0 0 0 0 0 0 0 0 0 0 0 0 0 0 0 0 0 0 0 0 0 0 0 0 0 0 0 0 0 0 0 0 0 0 0 0 0 0 0 0
0 0 0 0 0 0 0 0 0 0 0 0 0 0 0 0 0 0 0 0 0 0 0 0 0 0 0 0 0 0 0 0 0 0 0 0.0160569921147356 0 0 0 0 0.0033640197002742 0 0 0 0 0 0 0 0 0 0 0 0.00184017822853365 0 0 0 0 0 0 0 0 0 0 0 0 0 0 0 0 0 0 0 0 0 0 0 0 0 0 0 0 0.0196736391091909 0.0234795302710237 0.0287064768337811 0.0349791372570382 0 0 0 0 0 0 0 0 0 0 0 0 0 0.0105453521152731 0 0 0 0 0 0 0 0 0 0 0 0 0 0 0 0 0 0 0 0 0 0 0 0 0 0 0 0 0 0 0 0 0 0 0 0 0 0 0 0 0 0 0 0 0 0 0 0 0 0 0 0 0 0 0 0 0 0 0 0 0 0 0 0 0 0 0 0 0 0 0 0 0 0 0 0 0 0 0 0 0 0 0 0 0 0 0 0 0.00245767312583467 0 0 0 0.118499884168415 0 0 0 0 0 0.00875804451290429 0 0 0 0 0 0.0311186192680533 0 0 0.0100660690349828 0 0 0 0 0 0 0 0 0 0 0 0 0 0 0 0 0 0 0 0 0 0 0 0 0 0 0 0 0 0 0.00140466093384036 0 0 0.133062992960566 0.00531643776218282 0.0235288696839422 0.0161206023073779 0.222360134997375 0.252786737435016 0.00225548946490989 0 0 0 0 0 0 0.00242679246224481 0 0 0 0.000699434258809169 0 0 0 0 0 0 0 0 0 0 0 0 0 0 0 0 0 0 0 0 0 0 0 0 0 0 0 0 0.0160360185223621 0.00456006093740637 0 0 0 0 0 0 0 0 0 0.00626862700019531 0 0 0 0 0 0.00362752553373197 0 0 0 0 0 0 0 0 0 0 0 0 0 0 0 0 0
0 0 0 0 0 0 0 0 0 0 0 0 0 0 0 0 0 0 0 0 0 0 0 0 0 0 0 0 0 0 0 0 0 0 0 0 0 0 0 0 0 0 0 0 0 0 0 0 0 0 0 0 0 0 0 0 0 0 0 0 0 0 0 0 0 0 0 0 0 0 0 0 0 0 0 0 0 0 0 0 0 0 0 0 0 0 0 0 0 0 0 0 0 0 0 0 0 0 0 0 0 0 0 0 0 0 0 0 0 0 0 0 0 0 0 0 0 0 0 0 0 0 0 0 0 0 0 0 0 0 0 0 0 0 0 0 0 0 0 0 0 0 0 0 0 0 0 0 0 0 0 0 0 0 0 0 0 0 0 0.00936366650318751 0.00956313959024294 0.00752004373976221 0 0 0 0 0 0 0 0 0 0 0 0 0 0 0 0.0168007811012816 0.00771395900074269 0 0 0 0 0 0 0 0 0 0 0.00177308331809758 0 0 0 0 0.0396312770584088 0 0 0 0 0 0 0 0 0 0 0 0 0 0.056974075747091 0 0 0 0 0 0 0 0 0 0 0 0 0 0 0 0.0352396166753862 0 0 0 0 0 0 0 0 0 0 0 0 0.0126831766438319 0 0 0 0 0 0 0 0 0.12277566356623 0.10884632579703 0.0186969767602427 0 0 0.0195910548389858 0.0556906955297603 0.0634048230374004 0 0 0 0.00254255913300023 0 0 0 0 0 0 0 0 0 0 0 0 0 0 0 0 0 0 0 0 0 0 0 0 0 0 0 0 0 0.00590396650077593 0 0 0.0423174385800563 0 0.0177076622057961 0.0690439774710589 0 0 0 0 0.0683602389602889 0.112724664964975 0.00492487014369153 0 0.0146498420424307 0 0 0 0 0 0.0144363306894087 0.0225578752061647 0.00930458383591129 0.00923271053933966 0 0 0 0 0.00611183448045154 0 0.0139130863389693 0 0
0 0 0 0 0 0 0 0 0 0 0 0 0 0 0 0 0 0 0 0 0 0.00613879665016554 0 0.00925562629472631 0 0 0 0 0 0 0 0 0 0 0 0 0 0 0 0 0 0 0 0 0 0 0 0 0 0 0 0 0 0 0 0 0 0 0.0015536366324228 0 0 0.00535494615101197 0 0 0 0 0 0 0 0 0 0 0 0 0 0 0 0 0 0 0 0 0 0 0 0 0 0 0 0 0 0 0 0 0 0 0 0 0 0 0 0 0 0 0 0 0 0 0 0 0 0 0 0 0 0 0 0 0 0 0 0 0 0 0 0 0 0 0 0 0 0 0 0 0 0 0 0 0 0 0 0 0 0 0 0 0 0 0 0 0 0 0 0 0 0 0 0 0 0 0 0 0 0 0 0 0 0.0804288371628861 0.015460305283847 0 0 0 0.051117207318454 0 0 0 0 0 0 0 0 0 0 0 0 0.0155202141913773 0.0262430969069959 0 0 0.0211710141478822 0.0786085295925926 0 0.0819506025473482 0 0 0 0 0 0 0 0 0.206685989340423 0.0257698572791106 0 0 0.164497686930243 0 0.04896798096907 0 0 0 0.00854485194919243 0.00654578844733656 0 0.0140363078313989 0 0 0 0 0 0 0 0 0 0 0.0116814152748031 0 0 0 0.0771316509561523 0.00947394057296755 0 0 0 0 0 0 0 0 0 0 0 0 0 0 0 0 0 0 0 0 0 0 0 0 0 0 0 0 0 0 0 0 0 0 0 0 0.0338617175695924 0 0 0 0 0 0 0 0 0 0 0 0 0 0 0 0 0 0 0 0 0 0 0 0 0 0 0 0 0 0 0 0 0 0 0 0 0 0 0 0 0 0 0 0 0 0 0 0 0 0 0 0 0
0 0 0 0 0 0 0 0 0 0 0 0 0 0 0 0 0 0 0 0 0 0.0141187770949537 0 0.0192029710342176 0 0 0 0 0 0 0 0 0 0 0 0 0 0 0 0 0 0 0 0 0 0 0 0 0 0 0 0 0 0 0 0 0 0 0 0 0 0.00816853733283649 0 0 0 0 0 0 0 0 0 0 0.00496652551240189 0 0 0 0 0 0 0 0 0 0 0 0 0 0 0 0 0 0 0 0 0 0 0 0 0 0 0 0 0 0 0 0 0 0 0 0 0 0 0 0 0 0 0 0 0 0 0 0 0 0 0 0 0 0 0 0 0 0 0 0 0 0 0 0 0 0 0 0 0 0 0 0 0 0 0 0 0 0 0 0 0 0 0 0 0 0 0 0 0 0 0 0 0 0 0.0385953949964278 0 0 0 0 0 0 0 0 0 0 0 0 0 0 0 0 0 0.181228155451276 0.167365769937504 0 0 0.0041527259989594 0 0 0.0259689731110442 0 0 0 0 0 0 0 0.149790790104565 0 0.0587845037598394 0 0.0147694200376698 0.144882483806984 0 0.0276426972989256 0 0 0.00879744652046877 0.0218466067327081 0.0147957781848338 0 0.0664627840207152 0 0 0 0 0 0 0 0 0 0 0 0 0 0 0 0.01696120197126 0 0 0 0 0 0 0 0 0 0 0 0 0 0 0 0 0 0 0 0 0 0 0 0 0 0 0 0 0 0 0 0 0 0 0 0 0 0 0 0 0.0114984570924089 0 0 0 0 0 0 0 0 0 0 0 0 0 0 0 0 0 0 0 0 0 0 0 0 0 0 0 0 0 0 0 0 0 0 0 0 0 0 0 0 0 0 0 0 0 0 0 0 0
0 0 0 0 0 0 0 0 0 0 0 0 0 0 0 0 0 0 0 0 0 0 0 0 0 0 0 0 0 0 0 0 0 0 0 0 0 0 0 0 0 0 0 0 0 0 0 0 0 0 0 0 0 0 0 0 0 0 0 0 0 0 0 0 0 0 0 0 0 0 0 0 0 0 0 0 0 0 0 0 0 0 0 0 0 0 0 0 0 0 0 0 0 0 0 0 0 0 0 0 0 0 0 0 0 0 0 0 0 0 0 0 0 0 0 0 0 0 0 0 0 0 0 0 0 0 0 0 0 0 0 0 0 0 0 0 0 0 0 0 0 0 0 0 0 0 0 0 0 0 0 0 0 0 0 0 0 0 0 0 0 0 0 0 0 0 0 0 0 0 0 0 0 0 0 0 0 0 0 0 0 0 0 0 0 0.097531277346828 0 0 0 0 0 0 0.0623651909604662 0 0 0 0 0 0 0 0.146590566995794 0.461405528819217 0 0 0 0.232107435877694 0 0 0 0 0 0 0 0 0 0 0 0 0 0 0 0 0 0 0 0 0 0 0 0 0 0 0 0 0 0 0 0 0 0 0 0 0 0 0 0 0 0 0 0 0 0 0 0 0 0 0 0 0 0 0 0 0 0 0 0 0 0 0 0 0 0 0 0 0 0 0 0 0 0 0 0 0 0 0 0 0 0 0 0 0 0 0 0 0 0 0 0 0 0 0 0 0 0 0 0 0 0 0 0 0 0 0 0 0 0 0 0 0 0 0
0 0 0 0 0 0 0 0 0 0 0 0 0 0 0 0 0 0 0 0 0 0 0 0 0 0 0 0 0 0 0 0 0 0 0 0.00742141220807815 0 0 0.00400616813740221 0 0.00895958502045856 0 0 0 0 0 0 0 0 0 0 0.00535806923731018 0 0 0 0 0 0 0 0 0 0 0 0 0 0 0 0 0 0 0 0 0 0 0 0.00398685465464614 0 0 0 0 0 0.00634267749356094 0 0 0 0 0 0 0 0 0 0 0 0 0 0 0 0 0 0 0 0 0 0 0 0 0 0 0 0 0 0 0 0 0 0 0 0 0 0 0 0 0 0 0 0 0 0 0 0 0 0 0 0 0 0 0 0 0 0 0 0 0 0 0 0 0 0 0 0 0 0 0 0 0 0 0 0 0 0 0 0 0 0 0 0 0 0.00658233783443546 0 0.0162646360179441 0.0262493340281329 0.0541723073843679 0 0 0 0 0 0 0 0 0 0 0 0 0 0 0 0.0144896057301773 0 0.0125981387671231 0.00621196360838933 0.218174249665534 0 0 0 0 0 0 0.0937132571899218 0 0 0 0 0 0.0709684364725522 0 0.128737953624837 0 0 0 0 0 0 0 0 0 0 0 0 0 0 0 0 0 0 0.0254563870403326 0 0 0 0 0 0 0 0 0 0 0 0 0 0 0.0082744220408027 0 0 0 0 0.0387633116281385 0 0 0 0 0 0 0 0 0 0 0 0 0 0 0 0 0 0 0 0 0 0 0 0 0 0 0 0 0 0 0 0 0 0 0 0 0 0 0 0 0.243268892215856 0 0 0 0 0 0 0 0 0 0 0 0 0 0 0 0 0 0 0 0 0 0 0 0 0 0 0 0 0 0 0 0 0 0
0 0 0 0 0 0 0 0 0 0 0 0 0 0 0 0 0 0 0 0 0 0 0 0 0 0 0 0 0 0 0 0 0 0 0 0 0 0 0 0 0 0 0 0 0 0 0 0 0 0 0 0 0 0 0 0 0 0 0 0 0 0 0 0 0 0 0 0 0 0 0 0 0 0 0 0 0 0 0 0 0 0 0 0 0 0 0 0 0 0 0 0 0 0 0 0 0 0 0 0 0 0 0 0 0 0 0 0 0 0 0 0 0 0 0 0 0 0 0 0 0 0 0 0 0 0 0 0 0 0 0 0 0 0 0 0 0 0 0 0 0 0 0 0 0 0 0 0 0 0 0 0 0 0 0 0 0 0 0 0 0 0 0 0 0 0 0 0 0 0 0 0.00567923116770077 0 0 0 0 0 0 0 0 0 0 0 0 0 0.0291327599877288 0 0 0 0 0.052103623179262 0 0 0 0 0 0 0 0 0 0 0.0189816148601545 0 0.065781108057762 0 0.0889449208249181 0.35854080683661 0 0 0 0 0 0 0 0 0 0 0 0 0 0 0 0 0 0 0.148294065761313 0 0 0 0 0 0 0 0 0.0166825151827052 0 0 0 0.00479227331926631 0.00142854713912928 0 0 0 0 0 0 0 0.00367291177189322 0 0 0 0 0.00571175016050197 0 0 0.00484420778736879 0 0 0 0 0 0 0 0 0 0 0 0 0 0 0 0 0 0 0 0 0 0 0 0 0 0 0 0 0 0 0.195409663963686 0 0 0 0 0 0 0 0 0 0 0 0 0 0 0 0 0 0 0 0 0 0 0 0 0 0 0 0 0 0 0 0 0 0
0 0 0 0 0 0 0 0 0 0 0 0 0 0 0 0 0 0 0 0 0 0 0 0 0 0 0 0 0 0 0 0 0 0 0 0 0 0 0 0 0 0 0 0 0 0 0 0 0 0 0 0 0 0 0 0 0 0 0 0 0 0 0 0 0 0 0 0 0 0 0 0 0 0 0 0 0 0 0 0 0 0 0 0 0 0 0 0 0 0 0 0 0 0 0 0 0 0 0 0 0 0 0 0 0 0 0 0 0 0 0 0 0 0 0 0 0 0 0 0 0 0 0 0 0 0 0 0 0 0 0 0 0 0 0 0 0 0 0 0 0 0 0 0 0 0 0 0 0 0 0 0 0 0 0 0 0 0 0 0 0 0 0 0 0 0 0 0 0.033014727055899 0 0.0254475912611361 0 0 0 0 0 0 0 0 0 0 0 0 0 0 0.0988904589599985 0.0818306231370252 0 0 0 0.0560850998131352 0 0 0 0 0 0 0 0 0 0.147554008976255 0.179321774262465 0.0366004361413725 0 0.0856581285991701 0 0.127456999621716 0 0 0 0 0 0 0 0 0 0 0 0 0 0 0 0 0 0 0.0717481063274047 0 0 0 0.0352688215171268 0.021123224327296 0 0 0 0 0 0 0 0 0 0 0 0 0 0 0 0 0 0 0 0 0 0 0 0 0 0 0 0 0 0 0 0 0 0 0 0 0 0 0 0 0 0 0 0 0 0 0 0 0 0 0 0 0 0 0 0 0 0 0 0 0 0 0 0 0 0 0 0 0 0 0 0 0 0 0 0 0 0 0 0 0 0 0 0 0 0 0 0 0 0
0 0 0 0 0 0 0 0 0 0 0 0 0 0 0 0 0 0 0 0 0 0 0 0.00699357682995941 0 0 0 0 0 0 0 0 0 0 0 0 0 0 0 0.00289688852260393 0 0 0 0 0 0 0 0 0 0 0 0 0 0 0 0 0 0 0 0 0 0.0208695744549778 0 0 0 0 0 0 0 0 0 0 0 0 0 0 0 0 0 0 0 0 0 0 0 0 0 0 0 0 0 0 0 0 0 0 0 0 0 0 0 0 0 0 0 0 0 0 0 0 0 0 0 0 0 0 0 0 0 0 0 0 0 0 0 0 0 0 0 0 0 0 0 0 0 0 0 0 0 0 0 0 0 0 0 0 0 0 0 0 0 0 0 0 0 0 0 0 0 0 0 0 0 0 0 0 0 0 0.0302440515649727 0.0049693495715796 0.010446616844906 0.015597392748995 0 0 0 0 0 0 0 0 0 0 0 0 0 0 0 0.00779765203484633 0 0.00630623012747006 0.0987649835879831 0.00390055183837459 0 0 0 0 0 0 0.0127249973168809 0 0 0 0 0.0540410380440695 0.16237520974829 0.0599373303589645 0 0 0 0 0 0 0 0 0 0 0 0 0 0 0 0 0 0 0 0.259080276400407 0 0 0 0 0 0 0 0 0 0 0 0 0 0 0 0 0 0 0 0.00713960969994046 0 0 0 0 0 0 0.00241535841613726 0 0 0 0 0 0 0.00254780919824864 0 0 0 0 0 0 0 0 0 0 0 0 0 0 0 0 0 0 0 0 0 0 0 0 0 0 0.230951502690393 0 0 0 0 0 0 0 0 0 0 0 0 0 0 0 0 0 0 0 0 0 0 0 0 0 0 0 0 0 0 0 0 0 0
0 0 0 0 0 0 0 0 0 0 0 0 0 0 0 0 0 0 0 0 0 0 0 0 0 0 0 0 0 0 0 0 0 0 0 0 0 0 0.00234176405247749 0 0 0 0.0102227953766302 0 0.0110412788908805 0.100956148948094 0 0 0 0.00275140437706025 0 0 0 0 0 0 0 0 0 0 0 0 0 0 0 0 0 0 0 0 0 0 0 0 0.027865323164265 0 0 0.00560792731920972 0 0 0 0 0 0 0 0 0 0 0 0 0 0 0 0 0 0 0 0 0 0 0 0 0 0 0 0 0 0 0 0 0 0 0 0 0 0 0 0 0 0 0 0 0 0 0 0 0 0 0.00344130875817387 0 0 0 0 0 0 0 0 0 0 0 0 0 0 0 0 0 0 0 0 0 0 0 0 0 0 0 0 0 0 0 0 0 0 0 0 0 0 0 0 0 0 0 0 0 0 0 0 0 0 0 0 0 0 0 0 0.00836046054400566 0.0413475584346378 0 0 0 0.0443797279415791 0 0.167736758847275 0 0 0 0 0 0 0 0.039196876238307 0.0305313216415126 0 0 0 0 0 0 0 0 0.0796618764480354 0 0.0317393638993427 0 0 0 0 0 0 0 0 0.0227437984616179 0 0 0 0.00347696998882852 0 0 0 0.0468207600284916 0 0 0 0 0 0.223876466953347 0.0940688378691675 0 0 0 0 0 0 0 0 0 0 0 0 0 0 0 0 0 0 0 0 0 0 0.00183127181706065 0 0 0 0 0 0 0 0 0 0 0 0 0 0 0 0 0 0 0 0 0 0 0 0 0 0 0 0 0 0 0 0 0 0 0 0 0 0 0 0 0 0 0 0 0 0 0 0 0 0 0 0 0 0 0 0 0 0 0 0 0
0 0 0 0 0 0 0 0 0 0 0 0 0 0 0 0 0 0 0 0 0 0 0 0 0 0 0 0 0 0 0 0 0 0 0 0 0 0 0 0 0 0 0 0 0 0 0 0 0 0 0 0 0 0 0 0 0 0 0 0 0 0 0 0 0 0 0 0 0 0 0 0 0 0 0 0 0 0 0 0 0 0 0 0 0 0 0 0 0 0 0 0 0 0 0 0 0 0 0 0 0 0 0 0 0 0 0 0 0 0 0 0 0 0 0 0 0 0 0 0 0 0 0 0 0 0 0 0 0 0 0 0 0 0 0 0 0 0 0 0 0 0 0 0 0 0 0 0 0 0 0 0 0 0 0 0 0 0 0 0 0 0 0 0 0 0 0.0568724907761921 0 0.00966391271934245 0 0 0 0 0 0 0.00921236301189788 0 0.0568389324299484 0.107062813724162 0.0364758582371917 0 0 0 0 0.0595018514915764 0 0 0 0.0229831605721164 0 0 0 0 0 0 0 0 0 0 0.118692285582055 0 0 0 0 0 0 0 0 0 0 0 0 0 0 0 0 0.00523049655998541 0.00387225310259408 0 0 0 0 0 0 0 0 0 0 0 0 0 0 0 0 0 0 0 0 0 0 0 0 0 0 0 0 0 0.0867083937458542 0.0435965077334479 0 0 0 0 0 0 0 0 0 0 0 0 0 0 0 0 0 0 0 0 0 0 0 0 0 0 0 0 0 0 0 0 0 0 0 0 0 0 0 0 0 0 0 0 0 0 0 0 0 0.10661046500763 0.0646441297964677 0.0415226122606854 0 0.0191654735479831 0 0 0 0.0171613630492103 0 0.0419215108143511 0.0224936400160545 0 0 0 0 0 0 0.0168526730277293 0 0.00868400367926016 0 0.0442328091142645
0 0 0 0 0 0 0 0 0 0 0 0 0.0130025125730625 0 0 0 0 0 0 0 0 0 0 0 0 0 0 0 0 0 0 0 0 0 0 0 0 0 0 0 0 0 0 0 0 0 0 0 0 0 0 0 0 0 0 0.0887708675152316 0.0344283327265241 0 0 0 0 0 0 0 0 0 0 0.0415452480314595 0 0 0 0.106622445937129 0 0 0 0 0.00315119021547883 0 0 0 0 0 0 0 0 0 0 0 0 0 0 0 0 0 0 0 0 0 0 0 0 0 0 0 0.0214503671974487 0 0 0 0 0.0143581105513295 0 0 0 0 0.0103571020397883 0 0 0 0.0103631263570876 0 0 0 0 0 0 0 0 0 0 0 0 0 0 0 0 0 0 0 0 0 0 0 0 0 0 0 0 0 0 0 0 0 0 0 0 0 0 0 0 0 0 0 0 0 0 0 0 0.0559992588567212 0 0 0 0 0 0 0 0.0687431518632154 0.0103414553456736 0 0 0 0 0 0 0 0 0 0 0 0 0.0196537604875704 0 0 0 0 0 0.129815263228448 0 0 0 0 0 0 0 0 0 0 0 0 0 0 0 0 0 0 0 0 0 0 0 0 0 0 0.00745573159833934 0 0 0 0 0 0 0 0 0 0 0 0 0 0 0 0 0 0 0 0 0 0 0 0 0.00902561559796958 0.00365524576653276 0 0 0 0 0 0 0 0 0 0 0 0 0 0 0.0579528185803898 0.125840579950857 0 0.0635424677832577 0 0 0.0228363372282186 0 0 0 0 0 0 0 0.0475920887107464 0 0 0 0 0 0 0 0 0 0 0 0 0 0 0 0 0 0 0 0 0 0 0 0 0 0 0 0.0334969218575207 0 0 0 0 0 0 0 0 0 0 0 0 0 0 0
0 0 0 0 0 0 0 0 0 0 0 0 0 0 0 0 0 0 0 0 0 0 0 0 0 0 0 0 0 0 0 0 0 0 0 0 0 0 0 0 0 0 0 0 0 0.0132940078203733 0 0 0 0 0 0 0 0 0 0 0 0 0 0 0.00332210687881377 0 0 0 0 0 0 0 0 0 0 0 0 0 0 0 0 0 0 0 0 0 0 0 0 0 0 0 0 0 0 0 0 0 0 0 0 0 0 0 0 0 0 0 0 0 0 0 0 0 0 0 0 0 0 0 0 0 0 0 0 0 0 0 0 0 0 0 0 0.00350165647235824 0 0 0 0 0 0 0 0 0 0 0 0 0 0 0 0 0 0 0 0 0 0 0 0 0 0 0 0 0 0 0 0 0 0 0 0 0 0 0.0319217167112923 0 0 0 0.239183529591717 0.00648912463190495 0.0978546848203603 0 0 0 0 0 0 0 0 0 0 0 0 0 0.0150558321076999 0 0.0266910497841017 0 0 0 0 0 0 0 0 0 0 0.00668791619612085 0 0 0 0 0 0.0548301624579691 0 0 0 0.0913110544260972 0.191538674187056 0 0 0 0 0 0 0 0.0858590145570149 0 0 0 0 0 0 0 0 0 0 0 0 0 0 0.0170812152918071 0.0736439740638369 0 0 0 0 0 0 0 0 0 0 0 0 0 0 0 0 0 0 0 0 0 0 0 0 0 0 0 0 0 0 0 0.00487833635410241 0.01617952824605 0 0.00842445305688994 0 0 0 0 0 0 0 0 0 0 0 0 0 0 0 0 0 0 0 0 0 0 0 0 0 0 0 0 0 0 0 0 0 0 0 0 0 0 0 0 0 0 0 0 0 0 0 0 0.0122519623444345
0 0 0 0 0 0 0 0 0 0 0 0 0 0 0 0 0 0 0 0 0 0 0 0 0 0 0.00471209958815208 0 0 0 0 0 0 0 0 0 0 0 0 0 0 0 0 0 0 0.00493831959501887 0 0 0 0 0 0 0 0.00657017564816255 0 0 0 0 0 0 0 0 0 0 0.0389656532321564 0 0 0 0 0 0 0 0 0 0 0 0 0 0 0 0 0 0 0 0 0 0 0 0 0 0 0 0 0 0 0 0 0 0 0 0 0 0 0 0 0.00436111812350153 0 0.00467320286386946 0.0052432803326669 0 0 0 0 0 0 0 0 0 0 0 0 0 0 0 0 0 0 0 0 0.0144755191074922 0 0 0 0 0 0 0 0 0 0 0 0 0 0 0 0 0 0 0 0 0 0 0 0 0 0 0 0 0 0 0 0 0 0 0 0 0 0 0 0 0 0 0.0458976844316495 0.0371054191401919 0.119596702804002 0 0 0 0 0 0 0 0 0 0 0 0.00466437378758388 0 0.0254121827620516 0 0 0 0 0 0 0 0 0 0 0 0.00641742507160994 0.0226394661420641 0 0 0 0 0 0 0 0 0.124471912233775 0 0.0668759613308355 0 0 0 0 0.00323250753908089 0 0 0.0355427503453961 0.0227224978613654 0 0 0 0 0 0 0 0.00705054988978329 0 0 0 0 0 0 0 0 0 0 0 0 0 0 0 0 0 0 0 0 0 0 0 0 0 0 0 0 0 0 0 0 0 0 0 0 0 0 0.0512312896453379 0.030138348800709 0 0.0582016192940933 0 0.0277458658387273 0 0 0 0 0 0.0384741406295733 0 0 0.0121415285871576 0.094935269706511 0 0.06517711250127 0 0 0 0 0 0 0 0 0 0 0 0 0 0 0 0 0 0 0 0 0 0.00542760614616858 0 0 0 0 0 0 0 0 0 0 0 0 0.0109584170200426
0 0 0 0 0 0 0 0 0 0 0 0 0 0 0 0 0 0 0 0 0 0 0 0 0 0 0 0 0 0 0 0 0 0 0 0 0 0 0 0 0 0 0 0 0 0.00466435841062552 0 0 0 0 0 0 0 0 0 0 0 0 0 0 0 0 0 0 0.0035508839360203 0 0 0 0 0 0 0 0 0 0 0 0 0 0 0 0 0 0 0 0 0 0 0 0 0 0 0 0 0 0 0 0 0 0 0 0 0 0 0 0 0 0 0 0 0 0 0 0 0 0 0 0 0 0 0 0 0 0 0 0 0 0 0 0 0 0 0 0 0 0 0 0 0 0 0 0 0 0 0 0 0 0 0 0 0 0 0 0 0 0 0 0 0 0 0 0 0 0 0 0 0 0 0.0220315126898771 0.0230669642284545 0 0 0 0.251857396873095 0.011880361272939 0.0574450091591826 0 0 0 0 0.00469159598119297 0 0 0 0 0 0 0 0 0 0 0.059897665519523 0 0.00608400844166687 0 0 0 0 0 0 0 0.00511163118697509 0.0159426783533633 0 0 0 0 0 0.0309639604871042 0 0 0.27148495198781 0.0695362585816866 0 0 0 0 0 0 0 0 0.0442515787801564 0.0316642953277399 0 0 0 0 0 0 0 0 0 0 0 0 0 0 0.0423262243466806 0 0 0 0 0 0 0 0 0 0 0 0 0 0 0 0 0 0 0 0 0 0 0 0 0 0 0 0 0 0 0 0 0 0 0 0 0.0435486644359075 0 0 0 0 0 0 0 0 0 0 0 0 0 0 0 0 0 0 0 0 0 0 0 0 0 0 0 0 0 0 0 0 0 0 0 0 0 0 0 0 0 0 0 0 0 0 0
0 0 0 0 0 0 0 0 0 0 0 0 0 0 0 0 0 0 0 0 0 0 0 0 0 0 0 0 0 0 0 0 0 0 0 0 0 0 0 0 0 0 0 0 0 0 0 0 0 0 0 0 0 0 0 0 0 0 0 0 0 0 0 0 0 0 0 0 0 0 0 0 0 0 0 0 0 0 0 0 0 0 0 0 0 0 0 0 0 0 0 0 0 0 0 0 0 0 0 0 0 0 0 0 0.0150240489093767 0 0 0 0 0 0 0 0 0 0 0 0 0 0 0 0 0 0 0 0 0 0 0 0 0 0 0 0 0 0 0 0 0 0 0 0 0 0 0 0 0 0 0 0 0 0 0 0 0 0 0 0 0 0 0 0 0 0 0 0 0 0 0 0 0 0 0 0 0 0 0.0371574909777591 0.0189192199191832 0 0 0 0 0 0 0 0 0 0 0 0 0 0 0 0 0 0 0 0 0 0 0 0 0 0 0 0 0 0 0 0 0 0 0 0 0 0 0 0 0 0.174309123330881 0 0 0 0.112044392612245 0 0 0 0 0.15129923710586 0 0 0 0 0 0 0 0 0 0 0 0 0 0 0 0 0 0 0 0 0 0 0 0 0 0 0 0 0 0 0 0 0 0 0 0 0.012111993941163 0 0 0 0 0 0 0 0 0 0 0.109302632110858 0.152441449697251 0 0 0 0.0569286165640481 0 0 0 0 0 0 0 0 0 0 0 0 0 0 0 0 0 0 0 0 0 0 0 0 0.160461794831374 0 0 0 0 0 0 0 0 0 0 0 0 0 0 0
0 0 0 0 0 0 0 0 0 0 0 0 0 0 0 0.0176180944605435 0 0 0 0 0 0 0 0 0 0 0 0 0 0 0 0 0 0 0 0 0 0 0 0 0 0 0 0 0 0 0 0 0 0 0 0 0 0 0 0 0 0 0 0 0 0.0765644143394202 0 0 0 0 0 0 0 0 0.0654397193007785 0 0.0153697245304577 0 0 0.0107133469214084 0 0 0 0 0 0 0 0 0 0 0 0 0 0 0 0 0 0 0 0 0 0 0 0 0 0 0 0 0 0 0 0 0 0 0 0 0 0 0 0 0 0 0 0 0 0 0 0 0 0 0 0 0 0 0 0 0 0 0 0.00723976931143354 0 0.00816072799149507 0.0151331019466722 0 0 0 0 0 0 0 0 0 0 0 0 0 0 0 0 0 0 0 0 0 0 0 0 0 0 0 0 0 0 0 0 0 0 0 0 0 0 0 0 0 0 0 0 0 0 0.0390229133179639 0.0746145718378323 0 0 0 0 0 0 0 0 0 0 0 0 0 0.0154287595221754 0.100805117814512 0 0 0 0 0 0 0 0 0 0 0 0 0 0 0 0 0 0 0 0 0 0.0503217428095598 0 0 0 0 0 0.0613559167602962 0.197963062609779 0.190389986262263 0 0 0 0.0195947959496664 0 0 0 0 0 0 0 0 0 0 0 0 0 0 0 0 0 0.00714596639884704 0 0 0 0 0 0 0 0 0 0 0 0 0 0 0 0 0 0 0 0 0 0 0 0 0 0 0 0 0 0 0 0 0 0 0 0 0 0 0 0 0.0117288663920793 0 0 0 0 0 0 0 0 0 0 0 0 0 0 0 0 0.0153894015228175 0 0 0 0 0 0 0 0 0
0 0 0 0 0 0 0 0 0 0 0 0 0 0 0 0 0 0 0 0 0 0 0 0 0 0 0 0 0 0 0 0 0 0 0 0 0 0 0 0 0.0184694725058522 0 0 0 0 0 0 0 0 0 0 0.00578051336576521 0 0 0 0 0 0 0 0 0 0 0 0 0 0 0 0 0 0 0 0 0 0 0 0 0 0 0 0 0 0 0 0 0 0 0 0 0 0 0 0 0 0 0 0 0 0 0 0 0 0 0 0 0 0 0 0 0 0 0 0 0 0 0 0 0 0 0 0 0 0 0 0 0 0 0 0 0 0 0 0 0 0 0 0 0 0.00314974614076675 0.00177173220418129 0 0 0 0 0 0 0 0 0 0 0 0 0 0 0 0 0 0 0 0 0 0 0 0.00552716815600583 0 0 0 0 0 0 0 0 0 0 0 0 0 0 0 0 0 0 0 0 0.199970505559671 0 0 0 0 0 0 0 0 0 0 0 0 0 0 0 0 0 0 0 0 0 0 0 0 0 0 0 0 0 0 0 0 0 0 0 0 0 0.186409995019197 0 0.0430652746239726 0 0 0.135192977499925 0 0 0 0 0 0 0 0 0 0 0 0 0 0 0 0 0.0166159236726542 0 0 0 0 0 0 0 0 0 0.0074156720489028 0 0 0 0 0 0 0 0 0 0 0 0 0 0 0 0 0 0 0 0 0 0 0 0 0 0 0 0 0 0 0 0 0 0 0 0 0 0 0 0 0.267937584794834 0.0184426287874015 0.0771842352418471 0 0 0 0 0 0 0 0 0 0 0 0 0 0 0.013066570379024 0 0 0 0 0 0 0 0 0
0 0 0 0 0 0 0 0 0 0 0 0 0 0 0 0 0 0 0 0 0 0 0 0 0 0 0 0 0 0 0 0 0 0 0 0 0 0 0 0 0 0 0 0 0 0 0 0 0 0 0 0 0 0 0.010408940071424 0 0 0 0 0 0 0 0 0 0 0 0 0.021282346846467 0 0 0 0.0857836061376064 0 0 0 0 0.00913328509806278 0 0 0 0 0 0 0 0 0 0 0 0 0 0 0 0 0 0 0 0 0 0 0 0 0 0 0 0 0 0 0 0 0 0 0 0 0 0 0 0 0 0 0 0 0 0 0 0 0 0 0 0 0 0.0167263132316121 0 0 0 0 0 0 0 0 0 0 0 0 0 0 0 0 0 0 0 0 0 0 0 0 0 0 0 0 0 0 0 0 0 0 0 0 0 0 0 0 0 0 0 0 0 0 0 0 0 0 0 0 0 0 0 0 0 0.0554723698540826 0.0142364539187679 0 0 0 0 0 0.141996391243466 0 0 0 0 0 0 0 0 0 0 0 0 0.00259443434199643 0 0 0 0 0 0 0 0 0.0835940880577248 0.0461751759694778 0 0 0 0 0 0 0 0 0.00469258503282944 0.0538507416820769 0 0 0 0 0 0 0 0 0 0 0 0 0 0 0 0 0 0 0 0 0 0 0 0 0 0 0 0 0 0 0 0.0208538155404034 0 0 0 0 0 0 0 0 0 0 0 0 0 0 0.0186693572971894 0 0 0.0190762172807115 0.0106232344862351 0 0.00589020042351793 0 0 0 0 0 0 0 0 0 0 0 0 0 0 0 0 0 0 0.0476280969467236 0 0 0 0 0.186095551838344 0.0279480075590315 0.0240640355605305 0.0579000344306156 0 0 0 0 0.00608671346798882 0 0 0 0 0 0 0.029218003683115
0 0 0 0 0 0 0 0 0 0 0 0 0 0 0 0 0 0 0 0 0 0 0 0 0 0 0 0 0 0 0 0 0 0.00402444537301784 0 0 0 0 0 0 0 0 0 0 0 0 0.00772023823383648 0 0 0 0.0149703474860783 0 0 0 0.0200800368041801 0 0.00247181308738045 0.00162177539438398 0 0 0 0 0 0 0 0 0 0 0 0 0 0.0238149823353263 0 0 0 0 0.00548167604702545 0 0 0 0 0 0 0 0 0 0 0 0 0 0 0 0 0 0 0 0 0 0 0 0 0 0 0 0 0 0 0 0 0 0 0 0 0 0 0 0 0 0 0 0 0 0 0 0 0 0 0 0 0 0 0 0 0 0 0 0 0 0 0 0 0 0 0 0 0 0 0 0 0 0 0 0 0 0 0 0 0 0 0 0 0 0.00370301679034126 0 0.00389221408530415 0 0 0 0 0 0 0 0 0 0 0 0 0 0.00155734039467768 0.00149841886202593 0 0 0 0 0 0 0 0 0.0683828650263238 0 0 0 0 0 0 0.00455295731169569 0.0913927911294894 0 0 0 0 0 0 0 0 0 0 0 0.00164955133909939 0 0 0.00198856257982464 0 0 0 0 0.0717923056280491 0 0.02066758918205 0 0 0 0.0366164373076109 0 0 0 0 0.0667633865040437 0.0700520890670971 0.00798411940659127 0 0 0 0.00222375628404239 0 0.00852353073202113 0.00235943288552773 0 0 0 0 0 0 0 0 0 0 0 0 0 0 0 0 0 0 0 0 0 0 0 0.0581697090152227 0 0 0 0 0 0 0 0 0 0 0 0 0 0 0 0.0034549027152112 0 0 0 0 0 0 0 0 0 0 0 0 0 0 0 0 0 0 0 0 0 0 0 0.0718139876695519 0 0 0 0 0.0145163356999677 0.0453048036736822 0 0.193632894295082 0 0 0 0 0.00317135460312467 0 0 0 0 0 0 0.0641503330511138
0 0 0 0 0 0 0 0 0 0 0 0 0 0 0 0 0 0 0 0 0 0 0 0 0 0 0 0 0 0 0 0 0 0 0 0 0 0 0 0 0 0 0 0 0 0 0 0 0 0 0 0 0 0 0 0 0 0 0 0 0 0 0 0 0 0 0 0 0 0 0 0 0 0 0 0 0 0 0 0 0 0 0 0 0 0 0 0 0 0 0 0 0 0 0 0 0 0 0 0 0 0 0 0 0.0100753806596742 0 0 0 0 0 0 0 0 0 0 0 0 0 0 0 0 0 0 0 0 0 0 0 0 0 0 0 0 0 0 0 0 0 0 0 0 0 0 0 0 0 0 0 0 0 0 0 0 0 0 0 0 0 0 0 0 0 0 0 0 0 0 0 0 0 0 0 0 0 0 0.00949821122957061 0.0093838456111843 0 0 0 0 0 0 0 0 0 0 0 0 0 0 0 0 0 0 0 0 0 0 0 0 0 0 0 0 0 0 0 0 0 0 0 0 0.080859513164455 0 0 0.0580581156788125 0.0302581144197371 0 0 0 0 0.0973754336704125 0 0 0 0 0.0408376890907654 0.101437601238526 0 0 0 0 0 0 0 0 0 0 0 0 0 0 0 0 0 0 0 0 0 0 0 0 0 0 0 0 0 0 0 0 0 0 0.0329431332129292 0 0 0 0 0 0 0 0 0 0 0 0.0818236437553269 0.0123578080010026 0 0.103170372432871 0.0692415617245898 0.0298422195361977 0.00963887861434876 0 0 0 0 0 0 0 0 0 0 0 0 0 0 0 0 0 0 0 0 0 0 0 0.223198477959596 0 0 0 0 0 0 0 0 0 0 0 0 0 0 0
0 0 0 0 0 0 0 0 0 0 0 0 0 0 0 0 0 0 0 0 0 0 0 0 0 0 0 0 0 0 0 0 0 0 0 0 0 0 0 0 0 0 0 0 0 0 0 0 0 0 0 0 0 0 0 0 0 0 0 0 0 0 0 0 0 0 0 0 0 0 0 0 0 0 0 0 0 0 0 0 0 0 0 0 0 0 0 0 0 0 0 0 0 0 0 0 0 0 0 0 0 0 0 0 0 0 0 0 0 0 0 0 0 0 0 0 0 0 0 0 0 0 0 0 0 0 0 0 0 0 0 0 0 0 0 0 0 0 0 0 0 0 0 0 0 0 0 0 0 0 0 0 0 0 0 0 0 0 0 0.0322011086484959 0 0.0311729078740054 0 0 0 0 0 0 0 0 0 0 0 0 0 0 0 0 0 0 0 0 0 0 0 0 0 0 0 0 0 0 0 0.0960252139725534 0 0 0.139344148066178 0 0 0 0 0 0 0 0 0 0 0 0 0 0 0 0 0 0 0 0 0 0 0 0 0 0 0 0.0387262482123032 0 0.00991166753881228 0 0 0 0.0055400280151334 0.00537945401160961 0 0 0 0 0 0 0 0 0 0 0 0 0 0 0.0244036742425784 0 0 0 0 0 0 0.0281476340023569 0 0 0 0.00954568115430142 0 0 0 0 0 0 0 0 0 0 0 0 0 0 0 0 0 0 0 0 0 0 0 0 0 0 0 0 0 0 0.152174277879647 0.0116149346789771 0 0 0 0 0.0055411160886265 0 0 0 0 0.0139433365027348 0 0 0 0 0 0 0 0 0.0236739820927112 0.00774830487004301 0.138415901653392 0 0.226490380495541 0 0 0 0 0 0 0 0
0 0 0 0 0 0 0 0 0 0 0 0 0 0 0 0 0 0 0 0 0 0 0 0 0 0 0 0 0 0 0 0 0 0 0 0 0 0 0 0 0 0 0 0 0 0.00549566371950046 0 0 0 0 0 0 0 0 0 0 0 0 0 0 0 0 0 0 0.0368271342817734 0 0 0 0 0 0 0 0 0 0 0 0 0 0 0 0 0 0 0 0 0 0 0 0 0 0 0 0 0 0 0 0 0 0 0 0 0 0 0 0 0 0 0 0 0 0 0 0 0 0 0 0 0 0 0 0 0 0 0 0 0 0 0 0 0.0150619932571775 0 0 0 0 0 0 0 0 0 0 0 0 0 0 0 0 0 0 0 0 0 0 0 0 0 0 0 0 0 0 0 0 0 0 0.0338046856158727 0 0 0 0 0 0 0 0.0570405143501428 0 0.0095934185995403 0 0 0 0 0 0 0 0 0 0.0343296502553067 0 0 0 0 0 0 0 0 0 0 0 0 0 0 0 0 0 0 0 0 0 0 0 0 0 0.104151873844566 0.0316289092923904 0.0378722121008131 0 0 0 0 0 0 0 0 0.16488630607304 0 0 0 0 0 0 0 0.021996475130652 0 0.0235781577793294 0 0 0 0 0.0794607675525422 0 0 0 0 0 0 0 0 0 0 0 0 0 0 0 0 0 0 0 0 0 0 0 0 0 0 0 0 0 0 0 0 0 0 0 0 0 0 0 0 0 0 0 0 0 0.171190819568931 0.0652173861975205 0.107864032380902 0 0 0 0 0 0 0 0 0 0 0 0 0 0 0 0 0 0 0 0 0 0 0 0 0 0 0 0 0 0 0 0 0 0 0 0
0 0 0 0 0 0 0 0 0 0 0 0 0 0 0 0 0 0 0 0 0 0 0 0 0 0 0 0 0 0 0 0 0 0 0 0 0 0 0 0 0 0 0.0128516086845853 0 0 0.0549260207944873 0 0 0 0 0 0 0 0 0 0 0 0 0 0.00321747660534786 0 0 0 0 0.00788083402607351 0 0 0 0 0 0 0 0 0 0 0 0 0.0144279888718348 0.00973484873465514 0 0 0 0 0 0 0 0 0 0 0 0 0 0 0 0 0 0 0 0 0 0 0 0 0 0 0 0 0 0 0 0 0 0 0 0 0 0 0 0 0 0 0 0 0 0 0 0 0 0 0.0198689410651757 0 0 0 0 0 0 0 0 0 0 0 0 0 0 0 0 0 0 0 0 0 0 0 0 0 0 0 0 0 0 0 0 0 0 0.0376340869077984 0 0.016869860523944 0 0.047809520880357 0 0 0 0 0 0.00744611127197994 0 0 0 0 0.0199254843263584 0 0 0 0 0.120199365742252 0 0 0 0 0 0.0193591841829744 0 0 0 0 0 0.00466677838791357 0 0 0 0 0 0 0 0 0 0 0.0137766555824635 0 0 0 0.0146696539701974 0.0196603997673645 0 0 0.0802632527785297 0 0 0 0 0.119623141230932 0 0 0 0 0.013460863498649 0 0 0.00525983281906976 0.00967121874192707 0 0.0247335731014588 0 0 0 0.0270871076784408 0.0269334650896641 0 0 0 0 0 0 0 0 0 0 0 0 0 0 0 0.00430484192862712 0.00542958868119224 0 0 0 0 0 0 0 0 0 0 0 0 0 0 0 0 0 0 0 0 0 0 0 0 0 0 0 0 0.0520371914179748 0.0529065039577019 0 0.0281577253693824 0 0 0 0 0 0 0 0 0.0952918833130945 0 0 0 0 0 0 0 0 0 0 0 0 0 0 0 0 0.00991499006759285 0 0 0 0 0 0 0 0 0
0 0 0 0 0 0 0 0 0 0 0 0 0 0 0 0 0 0 0 0 0 0 0 0 0 0 0 0 0 0 0 0 0 0 0 0 0 0 0 0 0 0 0 0 0 0 0 0 0 0 0 0 0 0 0 0 0 0 0 0 0 0 0 0 0 0 0 0 0.00246759727525308 0.00200957854013503 0 0 0 0 0 0 0 0 0 0 0 0 0 0 0 0 0 0 0 0 0 0 0 0 0 0 0 0 0 0 0 0 0 0 0 0 0 0 0 0 0 0 0 0 0 0 0 0 0 0 0 0 0 0 0 0 0 0 0 0 0 0 0 0 0 0 0 0 0 0 0 0 0 0 0 0 0 0 0 0 0 0 0 0 0 0 0 0 0 0.0156928735419926 0 0 0 0 0 0 0 0 0 0 0 0 0 0 0 0.177846148556897 0.104829278023985 0 0 0 0 0 0 0 0 0 0 0 0 0 0 0 0 0.0175722682318103 0 0 0.0400881844157283 0 0 0 0 0 0 0 0 0 0 0 0 0.00587754577519836 0 0 0 0.0435917981813479 0 0 0 0.0449605671238621 0.0816682141395469 0 0 0 0 0 0 0 0 0.0858774458691134 0 0 0 0 0 0 0 0 0 0 0 0 0 0 0 0 0 0 0 0 0 0 0 0 0 0 0 0 0 0 0 0 0 0 0 0.0229142577176622 0.00561656972797109 0 0 0 0 0 0 0 0 0 0.0323038884129059 0.0434979753832241 0.0508222433241391 0.0228952732456509 0.0549807165535169 0 0 0 0 0 0 0 0 0 0 0 0 0 0 0 0 0 0 0 0 0 0 0 0 0 0 0.115537260825639 0 0 0.0289503151344199 0 0 0 0 0 0 0 0 0 0 0 0
0 0 0 0 0 0 0 0 0 0 0 0 0 0 0 0 0 0 0 0 0 0 0 0 0 0 0 0 0 0 0 0 0 0 0 0 0 0 0 0 0 0 0 0 0 0 0 0 0 0 0 0 0 0 0 0 0 0 0 0 0 0 0 0 0 0 0 0 0 0 0 0 0 0 0 0 0 0 0 0 0 0 0 0 0 0 0 0 0 0 0 0 0 0 0 0 0 0 0 0 0 0 0 0 0 0 0 0 0 0 0 0 0 0 0 0 0 0 0 0 0 0 0 0 0 0 0 0 0 0 0 0 0 0 0 0 0 0 0 0 0 0 0 0 0 0 0 0 0 0 0 0 0 0 0 0 0 0 0 0 0 0 0 0 0 0 0 0 0 0 0 0 0 0 0 0 0 0 0 0 0 0 0 0 0 0.0587306927131485 0.0492818033596179 0 0 0 0 0 0 0 0 0 0 0 0 0 0 0 0 0 0 0 0 0 0 0 0 0 0 0 0.0709830874143984 0.0592969091929601 0 0 0 0 0 0 0 0 0.0114695141353292 0 0.0631421538240031 0 0 0.0298589274483152 0.0287086529570391 0.0521341141153651 0 0 0.365532954671596 0.0217102255042936 0 0 0 0 0 0 0 0 0 0 0 0 0 0 0 0 0 0.0429461680150761 0 0 0 0 0 0 0 0 0 0 0 0 0 0 0 0 0 0 0 0 0 0 0 0 0 0 0 0 0 0 0 0 0 0 0 0 0 0 0 0 0 0 0 0.0482229067610596 0 0 0 0 0 0 0 0 0 0 0 0 0 0.0979818898877976 0 0 0 0 0 0 0 0 0
0 0 0 0 0 0 0 0 0 0 0 0 0 0 0 0 0 0 0 0 0 0 0 0 0 0 0 0 0 0 0 0 0 0 0 0 0 0 0 0 0 0 0 0 0 0 0 0 0 0 0 0 0 0 0 0 0 0 0 0 0 0 0 0 0 0 0 0 0 0 0 0 0 0 0 0 0 0 0 0 0 0 0 0 0 0 0 0 0 0 0 0 0 0 0 0 0 0 0 0 0 0 0 0 0 0 0 0 0 0 0 0 0 0 0 0 0 0 0 0 0 0 0 0 0 0 0 0 0 0 0 0 0 0 0 0 0 0 0 0 0 0 0 0 0 0 0 0 0 0 0 0 0 0 0 0 0 0 0 0 0 0 0 0 0 0 0 0 0 0 0 0 0 0 0 0 0 0 0 0 0 0 0 0 0 0 0 0 0 0 0 0 0 0 0.00741562878388133 0 0 0 0 0.0426151418812 0 0 0 0 0 0 0 0 0 0 0 0 0 0 0 0 0 0 0 0.0286171691095428 0 0 0 0.00465703093611242 0 0 0 0 0 0 0.00740530696786688 0.00804250082016549 0 0 0 0 0 0 0 0 0.0111662110690011 0 0 0 0.0180450442905168 0.00252821811831915 0.195466049374883 0.0158126686015584 0 0 0 0 0.0310081033882939 0.233632185827376 0 0.0204366141218617 0 0.0635184511325084 0 0 0 0 0 0 0 0 0 0 0 0 0 0 0 0 0 0 0 0 0 0 0 0 0 0 0 0 0 0 0 0.0144085855280236 0 0.015294926813869 0 0 0 0 0 0.00523501095410505 0 0 0 0 0 0 0 0 0 0 0 0.00777974772019143 0 0.260183810613952 0 0 0 0 0 0 0.00673159394677166 0 0
0 0 0 0 0 0 0 0 0 0 0 0 0 0 0 0 0 0 0 0 0 0 0.00221030496556111 0.00377701955035916 0 0 0 0 0 0 0 0 0 0 0.00372932618330719 0 0 0 0.00775591525823126 0 0 0 0.0108828030288314 0 0.00627386128397176 0.00946052719572441 0 0 0 0.00226701716779785 0 0 0 0 0 0 0 0 0 0.00296925846862105 0 0 0 0.00211705152446472 0 0 0 0 0 0 0 0 0 0 0.0410942149817548 0 0 0.0174043764072265 0.00628738253673895 0 0 0 0 0 0 0 0 0 0 0 0 0 0 0 0 0 0 0 0 0 0 0 0 0 0 0 0 0 0 0 0 0 0 0 0 0 0 0 0 0 0 0 0 0 0 0 0 0 0.0116521076653952 0 0 0 0 0 0 0 0 0 0 0 0 0 0 0 0 0 0 0 0 0 0 0 0 0 0 0 0 0 0 0 0 0 0 0 0 0 0 0 0.0694816045937423 0 0.0458261587795087 0.126636519816913 0 0.00741614947735607 0 0 0 0 0 0.00483149874389328 0 0 0 0 0.0061008471709198 0 0 0.0108533346302318 0 0.00804959128364397 0.127396177338439 0.00636011875644846 0 0 0 0 0 0 0 0 0.00459086093070001 0 0 0.00995606211783089 0.0625718012373605 0.0314353209412804 0.241383790493036 0.00170710547735323 0 0 0 0 0 0 0 0 0 0 0 0 0 0.010910672779717 0 0 0 0 0 0 0 0.00765979819654032 0 0 0 0 0 0 0 0 0.00167923722976925 0.000618277409399414 0 0 0 0 0 0.00302847865655846 0 0 0 0 0 0 0 0 0 0.00205218180841365 0 0 0 0.00356184101506 0.00375033780610281 0 0 0 0 0 0 0 0 0 0 0 0 0 0 0 0 0 0 0 0 0 0 0 0 0 0.0715627929287775 0 0 0 0 0 0 0 0.00269827416301854 0 0 0 0 0 0 0 0 0 0 0 0 0 0 0 0 0 0 0 0 0 0 0 0 0 0
0 0 0 0 0 0 0 0 0 0 0 0 0 0 0 0.00996477121422172 0 0 0 0 0 0 0 0 0 0 0 0 0 0 0 0 0 0 0 0 0 0 0 0 0.0155502321837367 0 0 0 0 0 0 0 0 0 0 0.0212200793159438 0.0122844599136862 0 0 0 0 0 0 0 0 0.0089671483571057 0 0 0 0 0 0 0 0 0 0 0 0 0 0.0290090910517698 0 0 0 0 0 0 0 0 0 0 0 0 0 0 0 0 0 0 0 0 0 0 0.0266622456195752 0.0368656865036206 0 0 0 0 0 0 0 0 0 0 0 0 0 0 0 0 0 0 0 0 0 0 0 0 0 0 0 0 0 0 0 0 0 0 0 0 0 0 0.00405435587127315 0 0 0 0 0 0 0 0 0 0 0 0 0 0 0 0 0 0 0.0159213260671302 0 0.0200990394311701 0 0 0.0156944456479158 0 0 0 0 0 0 0 0 0 0 0 0 0 0 0 0 0 0 0 0 0.0395593111059492 0 0 0.0318463088672801 0 0 0 0 0 0 0 0 0 0.010593620703233 0 0 0 0 0 0 0 0 0 0 0 0 0 0 0 0 0 0 0.172982781862893 0 0 0 0.0167628468774687 0 0 0 0.0586763783396924 0 0 0 0 0 0 0 0 0.193308254358124 0 0 0 0 0 0 0 0 0.0780371471830476 0.0261905920637715 0.017400363653124 0 0 0 0 0 0 0 0 0 0.0212237416569323 0 0 0 0 0 0 0 0 0 0 0 0 0 0 0 0 0 0 0 0 0 0 0 0 0 0 0 0 0 0 0 0 0 0 0 0 0 0.0246718674863842 0.0124357774876964 0.00638660232989418 0 0 0 0.0440190502357896 0 0 0 0 0 0 0 0 0 0 0 0 0 0.02961247461157 0 0 0 0 0 0 0 0 0
0 0 0 0 0 0 0 0 0 0 0 0 0 0 0 0 0 0 0 0 0 0 0 0 0 0 0 0 0 0 0 0 0 0 0 0 0 0 0 0 0 0 0 0 0 0 0 0 0 0 0 0 0 0 0 0 0 0 0 0 0 0 0 0 0 0 0 0 0 0 0 0 0 0 0 0 0 0 0 0 0 0 0 0 0 0 0 0 0 0 0 0 0 0 0 0 0 0 0 0 0 0 0 0 0 0 0 0 0 0 0 0 0 0 0 0 0 0 0 0 0 0 0 0 0 0 0 0 0 0 0 0 0 0 0 0 0 0 0 0 0 0 0 0 0 0 0 0 0 0 0 0 0 0 0 0 0 0 0 0 0 0 0 0 0 0 0 0 0 0 0 0 0 0 0 0 0.02529295264259 0 0 0 0 0 0 0 0 0 0 0 0 0.00784978310171609 0 0 0 0.205271132196199 0 0 0.0654929447589332 0 0 0 0 0 0 0 0 0 0 0 0 0 0 0 0 0.120835499575075 0 0 0.0101581197546267 0.168281819239357 0.070308520402365 0 0 0 0.17628780306308 0 0 0 0 0 0.0620987398385884 0 0 0 0 0 0 0 0 0 0 0 0 0 0 0 0 0 0 0 0 0 0 0 0 0 0 0 0 0 0 0 0 0 0 0.0146792353298877 0 0 0 0 0 0 0 0 0 0 0 0 0 0 0 0 0 0 0 0 0 0 0 0 0 0 0 0 0 0 0 0 0 0 0 0 0 0 0 0 0 0.054498249668928 0 0 0.0189452004286535 0 0 0 0 0 0 0 0 0 0 0 0
0 0 0 0 0 0 0 0 0 0 0 0 0 0 0 0 0 0 0 0 0 0 0 0 0 0 0 0 0 0 0 0 0 0 0 0 0 0 0 0 0 0 0 0 0 0 0.00536657991677409 0 0 0 0 0 0 0 0 0 0 0 0 0 0 0 0 0 0 0 0 0.0139516207095495 0 0 0 0.035419813563373 0 0 0 0 0 0 0 0 0 0 0 0 0 0 0 0 0 0 0 0 0 0 0 0 0 0 0 0 0 0 0 0 0 0 0 0 0 0 0 0 0 0 0 0 0 0 0 0 0 0 0 0 0 0 0 0 0 0 0 0 0 0 0 0 0 0 0 0 0 0 0 0 0 0 0 0 0 0 0 0 0 0 0 0 0 0 0 0 0 0 0 0 0 0 0 0 0 0 0 0 0 0 0 0 0 0 0 0 0 0 0 0 0 0 0 0 0 0 0 0 0 0 0 0 0.15436840769453 0 0 0 0 0 0 0 0 0 0 0 0 0 0 0 0 0 0 0 0.109669052234219 0.166115881678223 0.164299784777397 0 0 0.0118849654270699 0 0 0 0 0 0.0584216758762644 0 0.0099587326276919 0 0.0103350545559332 0 0 0 0.0180980814099401 0.0702660368060155 0 0 0 0 0 0 0 0 0 0 0 0 0 0 0 0 0 0 0 0 0 0 0 0 0 0 0.020337932277837 0 0 0 0 0 0 0 0 0 0 0 0 0 0 0 0 0 0 0 0.012655960496949 0 0 0 0 0 0 0 0 0 0 0 0 0 0 0 0 0 0 0 0 0 0.138850419948234 0 0 0 0 0 0 0 0 0 0 0 0 0 0 0
0 0 0 0 0 0 0 0 0 0 0 0 0 0 0 0 0 0 0 0 0 0 0 0.0198613854485803 0 0 0 0 0 0 0 0 0 0 0 0 0 0 0.0085330606724494 0 0 0 0.0166415501710393 0 0 0.0066617798698921 0 0 0 0.00266016394591614 0 0 0 0 0 0 0 0 0 0 0 0.00287461570597086 0 0.00400343366717893 0 0 0 0 0 0 0 0 0 0 0.00362574278227533 0 0 0.00754074121361129 0.0127747782681986 0 0 0 0 0 0 0 0 0 0 0 0 0 0 0 0 0 0 0 0 0 0 0 0 0 0 0 0 0 0 0 0 0 0 0 0 0 0 0 0 0 0 0 0 0 0 0 0 0 0 0 0 0 0 0 0 0 0 0 0 0 0 0 0 0 0 0 0 0 0 0 0 0 0 0 0 0 0 0 0 0 0 0 0 0 0 0 0 0 0 0 0 0 0 0 0 0 0 0 0 0 0 0 0 0 0 0 0.230446678661347 0 0 0 0 0 0 0 0 0 0.0161824386916166 0 0 0 0.0518430852323051 0 0 0 0 0.0264276132063676 0 0.0393149213220543 0 0 0 0.00630993575404799 0 0 0.037517728423819 0 0 0.0116152685287327 0 0 0.0221218709610543 0.0134066217047024 0 0.0129435998411814 0 0.0131001680227081 0 0 0.00610964869853814 0 0.0610074875554029 0.0757876821221711 0.00554498740110771 0.00961752159653476 0.0241178486920459 0.205838203369955 0.0290147662767582 0 0 0 0 0 0 0 0 0 0 0 0 0 0 0 0 0 0 0 0 0 0 0 0 0 0 0 0 0 0 0 0 0 0 0.0048998113848724 0 0 0 0 0 0 0 0 0 0 0 0 0 0 0 0 0 0 0 0 0 0 0 0 0 0 0 0 0 0 0 0 0 0 0 0 0 0 0 0.0116548608075653 0 0 0 0 0 0 0 0 0
0 0 0 0 0 0 0 0 0 0 0 0 0 0 0 0.00718460773836 0 0 0 0 0 0 0 0 0 0 0 0 0 0 0 0 0 0 0 0 0 0 0 0 0 0 0 0 0 0 0 0.00887161259997895 0 0 0 0 0 0 0 0 0 0 0 0 0 0.0182626303889128 0 0.00718614120226182 0 0 0 0 0 0 0.00887048845592773 0 0 0 0 0 0 0 0.00927183163227797 0 0 0 0 0 0 0 0 0 0 0 0 0 0 0 0 0 0 0 0 0 0 0 0 0 0 0 0 0 0 0 0 0 0 0 0 0 0 0 0 0 0 0 0 0 0 0 0 0 0 0 0 0 0 0 0 0 0 0 0.0090615658592941 0 0 0 0 0 0 0 0 0 0 0 0 0 0 0 0 0 0 0 0 0 0 0 0 0 0 0 0 0 0 0 0 0 0 0 0 0 0 0 0 0 0 0 0 0 0 0 0.108627927824581 0 0 0 0 0 0 0 0.00261339761455974 0 0 0 0 0 0.0111517086909286 0.0275482053755596 0 0 0 0.0277191400726745 0 0 0 0 0 0 0 0 0.211990694695264 0 0 0 0 0.00765424795616269 0 0 0 0.0217944662781326 0.0138456193164806 0 0 0 0 0.106840445004708 0 0.267015292632408 0 0 0 0 0 0 0 0 0 0 0 0 0 0 0.00563465529389924 0 0 0 0 0 0 0.0269303558714497 0 0 0 0 0 0 0 0 0 0 0 0 0 0 0 0 0 0 0 0 0 0 0 0 0 0 0 0 0 0 0 0 0 0 0 0 0 0 0 0 0.0462403080099876 0 0 0 0 0 0 0 0 0 0 0 0 0 0 0 0 0.0456846574861907 0 0 0 0 0 0 0 0 0
0 0 0 0 0 0 0 0 0 0 0 0 0 0 0 0 0 0 0 0 0 0 0 0 0 0 0 0 0 0 0 0 0 0 0 0 0 0 0 0 0 0 0 0 0 0 0 0 0 0 0 0 0 0 0 0 0 0 0 0 0 0 0 0 0 0 0 0 0 0 0 0 0 0 0 0 0 0 0 0 0 0 0 0 0 0 0 0 0 0 0 0 0 0 0 0 0 0 0 0 0 0 0 0 0 0 0 0 0 0 0 0 0 0 0 0 0 0 0 0 0 0 0 0 0 0 0 0 0 0 0 0 0 0 0 0 0 0 0 0 0 0 0 0 0 0 0 0 0 0 0 0 0 0 0 0 0 0 0 0 0 0 0 0 0 0 0 0 0 0 0 0 0 0 0 0 0 0 0 0 0 0 0 0 0 0 0.0305788310135327 0 0 0 0 0 0 0 0 0 0.0082387220164143 0 0 0 0 0 0 0 0 0 0 0 0 0 0 0 0 0 0.157225302974039 0 0 0 0 0.00573158145538081 0.0320240963855479 0.046304506656623 0 0.0305211662605519 0.0115959447741234 0 0 0 0.00856294574106293 0.102352128079385 0.205912086310002 0 0 0 0.0117209010755687 0.102317159771677 0.0899149751849442 0 0 0 0 0 0 0 0 0 0.00342405692748557 0 0 0 0 0 0 0.0400750683278319 0 0 0 0.00381357483441238 0 0 0 0 0 0 0 0 0 0 0 0 0 0 0 0 0 0 0 0 0 0 0 0 0 0 0 0 0 0 0 0 0 0 0 0 0 0 0 0 0 0 0 0 0 0 0 0 0 0 0 0 0 0.109686952211417 0 0 0 0 0 0 0 0 0
0 0 0 0 0 0 0 0 0 0 0 0 0 0 0 0 0 0 0 0 0 0 0 0 0 0 0 0 0 0 0 0 0 0 0 0 0 0 0 0 0.0447625461911278 0.0199649075410156 0 0 0 0 0 0 0 0 0 0 0.0183005454499331 0 0 0 0 0 0 0 0 0 0 0 0 0 0 0 0 0 0 0 0 0 0 0 0 0 0 0 0 0.0196084526734459 0 0 0 0 0 0 0 0 0 0 0 0 0 0 0 0.0171228477611009 0.0372410032726914 0 0 0 0 0 0 0 0 0 0 0 0 0 0 0 0 0 0 0 0 0 0 0 0 0 0 0 0 0 0 0 0 0 0 0 0 0 0 0 0 0 0 0 0 0 0 0 0 0 0 0 0 0 0 0 0 0 0 0 0 0 0 0 0 0 0 0 0 0 0 0 0 0 0 0 0 0 0 0 0 0 0 0 0 0 0 0 0 0.0177885581144895 0 0.0134616115461002 0 0 0 0 0 0 0 0 0 0 0 0 0 0 0 0 0 0 0 0 0 0 0 0 0 0 0 0 0 0 0 0 0 0 0 0 0.374306497951412 0 0 0.0230165679238592 0 0 0 0 0.0462355884408584 0 0 0 0 0 0 0.13213178980573 0.076162367663158 0.122504927071291 0 0 0 0 0 0 0 0 0 0 0 0 0 0 0 0 0.0185637434309307 0 0 0 0 0 0 0 0 0 0 0 0 0 0 0 0 0 0 0 0 0 0 0 0 0 0 0 0 0 0 0 0 0 0 0 0 0 0 0 0 0.0097243749742225 0 0.00910367018863383 0 0 0 0 0 0 0 0 0 0 0 0 0 0 0 0 0
0 0 0 0 0 0 0 0 0 0 0 0 0 0 0 0 0 0 0 0 0 0 0 0 0 0 0 0 0 0 0 0 0 0 0 0 0 0 0 0 0 0 0 0 0 0 0 0 0 0 0 0 0 0 0 0 0 0 0 0 0 0 0 0 0 0 0 0 0 0 0 0 0 0 0 0 0 0 0 0 0 0 0 0 0 0 0 0 0 0 0 0 0 0 0 0 0 0 0 0 0 0 0 0 0 0 0 0 0 0 0 0 0 0 0 0 0 0 0 0 0 0 0 0 0 0 0 0 0 0 0 0 0 0 0 0 0 0 0 0 0 0 0 0 0 0 0 0 0 0 0 0 0 0 0 0 0 0 0 0 0 0 0 0 0 0 0 0 0 0 0 0 0 0 0 0 0 0 0 0 0 0 0 0 0 0 0.0605556270671009 0 0 0 0 0 0 0 0 0 0.189630576948409 0 0 0 0 0 0 0 0 0 0 0 0 0 0 0 0 0 0 0 0 0.0374393461134383 0 0 0 0 0 0 0 0 0 0 0 0.111301753335849 0 0 0 0 0.431393179353118 0.169679517182085 0 0 0 0 0 0 0 0 0 0 0 0 0 0 0 0 0 0 0 0 0 0 0 0 0 0 0 0 0 0 0 0 0 0 0 0 0 0 0 0 0 0 0 0 0 0 0 0 0 0 0 0 0 0 0 0 0 0 0 0 0 0 0 0 0 0 0 0 0 0 0 0 0 0 0 0 0 0 0 0 0 0 0 0 0
0 0 0 0 0 0 0 0 0 0 0 0 0 0 0 0.00692576778874794 0 0 0 0 0 0 0 0 0 0 0 0 0 0 0 0 0 0 0 0 0 0 0 0 0 0 0 0 0 0 0 0 0 0 0 0 0 0 0 0 0 0 0 0 0 0 0 0 0 0 0 0 0 0 0 0 0 0 0 0 0 0 0 0 0 0 0 0 0 0 0 0 0 0 0 0 0 0 0 0 0 0 0 0 0 0 0 0 0 0 0 0 0 0 0 0 0 0 0 0 0 0 0 0 0 0 0 0 0 0 0 0 0 0 0 0 0 0 0 0 0 0.017853594847524 0 0 0 0 0 0 0 0 0 0 0 0 0 0 0 0 0 0 0 0 0 0 0 0 0 0 0 0 0 0 0 0 0 0 0 0 0 0 0 0 0 0 0 0 0 0 0 0.137355285500459 0.166605609967503 0 0 0 0 0 0 0 0 0 0 0 0 0 0 0 0 0 0.0255175673910425 0 0 0 0 0 0 0 0 0 0 0 0 0 0 0 0 0 0 0.335869625720411 0 0 0 0 0 0.0511212995088446 0 0.0183961129513355 0.0236102022222766 0.0790128555424452 0 0.0516605385973714 0 0 0 0 0 0.0190796467798819 0 0 0 0 0 0 0 0 0 0 0 0 0 0 0 0 0 0 0 0 0 0 0 0 0 0 0 0 0 0 0 0 0 0 0 0 0 0 0 0 0 0 0 0 0 0 0 0 0 0 0 0 0 0 0 0.0669918931821566 0 0 0 0 0 0 0 0 0 0 0 0 0 0 0 0 0 0 0 0 0 0 0
0 0 0 0 0 0 0 0 0 0 0 0 0 0 0 0 0 0 0 0 0 0 0 0 0 0 0 0 0 0 0 0 0 0 0 0 0 0 0.00372164426828659 0 0 0 0 0 0 0.0162295224510655 0 0 0 0 0 0 0 0 0 0 0 0 0 0 0 0 0 0 0 0 0 0 0 0 0 0 0 0 0 0 0 0 0 0 0 0 0 0 0 0 0 0 0 0 0 0 0 0 0 0 0 0 0 0 0 0 0 0 0 0 0 0 0 0 0 0 0 0 0 0 0 0 0 0 0 0 0 0 0 0 0 0 0 0 0 0 0 0 0 0 0 0 0 0 0 0 0 0 0 0 0 0 0 0 0 0 0 0 0 0 0 0 0 0 0 0 0 0 0 0 0 0 0 0 0 0 0 0 0 0 0 0 0 0 0 0 0 0 0 0 0.14646174714645 0 0 0 0 0 0 0 0 0 0.00946496732944776 0 0 0 0 0 0 0 0 0 0 0.2493063997937 0 0 0.0276359722892569 0 0 0 0.015890108476786 0 0 0.0164447696074338 0 0 0 0.0497974167132071 0 0.0124810533582932 0 0 0 0 0.0147248451055858 0.272980744215162 0 0.100474592844436 0 0.0194444926089224 0.0323222542149559 0 0.0126194695770115 0 0 0 0 0 0 0 0 0 0 0 0 0 0 0 0 0 0 0 0 0 0 0 0 0 0 0 0 0 0 0 0 0 0 0 0 0 0 0 0 0 0 0 0 0 0 0 0 0 0 0 0 0 0 0 0 0 0 0 0 0 0 0 0 0 0 0 0 0 0 0 0 0 0 0 0 0 0 0 0 0 0 0 0
0 0 0 0 0 0 0 0 0 0 0 0 0 0 0 0 0 0 0 0 0 0 0 0 0 0 0 0 0 0 0 0 0 0 0 0 0 0 0 0 0 0 0 0 0 0.0239826224218841 0 0 0 0 0 0 0 0 0 0 0 0 0 0 0 0 0 0 0 0 0 0 0 0 0 0 0 0 0 0 0 0 0 0 0 0 0 0 0 0 0 0 0 0 0 0 0 0 0 0 0 0 0 0 0 0 0 0 0 0 0 0 0 0 0 0 0 0 0 0 0 0 0 0 0 0 0 0 0 0 0 0 0 0.00259402772849368 0 0 0 0 0 0 0 0 0 0 0 0 0 0 0 0 0 0 0 0 0 0 0 0 0 0 0 0 0 0 0 0 0 0 0 0 0 0 0.0105900986313926 0 0 0 0 0 0.00972271912444049 0 0 0 0 0.019479168410631 0 0 0 0 0 0 0.0157059308933269 0 0 0 0.0252299124530419 0 0.125293562272466 0 0 0 0.0105502202785434 0 0 0 0 0 0 0 0 0 0 0.117476893375631 0 0 0.133621053125094 0 0.0541823600775958 0 0 0 0 0.00510502157920593 0 0 0.118852751785588 0.0555287762154263 0 0 0 0 0 0 0.0641128891825106 0.0431525832793471 0 0.0990196756998244 0 0 0 0.0141521620525882 0 0 0 0 0 0 0 0 0 0 0 0 0 0 0 0 0 0 0 0 0 0 0 0 0 0 0 0 0 0 0 0 0 0 0 0 0 0 0 0 0 0 0 0 0 0 0 0 0 0 0 0 0 0 0 0 0 0 0 0 0 0 0 0 0 0 0 0 0 0.0516475714129685 0 0 0 0 0 0 0 0 0 0 0 0 0 0 0
0 0 0 0 0 0 0 0 0 0 0 0 0 0 0 0 0 0 0 0 0 0 0 0 0 0 0 0 0 0 0 0 0 0 0 0 0 0 0 0 0 0 0 0 0 0 0 0 0 0 0 0 0 0 0 0 0 0 0 0 0 0 0 0 0 0 0 0 0 0 0 0 0 0 0 0 0 0 0 0 0 0 0 0 0 0 0 0 0 0 0 0 0 0 0 0 0 0 0 0 0 0 0 0 0 0 0 0 0 0 0 0 0 0 0 0 0 0 0 0 0 0 0 0 0 0 0 0 0 0 0 0 0 0 0 0 0 0 0 0 0 0 0 0 0 0 0 0 0 0 0 0 0 0 0 0 0 0 0 0 0 0 0 0 0 0 0 0 0 0 0 0 0 0 0 0 0 0 0.00903923033656749 0 0 0 0 0 0 0 0 0 0 0 0 0 0 0 0 0 0 0 0.00707265598409373 0.0409314870551992 0 0 0 0 0 0 0 0 0 0 0 0 0 0 0 0 0 0 0 0 0 0 0 0 0 0 0 0 0 0 0 0 0 0 0 0 0 0 0 0 0 0 0.0132143064108869 0 0.0144760798763253 0.00967815766746677 0.0203548810963679 0.0223876554685403 0.149362107629572 0 0 0.380179025707941 0.0309986946957484 0.0612695703640466 0 0.084353187002775 0 0.0342428723919056 0 0.00619955096004235 0 0.0143354692447868 0.0330760215913966 0 0 0 0 0 0 0 0 0 0 0 0 0 0 0 0 0 0 0 0 0 0 0 0 0 0 0 0 0 0 0 0 0 0 0.0688290465163386 0 0 0 0 0 0 0 0 0 0 0 0 0 0 0 0 0 0 0 0 0 0 0
0 0 0 0 0 0 0 0 0 0 0 0 0 0 0 0 0 0 0 0 0 0 0 0 0 0 0 0 0 0 0 0 0 0 0 0 0 0 0 0 0 0 0 0 0 0 0 0 0 0 0 0 0 0 0 0 0 0 0 0 0 0 0 0 0 0 0 0 0 0 0 0 0 0 0 0 0 0 0 0 0 0 0 0 0 0 0 0 0 0 0 0 0 0 0 0 0 0 0 0 0 0 0 0 0 0 0 0 0 0 0 0 0 0 0 0 0 0 0 0 0 0 0 0 0 0 0 0 0 0 0 0 0 0 0 0 0 0 0 0 0 0 0 0 0 0 0 0 0 0 0 0 0 0 0 0 0 0 0 0 0 0 0 0 0 0 0 0.0083335529709684 0 0 0 0 0 0 0 0 0 0 0 0 0 0 0 0 0 0 0 0 0 0 0 0 0 0 0 0 0 0 0 0 0 0 0 0 0.00380379714633044 0 0 0 0 0 0 0 0 0 0 0 0 0 0 0 0 0 0 0 0 0.0031588786202129 0 0 0 0 0 0 0 0 0 0 0 0 0 0.0943620889549846 0 0 0 0 0 0 0 0.0138263207805439 0.0167405243135773 0.0988481004475652 0 0.0333196408745823 0.0633162887135134 0 0 0.0659588319741789 0.00755143749588482 0 0.0367142925055576 0.166346125091185 0.00529240105795904 0.0289135427913556 0.0316257340202829 0 0 0 0 0 0 0 0 0 0 0 0 0 0 0 0 0 0 0 0 0 0 0 0.00722401200887065 0 0 0 0 0 0 0 0 0 0 0 0 0 0.0238940563600104 0 0.0192161253046287 0.195499108914769 0 0 0.0043227435044758 0.00746948461264012 0 0 0 0 0 0.0064624615955445 0 0 0.0378283856210237 0 0.00927723339027891 0 0.0106948309290762
0 0 0 0 0 0 0 0 0 0 0 0 0 0 0 0 0 0 0 0 0 0 0 0 0 0 0 0 0 0 0 0 0 0 0 0 0 0 0 0 0 0 0 0 0 0 0 0 0 0 0 0 0 0 0 0 0 0 0 0 0 0 0 0 0 0 0 0 0 0 0 0 0 0 0 0 0 0 0 0 0 0 0.00158735398953006 0 0 0 0 0 0 0 0 0 0 0 0 0 0 0 0 0 0 0 0 0 0 0 0 0 0 0 0 0 0 0 0 0 0 0 0 0 0 0 0 0 0 0 0 0 0 0 0 0 0 0 0 0 0 0 0 0 0 0 0 0 0 0 0 0 0 0 0 0 0 0 0 0 0 0 0 0 0 0 0 0 0 0 0 0.00212306225701934 0 0 0 0 0 0 0 0.0032249777219397 0 0 0 0 0 0 0 0 0 0 0 0.00453931423077337 0 0.00500912777844183 0 0 0 0 0 0 0 0 0 0 0 0 0 0 0.0011394109713826 0 0 0 0 0 0 0 0 0 0 0 0 0 0 0 0 0 0 0 0 0.00116873033089466 0 0 0 0 0 0 0 0 0 0 0 0 0.0948216697753741 0 0 0 0 0 0 0 0 0 0.00252384675888213 0.226746910518294 0.0152502539972829 0.0240090908070241 0.0186091229422667 0 0.00195445432069561 0.0215294487137384 0.0148958763573244 0.000930734051855803 0.0514113815063644 0.0697636988809491 0.0249462239709392 0.0236518242095026 0.0112606492501485 0 0 0 0 0 0 0 0 0 0 0 0 0 0 0 0 0 0 0 0 0 0 0 0.0023137628933095 0 0 0 0 0 0 0 0 0 0 0 0 0 0.00265136344217462 0.108250439706554 0.0282191089519927 0.137153493080378 0.0325503357347317 0 0.00249012629858874 0.00631627013191222 0.00715240910319893 0 0 0 0 0.0100527349745032 0.00782756788637791 0.0121717923755597 0.00713905521451448 0.0039925528958313 0.00403848831518195 0 0.00658333565456793
0 0 0 0 0 0 0 0 0 0 0 0 0 0 0 0 0 0 0 0 0 0 0 0 0 0 0 0 0 0 0 0 0 0 0 0.0187006941822379 0 0 0 0 0 0 0 0 0 0 0 0 0 0 0 0 0 0 0 0 0 0 0 0 0 0 0 0 0 0 0 0 0 0 0 0 0 0 0 0 0 0 0 0 0 0.0115788178319515 0.0355881912416565 0.00825600422397805 0.161224826102433 0.00122316861448449 0 0 0 0 0 0 0 0 0 0 0 0 0.00349365745159945 0 0 0 0 0 0 0 0 0 0 0 0 0 0 0 0 0 0 0 0 0 0 0 0 0 0 0 0 0 0 0 0 0 0 0 0 0 0 0 0 0 0 0 0 0 0 0 0 0 0 0 0 0 0 0 0 0 0 0 0 0 0 0 0 0 0 0 0 0 0 0 0 0.00184286998118635 0 0 0 0 0 0 0.00631045571841356 0 0 0 0 0 0 0 0 0.00772135501076671 0 0.00287791409343721 0 0.0246892184568173 0 0 0 0 0 0 0.141215802566965 0 0 0 0 0.00291596942267759 0 0 0 0 0 0 0 0 0 0 0 0 0 0 0 0 0 0 0 0 0.00628083713701473 0 0 0 0 0 0 0 0 0 0 0 0 0 0 0 0 0 0.0296166529139496 0 0.378736822827338 0.0982948317308723 0.0070673787600023 0 0 0 0 0 0 0.00750453620907461 0 0 0 0.00243384815311504 0 0 0.00417706825920318 0 0 0 0 0 0 0 0 0 0 0 0 0 0 0 0 0 0 0 0 0 0 0 0 0 0.0178618402061908 0.00227229752949558 0 0 0 0 0 0 0 0 0 0.0147699009863744 0 0 0 0 0 0 0.00126895525762386 0 0 0 0 0 0 0 0 0 0 0 0 0.0020760851311414 0 0 0
0 0 0 0 0 0 0 0 0 0 0 0 0 0 0 0.00486210554199626 0 0 0 0 0 0 0 0 0 0 0 0 0 0 0 0 0 0 0 0 0 0 0 0 0 0 0 0 0 0 0 0 0 0 0 0 0 0 0 0 0 0 0 0 0 0 0 0 0 0 0 0 0 0 0 0 0 0 0 0 0 0 0 0 0 0 0 0 0 0 0 0 0 0 0 0 0 0 0 0 0 0 0.0060171179169355 0 0 0 0 0 0 0 0 0 0 0 0 0 0 0 0 0 0 0 0 0 0 0 0 0 0 0 0 0 0 0 0 0 0 0 0 0 0 0 0.00396520057807755 0 0 0 0 0 0 0 0 0 0 0 0 0 0 0 0 0 0 0 0 0 0 0 0 0 0 0 0 0 0 0 0 0 0 0 0 0 0 0 0 0 0 0 0 0.104050842042122 0 0.00544751546436115 0.00936368299320682 0 0 0 0 0 0 0 0 0 0 0 0.0188945240186675 0 0 0 0 0 0 0 0 0 0 0 0 0 0 0 0 0 0 0 0 0 0 0 0 0 0 0 0.0642277174837856 0 0 0 0 0 0.056163149528226 0 0.0158814864813159 0 0 0 0 0 0 0 0.104257090073068 0.0669428458631081 0 0.0238691331847545 0 0 0 0 0 0 0 0 0 0 0 0 0 0 0 0 0 0 0 0 0 0 0 0 0 0 0 0 0 0 0 0 0 0 0 0 0 0 0 0 0 0.136963676233371 0 0 0 0 0 0 0.0389785650445328 0.215576558595075 0.0719043278644442 0.0526344610929518 0 0 0 0 0 0 0 0 0 0 0 0 0 0 0 0 0 0 0 0 0 0 0
0 0 0 0 0 0 0 0 0 0 0 0 0 0 0 0 0 0 0 0 0 0 0 0 0 0 0 0 0 0 0 0 0 0 0 0 0 0 0 0 0 0 0 0 0 0 0 0 0 0 0 0 0 0 0 0 0 0 0 0 0 0 0 0 0 0 0 0 0 0 0 0 0 0 0 0 0 0 0 0 0 0 0.00407199562307517 0 0.00866562554467155 0 0 0 0 0 0 0 0 0 0 0 0 0 0 0 0 0 0 0 0 0 0 0 0 0 0 0 0 0 0 0 0 0 0 0 0 0 0 0 0 0 0 0 0 0 0 0 0 0 0 0 0 0 0 0 0 0 0 0 0 0 0 0 0 0 0 0 0 0 0 0 0 0 0 0 0 0 0 0 0 0 0 0 0 0 0 0 0 0 0 0 0 0 0.0245609809109124 0 0 0 0 0 0 0 0 0 0 0 0 0 0 0 0 0 0 0 0.0438606166446261 0 0 0 0 0 0 0 0 0 0 0 0 0 0 0 0 0 0 0 0 0 0 0 0 0 0 0 0.0113064135705176 0 0 0 0 0 0.0169802085545882 0 0 0 0 0.00489223163315519 0 0 0.0520215914128606 0.054684474899264 0 0.0500031765499522 0.334229829338194 0.178840306183563 0.00932567863708759 0 0.00852406510356987 0 0 0 0 0.0171700197035841 0 0 0 0.00609230586535263 0 0 0 0 0 0 0 0 0 0 0 0 0 0 0 0 0 0 0 0 0 0 0 0 0 0 0 0 0 0.0202838839992655 0 0 0 0 0 0 0 0.0149704581038785 0 0.139516137721882 0 0 0 0 0 0 0 0 0 0 0 0 0 0 0 0 0 0 0 0 0 0 0
0 0 0 0 0 0 0 0 0 0 0 0 0 0 0 0.00629583302372509 0 0 0 0 0 0 0 0 0 0 0 0 0 0 0 0 0 0 0 0 0 0 0 0 0 0 0 0 0 0 0 0 0 0 0 0 0 0 0 0 0 0 0 0 0 0 0 0 0 0 0 0 0 0 0 0 0 0 0 0 0 0 0 0 0 0 0 0 0 0 0 0 0 0 0 0 0 0 0 0 0 0 0 0 0 0 0 0 0 0 0 0 0 0 0 0 0 0 0 0 0 0 0 0 0 0 0 0 0 0 0 0 0 0 0 0 0 0 0 0 0 0 0.00690525332125254 0 0 0 0 0 0 0 0 0 0 0 0 0 0 0 0 0 0 0 0 0 0 0 0 0 0 0 0 0 0 0 0 0 0 0 0 0 0 0 0 0 0 0 0 0.0256498587613962 0 0 0 0 0 0 0 0 0 0 0 0 0 0 0.0915022377919714 0 0 0 0 0 0 0 0 0 0 0 0 0 0 0 0 0.0279466377731781 0 0 0 0 0 0 0 0 0 0 0.0228725538202584 0 0 0 0 0 0.0831635312796207 0 0 0 0 0 0 0 0 0.106915187157086 0.152255986322882 0 0.12587737921798 0.249349590420525 0 0 0 0 0 0 0 0 0 0 0 0 0 0 0 0 0 0 0 0 0 0 0 0 0 0 0 0 0 0 0 0 0 0 0 0 0 0 0 0 0 0.0567587721197533 0 0 0 0 0 0 0 0 0.0271148973751846 0.0173922816151865 0 0 0 0 0 0 0 0 0 0 0 0 0 0 0 0 0 0 0 0 0 0 0
0 0 0 0 0 0 0 0 0 0 0 0 0 0 0 0 0 0 0 0 0 0 0 0 0 0 0 0 0 0 0 0 0 0 0 0.00801674641307695 0 0 0 0 0 0 0 0 0 0 0 0 0 0 0 0 0 0 0 0 0 0 0 0 0 0 0 0 0 0 0 0 0 0 0 0 0 0 0 0 0 0 0 0 0 0.00222494384889213 0.0264350878176918 0.00251292821034855 0.03548306944017 0 0 0 0 0 0 0 0 0 0 0 0 0 0.0107567363456332 0 0 0 0 0 0 0 0 0 0 0 0 0 0 0 0 0 0 0 0 0 0 0 0 0 0 0 0 0 0 0 0 0 0 0 0 0 0 0 0 0 0 0 0 0 0 0 0 0 0 0 0 0 0 0 0 0 0 0 0 0 0 0 0 0 0 0 0 0 0 0 0 0 0 0 0 0 0 0 0.0163864168949286 0 0 0 0 0 0 0 0 0.000876563510411144 0 0.000590820993536923 0 0.0118474032324998 0 0 0 0 0 0 0.160869834864924 0 0 0 0 0 0 0 0 0 0 0 0 0 0 0 0 0 0 0 0 0 0 0 0 0 0.00691928673087246 0 0 0 0 0 0 0 0 0 0 0 0 0.00207997266477564 0 0 0.258183930304002 0 0.129714708888587 0.0160440840341165 0 0.133982560507883 0.0183801983490636 0 0.0115271255730417 0 0 0 0 0.0272658356390471 0 0 0 0.00572886938747711 0 0 0 0 0 0 0 0 0 0 0 0 0 0 0 0 0 0 0 0 0 0 0 0 0 0 0 0 0.0110543936423328 0.00328345810863329 0 0 0 0 0 0 0 0 0 0.0998350245980546 0 0 0 0 0 0 0 0 0 0 0 0 0 0 0 0 0 0 0 0 0 0 0
0 0 0 0 0 0 0 0 0 0 0 0 0 0 0 0 0 0 0 0 0 0 0 0 0 0 0 0 0 0 0 0 0 0 0 0 0 0 0 0 0 0 0 0 0 0 0 0 0 0 0 0 0 0 0 0 0 0 0 0 0 0 0 0 0 0 0 0 0 0 0 0 0 0 0 0 0 0 0 0 0 0.00614184037473285 0.0160213741537412 0.0110815219050623 0.00973450787828841 0 0 0 0 0 0 0 0 0 0 0 0 0 0.00877287251968295 0 0 0 0 0 0 0 0 0 0 0 0 0 0 0 0 0 0 0 0 0 0 0 0 0 0 0 0 0 0 0 0 0 0 0 0 0 0 0 0 0 0 0 0 0 0 0 0 0 0 0 0 0 0 0 0 0 0 0 0 0 0 0 0 0 0 0 0 0 0 0 0 0 0 0 0 0 0 0 0 0 0 0 0 0 0 0 0 0.00498165395066183 0 0.00192111567356082 0 0.0110284630991105 0 0 0 0 0 0 0.322615821189266 0 0 0 0 0.016427502259296 0 0 0.00720788838263291 0 0 0 0 0 0 0 0 0 0 0 0 0 0 0 0 0 0.00171013976153943 0.00328159021500642 0 0 0 0 0 0 0 0 0 0 0 0.00245308749951156 0 0 0.118205055014321 0.00857142052641443 0.122439941281745 0.056064710601062 0.236353459267633 0 0.00258592415157703 0 0 0 0 0 0 0.00294450931239928 0 0 0 0.00120818493382929 0 0 0.00205106423230851 0 0 0 0 0 0 0 0 0 0 0 0 0 0 0 0 0 0 0 0 0 0 0 0 0 0.0127318800260903 0 0 0 0 0 0 0 0 0 0 0.0117660952163062 0 0 0 0 0 0 0 0 0 0 0 0 0 0 0 0 0 0 0 0.00169837657422077 0 0 0
0 0 0 0 0 0 0 0 0 0 0 0 0 0 0 0 0 0 0 0 0 0 0 0 0 0 0 0 0 0 0 0 0 0 0 0 0 0 0 0 0 0 0 0 0 0 0 0 0 0 0 0 0 0 0 0 0 0 0 0 0 0 0 0 0 0 0 0 0 0 0 0 0 0 0 0 0 0 0 0 0 0 0 0 0 0 0 0 0 0 0 0 0 0 0 0 0 0 0 0 0 0 0 0 0 0 0 0 0 0 0 0 0 0 0 0 0 0 0 0 0 0 0 0 0 0 0 0 0 0 0 0 0 0 0 0 0 0 0 0 0 0 0 0 0 0 0 0 0 0 0 0 0 0 0 0 0 0 0 0 0 0 0 0 0 0 0 0 0 0 0 0 0 0 0 0 0 0 0 0 0 0 0 0 0 0 0 0 0 0 0 0 0 0 0.033546944083195 0 0 0 0.00289326793187344 0.100943554227218 0 0 0 0 0 0 0 0 0 0 0 0 0 0 0 0 0 0 0 0.0122605514296619 0 0 0 0 0.132893847297349 0 0 0 0 0 0.0020489509932618 0.0016145797123465 0 0 0 0 0 0.00518567613581216 0 0 0.0085424059627987 0 0.00641733376219719 0 0.0325896996012562 0.00259915545964828 0 0.0362285609313404 0 0 0 0.0195829063518792 0.0362170187591011 0.364692229749741 0.00396567409594978 0.0695481170489812 0 0.0756684075265531 0 0 0 0 0 0 0 0 0 0 0 0 0 0 0 0 0 0 0 0 0 0 0 0 0 0 0 0 0 0.0036585410422241 0 0 0 0 0 0 0 0 0 0.023876239373021 0 0 0 0 0 0 0 0 0 0 0 0.00495278092062488 0 0.0200735576039673 0 0 0 0 0 0 0 0 0
0 0 0 0 0 0 0 0 0 0 0 0 0 0 0 0 0 0 0 0 0 0 0 0 0 0 0 0 0 0 0 0 0 0 0 0 0 0 0 0 0 0 0 0 0 0 0 0 0 0 0 0 0 0 0 0 0 0 0 0 0 0 0 0 0 0 0 0.00482626995696375 0 0.00261416877378999 0 0.00663456486605832 0 0 0 0 0 0 0 0 0 0 0 0 0 0 0 0 0 0 0 0 0 0 0 0 0 0 0 0 0 0 0 0 0 0 0 0 0 0 0 0 0 0 0 0 0 0 0 0 0 0 0 0 0 0 0 0 0 0 0 0 0 0 0 0 0 0 0 0 0 0 0 0 0 0 0 0 0 0 0 0 0 0 0 0 0 0 0 0 0 0 0 0 0 0 0.0063252030018855 0 0 0 0 0 0 0 0 0 0 0.00927014530745303 0 0.00491018458967092 0 0 0 0 0.00855339951391335 0 0 0 0 0.00897624461531808 0 0 0 0 0.0124851014188811 0 0 0 0 0.138601927181297 0 0 0 0 0.00261415225611009 0 0 0 0.0529994584720415 0.00831447983022309 0 0 0 0 0 0 0 0 0 0 0 0 0 0 0.0166505238437021 0 0 0 0 0 0 0 0 0 0 0 0 0.00883353691279784 0.0123979888693973 0 0 0 0 0 0 0 0.0561100010084155 0 0.0440291560937379 0 0 0.0991944348638594 0.211320486560444 0.0232522466453336 0.0104173642865315 0 0 0.00245262565417754 0 0.00431374613890794 0.00435937089172523 0 0 0 0 0 0 0 0 0 0 0 0 0 0 0 0 0 0 0 0 0 0 0 0 0 0 0 0 0 0 0 0 0 0 0 0 0.0131653697388183 0.0388204096975746 0.0331088761485196 0.00376449553612244 0 0.0358865199165445 0.00873471762850139 0 0 0 0 0.0172391246464353 0.0170558141452744 0.00439980697999186 0.00925567150675394 0 0 0 0 0.0108007444442846 0.00973714571172029 0.0322805666951409 0 0.00529395565168208
0 0 0 0 0 0 0 0 0 0 0 0 0 0 0 0 0 0 0 0 0 0 0 0 0 0 0 0 0 0 0 0 0 0 0 0 0 0 0 0 0 0 0 0 0 0.00653549729086274 0 0 0 0 0 0 0 0 0 0 0 0 0 0 0 0 0 0 0 0 0 0 0 0 0 0.00347026261375803 0 0 0 0 0 0 0 0 0 0 0 0 0 0 0 0 0 0 0 0 0 0 0 0 0 0 0 0 0 0 0 0 0 0 0 0 0 0 0 0 0 0 0 0 0 0 0 0 0 0 0 0 0 0 0 0 0 0 0 0 0 0 0 0 0 0 0 0 0 0 0 0 0 0 0 0 0 0 0 0 0 0 0 0 0 0 0 0 0 0 0 0 0 0 0.0405342222513572 0 0.0162086307563976 0 0 0 0 0 0 0 0 0 0.0763684899533848 0.0369081957007275 0 0 0 0 0.0725907829598231 0 0 0 0.00420795417026426 0 0.0100202278195106 0 0 0 0 0 0 0 0 0.0310333195868334 0 0 0 0 0 0 0 0 0.0347346832838334 0.0043891071606886 0 0 0 0 0 0 0 0 0 0 0 0 0 0 0 0 0 0 0 0 0 0 0 0 0 0 0 0.0768188492303715 0.019566584368141 0.00293561361899726 0 0 0.0118416298948214 0 0.0412611883090714 0 0 0.0573907250912862 0 0 0 0.0668431066607702 0.130183057978228 0.0274139723184331 0 0.0227004339018785 0 0.0056777847675497 0 0.0132484574430351 0.00993967726958995 0.00248581195906554 0 0 0 0 0 0 0 0 0 0 0 0 0 0 0 0 0 0 0 0 0 0 0 0 0 0.023324726347152 0 0 0 0 0 0 0 0 0 0.0532100828130736 0 0 0.0349152039841745 0 0.0175569200700359 0.0131320909256931 0 0 0.00331135643862672 0 0.0057032644114979 0.00360912243461888 0 0 0 0 0 0 0.00717971954485075 0 0.00260971494250751 0 0.0101395317290893
0 0 0 0 0 0 0 0 0 0 0 0 0 0 0 0 0 0 0 0 0 0 0 0 0 0 0 0 0 0 0 0 0 0 0 0 0 0 0 0 0 0 0 0 0 0 0 0 0 0 0 0 0 0 0 0 0 0 0 0 0 0 0 0 0 0 0 0 0 0 0 0 0 0 0 0 0 0 0 0 0 0 0 0 0 0 0 0 0 0 0 0 0 0 0 0 0 0 0 0 0 0 0 0 0 0 0 0 0 0 0 0 0 0 0 0 0 0 0 0 0 0 0 0 0 0 0 0 0 0 0 0 0 0 0 0 0 0 0 0 0 0 0 0 0 0 0 0 0 0 0 0 0 0 0 0 0 0 0 0 0 0 0 0 0 0 0 0.00180174673703726 0 0 0 0 0 0 0 0 0 0 0 0 0 0 0 0 0 0 0 0.00372473077199376 0 0.00384934793351885 0 0 0 0 0 0 0 0 0 0 0 0 0 0 0 0 0 0 0 0 0 0 0 0 0 0 0 0 0 0 0 0 0 0 0 0 0 0 0 0 0 0 0 0 0 0 0 0 0.0411316914801218 0.093894373351294 0 0 0 0 0 0 0 0 0 0 0.0204207768955308 0.0173305714526268 0.00903290124644203 0 0.00519433536408324 0.0143528806421737 0.0227617336570266 0 0.105489744699377 0.0795005901075646 0.0180333534044732 0.0370185664637321 0.0629347218978644 0 0 0 0 0 0 0 0 0 0 0 0 0 0 0 0 0 0 0 0 0 0 0 0 0 0 0 0 0 0 0 0 0 0 0 0 0 0 0.106508093533839 0.023124013316097 0.0934206724014284 0.0324771328875012 0 0 0.00529168606929451 0 0.00297986486651629 0.00233896702695134 0.0144854602337876 0 0.00974601571029056 0.031269084040362 0.109066275092963 0.00812370423676682 0.0115218706067981 0.00709388149824045 0.00177649914271352 0.00430471323159019
0 0 0 0 0 0 0 0 0 0 0 0 0 0 0 0 0 0 0 0 0 0 0 0 0 0 0 0 0 0 0 0 0 0 0 0 0 0 0 0 0 0 0 0 0 0 0 0 0 0 0 0 0 0 0 0 0 0 0 0 0 0 0 0 0 0 0 0 0 0 0 0 0 0 0 0 0 0 0 0 0 0 0 0 0 0 0 0 0 0 0 0 0 0 0 0 0 0 0 0 0 0 0 0 0 0 0 0 0 0 0 0 0 0 0 0 0 0 0 0 0 0 0 0 0 0 0 0 0 0 0 0 0 0 0 0 0 0 0 0 0 0 0 0 0 0 0 0 0 0 0 0 0 0 0 0 0 0 0 0 0 0 0 0 0 0 0 0 0 0 0 0 0 0 0 0 0 0 0 0 0 0 0 0 0 0 0 0 0 0 0 0 0 0 0 0 0 0 0 0 0 0 0 0 0 0 0 0 0 0 0 0 0 0 0 0 0 0 0 0 0 0 0 0 0 0 0 0 0 0 0 0 0 0 0 0 0 0 0 0.041511962904834 0 0 0 0 0 0 0 0 0 0.134236389829666 0 0.030473213627924 0 0.0244189267006727 0.404385214326569 0.0362067626951056 0.029194444992303 0.00960601857427564 0.244746251612137 0 0 0 0 0 0 0 0 0 0 0 0 0 0 0 0 0 0 0 0 0 0 0 0 0 0 0 0 0 0 0 0 0 0 0 0 0 0 0 0 0 0 0.0452208147365129 0 0 0 0 0 0 0 0 0 0 0 0 0 0 0 0 0 0 0
0 0 0 0 0 0 0 0 0 0 0 0 0 0 0 0 0 0 0 0 0 0 0 0 0 0 0 0 0 0 0 0 0 0 0 0 0 0 0 0 0 0 0 0 0 0 0 0 0 0 0 0 0 0 0 0 0 0 0 0 0 0 0 0 0 0 0 0 0 0 0 0 0 0 0 0 0 0 0 0 0 0 0 0 0 0 0 0 0 0 0 0 0 0 0 0 0 0 0 0 0 0 0 0 0 0 0 0 0 0 0 0 0 0 0 0 0 0 0 0 0 0 0 0 0 0 0 0 0 0 0 0 0 0 0 0 0 0 0 0 0 0 0 0 0 0 0 0 0 0 0 0 0 0 0 0 0 0 0 0 0 0 0 0 0 0 0 0 0 0 0 0 0 0 0 0 0 0 0 0 0 0 0 0 0 0 0 0 0 0 0 0 0 0 0.00568269397005277 0 0 0 0 0.0183597534878366 0 0 0 0 0 0 0 0 0 0 0 0 0 0 0 0 0 0 0 0 0 0 0 0 0 0 0 0 0 0 0 0 0 0 0 0 0 0.11039965008995 0.0219886443781926 0.0157675350696452 0 0 0 0 0 0 0.0223213198336243 0.0730030218766839 0.0377406005067212 0.0274854457895285 0.00735207883191262 0 0.215102558683434 0.0588609483368261 0.0911826192546091 0.112233861154486 0 0.0245059162333236 0.0407074394905846 0.0419579332498366 0 0.0111711078043773 0.0222383261555148 0 0 0 0 0 0 0 0 0 0 0 0 0 0 0 0 0 0 0 0 0 0 0 0 0 0 0 0 0 0 0 0 0 0 0.00492897064704669 0 0 0 0 0.00153262606904786 0.0221978082045408 0 0 0 0 0 0.00178769848203405 0 0.00275450127452372 0 0.00359303384286522 0.00514390728280113 0 0 0 0 0 0
0 0 0 0 0 0 0 0 0 0 0 0 0 0 0 0 0 0 0 0 0 0 0 0 0 0 0 0 0 0 0 0 0 0 0 0 0 0 0 0 0 0 0 0 0 0 0 0 0 0 0 0 0 0 0 0 0.00122963919902602 0 0 0 0 0 0 0 0 0 0 0.00095921315047039 0 0 0 0.00359329515238534 0 0 0 0 0 0 0 0 0 0 0 0 0 0 0 0 0 0 0 0 0 0 0 0 0 0 0 0 0 0 0 0 0 0 0 0 0 0 0 0 0 0 0 0 0 0 0 0 0 0 0 0 0 0 0 0 0 0 0 0 0 0 0 0 0 0 0 0 0 0 0 0 0 0 0 0 0 0 0 0 0 0 0 0 0 0 0 0 0 0 0 0 0 0 0 0 0 0 0 0 0 0 0 0 0 0 0 0 0 0 0 0 0 0 0 0 0 0.00275289197223603 0 0 0 0 0.00187913676094919 0 0 0 0 0.0185791456172999 0 0 0 0 0.00106506763196912 0 0.00099450835318818 0 0 0 0 0 0 0 0 0 0 0 0 0 0 0.00154201613852456 0 0 0.00855432088163968 0 0 0 0 0 0 0 0 0 0 0 0 0.00320447598756577 0.0148746811703491 0.00435058910334484 0 0 0 0 0 0 0.0146956734360153 0.0553642222494936 0.0261662038134679 0.00509977758228207 0 0.0765737026834556 0 0.0731147822806143 0 0.147364557143239 0.0110295253241727 0.0838723231039648 0 0.03992809685206 0 0.0412541339740141 0.0487753269143431 0 0 0 0 0 0 0 0 0 0 0 0 0 0 0 0 0 0 0 0 0 0 0 0.00188647056297061 0 0 0 0 0 0 0 0 0 0 0 0.00184297989054743 0.00520582653993336 0 0.0112316288904842 0.007532681869007 0.0156295588349617 0.00950945412570313 0 0 0 0 0.00999390437480627 0.0081962879119813 0.0817636216201245 0 0.0392937172083038 0.0434700323175623 0.011480813095382 0 0.0141957141464441 0.0519500021357178 0 0
0 0 0 0 0 0 0 0 0 0 0 0 0 0 0 0 0 0 0 0 0 0 0 0 0 0 0 0 0 0 0 0 0 0 0 0 0 0 0 0 0 0 0 0 0 0 0 0 0 0 0 0 0 0 0 0 0 0 0 0 0 0 0 0 0 0 0 0 0 0 0 0 0 0 0 0 0 0 0 0 0 0 0 0 0 0 0 0 0 0 0 0 0 0 0 0 0 0 0 0 0 0 0 0 0 0 0 0 0 0 0 0 0 0 0 0 0 0 0 0 0 0 0 0 0 0 0 0 0 0 0 0 0 0 0 0 0 0 0 0 0 0 0 0 0 0 0 0 0 0 0 0 0 0 0 0 0 0 0 0 0 0 0 0 0 0 0 0 0 0 0 0 0 0 0 0 0 0 0 0 0 0 0 0 0 0 0 0 0 0 0 0 0 0 0.0128232391547829 0 0 0 0.00166994766501661 0.0279647518508285 0 0 0 0 0 0 0 0 0 0 0 0 0 0 0.0014927263361193 0.00151208207467773 0 0 0 0.00758610854848342 0 0.00257124949396066 0 0.00635981427032151 0.0852096113171953 0 0.00338219042993601 0 0 0 0.00525325743368621 0.0101371333404425 0 0 0 0 0 0.00837344222643509 0 0 0.00486595479602237 0 0.00633822056539439 0 0.0259341100242369 0.00158763907399776 0.195636048912339 0.00805374919355544 0.0072845679608633 0 0.00277266959364288 0.027701730804832 0.0966608855409921 0 0.0100172878603189 0.107266348146976 0 0.0960034826139271 0 0 0 0 0 0 0 0 0 0 0 0 0 0 0 0 0 0 0 0 0 0 0 0 0 0 0 0 0 0.00479160570844319 0 0 0 0 0 0 0 0 0 0.0221979772617664 0 0 0 0 0.00505961070465691 0 0 0 0 0 0.00307434669595278 0.0178850726340616 0.00829901582135248 0.149339061275009 0 0 0.0027347482219741 0 0 0.00582959851908401 0.0163307139287162 0 0
0 0 0 0 0 0 0 0 0 0 0 0 0 0 0 0 0 0 0 0 0 0 0 0 0 0 0 0 0 0 0 0 0 0 0 0 0 0 0 0 0 0 0 0 0 0 0 0 0 0 0 0 0 0 0 0 0 0 0 0 0 0 0 0 0 0 0 0 0 0 0 0 0 0 0 0 0 0 0 0 0 0 0 0 0 0 0 0 0 0 0 0 0 0 0 0 0 0 0 0 0 0 0 0 0 0 0 0 0 0 0 0 0 0 0 0 0 0 0 0 0 0 0 0 0 0 0 0 0 0 0 0 0 0 0 0 0 0 0 0 0 0 0 0 0 0 0 0 0 0 0 0 0 0 0 0 0 0 0 0 0 0 0 0 0 0 0 0 0 0 0 0 0 0 0 0 0 0 0 0 0 0 0 0 0 0 0 0 0 0 0 0 0 0 0 0 0 0 0 0 0 0 0 0 0 0 0 0 0 0 0 0 0 0 0 0 0 0 0 0 0 0 0 0 0 0 0 0 0 0 0 0 0 0 0 0 0 0 0 0.00274751601043293 0 0 0 0 0 0 0.00967578834189575 0.0164111115433448 0 0.0176338240690638 0.208840047170424 0.195181512515793 0 0.04556140625436 0 0.1874327455043 0.0288075957386092 0.0424545735642766 0.0605781488075041 0.0249154010584167 0 0.0170440813230219 0.0311645802695559 0 0 0 0 0 0 0 0 0 0 0 0 0 0 0 0 0 0 0 0 0 0 0 0 0 0 0 0 0 0 0 0 0 0 0 0 0 0 0.00938323268944881 0 0 0 0 0 0 0 0 0 0.0190117510108922 0 0.00652569438455256 0.0226241395517079 0.0423940099456402 0 0 0.0116128402467596 0 0
0 0 0 0 0 0 0 0 0 0 0 0 0 0 0 0 0 0 0 0 0 0 0 0 0 0 0 0 0 0 0 0 0 0 0 0 0 0 0 0 0 0 0 0 0 0 0 0 0 0 0 0 0 0 0 0 0 0 0 0 0 0 0 0 0 0 0 0 0 0 0 0 0 0 0 0 0 0 0 0 0 0 0 0 0 0 0 0 0 0 0 0 0 0 0 0 0 0 0 0 0 0 0 0 0 0 0 0 0 0 0 0 0 0 0 0 0 0 0 0 0 0 0 0 0 0 0 0 0 0 0 0 0 0 0 0 0 0 0 0 0 0 0 0 0 0 0 0 0 0 0 0 0 0 0 0 0 0 0 0 0 0 0 0 0 0 0 0 0 0 0 0 0 0 0 0 0 0 0 0 0 0 0 0 0 0 0 0 0 0 0.000701574046257667 0 0 0 0 0 0 0 0 0 0 0 0 0 0.00104668231693384 0 0 0 0 0 0 0 0 0 0 0 0 0 0 0 0 0 0 0 0.00653286100616205 0.0010508798683246 0 0 0 0 0 0 0 0 0 0 0 0.0101041375592944 0.0179551613031605 0.00583229136209396 0 0 0 0 0 0 0.0326998914256921 0 0.00528694203939831 0.00938960204804475 0.00360329488706297 0.0462958556374759 0.170756475847099 0.0940160621252752 0.0361191117861057 0 0.0230538887547385 0.0835450179168937 0.00903529624200224 0.0576379235687999 0 0.0574991616960975 0.12198238216785 0 0 0 0 0 0 0 0 0 0 0 0 0 0 0 0 0 0 0 0 0 0 0 0.00188699318954642 0 0 0 0 0 0 0 0 0 0 0 0 0 0 0.0189740253162613 0.00293946184997375 0.0147744189468044 0.0134900537664229 0 0 0 0 0 0 0.0314579174381764 0 0.0325574205841449 0.0528755748737134 0.0182627088466648 0 0.00945596976430517 0.00918096181922363 0 0
0 0 0 0 0 0 0 0 0 0 0 0 0 0 0 0 0 0 0 0 0 0 0 0 0 0 0 0 0 0 0 0 0 0 0 0 0 0 0 0 0 0 0 0 0 0 0 0 0 0 0 0 0 0 0 0 0 0 0 0 0 0 0 0 0 0 0 0 0 0 0 0 0 0 0 0 0 0 0 0 0 0 0 0 0 0 0 0 0 0 0 0 0 0 0 0 0 0 0 0 0 0 0 0 0 0 0 0 0 0 0 0 0 0 0 0 0 0 0 0 0 0 0 0 0 0 0 0 0 0 0 0 0 0 0 0 0 0 0 0 0 0 0 0 0 0 0 0 0 0 0 0 0 0 0 0 0 0 0 0 0 0 0 0 0 0 0 0 0 0 0 0 0 0 0 0 0 0 0 0 0 0 0 0 0 0 0 0 0 0 0 0 0 0 0 0 0 0 0 0 0 0 0 0 0 0 0 0 0 0 0 0 0 0 0 0 0 0 0 0 0 0 0 0 0 0 0 0 0 0 0 0 0 0 0 0 0 0 0.0180852993865483 0.0355019392946977 0 0 0 0 0 0 0 0 0 0.131006597119097 0.0255617185739128 0 0.112439958788116 0 0.0488403002217946 0.202826132224699 0 0.0155101468070227 0 0 0 0.0930229102604042 0.192936824731481 0 0 0 0 0 0 0 0 0 0 0 0 0 0 0 0 0 0 0 0 0 0 0 0 0 0 0 0 0 0 0 0 0 0 0 0 0 0 0.0443392041439122 0 0.0632849964763926 0 0 0 0 0 0 0 0 0 0 0.0166439719719222 0 0 0 0 0 0
0 0 0 0 0 0 0 0 0 0 0 0 0 0 0 0 0 0 0 0 0 0 0 0 0 0 0 0 0 0 0 0 0 0 0 0 0 0 0 0 0 0 0 0 0 0 0 0 0 0 0 0 0 0 0 0 0.000803956558306262 0 0 0 0 0 0 0 0 0 0 0 0 0 0 0.00229881270579121 0 0 0 0 0 0 0 0 0 0 0 0 0 0 0 0 0 0 0 0 0 0 0 0 0 0 0 0 0 0 0 0 0 0 0 0 0 0 0 0 0 0 0 0 0 0 0 0 0 0 0 0 0 0 0 0 0 0 0 0 0 0 0 0 0 0 0 0 0 0 0 0 0 0 0 0 0 0 0 0 0 0 0 0 0 0 0 0 0 0 0 0 0 0 0 0 0 0 0 0 0 0 0 0 0 0 0 0 0 0 0 0 0 0 0 0 0 0.0012756327550963 0 0 0 0 0.00684087909102975 0 0 0 0.000710949402505626 0.00165646134928723 0 0 0 0 0 0 0 0 0 0 0 0 0 0 0 0 0 0 0 0.00380019297421264 0 0 0 0 0.0342197932300091 0 0 0 0 0 0 0.00142493393736484 0 0 0 0 0 0.0069127515793439 0 0.00042492757403902 0.00233109118133058 0 0.00332200149231161 0 0.008049020377931 0.000962263099556195 0.0599595737207157 0.00125483324420702 0.00222860101650371 0 0.00161115209389558 0.0170361777932458 0.163789410640707 0.141810555162966 0.0137879305210515 0.140800294971346 0.0029711132138009 0 0.00373201649011646 0.0093639909446392 0 0.0319150715816421 0.0198491090946794 0 0 0 0 0 0 0 0 0 0 0 0 0 0 0 0 0 0 0 0 0 0 0 0.000518152350340766 0 0 0 0 0 0 0 0 0 0 0.00771491903602882 0 0 0 0.00546090536304691 0.0088311465105544 0.00137619900880814 0.00734576750546991 0 0 0 0 0.0112936564961339 0.00595932742958314 0.0856950965774289 0 0.0291088590102242 0.0666642428420745 0.0351272060093902 0.00188372886554628 0.00736702368759734 0.0392790708685937 0.00123120064154834 0
0 0 0 0 0 0 0 0 0 0 0 0 0 0 0 0 0 0 0 0 0 0 0 0 0 0 0 0 0 0 0 0 0 0 0 0 0 0 0 0 0 0 0 0 0 0 0 0 0 0 0 0 0 0 0 0 0 0 0 0 0 0 0 0 0 0 0 0 0 0 0 0 0 0 0 0 0 0 0 0 0 0 0 0 0 0 0 0 0 0 0 0 0 0 0 0 0 0 0 0 0 0 0 0 0 0 0 0 0 0 0 0 0 0 0 0 0 0 0 0 0 0 0 0 0 0 0 0 0 0 0 0 0 0 0 0 0 0 0 0 0 0 0 0 0 0 0 0 0 0 0 0 0 0 0 0 0 0 0 0 0 0 0 0 0 0 0 0 0 0 0 0 0 0 0 0 0 0 0 0 0 0 0 0 0 0 0 0 0 0 0 0 0 0 0 0 0 0 0 0 0 0 0 0 0 0 0 0 0 0 0 0 0 0 0 0 0 0 0 0 0 0 0 0 0 0 0 0 0 0 0 0 0 0 0 0 0 0 0.040831261693218 0.0568992914423094 0 0 0 0 0 0 0 0 0 0.281941908932729 0.0995101636785359 0.068601447361677 0 0 0.047692366694947 0.0369133684850187 0 0.00904694244631986 0 0.209579647388055 0 0.0250917804726316 0.0305710255381483 0 0 0 0 0 0 0 0 0 0 0 0 0 0 0 0 0 0 0 0 0 0 0 0 0 0 0 0 0 0 0 0 0 0 0 0 0 0 0.0183367282067129 0.00408128796950629 0.0295282028778627 0.00750152916335545 0 0 0 0 0 0 0 0 0.0091268407152072 0.0136902610728108 0 0 0.0110559458609546 0 0 0
0 0 0 0 0 0 0 0 0 0 0 0 0 0 0 0 0 0 0 0 0 0 0 0 0 0 0 0 0 0 0 0 0 0 0 0 0 0 0 0 0 0 0 0 0 0 0 0 0 0 0 0 0 0 0 0 0 0 0 0 0 0 0 0 0 0 0 0 0 0 0 0 0 0 0 0 0 0 0 0 0 0 0 0 0 0 0 0 0 0 0 0 0 0 0 0 0 0 0 0 0 0 0 0 0 0 0 0 0 0 0 0 0 0 0 0 0 0 0 0 0 0 0 0 0 0 0 0 0 0 0 0 0 0 0 0 0 0 0 0 0 0 0 0 0 0 0 0 0 0 0 0 0 0 0 0 0 0 0 0 0 0 0 0 0 0 0 0.00249530297960083 0.00226400847584875 0 0 0 0 0 0 0 0 0 0 0 0 0 0 0 0 0 0 0 0 0 0.00161763584339092 0 0 0 0 0 0 0 0 0 0 0 0 0 0 0 0.00296076848629818 0.00112143994855394 0 0 0 0 0 0 0 0 0 0 0 0 0 0 0 0 0 0.00444261141180917 0 0 0 0 0 0 0 0 0 0 0 0.0018087750017682 0.110294943318029 0.0460322665916086 0 0 0 0 0 0 0 0.00318972236242974 0.00751557588487697 0.126679115893961 0 0.0421559477102677 0.112691019647277 0 0.0116946178814599 0.140389583371085 0 0.0135333257444302 0.124949459598245 0 0.00225526927841875 0.0454835609102403 0.0647974123304935 0 0 0 0 0 0 0 0 0 0 0 0 0 0 0 0 0 0 0 0 0 0 0 0.00584941004395912 0 0 0 0 0 0 0 0 0 0 0 0 0 0 0.00551325051600232 0 0.0662452284557367 0 0 0 0 0 0 0 0 0 0.037414514282442 0.0166052340317674 0 0 0 0 0 0
0 0 0 0.000735612410391465 0 0 0.00119270590630975 0 0 0.000569457223744587 0.00121650387193279 0 0 0 0 0.000865293102570947 0 0 0 0 0 0 0 0 0 0 0 0 0 0.00108174258514571 0 0.00549455082673052 0 0.0033230641628172 0.00166512175550632 0 0 0.000889497959449819 0.000749399650693123 0.000336274879278409 0 0 0 0 0 0 0.00453259706018545 0 0 0 0.0216610942947813 0 0 0 0.0305109732627142 0 0.000868959167388298 0.0144252410389294 0 0 0 0 0 0 0 0 0 0 0 0 0 0.00443110436161986 0 0 0 0 0.00131386954339792 0 0 0 0 0 0 0 0 0 0 0.000427029896867344 0 0 0 0 0 0 0.00195390774652375 0 0 0 0 0 0.0140420382032266 0.0678791107842575 0 0.00204655588001283 0 0 0 0 0 0 0 0 0 0 0 0 0 0 0 0 0 0 0 0 0 0 0 0 0 0 0.017186054717007 0 0 0.00081683208200455 0 0 0 0 0 0.0195561435513265 0 0.00167839483059548 0.000822198713983828 0 0.00165250195814835 0.00191961591386175 0.000901927706971359 0.000588746131842129 0.00081683082729908 0.00186053582426632 0.030311701406967 0.0219425471781312 0.00514743527700801 0.00327197398566481 0.00532162276703614 0.00135963430165374 0 0 0 0 0 0 0 0 0 0 0 0 0 0 0 0 0 0 0 0 0 0 0 0 0 0 0 0 0 0 0 0.0315379654052124 0.030565601290008 0.0368406909422103 0 0.00132101848299645 0 0 0 0.0048597617977193 0 0 0 0 0 0 0 0 0 0 0 0 0 0 0 0 0 0 0 0 0.00499314141075703 0.0162174621416782 0 0 0 0 0 0 0 0.00122917493674423 0 0 0 0 0 0 0.000857056250256439 0 0 0 0 0 0.00092209394824225 0.00432530949991793 0.00151935904561538 0 0 0 0 0.000620387071486449 0 0.000847035535640692 0.00148166063911971 0.00755076016975427 0 0 0 0 0 0 0 0 0 0.000592622198095567 0 0.000528330219634509 0 0 0 0 0 0 0 0 0 0 0 0 0 0 0 0 0 0 0 0 0 0 0 0 0.00346481143351389 0 0 0 0 0 0 0 0 0 0 0 0 0 0.0212976777455574 0.00931549344341792 0.13769360492002 0.0376938496461465 0.0174929125067474 0 0.0195442336101244 0.0321815471594468 0.0524176076281923 0.00248746771387034 0 0 0 0.000912640053948278 0.00271652909782883 0.00270789031156491 0.0697173986781293 0.0177135014740602 0.00478159601811664 0.00672543506699912 0.116959969758984
0 0 0 0 0 0 0 0 0 0 0 0 0 0 0 0 0 0 0 0 0 0 0 0 0 0 0 0 0 0 0 0 0 0 0 0 0 0 0 0 0 0 0 0 0 0 0 0 0 0 0 0 0 0 0 0 0 0 0 0 0 0 0 0 0 0 0 0 0 0 0 0.00174348812886766 0 0 0 0 0 0 0 0 0 0 0 0 0 0 0 0 0 0 0 0 0 0 0 0 0 0 0 0 0 0 0 0 0 0 0 0 0 0 0 0 0 0 0 0 0 0 0 0 0 0 0 0 0 0 0 0 0 0 0 0 0 0 0 0 0 0 0 0 0 0 0 0 0 0 0 0 0 0 0 0 0 0 0 0 0 0 0 0 0 0 0 0 0 0 0 0 0 0 0 0 0 0 0 0 0 0 0 0 0 0 0 0 0 0 0 0 0 0 0 0 0 0 0 0 0 0 0 0 0 0 0 0 0 0 0 0 0 0 0 0 0 0 0 0 0 0 0 0 0 0 0 0 0 0 0 0 0 0 0 0 0 0 0 0 0 0.00500383106715822 0.0229356279569866 0.0186708425335296 0 0 0 0 0 0 0 0 0.00168706429896401 0.0705700915909577 0 0.0134278791884849 0.139297905281101 0 0.0095710186873004 0.167553878132041 0.0308108144063603 0.0551830608615676 0.0178971207795491 0.0544152803687889 0.00240542795657019 0 0.140606326721923 0 0 0 0 0 0 0 0 0 0 0 0 0 0 0 0 0 0 0 0 0 0 0 0 0 0 0 0 0 0 0 0 0 0 0 0 0 0 0.0388474278780491 0.00409181308986042 0.0140606757301957 0.0168534052374389 0 0 0 0 0 0 0 0 0.0760473800244943 0.0421530137782373 0.0468692652343019 0 0.00929736106727164 0 0 0
0 0 0 0 0 0 0 0 0 0 0 0 0 0 0 0 0 0 0 0 0 0 0 0 0 0 0 0 0 0 0 0 0 0 0 0 0 0 0 0 0 0 0 0 0 0 0 0 0 0 0 0 0 0 0 0 0 0 0 0 0 0 0 0 0 0 0 0 0 0 0 0 0 0 0 0 0 0 0 0 0 0 0 0 0 0 0 0 0 0 0 0 0 0 0 0 0 0 0 0 0 0 0 0 0 0 0 0 0 0 0 0 0 0 0 0 0 0 0 0 0 0 0 0 0 0 0 0 0 0 0 0 0 0 0 0 0 0 0 0 0 0 0 0 0 0 0 0 0 0 0 0 0 0 0 0 0 0 0 0 0 0 0 0 0 0 0 0 0 0 0 0 0 0 0 0 0 0 0 0 0 0 0 0 0 0 0 0 0 0 0 0 0 0 0 0 0 0 0 0 0 0 0 0 0 0 0 0 0 0 0 0 0 0 0 0 0 0 0 0 0 0 0 0 0 0 0 0 0 0 0 0 0 0 0 0 0 0.00646486809854759 0.0140477126792212 0.00497758151280662 0 0 0 0 0 0 0 0 0 0.0671810949062054 0 0.0149681785015044 0.0922216686082389 0 0.00979944600909718 0.199042472359041 0.0357836022789658 0.019217932238465 0.0122100480616387 0.0434089970298444 0 0.0787336777769305 0 0 0 0 0 0 0 0 0 0 0 0 0 0 0 0 0 0 0 0 0 0 0 0 0 0 0 0 0 0 0 0 0 0 0 0 0 0 0 0.0338797575494033 0.00616437827014699 0.00761650006057322 0.00783902206866288 0 0 0 0 0.00313657596108923 0 0.0206423669675272 0 0.00959684996329507 0.0995236352991429 0.175940743490687 0 0.0120577635619841 0.0218512041160402 0.00369392263094137 0
0 0 0 0 0 0 0 0 0 0 0 0 0.0258574067412393 0 0 0 0 0 0 0 0 0 0 0 0 0 0 0 0 0 0 0 0 0 0 0 0 0 0 0 0 0 0 0 0 0 0 0 0 0 0 0 0 0 0 0.138886485848752 0 0 0 0 0 0 0 0 0 0 0 0 0 0 0 0 0 0 0 0 0 0 0 0 0 0 0 0 0 0 0 0 0 0 0 0 0 0 0 0 0 0 0 0 0 0 0 0 0.0470137315270073 0 0 0 0 0.00545083868718617 0 0 0 0 0.036276510191992 0 0 0 0.00910583727861339 0 0 0 0 0 0 0 0 0 0 0 0 0 0 0 0 0 0 0 0 0 0 0 0 0 0 0 0 0 0 0 0 0 0 0 0 0 0 0 0 0 0 0 0 0 0 0 0 0.106903688749243 0 0 0 0 0 0 0 0.0219514990093733 0 0 0 0 0 0 0 0 0 0 0 0 0 0 0 0 0 0 0 0.0175087950984577 0 0 0 0 0 0 0 0 0 0 0 0 0 0.105155005414394 0 0 0 0 0 0 0 0 0.0635942996061355 0 0 0 0.0527418580408037 0 0 0 0 0.0164592453424061 0.0242394108058371 0 0 0 0 0 0 0 0 0 0 0 0 0 0 0 0 0 0 0 0 0 0 0 0 0 0 0 0 0 0 0 0 0 0 0 0.0798544106933955 0 0.0459327385613794 0 0 0 0 0 0 0 0.0725488937206916 0.0163418888693765 0 0 0 0 0 0 0 0 0 0 0 0 0 0 0 0 0 0 0 0 0 0 0 0 0 0 0 0 0 0.114177455813717 0 0 0 0 0 0 0 0 0 0 0 0 0 0 0
0 0 0 0 0 0 0 0 0 0 0 0 0 0 0 0 0 0 0 0 0 0 0 0 0 0 0 0 0 0 0 0 0 0 0 0 0 0 0 0 0 0 0 0 0 0 0 0 0 0 0 0 0 0 0 0 0 0 0 0 0 0 0 0 0 0 0 0 0 0 0 0 0 0 0 0 0 0 0 0 0 0 0 0 0 0 0 0 0 0 0 0 0 0 0 0 0 0 0 0 0 0 0 0 0.0019471650238557 0 0 0 0 0.0044423019788028 0 0 0.00399555384698438 0 0.00226909630779984 0 0 0 0.00167521700923575 0.00264504314821094 0 0 0 0 0 0 0 0 0 0 0 0 0 0 0 0 0 0 0 0 0 0 0 0 0 0 0 0 0 0 0 0 0 0 0 0 0 0 0 0 0 0 0 0 0 0 0 0.0403045228486936 0 0 0 0 0 0 0 0.00304717058029332 0.00707600014521929 0 0 0 0 0 0 0 0 0 0 0 0 0.00483602295220658 0 0 0 0 0 0.0271172319262486 0 0 0 0 0 0 0 0 0 0 0 0 0 0.0994899894416884 0 0 0 0.00472588578352279 0 0 0 0 0 0 0 0 0.00563279665857939 0 0 0 0 0 0 0 0 0 0 0 0 0 0 0 0 0 0 0 0 0 0 0 0 0 0 0 0 0 0 0 0 0 0 0 0 0 0 0 0 0.0347938266731405 0 0.00374611471199778 0.0588525341671473 0 0.0120835786060931 0.173515808953445 0.0858422729483702 0.0122467792740335 0.0327851760631097 0 0.0248221033588424 0.104089034675507 0.0650179190616914 0.10522946379079 0.0413914717090288 0.0363799183554626 0 0 0 0 0 0 0 0 0 0 0 0 0 0 0 0 0 0 0 0 0 0 0 0 0 0 0 0 0 0 0 0 0 0 0 0 0 0 0 0 0
0 0 0 0 0 0 0 0 0 0 0 0 0.0223605967065202 0 0 0 0 0 0 0 0 0 0 0 0 0 0.0250621064833657 0 0 0 0 0 0 0 0.00364397659545483 0 0 0 0 0 0 0 0 0 0 0 0 0 0 0 0 0 0 0.00256580716868102 0 0 0 0 0 0 0 0 0 0 0 0 0 0 0 0 0 0 0 0 0 0 0 0 0 0 0 0 0 0 0 0 0 0 0 0 0 0 0 0 0 0 0 0 0 0 0 0 0 0 0.011399668994432 0.00366283980994606 0.0452229116727574 0.00305124857156854 0.00642435924635625 0 0 0 0 0 0.00858128583555174 0.0403832438459399 0.0595714285741612 0.051038267959994 0.0182830505533348 0.0763696357159724 0.0127940739501667 0 0 0 0 0 0 0 0.00386515184750046 0 0 0 0 0 0 0 0 0 0 0 0 0 0 0 0 0 0 0 0 0 0 0 0 0 0 0 0 0 0 0 0 0 0 0 0 0 0 0.258217842846416 0 0 0 0.00367351107553409 0.0287918479730204 0.104337168817416 0 0 0.00439052263901348 0 0 0 0 0 0 0 0 0 0 0.0115366541460878 0 0 0 0 0 0 0 0 0 0 0 0 0 0 0 0 0 0 0 0 0 0 0 0 0 0 0 0 0 0 0 0 0 0 0 0 0 0 0 0 0 0 0 0 0 0 0 0 0 0 0 0 0 0 0 0 0 0 0 0 0 0 0 0 0 0 0 0 0 0 0 0 0 0 0 0 0.00350015867401458 0 0.0450710976037687 0.0452988034242131 0 0.0248613684328026 0.00857494199434482 0 0.0277038115225433 0.0310553402270567 0 0 0 0 0 0.00870727709206475 0 0 0 0 0 0 0 0 0 0 0 0 0 0 0 0 0 0 0 0 0 0 0 0 0 0 0 0 0 0 0 0 0 0 0 0 0 0 0 0 0
0 0 0 0 0 0 0 0 0 0 0 0 0.0621705521391159 0 0 0 0 0 0 0 0 0 0 0 0 0 0 0 0 0 0 0 0 0 0 0 0 0 0 0 0 0 0 0 0 0 0 0 0 0 0 0 0 0 0 0.0498994849946792 0 0 0 0 0 0 0 0 0 0 0 0 0 0 0 0 0 0 0 0 0 0 0 0 0 0 0 0 0 0 0 0 0 0 0 0 0 0 0 0 0 0 0 0 0 0 0 0 0.0365863038416002 0 0 0 0 0.00867545105264707 0 0 0.00742038676972366 0 0.0450944420336154 0 0 0 0.0445797904063263 0.0382736426613413 0 0 0 0 0 0 0 0 0 0 0 0 0 0 0 0 0 0 0 0 0 0 0 0 0 0 0 0 0 0 0 0 0 0 0 0 0 0 0 0 0 0 0 0 0 0 0 0.39150815449575 0 0 0 0.0160852968031423 0 0 0 0 0 0 0 0 0 0 0 0 0 0 0 0.00346007703608853 0 0 0 0 0 0 0 0 0 0 0 0 0 0 0 0 0 0 0 0 0 0.0701720365358592 0 0 0 0 0 0 0 0 0 0 0 0 0 0 0 0 0 0 0 0 0 0 0 0 0 0 0 0 0 0 0 0 0 0 0 0 0 0 0 0 0 0 0 0 0 0 0 0 0 0 0 0 0 0.0279554801384125 0.0822065642985293 0.0673802787650596 0 0 0 0.0254276728201559 0.0188255364574821 0 0 0 0 0 0 0 0 0 0 0 0 0 0 0 0.00427884875047108 0 0 0 0 0 0 0 0 0 0 0 0 0 0 0 0 0 0 0 0 0 0 0 0 0 0 0 0 0 0 0 0 0 0
0 0 0 0 0 0 0 0 0 0 0 0 0 0 0 0 0 0 0 0 0 0 0.0145848248108926 0 0 0 0.0604368009495402 0 0 0 0 0 0 0 0 0 0 0 0 0 0 0 0 0 0 0 0 0 0 0 0 0 0 0 0 0 0 0 0 0 0 0 0 0 0.0204935638666863 0 0 0 0 0 0 0 0 0 0 0 0 0 0 0 0 0 0 0 0 0 0 0 0 0 0 0 0 0 0 0 0 0 0 0 0 0 0 0 0 0 0 0.00936324168795995 0.0423904700345972 0 0 0 0 0 0 0 0.00427449839658855 0.0101662634762141 0 0.00756644156623025 0.0311772445954814 0 0 0 0 0 0 0 0.0103598683216549 0 0 0 0 0 0 0 0 0 0 0 0 0 0 0 0 0 0 0 0 0 0 0 0 0 0 0 0 0 0 0 0 0 0 0 0 0 0 0.189382932344632 0.0839658236302224 0.137643135685878 0 0.0156979096130556 0 0.161589103061962 0 0 0 0 0 0 0 0 0 0 0 0 0 0.0389064453950916 0 0.00956348934569173 0 0 0 0 0 0 0 0 0 0 0.0382420852130291 0 0 0 0 0 0 0 0 0 0 0 0 0 0 0 0 0 0 0 0 0 0 0 0 0 0 0 0 0 0 0 0 0 0 0 0 0 0 0 0 0 0 0 0 0 0 0 0 0 0 0 0 0 0 0 0 0 0 0 0 0 0 0 0 0.0962383253844575 0 0 0 0 0 0 0.0179575326201346 0 0 0 0 0 0 0 0 0 0 0 0 0 0 0 0 0 0 0 0 0 0 0 0 0 0 0 0 0 0 0 0 0 0 0 0 0 0 0 0 0 0 0 0 0 0 0 0
0 0 0 0 0 0 0 0 0 0 0 0 0 0 0 0 0 0 0 0 0 0 0 0 0 0 0.00689693291925702 0.0132292803510592 0 0 0 0 0 0 0 0 0 0 0 0 0 0 0 0 0 0 0 0 0 0 0 0 0 0 0 0 0 0 0 0 0 0 0 0 0.00269592797832978 0 0 0 0 0 0 0 0 0 0 0 0 0 0 0 0 0 0 0 0 0 0 0 0 0 0 0 0 0 0 0 0 0 0 0 0 0 0 0 0 0.00588925420844836 0.00689542612521616 0.0115489867790194 0.0206608987989038 0 0 0 0 0 0 0 0.00211352064759007 0 0 0 0 0 0 0 0 0 0 0 0 0 0 0 0 0 0 0 0 0 0 0 0 0 0 0 0 0 0 0 0 0 0 0 0 0 0 0 0 0 0 0 0 0 0 0 0 0 0 0 0 0 0 0 0 0 0.0130678981640494 0 0 0 0 0 0 0 0 0 0 0 0 0 0 0 0 0 0 0 0 0 0 0 0 0 0 0 0 0 0 0 0 0 0 0 0.00402852057755649 0.0310356703428306 0 0 0 0 0 0 0 0 0 0 0 0 0 0 0 0 0 0 0 0 0 0 0 0 0 0 0 0 0 0 0 0 0 0 0 0 0 0 0 0 0 0 0 0 0 0 0 0 0 0 0 0 0.009663024567385 0 0 0 0 0.200246937893104 0.0486836105580681 0.0119296107382372 0.121786478669897 0 0 0 0.0101424385459515 0.0894948298891065 0 0.336913604066722 0.0201617363740758 0.00760058795747511 0 0.0253148238477181 0 0 0 0 0 0 0 0 0 0 0 0 0 0 0 0 0 0 0 0 0 0 0 0 0 0 0 0 0 0 0 0 0 0 0 0 0
0 0 0 0 0 0 0 0 0 0 0 0 0 0 0 0 0 0 0 0 0 0 0 0 0 0 0 0.00259852485559717 0 0 0 0 0 0 0 0 0 0 0 0 0 0 0 0 0 0 0 0 0 0 0 0 0 0.00479859177285839 0 0 0 0 0 0 0 0 0 0 0 0 0 0 0 0 0 0 0 0 0 0 0 0 0 0 0 0 0 0 0 0 0 0 0 0 0 0 0 0 0 0 0 0 0 0 0 0 0 0 0 0.00653269635499896 0 0 0 0 0 0 0 0 0 0 0 0 0 0 0 0 0 0.00242068026308832 0 0 0 0 0 0 0 0 0 0 0 0 0 0 0 0 0 0 0 0 0 0 0 0 0 0 0 0 0 0 0 0 0 0 0 0 0 0 0 0 0 0 0 0.00967954688061508 0 0 0 0 0 0 0.00364575595089911 0 0.00347764609316321 0 0 0 0 0 0 0 0 0 0 0 0 0 0 0 0 0 0 0.00602558350029942 0 0 0 0 0 0 0 0 0 0 0 0 0 0.00884147311821155 0.00818204186451651 0.0111806562140703 0 0 0 0 0 0 0 0 0 0 0 0 0 0 0 0 0 0 0 0 0 0 0 0 0 0 0 0 0 0 0 0 0 0 0 0 0 0 0 0 0 0 0 0 0 0 0 0 0 0 0 0 0.0849725318648136 0.0130304039205021 0.00891466021211396 0 0.122627501890124 0 0.0931015088951527 0.0147761376822155 0.145009175856053 0 0 0.0217089057315546 0.0250999748028135 0.107410658243498 0.0251958258985885 0.241148097553645 0.0228606061429211 0.00676081443768678 0 0 0 0 0 0 0 0 0 0 0 0 0 0 0 0 0 0 0 0 0 0 0 0 0 0 0 0 0 0 0 0 0 0 0 0 0 0 0
0 0 0 0 0 0 0 0 0 0 0 0 0 0 0 0 0 0 0 0 0 0 0 0 0 0 0.00721375134741257 0.0050131533441614 0 0 0 0 0 0 0 0 0 0 0 0 0 0 0 0 0 0 0 0 0 0 0 0 0 0 0 0 0 0 0 0 0 0 0 0 0 0 0 0 0 0 0 0 0 0 0.00252433020317999 0 0 0 0 0 0 0 0 0 0 0 0 0 0 0 0 0 0 0 0 0 0 0 0 0 0 0 0 0 0 0.0270061503096228 0.0239729812506901 0 0 0.00441304275285239 0 0 0.00589834217212375 0 0.00319651363137744 0.016819354343813 0.0232826744069008 0.00637780009455105 0 0 0 0 0 0.0222989178731692 0 0 0 0 0.0048763878251495 0 0 0 0 0 0 0 0 0 0 0 0 0 0 0 0 0 0 0 0 0 0 0 0 0 0 0 0 0 0 0 0 0 0 0 0 0 0 0.0214557514050386 0 0 0 0 0 0.0209258563330596 0 0 0.00890877694523016 0 0 0 0 0 0 0 0 0 0 0 0 0 0 0 0 0 0 0 0 0 0 0 0 0 0 0 0 0 0 0 0 0 0 0 0 0 0 0 0 0 0 0 0 0 0 0 0 0 0 0 0 0 0 0 0 0 0 0 0 0 0 0 0 0 0 0 0 0 0 0 0 0 0 0 0 0 0 0 0 0 0 0 0 0 0 0 0.103397249964679 0.0110543270602 0.0162335615013701 0 0.0733285415313557 0.228994467428382 0 0 0.0447645782601337 0 0 0.0862267428777761 0.0810248870470023 0.0650983642976527 0.0206890791734602 0.0650044166196554 0 0 0 0 0 0 0 0 0 0 0 0 0 0 0 0 0 0 0 0 0 0 0 0 0 0 0 0 0 0 0 0 0 0 0 0 0 0 0 0 0
0 0 0 0 0 0 0 0 0 0 0 0 0 0 0 0 0 0 0 0 0 0 0 0 0 0 0.0255543154652055 0 0 0 0 0 0 0 0 0 0 0 0 0 0 0 0 0 0 0 0 0 0 0 0 0 0 0 0 0 0 0 0 0 0 0 0 0 0.0399387746375415 0 0 0 0 0 0 0 0 0 0 0 0 0 0 0 0 0 0 0 0 0 0 0 0 0 0 0 0 0 0 0 0 0 0 0 0 0 0 0 0 0 0 0.0184224438702538 0.0210439040301681 0 0 0 0 0 0 0 0 0 0 0 0 0 0 0 0 0 0 0 0 0 0 0 0 0 0 0 0 0 0 0 0 0 0 0 0 0 0 0 0 0 0 0 0 0 0 0 0 0 0 0 0 0 0 0 0 0 0 0 0 0 0 0 0 0 0 0 0 0 0 0 0 0 0 0 0 0 0 0 0 0 0 0 0 0 0 0 0 0 0 0 0 0.0504608483558698 0 0 0 0 0 0 0 0 0.0486320420994819 0.246472151328297 0 0 0 0 0 0 0 0 0 0 0 0 0 0 0 0 0 0.0231851656472546 0 0 0 0 0 0 0 0 0 0 0 0 0 0 0 0 0 0 0 0 0 0 0 0 0 0 0 0 0 0 0 0 0 0 0.0684614903231987 0 0 0 0.0833936954427612 0.168673119924555 0 0 0 0.117087257414296 0 0 0 0 0 0.0886747914611173 0 0 0 0 0 0 0 0 0 0 0 0 0 0 0 0 0 0 0 0 0 0 0 0 0 0 0 0 0 0 0 0 0 0 0 0 0 0 0 0 0
0 0 0 0 0 0 0 0 0 0 0 0 0 0 0 0 0 0 0 0 0 0 0 0 0 0 0.00321072770837797 0 0 0 0 0 0 0 0 0 0 0 0 0 0 0 0 0 0 0 0 0 0 0 0 0 0 0 0 0 0 0 0 0 0 0 0 0 0 0 0 0 0 0 0 0 0 0 0 0 0 0 0 0 0 0 0 0 0 0 0 0 0 0 0 0 0 0 0 0 0 0 0 0 0 0 0 0 0 0 0 0.00286995373084768 0.00468865656295324 0 0 0 0 0 0 0 0.00418580607482015 0.00428599236463885 0 0 0 0 0 0 0 0 0 0 0.00326523656684685 0 0 0 0 0 0 0 0 0 0 0 0 0 0 0 0 0 0 0 0 0 0 0 0 0 0 0 0 0 0 0 0 0 0 0 0 0 0 0 0 0 0 0 0.0165595159542865 0.0283718692615076 0 0 0 0 0 0 0 0 0 0 0 0 0 0 0 0 0 0 0 0 0 0 0 0 0 0 0 0 0 0 0 0 0 0 0 0 0 0 0 0 0 0 0 0 0 0 0 0 0 0 0 0 0 0 0 0 0 0 0 0 0 0 0 0 0 0 0 0 0 0 0 0 0 0 0 0 0 0 0 0 0 0 0 0 0 0 0 0 0 0 0.0291530537928755 0.0263657055032914 0 0.0080442435279338 0.135421648156975 0.263307062796112 0.0330470921406734 0 0 0.0299150690504503 0 0 0.0186963594884813 0.103327710246855 0 0.265007917507085 0.0202763795649871 0 0 0 0 0 0 0 0 0 0 0 0 0 0 0 0 0 0 0 0 0 0 0 0 0 0 0 0 0 0 0 0 0 0 0 0 0 0 0 0
0 0 0 0 0 0 0 0 0 0 0 0 0 0 0 0 0 0 0 0 0 0 0 0 0 0 0 0 0 0 0 0 0 0 0 0 0 0 0 0 0 0 0 0 0 0 0 0 0 0 0 0 0 0 0 0 0 0 0 0 0 0 0 0 0 0 0 0 0 0 0 0 0 0 0 0 0 0 0 0 0 0 0 0 0 0 0 0 0 0 0 0 0 0 0 0 0 0 0 0 0 0 0 0 0 0 0 0 0 0 0 0 0 0 0 0 0 0 0 0 0 0 0 0 0 0 0 0 0 0 0 0 0 0 0 0 0 0 0 0 0 0 0 0 0 0 0 0 0 0 0 0 0 0 0 0 0 0 0 0 0 0 0 0 0 0 0 0.148862661561967 0 0 0 0 0.166229175509349 0.104441771346884 0.0314265228420227 0 0 0 0 0 0 0 0 0 0 0 0 0 0 0 0 0 0 0 0 0 0 0 0 0 0 0 0 0 0 0 0 0 0 0 0 0.0820942597578998 0.123921901291515 0 0 0 0 0 0 0 0 0 0 0 0 0 0 0 0 0 0 0 0 0 0 0 0 0 0 0 0 0 0 0 0 0 0 0 0 0 0 0 0 0 0 0 0 0 0 0 0 0 0 0 0 0.129818267928038 0 0 0 0 0 0.0818071672731404 0.131398272489185 0 0 0 0 0 0 0 0 0 0 0 0 0 0 0 0 0 0 0 0 0 0 0 0 0 0 0 0 0 0 0 0 0 0 0 0 0 0 0 0 0 0 0 0 0 0 0 0
0 0 0 0 0 0 0 0 0 0 0 0 0 0 0 0 0 0 0 0 0 0 0 0 0 0 0 0 0 0 0 0 0 0 0 0 0 0 0 0 0 0 0 0 0 0 0 0 0 0 0 0 0 0 0 0 0 0 0 0 0 0 0 0 0 0 0 0 0 0 0 0 0 0 0 0 0 0 0 0 0 0 0 0 0 0 0 0 0 0 0 0 0 0 0 0 0 0 0 0 0 0 0 0 0.0176247338088186 0 0 0 0 0.0163877276915663 0 0 0.00997770205681281 0 0.0113770904584916 0 0 0 0.00653653346917154 0 0 0 0 0 0 0 0 0 0 0 0 0 0 0 0 0 0 0 0 0 0 0 0 0 0 0 0 0 0 0 0 0 0 0 0 0 0 0 0 0 0 0 0 0 0 0 0 0 0 0 0 0 0 0 0 0.02858432361052 0.0223499660046607 0 0 0 0 0 0 0 0 0 0 0 0 0 0 0 0 0 0 0.0481050659412431 0 0 0 0 0 0 0 0 0 0 0 0 0 0 0 0 0 0 0 0 0 0 0 0 0 0 0.0696136703212615 0 0 0 0 0 0 0 0 0 0 0 0 0 0 0 0 0 0 0 0 0 0 0 0 0 0 0 0 0 0 0 0 0 0 0 0 0 0 0 0 0.0679236308426444 0.0533366078561508 0 0 0 0 0 0 0 0 0 0 0.264191417038533 0.0710624057556483 0.167272438344082 0.0684379627593695 0.0581446836090857 0 0 0 0 0 0 0 0 0 0 0 0 0 0 0 0 0 0 0 0 0 0 0 0 0 0.0190740404319405 0 0 0 0 0 0 0 0 0 0 0 0 0 0 0
0 0 0 0 0 0 0 0 0 0 0 0 0 0 0 0 0 0 0 0 0 0 0 0 0 0 0 0 0 0 0 0 0 0 0 0 0 0 0 0 0 0 0 0 0 0 0 0 0 0 0 0 0 0 0 0 0 0 0 0 0 0 0 0 0 0 0 0 0 0 0 0 0 0 0 0 0 0 0 0 0 0 0 0 0 0 0 0 0 0 0 0 0 0 0 0 0 0 0 0 0 0 0 0 0.0188718351486529 0 0 0 0 0.00937802165721465 0 0 0.00738580789095367 0 0.00728877758596451 0 0 0 0.0020287970399475 0 0 0 0 0 0 0 0 0 0 0 0 0 0 0 0 0 0 0 0 0 0 0 0 0 0 0 0 0 0 0 0 0 0 0 0 0 0 0 0 0 0 0 0 0 0 0 0 0 0 0 0 0 0 0 0 0.0139843633445119 0.0183754191779467 0 0 0 0 0 0 0 0 0 0 0 0 0 0 0 0 0 0 0 0 0 0 0 0 0 0 0 0 0 0 0 0 0 0 0 0 0.0367747840823068 0 0 0.0170252011688623 0 0.0593454357663556 0 0 0 0.0376161113004284 0 0 0 0 0 0 0 0 0 0 0 0 0 0 0 0 0 0 0 0 0 0 0 0 0 0 0 0 0 0 0 0 0 0 0 0 0 0 0 0 0.00613984594381171 0.0897546413242119 0 0 0 0 0.0382252520836857 0.061728558682408 0 0 0 0.106019030188281 0 0.121541317833798 0.0607516558219833 0.117287171848234 0.0873313042136789 0.0200451559499751 0.0103735582616992 0 0 0 0 0 0 0 0 0 0 0 0 0 0 0 0 0 0 0 0 0 0 0 0.0527279536850879 0 0 0 0 0 0 0 0 0 0 0 0 0 0 0
0 0 0 0 0 0 0 0 0 0 0 0 0 0 0 0 0 0 0 0 0 0 0 0 0 0 0 0 0 0 0 0 0 0 0 0 0 0 0 0 0 0 0 0 0 0 0 0 0 0 0 0 0 0 0 0 0 0 0 0 0 0 0 0 0 0 0 0 0 0 0 0 0 0 0 0 0 0 0 0 0 0 0 0 0 0 0 0 0 0 0 0 0 0 0 0 0 0 0 0 0 0 0 0 0.00529311643172024 0 0 0 0 0.00921624421622858 0 0 0.0106194152572266 0 0 0 0 0 0 0 0 0 0 0 0 0 0 0 0 0 0 0 0 0 0 0 0 0 0 0 0 0 0 0 0 0 0 0 0 0 0 0 0 0 0 0 0 0 0 0 0 0 0 0 0.0147715895419413 0.00839401161923976 0 0 0 0 0 0 0 0 0 0.0697682423857314 0.0892330006178956 0 0 0 0 0 0 0 0 0 0 0 0 0 0 0 0 0 0 0 0.00727582519087975 0 0 0 0 0 0 0 0 0 0 0 0 0 0 0 0 0.0332373106489178 0 0 0 0.00237738580754281 0.00580835625438465 0 0 0 0.0284814423909846 0 0 0 0 0 0 0 0 0 0 0 0 0 0 0 0 0 0 0 0 0 0 0 0 0 0 0 0 0 0 0 0 0 0 0 0 0 0 0 0 0 0.0363319154750294 0 0 0 0.00708728834768688 0.0286410546291034 0.0375894424704967 0 0.0117491309933252 0 0.0184802704973559 0.0787639042828173 0 0.027661474246847 0.147828195294641 0.0485828353967151 0.102092627111426 0.145948354790463 0 0 0.0247675661013996 0 0 0 0 0 0 0 0 0 0 0 0 0 0 0 0 0 0 0 0 0 0 0 0 0 0 0 0 0 0 0 0 0 0 0 0
0 0 0 0 0 0 0 0 0 0 0 0 0 0 0 0 0 0 0 0 0 0 0 0 0 0 0.00293728403270368 0.00733465003964628 0 0 0 0 0 0 0 0 0 0 0 0 0 0 0 0 0 0 0 0 0 0 0 0 0 0 0 0 0 0 0 0 0 0 0 0 0 0 0 0 0 0 0 0 0 0 0 0 0 0 0 0 0 0 0 0 0 0 0 0 0 0 0 0 0 0 0 0 0 0 0 0 0 0 0 0 0 0 0.00458397836693298 0.0040486425233806 0.00913021533557197 0 0 0 0 0 0 0 0.00176400298508222 0 0.00242459336811801 0 0 0 0 0 0 0 0 0 0 0 0 0 0 0 0 0 0 0 0 0 0 0 0 0 0 0 0 0 0 0 0 0 0 0 0 0 0 0 0 0 0 0 0 0 0 0 0 0 0 0 0 0 0 0 0 0 0.00653723642593575 0 0 0 0 0 0 0 0 0 0 0 0 0 0 0 0 0 0 0.0292053442786608 0 0 0 0 0 0 0 0 0 0 0 0 0 0.0285871685812755 0 0 0 0 0 0 0 0 0 0 0 0 0.0174452201129157 0 0 0 0 0 0 0 0 0 0 0 0 0 0 0 0 0 0 0 0 0 0 0 0 0 0 0 0 0 0 0 0 0 0 0 0 0 0 0 0 0 0.0799493727983611 0 0 0 0.0850272510433132 0.166642423218706 0.0410619907078121 0 0.0882852142750171 0 0.0591446245729451 0.0535283538999195 0.0376095205126155 0 0.069071402504104 0.192022272112665 0.0136592383043181 0 0 0 0 0 0 0 0 0 0 0 0 0 0 0 0 0 0 0 0 0 0 0 0 0 0 0 0 0 0 0 0 0 0 0 0 0 0 0 0
0 0 0 0 0 0 0 0 0 0 0 0 0 0 0 0 0 0 0 0 0 0 0 0 0 0 0 0 0 0 0 0 0 0 0 0 0 0 0 0 0 0 0 0 0 0 0 0 0 0 0 0 0 0 0 0 0 0 0 0 0 0 0 0 0 0 0 0 0 0 0 0 0 0 0 0 0 0 0 0 0 0 0 0 0 0 0 0 0 0 0 0 0 0 0 0 0 0 0 0 0 0 0 0 0 0 0 0 0 0.00667651568408062 0 0 0.00874965135315817 0 0 0 0.001427216383547 0 0 0 0 0 0 0 0 0 0 0 0 0 0 0 0 0 0 0 0 0 0 0 0 0 0 0 0 0 0 0 0 0 0 0 0 0 0 0 0 0 0 0 0 0 0 0 0 0 0 0 0 0 0 0 0 0 0 0.0390893069633519 0.0284078019487341 0 0 0 0 0 0 0 0 0 0 0 0 0 0 0 0 0 0 0 0 0 0 0 0 0 0 0 0 0 0 0 0 0 0 0 0 0 0 0 0.0122448678361134 0 0.052669896217889 0 0 0 0.0334668013557579 0 0 0 0 0 0 0 0 0 0 0 0 0 0 0 0 0 0 0 0 0 0 0 0 0 0 0 0 0 0 0 0 0 0 0 0 0 0 0 0 0 0.0251224366580586 0 0 0 0 0.0312276987248002 0.0104251970740904 0 0 0 0.0193313040967206 0.0825561574994918 0.160565759124256 0.0551786997451847 0 0.1750187652235 0.131561463320866 0.0976696060399809 0 0 0 0 0 0 0 0 0 0 0 0 0 0 0 0 0 0 0 0 0 0 0 0.0286108547504185 0 0 0 0 0 0 0 0 0 0 0 0 0 0 0
0 0 0 0 0 0 0 0 0 0 0 0 0 0 0 0 0 0 0 0 0 0 0 0 0 0 0.00132837121067503 0.00321245983948721 0 0 0 0 0 0 0 0 0 0 0 0 0 0 0 0 0 0 0 0 0 0 0 0 0 0 0 0 0 0 0 0 0 0 0 0 0 0 0 0 0 0 0 0 0 0 0 0 0 0 0 0 0 0 0 0 0 0 0 0 0 0 0 0 0 0 0 0 0 0 0 0 0 0 0 0 0 0.00323889462180981 0.00394569887789686 0.00325569988520257 0.00486722926507184 0 0 0 0 0 0 0 0 0 0 0 0 0 0 0 0 0 0 0 0 0 0 0 0 0 0 0 0 0 0 0 0 0 0 0 0 0 0 0 0 0 0 0 0 0 0 0 0 0 0 0 0 0 0 0 0 0 0 0 0 0 0 0 0 0 0 0 0.0191528838712708 0 0 0 0 0 0 0 0 0 0 0 0 0 0 0 0 0 0 0 0 0 0 0 0 0 0 0 0 0 0 0 0 0 0 0.011274075919814 0 0 0 0 0.00434581680640456 0 0.0225282327759015 0 0 0 0 0 0 0 0 0 0 0 0 0 0 0 0 0 0 0 0 0 0 0 0 0 0 0 0 0 0 0 0 0 0 0 0 0 0 0 0 0 0 0 0 0 0.0140723107709663 0.00360478528722737 0 0 0.162968899473884 0.190479405952037 0.0208755911621968 0.00613591613026237 0.115280542877156 0 0.0104671126237444 0.0391761459109085 0.0336303452103927 0.0977636928514484 0.111541741639326 0 0.0597975741156686 0.0401369994502075 0 0 0 0 0 0 0 0 0 0 0 0 0 0 0 0 0 0 0 0 0 0 0 0.0169195734710412 0 0 0 0 0 0 0 0 0 0 0 0 0 0 0
0 0 0 0 0 0 0 0 0 0 0 0 0 0 0 0 0 0 0 0 0 0 0 0 0 0 0 0 0 0 0 0 0 0 0 0 0 0 0 0 0 0 0 0 0 0 0 0 0 0 0 0 0 0 0 0 0 0 0 0 0 0 0 0 0 0 0 0 0 0 0 0 0 0 0 0 0 0 0 0 0 0 0 0 0 0 0 0 0 0 0 0 0 0 0 0 0 0 0 0 0 0 0 0 0 0 0 0 0 0 0 0 0 0 0 0 0 0 0 0 0 0 0 0 0 0 0 0 0 0 0 0 0 0 0 0 0 0 0 0 0 0 0 0 0 0 0 0 0 0 0 0 0 0 0 0 0 0 0 0 0 0 0 0 0 0 0 0 0 0 0 0 0 0 0 0 0.0525346820086971 0 0 0 0 0 0 0 0 0 0 0 0 0 0 0 0 0 0 0 0 0 0 0 0 0 0 0 0 0 0 0 0 0 0 0 0 0.0212973142149832 0 0 0 0 0.0240665770547188 0 0 0 0 0 0 0 0 0 0 0 0 0 0 0 0 0 0 0 0 0 0 0 0 0 0 0 0 0 0 0 0 0 0 0 0 0 0 0 0 0 0 0 0 0 0 0 0 0 0.0241733617756391 0.0447584320231473 0 0 0.0218630380541604 0 0 0.0222886690922309 0.175172441010881 0.017237544894865 0.207828180689865 0.14821989469569 0 0.199249275867368 0 0 0.0134817197923703 0.0218692799995878 0 0 0 0 0 0 0 0 0 0 0 0 0 0 0 0 0 0 0 0.00595958882579577 0 0 0 0 0 0 0 0 0 0 0 0 0 0 0
0 0 0 0 0 0 0 0 0 0 0 0 0 0 0 0 0 0 0 0 0 0 0 0 0 0 0 0 0 0 0 0 0 0 0 0 0 0 0 0 0 0 0 0 0 0 0 0 0 0 0 0 0 0 0 0 0 0 0 0 0 0 0 0 0 0 0 0 0 0 0 0 0 0 0 0 0 0 0 0 0 0 0 0 0 0 0 0 0 0 0 0 0 0 0 0 0 0 0 0 0 0 0 0 0 0 0 0 0 0 0 0 0.00390501928669744 0 0 0 0 0 0 0 0 0 0 0 0 0 0 0 0 0 0 0 0 0 0 0 0 0 0 0 0 0 0 0 0 0 0 0 0 0 0 0 0 0 0 0 0 0 0 0 0 0 0 0 0.0188164453506203 0.0359584522012202 0 0 0 0 0 0 0 0 0 0 0.0694384561359606 0 0 0 0 0 0 0 0 0 0 0 0 0 0 0 0 0 0 0 0 0 0 0 0 0 0 0 0 0 0 0 0 0 0 0 0 0 0 0 0.00642792055809842 0 0.00836589793880567 0 0 0 0 0 0 0 0 0 0 0 0 0 0 0 0 0 0 0 0 0 0 0 0 0 0 0 0 0 0 0 0 0 0 0 0 0 0 0 0 0 0 0 0 0 0 0 0 0 0.00980751893471165 0.0142458702588458 0 0 0 0 0 0.0124138157095162 0.269509111476809 0 0.166049672193666 0.1070707101766 0.214436938326247 0 0 0 0.055958816744601 0 0 0 0 0 0 0 0 0 0 0 0 0 0 0 0 0 0 0 0 0.00759535470759989 0 0 0 0 0 0 0 0 0 0 0 0 0 0 0
0 0 0 0 0 0 0 0 0 0 0 0 0 0 0 0 0 0 0 0 0 0 0 0 0 0 0 0 0 0 0 0 0 0 0 0 0 0 0 0 0 0 0 0 0 0 0 0 0 0 0 0 0 0.0125108969171193 0 0 0 0 0 0 0 0 0 0 0.0240469673489593 0 0 0 0 0 0 0 0 0 0 0 0 0 0 0 0 0 0 0 0 0 0 0 0 0 0 0 0 0 0 0 0 0 0 0 0 0 0 0 0 0 0 0.0113749022750087 0.0109242213650049 0 0 0 0 0 0 0 0 0 0 0 0 0 0 0 0 0 0 0 0 0 0 0 0 0 0 0 0 0 0 0 0 0 0 0 0 0 0 0 0 0 0 0 0 0 0 0 0 0 0 0 0 0 0 0 0 0 0 0 0 0 0 0 0 0.02918267372367 0 0 0 0 0 0 0 0 0 0 0 0 0 0 0 0 0 0 0 0 0 0 0 0 0 0 0 0 0 0 0 0 0 0 0 0 0 0.0205683736472272 0 0 0 0 0 0 0 0 0.325892130041234 0.136545262403268 0 0 0 0 0 0 0 0 0 0 0 0 0 0 0 0 0 0 0 0 0 0 0 0 0 0 0 0 0 0 0 0 0 0 0 0 0 0 0 0 0 0 0 0 0 0 0 0 0 0 0 0 0 0 0 0 0 0 0 0 0 0.0915815691669493 0.238677760890075 0.0986952422214846 0 0 0 0 0 0 0 0 0 0 0 0 0 0 0 0 0 0 0 0 0 0 0 0 0 0 0 0 0 0 0 0 0 0 0
0 0 0 0 0 0 0 0 0 0 0 0 0 0 0 0 0 0 0 0 0 0 0 0 0 0 0.00288896766729989 0 0 0 0 0 0 0 0 0 0 0 0 0 0 0 0 0 0 0 0 0 0 0 0 0 0 0.0256623515648436 0 0 0 0 0 0 0 0 0 0 0.0487876053173107 0 0 0.00416992502921588 0 0 0 0 0 0 0 0 0 0 0 0 0 0 0 0 0 0 0 0 0 0 0 0 0 0 0 0 0 0 0 0 0 0 0 0 0.00441886263618719 0 0 0.00779019775510077 0.0123694351374526 0 0 0 0 0 0 0 0.00403784184063842 0 0 0 0 0 0 0 0 0 0 0 0 0 0 0 0 0 0 0 0 0 0 0 0 0 0 0 0 0 0 0 0 0 0 0 0 0 0 0 0 0 0 0 0 0 0 0 0 0 0 0 0 0 0 0 0 0 0.0283435891186559 0 0 0 0 0 0 0 0 0 0.0275359638149141 0 0 0 0 0 0 0 0 0 0 0 0 0 0 0 0 0 0 0 0 0 0 0 0 0 0 0.135409624993047 0 0 0 0 0 0 0 0 0.104532695935588 0.116887269266869 0 0 0 0 0 0 0.0123744890781819 0 0 0 0 0 0 0 0 0 0 0 0 0 0 0 0 0 0 0 0 0 0 0 0 0 0 0 0 0 0 0 0 0 0 0 0 0 0 0 0.0596033973381914 0 0 0 0 0 0 0 0 0 0 0 0 0 0.0771087105843022 0 0 0.304781976635225 0 0 0 0 0 0 0 0 0 0 0 0 0 0 0 0 0 0 0 0.0232970962869768 0 0 0 0 0 0 0 0 0 0 0 0 0 0 0
0 0 0 0 0 0 0 0 0 0 0 0 0 0 0 0 0 0 0 0 0 0 0 0 0 0 0 0 0 0 0 0 0 0 0 0 0 0 0 0 0 0 0 0 0 0 0 0 0 0 0 0 0 0 0 0 0 0 0 0 0 0 0 0 0.00655497735591584 0 0 0 0 0 0 0 0 0 0 0 0 0 0 0 0 0 0 0 0 0 0 0 0 0 0 0 0 0 0 0 0 0 0 0 0 0 0 0 0 0 0 0 0 0 0 0 0 0 0 0 0 0 0 0 0 0 0 0 0 0 0 0 0 0 0 0 0 0 0 0 0 0 0 0 0 0 0 0 0 0 0 0 0 0 0 0 0 0 0 0 0 0 0 0 0 0 0 0 0.12923130171429 0.0990844826652083 0 0 0 0 0 0 0 0 0 0 0.152887454194937 0 0 0 0 0 0 0 0 0 0 0 0 0 0 0 0 0 0 0 0 0 0 0 0 0 0 0 0 0 0 0 0 0 0 0 0 0 0 0 0 0 0 0 0.180666988584708 0 0 0 0 0 0 0 0 0 0 0 0 0 0 0 0 0 0 0 0 0 0 0 0 0 0 0 0 0 0 0 0 0 0 0 0 0 0 0 0 0 0 0 0 0 0 0 0 0 0 0 0 0 0 0 0.0872077556921161 0 0 0 0.0276659554508757 0.106700401456093 0.210000682885856 0 0 0 0 0 0 0 0 0 0 0 0 0 0 0 0 0 0 0 0 0 0 0 0 0 0 0 0 0 0 0 0 0 0 0 0 0 0
0 0 0 0 0 0 0 0 0 0 0 0 0 0 0 0 0 0 0 0 0 0 0 0 0 0 0 0.0151126255182671 0 0 0 0 0 0 0 0 0 0 0 0 0 0 0 0 0 0 0 0 0 0 0 0 0 0.0151806026834846 0 0 0 0 0 0 0 0 0 0 0.0240193810266719 0 0 0 0 0 0 0 0 0 0 0 0 0 0 0 0 0 0 0 0 0 0 0 0 0 0 0 0 0 0 0 0 0 0 0 0 0 0 0 0 0 0.0138475972927626 0.0202658520345864 0.0151734012590617 0 0 0 0 0 0 0 0 0 0 0 0 0 0 0 0 0 0 0 0 0 0 0 0 0 0 0 0 0 0 0 0 0 0 0 0 0 0 0 0 0 0 0 0 0 0 0 0 0 0 0 0 0 0 0 0 0 0 0 0 0 0 0 0 0 0 0 0 0 0 0 0 0 0 0 0 0 0 0 0 0 0 0 0 0 0 0 0 0 0 0 0 0 0 0 0 0 0 0 0 0 0 0.142207217929886 0 0 0 0 0 0 0 0 0 0.0951612841914468 0 0 0 0 0 0 0 0 0 0 0 0 0 0 0 0 0 0 0 0 0 0 0 0 0 0 0 0 0 0 0 0 0 0 0 0 0 0 0 0 0 0 0 0 0 0 0 0 0 0 0 0 0 0 0 0 0 0 0.0656940516116366 0 0.127114810608075 0.466223175844121 0 0 0 0 0 0 0 0 0 0 0 0 0 0 0 0 0 0 0 0 0 0 0 0 0 0 0 0 0 0 0 0 0 0 0 0 0
0 0 0 0 0 0 0 0 0 0 0 0 0 0 0 0 0 0 0 0 0 0.0070132841449662 0 0.00787257924165576 0 0 0 0 0 0 0 0 0 0 0 0 0 0 0.00359208977939349 0.00244781289777335 0.00222171002803888 0 0 0 0 0 0 0.0134975082396722 0 0 0 0 0 0 0 0 0 0 0 0 0 0.0103663694655276 0 0 0 0 0 0 0 0 0 0 0 0 0.0053947333018863 0 0 0 0 0 0 0 0 0 0 0 0 0 0 0 0 0 0 0 0 0 0 0 0 0 0 0 0 0 0 0 0 0 0 0 0 0 0 0 0 0 0 0 0 0 0 0 0 0 0 0 0 0 0 0 0 0 0 0 0 0 0 0 0 0 0 0 0 0 0 0 0 0 0 0 0 0 0 0 0 0 0 0 0 0 0 0 0 0 0 0 0 0.0438312099271015 0.018606200137462 0.0448577374500478 0.0496882164699009 0.201658793473142 0 0 0 0 0 0 0 0 0 0 0 0 0 0 0 0.0302380365794022 0 0.042149485599801 0.00916764382643215 0.0752716961382636 0 0 0 0 0 0 0.0141715689013791 0 0 0 0 0.0713883340382667 0.0618658180643223 0 0.161452353775409 0 0 0 0 0 0 0 0 0 0 0 0 0 0 0 0 0 0 0.0536954045980835 0 0 0 0 0 0 0 0 0 0 0 0 0.00288142561423729 0.000918412429795436 0.0148737874963295 0 0 0 0.0135032597546962 0.00881622254159152 0 0 0 0 0 0 0.00320292501286601 0 0 0.00276492230035017 0 0.00045049197910567 0 0.00351882854743645 0.00793206259856125 0 0 0 0 0 0.00158770394073915 0 0 0 0 0 0 0 0 0 0 0 0 0 0 0 0 0 0 0 0 0 0 0 0 0 0 0 0 0 0 0 0 0 0 0 0 0 0.00316455008370136 0 0 0 0 0 0 0 0 0 0 0 0 0 0 0.00236654119023177 0.0035702804324304
0 0 0 0 0 0 0 0 0 0 0 0 0 0 0 0 0 0 0 0 0 0 0 0 0 0 0 0 0 0 0 0 0 0 0 0 0 0 0 0 0 0 0 0 0 0 0 0 0 0 0 0 0 0 0 0 0 0 0 0 0 0 0 0 0 0 0 0 0 0 0 0 0 0 0 0 0 0 0 0 0 0 0 0 0 0 0 0 0 0 0 0 0 0 0 0 0 0 0 0 0 0 0 0 0 0 0 0 0 0 0 0 0 0 0 0 0 0 0 0 0 0 0 0 0 0 0 0 0 0 0 0 0 0 0 0 0 0 0 0 0 0 0 0 0 0 0 0 0 0 0 0 0 0 0 0 0 0 0 0 0 0 0 0.0363579468707422 0 0 0 0 0 0 0 0 0 0 0 0 0 0 0 0 0 0 0.0303895915577437 0.0568919602567156 0 0 0 0 0 0 0 0 0 0 0 0 0 0 0.0285166958783404 0.0236641491511316 0 0 0 0 0 0 0 0 0 0 0 0 0 0 0 0 0 0 0 0 0 0 0 0 0 0 0 0 0 0 0 0 0 0 0 0 0 0 0 0 0.0133896043177757 0.241000942123028 0.0680465337033415 0.062533264051699 0.0283819578373453 0 0.0178356375659139 0 0.0563257159663583 0 0 0 0 0.0435451115894979 0 0 0 0 0 0 0 0 0 0 0 0 0 0 0 0 0 0 0 0 0 0 0 0 0 0 0 0 0 0 0 0 0 0 0 0 0 0 0 0 0 0 0.0764838880834996 0.216637001046868 0 0 0 0 0 0 0 0 0 0 0 0 0 0 0 0 0 0 0 0 0 0 0
0 0 0 0 0 0 0 0 0 0 0 0 0 0 0 0 0 0 0 0 0 0 0 0 0 0 0 0 0 0 0 0 0 0 0 0 0 0 0 0 0 0 0 0 0 0 0 0 0 0 0 0 0 0 0 0 0 0 0 0 0 0 0 0 0 0 0 0 0 0 0 0 0 0 0 0 0 0 0 0 0 0 0 0 0 0 0 0 0 0 0 0 0 0 0 0 0 0 0 0 0 0 0 0 0 0 0 0 0 0 0 0 0 0 0 0 0 0 0 0 0 0 0 0 0 0 0 0 0 0 0 0 0 0 0 0 0 0 0 0 0 0 0 0 0 0 0 0 0 0 0 0 0 0 0 0 0 0 0 0.186040385423964 0.0561054318073098 0.114936395893708 0 0 0 0 0 0 0 0 0 0 0 0 0 0 0 0 0 0 0 0 0 0 0 0 0 0 0 0 0 0 0 0.0535002444907433 0 0 0.06646736835027 0 0 0 0 0 0 0 0 0 0 0 0 0 0 0 0 0 0 0 0 0 0 0.0771865469029184 0 0 0 0 0 0 0 0 0 0 0 0 0 0 0 0 0 0 0 0 0 0 0 0 0 0 0 0 0 0 0 0 0 0 0 0 0 0 0 0 0 0 0 0 0 0 0 0 0 0 0 0 0 0 0 0 0 0 0 0 0 0 0 0 0 0 0 0 0 0.0758294912318747 0.0133389766076356 0.0726209086761713 0.0164914799086044 0 0.00217692943646104 0 0 0 0 0 0 0 0 0 0 0 0 0 0 0 0.0712741811149575 0 0.194031660155381 0 0 0 0 0 0 0 0
0 0 0 0 0 0 0 0 0 0 0 0 0 0 0 0 0 0 0 0 0 0 0 0 0 0 0 0 0 0 0 0 0 0 0 0 0 0 0 0 0 0 0 0 0 0 0 0 0 0 0 0 0 0 0 0 0 0 0 0 0 0 0 0 0 0 0 0 0 0 0 0 0 0 0 0 0 0 0 0 0 0 0 0 0 0 0 0 0 0 0 0 0 0 0 0 0 0 0 0 0 0 0 0 0 0 0 0 0 0 0 0 0 0 0 0 0 0 0 0 0 0 0 0 0 0 0 0 0 0 0 0 0 0 0 0 0 0 0 0 0 0 0 0 0 0 0 0 0 0 0 0 0 0 0 0 0 0 0 0.0328504821042283 0 0 0 0 0 0 0 0 0 0 0 0 0 0 0 0.0280487947787768 0 0 0 0 0 0 0 0 0 0 0 0 0 0 0 0 0 0.0543252277650314 0 0 0.0998270191876715 0 0 0 0 0 0 0 0 0 0 0 0 0 0 0 0 0 0 0 0 0 0 0.0233640673741297 0 0 0 0 0.0392221848167661 0 0 0 0 0 0 0 0 0 0 0 0 0 0 0 0 0 0 0 0 0 0 0 0 0 0 0 0 0 0 0 0 0 0 0 0 0 0 0 0 0 0 0 0 0 0 0 0 0 0 0 0 0 0 0 0 0 0 0 0 0 0 0 0.300724947399072 0 0 0.0698072744714852 0.223712637767038 0.0373401647768024 0 0 0 0 0 0 0 0 0 0 0 0 0 0 0 0 0.0325554510218528 0 0.0582217485371459 0 0 0 0 0 0 0 0
0 0 0 0 0 0 0 0 0 0 0 0 0 0 0 0 0 0 0 0 0 0 0 0 0 0 0 0 0 0 0 0 0 0 0 0 0 0 0 0 0 0 0 0 0 0 0 0 0 0 0 0 0 0 0 0 0 0 0 0 0 0 0 0 0 0 0 0 0 0 0 0 0 0 0 0 0 0 0 0 0 0 0 0 0 0 0 0 0 0 0 0 0 0 0 0 0 0 0 0 0 0 0 0 0 0 0 0 0 0 0 0 0 0 0 0 0 0 0 0 0 0 0 0 0 0 0 0 0 0 0 0 0 0 0 0 0 0 0 0 0 0 0 0 0 0 0 0 0 0 0 0 0 0 0 0 0 0.0105615916903444 0.0195875560111129 0.0867435823873046 0.116602058988927 0.0965735426912189 0.00596806287583202 0 0 0.00981194828014933 0 0 0 0 0 0 0 0 0 0 0.027515167001954 0.0393523802370851 0 0 0 0 0 0 0 0 0 0 0 0 0 0 0 0.00760384619500001 0.0303545816760045 0 0 0 0 0.0798325791667444 0 0 0 0 0 0 0 0 0 0 0 0 0 0 0 0 0 0 0 0 0 0 0 0 0 0 0 0 0 0 0 0 0 0 0 0 0 0 0 0 0 0 0 0 0 0 0 0 0 0 0 0 0 0 0 0 0 0 0 0 0 0 0 0 0 0 0 0 0 0 0 0 0 0 0 0 0 0 0 0 0 0 0 0 0 0 0 0 0.0303159664758842 0 0 0 0.0321444117471277 0.110733917989181 0 0 0 0 0.0955323545264566 0.161095497253212 0.00748811641970282 0 0 0 0 0 0 0 0.00565772636067338 0.00434292772256496 0 0 0.0124875393118324 0 0 0 0.00969464499168766 0 0 0 0
0 0 0 0 0 0 0 0 0 0 0 0 0 0 0 0 0 0 0 0 0 0 0 0 0 0 0 0 0 0 0 0 0 0 0 0 0 0 0 0 0 0 0 0 0 0 0 0 0 0 0 0 0 0 0 0 0 0 0 0 0 0 0 0 0 0 0 0 0 0 0 0 0 0 0 0 0 0 0 0 0 0 0 0 0 0 0 0 0 0 0 0 0 0 0 0 0 0 0 0 0 0 0 0 0 0 0 0 0 0 0 0 0 0 0 0 0 0 0 0 0 0 0 0 0 0 0 0 0 0 0 0 0 0 0 0 0 0 0 0 0 0 0 0 0 0 0 0 0 0 0 0 0 0 0 0 0 0.0244635228832126 0.0272354905923941 0.124103812183606 0.0960366606025699 0 0.017698012726994 0 0 0.0204757980215988 0 0 0 0 0 0 0 0 0 0.0489669447584506 0 0 0 0 0 0 0 0.0420293593546372 0 0 0 0 0 0 0 0 0 0.0510023160065446 0 0 0 0 0 0 0 0 0 0 0 0 0 0 0 0 0 0 0 0 0 0 0 0 0 0 0 0 0 0 0.0342827915837409 0 0.0241630077203527 0 0 0 0 0 0 0 0 0 0 0 0 0 0 0 0 0 0 0 0 0 0 0 0 0 0 0 0 0 0 0 0 0 0 0 0 0 0 0 0 0 0 0 0 0 0 0 0 0 0 0 0 0 0 0 0 0 0 0 0 0 0.237143560687095 0.0574802997415764 0 0 0.151047239242919 0.043871183894308 0 0 0 0 0 0 0 0 0 0 0 0 0 0 0 0 0 0 0 0 0 0 0 0 0 0 0
0 0 0 0 0 0 0 0 0 0 0 0 0 0 0 0 0 0 0 0 0 0 0 0 0 0 0 0 0 0 0 0 0 0 0 0 0 0 0 0 0 0 0 0 0 0 0 0 0 0 0 0 0 0 0 0 0 0 0 0 0 0 0 0 0 0 0 0.00555004315902424 0 0 0 0 0 0 0 0 0 0 0 0 0 0 0 0 0 0 0 0 0 0 0 0 0 0 0 0 0 0 0 0 0 0 0 0 0 0 0 0 0 0.0033080918084239 0 0 0 0 0 0 0 0 0 0 0 0 0 0 0 0 0 0 0 0 0 0 0 0 0 0 0 0 0 0 0 0 0 0 0 0 0 0 0 0 0 0 0 0 0 0 0 0.018698284000317 0.0237626559676951 0.10061178714822 0.125692551859839 0.0677082755841611 0.0087246566281967 0 0 0.0236817878755173 0 0 0 0 0 0 0 0 0 0 0.011699313526367 0 0 0 0 0 0 0.0177392053964319 0 0 0 0 0 0 0 0 0 0 0.0245126649699777 0 0 0 0 0.0297370737323002 0 0 0 0 0 0 0 0 0 0 0 0 0 0 0 0 0 0 0 0 0 0 0 0 0 0 0.00754566246329419 0 0 0 0 0 0 0 0 0 0 0 0 0 0 0 0 0 0 0 0 0 0 0 0 0 0 0 0 0 0 0 0 0 0 0 0 0 0 0 0 0 0 0 0 0 0 0 0 0 0 0 0 0 0 0 0 0 0 0 0 0 0.0333645099466714 0.11412592839734 0.0286142057492731 0.0935811234320755 0 0.144226827467321 0 0 0 0 0 0.0992908298934807 0 0 0 0 0 0 0 0 0 0 0 0 0.0178245209940735 0 0 0 0 0 0 0 0
0 0 0 0 0 0 0 0 0 0 0 0 0 0 0 0 0 0 0 0 0 0 0 0 0 0 0 0 0 0 0 0 0 0 0 0 0 0 0 0 0 0 0 0 0 0 0 0 0 0 0 0 0 0 0 0 0 0 0 0 0 0 0 0 0 0 0 0 0 0 0 0 0 0 0 0 0 0 0 0 0 0 0 0 0 0 0 0 0 0 0 0 0 0 0 0 0 0 0 0 0 0 0 0 0 0 0 0 0 0 0 0 0 0 0 0 0 0 0 0 0 0 0 0 0 0 0 0 0 0 0 0 0 0 0 0 0 0 0 0 0 0 0 0 0 0 0 0 0 0 0 0 0 0 0 0 0.00974637723602497 0.0126671370477626 0.0319064380599088 0.0370975275532555 0.140224131011982 0.039576788572986 0.0155033305931647 0 0 0.0239540190518737 0.0170944402854623 0 0 0 0 0 0 0 0 0 0 0 0 0 0 0 0 0.0128421715709902 0 0 0 0 0 0 0 0 0 0 0.0491404580807644 0 0 0 0 0.114326823290672 0 0 0 0 0 0 0 0 0 0 0 0 0 0 0 0 0 0 0 0 0 0 0 0 0 0 0.00382102289366888 0 0 0 0 0 0 0 0 0 0 0 0 0 0 0 0 0 0 0 0 0 0 0 0 0 0 0 0 0 0 0 0 0 0 0 0 0 0 0 0 0 0 0 0 0 0 0 0 0 0 0 0 0 0 0 0 0 0 0 0 0 0 0.0187825852270715 0.0971946169879661 0.026800330520732 0.142210408405102 0 0 0 0 0 0.0577296711886841 0.13755682417208 0.0118248982498497 0 0 0 0 0 0 0 0 0 0 0 0 0 0 0 0 0 0 0 0
0 0 0 0 0 0 0 0 0 0 0 0 0 0 0 0.00456860003028199 0 0 0 0 0 0 0 0.00425183563548374 0 0 0 0 0 0 0 0 0 0 0 0 0 0 0 0 0 0 0 0 0 0.00816912097591645 0 0 0 0 0 0 0 0 0 0 0 0 0 0 0 0.00365060231530949 0 0.0052378133201426 0 0 0 0 0 0 0 0 0 0 0 0 0 0 0.00908298596457346 0 0 0 0 0 0 0 0 0 0 0 0 0 0 0 0 0 0 0 0 0 0 0 0 0 0 0 0 0 0 0 0 0 0 0 0 0 0 0 0 0 0 0 0 0 0 0 0 0 0 0 0 0 0 0 0 0 0 0.00541028587026417 0.00150684915058529 0 0 0 0 0 0 0 0 0 0 0 0 0 0 0 0 0 0 0 0 0 0 0 0.00754081043614822 0 0 0 0 0 0 0 0 0 0 0 0 0 0 0 0 0.0266041845078325 0 0 0.156765044122954 0.294431287796035 0 0 0 0 0 0 0.00404615141002587 0 0 0 0.00151524355895902 0 0.0143181219395088 0 0 0 0 0 0 0 0 0 0 0 0 0 0 0 0 0 0.00779714283877327 0.173867621812601 0 0 0 0.00475263686115637 0 0.143612890882532 0 0 0 0.00501701013363922 0 0 0 0 0.028705659922099 0 0 0 0 0 0 0 0 0 0 0.0240182341618331 0 0 0 0 0 0 0 0 0 0 0 0 0 0 0 0 0 0 0 0 0 0 0 0 0 0 0 0 0 0 0 0 0 0 0 0 0 0 0 0 0 0 0 0 0 0 0.00368113184258142 0 0 0 0 0 0 0.0100709013581831 0.0452776171023745 0 0 0 0 0 0 0 0 0 0 0 0 0 0 0.00610021605020612 0 0 0 0 0 0 0 0 0
0 0 0 0 0 0 0 0 0 0 0 0 0 0 0 0 0 0 0 0 0 0 0 0 0 0 0 0 0 0 0 0 0 0 0 0 0 0 0 0 0 0 0 0 0 0 0 0 0 0 0 0 0 0 0 0 0 0 0 0 0 0 0 0 0 0 0 0 0 0 0 0 0 0 0 0 0 0 0 0 0 0 0 0 0 0 0 0 0 0 0 0 0 0 0 0 0 0 0 0 0 0 0 0 0 0 0 0 0 0 0 0 0 0 0 0 0 0 0 0 0 0 0 0 0 0 0 0 0 0 0 0 0 0 0 0 0 0 0 0 0 0 0 0 0 0 0 0 0 0 0 0 0 0 0 0 0 0 0 0 0 0 0.028634346684593 0 0 0 0 0 0 0 0 0 0 0 0 0 0 0 0 0.0182032632494913 0 0 0 0.0625574607404845 0 0 0 0 0 0 0 0 0 0 0 0 0 0 0 0 0 0 0 0 0 0 0 0 0 0 0 0 0 0 0 0.0524798126251881 0 0 0 0 0 0 0 0 0 0 0 0 0 0 0 0 0 0 0 0 0 0 0 0 0 0.582506985253252 0.0771216381838748 0 0 0 0 0 0 0 0 0 0 0 0 0 0 0 0 0 0 0 0 0 0 0 0 0 0 0 0 0 0 0 0 0 0 0 0 0 0 0 0 0 0 0 0 0 0 0 0 0 0 0 0.044162405135871 0 0.0928820463540198 0.0414520417732255 0 0 0 0 0 0 0 0 0 0 0 0 0 0 0 0 0 0 0 0 0 0 0
0 0 0 0 0 0 0 0 0 0 0 0 0 0 0 0 0 0 0 0 0 0 0 0 0 0 0 0 0 0 0 0 0 0 0 0 0 0 0 0 0 0 0 0 0 0 0 0 0 0 0 0 0 0 0 0 0 0 0 0 0 0 0 0 0 0 0 0 0 0 0 0 0 0 0 0 0 0 0 0 0 0 0 0 0 0 0 0 0 0 0 0 0 0 0 0 0 0 0.00945465507889058 0 0 0 0 0 0 0 0 0 0 0 0 0 0 0 0 0 0 0 0 0 0 0 0 0 0 0 0 0 0 0 0 0 0 0 0 0 0 0 0.0026774338757327 0 0 0 0 0 0 0 0 0 0 0 0 0 0 0 0 0 0 0 0 0 0 0 0 0 0 0 0 0 0 0 0 0 0 0 0 0 0 0 0 0.0257036811905756 0 0 0.101060578337617 0.43107797485979 0 0 0 0 0 0 0 0 0 0 0 0 0 0 0 0 0 0 0 0 0 0 0 0 0 0 0 0 0 0 0 0.108725585751553 0 0 0 0 0 0 0 0 0 0 0 0 0 0 0 0 0 0 0 0 0 0 0 0 0 0.0961807886344212 0 0.0227094197843123 0 0 0 0 0 0 0 0 0 0 0 0 0 0 0 0 0 0 0 0 0 0 0 0 0 0 0 0 0 0 0 0 0 0 0 0 0 0 0 0 0 0 0 0.0581419942858463 0 0 0 0 0 0 0.0982882579147216 0.0459796302865399 0 0 0 0 0 0 0 0 0 0 0 0 0 0 0 0 0 0 0 0 0 0 0 0 0
0 0 0 0 0 0 0 0 0 0 0 0 0 0 0 0 0 0 0 0 0 0 0 0 0 0 0 0 0 0 0 0 0 0 0 0 0 0 0 0 0 0 0 0 0 0 0 0 0 0 0 0 0 0 0 0 0 0 0 0 0 0 0 0 0 0 0 0 0 0 0 0 0 0 0 0 0 0 0 0 0 0 0.0106495290383439 0 0.00774031660544274 0 0 0 0 0 0 0 0 0 0 0 0 0 0 0 0 0 0 0 0 0 0 0 0 0 0 0 0 0 0 0 0 0 0 0 0 0 0 0 0 0 0 0 0 0 0 0 0 0 0 0 0 0 0 0 0 0 0 0 0 0 0 0 0 0 0 0 0 0 0 0 0 0 0 0 0 0 0 0 0 0 0 0 0 0 0 0 0 0 0 0 0 0 0.0410573774145817 0 0 0 0 0.00950488578116132 0 0 0 0 0 0 0 0 0 0 0 0 0 0 0.0132407753008955 0 0 0 0 0 0 0 0 0 0 0 0 0 0 0 0 0 0 0 0 0 0 0 0 0.0219201823247713 0.00586062954168496 0 0.0215321569454067 0 0 0 0 0 0 0 0.0331412461806439 0 0 0.0288736514546706 0 0 0.0293962924731996 0.0312821032790293 0.158085400117208 0.00647212794744472 0.291478300666434 0.0194734082363578 0.0393150706402674 0.0139970657707885 0.0434006793292389 0 0 0.00712043694024675 0 0.0681371815427893 0 0 0 0.0160317365078992 0 0 0 0 0 0 0 0 0 0 0 0 0 0 0 0 0 0 0 0 0 0 0 0 0 0 0 0 0 0.0731720232810392 0 0 0 0 0 0 0 0.0091174226804553 0 0 0 0 0 0 0 0 0 0 0 0 0 0 0 0 0 0 0 0 0 0 0 0 0
0 0 0 0 0 0 0 0 0 0 0 0 0 0 0 0 0 0 0 0 0 0 0 0 0 0 0 0 0 0 0 0 0 0 0 0 0 0 0 0 0 0 0 0 0 0 0 0 0 0 0 0 0 0 0 0 0 0 0 0 0 0 0 0 0 0 0 0 0 0 0 0 0 0 0 0 0 0 0 0 0 0 0 0 0 0 0 0 0 0 0 0 0 0 0 0 0 0 0 0 0 0 0 0 0 0 0 0 0 0 0 0 0 0 0 0 0 0 0 0 0 0 0 0 0 0 0 0 0 0 0 0 0 0 0 0 0 0 0 0 0 0 0 0 0 0 0 0 0 0 0 0 0 0 0 0 0 0.015998380392161 0.0141957050993678 0 0 0 0.00526497087275936 0 0 0.00906810939840023 0.022589719893366 0 0 0 0 0 0 0 0 0 0 0.034666174599347 0 0 0 0 0 0 0 0 0 0 0.00450913906026478 0 0 0 0 0 0 0 0 0 0 0.114319227703185 0 0 0 0 0 0 0 0 0.0855796179034126 0 0 0 0 0 0 0 0 0 0 0 0 0 0 0 0 0 0 0 0 0 0 0 0 0 0 0 0 0 0 0 0 0 0 0 0 0 0 0.0509824061992744 0 0 0 0 0.00923832442611829 0 0 0 0 0 0 0 0 0 0 0 0 0 0 0 0 0 0 0 0 0 0 0 0 0 0 0 0 0 0 0 0 0 0 0 0 0 0.0846847877871524 0 0 0.0583032090774091 0 0 0 0 0 0.297640613295204 0.0235448712600757 0 0 0 0 0 0.0109120028263911 0.00738240481071693 0.0545092614001538 0.0332373034279932 0.00873233026181946 0 0 0 0 0 0.0382671964598566 0 0 0 0.0163742438455712
0 0 0 0 0 0 0 0 0 0 0 0 0 0 0 0 0 0 0 0 0 0 0 0 0 0 0 0 0 0 0 0 0 0 0 0 0 0 0 0 0 0 0 0 0 0 0 0 0 0 0 0 0 0 0 0 0 0 0 0 0 0 0 0 0 0 0 0 0 0 0 0 0 0 0 0 0 0 0 0 0 0 0 0 0 0 0 0 0 0 0 0 0 0 0 0 0 0 0 0 0 0 0 0 0 0 0 0 0 0 0 0 0 0 0 0 0 0 0 0 0 0 0 0 0 0 0 0 0 0 0 0 0 0 0 0 0 0 0 0 0 0 0 0 0 0 0 0 0 0 0 0 0 0 0 0 0 0.00901104143569558 0.0114685383919521 0.00742561774459896 0.0101770045299662 0 0.00638305898588369 0 0 0.0157720866356071 0.00450826161679462 0 0 0 0 0 0 0 0 0 0 0.0444822906171811 0 0 0 0 0 0 0 0 0 0 0 0 0 0 0 0 0.0419192891945671 0 0 0 0 0.121127685089197 0 0 0 0 0 0 0 0 0.0333432826198239 0 0 0 0 0 0 0 0 0 0 0.00915544915101122 0 0 0 0 0 0 0 0 0 0 0 0 0 0 0 0 0 0 0 0 0 0 0 0 0 0 0 0.0279391640758558 0 0 0 0 0.0167676060044324 0 0 0 0 0 0 0 0 0 0 0 0 0 0 0 0 0 0 0 0 0 0 0 0 0 0 0 0 0 0 0 0 0 0 0 0 0 0.0917586632485673 0 0.0635325963622226 0.0892656292223593 0 0 0 0 0.191249780426411 0 0.0460965483413268 0 0.00349152040961406 0 0 0 0 0.0134869624189922 0.0540975443870196 0.0314580681295664 0.0115736966925729 0 0 0 0 0 0.0445086142687809 0 0 0 0
0 0 0 0 0 0 0 0 0 0 0 0 0 0 0 0 0 0 0 0 0 0 0 0 0 0 0 0 0 0 0 0 0 0 0 0 0 0 0 0 0 0 0 0 0 0 0.00270980495538254 0 0 0 0.0149697561693565 0 0 0 0.00484024114657511 0 0 0.00669383746721644 0 0 0 0 0 0 0 0 0 0 0 0 0 0 0 0 0 0 0 0 0 0 0 0 0 0 0 0 0 0 0 0 0 0 0 0 0 0 0 0 0 0 0 0.00588364718600385 0 0 0 0 0 0 0 0 0 0 0 0 0 0 0 0 0 0 0 0 0 0 0 0 0 0 0 0 0 0 0 0 0 0 0 0 0 0 0 0 0 0 0 0 0 0 0 0 0 0 0 0 0 0 0 0 0.0157616151131056 0 0 0 0 0 0 0 0.0144967998286359 0 0 0 0 0 0 0 0 0 0 0.0114499633794232 0.00910835012642861 0 0 0 0 0 0 0 0 0 0.0364297577563219 0 0 0 0 0 0 0 0.0586583449769625 0 0 0.00477844930806543 0 0 0 0 0 0 0 0 0.0193388953441685 0 0 0 0 0 0 0 0.0447208923331383 0.0785152355176684 0 0 0 0 0 0 0 0 0 0 0 0 0 0 0 0 0 0 0 0 0.016325677058899 0.0018027708587009 0 0 0 0 0 0 0 0.00286842494488002 0.0204103258103856 0 0 0 0 0 0 0 0 0 0 0 0.0835201267896773 0 0 0 0 0 0 0 0 0 0 0 0 0 0 0 0 0 0 0 0 0 0 0 0 0 0 0 0 0 0.00385127029130508 0 0 0.00692894761244143 0 0 0 0 0.0136606954668884 0.0416232648439578 0 0 0.0112148725821419 0.00656030827380631 0 0 0.128553986121174 0.0598055745130765 0.124962921987253 0.0162438928787256 0.0339921941804862 0 0 0 0 0 0 0 0 0 0.0993191551777484
0 0 0 0 0 0 0 0 0 0 0 0 0 0 0 0 0 0 0 0 0 0 0 0 0 0 0 0 0 0 0 0 0 0 0 0 0 0 0 0 0 0 0 0 0 0 0 0 0 0 0 0 0 0 0 0 0 0 0 0 0 0 0 0 0 0 0 0 0 0 0 0 0 0 0 0 0 0 0 0 0 0 0 0 0 0 0 0 0 0 0 0 0 0 0 0 0 0 0 0 0 0 0 0 0 0 0 0 0 0 0 0 0 0 0 0 0 0 0 0 0 0 0 0 0 0 0 0 0 0 0 0 0 0 0 0 0 0 0 0 0 0 0 0 0 0 0 0 0 0 0 0 0 0 0 0 0 0 0 0 0 0 0 0 0 0 0 0 0 0 0 0 0 0 0 0 0 0 0 0 0 0 0 0 0 0 0 0.00538053440492059 0.00447357858106778 0.00483068219604756 0 0 0 0 0 0 0 0 0 0 0 0 0 0 0 0 0 0 0 0 0 0 0 0 0 0 0 0 0 0 0 0 0 0 0 0 0 0 0 0 0 0 0.0011950825809182 0 0 0 0 0 0 0.0499613875535217 0 0 0 0 0 0 0 0 0 0.118710529956982 0.00766738043543621 0 0.0221730483920478 0 0.00308065171214309 0.0323264486060552 0.00858631263664834 0.00552052221652015 0.00764678863422818 0.0038563788128748 0.0247969527681614 0.0227126504731345 0.0353744882977394 0 0 0 0 0 0 0 0 0 0 0 0 0 0 0 0 0 0 0 0 0 0 0 0 0 0 0 0 0 0 0 0 0 0 0 0 0 0 0 0.0777774052593938 0.134277468801319 0.0979725681640439 0 0 0.0193652647476086 0 0 0 0 0 0.0521992165900954 0.0850232750933318 0.091420123757864 0.023047945834587 0.0452899092007159 0 0 0.015333404292593
0 0 0 0 0 0 0 0 0 0 0 0 0 0 0 0 0 0 0 0 0 0 0 0 0 0 0 0 0 0 0 0.000248250489474466 0 0.000441721215327654 0 0 0 0 0 0 0 0 0 0 0 0 0.000773888260825496 0 0 0 0.00119251682854678 0 0 0 0.014679895613799 0 0 0.0011325526509273 0 0 0 0 0 0 0 0 0 0 0 0 0 0.000526777054213222 0 0 0 0 0.000579483730199734 0 0 0 0 0 0 0 0 0 0 0 0 0 0 0 0 0 0.0023907591551239 0 0 0 0 0 0.00608315824100195 0.0470303830324402 0 0.00239656968449791 0 0 0 0 0 0 0 0 0 0 0 0 0 0 0 0 0 0 0 0 0 0 0 0 0 0 0 0 0 0 0 0 0 0 0 0.0175147151621938 0.000432536944962675 0.00155231003026978 0.00140693031945779 0 0.00179866058519351 0.00176762106333616 0.000727233512366153 0.000545228886818098 0.0011119607845468 0.00142965354735754 0.0280605301840996 0.0192652783542838 0.00670831882963366 0.00252116709013157 0.00288502396723601 0.00104655543026082 0 0 0 0 0 0 0 0 0 0 0 0 0 0 0 0 0 0 0 0 0 0 0 0 0 0 0 0 0 0 0 0 0.00394338521666523 0.0017505163448036 0 0 0 0 0 0 0 0 0 0.00331815169785387 0 0 0 0 0 0 0 0 0.00208371177149424 0 0 0 0 0 0 0 0 0 0 0 0 0 0 0 0 0 0 0 0 0 0 0 0 0 0 0 0 0 0.00306491359253699 0.00447904738794756 0 0 0 0 0 0 0 0.0063832101769936 0.00239582328368244 0.00886354353821554 0 0.000370416631392662 0.00511410716506147 0.00259831453382049 0 0.00172228050836763 0 0.00307022455127678 0.000585318183255079 0 0.12605026390137 0.00082273291899944 0.00221348555517968 0 0 0 0 0 0 0 0 0 0 0 0 0 0 0 0 0 0 0 0 0 0 0 0 0 0 0 0 0 0 0 0 0 0 0 0 0.000735958652975661 0.00261797466389017 0.026747979965079 0 0.0636618431557222 0.0242630255806079 0 0.00591182494279061 0.05708930618318 0.00846368312099876 0.00778768103301442 0 0.00111716085104482 0 0.00524141868960537 0.038985685254775 0.0103380992577889 0.164454033822693 0.0847161594525291 0.0438729485587959 0.0354660041522284 0.0734500850548392
0 0 0 0 0 0 0 0 0 0 0 0 0 0 0 0 0 0 0 0 0 0 0 0 0 0 0 0 0 0 0 0 0 0 0 0 0 0 0 0 0 0 0 0 0 0 0 0 0 0 0 0 0 0 0 0 0 0 0 0 0 0 0 0 0 0 0 0 0 0 0 0 0 0 0 0 0 0 0 0 0 0 0 0 0 0 0.00181996190083665 0 0 0.00152003099599493 0 0.00180955115746116 0 0.00460669348819703 0.00745819130457418 0 0 0 0 0 0.00237873182667539 0.00413557845024739 0 0.0068618063096212 0 0 0 0 0 0 0 0 0 0 0 0 0 0 0 0 0 0 0 0 0 0 0 0 0 0 0 0 0 0 0 0 0 0 0 0.00334890413597079 0 0 0.00202693268512495 0 0.00122048950733158 0 0 0 0 0 0.00384002271056732 0.00190736964866702 0.0132888992591371 0 0.00237252041358984 0 0 0 0 0 0 0 0 0 0 0 0 0 0 0 0 0 0 0 0 0 0 0 0 0 0 0 0 0 0 0 0 0.00701771748221921 0.00504718772632151 0.00660790061365399 0 0 0 0 0 0 0 0 0.00265397411900715 0 0 0 0 0 0 0 0 0 0 0 0 0 0 0 0 0 0 0 0 0 0 0 0 0 0 0 0 0 0 0 0 0 0.000796584103688637 0 0 0 0 0 0.0645562890319359 0.045070315244691 0 0 0 0 0 0 0 0.00321660721323147 0.00371006648530168 0.0741358928471514 0 0.0111072290058894 0.0219688983745992 0 0 0.0179220560115432 0.00872566358503304 0.000990548291045195 0.00876744711594721 0.0329917584718683 0.0714400656346629 0.0058531633119129 0.00566218719349291 0 0 0 0 0 0 0 0 0 0 0 0 0 0 0 0 0 0 0 0 0 0 0 0 0 0 0 0 0 0 0 0 0 0 0 0 0 0.00317056532154954 0.0956053171823364 0.131801565963039 0 0.0593164466407796 0 0 0.0243626593106582 0 0 0 0 0 0.0173933744514688 0.0592369224647365 0.0229402459462189 0.0472809629923747 0.040133524390434 0.0103481477251656 0.00643730272440601 0.0251357292296403
0 0 0 0 0 0 0 0 0 0 0 0 0 0 0 0 0 0 0 0 0 0 0 0 0 0 0 0 0 0 0 0 0 0 0 0 0 0 0 0 0 0 0 0 0 0 0 0 0 0 0 0 0 0 0 0 0 0 0 0 0 0 0 0 0 0 0 0 0 0 0 0 0 0 0 0 0 0 0 0 0 0 0 0 0 0 0 0 0 0 0 0 0 0 0 0 0 0 0 0 0 0 0 0 0 0 0 0 0 0 0 0 0 0 0 0 0 0 0 0 0 0 0 0 0 0 0 0 0 0 0 0 0 0 0 0 0 0 0 0 0 0 0 0 0 0 0 0 0 0 0 0 0 0 0 0 0 0 0 0 0 0 0 0 0 0 0 0 0 0 0 0 0 0 0 0 0 0 0 0 0 0 0 0 0 0 0 0.0357186066279427 0.0105523403563896 0.0313284936974246 0 0 0 0 0 0 0 0 0 0 0 0 0 0 0 0 0 0 0 0 0 0 0 0 0 0 0 0 0 0 0 0 0 0 0 0 0 0 0 0 0 0 0 0 0 0 0 0 0 0.0223666255449345 0.00182922772689372 0 0 0 0 0 0 0 0 0.0538920231315971 0 0 0.0279497816632115 0 0 0.0342178227887829 0 0.0110558684564065 0.00465743939758285 0 0.0693257771322083 0.0146701104739088 0.0121857406872077 0 0 0 0 0 0 0 0 0 0 0 0 0 0 0 0 0 0 0 0 0 0 0 0.00547820231414248 0 0 0 0 0 0 0 0 0 0 0 0 0 0 0.145862839871203 0.105038277142788 0.124032757308547 0 0 0 0.00849954603045922 0 0 0 0 0 0.0308799150153943 0.0685415422731915 0.0175126642804721 0.0180232182365851 0.110267931264722 0 0.0108697598459828 0.0252434887320211
0 0 0 0 0 0 0 0 0 0 0 0 0 0 0 0 0 0 0 0 0 0 0 0 0 0 0 0 0 0 0 0 0 0 0 0 0 0 0 0 0 0 0 0 0 0 0.0019406613503968 0 0 0 0 0 0 0 0 0.0146184178354704 0 0 0 0 0 0 0 0 0 0 0 0.00827924621517839 0 0 0 0.0151966359971167 0 0 0 0 0 0 0 0 0 0 0 0 0 0 0 0 0 0 0 0 0 0 0 0 0 0 0 0 0 0 0 0 0.0267845819627095 0 0 0 0 0.00376432757756453 0 0.00235396769549997 0 0 0 0 0 0 0 0 0 0 0 0 0 0 0 0 0 0 0 0 0 0 0 0 0 0 0 0 0 0 0 0 0 0 0 0 0 0 0 0 0 0 0 0 0 0 0 0 0 0 0 0 0 0 0 0 0 0 0 0 0 0 0.0101919761980783 0.0271687440070083 0.00582518425012702 0 0 0 0 0 0 0 0 0 0 0 0 0 0 0 0 0 0 0.0682653616209128 0 0 0 0 0 0 0 0 0 0 0 0 0 0.0222192506773665 0 0 0 0.0525297164992061 0 0 0.16512497976554 0.0149979344523529 0.157511996544147 0 0 0 0.0972166878595392 0 0 0 0 0.0223387136797716 0.0604966855369172 0 0 0 0 0 0 0 0.0246623467212569 0 0 0 0 0 0 0 0 0 0 0 0 0 0 0 0 0 0 0 0 0 0 0 0 0 0 0.0417397153555131 0 0 0 0 0 0 0 0 0 0 0.00744769223659574 0.0513044241326917 0 0 0.039549935171915 0.0366987733397471 0.00521501425757251 0.00617567477870428 0 0.0103813542811007 0 0 0 0 0 0 0 0 0 0 0 0 0 0 0 0 0 0 0 0 0 0 0 0 0 0 0 0 0 0 0 0 0 0 0 0 0
0 0 0 0 0 0 0 0 0 0 0 0 0 0 0 0 0 0 0 0 0 0 0 0 0 0 0 0 0 0 0 0 0 0 0 0 0 0 0 0 0 0 0 0 0 0 0 0 0 0 0.00239612647593269 0 0 0 0 0 0 0 0 0 0 0 0 0 0 0 0 0 0 0 0 0 0 0 0 0 0 0 0 0 0 0 0 0 0 0 0 0 0 0 0 0 0 0 0 0 0 0 0 0 0 0.00651350142811677 0 0 0 0 0 0 0 0 0 0 0 0 0 0 0 0 0 0 0 0 0 0 0 0 0 0 0 0 0 0 0 0 0 0 0 0 0 0 0 0 0 0 0 0 0 0 0 0 0 0 0 0 0 0 0 0 0.00480188497021442 0 0 0 0 0 0 0 0.0138593331457844 0 0 0 0 0 0 0 0 0 0 0 0.00629706013348902 0 0 0 0 0 0 0 0 0 0.130826705236125 0 0 0 0 0 0 0 0 0 0 0 0 0 0 0 0 0 0 0 0.00940904316191071 0 0 0 0 0 0 0 0.0308919106701 0.058309032358003 0 0 0 0 0 0 0 0 0 0 0 0 0 0 0 0 0 0 0 0 0.00347686214162923 0.00199314698493009 0 0 0 0 0 0 0 0 0.00227870429902586 0 0 0 0 0 0 0 0 0 0 0 0.0902244462344323 0 0 0 0 0 0 0 0 0 0 0 0 0 0 0 0 0 0 0 0 0 0 0 0 0 0 0 0 0 0 0 0 0 0 0 0 0 0.00745294036417766 0 0.151332509583921 0 0.0298124148953778 0 0 0 0 0.0751530922235502 0.0620868079723857 0 0 0 0 0 0 0 0 0.00578949678419584 0 0 0.307094980936699
0 0 0 0 0 0 0 0 0 0 0 0 0 0 0 0 0 0 0 0 0 0 0 0 0 0 0 0 0 0 0 0 0 0 0 0 0 0 0 0 0 0 0 0 0 0 0 0 0 0 0 0 0 0 0.0264673751864536 0 0 0.00226992999412351 0 0 0 0 0 0 0 0 0 0 0 0 0 0 0 0 0 0 0 0 0 0 0 0 0 0 0 0 0 0 0 0 0 0 0 0 0 0 0 0 0 0 0.00559446100415036 0.0259323130390571 0 0 0 0 0 0 0 0 0 0 0 0 0 0 0 0 0 0 0 0 0 0 0 0 0 0 0 0 0 0 0 0 0 0 0 0 0 0.0217768691391463 0 0 0 0 0 0 0 0 0 0 0.00969667591657438 0.00579620146736459 0 0.00191083493299469 0.00281834728736463 0 0 0 0 0 0 0 0 0 0 0 0 0 0 0 0 0 0 0 0 0 0 0 0 0 0 0 0 0 0 0 0 0 0.0361827223601986 0 0 0 0 0 0 0 0.0128509960461725 0 0 0 0 0 0 0 0 0 0 0 0 0 0 0.0029841429805815 0 0 0 0 0.0184706586932629 0 0 0 0 0 0 0 0 0 0 0 0 0 0 0 0 0 0 0 0 0 0.00417194568436677 0.00351073987407793 0 0 0 0 0 0 0 0 0 0.00710286955123204 0 0 0 0 0 0 0 0 0 0 0.103165028836703 0 0 0 0 0 0 0 0 0 0 0 0 0 0 0 0 0 0 0 0 0 0 0 0 0 0 0 0 0 0 0 0 0 0 0 0 0 0.00350139443054896 0.009955167546391 0.0488886852136667 0.0233215049853759 0.199917292037114 0.0412077522277769 0.00687525312324783 0 0.0521875440027806 0 0.0132346078684464 0 0 0 0 0 0.0238381377957918 0.0091445296599711 0.101811035783597 0.0653751882151312 0 0.016002993673114 0.0940368014432223
0 0 0 0 0 0 0 0 0 0 0 0 0 0 0 0 0 0 0 0 0 0 0 0 0 0 0 0 0 0 0 0 0 0.00365803313137986 0 0 0 0 0 0 0 0 0 0 0 0 0.00494433155519523 0 0 0 0.0199508739084407 0 0 0 0.0263055933116362 0 0 0.0142286967772279 0 0 0 0 0 0 0 0 0 0 0 0 0 0.0061028065000626 0 0 0 0 0.00173217145287445 0 0 0 0 0 0 0 0 0 0 0 0 0 0 0 0 0 0 0 0 0 0 0 0.00594308606214252 0.0104685160285621 0 0 0 0 0 0 0 0 0 0 0 0 0 0 0 0 0 0 0 0 0 0 0 0 0 0 0 0 0.00124529664431746 0 0 0 0 0 0 0 0 0.00134013634197791 0 0 0 0 0 0 0 0 0 0 0 0 0 0 0 0 0 0 0.00249687473450789 0 0 0 0 0 0 0 0.0024737649556036 0 0 0 0 0 0 0 0 0 0 0 0.00211119331244912 0 0 0 0 0 0 0 0 0 0.0245192248095122 0 0 0 0 0 0 0 0.193988746671812 0 0 0.00703812199532043 0 0 0 0 0 0 0 0 0.00981051238251124 0 0 0 0 0 0 0 0.0273170515885799 0.106373096391051 0 0.00705277072123154 0 0 0.0129524005137485 0 0 0 0 0.00412907743648564 0 0 0 0 0 0 0 0 0 0 0 0.00244360711989733 0 0 0 0 0 0 0 0.00660023932163618 0.0016751998657617 0 0 0 0 0.00339831893296863 0 0 0 0 0 0 0.103286570696211 0 0 0 0 0 0 0 0 0 0 0 0 0 0 0 0 0 0 0 0 0 0 0 0 0 0 0 0 0 0.001462113609389 0 0 0 0 0 0 0 0.015891121797672 0.024544435964577 0.0627897770341346 0 0.0182178058215256 0 0 0 0.0265008872825788 0.00813489883009112 0 0.0347819420294266 0.0403758598027097 0.0165809477303161 0.034195752974359 0 0 0 0 0 0 0 0.102938143960116
0 0 0 0 0 0 0 0 0 0 0 0 0 0 0 0 0 0 0 0 0 0 0 0 0 0 0 0 0 0 0 0 0 0 0 0 0 0 0 0 0 0 0 0 0 0 0 0 0 0 0 0 0 0 0.00269858645181075 0 0 0.00102124924902307 0 0 0 0 0 0 0 0 0 0 0 0 0 0 0 0 0 0 0 0 0 0 0 0 0 0 0 0 0 0 0 0 0 0 0 0 0 0 0 0 0 0 0 0.00171711541964381 0 0 0 0 0 0 0 0 0 0 0 0 0 0 0 0 0 0 0 0 0 0 0 0 0 0 0 0 0 0 0 0 0 0 0 0 0 0 0 0 0 0 0 0 0 0 0 0 0 0 0 0 0 0 0 0 0.00175642378486414 0 0 0 0 0 0 0 0.00116214887803267 0 0 0 0 0 0 0 0 0 0 0 0 0 0 0 0 0 0 0.00134878356265231 0 0 0 0 0 0 0 0 0 0 0 0 0 0.0155074655965655 0 0 0 0 0 0 0 0 0.00742261906702687 0 0 0 0 0 0 0 0 0 0 0.00325490126583064 0 0 0 0 0.00442257684300417 0 0 0 0 0 0 0 0 0 0 0 0 0 0 0 0 0 0 0 0 0 0.00414119282091033 0.00920787884328871 0.00149481485854923 0.00346673051245253 0 0.00131137796675674 0.0205937164879862 0.027876912357688 0 0 0 0.0119170007389301 0 0 0.0069114120077235 0 0.00341839750362913 0 0 0 0 0 0 0 0 0 0 0 0 0 0 0 0 0 0 0 0 0 0 0 0 0 0 0 0.00158257554510186 0 0 0 0 0 0 0 0.0136632089109151 0.0201256641521692 0.0115090785465884 0 0.0236367355919609 0 0 0 0 0 0.0490451983095511 0 0.193595060160971 0.134749117293692 0.0610417921581507 0.0061593894931849 0.0254640023912812 0.0351997958055711 0.105741841018062 0.0103947636596161 0.154209623458574 0 0.0232308492882416
0 0 0 0 0 0 0 0 0 0 0 0 0 0 0 0 0 0 0 0 0 0 0 0 0 0 0 0 0 0 0 0 0 0 0 0 0 0 0 0 0 0 0 0 0 0 0 0 0 0 0 0 0 0 0 0 0 0 0 0 0 0 0 0 0 0 0 0 0 0 0 0 0 0 0 0 0 0 0 0 0 0 0 0 0 0 0 0 0 0 0 0 0 0 0 0 0 0 0 0 0 0 0 0 0 0 0 0 0 0 0 0 0 0 0 0 0 0 0 0 0 0 0 0 0 0 0 0 0 0 0 0 0 0 0 0 0 0 0 0 0 0 0 0 0 0 0 0 0 0 0 0 0 0 0 0 0 0 0 0.0163732570782917 0 0.0183299668806664 0 0 0 0 0 0 0 0 0 0 0 0 0 0 0 0 0 0 0 0 0 0 0 0 0 0 0 0 0 0 0 0.00980756747118013 0 0 0.0818788486543201 0 0 0.0071262777831848 0 0 0 0 0 0 0 0 0 0 0 0 0 0 0 0 0 0 0 0.0647798983454437 0 0 0 0 0 0 0 0 0 0 0 0 0 0 0 0 0 0 0 0 0 0 0 0 0 0 0 0.00264632952935405 0 0.00303159212276458 0 0 0.0188165458347825 0.0144113183273977 0 0 0 0.00700572034751105 0 0 0 0 0 0 0 0 0 0 0 0 0 0 0 0 0 0 0 0 0 0 0 0 0 0 0 0 0 0 0.0657636863849956 0.00757436647961422 0 0 0 0 0 0 0 0 0.00399926550123631 0.00824923026602606 0.0268319844424212 0 0 0 0 0 0 0 0.0634289626796508 0.215683751475587 0 0.136219306367917 0.15206372909078 0 0.0214417653455272 0.0427987434241975 0.0117378861671506 0 0 0 0
0 0 0 0 0 0 0 0 0 0 0 0 0 0 0 0 0 0 0 0 0 0 0 0 0 0 0 0 0 0 0 0 0 0 0 0 0 0 0 0 0 0 0 0 0 0 0 0 0 0 0 0 0 0 0 0 0 0 0 0 0 0 0 0 0 0 0 0 0 0 0 0.00167539329637632 0 0 0 0 0 0 0 0 0 0 0 0 0 0 0 0 0 0 0 0 0 0 0 0 0 0 0 0 0 0 0 0 0 0 0 0 0 0 0 0 0 0 0 0 0 0 0 0 0 0 0 0 0 0 0 0 0 0 0 0 0 0 0 0 0 0 0 0 0 0 0 0 0 0 0 0 0 0 0 0 0 0 0 0 0 0 0 0 0 0 0 0 0 0 0 0 0 0 0 0 0 0 0 0 0 0 0 0 0 0 0 0.00118492285283679 0 0 0 0 0 0 0 0 0 0 0.0019675614495662 0 0.0217912386613637 0 0 0.00343386965637005 0 0 0 0 0 0 0 0 0 0 0 0 0 0 0.00271085861364893 0.00224673769960004 0 0 0 0 0 0.00395945565113916 0 0.0122357821761376 0.0800206533782655 0 0.00397939195985754 0 0 0.00335747000722712 0.00751489428427952 0.0233970858098611 0 0 0 0 0 0 0 0 0 0 0 0 0 0 0.00908056000507406 0.00270337954573133 0 0.00911733181887911 0 0.00109317209825125 0.091153134877813 0.125932935851988 0.0035248534287398 0.0302661596084201 0 0.0489215618985779 0 0 0 0 0.0121713344664285 0 0 0 0 0 0 0 0 0 0 0 0 0 0 0 0 0 0 0 0 0 0 0 0 0 0 0 0 0 0 0 0.00161640766722371 0 0 0 0 0 0 0 0.00183445473222506 0 0 0 0 0 0.0126492264574079 0.0729017373801615 0.0661496357004293 0 0.0101590095365765 0.0149451645981125 0.0821418570861819 0.147143168841347 0 0.00223228569632126 0.0847873132075811 0 0
0 0 0 0 0 0 0 0 0 0 0 0 0 0 0 0 0 0 0 0 0 0 0 0 0 0 0 0 0 0 0 0 0 0 0 0 0 0 0 0 0 0 0 0 0 0 0 0 0 0 0 0 0 0 0 0 0 0 0 0 0 0 0 0 0 0 0 0 0 0 0 0 0 0 0 0 0 0 0 0 0 0 0 0 0 0 0 0 0 0 0 0 0 0 0 0 0 0 0 0 0 0 0 0 0 0 0 0 0 0 0 0 0 0 0 0 0 0 0 0 0 0 0 0 0 0 0 0 0 0 0 0 0 0 0 0 0 0 0 0 0 0 0 0 0 0 0 0 0 0 0 0 0 0 0 0 0 0 0 0.0582847805363847 0.016497869325034 0.0458992174605476 0 0 0 0 0 0 0 0 0 0 0 0 0 0 0 0 0 0 0 0 0 0 0 0 0 0 0 0 0 0 0 0.108445415701575 0 0 0.0965564412247757 0 0 0 0 0 0 0 0 0 0 0 0 0 0 0 0 0 0 0 0 0 0 0.116929769452475 0 0 0 0 0 0 0 0 0 0 0 0 0 0 0 0 0 0 0 0 0 0 0 0 0 0 0 0 0 0 0 0 0 0 0 0 0 0 0 0 0 0 0 0 0 0 0 0 0 0 0 0 0 0 0 0 0 0 0 0 0 0 0 0 0 0 0 0 0.197491118204254 0.01494269382952 0.00559246056640252 0 0.00896742424614873 0 0 0 0 0 0 0 0 0 0 0 0 0 0 0 0.0592596459374827 0.075019037711836 0.167743883199032 0.023077227513405 0 0 0 0.00529301509112757 0 0 0 0 0
0 0 0 0 0 0 0 0 0 0 0 0 0 0 0 0 0 0 0 0 0 0 0 0 0 0 0 0 0 0 0 0 0 0 0 0 0 0 0 0 0 0 0 0 0 0 0.00262688052379023 0 0 0 0.00153902437621752 0 0 0 0 0 0 0 0 0 0 0 0 0 0 0 0 0 0 0 0 0.00405414157738707 0 0 0 0 0.00417626646592294 0 0 0 0 0 0 0 0 0 0.00106213007028697 0 0 0 0 0 0 0.0041936801973496 0 0 0 0 0 0 0 0 0 0 0 0 0 0 0 0 0 0 0 0 0 0 0 0 0 0 0 0 0 0 0 0 0 0 0 0 0 0 0 0 0 0 0 0 0 0 0 0 0 0 0 0 0 0 0 0 0 0 0 0 0 0 0 0 0 0 0 0 0 0 0 0 0 0 0 0 0 0 0 0 0 0 0 0 0 0 0 0 0 0 0 0 0 0 0 0.00144927172940305 0 0 0 0 0 0 0 0 0 0 0 0 0 0 0 0 0 0 0 0 0 0 0 0 0 0 0.00521653891451329 0.00316476933687427 0 0 0 0 0 0 0 0 0 0 0 0 0 0 0 0 0 0 0 0 0.00403024692130912 0.00623889764387564 0 0 0 0 0 0 0 0 0 0.0146067146485161 0 0.00339544612417985 0.104309672057906 0 0.00288094953540293 0.0745877170902561 0 0.0395694031380314 0.00511795560745789 0.0351909408532131 0.00326671149463727 0.0597872544326182 0.0134740260587468 0 0 0 0 0 0 0 0 0 0 0 0 0 0 0 0 0 0 0 0 0 0 0 0 0 0 0 0 0 0 0 0 0 0 0 0 0 0 0.0701912198945334 0.020494159857273 0.0328491208764539 0.0278903991244908 0 0 0 0 0.00793486592148787 0 0.0355869425964724 0 0 0.198342707489536 0.161515969456398 0.00810402289164229 0.0374296024746984 0.00572235061911905 0 0
0 0 0 0 0 0 0 0 0 0 0 0 0 0 0 0 0 0 0 0 0 0 0 0 0 0 0 0 0 0 0 0 0 0 0 0 0 0 0 0 0 0 0 0 0 0 0 0 0 0 0 0 0 0 0.00141628218000015 0 0 0.000558693482050984 0 0 0 0 0 0 0 0 0 0 0 0 0 0 0 0 0 0 0 0 0 0 0 0 0 0 0 0 0.000562822539018936 0 0 0 0 0 0 0.00248235865520661 0.00155560830382056 0 0 0 0 0 0 0 0 0 0 0 0 0 0 0 0 0 0 0 0 0 0 0 0 0 0 0 0 0 0 0 0 0 0 0 0 0 0 0 0 0 0 0 0 0 0 0 0 0 0 0 0 0 0 0 0.00131658760661652 0 0.00164283271181218 0 0 0 0 0 0 0 0 0 0 0 0 0 0 0 0 0 0 0 0 0 0 0 0 0 0 0 0 0 0 0 0 0 0 0 0 0 0 0 0 0 0 0 0 0 0 0 0 0 0 0 0 0 0 0 0 0 0 0 0 0 0 0 0 0 0 0 0 0 0 0 0 0 0 0 0 0 0 0 0 0 0 0 0 0 0 0.00181605340504649 0 0 0 0 0 0 0 0 0 0.0175193804255352 0 0.00181721709427182 0.0431389503114537 0.00205282241171856 0.00373386951310057 0.0452846038265175 0.00162021530554035 0.0338770365917509 0.002869894415118 0.00583866977429798 0.0036349945355199 0.0123888538503507 0.0522363778224361 0 0 0 0 0 0 0 0 0 0 0 0 0 0 0 0 0 0 0 0 0 0 0 0 0 0 0 0 0 0 0 0 0 0 0 0 0 0 0.0427400258678821 0.0569855290054246 0.0418225527481273 0.0231425201596748 0 0 0.00995029925620936 0 0.0122632826088974 0.0092686706839896 0.0731194032092991 0 0.0741471363649096 0 0.213164365163926 0.0313460575475549 0.072489463771811 0.0884672770142741 0.00704758353973994 0.00668170829709658
0 0 0 0 0 0 0 0 0 0 0 0 0 0 0 0 0 0 0 0 0 0 0 0 0 0 0 0 0 0 0 0 0 0 0 0 0 0 0 0 0 0 0 0 0 0 0 0 0 0 0 0 0 0 0 0 0 0 0 0 0 0 0 0 0 0 0 0 0 0 0 0 0 0 0 0 0 0 0 0 0 0 0 0 0 0 0 0 0 0 0 0 0 0 0 0 0 0 0 0 0 0 0 0 0 0 0 0 0 0 0 0 0 0 0 0 0 0 0 0 0 0 0 0 0 0 0 0 0 0 0 0 0 0 0 0 0 0 0 0 0 0 0 0 0 0 0 0 0 0 0 0 0 0 0 0 0 0 0 0 0 0 0 0 0 0 0 0 0 0 0 0 0 0 0 0 0 0 0 0 0 0 0 0 0 0 0 0 0 0 0 0 0 0 0 0 0 0 0 0 0 0 0 0 0 0 0 0 0 0 0 0 0 0 0 0 0 0 0 0 0 0 0 0 0 0 0 0 0 0 0 0 0 0 0 0 0 0 0 0.00330575854224533 0 0 0 0 0 0 0 0 0 0.0715334028354471 0 0 0.0133372741219553 0 0.00819042397259189 0.0183094579075089 0 0.0208963719687314 0 0 0.00424165449178734 0.0161252131735229 0.108100590551678 0 0 0 0 0 0 0 0 0 0 0 0 0 0 0 0 0 0 0 0 0 0 0 0 0 0 0 0 0 0 0 0 0 0 0 0 0 0 0.0537964448141677 0.0176894744317453 0.0189596772492963 0.00692187609438255 0 0 0.00446827619094111 0 0.019844265768336 0.0216572221638644 0.153328556043584 0.00242802866488261 0.0706819356462935 0.249533825937273 0 0.00575597354318373 0.0239436515988742 0.0807282282681639 0.00298753333050921 0.00323488268903317
0 0 0 0 0 0 0 0 0 0 0 0 0 0 0 0 0 0 0 0 0 0 0 0 0 0 0 0 0 0 0 0 0 0 0 0 0 0 0 0 0 0 0 0 0 0 0.00141870346013027 0 0 0 0.00528865087978326 0 0 0 0.00173725899845575 0 0 0.00483385238452393 0 0 0 0 0 0 0 0 0 0 0 0 0 0 0 0 0 0 0 0 0 0 0 0 0 0 0 0 0 0 0 0 0 0 0 0 0 0 0 0 0 0 0 0.0460599385487166 0 0 0 0 0 0 0 0 0 0 0 0 0 0 0 0 0 0 0 0 0 0 0 0 0 0 0 0 0 0 0 0 0 0 0 0 0 0.0164465164904383 0 0.00170496379912548 0 0 0.00615269544901805 0.00153620436947314 0.00177818626288142 0 0 0.00145422557037494 0.0317035743532974 0.0141214104506488 0.00228093175486982 0.00436839539498511 0.00536706519712175 0.00242110014737738 0 0 0.002097908472182 0 0 0 0 0 0 0 0 0 0 0 0 0 0 0 0 0 0 0.00168218954072794 0 0 0 0 0 0 0 0 0 0 0 0 0 0 0 0 0 0 0 0 0 0.00256338868014808 0 0 0 0 0 0 0 0 0.00339286413108644 0 0 0 0 0 0 0 0 0 0 0 0 0 0 0 0 0 0 0 0 0 0 0 0 0 0 0 0 0 0.0111724856026473 0.00209827634559018 0 0 0 0 0 0 0 0.00355746857965946 0.00181423488011621 0.00576604274958909 0 0 0 0 0 0 0 0.00121269343391984 0 0 0.118181839679169 0 0 0 0 0 0 0 0 0 0 0 0 0 0 0 0 0 0 0 0 0 0 0 0 0 0 0 0 0 0.00215533112400615 0 0 0 0 0 0 0 0.00959740482935051 0.0173725066625502 0 0.0146774073054704 0.304525814539374 0.0422887194496777 0.00770919960925653 0 0 0.0538367510665693 0 0.0645129807892125 0.00642786841109852 0 0 0.00383794702209262 0.0397102935504273 0.00622908331576658 0 0.0779331769983882 0.0417228518915418 0.0052495978291604 0
0 0 0 0 0 0 0 0 0 0 0 0 0 0 0 0 0 0 0 0 0 0 0 0 0 0 0 0 0 0 0 0 0 0 0 0 0 0 0 0 0 0 0 0 0 0 0 0 0 0 0 0 0 0 0 0 0 0 0 0 0 0 0 0 0 0 0 0 0 0 0 0 0 0 0 0 0 0 0 0 0 0 0 0 0 0 0.000693778453404577 0 0 0 0 0 0 0 0 0 0 0 0 0 0 0 0 0 0 0 0 0 0 0 0 0 0 0 0 0 0 0 0 0 0 0 0 0 0 0 0 0 0 0 0 0 0 0 0 0 0 0 0 0 0 0.00473578500322277 0 0 0 0.0155283690076422 0 0 0.0111428908002685 0.0101443106352401 0.0104525947492483 0 0 0 0 0 0 0 0 0 0 0 0 0 0 0 0 0 0 0 0 0 0 0 0 0 0 0 0 0 0 0 0 0 0 0 0 0.00470996803922553 0.00884768613739689 0.0108193323226029 0 0 0 0 0 0 0 0 0 0 0 0 0 0 0 0 0 0 0 0 0 0 0 0 0 0 0 0 0 0 0 0 0 0 0 0 0 0 0 0 0 0 0 0 0 0 0 0 0 0.00145442208354002 0.00158657793859534 0 0 0 0 0.0010793067126365 0 0.0039749977693031 0 0.0101359529460247 0 0 0.0221194775192658 0.00687085346731874 0 0.0127156789434345 0 0.00587817534940595 0.00363905065415247 0 0.0372161828970963 0.0042904239182488 0.00993691547161481 0 0 0 0 0 0 0 0 0 0 0 0 0 0 0 0 0 0 0 0 0 0 0 0 0 0 0 0 0 0 0 0 0 0 0 0 0 0 0.035746737343328 0.194430180635503 0.044490097578732 0.0584580081840828 0 0.00263489095408117 0.0428464433466548 0 0.00786018374190345 0 0.00312000942407518 0 0.0219700663611961 0.113818509932046 0.0321154175415489 0.0965917909344659 0 0.0386330898537019 0.0480618777221652 0.0612499656276265
0 0 0 0 0 0 0 0 0 0 0 0 0 0 0 0 0 0 0 0 0 0 0 0 0 0 0 0 0 0 0 0 0 0 0 0 0 0 0 0 0 0 0 0 0 0 0 0 0 0 0 0 0 0 0 0 0 0 0 0 0 0 0 0 0 0 0 0 0 0 0 0 0 0 0 0 0 0 0 0 0 0 0 0 0 0 0 0 0 0 0 0 0 0 0 0 0 0 0 0 0 0.00193157447149175 0 0 0 0 0 0 0 0 0 0 0 0 0 0 0 0 0 0 0 0 0 0 0 0 0 0 0 0 0 0 0 0 0 0 0 0 0 0.00285199606511063 0 0 0 0 0.00135542319648346 0 0 0 0 0 0.00288851286464004 0.00399483234817221 0.00209514092205015 0 0 0 0 0 0 0 0 0 0 0 0 0 0 0 0 0 0 0 0 0 0 0 0 0 0 0 0 0 0 0 0 0 0 0 0 0 0 0 0 0 0 0 0 0 0 0.00791008555600023 0 0 0 0 0 0 0 0 0.00236991350199115 0 0 0 0 0 0 0 0 0 0 0 0 0 0 0 0.00316477507014268 0 0 0 0 0 0 0 0 0 0 0 0 0 0.00371420013386447 0.00160899834468278 0 0 0 0 0 0 0 0.0144126339184451 0.000893910270806966 0.00682531196734839 0 0 0.0885319792845755 0.0210510710342985 0.0032912472639359 0.0135026386520609 0 0.0342774623320879 0 0 0.0109874592127608 0 0.01969505468153 0 0 0 0 0 0 0 0 0 0 0 0 0 0 0 0 0 0 0 0 0 0 0 0 0 0 0 0 0 0 0 0 0 0 0 0 0 0 0 0.110126345768791 0.0125462998759101 0 0 0 0 0 0.127534164333609 0 0.129608650232283 0 0.00367356394182335 0.151920945209778 0.118425600237252 0.056557318305375 0.0422528910026997 0 0 0
0 0 0 0 0 0 0 0 0 0 0 0 0 0 0 0 0 0 0 0 0 0 0 0 0 0 0 0 0 0 0 0 0 0 0 0 0 0 0 0 0 0 0 0 0 0 0 0 0 0 0 0 0 0 0 0 0 0 0 0 0 0 0 0 0 0 0 0 0 0 0 0 0 0 0 0 0 0 0 0 0 0 0 0 0 0 0 0 0 0 0 0 0 0 0 0 0 0 0 0 0 0 0 0 0 0 0 0 0 0 0 0 0 0 0 0 0 0 0 0 0 0 0 0 0 0 0 0 0 0 0 0 0 0 0 0 0 0 0 0 0 0 0 0 0 0 0 0 0 0 0 0 0 0 0 0 0 0 0 0 0 0 0 0 0 0 0 0 0 0 0 0.0107297416317657 0 0 0 0 0 0 0 0 0 0 0 0 0 0 0 0 0 0.0138450304579357 0 0 0 0 0 0 0 0 0 0 0 0 0 0 0 0 0 0 0 0 0 0 0 0 0 0 0 0 0 0 0 0 0 0 0 0 0 0 0 0 0 0 0 0 0 0 0 0 0 0 0 0 0 0 0 0 0 0 0 0.00540541140139332 0 0 0 0 0 0 0 0.0033978285649926 0 0 0.0488731073805051 0 0.010529185713415 0 0 0 0 0 0 0 0 0 0 0 0 0 0 0 0 0 0 0 0 0 0 0 0.00751202643219834 0 0 0 0 0 0 0 0 0 0 0 0 0 0 0 0.281534641369704 0.0246821024484524 0.019931358230845 0 0 0.0362764865070823 0 0 0 0 0 0 0.03827369574389 0.0138598364812399 0.0225043270179356 0.166235162855984 0 0 0.296410057762662
0 0 0 0 0 0 0 0 0 0.000955192556660836 0 0 0 0 0 0.000358964743395185 0 0 0 0 0 0 0 0 0 0 0 0 0 0.000676103373438946 0 0.000566818758246616 0 0.00101362968123987 0.00400770853793079 0 0 0 0 0 0 0 0 0 0 0 0.00264634481076478 0 0 0 0.00949169749910668 0 0 0 0.0102458148322848 0 0 0.00130913931309341 0 0 0 0 0 0 0 0 0 0 0 0 0 0.00146448222309828 0 0 0 0 0 0 0 0 0 0 0 0 0 0 0 0 0 0 0 0 0 0 0 0 0 0 0 0 0.0086563497437197 0.0341668032532814 0 0 0 0 0 0 0 0 0 0 0 0 0 0 0 0 0 0 0 0 0 0 0 0 0 0 0 0 0.00629076335486577 0 0 0 0 0 0 0 0 0.00281093541305144 0 0 0 0 0 0 0 0 0 0 0.002671722142469 0.00194439236005725 0.00084160856064254 0 0 0 0 0 0.0050015433132905 0 0 0 0 0 0 0 0.00729421746578022 0 0 0 0 0.00238197383253463 0 0 0 0 0 0.00184125972422587 0.00412802964339653 0 0 0 0 0 0 0 0 0.00331500997146318 0.123116174401446 0.0360855636998429 0 0 0 0 0 0.00190375326095672 0 0 0 0 0 0 0 0 0 0 0 0 0.00721724749024077 0 0.00393530457135702 0.00258209678171704 0 0 0 0 0.00961120527344754 0.0245710599853194 0 0 0 0 0 0 0 0 0 0 0 0 0 0 0 0 0 0 0 0 0.00255997263398691 0.00156818518090676 0 0 0 0 0 0 0 0.0014131787057286 0.00207650668738401 0.0024762665033913 0 0 0 0 0 0 0 0 0 0 0.160685327610277 0 0 0 0 0 0 0 0 0 0 0 0 0 0 0 0 0 0 0 0 0 0 0 0 0 0.00214256879711428 0 0 0 0 0 0 0 0 0 0 0 0.00332826444158161 0 0.034794700170095 0.00791380075208014 0.110230376112787 0.01822045062328 0.00875096059361323 0 0.0913915648638528 0.0403005747024516 0.0717709419191259 0.0114866855377472 0 0 0 0 0.00686020487791877 0.00283722181102169 0 0.0400513735791876 0 0.0560379633241024 0
