# Supplementary material for: Recovery of neural dynamics criticality in personalized whole-brain models of stroke
Source: Nat Commun. 2022 Jun 27;13:3683. doi: 10.1038/s41467-022-30892-6 (PMC9237050; doi:10.1038/s41467-022-30892-6)
Supplement: Supplementary file 3 — Source Data [file 41467_2022_30892_MOESM3_ESM.zip › Source_Data/Tables/Table1/Structural_Connectivity/controls/con_1_007_319_19_.txt]

0 0 0.0387429669630475 0.0267650926856404 0.0158661764814809 0.181220702340257 0.047078012955366 0.00561965698829321 0.0219276631289072 0.0537804949630441 0.198421929460192 0.0090885248782329 0 0.0297125494383054 0.0249990088485461 0.0311362959565083 0 0 0.0111916858076786 0.00520158562065202 0 0 0 0 0 0 0 0 0 0.143763296193917 0.0421159081322374 0 0 0 0 0 0 0 0 0 0 0 0 0 0.0184431133431563 0 0 0 0 0 0 0 0 0 0 0 0 0 0 0 0 0 0 0 0 0 0 0 0 0 0 0 0 0 0 0 0 0 0 0 0 0 0 0 0 0 0.00595455078229052 0 0 0 0 0 0 0 0 0 0 0 0 0 0 0 0 0 0 0.0286677992745799 0 0 0 0 0 0 0 0 0 0 0 0 0 0 0 0 0 0 0 0 0 0 0 0.0168737552130219 0 0 0.0134623729339213 0 0 0 0.029966857610724 0 0 0 0 0 0 0 0 0 0 0 0 0 0 0 0 0 0 0 0 0 0 0 0 0 0 0 0 0 0 0 0 0 0 0 0 0 0 0 0 0 0 0 0 0 0 0 0 0 0 0 0 0 0 0 0 0 0 0 0 0 0 0 0 0 0 0 0 0 0 0 0 0 0 0 0 0 0 0 0 0 0 0 0 0 0 0 0 0 0 0 0 0 0 0 0 0 0 0 0 0 0 0 0 0 0 0 0 0 0 0 0 0 0 0 0 0 0 0 0 0 0 0 0 0 0 0 0 0 0 0 0 0 0 0 0 0 0 0 0 0 0 0 0 0 0 0 0 0 0 0 0 0 0 0 0 0 0 0 0 0 0 0 0 0 0 0 0 0 0 0 0 0 0 0 0 0 0 0 0 0 0
0 0 0.0265826694097182 0.0667620620205626 0 0.0132511973697808 0.017811212982563 0 0 0 0.0325865842089415 0.329722686278631 0 0.113512040414303 0.0165566799091671 0 0.193701165931651 0 0 0.037247202678538 0.00630205379238278 0 0 0 0 0 0 0 0 0.0221865542360219 0.0200466112956074 0 0 0 0 0 0 0 0 0 0 0 0 0 0.00445208517430132 0 0 0 0 0 0 0 0 0 0 0 0 0 0 0 0 0 0 0 0 0 0 0 0.0271186998512219 0 0 0 0 0 0 0 0 0 0 0 0 0.00353203222709708 0 0 0 0 0 0 0 0 0 0 0 0 0 0 0 0 0 0 0 0 0 0 0 0 0 0 0 0 0 0 0 0 0 0 0 0 0 0 0 0 0 0 0 0 0 0 0 0.0574435051253192 0 0 0 0.0111849570941929 0 0 0 0 0 0 0 0 0 0 0 0 0 0 0 0 0 0 0 0 0 0 0 0 0 0 0 0 0 0 0 0 0 0 0 0 0 0 0 0 0 0 0 0 0 0 0 0 0 0 0 0 0 0 0 0 0 0 0 0 0 0 0 0 0 0 0 0 0 0 0 0 0 0 0 0 0 0 0 0 0 0 0 0 0 0 0 0 0 0 0 0 0 0 0 0 0 0 0 0 0 0 0 0 0 0 0 0 0 0 0 0 0 0 0 0 0 0 0 0 0 0 0 0 0 0 0 0 0 0 0 0 0 0 0 0 0 0 0 0 0 0 0 0 0 0 0 0 0 0 0 0 0 0 0 0 0 0 0 0 0 0 0 0 0 0 0 0 0 0 0 0 0 0 0 0 0 0 0 0 0 0 0 0 0
0.0541477564763553 0.0639139152767332 0 0 0.0581297833048779 0.165624229275628 0 0 0.0434400635298157 0 0.0703449863298276 0.0835362934204185 0 0.0341819310459124 0 0 0.0778951774536902 0.0221999660924741 0.144149327871934 0 0 0 0 0 0 0 0 0 0 0.101340484803471 0.0486876338023458 0 0 0 0 0 0 0 0 0 0 0 0 0 0 0 0 0 0 0 0 0 0 0 0 0 0 0 0 0 0 0 0 0 0 0 0 0 0.0324084513165167 0 0 0 0 0 0 0 0 0 0 0 0 0 0 0 0 0 0 0 0 0 0 0 0 0 0 0 0 0 0 0 0 0 0 0 0 0 0 0 0 0 0 0 0 0 0 0 0 0 0 0 0 0 0 0 0 0 0 0 0 0 0 0 0 0 0 0 0 0 0 0 0 0 0 0 0 0 0 0 0 0 0 0 0 0 0 0 0 0 0 0 0 0 0 0 0 0 0 0 0 0 0 0 0 0 0 0 0 0 0 0 0 0 0 0 0 0 0 0 0 0 0 0 0 0 0 0 0 0 0 0 0 0 0 0 0 0 0 0 0 0 0 0 0 0 0 0 0 0 0 0 0 0 0 0 0 0 0 0 0 0 0 0 0 0 0 0 0 0 0 0 0 0 0 0 0 0 0 0 0 0 0 0 0 0 0 0 0 0 0 0 0 0 0 0 0 0 0 0 0 0 0 0 0 0 0 0 0 0 0 0 0 0 0 0 0 0 0 0 0 0 0 0 0 0 0 0 0 0 0 0 0 0 0 0 0 0 0 0 0 0 0 0 0 0 0 0 0 0 0
0.00866167312619881 0.0371682421657742 0 0 0 0 0.00740083935062972 0 0 0 0 0.170309514817527 0 0.161937820740823 0.00957013455701102 0 0.00801362413206267 0 0 0.157835632938322 0 0 0 0 0 0 0 0 0 0.0424710256938541 0.0198058764369015 0 0 0 0 0 0.0210446361924179 0.101357874429027 0 0 0 0 0 0 0.00227279364196016 0 0 0 0 0 0.00487142317329625 0 0 0 0 0 0.00360929822985666 0 0 0 0 0 0 0 0.00315300899579246 0 0 0 0 0 0 0 0 0 0 0 0 0 0 0 0 0 0 0 0.00868717571395346 0.00791372056324126 0 0 0 0 0 0 0.0197751263111703 0 0 0 0 0 0 0 0 0 0 0 0 0 0 0 0 0 0 0 0 0 0 0 0 0 0 0 0 0 0 0 0 0 0 0.00638607197350165 0 0.144324589217586 0 0 0.0168568907509434 0 0 0 0 0 0.0104661199021149 0 0 0 0 0 0 0 0.00845425243264587 0 0 0 0 0 0 0.0176526345133885 0 0 0 0 0 0 0 0 0 0 0 0 0 0 0 0 0 0 0 0 0 0 0 0 0 0 0 0 0 0 0 0 0 0 0 0 0 0 0 0 0 0 0 0 0 0 0 0 0 0 0 0 0 0 0 0 0 0 0 0 0 0 0 0 0 0 0 0 0 0 0 0 0 0 0 0 0 0 0 0 0 0 0 0 0 0 0 0 0 0 0 0 0 0 0 0 0 0 0 0 0 0 0 0 0 0 0 0 0 0 0 0 0 0 0 0 0 0 0 0 0 0 0 0 0 0 0 0 0 0 0 0 0 0 0 0 0 0 0 0 0 0 0 0 0 0 0 0 0 0 0 0 0 0 0 0 0 0 0 0 0 0 0 0 0
0.00485047307861473 0 0.0127151922500711 0 0 0.0499719400274637 0 0.116086520619555 0 0.103253909863581 0.00991255265237558 0.0893586677048025 0 0.0801349675924215 0.0488858947021157 0.0311661887734036 0 0.132412361388129 0.0172074867935461 0 0 0 0 0 0 0 0 0 0.171890906335585 0.0179699963642911 0.0117306223869121 0 0 0 0 0 0 0 0 0 0 0 0 0 0.00240107751026066 0 0.0186717121519922 0 0 0 0 0 0 0 0 0 0 0.00520896629761291 0 0 0 0 0 0 0 0 0 0 0 0 0 0 0.0172054107685062 0 0 0 0 0 0 0 0 0 0 0 0 0.00389149472724206 0.00392285283416609 0 0 0 0 0 0 0 0 0 0 0 0 0 0 0 0 0 0 0 0 0 0 0 0 0 0 0 0 0 0 0 0 0 0 0 0 0 0 0 0 0 0 0 0.00629330760631163 0.0141016707474761 0.0175783315992741 0.00483811551212129 0 0 0 0.0023825075844836 0 0 0 0 0 0 0 0 0 0 0 0 0 0 0 0 0 0 0 0 0 0 0 0 0 0 0 0 0 0 0 0 0 0 0 0 0 0 0 0 0 0 0 0 0 0 0 0 0 0 0 0 0 0 0 0 0 0 0 0 0 0 0 0 0 0 0 0 0 0.00595687212768609 0 0 0 0 0 0 0 0 0 0 0 0 0 0 0 0 0 0 0 0 0 0 0 0 0 0 0 0 0 0 0 0 0 0 0 0 0 0 0 0 0 0 0 0 0 0 0 0 0 0 0 0 0 0 0 0 0 0 0 0 0 0 0 0 0 0 0 0 0 0 0 0 0 0 0 0 0 0 0 0 0 0 0 0 0 0 0 0 0 0 0 0 0 0 0 0 0 0 0 0 0 0 0 0 0 0 0 0 0 0 0
0.113084650137429 0.0142252600250423 0.0739489699513904 0 0.102002365118886 0 0.0179598136540148 0.00731700501943909 0.0337963333166087 0.0946844759305144 0.0952018904723463 0.0573074501625761 0 0.0316696272811342 0.0306530130992794 0.0423502467399536 0 0.0537454674868553 0.0174594825213881 0 0 0 0 0 0 0 0 0 0 0.0988140788742184 0.0497689549320398 0 0 0 0 0 0 0 0 0 0 0 0 0 0 0 0 0 0 0 0 0 0 0 0 0 0 0 0 0 0 0 0 0 0 0 0 0 0 0 0 0 0 0 0 0 0 0 0 0 0 0 0 0 0 0 0 0 0 0 0 0 0 0 0 0 0 0 0 0 0 0 0 0 0 0 0 0 0 0 0 0 0 0 0 0 0 0 0 0 0 0 0 0 0 0 0 0 0 0 0 0 0.024808131304003 0 0 0 0.0412027839728812 0 0 0 0 0 0 0 0 0 0 0 0 0 0 0 0 0 0 0 0 0 0 0 0 0 0 0 0 0 0 0 0 0 0 0 0 0 0 0 0 0 0 0 0 0 0 0 0 0 0 0 0 0 0 0 0 0 0 0 0 0 0 0 0 0 0 0 0 0 0 0 0 0 0 0 0 0 0 0 0 0 0 0 0 0 0 0 0 0 0 0 0 0 0 0 0 0 0 0 0 0 0 0 0 0 0 0 0 0 0 0 0 0 0 0 0 0 0 0 0 0 0 0 0 0 0 0 0 0 0 0 0 0 0 0 0 0 0 0 0 0 0 0 0 0 0 0 0 0 0 0 0 0 0 0 0 0 0 0 0 0 0 0 0 0 0 0 0 0 0 0 0 0 0 0 0 0 0 0 0 0 0
0.0979949377559134 0.0637805493716738 0 0.0476029049033241 0 0.059908920490544 0 0 0.0332709879386614 0.0574600689528772 0.0663747979076249 0.048618580293955 0 0 0 0 0 0 0 0 0 0 0 0 0 0 0 0 0 0.03523610299938 0 0 0 0 0 0 0 0.0253336176345719 0 0 0 0 0 0 0.00790022532262021 0 0 0 0 0 0.0502101512404827 0 0 0.145584820392849 0 0 0.0725098699018969 0 0 0 0 0 0 0 0 0 0.0193416678529066 0 0 0 0.0455774151308998 0 0 0 0 0 0 0 0 0 0 0 0 0 0 0 0 0 0 0 0 0 0 0 0 0 0 0 0 0 0 0 0 0 0 0 0 0 0 0 0 0 0 0 0 0 0 0 0 0 0 0 0 0 0 0 0 0 0 0.0817192715078553 0 0 0.041575110401964 0 0 0 0 0 0 0 0 0 0 0 0 0 0 0 0 0 0 0 0 0 0 0 0 0 0 0 0 0 0 0 0 0 0 0 0 0 0 0 0 0 0 0 0 0 0 0 0 0 0 0 0 0 0 0 0 0 0 0 0 0 0 0 0 0 0 0 0 0 0 0 0 0 0 0 0 0 0 0 0 0 0 0 0 0 0 0 0 0 0 0 0 0 0 0 0 0 0 0 0 0 0 0 0 0 0 0 0 0 0 0 0 0 0 0 0 0 0 0 0 0 0 0 0 0 0 0 0 0 0 0 0 0 0 0 0 0 0 0 0 0 0 0 0 0 0 0 0 0 0 0 0 0 0 0 0 0 0 0 0 0 0 0 0 0 0 0 0 0 0 0 0 0 0 0 0 0 0 0 0 0 0 0 0 0 0
0.00454420140334423 0 0 0 0.307056107603698 0.00948167940692217 0 0 0 0.161707978915566 0 0 0 0 0 0.00474408173861246 0 0 0 0 0 0 0 0 0 0 0 0 0.0692001597449626 0 0 0 0 0 0 0 0 0 0 0 0 0 0 0 0 0 0 0 0 0 0 0 0 0 0 0 0 0 0 0 0 0 0 0 0 0 0 0 0 0 0 0 0.025795078369469 0 0 0 0 0 0 0 0 0 0 0 0 0 0 0 0 0 0 0 0 0 0 0 0 0 0 0 0 0 0 0 0 0 0 0 0 0 0 0 0 0 0 0 0 0 0 0 0 0 0 0 0 0 0 0 0 0 0.122206655484773 0.0807785536475518 0.209999603265596 0 0 0 0.0044859004195043 0 0 0 0 0 0 0 0 0 0 0 0 0 0 0 0 0 0 0 0 0 0 0 0 0 0 0 0 0 0 0 0 0 0 0 0 0 0 0 0 0 0 0 0 0 0 0 0 0 0 0 0 0 0 0 0 0 0 0 0 0 0 0 0 0 0 0 0 0 0 0 0 0 0 0 0 0 0 0 0 0 0 0 0 0 0 0 0 0 0 0 0 0 0 0 0 0 0 0 0 0 0 0 0 0 0 0 0 0 0 0 0 0 0 0 0 0 0 0 0 0 0 0 0 0 0 0 0 0 0 0 0 0 0 0 0 0 0 0 0 0 0 0 0 0 0 0 0 0 0 0 0 0 0 0 0 0 0 0 0 0 0 0 0 0 0 0 0 0 0 0 0 0 0 0 0 0 0 0 0 0 0
0.035595415728311 0 0.050455042909187 0 0 0.0879175251081409 0.0259466861416579 0 0 0.0969189587267597 0.0231601776309101 0 0 0 0.0140770756963052 0.0215713199831763 0 0 0 0 0 0 0 0 0 0 0 0 0 0.0204538301819524 0 0 0 0 0 0 0 0 0 0 0 0 0 0 0 0 0 0 0 0 0.0947042581082189 0 0 0.0529454850319054 0 0 0.0646526553072847 0 0 0 0 0 0 0 0 0 0 0 0 0 0 0 0 0 0 0 0 0 0 0 0 0 0 0 0 0 0 0 0 0 0 0 0 0 0 0 0 0 0 0 0 0 0 0.045908859279278 0 0 0 0 0.0266743185253797 0 0 0 0 0 0 0 0 0 0 0 0 0 0 0 0 0 0 0 0 0.051334975424087 0 0 0.180709040915119 0 0 0 0.0235906249940349 0 0.0399351113187789 0.0153668486970832 0 0 0 0 0 0 0 0 0 0 0 0 0 0.0280817902924301 0 0 0 0 0 0 0 0 0 0 0 0 0 0 0 0 0 0 0 0 0 0 0 0 0 0 0 0 0 0 0 0 0 0 0 0 0 0 0 0 0 0 0 0 0 0 0 0 0 0 0 0 0 0 0 0 0 0 0 0 0 0 0 0 0 0 0 0 0 0 0 0 0 0 0 0 0 0 0 0 0 0 0 0 0 0 0 0 0 0 0 0 0 0 0 0 0 0 0 0 0 0 0 0 0 0 0 0 0 0 0 0 0 0 0 0 0 0 0 0 0 0 0 0 0 0 0 0 0 0 0 0 0 0 0 0 0 0 0 0 0 0 0 0 0 0 0 0 0 0 0 0 0 0 0 0 0 0 0 0 0 0 0 0 0
0.0438098897330558 0 0 0 0.275132600628266 0.123603365339698 0.0224868172653726 0.162903738416611 0.0486356120722411 0 0.0221640273387641 0.0242350510977298 0 0.0218741628663912 0.0321750962461611 0.0218836424602661 0 0.0734737506280031 0 0 0 0 0 0 0 0 0 0 0 0.0261323986426069 0.0316069234763381 0 0 0 0 0 0 0 0 0 0 0 0 0 0 0 0 0 0 0 0 0 0 0 0 0 0 0 0 0 0 0 0 0 0 0 0 0 0 0 0 0 0 0 0 0 0 0 0 0 0 0 0 0 0 0 0 0 0 0 0 0 0 0 0 0 0 0 0 0 0 0 0 0.0113535596996914 0 0 0 0 0.011459667734268 0 0 0 0 0 0 0 0 0 0 0 0 0 0 0 0 0 0 0 0 0.0183096306834515 0 0 0 0 0 0 0.0287600656710855 0 0 0 0 0 0 0 0 0 0 0 0 0 0 0 0 0 0 0 0 0 0 0 0 0 0 0 0 0 0 0 0 0 0 0 0 0 0 0 0 0 0 0 0 0 0 0 0 0 0 0 0 0 0 0 0 0 0 0 0 0 0 0 0 0 0 0 0 0 0 0 0 0 0 0 0 0 0 0 0 0 0 0 0 0 0 0 0 0 0 0 0 0 0 0 0 0 0 0 0 0 0 0 0 0 0 0 0 0 0 0 0 0 0 0 0 0 0 0 0 0 0 0 0 0 0 0 0 0 0 0 0 0 0 0 0 0 0 0 0 0 0 0 0 0 0 0 0 0 0 0 0 0 0 0 0 0 0 0 0 0 0 0 0 0 0 0 0 0 0 0 0 0 0 0 0 0 0 0 0 0 0
0.117801904236685 0.0332821001495263 0.0298818995223752 0 0.0192502481265746 0.0905758389451634 0.0189312956027293 0 0.00847037834574017 0.0161534002557225 0 0.0729928304682552 0 0.0155638454133051 0 0 0 0 0 0 0 0 0 0 0 0 0 0 0 0.322195107314369 0.15693619638355 0 0 0 0 0 0 0 0 0 0 0 0 0 0.0111945033644544 0 0 0 0 0 0 0 0 0.0306295417917445 0 0 0 0 0 0 0 0 0 0 0 0 0 0 0 0 0 0 0 0 0 0 0 0 0 0 0 0 0 0 0 0 0 0 0 0 0 0 0 0 0.00592631862346308 0 0 0 0 0 0 0 0 0 0.015940951907688 0.0267358408651358 0 0 0 0 0 0 0 0 0 0 0 0 0 0 0.00753779868351914 0 0 0 0 0 0 0 0 0 0 0 0 0 0 0 0 0 0 0 0 0 0 0 0 0 0 0 0 0 0 0 0 0 0 0 0 0 0 0 0 0 0 0 0 0 0 0 0 0 0 0 0 0 0 0 0 0 0 0 0 0 0 0 0 0 0 0 0 0 0 0 0 0 0 0 0 0 0 0 0 0 0 0 0 0 0 0 0 0 0 0 0 0 0 0 0 0 0 0 0 0 0 0 0 0 0 0 0 0 0 0 0 0 0 0 0 0 0 0 0 0 0 0 0 0 0 0 0 0 0 0 0 0 0 0 0 0 0 0 0 0 0 0 0 0 0 0 0 0 0 0 0 0 0 0 0 0 0 0 0 0 0 0 0 0 0 0 0 0 0 0 0 0 0 0 0 0 0 0 0 0 0 0 0 0 0 0 0 0 0 0 0 0 0 0 0 0 0
0.00235148827146235 0.146759927159198 0.0154645407426031 0.136161801781682 0.0756265491333953 0.0237609966164188 0.0060431889334807 0 0 0.00769743430676422 0.0318102424351495 0 0 0.192313788825567 0.0531742644075357 0.0125585955793527 0.0569854928942387 0.00300855161292708 0 0.0528883523618029 0.00267632666838394 0 0 0 0 0 0 0 0.00309486055330847 0.05337003855788 0.0554072816039219 0 0 0 0 0 0 0.0123200788531068 0 0 0 0 0 0 0.00460966351627937 0 0 0 0 0 0 0 0 0 0 0 0 0 0 0 0 0 0 0 0 0 0 0.0041786775176351 0 0 0 0 0 0 0 0 0 0 0 0 0 0.00193306759282539 0.00201193469549234 0 0 0 0 0 0 0 0 0 0.00488365746747226 0 0 0 0 0 0 0 0 0 0 0 0 0 0 0 0 0 0 0 0 0 0 0 0 0 0 0 0 0 0 0 0 0 0 0 0 0.0278803667902059 0 0 0.00461429204997147 0.00469410778328018 0 0 0.00172043128865877 0 0 0 0 0 0 0 0 0 0 0 0 0 0 0 0 0 0 0 0 0 0 0 0 0 0 0 0 0 0 0 0 0 0 0 0 0 0 0 0 0 0 0 0 0 0 0 0 0 0 0 0 0 0 0 0 0 0 0 0 0 0 0 0 0 0 0 0 0 0 0 0 0 0 0 0 0 0 0 0 0 0 0 0 0 0 0 0 0 0 0 0 0 0 0 0 0 0 0 0 0 0 0 0 0 0 0 0 0 0 0 0 0 0 0 0 0 0 0 0 0 0 0 0 0 0 0 0 0 0 0 0 0 0 0 0 0 0 0 0 0 0 0 0 0 0 0 0 0 0 0 0 0 0 0 0 0 0 0 0 0 0 0 0 0 0 0 0 0 0 0 0 0 0 0 0 0 0 0 0 0 0
0 0 0 0 0 0 0 0 0 0 0 0 0 0 0 0 0 0 0 0 0 0 0.0573785795769978 0 0 0 0 0 0 0 0 0 0 0 0.0375096925019027 0 0 0 0 0 0 0 0 0 0 0 0 0 0.0487874189963058 0 0 0 0 0 0.0306150209540339 0 0 0 0 0 0 0 0 0 0 0 0 0 0 0 0 0 0 0 0 0 0 0 0 0 0 0 0 0 0 0 0 0 0 0 0 0.0206412333868128 0 0 0 0 0 0 0 0 0 0 0.0053257686016287 0.0655751948204981 0 0 0 0 0 0 0 0 0 0.364471379089274 0 0 0 0.092740225399331 0.0380423639820348 0.0115180956785267 0 0 0 0 0 0 0 0 0 0 0 0 0 0 0 0 0 0 0 0 0 0 0 0 0 0 0 0 0 0 0 0 0 0 0 0 0 0 0 0 0 0 0 0 0 0 0.0433307318448394 0 0 0 0 0 0 0 0.0259445859958375 0 0 0 0 0 0 0 0 0 0 0 0 0 0.00561758227917285 0 0 0 0 0 0 0 0 0 0 0 0 0 0 0 0 0 0 0.0185911255688068 0 0 0 0 0 0 0 0 0 0 0 0 0 0 0.00337899339774325 0 0 0 0 0 0 0 0 0 0 0 0 0 0 0.00185590874999767 0 0 0 0 0 0 0 0 0 0 0 0 0.00934962399000141 0.0146107915197853 0 0 0 0 0 0 0 0 0 0.00727865059233936 0.00514861692547493 0 0.0195405246880326 0 0 0 0.00689041269446864 0 0 0 0.0172231709199828 0 0 0 0 0 0 0 0 0 0 0 0.00334441047965683 0 0 0 0 0 0 0 0 0 0 0 0 0 0 0 0 0 0 0.0213941140971739 0 0 0 0 0 0.0238957832693399 0 0 0 0 0 0 0 0 0
0.00913319402859434 0.0600252446092362 0.00751781734239092 0.15381476225014 0.0805736457000418 0.0156001893378876 0 0 0 0.00825404520147984 0.00805818127386625 0.228477676831071 0 0 0.109282154823963 0.0197307338807801 0 0.00412667158136033 0 0.1026128198126 0.0200873647749653 0 0 0 0 0 0 0 0.00355359154432464 0 0.0646248135886021 0 0 0 0 0 0.00253908320438016 0.00944691611320222 0 0 0 0 0 0 0 0 0 0 0 0 0 0 0 0 0 0 0 0 0 0 0 0 0 0 0.00408184359176088 0 0 0.00679814751559491 0 0 0 0 0.00893996695863559 0 0 0 0 0 0 0 0 0 0 0 0 0 0.00203176497267196 0 0 0 0 0 0 0 0 0 0 0 0 0 0 0 0 0 0 0 0 0 0 0 0.00979648357183286 0 0 0 0 0 0 0 0 0 0 0 0 0 0 0 0.0102616384824743 0.00888941607073301 0 0 0 0 0.0038402883311123 0.0264003129160675 0 0 0.00814608040378376 0.00335515128644746 0 0 0 0 0 0 0 0 0 0 0 0 0 0 0 0 0 0 0 0 0 0 0 0 0 0 0 0 0 0 0 0 0 0 0 0 0 0 0 0 0 0 0 0 0 0 0 0 0 0 0 0 0 0 0 0 0 0 0 0 0 0 0 0 0 0 0 0 0 0 0 0 0 0 0 0 0 0 0 0 0 0 0 0 0 0 0 0 0 0 0 0 0 0 0 0 0 0 0 0 0 0 0 0 0 0 0 0 0 0 0 0 0 0 0 0 0 0 0 0 0 0 0 0 0 0 0 0 0 0 0 0 0 0 0 0 0 0 0 0 0 0 0 0 0 0 0 0 0 0 0 0 0 0 0 0 0 0 0 0 0 0 0 0 0 0 0 0 0 0 0 0 0 0 0 0 0 0 0 0 0
0.0173256705312942 0.0197401184990155 0 0.0204952049989779 0.110825324456257 0.0340443136110929 0 0 0.00601004865949408 0.0273740937785409 0 0.142435857798693 0 0.246396051732629 0 0.0525371728426711 0 0 0 0.00976664056185405 0 0 0 0 0 0 0 0 0 0 0.130132619793672 0 0 0 0 0 0.00902756920195136 0 0 0 0 0 0 0 0 0 0 0 0 0 0 0 0 0 0 0 0 0 0 0 0 0 0 0 0 0 0 0 0 0 0 0 0.0251897913098918 0 0 0 0 0 0 0 0 0 0 0 0.00401221920711697 0 0.00721799511206419 0.00334503680250876 0 0 0 0 0 0 0 0 0 0 0 0 0 0 0 0 0 0 0 0 0 0 0 0 0 0 0 0 0 0 0 0 0 0 0 0.00946060361377979 0 0 0.0282682495375409 0 0 0 0 0 0.00980554905833451 0.0327192484452537 0 0 0.0506607979909341 0.00320982245643198 0 0 0 0 0 0 0 0 0 0 0 0 0 0 0 0 0 0 0 0 0 0 0 0 0 0 0 0 0 0 0 0 0 0 0 0 0 0 0 0 0 0 0 0 0 0 0 0 0 0 0 0 0 0 0 0 0 0 0 0 0 0 0 0 0 0 0 0 0 0 0 0 0 0 0 0 0 0 0 0 0 0 0 0 0 0 0 0 0 0 0 0 0 0 0 0 0 0 0 0 0 0 0 0 0 0 0 0 0 0 0 0 0 0 0 0 0 0 0 0 0 0 0 0 0 0 0 0 0 0 0 0 0 0 0 0 0 0 0 0 0 0 0 0 0 0 0 0 0 0 0 0 0 0 0 0 0 0 0 0 0 0 0 0 0 0 0 0 0 0 0 0 0 0 0 0 0 0 0 0 0
0.0133239600486922 0 0 0 0.0436252826928136 0.0290419966225017 0 0.00251056098119004 0.00568645199615145 0.0114957846746584 0 0.0207710300368147 0 0.0274679879063364 0.0324388771144946 0 0 0 0 0.00348397665149718 0 0 0 0 0 0 0 0 0.0016395123788025 0.00416009778223337 0.0593455835890095 0 0 0 0 0 0.0446610067063171 0.0139509747387169 0.0219535370251918 0.0154836301132513 0 0 0 0 0 0 0.00926356114320012 0 0 0 0 0 0 0.0027547352906339 0 0 0 0 0 0 0 0.0206208586138334 0 0 0 0 0 0 0 0.0273333906289778 0.0039168330812261 0.00348886299673484 0.00917788417345702 0 0 0 0 0 0 0 0 0 0 0 0.0093435860656308 0.00294661760047379 0.0325394496012048 0.0027694540377182 0 0 0 0 0 0 0 0 0 0 0 0 0 0 0 0 0.00640983589443721 0.00310863345069894 0 0 0 0 0 0.00321912725873603 0 0 0 0 0 0 0 0 0 0 0 0 0 0 0.0478125540183071 0.00220489824092542 0 0 0 0 0.0146242719922358 0.165923627558836 0 0 0.154671248305548 0.11083708257896 0 0 0 0 0 0 0 0.00272906616633481 0.00274241814152892 0.0105217521016881 0 0 0 0 0 0 0 0 0 0 0 0 0 0 0 0 0 0 0 0 0 0 0 0 0 0 0 0 0 0 0 0 0 0 0 0 0 0 0 0 0 0 0 0 0 0 0 0 0 0 0 0 0 0 0 0 0 0 0 0 0 0 0 0 0 0 0 0 0 0 0 0 0 0 0 0 0 0 0 0 0 0 0 0 0 0 0 0 0 0 0 0 0 0 0 0 0 0 0 0 0 0 0 0 0 0 0 0 0 0 0 0 0 0 0 0 0 0 0 0 0 0 0 0 0 0 0 0 0 0 0 0 0 0 0 0 0 0 0 0 0 0 0 0 0 0 0 0 0 0 0 0 0 0 0 0 0 0 0 0 0 0 0 0 0 0 0 0 0 0 0
0 0.244392684367792 0.040876123766737 0.0181611211354155 0 0 0 0 0 0 0 0.161533133462161 0 0 0 0 0 0 0 0.0483883755721908 0 0 0 0 0 0 0 0 0 0.0250523986717519 0.0356120669182897 0 0 0 0 0 0 0 0 0 0 0 0 0 0 0 0 0 0 0 0 0 0 0 0 0 0 0 0 0 0 0 0 0 0 0 0 0 0 0 0 0 0 0 0 0 0 0 0 0 0 0.00460345706004183 0.00437641288155991 0 0 0 0 0 0 0 0 0 0 0 0 0 0 0 0 0 0 0 0 0 0 0.0071073020765933 0 0 0 0 0 0 0 0 0 0 0 0 0 0 0 0.0785912916688193 0 0.239763259677386 0 0 0 0 0 0.0915423727412616 0 0 0 0 0 0 0 0 0 0 0 0 0 0 0 0 0 0 0 0 0 0 0 0 0 0 0 0 0 0 0 0 0 0 0 0 0 0 0 0 0 0 0 0 0 0 0 0 0 0 0 0 0 0 0 0 0 0 0 0 0 0 0 0 0 0 0 0 0 0 0 0 0 0 0 0 0 0 0 0 0 0 0 0 0 0 0 0 0 0 0 0 0 0 0 0 0 0 0 0 0 0 0 0 0 0 0 0 0 0 0 0 0 0 0 0 0 0 0 0 0 0 0 0 0 0 0 0 0 0 0 0 0 0 0 0 0 0 0 0 0 0 0 0 0 0 0 0 0 0 0 0 0 0 0 0 0 0 0 0 0 0 0 0 0 0 0 0 0 0 0 0 0 0 0 0 0 0 0 0 0 0 0 0 0 0 0 0 0
0 0 0.0213442256924776 0 0.582012613719412 0.1157341907989 0 0 0 0.121199416475515 0 0.0156251334046131 0 0.0180398459531056 0 0 0 0 0.0629506990490623 0 0 0 0 0 0 0 0 0 0.0427396838321492 0.0203541910747657 0 0 0 0 0 0 0 0 0 0 0 0 0 0 0 0 0 0 0 0 0 0 0 0 0 0 0 0 0 0 0 0 0 0 0 0 0 0 0 0 0 0 0 0 0 0 0 0 0 0 0 0 0 0 0 0 0 0 0 0 0 0 0 0 0 0 0 0 0 0 0 0 0 0 0 0 0 0 0 0 0 0 0 0 0 0 0 0 0 0 0 0 0 0 0 0 0 0 0 0 0 0 0 0 0 0 0 0 0 0 0 0 0 0 0 0 0 0 0 0 0 0 0 0 0 0 0 0 0 0 0 0 0 0 0 0 0 0 0 0 0 0 0 0 0 0 0 0 0 0 0 0 0 0 0 0 0 0 0 0 0 0 0 0 0 0 0 0 0 0 0 0 0 0 0 0 0 0 0 0 0 0 0 0 0 0 0 0 0 0 0 0 0 0 0 0 0 0 0 0 0 0 0 0 0 0 0 0 0 0 0 0 0 0 0 0 0 0 0 0 0 0 0 0 0 0 0 0 0 0 0 0 0 0 0 0 0 0 0 0 0 0 0 0 0 0 0 0 0 0 0 0 0 0 0 0 0 0 0 0 0 0 0 0 0 0 0 0 0 0 0 0 0 0 0 0 0 0 0 0 0 0 0 0 0 0 0 0 0
0.015132449107524 0 0.139456494279168 0 0.0761060776233462 0.0378311227688101 0 0 0 0 0 0 0 0 0 0 0 0.0633429937860273 0 0 0 0 0 0 0 0 0 0 0 0.0619897114324463 0.0418995769088777 0 0 0 0 0 0 0 0 0 0 0 0 0 0 0 0 0 0 0 0 0 0 0 0 0 0 0 0 0 0 0 0 0 0 0 0 0 0.336611012817935 0 0 0 0 0 0 0 0 0 0 0 0 0 0 0 0 0 0 0 0 0 0 0 0 0 0 0 0 0 0 0 0 0 0 0 0 0 0 0 0 0 0.0988439500949215 0 0 0 0 0 0 0 0 0 0 0 0 0.128786611180943 0 0 0 0 0 0 0 0 0 0 0 0 0 0 0 0 0 0 0 0 0 0 0 0 0 0 0 0 0 0 0 0 0 0 0 0 0 0 0 0 0 0 0 0 0 0 0 0 0 0 0 0 0 0 0 0 0 0 0 0 0 0 0 0 0 0 0 0 0 0 0 0 0 0 0 0 0 0 0 0 0 0 0 0 0 0 0 0 0 0 0 0 0 0 0 0 0 0 0 0 0 0 0 0 0 0 0 0 0 0 0 0 0 0 0 0 0 0 0 0 0 0 0 0 0 0 0 0 0 0 0 0 0 0 0 0 0 0 0 0 0 0 0 0 0 0 0 0 0 0 0 0 0 0 0 0 0 0 0 0 0 0 0 0 0 0 0 0 0 0 0 0 0 0 0 0 0 0 0 0 0 0 0 0 0 0 0 0 0 0 0 0 0 0 0
0.00357377025232952 0.0440244340396621 0 0.3350911017454 0 0 0 0 0 0 0 0.140443453078236 0 0.229355803336805 0.00968208344981044 0.0055937073148381 0.0453299453490806 0 0 0 0.0424162238636421 0 0 0 0 0 0 0 0 0.0238227634683897 0.01880907244348 0 0 0 0 0 0 0.0104644226959421 0 0 0 0 0 0 0 0 0 0 0 0 0 0 0 0 0 0 0 0 0.00910340233357155 0 0 0 0 0 0.00796583982666765 0.00796391019121528 0 0 0 0 0 0 0 0 0 0 0 0 0 0 0 0 0 0 0 0 0 0 0 0 0 0 0.00588381462499501 0 0 0 0 0 0 0 0 0 0 0 0 0 0 0 0 0 0 0 0 0 0 0 0 0 0 0 0 0.0078287155057742 0 0.00972048490977975 0 0 0 0.0134862127693943 0 0.0264640591814646 0 0 0.00297677961952301 0 0 0 0 0 0 0 0 0 0 0 0 0 0 0 0 0 0 0 0 0 0 0 0 0 0 0 0 0 0 0 0 0 0 0 0 0 0 0 0 0 0 0 0 0 0 0 0 0 0 0 0 0 0 0 0 0 0 0 0 0 0 0 0 0 0 0 0 0 0 0 0 0 0 0 0 0 0 0 0 0 0 0 0 0 0 0 0 0 0 0 0 0 0 0 0 0 0 0 0 0 0 0 0 0 0 0 0 0 0 0 0 0 0 0 0 0 0 0 0 0 0 0 0 0 0 0 0 0 0 0 0 0 0 0 0 0 0 0 0 0 0 0 0 0 0 0 0 0 0 0 0 0 0 0 0 0 0 0 0 0 0 0 0 0 0 0 0 0 0 0 0 0 0 0 0 0 0 0 0 0 0 0 0 0 0
0 0.00880759984159865 0 0 0 0 0 0 0 0 0 0.00840341734317445 0 0.0530892300808976 0 0 0 0 0 0.0501542051673485 0 0 0 0 0 0 0 0 0 0 0 0 0 0 0 0 0 0 0 0 0 0 0 0 0.0735901679492476 0.0862131668296897 0 0 0 0.0135547509808968 0 0 0 0 0 0 0 0 0 0 0 0.106376936991344 0.00753220150521355 0 0.0211731428018716 0 0 0.0280500113272726 0 0 0 0 0 0 0 0 0.012823429867365 0 0 0 0 0 0 0 0 0 0 0 0 0 0 0 0 0 0 0 0 0 0 0 0 0 0 0 0 0 0 0 0 0 0.044049107612937 0 0 0 0 0 0 0 0 0 0 0 0 0 0 0 0 0.0226855101448624 0 0 0 0 0 0.46349712155628 0 0 0 0 0 0 0 0 0 0 0 0 0 0 0 0 0 0 0 0 0 0 0 0 0 0 0 0 0 0 0 0 0 0 0 0 0 0 0 0 0 0 0 0 0 0 0 0 0 0 0 0 0 0 0 0 0 0 0 0 0 0 0 0 0 0 0 0 0 0 0 0 0 0 0 0 0 0 0 0 0 0 0 0 0 0 0 0 0 0 0 0 0 0 0 0 0 0 0 0 0 0 0 0 0 0 0 0 0 0 0 0 0 0 0 0 0 0 0 0 0 0 0 0 0 0 0 0 0 0 0 0 0 0 0 0 0 0 0 0 0 0 0 0 0 0 0 0 0 0 0 0 0 0 0 0 0 0 0 0 0 0 0 0 0 0 0 0 0 0 0 0 0 0 0 0 0 0 0 0 0 0 0 0 0
0 0 0 0 0 0 0 0 0 0 0 0 0 0 0 0 0 0 0 0 0 0 0 0.152408215151116 0 0 0 0 0 0 0 0 0 0 0 0 0 0 0 0.707409661023045 0 0 0 0 0 0 0 0 0 0 0 0 0 0 0 0 0 0 0 0 0 0 0 0 0 0 0 0 0 0 0 0 0 0 0 0 0 0 0 0 0 0 0 0 0 0 0 0 0 0 0 0 0 0 0 0 0 0 0 0 0 0 0 0 0 0 0 0 0 0 0 0 0 0 0 0 0 0 0 0 0 0 0 0 0 0 0 0 0 0 0 0 0 0 0 0 0 0 0 0 0 0 0 0 0 0 0 0 0 0 0 0 0 0 0 0 0 0 0 0 0 0 0 0 0 0 0 0 0 0 0 0 0 0 0 0 0 0 0 0 0 0 0 0 0.0319289875758392 0 0 0 0 0 0 0 0 0 0 0 0 0 0 0 0 0 0 0 0 0 0 0 0 0 0 0 0 0 0 0 0 0 0 0 0 0.0792767785117376 0 0 0 0 0 0 0 0 0 0 0.0289763577382613 0 0 0 0 0 0 0 0 0 0 0 0 0 0 0 0 0 0 0 0 0 0 0 0 0 0 0 0 0 0 0 0 0 0 0 0 0 0 0 0 0 0 0 0 0 0 0 0 0 0 0 0 0 0 0 0 0 0 0 0 0 0 0 0 0 0 0 0 0 0 0 0 0 0 0 0 0 0 0 0 0 0 0 0 0 0
0 0 0 0 0 0 0 0 0 0 0 0 0.211483012012159 0 0 0 0 0 0 0 0 0 0 0 0 0 0 0 0 0 0 0 0 0 0 0 0 0 0 0 0 0 0 0 0 0 0 0 0.0875276755844635 0 0 0 0 0 0 0 0 0 0 0 0 0 0 0 0 0 0 0 0 0 0 0 0 0 0 0 0 0 0 0 0 0 0 0 0 0 0 0 0 0 0 0 0 0 0 0 0 0 0 0 0 0 0 0 0 0 0 0 0 0 0 0 0 0.061351048652338 0 0 0 0.0231581467953951 0.0429240079590888 0.239268073830082 0 0 0 0 0 0 0 0.090398182383954 0 0 0 0 0 0 0 0 0 0 0 0 0 0 0 0 0 0 0 0 0 0 0 0 0 0 0 0 0 0 0 0 0 0 0 0 0 0 0 0.167062514388025 0 0 0 0 0 0 0 0 0 0 0 0 0 0 0 0 0 0 0 0 0 0 0 0 0 0 0 0 0 0 0 0 0 0 0 0 0 0 0 0 0 0 0 0 0 0 0 0 0 0 0 0 0 0 0 0 0 0 0 0 0 0 0 0 0 0 0 0 0 0 0 0 0 0 0 0 0 0 0 0 0 0 0 0 0 0 0 0 0 0 0 0 0 0 0 0 0 0.0768273383944948 0 0 0 0 0 0 0 0 0 0 0 0 0 0 0 0 0 0 0 0 0 0 0 0 0 0 0 0 0 0 0 0 0 0 0 0 0 0 0 0 0 0 0 0 0 0 0 0 0 0 0 0 0
0 0 0 0 0 0 0 0 0 0 0 0 0 0 0 0 0 0 0 0 0 0.212857396354444 0 0 0 0 0 0 0 0 0 0 0 0 0 0 0 0 0.114027148932418 0.317519346071287 0 0 0.147037938934709 0 0 0 0 0 0 0 0 0 0 0 0 0 0 0 0 0 0.11299879557601 0 0 0 0 0 0 0 0 0 0 0 0 0 0 0 0 0 0 0 0 0 0 0 0 0 0 0 0 0 0 0 0 0 0 0 0 0 0 0 0 0 0 0 0 0 0 0 0 0 0 0 0 0 0 0 0 0 0 0 0 0 0 0 0 0 0 0 0 0 0 0 0 0 0 0 0 0 0 0 0 0 0 0 0 0 0 0 0 0 0 0 0 0 0 0 0 0 0 0 0 0 0 0 0 0 0 0 0 0 0 0 0 0 0 0 0 0 0 0 0 0 0 0 0 0 0 0 0 0 0 0 0 0 0 0 0 0 0 0 0 0 0 0 0 0 0 0 0 0 0 0 0.0452989100294936 0 0 0 0 0 0 0 0 0 0 0 0 0 0 0 0.0502604641016388 0 0 0 0 0 0 0 0 0 0 0 0 0 0 0 0 0 0 0 0 0 0 0 0 0 0 0 0 0 0 0 0 0 0 0 0 0 0 0 0 0 0 0 0 0 0 0 0 0 0 0 0 0 0 0 0 0 0 0 0 0 0 0 0 0 0 0 0 0 0 0 0 0 0 0 0 0 0 0 0 0 0 0 0 0 0 0 0 0 0
0 0 0 0 0 0 0 0 0 0 0 0 0 0 0 0 0 0 0 0 0 0 0 0 0 0.0419652013523469 0 0 0 0 0 0.0619532136308537 0 0 0 0.0790293452420584 0 0 0 0 0 0 0 0 0 0 0 0 0.465818813126213 0 0 0 0 0 0 0 0 0 0 0 0 0 0 0 0 0 0 0 0 0 0 0 0 0 0 0 0 0 0 0 0 0 0 0 0 0 0 0 0 0 0 0 0 0 0 0 0 0 0 0 0 0 0 0 0 0 0 0 0 0 0 0 0 0 0 0 0 0 0 0 0 0 0 0 0 0 0 0.142039632083503 0 0 0 0 0 0 0 0 0 0 0 0 0 0 0 0 0 0 0 0 0 0 0 0 0 0 0 0 0 0 0 0 0 0 0 0 0 0 0 0 0 0.0676155871802456 0.0652194129116575 0 0 0 0 0 0 0 0 0 0 0 0 0 0 0 0 0 0 0.0233136719716408 0 0 0 0 0 0 0 0 0 0 0 0 0 0 0 0 0 0 0 0 0 0 0 0 0 0 0 0 0 0 0 0 0 0.0530451225014814 0 0 0 0 0 0 0 0 0 0 0 0 0 0 0 0 0 0 0 0 0 0 0 0 0 0 0 0 0 0 0 0 0 0 0 0 0 0 0 0 0 0 0 0 0 0 0 0 0 0 0 0 0 0 0 0 0 0 0 0 0 0 0 0 0 0 0 0 0 0 0 0 0 0 0 0 0 0 0 0 0 0 0 0 0 0 0 0 0 0 0 0 0 0 0
0 0 0 0 0 0 0 0 0 0 0 0 0 0 0 0 0 0 0 0 0 0 0 0 0.126799943802612 0 0 0 0 0 0 0 0 0 0 0 0 0 0 0 0 0 0 0 0 0 0 0.258473924475223 0 0 0 0 0 0 0 0 0 0 0 0 0 0 0 0 0 0 0 0 0 0 0 0 0 0 0 0 0 0 0 0 0 0 0 0 0 0 0 0 0 0 0 0 0 0 0 0 0 0 0 0 0 0 0 0 0 0 0 0 0 0 0 0 0 0 0 0 0 0 0 0 0 0 0 0 0 0.3252254751403 0 0.289500656581865 0 0 0 0 0 0 0 0 0 0 0 0 0 0 0 0 0 0 0 0 0 0 0 0 0 0 0 0 0 0 0 0 0 0 0 0 0 0 0 0 0 0 0 0 0 0 0 0 0 0 0 0 0 0 0 0 0 0 0 0 0 0 0 0 0 0 0 0 0 0 0 0 0 0 0 0 0 0 0 0 0 0 0 0 0 0 0 0 0 0 0 0 0 0 0 0 0 0 0 0 0 0 0 0 0 0 0 0 0 0 0 0 0 0 0 0 0 0 0 0 0 0 0 0 0 0 0 0 0 0 0 0 0 0 0 0 0 0 0 0 0 0 0 0 0 0 0 0 0 0 0 0 0 0 0 0 0 0 0 0 0 0 0 0 0 0 0 0 0 0 0 0 0 0 0 0 0 0 0 0 0 0 0 0 0 0 0 0 0 0 0
0 0 0 0 0 0 0 0 0 0 0 0 0 0 0 0 0 0 0 0 0 0 0 0 0 0 0 0 0 0 0 0 0 0 0 0 0 0 0 0 0 0 0 0 0 0 0 0 0 0 0 0 0 0 0 0 0 0 0 0 0 0 0 0 0 0 0 0 0 0 0 0 0 0 0 0 0 0 0 0 0 0 0 0 0 0 0 0 0 0 0 0 0 0 0 0 0 0 0 0 0 0 0 0 0 0 0 0.00620556176740218 0 0 0 0 0 0 0 0 0.0540199854229225 0 0.0872722368933346 0.111019755104756 0 0 0 0 0 0 0 0 0 0 0 0 0 0 0 0 0 0 0 0 0 0 0 0 0 0 0 0 0 0 0 0 0 0 0 0 0 0 0 0 0 0 0 0 0 0 0.168713845366931 0 0 0 0 0 0.0689257578365735 0 0 0 0 0 0 0 0 0 0 0 0 0 0.00912381571837056 0 0 0 0 0 0 0 0 0 0 0 0 0 0 0 0 0 0 0 0 0 0 0.0174438077713691 0 0 0 0 0 0 0 0 0 0 0 0 0 0 0 0 0 0 0 0 0 0 0 0 0 0 0 0 0 0 0 0 0 0 0 0 0 0 0 0 0 0 0 0 0 0 0 0 0 0 0 0 0 0.26425121428216 0 0.099625439627322 0.0063114835238462 0 0 0.0295853815342632 0.0406768231132589 0.00800784169786329 0 0 0 0 0 0 0 0 0 0.0206239526024849 0 0.00819309773714221 0 0 0 0 0 0 0 0 0 0 0 0 0 0 0 0 0 0 0 0 0 0 0 0 0 0 0 0 0 0 0 0 0 0 0
0 0 0 0 0 0 0 0 0 0 0 0 0 0 0 0 0 0 0 0 0 0 0 0 0 0 0 0 0 0 0 0 0 0 0 0 0 0 0 0 0 0 0 0 0 0.0976355509892664 0 0 0 0 0 0 0 0 0 0 0 0 0 0 0 0 0 0 0 0 0 0 0 0 0 0 0 0 0 0 0 0 0 0 0 0 0 0 0 0 0 0 0 0 0 0 0 0 0 0 0 0 0 0 0 0 0 0 0 0 0 0 0 0 0 0 0 0 0 0 0 0 0 0 0 0 0 0 0 0 0 0 0.0825731646757149 0 0 0 0 0 0 0 0 0 0 0 0 0 0 0 0 0 0 0 0 0 0 0 0 0 0 0 0 0 0 0 0 0 0 0 0 0 0 0 0 0 0 0.0545352323023823 0.0745859545931572 0.209419616442649 0 0 0 0 0 0 0 0 0 0 0 0 0 0 0 0 0 0 0 0 0 0 0 0 0 0 0 0 0 0 0 0 0 0 0 0.0386001266377914 0 0 0 0 0 0 0 0 0.235520904503265 0 0 0 0 0 0 0 0 0 0 0 0 0 0 0 0 0 0 0 0 0 0 0 0 0 0 0 0 0 0 0 0 0 0 0 0 0 0 0 0 0 0 0 0 0 0 0 0 0 0 0 0 0 0 0 0 0 0 0 0 0 0 0.168876188845876 0 0.0382532610098978 0 0 0 0 0 0 0 0 0 0 0 0 0 0 0 0 0 0 0 0 0 0 0 0 0 0 0 0 0 0 0 0 0 0 0
0 0 0 0 0.464159122183078 0 0 0.0706456035669471 0 0 0 0.00987455368718619 0 0.00954356306080007 0 0.00316281748706288 0 0.0262567777058664 0 0 0 0 0 0 0 0 0 0 0 0 0 0 0 0 0 0 0 0 0 0 0 0 0 0 0 0 0.0355328782509968 0 0 0 0 0 0 0 0 0 0 0.0143587319020422 0 0 0 0 0 0 0 0 0.0119185575116475 0.0290894013422635 0.0449907028600601 0 0 0 0.0380687448010345 0 0 0 0 0 0 0 0 0 0 0 0 0.00404060051325031 0.00706776336251334 0 0 0 0 0 0 0 0 0 0 0 0 0 0 0 0 0 0 0 0 0 0.00783013552979364 0 0.0153618357466791 0.0411173620714091 0 0 0 0 0 0 0 0 0 0 0 0 0 0 0 0 0 0 0.0576609285255989 0.0686651392580427 0.00777301790789294 0 0 0 0 0 0 0 0 0 0 0 0 0 0 0 0 0 0 0 0 0 0 0 0 0 0 0 0 0 0 0 0 0 0 0 0 0 0 0 0 0 0 0 0 0 0 0 0 0 0 0 0 0 0 0 0 0 0 0 0 0 0.0049599220435069 0 0 0 0 0 0 0 0 0 0 0 0 0.0238717776617684 0 0 0 0 0 0 0.00405006302055945 0 0 0 0 0 0 0 0 0 0 0 0 0 0 0 0 0 0 0 0 0 0 0 0 0 0 0 0 0 0 0 0 0 0 0 0 0 0 0 0 0 0 0 0 0 0 0 0 0 0 0 0 0 0 0 0 0 0 0 0 0 0 0 0 0 0 0 0 0 0 0 0 0 0 0 0 0 0 0 0 0 0 0 0 0 0 0 0 0 0 0 0 0 0 0 0 0 0 0 0 0 0 0 0
0.0473967469394984 0.0125834466634061 0.0239053936770002 0.0432673427740283 0.0193792374821577 0.0522063692081734 0.00558088234423122 0 0.00415406645857784 0.0105762674050304 0.178919144182268 0.0680062164388289 0 0 0 0.00320507116475846 0.0112616779149813 0.00499388660055164 0.0151149395778791 0.0114314619251112 0 0 0 0 0 0 0 0 0 0 0.263791105866625 0 0 0 0 0 0 0.00633828822670817 0 0 0 0 0 0 0 0 0 0 0 0 0 0 0 0.024141101459722 0 0 0 0 0 0 0 0 0 0 0 0 0.0316259160183157 0 0 0 0.0185118514613005 0 0 0 0 0.00870593007116405 0 0 0 0 0 0 0 0 0 0.00357320839399054 0 0 0 0 0 0 0.00511551918998748 0 0.00377314965097319 0 0 0 0 0 0 0 0 0 0.0262720091028845 0.0459884312625987 0 0 0.00251734962110643 0 0 0.00295554292827245 0 0 0 0 0 0 0 0 0.00599710278313893 0 0 0 0 0 0.00441236559184394 0 0 0.0175567937580329 0 0 0.0065829647942833 0 0 0 0.00340852777094382 0 0 0 0 0 0 0 0 0 0 0 0 0 0 0 0 0.00675069129162625 0 0 0 0 0 0 0 0 0 0 0 0 0 0 0 0 0 0 0 0 0 0 0 0 0 0 0 0 0 0 0 0 0 0 0 0 0 0 0 0 0 0 0 0 0 0 0 0 0 0 0 0 0 0 0 0 0 0 0 0 0 0 0 0 0 0 0 0 0 0 0 0 0 0 0 0 0 0 0 0 0 0 0 0 0 0 0 0 0 0 0 0 0 0 0 0 0 0 0 0 0 0 0 0 0 0 0 0 0 0 0 0 0 0 0 0 0 0 0 0 0 0 0 0 0 0 0 0 0 0 0 0 0 0 0 0 0 0 0 0 0 0 0 0 0 0 0 0 0 0 0 0 0 0 0 0 0 0 0 0 0 0 0 0 0
0.0120781008011007 0.00989014573458266 0.00999041566073476 0.0175514704309888 0.0110042821517529 0.0228725798255687 0 0 0 0.0111272370428558 0.0758076371480088 0.0614143566637928 0 0.0602932947653601 0.0538482249559939 0.0397717325161483 0.0139252479107123 0 0.00888686136266846 0.00785107238303257 0 0 0 0 0 0 0 0 0 0.229462708376623 0 0 0 0 0 0 0.0134549628220363 0.0246444411438429 0.00335616972814993 0 0 0 0 0 0 0 0 0 0 0 0 0 0 0.00806064365697318 0 0 0 0 0 0 0 0 0 0 0 0 0.0147012682781894 0 0 0 0.0128215057252698 0 0 0 0 0.00623617240799236 0 0 0 0 0 0 0 0 0 0 0.0080176541771375 0 0 0 0 0 0.0115305301864239 0 0.0488927075042712 0.0122083679281037 0 0 0 0 0 0 0 0 0.0242961700972788 0.0229924262645954 0 0 0 0 0 0.00398493219991612 0 0 0 0 0 0 0 0 0.00504894754430005 0 0 0 0 0 0.0320186307398211 0 0 0.0452286486678656 0 0 0.0178228254014679 0.0184321381233075 0 0.01292896432267 0 0.00519512264007037 0 0 0 0 0 0 0 0 0 0 0 0 0 0 0 0 0.00235140271039245 0 0 0 0 0 0 0 0 0 0 0 0 0 0 0 0 0 0 0 0 0 0 0 0 0 0 0 0 0 0 0 0 0 0 0 0 0 0 0 0 0 0 0 0 0 0 0 0 0 0 0 0 0 0 0 0 0 0 0 0 0 0 0 0 0 0 0 0 0 0 0 0 0 0 0 0 0 0 0 0 0 0 0 0 0 0 0 0 0 0 0 0 0 0 0 0 0 0 0 0 0 0 0 0 0 0 0 0 0 0 0 0 0 0 0 0 0 0 0 0 0 0 0 0 0 0 0 0 0 0 0 0 0 0 0 0 0 0 0 0 0 0 0 0 0 0 0 0 0 0 0 0 0 0 0 0 0 0 0 0 0 0 0 0
0 0 0 0 0 0 0 0 0 0 0 0 0 0 0 0 0 0 0 0 0 0 0 0 0.0529255469835694 0 0 0 0 0 0 0 0 0 0.171615250917 0.0121349095163524 0 0 0 0 0 0 0 0 0 0 0 0 0.0741135340725339 0 0 0 0 0 0 0 0 0 0 0 0 0 0 0 0 0 0 0 0 0 0 0 0 0 0 0 0 0 0 0 0 0 0 0 0.0126472343737584 0 0 0.00532354848200712 0.00735849968950077 0.013614133801094 0 0.0372490924856617 0 0 0 0 0 0 0 0.0757391779362988 0.151795212280759 0 0.0915510602560325 0 0 0 0 0 0 0 0 0 0 0 0 0 0 0 0 0 0 0 0 0 0 0 0 0 0 0 0 0 0 0 0 0 0 0 0 0 0 0 0.00714350748940206 0 0 0 0 0 0 0 0 0.0504272831470995 0 0 0 0 0 0 0 0 0 0 0 0 0 0 0.033442217387337 0 0 0 0 0 0 0 0 0 0 0 0 0 0 0 0 0 0 0 0.0872988315043758 0 0.0614767902178332 0 0 0 0 0 0 0 0 0 0 0 0 0 0 0 0 0 0 0.0288288458800756 0 0 0 0 0 0 0 0 0 0 0 0 0 0 0 0 0 0 0 0 0 0 0 0 0 0 0 0 0 0 0 0 0 0 0 0 0 0 0 0 0 0 0 0 0 0 0 0 0 0 0.00875787901247761 0 0 0 0.00970092812064684 0 0.00685651644618453 0 0 0 0 0 0 0 0 0 0 0 0 0 0 0 0 0 0 0 0 0 0 0 0 0 0 0 0 0 0 0 0 0 0 0 0 0 0 0 0 0 0 0 0 0 0 0 0 0 0 0 0 0 0
0 0 0 0 0 0 0 0 0 0 0 0 0 0 0 0 0 0 0 0 0 0 0 0 0 0 0 0 0 0 0 0 0 0.0463591728716777 0.126121144879573 0 0 0 0 0 0 0 0 0 0 0 0 0 0 0 0 0 0 0 0 0 0 0 0 0 0 0 0 0 0 0 0 0 0 0 0 0 0 0 0 0 0 0 0 0 0 0 0 0 0 0 0 0 0 0 0 0 0 0 0 0 0 0 0 0.132900363943964 0.0191336857863323 0 0 0 0 0 0 0 0 0 0 0 0 0 0 0 0 0 0 0 0 0 0 0 0 0 0 0 0 0 0 0 0 0 0 0 0 0 0 0 0 0 0 0 0 0 0 0 0.0206712141084483 0.221516950252292 0.0915785064272469 0.0130855484749357 0.32863341325553 0 0 0 0 0 0 0 0 0 0 0 0 0 0 0 0 0 0 0 0 0 0 0 0 0 0 0 0 0 0 0 0 0 0 0 0 0 0 0 0 0 0 0 0 0 0 0 0 0 0 0 0 0 0 0 0 0 0 0 0 0 0 0 0 0 0 0 0 0 0 0 0 0 0 0 0 0 0 0 0 0 0 0 0 0 0 0 0 0 0 0 0 0 0 0 0 0 0 0 0 0 0 0 0 0 0 0 0 0 0 0 0 0 0 0 0 0 0 0 0 0 0 0 0 0 0 0 0 0 0 0 0 0 0 0 0 0 0 0 0 0 0 0 0 0 0 0 0 0 0 0 0 0 0 0 0 0 0 0 0 0 0 0 0 0 0
0 0 0 0 0 0 0 0 0 0 0 0 0 0 0 0 0 0 0 0 0 0 0 0 0 0 0 0 0 0 0 0 0.0187162855353202 0 0 0 0 0 0 0 0 0 0 0 0 0 0 0 0 0 0 0 0 0.281558254503842 0 0 0 0 0 0 0 0 0 0 0 0 0 0 0 0 0.125095562794706 0 0 0 0 0 0 0 0 0 0 0 0 0 0 0.00205021402310204 0 0 0 0 0 0.0053666768560058 0 0 0 0 0 0 0.00288246451243514 0 0.0588588347037925 0.00442563310944865 0.0139832779647761 0.0130839127221436 0 0 0 0 0 0 0 0 0 0 0 0 0 0 0 0 0 0 0 0 0 0 0 0 0 0 0 0 0 0 0 0 0 0 0.0767337006829993 0 0 0 0.00532345515558625 0 0 0 0 0 0 0.0171601866131007 0.0328558119922953 0.019782108265995 0.0527382153664269 0.0450973243601321 0 0 0 0 0 0 0 0 0 0 0 0 0 0 0 0 0 0 0 0 0 0 0 0 0 0 0 0 0 0 0 0 0 0.00828139085357815 0 0 0 0 0 0 0 0 0 0 0 0 0 0 0 0 0 0 0 0 0 0 0 0 0 0 0.00448490517654732 0.00381691090429416 0 0 0 0 0 0 0 0 0 0 0 0 0 0 0 0 0 0 0 0 0 0 0 0 0 0 0 0 0 0 0 0 0 0 0 0 0 0 0 0 0 0 0.0888272807234905 0 0 0 0 0 0 0 0 0 0 0 0 0 0 0 0 0 0 0 0 0 0 0 0 0 0 0 0 0 0 0 0 0 0 0 0 0 0 0 0.00739621215313231 0 0.0274990632865238 0 0 0 0.00936650686217547 0.0188756589873986 0.00304650464996218 0.00483807930544739 0 0 0 0 0 0 0.0309315519644336 0 0 0 0.0169240159709087
0 0 0 0 0 0 0 0 0 0 0 0 0.0324299274844011 0 0 0 0 0 0 0 0 0 0 0 0 0 0 0 0 0 0 0.0866230982704955 0.0652662743261998 0 0 0 0 0 0 0 0 0.00273809479474538 0 0 0 0 0 0 0.0504925462343723 0 0 0 0 0 0.0436097658224346 0.0792640097768751 0 0 0 0 0 0 0 0 0 0 0 0 0 0 0 0 0 0 0 0 0 0 0 0 0 0 0 0 0 0 0 0 0 0.0110459517918228 0 0.0243212045691873 0 0 0 0 0 0 0 0.112723271023992 0.144034286039935 0 0.0646396018897613 0 0 0 0 0 0 0 0 0 0 0.0664537678524839 0 0 0 0 0 0 0 0 0 0 0 0 0 0 0 0 0 0 0 0 0 0 0 0 0 0 0 0 0 0 0 0 0 0 0.00676282762764659 0.0050847731128483 0.00844889703984229 0.0356041095122225 0.00702249656723952 0 0 0 0 0 0 0 0 0 0 0 0 0 0.0496648491343455 0 0 0 0 0 0 0 0 0 0 0 0 0 0 0 0 0 0 0 0.0165802529971584 0 0.0457240439356894 0 0 0 0 0 0.0164176992409367 0 0 0.00451547315667294 0 0 0 0 0 0 0 0 0 0.00579371101883517 0 0 0 0 0 0 0 0 0 0 0 0 0 0 0 0 0 0 0 0 0 0 0 0 0 0 0 0 0 0 0 0 0 0 0 0 0 0 0 0 0 0 0 0 0 0 0 0 0 0 0.0147390667798567 0 0 0 0 0 0 0 0 0 0 0 0 0 0 0 0 0 0 0 0 0 0 0 0 0 0 0 0 0 0 0 0 0 0 0 0 0 0 0 0 0 0 0 0 0 0 0 0 0 0 0 0 0 0 0 0 0 0 0 0
0 0 0 0 0 0 0 0 0 0 0 0 0 0 0 0 0 0 0 0 0 0 0 0 0.148173864103323 0 0 0 0 0 0 0.026632887159163 0 0 0 0 0 0 0 0 0 0 0 0 0 0 0 0 0.0867584569633898 0 0 0.0719117247972682 0 0 0 0 0 0 0 0 0 0 0 0 0 0 0 0 0 0 0 0 0 0 0 0 0 0 0 0 0.0471640651483354 0.114688912375139 0.103387967358701 0.297950628405853 0 0 0 0 0 0 0 0 0 0 0 0 0 0 0 0 0 0 0 0 0 0 0 0 0 0 0 0 0 0 0 0 0 0 0 0 0 0 0 0 0 0 0 0 0 0 0 0 0 0 0 0 0 0 0 0 0 0 0 0 0 0 0 0 0 0 0 0 0 0 0 0 0 0 0 0 0 0 0 0 0 0 0 0 0 0 0 0 0 0 0 0 0 0 0 0 0 0 0 0 0 0 0 0 0 0 0 0 0 0 0 0 0 0.0854984793726352 0 0 0 0 0 0 0 0 0 0 0 0 0 0 0 0 0 0 0 0 0 0 0 0 0 0 0 0 0 0 0 0 0 0 0 0 0 0 0 0 0 0 0 0 0 0.0178330143161919 0 0 0 0 0 0 0 0 0 0 0 0 0 0 0 0 0 0 0 0 0 0 0 0 0 0 0 0 0 0 0 0 0 0 0 0 0 0 0 0 0 0 0 0 0 0 0 0 0 0 0 0 0 0 0 0 0 0 0 0 0 0 0 0 0 0 0 0 0 0 0 0 0 0 0
0 0 0 0.0210672197504942 0 0 0 0 0 0 0 0 0 0.00267604250780553 0.00421990240228331 0.0338112303787749 0 0 0 0 0 0 0 0 0 0 0 0 0 0 0.0151994846698815 0 0 0 0 0 0 0.180651647786402 0 0 0 0 0 0 0 0 0 0 0 0 0 0 0 0 0 0 0 0 0 0 0 0 0 0 0 0 0 0 0 0 0 0 0.0429548891407956 0 0 0 0 0 0 0 0 0 0 0 0.115172745649808 0.0629093721032275 0.32617822652041 0.0209149460611649 0 0 0 0 0 0 0.00821139069662372 0 0 0 0 0 0 0 0 0 0 0 0 0 0 0 0 0 0 0 0 0 0 0 0 0 0 0 0 0 0 0 0.0371789566589878 0 0 0.044126179315205 0 0 0.050185996879211 0 0 0.0116672591262773 0.0129766663205435 0 0.00298298140338459 0 0 0 0 0 0 0 0 0 0 0 0 0 0 0.00691486262872037 0 0 0 0 0 0 0 0 0 0 0 0 0 0 0 0 0 0 0 0 0 0 0 0 0 0 0 0 0 0 0 0 0 0 0 0 0 0 0 0 0 0 0 0 0 0 0 0 0 0 0 0 0 0 0 0 0 0 0 0 0 0 0 0 0 0 0 0 0 0 0 0 0 0 0 0 0 0 0 0 0 0 0 0 0 0 0 0 0 0 0 0 0 0 0 0 0 0 0 0 0 0 0 0 0 0 0 0 0 0 0 0 0 0 0 0 0 0 0 0 0 0 0 0 0 0 0 0 0 0 0 0 0 0 0 0 0 0 0 0 0 0 0 0 0 0 0 0 0 0 0 0 0 0 0 0 0 0 0 0 0 0 0 0 0
0 0 0 0.0738584448784878 0 0 0.00287003635140592 0 0 0 0 0.0112289661929348 0 0.00724741274943881 0 0.00768800895626633 0 0 0 0.00359170037132109 0 0 0 0 0 0 0 0 0 0.00453364149315005 0.0202647941951391 0 0 0 0 0 0.131497891430577 0 0.0028111686957415 0 0 0 0 0 0 0 0 0 0 0 0 0 0 0 0 0 0 0 0 0 0 0 0 0 0 0 0 0 0 0 0 0 0.00603132720559529 0 0 0 0 0 0 0 0 0 0 0 0.0913511839518462 0.112606375423748 0.0451101929446029 0 0 0 0 0.00325704391929956 0.0965618927127226 0.00885590091516489 0.0227349607199108 0.00390596941661486 0 0 0 0 0 0 0 0 0 0 0 0 0 0 0 0 0 0 0 0 0 0 0 0 0 0 0 0 0 0 0 0 0 0.207963109232555 0 0 0.0811203796033114 0 0 0 0 0 0.00474135558881686 0 0 0 0 0 0 0 0.0210642994256104 0 0 0 0 0 0 0.0291039436257381 0 0 0 0 0 0 0 0 0 0 0 0 0 0 0 0 0 0 0 0 0 0 0 0 0 0 0 0 0 0 0 0 0 0 0 0 0 0 0 0 0 0 0 0 0 0 0 0 0 0 0 0 0 0 0 0 0 0 0 0 0 0 0 0 0 0 0 0 0 0 0 0 0 0 0 0 0 0 0 0 0 0 0 0 0 0 0 0 0 0 0 0 0 0 0 0 0 0 0 0 0 0 0 0 0 0 0 0 0 0 0 0 0 0 0 0 0 0 0 0 0 0 0 0 0 0 0 0 0 0 0 0 0 0 0 0 0 0 0 0 0 0 0 0 0 0 0 0 0 0 0 0 0 0 0 0 0 0 0 0 0 0 0 0 0
0 0 0 0 0 0 0 0 0 0 0 0 0 0 0 0.0970937490494135 0 0 0 0 0 0 0 0.0724120696935305 0 0 0 0 0 0 0.0221485133234875 0 0 0 0 0 0 0.0225613118865177 0 0 0 0 0 0 0 0 0 0.0461622209037035 0 0.0732583454385837 0 0 0 0 0 0 0 0 0 0 0.0582884045757146 0 0 0 0 0 0 0 0 0.0759837488819853 0 0 0 0 0 0 0 0 0 0 0 0 0 0 0 0 0 0 0 0 0.00934009792718849 0.00907131813072264 0 0 0 0 0 0 0 0 0 0 0 0 0 0 0 0 0 0 0 0 0 0 0 0 0 0 0 0 0 0 0 0 0 0 0 0 0 0 0 0 0 0.133482969785944 0 0 0 0 0 0 0 0 0 0 0 0 0 0.0132351620234083 0 0 0 0 0 0 0 0 0 0 0 0 0 0 0 0 0 0 0 0 0 0 0.0512687868623058 0 0 0 0 0 0 0 0 0 0 0 0 0 0 0.0761486570377231 0 0 0 0 0 0 0 0 0 0 0 0 0 0.0135698363414643 0.0357844147510765 0 0 0.031884255494408 0.0587793475271473 0 0 0 0 0 0 0 0.0291619839854094 0 0 0 0 0 0 0 0 0 0 0.0460054731247435 0 0 0 0 0.0243593332555225 0 0 0 0 0 0 0 0 0 0 0 0 0 0 0 0 0 0 0 0 0 0 0 0 0 0 0 0 0 0 0 0 0 0 0 0 0 0 0 0 0 0 0 0 0 0 0 0 0 0 0 0 0 0 0 0 0 0 0 0 0 0 0 0 0 0 0 0 0 0 0 0 0 0 0 0 0 0 0 0 0 0 0 0 0 0 0 0 0 0
0 0 0 0 0 0 0 0 0 0 0 0 0 0 0 0.0702658685948749 0 0 0 0 0 0.643782121936841 0 0.20689869354152 0 0 0 0 0 0 0 0 0 0 0 0 0 0 0 0 0 0 0 0 0 0 0 0 0 0 0 0 0 0 0 0 0 0 0 0 0 0 0 0 0 0 0 0 0 0 0 0 0 0 0 0 0 0 0 0 0 0 0 0 0 0 0 0 0 0 0 0 0 0 0 0 0 0 0 0 0 0 0 0 0 0 0 0 0 0 0 0 0 0 0 0 0 0 0 0 0 0 0 0 0 0 0 0 0 0 0 0 0 0 0 0 0 0 0 0 0 0 0 0 0 0 0 0 0 0 0 0 0 0 0 0 0 0 0 0 0 0 0 0 0 0 0 0 0 0 0 0 0 0 0 0 0 0 0 0 0 0 0 0 0.0221924364632036 0 0 0 0 0 0 0 0 0 0 0 0 0 0 0 0 0 0 0 0 0 0 0 0 0 0 0 0.0194231426589999 0 0 0 0 0 0 0 0 0.0374377368045608 0 0 0 0 0 0 0 0 0 0 0 0 0 0 0 0 0 0 0 0 0 0 0 0 0 0 0 0 0 0 0 0 0 0 0 0 0 0 0 0 0 0 0 0 0 0 0 0 0 0 0 0 0 0 0 0 0 0 0 0 0 0 0 0 0 0 0 0 0 0 0 0 0 0 0 0 0 0 0 0 0 0 0 0 0 0 0 0 0 0 0 0 0 0 0 0 0
0 0 0 0 0 0 0 0 0 0 0 0 0 0 0 0 0 0 0 0 0 0 0 0 0 0 0 0 0 0 0 0 0 0 0 0 0 0 0 0 0 0.151570064779924 0 0 0 0 0 0 0 0 0 0 0 0 0 0 0 0 0 0 0 0 0 0 0 0 0 0 0 0 0 0 0 0 0 0 0 0 0 0 0 0 0 0 0 0 0 0 0 0 0 0 0 0 0 0 0 0 0 0 0.0497118879377657 0 0.0677324473152057 0 0 0 0 0 0 0 0 0 0 0 0 0 0 0 0 0 0 0 0 0 0 0 0 0 0 0 0 0 0 0 0 0 0 0 0 0 0 0 0 0 0 0 0 0 0 0 0 0.0263038630350313 0 0 0 0 0 0 0 0 0 0 0 0 0 0 0 0 0 0 0 0 0 0 0 0 0 0 0 0 0 0 0 0 0 0 0 0 0 0 0.419495591594449 0 0 0 0 0 0 0 0 0 0 0.285186145337625 0 0 0 0 0 0 0 0 0 0 0 0 0 0 0 0 0 0 0 0 0 0 0 0 0 0 0 0 0 0 0 0 0 0 0 0 0 0 0 0 0 0 0 0 0 0 0 0 0 0 0 0 0 0 0 0 0 0 0 0 0 0 0 0 0 0 0 0 0 0 0 0 0 0 0 0 0 0 0 0 0 0 0 0 0 0 0 0 0 0 0 0 0 0 0 0 0 0 0 0 0 0 0 0 0 0 0 0 0 0 0 0 0 0 0 0 0
0 0 0 0 0 0 0 0 0 0 0 0 0 0 0 0 0 0 0 0 0 0 0 0 0 0 0 0 0 0 0 0 0 0 0.066257277238589 0 0 0 0 0 0.249661997941162 0 0 0 0 0 0 0 0 0 0 0.296681610322149 0 0 0 0 0 0 0 0 0 0 0 0 0 0 0 0 0 0 0 0 0 0 0 0 0 0 0 0 0 0 0 0 0 0 0 0 0 0 0 0 0 0 0 0 0 0 0 0 0.0688002631237435 0 0 0 0 0 0 0 0 0 0 0 0 0 0 0 0 0 0 0 0 0 0 0 0 0.125084856528389 0 0.193513994845967 0 0 0 0 0 0 0 0 0 0 0 0 0 0 0 0 0 0 0 0 0 0 0 0 0 0 0 0 0 0 0 0 0 0 0 0 0 0 0 0 0 0 0 0 0 0 0 0 0 0 0 0 0 0 0 0 0 0 0 0 0 0 0 0 0 0 0 0 0 0 0 0 0 0 0 0 0 0 0 0 0 0 0 0 0 0 0 0 0 0 0 0 0 0 0 0 0 0 0 0 0 0 0 0 0 0 0 0 0 0 0 0 0 0 0 0 0 0 0 0 0 0 0 0 0 0 0 0 0 0 0 0 0 0 0 0 0 0 0 0 0 0 0 0 0 0 0 0 0 0 0 0 0 0 0 0 0 0 0 0 0 0 0 0 0 0 0 0 0 0 0 0 0 0 0 0 0 0 0 0 0 0 0 0 0 0 0 0 0 0 0
0 0 0 0 0 0 0 0 0 0 0 0 0 0 0 0 0 0 0 0 0 0 0 0.0480048277767565 0 0 0 0 0 0 0 0 0 0 0 0 0 0 0 0 0 0 0 0 0.0602156675659821 0 0 0 0 0.271803781695632 0 0 0 0 0 0 0 0.0177489760003247 0 0 0.0753059685534573 0 0.242505125096639 0 0 0 0 0 0 0.0189638982969147 0 0 0 0 0 0 0 0 0 0 0 0 0 0 0 0 0 0 0 0 0 0 0 0 0 0 0 0 0 0 0 0 0 0 0 0 0 0 0 0 0 0 0 0 0 0 0 0 0 0 0 0 0 0 0 0 0 0 0 0 0 0 0 0 0 0 0 0 0 0 0 0 0 0 0 0 0 0 0 0 0 0 0 0 0 0 0 0 0 0 0 0 0 0 0 0 0 0 0 0.0414005546783267 0.0443058567610163 0 0 0 0 0 0 0 0 0 0 0 0 0 0 0 0 0 0 0.0612671523282055 0 0 0 0 0 0 0 0 0 0 0 0 0 0 0 0.00801908173883568 0 0 0 0 0 0 0 0 0 0 0 0 0 0 0 0 0 0.0895874452571461 0 0 0 0.0208716642507637 0 0 0 0 0 0 0 0 0 0 0 0 0 0 0 0 0 0 0 0 0 0 0 0 0 0 0 0 0 0 0 0 0 0 0 0 0 0 0 0 0 0 0 0 0 0 0 0 0 0 0 0 0 0 0 0 0 0 0 0 0 0 0 0 0 0 0 0 0 0 0 0 0 0 0 0 0 0 0 0 0 0 0 0 0 0 0 0 0 0 0
0 0 0 0 0 0 0 0 0 0 0 0 0 0 0 0 0 0 0 0 0 0 0 0 0 0 0 0 0 0 0 0 0 0 0 0 0 0 0 0 0 0 0 0 0 0.407004233598791 0 0 0 0 0 0 0 0 0 0 0 0 0 0 0 0 0 0 0.269628878754204 0 0 0 0 0 0 0 0 0 0 0 0 0 0 0 0 0 0 0 0 0 0 0 0 0 0 0 0 0 0 0 0 0 0 0 0 0 0 0 0 0 0 0 0 0 0 0 0 0 0 0 0 0 0 0 0 0 0 0 0 0 0 0 0 0 0 0 0 0.166914107133884 0 0 0 0 0 0 0 0 0 0 0 0 0 0 0 0 0 0 0 0 0 0 0 0 0 0 0 0 0 0 0 0 0 0 0 0 0 0 0 0 0 0 0 0 0 0 0 0 0 0 0 0 0 0 0 0 0 0 0 0 0 0 0 0 0 0 0 0 0 0 0 0 0 0 0.15645278051312 0 0 0 0 0 0 0 0 0 0 0 0 0 0 0 0 0 0 0 0 0 0 0 0 0 0 0 0 0 0 0 0 0 0 0 0 0 0 0 0 0 0 0 0 0 0 0 0 0 0 0 0 0 0 0 0 0 0 0 0 0 0 0 0 0 0 0 0 0 0 0 0 0 0 0 0 0 0 0 0 0 0 0 0 0 0 0 0 0 0 0 0 0 0 0 0 0 0 0 0 0 0 0 0 0 0 0 0 0 0
0.0180839974234853 0.00750987843752308 0 0.00688631949785294 0.00770113192871866 0 0.00372146691152268 0 0 0 0.0184885303308205 0.0174694812816895 0 0 0 0 0 0 0 0 0.0888206133213183 0 0 0 0 0 0 0 0 0 0 0 0 0 0 0 0 0 0 0 0 0 0.0606825395575304 0 0 0 0 0 0 0.117817782985555 0 0 0 0 0 0 0 0 0 0 0.0156851874690704 0 0.0123189377526224 0 0.0250605841536191 0 0 0 0 0.0349251853699392 0 0 0 0.0364802040430927 0 0 0 0 0 0 0 0 0 0 0 0 0 0 0 0 0.00553227682436161 0 0 0 0 0 0 0 0 0 0 0 0 0.00622639353217039 0 0.00581090491788655 0 0 0.00506730915434035 0 0 0 0 0 0 0 0 0 0 0 0 0 0 0 0 0 0 0 0 0 0 0 0 0.162377971217721 0 0 0 0 0 0 0 0 0 0 0 0 0.0048136343370901 0 0 0 0 0 0 0.00539366488971545 0 0 0 0 0 0 0 0 0 0 0 0 0.00923676219581419 0.0173217109861256 0 0.0251276521731255 0.0258314733887855 0 0 0.00677046882209019 0 0 0 0 0 0 0 0 0 0 0 0 0 0 0 0.133989516106964 0 0 0 0 0 0 0 0 0 0 0 0 0 0 0 0.0227674864892111 0 0 0.00769821412481115 0 0 0 0 0 0 0 0 0 0 0 0 0 0 0.0539094298652682 0 0 0 0.0193234410587553 0 0 0 0 0 0 0 0 0 0 0 0 0 0 0 0 0 0 0 0 0 0 0 0 0 0 0 0 0 0 0 0 0 0 0 0 0 0.0111498494514043 0 0 0 0 0 0 0 0 0 0 0 0 0 0 0 0 0 0 0 0 0 0 0 0 0 0 0 0 0 0 0 0 0 0 0 0 0 0 0 0 0 0 0 0 0 0 0 0 0 0 0 0 0
0 0 0 0 0 0 0 0 0 0 0 0 0 0 0 0 0 0 0 0 0.0485503101708857 0 0 0 0 0 0 0.0103312340246854 0 0 0 0 0 0 0 0 0 0 0 0 0 0 0 0.0283835307877642 0 0 0.0374310906348845 0 0 0 0.0224104715548205 0 0 0.0068558795438625 0 0 0.00331647430541004 0.0823375748628028 0.0256899851301606 0.153686121988357 0 0.0764541909600919 0.0349147205486915 0.0252881417829884 0 0 0.00536765203312162 0 0 0 0 0 0.00371280278970863 0 0 0.00806469382080646 0.146823253365495 0.0351762271363975 0 0 0 0 0 0 0.00787413429156226 0 0.0216528796145066 0.00500001924500161 0.00504756269169693 0 0 0 0 0 0 0 0 0 0 0 0 0 0 0 0 0 0 0 0 0 0.0102045264666139 0 0 0 0 0 0 0 0 0 0 0 0 0 0 0 0 0 0.0278557762612406 0 0 0 0 0.0744482589853016 0 0 0 0 0 0 0 0 0.00521451302443971 0 0 0 0 0 0 0 0 0 0 0 0 0 0 0 0 0 0 0 0 0 0 0 0 0 0 0 0 0 0 0 0 0 0 0 0.00354348003474645 0 0 0 0 0.00485456764760264 0 0 0 0 0 0.0093049555301965 0 0 0 0 0 0 0 0 0 0 0 0 0 0 0 0.0226428259437257 0 0 0.0272102665413474 0 0 0 0 0 0 0 0 0 0.00916837454846543 0.0111835037326184 0 0 0 0 0 0 0 0 0 0 0 0 0 0 0 0 0 0 0 0 0 0 0 0 0 0 0 0 0 0 0 0 0 0 0 0 0 0 0 0 0 0 0 0 0 0 0 0 0 0 0 0 0 0 0 0 0 0 0 0 0 0 0 0 0 0 0 0 0 0 0 0 0 0 0 0 0 0 0 0 0 0 0 0 0 0 0 0 0 0 0 0 0 0 0 0 0 0 0
0 0 0 0 0.0250435157620368 0 0 0 0 0 0 0 0 0 0 0.00887635308218422 0 0 0 0 0 0 0 0 0 0 0 0 0.017649302770445 0 0 0 0 0 0 0 0 0 0 0 0 0 0 0 0 0.0335483229521172 0 0 0 0 0.202875535091774 0 0 0.0163764503128674 0 0 0.00830645086724854 0.225941882392637 0 0 0.006538605638942 0 0 0 0 0 0 0.0254454156740754 0 0.0032532104188504 0 0 0.0418623412979032 0 0 0.00586042751245228 0 0 0 0 0 0 0 0 0 0 0.0325289106963877 0 0 0 0 0 0 0 0 0 0 0 0 0 0 0 0 0 0 0 0 0 0 0 0.0038599852444332 0 0 0 0 0 0 0 0 0 0 0.00830779477522688 0.0106907992406795 0 0 0 0 0 0 0 0.172862589087565 0.118053769922045 0.00905883032433301 0 0 0 0 0 0 0.0160263175622828 0 0 0 0 0 0 0 0 0 0 0 0 0 0 0 0 0 0 0 0 0 0 0 0 0 0 0 0 0 0 0 0 0 0 0 0 0 0 0 0 0 0 0 0 0 0 0 0 0 0 0 0 0 0 0 0 0 0 0 0 0 0 0 0 0 0 0 0.00378635404856565 0 0 0 0 0 0 0.0032468353249471 0 0 0 0 0 0 0 0 0 0 0 0 0 0 0 0 0 0 0 0 0 0 0 0 0 0 0 0 0 0 0 0 0 0 0 0 0 0 0 0 0 0 0 0 0 0 0 0 0 0 0 0 0 0 0 0 0 0 0 0 0 0 0 0 0 0 0 0 0 0 0 0 0 0 0 0 0 0 0 0 0 0 0 0 0 0 0 0 0 0 0 0 0 0 0 0 0 0 0 0 0 0 0 0
0 0 0 0 0 0 0 0 0 0 0 0 0 0 0 0 0 0 0 0 0 0 0 0 0 0.109174204143737 0 0 0 0 0 0 0 0 0 0 0 0 0.0396224934917029 0 0 0 0 0 0 0 0 0 0 0 0 0 0 0 0 0 0 0 0 0 0 0 0 0 0 0 0 0 0 0 0 0 0 0.124443005245847 0 0 0 0 0 0 0 0 0 0 0 0 0 0 0 0 0 0 0 0 0 0 0 0 0 0 0 0 0 0 0 0 0 0 0 0 0 0 0 0 0 0 0 0 0 0 0 0 0 0 0 0 0 0 0 0 0 0 0 0 0 0 0 0 0 0 0 0 0 0 0 0 0 0 0 0 0 0 0 0 0 0 0 0 0 0 0 0 0 0 0 0 0 0 0 0 0.214894113362715 0 0 0 0 0 0 0 0 0 0 0 0 0 0 0.0184248536793538 0 0 0 0 0 0 0 0 0 0 0 0 0 0 0.0600433433915806 0 0.0369167722410811 0 0.135182936954543 0 0 0 0 0 0 0 0.0182379994215403 0 0 0 0 0 0 0 0 0 0 0.161819323670056 0 0 0 0 0 0 0 0 0 0 0 0 0 0 0 0 0 0 0 0 0 0 0 0 0 0 0 0 0 0 0 0 0 0 0 0 0 0 0 0 0 0 0 0 0 0 0 0 0 0 0 0 0 0 0 0 0 0 0 0 0.0812409543978427 0 0 0 0 0 0 0 0 0 0 0 0 0 0 0 0 0 0 0 0 0 0 0 0 0 0 0 0 0 0 0 0 0 0
0 0 0 0 0 0 0 0 0 0 0 0 0.0752729176586398 0 0 0 0 0 0 0 0 0 0.0366395902355441 0 0.358446882364151 0 0 0 0 0 0 0.0667580726262657 0 0 0.0901064137441526 0.0356070815648388 0 0 0 0 0 0 0 0 0 0 0 0 0 0 0 0 0 0 0 0 0 0 0 0 0 0 0 0 0 0 0 0 0 0 0 0 0 0 0 0 0 0 0 0 0 0 0 0 0 0 0 0 0 0 0 0 0 0 0 0 0 0 0 0 0 0 0 0 0 0 0 0 0 0 0 0 0 0 0 0 0 0 0 0.291174202742129 0 0 0 0 0 0 0 0 0 0 0 0 0 0 0 0 0 0 0 0 0 0 0 0 0 0 0 0 0 0 0 0 0 0 0 0 0 0 0 0 0 0 0 0 0 0 0 0 0 0 0 0 0 0 0 0 0 0 0 0 0 0 0 0 0 0 0.0459948390642791 0 0 0 0 0 0 0 0 0 0 0 0 0 0 0 0 0 0 0 0 0 0 0 0 0 0 0 0 0 0 0 0 0 0 0 0 0 0 0 0 0 0 0 0 0 0 0 0 0 0 0 0 0 0 0 0 0 0 0 0 0 0 0 0 0 0 0 0 0 0 0 0 0 0 0 0 0 0 0 0 0 0 0 0 0 0 0 0 0 0 0 0 0 0 0 0 0 0 0 0 0 0 0 0 0 0 0 0 0 0 0 0 0 0 0 0 0 0 0 0 0 0 0 0 0 0 0 0 0 0 0 0
0 0 0 0 0 0 0 0 0 0 0 0 0 0 0 0 0 0 0 0 0.0179260975589497 0 0 0 0 0 0 0 0 0 0 0 0 0 0 0 0 0 0.0415876519786563 0 0 0 0.300130392214173 0 0.129095494318137 0 0 0 0 0 0 0 0.0162576357059633 0 0 0 0 0.00940877663566707 0 0 0.0564186065337346 0 0.0577526365157391 0 0.0432874228522219 0 0 0 0 0.0610331283139889 0 0 0 0 0 0 0 0 0 0 0 0 0 0 0 0 0 0 0 0 0 0 0 0 0 0 0 0 0 0 0 0 0 0 0.0145907608726623 0 0 0 0 0 0 0 0 0 0 0 0 0 0 0 0 0 0 0 0 0 0 0 0 0 0 0 0 0.0371549672216967 0 0 0 0 0 0 0 0 0 0 0 0 0 0 0 0 0 0 0 0 0 0 0 0 0 0 0 0 0 0 0 0 0 0.0119524882991166 0 0 0.0213011702240356 0.012046949202071 0 0.0217857135189062 0 0 0 0 0 0 0 0 0 0 0 0 0 0 0 0.0265957630570385 0 0 0 0 0 0 0 0 0 0 0 0 0 0 0 0.0115718300407628 0 0 0.0638031682912747 0 0 0 0 0 0 0 0 0 0.0128673323316852 0 0 0 0 0.0334320143135196 0 0 0 0 0 0 0 0 0 0 0 0 0 0 0 0 0 0 0 0 0 0 0 0 0 0 0 0 0 0 0 0 0 0 0 0 0 0 0 0 0 0 0 0 0 0 0 0 0 0 0 0 0 0 0 0 0 0 0 0 0 0 0 0 0 0 0 0 0 0 0 0 0 0 0 0 0 0 0 0 0 0 0 0 0 0 0 0 0 0 0 0 0 0 0
0 0 0 0.00610281510435518 0 0 0.00977942691921301 0 0.0236523981303746 0 0 0 0 0 0 0 0 0 0 0 0 0 0 0 0 0 0 0 0 0 0 0 0 0 0 0 0 0 0 0 0 0 0 0 0 0.0198597487584106 0.200592226867309 0 0 0 0 0 0 0.210350896695527 0 0 0.187519555608473 0.125247748990947 0 0 0 0 0 0 0 0 0 0.0126932978473325 0 0 0 0 0 0 0 0.0281906071549838 0 0 0 0 0 0 0 0 0 0 0.0108462166511548 0.00512582153626539 0.00696008481445546 0 0 0 0 0 0.00375337384753478 0 0 0 0 0 0 0 0 0 0 0 0 0 0 0 0.0111645563129742 0 0.00670782790794688 0 0 0 0 0 0 0 0 0.011648843797657 0.0130864488835658 0 0 0 0 0 0 0 0.0406208689206472 0.0119676794991352 0.0276031256106517 0 0 0 0 0 0 0 0 0.013456404303185 0.00342829876109746 0 0 0 0 0 0 0 0 0 0 0 0 0 0 0 0 0 0 0 0 0 0 0 0 0 0 0 0 0 0 0 0 0 0 0 0 0 0 0 0 0 0 0 0 0 0 0 0 0 0 0 0 0 0 0 0 0 0 0 0 0 0 0 0 0 0 0 0 0 0 0 0 0 0 0 0 0 0 0 0 0 0 0 0 0 0 0 0 0 0 0 0 0 0 0 0 0 0 0 0 0 0 0 0 0 0 0 0 0 0 0 0 0 0 0 0 0 0 0 0 0 0 0 0 0 0 0 0 0 0 0 0 0 0 0 0 0 0 0 0 0 0 0 0 0 0 0 0 0 0 0 0 0 0 0 0 0 0.00315033122836672 0 0 0 0 0 0 0 0 0.00375858204436299 0 0 0 0 0.00273281380407437 0 0 0 0
0 0 0 0 0 0 0 0 0 0 0 0 0 0 0 0 0 0 0 0 0 0 0 0 0 0 0 0 0 0 0 0 0 0 0 0.184074746277685 0 0 0 0 0 0.13645953918158 0 0 0 0 0 0 0 0 0 0 0 0 0 0 0 0 0 0 0 0 0 0 0 0 0 0 0 0 0 0 0 0 0 0 0 0 0 0 0 0.133962066567146 0.278895721159193 0.219921725060993 0 0 0 0 0 0 0 0 0 0 0 0 0 0 0 0 0.0296502896929698 0 0 0 0 0 0 0 0 0 0 0 0 0 0 0 0 0 0 0 0 0 0 0 0 0 0 0 0 0 0 0 0 0 0 0 0 0 0 0 0 0 0 0 0 0 0 0 0 0 0 0.0170359120604344 0 0 0 0 0 0 0 0 0 0 0 0 0 0 0 0 0 0 0 0 0 0 0 0 0 0 0 0 0 0 0 0 0 0 0 0 0 0 0 0 0 0 0 0 0 0 0 0 0 0 0 0 0 0 0 0 0 0 0 0 0 0 0 0 0 0 0 0 0 0 0 0 0 0 0 0 0 0 0 0 0 0 0 0 0 0 0 0 0 0 0 0 0 0 0 0 0 0 0 0 0 0 0 0 0 0 0 0 0 0 0 0 0 0 0 0 0 0 0 0 0 0 0 0 0 0 0 0 0 0 0 0 0 0 0 0 0 0 0 0 0 0 0 0 0 0 0 0 0 0 0 0 0 0 0 0 0 0 0 0 0 0 0 0 0 0 0
0 0 0 0 0 0 0 0 0 0 0 0 0 0 0 0 0 0 0 0 0 0 0 0 0 0 0 0 0 0 0 0 0 0 0 0 0 0 0 0 0 0 0 0 0 0 0 0 0 0.0150077943597086 0 0 0 0 0 0 0 0 0 0 0 0 0 0.014302833724249 0.045975731929273 0.130630998960876 0 0 0 0 0 0 0 0 0 0 0 0 0 0 0 0 0 0 0 0 0 0 0 0 0 0 0 0 0 0 0 0 0 0 0 0 0 0 0.398858702464158 0 0.0793505402843348 0.0138896660864821 0 0 0 0 0 0 0 0 0 0 0 0 0 0.0251598415163555 0.156820072575845 0 0 0 0 0 0 0 0 0 0 0 0 0 0 0 0 0 0 0 0 0 0 0 0 0 0 0 0 0 0 0 0 0 0 0 0 0 0 0 0 0 0 0 0 0 0 0 0 0 0 0 0 0 0 0 0 0 0 0 0 0 0 0 0 0 0 0 0 0 0 0 0 0 0 0 0 0 0 0 0 0 0 0 0 0 0 0.0340913406350785 0 0 0 0 0 0 0 0 0 0 0 0 0 0 0 0 0 0 0 0 0 0 0 0 0 0 0 0 0 0 0 0 0 0 0 0 0 0 0 0 0 0 0 0 0 0 0 0 0 0 0 0 0 0 0 0 0 0 0 0.041875453549509 0.0146080970909554 0.0161392185684242 0 0 0 0 0 0 0 0 0 0.013289708254751 0 0 0 0 0 0 0 0 0 0 0 0 0 0 0 0 0 0 0 0 0 0 0 0 0 0 0 0 0 0 0 0 0 0 0 0 0
0 0 0 0 0 0 0.0126270289660498 0 0.00588840687777244 0 0.00931426214212713 0 0 0 0 0.00116220863177671 0 0 0 0 0 0 0 0 0 0 0 0 0 0.0132198694679164 0.00507443672259256 0 0 0.118713809851635 0 0 0 0 0 0 0 0 0 0 0 0.00270550997378621 0.00721053350024756 0 0 0 0.0936715212520948 0 0 0 0.00763444579533188 0 0.187369373553677 0 0 0 0 0 0 0 0 0 0 0.0203878323238029 0 0 0.0865408853610681 0 0 0 0 0.0612240198747759 0 0 0 0 0 0 0 0 0 0.000983320540744308 0 0 0 0 0 0.0017007954988208 0 0 0 0 0 0 0.00142104792344234 0.00431283683029298 0.0156445315604994 0.00216727529206807 0.0059726307408774 0 0 0 0 0 0 0 0 0 0 0 0 0 0 0 0 0 0 0 0 0 0 0 0.0026435721966447 0 0 0 0 0 0.00237967676582631 0 0 0 0.00140056717319423 0 0.0411966445894222 0.00344193366195851 0 0 0 0 0 0 0 0 0 0 0.00721328880688649 0.00638372943611862 0.015023211332679 0.0736046118634595 0.00446201037669616 0 0 0 0 0 0 0 0 0 0 0 0 0 0 0 0 0 0 0 0 0 0 0 0 0 0 0 0 0 0 0 0 0.00860551841543448 0 0 0 0 0 0 0 0.00602656852506504 0 0 0 0 0 0 0 0 0 0 0 0 0 0 0 0 0 0 0.0114789084096052 0.00835421682428876 0 0 0 0 0 0 0 0 0 0 0 0 0 0 0 0 0 0 0 0 0 0 0 0 0 0 0 0 0 0 0 0 0 0 0 0 0 0 0 0 0 0 0.036494466244536 0 0 0 0 0 0 0 0 0 0 0 0 0 0 0 0 0 0 0 0 0 0 0 0 0 0 0 0 0 0 0 0 0 0 0 0 0 0 0 0.00229363550692232 0 0.0178944125714504 0 0 0 0.0110412751590648 0.0176556924326919 0.00973182350087884 0.00363250477176829 0 0.00926676925418002 0 0 0 0 0.0193359454579585 0 0 0 0.0154924340418701
0 0 0 0 0 0 0 0 0 0 0 0 0.0751596621159229 0 0 0 0 0 0 0 0 0 0 0 0 0 0 0 0 0 0 0 0 0 0.123831615556586 0 0 0 0 0 0 0 0 0 0 0 0 0 0 0 0 0 0 0.0659036177699671 0 0.0748277516216131 0 0 0 0 0 0 0 0 0 0 0 0 0 0 0.0734463913567434 0 0 0 0 0 0 0 0 0 0 0 0 0 0 0 0 0 0 0 0 0.0112678937690763 0 0 0 0 0 0 0 0 0 0 0 0 0 0 0 0 0 0 0 0 0 0.225853390762248 0 0 0 0 0 0 0 0 0 0 0 0 0 0 0 0 0 0 0 0 0 0 0 0 0 0 0 0 0 0 0 0 0 0 0 0 0 0 0 0 0 0 0 0 0 0 0 0 0 0 0 0 0.061773314709867 0 0 0 0 0 0 0 0.0130544295379979 0 0 0 0 0 0 0 0 0 0 0 0 0 0.0112793611245984 0 0 0 0 0 0.0264507448225076 0 0 0 0 0 0 0 0 0 0 0 0 0.0570534859976122 0 0 0 0 0 0 0 0 0 0 0 0 0 0 0.0160376658976151 0 0 0 0 0 0 0 0 0 0 0 0 0 0 0 0 0 0 0 0 0 0 0 0 0 0 0 0.0124170615620942 0.0299104231538802 0 0 0 0 0 0 0 0 0 0 0 0 0.0139224713857927 0 0 0 0 0 0 0 0.0156891223227539 0 0 0 0 0 0 0 0 0 0 0 0 0 0 0 0 0 0 0 0 0 0 0 0 0 0 0 0 0 0 0.0237402203144622 0 0 0 0 0 0.0683813762186615 0 0 0 0 0 0 0 0 0
0 0 0 0 0 0 0 0 0 0 0 0 0 0 0 0 0 0 0 0 0 0 0 0 0 0 0 0 0 0 0 0 0 0 0.53269844494647 0 0 0 0 0 0 0 0 0 0 0 0 0 0 0 0 0 0 0 0.177100709952581 0 0 0 0 0 0 0 0 0 0 0 0 0 0 0 0.167972666946896 0 0 0 0 0 0 0 0 0 0 0 0 0 0 0 0 0 0 0 0 0 0 0 0 0 0 0 0 0 0 0 0 0 0 0 0 0 0 0 0 0 0 0 0 0 0 0 0 0 0 0 0 0 0 0 0 0 0 0 0 0 0 0 0 0 0 0 0 0 0 0 0 0 0 0 0 0 0 0 0 0 0 0 0 0 0 0 0 0 0 0 0 0 0 0 0 0 0 0 0 0 0 0 0 0 0 0 0 0 0 0 0 0 0 0 0 0 0 0 0 0 0 0 0.0756193433286677 0 0 0 0 0 0 0 0 0 0 0 0 0.046608834825386 0 0 0 0 0 0 0 0 0 0 0 0 0 0 0 0 0 0 0 0 0 0 0 0 0 0 0 0 0 0 0 0 0 0 0 0 0 0 0 0 0 0 0 0 0 0 0 0 0 0 0 0 0 0 0 0 0 0 0 0 0 0 0 0 0 0 0 0 0 0 0 0 0 0 0 0 0 0 0 0 0 0 0 0 0 0 0 0 0 0 0 0 0 0 0 0 0 0 0 0 0 0 0 0 0 0 0 0 0 0 0
0 0 0 0.00540954971115937 0 0 0.0168959647524865 0 0.0193177274102835 0 0 0 0 0 0 0 0 0 0 0 0 0 0 0 0 0 0 0 0 0 0 0 0 0 0 0 0 0 0 0 0 0 0 0 0 0.00351611754209575 0.00982570938445129 0 0 0 0.224341984885009 0 0 0.503383982114583 0 0 0 0 0 0 0 0 0 0 0 0 0 0.0114883932003576 0 0 0 0 0 0 0 0.0528390603714616 0 0 0 0 0 0 0 0 0 0 0 0 0 0 0 0 0 0 0 0 0 0 0 0 0 0 0 0 0 0 0 0 0 0 0 0 0 0 0 0 0 0 0 0 0 0 0 0 0 0 0 0 0 0 0 0 0.0121597439395519 0 0 0 0 0 0.0457237782281665 0 0 0 0 0 0 0 0 0 0 0 0 0 0 0.0378981026260513 0 0 0 0 0 0 0 0 0 0 0 0 0 0 0 0 0 0 0 0 0 0 0 0 0 0 0 0 0 0 0 0 0 0.00321675009610012 0 0 0 0 0 0 0 0.00420074909669042 0 0 0 0 0 0 0 0 0 0 0 0 0 0 0 0 0 0 0.00485372426130169 0.00458108221481186 0 0 0 0 0 0 0 0 0 0 0 0 0 0 0 0 0 0 0 0 0 0 0 0 0 0 0 0 0 0 0 0 0 0 0 0 0 0 0 0 0 0 0 0 0 0 0 0 0 0 0 0 0 0 0 0 0 0 0 0 0 0 0 0 0 0 0 0 0 0 0 0 0 0 0 0 0 0 0 0 0 0 0 0 0.00574890258948832 0 0 0 0.00385958118003544 0.00464605341833095 0.00676347024372797 0 0 0.013227607259027 0 0 0 0 0 0 0 0 0.00610196547482859
0 0 0 0 0.00290813196311889 0 0 0 0 0 0 0 0 0 0 0 0 0 0 0 0 0 0 0 0 0 0 0 0.00296868870617657 0 0 0 0 0 0 0 0 0 0 0 0 0 0.00311344876378551 0 0 0.0307176376470279 0.0940476938622545 0 0 0.00149467612925572 0.0527274678928238 0 0 0 0 0 0 0 0 0 0.00347029601670737 0 0.00221228825744658 0 0 0 0 0 0.00392473186583998 0 0 0 0.0374159015098596 0 0 0 0 0.00157654186744562 0 0 0 0.000986559500330794 0 0 0.050176476394686 0.00688299133216247 0.0570156460049498 0.0459493942244766 0.077867162304196 0 0 0 0 0 0.00208008426792319 0 0 0.00211103893413472 0 0 0 0 0 0 0 0 0 0 0 0 0 0 0 0 0 0 0 0 0 0 0 0.00306294942980756 0.00412990955699923 0 0 0 0 0 0 0 0.0305211733184101 0.0134162726398919 0 0 0 0.00598703647323135 0.0011866232491358 0 0.00188855768402882 0.0678555372826338 0.00294823183909468 0.115700563713148 0.109742897952972 0 0 0.0464188086193836 0.00513448105310933 0.00638210051313378 0 0 0 0 0 0.102875208527794 0.00310279070262401 0 0 0 0 0 0 0 0 0 0 0 0 0 0 0 0 0 0 0 0 0 0 0 0 0 0 0 0 0 0 0 0 0 0 0 0 0 0 0 0 0 0 0 0 0 0 0 0 0 0 0 0 0 0 0 0 0 0 0 0 0 0 0 0 0 0 0 0 0 0 0 0 0 0 0 0 0 0 0 0 0 0 0 0 0 0 0 0 0 0 0 0 0 0 0 0 0 0 0 0 0 0 0 0 0 0 0 0 0 0 0 0 0 0 0 0 0 0 0 0 0 0 0 0 0 0 0 0 0 0 0 0 0 0 0 0 0 0 0 0 0 0 0 0 0 0 0 0 0 0 0 0 0 0 0 0 0 0 0 0 0 0 0 0
0 0 0 0 0 0 0 0 0 0 0 0 0 0 0 0 0 0 0 0.0150051249088619 0 0 0 0 0 0 0 0 0 0 0 0 0 0 0 0 0 0 0 0 0 0 0 0 0 0.0635925104944063 0 0 0 0 0 0 0 0 0 0 0 0 0 0.162263520574641 0.0164711011280114 0.080470354666241 0 0 0 0.0207473608896948 0 0 0 0 0 0 0 0 0 0 0.0535449647852971 0.0197251515920129 0 0 0 0 0 0 0 0 0 0 0 0 0 0 0 0 0 0 0 0 0 0 0 0 0 0 0 0 0 0 0 0 0 0 0 0 0 0 0 0 0 0 0 0.312532944242349 0 0.175998952163065 0 0 0 0 0.0637472949286012 0 0 0 0 0 0 0 0 0 0 0 0 0 0 0 0 0 0 0 0 0 0 0 0 0 0 0 0 0 0 0 0 0 0 0 0 0 0 0 0 0 0 0 0 0 0 0 0 0 0 0 0 0 0 0 0 0 0 0 0 0 0 0 0 0 0 0 0 0 0 0 0 0 0 0 0 0 0 0 0 0.00675823973804813 0 0 0 0 0 0 0 0 0 0 0 0 0 0 0 0 0 0 0 0 0 0 0 0 0 0 0 0 0 0 0 0 0 0 0 0 0 0 0 0 0 0 0 0 0 0 0 0 0 0 0 0 0 0 0 0 0 0 0 0.00914247988877091 0 0 0 0 0 0 0 0 0 0 0 0 0 0 0 0 0 0 0 0 0 0 0 0 0 0 0 0 0 0 0 0 0 0 0 0 0 0 0 0 0 0 0 0 0 0 0 0 0
0 0 0 0 0 0 0 0 0 0 0 0 0 0 0 0 0 0 0 0 0 0 0 0 0 0 0 0 0 0 0 0 0 0 0 0 0 0 0 0 0 0 0 0 0 0.507356008282791 0 0 0 0 0 0 0 0 0 0 0 0 0.216399838741904 0 0 0.0925332216019508 0 0 0 0 0 0 0 0 0 0 0 0 0 0 0.0711794012322699 0.035807404986529 0 0 0 0 0 0 0 0 0 0 0 0 0 0 0 0 0 0 0 0 0 0 0 0 0 0 0 0 0 0 0 0 0 0 0 0 0 0 0 0 0 0 0 0 0 0 0 0 0 0 0.049933232449403 0 0 0 0 0.0267908927051515 0 0 0 0 0 0 0 0 0 0 0 0 0 0 0 0 0 0 0 0 0 0 0 0 0 0 0 0 0 0 0 0 0 0 0 0 0 0 0 0 0 0 0 0 0 0 0 0 0 0 0 0 0 0 0 0 0 0 0 0 0 0 0 0 0 0 0 0 0 0 0 0 0 0 0 0 0 0 0 0 0 0 0 0 0 0 0 0 0 0 0 0 0 0 0 0 0 0 0 0 0 0 0 0 0 0 0 0 0 0 0 0 0 0 0 0 0 0 0 0 0 0 0 0 0 0 0 0 0 0 0 0 0 0 0 0 0 0 0 0 0 0 0 0 0 0 0 0 0 0 0 0 0 0 0 0 0 0 0 0 0 0 0 0 0 0 0 0 0 0 0 0 0 0 0 0 0 0 0 0 0 0 0 0 0
0 0 0 0 0 0 0 0 0 0 0 0 0 0 0 0 0 0 0 0 0 0 0 0.0253870947016497 0 0 0 0 0 0 0 0 0 0 0 0 0 0 0.020621424468276 0 0 0 0.0518218696674891 0 0.0107107319486849 0 0.0106770631357704 0 0 0.0351602175623324 0 0 0 0 0 0 0 0.013613875663726 0.00973835306836518 0 0 0 0.150907674768766 0 0 0 0 0 0 0.0455851767488024 0 0.10589471981506 0.0221936555026005 0 0 0 0.0369949186782595 0.0352770074569759 0.0110926056572988 0 0 0 0 0 0 0 0.00365429567680729 0 0 0 0 0 0 0 0 0 0 0 0 0 0 0 0 0 0 0 0 0 0 0 0 0 0 0 0 0 0 0 0 0 0 0 0 0 0 0 0 0 0 0 0.00343049804130728 0 0 0 0 0 0 0 0 0 0 0 0 0 0 0 0 0 0 0 0 0 0 0 0 0 0 0 0 0 0 0 0 0 0 0 0 0 0 0 0.0676660176645725 0 0 0 0 0 0 0 0 0 0 0 0.00836792497079629 0 0.00832531685960501 0.00545086618571015 0 0 0 0 0 0 0 0 0 0 0 0 0 0 0 0 0.00701933086923467 0 0 0 0 0 0 0 0 0 0.0320653992779627 0 0 0 0 0 0 0 0 0.046361919674559 0 0.109765275815973 0 0 0 0.0158144195127298 0.106402346606686 0 0 0 0 0 0 0 0 0 0 0 0 0 0 0 0 0 0 0 0 0 0 0 0 0 0 0 0 0 0 0 0 0 0 0 0 0 0 0 0 0 0 0 0 0 0 0 0 0 0 0 0 0 0 0 0 0 0 0 0 0 0 0 0 0 0 0 0 0 0 0 0 0 0 0 0 0 0 0 0 0 0 0 0 0 0 0 0 0 0
0 0 0 0 0 0 0 0 0 0 0 0 0 0 0 0.0631115020747315 0 0 0 0 0.17149418585165 0 0 0 0 0 0 0 0 0 0 0 0 0 0 0 0 0 0 0 0 0 0 0 0 0.21886927833438 0 0 0 0 0 0 0 0 0 0 0 0 0.0930630554055434 0.0802422385537818 0 0 0 0 0.0401328922118816 0 0 0 0 0.0502811440091981 0 0 0 0 0 0 0 0.0758629307055912 0 0 0 0 0 0 0 0 0 0 0 0 0 0 0 0 0 0 0 0 0 0 0 0 0 0 0 0 0 0 0 0 0 0 0 0 0 0 0 0 0 0 0 0 0 0 0 0 0 0 0 0 0 0 0 0.206942772853243 0 0 0 0 0 0 0 0 0 0 0 0 0 0 0 0 0 0 0 0 0 0 0 0 0 0 0 0 0 0 0 0 0 0 0 0 0 0 0 0 0 0 0 0 0 0 0 0 0 0 0 0 0 0 0 0 0 0 0 0 0 0 0 0 0 0 0 0 0 0 0 0 0 0 0 0 0 0 0 0 0 0 0 0 0 0 0 0 0 0 0 0 0 0 0 0 0 0 0 0 0 0 0 0 0 0 0 0 0 0 0 0 0 0 0 0 0 0 0 0 0 0 0 0 0 0 0 0 0 0 0 0 0 0 0 0 0 0 0 0 0 0 0 0 0 0 0 0 0 0 0 0 0 0 0 0 0 0 0 0 0 0 0 0 0 0 0 0 0 0 0 0 0 0 0 0 0 0 0 0 0 0 0 0 0
0 0 0 0 0 0 0 0 0 0 0 0 0 0 0 0 0 0 0 0 0.00694573503462461 0 0 0 0 0 0 0 0 0 0 0 0 0 0 0 0 0 0 0 0 0 0.186714253189892 0 0.00941186239499447 0.0571724023764673 0 0 0 0.040269281889741 0 0 0 0 0 0 0 0.00971023730614414 0 0 0.168843442705812 0 0 0 0 0 0 0 0 0 0 0.0215298025802994 0 0 0 0 0.100522156233052 0.0614986859728609 0.0162327876597496 0 0 0 0 0 0 0 0 0 0.00363518378661506 0 0 0 0 0 0 0 0 0 0 0 0 0 0 0 0 0 0.00397555930366103 0 0 0 0 0 0 0 0 0 0 0 0 0 0 0 0 0.00618893421318187 0 0 0 0 0 0 0 0 0 0.0177069418431172 0 0 0 0 0 0 0 0 0.00461482701514218 0 0 0 0 0 0 0 0 0 0 0 0 0 0 0 0 0 0 0 0 0 0 0 0 0 0 0.0263032094163811 0.0324145871229665 0 0 0 0 0 0 0 0 0 0 0 0 0 0 0 0 0 0 0.0727782232435948 0 0.00529008116247265 0 0 0 0 0 0 0 0 0 0 0 0 0 0.0352526225083147 0 0 0 0 0 0 0 0 0 0 0 0 0 0 0 0.008499089871448 0 0.0560716484386126 0 0 0 0.00996979096105853 0.0117127057702416 0 0 0 0 0.0267359479995549 0 0 0 0 0 0 0 0 0 0 0 0 0 0 0 0 0 0 0 0 0 0 0 0 0 0 0 0 0 0 0 0 0 0 0 0 0 0 0 0 0 0 0 0 0 0 0 0 0 0 0 0 0 0 0 0 0 0 0 0 0 0 0 0 0 0 0 0 0 0 0 0 0 0 0 0 0 0 0 0 0 0 0 0 0
0 0 0 0 0 0 0 0 0 0 0 0 0 0 0 0 0 0 0 0 0 0 0 0 0 0 0 0 0 0 0 0 0 0 0 0 0 0 0 0 0 0 0 0 0 0.240770494251315 0 0 0 0 0 0 0.0628164157534244 0 0 0 0 0 0 0 0 0 0 0 0.347351553877275 0.274733587742505 0 0 0 0 0 0 0 0 0 0 0 0 0 0 0 0 0 0 0 0 0 0 0 0 0 0 0 0 0 0 0 0 0 0 0 0 0 0 0 0 0 0 0 0 0 0 0 0 0 0 0 0 0 0 0 0 0 0 0 0 0 0 0 0 0 0 0 0 0 0 0 0 0 0 0 0 0 0 0 0 0 0 0 0 0 0 0 0 0 0 0 0 0 0 0 0 0 0 0 0 0 0 0 0 0 0.074327948375481 0 0 0 0 0 0 0 0 0 0 0 0 0 0 0 0 0 0 0 0 0 0 0 0 0 0 0 0 0 0 0 0 0 0 0 0 0 0 0 0 0 0 0 0 0 0 0 0 0 0 0 0 0 0 0 0 0 0 0 0 0 0 0 0 0 0 0 0 0 0 0 0 0 0 0 0 0 0 0 0 0 0 0 0 0 0 0 0 0 0 0 0 0 0 0 0 0 0 0 0 0 0 0 0 0 0 0 0 0 0 0 0 0 0 0 0 0 0 0 0 0 0 0 0 0 0 0 0 0 0 0 0 0 0 0 0 0 0 0 0 0 0 0 0 0 0 0
0 0 0 0.0154685878228494 0 0 0 0 0 0 0 0 0 0.0210829844726121 0 0 0 0 0 0.0184076855923488 0.041378771740902 0 0 0 0 0 0 0 0 0 0 0 0 0 0 0 0 0 0 0 0 0 0 0.0652540927268398 0.0405778922878522 0 0 0 0 0.063967560259068 0 0 0.0735982055853168 0 0 0 0 0 0 0 0 0.0486508920303282 0 0.126606719945104 0 0.338097355901586 0 0 0 0 0 0 0 0 0 0 0 0 0 0 0 0 0 0 0 0 0 0 0 0 0.0169619741088644 0.00843322458274598 0 0 0 0 0 0 0 0 0 0 0 0 0 0 0 0 0 0 0 0 0 0 0 0 0 0 0 0 0 0 0 0 0 0 0 0 0 0 0 0 0 0.0158230210526938 0 0 0 0 0 0 0 0 0 0 0 0 0 0 0 0 0 0 0 0 0 0 0 0 0 0 0 0 0 0 0 0 0 0 0 0 0 0 0.0288725011774204 0 0 0 0 0 0 0 0 0 0 0 0 0 0 0 0 0 0 0 0 0 0 0 0 0 0 0 0 0 0 0 0 0 0 0 0 0 0 0 0 0 0 0 0 0 0.0255117899153345 0 0 0 0 0 0 0 0 0 0 0 0 0 0 0 0 0 0 0 0 0 0 0 0 0 0 0 0 0 0 0 0 0 0 0 0 0 0 0 0 0 0 0 0 0 0 0 0 0 0 0 0 0.0378063940584252 0 0 0 0 0 0 0 0 0 0.0135003467397084 0 0 0 0 0 0 0 0 0 0 0 0 0 0 0 0 0 0 0 0 0 0 0 0 0 0 0 0 0 0 0 0 0 0 0 0 0
0 0 0 0 0 0 0 0 0 0 0 0 0 0 0 0 0 0 0 0.0129367494315833 0 0 0 0 0 0 0 0 0 0 0 0 0 0 0 0 0 0 0 0 0 0 0 0 0 0 0 0 0 0 0 0 0.146999553726215 0 0 0 0 0 0.0204468210548148 0 0 0 0 0.0703931603227896 0.237669235231465 0 0 0 0 0 0 0 0 0 0 0 0 0 0 0 0 0 0 0 0 0 0 0 0 0 0.00946078289230212 0 0 0 0 0 0 0 0 0 0 0 0 0 0 0 0 0 0 0 0 0 0 0 0 0 0 0 0 0 0 0 0 0 0 0 0 0.101695667025756 0 0 0 0 0 0 0 0 0 0 0 0 0 0 0 0 0 0 0 0 0 0 0 0 0 0 0 0 0 0 0 0 0 0 0 0 0 0 0 0 0 0 0 0 0.147662433602063 0 0 0 0 0 0 0 0 0 0 0 0 0 0 0 0 0 0 0 0 0 0 0 0 0 0 0 0 0 0 0 0 0 0 0 0 0.0354084901361564 0 0 0 0 0 0 0 0 0.0341388108829782 0.010081485372879 0 0 0 0 0 0 0 0 0 0 0 0 0 0 0 0 0 0 0 0 0 0 0 0 0 0 0 0 0 0 0 0 0 0 0 0 0 0 0 0 0 0 0 0 0 0.014989024471916 0 0 0 0.0311148912541163 0.0192845954259627 0.0690702096200712 0 0 0 0 0 0 0 0 0 0.0245507127066369 0 0.0140973768422943 0 0 0 0 0 0 0 0 0 0 0 0 0 0 0 0 0 0 0 0 0 0 0 0 0 0 0 0 0 0 0 0 0 0 0
0 0 0 0 0 0 0.0179998484840462 0 0 0 0 0 0 0 0 0 0 0 0 0 0 0 0 0 0 0 0 0 0.0279678019592568 0.185824531123421 0.0993030913472483 0 0 0 0 0 0 0 0 0 0 0 0 0 0 0.0227279445732136 0 0 0 0 0 0 0 0 0 0 0 0 0 0 0 0 0 0 0 0 0 0.282135067449879 0.0816864724143519 0 0 0 0 0 0 0 0 0 0 0 0 0 0 0 0 0 0 0 0 0 0 0 0 0 0 0 0 0 0 0 0 0 0 0 0 0 0 0 0.0737022273593204 0 0.11529482629582 0.0933581889934433 0 0 0 0 0 0 0 0 0 0 0 0 0 0 0 0 0 0 0 0 0 0 0 0 0 0 0 0 0 0 0 0 0 0 0 0 0 0 0 0 0 0 0 0 0 0 0 0 0 0 0 0 0 0 0 0 0 0 0 0 0 0 0 0 0 0 0 0 0 0 0 0 0 0 0 0 0 0 0 0 0 0 0 0 0 0 0 0 0 0 0 0 0 0 0 0 0 0 0 0 0 0 0 0 0 0 0 0 0 0 0 0 0 0 0 0 0 0 0 0 0 0 0 0 0 0 0 0 0 0 0 0 0 0 0 0 0 0 0 0 0 0 0 0 0 0 0 0 0 0 0 0 0 0 0 0 0 0 0 0 0 0 0 0 0 0 0 0 0 0 0 0 0 0 0 0 0 0 0 0 0 0 0 0 0 0 0 0 0 0 0 0 0 0 0 0 0 0 0 0 0 0 0 0 0 0 0
0 0 0 0 0 0 0 0 0 0 0 0.0130366993553969 0 0.0178519650484268 0 0 0 0 0 0 0.0278705169158505 0 0 0 0 0 0 0 0.0284437719168142 0 0 0 0 0 0 0 0 0 0 0 0 0 0 0 0 0 0.0500915866517731 0 0 0 0.0252723302294667 0 0 0.0911546156920224 0 0 0.0191190414747469 0 0 0 0 0 0 0 0 0 0.117564129902495 0 0.17107898551256 0 0 0 0 0 0 0.147719266813062 0 0 0 0 0 0 0 0 0 0 0 0 0 0 0 0 0 0 0 0 0 0 0 0 0 0 0 0 0 0 0 0 0 0 0.223253039088732 0 0 0 0 0 0 0 0 0 0 0 0 0.0235534220474109 0 0 0 0 0 0 0 0 0 0.0359543667914939 0 0 0 0 0 0 0 0 0 0 0 0 0 0 0 0 0 0 0 0 0 0 0 0 0 0 0 0 0 0 0 0 0 0 0 0 0 0 0 0 0 0 0 0 0 0 0 0 0 0 0 0 0 0 0 0 0 0 0 0 0 0 0 0 0 0 0 0 0 0 0 0 0 0.00803626255974931 0 0 0 0 0 0 0 0 0 0 0 0 0 0 0 0 0 0 0 0 0 0 0 0 0 0 0 0 0 0 0 0 0 0 0 0 0 0 0 0 0 0 0 0 0 0 0 0 0 0 0 0 0 0 0 0 0 0 0 0 0 0 0 0 0 0 0 0 0 0 0 0 0 0 0 0 0 0 0 0 0 0 0 0 0 0 0 0 0 0 0 0 0 0 0 0 0 0 0 0 0 0 0 0 0 0 0 0 0 0 0
0 0.0458218057825872 0.022775335418564 0 0 0 0 0 0 0 0 0 0 0 0 0 0 0 0.244516799312995 0 0 0 0 0 0 0 0 0 0.0535292385786657 0 0 0 0 0 0 0 0 0 0 0 0 0 0 0 0 0 0 0 0 0 0 0 0 0 0 0 0 0.0225854998108034 0 0 0 0 0 0 0 0 0.0414174913649537 0.208167319647308 0 0 0 0 0 0 0 0.0238990951571833 0 0 0 0 0 0 0 0 0 0 0 0 0 0 0 0 0 0 0 0 0 0 0 0 0 0 0 0 0 0 0 0 0 0.0275482491363613 0.234328202491806 0 0 0 0 0 0 0 0 0 0 0 0 0.0354710008060067 0 0 0 0 0 0 0 0 0 0 0 0 0 0 0 0 0 0 0 0 0 0 0 0 0 0 0 0 0 0 0 0 0 0 0 0 0 0 0 0 0 0 0 0 0 0 0 0 0 0 0 0.0178530944817624 0 0 0 0 0 0 0 0 0 0 0 0 0 0 0 0 0 0 0 0 0 0 0 0 0 0 0 0 0 0 0 0 0 0 0 0 0 0 0 0 0 0 0 0 0 0 0 0 0 0 0 0 0 0 0 0 0 0 0 0 0 0 0 0 0 0 0 0 0 0 0 0 0 0 0 0 0 0 0 0 0 0 0 0 0 0 0 0 0 0 0 0 0 0 0 0 0 0 0.0119696575027369 0 0 0 0.0101172105082657 0 0 0 0 0 0 0 0 0 0 0 0 0 0 0 0 0 0 0 0 0 0 0 0 0 0 0 0 0 0 0 0 0 0 0 0 0 0 0 0
0 0 0 0 0 0 0 0 0 0 0 0 0 0 0 0.058936226921048 0 0 0 0 0 0 0 0 0 0 0 0 0 0 0 0 0 0 0 0 0 0 0.0370444173527479 0 0 0 0.0179836091296808 0 0.0328650059130195 0 0.00732056125027572 0 0 0.0524155789391932 0 0 0 0 0 0 0 0 0 0 0.0628187370879302 0.0354235595394725 0 0 0 0 0 0 0 0 0 0.0143813378775908 0.00649540391074115 0 0.0585575505294113 0 0 0.1183200652795 0 0 0 0 0 0 0 0 0 0 0 0 0 0 0 0 0 0 0 0 0 0 0 0 0 0 0 0 0 0 0 0 0 0 0 0 0 0 0 0 0 0 0 0 0 0 0 0 0 0 0 0 0 0 0 0.328158134131919 0 0 0 0.0849526502263853 0 0 0 0 0 0 0 0 0 0 0 0 0 0 0 0 0 0 0 0 0 0 0 0 0 0 0 0 0 0 0 0 0 0 0 0 0 0 0 0 0 0 0 0 0 0 0 0 0 0 0 0 0 0 0 0 0 0 0 0 0 0 0 0 0 0 0 0 0 0 0 0 0 0 0 0 0 0 0 0 0 0 0 0.0614705643394109 0 0.0142492426802592 0 0 0 0 0.00860735489141523 0 0 0 0 0 0 0 0 0 0 0 0 0 0 0 0 0 0 0 0 0 0 0 0 0 0 0 0 0 0 0 0 0 0 0 0 0 0 0 0 0 0 0 0 0 0 0 0 0 0 0 0 0 0 0 0 0 0 0 0 0 0 0 0 0 0 0 0 0 0 0 0 0 0 0 0 0 0 0 0 0 0 0 0 0 0 0 0 0 0
0 0 0 0 0 0 0.0134110617266946 0 0 0 0 0 0 0 0 0.00560618824843989 0 0 0 0 0 0 0 0 0 0 0 0 0 0.0343912793019944 0.0273832844769127 0 0 0.17893828586793 0 0 0 0 0 0 0 0 0 0 0 0 0 0 0 0 0 0 0 0.293595721637131 0.0288647041993221 0.0278918717975426 0 0 0 0 0 0 0 0 0 0 0 0 0 0 0 0 0 0 0 0.00945766526967715 0 0 0 0 0 0 0 0 0 0 0 0 0 0 0 0.00566603452801507 0 0 0.00818679888580134 0 0 0 0 0.0100566689556693 0 0 0 0.0381413767518406 0 0 0 0 0.0362805372940096 0 0 0 0 0 0 0 0 0 0 0 0 0 0 0 0 0 0.00703013901025376 0 0 0 0 0 0 0 0 0 0.00343965681014204 0 0 0 0 0 0 0 0 0 0 0 0 0 0 0 0 0.0280504671274089 0 0 0 0 0 0 0 0 0 0 0 0 0 0 0 0 0 0 0 0 0 0 0 0 0 0 0 0 0 0 0 0 0 0.0112186751666964 0.00615285372373952 0 0 0 0 0 0.0100325111114846 0 0 0 0 0 0 0 0 0 0 0 0 0.0236888218679095 0 0 0 0 0 0 0.0130224628187456 0 0 0 0 0 0 0 0 0 0 0 0 0 0 0 0 0 0 0 0 0 0 0 0 0 0 0 0 0 0 0 0 0 0 0 0 0 0 0 0 0 0 0 0.035880433755889 0 0 0 0 0 0 0 0 0 0 0 0 0 0 0 0 0 0 0 0 0 0 0 0 0 0 0 0 0 0 0 0 0 0 0 0 0 0 0 0 0 0.0181190320247231 0 0 0 0.00935642700489552 0.0219028427239349 0 0 0 0.0550499580785874 0 0 0 0 0.0280958711883868 0 0 0 0.0110883686462231
0 0 0 0 0 0 0 0 0 0 0 0 0 0 0 0.00867535797886185 0 0 0 0 0 0 0 0 0 0 0 0 0 0 0 0 0 0 0 0 0 0 0 0 0 0 0 0 0 0 0 0 0 0 0 0 0 0 0 0 0 0 0 0 0.168288535687806 0 0.0305806985778919 0 0 0 0 0 0 0.0165849420252713 0 0 0 0 0 0 0 0 0.0667982533330485 0 0 0 0 0 0 0 0 0 0 0 0 0 0 0 0 0 0 0 0 0 0 0 0 0 0 0 0 0 0 0 0 0 0 0 0 0 0 0 0 0 0 0 0 0 0 0 0 0 0 0 0 0 0 0 0 0 0 0 0 0 0 0 0 0 0 0 0 0 0 0 0 0 0 0 0 0 0 0 0 0 0 0 0 0 0 0 0 0 0 0 0 0 0 0 0 0 0 0 0 0 0 0 0 0 0.055812715356439 0.0101976278367192 0 0 0 0 0.0383916571513357 0 0 0 0 0 0 0 0 0 0 0.0505861324537905 0.0171883700774175 0 0 0 0 0 0 0 0 0 0.0122329754752805 0 0 0 0 0 0 0 0 0.442030637905646 0 0 0 0 0 0 0 0 0 0 0.0826320961404917 0 0 0 0 0 0 0 0 0 0 0 0 0 0 0 0 0 0 0 0 0 0 0 0 0 0 0 0 0 0 0 0 0 0 0 0 0 0 0 0 0 0 0 0 0 0 0 0 0 0 0 0 0 0 0 0 0 0 0 0 0 0 0 0 0 0 0 0 0 0 0 0 0 0 0 0 0 0 0 0 0 0 0 0 0 0
0 0 0 0 0.0269256123746776 0 0 0.0152616486005104 0 0 0 0 0 0.0139144328264812 0.0173888022982617 0.0102609733322363 0 0 0 0 0 0 0 0 0 0 0 0 0.0220625198087453 0 0 0 0 0 0 0 0.0634345878276957 0.0122362839966603 0 0 0 0 0 0 0 0.00388266217629633 0.0488441890702773 0 0 0 0 0 0 0 0 0 0 0.104880366240132 0 0 0.0158581150351309 0 0 0 0 0 0 0 0 0.00336793210492448 0 0 0 0 0 0 0 0.0169614561650135 0 0 0 0 0 0 0.114926623857135 0.00540874329423829 0.280831234055156 0.0054527657350786 0.00614092224782532 0 0 0 0 0 0 0 0 0.00448619936003585 0 0 0 0 0 0 0 0 0 0 0 0 0 0 0 0 0 0 0 0 0 0 0 0 0 0 0 0 0 0 0 0.010999250260739 0.0554216371432504 0.0894446555299671 0.0315729602908787 0 0 0.0111884188806738 0.00884700748797932 0 0 0 0 0 0 0 0 0 0 0 0 0 0 0 0 0 0 0 0 0 0 0 0 0 0 0 0 0 0 0 0 0 0 0 0 0 0 0 0 0 0 0 0 0 0 0 0 0 0 0 0 0 0 0 0 0 0 0 0 0 0 0 0 0 0 0 0 0 0 0 0 0 0 0 0 0 0 0 0 0 0 0 0 0 0 0 0 0 0 0 0 0 0 0 0 0 0 0 0 0 0 0 0 0 0 0 0 0 0 0 0 0 0 0 0 0 0 0 0 0 0 0 0 0 0 0 0 0 0 0 0 0 0 0 0 0 0 0 0 0 0 0 0 0 0 0 0 0 0 0 0 0 0 0 0 0 0 0 0 0 0 0 0 0 0 0 0 0 0 0 0 0 0 0 0 0 0 0 0 0 0
0 0 0 0 0 0 0 0 0 0 0 0 0 0 0 0 0 0 0 0 0 0 0 0 0 0 0 0 0 0 0 0 0 0 0 0 0 0 0 0 0 0 0 0 0.0352031571774488 0 0 0.0724847750259961 0 0 0 0 0 0 0 0 0 0 0 0 0 0 0 0 0 0 0 0 0 0 0 0 0 0 0 0 0 0 0 0 0 0 0 0 0 0 0 0 0 0 0 0 0 0 0 0 0 0 0 0 0 0 0 0 0 0 0 0 0 0 0 0 0 0 0 0 0 0 0 0 0 0 0 0 0 0 0 0 0 0 0 0 0 0 0 0 0 0 0 0 0 0 0 0 0 0 0 0 0 0 0 0 0 0 0 0 0 0 0 0 0 0 0 0 0 0 0 0.0446596866782258 0.0299494461766637 0.18432875895956 0.218141762556621 0.0119851402027376 0 0 0 0 0 0 0.00954531458731612 0 0 0 0 0 0 0 0 0 0 0.131992641486668 0 0 0 0 0 0 0 0 0 0 0 0 0 0 0 0 0 0 0 0 0 0 0 0 0 0 0 0 0 0 0 0 0 0.250286696522343 0 0 0 0.01142262062642 0 0 0 0 0 0 0 0 0 0 0 0 0 0 0 0 0 0 0 0 0 0 0 0 0 0 0 0 0 0 0 0 0 0 0 0 0 0 0 0 0 0 0 0 0 0 0 0 0 0 0 0 0 0 0 0 0 0 0 0 0 0 0 0 0 0 0 0 0 0 0 0 0 0 0 0 0 0 0 0 0 0 0 0 0 0 0 0 0 0 0
0 0 0 0 0 0 0 0 0 0 0 0 0 0 0 0 0 0 0 0 0 0 0 0 0 0 0 0 0 0 0 0 0 0 0 0 0 0 0 0 0 0 0 0 0 0 0 0 0 0 0 0 0 0 0 0 0 0 0 0 0 0 0 0 0 0 0 0 0 0.186128094206169 0 0 0 0 0 0 0 0 0.0532316465403957 0 0 0 0 0 0 0 0 0 0 0 0 0 0 0 0 0 0.12426990615752 0 0 0 0 0 0 0 0 0 0 0 0 0 0 0 0 0 0 0 0 0 0 0 0 0 0 0 0 0 0.0320519165017872 0 0 0 0 0 0 0.155472133197552 0.121699398605149 0 0 0.175982753501368 0 0 0 0 0 0 0 0 0 0 0 0 0 0 0 0 0 0 0 0 0 0 0 0 0 0 0 0 0 0 0 0 0 0 0 0 0 0 0 0 0 0 0 0 0 0 0 0 0 0 0 0 0.0865020732150839 0 0 0 0 0 0 0 0 0 0 0.0281402541679643 0 0 0 0 0 0 0 0 0 0 0 0 0 0 0 0 0 0 0 0 0 0 0 0 0 0 0 0 0 0 0 0 0 0 0 0 0 0 0 0 0 0 0 0 0 0 0 0 0 0 0 0 0 0 0 0 0 0 0 0 0 0 0 0 0 0 0 0 0 0 0 0 0 0 0 0 0 0 0 0 0 0 0 0 0 0 0 0 0 0 0 0.0365218239070111 0 0 0 0 0 0 0 0 0 0 0 0 0 0 0 0 0 0 0 0 0 0 0 0 0
0 0 0 0 0 0 0 0 0 0 0 0 0 0 0 0 0 0 0 0 0 0 0 0 0 0 0 0 0 0.0321860208684552 0.0265044172997711 0 0 0 0 0 0 0 0 0 0 0 0 0 0 0.0214860149233708 0.0174204333378998 0 0 0 0.084751943028824 0 0 0.413336606618282 0 0 0.132781119888652 0 0 0 0 0 0 0 0 0 0 0.223054793389194 0.0296578723461498 0 0.0188207782994018 0 0 0 0 0 0 0 0 0 0 0 0 0 0 0 0 0 0 0 0 0 0 0 0 0 0 0 0 0 0 0 0 0 0 0 0 0 0 0 0 0 0 0 0 0 0 0 0 0 0 0 0 0 0 0 0 0 0 0 0 0 0 0 0 0 0 0 0 0 0 0 0 0 0 0 0 0 0 0 0 0 0 0 0 0 0 0 0 0 0 0 0 0 0 0 0 0 0 0 0 0 0 0 0 0 0 0 0 0 0 0 0 0 0 0 0 0 0 0 0 0 0 0 0 0 0 0 0 0 0 0 0 0 0 0 0 0 0 0 0 0 0 0 0 0 0 0 0 0 0 0 0 0 0 0 0 0 0 0 0 0 0 0 0 0 0 0 0 0 0 0 0 0 0 0 0 0 0 0 0 0 0 0 0 0 0 0 0 0 0 0 0 0 0 0 0 0 0 0 0 0 0 0 0 0 0 0 0 0 0 0 0 0 0 0 0 0 0 0 0 0 0 0 0 0 0 0 0 0 0 0 0 0 0 0 0 0 0 0 0 0 0 0 0 0 0 0 0
0 0 0 0 0 0 0 0 0 0 0 0 0 0 0 0 0 0 0 0 0.0158757907624593 0 0 0 0 0 0 0 0 0 0 0 0 0 0 0 0 0 0 0 0 0 0 0 0 0.32278072884578 0 0 0 0 0 0 0 0 0 0 0 0 0.0475542432152405 0.0474011555845914 0.0555712072888178 0 0.134957392706141 0 0 0 0 0 0 0 0 0 0 0 0 0 0 0.144517428490892 0 0 0 0 0 0 0 0 0 0 0 0 0 0 0 0 0 0 0 0 0 0 0 0 0 0 0 0 0 0 0 0 0 0 0 0 0 0 0 0 0 0 0 0 0 0 0 0 0 0 0 0 0 0 0 0.191314850053782 0 0 0 0 0 0 0 0 0 0 0 0 0 0 0 0 0 0 0 0 0 0 0 0 0 0 0 0 0 0 0 0 0 0 0 0 0 0 0 0 0 0 0 0 0 0 0 0 0 0 0 0 0 0 0 0.0149607089382624 0 0 0 0 0 0 0 0 0 0 0 0 0 0 0 0.0118197414847711 0 0 0 0 0 0 0 0 0 0 0 0 0 0 0 0 0 0.013246752629263 0 0 0 0 0 0 0 0 0 0 0 0 0 0 0 0 0 0 0 0 0 0 0 0 0 0 0 0 0 0 0 0 0 0 0 0 0 0 0 0 0 0 0 0 0 0 0 0 0 0 0 0 0 0 0 0 0 0 0 0 0 0 0 0 0 0 0 0 0 0 0 0 0 0 0 0 0 0 0 0 0 0 0 0 0 0 0 0 0 0 0 0 0 0 0
0 0 0 0 0 0 0 0 0 0 0 0 0 0 0 0 0 0 0 0 0 0 0 0 0 0 0 0 0 0 0 0 0 0 0 0 0 0 0 0 0 0 0 0 0 0.0906295098804278 0 0 0 0 0 0 0 0 0 0 0 0.0108876998875529 0.020530456520294 0.0279457047848221 0.0621022180143093 0.0682757503361438 0.0967627805515034 0 0 0 0 0 0 0.151150022861607 0 0 0.041788404078403 0 0 0 0.16936662949985 0 0 0 0 0 0 0 0.00963613161906575 0 0.00750766174045239 0 0 0 0 0 0 0 0 0 0 0 0 0 0 0 0 0 0 0 0 0 0 0 0 0 0 0 0 0 0 0 0 0 0 0 0 0 0 0 0 0 0 0 0.00595420839482069 0 0 0.19427213624291 0 0 0 0 0 0 0 0 0 0 0 0 0 0 0 0 0 0 0 0 0 0 0 0 0 0 0 0 0 0 0 0 0 0 0 0 0 0 0 0 0 0 0 0 0 0 0 0 0 0 0 0 0 0 0 0.0197432053490796 0 0 0 0 0 0 0 0 0 0 0 0 0 0 0 0 0 0 0 0 0 0 0 0 0 0 0 0 0 0 0 0 0 0.0234474802387575 0 0 0 0 0 0 0 0 0 0 0 0 0 0 0 0 0 0 0 0 0 0 0 0 0 0 0 0 0 0 0 0 0 0 0 0 0 0 0 0 0 0 0 0 0 0 0 0 0 0 0 0 0 0 0 0 0 0 0 0 0 0 0 0 0 0 0 0 0 0 0 0 0 0 0 0 0 0 0 0 0 0 0 0 0 0 0 0 0 0 0 0 0 0 0
0 0 0 0 0 0 0 0 0 0 0 0 0 0 0 0 0 0 0 0 0 0 0 0 0 0 0 0 0 0 0 0 0 0 0 0 0 0 0 0 0 0 0 0 0 0 0 0 0 0 0 0 0 0 0 0 0 0 0 0 0.0601983567559031 0 0.078735628518832 0 0 0 0 0 0 0 0 0.228105597663502 0 0 0.065951757828615 0 0 0 0 0 0 0 0 0 0 0 0 0 0 0 0 0 0 0 0 0 0 0 0 0 0 0 0 0 0 0 0 0 0 0 0 0 0 0 0 0 0 0 0 0 0 0 0 0 0 0 0 0 0 0 0 0 0 0 0 0 0 0 0 0 0 0 0 0 0 0 0 0 0 0 0 0 0 0 0 0 0 0 0 0 0 0 0 0 0 0 0 0 0 0 0 0 0 0 0 0 0 0 0 0 0 0 0 0 0.0888776961463034 0 0 0 0 0 0 0 0 0 0 0 0 0 0 0 0 0.0536515555213396 0.0635679483594249 0 0.026372016176366 0 0 0 0 0 0 0 0.0256167421356709 0 0 0 0 0 0 0 0 0.182701079538249 0 0 0 0 0 0 0 0 0 0 0.0478132828983905 0 0 0 0 0 0 0 0 0 0 0 0 0 0 0 0 0 0 0 0 0 0 0 0 0 0 0 0 0 0 0 0 0 0 0 0 0 0 0 0 0 0 0 0 0 0 0 0 0 0 0 0.0784083384574032 0 0 0 0 0 0 0 0 0 0 0 0 0 0 0 0 0 0 0 0 0 0 0 0 0 0 0 0 0 0 0 0 0 0
0 0 0 0 0 0 0 0 0 0 0 0 0 0 0 0 0 0 0 0 0 0 0 0 0 0 0 0 0 0 0 0 0 0 0 0 0 0 0 0 0 0 0 0 0 0 0 0 0 0 0 0 0 0 0 0 0 0 0 0 0 0 0 0 0 0 0 0 0 0 0 0 0 0 0 0 0 0 0 0 0 0.0107074261286963 0 0 0 0 0 0.389160574387406 0.0766263372065274 0.296699237911808 0 0.0422910147911618 0 0 0.0335351087550753 0 0 0 0 0 0.00784201981576322 0.0687953685276061 0.0348903921886542 0 0 0 0 0 0 0 0 0 0 0 0 0 0 0 0 0 0 0 0 0 0 0 0 0 0 0 0 0 0 0 0 0 0 0 0 0 0 0 0 0 0 0 0.0205677315778569 0 0 0 0 0.00557573996066226 0 0.0133090487487832 0 0 0 0 0 0 0 0 0 0 0 0 0 0 0 0 0 0 0 0 0 0 0 0 0 0 0 0 0 0 0 0 0 0 0 0 0 0 0 0 0 0 0 0 0 0 0 0 0 0 0 0 0 0 0 0 0 0 0 0 0 0 0 0 0 0 0 0 0 0 0 0 0 0 0 0 0 0 0 0 0 0 0 0 0 0 0 0 0 0 0 0 0 0 0 0 0 0 0 0 0 0 0 0 0 0 0 0 0 0 0 0 0 0 0 0 0 0 0 0 0 0 0 0 0 0 0 0 0 0 0 0 0 0 0 0 0 0 0 0 0 0 0 0 0 0 0 0 0 0 0 0 0 0 0 0 0 0 0 0 0 0 0 0 0
0 0 0 0 0 0 0 0 0 0 0 0 0 0 0 0 0 0 0 0 0 0 0 0 0 0 0 0 0 0 0 0 0 0 0 0.0171633784652198 0 0 0 0 0 0 0 0 0 0 0 0 0 0 0 0 0 0 0 0 0 0 0 0 0 0 0 0 0 0 0 0 0 0 0 0 0 0 0 0 0 0 0 0 0 0.133741185149685 0.377390267234273 0.0249094129166781 0 0.00667590098897384 0 0.0129797649348259 0.00774143997272837 0 0.00531260024479845 0 0 0 0.00756301312866727 0 0.0413221008395932 0.231883589652012 0.0510532653789763 0 0 0 0 0 0 0 0 0 0 0 0 0 0 0 0 0 0 0 0 0 0 0 0 0 0 0 0 0 0 0 0 0 0 0 0 0.0545205297320012 0 0 0 0 0 0 0 0 0 0 0 0 0 0 0 0 0 0 0 0 0 0 0 0 0 0 0 0 0 0 0 0 0 0 0 0 0 0 0 0 0 0 0 0 0 0 0 0 0 0 0 0 0 0 0 0 0 0 0 0 0 0.0170417545245805 0 0 0 0 0 0 0 0 0 0 0 0 0 0 0 0 0 0 0 0 0 0 0 0 0 0 0 0 0 0 0 0 0 0 0 0 0 0 0 0 0 0 0 0 0 0.0107017968369865 0 0 0 0 0 0 0 0 0 0 0 0 0 0 0 0 0 0 0 0 0 0 0 0 0 0 0 0 0 0 0 0 0 0 0 0 0 0 0 0 0 0 0 0 0 0 0 0 0 0 0 0 0 0 0 0 0 0 0 0 0 0 0 0 0 0 0 0 0 0 0 0 0 0 0
0 0.00247624242997291 0 0 0 0 0 0 0 0 0 0.00304478678025459 0 0 0 0 0.00255797698747033 0 0 0 0 0 0 0 0 0 0 0 0 0 0 0 0 0 0 0.019584941040228 0 0 0 0 0 0 0 0 0 0 0 0 0 0 0 0.00893692611892089 0 0 0 0 0 0.00235563590300679 0 0 0 0 0 0 0 0 0 0 0 0 0 0 0 0 0 0 0 0 0 0.00559921438234343 0.0627587743030767 0 0.0929817401573817 0.347150575674091 0.00242023655180365 0.0154995631990244 0 0.0145335392959076 0.00709450390547952 0 0.00241370917836422 0 0 0 0.0169365791051841 0.0194802320565521 0.0130503853932656 0.107263885032633 0.00986283976172903 0 0 0 0 0 0 0 0 0 0 0 0 0 0 0 0 0 0 0 0 0 0 0 0 0 0 0 0 0 0 0 0 0 0 0 0 0.0230694888342135 0 0 0 0 0 0 0 0 0 0 0 0 0 0 0 0 0 0 0 0 0 0 0 0 0 0 0 0 0 0 0 0 0 0 0 0 0 0 0 0 0 0 0 0 0 0 0 0 0 0 0 0 0 0 0 0 0 0 0 0 0 0.0212458215837329 0 0 0 0 0 0 0 0 0 0 0 0 0 0 0 0 0 0 0 0 0 0 0 0 0 0 0 0 0 0 0 0 0 0 0 0 0 0 0 0 0.0970146522758805 0 0 0 0.0668901309560404 0.0357776190934435 0 0 0 0 0 0 0 0 0 0 0 0 0 0 0 0 0 0 0 0 0 0 0 0 0 0 0 0 0 0 0 0 0 0 0 0 0 0 0 0 0 0 0 0 0 0 0 0 0 0 0 0 0 0 0 0 0 0 0 0 0 0 0 0 0 0 0 0 0 0 0 0 0 0 0
0 0 0 0 0 0 0 0 0 0 0 0.0053106011894187 0 0 0 0 0.00407521745091793 0 0 0 0 0 0 0 0 0 0 0 0 0 0 0 0 0 0 0.029586309386135 0 0 0 0 0 0 0 0 0 0 0 0 0 0 0 0.0311794279959165 0 0 0 0 0 0 0 0 0 0 0 0 0 0 0 0 0 0 0 0 0 0 0 0 0 0 0 0 0.296769964332041 0.155818002589461 0 0.289770723759655 0 0 0 0 0 0 0 0 0 0 0 0 0.0144969732850145 0.0386209392642918 0.0307316223191172 0 0 0 0 0 0 0 0 0 0 0 0 0 0 0 0 0 0 0 0 0 0 0 0 0 0 0 0 0 0 0 0 0 0 0 0 0.0227378286099797 0 0 0 0 0 0 0 0 0 0 0 0 0 0 0 0 0 0 0 0 0 0 0 0 0 0 0 0 0 0 0 0 0 0 0 0 0 0 0 0 0 0 0 0 0 0 0 0 0 0 0 0 0 0 0 0 0 0 0 0 0 0.0217505789152636 0 0 0 0 0 0 0 0 0 0 0 0 0 0 0 0 0 0 0 0 0 0 0 0 0 0 0 0 0 0 0 0 0 0 0 0 0 0 0 0 0.0124313374487111 0 0 0 0.0179860519026491 0.0287344215514284 0 0 0 0 0 0 0 0 0 0 0 0 0 0 0 0 0 0 0 0 0 0 0 0 0 0 0 0 0 0 0 0 0 0 0 0 0 0 0 0 0 0 0 0 0 0 0 0 0 0 0 0 0 0 0 0 0 0 0 0 0 0 0 0 0 0 0 0 0 0 0 0 0 0 0
0 0 0 0 0 0 0 0 0 0 0 0 0 0 0 0 0 0 0 0 0 0 0 0 0 0 0 0 0 0 0 0 0 0 0 0.0483992403754833 0 0 0 0 0 0 0 0 0 0 0 0 0 0 0 0.0139562219658813 0 0 0 0 0 0 0 0 0 0 0 0 0 0 0 0 0 0 0 0 0 0 0 0 0 0 0 0 0.0111190115946232 0.330226023786965 0.164485624448791 0 0 0 0 0 0 0 0 0 0 0 0 0 0.00975432065166272 0.0407080653183606 0.0134805107482956 0 0 0 0 0 0 0 0 0 0 0 0 0 0 0 0 0 0 0 0 0 0 0 0 0 0 0 0 0 0 0 0 0 0 0 0 0 0 0 0 0 0 0 0 0 0 0 0 0 0 0 0 0 0 0 0 0 0 0 0 0 0 0 0 0 0 0 0 0 0 0 0 0 0 0 0 0 0 0 0 0 0 0 0 0 0 0 0 0 0 0 0 0 0 0 0 0 0 0.0249763760770622 0 0 0 0 0 0 0 0 0 0 0 0 0 0 0 0 0 0 0 0 0 0 0 0 0 0 0 0 0 0 0 0 0 0 0 0 0 0 0 0 0.198459492915934 0 0 0 0.0982373913488036 0.046197720768137 0 0 0 0 0 0 0 0 0 0 0 0 0 0 0 0 0 0 0 0 0 0 0 0 0 0 0 0 0 0 0 0 0 0 0 0 0 0 0 0 0 0 0 0 0 0 0 0 0 0 0 0 0 0 0 0 0 0 0 0 0 0 0 0 0 0 0 0 0 0 0 0 0 0 0
0 0 0 0.00431789675769869 0 0 0 0 0 0 0 0 0 0 0.000931202381634633 0.00351215684146747 0 0 0 0 0 0 0 0 0 0 0 0 0 0 0 0.00187087827766608 0 0 0 0 0.0571843995444842 0.06231106349227 0 0 0 0 0 0 0 0.00276850215370641 0 0 0 0 0 0 0 0 0 0 0 0.0472881655452685 0 0 0 0 0 0 0 0 0 0 0 0 0 0 0.0386398092651848 0 0 0 0 0.00131499589558404 0 0 0 0.000955268023431611 0 0 0 0.121490008121549 0.179091305355591 0.0887500401128264 0.134258585578413 0.00747980314098512 0.00741572420869426 0.00767466683779432 0.0151131549997155 0.0181916543566761 0.0121329010637006 0.0145793042657447 0.00310117845585227 0.00764217216999502 0 0.00194954217183767 0.00409976079692913 0.0135856347684416 0.0122265681554339 0 0 0 0 0 0 0 0 0 0 0 0 0 0 0 0 0 0 0 0 0 0 0 0.0104618862825566 0 0 0.0103978755257782 0 0 0.00555342830338477 0 0 0.0180915681196544 0.00683924600014165 0 0.00151028060958934 0 0.00215414003056683 0.00623696351793179 0.0390195140209806 0 0 0.00783770115447117 0.006135798363531 0.00253041049279489 0 0 0.00138833809625527 0.00407245841568213 0 0.00789404832810518 0 0 0 0 0 0 0 0 0 0 0 0 0 0 0 0 0 0 0 0 0 0 0 0 0 0 0 0 0 0 0 0 0 0 0 0 0 0 0 0 0 0 0 0 0 0 0 0 0 0 0 0 0 0 0 0 0 0 0 0 0 0 0 0 0 0 0 0 0 0 0 0 0 0 0 0 0 0 0 0 0 0 0 0 0 0 0 0 0 0 0 0 0 0 0 0 0 0 0 0 0 0 0 0 0 0 0 0 0 0 0 0 0 0 0 0 0 0 0 0 0 0 0 0 0 0 0 0 0 0 0 0 0 0 0 0 0 0 0 0 0 0 0 0 0 0 0 0 0 0 0 0 0 0 0 0 0 0 0 0 0 0 0 0 0
0 0 0 0.00537012303287092 0.00279538217744151 0 0 0 0 0 0 0 0 0 0 0.00151214684203473 0 0 0 0 0 0 0 0 0 0 0 0 0.00107487180642936 0.00238009556749571 0 0 0 0.00105147304241112 0 0 0.0426435225448086 0.104863377004353 0 0 0 0 0 0 0 0 0 0 0 0 0 0 0 0.00119608233311712 0 0 0 0.00885603666683409 0 0 0 0 0 0 0 0 0 0 0 0 0 0 0.00248267900495661 0 0 0 0 0 0 0 0.00168809340900158 0.00835212067911488 0 0 0.165863351927885 0 0.044042796786926 0.129239665038574 0.104740224397342 0.0064235928420882 0.0230374372297387 0.0132394423399069 0.0467568946750996 0.0391277896130476 0.0875800790851939 0.00815708102496338 0 0.00434954591549279 0 0 0.00479101106805624 0.0159133021150554 0.0186063212243217 0 0 0 0 0 0 0 0 0 0 0 0 0 0 0 0 0 0 0 0 0 0 0 0.00332306751936614 0 0 0.0332945469194567 0 0 0.00683324562997237 0 0 0.00735343944429179 0.00262331687407232 0 0.00239582767438442 0 0.00332812923799654 0.00245641990009649 0.0182834985566949 0 0 0.00214093608128788 0.00369761897764348 0.00112168551559914 0.00264236534438565 0 0.00378988717491454 0.00859335868991242 0 0.00198811706536498 0 0 0 0 0 0 0 0 0 0 0 0 0 0 0 0 0 0 0 0 0 0 0 0 0 0 0 0 0 0 0 0 0 0 0 0 0 0 0 0 0 0 0 0 0 0 0 0 0 0 0 0 0 0 0 0 0 0 0 0 0 0 0 0 0 0 0 0 0 0 0 0 0 0 0 0 0 0 0 0 0 0 0 0 0 0 0 0 0 0 0 0 0 0 0 0 0 0 0 0 0 0 0 0 0 0 0 0 0 0 0 0 0 0 0 0 0 0 0 0 0 0 0 0 0 0 0 0 0 0 0 0 0 0 0 0 0 0 0 0 0 0 0 0 0 0 0 0 0 0 0 0 0 0 0 0 0 0 0 0 0 0 0 0 0
0.00135096498624626 0 0 0 0.00291128878903371 0 0 0 0 0 0 0 0 0.00149963577420638 0.00236289493997291 0.0172519788635941 0 0 0 0 0 0 0 0 0 0 0 0 0.00194245641947717 0 0.00634293016374572 0 0 0 0 0 0.228428987744434 0.0434004338698952 0 0 0 0 0 0 0 0.0107380670869379 0.0179987207159461 0 0 0 0.00606968246601374 0 0 0 0 0 0 0.0757904977472473 0 0 0.00123825227881561 0 0 0 0 0 0 0 0 0 0 0 0.133176665497366 0 0 0 0 0.00144508959594375 0 0 0 0 0 0 0.252605559858874 0.045502306982566 0 0.0349746785609382 0.0171767585246048 0 0 0 0 0 0.00287698244077989 0.00259291739755551 0 0 0 0 0 0 0 0 0 0 0 0 0 0 0 0 0 0 0 0 0 0 0 0 0 0 0 0 0 0 0.0162914103384108 0 0 0 0 0 0.0142872442545462 0 0 0.0105682105569877 0.0102714164088735 0 0.00504833033247556 0 0 0.00572020765551387 0.0187642901649271 0 0 0 0.00274672377808863 0 0 0 0 0 0 0.0086244158059818 0 0 0 0 0 0 0 0 0 0 0 0 0 0 0 0 0 0 0 0 0 0 0 0 0 0 0 0 0 0 0 0 0 0 0 0 0 0 0 0 0 0 0 0 0 0 0 0 0 0 0 0 0 0 0 0 0 0 0 0 0 0 0 0 0 0 0 0 0 0 0 0 0 0 0 0 0 0 0 0 0 0 0 0 0 0 0 0 0 0 0 0 0 0 0 0 0 0 0 0 0 0 0 0 0 0 0 0 0 0 0 0 0 0 0 0 0 0 0 0 0 0 0 0 0 0 0 0 0 0 0 0 0 0 0 0 0 0 0 0 0 0 0 0 0 0 0 0 0 0 0 0 0 0 0 0 0 0 0 0 0 0 0 0 0
0 0 0 0 0 0 0 0 0 0 0 0 0 0 0.000581586427574769 0.000779845212963029 0 0 0 0 0 0 0 0 0 0 0 0 0 0 0 0.000589936295136704 0 0 0 0 0.00777926437395106 0 0 0 0 0 0 0 0 0.00131694507193009 0 0 0 0 0.00152347984094367 0 0 0 0 0 0 0.0324403875623404 0 0 0 0 0 0 0 0 0 0 0 0 0 0 0.00137336223837686 0 0 0 0 0 0 0.0601716896575944 0.00180093266419962 0.00429727108530132 0 0 0.0664848196762599 0.0709152901614976 0.0185754466685723 0 0.188096000840126 0.146446971157313 0.0190979367348398 0.0319319119150985 0 0.0164932460502002 0.115129331316501 0.0030607195122855 0 0 0 0.00121762568061818 0.00833251761692453 0.0517919287749027 0.0470360668772646 0 0 0 0 0 0 0 0 0 0 0 0 0 0 0 0 0 0 0 0 0 0 0 0.00228293397020629 0 0 0 0 0 0 0 0 0.0023306762123659 0.00178179053729583 0 0.0010213629744202 0 0.00961173117004301 0.00717605286808418 0.044231918392791 0 0 0.00457093115536688 0.00805045951818414 0.0018648365348791 0.0064574449470866 0.00237849403739165 0.0011823084008149 0.00644695244345752 0 0.0022936883228076 0 0 0 0 0 0 0 0 0 0 0 0 0 0 0 0 0 0 0 0 0 0 0 0 0 0 0 0 0 0 0 0 0 0 0 0 0 0 0 0 0 0 0 0 0 0 0 0 0 0 0 0 0 0 0 0 0 0 0 0 0 0 0 0 0 0 0 0 0 0 0 0 0 0 0 0 0 0 0 0 0 0 0 0 0 0 0 0 0 0 0 0 0 0 0 0 0 0 0 0 0 0 0 0 0 0 0 0 0 0 0 0 0 0 0 0 0 0 0 0 0 0 0 0 0 0 0 0 0 0 0 0 0 0 0 0 0 0 0 0 0 0 0 0 0 0 0 0 0 0.00105390510209004 0 0 0 0 0 0 0 0 0 0 0 0 0 0 0
0 0 0 0 0 0 0 0 0 0 0 0 0 0 0 0 0 0 0 0 0 0 0 0 0 0 0 0 0 0 0 0.000614655649290021 0 0 0 0 0 0 0 0 0 0 0 0 0 0.0010021123306956 0 0 0 0 0.00155928844701041 0 0 0 0 0 0 0.0414380481508551 0 0 0 0 0.000440740729169417 0 0 0 0 0 0 0 0 0 0.00116584431630361 0 0 0 0 0 0 0.00893058969033114 0.000809638398453399 0.00158118284168922 0 0 0.075811432599376 0.0433207791721767 0.00687646826439057 0.141781073664652 0 0.0600650457600668 0.0624134052848289 0.0635792059991986 0.00409287241750125 0.0511261139244084 0.0426001143365368 0 0.00120063392425216 0.00390016913874763 0 0.000910026332739789 0.0112395415554564 0.0908190233655779 0.0751272634029449 0 0 0 0 0 0 0 0 0 0 0 0 0 0 0 0 0 0 0 0 0 0 0 0.00496019166674517 0 0 0 0 0 0 0 0 0.0075448208769886 0.00378953519048346 0 0.000647781598026646 0 0.0212336970502089 0.0199233002782975 0.105548577154453 0 0 0.00555106945618413 0.00246353392908561 0.00316316988567071 0.01169836066323 0.0021056732109658 0.00378972301508216 0.0104084018176076 0.00114750302320724 0.00271009165229675 0 0 0 0 0 0 0 0 0 0 0 0 0 0 0 0 0 0 0 0 0 0 0 0 0 0 0 0 0 0 0 0 0 0 0 0 0 0 0 0 0 0 0 0 0 0 0 0 0 0 0 0 0 0 0 0 0 0 0 0 0 0 0 0 0 0 0 0 0 0 0 0 0 0 0 0 0 0 0 0 0 0 0 0 0 0 0 0 0 0 0 0 0 0 0 0 0 0 0 0 0 0 0 0 0 0 0 0 0 0 0 0 0 0 0 0 0 0 0 0 0 0 0 0 0 0 0 0 0 0 0 0 0 0 0 0 0 0 0 0 0 0 0 0 0 0 0 0 0 0.000909299834814076 0 0 0 0 0 0 0 0 0 0 0 0 0 0 0
0 0 0 0 0 0 0 0 0 0 0 0 0 0 0 0 0 0 0 0 0 0 0 0 0 0 0 0 0 0 0 0.00233286572316995 0 0 0.00374994620355685 0 0 0 0 0 0 0 0 0 0 0 0 0 0 0 0 0 0 0 0 0 0 0 0 0 0 0 0 0 0 0 0 0 0 0 0 0 0 0 0 0 0 0 0 0.0709374587964999 0 0 0 0 0.00866442864940194 0.00545026841031111 0 0.226452030185917 0.123219356974399 0 0.0423993224808354 0.153422184723536 0 0.0375438995618386 0.042491129472362 0 0 0 0 0.00279101232435548 0.0335099449199228 0.0982791556163209 0.111014489355182 0 0 0 0 0 0 0 0 0 0 0 0 0 0 0 0 0 0 0 0 0 0 0 0 0 0 0 0 0 0 0 0 0 0 0 0 0 0 0 0.0129320419893187 0 0 0 0.00209628991151056 0.00154158720834188 0 0 0 0.0211725874932192 0 0 0 0 0 0 0 0 0 0 0 0 0 0 0 0 0 0 0 0 0 0 0 0 0 0 0 0 0 0 0 0 0 0 0 0 0 0 0 0 0 0 0 0 0 0 0 0 0 0 0 0 0 0 0 0 0 0 0 0 0 0 0 0 0 0 0 0 0 0 0 0 0 0 0 0 0 0 0 0 0 0 0 0 0 0 0 0 0 0 0 0 0 0 0 0 0 0 0 0 0 0 0 0 0 0 0 0 0 0 0 0 0 0 0 0 0 0 0 0 0 0 0 0 0 0 0 0 0 0 0 0 0 0 0 0 0 0 0 0 0 0 0 0 0 0 0 0 0 0 0 0 0 0 0 0 0 0 0 0 0 0 0 0 0 0 0
0 0 0 0 0 0 0 0 0 0 0 0 0 0 0 0 0 0 0 0 0 0 0 0 0 0 0 0 0 0 0 0 0 0 0 0 0 0 0.00116284480336658 0 0 0 0 0 0.00132943519932484 0 0 0 0 0 0 0 0 0 0 0 0 0 0 0 0 0 0 0 0.00251733706940921 0.00199738073694229 0 0 0 0 0 0 0 0 0 0 0 0 0 0 0.00144138710752626 0.00139556205129642 0 0 0.0108630143865555 0.0247184408141401 0 0.037344727765525 0.161913114628283 0.0536174233716666 0 0.173436498568721 0.00520164037301393 0.197761767194326 0.0316355057103726 0 0 0 0 0 0.00407340822023197 0.109676472728797 0.105815160730102 0 0 0 0 0 0 0 0 0 0 0 0 0 0 0 0 0 0 0 0 0 0 0 0 0 0 0 0 0 0 0 0.0015368234853461 0 0.00224785776332057 0 0 0 0 0 0.0275023181898042 0 0 0 0.0107335436268541 0 0.00855996919729267 0 0.00311880324251988 0.00955187461741302 0 0.0108476884178487 0 0 0 0 0 0 0 0 0 0 0 0 0 0 0 0 0 0 0 0 0 0 0 0 0 0 0 0 0 0 0 0 0 0 0 0 0 0 0 0 0 0 0 0 0 0 0 0 0 0 0 0 0 0 0 0 0 0 0 0 0 0 0 0 0 0 0 0 0 0 0 0 0 0 0 0 0 0 0 0 0 0 0 0 0 0 0 0 0 0 0 0 0 0 0 0 0 0 0 0 0 0 0 0 0 0 0 0 0 0 0 0 0 0 0 0 0 0 0 0 0 0 0 0 0 0 0 0 0 0 0 0 0 0 0 0 0 0 0 0 0 0 0 0 0 0 0 0 0 0 0 0 0 0 0 0 0 0 0 0 0 0 0 0 0
0 0 0 0 0 0 0 0 0 0 0 0 0.00526682209909069 0 0 0 0 0 0 0 0 0 0 0 0 0 0 0 0 0 0 0.00554886374971123 0 0.00203017236231053 0.00717787038550135 0 0 0.00223724217120903 0.000776394301077552 0 0 0 0 0 0 0 0 0 0 0 0 0 0 0.00152597206879737 0.00117113103699136 0 0 0 0 0 0 0 0 0 0.000860399710288098 0 0 0 0 0 0.00149846055313396 0 0 0 0 0 0 0 0 0.008790142980285 0 0 0 0 0.00772854839088383 0.00976558388280666 0 0.0429249091246661 0.113386372911733 0.133375727092188 0.119229057649146 0 0 0.0426410967900922 0.0187401027735363 0 0 0 0 0.00589034738705688 0.0450283680097797 0.0851233317778144 0.157597132339151 0.00741653995748868 0 0.00831105077912233 0.00410483584865812 0.00380430048690774 0.00464645734252763 0 0 0.00214791789967832 0 0.00753000419770199 0.00161051049336609 0.00844405020265689 0.00489826471501579 0 0 0 0 0 0 0 0 0 0 0 0 0 0 0 0 0 0 0 0.000989948530303068 0 0.00429332007725001 0 0.00973623733096836 0.00355052565605877 0.0415034574906402 0 0 0 0.00960434486822833 0 0.00976004539685551 0 0.00291997032144355 0.0305203569879803 0 0.013165514218032 0 0 0 0 0 0 0 0 0 0 0 0 0 0 0 0 0 0 0 0 0 0 0 0 0 0 0 0 0 0 0 0 0 0 0 0 0 0 0 0 0 0 0 0 0 0 0 0 0 0 0 0 0 0.0017000716093738 0 0 0 0 0 0 0 0 0 0 0 0 0 0 0 0 0 0 0 0 0 0 0 0 0 0 0 0 0 0 0 0 0 0 0 0 0 0 0 0 0 0 0 0 0 0 0 0 0 0 0.00102822604249232 0 0 0 0 0 0 0 0 0 0 0 0 0 0 0 0 0 0 0 0 0 0 0 0 0 0 0 0 0 0 0 0 0 0 0 0 0 0 0 0 0 0 0 0 0 0 0 0 0 0 0 0 0 0 0 0 0 0 0 0
0 0 0 0.047475969068057 0 0 0 0 0 0 0 0.014665044652544 0 0 0 0 0 0 0 0.00665358507383941 0 0 0 0 0 0 0 0 0 0.0120552664993369 0.0312380853854765 0 0 0 0 0 0 0.318139560721331 0 0 0 0 0 0 0 0 0 0 0 0 0 0 0 0 0 0 0 0 0 0 0 0 0 0 0 0 0 0 0 0 0 0 0 0 0 0 0 0 0 0 0 0 0 0 0.0729988570700126 0.165423310361575 0 0 0.0350103534419595 0 0.0171515929919164 0 0 0.0581134176619263 0.0193887572952099 0.0598083852293781 0 0 0 0 0 0 0 0 0 0 0 0 0 0 0 0 0 0 0 0 0 0 0 0 0 0 0 0 0 0 0 0 0 0.0324337784104591 0 0 0.0183199430922411 0 0 0.0303772020833896 0 0 0 0 0 0 0 0 0 0.0133534680104843 0.00976384473664033 0.0125321447496722 0 0 0 0 0 0.0250974334645508 0 0 0 0 0 0 0 0 0 0 0 0 0 0 0 0 0 0 0 0 0 0 0 0 0 0 0 0 0 0 0 0 0 0 0 0 0 0 0 0 0 0 0 0 0 0 0 0 0 0 0 0 0 0 0 0 0 0 0 0 0 0 0 0 0 0 0 0 0 0 0 0 0 0 0 0 0 0 0 0 0 0 0 0 0 0 0 0 0 0 0 0 0 0 0 0 0 0 0 0 0 0 0 0 0 0 0 0 0 0 0 0 0 0 0 0 0 0 0 0 0 0 0 0 0 0 0 0 0 0 0 0 0 0 0 0 0 0 0 0 0 0 0 0 0 0 0 0 0 0 0 0 0 0 0 0 0 0 0 0 0 0 0 0 0
0 0 0 0 0 0 0 0 0 0 0 0 0 0 0 0 0 0 0 0 0 0 0 0 0 0 0 0 0 0 0 0 0 0 0 0 0 0.0114449696583886 0 0 0 0 0 0 0 0 0 0 0 0 0 0 0 0 0 0 0 0 0 0 0 0 0 0 0 0 0 0 0 0 0 0 0 0 0 0 0 0 0 0 0 0 0 0 0.0344669702598982 0.0543008154567133 0 0.0417141227149496 0.171546183750948 0.0614073747711129 0.255785819047767 0.0802270607701093 0.0227953574532134 0 0.0388608017748937 0 0 0 0 0 0 0.0737811953249057 0.09553962648736 0 0 0 0 0 0 0 0 0 0 0 0 0.00296880526347917 0 0 0 0 0 0 0 0 0 0 0 0 0 0 0 0 0 0 0 0 0 0 0 0 0 0 0.0370057974093955 0 0 0 0 0 0 0 0 0.0181550998568651 0 0 0 0 0 0 0 0 0 0 0 0 0 0 0 0 0 0 0 0 0 0 0 0 0 0 0 0 0 0 0 0 0 0 0 0 0 0 0 0 0 0 0 0 0 0 0 0 0 0 0 0 0 0 0 0 0 0 0 0 0 0 0 0 0 0 0 0 0 0 0 0 0 0 0 0 0 0 0 0 0 0 0 0 0 0 0 0 0 0 0 0 0 0 0 0 0 0 0 0 0 0 0 0 0 0 0 0 0 0 0 0 0 0 0 0 0 0 0 0 0 0 0 0 0 0 0 0 0 0 0 0 0 0 0 0 0 0 0 0 0 0 0 0 0 0 0 0 0 0 0 0 0 0 0 0 0 0 0 0 0 0 0 0 0 0 0
0 0 0 0 0 0 0 0 0 0 0.00280909109937996 0 0 0 0 0 0 0 0 0 0 0 0 0 0 0 0 0 0 0.00322067562194395 0.0479772196415382 0 0 0 0 0 0.00713282129451744 0.0271307608730374 0 0 0 0 0 0 0 0 0 0 0 0 0.00260530095730463 0 0 0 0 0 0 0.00342965170685692 0 0 0 0 0 0 0 0 0 0 0 0 0.00376147866524833 0 0 0 0 0 0 0 0 0.0121094922966311 0.0024506898211832 0.0116952605578968 0 0 0.0212266489895354 0.112230846467986 0.00356849908844677 0.26887401179118 0.131988140648853 0.0641749140571025 0.0377828556193756 0.0325574476902598 0.00702272774844989 0.0358837337131607 0 0.0131611120026505 0 0.00719218289762503 0 0 0.00601761350724737 0.0350892786579983 0.0277670233607467 0 0 0.00412159316533808 0 0 0 0 0 0 0 0 0 0 0 0 0 0 0 0 0 0 0 0 0 0 0 0.0203638982275968 0 0 0 0 0 0.0104514712962225 0 0 0.00263178918420349 0 0.00501840362341236 0 0.0125986713187766 0 0 0 0.00623421094862394 0 0.00424660720187956 0 0 0.0054738762577912 0 0 0 0 0 0 0 0 0 0 0 0 0 0 0 0 0 0 0 0 0 0 0 0 0 0 0 0 0 0 0 0 0 0 0 0 0 0 0 0 0 0 0 0 0 0 0 0 0 0 0 0 0 0 0 0 0 0 0 0 0 0 0 0 0 0 0 0 0 0 0 0 0 0 0 0 0 0 0 0 0 0 0 0 0 0 0 0 0 0 0 0 0 0 0 0 0 0 0 0 0 0 0 0 0 0 0 0 0 0 0 0 0 0 0 0 0 0 0 0 0 0 0 0 0 0 0 0 0 0 0 0 0 0 0 0 0 0 0 0 0 0 0 0 0 0 0 0 0 0 0 0 0 0 0 0 0 0 0 0 0 0 0 0 0 0 0
0 0 0 0 0 0 0 0 0 0 0 0 0 0 0 0 0 0 0 0 0 0 0 0 0 0 0 0 0 0 0.0532642295728506 0 0 0 0 0 0 0.0207244806257506 0 0 0 0 0 0 0 0 0 0 0 0 0 0 0 0 0 0 0 0 0 0 0 0 0 0 0 0 0 0 0 0 0 0 0 0 0 0 0 0 0 0 0 0.0598088407459185 0 0 0.113407201444113 0.0464759989626191 0.0142996073453396 0.0317814295999976 0 0 0 0 0.0963174523660594 0 0.0585166744335067 0 0.0138554142807755 0.10063288354345 0 0 0 0 0 0 0 0 0 0 0 0 0 0 0 0 0 0 0 0 0 0 0 0 0 0 0 0 0.0320340792914086 0 0 0.046650279541925 0 0 0 0 0 0.288241173308318 0.0239902549379678 0 0 0 0 0 0 0 0 0 0 0 0 0 0 0 0 0 0 0 0 0 0 0 0 0 0 0 0 0 0 0 0 0 0 0 0 0 0 0 0 0 0 0 0 0 0 0 0 0 0 0 0 0 0 0 0 0 0 0 0 0 0 0 0 0 0 0 0 0 0 0 0 0 0 0 0 0 0 0 0 0 0 0 0 0 0 0 0 0 0 0 0 0 0 0 0 0 0 0 0 0 0 0 0 0 0 0 0 0 0 0 0 0 0 0 0 0 0 0 0 0 0 0 0 0 0 0 0 0 0 0 0 0 0 0 0 0 0 0 0 0 0 0 0 0 0 0 0 0 0 0 0 0 0 0 0 0 0 0 0 0 0 0 0 0 0 0 0 0 0 0 0 0 0 0 0 0 0 0 0 0 0
0 0 0 0 0 0 0 0 0 0 0 0 0 0 0 0 0 0 0 0 0 0 0 0 0 0 0 0 0 0 0 0 0 0 0 0 0 0 0 0 0 0 0 0 0 0 0 0 0 0 0 0 0 0 0 0 0 0 0 0 0 0 0 0 0 0 0 0 0 0 0 0 0 0 0.0381790918768728 0 0 0 0 0 0.0428722489261109 0.0288541259938077 0.0191267843893996 0.0226719152363226 0.017371763976888 0 0 0 0.0119106410421019 0 0 0 0 0 0 0.00997775518717743 0 0.247322357151239 0.0882356817451783 0 0 0 0 0 0 0 0 0 0 0 0 0 0 0 0 0 0 0 0 0 0 0 0 0 0 0 0.144468044924134 0 0 0 0 0 0 0 0 0.234962723317192 0.0940468662335766 0 0 0 0 0 0 0 0 0 0 0 0 0 0 0 0 0 0 0 0 0 0 0 0 0 0 0 0 0 0 0 0 0 0 0 0 0 0 0 0 0 0 0 0 0 0 0 0 0 0 0 0 0 0 0 0 0 0 0 0 0 0 0 0 0 0 0 0 0 0 0 0 0 0 0 0 0 0 0 0 0 0 0 0 0 0 0 0 0 0 0 0 0 0 0 0 0 0 0 0 0 0 0 0 0 0 0 0 0 0 0 0 0 0 0 0 0 0 0 0 0 0 0 0 0 0 0 0 0 0 0 0 0 0 0 0 0 0 0 0 0 0 0 0 0 0 0 0 0 0 0 0 0 0 0 0 0 0 0 0 0 0 0 0 0 0 0 0 0 0 0 0 0 0 0 0 0 0 0 0 0 0
0 0 0 0 0 0 0 0 0 0 0 0 0 0 0 0 0 0 0 0 0 0 0 0 0 0 0 0 0 0 0 0 0 0 0 0 0 0 0 0 0 0 0 0 0 0 0 0 0 0 0 0 0 0 0 0 0 0.00824033137812012 0 0 0 0 0 0 0 0 0 0 0 0 0 0 0.00624725194983617 0 0 0 0 0 0 0 0.177886443536056 0.175354564328804 0.0376761415958983 0.069960130203311 0.0316528591124653 0.0131956312318935 0 0 0.0286079628126167 0 0 0 0 0 0.0170270757422182 0.0535836397540167 0.182869948297138 0 0.038063351945974 0 0 0 0 0 0 0 0 0 0 0 0 0 0 0 0 0 0 0 0 0 0 0 0 0 0 0 0 0 0 0 0 0 0 0 0 0.121877217608623 0.0224904904693696 0 0 0 0 0 0 0 0 0 0 0 0 0 0 0 0 0 0 0 0 0 0 0 0 0 0 0 0 0 0 0 0 0 0 0 0 0 0 0 0 0 0 0 0 0 0 0 0 0 0 0 0 0 0 0 0 0 0 0 0 0 0 0 0 0 0 0 0 0 0 0 0 0 0 0 0 0 0 0 0 0 0 0 0 0 0 0 0 0 0 0 0 0 0 0 0 0 0 0 0 0 0.0152669600336602 0 0 0 0 0 0 0 0 0 0 0 0 0 0 0 0 0 0 0 0 0 0 0 0 0 0 0 0 0 0 0 0 0 0 0 0 0 0 0 0 0 0 0 0 0 0 0 0 0 0 0 0 0 0 0 0 0 0 0 0 0 0 0 0 0 0 0 0 0 0 0 0 0 0 0 0 0 0 0 0
0 0 0 0 0 0 0 0 0 0 0 0 0 0 0 0 0 0 0 0 0 0 0 0 0 0 0 0 0 0 0 0 0 0.014840778054267 0 0 0 0 0 0 0 0 0 0 0 0 0 0 0 0 0 0 0 0.0173527554599592 0 0 0 0 0 0 0 0 0 0 0 0 0 0 0 0 0 0 0 0 0 0 0 0 0 0 0.129599662360513 0.0533547435530251 0.0992056903444009 0.0766626806365061 0 0 0 0 0 0 0 0 0 0 0 0 0.215889101228444 0.125954746510807 0 0 0 0 0 0 0.0396854221094039 0.0861486827229703 0 0 0 0 0 0 0 0 0 0 0 0 0 0 0 0 0 0 0 0 0 0 0 0 0 0 0 0 0 0 0 0 0.0658506447195816 0 0 0 0 0 0 0 0.0410688723485949 0 0 0 0 0 0 0.0343862199515262 0 0 0 0 0 0 0 0 0 0 0 0 0 0 0 0 0 0 0 0 0 0 0 0 0 0 0 0 0 0 0 0 0 0 0 0 0 0 0 0 0 0 0 0 0 0 0 0 0 0 0 0 0 0 0 0 0 0 0 0 0 0 0 0 0 0 0 0 0 0 0 0 0 0 0 0 0 0 0 0 0 0 0 0 0 0 0 0 0 0 0 0 0 0 0 0 0 0 0 0 0 0 0 0 0 0 0 0 0 0 0 0 0 0 0 0 0 0 0 0 0 0 0 0 0 0 0 0 0 0 0 0 0 0 0 0 0 0 0 0 0 0 0 0 0 0 0 0 0 0 0 0 0 0 0 0 0 0 0 0 0 0 0 0 0
0 0 0 0 0 0 0 0 0 0 0 0 0 0 0 0 0 0 0 0 0 0 0 0 0 0 0 0 0 0 0 0.0334155474956016 0.060114224438932 0 0.0985289247464653 0 0 0 0 0 0 0 0 0 0 0 0 0 0 0 0 0 0 0.0114603305371237 0 0 0 0 0 0 0 0 0 0 0 0 0 0 0 0 0.00787698252024041 0 0 0 0 0 0 0 0 0 0 0 0 0 0.00581447707560309 0 0 0.00484772405177945 0.00480661515949806 0.0071860464628765 0 0.017445384178404 0 0 0 0 0 0 0 0 0.19562108192555 0.00531607814020448 0.0434811944265395 0 0 0 0 0 0 0 0 0 0 0 0 0 0 0 0 0 0 0 0 0 0 0.00335803194980826 0 0 0 0 0 0 0 0 0 0 0 0 0.00513668506651182 0 0.00848555423477363 0 0.0101315743579733 0 0 0 0 0 0.0325332400098883 0.043521782132502 0.124696014611279 0.0516201419291234 0.0957952502267284 0 0 0 0 0 0 0 0 0 0 0 0 0 0 0 0 0 0 0 0 0 0.00872582691930529 0 0 0 0 0 0 0 0 0 0 0 0 0 0.0107608795953546 0 0 0 0.00370276372667386 0 0 0 0 0 0 0 0 0 0 0 0 0 0 0 0 0 0 0 0 0 0 0.00302627059732978 0 0 0 0 0 0 0 0 0 0 0 0 0 0 0 0 0 0 0 0 0 0.00157254517962357 0 0 0 0 0 0 0 0 0 0 0 0 0 0 0 0 0 0 0 0 0.089239980159989 0 0 0 0 0 0 0 0 0 0 0 0 0 0 0 0 0 0 0 0 0 0 0 0 0 0 0 0 0 0 0 0 0 0 0 0 0 0 0 0 0 0 0 0 0 0 0 0.00562494165819055 0 0 0.00615390648612721 0 0 0 0 0 0 0 0 0
0 0 0 0 0 0 0 0 0 0 0 0 0 0 0 0 0 0 0 0 0 0 0 0 0 0 0 0 0 0 0 0.0268759868298887 0.00347318620567572 0.0264640986042077 0.0505236125969668 0 0 0 0 0 0.00118697799851202 0.000997317652007076 0 0 0 0 0 0 0 0 0 0.000934456469006653 0 0.0166830338662031 0 0 0 0 0 0 0 0 0 0 0 0 0 0 0 0 0 0 0 0 0 0 0 0 0 0.00193728604211753 0 0 0 0 0.00490698689726849 0.00420023585089474 0 0.0133130843429028 0.0238238716912758 0.0346242466025233 0.00332826218612924 0.0535185314567045 0 0 0.00411683905437075 0 0 0 0 0.0785044017067235 0 0.0131605652517726 0.155324029567765 0 0 0 0 0 0 0 0 0 0 0 0 0 0 0 0 0 0 0 0 0 0 0 0 0 0 0 0 0 0 0 0 0 0 0 0.0168852333986058 0 0.00655949478471623 0 0.0170065416490324 0.00314891593900176 0 0 0 0 0.0511359970703159 0.0439834562627399 0.128732619116342 0.107704204798227 0.0387373718174565 0 0 0 0 0 0 0 0 0 0 0 0 0 0 0 0 0 0 0 0 0 0.00435519932302226 0 0 0 0 0 0 0 0 0 0 0 0 0 0 0 0 0 0.00303148018623464 0 0 0 0 0 0 0 0 0 0 0 0 0 0 0 0 0 0 0 0 0 0 0.00133154858223649 0 0 0 0 0 0 0 0 0 0 0 0 0 0 0 0 0 0 0 0 0 0 0 0 0 0 0 0 0 0 0 0 0 0 0 0 0 0 0 0 0 0 0.0430344379572679 0 0 0 0 0 0 0 0 0 0 0 0 0 0 0 0 0 0 0 0 0 0 0 0 0 0 0 0 0 0 0 0 0 0 0 0 0 0 0 0 0 0.00586286231402346 0.00132668181508643 0 0 0 0.00618721456910762 0.00307972954366739 0 0 0 0 0 0 0 0 0 0 0 0
0 0 0 0 0 0 0 0 0 0 0 0 0 0 0 0 0 0 0 0 0 0 0 0 0 0 0 0 0 0 0 0 0 0.00159407064224364 0 0 0 0 0 0 0 0 0 0 0 0 0 0 0 0 0 0 0 0.00185145541020042 0 0 0 0 0 0 0 0 0 0 0 0 0 0 0 0 0 0 0 0 0 0 0 0 0 0.0136148143930823 0 0 0 0 0.0130263584499105 0.0111761834258288 0 0.0662904912302994 0.154215235351655 0.081349473097046 0.0717893100920303 0.081050053242414 0 0.03733858561891 0.0192309504049487 0 0 0 0 0.00170905648713648 0.0105429282852111 0 0.192346400874397 0 0 0 0 0 0 0 0 0 0 0 0 0 0 0 0 0 0 0 0 0 0 0 0.00764262169606912 0 0 0 0 0 0 0 0 0 0.00438783891855473 0 0 0 0.0189013338344108 0.0108444907904779 0.109840420885917 0 0 0 0.00267879789488436 0 0.0458556383650636 0.00945292639075032 0.0154448826507442 0.0132522292145606 0.00457345235325411 0 0 0 0 0 0 0 0 0 0 0 0 0 0 0 0 0 0 0 0 0 0 0 0 0 0 0 0 0 0 0 0 0 0 0 0 0 0 0 0 0 0 0 0 0 0 0 0 0 0 0 0 0 0 0 0 0 0 0 0 0 0 0 0 0 0 0 0 0 0 0 0 0 0 0 0 0 0 0 0 0 0 0 0 0 0 0 0 0 0 0 0 0 0 0 0 0 0 0 0 0 0 0 0 0 0 0 0 0 0 0 0 0 0 0 0 0 0 0 0 0 0 0 0 0 0 0 0 0 0 0 0 0 0 0 0 0 0 0 0 0 0 0 0 0 0 0 0 0 0 0 0 0 0 0 0 0 0 0 0 0 0 0 0 0 0
0 0 0 0 0 0 0 0 0 0 0 0 0.000839819915302624 0 0 0 0 0 0 0 0 0 0 0 0 0 0 0 0 0 0 0.00842835101588195 0 0.00326909339097492 0.011789627284135 0 0 0 0 0 0.000840914943930879 0 0 0 0 0 0 0 0 0 0 0 0 0.00331170026872436 0 0 0 0 0 0 0 0 0 0 0 0 0 0 0 0 0 0 0 0 0 0 0 0 0 0.00448171830358284 0 0 0 0 0.00760910966872473 0.0084816414287171 0 0.0390756609305814 0.0828007372875069 0.0596429580076696 0.044955246328378 0.0973955651995423 0 0.0313820923335407 0.0098773811782216 0 0 0 0 0.00907303753625045 0.0807628319916658 0.124844738827479 0 0.00126061416329787 0 0 0 0 0 0 0 0 0 0.00176325829859596 0 0 0 0 0 0 0 0 0 0 0 0 0.00693768434685457 0 0 0 0 0 0 0 0 0 0.00348668815617755 0 0.00176445046887419 0 0.0469338449738112 0.00493567483856153 0.0987698314296521 0 0.00194927113205788 0 0.00741897403616508 0.00166964888548187 0.0808824836044232 0.0152265645475524 0.027851438919192 0.0579020559642008 0.00648502349373894 0.00417048422938789 0 0 0 0 0 0 0 0 0 0 0 0 0 0 0 0 0 0 0 0 0 0 0 0 0 0 0 0 0 0 0 0 0 0 0 0 0 0 0 0 0 0 0 0 0 0 0 0 0 0 0 0 0 0.000895279721030156 0 0 0 0 0 0 0 0 0 0 0 0 0 0 0 0 0 0 0 0 0 0 0 0 0 0 0 0 0 0 0 0 0 0 0 0 0 0 0 0 0 0 0 0 0 0 0 0 0 0 0.000834502950134938 0 0 0 0 0 0 0 0 0 0 0 0 0 0 0 0 0 0 0 0 0 0 0 0 0 0 0 0 0 0 0 0 0 0 0 0 0 0 0 0 0 0 0 0 0 0 0 0 0 0 0 0 0 0 0 0 0 0 0 0
0 0 0 0 0 0 0 0 0.0247576881449904 0.0122011281346548 0 0 0.0904279767576815 0 0 0 0 0 0 0 0 0 0 0 0 0 0 0 0 0 0 0 0 0.0267494787416751 0 0 0 0 0 0 0 0 0 0 0.00555893595333143 0 0 0 0 0 0 0 0 0 0 0 0 0 0 0 0 0 0 0 0 0 0 0 0 0 0.0545145815629895 0 0 0 0 0 0 0 0 0 0 0 0 0 0 0 0 0 0 0 0 0.0400822009088013 0 0 0 0 0 0 0 0 0 0 0.0110240590395695 0 0 0 0 0 0.170656662233399 0 0 0 0 0.208377969481362 0 0 0 0 0 0 0 0 0 0 0 0 0 0 0 0 0 0 0.0213138429761481 0 0 0 0 0 0 0 0 0 0 0 0 0 0 0 0 0 0 0 0 0 0 0 0 0 0 0 0 0 0 0 0 0 0.0833361423775868 0 0 0 0 0 0 0 0.00881369315345693 0 0 0 0 0 0 0 0 0 0 0 0 0 0 0 0 0 0 0 0 0 0 0 0 0 0 0 0 0 0 0 0 0.0448139559622994 0 0 0 0 0 0 0 0 0 0 0 0 0 0 0.00724819493147808 0 0 0 0 0 0 0 0 0 0 0 0 0 0 0 0 0 0 0 0 0 0 0 0 0 0 0 0.00969885639303216 0.0192582266376258 0 0 0 0 0 0 0 0 0 0.0222122767161231 0 0 0.0165343264548267 0 0 0 0 0 0 0 0.0485698082236635 0 0 0 0 0 0 0 0 0 0 0 0 0 0 0 0 0 0 0.00676049592078698 0 0 0 0 0 0.0146219868915307 0 0 0 0 0 0.0237543840448793 0 0 0 0 0 0.0287131283581084 0 0 0 0 0 0 0 0 0
0 0 0 0 0 0 0 0 0 0 0.0180698289781975 0 0 0 0 0.0100805207666277 0 0 0 0 0 0 0 0 0 0 0 0 0 0.0536284451405788 0.0570148219329725 0 0 0 0 0 0 0 0 0 0 0 0 0 0 0 0 0 0 0.00913944730192636 0 0 0.270645981304822 0 0 0 0 0 0 0 0 0 0 0 0 0 0 0 0 0 0 0 0 0 0 0 0 0 0 0 0 0 0 0 0 0 0 0 0 0 0 0 0 0 0 0 0 0 0.0121144336496987 0 0 0 0 0 0 0.0960918153950692 0.00662367835882394 0 0 0 0 0 0 0 0 0 0 0 0 0 0.231076939443228 0 0.142334385437117 0 0 0 0.00799102191418641 0 0 0 0 0 0 0 0 0 0.00475770363319005 0 0 0 0 0 0 0 0 0 0 0 0 0 0 0 0 0 0 0 0 0 0 0 0 0 0 0 0 0 0 0 0 0 0 0 0 0 0 0 0 0 0 0 0 0 0 0 0 0 0 0 0 0 0 0 0 0 0 0 0 0 0 0 0 0 0 0 0 0 0 0 0 0.0261117751590529 0 0 0 0 0 0 0 0 0 0 0 0 0 0 0 0 0 0 0 0 0 0 0 0 0 0 0 0 0 0 0 0 0 0 0 0 0 0 0 0 0 0 0 0 0 0 0 0 0 0 0 0 0 0.016687840266081 0 0 0 0 0 0.0278076836761849 0.00982367764224311 0 0 0 0 0 0 0 0 0 0 0 0 0 0 0 0 0 0 0 0 0 0 0 0 0 0 0 0 0 0 0 0 0 0 0 0 0 0 0 0 0 0 0 0 0 0 0 0
0.0289823937304037 0 0 0 0 0 0 0 0 0 0.0455272168866761 0 0 0 0 0.00734417535653899 0.00979710914204884 0 0 0 0 0 0 0 0 0 0 0 0 0.141022360278877 0.0810535833127005 0 0 0 0 0 0 0 0 0 0 0 0 0 0.00599133309225854 0 0 0 0 0 0 0 0 0 0 0 0 0 0 0 0 0 0 0 0 0 0 0 0 0 0 0 0 0 0 0 0 0 0 0 0 0 0 0 0 0 0 0 0 0 0 0.0518717317531282 0 0 0.0148068115659196 0 0 0 0.0395055595058587 0 0 0 0 0 0.144352351330023 0 0 0 0 0 0 0 0 0 0.0969982476388597 0.189084680442236 0 0 0 0 0 0 0 0 0 0 0.0425538674652485 0 0 0 0 0 0 0 0.0128300240326071 0 0.012911582016901 0 0 0 0 0 0 0 0 0 0 0 0 0 0 0 0 0 0 0 0 0 0 0 0 0 0 0 0 0 0 0 0 0 0 0 0 0 0 0 0 0 0 0 0 0 0 0 0 0 0 0 0 0 0 0 0 0 0 0 0 0 0 0 0 0 0 0 0 0 0 0 0 0 0 0 0 0 0 0 0 0 0 0 0 0 0 0 0 0 0 0 0 0 0 0 0 0 0 0 0 0 0 0 0 0 0 0 0 0 0 0 0 0 0 0 0 0 0 0 0 0 0 0 0 0 0.0315752565452319 0 0 0 0 0.0136728601880218 0.0301188557164608 0 0 0 0 0 0 0 0 0 0 0 0 0 0 0 0 0 0 0 0 0 0 0 0 0 0 0 0 0 0 0 0 0 0 0 0 0 0 0 0 0 0 0 0 0 0 0 0 0 0
0 0 0 0 0 0 0 0 0 0 0 0 0 0 0 0 0 0 0 0 0 0 0 0 0 0 0 0 0 0 0 0 0 0 0 0 0 0 0 0 0 0 0 0 0 0 0 0 0 0 0 0 0.241961667751776 0 0 0 0 0 0 0 0 0 0.0160491608658431 0 0 0 0 0 0 0 0 0 0 0 0 0 0 0 0 0 0 0 0 0 0 0 0 0 0 0 0 0.076638555812595 0 0 0 0 0 0 0 0 0 0 0 0 0.0297655153142724 0 0 0.189384842401224 0 0 0 0 0 0 0 0 0 0 0 0 0 0 0 0 0 0 0 0 0 0 0 0 0 0 0 0 0 0 0 0 0 0 0 0 0 0 0 0 0 0 0 0 0 0 0 0 0 0 0 0 0 0 0 0 0 0 0.07037622697073 0 0 0 0 0 0 0 0 0 0 0 0 0 0 0 0 0 0 0 0 0 0 0 0 0 0 0 0 0 0 0 0 0 0 0 0 0 0 0 0 0 0 0 0 0 0 0 0 0 0 0 0 0 0 0 0 0 0 0 0 0 0 0 0 0 0 0 0 0 0 0 0 0 0 0 0 0 0 0 0 0 0 0 0 0 0 0 0 0 0 0 0 0 0 0 0 0.290223784224726 0 0 0 0 0 0.0238037152418301 0.035637972652822 0 0 0 0 0 0 0 0 0 0 0.0261585587641805 0 0 0 0 0 0 0 0 0 0 0 0 0 0 0 0 0 0 0 0 0 0 0 0 0 0 0 0 0 0 0 0 0 0 0 0 0
0 0 0 0 0 0 0 0 0 0 0 0 0 0 0 0 0 0 0 0 0 0 0 0 0 0 0.0151376936415179 0 0 0 0 0 0 0 0 0 0 0 0 0 0 0 0 0 0 0 0 0 0 0 0 0 0.0373341809722516 0 0 0 0 0 0 0 0 0 0 0 0 0 0 0 0 0 0 0 0 0 0 0 0 0 0 0 0 0 0 0 0 0 0 0 0 0 0 0.0626101108319946 0 0 0 0 0 0 0 0 0 0 0 0 0 0 0.166941133836495 0 0 0 0 0 0 0 0 0 0 0 0 0 0 0 0 0 0 0 0 0 0 0 0 0 0 0 0 0 0 0 0 0 0 0 0 0 0 0 0 0 0 0 0 0 0 0 0 0 0 0 0 0 0 0 0 0 0 0 0.112072930245304 0 0 0 0 0 0.0518404521633353 0 0 0 0 0 0 0 0 0 0 0 0 0 0 0 0 0 0 0 0 0 0 0 0 0 0 0 0 0 0 0 0 0 0 0 0 0.0365045325062016 0 0 0 0 0 0 0 0 0 0 0 0 0 0 0 0 0 0 0 0 0 0 0 0 0 0 0 0 0 0 0 0 0 0 0 0 0 0 0 0 0 0 0 0 0 0 0 0 0 0 0 0 0 0.261255960857851 0 0.0419475705017524 0.0316074545761735 0 0 0.0643596983542029 0.0701380221546853 0 0 0 0 0 0 0 0 0 0 0.0482502593582347 0 0 0 0 0 0 0 0 0 0 0 0 0 0 0 0 0 0 0 0 0 0 0 0 0 0 0 0 0 0 0 0 0 0 0 0 0
0 0 0 0 0 0 0 0 0.0299544284248708 0.0256444910077844 0 0 0 0 0 0 0 0 0 0 0 0 0 0 0 0 0 0 0.0172907127481643 0.0139191413861685 0 0 0 0 0 0 0 0 0 0 0 0 0 0 0.00942077481686733 0 0 0 0 0 0 0 0 0 0 0 0 0 0 0 0 0 0 0 0 0 0.0693568867112106 0 0 0 0.107980204459742 0 0 0 0 0 0 0 0 0 0 0 0 0 0 0 0 0 0 0 0 0.0522909210863016 0 0 0 0 0 0 0 0 0 0 0 0.35536722014458 0 0 0 0 0 0 0.048389279098962 0.125813744930445 0 0 0 0 0 0 0 0 0 0 0 0 0 0 0 0 0 0 0 0 0.0327786117014969 0 0 0 0 0 0 0 0 0 0 0 0 0 0 0 0 0 0 0 0 0 0 0 0 0 0 0 0 0 0 0 0 0 0.0779346562411167 0 0 0 0 0 0 0 0 0 0 0 0 0 0 0 0 0 0 0 0 0 0 0 0 0 0 0 0 0 0 0 0 0 0 0 0 0 0 0 0 0.0338589272422909 0 0 0 0 0 0 0 0 0 0 0 0 0 0 0 0 0 0 0 0 0 0 0 0 0 0 0 0 0 0 0 0 0 0 0 0 0 0 0 0 0 0 0 0 0 0 0 0 0 0 0 0 0 0 0 0 0 0 0 0 0 0 0 0 0 0 0 0 0 0 0 0 0 0 0 0 0 0 0 0 0 0 0 0 0 0 0 0 0 0 0 0 0 0 0 0 0 0 0 0 0 0 0 0 0 0 0 0 0 0 0
0 0 0 0 0 0 0 0 0 0 0 0 0 0 0 0 0 0 0 0 0 0 0 0 0 0 0 0 0 0 0 0 0 0 0 0 0 0 0 0 0 0 0 0 0 0 0 0 0 0 0 0 0 0 0 0 0 0 0 0 0 0 0 0 0 0 0 0 0.0982588597463074 0 0 0 0 0 0 0 0 0 0 0 0 0 0 0 0 0 0 0 0 0 0 0 0 0 0 0 0 0 0 0 0 0 0 0 0 0 0 0 0 0 0.0848032486940804 0 0.0967624751763399 0 0 0 0 0 0 0 0.119236929316354 0 0 0.220247805451426 0 0 0 0 0 0 0 0 0 0 0 0 0 0 0 0 0 0 0 0 0 0 0 0 0 0 0 0 0 0 0 0 0 0 0 0 0 0 0 0 0 0 0 0 0 0 0 0 0 0 0 0.0420369662113088 0 0 0 0 0 0 0 0 0 0 0 0 0 0 0 0 0 0 0 0 0 0 0 0 0 0 0 0 0 0 0 0 0 0 0 0 0 0 0 0 0 0 0 0 0 0 0 0 0 0 0 0 0 0 0 0 0 0 0 0 0 0 0 0 0 0 0 0 0 0 0 0 0 0 0 0 0 0 0 0 0 0 0 0 0 0 0 0 0 0 0 0.0348056382809522 0.0270245282959022 0 0 0 0 0 0.0947260106177355 0 0 0.0620167419063891 0.120080796303205 0 0 0 0 0 0 0 0 0 0 0 0 0 0 0 0 0 0 0 0 0 0 0 0 0 0 0 0 0 0 0 0 0 0 0 0 0 0 0 0
0 0 0 0 0 0 0 0 0 0 0 0 0 0.024020808942848 0 0 0 0 0.055098092176632 0 0.0408668409889777 0 0 0 0 0 0 0 0.0140254722060464 0 0 0 0 0 0 0 0 0 0 0 0 0 0 0 0 0.0168115748765636 0.00709517078463949 0 0 0 0.0207555504834075 0 0 0 0 0 0 0 0 0 0 0 0 0 0 0 0.0448589965650725 0.208458376135606 0.17981695863275 0 0 0 0 0 0 0 0 0 0 0 0 0 0 0 0 0 0 0 0 0 0 0 0 0 0 0 0 0 0 0 0 0 0 0 0 0 0 0 0.0200069050057721 0.0182448735805498 0 0.0215570852230444 0.178480619912043 0 0 0 0 0 0 0 0 0.018684973567052 0.0228149503647139 0.0472318575342956 0 0 0 0 0 0 0 0 0 0.0562237570541656 0 0 0 0 0 0 0 0 0 0 0 0 0 0 0 0 0 0 0 0 0 0 0 0 0 0 0 0 0 0 0 0 0 0 0 0 0 0 0 0 0 0.00494713596582061 0 0 0 0 0 0 0 0 0 0 0 0 0 0 0 0 0 0 0 0 0 0 0 0 0 0 0 0 0 0 0 0 0 0 0 0 0 0 0 0 0 0 0 0 0 0 0 0 0 0 0 0 0 0 0 0 0 0 0 0 0 0 0 0 0 0 0 0 0 0 0 0 0 0 0 0 0 0 0 0 0 0 0 0 0 0 0 0 0 0 0 0 0 0 0 0 0 0 0 0 0 0 0 0 0 0 0 0 0 0 0 0 0 0 0 0 0 0 0 0 0 0 0 0 0 0 0 0 0 0 0 0 0 0 0 0 0 0 0 0 0 0 0
0 0 0 0 0 0 0 0 0 0 0 0 0 0 0 0.0126502846026209 0 0 0 0 0 0 0 0 0 0 0 0 0.083758321131745 0.0150752764230796 0.0233666784557734 0 0 0 0 0 0 0 0 0 0 0 0 0 0 0 0 0 0 0 0 0 0 0 0 0 0 0 0 0 0 0 0 0 0 0 0.0810439310950681 0 0 0 0 0 0 0 0 0 0 0 0 0 0 0 0 0 0 0 0 0 0 0 0 0.0222987807503554 0 0 0 0 0 0 0 0 0 0 0 0 0 0 0 0 0.116061236284163 0 0.0480970437255679 0 0.0946610893110299 0 0 0 0 0 0 0 0 0.0241451691928866 0.112823152984391 0 0 0 0 0 0 0 0 0 0 0 0 0 0.00798776284259524 0 0 0 0 0 0 0 0 0 0 0 0 0 0 0 0 0 0 0 0 0 0 0 0 0 0 0 0 0 0.0811039617480537 0 0 0 0 0 0 0 0 0 0 0 0 0 0 0 0 0 0 0 0 0 0 0 0 0 0 0 0 0 0 0 0 0 0 0 0 0 0 0 0 0.0338667767889699 0 0 0 0 0 0 0 0 0 0 0 0 0 0 0.0142383254523952 0 0 0 0 0 0 0 0 0 0 0 0 0 0 0 0 0 0 0 0 0 0 0.00915340485611762 0 0 0 0 0 0 0 0 0 0 0 0 0 0 0 0.0161572232215456 0 0 0.0273462983656641 0 0 0 0 0 0 0 0.104751943367592 0 0 0.0237921221811587 0 0 0 0 0 0 0 0 0 0 0 0 0.0114629726450973 0 0 0.0244600210866474 0 0 0 0 0 0.0116982234874822 0 0 0 0 0 0 0 0 0 0 0 0 0 0 0 0 0 0 0 0 0
0 0 0 0 0 0 0 0 0 0 0 0 0 0 0 0 0 0 0 0 0 0 0 0 0 0 0 0 0 0 0 0 0 0 0 0 0 0 0 0 0 0 0 0 0 0 0 0 0 0 0.0221312714899762 0 0 0 0 0 0 0 0 0 0 0 0 0 0 0 0 0 0 0 0 0 0 0 0 0 0 0 0 0 0 0 0 0 0 0 0 0 0 0 0 0 0 0 0 0 0 0 0 0 0 0 0 0 0 0 0 0 0 0.0369459640858977 0.316754454975272 0.0752965051454671 0 0 0 0 0 0 0 0 0.0796381241171851 0.0362987504207687 0.0700262315287595 0.032050448579032 0.146226821072039 0 0 0 0 0 0 0 0 0 0 0 0 0 0 0 0 0 0 0 0 0 0 0 0 0 0 0 0 0 0 0 0 0 0 0 0 0 0 0 0 0 0 0 0 0 0 0 0 0 0 0.0206996003622541 0 0 0 0 0 0 0 0 0 0 0 0 0 0 0 0 0 0 0 0 0 0 0 0 0 0 0 0 0 0 0 0 0 0 0 0 0 0 0 0 0 0 0 0 0 0 0 0 0 0 0 0 0 0 0 0 0 0 0 0 0 0 0 0 0 0 0 0 0 0 0 0 0 0 0 0 0 0 0 0 0 0 0 0 0 0 0 0 0 0 0 0 0.0165611844425868 0 0 0 0 0 0.0376420375967957 0 0 0.0469966232641899 0.0627319829197766 0 0 0 0 0 0 0 0 0 0 0 0 0 0 0 0 0 0 0 0 0 0 0 0 0 0 0 0 0 0 0 0 0 0 0 0 0 0 0 0
0 0 0 0 0 0 0 0 0 0 0 0 0.293994754492507 0 0 0 0 0 0 0 0 0 0.0134267977722097 0 0 0 0 0 0 0 0 0 0 0 0.0620002281969908 0 0 0 0 0 0 0 0 0 0 0 0 0 0 0 0 0 0 0 0.0742083044450816 0 0 0 0 0 0 0 0 0 0 0 0 0 0 0 0 0 0 0 0 0 0 0 0 0 0 0 0 0 0 0 0 0 0 0 0 0.0238044617065636 0 0 0 0 0 0 0 0 0 0 0.00901961939647275 0.121889060318048 0 0 0 0 0 0 0 0 0 0 0 0 0 0.0955366315054891 0.0102246688589492 0 0 0 0 0 0 0 0 0 0 0 0 0 0 0 0 0 0 0 0 0 0 0 0 0 0 0 0 0 0 0 0 0 0 0 0 0 0 0 0 0 0 0 0 0 0 0 0.0525726263519567 0 0 0 0 0 0 0 0.0347293205761922 0.00886979504307197 0 0 0 0 0 0 0 0 0 0 0 0 0.00675220528536689 0 0 0 0 0 0.0062452658302582 0 0 0 0 0 0 0 0 0 0 0 0 0.0338703760287722 0 0 0 0 0 0 0 0 0 0 0 0 0 0 0.00515313939665128 0 0 0 0 0 0 0 0 0 0 0 0 0 0 0 0 0 0 0 0 0 0 0 0 0 0 0 0.0112457317340577 0.0180965076260416 0 0.00397594575810089 0 0 0 0 0 0 0 0.0109143579682547 0 0 0.0183362085594359 0 0 0 0 0 0 0 0.0227489764095168 0 0 0 0 0 0 0 0 0 0 0 0 0 0 0 0 0 0 0 0 0 0 0 0 0.00789950049448698 0 0 0 0 0 0.0249267195741673 0 0 0 0 0 0.0295587966713566 0 0 0 0 0 0 0 0 0
0 0 0 0 0 0 0 0 0 0 0 0 0 0 0 0 0 0 0 0 0 0 0 0 0 0 0 0 0 0 0 0 0 0 0 0 0 0 0 0 0 0 0 0 0 0 0 0 0 0 0 0 0 0 0 0 0 0 0 0 0 0 0 0 0 0 0 0 0 0 0 0 0 0 0 0 0 0 0 0 0 0 0 0 0 0 0 0 0 0 0 0.0176368024301744 0 0 0 0 0 0 0 0 0 0 0 0 0 0.170194439908802 0 0 0 0 0 0 0 0 0 0.138140514933682 0 0.077573299519991 0 0 0 0 0 0 0 0 0 0 0 0 0 0 0 0 0 0 0 0 0 0 0 0 0 0 0 0 0 0 0 0 0 0 0 0 0 0 0 0 0 0 0 0 0 0 0 0 0.128137925288637 0 0 0 0 0 0 0 0 0.056953884079939 0 0 0 0 0 0 0 0 0 0 0 0 0 0 0 0 0 0 0 0 0 0 0 0 0 0 0 0 0 0 0 0 0 0 0 0 0 0 0 0 0 0 0 0 0 0 0 0 0 0 0 0 0 0 0 0 0 0 0 0 0 0 0 0 0 0 0 0 0 0 0 0 0 0 0 0 0 0 0 0 0 0 0 0 0 0.0780507141011935 0.114836163927361 0 0.0567655865596972 0 0 0.0260396305933474 0.0544932746086377 0 0 0 0 0 0 0.0811777640485377 0 0 0 0 0 0 0 0 0 0 0 0 0 0 0 0 0 0 0 0 0 0 0 0 0 0 0 0 0 0 0 0 0 0 0 0 0 0 0 0 0 0 0
0 0 0 0 0 0 0 0 0 0 0 0 0 0 0 0 0 0 0 0 0 0 0 0 0 0 0 0 0 0 0 0 0 0 0 0 0 0 0 0 0 0 0 0 0 0 0 0 0 0 0 0 0 0 0 0 0 0 0 0 0 0 0 0 0 0 0 0 0 0 0 0 0 0 0 0 0 0 0 0 0 0 0 0 0 0 0 0 0 0 0 0.0918263214894866 0 0.0171595374561885 0 0 0 0 0 0 0 0 0 0 0 0.329456372906437 0 0 0 0 0 0 0 0 0.137176955489843 0 0 0 0.0680090822099444 0 0 0 0 0 0 0 0.0125486166413271 0 0 0 0 0 0 0 0 0 0 0 0 0 0 0 0 0 0 0 0 0 0 0 0 0 0 0 0 0 0 0 0 0 0 0 0 0 0 0 0.0179763611165672 0 0 0 0 0 0 0 0 0 0 0 0 0 0 0 0 0 0 0 0 0 0 0 0 0 0 0 0 0 0 0 0 0 0 0 0 0 0 0 0 0 0 0 0 0 0 0 0 0 0 0 0 0 0 0 0 0 0 0 0 0 0 0 0 0 0 0 0 0 0 0 0 0 0 0 0 0 0 0 0 0 0 0 0 0 0 0 0 0 0 0 0 0 0 0 0.0842940071889144 0 0 0 0 0.0833189931634942 0.158233752337797 0 0 0 0 0 0 0 0 0 0 0 0 0 0 0 0 0 0 0 0 0 0 0 0 0 0 0 0 0 0 0 0 0 0 0 0 0 0 0 0 0 0 0 0 0 0 0 0 0 0
0 0 0 0 0 0 0 0 0 0 0 0 0 0 0 0 0 0 0 0 0 0 0 0 0 0 0.19431544015945 0 0 0 0 0 0 0 0 0 0 0 0 0 0 0 0 0 0 0 0 0 0 0 0 0 0 0 0 0 0 0 0 0 0 0 0 0 0 0 0 0 0 0 0 0 0 0 0 0 0 0 0 0 0 0 0 0 0 0 0 0 0 0 0 0.118873801302394 0 0 0 0 0 0 0 0 0 0 0 0 0 0 0 0 0 0 0 0 0 0 0 0 0 0 0.182219028077774 0 0 0 0 0 0 0 0 0 0 0 0 0 0 0 0 0 0 0 0 0 0 0 0 0 0 0 0 0 0 0 0 0 0 0 0 0 0 0 0 0 0 0 0 0 0 0 0.13712226242121 0 0 0 0 0 0 0 0 0.0303862986297715 0 0 0 0 0 0 0 0 0 0 0 0 0 0 0 0 0 0 0 0 0 0 0 0 0 0 0 0 0 0 0 0 0 0 0 0 0 0 0 0 0 0 0 0 0 0 0 0 0 0 0 0 0 0 0 0 0 0 0 0 0 0 0 0 0 0 0 0 0 0 0 0 0 0 0 0 0 0 0 0 0 0 0 0 0 0 0 0.337083169409401 0 0 0 0 0 0 0 0 0 0 0 0 0 0 0 0 0 0 0 0 0 0 0 0 0 0 0 0 0 0 0 0 0 0 0 0 0 0 0 0 0 0 0 0 0 0 0 0 0 0 0 0 0 0 0
0 0 0 0 0 0 0 0 0 0 0 0 0.30138852701156 0 0 0 0 0 0 0 0 0 0.0204191038160253 0 0 0 0 0 0 0 0 0 0 0 0 0 0 0 0 0 0 0 0 0 0 0 0 0 0 0 0 0 0 0 0 0 0 0 0 0 0 0 0 0 0 0 0 0 0 0 0 0 0 0 0 0 0 0 0 0 0 0 0 0 0 0 0 0 0 0 0 0 0 0 0 0 0 0 0 0 0 0 0 0 0 0 0 0 0 0 0 0 0 0.384903926794685 0.0902197329429707 0 0 0 0.0370648799107669 0 0 0 0 0 0 0 0 0 0 0 0 0 0 0 0 0 0 0 0 0 0 0 0 0 0 0 0 0 0 0 0 0 0 0 0 0 0 0 0 0 0 0 0 0 0 0 0.0183215457668802 0 0 0 0 0 0 0 0.0275157306089168 0.0439365605920388 0 0 0 0 0 0 0 0 0 0 0 0 0 0 0 0 0 0 0 0 0 0 0 0 0 0 0 0 0 0 0 0.0283866357609919 0 0 0 0 0 0 0 0 0 0 0 0 0 0 0 0 0 0 0 0 0 0 0 0 0 0 0 0 0 0 0 0 0 0 0 0 0 0 0 0 0 0 0 0 0 0 0 0 0 0 0 0 0 0 0.0136541329830702 0 0.0142492727322507 0 0 0 0 0 0 0 0.0199399510798432 0 0 0 0 0 0 0 0 0 0 0 0 0 0 0 0 0 0 0 0 0 0 0 0 0 0 0 0 0 0 0 0 0 0 0 0 0 0 0 0 0 0 0 0 0 0
0 0 0 0 0 0 0 0 0 0 0 0 0.108050163199818 0 0 0 0 0 0 0 0 0 0.0330774866797601 0 0 0 0.143989221195076 0 0 0 0 0 0 0 0 0 0 0 0 0 0 0 0 0 0 0 0 0 0 0 0 0 0 0 0 0 0 0 0 0 0 0 0 0 0 0 0 0 0 0 0 0 0 0 0 0 0 0 0 0 0 0 0 0 0 0 0 0 0 0 0 0 0 0 0 0 0 0 0 0 0 0 0 0 0 0 0 0 0 0 0 0 0 0.0360023650085586 0 0.0696138189672001 0.0835785347249607 0.0323938046726944 0 0 0 0 0 0 0 0 0 0 0 0 0 0 0 0 0 0 0 0 0 0 0 0 0 0 0 0 0 0 0 0 0 0 0 0 0 0 0 0 0 0 0 0 0 0 0 0 0.0960235403067588 0 0 0 0 0 0 0 0 0.0127052989014579 0 0 0 0 0 0 0 0 0 0 0 0 0 0 0 0 0 0 0 0 0 0 0 0 0 0 0 0 0 0 0 0 0 0 0 0 0 0 0 0 0 0 0 0 0 0 0 0 0 0 0 0 0 0 0 0 0 0 0 0 0 0 0 0 0 0 0 0 0 0 0 0 0 0 0 0 0 0 0 0 0 0 0 0 0 0 0.0270993880567565 0.1996423009267 0 0 0 0 0.122924341220493 0 0 0 0 0 0 0 0 0 0.0348997361397668 0 0 0 0 0 0 0 0 0 0 0 0 0 0 0 0 0 0 0 0 0 0 0 0 0 0 0 0 0 0 0 0 0 0 0 0 0 0 0 0
0 0 0 0 0 0 0 0 0 0 0 0 0.0194639677310803 0 0 0 0 0 0 0 0 0 0.109700789552381 0 0 0 0.108980025086035 0 0 0 0 0 0 0 0 0 0 0 0 0 0 0 0 0 0 0 0 0 0.318913337277668 0 0 0 0 0 0 0 0 0 0 0 0 0 0 0 0 0 0 0 0 0 0 0 0 0 0 0 0 0 0 0 0 0 0 0 0 0 0 0 0 0 0 0 0 0 0 0 0 0 0 0 0 0 0 0 0 0 0 0 0 0 0 0 0 0 0 0 0 0 0 0 0 0 0 0 0 0 0 0.0135153885775024 0 0 0 0 0 0 0 0 0 0 0 0 0 0 0 0 0 0 0 0 0 0 0 0 0 0 0 0 0 0 0 0 0 0 0 0 0 0 0.0596880780004817 0 0.013131366007864 0 0 0 0.0639208304901301 0 0 0 0 0 0 0 0 0 0 0 0 0 0.0307067231708093 0 0 0 0 0 0 0 0 0 0 0 0 0 0 0 0 0 0 0 0 0 0 0 0 0 0 0 0 0 0 0 0 0 0 0 0 0 0 0 0 0 0 0 0 0 0 0 0 0 0 0 0 0 0 0 0 0 0 0 0 0 0 0 0 0 0 0 0 0 0 0 0 0 0 0 0 0.0422748899357821 0 0.219704604170267 0 0 0 0 0 0 0 0 0 0 0 0 0 0 0 0 0 0 0 0 0 0 0 0 0 0 0 0 0 0 0 0 0 0 0 0 0 0 0 0 0 0 0 0 0 0 0 0 0 0 0 0 0
0 0 0 0 0 0 0 0 0 0 0.0219218316945049 0 0 0 0 0 0 0 0 0 0 0 0 0 0 0 0 0 0 0.0314076849592157 0.0303978820619134 0 0 0 0 0 0 0 0 0 0 0 0 0 0 0 0 0 0 0 0 0 0 0 0 0 0 0 0 0 0 0 0 0 0 0 0 0 0 0 0 0 0 0 0 0 0 0 0 0 0 0 0 0 0 0 0 0 0 0 0 0 0 0 0 0 0 0 0 0 0 0 0 0 0.592855865468509 0 0 0 0 0.0587670537199105 0 0 0.102797871334682 0 0 0 0 0 0 0 0 0 0 0 0.161851810761265 0 0 0 0 0 0 0 0 0 0 0 0 0 0 0 0 0 0 0 0 0 0 0 0 0 0 0 0 0 0 0 0 0 0 0 0 0 0 0 0 0 0 0 0 0 0 0 0 0 0 0 0 0 0 0 0 0 0 0 0 0 0 0 0 0 0 0 0 0 0 0 0 0 0 0 0 0 0 0 0 0 0 0 0 0 0 0 0 0 0 0 0 0 0 0 0 0 0 0 0 0 0 0 0 0 0 0 0 0 0 0 0 0 0 0 0 0 0 0 0 0 0 0 0 0 0 0 0 0 0 0 0 0 0 0 0 0 0 0 0 0 0 0 0 0 0 0 0 0 0 0 0 0 0 0 0 0 0 0 0 0 0 0 0 0 0 0 0 0 0 0 0 0 0 0 0 0 0 0 0 0 0 0 0 0 0 0 0 0 0 0 0 0 0
0 0 0 0 0 0 0 0 0 0 0 0 0 0 0 0 0.106131478159815 0 0 0.0112853789016047 0 0 0 0 0 0 0 0 0 0 0 0 0 0 0 0 0 0 0 0 0 0 0 0 0 0 0.0200668543946634 0 0 0 0.0284571851827836 0 0.0251249085983429 0 0 0 0 0.0177738683145694 0.273328903554391 0 0 0 0 0 0 0 0 0 0 0 0 0 0 0 0 0 0 0 0 0 0 0 0 0 0 0 0 0 0 0 0 0 0 0 0 0 0 0 0 0 0 0 0 0 0 0 0 0 0 0 0.0245532405326777 0.0142206104173313 0.0268767244825096 0 0 0 0 0 0 0 0 0 0.151069603235916 0.256780104563061 0.0242018690498733 0 0 0 0 0 0 0 0 0 0 0 0 0 0 0 0 0 0 0 0 0 0 0 0 0 0 0 0 0 0 0 0 0 0 0 0 0 0 0 0 0 0 0 0 0 0 0 0 0 0 0 0 0 0 0 0 0 0 0 0 0 0 0 0 0 0 0 0 0 0 0 0 0 0 0 0 0 0 0 0 0 0 0 0 0 0 0 0 0 0 0 0 0 0 0 0 0 0 0 0 0 0 0 0 0 0 0 0 0 0 0 0 0 0 0 0 0 0 0 0 0 0 0 0 0 0 0 0 0 0 0 0 0 0 0 0 0 0 0 0 0 0 0 0 0 0 0 0 0 0 0 0 0 0 0 0 0.020129270612461 0 0 0 0 0 0 0 0 0 0 0 0 0 0 0 0 0 0 0 0 0 0 0 0 0 0 0 0 0 0 0 0 0 0 0 0 0
0 0 0 0 0 0 0 0 0 0 0 0 0 0 0 0 0 0 0 0 0 0 0 0 0 0 0 0 0 0 0 0 0 0 0 0 0 0 0 0 0 0 0 0 0 0 0.0192973974439162 0 0 0 0.0238905396085964 0 0.117028938987096 0 0 0 0 0.0179092624278847 0 0 0 0 0 0 0 0 0 0 0 0 0 0 0 0 0 0 0 0 0 0 0 0 0 0 0 0 0 0 0 0 0 0 0 0 0 0 0 0 0 0 0 0 0 0 0.156537695835318 0 0 0 0 0 0.0224042745773904 0.0496570877749676 0.0387472109924038 0 0 0 0 0 0 0 0 0.112894326319892 0 0 0.162811098041116 0 0 0 0 0 0 0 0 0 0 0 0 0 0 0 0 0 0 0 0 0 0 0 0 0 0 0 0 0 0 0 0 0 0 0 0 0 0 0 0 0 0 0 0 0 0 0 0 0 0 0 0 0 0 0 0 0 0 0 0 0 0 0 0 0 0 0 0 0 0 0 0 0 0 0 0 0 0 0 0 0 0 0 0 0.0378448545515841 0 0 0 0 0 0 0 0 0 0 0 0 0 0 0 0 0 0 0 0 0 0 0 0 0 0 0 0 0 0 0 0 0 0 0 0 0 0 0 0 0 0 0 0 0 0 0 0 0 0 0 0 0 0.0340287349991481 0 0 0.0155814872140155 0 0 0.0418404748919232 0.0263009535887465 0.00793470850419359 0 0 0 0 0 0 0 0 0 0.0785795627615631 0 0.0367113914802459 0 0 0 0 0 0 0 0 0 0 0 0 0 0 0 0 0 0 0 0 0 0 0 0 0 0 0 0 0 0 0 0 0 0 0
0 0 0 0 0 0 0 0 0 0 0 0 0 0 0.012309776783804 0 0.294804766912146 0 0.0858925696052591 0.0127583832858777 0 0 0 0 0 0 0 0 0 0 0 0 0 0 0 0 0 0 0 0 0 0 0 0 0 0 0 0 0 0 0 0 0 0 0 0 0 0 0.140146391183492 0 0 0 0.00744992583524563 0 0 0 0 0.0263132442111721 0.0325670139636342 0 0 0 0 0 0 0 0 0 0 0 0 0 0 0 0 0 0 0 0 0 0 0 0 0 0 0 0 0 0 0 0 0 0 0 0 0 0 0 0 0.056694165860826 0.0565110578770295 0 0.0216073177085099 0 0 0 0 0 0 0 0 0.233799432283917 0 0 0 0 0 0 0 0.0191459544890874 0 0 0 0 0 0 0 0 0 0 0 0 0 0 0 0 0 0 0 0 0 0 0 0 0 0 0 0 0 0 0 0 0 0 0 0 0 0 0 0 0 0 0 0 0 0 0 0 0 0 0 0 0 0 0 0 0 0 0 0 0 0 0 0 0 0 0 0 0 0 0 0 0 0 0 0 0 0 0 0 0 0 0 0 0 0 0 0 0 0 0 0 0 0 0 0 0 0 0 0 0 0 0 0 0 0 0 0 0 0 0 0 0 0 0 0 0 0 0 0 0 0 0 0 0 0 0 0 0 0 0 0 0 0 0 0 0 0 0 0 0 0 0 0 0 0 0 0 0 0 0 0 0 0 0 0 0 0 0 0 0 0 0 0 0 0 0 0 0 0 0 0 0 0 0 0 0 0 0 0 0 0 0 0 0 0 0 0 0
0 0 0 0 0 0 0 0 0 0 0 0 0 0 0 0 0 0 0 0 0 0 0 0 0 0 0 0 0 0 0 0 0 0 0 0 0 0 0 0 0 0 0 0 0 0 0 0 0 0 0 0 0 0 0 0 0 0 0 0 0 0 0 0 0 0 0 0 0 0 0 0 0 0 0 0 0 0 0 0 0 0 0 0 0 0 0 0 0 0 0 0 0 0 0 0 0 0 0 0 0 0 0 0 0 0 0 0 0 0 0 0 0.203713538451347 0 0 0 0 0 0 0 0.174681662367349 0.0455362325134405 0.40991816768109 0 0 0 0 0 0 0 0 0 0 0 0 0 0 0 0 0 0 0 0 0 0 0 0 0 0 0 0 0 0 0 0 0 0 0 0 0 0 0 0 0 0 0 0 0 0 0 0 0 0 0 0 0 0 0 0 0 0 0 0 0 0 0 0 0 0 0 0 0 0 0 0 0 0 0 0 0 0 0 0 0 0 0 0 0 0 0 0 0 0 0 0 0 0 0 0 0 0 0 0 0 0 0 0 0 0 0 0 0 0 0 0 0 0 0 0 0 0 0 0 0 0 0 0 0 0 0 0 0 0 0 0 0 0 0 0 0 0 0 0 0 0 0 0 0 0 0 0 0 0 0 0.0280909448682694 0 0 0.0728946773772529 0.0651647767412513 0 0 0 0 0 0 0 0 0 0 0 0 0 0 0 0 0 0 0 0 0 0 0 0 0 0 0 0 0 0 0 0 0 0 0 0 0 0 0 0
0 0 0 0 0 0 0 0 0 0 0 0 0 0 0 0 0 0 0 0 0 0 0 0 0 0.605068667509244 0 0 0 0 0 0 0 0 0 0 0 0 0 0 0 0.0673891745668906 0 0 0 0 0 0 0 0 0 0 0 0 0 0 0 0 0 0 0 0 0 0 0 0 0 0 0 0 0 0 0 0 0 0 0 0 0 0 0 0 0 0 0 0 0 0 0 0 0 0 0 0 0 0 0 0 0 0.0500847108504244 0 0 0 0 0 0 0 0 0 0 0 0 0 0 0 0 0 0 0 0 0 0 0 0 0 0 0 0.277457447073441 0 0 0 0 0 0 0 0 0 0 0 0 0 0 0 0 0 0 0 0 0 0 0 0 0 0 0 0 0 0 0 0 0 0 0 0 0 0 0 0 0 0 0 0 0 0 0 0 0 0 0 0 0 0 0 0 0 0 0 0 0 0 0 0 0 0 0 0 0 0 0 0 0 0 0 0 0 0 0 0 0 0 0 0 0 0 0 0 0 0 0 0 0 0 0 0 0 0 0 0 0 0 0 0 0 0 0 0 0 0 0 0 0 0 0 0 0 0 0 0 0 0 0 0 0 0 0 0 0 0 0 0 0 0 0 0 0 0 0 0 0 0 0 0 0 0 0 0 0 0 0 0 0 0 0 0 0 0 0 0 0 0 0 0 0 0 0 0 0 0 0 0 0 0 0 0 0 0 0 0 0 0 0 0 0 0 0 0 0 0 0
0 0 0 0 0 0 0 0 0 0 0 0 0 0.0143030727882729 0.0174753973835269 0.0478708317183793 0 0 0 0 0 0 0 0 0 0 0 0 0 0.00573411476646976 0.0478349892322212 0 0 0 0 0 0.0491692701099917 0 0 0 0 0 0 0 0 0 0 0 0 0 0 0 0 0.00627358781773113 0 0 0 0 0 0 0 0 0 0 0 0 0 0 0 0 0.00491768073351048 0 0 0 0.00468236411661097 0 0 0 0 0 0 0 0 0 0.0278662618339674 0.00648332820238048 0.0307651472263405 0.00811723523205433 0.0233977739471403 0 0 0 0 0 0 0.0109692549556133 0.0686947191045437 0 0 0 0 0.0212308798050712 0.0296929935697994 0 0.00508739306605376 0.0180341029492489 0 0 0 0 0 0 0 0 0 0.00305217753076879 0 0 0 0 0 0 0 0 0 0 0 0 0 0 0 0 0 0 0.0452788326515589 0.112476866573061 0.20766460397288 0.00250273792218543 0.00774871587700128 0 0 0 0 0 0.00713635454272573 0.0162153643477212 0.0465466208800162 0.0277072925754515 0.00601126364684913 0.00931978859976609 0.0110970346074379 0.00570263957030953 0.00568214360083376 0.0184470038262555 0 0 0 0 0 0 0 0 0 0 0 0 0 0 0 0 0 0 0 0 0 0 0 0 0 0 0 0 0 0 0 0 0 0 0 0 0 0 0 0 0 0 0 0 0 0 0 0 0 0 0 0 0 0 0 0 0 0 0 0 0 0 0 0 0 0 0 0 0 0 0 0 0 0 0 0 0 0 0 0 0 0 0 0 0 0 0 0 0.00251214384429014 0.00142441145810266 0 0 0 0 0 0 0 0 0 0 0 0 0 0 0 0 0 0 0 0 0 0 0 0 0 0 0 0 0 0 0 0 0 0 0 0 0 0 0 0 0 0 0 0 0 0 0 0 0 0 0 0.00211219627004358 0 0 0 0 0.0080883513587224 0 0 0 0 0 0 0 0 0 0 0 0 0 0.00467305778509215 0 0 0 0
0 0 0 0.00933700109122394 0 0 0 0 0 0 0 0 0 0.0136834971650786 0 0.00243797257094296 0 0 0 0.00928764845398603 0.0132126205180765 0 0.0182805207269064 0 0.0528008572065105 0.0356164998539299 0 0 0 0 0 0 0 0 0 0 0 0 0 0 0 0.0068941282432901 0 0 0 0 0 0 0 0 0 0 0 0 0 0 0 0 0 0 0 0 0 0 0 0.0431141072762639 0 0 0 0 0 0 0 0 0 0 0 0 0 0 0 0 0 0 0 0 0 0 0 0 0 0 0 0 0 0 0 0 0 0 0 0 0 0 0 0 0 0 0 0 0 0 0 0 0 0 0 0 0 0.0059611822671968 0 0 0 0 0 0.0183475450703748 0 0 0 0 0 0 0 0 0 0 0 0 0 0 0 0 0 0 0 0 0 0 0 0 0 0 0 0 0 0 0 0 0 0 0 0 0 0 0 0 0 0.278918739343333 0.0535044871555281 0.0276248958163234 0 0.0673206637040944 0.0621877451742362 0.00467410441258968 0 0 0 0 0 0 0 0 0 0 0 0 0 0 0 0.0412242370071466 0 0 0 0 0 0 0 0 0 0 0 0 0 0 0 0.00430333261183679 0 0 0.0209338567167212 0 0 0 0 0 0 0 0 0 0 0 0 0 0 0 0 0 0 0 0 0 0 0 0 0 0 0 0 0 0 0 0 0 0 0 0 0 0 0 0 0 0 0 0 0 0 0 0 0 0 0 0 0 0 0 0 0.200728024666667 0 0 0 0 0 0.00960633294774366 0 0 0 0 0 0 0 0 0 0 0 0 0 0 0 0 0 0 0 0 0 0 0 0 0 0 0 0 0 0 0 0 0 0 0 0 0 0 0 0 0 0 0 0 0 0 0
0 0 0 0 0 0 0 0 0 0 0 0 0 0 0 0 0 0 0 0 0 0 0 0 0 0 0 0.0651246265149388 0 0 0 0 0 0 0 0 0 0 0 0 0 0 0 0 0 0.207623909166577 0 0 0 0 0 0 0 0 0 0 0 0 0.191947182319868 0.112738856022296 0 0 0 0 0 0 0 0 0 0 0 0 0 0 0 0 0 0 0 0 0 0 0 0 0 0 0 0 0 0 0 0 0 0 0 0 0 0 0 0 0 0 0 0 0 0 0 0 0 0 0 0 0 0 0 0 0 0 0 0 0 0 0 0 0 0 0 0 0 0 0 0 0 0 0 0 0 0 0 0 0 0 0 0 0 0 0 0 0 0 0 0 0 0 0 0 0 0 0 0 0 0 0 0 0 0 0 0 0 0 0 0.056112106799114 0 0.199257509409315 0 0 0 0 0 0 0 0 0 0 0 0 0 0 0 0 0 0 0 0 0 0 0 0 0 0 0 0 0 0 0 0 0 0 0.0433634162377079 0.0151851956786552 0 0 0 0 0 0 0 0 0.0933456443968176 0 0 0 0 0 0 0 0 0 0 0 0 0 0 0 0 0 0 0 0 0 0 0 0 0 0 0 0 0 0 0 0 0 0 0 0 0 0 0 0 0 0 0 0 0 0 0 0 0 0 0 0 0 0 0 0 0 0 0 0 0 0 0.015301553454711 0 0 0 0 0 0 0 0 0 0 0 0 0 0 0 0 0 0 0 0 0 0 0 0 0 0 0 0 0 0 0 0 0 0 0 0 0
0.0044639496931337 0.0261431383220599 0 0.117981751312505 0 0 0.0103859569052619 0 0.00836602555030827 0.00594620347416689 0 0.0285073346185941 0 0 0 0 0.0330204499489722 0 0 0.0101899752294199 0 0 0 0 0 0 0 0 0 0.0140880940164095 0.0417223420462659 0 0 0 0 0 0.0360333824229328 0.233301830118493 0 0 0 0 0 0 0 0 0 0 0 0 0 0 0 0 0 0 0 0 0 0 0 0 0 0 0 0 0 0 0 0 0 0 0.006082165998782 0 0 0 0 0 0 0 0 0 0 0 0.0171011562308337 0.0401092086089278 0 0 0 0 0 0 0.0110437732632339 0 0.0191436610496907 0.00986350518340733 0 0 0 0 0 0 0 0 0 0 0 0 0 0 0 0 0 0 0 0 0 0 0 0 0 0 0 0.00561676141768983 0 0 0 0 0 0 0 0 0.25931944768149 0 0 0 0 0 0.0152686585407798 0 0 0 0 0 0 0 0.0076651955053143 0 0 0 0 0 0 0.0386360328613284 0 0 0 0 0 0 0 0 0 0 0 0 0 0 0 0 0 0 0 0 0 0 0 0 0 0 0 0 0 0 0 0 0 0 0 0 0 0 0 0 0 0 0 0 0 0 0 0 0 0 0 0 0 0 0 0 0 0 0 0 0 0 0 0 0 0 0 0 0 0 0 0 0 0 0 0 0 0 0 0 0 0 0 0 0 0 0 0 0 0 0 0 0 0 0 0 0 0 0 0 0 0 0 0 0 0 0 0 0 0 0 0 0 0 0 0 0 0 0 0 0 0 0 0 0 0 0 0 0 0 0 0 0 0 0 0 0 0 0 0 0 0 0 0 0 0 0 0 0 0 0 0 0 0 0 0 0 0 0 0 0 0 0 0 0
0 0 0 0 0.011059292608573 0 0 0.081190889967267 0 0 0 0 0 0 0 0 0 0 0 0 0 0 0 0 0 0 0 0 0.0375245965890332 0 0 0 0 0 0 0 0 0 0 0 0 0 0 0 0 0 0.226484376336299 0 0 0 0.0538272289326356 0 0 0 0 0 0 0.0960698365638761 0 0 0.00275250264119835 0 0 0 0 0 0 0 0 0 0 0 0.0622339255318886 0 0 0 0 0.002713808664713 0 0 0 0 0 0 0 0 0 0 0 0 0 0 0 0 0 0 0 0 0 0 0 0 0 0 0 0 0 0 0 0 0 0 0 0 0 0 0 0 0 0 0 0 0 0 0 0 0 0 0 0 0 0.396133363857257 0.0300101783072592 0 0 0 0 0 0 0 0 0 0 0 0 0 0 0 0 0 0 0 0 0 0 0 0 0 0 0 0 0 0 0 0 0 0 0 0 0 0 0 0 0 0 0 0 0 0 0 0 0 0 0 0 0 0 0 0 0 0 0 0 0 0 0 0 0 0 0 0 0 0 0 0 0 0 0 0 0 0 0 0 0 0 0 0 0 0 0 0 0 0 0 0 0 0 0 0 0 0 0 0 0 0 0 0 0 0 0 0 0 0 0 0 0 0 0 0 0 0 0 0 0 0 0 0 0 0 0 0 0 0 0 0 0 0 0 0 0 0 0 0 0 0 0 0 0 0 0 0 0 0 0 0 0 0 0 0 0 0 0 0 0 0 0 0 0 0 0 0 0 0 0 0 0 0 0 0 0 0 0 0 0 0 0 0 0 0
0 0 0 0 0.02941701642793 0 0 0.063707150416009 0 0 0 0 0 0 0 0 0 0 0 0 0 0 0 0 0 0 0 0 0.0530457225279599 0 0 0 0 0 0 0 0 0 0 0 0 0 0 0 0 0 0.183610181062182 0 0 0 0.0188253225965959 0 0 0 0 0 0 0.0501299608809779 0 0 0 0 0 0 0 0 0 0 0 0 0 0 0.11922900091832 0 0 0 0 0 0 0 0 0 0 0 0 0 0 0 0 0 0 0 0 0 0 0 0 0 0 0 0 0 0 0 0 0 0 0 0 0 0 0 0 0 0 0 0 0 0 0 0 0 0 0 0 0 0 0 0 0 0.470241642382379 0 0.0117940027876458 0 0 0 0 0 0 0 0 0 0 0 0 0 0 0 0 0 0 0 0 0 0 0 0 0 0 0 0 0 0 0 0 0 0 0 0 0 0 0 0 0 0 0 0 0 0 0 0 0 0 0 0 0 0 0 0 0 0 0 0 0 0 0 0 0 0 0 0 0 0 0 0 0 0 0 0 0 0 0 0 0 0 0 0 0 0 0 0 0 0 0 0 0 0 0 0 0 0 0 0 0 0 0 0 0 0 0 0 0 0 0 0 0 0 0 0 0 0 0 0 0 0 0 0 0 0 0 0 0 0 0 0 0 0 0 0 0 0 0 0 0 0 0 0 0 0 0 0 0 0 0 0 0 0 0 0 0 0 0 0 0 0 0 0 0 0 0 0 0 0 0 0 0 0 0 0 0 0 0 0 0 0 0 0 0 0
0.00439094065010422 0 0 0.0169894916107644 0.0187543399872072 0.0129668400040347 0.00651454132958992 0.0847045345979567 0.036308985271633 0 0 0.00581690018872583 0 0.00407490056687007 0.00461466953084763 0.0111466362886399 0 0 0 0.00141316136497529 0 0 0 0 0 0 0 0 0.00307114139444023 0.00651263845079302 0.0202702928141617 0 0 0 0 0 0.0505265521130536 0.112199318934539 0 0 0 0 0 0 0 0 0.00720584810284353 0 0 0 0.0222068427970268 0 0 0.00429915715687005 0 0 0.00817690577412894 0 0 0 0 0 0 0 0 0 0 0 0 0 0 0 0.0215247884444225 0 0 0 0 0 0 0 0 0 0 0 0.0112608307872466 0.010149073992491 0.0205394745663909 0 0 0 0 0 0.007690816677748 0 0 0 0 0 0 0 0 0 0 0.00794113184199094 0 0 0 0 0.0058648523407355 0 0 0 0 0 0 0 0 0 0 0 0 0 0 0 0 0 0 0 0 0.319715352044365 0.0182198299326764 0.00603194406283934 0 0 0 0 0.00993577082637935 0 0.0402702566322485 0.00651321778112222 0 0 0 0 0 0 0.00716023302659931 0 0 0 0 0 0 0.0543403205349035 0 0 0 0 0 0 0 0 0 0 0 0 0 0 0 0 0 0 0 0 0 0 0 0 0 0 0 0 0 0 0 0 0 0 0 0 0 0 0 0 0 0 0 0 0 0 0 0 0 0 0 0 0 0 0 0 0 0 0 0 0 0 0 0 0 0 0 0 0 0 0 0 0 0 0 0 0 0 0 0 0 0 0 0 0 0 0 0 0 0 0 0 0 0 0 0 0 0 0 0 0 0 0 0 0 0 0 0 0 0 0 0 0 0 0 0 0 0 0.00534118040550787 0 0 0 0 0 0 0 0 0 0 0 0 0 0 0 0 0 0 0 0 0 0 0 0 0 0 0 0 0 0 0.00533628717312712 0 0 0 0 0 0 0 0 0 0 0 0 0 0 0
0 0.0061679499397872 0 0 0.00507296296275893 0 0 0 0 0 0 0.00581568555745022 0 0.0275311012775453 0.0151332893000317 0.124290843440655 0 0 0 0 0.182885001436437 0 0 0 0 0 0 0 0 0 0.0206025279657099 0 0 0 0 0 0 0 0.0226084085237488 0 0 0 0 0.00815592406612782 0.0530840666712608 0.0521635553138342 0 0 0 0.0110854599924285 0 0 0 0 0 0 0 0 0 0.00568619392847559 0 0.050649993381584 0.00757666922497331 0 0.00319468605447178 0 0 0.0142781095750085 0 0.114005355667207 0 0 0 0 0.0169928259385302 0 0.0609745445308706 0.0528326967807035 0 0 0 0 0 0 0 0 0 0 0 0 0 0 0 0 0 0 0 0 0 0 0 0 0 0 0 0 0 0 0 0 0.0239120581612315 0 0 0 0 0 0 0 0 0 0 0 0 0 0 0 0 0 0 0 0 0 0 0 0.0140118785059189 0 0.0105165386867642 0.0671909869236931 0 0 0 0 0 0 0 0 0 0 0 0 0 0 0 0 0 0 0 0 0 0 0 0 0 0 0 0 0 0 0 0 0.00748424630439826 0 0 0 0 0 0 0 0 0 0 0 0 0 0 0 0 0 0 0 0 0 0 0 0 0 0 0 0 0 0 0 0 0 0 0 0 0 0 0 0 0 0 0 0 0 0 0 0 0 0 0 0 0.0102195365882334 0 0 0 0 0.00587690330016022 0 0 0 0 0 0 0 0 0 0 0 0 0 0 0 0 0 0 0 0 0 0 0 0 0 0 0 0 0 0 0 0 0 0 0 0 0 0 0 0 0 0 0 0 0 0 0 0 0 0 0 0 0 0 0 0 0 0 0 0 0 0 0 0 0 0 0 0 0 0 0 0 0 0 0 0 0 0 0 0 0 0 0 0 0 0 0 0 0 0
0 0 0 0 0 0 0 0 0 0 0 0 0 0 0 0 0 0 0 0 0 0 0 0 0 0 0 0 0 0 0 0 0 0 0 0 0 0 0 0 0 0 0 0 0 0 0 0 0 0 0 0 0 0 0 0 0 0 0 0 0 0 0 0 0 0 0 0 0 0 0 0 0 0 0.100646298048145 0 0 0 0 0 0 0 0 0 0 0 0 0 0 0 0.0158195496346905 0 0 0 0 0 0 0 0 0 0 0 0 0 0 0.0307808898576185 0 0 0 0 0 0 0 0 0 0 0 0 0 0 0 0 0 0 0 0 0.25632644523231 0 0 0 0 0 0 0.106021192527775 0 0 0.29338563719817 0.102292929602127 0.0148281710476002 0 0 0 0 0 0 0.0169266842343798 0.0403665919189256 0.0226056106982588 0 0 0 0 0 0 0 0 0 0 0 0 0 0 0 0 0 0 0 0 0 0 0 0 0 0 0 0 0 0 0 0 0 0 0 0 0 0 0 0 0 0 0 0 0 0 0 0 0 0 0 0 0 0 0 0 0 0 0 0 0 0 0 0 0 0 0 0 0 0 0 0 0 0 0 0 0 0 0 0 0 0 0 0 0 0 0 0 0 0 0 0 0 0 0 0 0 0 0 0 0 0 0 0 0 0 0 0 0 0 0 0 0 0 0 0 0 0 0 0 0 0 0 0 0 0 0 0 0 0 0 0 0 0 0 0 0 0 0 0 0 0 0 0 0 0 0 0 0 0 0 0 0 0 0 0 0 0 0 0 0 0 0 0 0 0 0 0 0 0 0
0 0 0 0 0 0 0 0 0 0 0 0 0 0 0 0 0 0 0 0 0 0 0 0 0 0 0 0 0 0 0.0249314959954061 0 0 0 0 0 0.0199162277377972 0 0 0 0 0 0 0 0 0 0 0 0 0 0 0 0 0 0 0 0 0.0193987883980669 0 0 0 0 0 0 0 0 0 0 0 0 0 0 0.0129328260972483 0 0 0 0 0 0 0 0.0347173983539407 0.0313051501925343 0.0184122492562253 0 0.0621994589562202 0.0185178703398557 0.0257598570953436 0.0106964188754534 0.0459374298072809 0 0 0 0.021622068631337 0 0.0205386098546033 0.12739799067874 0.144208945281496 0.101166517217993 0 0 0 0 0 0 0 0 0 0 0 0 0 0 0 0 0 0 0 0 0 0 0 0 0 0 0 0 0.145179362797612 0 0 0 0 0 0 0 0 0 0.0721480529835309 0 0 0 0 0.00560197734286176 0 0 0 0.0164375354163878 0.00432224516862832 0.00725878183096062 0 0 0 0 0 0.00605811393398496 0 0 0 0 0 0 0 0 0 0 0 0 0 0 0 0 0 0 0 0 0 0 0 0 0 0 0 0 0 0 0 0 0 0 0 0 0 0 0 0 0 0 0 0 0 0 0 0 0 0 0 0 0 0 0 0 0 0 0 0 0 0 0 0 0 0 0 0 0 0 0 0 0 0 0 0 0 0 0 0 0 0 0 0 0 0 0 0 0 0 0 0 0 0 0 0 0 0 0 0 0 0 0 0 0 0 0 0 0 0 0 0 0 0 0 0 0 0 0.00333462775649263 0 0 0 0 0 0 0 0 0 0 0 0 0 0 0 0 0 0 0 0 0 0 0 0 0 0 0 0 0 0 0 0 0 0 0 0 0 0 0 0 0 0 0 0 0 0
0.0138382453997934 0 0 0 0 0.0304909204802599 0 0.00256177916230839 0.00671085030825026 0.0163035557087911 0 0.00307063177188322 0 0.0122378675708053 0.0337555033735529 0.16691026207667 0 0 0 0 0 0 0 0 0 0 0 0 0 0.00477426088580143 0 0 0 0 0 0 0.0184971202230237 0 0 0 0 0 0 0 0 0 0 0 0 0 0 0 0 0.00358239250491963 0 0 0 0.00321054156372765 0 0 0 0 0 0 0 0 0 0 0 0 0.00259331904310668 0 0.00853933117679941 0 0 0 0 0 0 0 0 0 0 0 0.0196345685279066 0.00551637793967152 0.020906198509841 0.00682835116870922 0.0192666605283469 0 0.00440539829455629 0.00282219717744918 0 0 0 0.00885409477179118 0.0481992525942404 0.0155889167022031 0 0 0 0.0131377418265338 0.0160841077186058 0 0.00326463608028791 0.00589765528643725 0 0 0 0 0 0.00219349404610194 0 0 0 0 0 0 0 0 0 0 0 0 0 0 0.223824125699195 0 0 0 0 0 0.0140671280084645 0.0151500955233873 0.0558579604812392 0.0602458806692959 0 0.0310762158054271 0.00290977500896691 0 0 0 0 0 0.0030834411053617 0.00697018618053317 0.0171038588411048 0.0103948011285977 0.00321412099542235 0.00464638330399527 0.00611183770961199 0.00427213899782236 0.00352728806631048 0.00764185331156039 0 0 0 0 0 0 0 0 0 0 0 0 0 0 0 0 0 0 0 0 0 0 0 0 0 0 0 0 0 0 0 0 0 0 0 0 0 0 0 0 0 0 0 0 0 0 0 0 0 0 0 0 0 0 0 0 0 0 0 0 0 0 0 0 0 0 0 0 0 0 0 0 0 0 0 0 0 0 0 0 0 0 0 0 0 0 0 0 0.00122065175718472 0.000908045819369122 0 0 0 0 0 0 0 0 0 0 0 0 0 0 0 0 0 0 0 0 0 0 0 0 0 0 0 0 0 0 0 0 0 0 0 0 0 0 0 0 0 0 0 0 0 0 0 0 0 0 0 0.00125969534128456 0 0 0 0 0.00470650351585966 0 0 0 0 0 0 0 0 0 0 0 0 0 0.00213178030763085 0 0 0 0
0 0 0 0 0.00997234599141356 0 0 0 0 0 0 0 0 0.0139670344667555 0.00592636797473649 0.331431341485423 0 0 0 0 0 0 0 0 0 0 0 0 0 0 0.023180253873064 0 0 0 0 0 0 0 0 0 0 0 0 0 0 0 0 0 0 0 0 0 0 0 0 0 0 0 0 0 0 0 0 0 0 0 0 0 0 0.117813918170122 0 0 0 0 0.0767822346639164 0 0 0 0 0 0 0 0 0 0 0 0 0 0 0 0 0 0 0 0 0 0 0 0 0 0 0 0 0 0 0 0 0 0 0 0 0 0 0 0 0 0 0 0 0 0 0 0 0 0 0 0.00747471835239832 0 0 0 0 0 0 0.268218424934845 0.0539668267726544 0 0.0861118994601936 0 0 0 0 0 0 0 0 0 0 0 0 0 0 0 0 0 0 0 0 0 0 0 0 0 0 0 0 0 0 0 0 0 0 0 0 0 0 0 0 0 0 0 0 0 0 0 0 0 0 0 0 0 0 0 0 0 0 0 0 0 0 0 0 0 0 0 0 0 0 0 0 0 0 0 0 0 0 0 0 0 0 0 0 0.00515463385447768 0 0 0 0 0 0 0 0 0 0 0 0 0 0 0 0 0 0 0 0 0 0 0 0 0 0 0 0 0 0 0 0 0 0 0 0 0 0 0 0 0 0 0 0 0 0 0 0 0 0 0 0 0 0 0 0 0 0 0 0 0 0 0 0 0 0 0 0 0 0 0 0 0 0 0 0 0 0 0 0 0 0 0 0 0 0 0 0 0 0 0 0 0 0 0 0 0
0 0 0 0.00747295838524708 0 0 0 0 0.00568451055307756 0 0 0 0 0 0 0 0 0 0 0 0 0 0 0 0 0 0 0 0 0 0 0 0 0.0414083971550662 0 0 0.00212760793229667 0.00464586644226045 0 0 0 0 0 0 0 0 0 0 0 0 0 0 0 0.0527267669406738 0 0 0.0217826453202766 0.00255679419203881 0 0 0 0 0 0 0 0 0 0 0 0 0 0 0 0 0 0 0 0 0 0 0 0 0 0 0.00216955596023964 0.00252091911006205 0.00514153233676232 0.00195857128513327 0.0016479695413607 0 0 0.00612446389041176 0 0 0.00216096396874964 0 0 0 0.00690191500331193 0.0024741049672052 0.0202658067995872 0 0.00407280306673384 0 0 0 0 0 0 0 0 0 0 0 0 0 0 0 0 0 0 0 0 0 0 0 0.00417901787212049 0 0 0.0133362347785692 0 0 0.0285291179199502 0 0.00141264776153964 0 0.0014559936557802 0 0 0.00530186054899503 0 0.0563658952130756 0.00193322587955511 0.0494884794137598 0.0160693732676669 0.0334164983077964 0.0216181787969619 0.0330071884764095 0.0029374625712547 0.0473016037622462 0.0323803742874948 0.00573998530236854 0.00801588343963541 0.193622876720694 0.0569836927856121 0 0 0 0 0 0 0 0 0 0 0 0 0 0 0 0 0 0 0 0 0 0 0 0 0 0 0 0 0 0 0 0 0.002721293102694 0 0 0 0 0 0 0 0 0 0 0 0 0 0 0 0 0 0 0 0 0 0 0 0 0 0 0 0.00117841064082987 0 0 0 0 0 0 0 0 0 0 0 0 0 0 0 0 0 0 0 0 0 0 0 0 0 0 0 0 0 0 0 0 0 0 0 0 0 0 0 0 0 0 0.0624445630541129 0 0 0 0 0 0 0 0 0 0 0 0 0 0 0 0 0 0 0 0 0 0 0 0 0 0 0 0 0 0 0 0 0 0 0 0 0 0 0 0.00486599253651294 0 0.0435294729936139 0.0129530274984203 0 0 0.0025508724134552 0.0282379363465499 0 0.00104279224129413 0 0 0 0 0.00223964811713263 0 0.0162116957946504 0 0 0.00175602834171529 0.0133285233070385
0 0 0 0 0 0 0 0 0.00962212282643852 0 0 0 0 0 0 0 0 0 0 0 0 0 0 0 0 0 0 0 0 0 0 0 0 0 0 0 0 0 0 0 0 0 0 0 0 0 0.0397281710624048 0 0 0 0 0 0 0.0193784794526117 0 0 0 0.404109177639205 0 0 0 0 0 0 0 0 0 0 0 0 0 0 0 0 0 0 0 0 0 0 0 0 0 0 0 0 0 0 0 0 0 0 0 0 0 0 0 0 0 0 0 0 0 0 0 0 0 0 0 0 0 0 0 0 0 0 0 0 0 0 0 0 0 0 0 0 0 0 0 0 0 0 0.0202977290131244 0 0 0 0 0 0.0233225591972002 0 0 0.0682647701342563 0 0 0 0.112610395392612 0 0 0 0 0 0 0 0.269996809521681 0.0326697857604654 0 0 0 0 0 0 0 0 0 0 0 0 0 0 0 0 0 0 0 0 0 0 0 0 0 0 0 0 0 0 0 0 0 0 0 0 0 0 0 0 0 0 0 0 0 0 0 0 0 0 0 0 0 0 0 0 0 0 0 0 0 0 0 0 0 0 0 0 0 0 0 0 0 0 0 0 0 0 0 0 0 0 0 0 0 0 0 0 0 0 0 0 0 0 0 0 0 0 0 0 0 0 0 0 0 0 0 0 0 0 0 0 0 0 0 0 0 0 0 0 0 0 0 0 0 0 0 0 0 0 0 0 0 0 0 0 0 0 0 0 0 0 0 0 0 0 0 0 0 0 0 0 0 0 0 0 0 0 0 0 0 0 0 0
0 0 0 0 0 0 0 0 0 0 0 0 0 0 0 0 0 0 0 0 0 0 0 0 0 0 0 0 0 0 0 0 0 0 0 0 0 0 0 0 0 0 0 0 0 0 0 0 0 0 0 0 0 0 0 0 0 0.0044108267552562 0 0 0 0 0 0 0 0 0 0 0 0 0 0 0 0 0 0 0 0 0 0 0 0 0 0 0.0034196368857514 0.00386986992267762 0 0.0203682510838323 0.0596951492607929 0 0 0.0153482482249617 0 0 0.0045535998864204 0 0 0 0 0.00451656481240369 0.00870001642753007 0.031293592622027 0.119718957296464 0 0 0 0 0 0 0 0 0 0 0 0 0 0 0 0 0 0 0 0 0 0 0 0 0 0 0 0 0 0 0 0 0 0 0 0 0 0 0.0671678343631 0.173250845723776 0 0.0647478792277949 0.0514280213807383 0.00439455871391674 0.0588510667950067 0.17498124876736 0.0723363893144898 0.0224511571081281 0.0072079299559045 0.024454829360105 0 0 0 0 0 0 0 0 0 0 0 0 0 0 0 0 0 0 0 0 0 0 0 0 0 0 0 0 0 0 0 0 0 0 0 0 0 0 0 0 0 0 0 0 0 0 0 0 0 0 0 0 0 0 0 0 0 0 0 0 0 0 0 0 0 0 0 0 0 0 0 0 0 0 0 0 0 0 0 0 0 0 0 0 0 0 0 0 0 0 0 0 0 0 0 0 0 0 0 0 0 0 0 0 0 0 0 0 0 0 0 0 0 0 0 0 0 0 0 0 0 0 0 0 0 0 0 0 0 0 0 0 0 0 0 0 0 0 0 0 0 0 0 0 0 0 0 0 0.00283352611156148 0 0 0 0 0 0 0 0 0 0 0 0 0 0 0 0 0
0 0 0 0 0 0 0 0 0 0 0 0 0 0 0 0 0 0 0 0 0 0 0 0 0 0 0 0 0 0 0 0 0 0 0 0 0 0 0 0 0 0 0 0 0 0 0 0 0 0 0.00837773808781718 0 0 0 0 0 0 0.171106394478383 0 0 0 0 0 0 0 0 0 0 0 0 0 0 0 0 0 0 0 0 0 0 0 0 0 0 0.00978704673507394 0.00282339205845634 0.00636387806990395 0.0150317709991579 0.0553665041609094 0 0 0.00553264385219847 0 0 0 0 0 0 0 0 0 0.0177478002897036 0.0124450237205887 0 0 0 0 0 0 0 0 0 0 0 0 0 0 0 0 0 0 0 0 0 0 0 0 0 0 0 0 0 0 0 0 0.00255687449581121 0 0 0.0615717726891851 0.016951728074251 0.0663947504279581 0 0.189937283932518 0 0 0.158655253763537 0.0125186345332059 0.118399598755585 0.0100228424922034 0 0 0 0 0.0464032480485832 0.0120058203349709 0 0 0 0 0 0 0 0 0 0 0 0 0 0 0 0 0 0 0 0 0 0 0 0 0 0 0 0 0 0 0 0 0 0 0 0 0 0 0 0 0 0 0 0 0 0 0 0 0 0 0 0 0 0 0 0 0 0 0 0 0 0 0 0 0 0 0 0 0 0 0 0 0 0 0 0 0 0 0 0 0 0 0 0 0 0 0 0 0 0 0 0 0 0 0 0 0 0 0 0 0 0 0 0 0 0 0 0 0 0 0 0 0 0 0 0 0 0 0 0 0 0 0 0 0 0 0 0 0 0 0 0 0 0 0 0 0 0 0 0 0 0 0 0 0 0 0 0 0 0 0 0 0 0 0 0 0 0 0 0 0 0 0 0
0 0 0 0 0 0 0 0 0 0 0 0 0 0 0 0 0 0 0 0 0 0 0 0 0 0 0 0 0 0 0 0.000906390189637132 0 0.00171528540574744 0 0 0 0 0 0 0 0 0 0 0 0.00157256835156246 0 0 0 0 0.00116667980724298 0 0 0 0 0 0 0.088712017706773 0 0 0 0 0.00084991076421065 0 0 0 0 0 0 0 0 0 0 0 0 0 0 0 0 0 0 0 0 0 0.033468448656442 0.0114869082257773 0.0114108359858715 0.0506448821270082 0.160329512992734 0.00957571188407865 0.0161037212266909 0.0353508291671106 0 0.0167529996511474 0.00617677369616558 0 0 0 0 0.00291375233044107 0.0121874642038697 0.0982591097279955 0.136128408862321 0 0 0 0 0 0 0 0 0 0 0 0 0 0 0 0 0 0 0 0 0 0 0 0 0 0 0 0 0 0 0 0 0 0 0 0.00115431174998666 0 0.0936101686909942 0.103821067758672 0 0 0 0.0134943024196676 0.00242443116282261 0.0106251986349909 0.0345395057709113 0.0107877051163822 0.0104422265698247 0.0122414654405717 0.00351689342600971 0.00763051229633952 0 0 0 0 0 0 0 0 0 0 0 0 0 0 0 0 0 0 0 0 0 0 0 0 0 0 0 0 0 0 0 0 0 0 0 0 0 0 0 0 0 0 0 0 0 0 0 0 0 0 0 0 0 0 0 0 0 0 0 0 0 0 0 0 0 0 0 0 0 0 0 0 0 0 0 0 0 0 0 0 0 0 0 0 0 0 0 0 0 0 0 0 0 0 0 0 0 0 0 0 0 0 0 0 0 0 0 0 0 0 0 0 0 0 0 0 0 0 0 0 0 0 0 0 0 0 0 0 0 0 0 0 0 0 0 0 0 0 0 0 0 0 0 0 0 0 0 0 0 0 0 0 0 0 0 0 0 0 0 0 0 0 0 0 0
0 0 0 0 0 0 0 0 0 0 0 0 0 0 0 0 0 0 0 0 0 0 0 0 0 0 0 0 0 0 0 0 0 0 0 0 0 0 0 0 0 0 0 0 0 0 0 0 0 0 0 0 0 0 0 0 0 0 0 0 0 0 0 0 0 0 0 0 0 0 0 0 0 0 0 0 0 0 0 0 0 0 0 0 0 0 0 0 0 0 0 0 0 0 0 0 0 0 0 0 0.0108999085570384 0 0 0 0 0 0 0 0 0 0 0 0 0 0 0 0 0 0 0 0 0 0 0 0 0 0 0 0 0 0 0 0 0 0 0 0 0 0.142727962863027 0 0 0 0 0 0.194073966457764 0 0 0.021735942214067 0 0.0958242125944715 0.00720955957212157 0 0 0 0 0 0 0 0 0 0 0 0 0 0 0 0 0 0 0 0 0 0 0 0 0 0 0 0 0 0 0 0 0 0 0 0 0.00662685470411302 0 0 0 0 0 0 0 0 0 0 0 0 0 0 0 0 0 0 0 0 0 0 0 0 0 0 0 0 0 0 0 0 0 0 0 0 0 0 0 0 0 0 0 0 0 0 0 0 0 0 0 0 0 0 0 0 0 0 0 0 0 0 0 0 0 0 0 0 0 0 0.0991463811190582 0 0 0 0 0 0 0 0 0 0 0 0 0 0 0 0 0 0 0 0 0 0 0 0 0 0 0 0 0 0 0 0 0 0 0 0 0 0 0 0.0099351476129587 0 0.161227505655642 0.0405782949387172 0 0 0 0.0526444320205266 0 0 0 0 0 0 0.00925638901059184 0 0.0363271059365346 0.0884116506681269 0 0.00982151030366015 0.0135531757715806
0 0 0 0 0 0 0 0 0 0 0 0 0 0 0 0 0 0 0 0 0 0 0 0 0 0 0 0 0 0 0 0 0 0 0 0 0 0 0 0 0 0 0 0 0 0 0 0 0 0 0 0 0 0 0 0 0 0 0 0 0 0 0 0 0 0 0 0 0 0 0 0 0 0 0 0 0 0 0 0 0 0 0 0 0 0 0 0 0 0 0 0 0 0 0 0 0 0 0 0 0 0 0.0107959365871595 0 0 0 0 0 0 0 0 0 0 0 0 0 0 0 0 0 0 0 0 0 0 0 0.00923474789906295 0 0 0 0 0 0 0 0 0 0.0037020294137703 0 0.0385569855924756 0 0.140584302543187 0 0 0.161460561671631 0 0.0124421499929643 0 0.109641135599156 0.130550527405188 0.254680605837941 0.0223469761034574 0.00582956978031011 0.0303632753545043 0.0183309304515112 0 0 0 0 0 0 0 0 0 0 0 0 0 0 0 0 0 0 0 0 0 0 0 0 0 0 0 0 0 0 0 0 0 0 0 0 0 0 0 0 0 0 0 0 0 0 0 0 0 0 0 0 0 0 0 0 0 0 0 0 0 0 0 0 0 0 0 0 0 0 0 0 0 0 0 0 0 0 0 0 0 0 0 0 0 0 0 0 0 0 0 0 0 0 0 0 0 0 0 0 0 0 0 0 0 0 0 0 0 0 0 0 0 0 0 0 0 0 0 0 0 0 0 0 0 0 0 0 0 0 0 0 0 0 0 0 0 0 0 0 0 0 0 0 0 0 0.0113801872730528 0 0 0 0 0 0 0 0 0 0 0 0 0 0 0.0401000784946283 0 0 0
0 0 0 0 0 0 0 0 0 0 0 0 0 0 0 0.0024621497349046 0 0 0 0 0 0 0 0 0 0 0 0 0 0 0 0 0 0 0 0 0 0 0 0 0 0 0 0 0 0 0 0 0 0 0 0 0 0 0 0 0 0.104999294363065 0 0 0 0 0 0 0 0 0 0 0 0 0 0 0 0 0 0 0 0 0 0 0 0 0 0 0.0188117320541486 0.00376386388007782 0 0.0146450489351183 0.0235952242614713 0 0 0 0.00663549353556789 0 0 0 0 0 0 0 0 0 0 0 0 0 0 0 0 0 0 0 0 0 0 0 0 0 0 0 0 0 0 0 0 0 0.014611610174894 0 0 0 0 0 0 0 0.00269429450376429 0.0114753618892608 0.00582735298604486 0 0.0558325948771324 0.0427717927681934 0.0777559869613973 0.24266999639783 0.037760418310686 0 0.00866399458859583 0 0.0196797534471974 0.154064191803246 0.00510861601347727 0 0 0 0 0.102053749370174 0.0441174791437526 0 0 0 0 0 0 0 0 0 0 0 0 0 0 0 0 0 0 0 0 0 0 0 0 0 0 0 0 0 0 0 0 0 0 0 0 0 0 0 0 0 0 0 0 0 0 0 0 0 0 0 0 0 0 0 0 0 0 0 0 0 0 0 0 0 0 0 0 0 0 0 0 0 0 0 0 0 0 0 0 0 0 0 0 0 0 0 0 0 0 0 0 0 0 0 0 0 0 0 0 0 0 0 0 0 0 0 0 0 0 0 0 0 0 0 0 0 0 0 0 0 0 0 0 0 0 0 0 0 0 0 0 0 0 0 0 0 0 0 0 0 0 0 0 0 0 0 0 0 0 0 0 0 0 0 0 0 0 0 0 0 0 0 0
0 0 0 0.00639974620876062 0 0 0 0 0 0 0 0 0 0 0 0.00156995743288868 0 0 0 0 0 0 0 0 0 0 0 0 0 0 0 0 0 0 0 0 0 0.0218822459680982 0 0 0 0 0 0 0.00120263399096008 0 0 0 0 0 0 0 0 0 0 0 0 0.00736958029176065 0 0 0 0 0 0 0 0 0 0 0 0 0 0 0 0 0 0 0 0 0 0.00646531549523678 0 0 0 0 0.00934469157419917 0.00412483112749256 0.00296579054665722 0.0163666813089749 0.00664446173387389 0.00275610319854463 0.0111593842982198 0.0145252374176035 0.0030786040281315 0 0.00542698478502901 0 0 0 0.00456355234440026 0 0 0.00425491366085759 0.0181555108503898 0 0 0 0 0 0 0 0 0 0 0 0 0 0 0 0 0 0 0 0 0 0 0 0.0266141948674003 0 0 0.0070980044686137 0 0 0.00537788840292305 0 0.00407707842428618 0.00191466542512435 0.00907350032891271 0 0.0229192175540032 0 0.00421602427011194 0.0121498913718039 0.00430477071010781 0 0 0.0124874413565267 0 0.070114519889252 0.00641772139398833 0.0236671006074412 0 0 0 0.392437348125098 0.0160091933567472 0 0 0 0 0 0 0 0 0 0 0 0 0 0 0 0 0 0 0 0 0 0 0 0 0 0 0 0 0 0 0 0 0 0 0 0 0 0 0 0 0 0 0 0 0 0 0 0 0 0 0 0 0 0 0 0 0 0 0 0 0 0 0 0 0 0 0 0 0 0 0 0 0 0 0 0 0 0 0 0 0 0 0 0 0 0 0 0 0 0 0 0 0 0 0 0 0 0 0 0 0 0 0 0.0770668990463333 0 0 0 0 0 0 0 0 0 0 0 0 0 0 0 0 0 0 0 0 0 0 0 0 0 0 0 0 0 0 0 0 0 0 0 0 0 0 0 0 0 0.0514161061143276 0.014221960418973 0 0 0.00247825392158894 0.0477425668799534 0 0 0 0 0 0 0 0 0.0369873890448648 0 0 0 0.00295203775953977
0 0 0 0 0 0 0 0 0 0 0 0 0 0 0 0.00865557325084065 0 0 0 0 0 0 0 0 0 0 0 0 0 0 0 0 0 0 0 0 0 0 0.00246178580697222 0 0 0 0 0 0 0 0 0 0 0 0 0 0 0 0 0 0 0.013163258364771 0 0 0 0 0 0 0 0 0 0 0 0 0 0 0 0 0 0 0 0 0 0 0 0 0 0 0.00553781494501276 0.00179807869147418 0 0.00544796477784947 0.0122596293620426 0.00291249907059768 0 0 0.00567821637293742 0 0 0 0 0 0 0 0 0 0.00587142260698082 0 0 0 0 0 0 0 0 0 0 0 0 0 0 0 0 0 0 0 0 0 0 0 0.0227652713632697 0 0 0 0 0 0 0 0.0032809286949559 0.00462062589311175 0.00792411021062511 0 0.050285501102704 0 0.0811326641895758 0.165127433678987 0.0271100794815821 0.0114817414405314 0.0696151302433792 0.140478248957426 0.100753822342349 0 0.0161173325245328 0.0903543011597212 0 0 0 0.14516656546777 0 0 0 0 0 0 0 0 0 0 0 0 0 0 0 0 0 0 0 0 0 0 0 0 0 0 0 0 0 0 0 0 0 0 0 0 0 0 0 0 0 0 0 0 0 0 0 0 0 0 0 0 0 0 0 0 0 0 0 0 0 0 0 0 0 0 0 0 0 0 0 0 0 0 0 0 0 0 0 0 0 0 0 0 0 0 0 0 0 0 0 0 0 0 0 0 0 0 0 0 0 0 0 0 0 0 0 0 0 0 0 0 0 0 0 0 0 0 0 0 0 0 0 0 0 0 0 0 0 0 0 0 0 0 0 0 0 0 0 0 0 0 0 0 0 0 0 0 0 0 0 0 0 0 0 0 0 0 0 0 0 0 0 0 0
0 0 0 0 0 0 0 0 0 0 0 0 0 0 0 0 0 0 0 0 0 0 0 0 0 0 0 0 0 0 0 0 0.0032506648506347 0 0.00205510308179926 0 0 0 0 0 0 0 0 0 0 0 0 0 0 0 0 0 0 0 0 0 0 0 0 0 0 0 0 0 0 0 0 0 0 0 0 0 0 0 0 0 0 0 0 0 0 0 0 0 0 0.00200685570910882 0 0.00893799145869233 0.0214815458545859 0 0.00605910637818645 0.0100495496208113 0 0 0.00251685658857792 0 0 0 0 0.0113105167926311 0.04429997779666 0.0495887104080438 0.134759182623597 0 0 0 0 0 0 0 0 0 0 0 0 0 0 0 0 0 0 0 0 0 0 0 0.00234007737580876 0 0 0 0 0 0 0 0 0 0.00116086641009621 0 0.00212027548397049 0 0.114292730986693 0.00662286049757196 0.0417537563807865 0 0.0392730333659842 0.00220696952625642 0.00436938312598985 0.00763622765136019 0 0.162321266036493 0.18502523619145 0.0790043588406981 0.0533641707867791 0 0 0 0 0 0 0 0 0 0 0 0 0 0 0 0 0 0 0 0 0 0 0 0 0 0 0 0 0 0 0 0 0 0 0 0 0 0 0 0 0 0 0 0 0 0 0 0 0 0 0 0 0 0 0 0 0 0 0 0 0 0 0 0 0 0 0 0 0 0 0 0 0 0 0 0 0 0 0 0 0 0 0 0 0 0 0 0 0 0 0 0 0 0 0 0 0 0 0 0 0 0 0 0 0 0 0 0 0 0 0 0 0 0 0 0 0 0 0 0 0 0 0 0 0 0 0 0 0 0 0 0 0 0 0 0 0 0 0 0 0 0 0 0 0 0 0 0 0.00219272617673235 0 0 0 0 0 0 0 0 0 0 0 0 0 0 0 0 0
0 0 0 0 0 0 0 0 0 0 0 0 0 0 0 0 0 0 0 0 0 0 0 0 0 0 0 0 0 0 0 0 0.0303765642495812 0.00582867326152815 0.00134741801376406 0 0 0 0 0 0 0 0 0 0 0 0 0 0 0 0 0 0 0 0 0 0 0 0 0 0 0 0 0 0 0 0 0 0 0 0 0 0 0 0 0 0 0 0 0 0 0 0 0 0 0 0 0.00287082531912178 0.00337176248207127 0 0 0 0 0 0 0 0 0 0 0.013194328121065 0.0332270367309532 0.00891418872477271 0.0221223518500623 0 0 0 0 0 0 0 0 0 0 0 0 0 0 0 0 0 0 0 0 0 0 0 0.00316370500044859 0 0 0 0 0 0 0 0 0 0.00146339152359528 0 0.029772910623976 0 0.0412011561907358 0 0.0113719247758122 0.0209129707417234 0.0668093379277971 0 0.0140510831006529 0.0373301736331489 0.141547074936165 0 0.175624316577156 0.039884287260211 0.189573020103592 0.0112890034586016 0 0 0 0 0 0 0 0 0 0 0 0 0 0 0 0 0 0 0 0 0 0 0 0 0 0 0 0 0 0 0 0 0 0 0 0 0 0 0 0 0 0 0 0 0 0 0 0 0 0 0 0 0 0 0 0 0 0 0 0 0 0 0 0 0 0 0 0 0 0 0 0 0 0 0 0 0 0 0 0 0 0 0 0 0 0 0 0 0 0 0 0 0 0 0 0 0 0 0 0 0 0 0 0 0.0163216952661543 0 0 0 0 0 0 0 0 0 0 0 0 0 0 0 0 0 0 0 0 0 0 0 0 0 0 0 0 0 0 0 0 0 0 0 0 0 0 0 0 0 0.0246841943044888 0.0267376900727805 0 0 0 0.011403611693938 0 0 0 0 0 0 0.00392581177168545 0 0.0021564665220449 0.00672721887458025 0 0.00171860352088626 0.00107720336690678
0 0 0 0 0 0 0 0 0 0 0 0 0 0 0 0 0 0 0 0 0 0 0 0 0 0 0 0 0 0 0 0 0.0150686622505009 0.0133908875728199 0.00268645915907021 0 0 0 0 0 0 0 0 0 0 0 0 0 0 0 0 0 0 0.00697264414595619 0 0 0 0 0 0 0 0 0 0 0 0 0 0 0 0 0 0 0 0 0 0 0 0 0 0 0 0 0 0 0.00150627175912078 0.00301178868398492 0 0.00171232000667755 0.00728153474156707 0 0.00230993247756153 0.00314592330759882 0 0 0 0 0 0 0 0.0453610018130854 0.116691794330618 0.0174763050197902 0.0485541616401152 0 0 0 0 0 0 0 0 0 0 0 0 0 0 0 0 0 0 0 0 0 0 0 0.00452008201258118 0 0 0 0 0 0 0 0 0 0.00230975953959061 0 0.0244555112997712 0 0.0153440766771241 0 0.0132083168520361 0.00188798552410766 0.00703411578937144 0 0 0 0.193600243763468 0.210733753161877 0 0.103216052596018 0.0891729706381387 0 0 0 0 0 0 0 0 0 0 0 0 0 0 0 0 0 0 0 0 0 0 0 0 0 0 0 0 0 0 0 0 0 0 0 0 0 0 0 0 0 0 0 0 0 0 0 0 0 0 0 0 0 0 0 0 0 0 0 0 0 0 0.00100097401914858 0 0 0 0 0 0 0 0 0 0 0 0 0 0 0 0 0 0 0 0 0 0 0 0 0 0 0 0 0 0 0 0 0 0 0 0 0 0 0 0 0 0 0.0108620015777337 0 0 0 0 0 0 0 0 0 0 0 0 0 0 0 0 0 0 0 0 0 0 0 0 0 0 0 0 0 0 0 0 0 0 0 0 0 0 0 0 0 0.0125891897922605 0.0076004787445306 0 0 0 0.0104469483251372 0.00158775189244258 0 0 0 0 0 0.00157831685299578 0 0 0.00368178403320021 0 0 0
0 0 0 0 0 0 0 0 0 0 0 0 0 0 0 0 0 0 0 0 0 0 0 0 0 0 0 0 0 0 0 0.0121517619579313 0.00323287339860026 0.01210557319873 0.0169979277005093 0 0 0 0 0 0.000854809389463942 0 0 0 0 0 0 0 0 0 0 0.000730739966303346 0 0.00926518887094162 0 0 0 0 0 0 0 0 0 0 0 0 0 0 0 0 0 0 0 0 0 0 0 0 0 0.0018747167619477 0 0 0 0 0.00663407497979681 0.010253609659138 0 0.0140192327737532 0.0300272203669397 0.0297747341010161 0.0106222262052505 0.049371341457151 0 0.0156095881877572 0.00509685068337164 0 0 0 0 0.028194531547364 0.146588532076138 0.0225148763750647 0.151561338363134 0 0 0 0 0 0 0 0 0 0 0 0 0 0 0 0 0 0 0 0 0 0 0 0.00348763415582527 0 0 0 0 0 0 0 0 0 0.00242413027108869 0 0.00650910515557471 0 0.00739653324159541 0 0.0232489531323757 0 0.0027551349642872 0 0 0 0.124119955173746 0.0718566415026775 0.154975437297958 0 0.0240093032605371 0 0 0 0 0 0 0 0 0 0 0 0 0 0 0 0 0 0 0 0 0 0 0 0 0 0 0 0 0 0 0 0 0 0 0 0 0 0 0 0 0 0 0 0 0 0 0 0 0 0 0 0 0 0 0 0 0 0 0 0 0 0 0 0 0 0 0 0 0 0 0 0 0 0 0 0 0 0 0 0 0 0 0 0 0 0 0 0 0 0 0 0 0 0 0 0 0 0 0 0 0 0 0 0 0 0.00173542382403166 0 0 0 0 0 0 0 0 0 0 0 0 0 0 0 0 0 0 0 0 0 0 0 0 0 0 0 0 0 0 0 0 0 0 0 0 0 0 0 0 0 0 0 0 0 0 0 0 0 0 0 0 0 0 0 0 0 0 0 0
0 0 0 0 0 0 0 0 0 0 0 0 0 0 0 0 0 0 0 0 0 0 0 0 0 0 0 0 0 0 0 0 0.0863960744457339 0.0343418540787944 0.00356757334530281 0 0 0 0 0 0 0 0 0 0 0 0 0 0 0 0 0 0 0.0232021434172945 0 0 0 0 0 0 0 0 0 0 0 0 0 0 0 0 0 0 0 0 0 0 0 0 0 0 0 0 0 0 0 0 0 0 0.00352265770615263 0 0 0 0 0 0 0 0 0 0 0.0556769184634317 0.0561026034042366 0.00826818741176101 0.0180630683833794 0 0 0 0 0 0 0 0 0 0 0 0 0 0 0 0 0 0 0 0 0 0 0 0.00369787928265854 0 0 0 0 0 0 0 0 0 0.00212979123241726 0 0.00967269349399108 0 0.0267034772679728 0 0.00710746491408075 0 0.0152700520196081 0 0 0 0.0892125283937731 0.363435321961666 0.142473595589336 0.0255484809189053 0 0 0 0 0 0 0 0 0 0 0 0 0 0 0 0 0 0 0 0 0 0 0 0 0 0 0 0 0 0 0 0 0 0 0 0 0 0 0 0 0 0 0 0 0 0 0 0 0 0 0 0 0 0 0 0 0 0 0 0 0 0 0 0 0 0 0 0 0 0 0 0 0 0 0 0 0 0 0 0 0 0 0 0 0 0 0 0 0 0 0 0 0 0 0 0 0 0 0 0 0 0 0 0 0 0 0.0152864567843029 0 0 0 0 0 0 0 0 0 0 0 0 0 0 0 0 0 0 0 0 0 0 0 0 0 0 0 0 0 0 0 0 0 0 0 0 0 0 0 0 0 0.0032955286597054 0.00208543480273928 0 0 0 0.00349922238319828 0 0.00144099163955886 0 0 0 0 0 0 0 0 0 0 0
0 0 0 0.00676285061054006 0 0 0 0 0.00214474851655379 0 0 0 0 0 0 0 0 0 0 0 0 0 0 0 0 0 0 0 0 0.00253863952875468 0 0 0 0.0130576931528069 0 0 0.00264629355035311 0.0153013391163546 0 0 0 0 0 0 0.000681988516709478 0 0 0 0 0 0 0 0 0.0505461091794122 0 0 0.00968722494440995 0.0747290827781332 0 0 0 0 0 0 0 0 0 0 0 0 0.00567798725750559 0 0 0 0 0 0 0 0 0.00211730326108131 0 0 0 0 0.00608452104309717 0.00112242851955982 0.00471289647693409 0.0023599732645772 0.00369928642762957 0 0.00570777748714599 0.0100768790072527 0.00400493068618182 0 0 0 0 0 0.00193378157838554 0 0 0 0.00516516059812074 0 0 0 0 0 0 0 0 0 0 0 0 0 0 0 0 0 0 0 0 0 0 0 0.00533806350378104 0 0 0.0181066573423493 0 0 0.0206556824927208 0 0 0.00135816851398806 0.00205169205469104 0 0.103889121748952 0.0329324571465303 0 0.0227927401166369 0.00685688059772953 0 0.00409914972870995 0.032772947136672 0.198610889432263 0.0511264642432984 0 0.00962329024750957 0 0 0 0 0.14135389873785 0 0 0 0 0 0 0 0 0 0 0 0 0 0 0 0 0 0 0 0 0 0 0 0 0 0 0 0 0 0 0 0 0 0 0 0 0 0 0 0 0 0 0 0 0 0 0 0 0 0 0 0 0 0 0 0 0 0 0 0 0 0 0 0 0 0 0 0 0 0 0 0 0 0 0 0 0 0 0 0 0 0 0 0 0 0 0 0 0 0 0 0 0 0 0 0 0 0 0 0 0 0 0 0.0396814645110181 0 0 0 0 0 0 0 0 0 0 0 0 0 0 0 0 0 0 0 0 0 0 0 0 0 0 0 0 0 0 0 0 0 0 0 0 0 0 0 0 0 0.023140221137538 0 0 0 0.00145132776897089 0.0297791429975588 0 0 0 0 0 0 0 0 0.0218385126918742 0 0 0 0.00178233234785899
0 0 0 0 0 0 0 0 0 0 0 0 0 0 0 0 0 0 0 0 0 0 0 0 0 0 0 0 0 0 0.00483115428216346 0 0 0 0 0 0 0 0 0 0 0 0 0 0 0 0 0 0 0 0 0 0 0.0145625137823424 0 0 0 0.0107116031409075 0 0 0 0 0 0 0 0 0 0 0 0 0 0 0 0 0 0 0 0 0 0 0 0 0 0 0 0 0 0 0 0 0 0 0 0 0 0 0 0 0 0 0 0 0 0 0 0 0 0 0 0 0 0 0 0 0 0 0 0 0 0 0 0 0 0 0 0 0 0 0 0 0 0 0 0 0 0 0 0 0.145307177105539 0.0189380325591457 0 0.0280261258154357 0 0 0 0.0673318102424706 0.0385057195352208 0 0 0 0 0 0 0.671785863536775 0 0 0 0 0 0 0 0 0 0 0 0 0 0 0 0 0 0 0 0 0 0 0 0 0 0 0 0 0 0 0 0 0 0 0 0 0 0 0 0 0 0 0 0 0 0 0 0 0 0 0 0 0 0 0 0 0 0 0 0 0 0 0 0 0 0 0 0 0 0 0 0 0 0 0 0 0 0 0 0 0 0 0 0 0 0 0 0 0 0 0 0 0 0 0 0 0 0 0 0 0 0 0 0 0 0 0 0 0 0 0 0 0 0 0 0 0 0 0 0 0 0 0 0 0 0 0 0 0 0 0 0 0 0 0 0 0 0 0 0 0 0 0 0 0 0 0 0 0 0 0 0 0 0 0 0 0 0 0 0 0 0 0 0 0
0 0 0 0 0 0 0 0 0 0 0 0 0 0 0 0 0 0 0 0 0 0 0 0 0 0 0 0 0 0 0 0 0 0 0 0 0 0 0 0 0 0 0 0 0 0 0 0 0 0 0 0 0 0 0 0 0 0 0 0 0 0 0 0 0 0 0 0 0 0 0 0 0 0 0 0 0 0 0 0 0 0 0 0 0 0 0 0 0 0 0 0 0 0 0 0 0 0 0 0 0 0 0 0 0 0 0 0 0 0 0 0 0 0 0 0 0 0 0 0 0 0 0 0 0 0 0 0 0 0 0 0 0 0 0 0 0 0 0 0 0 0 0 0 0 0 0 0 0 0 0 0 0 0 0 0 0.188949852565408 0.260991888579111 0 0 0 0.0133505203199706 0.0440697954847717 0 0.0566277539094522 0.0928667859317092 0 0 0 0 0 0 0 0 0 0.177062155135402 0.116056611074557 0 0 0.0179777670384556 0 0 0.0127152149866477 0 0 0 0 0 0 0 0 0 0 0 0 0 0 0 0 0 0 0 0 0 0 0 0 0 0 0 0 0 0 0 0 0 0 0 0 0 0 0 0 0 0 0 0 0 0 0 0 0 0 0 0 0 0 0 0 0 0 0 0 0 0 0 0 0 0 0 0 0 0 0 0 0 0 0 0 0 0 0 0 0 0 0 0 0 0 0 0 0 0 0 0 0 0 0 0 0 0 0 0 0 0 0 0 0 0 0 0 0.0193316549745135 0 0 0 0 0 0 0 0 0 0 0 0 0 0 0 0 0 0 0 0 0 0 0 0 0 0 0
0 0 0 0 0 0 0 0 0 0 0 0 0 0 0 0 0 0 0 0 0 0 0 0 0 0 0 0 0 0 0 0 0 0 0 0 0 0 0 0 0 0 0 0 0 0 0 0 0 0 0 0 0 0 0 0 0 0 0 0 0 0 0 0 0 0 0 0 0 0 0 0 0 0 0 0 0 0 0 0 0 0 0 0 0 0 0 0 0 0 0 0 0 0 0 0 0 0 0 0 0 0 0 0 0 0 0 0 0 0 0 0 0 0 0 0 0 0 0 0 0 0 0 0 0 0 0 0 0 0 0 0 0 0 0 0 0 0 0 0 0 0 0 0 0 0 0 0 0 0 0 0 0 0 0 0.0713860555505555 0 0.106311934933602 0.0179501893283062 0 0.0467368600941791 0.0539146322918539 0 0 0.0867307852470902 0.0193227149285783 0 0 0 0 0 0 0 0 0 0.391228920428256 0.0510302038947467 0 0.00345625766786121 0.00586527358088317 0 0 0.0461649579716436 0 0.0151686219627688 0.00300152646917034 0 0 0 0 0 0 0 0 0 0 0 0 0.0066431632264294 0 0 0 0 0 0 0 0 0 0 0 0 0 0 0 0 0 0 0 0 0 0 0 0 0 0 0 0 0 0 0 0 0 0 0 0 0 0 0 0 0 0 0 0 0 0 0 0 0 0 0 0 0 0 0 0 0 0 0 0 0 0 0 0 0 0 0 0 0 0 0 0 0 0 0 0 0 0 0 0 0 0 0 0 0 0 0 0 0 0.0123138108541101 0 0.00429372451025614 0.0364312112094042 0 0 0 0 0.00420954956251556 0.0178396062877892 0 0 0 0 0 0 0 0 0 0 0 0 0 0 0 0 0 0 0 0 0
0 0 0 0 0 0 0 0 0 0 0 0 0 0 0 0 0 0 0 0 0 0 0 0 0 0 0 0 0 0 0 0 0 0 0 0 0 0 0 0 0 0 0 0 0 0 0 0 0 0 0 0 0 0 0 0 0 0 0 0 0 0 0 0 0 0 0 0 0 0 0 0 0 0 0 0 0 0 0 0 0 0 0 0 0 0 0 0 0 0 0 0 0 0 0 0 0 0 0 0 0 0 0 0 0 0 0 0 0 0 0 0 0 0 0 0 0 0 0 0 0 0 0 0 0 0 0 0 0 0 0 0 0 0 0 0 0 0 0 0 0 0 0 0 0 0 0 0 0 0 0 0 0 0 0 0.0820932652648452 0.0885106875734669 0 0 0 0 0.172891787312004 0 0.0226813137078376 0.411289919039798 0.0402530108508016 0 0 0 0 0 0 0 0 0 0.0514334752445235 0 0 0 0 0 0 0 0.0223280306667367 0 0 0 0 0 0 0 0 0 0 0 0 0 0 0 0 0 0 0 0 0 0 0 0 0 0 0 0 0 0 0 0 0 0 0 0 0 0 0 0 0 0 0 0 0 0 0 0 0 0 0 0 0 0 0 0 0 0 0 0 0 0 0 0 0 0 0 0 0 0 0 0 0 0 0 0 0 0 0 0 0 0 0 0 0 0 0 0 0 0 0 0 0 0 0 0 0 0 0 0 0 0 0 0 0.0390233540888118 0 0 0.0269573078320796 0 0 0 0 0 0.0425378484190947 0 0 0 0 0 0 0 0 0 0 0 0 0 0 0 0 0 0 0 0 0
0 0 0 0 0 0 0 0 0 0 0 0 0 0 0 0 0 0 0 0 0 0 0 0 0 0 0 0 0 0 0 0 0 0 0 0 0 0 0 0 0 0 0 0 0 0 0 0 0 0 0 0 0 0 0 0 0 0 0 0 0 0 0 0 0 0 0 0 0 0 0 0 0 0 0 0 0 0 0 0 0 0 0 0 0 0 0 0 0 0 0 0 0 0 0 0 0 0 0 0 0 0 0 0 0 0 0 0 0 0 0 0 0 0 0 0 0 0 0 0 0 0 0 0 0 0 0 0 0 0 0 0 0 0 0 0 0 0 0 0 0 0 0 0 0 0 0 0 0 0 0 0 0 0 0 0 0.0486362859188205 0 0 0.027585712573675 0 0.115341834174521 0 0 0 0 0 0 0 0 0 0 0 0 0.0411061540671644 0.105180286442574 0 0 0.0360765794833945 0 0 0 0.0686378500168707 0 0 0 0 0 0 0 0 0 0 0 0 0 0 0 0 0 0 0 0 0 0 0 0 0 0 0 0 0 0 0 0 0 0 0 0 0 0.0949481356998705 0 0 0 0 0 0 0 0 0 0 0 0 0 0 0 0 0 0 0 0 0 0 0 0 0 0 0 0 0 0 0 0 0 0 0 0 0 0 0 0 0 0 0 0 0 0 0 0 0 0 0 0 0 0 0 0 0 0 0 0 0 0 0 0 0 0.0335336192109609 0 0 0.23133387400364 0.0785245485386252 0.0739930819239342 0.0191847090189024 0 0 0 0 0.0259173289270473 0 0 0 0 0 0 0 0 0 0 0 0 0 0 0 0 0 0 0 0 0
0 0 0 0 0 0 0 0 0 0 0 0 0 0 0 0 0 0 0 0 0 0 0 0 0 0 0 0 0 0 0 0 0 0 0 0 0 0 0 0 0 0 0 0 0 0 0 0 0 0 0 0 0 0 0 0 0 0 0 0 0 0 0 0 0 0 0 0 0 0 0 0 0 0 0 0 0 0 0 0 0 0 0 0 0 0 0 0 0 0 0 0 0 0 0 0 0 0 0 0 0 0 0 0 0 0 0 0 0 0 0 0 0 0 0 0 0 0 0 0 0 0 0 0 0 0 0 0 0 0 0 0 0 0 0 0 0 0 0 0 0 0 0 0 0 0 0 0 0 0 0 0 0 0 0 0 0 0 0.00988791090956993 0 0.202027280940345 0.00850418327481254 0 0 0 0.00872886526964481 0 0 0 0 0 0 0 0 0 0 0.0129962830840212 0 0 0 0 0 0.0132068933352038 0 0 0 0 0 0 0 0 0 0 0 0 0 0 0 0 0 0 0 0 0 0 0 0.0404231580116292 0 0 0 0 0 0 0 0 0 0 0 0 0 0 0 0 0 0 0 0 0 0 0 0 0 0 0 0 0 0 0 0 0 0 0 0 0 0 0 0.00486150738247916 0 0 0 0 0 0 0 0 0 0 0 0 0 0 0 0 0 0 0 0 0 0 0 0 0 0 0 0 0 0 0 0 0 0 0 0 0 0 0 0.0609391958535214 0.0407256797102969 0.177092465179954 0.0208962649816974 0.0713197128658323 0.120809267098753 0 0 0 0 0.102713258880459 0.078727484066667 0 0 0 0 0 0 0 0 0 0 0 0 0.0261405891551134 0 0 0 0 0 0 0 0
0 0 0 0 0 0 0 0 0 0 0 0 0 0 0 0 0 0 0 0 0 0 0 0 0 0 0 0 0 0 0 0 0 0 0 0 0 0 0 0 0 0 0 0 0 0 0 0 0 0 0 0 0 0 0 0 0 0 0 0 0 0 0 0 0 0 0 0 0 0 0 0 0 0 0 0 0 0 0 0 0 0 0 0 0 0 0 0 0 0 0 0 0 0 0 0 0 0 0 0 0 0 0 0 0 0 0 0 0 0 0 0 0 0 0 0 0 0 0 0 0 0 0 0 0 0 0 0 0 0 0 0 0 0 0 0 0 0 0 0 0 0 0 0 0 0 0 0 0 0 0 0 0 0 0 0 0.0472620514605468 0 0 0.210354277787109 0 0.0127149731776473 0 0 0.076476571218641 0.0112273493842361 0 0 0 0 0 0 0 0 0 0.120355902758189 0.0254299463552947 0 0 0 0 0 0.00437739797401523 0 0 0 0 0 0 0 0 0 0 0 0 0 0 0 0 0 0 0 0 0 0 0 0.0217970968759669 0 0 0 0 0 0 0 0 0 0 0 0 0 0 0 0 0 0 0 0 0 0 0 0 0 0 0 0 0 0 0 0 0 0 0 0 0 0 0 0 0 0 0 0 0 0 0 0 0 0 0 0 0 0 0 0 0 0 0 0 0 0 0 0 0 0 0 0.0462509489414696 0 0.0184651966043344 0 0 0 0 0 0 0 0 0 0 0 0.161753335307535 0 0.0164221833084356 0.0687866364373525 0 0 0 0 0.0714980032923179 0.0868281291169092 0 0 0 0 0 0 0 0 0 0 0 0 0 0 0 0 0 0 0 0 0
0 0 0 0 0 0 0 0 0 0 0 0 0 0 0 0 0 0 0 0 0 0 0 0 0 0 0 0 0 0 0 0 0 0 0 0 0 0 0 0 0 0 0 0 0 0 0 0 0 0 0 0 0 0 0 0 0 0 0 0 0 0 0 0 0 0 0 0 0 0 0 0 0 0 0 0 0 0 0 0 0 0 0 0 0 0 0 0 0 0 0 0 0 0 0 0 0 0 0 0 0 0 0 0 0 0 0 0 0 0 0 0 0 0 0 0 0 0 0 0 0 0 0 0 0 0 0 0 0 0 0 0 0 0 0 0 0 0 0 0 0 0 0 0 0 0 0 0 0 0 0 0 0 0 0 0.00194032008418243 0.020740298678116 0.0798856973807955 0.0163758496670408 0.00336844346503829 0.00483694078128335 0 0.0266217860192457 0.0562660802833727 0.262179927661541 0.0184046480756389 0 0 0 0 0 0 0 0 0.00513862925542666 0.0273984586896971 0.00174101110353508 0.00572768282474021 0.0854737736130516 0.00755363649678411 0 0 0.0892630177720976 0.158411969965028 0.00345750899149482 0 0 0 0 0 0 0 0.0130217919878437 0 0 0 0 0 0.00289838305065 0 0 0 0 0 0 0 0 0 0 0 0 0 0.00251390915610376 0 0 0 0 0 0 0.0360027579875608 0 0.00652548345834045 0.00466146974172003 0 0.00195396706042826 0 0 0 0 0 0 0 0 0 0 0 0 0 0 0 0 0.00232404233711119 0 0 0.00509151661187721 0.0014101011691564 0 0 0 0 0.00226962037078831 0.0035045004905902 0 0 0 0.00135587103345703 0 0 0 0 0 0 0 0 0 0 0 0 0 0 0 0 0 0 0 0 0 0 0 0 0 0 0 0 0 0 0 0.00155348015629432 0.00192337851391238 0.00635582956545959 0 0.00754508868389604 0.0183816629357355 0 0 0 0 0.00592146488096453 0 0 0 0 0 0 0 0 0 0 0 0 0 0 0 0 0 0 0 0 0
0 0 0 0 0 0 0 0 0 0 0 0 0 0 0 0 0 0 0 0 0 0 0 0 0 0 0 0 0 0 0 0 0 0 0 0 0 0 0 0 0 0 0 0 0 0 0 0 0 0 0 0 0 0 0 0 0 0 0 0 0 0 0 0 0 0 0 0 0 0 0 0 0 0 0 0 0 0 0 0 0 0 0 0 0 0 0 0 0 0 0 0 0 0 0 0 0 0 0 0 0 0 0 0 0 0 0 0 0 0 0 0 0 0 0 0 0 0 0 0 0 0 0 0 0 0 0 0 0 0 0 0 0 0 0 0 0 0 0 0 0 0 0 0 0 0 0 0 0 0 0 0 0 0 0 0.0735281616478482 0 0 0 0 0 0.305615005623469 0 0 0 0 0 0 0 0 0 0 0 0 0 0 0.112080773849887 0 0.0920022860704402 0.0456712307520632 0 0 0.136972398470575 0.234130143585717 0 0 0 0 0 0 0 0 0 0 0 0 0 0 0 0 0 0 0 0 0 0 0 0 0 0 0 0 0 0 0 0 0 0 0 0 0 0 0 0 0 0 0 0 0 0 0 0 0 0 0 0 0 0 0 0 0 0 0 0 0 0 0 0 0 0 0 0 0 0 0 0 0 0 0 0 0 0 0 0 0 0 0 0 0 0 0 0 0 0 0 0 0 0 0 0 0 0 0 0 0 0 0 0 0 0 0 0 0 0 0 0 0 0 0 0 0 0 0 0 0 0 0 0 0 0 0 0 0 0 0 0 0 0 0
0 0 0 0 0 0 0 0 0 0 0 0 0 0 0 0 0 0 0 0 0 0 0 0 0 0 0 0 0 0 0 0 0 0 0 0 0 0 0 0 0 0 0 0 0 0 0 0 0 0 0 0 0 0 0 0 0 0 0 0 0 0 0 0 0 0 0 0 0 0 0 0 0 0 0 0 0 0 0 0 0 0 0 0 0 0 0 0 0 0 0 0 0 0 0 0 0 0 0 0 0 0 0 0 0 0 0 0 0 0 0 0 0 0 0 0 0 0 0 0 0 0 0 0 0 0 0 0 0 0 0 0 0 0 0 0 0 0 0 0 0 0 0 0 0 0 0 0 0 0 0 0 0 0 0 0 0 0.0453999740497344 0 0 0 0.243747064383849 0 0 0.47940890787168 0 0 0 0 0 0 0 0 0 0 0.0547704180462905 0 0 0 0 0 0 0 0.0562405868792705 0 0 0 0 0 0 0 0 0 0 0 0 0 0 0 0 0 0 0 0 0 0 0 0 0 0 0 0 0 0 0 0 0 0 0 0 0 0 0.0152132205027253 0 0 0 0 0 0 0 0 0 0 0 0 0 0 0 0 0 0 0 0 0 0 0 0 0 0 0 0 0.00768276765976099 0 0 0 0 0 0 0 0 0 0 0 0 0 0 0 0 0 0 0 0 0 0 0 0 0 0 0 0 0 0 0.0975370606066899 0 0 0 0 0 0 0 0 0 0 0 0 0 0 0 0 0 0 0 0 0 0 0 0 0 0 0 0 0 0 0 0 0 0 0 0
0 0 0 0 0 0 0 0 0 0 0 0 0 0 0 0 0 0 0 0 0 0 0 0 0 0 0 0 0 0 0 0 0 0 0 0 0 0 0 0 0 0 0 0 0 0 0 0 0 0 0 0 0 0 0 0 0 0 0 0 0 0 0 0 0 0 0 0 0 0 0 0 0 0 0 0 0 0 0 0 0 0 0 0 0 0 0 0 0 0 0 0 0 0 0 0 0 0 0 0 0 0 0 0 0 0 0 0 0 0 0 0 0 0 0 0 0 0 0 0 0 0 0 0 0 0 0 0 0 0 0 0 0 0 0 0 0 0 0 0 0 0 0 0 0 0 0 0 0 0 0 0 0 0 0 0.00998711999152949 0.0404871663404393 0.230610180907971 0 0 0.0353036391295796 0.318152385628245 0 0.134291681514934 0 0 0 0 0 0 0 0 0 0 0 0.117286803779242 0 0 0 0.00325582708511081 0 0 0.00220231888215222 0.0726243240060098 0 0 0 0 0 0 0 0 0 0 0 0 0 0 0 0 0 0 0 0 0 0 0 0 0 0 0 0 0 0 0 0 0 0 0 0.0117199617231752 0 0 0.00347265131439585 0 0 0 0 0 0 0 0 0 0 0 0 0 0 0 0 0 0 0 0 0 0 0 0 0 0 0 0 0 0 0 0 0.000838751154760533 0 0 0 0 0 0 0 0 0 0 0 0 0 0 0 0 0 0 0.0114457684624235 0 0 0 0 0 0 0 0.00832142008003085 0 0 0 0 0 0 0 0 0 0 0 0 0 0 0 0 0 0 0 0 0 0 0 0 0 0 0 0 0 0 0 0 0 0 0 0
0 0 0 0 0 0 0 0 0 0 0 0 0 0 0 0 0 0 0 0 0 0 0 0 0 0 0 0 0 0 0 0 0 0 0 0 0 0 0 0 0 0 0 0 0 0 0 0 0 0 0 0 0 0 0 0 0 0 0 0 0 0 0 0 0 0 0 0 0 0 0 0 0 0 0 0 0 0 0 0 0 0 0 0 0 0 0 0 0 0 0 0 0 0 0 0 0 0 0 0 0 0 0 0 0 0 0 0 0 0 0 0 0 0 0 0 0 0 0 0 0 0 0 0 0 0 0 0 0 0 0 0 0 0 0 0 0 0 0 0 0 0 0 0 0 0 0 0 0 0 0 0 0 0 0 0.0573490932356921 0.031584023846514 0.0790285458165629 0 0.0146907982704366 0.0181477803058895 0.0782021099797639 0 0 0 0 0 0 0 0 0 0 0 0 0.0108277740479754 0.037989463547142 0.255356785712702 0 0.0103964827558129 0 0 0 0.00803052199396851 0.122734102432499 0 0 0 0 0 0 0 0 0.00841620032613427 0 0 0 0 0 0 0 0 0 0 0 0 0 0.0604469842079422 0 0 0 0 0 0 0 0 0 0 0 0 0 0 0 0 0 0 0 0 0 0 0 0 0 0 0 0 0 0 0 0 0 0 0 0 0 0 0 0 0 0 0 0 0 0 0 0 0 0 0 0 0 0 0 0 0 0 0 0 0 0 0 0 0 0 0 0 0 0 0 0 0 0 0 0 0 0 0 0 0 0.0155220630014919 0 0 0 0 0 0 0 0.0990014629186207 0.0686952833822142 0.0235805242186375 0 0 0 0 0 0 0 0 0 0 0 0 0 0 0 0 0 0 0 0
0 0 0 0 0 0 0 0 0 0 0 0 0.0142836823361424 0 0 0 0 0 0 0 0 0 0 0 0 0 0.0323065682225455 0 0 0 0 0.00643597849635297 0 0 0.0189361116572463 0 0 0 0 0 0 0 0 0 0.00197131397695205 0 0 0 0 0 0 0 0 0 0.00829458776392224 0 0 0 0 0 0 0 0 0 0 0 0 0 0 0 0 0 0 0 0 0 0 0 0 0 0 0 0 0 0 0 0 0 0 0 0 0 0 0 0 0 0 0 0 0 0 0 0 0.0199211464188057 0 0 0.00486973822241416 0.0087975596760361 0.00894658805532856 0 0 0.0100927562078897 0 0.0214846201966395 0.0151165453377052 0.00213558350347262 0.00729953550727486 0.00185843639421316 0.0111445860582309 0.0116434332900196 0 0 0 0 0 0 0 0 0 0 0 0 0 0 0 0 0 0 0 0 0 0 0 0 0 0 0 0 0 0 0 0 0 0 0 0 0 0 0 0 0 0 0 0 0 0 0 0 0.0611778835519447 0.0127328498624754 0.0155813564218365 0 0.0127177423701586 0 0 0.00416525569857145 0 0 0 0 0 0 0 0 0 0 0.0340231448243156 0 0.0493142961482568 0 0.0177384309351172 0 0 0 0.0326613180806345 0 0 0.0135510987078043 0 0 0 0 0 0 0 0 0.00329176486829255 0.0771202780963471 0 0 0 0 0 0 0 0 0 0 0 0 0 0 0 0 0 0 0 0 0 0 0 0 0 0 0 0 0 0 0 0.00204026085427426 0 0 0.00630631853065716 0.00541669872024484 0 0 0.00180654140780316 0 0 0 0 0 0 0 0 0 0 0 0 0 0 0.0101296397320647 0.020874929901679 0.117257593951523 0.101203572961501 0.158493378102586 0 0 0.0171846694505704 0 0 0 0 0 0 0.00387742369482296 0 0 0 0 0 0 0 0 0.0117144018685277 0 0 0 0 0 0 0 0 0 0 0.0040803799368005 0 0 0 0 0 0 0 0 0 0 0 0 0 0 0 0 0 0 0 0 0 0 0
0 0 0 0 0 0 0 0 0 0 0 0 0 0 0 0 0 0 0 0 0 0 0.051491057209415 0 0 0 0 0 0 0 0 0 0 0 0 0 0 0 0 0 0 0 0 0 0.0127397573786322 0 0 0 0 0.0080228460331789 0 0 0 0 0 0 0 0 0 0 0 0 0 0 0 0 0 0 0 0 0 0 0 0.0340378159015982 0 0 0 0 0 0 0 0 0 0 0 0 0 0 0 0 0 0 0 0 0 0 0 0 0 0 0 0 0 0 0 0 0 0 0 0 0 0 0 0 0 0 0 0 0 0 0 0 0 0 0 0 0 0.42511029706594 0 0 0 0 0 0 0 0 0 0 0 0 0 0 0 0 0 0 0 0 0 0 0 0 0 0 0 0 0 0 0 0 0 0 0 0 0 0 0 0 0.104240486384538 0.131669693269787 0.020513291181741 0 0 0 0 0 0 0 0.0587780180404364 0 0 0 0 0.0568257809045848 0 0 0 0 0 0.0237966014001306 0 0 0 0 0 0 0 0 0 0 0 0 0 0 0 0 0 0 0 0 0 0 0 0 0 0 0 0 0 0.0358764163890858 0 0 0 0.0219258376440628 0 0 0 0 0 0 0 0 0 0 0 0 0 0 0 0 0 0 0 0 0 0 0 0 0 0 0 0 0 0 0 0 0 0 0 0 0 0 0 0 0 0.0149721011968691 0 0 0 0 0 0 0 0 0 0 0 0 0 0 0 0 0 0 0 0 0 0 0 0 0 0 0 0 0 0 0 0 0 0 0 0 0 0 0 0 0 0 0 0 0 0 0 0 0 0 0 0 0
0 0 0 0 0 0 0 0 0 0 0 0 0 0 0 0 0 0 0 0 0 0 0 0 0 0 0 0 0 0 0 0 0 0 0 0 0 0 0 0 0 0 0 0 0 0 0 0 0 0 0 0 0 0 0 0 0 0 0 0 0 0 0 0 0 0 0 0 0 0 0 0 0 0.0109244046228832 0 0 0 0 0 0 0 0 0 0 0 0 0 0 0 0 0 0 0 0 0 0 0 0 0 0 0 0 0 0 0 0 0 0 0 0 0 0 0 0 0 0 0 0 0 0.0042247466496312 0 0 0 0 0 0 0 0.0390280726731495 0 0 0 0 0 0 0 0 0 0 0 0 0 0 0 0 0 0 0 0 0 0 0 0 0 0 0 0 0 0 0 0 0 0 0 0 0 0 0.100900135036028 0.0498883795298378 0 0.0790922345963929 0.181617874323827 0 0 0 0 0 0 0 0 0 0 0 0 0 0 0 0.0983864411903479 0 0.0508744886373083 0.00755790892272813 0.090564315848043 0 0 0 0 0 0 0.0767457832547575 0 0 0 0.0126378149199716 0 0 0 0 0 0 0 0 0 0 0 0 0 0 0 0 0 0 0 0 0 0 0 0 0 0 0 0 0 0 0 0 0 0 0 0 0.00592528139927527 0 0 0 0 0 0 0 0 0 0 0 0 0 0 0 0 0 0 0 0.00604855320193414 0 0 0 0.00213316788991005 0 0.00918118257001069 0.131410041219748 0 0 0 0 0 0 0 0 0 0 0 0 0 0 0 0 0 0 0.0428591735142161 0 0 0 0 0 0 0 0 0 0 0 0 0 0 0 0 0 0 0 0 0 0 0 0 0 0 0 0 0 0 0 0 0 0
0 0 0 0 0 0 0 0 0 0 0 0 0 0 0 0 0 0 0 0 0 0 0 0 0.0263847036985108 0 0 0 0 0 0 0 0 0 0 0 0 0 0 0 0 0 0.0211339562059474 0 0.0127283559781359 0 0 0 0 0 0 0 0 0 0 0 0 0 0 0 0 0 0.0174392111287933 0 0 0 0 0 0 0 0 0 0 0.0967585038316926 0 0 0 0 0 0 0 0 0 0 0 0 0 0 0 0 0 0 0 0 0 0 0 0 0 0 0 0 0 0 0 0 0 0 0 0 0 0 0 0 0 0 0 0 0 0 0 0 0 0 0 0 0 0.0289984384381817 0 0 0 0 0 0 0 0 0 0 0 0 0 0 0 0 0 0 0 0 0 0 0 0 0 0 0 0 0 0 0 0 0 0 0 0 0 0 0.0302210800226857 0.0906850832181761 0.113820610194146 0 0.27802219945824 0.00804611191014315 0 0 0 0 0 0 0 0 0 0 0 0 0 0 0 0 0 0.0355193558755061 0 0 0 0 0 0 0 0 0 0 0 0 0 0 0 0 0 0 0 0 0 0 0 0 0 0 0 0 0 0 0 0 0 0.211099094020546 0 0 0 0 0 0 0 0 0 0 0 0 0 0 0 0 0 0 0 0 0 0 0 0 0 0 0 0 0 0 0 0 0 0 0 0 0 0 0 0 0.00712212956184689 0.022021166457448 0 0 0 0 0 0 0 0 0 0 0 0 0 0 0 0 0 0 0 0 0 0 0 0 0 0 0 0 0 0 0 0 0 0 0 0 0 0 0 0 0 0 0 0 0 0 0 0 0 0 0 0 0
0 0 0 0 0 0 0 0 0 0 0 0 0 0 0 0 0 0 0 0 0 0 0 0 0.00936822517223941 0 0 0 0 0 0 0 0 0 0 0 0 0 0.00495285412499532 0 0 0 0.00832550949837428 0 0.00481664476546486 0 0 0.0241864376437271 0 0.0036249219802899 0 0 0 0 0 0 0 0 0 0 0.0184772195909559 0 0.00791104081592237 0 0 0 0 0 0 0 0 0 0 0.0421511959380362 0 0 0 0 0 0 0 0 0 0 0 0 0 0 0 0 0 0 0 0 0 0 0 0 0 0 0 0 0 0 0 0 0 0 0 0 0 0 0 0 0 0 0 0 0 0 0 0 0 0 0 0 0 0 0 0 0 0 0 0.00426880617193428 0 0 0 0 0 0 0 0 0 0 0 0 0 0 0 0 0 0 0 0 0 0 0 0 0 0 0 0 0 0 0 0 0.0136133391078811 0.00520068338497798 0.0962101053430321 0.102342144469619 0 0 0 0 0 0 0 0 0 0 0 0 0 0 0 0 0.0600831007024731 0 0.0281844516663952 0.0155954766787417 0.0884751735625808 0 0 0 0 0 0 0.0680038805213894 0 0 0 0.00452580845966965 0 0 0.0270379787609039 0 0 0 0 0 0 0 0 0 0 0 0 0 0 0 0 0 0 0.236326068704553 0 0 0 0 0 0 0 0 0 0 0 0 0 0 0.00533973076659241 0 0 0 0 0 0 0 0 0 0 0 0 0 0 0 0 0 0 0 0.00210802174164233 0 0 0 0 0 0 0 0 0 0 0 0 0 0 0 0 0 0 0 0 0 0 0 0 0 0.118871180427609 0 0 0 0 0 0 0 0 0 0 0 0 0 0 0 0 0 0 0 0 0 0 0 0 0 0 0 0 0 0 0 0 0 0
0 0 0 0 0 0 0 0 0 0 0 0 0 0 0 0 0 0 0 0 0 0 0 0 0 0 0 0.0271634483802747 0 0 0 0 0 0 0 0 0 0 0 0 0 0 0 0 0 0 0 0 0 0.0241470896595299 0 0 0 0 0 0 0 0 0 0 0 0 0 0.036747628405513 0 0 0 0 0 0 0 0 0 0.0272776352039919 0 0 0 0 0 0 0 0 0 0 0 0 0 0 0 0 0 0 0 0 0 0 0 0 0 0 0 0 0 0 0 0 0 0 0 0 0 0 0 0 0 0 0 0 0 0 0 0 0 0 0 0 0 0.306400807188757 0.0354370853097386 0 0 0 0 0 0 0 0 0 0 0 0 0 0 0 0 0 0 0 0 0 0 0 0 0 0 0 0 0 0 0 0 0 0 0 0 0 0 0 0 0.0348861964296328 0 0 0 0 0 0 0 0 0 0 0 0 0 0 0 0 0 0 0 0.161338762189173 0 0 0 0 0 0 0 0 0 0 0 0 0 0 0 0 0 0 0.087465429593287 0.160267076142753 0 0 0 0 0 0 0 0 0 0 0 0 0 0 0 0 0 0 0 0 0 0 0 0 0 0 0 0 0 0 0 0 0 0 0 0 0 0 0 0 0 0 0 0 0 0 0 0 0 0 0 0 0 0 0 0 0 0 0 0.0541833026552022 0 0 0 0 0 0 0 0 0 0 0 0.0446855388421468 0 0 0 0 0 0 0 0 0 0 0 0 0 0 0 0 0 0 0 0 0 0 0 0 0 0 0 0 0 0 0 0 0 0 0 0 0
0 0 0 0 0 0 0 0 0 0 0 0 0 0 0 0 0 0 0 0 0 0 0 0 0 0 0.0782208558195777 0.0213950734565094 0 0 0 0 0 0 0 0 0 0 0 0 0 0 0 0 0 0 0 0 0 0 0 0 0 0 0 0 0 0 0 0 0 0 0 0 0.022553973268737 0.164088249127258 0 0 0 0 0 0 0 0 0 0 0 0 0 0 0 0 0 0 0 0 0 0 0 0 0 0 0 0 0 0 0 0 0 0 0 0 0 0 0 0 0 0.0241174388131647 0 0 0 0 0 0 0 0 0 0 0 0.0738986974967939 0 0 0 0 0 0 0 0.163002896156148 0 0 0 0 0 0 0 0 0 0 0 0 0 0 0 0 0 0 0 0 0 0 0 0 0 0 0 0 0 0 0 0 0 0 0 0 0 0 0.075372155101581 0 0 0 0 0 0 0 0 0 0 0 0 0 0 0 0 0 0 0 0 0 0 0 0 0.0169055976718846 0 0 0 0 0 0 0 0 0 0 0 0 0 0 0 0 0 0 0 0 0 0 0 0 0 0 0 0 0 0 0 0 0 0 0 0 0 0 0 0 0 0 0 0 0 0 0 0 0 0 0 0 0 0 0 0 0 0 0 0 0 0 0 0 0 0 0 0 0 0 0 0.109049075466117 0 0.251395987622229 0 0 0 0 0 0 0 0 0 0 0 0 0 0 0 0 0 0 0 0 0 0 0 0 0 0 0 0 0 0 0 0 0 0 0 0 0 0 0 0 0 0 0 0 0 0 0 0 0 0 0 0 0
0 0 0 0 0 0 0 0 0 0 0 0 0 0 0 0 0 0 0 0 0 0 0 0 0 0 0 0.105678813739714 0 0 0 0 0 0 0 0 0 0 0 0 0 0 0 0 0.0150650137167229 0 0 0 0 0.0442407355236109 0 0 0 0 0 0 0 0 0 0 0 0 0 0 0 0 0 0 0 0 0 0 0 0 0 0 0 0 0 0 0 0 0 0 0 0 0 0 0 0 0 0 0 0 0 0 0 0 0 0 0 0 0 0 0 0 0 0 0 0 0 0 0 0 0 0 0 0 0 0 0 0 0 0 0 0 0 0.0215527534306158 0.127490830816881 0 0 0 0 0 0 0 0 0 0 0 0 0 0 0 0 0 0 0 0 0 0 0 0 0 0 0 0 0 0 0 0 0 0 0 0 0 0 0 0 0 0 0 0 0 0 0 0 0 0 0 0 0 0 0 0 0 0 0 0 0 0 0 0 0 0 0 0 0 0 0 0 0 0 0 0 0 0 0 0.348988430765832 0 0 0 0 0 0 0 0 0 0.145854741715894 0 0 0 0 0 0 0 0 0 0 0 0 0 0 0 0 0 0 0 0 0 0 0 0 0 0 0 0 0 0 0 0 0 0 0 0 0 0 0 0 0 0 0 0 0 0 0 0 0 0 0 0 0 0 0 0 0 0.112343457148563 0 0.0430511357853189 0 0 0 0 0 0 0 0 0 0 0 0 0 0 0 0 0 0 0 0 0 0 0 0 0 0 0 0 0 0 0.0357340873568475 0 0 0 0 0 0 0 0 0
0 0 0 0 0 0 0 0 0 0 0 0 0.0302046716701509 0 0 0 0 0 0 0 0 0 0 0 0 0 0 0 0 0 0 0 0 0 0 0 0 0 0 0 0 0 0 0 0 0 0 0 0 0 0 0 0 0 0.00619063237683985 0 0 0 0 0 0 0 0 0 0 0 0 0 0 0 0 0 0 0 0 0 0 0 0 0 0 0 0 0 0 0 0 0 0 0 0 0 0 0 0 0 0 0 0 0.0134425399033908 0.0167187738964695 0 0 0.00744084189098003 0 0 0 0 0 0 0 0 0 0.0501242064136254 0 0 0 0.00985711570177262 0 0 0 0 0 0 0 0 0 0 0 0 0 0 0 0 0 0 0 0 0 0 0 0 0 0 0 0 0 0 0 0 0 0 0 0 0 0 0 0 0.0268099565363816 0 0 0.0236058454758201 0 0 0 0.0117063230750047 0 0 0 0 0 0 0 0 0 0.304936466651363 0.0175054660578512 0 0.0135733611485965 0 0 0 0 0 0 0 0 0 0 0 0 0 0.0874202681718345 0 0 0 0 0 0 0 0 0 0 0 0 0 0 0 0 0 0 0.0490460757797224 0 0 0 0 0 0 0 0 0 0 0.0731503014963268 0 0 0 0 0 0 0 0 0 0 0 0 0 0 0 0 0 0 0 0.00786205178056192 0.0115093059894631 0.0127022979557453 0 0 0 0 0 0 0.0133253063583723 0 0 0 0 0 0 0.0369522354701979 0 0 0 0 0 0 0 0 0 0 0 0 0 0 0.0156431788511958 0 0 0 0 0 0 0 0 0 0 0 0 0.0335791427288193 0.030111941162375 0 0.0517207738014416 0.0339915436462796 0 0 0 0 0 0 0.0108693760094178 0 0 0 0 0 0 0 0 0 0 0 0 0 0 0 0 0 0 0 0 0
0 0 0 0 0 0 0 0 0 0 0 0 0 0 0 0 0 0 0 0 0 0 0 0 0 0 0 0 0 0 0 0 0 0 0 0 0 0 0 0 0 0 0 0 0 0 0 0 0 0 0 0 0 0 0 0 0 0 0 0 0 0 0 0 0 0 0 0 0.00317816261567894 0 0 0 0 0 0 0 0 0 0 0 0 0 0 0 0 0 0 0 0 0 0 0 0 0 0 0 0 0 0 0 0 0 0 0 0 0 0 0 0 0.00209805205350684 0.00114765240533707 0 0.00270574471907042 0.00302860097527256 0.00561382248987282 0 0.00135152947969695 0.00372367794825194 0.001232059213713 0 0 0 0 0 0 0 0 0 0 0 0 0 0 0 0 0 0 0 0 0 0 0 0 0 0 0 0 0 0 0 0 0 0 0 0 0.0279672946769064 0.163564419024462 0.025827957429802 0.0162293402026261 0 0.0497590685572397 0.0297766377521244 0 0.013740509884419 0.10504198787368 0.00971676574760053 0.0034801834171301 0 0 0 0 0 0 0 0.0721417402413698 0 0.0273031614847049 0 0.00293736591785914 0 0 0 0.00350406994356776 0.00444123733663303 0.00175007227655244 0.00113331183127172 0 0 0 0 0 0 0 0 0 0 0 0 0 0 0 0 0 0 0 0 0 0 0 0 0 0.0113329829706381 0 0 0 0 0 0 0 0 0.00603237735238715 0 0 0 0 0 0 0 0 0 0 0 0 0 0 0 0 0 0 0.00216118613284013 0 0 0 0 0 0 0 0 0 0 0 0 0 0 0 0 0 0 0 0 0 0.00327898531332727 0.00762831711650942 0 0.00336081563956853 0 0 0.00328228587926403 0.0028119031444684 0 0 0 0.00877981900722732 0.0103594140104338 0.137840534378286 0.0134621206484211 0.0727259749660053 0 0.0173152966640814 0.0815078335493865 0 0 0 0 0 0 0 0 0.00477478342437211 0 0.00564609786971588 0.0164968422519339 0 0 0 0 0 0.00880800418278426 0 0 0 0 0 0 0 0 0 0 0 0 0 0 0 0 0 0 0 0 0
0 0 0 0 0 0 0 0 0 0 0 0 0 0 0 0 0 0 0 0 0 0 0 0 0 0 0 0 0 0 0 0 0 0 0 0 0 0 0 0 0 0 0 0 0 0 0 0 0 0 0 0 0 0 0 0 0 0 0 0 0 0 0 0 0 0 0 0 0 0 0 0 0 0 0 0 0 0 0 0 0 0 0 0 0 0 0 0 0 0 0 0 0 0 0 0 0 0 0 0 0 0 0 0 0 0 0 0 0 0 0 0 0 0 0 0 0 0 0 0 0 0 0 0 0 0 0 0 0 0 0 0 0 0 0 0 0 0 0 0 0 0 0 0 0 0 0 0 0 0 0 0 0 0 0 0.0590905994305554 0.0687715774698999 0 0 0.018033878442128 0.0338901967322303 0.00609922795004185 0.034203217247216 0 0 0.210537651173164 0 0 0 0 0 0 0 0 0.0133497989998909 0.0880109555450254 0 0.0463821580138983 0 0.0138720983037743 0 0 0.0042562256492597 0 0 0 0 0 0 0 0 0 0.00652855527005469 0 0 0 0 0 0 0 0 0 0 0 0 0 0.0565175829839804 0 0 0 0 0 0 0 0 0.0126921750881282 0 0 0 0 0 0 0 0 0 0 0 0 0 0 0 0 0 0 0 0 0 0 0 0 0 0 0 0 0 0 0 0 0 0 0 0 0 0 0 0 0 0 0 0 0 0 0 0 0 0 0.00989976535508189 0.0153086094984482 0 0 0 0 0 0 0 0 0 0 0 0 0 0 0 0 0 0 0 0 0.034756855298595 0 0 0.0133424408014874 0 0 0 0 0.0177955114384571 0.0384699530473966 0.11165391939426 0 0.0272013297892255 0 0 0 0 0.0105041720820237 0 0 0 0 0 0 0 0 0.034632397472924 0 0.0141991475228527 0 0
0 0 0 0 0 0 0 0 0 0 0 0 0 0 0 0 0 0 0 0 0 0 0 0 0 0 0 0 0 0 0 0 0 0 0 0 0 0 0 0 0 0 0 0 0 0 0 0 0 0 0 0 0 0 0 0 0 0 0 0 0 0 0 0 0 0 0 0 0 0 0 0 0 0 0 0 0 0 0 0 0 0 0 0 0 0 0 0 0 0 0 0 0 0 0 0 0 0 0 0 0 0 0 0 0 0 0 0 0 0 0 0 0 0 0 0 0 0 0 0 0 0 0 0 0 0 0 0 0 0 0 0 0 0 0 0 0 0 0 0 0 0 0 0 0 0 0 0 0 0 0 0 0 0 0 0 0 0 0 0 0 0.135441468962932 0 0 0 0 0 0 0 0 0 0 0 0 0 0 0.313076393307347 0 0 0.0533480665362381 0 0 0 0 0 0 0 0 0 0 0 0 0 0 0 0 0 0 0 0 0 0 0 0 0 0 0.0759904945125438 0 0 0 0 0 0 0 0 0 0 0 0 0 0 0 0 0 0 0 0 0 0 0 0 0 0 0 0 0.0289031651665035 0 0 0 0 0 0 0 0 0 0 0 0 0 0 0 0 0 0 0 0 0 0 0 0 0 0 0 0 0 0 0 0.064151322616658 0 0 0 0 0 0 0 0 0 0 0 0 0 0 0 0 0 0 0 0 0 0 0 0 0 0 0 0 0.0519479502076796 0 0.0696898146478916 0 0.103752807300735 0 0 0 0 0 0 0 0 0 0 0 0 0 0.103698516741472 0 0 0 0
0 0 0 0 0 0 0 0 0 0 0 0 0 0 0 0 0 0 0 0 0 0 0 0 0 0 0 0 0 0 0 0 0 0 0 0 0 0 0 0 0 0 0 0 0 0.00188564669351039 0 0 0 0 0 0 0 0 0 0 0 0 0 0 0 0 0 0 0 0 0 0 0 0 0 0 0 0.00245595644747227 0 0 0 0 0 0 0 0 0 0 0 0 0 0 0 0 0 0 0 0 0 0 0 0 0 0 0 0 0 0 0 0 0 0 0 0 0 0 0 0 0 0 0 0 0 0 0 0 0 0 0 0 0 0 0 0 0 0 0 0 0 0 0 0 0 0 0 0 0 0 0 0 0 0 0 0 0 0 0 0 0 0 0.00201197352930338 0 0.00775086433452215 0 0 0.129342326952117 0.0121274341368764 0 0 0.00370256998172904 0 0.0198426348093785 0 0 0 0 0 0 0.0044711879019611 0.00408993416915517 0 0 0 0.0143012128541341 0.0322281387285129 0.0186288269265804 0.129055013502164 0.224627544460629 0.00266896720358215 0 0 0 0 0.0440325103356061 0 0 0.011166649973665 0.000892296276484814 0 0 0 0 0 0 0 0 0 0 0 0.00521328483996403 0 0 0 0 0 0 0 0 0 0 0 0 0 0.215143103314571 0 0.00503225934597836 0.00161246777048518 0 0.00300989598393961 0 0 0 0 0 0 0 0 0.00526389741642302 0.00661265405235065 0 0 0 0 0 0 0.00270681933259772 0 0 0.00253574989023629 0 0 0 0 0 0 0.00238374674769563 0 0 0 0 0 0 0 0 0 0 0 0 0 0 0 0 0 0 0 0 0 0 0 0 0 0 0 0 0 0 0 0 0 0.00615160527585827 0 0 0 0.00526220216070661 0 0 0.0687000616196704 0 0.0050905630321399 0 0 0 0 0 0 0 0 0 0 0 0 0 0 0 0 0 0 0 0 0 0 0 0
0 0 0 0 0 0 0 0 0 0 0 0 0 0 0 0 0 0 0 0 0 0 0 0 0 0 0 0 0 0 0 0 0 0 0 0 0 0 0 0 0 0 0 0 0 0 0 0 0 0 0 0 0 0 0 0 0 0 0 0 0 0 0 0 0 0 0 0 0 0 0 0 0 0 0 0 0 0 0 0 0 0 0 0 0 0 0 0 0 0 0 0 0 0 0 0 0 0 0 0 0 0 0 0 0 0 0 0 0 0 0 0 0 0 0 0 0 0 0 0 0 0 0 0 0 0 0 0 0 0 0 0 0 0 0 0 0 0 0 0 0 0 0 0 0 0 0 0 0 0 0 0 0 0 0 0.0546348307151828 0.0471797135085765 0 0 0 0 0.157948224326403 0.0831886153655894 0 0.0561027633921091 0 0 0 0 0 0 0 0 0 0 0 0.0827994592045154 0.047174212142729 0.197616746658379 0 0.273355434686516 0 0 0 0 0 0 0 0 0 0 0 0 0 0 0 0 0 0 0 0 0 0 0 0 0 0 0 0 0 0 0 0 0 0 0 0 0 0 0 0 0 0 0 0 0 0 0 0 0 0 0 0 0 0 0 0 0 0 0 0 0 0 0 0 0 0 0 0 0 0 0 0 0 0 0 0 0 0 0 0 0 0 0 0 0 0 0 0 0 0 0 0 0 0 0 0 0 0 0 0 0 0 0 0 0 0 0 0 0 0 0 0 0 0 0 0 0 0 0 0 0 0 0 0 0 0 0 0 0 0 0 0 0 0 0 0 0 0
0 0 0 0 0 0 0 0 0 0 0 0 0 0 0 0 0 0 0 0 0 0 0 0 0 0 0 0 0 0 0 0 0 0 0 0 0 0 0 0 0 0 0 0 0 0 0 0 0 0 0 0 0 0 0 0 0 0 0 0 0 0 0 0 0 0 0 0 0 0 0 0 0 0 0 0 0 0 0 0 0 0 0 0 0 0 0 0 0 0 0 0 0 0 0 0 0 0 0 0 0 0 0 0 0 0 0 0 0 0 0 0 0 0 0 0 0 0 0 0 0 0 0 0 0 0 0 0 0 0 0 0 0 0 0 0 0 0 0 0 0 0 0 0 0 0 0 0 0 0 0 0 0 0 0 0 0 0 0 0 0 0 0 0 0 0 0 0 0 0 0 0 0 0 0 0 0 0 0.3465508375365 0.212720118541433 0 0 0.0623527618911194 0.340494366636203 0 0 0 0 0 0 0 0.0378819153947443 0 0 0 0 0 0 0 0 0 0 0 0 0 0 0 0 0 0 0 0 0 0 0 0 0 0 0 0 0 0 0 0 0 0 0 0 0 0 0 0 0 0 0 0 0 0 0 0 0 0 0 0 0 0 0 0 0 0 0 0 0 0 0 0 0 0 0 0 0 0 0 0 0 0 0 0 0 0 0 0 0 0 0 0 0 0 0 0 0 0 0 0 0 0 0 0 0 0 0 0 0 0 0 0 0 0 0 0 0 0 0 0 0 0 0 0 0 0 0 0 0 0 0 0 0 0 0
0 0 0 0 0 0 0 0 0 0 0 0 0 0 0 0 0 0 0 0 0 0 0 0 0 0 0 0 0 0 0 0 0 0 0 0 0 0 0 0 0 0 0 0 0 0 0 0 0 0 0 0 0 0 0 0 0 0 0 0 0 0 0 0 0 0 0 0 0 0 0 0 0 0 0 0 0 0 0 0 0 0 0 0 0 0 0 0 0 0 0 0 0 0 0 0 0 0 0 0 0 0 0 0 0 0 0 0 0 0 0 0 0 0 0 0 0 0 0 0 0 0 0 0 0 0 0 0 0 0 0 0 0 0 0 0 0 0 0 0 0 0 0 0 0 0 0 0 0 0 0 0 0 0 0 0 0 0 0 0 0 0 0 0 0 0 0 0 0 0 0 0 0 0 0 0 0 0 0.189566426270782 0 0 0 0.590906088183313 0 0 0 0 0 0 0 0 0 0 0 0 0 0 0 0 0 0 0 0 0 0 0 0 0 0 0 0 0 0 0 0 0 0 0 0 0 0 0 0 0 0 0 0 0 0 0 0 0 0 0 0 0 0 0 0 0 0 0 0 0 0 0 0 0 0 0 0 0 0 0 0 0 0 0 0 0 0 0 0 0 0 0 0 0 0 0 0 0 0 0 0 0 0 0 0 0 0 0 0 0 0 0 0 0 0 0 0 0 0 0 0.219527485545905 0 0 0 0 0 0 0 0 0 0 0 0 0 0 0 0 0 0 0 0 0 0 0 0
0 0 0 0 0 0 0 0 0 0 0 0 0 0 0 0 0 0 0 0 0 0 0 0 0 0 0 0 0 0 0 0 0 0 0 0 0 0 0 0 0 0 0 0 0 0 0 0 0 0 0 0 0 0 0 0 0 0 0 0 0.00290840658515513 0 0 0 0 0 0 0 0 0 0 0 0 0 0 0 0 0 0 0 0 0 0 0 0 0 0 0 0 0 0 0 0 0 0 0 0 0 0 0 0 0 0 0 0 0 0 0 0 0 0 0 0 0 0 0 0 0 0 0 0 0 0 0 0 0 0 0 0 0 0 0 0 0 0 0 0 0 0 0 0 0 0 0 0 0 0 0 0 0 0 0 0 0 0 0.00267312146956306 0.0256886098438036 0 0.014096148308177 0.00756688478476771 0.00240874681872715 0.129119360003475 0.0172589898870741 0 0.00262521125226938 0.00273383703113619 0 0 0 0 0 0 0 0 0 0.00466383353080077 0.00175740201570399 0 0.123363558503851 0 0.00554288635757673 0.0555078693582213 0 0 0.00864535062422105 0 0 0 0 0 0 0 0.00497615864514218 0.0012668108728398 0 0 0 0 0.00671510213548374 0 0 0 0 0 0 0 0 0 0 0 0 0 0.0107765170082495 0.013511695497637 0 0 0 0 0 0.0306125878429647 0 0.0185904764379656 0.00461725194196545 0 0.0298906153055933 0 0 0 0.0118544879469213 0.00525805563947044 0.0150944065848889 0 0 0 0 0 0.0022921070516041 0 0 0.00814705047657492 0 0.0176778742675645 0 0 0.00797070798318072 0.00316323495269663 0 0 0 0 0.0101591804083356 0.0236442699255365 0 0 0 0.00230270778898459 0 0 0 0 0 0 0 0 0 0 0 0 0 0 0 0 0 0 0 0 0 0 0 0 0 0 0 0 0 0.00774625152271259 0 0.00322734437040396 0.00687420618859331 0.00319881983944814 0 0.0260949824897849 0.209931542506295 0.00871611948384937 0.0719242915584064 0 0.00271743029421648 0.0146428070355392 0 0 0 0.00208528904980184 0 0 0 0 0 0 0 0.00775940057282659 0 0 0 0 0 0 0 0 0
0 0 0 0 0 0 0 0 0 0 0 0 0 0 0 0 0 0 0 0 0 0 0 0 0 0 0 0 0 0 0 0 0 0 0 0 0 0 0 0 0 0 0 0 0 0.0030430452025205 0 0 0 0 0 0 0 0 0 0 0 0 0 0 0 0 0 0 0 0 0 0 0 0 0 0 0 0 0 0 0 0 0 0 0 0 0 0 0 0 0 0 0 0 0 0 0 0 0 0 0 0 0 0 0 0 0 0 0 0 0 0 0 0 0 0 0 0 0 0 0 0 0 0 0 0 0 0 0 0 0 0 0 0 0 0 0 0 0 0 0 0 0 0 0 0 0 0 0 0 0 0 0 0 0 0 0 0 0 0 0 0.0183899433355585 0 0 0 0.282373085226265 0.0363542466861116 0.02314154848686 0.106679669708079 0.0514884243420889 0 0.0225973403494502 0 0 0 0 0 0 0 0.00728433249383836 0 0 0.264600415677243 0 0.037299732328093 0 0 0 0 0 0 0 0 0.00706461790321627 0 0 0 0 0 0 0 0 0 0 0 0 0 0 0 0 0 0 0 0 0 0 0 0 0 0 0 0 0.016479981959596 0.12320361630108 0 0 0 0 0 0 0 0 0 0 0 0 0 0 0 0 0 0 0 0 0 0 0 0 0 0 0 0 0 0 0 0 0 0 0 0 0 0 0 0 0 0 0 0 0 0 0 0 0 0 0 0 0 0 0 0 0 0 0 0 0 0 0 0 0 0 0 0 0 0 0 0 0 0 0 0 0 0 0 0 0 0 0 0 0 0 0 0 0 0 0 0 0 0 0 0 0 0 0
0 0 0 0 0 0 0 0 0 0 0 0 0 0 0 0 0 0 0 0 0 0.0240051268262067 0 0 0 0 0 0 0 0 0 0 0 0 0 0 0 0 0 0.0183339446862928 0 0 0 0 0 0 0 0 0 0 0 0 0 0 0 0 0 0 0 0 0.0199480327003656 0 0 0 0 0 0 0 0 0 0 0.08414963292735 0 0 0 0 0 0 0.0392410867184793 0 0 0 0 0 0 0 0 0 0 0 0 0 0 0 0 0 0 0 0 0 0 0 0 0 0 0 0 0 0 0 0 0 0 0 0 0 0 0 0 0 0 0 0 0 0 0 0 0 0 0 0 0 0 0 0 0 0 0 0 0 0 0 0 0 0 0 0 0 0 0 0 0 0 0 0 0 0.0581883770297799 0 0 0 0 0.034478238997447 0 0 0 0 0 0 0 0 0 0 0 0 0 0.0160578803365661 0 0 0.0175880302165197 0 0 0 0.0595997680364003 0 0 0.126131385417483 0.00749805498704259 0 0 0 0 0.0612978095333261 0 0 0 0 0 0 0 0.012835636844822 0 0 0.0512110679519486 0.0310043540924268 0.0407334579386361 0 0 0 0 0 0 0 0 0 0 0 0 0 0 0 0 0.0901718130771858 0.0144917400636602 0 0 0 0 0.0230534793331342 0 0 0.0292259290264754 0 0.06572239926137 0 0 0 0 0 0 0 0 0 0 0 0 0 0 0 0 0 0 0 0 0 0 0 0 0 0.00811758493508241 0 0 0 0 0 0 0 0 0 0 0 0 0 0 0 0 0 0 0 0 0 0 0 0 0 0 0 0 0 0.010955666667223 0 0 0.0224576569405151 0 0 0 0 0 0.0253588094529784 0 0 0 0.00814303600128293 0 0 0 0 0 0 0 0 0 0 0 0 0 0 0 0 0
0 0 0 0 0 0 0 0 0 0 0 0 0 0 0 0 0 0 0 0 0 0 0 0 0 0 0 0 0 0 0 0 0 0 0 0 0 0 0.0720482579889088 0 0 0 0 0 0 0 0 0.0203100118139527 0 0 0 0 0 0 0 0 0 0 0 0 0.0145777421217474 0 0 0 0 0 0 0 0 0 0 0.0171610428260635 0 0 0 0 0 0 0 0 0 0 0 0 0 0 0 0 0 0 0 0 0 0 0 0 0 0 0 0 0 0 0 0 0 0 0 0 0 0 0 0 0 0 0 0 0 0 0 0 0 0 0 0 0 0 0 0 0 0 0 0 0 0 0 0 0 0 0 0 0 0 0 0 0 0 0 0 0 0 0 0 0 0 0 0 0.0128516158891119 0 0 0 0 0 0 0 0 0 0 0 0 0 0 0 0 0 0 0.0116066555933461 0 0 0 0 0 0 0 0 0.140782479206282 0 0 0 0 0 0 0.0571693976126006 0 0 0 0 0 0 0 0 0.277699931957926 0 0.125295378149579 0 0.0964544379693063 0 0 0 0 0 0 0 0 0 0 0 0 0 0 0 0 0 0 0 0 0 0 0.118337076800176 0 0 0 0 0 0 0 0 0 0 0 0 0 0 0 0 0 0 0 0 0 0 0 0 0 0 0 0 0 0 0 0 0 0 0 0 0 0 0 0 0 0 0 0 0 0 0 0 0 0 0 0 0 0 0 0 0.0270997932915311 0 0 0 0 0 0 0 0 0 0 0 0 0 0 0 0 0.00860617877946927 0 0 0 0 0 0 0 0 0 0 0 0 0 0 0 0 0
0 0 0 0 0 0 0 0 0 0 0 0 0 0 0 0 0 0 0 0 0 0 0 0 0 0 0.00346162431484486 0 0 0 0 0.0332882737317692 0 0 0.0125255314831572 0 0 0 0 0 0 0 0 0 0 0 0 0 0.0194708844818553 0 0 0 0 0 0 0 0 0 0 0 0 0 0 0 0 0 0 0 0 0 0 0 0 0 0 0 0 0 0 0 0 0 0 0 0 0 0 0 0 0 0 0 0 0 0 0 0 0 0 0 0 0 0 0 0 0 0 0 0 0 0 0 0 0 0 0 0 0 0 0.0118683477533915 0 0 0 0 0 0 0 0 0 0 0 0 0 0 0 0 0 0 0 0 0 0 0 0 0 0 0 0 0 0 0 0 0 0 0 0 0 0 0 0 0 0 0 0 0 0 0.0674120878964768 0 0.118195591198918 0 0.136256196252806 0 0 0 0 0 0 0 0 0 0 0 0 0 0.00193784593972896 0 0 0 0.170326911333578 0 0.116213250020448 0 0 0 0 0 0.0142475324117703 0.115801686262169 0 0 0 0.00511944476551756 0.00293044085856754 0 0 0 0 0.00638983635082801 0 0 0 0 0 0 0 0 0 0 0 0 0 0 0 0 0 0 0 0 0 0 0 0 0 0 0 0 0 0.00442094107405446 0.00628238776610056 0 0 0 0 0 0 0 0 0.00258365645808641 0.00747878044029998 0 0 0 0 0 0 0 0 0 0.069264929972484 0 0 0 0.00953320621228795 0.0135224507610176 0 0.00871131103783518 0 0 0.00744099791786775 0 0 0 0 0 0 0 0 0 0 0 0 0 0 0 0.0100663821544958 0 0 0 0 0 0 0 0 0 0 0 0 0 0 0.0103368094744905 0 0.00936267928817574 0 0 0 0 0 0 0 0 0 0 0 0 0 0.00554998238697729 0 0 0
0 0 0 0 0 0 0 0 0 0 0 0 0 0 0 0 0 0 0 0 0 0 0 0 0 0 0 0 0 0 0 0 0 0.0107261185741943 0 0 0 0 0 0 0 0 0 0 0 0 0 0 0 0 0 0 0 0.0264352468930645 0 0 0.0036780943706157 0 0 0 0 0 0 0 0 0 0 0 0 0 0.0101582645110829 0 0 0 0 0 0 0 0 0 0 0 0 0 0 0 0 0 0 0 0 0 0 0 0 0 0 0 0 0 0 0 0 0 0 0 0 0 0 0 0 0 0 0 0 0 0 0 0 0 0 0 0 0 0 0 0 0 0 0 0 0 0 0 0 0 0 0 0.00653149134723366 0 0 0 0 0.00551492392796538 0 0 0 0 0 0 0 0 0 0 0 0 0 0 0 0 0 0 0 0 0 0 0 0 0 0 0 0 0 0 0 0 0 0 0 0 0 0 0 0 0 0 0 0 0.0463351308829713 0 0 0 0 0 0 0 0 0 0 0 0 0 0 0 0 0 0 0 0 0 0 0 0 0 0.141153299076053 0.0132873383581297 0 0 0 0 0 0 0 0 0 0 0 0 0 0 0 0 0 0 0 0 0 0 0 0 0 0 0 0 0 0 0 0 0 0 0 0 0 0 0 0 0 0 0.138018505990813 0 0 0 0 0 0 0 0 0 0 0 0 0 0 0 0 0 0 0 0 0 0 0 0 0 0 0 0 0 0 0 0 0 0 0 0 0 0 0 0.0422762254308663 0.0130284018076411 0.0357766437718447 0.0128544267284366 0 0 0.145086366153016 0 0.0169463803548755 0 0 0 0 0 0 0 0 0 0 0 0.332193141821196
0 0 0 0 0 0 0 0 0 0 0 0 0.00386699606281602 0 0 0 0 0 0 0 0 0 0 0 0 0 0 0 0 0 0 0.0247064775720102 0 0 0.0364054536753243 0 0 0 0 0 0 0 0 0 0 0 0 0 0 0 0 0 0 0 0.00316270387856137 0 0 0 0 0 0 0 0 0 0 0 0 0 0 0 0.00438989336919742 0 0 0 0 0 0 0 0 0 0 0 0 0 0 0 0 0 0 0 0 0 0 0 0 0 0 0 0 0.0098021066970089 0 0 0 0 0 0 0 0 0 0 0 0 0 0.00576227225174903 0 0 0 0 0 0 0 0 0 0 0 0 0 0 0 0 0 0 0 0 0 0 0 0 0 0 0 0 0 0 0 0 0 0 0 0 0 0 0 0 0 0 0 0 0 0 0 0 0 0 0 0 0.102980019048592 0 0.0644143882942842 0 0.0673643801618265 0 0 0 0 0 0 0 0 0 0 0 0 0 0 0 0.179514723890158 0.0365098317128567 0 0 0.0650221961668311 0 0 0 0.0424776499920825 0 0.0101915618349739 0.0642282252073083 0 0 0 0.00367825522264438 0.00209223105995553 0 0 0 0 0 0 0 0 0 0 0 0 0 0 0 0 0 0 0 0.00532079229960401 0 0 0 0 0 0 0 0 0 0 0 0 0 0 0.00433165753056922 0.00332540623131068 0 0 0 0 0 0 0 0 0.00255991239716511 0.00221306150411517 0 0 0 0 0 0 0 0.00290020646928796 0 0.12347581828634 0.00315635404838047 0 0 0 0 0 0 0 0 0 0 0 0 0 0 0 0 0 0 0 0 0 0 0 0 0.00695915963243997 0 0 0 0 0 0 0 0 0 0 0.00184392712055969 0 0 0 0.00747282691216265 0.00731417332221484 0.0124906381401731 0 0 0 0 0 0 0 0.0108103891276731 0 0 0 0 0 0.00785825105466685 0 0 0.0713980598251565
0 0 0 0 0 0 0 0 0 0 0 0 0 0 0 0 0 0 0 0 0 0 0 0 0.00868694033085572 0 0 0 0 0 0 0 0 0 0 0 0 0 0 0 0 0 0.0298643521264795 0 0.064809993683235 0.0096463057958888 0 0 0 0.0117404130632552 0 0 0 0 0 0 0 0 0 0 0 0 0.0460755259094189 0 0 0 0 0 0 0 0 0 0 0.0661601566306225 0 0 0.00705482332908271 0.00794408736337216 0 0 0 0 0 0 0 0 0 0 0 0 0 0 0 0 0 0 0 0 0 0 0 0 0 0 0 0 0 0 0 0 0 0 0 0 0 0 0 0 0 0 0 0 0 0 0 0 0 0.0413216208659358 0 0 0 0 0 0 0 0 0 0 0 0 0 0 0 0 0 0 0 0 0 0 0 0 0 0 0 0 0 0 0 0 0 0 0 0 0 0 0 0.015650049929148 0.0103857885690487 0.0339168757785346 0.0404552020683195 0.035532186003686 0 0 0 0 0 0 0.085780749262774 0 0 0 0 0.0116836235298715 0 0 0 0 0 0 0 0.0251561473970881 0 0 0 0 0 0 0 0 0 0 0 0 0 0.022624329487364 0 0 0.0125360792088759 0 0 0 0 0 0 0 0 0 0 0.176084848809614 0 0 0 0.181358089324185 0 0 0 0.0281482706188502 0 0 0 0 0 0 0 0 0 0 0 0 0 0 0 0 0 0 0 0 0 0 0 0 0 0 0 0 0 0 0 0 0 0 0 0 0 0 0 0 0 0 0 0 0 0 0 0 0 0 0 0 0 0 0 0 0 0 0 0 0 0 0 0 0.027383540914495 0 0 0 0 0 0 0 0 0 0 0 0 0 0 0 0 0 0 0 0 0 0 0 0 0 0
0 0 0 0 0 0 0 0 0 0 0 0 0 0 0 0 0 0 0 0 0 0 0 0 0 0 0 0 0 0 0 0 0 0 0 0 0 0 0 0 0.0165509250621899 0 0 0 0 0 0 0 0 0 0 0 0 0 0 0 0 0 0 0 0 0 0 0 0 0 0 0 0 0 0 0.0114779022047936 0 0 0.00938291575857141 0 0 0 0 0 0 0 0 0 0 0 0 0 0 0 0 0 0 0 0 0 0 0 0 0 0 0 0 0 0 0 0 0 0 0 0 0 0 0 0 0 0 0 0 0 0 0 0 0 0 0 0 0 0 0 0 0 0 0 0 0 0 0 0 0 0 0 0 0 0 0 0 0 0 0 0 0 0 0 0 0 0 0 0 0 0 0 0 0 0 0 0.0269658731535951 0 0.0834755131747208 0 0.15394348301772 0 0 0 0 0 0 0 0 0 0 0 0 0 0 0 0.089164423954944 0 0.0473348266501276 0 0 0 0 0 0 0 0.0175479428318263 0.149111006941762 0 0 0 0.169426703451628 0 0 0.00728907411417761 0 0 0 0 0 0 0 0 0 0 0 0 0 0 0 0 0 0 0 0 0 0 0 0 0 0 0 0 0 0 0 0 0 0.0152653091060318 0 0 0 0.00607495018395219 0 0 0 0 0 0 0 0 0 0 0 0 0 0 0 0.0217512363889427 0 0 0 0.00252595068085268 0 0 0 0 0 0 0 0 0 0 0 0 0 0 0 0 0 0 0 0 0 0.169898156610819 0 0 0 0 0 0 0 0 0 0 0 0 0 0 0 0 0 0 0 0 0 0 0 0 0 0 0 0 0 0 0.00281380671334446 0 0 0
0 0 0 0 0 0 0 0 0 0 0 0 0 0 0 0 0 0 0 0 0 0 0 0 0 0 0 0 0 0 0 0 0 0 0 0 0 0 0 0 0 0 0 0 0 0 0 0 0 0 0 0 0 0 0 0 0 0 0 0 0 0 0.0179959326529345 0 0 0 0 0 0 0 0 0 0 0 0 0 0 0 0 0 0 0 0 0 0 0 0 0 0 0 0 0 0 0 0 0 0 0 0 0 0 0 0 0 0 0 0 0 0 0 0 0 0 0 0 0 0 0 0 0 0 0 0 0 0 0 0 0 0 0 0 0 0 0 0 0 0 0 0 0 0 0 0 0 0 0 0 0 0 0 0 0 0 0 0 0 0 0 0 0 0 0 0 0 0 0 0 0 0 0 0 0 0.0347382481240817 0 0 0 0 0 0 0 0.0368773549013829 0 0 0 0.097371206423942 0.0813624033710912 0 0 0 0.135172175205852 0 0 0 0 0 0 0 0 0 0 0 0 0 0 0 0.297244336630717 0 0 0 0.132273182288816 0 0 0 0 0 0 0 0 0 0 0 0 0 0 0 0 0 0 0 0 0 0 0 0 0 0 0 0 0 0 0 0 0 0 0 0 0 0 0 0 0 0 0 0 0 0 0 0 0 0 0 0 0 0 0 0 0 0 0 0.0612597120909146 0 0.105705448310269 0 0 0 0 0 0 0 0 0 0 0 0 0 0 0 0 0 0 0 0 0 0 0 0 0 0 0 0 0 0 0 0 0 0 0 0 0 0 0 0 0 0 0 0 0 0 0
0 0 0 0 0 0 0 0 0 0 0 0 0 0 0 0 0 0 0 0 0 0 0 0 0 0 0 0 0 0 0 0 0 0 0 0 0 0 0 0 0 0 0 0 0 0 0 0 0 0 0 0 0 0 0 0 0 0 0 0 0 0 0 0 0 0 0 0 0 0 0 0 0 0 0 0 0 0 0 0 0 0 0 0 0 0 0 0 0 0 0 0 0 0 0 0 0 0 0 0.00543211230251135 0.0110820249024172 0 0 0 0 0 0 0 0 0 0 0 0 0 0 0 0 0 0 0 0 0 0 0 0 0 0 0 0 0 0 0 0 0 0 0 0 0 0 0 0 0 0 0 0 0 0 0 0 0 0 0 0 0 0 0 0 0 0 0 0 0.0569653837852741 0 0 0 0.00866493650834407 0 0 0 0 0 0 0 0 0.0832492124431309 0 0.00815237287505379 0 0.0322816247937445 0 0 0 0.0150492442961349 0 0 0 0 0 0 0 0 0 0 0 0 0.230248860658535 0 0 0 0 0 0 0 0 0 0 0 0 0 0 0 0 0 0 0.0126931450123802 0.00758245015126584 0 0.121228779824732 0 0 0 0.00844733711044809 0.0926378742497777 0 0 0 0 0 0 0 0 0 0 0 0 0 0 0 0 0 0 0 0 0 0 0 0 0 0 0 0 0 0 0 0 0 0 0 0.0304874973599246 0 0 0 0 0 0 0 0 0 0 0 0 0 0 0 0 0 0 0 0 0 0 0 0 0 0 0 0.0239460714046777 0.0436030708504725 0 0.0464633965306732 0 0 0 0 0 0 0 0 0 0 0 0 0 0 0 0 0 0 0 0 0.161784604940502 0 0 0 0 0 0 0 0
0 0 0 0 0 0 0 0 0 0 0 0 0 0 0 0 0 0 0 0 0 0 0 0 0 0 0 0 0 0 0 0 0 0 0 0 0 0 0 0 0 0 0 0 0 0 0 0 0 0 0 0 0 0 0 0 0 0 0 0 0 0 0 0 0 0 0 0 0 0 0 0 0 0 0 0 0 0 0 0 0 0 0 0 0 0 0 0 0 0 0 0 0 0 0 0 0 0 0 0 0 0 0 0 0 0 0 0 0 0 0 0 0 0 0 0 0 0 0 0 0 0 0 0 0 0 0 0 0 0 0 0 0 0 0 0 0 0 0 0 0 0 0 0 0 0 0 0 0 0 0 0 0 0 0 0 0 0 0 0 0 0 0 0 0 0 0 0 0 0 0 0 0 0 0 0 0 0 0.0153615691295737 0 0 0 0.0228153047054534 0 0 0 0 0 0 0 0 0 0 0 0 0 0 0 0 0 0 0 0 0 0 0 0 0 0 0 0 0 0 0 0 0 0 0 0 0 0 0 0 0 0 0 0 0 0 0 0 0 0 0 0 0 0 0 0 0 0 0 0 0 0.231810875420789 0 0 0 0 0 0 0 0 0 0 0 0 0 0 0 0 0 0 0 0 0 0 0 0 0 0 0 0 0 0 0 0 0 0 0 0 0 0 0 0 0 0.0480106192094311 0.314823326107903 0.0479874927069217 0 0 0 0 0 0 0 0.0738133975162431 0.245377415203685 0 0 0 0 0 0 0 0 0 0 0 0 0 0 0 0 0 0 0 0 0
0 0 0 0 0 0 0 0 0 0 0 0 0 0 0 0 0 0 0 0 0 0 0 0 0 0 0 0 0.0162269166117927 0 0 0 0 0 0.0807875989998916 0 0 0 0 0 0 0 0 0 0 0 0 0 0 0 0 0 0 0 0.0458376693054631 0.0553681377616754 0 0 0 0 0 0 0 0 0 0 0 0 0 0 0.0442382177393729 0 0 0 0 0 0 0 0 0 0 0 0 0 0 0 0 0 0 0 0 0 0 0 0 0 0 0 0 0 0 0 0 0 0 0 0 0 0 0 0 0 0 0.0329389428382877 0 0 0 0 0 0 0 0 0 0 0 0 0 0 0 0 0 0 0 0 0 0 0 0 0 0 0 0 0 0 0 0 0 0 0 0 0 0 0 0 0 0 0 0 0 0 0 0 0 0 0 0 0.421526058483482 0 0 0 0 0 0 0 0 0 0 0 0 0 0 0 0 0 0 0 0 0 0.262525245720458 0 0 0 0 0 0 0 0 0 0 0 0 0 0 0 0 0 0 0 0 0 0 0 0 0 0.0405512125395771 0 0 0 0 0 0 0 0 0 0 0 0 0 0 0 0 0 0 0 0 0 0 0 0 0 0 0 0 0 0 0 0 0 0 0 0 0 0 0 0 0 0 0 0 0 0 0 0 0 0 0 0 0 0 0 0 0 0 0 0 0 0 0 0 0 0 0 0 0 0 0 0 0 0 0 0 0 0 0 0 0 0 0 0 0 0 0 0 0 0 0 0 0 0 0 0 0 0 0 0 0 0 0 0
0 0 0 0 0 0 0 0 0 0 0 0 0 0 0 0 0 0 0 0 0 0 0 0 0 0 0 0 0 0 0 0 0 0 0 0 0 0 0 0 0 0 0 0 0 0 0 0 0 0 0 0 0 0.0156477935263577 0 0 0.00405984042191399 0 0 0 0 0 0 0 0 0 0 0 0 0 0 0 0 0 0 0 0 0 0 0 0 0 0 0 0 0 0 0 0 0 0 0 0 0 0 0 0 0 0 0 0 0 0 0 0 0 0 0 0 0 0 0 0 0 0 0 0 0 0 0 0 0 0 0 0 0 0 0 0 0 0 0 0 0 0 0 0 0 0 0 0 0 0 0 0 0 0 0 0 0 0 0 0 0 0 0 0 0 0 0 0 0 0 0 0 0 0 0 0 0 0 0 0 0 0 0 0 0 0 0 0 0 0 0 0 0 0 0 0 0 0 0 0.153357013470531 0 0 0 0 0 0 0 0 0 0 0 0 0 0 0 0.0106609003233587 0 0 0 0 0 0.0339313427236138 0.11760808509302 0.149777526392444 0.0771402633413835 0.0131339312485248 0 0 0 0 0 0 0 0.0931362508794248 0 0 0 0 0 0 0 0 0 0 0 0 0 0 0 0 0 0 0 0 0 0 0 0 0 0 0 0 0 0 0 0 0 0 0 0 0 0 0 0 0 0 0 0 0 0 0 0 0 0 0 0 0 0.00903893548527768 0 0.0192227934799602 0 0 0 0 0 0 0 0 0 0 0 0 0 0 0 0 0 0 0 0 0 0 0 0.180843029913545 0 0.0491788721947569 0.0605722379397362 0.012691183566152 0 0 0 0 0 0 0 0
0 0 0 0 0 0 0 0 0 0 0 0 0 0 0 0 0 0 0 0 0 0 0 0 0 0 0 0 0 0 0 0 0 0 0 0 0 0 0 0 0 0 0 0 0 0 0 0 0 0 0 0 0 0 0 0 0 0 0 0 0 0 0 0 0 0 0 0 0 0 0 0 0 0 0 0 0 0 0 0 0 0 0 0 0 0 0 0 0 0 0 0 0 0 0 0 0 0 0 0 0 0 0 0 0 0 0 0 0 0 0 0 0 0 0 0 0 0 0 0 0 0 0 0 0 0 0 0 0 0 0 0 0 0 0 0 0 0 0 0 0 0 0 0 0 0 0 0 0 0 0 0 0 0 0 0 0 0 0 0 0 0 0 0 0 0 0 0 0 0 0 0 0 0 0 0 0 0 0 0 0 0 0 0 0 0 0.173085550889014 0 0.117474904464581 0 0.277850645831058 0 0 0 0 0 0 0.364827210562547 0 0 0 0 0 0 0 0 0 0 0 0 0 0 0 0 0 0 0 0 0 0 0 0 0 0 0 0 0 0 0 0 0 0 0 0 0 0 0 0 0 0 0 0 0 0 0 0 0 0 0 0 0 0 0 0 0 0 0 0 0.0667616882527992 0 0 0 0 0 0 0 0 0 0 0 0 0 0 0 0 0 0 0 0 0 0 0 0 0 0 0 0 0 0 0 0 0 0 0 0 0 0 0 0 0 0 0 0 0 0 0 0 0 0 0 0 0 0 0 0 0 0 0 0
0 0 0 0 0 0 0 0 0 0 0 0 0 0 0 0 0 0 0 0 0 0 0 0 0 0 0 0 0 0 0 0 0 0 0.00202762838826834 0.00882957125667621 0 0 0 0 0 0 0 0 0 0 0 0 0 0 0 0 0 0 0 0 0 0 0 0 0 0 0 0 0 0 0 0 0 0 0 0 0 0 0 0 0 0 0 0 0.00483619698377038 0.0128485441428978 0.0078493057885801 0.0158787536317571 0 0 0 0 0 0 0 0 0 0 0 0 0 0 0 0 0 0 0 0 0 0 0 0 0 0 0 0 0 0 0 0 0 0 0 0 0 0 0 0 0 0 0 0 0 0 0 0 0 0 0 0 0 0 0 0 0 0 0 0 0 0 0 0 0 0 0 0 0 0 0 0 0 0 0 0 0 0 0 0 0 0 0.0159594500464422 0 0.0548025335753543 0 0.0916679898219355 0 0 0 0 0 0 0 0 0 0 0 0 0 0 0 0.0688327263993117 0 0.0362233994949665 0 0.11551910888264 0 0 0 0 0 0.0178503259167951 0 0 0 0 0.0203262414867214 0 0 0 0 0 0 0 0 0 0 0 0 0 0 0 0 0 0 0 0 0 0 0 0 0 0 0 0 0 0 0 0 0 0 0 0 0.163151997678948 0 0 0.0180314484062531 0.0997764633992504 0.173861538320385 0 0 0 0 0 0 0 0 0 0 0 0 0 0 0.0118002819949252 0 0 0 0.00220569143499003 0 0 0 0 0.0041877449660503 0.0025464498531713 0 0 0 0 0 0 0 0 0 0 0 0 0 0 0 0.0484445390544999 0 0 0 0 0 0 0 0 0 0 0 0 0 0 0 0.00254206907541039 0 0 0 0 0 0 0 0 0 0 0 0 0 0 0 0 0 0
0 0 0 0 0 0 0 0 0 0 0 0 0 0 0 0 0 0 0 0 0 0 0 0 0 0 0 0 0 0 0 0 0 0 0 0 0 0 0 0 0 0 0 0 0 0 0 0 0 0 0 0 0 0 0 0 0 0 0 0 0 0 0 0 0 0 0 0 0 0 0 0 0 0 0 0 0 0 0 0 0 0 0 0 0 0 0 0 0 0 0 0 0 0 0 0 0 0 0 0 0 0 0 0 0 0 0 0 0 0 0 0 0 0 0 0 0 0 0 0 0 0 0 0 0 0 0 0 0 0 0 0 0 0 0 0 0 0 0 0 0 0 0 0 0 0 0 0 0 0 0 0 0 0 0 0 0.00659146436072371 0 0 0 0 0.00747574376698717 0 0 0 0 0 0 0 0 0 0 0 0 0 0 0 0 0 0 0 0 0.011973784818242 0 0 0 0 0 0 0 0 0 0 0 0 0 0 0 0 0 0 0 0 0 0 0 0.0123393368379003 0 0 0 0 0 0 0 0 0 0 0 0 0 0 0 0.00991831908822803 0 0 0 0 0 0 0 0 0 0 0 0 0 0 0 0 0 0 0 0 0 0.0389871860970468 0.305702681125728 0.122772861110432 0 0 0.0227349746263242 0.137154140353223 0.0542880341735539 0.00838444120307723 0 0 0 0 0 0 0 0 0 0 0 0 0 0 0 0 0 0 0 0 0 0 0 0 0 0 0 0 0 0 0 0 0 0 0.00834437132623755 0 0 0 0.0144466963394337 0 0 0 0.0123428579797066 0.0589345579589928 0.15960266957624 0.0080058792579234 0 0 0 0 0 0 0 0 0 0 0 0 0 0 0 0 0 0 0 0
0 0 0 0 0 0 0 0 0 0 0 0 0 0 0 0 0 0 0 0 0 0 0 0 0 0 0 0 0 0 0 0 0 0 0 0 0 0 0.067595408678075 0 0 0 0 0 0 0 0 0 0 0 0 0 0 0 0 0 0 0 0 0 0 0 0 0 0 0 0 0 0 0 0 0 0 0 0 0 0 0 0 0 0 0 0 0 0 0 0 0 0 0 0 0 0 0 0 0 0 0 0 0 0 0 0 0 0 0 0 0 0 0 0 0 0 0 0 0 0 0 0 0 0 0 0 0 0 0 0 0 0 0 0 0 0 0 0 0 0 0 0 0 0 0 0 0 0 0 0 0 0 0 0 0 0 0 0 0 0 0 0 0 0 0 0 0 0 0 0 0 0 0 0 0 0 0 0 0 0 0 0 0 0 0 0 0 0.0754265452277394 0 0 0 0 0 0 0 0 0 0 0 0 0 0 0 0 0 0 0 0 0.159238284341348 0 0 0 0 0 0 0 0 0 0 0 0 0 0 0 0 0 0 0 0 0 0.697739761752838 0 0 0 0 0 0 0 0 0 0 0 0 0 0 0 0 0 0 0 0 0 0 0 0 0 0 0 0 0 0 0 0 0 0 0 0 0 0 0 0 0 0 0 0 0 0 0 0 0 0 0 0 0 0 0 0 0 0 0 0 0 0 0 0 0 0 0 0 0 0 0 0 0 0 0 0 0 0 0 0 0 0 0 0 0 0 0 0 0 0 0
0 0 0 0 0 0 0 0 0 0 0 0 0 0 0 0 0 0 0 0 0 0 0 0 0 0 0 0 0 0 0 0 0 0 0 0 0 0 0.0718351194516885 0 0 0 0 0 0 0 0 0.140427659879753 0 0 0 0 0 0 0 0 0 0 0 0 0 0 0 0 0 0 0 0 0 0 0 0 0 0 0 0 0 0 0 0 0 0 0 0 0 0 0 0 0 0 0 0 0 0 0 0 0 0 0 0 0 0 0 0 0 0 0 0 0 0 0 0 0 0 0 0 0 0 0 0 0 0 0 0 0 0 0 0 0 0 0 0 0 0 0 0 0 0 0 0 0 0 0 0 0 0 0 0 0 0 0 0 0 0 0 0 0 0 0 0 0 0 0 0 0 0 0 0 0 0 0 0 0 0 0 0 0 0 0 0 0 0 0 0 0 0.589192807473437 0 0 0 0 0 0 0 0 0 0 0 0 0 0 0 0 0 0.114309648727881 0 0 0 0 0 0 0 0 0.0842347644672397 0 0 0 0 0 0 0 0 0 0 0 0 0 0 0 0 0 0 0 0 0 0 0 0 0 0 0 0 0 0 0 0 0 0 0 0 0 0 0 0 0 0 0 0 0 0 0 0 0 0 0 0 0 0 0 0 0 0 0 0 0 0 0 0 0 0 0 0 0 0 0 0 0 0 0 0 0 0 0 0 0 0 0 0 0 0 0 0 0 0 0 0 0 0 0 0 0 0 0 0 0 0 0 0 0 0
0 0 0 0 0 0 0 0 0 0 0 0 0 0 0 0 0 0 0 0 0 0 0 0 0 0 0 0 0 0 0 0 0 0 0 0 0 0 0 0 0.0273712696912714 0 0 0 0 0 0 0 0 0 0 0 0 0 0 0 0 0 0 0 0 0 0 0 0 0 0 0 0 0 0 0.0367899152983921 0 0 0.00742524804436595 0 0 0 0.0114263834127093 0 0 0 0 0 0 0 0 0 0 0 0 0 0 0 0 0 0 0 0 0 0 0 0 0 0 0 0 0 0 0 0 0 0 0 0 0 0 0 0 0 0 0 0 0 0 0 0 0 0 0 0 0 0 0 0 0 0 0 0 0 0 0 0 0 0 0 0 0 0 0 0 0 0 0 0 0 0 0 0 0 0 0 0 0 0 0 0 0 0.0283364621761155 0 0.0191561268648698 0 0 0 0 0 0 0 0 0 0 0 0 0 0 0 0.0095549951862202 0 0.00651377370787532 0 0.412148297687926 0 0 0 0 0 0 0.0638240858914407 0 0 0 0 0.0262774411732635 0 0.160440610940239 0 0 0 0 0 0 0 0 0 0 0 0 0 0 0 0 0 0 0 0 0 0 0 0 0 0 0 0 0 0 0 0 0 0 0 0 0 0 0.0430791046674819 0 0 0 0 0 0 0 0 0 0 0 0 0 0 0.00588337817425843 0 0 0 0 0 0 0 0 0 0 0 0 0 0 0 0 0 0 0 0 0 0 0 0 0 0.141772907083571 0 0 0 0 0 0 0 0 0 0 0 0 0 0 0 0 0 0 0 0 0 0 0 0 0 0 0 0 0 0 0 0 0 0
0 0 0 0 0 0 0 0 0 0 0 0 0 0 0 0 0 0 0 0 0 0 0 0 0 0 0 0 0 0 0 0 0 0 0 0 0 0 0 0 0 0 0 0 0 0 0 0.0194411722837267 0 0 0 0 0 0 0 0 0 0 0 0 0.00896836045960261 0 0 0 0 0 0 0 0 0 0 0.0138188470787901 0 0 0 0 0 0 0.0149659563303799 0 0 0 0 0 0 0 0 0 0 0 0 0 0 0 0 0 0 0 0 0 0 0 0 0 0 0 0 0 0 0 0 0 0 0 0 0 0 0 0 0 0 0 0 0 0 0 0 0 0 0 0 0 0 0 0 0 0 0 0 0 0 0 0 0 0 0 0 0 0 0 0 0 0 0 0 0 0 0 0 0 0 0 0 0 0 0 0 0 0 0 0 0 0 0 0 0 0 0 0 0 0 0 0 0 0.027307495698988 0.0598587508360188 0.00604617030397187 0 0.00409581427832486 0 0 0 0 0 0 0 0 0 0 0 0 0.0290484441642792 0 0 0.335454924493673 0 0 0 0 0 0 0 0 0 0 0 0 0 0 0 0 0.0287914884008799 0 0 0 0 0 0 0 0 0 0 0.0184947099260227 0 0 0 0 0 0 0 0 0 0 0 0 0 0 0 0 0 0 0 0 0 0 0 0 0 0.00774110549598973 0 0 0 0 0 0 0 0 0 0 0 0 0 0 0 0 0 0 0 0 0 0 0 0 0 0.425966760249352 0 0 0 0 0 0 0 0 0 0 0 0 0 0 0 0 0 0 0 0 0 0 0 0 0 0 0 0 0 0 0 0 0 0
0 0 0 0 0 0 0 0 0 0 0 0 0 0 0 0 0 0 0 0 0 0 0 0 0 0 0 0 0 0 0 0 0 0 0 0 0 0 0.0836686593528546 0 0 0 0 0 0 0 0 0 0 0 0 0 0 0 0 0 0 0 0 0 0 0 0 0 0 0 0 0 0 0 0 0 0 0 0 0 0 0 0 0 0 0 0 0 0 0 0 0 0 0 0 0 0 0 0 0 0 0 0 0 0 0 0 0 0 0 0 0 0 0 0 0 0 0 0 0 0 0 0 0 0 0 0 0 0 0 0 0 0 0 0 0 0 0 0 0 0 0 0 0 0 0 0 0 0 0 0 0 0 0 0 0 0 0 0 0 0 0 0 0 0 0 0 0 0 0 0 0 0 0 0 0 0 0 0 0 0 0 0 0 0 0 0 0 0.0959783820486215 0 0 0 0 0 0 0 0 0 0 0 0 0 0 0 0.149426120221759 0 0 0 0.374249300494378 0 0 0 0 0 0 0 0 0 0 0 0 0 0 0 0 0 0 0 0 0 0 0 0 0 0 0 0 0 0 0 0 0 0 0 0 0 0 0 0 0 0 0 0 0 0 0 0 0 0 0 0 0 0 0 0 0 0 0 0 0 0 0 0 0 0 0 0 0 0 0 0 0 0 0 0 0 0 0 0.296677537882387 0 0 0 0 0 0 0 0 0 0 0 0 0 0 0 0 0 0 0 0 0 0 0 0 0 0 0 0 0 0 0 0 0 0
0 0 0 0 0 0 0 0 0 0 0 0 0 0 0 0 0 0 0 0 0 0 0 0 0 0 0 0 0 0 0 0 0 0 0 0 0 0 0.0111832002462066 0 0 0 0 0 0 0 0 0.0299645741713511 0 0 0 0 0 0 0 0 0 0 0 0 0 0 0 0 0 0 0 0 0 0 0 0 0 0 0 0 0 0 0.00261334723476776 0 0 0 0 0 0 0 0 0 0 0 0 0 0 0 0 0 0 0 0 0 0 0 0 0 0 0 0 0 0 0 0 0 0 0 0 0 0 0 0 0 0 0 0 0 0 0 0 0 0 0 0 0 0 0 0 0 0 0 0 0 0 0 0 0 0 0 0 0 0 0 0 0 0 0 0 0 0 0 0 0 0 0 0 0 0 0 0 0 0 0 0.0532491975170895 0 0 0 0 0 0 0 0 0 0 0 0 0 0.00914232859913143 0.0193955598092112 0 0 0 0 0.00825033010716955 0 0 0 0 0 0 0 0 0 0 0.0746520291569354 0.141195767246063 0.0271341241735496 0 0 0 0 0 0 0 0 0 0 0 0 0 0 0 0 0 0.0110145732872831 0 0.0336039180688587 0 0 0 0 0 0 0 0 0 0 0 0 0.0081360947185543 0 0 0 0 0 0 0 0 0 0 0 0 0 0 0 0 0 0 0 0 0 0 0 0 0 0 0 0 0 0 0.00405965701159864 0.00277416668660461 0 0 0 0 0 0 0 0 0 0 0 0 0 0 0 0.551602117856361 0 0 0 0 0 0 0 0 0 0 0 0 0 0 0 0 0.00853573600095832 0 0 0 0 0 0 0 0 0 0 0 0 0.00349327810830636 0 0 0 0
0 0 0 0 0 0 0 0 0 0 0 0 0 0 0 0 0 0 0 0 0 0 0 0 0 0 0 0 0 0 0 0 0 0 0 0 0 0 0 0 0 0 0.012785206020964 0 0.0360200188396735 0.0767776896085262 0 0 0 0.0167082381145857 0 0 0 0 0 0 0 0 0 0 0 0 0.0729991780907452 0 0 0 0 0 0 0 0 0 0 0 0 0 0.0182305442539147 0 0 0 0 0 0 0 0 0 0 0 0 0 0 0 0 0 0 0 0 0 0 0 0 0 0 0 0 0 0 0 0 0 0 0 0 0 0 0 0 0 0 0 0 0 0 0 0 0 0 0.0141087105840316 0 0 0 0 0 0 0 0 0 0 0 0 0 0 0 0 0 0 0 0 0 0 0 0 0 0 0 0 0 0 0 0 0 0 0 0 0 0 0 0 0 0 0 0 0 0 0 0 0 0 0.0332189217454713 0 0 0 0 0 0 0 0 0 0 0.0740002870968636 0 0.180937299698427 0 0 0 0 0 0 0 0.0262023839565194 0 0 0 0 0 0 0 0 0.151533779037944 0 0 0 0 0 0 0 0 0 0.0327755859239647 0.0994796291446322 0 0 0 0 0 0 0 0.131726365064478 0 0 0 0 0 0.0224961628192587 0 0 0 0 0 0 0 0 0 0 0 0 0 0 0 0 0 0 0 0 0 0 0 0 0 0 0 0 0 0 0 0 0 0 0 0 0 0 0 0 0 0 0 0 0 0 0 0 0 0 0 0 0 0 0 0 0 0 0 0 0 0 0 0 0 0 0 0 0 0 0 0 0 0 0 0 0 0 0 0 0 0 0 0 0
0 0 0 0 0 0 0 0 0 0 0 0 0 0 0 0 0 0 0 0 0 0 0 0 0 0 0 0 0 0 0 0 0 0 0 0 0 0 0 0 0 0 0 0 0 0 0 0 0 0 0 0 0 0 0 0 0 0 0 0 0 0 0 0 0 0 0 0 0 0 0 0 0 0 0 0 0 0 0 0 0 0 0 0 0 0 0 0 0 0 0 0 0 0 0 0 0 0 0 0 0 0 0 0 0 0 0 0 0 0 0 0 0 0 0 0 0 0 0 0 0 0 0 0 0 0 0 0 0 0 0 0 0 0 0 0 0 0 0 0 0 0 0 0 0 0 0 0 0 0 0 0 0 0 0 0 0 0 0 0.0809412869340762 0.0419176754538595 0 0 0 0 0.0719162277505178 0.0127933111008354 0 0 0 0 0 0 0 0 0 0.0815555406663371 0.0162453768517131 0 0 0 0 0 0 0 0 0 0 0 0 0 0 0 0 0 0 0 0 0.0241844607436289 0 0 0 0 0 0 0 0 0.00774356864986397 0 0 0 0 0 0 0 0 0 0 0 0 0 0 0 0 0 0 0 0 0 0 0 0 0 0 0 0 0 0 0 0 0 0 0 0 0 0 0.170468506474267 0 0 0 0 0 0 0 0 0 0 0 0 0 0 0 0 0 0 0 0 0 0 0 0 0 0 0 0 0 0 0 0 0 0 0 0 0 0 0 0 0 0.079169214355501 0 0 0 0 0 0 0 0.204261821824885 0.0839726239393567 0.0137720094524152 0 0.0445213153306355 0 0 0 0 0 0 0 0.0114885770331264 0 0 0 0 0 0.0386886836979467 0 0.016359799741035 0 0
0 0 0 0 0.0222128964012718 0 0 0 0 0 0 0 0.0333850733516575 0 0 0 0 0 0 0 0 0 0 0 0 0 0 0 0.0329653496030063 0 0 0.0302238139278218 0 0 0.0120337505974914 0 0 0 0 0 0 0 0 0 0 0 0.0105268147496402 0 0 0 0 0 0 0 0.0417329012538829 0.0144047933570257 0 0 0 0 0 0 0 0 0 0 0 0.0113494453672697 0 0 0.0440903154362532 0 0 0 0 0 0 0 0 0 0 0 0 0 0 0 0 0 0 0 0 0.0119646737434123 0 0 0 0 0 0 0 0 0 0 0.0101953354988547 0.0583575040892666 0 0 0 0 0.0211739801940416 0 0 0.022958529661153 0 0.0754033284897137 0 0 0 0.0156856314612107 0 0 0 0 0 0 0 0 0 0 0 0 0 0 0 0 0 0 0 0 0 0 0 0 0 0 0 0 0 0 0 0 0 0 0 0 0 0 0 0 0 0 0 0 0 0 0 0 0.420117796223717 0 0 0 0 0 0 0 0 0 0 0 0 0 0 0 0 0 0 0 0.017568266175491 0 0 0 0 0 0 0 0 0 0 0 0 0 0 0 0 0 0 0 0.0108539918095842 0 0 0 0 0 0 0 0 0 0 0 0 0 0 0 0 0 0 0 0 0 0 0 0 0 0 0 0 0 0 0 0 0 0 0 0.0136486878461173 0.00810301046864225 0 0 0.0112914145470636 0 0 0 0 0 0 0.0236062406167002 0 0.00712960074170787 0 0 0 0 0 0 0 0 0 0 0 0 0 0 0 0 0 0 0 0 0 0 0 0 0 0 0 0 0 0 0 0 0 0 0 0 0 0 0 0.0190168543880033 0 0 0 0 0 0 0 0 0 0 0 0 0 0 0 0 0 0 0 0 0 0 0
0 0 0 0 0 0 0 0 0 0 0 0 0 0 0 0 0 0 0 0 0 0 0 0 0 0 0 0 0 0 0 0 0 0 0 0 0 0 0 0 0 0 0 0.0300770429626677 0.0099014496172773 0.075009652607345 0 0 0 0.0748946510612553 0 0 0 0 0 0 0 0 0 0 0 0 0 0 0 0 0 0 0 0 0 0 0 0 0 0 0 0 0 0 0 0 0 0 0 0 0 0 0 0 0 0 0 0 0 0 0 0 0 0 0 0 0 0 0 0 0 0 0 0 0 0 0 0 0 0 0 0 0 0 0 0 0 0 0 0 0 0.0557970970287264 0.0160378353001985 0 0 0 0 0 0 0 0 0 0 0 0 0 0 0 0 0 0 0 0 0 0 0 0 0 0 0 0 0 0 0 0 0 0 0 0 0 0 0 0 0 0 0.0512220875987824 0 0.201729325418507 0 0 0 0 0 0 0 0 0 0 0 0 0 0 0 0.0333349157851466 0 0 0 0 0 0.0286819894907923 0 0 0 0 0 0 0 0 0 0.123193955893474 0 0 0 0.140223361978567 0.0211950364205386 0 0 0 0 0 0 0 0.124172236397958 0 0 0 0 0 0 0 0 0 0 0 0 0 0 0 0 0 0 0 0 0 0 0 0 0 0 0 0 0 0 0 0 0 0 0 0 0 0 0 0 0 0 0 0 0 0 0 0 0 0 0 0 0 0 0 0 0 0 0 0 0 0 0 0 0 0 0 0 0 0 0 0 0 0 0 0 0 0 0 0 0 0 0 0 0 0 0 0 0 0 0.0145293624387643 0 0 0 0 0 0 0 0 0
0 0 0 0 0 0 0 0 0 0 0 0 0 0 0 0 0 0 0 0 0 0 0 0 0 0 0.00916985867632079 0.00512891847384618 0 0 0 0 0 0 0 0 0 0 0 0 0 0 0 0 0 0 0 0 0 0 0 0 0.0197470235717189 0 0 0 0 0 0.00342834346410495 0 0 0 0 0 0 0.0182261610917657 0 0 0 0 0 0 0 0 0 0 0 0 0 0 0 0 0 0 0 0 0 0 0 0 0 0 0 0 0 0 0 0 0 0 0 0 0 0 0.0222900709700481 0 0 0.00786664464358125 0 0 0 0 0 0 0 0 0 0 0 0 0 0 0.0293746558938248 0 0 0 0 0 0.0025582980683537 0 0 0 0 0 0 0 0 0 0 0 0 0 0 0 0 0 0 0 0 0 0 0 0 0 0 0 0 0 0 0 0 0 0 0 0 0 0 0 0 0 0 0.0427536940620543 0 0 0 0 0 0 0 0 0 0 0 0 0 0 0 0 0 0 0 0.0298177421847791 0 0 0 0 0 0 0 0 0 0 0 0 0 0 0 0 0.0638746988851811 0 0 0 0 0 0 0 0 0 0.0330458002298023 0 0 0 0 0 0 0 0 0 0 0 0 0 0 0 0 0 0 0 0 0 0 0 0 0 0 0 0 0 0 0 0 0 0 0 0 0 0 0 0 0 0 0 0 0 0 0 0 0 0 0.20854516825241 0.0215678574864144 0.157316853524127 0 0 0 0 0.00959552125191296 0 0 0 0.0293973891362709 0.262512551243423 0 0.0237827488900603 0 0 0 0 0 0 0 0 0 0 0 0 0 0 0 0 0 0 0 0 0 0 0 0 0 0 0 0 0 0 0 0 0 0 0
0 0 0 0 0 0 0 0 0 0 0 0 0 0 0 0 0 0 0 0 0 0 0 0 0 0 0 0 0 0 0 0 0 0 0 0 0 0 0 0 0 0 0 0 0 0 0 0 0 0 0 0 0 0 0 0 0 0 0 0 0 0 0 0 0 0 0 0 0 0 0 0 0 0 0 0 0 0 0 0 0 0 0 0 0 0 0 0 0 0 0 0 0 0 0 0 0 0 0 0 0 0 0 0 0 0 0 0 0 0 0 0 0 0 0 0 0 0 0 0 0 0 0 0 0 0 0 0 0 0 0 0 0 0 0 0 0 0 0 0 0 0 0 0 0 0 0 0 0 0 0 0 0 0 0 0 0 0 0 0 0 0 0 0 0 0 0 0 0 0 0 0 0 0 0 0 0 0 0 0 0 0 0 0 0 0 0 0 0 0 0 0 0 0 0 0 0 0 0 0 0 0 0 0 0 0 0 0 1 0 0 0 0 0 0 0 0 0 0 0 0 0 0 0 0 0 0 0 0 0 0 0 0 0 0 0 0 0 0 0 0 0 0 0 0 0 0 0 0 0 0 0 0 0 0 0 0 0 0 0 0 0 0 0 0 0 0 0 0 0 0 0 0 0 0 0 0 0 0 0 0 0 0 0 0 0 0 0 0 0 0 0 0 0 0 0 0 0 0 0 0 0 0 0 0 0 0 0 0 0 0 0 0 0 0 0 0 0 0
0 0 0 0 0 0 0 0 0 0 0 0 0 0 0 0 0 0 0 0 0 0 0 0 0 0 0 0 0 0 0 0 0 0 0 0 0 0 0 0 0 0 0 0 0 0 0 0 0 0 0 0 0 0 0 0 0 0 0 0 0 0 0 0 0 0 0 0 0 0 0 0 0 0 0 0 0 0 0 0 0 0 0 0 0 0 0 0 0 0 0 0 0 0 0 0 0 0 0 0 0 0 0 0 0 0 0 0 0 0 0 0 0 0 0 0 0 0 0 0 0 0 0 0 0 0 0 0 0 0 0 0 0 0 0 0 0 0 0 0 0 0 0 0 0 0 0 0 0 0 0 0 0 0 0 0 0 0 0 0 0 0 0 0 0 0 0 0 0 0 0 0 0 0 0.0754892159549906 0.0737305774824028 0 0 0 0 0 0 0 0 0 0 0 0 0 0 0 0 0 0 0 0 0 0 0 0 0 0 0 0 0 0 0 0 0 0 0 0 0 0 0 0 0.136457015023614 0 0 0 0.223155940409893 0 0 0 0 0.214530316661027 0.0899697484631033 0 0 0 0 0 0 0 0 0 0 0 0 0 0 0 0 0 0 0 0 0 0 0 0 0 0 0 0 0 0 0 0 0 0 0.0222993763127618 0 0 0 0 0 0 0 0 0 0 0 0.164367809692208 0 0 0 0 0 0 0 0 0 0 0 0 0 0 0 0 0 0 0 0 0 0 0 0 0 0 0 0 0 0 0 0 0 0 0 0 0 0 0 0 0 0 0 0 0
0 0 0 0 0 0 0 0 0 0 0 0 0 0 0 0 0 0 0 0 0 0 0 0.0360009225878403 0 0 0 0 0 0 0 0 0 0 0 0 0 0 0.0364955783393218 0.0236896051081776 0 0 0 0 0 0 0 0.0265916492003661 0 0 0 0 0 0 0 0 0 0 0 0 0.113428801092543 0 0 0 0 0 0 0 0 0 0 0.0272294311588248 0 0 0 0 0 0 0.0166978103403099 0 0 0 0 0 0 0 0 0 0 0 0 0 0 0 0 0 0 0 0 0 0 0 0 0 0 0 0 0 0 0 0 0 0 0 0 0 0 0 0 0 0 0 0 0 0 0 0 0 0 0 0 0 0 0 0 0 0 0 0 0 0 0 0 0 0 0 0 0 0 0 0 0 0 0 0 0 0 0 0 0 0 0.0370099694955813 0 0 0 0 0 0 0 0 0 0 0 0 0 0 0 0 0 0 0 0 0.109680082021451 0 0 0 0 0 0 0 0 0 0 0 0 0 0 0 0 0 0.0525135827912414 0 0 0 0 0 0 0 0 0 0 0 0 0 0 0 0 0 0 0 0 0.130845337918381 0.0400495667373409 0 0 0 0 0 0.0880506885727003 0 0 0 0 0 0 0 0 0 0 0 0 0 0 0 0 0 0 0 0 0 0.0215690863027176 0.0834826430124418 0 0 0 0 0 0 0 0 0 0 0 0 0 0 0 0 0 0 0 0 0 0 0 0 0 0 0 0 0 0 0 0 0 0 0 0 0 0 0 0 0.0680890755812731 0 0 0 0 0 0 0 0 0 0 0 0 0 0 0 0 0.0885761697394885 0 0 0 0 0 0 0 0 0
0 0 0 0 0 0 0 0 0 0 0 0 0 0 0 0 0 0 0 0 0 0 0 0 0 0 0 0 0 0 0 0 0 0 0 0 0 0 0 0 0 0 0 0 0 0 0 0 0 0 0 0 0 0 0 0 0 0 0 0 0 0 0 0 0 0 0 0 0 0 0 0 0 0 0 0 0 0 0 0 0 0 0 0 0 0 0 0 0 0 0 0 0 0 0 0 0 0 0 0 0 0 0 0 0 0 0 0 0 0 0 0 0 0 0 0 0 0 0 0 0 0 0 0 0 0 0 0 0 0 0 0 0 0 0 0 0 0 0 0 0 0 0 0 0 0 0 0 0 0 0 0 0 0 0 0 0 0 0 0 0 0 0 0 0 0 0 0 0 0 0 0 0 0 0 0 0 0 0 0 0 0 0.0651044367390487 0 0 0 0 0 0 0 0 0 0 0 0 0 0 0 0 0 0 0 0 0 0 0 0 0 0 0 0 0 0 0 0 0 0 0 0 0 0 0.142257604292701 0 0 0 0 0 0 0.0711163300475668 0 0 0 0 0 0 0 0 0 0 0.0925665993793475 0 0 0 0 0 0 0 0 0 0 0 0 0 0 0 0 0 0 0 0 0 0 0 0 0 0 0 0.010565824425394 0 0 0 0 0 0 0 0 0 0 0 0 0 0 0 0 0 0 0 0 0 0 0 0.0122859650585219 0.24909703565705 0.057402410726232 0.257490797597702 0 0.00804649783623759 0.0203860745180347 0 0 0.0060235354754531 0 0 0 0 0 0 0 0 0.00765688824670989 0 0 0 0 0 0 0 0 0
0 0 0 0 0 0 0 0 0 0 0 0 0 0 0 0 0 0 0 0 0 0 0 0 0 0 0 0 0.00228547591683979 0 0 0 0 0.00487928650020975 0 0 0 0 0 0 0 0 0 0 0 0 0.00368873931927804 0 0 0 0 0 0 0.0296190187219537 0 0 0.00466170072469642 0 0 0 0 0 0 0 0 0 0 0 0 0 0.00990455146685182 0 0 0 0 0 0 0 0 0 0 0 0 0 0 0 0 0 0 0 0 0 0 0 0 0 0 0 0 0 0 0 0 0 0 0 0 0 0 0 0 0 0 0 0 0 0 0 0 0 0 0 0 0 0 0 0 0 0 0 0 0 0 0 0 0 0 0 0 0 0 0 0 0 0 0 0 0 0 0 0 0 0 0 0 0 0 0 0 0 0 0 0 0 0 0 0 0 0 0 0 0 0 0 0 0 0 0 0 0 0 0 0 0 0 0 0 0.118564527824336 0 0 0 0 0.00840160891696236 0 0.0069945142487648 0.0337200425144111 0 0 0 0 0 0 0 0 0 0 0 0 0 0 0 0 0 0 0 0.22849816809753 0 0 0 0 0 0 0.0123418696490881 0 0 0 0 0 0 0 0 0 0 0 0 0 0 0 0 0.0036629842974103 0 0 0 0 0.00579902549176705 0 0 0 0 0 0 0 0 0 0 0 0 0 0.0558615892118856 0 0 0.0455628309959462 0 0 0 0 0 0 0 0 0 0 0 0 0 0 0 0 0 0 0 0 0 0 0 0 0 0 0 0 0 0 0 0 0 0 0 0 0.0578432674286616 0 0.0104314972270855 0 0 0.0602327697579378 0.0847985021923541 0 0.0388276335525492 0.00747055089878361 0 0.0213199649500082 0 0 0 0 0 0 0 0 0.144629880094689
0 0 0 0 0 0 0 0 0 0 0 0 0 0 0 0 0 0 0 0 0 0 0 0 0 0 0 0 0 0 0 0 0 0.00420185098716966 0 0 0 0 0 0 0 0 0 0 0 0 0 0 0 0 0 0 0 0.0218122962744992 0 0 0.00445207984052484 0 0 0 0 0 0 0 0 0 0 0 0 0 0 0 0 0 0 0 0 0 0 0 0 0 0 0 0 0 0 0 0 0 0 0 0 0 0 0 0 0 0 0.00297350920721328 0.00326016960549651 0 0 0 0 0 0 0 0 0 0 0 0 0 0 0 0 0 0 0 0 0 0 0 0 0 0 0 0 0 0 0 0 0 0 0 0 0 0.00240393656402325 0 0 0 0 0 0 0 0 0 0 0 0.00270367366147503 0 0 0 0 0 0 0 0 0 0 0 0 0 0 0 0 0 0 0 0 0 0 0 0 0 0.0106150439018191 0 0 0 0 0 0 0 0 0 0 0.0112934675183364 0 0 0 0 0.00507841694068294 0 0 0.118263251789358 0 0 0 0 0 0 0 0 0 0 0 0 0 0 0 0 0 0 0.231210893687821 0 0.0630794333407484 0 0 0 0 0 0 0 0 0.00998974330999585 0.146763981094181 0 0 0 0 0 0 0 0 0 0 0 0 0 0 0 0 0.00195236836967634 0 0 0 0 0 0 0 0 0 0 0 0 0 0 0.0140662382482824 0 0 0 0 0 0 0 0 0 0 0 0 0 0 0 0 0 0 0 0 0 0 0 0 0 0 0 0 0 0 0 0 0 0 0 0 0 0 0 0.087323018180066 0 0 0 0 0.0105502239577514 0.0160365210297419 0 0.205447340372068 0 0 0 0 0 0 0 0 0 0 0 0.0265225421190694
0 0 0 0 0 0 0 0 0 0 0 0 0 0 0 0 0 0 0 0 0 0 0 0 0 0 0 0 0 0 0 0 0 0 0 0 0 0 0 0 0 0 0 0 0 0 0 0 0 0 0 0 0 0 0 0 0 0 0 0 0 0 0 0 0 0 0 0 0 0 0 0 0 0 0 0 0 0 0 0 0 0 0 0 0 0 0 0 0 0 0 0 0 0 0 0 0 0 0 0 0 0 0 0 0 0 0 0 0 0 0 0 0 0 0 0 0 0 0 0 0 0 0 0 0 0 0 0 0 0 0 0 0 0 0 0 0 0 0 0 0 0 0 0 0 0 0 0 0 0 0 0 0 0 0 0 0 0 0 0 0 0 0 0 0 0 0 0 0 0 0 0 0 0 0 0 0 0 0 0 0 0 0 0 0 0 0 0 0 0 0 0 0 0 0 0.230181518554939 0 0 0 0 0 0 0 0 0 0 0 0 0 0 0 0.0864197818710262 0 0 0 0.0964048632330859 0 0 0 0 0.0354587609211135 0 0 0 0 0.051558719140799 0.362412341221881 0 0 0 0 0 0 0 0 0 0 0 0 0.0088361673683184 0 0 0 0 0 0 0 0 0 0 0 0 0 0 0 0 0 0 0 0 0 0 0 0 0 0 0 0 0 0 0 0 0 0.0184823631233544 0 0 0 0 0 0 0 0 0 0 0 0 0 0 0 0 0 0 0 0 0 0 0 0 0 0 0 0 0 0.0284761874357405 0 0 0.0817692971297419 0 0 0 0 0 0 0 0 0 0 0 0
0 0 0 0 0 0 0 0 0 0 0 0 0 0 0 0 0 0 0 0 0 0 0 0 0 0 0 0 0 0 0 0 0 0 0 0 0 0 0 0 0 0 0 0 0 0 0 0 0 0 0 0 0 0 0 0 0 0 0 0 0 0 0 0 0 0 0 0 0 0 0 0 0 0 0 0 0 0 0 0 0 0 0 0 0 0 0 0 0 0 0 0 0 0 0 0 0 0 0 0 0 0 0 0 0 0 0 0 0 0 0 0 0 0 0 0 0 0 0 0 0 0 0 0 0 0 0 0 0 0 0 0 0 0 0 0 0 0 0 0 0 0 0 0 0 0 0 0 0 0 0 0 0 0 0 0 0 0 0 0 0 0 0 0 0 0 0 0 0 0 0 0 0 0 0 0 0 0 0 0 0 0 0 0 0 0 0 0 0 0 0 0 0.189661699667102 0 0 0.181196109600409 0 0 0 0 0 0 0 0 0 0 0 0 0 0 0 0 0 0 0 0 0 0 0.0189042635408535 0 0 0 0.161257680451491 0 0 0 0 0 0 0 0 0 0 0 0 0 0 0 0 0 0 0 0 0 0 0 0 0 0 0 0.0324337597523988 0.0448215355578299 0 0 0 0 0 0 0 0 0 0 0 0 0 0 0 0 0 0 0 0 0 0 0 0 0 0 0 0 0 0 0 0 0 0 0 0.0380584530005236 0 0 0 0 0 0 0 0 0 0 0 0 0 0 0 0 0 0 0 0 0.0961712931243587 0 0.237495205305034 0 0 0 0 0 0 0 0
0 0 0 0 0 0 0 0 0 0 0 0 0 0 0 0 0 0 0 0 0 0 0 0 0 0 0 0.0432727378232394 0 0 0 0 0 0 0 0 0 0 0 0 0 0 0 0 0 0.0159196326443897 0 0 0 0.00951378672312411 0 0 0 0 0 0 0 0 0 0 0 0 0 0 0.0127646163709768 0.0242987555808393 0 0 0 0 0 0 0 0 0 0 0 0 0 0 0 0 0 0 0 0 0 0 0 0 0 0 0 0 0 0 0 0 0 0 0 0 0 0 0 0 0 0 0 0 0 0 0 0 0 0 0 0 0 0 0 0 0 0 0 0 0 0 0.0217456630800794 0 0 0 0 0 0 0 0 0 0 0 0 0 0 0 0 0 0 0 0 0 0 0 0 0 0 0 0 0 0 0 0 0 0 0 0 0 0 0 0 0 0 0 0 0.0531049367194736 0 0 0 0 0 0 0 0 0 0.0456498737387173 0 0 0 0 0 0 0 0 0 0 0 0.0222569917579253 0 0 0 0 0 0 0 0 0 0.0167836629024224 0 0 0.0782133413764203 0.0456945200051289 0 0 0 0 0 0 0 0.0136384098625222 0 0.206893972066226 0.019406918265286 0 0 0 0 0 0 0 0 0 0 0 0 0 0.0822284934271428 0 0 0 0 0 0 0 0 0 0 0 0 0 0 0 0 0 0 0 0 0 0 0 0 0 0 0 0 0 0 0 0 0 0 0.0341719463652636 0 0 0 0 0 0 0 0 0 0 0.0695530322609407 0.148987473895468 0 0 0 0 0 0 0 0 0 0 0 0 0 0 0 0 0 0 0 0 0 0 0 0 0 0 0.0125803469727152 0.0233208881616991 0 0 0 0 0 0 0 0 0
0 0 0 0 0 0 0 0 0 0 0 0 0 0 0 0 0 0 0 0 0 0 0 0 0 0 0 0 0 0 0 0 0 0 0 0 0 0 0 0 0 0 0 0 0 0.00749179471465761 0 0 0 0 0 0 0 0 0 0 0 0 0 0 0 0 0 0 0 0.00276839115910765 0 0 0 0 0 0 0 0 0 0 0 0 0 0 0 0 0 0 0 0 0 0 0 0 0 0 0 0 0 0 0 0 0 0 0 0 0 0 0 0 0 0 0 0 0 0 0 0 0 0 0 0 0 0 0 0 0 0 0 0 0 0 0 0 0 0 0 0 0 0 0 0 0 0 0 0 0 0 0 0 0 0 0 0 0 0 0 0 0 0 0 0 0 0 0 0.0685837473140544 0 0 0.0183982234022229 0 0 0.0152465332562251 0 0 0 0 0 0 0 0 0 0 0.270835180271332 0 0 0 0.0403149090459112 0.131665984498817 0 0 0 0 0 0.113784537079308 0 0 0 0 0 0 0 0 0 0 0 0 0 0 0 0.0196534015731112 0 0 0 0 0 0 0 0 0 0 0 0 0.079820625011316 0 0 0.0173341270361709 0.0159440973292737 0 0.00720053735618586 0 0 0 0 0 0 0 0 0.0545892248427726 0.11336438252101 0 0 0 0 0 0 0 0 0 0 0 0 0 0 0 0 0.00388476195872898 0 0 0 0 0 0 0 0 0 0 0 0 0 0 0 0 0 0 0 0 0 0 0 0 0 0 0 0 0 0 0 0 0 0 0 0 0 0 0 0 0 0 0 0 0 0 0 0 0 0 0 0 0 0 0 0 0 0.0191195416297948 0 0 0 0 0 0 0 0 0
0 0 0 0 0 0 0 0 0 0 0 0 0 0 0 0 0 0 0 0 0 0 0 0 0 0 0 0 0 0 0 0 0 0 0 0 0 0 0 0 0 0 0 0 0 0 0 0 0 0 0 0 0 0 0 0 0 0 0 0 0 0 0 0 0 0 0 0 0 0 0 0 0 0 0 0 0 0 0 0 0 0 0 0 0 0 0 0 0 0 0 0 0 0 0 0 0 0 0 0 0 0 0 0 0 0 0 0 0 0 0 0 0 0 0 0 0 0 0 0 0 0 0 0 0 0 0 0 0 0 0 0 0 0 0 0 0 0 0 0 0 0 0 0 0 0 0 0 0 0 0 0 0 0 0 0 0 0 0.169542841867367 0 0 0 0 0 0 0 0 0 0 0 0 0 0 0 0 0.0698095763727595 0 0 0 0 0 0 0 0 0 0 0 0 0 0 0 0 0 0 0 0 0 0 0 0 0 0 0 0 0 0 0 0 0 0 0 0.396946114080718 0 0 0 0 0.0995931248526414 0 0.0494327135334176 0 0 0 0 0 0 0.0743721070157602 0.0480118477026558 0 0 0 0 0 0 0 0 0 0 0 0 0 0 0 0 0 0 0 0 0 0 0 0 0 0 0 0 0 0 0 0.0718514306127365 0 0 0 0 0 0 0 0 0 0 0 0 0 0 0 0 0 0 0 0 0 0.020440243961944 0 0 0 0 0 0 0 0 0 0 0 0 0 0 0 0 0 0 0 0 0 0 0 0 0 0 0 0 0 0 0 0 0 0 0 0 0 0
0 0 0 0 0 0 0 0 0 0 0 0 0 0 0 0 0 0 0 0 0 0.0243247014346775 0 0 0 0 0 0 0 0 0 0 0 0 0 0 0 0 0 0.0126224362491397 0 0 0 0 0 0 0 0 0 0 0 0 0 0 0 0 0 0 0 0 0.0453360185770403 0 0.00742816458211577 0 0 0 0 0 0 0.043619793938939 0 0.271990736824979 0 0 0 0 0 0 0.0329209241824571 0 0 0 0 0 0 0 0 0 0 0 0 0 0 0 0 0 0 0 0 0 0 0 0 0 0 0 0 0 0 0 0 0 0 0 0 0 0 0 0 0 0 0 0 0 0 0 0 0 0 0 0 0 0 0 0 0 0 0.00263751272350405 0 0 0 0 0 0 0 0 0 0 0 0 0 0 0 0 0 0 0 0 0 0 0 0.0265568841026438 0 0 0 0 0 0 0 0 0 0 0 0 0 0 0 0 0.013533796706155 0 0 0 0.0523040291998209 0 0.0368004788400368 0 0 0 0 0 0 0 0.00785857816397021 0 0 0 0 0 0 0 0 0 0.0220357959920661 0 0.0200283327112076 0 0 0 0 0 0 0 0.0361704182696165 0.0830652506152142 0 0 0 0 0 0.0370323234221354 0 0 0.0135780571196469 0 0.0691247860509296 0 0 0 0 0 0.0298969253749421 0 0 0 0 0 0.00899531693528511 0 0 0 0 0 0 0 0 0 0 0 0 0 0.00904067331130289 0.0201132391345684 0 0 0 0 0 0 0 0 0 0 0 0 0 0 0 0 0 0 0 0 0 0 0 0 0 0 0 0 0 0 0 0 0.0351725205257977 0 0 0 0 0 0 0.00473026816820818 0 0 0 0 0 0 0 0 0 0.0085517860766529 0 0 0 0 0 0 0 0.0245302507669475 0 0 0 0 0 0 0 0 0
0 0 0 0 0 0 0 0 0 0 0 0 0.00196870410557519 0 0 0 0 0 0 0 0 0 0 0 0 0 0 0 0 0 0 0 0 0 0 0 0 0 0 0 0 0 0 0 0 0 0 0 0 0 0 0 0 0 0.00380613341701376 0 0 0 0 0 0 0 0 0 0 0 0 0 0 0 0 0 0 0 0 0 0 0 0 0 0 0 0 0 0 0 0 0 0 0 0 0 0 0 0 0 0 0 0 0 0 0 0 0.00306238468327365 0 0 0 0 0 0 0 0.00313166698882942 0 0.00372210690626619 0 0 0 0 0 0 0 0 0 0 0 0 0 0 0 0 0 0 0 0 0 0 0 0 0 0 0 0 0 0 0 0 0 0 0 0 0 0 0 0 0 0 0 0 0 0 0 0.0107166950745982 0 0.00807358518622156 0.00657905380079562 0 0 0 0 0 0 0 0 0 0.0366084928780748 0 0 0 0.00244974711799666 0 0 0 0.00733840670625125 0 0.00334100235860075 0 0 0 0.00450344768763546 0 0 0 0.0486840064185366 0 0 0 0 0 0.00884051273984599 0 0 0 0 0 0 0 0 0 0 0 0 0 0.00625412675556401 0 0.00979908365400192 0 0 0.0541681788299215 0 0.0192421015180481 0 0.00767027986693927 0 0 0 0 0 0 0 0 0 0 0 0 0 0 0 0 0 0 0 0 0 0 0.0222542684716862 0.0670687992379368 0 0 0 0 0.0460528119847466 0.30153614296661 0 0 0 0.0131285048324296 0 0 0.004912449233681 0 0 0 0 0 0 0 0 0 0 0 0 0 0 0 0 0 0 0 0 0 0 0 0 0 0 0 0 0.0818722048001107 0 0.0103043417108894 0 0 0 0 0 0 0 0 0 0 0.00447480443074832 0 0 0 0 0 0 0 0.0106977939448913 0.119397507867754 0.0597763129122592 0 0 0 0.00856434091226683 0 0 0 0
0 0 0 0 0 0 0 0 0 0 0 0 0 0 0 0 0 0 0 0 0 0 0 0 0.0127962092064737 0 0 0 0 0 0 0 0 0 0 0 0 0 0.00746392791862437 0 0 0 0.0282717227360412 0 0.0168816782017091 0 0 0.030586741247703 0 0.00955461482700346 0 0 0 0 0 0 0 0 0 0 0.0503368940676246 0 0.0229822155944166 0 0 0 0 0 0 0.00474184841772709 0 0 0 0.0812202438242791 0 0 0.00404411142704124 0.00610804524874036 0 0 0 0 0 0 0 0 0 0 0 0 0 0 0 0 0 0 0 0 0 0 0 0 0 0 0 0 0 0 0 0 0 0 0 0 0 0 0 0 0 0 0 0 0 0 0 0 0 0 0 0 0 0 0 0.00978915052330778 0 0 0 0 0 0 0 0 0 0 0 0 0 0 0 0 0 0 0 0 0 0 0 0 0 0 0 0 0 0 0 0 0 0.0093354810880783 0 0.13050190369349 0.396887179165994 0 0 0 0 0 0 0 0 0 0 0 0 0 0 0 0 0 0 0.117413125750835 0 0 0 0 0 0 0 0 0 0 0 0 0 0 0.0286554024266236 0 0 0 0 0 0 0 0 0 0 0 0 0 0 0 0 0 0 0 0 0 0 0.0124520317609362 0 0 0 0 0 0 0 0 0 0 0 0 0 0 0 0 0 0 0 0 0 0 0 0 0 0 0 0 0 0 0 0 0 0 0 0 0 0 0 0 0 0 0 0 0 0 0 0 0 0 0 0 0 0 0 0 0.016036425784032 0 0 0 0 0 0 0 0.00394104708931989 0 0 0 0 0 0 0 0 0 0 0 0 0 0 0 0 0 0 0 0 0 0 0 0 0 0
0 0 0 0 0 0 0 0 0 0 0 0 0 0 0 0 0 0 0 0 0 0 0 0 0 0 0 0 0 0 0 0 0 0 0 0 0 0 0 0 0 0 0 0 0 0 0 0 0 0 0 0 0 0 0 0 0 0 0 0 0 0 0 0 0 0 0 0 0 0 0 0 0 0 0 0 0 0 0 0 0 0 0 0 0 0 0 0 0 0 0 0 0 0 0 0 0 0 0 0 0 0 0 0 0 0 0 0 0 0 0 0 0 0 0 0 0 0 0 0 0 0 0 0 0 0 0 0 0 0 0 0 0 0 0 0 0 0 0 0 0 0 0 0 0 0 0 0 0 0 0 0 0 0 0 0 0 0 0 0 0 0.0223529532701363 0 0 0 0 0 0 0 0 0 0 0 0 0 0 0 0 0.0227541893512729 0 0 0 0.236391974226944 0 0 0 0 0 0 0 0 0 0 0 0 0 0 0 0 0 0 0 0 0 0 0 0 0 0 0 0 0 0 0 0 0 0 0 0 0.0432411405237338 0 0.194306373816679 0 0 0 0 0 0 0 0 0 0 0 0 0 0 0.0208020820829259 0 0 0.214450917554112 0 0.0713177765027972 0.133364999953711 0 0 0 0 0 0 0 0 0 0 0 0 0 0 0 0 0 0 0 0 0 0 0 0 0.0188131230786095 0 0 0 0 0 0 0 0 0 0 0 0 0 0 0 0 0 0 0 0 0 0 0 0 0 0 0 0 0 0 0 0 0 0.0222044696390782 0 0 0 0 0 0 0 0 0 0 0 0 0 0 0 0 0
0 0 0 0 0 0 0 0 0 0 0 0 0 0 0 0 0 0 0 0 0 0 0 0 0 0 0 0 0 0 0 0 0 0 0 0 0 0 0 0 0 0 0 0 0 0 0 0 0 0 0 0 0 0 0 0 0 0 0 0 0 0 0 0 0 0 0 0 0 0 0 0 0 0 0 0 0 0 0 0 0 0 0 0 0 0 0 0 0 0 0 0 0 0 0 0 0 0 0 0 0 0 0 0 0 0 0 0 0 0 0 0 0 0 0 0 0 0 0 0 0 0 0 0 0 0 0 0 0 0 0 0 0 0 0 0 0 0 0 0 0 0 0 0 0 0 0 0 0 0 0 0 0 0 0 0 0 0 0 0 0 0 0 0 0 0 0 0 0 0 0 0 0 0 0 0 0 0 0 0 0 0 0 0 0 0 0 0 0 0 0 0 0 0 0 0 0 0 0 0 0 0 0 0 0 0 0 0 0 0 0 0.488703768202251 0 0 0 0.0549167975508846 0.185456404101057 0 0 0 0.0952453971258955 0 0 0 0 0 0.175677633019912 0 0 0 0 0 0 0 0 0 0 0 0 0 0 0 0 0 0 0 0 0 0 0 0 0 0 0 0 0 0 0 0 0 0 0 0 0 0 0 0 0 0 0 0 0 0 0 0 0 0 0 0 0 0 0 0 0 0 0 0 0 0 0 0 0 0 0 0 0 0 0 0 0 0 0 0 0 0 0 0 0 0 0 0 0 0 0 0 0 0 0 0
0 0 0 0 0 0 0 0 0 0 0 0 0 0 0 0 0 0 0 0 0 0 0 0 0 0 0 0 0 0 0 0 0 0 0 0 0 0 0 0 0 0 0 0 0 0 0 0 0 0 0 0 0 0 0 0 0 0 0 0 0 0 0 0 0 0 0 0 0 0 0 0 0 0 0 0 0 0 0 0 0 0 0 0 0 0 0 0 0 0 0 0 0 0 0 0 0 0 0 0 0 0 0 0 0 0 0 0 0 0 0 0 0 0 0 0 0 0 0 0 0 0 0 0 0 0 0 0 0 0 0 0 0 0 0 0 0 0 0 0 0 0 0 0 0 0 0 0 0 0 0 0 0 0 0 0 0 0 0 0 0 0 0 0 0 0 0 0 0 0 0 0 0 0 0 0 0 0 0 0 0 0 0 0 0 0 0 0 0 0 0 0 0 0 0 0.155376160268878 0 0 0 0 0 0 0 0 0 0 0 0 0 0 0 0.0618522697244988 0 0 0 0.243485150170079 0.393409473926891 0 0 0 0.0185560037708298 0 0 0 0 0.0530174203097655 0 0 0 0 0 0 0 0 0 0 0 0 0 0 0 0 0 0 0 0 0 0 0 0 0 0 0 0 0 0 0 0 0 0 0 0 0 0 0 0 0 0 0 0 0 0 0 0 0 0 0 0 0 0 0 0 0 0 0 0 0 0 0 0 0 0 0 0 0 0 0 0 0 0 0 0 0 0.0294526565061339 0 0 0.044850865322923 0 0 0 0 0 0 0 0 0 0 0 0
0 0 0 0 0 0 0 0 0 0 0 0 0 0 0 0 0 0 0 0 0 0 0 0 0 0 0 0 0 0 0 0 0 0 0 0 0 0 0 0 0 0 0.0299334987373923 0 0.0274998690848741 0 0 0 0 0 0 0 0 0 0 0 0 0 0 0 0.0329586927587245 0 0.0185707696787172 0 0 0 0 0 0 0 0 0 0 0.0168456416024217 0 0 0 0 0 0 0 0 0 0 0 0 0 0 0 0 0 0 0 0 0 0 0 0 0 0 0 0 0 0 0 0 0 0 0 0 0 0 0 0 0 0 0 0 0 0 0 0 0 0 0 0 0 0 0 0 0 0 0 0 0 0 0 0 0 0 0 0 0 0 0 0 0 0 0 0 0 0 0 0 0 0 0 0 0 0 0 0 0 0 0 0 0 0 0 0 0 0 0 0 0 0 0 0 0 0 0 0 0 0 0.020051824883224 0.0922173879966402 0 0 0 0.0828183772860147 0 0 0 0 0 0 0 0 0 0.103277115703746 0 0 0 0 0 0.11849226993575 0 0 0 0 0 0 0 0 0 0 0 0 0 0 0 0 0 0.0565894536046025 0 0 0 0 0.061432403520865 0.127622062662706 0 0 0 0.170123069915979 0 0 0 0 0 0 0 0 0 0 0 0 0 0 0 0 0 0 0 0 0 0 0 0 0 0 0 0 0 0 0 0 0 0 0 0 0 0 0 0 0 0 0 0 0 0 0 0 0 0 0 0 0 0 0 0 0 0 0.0415675626283429 0 0 0 0 0 0 0 0 0 0 0 0 0 0 0 0 0 0 0 0 0 0 0 0 0 0
0 0 0 0 0 0 0 0 0 0 0 0 0 0 0 0 0 0 0 0 0 0 0 0.0239236388912395 0 0 0 0 0 0 0 0 0 0 0 0 0 0 0.0182584306281338 0 0 0 0 0 0 0 0 0 0 0 0 0 0 0 0 0 0 0 0 0 0.225430545202593 0 0.022179202067523 0 0 0 0 0 0 0.0132332253170675 0 0 0 0 0 0 0 0 0 0 0 0 0 0 0 0 0 0 0 0 0 0 0 0 0 0 0 0 0 0 0 0 0 0 0 0 0 0 0 0 0 0 0 0 0 0 0 0 0 0 0 0 0 0 0 0 0 0 0 0 0 0 0 0.0260077308454672 0 0 0 0 0 0 0 0 0 0 0 0 0 0 0 0 0 0 0 0 0 0 0 0 0 0 0 0 0 0 0 0 0 0 0 0 0 0 0 0 0 0 0 0 0 0 0 0 0.0722615067585567 0 0 0 0 0 0 0 0 0 0 0 0 0 0 0 0 0 0 0 0 0 0 0 0 0 0 0 0 0 0.0527360530169753 0.08996898352494 0 0 0 0 0 0 0 0 0 0 0 0 0 0.0624514231992262 0 0.135280938354609 0 0 0 0 0 0 0 0 0 0 0 0 0 0 0 0 0 0 0 0 0 0 0 0 0 0 0 0 0 0 0 0 0 0 0 0 0 0 0 0 0 0 0 0 0 0 0 0 0 0 0 0 0 0 0 0 0 0 0 0 0 0 0.214897506332125 0 0.0433708158615441 0 0 0 0 0 0 0 0 0 0 0 0 0 0 0 0 0 0 0 0 0 0 0 0
0 0 0 0 0 0 0 0 0 0 0 0 0 0 0 0 0 0 0 0 0 0 0 0 0 0 0 0 0 0 0 0 0 0 0 0 0 0 0 0 0 0 0 0 0 0 0 0 0 0 0 0 0 0 0 0 0 0 0 0 0 0 0 0 0 0 0 0 0 0 0 0 0 0 0 0 0 0 0 0 0 0 0 0 0 0 0 0 0 0 0 0 0 0 0 0 0 0 0 0 0 0 0 0 0 0 0 0 0 0 0 0 0 0 0 0 0 0 0 0 0 0 0 0 0 0 0 0 0 0 0 0 0 0 0 0 0 0 0 0 0 0 0 0 0 0 0 0 0 0 0 0 0 0 0 0 0 0 0 0 0 0 0 0 0 0 0 0 0 0 0 0 0 0 0 0 0 0 0 0 0 0 0.07201040565337 0 0 0 0 0 0 0 0 0 0 0 0 0 0 0 0 0 0 0 0 0 0 0 0 0 0 0 0 0 0 0 0 0 0 0 0 0 0 0 0 0 0 0 0 0.29148516646417 0.303936230875069 0 0 0 0 0.139255416814973 0.097803581634521 0 0 0 0 0 0 0 0 0 0 0 0 0 0 0 0 0 0 0 0 0 0 0 0 0 0 0 0 0 0 0 0 0 0 0 0 0 0 0 0 0 0 0 0 0 0 0 0 0 0 0 0 0 0 0 0 0 0.0955091985578974 0 0 0 0 0 0 0 0 0 0 0 0 0 0 0 0 0 0 0 0 0 0 0 0 0 0
0 0 0 0 0 0 0 0 0 0 0 0 0 0 0 0 0 0 0 0 0 0 0 0 0 0 0 0 0 0 0 0 0 0 0 0 0 0 0 0 0 0 0 0 0 0 0 0 0 0 0 0 0 0 0 0 0 0 0 0 0 0 0 0 0 0 0 0 0 0 0 0 0 0 0 0 0 0 0 0 0 0 0 0 0 0 0 0 0 0 0 0 0 0 0 0 0 0 0 0 0 0 0 0 0 0 0 0 0 0 0 0 0 0 0 0 0 0 0 0 0 0 0 0 0 0 0 0 0 0 0 0 0 0 0 0 0 0 0 0 0 0 0 0 0 0 0 0 0 0 0 0 0 0 0 0 0 0 0 0 0 0 0 0 0 0 0 0 0 0 0 0 0 0 0 0 0 0 0 0 0 0 0.323416788343701 0 0.090834929463239 0 0 0 0 0 0 0 0 0 0 0 0 0 0 0 0 0 0 0 0 0 0 0 0 0 0 0 0 0 0 0 0 0 0 0 0 0.227681853282486 0 0 0 0 0 0 0 0 0 0.236530630224626 0 0 0 0 0 0 0 0 0 0 0 0 0 0 0 0 0 0 0 0 0 0 0 0 0 0 0 0 0 0 0 0 0 0 0 0 0 0 0 0 0 0 0 0 0 0 0 0 0 0 0 0 0 0.121535798685948 0 0 0 0 0 0 0 0 0 0 0 0 0 0 0 0 0 0 0 0 0 0 0 0 0 0 0 0 0 0 0 0 0
0 0 0 0 0 0 0 0 0 0 0 0 0 0 0 0 0 0 0 0 0 0 0 0 0 0 0 0 0 0 0 0 0 0 0 0 0 0 0 0 0 0 0 0 0 0 0 0 0 0 0 0 0 0 0 0 0 0 0 0 0 0 0 0 0 0 0 0 0 0 0 0 0 0 0 0 0 0 0 0 0 0 0 0 0 0 0 0 0 0 0 0 0 0 0 0 0 0 0 0 0 0 0 0 0 0 0 0 0 0 0 0 0 0 0 0 0 0 0 0 0 0 0 0 0 0 0 0 0 0 0 0 0 0 0 0 0 0 0 0 0 0 0 0 0 0 0 0 0 0 0 0 0 0 0 0 0 0 0 0 0 0 0 0 0 0 0 0 0 0 0 0 0 0 0 0 0 0 0 0 0 0 0 0 0 0 0 0 0 0 0 0 0 0 0 0 0 0 0 0 0 0 0 0 0 0 0 0 0 0 0 0 0 0 0 0 0 0 0 0 0 0 0 0 0 0 0 0 0 0 1 0 0 0 0 0 0 0 0 0 0 0 0 0 0 0 0 0 0 0 0 0 0 0 0 0 0 0 0 0 0 0 0 0 0 0 0 0 0 0 0 0 0 0 0 0 0 0 0 0 0 0 0 0 0 0 0 0 0 0 0 0 0 0 0 0 0 0 0 0 0 0 0 0 0 0 0 0 0 0 0 0 0 0 0 0 0 0 0
0 0 0 0 0 0 0 0 0 0 0 0 0 0 0 0 0 0 0 0 0 0.0706655524139022 0 0 0 0 0 0 0 0 0 0 0 0 0 0 0 0 0 0 0 0 0 0 0 0 0 0 0 0 0 0 0 0 0 0 0 0 0 0 0 0 0 0 0 0 0 0 0 0 0 0.404122424852283 0 0 0 0 0 0 0.0684765557317878 0 0 0 0 0 0 0 0 0 0 0 0 0 0 0 0 0 0 0 0 0 0 0 0 0 0 0 0 0 0 0 0 0 0 0 0 0 0 0 0 0 0 0 0 0 0 0 0 0 0 0 0 0 0 0 0 0 0 0 0 0 0 0 0 0 0 0 0 0 0 0 0 0 0 0 0 0 0 0 0 0 0 0 0 0 0 0 0 0 0 0 0 0 0 0 0 0 0 0 0 0 0 0 0 0 0.213185919013939 0 0 0 0 0 0 0 0 0 0 0 0 0 0 0 0 0 0.112505716424788 0 0 0 0 0 0 0 0 0 0 0 0 0 0 0 0 0 0 0 0 0 0 0 0 0 0 0 0 0 0 0 0 0 0 0 0 0 0 0 0 0 0 0 0 0 0 0 0 0 0 0 0 0 0 0 0 0 0 0 0 0 0 0 0 0 0 0 0 0 0 0 0 0 0 0 0 0 0 0 0 0 0.1310438315633 0 0 0 0 0 0 0 0 0 0 0 0 0 0 0 0 0 0 0 0 0 0 0 0 0 0 0 0 0 0 0 0 0 0
0 0 0 0 0 0 0 0 0 0 0 0 0 0 0 0 0 0 0 0 0 0 0 0 0 0 0 0 0 0 0 0 0 0 0 0 0 0 0 0 0 0 0 0 0 0 0 0 0 0 0 0 0 0 0 0 0 0 0 0 0 0 0.0576847582951986 0 0 0 0 0 0 0 0 0 0 0 0 0 0 0 0 0 0 0 0 0 0 0 0 0 0 0 0 0 0 0 0 0 0 0 0 0 0 0 0 0 0 0 0 0 0 0 0 0 0 0 0 0 0 0 0 0 0 0 0 0 0 0 0 0 0 0 0 0 0 0 0 0 0 0 0 0 0 0 0 0 0 0 0 0 0 0 0 0 0 0 0 0 0 0 0 0 0 0 0 0 0 0 0 0 0 0 0 0 0 0 0 0 0 0 0.0349478484632396 0 0 0 0 0 0 0 0 0 0 0 0 0 0 0 0 0 0 0 0 0 0 0 0 0 0 0.0234394488811146 0 0 0 0 0 0 0 0 0 0 0 0 0 0.287900425314599 0 0 0 0 0 0 0 0.197053815831011 0 0.0706224917412821 0 0 0 0 0.290199004162019 0 0 0 0 0 0 0 0 0 0 0 0 0 0 0 0 0 0 0 0 0 0 0 0 0 0 0 0 0 0 0 0 0 0 0 0 0 0 0 0 0 0 0 0 0 0 0 0 0 0 0 0 0 0 0 0 0 0 0 0 0 0 0 0 0 0 0 0 0 0 0 0 0 0 0.0381522073115365 0 0 0 0 0 0 0 0 0
0 0 0 0 0 0 0 0 0 0 0 0 0 0 0 0 0 0 0 0 0 0 0 0 0 0 0 0 0 0 0 0 0 0 0 0 0 0 0 0 0 0 0 0 0 0 0 0 0 0 0 0 0 0 0 0 0 0 0 0 0 0 0 0 0 0 0 0 0 0 0 0 0 0 0 0 0 0 0 0 0 0 0 0 0 0 0 0 0 0 0 0 0 0 0 0 0 0 0 0 0 0 0 0 0 0 0 0 0 0 0 0 0 0 0 0 0 0 0 0 0 0 0 0 0 0 0 0 0 0 0 0 0 0 0 0 0 0 0 0 0 0 0 0 0 0 0 0 0 0 0 0 0 0 0 0 0 0 0 0 0 0 0 0 0 0 0 0 0 0 0 0 0 0 0 0 0 0 0.0372811828540867 0 0 0 0 0 0 0 0 0 0 0 0 0 0 0 0 0 0 0 0 0 0 0 0 0 0 0 0 0 0 0 0 0 0 0 0 0 0 0 0.142077678559781 0.507706658843156 0 0 0 0 0 0 0 0 0 0.0421198243898906 0 0 0 0.246431812567984 0 0 0 0 0 0 0 0 0 0 0 0 0 0 0 0 0 0 0 0 0 0 0 0 0 0 0 0 0 0 0 0 0 0 0 0 0 0 0 0 0 0 0 0 0 0 0 0 0 0 0 0 0 0 0 0 0 0 0 0 0 0 0 0 0 0 0 0 0 0 0 0 0 0 0 0.0243828427851011 0 0 0 0 0 0 0 0 0
0 0 0 0 0 0 0 0 0 0 0 0 0 0 0 0 0 0 0 0 0 0 0 0 0 0 0 0 0 0 0 0 0 0 0 0 0 0 0 0 0 0 0 0 0 0 0 0 0 0 0 0 0 0 0 0 0 0 0 0 0 0 0 0 0 0 0 0 0 0 0 0 0 0 0 0 0 0 0 0 0 0 0 0 0 0 0 0 0 0 0 0 0 0 0 0 0 0 0 0 0 0 0 0 0 0 0 0 0 0 0 0 0 0 0 0 0 0 0 0 0 0 0 0 0 0 0 0 0 0 0 0 0 0 0 0 0 0 0 0 0 0 0 0 0 0 0 0 0 0 0 0 0 0 0 0 0 0 0 0 0 0 0 0 0 0 0 0 0 0 0 0 0 0 0 0 0 0.016342202647303 0 0 0 0 0 0 0 0 0 0 0 0 0 0 0 0 0 0 0 0 0 0 0 0 0 0 0 0 0 0 0 0 0 0 0 0 0 0 0 0 0 0 0 0 0 0 0 0 0 0 0 0 0 0 0 0 0 0 0.014581213065059 0.0143858680955055 0 0 0 0 0 0 0 0 0.150380540738281 0 0 0.263352033944485 0 0 0.0242932973609036 0.0826350816177566 0.0242525884174688 0.00927999163652867 0.0589759930247023 0.0579070226757301 0 0.0115575081431247 0.12713688459429 0 0 0 0 0 0 0 0.00939495769343262 0 0 0 0 0 0 0 0 0 0 0 0 0 0 0 0 0 0 0 0 0 0 0 0 0 0 0.0319700590718962 0 0 0 0 0.00704197094662035 0.0227799301329315 0 0 0 0 0 0 0 0 0 0.0132833344031118 0.0190782408705006 0.0133463851074044 0 0 0.0280248958129652 0 0
0 0 0 0 0 0 0 0 0 0 0 0 0 0 0 0 0 0 0 0 0 0 0 0 0 0 0 0 0 0 0 0 0 0 0 0 0 0 0 0 0 0 0 0 0 0 0 0 0 0 0 0 0 0 0 0 0 0 0 0 0 0 0 0 0 0 0 0 0 0 0 0 0 0 0 0 0 0 0 0 0 0 0 0 0 0 0 0 0 0 0 0 0 0 0 0 0 0 0 0 0 0 0 0 0 0 0 0 0 0 0 0 0 0 0 0 0 0 0 0 0 0 0 0 0 0 0 0 0 0 0 0 0 0 0 0 0 0 0 0 0 0 0 0 0 0 0 0 0 0 0 0 0 0 0 0 0 0 0 0 0 0 0 0 0 0 0 0 0 0 0 0 0 0 0 0 0 0 0 0 0 0 0.00373305883156364 0 0 0 0 0 0 0 0 0 0 0 0 0 0 0 0 0 0 0 0 0 0.0085640348844602 0 0 0 0 0 0 0 0 0 0 0 0 0 0 0 0 0.00520717029437324 0 0 0.00428389552005564 0 0 0 0 0 0 0 0 0 0 0.00256924494598492 0 0.11766344247202 0 0 0 0 0 0 0 0.00485338462075382 0 0.0888029180134984 0.00670290613317597 0 0.0053177423055624 0 0.038089384371191 0.0314687404883106 0.0366123008068918 0.00416807656014931 0.0855512526491539 0.164842559107944 0.00555680855819961 0.02579654269586 0.0210701506773471 0 0 0.00396032046455561 0 0 0 0 0 0 0 0 0 0 0 0 0 0 0 0 0 0 0 0 0.0136216736155959 0 0 0 0 0 0 0 0 0.00303670469975772 0.00295117021678769 0 0 0 0 0 0.0224836686043092 0.288682580121768 0 0 0 0 0 0 0 0 0 0 0 0 0.00441026834073021 0 0 0 0
0 0 0 0 0 0 0 0 0 0 0 0 0.00158552578659581 0 0 0 0 0 0 0 0 0 0 0 0 0 0 0 0 0 0 0 0 0 0 0 0 0 0 0 0 0 0 0 0 0 0 0 0 0 0 0 0 0 0 0 0 0 0 0 0 0 0 0 0 0 0 0 0 0 0 0 0 0 0 0 0 0 0 0 0 0 0 0 0 0 0 0 0 0 0 0 0 0 0 0 0 0 0 0.00177773567493126 0 0 0 0 0 0 0 0 0 0 0 0 0 0 0 0 0 0 0 0 0 0 0 0 0 0 0 0 0 0 0 0 0 0 0 0 0 0 0 0 0 0 0 0 0 0 0 0 0 0 0 0 0 0 0 0 0 0 0 0 0 0 0 0 0 0 0 0 0 0 0 0 0 0 0 0 0 0 0 0 0 0 0 0 0 0 0.0057826104036606 0 0.00537584224407387 0 0 0 0 0 0 0 0 0 0 0 0 0 0 0 0 0 0 0 0 0 0 0 0 0 0 0 0 0 0 0 0 0 0 0 0 0 0 0 0 0 0 0 0 0 0 0.00362710211890065 0.16836561639532 0 0 0 0 0 0 0 0 0 0 0.162208963616006 0.0435587265996993 0 0 0 0.0153607512476128 0.00751330268115177 0.0109036575617472 0.00189389907929379 0.101732037926251 0.0742554901090464 0.0581323522481319 0.0244838239445145 0.033253534875204 0 0 0 0 0 0 0 0 0 0 0 0 0 0 0 0 0 0 0 0 0 0 0 0 0 0 0 0 0 0 0 0 0 0 0 0 0 0.00344093323216558 0.0865793780959388 0.00358830032944875 0.145893779565626 0 0 0.00483495757143338 0.0099366880465179 0 0.001603137378565 0 0 0 0.00530258014227949 0 0 0.00668443525673821 0 0 0 0.0123248378691463
0 0 0 0 0 0 0 0 0 0 0 0 0 0 0 0 0 0 0 0 0 0 0 0 0 0 0 0 0 0 0 0 0 0 0 0 0 0 0 0 0 0 0 0 0 0 0 0 0 0 0 0 0 0 0 0 0 0 0 0 0 0 0 0 0 0 0 0 0 0 0 0 0 0 0 0 0 0 0 0 0 0.0637159500366792 0.0048720162039573 0.137021684878277 0 0 0 0 0 0 0 0 0 0 0 0 0 0.0061333796574942 0 0 0 0 0 0 0 0 0 0 0 0 0 0 0 0 0 0 0 0 0 0 0 0 0 0 0 0 0 0 0 0 0 0 0 0 0 0 0 0 0 0 0 0 0 0 0 0 0 0 0 0 0 0 0 0 0 0 0 0 0 0 0 0 0 0 0 0 0 0 0.00459500020592856 0 0.00781688662555123 0 0 0 0 0 0 0 0 0 0 0 0 0 0 0 0.00405541467078068 0 0.00203675331161769 0 0.0128434047902349 0 0 0 0 0 0 0.177183320602753 0 0 0 0 0 0 0 0 0 0 0 0 0 0 0 0 0 0 0 0 0 0 0 0 0 0 0 0 0 0 0 0 0 0 0 0 0 0 0 0 0 0.00806544742225698 0 0.00681548986021989 0.394863862151932 0.169981389582317 0 0 0 0 0 0 0 0 0 0 0 0 0 0 0 0 0 0 0 0 0 0 0 0 0 0 0 0 0 0 0 0 0 0 0 0 0 0 0 0 0 0 0 0 0 0 0 0 0 0 0 0 0 0 0 0 0 0 0 0 0 0 0 0 0 0 0 0 0 0 0 0 0 0 0
0 0 0 0 0 0 0 0 0 0 0 0 0 0 0 0 0 0 0 0 0 0 0 0 0 0 0 0 0 0 0 0 0 0 0 0 0 0 0 0 0 0 0 0 0 0 0 0 0 0 0 0 0 0 0 0 0 0 0 0 0 0 0 0 0 0 0 0 0 0 0 0 0 0 0 0 0 0 0 0 0 0 0 0 0 0 0 0 0 0 0 0 0 0 0 0 0 0 0 0 0 0 0 0 0 0 0 0 0 0 0 0 0 0 0 0 0 0 0 0 0 0 0 0 0 0 0 0 0 0 0 0 0 0 0 0 0 0 0 0 0 0 0 0 0 0 0 0 0 0 0 0 0 0 0 0 0 0 0 0 0 0 0 0 0 0 0.00681721263526677 0 0 0 0 0 0 0 0 0.00864276788361327 0 0 0 0 0 0 0.0244788386754652 0 0 0 0 0 0 0 0 0 0 0 0 0 0 0 0 0 0 0 0 0 0 0 0 0 0 0 0 0 0 0.0577223462834593 0.00549808899476437 0 0.00857637796667519 0 0 0 0 0 0 0 0.0814742627679636 0 0 0 0 0 0 0 0 0 0 0 0 0 0.0210705442686315 0 0.119578466439816 0.0196636700296025 0.0747799973585538 0.0114074691430131 0 0.0183204169616693 0 0 0 0 0 0 0 0 0 0 0 0 0.00283129104271031 0 0 0 0 0 0 0 0.0141087859382039 0.0324387299170425 0.00662773154431497 0 0 0 0.00986131366240354 0 0 0 0 0 0 0 0 0 0 0 0 0.13301016652582 0 0 0 0 0 0 0 0.234544447675147 0 0.0674312621813248 0 0 0 0 0.020101440244218 0 0 0 0 0 0 0 0 0 0 0.0024854539881168 0 0 0.00838815125423311 0 0.0101407666179706 0 0
0 0 0 0 0 0 0 0 0 0 0 0 0 0 0 0 0 0 0 0 0 0 0 0 0 0 0 0 0 0 0 0 0 0 0 0 0 0 0 0 0 0 0 0 0 0 0 0 0 0 0 0 0 0 0 0 0 0 0 0 0 0 0 0 0 0 0 0 0 0 0 0 0 0 0 0 0 0 0 0 0 0 0 0 0 0 0 0 0 0 0 0 0 0 0 0 0 0 0 0 0 0 0 0 0 0 0 0 0 0 0 0 0 0 0 0 0 0 0 0 0 0 0 0 0 0 0 0 0 0 0 0 0 0 0 0 0 0 0 0 0 0 0 0 0 0 0 0 0 0 0 0 0 0 0 0 0 0 0 0 0 0 0 0 0 0 0 0 0 0 0 0 0 0 0 0 0 0 0 0 0 0 0 0 0 0 0 0 0 0 0 0 0 0 0 0 0 0 0 0 0 0 0 0 0 0 0 0 0 0 0 0 0 0 0 0 0 0 0 0 0 0 0 0 0 0 0 0 0 0 0 0 0 0 0 0 0 0 0 0.17568619790891 0 0.0898576891416503 0.568968908012077 0.076841788331664 0 0 0 0 0 0 0 0 0 0 0 0 0 0 0 0 0 0 0 0 0 0 0 0 0 0 0 0 0 0 0 0 0 0 0 0 0 0 0 0 0 0 0 0 0 0 0 0 0 0.0558286662098791 0 0.0328167503958192 0 0 0 0 0 0 0 0 0 0 0 0 0 0 0 0 0 0 0 0 0 0 0
0 0 0 0 0 0 0 0 0 0 0 0 0 0 0 0 0 0 0 0 0 0 0 0 0 0 0 0 0 0 0 0 0 0 0 0 0 0 0 0 0 0 0 0 0 0 0 0 0 0 0 0 0 0 0 0 0 0 0 0 0 0 0 0 0 0 0 0 0 0 0 0 0 0 0 0 0 0 0 0 0 0 0 0 0 0 0 0 0 0 0 0 0 0 0 0 0 0 0 0 0 0 0 0 0 0 0 0 0 0 0 0 0 0 0 0 0 0 0 0 0 0 0 0 0 0 0 0 0 0 0 0 0 0 0 0 0 0 0 0 0 0 0 0 0 0 0 0 0 0 0 0 0 0 0 0 0 0 0 0 0 0.0233425653726424 0 0 0 0 0 0 0 0 0 0 0 0 0 0 0 0 0.0179661915770995 0 0 0 0.122748103142405 0 0 0 0 0 0 0 0 0 0 0 0 0 0 0.118223194340356 0 0 0 0 0 0 0 0 0 0 0 0 0 0 0 0 0 0 0 0 0 0 0 0 0 0 0.0626159063088826 0 0 0 0 0 0 0 0 0 0 0 0 0 0.0411470506609958 0.0454421555146494 0.141339947840061 0 0.146469167724123 0.254818743568875 0 0 0 0 0 0 0.00806623814310818 0.00937775718231538 0 0 0 0 0 0 0 0 0 0 0 0 0 0 0 0.00844297862448697 0 0 0 0 0 0 0 0 0 0 0 0 0 0 0 0 0 0 0 0 0 0 0 0 0 0 0 0 0 0 0 0 0 0 0 0 0 0 0 0 0 0 0 0 0 0 0 0 0 0 0
0 0 0 0 0 0 0 0 0 0 0 0 0 0 0 0 0 0 0 0 0 0 0 0 0 0 0 0 0 0 0 0 0 0 0 0 0 0 0 0 0 0 0 0 0 0 0 0 0 0 0 0 0 0 0 0 0 0 0 0 0 0 0 0 0 0 0 0 0 0 0 0 0 0 0 0 0 0 0 0 0 0.033464533611181 0.00536955888866513 0.0516661554674942 0 0 0 0 0 0 0 0 0 0 0 0 0 0 0 0 0 0 0 0 0 0 0 0 0 0 0 0 0 0 0 0 0 0 0 0 0 0 0 0 0 0 0.00119544910322786 0 0 0 0 0 0 0 0 0 0.000538931972766658 0 0 0 0 0 0 0 0 0 0 0 0 0 0 0 0 0 0 0 0 0 0 0 0 0 0 0 0 0 0.00614414782014185 0 0 0 0 0 0 0 0.00216889454774837 0 0 0 0 0 0 0 0 0 0 0 0 0 0 0 0.00389340146261569 0 0 0 0 0 0 0.0825411367865264 0 0 0 0 0 0 0 0 0 0.0024410358754832 0 0 0 0 0 0 0 0 0 0 0 0 0 0 0 0 0.0147740311080074 0 0 0 0 0 0 0 0 0 0 0 0 0 0.300787156348848 0.0218046969389986 0.112919378478282 0.0184806174569409 0 0.232877532221655 0 0.0105275346657101 0 0 0 0 0 0 0 0 0 0 0 0 0.00237955793491548 0 0 0 0 0 0 0 0 0.00859775340132826 0.00408830097135155 0 0 0 0 0 0 0 0 0 0 0 0 0 0 0 0 0 0 0 0 0 0 0 0 0 0 0.0536940017623641 0 0 0 0 0.00585367442620681 0.00345949336310355 0 0 0 0 0 0 0 0 0 0.00175335644755139 0.00749580784059728 0 0.00210583239478932 0.00247125940993335 0.00650676929356686 0 0
0 0 0 0 0 0 0 0 0 0 0 0 0 0 0 0 0 0 0 0 0 0 0 0 0 0 0 0 0 0 0 0 0 0 0 0.00216666410074684 0 0 0 0 0 0 0 0 0 0 0 0 0 0 0 0 0 0 0 0 0 0 0 0 0 0 0 0 0 0 0 0 0 0 0 0 0 0 0 0 0 0 0 0 0.00357299149915617 0.0254552537817728 0.0121996814515858 0.0345535870892906 0 0 0 0 0 0 0 0 0 0 0 0 0 0 0 0 0 0 0 0 0 0 0 0 0 0 0 0 0 0 0 0 0 0 0 0 0 0 0 0 0 0 0.000963973977899518 0 0 0 0 0 0 0 0 0 0.00057015534058691 0 0 0 0 0 0 0 0 0 0 0 0 0 0 0 0 0 0 0 0 0 0 0 0 0 0 0 0 0 0.00750522467696787 0 0 0 0 0 0 0 0.00451538658452673 0 0 0 0 0 0 0 0 0 0 0 0 0 0 0 0 0 0 0 0 0 0 0.20454511980452 0 0 0 0.0161407886334525 0 0 0 0 0 0.00206097595778014 0 0 0 0 0 0 0 0.00120093852179589 0 0 0 0 0 0 0 0 0 0 0 0 0 0 0 0 0 0 0 0 0 0 0.184143561590489 0.00473039249224343 0.0216880583410868 0.0457240718201134 0.331185149776002 0 0 0.00622804878215611 0 0 0 0 0 0 0 0 0 0 0 0 0.00218969341048101 0 0 0 0 0 0.00159357047868017 0 0.00176109850360578 0.00876837380310253 0.00385994412365564 0 0 0 0 0 0 0 0 0 0 0 0 0 0 0 0 0 0 0 0 0 0 0 0 0 0 0.0465232574495232 0 0 0 0 0.00513100263223662 0.0027658338582443 0 0 0 0 0 0 0 0 0 0.00129357115213271 0.00699023643829892 0 0.00289923829445418 0.00196071226253678 0.00511344337087567 0 0
0 0 0 0 0 0 0 0 0 0 0 0 0 0 0 0 0 0 0 0 0 0 0 0 0 0 0 0 0 0 0 0 0 0 0 0 0 0 0 0 0 0 0 0 0 0 0 0 0 0 0 0 0 0 0 0 0 0 0 0 0 0 0 0 0 0 0 0 0 0 0 0 0 0 0 0 0 0 0 0 0 0 0 0 0 0 0 0 0 0 0 0 0 0 0 0 0 0 0 0 0 0 0 0 0 0 0 0 0 0 0 0 0 0 0 0 0 0 0 0 0 0 0 0 0 0 0 0 0 0 0 0 0 0 0 0 0 0 0 0 0 0 0 0 0 0 0 0 0 0 0 0 0 0 0 0 0 0 0 0 0 0.0174945559844698 0 0 0 0 0 0 0 0 0 0 0 0 0.00950092260487742 0 0 0 0.00575777093477939 0 0 0 0.0189335852043174 0 0 0 0 0 0 0 0 0 0 0.0305742122275757 0 0 0 0 0.0519372588222143 0 0 0 0 0 0 0 0 0 0 0 0 0 0 0 0.00688140760350308 0 0 0 0 0 0 0 0.0332606764923205 0 0 0 0 0 0 0 0 0 0 0 0 0 0 0 0 0 0 0 0 0 0 0.157204755809148 0.00591811810801092 0 0 0 0.0739349365997872 0.327344944195732 0 0 0 0.00555123243724117 0 0 0 0 0 0 0 0 0 0 0 0 0 0 0 0 0 0 0 0 0 0 0 0 0 0 0 0 0 0 0.0138038440076796 0.0851588357837796 0 0.0299028316440337 0.0135738023097782 0 0 0 0 0 0 0.0981573745168908 0 0 0 0 0 0 0 0 0 0 0 0 0.0151089347138603 0 0 0 0 0 0 0 0
0 0 0 0 0 0 0 0 0 0 0 0 0 0 0 0 0 0 0 0 0 0 0 0 0 0 0 0 0 0 0 0 0 0 0 0 0 0 0 0 0 0 0 0 0 0 0 0 0 0 0 0 0 0 0 0 0 0 0 0 0 0 0 0 0 0 0 0 0 0 0 0 0 0 0 0 0 0 0 0 0 0 0 0 0 0 0 0 0 0 0 0 0 0 0 0 0 0 0 0 0 0 0 0 0 0 0 0 0 0 0 0.00145900829367518 0 0 0 0 0 0 0 0 0 0 0 0 0 0 0 0 0 0 0 0 0 0 0 0 0 0 0 0 0 0 0 0 0 0 0 0 0 0 0 0 0 0 0 0 0 0 0 0 0 0.00234934451175604 0 0 0 0 0 0 0 0 0 0 0 0 0 0 0 0 0 0 0 0 0.00364341033322603 0 0 0 0 0 0 0 0 0 0 0 0 0 0 0 0.19746814934946 0 0 0 0 0 0 0 0 0 0 0 0 0 0 0 0 0 0 0 0 0 0 0 0.0486047777031237 0 0 0 0 0 0 0 0 0 0 0 0 0 0.00343234874050409 0 0 0.00702298248863832 0 0 0.0138403891903121 0.00575745249640309 0.0762265660094456 0 0.122476397641058 0 0 0.0187792771011663 0.191623665113517 0.223356227046511 0 0 0 0.00468741094350131 0 0 0 0 0 0 0 0 0 0 0 0 0 0 0 0 0 0 0 0 0 0 0 0 0 0 0 0 0 0 0 0.0107513087440675 0 0 0 0.00192539919081608 0 0 0 0.0323098134771361 0.00826901023961821 0.0205704052456119 0 0 0 0 0 0 0 0 0 0 0 0.00544665614045293 0 0 0 0 0 0 0 0 0
0 0 0 0 0 0 0 0 0 0 0 0 0 0 0 0 0 0 0 0 0 0 0 0 0 0 0 0 0 0 0 0 0 0 0 0 0 0 0 0 0 0 0 0 0 0 0 0 0 0 0 0 0 0 0 0 0 0 0 0 0 0 0 0 0 0 0 0 0 0 0 0 0 0 0 0 0 0 0 0 0 0 0 0 0 0 0 0 0 0 0 0 0 0 0 0 0 0 0 0 0 0 0 0 0 0 0 0 0 0 0 0 0 0 0 0 0 0 0 0 0 0 0 0 0 0 0 0 0 0 0 0 0 0 0 0 0 0 0 0 0 0 0 0 0 0 0 0 0 0 0 0 0 0 0 0 0 0 0 0.00593295751751541 0 0 0 0 0 0 0.00427919915019878 0 0 0 0 0 0 0 0 0 0 0 0 0 0 0 0 0 0 0 0 0 0 0 0 0 0 0 0 0 0 0 0.146658550467399 0 0 0 0 0 0 0 0.103897375989273 0.00490976198097368 0 0 0 0 0 0 0 0 0 0 0 0 0 0 0 0 0 0 0 0 0 0 0 0 0 0 0 0.0346543213192681 0 0 0 0 0 0 0 0 0.00530678516277824 0.226495515275945 0 0 0 0.0743201965794031 0.0707360843612528 0 0 0.0685164179882605 0 0.0401349850916427 0.00744716974718238 0.0048411235508126 0 0.00374257765549676 0 0 0 0 0 0 0 0 0 0 0 0 0 0 0 0 0 0 0 0 0 0 0 0 0 0 0 0 0.00579629140500406 0 0 0 0 0 0 0.0220168622736748 0.0259986854359044 0.0483621797635315 0 0 0.0155397344337486 0 0 0 0 0 0 0 0 0.0460688377067172 0 0.00704680936568837 0.00794843099357926 0 0.00983715808054207 0.00527448068338507 0.00423750802082209 0 0
0 0 0 0 0 0 0 0 0 0 0 0 0 0 0 0 0 0 0 0 0 0 0 0 0 0 0 0 0 0 0 0 0 0 0 0 0 0 0 0 0 0 0 0 0 0 0 0 0 0 0 0 0 0 0 0 0 0 0 0 0 0 0 0 0 0 0 0 0 0 0 0 0 0 0 0 0 0 0 0 0 0 0 0 0 0 0 0 0 0 0 0 0 0 0 0 0 0 0 0 0 0 0 0 0 0 0 0 0 0 0 0 0 0 0 0 0 0 0 0 0 0 0 0 0 0 0 0 0 0 0 0 0 0 0 0 0 0 0 0 0 0 0 0 0 0 0 0 0 0 0 0 0 0 0 0 0 0 0 0 0 0 0 0 0 0 0 0 0 0 0 0 0 0 0 0 0 0 0 0 0 0 0 0 0 0 0.00241751665312702 0 0.00227270468630316 0 0 0 0 0 0 0 0 0 0 0 0 0 0 0 0 0 0 0 0 0 0 0 0 0 0 0 0 0 0 0 0 0 0 0 0 0 0 0 0 0 0 0 0 0 0 0 0.0909001484114617 0.116038030998415 0 0 0 0 0 0 0 0 0 0 0.0812673553265661 0 0 0 0 0 0 0.00428035212468105 0.23568648337528 0.0441888492103131 0.0356851399965899 0.0773672936895821 0.106567049333848 0 0 0 0 0 0 0 0 0 0 0 0 0 0 0 0 0 0 0 0 0 0 0 0 0 0 0 0 0 0 0 0 0 0 0 0 0 0 0.113385681296075 0.00409543775209281 0.060273248473879 0 0 0 0.00441064963960436 0 0 0 0 0 0 0 0.0161363529897937 0 0 0 0 0.00502770604238645
0 0 0 0 0 0 0 0 0 0 0 0 0 0 0 0 0 0 0 0 0 0 0 0 0 0 0 0 0 0 0 0 0 0 0 0 0 0 0 0 0 0 0 0 0 0 0 0 0 0 0 0 0 0 0 0 0 0 0 0 0 0 0 0 0 0 0 0 0 0 0 0 0 0 0 0 0 0 0 0 0 0 0 0 0 0 0 0 0 0 0 0 0 0 0 0 0 0 0 0 0 0 0 0 0 0 0 0 0 0 0 0 0 0 0 0 0 0 0 0 0 0 0 0 0 0 0 0 0 0 0 0 0 0 0 0 0 0 0 0 0 0 0 0 0 0 0 0 0 0 0 0 0 0 0 0 0 0 0 0 0 0 0 0 0 0 0 0 0 0 0 0 0 0 0 0 0 0 0 0 0 0 0 0 0 0 0.00998924871643202 0 0.00280465032438716 0 0 0 0 0 0 0 0 0 0 0 0 0 0 0 0 0 0 0 0 0 0 0 0 0 0 0 0 0 0 0 0 0 0 0 0 0 0 0 0 0 0 0 0 0 0 0 0.0097941742862106 0.0444803310753265 0 0 0 0 0 0 0 0 0 0.116006803850261 0 0 0 0 0.128367481341919 0.0195143285745214 0.0625141173779786 0.00478349893244601 0.112981421047718 0 0.0845619016717061 0.0121585218265189 0.119785917495837 0 0 0 0 0 0 0 0 0 0 0 0 0 0 0 0 0 0 0 0 0 0 0 0 0 0 0 0 0 0 0 0 0 0 0.0106042575490541 0 0 0 0.126451871560271 0 0.096170821849959 0 0 0 0 0 0 0 0 0 0 0 0.0328330883492506 0 0 0 0 0.00619756417020298
0 0 0 0 0 0 0 0 0 0 0 0 0 0 0 0 0 0 0 0 0 0 0 0 0 0 0 0 0 0 0 0 0 0 0 0 0 0 0 0 0 0 0 0 0 0 0 0 0 0 0 0 0 0 0 0 0 0 0 0 0 0 0 0 0 0 0 0 0 0 0 0 0 0 0 0 0 0 0 0 0 0 0 0 0 0 0 0 0 0 0 0 0 0 0 0 0 0 0 0 0 0 0 0 0 0 0 0 0 0 0 0 0 0 0 0 0 0 0 0 0 0 0 0 0 0 0 0 0 0 0 0 0 0 0 0 0 0 0 0 0 0 0 0 0 0 0 0 0 0 0 0 0 0 0 0 0 0 0 0 0 0 0 0 0 0 0 0 0 0 0 0 0 0 0 0 0 0 0 0 0 0 0 0 0 0 0 0 0 0 0 0 0 0 0 0 0 0 0.0598461080223006 0 0 0 0 0 0 0 0 0 0 0 0 0 0 0 0 0 0 0 0 0 0 0 0 0 0 0 0 0 0 0 0 0 0 0 0 0.133733083882194 0 0 0 0 0 0 0 0 0 0.0765283765171771 0.163773366565674 0 0 0 0.1162487563932 0.0146910335362408 0.0985695266639557 0.130043205289603 0.0314595446587897 0.0347399473243737 0.0150506058440886 0 0 0.00792316633330735 0 0 0 0 0 0 0 0 0 0 0 0 0 0 0 0 0 0 0 0 0 0 0 0 0 0 0 0 0 0 0 0 0 0 0 0.03807603619417 0 0.0132339113565249 0 0 0.0105785018589497 0 0 0 0 0 0 0 0 0.0287299436226955 0 0.00800684646825975 0.00933236181229658 0 0 0.00943567765619837 0 0 0
0 0 0 0 0 0 0 0 0 0 0 0 0.00326654259667172 0 0 0 0 0 0 0 0 0 0 0 0 0 0 0 0 0 0 0 0 0 0 0 0 0 0 0 0 0 0 0 0 0 0 0 0 0 0 0 0 0 0.00176710663193517 0 0 0 0 0 0 0 0 0 0 0 0 0 0 0 0 0 0 0 0 0 0 0 0 0 0 0 0 0 0 0 0 0 0 0 0 0 0 0 0 0 0 0 0 0 0 0 0 0.00245726211526477 0 0 0 0 0 0 0 0 0 0.00487086113272622 0 0 0 0 0 0 0 0 0 0 0 0 0 0 0 0 0 0 0 0 0 0 0 0 0 0 0 0 0 0 0 0 0 0 0 0 0 0 0 0 0 0 0 0 0 0 0 0.00312890445617903 0 0 0 0 0 0 0 0 0 0 0 0 0 0 0 0 0 0 0 0 0.0096822870535627 0 0 0 0 0 0 0 0 0 0 0 0 0 0 0 0.0733076634520562 0 0 0 0 0 0 0 0 0 0 0 0 0 0.00201976890483435 0 0 0 0 0.00653314350918803 0 0 0 0.0030624953076232 0.0276157746482479 0 0 0 0 0 0 0 0 0 0 0 0 0 0.00311183550980157 0 0 0 0 0.00110714772586344 0 0 0.0296642263551178 0.158559325276416 0.0316502000229556 0 0 0.0236040938225917 0 0.165126642686414 0.0413295636472928 0.151688941832104 0 0.0606960703885621 0 0 0 0.00345341854099978 0.0124901086242917 0 0 0 0 0 0 0 0 0 0 0 0 0 0 0 0 0 0 0 0 0 0 0 0 0 0 0 0 0 0 0 0 0 0 0.00557660751294265 0 0.0110624830499858 0 0 0 0.00418820391628744 0 0 0 0 0 0 0.00440243328537068 0.100588416499361 0 0 0 0.0539884714953525 0 0 0 0 0
0 0 0 0 0 0 0 0 0 0 0 0 0.00474148262171106 0 0 0 0 0 0 0 0 0 0 0 0 0 0 0 0 0 0 0 0 0 0 0 0 0 0 0 0 0 0 0 0 0 0 0 0 0 0 0 0 0 0.00395378198658112 0 0 0 0 0 0 0 0 0 0 0 0 0 0 0 0 0 0 0 0 0 0 0 0 0 0 0 0 0 0 0 0 0 0 0 0 0 0 0 0 0 0 0 0 0 0 0 0 0.00453203743071443 0 0 0 0 0 0 0 0 0 0.00728046364853367 0 0 0 0 0 0 0 0 0 0 0 0 0 0 0 0 0 0 0 0 0 0 0 0 0 0 0 0 0 0 0 0 0 0 0 0 0 0 0 0 0 0 0 0 0 0 0 0.00448757215780931 0 0.00227096419487567 0 0 0 0 0 0 0 0 0 0 0.00371441348644261 0 0 0 0.00201714743146943 0 0 0 0.0209310699408471 0 0 0 0 0 0 0 0 0 0 0 0 0 0 0 0.0269519882953222 0 0 0 0 0 0 0 0 0 0 0 0 0 0.00726126626826887 0 0 0 0 0.00838605820896539 0 0.00261134523895359 0 0.00632853099870103 0.167952584328108 0 0 0 0 0 0 0 0 0 0 0 0 0 0 0 0 0 0 0.0011955830648319 0 0 0.121993080505796 0.171667052404659 0 0 0 0.00277075168177881 0.153378112786478 0 0.0160174492612619 0.0422516130699021 0 0.0383214569311791 0 0 0 0 0 0 0 0 0 0 0 0 0 0 0 0 0 0 0 0 0 0 0 0 0 0 0 0 0 0 0 0.0207926335409154 0 0 0 0 0 0 0 0 0 0 0.00199483497549395 0 0 0 0 0 0 0.00294061933128739 0 0 0 0.148624613378762 0 0.00227195588229701 0 0 0.00235953694805449 0 0 0 0
0 0 0 0 0 0 0 0 0 0 0 0 0 0 0 0 0 0 0 0 0 0 0 0 0 0 0 0 0 0 0 0 0 0 0 0 0 0 0 0 0 0 0 0 0 0 0 0 0 0 0 0 0 0 0 0 0 0 0 0 0 0 0 0 0 0 0 0 0 0 0 0 0 0 0 0 0 0 0 0 0 0 0 0 0 0 0 0 0 0 0 0 0 0 0 0 0 0 0 0 0 0 0 0 0 0 0 0 0 0 0 0 0 0 0 0 0 0 0 0 0 0 0 0 0 0 0 0 0 0 0 0 0 0 0 0 0 0 0 0 0 0 0 0 0 0 0 0 0 0 0 0 0 0 0 0 0 0 0 0 0 0 0 0 0 0 0 0 0 0 0 0 0 0 0 0 0 0 0 0 0 0 0 0 0 0 0 0 0 0 0 0 0 0 0 0 0 0 0.00747113145261505 0 0 0 0 0 0 0 0 0 0 0 0 0 0 0 0 0 0 0 0 0 0 0 0 0 0 0 0 0 0 0 0 0 0 0 0 0.00417599014173642 0.0371590923269991 0.0104727743384798 0 0 0 0 0 0 0 0 0 0 0.0857060487428381 0.033366717699571 0.0689021255164981 0.0287487467734206 0 0.288976327096538 0.0491999576154716 0.0613401948151071 0.0132758216033862 0.026026532200002 0.00248507944192179 0.0125604501559073 0.048225844015237 0 0 0 0 0 0 0 0 0 0 0 0 0 0 0 0 0 0 0 0 0 0 0 0 0 0 0 0 0 0 0 0 0 0 0.00946759168549158 0 0.0101524066989426 0 0 0.0127389638240747 0.0341708480377738 0 0 0 0 0 0 0 0.0499043537150808 0 0.020702470156715 0.0158060092076301 0.0585948437124565 0.00658181235156336 0 0.00378786667454265 0 0
0 0 0 0 0 0 0 0 0 0 0 0 0 0 0 0 0 0 0 0 0 0 0 0 0 0 0 0 0 0 0 0 0 0 0 0 0 0 0 0 0 0 0 0 0 0 0 0 0 0 0 0 0 0 0 0 0 0 0 0 0 0 0 0 0 0 0 0 0 0 0 0 0 0 0 0 0 0 0 0 0 0 0 0 0 0 0 0 0 0 0 0 0 0 0 0 0 0 0 0 0 0 0 0 0 0 0 0 0 0 0 0 0 0.00144341888690584 0 0 0 0 0 0 0 0 0 0 0 0 0 0 0 0 0 0 0 0 0 0 0 0 0 0 0 0 0 0 0 0 0 0 0 0 0 0 0 0 0 0 0 0 0 0 0 0 0 0 0 0 0 0 0 0 0 0 0 0 0 0 0 0 0 0 0 0 0 0 0 0 0 0 0 0 0 0 0 0 0 0 0 0 0 0 0 0 0 0 0 0 0 0.00384953491851705 0 0 0 0 0 0 0 0 0 0 0 0 0 0 0 0 0 0 0 0 0 0 0 0 0 0 0 0.00714166646453082 0.015434856968729 0.00257538569615351 0 0 0 0 0 0 0 0 0.0256959097088668 0 0.00655046561413059 0.0221319961476133 0.127141644850519 0.0381268529267718 0.145286202225732 0 0.0630694491482564 0.107431273483752 0 0.0206422894598936 0.00144627020822116 0.0293779509833825 0.109196076375421 0 0 0 0 0 0 0 0 0 0 0 0 0 0 0 0 0 0 0 0 0 0 0 0 0 0 0 0 0 0 0 0 0 0 0 0 0.00234713874343204 0 0.00972343213102866 0.00510963151289908 0.0135323055926498 0 0 0 0 0 0 0 0.0909909239575981 0 0.0442665218597603 0.0356786493515716 0.0611128784728438 0 0.00644650995709058 0.00425076435372971 0 0
0 0 0 0 0 0 0 0 0 0 0 0 0 0 0 0 0 0 0 0 0 0 0 0 0 0 0 0 0 0 0 0 0 0 0 0 0 0 0 0 0 0 0 0 0 0 0 0 0 0 0 0 0 0 0 0 0 0 0 0 0 0 0 0 0 0 0 0 0 0 0 0 0 0 0 0 0 0 0 0 0 0 0 0 0 0 0 0 0 0 0 0 0 0 0 0 0 0 0 0 0 0 0 0 0 0 0 0 0 0 0 0 0 0 0 0 0 0 0 0 0 0 0 0 0 0 0 0 0 0 0 0 0 0 0 0 0 0 0 0 0 0 0 0 0 0 0 0 0 0 0 0 0 0 0 0 0 0 0 0 0 0 0 0 0 0 0 0 0 0 0 0 0 0 0 0 0 0 0 0 0 0 0 0 0 0 0 0 0 0 0 0 0 0 0 0 0 0 0 0 0 0 0 0 0 0 0 0 0 0 0 0 0 0 0 0 0 0 0 0 0 0 0 0 0 0 0 0 0 0 0 0 0 0 0 0.00768468942409142 0.0658390249755201 0.0137030334603315 0 0 0 0 0 0 0 0 0 0 0.0769360317608347 0.0196299174572559 0 0 0.0906901152282997 0.231234248342012 0 0.0345893220873063 0.063314853669049 0.0703351911187228 0 0.0421172200855085 0.177448736796487 0 0 0 0 0 0 0 0 0 0 0 0 0 0 0 0 0 0 0 0 0 0 0 0 0 0 0 0 0 0 0 0 0 0 0 0 0 0 0.023593650789971 0 0.0413773650729117 0 0 0 0 0 0 0 0 0 0.0107417337749502 0.00787588091926449 0.0228889850374836 0 0 0 0 0
0 0 0 0 0 0 0 0 0 0 0 0 0 0 0 0 0 0 0 0 0 0 0 0 0 0 0 0 0 0 0 0 0 0 0 0 0 0 0 0 0 0 0 0 0 0 0 0 0 0 0 0 0 0 0 0 0 0 0 0 0 0 0 0 0 0 0 0 0 0 0 0 0 0 0 0 0 0 0 0 0 0 0 0 0 0 0 0 0 0 0 0 0 0 0 0 0 0 0 0 0 0 0 0 0 0 0 0 0 0 0 0 0 0 0 0 0 0 0 0 0 0 0 0 0 0 0 0 0 0 0 0 0 0 0 0 0 0 0 0 0 0 0 0 0 0 0 0 0 0 0 0 0 0 0 0 0 0 0 0 0 0.00362532346843109 0 0 0.00184810127259651 0 0 0 0 0 0 0 0 0 0 0 0 0 0 0 0 0 0.00425644876590927 0 0 0 0 0 0 0 0 0 0 0 0 0 0 0 0 0 0 0 0 0 0 0 0 0.002690308220796 0 0 0 0 0 0 0 0 0 0 0 0 0 0 0.0152688259244943 0 0 0 0 0 0 0 0 0 0 0 0 0.00185582953824616 0.00473057934052493 0.00150218569456743 0 0 0 0 0 0 0.00431978400992891 0.00752254812802863 0.0348295487877521 0.00474592406802784 0.0037155202640229 0.0136809882846861 0.117719897008949 0.080017517231875 0.0713612831365273 0.248591410607804 0.0218305322717578 0 0.00260089176042873 0.00548764187295803 0.00236803891459323 0.0146765006616142 0.0555330834151164 0 0 0 0 0 0 0 0 0 0 0 0 0 0 0 0 0 0 0 0 0 0 0 0 0 0 0 0 0 0 0 0 0 0 0 0 0 0 0.00897763430036112 0.00564959854585959 0.00742143802735039 0 0 0 0 0 0 0.00212475055913943 0.0971513415157602 0 0.0373842718542143 0.0339141733907294 0.0718408013337661 0 0.00792045812781589 0.0028368196953678 0 0
0 0 0 0 0 0 0 0 0 0 0 0 0 0 0 0 0 0 0 0 0 0 0 0 0 0 0 0 0 0 0 0 0 0 0 0 0 0 0 0 0 0 0 0 0 0 0 0 0 0 0 0 0 0 0 0 0 0 0 0 0 0 0 0 0 0 0 0 0 0 0 0 0 0 0 0 0 0 0 0 0 0 0 0 0 0 0 0 0 0 0 0 0 0 0 0 0 0 0 0 0 0 0 0 0 0 0 0 0 0 0 0 0 0 0 0 0 0 0 0 0 0 0 0 0 0 0 0 0 0 0 0 0 0 0 0 0 0 0 0 0 0 0 0 0 0 0 0 0 0 0 0 0 0 0 0 0 0 0 0 0 0 0 0 0 0 0 0 0 0 0 0 0 0 0 0 0 0 0 0 0 0 0 0 0 0 0 0 0.00301362133906881 0 0 0 0 0 0 0 0 0 0 0 0 0 0 0 0 0 0 0 0 0 0 0 0 0 0 0 0 0 0 0 0 0 0 0 0 0 0 0 0 0 0 0 0 0 0 0.0124499135033183 0.102495686833533 0.0851775427890067 0 0 0 0 0 0 0 0 0.00682207625096444 0.275852254650197 0.0926363766053047 0.00625666455907053 0 0 0.0163034486986066 0 0.0421821251442917 0.00274550888018571 0 0.13198975137738 0.00959779965280397 0.0173363371969033 0.0272696396631275 0 0 0 0 0 0 0 0 0 0.0117147940157626 0 0 0 0 0 0 0 0 0 0 0 0 0 0 0 0 0 0 0 0 0 0 0 0 0 0 0 0 0.0406581306300865 0.00676597243428061 0.0824171933873862 0 0 0 0 0 0 0 0 0 0.0148618020080401 0.0055030625735232 0 0 0.00595029780715901 0 0 0
0 0 0 0 0 0 0 0 0 0 0 0 0 0 0 0 0 0 0 0 0 0 0 0 0 0 0 0 0 0 0 0 0 0 0 0 0 0 0 0 0 0 0 0 0 0 0 0 0 0 0 0 0 0 0 0 0 0 0 0 0 0 0 0 0 0 0 0 0 0 0 0 0 0 0 0 0 0 0 0 0 0 0 0 0 0 0 0 0 0 0 0 0 0 0 0 0 0 0 0 0 0 0 0 0 0 0 0 0 0 0 0 0 0 0 0 0 0 0 0 0 0 0 0 0 0 0 0 0 0 0 0 0 0 0 0 0 0 0 0 0 0 0 0 0 0 0 0 0 0 0 0 0 0 0 0 0 0 0 0 0 0 0 0 0 0 0 0 0 0 0 0 0 0 0 0 0 0 0 0 0 0 0 0 0 0 0 0 0 0 0 0 0 0 0 0 0 0 0 0 0 0 0 0 0 0 0 0 0 0 0 0 0 0 0 0 0 0 0 0 0 0 0 0 0 0 0 0 0 0 0 0 0 0 0 0.016660954557251 0.269169679344424 0.0847370818128535 0 0 0 0 0 0 0 0 0.00604434234767976 0.0704907489663392 0 0 0 0 0.0435624153383075 0.0687213060010452 0.0638664963811315 0.00789521401838972 0.179894457344415 0 0 0.0441446866248966 0.027265510862455 0 0 0 0 0 0 0 0 0 0 0 0 0 0 0 0 0 0 0 0 0 0 0 0 0 0 0 0 0 0 0 0 0 0 0 0 0 0 0 0 0.10030098465142 0 0 0 0 0 0 0 0 0 0.0172461217493923 0 0 0 0 0 0 0
0 0 0 0 0 0 0 0 0 0 0 0 0 0 0 0 0 0 0 0 0 0 0 0 0 0 0 0 0 0 0 0.00079977695218809 0 0.0205994398606788 0.00266662592075824 0 0 0 0 0 0 0 0 0 0 0 0 0 0 0 0 0 0 0.0200725746362594 0 0 0 0 0 0 0 0 0 0 0 0 0 0 0 0 0.00581708434802176 0 0 0 0 0 0 0 0 0 0 0 0 0 0 0 0 0 0 0 0 0.000630333193736578 0 0 0 0 0 0 0 0.0184714680984596 0.0221962563982511 0 0.000827786965268518 0 0 0 0 0 0 0 0 0 0 0 0 0 0 0 0 0 0 0 0 0 0 0 0 0 0 0 0 0 0 0 0 0 0 0 0.0268349875824002 0 0 0 0 0.0147733394622113 0 0 0.0312387731644821 0 0 0.0111436279708838 0.00618047346876764 0.000657660586540615 0.00544399312061371 0.0317819875488745 0 0 0 0 0 0 0 0 0 0 0 0 0 0 0.00174022190321839 0 0.0011448961884957 0 0 0 0.00496487050762606 0 0 0 0 0 0 0 0 0 0.000502440417390803 0 0.0165882472316665 0.0247119521673938 0.0280577091282955 0 0.00678945770045232 0 0.00430151048247165 0 0 0 0.00131611321368761 0.00475444028916018 0 0 0 0.000754929252690416 0.00089855087442512 0 0 0 0 0 0 0 0 0 0 0 0.0119074639808803 0.00296318242360214 0 0 0 0 0.00352613452009472 0 0.00131886260654924 0 0 0 0 0 0 0 0 0 0 0 0 0 0.00145584514401877 0.0106437775528388 0 0.000402081226756609 0 0 0.00115894000653376 0.000749902357168902 0 0 0 0.00913355391294582 0.0151621154105232 0 0 0 0.000667373380910726 0.000772531041808575 0 0.000546638151524027 0.00209885390817211 0 0 0.00106337588252696 0.0090094293170861 0 0 0 0 0 0 0 0 0 0 0 0 0 0 0 0 0 0 0 0 0 0 0 0.00220274454648389 0 0 0 0 0 0 0 0 0 0 0.00100728302579106 0 0 0.0130589174562194 0.0592594350484151 0.0945402379023913 0.0884839138167053 0 0 0.044311083160563 0.0791647192131091 0.00373423672445248 0.00399403388218566 0 0.00468490091591656 0 0.00307568362312165 0.00658858617085313 0.00423254111608603 0.0350536143632569 0.0173869139943408 0 0.00473539971270004 0.145244165868098
0 0 0 0 0 0 0 0 0 0 0 0 0 0 0 0 0 0 0 0 0 0 0 0 0 0 0 0 0 0 0 0 0 0 0 0 0 0 0 0 0 0 0 0 0 0 0 0 0 0 0 0 0 0 0 0 0 0 0 0 0 0 0 0 0 0 0 0 0 0 0 0 0 0 0 0 0 0 0 0 0 0 0 0 0 0 0 0 0 0 0 0 0 0 0 0 0 0 0 0 0 0 0 0 0 0 0 0 0 0 0 0 0 0 0 0 0 0 0 0 0 0 0 0 0 0 0 0 0 0 0 0 0 0 0 0 0 0 0 0 0 0 0 0 0 0 0 0 0 0 0 0 0 0 0 0 0 0 0 0 0 0 0 0 0 0 0 0 0 0 0 0 0 0 0 0 0 0 0 0 0 0 0 0 0 0 0 0 0.00334025193021597 0 0 0 0 0 0 0 0 0 0 0 0 0 0 0 0 0 0 0 0 0 0 0 0 0 0 0 0 0 0 0 0 0 0 0 0 0 0 0 0 0 0 0 0 0 0 0.00248478619869457 0.0314756326528416 0.0208775896332728 0 0 0 0 0 0 0 0 0.00349164339735208 0.0922216765239288 0.0101528752889019 0.00335445066318182 0.00720066879090551 0 0.0157093068879776 0.0730821334071648 0.0285769774820255 0.0157781775386962 0.017655950055964 0.0329863765602178 0.00495233508344929 0 0.265643199754975 0 0 0 0 0 0 0 0 0 0 0 0 0 0 0 0 0 0 0 0 0 0 0 0 0 0 0 0 0 0 0 0 0 0 0 0 0 0 0.166295845581786 0.0076588593712958 0.0279239470986255 0 0 0 0 0 0 0 0 0 0.0816672190483717 0.0354670716211547 0.0446780973547153 0 0.0073249280742858 0 0 0
0 0 0 0 0 0 0 0 0 0 0 0 0 0 0 0 0 0 0 0 0 0 0 0 0 0 0 0 0 0 0 0 0 0 0 0 0 0 0 0 0 0 0 0 0 0 0 0 0 0 0 0 0 0 0 0 0 0 0 0 0 0 0 0 0 0 0 0 0 0 0 0 0 0 0 0 0 0 0 0 0 0 0 0 0 0 0 0 0 0 0 0 0 0 0 0 0 0 0 0 0 0 0 0 0 0 0 0 0 0 0 0 0 0 0 0 0 0 0 0 0 0 0 0 0 0 0 0 0 0 0 0 0 0 0 0 0 0 0 0 0 0 0 0 0 0 0 0 0 0 0 0 0 0 0 0 0 0 0 0 0 0 0 0 0 0 0 0 0 0 0 0 0 0 0 0 0 0 0 0 0 0 0 0 0 0 0 0 0 0 0 0 0 0 0 0 0 0 0 0 0 0 0 0 0 0 0 0 0 0 0 0 0 0 0 0 0 0 0 0 0 0 0 0 0 0 0 0 0 0 0 0 0 0 0 0.014505115333355 0.0136428595348321 0.0150474784483594 0 0 0 0 0 0 0 0 0 0.0674098486101826 0.0530809686728999 0 0.0138202098418446 0 0.032007846800501 0.144152291870758 0.0638931514395095 0.0316818775445742 0.0147379795136341 0.0108117156869288 0.0222661587641695 0.140968963307841 0 0 0 0 0 0 0 0 0 0 0 0 0 0 0 0 0 0 0 0 0 0 0 0 0 0 0 0 0 0 0 0 0 0 0 0 0 0 0 0.120029892502683 0.0104614028910028 0.0502354611863803 0 0 0 0 0 0 0 0.00463962751816809 0 0.0307894389410269 0.0253570178491371 0.109563604205 0 0.00362265696319121 0.00260994342365876 0 0.00466448915036251
0 0 0 0 0 0 0 0 0 0 0 0 0.0198331466514845 0 0 0 0 0 0 0 0 0 0 0 0 0 0 0 0 0 0 0 0 0 0 0 0 0 0 0 0 0 0 0 0 0 0 0 0 0 0 0 0 0 0 0 0 0 0 0 0 0 0 0 0 0 0 0 0 0 0 0 0 0 0 0 0 0 0 0 0 0 0 0 0 0 0 0 0 0 0 0 0 0 0 0 0 0 0 0 0 0 0 0.0438905074508559 0 0 0 0 0 0 0 0.016620000459033 0 0.0368691218218152 0.0761111591844999 0 0 0 0 0 0 0 0 0 0 0 0 0 0 0 0 0 0 0 0 0 0 0 0 0 0 0 0 0 0 0 0 0 0 0 0 0 0 0 0 0 0 0 0 0 0 0 0 0 0 0 0.0837318317579696 0 0 0 0 0 0 0 0 0.0324396080246725 0 0 0 0 0 0 0 0 0 0 0 0 0 0 0 0 0 0 0 0 0 0 0 0 0 0 0 0 0 0 0 0 0 0 0 0.0339098168151015 0 0 0.16918539054895 0 0 0 0 0 0 0 0 0 0 0 0 0 0 0 0 0 0 0 0 0 0 0 0 0 0 0 0 0 0 0 0 0 0 0 0 0 0 0 0 0 0 0 0 0 0 0 0.00923189746546048 0 0.0988915422898902 0 0 0 0 0 0 0 0.249015653999386 0 0 0 0 0 0 0 0 0 0 0 0 0 0 0 0 0 0 0 0 0 0 0 0 0 0 0 0 0 0 0.130270323530881 0 0 0 0 0 0 0 0 0 0 0 0 0 0 0
0 0 0 0 0 0 0 0 0 0 0 0 0.0120153582998239 0 0 0 0 0 0 0 0 0 0 0 0 0 0 0 0 0 0 0.0132170579018362 0 0 0 0 0 0 0 0 0 0 0 0 0 0 0 0 0 0 0 0 0 0 0 0 0 0 0 0 0 0 0 0 0 0 0 0 0 0 0 0 0 0 0 0 0 0 0 0 0 0 0 0 0 0 0 0 0 0 0 0 0 0 0 0 0 0 0 0 0 0 0 0 0 0.0462706092088122 0 0 0 0 0 0 0 0 0.0959081528428191 0.0708946496658788 0 0.00980509273343936 0.0222662817057393 0 0 0 0 0 0 0 0 0 0 0 0 0 0 0 0 0 0 0 0 0 0 0 0 0 0 0 0 0 0 0 0 0 0 0 0 0 0 0 0 0 0 0 0 0 0 0 0.147783862427903 0 0.00915650476848185 0 0 0 0 0 0 0.0646353730703787 0 0 0 0 0 0 0 0 0 0 0.0340625886500463 0 0 0 0.0117632565260729 0 0 0 0 0 0 0.0132587728686361 0 0 0 0 0 0 0 0 0 0 0 0 0 0 0 0 0 0 0 0 0 0 0 0 0 0 0 0 0 0 0 0 0 0 0 0 0 0 0 0 0 0 0 0 0 0 0 0 0 0 0 0 0 0 0 0 0 0 0 0 0 0 0 0.00790672013708419 0 0.0244324286993061 0 0 0 0 0.265327072842917 0 0 0 0.0105578186262717 0 0 0.140738399024553 0 0 0 0 0 0 0 0 0 0 0 0 0 0 0 0 0 0 0 0 0 0 0 0 0 0 0 0 0 0 0 0 0 0 0 0 0 0 0 0 0 0 0
0 0 0 0 0 0 0 0 0 0 0 0 0 0 0 0 0 0 0 0 0 0 0 0 0 0 0.147118986060744 0 0 0 0 0 0 0 0 0 0 0 0 0 0 0 0 0 0 0 0 0 0 0 0 0 0 0 0 0 0 0 0 0 0 0 0 0 0 0 0 0 0 0 0 0 0 0 0 0 0 0 0 0 0 0 0 0 0 0 0 0 0 0 0 0 0 0 0 0 0 0 0 0 0 0 0 0 0.0150870930530728 0 0.0583880894967289 0.0596265018011477 0 0 0 0 0 0 0 0 0.0521718157826876 0 0.067367498740274 0.0239765989206959 0 0 0.0279731988909808 0 0 0 0 0 0 0 0 0 0 0 0 0 0 0 0 0 0 0 0 0 0 0 0 0 0 0 0 0 0 0 0 0 0 0 0 0 0 0 0 0 0 0 0.340920099611457 0 0 0 0 0 0.0534974037365007 0 0 0 0 0 0 0 0 0 0 0 0 0 0.0198428345991867 0 0 0 0 0 0 0 0 0 0 0 0 0 0 0 0 0 0 0 0 0 0 0 0 0 0 0 0 0 0 0 0 0 0 0 0 0 0 0 0 0 0 0 0 0 0 0 0 0 0.00635742551979228 0 0 0 0 0 0 0 0 0 0 0 0 0 0 0 0 0 0 0 0 0 0 0 0 0 0.0100340504680949 0 0 0.0391543702737816 0 0 0.0651926727729692 0 0 0 0 0 0 0 0 0 0 0 0 0 0 0 0 0 0 0 0 0 0 0 0 0 0 0 0 0 0 0 0 0.013291360271886 0 0 0 0 0 0 0 0 0 0 0 0 0 0 0 0 0
0 0 0 0 0 0 0 0 0 0 0 0 0.0366018339067463 0 0 0 0 0 0 0 0 0 0 0 0 0 0 0 0 0 0 0.00749800122386039 0 0 0 0 0 0 0 0 0 0 0 0 0 0 0 0 0 0 0 0 0 0 0.010622645807852 0 0 0 0 0 0 0 0 0 0 0 0 0 0 0 0 0 0 0 0 0 0 0 0 0 0 0 0 0 0 0 0 0 0 0 0 0 0 0 0 0 0 0 0 0 0 0 0 0.0224589738080831 0 0 0 0 0 0 0 0.0193369835587869 0 0.0425794466760916 0.0380524355401942 0 0 0.00821297980880793 0 0 0 0 0 0 0 0 0 0 0 0 0 0 0 0 0 0 0 0 0 0 0 0 0 0 0 0 0 0 0 0 0 0 0 0 0 0 0 0 0 0 0 0 0 0 0 0 0.575066821359364 0 0.0316317916015419 0.017050926148757 0 0 0 0 0 0.022856340096831 0 0 0 0 0 0 0 0 0 0 0 0 0 0 0 0 0 0 0 0 0 0 0 0 0 0 0 0 0 0 0 0 0 0 0 0 0 0 0 0 0 0 0 0 0 0 0 0 0 0 0 0 0 0 0 0 0 0 0 0 0 0 0 0 0 0 0 0.00653528790362686 0 0 0 0 0 0 0 0 0 0 0 0 0 0 0 0 0 0.0679806047576997 0 0 0 0.0422673768844743 0 0 0 0 0 0 0.0512475509172827 0 0 0 0 0 0 0 0 0 0 0 0 0 0 0 0 0 0 0 0 0 0 0 0 0 0 0 0 0 0 0 0 0 0 0 0 0 0 0 0 0 0 0 0 0 0
0 0 0 0 0 0 0 0 0 0 0 0 0 0 0 0 0 0 0 0 0 0 0.0141505825646685 0 0 0 0.039287140626871 0 0 0 0 0 0 0 0 0 0 0 0 0 0 0 0 0 0.00490055321059406 0 0 0 0 0 0 0 0 0 0 0 0 0 0 0 0 0 0 0 0 0.00578788622024393 0 0 0 0 0 0 0 0 0 0 0 0 0 0 0 0 0 0 0 0 0 0 0 0 0 0 0 0 0 0 0 0 0 0 0 0 0 0 0 0 0 0.00678122843207609 0 0 0 0 0 0 0 0 0 0 0 0.0882617817136726 0 0 0 0 0 0 0 0.182825882490718 0 0 0 0 0 0 0 0 0 0 0 0 0 0 0 0 0 0 0 0 0 0 0 0 0 0 0 0 0 0 0 0 0 0 0 0 0 0 0.326400780991158 0.00894722771101564 0.164085921285159 0.0191071548975881 0 0 0.0873569573286155 0 0 0 0 0 0 0 0 0 0 0 0 0 0.00905441222986579 0 0 0 0 0 0 0 0 0 0 0 0 0 0 0 0 0 0 0 0 0 0 0 0 0 0 0 0 0 0 0 0 0 0 0 0 0 0 0 0 0 0 0 0 0 0 0 0 0 0 0 0 0 0 0 0 0 0 0 0 0 0 0 0 0 0 0 0 0 0 0 0 0 0 0 0 0.0277337555070244 0.0153187347907294 0 0 0 0 0 0 0 0 0 0 0 0 0 0 0 0 0 0 0 0 0 0 0 0 0 0 0 0 0 0 0 0 0 0 0 0 0 0 0 0 0 0 0 0 0 0 0 0 0 0 0 0 0 0
0 0 0 0 0 0 0 0 0 0 0 0 0 0 0 0 0 0 0 0 0 0 0 0 0 0 0.0027305551370961 0 0 0 0 0 0 0 0 0 0 0 0 0 0 0 0 0 0 0 0 0 0 0 0 0 0 0 0 0 0 0 0 0 0 0 0 0 0 0 0 0 0 0 0 0 0 0 0 0 0 0 0 0 0 0 0 0 0 0 0 0 0 0 0 0 0 0 0 0 0 0 0 0 0 0 0 0 0 0 0 0.00560570721914115 0 0 0 0 0 0 0 0 0 0 0 0 0 0 0.00995343540515143 0 0 0 0 0 0 0 0 0 0 0 0 0 0 0 0 0 0 0 0 0 0 0 0 0 0 0 0 0 0 0 0 0 0 0 0 0 0 0 0 0 0 0 0 0 0 0 0 0 0 0 0 0 0.00830462508548114 0 0 0 0 0 0 0 0 0 0 0 0 0 0 0 0 0 0 0 0 0 0 0 0 0 0 0 0 0 0 0 0 0 0 0 0 0 0 0 0 0 0 0 0 0 0 0 0 0 0 0 0 0 0 0 0 0 0 0 0 0 0 0.00953998947192259 0 0 0 0.00287166665413775 0 0 0 0 0 0 0 0 0 0 0 0 0 0 0 0 0 0 0 0 0 0 0 0.200625486311198 0 0.0502499716088091 0 0 0 0 0 0 0 0.479432233728496 0.0939523536703127 0.0241708298540583 0 0.0562953893524052 0 0.0562677565017907 0 0 0 0 0 0 0 0 0 0 0 0 0 0 0 0 0 0 0 0 0 0 0 0 0 0 0 0 0 0 0 0 0 0 0
0 0 0 0 0 0 0 0 0 0 0 0 0 0 0 0 0 0 0 0 0 0 0 0 0 0 0 0 0 0 0 0 0 0 0 0 0 0 0 0 0 0 0 0 0 0 0 0 0 0 0 0 0 0 0 0 0 0 0 0 0 0 0 0 0 0 0 0 0 0 0 0 0 0 0 0 0 0 0 0 0 0 0 0 0 0 0 0 0 0 0 0 0 0 0 0 0 0 0 0 0 0 0 0 0 0.00892448143019417 0 0 0 0.0065560356191167 0 0 0 0 0.00968672468836246 0.0312123207760605 0 0 0 0 0 0 0 0 0 0 0 0 0 0 0 0 0 0 0 0 0 0 0 0 0 0 0 0 0 0 0 0 0 0 0 0 0 0 0 0 0 0 0 0 0 0 0 0 0 0 0 0 0 0 0 0 0 0 0 0.0123874870365501 0.017923332233079 0.0111272860837092 0 0 0 0 0 0 0 0 0 0 0 0 0 0 0 0 0 0 0 0.0112125421065947 0 0 0 0 0 0 0.00743975051511553 0 0 0 0 0 0 0 0 0.00621783492047563 0 0 0 0 0 0 0 0 0 0 0.00674527342427879 0 0 0 0 0 0 0 0 0 0 0 0 0 0 0.0306132877209493 0 0.00344784295002606 0.0278270076048093 0.0199552564458079 0 0 0 0 0 0 0 0 0 0 0 0 0 0 0 0 0 0 0 0 0 0 0.280010284461081 0 0.50871325198379 0 0 0 0 0 0 0 0 0 0 0 0 0 0 0 0 0 0 0 0 0 0 0 0 0 0 0 0 0 0 0 0 0 0 0 0 0 0 0 0 0 0 0 0 0 0 0 0 0 0
0 0 0 0 0 0 0 0 0 0 0 0 0.00729428335900569 0 0 0 0 0 0 0 0 0 0 0 0 0 0 0 0 0 0 0 0 0 0 0 0 0 0 0 0 0 0 0 0 0 0 0 0 0 0 0 0 0 0 0 0 0 0 0 0 0 0 0 0 0 0 0 0 0 0 0 0 0 0 0 0 0 0 0 0 0 0 0 0 0 0 0 0 0 0 0 0 0 0 0 0 0 0 0 0 0 0 0 0 0.0200211051998488 0 0 0 0.00518412884149055 0 0 0.00832049231072297 0 0.0206448155159512 0.0603680486311165 0 0 0.045816019473981 0 0 0 0 0 0 0 0 0 0 0 0 0 0 0 0 0 0 0 0 0 0 0 0 0 0 0 0 0 0 0 0 0 0 0 0 0 0 0 0 0 0 0 0 0 0 0 0.0551866993074238 0 0 0 0 0 0 0 0 0.0108076962005951 0 0 0 0 0 0 0 0 0 0 0.012060382878356 0 0 0 0 0 0 0 0 0 0 0.00694360411967896 0 0 0 0 0 0 0.0051775886532068 0 0 0 0 0 0 0 0 0 0 0 0 0 0 0 0 0 0 0 0 0 0 0 0 0 0 0 0 0 0 0.00293521043989597 0 0 0 0.00636996436521379 0 0 0.0134756692954067 0.00894633667124952 0 0 0 0 0 0 0 0 0 0 0 0 0 0 0 0 0 0 0.120357405068262 0.0720079414408757 0 0 0 0.518082608227719 0 0 0 0 0 0 0 0 0 0 0 0 0 0 0 0 0 0 0 0 0 0 0 0 0 0 0 0 0 0 0 0 0 0 0 0 0 0 0 0 0 0 0 0 0 0 0 0 0 0 0
0 0 0 0 0 0 0 0 0 0 0 0 0 0 0 0 0 0 0 0 0 0 0 0 0 0 0.0145385890737504 0 0 0 0 0 0 0 0 0 0 0 0 0 0 0 0 0 0 0 0 0 0 0 0 0 0.0226746621738744 0 0 0 0 0 0.00433549292293618 0 0 0 0 0 0 0.0149720000746572 0 0 0 0 0 0 0 0 0 0 0 0 0 0 0 0 0 0 0 0 0 0 0 0 0 0 0 0 0 0 0 0 0 0 0 0 0 0 0.0221903220487657 0 0.00422697195647246 0.0129652375477988 0 0 0 0 0 0 0 0 0 0 0 0 0 0 0.030358918023016 0 0 0 0 0 0 0 0 0 0 0 0 0 0 0 0 0 0 0 0 0 0 0 0 0 0 0 0 0 0 0 0 0 0 0 0 0 0 0 0 0 0 0 0 0 0 0 0 0.0135119659287301 0 0 0 0 0 0 0 0 0 0 0 0 0 0 0 0 0 0 0 0.0129092687305202 0 0 0 0 0 0 0 0 0 0 0 0 0 0 0 0 0 0.194950282632311 0 0 0 0 0 0 0 0 0.0231017886553056 0 0 0 0 0 0 0 0 0 0 0 0 0 0 0 0 0 0 0 0 0 0 0 0 0 0 0 0 0 0 0 0 0 0 0 0 0 0 0 0 0 0 0 0 0 0 0 0.0570770357511303 0 0 0 0.0800581904217521 0.0803828409733974 0 0 0 0 0 0.0369626048692776 0 0 0.0193691411447677 0.252622669329241 0 0.102792017742295 0 0 0 0 0 0 0 0 0 0 0 0 0 0 0 0 0 0 0 0 0 0 0 0 0 0 0 0 0 0 0 0 0 0 0
0 0 0 0 0 0 0 0 0 0 0 0 0 0 0 0 0 0 0 0 0 0 0 0 0 0 0.0540985786933437 0 0 0 0 0 0 0 0 0 0 0 0 0 0 0 0 0 0 0 0 0 0 0 0 0 0.0214076348892786 0 0 0 0 0 0 0 0 0 0 0 0 0.025113995170138 0 0 0 0 0 0 0 0 0 0 0 0 0 0 0 0 0 0 0 0 0 0 0 0 0 0 0 0 0 0 0 0 0 0 0 0 0 0 0.0212161528073691 0 0.0171273964929772 0.0382396346534435 0 0 0 0 0 0 0 0 0 0 0 0 0 0 0.0516481678715284 0 0 0 0 0 0 0 0 0 0 0 0 0 0 0 0 0 0 0 0 0 0 0 0 0 0 0 0 0 0 0 0 0 0 0 0 0 0 0 0 0 0 0 0 0 0 0 0 0 0 0 0 0 0 0 0 0 0 0 0 0 0 0 0 0 0 0 0 0 0 0 0 0 0 0 0 0 0 0 0 0 0 0 0 0 0 0.0545662970874728 0 0 0 0 0 0 0 0 0 0 0 0 0 0 0 0 0 0 0 0 0 0 0 0 0 0 0 0 0 0 0 0 0 0 0 0 0 0 0 0 0 0 0 0 0 0 0.0374967379273366 0 0 0 0 0 0 0 0 0 0 0 0 0.216670362778119 0 0.146456911222365 0 0 0 0 0 0 0 0 0 0.201967749025036 0 0.113990381381591 0 0 0 0 0 0 0 0 0 0 0 0 0 0 0 0 0 0 0 0 0 0 0 0 0 0 0 0 0 0 0 0 0 0 0
0 0 0 0 0 0 0 0 0 0 0 0 0 0 0 0 0 0 0 0 0 0 0 0 0 0 0.00770582882678541 0 0 0 0 0 0 0 0 0 0 0 0 0 0 0 0 0 0 0 0 0 0 0 0 0 0.0171128599302808 0 0 0 0 0 0 0 0 0 0 0 0.025041871071968 0.0650820311265836 0 0 0 0 0 0 0 0 0 0 0 0 0 0 0 0 0 0 0 0 0 0 0 0 0 0 0 0 0 0 0 0 0 0 0 0 0 0 0 0 0 0 0 0 0 0 0 0 0 0 0 0 0 0 0 0 0.0112740369060258 0 0 0 0 0.0213506455285821 0 0 0 0 0 0 0 0 0 0 0 0 0 0 0 0 0 0 0 0 0 0 0 0 0 0 0 0 0 0 0 0 0 0 0 0 0 0 0 0 0 0 0 0 0 0 0 0 0 0 0 0 0 0 0 0 0 0 0 0 0 0 0 0.0436197180149141 0 0 0 0 0 0 0 0 0 0 0 0 0 0 0 0 0 0.28797698437546 0 0 0 0 0 0 0 0 0 0 0 0 0 0 0 0 0 0 0 0 0 0 0 0 0 0 0 0 0 0 0 0 0 0 0 0 0 0 0 0 0 0 0 0 0 0 0 0 0 0 0 0 0 0 0 0 0 0 0 0.157406311595644 0.105968044630328 0 0 0 0 0 0 0 0 0 0 0.257461667993427 0 0 0 0 0 0 0 0 0 0 0 0 0 0 0 0 0 0 0 0 0 0 0 0 0 0 0 0 0 0 0 0 0 0 0 0 0
0 0 0 0 0 0 0 0 0 0 0 0 0.05233763673265 0 0 0 0 0 0 0 0 0 0 0 0 0 0 0 0 0 0 0 0 0 0 0 0 0 0 0 0 0 0 0 0 0 0 0 0 0 0 0 0 0 0.0194200072661382 0 0 0 0 0 0 0 0 0 0 0 0 0 0 0 0 0 0 0 0 0 0 0 0 0 0 0 0 0 0 0 0 0 0 0 0 0 0 0 0 0 0 0 0 0 0 0 0 0.107029663797466 0 0 0 0 0 0 0 0.120167393402914 0 0.0857011610664514 0 0 0 0.0186451772633395 0 0 0 0 0 0 0 0 0 0 0 0 0 0 0.031590345453664 0 0 0.0116322400712637 0 0 0 0 0 0 0 0 0 0 0 0 0 0 0 0 0 0 0 0 0 0 0 0 0 0 0 0 0 0 0 0 0 0 0 0 0 0 0 0.0968683573574653 0 0 0 0 0 0 0 0 0 0 0 0 0 0 0 0 0 0 0 0 0 0 0 0 0 0 0 0 0 0 0 0 0 0 0 0 0 0 0 0 0 0 0 0 0 0 0 0 0 0 0 0 0 0 0 0 0 0 0 0 0 0 0 0.0272063617070916 0 0 0 0 0 0 0 0 0 0 0 0 0 0 0 0 0 0 0 0 0 0.277707043473335 0.0137476683919105 0 0.0831395151744672 0 0 0 0 0 0 0 0 0 0 0.0548074288418448 0 0 0 0 0 0 0 0 0 0 0 0 0 0 0 0 0 0 0 0 0 0 0 0 0 0 0 0 0 0 0 0 0 0 0 0 0 0 0 0 0 0 0
0 0 0 0 0 0 0 0 0 0 0 0 0 0 0 0 0 0 0 0 0 0 0 0 0 0 0 0 0 0 0 0 0 0 0 0 0 0 0 0 0 0 0 0 0 0 0 0 0 0 0 0 0 0 0 0 0 0 0 0 0 0 0 0 0 0 0 0 0 0 0 0 0 0 0 0 0 0 0 0 0 0 0 0 0 0 0 0 0 0 0 0 0 0 0 0 0 0 0 0 0 0 0 0 0 0 0 0 0 0 0 0 0 0 0 0 0 0 0 0 0 0 0 0 0 0 0 0 0 0 0 0 0 0 0 0 0 0 0 0 0 0 0 0 0 0 0 0 0 0 0 0 0 0 0 0 0 0 0 0 0 0 0 0 0 0 0 0 0 0 0 0 0 0 0.0370285142743108 0.10364997826301 0 0 0 0 0 0 0 0 0 0 0 0 0 0 0 0 0 0 0 0 0 0 0 0 0 0 0 0 0 0 0 0 0 0 0 0.252782726707866 0 0 0 0 0.0448818578542922 0 0 0 0 0 0 0 0 0 0 0 0 0 0 0 0 0 0 0 0 0 0 0 0 0 0 0 0 0 0 0 0 0 0 0 0 0 0 0 0 0 0 0 0 0 0 0 0 0 0 0 0 0 0 0 0 0 0.351958020678077 0 0.124716452320701 0 0 0.0382393623149265 0 0 0.0467430875868161 0 0 0 0 0 0 0 0 0 0 0 0 0 0 0 0 0 0 0 0 0 0 0 0 0 0 0 0 0 0 0 0 0 0 0 0
0 0 0 0 0 0 0 0 0 0 0 0 0 0 0 0 0 0 0 0 0 0 0 0 0 0 0 0 0 0 0 0 0 0 0 0 0 0 0 0 0 0 0 0 0 0 0 0 0 0 0 0 0 0 0 0 0 0 0 0 0 0 0 0 0 0 0 0 0.00431486399660914 0 0 0 0 0 0 0 0 0 0 0 0 0 0 0 0 0 0 0 0 0 0 0 0 0 0 0 0 0 0 0 0 0 0 0 0 0 0 0 0 0.00957363612872885 0 0 0.00996370266705855 0 0 0 0 0 0 0 0 0 0 0 0.00533729402863495 0 0 0 0 0 0 0 0 0 0 0 0 0 0 0 0 0 0 0 0 0 0 0 0 0 0 0 0 0 0 0 0 0 0 0 0.0387211521520818 0 0 0 0.0207578090758288 0 0 0 0 0 0 0 0 0 0 0.279125635145717 0 0 0 0 0 0 0 0 0 0 0 0 0 0 0 0 0 0 0 0 0 0 0 0 0 0 0 0 0 0 0 0 0 0 0 0 0 0 0 0 0 0 0 0 0 0 0 0 0 0 0 0 0 0 0 0 0 0 0 0 0 0 0 0 0 0 0 0 0 0 0 0 0 0 0 0 0 0 0 0 0 0 0 0 0 0 0 0 0 0 0 0 0 0 0 0 0 0.0712327346474856 0 0 0.318146757301639 0 0.126807416362342 0.0827714662169302 0.00865190768841131 0 0.0245956245885327 0 0 0 0 0 0 0 0 0 0 0 0 0 0 0 0 0 0 0 0 0 0 0 0 0 0 0 0 0 0 0 0 0 0 0 0
0 0 0 0 0 0 0 0 0 0 0 0 0 0 0 0 0 0 0 0 0 0 0 0 0 0 0 0 0 0 0 0 0 0 0 0 0 0 0 0 0 0 0 0 0 0 0 0 0 0 0 0 0 0 0 0 0 0 0 0 0 0 0 0 0 0 0 0 0 0 0 0 0 0 0 0 0 0 0 0 0 0 0 0 0 0 0 0 0 0 0 0 0 0 0 0 0 0 0 0 0 0 0 0 0 0 0 0 0 0 0 0.0507393181521916 0 0 0.164117797281699 0 0 0 0 0 0 0 0 0 0 0 0 0 0 0 0 0 0 0 0 0 0 0 0 0 0 0 0 0 0 0 0 0 0 0 0 0 0 0 0 0 0 0 0 0 0 0 0 0 0 0 0.0664487768904344 0 0 0 0 0 0 0 0 0.276119287321934 0 0 0 0 0 0 0 0 0 0 0 0 0 0 0 0 0 0 0 0 0 0 0 0 0 0 0 0 0 0 0 0 0 0 0 0 0 0 0 0 0 0 0 0 0 0 0 0 0 0 0 0 0 0 0 0 0 0 0 0 0 0 0 0 0 0 0 0 0 0 0 0 0 0 0 0 0 0 0 0 0 0 0 0 0 0 0.340686049772093 0 0 0 0 0 0 0 0 0 0.101888770581649 0 0 0 0 0 0 0 0 0 0 0 0 0 0 0 0 0 0 0 0 0 0 0 0 0 0 0 0 0 0 0 0 0 0 0 0 0 0 0 0 0 0 0 0 0 0
0 0 0 0 0 0 0 0 0 0 0 0 0 0 0 0 0 0 0 0 0 0 0 0 0 0 0 0 0 0 0 0 0 0 0 0 0 0 0 0 0 0 0 0 0 0 0 0 0 0 0 0 0 0 0 0 0 0 0 0 0 0 0 0 0 0 0 0 0 0 0 0 0 0 0 0 0 0 0 0 0 0 0 0 0 0 0 0 0 0 0 0 0 0 0 0 0 0 0 0 0 0 0 0 0 0 0 0 0 0 0 0 0 0 0 0 0 0 0 0 0 0 0 0 0 0 0 0 0 0 0 0 0 0 0 0 0 0 0 0 0 0 0 0 0 0 0 0 0 0 0 0 0 0 0 0 0 0 0 0 0.0265202083066132 0 0 0 0 0 0 0 0 0 0 0 0 0.0312760318985279 0 0.252643250081136 0 0 0 0 0 0 0 0 0 0 0 0 0 0 0 0 0 0 0 0 0 0 0 0 0 0 0 0 0 0 0 0 0 0.0101453243968365 0 0 0 0 0 0 0 0 0 0 0 0 0 0 0 0 0 0 0 0 0 0 0 0 0 0 0 0 0 0 0 0 0 0 0 0 0 0 0 0 0 0 0 0 0 0 0 0 0 0 0 0 0 0 0 0 0 0 0 0 0 0 0 0.0433019914975776 0.545786604469588 0 0 0 0 0.0605385626540614 0 0 0.0297880266956599 0 0 0 0 0 0 0 0 0 0 0 0 0 0 0 0 0 0 0 0 0 0 0 0 0 0 0 0 0 0 0 0 0 0 0 0
0 0 0 0 0 0 0 0 0 0 0 0 0 0 0 0 0 0 0 0 0 0 0 0 0 0 0 0 0 0 0 0 0 0 0 0 0 0 0 0 0 0 0 0 0 0 0 0 0 0 0 0 0 0 0 0 0 0 0 0 0 0 0 0 0 0 0 0 0 0 0 0 0 0 0 0 0 0 0 0 0 0 0 0 0 0 0 0 0 0 0 0 0 0 0 0 0 0 0 0 0 0 0 0 0 0 0 0 0 0.010819593970428 0 0 0.0214737867885328 0 0 0 0 0 0 0 0 0 0 0 0.0239080935431096 0 0 0 0 0 0 0 0 0 0 0 0 0 0 0 0 0 0 0 0 0 0 0 0 0 0 0 0 0 0 0 0 0 0 0 0 0 0 0 0 0 0 0 0 0 0 0 0 0 0 0 0 0 0 0 0 0 0 0 0 0 0 0 0 0 0 0 0 0 0 0 0 0 0 0 0 0 0 0 0 0 0 0 0 0 0 0 0 0 0 0 0 0 0 0 0 0 0 0 0 0 0 0 0 0 0 0 0 0 0 0 0 0 0 0 0 0 0 0 0 0 0 0 0 0 0 0 0 0 0 0 0 0 0 0 0 0 0 0 0 0 0.619762685271121 0 0 0.0420663833385951 0 0 0 0 0 0 0 0 0.125562426379057 0.0416608851379146 0 0.0715243771359898 0 0.0432217684352525 0 0 0 0 0 0 0 0 0 0 0 0 0 0 0 0 0 0 0 0 0 0 0 0 0 0 0 0 0 0 0 0 0 0 0
0 0 0 0 0 0 0 0 0 0 0 0 0 0 0 0 0 0 0 0 0 0 0 0 0 0 0 0 0 0 0 0 0 0 0 0 0 0 0 0 0 0 0 0 0 0 0 0 0 0 0 0 0 0 0 0 0 0 0 0 0 0 0 0 0 0 0 0 0.00754102906845992 0 0 0 0 0 0 0 0 0 0 0 0 0 0 0 0 0 0 0 0 0 0 0 0 0 0 0 0 0 0 0 0 0 0 0 0 0 0 0 0 0.0250937559292644 0 0 0.034333738196094 0 0 0 0 0 0.0141702024389406 0 0 0 0 0 0.0256007172832441 0 0 0 0 0 0 0 0 0 0 0 0 0 0 0 0 0 0 0 0 0 0 0 0 0 0 0 0 0 0 0 0 0 0 0 0 0 0 0 0 0 0 0 0 0 0 0 0 0.0144456652331442 0 0.0724998576305891 0 0 0 0 0 0 0 0 0 0 0 0 0 0 0 0 0 0 0 0 0 0 0 0 0 0 0 0 0 0 0 0 0 0 0 0 0 0 0 0 0 0 0 0 0 0 0 0 0 0 0 0 0 0 0 0 0 0 0 0 0 0 0 0 0 0 0 0 0 0 0 0 0 0 0 0 0 0 0 0 0 0 0 0 0 0 0 0 0 0 0.14547754150179 0 0 0 0 0 0 0 0.262197831108965 0 0 0.150400677686658 0 0.118148210039758 0 0.0339597902963302 0.0452333623144353 0.0508976212723274 0 0 0 0 0 0 0 0 0 0 0 0 0 0 0 0 0 0 0 0 0 0 0 0 0 0 0 0 0 0 0 0 0 0 0
0 0 0 0 0 0 0 0 0 0 0 0 0 0 0 0 0 0 0 0 0 0 0 0 0 0 0 0 0 0 0 0 0 0 0 0 0 0 0 0 0 0 0 0 0 0 0 0 0 0 0 0 0 0 0 0 0 0 0 0 0 0 0 0 0 0 0 0 0 0 0 0 0 0 0 0 0 0 0 0 0 0 0 0 0 0 0 0 0 0 0 0 0 0 0 0 0 0 0 0 0 0 0 0 0 0 0 0 0 0 0 0 0 0 0 0 0 0 0 0 0 0 0 0 0 0 0 0 0 0 0 0 0 0 0 0 0 0 0 0 0 0 0 0 0 0 0 0 0 0 0 0 0 0 0 0 0 0 0 0 0 0 0 0 0 0 0 0 0 0 0 0 0 0 0 0.299942160880267 0 0 0 0 0 0 0 0 0 0 0 0 0 0 0 0 0 0 0 0 0 0 0 0 0 0 0 0 0 0 0 0 0 0 0 0 0 0 0 0 0 0 0 0 0 0 0 0 0 0 0 0 0 0 0 0 0 0 0 0 0 0 0 0 0 0 0 0 0 0 0 0 0 0 0 0 0 0 0 0 0 0 0 0 0 0 0 0 0 0 0.0328935539547043 0 0 0 0 0 0 0.014064191845612 0.150416693694328 0 0.0641286539165248 0.0438580719396057 0.103838425776014 0 0.0388599969130409 0 0.133947712953573 0.118050538126331 0 0 0 0 0 0 0 0 0 0 0 0 0 0 0 0 0 0 0 0 0 0 0 0 0 0 0 0 0 0 0 0 0 0 0
0 0 0 0 0 0 0 0 0 0 0 0 0 0 0 0 0 0 0 0 0 0 0 0 0 0 0 0 0 0 0 0 0 0 0 0 0 0 0 0 0 0 0 0 0 0 0 0 0 0 0 0 0 0 0 0 0 0 0 0 0 0 0 0 0 0 0 0 0 0 0 0 0 0 0 0 0 0 0 0 0 0 0 0 0 0 0 0 0 0 0 0 0 0 0 0 0 0 0 0 0 0 0 0 0 0 0 0 0 0 0 0 0 0 0 0 0 0 0 0 0 0 0 0 0 0 0 0 0 0 0 0 0 0 0 0 0 0 0 0 0 0 0 0 0 0 0 0 0 0 0 0 0 0 0 0 0 0 0 0 0 0 0 0 0 0 0 0 0 0 0 0 0 0 0 0 0 0 0 0 0 0 0 0 0 0 0 0 0 0 0 0 0 0 0 0.0230758119223599 0 0 0 0 0 0 0 0 0 0 0 0 0 0.0612385057769612 0 0 0 0 0 0 0 0 0.10478136360425 0 0.0120891614682141 0 0 0 0 0 0 0 0 0 0 0 0 0 0 0 0 0 0 0 0 0 0 0 0 0 0 0 0 0 0 0 0 0 0 0 0 0 0 0 0 0 0 0 0 0 0 0 0 0.0431620885195309 0 0 0 0 0.0292432546400922 0 0 0 0 0.072277180199905 0 0.161685853867707 0.492446780000979 0 0 0 0 0 0 0 0 0 0 0 0 0 0 0 0 0 0 0 0 0 0 0 0 0 0 0 0 0 0 0 0 0 0 0 0
0 0 0 0 0 0 0 0 0 0 0 0 0 0 0 0 0 0 0 0 0 0 0 0 0 0 0.00641196587581753 0.0132709934816951 0 0 0 0 0 0 0 0 0 0 0 0 0 0 0 0 0 0 0 0 0 0 0 0 0.00455272021426162 0 0 0 0 0 0 0 0 0 0 0 0.00288909527251825 0.00747394419010616 0 0 0 0 0 0 0 0 0 0 0 0 0 0 0 0 0 0 0 0 0 0 0 0 0 0 0 0 0 0 0 0 0 0 0 0 0 0 0 0 0.00293881769308304 0.00614950761541749 0 0 0 0 0 0 0 0 0 0 0 0 0 0.00690537015884371 0.0360722726956415 0 0 0 0 0 0.00152462916833319 0 0 0 0 0 0 0 0 0 0 0 0 0 0 0 0 0 0 0 0 0 0 0 0 0 0 0 0 0 0 0 0 0 0 0 0 0 0 0 0 0 0 0.00705008382417476 0 0 0 0 0 0 0 0 0 0 0 0 0 0 0 0 0 0 0 0 0 0 0 0 0 0 0 0 0 0 0 0 0 0 0 0 0 0.155255867731962 0 0 0 0 0 0 0 0 0.0637235350621813 0 0 0 0 0 0 0 0 0 0 0 0 0 0 0 0 0 0 0 0 0 0 0 0 0 0 0 0 0 0 0 0 0 0 0 0 0 0 0 0 0 0 0 0 0 0 0 0.0404550395370721 0 0 0.159825669736378 0.0472130978563993 0.0831817399918542 0 0 0 0 0 0.0397608529460228 0.0157607367055625 0 0.0459043825890926 0 0 0.253679677653584 0 0 0 0 0 0 0 0 0 0 0 0 0 0 0 0 0 0 0 0 0 0 0 0 0 0 0 0 0 0 0 0 0 0 0
0 0 0 0 0 0 0 0 0 0 0 0 0 0 0 0 0 0 0 0 0 0 0 0 0 0 0 0 0 0 0 0 0 0 0 0 0 0 0 0 0 0 0 0 0 0 0 0 0 0 0 0 0 0 0 0 0 0 0 0 0 0 0 0 0 0 0 0 0 0 0 0 0 0 0 0 0 0 0 0 0 0 0 0 0 0 0 0 0 0 0 0 0 0 0 0 0 0 0 0 0 0 0 0 0 0 0 0 0 0 0 0 0 0 0 0 0 0 0 0 0 0 0 0 0 0 0 0 0 0 0 0 0 0 0 0 0 0 0 0 0 0 0 0 0 0 0 0 0 0 0 0 0 0 0 0 0 0 0 0 0 0 0 0.12389035688044 0.0377330815822273 0 0 0 0 0 0 0 0 0 0 0 0 0 0 0 0 0 0 0 0 0 0 0 0 0 0 0 0 0 0 0.0363020078548568 0 0 0 0 0 0 0 0 0 0 0 0 0 0 0 0 0 0 0 0 0 0 0 0 0 0 0 0 0 0 0 0 0 0 0 0 0 0 0 0 0 0 0 0 0 0 0 0 0 0 0 0 0 0 0 0 0 0 0 0 0 0 0 0 0 0 0 0 0 0 0 0 0 0 0 0 0 0.0236534458486853 0.0614958950444722 0 0.0434144830704604 0 0.0546968985693803 0.184292721803529 0.36427867176136 0 0 0.070242437584588 0 0 0 0 0 0 0 0 0 0 0 0 0 0 0 0 0 0 0 0 0 0 0 0 0 0 0 0 0 0 0 0 0 0 0
0 0 0 0 0 0 0 0 0 0 0 0 0 0 0 0 0 0 0 0 0 0 0 0 0 0 0.00452033759843506 0.00533466208662474 0 0 0 0 0 0 0 0 0 0 0 0 0 0 0 0 0 0 0 0 0 0 0 0 0 0 0 0 0 0 0 0 0 0 0 0 0 0.00761600973307241 0 0 0 0 0 0 0 0 0 0 0 0 0 0 0 0 0 0 0 0 0 0 0 0 0 0 0 0 0 0 0 0 0 0 0 0 0 0 0 0 0 0 0 0 0 0 0 0 0 0 0 0 0 0 0 0 0.0299066782466365 0 0 0 0 0 0 0 0 0 0 0 0 0 0 0 0 0 0 0 0 0 0 0 0 0 0 0 0 0 0 0 0 0 0 0 0 0 0 0 0 0 0 0 0 0 0 0 0 0 0 0 0 0 0 0 0 0 0 0 0 0 0 0 0 0 0 0 0 0 0 0 0 0 0 0 0 0 0 0 0 0 0 0 0 0 0 0.0249610836339611 0 0 0 0 0 0 0 0 0 0 0 0 0 0 0 0 0 0 0 0 0 0 0 0 0 0 0 0 0 0 0 0 0 0 0 0 0 0 0 0 0 0 0 0 0 0 0 0 0 0 0 0 0 0 0 0 0.0717567626540273 0 0 0.115408298766975 0.0472881271060634 0 0 0 0 0 0 0.0426390553877174 0.0419191468134312 0.110624665635201 0 0.450183021849688 0.0478421504881662 0 0 0 0 0 0 0 0 0 0 0 0 0 0 0 0 0 0 0 0 0 0 0 0 0 0 0 0 0 0 0 0 0 0 0 0
0 0 0 0 0 0 0 0 0 0 0 0 0.00125211786513501 0 0 0 0 0 0 0 0 0 0 0 0 0 0 0 0 0 0 0 0 0 0 0 0 0 0 0 0 0 0 0 0 0 0 0.011886239632332 0 0 0 0 0 0 0 0 0 0 0 0 0 0 0 0 0 0 0 0 0 0 0 0 0 0 0 0 0 0 0.00512860519238953 0 0 0 0 0 0 0 0 0 0 0 0 0 0 0 0 0 0 0 0 0 0 0 0 0 0 0 0 0 0 0 0 0 0 0 0 0 0 0 0 0 0 0 0 0 0 0 0 0 0 0 0 0 0 0 0 0 0 0 0 0 0 0 0 0 0 0 0 0 0 0 0 0 0 0 0 0 0 0 0 0 0 0 0 0 0 0 0.0133045930803984 0 0.0295139930444711 0 0.154524964400206 0 0 0 0 0 0 0 0 0 0 0 0 0 0 0.00359690787475115 0.00577020930419112 0 0.00378493257491301 0 0.126931922681917 0 0 0 0 0 0 0.0467178548063656 0 0 0 0.0435415401541795 0.118344055780235 0.0141978541066182 0.364090340577241 0 0 0 0 0 0 0 0 0 0 0 0 0 0 0 0 0.0127676098621096 0 0.0124129274227755 0 0 0 0 0 0 0 0 0.00598494626590569 0 0 0 0.00854183681820264 0 0 0 0 0 0 0 0 0 0 0 0 0 0 0 0 0 0 0 0 0 0.00527224019393488 0 0 0 0 0 0 0 0 0 0 0 0 0 0 0 0 0 0 0 0 0 0 0 0 0 0 0 0 0 0 0 0 0 0 0 0 0 0 0 0 0 0.00144934827777183 0.00881638671413542 0 0 0 0 0 0 0 0 0 0 0 0 0.00216857336982016 0 0 0 0
0 0 0 0 0 0 0 0 0 0 0 0 0 0 0 0 0 0 0 0 0 0 0 0 0 0 0 0 0 0 0 0 0 0 0 0 0 0 0 0 0 0 0 0 0 0 0 0 0 0 0 0 0 0 0 0 0 0 0 0 0 0 0 0 0 0 0 0 0 0 0 0 0 0 0 0 0 0 0 0 0 0 0 0 0 0 0 0 0 0 0 0 0 0 0 0 0 0 0 0 0 0 0 0 0 0 0 0 0 0 0 0 0 0 0 0 0 0 0 0 0 0 0 0 0 0 0 0 0 0 0 0 0 0 0 0 0 0 0 0 0 0 0 0 0 0 0 0 0 0 0 0 0 0 0 0 0 0 0 0 0 0 0 0 0 0 0 0 0 0 0 0 0 0 0 0 0 0 0.0383398742393539 0 0 0 0.0505058645847254 0 0 0 0 0 0 0 0 0 0 0 0 0 0 0 0 0 0 0 0 0 0 0 0 0 0 0 0 0 0 0 0 0 0 0 0 0 0 0 0 0 0 0 0 0 0 0 0.0369834923129761 0 0 0 0 0 0 0 0 0.288632113531927 0 0 0 0 0 0 0 0 0 0 0 0 0 0 0 0 0 0 0 0 0 0 0 0 0 0 0 0 0 0 0 0 0 0 0 0 0 0 0 0 0 0 0 0 0 0 0 0 0 0 0 0 0 0.0854334574422758 0.383403581239367 0.116701616649375 0 0 0 0 0 0 0 0 0 0 0 0 0 0 0 0 0 0 0 0 0 0 0
0 0 0 0 0 0 0 0 0 0 0 0 0 0 0 0 0 0 0 0 0 0 0 0 0 0 0 0 0 0 0 0 0 0 0 0 0 0 0 0 0 0 0 0 0 0 0 0 0 0 0 0 0 0 0 0 0 0 0 0 0 0 0 0 0 0 0 0 0 0 0 0 0 0 0 0 0 0 0 0 0 0 0 0 0 0 0 0 0 0 0 0 0 0 0 0 0 0 0 0 0 0 0 0 0 0 0 0 0 0 0 0 0 0 0 0 0 0 0 0 0 0 0 0 0 0 0 0 0 0 0 0 0 0 0 0 0 0 0 0 0 0 0 0 0 0 0 0 0 0 0 0 0 0 0 0 0 0 0.0171601073245547 0.0869993388851388 0 0 0 0 0 0 0 0 0 0 0 0 0 0 0.0263463169114972 0 0 0 0 0 0 0 0 0 0 0 0 0 0 0 0 0 0.0197295227962911 0.00664240877256981 0 0 0 0 0 0 0 0 0 0 0 0 0 0 0 0 0 0 0 0 0 0 0 0 0 0 0 0 0 0 0 0 0 0 0 0 0 0 0 0 0 0 0 0 0 0 0 0 0 0 0.0144799434333719 0 0 0 0 0 0 0 0 0 0 0 0 0 0 0 0 0 0 0 0 0 0 0 0 0 0 0 0 0 0 0 0 0 0 0 0 0 0 0 0 0 0 0.249910206158337 0 0.149610882810179 0.166036908677041 0.026823315787529 0 0 0 0 0 0 0 0 0 0 0 0 0 0 0 0 0.0315904619831818 0 0.204670586460309 0 0 0 0 0 0 0 0
0 0 0 0 0 0 0 0 0 0 0 0 0 0 0 0 0 0 0 0 0 0 0 0 0 0 0 0 0 0 0 0 0 0 0 0 0 0 0 0 0 0 0 0 0 0 0 0 0 0 0 0 0 0 0 0 0 0 0 0 0 0 0 0 0 0 0 0 0 0 0 0 0 0 0 0 0 0 0 0 0 0 0 0 0 0 0 0 0 0 0 0 0 0 0 0 0 0 0 0 0 0 0 0 0 0 0 0 0 0 0 0 0 0 0 0 0 0 0 0 0 0 0 0 0 0 0 0 0 0 0 0 0 0 0 0 0 0 0 0 0 0 0 0 0 0 0 0 0 0 0 0 0 0 0 0 0 0 0 0.0478338599690651 0 0.00460655377148499 0 0 0 0 0 0 0 0 0 0 0 0 0.0194373436609345 0 0 0 0 0 0 0 0.00661600681936643 0 0 0 0 0 0 0 0 0 0.0295561074947642 0.0358346401131466 0 0 0 0 0.00959324267832492 0 0 0 0 0 0 0 0 0 0 0 0 0 0 0 0 0 0 0.0164894962298732 0 0 0 0 0.10560121538801 0 0 0 0 0 0 0 0 0 0 0 0 0 0 0 0 0 0 0 0 0 0.0734927318255522 0.019135302585419 0 0 0 0 0 0.0481498140840917 0 0 0 0 0 0 0 0 0 0 0 0 0 0 0 0 0 0 0 0 0 0 0 0 0 0 0 0 0 0 0 0 0 0 0.205604135528301 0 0.00661532105955156 0.0164894962298732 0.129624360392008 0 0 0 0 0 0 0.0495995370757747 0 0 0 0 0 0 0 0 0 0 0.0224386515743607 0 0.153282183520098 0 0 0 0 0 0 0 0
0 0 0 0 0 0 0 0 0 0 0 0 0 0 0 0 0 0 0 0 0 0 0 0 0 0 0 0 0 0 0 0 0 0 0 0 0 0 0 0 0 0 0 0 0 0 0 0 0 0 0 0 0 0 0 0 0 0 0 0 0 0 0 0 0 0 0 0 0 0 0 0 0 0 0 0 0 0 0 0 0 0 0 0 0 0 0 0 0 0 0 0 0 0 0 0 0 0 0 0 0 0 0 0 0 0 0 0 0 0 0 0.00284539999502223 0 0 0 0 0 0 0 0 0 0 0 0 0 0 0 0 0 0 0 0 0 0 0 0 0 0 0 0 0 0 0 0 0 0 0 0 0 0 0 0 0 0 0 0 0.0122904632611698 0.0467828502124094 0 0.181996967171792 0.159652595127 0.00499036344424687 0 0 0 0.00947820077942273 0 0 0 0 0 0 0 0 0 0.0113991263631102 0.0257415425232102 0 0 0 0 0 0.0123302014124963 0 0.00285052246731227 0 0 0 0 0 0 0 0 0.00477926579782747 0 0 0 0 0 0 0 0 0 0 0 0 0.0406331542304885 0 0 0 0 0 0 0 0 0 0 0 0 0 0 0 0 0 0 0 0 0 0 0 0 0 0 0 0 0 0 0 0 0 0 0 0 0 0 0 0.0048810582398694 0 0 0 0 0 0 0 0 0 0 0 0 0 0 0 0 0 0 0 0 0 0 0 0 0 0 0 0 0 0 0 0 0 0 0 0 0 0 0 0 0.00578825835747863 0 0 0.010572937021949 0.151054941472036 0 0 0 0 0.128589444523083 0.183342707600075 0 0 0 0 0 0 0 0 0 0 0 0 0 0 0 0 0 0 0 0 0
0 0 0 0 0 0 0 0 0 0 0 0 0 0 0 0 0 0 0 0 0 0 0 0 0 0 0 0 0 0 0 0 0 0 0 0 0 0 0 0 0 0 0 0 0 0 0 0 0 0 0 0 0 0 0 0 0 0 0 0 0 0 0 0 0 0 0 0 0 0 0 0 0 0 0 0 0 0 0 0 0 0 0 0 0 0 0 0 0 0 0 0 0 0 0 0 0 0 0 0 0 0 0 0 0 0 0 0 0 0 0 0 0 0 0 0 0 0 0 0 0 0 0 0 0 0 0 0 0 0 0 0 0 0 0 0 0 0 0 0 0 0 0 0 0 0 0 0 0 0 0 0 0 0 0 0 0 0 0.182656832469585 0.0460304287583632 0 0.0353469499332276 0 0 0 0 0 0 0 0 0 0 0 0 0.0626141430134232 0 0 0 0.0193392415898563 0 0 0 0.0122984302738861 0 0 0 0 0 0 0 0 0 0.0590677437145349 0 0 0 0 0 0 0 0 0 0 0 0 0 0 0 0 0 0 0 0 0 0 0 0 0 0 0 0 0 0.024926537167359 0 0 0 0 0 0 0 0 0 0 0 0 0 0 0 0 0 0 0 0 0 0.0483989854727923 0 0 0 0 0 0 0 0 0 0 0 0 0 0 0 0 0 0 0 0 0 0 0 0 0 0 0 0 0 0 0 0 0 0 0 0 0 0 0 0 0 0.230844911362749 0.0309254946388413 0 0 0.18343789096806 0.0489645288308378 0.0151478818064849 0 0 0 0 0 0 0 0 0 0 0 0 0 0 0 0 0 0 0 0 0 0 0 0 0 0
0 0 0 0 0 0 0 0 0 0 0 0 0 0 0 0 0 0 0 0 0 0 0 0 0 0 0 0 0 0 0 0 0 0 0 0 0 0 0 0 0 0 0 0 0 0 0 0 0 0 0 0 0 0 0 0 0 0 0 0 0 0 0 0 0 0 0 0 0 0 0 0 0 0 0 0 0 0 0 0 0 0 0 0 0 0 0 0 0 0 0 0 0 0 0 0 0 0 0 0 0 0 0 0 0 0 0 0 0 0 0 0 0 0 0 0 0 0 0 0 0 0 0 0 0 0 0 0 0 0 0 0 0 0 0 0 0 0 0 0 0 0 0 0 0 0 0 0 0 0 0 0 0 0 0 0 0.00627629016346793 0 0.0423626301626258 0.107341266750109 0.0237381405063126 0 0 0 0 0 0 0 0 0 0 0 0 0 0.0281163597373758 0.0197405548432297 0 0 0 0 0 0 0 0 0 0 0 0 0 0 0 0 0 0 0 0 0 0 0 0 0 0 0 0 0 0 0 0 0 0 0 0 0 0 0 0 0 0 0 0 0 0 0 0 0 0 0 0 0 0 0 0 0 0 0 0 0 0 0 0 0 0 0 0 0.0150108829672271 0 0 0 0 0 0 0 0 0 0 0 0 0 0 0 0 0 0 0 0 0 0 0 0 0 0 0 0 0 0 0 0 0 0 0 0 0 0 0 0 0 0.175042108364432 0.16610269165874 0.0154841977128267 0.125334266952701 0 0.163282565485585 0 0 0 0 0.00736403202088866 0.0392817076058598 0 0 0 0 0 0 0 0 0 0 0 0 0.0655223050686178 0 0 0 0 0 0 0 0
0 0 0 0 0 0 0 0 0 0 0 0 0 0 0 0 0 0 0 0 0 0 0 0 0 0 0 0 0 0 0 0 0 0 0 0 0 0 0 0 0 0 0 0 0 0 0 0 0 0 0 0 0 0 0 0 0 0 0 0 0 0 0 0 0 0 0 0 0 0 0 0 0 0 0 0 0 0 0 0 0 0 0 0 0 0 0 0 0 0 0 0 0 0 0 0 0 0 0 0 0 0 0 0.00308692378417891 0 0 0 0 0 0 0 0.00581421327612103 0 0 0 0 0 0 0 0 0 0 0 0 0 0 0 0 0 0 0 0 0 0 0 0 0 0 0 0 0 0 0 0 0 0 0 0 0 0 0 0 0 0 0 0.00698071165077241 0.0348206958564447 0.0309475776778874 0.0261013868269953 0.11889193024348 0.065015195445786 0.0187464840036643 0 0 0 0 0 0 0 0 0 0 0 0 0 0.0377143626637262 0.00946275154816169 0 0 0 0 0 0.0448221502504353 0 0.00559549049792951 0 0 0 0 0 0 0 0 0 0 0 0 0 0.0139163516729935 0 0 0 0 0 0 0 0 0 0 0 0 0 0 0.00437969852059844 0 0 0 0 0 0 0 0.00288786451355829 0 0 0 0 0 0 0 0 0 0 0 0 0 0 0 0 0 0 0 0 0 0 0 0.00287130830667826 0 0 0 0 0 0 0 0 0 0 0 0 0 0 0 0 0 0 0 0 0 0 0 0 0 0 0 0 0 0 0 0 0 0 0 0 0 0 0 0 0.0184903596053637 0 0.144651518778058 0.0218754680881375 0.106766452702991 0 0 0.00224655868054178 0.0056376860794266 0 0.0929811569002813 0.175295702425788 0 0 0 0 0 0 0 0 0 0 0 0 0 0 0 0 0 0 0 0 0
0 0 0 0 0 0 0 0 0 0 0 0 0 0 0 0 0 0 0 0 0 0 0 0 0 0 0 0 0 0 0 0 0 0 0 0 0 0 0 0 0 0 0 0 0 0 0 0 0 0 0 0 0 0 0 0 0 0 0 0 0 0 0 0 0 0 0 0 0 0 0 0 0 0 0 0 0 0 0 0 0 0 0 0 0 0 0 0 0 0 0 0 0 0 0 0 0 0 0 0 0 0 0 0 0 0 0 0 0 0 0 0 0 0 0 0 0 0 0 0 0 0 0 0 0 0 0 0 0 0 0 0 0 0 0 0 0 0 0 0 0 0 0 0 0 0 0 0 0 0 0 0 0 0 0 0 0 0 0.00811300874825011 0 0 0.0547513127464597 0 0 0 0 0 0 0 0 0 0 0 0 0 0 0 0 0.135225648607678 0 0 0 0.432282481282457 0 0 0 0 0 0 0.0276678340561002 0 0 0 0 0 0 0 0 0 0 0 0 0 0 0 0 0 0 0 0 0 0 0.0137758380616452 0.106452964836993 0 0 0 0 0 0 0 0 0 0.00615059970124151 0 0 0 0.0142746384655985 0.0725933939163683 0.0143603511449406 0 0 0 0 0 0 0 0 0 0 0 0 0 0 0 0 0 0 0 0 0 0 0 0 0 0 0 0 0 0 0 0 0 0 0 0 0 0 0 0 0 0 0 0 0 0 0 0 0 0 0 0 0 0 0 0 0 0 0 0.00811300874825011 0 0 0 0 0.106238919684018 0 0 0 0 0 0 0 0 0 0 0 0 0 0 0 0 0 0 0 0 0 0 0 0
0 0 0 0 0 0 0 0 0 0 0 0 0 0 0 0 0 0 0 0 0 0 0 0 0 0 0 0 0 0 0 0 0 0 0 0 0 0 0 0 0 0 0 0 0 0 0 0 0 0 0 0 0 0 0 0 0 0 0 0 0 0 0 0 0 0 0 0 0 0 0 0 0 0 0.0179582716303608 0 0 0 0 0 0 0 0 0 0 0 0 0 0 0 0 0 0 0 0 0 0 0 0 0 0 0 0 0 0 0 0 0 0 0 0 0 0 0 0 0 0 0 0 0 0 0 0 0 0 0 0 0 0 0 0 0 0 0 0 0 0 0 0 0 0 0 0 0 0 0 0 0 0 0 0 0 0 0 0 0 0 0 0 0 0 0 0 0 0 0 0 0 0 0 0 0 0 0 0 0 0 0 0 0 0 0 0.0540122784830755 0 0 0 0 0 0 0 0 0 0 0 0 0 0 0 0 0 0 0 0 0 0 0 0 0 0 0 0 0 0 0.0738241947210003 0 0 0 0 0 0 0 0 0 0 0 0 0 0 0 0 0 0 0 0 0 0 0.0115542549879318 0 0 0.48373117408883 0.0783702996931931 0 0 0 0 0 0 0 0 0 0 0 0 0 0 0 0 0 0 0 0 0 0 0 0 0 0 0 0 0 0 0 0 0 0 0 0 0 0 0 0 0 0 0 0 0.0811983286493607 0 0 0 0 0 0.00810497001937177 0 0 0.150506312764129 0 0 0 0 0 0.0159184913719576 0.0105772284425019 0 0 0 0 0 0 0 0 0 0 0 0 0.0142441951482877 0 0 0 0
0 0 0 0 0 0 0 0 0 0 0 0 0 0 0 0 0 0 0 0 0 0 0 0 0 0 0 0 0 0 0 0 0 0 0 0 0 0 0 0 0 0 0 0 0 0 0 0 0 0 0 0 0 0 0 0 0 0 0 0 0 0 0 0 0 0 0 0 0 0 0 0 0 0 0 0 0 0 0 0 0 0 0 0 0 0 0 0 0 0 0 0 0 0 0 0 0 0 0 0 0 0 0 0 0 0 0 0 0 0 0 0 0 0 0 0 0 0 0 0 0 0 0 0 0 0 0 0 0 0 0 0 0 0 0 0 0 0 0 0 0 0 0 0 0 0 0 0 0 0 0 0 0 0 0 0 0 0 0 0 0 0 0 0 0 0 0 0 0 0 0 0 0 0 0 0 0 0 0.0163430328948867 0 0 0.0692595752228187 0.241563003365682 0 0 0 0 0 0 0 0 0 0 0 0 0 0 0 0 0 0 0 0 0 0 0 0 0 0 0 0 0 0 0.179479893706144 0 0 0 0 0 0 0 0 0 0 0 0 0 0 0.0238961648708851 0 0 0 0 0 0 0 0.0060858206574054 0 0 0 0 0 0 0 0 0 0 0 0 0 0 0 0 0 0 0 0 0 0 0 0 0 0 0 0 0 0 0 0 0 0 0 0 0 0 0 0 0 0 0 0 0 0 0 0 0.197497124778935 0 0 0 0 0 0.0110235135433177 0.173280038085862 0.081571832874064 0 0 0 0 0 0 0 0 0 0 0 0 0 0 0 0 0 0 0 0 0 0 0 0 0
0 0 0 0 0 0 0 0 0 0 0 0 0 0 0 0 0 0 0 0 0 0 0 0 0 0 0 0 0 0 0 0 0 0 0 0 0 0 0 0 0 0 0 0 0 0 0 0 0 0 0 0 0 0 0 0 0 0 0 0 0 0 0 0 0 0 0 0 0 0 0 0 0 0 0 0 0 0 0 0 0 0 0 0 0 0 0 0 0 0 0 0 0 0 0 0 0 0 0 0 0 0 0 0 0 0 0 0 0 0 0 0 0 0 0 0 0 0 0 0 0 0 0 0 0 0 0.00420019842011366 0 0 0 0 0 0 0 0 0 0.00232410979246289 0 0 0 0 0 0 0 0 0 0 0 0 0 0 0 0 0 0 0 0 0 0 0 0 0 0 0 0 0 0.0166125118870152 0 0 0 0 0 0 0 0 0 0 0 0 0 0 0 0 0 0 0 0 0 0.00359499527829728 0 0 0 0 0 0 0 0 0 0.0253419988243691 0 0 0 0 0 0 0 0 0.0142125135136741 0 0 0 0 0 0 0 0 0 0 0 0 0 0 0 0 0 0 0 0 0 0 0 0 0 0 0 0.012662787463878 0 0 0 0.0821627273220361 0.0272160106991737 0 0.224375131952047 0.136702293002529 0 0.102697950589396 0.0378421278625792 0 0.0163135921593112 0.0296985623997536 0.0214217407495876 0 0.0218148584768598 0 0 0 0 0 0.00864242843870259 0 0 0 0 0 0 0 0 0 0 0 0 0 0 0 0 0 0 0 0 0 0 0 0 0 0 0.0655285590265147 0 0 0 0 0 0 0 0 0 0 0 0 0 0 0.0186126968566029 0.0119397197649817 0 0 0 0 0 0 0 0.0105420860445373 0 0.0199888645007463 0.0399781518252122 0 0.00556389067212838 0.00875534414846614 0.031254148329025 0 0
0 0 0 0 0 0 0 0 0 0 0 0 0 0 0 0 0 0 0 0 0 0 0 0 0 0 0 0 0 0 0 0 0 0 0 0 0 0 0 0 0 0 0 0 0 0 0 0 0 0 0 0 0 0 0 0 0 0 0 0 0 0 0 0 0 0 0 0 0 0 0 0 0 0 0 0 0 0 0 0 0 0 0 0 0 0 0 0 0 0 0 0 0 0 0 0 0 0 0 0 0 0 0 0 0 0 0 0 0 0 0 0 0 0 0 0 0 0 0 0 0 0 0 0 0 0 0 0 0 0 0 0 0 0 0 0 0 0 0 0 0 0 0 0 0 0 0 0 0 0 0 0 0 0 0 0 0.00424706272928901 0 0 0.106700842821435 0.0713335643610693 0 0 0 0 0.0611076170471789 0 0 0 0 0 0 0 0 0 0 0.0133223806970097 0.00576156426520488 0 0 0 0 0.00492700840111275 0 0 0 0 0 0 0 0 0 0 0.00743097148430713 0 0 0 0 0.0599261109514407 0 0 0 0 0 0 0 0.10597140107897 0 0 0 0 0 0 0.00302782696527108 0 0 0 0 0 0 0 0 0 0 0 0 0 0 0 0 0 0 0 0 0 0 0 0 0 0 0 0 0 0 0 0.0130167266545691 0.0221305619344068 0 0 0 0 0 0 0 0 0 0 0 0 0 0 0 0 0 0 0 0 0 0 0 0 0 0 0 0 0 0 0 0 0 0 0 0 0 0 0 0 0 0.129981814138145 0 0.00508276322847433 0.0981486111120634 0 0 0 0 0 0.26759231793155 0.00840203573955292 0 0.00530406459600237 0 0 0 0 0 0 0 0 0 0 0 0 0 0.006584753862948 0 0 0 0
0 0 0 0 0 0 0 0 0 0 0 0 0 0 0 0 0 0 0 0 0 0 0 0 0 0 0 0 0 0 0 0 0 0 0 0 0 0 0 0 0 0 0 0 0 0 0 0 0 0 0 0 0 0 0 0 0 0 0 0 0 0 0 0 0 0 0 0 0 0 0 0 0 0 0 0 0 0 0 0 0 0 0 0 0 0 0 0 0 0 0 0 0 0 0 0 0 0 0 0 0 0 0 0.00440224270294589 0 0 0 0 0 0 0 0.00183347201510979 0 0.00406587755375804 0 0 0 0 0 0 0 0 0 0 0 0 0 0 0 0 0 0 0 0 0 0 0 0 0 0 0 0 0 0 0 0 0 0 0 0 0 0 0 0 0 0 0.0112426668405529 0.0321992609129757 0.00602813468442107 0.0510856285482544 0.0541117379057617 0.00970074022715411 0 0 0 0.0264857138696014 0 0 0 0 0 0 0 0 0.00387621675958752 0.0132771145980573 0.0179897053158221 0 0 0 0 0 0.0165836550930095 0 0.00416603409404702 0 0 0 0 0 0 0 0 0.015430358406869 0 0 0 0 0.101371819633651 0 0 0 0 0 0 0 0.0272126118186419 0 0 0 0 0 0 0.00479169082560292 0 0 0 0 0 0 0 0 0 0 0 0 0 0 0 0 0 0 0 0 0 0 0 0 0 0 0 0 0 0 0.04679968081521 0.0202265647985027 0.0257144918474393 0 0 0.00319318348134046 0.0131458676106403 0 0.00723658793345454 0.00332767952348666 0 0 0 0 0 0 0 0 0 0 0 0 0 0 0 0 0 0 0 0 0 0 0 0 0 0 0 0 0 0 0 0 0 0.0274020405865476 0.115763578114464 0 0.0169357953485254 0.115582347060149 0 0 0 0 0.167149341060343 0 0.0164125608013203 0 0 0 0 0 0 0 0 0 0 0 0.00708180760384529 0 0 0 0.00817379160890813 0 0 0 0
0 0 0 0 0 0 0 0 0 0 0 0 0 0 0 0 0 0 0 0 0 0 0 0 0 0 0 0 0 0 0 0 0 0.00508567193774185 0 0 0 0 0 0 0 0 0 0 0 0 0 0 0 0 0 0 0 0.00374050643362062 0 0 0 0 0 0 0 0 0 0 0 0 0 0 0 0 0 0 0 0 0 0 0 0 0 0 0 0 0 0 0 0 0 0 0 0 0 0 0 0 0 0 0 0 0 0 0 0 0 0 0 0 0 0 0 0 0 0 0 0 0 0 0 0 0 0 0 0 0 0 0 0 0 0 0 0 0 0 0 0 0 0 0 0 0.00620023490589803 0 0 0 0 0.00438940922475419 0 0 0 0 0 0 0 0 0 0 0 0 0 0 0 0 0 0 0 0 0 0.0101562158839205 0 0 0 0 0 0 0 0 0 0 0.0583270578850188 0.00539344229107438 0 0 0 0 0 0 0 0 0 0.0224437734065423 0 0 0 0 0 0 0 0 0 0 0.00568041193791719 0 0 0 0 0 0 0 0.00498566988487114 0 0 0 0 0 0 0 0.0365585316765478 0.0545430092978962 0 0 0 0 0 0 0 0 0 0 0 0 0 0 0 0 0 0 0 0 0 0.0018680309885228 0 0 0 0 0 0 0 0 0 0 0 0 0 0.0028509596843455 0 0 0 0 0 0 0.0387201574323085 0 0 0 0 0 0 0 0 0 0 0 0 0 0 0 0 0 0 0 0 0 0 0 0 0 0 0 0 0 0 0 0 0 0 0 0 0 0.00586285639235361 0.0183345414463582 0 0 0 0 0 0 0.0872459090769964 0.0290180646265621 0.204374089279374 0.168119795965743 0.008390497886181 0.00450771683422869 0 0 0.0282098147604785 0.0187366410469765 0 0 0 0 0.166256989813768
0 0 0 0 0 0 0 0 0 0 0 0 0 0 0 0 0 0 0 0 0 0 0 0 0 0 0 0 0 0 0 0 0 0 0 0 0 0 0 0 0 0 0 0 0 0 0 0 0 0 0 0 0 0 0 0 0 0 0 0 0 0 0 0 0 0 0 0 0 0 0 0 0 0 0 0 0 0 0 0 0 0 0 0 0 0 0 0 0 0 0 0 0 0 0 0 0 0 0 0 0 0 0 0 0 0 0 0 0 0 0 0 0 0 0 0 0 0 0 0 0 0 0 0 0 0 0 0 0 0 0 0 0 0 0 0 0 0 0 0 0 0 0 0 0 0 0 0 0 0 0 0 0 0 0 0 0 0 0 0 0 0 0 0 0 0 0 0 0 0 0 0 0 0 0 0 0 0 0 0 0 0 0 0 0 0 0.00511329301475989 0.0048182346417696 0.00350737569165723 0 0 0 0 0 0 0 0 0 0 0 0 0 0 0 0 0 0 0 0 0 0 0 0 0 0 0 0 0 0 0 0 0 0 0 0 0 0 0 0 0 0 0 0 0 0 0 0 0.0327430720643255 0 0 0 0 0 0 0 0 0 0.059942889595991 0.0468314265821071 0 0 0 0 0.0107278614292428 0.00709995497510062 0.00428055502122125 0.0183647493821796 0 0.122400890023815 0.0737539446161172 0.100315598160143 0 0 0 0 0 0 0 0 0 0 0 0 0 0 0 0 0 0 0 0 0 0 0 0 0 0 0 0 0 0 0 0 0 0 0 0 0 0 0 0.0371999635295036 0.20979308820623 0.0321992239107709 0 0.00681749394587564 0.0100158227631692 0 0.0025693666426758 0 0.00318331055986751 0 0.0615516402136317 0.0462310466281601 0.0494154855435506 0 0.0266696729775227 0 0 0.0244540398806122
0 0 0 0 0 0 0 0 0 0 0 0 0 0 0 0 0 0 0 0 0 0 0 0 0 0 0 0 0 0 0 0 0 0.0065695449214034 0 0 0 0 0 0 0 0 0 0 0 0 0 0 0 0 0.000794884139119684 0 0 0.0101391571302663 0 0 0.00121246321136115 0 0 0 0 0 0 0 0 0 0 0 0 0 0.00302615390200206 0 0 0 0 0 0 0 0 0 0 0 0 0 0 0 0 0 0 0 0 0 0 0 0 0 0 0 0 0 0.00311516916090672 0 0 0 0 0 0 0 0 0 0 0 0 0 0 0 0 0 0 0 0 0 0 0 0 0 0.00193116601539483 0 0 0 0 0 0 0 0 0 0.00104259003642921 0 0.0192707456353871 0 0 0 0 0.0247485231284889 0.0020997151623449 0 0.0214700774127775 0 0 0.0173615557059879 0.00737934827866303 0 0.00120904974511295 0.0190927817469173 0 0 0 0 0 0 0 0 0 0 0 0 0 0 0 0 0 0 0 0 0 0 0.00493701717455938 0.00278981231942946 0 0 0 0 0 0 0 0 0 0.00659899305844477 0.00171215818084311 0 0 0 0 0 0 0 0 0.00105512205506068 0 0 0 0 0 0 0 0 0.00559980105694385 0 0 0 0 0 0 0.000549514001222021 0.00229066182798125 0 0 0 0 0 0 0 0.00123761020334482 0 0 0 0 0 0 0 0 0 0 0 0 0.000334891537462501 0.00606827515579626 0.000676822862182656 0 0.002940795320511 0 0 0.00293698398201072 0.00181022261770756 0 0 0.00320691745297313 0.00107984410862243 0 0.000990676653387059 0 0 0.00352428523202682 0.0028116704897801 0 0.0013434980323343 0.00152422505569632 0 0.0973923921175994 0.00169413970705675 0.00436064016988577 0 0 0 0 0 0 0 0 0 0 0 0 0 0 0 0 0 0 0 0 0 0 0 0.000623806718519851 0 0 0 0 0 0 0 0 0.00112917332437124 0 0.00223477276260947 0.00128591404830036 0 0 0.0185534119397442 0 0.081027938853283 0.0303104689275817 0 0.00336293130530299 0.0904103104917721 0 0.0076133890842974 0.00280893184969265 0.00110423937931562 0 0.00274998136909074 0.0160366152834243 0.0027956754003464 0.162714477476859 0.0863578122575692 0.023911791668931 0.122998917845441 0.0420395443081226
0 0 0 0 0 0 0 0 0 0 0 0 0 0 0 0 0 0 0 0 0 0 0 0 0 0 0 0 0 0 0 0 0 0 0 0 0 0 0 0 0 0 0 0 0 0 0 0 0 0 0 0 0 0 0 0 0 0 0 0 0 0 0 0 0 0 0 0 0 0 0 0 0 0 0 0 0 0 0 0 0 0 0 0 0 0 0 0 0 0 0 0 0 0 0 0 0 0 0 0 0.000927991073765185 0 0 0 0 0 0 0 0 0 0 0 0 0 0 0 0 0 0 0 0 0 0 0 0 0 0 0 0 0 0 0 0 0 0 0 0 0 0.00754903571556817 0 0.00149435768065697 0 0 0.00819990894182764 0 0 0.00781805957653874 0 0.00177045398470826 0.0247570360766496 0.00586497626192863 0 0.00100721173435719 0 0 0 0 0 0 0 0 0 0 0 0 0 0 0 0 0 0 0 0 0 0 0 0 0 0 0 0 0 0.00120670016484145 0 0.000683529883122675 0.00064722617405225 0.00304088973207531 0.00312130257568391 0.00384918112453764 0 0 0 0 0 0 0 0 0 0 0 0 0 0 0 0.00319232117449987 0 0 0 0 0 0 0 0 0 0 0 0 0 0 0 0 0.00175891686136721 0 0 0.00162470920587078 0 0 0 0 0 0 0 0 0 0 0.00142615725288776 0.102570801822112 0.0362266431778998 0 0 0 0 0.00228502312015801 0.00128457930479845 0 0 0 0.0209213842263694 0.0233852388170618 0 0.00254297239903184 0 0.0124450826636233 0.00980283563023653 0.00817541174631054 0.00232333906269438 0.0244422834567458 0.0218248656941009 0.119999033747597 0.00813143164725687 0.0275661299814807 0 0 0.00294185763007206 0 0 0 0 0 0 0 0 0 0 0 0 0 0 0 0 0 0 0 0 0.00499543144594706 0 0 0 0 0 0 0 0 0.00098772414541687 0 0.00188722326602885 0 0 0 0.137745535569569 0.106669405473617 0 0.0317307291788986 0 0.00544834091900465 0.014858910477064 0 0.00165308849649709 0 0 0 0.038887193064794 0.0602105166949573 0.00738380460762775 0.0015511620582216 0.0437945850654219 0 0.015395863061848 0.0199916071525982
0 0 0 0 0 0 0 0 0 0 0 0 0 0 0 0 0 0 0 0 0 0 0 0 0 0 0 0 0 0 0 0 0 0 0 0 0 0 0 0 0 0 0 0 0 0 0 0 0 0 0 0 0 0 0 0 0 0 0 0 0 0 0 0 0 0 0 0 0 0 0 0 0 0 0 0 0 0 0 0 0 0 0 0 0 0 0 0 0 0 0 0 0 0 0 0 0 0 0 0 0 0 0 0 0 0 0 0 0 0 0 0 0 0 0 0 0 0 0 0 0 0 0 0 0 0 0 0 0 0 0 0 0 0 0 0 0 0 0 0 0 0 0 0 0 0 0 0 0 0 0 0 0 0 0 0 0 0 0 0 0 0 0 0 0 0 0 0 0 0 0 0 0 0 0 0 0 0 0 0 0 0 0 0 0 0 0 0 0 0 0 0 0 0 0 0 0 0 0 0 0 0 0 0 0 0 0 0 0 0 0 0 0 0 0 0 0 0 0 0 0 0 0 0 0 0 0 0 0 0 0 0 0 0 0 0 0 0 0 0 0 0 0 0 0 0 0 0 0 0 0 0 0 0 0 0 0 0 0 0 0 0 0 0 0 0 0 0 0 0 0 0 0 0 0 0 0 0 0 0 0 0 0 0 0 0 0 0 0 0 0 0 0 0 0 0 0 0 0 0.0934238197616573 0.176328940515157 0.140218692224872 0 0 0 0 0 0 0 0 0 0.121153389357338 0.124914088563434 0 0 0.343961069577542 0 0 0
0 0 0 0 0 0 0 0 0 0 0 0 0.0695973850514392 0 0 0 0 0 0 0 0 0 0 0 0 0 0 0 0 0 0 0 0 0 0 0 0 0 0 0 0 0 0 0 0 0 0 0 0 0 0 0 0 0 0.0314581444087134 0 0 0 0 0 0 0 0 0 0 0 0 0 0 0 0 0 0 0 0 0 0 0 0 0 0 0 0 0 0 0 0 0.0180622387589212 0.0206746651873573 0 0 0 0 0 0 0 0 0 0 0 0 0 0 0.056037553158936 0 0 0 0 0 0 0 0 0 0.100528126997248 0 0 0 0 0 0 0 0 0 0 0 0 0 0 0 0 0 0 0.0337873350853548 0 0 0 0 0 0 0 0 0 0 0 0 0 0 0 0 0 0 0 0 0 0 0 0 0 0 0 0 0 0 0 0 0 0 0 0 0 0 0 0 0 0 0 0 0 0 0 0 0 0 0 0 0 0 0 0 0 0 0 0 0 0 0 0 0 0 0 0 0 0 0 0 0 0 0 0 0 0 0 0 0 0.267019424361097 0.0462217229474296 0.0816310033508332 0 0 0 0 0 0 0 0 0 0.0777778489864961 0 0 0 0 0 0 0 0 0 0 0 0 0 0 0 0 0 0 0 0 0 0 0 0 0 0 0 0 0 0 0 0 0 0 0.155526126299908 0 0 0 0 0 0 0 0 0 0 0 0 0 0 0 0 0 0 0 0 0 0 0 0 0 0 0 0 0 0 0 0 0 0 0 0 0 0 0 0 0 0 0 0 0.0416784254062659 0 0 0 0 0 0 0 0 0 0 0 0
0 0 0 0 0 0 0 0 0 0 0 0 0 0 0 0 0 0 0 0 0 0 0 0 0 0 0 0 0 0 0 0 0 0.0075845389021334 0 0 0 0 0 0 0 0 0 0 0 0 0 0 0 0 0 0 0 0.0212049758361661 0 0 0.00275903964957233 0 0 0 0 0 0 0 0 0 0 0 0 0 0.00529663680418115 0 0 0 0 0 0 0 0 0 0 0 0 0 0 0 0 0 0 0 0 0 0 0 0 0 0 0 0 0 0 0 0 0 0 0 0 0 0 0 0 0 0 0 0 0 0 0 0 0 0 0 0 0 0 0 0 0 0 0 0 0 0 0 0 0 0 0 0.00382770084778321 0 0 0 0 0 0 0 0.00350763480433047 0 0 0 0 0 0 0.00405883455929668 0 0 0 0 0 0 0 0 0 0 0 0 0 0 0 0 0 0 0 0 0 0 0 0 0 0 0 0 0 0 0 0 0 0.0907065856679747 0 0 0 0 0 0 0 0 0 0 0 0 0 0 0 0 0 0 0 0 0 0 0 0 0 0 0.0631155912005942 0.0117959537650112 0 0 0 0 0 0 0 0 0 0 0 0 0 0 0 0 0 0 0 0 0 0.00309109992100686 0 0 0 0 0 0 0 0 0 0 0 0 0 0 0 0 0 0 0 0 0.15472299013096 0 0 0 0 0 0 0 0 0 0 0 0 0 0 0 0 0 0 0 0 0 0 0 0 0 0 0 0 0 0 0 0 0 0 0 0 0 0 0 0.10274427173718 0.0115249798730593 0.0113986163750319 0.0140279217129019 0 0 0 0.0741062603691569 0.0441330430619465 0 0 0 0 0 0 0 0 0 0 0 0.370393324781714
0 0 0 0 0 0 0 0 0 0 0 0 0 0 0 0 0 0 0 0 0 0 0 0 0 0 0 0 0 0 0 0 0 0.00940265682494125 0 0 0 0 0 0 0 0 0 0 0 0 0 0 0 0 0 0 0 0.0208593244346329 0 0 0.00204314362006897 0 0 0 0 0 0 0 0 0 0 0 0 0 0.00762759420732523 0 0 0 0 0 0 0 0 0 0 0 0 0 0 0 0 0 0 0 0 0 0 0 0 0 0 0 0 0 0.00685485375792626 0 0 0 0 0 0 0 0 0 0 0 0 0 0 0 0 0 0 0 0 0 0 0 0 0 0 0 0 0 0 0 0 0 0 0 0 0 0.0260662851294993 0 0 0 0 0.0168497582291424 0 0 0.0415691619603678 0 0 0.0167241163135187 0.0127685255671457 0 0.00267683558844312 0.051232432348278 0 0 0 0 0 0 0 0 0 0 0 0 0 0 0 0 0 0 0 0 0 0 0.00397527709992388 0 0 0 0 0 0 0 0 0 0 0 0 0 0 0 0 0 0 0 0 0 0 0 0 0 0 0 0 0 0 0 0 0 0 0 0 0 0 0 0 0 0 0 0 0 0 0 0 0 0 0 0 0 0 0 0 0 0 0 0 0.00390803970868432 0 0 0 0 0 0 0 0 0 0.0024249030049457 0 0 0 0.00304461505884121 0 0 0 0 0 0 0.170047830199478 0 0 0 0 0 0 0 0 0 0 0 0 0 0 0 0 0 0 0 0 0 0 0 0 0 0 0 0 0 0 0 0 0 0 0 0 0 0 0 0.0210221884499902 0.0104159522639874 0.188516356568209 0.0235349326697272 0 0 0.0455881358081929 0 0.0175663100230742 0.00944455928003442 0 0.00355985760726049 0 0 0 0 0.185537363383938 0 0.00368235957733931 0.0343856699662613 0.0586709613488227
0 0 0 0 0 0 0 0 0 0 0 0 0 0 0 0 0 0 0 0 0 0 0 0 0 0 0 0 0 0 0 0 0 0.00221859435125776 0 0 0 0 0 0 0 0 0 0 0 0 0 0 0 0 0 0 0 0.0168088229479277 0 0 0.0043482236642996 0 0 0 0 0 0 0 0 0 0 0 0 0 0 0 0 0 0 0 0 0 0 0 0 0 0 0 0 0 0 0 0 0 0 0 0 0 0 0 0 0 0 0.00365617508682303 0.00498819233128099 0 0 0 0 0 0 0 0 0 0 0 0 0 0 0 0 0 0 0 0 0 0 0 0 0 0 0 0 0 0 0 0 0 0 0 0 0 0 0 0 0 0 0 0 0 0 0 0 0 0.00283701438274754 0 0 0 0 0 0 0 0 0 0 0 0 0 0 0 0 0 0 0 0 0 0 0 0 0 0 0 0 0 0 0 0 0 0 0 0 0.00952826212100406 0 0 0 0 0 0 0 0.120298952490386 0 0 0 0 0 0 0 0 0 0 0 0 0 0 0 0 0 0 0.0259904575676893 0.13590891861484 0.0353937467101566 0 0 0 0 0 0 0 0 0 0.017884024841687 0 0 0 0 0 0 0 0 0 0 0 0 0 0 0 0 0 0 0 0 0 0 0 0 0 0 0 0 0 0 0 0.0117265121883047 0 0 0 0 0 0 0 0 0 0 0 0 0 0 0 0 0 0 0 0 0 0 0 0 0 0 0 0 0 0 0 0 0 0 0 0 0 0 0 0.216452651717107 0 0 0 0 0.00629323986942994 0.0396906676081575 0.0256807757077958 0 0.11399326072831 0 0.0187851453723817 0 0 0.0238213002369978 0.017325256339878 0.0121886838616466 0 0 0 0.134181121259891
0 0 0 0 0 0 0 0 0 0 0 0 0 0 0 0 0 0 0 0 0 0 0 0 0 0 0 0 0 0 0 0 0 0.00326366348907351 0 0 0 0 0 0 0 0 0 0 0 0 0 0 0 0 0 0 0 0.00581173234168123 0 0 0 0 0 0 0 0 0 0 0 0 0 0 0 0 0 0 0 0 0 0 0 0 0 0 0 0 0 0 0 0 0 0 0 0 0 0 0 0 0 0 0 0 0 0 0 0 0 0 0 0 0 0 0 0 0 0 0 0 0 0 0 0 0 0 0 0 0 0 0 0 0 0 0 0 0 0 0 0 0 0 0 0 0.00130355063294862 0 0 0 0 0 0 0 0 0 0 0 0 0 0.00149277908614084 0 0 0 0 0 0 0 0 0 0 0 0 0 0 0 0 0 0 0 0 0 0 0 0 0 0 0 0 0 0 0 0 0 0 0 0 0 0 0 0 0 0 0 0 0 0 0 0 0 0 0 0 0 0 0 0 0 0 0 0 0 0.00463214307022536 0 0 0 0 0 0 0 0 0 0 0 0 0 0 0 0 0 0 0 0 0 0 0.000853831119183048 0 0 0 0 0 0 0 0 0 0 0 0 0 0 0 0 0 0 0 0 0.0116180994790885 0 0 0 0 0 0 0 0 0 0 0 0 0 0 0 0 0 0 0 0 0 0 0 0 0 0 0 0 0 0 0 0 0 0 0 0 0 0 0 0.164934786490012 0.00361844818941086 0.0214977510333171 0.00354573296263801 0 0 0 0.0127898550882272 0.105593092463441 0 0.206118250392394 0.0484054182106411 0.0132766681392661 0 0.0373063460792292 0.0506237657074432 0.148611897611588 0 0.141459526325306 0 0.0132426620887444
0 0 0 0 0 0 0 0 0 0 0 0 0 0 0 0 0 0 0 0 0 0 0 0 0 0 0 0 0 0 0 0 0 0 0 0 0 0 0 0 0 0 0 0 0 0 0 0 0 0 0 0 0 0 0 0 0 0 0 0 0 0 0 0 0 0 0 0 0 0 0 0 0 0 0 0 0 0 0 0 0 0 0 0 0 0 0 0 0 0 0 0 0 0 0 0 0 0 0 0 0 0 0 0 0 0 0 0 0 0 0 0 0 0 0 0 0 0 0 0 0 0 0 0 0 0 0 0 0 0 0 0 0 0 0 0 0 0 0 0 0 0 0 0 0 0 0 0 0 0 0 0 0 0 0 0 0 0 0 0 0 0 0 0 0 0 0 0 0 0 0 0 0 0 0 0 0 0 0 0 0 0 0 0 0 0 0 0 0 0 0 0 0 0 0 0.039920856321963 0 0 0 0 0 0 0 0 0 0 0.00537515183230231 0 0 0 0 0 0 0 0 0 0 0.0332352528731162 0.0060261810652669 0 0 0 0.0110058587401139 0 0 0 0 0 0 0 0 0 0 0 0 0 0 0 0 0 0 0 0 0 0 0 0 0 0 0 0.00755303352734989 0 0 0 0 0.00187952143313268 0 0 0 0 0 0 0 0 0 0 0 0 0 0 0 0 0 0 0 0 0 0 0 0 0 0 0 0 0 0 0.0207300860778504 0.0178975683715848 0 0 0 0 0 0 0 0 0 0 0.0108439129062489 0 0.0104486717677633 0 0 0 0 0 0 0.271532193241548 0 0.120005676216646 0.210997400072117 0 0.053087136608886 0.0992565431641236 0.0420461256964805 0 0.0381588300835066 0 0
0 0 0 0 0 0 0 0 0 0 0 0 0.00699606828072425 0 0 0 0 0 0 0 0 0 0 0 0 0 0 0 0 0 0 0 0 0 0 0 0 0 0 0 0 0 0 0 0 0 0 0 0 0 0.00172306432619871 0 0 0.00953987314399288 0.0081549320714735 0 0.00506867861552304 0 0 0 0 0 0 0 0 0 0 0 0 0 0.0167048605510286 0 0 0 0 0 0 0 0 0 0 0 0 0 0 0 0 0 0 0 0 0 0 0 0 0 0 0 0 0.00238413600827134 0 0 0 0.00609607156500278 0 0 0 0 0 0 0 0 0 0.0107286077503323 0 0 0 0 0 0 0 0 0 0 0 0 0 0 0 0 0 0 0 0 0 0 0 0 0 0 0 0 0 0 0 0 0 0 0 0 0 0 0 0 0 0 0 0 0 0 0 0 0 0 0 0 0 0 0 0 0 0 0 0.00304408345246191 0 0 0 0 0 0 0 0 0.00619706487099039 0 0 0 0 0 0.0045977971639487 0 0 0 0 0 0 0.0240162315689957 0 0 0 0 0 0 0 0 0 0 0 0 0.00214122551965989 0 0 0 0.00695064997029322 0.00126913973597889 0.00850610347367311 0 0 0 0.00545637992788518 0.0115949720519226 0 0.00696330201701294 0.0599977448999908 0 0 0 0 0 0 0 0 0 0 0.00438708975953013 0.00330172072382913 0 0 0 0 0 0 0 0 0 0 0.00377668873684599 0.01727353750202 0 0 0.00488846352132565 0.084292039056766 0.134085892621663 0.0250844870536683 0.0909709561679286 0 0.0419757139380015 0 0 0.00876876831677116 0 0.00351376960735151 0 0 0 0 0 0 0 0 0 0 0 0 0 0 0 0 0 0 0 0 0 0 0 0 0 0 0 0 0 0 0 0 0 0 0.00229974914125508 0 0 0.00284554117650038 0.00288463007015752 0.00200628706960572 0 0 0 0 0.00310192571522894 0.0111965888847966 0.0311464687997084 0.058615401979393 0 0 0.00671174634545429 0.0455963096515044 0.18009194359146 0.0118338855247556 0 0.0112194080791189 0 0
0 0 0 0 0 0 0 0 0 0 0 0 0 0 0 0 0 0 0 0 0 0 0 0 0 0 0 0 0 0 0 0 0 0 0 0 0 0 0 0 0 0 0 0 0 0 0 0 0 0 0 0 0 0 0 0 0 0 0 0 0 0 0 0 0 0 0 0 0 0 0 0 0 0 0 0 0 0 0 0 0 0 0 0 0 0 0 0 0 0 0 0 0 0 0 0 0 0 0 0 0 0 0 0 0 0 0 0 0 0 0 0 0 0 0 0 0 0 0 0 0 0 0 0 0 0 0 0 0 0 0 0 0 0 0 0 0 0 0 0 0 0 0 0 0 0 0 0 0 0 0 0 0 0 0 0 0 0 0 0.0301483097952502 0 0 0 0 0 0 0 0 0 0 0 0 0 0 0 0 0 0 0 0 0 0 0 0 0 0 0 0 0 0 0 0 0.10768317820604 0 0 0.0126825518229093 0 0 0 0 0 0 0 0 0 0 0 0 0 0 0 0 0 0 0 0 0 0.101039599080764 0 0 0 0 0.0757080509414041 0 0 0 0 0 0 0 0 0 0 0 0 0 0 0 0 0 0 0 0 0 0.0128035096020645 0 0 0 0 0 0 0 0 0 0 0 0 0 0 0 0 0 0 0 0 0 0 0 0 0 0 0 0 0 0 0 0 0 0 0 0 0 0 0 0 0 0.165342232942432 0.150512368433158 0 0 0.0502087761158942 0 0 0 0 0 0 0.0125869165574078 0 0 0 0 0 0 0 0 0 0.0215316452681028 0.259752861234572 0 0 0 0 0 0 0 0 0 0
0 0 0 0 0 0 0 0 0 0 0 0 0 0 0 0 0 0 0 0 0 0 0 0 0 0 0 0 0 0 0 0 0 0 0 0 0 0 0 0 0 0 0 0 0 0 0 0 0 0 0 0 0 0 0 0 0 0 0 0 0 0 0 0 0 0 0 0 0 0 0 0 0 0 0 0 0 0 0 0 0 0 0 0 0 0 0 0 0 0 0 0 0 0 0 0 0 0 0 0 0 0 0 0 0 0 0 0 0 0 0 0 0 0 0 0 0 0 0 0 0 0 0 0 0 0 0 0 0 0 0 0 0 0 0 0 0 0 0 0 0 0 0 0 0 0 0 0 0 0 0 0 0 0 0 0 0 0 0 0 0 0 0 0 0 0 0 0 0 0 0 0 0 0 0 0 0 0 0 0 0 0 0 0 0 0 0 0 0 0 0 0 0 0 0 0 0 0 0 0 0 0 0 0 0 0 0 0 0 0 0 0 0 0 0 0 0 0 0 0 0 0 0 0 0 0 0 0 0 0 0 0 0 0 0 0.00259567771194251 0 0.00410967230768878 0 0.0014940910657972 0 0 0.00361473901387972 0.00187522674723716 0 0 0.00597544741823025 0 0 0.00308108003867867 0 0.00463549500906555 0.023533841854143 0.100088448792893 0.00662444994555809 0.0365293622511971 0.0137570102638584 0.0117129547596659 0.0130191826535823 0.0742278037910794 0.0527346193947604 0 0 0 0 0 0 0 0 0 0 0 0 0 0 0 0 0 0 0 0 0 0 0 0 0 0 0 0 0 0 0 0 0 0 0.00986156648902074 0 0 0 0.126140521244728 0.0112996103883276 0.121376673568664 0.085573312440046 0 0 0 0 0 0 0.0151788688797098 0 0 0.148079824907938 0.0348412709099811 0 0.0880392481523271 0 0 0
0 0 0 0 0 0 0 0 0 0 0 0 0 0 0 0 0 0 0 0 0 0 0 0 0 0 0 0 0 0 0 0 0 0 0 0 0 0 0 0 0 0 0 0 0 0 0 0 0 0 0 0 0 0 0 0 0 0 0 0 0 0 0 0 0 0 0 0 0 0 0 0 0 0 0 0 0 0 0 0 0 0 0 0 0 0 0 0 0 0 0 0 0 0 0 0 0 0 0 0 0 0 0 0 0 0 0 0 0 0 0 0 0 0 0 0 0 0 0 0 0 0 0 0 0 0 0 0 0 0 0 0 0 0 0 0 0 0 0.00173448139717091 0 0 0 0 0.00248557285632281 0 0 0 0 0 0.00483029774344002 0.00161841229100282 0 0 0 0 0 0 0 0 0 0 0 0 0 0 0 0 0 0 0 0 0 0 0 0 0 0 0 0 0 0 0 0 0 0 0 0 0 0 0 0 0 0 0 0 0 0 0 0 0 0 0 0 0 0 0 0 0 0 0 0 0 0 0 0 0 0 0 0 0 0 0 0 0 0 0 0 0 0 0 0 0 0 0 0 0.00158716843964808 0 0 0 0 0 0 0.00657909573174858 0.00431416113557284 0 0 0.00286946111472421 0 0 0.00152888238401642 0 0 0.00764951540300472 0.0343445629095255 0.00206783370032215 0.0141083241581594 0.00216869296436762 0 0.011873406034436 0.0137241420752576 0.0184898439829153 0 0 0 0 0 0 0 0 0 0 0 0 0 0 0 0 0 0 0 0 0 0 0 0 0 0 0 0 0 0 0 0 0 0 0.00839694919549914 0 0 0.0171456275704442 0.0403357137120176 0.0280535261951264 0.080009585111111 0.0375625638770138 0 0 0 0.013670409953009 0.0231122623162316 0.0249657239548084 0.0439010187253028 0 0.0630430072726244 0 0.281244961370376 0.0101415207222602 0.0774916867602398 0.105246595574923 0.00325862019198286 0.0104463731753947
0 0 0 0 0 0 0 0 0 0 0 0 0 0 0 0 0 0 0 0 0 0 0 0 0 0 0 0 0 0 0 0 0 0 0 0 0 0 0 0 0 0 0 0 0 0 0 0 0 0 0 0 0 0 0 0 0 0 0 0 0 0 0 0 0 0 0 0 0 0 0 0 0 0 0 0 0 0 0 0 0 0 0 0 0 0 0 0 0 0 0 0 0 0 0 0 0 0 0 0 0 0 0 0 0 0 0 0 0 0 0 0 0 0 0 0 0 0 0 0 0 0 0 0 0 0 0 0 0 0 0 0 0 0 0 0 0 0 0 0 0 0 0 0 0 0 0 0 0 0 0 0 0 0 0 0 0 0 0 0 0 0 0 0 0 0 0 0 0 0 0 0 0 0 0 0 0 0 0 0 0 0 0 0 0 0 0 0 0 0 0 0 0 0 0 0 0 0 0 0 0 0 0 0 0 0 0 0 0 0 0 0 0 0 0 0 0 0 0 0 0 0 0 0 0 0 0 0 0 0 0 0 0 0 0 0.00112649788849777 0 0 0 0 0 0 0 0 0 0 0 0.00755132052963553 0.0107637083054664 0 0.0441943308491055 0 0.0287708790614834 0.0596848857003024 0.00609712419479877 0.0303212708410046 0 0 0.00773866974783915 0.0175402824254794 0.0810556735519957 0 0 0 0 0 0 0 0 0 0 0 0 0 0 0 0 0 0 0 0 0 0 0 0 0 0 0 0 0 0 0 0 0 0 0 0 0 0.0115538553676036 0.0437422507351447 0.00496184885085547 0.00995478531361942 0 0 0 0 0.0100873661036744 0.031819710872248 0.0473582937771866 0.175922434881603 0 0.0150493262159938 0.285342714875618 0 0 0.0118334391266396 0.0441559421262198 0 0.0133733886579845
0 0 0 0 0 0 0 0 0 0 0 0 0 0 0 0 0 0 0 0 0 0 0 0 0 0 0 0 0 0 0 0 0 0.0133241702633406 0 0 0 0 0 0 0 0 0 0 0 0 0 0 0 0 0.0012433080124405 0 0 0.0197547208172448 0 0 0 0 0 0 0 0 0 0 0 0 0 0 0 0 0.00846095915471739 0 0 0 0 0 0 0 0 0 0 0 0 0 0 0 0 0 0 0 0 0 0 0 0 0 0 0 0 0 0 0 0 0 0 0 0 0 0 0 0 0 0 0 0 0 0 0 0 0 0 0 0 0 0 0 0.00201178622147838 0 0 0 0 0 0 0 0 0 0.00085148834062452 0 0.0129409044989331 0 0 0 0 0.0100545359080981 0 0 0.0278489726832274 0 0 0.00273484979542639 0 0 0 0.0324897101822941 0 0 0 0 0 0 0 0 0 0 0 0 0 0 0 0 0 0 0 0 0 0 0.011333867626886 0.00502769301577972 0 0 0 0 0 0 0 0 0 0 0 0 0 0 0 0 0 0 0 0 0 0 0 0 0 0 0.00178943019004059 0 0.00877424268497719 0 0 0 0 0 0 0 0 0 0 0 0 0 0 0 0.0042709535185455 0 0 0 0 0 0 0 0 0 0 0 0 0 0.00214626913879393 0.00227337999012511 0 0.00221271231587682 0 0 0.00190510050901687 0.00184431347142359 0 0 0.00366045368074641 0 0 0 0 0.00211256638644439 0.00328324671763873 0 0 0 0 0 0.065112178091835 0 0 0 0 0 0 0 0 0 0 0 0 0 0 0 0 0 0 0 0 0 0 0 0 0 0.00168295493189175 0 0 0 0 0 0 0 0 0.00182187130270212 0 0.00120454694325265 0.00287848359593654 0.00572027288020041 0 0 0.293391327774919 0.00212458038265583 0 0 0 0.160443224079444 0.00720973360487521 0.0948985665608939 0.0203810792119537 0.0117440690812458 0 0 0.0104532036625186 0 0 0 0.114967846487763 0.0236164262837927 0
0 0 0 0 0 0 0 0 0 0 0 0 0 0 0 0 0 0 0 0 0 0 0 0 0 0 0 0 0 0 0 0 0 0 0 0 0 0 0 0 0 0 0 0 0 0 0 0 0 0 0 0 0 0 0 0 0 0 0 0 0 0 0 0 0 0 0 0 0 0 0 0 0 0 0 0 0 0 0 0 0 0 0 0 0 0 0 0 0 0 0 0 0 0 0 0 0 0 0 0 0 0 0 0 0 0 0 0 0 0 0 0 0 0 0 0 0 0 0 0 0 0 0 0 0 0 0 0 0 0 0 0 0 0 0 0 0 0 0 0 0 0 0 0.0382435123487518 0.0208494363469123 0 0 0 0 0.0133334752811353 0.00608158326760946 0 0 0 0 0 0 0 0 0 0 0 0 0 0 0 0 0 0 0 0 0 0 0 0 0 0 0 0 0 0 0 0 0 0 0 0.003858559196014 0 0.00518373340024841 0 0.00254971631328251 0 0 0 0 0 0 0 0 0 0 0 0 0 0 0 0 0 0 0 0 0 0 0 0 0 0 0 0 0 0 0 0 0 0 0 0 0 0 0 0 0 0 0 0 0 0 0 0 0 0 0 0.0034940528558658 0.00194931369853566 0 0 0.00306734068473715 0 0 0.00249011255530967 0 0 0 0.0099962617447958 0 0.00530771834646794 0.00377742364989669 0 0.050474144690365 0.00456590226700341 0.00425525563249121 0 0 0 0 0 0 0 0 0 0 0 0 0 0 0 0 0 0 0 0 0 0 0 0 0 0 0 0 0 0 0 0 0 0 0.00296234344242612 0 0 0 0.0374832365740841 0.243354707637599 0.0937461526884178 0.166615909602967 0 0 0 0 0 0 0 0 0.0603782786984848 0.124829861171123 0.0187885089450929 0 0 0.0107303236555915 0.0481569693932981 0.013476165911494
0 0 0 0 0 0 0 0 0 0 0 0 0 0 0 0 0 0 0 0 0 0 0 0 0 0 0 0 0 0 0 0 0 0 0 0 0 0 0 0 0 0 0 0 0 0 0 0 0 0 0 0 0 0 0 0 0 0 0 0 0 0 0 0 0 0 0 0 0 0 0 0 0 0 0 0 0 0 0 0 0 0 0 0 0 0 0 0 0 0 0 0 0 0 0 0 0 0 0 0 0 0 0 0 0 0 0 0 0 0 0 0 0 0 0 0 0 0 0 0 0 0 0 0 0 0 0 0 0 0 0 0 0 0 0 0 0 0 0 0 0 0 0 0 0 0 0 0 0 0 0 0 0 0 0 0 0 0 0 0 0 0 0 0 0 0 0 0 0 0 0 0 0 0 0 0 0.00964797009987686 0 0 0 0 0 0 0 0 0 0 0 0 0 0 0 0 0 0 0 0 0 0 0 0 0 0 0 0 0 0.00770338795533465 0 0 0 0 0 0 0 0 0 0 0 0 0 0 0 0 0 0 0 0 0 0 0 0 0 0 0 0 0.00498945518797959 0 0 0 0.00555402188478994 0 0 0.0122218682549381 0.00675370948860599 0 0 0.00327381321316644 0 0 0 0 0 0.00392311289011432 0.00875671159877069 0 0.00252551734257749 0 0 0 0 0.00407277662671026 0 0 0 0 0 0 0 0 0 0 0 0 0 0 0 0 0 0 0 0 0 0 0 0 0 0 0 0 0 0 0 0 0 0 0.0140485308591968 0 0 0 0 0.0895181902471878 0 0 0 0 0.00661141308514897 0 0.18754969879865 0.0384038126584515 0.023117415392259 0 0 0.225233240300778 0.0931389945477299 0.238701141125323 0.0142552184424114 0 0 0
0 0 0 0 0 0 0 0 0 0 0 0 0 0 0 0 0 0 0 0 0 0 0 0 0 0 0 0 0 0 0 0 0 0 0 0 0 0 0 0 0 0 0 0 0 0 0 0 0 0 0 0 0 0 0 0 0 0 0 0 0 0 0 0 0 0 0 0 0 0 0 0 0 0 0 0 0 0 0 0 0 0 0 0 0 0 0 0 0 0 0 0 0 0 0 0 0 0 0 0 0 0 0 0 0 0 0 0 0 0 0 0 0 0 0 0 0 0 0 0 0 0 0 0 0 0 0 0 0 0 0 0 0 0 0 0 0 0 0.0039042572559211 0 0 0 0 0.00757147032130413 0 0 0 0 0 0.00607067767343757 0 0 0 0 0 0 0 0 0 0 0 0 0 0 0 0 0 0 0 0 0 0 0 0 0 0 0 0 0 0 0 0 0 0 0 0 0 0 0 0 0 0 0 0 0 0 0 0 0 0 0 0 0 0 0 0 0 0 0 0 0 0 0 0 0 0 0 0 0 0 0 0 0 0 0 0 0 0 0 0 0 0 0 0 0 0 0 0 0 0 0 0 0 0 0 0 0 0 0 0 0 0 0 0 0 0 0 0 0.0244994751689291 0 0 0 0 0 0 0 0 0 0 0 0 0 0 0 0 0 0 0 0 0 0 0 0 0 0 0 0 0 0 0 0 0 0 0 0 0 0 0 0 0 0.617722024137937 0.0587341586694559 0 0 0 0.0828205688238985 0 0 0 0 0 0 0.00935515080078072 0 0.0657786412141059 0.0858248045670105 0 0 0.0377187713672197
0 0 0 0 0 0 0 0 0 0 0 0 0 0 0 0 0 0 0 0 0 0 0 0 0 0 0 0 0 0 0 0 0 0.00633349183157497 0 0 0 0 0 0 0 0 0 0 0 0 0 0 0 0 0 0 0 0.0137507525032866 0 0 0.00201593148782547 0 0 0 0 0 0 0 0 0 0 0 0 0 0.00290098896642459 0 0 0 0 0 0 0 0 0 0 0 0 0 0 0 0 0 0 0 0 0 0 0 0 0 0 0 0 0 0 0 0 0 0 0 0 0 0 0 0 0 0 0 0 0 0 0 0 0 0 0 0 0 0 0 0 0 0 0 0 0 0 0 0 0 0 0 0.00924314035280801 0 0 0 0 0.00325891944286869 0 0 0.00193098427690303 0 0 0.00118683347197604 0 0 0 0.00230363036542818 0 0 0 0 0 0 0 0 0 0 0 0 0 0 0 0 0 0 0 0 0 0 0 0 0 0 0 0 0 0 0 0 0 0.09598229701388 0.0261810735258324 0 0 0 0 0 0 0 0 0 0 0 0 0 0 0 0 0 0 0 0 0 0 0 0 0 0.0497501918784704 0.00901625761411252 0 0 0 0 0 0 0 0 0 0 0 0 0 0 0 0 0 0 0 0 0 0.00364157997570952 0 0 0 0 0 0 0 0 0 0.00207660078415553 0.00179323345880682 0 0 0 0 0 0 0 0 0 0.23438479841979 0 0.00304569782058093 0 0 0 0 0 0 0 0 0 0 0 0 0 0 0 0 0 0 0 0 0 0 0 0 0 0 0 0 0 0 0 0 0 0 0 0 0 0.0904858602681484 0.0191053189127573 0.0658537335239142 0.0237883888176923 0 0 0.171179365358139 0.044077253937289 0.0689533145563649 0.00734653742995699 0 0 0 0 0.00935434086253067 0.01180339885714 0 0.00749118687228516 0 0.0117648974133481 0
