# Supplementary material for: Recovery of neural dynamics criticality in personalized whole-brain models of stroke
Source: Nat Commun. 2022 Jun 27;13:3683. doi: 10.1038/s41467-022-30892-6 (PMC9237050; doi:10.1038/s41467-022-30892-6)
Supplement: Supplementary file 3 — Source Data [file 41467_2022_30892_MOESM3_ESM.zip › Source_Data/Tables/Table1/Structural_Connectivity/controls/con_1_010_317_19_.txt]

0 0 0.0148924301330142 0.0142155341369342 0 0.198287999852757 0.0463888239434652 0.00492866584295608 0.0707065385303759 0.0247210514460514 0.149023273336191 0.0101116488088717 0.0367785046561173 0.00342434560287503 0 0 0 0.00374901618609583 0 0 0 0 0 0 0 0 0 0 0 0.0386164131692023 0.0311135660657308 0 0 0 0 0 0 0.0039352409128795 0 0 0 0 0 0 0 0 0 0 0 0 0 0 0 0 0.0199504680690894 0 0 0 0 0 0 0 0 0 0 0 0.00652355132022454 0 0 0 0.0326528822548637 0 0 0 0 0.0118031658330465 0 0 0 0 0 0 0 0 0 0 0 0 0 0 0 0 0.00686999130280297 0 0 0 0 0 0 0 0 0 0 0.0147055262100169 0 0 0 0 0.0427824283885078 0 0 0 0 0 0 0 0 0.0146477439838662 0.00297033592097344 0 0 0 0 0 0 0 0.0225179398651332 0 0 0.114263426047244 0 0 0.0239822684335072 0 0 0 0 0 0 0 0 0 0 0 0 0 0 0 0 0 0 0 0 0 0 0 0 0 0 0 0 0 0 0 0 0 0.00526068972184824 0 0 0 0 0 0 0 0 0 0 0 0 0 0 0 0 0 0 0 0 0 0 0 0 0 0 0 0 0 0 0 0 0 0 0 0 0 0 0 0 0 0 0 0 0 0 0 0 0 0 0 0 0 0 0 0 0 0 0 0 0 0 0 0 0 0 0 0 0 0 0 0 0 0.00194527377654148 0 0 0 0 0 0 0 0 0 0 0 0 0 0 0 0 0 0 0 0 0 0.0039110886937301 0 0 0 0 0 0 0 0 0 0.00639322471266664 0.00653406979416034 0.00853365855206174 0 0.00285921449619924 0 0 0 0 0 0 0 0 0 0 0 0 0 0 0 0 0 0 0 0 0 0 0 0 0 0 0 0 0 0 0 0 0 0 0 0 0 0 0 0
0 0 0.0537646194401577 0.24311530722075 0 0 0.0724350786633495 0 0 0 0 0.210516413275046 0 0.0349767249309303 0 0 0.188436497391309 0.0338813893334612 0 0.0485724801639956 0 0 0 0 0 0 0 0 0 0 0.0792000368500286 0 0 0 0 0 0 0 0 0 0 0 0 0 0 0 0 0 0 0 0 0 0 0 0 0 0 0 0 0 0 0 0 0 0 0 0 0 0 0 0 0 0 0 0 0 0 0 0 0 0 0 0 0 0 0 0 0 0 0 0 0 0 0 0 0 0 0 0 0 0 0 0 0 0 0 0 0 0 0 0 0 0 0 0 0 0 0 0 0 0 0 0 0 0 0 0.00862997236451989 0 0 0.0264714803664522 0 0 0 0 0 0 0 0 0 0 0 0 0 0 0 0 0 0 0 0 0 0 0 0 0 0 0 0 0 0 0 0 0 0 0 0 0 0 0 0 0 0 0 0 0 0 0 0 0 0 0 0 0 0 0 0 0 0 0 0 0 0 0 0 0 0 0 0 0 0 0 0 0 0 0 0 0 0 0 0 0 0 0 0 0 0 0 0 0 0 0 0 0 0 0 0 0 0 0 0 0 0 0 0 0 0 0 0 0 0 0 0 0 0 0 0 0 0 0 0 0 0 0 0 0 0 0 0 0 0 0 0 0 0 0 0 0 0 0 0 0 0 0 0 0 0 0 0 0 0 0 0 0 0 0 0 0 0 0 0 0 0 0 0 0 0 0 0 0 0 0 0 0 0 0 0 0 0 0 0 0 0 0 0 0 0 0
0.0346321165103445 0.0897127417105465 0 0.0256783623232687 0.018728045852986 0.217437335457363 0.0303125092778422 0 0.0457189793492145 0.029447805931798 0.0121561054597743 0.0788399889380768 0 0.0352737096842257 0.0139574836100092 0 0.0236781146763927 0.209118180547464 0 0.0204237570899992 0 0 0 0 0 0 0 0 0 0.0297403002004282 0.0254956731551994 0 0 0 0 0 0 0.00481052715196872 0 0 0 0 0 0 0 0 0 0 0 0 0 0 0 0 0 0 0 0 0 0 0 0 0 0 0 0 0 0 0 0 0 0 0 0 0 0 0 0 0 0 0 0 0 0 0 0 0 0 0 0 0 0 0.00649687252442827 0 0 0 0 0 0 0 0 0 0 0 0.0244859515885252 0 0 0 0 0 0 0 0 0 0 0 0 0 0 0 0.0157692685892984 0 0 0 0 0 0.00808617037084717 0 0 0 0 0 0 0 0 0 0 0 0 0 0 0 0 0 0 0 0 0 0 0 0 0 0 0 0 0 0 0 0 0 0 0 0 0 0 0 0 0 0 0 0 0 0 0 0 0 0 0 0 0 0 0 0 0 0 0 0 0 0 0 0 0 0 0 0 0 0 0 0 0 0 0 0 0 0 0 0 0 0 0 0 0 0 0 0 0 0 0 0 0 0 0 0 0 0 0 0 0 0 0 0 0 0 0 0 0 0 0 0 0 0 0 0 0 0 0 0 0 0 0 0 0 0 0 0 0 0 0 0 0 0 0 0 0 0 0 0 0 0 0 0 0 0 0 0 0 0 0 0 0 0 0 0 0 0 0 0 0 0 0 0 0 0 0 0 0 0 0 0 0 0 0 0 0 0 0 0 0 0 0 0 0 0 0 0 0 0
0.00680098501577895 0.0834574344833126 0.0052827796392254 0 0.00568910106784258 0.0127547281687642 0.017289881051562 0 0.00453810682376961 0.010088468308842 0.0167932812440396 0.0627422288206671 0 0.129922559824762 0.00649552950708488 0.00401601139871786 0.0177960749162305 0.00454515730700129 0 0.132854147051891 0 0 0 0 0 0 0 0 0.00133900505362316 0.0104953648512255 0.00672063296845006 0 0 0.00210427058441693 0 0 0.0382838972748332 0.0368086277284626 0 0 0 0 0 0 0.00690739841994388 0.00420039560528129 0 0 0 0.00630858214831235 0.00211566003576493 0 0 0.0117356871514377 0 0 0 0 0 0 0 0.0183949843645712 0 0 0.0151251137081841 0 0 0 0 0 0.00796592672436875 0 0 0 0 0.00347922462187084 0 0 0 0 0 0 0 0 0.00580397877261956 0 0 0 0 0 0 0 0.122397013293376 0 0 0 0 0 0 0 0 0 0 0 0 0 0 0 0 0 0 0 0 0 0 0 0 0 0 0 0 0 0 0 0 0 0 0.0105924170762288 0 0.127858297283966 0 0 0.0370610631156673 0 0 0 0 0 0.00323598458790406 0 0 0 0 0 0 0 0 0 0 0 0 0 0 0 0 0 0 0 0 0 0 0 0 0 0 0 0 0 0 0 0 0 0 0 0 0 0 0 0 0 0 0 0 0 0 0 0 0 0 0 0 0 0 0 0 0 0 0 0 0 0 0 0 0 0 0 0 0 0 0 0 0 0 0 0 0 0 0 0 0 0 0 0 0 0 0 0 0 0 0 0 0 0 0 0 0 0 0 0 0 0 0 0 0 0 0 0 0 0 0 0 0 0 0 0 0 0 0 0 0 0 0 0 0 0 0 0 0 0 0 0 0 0 0 0 0 0 0 0 0 0 0 0 0 0 0 0 0 0 0 0 0 0 0 0 0 0 0 0 0 0 0 0 0 0 0 0 0 0 0 0 0 0 0 0 0 0
0 0 0.0068648381422843 0.0101364600788814 0 0.055115951015144 0 0.0530678149906506 0 0.286547784264248 0 0 0 0.00782559819173221 0.00508681500722986 0.0197627778200606 0 0.13868698259879 0 0 0 0 0 0 0 0 0 0 0.135188609673576 0 0.0126907902611523 0 0.00382782075978801 0 0 0 0.034840027584315 0.0278427689879464 0 0 0 0 0 0 0 0 0.038185824800977 0 0 0 0 0 0 0 0 0 0 0 0 0 0 0 0 0 0 0 0 0 0 0 0 0 0 0 0 0 0 0 0 0 0 0 0 0 0.00607730188343611 0 0.00951197749765235 0.00675374097624326 0 0 0 0 0.0202208258045937 0 0 0 0 0 0.00432581890082961 0 0 0 0 0 0 0 0 0 0 0 0 0 0 0 0 0 0 0 0 0 0 0 0 0 0 0 0.0130612344835534 0 0 0.0249727543888437 0 0 0.0721881209393999 0.00500253030942085 0 0 0 0.00221483063925241 0 0 0 0 0 0 0 0 0 0 0 0 0 0 0 0 0 0 0 0 0 0 0 0 0 0 0 0 0 0 0 0 0 0 0 0 0 0 0 0 0 0 0 0 0 0 0 0 0 0 0 0 0 0 0 0 0 0 0 0 0 0 0 0 0 0 0 0 0 0 0 0 0 0 0 0 0 0 0 0 0 0 0 0 0 0 0 0 0 0 0 0 0 0 0 0 0 0 0 0 0 0 0 0 0 0 0 0 0 0 0 0 0 0 0 0 0 0 0 0 0 0 0 0 0 0 0 0 0 0 0 0 0 0 0 0 0 0 0 0 0 0 0 0 0 0 0 0 0 0 0 0 0 0 0 0 0 0 0 0 0 0 0 0 0 0 0 0 0 0 0 0 0 0 0 0 0 0 0
0.0816213277068266 0 0.0384882245662046 0.0109741222753411 0.0266154141193536 0 0.0161654850945766 0.00657049815642952 0.0214946411236083 0.128619436974821 0.0866695866580433 0.0365888415560962 0 0.029135456730276 0.0161835287833342 0.00345104183388052 0 0.0621551324368302 0 0.00092327922743119 0 0 0 0 0 0 0 0 0 0.0423916909363704 0.0564922058538129 0 0 0 0 0 0.0131054737449723 0.0223978066373808 0 0.00169558431689871 0 0 0 0 0 0 0 0 0 0 0.0116723965957243 0 0 0.00204002275147898 0.00551269125847753 0 0 0 0 0 0 0 0 0 0 0 0.00515475237619403 0 0 0 0.0234292512061323 0 0.0240590868631161 0 0 0.0388801025540745 0 0 0 0 0.0016876468233415 0.000779501240299032 0.00207625156621223 0 0.0123902478042268 0.00432002443336859 0.0145514638949331 0.00987070234653755 0 0 0 0 0.016230152775162 0 0.00227606289213692 0.00112164354522245 0 0 0 0 0 0 0 0.00864488216652981 0 0 0 0 0 0 0 0 0 0 0 0 0 0 0 0 0 0 0 0 0 0 0.0312934996573039 0 0 0.0511159821440669 0 0 0.0291342591404842 0 0 0.00202059723248954 0 0 0 0 0 0 0 0 0 0 0 0 0 0 0 0 0 0 0 0 0 0 0 0 0 0 0 0 0 0 0 0 0 0 0 0 0 0 0 0 0 0 0 0 0 0 0 0 0 0 0 0 0 0 0 0 0 0 0 0 0 0 0 0 0 0 0 0 0 0 0 0 0 0 0 0 0 0 0 0 0 0 0 0 0 0 0 0 0 0 0 0 0 0 0 0 0 0 0 0 0 0 0 0 0 0 0 0 0 0 0 0 0 0 0 0 0 0 0 0 0 0 0 0 0 0 0 0 0 0 0 0 0 0 0 0 0 0 0 0 0 0 0 0 0 0 0 0 0 0 0 0 0 0 0 0 0 0 0 0 0 0 0 0 0 0 0 0 0 0 0 0 0 0 0 0 0 0 0 0 0
0.107013451465971 0.119899683266061 0.0300700005036335 0.0833697269579967 0 0.0905954794164727 0 0 0.0728380535074293 0 0.136226588516291 0.0929912608754277 0.00761051969817341 0 0 0 0 0 0 0 0 0 0 0 0 0 0 0 0 0.052300185280379 0.0182554127098466 0 0 0 0 0 0 0.0130387432459319 0 0 0 0 0 0 0 0 0 0 0 0 0 0 0 0 0 0 0 0 0 0 0 0 0 0 0 0 0 0 0 0 0.00959972724942513 0 0 0 0 0 0 0 0 0 0 0 0 0 0 0 0 0 0 0 0 0 0.0230123519832777 0 0 0 0 0 0 0 0 0 0 0 0 0 0 0 0 0 0 0 0 0 0 0 0 0 0 0 0 0 0 0 0 0 0 0 0 0.143178815323684 0 0 0 0 0 0 0 0 0 0 0 0 0 0 0 0 0 0 0 0 0 0 0 0 0 0 0 0 0 0 0 0 0 0 0 0 0 0 0 0 0 0 0 0 0 0 0 0 0 0 0 0 0 0 0 0 0 0 0 0 0 0 0 0 0 0 0 0 0 0 0 0 0 0 0 0 0 0 0 0 0 0 0 0 0 0 0 0 0 0 0 0 0 0 0 0 0 0 0 0 0 0 0 0 0 0 0 0 0 0 0 0 0 0 0 0 0 0 0 0 0 0 0 0 0 0 0 0 0 0 0 0 0 0 0 0 0 0 0 0 0 0 0 0 0 0 0 0 0 0 0 0 0 0 0 0 0 0 0 0 0 0 0 0 0 0 0 0 0 0 0 0 0 0 0 0 0 0 0 0 0 0 0 0 0 0 0
0.00520986464687672 0 0 0 0.0658077392989045 0.0168728381500361 0 0 0.054585078938532 0.403793833436175 0 0 0.00585323228911843 0.00673937174836155 0.00564400031860002 0.00970803345975363 0 0 0 0 0 0 0 0 0 0 0 0 0.0621499789812354 0 0.0129178233924095 0 0 0 0 0 0 0 0 0 0 0 0 0 0 0 0.0312760533339691 0 0 0 0 0 0 0 0 0 0 0 0 0 0 0 0 0 0 0 0 0 0 0 0 0 0 0 0 0 0 0 0 0 0 0 0 0 0 0 0 0 0 0 0 0 0 0 0 0 0 0 0 0 0 0 0 0 0 0 0 0 0 0 0 0 0 0 0 0 0 0 0 0 0 0 0 0 0 0 0 0 0 0 0.147834446408027 0 0.166156771469969 0 0 0 0 0 0 0 0 0 0 0 0 0 0 0 0 0 0 0 0 0 0 0 0 0 0 0 0 0 0 0 0 0 0 0 0 0 0 0 0 0 0 0 0 0 0 0 0 0 0 0 0 0 0 0 0 0 0 0 0 0 0 0 0 0 0 0 0 0 0 0 0 0 0 0 0 0 0 0 0 0 0 0 0 0 0 0 0 0 0 0 0 0 0 0 0 0 0 0 0 0 0 0 0 0 0 0 0 0 0 0 0 0 0 0 0 0 0 0 0 0 0 0 0 0 0 0 0 0 0 0 0 0 0 0 0 0 0.00545093412803194 0 0 0 0 0 0 0 0 0 0 0 0 0 0 0 0 0 0 0 0 0 0 0 0 0 0 0 0 0 0 0 0 0 0 0 0 0 0 0 0 0 0 0 0 0 0
0.137109284074773 0 0.0381232880337838 0.0183938807135196 0 0.101258213759383 0.0612266656480972 0.100134599077363 0 0.203873445444453 0 0.00980868095512815 0.0394166859984586 0.00800755859287621 0 0 0 0 0 0 0 0 0 0 0 0 0 0 0 0.033072194092494 0.0180740054756105 0 0 0 0 0 0 0.0186191344111397 0 0 0 0 0 0 0 0 0 0 0 0 0 0 0 0 0 0 0 0 0 0 0 0 0 0 0 0 0 0 0 0 0 0 0 0 0 0 0 0 0 0 0 0 0 0 0 0 0 0 0 0 0 0 0.0231845863342314 0 0 0 0 0 0 0 0 0 0 0 0 0 0 0 0 0 0 0 0 0 0 0 0 0.025409163922548 0 0 0 0 0 0 0 0 0.0115819879718111 0 0 0.0329843259662731 0 0 0.110587440584505 0 0 0 0 0 0 0 0 0 0 0 0 0 0 0 0 0 0 0 0 0 0 0 0 0 0 0 0 0 0 0 0 0 0.00531096450206507 0 0 0 0 0 0 0 0 0 0 0 0 0 0 0 0 0 0 0 0 0 0 0 0 0 0 0 0 0 0 0 0 0 0 0 0 0 0 0 0 0 0 0 0 0 0 0 0 0 0 0 0 0 0 0 0 0 0 0 0 0 0 0 0 0 0 0 0 0 0 0 0 0 0 0 0 0 0 0 0 0 0 0 0 0 0 0 0 0 0 0 0 0 0 0 0.00382389444148685 0 0 0 0 0 0 0 0 0 0 0 0 0 0 0 0 0 0 0 0 0 0 0 0 0 0 0 0 0 0 0 0 0 0 0 0 0 0 0 0 0 0 0 0 0 0 0 0 0 0 0 0 0 0
0.00911994384067884 0 0.00467158984154614 0.0077793233649156 0.124014075394069 0.115272206611035 0 0.140924934638719 0.0387863222738999 0 0 0 0.00437558543056383 0.00949115479660089 0.00522857669594225 0.00435776258022437 0 0.0305805304498582 0 0 0 0 0 0 0 0 0 0 0.0285935853702982 0.00845302056584604 0.0232639027336347 0 0 0.00550798915862428 0 0 0.036794806572112 0.0320093837786362 0 0.00130418599484173 0 0 0 0 0 0 0.0020919793942836 0 0 0 0.0184640884008076 0 0 0.013697753025276 0 0 0 0 0 0 0 0 0 0 0 0 0 0 0 0 0.00256638300330278 0 0.0436910506857813 0 0 0.00379490589637668 0 0 0 0 0.00252248577484317 0 0.00244655412716244 0 0.0184691359809081 0.00511836079253116 0.028229267990279 0.0126360093454596 0 0 0.00134937607607728 0 0.0174986139968385 0 0.00510729062200391 0.00281371771338459 0 0 0.00224902898044609 0 0 0 0 0 0 0 0 0 0 0 0 0 0 0 0 0 0 0 0 0 0 0 0 0 0 0 0.015217866472068 0 0 0.0256022405196085 0.00150675959242019 0 0.129270215373871 0 0 0.00252055507355025 0 0 0.0071765247598609 0 0 0 0 0 0 0 0 0 0 0 0 0 0 0 0 0 0 0 0 0 0 0 0 0 0 0 0.00195250506132829 0 0 0 0 0 0 0 0 0 0 0 0 0 0 0 0 0 0 0 0 0 0 0 0 0 0 0 0 0 0 0 0 0 0 0 0 0 0 0 0 0 0 0 0 0 0 0 0 0 0 0 0 0 0 0 0 0 0 0 0 0 0 0 0 0 0 0 0 0 0 0 0 0 0 0 0 0 0 0 0 0 0 0 0 0 0 0 0 0 0 0 0 0 0 0 0.00120506171753856 0 0 0 0 0 0 0 0.00227338953194638 0 0 0 0 0 0 0 0 0 0 0 0 0 0 0 0 0 0 0 0 0 0 0 0 0 0 0 0 0 0 0 0 0 0 0 0 0 0 0 0 0 0 0 0 0 0
0.138824560800747 0 0.00486959907411731 0.0326993511857973 0 0.196142502492872 0.0550109419455616 0 0 0 0 0.0350927669311852 0 0 0 0 0 0 0 0 0 0 0 0 0 0 0 0 0 0.122609798551926 0.0957950171072583 0 0 0 0 0 0 0.00543505339931004 0 0 0 0 0 0 0 0 0 0 0 0 0.00714987445530775 0 0 0 0.00709549726725555 0 0 0 0 0 0 0 0 0 0 0 0.00790206741123937 0 0 0 0.0418763910730884 0 0 0 0 0.012495758433922 0 0 0 0 0 0 0 0 0 0 0 0 0 0 0 0 0.0196401270426305 0 0 0 0 0 0 0 0 0 0 0.0171429403524765 0 0 0 0 0.0164058072674728 0 0 0 0 0 0 0 0 0 0 0 0.0128976249134121 0 0 0 0 0 0.0271490341287945 0 0 0.143765286165626 0 0 0 0 0 0 0 0 0 0 0 0 0 0 0 0 0 0 0 0 0 0 0 0 0 0 0 0 0 0 0 0 0 0 0 0 0 0 0 0 0 0 0 0 0 0 0 0 0 0 0 0 0 0 0 0 0 0 0 0 0 0 0 0 0 0 0 0 0 0 0 0 0 0 0 0 0 0 0 0 0 0 0 0 0 0 0 0 0 0 0 0 0 0 0 0 0 0 0 0 0 0 0 0 0 0 0 0 0 0 0 0 0 0 0 0 0 0 0 0 0 0 0 0 0 0 0 0 0 0 0 0 0 0 0 0 0 0 0 0 0 0 0 0 0 0 0 0 0 0 0 0 0 0 0 0 0 0 0 0 0 0 0 0 0 0 0 0 0 0 0 0 0 0 0 0 0 0 0 0 0 0 0 0 0 0 0
0.0110358675741679 0.164859719130591 0.0370013521609518 0.143131693503487 0 0.0970121075083031 0.0439948286165648 0 0.00552061962591126 0 0.0411140164527825 0 0 0.117105632462158 0.0521152166224713 0.0130162214841908 0.0105967762538314 0.0135466233844462 0 0.0203647993120578 0 0 0 0 0 0 0 0 0.0142709537106283 0.0605708449097034 0.0497752300742859 0 0 0 0 0 0 0 0 0 0 0 0 0 0 0 0 0 0 0 0 0 0 0 0 0 0 0 0 0 0 0 0 0 0 0 0 0 0.0683743969269101 0 0 0 0 0 0 0 0 0 0 0 0 0 0 0 0 0 0 0 0 0 0 0 0 0 0 0 0 0 0 0 0 0 0 0 0 0 0 0 0 0 0 0 0 0 0 0 0 0 0 0 0 0 0 0 0 0 0.0365931002865576 0 0 0 0 0 0 0 0 0 0 0 0 0 0 0 0 0 0 0 0 0 0 0 0 0 0 0 0 0 0 0 0 0 0 0 0 0 0 0 0 0 0 0 0 0 0 0 0 0 0 0 0 0 0 0 0 0 0 0 0 0 0 0 0 0 0 0 0 0 0 0 0 0 0 0 0 0 0 0 0 0 0 0 0 0 0 0 0 0 0 0 0 0 0 0 0 0 0 0 0 0 0 0 0 0 0 0 0 0 0 0 0 0 0 0 0 0 0 0 0 0 0 0 0 0 0 0 0 0 0 0 0 0 0 0 0 0 0 0 0 0 0 0 0 0 0 0 0 0 0 0 0 0 0 0 0 0 0 0 0 0 0 0 0 0 0 0 0 0 0 0 0 0 0 0 0 0 0 0 0 0 0 0 0 0 0 0 0 0 0
0.0667620859746967 0 0 0 0 0 0.00598859764704486 0.0100515844056435 0.0368984948773649 0.0215301359433767 0 0 0 0 0 0.00469789149249423 0 0 0 0 0 0 0.0644638689520605 0 0.0143140397382907 0.0145562621720023 0 0 0 0 0 0 0 0 0.0198596439607702 0 0 0 0 0 0 0 0 0 0 0 0 0 0.0602558505530847 0 0 0 0 0 0.0154056674470229 0 0 0 0 0 0 0 0 0 0 0 0 0 0 0.012134965190515 0 0 0 0 0 0 0 0 0 0 0 0 0 0 0 0 0 0 0 0 0 0.00929698845050591 0 0 0 0 0 0 0 0 0 0 0 0 0 0 0 0 0 0 0 0 0 0.120307149492166 0 0 0 0.173650667991219 0.0799766006086539 0.0468809132407091 0 0 0 0 0 0.0109142770663752 0 0 0 0.0422452650018031 0 0 0.018289783389753 0 0 0 0 0 0 0 0 0 0 0 0 0 0 0 0 0 0 0 0 0 0 0 0 0 0 0 0 0 0 0 0 0 0.0767992396156288 0 0 0 0 0 0 0 0 0 0 0 0 0 0 0 0 0 0 0 0.0102923349475389 0 0 0 0 0 0 0 0 0 0 0 0 0 0 0 0 0 0 0 0 0 0 0 0 0 0 0 0 0 0 0 0 0 0 0 0 0 0 0 0 0 0 0 0 0 0 0 0 0 0 0 0 0 0 0 0 0 0 0 0 0 0 0 0 0 0 0 0 0 0 0 0 0 0 0.0644276918412795 0 0 0 0 0 0 0 0 0 0 0 0 0 0 0 0 0 0 0 0 0 0 0 0 0 0 0 0 0 0 0 0 0 0 0 0 0 0 0 0 0 0 0 0 0 0 0 0 0 0 0 0 0 0 0
0.0027071649161298 0.019840853750599 0.0119915354928535 0.214690613461293 0.00725777279022205 0.0559566531938546 0 0.00504033579493266 0.00326459989494309 0.0203390636119327 0 0.0848262766653532 0 0 0.101391650650024 0.0400014839106375 0 0.00875621393929117 0 0.132996415379519 0 0 0 0 0 0 0 0 0.00935708270789869 0 0.0553479526481893 0 0 0 0 0 0 0.0191861907366843 0 0.00224096512966175 0 0 0 0 0.00979510853966666 0 0 0 0 0.00966643741913081 0 0 0 0 0 0 0 0 0 0 0 0 0 0 0.00384358421003684 0 0 0 0.0216933325622527 0 0 0 0 0 0 0 0 0 0 0 0 0 0 0 0.0083745976465076 0 0.00184592141170749 0 0 0 0 0 0.0782381072934266 0 0 0 0 0 0 0 0 0 0 0 0 0 0 0 0 0 0 0 0 0 0 0 0 0 0 0 0 0 0 0 0 0 0.0412282153272085 0.0115842589169907 0 0 0 0 0 0.0131868484323908 0 0 0.00535076356666205 0 0 0 0 0 0 0 0 0 0 0 0 0 0 0 0 0 0 0 0 0 0 0 0 0 0 0 0 0 0 0 0 0 0 0 0 0 0 0 0 0 0 0 0 0 0 0 0 0 0 0 0 0 0 0 0 0 0 0 0 0 0 0 0 0 0 0 0 0 0 0 0 0 0 0 0 0 0 0 0 0 0 0 0 0 0 0 0 0 0 0 0 0 0 0 0 0 0 0 0 0 0 0 0 0 0 0 0 0 0 0 0 0 0 0 0 0 0 0 0 0 0 0 0 0 0 0 0 0 0 0 0 0 0 0 0 0 0 0 0 0 0 0 0 0 0 0 0 0 0 0 0 0 0 0 0 0 0 0 0 0 0 0 0 0 0 0 0 0 0 0 0 0 0 0 0 0 0 0 0
0 0 0.0118869618545917 0.0268895249450233 0.0118187582243986 0.0778651647194006 0 0.010574678411304 0 0.0280695507829468 0 0.0945708406323331 0 0.254005005398239 0 0.0485961129289454 0 0.00876608901199336 0 0.0384436090617607 0 0 0 0 0 0 0 0 0.00783965791900435 0.0201517206895969 0.198643685897797 0 0.00760814041678068 0 0 0 0 0 0 0 0 0 0 0 0 0 0 0 0 0.00748990827729778 0 0 0 0 0 0 0 0 0 0 0 0 0 0 0 0 0 0 0.00949968618912996 0 0 0 0 0 0 0 0 0 0 0 0 0 0 0 0 0.00606072587969971 0 0 0 0 0 0 0 0 0 0.00884987989579908 0 0 0 0 0 0 0 0 0 0 0 0 0 0 0 0 0 0 0 0 0 0 0 0 0 0 0 0 0 0 0.112970645699079 0 0 0 0 0 0 0 0 0 0.00939965316487927 0 0 0 0 0 0 0 0 0 0 0 0 0 0 0 0 0 0 0 0 0 0 0 0 0 0 0 0 0 0 0 0 0 0 0 0 0 0 0 0 0 0 0 0 0 0 0 0 0 0 0 0 0 0 0 0 0 0 0 0 0 0 0 0 0 0 0 0 0 0 0 0 0 0 0 0 0 0 0 0 0 0 0 0 0 0 0 0 0 0 0 0 0 0 0 0 0 0 0 0 0 0 0 0 0 0 0 0 0 0 0 0 0 0 0 0 0 0 0 0 0 0 0 0 0 0 0 0 0 0 0 0 0 0 0 0 0 0 0 0 0 0 0 0 0 0 0 0 0 0 0 0 0 0 0 0 0 0 0 0 0 0 0 0 0 0 0 0 0 0 0 0 0 0 0 0 0 0 0 0
0 0 0 0.00646112457211655 0.0178450800576587 0.00645304678711061 0 0.00706896793480516 0 0.00909201519200837 0 0.00917956793089438 0.00199199830536312 0.0389458145751836 0.0188862676713483 0 0 0 0 0.00468565341750653 0.0151424093883091 0.0758932774628782 0 0 0 0 0 0 0.0023469234093791 0 0.0441036651655412 0 0.00938425182736368 0.00254082984840512 0.00157771412644091 0 0 0 0.0148346187840919 0.0519830810675036 0 0 0 0 0.00636075940746152 0 0.0105542176121372 0 0 0.00530326623300357 0 0 0 0.00156107622297845 0 0 0 0 0 0 0 0 0 0 0 0 0 0 0.0140713527604149 0.008473055017068 0 0 0 0 0 0 0 0 0.019953687376343 0 0 0 0 0 0.00350680780935997 0.0153464494121996 0 0.00230405049329161 0.00408006337231439 0 0.00178771158492606 0 0 0 0.00370026601041379 0.0193889986071553 0.0117528608683865 0 0 0.00152537476293951 0 0 0 0 0 0 0 0 0 0 0 0 0 0.00200777228371497 0 0 0 0 0 0 0 0 0 0 0 0 0.122257544872806 0 0 0 0 0 0.0017908959550704 0.0953651344103222 0.0176151110612517 0.021631743972037 0.165669321285191 0.0868933418439223 0 0 0 0 0 0 0 0.00172420455844842 0.00415440026524459 0 0 0 0 0 0 0 0.00760955932786353 0 0 0 0 0 0 0 0 0 0 0 0 0 0 0 0 0 0 0 0 0 0 0 0 0 0 0 0 0 0 0 0 0 0.000862012539039735 0 0 0 0 0 0 0 0 0 0 0 0 0 0 0 0 0 0 0 0 0 0 0 0 0 0 0 0 0 0 0 0.00291465535793367 0 0 0 0 0 0 0 0 0 0 0 0 0 0 0 0 0 0 0 0 0 0 0 0 0 0 0 0 0 0 0 0 0 0 0 0.00141799719285253 0 0 0 0 0 0 0 0 0 0 0 0 0 0 0 0 0 0 0 0 0 0 0 0 0 0 0 0 0 0 0 0 0 0 0 0 0 0 0 0 0 0 0 0 0 0 0 0 0 0 0 0 0 0 0 0 0 0 0 0
0 0.243744226695381 0.0183551898605061 0.0670564895338534 0 0 0 0 0 0 0 0.0175030803166169 0 0 0 0 0 0 0 0.0260060931184663 0.0301346289167742 0 0 0 0 0 0 0 0 0 0.0244397373996427 0 0 0 0 0 0 0 0 0 0 0 0 0 0 0 0 0 0 0 0 0 0 0 0 0 0 0 0.113667607529795 0 0 0 0 0 0 0.0174404013427137 0 0 0 0 0 0 0 0 0 0 0 0 0 0 0 0 0 0 0 0 0 0 0 0 0 0 0 0 0 0 0 0 0 0 0 0 0 0 0 0 0.0102639408920364 0.0115834209219627 0 0 0 0 0 0 0 0 0 0 0 0 0 0.0530417087652186 0 0.306849325709208 0 0 0 0.0122596694836497 0 0.0206587891894906 0 0 0 0 0 0 0 0 0 0 0 0 0 0 0 0 0 0 0 0 0 0 0 0 0 0 0 0 0 0 0 0 0 0 0 0 0 0.0106476645113972 0.00775773957203548 0 0 0 0 0 0 0 0 0 0 0 0 0 0 0 0 0 0 0 0 0 0 0 0 0 0 0 0 0 0 0 0 0 0 0 0 0 0 0 0 0 0 0 0 0 0 0 0 0 0 0 0 0 0 0 0 0 0 0 0 0 0 0 0 0 0 0 0 0 0 0 0 0 0 0 0 0 0 0 0 0 0 0 0 0 0 0 0 0 0 0 0 0 0 0.008590286241253 0 0 0 0 0 0 0 0 0 0 0 0 0 0 0 0 0 0 0 0 0 0 0 0 0 0 0 0 0 0 0 0 0 0 0 0 0 0 0 0 0 0 0 0 0 0 0 0 0 0 0 0 0
0.00614724640526834 0.0398628740559199 0.147448933373799 0.015577709098321 0.266776582628292 0.247589988340733 0 0 0 0.135919915231468 0 0.0203521296345586 0 0.0181611165973966 0.00725758243327131 0 0 0 0.0307503280611636 0.00676249085354126 0 0 0 0 0 0 0 0 0 0 0.0110288332561334 0 0 0 0 0 0 0 0 0 0 0 0 0 0 0 0 0 0 0 0 0 0 0 0 0 0 0 0 0 0 0 0 0 0 0 0 0 0 0 0 0 0 0 0 0 0 0 0 0 0 0 0 0 0 0 0 0 0 0 0 0 0 0 0 0 0 0 0 0 0 0 0 0 0.0134984499997339 0 0 0 0 0 0 0 0 0 0 0 0 0 0 0 0.00955454423347597 0 0 0 0 0 0 0 0 0 0 0 0.0233112757969235 0 0 0 0 0 0 0 0 0 0 0 0 0 0 0 0 0 0 0 0 0 0 0 0 0 0 0 0 0 0 0 0 0 0 0 0 0 0 0 0 0 0 0 0 0 0 0 0 0 0 0 0 0 0 0 0 0 0 0 0 0 0 0 0 0 0 0 0 0 0 0 0 0 0 0 0 0 0 0 0 0 0 0 0 0 0 0 0 0 0 0 0 0 0 0 0 0 0 0 0 0 0 0 0 0 0 0 0 0 0 0 0 0 0 0 0 0 0 0 0 0 0 0 0 0 0 0 0 0 0 0 0 0 0 0 0 0 0 0 0 0 0 0 0 0 0 0 0 0 0 0 0 0 0 0 0 0 0 0 0 0 0 0 0 0 0 0 0 0 0 0 0 0 0 0 0 0 0 0 0 0 0 0 0
0 0 0 0 0 0 0 0 0 0 0 0 0 0 0 0 0 0.0606030422109398 0 0 0 0 0 0 0 0 0 0 0 0 0 0 0 0 0 0 0 0 0 0 0 0 0 0 0 0 0 0 0 0 0 0 0 0 0 0 0 0 0 0 0 0 0 0 0 0 0.113864353740114 0 0.0550887450955987 0 0 0 0 0 0 0 0 0 0 0 0 0 0 0 0 0 0 0 0 0 0 0 0 0 0 0 0 0 0 0 0 0 0 0 0 0 0 0 0 0.0443228303397731 0.257225030416186 0.144318534991897 0.150642269040621 0 0 0 0 0 0 0 0 0 0 0.119720835094894 0.0542143590699757 0 0 0 0 0 0 0 0 0 0 0 0 0 0 0 0 0 0 0 0 0 0 0 0 0 0 0 0 0 0 0 0 0 0 0 0 0 0 0 0 0 0 0 0 0 0 0 0 0 0 0 0 0 0 0 0 0 0 0 0 0 0 0 0 0 0 0 0 0 0 0 0 0 0 0 0 0 0 0 0 0 0 0 0 0 0 0 0 0 0 0 0 0 0 0 0 0 0 0 0 0 0 0 0 0 0 0 0 0 0 0 0 0 0 0 0 0 0 0 0 0 0 0 0 0 0 0 0 0 0 0 0 0 0 0 0 0 0 0 0 0 0 0 0 0 0 0 0 0 0 0 0 0 0 0 0 0 0 0 0 0 0 0 0 0 0 0 0 0 0 0 0 0 0 0 0 0 0 0 0 0 0 0 0 0 0 0 0 0 0 0 0
0 0.0435952907569842 0.0109856910754932 0.347353507253276 0 0.00280563421952886 0 0 0 0 0 0.0233399993682617 0 0.210430176922915 0.0242801941631108 0.00761471331533794 0.0180449256692794 0.00515879883111883 0 0 0.0319008088130892 0 0 0 0 0 0 0 0 0.00391508297461376 0.00570193382290152 0 0 0 0 0 0 0.0163976758339285 0 0 0 0 0 0 0.0176427280240687 0.00473367877260784 0 0 0 0.0177212477098129 0 0 0 0 0 0 0 0 0.0254357678049717 0 0 0.0324152446050175 0 0 0.0424306694281596 0.00376124248939661 0 0 0 0 0 0 0 0 0 0 0 0 0 0 0 0 0 0 0.00601989602257284 0 0 0 0 0 0 0 0.0739402045679295 0 0 0 0 0 0 0 0 0 0 0 0 0 0 0 0 0 0 0 0 0 0 0 0 0 0 0 0 0 0 0 0 0 0.00625389074307151 0.0181209968125528 0 0 0 0 0 0 0 0 0 0 0 0 0 0 0 0 0 0 0 0 0 0 0 0 0 0 0 0 0 0 0 0 0 0 0 0 0 0 0 0 0 0 0 0 0 0 0 0 0 0 0 0 0 0 0 0 0 0 0 0 0 0 0 0 0 0 0 0 0 0 0 0 0 0 0 0 0 0 0 0 0 0 0 0 0 0 0 0 0 0 0 0 0 0 0 0 0 0 0 0 0 0 0 0 0 0 0 0 0 0 0 0 0 0 0 0 0 0 0 0 0 0 0 0 0 0 0 0 0 0 0 0 0 0 0 0 0 0 0 0 0 0 0 0 0 0 0 0 0 0 0 0 0 0 0 0 0 0 0 0 0 0 0 0 0 0 0 0 0 0 0 0 0 0 0 0 0 0 0 0 0 0 0 0 0 0 0 0 0
0 0 0 0 0 0 0 0 0 0 0 0 0 0 0 0.0453671407309906 0.0385486223587614 0 0 0.0588118341994081 0 0 0 0 0 0 0 0 0 0 0 0 0 0 0 0 0 0 0 0 0 0 0 0.0165052928458958 0.037435675596552 0.100037274325491 0.0233142755859645 0 0 0.051103173596408 0.0105116370828141 0 0 0 0 0 0 0 0.0689752338290797 0.00611241443068553 0 0.132018026582189 0 0 0.0716122423706317 0 0.00671862199468903 0 0 0 0 0 0 0 0 0 0 0 0 0 0 0 0 0 0 0 0 0 0 0 0 0 0 0 0 0 0 0 0 0 0 0 0 0 0 0 0 0 0 0 0 0 0 0 0 0 0 0 0 0 0 0 0 0 0 0 0 0 0.00774593804155683 0 0 0 0 0.288137634251866 0 0 0.0203472040986564 0.0166977580783607 0 0 0 0 0 0 0 0 0 0 0 0 0 0 0 0 0 0 0 0 0 0 0 0 0 0 0 0 0 0 0 0 0 0 0 0 0 0 0 0 0 0 0 0 0 0 0 0 0 0 0 0 0 0 0 0 0 0 0 0 0 0 0 0 0 0 0 0 0 0 0 0 0 0 0 0 0 0 0 0 0 0 0 0 0 0 0 0 0 0 0 0 0 0 0 0 0 0 0 0 0 0 0 0 0 0 0 0 0 0 0 0 0 0 0 0 0 0 0 0 0 0 0 0 0 0 0 0 0 0 0 0 0 0 0 0 0 0 0 0 0 0 0 0 0 0 0 0 0 0 0 0 0 0 0 0 0 0 0 0 0 0 0 0 0 0 0 0 0 0 0 0 0 0 0 0 0 0 0
0 0 0 0 0 0 0 0 0 0 0 0 0 0 0 0.297575608079678 0 0 0 0 0 0 0 0.0716047088222439 0 0 0 0 0 0 0 0 0 0 0 0 0 0 0.0380470346959549 0.306613768852904 0 0 0 0 0 0 0 0 0 0.0372899268348795 0 0 0 0 0 0 0 0 0 0 0 0 0 0 0 0 0 0 0 0.0339037147207735 0 0 0 0 0 0 0 0 0 0 0 0 0 0 0 0 0 0 0 0 0 0 0 0 0 0 0 0 0 0 0 0 0 0 0 0 0 0 0 0 0 0 0 0 0 0 0 0 0 0 0 0 0 0 0 0 0 0 0 0 0 0 0 0 0.0663183720082604 0 0.12944032518366 0.0192065408016463 0 0 0 0 0 0 0 0 0 0 0 0 0 0 0 0 0 0 0 0 0 0 0 0 0 0 0 0 0 0 0 0 0 0 0 0 0 0 0 0 0 0 0 0 0 0 0 0 0 0 0 0 0 0 0 0 0 0 0 0 0 0 0 0 0 0 0 0 0 0 0 0 0 0 0 0 0 0 0 0 0 0 0 0 0 0 0 0 0 0 0 0 0 0 0 0 0 0 0 0 0 0 0 0 0 0 0 0 0 0 0 0 0 0 0 0 0 0 0 0 0 0 0 0 0 0 0 0 0 0 0 0 0 0 0 0 0 0 0 0 0 0 0 0 0 0 0 0 0 0 0 0 0 0 0 0 0 0 0 0 0 0 0 0 0 0 0 0 0 0 0 0 0 0 0 0 0 0 0
0 0 0 0 0 0 0 0 0 0 0 0 0.139280183504823 0 0 0 0 0 0 0 0 0 0 0 0.189804912049452 0.0644992731067416 0.0262193004760489 0 0 0 0 0 0 0 0.0862330855368775 0 0 0 0 0 0 0 0 0 0 0 0 0 0.237369633559276 0 0 0 0 0 0 0 0 0 0 0 0 0 0 0 0 0 0 0 0 0 0 0 0 0 0 0 0 0 0 0 0 0 0 0 0 0 0 0 0 0 0 0 0 0 0 0 0 0 0 0 0 0 0 0 0 0 0 0 0 0 0 0 0 0 0 0 0 0 0 0.0606240621970698 0 0 0 0 0 0 0 0.0742023539242191 0 0 0 0 0 0 0 0 0 0 0 0 0 0 0 0 0 0 0 0 0 0 0 0 0 0 0 0 0 0 0 0 0 0 0 0 0 0.0112179817299902 0 0 0 0 0 0 0 0 0 0 0 0 0.0192314281987055 0 0 0 0 0.0254732075263555 0 0 0 0 0 0 0 0 0 0 0 0 0 0 0 0 0 0 0 0 0 0 0 0 0 0 0 0 0 0 0 0 0 0.0231912710054644 0.0426533071849762 0 0 0 0 0 0 0 0 0 0 0 0 0 0 0 0 0 0 0 0 0 0 0 0 0 0 0 0 0 0 0 0 0 0 0 0 0 0 0 0 0 0 0 0 0 0 0 0 0 0 0 0 0 0 0 0 0 0 0 0 0 0 0 0 0 0 0 0 0 0 0 0 0 0 0 0 0 0 0 0 0 0 0 0 0 0 0 0 0 0 0 0 0 0 0 0 0 0
0 0 0 0 0 0 0 0 0 0 0 0 0 0 0 0 0 0 0 0 0 0.0571274967672215 0 0 0 0 0 0 0 0 0 0 0 0 0 0 0 0 0 0.143014097004086 0 0 0 0 0 0 0 0 0 0 0 0 0 0 0 0 0 0 0 0 0.0492379748523208 0 0.0459618564777986 0 0 0 0 0 0 0.0332335522125662 0 0.0646320682982661 0 0 0.0879596099359169 0 0 0 0.0214273512948577 0 0 0 0 0 0.00656604215117276 0 0 0 0 0 0 0 0 0 0 0 0 0 0 0 0 0 0 0 0 0 0 0 0 0 0 0 0 0 0 0 0 0 0 0 0 0 0 0 0 0 0 0 0 0 0 0 0 0 0 0 0 0 0 0 0 0 0 0 0 0 0 0 0 0 0 0 0 0 0 0 0 0 0 0 0 0 0 0 0 0 0 0 0 0 0 0 0 0 0 0 0 0 0 0 0 0 0.0133747725108699 0 0 0.0647568022346756 0 0 0 0 0 0 0 0 0 0 0 0 0 0 0 0.0990231219266866 0.0275130788600438 0.0656843797769405 0 0 0 0 0 0 0 0.0277023618971603 0 0 0 0 0 0 0 0 0 0 0 0 0 0 0 0 0 0 0 0 0 0 0 0 0 0 0 0 0 0 0 0 0 0 0 0 0 0 0 0 0 0 0 0 0 0 0 0 0 0 0 0 0 0 0 0 0 0 0 0 0 0 0 0 0 0 0 0 0 0 0.1590300403924 0 0 0 0 0 0 0 0.0337553934070158 0 0 0 0 0 0 0 0 0 0 0 0 0 0 0 0 0 0 0 0 0 0 0 0 0 0
0 0 0 0 0 0 0 0 0 0 0 0 0.0224892107382883 0 0 0 0 0 0 0 0 0 0.138021416413227 0 0 0.243824254956755 0 0 0 0 0 0.0607041452664246 0 0 0.125156520903563 0 0 0 0 0 0 0 0 0 0 0 0 0 0.212384714856598 0 0 0 0 0 0 0 0 0 0 0 0 0 0 0 0 0 0 0 0 0 0 0 0 0 0 0 0 0 0 0 0 0 0 0 0 0 0 0 0 0 0 0 0 0 0 0 0 0 0 0 0 0 0 0 0 0 0 0 0 0 0 0 0 0 0 0 0 0 0 0 0 0 0 0 0 0.124302061170187 0 0.073117675694956 0 0 0 0 0 0 0 0 0 0 0 0 0 0 0 0 0 0 0 0 0 0 0 0 0 0 0 0 0 0 0 0 0 0 0 0 0 0 0 0 0 0 0 0 0 0 0 0 0 0 0 0 0 0 0 0 0 0 0 0 0 0 0 0 0 0 0 0 0 0 0 0 0 0 0 0 0 0 0 0 0 0 0 0 0 0 0 0 0 0 0 0 0 0 0 0 0 0 0 0 0 0 0 0 0 0 0 0 0 0 0 0 0 0 0 0 0 0 0 0 0 0 0 0 0 0 0 0 0 0 0 0 0 0 0 0 0 0 0 0 0 0 0 0 0 0 0 0 0 0 0 0 0 0 0 0 0 0 0 0 0 0 0 0 0 0 0 0 0 0 0 0 0 0 0 0 0 0 0 0 0 0 0 0 0 0 0 0 0
0 0 0 0 0 0 0 0 0 0 0 0 0.0313536854790883 0 0 0 0 0 0 0 0 0 0.0643014232233116 0 0.334274800838245 0 0 0 0 0 0 0 0.0345908228259159 0.0122927965340578 0.114461554760119 0 0 0 0 0 0 0 0 0 0 0 0 0.0863349894930984 0.10842656579042 0 0 0 0 0 0 0 0 0 0 0 0 0 0 0 0 0 0 0 0 0 0 0 0 0 0 0 0 0 0 0 0 0 0 0 0 0 0 0 0 0 0 0 0 0 0 0 0 0 0 0.0257448202579622 0.0116034621250722 0 0 0 0 0 0 0 0 0 0 0 0 0 0 0 0 0 0 0 0 0 0 0 0 0.125124828246832 0 0 0 0 0 0 0 0 0 0 0 0 0 0 0 0 0 0 0 0 0 0 0 0 0 0.00502270991971353 0 0 0 0 0 0 0 0 0 0 0 0 0 0 0 0 0 0 0.02537869078797 0 0 0 0 0 0 0 0 0 0 0 0 0 0 0 0 0 0 0 0 0 0 0 0 0 0 0 0 0 0 0 0 0 0 0 0 0 0 0 0 0 0 0 0 0 0 0 0 0 0 0 0.0210888497181938 0 0 0 0 0 0 0 0 0 0 0 0 0 0 0 0 0 0 0 0 0 0 0 0 0 0 0 0 0 0 0 0 0 0 0 0 0 0 0 0 0 0 0 0 0 0 0 0 0 0 0 0 0 0 0 0 0 0 0 0 0 0 0 0 0 0 0 0 0 0 0 0 0 0 0 0 0 0 0 0 0 0 0 0 0 0 0 0 0 0 0 0 0 0
0 0 0 0 0 0 0 0 0 0 0 0 0 0 0 0 0 0 0 0 0 0 0.0906767547590952 0 0 0 0 0 0 0 0 0 0 0 0 0 0 0 0 0 0 0 0 0 0 0 0 0 0 0 0 0 0 0 0 0 0 0 0 0 0 0 0 0 0 0 0 0 0 0 0 0 0 0 0 0 0 0 0 0 0 0 0 0 0 0 0 0 0 0 0 0 0 0 0 0 0 0 0 0 0 0 0 0 0 0 0.162402849840701 0.0796001721568476 0 0 0 0 0 0 0 0 0.265308845672559 0 0.0502934565948484 0.164766717183713 0 0 0 0 0 0 0 0 0 0 0 0 0 0 0 0 0 0 0 0 0 0 0 0 0 0 0 0 0 0 0 0 0 0 0 0 0 0 0 0 0 0 0 0 0 0 0 0 0 0 0 0 0.0395588192791159 0 0 0 0 0 0 0 0 0 0 0 0 0 0 0 0 0 0 0 0 0 0 0 0 0 0 0 0 0 0 0 0 0 0 0 0.0621200253769553 0 0 0 0 0 0 0 0 0 0 0 0 0 0 0 0 0 0 0 0 0 0 0 0 0 0 0 0 0 0 0 0 0 0 0 0 0 0 0 0 0 0 0 0 0 0 0 0 0 0 0 0 0 0 0.0852723591361651 0 0 0 0 0 0 0 0 0 0 0 0 0 0 0 0 0 0 0 0 0 0 0 0 0 0 0 0 0 0 0 0 0 0 0 0 0 0 0 0 0 0 0 0 0 0 0 0 0 0 0 0 0
0 0 0 0 0 0 0 0 0 0 0 0 0 0 0 0 0 0 0 0 0 0 0 0 0 0 0 0 0 0 0 0 0 0 0 0 0 0 0 0 0 0 0 0 0 0 0 0 0 0 0.0235602646374096 0 0.113347600067191 0 0 0 0 0 0.0700442356705667 0 0 0 0 0 0 0 0.0176406029380863 0 0 0 0 0 0 0 0 0 0 0 0 0 0 0 0 0 0 0 0 0 0 0 0 0 0 0 0 0 0 0 0 0 0 0 0 0 0 0 0 0 0 0 0 0 0.0398743749142688 0 0 0 0 0 0 0 0 0 0 0 0 0 0 0 0.349175152924629 0 0 0 0 0 0 0 0 0 0 0 0 0 0 0 0 0 0 0 0 0 0 0 0 0 0 0 0 0 0 0 0 0 0 0.0144365239602369 0 0 0 0 0 0 0 0.0675495015484813 0.105454596466927 0 0 0 0 0 0 0 0 0 0 0 0 0 0 0 0 0 0 0 0 0 0 0 0 0 0 0 0 0 0 0 0 0 0 0 0.0405412540345487 0 0 0 0 0 0 0 0 0.0270281804627219 0.0194865630165228 0 0 0 0 0 0 0 0 0 0 0 0 0 0 0 0 0 0 0 0 0 0 0 0 0 0 0 0 0 0 0 0 0 0 0 0 0 0 0 0 0 0 0 0 0.0861984389455716 0 0 0 0 0 0 0 0 0 0 0 0 0 0 0 0 0.0256627104128387 0 0 0 0 0 0 0 0 0 0 0 0 0 0 0 0 0 0 0 0 0 0 0 0 0 0 0 0 0 0 0 0 0 0 0 0
0 0 0 0.00536574018023987 0.304049896429931 0 0 0.112719740164903 0 0.148593375498201 0 0.0250682809453375 0 0.0226913013457007 0.00758884996046325 0.0058456547585772 0 0 0 0 0 0 0 0 0 0 0 0 0 0 0 0 0 0 0 0 0.033226287432829 0.0258638614396643 0 0 0 0 0 0 0 0 0.0493143371619442 0 0 0 0 0 0 0 0 0 0 0 0 0 0 0 0 0 0 0 0.0147691843486417 0 0.123896307399225 0 0 0 0 0 0 0 0 0 0 0 0 0 0 0 0.00733611122364131 0 0.00795141054579776 0 0 0 0 0 0.0103547578876362 0 0 0 0 0 0.00503624492570689 0 0 0 0 0 0 0 0 0 0 0 0 0 0 0 0 0 0 0 0 0 0 0 0 0 0 0 0.0209332750891008 0 0 0.0194042866013515 0 0 0.0499910966611088 0 0 0 0 0 0 0 0 0 0 0 0 0 0 0 0 0 0 0 0 0 0 0 0 0 0 0 0 0 0 0 0 0 0 0 0 0 0 0 0 0 0 0 0 0 0 0 0 0 0 0 0 0 0 0 0 0 0 0 0 0 0 0 0 0 0 0 0 0 0 0 0 0 0 0 0 0 0 0 0 0 0 0 0 0 0 0 0 0 0 0 0 0 0 0 0 0 0 0 0 0 0 0 0 0 0 0 0 0 0 0 0 0 0 0 0 0 0 0 0 0 0 0 0 0 0 0 0 0 0 0 0 0 0 0 0 0 0 0 0 0 0 0 0 0 0 0 0 0 0 0 0 0 0 0 0 0 0 0 0 0 0 0 0 0 0 0 0 0 0 0 0 0 0 0 0 0 0 0 0 0 0 0 0
0.0331738874468738 0 0.0109864230897171 0.0188457462636442 0 0.0884703920022745 0.0194761294605625 0 0.0146514347717146 0.0196838992890984 0.113067399480383 0.0476764118959382 0 0 0.00874096465894802 0 0 0 0 0.0026888105088836 0 0 0 0 0 0 0 0 0 0 0.262892041729885 0 0 0 0 0 0 0.0345467855066861 0 0 0 0 0 0 0 0 0 0 0 0 0.00926116619598412 0 0 0.0157211376100758 0 0 0 0 0 0 0 0 0 0 0 0 0 0 0 0 0.025727224114566 0 0.0099673892556391 0 0 0.026228227219043 0 0 0 0 0 0 0 0 0.02401298284121 0.0199053372257865 0 0 0 0 0 0 0.079134898912825 0 0.00955352120462517 0 0 0 0 0 0 0 0 0 0.0118704797486988 0 0 0 0.00318576614947015 0 0 0.00765049234287853 0 0 0 0 0 0 0 0 0.0337292278694529 0 0 0 0 0 0.0107089685449746 0 0 0.0129965990609158 0 0 0.0141886991438376 0 0 0 0 0 0 0 0 0 0 0 0 0 0.0043023922031044 0 0 0 0 0 0 0.00695516425230321 0 0 0 0 0 0 0 0 0 0 0 0 0 0 0 0 0 0 0 0 0 0 0 0 0 0 0 0 0 0 0 0 0 0 0 0 0 0 0 0 0 0 0 0 0 0 0 0 0 0 0 0 0 0 0 0 0 0 0 0 0 0 0 0 0 0 0 0 0 0 0 0 0 0 0 0 0 0 0 0 0 0 0 0 0 0 0 0 0 0 0 0 0 0 0 0 0 0 0 0 0 0 0 0 0 0 0 0 0 0 0 0 0 0 0 0 0 0 0 0 0 0 0 0 0 0 0 0 0 0 0 0 0 0 0 0 0 0 0 0 0 0 0 0 0 0 0 0 0 0 0 0 0 0 0 0 0 0 0 0 0 0 0
0.0120022038339308 0.0219220256755095 0.00422925847415131 0.00541892013566625 0.00574312903267192 0.0529410459951501 0.00305265591166553 0.00471415094820931 0.00359549203314348 0.0243258797472806 0.0396681473187529 0.0175930031697448 0 0.0270069564950195 0.0386908942680946 0.0221036541681841 0.00522976914979865 0.00259464216978818 0 0.0017584425012555 0 0 0 0 0 0 0 0 0 0.118049516515011 0 0 0.00195886335072393 0 0 0 0.00374969920101906 0.0125290890720802 0 0 0 0 0 0 0 0 0 0 0 0.00381268821921799 0.0052691749867493 0 0 0.00249583782001268 0 0 0 0 0 0 0 0 0 0 0 0 0 0 0 0 0.0081079825233996 0 0.00507536496497036 0 0 0.00761222035956218 0 0 0 0 0 0 0 0 0.0205192738766027 0.0308445974923181 0.00249866628535721 0 0 0 0 0 0.0588871045891381 0 0.0197434256010117 0.0725062545752577 0 0 0 0 0 0 0 0 0.0171614386527383 0 0 0 0.00221562429865515 0 0 0.034369807173799 0.00377499423038593 0.001254332829611 0 0 0 0 0 0 0.0442994763051262 0 0 0 0 0 0.117383637910971 0 0 0.00593651892891547 0 0 0.0122992392837375 0 0 0.0459338152124835 0.00629371471562624 0 0.00184249624384674 0 0 0 0 0 0 0.00396269734220039 0.00662285743110437 0 0 0 0 0 0 0.0221238587784285 0.00827546020192175 0 0 0 0 0 0 0 0 0 0 0 0 0 0 0 0 0 0 0 0 0 0 0 0 0 0 0 0 0 0 0 0 0 0 0 0 0 0 0 0 0 0 0 0 0 0 0 0 0 0 0 0 0 0 0 0 0 0 0 0 0 0 0 0 0 0 0 0 0 0 0 0 0 0 0 0 0 0 0 0 0 0 0 0 0 0 0 0 0 0 0 0 0 0 0 0 0 0 0 0 0 0 0 0 0 0 0 0 0 0 0 0 0 0 0 0 0 0 0 0 0 0 0 0 0 0 0 0 0 0 0 0 0 0 0 0 0 0 0 0 0 0 0 0 0 0 0 0 0 0 0 0 0 0 0 0 0 0 0 0 0 0
0 0 0 0 0 0 0 0 0 0 0 0 0 0 0 0 0 0 0 0 0 0 0 0 0.134397373472136 0 0 0 0 0 0 0 0 0 0.345670616723201 0 0 0 0 0 0 0 0 0 0 0 0 0 0 0 0 0 0 0 0 0.038166768469201 0 0 0 0 0 0 0 0 0 0 0 0 0 0 0 0 0 0 0 0 0 0 0 0 0 0 0 0 0 0 0 0 0 0 0 0 0 0 0 0 0 0 0 0 0 0 0 0 0 0 0 0 0 0 0 0 0 0 0 0 0 0 0 0 0 0 0 0 0 0.0404284558859935 0 0 0 0 0 0 0 0 0 0 0 0 0 0 0 0 0 0 0 0 0 0 0 0 0 0 0 0 0 0 0 0 0 0 0 0 0 0 0 0 0.13224860767221 0 0 0 0 0 0 0 0 0 0 0 0 0 0 0 0 0 0 0 0.183191407332503 0 0.066882539144491 0 0 0 0 0 0 0 0 0 0 0 0 0 0 0 0 0 0 0 0 0 0 0 0 0 0 0 0 0 0 0 0 0 0 0 0 0 0 0 0 0 0 0 0 0 0 0 0 0 0 0 0 0 0 0 0 0 0 0 0 0 0 0 0 0 0 0 0.059014231300265 0 0 0 0 0 0 0 0 0 0 0 0 0 0 0 0 0 0 0 0 0 0 0 0 0 0 0 0 0 0 0 0 0 0 0 0 0 0 0 0 0 0 0 0 0 0 0 0 0 0 0 0 0 0 0 0 0 0 0 0
0 0 0 0 0.00709859274666552 0 0 0 0 0 0 0 0 0 0.00607258052434897 0.0192730216231236 0 0 0 0 0 0 0 0 0 0.0139848657777898 0 0 0 0 0.00802721511131349 0 0 0.280281603867716 0.0579389419230294 0 0 0 0 0 0 0 0 0 0 0 0 0 0 0 0 0 0 0 0 0 0 0.00876720647873757 0 0 0 0 0 0 0 0 0 0 0 0 0 0 0 0 0 0 0 0 0 0 0 0 0 0 0.0131066623596644 0 0 0 0.0229901585463811 0 0 0 0 0 0.00388028927110479 0 0 0 0 0.244183600206876 0.0585908967489734 0.0146048894687564 0.0189863563093833 0 0 0 0 0 0 0 0 0 0 0 0 0 0 0 0 0 0 0 0 0 0 0.00809821394533052 0.00548846747495258 0 0 0 0 0 0 0 0 0 0 0.00568556761727894 0 0 0 0 0 0 0 0 0 0 0.0372063826678066 0 0.10806951317678 0.0111588862592812 0.0237516622206304 0 0 0 0 0 0 0 0 0 0 0 0 0 0 0 0 0 0 0 0 0 0 0 0 0 0 0 0 0 0 0 0 0 0 0 0 0 0 0 0 0 0 0 0 0 0 0 0 0 0 0 0 0 0 0 0 0 0 0 0 0 0 0 0 0 0 0 0 0 0 0 0 0 0 0 0 0 0 0 0 0 0 0 0 0 0 0 0 0 0 0 0 0 0 0 0 0 0 0 0 0 0 0 0.0227544256740761 0 0 0 0 0 0 0 0 0 0 0 0 0 0 0 0 0 0 0 0 0 0 0 0 0 0 0 0 0 0 0 0 0 0 0 0 0 0 0 0 0 0 0 0 0 0 0 0 0 0 0 0 0 0 0 0 0 0 0 0
0 0 0 0.00548049502054576 0 0 0 0 0 0.0186035013370756 0 0 0 0 0 0.00411320739839931 0 0 0 0 0 0 0 0 0 0.00391744559376986 0 0 0 0 0 0 0.220927340501457 0 0.00666443014921183 0 0 0.0338771431706356 0 0 0 0 0 0 0 0 0 0 0 0 0 0 0 0.204631666625177 0 0 0 0.0102208609040009 0 0 0 0 0 0 0 0 0 0 0 0 0.0161058231390503 0 0.0156456810647883 0 0 0 0 0 0 0 0 0 0 0 0.0241083170843276 0.00527217518498107 0.00539648382546075 0 0.0244320937163364 0 0.00872616063103302 0 0.0161462601067204 0.00644214714545347 0.00626586651318175 0 0 0 0 0.0231525946133672 0.0167333200847753 0.00455489616791873 0.00883399335325203 0 0 0 0 0 0 0 0 0 0 0 0 0 0 0 0 0 0 0 0 0 0 0 0.0100154814765739 0 0 0.0210595783801677 0 0 0.0226896782606268 0 0 0 0 0 0.164697358980244 0 0 0.00815783925463781 0 0 0 0 0 0 0 0 0.00614880652481248 0.00405703888115764 0 0 0 0 0 0 0 0 0 0 0 0 0 0 0 0 0 0 0 0 0 0 0 0 0 0 0 0 0 0 0 0 0 0 0 0 0 0 0 0 0 0 0 0 0 0 0 0 0 0 0 0 0 0 0 0 0 0 0 0 0 0 0 0 0 0 0 0 0 0 0 0 0 0 0 0 0 0 0 0 0 0 0 0 0 0 0 0 0 0 0 0 0 0 0 0 0 0 0 0 0 0 0 0 0.0410962428272233 0 0 0 0 0 0 0 0 0 0 0 0 0 0 0 0 0 0 0 0 0 0 0 0 0 0 0 0 0 0 0 0 0 0 0 0 0 0 0 0 0 0.0173854937733102 0 0 0 0 0 0 0 0 0 0 0 0 0 0.00987047388420194 0 0 0 0.00457010442612473
0 0 0 0 0 0 0 0 0 0 0 0 0.0212687364834231 0 0 0.00398485536930836 0 0 0 0 0 0 0.0427436096479735 0 0.0853123133902816 0.0569103353149619 0 0 0 0 0 0.106426129539731 0.071253246034101 0.0103978187784092 0 0 0 0 0 0 0 0 0 0 0 0 0 0.0107652914955438 0 0 0 0 0 0 0 0.0842553985204501 0 0 0 0 0 0 0 0 0 0 0 0 0 0 0 0 0 0 0 0 0 0 0 0 0 0 0 0 0 0 0 0 0.00436642650261896 0 0 0 0 0 0 0 0 0 0 0.0819976023369109 0.0228488497164826 0 0 0 0 0 0 0 0 0 0 0 0 0.0078468576291134 0 0 0 0 0 0 0 0 0 0 0 0.07140293772745 0 0 0 0 0 0 0 0 0 0 0 0 0 0 0 0 0 0 0 0 0 0 0 0 0.0230824964595294 0 0 0 0 0 0 0 0 0 0 0 0 0 0 0 0.0209032721780138 0 0 0 0 0 0 0 0 0.00801010733952884 0 0 0 0 0 0 0 0 0 0 0.0500625757298974 0 0.0623955279488179 0 0 0 0 0 0.0181652580726174 0 0 0 0 0 0 0 0 0 0 0 0.0598425596154873 0 0 0 0 0 0 0 0 0 0 0 0 0 0 0 0 0 0 0 0 0 0 0 0 0 0 0 0 0 0 0 0 0 0 0 0 0 0 0 0 0 0 0 0 0 0 0 0 0 0.0404675248554015 0 0 0.00786647477318618 0 0 0 0 0 0 0 0 0 0 0 0.015443984972922 0 0 0 0 0 0 0 0 0 0 0 0 0 0 0 0 0 0 0 0 0 0 0 0 0 0 0 0 0 0 0 0 0 0 0 0.011979809567839 0 0 0 0 0 0 0 0 0
0 0 0 0 0 0 0 0 0 0 0 0 0 0 0 0 0 0 0 0 0 0 0 0 0 0 0 0 0 0 0 0 0 0 0 0 0 0 0 0 0 0.148272398063743 0 0 0 0 0 0 0 0 0 0.0513228311259512 0 0 0 0 0 0 0 0 0 0 0 0 0 0 0 0 0 0 0 0 0 0 0 0 0 0 0 0 0 0.0659687608291443 0.14204463490252 0.408617382109363 0 0 0 0 0 0 0 0 0 0 0 0 0 0 0 0 0 0 0 0 0 0 0 0 0 0 0 0 0 0 0 0 0 0 0 0 0 0 0 0 0 0 0 0 0 0 0 0 0 0 0 0 0 0 0 0 0 0 0 0 0 0 0 0 0 0 0 0 0 0 0 0 0 0 0 0 0 0 0 0 0 0 0 0 0 0 0 0 0 0 0 0 0 0 0 0 0 0 0 0 0 0 0 0 0 0 0 0 0 0 0 0 0.127759210394904 0 0 0 0 0 0 0 0 0 0 0 0 0 0 0 0 0 0 0 0 0 0 0 0 0 0 0 0 0 0 0 0 0 0 0 0 0 0 0 0.0560147825743739 0 0 0 0 0 0 0 0 0 0 0 0 0 0 0 0 0 0 0 0 0 0 0 0 0 0 0 0 0 0 0 0 0 0 0 0 0 0 0 0 0 0 0 0 0 0 0 0 0 0 0 0 0 0 0 0 0 0 0 0 0 0 0 0 0 0 0 0 0 0 0 0 0 0 0 0 0 0 0 0
0 0 0 0.0683342681213543 0.0349026361719489 0.0271879549893782 0 0 0 0.0851711162497107 0 0 0 0 0 0 0 0 0 0 0 0 0 0 0 0 0 0 0.014799832476663 0 0.00830072952907001 0 0 0 0 0 0 0.144264397227737 0 0 0 0 0 0 0 0 0.00384033751706371 0 0 0 0.00565002310917645 0 0 0 0 0.00559432978370718 0 0 0 0 0 0 0 0 0 0 0 0 0 0 0 0 0.0116215747490194 0 0 0 0 0 0 0 0.0035850966204676 0 0 0 0.124915949863344 0.0199941703009051 0.124307546735488 0.0371479582814702 0 0 0 0 0.0477112049774568 0 0.0114356389130067 0 0 0 0.00408651299892678 0 0 0 0 0 0 0 0 0 0 0 0 0 0 0 0 0 0 0 0 0 0 0 0 0 0 0 0 0 0 0.130329211297548 0 0 0.0868195100865579 0 0 0 0 0 0 0 0 0 0 0 0 0 0 0 0 0 0 0 0 0 0 0 0 0 0 0 0 0 0 0 0 0 0 0 0 0 0 0 0 0 0 0 0 0 0 0 0 0 0 0 0 0 0 0 0 0 0 0 0 0 0 0 0 0 0 0 0 0 0 0 0 0 0 0 0 0 0 0 0 0 0 0 0 0 0 0 0 0 0 0 0 0 0 0 0 0 0 0 0 0 0 0 0 0 0 0 0 0 0 0 0 0 0 0 0 0 0 0 0 0 0 0 0 0 0 0 0 0 0 0 0 0 0 0 0 0 0 0 0 0 0 0 0 0 0 0 0 0 0 0 0 0 0 0 0 0 0 0 0 0 0 0 0 0 0 0 0 0 0 0 0 0 0 0 0 0 0 0 0 0 0 0 0
0.00148043937098083 0 0.000778213049881711 0.0289441161851097 0.0122879779966326 0.0204699871271594 0.00212632686305 0 0.00361219762022305 0.0326415963104483 0.0021948806373726 0 0 0.00913000332176277 0 0 0 0 0 0.00493169704387712 0 0 0 0 0 0 0 0 0.00507524027566396 0.0151287313434033 0.0122187728302606 0 0 0.01022820072658 0 0 0.0635546639195916 0 0 0 0 0 0 0 0 0 0 0 0 0 0.00146952898879311 0 0 0.0274691661449945 0 0.00308812922442894 0 0 0 0 0 0 0 0 0 0 0 0 0 0 0.0152641282513153 0 0 0 0 0.00750964657566794 0 0 0 0 0 0 0 0 0.186002638610006 0.0443431518341382 0.0279114255546029 0.00537448733644728 0.00847787770628867 0 0 0 0.229330114505924 0 0.0348729077622448 0 0 0 0 0 0 0 0 0 0 0 0 0 0 0 0 0 0 0 0 0 0 0 0 0 0 0 0 0 0 0 0 0 0 0.0743243041891218 0 0 0.0553230730732635 0 0 0 0 0 0.0129126144713134 0 0 0 0 0 0 0 0.015106846664159 0.00968390747794124 0 0 0 0 0 0.00920880762184987 0.0054481075359172 0 0 0 0 0 0 0 0 0 0 0 0 0 0 0 0 0 0 0 0 0 0 0 0 0 0 0 0 0 0 0 0 0 0 0 0 0 0 0 0 0 0 0 0 0 0 0 0 0 0 0 0 0 0 0 0 0 0 0 0 0 0 0 0 0 0 0 0 0 0 0 0 0 0 0 0 0 0 0 0 0 0 0 0 0 0 0 0 0 0 0 0 0 0 0 0 0 0 0 0 0 0.00207609184958486 0 0 0 0 0 0 0 0 0 0 0 0 0 0 0 0 0 0 0 0 0 0 0 0 0 0 0 0 0 0 0 0 0 0 0 0 0 0 0 0 0 0 0 0 0 0 0 0 0 0 0 0 0 0 0 0 0 0 0 0
0 0 0 0 0 0 0 0 0 0 0 0 0 0 0 0.064484737227177 0 0 0 0 0 0.0421800739735563 0 0 0 0 0 0 0 0 0 0 0 0 0 0 0 0 0 0.0998674880924953 0 0 0 0 0.0405655064226403 0 0 0.0473552274064679 0 0.153231317730023 0 0 0 0 0 0 0 0 0 0 0 0 0 0 0 0 0 0 0 0 0 0 0 0 0 0 0 0 0 0 0 0 0 0 0 0 0 0 0 0 0 0 0 0 0 0 0 0 0 0 0 0 0 0 0 0 0 0 0 0 0 0 0 0 0 0 0 0 0 0 0 0 0 0 0 0 0 0 0 0 0 0 0 0 0 0 0 0 0 0 0 0 0 0 0 0 0 0 0 0 0 0 0 0 0 0 0 0 0 0 0 0 0 0 0 0 0 0 0 0 0.0144685781583723 0 0 0 0 0 0 0 0.0116715641747501 0 0 0 0.0146679892907084 0 0 0.0939243859408078 0 0 0 0.00908043259152948 0 0 0 0 0 0 0 0 0 0 0 0 0.0117800206592815 0.183687948397726 0 0 0 0 0 0 0 0 0 0 0 0 0 0 0 0 0 0 0.0287725551242193 0 0 0 0 0 0 0 0 0 0 0 0 0 0 0 0 0 0 0 0 0 0 0 0 0 0 0 0 0 0 0 0 0 0 0 0 0 0 0 0 0 0 0 0 0 0 0 0 0 0 0 0 0 0 0 0 0 0 0 0.154655372306767 0 0 0 0 0 0.00768492223520899 0.0075348270440351 0.0143870532242333 0 0 0 0 0 0 0 0 0 0 0 0 0 0 0 0 0 0 0 0 0 0 0 0 0 0
0 0 0 0 0 0.0117244269635152 0 0 0 0.0100622189729713 0 0 0 0.00806821444455135 0 0.192229334046848 0 0 0 0 0 0.28917135939483 0 0.169059219677131 0 0 0 0 0 0 0 0 0 0 0 0 0 0 0.0849574027454562 0 0 0 0.0772473588268321 0 0.0221947307824645 0 0 0 0 0 0 0 0 0 0 0 0 0.0279759127195717 0 0 0 0 0 0 0 0 0 0 0 0.0366070928950533 0 0 0 0 0 0 0 0 0 0 0 0 0 0 0.0327969130350776 0 0 0 0.00709766586597479 0 0 0 0 0 0 0 0 0 0 0 0 0 0 0 0 0 0 0 0 0 0 0 0 0 0 0 0 0 0 0 0 0 0 0 0 0 0 0 0 0 0 0 0 0 0 0 0.0179873442598441 0.0128208053698792 0 0 0 0 0 0 0 0 0 0 0 0 0 0 0 0 0 0 0 0 0 0 0 0 0 0 0 0 0 0 0 0 0 0 0 0 0 0 0 0 0 0 0 0 0 0 0 0 0 0 0 0 0 0 0 0 0 0 0 0 0 0 0 0 0 0 0 0 0 0 0 0 0 0 0 0 0 0 0 0 0 0 0 0 0 0 0 0 0 0 0 0 0 0 0 0 0 0 0 0 0 0 0 0 0 0 0 0 0 0 0 0 0 0 0 0 0 0 0 0 0 0 0 0 0 0 0 0 0 0 0 0 0 0 0 0 0 0 0 0 0 0 0 0 0 0 0 0 0 0 0 0 0 0 0 0 0 0 0 0 0 0 0 0 0 0 0 0 0 0 0 0 0 0 0 0 0 0 0
0 0 0 0 0 0 0 0 0 0 0 0 0 0 0 0 0 0 0 0 0 0 0 0 0 0 0 0 0 0 0 0 0 0 0 0 0 0 0 0 0 0.088372448593871 0 0 0 0 0 0.128101639616719 0 0.170849556651385 0 0 0 0 0 0 0 0 0 0 0 0 0 0 0 0 0 0 0 0 0 0 0 0.154236328670826 0 0 0 0 0 0 0 0 0.176002555122425 0.0839337937622294 0 0 0 0 0 0 0 0 0 0 0 0 0 0 0 0.0160270399824633 0 0 0 0 0 0 0 0 0 0 0 0 0 0 0 0 0 0 0 0 0 0 0 0 0 0.139584416358099 0 0 0 0 0 0 0 0 0 0 0 0 0 0 0 0 0 0 0 0 0 0 0 0 0 0 0 0 0 0 0 0 0 0 0 0 0 0 0 0 0 0 0 0 0 0 0 0 0 0 0 0 0 0 0 0 0 0 0 0 0 0 0 0 0.0428922212419818 0 0 0 0 0 0 0 0 0 0 0 0 0 0 0 0 0 0 0 0 0 0 0 0 0 0 0 0 0 0 0 0 0 0 0 0 0 0 0 0 0 0 0 0 0 0 0 0 0 0 0 0 0 0 0 0 0 0 0 0 0 0 0 0 0 0 0 0 0 0 0 0 0 0 0 0 0 0 0 0 0 0 0 0 0 0 0 0 0 0 0 0 0 0 0 0 0 0 0 0 0 0 0 0 0 0 0 0 0 0 0 0 0 0 0 0 0 0 0 0 0 0 0 0 0 0
0 0 0 0 0 0 0 0 0 0 0 0 0 0 0 0 0 0 0 0 0 0 0 0 0 0 0 0 0 0 0 0 0 0 0 0.34882641650465 0 0 0 0 0.237796398950927 0 0 0 0 0 0 0.200625326237066 0 0 0 0 0 0 0 0 0 0 0 0 0 0 0 0 0 0 0 0 0 0 0 0 0 0 0 0 0 0 0 0 0 0 0 0 0 0 0 0 0 0 0 0 0 0 0 0 0 0 0 0 0 0 0 0 0 0 0 0 0 0 0 0 0 0 0 0 0 0 0 0 0 0 0 0 0 0 0 0 0 0 0 0 0 0 0 0 0 0 0 0 0 0 0 0 0 0 0 0 0 0 0 0 0 0 0 0 0 0 0 0 0 0 0 0 0 0 0 0 0 0 0 0 0 0 0 0 0 0 0 0 0 0 0 0 0 0 0 0 0 0 0.13157334308487 0 0 0 0 0 0 0 0 0 0 0 0 0 0 0 0 0 0 0 0 0 0 0 0 0 0 0 0 0 0 0 0 0 0 0 0 0 0 0 0.0811785152224873 0 0 0 0 0 0 0 0 0 0 0 0 0 0 0 0 0 0 0 0 0 0 0 0 0 0 0 0 0 0 0 0 0 0 0 0 0 0 0 0 0 0 0 0 0 0 0 0 0 0 0 0 0 0 0 0 0 0 0 0 0 0 0 0 0 0 0 0 0 0 0 0 0 0 0 0 0 0 0 0 0 0 0 0 0 0
0 0 0 0 0 0 0 0 0 0 0 0 0 0 0 0 0 0 0 0 0 0 0 0 0 0 0 0 0 0 0 0 0 0 0 0 0 0 0 0.0955434463264975 0 0 0 0 0 0.0256283391770232 0 0 0 0.775126853068879 0 0 0 0 0 0 0 0 0 0 0 0 0.0527457528477518 0 0 0 0 0 0 0 0 0 0 0 0 0 0 0.0509556085798479 0 0 0 0 0 0 0 0 0 0 0 0 0 0 0 0 0 0 0 0 0 0 0 0 0 0 0 0 0 0 0 0 0 0 0 0 0 0 0 0 0 0 0 0 0 0 0 0 0 0 0 0 0 0 0 0 0 0 0 0 0 0 0 0 0 0 0 0 0 0 0 0 0 0 0 0 0 0 0 0 0 0 0 0 0 0 0 0 0 0 0 0 0 0 0 0 0 0 0 0 0 0 0 0 0 0 0 0 0 0 0 0 0 0 0 0 0 0 0 0 0 0 0 0 0 0 0 0 0 0 0 0 0 0 0 0 0 0 0 0 0 0 0 0 0 0 0 0 0 0 0 0 0 0 0 0 0 0 0 0 0 0 0 0 0 0 0 0 0 0 0 0 0 0 0 0 0 0 0 0 0 0 0 0 0 0 0 0 0 0 0 0 0 0 0 0 0 0 0 0 0 0 0 0 0 0 0 0 0 0 0 0 0 0 0 0 0 0 0 0 0 0 0 0 0 0 0 0 0 0 0 0 0 0 0 0 0 0 0
0 0 0 0 0 0 0 0 0 0 0 0 0 0 0 0 0 0 0 0 0.0754384117819671 0 0 0 0 0 0 0 0 0 0 0 0 0 0 0 0 0 0 0 0 0 0 0 0 0.612603817921754 0 0 0 0 0 0 0 0 0 0 0 0 0 0 0 0 0 0 0 0 0 0 0 0 0 0 0 0 0 0 0 0 0 0 0.0811683006148819 0.0997349036116164 0.131054566069781 0 0 0 0 0 0 0 0 0 0 0 0 0 0 0 0 0 0 0 0 0 0 0 0 0 0 0 0 0 0 0 0 0 0 0 0 0 0 0 0 0 0 0 0 0 0 0 0 0 0 0 0 0 0 0 0 0 0 0 0 0 0 0 0 0 0 0 0 0 0 0 0 0 0 0 0 0 0 0 0 0 0 0 0 0 0 0 0 0 0 0 0 0 0 0 0 0 0 0 0 0 0 0 0 0 0 0 0 0 0 0 0 0 0 0 0 0 0 0 0 0 0 0 0 0 0 0 0 0 0 0 0 0 0 0 0 0 0 0 0 0 0 0 0 0 0 0 0 0 0 0 0 0 0 0 0 0 0 0 0 0 0 0 0 0 0 0 0 0 0 0 0 0 0 0 0 0 0 0 0 0 0 0 0 0 0 0 0 0 0 0 0 0 0 0 0 0 0 0 0 0 0 0 0 0 0 0 0 0 0 0 0 0 0 0 0 0 0 0 0 0 0 0 0 0 0 0 0 0 0 0 0 0 0
0 0 0 0.0483420903133407 0 0 0 0 0 0 0 0 0 0.041485056226342 0 0.0276698439445288 0 0 0 0.0472258827815203 0.0543546859602531 0 0 0 0 0 0 0 0 0 0 0 0 0 0 0 0 0 0.0405951451825639 0.0261089843405881 0 0 0 0 0 0 0 0 0 0.112149707078014 0 0 0 0 0 0 0 0 0 0 0 0 0 0 0.0390877519239467 0 0 0 0 0 0 0 0 0 0 0 0 0 0 0 0 0 0 0 0 0 0 0 0.017978555544353 0 0.00869682496794559 0.00642702251617899 0.0317467924801896 0 0 0 0 0 0 0.0847060731570767 0.0964261492316204 0.009513844925923 0.0278765574238368 0 0 0 0 0 0 0 0 0 0 0 0 0 0 0 0 0 0 0 0 0 0 0 0.0177300413127637 0.0434545035012813 0 0 0 0 0 0 0 0 0 0 0 0 0 0 0 0 0 0 0 0 0.0190151907414505 0 0.0352995890682812 0.0433152452432763 0 0 0 0 0 0 0 0 0 0 0 0 0 0 0 0 0 0 0.0342040253905363 0 0 0 0 0 0 0 0 0 0 0 0 0 0 0 0 0 0 0 0 0 0 0 0 0 0 0 0 0 0 0 0.0447441350704696 0 0 0 0 0 0 0 0 0 0 0 0 0 0 0 0 0 0 0 0.0190600641927382 0 0 0 0 0 0 0 0 0 0 0 0 0 0 0 0 0 0 0 0 0 0 0 0 0 0 0 0 0 0 0 0 0 0 0 0 0 0 0 0 0 0 0 0 0 0 0 0 0 0 0 0 0 0 0 0 0 0 0 0 0 0 0 0 0 0 0 0.0227862374809812 0 0 0 0 0 0 0 0 0 0 0 0 0 0 0 0 0 0 0 0 0 0 0 0 0 0
0 0 0 0.0150985994042701 0 0 0 0 0 0 0 0 0 0 0 0 0 0 0 0.00650801698459918 0.0746016983552189 0 0 0 0 0 0 0 0 0 0 0 0 0 0 0 0 0 0 0 0 0 0.0125192653554273 0.0999533285609899 0 0 0 0 0 0 0.0430242465651686 0 0 0 0 0 0 0 0 0.132315819920502 0 0.0438262961087418 0.0333208508534747 0 0 0 0 0 0 0 0 0 0 0 0 0 0.164315657236628 0.0224162792851623 0 0 0.0192993401786689 0.0167305331271146 0.0264376111266276 0 0 0 0 0 0 0 0 0 0 0 0 0 0 0 0 0 0 0 0 0 0 0 0 0 0 0 0 0 0 0 0 0 0 0 0 0 0 0 0 0 0 0 0 0 0.0541670244436281 0 0 0 0 0 0 0 0 0 0 0 0 0 0 0 0 0 0 0 0 0 0 0 0 0 0 0 0 0 0 0 0 0 0 0 0 0 0 0.0283624716906477 0 0.064678407353612 0.0220021176261797 0 0 0 0 0 0 0 0 0 0 0 0 0 0 0 0 0 0 0.0558474417599681 0 0 0 0 0 0 0 0 0 0 0 0 0 0 0 0 0 0 0 0 0 0 0 0 0 0 0 0.0206244244663642 0 0 0 0 0.0162540432553536 0 0 0 0.0172205948594974 0 0.0104759314821545 0 0 0 0 0 0 0 0 0 0 0 0 0 0 0 0 0 0 0 0 0 0 0 0 0 0 0 0 0 0 0 0 0 0 0 0 0 0 0 0 0 0 0 0 0 0 0 0 0 0 0 0 0 0 0 0 0 0 0 0 0 0 0 0 0 0 0 0 0 0 0 0 0 0 0 0 0 0 0 0 0 0 0 0 0 0 0 0
0 0 0 0 0.0520338774785111 0 0 0.0343676782713346 0 0.00658669406084276 0 0 0 0 0 0.0159272041341742 0 0 0 0 0.0117432688166797 0 0 0 0 0 0 0 0.0298780642119001 0 0 0 0 0 0 0 0.00522364517904715 0 0 0 0 0 0 0 0 0 0 0 0 0.00389539784354001 0.0912373685314497 0 0 0 0 0 0 0.063021824297618 0.0189528898096316 0.0562390853521942 0.00862609952769048 0 0 0 0 0 0 0.0412218066623425 0.0115305183402144 0.0300997787623574 0 0 0.17633375569392 0 0 0.0140291271645902 0 0.00670424051286669 0 0 0 0 0.00265464149337542 0 0.0778204897663509 0 0.0683281785921932 0 0.00954025289952614 0 0 0 0 0 0 0 0 0 0 0 0 0 0 0 0 0 0 0 0 0 0 0 0 0 0 0 0 0 0 0 0 0 0 0 0 0 0 0 0 0 0.0532209197223827 0.0213184689689438 0.0249315019330493 0.0431504201976013 0 0 0 0.00286513476037094 0 0.0185176670153018 0 0 0 0 0 0 0 0 0 0 0 0 0 0 0 0 0 0 0 0 0 0 0 0 0 0 0 0 0 0 0 0 0 0 0 0 0 0 0 0 0 0 0 0 0 0 0 0 0 0 0 0 0 0 0 0 0 0 0 0 0 0 0 0 0 0 0 0 0 0 0 0 0 0 0 0 0 0 0 0 0 0 0 0 0 0 0 0 0 0 0 0 0 0 0 0 0 0 0 0 0 0 0 0 0 0 0 0 0 0 0 0 0 0 0 0 0 0 0 0 0 0 0 0 0 0 0 0 0 0 0 0 0 0 0 0 0 0 0 0 0 0 0 0 0 0 0 0 0 0 0 0 0 0 0 0 0 0 0 0 0 0 0 0 0 0 0 0 0 0 0 0 0 0 0 0 0
0 0 0 0 0 0 0 0 0 0 0 0 0 0 0 0 0 0 0 0 0 0 0 0 0 0.086118875623505 0 0 0 0 0 0 0 0 0.0215976152727208 0 0 0 0.0552015965178819 0 0.0743412879468379 0.0432685920103626 0 0 0 0 0 0 0 0.0850568341001162 0 0 0 0 0 0 0 0 0 0 0 0 0 0 0 0 0 0 0 0 0 0 0 0.122359022991678 0 0 0 0 0 0 0 0 0.0410072166445885 0 0 0 0 0 0 0 0 0 0 0 0 0 0 0 0 0.0198110490209835 0.0112046385819468 0 0 0 0 0 0 0 0 0 0 0 0 0 0 0 0 0 0 0 0 0 0 0 0 0.0758075855394776 0 0 0 0 0 0 0 0 0 0 0 0 0 0 0 0 0 0 0 0 0 0 0 0 0 0 0 0 0 0 0 0 0 0 0 0 0 0 0 0 0 0 0 0 0 0 0 0 0 0 0 0 0 0 0 0 0 0 0 0 0 0 0 0 0 0 0 0 0 0 0 0 0 0 0 0 0 0.148727229568307 0 0 0 0 0 0 0 0 0 0 0 0 0 0 0 0 0 0 0 0 0 0 0 0.0420735676698436 0 0 0 0 0 0 0 0 0 0 0 0 0 0 0 0 0 0 0 0 0 0 0 0 0 0 0 0 0 0 0 0 0 0 0 0 0 0 0 0 0 0 0 0 0 0 0 0 0 0 0 0 0 0 0.147931097922589 0 0 0 0 0 0 0 0.0254937905891612 0 0 0 0 0 0 0 0 0 0 0 0 0 0 0 0 0 0 0 0 0 0 0 0 0 0
0 0 0 0 0 0 0 0 0 0 0 0 0.154939039068112 0 0 0 0 0 0 0 0 0 0.282496995453546 0 0.34759450254874 0.129437051394591 0 0 0 0 0 0 0 0 0 0 0 0 0 0 0 0 0 0 0 0 0 0 0 0 0 0 0 0 0 0 0 0 0 0 0 0 0 0 0 0 0 0 0 0 0 0 0 0 0 0 0 0 0 0 0 0 0 0 0 0 0 0 0 0 0 0 0 0 0 0 0 0 0 0 0 0 0 0 0 0 0 0 0 0 0 0 0 0 0 0 0 0 0 0 0 0 0 0 0 0 0 0 0 0 0 0 0 0 0 0 0 0 0 0 0 0 0 0 0 0 0 0 0 0 0 0 0 0 0 0 0 0 0 0 0 0 0 0 0 0 0 0 0 0 0 0 0 0 0 0 0 0 0 0 0 0 0 0 0 0 0.0855324115350107 0 0 0 0 0 0 0 0 0 0 0 0 0 0 0 0 0 0 0 0 0 0 0 0 0 0 0 0 0 0 0 0 0 0 0 0 0 0 0 0 0 0 0 0 0 0 0 0 0 0 0 0 0 0 0 0 0 0 0 0 0 0 0 0 0 0 0 0 0 0 0 0 0 0 0 0 0 0 0 0 0 0 0 0 0 0 0 0 0 0 0 0 0 0 0 0 0 0 0 0 0 0 0 0 0 0 0 0 0 0 0 0 0 0 0 0 0 0 0 0 0 0 0 0 0 0 0 0 0 0
0 0 0 0.0184682836380456 0 0 0 0 0 0 0 0 0 0.0171250847185643 0.00529666740239144 0.00964994916584194 0 0 0 0.0198423221617896 0.0310372362398354 0.017305298920042 0 0 0 0 0 0 0 0 0.0138427856277251 0 0 0 0 0 0 0 0.0641428995201396 0 0.0356046391202418 0 0.308375218615161 0 0.0469117893309054 0 0.00469699300265977 0.0305440451806666 0 0 0 0 0 0 0 0 0 0 0 0 0 0 0 0 0.0673763762874044 0 0 0 0 0.0156742926492395 0 0 0 0 0 0 0.0097313322917491 0 0.00552688275956843 0 0.00523373873636174 0 0.00623070500352826 0 0 0.00325960687622453 0 0 0 0 0 0 0.00880559980687621 0 0 0 0 0 0 0 0 0 0 0 0 0 0 0 0 0 0 0 0 0 0 0 0 0 0 0 0 0 0 0 0 0 0 0 0 0 0 0 0 0 0 0 0 0 0 0 0 0 0 0 0 0 0 0 0 0 0 0 0 0 0 0 0 0 0 0 0 0 0 0 0 0 0 0 0 0.028476276007621 0.0466957430177853 0 0 0 0 0 0 0 0.00617325692239254 0 0 0 0 0 0 0 0 0 0 0 0 0 0 0 0 0 0 0 0 0 0 0 0.0201650695823725 0.00734842951313894 0 0 0 0 0 0 0 0 0 0 0.00714745411908475 0 0 0 0.0162013462344324 0 0 0 0.0487950226822566 0.00500968495373595 0 0 0.0143918830543143 0.023376829967835 0 0 0 0 0 0 0 0 0 0 0 0 0 0 0 0 0 0 0 0 0 0 0 0 0 0 0 0 0 0 0 0 0 0 0 0 0 0 0 0 0 0 0 0 0 0 0 0 0 0 0 0 0 0 0 0 0 0 0 0 0 0 0.0179134773134166 0 0 0 0 0 0 0 0 0 0 0 0 0 0.00997388938021508 0 0 0.0036498901964368 0 0 0 0 0 0 0 0 0
0 0 0 0.00500247125372565 0 0.0320774743904598 0 0 0 0.0566174101823286 0.0086822754735221 0 0 0 0 0 0 0 0 0 0.00515643413629433 0 0 0 0 0 0 0.00584477133250738 0 0.012195190764272 0.0154517889781176 0 0 0 0 0 0.00748456454961111 0.00441881898019892 0 0 0 0 0 0 0 0.0283012440134075 0.0888555972986073 0 0 0 0 0 0.020299709074882 0.011579654580964 0 0 0.00620761205575955 0.112762157717577 0.0058285256928953 0.0935520111684633 0.00343017714292644 0 0 0 0 0 0 0 0 0.0247930630752662 0.0231912530366341 0 0.0929514257947754 0 0 0.0225835509342279 0 0.00390379167984535 0 0 0.00249066702562256 0 0.00523018825970148 0 0.0405149413075171 0 0.0712338048210542 0 0.0219896470830427 0 0 0 0.00496591085393783 0 0 0 0 0 0 0 0 0 0 0 0 0 0 0 0 0 0 0 0 0 0 0 0 0 0 0 0 0 0 0 0 0 0.0112827035165184 0 0.0125252569720476 0.0325917560185913 0 0 0.0657271169620502 0.0241516948567179 0 0 0 0 0 0.0161253390159294 0 0 0 0 0 0 0 0 0 0 0 0 0 0 0 0 0 0 0 0 0 0 0 0 0 0 0 0 0 0 0 0 0 0 0 0 0 0 0 0 0 0 0 0 0 0 0 0 0 0 0 0 0 0 0 0 0 0 0 0 0 0 0 0 0 0 0 0 0 0 0 0 0 0 0 0 0 0 0 0 0 0 0 0 0 0 0 0 0 0 0 0 0 0 0 0 0 0 0 0 0 0 0 0 0 0 0 0 0 0 0 0 0 0 0 0 0 0 0 0 0 0 0 0 0 0 0 0 0 0 0 0 0 0 0 0 0 0 0 0 0 0 0 0 0 0 0 0 0 0 0 0 0 0 0 0 0 0 0 0 0 0 0 0 0 0 0 0 0 0 0 0 0 0 0 0 0
0 0 0 0 0 0 0 0 0 0 0 0 0 0 0 0 0 0 0 0 0 0 0 0 0 0 0 0 0 0 0 0 0 0 0 0.058331489842337 0 0 0 0 0 0 0 0 0 0 0 0 0 0 0 0 0 0 0 0 0 0 0 0 0 0 0 0 0 0 0 0 0 0 0 0 0 0 0 0 0 0 0 0 0 0.0774467403459436 0.354012691671143 0.222145587754365 0 0 0 0 0 0 0 0 0 0 0 0 0 0 0 0 0 0 0 0 0 0 0 0 0 0 0 0 0 0 0 0 0 0 0 0 0 0 0 0 0 0 0 0 0 0 0 0 0 0 0 0 0 0 0 0 0 0 0 0 0 0 0 0 0 0 0 0 0 0 0 0 0 0 0 0 0 0 0 0 0 0 0 0 0 0 0 0 0 0 0 0 0 0 0 0 0 0 0 0 0 0 0 0 0 0 0 0 0 0 0 0 0.212381754898363 0 0 0 0 0 0 0 0 0 0 0 0 0 0 0 0 0 0 0 0 0 0 0 0 0 0 0 0 0 0 0 0 0 0 0 0 0 0 0 0 0 0 0 0 0 0 0 0 0 0 0 0 0 0 0 0 0 0 0 0 0 0 0 0 0 0 0 0 0 0 0 0 0 0 0 0 0 0 0 0 0 0 0 0 0 0 0 0 0 0 0 0 0 0 0 0 0.0756817354878484 0 0 0 0 0 0 0 0 0 0 0 0 0 0 0 0 0 0 0 0 0 0 0
0 0 0 0 0 0 0 0 0 0 0 0 0 0 0 0 0 0 0 0 0 0 0 0 0 0 0 0.114706136236692 0 0 0 0 0 0 0 0 0 0 0 0 0 0 0 0 0 0 0 0 0 0 0.0828088542023272 0 0 0 0 0 0 0 0 0 0 0 0 0 0.107606874788472 0.128559951253994 0 0 0 0 0 0 0 0 0 0.0242531190874618 0 0 0 0 0 0 0 0 0 0 0 0 0 0 0 0 0 0 0 0 0 0 0 0 0 0 0 0 0.221631396934297 0 0.0734675765599717 0.0477285833140975 0.0415554860684019 0 0 0 0 0 0 0 0 0 0 0 0 0 0.0848736319892254 0 0 0 0 0 0.0533611880847914 0 0 0 0 0 0 0 0 0 0 0 0 0 0 0 0 0 0 0 0 0 0 0 0 0 0 0 0 0 0 0 0 0 0 0 0 0 0 0 0 0 0 0 0.0194472014802689 0 0 0 0 0 0 0 0 0 0 0 0 0 0 0 0 0 0 0 0 0 0 0 0 0 0 0 0 0 0 0 0 0 0 0 0 0 0 0 0 0 0 0 0 0 0 0 0 0 0 0 0 0 0 0 0 0 0 0 0 0 0 0 0 0 0 0 0 0 0 0 0 0 0 0 0 0 0 0 0 0 0 0 0 0 0 0 0 0 0 0 0 0 0 0 0 0 0 0 0 0 0 0 0 0 0 0 0 0 0 0 0 0 0 0 0 0 0 0 0 0 0 0 0 0 0 0 0 0 0 0 0 0 0 0 0 0 0 0 0 0 0 0 0
0 0 0 0.0191271386157943 0 0.00386436290885352 0 0 0 0.0289517101976427 0 0 0 0 0 0.00158143888419519 0 0 0 0 0 0 0 0 0 0 0 0 0 0.0142695294413546 0.00504493146425468 0 0 0.128054875942402 0 0 0 0.0569346023402164 0 0 0 0 0 0 0 0 0 0 0 0 0.007981754523108 0 0 0 0 0 0.035757967757632 0.00274178907193545 0 0 0 0 0 0 0 0 0 0 0 0 0.139052170066291 0 0 0 0 0.0200039287114936 0 0 0 0 0 0 0 0 0.0111060606315696 0.0020617563173217 0.0052758487224731 0 0.00471590339563693 0 0.00532614934971535 0 0.037581207665861 0 0.00512781531546229 0 0 0 0 0.0108485346577011 0.00553168281612236 0 0 0 0 0 0 0 0 0 0 0 0 0 0 0 0 0 0 0 0 0 0 0 0 0 0.0199768390349142 0 0 0.0399146739432662 0 0 0.0452233657931628 0 0 0 0 0 0.159736179846965 0.0150970072516291 0 0.029429421390972 0.0166786140321192 0 0 0.0163589197668017 0 0 0 0 0 0 0 0.0611403657908954 0 0 0 0 0 0 0 0 0 0 0 0 0 0 0 0 0 0 0 0 0 0 0 0 0 0 0 0 0 0 0 0 0 0 0 0 0 0 0 0 0 0 0 0 0 0 0 0 0 0 0 0 0 0 0 0 0 0 0 0 0 0 0 0 0 0 0 0 0 0 0 0 0 0 0 0 0 0 0 0 0 0 0 0 0 0 0 0 0 0 0 0 0 0 0 0 0 0 0 0 0 0 0.0167121949727536 0 0 0 0 0 0 0 0 0 0 0 0 0 0 0 0 0 0 0 0 0 0 0 0 0 0 0 0 0 0 0 0 0 0 0 0 0 0 0 0 0 0.0139485758159425 0 0 0 0 0 0 0 0 0 0 0 0 0 0.0103866149576239 0 0 0 0.00445606860591776
0.0489945994052811 0 0 0 0 0.0328890681683718 0 0 0 0 0.0187053461430483 0 0.0208420201034353 0 0 0 0 0 0 0 0 0 0 0 0 0 0 0 0 0 0 0 0 0 0 0 0 0 0 0 0 0 0 0 0 0 0 0 0 0 0 0 0 0 0 0.0622494869715003 0 0 0 0 0 0 0 0 0 0 0 0 0 0 0.0975912832589071 0 0 0 0 0 0 0 0 0 0 0 0 0 0.0971470374710601 0.00832822744340211 0 0.0139235272421207 0.096006272143916 0 0.049335964287885 0.0418824530399588 0 0 0.00701603874721154 0 0 0 0 0 0 0 0.0961801867353921 0 0 0 0 0 0 0 0 0 0 0 0 0 0 0 0 0 0 0 0 0 0 0 0 0 0 0 0 0 0 0 0 0 0 0 0 0 0 0 0 0 0 0 0 0 0 0 0 0 0 0 0 0 0.0676173385517107 0 0 0 0.0451999329729453 0 0 0 0 0 0.0280044696669831 0 0 0 0 0 0 0 0 0.0677995533210881 0 0 0 0 0 0 0 0 0 0 0 0 0.0142186388286319 0 0 0 0 0 0 0 0 0 0 0 0 0 0 0 0 0 0.0350598528565497 0 0 0 0 0 0 0 0 0 0 0 0 0 0 0 0 0 0 0 0 0 0 0 0 0 0 0 0 0 0 0 0 0 0 0 0 0 0 0 0 0 0 0 0 0 0 0 0 0 0 0 0 0 0 0 0 0 0 0 0 0 0 0 0.0201379544973352 0.0171539260110578 0 0 0 0 0 0 0 0 0 0 0 0 0 0 0.00632629296614764 0 0 0.00739052916606032 0 0 0 0 0 0 0 0 0 0 0 0 0 0 0 0 0 0 0 0 0 0 0 0 0 0 0
0 0 0 0 0 0 0 0 0 0 0 0 0 0 0 0 0 0 0 0 0 0 0 0 0 0 0 0 0 0 0 0.00913322879222937 0 0 0.0654863643564007 0 0.00989865593442939 0.0124032463320402 0 0 0 0 0 0 0 0 0 0 0 0 0 0 0 0 0.038300095777287 0 0 0.00860899275189196 0 0 0 0 0 0 0 0 0 0 0 0 0.271952207990159 0 0.0196054060307657 0 0 0.0394703661621464 0 0 0 0 0 0.00310991355741865 0.00545833735087364 0.00504942953946469 0.0604155687649666 0.0115521148423174 0.0955301205571869 0.00645002575292145 0.04788847710581 0 0 0 0 0 0 0 0 0 0 0 0 0 0 0 0 0 0 0 0 0 0 0 0 0 0 0 0 0 0 0 0 0 0 0 0 0 0 0 0 0 0 0 0 0 0 0 0 0 0 0 0 0 0 0 0 0 0 0 0 0 0 0 0 0 0 0 0 0 0 0 0 0 0 0 0 0 0 0 0 0 0 0 0 0 0 0 0 0 0 0 0 0 0 0 0 0 0 0 0.0356521240550201 0 0 0 0 0 0.0155107046088736 0 0 0 0 0 0 0 0 0 0 0 0 0 0 0 0 0 0 0.0133274403650498 0 0 0 0 0 0 0 0 0 0 0 0 0 0 0 0 0 0 0 0 0 0 0 0 0 0 0 0 0 0 0 0 0 0 0 0 0 0 0 0 0 0 0.143972145064042 0 0 0 0 0 0 0 0 0 0 0 0 0 0 0 0 0 0 0 0 0 0 0 0 0 0 0 0 0 0 0 0 0 0 0 0 0 0 0 0 0 0.00519572102406814 0 0 0 0 0 0 0 0 0.0610643143785619 0 0 0.0149649989060757 0 0 0 0 0 0
0 0 0 0 0 0 0 0 0 0 0 0 0 0 0 0 0 0 0 0 0 0 0 0 0 0 0 0 0 0 0 0 0 0 0 0 0 0 0 0 0 0 0 0 0 0 0 0 0 0 0.051782922498565 0 0 0.432744996796442 0 0 0 0.0502587245165276 0 0 0 0 0 0 0 0 0 0 0 0 0 0 0 0 0 0 0 0 0 0 0 0 0 0 0 0 0 0 0 0 0 0 0 0 0 0 0 0 0 0 0 0 0 0 0 0 0 0 0 0 0 0 0 0 0 0 0 0 0 0 0 0 0 0 0 0 0 0 0 0 0 0 0 0 0 0 0 0 0.183197585350802 0 0 0.0665943128786963 0 0 0 0 0 0 0 0 0 0 0 0.215421457958966 0 0 0 0 0 0 0 0 0 0 0 0 0 0 0 0 0 0 0 0 0 0 0 0 0 0 0 0 0 0 0 0 0 0 0 0 0 0 0 0 0 0 0 0 0 0 0 0 0 0 0 0 0 0 0 0 0 0 0 0 0 0 0 0 0 0 0 0 0 0 0 0 0 0 0 0 0 0 0 0 0 0 0 0 0 0 0 0 0 0 0 0 0 0 0 0 0 0 0 0 0 0 0 0 0 0 0 0 0 0 0 0 0 0 0 0 0 0 0 0 0 0 0 0 0 0 0 0 0 0 0 0 0 0 0 0 0 0 0 0 0 0 0 0 0 0 0 0 0 0 0 0 0 0 0 0 0 0 0 0 0 0 0
0 0 0 0 0 0 0 0 0 0 0 0 0 0 0 0 0 0 0 0 0 0 0 0 0 0 0 0 0 0 0 0 0.00194103090666495 0.00287080585423532 0 0 0 0 0 0.00343991721227335 0 0 0 0 0 0 0.0189888576808328 0 0 0 0.0348866450642819 0 0 0.0012306288946943 0 0.00199405127169722 0.00186399740126975 0 0 0 0 0 0 0 0 0 0 0 0 0 0 0 0.00475389966400926 0 0 0 0 0 0 0 0 0 0 0 0.121508039551712 0 0.0923176482420212 0.0117459515141304 0.118312696244958 0 0 0 0 0 0.00186681937011574 0 0 0 0 0.00110774702704031 0 0.00405304951187363 0.00362792801844957 0 0 0 0 0 0 0 0 0 0 0 0 0 0 0 0 0 0 0 0 0 0 0 0 0 0 0 0.00870949244076194 0 0 0 0 0 0 0 0 0.0952172783840037 0.0182811469869282 0.0866628361659903 0.192291355763801 0 0.00250190396782446 0.0782303015710845 0 0.0188456383000449 0.00524447803254321 0.00296102912002381 0 0 0 0.0572399137886304 0.00550367709595731 0 0 0 0 0 0 0 0 0 0 0 0 0 0 0 0 0 0 0 0 0 0 0 0 0 0 0 0 0 0 0 0 0 0 0 0 0 0 0 0 0 0 0 0 0 0 0 0 0 0 0 0 0 0 0 0 0 0 0 0 0 0 0 0 0 0 0 0 0 0 0 0 0 0 0 0 0 0 0 0 0 0 0 0 0 0 0 0 0 0 0 0 0 0 0 0 0 0 0 0 0 0.00180123495214613 0 0 0 0 0 0 0 0 0 0 0 0 0 0 0 0 0 0 0 0 0 0 0 0 0 0 0 0 0 0 0 0 0 0 0 0 0 0 0 0 0 0 0 0 0 0 0 0 0 0 0 0 0 0 0 0 0 0 0 0
0 0 0 0 0 0 0 0 0 0 0 0 0 0 0 0 0.0653138393219675 0 0 0.0210636370133621 0.0309826571894857 0 0 0 0 0 0 0.0159113168761077 0 0 0 0 0 0 0 0 0 0 0 0 0 0 0 0 0 0 0.0169018343593355 0 0 0 0.00533709679145489 0 0 0 0 0 0 0 0 0.160405304469795 0 0.121805635336863 0 0 0 0.0121453282586668 0 0 0 0.0116488088035656 0 0 0 0 0 0 0.00927882632390815 0.0396321407237287 0 0 0 0 0 0 0 0 0 0 0 0 0 0 0 0 0 0 0 0 0 0 0 0 0 0 0 0 0 0 0 0 0 0 0 0 0 0 0 0 0 0 0 0.245993317482714 0 0.02072075857945 0 0 0 0 0.00729409511297389 0 0 0 0 0.0323482349703501 0 0 0 0 0 0 0 0 0 0 0 0 0 0 0 0 0 0 0 0 0 0 0 0 0 0 0 0 0 0.00437891713358972 0 0 0 0.0357122172130583 0.00337781835475604 0 0 0 0 0 0 0 0 0 0.0075614669883281 0 0 0 0 0.00911082079095421 0 0 0 0 0 0 0 0 0 0 0 0 0 0 0 0 0 0 0 0 0 0 0 0 0 0 0 0 0 0 0 0 0 0.0654834811544655 0.0513621118297513 0 0 0 0 0 0 0 0 0 0 0 0 0 0 0 0 0 0 0 0 0 0 0 0 0 0 0 0 0 0 0 0 0 0 0 0 0 0 0 0 0 0 0 0 0.00623033492136747 0 0 0 0 0 0 0 0 0 0 0 0 0 0 0 0 0 0 0 0 0 0 0 0 0 0 0 0 0 0 0 0 0 0 0 0 0 0 0 0 0 0 0 0 0 0 0 0 0 0 0 0 0
0 0 0 0 0 0 0 0 0 0 0 0 0 0 0 0 0 0 0 0 0.00340496469757917 0 0 0 0 0 0 0 0 0 0 0 0 0 0 0 0 0 0 0 0 0 0 0 0 0.0988381775803811 0.0621972228133421 0 0 0 0.106236519262817 0 0 0 0 0 0 0 0.198926694787639 0 0.0133449257333012 0 0 0 0 0 0 0.00863350071092081 0 0.0735299337493762 0 0 0 0 0 0.0089803665040482 0.056194872204188 0.0139784200631866 0 0 0.00463661831062111 0 0.00678304610820457 0 0 0 0 0 0 0 0 0 0 0 0 0 0 0 0 0 0 0 0 0 0 0 0 0 0 0 0 0 0 0 0 0 0 0 0 0 0 0.0202110981884929 0 0 0 0 0 0 0.0206012956575645 0 0 0 0 0.0555456451200399 0 0 0 0 0 0.00486952801737332 0 0 0 0 0 0 0 0 0 0 0 0 0 0 0 0 0 0 0 0 0 0 0 0 0 0 0 0.0432246379966834 0.00692985190811923 0 0 0 0 0 0 0 0 0 0.0107074834192018 0 0 0 0 0.0131665750327523 0 0 0 0 0 0 0 0 0 0 0 0 0 0 0 0 0 0 0 0 0 0 0 0 0 0 0 0 0 0 0 0 0 0.114838949325582 0.0460615902034802 0 0 0 0 0 0 0 0 0 0 0 0 0 0 0 0 0 0 0 0 0 0 0 0 0 0 0 0 0 0 0 0 0 0 0 0 0 0 0 0 0 0 0 0 0.0081580826051061 0 0 0 0 0 0 0 0 0 0 0 0 0 0 0 0 0 0 0 0 0 0 0 0 0 0 0 0 0 0 0 0 0 0 0 0 0 0 0 0 0 0 0 0 0 0 0 0 0 0 0 0 0
0 0 0 0 0 0 0 0 0 0 0 0 0 0 0 0 0 0 0 0 0 0 0 0.0601844403919 0 0 0 0 0 0 0 0 0 0 0 0 0 0 0 0 0 0 0 0 0 0 0.0218566018061036 0 0 0 0.00892426965416592 0 0 0 0 0 0 0 0 0.0305739529024855 0 0 0.218905910884568 0 0 0 0 0 0 0.254913476028664 0 0.275207259623836 0 0 0 0 0 0.0708305658745044 0 0 0 0 0 0 0 0 0 0 0 0 0 0 0 0 0 0 0 0 0 0 0 0 0 0 0 0 0 0 0 0 0 0 0 0 0 0 0 0 0 0 0 0 0 0 0 0 0 0 0 0 0 0 0 0.0470717234428477 0 0 0 0 0 0 0 0 0 0 0 0 0 0 0 0 0 0 0 0 0 0 0 0 0 0 0 0 0 0 0 0 0 0 0 0 0 0 0 0 0 0 0 0 0 0 0 0 0 0 0 0.0115317993909249 0 0 0 0 0 0 0 0 0 0 0 0 0 0 0 0 0 0 0 0 0 0 0 0 0 0 0 0 0 0 0 0 0 0 0 0 0 0 0 0 0 0 0 0 0 0 0 0 0 0 0 0 0 0 0 0 0 0 0 0 0 0 0 0 0 0 0 0 0 0 0 0 0 0 0 0 0 0 0 0 0 0 0 0 0 0 0 0 0 0 0 0 0 0 0 0 0 0 0 0 0 0 0 0 0 0 0 0 0 0 0 0 0 0 0 0 0 0 0 0 0 0 0 0 0 0 0 0 0 0 0
0 0 0 0.100097975476925 0 0 0 0 0 0 0 0 0 0 0 0 0 0 0 0.0674650118604301 0.149038854719899 0 0 0 0 0 0 0 0 0 0 0 0 0 0 0 0 0 0 0 0 0 0 0 0 0.0663459126026051 0 0 0 0 0 0 0 0 0 0 0 0 0.306131605448998 0 0 0 0 0 0 0 0 0 0 0.0373883076015752 0 0 0 0 0 0 0 0.12723378055 0 0 0 0 0 0 0 0 0 0 0 0 0 0 0 0 0 0 0 0 0 0 0 0 0 0 0 0 0 0 0 0 0 0 0 0 0 0 0 0 0 0 0 0 0 0 0 0 0 0 0 0 0 0 0 0.146298551739567 0 0 0 0 0 0 0 0 0 0 0 0 0 0 0 0 0 0 0 0 0 0 0 0 0 0 0 0 0 0 0 0 0 0 0 0 0 0 0 0 0 0 0 0 0 0 0 0 0 0 0 0 0 0 0 0 0 0 0 0 0 0 0 0 0 0 0 0 0 0 0 0 0 0 0 0 0 0 0 0 0 0 0 0 0 0 0 0 0 0 0 0 0 0 0 0 0 0 0 0 0 0 0 0 0 0 0 0 0 0 0 0 0 0 0 0 0 0 0 0 0 0 0 0 0 0 0 0 0 0 0 0 0 0 0 0 0 0 0 0 0 0 0 0 0 0 0 0 0 0 0 0 0 0 0 0 0 0 0 0 0 0 0 0 0 0 0 0 0 0 0 0 0 0 0 0 0 0 0 0 0 0 0
0 0 0 0 0 0 0 0 0 0 0 0 0 0 0 0 0 0 0 0 0 0 0 0.075563479910923 0 0 0 0 0 0 0 0 0 0 0 0 0 0 0 0 0 0 0.0593095471941605 0 0 0.0766999028476501 0 0 0 0 0 0 0 0 0 0 0 0 0 0 0.294433913800775 0 0 0 0 0 0 0 0 0.111512881360449 0 0.0622646193701502 0 0 0.0176687652594408 0 0.105833043118061 0.173770358197993 0 0 0 0 0 0 0 0 0 0 0 0 0 0 0 0 0 0 0 0 0 0 0 0 0 0 0 0 0 0 0 0 0 0 0 0 0 0 0 0 0 0 0 0 0 0 0 0 0 0 0 0 0 0 0 0 0 0 0 0 0 0 0 0 0 0 0 0 0 0 0 0 0 0 0 0 0 0 0 0 0 0 0 0 0 0 0 0 0 0 0 0 0 0 0 0 0 0 0 0 0 0 0 0 0 0 0 0.0111856411394952 0 0 0 0 0 0 0 0 0 0 0 0 0 0 0 0 0 0 0 0 0 0 0 0 0 0 0 0 0 0 0 0 0 0 0 0 0 0 0 0 0 0 0 0 0 0 0 0 0 0 0 0 0 0 0 0 0 0 0 0 0 0 0 0 0 0 0 0 0 0 0 0 0 0 0 0 0 0 0 0 0 0 0 0 0 0 0 0 0 0 0 0 0 0 0 0 0 0 0 0 0 0 0 0 0.0117578478009014 0 0 0 0 0 0 0 0 0 0 0 0 0 0 0 0 0 0 0 0 0 0 0 0 0 0
0 0 0 0 0 0 0 0 0 0 0 0 0 0 0 0 0 0 0 0 0 0 0 0 0 0 0 0 0 0 0 0 0 0 0 0 0 0 0 0 0 0 0 0 0 0 0 0 0 0 0 0 0 0 0 0 0 0 0 0 0 0 0 0 1 0 0 0 0 0 0 0 0 0 0 0 0 0 0 0 0 0 0 0 0 0 0 0 0 0 0 0 0 0 0 0 0 0 0 0 0 0 0 0 0 0 0 0 0 0 0 0 0 0 0 0 0 0 0 0 0 0 0 0 0 0 0 0 0 0 0 0 0 0 0 0 0 0 0 0 0 0 0 0 0 0 0 0 0 0 0 0 0 0 0 0 0 0 0 0 0 0 0 0 0 0 0 0 0 0 0 0 0 0 0 0 0 0 0 0 0 0 0 0 0 0 0 0 0 0 0 0 0 0 0 0 0 0 0 0 0 0 0 0 0 0 0 0 0 0 0 0 0 0 0 0 0 0 0 0 0 0 0 0 0 0 0 0 0 0 0 0 0 0 0 0 0 0 0 0 0 0 0 0 0 0 0 0 0 0 0 0 0 0 0 0 0 0 0 0 0 0 0 0 0 0 0 0 0 0 0 0 0 0 0 0 0 0 0 0 0 0 0 0 0 0 0 0 0 0 0 0 0 0 0 0 0 0 0 0 0 0 0 0 0 0 0 0 0 0 0 0 0 0 0 0 0
0 0 0 0.0957898504379071 0 0 0 0 0 0 0 0 0 0.0147308822911517 0 0 0 0 0 0.102778945536204 0.0940910937540422 0 0 0 0 0 0 0 0 0 0 0 0 0 0 0 0 0 0 0 0 0 0 0 0.0353712674230002 0 0 0 0 0.145758443918602 0 0 0.0706537446519622 0 0 0 0 0 0 0 0 0 0 0.0250256828472556 0 0.387200974458461 0 0 0 0 0 0 0 0 0.0115843997067077 0 0 0 0 0 0 0 0.00988897598834007 0 0 0 0 0 0 0 0 0 0 0 0 0 0 0 0.00712573898636529 0 0 0 0 0 0 0 0 0 0 0 0 0 0 0 0 0 0 0 0 0 0 0 0 0 0 0 0 0 0 0 0 0 0 0 0 0 0 0 0 0 0 0 0 0 0 0 0 0 0 0 0 0 0 0 0 0 0 0 0 0 0 0 0 0 0 0 0 0 0 0 0 0 0 0 0 0 0 0 0 0 0 0 0 0 0 0 0 0 0 0 0 0 0 0 0 0 0 0 0 0 0 0 0 0 0 0 0 0 0 0 0 0 0 0 0 0 0 0 0 0 0 0 0 0 0 0 0 0 0 0 0 0 0 0 0 0 0 0 0 0 0 0 0 0 0 0 0 0 0 0 0 0 0 0 0 0 0 0 0 0 0 0 0 0 0 0 0 0 0 0 0 0 0 0 0 0 0 0 0 0 0 0 0 0 0 0 0 0 0 0 0 0 0 0 0 0 0 0 0 0 0 0 0 0 0 0 0 0 0 0 0 0 0 0 0 0 0
0 0 0 0 0 0 0 0 0 0 0 0 0 0 0 0 0.0524610960104504 0 0 0.0163054291662847 0 0 0 0 0 0 0 0 0 0 0 0 0 0 0 0 0 0 0 0 0 0 0 0 0 0 0 0 0 0 0 0 0.151069743434233 0 0 0 0 0 0.0635801645516291 0 0 0 0 0 0.692967821325462 0 0 0 0 0 0 0 0 0 0.0236157455119403 0 0 0 0 0 0 0 0 0 0 0 0 0 0 0 0 0 0 0 0 0 0 0 0 0 0 0 0 0 0 0 0 0 0 0 0 0 0 0 0 0 0 0 0 0 0 0 0 0 0 0 0 0 0 0 0 0 0 0 0 0 0 0 0 0 0 0 0 0 0 0 0 0 0 0 0 0 0 0 0 0 0 0 0 0 0 0 0 0 0 0 0 0 0 0 0 0 0 0 0 0 0 0 0 0 0 0 0 0 0 0 0 0 0 0 0 0 0 0 0 0 0 0 0 0 0 0 0 0 0 0 0 0 0 0 0 0 0 0 0 0 0 0 0 0 0 0 0 0 0 0 0 0 0 0 0 0 0 0 0 0 0 0 0 0 0 0 0 0 0 0 0 0 0 0 0 0 0 0 0 0 0 0 0 0 0 0 0 0 0 0 0 0 0 0 0 0 0 0 0 0 0 0 0 0 0 0 0 0 0 0 0 0 0 0 0 0 0 0 0 0 0 0 0 0 0 0 0 0 0 0 0 0 0 0 0 0 0 0 0 0 0
0.0255416240582117 0 0 0 0 0.0490303518171995 0 0 0 0 0.0332118406620646 0 0 0 0 0 0 0 0.137957155743665 0 0.0114071300857841 0 0 0 0 0 0 0.0151466941367078 0.0301623293405633 0 0 0 0 0 0 0 0 0 0 0 0 0 0 0 0 0 0 0 0 0 0 0 0 0 0 0 0 0 0 0 0 0 0 0 0 0 0 0.178076609431848 0.168013093096352 0 0 0 0 0 0 0.0456823547404132 0 0 0 0 0 0 0 0 0 0 0 0 0 0 0 0 0 0 0 0 0 0 0 0 0 0 0 0 0 0 0 0 0.0793078425013368 0 0.226462974385855 0 0 0 0 0 0 0 0 0 0 0 0 0 0 0 0 0 0 0 0 0 0 0 0 0 0 0 0 0 0 0 0 0 0 0 0 0 0 0 0 0 0 0 0 0 0 0 0 0 0 0 0 0 0 0 0 0 0 0 0 0 0 0 0 0 0 0 0 0 0 0 0 0 0 0 0 0 0 0 0 0 0 0 0 0 0 0 0 0 0 0 0 0 0 0 0 0 0 0 0 0 0 0 0 0 0 0 0 0 0 0 0 0 0 0 0 0 0 0 0 0 0 0 0 0 0 0 0 0 0 0 0 0 0 0 0 0 0 0 0 0 0 0 0 0 0 0 0 0 0 0 0 0 0 0 0 0 0 0 0 0 0 0 0 0 0 0 0 0 0 0 0 0 0 0 0 0 0 0 0 0 0 0 0 0 0 0 0 0 0 0 0 0 0 0 0 0 0 0 0 0 0 0 0 0 0
0 0 0 0 0 0 0 0 0 0 0 0 0 0 0 0 0 0 0 0 0 0 0 0 0 0 0 0 0 0 0 0 0 0 0 0 0 0 0 0 0 0 0 0 0 0 0.238160375358811 0 0 0 0 0 0 0 0 0 0 0 0 0.0451020901567942 0 0 0 0 0 0 0.305225105195841 0 0.275530510874799 0 0 0 0 0 0 0.11145624424011 0 0.0245256741736444 0 0 0 0 0 0 0 0 0 0 0 0 0 0 0 0 0 0 0 0 0 0 0 0 0 0 0 0 0 0 0 0 0 0 0 0 0 0 0 0 0 0 0 0 0 0 0 0 0 0 0 0 0 0 0 0 0 0 0 0 0 0 0 0 0 0 0 0 0 0 0 0 0 0 0 0 0 0 0 0 0 0 0 0 0 0 0 0 0 0 0 0 0 0 0 0 0 0 0 0 0 0 0 0 0 0 0 0 0 0 0 0 0 0 0 0 0 0 0 0 0 0 0 0 0 0 0 0 0 0 0 0 0 0 0 0 0 0 0 0 0 0 0 0 0 0 0 0 0 0 0 0 0 0 0 0 0 0 0 0 0 0 0 0 0 0 0 0 0 0 0 0 0 0 0 0 0 0 0 0 0 0 0 0 0 0 0 0 0 0 0 0 0 0 0 0 0 0 0 0 0 0 0 0 0 0 0 0 0 0 0 0 0 0 0 0 0 0 0 0 0 0 0 0 0 0 0 0 0 0 0 0 0 0 0 0 0 0 0
0 0 0 0 0 0 0 0 0 0 0 0.138451425803715 0 0.0606425670655039 0.0106003567311393 0.040401962789938 0 0 0.0376741382749512 0 0 0 0 0 0 0 0 0 0.142820559734894 0 0 0 0 0 0 0 0 0 0 0 0 0 0 0 0 0 0.0219382480518708 0 0 0 0 0 0 0 0 0 0 0 0 0 0 0 0 0 0 0 0.0948346681494112 0.090736145246063 0 0 0 0 0 0 0 0 0 0 0 0 0 0 0 0 0 0 0 0 0 0 0 0 0 0 0 0 0 0 0 0 0 0 0 0 0 0 0 0 0 0.0333135430703094 0.170284407152267 0.139303823645318 0 0 0 0 0 0 0 0 0 0 0 0 0 0 0.0148410832401248 0 0 0 0 0 0 0 0 0 0 0.00415707104449376 0 0 0 0 0 0 0 0 0 0 0 0 0 0 0 0 0 0 0 0 0 0 0 0 0 0 0 0 0 0 0 0 0 0 0 0 0 0 0 0 0 0 0 0 0 0 0 0 0 0 0 0 0 0 0 0 0 0 0 0 0 0 0 0 0 0 0 0 0 0 0 0 0 0 0 0 0 0 0 0 0 0 0 0 0 0 0 0 0 0 0 0 0 0 0 0 0 0 0 0 0 0 0 0 0 0 0 0 0 0 0 0 0 0 0 0 0 0 0 0 0 0 0 0 0 0 0 0 0 0 0 0 0 0 0 0 0 0 0 0 0 0 0 0 0 0 0 0 0 0 0 0 0 0 0 0 0 0 0 0 0 0 0 0 0 0 0 0 0 0 0 0 0 0 0 0 0 0 0
0 0 0 0 0 0 0 0 0 0 0 0 0.0138557495859538 0 0 0.0228163165873695 0 0 0 0 0 0.0232840633127766 0 0.0286078117299049 0 0 0 0 0 0 0 0 0 0 0 0 0 0 0 0.0266571124883415 0 0 0 0 0 0 0.0537100194301722 0 0 0.0231959339472659 0.0454265914988128 0 0 0 0 0 0 0 0.0233085426016723 0.118637896062018 0.179521565025234 0.0297665582123565 0.0583873177621609 0 0 0 0 0 0 0 0 0 0 0 0.023228421249713 0 0 0.0389998029675488 0 0 0 0 0 0 0 0 0 0 0 0 0 0 0 0 0 0 0 0 0 0 0 0 0 0 0 0 0 0 0 0 0 0 0 0 0 0 0 0 0 0 0 0 0 0 0 0 0 0 0 0 0 0 0 0.125875291001141 0 0 0 0.035170866773759 0 0 0 0 0 0 0 0 0 0 0 0 0 0 0 0 0 0 0 0 0 0 0 0 0 0 0 0 0 0 0 0 0 0 0 0 0 0 0 0 0 0 0 0 0.0628810863405948 0 0 0.0104234098532257 0 0 0 0 0 0 0 0 0 0 0 0 0 0 0 0.0112564326384463 0 0 0 0 0 0 0 0 0 0 0 0 0 0 0 0 0 0 0 0 0 0 0 0 0 0 0 0 0 0 0 0 0 0 0 0 0 0 0 0 0 0 0 0 0 0 0 0 0 0 0 0 0 0 0 0 0 0 0 0 0 0 0 0 0 0 0 0 0 0 0 0 0 0 0 0 0 0 0 0 0.0129403596106952 0 0 0 0 0 0 0 0.0320488513208373 0 0 0 0 0 0 0 0 0 0 0 0 0 0 0 0 0 0 0 0 0 0 0 0 0 0
0.0323358121901364 0 0 0.0164888331435825 0 0.056365509539956 0.00412093852892593 0 0 0.00688903666580808 0.044516323398967 0 0 0 0 0 0 0 0 0 0 0 0 0 0 0 0 0 0 0.0296572410356444 0.0208143976663249 0 0 0.0128002466588942 0 0 0 0.0401804648046925 0 0 0 0 0 0 0 0 0 0 0 0 0.020302013455377 0 0 0.176599677177134 0.0393530283532881 0.17823608552897 0 0 0 0 0 0 0 0 0 0 0 0 0 0 0 0 0.0100649323566087 0 0 0.0997345536425202 0 0 0 0 0 0.0026230439094093 0.00370072383029289 0.00431344998436196 0.0119165310820877 0.00522609494918715 0.0212880875847517 0 0.00444627578120956 0 0.00446931575342626 0 0.0305570063106618 0 0.00579574561619204 0 0 0 0 0 0 0 0.00490052733288291 0.0295712368160239 0 0 0 0 0 0 0 0 0 0 0 0 0 0 0 0 0 0 0 0 0 0 0.0306909004195932 0 0 0.0398699506780964 0 0 0.0121720158049929 0 0 0 0 0 0 0 0 0 0 0 0 0 0 0 0 0 0 0 0 0 0 0 0 0 0 0 0 0 0 0 0 0 0 0 0 0 0 0 0 0 0 0 0 0 0 0 0 0 0 0 0 0 0 0 0 0 0 0 0 0 0 0 0 0 0 0 0 0 0 0 0 0 0 0 0 0 0 0 0 0 0 0 0 0 0 0 0 0 0 0 0 0 0 0 0 0 0 0 0 0 0 0 0 0 0 0 0 0 0 0 0 0 0 0 0 0 0 0 0 0 0 0 0 0 0 0 0 0 0 0 0 0 0 0 0 0 0 0 0 0 0 0 0 0 0 0 0 0 0 0 0 0 0 0 0 0 0 0 0 0 0 0 0 0 0 0 0 0 0 0 0 0 0 0 0 0 0 0 0 0 0 0 0
0 0 0 0 0 0 0 0 0 0 0 0 0 0 0 0 0 0 0 0 0 0 0 0.121750855519366 0 0 0 0 0 0 0 0 0 0 0 0 0 0 0 0 0 0 0 0 0 0 0 0 0 0 0 0 0 0 0 0 0 0 0 0 0.424130797258634 0 0.0713429260019129 0 0 0 0 0 0 0 0 0 0 0 0.0958027928157617 0 0 0 0 0 0 0 0 0 0 0 0 0 0 0 0 0 0 0 0 0 0 0 0 0 0 0 0 0 0 0 0 0 0 0 0 0 0 0 0 0 0 0 0 0 0 0 0 0 0 0 0 0 0 0 0 0 0 0 0 0 0 0 0 0 0 0 0 0 0 0 0 0 0 0 0 0 0 0 0 0 0 0 0 0 0 0 0 0 0 0 0 0 0 0 0 0 0 0 0 0 0 0 0 0 0 0 0 0 0 0 0 0 0 0 0 0 0 0 0 0 0 0 0 0 0 0 0 0 0 0 0 0 0 0 0 0 0 0 0 0 0 0 0 0 0.0922861455696943 0 0 0 0 0 0 0 0 0 0.19468648283463 0 0 0 0 0 0 0 0 0 0 0 0 0 0 0 0 0 0 0 0 0 0 0 0 0 0 0 0 0 0 0 0 0 0 0 0 0 0 0 0 0 0 0 0 0 0 0 0 0 0 0 0 0 0 0 0 0 0 0 0 0 0 0 0 0 0 0 0 0 0 0 0 0 0 0 0 0 0 0 0 0 0 0 0 0 0
0 0 0 0 0 0.0523201573765463 0 0 0 0.10601428476405 0 0 0 0 0 0 0 0 0 0 0 0 0 0 0 0 0 0 0 0.0103861384896415 0.0117775022049362 0 0 0.0112399598215226 0 0 0.0121823497536256 0 0 0 0 0 0 0 0 0 0.135893056584959 0 0 0 0.0735539204483315 0 0 0 0 0.0116148541419471 0 0.0121591706001652 0 0 0 0 0 0 0 0 0 0 0 0 0.00909799583145152 0 0 0 0 0.00664389726047746 0 0 0 0 0 0 0 0 0.0927167073125264 0.00586195634810024 0.152490531439083 0.00831763436325868 0 0 0 0 0.0027585780066703 0 0.00589053433659429 0 0 0 0 0 0 0 0 0 0 0 0 0 0 0 0 0 0 0 0 0 0 0 0 0 0 0 0 0 0 0 0 0 0 0.0039497462091833 0.0574650345868828 0.0227421109992587 0.138617234056226 0 0 0 0 0 0 0.00503448256305245 0 0 0 0 0 0 0 0 0 0 0 0 0 0.00767758590865498 0 0 0 0 0 0 0 0 0 0 0 0 0 0 0 0 0 0 0 0 0 0 0 0 0 0 0 0 0 0 0 0 0 0 0 0 0 0 0 0 0 0 0 0 0 0 0 0 0 0 0 0 0 0 0 0 0 0 0 0 0 0 0 0 0 0 0 0 0 0 0 0 0 0 0 0 0 0 0 0 0 0 0 0 0 0 0 0 0 0 0 0 0 0 0 0 0 0 0 0 0 0 0.0120982659134748 0 0 0 0 0 0 0 0 0 0 0 0 0 0 0 0 0 0 0 0 0 0 0 0 0 0 0 0 0 0 0 0 0 0 0 0 0 0 0 0 0 0.00840898736440092 0 0 0 0 0 0 0 0 0.0135960863371361 0 0 0.00949123697784332 0 0 0 0 0 0
0 0 0 0 0 0 0 0 0 0 0 0 0 0 0 0 0 0 0 0 0 0 0 0 0 0 0 0 0 0 0 0 0 0 0 0 0 0 0 0 0.131810502425027 0 0 0 0 0 0 0.18018720327663 0 0 0 0 0 0 0 0 0 0 0 0 0 0 0 0 0 0 0 0 0 0 0 0 0 0 0 0 0 0 0 0 0 0 0 0 0 0 0 0 0 0 0 0 0 0 0 0 0 0 0 0 0 0 0 0 0 0 0 0 0 0 0 0 0 0 0 0 0 0 0 0 0 0 0 0 0 0 0 0 0 0 0 0 0 0 0 0 0 0 0 0 0 0 0 0 0 0 0 0 0 0 0 0 0 0 0 0 0 0 0 0 0 0 0 0 0 0 0 0 0 0 0.0999454811975161 0 0 0 0 0 0 0 0.0274770704675178 0 0 0 0 0 0 0 0 0 0 0 0 0 0 0 0 0 0 0 0 0 0 0 0.226863780273335 0 0 0 0 0 0 0 0 0 0 0 0 0 0 0 0.100612690610537 0 0 0 0.121078820412332 0.0305691124469355 0 0 0.0403340137420582 0 0 0 0 0 0 0 0 0 0 0 0 0 0 0 0 0 0 0 0 0 0 0 0 0 0 0 0 0 0 0 0 0 0 0 0 0 0 0 0 0 0 0 0 0 0 0 0 0 0 0 0 0 0 0 0 0 0 0 0 0 0 0 0.0411213251481119 0 0 0 0 0 0 0 0 0 0 0 0 0 0 0 0 0 0 0 0 0 0 0 0 0 0
0 0 0 0 0 0 0 0 0 0 0 0 0 0 0 0 0 0 0 0 0 0 0 0.151942450536217 0 0 0 0 0 0 0 0 0 0 0 0 0 0 0 0 0 0 0 0 0 0 0 0 0 0 0 0 0 0 0 0 0 0 0 0 0 0 0.0185646875650078 0 0.0159022775511121 0.0181138525747767 0 0 0 0.0466130638695666 0 0.0878516724814447 0 0 0 0 0 0 0 0 0.134252058683548 0 0 0 0 0 0 0 0 0 0 0 0 0 0 0 0.112481842975896 0 0.0913834168640958 0 0 0 0 0 0 0 0 0 0 0 0 0.0150256106559235 0 0 0 0 0 0 0 0 0 0 0 0 0 0 0.06974328802713 0 0 0 0 0 0 0.0607820386398063 0 0.0816425409361434 0.0661308175596237 0.0202244033615002 0 0 0 0 0 0 0 0 0.00934597771820883 0 0 0 0 0 0 0 0 0 0 0 0 0 0 0 0 0 0 0 0 0 0 0 0 0 0 0 0 0 0 0 0 0 0 0 0 0 0 0 0 0 0 0 0 0 0 0 0 0 0 0 0 0 0 0 0 0 0 0 0 0 0 0 0 0 0 0 0 0 0 0 0 0 0 0 0 0 0 0 0 0 0 0 0 0 0 0 0 0 0 0 0 0 0 0 0 0 0 0 0 0 0 0 0 0 0 0 0 0 0 0 0 0 0 0 0 0 0 0 0 0 0 0 0 0 0 0 0 0 0 0 0 0 0 0 0 0 0 0 0 0 0 0 0 0 0 0 0 0 0 0 0 0 0 0 0 0 0 0 0 0 0 0 0 0 0 0 0 0 0
0.0223060587382704 0 0 0.0137435259003649 0 0.178502585648468 0 0 0 0.0194401726643555 0.0253498120568805 0 0 0 0 0 0 0 0 0 0 0 0 0 0 0 0 0 0 0.0576990729691229 0.0372927557379494 0 0 0 0 0 0 0.0377245900840791 0 0 0 0 0 0 0 0 0.0228254668772189 0 0 0 0.0377284711881446 0 0.00993247808489706 0.0484830032035625 0 0.0493669484417901 0 0 0 0.0132114454083409 0 0 0 0 0 0 0.0220499896243861 0.0313870817120924 0 0 0.190330211152972 0 0.0140265258374133 0 0 0 0 0 0 0 0 0 0 0 0.0068589235070202 0.00573078251869779 0 0.00704230140080717 0 0 0 0 0.0265791748135846 0 0 0 0 0 0 0 0 0 0 0 0 0 0 0 0 0 0 0 0 0 0 0 0 0 0 0 0 0 0 0 0 0 0.0588846066112008 0 0 0.0539741157642751 0 0 0.00952990005410569 0 0 0 0 0 0 0 0 0 0 0 0 0 0 0 0 0 0 0 0 0 0 0 0 0 0 0 0 0 0 0 0 0 0 0 0 0 0 0 0 0 0 0 0 0 0 0 0 0 0 0 0 0 0 0 0 0 0 0 0 0 0 0 0 0 0 0 0 0 0 0 0 0 0 0 0 0 0 0 0 0 0 0 0 0 0 0 0 0 0 0 0 0 0 0 0 0 0 0 0 0 0 0 0 0 0 0 0 0 0 0 0 0 0 0 0 0 0 0 0 0 0 0 0 0 0 0 0 0 0 0 0 0 0 0 0 0 0 0 0 0 0 0 0 0 0 0 0 0 0 0 0 0 0 0 0 0 0 0 0 0 0 0 0 0 0 0 0 0 0 0 0 0 0 0 0 0 0 0 0 0 0 0 0
0 0 0 0 0 0 0 0 0 0 0 0 0 0 0 0 0 0 0 0 0 0 0 0 0 0 0 0 0 0 0 0 0 0 0 0 0 0 0 0 0 0 0 0 0 0.405599740910047 0 0 0 0.0294946140140369 0 0 0 0 0 0 0 0 0.0380253439121609 0.185695958476299 0 0 0.113490960990743 0 0 0 0 0 0 0 0 0 0 0 0 0 0 0.204843258911425 0 0 0 0 0 0 0 0 0 0 0 0 0 0 0 0 0 0 0 0 0 0 0 0 0 0 0 0 0 0 0 0 0 0 0 0 0 0 0 0 0 0 0 0 0 0 0 0 0 0 0 0 0 0 0 0 0 0 0 0 0 0 0 0 0 0 0 0 0 0 0 0 0 0 0 0 0 0 0 0 0 0 0 0 0 0 0 0 0 0.0228501227852876 0 0 0 0 0 0 0 0 0 0 0 0 0 0 0 0 0 0 0 0 0 0 0 0 0 0 0 0 0 0 0 0 0 0 0 0 0 0 0 0 0 0 0 0 0 0 0 0 0 0 0 0 0 0 0 0 0 0 0 0 0 0 0 0 0 0 0 0 0 0 0 0 0 0 0 0 0 0 0 0 0 0 0 0 0 0 0 0 0 0 0 0 0 0 0 0 0 0 0 0 0 0 0 0 0 0 0 0 0 0 0 0 0 0 0 0 0 0 0 0 0 0 0 0 0 0 0 0 0 0 0 0 0 0 0 0 0 0 0 0 0 0 0 0 0 0 0 0 0
0 0 0 0 0 0 0 0 0 0 0 0 0 0 0 0 0 0 0 0 0 0 0 0 0 0 0 0 0 0 0 0 0 0 0 0 0 0 0 0 0 0 0.0421516329755546 0 0 0.0379601183985075 0.0168086720253929 0 0 0 0.010049822967019 0 0 0 0 0 0 0 0.111422511881303 0.031689045635843 0.0700868196172283 0.142326922104777 0.127838302319803 0 0 0 0 0.0106429565061875 0 0.0547966771748317 0 0 0 0 0 0 0.140529333131388 0 0 0 0 0 0 0 0 0 0 0 0 0 0 0 0 0 0 0 0 0 0 0 0 0 0 0 0 0 0 0 0 0 0 0 0 0 0 0 0 0 0 0 0 0 0 0 0 0 0 0 0 0 0 0 0 0.182132503995164 0 0 0 0 0 0 0 0 0 0 0 0 0 0 0 0 0 0 0 0 0 0 0 0 0 0 0 0 0 0 0 0 0 0 0 0 0 0 0 0 0 0 0 0 0 0 0 0 0 0 0 0.0116181378251947 0 0 0 0 0 0 0 0 0 0 0 0 0 0 0 0 0 0 0 0 0 0 0 0 0 0 0 0 0 0 0 0 0 0 0 0 0 0 0 0 0 0.009946543441805 0 0 0 0 0 0 0 0 0 0 0 0 0 0 0 0 0 0 0 0 0 0 0 0 0 0 0 0 0 0 0 0 0 0 0 0 0 0 0 0 0 0 0 0 0 0 0 0 0 0 0 0 0 0 0 0 0 0 0 0 0 0 0 0 0 0 0 0 0 0 0 0 0 0 0 0 0 0 0 0 0 0 0 0 0 0 0 0 0
0 0 0 0 0 0 0 0 0 0 0 0 0 0 0 0.439011857071762 0 0 0 0 0 0 0 0.15070370985509 0 0 0 0 0 0 0 0 0 0 0 0 0 0 0 0 0 0 0 0 0 0 0 0 0 0.0668269657997218 0 0 0 0 0 0 0 0 0 0 0 0 0 0 0 0 0 0 0 0 0 0 0 0 0 0 0 0 0 0 0 0 0 0 0 0 0 0 0 0 0 0 0 0 0 0 0 0 0 0 0 0 0 0 0 0 0 0 0 0 0 0 0 0 0 0 0 0 0 0 0 0 0 0 0 0 0.128554873755403 0 0 0 0 0 0 0 0 0 0.185753587797366 0 0 0 0 0 0 0 0 0 0 0 0 0 0 0 0 0 0.0291490057206568 0 0 0 0 0 0 0 0 0 0 0 0 0 0 0 0 0 0 0 0 0 0 0 0 0 0 0 0 0 0 0 0 0 0 0 0 0 0 0 0 0 0 0 0 0 0 0 0 0 0 0 0 0 0 0 0 0 0 0 0 0 0 0 0 0 0 0 0 0 0 0 0 0 0 0 0 0 0 0 0 0 0 0 0 0 0 0 0 0 0 0 0 0 0 0 0 0 0 0 0 0 0 0 0 0 0 0 0 0 0 0 0 0 0 0 0 0 0 0 0 0 0 0 0 0 0 0 0 0 0 0 0 0 0 0 0 0 0 0 0 0 0 0 0 0 0 0 0 0 0 0 0 0 0 0 0 0 0 0 0 0 0
0 0 0 0 0 0 0 0 0 0 0 0 0 0 0 0 0 0 0 0 0 0 0 0 0 0 0 0 0 0 0 0 0 0 0 0 0 0 0 0 0 0 0 0 0 0 0 0 0 0 0 0 0 0 0 0 0 0 0 0 0 0 0 0 0 0 0 0 0 0 0 0 0 0 0 0 0 0 0 0 0 0.0172468066075917 0 0 0.0118056840238212 0.013797893202841 0 0.471575185053506 0 0.0491555156035954 0 0 0 0 0.130711048909756 0.237767433108425 0 0.0679404334904628 0 0 0 0 0 0 0 0 0 0 0 0 0 0 0 0 0 0 0 0 0 0 0 0 0 0 0 0 0 0 0 0 0 0 0 0 0 0 0 0 0 0 0 0 0 0 0 0 0 0 0 0 0 0 0 0 0 0 0 0 0 0 0 0 0 0 0 0 0 0 0 0 0 0 0 0 0 0 0 0 0 0 0 0 0 0 0 0 0 0 0 0 0 0 0 0 0 0 0 0 0 0 0 0 0 0 0 0 0 0 0 0 0 0 0 0 0 0 0 0 0 0 0 0 0 0 0 0 0 0 0 0 0 0 0 0 0 0 0 0 0 0 0 0 0 0 0 0 0 0 0 0 0 0 0 0 0 0 0 0 0 0 0 0 0 0 0 0 0 0 0 0 0 0 0 0 0 0 0 0 0 0 0 0 0 0 0 0 0 0 0 0 0 0 0 0 0 0 0 0 0 0 0 0 0 0 0 0 0 0 0 0 0 0 0 0 0 0 0
0 0 0 0 0 0.00558702004354909 0 0 0 0.00931771422117881 0 0 0 0 0 0 0 0 0 0 0 0 0 0 0 0 0 0 0 0 0 0 0 0 0 0 0.00572104956369699 0 0 0 0 0 0 0.0104943319901996 0 0.0152930195888558 0 0 0 0.00509230628093537 0.00300036577304973 0 0 0 0 0 0 0 0 0.00491857358122573 0 0 0 0 0 0 0 0 0 0 0 0 0 0 0.0439857055591914 0 0 0 0 0 0 0.121014085848581 0.300249982413903 0.0712098776331446 0.00438579571639905 0 0 0 0 0 0 0 0 0 0 0.015904553208133 0.0353439621256067 0.0979205283265747 0.143354379876453 0 0 0 0 0 0 0 0 0 0 0 0 0 0 0 0 0 0 0 0 0 0 0 0 0 0 0 0.00597343509776539 0 0 0 0 0 0 0.0147514432272278 0 0.0250845797873633 0 0 0.00359957575745276 0 0 0 0 0 0 0.00357200734876234 0.00913115445988073 0.00406936364889043 0 0 0 0 0 0.0078725484322914 0.00423302283911755 0 0 0 0 0 0 0 0 0 0 0 0 0 0 0 0 0 0 0 0 0 0 0 0 0 0 0 0 0 0 0 0 0 0 0 0 0 0 0 0 0 0.0110155458780266 0 0 0 0 0 0 0 0 0 0 0 0 0 0 0 0 0 0 0 0 0 0 0 0 0 0 0 0 0 0 0 0 0 0.00499659967056737 0 0 0 0 0 0 0 0 0 0 0.0103892565448438 0 0 0 0 0 0 0 0 0 0 0 0 0 0 0.00251821555713303 0 0 0 0 0 0 0 0 0 0 0 0 0 0 0 0 0 0 0 0 0 0 0 0 0 0 0 0 0 0 0 0 0 0 0 0 0 0 0 0 0 0 0 0 0 0 0 0 0 0 0 0 0 0 0 0 0 0 0 0
0 0 0 0 0 0.00202403237721864 0 0 0 0 0 0 0 0 0 0 0 0 0 0 0 0 0 0 0 0 0 0 0 0 0 0 0 0 0 0.0091726788243758 0 0 0 0 0 0 0 0.0101138730865878 0 0.0103983048460158 0 0 0 0 0 0.00947476704738141 0 0 0 0.00219986981274761 0 0 0 0 0 0 0 0 0 0 0 0 0 0 0.0028310737112271 0 0 0 0 0 0 0 0 0.00647558279162916 0.0949156674670652 0 0.105371742780398 0.302233459606265 0 0.00298680882659563 0 0.0139309833375338 0.00939168941428365 0 0 0 0 0 0.00786617164204118 0.0455348005192978 0 0.041360778644573 0 0 0 0 0 0 0 0 0 0 0.00198726377425241 0 0 0 0 0 0 0 0 0 0 0 0 0 0 0 0 0 0 0 0 0 0 0 0 0 0 0 0 0 0.0044107806437322 0 0 0 0 0 0 0 0.0157007481483314 0.00875790708971705 0 0 0 0 0 0.00436491403288056 0.00436523922801048 0 0 0 0 0 0 0 0 0 0 0 0 0 0 0 0 0 0 0 0 0 0 0 0 0 0 0 0 0 0 0 0 0 0 0 0 0 0 0 0 0 0.0601269000057604 0 0 0 0 0 0 0 0 0 0 0 0 0 0 0 0 0 0 0 0 0 0 0 0 0 0 0 0 0 0 0 0 0 0 0 0 0 0 0 0.106239995820746 0 0 0 0.0707287361281982 0.0450315802372898 0 0 0 0 0 0 0 0 0 0 0 0 0 0 0.00200365015584422 0 0 0 0 0 0 0 0 0 0 0 0 0 0 0 0 0 0 0 0 0 0 0 0 0 0 0 0 0 0 0 0 0 0 0 0 0 0 0 0 0 0 0 0 0 0 0 0 0 0 0 0 0 0 0 0 0 0 0 0
0 0 0 0 0 0.00471685364924475 0 0 0 0.0062016785853461 0 0 0 0 0 0 0 0 0 0 0 0 0 0 0 0 0 0 0 0 0 0 0 0 0 0.0172804273863648 0 0 0 0 0.024489952774236 0 0 0.0116277120347574 0 0.014376287824158 0.00213722484849383 0.00983227179086213 0 0.00416019255668441 0.00432364091826117 0.037892740285422 0 0 0 0.00337816470293073 0 0 0 0.00493783258546808 0 0 0 0 0.00305211920431299 0 0 0 0 0 0.00349465314096282 0 0 0 0 0 0 0 0 0 0.206042474016373 0.0921925752988867 0 0.31433091651384 0.00245920676024822 0 0 0.00541773297989433 0.00381368006009708 0 0 0 0 0 0 0.00370998720609223 0 0.0274362897297504 0.0486132306458018 0 0 0 0 0.00266115618271197 0 0 0 0 0 0 0 0 0 0 0 0 0 0 0 0 0 0 0 0 0 0.0289787904939725 0.00588700787842211 0 0 0 0 0 0 0 0 0.0185067474203118 0 0 0.00396840664097666 0 0 0 0 0 0 0 0.0148656158892421 0.00707180252754074 0 0 0 0 0 0.00758332324939372 0.00422108882854451 0 0 0 0 0 0 0 0 0 0 0 0 0 0 0 0 0 0 0 0 0 0 0 0 0 0 0 0 0 0 0 0 0 0 0 0 0 0 0 0 0 0.0141400322565529 0 0 0 0 0 0 0 0 0 0 0 0 0 0 0 0 0 0 0 0 0 0 0 0 0 0 0 0 0 0 0 0 0 0 0 0 0 0 0 0.0163395027752157 0 0 0 0.00985695194647672 0.00763984940508949 0 0 0 0 0 0 0 0 0 0 0 0 0 0 0.0023618790070601 0 0 0 0 0 0 0 0 0 0 0 0 0 0 0 0 0 0 0 0 0 0 0 0 0 0 0 0 0 0 0 0 0 0 0 0 0 0 0 0 0 0 0 0 0 0 0 0 0 0 0 0 0 0 0 0 0 0 0 0
0 0 0 0 0 0 0 0 0 0 0 0 0 0 0 0 0 0 0 0 0 0 0 0 0 0 0 0 0 0 0 0 0 0 0 0.0422621204864506 0 0 0 0 0.00992911705198221 0 0 0 0 0 0 0 0 0 0 0.020215275993042 0 0 0 0.00265685323633203 0 0 0 0 0 0 0 0 0 0 0 0 0 0 0.00346295596257883 0 0 0 0 0 0 0 0 0 0.0415450041777593 0.224811813135957 0.267234116121002 0 0 0 0 0 0.00544072176017235 0 0 0 0 0 0 0.00854866582919387 0 0 0 0 0 0 0 0 0 0 0 0 0 0 0 0 0 0 0 0 0 0 0 0 0 0 0 0 0 0.00496961401404888 0 0 0 0 0 0 0 0 0 0 0 0 0 0 0 0 0 0 0 0 0.00718588254097978 0.00319781197332579 0 0 0 0 0 0 0 0 0 0 0 0 0 0 0 0 0 0 0 0 0 0 0 0 0 0 0 0 0 0 0 0 0 0 0 0 0 0 0 0 0 0 0 0 0 0 0 0 0.0745419182786279 0 0 0 0 0 0 0 0 0 0 0 0 0 0 0 0 0 0 0 0 0 0 0 0 0 0 0 0 0 0 0 0 0 0 0 0 0 0 0 0.152267672697587 0 0 0 0.0897056207011649 0.0420248360397956 0 0 0 0 0 0 0 0 0 0 0 0 0 0 0 0 0 0 0 0 0 0 0 0 0 0 0 0 0 0 0 0 0 0 0 0 0 0 0 0 0 0 0 0 0 0 0 0 0 0 0 0 0 0 0 0 0 0 0 0 0 0 0 0 0 0 0 0 0 0 0 0 0 0 0
0 0 0 0.00236236697932005 0.00138832036080432 0.00586142149824808 0 0 0 0.0097488084400542 0 0 0 0.00206279946771312 0 0.000887197553458896 0 0 0 0.000937160478296818 0 0 0 0.000531024310983487 0 0 0 0 0.000745143696476895 0.00544316951613332 0.0103581206180006 0 0.0016145456437636 0.00376764729349193 0 0 0.0284850533840338 0.0962786489063712 0 0.00224379767767041 0 0 0 0 0 0 0.0130463440822341 0 0 0 0.0069742585413469 0 0 0.00277357622946234 0.00770308380939853 0.00778609766018704 0 0.0676070542707512 0 0 0 0 0 0 0 0 0 0 0 0 0.00234324544871082 0 0.0201693108308887 0 0 0.000706743479764006 0 0 0 0.000807576434890656 0.000626718762210535 0 0.000512089152230949 0 0 0.0773641169958833 0.0930615782352858 0.0733708295137276 0.194807636274184 0 0.0189080415106848 0.00666757328543599 0.0259321588818596 0 0.0536600253123417 0.00711936311387176 0 0.00153397366429763 0 0.000603405365061994 0 0.0109279521806908 0.00707350124167259 0 0 0 0 0 0 0 0 0 0 0 0 0 0 0 0 0 0 0 0 0 0 0 0 0 0 0 0 0 0.00232384732657872 0 0 0.00142008774073614 0 0.000382162747214253 0.00193316577820725 0.00431434303042978 0.0141711364800663 0.0125070256147536 0.0283377957050199 0 0.000886000451203592 0.0108939645941125 0.0037168088589515 0.0156106003473619 0.004224907418026 0.00100739697657846 0.00134908335369934 0.000716904197618005 0 0.00767771535382746 0.000583963611886036 0 0 0 0 0 0 0 0 0 0 0 0 0 0 0 0 0 0 0 0 0 0 0 0 0 0 0 0 0 0 0 0 0 0.000829650857439666 0 0 0 0 0 0.000918288958855765 0 0 0 0 0 0 0 0 0 0 0 0.00107357349020836 0 0 0 0 0 0 0 0 0 0 0 0 0 0 0 0 0 0 0 0 0 0 0 0 0 0 0 0 0 0 0 0 0 0 0 0 0 0 0 0 0 0 0 0.000382195042657679 0 0 0 0 0.000937502646418815 0.0059488601463572 0 0 0 0 0 0 0 0 0 0 0 0 0 0 0 0 0 0 0 0 0 0 0 0 0 0 0 0 0 0 0 0 0 0 0 0 0 0 0 0 0 0.00176203536298832 0 0 0 0 0 0 0 0 0.000505988912076014 0 0.000389465057056059 0.000394049837777289 0 0 0 0 0 0
0 0 0 0 0 0.00754425312354912 0 0 0 0.00997339320463188 0 0 0 0 0.00219980764950277 0.0143325468582387 0 0 0 0 0 0 0 0 0 0 0 0 0 0.016656447352477 0.0574784662262056 0 0 0.00304158715331342 0 0 0.0168309882805093 0.0847314285316406 0 0 0 0 0 0 0 0 0 0 0 0.00167301212276403 0 0 0 0.00190074776339946 0.00243778121817339 0.00549590938642064 0 0 0 0 0 0 0 0 0 0 0 0 0 0 0.00379360680428539 0 0.00470741760051635 0 0 0.00217985128589492 0 0 0 0.00348427439396564 0 0.00200880060032631 0 0 0.285592409613633 0 0.0134193742311515 0.0651913190876872 0.0052060306948854 0.00348043741242209 0.0101092989820535 0 0.066712852552763 0.00618307955660539 0.193749561814301 0.0513906779963941 0 0.00334559341847785 0 0 0 0 0.00258329902135096 0 0 0 0 0 0 0 0 0 0 0.00107773777858375 0 0 0 0 0 0 0 0 0 0 0 0 0 0 0 0 0 0 0.0069742791997568 0 0 0.0138926136608199 0.00346121910694555 0 0.00157418577840947 0 0 0 0 0 0 0 0.00611416295683609 0.00930591037100321 0 0.00144021255002363 0 0 0 0.00459504787977926 0.00260688043070971 0 0 0 0 0 0 0 0 0 0 0 0 0 0 0 0 0 0 0 0 0 0 0 0 0 0 0 0 0 0 0 0 0 0 0 0 0 0 0 0 0 0 0 0 0 0 0 0 0 0 0 0 0.00152349634959334 0 0 0 0 0 0 0 0 0 0 0 0 0 0 0 0 0 0 0 0 0 0 0 0 0 0 0 0 0 0 0 0 0 0 0 0 0 0 0 0 0 0 0 0 0 0 0 0 0 0 0 0 0 0 0 0 0 0 0 0 0 0 0 0 0 0 0 0 0 0 0 0 0 0 0 0 0 0 0 0 0 0 0 0 0 0 0 0 0 0 0 0 0 0 0 0 0 0 0 0 0 0 0 0 0 0 0 0 0
0 0 0 0 0.00552146509048967 0.0174917910225399 0 0 0 0.0378624931766072 0 0 0 0.00115534290279278 0 0 0 0 0 0 0 0 0 0 0 0 0 0 0.00205221536916653 0 0.00320502828189145 0 0 0.00214298365242441 0 0 0.072027986092606 0.0367111115007298 0 0 0 0 0 0 0 0 0.0291071273560179 0 0 0 0.0311582892294823 0 0 0.00334793512855406 0 0.0312835433389656 0 0.130519789782466 0 0 0 0 0 0 0 0 0 0 0 0 0.0106367564156369 0 0.084290876618401 0 0 0 0 0 0 0 0 0 0 0 0.236469453113007 0.00923697589342508 0 0.0294600011483289 0.0203567096333426 0 0 0 0 0 0.00885703843836226 0.00281869195471743 0 0 0 0 0 0.011986681671876 0 0 0 0 0 0 0 0 0 0 0 0 0 0 0 0 0 0 0 0 0 0 0 0 0.00270868105085488 0 0 0 0 0 0 0 0 0 0 0 0.00208711770227037 0.0286929813618801 0.00492560282602209 0.00943171415642384 0.0709516724037497 0 0 0.00794215192224254 0.00395509788274389 0.0110785172360321 0 0 0 0 0 0.0285401008694099 0.00451126397588023 0 0 0 0 0 0 0 0 0 0 0 0 0 0 0 0 0 0 0 0 0 0 0 0 0 0 0 0 0 0 0 0 0 0 0 0 0 0 0 0.00141571486436181 0 0 0 0 0 0 0 0 0 0 0 0 0 0 0 0 0 0 0 0 0 0 0 0 0 0 0 0 0 0 0 0 0 0 0 0 0 0 0 0 0 0 0 0 0 0 0 0 0 0 0 0 0 0 0 0 0 0 0 0 0 0.00461121688525998 0 0 0 0 0 0 0 0 0 0 0 0 0 0 0 0 0 0 0 0 0 0 0 0 0 0 0 0 0 0 0 0 0 0 0 0 0 0 0 0 0 0 0 0 0 0 0 0 0 0 0.00144788005103772 0 0 0 0 0 0 0 0 0
0 0 0 0 0.00206760397288113 0.00625770507623535 0 0 0 0.00893838323292195 0 0 0 0 0 0.000781167987859394 0 0 0 0 0 0 0 0 0 0 0 0 0 0 0 0 0 0 0 0 0.0113521511999414 0.00372813817965921 0 0 0 0 0 0 0 0 0 0 0 0 0 0 0 0 0.00147954577250421 0.0011139777119238 0 0.00875828913228958 0 0 0 0 0 0 0 0 0 0 0 0 0 0 0.00242480578205711 0 0 0.000972443849987512 0 0 0 0.0432302255106593 0 0.00340132525098743 0.00151186218071229 0 0.0983258034534761 0.0236661032945945 0.0155371801270851 0 0.192474575058678 0.13705666791449 0.038275077724349 0.0490365025351589 0 0.0196936728436593 0.0872262445547978 0.0712562511112542 0 0.00365145547556544 0 0.00232077167980525 0.0050725467222162 0.0368640385231034 0.0579220969168782 0 0 0 0 0 0 0 0 0 0 0 0 0 0 0 0 0 0 0 0 0 0 0 0 0 0 0 0 0 0 0 0 0 0 0 0 0 0.00758326055917231 0 0.0128775775075649 0 0.00116862310204045 0.0018393969298343 0.00120826502234256 0.00557605728284185 0.0156785731968862 0 0.0103831989743054 0.00502148276315077 0 0.00426695188613089 0 0 0 0 0 0 0 0 0 0 0 0 0 0 0 0 0 0 0 0 0 0 0 0 0 0 0 0 0 0 0 0 0 0 0 0 0 0 0 0 0 0 0 0 0 0 0 0 0 0 0 0 0 0 0 0 0 0 0 0 0 0 0 0 0 0 0 0 0 0 0 0 0 0 0 0 0 0 0 0 0 0 0 0 0 0 0 0 0 0 0 0 0 0 0 0 0 0 0 0 0 0 0 0 0 0 0 0 0 0 0 0 0 0 0 0 0 0 0 0 0 0 0 0 0 0 0 0 0 0 0 0 0 0 0 0 0 0 0 0 0 0 0 0 0 0 0 0 0 0 0 0 0 0 0 0 0 0 0 0 0 0 0
0 0 0 0 0 0 0 0 0 0 0 0 0 0 0 0.000883914796081936 0 0 0 0 0 0 0 0 0 0 0 0 0 0 0 0 0.00242513157583045 0.00326963410648783 0.000374528956210358 0 0 0.00375779560466861 0 0.000415816195806775 0 0 0 0 0.000895365900203735 0 0.00136958780581479 0 0 0 0.00324142675679817 0 0 0.00100850972656352 0.00651883206368438 0.00528490432161098 0 0.0563707062367863 0 0 0 0 0 0 0 0 0 0 0 0 0.000748685553261089 0 0 0 0 0 0 0 0 0 0 0.00146521434583607 0.000680032881760677 0.00114113590673056 0.166817305240142 0.00120763241361105 0.0068602204688858 0.122988475789676 0 0.0489470880630894 0.0507349150471309 0.0500629879997259 0 0.0046696745151225 0.00108523685329572 0.00179163228306896 0 0 0 0.00672040464226218 0.0137636635302624 0.0973631104227695 0.10364270096021 0 0 0 0 0 0 0 0 0 0 0 0 0 0 0 0 0 0 0 0 0 0 0 0 0 0 0 0 0 0 0 0 0 0 0.000440210530855035 0.000532324275175741 0.00284197527800194 0.023071452711405 0.0133543474570438 0.0634097588307422 0 0.00268014416359967 0.0134222140136267 0 0.0154345222726184 0.0384686316347798 0.00231222620201434 0.0247872060065872 0.0172347932096623 0 0.00313375489071824 0 0 0 0 0 0 0 0 0 0 0 0 0 0 0 0 0 0 0 0 0 0 0 0 0 0 0 0 0 0 0 0 0 0 0.00072542825502221 0 0 0 0 0 0.000923537366629715 0 0 0 0 0 0 0 0 0 0 0 0.00071897760206802 0 0 0 0 0 0 0 0 0 0 0 0 0 0 0 0 0 0 0 0 0 0 0 0 0 0 0 0 0 0 0 0 0 0 0 0 0 0 0 0 0 0 0 0.000404287717615824 0 0 0 0 0.000883670399640698 0.00627258171628322 0 0 0 0 0 0 0 0 0 0 0 0 0 0 0 0 0 0 0 0 0 0 0 0 0 0 0 0 0 0 0 0 0 0 0 0 0 0 0 0 0 0.00171156724074393 0 0 0 0 0 0 0.00031933046826316 0 0 0 0 0.00041078679351387 0 0 0 0 0 0
0 0 0 0 0 0 0 0 0 0 0 0 0 0 0 0 0 0 0 0 0 0 0 0 0 0 0 0 0 0 0 0 0 0 0 0 0 0 0 0 0 0 0 0 0 0 0 0 0 0 0 0 0 0 0 0 0 0 0 0 0 0 0 0 0 0 0 0 0 0 0 0 0 0 0 0 0 0 0 0.00723238838487088 0 0 0 0 0 0.002027886959248 0 0.219974883377699 0.122944395867902 0 0.115184431320757 0.241576722584023 0 0.0291433102798713 0.00948021644199812 0 0 0 0 0.00149153928684876 0.00248945332680854 0.0624953879580286 0.145078248381801 0 0 0 0 0 0 0 0 0 0 0 0 0 0 0 0 0 0 0 0 0 0 0 0 0 0 0 0 0 0 0 0 0 0 0 0 0 0.00591236272941979 0 0.00574158941834881 0 0 0 0 0.00405486219415682 0.0142412856306901 0 0.0072827962397925 0.00364823961773575 0 0 0 0 0 0 0 0 0 0 0 0 0 0 0 0 0 0 0 0 0 0 0 0 0 0 0 0 0 0 0 0 0 0 0 0 0 0 0 0 0 0 0 0 0 0 0 0 0 0 0 0 0 0 0 0 0 0 0 0 0 0 0 0 0 0 0 0 0 0 0 0 0 0 0 0 0 0 0 0 0 0 0 0 0 0 0 0 0 0 0 0 0 0 0 0 0 0 0 0 0 0 0 0 0 0 0 0 0 0 0 0 0 0 0 0 0 0 0 0 0 0 0 0 0 0 0 0 0 0 0 0 0 0 0 0 0 0 0 0 0 0 0 0 0 0 0 0 0 0 0 0 0 0 0 0 0 0 0 0 0 0 0 0 0
0 0 0 0 0 0 0 0 0 0.00193894806936529 0 0 0 0 0 0.00123121539904421 0 0 0 0 0 0 0 0 0 0 0 0 0 0 0 0 0 0.00371239998043822 0 0 0 0 0 0 0 0 0 0 0.00137689103698793 0 0 0 0 0 0 0 0 0.00362094243377157 0.0106494430764965 0 0 0 0 0 0 0 0 0 0 0 0 0 0 0 0.00239241867592513 0 0 0 0 0 0 0 0 0 0 0 0 0 0.051472440554433 0.00745490591735797 0 0.0777499682212889 0.161287246099215 0.145782366005785 0 0.1700036026345 0 0.11921624410671 0.00276351497151242 0 0 0 0 0.00464399101052449 0.0062663476748845 0.0483954082599961 0.130794341844027 0.0148844200332285 0 0 0 0 0 0 0 0 0 0.00302633817460939 0 0 0 0 0 0 0 0 0 0 0 0 0 0 0 0 0 0 0 0 0 0 0 0.000649935266409954 0.00296289551844051 0 0 0 0 0 0 0 0 0 0.0118837824159188 0 0.0108040552064576 0.00503593741267248 0 0 0 0 0 0 0 0 0 0 0 0 0 0 0 0 0 0 0 0 0 0 0 0 0 0 0 0 0 0 0 0 0 0 0 0 0 0 0 0 0 0 0 0 0 0 0 0 0 0 0 0 0 0 0 0 0 0 0 0 0 0 0 0 0 0 0 0 0 0 0 0 0 0 0 0 0 0 0 0 0 0 0 0 0 0 0 0 0 0 0 0 0 0 0 0 0 0 0 0 0 0 0 0 0 0 0 0 0 0 0 0 0 0 0 0 0 0 0 0 0 0 0 0 0 0 0 0 0 0 0 0 0 0 0 0 0 0 0 0 0 0 0 0 0 0 0 0 0 0 0 0 0 0 0 0 0 0 0 0 0 0 0 0 0
0 0 0 0 0 0 0 0 0 0 0 0 0.00216125482761147 0 0 0 0 0 0 0 0 0 0 0 0 0 0 0 0 0 0 0 0 0 0 0 0 0 0 0 0 0 0 0 0.000810008884625611 0 0 0 0 0 0 0 0 0 0.00719675144140234 0 0 0 0 0 0 0 0 0 0 0 0 0 0 0 0 0 0 0 0 0 0 0 0 0 0 0 0 0 0.0144489779822334 0 0 0.0792948065298208 0.126692519730387 0.243392625065216 0.135331608162622 0 0 0.0309543878240272 0 0 0 0 0 0.00448046292738795 0.0094605908571497 0.0505265721731343 0.221512356686216 0.00431233758995997 0 0.00193981329966596 0 0 0 0 0 0 0 0 0.00815212408875445 0.00296988192885597 0 0.00206925283922161 0 0 0 0 0 0 0 0 0 0 0 0 0 0 0 0 0 0 0 0 0 0 0.0048634213846291 0 0.00397386512645298 0 0 0 0 0.0033413457435435 0.011200641208842 0 0.0201877777049762 0.0107266159932645 0 0 0 0 0 0 0 0 0 0 0 0 0 0 0 0 0 0 0 0 0 0 0 0 0 0 0 0 0 0 0 0 0 0 0 0 0 0 0 0 0 0 0 0 0 0 0 0 0 0 0 0 0 0 0 0 0 0 0 0 0 0 0 0 0 0 0 0 0 0 0 0 0 0 0 0 0 0 0 0 0 0 0 0 0 0 0 0 0 0 0 0 0 0 0 0 0 0 0 0 0 0 0 0 0 0 0 0 0 0 0 0 0 0 0 0 0 0 0 0 0 0 0 0 0 0 0 0 0 0 0 0 0 0 0 0 0 0 0 0 0 0 0 0 0 0 0 0 0 0 0 0 0 0 0 0 0 0 0 0 0 0 0 0 0
0.00285997221617878 0 0.00116304497652002 0.106504464185621 0.00987536631404088 0.0164142487906718 0.00415280583313642 0 0.00497734439695631 0.0197462236836044 0.00877683047352604 0 0 0.0411990155652001 0 0 0 0 0 0.0246082690477428 0 0 0 0 0 0 0 0 0.00224848252640958 0.038348576222473 0.063549863228067 0 0 0.00539449422626023 0 0 0.023259210620594 0.253774168354152 0 0 0 0 0 0 0.00394717086119436 0 0 0 0 0.00261734614584158 0.00182749918184618 0 0 0.0200644029817482 0 0 0 0 0 0 0 0 0 0 0 0 0 0 0 0 0.0128455936374511 0 0.00128290285528242 0 0 0.00585494456993477 0 0 0 0 0 0 0 0 0.0554388377732885 0.0386347286673809 0 0 0 0 0 0 0 0 0.0558057915302839 0 0 0 0 0 0 0 0 0 0 0 0 0 0 0 0 0 0 0 0 0 0 0 0 0 0 0 0 0 0 0 0 0 0 0.086009514974883 0 0 0.0582302326247407 0 0 0.00750505909274452 0 0 0.00674749945490252 0 0 0 0 0 0 0 0.00501232374837065 0 0 0 0 0 0 0.0068886707262663 0.00443510051268622 0 0 0 0 0 0 0 0 0 0 0 0 0 0 0 0 0 0 0 0 0 0 0 0 0 0 0 0 0 0 0 0 0 0 0 0 0 0 0 0 0 0 0 0 0 0 0 0 0 0 0 0 0 0 0 0 0 0 0 0 0 0 0 0 0 0 0 0 0 0 0 0 0 0 0 0 0 0 0 0 0 0 0 0 0 0 0 0 0 0 0 0 0 0 0 0 0 0 0 0 0 0 0 0 0 0 0 0 0 0 0 0 0 0 0 0 0 0 0 0 0 0 0 0 0 0 0 0 0 0 0 0 0 0 0 0 0 0 0 0 0 0 0 0 0 0 0 0 0 0 0 0 0 0 0 0 0 0 0 0 0 0
0 0 0 0 0 0 0 0 0 0 0 0 0 0 0 0 0 0 0 0 0 0 0 0 0 0 0 0 0 0 0 0 0 0.00871415400401865 0 0 0 0 0 0 0 0 0 0 0 0 0 0 0 0 0 0 0 0 0 0 0 0 0 0 0 0 0 0 0 0 0 0 0 0 0 0 0 0 0 0 0 0 0 0 0 0 0 0 0 0.0144973623046541 0 0.127196127680973 0.0472000796657174 0.117277074565691 0.379051716257603 0.123635768811076 0 0 0 0 0 0 0 0.0154132873365615 0.0203092541425626 0.03037573188941 0.0493610203028164 0 0 0 0 0 0 0 0 0 0 0 0 0 0 0 0 0 0 0 0 0 0 0 0 0 0 0 0 0 0 0 0 0 0 0 0 0 0 0 0 0 0 0 0 0 0 0 0.0342677324644616 0.0084009150023045 0 0.0242997755721498 0 0 0 0 0 0 0 0 0 0 0 0 0 0 0 0 0 0 0 0 0 0 0 0 0 0 0 0 0 0 0 0 0 0 0 0 0 0 0 0 0 0 0 0 0 0 0 0 0 0 0 0 0 0 0 0 0 0 0 0 0 0 0 0 0 0 0 0 0 0 0 0 0 0 0 0 0 0 0 0 0 0 0 0 0 0 0 0 0 0 0 0 0 0 0 0 0 0 0 0 0 0 0 0 0 0 0 0 0 0 0 0 0 0 0 0 0 0 0 0 0 0 0 0 0 0 0 0 0 0 0 0 0 0 0 0 0 0 0 0 0 0 0 0 0 0 0 0 0 0 0 0 0 0 0 0 0 0 0 0 0 0 0
0 0 0 0 0 0.00365179097933675 0 0 0 0.00914311583533944 0 0 0 0 0 0.00317497280382131 0 0 0 0 0 0 0 0 0 0 0 0 0 0.00734459603232602 0.0338018271011701 0 0.00162114182665177 0.00332110935548407 0 0 0.00884419418435517 0.0612206217239216 0 0 0 0 0 0 0 0 0 0 0 0 0 0 0 0.00434321305721566 0.00188679941652062 0 0 0.00352280002531059 0 0 0 0 0 0 0 0 0 0 0 0 0.00386523532607142 0 0.00434596719269812 0 0 0 0 0 0 0.0303251861072481 0 0.00486053894175057 0 0 0.181990855211087 0.178005054311708 0.0118217722588595 0.220750549158307 0.00429821466452205 0.0149485801288091 0.00344296256543296 0 0.0885324579308351 0 0 0.05408628520957 0 0 0 0 0 0 0 0 0 0 0 0 0 0 0 0 0 0 0 0 0 0 0 0 0 0 0 0 0 0 0 0 0 0.00740697195521522 0 0 0.009361815254391 0 0 0.0166859566847755 0 0 0.00255167513475207 0 0 0 0.0111502192853432 0 0 0 0.00296759283229289 0.00472094964482601 0 0.00200497786005245 0 0 0 0 0 0 0 0 0 0 0 0 0 0 0 0 0 0 0 0 0 0 0 0 0 0 0 0 0 0 0 0 0 0 0 0 0 0 0 0 0 0 0 0 0 0 0 0 0 0 0 0 0 0 0 0 0 0 0 0 0 0 0 0 0 0 0 0 0 0 0 0 0 0 0 0 0 0 0 0 0 0 0 0 0 0 0 0 0 0 0 0 0 0 0 0 0 0 0 0 0 0 0 0 0 0 0 0 0 0 0 0 0 0 0 0 0 0 0 0 0 0 0 0 0 0 0 0 0 0 0 0 0 0 0 0 0 0 0 0 0 0 0 0 0 0 0 0 0 0 0 0 0 0 0 0 0 0 0 0 0 0 0 0 0 0 0
0 0 0 0 0 0.00254455186262777 0 0 0 0.00712227876005315 0 0 0 0 0.00417276416709343 0.0235232451687431 0 0 0 0 0 0 0 0 0 0 0 0 0 0 0.175520534349602 0 0 0 0 0 0 0 0 0 0 0 0 0 0 0 0 0 0 0 0 0 0 0 0 0 0 0 0 0 0 0 0 0 0 0 0 0 0 0 0 0 0 0 0 0 0 0 0 0.0779970786663884 0.0108988143737129 0.0397831565814862 0.00370472886476294 0.0100410136072698 0.0341408735587622 0.0667591417392912 0.00531956925665124 0.254983677300613 0.0100333795141611 0 0 0 0 0 0.0764754333076601 0 0 0.0584883085656502 0 0 0 0 0 0 0 0 0 0 0 0 0 0 0 0 0 0 0 0 0 0 0 0 0 0 0 0 0.0408310779611161 0 0 0 0 0 0 0 0 0.0866903944814005 0.00864433235027398 0.00232564556268112 0 0 0 0 0 0 0 0 0 0 0 0 0 0 0 0 0 0 0 0 0 0 0 0 0 0 0 0 0 0 0 0 0 0 0 0 0 0 0 0 0 0 0 0 0 0 0 0 0 0 0 0 0 0 0 0 0 0 0 0 0 0 0 0 0 0 0 0 0 0 0 0 0 0 0 0 0 0 0 0 0 0 0 0 0 0 0 0 0 0 0 0 0 0 0 0 0 0 0 0 0 0 0 0 0 0 0 0 0 0 0 0 0 0 0 0 0 0 0 0 0 0 0 0 0 0 0 0 0 0 0 0 0 0 0 0 0 0 0 0 0 0 0 0 0 0 0 0 0 0 0 0 0 0 0 0 0 0 0 0 0 0 0 0 0 0 0 0 0 0 0 0 0 0 0 0 0 0 0
0 0 0 0 0 0 0 0 0 0 0 0 0 0 0 0.0291732888708701 0 0 0 0 0 0 0 0 0 0 0 0 0 0 0 0 0 0 0 0 0 0 0 0 0 0 0 0 0 0 0 0 0 0 0 0 0 0 0 0 0 0 0 0 0 0 0 0 0 0 0 0 0 0 0 0 0 0 0.0516690832970338 0 0 0 0 0 0.0495533428845146 0 0 0 0 0 0 0 0 0 0 0 0 0 0 0 0 0.067638015131206 0.0671367871338584 0 0 0 0 0 0 0 0 0 0 0 0 0 0 0 0 0 0 0 0 0 0 0 0 0 0 0 0.195989936706188 0 0 0 0 0 0 0 0.179792307173582 0.24685931947432 0.112187919328427 0 0 0 0 0 0 0 0 0 0 0 0 0 0 0 0 0 0 0 0 0 0 0 0 0 0 0 0 0 0 0 0 0 0 0 0 0 0 0 0 0 0 0 0 0 0 0 0 0 0 0 0 0 0 0 0 0 0 0 0 0 0 0 0 0 0 0 0 0 0 0 0 0 0 0 0 0 0 0 0 0 0 0 0 0 0 0 0 0 0 0 0 0 0 0 0 0 0 0 0 0 0 0 0 0 0 0 0 0 0 0 0 0 0 0 0 0 0 0 0 0 0 0 0 0 0 0 0 0 0 0 0 0 0 0 0 0 0 0 0 0 0 0 0 0 0 0 0 0 0 0 0 0 0 0 0 0 0 0 0 0 0 0 0 0 0 0 0 0 0 0 0 0 0 0 0 0 0 0 0
0 0 0 0 0 0 0 0 0 0 0 0 0 0 0 0 0 0 0 0 0 0 0 0 0 0 0 0 0 0 0 0 0 0 0 0 0 0 0 0 0 0 0 0 0 0 0 0 0 0 0 0 0 0 0 0 0 0 0 0 0 0 0 0 0 0 0 0 0 0 0 0 0 0 0 0 0 0 0 0.0573983410582984 0.172813071780668 0.0930656824260466 0.0705593314146713 0 0.0189450801980817 0.0111929513966685 0 0.033651194063897 0 0 0 0 0 0 0 0.150630917546642 0.0851404560497803 0 0.0345199391040197 0 0 0 0 0 0 0 0 0 0 0 0 0 0 0 0 0 0 0 0 0 0 0 0 0 0 0 0 0 0 0 0 0 0 0 0.152677698224066 0.11940533673716 0 0 0 0 0 0 0 0 0 0 0 0 0 0 0 0 0 0 0 0 0 0 0 0 0 0 0 0 0 0 0 0 0 0 0 0 0 0 0 0 0 0 0 0 0 0 0 0 0 0 0 0 0 0 0 0 0 0 0 0 0 0 0 0 0 0 0 0 0 0 0 0 0 0 0 0 0 0 0 0 0 0 0 0 0 0 0 0 0 0 0 0 0 0 0 0 0 0 0 0 0 0 0 0 0 0 0 0 0 0 0 0 0 0 0 0 0 0 0 0 0 0 0 0 0 0 0 0 0 0 0 0 0 0 0 0 0 0 0 0 0 0 0 0 0 0 0 0 0 0 0 0 0 0 0 0 0 0 0 0 0 0 0 0 0 0 0 0 0 0 0 0 0 0 0 0 0 0 0 0 0
0 0 0 0 0.0158043515443705 0 0 0 0 0.018985825027447 0 0 0 0 0 0 0 0 0 0 0 0 0 0 0 0 0 0 0.00818107609355651 0 0 0 0 0 0 0 0.0149032673461957 0 0 0 0 0 0 0 0 0 0 0 0 0 0 0 0 0 0 0 0 0 0 0 0 0 0 0 0.00732419799371991 0 0 0 0 0 0 0 0 0 0.0684245205545693 0 0 0 0 0 0.327615716946179 0 0.16189538919531 0 0 0 0 0 0 0 0 0 0 0 0 0 0.10943508803534 0.0447013810562844 0 0 0 0 0 0 0 0 0 0 0 0 0 0 0 0 0 0 0 0 0 0 0 0 0 0 0 0 0.0490170888104257 0 0 0 0 0 0 0 0 0.117877606011751 0 0 0.0103060309230517 0 0 0 0 0 0 0 0.0270605904258251 0.00863084879440861 0 0 0 0 0 0 0.00983702124156531 0 0 0 0 0 0 0 0 0 0 0 0 0 0 0 0 0 0 0 0 0 0 0 0 0 0 0 0 0 0 0 0 0 0 0 0 0 0 0 0 0 0 0 0 0 0 0 0 0 0 0 0 0 0 0 0 0 0 0 0 0 0 0 0 0 0 0 0 0 0 0 0 0 0 0 0 0 0 0 0 0 0 0 0 0 0 0 0 0 0 0 0 0 0 0 0 0 0 0 0 0 0 0 0 0 0 0 0 0 0 0 0 0 0 0 0 0 0 0 0 0 0 0 0 0 0 0 0 0 0 0 0 0 0 0 0 0 0 0 0 0 0 0 0 0 0 0 0 0 0 0 0 0 0 0 0 0 0 0 0 0 0
0 0 0 0 0 0 0 0 0 0 0 0 0 0 0 0.00108848379191146 0 0 0 0 0 0 0 0 0 0.00361645052773765 0 0 0 0 0 0 0.0848421659835164 0.0102056354659629 0.0231666007487392 0 0 0 0 0 0.00130981471939514 0 0 0 0.0138951173173852 0 0 0.00278989993298256 0 0 0 0 0 0.00764166837179697 0 0 0 0.00173845971811663 0 0 0 0 0 0 0 0 0 0 0 0 0 0 0 0 0 0 0 0 0 0 0 0 0 0 0.00170194768534121 0 0 0.00488455923546912 0.0221359078330526 0.00195593642545502 0.00481171832429826 0.0058316385209944 0 0.00502274428568277 0 0 0 0 0 0 0.173581502058113 0.018164582167857 0.0345638861700357 0 0 0 0 0 0 0 0 0 0 0 0 0 0 0 0 0 0 0 0 0 0 0.0057440176437804 0.00114155562285647 0 0 0 0 0 0 0 0 0 0 0 0.0025662191689768 0 0 0.0158463208101691 0.0078449261878933 0 0.00553978590533488 0 0 0 0.0550147288123602 0.0064001589456785 0.106325009343549 0.0293703377079047 0.0151955418683633 0 0 0 0 0 0 0 0 0 0 0 0 0 0 0 0 0 0 0 0 0 0 0 0 0 0 0 0 0 0 0 0 0 0 0 0.00772110551043647 0 0 0 0 0 0.00331135184403168 0 0 0 0 0 0 0 0 0 0 0 0 0 0 0 0 0 0 0.00397885273014485 0 0 0 0 0 0 0 0 0 0 0 0 0 0 0 0 0 0 0 0 0 0 0 0 0 0 0 0 0 0 0 0 0 0 0 0.00223213248705679 0 0 0 0.000547838625351379 0 0 0.147359167763537 0 0 0 0 0 0 0 0 0 0 0 0 0 0 0 0 0 0 0 0 0 0 0 0 0 0 0 0 0 0 0 0 0 0 0 0 0 0 0 0.0152389574412561 0 0.0541108417935109 0 0 0 0 0.0118104995889449 0 0.00160206477242146 0 0.00737399206558024 0 0 0.0106491407927247 0.00163006603888475 0.0223693166266616 0 0 0 0.0361273506187471
0 0 0 0 0 0 0 0 0 0 0 0 0 0 0 0 0 0 0 0 0 0 0 0 0 0.00110366073391646 0 0 0 0 0 0 0.0137841737218634 0.00499433696755782 0.0043710003366257 0 0 0 0 0 0 0 0 0 0.0107102061606748 0 0 0.00106840114408913 0 0 0 0 0 0.00263833363305885 0 0 0 0 0 0 0 0 0 0 0 0 0 0 0 0 0 0 0 0 0 0 0 0 0 0 0 0 0 0 0 0 0 0.00722893564638637 0.0306966724492482 0.00221044322235911 0.00439621223763896 0.00833760481985317 0 0.00448120803415497 0 0 0 0 0 0.117532718196957 0 0.0261265233510081 0.0492640583105566 0 0 0 0 0 0 0 0 0 0 0 0 0 0 0 0 0 0 0 0 0 0 0.00281740246494324 0 0 0 0 0 0 0 0 0 0 0 0 0.0165439928888048 0 0 0.00528296738054362 0.00512758598699822 0 0.00443830244041822 0 0 0 0.0417448055943398 0.0269620495869183 0.113809932306727 0.0448339532226253 0.0216787539640762 0.00875814017768362 0 0 0 0 0 0 0 0 0 0 0 0 0 0 0 0 0 0 0 0 0 0 0 0 0 0 0 0 0 0 0 0 0 0 0 0 0 0 0 0 0 0 0 0 0 0 0 0 0 0 0 0 0 0 0 0 0 0 0 0 0 0 0 0 0 0 0 0 0 0 0 0 0 0 0 0 0 0 0 0 0 0 0 0 0 0 0 0 0 0 0 0 0 0 0 0 0 0 0 0 0 0 0.146282752356636 0 0 0 0 0 0 0 0 0 0 0 0 0 0 0 0 0 0 0 0 0 0 0 0 0 0 0 0 0 0 0 0 0 0 0 0 0 0 0 0.0162345868816613 0.00334321714957704 0.100813567594836 0.0178989552340599 0 0 0.00599308742277821 0.0259549659112989 0 0.00206638803522211 0.0026696749766511 0.00162731886595508 0 0 0.0106482746725722 0 0.0406188008662903 0.00583087084805782 0 0.00260266139550468 0.0364725028088723
0 0 0 0 0 0 0 0 0 0 0 0 0 0 0 0 0 0 0 0 0 0 0 0 0 0 0 0 0 0 0 0 0.00355480616882849 0.00140650493850313 0 0 0 0 0 0 0 0 0 0 0.00109326673266134 0 0 0 0 0 0 0 0 0 0 0 0 0.00445582723769078 0 0 0 0 0 0 0 0 0 0 0 0 0 0 0 0 0 0 0 0 0 0 0 0 0 0 0.0215922659665321 0 0.00932081254265918 0.0543523431812784 0.224656376744746 0.0574103774080283 0.0351265404817719 0.046069122437798 0 0.00693417727432006 0 0 0 0 0 0.0127247075065748 0.027030163950458 0 0.224913526656571 0 0 0 0 0 0 0 0 0 0 0 0 0 0 0 0 0 0 0 0 0 0 0 0 0 0 0 0 0 0 0 0 0 0 0 0 0 0.0233910184070501 0.00326746761153667 0.0680071556722449 0 0.00290873391131797 0 0 0.00669570211079235 0.0788596568892426 0.00301605697666153 0.0470523222118861 0.036161066980847 0 0 0 0 0 0 0 0 0 0 0 0 0 0 0 0 0 0 0 0 0 0 0 0 0 0 0 0 0 0 0 0 0 0 0 0 0 0 0 0 0 0 0 0 0 0 0 0 0 0 0 0 0 0 0 0 0 0 0 0 0 0 0 0 0 0 0 0 0 0 0 0 0 0 0 0 0 0 0 0 0 0 0 0 0 0 0 0 0 0 0 0 0 0 0 0 0 0 0 0 0 0 0 0 0 0 0 0 0 0 0 0 0 0 0 0 0 0 0 0 0 0 0 0 0 0 0 0 0 0 0 0 0 0 0 0 0 0 0 0 0 0 0 0 0 0 0 0 0 0 0 0 0 0 0 0 0 0 0 0 0 0 0 0 0
0 0 0 0 0 0 0 0 0 0 0 0 0 0 0 0 0 0 0 0 0 0 0 0 0 0 0 0 0 0 0 0 0.00300086985808852 0.00177136366521986 0 0 0 0 0 0 0 0 0 0 0.00208016166630092 0 0 0 0 0 0 0 0 0 0.00978516147425329 0 0 0.00258995954426275 0 0 0 0 0 0 0 0 0 0 0 0 0.00123639735386829 0 0 0 0 0 0 0 0 0 0 0 0 0 0.00907573388355069 0.000897872997327281 0 0.0554558696547318 0.155292655626616 0.0865431344866157 0.061646448587821 0.131152310282383 0 0.00731712040334205 0 0 0 0 0 0.015722907012716 0.033096733064363 0.146050638263832 0 0.00288033026829479 0 0 0 0 0 0 0 0 0 0.00168067854217808 0 0 0 0 0 0 0 0 0 0 0 0 0 0 0 0 0 0 0 0 0 0 0 0 0 0 0.0412014976793639 0.00590739141458564 0.0273234066999737 0 0.00218187768329698 0 0 0.0121434158679158 0.0779787054382534 0.00418199493419646 0.0585502902980463 0.0391098320598123 0 0 0 0 0 0.00143591449515815 0 0 0 0 0 0 0 0 0 0 0 0 0 0 0 0 0 0 0 0 0 0 0 0 0 0 0 0 0 0 0 0 0 0 0 0 0 0 0 0 0 0 0 0 0 0 0 0 0 0 0 0 0 0 0 0 0 0 0 0 0 0 0 0 0 0 0 0 0 0 0 0 0 0 0 0 0 0 0 0 0 0 0 0 0 0 0 0 0 0 0 0 0 0 0 0 0 0 0 0 0 0 0 0 0 0 0 0 0 0 0 0 0.00106080240955875 0 0 0 0 0 0 0 0 0 0 0 0 0 0 0 0 0 0.000961564684145303 0.000686959699928924 0 0 0 0 0 0 0 0 0 0 0 0 0 0 0 0 0 0 0 0 0 0 0 0 0 0 0
0.081225070978781 0 0 0 0 0.116000907020314 0 0 0 0 0.101644207573948 0 0 0 0 0 0 0 0 0 0 0 0 0 0 0 0 0 0 0 0 0 0 0 0 0 0 0 0 0 0 0 0 0 0 0 0 0 0 0 0 0 0 0 0 0 0 0 0 0 0 0 0 0 0 0 0 0 0 0 0.164936497454275 0 0 0 0 0 0 0 0 0 0 0 0.0157181070587366 0 0 0 0 0 0 0 0.155089733597201 0.0564446477528838 0 0 0 0 0 0 0 0 0 0 0.0636757861745345 0 0 0 0 0 0 0 0 0 0 0 0.0485861778817787 0 0 0.072935960234547 0 0 0 0 0 0 0 0 0.0311005113117777 0 0 0 0 0 0 0 0 0 0 0 0 0 0 0 0 0 0 0 0 0 0 0 0 0 0 0 0 0 0.0324368273929978 0 0 0 0.0230984584067843 0 0 0 0 0 0 0 0 0 0 0 0 0 0 0.037107107161441 0 0 0 0 0 0 0 0 0 0 0 0 0 0 0 0 0 0 0 0 0 0 0 0 0 0 0 0 0 0 0 0 0 0 0 0 0 0 0 0 0 0 0 0 0 0 0 0 0 0 0 0 0 0 0 0 0 0 0 0 0 0 0 0 0 0 0 0 0 0 0 0 0 0 0 0 0 0 0 0 0 0 0 0 0 0 0 0 0 0 0 0 0 0 0 0 0 0 0 0 0 0 0 0 0 0 0 0 0 0 0 0 0 0 0 0 0 0 0 0 0 0 0 0 0 0 0 0 0 0 0 0 0 0 0 0 0 0 0 0 0
0 0 0.0257924170563117 0 0 0 0 0 0 0 0 0 0 0 0 0 0 0.0201655055677362 0 0 0 0 0 0 0 0 0 0 0 0.0338479488280867 0.108976035173644 0 0 0 0 0 0 0 0 0 0 0 0 0 0 0 0 0 0 0 0 0 0.11764825397988 0 0 0 0 0 0 0 0 0 0 0 0 0 0 0 0 0 0 0 0 0 0 0 0 0 0 0 0 0 0 0 0 0 0 0 0 0 0 0 0 0 0 0 0 0 0 0 0 0 0 0 0 0.0284848370177438 0.0305027069058812 0 0 0 0 0 0 0 0 0 0 0 0 0 0.407143674057973 0 0.227438621412744 0 0 0 0 0 0 0 0 0 0 0 0 0 0 0 0 0 0 0 0 0 0 0 0 0 0 0 0 0 0 0 0 0 0 0 0 0 0 0 0 0 0 0 0 0 0 0 0 0 0 0 0 0 0 0 0 0 0 0 0 0 0 0 0 0 0 0 0 0 0 0 0 0 0 0 0 0 0 0 0 0 0 0 0 0 0 0 0 0 0 0 0 0 0 0 0 0 0 0 0 0 0 0 0 0 0 0 0 0 0 0 0 0 0 0 0 0 0 0 0 0 0 0 0 0 0 0 0 0 0 0 0 0 0 0 0 0 0 0 0 0 0 0 0 0 0 0 0 0 0 0 0 0 0 0 0 0 0 0 0 0 0 0 0 0 0 0 0 0 0 0 0 0 0 0 0 0 0 0 0 0 0 0 0 0 0 0 0 0 0 0 0 0 0
0 0 0 0 0 0 0 0 0 0 0 0 0 0 0 0 0 0 0 0 0 0 0 0 0 0 0 0 0 0 0 0 0 0 0 0 0 0 0 0 0 0 0 0 0 0 0 0 0 0 0 0 0 0 0 0 0 0 0 0 0 0 0 0 0 0 0 0 0 0 0 0 0 0 0 0 0 0 0 0 0 0 0 0 0 0 0 0 0 0 0 0.0138375986817436 0 0 0 0 0 0 0 0 0 0 0 0 0.0350046333947429 0 0 0 0 0 0 0 0 0 0.424853554297784 0.372265217381572 0 0 0 0 0 0 0 0 0 0 0 0 0 0 0 0 0 0 0 0 0 0 0 0 0 0 0 0 0 0 0 0 0 0 0 0 0 0 0 0 0 0 0 0 0 0 0 0 0 0 0 0 0 0 0 0 0 0 0 0 0 0 0 0 0 0 0 0 0 0 0 0 0 0 0 0 0 0 0 0 0 0 0 0 0 0 0 0 0 0 0 0 0 0 0 0 0 0 0 0 0 0 0 0 0 0 0 0 0 0 0 0 0 0 0 0 0 0 0 0 0 0 0 0 0 0 0 0 0 0 0 0 0 0 0 0 0 0 0 0 0 0 0 0 0 0.0175226596267534 0 0 0 0.033745234675567 0.0804670777508682 0 0.0223040241909683 0 0 0 0 0 0 0 0 0 0 0 0 0 0 0 0 0 0 0 0 0 0 0 0 0 0 0 0 0 0 0 0 0 0 0 0 0 0 0 0 0 0 0 0 0 0 0 0
0 0 0 0 0 0 0 0 0 0 0 0 0 0 0 0 0.0497800638320127 0 0 0 0 0 0 0 0 0 0.104683085679378 0 0 0 0 0 0 0 0 0 0 0 0 0 0 0 0 0 0 0 0 0 0 0 0 0 0.139196376096177 0 0 0 0 0 0 0 0 0 0 0 0 0 0 0 0 0 0 0 0 0 0 0 0 0 0 0 0 0 0 0 0 0 0 0 0 0 0 0 0 0 0 0 0 0 0 0 0 0 0 0 0.108872048343325 0 0 0.506444254483376 0 0 0 0 0 0 0 0 0 0 0 0 0.0910241715657309 0 0 0 0 0 0 0 0 0 0 0 0 0 0 0 0 0 0 0 0 0 0 0 0 0 0 0 0 0 0 0 0 0 0 0 0 0 0 0 0 0 0 0 0 0 0 0 0 0 0 0 0 0 0 0 0 0 0 0 0 0 0 0 0 0 0 0 0 0 0 0 0 0 0 0 0 0 0 0 0 0 0 0 0 0 0 0 0 0 0 0 0 0 0 0 0 0 0 0 0 0 0 0 0 0 0 0 0 0 0 0 0 0 0 0 0 0 0 0 0 0 0 0 0 0 0 0 0 0 0 0 0 0 0 0 0 0 0 0 0 0 0 0 0 0 0 0 0 0 0 0 0 0 0 0 0 0 0 0 0 0 0 0 0 0 0 0 0 0 0 0 0 0 0 0 0 0 0 0 0 0 0 0 0 0 0 0 0 0 0 0 0 0 0 0 0
0 0 0 0 0 0 0 0 0 0 0 0 0 0 0 0 0.0797593718720632 0 0 0 0 0 0 0 0 0 0.0728451189512103 0 0 0 0 0 0 0 0 0 0 0 0 0 0 0 0 0 0 0 0 0 0 0 0 0 0.128385015692912 0 0 0 0 0 0 0 0 0 0 0 0 0 0 0 0 0 0 0 0 0 0 0 0 0 0 0 0 0 0 0 0 0 0 0 0 0 0 0 0 0 0 0 0 0 0 0 0 0 0 0 0 0 0.719010493483814 0 0 0 0 0 0 0 0 0 0 0 0 0 0 0 0 0 0 0 0 0 0 0 0 0 0 0 0 0 0 0 0 0 0 0 0 0 0 0 0 0 0 0 0 0 0 0 0 0 0 0 0 0 0 0 0 0 0 0 0 0 0 0 0 0 0 0 0 0 0 0 0 0 0 0 0 0 0 0 0 0 0 0 0 0 0 0 0 0 0 0 0 0 0 0 0 0 0 0 0 0 0 0 0 0 0 0 0 0 0 0 0 0 0 0 0 0 0 0 0 0 0 0 0 0 0 0 0 0 0 0 0 0 0 0 0 0 0 0 0 0 0 0 0 0 0 0 0 0 0 0 0 0 0 0 0 0 0 0 0 0 0 0 0 0 0 0 0 0 0 0 0 0 0 0 0 0 0 0 0 0 0 0 0 0 0 0 0 0 0 0 0 0 0 0 0 0 0 0 0 0 0 0 0 0 0 0 0 0 0
0.250730212858944 0 0 0 0 0 0 0 0 0 0.103211153763416 0 0 0 0 0 0 0 0 0 0 0 0 0 0 0 0 0 0 0.0217335512841767 0.0336609329649414 0 0 0 0 0 0 0 0 0 0 0 0 0 0 0 0 0 0 0 0 0 0.0527758561788834 0 0 0 0 0 0 0 0 0 0 0 0 0 0.118711542391953 0 0 0 0 0 0 0 0 0 0 0 0 0 0 0.0108965467221941 0 0 0 0 0 0 0 0 0 0 0 0 0 0 0 0 0 0 0 0 0 0 0 0 0 0 0 0 0.0624940968595845 0.246572218746686 0 0 0 0 0 0 0 0 0 0 0 0 0 0 0.0992138882292216 0 0 0 0 0 0 0 0 0 0 0 0 0 0 0 0 0 0 0 0 0 0 0 0 0 0 0 0 0 0 0 0 0 0 0 0 0 0 0 0 0 0 0 0 0 0 0 0 0 0 0 0 0 0 0 0 0 0 0 0 0 0 0 0 0 0 0 0 0 0 0 0 0 0 0 0 0 0 0 0 0 0 0 0 0 0 0 0 0 0 0 0 0 0 0 0 0 0 0 0 0 0 0 0 0 0 0 0 0 0 0 0 0 0 0 0 0 0 0 0 0 0 0 0 0 0 0 0 0 0 0 0 0 0 0 0 0 0 0 0 0 0 0 0 0 0 0 0 0 0 0 0 0 0 0 0 0 0 0 0 0 0 0 0 0 0 0 0 0 0 0 0 0 0 0 0 0 0 0 0 0 0 0 0 0 0 0 0 0 0
0 0 0 0 0 0 0 0 0 0 0 0 0 0 0 0 0 0 0.0946553386277746 0 0 0 0 0 0 0 0 0 0 0 0 0 0 0 0 0 0 0 0 0 0 0 0 0 0 0 0 0 0 0 0 0 0 0 0 0 0 0 0 0 0 0 0 0 0 0 0 0 0.104029857741871 0 0 0 0 0 0 0 0 0 0 0 0 0 0 0 0 0 0 0 0 0 0 0 0 0 0 0 0 0 0 0 0 0 0 0 0 0 0 0 0 0 0.107932688179217 0.131039714456735 0 0 0 0 0 0 0 0 0 0 0 0.480863699059318 0.0814787019350828 0 0 0 0 0 0 0 0 0 0 0 0 0 0 0 0 0 0 0 0 0 0 0 0 0 0 0 0 0 0 0 0 0 0 0 0 0 0 0 0 0 0 0 0 0 0 0 0 0 0 0 0 0 0 0 0 0 0 0 0 0 0 0 0 0 0 0 0 0 0 0 0 0 0 0 0 0 0 0 0 0 0 0 0 0 0 0 0 0 0 0 0 0 0 0 0 0 0 0 0 0 0 0 0 0 0 0 0 0 0 0 0 0 0 0 0 0 0 0 0 0 0 0 0 0 0 0 0 0 0 0 0 0 0 0 0 0 0 0 0 0 0 0 0 0 0 0 0 0 0 0 0 0 0 0 0 0 0 0 0 0 0 0 0 0 0 0 0 0 0 0 0 0 0 0 0 0 0 0 0 0 0 0 0 0 0 0 0 0 0 0 0
0 0 0 0 0 0 0 0 0 0 0 0 0 0 0 0 0 0 0.144694014219694 0 0 0 0 0 0 0 0 0 0 0 0 0 0 0 0 0 0 0 0 0 0 0 0 0 0 0 0 0 0 0 0 0 0 0 0 0 0 0 0 0 0 0 0 0 0 0 0.105142451498345 0 0.140065692159361 0 0 0 0 0 0 0 0 0 0 0 0 0 0 0 0 0 0 0 0 0 0 0 0 0 0 0 0 0 0 0 0 0 0 0 0 0 0 0 0.0193839854722949 0.0284297279519266 0 0.225480985502177 0.336803143196202 0 0 0 0 0 0 0 0 0 0 0 0 0 0 0 0 0 0 0 0 0 0 0 0 0 0 0 0 0 0 0 0 0 0 0 0 0 0 0 0 0 0 0 0 0 0 0 0 0 0 0 0 0 0 0 0 0 0 0 0 0 0 0 0 0 0 0 0 0 0 0 0 0 0 0 0 0 0 0 0 0 0 0 0 0 0 0 0 0 0 0 0 0 0 0 0 0 0 0 0 0 0 0 0 0 0 0 0 0 0 0 0 0 0 0 0 0 0 0 0 0 0 0 0 0 0 0 0 0 0 0 0 0 0 0 0 0 0 0 0 0 0 0 0 0 0 0 0 0 0 0 0 0 0 0 0 0 0 0 0 0 0 0 0 0 0 0 0 0 0 0 0 0 0 0 0 0 0 0 0 0 0 0 0 0 0 0 0 0 0 0 0 0 0 0 0 0 0 0 0 0 0 0 0
0 0 0 0 0 0 0 0 0 0 0 0 0 0 0 0 0 0 0.105818082725109 0 0 0 0 0 0 0 0 0 0 0.0211013725898964 0.211111379367205 0 0 0 0 0 0 0 0 0 0 0 0 0 0 0 0 0 0 0 0 0 0 0 0 0 0 0 0 0 0 0 0 0 0 0 0 0 0.14935520628809 0 0 0 0 0 0.00855978012684815 0 0 0 0 0 0 0 0 0 0 0 0 0 0 0 0 0 0 0 0 0 0 0 0 0 0 0 0 0 0 0 0 0 0.0996893263629457 0.0449907348724047 0.293907293193878 0 0 0 0 0 0 0 0 0 0.0389758105901943 0 0 0 0 0 0.0264910138834287 0 0 0 0 0 0 0 0 0 0 0 0 0 0 0 0 0 0 0 0 0 0 0 0 0 0 0 0 0 0 0 0 0 0 0 0 0 0 0 0 0 0 0 0 0 0 0 0 0 0 0 0 0 0 0 0 0 0 0 0 0 0 0 0 0 0 0 0 0 0 0 0 0 0 0 0 0 0 0 0 0 0 0 0 0 0 0 0 0 0 0 0 0 0 0 0 0 0 0 0 0 0 0 0 0 0 0 0 0 0 0 0 0 0 0 0 0 0 0 0 0 0 0 0 0 0 0 0 0 0 0 0 0 0 0 0 0 0 0 0 0 0 0 0 0 0 0 0 0 0 0 0 0 0 0 0 0 0 0 0 0 0 0 0 0 0 0 0 0 0 0 0 0 0 0 0 0 0 0 0 0 0 0 0 0 0 0 0 0 0
0 0 0 0 0 0 0 0 0 0 0 0 0 0 0 0 0 0 0.110083947215383 0 0 0 0 0 0 0 0 0.0206499506071693 0 0 0.0231094818436651 0 0 0 0 0 0 0 0 0 0 0 0 0 0 0 0 0 0 0 0 0 0 0 0 0 0 0 0 0 0 0 0 0 0 0 0 0 0 0 0 0 0 0 0 0 0 0 0 0 0 0 0 0 0 0 0 0 0 0 0 0 0 0 0 0 0 0 0 0 0 0 0 0 0 0 0 0 0 0 0.437538166517477 0 0 0 0 0 0 0 0 0 0.0735548989951556 0 0 0.0594644280119929 0.275599126809158 0 0 0 0 0 0 0 0 0 0 0 0 0 0 0 0 0 0 0 0 0 0 0 0 0 0 0 0 0 0 0 0 0 0 0 0 0 0 0 0 0 0 0 0 0 0 0 0 0 0 0 0 0 0 0 0 0 0 0 0 0 0 0 0 0 0 0 0 0 0 0 0 0 0 0 0 0 0 0 0 0 0 0 0 0 0 0 0 0 0 0 0 0 0 0 0 0 0 0 0 0 0 0 0 0 0 0 0 0 0 0 0 0 0 0 0 0 0 0 0 0 0 0 0 0 0 0 0 0 0 0 0 0 0 0 0 0 0 0 0 0 0 0 0 0 0 0 0 0 0 0 0 0 0 0 0 0 0 0 0 0 0 0 0 0 0 0 0 0 0 0 0 0 0 0 0 0 0 0 0 0 0 0 0 0 0 0 0 0 0 0 0
0 0 0 0 0 0 0 0 0 0 0 0 0.229999769992568 0 0 0.00905241460242049 0 0 0 0 0 0 0 0 0 0 0 0 0 0 0.0112842675904014 0 0 0 0.014007528205122 0 0 0 0 0 0 0 0 0 0 0 0 0 0 0 0 0 0 0 0 0 0 0 0 0 0 0 0 0 0 0 0 0 0 0 0 0 0 0 0 0 0 0 0 0 0 0 0 0 0 0.00520292577521502 0 0 0 0 0.0198121156195905 0 0 0 0 0 0 0 0 0 0 0 0.0233441974316321 0 0 0 0 0 0 0 0 0 0 0 0.0675478673367084 0 0 0.310034131541144 0 0 0 0 0 0 0 0 0 0 0 0.0164310468827889 0 0 0.0217377550687549 0 0 0 0 0 0 0 0 0 0 0 0 0 0 0 0 0 0 0 0 0 0 0 0 0 0 0 0 0 0 0 0.0160093607475646 0 0.0684963525822488 0 0 0 0 0 0 0 0 0.0136464380280077 0 0 0 0 0 0 0 0 0 0 0.0172386171574535 0 0.0130008243364986 0 0 0 0 0 0 0 0 0 0 0 0 0 0 0 0 0 0.0337927585304233 0 0 0 0 0 0 0 0 0 0 0 0 0 0 0 0 0 0 0 0 0 0 0 0 0 0 0 0 0 0 0 0 0 0 0 0 0 0 0 0 0 0 0 0 0 0 0 0 0 0 0 0 0 0 0 0.0136771139078423 0 0 0 0 0 0 0 0.0510043213033109 0.0446801933603046 0 0 0 0 0 0 0 0 0 0 0 0 0 0 0 0 0 0 0 0 0 0 0 0 0 0 0 0 0 0 0 0 0 0 0 0 0 0 0 0 0 0 0 0 0
0 0 0 0 0 0 0 0 0 0 0 0 0 0 0 0 0 0 0 0 0 0 0 0 0 0 0 0 0 0 0 0 0 0 0 0 0 0 0 0 0 0 0 0 0 0 0 0 0 0 0 0 0 0 0 0 0 0 0 0 0 0 0 0 0 0 0 0 0 0 0 0 0 0 0 0 0 0 0 0 0 0 0 0 0 0 0 0 0 0 0 0.0283957271967125 0 0 0 0 0 0 0 0 0 0 0 0.0129295953811736 0 0.207453454416533 0 0 0 0 0 0 0 0.0286102449011999 0 0.107419303742293 0 0.0789817652999253 0 0 0 0 0 0 0 0 0 0 0 0.00835322608011668 0 0 0.0124331500867952 0 0 0 0 0 0 0 0 0 0 0 0 0 0 0 0 0 0 0 0 0 0 0 0 0 0 0 0 0 0 0 0 0 0.182658795468385 0 0 0 0 0 0 0 0 0 0 0 0 0 0 0 0 0 0 0 0 0 0 0 0 0 0 0 0 0 0 0 0 0 0 0 0 0 0 0 0.02323039091904 0 0 0 0 0 0 0 0 0 0 0 0 0 0 0 0 0 0 0 0 0 0 0 0 0 0 0 0 0 0 0 0 0 0 0 0 0 0 0 0 0 0 0 0 0 0 0 0 0 0 0 0 0.0250159562809664 0 0.019633246672798 0.0818146514499618 0 0 0 0 0 0 0 0.0465392431206966 0.0119934913689148 0.0143626264522291 0.0711438959956738 0.0390312351665847 0 0 0 0 0 0 0 0 0 0 0 0 0 0 0 0 0 0 0 0 0 0 0 0 0 0 0 0 0 0 0 0 0 0 0 0 0 0 0 0 0 0
0 0 0 0 0 0 0 0 0 0 0 0 0 0 0 0 0 0 0 0 0 0 0 0 0 0 0 0 0 0 0 0 0 0 0 0 0 0 0 0 0 0 0 0 0 0 0 0 0 0 0 0 0 0 0 0 0 0 0 0 0 0 0 0 0 0 0 0 0 0 0 0 0 0 0 0 0 0 0 0 0 0 0 0 0 0 0 0 0 0 0 0.0190697846918347 0 0 0 0 0 0 0 0 0 0 0 0 0 0.33508753077068 0 0 0 0 0 0 0 0 0.198018937325176 0 0.0231369737636044 0.0306461649038555 0 0 0 0 0 0 0 0 0 0 0 0 0 0 0 0 0 0 0 0 0 0 0 0 0 0 0 0 0 0 0 0 0 0 0 0 0 0 0 0 0 0 0 0 0 0 0 0 0.15735188332957 0 0 0 0 0 0 0 0 0 0 0 0 0 0 0 0 0 0 0 0 0 0 0 0 0 0 0 0 0 0 0 0 0 0 0 0 0 0 0 0.0143161891383287 0 0 0 0 0 0 0 0 0 0 0 0 0 0 0 0 0 0 0 0 0 0 0 0 0 0 0 0 0 0 0 0 0 0 0 0 0 0 0 0 0 0 0 0 0 0 0 0 0 0 0 0 0 0 0.104084725822811 0.0272332483315108 0.00886454284513251 0 0 0.051585529359912 0 0.0306044897175848 0 0 0 0 0 0 0 0 0 0 0 0 0 0 0 0 0 0 0 0 0 0 0 0 0 0 0 0 0 0 0 0 0 0 0 0 0 0 0 0 0 0 0 0 0 0 0 0
0 0 0 0 0 0 0 0 0 0 0 0 0 0 0 0 0 0 0 0 0 0 0 0 0 0 0.137257835021782 0 0 0 0 0 0 0 0 0 0 0 0 0 0 0 0 0 0 0 0 0 0 0 0 0 0 0 0 0 0 0 0 0 0 0 0 0 0 0 0 0 0 0 0 0 0 0 0 0 0 0 0 0 0 0 0 0 0 0 0 0 0 0 0 0 0 0 0 0 0 0 0 0 0 0 0 0 0 0 0 0 0 0 0 0 0 0 0 0.0599196832479138 0 0 0.45265638862886 0 0 0 0 0 0 0 0 0 0 0 0 0 0 0 0 0 0 0 0 0 0 0 0 0 0 0 0 0 0 0 0 0 0 0 0 0 0 0 0 0 0 0 0 0 0 0 0.126086518071163 0 0 0 0 0 0.0562562329305743 0 0 0 0 0 0 0 0 0 0 0 0 0 0 0 0 0 0 0 0 0 0 0 0 0 0 0 0 0 0 0 0 0 0 0 0 0 0 0 0 0 0 0 0 0 0 0 0 0 0 0 0 0 0 0 0 0 0 0 0 0 0 0 0 0 0 0 0 0 0 0 0 0 0 0 0 0 0 0 0 0 0 0 0 0 0 0 0 0.0983370011243493 0 0 0 0 0.0402130578306944 0 0 0.0292732831446626 0 0 0 0 0 0 0 0 0 0 0 0 0 0 0 0 0 0 0 0 0 0 0 0 0 0 0 0 0 0 0 0 0 0 0 0 0 0 0 0 0 0 0 0 0 0 0
0.0376258012759655 0 0 0 0 0 0 0 0.0336587594495943 0 0 0 0.245728565276729 0 0 0 0 0 0 0 0 0 0 0 0 0 0 0 0 0 0 0 0 0 0 0 0 0 0 0 0 0 0 0 0 0 0 0 0 0 0 0 0 0 0 0 0 0 0 0 0 0 0 0 0 0 0 0 0 0 0 0 0 0 0 0 0 0 0 0 0 0 0 0 0 0 0 0 0 0 0 0.0125958958658034 0 0 0 0 0 0 0 0 0 0 0 0.0339193242666643 0 0 0 0 0 0 0 0 0 0.229484168287627 0.138025752845307 0.0290526016933381 0 0 0.0107946042442326 0 0 0 0 0 0 0 0 0 0 0.0242753657946111 0 0 0.0286012341883317 0 0 0 0 0 0 0 0 0 0 0 0 0 0 0 0 0 0 0 0 0 0 0 0 0 0 0 0 0 0 0 0 0 0.0811021458298157 0 0 0 0 0 0 0 0 0 0 0 0 0 0 0 0 0 0 0 0 0 0 0 0 0 0 0 0 0 0 0 0 0 0 0 0 0 0 0 0.0108083520930091 0 0 0 0 0 0 0 0 0 0 0 0 0 0 0 0 0 0 0 0 0 0 0 0 0 0 0 0 0 0 0 0 0 0 0 0 0 0 0 0 0 0 0 0 0 0 0 0 0 0 0 0 0 0 0.0256072229488519 0.0188056093106756 0 0 0 0 0 0 0 0.0234621621343254 0.0164524344951179 0 0 0 0 0 0 0 0 0 0 0 0 0 0 0 0 0 0 0 0 0 0 0 0 0 0 0 0 0 0 0 0 0 0 0 0 0 0 0 0 0 0 0 0 0
0.0133437915038504 0 0 0 0 0 0 0 0 0 0 0 0.19792506251007 0 0 0 0 0 0 0 0 0 0 0 0 0 0.0166571809681215 0 0 0 0 0 0 0 0 0 0 0 0 0 0 0 0 0 0 0 0 0 0 0 0 0 0 0 0 0 0 0 0 0 0 0 0 0 0 0 0 0 0 0 0 0 0 0 0 0 0 0 0 0 0 0 0 0 0 0 0 0 0 0 0 0 0 0 0 0 0 0 0 0 0 0 0 0 0 0 0 0 0 0 0 0 0 0 0 0 0.289783236639087 0.0188784088857099 0 0.0187180783127057 0 0 0 0 0 0 0 0 0 0.0181107557224151 0 0 0 0 0 0 0 0 0 0 0 0 0 0 0 0 0 0 0 0 0 0 0 0 0 0 0 0 0 0 0 0 0 0 0 0 0.211554789178944 0 0 0 0 0 0 0 0 0 0 0 0 0 0 0 0 0 0 0 0 0 0 0 0 0 0 0 0 0 0 0 0 0 0 0 0 0 0 0 0 0 0 0 0 0 0 0 0 0 0 0 0 0 0 0 0 0 0 0 0 0 0 0 0 0 0 0 0 0 0 0 0 0 0 0 0 0 0 0 0 0 0 0 0 0 0 0 0 0 0 0 0 0 0 0.138913563253665 0 0 0 0 0.0761151330254317 0 0 0 0 0 0 0 0 0 0 0 0 0 0 0 0 0 0 0 0 0 0 0 0 0 0 0 0 0 0 0 0 0 0 0 0 0 0 0 0 0 0 0 0 0 0 0 0 0 0
0 0 0 0 0 0 0 0 0 0 0 0 0.140672714193616 0 0 0 0 0 0 0 0 0 0.0841949172036048 0 0 0 0.0661660885066427 0 0 0 0 0 0 0 0 0 0 0 0 0 0 0 0 0 0 0 0 0 0 0 0 0 0 0 0 0 0 0 0 0 0 0 0 0 0 0 0 0 0 0 0 0 0 0 0 0 0 0 0 0 0 0 0 0 0 0 0 0 0 0 0 0 0 0 0 0 0 0 0 0 0 0 0 0 0 0 0 0 0 0 0 0 0 0 0 0 0 0 0.0226953671881252 0 0 0 0 0 0 0 0 0 0 0 0 0 0 0 0 0 0 0 0 0 0 0 0 0 0 0 0 0 0 0 0 0 0 0 0 0 0 0 0 0 0 0 0 0.0350878198747965 0 0 0.195748209049146 0 0 0 0 0.0401977713308423 0.0306656766734369 0 0 0 0 0 0 0 0 0 0 0 0 0 0.0728348425310092 0 0 0 0 0 0 0 0 0 0 0 0 0 0 0 0 0 0 0 0 0 0.0694201821240159 0 0 0 0 0 0 0 0 0 0.0640707336864071 0 0 0 0 0 0 0 0 0 0 0 0 0 0 0 0 0 0 0 0 0 0 0 0 0 0 0 0 0 0 0 0 0 0 0 0 0 0 0 0 0 0 0.0780126588856809 0 0.0313134005371662 0 0 0.0689196182155112 0 0 0 0 0 0 0 0 0 0 0 0 0 0 0 0 0 0 0 0 0 0 0 0 0 0 0 0 0 0 0 0 0 0 0 0 0 0 0 0 0 0 0 0 0 0 0 0 0 0
0 0 0.0158693546615404 0 0 0 0 0 0 0 0.0324010221878011 0 0 0 0 0 0 0.0136366548239667 0 0 0 0 0 0 0 0 0 0 0 0.0918846876878941 0.268750055667294 0 0 0 0 0 0 0 0 0 0 0 0 0 0 0 0 0 0 0 0 0 0 0 0 0 0 0 0 0 0 0 0 0 0 0 0 0 0 0 0 0 0 0 0 0 0 0 0 0 0 0 0 0 0 0 0 0 0 0 0 0 0 0 0 0 0 0 0 0 0 0 0 0 0.388973801362097 0 0.0243641566188206 0 0 0 0 0.0384955544428219 0.0728933078132561 0 0 0 0 0 0 0 0 0.0115611782805132 0 0.0131701385685982 0 0 0.028000087885396 0 0 0 0 0 0 0 0 0 0 0 0 0 0 0 0 0 0 0 0 0 0 0 0 0 0 0 0 0 0 0 0 0 0 0 0 0 0 0 0 0 0 0 0 0 0 0 0 0 0 0 0 0 0 0 0 0 0 0 0 0 0 0 0 0 0 0 0 0 0 0 0 0 0 0 0 0 0 0 0 0 0 0 0 0 0 0 0 0 0 0 0 0 0 0 0 0 0 0 0 0 0 0 0 0 0 0 0 0 0 0 0 0 0 0 0 0 0 0 0 0 0 0 0 0 0 0 0 0 0 0 0 0 0 0 0 0 0 0 0 0 0 0 0 0 0 0 0 0 0 0 0 0 0 0 0 0 0 0 0 0 0 0 0 0 0 0 0 0 0 0 0 0 0 0 0 0 0 0 0 0 0 0 0 0 0 0 0 0 0
0 0 0 0 0 0 0 0 0 0 0 0 0 0 0 0 0.0578724991666746 0 0 0 0 0 0 0 0 0 0 0 0 0 0 0 0 0 0 0 0 0 0 0 0 0 0 0 0 0 0 0 0 0 0 0 0 0 0 0 0 0 0.467099654177354 0.0309458066256469 0 0 0 0 0 0 0 0 0 0 0 0 0 0 0 0 0 0 0 0 0 0 0 0 0 0 0 0 0 0 0 0 0 0 0 0 0 0 0 0 0 0 0 0 0 0 0 0 0 0 0 0 0 0 0 0 0 0 0 0 0.00971674654625295 0 0 0.247022690470064 0 0 0 0 0.0295431124921502 0 0 0 0 0 0 0 0 0 0 0 0 0 0 0 0 0 0 0 0 0 0 0 0 0 0 0 0 0 0 0 0 0 0 0.0226146853611141 0 0 0 0 0 0 0 0 0.0190114947037333 0.0106762776707687 0 0 0 0 0 0 0 0 0 0 0 0 0 0 0 0 0 0 0 0 0 0 0 0 0 0 0 0 0 0 0 0 0 0 0 0 0 0 0 0 0 0 0 0.00802102803527141 0.0564193046205095 0 0 0 0 0 0 0 0 0 0 0 0 0 0 0 0 0 0 0 0 0 0 0 0 0 0 0 0 0 0 0 0 0 0 0 0 0 0 0 0 0 0 0 0 0.00729324806402212 0 0 0 0 0 0 0 0 0 0 0 0 0 0 0.0177087992796778 0.00783941919374845 0.00821523359301176 0 0 0 0 0 0 0 0 0 0 0 0 0 0 0 0 0 0 0 0 0 0 0 0 0 0 0 0 0 0 0 0 0 0 0 0
0 0 0 0 0 0 0 0 0 0 0 0 0 0 0 0 0 0 0 0 0 0 0 0 0 0 0 0 0 0 0 0 0 0 0 0 0 0 0 0 0 0 0 0 0 0 0 0 0 0 0 0 0.0750039589373252 0 0 0 0 0 0 0 0 0 0 0 0 0 0 0 0 0 0 0 0 0 0 0 0 0 0 0 0 0 0 0 0 0 0 0 0 0 0 0 0 0 0 0 0 0 0 0 0 0 0 0 0.378635571477597 0 0 0 0 0 0 0 0 0 0 0 0 0 0 0 0 0 0 0 0.546360469585078 0 0 0 0 0 0 0 0 0 0 0 0 0 0 0 0 0 0 0 0 0 0 0 0 0 0 0 0 0 0 0 0 0 0 0 0 0 0 0 0 0 0 0 0 0 0 0 0 0 0 0 0 0 0 0 0 0 0 0 0 0 0 0 0 0 0 0 0 0 0 0 0 0 0 0 0 0 0 0 0 0 0 0 0 0 0 0 0 0 0 0 0 0 0 0 0 0 0 0 0 0 0 0 0 0 0 0 0 0 0 0 0 0 0 0 0 0 0 0 0 0 0 0 0 0 0 0 0 0 0 0 0 0 0 0 0 0 0 0 0 0 0 0 0 0 0 0 0 0 0 0 0 0 0 0 0 0 0 0 0 0 0 0 0 0 0 0 0 0 0 0 0 0 0 0 0 0 0 0 0 0 0 0 0 0 0 0 0 0 0 0 0
0 0 0 0 0 0 0 0 0 0 0 0 0 0 0 0 0.330768741505835 0 0.0719923368010554 0 0 0 0 0 0 0 0 0 0 0 0 0 0 0 0 0 0 0 0 0 0 0 0 0 0 0 0 0 0 0 0 0 0 0 0 0 0 0 0.0388719604255575 0 0 0 0 0 0 0 0 0 0 0 0 0 0 0 0 0 0 0 0 0 0 0 0 0 0 0 0 0 0 0 0 0 0 0 0 0 0 0 0 0 0 0 0 0 0 0 0 0 0 0.135400696379027 0 0 0.0489324131534349 0 0 0 0 0 0 0 0.0109358785280301 0.244051456829845 0 0 0.119046516377215 0 0 0 0 0 0 0 0 0 0 0 0 0 0 0 0 0 0 0 0 0 0 0 0 0 0 0 0 0 0 0 0 0 0 0 0 0 0 0 0 0 0 0 0 0 0 0 0 0 0 0 0 0 0 0 0 0 0 0 0 0 0 0 0 0 0 0 0 0 0 0 0 0 0 0 0 0 0 0 0 0 0 0 0 0 0 0 0 0 0 0 0 0 0 0 0 0 0 0 0 0 0 0 0 0 0 0 0 0 0 0 0 0 0 0 0 0 0 0 0 0 0 0 0 0 0 0 0 0 0 0 0 0 0 0 0 0 0 0 0 0 0 0 0 0 0 0 0 0 0 0 0 0 0 0 0 0 0 0 0 0 0 0 0 0 0 0 0 0 0 0 0 0 0 0 0 0 0 0 0 0 0 0 0 0 0 0 0 0 0 0 0
0 0 0 0 0 0 0 0 0 0 0 0 0 0 0 0 0 0 0.0492665383587354 0 0 0 0 0 0 0 0 0 0 0 0 0 0 0 0 0 0 0 0 0 0 0 0 0 0 0 0 0 0 0 0 0 0 0 0 0 0 0 0 0 0 0 0 0 0 0 0 0 0 0 0 0 0 0 0 0 0 0 0 0 0 0 0 0 0 0 0 0 0 0 0 0 0 0 0 0 0 0 0 0 0 0 0 0 0 0 0 0 0 0.0346708264383956 0 0 0.342719182220264 0 0 0 0 0 0 0 0 0 0.393440671227255 0.17990278175535 0 0 0 0 0 0 0 0 0 0 0 0 0 0 0 0 0 0 0 0 0 0 0 0 0 0 0 0 0 0 0 0 0 0 0 0 0 0 0 0 0 0 0 0 0 0 0 0 0 0 0 0 0 0 0 0 0 0 0 0 0 0 0 0 0 0 0 0 0 0 0 0 0 0 0 0 0 0 0 0 0 0 0 0 0 0 0 0 0 0 0 0 0 0 0 0 0 0 0 0 0 0 0 0 0 0 0 0 0 0 0 0 0 0 0 0 0 0 0 0 0 0 0 0 0 0 0 0 0 0 0 0 0 0 0 0 0 0 0 0 0 0 0 0 0 0 0 0 0 0 0 0 0 0 0 0 0 0 0 0 0 0 0 0 0 0 0 0 0 0 0 0 0 0 0 0 0 0 0 0 0 0 0 0 0 0 0 0 0 0 0 0 0
0 0 0 0 0 0 0 0 0 0 0 0 0.0257929583044179 0 0 0 0 0 0 0 0 0 0 0 0.186970253237606 0.137281162320888 0 0 0 0 0 0.0274668532729688 0.0219765385750678 0 0.157562197702515 0 0 0 0 0 0.0890980645568661 0 0 0 0 0 0 0.0833812895202414 0 0 0 0 0 0 0 0 0 0 0 0 0 0 0 0 0 0 0 0 0 0 0 0 0 0 0 0 0 0 0 0 0 0 0.132936002590523 0.026815149141569 0 0 0 0 0 0 0 0 0 0 0 0 0 0 0 0.0448632316548445 0.0324988760124091 0 0 0 0 0 0 0 0 0 0 0 0 0 0 0 0 0 0 0 0 0 0 0 0 0 0 0 0 0 0 0 0 0 0 0 0 0 0 0 0 0 0 0 0 0 0 0 0 0 0 0.00950905642672956 0 0 0 0 0 0 0 0 0 0 0 0 0 0 0 0 0 0 0 0 0 0 0 0 0 0 0 0 0 0 0 0 0 0 0 0 0 0 0 0 0 0 0 0 0 0 0 0 0 0 0 0 0 0 0 0 0 0 0 0 0 0 0 0 0 0 0 0 0 0 0 0 0 0 0 0 0 0 0.0238483666833529 0 0 0 0 0 0 0 0 0 0 0 0 0 0 0 0 0 0 0 0 0 0 0 0 0 0 0 0 0 0 0 0 0 0 0 0 0 0 0 0 0 0 0 0 0 0 0 0 0 0 0 0 0 0 0 0 0 0 0 0 0 0 0 0 0 0 0 0 0 0 0 0 0 0 0 0 0 0 0 0 0 0 0 0 0 0
0.0128388092129749 0.00353060869052294 0.00198255623584841 0 0.0087363297083802 0.0433453986660448 0 0 0.00340542965271654 0.0235193131012015 0.0166164507266556 0.0191166061716415 0 0.0297340113054931 0.0325225429697438 0.0905628220889374 0 0 0 0.00285063210288204 0 0 0 0 0 0 0 0 0.00622554264121436 0.00710753977560189 0.173497190843833 0 0.00197958984381922 0.0045829074150049 0 0 0 0 0 0 0 0 0 0 0.00301916107665405 0 0 0 0 0 0.00568672086941758 0 0 0.0146073939983785 0 0 0 0 0 0 0 0 0 0 0 0 0 0 0.00382889330424009 0 0.0176702815264595 0 0 0 0.00956055778878696 0.0177653404946456 0 0 0.00432822408077564 0 0.00249927677514646 0 0.00358931071802963 0 0 0 0.00312118235274702 0 0 0 0 0 0 0 0 0.0249300567606589 0.0584879301762204 0 0.00897395642787277 0.00118502072258671 0 0 0 0.00321036261524935 0 0 0 0 0.00965222246613835 0 0 0.00637454094414718 0 0 0 0 0 0 0 0 0.00682172654353785 0 0 0 0 0 0 0 0 0 0 0 0.0092100923808424 0 0 0.193453030929369 0.0538984706183261 0.00199246863822903 0.0052033404759189 0 0 0 0 0 0 0.00724277130236473 0.0090131221769776 0 0 0 0 0 0 0.015754880044093 0.0148942256649843 0 0 0 0 0 0 0 0 0 0 0 0 0 0 0 0 0 0 0 0 0 0 0 0 0 0 0 0 0 0 0 0 0 0 0 0 0 0 0 0 0 0 0 0 0 0 0 0 0 0 0 0 0 0 0 0 0 0 0 0 0 0 0 0 0 0 0 0 0 0 0 0 0 0 0 0 0 0 0 0 0 0 0 0 0 0 0 0 0 0 0 0 0 0 0 0 0 0 0 0 0 0.00187115697468619 0 0 0 0 0 0 0 0 0 0 0 0 0 0 0 0 0 0 0 0 0 0 0 0 0 0 0 0 0 0 0 0 0 0 0 0 0 0 0 0 0 0 0 0 0 0 0 0 0 0 0 0 0 0 0 0 0 0 0 0
0 0 0 0.147228032055166 0 0 0 0 0 0 0 0 0 0.0974395347991487 0 0 0.0452228165644901 0 0 0.0963342998757711 0 0 0.125809361767482 0 0.17048203527297 0 0 0 0 0 0 0 0 0 0 0 0 0 0 0 0 0 0 0 0.0863016915162487 0 0 0 0 0 0 0 0 0 0 0 0 0 0 0 0 0 0 0 0 0 0 0 0 0 0 0 0 0 0 0 0 0 0 0 0 0 0 0 0 0 0 0 0 0 0 0 0 0 0 0 0 0 0 0 0 0 0 0 0 0 0 0 0 0 0 0 0 0 0 0 0 0 0 0 0 0 0 0 0 0 0 0 0 0 0 0 0 0 0 0 0 0 0 0 0 0 0 0 0 0 0 0 0 0 0 0 0 0 0 0 0 0 0 0 0 0 0 0 0 0 0 0 0 0 0 0 0 0 0 0 0 0 0 0 0 0 0 0 0 0 0 0 0 0 0 0 0 0 0 0 0 0 0 0 0 0 0 0 0 0 0 0 0 0 0 0 0 0 0 0 0 0.125952515678364 0 0 0 0 0.0700436648266747 0 0 0 0.0351860476436852 0 0 0 0 0 0 0 0 0 0 0 0 0 0 0 0 0 0 0 0 0 0 0 0 0 0 0 0 0 0 0 0 0 0 0 0 0 0 0 0 0 0 0 0 0 0 0 0 0 0 0 0 0 0 0 0 0 0 0 0 0 0 0 0 0 0 0 0 0 0 0 0 0 0 0 0 0 0 0 0 0 0 0 0 0 0 0 0 0 0
0 0 0 0 0 0 0 0 0 0 0 0 0 0 0 0 0 0 0 0 0.0122531980916962 0 0 0 0 0 0 0.279336065517394 0 0 0 0 0 0 0 0 0 0 0 0 0 0 0 0 0 0.114900931768925 0 0 0 0 0.0403908473331521 0 0.0421827460322573 0 0 0 0 0 0.0256874726938805 0.0585019240273454 0 0 0 0 0 0 0 0 0 0 0 0 0 0 0 0 0 0 0 0 0 0 0 0 0 0 0 0 0 0 0 0 0 0 0 0 0 0 0 0 0 0 0 0 0 0 0 0 0 0 0 0 0 0 0 0 0 0 0 0 0 0.0547923550401493 0 0 0 0 0 0 0 0 0 0 0 0 0 0 0 0 0 0 0 0 0 0 0 0 0 0 0 0 0 0 0 0 0 0 0 0 0 0 0 0 0 0.0506369960310197 0 0 0 0 0 0 0 0.0457554988001145 0.0523797949128786 0.00794115845125337 0 0 0 0 0 0 0 0 0 0 0 0 0 0 0 0 0 0 0 0 0 0 0 0 0 0 0 0 0 0 0 0 0 0 0.0217327901811297 0 0 0 0 0 0 0 0 0.0381350908804065 0.103175160360212 0 0 0 0 0 0 0 0 0 0 0 0 0 0 0 0 0 0 0 0 0 0 0 0 0 0 0 0 0 0 0 0 0 0 0 0 0 0 0 0 0 0 0 0 0.0521979698781861 0 0 0 0 0 0 0 0 0 0 0 0 0 0 0 0 0 0 0 0 0 0 0 0 0 0 0 0 0 0 0 0 0 0 0 0 0 0 0 0 0 0 0 0 0 0 0 0 0 0 0 0 0
0.0531442178236386 0.00883427872970959 0 0.124299407627226 0.0136258600198723 0.0577561538455438 0.0288670585726358 0 0.00791132279931818 0.0322776215618527 0.0717778757484133 0 0.0108240798274032 0 0 0 0.00533001483359145 0 0 0 0 0 0 0 0 0 0 0 0.00470750076848749 0.00703645743379608 0.00715763300552972 0 0 0.00786088804954182 0 0 0.0709838424099796 0.0918883235992291 0 0 0 0 0 0 0 0 0 0 0 0 0.0134001353081716 0 0 0.0238084568099508 0 0 0 0 0 0 0 0 0 0 0 0 0 0 0 0 0.0187254483399005 0 0.00205220548592958 0 0 0.0132834223522985 0 0 0 0 0 0 0 0 0 0 0 0 0 0 0 0 0.0960925347706728 0 0.00521627647437574 0 0 0 0 0 0 0 0 0 0 0 0 0 0 0 0 0 0 0.00220212626992634 0.00264314680412999 0 0 0.00439541153811795 0.00187504489384852 0 0 0 0 0 0 0 0 0 0 0 0 0 0.160634085075339 0 0 0 0 0 0.0096300519670012 0 0 0 0 0 0 0 0 0 0 0 0 0 0 0 0.0111102911488098 0 0 0 0 0 0 0 0 0 0 0 0.00494432064772564 0 0 0 0 0 0 0 0 0 0 0 0 0 0 0 0 0 0 0 0 0 0 0 0 0 0 0 0 0 0 0 0 0 0 0 0 0 0 0 0 0 0 0 0 0 0 0 0 0 0 0 0 0 0 0 0 0 0 0 0 0 0 0 0 0 0 0 0 0 0 0 0 0 0 0 0 0 0 0 0 0 0 0 0 0 0 0 0 0 0 0 0 0 0 0 0.00276169261404495 0 0 0 0 0 0 0 0 0 0.00637179751734906 0.00538862798004102 0.00857079716697625 0 0.00261159017962135 0 0 0 0 0 0 0 0 0 0 0 0 0 0 0 0 0 0 0 0 0 0 0 0 0 0 0 0 0 0 0 0 0 0 0 0 0 0 0 0
0 0 0 0 0 0 0 0.311839647607226 0 0.00910691948305716 0 0 0 0 0 0 0 0 0 0 0 0 0 0 0 0 0 0 0 0 0 0 0 0 0 0 0 0 0 0 0 0 0 0 0 0 0.102164453923088 0 0 0 0 0 0 0 0 0 0 0.0554884278562269 0 0 0 0 0 0 0 0 0 0 0 0 0 0 0.143139437236576 0 0 0 0 0 0 0 0 0 0 0 0 0 0 0 0 0 0 0 0 0 0 0 0 0 0 0 0 0 0 0 0 0 0 0 0 0 0 0 0 0 0 0 0 0 0 0 0 0 0 0 0 0 0 0 0 0 0 0.242953562012346 0.135307551881481 0 0 0 0 0 0 0 0 0 0 0 0 0 0 0 0 0 0 0 0 0 0 0 0 0 0 0 0 0 0 0 0 0 0 0 0 0 0 0 0 0 0 0 0 0 0 0 0 0 0 0 0 0 0 0 0 0 0 0 0 0 0 0 0 0 0 0 0 0 0 0 0 0 0 0 0 0 0 0 0 0 0 0 0 0 0 0 0 0 0 0 0 0 0 0 0 0 0 0 0 0 0 0 0 0 0 0 0 0 0 0 0 0 0 0 0 0 0 0 0 0 0 0 0 0 0 0 0 0 0 0 0 0 0 0 0 0 0 0 0 0 0 0 0 0 0 0 0 0 0 0 0 0 0 0 0 0 0 0 0 0 0 0 0 0 0 0 0 0 0 0 0 0 0 0 0 0 0 0 0 0 0 0 0
0 0 0 0 0 0 0 0 0 0 0 0 0 0 0 0 0 0 0 0 0 0 0 0 0 0 0 0 0 0 0 0 0 0 0 0 0 0 0 0 0 0 0 0 0 0 0.0779778119460609 0 0 0 0 0 0 0 0 0 0 0 0 0 0 0 0 0 0 0 0 0 0 0 0 0 0.107940393842115 0 0 0 0 0 0 0 0 0 0 0 0 0 0 0 0 0 0 0 0 0 0 0 0 0 0 0 0 0 0 0 0 0 0 0 0 0 0 0 0 0 0 0 0 0 0 0 0 0 0 0 0 0 0 0 0 0 0.462935900244131 0 0.19559091675891 0 0 0 0 0 0 0.155554977208784 0 0 0 0 0 0 0 0 0 0 0 0 0 0 0 0 0 0 0 0 0 0 0 0 0 0 0 0 0 0 0 0 0 0 0 0 0 0 0 0 0 0 0 0 0 0 0 0 0 0 0 0 0 0 0 0 0 0 0 0 0 0 0 0 0 0 0 0 0 0 0 0 0 0 0 0 0 0 0 0 0 0 0 0 0 0 0 0 0 0 0 0 0 0 0 0 0 0 0 0 0 0 0 0 0 0 0 0 0 0 0 0 0 0 0 0 0 0 0 0 0 0 0 0 0 0 0 0 0 0 0 0 0 0 0 0 0 0 0 0 0 0 0 0 0 0 0 0 0 0 0 0 0 0 0 0 0 0 0 0 0 0 0 0 0 0 0 0 0 0 0 0 0 0 0 0 0
0.0106189286163353 0 0 0.0343004390689228 0.0374977214245164 0.0313391488724481 0 0.0696003495537152 0.0252516035394883 0.155154254312087 0 0 0.00446131792867956 0 0 0.00103024136736146 0 0.00629496294480106 0 0 0 0 0 0 0 0 0 0 0.0115458801991913 0.00731321914185378 0.0141174898691995 0 0 0.00806291238486929 0 0 0.0450170188991312 0.0651144589550634 0 0 0 0 0 0 0 0 0.00950393744111128 0 0 0 0.0257269125267311 0 0 0.0256804841169759 0 0 0 0 0 0 0 0 0 0 0 0 0 0 0 0 0.00544240300510108 0 0.0685662733716264 0 0 0.00223282381193716 0 0 0 0 0 0 0 0 0.00528406133687936 0.00429588354531812 0 0 0 0 0 0 0.06193460039605 0 0.00627655923714197 0 0 0 0 0 0 0 0 0 0 0 0 0 0 0 0 0 0 0.00277353300162787 0.00374532827691636 0 0 0.00493015074945761 0 0 0 0 0 0 0 0 0.00715250776192537 0 0 0.152925309403011 0.0268695083891392 0.0203839702098349 0 0 0 0 0 0 0.0145070637406903 0 0 0 0 0 0 0.0030957453472808 0 0 0 0 0 0 0 0 0.0219529972535805 0 0 0 0 0 0 0 0 0 0 0 0 0 0 0 0 0 0 0 0 0 0 0 0 0 0 0 0 0 0 0 0 0 0 0 0 0 0 0 0 0 0 0 0 0 0 0 0 0 0 0 0 0 0 0 0 0 0 0 0 0 0 0 0 0 0 0 0 0 0 0 0 0 0 0 0 0 0 0 0 0 0 0 0 0 0 0 0 0 0 0 0 0 0 0 0 0 0 0 0 0 0 0 0 0 0 0 0 0 0 0 0 0 0 0 0 0 0 0 0 0 0 0 0 0 0 0 0 0 0 0 0 0 0 0 0 0 0 0 0 0 0 0 0 0 0 0 0 0 0 0 0 0 0 0 0 0 0 0 0 0 0
0 0 0 0 0.00731872168398165 0 0 0 0 0 0 0 0 0.0208017893882472 0 0.154512854650643 0 0 0 0 0.15582192024351 0 0 0 0 0 0 0 0 0 0 0 0 0 0 0 0 0 0 0 0 0 0 0 0 0 0.0463283164450829 0 0 0 0.0266254564878627 0 0 0 0 0 0 0 0.038945176343084 0.0539235852732076 0.0199458897052456 0.0700813283162996 0 0 0 0 0 0 0 0.075737326518938 0 0 0 0 0.018224548965164 0 0 0.0779947069165588 0 0 0.0134997408050503 0 0 0 0 0 0 0 0 0 0 0 0 0 0 0 0 0 0 0 0 0 0 0 0 0 0 0 0 0 0 0 0 0 0 0 0 0 0 0 0 0 0 0 0 0 0 0 0 0 0 0 0 0 0 0 0.0726359226065145 0.0930368013615009 0 0 0 0 0 0 0 0 0 0 0 0 0 0 0 0 0 0 0 0 0 0 0 0 0 0 0 0 0 0 0 0 0 0 0 0 0 0 0 0 0 0 0 0 0.0217158418149687 0 0 0.00799953076494177 0 0 0 0 0 0 0 0 0 0 0 0 0 0 0 0 0.00862102460699876 0 0 0 0 0 0 0 0 0 0 0 0 0 0 0 0 0 0 0 0 0 0 0 0 0 0 0 0 0 0 0 0 0 0 0 0 0 0 0 0 0 0 0 0 0 0 0 0 0 0 0 0 0 0 0 0 0 0 0 0 0 0 0 0 0 0 0 0 0 0 0 0 0 0 0 0 0 0 0 0 0 0 0 0 0 0 0 0.0162295171022002 0 0 0 0 0 0 0 0 0 0 0 0 0 0 0 0 0 0 0 0 0 0 0 0 0 0
0 0 0 0 0 0 0 0 0 0 0 0 0 0 0 0.0593781660347031 0 0 0 0 0 0.0570139629532376 0 0 0 0 0 0 0 0 0 0 0 0 0 0 0 0 0 0 0 0 0 0 0 0 0 0 0 0 0 0 0 0 0 0 0 0 0 0 0 0 0 0 0 0 0 0 0 0 0 0 0 0 0 0 0 0 0 0 0 0 0 0 0 0 0 0 0 0 0 0 0 0 0 0 0.244157855717228 0.164713836537342 0 0 0 0 0 0 0 0 0 0 0 0 0 0 0 0 0 0 0 0 0 0 0 0 0 0 0 0 0 0 0 0 0 0 0 0 0 0.141846611970505 0.323783194509533 0.00910637227745162 0 0 0 0 0 0 0 0 0 0 0 0 0 0 0 0 0 0 0 0 0 0 0 0 0 0 0 0 0 0 0 0 0 0 0 0 0 0 0 0 0 0 0 0 0 0 0 0 0 0 0 0 0 0 0 0 0 0 0 0 0 0 0 0 0 0 0 0 0 0 0 0 0 0 0 0 0 0 0 0 0 0 0 0 0 0 0 0 0 0 0 0 0 0 0 0 0 0 0 0 0 0 0 0 0 0 0 0 0 0 0 0 0 0 0 0 0 0 0 0 0 0 0 0 0 0 0 0 0 0 0 0 0 0 0 0 0 0 0 0 0 0 0 0 0 0 0 0 0 0 0 0 0 0 0 0 0 0 0 0 0 0 0 0 0 0 0 0 0 0 0 0 0 0 0 0 0 0 0
0 0 0 0 0 0.00458942974237822 0 0 0 0.00638788605132313 0 0 0 0 0 0.0262757980940654 0 0 0 0 0 0 0 0 0 0 0 0 0 0 0.111328794439476 0 0 0 0 0 0 0 0 0 0 0 0 0 0 0 0 0 0 0 0 0 0 0 0 0 0 0 0 0 0 0 0 0 0 0 0 0 0 0 0 0 0 0 0.0183521702798973 0 0 0 0 0 0.0172102484157643 0 0.0185027653552474 0 0.00681822281734588 0.0180689485955821 0 0 0 0 0 0 0.0168552300438267 0 0.0236215521158461 0.0867947597994519 0.120801440192458 0.0464195797856255 0.0353881495622076 0 0 0 0 0 0 0 0 0 0 0 0 0 0 0 0 0 0 0 0 0 0 0 0 0 0 0 0.317223712346671 0 0 0 0 0 0 0 0.0511142455492749 0 0.0742470668135594 0 0 0 0 0 0 0 0 0 0 0 0 0 0 0 0 0 0 0 0 0 0 0 0 0 0 0 0 0 0 0 0 0 0 0 0 0 0 0 0 0 0 0 0 0 0 0 0 0 0 0 0 0 0 0 0 0 0 0 0 0 0 0 0 0 0 0 0 0 0 0 0 0 0 0 0 0 0 0 0 0 0 0 0 0 0 0 0 0 0 0 0 0 0 0 0 0 0 0 0 0 0 0 0 0 0 0 0 0 0 0 0 0 0 0 0 0 0 0 0 0 0 0 0 0 0 0 0 0 0 0 0 0 0 0 0 0 0 0 0 0 0 0 0 0 0 0 0 0 0 0 0 0 0 0 0 0 0 0 0 0 0 0 0 0 0 0 0 0 0 0 0 0 0 0 0 0 0 0 0
0 0 0 0 0 0 0 0 0 0 0 0 0 0.00828710048518384 0.00581110323937054 0.263538607723227 0 0 0 0 0.010803400352812 0.0525143178049231 0 0 0 0 0 0 0 0 0.0199765189972138 0 0 0 0 0 0 0 0 0.0077376940979271 0 0 0 0 0 0 0 0 0 0 0 0 0 0 0 0 0 0 0 0 0 0 0 0 0 0 0 0 0 0 0 0 0 0 0.0194676075000936 0 0 0 0.0134303174648337 0 0 0 0 0 0 0.00589543409135327 0 0 0 0 0 0 0 0 0 0.0113342230386567 0.0718962850123512 0 0 0 0 0 0 0 0 0 0 0 0 0 0 0 0 0 0 0 0 0 0 0 0 0 0 0 0 0 0.115745554321782 0 0 0 0 0 0 0.0713146278757751 0.152797083132696 0.0972337585056567 0 0.0722163663561438 0 0 0 0 0 0 0 0 0 0 0 0 0 0 0 0 0 0 0 0 0 0 0 0 0 0 0 0 0 0 0 0 0 0 0 0 0 0 0 0 0 0 0 0 0 0 0 0 0 0 0 0 0 0 0 0 0 0 0 0 0 0 0 0 0 0 0 0 0 0 0 0 0 0 0 0 0 0 0 0 0 0 0 0 0 0 0 0 0 0 0 0 0 0 0 0 0 0 0 0 0 0 0 0 0 0 0 0 0 0 0 0 0 0 0 0 0 0 0 0 0 0 0 0 0 0 0 0 0 0 0 0 0 0 0 0 0 0 0 0 0 0 0 0 0 0 0 0 0 0 0 0 0 0 0 0 0 0 0 0 0 0 0 0 0 0 0 0 0 0 0 0 0 0 0 0 0 0 0
0 0 0 0 0.00832032361023351 0 0 0 0 0 0 0 0 0 0 0.361506144143883 0 0 0 0 0.0231868056739946 0.0203790678185618 0 0 0 0 0 0 0 0 0 0 0.0115173577395024 0 0 0 0 0 0 0.0144240375903716 0 0 0 0 0 0 0.0078987930352206 0 0 0 0 0 0 0 0 0 0 0 0 0 0 0 0 0 0 0 0 0 0.00602351527271778 0.0543383874852287 0 0 0 0 0.0155708182961055 0 0 0 0 0 0 0 0 0 0.00628447730986175 0 0 0 0.00845368605613094 0 0.00392611215517092 0 0 0 0 0.00797500298980878 0 0 0 0 0 0 0 0 0 0 0 0 0 0 0 0 0 0 0 0 0 0 0 0 0 0 0 0 0 0 0.0111904203364966 0 0 0 0 0 0 0.238896046437139 0.0112391428062772 0 0.188869861243295 0 0 0 0 0 0 0 0 0 0 0 0 0 0 0 0 0 0 0 0 0 0 0 0 0 0 0 0 0 0 0 0 0 0 0 0 0 0 0 0 0 0 0 0 0 0 0 0 0 0 0 0 0 0 0 0 0 0 0 0 0 0 0 0 0 0 0 0 0 0 0 0 0 0 0 0 0 0 0 0 0 0 0 0 0 0 0 0 0 0 0 0 0 0 0 0 0 0 0 0 0 0 0 0 0 0 0 0 0 0 0 0 0 0 0 0 0 0 0 0 0 0 0 0 0 0 0 0 0 0 0 0 0 0 0 0 0 0 0 0 0 0 0 0 0 0 0 0 0 0 0 0 0 0 0 0 0 0 0 0 0 0 0 0 0 0 0 0 0 0 0 0 0 0 0 0 0 0 0 0
0 0 0 0.00336217349280553 0 0 0 0 0 0.00966966153213585 0 0 0 0 0 0 0 0 0 0 0 0 0 0 0 0 0 0 0 0 0.00237420226079597 0 0 0.0657025321081604 0 0 0 0.0170614993460069 0 0 0 0 0 0 0 0 0 0 0 0 0 0 0 0.101829939943061 0 0 0.00965011995506393 0 0 0 0 0 0 0 0 0 0 0 0 0 0 0 0 0 0 0 0 0 0 0 0.00131300912070501 0.00205130341483027 0.00210939944332107 0 0.00493470534443096 0.00108853155737561 0.00209669102111434 0 0.00158684049241981 0 0.00277830711216629 0 0.0080567435870109 0 0.0019205199202669 0 0 0 0.0016449553113865 0.00232246315434788 0.0221126139838781 0 0 0 0 0 0 0 0 0 0 0 0 0 0 0 0 0 0 0 0 0 0 0 0 0 0.00453636995142151 0 0 0.010292056547884 0 0 0.0162858859227887 0 0 0 0 0 0 0.00665457856332952 0 0.0452378634888193 0.0149783905424606 0.0111038840959334 0 0.073934475527848 0.0237420226079597 0.0433398619996421 0 0.0171010662736207 0 0 0 0.252564122365977 0.0613838334022453 0 0 0 0 0 0 0 0 0 0 0 0 0 0 0 0 0 0 0 0 0 0 0 0 0 0 0 0 0 0 0 0 0 0 0 0 0 0 0 0 0 0.00115155703750129 0 0 0 0 0 0 0 0 0 0 0 0 0 0 0 0 0 0 0 0 0 0 0 0 0 0 0 0 0 0 0 0 0 0 0 0 0 0 0 0.00152234618273704 0 0 0 0.00126181249853864 0 0 0 0 0 0 0 0 0 0 0 0 0 0 0 0.0490430498034332 0 0 0 0 0 0 0 0 0 0 0 0 0 0 0 0 0 0 0 0 0 0 0 0 0 0 0 0 0 0 0 0 0 0 0 0 0 0 0 0.00239745927531226 0 0.0474794419479466 0 0 0 0.00307964101561444 0.0123989827704854 0 0 0 0 0 0 0 0 0.0288354025456669 0 0 0 0.00800968353155193
0 0 0 0 0 0 0 0 0 0 0 0 0 0 0 0 0 0 0 0 0 0 0 0 0 0 0 0 0 0 0 0 0 0 0 0 0 0 0 0 0 0 0 0 0 0 0.0140712922047736 0 0 0 0.0125818506456918 0 0 0.0170892802888411 0 0 0 0.240135078800394 0 0.00334581432212269 0 0 0 0 0 0 0 0 0 0 0 0 0.00496410252779466 0 0 0 0 0 0 0 0 0 0 0 0.0195554365435992 0 0.0511827817091058 0 0.0150431232563477 0 0 0 0 0 0 0 0 0 0 0 0 0 0 0 0 0 0 0 0 0 0 0 0 0 0 0 0 0 0 0 0 0 0 0 0 0 0 0 0 0 0 0.0323159248757264 0 0 0 0 0 0 0.0118162935673175 0 0 0.0219310151768362 0 0 0 0.202715473801823 0 0 0 0 0 0 0 0.288857108421623 0.0643954238580038 0 0 0 0 0 0 0 0 0 0 0 0 0 0 0 0 0 0 0 0 0 0 0 0 0 0 0 0 0 0 0 0 0 0 0 0 0 0 0 0 0 0 0 0 0 0 0 0 0 0 0 0 0 0 0 0 0 0 0 0 0 0 0 0 0 0 0 0 0 0 0 0 0 0 0 0 0 0 0 0 0 0 0 0 0 0 0 0 0 0 0 0 0 0 0 0 0 0 0 0 0 0 0 0 0 0 0 0 0 0 0 0 0 0 0 0 0 0 0 0 0 0 0 0 0 0 0 0 0 0 0 0 0 0 0 0 0 0 0 0 0 0 0 0 0 0 0 0 0 0 0 0 0 0 0 0 0 0 0 0 0 0
0 0 0 0 0 0 0 0 0 0 0 0 0 0 0 0 0 0 0 0 0 0 0 0 0 0 0 0 0 0 0 0 0 0 0 0 0 0 0 0 0 0 0 0 0 0 0 0 0 0 0 0 0 0 0 0 0 0.0275858551522999 0 0 0 0 0 0 0 0 0 0 0 0 0 0 0 0 0 0 0 0 0 0 0 0 0 0 0.0384326819517987 0 0.00525715482735581 0.0153464495151913 0.0730694482166566 0.00745487009711976 0 0.00608651336363269 0 0 0 0 0 0 0 0 0 0.0321059634391057 0.087088677432701 0 0 0 0 0 0 0 0 0 0 0 0 0 0 0 0 0 0 0 0 0 0 0 0 0 0 0 0 0 0 0 0 0 0 0 0 0 0 0.128784900850823 0.0793953019182113 0 0.0553939287992684 0.0135814082021143 0 0.148499446300418 0.20188787053999 0.025558185636985 0.00579033408434198 0.0280868778662835 0.0084565237272523 0 0 0 0 0 0 0 0 0 0 0 0 0 0 0 0 0 0 0 0 0 0 0 0 0 0 0 0 0 0 0 0 0 0 0 0 0 0 0 0 0 0 0 0 0 0 0 0 0 0 0 0 0 0 0 0 0 0 0 0 0 0 0 0 0 0 0 0 0 0 0 0 0 0 0 0 0 0 0 0 0 0 0 0 0 0 0 0 0 0 0 0 0 0 0 0 0 0 0 0 0 0 0 0 0 0 0 0 0 0 0 0 0 0 0 0 0 0 0 0 0 0 0 0 0 0 0 0 0 0 0 0 0 0 0 0 0 0 0 0 0 0 0 0 0.00398567305903186 0 0.00815193501941791 0 0 0 0 0 0 0 0 0 0 0 0 0 0 0 0 0
0 0 0 0 0 0 0 0 0 0 0 0 0 0 0 0 0 0 0 0 0 0 0 0 0 0 0 0 0 0 0 0 0 0.00358424361154398 0 0 0 0 0 0 0 0 0 0 0 0 0 0 0 0 0 0 0 0.020662402700727 0 0 0.00386346527499682 0.13556230009841 0 0 0 0 0 0 0 0 0 0 0 0 0 0 0 0 0 0 0 0 0 0 0 0 0 0 0.0351619596090297 0 0.0104353021452202 0 0.0438436375188035 0 0 0 0 0 0 0 0 0 0 0.0157946656213505 0.00777686541504739 0.00464912140865014 0.0129439688726483 0 0 0 0 0 0 0 0 0 0 0 0 0 0 0 0 0 0 0 0 0 0 0 0 0 0 0 0 0 0 0 0 0 0 0 0.0498228985494537 0.0136026938638898 0.133502060304427 0 0.247601533526308 0 0.0092840313972285 0.137416010504665 0 0.0310632696051475 0 0.00395768496174279 0 0 0 0.00985836380868901 0.00736453745264049 0 0 0 0 0 0 0 0 0 0 0 0 0 0 0 0 0 0 0 0 0 0 0 0 0 0 0 0 0 0 0 0 0 0 0 0 0 0 0 0 0 0 0 0 0 0 0 0 0 0 0 0 0 0 0 0 0 0 0 0 0 0 0 0 0 0 0 0 0 0 0 0 0 0 0 0 0 0 0 0 0 0 0 0 0 0 0 0 0 0 0 0 0 0 0 0 0 0 0 0 0 0.0267905621995888 0 0 0 0 0 0 0 0 0 0 0 0 0 0 0 0 0 0 0 0 0 0 0 0 0 0 0 0 0 0 0 0 0 0 0 0 0 0 0 0 0 0.0157086928303708 0 0 0 0 0 0 0 0 0 0 0 0 0 0.0109120524248033 0 0 0 0.00883767629461766
0 0 0 0 0 0 0 0 0 0 0 0 0 0 0 0 0 0 0 0 0 0 0 0 0 0 0 0 0 0 0 0 0 0 0 0 0 0 0 0 0 0 0 0 0 0 0 0 0 0 0 0 0 0.00843495449439735 0 0 0 0.216665358622567 0 0 0 0 0 0 0 0 0 0 0 0 0 0 0 0 0 0 0 0 0 0 0 0 0 0 0.0573863739337245 0 0.0565458480824705 0.0194595510576368 0.149955947668332 0.00540577356282708 0 0.0037135263549714 0 0 0.00665774925603793 0 0 0 0 0.00563241363710433 0.00543704958222086 0.0697008212231363 0.0431251130295156 0 0 0 0 0 0 0 0 0 0 0 0 0 0 0 0 0 0 0 0 0 0 0 0 0 0 0 0 0 0 0 0 0 0 0 0.0118827166629125 0 0.0592845478799341 0.178351603226873 0 0 0.00551751331810996 0.0196240228192323 0 0.0129621375809779 0.0399036746896134 0.00358634250382047 0.0109549466170891 0.00385462470381329 0 0 0 0 0 0 0 0 0 0 0 0 0 0 0 0 0 0 0 0 0 0 0 0 0 0 0 0 0 0 0 0 0 0 0 0 0 0 0 0 0 0 0 0 0 0 0 0 0 0 0 0 0 0 0 0 0 0 0 0 0 0 0 0 0 0 0 0 0 0 0 0 0 0 0 0 0 0 0 0 0 0 0 0 0 0 0 0 0 0 0 0 0 0 0 0 0 0 0 0 0 0 0 0 0.00343812251379223 0 0 0 0 0 0 0 0 0 0 0 0 0 0 0 0 0 0 0 0 0 0 0 0 0 0 0 0 0 0 0 0 0 0 0 0 0 0 0 0 0 0 0 0 0 0 0 0 0 0 0 0 0 0 0 0 0 0 0 0.00251926697889112
0 0 0 0 0 0 0 0 0 0 0 0 0 0 0 0 0 0 0 0 0 0 0 0 0 0 0 0 0 0 0 0 0 0 0 0 0 0 0 0 0 0 0 0 0 0 0 0 0 0 0 0 0 0 0 0 0 0 0 0 0 0 0 0 0 0 0 0 0 0 0 0 0 0 0 0 0 0 0 0 0 0 0 0 0 0 0 0 0 0 0 0 0 0 0 0 0 0 0 0 0 0 0 0 0 0 0 0 0 0 0 0 0 0 0 0 0 0 0 0 0 0 0 0 0 0 0 0 0 0 0 0 0 0 0 0 0 0 0.0677263498077308 0 0 0 0 0 0.203905970062904 0 0 0.25722697284152 0 0.354456728875323 0 0 0 0 0 0 0 0 0 0 0 0 0 0 0 0 0 0 0 0 0 0 0 0 0 0 0 0 0 0 0 0 0 0 0 0 0 0 0 0 0 0 0 0 0 0 0 0 0 0 0 0 0 0 0 0 0 0 0 0 0 0 0 0 0 0 0 0 0 0 0 0 0 0 0 0 0 0 0 0 0 0 0 0 0 0 0 0 0 0 0 0 0 0 0 0 0 0 0 0 0 0 0 0 0 0 0.0398082268411839 0 0 0 0 0 0 0 0 0 0 0 0 0 0 0 0 0 0 0 0 0 0 0 0 0 0 0 0 0 0 0 0 0 0 0 0 0 0 0 0 0 0.0364866099703363 0 0 0 0 0 0 0 0 0 0 0 0 0 0.0403891416010025 0 0 0 0
0 0 0 0 0 0 0 0 0 0 0 0 0 0 0 0 0 0 0 0 0 0 0 0 0 0 0 0 0 0 0 0 0 0 0 0 0 0 0 0 0 0 0 0 0 0 0 0 0 0 0 0 0 0 0 0 0 0.00751590248690322 0 0 0 0 0 0 0 0 0 0 0 0 0 0 0 0 0 0 0 0 0 0 0 0 0 0 0.00478362849620019 0 0 0.00470818906143487 0.0168984368028721 0 0 0 0 0 0 0 0 0 0 0.010604237428244 0.0125472345657455 0.00794818670525106 0.00918135082800104 0 0 0 0 0 0 0 0 0 0 0 0 0 0 0 0 0 0 0 0 0 0 0 0 0 0 0 0 0 0 0 0 0 0 0 0 0 0.110278197381038 0.0178295782534407 0.0147103895151204 0.0707096302047883 0 0 0 0.0988582333454218 0.159487455289286 0.268428648065118 0.0270125693068581 0.018326417093173 0.0457314787891818 0 0 0 0 0 0 0 0 0 0 0 0 0 0 0 0 0 0 0 0 0 0 0 0 0 0 0 0 0 0 0 0 0 0 0 0 0 0 0 0 0 0 0 0 0 0 0 0 0 0 0 0 0 0 0 0 0 0 0 0 0 0 0 0 0 0 0 0 0 0 0 0 0 0 0 0 0 0 0 0 0 0 0 0 0 0 0 0 0 0 0 0 0 0 0 0 0 0 0 0 0 0 0 0 0 0 0 0 0 0 0 0 0 0 0 0 0 0 0 0 0 0 0 0 0 0 0 0 0 0 0 0 0 0 0 0 0 0 0 0 0 0 0 0 0.00674568837355097 0.00707246912521088 0.0203559792243834 0.0219085202179619 0 0 0 0 0 0 0 0 0 0 0 0 0.0291189192770379 0.00923866016377633 0 0
0 0 0 0 0 0 0 0 0 0 0 0 0 0 0 0.00141398861644172 0 0 0 0 0 0 0 0 0 0 0 0 0 0 0.00648423331326739 0 0 0 0 0 0 0 0 0 0 0 0 0 0 0 0 0 0 0 0 0 0 0.0132429104574146 0 0 0 0.14109471860974 0 0 0 0 0 0 0 0 0 0 0 0 0 0 0 0 0 0 0 0 0 0 0.00165457094925524 0 0 0 0.0353130080251965 0 0.0101316997336616 0.00444918163793634 0.0508086655167013 0 0 0 0 0 0 0 0 0 0 0 0 0 0 0 0 0 0 0 0 0 0 0 0 0 0 0 0 0 0 0 0 0 0 0 0 0 0.00801839818646114 0 0 0 0 0 0.00441320116801351 0 0 0 0 0 0.0938866023855616 0.144971559820349 0.016232953512873 0.158440811492308 0.0314118905094053 0 0 0 0.0305176108513876 0.0321778997287756 0.00621029276789852 0 0 0 0 0.115084723714875 0.0940410790024774 0 0 0 0 0 0 0 0 0 0 0 0 0 0 0 0 0 0 0 0 0 0 0 0 0 0 0 0 0 0 0 0 0 0 0 0 0 0 0 0 0 0 0 0 0 0 0 0 0 0 0 0 0 0 0 0 0 0 0 0 0 0 0 0 0 0 0 0 0 0 0 0 0 0 0 0 0 0 0 0 0 0 0 0 0 0 0 0 0 0 0 0 0 0 0 0 0 0 0 0 0 0 0 0 0 0 0 0 0 0 0 0 0 0 0 0 0 0 0 0 0 0 0 0 0 0 0 0 0 0 0 0 0 0 0 0 0 0 0 0 0 0 0 0 0 0 0 0 0 0 0 0 0 0 0 0 0 0 0 0 0 0
0 0 0 0 0 0 0 0 0 0 0 0 0 0 0 0.00544341667579616 0 0 0 0 0 0 0 0 0 0 0 0 0 0.0050509214969115 0.0173148707320313 0 0 0 0 0 0 0.0404985593799024 0 0 0 0 0 0 0 0 0 0 0 0 0 0 0 0 0 0 0 0 0 0 0 0 0 0 0 0 0 0 0 0 0 0 0 0 0.00226618060804375 0 0 0 0 0 0.00675779258930061 0.014814859413337 0.0160320223866925 0.0091155046205417 0.0192497502465289 0.00857797534060817 0.00806134437307273 0.00466952817599719 0 0 0 0 0.0121427916355392 0 0.00453169312038937 0 0 0 0.00876319902319153 0 0 0 0 0 0 0 0 0 0 0 0 0 0 0 0 0 0 0 0 0 0 0 0 0 0 0 0.015942786237885 0 0 0 0 0 0 0 0 0 0 0 0.0481704228398887 0 0 0 0 0 0 0.0487592086714201 0 0.129843720073593 0 0.0693826871585855 0 0 0 0.339061886363988 0.0264965003407735 0 0 0 0 0 0 0 0 0 0 0 0 0 0 0 0 0 0 0 0 0 0 0 0 0 0 0 0 0 0 0 0 0 0 0 0 0 0 0 0 0 0 0 0 0 0 0 0 0 0 0 0 0 0 0 0 0 0 0 0 0 0 0 0 0 0 0 0 0 0 0 0 0 0 0 0 0 0 0 0 0 0.00597065094973006 0 0 0 0 0 0 0 0 0 0 0 0 0 0 0 0 0 0 0 0.0484378560106989 0 0 0 0 0 0 0 0 0 0 0 0 0 0 0 0 0 0 0 0 0 0 0 0 0 0 0 0 0 0 0 0 0 0 0 0 0 0 0 0 0 0.0450684150221766 0 0 0 0 0 0 0 0 0 0 0 0 0 0.039575456513377 0 0 0 0
0 0 0 0 0 0 0 0 0 0 0 0 0 0 0 0 0 0 0 0 0 0 0 0 0 0 0 0 0 0 0 0 0 0 0 0 0 0.0147356770240842 0 0 0 0 0 0 0 0 0 0 0 0 0 0 0 0 0 0 0 0.0308252375337019 0 0 0 0 0 0 0 0 0 0 0 0 0 0 0 0 0 0 0 0 0 0 0.00170946171704685 0.00469063057330508 0.00432901646603468 0.00230254027194065 0.045891070224652 0.00741071921050031 0.0128169764064475 0.0122318383364976 0.0529866725875223 0.00554201476005606 0 0.0045327385082803 0 0 0.00409203421302289 0 0 0 0.00158647277729015 0 0 0.00996197091227519 0.0278228830278589 0 0 0 0 0 0 0 0 0 0 0 0 0 0 0 0 0 0 0 0 0 0 0 0 0 0 0 0 0 0 0 0 0 0 0 0.0499118856401598 0 0.160967205221435 0.0324815477505627 0.0188166578713653 0.0485679989751234 0.0538267210089342 0.0291821658277804 0.0737012169155766 0 0.0399503202670088 0.198492575867589 0.00358936951948427 0.00661907837396733 0.0103675872066362 0.0104584905794802 0 0 0 0 0 0 0 0 0 0 0 0 0 0 0 0 0 0 0 0 0 0 0 0 0 0 0 0 0 0 0 0 0 0 0 0 0 0 0 0 0 0 0 0 0 0 0 0 0 0 0 0 0 0 0 0 0 0 0 0 0 0 0 0 0 0 0 0 0 0 0 0 0 0 0 0 0 0 0 0 0 0 0 0 0 0 0 0 0 0 0 0 0 0 0 0 0 0 0 0 0 0 0 0 0 0 0 0 0 0 0 0 0 0 0 0 0 0 0 0 0 0 0 0 0 0 0 0 0 0 0 0 0 0 0 0 0 0 0 0 0 0 0 0.00572098624588539 0 0.011654434787694 0 0 0 0 0 0 0 0 0 0.00222380339080084 0 0 0 0 0 0 0
0 0 0 0 0 0 0 0 0 0 0 0 0 0 0 0 0 0 0 0 0 0 0 0 0 0 0 0 0 0 0 0 0.00939588946477815 0 0 0 0 0 0 0 0 0 0 0 0.00226711500275263 0 0 0 0 0 0 0 0 0 0 0 0 0.00598207020252036 0 0 0 0 0 0 0 0 0 0 0 0 0 0 0 0 0 0 0 0 0 0 0 0 0 0 0.00866122721017065 0 0 0.0239841702446659 0.0920945327637533 0.0135735807319229 0.00894929270905112 0.0105958497005465 0 0 0 0 0 0 0 0.0399856511131709 0.0448097272645056 0.0818196623781406 0.124592223678132 0 0 0 0 0 0 0 0 0 0 0 0 0 0 0 0 0 0 0 0 0 0 0 0 0 0 0 0 0 0 0 0 0 0 0 0 0 0.152607701420992 0 0.0403954460000015 0 0.0605571269530289 0.00392758466555407 0 0.0278595386101078 0 0.057670928892006 0.088267612270591 0.0685220497498841 0.014513694677464 0 0 0 0 0 0 0 0 0 0 0 0 0 0 0 0 0 0 0 0 0 0 0 0 0 0 0 0 0 0 0 0 0 0 0 0 0 0 0 0 0 0 0 0 0 0 0 0 0 0 0 0 0 0 0 0 0 0 0 0 0 0 0 0 0 0 0 0 0 0 0 0 0 0 0 0 0 0 0 0 0 0 0 0 0 0 0 0 0 0 0 0 0 0 0 0 0 0 0 0 0 0 0 0 0 0 0 0 0 0 0 0 0 0 0 0 0 0 0 0 0 0 0 0 0 0 0 0 0 0 0 0 0 0 0 0 0 0 0 0 0 0 0 0 0.00690295023442197 0 0.00971674735899112 0 0 0 0 0 0 0 0 0 0 0.00234762670284681 0 0 0 0 0 0
0 0 0 0 0 0 0 0 0 0 0 0 0 0 0 0 0 0 0 0 0 0 0 0 0 0 0 0 0 0 0 0 0 0 0 0 0 0 0 0 0 0 0 0 0 0 0 0 0 0 0 0 0 0 0 0 0 0.00548555393879964 0 0 0 0 0 0 0 0 0 0 0 0 0 0 0 0 0 0 0 0 0 0 0 0 0 0 0.00335421930960331 0.00129900348143378 0 0 0.00899054471568347 0 0 0 0 0 0.0019683471707085 0 0 0 0 0.0075551750649904 0.0470057879798638 0.00508242429185826 0.010852430044707 0 0 0 0 0 0 0 0 0 0 0 0 0 0 0 0 0 0 0 0 0 0 0 0 0 0 0 0 0 0 0 0 0 0 0 0.0223060090717251 0 0.0313779683510055 0.0046871947754976 0.00589657539754808 0.0758017374436488 0.165537417059257 0 0.0446053607291501 0.224815628448119 0.0936667654330145 0 0.0664025692723634 0.00819967509809691 0.0944699404990388 0 0 0 0 0 0 0 0 0 0 0 0 0 0 0 0 0 0 0 0 0 0 0 0 0 0 0 0 0 0 0 0 0 0 0 0 0 0 0 0 0 0 0 0 0 0 0 0 0 0 0 0 0 0 0 0 0 0 0 0 0 0 0 0 0 0 0 0 0 0 0 0 0 0 0 0 0 0 0 0 0 0 0 0 0 0 0 0 0 0 0 0 0 0 0 0 0 0 0 0 0 0 0 0.0269958517603072 0 0 0 0 0 0 0 0 0 0 0 0 0 0 0 0 0 0 0 0 0 0 0 0 0 0 0 0 0 0 0 0 0 0 0 0 0 0 0 0 0 0.0212416029483969 0.00770486761754892 0 0 0 0 0 0 0 0 0 0 0 0 0.0146973500976348 0 0 0 0
0 0 0 0 0 0 0 0 0 0 0 0 0 0 0 0 0 0 0 0 0 0 0 0 0 0 0 0 0 0 0 0 0.0326448300177519 0.00235639001539034 0.00566969765341217 0 0 0 0 0 0 0 0 0 0.00503423263111911 0 0 0 0 0 0 0 0 0 0 0 0 0 0 0 0 0 0 0 0 0 0 0 0 0 0 0 0 0 0 0 0 0 0 0 0 0 0 0 0.00330820020778873 0 0 0.0189994094773805 0.0709815457565033 0.00830298318926411 0.00973221247761552 0.0228440016838094 0 0.00970838795900248 0 0 0 0 0 0.0924381810997464 0.146130472538661 0.0583948608979047 0.111901197646114 0 0 0 0 0 0 0 0 0 0 0 0 0 0 0 0 0 0 0 0 0 0 0 0 0 0 0 0 0 0 0 0 0 0 0 0 0 0.00523552950787534 0 0.0132654060379148 0 0.0122686109260914 0 0 0.00299407442014034 0.105582549471669 0.0489043029273416 0 0.0557753989250266 0.00405269535436914 0 0 0 0 0 0 0 0 0 0 0 0 0 0 0 0 0 0 0 0 0 0 0 0 0 0 0 0 0 0 0 0 0 0 0 0 0 0 0 0 0 0 0 0 0 0 0 0 0 0 0 0 0 0 0 0 0 0 0 0 0 0 0 0 0 0 0 0 0 0 0 0 0 0 0 0 0 0 0 0 0 0 0 0 0 0 0 0 0 0 0 0 0 0 0 0 0 0 0 0 0 0 0 0.0335387552981418 0 0 0 0 0 0 0 0 0 0 0 0 0 0 0 0 0 0 0 0 0 0 0 0 0 0 0 0 0 0 0 0 0 0 0 0 0 0 0 0 0.014553183115994 0.0301984855819938 0.0389449490430353 0 0 0 0.00412792085480906 0 0 0 0 0 0.00258511893936662 0.0123907919695178 0 0.00902179661598148 0.00495343192243422 0 0.00316039583683378 0
0 0 0 0 0 0 0 0 0 0 0 0 0 0 0 0 0 0 0 0 0 0 0 0 0 0.00125406473982484 0 0 0 0 0 0 0.00689136577360581 0.0031786210121575 0 0 0 0 0 0 0 0 0 0 0.0126292523908016 0 0 0 0 0 0 0 0 0 0 0 0 0 0 0 0 0 0 0 0 0 0 0 0 0 0 0 0 0 0 0 0 0 0 0 0 0 0 0 0.00359407684493278 0 0 0.0187851270540544 0.100901398966804 0.00850339960824258 0.00927424032401764 0.0248153061332934 0 0.00486588208259919 0 0 0 0 0 0.0522033214725591 0.117690360249885 0.0917504148353399 0.152814606442198 0 0 0 0 0 0 0 0 0 0 0 0 0 0 0 0 0 0 0 0 0 0 0.00216397296946214 0 0 0 0 0 0 0 0 0 0 0 0 0 0 0.0519198811624587 0 0.00954257576482269 0 0.0170168942694431 0 0 0.0112879526248609 0.167569257778188 0.012346164748459 0.114029158512131 0 0.00211908067477166 0 0 0 0 0 0 0 0 0 0 0 0 0 0 0 0 0 0 0 0 0 0 0 0 0 0 0 0 0 0 0 0 0 0 0 0 0 0 0 0 0 0 0 0 0 0 0 0 0 0 0 0 0 0 0 0 0 0 0 0 0 0 0 0 0 0 0 0 0 0 0 0 0 0 0 0 0 0 0 0 0 0 0 0 0 0 0 0 0 0 0 0 0 0 0 0 0 0 0 0 0 0 0 0 0 0 0 0 0 0 0 0 0 0 0 0 0 0 0 0 0 0 0 0 0 0 0 0 0 0 0 0 0 0 0 0 0 0 0 0 0 0 0 0 0 0 0.00285362356508747 0 0 0 0 0 0 0 0 0 0 0 0 0 0 0 0 0
0 0 0 0 0 0 0 0 0 0 0 0 0 0 0 0 0 0 0 0 0 0 0 0 0 0 0 0 0 0 0 0 0.0297300477147045 0 0 0 0 0 0 0 0 0 0 0 0 0 0 0 0 0 0 0 0 0 0 0 0 0 0 0 0 0 0 0 0 0 0 0 0 0 0 0 0 0 0 0 0 0 0 0 0 0 0 0 0 0 0 0 0 0 0 0 0 0 0 0 0 0 0 0.0547422362499436 0.11534142734836 0 0 0 0 0 0 0 0 0 0 0 0 0 0 0 0 0 0 0 0 0 0 0 0 0 0 0 0 0 0 0 0 0 0 0 0 0 0 0 0.0316839444250988 0 0 0 0.0860666950030762 0 0 0.035835419995533 0.0719381276149309 0.288301042315764 0.0167932340135394 0.00429501453621594 0 0 0 0 0 0 0 0 0 0 0 0 0 0 0 0 0 0 0 0 0 0 0 0 0 0 0 0 0 0 0 0 0 0 0 0 0 0 0 0 0 0 0 0 0 0 0 0 0 0 0 0 0 0 0 0 0 0 0 0 0 0 0 0 0 0 0 0 0 0 0 0 0 0 0 0 0 0 0 0 0 0 0 0 0 0 0 0 0 0 0 0 0 0 0 0 0 0 0 0 0 0 0 0 0.0889182148494898 0 0 0 0 0 0 0 0 0 0 0 0 0 0 0 0 0 0 0 0 0 0 0 0 0 0 0 0 0 0 0 0 0 0 0 0 0 0 0 0.0226948966403515 0 0.0796122629964619 0.00588050314941918 0 0 0 0.0159758305232745 0 0 0 0 0 0 0 0 0.0425584516940095 0 0 0 0.00963265092982778
0 0 0 0 0 0 0 0 0 0 0 0 0 0 0 0 0 0 0 0 0 0 0 0 0 0 0 0 0 0.00273726780140601 0.0193902765138456 0 0 0 0 0 0 0.0082759609219651 0 0 0 0 0 0 0 0 0 0 0 0 0 0 0 0.0265101538502603 0 0 0.00771816305466848 0.0552955420357061 0 0 0 0 0 0 0 0 0 0 0 0 0 0 0.00289975891743136 0 0 0 0 0 0 0 0.00195318683099181 0.001380709011414 0.00274166412829828 0 0.0133301843593018 0.0021611609033175 0.0195009163398468 0.0055281245599926 0.00635380744437459 0 0 0 0.0055945367611503 0.00487433266598389 0 0 0 0 0 0 0.0079620273217357 0 0 0 0 0 0 0 0 0 0 0 0 0 0 0 0 0 0 0 0 0 0 0 0 0 0.00934228997297565 0 0 0 0 0 0 0 0 0 0 0 0.171784382946798 0.110645655410114 0 0.00608821468990629 0 0 0 0.0616414824441774 0.113665391264878 0.00617681476872322 0 0 0 0 0 0 0.120568289971311 0 0 0 0 0 0 0 0 0 0 0 0 0 0 0 0 0 0 0 0 0 0 0 0 0 0 0 0 0 0 0 0 0 0 0 0 0 0 0 0 0 0.00138337313115079 0 0 0 0 0 0 0 0 0 0 0 0 0 0 0 0 0 0 0 0 0 0 0 0 0 0 0 0 0 0 0 0 0 0 0 0 0 0 0 0.00135305027557889 0 0 0 0.00162749780135387 0.000892498794290831 0 0 0 0 0 0 0 0 0 0 0 0 0 0 0.072225743824698 0 0 0 0 0 0 0 0 0 0 0 0 0 0 0 0 0 0 0 0 0 0 0 0 0 0 0 0 0 0 0 0 0 0 0 0 0 0 0 0 0 0.0666396644063236 0 0 0 0 0.00273034170621866 0 0 0 0 0 0 0 0 0.0590275351698119 0 0 0 0
0 0 0 0 0 0 0 0 0 0 0 0 0 0 0 0.0104519638155363 0 0 0 0 0 0 0 0 0 0 0 0 0 0 0.0226799007605174 0 0 0 0 0 0 0.0153104012562082 0 0 0 0 0 0 0 0 0 0 0 0 0 0 0 0 0 0 0 0.0166253181533286 0 0 0 0 0 0 0 0 0 0 0 0 0 0 0 0 0 0 0 0 0.00181973877539473 0 0.00328401346238589 0.00431777875101388 0.00477205063612016 0 0.00317041274904642 0.0038339288052094 0.00963881459725462 0 0 0 0 0 0.0112631026717799 0 0 0 0 0 0.00333936710184583 0 0 0 0 0 0 0 0 0 0 0 0 0 0 0 0 0 0 0 0 0 0 0 0 0 0 0 0.0276173524642104 0 0 0.0252543889767436 0 0 0.0524159648672676 0 0 0 0 0 0.130554515967101 0.0771315720638595 0 0.0142218621041001 0 0 0 0.157506640881817 0.0277756137475984 0 0 0 0 0 0 0.377015297391661 0 0 0 0 0 0 0 0 0 0 0 0 0 0 0 0 0 0 0 0 0 0 0 0 0 0 0 0 0 0 0 0 0 0 0 0 0 0 0 0 0 0 0 0 0 0 0 0 0 0 0 0 0 0 0 0 0 0 0 0 0 0 0 0 0 0 0 0 0 0 0 0 0 0 0 0 0 0 0 0 0 0 0 0 0 0 0 0 0 0 0 0 0 0 0 0 0 0 0 0 0 0 0 0 0 0 0 0 0 0 0 0 0 0 0 0 0 0 0 0 0 0 0 0 0 0 0 0 0 0 0 0 0 0 0 0 0 0 0 0 0 0 0 0 0 0 0 0 0 0 0 0 0 0 0 0 0 0 0 0 0 0 0
0 0 0 0 0 0 0 0 0 0 0 0 0 0 0 0 0 0 0 0 0 0 0 0 0 0 0 0 0 0 0 0 0 0 0 0 0 0 0 0 0 0 0 0 0 0 0 0 0 0 0 0 0 0 0 0 0 0 0 0 0 0 0 0 0 0 0 0 0 0 0 0 0 0 0 0 0 0 0 0 0 0 0 0 0 0 0 0 0 0 0 0 0 0 0 0 0 0 0 0 0 0 0 0 0 0 0 0 0 0 0 0 0 0 0 0 0 0 0 0 0 0 0 0 0 0 0 0 0 0 0 0 0 0 0 0 0 0 0 0 0 0 0 0 0 0 0 0 0 0 0 0 0 0 0 0 0.354346222130169 0.126689170943735 0 0 0 0.099902478547874 0 0 0 0 0 0 0 0 0 0 0 0 0 0.0548513988681103 0.178355789770701 0 0 0 0 0 0 0.0819712644495376 0 0 0 0 0 0 0 0 0 0 0 0 0 0 0 0 0 0 0 0 0 0 0 0 0 0 0 0 0 0 0 0 0 0 0 0 0 0 0 0 0 0 0 0 0 0 0 0 0 0.0257395558004157 0 0 0 0 0 0 0 0 0 0 0 0 0 0 0 0 0 0 0 0 0 0 0 0 0 0 0 0 0 0 0 0 0 0 0 0 0 0 0 0 0 0 0 0 0 0 0 0 0 0 0 0 0.030454504081938 0 0 0.0476896154075194 0 0 0 0 0 0 0 0 0 0 0 0 0 0 0 0 0 0 0 0 0 0 0 0 0 0 0
0 0 0 0 0 0 0 0 0 0 0 0 0 0 0 0 0 0 0 0 0 0 0 0 0 0 0 0 0 0 0 0 0 0 0 0 0 0 0 0 0 0 0 0 0 0 0 0 0 0 0 0 0 0 0.0140864428984805 0 0 0 0 0 0 0 0 0 0 0 0 0 0 0 0 0 0 0 0 0 0 0 0 0 0 0 0 0 0 0 0 0 0 0 0 0 0 0 0 0 0 0 0 0 0 0 0 0.00300446554504509 0 0 0 0 0 0 0 0 0 0 0 0 0 0 0 0 0 0 0 0 0 0 0 0 0 0 0 0 0 0 0 0 0 0 0 0 0 0 0 0 0 0 0 0 0 0 0 0 0 0 0 0.0287306385594557 0 0.013000273251115 0.0524873618155648 0.00314827662714199 0.132485899495983 0.191726173248175 0.0143497427277677 0.013450445489298 0.0422589796013712 0.0143969519258159 0 0 0 0 0 0 0 0 0 0.213502265660717 0.0164044986393645 0 0.0279043831790584 0 0 0.00609089665143921 0.0342086173632627 0.0558675352291611 0 0 0 0 0 0 0 0 0 0 0.0048796338132802 0 0 0 0 0 0 0 0 0 0 0 0 0 0 0 0 0 0 0 0 0 0 0 0.0228096442015489 0 0 0 0 0 0 0 0 0 0 0 0 0 0 0.0021117294413421 0 0 0 0 0 0 0 0 0 0 0.00341237155842815 0 0 0 0 0 0 0 0 0 0 0 0 0 0 0 0 0 0 0 0 0 0 0 0 0 0 0 0 0 0 0 0 0 0 0 0 0 0 0 0 0 0.00261801460220229 0.0102878316677522 0.053182964741971 0.00763851467968444 0.00133097800853315 0 0 0.00141952896174535 0.00469525016761676 0.00507253634259849 0 0 0 0 0 0.0034371539050806 0 0 0 0 0 0 0 0 0 0 0 0 0 0 0
0 0 0 0 0 0 0 0 0 0 0 0 0 0 0 0 0 0 0 0 0 0 0 0 0 0 0 0 0 0 0 0 0 0 0 0 0 0 0 0 0 0 0 0 0 0 0 0 0 0 0 0 0 0 0 0 0 0 0 0 0 0 0 0 0 0 0 0 0 0 0 0 0 0 0 0 0 0 0 0 0 0 0 0 0 0 0 0 0 0 0 0 0 0 0 0 0 0 0 0 0 0 0.0125151367948676 0 0 0 0 0 0 0 0 0 0 0 0 0 0 0 0 0 0 0 0 0 0 0 0 0 0 0 0 0 0 0 0 0 0 0 0 0 0 0 0 0 0 0 0 0 0 0 0 0 0 0 0 0.0437223102513746 0.0553348346558363 0 0 0.0542969729124114 0 0 0 0 0.123817436352725 0.0681606591478684 0 0 0 0 0 0 0 0 0 0.054626494803491 0 0 0 0 0 0 0 0 0 0 0 0 0 0 0 0 0 0 0 0 0 0 0 0 0 0 0 0 0 0.0154831225012745 0 0 0 0 0 0 0 0 0 0 0 0 0 0 0 0 0 0 0 0 0 0 0 0 0 0 0 0 0 0 0 0 0 0 0 0 0 0 0 0 0 0 0 0 0 0 0 0 0 0 0 0 0 0 0 0 0 0 0 0 0 0 0 0 0 0 0 0 0 0 0 0 0 0 0 0 0 0 0 0 0.223179403804763 0 0.0510264970269996 0.282118138804085 0 0 0 0 0.0157189929443045 0 0 0 0 0 0 0 0 0 0 0 0 0 0 0 0 0 0 0 0 0 0
0 0 0 0 0 0 0 0 0 0 0 0 0 0 0 0 0 0 0 0 0 0 0 0 0 0 0 0 0 0 0 0 0 0 0 0 0 0 0 0 0 0 0 0 0 0 0 0 0 0 0 0 0 0 0 0 0 0 0 0 0 0 0 0 0 0 0 0 0 0 0 0 0 0 0 0 0 0 0 0 0 0 0 0 0 0 0 0 0 0 0 0 0 0 0 0 0 0 0 0 0 0 0 0 0 0 0 0 0 0 0 0 0 0 0 0 0 0 0 0 0 0 0 0 0 0 0 0 0 0 0 0 0 0 0 0 0 0 0 0 0 0 0 0 0 0 0 0 0 0 0 0 0 0 0 0 0.106373839137405 0 0 0 0.0284502841384163 0.00850436167560776 0 0 0 0 0 0 0 0 0 0 0 0 0 0.0546118890913817 0.00653752281704056 0 0.00970285208663179 0 0 0.00318069151655607 0.02153767811093 0 0 0 0 0 0 0 0 0 0.102214774315781 0 0 0 0 0.0147591753512922 0 0 0 0 0 0 0 0.0169256742214345 0 0 0 0 0 0 0 0 0 0 0 0 0 0 0 0 0 0 0 0 0 0 0 0 0 0 0 0 0 0 0 0 0 0 0 0 0 0 0.0118409346188136 0 0 0 0 0 0 0 0 0 0 0 0 0 0 0 0 0 0 0 0 0 0 0 0 0 0 0 0 0 0 0 0 0 0 0 0 0 0 0 0.110088541094226 0 0 0.214179316379228 0.217187750842553 0.0576052161499109 0 0 0 0.0025481089685681 0.0137513894842235 0 0 0 0 0 0 0 0 0 0 0 0 0 0 0 0 0 0 0 0 0 0
0 0 0 0 0 0 0 0 0 0 0 0 0 0 0 0 0 0 0 0 0 0 0 0 0 0 0 0 0 0 0 0 0 0 0 0 0 0 0 0 0 0 0 0 0 0 0 0 0 0 0 0 0 0 0 0 0 0 0 0 0 0 0 0 0 0 0 0 0 0 0 0 0 0 0 0 0 0 0 0 0 0 0 0 0 0 0 0 0 0 0 0 0 0 0 0 0 0 0 0 0 0 0 0 0 0 0 0 0 0 0 0 0 0 0 0 0 0 0 0 0 0 0 0 0 0 0 0 0 0 0 0 0 0 0 0 0 0 0 0 0 0 0 0 0 0 0 0 0 0 0 0 0 0 0 0 0.00928143766084799 0.0376072735565431 0 0 0 0 0 0 0 0 0 0 0 0 0 0 0 0 0 0 0.111013981034448 0 0 0 0 0 0 0 0 0 0 0 0 0 0 0 0 0 0 0 0 0 0 0 0 0 0 0 0 0.0145423672695114 0 0 0 0 0 0 0 0 0 0 0 0 0 0 0 0 0 0 0 0 0 0 0 0 0 0 0 0 0 0 0 0 0 0 0 0 0 0 0.012847430848132 0 0 0 0 0 0 0 0 0 0 0 0 0 0 0 0 0 0 0 0 0 0 0 0 0 0 0 0 0 0 0 0 0 0 0 0 0 0 0 0.0715436593553725 0.0470821372958219 0.231105749745102 0 0.192891603223639 0.152680968718699 0 0 0 0 0.0555007260740577 0.0639026652178263 0 0 0 0 0 0 0 0 0 0 0 0 0 0 0 0 0 0 0 0 0
0 0 0 0 0 0 0 0 0 0 0 0 0 0 0 0 0 0 0 0 0 0 0 0 0 0 0 0 0 0 0 0 0 0 0 0 0 0 0 0 0 0 0 0 0 0 0 0 0 0 0 0 0 0 0.0362637906418989 0 0 0 0 0 0 0 0 0 0 0 0 0 0 0 0 0 0 0 0 0 0 0 0 0 0 0 0 0 0 0 0 0 0 0 0 0 0 0 0 0 0 0 0 0 0 0 0 0.00823955952850656 0 0 0 0 0 0 0 0 0 0 0 0 0 0 0 0 0 0 0 0 0 0 0 0 0 0 0 0 0 0 0 0 0 0 0 0 0 0 0 0 0 0 0 0 0 0 0 0 0 0 0 0 0.510225077456618 0 0.0540628156368347 0 0 0 0 0 0 0 0 0 0 0 0 0 0 0 0 0.329567180763163 0 0 0 0 0 0.00844513452439208 0.019464395505408 0 0 0 0 0 0 0 0 0 0 0 0.0196464699762172 0 0 0 0 0 0 0 0 0 0 0 0 0 0 0 0 0 0 0 0 0 0 0 0 0 0 0 0 0 0 0 0 0 0 0 0 0 0 0 0 0 0 0 0 0 0 0 0 0 0 0 0 0 0 0 0 0 0 0 0 0 0 0 0 0 0 0 0 0 0 0 0 0 0 0 0 0 0 0 0 0 0 0 0 0 0 0 0 0 0 0 0 0 0 0 0 0 0 0 0 0 0 0 0 0 0 0.0140855759669623 0 0 0 0 0 0 0 0 0 0 0 0 0 0 0
0 0 0 0 0 0 0 0 0 0 0 0 0 0 0 0 0 0 0 0 0 0 0 0 0 0 0 0 0 0 0 0 0 0 0 0 0 0 0 0 0 0 0 0 0 0 0 0 0 0 0 0 0 0 0 0 0 0 0 0 0 0 0 0 0 0 0 0 0 0 0 0 0 0 0 0 0 0 0 0 0 0 0 0 0 0 0 0 0 0 0 0 0 0 0 0 0 0 0 0 0 0 0 0 0 0 0 0 0 0 0 0 0 0 0 0 0 0 0 0 0 0 0 0 0 0 0 0 0 0 0 0 0 0 0 0 0 0 0 0 0 0 0 0 0 0 0 0 0 0 0 0 0 0 0 0.00651758395241435 0.154267450870657 0 0.00337640497498971 0 0 0 0.0195123254600878 0.0976802632288973 0.176515919914813 0.0562437652984654 0 0 0 0 0 0 0 0 0.0096998726242215 0.183176988466682 0 0 0.0223772668616735 0 0 0 0.00462121404439408 0.183623424666784 0 0 0 0 0 0 0 0 0.00360978687849889 0 0 0 0 0 0 0 0 0 0 0 0 0 0 0 0 0 0 0 0 0 0 0 0 0 0.0381209556501948 0 0 0 0 0 0 0 0 0 0 0 0 0 0 0 0 0 0 0 0 0 0 0 0 0 0 0 0 0 0 0 0 0 0 0 0 0 0 0 0 0 0 0 0 0 0 0 0 0 0 0 0 0 0 0 0 0 0 0 0 0 0.0239140252983029 0 0 0 0 0 0 0 0.0167427518089232 0 0 0 0 0 0 0 0 0 0 0 0 0 0 0 0 0 0 0 0 0 0 0 0 0 0 0 0
0 0 0 0 0 0 0 0 0 0 0 0 0 0 0 0 0 0 0 0 0 0 0 0 0 0 0 0 0 0 0 0 0 0 0 0 0 0 0 0 0 0 0 0 0 0 0 0 0 0 0 0 0 0 0 0 0 0 0 0 0 0 0 0 0 0 0 0 0 0 0 0 0 0 0 0 0 0 0 0 0 0 0 0 0 0 0 0 0 0 0 0 0 0 0 0 0 0 0 0 0 0 0 0 0 0 0 0 0 0 0 0 0 0 0 0 0 0 0 0 0 0 0 0 0 0 0 0 0 0 0 0 0 0 0 0 0 0 0 0 0 0 0 0 0 0 0 0 0 0 0 0 0 0 0 0 0.151528149000801 0 0 0 0 0.256073911543384 0 0 0 0 0 0 0 0 0 0 0 0 0 0.14837959969787 0.0529073796944325 0 0 0.0987396074853325 0 0 0 0.292371352578181 0 0 0 0 0 0 0 0 0 0 0 0 0 0 0 0 0 0 0 0 0 0 0 0 0 0 0 0 0 0 0 0 0 0 0 0 0 0 0 0 0 0 0 0 0 0 0 0 0 0 0 0 0 0 0 0 0 0 0 0 0 0 0 0 0 0 0 0 0 0 0 0 0 0 0 0 0 0 0 0 0 0 0 0 0 0 0 0 0 0 0 0 0 0 0 0 0 0 0 0 0 0 0 0 0 0 0 0 0 0 0 0 0 0 0 0 0 0 0 0 0 0 0 0 0 0 0 0 0 0 0 0 0
0 0 0 0 0 0 0 0 0 0 0 0 0 0 0 0 0 0 0 0 0 0 0 0 0 0 0 0.00251316718069377 0 0 0 0 0 0 0 0 0 0 0 0 0 0 0 0 0 0 0 0 0 0 0 0 0 0 0 0 0 0 0.00335576659149923 0 0 0 0 0 0 0 0 0 0 0 0 0 0 0 0 0 0 0 0 0 0 0 0 0 0 0 0 0 0 0 0 0 0 0 0 0 0 0 0 0 0 0 0 0 0 0 0 0 0 0 0 0 0 0 0 0 0 0 0 0.00511358511205227 0 0.00912702694929183 0 0 0 0 0 0 0.01101902067126 0 0 0 0 0 0 0 0 0 0 0 0 0 0 0 0 0 0 0 0 0 0 0 0 0 0 0 0.020869739036516 0 0 0 0 0.188362424513534 0 0 0.17471602867966 0 0 0 0 0 0 0 0.0054426518666914 0 0 0.0493434150376264 0 0 0 0 0 0 0 0 0 0 0 0 0 0.0278290810898425 0 0 0 0 0 0 0 0 0 0 0 0 0 0 0 0 0 0 0 0 0 0 0 0 0 0 0 0 0.335826651683343 0.0143134637317609 0 0 0 0 0 0 0 0 0 0 0 0 0 0 0 0 0 0 0 0 0 0 0 0 0 0 0 0 0 0 0 0 0 0 0 0 0 0 0 0 0 0 0 0 0 0 0 0 0 0 0 0 0 0 0 0 0 0.0290005799425787 0 0 0.12316739791365 0 0 0 0 0 0 0 0 0 0 0 0 0 0 0 0 0 0 0 0 0 0 0 0 0 0 0 0 0 0 0 0 0 0 0 0
0 0 0 0 0 0 0 0 0 0 0 0 0 0 0 0 0 0 0 0 0 0 0 0 0 0 0 0 0 0 0 0 0 0 0 0 0 0 0 0 0 0 0 0 0 0 0 0 0 0 0 0 0 0 0 0 0 0 0 0 0 0 0 0 0 0 0 0 0 0 0 0 0 0 0 0 0 0 0 0 0 0 0 0 0 0 0 0 0 0 0 0 0 0 0 0 0 0 0 0 0 0 0 0 0 0 0 0 0 0 0 0 0 0.00329829863839705 0 0 0 0 0 0 0 0 0 0 0 0 0 0 0 0 0 0 0 0 0 0 0 0 0 0 0 0 0 0 0 0 0 0 0 0 0 0 0 0 0 0 0.0590565941943229 0.0406522945039327 0 0 0 0.306577566375505 0 0.157362697301414 0 0.0448375469243535 0.0151368961820266 0 0 0 0 0 0 0 0 0.214020587525147 0 0 0 0 0 0 0 0.0889183675052569 0 0 0 0 0 0 0 0 0 0 0 0 0 0 0 0 0 0 0 0 0 0 0.00658155732185779 0 0 0 0 0 0 0 0 0 0 0 0 0 0 0 0 0 0 0 0 0 0 0 0 0 0 0 0 0 0 0 0 0 0 0 0 0 0 0 0 0 0 0 0 0 0 0 0 0 0 0 0 0 0 0 0 0 0 0 0 0 0 0 0 0 0 0 0 0 0 0 0 0 0.063557593527787 0 0 0 0 0 0 0 0 0 0 0 0 0 0 0 0 0 0 0 0 0 0 0 0 0 0 0 0 0 0 0 0 0 0 0 0
0 0 0 0 0 0 0 0 0 0 0 0 0 0 0 0 0 0 0 0 0 0 0.00264845682961064 0 0 0 0 0 0 0 0 0 0 0 0 0 0 0 0 0 0 0 0 0 0 0 0 0 0 0 0 0 0 0 0 0 0 0 0 0 0 0 0 0 0 0 0 0 0 0 0 0 0 0 0 0 0 0 0 0 0 0 0 0 0 0 0 0 0 0 0 0 0 0 0 0 0 0 0 0 0 0 0 0 0 0 0 0 0 0 0 0 0 0 0 0 0 0 0 0 0 0 0 0 0 0 0 0 0 0 0 0 0 0 0 0 0 0 0 0 0 0 0 0 0 0 0 0 0 0 0 0 0 0 0 0 0.0260566829949581 0.0289825251064598 0 0 0 0.12651151689217 0 0 0.0580685561802835 0 0 0 0 0 0 0 0 0 0 0.0479323656375886 0.0789759195924237 0 0.0757094915832201 0 0.0170052105393143 0 0 0.25484981141081 0 0 0 0 0 0.0182091701099901 0 0 0 0 0 0 0 0 0 0 0 0 0 0 0 0.0308888570257667 0 0 0 0 0 0 0 0 0 0 0 0 0 0 0 0 0 0 0 0 0 0 0 0 0 0 0 0 0 0 0 0 0 0 0 0 0 0 0.0422995997471475 0 0 0 0 0 0 0 0 0 0 0 0 0 0 0 0 0 0 0 0 0 0 0 0 0 0 0 0 0 0 0 0 0 0 0 0.0165652898384756 0 0 0 0 0 0.0244894145704183 0 0.00438495085623355 0.0268142218486091 0 0 0 0 0.045729451081997 0.0578167270836561 0 0 0.00472327882117749 0 0 0 0 0 0 0 0 0 0 0 0 0 0.0113385022496901 0 0 0 0
0.00270189046095094 0 0 0 0 0 0 0 0.00140666655764168 0.00271826625103338 0 0 0.0217293202413248 0 0 0 0 0 0 0 0 0 0 0 0 0 0 0 0 0 0 0.0107571172007843 0 0 0.00552246870777845 0 0 0 0 0 0 0 0 0 0 0 0 0 0 0 0 0 0 0 0.00585675802533947 0 0 0 0 0 0 0 0 0 0 0 0 0 0 0 0 0 0 0 0 0 0 0 0 0 0 0 0 0 0 0 0 0 0 0 0 0 0 0 0 0 0 0 0 0 0 0 0 0 0 0 0 0 0 0 0 0 0 0.0101372627118714 0.063823984189677 0.0298257157709178 0.00922836208999211 0.0162159493339305 0.024186567099547 0.0184575143102306 0 0 0 0 0 0 0 0 0 0.00545987751928576 0 0 0 0 0 0 0 0 0 0 0 0 0 0 0 0 0 0 0 0 0 0 0 0 0 0 0 0 0 0 0 0 0 0 0.010873618789132 0 0 0 0.00857353858335462 0.0101225423188913 0 0 0.0235034846979486 0 0 0.0435351111785877 0 0 0 0 0 0 0 0 0 0 0.0696278050496453 0 0.0246583149577276 0 0 0 0 0 0.0207011081249565 0 0 0 0 0 0.00779097317789568 0 0 0 0 0 0.178705694258014 0 0 0 0 0 0 0 0 0 0 0 0 0 0 0 0 0 0 0 0 0 0 0 0 0 0 0 0 0 0 0 0 0 0 0 0 0 0 0 0 0 0 0 0 0 0 0 0 0 0 0 0 0.0272114155300763 0 0.15633187889192 0.0825845631238236 0.107752230847721 0 0 0 0 0 0 0 0 0 0 0 0 0 0 0 0 0 0 0 0 0 0 0 0 0 0 0 0 0 0 0 0 0 0 0 0 0 0 0 0 0 0 0 0 0 0 0 0 0 0 0 0 0
0 0 0 0 0 0 0 0 0 0 0 0 0 0 0 0 0.011726674467868 0 0 0 0 0 0 0 0 0 0 0 0 0 0 0 0 0 0 0 0 0 0 0 0 0 0 0 0 0.0327442243595531 0 0 0 0 0 0 0 0 0 0 0 0 0.0684492715253039 0.0668050110206868 0 0 0 0 0 0 0 0 0 0 0 0 0 0 0 0 0.0106871141813137 0 0 0 0 0 0 0 0 0 0 0 0 0 0 0 0 0 0 0 0 0 0 0 0 0 0 0 0 0 0 0 0 0 0 0 0 0 0 0 0 0 0 0 0 0 0 0 0 0 0 0 0 0 0 0 0 0 0 0 0 0 0 0 0 0 0 0 0 0 0 0 0 0 0 0 0 0 0 0 0 0 0 0 0 0 0 0 0 0 0 0 0.114670800711401 0.221869446867834 0 0 0.0211865436945463 0 0 0 0 0 0.0280590940503556 0 0 0 0 0.0133896300019424 0 0 0 0 0 0.155670534847185 0.0208672556296164 0 0 0 0 0 0.0179321859581569 0 0 0 0.0485437951680555 0 0 0 0 0 0 0 0 0 0 0 0 0 0 0 0 0 0.0241650525817324 0 0 0 0 0 0 0 0 0 0 0 0 0 0 0 0 0 0 0 0 0 0 0 0 0 0 0 0 0 0 0 0 0 0 0 0 0 0 0 0 0 0 0 0 0.143233364934449 0 0 0 0 0 0 0 0 0 0 0 0 0 0 0 0 0 0 0 0 0 0 0 0 0 0 0 0 0 0 0 0 0 0 0 0 0 0 0 0 0 0 0 0 0 0 0 0 0 0 0 0 0
0 0 0 0 0 0 0 0 0 0 0 0 0 0 0 0 0.00553839135673053 0 0 0 0 0 0 0 0 0 0 0 0 0 0 0 0 0 0 0 0 0 0 0 0 0 0 0 0 0 0 0 0 0 0 0 0 0 0 0 0 0 0.00419678036626117 0.00694271860341387 0 0 0 0 0 0 0 0 0 0 0 0 0 0 0 0 0 0 0 0 0 0 0 0 0 0 0 0 0 0 0 0 0 0 0 0 0 0 0 0 0 0 0 0 0 0 0 0 0 0 0 0 0 0 0 0 0 0 0 0 0 0 0 0 0 0 0 0 0 0 0 0 0 0 0 0 0 0 0 0 0 0 0 0 0 0 0 0 0 0 0 0 0 0 0 0 0 0 0 0 0 0 0 0 0 0 0.0214836824743674 0.0743328491099039 0 0.149439555126117 0.203582880873725 0 0 0 0 0 0 0 0 0 0 0 0 0 0 0 0.100365496493859 0 0.0605516258730028 0 0.0763461792542607 0 0 0 0 0 0.0357436996694968 0 0 0 0.0371687897201486 0.00662330694531033 0 0 0 0 0 0 0 0 0 0 0 0 0 0 0 0 0 0 0 0 0 0 0 0 0 0 0 0 0 0 0 0 0 0 0.00603499685116543 0 0 0 0.00416404000040433 0 0 0 0 0 0 0 0 0 0 0 0 0 0 0 0 0 0 0 0 0 0 0.0541016242080533 0 0 0 0 0 0 0 0 0 0 0 0 0 0 0 0 0 0 0.15338338307378 0 0 0 0 0 0 0 0 0 0 0 0 0 0 0 0 0 0 0 0 0 0 0 0 0 0 0 0 0 0 0 0 0 0
0 0 0 0 0 0 0 0 0 0 0 0 0 0 0 0 0 0 0 0 0 0 0 0 0 0 0 0 0 0 0 0 0 0 0 0 0 0 0 0 0 0 0 0 0 0.0330159156687898 0 0 0 0.0178483846550237 0 0 0 0 0 0 0 0 0 0 0 0 0 0 0 0 0 0 0 0 0 0 0 0 0 0 0 0 0 0 0 0 0 0 0 0 0 0 0 0 0 0 0 0 0 0 0 0 0 0 0 0 0 0 0 0 0 0 0 0 0 0 0 0 0 0 0 0 0 0 0 0 0 0 0 0 0 0 0 0 0 0 0 0 0 0 0 0 0 0 0 0 0 0 0 0 0 0 0 0 0 0 0 0 0 0 0 0 0 0 0 0 0 0 0 0 0.0173014970307056 0.0981004270588481 0.101932113511995 0 0.286803982713294 0 0 0 0 0 0 0 0 0 0 0 0 0 0 0 0 0 0 0.0265539609165819 0.0282521071621508 0 0 0 0 0 0.0288119766510446 0 0 0 0.070142200123064 0 0 0.0218488578365987 0 0 0 0 0 0 0 0 0 0 0 0 0 0 0 0 0 0 0.135459727706413 0 0 0 0 0 0 0 0 0 0 0 0 0 0 0 0 0 0 0 0 0 0 0 0 0 0 0 0 0 0 0 0 0 0 0 0 0 0 0 0 0.0184598548896836 0 0 0 0 0 0 0 0 0 0 0 0 0 0 0 0 0 0 0.115468994075807 0 0 0 0 0 0 0 0 0 0 0 0 0 0 0 0 0 0 0 0 0 0 0 0 0 0 0 0 0 0 0 0 0 0
0 0 0 0 0 0 0 0 0 0 0 0 0 0 0 0 0 0 0 0 0 0 0 0 0 0.00257926770292392 0 0 0 0 0 0 0 0 0 0 0 0 0.00171840394767329 0 0 0 0 0 0.00405937740809395 0.00508406557718474 0 0 0 0.0132487725925869 0 0 0 0 0 0 0 0 0 0 0 0 0 0 0 0 0 0 0 0 0 0 0 0.00691497977896786 0 0 0 0 0 0 0 0 0 0 0 0 0 0 0 0 0 0 0 0 0 0 0 0 0 0 0 0 0 0 0 0 0 0 0 0 0 0 0 0 0 0 0 0 0 0 0 0 0 0 0 0 0 0 0 0 0 0 0 0 0 0 0 0 0 0 0 0 0 0 0 0 0 0 0 0 0 0 0 0 0 0 0 0 0 0 0 0 0 0 0 0 0 0 0.0628592726034245 0.129827833576112 0 0 0 0 0 0 0 0 0.00571763998065075 0 0 0 0 0.00707527664895817 0 0 0.0601749715587094 0 0.0505558406153955 0 0.0945548328481179 0 0 0 0 0 0.0187287048369755 0 0 0 0.0137149473832193 0.00488914757980099 0 0.0437586811715695 0 0 0 0 0 0 0 0 0 0 0 0 0 0 0 0 0 0 0.120640781357942 0 0 0 0 0 0 0 0 0 0 0 0 0 0.00467405955627078 0 0 0 0.00231427782094704 0 0 0 0 0 0 0 0 0 0 0 0 0 0 0 0.0353871387747021 0 0 0 0 0 0 0 0 0 0 0 0 0 0 0 0 0 0 0 0 0 0 0 0 0 0.297433175680464 0 0 0 0 0 0 0 0 0 0 0 0 0 0 0.00257876436867874 0 0.00381497727003242 0.00405239659163524 0 0 0 0 0 0 0 0 0 0 0 0 0 0 0 0.00364241276896369
0 0 0 0 0 0 0 0 0 0 0 0 0 0 0 0 0 0 0 0 0 0 0 0 0 0 0 0.0712142449439562 0 0 0 0 0 0 0 0 0 0 0 0 0 0 0 0 0 0 0 0 0 0 0 0 0 0 0 0 0 0 0 0 0 0 0 0 0 0 0 0 0 0 0 0 0 0 0 0 0 0 0 0 0 0 0 0 0 0 0 0 0 0 0 0 0 0 0 0 0 0 0 0 0 0 0 0 0 0 0 0 0 0 0 0 0 0 0 0 0 0 0 0.0354778310309995 0 0 0 0 0 0 0 0 0.0602981988587458 0 0 0 0 0 0 0 0 0 0 0 0 0 0 0 0 0 0 0 0 0 0 0 0 0 0 0 0 0 0 0 0 0 0 0 0 0 0 0 0 0 0 0 0.0809327488807549 0 0 0 0 0 0.0498943885561707 0 0 0 0 0.0825428700339116 0 0 0 0 0 0 0 0 0 0 0 0 0 0 0 0 0 0 0 0 0 0 0 0.103818225567146 0.116181270938218 0 0 0 0 0 0 0 0 0 0.173272379147528 0 0 0 0 0 0 0 0 0 0 0 0 0 0 0 0 0 0 0 0 0 0 0 0 0 0 0 0 0 0 0 0 0 0 0 0 0 0 0 0 0 0 0 0 0 0 0 0 0 0 0.226367842042569 0 0 0 0 0 0 0 0 0 0 0 0 0 0 0 0 0 0 0 0 0 0 0 0 0 0 0 0 0 0 0 0 0 0 0 0 0 0 0 0 0 0 0 0 0 0 0
0 0 0 0 0 0 0 0 0 0 0 0 0 0 0 0 0 0 0 0 0 0 0 0 0 0 0.00704313589961724 0.0558485534585215 0 0 0 0 0 0 0 0 0 0 0 0 0 0 0 0 0 0 0 0 0 0 0 0 0.0101772210216655 0 0 0 0 0 0 0 0 0 0 0 0 0 0 0 0 0 0 0 0 0 0 0 0 0 0 0 0 0 0 0 0 0 0 0 0 0 0 0 0 0 0 0 0 0 0 0 0 0 0 0 0 0 0 0 0 0 0 0 0 0 0 0 0.0193601171334145 0 0 0.0135959427568038 0 0.0233422500496916 0 0 0 0 0 0 0.0346758031330237 0 0 0 0 0 0 0 0 0 0 0 0 0 0 0 0 0 0 0 0 0 0 0 0 0 0 0 0 0 0 0 0 0 0 0.0165576320415461 0 0 0.110513062830239 0.025770377918859 0 0 0 0.0406561248021263 0 0 0 0 0 0 0 0 0 0 0 0 0 0 0 0 0 0 0 0 0 0 0 0 0 0 0 0 0 0 0 0 0 0 0.0219719633050757 0 0 0 0 0 0 0 0 0 0 0 0 0 0 0 0 0 0 0 0 0 0 0 0 0 0 0 0 0 0 0 0 0 0 0 0 0 0 0 0 0 0 0 0 0 0 0 0 0 0 0 0 0 0 0.121686329435773 0 0.461242694347973 0 0 0 0 0 0.0375587918656704 0 0 0 0 0 0 0 0 0 0 0 0 0 0 0 0 0 0 0 0 0 0 0 0 0 0 0 0 0 0 0 0 0 0 0 0 0 0 0 0 0 0 0 0 0 0 0
0 0 0 0 0 0 0 0 0 0 0 0 0 0 0 0 0 0 0 0 0 0 0 0 0 0 0 0 0 0 0 0 0 0 0 0 0 0 0 0 0 0 0 0 0 0 0 0 0 0 0 0 0 0 0 0 0 0 0 0 0 0 0 0 0 0 0 0 0 0 0 0 0 0 0 0 0 0 0 0 0 0 0 0 0 0 0 0 0 0 0 0 0 0 0 0 0 0 0 0 0 0 0 0 0 0 0 0 0 0 0 0 0 0 0 0 0 0 0 0 0 0.0323582904614223 0 0 0 0 0 0 0.0129773450204201 0 0 0 0 0 0 0 0 0 0 0 0 0 0 0 0 0 0 0 0 0 0 0 0 0 0 0 0 0 0 0 0 0 0 0 0 0 0 0 0 0 0 0 0 0 0 0 0 0 0 0 0 0 0 0 0 0 0 0 0 0 0 0 0 0 0 0.0638483665146965 0 0 0 0 0 0 0 0 0 0 0 0.0629339436609326 0.0713427058774886 0 0 0 0 0 0 0 0 0 0.0669510038946092 0 0 0 0 0 0.200668511089927 0 0 0 0 0 0 0 0 0 0 0 0 0 0 0 0 0 0 0 0 0 0 0 0 0 0 0 0 0 0 0 0 0 0 0 0 0 0 0 0 0 0 0 0 0 0 0 0 0 0 0 0 0 0.0809369339046435 0.40798289957586 0 0 0 0 0 0 0 0 0 0 0 0 0 0 0 0 0 0 0 0 0 0 0 0 0 0 0 0 0 0 0 0 0 0 0 0 0
0 0 0 0 0 0 0 0 0 0 0 0 0 0 0 0 0 0 0 0 0 0 0 0 0 0 0 0 0 0 0 0 0 0 0 0 0 0 0 0 0 0 0 0 0 0 0 0 0 0 0 0 0 0 0 0 0 0 0 0 0 0 0 0 0 0 0 0 0 0 0 0 0 0 0 0 0 0 0 0 0 0 0 0 0 0 0 0 0 0 0 0 0 0 0 0 0 0 0 0 0 0 0 0 0 0 0 0 0 0 0 0 0 0 0 0 0 0 0 0 0 0 0 0 0 0 0 0 0 0 0 0 0 0 0 0 0 0 0 0 0 0 0 0 0 0 0 0 0 0 0 0 0 0 0 0 0 0 0 0 0 0.0406118571125353 0 0 0 0 0 0 0 0 0 0 0 0 0 0.275232285746795 0 0 0 0 0 0 0 0.0168829073330954 0 0 0 0 0 0 0 0 0.465977074062944 0 0 0 0 0 0 0 0 0 0 0 0 0 0 0 0 0 0 0 0 0 0 0 0 0 0 0.0869996186409662 0 0 0 0 0 0 0 0 0 0 0 0 0 0 0 0 0 0 0 0 0 0 0 0 0 0 0 0 0 0 0 0 0 0 0 0 0 0 0 0 0 0 0 0 0 0 0 0 0 0 0 0 0 0 0 0 0 0 0 0 0 0 0 0 0 0 0 0.114296257103664 0 0 0 0 0 0 0 0 0 0 0 0 0 0 0 0 0 0 0 0 0 0 0 0 0 0 0 0 0
0 0 0 0 0 0 0 0 0 0 0 0 0 0 0 0 0 0 0 0 0 0 0 0 0 0 0 0 0 0 0 0 0 0 0.00171602461630923 0 0 0 0 0 0 0 0 0 0 0 0 0 0 0 0 0 0 0 0.0114980171132427 0 0 0 0 0 0 0 0 0 0 0 0 0 0 0 0 0 0 0 0 0 0 0 0 0 0 0 0 0 0 0 0 0 0 0 0 0 0 0 0 0 0 0 0 0 0 0 0 0.00279794264879676 0 0 0 0 0 0 0 0 0 0.00163771660443882 0 0 0 0 0 0 0 0 0 0 0 0 0 0 0 0 0 0 0 0 0 0 0 0 0 0 0 0 0 0 0 0 0 0 0 0 0 0 0 0 0 0.00362041229589631 0.173802228117545 0.0104474439553631 0.0219361275076151 0 0.0696634000149039 0.185323659391226 0.0114387309068564 0.0258881910793343 0.124669153987902 0.0215592247660786 0.0353025313421829 0 0 0 0 0 0 0 0.0665077891275989 0 0.00318029777893068 0 0 0 0 0.00159721213971914 0.0027539466085434 0.077906417454899 0 0 0 0 0 0 0 0 0.0135605782152033 0 0 0 0 0 0 0 0 0 0 0 0 0 0.00810471074326057 0 0 0 0 0 0 0 0 0 0 0 0.0183108095750089 0.0094557159449352 0 0 0 0 0 0 0 0 0 0 0 0 0 0.000783339243389259 0 0 0 0 0 0 0 0 0 0 0 0 0 0 0 0 0 0 0 0 0 0 0 0 0 0 0 0 0 0 0 0 0 0 0 0 0 0 0.0124950414158735 0 0 0 0 0 0 0 0.0784228821378673 0 0 0 0 0 0 0.00292003429765044 0 0 0 0 0 0 0 0 0 0 0 0 0 0.00270042096942918 0 0 0 0 0 0 0 0 0 0 0 0 0 0 0
0 0 0 0 0 0 0 0 0 0 0 0 0 0 0 0 0 0 0 0 0 0 0 0 0 0 0 0 0 0 0 0 0 0 0 0 0 0 0 0 0 0 0 0 0 0 0 0 0 0 0 0 0 0 0 0 0 0 0 0 0 0 0 0 0 0 0 0 0 0 0 0 0 0 0 0 0 0 0 0 0 0 0 0 0 0 0 0 0 0 0 0 0 0 0 0 0 0 0 0 0 0 0 0 0 0 0 0 0 0 0 0 0 0 0 0 0 0 0 0 0 0 0 0 0 0 0 0 0 0 0 0 0 0 0 0 0 0 0 0 0 0 0 0 0 0 0 0 0 0 0 0 0 0 0 0.0307602485040154 0.0348937879783654 0 0.0068614876232865 0.0800977775788945 0 0 0.0106574230550597 0 0 0.0928178004737005 0 0 0 0 0 0 0 0 0 0.00830998213805023 0 0.0859379426817124 0 0.0478399310122088 0 0 0 0 0 0 0 0 0 0 0 0 0 0 0 0 0 0 0 0 0 0 0 0 0 0.0631919056336313 0 0 0 0 0 0 0 0 0 0 0 0 0 0 0 0 0 0 0 0 0 0 0 0 0 0 0 0.00614832311383127 0 0 0 0 0 0 0 0 0 0 0.196173675474316 0 0 0.0236323059711321 0 0 0 0 0 0 0 0 0 0 0 0 0 0 0 0 0 0 0 0 0 0 0 0 0 0 0 0 0 0 0 0 0 0 0 0 0.019458666206234 0 0.0679283417770219 0.0143920091871656 0.0154178311470762 0.0148232865394253 0 0 0 0 0.0866148180164201 0 0.00707917317457302 0 0.00483947755729174 0 0 0 0 0.0146009136810473 0.021274549088594 0.00872048296940599 0.00513500768752857 0 0 0 0 0 0.032392851730012 0 0 0 0
0 0 0 0 0 0 0 0 0 0 0 0 0 0 0 0 0 0 0 0 0 0 0 0 0 0 0 0 0 0 0 0 0 0 0 0 0 0 0 0 0 0 0 0 0 0 0 0 0 0 0 0 0 0 0 0 0 0 0 0 0 0 0 0 0 0 0 0 0 0 0 0 0 0 0 0 0 0 0 0 0 0 0 0 0 0 0 0 0 0 0 0 0 0 0 0 0 0 0 0 0 0 0 0 0 0 0 0 0 0 0 0 0 0 0 0 0 0 0 0 0 0 0 0 0 0 0 0 0 0 0 0 0 0 0 0 0 0 0 0 0 0 0 0 0 0 0 0 0 0 0 0 0 0 0 0 0 0 0 0 0 0 0 0 0 0 0 0 0 0 0 0 0 0 0 0 0.182774827214389 0 0 0.0789227600635867 0 0 0 0 0 0 0 0 0 0 0 0 0 0 0 0 0 0 0 0.0251530025991904 0 0 0.0159115587109286 0 0 0.126432097726821 0 0 0 0 0 0 0 0 0 0 0 0 0 0 0 0 0 0 0 0 0 0 0 0 0 0 0 0.0574895388420659 0 0 0 0 0 0 0 0 0 0 0.215303824960904 0 0.131083281908446 0.0488627079668603 0 0 0 0 0 0 0 0 0 0 0 0 0 0 0 0 0 0 0 0 0 0 0 0 0 0 0 0 0 0 0 0 0 0 0 0 0 0 0.00924884171730528 0 0 0 0 0 0 0 0.0455548824852004 0.0112776733134518 0 0 0.008242187412261 0 0 0 0 0 0 0.00915132749374953 0.00946323174152696 0 0 0 0.00817116698889954 0 0.0104358646886913 0 0.00652122416572273 0 0
0 0 0 0 0 0 0 0 0 0 0 0 0 0 0 0 0 0 0 0 0 0 0.0038332662808376 0 0 0 0 0 0 0 0 0 0 0 0 0 0 0 0.00272704905053638 0 0 0 0 0 0 0 0 0 0 0.00344569781704721 0 0 0 0 0 0 0 0 0.00570661516622963 0.00651606781487351 0 0 0 0 0 0 0 0 0 0 0 0 0 0.00373992298391409 0 0 0 0 0 0 0 0 0 0 0 0 0 0 0 0 0 0 0 0 0 0 0 0 0 0 0 0 0 0 0 0 0 0 0 0 0 0 0 0 0 0 0 0 0 0 0 0 0 0 0 0 0 0 0 0 0 0 0 0 0 0 0 0 0 0 0 0 0 0 0 0 0 0 0 0 0 0 0 0 0 0 0.0426383394875178 0 0.00731555328053161 0 0 0.0424954074927107 0 0 0 0.0639189468808736 0 0.0110482668311199 0 0 0.0112481548386769 0.00811359320673864 0 0 0 0 0 0 0 0.0104610144274904 0.0408977179411901 0.00541510635913664 0.0682555382121214 0.428816378879963 0 0 0 0 0 0.0677605089806153 0 0.00430396454013566 0 0 0 0 0 0 0 0 0 0 0.027959040202117 0.00494761566818709 0 0 0 0.00404329855623722 0 0 0 0 0 0 0 0 0 0 0.0276131479545613 0 0 0 0.00993587010749797 0 0 0 0 0 0 0 0 0 0 0 0 0 0 0 0 0 0 0 0 0 0 0 0 0 0 0 0 0 0 0 0 0 0 0 0 0 0 0 0 0 0 0 0 0 0 0 0 0 0 0 0 0 0 0 0 0 0 0 0 0 0 0 0 0 0.021335280088112 0 0.0592420691078024 0 0.00626656784322481 0 0 0 0 0 0 0 0 0 0 0 0 0 0 0 0 0 0 0 0 0 0 0 0
0 0 0 0 0 0 0 0 0 0 0 0 0 0 0 0 0 0 0 0 0 0 0 0 0 0 0 0 0 0 0 0 0 0 0 0 0 0 0 0 0 0 0 0 0 0 0 0 0 0 0 0 0 0 0 0 0 0 0 0 0 0 0 0 0 0 0 0 0 0 0 0 0 0 0 0 0 0 0 0 0 0 0 0 0 0 0 0 0 0 0 0 0 0 0 0 0 0 0 0 0 0 0 0 0 0 0 0 0 0 0 0 0 0 0 0 0 0 0 0 0 0 0 0 0 0 0 0 0 0 0 0 0 0 0 0 0 0 0 0 0 0 0 0 0 0 0 0 0 0 0 0 0 0 0 0 0 0 0 0 0 0 0.111834183870843 0 0 0 0 0 0 0 0 0 0 0 0 0 0.268991011661089 0.208649841469915 0.0818800924799502 0 0.143322550527945 0 0.103975203606258 0 0 0 0 0 0 0 0 0 0 0 0 0 0 0 0 0 0 0 0.0813471163839999 0 0 0 0 0 0 0 0 0 0 0 0 0 0 0 0 0 0 0 0 0 0 0 0 0 0 0 0 0 0 0 0 0 0 0 0 0 0 0 0 0 0 0 0 0 0 0 0 0 0 0 0 0 0 0 0 0 0 0 0 0 0 0 0 0 0 0 0 0 0 0 0 0 0 0 0 0 0 0 0 0 0 0 0 0 0 0 0 0 0 0 0 0 0 0 0 0 0 0 0 0 0 0 0 0 0 0 0 0 0 0 0 0 0
0 0 0 0 0 0 0 0 0 0 0 0 0 0 0 0 0 0 0 0 0 0 0 0 0 0 0 0 0 0 0 0 0 0 0 0 0 0 0 0 0 0 0 0 0 0 0 0 0 0 0 0 0 0 0 0 0 0 0 0 0 0 0 0 0 0 0 0 0 0 0 0 0 0 0 0 0 0 0 0 0 0 0 0 0 0 0 0 0 0 0 0 0 0 0 0 0 0 0 0 0 0 0 0 0 0 0 0 0 0 0 0 0 0 0 0 0 0 0 0 0 0 0 0 0 0 0 0 0 0 0 0 0 0 0 0 0 0 0 0 0 0 0 0 0 0 0 0 0 0 0 0 0 0 0 0 0 0 0 0 0 0 0 0 0 0.110706369896277 0 0 0 0 0 0 0 0 0 0 0 0 0.315362747959854 0.141195651134216 0 0 0 0.281760584219734 0 0 0 0 0 0 0 0 0 0 0 0 0 0 0 0 0 0 0.150974646789919 0 0 0 0 0 0 0 0 0 0 0 0 0 0 0 0 0 0 0 0 0 0 0 0 0 0 0 0 0 0 0 0 0 0 0 0 0 0 0 0 0 0 0 0 0 0 0 0 0 0 0 0 0 0 0 0 0 0 0 0 0 0 0 0 0 0 0 0 0 0 0 0 0 0 0 0 0 0 0 0 0 0 0 0 0 0 0 0 0 0 0 0 0 0 0 0 0 0 0 0 0 0 0 0 0 0 0 0 0 0 0 0 0 0
0 0 0 0 0 0 0 0 0 0 0 0 0 0 0 0 0 0 0 0 0 0 0 0 0 0 0 0 0 0 0 0 0 0 0 0 0 0 0 0 0 0 0 0 0 0 0 0 0 0 0 0 0 0 0 0 0 0 0 0 0 0 0 0 0 0 0 0 0 0 0 0 0 0 0 0 0 0 0 0 0 0 0 0 0 0 0 0 0 0 0 0 0 0 0 0 0 0 0 0 0 0 0 0 0 0 0 0 0 0 0 0 0 0 0 0 0 0 0 0 0 0 0 0 0 0 0 0 0 0 0 0 0 0 0 0 0 0 0 0 0 0 0 0 0 0 0 0 0 0 0 0 0 0 0 0 0.0974789643445966 0 0.0251171949836509 0 0.0350949078302924 0 0 0 0 0 0 0 0 0 0 0 0 0 0 0.0314007070060511 0 0 0.0567164201121311 0 0 0 0.364043818103935 0 0 0 0 0 0 0 0 0 0 0 0 0 0 0 0 0 0 0 0 0 0 0 0 0 0 0 0 0 0 0 0 0 0 0 0 0 0 0 0 0 0 0 0 0 0 0 0 0 0 0 0 0 0 0 0 0 0 0 0 0 0 0 0 0 0 0 0 0 0 0 0 0 0 0 0 0 0 0 0 0 0 0 0 0 0 0 0 0 0 0 0 0 0 0 0 0 0 0 0 0 0 0 0.0250965233001727 0 0.0914945987419076 0.0350156062054158 0 0 0.119807707783875 0.0396865312869219 0 0 0 0 0.0232619334394762 0 0 0 0 0 0 0 0.0302100301423654 0 0 0 0 0 0.025575056719208 0 0 0 0
0 0 0 0 0 0 0 0 0 0 0 0 0 0 0 0 0 0 0 0 0 0 0 0.00782026919147247 0 0 0 0 0 0 0 0 0 0 0 0 0 0 0.00617195813837532 0 0 0 0 0 0 0 0 0 0 0 0 0 0 0 0 0 0 0 0 0 0 0 0 0 0 0 0 0 0 0.0427117592322247 0 0 0 0 0 0 0 0 0 0 0 0 0 0 0 0 0 0 0 0 0 0 0 0 0 0 0 0 0 0 0 0 0 0 0 0 0 0 0 0 0 0 0 0 0 0 0 0 0 0 0 0 0 0 0 0 0 0 0 0 0 0 0 0.0245151531113237 0 0 0 0 0 0 0 0 0 0 0 0 0 0 0 0 0 0 0 0 0 0 0.0941351627576381 0 0.0292438905025724 0 0.013908014523704 0.0158044556411243 0 0 0 0 0 0 0 0 0 0 0 0 0 0.00930934276459543 0 0 0.122921088067776 0.0239228962264151 0 0.062595100534048 0 0 0 0 0 0 0 0 0 0 0 0 0 0 0 0 0 0.0136216044942814 0 0 0 0 0 0 0 0 0 0 0 0 0 0 0 0 0 0 0 0 0 0 0 0 0 0 0 0 0 0 0 0 0 0 0 0 0 0.0158555476313435 0 0 0 0 0 0 0 0 0 0 0 0 0 0 0 0.00169755805473856 0 0 0 0 0 0 0 0 0 0 0 0 0 0 0 0 0 0 0 0 0 0 0 0 0 0 0 0 0 0 0 0.00481549396942359 0.00568274052273816 0 0.0853043949703001 0.0122313363829099 0.240385232893204 0.00853606290950898 0.134393813579932 0.012171760367181 0 0 0 0 0.00345452339004809 0 0 0 0 0 0 0 0.0045451256342673 0 0 0 0 0 0 0 0 0 0.00424571450885468
0 0 0 0 0 0 0 0 0 0 0 0 0 0 0 0 0 0 0 0 0 0 0.00278229713479795 0 0 0 0 0 0 0 0 0 0 0 0 0 0 0 0 0 0 0 0 0 0 0 0 0 0 0 0 0 0 0 0 0 0 0 0.00376784001117299 0.00439069658888999 0 0 0 0 0 0 0 0 0 0 0 0 0 0 0 0 0 0 0 0 0 0 0 0 0 0 0 0 0 0 0 0 0 0 0 0 0 0 0 0 0 0 0 0 0 0 0 0 0 0 0 0 0 0 0 0 0 0 0 0 0 0 0 0 0 0 0 0 0 0 0 0 0 0 0 0 0 0 0 0 0 0 0 0 0 0 0 0 0 0 0 0 0 0 0 0.00556505403942732 0.0467788769636755 0 0 0 0 0.19108450144645 0.0231833340694453 0 0.0532760931063522 0.117903316476476 0 0.00288902639458323 0 0 0.00762729123704083 0.00735535288815576 0 0 0.00419621564964145 0.0801328634171071 0 0 0.234981563296389 0 0.0200231014109628 0 0 0 0 0 0 0 0 0.0581397139629336 0 0.00593031141278769 0 0 0 0 0 0 0 0 0 0 0 0 0 0 0 0.00326664147680205 0 0 0 0 0 0 0 0 0 0 0.0444255274006882 0 0 0 0.00634076018500984 0 0 0 0 0 0 0 0 0 0 0 0 0 0 0 0 0 0 0 0 0 0 0 0 0 0 0 0 0 0 0 0 0 0 0 0 0 0 0 0 0 0 0 0 0 0 0 0 0 0 0 0 0 0 0.0171172390199195 0 0 0.0489203549897585 0 0 0 0 0 0 0 0.00267742309225931 0 0.0072446043292739 0 0 0 0 0 0 0 0 0 0 0 0 0 0 0 0 0 0 0 0 0 0 0 0 0 0
0 0 0 0 0 0 0 0 0 0 0 0 0 0 0 0 0 0 0 0 0 0 0 0 0 0 0 0 0 0 0 0 0 0 0 0 0 0 0 0 0 0 0 0 0 0 0 0 0 0 0 0 0 0 0 0 0 0 0 0 0 0 0 0 0 0 0 0 0 0 0 0 0 0 0 0 0 0 0 0 0 0 0 0 0 0 0 0 0 0 0 0 0 0 0 0 0 0 0 0 0 0 0 0 0 0 0 0 0 0 0 0 0 0 0 0 0 0 0 0 0 0 0 0 0 0 0 0 0 0 0 0 0 0 0 0 0 0 0 0 0 0 0 0 0 0 0 0 0 0 0 0 0 0 0 0 0 0 0 0 0 0 0 0 0 0 0 0 0 0 0 0 0 0 0 0 0 0 0 0 0 0 0 0 0 1 0 0 0 0 0 0 0 0 0 0 0 0 0 0 0 0 0 0 0 0 0 0 0 0 0 0 0 0 0 0 0 0 0 0 0 0 0 0 0 0 0 0 0 0 0 0 0 0 0 0 0 0 0 0 0 0 0 0 0 0 0 0 0 0 0 0 0 0 0 0 0 0 0 0 0 0 0 0 0 0 0 0 0 0 0 0 0 0 0 0 0 0 0 0 0 0 0 0 0 0 0 0 0 0 0 0 0 0 0 0 0 0 0 0 0 0 0 0 0 0 0 0 0 0 0 0 0 0 0 0 0
0 0 0 0 0 0 0 0 0 0 0 0 0 0 0 0 0 0 0 0 0 0 0 0.0986803174209858 0 0 0 0 0 0 0 0 0 0 0 0 0 0 0.103000799638295 0 0 0 0 0 0 0 0 0 0 0 0 0 0 0 0 0 0 0 0 0 0.0143766658030892 0 0.0103679199956119 0 0 0 0 0 0 0.0184521545215806 0 0 0 0 0 0 0 0.0146380080318457 0 0 0 0 0 0 0 0 0 0 0 0 0 0 0 0 0 0 0 0 0 0 0 0 0 0 0 0 0 0 0 0 0 0 0 0 0 0 0 0 0 0 0 0 0 0 0 0 0 0 0 0 0 0 0 0.0235359806249218 0 0 0 0 0 0 0 0 0 0 0 0 0 0 0 0 0 0 0 0 0 0 0 0 0 0 0 0 0 0 0 0 0 0 0 0 0 0 0 0 0 0 0 0 0 0 0 0 0 0 0.145606538524681 0 0 0 0 0 0 0 0 0 0 0 0 0 0.0335206971806181 0.219182547801256 0 0 0.0233384116418639 0 0 0 0 0 0 0 0 0 0 0 0 0 0 0 0 0 0 0 0 0 0 0 0 0 0 0.0635464721779156 0.231753486637335 0 0 0 0 0 0 0 0 0 0 0 0 0 0 0 0 0 0 0 0 0 0 0 0 0 0 0 0 0 0 0 0 0 0 0 0 0 0 0 0 0 0 0 0 0 0 0 0 0 0 0 0 0 0 0 0 0 0 0 0 0 0 0 0 0 0 0 0 0 0 0 0 0 0 0 0 0 0 0 0 0 0 0 0 0 0
0 0 0 0 0 0 0 0 0 0 0 0 0.00371095747627971 0 0 0 0 0 0 0 0 0 0 0 0 0 0 0 0 0 0 0.0189885908704741 0 0 0.0168544670690717 0 0 0 0 0 0 0 0 0 0 0 0 0 0.0119933676393645 0 0 0 0 0 0 0 0 0 0 0 0 0 0 0 0 0 0 0 0 0 0 0 0 0 0 0 0 0 0 0 0 0 0 0 0 0 0 0 0 0 0 0 0 0 0 0 0 0 0 0 0 0 0 0 0 0 0 0 0 0 0 0 0 0.00325116137421059 0 0 0 0 0 0.00875180128973542 0 0 0 0 0 0 0 0 0 0 0 0 0 0 0 0 0 0 0 0 0 0 0 0 0 0 0 0 0 0 0 0 0 0 0 0 0 0 0 0 0 0 0 0 0 0 0.0887289926465983 0 0.0510409401515415 0 0.0991110383785909 0 0 0 0 0 0 0 0 0 0 0 0 0 0 0 0 0.00386284629301544 0.163595064589916 0 0.0610635884155162 0 0 0 0 0 0.0197291512885708 0 0 0 0.00903505431366528 0 0 0.00923706447209433 0 0 0.00881731089115929 0 0 0 0 0 0 0 0 0 0 0 0 0 0 0 0 0 0 0 0 0 0 0 0 0 0 0 0 0 0.00275823137356253 0 0 0 0.0033895331108673 0 0 0 0 0 0 0 0 0 0 0 0.00219254740669778 0 0 0 0.127045699620025 0 0.0027658998327999 0 0 0.012182600488816 0.00734206735679889 0.00474269904710455 0 0 0 0 0 0 0 0 0 0 0 0 0 0 0 0 0 0 0.133932861457563 0 0 0 0 0 0 0 0 0 0 0 0 0 0 0.0064729910896665 0.00631045900539129 0.0314188873740975 0.0350427059590718 0 0 0 0 0 0 0 0 0 0 0 0 0.0171969999174126 0 0 0.029434419800321
0 0 0 0 0 0 0 0 0 0 0 0 0 0 0 0 0 0 0 0 0 0 0 0 0 0 0 0 0 0 0 0 0 0 0 0 0 0 0 0 0 0 0 0 0 0 0 0 0 0 0 0 0 0 0 0 0 0 0 0 0 0 0 0 0 0 0 0 0 0 0 0 0 0 0 0 0 0 0 0 0 0 0 0 0 0 0 0 0 0 0 0 0 0 0 0 0 0 0 0 0 0 0 0 0 0 0 0 0 0 0 0 0 0 0 0 0 0 0 0 0 0 0 0 0 0 0 0 0 0 0 0 0 0 0 0 0 0 0 0 0 0 0 0 0 0 0 0 0 0 0 0 0 0 0 0 0 0 0 0 0 0 0 0 0 0 0 0 0 0 0 0 0 0 0 0 0 0 0 0 0 0 0 0 0 0 0.0019674797462463 0 0.0245752502450537 0 0 0 0 0 0.0702886961743608 0.00938641033869808 0 0 0 0 0 0 0 0.00137862327040059 0 0 0 0 0 0 0 0 0 0.0787215402226312 0.0518495685964995 0 0 0 0 0 0 0 0 0 0 0 0 0 0 0 0 0 0 0 0.00212029948548665 0 0 0 0 0 0 0 0 0 0 0 0 0 0 0 0 0 0 0 0 0 0.0794709527777174 0 0 0 0 0 0 0 0 0 0 0 0 0 0 0 0 0 0 0 0 0 0 0 0 0 0.00206501010496382 0 0 0 0 0 0 0 0 0 0 0 0 0 0.0109199084126186 0 0.0517738406959804 0.00347588938201988 0 0 0.0356174344162309 0 0.0374941052406188 0 0 0 0 0 0 0 0 0 0 0.0152994126805937 0.52359557820988
0 0 0 0 0 0 0 0 0 0 0 0 0 0 0 0.000679762451418624 0 0 0 0 0 0 0 0 0 0 0 0 0 0 0 0.00642921419915184 0 0 0.019481069819135 0 0 0 0 0 0 0 0 0 0 0 0 0 0 0 0 0 0 0 0.00351421479039347 0.0143216021530971 0 0 0 0 0 0 0 0 0 0 0 0 0 0 0 0 0 0 0 0 0 0 0 0 0 0 0 0 0.00258601228727963 0 0 0 0.00264055100205818 0 0 0 0 0 0 0 0 0 0 0.00853252689085541 0 0 0 0 0 0 0 0 0 0 0 0 0 0.00227386405628412 0 0 0 0 0 0 0 0 0 0 0 0 0 0 0 0 0 0 0 0 0 0 0 0 0 0 0 0 0 0 0 0 0 0 0 0 0 0 0 0 0 0 0 0 0 0 0 0 0 0 0 0 0.0291409527231246 0 0.0285573261394122 0 0.0772209202999588 0 0 0 0 0 0 0 0 0 0 0 0 0 0 0 0.151714713787503 0.0447458343526053 0 0 0.0428967272858852 0 0 0 0.0497482998485408 0 0.0113716202113494 0 0 0 0.00753133136152027 0 0 0.00645403489011587 0 0 0.0120401497276693 0 0 0 0 0 0.00125292136654227 0 0 0 0 0 0 0 0 0 0 0 0 0 0 0 0 0 0 0 0 0 0.00249169641125588 0 0.00149023983152124 0 0 0 0.00224054641829691 0 0 0 0 0 0 0 0 0 0 0 0.00226142203432091 0.000543813291018565 0 0 0.19720161471477 0 0.00267025008727798 0 0 0 0 0.00301616146182538 0 0 0 0 0 0 0 0 0 0 0 0 0 0 0 0 0 0 0.0862298323141962 0 0 0 0 0 0 0 0 0 0 0 0 0 0 0.00889379701464666 0.00633874971169487 0.0401332950551419 0.0272743829348786 0 0 0 0 0 0 0 0 0.00171986808620763 0 0 0 0.0180348586088974 0 0 0.0763258223801497
0 0 0 0 0 0 0 0 0 0 0 0 0 0 0 0 0 0 0 0 0 0 0 0 0 0 0 0 0 0 0 0 0 0 0 0 0 0 0.00307057393189014 0 0 0 0 0 0 0.0367420647506155 0 0 0 0 0 0 0 0 0 0 0 0 0 0 0 0 0 0 0 0 0 0 0 0 0 0 0 0 0 0 0 0 0 0 0 0 0 0 0 0 0 0 0 0 0 0 0 0 0 0 0 0 0 0 0 0 0 0 0 0 0 0 0 0 0 0 0 0 0 0 0 0 0 0 0 0 0 0 0 0 0 0 0 0 0 0 0 0 0 0 0 0 0 0 0 0 0 0 0 0 0 0 0 0 0 0 0 0 0 0 0 0 0 0 0 0 0 0.0396639082886312 0 0.0222494134776538 0 0.0887107109642066 0 0.034223589393088 0 0 0 0 0 0 0 0 0.0980676553493777 0 0 0 0 0.15355345749668 0 0 0 0 0 0 0 0.014438691530565 0 0 0 0 0.00817670472720915 0 0 0 0.00987439061843326 0.013297026042131 0 0.0697837629556902 0.0087664082376171 0 0 0 0 0.00753357064285496 0 0 0 0 0 0 0 0 0.205903840143502 0 0 0 0.150701918984192 0 0 0 0 0 0 0 0 0 0 0 0 0 0 0 0 0 0 0 0 0 0 0 0 0 0 0 0 0 0 0 0 0 0 0 0 0 0 0 0 0 0 0 0 0 0 0 0 0 0 0 0 0 0 0 0 0 0 0 0.0179011978201767 0 0 0 0 0 0 0 0 0 0 0 0 0 0 0 0 0 0 0 0 0 0.00495762638231238 0 0 0 0 0 0.00298254736048688 0 0 0 0 0 0.00940094090268606
0 0 0 0 0 0 0 0 0 0 0 0 0 0 0 0 0 0 0 0 0 0 0 0 0 0 0 0 0 0 0 0 0 0 0 0 0 0 0 0 0.00465898744701782 0.00531119843021793 0 0 0 0 0 0 0 0 0 0 0 0 0 0 0 0 0 0 0 0 0 0 0 0 0 0 0 0 0 0 0 0 0 0 0 0 0 0 0 0 0 0 0 0 0 0 0 0 0 0 0 0 0 0 0 0 0 0 0 0 0 0 0 0 0 0 0 0 0 0 0 0 0 0 0 0 0 0 0 0 0 0 0 0 0 0 0 0 0 0 0 0 0 0 0 0 0 0 0 0 0 0 0 0 0 0 0 0 0 0 0 0 0 0 0 0 0 0 0 0 0 0 0 0 0 0.00767261278536015 0.0433049277494262 0.0234939149594772 0.17370233100078 0 0 0 0 0 0 0 0 0 0 0 0 0 0 0 0.0681079964705104 0 0.0515920088018191 0 0 0 0 0 0 0 0.0549421634547449 0 0 0 0.181882974525287 0.00744149124249919 0 0.0167116945027981 0 0 0 0 0 0 0 0 0 0 0 0 0 0 0 0 0 0 0.00839306572401565 0 0 0 0 0 0 0 0 0 0 0 0 0 0.0274749665515166 0 0 0 0.00599536998372883 0.00278048966949972 0 0 0 0 0 0 0 0 0 0 0 0 0 0 0.0272835158616636 0 0 0 0 0 0 0 0 0 0 0 0 0 0 0 0 0 0 0 0 0 0 0 0 0 0.269385593551767 0 0 0 0 0 0 0 0 0 0 0 0 0 0 0 0 0.00496702401617635 0.0107444789971628 0 0 0 0 0 0 0 0 0 0 0 0 0.00415319427453157 0 0 0
0 0 0 0 0 0 0 0 0 0 0 0 0 0 0 0 0 0 0 0 0 0 0 0 0 0 0 0 0 0 0 0 0 0 0 0 0 0 0 0 0 0 0 0 0 0 0 0 0 0 0 0 0 0 0 0 0 0 0 0 0 0 0 0 0 0 0 0 0 0 0 0 0 0 0 0 0 0 0 0 0 0 0 0 0 0 0 0 0 0 0 0 0 0 0 0 0 0 0 0 0 0 0 0 0 0 0 0 0 0 0 0 0 0 0 0 0 0 0 0 0 0 0 0 0 0 0 0 0 0 0 0 0 0 0 0 0 0 0 0 0 0 0 0 0 0 0 0 0 0 0 0 0 0 0 0 0 0 0 0 0 0 0 0 0 0 0 0 0 0 0 0 0 0 0 0 0 0 0.0474257739594694 0 0 0 0 0.119250667447645 0 0 0 0 0 0.109932080721742 0 0 0 0 0 0 0 0 0 0 0 0 0 0 0.264142992574424 0 0 0.0706426010617871 0 0.131764350575451 0 0 0 0 0 0 0 0 0.25684153365948 0 0 0 0 0 0 0 0 0 0 0 0 0 0 0 0 0 0 0 0 0 0 0 0 0 0 0 0 0 0 0 0 0 0 0 0 0 0 0 0 0 0 0 0 0 0 0 0 0 0 0 0 0 0 0 0 0 0 0 0 0 0 0 0 0 0 0 0 0 0 0 0 0 0 0 0 0 0 0 0 0 0 0 0 0 0 0 0 0 0 0 0 0 0 0 0 0 0
0 0 0 0 0 0 0 0 0 0 0 0 0 0 0 0 0 0 0 0 0 0 0 0 0 0 0 0 0 0 0 0 0 0 0 0 0 0 0 0 0 0 0 0 0 0 0 0 0 0 0 0 0 0 0 0 0 0 0 0 0 0 0 0 0 0 0 0 0 0 0 0 0 0 0 0 0 0 0 0 0 0 0 0 0 0 0 0 0 0 0 0 0 0 0 0 0 0 0 0 0 0 0 0 0 0 0 0 0 0 0 0 0 0 0 0 0 0 0 0 0 0 0 0 0 0 0 0 0 0 0 0 0 0 0 0 0 0 0 0 0 0 0 0 0 0 0 0 0 0 0 0 0 0 0 0 0 0 0.107906955336414 0 0 0.0095985253645857 0 0 0 0 0 0 0 0 0 0 0 0 0.295937967496336 0.0356402884619633 0 0 0 0 0 0 0 0 0 0 0 0 0 0 0 0 0 0 0 0.080462261312975 0 0 0 0 0 0 0 0 0 0 0 0 0 0 0 0 0 0 0.0250589123962584 0 0.131415413764404 0 0 0.0205056992371196 0 0 0 0 0 0 0 0 0 0 0 0 0 0 0 0 0 0 0 0 0 0 0 0 0 0 0 0 0 0.00939118316877034 0 0 0 0 0 0 0 0 0 0 0 0 0 0 0 0 0 0 0 0 0 0 0 0 0 0 0 0 0 0 0.00674487038581788 0 0 0 0.0336576383970152 0.0495309682380923 0 0.0605542149808856 0.0367543814235461 0 0 0 0 0 0 0 0 0 0 0 0 0 0 0 0 0 0.00838100440782192 0.0694058183674433 0.0190538972605516 0 0 0 0 0 0 0 0
0 0 0 0 0 0 0 0 0 0 0 0 0 0 0 0 0 0 0 0 0 0 0 0 0 0 0 0 0 0 0 0 0 0 0 0 0 0 0 0 0 0 0 0 0 0 0 0 0 0 0 0 0 0 0 0 0 0 0 0 0 0 0 0 0 0 0 0 0 0 0 0 0 0 0 0 0 0 0 0 0 0 0 0 0 0 0 0 0 0 0 0 0 0 0 0 0 0 0 0 0 0 0 0 0 0 0 0 0 0 0 0 0 0 0 0 0 0 0 0 0 0 0 0 0 0 0 0 0 0 0 0 0 0 0 0 0 0 0 0 0 0 0 0 0 0 0 0 0 0 0 0 0 0 0 0 0 0 0 0 0 0 0 0 0 0 0 0 0 0 0 0 0 0 0 0 0 0 0 0 0 0 0 0 0 0 0 0 0 0 0 0 0 0 0 0 0 0.211137408192997 0 0 0 0 0 0 0 0.0312800291342461 0 0 0 0 0 0 0 0 0 0 0 0 0.0111651881604863 0 0 0.0963097750163888 0 0 0 0 0 0 0 0 0 0 0 0 0 0 0 0 0 0 0 0 0.0605326980934017 0.0759323215267238 0.0285134219882928 0 0 0 0.0365033026443822 0.0328675226474316 0 0 0 0 0 0 0 0 0 0 0 0 0 0 0 0 0 0 0 0 0 0 0 0 0 0 0 0 0 0 0 0 0 0 0 0.016326251624788 0.0270059943321567 0 0.0384625774597219 0.168761534847635 0 0 0 0 0.0245039609327177 0.123912988143124 0 0 0 0 0 0 0 0.0167850252555068 0 0 0 0 0 0 0 0 0 0 0 0 0
0 0 0 0 0 0 0 0 0 0 0 0 0 0 0 0 0 0 0 0 0 0 0 0 0 0 0 0 0 0 0 0 0 0 0.0120041321400388 0 0 0 0 0 0 0 0 0 0 0 0 0 0 0 0 0 0 0 0 0.0131876550651767 0 0 0 0 0 0 0 0 0 0 0 0 0 0 0 0 0 0 0 0 0 0 0 0 0 0 0 0 0.00605821157482869 0 0.00367566761863361 0 0.00711515591315728 0 0 0 0 0 0 0 0 0 0 0.00774521295611458 0 0 0 0 0 0 0 0 0 0 0 0 0 0 0 0 0 0 0 0 0 0 0 0 0 0 0 0 0 0 0 0 0 0 0 0 0 0 0 0 0 0 0 0 0 0 0 0 0 0 0 0 0 0 0 0 0.0122530470556687 0 0 0 0.0128100037400173 0 0 0 0 0 0.051780209202376 0 0 0 0 0 0 0 0 0 0 0 0 0 0 0 0 0 0 0 0 0.270875674183045 0.105295084980219 0 0 0 0 0 0 0.00972753719336497 0 0 0 0 0 0 0 0 0 0 0.00415709800787778 0 0 0 0 0 0 0 0.0135806800296659 0 0 0 0 0 0 0 0 0 0 0 0 0 0 0 0 0 0 0 0 0 0 0 0 0 0 0 0 0 0.0036752592891976 0 0 0 0 0 0 0 0 0 0 0 0.117780652194708 0 0 0 0 0 0 0.00531811222998399 0 0 0 0 0 0 0 0 0 0 0 0 0 0 0 0 0 0 0 0 0 0 0 0 0 0 0 0 0.00278922963404124 0 0 0 0 0 0.0314060486528641 0 0 0 0 0 0 0 0 0.0179851598704537 0 0.00870636926045901 0.00688695187393802 0 0 0 0 0 0.27518684733417
0 0 0 0 0 0 0 0 0 0 0 0 0 0 0 0 0 0 0 0 0 0 0 0 0 0 0 0 0 0 0 0 0 0 0 0 0 0 0 0 0 0 0 0 0 0 0 0 0 0 0 0 0 0 0 0 0 0 0 0 0 0 0 0 0 0 0 0 0 0 0 0 0 0 0 0 0 0 0 0 0 0 0 0 0 0 0 0 0 0 0 0 0 0 0 0 0 0 0 0 0 0 0 0 0 0 0 0 0 0 0 0 0 0 0 0 0 0 0 0 0 0 0 0 0 0 0 0 0 0 0 0 0 0 0 0 0 0 0 0 0 0 0 0 0 0 0 0 0 0 0 0 0 0 0 0 0 0 0 0 0 0 0 0 0 0 0 0 0 0 0 0 0 0.0129191272184073 0 0 0 0 0 0 0 0 0 0 0 0 0 0.0339639227101924 0 0 0 0 0.0886680258145994 0 0.00913348857944397 0 0 0 0 0 0 0 0 0 0 0 0 0 0 0 0 0 0 0.0380883008021723 0.150188707682109 0.0200446081494091 0.0859965082900749 0 0.0331387004239305 0 0 0 0 0 0.0148545336138452 0.0277716919206747 0 0 0 0.00538047271594828 0 0 0 0 0 0 0 0 0 0 0 0 0 0 0 0 0 0 0 0 0 0 0 0 0 0 0 0 0 0 0 0 0 0 0 0 0 0 0 0 0 0 0 0 0 0 0 0 0 0 0 0 0 0 0 0 0 0 0 0 0 0 0 0 0 0 0 0 0 0 0 0 0 0 0.275917342926836 0.0165405848416434 0.0572284372632633 0.0647792171168066 0.065386329930644 0 0 0 0 0 0 0 0
0 0 0 0 0 0 0 0 0 0 0 0 0 0 0 0 0 0 0 0 0 0 0 0 0 0 0 0 0 0 0 0 0 0 0 0.0106976706391477 0 0 0 0 0 0 0 0 0 0 0 0 0 0 0 0.0156466635918894 0 0 0 0 0 0 0 0 0 0 0 0 0 0 0 0 0 0 0 0 0 0 0 0 0 0 0 0 0.00520291999680463 0.0362082850806569 0.009732350905134 0.060348033351988 0 0 0 0 0 0 0 0 0 0 0 0 0 0 0 0 0 0 0 0 0 0 0 0 0 0 0 0 0 0 0 0 0 0 0 0 0 0 0 0 0 0 0 0 0 0 0 0 0 0 0 0 0 0 0.00149111161626737 0 0 0 0 0 0 0 0 0 0 0 0 0 0 0.00263361334560405 0 0 0 0 0 0 0 0 0 0 0 0 0 0.00581345760733337 0.0178761028284434 0.0211252050363118 0.0303356281143322 0 0 0 0 0 0 0 0 0 0 0 0 0 0 0 0.0194020454215522 0 0.0120587962159027 0.00465168126108369 0.0484427832981251 0 0 0 0 0 0 0 0 0 0.0924650961006679 0.0328338585788199 0 0.0082949913013318 0 0 0 0 0 0 0 0 0 0 0 0 0 0 0 0 0 0 0.0155679597486421 0 0 0 0 0 0 0 0 0 0 0 0 0 0.0924458334632102 0 0 0 0.164725960492068 0.231219344770785 0 0 0 0 0 0 0 0 0 0 0 0 0 0 0.0103339682462439 0 0 0 0 0 0 0.00259506473301519 0 0 0 0 0 0 0 0 0 0 0 0 0 0 0 0 0 0 0.0460040771336648 0 0 0 0 0 0 0 0 0 0 0 0 0 0 0 0 0.00184749712097459 0 0 0 0 0 0 0 0 0 0 0 0 0 0 0 0 0
0 0 0 0 0 0 0 0 0 0 0 0 0 0 0 0 0 0 0 0 0 0 0 0 0 0 0 0 0 0 0 0 0 0 0 0 0 0 0 0 0 0 0 0 0 0 0 0 0 0 0 0 0 0 0 0 0 0 0 0 0 0 0 0 0 0 0 0 0 0 0 0 0 0 0 0 0 0 0 0 0 0 0 0 0 0 0 0 0 0 0 0 0 0 0 0 0 0 0 0 0 0 0 0 0 0 0 0 0 0 0 0 0 0 0 0 0 0 0 0 0 0 0 0 0 0 0 0 0 0 0 0 0 0 0 0 0 0 0 0 0 0 0 0 0 0 0 0 0 0 0 0 0 0 0 0 0 0 0.00867505518105849 0 0 0 0 0 0 0 0 0 0 0 0 0 0 0 0 0 0 0 0 0 0 0 0 0 0 0 0 0 0 0 0 0 0 0.0469434076359491 0 0 0 0 0 0 0 0 0 0 0 0.0267643417018736 0 0 0 0 0 0 0 0 0 0 0.00709976156014943 0 0.00280925643737017 0 0 0.0320529235280324 0 0 0 0 0 0 0 0 0 0 0 0.00357644449849787 0 0 0 0 0 0 0 0 0.0851870639123315 0.238459523937039 0.0558456579720415 0 0 0.00769259330034326 0.110304777553825 0.0553021606562508 0 0 0 0.00660053762081891 0 0 0 0 0 0 0 0 0 0 0 0 0 0 0 0 0 0 0 0 0 0 0 0 0 0 0 0 0 0 0.0257583712519156 0.0123107715171528 0.0102181736308776 0.0136216053184356 0.0373436010755293 0.0372640061189284 0.00155669623096438 0 0 0 0.035940382671153 0.115845563080592 0 0 0.00523753824622581 0 0 0 0 0.00673282612280379 0 0.0030622438714828 0 0.00779471536835768 0 0 0 0 0 0 0 0 0
0 0 0 0 0 0 0 0 0 0 0 0 0 0 0 0 0 0 0 0 0 0 0 0 0 0 0 0 0 0 0 0 0 0 0 0 0 0 0 0 0 0 0 0 0 0 0 0 0 0 0 0 0 0 0 0 0 0 0 0 0 0 0 0 0 0 0 0 0 0 0 0 0 0 0 0 0 0 0 0 0 0 0 0 0 0 0 0 0 0 0 0 0 0 0 0 0 0 0 0 0 0 0 0 0 0 0 0 0 0 0 0 0 0 0 0 0 0 0 0 0 0 0 0 0 0 0 0 0 0 0 0 0 0 0 0 0 0 0 0 0 0 0 0 0 0 0 0 0 0 0 0 0 0 0 0 0 0 0 0 0 0 0 0 0 0 0 0 0 0 0 0 0 0 0 0 0 0 0 0 0 0 0 0 0 1 0 0 0 0 0 0 0 0 0 0 0 0 0 0 0 0 0 0 0 0 0 0 0 0 0 0 0 0 0 0 0 0 0 0 0 0 0 0 0 0 0 0 0 0 0 0 0 0 0 0 0 0 0 0 0 0 0 0 0 0 0 0 0 0 0 0 0 0 0 0 0 0 0 0 0 0 0 0 0 0 0 0 0 0 0 0 0 0 0 0 0 0 0 0 0 0 0 0 0 0 0 0 0 0 0 0 0 0 0 0 0 0 0 0 0 0 0 0 0 0 0 0 0 0 0 0 0 0 0 0 0
0 0 0 0 0 0 0 0 0 0 0 0 0 0 0 0 0 0 0 0 0 0 0 0 0 0 0 0 0 0 0 0 0 0 0 0 0 0 0 0 0 0 0 0 0 0 0 0 0 0 0 0 0 0 0 0 0 0 0 0 0 0 0 0 0 0 0 0 0 0 0 0 0 0 0 0 0 0 0 0 0 0 0 0 0 0 0 0 0 0 0 0 0 0 0 0 0 0 0 0 0 0 0 0 0 0 0 0 0 0 0 0 0 0 0 0 0 0 0 0 0 0 0 0 0 0 0 0 0 0 0 0 0 0 0 0 0 0 0 0 0 0 0 0 0 0 0 0 0 0 0 0 0 0 0 0 0 0 0 0 0 0 0 0 0 0 0 0 0 0 0 0 0 0 0 0 0 0.112529101375753 0 0 0 0 0.100185186330821 0 0 0.618545099510928 0 0 0 0 0 0 0 0 0 0 0 0 0 0 0 0 0 0 0 0 0 0 0 0 0 0 0 0 0 0 0 0 0 0 0 0 0 0 0 0 0 0 0 0 0 0 0 0 0 0 0 0 0 0 0 0 0 0 0 0 0 0 0 0 0 0 0 0 0 0 0 0 0 0 0 0 0 0 0 0 0 0 0 0 0 0 0 0 0 0 0 0 0 0 0 0 0 0 0 0 0 0 0 0 0.168740612782498 0 0 0 0 0 0 0 0 0 0 0 0 0 0 0 0 0 0 0 0 0 0 0 0 0 0
0 0 0 0 0 0 0 0 0 0 0 0 0 0 0 0 0 0 0 0 0 0 0 0 0 0 0 0 0 0 0 0 0 0 0 0 0 0 0 0 0 0 0 0 0 0 0 0 0 0 0 0 0 0 0 0 0 0 0 0 0 0 0 0 0 0 0 0 0 0 0 0 0 0 0 0 0 0 0 0 0 0 0 0 0 0 0 0 0 0 0 0 0 0 0 0 0 0 0 0 0 0 0 0 0 0 0 0 0 0 0 0 0 0 0 0 0 0 0 0 0 0 0 0 0 0 0 0 0 0 0 0 0 0 0 0 0 0 0 0 0 0 0 0 0 0 0 0 0 0 0 0 0 0 0 0 0 0 0 0 0 0 0 0 0 0 0.0175556481789638 0.0282968571330622 0.0334237336112998 0.0924720450469707 0.0399431757962517 0 0 0 0 0 0 0 0 0 0 0 0 0 0 0 0.0159761850044223 0 0.0143600702600325 0.010100552644879 0.28834908573171 0 0 0 0 0 0.166257415450488 0 0 0 0 0.0853887413596151 0 0.0495700928096486 0 0 0 0 0 0 0 0 0 0 0 0 0 0 0 0 0 0 0.0433016195935238 0 0 0 0 0 0 0 0 0 0 0 0 0 0 0 0 0 0 0.00835099508738719 0 0 0 0 0 0 0 0 0 0 0 0 0 0 0.00615616800075323 0 0 0 0 0 0 0.0187812523816497 0 0 0 0 0 0 0 0 0 0 0 0 0 0 0 0 0 0 0.0729506286198555 0 0 0 0 0 0 0 0 0 0 0 0 0 0 0 0 0.00325909451192635 0 0 0 0 0 0 0 0 0 0 0 0 0 0 0 0 0.0055066387775601
0 0 0 0 0 0 0 0 0 0 0 0 0 0 0 0 0 0 0 0 0 0 0 0.0793818410192088 0 0 0 0 0 0 0 0 0 0 0 0 0 0 0 0 0 0 0 0 0 0 0 0 0 0 0 0 0 0 0 0 0 0 0 0 0 0 0 0 0 0 0 0 0 0.0104828037204087 0 0 0 0 0 0 0 0 0 0 0 0 0 0 0 0 0 0 0 0 0 0 0 0 0 0 0 0 0 0 0 0 0 0 0 0 0 0 0 0 0 0 0 0 0 0 0 0 0 0 0 0 0 0 0 0 0 0 0 0 0 0 0 0 0 0 0 0 0 0 0 0 0 0 0 0 0 0 0 0 0 0 0 0 0 0 0 0 0 0 0 0 0 0 0 0 0 0 0.00993356668849705 0 0.0237484560873949 0 0 0 0 0 0 0 0 0 0 0 0 0 0 0 0 0 0 0.0226852275949263 0.0196761576661665 0 0 0 0 0 0.0984643256891396 0 0 0 0.142414562590727 0 0 0.168451361213066 0 0 0 0 0 0 0 0 0 0 0 0 0 0 0 0 0 0 0.0829064278241459 0 0 0 0 0 0 0 0 0 0 0 0 0 0 0 0 0 0 0 0 0 0 0 0 0 0 0 0 0 0 0 0 0 0 0 0 0 0 0 0 0 0 0 0 0 0 0 0 0 0 0 0 0 0 0 0 0 0 0 0.332581286920977 0 0 0 0 0 0 0 0 0 0 0 0 0 0 0 0.00463214098887135 0 0 0 0 0 0 0.00464184199647098 0 0 0 0 0 0 0 0 0 0 0
0 0 0 0 0 0 0 0 0 0 0 0 0 0 0 0 0 0 0 0 0 0 0 0.0374522127206908 0 0 0 0 0 0 0 0 0 0 0 0 0 0 0.0115398836290727 0 0 0 0 0 0.043800018882433 0 0 0 0 0.0471904425983665 0 0 0 0 0 0 0 0 0 0 0 0 0 0 0 0 0 0 0 0 0 0 0 0.129463959683798 0 0 0 0 0 0 0 0 0 0 0 0 0 0 0 0 0 0 0 0 0 0 0 0 0 0 0 0 0 0 0 0 0 0 0 0 0 0 0 0 0 0 0 0 0 0 0 0 0 0 0 0 0 0 0 0 0 0 0 0.0226579083047241 0 0 0 0 0 0 0 0 0 0 0 0 0 0 0 0 0 0 0 0 0 0 0 0 0 0 0 0 0 0 0 0 0 0 0 0 0 0 0 0 0 0 0 0.0225328168324684 0.117223247455237 0.0435741705681339 0.0820888546887521 0 0 0 0 0.020848002043613 0 0 0 0 0 0 0 0 0 0 0 0 0 0 0 0 0 0.117313869816648 0 0 0 0 0 0 0 0 0 0 0 0 0 0 0.130488837442475 0 0 0 0.0323511122771788 0 0 0 0 0 0 0 0 0 0 0 0 0 0 0 0 0 0 0 0 0 0 0 0 0 0 0 0 0 0 0 0 0 0 0 0 0 0 0 0 0 0 0 0 0 0 0 0 0 0 0 0 0 0 0 0 0 0 0 0 0 0 0 0 0 0.0151949570001508 0 0.126279706056258 0 0 0 0 0 0 0 0 0 0 0 0 0 0 0 0 0 0 0 0 0 0 0 0 0 0
0 0 0 0 0 0 0 0 0 0 0 0 0 0 0 0 0 0 0 0 0 0 0 0.0204051160762211 0 0 0 0 0 0 0 0 0 0 0 0 0 0 0.0410652733950088 0 0 0 0 0 0 0 0 0.0285233697141246 0 0.00392452894145023 0 0 0 0 0 0 0 0 0 0 0 0 0 0 0 0 0 0 0 0 0 0 0 0 0 0 0 0 0 0 0 0 0 0 0 0 0 0 0 0 0 0 0 0 0 0 0 0 0 0 0 0 0 0 0 0 0 0 0 0 0 0 0 0 0 0 0 0 0 0 0 0 0 0 0 0 0 0 0 0 0 0 0 0 0 0 0 0 0 0 0 0 0 0 0 0 0 0 0 0 0 0 0 0 0 0 0 0 0 0 0 0 0 0 0 0 0 0 0 0.0186168422604091 0.082368066659776 0 0 0 0 0 0 0 0.00473397678553109 0 0 0 0 0 0 0 0.010556561696627 0.00309336578313804 0.00795357388102036 0.0461355199387578 0.0171235269083332 0 0 0 0 0 0.00963974035548641 0 0 0 0.0320380396102341 0.0652780148037703 0.0267724452299536 0 0 0 0 0 0 0 0 0 0 0 0 0 0 0 0 0 0 0 0.205599701003218 0 0 0 0 0 0 0 0 0 0 0 0 0 0 0 0 0 0 0 0 0 0 0 0 0 0 0 0 0 0 0 0 0 0.00324746661374136 0 0 0 0 0 0 0 0 0 0 0 0 0 0 0 0 0 0 0 0 0 0 0 0 0 0.355874050189915 0 0 0 0 0 0 0 0.0116856918443717 0 0 0 0 0 0 0 0 0 0 0 0 0 0 0 0 0 0 0 0 0 0 0 0 0 0.00536512830891251
0 0 0 0 0 0 0 0 0 0 0 0 0 0 0 0 0 0 0 0 0 0 0 0 0 0 0 0 0 0 0 0 0 0 0 0 0 0 0 0 0 0 0 0 0 0 0 0 0 0 0 0 0 0 0 0 0 0 0 0 0 0 0 0 0 0 0 0 0 0 0 0 0 0 0 0 0 0 0 0 0 0 0 0 0 0 0 0 0 0 0 0 0 0 0 0 0 0 0 0 0 0 0 0 0 0 0 0 0 0 0 0 0 0 0 0 0 0 0 0 0 0 0 0 0 0 0 0 0 0 0 0 0 0 0 0 0 0 0 0 0 0 0 0 0 0 0 0 0 0 0 0 0 0 0 0 0 0 0 0 0 0 0 0 0 0 0 0 0 0 0 0 0 0 0 0 0 0 0 0 0 0 0 0 0 0 0 0 0 0.142731078381603 0 0.564858072571601 0 0 0 0 0 0 0 0 0 0 0 0 0 0 0 0 0 0 0 0 0 0 0 0 0 0 0 0 0 0 0 0 0 0 0 0 0 0.139613378165745 0 0.15279747088105 0 0 0 0 0 0 0 0 0 0 0 0 0 0 0 0 0 0 0 0 0 0 0 0 0 0 0 0 0 0 0 0 0 0 0 0 0 0 0 0 0 0 0 0 0 0 0 0 0 0 0 0 0 0 0 0 0 0 0 0 0 0 0 0 0 0 0 0 0 0 0 0 0 0 0 0 0 0 0 0 0 0 0 0 0
0 0 0 0 0 0 0 0 0 0 0 0 0 0 0 0 0 0 0 0 0 0 0 0 0 0 0 0 0 0 0 0 0 0 0 0 0 0 0 0 0 0 0 0 0 0 0 0 0 0 0 0 0 0 0 0 0 0 0 0 0 0 0 0 0 0 0 0 0 0 0 0 0 0 0 0 0 0 0 0 0 0 0 0 0 0 0 0 0 0 0 0 0 0 0 0 0 0 0 0 0 0 0 0 0 0 0 0 0 0 0 0 0 0 0 0 0 0 0 0 0 0 0 0 0 0 0 0 0 0 0 0 0 0 0 0 0 0 0 0 0 0 0 0 0 0 0 0 0 0 0 0 0 0 0 0 0 0.0100813695822677 0.0231458433895296 0.0136709867964667 0 0 0 0 0 0.0472999177663459 0 0 0 0 0 0 0 0 0 0 0.0823347968681939 0.0774547185945409 0 0 0 0 0 0 0 0 0 0 0 0 0 0 0 0.0161805564939191 0 0 0 0.0622692228069406 0 0 0 0 0 0 0 0 0 0 0 0 0 0 0 0 0 0 0 0 0 0 0 0 0 0 0 0 0 0 0 0 0 0 0 0.00730433616308741 0 0 0 0 0 0 0 0 0 0 0.168806867695805 0 0 0.0293629020758894 0 0 0 0 0 0 0 0 0 0 0 0 0 0 0 0 0 0 0 0 0 0 0 0 0 0 0 0 0 0 0 0 0 0 0 0 0.0261874417672617 0 0.0350688330776816 0.0224038474531188 0.0366289761489061 0.0640328768232729 0 0 0 0 0.197665393987927 0.0586729728153102 0 0 0.00920467149714402 0 0 0 0 0 0 0 0 0 0 0 0 0 0.00741008318160209 0 0.00481338501478828 0 0
0 0 0 0 0 0 0 0 0 0 0 0 0 0 0 0 0 0 0 0 0 0 0 0 0 0 0 0 0 0 0 0 0 0 0.058544708324697 0 0 0 0 0 0 0 0 0 0 0 0 0 0 0 0 0 0 0 0.0271517930647592 0 0 0 0 0 0 0 0 0 0 0 0 0 0 0 0 0 0 0 0 0 0 0 0 0 0 0 0 0 0.0104854033891597 0 0 0 0.00820037288386797 0 0 0 0 0 0 0 0 0 0 0 0 0 0 0 0 0 0 0 0 0 0 0 0 0.0185197618602407 0.0300578793877584 0.0100485836994371 0 0.00800254297051274 0 0 0 0 0 0 0 0 0 0 0 0 0 0 0 0 0 0 0 0 0 0 0 0 0 0 0 0 0 0 0 0 0 0 0 0 0 0 0 0 0 0 0 0 0 0 0.0175075121514823 0 0.661754477330899 0 0 0 0 0 0.0173039799743998 0 0 0.0370109154598566 0 0 0 0 0 0 0 0 0 0 0.0256219279133983 0 0.0377268055961539 0 0 0 0 0 0.00615429845786371 0 0 0 0 0 0 0 0 0 0 0 0 0 0 0 0 0 0 0 0 0 0 0 0 0 0 0 0 0 0 0 0 0 0 0 0 0 0 0 0 0 0 0 0 0 0 0 0 0 0 0 0 0 0 0 0 0 0 0 0 0 0 0 0 0 0 0 0 0 0 0 0 0 0 0 0 0 0 0 0 0 0 0 0 0 0 0 0 0 0 0 0.0118441314448061 0 0 0.0140649060907073 0 0 0 0 0 0 0 0 0 0 0 0 0 0 0 0 0 0 0 0 0 0 0 0 0 0 0
0 0 0 0 0 0 0 0 0 0 0 0 0 0 0 0 0 0 0 0 0 0 0 0 0 0 0 0 0 0 0 0 0 0 0 0 0 0 0 0 0 0 0 0 0 0 0 0 0 0 0 0 0 0 0 0 0 0 0 0 0 0 0 0 0 0 0 0 0 0 0 0 0 0 0 0 0 0 0 0 0 0 0 0 0 0.0103538258352508 0 0 0 0 0 0 0 0 0 0 0 0 0 0 0 0 0 0 0 0 0 0 0 0 0 0 0 0 0 0 0 0 0 0 0 0 0 0 0 0 0 0 0 0 0 0 0 0 0 0 0 0 0 0 0 0 0 0 0 0 0 0 0 0 0 0 0 0 0 0 0 0 0 0 0 0 0 0 0 0 0 0 0 0 0 0.10550318991099 0 0.0515746147039392 0 0 0 0 0.0252677327605726 0 0 0 0 0.0372537085572544 0 0 0 0 0 0 0 0.0400637321253079 0 0 0 0 0 0 0 0 0 0 0 0 0 0 0 0 0.235376518624613 0.129386151445201 0 0 0 0 0.0217569103491153 0 0 0 0.281135895281384 0 0 0 0 0 0 0 0 0 0 0 0 0 0 0 0 0 0 0 0 0 0 0 0 0 0 0 0 0 0 0 0 0 0 0 0 0 0 0 0 0 0 0 0 0 0 0 0 0 0 0 0 0 0 0 0.0623277204063719 0 0 0 0 0 0 0 0 0 0 0 0 0 0 0 0 0 0 0 0 0 0 0 0 0 0 0 0 0 0 0 0 0 0 0 0 0 0 0 0 0 0
0 0 0 0 0 0 0 0 0 0 0 0 0 0 0 0 0 0 0 0 0 0 0 0 0 0 0.0263928253259142 0.0512359867129796 0 0 0 0 0 0 0 0 0 0 0 0 0 0 0 0 0 0 0 0 0 0 0 0 0 0 0 0 0 0 0 0 0 0 0 0 0 0 0 0 0 0 0 0 0 0 0 0 0 0 0 0 0 0 0 0 0 0 0 0 0 0 0 0 0 0 0 0 0 0 0 0 0 0 0 0 0 0 0 0 0 0 0 0 0 0 0 0 0 0 0 0.0734469955553525 0 0 0 0 0 0 0 0 0.0343328403050838 0 0 0 0 0 0 0 0 0 0 0 0 0 0 0 0 0 0 0 0 0 0 0 0 0 0 0 0 0 0 0 0 0 0 0 0 0 0 0 0 0 0 0.139273767470363 0 0.0689670792524838 0 0 0 0 0 0 0 0 0 0 0 0 0 0 0 0 0 0 0 0 0 0 0 0 0 0 0 0 0 0 0 0 0 0.277654263571574 0 0 0 0 0 0 0 0 0 0 0 0 0 0 0 0 0 0 0 0 0 0 0 0 0 0 0 0 0 0 0 0 0 0 0 0 0 0 0 0 0 0 0 0 0 0 0 0 0 0 0 0 0 0 0 0 0.10072858106037 0 0 0.129497568050091 0 0 0 0 0 0 0.0984700926957875 0 0 0 0 0 0 0 0 0 0 0 0 0 0 0 0 0 0 0 0 0 0 0 0 0 0 0 0 0 0 0 0 0 0 0 0 0 0 0 0 0 0
0 0 0 0 0 0 0 0 0 0 0 0 0 0 0 0 0 0 0 0 0 0 0 0 0 0 0 0 0 0 0 0 0 0 0 0 0 0 0 0 0 0 0 0 0 0 0 0 0 0 0 0 0 0 0 0 0 0 0 0 0 0 0 0 0 0 0 0 0 0 0 0 0 0 0 0 0 0 0 0 0 0 0 0 0 0 0 0 0 0 0 0 0 0 0 0 0 0 0 0 0 0 0 0 0 0 0 0 0 0 0 0 0 0 0 0 0 0 0 0 0 0 0 0 0 0 0 0 0 0 0 0 0 0 0 0 0 0 0 0 0 0 0 0 0 0 0 0 0 0 0 0 0 0 0 0 0 0 0 0 0 0 0 0 0 0 0 0 0 0 0 0 0 0 0 0 0 0 0 0 0 0 0 0 0 0 0 0 0 0.112851859907197 0 0.259244273531659 0 0 0 0 0 0 0 0 0 0 0 0 0 0 0 0.448863528794033 0 0 0 0 0 0 0 0 0 0 0.179040337767111 0 0 0 0 0 0 0 0 0 0 0 0 0 0 0 0 0 0 0 0 0 0 0 0 0 0 0 0 0 0 0 0 0 0 0 0 0 0 0 0 0 0 0 0 0 0 0 0 0 0 0 0 0 0 0 0 0 0 0 0 0 0 0 0 0 0 0 0 0 0 0 0 0 0 0 0 0 0 0 0 0 0 0 0 0 0 0 0 0 0 0 0 0 0 0 0 0 0
0 0 0 0 0 0 0 0 0 0 0 0 0 0 0 0 0 0 0 0 0 0 0 0 0 0 0 0 0 0 0 0 0 0 0 0 0 0 0 0 0 0 0 0 0 0 0 0 0 0 0 0 0 0 0 0 0 0 0 0 0 0 0 0 0 0 0 0 0 0 0 0 0 0 0 0 0 0 0 0 0 0 0 0 0 0 0 0 0 0 0 0 0 0 0 0 0 0 0 0 0 0 0 0 0 0 0 0 0 0 0 0 0 0 0 0 0 0 0 0 0 0 0 0 0 0 0 0 0 0 0 0 0 0 0 0 0 0 0 0 0 0 0 0 0 0 0 0 0 0 0 0 0 0 0 0 0 0 0 0 0 0 0 0 0 0 0 0 0 0 0 0 0 0 0 0 0 0 0 0 0 0 0 0 0 0 0 0 0 0 0 0 0 0 0 0 0 0 0 0 0 0 0 0 0 0 0 0 0 0 0 0 0 0 0 0.203285179009383 0 0 0 0 0 0 0 0 0 0 0 0 0 0 0 0 0 0 0 0 0 0 0 0 0 0 0 0 0 0 0 0 0 0 0 0 0 0 0 0 0 0 0 0 0 0 0 0 0 0 0 0 0 0 0 0.355805926253556 0.44090889473706 0 0 0 0 0 0 0 0 0 0 0 0 0 0 0 0 0 0 0 0 0 0 0 0 0 0 0 0 0 0 0 0 0 0 0 0 0 0 0 0 0 0 0 0
0 0 0 0 0 0 0 0 0 0 0 0 0 0 0 0 0 0 0 0 0 0 0 0.193568882644628 0 0 0 0 0 0 0 0 0 0 0 0 0 0 0 0 0 0 0 0 0 0 0 0 0 0 0 0 0 0 0 0 0 0 0 0 0 0 0 0 0 0 0 0 0 0 0 0 0 0 0 0 0 0 0 0 0 0 0 0 0 0 0 0 0 0 0 0 0 0 0 0 0 0 0 0 0 0 0 0 0 0 0 0 0 0 0 0 0 0 0 0 0 0 0 0 0 0 0 0 0 0 0 0 0 0 0 0 0 0 0 0 0 0 0 0 0 0 0 0 0 0 0 0 0 0 0 0 0 0 0 0 0 0 0 0 0 0 0 0 0 0 0 0 0 0 0 0 0 0 0 0 0 0 0 0 0 0 0 0 0 0 0 0 0 0 0 0 0 0 0 0 0 0 0 0 0 0 0 0 0 0 0 0 0 0 0 0 0 0 0 0 0 0 0 0 0.388225871181659 0 0 0 0 0 0 0.418205246173714 0 0 0 0 0 0 0 0 0 0 0 0 0 0 0 0 0 0 0 0 0 0 0 0 0 0 0 0 0 0 0 0 0 0 0 0 0 0 0 0 0 0 0 0 0 0 0 0 0 0 0 0 0 0 0 0 0 0 0 0 0 0 0 0 0 0 0 0 0 0 0 0 0 0 0 0 0 0 0 0 0 0 0 0 0 0 0 0 0
0 0 0 0 0 0 0 0 0 0 0 0 0 0 0 0 0 0 0 0 0 0 0 0 0 0 0 0 0 0 0 0 0 0 0 0 0 0 0 0 0 0 0 0 0 0 0 0 0 0 0 0 0 0 0 0 0 0 0 0 0 0 0 0 0 0 0 0 0 0 0 0 0 0 0 0 0 0 0 0 0 0 0 0 0 0 0 0 0 0 0 0 0 0 0 0 0 0 0 0 0 0 0 0 0 0 0 0 0 0 0 0 0 0 0 0 0 0 0 0 0 0 0 0 0 0 0 0 0 0 0 0 0 0 0 0 0 0 0 0 0 0 0 0 0 0 0 0 0 0 0 0 0 0 0 0 0 0 0 0 0 0 0 0 0 0 0 0 0 0 0 0 0 0 0 0 0 0 0 0 0 0 0 0 0 0 0 0 0.00651257129286543 0 0 0 0 0 0 0 0 0 0 0 0 0 0 0 0 0 0 0 0 0 0 0 0 0 0 0 0 0 0 0 0.239697361723309 0 0 0 0 0 0 0 0 0 0 0 0 0 0 0 0 0 0 0 0 0 0 0 0 0 0 0 0 0 0 0 0 0 0 0 0 0 0 0 0 0 0 0 0 0 0 0 0 0 0 0 0 0 0 0 0 0 0 0 0 0 0 0 0 0 0 0 0 0 0.331678391961366 0.0527266912321323 0.369384983790327 0 0 0 0 0 0 0 0 0 0 0 0 0 0 0 0 0 0 0 0 0 0 0 0
0 0 0 0 0 0 0 0 0 0 0 0 0 0 0 0 0 0 0 0 0 0 0 0 0 0 0 0 0 0 0 0 0 0 0 0 0 0 0 0 0 0 0 0 0 0 0 0 0 0 0 0 0 0 0 0.0111631211440871 0 0 0 0 0 0 0 0 0 0 0 0 0 0 0 0 0 0 0 0 0 0 0 0 0 0 0 0 0 0 0 0 0 0 0 0 0 0 0 0 0 0 0 0.00916829834349776 0 0 0 0 0 0 0 0 0 0 0 0 0 0 0 0 0 0 0 0 0 0 0 0 0 0 0 0 0 0 0 0 0 0 0 0 0 0 0 0 0 0 0 0 0 0 0 0 0 0 0 0 0 0 0 0 0 0 0 0 0 0 0 0 0 0 0 0 0 0 0 0 0 0 0 0 0 0 0 0 0 0 0 0 0 0 0 0.298869046632463 0 0 0 0 0 0 0 0.039963235838468 0 0 0 0 0 0 0 0 0 0 0 0 0 0 0 0 0 0 0.171567996493107 0 0 0 0 0 0 0 0 0 0 0.0105380351472179 0 0 0 0 0 0 0 0 0 0 0 0 0 0 0 0 0 0 0 0 0 0 0 0 0 0 0 0 0 0 0.0320998961766957 0 0 0 0 0 0 0 0 0 0 0 0 0 0 0 0 0 0 0 0 0 0 0 0 0 0 0 0 0 0 0 0 0 0 0 0 0 0 0 0.0179260032559273 0 0 0 0 0 0.0239975386314787 0 0.150331029110581 0 0 0.0102261935074549 0 0 0 0 0 0 0 0 0.224149605719021
0 0 0 0 0 0 0 0 0 0 0 0 0 0 0 0 0 0 0 0 0 0 0 0 0 0 0 0 0 0 0 0 0 0 0 0 0 0 0 0 0 0 0 0 0 0 0 0 0 0.00488028559432238 0 0 0 0 0 0 0 0 0 0 0 0 0 0 0 0 0 0 0 0 0 0 0 0 0 0 0 0 0 0 0 0 0 0 0 0 0 0 0 0 0 0 0 0 0 0 0 0 0 0 0 0 0 0 0 0 0 0 0 0 0 0 0 0 0 0 0 0 0 0 0 0 0 0 0 0 0 0 0 0 0 0 0 0 0 0 0 0 0 0 0 0 0 0 0 0 0 0 0 0 0 0 0 0 0 0 0 0 0 0 0 0 0 0 0 0 0 0 0 0 0 0 0 0 0 0 0 0 0 0 0 0 0 0 0 0 0 0.148741335919582 0 0 0 0 0.0218929984189977 0 0.0101093569140366 0.119070863456112 0 0 0 0 0 0 0 0 0 0 0 0.00425890334229137 0 0 0 0 0 0.129638935040308 0 0.00822503211410883 0 0 0.00442029901943871 0 0.00660778014221341 0 0 0 0 0.0239650573839655 0.00450625538352666 0 0 0.0131084081506334 0 0 0 0 0 0 0 0 0 0 0 0 0 0 0 0 0 0 0 0 0 0 0 0 0 0 0 0 0 0 0 0 0 0 0 0 0 0 0 0 0 0 0 0 0 0 0 0 0 0 0 0 0 0 0 0 0 0 0 0 0 0 0 0 0 0 0.0333811322299967 0 0 0 0 0.0152752785565479 0.0136242443981847 0 0.317036133502501 0 0.0135354280359981 0 0.0140829551414427 0 0 0 0 0 0 0 0.0936393172557932
0 0 0 0 0 0 0 0 0 0 0 0 0 0 0 0 0 0 0 0 0 0 0 0 0 0 0 0 0 0 0 0 0 0 0 0 0 0 0 0 0 0 0 0 0 0 0 0 0 0 0 0 0 0 0 0 0 0 0 0 0 0 0 0 0 0 0 0 0 0 0 0 0 0 0 0 0 0 0 0 0 0 0 0 0 0 0 0 0 0 0 0 0 0 0 0 0 0 0 0 0 0 0 0 0 0 0 0 0 0 0 0 0 0 0 0 0 0 0 0 0 0 0 0 0 0 0 0 0 0 0 0 0 0 0 0 0 0 0 0 0 0 0 0 0 0 0 0 0 0 0 0 0 0 0 0 0 0 0 0 0 0 0 0 0 0 0 0 0 0 0 0 0 0 0 0 0 0 0 0 0 0 0 0 0 0 0 0 0 0 0 0 0 0 0 0.059397727901094 0 0 0 0 0 0 0 0 0 0 0 0 0 0 0.0958200267419674 0 0 0 0.0307426741262597 0 0 0 0 0.142100888516452 0 0 0 0 0 0.0815560395275643 0 0 0 0 0 0 0 0 0 0 0 0 0 0 0 0 0 0 0 0 0 0 0 0 0 0 0 0 0 0 0 0 0 0 0 0 0 0 0 0 0 0 0 0 0 0.0708889025985133 0 0 0 0 0 0 0 0 0 0 0 0 0 0 0 0 0 0 0 0 0 0 0 0 0 0 0 0 0 0.51949374058815 0 0 0 0 0 0 0 0 0 0 0 0 0 0 0
0 0 0 0 0 0 0 0 0 0 0 0 0 0 0 0 0 0 0 0 0 0 0 0 0 0 0 0 0 0 0 0 0 0 0 0 0 0 0 0 0 0 0 0 0 0 0 0 0 0 0 0 0 0 0 0 0 0 0 0 0 0 0 0 0 0 0 0 0 0 0 0 0 0 0 0 0 0 0 0 0 0 0 0 0 0 0 0 0 0 0 0 0 0 0 0 0 0 0 0 0 0 0 0 0 0 0 0 0 0 0 0 0 0 0 0 0 0 0 0 0 0 0 0 0 0 0 0 0 0 0 0 0 0 0 0 0 0 0 0 0 0 0 0 0 0 0 0 0 0 0 0 0 0 0 0 0 0 0 0 0 0 0 0 0 0 0 0 0 0 0 0 0 0 0 0 0 0 0 0 0 0 0 0 0 0 0 0 0 0 0 0 0.141287473721231 0 0 0.0839002714244696 0 0.0137096613731899 0 0 0 0 0 0 0 0 0 0 0 0 0 0 0 0 0 0 0 0 0.0161061913643871 0 0 0.263155020900938 0 0 0 0 0 0 0 0 0 0 0 0 0 0 0 0 0 0 0 0 0.0167269368412201 0.0182790300817859 0.0167367275291426 0 0 0 0.0135205134120681 0.0118796673217862 0 0.00866560236741556 0 0.0133584253993668 0 0 0 0 0.00848723662400392 0 0 0 0 0 0 0 0 0 0 0 0 0 0 0 0 0 0 0 0 0 0 0 0 0 0 0.0428903716249674 0 0.030425928864055 0 0 0.00995910995997453 0 0 0 0 0 0 0 0 0 0 0 0 0 0 0 0.0826610873874645 0.19595787740346 0.012292866399074 0 0 0 0 0 0 0 0
0 0 0 0 0 0 0 0 0 0 0 0 0 0 0 0 0 0 0 0 0 0 0.0126946003988661 0 0 0 0 0.0127250674398234 0 0 0 0 0 0 0 0 0 0 0 0 0 0 0 0 0 0.0257472003557513 0 0 0 0 0 0 0 0 0 0 0 0 0.135719208186687 0.1919218529677 0 0 0 0 0 0 0 0 0 0 0 0 0 0 0 0 0 0 0 0 0 0 0 0 0 0 0 0 0 0 0 0 0 0 0 0 0 0 0 0 0 0 0 0 0 0 0 0 0 0 0 0 0 0 0 0 0 0 0 0 0 0.00875494367575042 0 0 0 0 0 0.040663621417462 0.0224431797947221 0 0 0 0 0 0 0 0 0 0 0 0 0 0 0 0 0 0 0 0 0 0 0 0 0 0 0 0 0 0 0 0 0 0 0 0 0 0 0 0 0 0 0 0 0 0 0 0 0 0 0 0 0 0 0 0 0 0 0 0 0 0 0 0 0 0 0 0 0 0 0 0 0 0 0 0 0 0 0 0 0 0 0 0 0 0 0 0 0 0.441188183674263 0 0 0 0 0 0 0 0.0322231501344746 0 0 0 0 0 0 0 0 0 0 0 0 0 0 0 0 0 0 0 0 0 0 0 0 0 0 0 0 0 0 0 0 0 0 0 0 0 0 0 0 0 0 0 0 0 0 0 0 0 0 0 0.0759189919545003 0 0 0 0 0 0 0 0 0 0 0 0 0 0 0 0 0 0 0 0 0 0 0 0 0 0 0 0 0 0 0 0 0 0 0 0 0 0
0 0 0 0 0 0 0 0 0 0 0 0 0 0 0 0 0 0 0 0 0 0 0.00404539413460596 0 0 0 0 0.00158961581620213 0 0 0 0 0 0 0 0 0 0 0 0 0 0 0 0 0 0 0 0 0 0.00430293333708565 0 0 0 0 0 0 0 0 0.0184444656016699 0.013337910259085 0 0 0 0 0 0 0 0 0 0 0 0 0 0.00651621902338218 0 0 0 0 0 0 0 0 0 0 0 0 0 0 0 0 0 0 0 0 0 0 0 0 0 0 0 0 0 0 0 0 0 0 0 0 0 0 0 0 0 0 0 0 0 0.00437549293069192 0 0.0106700068312001 0 0 0 0 0 0 0.010520791206481 0 0 0 0 0 0 0 0 0 0 0 0 0 0 0 0 0 0 0 0 0 0 0 0 0 0 0 0.0165842962083765 0 0 0 0 0.0344468421744278 0 0.157366883706064 0 0 0 0.00452750494267045 0 0 0 0.0134073066382882 0 0.00417761441646426 0 0.0163543478038025 0 0 0.0131391296723994 0 0 0 0 0.0385763246069118 0 0 0 0 0 0.0676964652412525 0 0.0110909868643548 0 0.00151517837912184 0 0.0102193517713556 0 0.001714666555253 0 0 0 0 0.0148092324776445 0 0 0 0 0.0214060489507057 0 0.00392956592135205 0 0 0 0 0.00171937774908537 0 0.00509094239225617 0.0764429640777242 0 0.013093532335543 0 0.00716530169345221 0 0.00440528648181597 0 0 0 0 0.00630533267649015 0 0 0.0500821422393902 0.131229799392548 0 0 0 0 0 0 0 0 0 0 0 0 0 0 0 0 0.00924854195626403 0 0 0 0.00259914983052275 0 0 0 0 0 0 0 0 0 0 0 0 0 0 0 0 0 0 0 0 0 0 0 0.0183013077323995 0.0892957944364765 0 0.012052604092143 0.0161091892736143 0 0 0 0.00193764352868901 0 0 0.0067276557036715 0 0.0108681373129918 0 0 0 0 0 0 0 0 0 0 0 0 0 0.00412912757553892 0 0 0.0194676769461349 0.00896391710240009 0 0 0 0 0 0 0 0
0 0 0 0 0 0 0 0 0 0 0 0 0 0 0 0 0 0 0 0 0 0 0 0 0 0 0 0 0 0 0 0 0 0 0 0 0 0 0 0 0 0 0 0 0 0 0 0 0 0 0 0 0 0 0 0 0 0 0 0 0 0 0 0 0 0 0 0 0 0 0 0 0 0 0 0 0 0 0 0 0 0 0 0 0 0 0 0 0 0 0 0 0 0 0 0 0 0 0 0 0 0 0 0 0 0 0 0 0 0 0 0 0 0 0 0 0 0 0 0 0 0 0 0 0 0 0 0 0 0 0 0 0 0 0 0 0 0 0 0 0 0 0 0 0 0 0 0 0 0 0 0 0 0 0 0 0 0 0 0 0 0 0 0.0621126163304115 0 0 0 0 0 0 0 0 0 0 0.173881373675346 0.0782090474847704 0 0 0 0 0 0 0 0 0 0 0 0 0 0 0 0 0.0645318565983393 0 0 0 0 0 0 0 0 0 0 0 0 0 0 0 0 0 0 0 0 0 0 0.136945984743321 0 0 0.121253342978884 0 0 0 0 0 0 0 0 0 0 0 0 0 0 0 0 0 0 0 0 0 0 0 0 0 0 0 0 0 0 0 0 0 0 0 0 0 0 0 0 0.0460456433913254 0 0 0 0 0 0 0 0 0 0 0 0 0.202338595527696 0 0 0 0 0 0 0 0.0229332682385423 0 0 0 0 0 0 0.0460234064312726 0 0 0 0 0 0 0 0 0 0 0 0 0 0.0457248646000913 0 0 0 0 0 0 0 0 0 0 0 0 0 0 0
0 0 0 0 0 0 0 0 0 0 0 0 0 0 0 0.0213786834186329 0 0 0 0 0 0 0 0 0 0 0 0 0 0 0 0 0 0 0 0 0 0 0 0 0 0 0 0 0 0 0 0 0 0 0 0 0 0 0 0 0 0 0 0 0 0 0 0 0 0 0 0 0 0 0 0.114870537771759 0 0 0 0 0 0 0 0 0 0 0 0 0 0 0 0 0 0 0 0 0 0 0 0 0 0 0 0 0 0 0 0 0 0 0 0 0 0 0 0 0 0 0 0 0 0 0 0 0 0 0 0 0 0 0 0 0 0 0 0 0 0 0 0 0 0 0 0 0 0 0 0 0 0 0 0 0 0 0 0 0 0 0 0 0 0 0 0 0 0 0 0 0 0 0 0 0 0 0 0 0 0 0 0 0 0 0 0 0 0 0 0 0 0 0 0 0 0 0 0 0 0 0 0 0 0 0 0 0 0 0 0 0 0 0 0 0 0 0 0.130275228244922 0.428928335951943 0 0.0390098135371992 0 0 0 0 0 0 0 0 0.137004860273613 0 0 0.0641392372987458 0 0 0 0 0 0 0 0 0 0 0 0 0 0 0 0 0 0 0 0 0 0 0 0 0 0 0 0 0 0 0 0 0 0 0 0 0 0 0 0 0 0 0 0 0 0 0 0 0 0 0 0 0 0 0 0 0 0 0 0 0 0 0 0 0 0 0 0 0 0 0 0 0 0 0 0 0 0.064393303503186 0 0 0 0 0 0 0 0 0 0 0 0
0 0 0 0 0 0 0 0 0 0 0 0 0 0 0 0 0 0 0 0 0 0 0 0 0 0 0 0 0 0 0 0 0 0 0 0 0 0 0 0 0 0 0 0 0 0 0 0 0 0 0 0 0 0 0 0 0 0 0 0 0 0 0 0 0 0 0 0 0 0 0 0 0 0 0 0 0 0 0 0 0 0 0 0 0 0 0 0 0 0 0 0 0 0 0 0 0 0 0 0 0 0 0 0 0 0 0 0 0 0 0 0 0 0 0 0 0 0 0 0 0 0 0 0 0 0 0 0 0 0 0 0 0 0 0 0 0 0 0 0 0 0 0 0 0 0 0 0 0 0 0 0 0 0 0 0 0 0 0 0 0 0 0 0 0 0 0 0 0 0 0 0 0 0 0 0 0 0 0 0 0 0 0 0 0 0 0 0 0 0 0 0 0 0.0231366509650173 0 0 0 0.0346328592694051 0 0 0 0 0 0 0 0 0 0 0 0 0 0 0 0 0 0 0.147247997385088 0 0.0126843112261161 0 0 0 0 0.00271249844805095 0 0 0 0 0 0 0 0 0 0 0 0 0 0 0 0 0 0 0.125351849408546 0.0125985041722531 0 0 0 0 0.0460452789312816 0.155755208142614 0 0.0218141276977949 0 0.0377664608604877 0 0 0 0 0.0079923450164999 0 0 0 0 0 0 0 0 0 0 0 0 0 0 0 0 0 0 0 0 0 0 0 0 0 0 0.0627619561901245 0 0 0 0 0.00848452619469412 0 0 0 0 0 0 0 0 0 0 0 0 0 0 0 0.0442930402116902 0.229570746988958 0 0 0.00322912381524798 0.0193531762896795 0 0 0.00456933878645121 0 0
0 0 0 0 0 0 0 0 0 0 0 0 0 0 0 0 0 0 0 0 0 0 0 0 0 0.00426606120918911 0 0 0 0 0 0 0 0 0 0 0 0 0.00680181511016337 0 0 0 0 0 0.0045024982629747 0.00747575495658301 0 0 0 0.0275562974795977 0 0 0 0 0 0 0 0 0 0 0 0 0 0 0 0 0 0 0 0 0 0 0 0.0166741197888347 0 0 0 0 0 0 0 0 0 0 0 0 0 0 0 0 0 0 0 0 0 0 0 0 0 0 0 0 0 0 0 0 0 0 0 0 0 0 0 0 0 0 0 0 0 0 0 0 0 0 0 0 0 0.00833131471674333 0 0 0 0 0 0 0 0 0 0 0 0 0 0 0 0 0 0 0 0 0 0 0 0 0 0 0 0 0 0 0 0 0 0 0 0 0 0 0 0 0 0.122050570916383 0.24012707242585 0 0 0 0 0 0 0 0.0100528316540338 0 0 0 0 0.0117074256630923 0 0 0 0 0 0.105354272977518 0.00909380617514505 0 0 0 0 0 0.0191308135197418 0 0 0 0.0295939325205987 0.0339729260439377 0.00780692903244682 0.217407646943222 0 0 0 0 0 0 0 0 0 0 0 0 0 0 0 0 0 0 0 0 0 0 0 0 0 0 0 0 0 0 0 0 0 0 0 0 0 0 0 0 0 0 0 0 0 0 0 0 0 0 0 0 0 0 0 0 0 0 0 0 0 0 0 0 0 0 0 0 0 0 0 0 0 0 0 0 0 0 0.118093910603945 0 0 0 0 0 0 0 0 0 0 0 0 0 0 0 0 0 0 0 0 0 0 0 0 0 0 0 0 0 0 0 0 0 0
0 0 0 0 0 0 0 0 0 0 0 0 0 0 0 0 0 0 0 0 0 0 0 0 0 0 0 0 0 0 0 0 0 0 0 0 0 0 0 0 0 0 0 0 0 0 0 0 0 0.0124639460348386 0 0 0 0 0 0 0 0 0 0 0 0 0 0 0 0 0 0 0 0 0 0 0 0.0185463038229664 0 0 0 0 0 0 0 0 0 0 0 0 0 0 0 0 0 0 0 0 0 0 0 0 0 0 0 0 0 0 0 0 0 0 0 0 0 0 0 0 0 0 0 0 0 0 0 0 0 0 0 0 0 0 0 0 0 0 0 0 0 0 0 0 0 0 0 0 0 0 0 0 0 0 0 0 0 0 0 0 0 0 0 0 0 0 0 0 0 0 0 0 0 0 0 0 0 0 0 0 0 0 0 0 0 0 0 0 0 0 0 0 0 0 0 0 0 0 0 0 0 0 0 0 0 0 0 0 0 0 0 0 0 0 0 0 0 0 0 0 0 0 0 0 0.0412672744973024 0 0.0845607775261199 0.0143538604699632 0 0 0 0 0 0 0.0324075957073159 0 0 0 0 0 0 0 0 0.256985961521136 0 0.0563505910320441 0 0 0.0241043132584597 0.0178764860624184 0.0112096231758339 0 0 0 0.13943306206516 0.0922037353041292 0 0.0116801096778598 0 0.0553576801102889 0 0 0 0 0 0 0 0 0 0 0 0 0 0 0 0 0 0 0 0 0 0 0 0 0 0 0 0 0 0 0 0 0 0 0 0 0 0.0337807852316232 0 0 0 0 0 0 0 0 0 0 0 0 0 0 0 0.0974178945025402 0 0 0 0 0 0 0 0 0
0 0 0 0 0 0 0 0 0 0 0 0 0 0 0 0 0 0 0 0 0 0 0 0 0 0 0 0 0 0 0 0 0 0 0 0 0 0 0 0 0 0 0 0 0 0 0 0 0 0 0 0 0 0 0 0 0 0 0 0 0 0 0 0 0 0 0 0 0 0 0 0 0 0 0 0 0 0 0 0 0 0 0 0 0 0 0 0 0 0 0 0 0 0 0 0 0 0 0 0 0 0 0 0 0 0 0 0 0 0 0 0 0 0 0 0 0 0 0 0 0 0 0 0 0 0 0 0 0 0 0 0 0 0 0 0 0 0 0 0 0 0 0 0 0 0 0 0 0 0 0 0 0 0 0 0 0 0 0 0 0 0 0 0 0 0 0 0 0 0 0 0 0 0.271450648319703 0 0 0 0 0 0 0 0 0 0 0 0 0 0 0 0 0 0 0 0 0 0.0993086988387009 0 0 0 0 0 0 0 0 0 0 0 0 0 0 0 0 0 0 0 0 0 0 0 0 0 0 0 0 0 0 0 0 0 0 0 0 0 0 0 0 0 0 0 0 0 0 0 0 0 0 0 0 0 0 0 0 0 0 0 0 0 0 0 0 0 0 0 0 0 0 0 0 0 0 0 0 0.297572718191049 0 0.142030096527032 0 0 0 0 0.116639833257401 0 0 0 0 0 0 0 0 0 0 0 0 0 0 0 0 0 0 0 0 0 0.0729980048661137 0 0 0 0 0 0 0 0 0 0 0 0 0 0 0
0 0 0 0 0 0 0 0 0 0 0 0 0 0 0 0 0 0 0 0 0 0 0 0 0 0 0 0 0 0 0 0 0 0 0 0 0 0 0 0 0 0 0 0 0 0 0 0 0 0 0 0 0 0 0 0 0 0 0 0 0 0 0 0 0 0 0 0 0 0 0 0 0 0 0 0 0 0 0 0 0 0 0 0 0 0 0 0 0 0 0 0 0 0 0 0 0 0 0 0 0 0 0 0 0 0 0 0 0 0 0 0 0 0 0 0 0 0 0 0 0 0 0 0 0 0 0 0 0 0 0 0 0 0 0 0 0 0 0 0 0 0 0 0 0 0 0 0 0 0 0 0 0 0 0 0 0 0 0 0 0 0 0 0 0 0 0 0 0 0 0 0 0 0 0 0 0 0 0 0 0 0 0 0 0 0 0 0 0 0 0 0 0 0 0 0.290603367447573 0 0 0 0 0 0 0 0 0 0 0 0 0 0 0 0 0 0.105096656241624 0.316306818750483 0.28799315756032 0 0 0 0 0 0 0 0 0 0 0 0 0 0 0 0 0 0 0 0 0 0 0 0 0 0 0 0 0 0 0 0 0 0 0 0 0 0 0 0 0 0 0 0 0 0 0 0 0 0 0 0 0 0 0 0 0 0 0 0 0 0 0 0 0 0 0 0 0 0 0 0 0 0 0 0 0 0 0 0 0 0 0 0 0 0 0 0 0 0 0 0 0 0 0 0 0 0 0 0 0
0 0 0 0 0 0 0 0 0 0 0 0 0 0 0 0 0 0 0 0 0 0 0 0 0 0 0 0 0 0 0 0 0 0 0 0 0 0 0 0 0 0 0 0 0 0.0486156395983174 0 0 0 0.0498881236224662 0 0 0 0 0 0 0 0 0 0 0 0 0 0 0 0 0 0 0 0 0 0 0 0.0340941906968008 0 0 0 0 0 0 0 0 0 0 0 0 0 0 0 0 0 0 0 0 0 0 0 0 0 0 0 0 0 0 0 0 0 0 0 0 0 0 0 0 0 0 0 0 0 0 0 0 0 0 0 0 0 0.0256891286487299 0 0 0 0 0 0 0 0 0 0 0 0 0 0 0 0 0 0 0 0 0 0 0 0 0 0 0 0 0 0 0 0 0 0 0 0 0 0 0 0 0 0 0 0 0 0 0 0 0 0 0 0 0 0 0 0 0 0 0 0 0 0 0 0 0 0 0 0 0 0 0 0 0 0 0 0 0 0 0 0 0 0 0 0 0 0 0.0228771272457747 0 0 0.0728698163189104 0 0 0.0551558000075235 0 0 0 0 0 0 0.0434935469965283 0.240212718263697 0.0385336929730949 0 0 0 0 0 0 0 0 0 0 0 0 0 0 0 0 0 0 0 0 0 0 0 0.0074156870544378 0 0 0 0 0 0 0 0 0 0 0 0 0 0 0 0 0 0 0 0 0 0 0 0 0 0 0 0 0 0 0 0 0 0 0 0 0 0 0 0 0 0 0 0 0 0 0 0 0 0 0.0385467247759662 0 0 0.259404621910384 0 0 0.0632031818873687 0 0 0 0 0 0
0 0 0 0 0 0 0 0 0 0 0 0 0 0 0 0 0 0 0 0 0 0 0 0 0 0 0 0 0 0 0 0 0 0 0 0 0 0 0 0 0 0 0 0 0 0 0 0.0583806677641116 0 0.0903291651823036 0 0 0 0 0 0 0 0 0 0 0 0 0 0 0 0 0 0 0 0 0 0 0 0 0 0 0 0.018484122534415 0 0 0 0 0 0 0 0 0 0 0 0 0 0 0 0 0 0 0 0 0 0 0 0 0 0 0 0 0 0 0 0 0 0 0 0 0 0 0 0 0 0 0 0 0 0 0 0 0 0 0 0 0 0 0 0 0 0 0 0 0 0 0 0 0 0 0 0 0 0 0 0 0 0 0 0 0 0 0 0 0 0 0 0 0 0 0 0 0 0 0 0 0 0 0 0 0 0 0 0 0 0 0 0 0 0 0 0 0 0 0 0 0 0 0 0 0 0 0 0 0 0 0 0 0 0 0 0 0 0 0 0 0 0.134523163924752 0 0 0 0 0 0 0 0 0 0 0 0 0 0 0.048482795930541 0 0.297862461998637 0 0 0 0 0 0 0 0 0 0 0 0 0 0 0 0 0 0 0 0 0 0 0 0 0 0 0 0 0 0 0 0 0 0 0 0 0 0 0 0 0 0 0 0 0 0 0 0 0 0 0 0 0 0 0 0 0 0 0 0 0 0.316780416853758 0 0 0 0 0 0 0 0 0 0 0 0 0 0 0 0 0.0351572058114823 0 0 0 0 0 0 0 0 0
0 0 0 0 0 0 0 0 0 0 0 0 0 0 0 0 0 0 0 0 0 0 0 0 0 0 0 0 0 0 0 0 0 0 0 0 0 0 0 0 0 0 0 0 0 0.0358533326940248 0 0 0 0 0 0 0 0 0 0 0 0 0 0 0 0 0 0 0 0 0 0 0 0 0 0 0 0 0 0 0 0 0 0 0 0 0 0 0 0 0 0 0 0 0 0 0 0 0 0 0 0 0 0 0 0 0 0 0 0 0 0 0 0 0 0 0 0 0 0 0 0 0 0 0 0 0 0 0 0 0 0 0 0 0 0 0 0 0 0 0 0 0 0 0 0 0 0 0 0 0 0 0 0 0 0 0 0 0 0 0 0 0 0 0 0 0 0 0 0 0 0 0 0 0 0 0 0 0 0 0 0 0 0 0 0 0 0 0 0 0 0 0 0 0 0 0 0 0 0 0 0 0 0 0 0 0 0 0 0 0 0 0 0 0 0 0 0 0 0 0 0 0.0997661163688537 0 0 0 0 0.0547381661076589 0 0 0.291209155709161 0.323938056395226 0 0 0 0 0 0 0 0 0 0 0 0 0 0 0 0 0 0 0 0 0 0 0 0 0 0 0 0 0 0 0 0 0 0 0 0 0 0 0 0 0 0 0 0 0 0 0 0 0 0 0 0 0 0 0 0 0 0 0 0 0 0 0.1509245983572 0 0 0 0 0 0 0 0 0 0 0 0 0 0 0 0 0.0435705743678761 0 0 0 0 0 0 0 0 0
0 0 0 0 0 0 0 0 0 0 0 0 0 0 0 0 0 0 0 0 0 0 0 0 0 0 0 0 0 0 0 0 0 0 0 0 0 0 0 0 0 0 0 0 0 0 0 0 0 0 0 0 0 0 0 0 0 0 0 0 0 0 0 0 0 0 0 0 0 0 0 0 0 0 0 0 0 0 0 0 0 0 0 0 0 0 0 0 0 0 0 0 0 0 0 0 0 0 0 0 0 0 0 0 0 0 0 0 0 0 0 0 0 0 0 0 0 0 0 0 0 0 0 0 0 0 0 0 0 0 0 0 0 0 0 0 0 0 0 0 0 0 0 0 0 0 0 0 0 0 0 0 0 0 0 0 0 0 0 0 0 0 0 0 0 0 0 0 0 0 0 0 0 0 0 0 0 0 0 0 0 0 0 0 0 0.130707365502456 0 0 0 0 0 0 0 0 0 0.0336639126148255 0 0 0 0 0 0 0 0 0.0571989435718424 0 0 0 0 0 0 0 0 0 0.103448903102644 0 0 0 0 0 0 0 0 0 0 0 0.0599005597235639 0 0 0 0 0 0 0 0 0 0 0.139584834018228 0 0 0 0 0 0 0 0 0 0 0 0 0 0 0 0 0 0 0 0 0 0 0 0 0 0 0.0354748065859063 0 0 0 0 0 0 0 0 0 0 0 0 0 0 0 0 0 0 0.0858419722748912 0 0 0 0 0 0 0 0 0 0.171760216509747 0 0 0 0 0 0 0 0 0 0 0.182418486095896 0 0 0 0 0 0 0 0 0 0 0 0
0 0 0 0 0 0 0 0 0 0 0 0 0 0 0 0 0 0 0 0 0 0 0 0 0 0 0 0 0 0 0 0 0 0 0 0 0 0 0 0 0 0.0374698520569368 0 0 0 0 0 0 0 0 0 0 0 0 0 0 0 0 0 0 0 0 0 0 0 0 0 0 0 0 0 0.358288049161672 0 0 0 0 0 0 0 0 0.0306061431561114 0 0 0 0 0 0 0 0 0 0 0 0 0 0 0 0 0 0 0 0 0 0 0 0 0 0 0 0 0 0 0 0 0 0 0 0 0 0 0 0 0 0 0 0 0.0464041225809467 0 0 0 0 0 0 0 0 0 0 0 0 0 0 0 0 0 0 0 0 0 0 0 0 0 0 0 0 0 0 0 0 0 0 0 0 0 0 0 0 0 0 0 0 0 0 0 0 0 0 0 0 0 0 0 0 0 0 0 0.527231833044333 0 0 0 0 0 0 0 0 0 0 0 0 0 0 0 0 0 0 0 0 0 0 0 0 0 0 0 0 0 0 0 0 0 0 0 0 0 0 0 0 0 0 0 0 0 0 0 0 0 0 0 0 0 0 0 0 0 0 0 0 0 0 0 0 0 0 0 0 0 0 0 0 0 0 0 0 0 0 0 0 0 0 0 0 0 0 0 0 0 0 0 0 0 0 0 0 0 0 0 0 0 0 0 0 0 0 0 0 0 0 0 0 0 0 0 0 0 0 0 0 0 0 0 0 0 0 0 0 0 0 0
0 0 0 0 0 0 0 0 0 0 0 0 0 0 0 0 0 0 0 0 0 0 0 0 0 0 0 0 0 0 0 0 0 0 0 0 0 0 0 0 0 0 0 0 0 0 0 0 0 0 0 0 0 0 0 0 0 0 0 0 0 0 0 0 0 0 0 0 0 0 0 0 0 0 0 0 0 0 0 0 0 0 0 0 0 0 0 0 0 0 0 0 0 0 0 0 0 0 0 0 0 0 0 0 0 0 0 0 0 0 0 0 0 0 0 0 0 0 0 0 0 0 0 0 0 0 0 0 0 0 0 0 0 0 0 0 0 0 0 0 0 0 0 0 0 0 0 0 0 0 0 0 0 0 0 0 0 0 0 0 0 0 0 0 0 0 0 0 0 0 0 0 0 0 0 0 0 0 0 0 0 0 0 0 0 0 0 0 0 0 0 0 0 0 0 0 0 0 0 0 0 0 0 0 0.0425831344553177 0 0 0 0 0 0 0 0 0 0 0 0 0 0.691193534195886 0 0 0 0 0 0 0 0 0 0 0 0 0 0.266223331348796 0 0 0 0 0 0 0 0 0 0 0 0 0 0 0 0 0 0 0 0 0 0 0 0 0 0 0 0 0 0 0 0 0 0 0 0 0 0 0 0 0 0 0 0 0 0 0 0 0 0 0 0 0 0 0 0 0 0 0 0 0 0 0 0 0 0 0 0 0 0 0 0 0 0 0 0 0 0 0 0 0 0 0 0
0 0 0 0 0 0 0 0 0 0 0 0 0 0 0 0 0 0 0 0 0 0 0 0 0 0 0 0 0 0 0 0 0 0 0 0 0 0 0 0 0 0 0 0 0 0 0 0 0 0 0 0 0 0 0 0 0 0 0 0 0 0 0 0 0 0 0 0 0 0 0 0 0 0 0 0 0 0 0 0 0 0 0 0 0 0 0 0 0 0 0 0 0 0 0 0 0 0 0 0 0 0 0 0 0 0 0 0 0 0 0 0 0 0 0 0 0 0 0 0 0 0 0 0 0 0 0 0 0 0 0 0 0 0 0 0 0 0 0 0 0 0 0 0 0 0 0 0 0 0 0 0 0 0 0 0 0 0 0 0 0 0 0 0 0 0 0 0 0 0 0 0 0 0 0 0 0 0 0 0 0 0 0 0 0 0 0 0 0 0 0 0 0 0 0 0 0 0 0 0 0 0 0 0 0 0 0 0 0 0 0 0 0 0 0 0 0 0 0.871844844240875 0 0 0 0 0 0 0 0 0 0 0 0 0.128155155759125 0 0 0 0 0 0 0 0 0 0 0 0 0 0 0 0 0 0 0 0 0 0 0 0 0 0 0 0 0 0 0 0 0 0 0 0 0 0 0 0 0 0 0 0 0 0 0 0 0 0 0 0 0 0 0 0 0 0 0 0 0 0 0 0 0 0 0 0 0 0 0 0 0 0 0 0 0 0 0 0 0 0 0 0 0
0 0 0 0 0 0 0 0 0 0 0 0 0 0 0 0 0 0 0 0 0 0 0 0 0 0 0 0 0 0 0 0 0 0 0 0 0 0 0 0 0 0 0 0 0 0 0 0 0 0 0 0 0 0 0 0 0 0 0 0 0 0 0 0 0 0 0 0 0 0 0 0 0 0 0 0 0 0 0 0 0 0 0 0 0 0 0 0 0 0 0 0 0 0 0 0 0 0 0 0 0 0 0 0 0 0 0 0 0 0 0 0 0 0 0 0 0 0 0 0 0 0 0 0 0 0 0 0 0 0 0 0 0 0 0 0 0 0 0 0 0 0 0 0 0 0 0 0 0 0 0 0 0 0 0 0.0283692204137839 0.0287056348974413 0 0 0 0 0 0 0 0 0 0 0 0 0 0 0 0 0 0 0.0130805472682124 0.03929166286023 0.172743264061261 0 0 0 0 0 0 0 0 0 0 0 0 0 0 0 0 0 0 0 0.0408122115360437 0 0 0 0 0 0 0 0.0358263456921898 0 0 0 0 0 0 0 0 0 0 0 0 0 0 0 0 0 0 0 0 0 0 0 0 0 0 0 0 0 0.0112136096146642 0 0 0 0 0 0 0 0.0390752819321549 0.0448725090383472 0.0198004137212875 0.109437684884323 0.068856836941639 0 0 0 0.0565336300893908 0 0 0.0332665178746602 0.01663499918204 0 0.0345746361847652 0.0640484636899271 0 0 0 0 0 0 0 0 0 0 0 0 0 0 0 0 0 0 0 0 0 0 0 0 0 0 0 0 0 0 0 0 0 0 0.0668973792453631 0 0 0 0 0.0189362836538637 0.0213969705751179 0 0 0 0.010400649049498 0 0 0 0 0 0 0.0147310675276657 0 0 0 0 0 0.0104941800661302
0 0 0 0 0 0 0 0 0 0 0 0 0 0 0 0 0 0 0 0 0 0 0 0 0 0 0 0 0 0 0 0 0 0 0 0 0 0 0 0 0 0 0 0 0 0 0 0 0 0 0 0 0 0 0 0 0 0 0 0 0 0 0 0 0 0 0 0 0 0 0 0 0 0 0 0 0 0 0 0 0 0 0 0 0 0 0 0 0 0 0 0 0 0 0 0 0 0 0 0 0 0 0 0 0 0 0 0 0 0 0 0 0 0 0 0 0 0 0 0 0 0 0 0 0 0 0 0 0 0 0 0 0 0 0 0 0 0 0 0 0 0 0 0 0 0 0 0 0 0 0 0 0 0 0 0 0 0 0 0 0 0 0 0 0 0 0 0 0 0 0 0 0 0 0 0 0 0 0 0 0 0 0 0 0 0 0 0.0049914444625214 0.00322158430145154 0 0 0 0 0 0 0 0 0 0 0 0 0 0 0 0 0 0 0 0 0 0 0 0 0 0 0 0 0 0 0 0 0 0 0 0 0 0 0 0 0 0 0 0 0 0 0.124964810577588 0 0 0 0 0 0 0 0 0 0.160854169524786 0.0443199930627149 0.00469132759484171 0.00514004838525735 0 0.106821939740462 0.0324139377725262 0.0330125724901805 0 0.0917139647151325 0.114611002597622 0 0.0186678848968845 0.00986482325313754 0 0 0 0 0 0 0 0 0 0 0 0 0 0 0 0 0 0 0 0 0 0 0 0 0 0 0 0 0 0 0 0 0 0 0 0 0 0 0.0218575485441544 0 0.218392348343865 0 0 0 0 0 0 0 0 0 0 0 0 0 0 0 0 0.00446059973687461
0 0 0 0 0 0 0 0 0 0 0 0 0 0 0 0 0 0 0 0 0 0 0 0 0 0 0 0 0 0 0 0 0 0 0 0 0 0 0 0 0 0 0 0 0 0 0 0 0 0 0 0 0 0 0 0 0 0 0 0 0 0 0 0 0 0 0 0 0 0 0 0 0 0 0 0 0 0 0 0 0 0 0 0 0 0 0 0 0 0 0 0 0 0 0 0 0 0 0 0 0 0 0 0 0 0 0 0 0 0 0 0 0 0 0 0 0 0 0 0 0 0 0 0 0 0 0 0 0 0 0 0 0 0 0 0 0 0 0 0 0 0 0 0 0 0 0 0 0 0 0 0 0 0 0 0 0 0 0 0 0 0 0 0 0 0 0 0 0 0 0 0 0 0 0 0 0 0 0 0 0 0 0 0 0 0 0 0 0 0 0 0 0 0 0 0 0 0 0 0 0 0 0 0 0 0 0 0 0 0 0 0 0 0 0 0 0 0 0 0 0 0 0 0 0 0 0 0 0 0 0 0 0 0.0015942792556523 0.157446928574816 0 0 0 0 0 0 0 0 0 0 0.202832103560637 0.0515440669740877 0 0 0 0.0494735084847696 0.00566259713646191 0.0332589439088836 0.00174033580681528 0.0820408024034757 0.0672997229974777 0 0.0308558715909936 0.0431559792229927 0 0 0 0 0 0 0 0 0 0 0 0 0 0 0 0 0 0 0 0 0 0 0 0 0 0 0 0 0 0 0 0 0 0 0 0 0 0 0.0676120221951901 0.00512123938975958 0.172863259925363 0 0 0 0 0 0 0 0 0 0.0051321618307629 0.00945244187426402 0.00444852433368458 0 0 0.00846521053391308 0 0
0 0 0 0 0 0 0 0 0 0 0 0 0 0 0 0 0 0 0 0 0 0 0 0 0 0 0 0 0 0 0 0 0 0 0 0.00683519170246703 0 0 0 0 0 0 0 0 0 0 0 0 0 0 0 0 0 0 0 0 0 0 0 0 0 0 0 0 0 0 0 0 0 0 0 0 0 0 0 0 0 0 0 0 0 0.0932348397919045 0.0163891804426511 0.179647553846817 0 0 0 0 0 0 0 0 0 0 0 0 0 0 0 0 0 0 0 0 0 0 0 0 0 0 0 0 0 0 0 0 0 0 0 0 0 0 0 0 0 0 0 0 0 0 0 0 0 0 0 0 0 0 0.00287269265241821 0 0 0 0 0 0 0 0.00555308957863544 0 0 0 0 0 0 0.00375385638493048 0 0 0 0 0 0 0 0 0 0 0 0 0 0 0.00439846794119989 0 0.0110329215334916 0 0 0 0 0 0 0 0 0 0 0 0 0 0 0 0.00395294570457513 0 0.00230297284802444 0 0.0353029944772825 0 0 0 0 0 0.1347219572072 0 0 0 0 0 0 0 0 0 0 0 0 0 0 0 0 0 0 0 0 0 0 0 0 0 0 0 0 0 0 0 0 0 0 0 0 0 0 0 0 0 0.020023090987227 0 0.334845979586548 0.129924477473933 0 0 0 0 0 0 0 0 0 0 0 0 0 0 0.00254392595067592 0 0 0 0 0 0 0 0 0 0 0 0 0 0 0 0 0 0 0 0 0 0 0 0 0 0.0126638618900188 0 0 0 0 0 0 0 0 0 0 0 0 0 0 0 0 0 0 0 0 0 0 0 0 0 0 0 0 0 0 0 0 0 0
0 0 0 0 0 0 0 0 0 0 0 0 0 0 0 0 0 0 0 0 0 0 0 0 0 0 0 0 0 0 0 0 0 0 0 0 0 0 0 0 0 0 0 0 0 0 0 0 0 0 0 0 0 0 0 0 0 0 0 0 0 0 0 0 0 0 0 0 0 0 0 0 0 0 0 0 0 0 0 0 0 0 0 0 0 0 0 0 0 0 0 0 0 0 0 0 0 0 0 0 0 0 0 0 0 0 0 0 0 0 0 0 0 0 0 0 0 0 0 0 0 0 0 0 0 0 0 0 0 0 0 0 0 0 0 0 0 0 0 0 0 0 0 0 0 0 0 0 0 0 0 0 0 0 0 0 0 0 0 0 0 0 0 0 0 0 0 0 0 0 0 0 0 0 0 0 0 0 0 0 0 0 0.0268689402788141 0 0 0 0 0 0 0 0 0 0 0 0 0 0 0 0 0 0 0 0 0 0 0 0 0 0 0 0 0 0 0 0 0 0 0 0 0 0 0 0 0.175948221825782 0 0 0 0 0 0.0441254416983311 0 0 0 0 0 0 0 0 0 0 0 0 0 0 0 0 0 0 0 0 0 0 0 0 0 0 0 0 0 0 0 0 0 0 0 0 0 0 0 0 0 0 0 0 0 0 0 0 0 0 0 0 0 0.302978466160622 0 0 0 0 0 0 0 0.323542343018162 0.0444339832901661 0.0821026037281222 0 0 0 0 0 0 0 0 0 0 0 0 0 0 0 0 0 0 0 0 0 0 0
0 0 0 0 0 0 0 0 0 0 0 0 0 0 0 0 0 0 0 0 0 0 0 0 0 0 0 0 0 0 0 0 0 0 0 0 0 0 0 0 0 0 0 0 0 0 0 0 0 0 0 0 0 0 0 0 0 0 0 0 0 0 0 0 0 0 0 0 0 0 0 0 0 0 0 0 0 0 0 0 0 0 0 0 0 0 0 0 0 0 0 0 0 0 0 0 0 0 0 0 0 0 0 0 0 0 0 0 0 0 0 0 0 0 0 0 0 0 0 0 0 0 0 0 0 0 0 0 0 0 0 0 0 0 0 0 0 0 0 0 0 0 0 0 0 0 0 0 0 0 0 0 0 0 0 0 0 0 0 0 0 0 0 0 0 0 0 0 0 0 0 0 0 0 0 0 0 0 0 0 0 0 0 0 0 0 0 0 0 0 0 0 0 0 0 0 0 0 0 0 0 0 0 0 0 0 0 0 0 0 0 0 0 0 0 0 0 0 0 0 0 0 0 0 0 0 0 0 0 0 0 0 0 0 0 0 0.0488474818583952 0 0 0.21358169305072 0.494338315768739 0.132708643756198 0 0 0 0 0 0 0 0 0 0 0 0 0 0 0 0 0 0 0 0 0 0 0 0 0 0 0 0 0 0 0 0 0 0 0 0 0 0 0 0 0 0 0 0 0 0 0 0 0 0 0 0.110523865565948 0 0 0 0 0 0 0 0 0 0 0 0 0 0 0 0 0 0 0 0 0 0 0
0 0 0 0 0 0 0 0 0 0 0 0 0 0 0 0 0 0 0 0 0 0 0 0 0 0 0 0 0 0 0 0 0 0 0 0 0 0 0 0 0 0 0 0 0 0 0 0 0 0 0 0 0 0 0 0 0 0 0 0 0 0 0 0 0 0 0 0 0 0 0 0 0 0 0 0 0 0 0 0 0 0 0 0 0 0 0 0 0 0 0 0 0 0 0 0 0 0 0 0 0 0 0 0 0 0 0 0 0 0 0 0 0 0 0 0 0 0 0 0 0 0 0 0 0 0 0 0 0 0 0 0 0 0 0 0 0 0 0 0 0 0 0 0 0 0 0 0 0 0 0 0 0 0 0 0 0 0 0 0 0 0 0 0 0 0 0 0 0 0 0 0 0 0 0 0 0 0 0 0 0 0 0 0 0 0 0 0 0 0 0 0 0 0 0 0 0 0 0 0 0 0 0 0 0 0 0 0 0 0 0 0 0 0 0 0 0 0 0 0 0 0 0 0.05249341193973 0 0 0 0 0 0 0 0 0 0 0 0 0 0 0.302977092351681 0 0.191059746715159 0.35680209813237 0 0 0 0 0 0 0 0 0 0 0 0 0 0 0 0 0 0 0 0 0 0 0 0 0 0 0 0 0 0 0 0 0 0 0 0 0 0 0 0 0 0 0 0 0 0 0 0 0 0 0 0.0966676508610605 0 0 0 0 0 0 0 0 0 0 0 0 0 0 0 0 0 0 0 0 0 0 0
0.0012322318424431 0 0 0 0 0 0 0 0 0 0 0 0 0 0 0 0 0 0 0 0 0 0 0 0 0 0 0 0 0 0 0 0 0 0 0 0 0 0 0 0 0 0 0 0 0 0 0 0 0 0 0 0 0 0 0 0 0 0 0 0 0 0 0 0 0 0 0 0 0 0 0 0 0 0 0 0 0 0 0 0 0.0419179200368328 0.00667689709578757 0.0714738040203545 0 0 0 0 0 0 0 0 0 0 0 0 0 0 0 0 0 0 0 0 0 0 0 0 0 0 0 0 0 0 0 0 0 0 0 0 0 0 0 0 0 0 0 0 0 0 0 0 0 0 0 0 0 0 0.001607993204898 0 0 0 0 0 0 0 0 0 0 0 0 0 0 0.00304928328480342 0 0 0 0 0 0 0 0 0 0 0 0 0 0 0.00204952357915594 0 0.00368914244248069 0 0 0 0 0 0 0 0 0 0 0 0 0 0 0 0.00328052747260892 0 0.00233830005350402 0 0.00520240316147759 0 0 0 0 0 0.16211631860427 0 0 0 0 0 0 0 0 0 0 0 0 0 0 0 0 0 0 0 0 0 0 0 0 0 0 0 0 0 0 0 0 0 0 0 0 0 0 0 0.226130286053603 0 0.13684434570905 0.0372843016477416 0 0.251888403930026 0 0 0 0 0.012223931618751 0 0 0 0 0 0 0 0 0 0.00441089087764773 0 0 0 0 0 0 0 0 0 0 0 0 0 0 0 0 0 0 0 0 0 0 0 0 0 0.00915649879684825 0 0 0 0 0 0 0 0 0 0 0.0174269965677161 0 0 0 0 0 0 0 0 0 0 0 0 0 0 0 0 0 0 0 0 0 0 0
0 0 0 0 0 0 0 0 0 0 0 0 0 0 0 0 0 0 0 0 0 0 0 0 0 0 0 0 0 0 0 0 0 0 0 0 0 0 0 0 0 0 0 0 0 0 0 0 0 0 0 0 0 0 0 0 0 0 0 0 0 0 0 0 0 0 0 0 0 0 0 0 0 0 0 0 0 0 0 0 0.00594881018253618 0.032874627957926 0.00637465482498954 0.0412451702996228 0 0 0 0 0 0 0 0 0 0 0 0 0 0 0 0 0 0 0 0 0 0 0 0 0 0 0 0 0 0 0 0 0 0 0 0 0 0 0 0 0 0 0 0 0 0 0 0 0 0 0 0 0 0 0 0 0 0 0 0 0 0 0 0 0 0 0 0 0 0.00205979895102746 0 0 0 0 0 0 0 0 0 0 0 0 0 0 0 0 0 0 0 0 0 0 0 0 0 0 0 0 0 0 0 0 0 0 0 0 0.0029720022474747 0 0 0 0 0 0.280303604607406 0 0 0 0.00563040383360545 0 0 0 0 0 0 0 0 0 0 0 0 0 0 0 0 0 0 0 0 0 0 0 0 0 0 0 0 0 0 0 0 0 0 0 0.108079780533236 0 0.045252400973822 0.0857677558670506 0.310275873216806 0 0 0 0 0 0.00966891397845103 0.00313120071403568 0 0 0.00622953094138783 0 0 0 0 0 0.00186350708728562 0 0 0 0 0 0 0 0 0 0 0 0 0 0 0 0 0 0 0 0 0 0 0 0 0 0.00389875563647219 0.00328095109654434 0 0 0 0 0 0 0 0 0 0.0451422570503203 0 0 0 0 0 0 0 0 0 0 0 0 0 0 0 0 0 0 0 0 0 0 0
0 0 0 0 0 0 0 0 0 0 0 0 0 0 0 0 0 0 0 0 0 0 0 0 0 0 0 0 0 0 0 0 0 0 0 0 0 0 0 0 0 0 0 0 0 0 0 0 0 0 0 0 0 0 0 0 0 0 0 0 0 0 0 0 0 0 0 0 0 0 0 0 0 0 0 0 0 0 0 0 0 0 0 0 0 0 0 0 0 0 0 0 0 0 0 0 0 0 0 0 0 0 0 0 0 0 0 0 0 0 0 0 0 0 0 0 0 0 0 0 0 0 0 0 0 0 0 0 0 0 0 0 0 0 0 0 0 0 0 0 0 0 0 0 0 0 0 0 0 0 0 0 0 0 0 0 0 0 0 0 0 0 0 0 0 0 0 0 0 0 0 0 0 0 0 0 0 0 0 0 0 0 0 0 0 0 0 0 0 0 0 0 0 0.0257264457452492 0 0 0 0.162837333556903 0 0 0 0 0 0 0 0 0 0 0 0 0 0 0 0 0 0 0.0165582252024094 0 0 0 0 0.221763658340249 0 0.00805851785391731 0 0 0 0 0 0 0 0 0 0 0 0 0 0 0 0 0 0 0 0.0536124489208556 0.0166594864481159 0 0.0137576565314171 0.00874207406179501 0.0673482314273058 0.234525839755504 0 0.0683935357105614 0 0.0533275305728227 0 0 0 0 0 0 0 0 0 0 0 0 0 0 0 0 0 0 0 0 0 0 0 0 0 0 0 0 0 0 0 0.0147106876392272 0 0 0 0 0.00354775415212342 0 0 0.00695669321426692 0 0 0 0 0 0 0 0 0 0 0 0 0 0.0234738808672768 0 0 0 0 0 0 0 0 0
0 0 0 0 0 0 0 0 0 0 0 0 0 0 0 0 0 0 0 0 0 0 0 0 0 0 0 0 0 0 0 0 0 0 0 0 0 0 0 0 0 0 0 0 0 0 0 0 0 0 0 0 0 0 0 0 0 0 0 0 0 0 0 0 0 0 0 0 0 0 0 0 0 0 0 0 0 0 0 0 0 0 0 0 0 0 0 0 0 0 0 0 0 0 0 0 0 0 0 0 0 0 0 0 0 0 0 0 0 0 0 0 0 0 0 0 0 0 0 0 0 0 0 0 0 0 0 0 0 0 0 0 0 0 0 0 0 0 0 0 0 0 0 0 0 0 0 0 0 0 0 0 0 0 0 0 0 0 0 0 0 0 0 0 0 0 0 0 0 0 0 0 0 0 0 0 0 0 0 0 0 0 0 0 0 0 0 0 0 0 0 0 0 0.021835549886205 0 0 0 0.308420120090514 0 0 0 0 0 0 0 0 0 0 0 0 0 0 0 0 0 0 0.0122432921431274 0 0 0 0 0.0150808670999595 0 0.00404380552557692 0 0 0 0 0 0 0 0 0 0.00442885549474689 0 0 0 0 0 0 0 0 0.0362754945973961 0 0.0881246908470617 0 0.00837991769733788 0.0417679455016569 0.261104828514701 0.0870624130324301 0.00688235369686124 0.0195691502260046 0 0.0176304907510783 0 0 0 0.00175064332847612 0 0 0 0 0 0 0 0 0 0 0 0 0 0 0 0 0 0 0 0 0 0 0 0 0 0 0 0.00609590292029602 0 0 0.00680551850760012 0 0 0 0 0 0 0.0173774054006921 0 0 0.00470031638187927 0 0 0 0 0 0 0.00360921540079279 0.0069433669670231 0.0160830102705266 0 0.00378484571805642 0 0 0 0 0 0 0
0 0 0 0 0 0 0 0 0 0 0 0 0 0 0 0 0 0 0 0 0 0 0 0 0 0 0 0 0 0 0 0 0 0 0 0 0 0 0 0 0 0 0 0 0 0 0 0 0 0 0 0 0 0 0 0 0 0 0 0 0 0 0 0 0 0 0 0 0 0 0 0 0 0 0 0 0 0 0 0 0 0 0 0 0 0 0 0 0 0 0 0 0 0 0 0 0 0 0 0 0 0 0 0 0 0 0 0 0 0 0 0 0 0 0 0 0 0 0 0 0 0 0 0 0 0 0 0 0 0 0 0 0 0 0 0 0 0 0 0 0 0 0 0 0 0 0 0 0 0 0 0 0 0 0 0 0.00561507725571517 0 0.00961402652809338 0.00717089468453251 0 0 0 0 0 0.038458036336814 0 0 0 0 0 0 0 0 0 0 0.151759188432718 0.078313130040537 0 0 0 0 0 0 0 0 0 0 0 0 0 0 0 0.00875725401281333 0.00240841063936792 0 0 0.0771433672856528 0 0 0 0 0 0 0 0.100226464687521 0 0 0 0 0 0 0 0 0 0 0.0119728284869725 0 0 0 0 0 0 0.00270819711150251 0 0 0 0 0 0 0 0 0 0.00543188909383642 0 0 0 0 0 0 0 0 0.0120390011760578 0.0941193147829137 0 0 0 0.0460761964613523 0.0585317345491791 0.00796569137879327 0 0.0093246154758253 0 0.00233908201517891 0 0 0 0 0 0 0 0 0 0 0 0 0 0 0 0 0 0 0 0 0 0 0 0 0 0 0 0 0 0 0.0155748267061198 0 0.0155291293199594 0.012799896152145 0.0189788187475825 0.0195732626660505 0 0 0 0 0.0815832622734727 0.0161262806626895 0.00366603368690783 0 0.00843241385703354 0 0 0 0 0.00731021431887358 0.010912428219112 0.00665719279040751 0.00580081234771128 0 0 0.00225251978147652 0.0148656918774638 0 0.0162473970684721 0 0.0137154190891459 0 0
0 0 0 0 0 0 0 0 0 0 0 0 0 0 0 0 0 0 0 0 0 0 0 0 0 0 0 0 0 0 0 0 0 0 0 0 0 0 0 0 0 0 0 0 0 0 0 0 0 0 0 0 0 0 0 0 0 0 0 0 0 0 0 0 0 0 0 0 0 0 0 0 0 0 0 0 0 0 0 0 0 0 0 0 0 0 0 0 0 0 0 0 0 0 0 0 0 0 0 0 0 0 0 0 0 0 0 0 0 0 0 0 0 0 0 0 0 0 0 0 0 0 0 0 0 0 0 0 0 0 0 0 0 0 0 0 0 0 0 0 0 0 0 0 0 0 0 0 0 0 0 0 0 0 0 0 0 0 0 0 0 0 0 0 0 0 0 0 0 0 0 0 0 0 0 0 0 0 0 0 0 0 0 0 0 0 0 0 0 0 0 0 0 0 0 0 0 0 0 0 0 0 0 0 0 0 0 0 0 0 0 0 0 0 0 0 0 0 0 0 0 0 0 0 0 0 0 0 0 0 0 0 0 0.00116751775830286 0.0840521928564965 0.0841214911599511 0 0 0 0 0 0 0 0 0 0 0.0961055101665011 0 0.00586369427974607 0 0.0400103796468787 0.0104975723989179 0.0578068540695875 0.00358572147219327 0.123437200308498 0.0911077495630548 0.00476434265344709 0.0431772646907626 0.0973612117716887 0 0 0 0 0 0 0 0 0 0 0 0 0 0 0 0 0 0 0 0 0 0 0 0 0 0 0 0 0 0 0 0 0 0 0 0 0 0 0.0827627750324343 0.0062548347712821 0.136841603502991 0 0 0 0 0 0 0 0.00219661846278632 0 0.00675881609521286 0.0112809467051151 0.00816584886851417 0 0 0.00267985376563798 0 0
0 0 0 0 0 0 0 0 0 0 0 0 0 0 0 0 0 0 0 0 0 0 0 0 0 0 0 0 0 0 0 0 0 0 0 0 0 0 0 0 0 0 0 0 0 0 0 0 0 0 0 0 0 0 0 0 0 0 0 0 0 0 0 0 0 0 0 0 0 0 0 0 0 0 0 0 0 0 0 0 0 0 0 0 0 0 0 0 0 0 0 0 0 0 0 0 0 0 0 0 0 0 0 0 0 0 0 0 0 0 0 0 0 0 0 0 0 0 0 0 0 0 0 0 0 0 0 0 0 0 0 0 0 0 0 0 0 0 0 0 0 0 0 0 0 0 0 0 0 0 0 0 0 0 0 0 0 0 0 0 0 0 0 0 0 0 0 0 0 0 0 0 0 0 0 0 0 0.0290433128720966 0 0 0 0 0 0 0 0 0 0 0 0 0 0 0 0 0 0 0 0 0 0 0 0 0 0 0 0 0 0 0 0 0 0 0 0 0 0 0 0 0 0 0 0 0 0 0 0 0 0 0 0 0 0 0 0.00806962675389902 0.0289610117310433 0.0267329121178793 0 0 0 0 0.00989584848940286 0.0063544796041156 0.00605604816160733 0.00545176232020148 0 0.120183710672161 0 0.013561613498662 0.0128303010298173 0.00997652648966378 0.0309988274617427 0.0858153754832552 0.0897888502201036 0.012820197389624 0.186929371679086 0.0449190016878226 0.00173369659528732 0.0125390533364634 0.0883685550130727 0 0 0 0 0 0 0 0 0 0 0 0 0 0 0 0 0 0 0 0 0 0 0 0 0 0 0 0 0 0 0 0 0 0 0.0191514940937098 0 0 0 0.0439480917000606 0.00510250026965805 0.0517580042674019 0 0 0 0 0 0 0 0.00586975224678893 0 0.00513331703943333 0.0116162811060474 0.0244929263146944 0 0 0 0 0.0018975503551984
0 0 0 0 0 0 0 0 0 0 0 0 0 0 0 0 0 0 0 0 0 0 0 0 0 0 0 0 0 0 0 0 0 0 0 0 0 0 0 0 0 0 0 0 0 0 0 0 0 0 0 0 0 0 0 0 0 0 0 0 0 0 0 0 0 0 0 0 0 0 0 0 0 0 0 0 0 0 0 0 0 0 0 0 0 0 0 0 0 0 0 0 0 0 0 0 0 0 0 0 0 0 0 0 0 0 0 0 0 0 0 0 0 0 0 0 0 0 0 0 0 0 0 0 0 0 0 0 0 0 0 0 0 0 0 0 0 0 0 0 0 0 0 0 0 0 0 0 0 0 0 0 0 0 0 0 0 0 0 0 0 0 0 0 0 0 0 0 0 0 0 0 0 0 0 0 0.036282283802323 0.0352723680661039 0 0 0 0 0 0 0 0 0 0 0 0 0 0 0 0 0 0 0 0.0210890103899217 0 0 0 0 0 0 0 0.0345991576709652 0 0 0 0 0 0 0 0 0 0 0 0 0 0 0 0 0 0 0 0 0 0 0 0 0 0 0 0.0165421463205342 0.00998775878679241 0 0 0 0 0 0 0.00670457787652288 0.0125376914465512 0.0885316406693237 0.0914430851766325 0 0.0441844650881962 0 0.0287776614862255 0.0240603337826827 0.170453502719521 0.0592036734573215 0.0426321623327353 0.00919883213864856 0 0.0145625124166015 0 0.00953409806325697 0.0375095781510958 0 0 0 0 0 0 0 0 0 0 0 0 0 0 0 0 0 0 0 0 0 0 0 0 0 0 0 0 0 0 0 0 0 0 0.0114278145306644 0 0 0 0 0.0186373163543879 0 0 0 0 0.00461266393777873 0 0 0 0.0169448817106794 0 0.0167041666454825 0.0654625182526783 0.011359842399627 0.0112780701024972 0 0.050466186224249 0 0
0 0 0 0 0 0 0 0 0 0 0 0 0 0 0 0 0 0 0 0 0 0 0 0 0 0 0 0 0 0 0 0 0 0 0 0 0 0 0 0 0 0 0 0 0 0 0 0 0 0 0 0 0 0 0 0 0 0 0 0 0 0 0 0 0 0 0 0 0 0 0 0 0 0 0 0 0 0 0 0 0 0 0 0 0 0 0 0 0 0 0 0 0 0 0 0 0 0 0 0 0 0 0 0 0 0 0 0 0 0 0 0 0 0 0 0 0 0 0 0 0 0 0 0 0 0 0 0 0 0 0 0 0 0 0 0 0 0 0 0 0 0 0 0 0 0 0 0 0 0 0 0 0 0 0 0 0 0 0 0 0 0 0 0 0 0 0 0 0 0 0 0 0 0 0 0 0 0 0 0 0 0 0 0 0 0 0 0 0 0 0 0 0 0.00604894354050422 0 0 0 0.0822114426051835 0 0 0 0 0 0 0 0 0 0 0 0 0 0 0 0 0 0 0.00521852976427953 0 0 0 0 0.0317615986340967 0 0.0181753920796401 0 0 0 0 0 0 0 0 0 0 0.00297504821936767 0 0 0 0 0 0 0 0.0262593401715612 0.150461303419199 0.0315805842720906 0.00649503350070115 0.0113644808781062 0.00782366087296394 0 0.166201087272236 0.0144648539233955 0.150210653617824 0.0276197230605554 0.0739537355264913 0 0.00856721869088957 0.00277460892415036 0.00543806236367871 0.0539796362036211 0 0 0 0 0 0 0 0 0 0 0 0 0 0 0 0 0 0 0 0 0 0 0 0 0 0 0.00588639639825944 0 0 0 0 0.00484235625505389 0 0 0 0 0 0 0.00533157967531563 0.00759214638840994 0.00573733939922432 0 0 0 0 0 0 0.00493243344335862 0.0714716664385658 0 0.00351506779421237 0.00404307863955607 0 0 0 0.00306299802750842 0 0
0 0 0 0 0 0 0 0 0 0 0 0 0 0 0 0 0 0 0 0 0 0 0 0 0 0 0 0 0 0 0 0 0 0 0 0 0 0 0 0 0 0 0 0 0 0 0 0 0 0 0 0 0 0 0 0 0 0 0 0 0 0 0 0 0 0 0 0 0 0 0 0 0 0 0 0 0 0 0 0 0 0 0 0 0 0 0 0 0 0 0 0 0 0 0 0 0 0 0 0.00163882997481377 0 0 0 0 0 0 0 0 0 0 0 0 0 0 0 0 0 0 0 0 0 0 0 0 0 0 0 0 0 0 0 0 0 0 0 0 0 0 0 0 0 0 0 0 0 0 0 0 0 0 0 0 0 0 0 0 0 0 0 0 0 0 0 0 0 0 0 0 0 0 0 0 0 0 0 0 0 0 0 0 0 0 0 0 0 0 0 0 0 0 0 0 0.0034597699497582 0.00483536117497456 0 0 0 0.0365927140423468 0 0 0 0 0 0 0 0 0 0 0 0 0 0 0 0 0 0 0.00407074442494621 0 0.0100262262624518 0 0 0.0953837514099841 0 0.0106704101942291 0 0 0 0 0 0 0 0 0 0 0 0 0 0 0 0 0 0 0.0811825875785933 0.0445405107596066 0.00381563495643169 0 0.007845248284164 0.0058072529298257 0.147553133559549 0 0.00330653816515729 0.0781426048585531 0.0129330389405466 0.117906745234495 0 0.00472669673089883 0.00258663057398754 0 0.0160826002636403 0 0 0 0 0 0 0 0 0 0 0 0 0 0 0 0 0 0 0 0 0 0 0 0 0 0 0.0229613019864967 0 0 0 0 0.00565674812849826 0 0 0 0 0.00903311399742135 0 0 0.00605591804675738 0 0 0 0 0 0.00461898504271516 0 0.00524317173522853 0.165909521705788 0 0 0.02143497746385 0.0575181432630799 0.00286515185644211 0 0.00559593650476944 0 0
0 0 0 0 0 0 0 0 0 0 0 0 0 0 0 0 0 0 0 0 0 0 0 0 0 0 0 0 0 0 0 0 0 0 0 0 0 0 0 0 0 0 0 0 0 0 0 0 0 0 0 0 0 0 0 0 0 0 0 0 0 0 0 0 0 0 0 0 0 0 0 0 0 0 0 0 0 0 0 0 0 0 0 0 0.00133448951667426 0 0 0 0.00164848705000938 0 0 0 0 0 0 0 0 0 0 0 0 0 0 0 0 0 0 0 0 0 0 0 0 0 0 0 0 0 0 0 0 0 0 0 0 0 0 0 0 0 0 0 0 0 0 0 0 0 0 0 0 0 0 0 0 0 0 0 0 0 0 0 0 0 0 0 0 0 0 0 0 0 0 0 0 0 0 0 0 0 0 0 0 0 0 0 0 0 0 0 0 0 0 0 0 0 0 0 0 0 0 0 0 0 0 0 0 0 0 0 0 0 0 0 0 0 0 0 0 0 0 0 0 0 0 0 0 0 0 0 0 0 0 0 0 0 0 0 0 0 0 0 0 0 0.0925509722479193 0.0340209767221836 0 0 0 0 0 0.00542830349024685 0 0.0059366388273103 0 0.0663401535254902 0.0411009392426184 0.0693672010473801 0.0216524864614213 0.0055751003247157 0 0.097214234140362 0.0650346130366622 0.0200505612294809 0.0455070527094689 0.0603155487434731 0 0.0408459089664654 0.0882684615257776 0 0 0 0 0 0 0 0 0 0 0 0 0 0 0 0 0 0 0 0 0 0 0 0 0 0 0 0 0 0 0 0 0 0 0.0109068729683065 0 0 0 0.0246235010666713 0.0138723741275319 0.0729673953568746 0 0 0 0 0 0.00247558012429826 0.00275167317944135 0.00474647869599551 0 0.0352203905116799 0.0329857414762487 0.0133397932287633 0.00356169424613109 0.0141815191966111 0.00617485701378697 0 0
0 0 0 0 0 0 0 0 0 0 0 0 0 0 0 0 0 0 0 0 0 0 0 0 0 0 0 0 0 0 0 0 0 0 0 0 0 0 0 0 0 0 0 0 0 0 0 0 0 0 0 0 0 0 0 0 0 0 0 0 0 0 0 0 0 0 0 0 0 0 0 0 0 0 0 0 0 0 0 0 0 0 0 0 0 0 0 0 0 0 0 0 0 0 0 0 0 0 0 0 0 0 0 0 0 0 0 0 0 0 0 0 0 0 0 0 0 0 0 0 0 0 0 0 0 0 0 0 0 0 0 0 0 0 0 0 0 0 0 0 0 0 0 0 0 0 0 0 0 0 0 0 0 0 0 0 0 0 0 0 0 0 0 0 0 0 0 0 0 0 0 0 0 0 0 0 0 0 0 0 0 0 0 0 0 0 0 0 0 0 0 0 0 0 0 0 0 0 0 0 0 0 0 0 0 0 0 0 0 0 0 0 0 0 0 0 0.00232692752080248 0 0 0 0 0.010468494130176 0 0.00105923924173834 0 0 0 0 0 0 0 0 0 0.00256882960178514 0.0130523200247116 0.00180977725907235 0 0 0 0 0 0 0.0185524720950288 0.00784532611952629 0.00350016739946117 0.00808961908473254 0.0528818915011546 0.011197789252243 0.104503263583074 0.0612353811473286 0.0451819793922928 0 0.132356858714112 0.0844717370129476 0.00668999658255978 0.0403771158233028 0 0.0405396891048639 0.130893870953539 0 0 0 0 0 0 0 0 0 0 0 0 0 0 0 0 0 0 0 0 0 0 0 0 0 0 0 0 0 0 0 0.00247823090819497 0 0 0 0 0 0 0.00528767888725218 0.0187439378394804 0.00605198514668214 0 0 0 0 0 0.00140578639121379 0.00363437019590344 0.0691267213204968 0 0.0278877631968407 0.0404769911302684 0.0210129985001856 0.00524346367516748 0.0103125439584565 0.00873478330540433 0 0
0 0 0 0 0 0 0 0 0 0 0 0 0 0 0 0 0 0 0 0 0 0 0 0 0 0 0 0 0 0 0 0 0 0 0 0 0 0 0 0 0 0 0 0 0 0 0 0 0 0 0 0 0 0 0 0 0 0 0 0 0 0 0 0 0 0 0 0 0 0 0 0 0 0 0 0 0 0 0 0 0 0 0 0 0 0 0 0 0 0 0 0 0 0 0 0 0 0 0 0 0 0 0 0 0 0 0 0 0 0 0 0 0 0 0 0 0 0 0 0 0 0 0 0 0 0 0 0 0 0 0 0 0 0 0 0 0 0 0 0 0 0 0 0 0 0 0 0 0 0 0 0 0 0 0 0 0 0 0 0 0 0 0 0 0 0 0 0 0 0 0 0 0 0 0 0 0 0 0 0 0 0 0 0 0 0 0.00127934062354801 0 0.00142285719060054 0 0 0 0 0 0 0 0 0 0 0 0 0 0 0 0 0 0 0 0 0 0 0 0 0 0 0 0 0 0 0 0 0 0 0 0 0 0 0 0 0 0 0 0 0 0.0160651464071208 0.0128459822283567 0 0 0 0 0 0 0 0 0 0.0538353981724655 0.0668672841435447 0.00974474314585751 0.0232219046571833 0.01224798164344 0.0365282910838442 0.159954275007546 0 0.0249204285094848 0.0398336361296996 0.0423132433564895 0.00565895783902196 0.0367618092969393 0.242275420083472 0 0 0 0 0 0 0 0 0 0 0 0 0 0 0 0 0 0 0 0 0 0 0 0 0 0 0 0 0 0 0 0 0 0 0 0 0 0 0.0265124605002825 0.0098582943440452 0.0332497265570318 0 0 0 0 0 0 0 0.0258592579396865 0 0.0141989285696261 0.0206577762576017 0.0759870851116431 0.00285442880521144 0.00223730257753764 0.00280803981871897 0 0
0 0 0 0 0 0 0 0 0 0 0 0 0 0 0 0 0 0 0 0 0 0 0 0 0 0 0 0 0 0 0 0 0 0 0 0 0 0 0 0 0 0 0 0 0 0 0 0 0 0 0 0 0 0 0 0 0 0 0 0 0 0 0 0 0 0 0 0 0 0 0 0 0 0 0 0 0 0 0 0 0 0 0 0 0 0 0 0 0 0 0 0 0 0 0 0 0 0 0 0.0005465484414952 0 0 0 0 0 0 0 0 0 0 0 0 0 0 0 0 0 0 0 0 0 0 0 0 0 0 0 0 0 0 0 0 0 0 0 0 0 0 0 0 0 0 0 0 0 0 0 0 0 0 0 0 0 0 0 0 0 0 0 0 0 0 0 0 0 0 0 0 0 0 0 0 0 0 0 0 0 0 0 0 0 0 0.000660713415583308 0 0 0 0 0 0.000490939132177693 0 0 0 0 0 0 0 0 0.00593463363895199 0 0 0 0 0 0 0 0 0 0 0 0 0 0 0 0 0 0 0.0062199502110469 0 0.00382875543671596 0 0 0.0314268021172772 0 0.00870507590437789 0 0 0.0008369734297493 0 0 0 0 0 0 0 0 0.0009644729621483 0 0 0 0 0 0 0.0250833619076544 0.012256062728386 0.00152247746567626 0.00479140945543048 0.0136988504780323 0.00301692051784539 0.0892147726569472 0.160214099052748 0.0161588134483589 0.146473468065148 0.0357563883174 0 0 0.00247011603846966 0.00120347356833842 0.0122101953198737 0.0899360117606321 0 0 0 0 0 0 0 0 0 0 0 0 0 0 0 0 0 0 0 0 0 0 0 0 0 0 0.00313771200577536 0 0 0 0 0.00609625735656661 0 0 0 0 0 0 0.00610740486198813 0.0164996523784771 0.00367545895206882 0 0 0 0 0.00179243314511391 0.00126366710001763 0.00490303988815631 0.115035346175284 0 0.0168084384809651 0.0404202199634827 0.0914319647837688 0.0035818961651307 0.00612701785713491 0.00949820541560481 0 0
0 0 0 0 0 0 0 0 0 0 0 0 0 0 0 0 0 0 0 0 0 0 0 0 0 0 0 0 0 0 0 0 0 0 0 0 0 0 0 0 0 0 0 0 0 0 0 0 0 0 0 0 0 0 0 0 0 0 0 0 0 0 0 0 0 0 0 0 0 0 0 0 0 0 0 0 0 0 0 0 0 0 0 0 0 0 0 0 0 0 0 0 0 0 0 0 0 0 0 0 0 0 0 0 0 0 0 0 0 0 0 0 0 0 0 0 0 0 0 0 0 0 0 0 0 0 0 0 0 0 0 0 0 0 0 0 0 0 0 0 0 0 0 0 0 0 0 0 0 0 0 0 0 0 0 0 0 0 0 0 0 0 0 0 0 0 0 0 0 0 0 0 0 0 0 0 0 0 0 0 0 0 0 0 0 0 0 0 0 0 0 0 0 0 0 0 0 0 0 0 0 0 0 0 0 0 0 0 0 0 0 0 0 0 0 0 0 0 0 0 0 0 0 0 0 0 0 0 0 0 0 0 0 0.00289248049577728 0.070668530135453 0.0501734577550569 0 0 0 0 0 0 0 0 0 0.182020342684424 0.220421569636732 0 0 0 0.0404714508818415 0.0128014913389615 0.0630717995360332 0 0 0.132157257694723 0 0.0322156957472955 0.0626176691066236 0 0 0 0 0 0 0 0 0 0 0 0 0 0 0 0 0 0 0 0 0 0 0 0 0 0 0 0 0 0 0 0 0 0 0 0 0 0 0.0422928592409404 0 0.0745163755001065 0 0 0 0 0 0 0 0 0 0.00353823979565099 0.00663910605079361 0.00350167439958651 0 0 0 0 0
0 0 0 0 0 0 0 0 0 0 0 0 0 0 0 0 0 0 0 0 0 0 0 0 0 0 0 0 0 0 0 0 0 0 0 0 0 0 0 0 0 0 0 0 0 0 0 0 0 0 0 0 0 0 0 0 0 0 0 0 0 0 0 0 0 0 0 0 0 0 0 0 0 0 0 0 0 0 0 0 0 0 0 0 0.00348506432824618 0 0 0 0.00383613144282293 0 0 0 0 0 0 0 0 0 0 0 0 0 0 0 0 0 0 0 0 0 0 0 0 0 0 0 0 0 0 0 0 0 0 0 0 0 0 0 0 0 0 0 0 0 0 0 0 0 0 0 0 0 0 0 0 0 0 0 0 0 0 0 0 0 0 0 0 0 0 0 0 0 0 0 0 0 0 0 0 0 0 0 0 0 0 0 0 0 0 0 0 0 0 0 0 0 0 0 0 0 0 0 0 0 0 0 0 0 0 0 0 0 0 0 0 0 0 0 0 0 0 0 0 0 0 0 0 0 0 0 0 0 0 0 0 0 0 0 0 0 0 0 0 0.00173150597189813 0.105719479640408 0.0492714705186244 0 0 0 0 0 0 0 0 0 0.160830087770858 0.0634081022000169 0.0063094678152506 0.0136534296286014 0.00848486751058822 0.0642151443297506 0.0924928324581995 0.0802046782584999 0.00326319180371681 0.158208252365077 0 0 0.0716915538037279 0.0463761527729552 0 0 0 0 0 0 0 0 0 0 0 0 0 0 0 0 0 0 0 0 0 0 0 0 0 0 0 0 0 0 0 0 0 0 0 0 0 0 0.0323031944164394 0 0.0248261899952632 0 0 0 0 0 0 0 0 0 0.0068377056367723 0 0 0 0 0.00285149733228271 0 0
0 0 0 0 0 0 0 0 0 0 0 0 0 0 0 0.000300889771584702 0 0 0 0 0 0 0 0 0 0 0 0 0 0 0 0.00152647734312915 0.00235097373262196 0.00538677885571674 0.00339980843084376 0 0 0.000901324400798835 0 0 0 0 0 0 0 0 0 0 0 0 0 0 0 0.00350055772152575 0 0.0155622768367002 0 0.000840583862861998 0 0 0 0 0 0 0 0 0 0 0 0 0 0 0.00220739405157742 0 0 0 0 0 0 0 0.000301815043733017 0.000306173707577183 0.000412507511509548 0 0.00498950476946764 0 0.00152206990489531 0 0.00614376911375863 0 0 0 0 0 0 0 0 0 0 0.0438191353670878 0.0642427951955465 0 0 0 0 0 0 0 0 0 0 0 0 0 0 0 0 0 0 0 0 0 0 0 0 0 0.000536003961039335 0 0 0 0 0 0 0 0 0 0 0 0.0161142102314851 0 0 0.00799257055952917 0.00142397482855732 0.00214447821981993 0 0 0.00784429148693168 0 0 0.00680032871287357 0.0114714316784754 0 0.00733957707930965 0.0348908506050858 0 0 0 0 0 0 0 0 0 0 0 0 0 0 0 0 0.014544458327324 0 0 0 0 0 0 0 0 0 0 0 0 0 0 0 0.031703407217425 0.0389360191487702 0.0530638714271759 0 0.00610422483776314 0 0 0 0.014973818477483 0 0.00262224930381318 0 0 0 0.000868788612132179 0 0 0.00070909128778721 0 0 0 0 0 0 0 0 0 0.00414247026030442 0 0 0 0 0 0 0 0 0 0 0 0 0 0 0 0 0 0 0 0 0 0 0.000442955685501922 0 0 0 0.00113728283734084 0.000390061771062489 0 0 0 0.00189758113764313 0.000552170425853758 0 0.00099767495142154 0.00104762805468883 0 0 0.0024201664161774 0.000358713060096641 0 0 0 0 0.00496103634597825 0 0 0 0 0 0 0 0 0 0 0 0 0 0 0 0 0 0 0 0 0 0 0 0.0146257487877682 0 0 0 0 0 0 0 0 0 0 0 0 0 0.00845515887693303 0.0202941192089414 0.174117060547405 0.0746606535990286 0.0191332755662393 0 0.0046270359283574 0.0218848399154164 0.000566640311724181 0.00422340200173706 0.00175743046181307 0.0107953469954614 0 0.0035149606265646 0.0208812002672178 0.00332195236034969 0.0727936373327293 0.0160368740617065 0.00135387402653956 0.00811008433126029 0.0827004822230209
0 0 0 0 0 0 0 0 0 0 0 0 0 0 0 0 0 0 0 0 0 0 0 0 0 0 0 0 0 0 0 0 0 0 0 0 0 0 0 0 0 0 0 0 0 0 0 0 0 0 0 0 0 0 0 0 0 0 0 0 0 0 0 0 0 0 0 0 0 0 0 0 0 0 0 0 0 0 0 0 0 0 0 0 0 0 0 0 0 0 0 0 0 0 0 0 0 0 0 0 0 0 0 0 0 0 0 0 0 0 0 0 0 0 0 0 0 0 0 0 0 0 0 0 0 0 0 0 0 0 0 0 0 0 0 0 0 0 0 0 0 0 0 0 0 0 0 0 0 0 0 0 0 0 0 0 0 0 0 0 0 0 0 0 0 0 0 0 0 0 0 0 0 0 0 0 0 0 0 0 0 0 0 0 0 0 0 0 0 0 0 0 0 0 0 0 0 0 0 0 0 0 0 0 0 0 0 0 0 0 0 0 0 0 0 0 0 0 0 0 0 0 0 0 0 0 0 0 0 0 0 0 0 0.00330086879429645 0.0157940406977 0.0207199879776595 0 0 0 0 0 0 0 0.00147461594639308 0 0.0699095551794415 0.0162348710039291 0.00378883304424601 0.00794905533401586 0 0.0398865228562271 0.0851770574274543 0.0639130725399331 0.0147950790611409 0.0353732581112448 0.065756308804039 0 0 0.201984189381234 0 0 0 0 0 0 0 0 0 0 0 0 0 0 0 0 0 0 0 0 0 0 0 0 0 0 0 0 0 0 0 0 0 0 0 0 0 0 0.105201850386025 0.0204123154929009 0.0395511281824906 0.00518602615353785 0 0 0 0 0 0 0.00455342597400472 0 0.0889103198425271 0.0403467400123362 0.0152572137873779 0.00349217084266835 0.0241424859918264 0.00688900717535061 0 0
0 0 0 0 0 0 0 0 0 0 0 0 0 0 0 0 0 0 0 0 0 0 0 0 0 0 0 0 0 0 0 0 0 0 0 0 0 0 0 0 0 0 0 0 0 0 0 0 0 0 0 0 0 0 0 0 0 0 0 0 0 0 0 0 0 0 0 0 0 0 0 0 0 0 0 0 0 0 0 0 0 0 0 0 0 0 0 0 0 0 0 0 0 0 0 0 0 0 0 0 0 0 0 0 0 0 0 0 0 0 0 0 0 0 0 0 0 0 0 0 0 0 0 0 0 0 0 0 0 0 0 0 0 0 0 0 0 0 0 0 0 0 0 0 0 0 0 0 0 0 0 0 0 0 0 0 0 0 0 0 0 0 0 0 0 0 0 0 0 0 0 0 0 0 0 0 0 0 0 0 0 0 0 0 0 0 0.0009998575450534 0 0.00104086909410153 0 0 0 0 0 0 0 0 0 0 0 0 0 0 0 0 0 0 0 0 0 0 0 0 0 0 0 0.00170633497233157 0 0 0 0 0.00287166958599883 0 0 0 0 0 0 0 0 0 0 0 0.00217896885939186 0.00297412426569174 0.0103267656028386 0 0 0 0 0 0 0 0 0 0.0561744781937522 0.0407712014682823 0.00531177532748067 0.0281172571806006 0.00943592958185733 0.0307153050982407 0.0980016062382856 0.150097630816407 0.0388329127878954 0.0245005655254503 0.0151577875168071 0.00718667688087093 0.0719762207281047 0 0 0 0 0 0 0 0 0 0 0 0 0 0 0 0 0 0 0 0 0 0 0 0 0 0 0 0 0 0 0 0 0 0 0 0 0 0 0 0.07901530202635 0.0205187020960506 0.0509067336834312 0 0 0 0 0 0 0 0.0298833970685335 0 0.0300065930559921 0.037580970966964 0.130788101873214 0.00322903547067628 0.0135868920247951 0.00471281230699966 0 0.00139352215755093
0 0 0 0 0 0 0 0 0 0 0 0 0 0 0 0 0 0 0 0 0 0 0 0 0 0 0 0 0 0 0 0 0 0 0.0377100249718 0 0 0 0 0 0 0 0 0 0 0 0 0 0 0 0 0 0 0 0 0 0 0 0 0 0 0 0 0 0 0 0 0 0 0 0 0 0 0 0 0 0 0 0 0 0 0 0 0 0 0 0 0 0 0 0 0 0 0 0 0 0 0 0 0 0 0 0 0 0 0 0 0 0 0 0 0 0 0 0.15860545083168 0 0 0 0 0 0 0 0 0 0 0 0 0 0 0 0 0 0 0 0 0 0 0 0 0 0 0 0 0 0 0 0 0 0 0 0 0 0 0 0 0 0 0 0 0 0 0 0 0 0 0 0.493751936280404 0 0 0 0 0 0 0 0 0 0 0 0 0 0 0 0 0 0 0 0 0 0 0 0 0 0 0 0 0 0 0 0 0 0 0 0 0 0 0 0 0 0 0 0 0 0 0 0 0 0 0 0 0.124571144483201 0 0 0 0 0 0 0 0 0 0 0 0 0 0 0 0 0 0 0 0 0 0 0 0 0 0 0 0 0 0 0 0 0 0 0 0 0 0 0 0 0 0 0.0986247393954318 0 0 0 0 0 0 0 0 0 0 0 0 0 0 0 0 0 0 0 0 0 0 0 0.0400323249403766 0 0 0.046704379097106 0 0 0 0 0 0 0 0 0 0 0 0 0 0 0 0 0 0 0 0 0 0 0 0 0 0 0
0 0 0 0 0 0 0 0 0 0 0 0 0 0 0 0 0 0 0 0 0 0 0 0 0 0 0 0 0 0 0 0 0 0 0 0 0 0 0 0 0 0 0 0 0 0 0 0 0 0 0 0 0 0 0 0 0 0 0 0 0 0 0 0 0 0 0 0 0 0 0 0 0 0 0 0 0 0 0 0 0 0 0 0 0 0 0 0 0 0 0 0 0 0 0 0 0 0 0 0 0 0 0 0 0 0 0 0 0 0 0 0 0 0 0 0 0 0 0 0 0 0 0 0 0 0 0 0 0 0 0 0 0 0 0 0 0 0 0 0 0 0 0 0 0 0 0 0 0 0 0 0 0 0 0 0 0 0 0 0 0 0 0 0 0 0 0 0 0 0 0 0 0 0 0 0 0 0 0 0 0 0 0 0 0 0 0 0 0 0 0 0 0 0 0 0 0 0 0 0 0 0 0 0 0 0 0 0 0 0 0 0 0 0 0 0 0 0 0 0 0 0 0 0 0 0 0 0 0 0 0 0 0 0 0 0 0 0 0 0 0 0 0 0 0 0 0 0 0 0 0 0 0 0 0 0 0 0 0 0 0 0 0 0 0 0.644709232707337 0.355290767292663 0 0 0 0 0 0 0 0 0 0 0 0 0 0 0 0 0 0 0 0 0 0 0 0 0 0 0 0 0 0 0 0 0 0 0 0 0 0 0 0 0 0 0 0 0 0 0 0 0 0
0 0 0 0 0 0 0 0 0 0 0 0 0.0614778636866725 0 0 0 0 0 0 0 0 0 0 0 0 0 0 0 0 0 0 0 0 0 0 0 0 0 0 0 0 0 0 0 0 0 0 0 0 0 0 0 0 0 0 0 0 0 0 0 0 0 0 0 0 0 0 0 0 0 0 0 0 0 0 0 0 0 0 0 0 0 0 0 0 0 0 0 0 0 0 0 0 0 0 0 0 0 0 0 0 0 0 0 0 0.0100828135533399 0 0 0 0 0 0 0 0 0.0231362207628168 0.0665369526549352 0.0242733606842707 0.0172675010408484 0.053561532702342 0.0248083266242447 0 0 0 0 0 0 0 0 0 0 0 0 0 0 0 0 0 0 0 0 0 0 0 0 0 0 0 0 0 0 0 0 0 0 0 0 0 0 0 0 0 0 0 0 0 0 0.52723535118381 0 0 0 0 0 0.0872805365070637 0 0 0 0 0 0 0 0 0 0 0 0 0 0.0322414177396468 0 0 0 0 0 0 0 0 0 0 0 0 0 0 0 0 0 0 0 0 0 0 0 0 0 0 0 0 0 0 0 0 0 0 0 0 0 0 0 0 0 0 0 0 0 0 0 0 0 0 0 0 0 0 0 0 0 0 0 0 0 0 0 0 0 0 0 0 0 0 0 0 0 0 0 0.0620776635483813 0.0100204593116285 0 0 0 0 0 0 0 0 0 0 0 0 0 0 0 0 0 0 0 0 0 0 0 0 0 0 0 0 0 0 0 0 0 0 0 0 0 0 0 0 0 0 0 0 0 0 0 0 0 0 0 0 0
0.0121888077263524 0 0 0 0 0 0 0 0.00614557000463784 0.0101799964339781 0 0 0 0 0 0 0 0 0 0 0 0 0 0 0 0 0 0 0 0 0 0 0 0 0 0 0 0 0 0 0 0 0 0 0 0 0 0 0 0 0 0 0 0 0 0 0 0 0 0 0 0 0 0 0 0 0 0 0 0 0 0 0 0 0 0 0 0 0 0 0 0 0 0 0 0 0 0 0 0 0 0 0 0 0 0 0 0 0 0 0 0 0 0 0 0 0 0 0 0 0 0 0 0.0122824846648262 0.173465422253274 0.0313225338269886 0 0.0228158132851864 0 0 0 0 0 0 0 0 0 0 0 0.018505044003901 0 0 0 0 0 0 0 0 0 0 0 0 0 0 0 0 0 0 0 0 0 0 0 0 0 0 0 0 0 0 0 0 0 0 0 0 0.501114981552537 0 0 0 0 0 0 0 0 0 0 0 0 0 0 0 0 0 0 0 0.0349602097245768 0 0 0 0 0 0 0 0 0 0 0 0 0 0 0 0 0 0 0 0 0 0 0 0 0 0 0 0 0 0 0 0 0 0 0 0 0 0 0 0 0 0 0 0 0 0 0 0 0 0 0 0 0 0 0 0 0 0 0 0 0 0 0 0 0 0 0 0 0 0 0 0 0.0329812189183629 0 0.111690670825142 0 0 0 0 0.0323472467802376 0 0 0 0 0 0 0 0 0 0 0 0 0 0 0 0 0 0 0 0 0 0 0 0 0 0 0 0 0 0 0 0 0 0 0 0 0 0 0 0 0 0 0 0 0 0 0 0 0 0
0 0 0 0 0 0 0 0 0 0 0 0 0 0 0 0 0.00735643080756524 0 0 0 0 0 0 0 0 0 0.00970530884510791 0.0291826112446932 0 0 0 0 0 0 0 0 0 0 0 0 0 0 0 0 0 0 0 0 0 0 0 0 0 0 0 0 0 0 0.00928543850462019 0.00980403340341565 0 0 0 0 0 0 0 0 0 0 0 0 0 0 0 0 0 0 0 0 0 0 0 0 0 0 0 0 0 0 0 0 0 0 0 0 0 0 0 0 0 0 0 0 0 0 0 0 0 0 0 0 0 0 0 0.00505050686446783 0 0 0 0.00887493830012166 0 0.00572434464969175 0 0 0 0 0 0 0.0220899473931913 0 0 0 0 0 0 0 0 0 0 0 0 0 0 0 0 0 0 0 0 0 0 0 0 0 0 0 0 0 0 0 0 0 0 0 0 0 0.323881366584904 0.111373842473926 0.0648965153649431 0.0324633918563318 0 0 0.294854550470324 0 0 0 0 0 0 0 0 0 0 0 0 0 0.0111867108665172 0 0.00767138763960536 0 0 0 0 0 0.0063906787080489 0 0.00622423423900826 0 0 0 0.025052962124535 0 0 0 0 0 0 0 0 0 0 0 0 0 0 0 0 0 0 0 0 0 0 0 0 0 0 0 0 0 0 0 0 0 0 0 0 0 0 0 0 0 0 0 0 0 0 0 0 0 0 0 0 0 0 0 0 0 0 0 0 0.00893079965898186 0 0 0 0 0 0 0 0 0 0 0 0 0 0 0 0 0 0 0 0 0 0 0 0 0 0 0 0 0 0 0 0 0 0 0 0 0 0 0 0 0 0 0 0 0 0 0 0 0 0 0 0 0 0 0
0 0 0 0 0 0 0 0 0 0 0 0 0 0 0 0 0 0 0 0 0 0 0 0 0 0 0 0 0 0 0 0 0 0 0 0 0 0 0 0 0 0 0 0 0 0 0 0 0 0 0 0 0 0 0 0 0 0 0 0 0 0 0 0 0 0 0 0 0 0 0 0 0 0 0 0 0 0 0 0 0 0 0 0 0 0 0 0 0 0 0 0 0 0 0 0 0 0 0 0 0 0 0 0 0 0 0 0 0 0 0 0 0 0 0 0 0 0 0 0 0 0 0 0 0 0 0 0 0 0 0 0 0 0 0 0 0 0 0 0 0 0 0 0 0 0 0 0 0 0 0 0 0 0 0 0 0 0 0 0 0 0 0 0 0 0 0 0 0 0 0 0 0 0 0 0 0 0 0 0 0 0 0 0 0 0 0 0 0 0 0 0 0 0 0 0 0 0 0 0 0 0 0 0 0 0 0 0 0.0367825905040509 0 0 0 0 0 0 0 0 0 0 0 0 0 0 0 0 0 0 0 0 0.00989177770041915 0 0 0 0 0 0 0 0 0 0 0 0 0 0 0 0 0 0 0 0 0 0 0 0 0 0 0 0 0 0 0 0 0 0 0 0.177620945159666 0 0 0.089237254545599 0 0 0 0 0 0 0.634452861510532 0 0 0 0 0.0520145705797325 0 0 0 0 0 0 0 0 0 0 0 0 0 0 0 0 0 0 0 0 0 0 0 0 0 0 0 0 0 0 0 0 0 0 0 0
0 0 0 0 0 0 0 0 0 0 0 0 0 0 0 0 0 0 0 0 0 0 0 0 0 0 0 0 0 0 0 0 0 0 0 0 0 0 0 0 0 0 0 0 0 0 0 0 0 0 0 0 0 0 0 0 0 0 0 0 0 0 0 0 0 0 0 0 0 0 0 0 0 0 0 0 0 0 0 0 0 0 0 0 0 0 0 0 0 0 0 0 0 0 0 0 0 0 0 0 0 0 0 0 0 0.0348136858301093 0 0 0 0 0 0 0 0 0 0 0 0 0 0 0 0 0 0 0 0 0 0 0 0 0 0 0 0 0 0 0 0 0 0 0 0 0 0 0 0 0 0 0 0 0 0 0 0 0 0 0 0 0 0 0 0 0 0 0 0 0 0 0 0 0 0 0 0 0 0 0 0 0 0 0 0 0 0 0 0 0 0 0 0 0 0 0 0 0 0 0 0 0 0 0 0 0 0 0 0 0 0 0 0 0 0 0 0 0 0 0 0 0 0 0 0 0 0 0 0 0 0 0 0 0 0 0 0 0 0 0 0 0 0 0 0 0 0 0 0 0 0 0 0 0 0 0 0 0 0 0 0 0 0 0.166381041388401 0 0 0 0.262122636085748 0 0.257103840132625 0 0.085458916897788 0 0 0 0 0 0 0.194119879665329 0 0 0 0 0 0 0 0 0 0 0 0 0 0 0 0 0 0 0 0 0 0 0 0 0 0 0 0 0 0 0 0 0 0 0 0 0 0 0 0 0
0 0 0 0 0 0 0 0 0 0 0 0 0 0 0 0 0 0 0 0 0 0 0 0 0 0 0 0 0 0 0 0 0 0 0 0 0 0 0 0 0 0 0 0 0 0 0 0 0 0 0 0 0 0 0 0 0 0 0 0 0 0 0 0 0 0 0 0 0 0 0 0 0 0 0 0 0 0 0 0 0 0 0 0 0 0 0 0 0 0 0 0 0 0 0 0 0 0 0 0 0 0 0 0 0 0.131170915348206 0 0 0 0 0 0 0 0 0 0.093420331393361 0.0281201514671219 0 0.0831413291905698 0.0620887422013193 0 0 0 0 0 0 0 0 0 0 0 0 0 0 0 0 0 0 0 0 0 0 0 0 0 0 0 0 0 0 0 0 0 0 0 0 0 0 0 0 0 0 0 0 0 0 0 0 0 0 0 0 0 0 0 0 0 0 0 0 0 0 0 0 0 0 0 0 0 0 0 0 0 0 0 0 0 0 0 0 0 0 0 0 0 0 0 0 0 0 0 0 0 0 0 0 0 0 0 0 0 0 0 0 0 0 0 0 0 0 0 0 0 0 0 0 0 0 0 0 0 0 0 0 0 0 0 0 0 0 0 0 0 0 0 0 0 0 0 0 0.144879065778482 0 0.0509323122769612 0 0 0.406247152343979 0 0 0 0 0 0 0 0 0 0 0 0 0 0 0 0 0 0 0 0 0 0 0 0 0 0 0 0 0 0 0 0 0 0 0 0 0 0 0 0 0 0 0 0 0 0 0 0 0 0 0
0 0 0 0 0 0 0 0 0 0 0 0 0 0 0 0 0 0 0 0 0 0 0 0 0 0 0 0 0 0 0 0 0 0 0 0 0 0 0 0 0 0 0 0 0 0 0 0 0 0 0 0 0 0 0 0 0 0 0 0 0 0 0 0 0 0 0 0 0 0 0 0 0 0 0 0 0 0 0 0 0 0 0 0 0 0 0 0 0 0 0 0 0 0 0 0 0 0 0 0 0 0 0 0 0 0 0 0 0 0 0 0 0 0 0 0 0 0 0 0 0 0 0 0 0 0 0 0 0 0 0 0 0 0 0 0 0 0 0 0 0 0 0 0 0 0 0 0 0 0 0 0 0 0 0 0 0 0 0 0 0 0 0 0 0 0 0 0 0 0 0 0 0 0 0 0 0 0 0 0 0 0 0 0 0 0 0 0 0 0 0 0 0 0 0 0 0 0 0 0 0 0 0 0 0 0 0 0 1 0 0 0 0 0 0 0 0 0 0 0 0 0 0 0 0 0 0 0 0 0 0 0 0 0 0 0 0 0 0 0 0 0 0 0 0 0 0 0 0 0 0 0 0 0 0 0 0 0 0 0 0 0 0 0 0 0 0 0 0 0 0 0 0 0 0 0 0 0 0 0 0 0 0 0 0 0 0 0 0 0 0 0 0 0 0 0 0 0 0 0 0 0 0 0 0 0 0 0 0 0 0 0 0 0 0 0 0
0 0 0 0 0 0 0 0 0 0 0 0 0 0 0 0 0 0 0 0 0 0 0 0 0 0 0 0 0 0 0 0 0 0 0 0 0 0 0 0 0 0 0 0 0 0 0 0 0 0 0 0 0 0 0 0 0 0 0 0 0 0 0 0 0 0 0 0 0 0 0 0 0 0 0 0 0 0 0 0 0 0 0 0 0 0 0 0 0 0 0 0 0 0 0 0 0 0 0 0 0 0 0 0 0 0.0543279641844311 0 0 0 0 0 0 0 0 0 0.0828170085025935 0 0 0 0 0 0 0 0 0 0 0 0 0 0 0 0 0 0 0 0 0 0 0 0 0 0 0 0 0 0 0 0 0 0 0 0 0 0 0 0 0 0 0 0 0 0 0 0 0 0 0 0 0 0 0 0 0 0 0 0 0 0 0 0 0 0 0 0 0 0 0 0 0 0 0 0 0 0 0 0 0 0 0 0 0 0 0 0 0 0 0 0 0 0 0 0 0 0 0 0 0 0 0 0 0 0 0 0 0 0 0 0 0 0 0 0 0 0 0 0 0 0 0 0 0 0 0 0 0 0 0 0 0 0 0 0 0 0 0 0 0 0 0 0 0 0 0 0 0.310927547433059 0.201771598630835 0 0 0 0.350155881249082 0 0 0 0 0 0 0 0 0 0 0 0 0 0 0 0 0 0 0 0 0 0 0 0 0 0 0 0 0 0 0 0 0 0 0 0 0 0 0 0 0 0 0 0 0 0 0
0 0 0 0 0 0 0 0 0 0 0 0 0 0 0 0 0 0 0 0 0 0 0 0 0 0 0 0 0 0 0 0 0 0 0 0 0 0 0 0 0 0 0 0 0 0 0 0 0 0 0 0 0 0 0 0 0 0 0 0 0 0 0 0 0 0 0 0 0 0 0 0 0 0 0 0 0 0 0 0 0 0 0 0 0 0 0 0 0 0 0 0 0 0 0 0 0 0 0 0 0 0 0 0 0 0 0 0 0 0 0 0 0 0 0 0 0.0364117044094659 0 0 0 0 0 0 0 0 0 0 0 0 0 0 0 0 0 0 0 0 0 0 0 0 0 0 0 0 0 0 0 0 0 0 0 0 0 0 0 0 0 0 0 0 0 0 0 0 0 0 0 0 0 0 0.411006473166851 0.13575125579325 0 0 0 0 0 0 0 0 0 0 0 0 0 0 0 0 0 0 0 0 0 0 0 0 0 0 0 0 0 0 0 0 0 0 0 0 0 0 0 0 0 0 0 0 0 0 0 0 0 0 0 0 0 0 0 0 0 0 0 0 0 0 0 0 0 0 0 0 0 0 0 0 0 0 0 0 0 0 0 0 0 0 0 0 0 0 0 0 0 0 0 0 0 0 0 0.416830566630433 0 0 0 0 0 0 0 0 0 0 0 0 0 0 0 0 0 0 0 0 0 0 0 0 0 0 0 0 0 0 0 0 0 0 0 0 0 0 0 0 0 0 0 0 0 0 0 0
0 0 0 0 0 0 0 0.0524739574588765 0 0.0627073692380264 0 0 0 0 0 0 0 0 0 0 0 0 0 0 0 0 0 0 0 0 0 0 0 0 0 0 0 0 0 0 0 0 0 0 0 0 0 0 0 0 0 0 0 0 0.0834430527671253 0 0 0 0 0 0 0 0 0 0 0 0 0 0 0 0 0 0 0 0 0 0 0 0 0 0 0 0 0 0 0 0 0 0 0 0 0 0 0 0 0 0 0 0 0 0 0 0.0432042972975678 0 0 0 0 0 0 0 0 0 0 0.149556443526 0.322186647973345 0 0 0.0929443438497345 0 0 0 0 0 0 0 0 0 0 0 0 0 0 0 0 0 0 0 0 0 0 0 0 0 0 0 0 0 0 0 0 0 0 0 0 0 0 0 0 0 0 0 0 0 0 0 0 0 0 0 0 0 0 0 0 0 0 0 0 0 0 0 0 0 0 0 0 0 0 0 0 0 0 0 0 0 0 0 0 0 0 0 0 0 0 0 0 0 0 0 0 0 0 0 0 0 0 0 0 0 0 0 0 0 0 0 0 0 0 0 0 0 0 0 0 0 0 0 0 0 0 0 0 0 0 0 0 0 0 0 0 0 0 0 0 0 0 0 0 0 0 0 0 0 0 0 0 0 0 0 0 0 0 0 0.193483887889324 0 0 0 0 0 0 0 0 0 0 0 0 0 0 0 0 0 0 0 0 0 0 0 0 0 0 0 0 0 0 0 0 0 0 0 0 0 0 0 0 0 0 0
0 0 0 0 0 0 0 0 0 0 0 0 0 0 0 0 0 0 0 0 0 0 0 0 0 0 0 0 0 0 0 0 0 0 0.0316330753925251 0 0 0 0 0 0 0 0 0 0 0 0 0 0 0 0 0 0 0 0.0278135560947557 0 0 0 0 0 0 0 0 0 0 0 0 0 0 0 0 0 0 0 0 0 0 0 0 0 0 0 0 0 0 0 0 0 0 0 0 0 0 0 0 0 0 0 0 0 0 0 0 0 0 0 0 0 0 0 0 0 0 0.0512662271334453 0.0324901717213076 0 0 0.0255037041515385 0 0 0 0 0 0 0 0 0 0 0 0 0 0 0 0 0 0 0 0 0 0 0 0 0 0 0 0 0 0 0 0 0 0 0 0 0 0 0 0 0 0 0 0 0 0 0 0 0 0 0 0 0 0 0 0 0 0 0 0 0 0 0 0 0 0 0 0 0 0 0 0 0 0 0 0 0 0 0 0 0 0 0 0 0 0 0 0 0 0 0 0 0.1868316922439 0 0 0 0 0.0789705299007471 0 0 0 0 0 0 0 0 0 0 0 0 0 0 0 0 0 0 0 0 0 0 0 0 0 0 0 0 0 0 0 0 0 0 0 0 0 0 0 0 0 0 0 0 0 0 0 0 0 0 0 0 0 0 0 0 0.259912795673258 0.0859961004807451 0.219582147207777 0 0 0 0 0 0 0 0 0 0 0 0 0 0 0 0 0 0 0 0 0 0 0 0 0 0 0 0 0 0 0 0 0 0 0 0 0 0 0 0 0 0
0.00536558748614967 0 0 0 0 0 0 0 0 0 0 0 0 0 0 0 0 0 0 0 0 0 0 0 0 0 0 0 0 0 0 0 0 0 0 0 0 0 0 0 0 0 0 0 0 0 0 0 0 0 0 0 0 0 0 0 0 0 0 0 0 0 0 0 0 0 0 0 0 0 0 0 0 0 0 0 0 0 0 0 0 0 0 0 0 0 0 0 0 0 0 0 0 0 0 0 0 0 0 0 0 0 0 0 0 0 0 0 0 0 0 0 0 0 0.00820067211302603 0 0 0 0 0 0 0 0 0 0 0 0 0 0 0.0114976874703207 0 0 0 0 0 0 0 0 0 0 0 0 0 0 0 0 0 0 0 0 0 0 0 0 0 0 0 0 0 0 0 0 0 0 0 0 0 0 0 0 0 0 0 0 0 0.0251793068893631 0 0 0 0 0 0 0 0 0 0 0 0 0 0 0 0 0 0 0 0 0 0 0 0 0 0 0 0 0 0 0 0 0 0 0.0487972595838598 0 0 0 0 0 0 0 0 0.0492971966170564 0 0 0 0 0.0309694223393747 0 0 0 0 0 0 0 0 0 0 0 0 0 0 0 0 0 0 0 0 0 0 0 0 0 0 0 0 0 0 0 0 0 0 0 0 0 0 0 0 0 0 0 0 0 0 0.0547818713060148 0 0 0.226880247511673 0.0695649692835757 0.301188880177434 0.0476881029970339 0 0 0.0261500026120838 0.0944387936130343 0 0 0 0 0 0 0 0 0 0 0 0 0 0 0 0 0 0 0 0 0 0 0 0 0 0 0 0 0 0 0 0 0 0 0
0.0489926696706373 0 0 0 0 0 0 0 0 0 0 0 0 0 0 0 0 0 0 0 0 0 0 0 0 0 0 0 0 0 0 0 0 0 0 0 0 0 0 0 0 0 0 0 0 0 0 0 0 0 0 0 0 0 0 0 0 0 0 0 0 0 0 0 0 0 0 0 0 0 0 0 0 0 0 0 0 0 0 0 0 0 0 0 0 0 0 0 0 0 0 0 0 0 0 0 0 0 0 0 0 0 0 0 0 0 0 0 0 0 0 0 0 0 0.362913607332192 0 0 0 0 0 0 0 0 0 0 0 0 0 0 0.0868713879371224 0 0 0 0 0 0 0 0 0 0 0 0 0 0 0 0 0 0 0 0 0 0 0 0 0 0 0 0 0 0 0 0 0 0 0 0 0 0 0 0 0 0 0 0 0 0 0 0 0 0 0 0 0 0 0 0 0 0 0 0 0 0 0 0 0 0 0 0 0 0 0 0 0 0 0 0 0 0 0 0 0 0 0 0 0 0 0 0 0 0 0 0 0 0 0 0 0 0 0 0 0 0 0 0 0 0 0 0 0 0 0 0 0 0 0 0 0 0 0 0 0 0 0 0 0 0 0 0 0 0 0 0 0 0 0 0 0 0 0 0 0.142568043891433 0.161933978666469 0 0 0.196720312502147 0 0 0 0 0 0 0 0 0 0 0 0 0 0 0 0 0 0 0 0 0 0 0 0 0 0 0 0 0 0 0 0 0 0 0 0 0 0 0 0 0 0
0.0110937071339717 0 0 0 0 0 0 0 0 0 0 0 0 0 0 0 0 0 0 0 0 0 0 0 0 0 0 0 0 0 0 0 0 0 0 0 0 0 0 0 0 0 0 0 0 0 0 0 0 0 0 0 0 0 0 0 0 0 0 0 0 0 0 0 0 0 0 0 0 0 0 0 0 0 0 0 0 0 0 0 0 0 0 0 0 0 0 0 0 0 0 0 0 0 0 0 0 0 0 0 0 0 0 0 0 0 0 0 0 0 0 0 0 0 0.0345200965162009 0 0 0 0 0 0 0 0 0 0 0 0 0 0 0.0239559762748085 0 0 0 0 0 0 0 0 0 0 0 0 0 0 0 0 0 0 0 0 0 0 0 0 0 0 0 0 0 0 0 0 0 0 0 0 0 0 0 0 0 0 0 0 0 0 0 0 0 0 0 0 0 0 0 0 0 0 0 0 0 0 0 0 0 0 0 0 0 0 0 0 0 0 0 0 0 0.0165854007322324 0.0222130329687299 0 0 0 0 0 0 0 0 0 0 0 0 0 0 0 0.0228962573906738 0 0 0 0 0 0 0 0 0 0 0 0 0 0 0 0 0 0 0 0 0 0 0 0 0 0 0 0 0 0 0 0 0 0 0 0 0 0 0 0 0 0 0 0 0 0 0.0716886420728472 0.351431601050485 0.034106982951018 0 0.170775718786724 0.158869659999856 0 0 0 0 0.0818629241224524 0 0 0 0 0 0 0 0 0 0 0 0 0 0 0 0 0 0 0 0 0 0 0 0 0 0 0 0 0 0 0 0 0 0 0
0 0 0 0 0 0 0 0 0 0 0 0 0 0 0 0 0 0 0 0 0 0 0 0 0 0 0 0 0 0 0 0 0 0 0 0 0 0 0 0 0 0 0 0 0 0 0 0 0 0 0 0 0 0 0 0 0 0 0 0 0 0 0 0 0 0 0 0 0 0 0 0 0 0 0 0 0 0 0 0 0 0 0 0 0 0 0 0 0 0 0 0 0 0 0 0 0 0 0 0 0 0 0 0 0 0 0 0 0 0 0 0 0 0 0 0 0 0 0 0 0 0 0 0 0 0 0 0 0 0 0 0 0 0 0 0 0 0 0 0 0 0 0 0 0 0 0 0 0 0 0 0 0 0 0 0 0 0 0 0 0 0 0 0 0 0 0 0 0 0 0 0 0 0 0 0 0 0 0 0 0 0 0 0 0 0 0 0 0 0 0 0 0 0 0 0 0 0 0 0 0 0 0 0 0 0 0 0 0 0 0 0 0 0 0 0 0 0 0 0 0 0 0 0 0 0 0 0 0 0 0 0 0 0 0 0 0 0 0 0 0 0 0 0 0 0 0 0 0 0 0 0 0 0 0 0 0 0 0 0 0 0 0 0 0.391465800430674 0.0811622596208588 0 0 0 0 0 0 0.107625521650586 0 0.17057157904474 0 0.0754400970626444 0 0 0 0 0.173734742190497 0 0 0 0 0 0 0 0 0 0 0 0 0 0 0 0 0 0 0 0 0 0 0 0 0 0 0 0 0 0 0 0 0 0 0
0.00427705478898283 0 0 0 0 0 0 0 0 0 0 0 0 0 0 0 0 0 0 0 0 0 0 0 0 0 0 0 0 0 0 0 0 0 0 0 0 0 0 0 0 0 0 0 0 0 0 0 0 0 0 0 0 0 0 0 0 0 0 0 0 0 0 0 0 0 0 0 0 0 0 0 0 0 0 0 0 0 0 0 0 0 0 0 0 0 0 0 0 0 0 0 0 0 0 0 0 0 0 0 0 0 0 0 0 0 0 0 0 0 0 0 0 0 0 0 0 0 0 0 0 0 0 0 0 0 0 0 0 0.00839951723619521 0 0 0 0 0 0 0 0 0 0 0 0 0 0 0 0 0 0 0 0 0 0 0 0 0 0 0 0 0 0 0 0 0 0 0 0 0 0 0 0 0 0 0 0 0 0 0 0 0 0 0 0 0 0 0 0 0 0 0 0 0 0 0 0 0 0 0 0 0 0 0 0 0 0 0 0 0 0 0 0 0 0 0 0 0 0 0 0 0 0 0 0 0 0 0 0 0 0 0 0 0 0 0 0 0 0 0 0 0 0 0 0 0 0 0 0 0 0 0 0 0 0 0 0 0 0 0 0 0 0 0 0 0 0 0 0 0 0 0 0 0 0 0.536833611422913 0 0.182809014719715 0.0869117175197248 0 0.0479561245889487 0 0 0 0.132812959723521 0 0 0 0 0 0 0 0 0 0 0 0 0 0 0 0 0 0 0 0 0 0 0 0 0 0 0 0 0 0 0 0 0 0 0
0 0 0 0 0 0 0 0 0 0 0 0 0 0 0 0 0 0 0 0 0 0 0 0 0 0 0 0 0 0 0 0 0 0 0 0 0 0 0 0 0 0 0 0 0 0 0 0 0 0 0 0 0 0 0 0 0 0 0 0 0 0 0 0 0 0 0 0 0 0 0 0 0 0 0 0 0 0 0 0 0 0 0 0 0 0 0 0 0 0 0 0 0 0 0 0 0 0 0 0 0 0 0 0 0 0 0 0 0 0 0 0 0 0 0 0 0 0 0 0 0 0 0 0 0 0 0 0 0 0 0 0 0 0 0 0 0 0 0 0 0 0 0 0 0 0 0 0 0 0 0 0 0 0 0 0 0 0 0 0 0 0 0 0.108855529855008 0 0 0 0 0 0 0 0 0 0 0 0 0 0 0 0 0 0 0 0.119060471537731 0 0 0 0 0 0 0 0 0 0 0 0 0 0 0 0 0 0 0 0 0 0 0 0 0 0 0 0 0 0 0 0 0 0 0.146597900832448 0 0 0 0 0 0 0 0 0 0 0 0 0 0 0 0 0 0 0 0 0 0 0 0 0 0 0 0 0 0 0 0 0 0 0 0 0 0 0 0 0 0 0 0 0 0 0 0 0 0 0 0 0 0.169307145256207 0 0 0 0.0955231321645027 0 0 0 0.227429862788179 0.133225957565924 0 0 0 0 0 0 0 0 0 0 0 0 0 0 0 0 0 0 0 0 0 0 0 0 0 0 0 0 0 0 0 0 0 0 0
0 0 0 0 0 0 0 0 0 0 0 0 0 0 0 0 0 0 0 0 0 0 0 0 0 0 0 0 0 0 0 0 0 0 0 0 0 0 0 0 0 0 0 0 0 0 0 0 0 0 0 0 0 0 0 0 0 0 0 0 0 0 0 0 0 0 0 0 0 0 0 0 0 0 0 0 0 0 0 0 0 0 0 0 0 0 0 0 0 0 0 0 0 0 0 0 0 0 0 0 0 0 0 0 0 0 0 0 0 0 0 0 0 0 0 0 0 0 0 0 0 0.0189024899563211 0 0 0 0 0 0 0 0 0 0 0 0 0 0 0 0 0 0 0 0 0 0 0 0 0 0 0 0 0 0 0 0 0 0 0 0 0 0 0 0 0 0 0 0 0 0 0 0 0 0 0 0.0285043367481021 0 0 0 0 0 0 0 0 0 0 0 0 0 0 0 0 0 0 0 0 0 0 0 0 0 0 0 0 0 0 0 0 0 0 0 0 0 0 0 0 0 0 0 0.0742432562298792 0.503992342003303 0 0 0 0 0 0 0 0 0 0 0 0 0 0 0 0 0 0 0 0 0 0 0 0 0 0 0 0 0 0 0 0 0 0 0 0 0 0 0 0 0 0 0 0 0 0 0 0 0 0 0 0 0 0 0 0 0 0 0 0 0 0.320046385141377 0.054311189921018 0 0 0 0 0 0 0 0 0 0 0 0 0 0 0 0 0 0 0 0 0 0 0 0 0 0 0 0 0 0 0 0 0 0 0
0 0 0 0 0 0 0 0 0 0 0 0 0 0 0 0 0 0 0 0 0 0 0 0 0 0 0 0 0 0 0 0 0 0 0 0 0 0 0 0 0 0 0 0 0 0 0 0 0 0 0 0 0 0 0 0 0 0 0 0 0 0 0 0 0 0 0 0 0 0 0 0 0 0 0 0 0 0 0 0 0 0 0 0 0 0 0 0 0 0 0 0 0 0 0 0 0 0 0 0 0 0 0 0 0 0 0 0 0 0 0 0 0 0 0 0 0 0 0 0 0 0.0458718512757796 0 0 0 0 0 0 0 0 0 0 0 0 0 0 0 0 0 0 0 0 0 0 0 0 0 0 0 0 0 0 0 0 0 0 0 0 0 0 0 0 0 0 0 0 0 0 0 0 0 0 0 0.787659710054263 0 0 0 0 0 0 0 0 0 0 0 0 0 0 0 0 0 0 0 0 0 0 0 0 0 0 0 0 0 0 0 0 0 0 0 0 0 0 0 0 0 0 0 0 0 0 0 0 0 0 0.166468438669957 0 0 0 0 0 0 0 0 0 0 0 0 0 0 0 0 0 0 0 0 0 0 0 0 0 0 0 0 0 0 0 0 0 0 0 0 0 0 0 0 0 0 0 0 0 0 0 0 0 0 0 0 0 0 0 0 0 0 0 0 0 0 0 0 0 0 0 0 0 0 0 0 0 0 0 0 0 0 0 0 0 0 0 0 0 0 0 0 0 0 0 0
0 0 0 0 0 0 0 0 0 0 0 0 0 0 0 0 0 0 0 0 0 0 0 0 0 0 0 0.00569763080482413 0 0 0 0 0 0 0 0 0 0 0 0 0 0 0 0 0 0 0 0 0 0 0 0 0 0 0 0 0 0 0 0 0 0 0 0 0 0 0 0 0 0 0 0 0 0 0 0 0 0 0 0 0 0 0 0 0 0 0 0 0 0 0 0 0 0 0 0 0 0 0 0 0 0 0 0 0 0 0 0 0 0 0 0 0 0 0 0 0 0 0 0 0 0.00422855260056185 0 0 0 0 0 0 0 0 0 0 0 0 0 0 0 0 0 0 0 0 0 0 0 0 0 0 0 0 0 0 0 0 0 0 0 0 0 0 0 0.0588129782568767 0 0.157082861470768 0.0899977063260228 0.01811189331326 0 0 0 0 0 0 0 0 0 0.190635305482867 0 0 0 0 0 0 0 0.115614606997915 0 0 0 0 0 0 0 0 0.00623837017471799 0 0 0 0 0 0 0 0 0 0 0 0 0 0 0 0 0 0 0 0 0 0 0 0 0 0.032803164598565 0.00674006224105072 0 0 0 0 0 0 0 0 0 0 0 0 0 0 0 0 0 0 0 0 0 0 0 0 0 0 0 0 0 0 0 0 0 0 0 0 0 0 0 0 0 0 0 0 0.0250235704515641 0 0 0 0 0 0 0 0.0315446854388381 0 0 0 0 0.0772745907316716 0.154331595626299 0 0 0.0258624254841988 0 0 0 0 0 0 0 0 0 0 0 0 0 0 0 0 0 0 0 0 0 0 0 0 0 0 0 0 0 0 0 0 0 0 0
0 0 0 0 0 0 0 0 0 0 0 0 0 0 0 0 0 0 0 0 0 0 0 0 0 0 0 0 0 0 0 0 0 0 0 0 0 0 0 0 0 0 0 0 0 0 0 0 0 0 0 0 0 0 0 0 0 0 0 0 0 0 0 0 0 0 0 0 0 0 0 0 0 0 0 0 0 0 0 0 0 0 0 0 0 0 0 0 0 0 0 0 0 0 0 0 0 0 0 0 0 0 0 0 0 0 0 0 0 0 0 0 0 0 0 0 0 0 0 0 0 0 0 0 0 0 0 0 0 0 0 0 0 0 0 0 0 0 0 0 0 0 0 0 0 0 0 0 0 0 0 0 0 0 0 0 0 0 0 0 0 0 0 0 0 0 0 0 0 0 0 0 0 0 0 0 0 0 0 0 0 0 0 0 0 0 0 0 0 0 0 0 0 0 0 0 0 0 0 0 0 0 0 0 0 0 0 0 0 0 0 0 0 0 0 0 0 0 0.0805679473778749 0 0 0 0 0 0 0 0 0 0 0 0 0 0 0 0 0 0 0 0 0 0 0 0 0 0 0 0 0 0 0 0 0 0 0 0 0 0 0 0 0 0 0 0 0 0 0 0 0 0 0 0 0 0.209343103336276 0 0.117152445031988 0.248925982344095 0.165176369643329 0.0831824748809425 0.0481265800263001 0 0.0475250973591943 0 0 0 0 0 0 0 0 0 0 0 0 0 0 0 0 0 0 0 0 0 0 0 0 0 0 0 0 0 0 0 0 0 0 0 0
0 0 0 0 0 0 0 0 0 0 0 0 0 0 0 0 0 0 0 0 0 0 0 0.0218818773537032 0 0 0 0 0 0 0 0 0 0 0 0 0 0 0.0153139600513448 0 0 0 0 0 0 0 0 0.0125660350765354 0 0 0 0 0 0 0 0 0 0 0 0 0 0 0 0 0 0 0 0 0 0.00206844453877886 0 0 0 0 0 0 0 0 0 0 0 0 0 0 0 0 0 0 0 0 0 0 0 0 0 0 0 0 0 0 0 0 0 0 0 0 0 0 0 0 0 0 0 0 0 0 0 0 0 0 0 0 0 0 0 0 0 0 0 0 0 0 0 0 0 0 0 0 0 0 0 0 0 0 0 0 0 0 0 0 0 0 0 0 0 0 0 0 0 0 0 0 0 0 0 0 0 0 0.0394847597527687 0.043578382514231 0.247977627171845 0 0 0 0 0 0 0 0 0 0 0 0 0 0 0 0.0677960056171056 0.00205227851081655 0.0470670518762516 0.00524193427184202 0.122257509091906 0 0 0 0 0 0.0236795894541177 0 0 0 0.020883519137639 0.0570845612251746 0 0.157624878610634 0 0 0 0 0 0 0 0 0 0 0 0 0 0 0 0 0 0 0.0494656376068144 0 0 0 0 0 0 0 0 0 0 0 0 0 0.00447293894190367 0 0 0 0.00478897537296044 0.00165538625435808 0 0 0 0 0 0 0 0 0 0 0 0 0 0 0.0296680566233767 0 0 0 0 0 0 0 0 0 0 0 0 0 0 0 0 0 0 0 0 0 0 0 0 0 0 0 0 0 0 0 0 0 0.00230196491169488 0 0 0 0 0 0 0.00111106169576308 0.00112369184540615 0.00407314400709615 0.00531093546340884 0 0 0 0 0.00103887352906076 0 0 0 0 0 0 0 0.00201085427634986 0 0 0.00642006521711405
0 0 0 0 0 0 0 0 0 0 0 0 0 0 0 0 0 0 0 0 0 0 0 0 0 0 0 0 0 0 0 0 0 0 0 0 0 0 0 0 0 0 0 0 0 0 0 0 0 0 0 0 0 0 0 0 0 0 0 0 0 0 0 0 0 0 0 0 0 0 0 0 0 0 0 0 0 0 0 0 0 0 0 0 0 0 0 0 0 0 0 0 0 0 0 0 0 0 0 0 0 0 0 0 0 0 0 0 0 0 0 0 0 0 0 0 0 0 0 0 0 0 0 0 0 0 0 0 0 0 0 0 0 0 0 0 0 0 0 0 0 0 0 0 0 0 0 0 0 0 0 0 0 0 0 0 0 0 0 0 0 0 0 0 0 0 0 0 0 0 0 0 0 0 0 0 0 0 0 0 0 0 0 0 0 0 0 0 0 0 0 0 0 0 0 0 0 0 0 0 0 0 0 0 0 0 0 0 0 0 0 0 0 0 0 0 0 0 0 0 0 0 0 0 0 0 0 0 0 0.0286455400518816 0 0 0 0 0 0 0 0.319829308054659 0 0 0 0.0105895806433532 0 0 0 0 0 0 0 0 0 0 0 0 0 0 0 0 0 0 0 0 0 0 0 0 0 0 0 0 0 0 0 0 0 0 0 0 0 0 0 0 0 0 0 0 0 0 0 0 0 0 0.415239656816945 0.225695914433162 0 0 0 0 0 0 0 0 0 0 0 0 0 0 0 0 0 0 0 0 0 0 0
0 0 0 0 0 0 0 0 0 0 0 0 0 0 0 0 0 0 0 0 0 0 0 0 0 0 0 0 0 0 0 0 0 0 0 0 0 0 0 0 0 0 0 0 0 0 0 0 0 0 0 0 0 0 0 0 0 0 0 0 0 0 0 0 0 0 0 0 0 0 0 0 0 0 0 0 0 0 0 0 0 0 0 0 0 0 0 0 0 0 0 0 0 0 0 0 0 0 0 0 0 0 0 0 0 0 0 0 0 0 0 0 0 0 0 0 0 0 0 0 0 0 0 0 0 0 0 0 0 0 0 0 0 0 0 0 0 0 0 0 0 0 0 0 0 0 0 0 0 0 0 0 0 0 0 0 0 0 0.100010002775401 0.0446796945361114 0 0 0 0 0 0 0 0 0 0 0 0 0 0 0 0 0.016842607364398 0 0 0 0 0 0 0 0 0 0 0 0 0 0 0 0.0289633770751431 0 0 0 0 0.0398115941226593 0 0 0 0 0 0 0 0.0173967196452237 0 0 0 0 0 0 0 0 0 0 0 0 0 0 0 0 0 0 0 0 0 0 0 0 0 0 0 0 0 0 0 0 0 0 0 0 0 0 0.0174263010720444 0 0 0 0 0 0 0 0 0 0 0 0 0 0 0 0 0 0 0 0 0 0 0 0 0 0 0 0 0 0 0 0 0 0 0 0 0 0 0 0 0.109485587955412 0 0.355453581768181 0.110608570884019 0.0696284768524121 0 0 0 0 0.0223421593123357 0.0151385388318322 0 0 0 0 0 0 0 0 0 0 0 0 0.0522127878048281 0 0 0 0 0 0 0 0
0 0 0 0 0 0 0 0 0 0 0 0 0 0 0 0 0 0 0 0 0 0 0 0 0 0 0 0 0 0 0 0 0 0 0 0 0 0 0 0 0 0 0 0 0 0 0 0 0 0 0 0 0 0 0 0 0 0 0 0 0 0 0 0 0 0 0 0 0 0 0 0 0 0 0 0 0 0 0 0 0 0 0 0 0 0 0 0 0 0 0 0 0 0 0 0 0 0 0 0 0 0 0 0 0 0 0 0 0 0 0 0 0 0 0 0 0 0 0 0 0 0 0 0 0 0 0 0 0 0 0 0 0 0 0 0 0 0 0 0 0 0 0 0 0 0 0 0 0 0 0 0 0 0 0 0 0 0 0 0.0526136582093173 0 0 0 0 0 0 0 0 0 0 0 0 0 0 0 0 0 0 0 0 0 0 0.00576513104393945 0 0 0 0 0 0 0 0 0 0.0762685799394495 0.0100389979470625 0 0 0 0.034047068532457 0 0 0 0 0 0 0 0 0 0 0 0 0 0 0 0 0 0 0.0614286963419817 0 0.00877970742713404 0 0 0.160646114000147 0 0 0 0 0 0 0 0 0 0 0 0 0 0 0 0 0 0 0 0 0.0212836983693407 0.0130348028406567 0 0 0 0 0.021842684495621 0.0959706512694045 0 0 0 0.00965145811091453 0 0 0 0 0 0 0 0 0 0 0 0 0 0 0 0 0 0 0 0 0 0 0 0 0 0 0 0 0 0 0.195911639620459 0 0 0.0244841508016643 0.174380919561721 0 0.00757130089354383 0 0 0 0 0 0 0 0 0 0 0 0 0 0 0 0 0.0262807405951859 0 0 0 0 0 0 0 0 0
0 0 0 0 0 0 0 0 0 0 0 0 0 0 0 0 0 0 0 0 0 0 0 0 0 0 0 0 0 0 0 0 0 0 0 0 0 0 0 0 0 0 0 0 0 0 0 0 0 0 0 0 0 0 0.00302700455651473 0 0 0 0 0 0 0 0 0 0 0 0 0 0 0 0 0 0 0 0 0 0 0 0 0 0 0 0 0 0 0 0 0 0 0 0 0 0 0 0 0 0 0 0 0 0 0 0 0 0 0 0 0 0 0 0 0 0 0 0 0 0 0 0 0 0 0 0 0 0 0 0 0 0 0 0 0 0 0 0 0 0 0 0 0 0 0 0 0 0 0 0 0 0 0 0 0 0 0 0 0.00567138998581729 0.00601301895564171 0.120428280563953 0 0.180048244820243 0 0 0 0 0 0.0310778049559114 0 0 0 0 0 0 0 0 0 0 0.0733476772607662 0.00469560190431939 0 0 0 0.00360167394419063 0.00474309669245505 0 0 0 0 0 0 0 0 0 0 0.0115771021069029 0 0 0 0.0197016928311658 0 0 0 0 0 0 0 0.029062615831409 0.00731776683138133 0 0 0 0 0 0 0 0 0 0 0 0 0 0 0 0 0 0 0 0 0 0 0 0 0 0 0 0 0 0 0 0 0 0 0 0 0 0.0216754534950789 0 0 0 0 0 0 0 0 0 0 0 0 0 0 0.00504762382738626 0 0 0 0 0 0 0 0 0 0 0 0 0 0 0 0 0 0 0 0 0 0 0 0 0 0 0 0 0.0347237659101655 0.218536633015551 0 0 0 0 0.113014633187576 0.0802366224010306 0 0 0 0 0 0 0.00536477862430471 0.0102868443223117 0.00476529802358169 0 0 0 0 0 0 0 0 0 0 0 0.0060353759523428
0 0 0 0 0 0 0 0 0 0 0 0 0 0 0 0 0 0 0 0 0 0 0 0 0 0 0 0 0 0 0 0 0 0 0 0 0 0 0 0 0 0 0 0 0 0 0 0 0 0 0 0 0 0 0 0 0 0 0 0 0 0 0 0 0 0 0 0 0 0 0 0 0 0 0 0 0 0 0 0 0 0 0 0 0 0 0 0 0 0 0 0 0 0 0 0 0 0 0 0 0 0 0 0 0 0 0 0 0 0 0 0 0 0 0 0 0 0 0 0 0 0 0 0 0 0 0 0 0 0 0 0 0 0 0 0 0 0 0 0 0 0 0 0 0 0 0 0 0 0 0 0 0 0 0 0 0.0186867904559477 0 0.191958923052993 0 0 0 0 0 0 0 0 0 0 0 0 0 0 0 0.0616258833159632 0.00651547326293704 0.0122898657152118 0 0 0 0 0 0 0 0 0 0 0 0 0 0 0 0.0514090277222167 0 0 0 0 0.0207705939595117 0 0 0 0 0 0 0 0.0146833905672308 0 0 0 0 0 0 0 0 0 0 0.0240260017548301 0 0 0.0124157853298957 0 0 0 0 0 0 0 0 0 0 0 0 0 0 0 0 0 0 0 0 0 0 0 0 0.0141292103186865 0 0 0 0 0 0 0 0 0 0 0 0 0 0 0 0 0 0 0 0 0 0 0 0 0 0 0 0 0 0 0 0 0 0 0 0 0 0 0 0.350681090679693 0.0134992989498303 0 0 0.103395744341201 0.0491073206890037 0 0 0 0 0.0159299339538393 0.0116801560557686 0 0 0 0 0 0 0 0 0 0 0 0 0.0271955098752394 0 0 0 0 0 0 0 0
0 0 0 0 0 0 0 0 0 0 0 0 0 0 0 0 0 0 0 0 0 0 0 0 0 0 0 0 0 0 0 0 0 0 0 0 0 0 0.00163684709527413 0 0 0 0 0 0 0 0 0 0 0 0 0 0 0 0 0 0 0 0 0 0 0 0 0 0 0 0 0 0 0 0 0 0 0 0 0 0 0 0 0 0 0 0 0 0 0 0 0 0 0 0 0 0 0 0 0 0 0 0 0 0 0 0.00274266013338519 0 0 0 0 0 0 0 0 0 0 0 0 0 0 0 0 0 0 0 0 0 0 0 0 0 0 0 0 0 0 0 0 0 0 0 0 0 0 0 0 0 0 0 0 0 0 0 0 0 0 0 0 0 0.074080711989929 0.0166986831027674 0.149275262068521 0.0911388532267645 0 0.028984548791992 0 0 0 0.00337480558628181 0 0 0 0 0 0 0 0 0 0 0.0100964972852278 0 0.0194492606361148 0 0 0.00796339732324576 0.0431804987561758 0.00445409349279701 0 0 0 0 0 0 0 0 0.0239290726186556 0.00999977367665551 0 0 0 0.0436675228375235 0 0 0 0 0.00330379227280271 0 0 0.0184098504736407 0 0 0 0 0 0 0 0 0 0 0 0 0.0128889585358339 0 0 0 0 0 0 0 0 0 0 0 0 0 0 0 0 0 0 0 0 0 0 0 0 0.00615283899893204 0.0160658001253892 0 0 0 0 0 0 0 0 0 0 0 0 0 0 0 0 0 0 0 0 0 0 0 0 0 0 0 0 0 0 0 0 0 0 0 0 0 0 0 0.0836835263361668 0.0737304476439536 0.0210590567624195 0.0792910925032828 0 0.127548365937765 0.00164797629789835 0 0 0.00173481810012905 0.0238109873904759 0 0 0 0 0 0 0 0 0 0 0 0 0 0 0 0 0 0 0 0 0 0
0 0 0 0 0 0 0 0 0 0 0 0 0 0 0 0 0 0 0 0 0 0 0 0 0 0 0 0 0 0 0 0 0 0 0 0 0 0 0.00165179792841202 0 0 0 0 0 0 0 0 0 0 0 0 0 0 0 0.00220732559816228 0 0 0 0 0 0 0 0 0 0 0 0 0 0 0 0 0 0 0 0 0 0 0 0 0 0 0 0 0 0 0 0 0 0 0 0 0 0 0 0 0 0 0 0 0 0 0 0.00201669278203741 0 0 0 0 0 0 0 0 0 0 0 0 0 0 0 0 0 0 0 0 0 0 0 0 0 0 0 0 0 0 0 0 0 0 0 0 0 0 0 0 0 0 0 0 0 0 0 0 0 0 0 0 0.00554356175593688 0.0109510690102647 0.0950238171883194 0.0407501601006738 0.0742489195069589 0 0 0 0 0 0.021240474844898 0 0 0 0 0 0 0 0 0 0 0.00999095368906171 0 0 0 0 0.00313674758122686 0.00637243114924523 0 0 0 0 0 0 0 0 0 0 0.0451585769445383 0 0 0 0.0448483942181531 0 0 0 0 0 0 0 0.0331240544577557 0.00542424472561502 0 0 0 0 0 0 0 0 0 0 0 0 0 0 0 0 0 0 0 0 0 0 0 0 0 0 0 0 0 0 0 0 0 0 0 0 0 0.0170534165355016 0 0 0 0 0 0 0 0 0 0 0 0 0 0 0.00367587607175023 0 0 0 0 0 0 0 0 0 0 0 0 0 0 0 0 0 0 0 0 0 0 0 0 0.0542191969457639 0 0.136411610844513 0.0387599288919806 0.131277377842121 0 0 0 0 0 0.0790961627183472 0.105710631200685 0 0 0 0 0 0 0.00395757872397782 0.0150431970613927 0.00854998431440748 0 0 0 0 0 0 0 0 0 0 0 0.00455581736830005
0 0 0 0 0 0 0 0 0 0 0 0 0 0 0 0 0 0 0 0 0 0 0 0.0142914512473562 0 0 0 0 0 0 0 0 0 0 0 0 0 0 0.00438351096512866 0 0 0 0 0 0.00693754270520507 0 0 0.00666347770856662 0 0.0130385438973025 0 0 0 0 0 0 0 0 0 0 0 0 0.00302793539359543 0 0 0 0 0 0 0.0157629592016211 0 0 0 0.0072987030166231 0 0 0 0 0 0 0 0 0 0 0 0 0 0 0 0 0 0 0 0 0 0 0 0 0 0 0 0 0 0 0 0 0 0 0 0 0 0 0 0 0 0 0 0 0 0 0 0 0 0 0 0 0 0 0 0 0 0 0 0.0132666538525117 0 0 0 0 0 0 0 0 0 0 0 0 0 0 0 0 0 0 0 0 0 0 0.00265207068917026 0 0 0 0 0 0 0 0 0 0 0 0 0 0 0 0 0 0 0 0 0 0.0772532178374751 0 0 0 0.174062671369328 0.0172400534194568 0 0 0 0 0 0 0 0 0 0 0 0 0 0.00260392125763122 0 0.0166127770766888 0 0 0.039276106781256 0.0159261433947084 0 0 0 0 0 0 0 0 0.107170611063092 0 0 0 0.00862703452922044 0 0.0297845331839338 0 0 0.0131350238967096 0 0 0 0 0 0.0596712510021716 0.0261409067833175 0 0 0 0 0 0 0 0 0 0 0 0 0 0.00310453927115678 0 0 0 0 0 0.0108678282102106 0.0143000742577278 0 0.00799463570440808 0 0.0113415565517405 0 0 0 0 0 0 0 0 0 0 0 0 0 0 0 0 0 0 0 0 0 0 0 0 0 0 0 0 0.00708315013871511 0 0 0.00457930979790317 0 0 0.00235739616815134 0 0 0 0.215058728721297 0 0 0 0 0 0 0 0 0 0 0 0 0 0 0.0405779597705681 0 0 0 0.00790772113605139 0 0 0 0 0
0 0 0 0 0 0 0 0 0 0 0 0 0 0 0 0 0 0 0 0 0 0 0 0 0 0 0 0 0 0 0 0 0 0 0 0 0 0 0 0 0 0 0 0 0 0 0 0 0 0 0 0 0 0 0 0 0 0 0 0 0 0 0 0 0 0 0 0 0 0 0 0 0 0 0 0 0 0 0 0 0 0 0 0 0 0 0 0 0 0 0 0 0 0 0 0 0 0 0 0 0 0 0 0 0 0 0 0 0 0 0 0 0 0 0 0 0 0 0 0 0 0 0 0 0 0 0 0 0 0 0 0 0 0 0 0 0 0 0 0 0 0 0 0 0 0 0 0 0 0 0 0 0 0 0 0 0 0 0 0 0 0 0 0 0 0 0 0 0 0 0 0 0 0 0 0 0 0 0 0 0 0 0.0360723641014771 0 0 0 0 0 0 0 0 0 0 0 0 0 0 0 0 0 0 0 0 0 0 0 0 0 0 0 0 0 0.0994278814840333 0 0 0 0 0 0 0 0 0 0 0.0576757074688607 0 0 0 0 0 0 0 0 0 0 0 0 0 0.806824046945629 0 0 0 0 0 0 0 0 0 0 0 0 0 0 0 0 0 0 0 0 0 0 0 0 0 0 0 0 0 0 0 0 0 0 0 0 0 0 0 0 0 0 0 0 0 0 0 0 0 0 0 0 0 0 0 0 0 0 0 0 0 0 0 0 0 0 0 0 0 0 0 0 0 0 0 0 0 0 0
0 0 0 0 0 0 0 0 0 0 0 0 0 0 0 0 0 0 0 0 0 0 0 0 0 0 0 0 0 0 0 0 0 0 0 0 0 0 0 0 0 0 0 0 0 0 0 0 0 0 0 0 0 0 0 0 0 0 0 0 0 0 0 0 0 0 0 0 0 0 0 0 0 0 0 0 0 0 0 0 0 0 0 0 0 0 0 0 0 0 0 0 0 0 0 0 0 0 0 0 0 0 0 0 0 0 0 0 0 0 0 0 0 0 0 0 0 0 0 0 0 0 0 0 0 0 0 0 0 0 0 0 0 0 0 0 0 0 0 0 0 0 0 0 0 0 0 0 0 0 0 0 0 0 0 0 0 0 0 0 0 0 0 0 0 0 0 0 0 0 0 0 0 0 0 0 0 0 0.0126871653504143 0 0 0.0231588928661648 0.151086489892464 0 0 0 0 0 0 0 0 0 0 0 0.00343629240177262 0 0 0 0 0 0 0 0 0 0 0 0 0 0 0 0 0 0.18530462491266 0 0 0 0 0 0 0 0 0 0 0 0 0 0 0 0 0 0 0 0 0 0 0 0 0.0294776127940027 0 0 0 0 0 0 0 0 0 0 0 0 0 0 0 0 0 0 0 0 0 0 0 0 0 0 0 0 0 0 0 0 0 0 0 0 0 0 0 0 0 0 0 0 0 0.260957263809703 0 0 0 0 0 0 0.333891657972819 0 0 0 0 0 0 0 0 0 0 0 0 0 0 0 0 0 0 0 0 0 0 0 0 0 0
0 0 0 0 0 0 0 0 0 0 0 0 0 0 0 0 0 0 0 0 0 0 0 0 0 0 0 0 0 0 0 0 0 0 0 0 0 0 0 0 0 0 0 0 0 0 0 0 0 0 0 0.0195292049447805 0 0 0 0 0 0 0 0 0 0 0 0 0 0 0 0 0 0 0 0 0 0 0 0 0 0 0 0 0 0 0 0 0 0 0 0 0 0 0 0 0 0 0 0 0 0 0 0 0 0 0 0 0 0 0 0 0 0 0 0 0 0 0 0 0 0 0 0 0 0 0 0 0 0 0 0 0 0 0 0 0 0 0 0 0 0 0 0 0 0 0 0 0 0 0 0 0 0 0 0 0 0 0 0 0.00625520893362719 0 0.00554032791264122 0 0 0 0 0 0 0 0 0 0 0 0 0 0 0 0 0 0 0 0 0 0 0.0109272537676606 0.0194910214680359 0 0 0 0 0 0 0 0 0 0 0 0 0 0 0 0 0 0 0 0 0 0 0 0 0 0 0 0 0 0 0 0 0 0 0 0 0 0 0 0 0 0 0 0 0 0 0.0513080282278834 0 0 0 0.021685916692373 0 0 0 0.0775834065948555 0.108888723258554 0.0671370471485064 0.0620221477896307 0.130427056534947 0.0134626278101871 0 0 0 0.0841947072317603 0.0154200959076444 0 0 0.0361639537804406 0 0 0 0 0 0 0 0 0 0 0 0 0 0 0 0 0 0 0 0 0 0 0 0 0 0 0 0 0 0 0 0 0.202036165131408 0 0 0 0 0.00548806066818234 0 0 0 0 0 0 0 0 0 0.00744552843211286 0 0 0 0 0 0 0.0060705553243047 0 0 0 0.0111922535289637 0.0201536186856002 0 0 0 0.0175770902259004 0 0
0 0 0 0 0 0 0 0 0 0 0 0 0 0 0 0 0 0 0 0 0 0 0 0 0 0 0 0 0 0 0 0 0 0 0 0 0 0 0 0 0 0 0 0 0 0 0 0 0 0 0 0 0 0 0 0 0 0 0 0 0 0 0 0 0 0 0 0 0 0 0 0 0 0 0 0 0 0 0 0 0 0 0 0 0 0 0 0 0 0 0 0 0 0 0 0 0 0 0 0 0 0 0 0 0 0 0 0 0 0 0 0 0 0 0 0 0 0 0 0 0 0 0 0 0 0 0 0 0 0 0 0 0 0 0 0 0 0 0 0 0 0 0 0 0 0 0 0 0 0 0 0 0 0 0 0 0.00928282486718777 0.00730129680555951 0.0134149146420519 0.0372201156254891 0 0 0 0 0 0.0499538348280376 0 0 0 0 0 0 0 0 0 0 0.0805060393726283 0.0199085561968541 0 0 0 0 0 0 0 0 0 0 0 0 0 0 0 0.00904225800308448 0 0 0 0.0596504705923291 0 0 0 0 0 0 0 0.14100838560855 0 0 0 0 0 0 0 0 0 0 0 0 0 0 0 0 0 0 0 0 0 0 0 0 0 0 0 0 0 0 0 0 0 0 0 0 0 0 0.0980218884502589 0 0 0 0 0 0 0 0 0 0 0 0 0 0 0 0 0 0 0 0 0 0 0 0 0 0 0 0 0 0 0 0 0 0 0 0 0 0 0 0.0239919281487195 0 0.097282694608656 0.0173390192699147 0.0337960715858909 0.109076008361326 0 0 0 0 0 0.156731149576848 0 0 0.0107527170827396 0 0 0 0 0.00735758261300069 0.0059545350467114 0 0 0 0 0 0 0 0.0124077087141624 0 0 0 0
0 0 0 0 0 0 0 0 0 0 0 0 0 0 0 0 0 0 0 0 0 0 0 0 0 0 0 0 0 0 0 0 0 0 0 0 0 0 0 0 0 0 0 0 0 0 0 0 0 0 0 0 0 0 0 0 0 0 0 0 0 0 0 0 0 0 0 0 0 0 0 0 0 0 0 0 0 0 0 0 0 0 0 0 0 0 0 0 0 0 0 0 0 0 0 0 0 0 0 0 0 0 0 0 0 0 0 0 0 0 0 0 0 0 0 0 0 0 0 0 0 0 0 0 0 0 0 0 0 0 0 0 0 0 0 0 0 0 0 0 0 0 0 0 0 0 0 0 0 0 0 0 0 0 0 0 0.0108949856322176 0 0 0.0465562615724828 0 0 0 0 0 0.0686130022670149 0 0 0 0 0 0 0 0 0 0 0 0.00535432118386398 0 0 0 0 0 0 0 0 0 0 0 0 0 0 0 0.049674957904036 0 0 0 0.208877017004987 0 0 0 0 0 0 0 0.0454707864681336 0 0 0 0 0 0 0 0 0 0 0 0 0 0 0 0 0 0 0 0 0 0 0 0 0 0 0 0 0 0 0 0 0 0 0 0 0 0.0242252437448794 0.021049233520396 0 0 0 0 0.0246147948508902 0 0 0 0 0 0 0 0 0 0 0 0 0 0 0 0 0 0 0 0 0 0 0 0 0 0 0 0 0 0 0 0 0 0 0.0176605425545439 0 0.0750332269910512 0.0138114499465023 0 0.158369870810932 0 0 0 0 0.170268924764785 0 0 0 0.00649414627830305 0 0 0 0 0.0143278119344503 0.0122995308139155 0.00704149096705724 0 0 0 0 0 0 0.0193624007895581 0 0 0 0
0 0 0 0 0 0 0 0 0 0 0 0 0 0 0 0 0 0 0 0 0 0 0 0 0 0 0 0 0 0 0 0 0 0 0 0 0 0 0 0 0 0 0 0 0 0 0 0 0 0 0 0 0 0 0 0 0 0 0 0 0 0 0 0 0 0 0 0 0 0 0 0 0 0 0 0 0 0 0 0 0 0 0 0 0 0 0 0 0 0 0 0 0 0 0 0 0 0 0 0.0238219161283875 0.0374806693936518 0 0 0 0 0 0 0 0 0 0 0 0 0 0 0 0 0 0 0 0 0 0 0 0 0 0 0 0 0 0 0 0 0 0 0 0 0 0.0041411178098295 0 0 0 0 0 0 0 0 0 0 0 0 0 0.00984789254484598 0 0 0 0 0 0 0 0 0 0 0 0 0 0 0 0 0 0 0 0 0 0 0 0.00558531472610428 0 0 0 0 0 0 0 0 0 0 0.0281252838507059 0 0 0 0 0 0 0 0 0 0 0 0 0 0 0 0 0 0 0 0 0 0 0 0 0 0.0121611328768797 0.0299703939023612 0 0 0 0 0 0 0 0 0 0 0 0 0 0 0 0 0 0 0 0 0 0 0 0 0 0 0 0 0 0.00373892969268137 0 0 0 0 0 0 0 0 0 0 0 0.0444484441697125 0 0 0 0 0 0 0 0 0 0 0 0 0 0 0 0 0 0 0 0 0 0 0 0 0 0 0 0 0 0 0 0 0 0 0 0 0 0 0 0 0 0.0451060798775641 0 0 0 0.0477497988496891 0.14067638310711 0.147202480286247 0.1438297242015 0.0484396428557888 0.0263964639334094 0 0 0.0680590409988679 0 0.0243193128937958 0 0 0 0.108899977900868
0 0 0 0 0 0 0 0 0 0 0 0 0 0 0 0 0 0 0 0 0 0 0 0 0 0 0 0 0 0 0 0 0 0 0 0 0 0 0 0 0 0 0 0 0 0 0 0 0 0 0 0 0 0 0 0 0 0 0 0 0 0 0 0 0 0 0 0 0 0 0 0 0 0 0 0 0 0 0 0 0 0 0 0 0 0 0 0 0 0 0 0 0 0 0 0 0 0 0 0 0.00333725350745542 0 0 0 0 0 0 0 0 0 0 0 0 0 0 0 0 0 0 0 0 0 0 0 0 0 0 0 0 0 0 0 0 0 0 0 0 0 0 0 0.00280170657575725 0 0 0 0.00238187936961469 0 0 0.00371004615614145 0.00641932696771094 0 0.0113141513109298 0 0 0 0 0 0 0 0 0 0 0 0 0 0 0 0 0 0 0 0.00240911243830844 0 0 0 0 0 0 0 0 0 0 0 0 0 0 0 0.00367150636716764 0 0.00543962530125599 0 0 0 0 0 0 0 0 0 0 0 0 0 0 0 0 0 0 0 0 0 0 0 0 0 0 0 0 0 0 0 0 0 0 0 0 0 0 0 0 0 0 0 0 0 0.0103397217068393 0.025385449970305 0 0 0 0 0 0 0 0 0 0.0749248214856415 0.0318151059990911 0 0.00435749101278944 0 0.0134442529655829 0.00621178695018561 0.0257722367878117 0.00413771572196329 0.0259647326359347 0.0165662482216574 0.046127881962867 0.0588210318375755 0.123979191778714 0 0 0 0 0 0 0 0 0 0 0 0 0 0 0 0 0 0 0 0 0 0 0 0.00124497460415279 0 0 0 0 0 0 0 0 0 0 0 0 0 0 0 0.0434001793463486 0.220204112208732 0.0384789906742344 0 0 0.00319455853664583 0 0 0 0 0 0.0494767414899502 0.0428854211289943 0.0248074329304821 0 0.0498837920738498 0.00421575471407115 0.00306524772476981 0.00981051753646887
0 0 0 0 0 0 0 0 0 0 0 0 0 0 0 0 0 0 0 0 0 0 0 0 0 0 0 0 0 0 0 0 0 0.00204680540810287 0 0 0 0 0 0 0 0 0 0 0 0 0 0 0 0 0 0 0 0.00262419506835698 0 0.000504432411585151 0 0 0 0 0 0 0 0 0 0 0 0 0 0 0 0 0.00137804354165426 0 0 0 0 0 0 0 0 0 0 0 0.00132739690697184 0 0 0 0.00150572278441563 0 0 0 0 0 0 0 0 0 0 0.01445218233304 0.0397660805250565 0 0 0 0 0 0 0 0 0 0 0 0 0 0 0 0 0 0 0 0 0 0 0 0 0 0 0 0 0 0 0 0 0 0 0 0 0 0.0140119848710796 0 0 0.00420927400457155 0 0.00176540689582402 0.000986810450504039 0 0.00655546638120193 0 0 0.00480598771317025 0.00927723043951402 0 0.00590232022151879 0.0289144431956535 0 0 0 0 0 0 0 0 0 0 0 0.000748295243974917 0 0 0 0 0 0 0 0 0 0 0.000652365973448949 0.000522400851947204 0 0 0 0.000416767753939389 0.000359956282252014 0 0 0 0.00141439078377596 0.0227832674448025 0.00153198519117938 0 0 0 0 0 0.00358619917611318 0 0 0.00126070925524564 0 0 0 0.000352041721416123 0 0 0 0.000952311761591093 0 0 0 0 0 0 0 0 0 0 0 0 0 0 0 0 0 0 0 0 0 0 0 0 0 0 0 0.000399432910624422 0 0.000759810357177032 0 0 0 0 0 0 0 0.000874755730177634 0.00146936762753215 0.0022375652364105 0.00145963940875704 0.00163639326144384 0.0024519655340453 0.00220300356937004 0.00299300096745559 0.0087012471725773 0.00378680595017877 0.00441720876225186 0 0 0.156388143775232 0.00450993958016962 0.0127220375776795 0 0 0 0 0 0 0 0 0 0 0 0 0 0 0 0 0 0 0 0 0 0 0 0.000497552299601454 0 0 0 0 0 0 0 0 0 0 0.000484480096713766 0.00155946192448229 0.000866958978591345 0.00770659952659694 0.0171498653942019 0 0.0668586306184764 0.00813669366345918 0 0.00741157533962708 0.0270152167109284 0 0.010524881461405 0 0.0146189187546557 0 0.00817899090076868 0.0563943427091222 0.00843221584669524 0.129184223321106 0.0612556522988907 0.0819889170211345 0.0363032831672972 0.0738067479532563
0 0 0 0 0 0 0 0 0 0 0 0 0 0 0 0 0 0 0 0 0 0 0 0 0 0 0 0 0 0 0 0 0 0 0 0 0 0 0 0 0 0 0 0 0 0 0 0 0 0 0 0 0 0 0 0 0 0 0 0 0 0 0 0 0 0 0 0 0 0 0 0 0 0 0 0 0 0 0 0 0 0 0 0 0 0 0 0 0 0 0 0 0 0 0 0 0 0 0 0 0.0106171146555167 0 0 0 0 0 0 0 0 0 0 0 0 0 0 0 0 0 0 0 0 0 0 0 0 0 0 0 0 0 0 0 0 0 0 0 0 0 0 0 0.00340514727989349 0 0 0 0.00427109961481035 0 0 0.00449111151070259 0.00536945094204544 0.00262147410725229 0.0179915815558219 0.000644824678666017 0.000655605076043189 0 0 0 0 0 0 0 0 0 0 0 0 0 0 0 0 0 0.00211783234598608 0 0 0 0 0 0 0 0 0 0 0 0 0 0 0 0.0105897154658582 0.0023001523044053 0.0145861542911344 0 0.00150097675626947 0 0 0 0 0 0.000633195975986345 0 0 0 0.000621223865089763 0 0 0 0 0 0 0 0 0 0 0 0 0 0 0 0 0 0 0 0 0 0 0 0 0 0 0 0 0 0 0 0 0.000678713372039642 0.0613901973932915 0.0385671771478987 0 0 0 0 0 0 0 0 0 0.0736144447382315 0.0222651224448445 0 0.00278641212637085 0 0.0236739066101291 0.00422477462036897 0.0192063292541164 0.00147968656025478 0.0271845872743646 0.00756559312105661 0.100841502393388 0.0131408164565502 0.0474642958179424 0 0 0 0 0 0 0 0 0 0 0 0 0 0 0 0 0 0 0 0 0 0 0 0.00271210372572246 0 0 0 0 0 0 0 0 0 0 0 0 0 0 0.130851781034018 0.100540837602222 0 0.031045921589023 0 0 0.0122825300472584 0 0 0 0 0 0.0264174133860172 0.0625216429474962 0.00746587500120583 0.0158701365107814 0.0508314902775093 0.00714249892304313 0.00743010925570863 0.0183874399436649
0 0 0 0 0 0 0 0 0 0 0 0 0 0 0 0 0 0 0 0 0 0 0 0 0 0 0 0 0 0 0 0 0 0 0 0 0 0 0 0 0 0 0 0 0 0 0 0 0 0 0 0 0 0 0 0 0 0 0 0 0 0 0 0 0 0 0 0 0 0 0 0 0 0 0 0 0 0 0 0 0 0 0 0 0 0 0 0 0 0 0 0 0 0 0 0 0 0 0 0 0 0 0 0 0 0 0 0 0 0 0 0 0 0 0 0 0 0 0 0 0 0 0 0 0 0 0 0 0 0 0 0 0 0 0 0 0 0 0 0 0 0 0 0 0.0196630837878192 0 0 0 0 0 0 0 0 0 0 0 0 0 0 0 0 0 0 0 0 0 0 0 0 0 0.00962282188484995 0 0 0 0 0 0 0 0 0 0 0 0 0 0 0 0.0505221713890504 0 0.0424015568139468 0 0.0138884555058706 0 0 0 0 0 0 0 0 0 0 0 0 0 0 0 0 0 0 0 0 0 0 0 0 0 0 0 0 0 0 0 0 0 0 0 0 0 0 0 0 0 0 0 0 0 0 0 0 0 0 0 0 0 0 0 0 0 0 0 0 0 0 0 0 0 0.110542104857289 0.00737036607843292 0 0 0 0 0 0 0 0 0 0 0 0 0 0 0 0 0 0 0 0 0 0 0 0 0.0151264995189087 0 0 0 0 0 0 0 0 0 0 0 0 0 0 0.0978067365814294 0.0523388132300289 0.132799194180264 0 0 0 0 0 0 0 0 0 0.0185130608259869 0.0277711849942167 0 0 0.355414511560873 0 0 0.0462194387910336
0 0 0 0 0 0 0 0 0 0 0 0 0 0 0 0 0 0 0 0 0 0 0 0 0 0 0 0 0 0 0 0 0 0 0 0 0 0 0 0 0 0 0 0 0 0 0 0 0 0 0 0 0 0 0 0 0 0 0 0 0 0 0 0 0 0 0 0 0 0 0 0 0 0 0 0 0 0 0 0 0 0 0 0 0 0 0 0 0 0 0 0 0 0 0 0 0 0 0 0 0 0 0 0 0 0 0 0 0 0 0 0 0 0 0 0 0 0 0 0 0 0 0 0 0 0 0 0 0 0 0 0 0 0 0 0 0 0 0 0 0 0 0 0 0 0 0 0 0 0 0 0 0 0 0 0 0.0293837569030073 0 0 0 0.0312673310634564 0 0 0 0 0 0 0 0 0 0 0 0 0 0 0.028358742127321 0 0 0 0 0 0 0 0 0 0 0 0 0 0 0 0 0 0 0 0 0 0 0 0 0 0 0 0 0 0 0 0 0 0 0 0 0 0 0.0698616116404204 0.635661255467675 0 0 0 0.0580557634530143 0 0 0 0 0.0395913584720351 0 0 0 0 0 0 0 0 0 0 0 0 0 0 0 0 0 0 0 0 0 0 0 0 0 0 0 0 0 0 0 0 0 0 0 0 0 0 0 0 0 0 0 0 0 0 0 0 0 0 0 0 0 0 0 0 0 0 0 0 0 0 0 0 0 0 0 0 0 0 0 0 0 0 0 0 0 0 0 0.0607551947793015 0 0 0.0470649860937692 0 0 0 0 0 0 0 0 0
0 0 0 0 0 0 0 0 0 0 0 0 0 0 0 0 0 0 0 0 0 0 0 0 0 0 0 0 0 0 0 0 0 0 0 0 0 0 0 0 0 0 0 0 0 0 0 0 0 0 0 0 0 0 0 0 0 0 0 0 0 0 0 0 0 0 0 0 0 0 0 0 0 0 0 0 0 0 0 0 0 0 0 0 0 0 0 0 0 0 0 0 0 0 0 0 0 0 0 0 0.0175128988593484 0 0 0 0 0 0 0 0 0 0 0 0 0 0 0 0 0 0 0 0 0 0 0 0 0 0 0 0 0 0 0 0 0 0 0 0 0 0.00673298693662133 0 0 0 0 0 0 0 0 0 0 0 0 0 0 0 0 0 0 0 0 0 0 0 0 0 0 0 0 0 0 0 0 0 0 0 0 0 0 0 0 0 0 0 0 0 0 0 0 0.116113276787258 0 0 0 0 0 0 0 0 0 0 0 0 0 0 0 0 0 0 0 0 0 0 0 0 0 0.0206062323232751 0.0154826445398608 0 0 0 0 0 0 0 0 0 0 0 0 0 0 0 0 0 0 0 0 0 0 0 0 0 0 0 0 0 0 0 0 0 0 0 0 0 0 0 0 0 0.0307878238232237 0 0 0 0 0 0 0 0 0 0 0 0 0 0 0 0 0 0 0 0 0 0 0 0 0 0 0 0 0 0.00496161311313634 0 0 0.00586372458825204 0 0 0 0 0 0 0.0604383885115745 0 0.0549065492915589 0 0 0 0 0.110750973802692 0.0526616037514578 0 0 0 0 0 0 0 0 0 0 0 0.503181283671741
0 0 0 0 0 0 0 0 0 0 0 0 0 0 0 0 0 0 0 0 0 0 0 0 0 0 0 0 0 0 0 0 0 0 0 0 0 0 0 0 0 0 0 0 0 0 0 0 0 0 0 0 0 0 0 0 0 0 0 0 0 0 0 0 0 0 0 0 0 0 0 0 0 0 0 0 0 0 0 0 0 0 0 0 0 0 0 0 0 0 0 0 0 0 0 0 0 0 0 0.0196698008998514 0.0638405793887964 0 0 0 0 0 0 0 0 0 0 0 0 0 0 0 0 0 0 0 0 0 0 0 0 0 0 0 0 0 0 0 0 0 0 0 0 0 0.0228172165246468 0 0 0 0 0 0 0 0 0 0 0 0.00790764374542513 0 0.00738565125569541 0.00738722944824409 0 0 0 0 0 0 0 0 0 0 0 0 0 0 0 0 0 0 0 0 0 0 0.0122731320587714 0 0 0 0 0 0 0 0 0 0 0 0 0 0 0 0 0.0056014660996981 0 0 0 0.0101057298851979 0 0 0 0 0 0 0 0 0 0 0 0 0 0 0 0 0 0 0 0 0 0 0 0 0 0 0 0 0 0 0 0 0 0 0 0.00136801887638254 0 0 0 0 0 0 0 0 0 0 0.00794312170839064 0 0 0.00252544941045514 0 0 0 0 0 0 0 0 0.122571196487182 0 0 0 0 0 0 0 0 0 0 0 0 0 0 0 0 0 0 0 0 0 0 0 0 0 0 0 0 0 0.00800796541490006 0 0 0.0187608744153327 0 0 0 0 0.00665386916154337 0.0119272111457222 0.149875779132583 0.00787159235470453 0.168457755119901 0.0509313709759068 0 0 0.0932215852507316 0 0 0 0 0 0 0 0.0232462229770682 0 0.0397577745526247 0 0 0.048823940253021 0.0810678234572246
0 0 0 0 0 0 0 0 0 0 0 0 0 0 0 0 0 0 0 0 0 0 0 0 0 0 0 0 0 0 0 0 0 0 0 0 0 0 0 0 0 0 0 0 0 0 0 0 0 0.00335145434572606 0 0 0 0 0 0 0 0 0 0 0 0 0 0 0 0 0 0 0 0 0 0 0 0 0 0 0 0 0 0 0 0 0 0 0 0 0 0 0 0 0 0 0 0 0 0 0 0 0 0 0 0 0 0 0 0 0 0 0 0 0 0 0 0 0 0 0 0 0 0 0 0 0 0 0 0 0 0 0 0 0 0 0 0 0 0 0 0 0 0 0 0 0 0 0 0 0 0 0 0 0 0 0 0 0 0 0 0 0 0 0 0 0 0 0 0 0 0 0 0 0 0 0 0 0 0 0.0092004482955134 0 0 0 0 0 0 0 0 0 0 0.0529327458917305 0 0.0020621990694988 0 0 0 0 0 0.107652004491123 0 0 0 0 0 0 0 0 0 0 0 0 0 0 0 0 0 0.0559014025754168 0.156021217261158 0 0 0 0.00522412484706181 0 0.00536781222328776 0 0 0 0 0 0.00373660073750815 0 0 0.0113754297177616 0 0 0 0 0 0 0 0 0 0 0 0 0 0 0.00610036412756719 0 0 0 0 0.00539060577019366 0 0 0 0.00153947237874432 0 0 0.00163277285012199 0 0 0 0 0 0 0 0 0 0 0 0 0 0 0 0 0 0 0 0 0 0 0 0 0 0 0 0 0 0.00190854910949393 0 0 0.0054859456520719 0 0 0 0 0.00277051315508584 0.0052676975467455 0.0806860841739818 0 0 0 0 0.00653745714780236 0.0228053248295091 0 0 0.0679829966495951 0.074535083498209 0.0883837148621484 0.0190537898311096 0 0.0863781803827066 0 0 0 0.00948815245951621 0 0.101227856119611
0 0 0 0 0 0 0 0 0 0 0 0 0 0 0 0 0 0 0 0 0 0 0 0 0 0 0 0 0 0 0 0 0 0 0 0 0 0 0 0 0 0 0 0 0 0 0 0 0 0 0 0 0 0 0 0 0 0 0 0 0 0 0 0 0 0 0 0 0 0 0 0 0 0 0 0 0 0 0 0 0 0 0 0 0 0 0 0 0.00118450838257794 0 0 0 0 0 0 0 0 0 0 0.00180416368468206 0.00343678533359128 0 0 0 0 0 0 0 0 0 0 0 0 0 0 0 0 0 0 0 0 0 0 0 0 0 0 0 0 0 0 0 0 0 0 0 0 0 0 0 0 0 0 0 0 0 0 0 0 0 0 0 0 0 0 0 0 0 0 0 0 0 0 0 0 0 0 0 0 0 0 0 0 0 0 0 0.0049565567486141 0.00244563821926533 0 0 0 0 0 0 0 0 0 0 0 0 0 0 0 0 0 0.00848173896754103 0 0.00310795149310611 0 0 0 0.00148747420737414 0 0 0 0 0 0 0 0 0 0 0 0 0 0 0 0 0 0 0 0 0 0 0 0 0 0 0 0 0 0 0 0 0 0 0 0 0 0 0 0 0 0.00283216942737569 0.00489121116121177 0 0 0 0 0 0.00225205905973307 0.00275160904990481 0 0.00142643679602674 0 0 0.0159945359204666 0 0 0 0 0 0 0 0 0 0 0 0 0 0 0 0 0 0 0 0 0 0 0 0 0 0.00193954970177216 0 0 0 0 0 0 0 0 0 0 0.00166554188681476 0 0.00396358186367783 0.10361510669562 0 0.0443776128706713 0 0 0 0 0 0.0893493142566609 0 0.223292294373749 0.0282382821842724 0.0183875553594575 0 0.0860332640789791 0 0.0922326151984098 0.00553579146354777 0.229778095123272 0 0.0145385564916239
0 0 0 0 0 0 0 0 0 0 0 0 0 0 0 0 0 0 0 0 0 0 0 0 0 0 0 0 0 0 0 0 0 0 0 0 0 0 0 0 0 0 0 0 0 0 0 0 0 0 0 0 0 0 0 0 0 0 0 0 0 0 0 0 0 0 0 0 0 0 0 0 0 0 0 0 0 0 0 0 0 0 0 0 0 0 0 0 0 0 0 0 0 0 0 0 0 0 0 0 0.00412597423111448 0 0 0 0 0 0 0 0 0 0 0 0 0 0 0 0 0 0 0 0 0 0 0 0 0 0 0 0 0 0 0 0 0 0 0 0 0 0 0 0 0 0 0 0 0 0 0 0 0 0 0 0 0 0 0 0 0 0 0 0 0 0 0 0 0 0 0 0 0 0 0 0 0 0 0 0.00271211584091799 0.00235003961526886 0 0 0 0.00212067333673226 0.00185558916964072 0 0 0 0 0 0 0 0 0 0.00440080887953206 0 0 0.0272692705476907 0 0 0 0 0 0 0 0 0 0 0 0 0 0 0 0 0 0 0.00813514701087599 0 0.0403719940085085 0 0 0 0 0.0386613344658811 0 0 0 0 0 0 0 0 0 0 0 0 0 0 0 0 0 0 0 0 0 0.00506295584797965 0.00396042403438801 0 0 0 0.00624144773729593 0.00747314847867526 0.00232609384335849 0.0066103453505516 0 0.00514295676865256 0 0 0.00618464768518085 0 0 0 0 0 0 0 0 0 0 0 0 0 0 0 0 0 0 0 0 0 0 0 0 0 0 0 0 0 0 0 0 0 0 0 0 0 0 0 0.0324267151043811 0 0 0 0 0 0 0 0.0910288915829232 0.207491986620914 0 0.183597376980972 0.129034485437927 0 0.0162899259467699 0.00854777072167933 0.00977718769622601 0 0.135361147097123 0 0.0114395459588398
0 0 0 0 0 0 0 0 0 0 0 0 0 0 0 0 0 0 0 0 0 0 0 0 0 0 0 0 0 0 0 0 0 0 0.00166089029344362 0 0 0 0 0 0 0 0 0 0 0 0 0 0 0.000702382181169909 0 0 0 0 0 0.0108924449757837 0 0 0 0 0 0 0 0 0 0 0 0 0 0 0 0 0.00409367993151681 0 0 0 0 0 0 0 0 0 0 0 0.000700338354147779 0 0.00078866916632159 0 0 0 0 0 0 0 0 0 0 0 0 0.00361853300174058 0.00117936217042643 0 0 0 0 0 0 0 0 0 0 0 0 0 0 0 0 0 0 0 0 0 0 0 0 0 0 0 0 0 0 0 0 0 0 0 0 0 0 0 0 0 0 0 0 0 0 0 0 0 0 0 0 0 0 0 0 0 0 0 0 0 0 0 0 0 0 0 0 0 0 0 0 0 0 0 0 0 0 0 0 0 0 0 0 0 0 0 0 0 0 0 0.0170898689253359 0 0.00377325485832597 0.0144745057224517 0 0.00344721781021548 0 0 0 0 0 0 0 0 0 0 0 0 0 0 0 0.00217777499049874 0 0 0.0448795223351172 0 0.0141056889327757 0 0 0.0939646088794616 0 0.00753506980632305 0 0 0.0144009733776758 0.00175091740113592 0.00199525494266412 0 0 0 0 0 0 0 0 0 0 0 0 0 0.00543091527495472 0.00549930457841711 0 0.00144376072636279 0.0030850559499922 0.0027335283144621 0.0424096243955065 0.110888689965552 0.00188151779545538 0.0589586266937565 0.0182502180640835 0.056582895055079 0 0 0.0178147542006635 0.00184840639339557 0.0340421893721874 0 0 0 0 0 0 0 0 0 0 0 0 0 0 0 0 0 0 0 0 0 0 0 0 0 0 0.00420253761644765 0 0 0 0 0.0107283935865784 0 0 0 0 0 0.00828617668612352 0 0.0268593799334002 0 0 0.0029003358970424 0 0 0.050617090377963 0.0123047354175415 0.0860939999084804 0 0.0087657652942002 0.0197912258641931 0.0804325047041552 0.0620694734524775 0 0 0.019216804545901 0 0.00363113187909553
0 0 0 0 0 0 0 0 0 0 0 0 0 0 0 0 0 0 0 0 0 0 0 0 0 0 0 0 0 0 0 0 0 0 0 0 0 0 0 0 0 0 0 0 0 0 0 0 0 0 0 0 0 0 0 0 0 0 0 0 0 0 0 0 0 0 0 0 0 0 0 0 0 0 0 0 0 0 0 0 0 0 0 0 0 0 0 0 0 0 0 0 0 0 0 0 0 0 0 0 0 0 0 0 0 0 0 0 0 0 0 0 0 0 0 0 0 0 0 0 0 0 0 0 0 0 0 0 0 0 0 0 0 0 0 0 0 0 0 0 0 0 0 0 0 0 0 0 0 0 0 0 0 0 0 0 0 0 0 0 0 0 0 0 0 0 0 0 0 0 0 0 0 0 0 0 0 0 0 0 0 0 0 0 0 0 0 0 0 0 0 0 0.0326701260682674 0 0 0.101737051632401 0 0 0 0 0 0 0 0 0 0 0 0 0 0 0 0 0 0 0.027638709378351 0 0.0196048173178182 0 0.0452274541275062 0 0 0 0 0 0 0 0 0 0 0 0 0 0 0 0 0 0 0 0 0 0 0 0 0 0 0 0 0 0 0 0 0 0 0 0 0 0 0 0 0 0 0 0 0 0 0 0 0 0 0 0 0 0 0 0 0 0 0 0 0 0 0 0 0 0.104034723012209 0 0 0.0549248886106274 0 0 0 0 0 0 0 0 0 0 0 0 0 0 0 0 0.0759854491251023 0.0557933113832782 0.421343546376347 0.0610399229680922 0 0 0 0 0 0 0 0 0
0 0 0 0 0 0 0 0 0 0 0 0 0 0 0 0 0 0 0 0 0 0 0 0 0 0 0 0 0 0 0 0 0 0 0 0 0 0 0 0 0 0 0 0 0 0 0 0 0 0 0 0 0 0 0 0 0 0 0 0 0 0 0 0 0 0 0 0 0 0 0 0 0 0 0 0 0 0 0 0 0 0 0 0 0.0013468143630844 0 0 0 0 0 0 0 0 0 0 0 0 0 0 0 0 0 0 0 0 0 0 0 0 0 0 0 0 0 0 0 0 0 0 0 0 0 0 0 0 0 0 0 0 0 0 0 0 0 0 0 0 0 0 0 0 0 0 0 0 0 0 0.00261593559906848 0 0 0.00364558114164625 0 0 0 0 0 0 0 0 0 0 0 0 0 0 0 0 0 0 0 0 0 0 0 0 0 0 0 0 0 0 0 0 0 0 0 0 0 0.00190809134094538 0 0 0 0 0 0.00456363864959768 0 0 0 0 0 0 0 0 0 0 0 0 0 0 0 0 0 0 0 0 0 0 0 0 0 0 0 0 0 0 0 0 0 0 0 0 0 0 0 0 0.00349529257056274 0 0 0 0 0 0 0 0.00323341124897461 0.00180177363298665 0.0110989923822456 0.00674083491142325 0.0067325901714582 0.00521118574057674 0 0.0348821536478176 0.059427493305352 0.0250368624692143 0.0206563488260532 0.0039402730815975 0.0063607942017952 0.0144922568352226 0.0901744876566583 0.0854036704017258 0 0 0 0 0 0 0 0 0 0 0 0 0 0 0 0 0 0 0 0 0 0 0 0 0 0 0 0 0 0 0 0 0 0 0.00334311266251862 0 0 0 0.0897477026642306 0.0375450584226027 0.0806414503165723 0.013211598962211 0 0 0 0 0 0 0.0494475780439125 0 0 0.188803763207269 0.0599573842719365 0.00391980725746455 0.0624143928910317 0.0181996691222437 0 0
0 0 0 0 0 0 0 0 0 0 0 0 0 0 0 0 0 0 0 0 0 0 0 0 0 0 0 0 0 0 0 0 0 0 0 0 0 0 0 0 0 0 0 0 0 0 0 0 0 0 0 0 0 0 0 0.00263766594504289 0 0 0 0 0 0 0 0 0 0 0 0 0 0 0 0 0.00282376142092348 0 0 0 0 0 0 0 0 0 0 0 0.000538918729754272 0 0 0 0.000656074975353026 0 0 0 0 0 0 0 0 0 0 0.00516356506750283 0.00762533612736283 0 0 0 0 0 0 0 0 0 0 0 0 0 0 0 0 0 0 0 0 0 0 0 0 0 0 0 0 0 0 0 0 0 0 0 0 0 0 0 0 0 0 0 0 0 0 0 0.00156617010550174 0 0.00691063871772784 0 0 0 0 0 0 0 0 0 0 0 0 0 0 0 0 0 0 0 0 0 0 0 0 0 0 0.000940224189870558 0 0 0 0 0 0 0 0 0 0 0 0.000702060080859458 0 0 0 0 0.00142769059542432 0 0 0 0 0 0 0 0 0 0 0 0 0 0 0 0 0 0 0 0 0 0 0 0 0 0 0.00130598345161122 0 0 0 0 0.00346703554255212 0 0 0 0 0 0 0.000564117091608749 0 0.00254600991596477 0 0 0 0 0 0 0 0 0.00470272544361538 0.00732641229538785 0.00603275377938129 0.010434771818631 0.00237054344890214 0.0141561183877225 0.0129201709067813 0.0341126010520394 0.0144059128277953 0.0196452584377633 0.0029240281461671 0 0.0340489638230406 0.0161835146222659 0.0423019831376891 0 0 0 0 0 0 0 0 0 0 0 0 0 0 0 0 0 0 0 0 0 0 0 0 0 0 0 0 0 0 0 0 0 0 0.00238078070600435 0 0 0.0211105464557373 0.0307655592444074 0.102381498663623 0.0754798977941393 0.00783798538755923 0 0 0.00676792892580163 0.0488803368269553 0.0370429546080304 0.00754797992821953 0.0794761473587108 0 0.0746695493380051 0 0.0862925308262779 0.0311277087465053 0.0239746931647062 0.0957898957458191 0.00403857585000008 0.00399442034525625
0 0 0 0 0 0 0 0 0 0 0 0 0 0 0 0 0 0 0 0 0 0 0 0 0 0 0 0 0 0 0 0 0 0 0 0 0 0 0 0 0 0 0 0 0 0 0 0 0 0 0 0 0 0 0 0 0 0 0 0 0 0 0 0 0 0 0 0 0 0 0 0 0 0 0 0 0 0 0 0 0 0 0 0 0 0 0 0 0 0 0 0 0 0 0 0 0 0 0 0.00133272819342613 0 0 0 0 0 0 0 0 0 0 0 0 0 0 0 0 0 0 0 0 0 0 0 0 0 0 0 0 0 0 0 0 0 0 0 0 0 0 0 0 0 0 0 0 0 0 0 0 0 0 0 0 0 0 0 0 0 0 0 0 0 0 0 0 0 0 0 0 0 0 0 0 0 0 0 0 0 0 0 0 0 0 0 0 0 0 0 0 0 0 0 0 0 0 0 0 0 0 0 0 0 0 0 0 0 0 0 0 0 0 0 0 0 0 0 0 0 0 0 0 0 0.0131979515479211 0 0 0 0 0 0 0 0 0 0 0 0 0 0.00202038132960938 0 0 0 0 0 0 0 0 0 0.00894228374198718 0.0214481808982903 0.00305326047361965 0 0.0640512063336964 0.00881033467693671 0.029860422186536 0.0893507698991984 0.0749304648666859 0.00260045297430245 0 0.0091336242702571 0.0103190787584757 0.248234573447215 0 0 0 0 0 0 0 0 0 0 0 0 0 0 0 0 0 0 0 0 0 0 0 0 0 0 0 0 0 0 0 0.00348339200081361 0 0 0 0 0 0 0.0300080836193537 0.0258124340249587 0.0151978773934643 0 0 0 0 0 0 0.00667829796071525 0.103415247380181 0 0.0399831367570222 0.14550385744741 0 0.00696247581824143 0.011144193587567 0.0245252904121159 0 0
0 0 0 0 0 0 0 0 0 0 0 0 0 0 0 0 0 0 0 0 0 0 0 0 0 0 0 0 0 0 0 0 0 0.00298284507159614 0 0 0 0 0 0 0 0 0 0 0 0 0 0 0 0 0 0 0 0.00501583737045054 0 0 0 0 0 0 0 0 0 0 0 0 0 0 0 0 0 0 0 0 0 0 0 0 0 0 0 0 0 0 0 0 0 0 0 0 0 0 0 0 0 0 0 0 0 0.0153357501944825 0.0411267194835604 0 0 0 0 0 0 0 0 0 0 0 0 0 0 0 0 0 0 0 0 0 0 0 0 0 0 0 0 0 0 0 0 0 0 0 0 0 0.0218435509291694 0 0 0.00750545042186706 0 0.0050162490964401 0 0 0.0147761200125874 0 0 0.00853566920446054 0.00711425420794144 0 0.00809900720682322 0.0657415361543285 0 0 0 0 0 0 0 0 0 0 0 0.00461092713445426 0 0 0 0 0 0 0 0 0 0 0.0112084399831161 0.00169782528698144 0 0 0 0.00117616451693398 0 0 0 0 0 0 0 0 0 0 0 0 0 0 0 0 0 0 0 0 0 0 0 0.00196787317002445 0 0 0 0 0 0 0 0 0 0 0 0 0 0 0 0 0 0 0 0 0 0 0 0 0 0 0 0 0 0 0 0 0 0 0 0 0 0 0.00726717327514138 0 0 0.0025418051897716 0 0.00267538337189926 0.00197249479566959 0.00624801553959484 0.00281445074280275 0.00246144020234913 0 0 0.167825938987304 0.00198051027743661 0.00513904914176975 0 0 0 0 0 0 0 0 0 0 0 0 0 0 0 0 0 0 0 0 0 0 0 0 0 0 0 0 0 0 0 0 0 0 0 0.00461903563519628 0.00663496833357009 0.0106655234330349 0 0.331598567311394 0.0270893639275846 0 0 0 0.0163660050354633 0 0.0561488629438841 0.00640534907822443 0 0 0.00219187013981404 0.0440113183502431 0.00583820879525664 0 0 0.0535697587707294 0.0101806872766481 0
0 0 0 0 0 0 0 0 0 0 0 0 0 0 0 0 0 0 0 0 0 0 0 0 0 0 0 0 0 0 0 0 0 0 0 0 0 0 0 0 0 0 0 0 0 0 0 0 0 0 0 0 0 0 0 0 0 0 0 0 0 0 0 0 0 0 0 0 0 0 0 0 0 0 0 0 0 0 0 0 0 0 0 0 0 0 0 0 0 0 0 0 0 0 0 0 0 0 0 0 0.007896350301357 0 0 0 0 0 0 0 0 0 0 0 0 0 0 0 0 0 0 0 0 0 0 0 0 0 0 0 0 0 0 0 0 0 0 0 0 0 0 0 0 0 0 0 0.0139488085327391 0 0 0 0 0 0.00522442572696593 0 0 0 0 0 0 0 0 0 0 0 0 0 0 0 0 0 0 0 0 0 0 0 0 0 0 0 0 0 0 0 0 0 0 0 0.0132330617126596 0 0.0149645232702645 0 0.00286532647491186 0 0 0 0 0 0 0 0 0 0 0 0 0 0 0 0 0 0 0 0 0 0 0 0 0 0 0 0 0 0 0 0 0 0 0 0 0 0 0 0 0 0 0 0 0 0 0 0 0 0 0 0 0 0 0 0 0 0 0 0.010504563292903 0.0164356038083265 0.00295049697358957 0.00563146588196918 0 0 0.0494517195309908 0.0183130052629646 0.0289218515476367 0 0 0 0 0 0 0 0 0 0 0 0 0 0 0 0 0 0 0 0 0 0 0 0.00305683000980508 0 0 0 0 0 0 0 0 0 0 0 0 0 0 0.0676749326891892 0.210302942657975 0.116050496119092 0.189696112765126 0 0 0 0 0.00450746308061589 0 0 0 0.0466800026125308 0.0453384109915191 0.012498577410511 0 0 0.0143530235394598 0.00387695513438693 0.0956230506725117
0 0 0 0 0 0 0 0 0 0 0 0 0 0 0 0 0 0 0 0 0 0 0 0 0 0 0 0 0 0 0 0 0 0 0 0 0 0 0 0 0 0 0 0 0 0 0 0 0 0 0 0 0 0 0 0 0 0 0 0 0 0 0 0 0 0 0 0 0 0 0 0 0 0 0 0 0 0 0 0 0 0 0 0 0 0 0 0 0 0 0 0 0 0 0 0 0 0 0 0 0 0 0 0 0 0 0 0 0 0 0 0 0 0 0 0 0 0 0 0 0 0 0 0 0 0 0 0 0 0 0 0 0 0 0 0 0 0 0 0 0 0 0 0 0.00412730224730893 0 0 0 0 0 0 0 0 0 0 0 0 0 0 0 0 0 0 0 0 0 0 0 0 0 0 0 0 0 0 0 0 0.0013233816920798 0 0 0 0 0 0 0 0 0 0 0 0 0 0 0 0 0 0 0 0 0 0 0 0 0 0 0 0.0015944689185591 0 0 0 0 0 0 0 0 0 0 0 0 0 0 0 0.0032592298875044 0 0 0 0 0 0 0 0 0 0 0 0 0 0.00402126318211181 0 0 0 0 0 0 0 0 0.00765212821909125 0.00306948533057773 0 0.014187288266636 0.00316731390078414 0.00651782343366937 0.00426557489392917 0.0129827713215029 0.00345357692253785 0.00814159116331023 0 0.00185018627984898 0.00389345676585335 0.00487337342152831 0.00935581301772517 0 0 0 0 0 0 0 0 0 0 0 0 0 0 0 0 0 0 0 0 0 0 0 0 0 0 0 0 0 0 0 0 0 0 0.00366203084183783 0 0 0 0.00533382948324444 0.262512357230451 0.0152075678796794 0 0 0 0 0.00946935616839373 0.174484359089643 0.110615073233282 0.033488449841783 0 0.0126941911831667 0.16893839316836 0.0256520168535771 0.0668207160990555 0.0133856300629676 0 0 0
0 0 0 0 0 0 0 0 0 0 0 0 0 0 0 0 0 0 0 0 0 0 0 0 0 0 0 0 0 0 0 0 0 0 0 0 0 0 0 0 0 0 0 0 0 0 0 0 0 0 0 0 0 0 0 0 0 0 0 0 0 0 0 0 0 0 0 0 0 0 0 0 0 0 0 0 0 0 0 0 0 0 0 0 0 0 0 0 0 0 0 0 0 0 0 0 0 0 0 0 0.0118615203755218 0 0 0 0 0 0 0 0 0 0 0 0 0 0 0 0 0 0 0 0 0 0 0 0 0 0 0 0 0 0 0 0 0 0 0 0 0 0 0 0 0 0 0 0 0 0 0 0 0 0.0112176928955151 0 0 0 0 0 0 0 0 0 0 0 0 0 0 0 0 0 0 0 0 0 0 0 0 0 0 0 0 0 0 0 0 0 0 0 0 0.0777874024747963 0 0 0 0 0 0 0 0 0 0 0 0 0 0 0 0 0 0 0 0 0 0 0 0 0 0 0 0 0 0 0 0 0 0 0 0 0 0 0 0 0 0 0 0 0 0 0 0 0 0 0 0 0 0 0 0 0 0 0 0 0 0 0 0 0 0 0 0 0.0841621368153654 0 0 0 0 0 0 0 0 0 0 0 0 0 0 0 0 0 0 0 0 0 0 0 0 0 0 0 0 0 0 0 0 0 0 0 0 0 0 0 0 0.0139947020066144 0.419444774505262 0.0570872421739256 0 0 0 0.0904647020873009 0 0 0 0 0 0 0.025702252497155 0 0.0458250360596907 0.0130472949319891 0 0 0.149405243176864
0 0 0 0 0 0 0 0 0 0 0 0 0 0 0 0 0 0 0 0 0 0 0 0 0 0 0 0 0 0 0 0 0 0.00074260816064871 0 0 0 0 0 0 0 0 0 0 0 0 0 0 0 0 0 0 0 0.0011570767950946 0 0 0 0 0 0 0 0 0 0 0 0 0 0 0 0 0 0 0 0 0 0 0 0 0 0 0 0 0 0 0 0 0 0 0 0 0 0 0 0 0 0 0 0 0 0.0133177029433362 0.0198565337310555 0 0 0 0 0 0 0 0 0 0 0 0 0 0 0 0 0 0 0 0 0 0 0 0 0 0 0 0 0 0 0 0 0 0 0 0 0 0.00326252222418165 0 0 0.0032685061589345 0.00129348597523761 0 0 0 0 0 0 0 0 0 0.000985672611149271 0 0 0 0 0 0 0 0 0 0 0 0 0 0 0 0 0 0.00185587118186265 0 0 0 0 0 0 0 0 0 0 0 0.000610599544042165 0 0 0 0.00910558840663168 0.318013577961927 0.0254604762741343 0.0016823500992241 0 0 0 0 0.0433703420957686 0 0 0 0 0 0.000963378192224565 0 0 0.00145225918901419 0 0 0 0 0 0 0 0 0 0.0358591768905413 0.0198253745446395 0 0 0 0 0 0 0 0 0 0 0 0 0 0 0 0 0 0 0.000305521427191846 0.00115083725362264 0 0 0 0 0 0 0 0 0 0 0 0.000749203713422943 0 0 0 0 0 0 0 0 0 0.102521418788764 0 0.00119251742637621 0 0 0 0 0 0 0 0 0 0 0 0 0 0 0 0 0 0 0 0 0 0 0 0.00392351227885527 0 0 0 0.00103993420726628 0 0 0.00125759485529875 0 0 0 0 0 0 0.0256802688515297 0.00535063317130985 0.101868553114695 0.0168764195399138 0.00991728582827472 0 0.0937464700226409 0.0179436185164005 0.0435500143424615 0.00475903207588762 0.00402975403152284 0.00272775499719688 0 0 0.00303676992390346 0 0 0.0384421334474469 0 0.0178476492063711 0
