# Supplementary material for: Recovery of neural dynamics criticality in personalized whole-brain models of stroke
Source: Nat Commun. 2022 Jun 27;13:3683. doi: 10.1038/s41467-022-30892-6 (PMC9237050; doi:10.1038/s41467-022-30892-6)
Supplement: Supplementary file 3 — Source Data [file 41467_2022_30892_MOESM3_ESM.zip › Source_Data/Tables/Table1/Structural_Connectivity/controls/con_1_011_317_20_.txt]

0 0 0.0865585065916242 0 0 0.19779256531895 0.0485968493371686 0 0.0601723082717409 0.0330485630314576 0.19572344117888 0 0 0 0 0.0243958639676837 0 0.0402821011591624 0 0 0 0 0 0 0 0 0 0 0 0.169051586259067 0.101732753253727 0 0 0 0 0 0 0 0 0 0 0 0 0 0 0 0 0 0 0 0 0 0 0 0 0 0 0 0 0 0 0 0 0 0 0 0 0 0 0 0 0 0 0 0 0 0 0 0 0 0 0 0 0 0 0 0 0 0 0 0 0 0 0 0 0.0177796462417419 0.00904939099671129 0 0 0 0 0 0 0 0 0 0 0 0 0 0 0 0 0 0 0 0 0 0 0 0 0 0 0 0 0 0 0 0 0 0 0 0 0 0.015816424392086 0 0 0 0 0 0 0 0 0 0 0 0 0 0 0 0 0 0 0 0 0 0 0 0 0 0 0 0 0 0 0 0 0 0 0 0 0 0 0 0 0 0 0 0 0 0 0 0 0 0 0 0 0 0 0 0 0 0 0 0 0 0 0 0 0 0 0 0 0 0 0 0 0 0 0 0 0 0 0 0 0 0 0 0 0 0 0 0 0 0 0 0 0 0 0 0 0 0 0 0 0 0 0 0 0 0 0 0 0 0 0 0 0 0 0 0 0 0 0 0 0 0 0 0 0 0 0 0 0 0 0 0 0 0 0 0 0 0 0 0 0 0 0 0 0 0 0 0 0 0 0 0 0 0 0 0 0 0 0 0 0 0 0 0 0 0 0 0 0 0 0 0 0 0 0 0 0 0 0 0 0 0
0 0 0.0337260791242817 0.0326771671938129 0.0190017609434015 0 0 0 0 0 0.0183251952627839 0.292527998578975 0 0.0247313098325605 0.0184020684460954 0.00608932186968082 0.173633253892349 0.0423798024338236 0 0.0926821824531574 0 0 0 0 0 0 0 0 0 0.0911164820345647 0.118291931905287 0 0 0 0 0 0 0 0 0 0 0 0 0 0 0 0 0 0 0 0 0 0 0 0 0 0 0 0 0 0 0 0 0 0 0 0 0 0 0 0 0 0 0 0 0 0 0 0 0 0 0 0 0 0 0 0 0 0 0 0 0 0 0 0 0.0167565947130654 0.0196588513161608 0 0 0 0 0 0 0 0 0 0 0 0 0 0 0 0 0 0 0 0 0 0 0 0 0 0 0 0 0 0 0 0 0 0 0 0 0 0 0 0 0 0 0 0 0 0 0 0 0 0 0 0 0 0 0 0 0 0 0 0 0 0 0 0 0 0 0 0 0 0 0 0 0 0 0 0 0 0 0 0 0 0 0 0 0 0 0 0 0 0 0 0 0 0 0 0 0 0 0 0 0 0 0 0 0 0 0 0 0 0 0 0 0 0 0 0 0 0 0 0 0 0 0 0 0 0 0 0 0 0 0 0 0 0 0 0 0 0 0 0 0 0 0 0 0 0 0 0 0 0 0 0 0 0 0 0 0 0 0 0 0 0 0 0 0 0 0 0 0 0 0 0 0 0 0 0 0 0 0 0 0 0 0 0 0 0 0 0 0 0 0 0 0 0 0 0 0 0 0 0 0 0 0 0 0 0 0 0 0 0 0 0 0 0 0 0 0 0 0 0
0.119979347251191 0.0676384739408775 0 0 0 0.152197254087025 0 0 0 0 0.0704173234787086 0.0506915295600154 0 0.0231430808476781 0 0.0282930977002424 0.0327074602835713 0.0240798326126645 0.0230943584418745 0.0314768061052226 0 0 0 0 0 0 0 0 0 0.139197204901957 0.135073051895437 0 0 0 0 0 0 0 0 0 0 0 0 0 0 0 0 0 0 0 0 0 0 0 0 0 0 0 0 0 0 0 0 0 0 0 0 0 0 0 0 0 0 0 0 0 0 0 0 0 0.0178208157028396 0 0 0 0 0 0 0 0 0 0 0 0 0 0 0.0283491492908622 0.0420376017748654 0 0 0 0 0 0 0 0 0 0 0 0 0 0 0 0 0 0 0 0 0 0 0 0 0 0 0 0 0 0 0 0 0 0 0 0 0 0.013803612124967 0 0 0 0 0 0 0 0 0 0 0 0 0 0 0 0 0 0 0 0 0 0 0 0 0 0 0 0 0 0 0 0 0 0 0 0 0 0 0 0 0 0 0 0 0 0 0 0 0 0 0 0 0 0 0 0 0 0 0 0 0 0 0 0 0 0 0 0 0 0 0 0 0 0 0 0 0 0 0 0 0 0 0 0 0 0 0 0 0 0 0 0 0 0 0 0 0 0 0 0 0 0 0 0 0 0 0 0 0 0 0 0 0 0 0 0 0 0 0 0 0 0 0 0 0 0 0 0 0 0 0 0 0 0 0 0 0 0 0 0 0 0 0 0 0 0 0 0 0 0 0 0 0 0 0 0 0 0 0 0 0 0 0 0 0 0 0 0 0 0 0 0 0 0 0 0 0 0 0 0 0 0
0 0.0116179578071867 0 0 0.0155132499187439 0.00375595145494965 0.0203738014363351 0.022470943988774 0 0.0338654934958383 0.0420471164691886 0.0291163030791824 0 0.0754152731574116 0 0 0 0 0 0.0577553341351328 0 0 0 0 0 0 0 0 0.00246788125370258 0.0314760417755052 0.0121120258644956 0 0 0 0 0 0 0.143347617404123 0 0 0 0 0 0 0.0168092793170473 0 0 0 0 0 0.0309238844813579 0 0 0 0 0 0 0 0.0222624000079253 0 0 0 0 0 0 0 0 0 0 0 0 0 0 0 0 0 0 0 0 0 0 0 0 0 0 0 0.014354086534633 0 0 0 0 0 0 0.116833060188725 0 0.00686895062881802 0 0 0 0 0 0 0 0 0 0 0 0 0 0 0 0 0 0 0 0 0 0 0 0 0 0 0 0 0 0 0 0 0 0.137506863694955 0 0 0.118227738630382 0 0 0 0 0 0 0.0113209524110249 0 0 0 0 0 0.0235577928645625 0 0 0 0 0 0 0 0 0 0 0 0 0 0 0 0 0 0 0 0 0 0 0 0 0 0 0 0 0 0 0 0 0 0 0 0 0 0 0 0 0 0 0 0 0 0 0 0 0 0 0 0 0 0 0 0 0 0 0 0 0 0 0 0 0 0 0 0 0 0 0 0 0 0 0 0 0 0 0 0 0 0 0 0 0 0 0 0 0 0 0 0 0 0 0 0 0 0 0 0 0 0 0 0 0 0 0 0 0 0 0 0 0 0 0 0 0 0 0 0 0 0 0 0 0 0 0 0 0 0 0 0 0 0 0 0 0 0 0 0 0 0 0 0 0 0 0 0 0 0 0 0 0 0 0 0 0 0 0 0 0 0 0 0 0 0 0 0 0 0 0
0 0.0111356293813612 0 0.025570446555964 0 0.034994376363848 0 0.136953674754605 0 0.215198697578893 0.018987175550984 0.0510200112927436 0 0.0325037037045795 0 0.0122293147201987 0 0.0398666359655754 0 0 0 0 0 0 0 0 0 0 0.188718763853112 0.0150246936358099 0.0140036731914422 0 0 0 0 0 0 0.0113947696927625 0 0 0 0 0 0 0 0 0 0 0 0 0 0 0 0 0 0 0 0 0 0 0 0 0 0 0 0 0 0 0 0 0 0 0 0 0 0 0 0 0 0 0 0 0 0 0 0.0252910611802788 0.00355001423947024 0.0339932483958653 0 0 0 0 0 0 0 0 0 0 0 0 0 0 0 0 0 0 0 0 0 0 0 0 0 0 0 0 0 0 0 0 0 0 0 0 0 0 0 0 0 0.0296611737178407 0.00914206405303493 0 0.0629481601791144 0 0 0 0 0 0 0 0 0 0 0 0 0 0 0 0 0 0 0 0 0 0 0 0 0 0 0 0 0 0 0 0 0 0 0 0 0 0 0 0 0 0 0 0 0 0 0 0 0 0 0 0 0 0 0 0.00575617127643851 0 0 0 0 0 0.00479624975735249 0 0 0 0 0 0 0 0 0 0 0 0 0 0 0 0 0 0 0 0 0 0 0 0 0 0 0 0 0 0 0 0 0 0 0 0 0 0 0 0 0 0 0 0 0 0 0 0 0 0 0 0 0 0 0 0 0 0 0 0 0 0.0126410935618622 0 0 0 0 0 0 0 0 0 0 0 0 0 0 0 0 0 0 0 0 0 0 0 0 0 0 0 0 0 0 0 0 0 0 0 0 0 0 0 0 0 0 0 0 0.00461919739686452 0 0 0 0 0 0 0 0 0 0 0 0 0 0 0
0.0804357538490715 0 0.0446528568940922 0.0062159133951274 0.0351356279186239 0 0.0196906491516119 0.064417709578557 0.0527544400678389 0.229079276495234 0.136544833431128 0.0511355446981042 0 0.0218368901385102 0.0172803558920947 0.0169845504780737 0 0.024429910643418 0 0 0 0 0 0 0 0 0 0 0 0.094398497420229 0.0682978579593689 0 0 0 0 0 0 0.00760126719224672 0 0 0 0 0 0 0 0 0 0 0 0 0 0 0 0 0 0 0 0 0 0 0 0 0 0 0 0 0 0 0 0 0 0 0 0 0 0 0 0 0 0 0 0 0 0 0 0 0 0 0 0 0 0 0 0 0 0.00663040230606632 0 0 0 0 0 0 0 0 0 0 0 0 0 0 0 0 0 0 0 0 0 0 0 0 0 0 0 0 0 0 0 0 0 0.0151791298863543 0 0 0 0 0.0072985326042492 0 0 0 0 0 0 0 0 0 0 0 0 0 0 0 0 0 0 0 0 0 0 0 0 0 0 0 0 0 0 0 0 0 0 0 0 0 0 0 0 0 0 0 0 0 0 0 0 0 0 0 0 0 0 0 0 0 0 0 0 0 0 0 0 0 0 0 0 0 0 0 0 0 0 0 0 0 0 0 0 0 0 0 0 0 0 0 0 0 0 0 0 0 0 0 0 0 0 0 0 0 0 0 0 0 0 0 0 0 0 0 0 0 0 0 0 0 0 0 0 0 0 0 0 0 0 0 0 0 0 0 0 0 0 0 0 0 0 0 0 0 0 0 0 0 0 0 0 0 0 0 0 0 0 0 0 0 0 0 0 0 0 0 0 0 0 0 0 0 0 0 0 0 0 0 0 0 0 0 0 0 0
0.0887663471382875 0 0 0.151446107381231 0 0.0884425173506675 0 0 0.204405280854514 0.182606199607201 0.0332652627903377 0 0 0 0 0 0 0 0 0 0 0 0 0 0 0 0 0 0 0.0187750840399611 0 0 0 0 0 0 0 0.0826725879245251 0 0 0 0 0 0 0 0 0 0 0 0 0 0 0 0 0 0 0 0 0 0 0 0 0 0 0 0 0 0 0 0 0 0 0 0 0 0 0 0 0 0 0 0 0 0 0 0 0 0 0 0 0 0 0 0 0 0 0 0 0 0 0 0 0 0 0 0 0 0 0 0 0 0 0 0 0 0 0 0 0 0 0 0 0 0 0 0 0 0 0 0.149620612913275 0 0 0 0 0 0 0 0 0 0 0 0 0 0 0 0 0 0 0 0 0 0 0 0 0 0 0 0 0 0 0 0 0 0 0 0 0 0 0 0 0 0 0 0 0 0 0 0 0 0 0 0 0 0 0 0 0 0 0 0 0 0 0 0 0 0 0 0 0 0 0 0 0 0 0 0 0 0 0 0 0 0 0 0 0 0 0 0 0 0 0 0 0 0 0 0 0 0 0 0 0 0 0 0 0 0 0 0 0 0 0 0 0 0 0 0 0 0 0 0 0 0 0 0 0 0 0 0 0 0 0 0 0 0 0 0 0 0 0 0 0 0 0 0 0 0 0 0 0 0 0 0 0 0 0 0 0 0 0 0 0 0 0 0 0 0 0 0 0 0 0 0 0 0 0 0 0 0 0 0 0 0 0 0 0 0 0
0 0 0 0.048639948642169 0.17984979900755 0.0842543020095588 0 0 0.0439137291283942 0.336905534139307 0 0 0 0 0.0093183901609208 0 0 0 0 0 0 0 0 0 0 0 0 0 0.00962181250468058 0.0126540124016239 0.0155733881755733 0 0 0 0 0 0 0.0257517699923822 0 0 0 0 0 0 0 0 0.0145225546739794 0 0 0 0 0 0 0 0 0.00675300339597095 0 0 0 0 0 0 0 0 0 0 0 0 0 0 0 0 0 0 0 0 0 0 0 0 0 0 0 0 0 0.0242056009665001 0.00459227559255478 0.0194237440099091 0 0 0 0 0 0 0 0 0 0 0 0 0 0 0 0 0 0 0 0 0 0 0 0 0 0 0 0 0 0 0 0 0 0 0 0 0 0 0 0 0 0.0704832782673288 0 0 0.0935368569315977 0 0 0 0 0 0 0 0 0 0 0 0 0 0 0 0 0 0 0 0 0 0 0 0 0 0 0 0 0 0 0 0 0 0 0 0 0 0 0 0 0 0 0 0 0 0 0 0 0 0 0 0 0 0 0 0 0 0 0 0 0 0 0 0 0 0 0 0 0 0 0 0 0 0 0 0 0 0 0 0 0 0 0 0 0 0 0 0 0 0 0 0 0 0 0 0 0 0 0 0 0 0 0 0 0 0 0 0 0 0 0 0 0 0 0 0 0 0 0 0 0 0 0 0 0 0 0 0 0 0 0 0 0 0 0 0 0 0 0 0 0 0 0 0 0 0 0 0 0 0 0 0 0 0 0 0 0 0 0 0 0 0 0 0 0 0 0 0 0 0 0 0 0 0 0 0 0 0 0 0 0 0 0 0
0.0533140316495939 0 0 0 0 0.114938281177168 0.0991509159773675 0.0731508190433864 0 0.248845474087944 0 0 0 0 0 0 0 0.022121010304077 0 0 0 0 0 0 0 0 0 0 0 0 0 0 0 0 0 0 0 0.0432036487769114 0 0 0 0 0 0 0 0 0 0 0 0 0 0 0 0 0 0 0 0 0 0 0 0 0 0 0 0 0 0 0 0 0 0 0 0 0 0 0 0 0 0 0 0 0 0 0 0 0 0 0 0 0 0 0 0 0 0 0 0 0 0 0 0 0 0 0 0 0 0 0 0 0 0 0 0 0 0 0 0 0 0 0 0 0 0 0 0 0 0 0 0.174165541356487 0 0 0.162418164406831 0 0 0 0 0 0 0 0 0 0 0 0 0 0 0 0 0 0 0 0 0 0 0 0 0 0 0 0 0 0 0 0 0 0 0 0 0 0 0 0 0 0 0 0 0 0 0 0 0 0 0 0 0 0 0 0 0 0 0 0 0 0 0 0 0 0 0 0 0 0 0 0 0 0.00869211322023384 0 0 0 0 0 0 0 0 0 0 0 0 0 0 0 0 0 0 0 0 0 0 0 0 0 0 0 0 0 0 0 0 0 0 0 0 0 0 0 0 0 0 0 0 0 0 0 0 0 0 0 0 0 0 0 0 0 0 0 0 0 0 0 0 0 0 0 0 0 0 0 0 0 0 0 0 0 0 0 0 0 0 0 0 0 0 0 0 0 0 0 0 0 0 0 0 0 0 0 0 0 0 0 0 0 0 0 0 0 0
0.00813651017585696 0 0 0.0339303868284034 0.130808365009793 0.138685871710887 0.0246127915946039 0.155943672143016 0.0691465448169782 0 0.0312124979803372 0.0395153374123316 0 0.0233402256913036 0.0149997281984774 0.0232555587594739 0 0 0 0 0 0 0 0 0 0 0 0 0.00506228066271552 0.0261960018090665 0.0241686520615434 0 0 0 0 0 0.0118324047512675 0.0105880996161244 0 0 0 0 0 0 0 0 0 0 0 0 0 0 0 0 0 0.00980912271627434 0 0 0 0 0 0 0 0 0 0 0 0 0 0 0 0 0 0.0207353788722502 0 0 0 0 0 0 0 0 0 0 0 0.0159224768032878 0.0074670065799108 0.00397127386826257 0 0 0 0 0 0 0 0.00271539151101558 0.00396080132584077 0 0 0 0 0 0 0 0.00797023840824988 0 0 0 0 0 0 0 0 0.00516329027475225 0 0 0 0 0 0 0 0 0 0 0 0 0 0 0 0.0321899789859133 0 0 0.114434707194098 0 0 0 0 0 0 0 0 0 0 0 0 0 0 0 0 0 0 0 0 0 0 0 0 0 0 0 0 0 0 0 0 0 0 0 0 0 0 0 0 0 0 0 0 0 0 0 0 0 0 0 0 0 0 0 0 0 0 0 0 0 0 0 0 0 0 0 0 0 0 0 0 0 0.00422540423796564 0 0 0 0 0 0 0 0 0 0 0 0 0 0 0 0 0 0 0 0 0 0 0 0 0 0 0 0 0 0 0 0 0 0 0 0 0 0 0 0 0 0 0 0 0 0 0 0 0 0 0 0 0 0 0 0 0 0 0 0 0 0 0 0 0 0 0 0 0 0 0 0 0 0 0 0 0 0 0 0 0 0 0 0 0 0 0 0 0 0 0 0 0 0 0 0 0 0 0 0 0 0 0 0 0 0 0 0 0 0
0.0838442994400074 0.0113582262244127 0.0217627348756013 0.0733014771648319 0.0200817405147952 0.143835734778194 0.00780155943475529 0 0 0.054309228539918 0 0.0505250148141132 0 0 0.0147871164302222 0.00580946471456936 0.0149339414195366 0.0198498933912425 0 0 0 0 0 0 0 0 0 0 0 0.229866890794003 0.111384940423231 0 0 0 0 0 0 0.0521749158070155 0 0 0 0 0 0 0 0 0 0 0 0 0 0 0 0 0 0 0 0 0 0 0 0 0 0 0 0 0 0 0 0 0 0 0 0 0 0 0 0 0 0 0 0 0 0 0 0 0 0 0 0 0 0 0 0.0254212655382097 0 0 0.0183188081135169 0 0 0 0 0 0 0 0 0.0220507688605814 0 0 0 0 0 0 0 0 0 0 0 0 0 0 0 0 0 0 0 0 0 0 0 0.0185819787212436 0 0 0 0 0 0 0 0 0 0 0 0 0 0 0 0 0 0 0 0 0 0 0 0 0 0 0 0 0 0 0 0 0 0 0 0 0 0 0 0 0 0 0 0 0 0 0 0 0 0 0 0 0 0 0 0 0 0 0 0 0 0 0 0 0 0 0 0 0 0 0 0 0 0 0 0 0 0 0 0 0 0 0 0 0 0 0 0 0 0 0 0 0 0 0 0 0 0 0 0 0 0 0 0 0 0 0 0 0 0 0 0 0 0 0 0 0 0 0 0 0 0 0 0 0 0 0 0 0 0 0 0 0 0 0 0 0 0 0 0 0 0 0 0 0 0 0 0 0 0 0 0 0 0 0 0 0 0 0 0 0 0 0 0 0 0 0 0 0 0 0 0 0 0 0 0 0 0 0 0 0 0 0 0 0 0 0
0 0.139193351092901 0.0120270329472014 0.0389674410911061 0.0414257789144504 0.041352670227497 0 0 0 0.0527837144148966 0.0387878401284972 0 0 0.190396506702141 0.0271142318934532 0.0203741293356346 0.0660128858340215 0 0 0.044864466718957 0 0 0 0 0 0 0 0 0.00671199313040133 0.103449106643714 0.111665523446593 0 0 0 0 0 0 0 0 0 0 0 0 0 0 0 0 0 0 0 0 0 0 0 0 0 0 0 0 0 0 0 0 0 0 0 0 0 0 0 0 0 0 0 0 0 0 0 0 0 0.00357761572833346 0 0 0 0 0.00338802398573712 0.00282941918026605 0 0 0 0 0 0 0 0 0.0212987227663754 0.0295979783946342 0 0 0 0 0 0 0 0 0 0 0 0 0 0 0 0 0 0 0 0 0 0 0 0 0 0 0 0 0 0 0 0 0 0 0 0 0.00418156742318937 0 0 0 0 0 0 0 0 0 0 0 0 0 0 0 0 0 0 0 0 0 0 0 0 0 0 0 0 0 0 0 0 0 0 0 0 0 0 0 0 0 0 0 0 0 0 0 0 0 0 0 0 0 0 0 0 0 0 0 0 0 0 0 0 0 0 0 0 0 0 0 0 0 0 0 0 0 0 0 0 0 0 0 0 0 0 0 0 0 0 0 0 0 0 0 0 0 0 0 0 0 0 0 0 0 0 0 0 0 0 0 0 0 0 0 0 0 0 0 0 0 0 0 0 0 0 0 0 0 0 0 0 0 0 0 0 0 0 0 0 0 0 0 0 0 0 0 0 0 0 0 0 0 0 0 0 0 0 0 0 0 0 0 0 0 0 0 0 0 0 0 0 0 0 0 0 0 0 0 0 0 0 0
0 0 0 0 0 0 0 0 0 0 0 0 0 0 0 0 0 0 0 0 0 0 0.0262985601629176 0 0.087779901043827 0.0354335585783139 0 0 0 0 0 0 0 0 0.0758415286427592 0 0 0 0 0 0 0.0108559510300146 0 0 0 0 0 0 0.0404134169398456 0 0 0 0 0 0 0.051009085842904 0.010920282591674 0 0 0 0 0 0 0 0 0 0 0 0 0 0 0 0 0 0 0 0 0 0 0 0 0 0 0 0 0 0 0 0 0 0 0 0 0 0 0 0 0 0 0 0 0 0 0 0 0 0 0 0 0 0 0 0 0.131155926123119 0.00616157499304526 0 0 0.121910008808865 0.0462643790799218 0.0574480904991229 0 0 0 0 0 0.0228912387167921 0 0.0220142533974813 0 0 0 0 0 0 0 0 0 0 0 0 0 0 0 0 0 0 0 0 0 0 0 0 0 0 0 0 0 0 0 0.0081903399178167 0.00424789753638976 0 0 0 0 0 0.0886722453716828 0 0 0 0 0 0 0 0 0 0 0 0 0 0 0 0 0 0 0 0.0112351731591271 0 0.0208405626483376 0 0 0 0 0 0 0 0 0 0 0 0 0 0 0 0 0 0.0365981896115237 0 0 0 0 0 0 0 0 0 0 0 0 0 0 0 0 0 0 0 0 0 0 0 0 0 0 0 0 0 0 0 0 0 0 0 0 0 0 0 0 0 0 0 0 0 0 0 0 0 0 0 0 0.0367357335079025 0.0053696606868484 0.00659918877502646 0.015079097751552 0 0 0 0 0 0 0 0.00730974322043317 0 0 0 0 0 0 0 0 0 0 0 0 0 0 0 0 0 0.00917062000157373 0.00355379136118261 0 0 0 0 0 0 0 0 0 0 0 0 0 0 0 0 0 0 0 0 0 0 0 0 0 0 0
0 0.0123234571209478 0.0057501432824601 0.105696195113164 0.0276374119675876 0.0184929352899645 0 0 0 0.0326492864494758 0 0.199385405124971 0 0 0.0912558517679973 0.0524782450458094 0 0 0 0.140492233076183 0 0 0 0 0 0 0 0 0.0119260855138857 0.0175813669837024 0.0393396773262479 0 0 0 0 0 0 0 0 0 0 0 0 0 0.0529961300201775 0.00719156263296434 0 0 0 0.00358739954185168 0 0 0 0 0 0 0 0 0 0 0.0106630523988986 0 0 0 0 0 0 0 0 0.0190592459469568 0 0 0 0.0031407548291985 0 0 0 0 0 0 0 0 0 0 0 0.00512953805143604 0.00349876005820493 0 0 0 0 0 0 0.0391286138820846 0 0 0 0 0 0 0 0 0 0 0 0 0 0 0 0 0 0 0 0 0 0 0 0 0 0 0 0 0 0 0 0 0 0.0278255526107704 0 0 0 0 0 0.0655437342507065 0 0 0.00722736171435319 0 0 0 0 0 0 0 0 0 0 0 0 0 0 0 0 0 0 0 0 0 0 0 0 0 0 0 0 0 0 0 0 0 0 0 0 0 0 0 0 0 0 0 0 0 0 0 0 0 0 0 0 0 0 0 0 0 0 0 0 0 0 0 0 0 0 0 0 0 0 0 0 0 0 0 0 0 0 0 0 0 0 0 0 0 0 0 0 0 0 0 0 0 0 0 0 0 0 0 0 0 0 0 0 0 0 0 0 0 0 0 0 0 0 0 0 0 0 0 0 0 0 0 0 0 0 0 0 0 0 0 0 0 0 0 0 0 0 0 0 0 0 0 0 0 0 0 0 0 0 0 0 0 0 0 0 0 0 0 0 0 0 0 0 0 0 0 0 0 0 0 0 0 0 0 0 0 0 0 0
0 0.0209034121432479 0 0 0 0.0333605225849476 0 0.0137541655356695 0 0.0478318451282386 0.0271001772051051 0.0647286868971255 0 0.208029930891043 0 0.0884195435034422 0.0109545025963215 0 0 0.0122549741039867 0 0 0 0 0 0 0 0 0 0.0520360038217412 0.233845135032359 0 0 0 0 0 0 0 0 0 0 0 0 0 0.00740596350473966 0 0 0 0 0 0 0 0 0 0 0 0 0 0 0 0 0 0 0 0 0 0 0 0 0 0 0 0 0 0 0 0 0 0 0 0 0 0 0 0 0.00480327731863041 0 0 0 0 0 0 0 0 0 0 0.0113397574586981 0 0 0 0 0 0 0 0 0 0 0 0 0 0 0 0 0 0 0 0 0 0 0 0 0 0 0 0 0 0 0 0 0 0 0 0 0.157656831336792 0 0 0 0.00557527093791149 0 0 0 0 0 0 0 0 0 0 0 0 0 0 0 0 0 0 0 0 0 0 0 0 0 0 0 0 0 0 0 0 0 0 0 0 0 0 0 0 0 0 0 0 0 0 0 0 0 0 0 0 0 0 0 0 0 0 0 0 0 0 0 0 0 0 0 0 0 0 0 0 0 0 0 0 0 0 0 0 0 0 0 0 0 0 0 0 0 0 0 0 0 0 0 0 0 0 0 0 0 0 0 0 0 0 0 0 0 0 0 0 0 0 0 0 0 0 0 0 0 0 0 0 0 0 0 0 0 0 0 0 0 0 0 0 0 0 0 0 0 0 0 0 0 0 0 0 0 0 0 0 0 0 0 0 0 0 0 0 0 0 0 0 0 0 0 0 0 0 0 0 0 0 0 0 0 0 0
0.00651329629596753 0.00235225699465561 0.00544964724483605 0 0.00806115072404695 0.0111506328399704 0 0 0 0.0252188814281476 0.0036206792475362 0.0165403176563943 0 0.0406826937209778 0.0300686247123657 0 0.00403451404592547 0.00779191178456542 0 0.00388465333892488 0 0.00471862229822688 0 0 0 0 0 0 0 0.0173789625408533 0.112378080961733 0 0 0 0 0 0 0 0.015718723731793 0.00520042131132396 0 0 0 0 0.00361173814607253 0 0 0 0 0.00664820321151607 0.00430639817437863 0 0 0.00174312561563098 0 0 0 0 0 0 0 0 0 0 0 0 0 0 0 0 0.0392758947151036 0 0 0.0183702956060918 0 0 0 0 0 0 0 0.00172104894762495 0 0 0 0.0106322118175434 0.00361638443662265 0.0271987617580435 0 0 0 0 0 0 0 0 0 0.00248532262756496 0.0027590314082611 0 0 0 0 0 0 0.00928915541359761 0 0.0038111372591997 0 0 0 0.00571131256307251 0 0 0 0 0 0 0 0 0.00844513840518954 0.00164615878541909 0 0.00352247153978865 0 0 0.0559210349210112 0.00745148422638742 0 0 0.0226393313416344 0.0203028435107637 0.0122713180653457 0.121496488138682 0.0664162218571054 0.010858467865459 0.153880326017688 0.0532046227469579 0 0 0 0 0 0 0 0 0 0 0 0 0 0 0 0 0 0 0 0 0 0 0 0 0 0 0 0 0 0 0 0 0 0 0 0 0 0 0 0 0 0 0 0 0 0 0 0 0 0 0 0 0 0 0 0 0 0 0 0 0 0 0 0 0 0 0 0 0 0 0 0 0 0 0 0 0 0 0 0 0 0 0 0 0 0 0 0 0 0 0 0 0 0 0 0 0 0 0 0 0 0 0 0 0 0 0 0 0 0 0 0 0 0 0 0 0 0 0 0 0 0 0 0 0 0 0 0 0 0 0 0 0 0 0 0 0 0 0 0 0 0 0 0 0 0 0 0 0 0 0 0 0 0 0 0 0 0 0 0 0 0 0 0 0 0 0 0 0 0 0 0 0 0 0 0 0 0 0
0 0.186757182318067 0.0175413609719851 0 0 0 0 0 0 0 0.0259153422606065 0.149218296243847 0 0 0.0103725737127961 0.0112336219088101 0 0.0245099407018714 0.0629614555954786 0.0319414069758282 0.0408481562767464 0 0 0 0 0 0 0 0 0.0821831574220786 0.131485310837809 0 0 0 0 0 0 0 0 0 0 0 0 0 0 0 0 0 0 0 0 0 0 0 0 0 0 0 0 0.0142961233820324 0 0 0 0 0 0 0 0 0 0.0207692230318888 0 0 0 0 0 0 0 0 0 0 0.0150260756608052 0 0 0 0 0 0 0 0 0 0 0 0 0 0 0.0239515226498045 0.0461578907603505 0 0 0 0 0 0 0 0 0 0 0 0 0 0 0 0 0 0 0 0 0 0 0 0 0 0 0.104831359289194 0 0 0 0 0 0 0 0 0 0 0 0 0 0 0 0 0 0 0 0 0 0 0 0 0 0 0 0 0 0 0 0 0 0 0 0 0 0 0 0 0 0 0 0 0 0 0 0 0 0 0 0 0 0 0 0 0 0 0 0 0 0 0 0 0 0 0 0 0 0 0 0 0 0 0 0 0 0 0 0 0 0 0 0 0 0 0 0 0 0 0 0 0 0 0 0 0 0 0 0 0 0 0 0 0 0 0 0 0 0 0 0 0 0 0 0 0 0 0 0 0 0 0 0 0 0 0 0 0 0 0 0 0 0 0 0 0 0 0 0 0 0 0 0 0 0 0 0 0 0 0 0 0 0 0 0 0 0 0 0 0 0 0 0 0 0 0 0 0 0 0 0 0 0 0 0 0 0 0 0 0 0 0 0 0 0 0 0 0 0 0 0 0
0.0507054292244337 0.0771849240926984 0.0218674967852498 0 0.1238974094575 0.075617976711841 0 0 0.0314269657348489 0 0.0583270254292153 0 0 0 0 0.0367368354230181 0.0415022273583809 0 0 0.055921090608123 0 0 0 0 0 0 0 0 0 0.0361357412726531 0.0257712263339851 0 0 0 0 0 0 0 0 0 0 0 0 0 0 0 0 0 0 0 0 0 0 0 0 0 0 0 0 0 0 0 0 0 0 0 0 0 0 0.131681706147246 0 0 0 0 0 0 0 0 0 0 0 0 0 0 0 0 0 0 0 0 0 0 0 0 0 0 0.0176520112327816 0 0 0.0188833459278227 0 0 0 0 0 0 0 0 0 0 0 0 0 0 0 0 0 0 0 0 0 0 0 0 0 0 0 0 0 0 0 0 0 0 0.0131408118740816 0 0 0 0 0 0 0 0 0 0 0 0 0 0 0 0 0 0 0 0 0 0 0 0 0.0184642937015014 0 0 0 0 0 0 0.0289883796754446 0 0 0 0 0 0 0 0 0 0 0 0 0 0 0 0 0 0 0 0 0 0 0 0 0 0 0 0 0 0 0 0 0 0 0 0 0 0 0 0 0 0 0 0 0 0 0 0 0 0 0 0 0 0 0 0 0 0 0 0 0 0 0 0 0 0 0 0 0 0 0 0 0 0 0 0 0 0 0 0 0 0 0 0 0 0 0 0 0 0 0 0 0 0.0799041387602798 0 0.0129490975691516 0 0 0 0.0155486111957605 0 0 0 0 0 0 0 0 0 0 0 0 0 0 0 0 0 0 0 0 0 0.0115923913762739 0.0161008641077092 0 0 0 0 0 0 0 0 0 0 0 0 0 0 0 0 0 0 0 0 0 0 0 0 0 0 0
0 0 0.024041202527386 0 0 0 0 0 0 0 0 0 0 0 0 0 0.122210517122148 0 0 0 0 0 0 0 0 0 0 0 0.0621034324639143 0 0 0 0 0 0 0 0 0 0 0 0 0 0 0 0 0 0 0 0 0 0 0 0 0 0 0 0 0 0 0 0 0 0 0 0 0 0 0 0 0.230252692919562 0 0 0 0 0 0 0 0 0 0 0 0 0 0 0 0 0 0 0 0 0 0 0 0 0 0 0 0 0 0 0 0 0 0 0 0 0 0 0 0.087603713122733 0 0.0530071081330463 0 0 0 0 0 0 0 0 0.0358956060901542 0.047054407366026 0 0.309831481047951 0 0 0 0 0 0 0 0 0 0 0 0 0 0 0 0 0 0 0 0 0 0 0 0 0 0 0 0 0 0 0 0 0 0 0 0 0 0 0 0 0 0 0 0 0 0 0 0 0 0 0 0 0 0 0 0 0 0 0 0 0 0 0 0 0 0 0 0 0 0 0 0 0 0 0 0 0 0 0 0 0 0 0 0 0 0 0 0 0 0 0 0 0 0 0 0 0 0 0 0 0 0 0 0 0 0 0 0 0 0 0 0 0 0 0 0 0 0 0 0 0 0 0 0 0 0 0 0 0 0 0 0 0 0 0 0 0.0279998392070799 0 0 0 0 0 0 0 0 0 0 0 0 0 0 0 0 0 0 0 0 0 0 0 0 0 0 0 0 0 0 0 0 0 0 0 0 0 0 0 0 0 0 0 0 0 0 0 0 0 0 0 0 0 0 0 0
0 0.0808348890582838 0.0136887977737668 0.141680245512374 0 0 0 0 0 0 0 0.0822344995438167 0 0.245906195216788 0.00940945459428181 0.00877079632084276 0.0259007433279456 0.0267796362603656 0 0 0.0539950902461338 0 0 0 0 0 0 0 0 0.0134176669657244 0 0 0 0 0 0 0 0 0 0 0 0 0 0 0.106408310947309 0.00813053985918018 0 0 0 0 0 0 0 0 0 0 0 0 0 0.00632456444874224 0.0404745212728727 0 0 0 0 0.0444081727965428 0.0156321426418224 0 0 0.00711803354593251 0 0 0 0 0 0 0 0 0 0 0 0 0 0 0 0 0 0 0 0 0 0 0 0.0370440294277272 0 0 0 0 0 0 0 0 0 0 0 0 0 0 0 0 0 0 0 0 0 0 0 0 0 0 0 0 0 0 0 0 0 0.0231748127155317 0.00866685752401628 0 0 0 0 0 0 0 0 0 0 0 0 0 0 0 0 0 0 0 0 0 0 0 0 0 0 0 0 0 0 0 0 0 0 0 0 0 0 0 0 0 0 0 0 0 0 0 0 0 0 0 0 0 0 0 0 0 0 0 0 0 0 0 0 0 0 0 0 0 0 0 0 0 0 0 0 0 0 0 0 0 0 0 0 0 0 0 0 0 0 0 0 0 0 0 0 0 0 0 0 0 0 0 0 0 0 0 0 0 0 0 0 0 0 0 0 0 0 0 0 0 0 0 0 0 0 0 0 0 0 0 0 0 0 0 0 0 0 0 0 0 0 0 0 0 0 0 0 0 0 0 0 0 0 0 0 0 0 0 0 0 0 0 0 0 0 0 0 0 0 0 0 0 0 0 0 0 0 0 0 0 0 0 0 0 0 0 0
0 0 0 0 0 0 0 0 0 0 0 0 0 0 0 0 0.0440988078864297 0 0 0.0718870192140642 0 0 0 0 0 0 0 0 0 0 0 0 0 0 0 0 0 0 0 0 0 0 0 0 0.25280910212346 0.0287746720009603 0 0 0 0.0307963504185885 0 0 0 0 0 0 0 0 0.00740645973532445 0.0414991240443022 0.0836009406695099 0 0.0723744206370638 0 0 0.0365527376954867 0.00902179141195148 0 0 0.049045103650038 0.0272465811573765 0 0 0.00498442293820081 0 0 0 0.0619143473964459 0 0 0 0 0 0 0 0 0 0.00632767713978656 0 0 0 0 0 0 0 0 0 0 0 0 0 0 0 0 0 0 0 0 0 0 0 0 0 0 0 0 0 0 0 0 0 0.0095105287882447 0 0 0 0 0 0 0 0 0 0 0 0.162149913092766 0 0 0 0 0 0 0 0 0 0 0 0 0 0 0 0 0 0 0 0 0 0 0 0 0 0 0 0 0 0 0 0 0 0 0 0 0 0 0 0 0 0 0 0 0 0 0 0 0 0 0 0 0 0 0 0 0 0 0 0 0 0 0 0 0 0 0 0 0 0 0 0 0 0 0 0 0 0 0 0 0 0 0 0 0 0 0 0 0 0 0 0 0 0 0 0 0 0 0 0 0 0 0 0 0 0 0 0 0 0 0 0 0 0 0 0 0 0 0 0 0 0 0 0 0 0 0 0 0 0 0 0 0 0 0 0 0 0 0 0 0 0 0 0 0 0 0 0 0 0 0 0 0 0 0 0 0 0 0 0 0 0 0 0 0 0 0 0 0 0 0 0 0 0 0 0 0 0 0 0 0 0 0
0 0 0 0 0 0 0 0 0 0 0 0 0 0 0 0.0116041526366226 0 0 0 0 0 0 0 0.0323560606471657 0 0 0 0 0 0 0 0 0 0 0 0 0 0 0.084880224188144 0.509879203437141 0 0 0.0742295724610625 0 0 0 0 0 0 0 0 0.0349315635110882 0 0 0 0 0 0 0 0 0 0 0 0 0 0 0 0 0 0 0.0397970494162908 0 0 0 0 0 0 0 0 0.0630193921302081 0 0.0308132479333757 0 0.0183484852419217 0 0 0 0 0 0 0 0 0 0 0 0 0 0 0 0 0 0 0 0 0 0 0 0 0 0 0 0 0 0 0 0 0 0 0 0 0 0 0 0 0 0 0 0 0 0 0 0 0 0 0 0 0 0 0 0 0 0 0 0 0 0 0 0 0 0 0 0 0 0 0 0 0 0 0 0 0 0 0 0 0 0 0 0 0 0 0 0 0 0 0 0 0 0 0 0 0 0 0.0377708221963959 0 0 0 0 0 0 0 0 0 0 0 0 0 0 0 0 0 0 0 0 0 0 0 0 0 0 0 0 0 0.0304009972283198 0 0 0 0 0 0 0 0 0 0 0 0 0 0 0 0 0 0 0 0 0 0 0 0 0 0 0 0 0 0 0 0 0 0 0 0 0 0 0 0 0 0 0 0 0 0 0 0 0 0 0 0 0 0 0 0 0 0 0 0 0 0 0 0 0 0 0 0 0 0 0 0 0 0 0 0 0 0 0 0.0319692289722643 0 0 0 0 0 0 0 0 0 0 0 0 0 0 0 0 0 0 0 0 0 0 0 0
0 0 0 0 0 0 0 0 0 0 0 0 0.110560849934914 0 0 0 0 0 0 0 0 0 0 0 0.229246444577327 0.0788553335240591 0 0 0 0 0 0 0 0 0 0 0 0 0 0 0 0.0309728960551238 0 0 0 0 0 0 0.0552931998061414 0 0 0 0 0 0 0 0 0 0 0 0 0 0 0 0 0 0 0 0 0 0 0 0 0 0.151259346788842 0 0 0 0 0 0 0 0 0.0186998285912097 0 0 0 0 0 0 0 0 0 0 0 0 0 0 0 0 0 0 0 0 0 0 0 0 0 0 0 0 0 0 0 0 0 0 0 0.0661909825277991 0 0 0 0 0 0.072173658671576 0 0 0 0 0 0 0 0 0 0 0 0 0 0 0 0 0 0 0 0 0 0 0 0 0 0 0 0 0 0 0 0 0 0 0 0 0 0 0 0 0 0.154693918031261 0 0 0 0 0 0 0 0 0 0 0 0 0 0 0 0 0 0 0 0 0 0 0 0 0 0 0 0 0 0 0 0 0 0 0 0 0 0 0 0 0 0 0 0 0 0 0 0 0 0 0 0 0 0 0 0 0 0 0 0 0 0 0 0 0 0 0 0 0 0 0 0 0 0 0 0 0 0 0 0 0 0 0 0 0 0 0 0 0 0 0 0 0 0 0 0.032053541491747 0 0 0 0 0 0 0 0 0 0 0 0 0 0 0 0 0 0 0 0 0 0 0 0 0 0 0 0 0 0 0 0 0 0 0 0 0 0 0 0 0 0 0 0 0 0 0 0 0 0 0 0 0
0 0 0 0 0 0 0 0 0 0 0 0 0 0 0 0 0 0 0 0 0 0.472638253558908 0 0 0 0 0 0 0 0 0 0 0 0 0 0 0 0 0 0.527361746441092 0 0 0 0 0 0 0 0 0 0 0 0 0 0 0 0 0 0 0 0 0 0 0 0 0 0 0 0 0 0 0 0 0 0 0 0 0 0 0 0 0 0 0 0 0 0 0 0 0 0 0 0 0 0 0 0 0 0 0 0 0 0 0 0 0 0 0 0 0 0 0 0 0 0 0 0 0 0 0 0 0 0 0 0 0 0 0 0 0 0 0 0 0 0 0 0 0 0 0 0 0 0 0 0 0 0 0 0 0 0 0 0 0 0 0 0 0 0 0 0 0 0 0 0 0 0 0 0 0 0 0 0 0 0 0 0 0 0 0 0 0 0 0 0 0 0 0 0 0 0 0 0 0 0 0 0 0 0 0 0 0 0 0 0 0 0 0 0 0 0 0 0 0 0 0 0 0 0 0 0 0 0 0 0 0 0 0 0 0 0 0 0 0 0 0 0 0 0 0 0 0 0 0 0 0 0 0 0 0 0 0 0 0 0 0 0 0 0 0 0 0 0 0 0 0 0 0 0 0 0 0 0 0 0 0 0 0 0 0 0 0 0 0 0 0 0 0 0 0 0 0 0 0 0 0 0 0 0 0 0 0 0 0 0 0 0 0 0 0 0 0 0 0 0 0 0 0
0 0 0 0 0 0 0 0 0 0 0 0 0.0682153320026931 0 0 0 0 0 0 0 0 0 0.0423760158233601 0 0 0.128237921295704 0 0 0 0 0 0.067500423792622 0.0231679848151134 0.0126383976982331 0.145276737376345 0.00491499140254825 0 0 0 0 0.01038635814755 0.0393219262993631 0 0 0 0 0 0 0.285252825771911 0 0 0 0 0 0 0 0 0 0 0 0 0 0 0 0 0 0 0 0 0 0 0 0 0 0 0 0 0 0 0 0 0 0 0 0 0 0 0 0 0 0 0 0 0 0 0 0 0 0 0 0.0274217060226104 0.0259558523272254 0 0 0 0 0 0 0 0 0 0 0 0 0 0 0 0 0 0 0 0 0 0 0 0.0961095606742616 0 0.0232239665504585 0 0 0 0 0 0 0 0 0 0 0 0 0 0 0 0 0 0 0 0 0 0 0 0 0 0 0 0 0 0 0 0 0 0 0 0 0 0 0 0 0 0 0 0 0 0 0 0 0 0 0 0 0 0 0 0 0 0 0 0 0 0 0 0 0 0 0 0 0 0 0 0 0 0 0 0 0 0 0 0 0 0 0 0 0 0 0 0 0 0 0 0 0 0 0 0 0 0 0 0 0 0 0 0 0 0 0 0 0 0 0 0 0 0 0 0 0 0 0 0 0 0 0 0 0 0 0 0 0 0 0 0 0 0 0 0 0 0 0 0 0 0 0 0 0 0 0 0 0 0 0 0 0 0 0 0 0 0 0 0 0 0 0 0 0 0 0 0 0 0 0 0 0 0 0 0 0 0 0 0 0 0 0 0 0 0 0 0 0
0 0 0 0 0 0 0 0 0 0 0 0 0.0376888120187944 0 0 0 0 0 0 0 0 0 0.0199507558426607 0 0.175520253371698 0 0 0 0 0 0 0.00605234099787252 0.0720270096387671 0.0390630515276573 0.146865244343362 0.00789990566739863 0 0 0 0 0.0279599124561718 0.0655401044816358 0 0 0 0 0 0.0289748309007841 0.0271588920766079 0 0 0 0 0 0 0 0 0 0 0 0 0 0 0 0 0 0 0 0 0 0 0 0 0 0.023471899065815 0 0 0 0.0110723423812219 0 0 0 0 0 0 0 0 0 0 0 0 0 0 0 0 0 0 0 0 0 0.0205820555314523 0.064753216309903 0 0 0 0 0 0 0 0 0 0 0 0 0 0 0 0 0 0 0 0 0 0 0 0.219241006339475 0 0 0 0 0 0 0 0 0 0 0 0 0 0 0 0 0 0 0 0 0 0 0 0 0.00617836704872183 0 0 0 0 0 0 0 0 0 0 0 0 0 0 0 0 0 0 0 0 0 0 0 0 0 0 0 0 0 0 0 0 0 0 0 0 0 0 0 0 0 0 0 0 0 0 0 0 0 0 0 0 0 0 0 0 0 0 0 0 0 0 0 0 0 0 0 0 0 0 0 0 0 0 0 0 0 0 0 0 0 0 0 0 0 0 0 0 0 0 0 0 0 0 0 0 0 0 0 0 0 0 0 0 0 0 0 0 0 0 0 0 0 0 0 0 0 0 0 0 0 0 0 0 0 0 0 0 0 0 0 0 0 0 0 0 0 0 0 0 0 0 0 0 0 0 0 0 0 0 0 0 0 0 0 0 0 0 0 0 0 0 0 0 0 0
0 0 0 0 0 0 0 0 0 0 0 0 0 0 0 0 0 0 0 0 0 0 0 0 0 0 0 0 0 0 0 0 0 0 0 0 0 0 0 0 0 0 0 0 0 0 0 0 0 0 0 0 0 0 0 0 0 0 0 0 0 0 0 0 0 0 0 0 0 0 0 0 0 0 0 0 0 0 0 0 0 0 0 0 0 0 0 0 0 0 0 0 0 0 0 0 0 0 0 0 0 0 0 0 0 0 0 0.0835637824856587 0 0 0 0 0 0 0 0 0.0848284548235882 0 0 0.0643194027933297 0 0 0 0 0 0 0 0 0 0 0 0 0 0 0 0 0 0 0 0 0 0 0 0 0 0 0 0 0 0 0 0 0 0 0 0 0 0 0 0 0 0 0 0 0 0 0.125481836892855 0.0125905770382786 0 0 0 0 0.229470224739663 0 0 0 0 0 0 0 0 0 0 0 0 0 0 0 0 0 0 0 0 0 0 0 0 0 0 0 0 0 0 0 0 0 0 0 0 0 0 0 0 0 0 0 0 0 0 0 0 0 0 0 0 0 0 0 0 0 0 0 0 0 0 0 0 0 0 0 0 0 0 0 0 0 0 0 0 0 0 0 0 0 0 0 0 0 0 0 0 0 0 0.283738164909882 0.0140328670002325 0.0168437592583435 0 0 0.0675172636438924 0.0176136664142754 0 0 0 0 0 0 0 0 0 0 0 0 0 0 0 0 0 0 0 0 0 0 0 0 0 0 0 0 0 0 0 0 0 0 0 0 0 0 0 0 0 0 0 0 0 0 0
0 0 0 0 0 0 0 0 0 0 0 0 0 0 0 0 0 0 0 0 0 0 0 0 0 0 0 0 0 0 0 0 0 0 0 0 0 0 0 0 0 0 0 0 0 0 0 0 0 0 0 0 0 0.0590678701636393 0 0 0 0 0 0 0 0 0 0 0.0225204900764414 0.0378848847527849 0 0 0 0 0 0 0 0 0 0 0 0 0 0 0 0 0 0 0 0 0 0 0 0 0 0 0 0 0 0 0 0 0 0 0 0 0 0 0 0 0 0 0 0 0 0 0 0 0 0 0 0 0 0 0 0 0.215652429339758 0 0 0 0 0 0.12199030839177 0 0 0 0 0 0 0 0 0 0 0 0 0 0 0 0 0 0 0 0 0 0 0 0 0 0 0 0 0 0 0 0 0 0 0 0 0 0 0.0245969366855438 0 0 0 0.0663007744828896 0 0.0277591324417516 0 0 0 0 0 0 0 0 0 0 0 0 0 0 0 0 0 0 0 0 0 0 0 0 0 0 0 0 0 0 0 0 0 0 0 0 0 0 0 0 0 0 0 0 0 0 0 0 0 0 0 0 0 0 0 0 0 0 0 0 0 0 0 0 0 0 0 0 0 0 0 0 0 0 0 0 0 0 0 0 0 0 0 0 0 0 0 0 0 0 0.102041916043892 0 0 0 0 0.0530307863748555 0 0 0 0 0 0 0 0 0.0380995523646156 0.199149204870395 0.031905714011664 0 0 0 0 0 0 0 0 0 0 0 0 0 0 0 0 0 0 0 0 0 0 0 0 0 0 0 0 0 0 0 0 0 0 0 0
0 0 0 0.00983473696916581 0.456265939670961 0 0 0.0177142834406855 0 0.0201350775887354 0 0.0199859288658558 0 0.0339106694784084 0 0 0 0 0.0421464750872745 0 0 0 0 0 0 0 0 0 0 0 0 0 0 0 0 0 0 0.0161320562604396 0 0 0 0 0 0 0 0 0.0309668080644732 0 0 0 0 0 0 0 0 0 0 0 0 0 0 0 0 0 0 0 0 0 0 0.0123306886552542 0 0 0 0 0 0 0 0 0 0 0.00556933300714779 0 0 0 0 0.0350309029838181 0.00908840453790111 0.0454029709512567 0 0 0 0 0 0 0 0 0.0108515223505962 0 0 0.0137668108076637 0 0 0 0 0 0 0 0 0 0 0 0.00995163245484528 0 0 0 0 0 0 0 0 0.0100773196455464 0 0 0 0 0 0 0 0 0.0216704271106314 0.0296649901559645 0 0.0728515988826391 0 0 0 0 0 0 0 0 0 0 0 0 0 0 0 0 0 0 0 0 0 0 0 0 0 0.00505191156082107 0 0 0 0 0 0 0 0 0 0 0 0 0 0 0 0 0 0 0 0 0 0 0 0 0 0 0 0 0 0.00891157945215676 0 0 0 0 0 0.00671967995578573 0 0 0 0 0 0 0 0 0 0 0 0 0 0 0 0 0 0 0 0 0 0 0 0 0 0 0 0 0 0 0 0 0 0 0 0 0 0 0 0 0 0 0 0 0 0 0 0 0 0 0 0 0 0 0 0 0 0 0 0 0 0.0158205421871455 0 0 0 0.0183850221451277 0 0 0 0 0 0 0 0 0 0 0 0 0 0 0 0 0 0 0 0 0 0 0 0 0 0.00414911571358024 0 0.00630464044410276 0.00575926484992003 0 0 0 0 0 0 0 0 0 0 0 0.00554966672209615 0 0 0 0 0 0 0 0 0 0 0 0 0 0 0
0.0357238285845508 0.0278590880538616 0.0212213262094501 0.0270685299693258 0.0078388916125025 0.0490528962685688 0.00217210293043965 0.00502737201250043 0 0.0224847553906082 0.113392536608256 0.0664730561530688 0 0.0107879059549138 0.0140062975327375 0.0137555500576248 0.0233619110574564 0.00606643246299381 0 0.00470375145905294 0 0 0 0 0 0 0 0 0 0 0.303289699605477 0 0 0 0 0 0 0.0382473635511168 0 0 0 0 0 0 0.00586839305583343 0 0 0 0 0 0.0171946094355907 0 0 0 0.0100519530293024 0 0 0 0.00354452455509563 0 0 0 0 0 0 0 0 0 0 0 0 0 0 0 0 0 0 0 0 0 0.00637643259730065 0 0 0 0 0 0.00358718003008345 0.00342752195606177 0 0 0 0 0 0.0237873941102119 0 0.0366234749826287 0.0412378730204224 0 0 0 0 0 0 0 0 0.00444040035855549 0 0 0 0 0 0 0 0 0 0 0 0 0 0 0 0 0 0 0 0 0.0158562057579761 0.0135097590115181 0 0.00760551150609039 0 0 0 0.00716777807846033 0.00234836651477039 0 0.00369631358664478 0.00114301293894744 0 0 0 0 0 0 0 0 0 0 0 0 0 0 0 0 0 0 0 0 0 0 0 0 0 0 0 0 0 0 0 0 0 0 0 0 0 0 0 0 0 0 0 0 0 0 0 0 0 0 0 0 0 0 0 0 0 0 0 0 0 0 0 0 0 0 0 0 0 0 0 0 0 0 0 0 0 0 0 0 0 0 0 0 0 0 0 0 0 0 0 0 0 0 0 0 0 0 0 0 0 0 0 0 0 0 0 0 0 0 0 0 0 0 0 0 0 0 0 0 0 0 0 0 0 0 0 0 0 0 0 0 0 0 0 0 0 0 0 0 0 0 0 0 0 0 0 0 0 0 0 0 0 0 0 0 0 0 0 0 0 0 0 0 0 0 0 0 0 0 0 0 0 0 0 0 0 0 0
0.0121010236460676 0.0203585874537137 0.0115913303689191 0.00586305424317176 0.00411257248974317 0.0199769517722549 0 0.00348271904536809 0 0.0116769158333215 0.0309283741679594 0.0403887649028905 0 0.0135874472392931 0.0354299316715092 0.0500677748807612 0.0210390122165658 0.00243530886020537 0 0 0 0 0 0 0 0 0 0 0 0.170718358295451 0 0 0 0 0 0 0.00546955919361315 0.0186833839681092 0 0 0 0 0 0 0.00225903099999705 0 0 0 0 0 0.0237340195351947 0 0 0 0.0117276089121475 0 0 0.00135697929920285 0.00532363327160244 0 0 0 0 0 0 0 0 0 0 0 0 0 0 0 0 0 0 0 0 0 0.00586937752854379 0 0 0 0 0.0147277069384597 0.00846275338669917 0.00737836892029111 0 0 0 0 0.00121948350450795 0.0258861328780581 0 0.0487836674599546 0.0863084774435138 0.0060679223093528 0.00194773844241129 0 0 0 0 0 0 0.00871622055456029 0 0 0 0 0 0 0 0 0 0 0 0 0 0 0 0 0 0.00366444370168702 0 0 0.117806078608547 0.00662293318256277 0 0.00522664694492925 0 0 0 0.0330548857752979 0.00420373952463176 0.0476903194381166 0.0142632591586403 0.00287741691647993 0 0.0016980732572205 0 0 0 0 0 0 0.00705385873245172 0 0 0.00154072462115741 0 0 0 0.016617428504863 0 0 0 0 0 0 0 0 0 0 0 0 0 0 0 0 0 0 0 0 0 0 0 0 0 0 0 0 0 0 0 0 0 0 0 0 0 0 0 0 0 0 0 0 0 0 0 0 0 0 0 0 0 0 0 0 0 0 0 0 0 0 0 0 0 0 0 0 0 0 0 0 0 0 0 0 0 0 0 0 0 0 0 0 0 0 0 0 0 0 0 0 0 0 0 0 0 0 0 0 0 0 0 0 0 0 0 0 0 0 0 0 0 0 0 0 0 0 0 0 0 0 0 0 0 0 0 0 0 0 0 0 0 0 0 0 0 0 0 0 0 0 0 0 0 0 0 0 0 0 0 0 0 0 0 0 0 0 0 0 0 0 0
0 0 0 0 0 0 0 0 0 0 0 0 0 0 0 0 0 0 0 0 0 0 0 0 0.175532111384604 0.0114990694920541 0 0 0 0 0 0 0.0246471109447415 0.00716724681147071 0.301612532330321 0 0 0 0 0 0 0.00571680735841497 0 0 0 0 0 0 0.141311682546943 0 0 0 0 0 0 0.0123924663948772 0 0 0 0 0 0 0 0 0 0 0 0 0 0 0 0 0 0 0 0 0 0 0 0 0 0 0 0 0 0 0 0 0 0 0 0 0 0 0 0 0 0 0 0 0.103044460134152 0.13086715065777 0 0 0 0 0 0 0 0 0 0 0 0 0 0 0 0 0 0 0 0 0 0 0 0 0 0 0 0 0 0 0 0 0 0 0 0 0 0 0 0 0 0 0 0 0 0 0 0 0 0 0 0 0 0 0 0 0 0 0 0 0 0 0 0 0 0 0 0 0 0 0 0 0 0 0 0 0 0 0 0 0 0 0 0 0.0596594431303717 0 0 0 0 0 0 0 0 0 0 0 0 0 0 0 0 0 0 0 0 0 0 0 0 0 0 0 0 0 0 0 0 0 0 0 0 0 0 0 0 0 0 0 0 0 0 0 0 0 0 0 0 0 0 0 0 0 0 0 0 0 0 0 0 0 0 0 0 0 0.0265499188142787 0 0 0 0 0 0 0 0 0 0 0 0 0 0 0 0 0 0 0 0 0 0 0 0 0 0 0 0 0 0 0 0 0 0 0 0 0 0 0 0 0 0 0 0 0 0 0 0 0 0 0 0 0 0 0 0 0 0 0 0
0 0 0 0 0 0 0 0 0 0 0 0 0 0 0 0 0 0 0 0 0 0 0 0 0.0203024589002399 0.0461152956207189 0 0 0 0 0 0.00830570157601278 0 0.172466803317983 0.114347919198481 0 0 0 0 0 0.00802876503965782 0.0128632240936298 0 0 0 0 0 0.00589871567505854 0.0170127892499071 0 0 0 0 0 0 0 0 0 0 0 0 0 0 0 0 0 0 0 0 0 0 0 0 0 0.00525142324230226 0 0 0 0 0 0 0 0 0 0 0 0 0 0 0 0 0 0.00333397788360248 0 0 0 0 0 0 0 0.208886389403583 0.141113096060656 0 0 0 0 0 0 0 0 0 0 0 0 0 0 0 0 0 0 0 0 0 0 0 0.026707950294243 0 0 0 0 0 0 0 0 0 0 0 0 0 0 0 0 0 0 0 0 0 0 0.0231480683143048 0.0233341492507064 0.0535881906968383 0.010166113709626 0.0891521706345517 0 0 0 0 0 0 0 0 0 0 0 0 0 0 0 0 0 0 0 0 0 0 0 0 0 0 0 0 0 0 0 0 0 0 0 0 0 0 0 0 0 0 0 0 0 0 0 0 0 0 0 0 0 0 0 0 0 0 0 0 0 0 0 0 0 0 0 0 0 0 0 0 0 0 0 0 0 0 0 0 0 0 0 0 0 0 0 0 0 0 0 0 0 0 0 0 0 0 0 0 0 0 0 0.00997679783789628 0 0 0 0 0 0 0 0 0 0 0 0 0 0 0 0 0 0 0 0 0 0 0 0 0 0 0 0 0 0 0 0 0 0 0 0 0 0 0 0 0 0 0 0 0 0 0 0 0 0 0 0 0 0 0 0 0 0 0 0
0 0 0 0 0 0 0 0 0 0 0 0 0 0 0 0 0 0 0 0 0 0 0 0 0.00674919001036259 0.0152410552201942 0 0 0 0 0 0.00147184447004834 0.105100497379201 0 0.0420749916633989 0 0 0 0 0 0.00174695834766137 0.00260909929621765 0 0 0 0 0 0.00297759600102379 0.00584528646812443 0 0 0 0 0 0.117308361351297 0 0 0 0.00700123317224207 0 0 0 0 0 0 0 0 0 0 0 0 0.0122670555010836 0 0 0 0 0 0 0 0 0 0 0 0 0 0 0 0 0.00268806661803049 0.00421368045425266 0.00651583805453928 0 0.0138372409790666 0 0.00719708151433934 0 0 0 0 0 0.109956429845225 0.132089636777018 0.00356817760664294 0.0235258511413977 0 0 0 0 0 0 0 0 0 0 0 0 0 0 0 0 0 0 0 0 0 0.00547691138580761 0 0 0 0 0 0 0 0 0 0 0 0 0.107669275030952 0 0.0159880826582094 0.0168567566549329 0.00977390645089577 0 0 0.0199415466209373 0 0 0.00716010840495026 0.00631795066754813 0.0372431319885839 0.0130760979860781 0.0100351008802136 0.0336340416869317 0.00433199747985251 0 0 0 0 0 0 0 0 0 0 0 0 0 0 0 0 0 0 0 0 0 0 0 0 0 0 0 0 0 0 0 0 0 0 0 0 0 0 0 0 0 0 0 0 0 0 0 0 0 0 0 0 0 0 0 0 0 0 0 0 0 0 0 0 0 0 0 0 0 0 0 0 0 0 0 0 0 0 0 0 0 0 0 0 0 0 0 0 0 0 0 0 0 0 0 0 0 0 0 0 0 0.0385279950297134 0 0 0 0 0 0 0 0 0 0 0 0 0 0 0 0 0 0 0 0 0 0 0 0 0 0 0 0 0 0 0 0 0 0 0 0 0 0 0 0.00774566432232339 0 0.0151170869737087 0 0 0 0 0 0.00622388499600566 0 0 0 0 0 0 0 0.00372281033424825 0 0 0 0.0171724785767409
0 0 0 0 0 0 0 0 0 0 0 0 0.042138791171129 0 0 0 0 0 0 0 0 0 0 0 0.103868572405278 0.076717836926555 0 0 0 0 0 0.0829253647449374 0.0932944847919336 0.0563316517378898 0 0.00260360618404008 0 0 0 0 0.00841353194596125 0.0225189441922238 0 0 0 0 0 0.00564048491048438 0.0731740709154141 0 0 0 0 0 0 0 0.00808333004642426 0 0 0 0 0 0 0 0 0 0 0 0 0 0 0 0 0 0.0115891200763817 0 0 0 0 0 0 0 0 0 0 0 0 0 0 0 0 0.00269912419840479 0 0 0.0053045046208865 0 0 0 0 0 0.126663529599065 0.125367248210368 0 0 0 0 0 0 0 0 0 0 0 0 0 0 0 0 0 0.0101501470647571 0 0 0 0 0 0.043490624818822 0 0 0 0 0 0 0 0 0 0 0 0 0 0 0 0 0 0 0 0 0 0 0.0136357093664661 0.0149709536621967 0.00660799419877859 0 0 0 0 0 0 0 0 0 0 0 0 0 0 0 0 0 0 0 0 0 0 0 0 0 0 0 0 0 0 0 0 0 0 0 0 0 0.00496390662191535 0 0 0 0 0 0.00816482724268918 0 0 0 0 0 0 0 0 0 0 0 0.00960233800190343 0 0 0 0 0 0 0 0 0 0 0 0 0 0 0 0 0 0 0 0 0 0 0 0 0 0 0 0 0 0 0 0 0 0 0 0 0 0 0 0 0 0 0 0 0 0 0 0 0 0.0377876063365647 0 0 0 0 0 0 0 0 0 0 0 0 0 0 0 0 0 0 0 0 0 0 0 0 0 0 0 0 0 0 0 0 0 0 0 0 0 0 0 0 0 0 0 0 0.00329169600853016 0 0 0 0 0 0 0 0 0 0 0 0 0 0 0
0 0 0 0 0 0 0 0 0 0 0 0 0 0 0 0 0 0 0 0 0 0 0 0 0.0263237453398263 0.0309126371416808 0 0 0 0 0 0 0 0 0.0195034808356349 0 0 0 0 0 0 0.0951774839349248 0 0 0 0 0 0 0 0 0 0 0.0792498155330445 0 0 0 0 0 0 0 0 0 0 0 0 0 0 0 0 0 0 0 0 0 0 0 0 0 0 0 0 0 0.138149655919081 0.057033864014277 0.233478754573635 0 0 0 0 0 0 0 0 0 0 0 0 0 0 0 0 0 0 0 0 0 0 0 0 0 0 0 0 0 0 0 0 0 0 0 0 0 0 0 0 0.0784884998931382 0 0 0 0 0 0 0 0 0 0 0 0 0 0 0 0 0 0 0 0 0 0 0 0 0 0 0 0 0 0 0 0 0 0 0 0 0 0 0 0 0 0 0 0 0 0 0 0 0 0 0 0 0 0 0 0 0 0 0 0 0 0 0 0 0.0259993727509072 0 0 0 0 0 0.0393721732479016 0 0 0 0 0 0 0.028531611033206 0 0 0 0 0 0 0 0 0 0 0 0 0 0 0 0 0 0 0 0 0 0 0 0 0 0 0 0 0 0 0 0 0.0614205902667264 0 0 0.0261642835965545 0 0.0284626140414106 0 0 0 0 0 0 0 0 0 0 0 0 0 0 0 0 0 0 0 0 0 0 0 0 0 0 0 0 0 0 0 0 0 0 0 0 0 0 0 0 0.0317314178780515 0 0 0 0 0 0 0 0 0 0 0 0 0 0 0 0 0 0 0 0 0 0 0 0 0 0 0 0 0 0 0 0 0 0
0 0 0 0 0 0 0 0 0 0.0158550558220675 0 0 0 0 0 0 0 0 0 0 0 0 0 0 0 0 0 0 0 0 0.0151695034384045 0 0 0 0 0 0 0.113920288819066 0 0 0 0 0 0 0 0 0 0 0 0 0.00874706959495286 0 0 0 0 0 0 0 0 0 0 0 0 0 0 0 0 0 0 0 0 0 0 0.055798722292285 0 0 0 0 0 0 0 0 0 0 0 0.208198899630917 0.0455161607261873 0.288206926936011 0 0 0 0 0 0.0557174076484539 0 0.006493524813382 0 0 0 0 0 0 0 0 0 0 0 0 0 0 0 0 0 0 0 0 0 0 0 0 0 0 0 0 0 0 0.00950319621276213 0 0 0.0895774667838804 0 0 0.0812102337969837 0 0 0.00608554348464648 0 0 0 0 0 0 0 0 0 0 0 0 0 0 0 0 0 0 0 0 0 0 0 0 0 0 0 0 0 0 0 0 0 0 0 0 0 0 0 0 0 0 0 0 0 0 0 0 0 0 0 0 0 0 0 0 0 0 0 0 0 0 0 0 0 0 0 0 0 0 0 0 0 0 0 0 0 0 0 0 0 0 0 0 0 0 0 0 0 0 0 0 0 0 0 0 0 0 0 0 0 0 0 0 0 0 0 0 0 0 0 0 0 0 0 0 0 0 0 0 0 0 0 0 0 0 0 0 0 0 0 0 0 0 0 0 0 0 0 0 0 0 0 0 0 0 0 0 0 0 0 0 0 0 0 0 0 0 0 0 0 0 0 0 0 0 0 0 0 0 0 0 0 0 0 0 0 0 0 0 0
0 0 0 0.0868904759908711 0.00419036376597743 0.002784086418101 0.00674151001718821 0.00721135692842812 0.00726292332551898 0.00640572534599966 0.0181412390291799 0 0 0 0 0 0 0 0 0 0 0 0 0 0 0 0 0 0.00245376481786447 0.0269586812345951 0.0233953805617324 0 0 0 0 0 0.0514347477455289 0 0 0 0 0 0 0 0 0 0 0 0 0 0.0049611573461531 0 0 0 0 0 0 0 0.00835399280708695 0 0 0 0 0 0 0 0 0 0 0 0 0 0 0.00290465823773703 0 0 0 0 0 0 0 0 0 0 0 0.193157272662276 0.0661854749814944 0.048737258928934 0 0.00409787310680091 0 0 0 0.117779241247062 0 0 0.0182576113901813 0 0 0 0 0 0 0 0 0 0 0 0 0 0 0 0 0 0 0 0 0 0 0 0 0 0 0 0 0 0.00788295724529831 0 0 0.182705354320776 0.00160565505016142 0 0.0558518808169665 0 0 0.015701166450446 0 0 0 0.00271017632914542 0.00209838664720654 0 0.00404633857570282 0 0 0.0102819360139747 0.00469762096898219 0 0 0 0 0 0.00109572752345483 0.00301800416917382 0 0 0 0 0 0 0 0 0 0 0 0 0 0 0 0 0 0 0 0 0 0 0 0 0 0 0 0 0 0 0 0 0 0 0 0 0 0 0 0 0 0 0 0 0 0 0 0 0 0 0 0 0 0 0 0 0 0 0 0 0 0 0 0 0 0 0 0 0 0 0 0 0 0 0 0 0 0 0 0 0 0 0 0 0 0 0 0 0 0 0 0 0 0 0 0 0 0 0 0 0 0 0 0 0 0 0 0 0 0 0 0 0 0 0 0 0 0 0 0 0 0 0 0 0 0 0 0 0 0 0 0 0 0 0 0 0 0 0 0 0 0 0 0 0 0 0 0 0 0 0 0 0 0 0 0 0 0 0 0 0 0 0
0 0 0 0 0 0 0 0 0 0 0 0 0 0 0 0.0508510728099743 0 0 0 0 0 0.111658332969367 0 0 0 0 0 0 0 0 0 0 0 0 0 0 0 0 0 0.138433265561391 0 0 0.108087223889591 0 0 0 0 0.0434801906202323 0 0.0775631359176053 0 0 0 0 0 0 0 0 0 0 0 0.0184333687472992 0 0 0 0 0 0 0 0 0 0 0 0 0 0 0 0 0 0 0 0.0455989364577032 0 0.0167651862546824 0 0 0 0 0 0 0 0 0 0 0.010207529131369 0 0 0 0 0 0 0 0 0 0 0 0 0 0 0 0 0 0 0 0 0 0 0 0 0 0 0 0 0 0 0 0 0 0 0 0 0 0 0.0194350069685135 0 0 0 0 0 0 0 0 0 0 0 0 0 0 0 0 0 0 0 0 0 0 0 0 0 0 0 0 0 0 0 0 0 0 0 0 0 0 0 0 0 0 0 0 0 0 0 0 0 0 0.0259188485956689 0.0746386080715962 0 0 0 0 0 0 0 0 0 0 0 0 0 0.0611146522034556 0 0.00763684009218558 0.0108765711508259 0.0848667906217845 0 0 0 0 0 0 0 0 0 0 0 0 0 0 0 0 0 0 0 0 0 0 0 0.00747536461759957 0 0 0 0 0 0 0 0 0 0 0 0 0 0 0 0 0 0 0 0 0 0 0 0 0 0 0 0 0 0 0 0 0 0 0 0 0 0 0 0 0 0 0 0 0 0 0 0 0 0 0 0 0 0 0.0869590753191555 0 0 0 0 0 0 0 0 0 0 0 0 0 0 0 0 0 0 0 0 0 0 0 0 0 0 0 0 0 0 0 0 0 0
0 0 0 0 0 0 0 0 0 0 0 0 0 0 0 0.0152771284744 0 0 0 0 0 0.609077116644425 0 0.0431261193329182 0 0 0 0 0 0 0 0 0 0 0 0 0 0 0.125707394953862 0 0 0 0 0 0 0 0 0 0 0 0 0 0 0 0 0 0 0 0 0 0 0 0 0 0 0 0 0 0 0 0.0196720982812816 0 0 0 0 0 0 0 0 0 0 0.0301188641966403 0 0 0 0 0 0 0 0 0 0 0 0 0 0 0 0 0 0 0 0 0 0 0 0 0 0 0 0 0 0 0 0 0 0 0 0 0 0 0 0 0 0 0 0 0 0 0 0 0 0 0 0 0 0 0 0 0 0 0 0 0 0 0 0 0 0 0 0 0 0 0 0 0 0 0 0 0 0 0 0 0 0 0 0 0 0 0 0 0 0 0 0 0 0 0 0 0 0 0 0 0.0489763802572691 0 0 0 0 0 0 0 0 0 0 0 0 0 0 0 0 0 0 0 0 0.0115066698452817 0 0 0 0 0 0 0 0 0.0329383470790013 0 0 0 0 0 0 0 0 0 0 0 0 0 0 0 0 0 0 0 0 0 0 0 0 0 0 0 0 0 0 0 0 0 0 0 0 0 0 0 0 0 0 0 0 0 0 0 0 0 0 0 0 0 0 0 0 0 0 0 0 0 0 0 0 0 0 0 0 0 0.0172161298663241 0 0 0 0 0 0 0 0.0096970946789352 0 0.036686656389661 0 0 0 0 0 0 0 0 0 0 0 0 0 0 0 0 0 0 0 0 0 0 0 0
0 0 0 0 0 0 0 0 0 0 0 0 0 0 0 0 0 0 0 0 0 0 0 0 0.0876527766997758 0.172396094918877 0 0 0 0 0 0 0.0773198054790304 0.0276073866041106 0.0993099235788806 0 0 0 0 0 0 0.118237187466222 0 0 0 0 0 0.136458867098438 0 0 0 0 0 0 0 0 0 0 0 0 0 0 0 0 0 0 0 0 0 0 0 0 0 0 0 0 0 0 0 0 0 0 0 0 0 0 0 0 0 0 0 0 0 0 0 0 0 0 0 0 0 0 0 0 0 0 0 0 0 0 0 0 0 0 0 0 0 0 0 0 0 0 0 0 0 0.281017958154666 0 0 0 0 0 0 0 0 0 0 0 0 0 0 0 0 0 0 0 0 0 0 0 0 0 0 0 0 0 0 0 0 0 0 0 0 0 0 0 0 0 0 0 0 0 0 0 0 0 0 0 0 0 0 0 0 0 0 0 0 0 0 0 0 0 0 0 0 0 0 0 0 0 0 0 0 0 0 0 0 0 0 0 0 0 0 0 0 0 0 0 0 0 0 0 0 0 0 0 0 0 0 0 0 0 0 0 0 0 0 0 0 0 0 0 0 0 0 0 0 0 0 0 0 0 0 0 0 0 0 0 0 0 0 0 0 0 0 0 0 0 0 0 0 0 0 0 0 0 0 0 0 0 0 0 0 0 0 0 0 0 0 0 0 0 0 0 0 0 0 0 0 0 0 0 0 0 0 0 0 0 0 0 0 0 0 0 0 0 0 0
0 0 0 0 0 0 0 0 0 0 0 0 0.0301609901739893 0 0 0 0 0 0 0 0 0 0.0204686941930261 0 0.140580665258738 0.171193460613522 0 0 0 0 0 0.0078594886279738 0.052478361255369 0.0174671391210005 0.112603204298522 0.063533109407689 0 0 0 0 0.0500890177807442 0 0 0 0 0 0 0 0.0246742641712518 0 0 0 0 0 0 0 0 0 0 0 0 0 0 0 0 0 0 0 0 0 0 0 0 0 0 0 0 0 0 0 0 0 0 0 0 0 0 0 0 0 0 0 0 0 0 0 0 0 0 0 0 0 0 0 0 0 0 0 0 0 0 0 0 0 0 0 0 0 0 0 0 0 0 0 0 0.254095183508262 0 0 0 0 0 0 0 0 0 0 0 0 0 0 0 0 0 0 0 0 0 0 0 0 0 0 0 0 0 0 0 0 0 0 0 0 0 0 0 0 0 0 0 0 0 0 0 0 0 0 0 0 0 0 0 0 0 0 0 0 0 0 0 0 0 0 0 0 0 0 0 0 0 0 0 0 0 0.0275119877829729 0 0 0 0 0 0 0 0 0 0 0 0 0 0 0 0 0 0 0 0 0 0 0 0 0 0 0 0 0 0 0 0 0 0 0 0 0 0 0 0 0 0 0 0 0 0 0 0 0 0 0 0 0 0 0 0 0 0 0 0 0 0 0 0 0 0 0 0 0 0 0 0 0 0 0 0 0 0 0.02728443380694 0 0 0 0 0 0 0 0 0 0 0 0 0 0 0 0 0 0 0 0 0 0 0 0 0 0 0 0 0 0 0 0 0 0
0 0 0 0 0 0 0 0 0 0 0 0 0 0 0 0 0 0 0 0 0 0.0608050662188327 0 0 0 0 0 0 0 0 0 0 0 0 0 0 0 0 0.0673058088075476 0 0 0 0 0 0 0.0285610613342634 0 0 0 0.352431674541147 0 0 0 0 0 0 0 0 0 0 0 0.0131085589065986 0 0.259579269984951 0 0 0 0 0 0 0 0 0.024539445365305 0 0 0 0 0.061806027208075 0 0 0 0.0120421141538313 0 0 0 0 0 0 0 0 0 0 0 0 0 0 0 0 0 0 0 0 0 0 0 0 0 0 0 0 0 0 0 0 0 0 0 0 0 0 0 0 0 0 0 0 0 0 0 0 0 0 0 0.0150404274881988 0 0 0 0 0 0 0 0 0 0 0 0 0 0 0 0 0 0 0 0 0 0 0 0 0 0 0 0 0 0 0 0 0 0 0 0 0.0155476201371311 0 0 0 0 0 0 0 0.018586671224643 0 0 0 0 0.0287000070380517 0 0 0 0 0 0 0 0 0 0 0 0 0 0 0 0 0 0 0 0 0.00539929838327644 0 0 0 0 0 0 0 0 0 0 0 0 0 0 0 0 0 0.0164186458173629 0 0 0 0.0106711657732413 0 0 0 0 0.00945713761754274 0 0 0 0 0 0 0 0 0 0 0 0 0 0 0 0 0 0 0 0 0 0 0 0 0 0 0 0 0 0 0 0 0 0 0 0 0 0 0 0 0 0 0 0 0 0 0 0 0 0 0 0 0 0 0 0 0 0 0 0 0 0 0 0 0 0 0 0 0 0 0 0 0 0 0 0 0 0 0 0 0 0 0 0 0
0 0 0 0 0 0 0 0 0 0 0 0 0 0 0 0 0 0 0 0 0 0 0 0 0 0 0 0 0 0 0 0 0 0 0 0 0 0 0 0 0 0 0 0 0 0.365229792703622 0 0 0 0.288912223909253 0 0 0 0 0 0 0 0 0 0 0 0 0 0 0 0.286770269448046 0 0 0 0 0 0 0 0 0 0 0 0 0 0 0 0 0 0 0 0 0 0 0 0 0 0 0 0 0 0 0 0 0 0 0 0 0 0 0 0 0 0 0 0 0 0 0 0 0 0 0 0 0 0 0 0 0 0 0 0 0 0 0 0 0 0 0 0 0 0 0 0 0 0 0 0 0 0 0 0 0 0 0 0 0 0 0 0 0 0 0 0 0 0 0 0 0 0 0 0 0 0 0 0 0 0 0 0 0 0 0 0 0 0 0 0 0 0 0 0 0 0 0 0 0 0 0 0 0 0 0 0 0 0 0 0 0 0 0 0 0 0 0 0 0 0 0 0 0 0 0 0 0 0 0 0 0 0 0 0 0 0 0 0 0 0 0.0590877139390786 0 0 0 0 0 0 0 0 0 0 0 0 0 0 0 0 0 0 0 0 0 0 0 0 0 0 0 0 0 0 0 0 0 0 0 0 0 0 0 0 0 0 0 0 0 0 0 0 0 0 0 0 0 0 0 0 0 0 0 0 0 0 0 0 0 0 0 0 0 0 0 0 0 0 0 0 0 0 0 0 0 0 0 0
0 0 0 0.0278803086152915 0 0 0 0 0 0 0 0 0 0.0627180568676844 0.00384472165257739 0.00551358781189948 0 0 0 0.0719460296729278 0.128388990618347 0 0 0 0 0 0 0 0 0.0113183500009309 0.00774040261520142 0 0 0 0 0 0 0 0 0 0 0 0 0 0 0 0 0 0 0.0321746002301116 0 0 0 0 0 0 0 0 0.00446101595104767 0 0 0 0 0 0 0 0 0 0 0 0 0 0 0 0 0 0 0 0.00705196445084544 0 0 0.0190520064611768 0 0.0109302914133881 0 0 0 0.0025526401658814 0 0 0 0 0.00280653239006003 0.0135726621259613 0 0.00644298135768814 0 0 0 0 0 0.00256203229815814 0 0 0 0 0 0 0 0 0 0 0 0 0 0 0 0 0 0 0 0 0 0 0 0 0 0.109480342345352 0 0 0 0 0 0.0542915725318594 0 0 0 0 0 0 0 0 0 0 0 0 0 0 0 0 0 0 0 0 0 0 0 0 0 0 0 0.00441204036607243 0 0 0 0.00690724712099004 0 0.016505737350265 0 0.0561295666503786 0.0290189463664183 0.00616507315006142 0 0 0 0 0 0 0.00950307018940626 0 0 0 0 0.0167323966042242 0 0 0 0 0 0.0644352256901214 0 0 0 0 0 0 0 0 0 0 0.0030109883373124 0 0 0 0.0223455703366217 0 0 0 0 0 0 0 0 0 0 0 0 0.0179811193435223 0 0 0 0 0.100152902476313 0 0 0 0.0115370073081879 0 0 0 0 0.0066522819497778 0.0381576260665773 0 0 0 0 0 0 0 0 0 0 0 0 0 0 0 0 0 0 0 0 0 0 0 0 0 0 0 0 0 0 0 0 0 0 0 0 0 0 0 0 0 0 0 0 0 0 0 0 0 0.00562411111735974 0 0 0 0 0 0 0 0 0 0 0 0 0 0 0 0 0 0 0 0 0 0 0 0 0 0 0 0 0 0 0 0 0 0
0 0 0 0 0 0 0 0 0 0 0 0 0 0.0141102393619113 0 0 0 0 0 0.00911409062035715 0.0242274740117063 0 0 0 0 0 0 0 0 0 0 0 0 0 0 0 0 0 0 0 0 0 0.0358834369988 0.0701505446851863 0 0 0.00959870057785119 0 0 0.032108633570216 0 0 0 0 0 0 0 0 0 0 0.161728973760852 0 0.0147554678746239 0 0 0.0193390500921388 0 0 0 0 0 0 0.0113013940526747 0 0 0 0 0.197349426930282 0.0725925596776617 0 0 0 0 0 0 0 0 0 0 0 0 0 0 0 0 0 0 0 0 0 0 0 0 0 0 0 0 0 0 0 0 0 0 0 0 0 0 0 0 0 0 0 0 0 0 0 0 0 0.0497940012111973 0 0 0 0 0.0186187644805094 0 0 0 0 0 0 0 0 0 0 0 0 0 0 0 0 0 0 0 0 0 0 0 0 0 0 0 0 0.0156230646801042 0 0 0.0276072336945184 0 0 0 0 0 0 0 0.0119257157324211 0 0 0 0 0.0145555368200253 0 0 0 0 0.0310611092214546 0 0 0 0 0 0.0113510411413186 0 0 0 0 0 0 0 0 0 0 0 0 0 0 0 0 0 0.0392976084727619 0.0187695547487799 0 0 0 0 0 0 0 0 0 0 0 0 0 0.00774030881719765 0 0 0 0.00661266589679783 0 0 0 0 0.00959185034512789 0.0651915525235249 0 0 0 0 0 0 0 0 0 0 0 0 0 0 0 0 0 0 0 0 0 0 0 0 0 0 0 0 0 0 0 0 0 0 0 0 0 0 0 0 0 0 0 0 0 0 0 0 0 0 0 0 0 0 0 0 0 0 0 0 0 0 0 0 0 0 0 0 0 0 0 0 0 0 0 0 0 0 0 0 0 0 0 0
0 0 0 0 0 0 0 0.0144521619347216 0 0 0 0 0 0 0 0 0 0 0 0 0 0 0 0 0 0 0 0 0.0167386158192756 0 0 0 0 0 0 0 0 0 0 0 0 0 0 0 0 0.00751904830300441 0 0 0 0 0.147873130744596 0 0 0 0 0 0 0 0.0423653300684254 0 0.0069782565288298 0 0 0.00375418810764391 0 0 0 0.0165121625036892 0 0 0 0 0 0.027644906105519 0 0 0.115386356810331 0 0.00369727646219092 0 0 0 0 0 0 0.0230398541716359 0 0.0435249856853669 0 0 0 0 0 0 0 0 0 0 0 0 0 0 0 0 0 0 0 0 0 0 0 0 0 0 0 0 0 0 0 0 0 0 0 0 0 0 0 0 0 0 0.18525668018187 0.167058393939927 0.0909717047268813 0 0 0 0 0 0 0.0872269479060925 0 0 0 0 0 0 0 0 0 0 0 0 0 0 0 0 0 0 0 0 0 0 0 0 0 0 0 0 0 0 0 0 0 0 0 0 0 0 0 0 0 0 0 0 0 0 0 0 0 0 0 0 0 0 0 0 0 0 0 0 0 0 0 0 0 0 0 0 0 0 0 0 0 0 0 0 0 0 0 0 0 0 0 0 0 0 0 0 0 0 0 0 0 0 0 0 0 0 0 0 0 0 0 0 0 0 0 0 0 0 0 0 0 0 0 0 0 0 0 0 0 0 0 0 0 0 0 0 0 0 0 0 0 0 0 0 0 0 0 0 0 0 0 0 0 0 0 0 0 0 0 0 0 0 0 0 0 0 0 0 0 0 0 0 0 0 0 0 0 0 0 0 0 0 0 0 0
0 0 0 0 0 0 0 0 0 0 0 0 0 0 0 0 0 0 0 0 0 0 0 0 0 0.0610558219856634 0 0 0 0 0 0 0.0194139551955787 0.0160813711303879 0.0227533473610113 0 0 0 0.0620385169766196 0 0.0466354655962852 0 0 0 0 0 0 0 0 0 0 0 0 0 0 0 0 0 0 0 0 0 0 0 0 0 0 0 0 0 0 0 0 0 0.503558212094427 0 0 0 0 0 0 0 0 0 0 0 0 0 0 0 0 0 0 0 0 0 0 0 0 0 0 0.0137688342099112 0 0 0 0 0 0 0 0 0 0 0 0 0 0 0 0 0 0 0 0 0 0 0 0.100743065247908 0 0 0 0 0 0 0 0 0 0 0 0 0 0 0 0 0 0 0 0 0 0 0 0 0 0 0 0 0 0 0 0 0 0 0 0 0 0 0 0 0 0 0 0 0 0 0 0 0 0 0 0 0 0 0 0 0 0 0.0214070641238402 0.0715374079721923 0 0 0 0 0 0 0 0 0 0 0 0 0 0.0260764070683789 0 0 0 0.034930531037797 0 0 0 0 0 0 0 0 0 0 0 0 0 0 0 0 0 0 0 0 0 0 0 0 0 0 0 0 0 0 0 0 0 0 0 0 0 0 0 0 0 0 0 0 0 0 0 0 0 0 0 0 0 0 0 0 0 0 0 0 0 0 0 0 0 0 0 0 0 0 0 0 0 0 0 0 0 0 0 0 0 0 0 0 0 0 0 0 0 0 0 0 0 0 0 0 0 0 0 0 0 0 0 0 0 0 0 0 0 0 0 0 0
0 0 0 0 0 0 0 0 0 0 0 0 0.0511318178166551 0 0 0 0 0 0 0 0 0 0.0166405619242201 0 0.46441763921987 0.0323057652472716 0 0 0 0 0 0.0884721825800848 0.0316077726705186 0.0178207063362522 0.166627962318443 0 0 0 0 0 0 0.0112365283533807 0 0 0 0 0 0 0 0 0 0 0 0 0 0 0 0 0 0 0 0 0 0 0 0 0 0 0 0 0 0 0 0 0 0 0 0 0 0 0 0 0 0 0 0 0 0 0 0 0 0 0 0 0 0 0 0 0 0 0.0371404509767948 0.0397120840818902 0 0 0 0 0 0 0 0 0 0 0 0 0 0 0 0 0.0240471798047209 0 0 0 0 0 0 0.0188393486698971 0 0 0 0 0 0 0 0 0 0 0 0 0 0 0 0 0 0 0 0 0 0 0 0 0 0 0 0 0 0 0 0 0 0 0 0 0 0 0 0 0 0 0 0 0 0 0 0 0 0 0 0 0 0 0 0 0 0 0 0 0 0 0 0 0 0 0 0 0 0 0 0 0 0 0 0 0 0 0 0 0 0 0 0 0 0 0 0 0 0 0 0 0 0 0 0 0 0 0 0 0 0 0 0 0 0 0 0 0 0 0 0 0 0 0 0 0 0 0 0 0 0 0 0 0 0 0 0 0 0 0 0 0 0 0 0 0 0 0 0 0 0 0 0 0 0 0 0 0 0 0 0 0 0 0 0 0 0 0 0 0 0 0 0 0 0 0 0 0 0 0 0 0 0 0 0 0 0 0 0 0 0 0 0 0 0 0 0 0 0 0
0 0 0 0 0 0 0 0 0 0 0 0 0 0.00566577423205211 0 0.0135442014413215 0 0 0 0 0.0208720645800647 0 0 0 0 0 0 0 0 0 0 0 0 0 0 0 0 0 0.0488451715621198 0 0 0 0.356420789863701 0.0446682739128577 0.042938239929593 0.0258458147148864 0 0 0 0 0 0 0 0 0 0 0 0 0 0 0 0.0124015507979895 0 0.0998780075154158 0 0.0186542309500093 0 0 0 0 0 0 0.010113033953485 0 0 0 0 0.0580809927283105 0.0206962203863744 0 0 0.0101265381195769 0 0.00817844381708609 0 0 0 0 0 0 0 0 0 0 0 0 0 0 0 0 0 0 0 0 0 0 0 0 0 0 0 0 0 0 0 0 0 0 0 0 0 0 0 0 0 0 0 0 0 0 0 0 0 0.061146493333582 0 0 0 0 0 0 0 0 0 0 0 0 0 0 0 0 0 0 0 0 0 0 0 0 0 0 0 0 0 0 0 0 0 0 0 0 0.0248256743993696 0 0 0 0 0 0 0 0.0176168782117504 0 0 0 0 0.0210698434947153 0 0 0 0 0 0 0 0 0 0 0 0 0 0 0 0.0167266550060583 0 0 0 0 0.0138827244508516 0 0 0 0 0 0 0 0 0 0 0 0 0 0 0 0 0 0.0302892195345915 0 0 0 0.0101023156506665 0 0 0 0 0.00741084741357076 0 0 0 0 0 0 0 0 0 0 0 0 0 0 0 0 0 0 0 0 0 0 0 0 0 0 0 0 0 0 0 0 0 0 0 0 0 0 0 0 0 0 0 0 0 0 0 0 0 0 0 0 0 0 0 0 0 0 0 0 0 0 0 0 0 0 0 0 0 0 0 0 0 0 0 0 0 0 0 0 0 0 0 0 0
0 0 0 0.0374663673561026 0 0 0 0 0 0 0 0 0 0 0 0.00480210093473841 0 0 0 0 0 0 0 0 0 0 0 0 0 0.0242245268104268 0.0594034567375129 0 0 0 0 0 0.00789376087459757 0.00991628153769573 0 0 0 0 0 0 0 0 0.0831716319568801 0 0 0 0 0 0 0 0.119964439220372 0 0 0.0746359696680139 0.239011724902769 0 0 0 0 0.00217411752457893 0 0 0 0 0 0 0 0.0156445862304439 0 0.0238296378016774 0 0 0.0111331134510783 0 0 0 0.00665584853357497 0 0 0 0 0.0122281713236098 0.00738123370299354 0.0100152219228902 0.00891544350748102 0.0277638097280053 0.0029734334769953 0 0 0 0 0.00573760456023226 0.011654981439784 0 0 0 0 0 0.00283593297608069 0 0 0 0 0 0 0 0 0 0 0 0 0 0 0 0 0 0 0 0 0 0 0 0 0 0 0.0202909058068712 0.0277274604641684 0.0284161671428174 0.00586504235832559 0 0 0 0.00178661823781054 0 0 0.0545090168496052 0 0.0165751197083114 0.0169695526686402 0 0 0 0 0 0 0 0 0 0 0 0 0 0 0 0 0 0 0 0 0 0 0 0 0 0 0 0 0 0 0 0 0 0 0 0 0 0 0 0 0 0 0 0 0 0 0 0 0 0 0 0 0 0 0 0 0 0 0 0 0 0 0 0 0 0 0 0 0 0 0 0 0 0 0 0 0 0 0 0 0 0 0 0 0 0 0 0 0 0 0 0 0 0 0 0 0 0 0 0 0 0 0 0 0 0 0 0 0 0 0 0 0 0.00804524284359038 0 0 0 0 0 0 0 0 0 0 0 0 0 0 0 0 0 0 0 0 0 0 0 0 0 0 0 0 0 0 0 0 0 0 0 0 0 0 0 0 0 0.00477486179029712 0 0 0 0 0 0 0 0 0 0 0 0 0 0 0 0 0 0.0056066159510282
0 0 0 0 0 0 0 0 0 0 0 0 0 0 0 0 0 0 0 0 0 0.310268285802454 0 0 0 0 0 0 0 0 0 0 0 0 0 0 0 0 0 0 0 0 0 0 0 0 0 0 0 0 0 0 0 0 0 0 0 0 0 0 0 0 0 0 0 0 0 0 0 0 0 0 0 0 0 0 0 0 0 0 0 0 0 0 0 0 0 0 0 0 0 0 0 0 0 0 0 0 0 0 0 0 0 0 0 0 0 0 0 0 0 0 0 0 0 0 0 0 0 0 0 0 0 0 0 0 0 0 0 0 0 0 0 0 0.689731714197546 0 0 0 0 0 0 0 0 0 0 0 0 0 0 0 0 0 0 0 0 0 0 0 0 0 0 0 0 0 0 0 0 0 0 0 0 0 0 0 0 0 0 0 0 0 0 0 0 0 0 0 0 0 0 0 0 0 0 0 0 0 0 0 0 0 0 0 0 0 0 0 0 0 0 0 0 0 0 0 0 0 0 0 0 0 0 0 0 0 0 0 0 0 0 0 0 0 0 0 0 0 0 0 0 0 0 0 0 0 0 0 0 0 0 0 0 0 0 0 0 0 0 0 0 0 0 0 0 0 0 0 0 0 0 0 0 0 0 0 0 0 0 0 0 0 0 0 0 0 0 0 0 0 0 0 0 0 0 0 0 0 0 0 0 0 0 0 0 0 0 0 0 0 0 0 0 0 0 0 0 0 0
0 0 0 0 0 0 0 0 0 0 0 0 0 0 0 0 0 0 0 0 0 0 0 0 0 0 0 0 0 0 0 0 0 0 0 0.20829000555004 0 0 0 0 0 0 0 0 0 0 0 0 0 0 0 0 0 0 0 0 0 0 0 0 0 0 0 0 0 0 0 0 0 0 0 0 0 0 0.0912925284505898 0 0 0 0 0 0 0 0 0.15955235181293 0 0 0 0 0 0 0 0 0 0 0 0 0 0 0 0 0 0 0 0 0 0 0 0 0 0 0 0 0 0 0 0 0 0 0 0 0 0 0 0 0 0 0 0 0 0 0 0 0 0 0 0 0 0 0 0 0 0 0 0 0 0 0 0 0 0 0 0 0 0 0 0 0 0 0 0 0 0 0 0 0 0 0 0 0 0 0 0 0 0 0 0 0 0 0 0 0 0 0 0 0 0 0 0 0 0 0.330266451346227 0 0 0 0 0 0.210598662840213 0 0 0 0 0 0 0 0 0 0 0 0 0 0 0 0 0 0 0 0 0 0 0 0 0 0 0 0 0 0 0 0 0 0 0 0 0 0 0 0 0 0 0 0 0 0 0 0 0 0 0 0 0 0 0 0 0 0 0 0 0 0 0 0 0 0 0 0 0 0 0 0 0 0 0 0 0 0 0 0 0 0 0 0 0 0 0 0 0 0 0 0 0 0 0 0 0 0 0 0 0 0 0 0 0 0 0 0 0 0 0 0 0 0 0 0 0 0 0 0
0 0 0 0 0 0 0 0 0 0 0 0 0 0 0 0.00654339576134863 0 0 0 0 0 0 0 0 0 0 0 0.0229248390493829 0 0 0 0 0 0 0 0 0 0 0 0 0 0 0 0 0 0 0 0 0 0 0 0 0 0 0 0 0 0 0 0 0 0 0 0 0.058108760935399 0.11682051491111 0.368813492250696 0 0 0 0 0 0 0 0 0 0 0 0 0 0 0 0 0 0 0 0 0 0 0 0 0 0 0 0 0 0 0 0 0 0 0 0 0 0 0.159150816484722 0 0 0 0 0 0 0 0 0 0 0 0 0 0 0 0 0 0 0 0 0 0 0 0 0 0 0 0 0 0 0 0 0 0 0 0 0 0 0 0 0 0 0 0 0 0 0 0 0 0 0 0 0 0 0 0 0 0 0 0 0 0 0 0 0 0 0.0546586917673524 0 0 0 0 0 0 0 0 0 0 0 0 0 0 0 0 0 0 0 0 0 0 0 0 0 0 0 0 0 0 0 0 0 0 0 0 0 0 0 0 0 0 0 0 0 0 0 0 0 0 0 0 0 0 0 0 0 0 0 0 0 0 0 0 0 0 0 0 0 0 0 0 0 0 0 0 0 0 0 0 0 0 0 0 0 0 0 0 0 0 0 0.111846064997732 0 0 0 0.0273066655444665 0.0176597909078286 0 0 0 0 0 0.0561669673899627 0 0 0 0 0 0 0 0 0 0 0 0 0 0 0 0 0 0 0 0 0 0 0 0 0 0 0 0 0 0 0 0 0 0 0 0 0 0 0 0 0
0 0 0 0 0 0 0 0 0 0 0 0 0 0 0 0 0 0 0 0 0 0 0 0 0 0 0 0 0 0.00727768750566569 0.015084463313721 0 0 0.0786557599298722 0 0 0 0 0 0 0 0 0 0 0 0 0 0 0 0 0.0616499167272446 0 0 0 0 0 0 0.056312453567909 0.0331064721477877 0 0 0 0 0 0 0 0 0.00394631058909113 0 0 0 0.0573847125899382 0 0 0 0 0.0252583961953837 0 0 0 0.00133800237934876 0 0 0 0 0 0.000886768235486431 0 0.005878358481667 0.00810542597263784 0.0137159369582931 0 0.0174321987772837 0 0.0183281778553416 0.00182005044499116 0 0 0 0 0.0096145045440741 0.0380145270966249 0.00477408225933313 0.0278923039667262 0 0 0 0 0 0 0 0 0 0 0 0 0 0 0 0 0 0 0 0 0 0 0 0 0 0 0 0 0 0 0 0 0 0 0.113826543359006 0 0.0161630806042562 0.030722965042151 0.0179312217167538 0 0 0.0363943248797816 0 0 0.00158139950746821 0 0 0.00162812568368374 0.00281781741042079 0.0693230225155932 0.0033156544526667 0 0 0 0 0 0 0 0 0 0 0 0 0 0 0 0 0 0 0 0 0 0 0 0 0 0 0 0 0 0 0 0 0 0 0 0 0 0 0 0 0 0 0 0 0 0 0 0 0 0 0 0 0 0 0 0 0 0 0 0 0 0 0 0 0 0 0 0 0 0 0 0 0 0 0 0 0 0 0 0 0 0 0 0 0 0 0 0 0 0 0 0 0 0 0 0 0 0 0 0 0 0.0705320280759993 0 0 0 0 0 0 0 0 0 0 0 0 0 0 0 0 0 0 0 0 0 0 0 0 0 0 0 0 0 0 0 0 0 0 0 0 0 0 0 0.0280791845459392 0 0.0565240323001209 0 0 0 0 0.00346392854805159 0.00732909839907501 0.00314237030523807 0 0 0 0 0 0 0.0165954940023926 0 0 0 0.0341531991129809
0 0 0 0 0 0 0 0.0216700843434959 0 0.0680039578539511 0 0 0.158344712018085 0 0 0 0 0 0 0 0 0 0 0 0 0 0 0 0 0 0 0.0190360477922322 0 0 0 0 0 0 0 0 0 0 0 0 0 0 0 0 0 0 0 0 0 0 0 0 0 0 0 0 0 0 0 0 0 0 0 0 0 0 0 0.0443084355141714 0 0 0 0 0 0 0 0 0 0 0 0 0 0 0 0 0 0 0 0 0 0 0 0 0 0 0 0 0 0.027251977432391 0 0 0 0 0 0 0 0 0 0 0 0 0 0 0 0 0 0.0509169153192256 0 0 0 0 0 0 0 0.0348050959040721 0 0 0 0 0.0421430256843196 0 0 0 0 0 0 0 0 0 0 0 0 0 0 0 0 0 0 0 0 0 0 0 0 0 0 0 0 0 0 0 0 0 0 0 0 0 0 0 0 0 0 0 0 0 0 0 0 0 0 0 0 0 0 0 0.0345269988908732 0 0 0 0 0 0 0 0 0 0 0 0 0 0 0 0 0 0.18319462143913 0 0 0 0 0 0 0 0 0 0 0 0 0 0 0 0 0 0 0 0 0 0 0 0 0 0 0 0 0 0 0 0 0 0 0 0 0 0 0 0 0 0 0 0 0 0 0 0 0 0.126030617113957 0 0 0.0448533337392917 0 0 0.0331856335348967 0 0 0 0 0 0 0 0 0 0 0 0 0 0 0 0 0 0 0 0 0 0 0 0 0 0 0 0 0 0 0 0 0 0 0 0 0 0 0.0576397731699202 0 0 0 0 0 0 0 0 0 0 0 0 0 0 0.0540887702499875
0 0 0 0 0 0 0 0 0 0 0 0 0.0375880296250287 0 0 0 0 0 0 0 0 0 0 0 0 0 0 0 0 0 0 0 0 0 0.0500761578886073 0 0 0 0 0 0 0 0 0 0 0 0 0 0 0 0 0 0 0 0 0 0 0 0 0 0 0 0 0 0 0 0 0 0 0 0 0.0433364259602089 0 0 0 0 0 0 0 0 0 0 0 0 0 0 0 0 0 0 0 0 0 0 0 0 0 0 0 0 0.0586854482826365 0.0759162426155591 0 0 0 0 0 0 0 0 0 0 0 0 0 0 0 0 0 0 0 0 0 0 0 0 0 0 0 0 0 0 0 0 0 0 0 0 0 0 0 0 0 0 0 0 0 0 0 0 0 0 0 0 0 0 0 0 0 0 0 0 0 0 0 0 0 0 0 0 0 0 0 0 0 0 0 0 0 0 0 0 0 0 0 0 0 0 0.0334391037850338 0 0 0 0 0 0.0203504145145902 0 0 0 0 0 0 0 0 0 0 0 0.31991928715797 0 0 0 0 0 0 0.0225906571257028 0 0 0 0 0 0 0 0 0 0 0 0 0 0 0 0 0 0 0 0 0 0 0 0 0 0 0 0 0 0 0 0 0 0 0 0 0 0 0 0 0 0 0.18525658111357 0 0 0 0 0 0.017470954023447 0 0 0 0 0 0 0 0 0 0 0 0 0 0 0 0 0 0 0 0 0 0 0 0 0 0 0 0 0 0 0 0 0 0 0 0 0 0 0 0 0 0.0314351273625909 0 0 0 0 0 0 0 0 0 0 0 0.103935570545055
0 0 0 0 0 0 0 0 0 0 0 0 0 0 0 0 0 0 0 0 0 0 0 0 0 0 0 0 0 0 0.0106689566744717 0 0 0 0 0 0 0 0 0 0 0 0 0 0 0 0 0 0 0 0.234453373626592 0 0 0 0.34421737704456 0 0 0 0.045843052673782 0 0 0 0 0 0 0 0 0 0 0 0 0.0831522700511752 0 0 0 0 0.0703978767915803 0 0 0 0 0 0 0 0 0 0 0 0 0 0 0 0 0 0 0 0 0 0 0 0 0 0 0 0 0 0 0 0 0 0 0 0 0 0 0 0 0 0 0 0 0 0 0 0 0 0 0 0 0 0 0 0 0 0 0 0 0 0.0215963479751691 0 0 0.0193503740332845 0.0116475541636803 0 0 0 0 0 0 0 0 0 0 0.124763788617255 0 0 0 0 0 0 0 0 0 0 0 0 0 0 0 0 0 0 0 0 0 0 0 0 0 0 0 0 0 0 0 0 0 0 0 0 0 0 0 0 0 0 0 0 0 0 0 0 0 0 0 0 0 0 0 0 0 0 0 0 0 0 0 0 0 0 0 0 0 0 0 0 0 0 0 0 0 0 0 0 0 0 0 0 0 0 0 0 0 0 0 0 0 0 0 0 0 0 0 0 0 0 0.0186961719371353 0 0 0 0 0 0 0 0 0 0 0 0 0 0 0 0 0 0 0 0 0 0 0 0 0 0 0 0 0 0 0 0 0 0 0 0 0 0 0 0 0 0.0152128564113145 0 0 0 0 0 0 0 0 0 0 0 0 0 0 0 0 0 0
0 0 0 0.0109658050476115 0 0 0 0 0 0 0 0 0 0 0 0 0 0 0 0 0.00111703247749218 0 0 0 0 0 0 0 0 0.00203021471075405 0.00541713360443685 0 0 0.00371378820701646 0 0 0 0.00678861123230754 0 0 0 0 0 0 0.00132481071497726 0 0.00968763000580694 0 0 0 0.0971717893743945 0 0 0 0.0261911116775863 0 0 0.00593316213837679 0 0 0 0.000892757899157166 0.000747216826718885 0.00305780957379305 0 0 0 0 0 0 0 0 0.00928447642016708 0.0103595907326816 0 0 0 0.0016891682273822 0.0107046061550459 0 0.00124085676847896 0 0 0 0 0.0623906212981431 0.00423242562711417 0.0571966001736431 0.0137591799620623 0.090303346560012 0.00439489813099447 0 0 0.00275217044627975 0.0053860491587002 0 0 0 0 0.000847799906439662 0.000988655577922457 0.00959554791048707 0.00570463690952552 0.0114706455058466 0 0 0 0 0 0 0 0 0 0 0 0 0 0 0 0 0 0 0 0 0 0 0 0.001135159453675 0 0.0105321642400127 0.00436920507944322 0.00516273207839995 0.0111011303262157 0.00231217286867864 0 0 0 0 0.00526527132984162 0.0389256345972326 0.0159853745945376 0.0918385601192857 0.146952394408552 0 0 0.0658603523334247 0 0.00236211151351044 0.00336339715324006 0.00125601626735965 0 0 0.00112012889962591 0.038278842776813 0 0 0 0 0 0 0 0 0 0 0 0 0 0 0 0 0 0 0 0 0 0 0 0 0 0 0 0 0 0 0 0 0 0 0 0 0 0 0 0 0 0 0 0 0 0 0 0 0 0 0 0 0 0 0 0 0 0 0 0 0 0 0 0 0 0 0 0 0 0 0 0 0 0 0 0 0 0 0 0 0 0 0 0 0 0 0 0 0 0 0 0 0 0 0 0 0 0 0 0 0 0 0.0330613788968905 0 0 0 0 0 0 0 0 0 0 0 0 0 0 0 0 0 0 0 0 0 0 0 0 0 0 0 0 0 0 0 0 0 0 0 0 0 0 0 0.00726563371871724 0 0.00988491091864192 0 0 0 0 0 0 0 0 0.00714549212661071 0 0 0 0 0.00149629510667068 0 0 0 0.0179854922312651
0 0 0 0 0 0 0 0 0 0 0 0 0 0 0 0 0.0265612995694571 0 0 0.0144911705911946 0.0714192971154543 0 0 0 0 0 0 0 0 0 0 0 0 0 0 0 0 0 0 0 0 0 0 0 0 0 0 0 0 0 0 0 0 0 0 0 0 0 0 0 0.27605798004669 0 0.027060072563768 0 0 0 0 0 0 0 0 0 0 0 0 0 0 0.0217136948540894 0.0299422580281161 0 0 0 0 0 0 0 0 0 0 0 0 0 0 0 0 0 0 0 0 0 0 0 0 0 0 0 0 0 0 0 0 0 0 0 0 0 0 0 0 0 0 0.271231974758233 0 0.236772909181687 0 0 0 0 0 0 0 0 0 0.0247493432913104 0 0 0 0 0 0 0 0 0 0 0 0 0 0 0 0 0 0 0 0 0 0 0 0 0 0 0 0 0 0 0 0 0 0 0 0 0 0 0 0 0 0 0 0 0 0 0 0 0 0 0 0 0 0 0 0 0 0 0 0 0 0 0 0 0 0 0 0 0 0 0 0 0 0 0 0 0 0 0 0 0 0 0 0 0 0 0 0 0 0 0 0 0 0 0 0 0 0 0 0 0 0 0 0 0 0 0 0 0 0 0 0 0 0 0 0 0 0 0 0 0 0 0 0 0 0 0 0 0 0 0 0 0 0 0 0 0 0 0 0 0 0 0 0 0 0 0 0 0 0 0 0 0 0 0 0 0 0 0 0 0 0 0 0 0 0 0 0 0 0 0 0 0 0 0 0 0 0 0 0 0 0 0
0 0 0 0 0 0 0 0 0 0 0 0 0 0.0238593618651091 0 0 0 0 0 0.0517418373688072 0.0802740335018936 0 0 0 0 0 0 0 0 0 0 0 0 0 0 0 0 0 0 0 0 0 0 0 0 0.184439526034214 0.0101592738464889 0 0 0 0 0 0 0 0 0 0 0 0 0.154023711815828 0 0 0.0588457269041529 0 0 0 0 0 0 0 0 0 0 0.00705565839969861 0 0 0 0.267380399227063 0.0321391117644739 0 0 0 0 0 0 0 0 0 0 0 0 0 0 0 0 0 0 0 0 0 0 0 0 0 0 0 0 0 0 0 0 0 0 0 0 0 0 0 0 0 0 0.0328679180709451 0 0 0 0 0 0 0.061408430898663 0 0 0 0 0.0277745712811837 0 0 0 0 0 0.00803043902147872 0 0 0 0 0 0 0 0 0 0 0 0 0 0 0 0 0 0 0 0 0 0 0 0 0 0 0 0 0 0 0 0 0 0 0 0 0 0 0 0 0 0 0 0 0 0 0 0 0 0 0 0 0 0 0 0 0 0 0 0 0 0 0 0 0 0 0 0 0 0 0 0 0 0 0 0 0 0 0 0 0 0 0 0 0 0 0 0 0 0 0 0 0 0 0 0 0 0 0 0 0 0 0 0 0 0 0 0 0 0 0 0 0 0 0 0 0 0 0 0 0 0 0 0 0 0 0 0 0 0 0 0 0 0 0 0 0 0 0 0 0 0 0 0 0 0 0 0 0 0 0 0 0 0 0 0 0 0 0 0 0 0 0 0 0 0 0 0 0 0 0 0 0 0 0 0 0
0 0 0 0 0 0 0 0 0 0 0 0 0 0 0 0 0 0 0 0 0 0 0 0 0 0 0 0 0 0 0 0 0 0 0 0 0 0 0.0339871580902997 0 0 0 0.0388138663216234 0 0 0 0 0 0 0.0363094656275346 0 0 0 0 0 0 0 0 0.0117459618360076 0 0 0 0 0.187335336538003 0 0 0 0 0 0 0.132483850802101 0 0.36154062314399 0 0 0 0 0 0.100527286793057 0 0 0 0 0 0 0 0 0 0 0 0 0 0 0 0 0 0 0 0 0 0 0 0 0 0 0 0 0 0 0 0 0 0 0 0 0 0 0 0 0 0 0 0 0 0 0 0 0 0 0 0 0 0 0 0.0615106788114086 0 0 0 0 0 0 0 0 0 0 0 0 0 0 0 0 0 0 0 0 0 0 0 0 0 0 0 0 0 0 0 0 0 0 0 0 0 0 0 0 0 0 0 0 0 0 0 0 0 0 0.0141711135647383 0 0 0 0 0 0 0 0 0 0 0 0 0 0 0 0 0 0 0 0 0 0 0 0 0 0 0 0 0 0 0 0 0 0 0 0 0 0 0 0 0 0 0 0 0.0215746584712366 0 0 0 0 0 0 0 0 0 0 0 0 0 0 0 0 0 0 0 0 0 0 0 0 0 0 0 0 0 0 0 0 0 0 0 0 0 0 0 0 0 0 0 0 0 0 0 0 0 0 0 0 0 0 0 0 0 0 0 0 0 0 0 0 0 0 0 0 0 0 0 0 0 0 0 0 0 0 0 0 0 0 0 0 0 0
0 0 0 0 0 0 0 0 0 0 0 0 0 0 0 0 0 0 0 0 0.39781618683993 0 0 0 0 0 0 0 0 0 0 0 0 0 0 0 0 0 0 0 0 0 0 0 0 0.0963280082221965 0 0 0 0 0 0 0 0 0 0 0 0 0.0272325844581929 0.0864270451213566 0.336859159529117 0 0 0 0 0 0 0 0 0 0 0 0 0.0553370158292072 0 0 0 0 0 0 0 0 0 0 0 0 0 0 0 0 0 0 0 0 0 0 0 0 0 0 0 0 0 0 0 0 0 0 0 0 0 0 0 0 0 0 0 0 0 0 0 0 0 0 0 0 0 0 0 0 0 0 0 0 0 0 0 0 0 0 0 0 0 0 0 0 0 0 0 0 0 0 0 0 0 0 0 0 0 0 0 0 0 0 0 0 0 0 0 0 0 0 0 0 0 0 0 0 0 0 0 0 0 0 0 0 0 0 0 0 0 0 0 0 0 0 0 0 0 0 0 0 0 0 0 0 0 0 0 0 0 0 0 0 0 0 0 0 0 0 0 0 0 0 0 0 0 0 0 0 0 0 0 0 0 0 0 0 0 0 0 0 0 0 0 0 0 0 0 0 0 0 0 0 0 0 0 0 0 0 0 0 0 0 0 0 0 0 0 0 0 0 0 0 0 0 0 0 0 0 0 0 0 0 0 0 0 0 0 0 0 0 0 0 0 0 0 0 0 0 0 0 0 0 0 0 0 0 0 0 0 0 0 0 0 0 0
0 0 0 0 0 0 0 0 0 0 0 0 0 0 0 0 0 0 0 0 0 0 0 0 0 0 0 0 0 0 0 0 0 0 0 0 0 0 0 0 0 0 0.44945698979555 0 0 0 0.00660486642798455 0 0 0.171001494936039 0.00680056617399891 0 0 0 0 0 0 0 0.0235261843761253 0 0 0.109548360215287 0 0 0 0 0 0 0 0 0 0 0.0877469642880837 0 0 0 0 0.0518717933347804 0 0 0 0 0 0 0 0 0 0.0125093601973346 0 0 0 0 0 0 0 0 0 0 0 0 0 0 0 0 0 0 0 0 0 0 0 0 0 0 0 0 0 0 0 0 0 0 0 0 0 0 0 0 0 0 0 0 0 0 0 0 0 0 0 0 0 0 0 0 0 0 0 0 0 0 0 0 0 0 0 0 0 0 0 0 0 0 0 0 0 0 0 0 0 0 0 0 0 0 0 0 0 0 0 0 0 0 0 0 0 0.0353145241766892 0 0 0 0 0 0 0 0 0 0 0 0 0 0 0 0 0 0 0 0 0 0 0 0 0 0 0 0 0 0 0 0 0 0 0 0 0 0 0 0 0.0456188960781275 0 0 0 0 0 0 0 0 0 0 0 0 0 0 0 0 0 0 0 0 0 0 0 0 0 0 0 0 0 0 0 0 0 0 0 0 0 0 0 0 0 0 0 0 0 0 0 0 0 0 0 0 0 0 0 0 0 0 0 0 0 0 0 0 0 0 0 0 0 0 0 0 0 0 0 0 0 0 0 0 0 0 0 0 0 0 0 0 0 0
0 0 0 0 0 0 0 0 0 0 0 0 0 0 0 0 0 0 0 0 0 0 0 0 0 0 0 0.0590564975317444 0 0 0 0 0 0 0 0 0 0 0 0 0 0 0 0 0 0 0 0 0 0 0 0 0 0.392623672358066 0 0 0 0 0 0 0 0 0 0 0 0 0 0 0 0 0 0 0 0 0 0 0 0 0 0 0 0 0 0 0 0 0 0 0 0 0 0 0 0 0 0 0 0 0 0 0 0 0 0 0 0 0 0 0.101274608966174 0 0 0 0 0 0 0 0 0 0 0 0 0 0 0 0 0 0 0 0 0 0 0 0 0 0 0 0 0 0 0 0 0 0 0 0 0 0 0 0 0 0 0 0 0 0 0 0 0 0 0 0 0 0 0 0 0 0 0.0692302661525185 0 0 0 0 0 0.0629542816565576 0 0 0 0 0 0 0 0 0 0 0 0 0 0 0 0 0 0 0 0 0 0 0 0 0 0 0 0 0 0 0 0 0 0 0 0 0 0 0 0 0 0 0 0 0 0 0 0 0 0 0 0 0 0 0 0 0 0 0 0 0 0 0 0 0 0 0 0 0 0 0 0 0 0 0 0 0 0 0 0 0 0 0 0 0 0 0 0 0 0 0.166626914480813 0 0 0 0 0 0 0 0 0 0 0 0 0 0 0.148233758854127 0 0 0 0 0 0 0 0 0 0 0 0 0 0 0 0 0 0 0 0 0 0 0 0 0 0 0 0 0 0 0 0 0 0 0 0 0
0 0 0 0 0 0 0 0 0 0 0 0 0 0 0 0 0 0 0 0.0913647234472475 0.0564858079444706 0 0 0 0 0 0 0.0181948654050285 0 0 0 0 0 0 0 0 0 0 0 0 0 0 0 0.101092900133041 0 0.0354941531554591 0 0 0 0.0425334515961705 0 0 0 0.14455962378736 0 0 0 0 0 0 0 0 0 0 0 0 0.46449172650241 0 0 0 0 0 0 0 0 0 0 0 0 0 0 0 0 0 0 0 0 0 0 0 0 0 0 0 0 0 0 0 0 0 0 0 0 0 0 0 0 0 0 0 0 0 0 0 0 0 0 0 0 0 0 0 0 0 0 0 0 0.0457827480288123 0 0 0 0 0 0 0 0 0 0 0 0 0 0 0 0 0 0 0 0 0 0 0 0 0 0 0 0 0 0 0 0 0 0 0 0 0 0 0 0 0 0 0 0 0 0 0 0 0 0 0 0 0 0 0 0 0 0 0 0 0 0 0 0 0 0 0 0 0 0 0 0 0 0 0 0 0 0 0 0 0 0 0 0 0 0 0 0 0 0 0 0 0 0 0 0 0 0 0 0 0 0 0 0 0 0 0 0 0 0 0 0 0 0 0 0 0 0 0 0 0 0 0 0 0 0 0 0 0 0 0 0 0 0 0 0 0 0 0 0 0 0 0 0 0 0 0 0 0 0 0 0 0 0 0 0 0 0 0 0 0 0 0 0 0 0 0 0 0 0 0 0 0 0 0 0 0 0 0 0 0 0 0 0 0 0 0 0 0
0 0 0 0 0 0 0 0 0 0 0 0 0 0 0 0 0 0 0 0.0332594635506055 0.0144176111417143 0 0 0 0 0 0 0 0 0 0 0 0 0 0 0 0 0 0 0 0 0 0 0 0 0 0 0 0 0 0 0 0 0.471971510923367 0 0 0 0 0 0 0 0 0 0 0 0.480351414384313 0 0 0 0 0 0 0 0 0 0 0 0 0 0 0 0 0 0 0 0 0 0 0 0 0 0 0 0 0 0 0 0 0 0 0 0 0 0 0 0 0 0 0 0 0 0 0 0 0 0 0 0 0 0 0 0 0 0 0 0 0 0 0 0 0 0 0 0 0 0 0 0 0 0 0 0 0 0 0 0 0 0 0 0 0 0 0 0 0 0 0 0 0 0 0 0 0 0 0 0 0 0 0 0 0 0 0 0 0 0 0 0 0 0 0 0 0 0 0 0 0 0 0 0 0 0 0 0 0 0 0 0 0 0 0 0 0 0 0 0 0 0 0 0 0 0 0 0 0 0 0 0 0 0 0 0 0 0 0 0 0 0 0 0 0 0 0 0 0 0 0 0 0 0 0 0 0 0 0 0 0 0 0 0 0 0 0 0 0 0 0 0 0 0 0 0 0 0 0 0 0 0 0 0 0 0 0 0 0 0 0 0 0 0 0 0 0 0 0 0 0 0 0 0 0 0 0 0 0 0 0 0 0 0 0 0 0 0 0 0 0 0 0 0 0 0 0 0 0 0 0
0 0 0 0 0 0 0 0 0 0 0 0 0 0 0 0 0 0 0 0 0 0 0 0 0 0 0 0 0 0 0 0 0 0 0 0 0 0 0 0 0 0 0 0 0 0 0.017271682104929 0 0 0 0 0 0 0 0.0142809146408721 0 0 0 0 0 0 0 0 0 0 0 0 0 0.339933246347244 0.206527703435561 0 0.0175761201369699 0 0 0 0 0.236834156320099 0 0 0 0 0 0 0 0 0 0 0 0 0 0 0 0.016063638548578 0 0 0 0 0 0 0 0 0 0 0 0 0 0 0 0.0759762888123431 0 0.0478808272571181 0 0 0 0 0 0 0 0 0 0 0 0 0 0 0 0 0 0 0 0 0 0 0 0 0 0 0 0 0 0 0 0 0 0 0 0 0 0 0 0 0 0 0 0 0 0 0 0 0 0 0 0 0 0 0 0 0 0 0 0 0 0 0 0 0 0 0 0 0 0 0 0 0 0 0 0 0 0 0 0 0 0 0 0 0 0 0 0 0 0 0 0 0 0 0 0 0 0 0 0 0 0 0 0 0 0 0 0 0 0 0 0 0 0 0 0 0 0 0 0 0 0 0 0 0 0 0 0 0 0 0 0 0 0 0 0 0 0 0.00618677451075194 0 0 0 0.00217189497797185 0 0 0 0 0 0 0 0 0 0 0 0 0 0 0 0 0 0 0 0 0 0 0 0 0 0 0 0 0 0 0 0 0 0 0 0 0 0 0 0 0 0 0 0 0 0 0 0 0 0 0 0 0 0.00963742705825721 0 0.00965932584930489 0 0 0 0 0 0 0
0 0 0 0 0 0 0 0 0 0 0 0 0 0 0 0 0 0 0 0 0 0 0 0 0 0 0 0 0 0 0 0 0 0 0 0 0 0 0 0 0 0 0 0 0 0 0 0 0 0 0 0 0 0 0 0 0 0 0 0 0 0 0 0 0 0 0 0.514894246856373 0 0.24537987224911 0 0 0 0 0 0 0.112069212969897 0 0 0 0 0 0 0 0 0 0 0 0 0 0 0 0 0 0 0 0 0 0 0 0 0 0 0 0 0 0 0 0.0368643620948915 0 0.090792305829729 0 0 0 0 0 0 0 0 0 0 0 0 0 0 0 0 0 0 0 0 0 0 0 0 0 0 0 0 0 0 0 0 0 0 0 0 0 0 0 0 0 0 0 0 0 0 0 0 0 0 0 0 0 0 0 0 0 0 0 0 0 0 0 0 0 0 0 0 0 0 0 0 0 0 0 0 0 0 0 0 0 0 0 0 0 0 0 0 0 0 0 0 0 0 0 0 0 0 0 0 0 0 0 0 0 0 0 0 0 0 0 0 0 0 0 0 0 0 0 0 0 0 0 0 0 0 0 0 0 0 0 0 0 0 0 0 0 0 0 0 0 0 0 0 0 0 0 0 0 0 0 0 0 0 0 0 0 0 0 0 0 0 0 0 0 0 0 0 0 0 0 0 0 0 0 0 0 0 0 0 0 0 0 0 0 0 0 0 0 0 0 0 0 0 0 0 0 0 0 0 0 0 0 0 0 0
0 0 0 0 0 0 0 0 0 0 0 0 0 0.0342904974004801 0 0 0.0173112868041499 0.0648194589632803 0.0988735204613322 0.0073166275185533 0.0378660817156339 0 0 0 0 0 0 0 0.00780219782644167 0 0 0 0 0 0 0 0 0 0 0 0 0 0 0 0 0 0 0 0 0 0 0 0 0 0 0 0 0 0 0 0 0 0 0 0 0 0 0.231128850899008 0.181296901973245 0 0 0 0 0 0 0 0 0 0 0 0 0 0 0 0 0 0 0 0 0 0 0 0 0 0 0 0 0 0 0 0 0 0 0 0 0 0 0 0.0402899701021662 0.125543744454681 0.110295560692238 0 0 0 0 0 0 0 0 0 0.0122097548178177 0 0 0 0 0 0 0 0 0 0 0 0 0.02622051350902 0 0 0 0 0 0 0 0 0 0 0 0 0 0 0 0 0 0 0 0 0 0 0 0 0 0 0 0 0 0 0 0 0 0 0 0 0 0 0 0 0 0 0 0 0 0 0 0 0 0 0 0 0 0 0 0 0 0 0 0 0 0 0 0 0 0 0 0 0 0 0 0 0 0 0 0 0 0 0 0 0 0 0 0 0 0 0 0 0 0 0 0 0 0 0 0 0 0 0 0 0 0 0 0 0 0 0 0 0 0 0 0 0 0 0 0 0 0 0 0 0 0 0 0 0 0 0.0047350328619525 0 0 0 0 0 0 0 0 0 0 0 0 0 0 0 0 0 0 0 0 0 0 0 0 0 0 0 0 0 0 0 0 0 0 0 0 0 0 0 0 0 0 0 0 0 0 0 0 0 0 0 0 0 0 0 0
0 0 0 0 0 0 0 0 0 0 0 0 0 0 0 0.130172131064052 0 0 0 0 0.0300414563070357 0.0536345430507098 0 0 0 0 0 0 0 0 0 0 0 0 0 0 0 0 0 0.0221941957208728 0 0 0 0 0 0 0 0 0 0 0 0 0 0 0 0 0 0 0 0 0 0.0736142498943267 0 0 0 0 0 0 0 0 0 0 0 0.0208070888913261 0 0 0 0 0 0 0 0 0 0 0 0 0 0.0120149897455238 0 0 0 0 0 0 0 0 0 0 0 0 0 0 0 0 0 0 0 0 0 0 0 0 0 0 0 0 0 0 0 0 0 0 0 0 0 0 0 0 0 0 0.0302183758579992 0.0407339942780183 0.00964134953895979 0.37233666110481 0.0328541865205469 0 0.0932727906405052 0.0784639873853139 0 0 0 0 0 0 0 0 0 0 0 0 0 0 0 0 0 0 0 0 0 0 0 0 0 0 0 0 0 0 0 0 0 0 0 0 0 0 0 0 0 0 0 0 0 0 0 0 0 0 0 0 0 0 0 0 0 0 0 0 0 0 0 0 0 0 0 0 0 0 0 0 0 0 0 0 0 0 0 0 0 0 0 0 0 0 0 0 0 0 0 0 0 0 0 0 0 0 0 0 0 0 0 0 0 0 0 0 0 0 0 0 0 0 0 0 0 0 0 0 0 0 0 0 0 0 0 0 0 0 0 0 0 0 0 0 0 0 0 0 0 0 0 0 0 0 0 0 0 0 0 0 0 0 0 0 0 0 0 0 0 0 0 0 0 0 0 0 0 0 0 0 0 0 0 0 0 0 0
0 0 0 0 0 0 0 0 0 0 0 0 0 0 0 0 0 0 0 0 0 0 0 0 0 0 0 0 0 0 0 0 0 0.0224140784855782 0 0 0 0 0 0 0 0 0 0 0 0 0 0 0 0 0.0219090245775395 0 0 0 0.156377838509374 0.0108232452064258 0.00954694705232815 0.0370701859318004 0 0 0 0 0 0 0 0 0 0.0132354053621713 0 0 0 0 0 0 0 0 0.0230234674652704 0 0 0 0 0 0 0 0 0 0 0 0 0.00735906573941403 0.0161462984412828 0 0.0185559312151997 0 0.0155346396232607 0 0 0 0 0 0.04578893609233 0.075628885562086 0 0.0310618979860564 0 0 0 0 0 0 0 0 0 0 0 0 0 0 0 0 0 0 0 0 0 0 0 0 0 0 0 0 0 0 0 0 0 0 0 0 0 0 0 0 0 0 0 0 0 0 0 0 0 0 0 0 0 0 0 0 0 0 0 0 0 0 0 0 0 0 0 0 0 0 0 0 0 0 0 0 0 0 0 0 0 0 0 0 0.00601684080455181 0 0 0 0 0 0 0 0 0 0 0 0 0 0 0 0 0 0 0 0 0 0 0 0 0 0 0 0 0 0 0 0 0 0 0 0 0 0 0 0 0 0 0 0 0 0 0 0 0 0 0 0 0 0 0 0 0 0 0 0 0 0 0 0 0 0 0 0.181725469562292 0 0 0 0 0 0 0 0 0 0 0 0 0 0 0 0 0 0 0 0 0 0 0 0 0 0 0 0 0 0 0 0 0 0 0 0 0 0 0 0.0253602287011272 0 0.0510714383701217 0 0 0 0 0 0.0362380549886789 0.00483039451550685 0 0.0181661545423462 0 0 0 0 0.0249544221302668 0 0 0 0.147161149134991
0 0 0 0 0 0 0 0 0 0 0 0 0 0 0 0 0 0 0 0 0 0 0 0 0 0 0 0 0 0 0 0 0 0 0 0 0 0 0 0 0 0 0.0686409811398744 0 0 0.0251611835370041 0 0 0 0.0279712651658794 0 0 0 0 0 0 0 0 0.115398213541605 0 0 0.3415418184568 0 0.141753146687347 0 0 0 0 0 0 0 0 0 0.036642500296608 0 0.0465471483572444 0 0 0.0483445504906693 0 0 0 0 0 0 0 0 0.129787901584874 0 0 0 0 0 0 0 0 0 0 0 0 0 0 0 0 0 0 0 0 0 0 0 0 0 0 0 0 0 0 0 0 0 0 0 0 0 0 0 0 0 0 0.0182112907420942 0 0 0 0 0 0 0 0 0 0 0 0 0 0 0 0 0 0 0 0 0 0 0 0 0 0 0 0 0 0 0 0 0 0 0 0 0 0 0 0 0 0 0 0 0 0 0 0 0 0 0 0 0 0 0 0 0 0 0 0 0 0 0 0 0 0 0 0 0 0 0 0 0 0 0 0 0 0 0 0 0 0 0 0 0 0 0 0 0 0 0 0 0 0 0 0 0 0 0 0 0 0 0 0 0 0 0 0 0 0 0 0 0 0 0 0 0 0 0 0 0 0 0 0 0 0 0 0 0 0 0 0 0 0 0 0 0 0 0 0 0 0 0 0 0 0 0 0 0 0 0 0 0 0 0 0 0 0 0 0 0 0 0 0 0 0 0 0 0 0 0 0 0 0 0 0 0 0 0 0 0 0 0 0 0 0
0 0 0 0 0 0 0 0 0 0.041472575422311 0 0 0 0.0044907039357432 0 0.0338817734595034 0 0 0 0 0.00305831288265361 0 0 0 0 0 0 0 0 0 0 0 0 0 0 0 0.0832872507573337 0.00960270917181027 0 0 0 0 0 0 0 0 0.0257178087612993 0 0 0 0.0394139834025081 0 0 0 0 0 0 0 0.0421458184916961 0 0.00450858906237433 0 0.00617711111009679 0 0 0 0 0 0 0 0.0115789554889662 0 0.0119937592213315 0 0 0 0 0 0.00728671511083988 0 0 0 0 0 0 0.0250333727244442 0 0.123254740627055 0 0 0 0 0 0 0 0 0 0 0 0 0 0 0 0 0.00700238987846715 0 0 0 0 0 0 0 0 0 0 0 0 0 0 0 0 0 0 0 0 0 0 0 0 0 0.100543956800591 0.156207507559001 0.247592687723057 0 0.0079125494862951 0 0 0 0 0.00783672892262221 0 0 0 0 0 0 0 0 0 0 0 0 0 0 0 0 0 0 0 0 0 0 0 0 0 0 0 0 0 0 0 0 0 0 0 0 0 0 0 0 0 0 0 0 0 0 0 0 0 0 0 0 0 0 0 0 0 0 0 0 0 0 0 0 0 0 0 0 0 0 0 0 0 0 0 0 0 0 0 0 0 0 0 0 0 0 0 0 0 0 0 0 0 0 0 0 0 0 0 0 0 0 0 0 0 0 0 0 0 0 0 0 0 0 0 0 0 0 0 0 0 0 0 0 0 0 0 0 0 0 0 0 0 0 0 0 0 0 0 0 0 0 0 0 0 0 0 0 0 0 0 0 0 0 0 0 0 0 0 0 0 0 0 0 0 0 0 0 0 0 0 0 0 0 0 0 0
0 0 0 0 0 0 0 0 0 0 0 0 0 0 0 0 0 0 0 0 0 0 0.0737413017836044 0 0 0.0452281191563242 0 0 0 0 0 0 0.0158047528240027 0 0.042749736703874 0 0 0 0 0 0 0 0 0 0 0 0 0.460472617203887 0 0 0 0 0.0171045326364038 0 0 0 0 0 0 0 0 0 0 0 0 0 0 0 0 0 0 0 0 0 0 0 0 0 0 0 0 0 0 0.0398949871326831 0.0306620241840652 0 0 0 0 0 0 0 0 0 0 0 0 0 0 0 0.0111894199720856 0.0304241635088506 0 0 0 0 0 0 0 0 0 0 0 0 0 0 0 0 0 0 0 0 0 0 0 0 0 0.0497738412879859 0 0 0 0 0 0 0 0 0 0 0 0 0 0 0 0 0 0 0 0 0 0 0 0 0 0 0 0 0 0 0 0 0 0 0 0 0 0 0 0 0 0 0 0 0 0 0 0 0 0 0 0 0 0 0 0 0 0 0 0 0 0.0794964221095562 0 0 0 0 0 0 0 0 0 0.0224175053076566 0 0 0 0 0.0251123756265557 0 0 0 0 0 0 0 0 0 0 0 0 0 0 0 0 0 0.0559282005624652 0 0 0 0 0 0 0 0 0 0 0 0 0 0 0 0 0 0 0 0 0 0 0 0 0 0 0 0 0 0 0 0 0 0 0 0 0 0 0 0 0 0 0 0 0 0 0 0 0 0 0 0 0 0 0 0 0 0 0 0 0 0 0 0 0 0 0 0 0 0 0 0 0 0 0 0 0 0 0 0 0 0 0 0 0 0 0 0 0 0 0 0 0 0
0 0 0 0 0 0 0 0 0 0 0 0 0 0 0 0 0 0 0 0 0 0 0 0 0 0 0 0 0 0 0 0 0 0 0 0 0 0 0 0 0 0 0 0 0 0 0 0 0 0 0 0 0 0 0 0 0 0 0 0 0 0 0 0 0 0 0 0 0 0 0 0 0.223283061839532 0 0 0 0 0 0 0 0 0 0 0 0 0 0 0 0 0 0 0 0 0 0 0 0 0.222730058918309 0 0 0 0 0 0 0 0 0 0 0 0 0 0 0 0 0 0 0 0 0 0 0 0 0 0 0 0 0 0 0 0 0 0 0 0 0.553986879242159 0 0 0 0 0 0 0 0 0 0 0 0 0 0 0 0 0 0 0 0 0 0 0 0 0 0 0 0 0 0 0 0 0 0 0 0 0 0 0 0 0 0 0 0 0 0 0 0 0 0 0 0 0 0 0 0 0 0 0 0 0 0 0 0 0 0 0 0 0 0 0 0 0 0 0 0 0 0 0 0 0 0 0 0 0 0 0 0 0 0 0 0 0 0 0 0 0 0 0 0 0 0 0 0 0 0 0 0 0 0 0 0 0 0 0 0 0 0 0 0 0 0 0 0 0 0 0 0 0 0 0 0 0 0 0 0 0 0 0 0 0 0 0 0 0 0 0 0 0 0 0 0 0 0 0 0 0 0 0 0 0 0 0 0 0 0 0 0 0 0 0 0 0 0 0 0 0 0 0 0 0 0
0 0 0 0 0 0 0 0 0 0 0 0 0 0 0 0 0 0 0 0 0 0 0 0 0 0 0 0 0 0 0 0 0 0 0 0 0 0 0 0 0 0 0 0 0 0 0.187940597751586 0 0 0 0.0322401327971587 0 0 0 0.142333127529188 0 0 0.0648980191776949 0 0 0 0 0 0 0 0 0 0.368790561330485 0.115211912309056 0 0 0.0476093176974187 0 0 0 0 0 0 0 0 0 0 0 0 0 0 0 0 0 0 0 0 0 0 0 0 0 0 0 0 0 0 0 0 0 0 0 0 0.0259615624613239 0 0.0150147689460888 0 0 0 0 0 0 0 0 0 0 0 0 0 0 0 0 0 0 0 0 0 0 0 0 0 0 0 0 0 0 0 0 0 0 0 0 0 0 0 0 0 0 0 0 0 0 0 0 0 0 0 0 0 0 0 0 0 0 0 0 0 0 0 0 0 0 0 0 0 0 0 0 0 0 0 0 0 0 0 0 0 0 0 0 0 0 0 0 0 0 0 0 0 0 0 0 0 0 0 0 0 0 0 0 0 0 0 0 0 0 0 0 0 0 0 0 0 0 0 0 0 0 0 0 0 0 0 0 0 0 0 0 0 0 0 0 0 0 0 0 0 0 0 0 0 0 0 0 0 0 0 0 0 0 0 0 0 0 0 0 0 0 0 0 0 0 0 0 0 0 0 0 0 0 0 0 0 0 0 0 0 0 0 0 0 0 0 0 0 0 0 0 0 0 0 0 0 0 0 0 0 0 0 0 0 0
0 0 0 0 0 0 0 0 0 0 0 0 0 0 0 0 0 0 0 0 0.0466865131445386 0 0 0 0 0 0 0 0 0 0 0 0 0 0 0 0 0 0 0 0 0 0.0695429174220028 0 0 0.176741385283059 0 0 0 0.0646201576364999 0 0 0 0 0 0 0 0 0.00844535498965096 0.00951387033214307 0.209974127670505 0 0 0.0337081725239278 0 0 0 0 0 0 0 0 0 0 0 0 0 0 0.229969442017105 0 0 0 0 0 0 0 0 0.00681297217555863 0 0 0 0 0 0 0 0 0 0 0 0 0 0 0 0 0 0 0 0 0 0 0 0 0 0 0 0 0 0 0 0 0 0 0 0 0 0 0 0 0.0115585369442769 0 0 0 0 0.0410115794680783 0 0 0 0 0 0 0 0 0 0 0 0 0 0 0 0 0 0 0 0 0 0 0 0 0 0 0 0 0 0 0 0.00954248837782553 0 0 0 0 0 0 0 0 0 0 0 0 0.00906930713594988 0 0 0 0 0 0 0 0 0 0 0 0 0 0 0 0 0 0 0 0 0 0 0 0 0 0 0 0 0 0 0 0 0 0 0 0 0 0 0 0 0 0 0 0 0 0 0 0.0100258829219846 0 0 0 0 0 0.0627772919568938 0 0 0 0 0 0 0 0 0 0 0 0 0 0 0 0 0 0 0 0 0 0 0 0 0 0 0 0 0 0 0 0 0 0 0 0 0 0 0 0 0 0 0 0 0 0 0 0 0 0 0 0 0 0 0 0 0 0 0 0 0 0 0 0 0 0 0 0 0 0 0 0 0 0 0 0 0 0 0 0 0 0 0 0
0 0 0 0 0 0 0 0 0 0 0 0 0 0 0 0 0 0 0 0 0 0 0 0 0 0.0128334566701626 0 0 0 0 0 0 0 0 0 0 0 0 0 0 0 0 0 0 0.0117285102331925 0.0728219276441868 0.00473479909799705 0 0 0.0257924559931814 0 0 0 0 0 0 0 0 0.0599491975491063 0.0146952074643155 0.0282707782236443 0.0427899479506628 0 0 0 0 0 0 0 0 0 0 0.0217830425266841 0.0100307308447188 0 0 0 0.257595224210917 0 0 0 0 0 0 0 0 0 0.0308711393917801 0 0 0 0 0 0 0 0 0 0 0 0 0 0 0 0 0 0 0 0 0 0 0 0 0 0 0 0 0 0 0 0 0 0.0183442733735566 0 0 0 0 0 0 0 0 0 0 0 0.309348505488161 0.0266453101081965 0 0 0 0 0.00562137124983328 0 0 0 0 0 0 0 0 0 0 0 0 0 0 0 0 0 0 0 0 0 0 0 0 0 0 0 0 0 0 0 0 0 0 0 0 0 0 0 0 0 0 0 0 0 0.0208641779941134 0 0 0 0 0 0 0 0 0 0 0 0 0 0 0 0 0 0 0 0 0 0 0 0 0 0 0 0 0 0 0 0 0 0 0 0 0 0 0 0 0.0252799439855904 0 0 0 0 0 0 0 0 0 0 0 0 0 0 0 0 0 0 0 0 0 0 0 0 0 0 0 0 0 0 0 0 0 0 0 0 0 0 0 0 0 0 0 0 0 0 0 0 0 0 0 0 0 0 0 0 0 0 0 0 0 0 0 0 0 0 0 0 0 0 0 0 0 0 0 0 0 0 0 0 0 0 0 0 0 0 0 0 0 0
0 0 0 0 0 0 0 0 0 0 0 0 0 0 0 0 0 0 0 0 0 1 0 0 0 0 0 0 0 0 0 0 0 0 0 0 0 0 0 0 0 0 0 0 0 0 0 0 0 0 0 0 0 0 0 0 0 0 0 0 0 0 0 0 0 0 0 0 0 0 0 0 0 0 0 0 0 0 0 0 0 0 0 0 0 0 0 0 0 0 0 0 0 0 0 0 0 0 0 0 0 0 0 0 0 0 0 0 0 0 0 0 0 0 0 0 0 0 0 0 0 0 0 0 0 0 0 0 0 0 0 0 0 0 0 0 0 0 0 0 0 0 0 0 0 0 0 0 0 0 0 0 0 0 0 0 0 0 0 0 0 0 0 0 0 0 0 0 0 0 0 0 0 0 0 0 0 0 0 0 0 0 0 0 0 0 0 0 0 0 0 0 0 0 0 0 0 0 0 0 0 0 0 0 0 0 0 0 0 0 0 0 0 0 0 0 0 0 0 0 0 0 0 0 0 0 0 0 0 0 0 0 0 0 0 0 0 0 0 0 0 0 0 0 0 0 0 0 0 0 0 0 0 0 0 0 0 0 0 0 0 0 0 0 0 0 0 0 0 0 0 0 0 0 0 0 0 0 0 0 0 0 0 0 0 0 0 0 0 0 0 0 0 0 0 0 0 0 0 0 0 0 0 0 0 0 0 0 0 0 0 0 0 0 0 0 0
0 0 0.0030115702384299 0 0 0 0 0 0 0 0 0.00254821462524343 0 0 0 0 0.00473472245376877 0 0 0 0 0 0 0 0 0 0 0 0.00133220992622662 0.00706807557289991 0.0115582714901255 0 0 0 0 0 0 0 0 0 0 0 0 0 0 0 0 0 0 0 0.0052367742724624 0 0 0 0.00204850648797319 0 0 0 0.00240138107727382 0 0 0 0 0 0 0 0 0 0 0 0 0 0 0 0 0 0 0 0 0 0 0 0 0 0 0.00657352846946146 0.00403218338767499 0 0.154202918925797 0.0235147514775701 0.169700228193461 0.0149152648257998 0.0399217616799833 0 0.0154819850553257 0.186839536667806 0.178129332930766 0 0 0 0 0 0.0121242921875218 0.0230937115553061 0.00222386832856466 0.0229294618460191 0.0326095484641745 0 0 0 0 0.00844534169040433 0 0 0.0135075759570845 0.00567279136059888 0 0 0 0 0.0110914472223672 0 0 0 0 0 0 0 0 0 0 0 0 0 0 0 0 0 0.0022829984895102 0 0.00531431918738595 0 0.00535105124362491 0.00220659774954504 0 0 0 0 0 0.00629028520536926 0 0 0 0.00855405773162238 0.00172841446658584 0 0 0 0 0 0 0 0 0 0 0 0.00189655262479581 0 0 0 0 0 0 0 0 0 0 0 0 0 0 0 0 0 0 0 0 0 0 0 0 0 0 0 0 0 0 0 0 0 0 0 0 0 0 0 0 0 0 0 0 0 0 0 0 0 0 0 0 0 0 0 0 0 0 0 0 0 0 0 0 0 0 0 0 0 0 0 0 0 0 0 0 0 0 0 0 0 0 0 0 0 0 0 0 0 0 0 0 0.00142646693147035 0 0 0 0 0 0 0 0 0 0 0 0 0 0 0 0 0 0 0 0 0 0 0 0 0 0 0 0 0 0 0 0 0 0 0 0 0 0 0 0 0 0 0 0 0 0 0 0 0 0 0 0 0 0 0 0 0
0 0 0 0 0 0 0 0 0 0 0 0 0 0 0 0.00526419118854656 0 0 0 0 0 0.0383246055101889 0 0 0 0 0 0 0 0 0 0 0 0 0 0 0 0 0.0431132047313789 0.0313598387263748 0 0 0.0182843761858676 0 0.0381734236613044 0 0 0 0 0.0152037358345517 0 0 0 0 0 0 0 0 0 0 0 0 0 0 0 0 0 0 0 0 0 0 0 0 0 0 0 0 0 0 0 0 0.164872741237856 0.331044224183843 0 0.0222328112574863 0 0 0 0.0151254584277985 0 0.0049630926080057 0 0 0 0 0.0180835923522309 0 0.0633887783082366 0.129462651161036 0 0 0 0 0 0 0 0 0 0 0 0 0 0 0 0 0.00479378513849614 0 0 0 0 0 0 0 0 0 0 0 0 0 0 0 0 0 0 0.0246999467774 0 0 0 0 0.0172872191520607 0 0 0 0 0 0 0 0 0 0 0 0.0091283962090623 0 0 0 0 0 0 0 0 0 0 0 0 0 0 0 0 0 0 0 0 0 0 0 0 0 0 0 0 0 0 0 0 0.00519392734827518 0 0 0 0 0 0 0 0 0 0 0 0 0 0 0 0 0 0 0 0 0 0 0 0 0 0 0 0 0 0 0 0 0 0 0 0 0 0 0 0 0 0 0 0 0 0 0 0 0 0 0 0 0 0 0 0 0 0 0 0 0 0 0 0 0 0 0 0 0 0 0 0 0 0 0 0 0 0 0 0 0 0 0 0 0 0 0 0 0 0 0 0 0 0 0 0 0 0 0 0 0 0 0 0 0 0 0 0 0 0 0 0 0 0 0 0 0 0 0 0 0 0 0 0 0 0 0 0 0 0 0
0 0 0 0 0 0 0 0 0 0 0 0 0 0 0 0 0 0 0 0 0 0 0 0 0 0 0 0 0 0 0 0 0 0 0 0.0233012940358705 0 0 0 0 0 0 0 0 0 0 0 0 0 0 0 0 0 0 0 0 0 0 0 0 0 0 0 0 0 0 0 0 0 0 0 0 0 0 0 0 0 0 0 0 0 0.077929420131591 0 0.0865209466599977 0.400853616434511 0 0.00963097927311862 0 0 0 0 0 0 0 0 0.00947251452291628 0.0561757075367132 0 0.0461664632880279 0.0123814431775877 0 0 0.00362700086003902 0.0036141791444641 0 0 0 0 0 0 0 0 0 0 0 0 0.00177859749342388 0 0 0 0 0 0 0 0 0 0 0 0 0 0 0 0 0 0 0 0 0 0 0 0.012862327819109 0 0 0 0.00286682737158253 0 0 0.00544185727447925 0 0.00667708284185207 0 0 0.0043029497198508 0 0 0 0 0 0 0 0 0 0 0 0 0 0 0 0 0 0 0 0 0 0 0 0 0 0 0 0 0 0 0 0 0 0 0 0 0 0 0 0 0 0 0 0.0127460794892856 0 0 0 0 0 0 0 0 0 0 0 0 0 0 0 0 0 0 0 0 0 0 0 0 0 0 0 0 0 0 0 0 0 0 0 0 0 0 0 0.141094338732541 0 0 0.00642356421668054 0.0517036570728025 0.0244291529035559 0 0 0 0 0 0 0 0 0 0 0 0 0 0 0 0 0 0 0 0 0 0 0 0 0 0 0 0 0 0 0 0 0 0 0 0 0 0 0 0 0 0 0 0 0 0 0 0 0 0 0 0 0 0 0 0 0 0 0 0 0 0 0 0 0 0 0 0 0 0 0 0 0 0 0
0 0 0 0 0 0 0 0 0 0 0 0 0 0 0 0 0 0 0 0 0 0.0152547563454677 0.00441593373172262 0 0 0 0 0 0 0 0 0 0 0 0 0.0136042713618039 0 0 0.0105956796499794 0 0 0 0 0 0.0146391876134952 0 0 0 0 0.00820776345018288 0 0 0.0144802322926074 0 0 0 0 0 0 0 0 0 0 0 0 0 0 0 0 0 0 0 0 0 0.0193247850346979 0 0 0 0 0 0 0.221284430752347 0.122358324188271 0 0.291369715795325 0 0 0 0 0.00665202514791849 0 0 0 0 0 0 0 0 0.0160871773891227 0 0 0 0 0 0 0 0 0 0 0 0 0 0 0 0 0 0 0 0 0 0 0 0 0 0 0 0 0 0 0 0 0 0 0 0 0 0 0 0 0 0.0128292131645528 0 0 0 0 0 0 0 0 0 0 0 0.0101954188663178 0 0 0 0 0 0 0 0 0 0 0 0 0 0 0 0 0 0 0 0 0 0 0 0 0 0 0 0 0 0 0 0 0 0 0 0 0 0.0138610035860195 0 0 0 0 0 0.0866553004060124 0 0 0 0 0 0 0 0 0 0 0 0 0 0 0 0 0 0 0 0 0 0 0 0 0 0 0 0 0 0 0 0 0 0 0 0 0 0 0 0.0503888248009415 0 0 0 0.0288311635366019 0.0389647928866132 0 0 0 0 0 0 0 0 0 0 0 0 0 0 0 0 0 0 0 0 0 0 0 0 0 0 0 0 0 0 0 0 0 0 0 0 0 0 0 0 0 0 0 0 0 0 0 0 0 0 0 0 0 0 0 0 0 0 0 0 0 0 0 0 0 0 0 0 0 0 0 0 0 0 0
0 0 0 0 0 0 0 0 0 0 0 0 0 0 0 0 0 0 0 0 0 0 0 0 0 0 0 0 0 0 0 0 0 0 0 0.0333363314432628 0 0 0 0 0 0 0 0 0 0 0 0 0 0 0 0 0 0 0 0 0 0 0 0 0 0 0 0 0 0 0 0 0 0 0 0 0 0 0.00889047799089348 0 0 0 0 0 0 0 0.339332932935497 0.174410391677717 0 0 0 0 0 0 0 0 0 0 0 0 0 0 0 0 0 0 0 0 0 0 0 0 0 0 0 0 0 0 0 0 0 0 0 0 0 0 0 0 0 0 0 0 0 0 0 0 0 0 0 0 0 0 0 0 0 0 0 0 0 0 0 0 0 0 0 0 0 0 0 0 0 0 0 0 0 0 0 0 0 0 0 0 0 0 0 0 0 0 0 0 0 0 0 0 0 0 0 0 0 0 0 0 0 0 0.00503580966529101 0 0 0 0 0 0.0418868519966868 0 0 0 0 0 0 0 0 0 0 0 0 0 0 0 0 0 0 0 0 0 0 0 0 0 0 0 0 0 0 0 0 0 0 0 0 0 0 0 0.24651791758669 0 0 0.00816256102536196 0.103174178861939 0.0392525468166611 0 0 0 0 0 0 0 0 0 0 0 0 0 0 0 0 0 0 0 0 0 0 0 0 0 0 0 0 0 0 0 0 0 0 0 0 0 0 0 0 0 0 0 0 0 0 0 0 0 0 0 0 0 0 0 0 0 0 0 0 0 0 0 0 0 0 0 0 0 0 0 0 0 0 0
0 0 0 0 0.00709811226430243 0 0 0.00517315408526756 0 0.00735174708076421 0 0.00117109507715587 0 0.00169312704027138 0.000695478725664852 0.00452693764071932 0 0 0 0 0 0 0 0 0 0 0 0 0.00406653184169298 0 0.0140747064689932 0 0 0 0 0 0.0717403687287316 0.147414669262609 0 0 0 0 0 0 0 0 0.0049479975017038 0 0 0 0.00466901538756197 0 0 0 0 0 0 0 0.0585952088896744 0 0 0 0 0 0 0 0 0 0 0 0 0 0 0.00577896771277931 0 0 0 0 0 0 0.00319008249841694 0.00309483030746914 0 0 0 0 0.11211413531913 0.112768735490386 0.0284778077123574 0.113319118137616 0.021058795003236 0.00717916102690877 0.00630598354718454 0.0355418026674014 0.00425245232432496 0.00754366483245407 0.01190949792579 0 0.00524082159513409 0 0 0 0.0242879656784081 0.0135809811283089 0.00150246083397706 0 0 0 0.00108840775591408 0 0 0 0 0 0 0 0 0 0 0 0 0 0 0 0 0 0.00564412791876062 0 0 0.0126346846307742 0.00531987306650836 0.00249631694940691 0.0172823920542876 0 0 0.00834895955570857 0 0 0 0 0.0114793564138157 0.00424890934349192 0.0647340231835102 0.00117734062352625 0.0013798000386185 0.00196046893904248 0 0.0048947930772975 0 0 0 0 0.00510214195071079 0.00184299076222936 0 0 0 0 0 0 0 0 0 0 0 0 0 0 0 0 0 0 0 0 0 0 0 0 0 0 0 0 0 0 0 0 0 0 0 0 0 0 0 0 0 0 0 0 0 0 0 0 0 0 0 0 0 0 0 0 0 0 0 0 0 0 0 0 0 0 0 0 0 0 0 0 0 0 0 0 0 0 0 0 0 0 0 0 0 0 0 0 0 0 0 0 0 0 0 0 0 0 0 0 0 0 0 0 0 0 0 0 0 0 0 0 0 0 0 0 0 0 0 0 0 0 0 0 0 0 0 0 0 0 0 0 0 0 0 0 0 0 0 0 0 0 0 0 0 0 0 0 0 0 0 0 0 0 0 0 0 0 0 0 0 0 0
0 0 0 0.0130801269436804 0.0019625962757508 0 0 0.00193327017680521 0 0.00679127834282043 0 0.00192649566412002 0 0.00227483820520204 0 0.00303305682551362 0 0 0 0 0 0 0 0 0 0 0 0 0.00207819147297322 0.00380106253064215 0.015930923841662 0 0 0 0 0 0.0308941222383252 0.0994986965135368 0 0 0 0 0 0 0 0 0 0 0 0 0.00555159543641965 0 0 0 0.00129783360725233 0 0 0 0.00782991766597404 0 0 0 0 0 0 0 0 0 0 0 0 0 0 0 0 0 0 0 0 0 0.00385450582123092 0 0.00558708638099658 0 0 0.220843913928576 0 0.0453070616291892 0.0652752922842935 0.0614270130666835 0.0134912166476246 0.0112585045946558 0.00623968208233914 0.0812564651523413 0.00626826763453686 0.0951455880590497 0.0403831684092901 0 0 0 0 0 0.0317490475244693 0.0124989539414792 0.00142968138339148 0 0 0 0 0 0 0 0 0 0 0 0 0 0 0 0.0011914386035501 0 0 0 0 0 0 0 0 0.0214635287685875 0.000936553364077688 0 0.00451034624582767 0 0 0.0031834238803517 0 0 0.00255409607106013 0 0.0148578351055715 0 0.0167205288610142 0 0.00129893922186238 0.00228091911333756 0.00373863314062702 0.00269952710090095 0 0.015168295644005 0 0 0.00309597783496539 0.00640050276343627 0 0 0 0 0 0 0 0 0 0 0 0 0 0 0 0 0 0 0 0 0 0 0 0 0 0 0 0 0 0 0 0 0 0 0 0 0 0 0 0 0 0 0 0 0 0 0 0 0 0 0 0 0 0 0 0 0 0 0 0 0 0 0 0 0 0 0 0 0 0 0 0 0 0 0 0 0 0 0 0 0 0 0 0 0 0 0 0 0 0 0 0 0 0 0 0 0 0 0 0 0 0 0 0 0 0 0 0 0 0 0 0 0 0 0 0 0 0 0 0 0 0 0 0 0 0 0 0 0 0 0 0 0 0 0 0 0 0 0 0 0 0 0 0 0 0 0 0 0 0 0 0 0 0 0 0 0 0 0 0 0 0 0
0 0 0 0 0.0167534611346602 0 0 0.00728968149823138 0 0.00321992557793665 0 0 0 0 0 0.0203360259715403 0 0 0 0 0.00157390424017126 0 0 0 0 0 0 0 0.0092553571038785 0.00323774831377024 0.012382280610262 0 0 0 0 0 0.174391636187736 0.0653170859322 0 0 0 0 0 0 0.00125022596403852 0 0.0164143785785053 0 0 0 0.00671522286308279 0 0 0 0 0 0 0 0.0943298348387496 0 0 0 0 0.00268146971949344 0 0 0 0 0 0 0.00271049388464632 0 0.01722151689829 0.0499655413949467 0 0 0 0.00224734873226419 0.00909115028723586 0 0 0 0 0 0 0.198027166608404 0.0403902830364607 0 0.00625657061836945 0 0 0 0 0.0410853143735336 0 0.00359905481572871 0.00552640902831885 0 0.00278623229728143 0 0.00542727284080994 0 0 0 0.00263402084177872 0 0 0 0.00261426684337853 0 0 0 0 0 0 0 0 0 0 0 0 0 0 0 0 0 0.00490471298253489 0.00225098951342868 0 0 0.0169442607544367 0.0102233551993372 0.0440157660169866 0.00159787311930745 0.0097453681766195 0.00316190709097333 0.00140489823182554 0.000607325798132914 0 0.0035264078601266 0 0 0 0 0 0 0 0 0 0 0 0 0 0 0 0 0 0 0 0 0 0 0 0 0 0 0 0 0 0 0 0 0 0 0 0 0 0 0 0 0 0 0 0 0 0 0 0 0.00414533484448393 0 0 0 0 0 0 0 0 0 0 0 0 0 0 0 0 0 0 0 0 0 0 0 0 0 0 0 0 0 0 0 0 0 0 0 0 0 0 0 0 0 0 0 0 0 0 0 0 0 0 0 0 0 0 0 0 0 0 0 0 0 0 0 0 0 0 0 0.0355267088413566 0 0 0 0 0 0 0 0 0 0 0 0 0 0 0 0 0 0 0 0 0 0 0 0 0 0 0 0 0 0 0 0 0 0 0 0 0 0 0 0 0 0.00303047025311993 0 0 0 0 0 0.00238526159767266 0 0 0.022856093998627 0 0 0 0 0 0 0 0 0.00894238468532767
0 0 0 0 0 0 0 0 0 0 0 0 0 0 0 0 0 0 0 0 0 0 0 0 0 0 0 0 0 0 0 0 0 0.00141278813750217 0 0 0 0 0 0 0 0 0 0 0 0 0 0 0 0 0.00359135525642075 0 0 0 0.0046077776758016 0 0 0 0.0136328599156122 0 0 0 0 0 0 0 0 0 0 0 0 0 0 0 0 0 0 0 0 0 0.0789491730960836 0 0 0 0 0.0300440293791162 0.0349603189626827 0.00375882331992556 0 0.182214052342407 0.29592256249266 0.0109112336443396 0.092759163181243 0 0.0159082828495463 0.0712222928330578 0.00491682371879634 0 0 0 0.00125636920296413 0.00249236129817178 0.0429806477916208 0.0558154150737444 0 0 0 0 0 0 0 0 0 0 0 0 0 0 0 0 0 0 0 0 0 0 0 0 0 0 0 0 0 0 0 0 0 0 0.00174448388923712 0 0.0108551974035364 0.00473610594323677 0.0252672147996122 0 0 0.00204606622509091 0 0 0 0 0.00197511613491813 0.00229440311734086 0.00239393480380741 0 0 0 0 0 0 0 0 0 0 0 0 0 0 0 0 0 0 0 0 0 0 0 0 0 0 0 0 0 0 0 0 0 0 0 0 0 0 0 0 0 0 0 0 0 0 0 0 0 0 0 0 0 0 0 0 0 0 0 0 0 0 0 0 0 0 0 0 0 0 0 0 0 0 0 0 0 0 0 0 0 0 0 0 0 0 0 0 0 0 0 0 0 0 0 0 0 0 0 0 0 0 0 0 0 0 0 0 0 0 0 0 0 0 0 0 0 0 0 0 0 0 0 0 0 0 0 0 0 0 0 0 0 0 0 0 0 0 0 0 0 0 0 0 0 0 0.00133114751152356 0 0 0 0 0 0 0 0 0 0 0 0 0 0 0 0 0
0 0 0 0 0 0 0 0 0 0 0 0 0 0 0 0 0 0 0 0 0 0 0 0 0 0 0 0 0 0 0 0 0 0.0012521617879753 0 0 0 0.00186552728413044 0 0 0 0 0 0 0 0 0 0 0 0 0.0063234823566152 0 0 0 0.00359230439265235 0 0 0 0.0505894668940349 0 0 0 0 0 0 0 0 0 0 0 0 0.00119685344199093 0 0 0 0 0 0 0 0 0.0068070230424773 0.00125592720437713 0 0.000826313713137411 0 0.0675953229714482 0.0186014926810635 0 0.10302525622416 0 0.114876925972616 0.0303726788950182 0.0609586861970227 0 0.0186608917338696 0.0169511925155919 0.00163857439597704 0 0 0.00065373360382483 0.000805079402237795 0.00318709333381587 0.136992356328832 0.0792555150543735 0 0 0 0 0 0 0 0 0 0 0 0 0 0 0 0 0 0 0 0 0 0 0 0 0 0 0 0 0 0 0 0 0 0 0.00142010397228888 0 0.033098153487227 0.0230036566010026 0.171263298363422 0.00277832536118498 0.00259484795697756 0.00862941647847162 0 0.00570968752190607 0.003374576750705 0.00106533547859246 0.0022236963296947 0.00325333876795221 0.00918961258348524 0.00162468212285676 0 0 0 0 0 0 0 0 0 0 0 0 0 0 0 0 0 0 0 0 0 0 0 0 0 0 0 0 0 0 0 0 0 0 0 0 0 0 0 0 0 0 0.00071470421688088 0 0 0 0 0 0 0 0 0 0 0 0 0 0 0 0 0 0 0 0 0 0 0 0 0 0 0 0 0 0 0 0 0 0 0 0 0 0 0 0 0 0 0 0 0 0 0 0 0 0 0 0 0 0 0 0 0 0 0 0 0 0 0 0 0 0 0 0 0 0 0 0 0 0 0 0 0 0 0 0 0 0 0 0 0 0 0 0 0 0 0 0 0 0 0 0 0 0 0 0 0 0 0.00204678821509986 0 0 0 0 0 0 0 0 0 0 0 0 0 0.000725916365010949 0 0 0
0 0 0 0 0 0 0 0 0 0 0 0 0 0 0 0 0 0 0 0 0 0 0 0 0 0 0 0 0 0 0 0 0 0.00235003934925134 0 0 0 0 0 0 0 0 0 0 0 0 0 0 0 0 0.00082194258553782 0 0 0 0.00737783213584406 0 0 0 0.00298820972295003 0 0 0 0 0 0 0 0 0 0 0 0 0.00318711159139158 0 0 0 0 0 0 0 0 0.0596218239254625 0 0 0 0 0.0152458970228008 0.004958445200733 0 0.203070070388964 0.139424408076107 0 0.0362918560331532 0.20093972186145 0 0.0241171346324921 0.0268396418953209 0.00232373529968959 0 0 0 0.00249446978490258 0.00296069555589437 0.0828446232033444 0.0973261467025305 0 0 0.00244196505177705 0 0 0 0 0 0 0 0.00164981157800127 0.000920845817778826 0.000904726396766023 0 0 0 0 0 0 0 0 0 0 0 0 0 0 0 0 0 0 0 0 0 0.00209417210321258 0 0.0120016824899289 0.00388279486544426 0.0498634283510444 0 0 0.00128208751960578 0 0 0.00138268061884946 0 0.00200956414589894 0.00369662452746477 0 0 0 0 0 0 0 0 0 0 0 0 0 0 0 0 0 0 0 0 0 0 0 0 0 0 0 0 0 0 0 0 0 0 0 0 0 0 0 0 0 0 0 0 0 0 0 0 0 0 0 0 0 0 0 0 0 0 0 0 0 0 0 0 0 0 0 0 0 0 0 0 0 0 0 0 0 0 0 0 0 0 0 0 0 0 0 0 0 0 0 0 0 0 0 0 0 0 0 0 0 0 0 0 0 0 0 0 0 0 0 0 0 0 0 0 0 0 0 0 0 0 0 0 0 0 0 0 0 0 0 0 0 0 0 0 0 0 0 0 0 0 0 0 0 0 0 0.00179035795434281 0 0 0 0 0 0 0 0 0 0 0 0 0 0.000895453612065787 0 0 0
0 0 0 0 0 0 0 0 0 0 0 0 0 0 0 0 0 0 0 0 0 0 0 0 0 0 0 0 0 0 0 0 0 0 0.0020168009456489 0 0 0 0 0 0 0 0 0 0 0 0 0 0 0 0 0 0 0 0 0 0 0 0 0 0 0 0 0 0 0 0 0 0 0 0 0 0 0 0 0 0 0 0 0 0.0145350845472495 0.00138732453288842 0 0 0 0.0144164032517423 0.0114772772563937 0 0.0207685156435058 0.102247539204329 0.100663712107566 0 0.235116682629093 0 0.227798046343817 0.0297913363026188 0 0 0 0 0 0.00755581010015007 0.0862223290008095 0.0927777270641948 0 0 0 0 0 0 0 0 0 0 0 0 0 0 0 0 0 0 0 0 0 0 0 0 0 0 0 0 0 0 0 0 0 0 0 0 0.0143435271371312 0 0.023487967210338 0 0 0 0 0 0 0 0 0.00444906932500225 0 0 0 0 0 0 0 0 0 0 0 0 0 0 0 0 0 0 0 0 0 0 0 0 0 0 0 0 0 0 0 0 0 0 0 0 0 0 0 0 0 0 0 0 0 0 0 0 0 0 0 0 0 0 0 0 0 0 0 0 0 0 0 0 0 0 0 0 0 0 0 0 0 0 0 0 0 0 0 0 0 0 0 0 0 0 0 0 0 0 0 0 0 0 0 0 0 0 0 0 0 0 0 0 0 0 0 0 0 0 0 0 0 0 0 0 0 0 0 0 0 0 0 0 0 0 0 0 0 0 0 0 0 0 0 0 0 0 0 0 0 0 0 0 0 0 0 0.00633131464870564 0 0 0 0 0 0 0 0 0 0 0.00461353274881549 0 0 0 0 0 0
0 0 0 0 0 0 0 0 0 0 0 0 0 0 0 0 0 0 0 0 0 0 0 0 0 0 0 0 0 0 0.0010697612626023 0 0.000929082081358226 0.0063276378682926 0 0 0 0 0 0 0 0 0 0 0.0007185212814341 0 0 0 0 0 0 0 0 0 0.0118889285908973 0 0 0 0 0 0 0 0 0 0 0 0 0.0030273993405397 0 0 0 0.00464402242235586 0 0 0 0 0 0 0 0 0.0177836043963127 0 0 0 0 0.00578841363738209 0.00290766335876361 0 0.0807071333924646 0.0938056207676316 0.25477279786919 0.107474873588452 0 0 0.0565773237171471 0.013180042089946 0.00263269612004282 0 0 0 0.00748793473088503 0.00842013477493286 0.0790946857643804 0.147501209506916 0.00151968129172624 0 0.00258776447462605 0 0.00110365863718615 0 0 0.00107694180113094 0 0 0.00522404507394869 0.0011801420515541 0 0 0 0 0.00212672576005997 0 0 0 0 0 0 0 0 0 0 0 0 0 0 0 0 0 0.00285470241309942 0 0.0135012195263018 0 0.0372317422328173 0 0 0.0016881526952787 0 0 0.00230765248460704 0 0.00257865300388113 0.0121743338732832 0.000858134578044018 0 0 0 0 0 0 0 0 0 0 0 0 0 0 0 0 0 0 0 0 0 0 0 0 0 0 0 0 0 0 0 0 0 0 0 0 0 0 0 0 0 0 0 0 0 0 0 0 0 0 0 0 0 0 0 0 0 0 0 0 0 0 0 0 0 0 0 0 0 0 0 0 0 0 0 0 0 0 0 0 0 0 0 0 0 0 0 0 0 0 0 0 0 0 0 0 0 0 0 0 0 0 0 0 0 0 0 0 0 0 0 0 0 0 0 0 0 0 0 0 0 0 0 0 0 0 0 0 0 0 0 0 0 0 0 0 0 0 0 0 0 0 0 0 0 0 0.00325738902153406 0 0 0 0 0 0 0 0 0 0 0.00113472159683611 0 0 0.000854852922157543 0 0 0
0 0 0 0.143251826466258 0 0 0 0 0 0 0.0178794878334149 0 0 0.0342317288823651 0 0 0 0 0 0.0185154996511585 0 0 0 0 0 0 0 0 0 0.0339153830064287 0.0655683823531837 0 0 0 0 0 0.0508860988284817 0.238243724837633 0 0 0 0 0 0 0.0100334657100913 0 0 0 0 0 0 0 0 0 0 0 0 0 0.00685079865575193 0 0 0 0 0 0 0 0 0 0 0 0 0 0 0 0 0 0 0 0 0 0 0 0 0 0 0.0942025224031189 0.109334177574161 0.062011699226432 0 0 0 0 0 0 0 0.0519556681647408 0 0 0 0 0 0 0 0 0 0 0 0 0 0 0 0 0 0 0 0 0 0 0 0 0 0 0 0 0 0 0 0 0 0.0400854964326977 0 0 0.00621878419882058 0 0 0 0 0 0.00355968534638614 0 0 0 0 0 0 0 0.00430542227609827 0 0 0.00302217168967824 0 0 0 0.0059279764630994 0 0 0 0 0 0 0 0 0 0 0 0 0 0 0 0 0 0 0 0 0 0 0 0 0 0 0 0 0 0 0 0 0 0 0 0 0 0 0 0 0 0 0 0 0 0 0 0 0 0 0 0 0 0 0 0 0 0 0 0 0 0 0 0 0 0 0 0 0 0 0 0 0 0 0 0 0 0 0 0 0 0 0 0 0 0 0 0 0 0 0 0 0 0 0 0 0 0 0 0 0 0 0 0 0 0 0 0 0 0 0 0 0 0 0 0 0 0 0 0 0 0 0 0 0 0 0 0 0 0 0 0 0 0 0 0 0 0 0 0 0 0 0 0 0 0 0 0 0 0 0 0 0 0 0 0 0 0 0 0 0 0 0
0 0 0 0 0 0 0 0 0 0 0 0 0 0 0 0 0 0 0 0 0 0 0 0 0 0 0 0 0 0 0 0 0 0.00605576656014835 0.00333371975759124 0 0 0 0.00226906009316941 0 0 0 0 0 0 0 0 0 0 0 0 0 0 0 0.0230001374530744 0 0 0 0.00854359053376652 0 0 0 0 0 0 0 0 0 0 0 0 0.0071537429121785 0 0 0 0 0 0 0 0 0.0126898744911456 0 0 0 0 0.00718235339238605 0.00537464500139604 0 0.0254682436466616 0.0528379851462634 0.0562643828167152 0.191599373419783 0.104102939338455 0 0 0.0231509344242977 0.00198830161914016 0 0 0 0.00296058316918294 0.0100496851399983 0.0365529445795716 0.226549651493361 0 0 0 0 0 0 0 0 0 0 0 0 0 0 0 0 0 0 0 0 0 0 0 0 0 0 0 0 0 0 0 0 0 0 0.00567006352511097 0 0.072716077839581 0.0111438137396955 0.0111095801276443 0 0 0 0 0 0.0404049025223804 0.00757579908741815 0 0.0129525513651754 0.00707114707253324 0 0 0 0 0 0 0 0 0 0 0 0 0 0 0 0 0 0 0 0 0 0 0 0 0 0 0 0 0 0 0 0 0 0 0 0 0 0 0 0 0 0 0 0 0 0 0 0 0 0 0 0 0 0 0 0 0 0 0 0 0 0 0 0 0 0 0 0 0 0 0 0 0 0 0 0 0 0 0 0 0 0 0 0 0 0 0 0 0 0 0 0 0 0 0 0 0 0 0 0 0 0 0 0 0 0 0 0 0 0 0 0 0 0 0 0 0 0 0 0 0 0 0 0 0 0 0 0 0 0 0 0 0 0 0 0 0 0 0 0 0 0 0 0 0 0 0.0142000743957 0 0 0 0 0 0 0 0 0 0 0.00676771447390429 0 0 0.00326036086257179 0 0 0
0.00344082064453172 0.00469197718016694 0.00395805851722497 0.00540972421714005 0 0.00315529251235046 0 0 0 0.00213444901084437 0 0.0125335077922109 0 0 0 0 0.00623532140300798 0 0 0 0 0 0 0 0 0 0 0 0 0.0335397423900971 0.0793692095064535 0 0 0 0 0 0.00380924647866835 0 0 0 0 0 0 0 0.00305930743862202 0 0 0 0 0 0.0037296476017792 0 0 0 0.00230218725419156 0 0 0 0 0 0 0 0 0 0 0 0 0 0 0 0 0 0 0 0 0 0 0 0 0 0.154363829306614 0 0.00474928847389969 0 0 0.0128426835062503 0.0822312679342352 0.00348919943863142 0.114931141877723 0.0483793679853195 0.0631147182201386 0.0252569062714015 0.02444463000198 0.0333720779641831 0.023335365303012 0 0.130736482424749 0.0013260683306117 0.00295090025273659 0 0 0 0.0171281790603113 0.0313899926652793 0.00172872729803925 0 0 0 0 0 0 0.0022333060569644 0 0 0 0 0 0 0 0 0 0 0 0 0 0 0 0 0 0 0 0 0 0 0 0.00923944484682213 0 0 0.0050283946039022 0 0.00661155617203757 0 0.0100888692743642 0 0 0 0 0 0 0.0100389186135869 0 0.00133723696201488 0 0.0100784188980216 0 0 0 0 0 0 0 0 0 0 0 0 0 0 0 0 0 0 0 0 0 0 0 0 0 0 0 0 0 0 0 0 0 0 0 0 0 0 0 0 0 0 0 0 0 0 0 0 0 0 0 0 0 0 0 0 0 0 0 0 0 0 0 0 0 0 0 0 0 0 0 0 0 0 0 0 0 0 0 0 0 0 0 0 0 0 0 0 0 0 0 0 0 0 0 0 0 0 0 0 0 0 0 0 0 0 0 0 0 0 0 0 0 0 0 0 0 0 0 0 0 0 0 0 0 0 0 0 0 0 0 0 0 0 0 0 0 0 0 0 0 0 0 0 0 0.00220453630988128 0 0 0 0 0 0 0 0 0 0 0 0 0 0 0 0 0
0.00176223747355474 0.0055390390000767 0.00590590247095193 0 0 0 0 0 0 0.00313287124565576 0.00832744158761532 0.0175261806144284 0 0 0.00281273947950927 0 0.0120914345956663 0.00273084421890182 0 0 0 0 0 0 0 0 0 0 0.00215795840526041 0.0380016618757493 0.141298393129729 0 0 0 0 0 0 0.0238700402755779 0 0 0 0 0 0 0 0 0 0 0 0 0.0076235092524211 0 0 0 0 0 0 0 0 0 0 0 0 0 0 0 0 0 0 0 0 0 0 0 0 0 0 0 0 0 0.148087486838319 0.00431227772995937 0.0283411833893506 0 0 0.0204020124460021 0.0351200302712406 0.00539121333313695 0.00798385366584222 0.00470578691851183 0.00549853185419255 0 0.0049133031822006 0 0.00201666845318687 0.131553666016456 0 0 0.0169362250719857 0 0 0 0.0172328595883857 0.0186091212097708 0 0.025696414750618 0.0362321421954937 0 0 0 0 0.0121582316056448 0 0 0.0122523921789719 0.005563482290212 0 0 0 0 0.0151469739384728 0 0 0 0 0 0.0199429486781022 0 0 0.00666756806425162 0 0 0 0.00418480751829428 0 0.0590023334300908 0 0 0.00300910010740855 0 0.0245132355414074 0 0 0 0.00309493250077639 0 0 0.00913791985977895 0.0044931422500168 0.0126306561981237 0 0 0.00520704657865019 0.00945855961611451 0.00177074265913689 0 0 0 0 0 0 0 0 0 0 0 0 0 0 0 0 0 0 0 0 0 0 0 0 0 0 0 0 0 0 0 0 0 0 0 0 0 0 0 0 0 0.00469594682444951 0 0 0 0 0 0 0 0 0 0 0 0 0 0 0 0 0 0 0 0 0 0 0 0 0 0 0 0 0 0 0 0 0 0 0 0 0 0 0 0 0 0 0.00125694962034565 0 0 0 0 0 0 0 0 0 0 0 0 0 0 0 0 0 0 0 0 0 0 0 0 0 0 0 0 0 0 0 0 0 0 0 0 0 0 0 0 0 0 0 0 0 0 0 0 0 0 0 0 0 0 0 0 0 0 0 0 0 0 0 0 0 0 0 0 0 0 0 0 0 0 0 0 0
0 0 0 0 0 0 0 0 0 0 0 0 0 0 0 0.00956974602548679 0 0 0 0 0 0 0 0 0 0 0 0 0 0 0.0524422082196676 0 0 0 0 0 0 0 0 0 0 0 0 0 0 0 0 0 0 0 0 0 0 0 0 0 0 0 0 0 0 0 0 0 0 0 0 0 0 0 0 0 0 0 0 0.0317288263147225 0 0 0 0 0 0 0 0 0 0 0 0 0 0 0 0 0 0 0 0.00704416068087767 0 0 0.170476394759047 0 0 0 0 0 0 0 0 0 0 0 0 0 0 0 0 0 0 0 0 0 0 0 0 0 0 0 0.306863999451308 0 0 0 0 0 0 0 0.0258285891632181 0.211232500211534 0.184813575174139 0 0 0 0 0 0 0 0 0 0 0 0 0 0 0 0 0 0 0 0 0 0 0 0 0 0 0 0 0 0 0 0 0 0 0 0 0 0 0 0 0 0 0 0 0 0 0 0 0 0 0 0 0 0 0 0 0 0 0 0 0 0 0 0 0 0 0 0 0 0 0 0 0 0 0 0 0 0 0 0 0 0 0 0 0 0 0 0 0 0 0 0 0 0 0 0 0 0 0 0 0 0 0 0 0 0 0 0 0 0 0 0 0 0 0 0 0 0 0 0 0 0 0 0 0 0 0 0 0 0 0 0 0 0 0 0 0 0 0 0 0 0 0 0 0 0 0 0 0 0 0 0 0 0 0 0 0 0 0 0 0 0 0 0 0 0 0 0 0 0 0 0 0 0 0 0 0 0 0 0
0 0 0 0 0 0 0 0 0 0 0 0 0 0 0 0.0124732658462318 0 0 0 0 0 0 0 0 0 0 0 0 0 0 0.0197641204023608 0 0 0 0 0 0 0 0 0 0 0 0 0 0 0 0 0 0 0 0 0 0 0 0 0 0 0 0 0 0 0 0 0 0 0 0 0 0 0 0 0 0 0 0 0 0 0 0 0 0 0.0936909158156835 0.144364071501225 0.0355713304814075 0 0.0556470336170298 0 0.0168470514229035 0 0 0 0 0 0 0 0.0184044895287255 0.104973506347256 0.200156707482859 0 0.0973042588259527 0 0 0 0 0 0 0 0 0 0 0 0 0 0 0 0 0 0 0 0 0 0 0 0 0 0 0.0493615066898786 0 0 0 0 0 0 0 0 0.0546237304493377 0.0408391979195087 0 0 0 0.0251512204807302 0 0 0 0 0 0 0.00887107462667063 0 0.0113797997863959 0 0 0.0105767187758433 0 0 0 0 0 0 0 0 0 0 0 0 0 0 0 0 0 0 0 0 0 0 0 0 0 0 0 0 0 0 0 0 0 0 0 0 0 0 0 0 0 0 0 0 0 0 0 0 0 0 0 0 0 0 0 0 0 0 0 0 0 0 0 0 0 0 0 0 0 0 0 0 0 0 0 0 0 0 0 0 0 0 0 0 0 0 0 0 0 0 0 0 0 0 0 0 0 0 0 0 0 0 0 0 0 0 0 0 0 0 0 0 0 0 0 0 0 0 0 0 0 0 0 0 0 0 0 0 0 0 0 0 0 0 0 0 0 0 0 0 0 0 0 0 0 0 0 0 0 0 0 0 0 0 0 0 0 0 0 0 0 0 0 0
0 0 0 0 0 0 0 0 0 0 0 0 0 0 0 0 0 0.0338676300463491 0 0 0 0 0 0 0 0 0 0 0.0317386807442056 0 0 0 0 0 0 0 0 0 0 0 0 0 0 0 0 0 0 0 0 0 0 0 0 0 0 0 0 0 0.0158131664496665 0 0 0 0 0 0 0 0 0 0 0 0 0 0 0 0 0 0 0 0 0 0 0.357906543131242 0.0724175494709582 0 0 0 0 0 0 0.0217655692415873 0 0 0 0 0 0 0 0 0.182000209648828 0 0 0 0 0 0 0 0 0 0 0 0 0 0 0 0 0 0 0 0 0 0.0187532344614838 0 0 0 0 0 0 0 0 0 0 0 0 0 0 0 0.10695576496482 0 0 0 0.0353290491518685 0 0 0 0 0 0 0.0256724441164913 0 0.0296218562074599 0 0 0 0 0 0 0 0 0 0 0 0 0 0 0 0 0 0 0 0 0 0 0 0 0 0 0 0 0 0 0 0 0 0 0 0 0 0 0 0 0 0 0 0 0 0 0 0 0 0 0 0 0 0 0 0 0 0 0 0 0 0 0 0 0 0 0 0 0 0 0 0 0 0 0 0 0 0 0 0.0389220776632199 0 0 0 0 0 0 0 0.0292362247018205 0 0 0 0 0 0 0 0 0 0 0 0 0 0 0 0 0 0 0 0 0 0 0 0 0 0 0 0 0 0 0 0 0 0 0 0 0 0 0 0 0 0 0 0 0 0 0 0 0 0 0 0 0 0 0 0 0 0 0 0 0 0 0 0 0 0 0 0 0 0 0 0 0 0 0 0 0 0 0
0 0 0 0 0 0 0 0 0 0 0 0 0 0 0 0 0 0 0 0 0 0 0 0 0.0126586777160283 0.00694179605888824 0 0 0 0 0 0.0182923053948168 0.110038240010188 0.095050600549412 0.0817819334307957 0 0 0 0 0 0 0 0 0 0 0 0 0 0.0105308225352969 0 0 0 0 0 0.0123953724505478 0 0.00611639501494531 0 0.00161115255660876 0 0 0 0 0 0 0 0 0 0 0 0 0.0216627820089549 0 0 0.00195853068720034 0 0 0 0 0 0 0 0 0 0 0 0 0.00536283505417176 0.00206640053120306 0.00234193103348851 0.00597871195280042 0 0.0141548141938569 0 0.00304157686884509 0 0 0 0 0 0 0.219475964798449 0.00281538134657857 0.0299891755506414 0 0 0 0 0 0 0 0 0 0 0 0 0 0 0 0 0 0 0 0 0 0.00202332519769033 0 0 0 0 0 0 0 0 0 0 0 0 0.00313618177241461 0 0.00297309714677901 0 0.00924723129281921 0 0 0 0 0 0.0499757552360971 0.0480299586452076 0.0780864258762535 0.0220497450918089 0.0225016391782548 0 0 0 0 0 0 0 0 0 0 0 0 0 0 0 0 0 0 0 0 0 0 0 0 0 0 0 0 0 0 0 0 0 0 0 0.0102518012935012 0 0 0 0 0 0 0 0 0 0 0 0 0 0 0 0 0 0 0 0 0 0 0 0 0 0 0 0 0 0 0 0 0 0 0 0 0 0 0 0 0 0 0 0 0 0 0 0 0 0 0 0 0 0 0 0 0 0 0 0 0 0 0 0 0 0 0 0.0374303662997039 0 0 0 0 0 0 0 0 0 0 0 0 0 0 0 0 0 0 0 0 0 0 0 0 0 0 0 0 0 0 0 0 0 0 0 0 0 0 0 0 0 0.00423428721243238 0 0 0 0 0 0.00541766822369825 0.00133321834561895 0 0.0060253619950579 0 0 0 0 0.00454815232724499 0 0 0 0.0284703851216994
0 0 0 0 0 0 0 0 0 0 0 0 0 0 0 0 0 0 0 0 0 0 0 0 0.00829586507136925 0.0151208763661987 0 0 0 0 0 0.0160844773936289 0.0514675299111472 0.0790561195881648 0.05604313144551 0 0 0 0 0 0 0 0 0 0.000858477293768799 0 0 0.00152583163862445 0.00779597276739539 0 0 0 0 0 0.0339324155348019 0.00218049598821144 0.00547812978472612 0 0.0108266459489276 0 0 0 0 0 0 0 0 0 0 0 0 0.0247727311980358 0 0 0.00368700702730796 0 0 0 0 0 0 0 0 0 0 0 0 0 0.00283818522113274 0.00641893060876276 0.00491310048846007 0.00452042395036537 0.0110203066275981 0 0.00714836136659596 0 0 0 0 0 0.151956569155255 0 0.00487805351024324 0.0388978930019192 0 0 0 0 0 0 0 0 0 0 0 0 0 0 0 0 0 0 0 0 0 0.00230682327513394 0 0 0 0 0 0 0 0 0 0 0 0 0.00545564838953347 0 0.00330725073575677 0 0.0186670730993059 0 0 0 0 0 0.0279604622658317 0.014773851066059 0.110770198468925 0.0536628339166271 0.00916434255191645 0 0 0 0 0 0 0 0 0 0 0 0 0 0 0 0 0 0 0 0 0 0 0 0 0 0 0 0 0 0 0 0 0 0 0 0 0 0 0 0 0 0 0 0 0 0 0 0 0 0 0 0 0 0 0 0 0 0 0 0 0 0 0 0 0 0 0 0 0 0 0 0 0 0 0 0 0 0 0 0 0 0 0 0 0 0 0 0 0 0 0 0 0 0 0 0 0 0 0 0 0 0 0 0.0678704529788638 0 0 0 0 0 0 0 0 0 0 0 0 0 0 0 0 0 0 0 0 0 0 0 0 0 0 0 0 0 0 0 0 0 0 0 0 0 0 0 0.0195839573815183 0 0.0333356573853079 0 0 0 0 0.00379193772385896 0.0150492069729523 0.00363950735726622 0 0 0 0 0 0 0.00808442742453572 0 0 0 0.0528588381184563
0 0 0 0 0 0 0 0 0 0 0 0 0 0 0 0 0 0 0 0 0 0 0 0 0 0 0 0 0 0 0 0 0 0.00167666042629325 0 0 0 0 0 0 0 0 0 0 0 0 0 0 0 0 0.0010213462913595 0 0 0 0.00334569991545558 0 0 0 0.00505340455136547 0 0 0 0 0 0 0 0 0 0 0 0 0 0 0 0 0 0 0 0 0 0.00554974493564656 0 0.00100751331872763 0 0 0.0229089088231544 0.0152026361178024 0 0.0384268332038938 0.216618796042767 0.107933963470043 0.0404995115791525 0.0812744133696825 0 0.0204130695212046 0.00948966894697279 0.00948835789463212 0 0 0 0.00153038832771048 0.00382982088459618 0 0.16679751728002 0 0 0 0 0 0 0 0 0 0 0 0 0 0 0 0 0 0 0 0 0 0 0 0 0 0 0 0 0 0 0 0 0 0 0.00149385603230842 0 0.0373666325457185 0.0165463865139784 0.146890544190705 0.00145309908209605 0 0.015764858061284 0 0.00261404070590566 0.00922738314956069 0.00102519466397503 0.0016385549812327 0.0053035634923121 0.00319684641977527 0.00145037086155938 0 0 0 0 0 0 0 0 0 0 0 0 0 0 0 0 0 0 0 0 0 0 0 0 0 0 0 0 0 0 0 0 0 0 0 0 0 0 0 0 0 0 0 0 0 0 0 0 0 0 0 0 0 0 0 0 0 0 0 0 0 0 0 0 0 0 0 0 0 0 0 0 0 0 0 0 0 0 0 0 0 0 0 0 0 0 0 0 0 0 0 0 0 0 0 0 0 0 0 0 0 0 0 0 0 0 0 0 0 0 0 0 0 0 0 0 0 0 0 0 0 0 0 0 0 0 0 0 0 0 0 0 0 0 0 0 0 0 0 0 0 0 0 0 0 0.00296329858009098 0 0 0 0 0 0 0 0 0 0 0 0 0 0.000997115819018832 0 0 0
0 0 0 0 0 0 0 0 0 0 0 0 0 0 0 0 0 0 0 0 0 0 0 0 0 0 0 0 0 0 0 0 0 0.00807026656961594 0 0 0 0 0 0 0 0 0 0 0 0 0 0 0 0 0 0 0 0 0.014270045631209 0 0 0 0.00741801663350743 0 0 0 0 0 0 0 0 0 0 0 0 0.00583163006601813 0 0 0 0 0 0 0 0 0.00771710219424772 0 0.000732920210626908 0 0 0.00935165106605449 0.00436923850363261 0 0.0364300428516839 0.0914899055853175 0.0925693495951123 0.031813954054608 0.110648620782849 0 0.0923619790371145 0.0126962354174023 0.00748003203249521 0 0 0 0.0119007087625255 0.0222947119329146 0.121768082412896 0 0.000854027860336568 0 0 0 0 0 0 0 0 0 0 0 0 0 0 0 0 0 0 0 0 0 0 0 0 0 0 0 0 0 0 0 0 0 0.00528189811788191 0 0.0904103154966172 0.00801144463657994 0.0804654777559214 0.00398588358311538 0 0 0 0.00277471154024059 0.0381172872852822 0.00463425818916716 0.0165335926006614 0.0262248392126116 0.00711966321158629 0 0 0 0 0 0 0 0 0 0 0 0 0 0 0 0 0 0 0 0 0 0 0 0 0 0 0 0 0 0 0 0 0 0 0 0 0 0 0 0 0 0 0 0 0 0 0 0 0 0 0 0 0 0 0 0 0 0 0 0 0 0 0 0 0 0 0 0 0 0 0 0 0 0 0 0 0 0 0 0 0 0 0 0 0 0 0 0 0 0 0 0 0 0 0 0 0 0 0 0 0 0 0 0 0 0 0 0 0 0 0 0 0 0 0 0 0 0 0 0 0 0 0 0 0 0 0 0 0 0 0 0 0 0 0 0 0 0 0 0 0 0 0 0 0 0.0012416872105099 0.0155851067678078 0 0 0 0 0 0 0 0 0 0 0.00226527857691613 0 0 0.0072800346149339 0 0 0
0 0 0 0 0 0 0 0 0 0.0354082762158086 0 0 0 0 0 0 0 0 0 0 0 0 0 0 0 0 0 0 0 0 0 0 0 0 0 0 0 0 0 0 0 0 0 0 0 0 0 0 0 0 0 0 0 0 0 0 0 0 0 0 0 0 0 0 0 0 0 0 0 0 0 0 0 0.0155535929639413 0 0 0 0 0 0 0.0103840309845306 0 0 0 0 0.0144562849102031 0.0069834131709947 0.0144323377304729 0 0 0 0 0.0159293968326117 0 0 0.00977027152792424 0 0 0 0 0 0 0 0.0119335162745277 0 0 0 0 0.141556000948596 0 0 0 0 0.0313496525984713 0 0 0 0.0493797378585608 0 0 0 0 0 0 0 0 0 0 0 0 0 0 0 0 0 0 0 0 0 0 0 0 0 0 0 0 0 0 0 0 0 0 0 0 0 0 0 0 0 0 0 0 0 0 0 0 0.058748842593881 0 0 0 0 0 0 0 0 0 0 0 0 0 0 0 0 0 0 0 0 0 0 0 0 0 0.0161946520526044 0 0 0.0112336017884414 0 0 0 0 0 0 0 0 0 0 0.125116698579165 0 0 0 0 0 0 0 0 0.0445854940932364 0 0 0 0 0 0 0 0 0 0 0 0 0 0 0 0 0 0 0 0 0 0 0 0 0 0 0 0 0 0 0 0 0 0.0182579591487078 0 0 0 0 0 0 0.00982051422169917 0 0 0.0962481970708517 0 0 0.06615295761979 0 0 0 0 0 0 0 0.100400315984195 0 0 0 0 0 0 0 0 0 0 0 0 0 0 0 0 0 0 0 0 0 0 0 0 0 0 0 0 0 0 0.0166131907087414 0 0 0 0 0 0.0603039220162408 0.019187142105803 0 0 0 0 0 0 0 0
0 0 0 0 0 0 0 0 0 0 0.0500766025315686 0 0 0 0 0.0338480312890041 0 0 0 0 0 0 0 0 0 0 0 0 0 0.0204420854491015 0.0712867337691131 0 0 0 0 0 0 0 0 0 0 0 0 0 0 0 0 0 0 0 0 0 0 0.154486862276893 0 0 0 0 0 0 0 0 0 0 0 0 0 0 0 0 0 0 0 0 0 0 0 0 0 0 0.0952299422898595 0 0 0 0 0 0 0 0 0 0 0 0 0 0 0 0.128371693697518 0 0 0 0 0 0 0 0 0 0.0523908106204334 0 0 0.0328538113914327 0 0 0 0 0 0 0 0 0 0 0.135896472394932 0 0.184834231576186 0 0 0 0 0 0 0 0 0 0 0 0 0 0 0 0 0 0 0 0 0 0 0 0 0 0 0 0 0 0 0 0 0 0 0 0 0 0 0 0 0 0 0 0 0 0 0 0 0 0.0284643535292919 0 0 0 0 0 0 0 0 0 0 0 0 0 0 0 0 0 0 0 0 0 0 0 0 0 0 0 0 0 0 0 0 0 0 0 0 0 0 0 0 0 0 0 0 0 0 0 0 0 0 0 0 0 0 0 0 0 0 0 0 0 0 0 0 0 0 0 0 0 0 0 0 0 0 0 0 0 0 0 0 0 0 0 0 0 0 0 0 0 0 0 0.0118183691846658 0 0 0 0 0 0 0 0 0 0 0 0 0 0 0 0 0 0 0 0 0 0 0 0 0 0 0 0 0 0 0 0 0 0 0 0 0 0 0 0 0 0 0 0 0 0 0 0 0 0 0 0
0 0 0 0 0 0 0 0 0 0 0 0 0 0 0 0 0 0 0 0 0 0 0 0 0 0 0 0 0 0 0 0 0 0 0 0 0 0 0 0 0 0 0 0 0 0 0 0 0 0 0 0 0 0 0 0 0 0 0 0 0 0 0 0 0 0 0 0 0 0 0 0 0 0 0 0 0 0 0 0 0.138976923171727 0 0 0 0 0 0 0 0 0 0.0296220097232489 0 0.0247578292137452 0 0 0 0.185741521192797 0 0 0 0 0 0 0 0 0.0537617461909324 0 0 0 0 0 0.080852008342903 0 0 0.288929364468295 0.157957240273988 0.00654091638413038 0 0 0 0 0 0 0 0 0 0 0 0 0 0 0 0 0 0 0 0 0 0 0 0 0 0 0 0 0 0 0 0 0 0 0 0 0 0 0 0 0 0 0 0 0 0 0 0 0 0 0 0 0 0 0 0 0 0 0 0 0 0 0 0 0 0 0 0 0 0 0 0 0 0.011802928103577 0 0 0 0 0 0 0 0 0 0.00713838176663245 0 0 0 0 0 0 0 0 0 0 0 0 0 0 0 0 0 0 0 0 0 0 0 0 0 0 0 0 0 0 0 0 0 0 0 0 0 0 0 0 0 0 0 0 0 0 0 0 0 0 0 0 0 0 0 0 0 0 0 0 0.0139191311680237 0 0 0 0 0 0 0 0 0 0 0 0 0 0 0 0 0 0 0 0 0 0 0 0 0 0 0 0 0 0 0 0 0 0 0 0 0 0 0 0 0 0 0 0 0 0 0 0 0 0 0 0 0 0 0
0 0 0 0 0 0 0 0 0 0 0 0 0 0 0 0.0258865983500815 0 0 0 0 0 0 0 0 0 0 0.094340837123608 0 0 0 0 0 0 0 0 0 0 0 0 0 0 0 0 0 0 0 0 0 0 0 0 0 0 0 0 0 0 0 0 0 0 0 0 0 0 0 0 0 0 0 0 0 0 0 0 0 0 0 0 0 0 0 0 0 0 0 0 0 0 0 0 0 0 0 0 0 0 0 0 0 0 0 0 0 0 0 0 0 0 0 0 0 0 0 0 0 0.0896787576410094 0.0510442401617586 0.0529347675751571 0 0 0 0 0 0 0 0 0 0 0 0 0 0 0 0 0 0 0 0 0 0 0 0 0 0 0 0 0 0 0 0 0 0 0 0 0 0 0 0 0 0 0 0 0 0 0 0.0419596761067215 0 0 0 0 0 0.238728517162916 0 0 0 0 0 0 0 0 0 0 0 0 0 0 0 0 0 0 0 0 0 0 0 0 0 0 0 0 0 0 0 0 0 0 0 0 0 0 0 0 0 0 0 0 0 0 0 0 0 0 0 0 0 0 0 0 0 0 0 0 0 0 0 0 0 0 0 0 0 0 0 0 0 0 0 0 0 0 0 0 0 0 0 0 0 0 0 0 0 0 0.110991728376385 0.110932017665284 0 0 0 0.0938924538721154 0.0474392348174928 0 0 0 0 0 0.0421711711474709 0 0 0 0 0 0 0 0 0 0 0 0 0 0 0 0 0 0 0 0 0 0 0 0 0 0 0 0 0 0 0 0 0 0 0 0 0 0 0 0 0
0 0 0 0 0 0 0 0 0 0 0 0 0 0 0 0 0 0 0 0 0 0 0 0 0 0 0 0 0 0 0 0 0 0 0 0 0 0 0 0 0 0 0 0 0 0 0 0 0 0 0 0 0 0 0 0 0 0 0 0 0 0 0 0 0.0208998456035589 0 0 0.191764459116189 0.0614288478227111 0.0908680366825966 0 0 0 0 0 0 0.0420809377817155 0 0 0 0 0 0 0 0 0.0133802000889057 0 0.0183014218592303 0 0 0 0 0.0147808367977197 0 0 0 0 0 0 0 0 0 0 0 0.180861332383125 0 0 0 0 0.0352371789976546 0.0303405393287788 0 0 0 0 0 0 0 0 0 0 0 0 0.02467524564093 0 0 0 0 0 0 0 0 0 0 0 0 0 0 0 0 0 0 0 0 0 0 0 0 0 0 0 0 0 0 0 0 0 0 0 0 0 0 0 0 0 0 0 0 0 0 0 0 0 0 0 0 0 0 0 0 0 0 0 0 0 0 0 0 0 0 0 0 0 0 0 0.0665669411518355 0 0 0 0 0 0 0 0 0 0 0 0 0 0 0 0 0 0 0 0.0267291882576452 0 0 0 0 0 0 0 0 0 0 0 0 0 0 0 0 0 0 0 0 0 0 0 0 0 0 0 0 0 0 0 0 0 0 0 0 0 0 0 0 0 0 0 0.0383098887779172 0 0 0.0319599673744626 0 0 0 0 0 0 0 0 0 0 0 0 0 0 0 0 0 0 0 0 0 0 0 0 0 0 0 0 0 0 0 0 0 0 0 0 0 0 0.0177942223783903 0 0 0 0 0 0.0654278898887323 0.0185521217994961 0.0100408982684057 0 0 0 0 0 0 0
0 0 0 0 0 0 0 0 0 0 0 0 0 0 0 0 0 0 0.0490176229040565 0 0 0 0 0 0 0 0 0 0 0 0 0 0 0 0 0 0 0 0 0 0 0 0 0 0 0 0 0 0 0 0 0 0 0 0 0 0 0 0 0 0 0 0 0 0 0 0 0 0 0.16358727957692 0 0 0 0 0 0 0 0 0 0 0 0 0 0 0 0 0 0 0 0 0 0 0 0 0 0 0 0 0 0 0 0 0 0 0 0.0272659541289016 0 0 0.0203582941722117 0 0.0531017990715029 0 0.0406554140536844 0 0 0 0 0 0 0 0 0.204855197423035 0.0987740714748134 0.342384367194875 0 0 0 0 0 0 0 0 0 0 0 0 0 0 0 0 0 0 0 0 0 0 0 0 0 0 0 0 0 0 0 0 0 0 0 0 0 0 0 0 0 0 0 0 0 0 0 0 0 0 0 0 0 0 0 0 0 0 0 0 0 0 0 0 0 0 0 0 0 0 0 0 0 0 0 0 0 0 0 0 0 0 0 0 0 0 0 0 0 0 0 0 0 0 0 0 0 0 0 0 0 0 0 0 0 0 0 0 0 0 0 0 0 0 0 0 0 0 0 0 0 0 0 0 0 0 0 0 0 0 0 0 0 0 0 0 0 0 0 0 0 0 0 0 0 0 0 0 0 0 0 0 0 0 0 0 0 0 0 0 0 0 0 0 0 0 0 0 0 0 0 0 0 0 0 0 0 0 0 0 0 0 0 0 0 0 0 0 0 0 0 0 0
0 0 0 0 0 0 0 0 0 0 0 0 0 0 0 0 0 0 0 0 0 0 0 0 0 0 0 0 0 0 0 0 0 0 0 0 0 0 0 0 0 0 0 0 0 0 0 0 0 0 0 0 0 0 0 0 0 0 0 0 0 0 0 0 0 0 0 0.119005832626648 0.148981125313674 0.244956399763443 0 0 0 0 0 0 0.0239656821305952 0 0 0 0 0 0 0 0 0 0 0 0 0 0 0 0 0 0 0 0 0 0 0 0 0 0 0 0 0 0 0 0.0298771972617256 0.0905077023986404 0 0 0.315790887076244 0 0 0 0 0 0 0 0 0 0 0.0269151734290291 0 0 0 0 0 0 0 0 0 0 0 0 0 0 0 0 0 0 0 0 0 0 0 0 0 0 0 0 0 0 0 0 0 0 0 0 0 0 0 0 0 0 0 0 0 0 0 0 0 0 0 0 0 0 0 0 0 0 0 0 0 0 0 0 0 0 0 0 0 0 0 0 0 0 0 0 0 0 0 0 0 0 0 0 0 0 0 0 0 0 0 0 0 0 0 0 0 0 0 0 0 0 0 0 0 0 0 0 0 0 0 0 0 0 0 0 0 0 0 0 0 0 0 0 0 0 0 0 0 0 0 0 0 0 0 0 0 0 0 0 0 0 0 0 0 0 0 0 0 0 0 0 0 0 0 0 0 0 0 0 0 0 0 0 0 0 0 0 0 0 0 0 0 0 0 0 0 0 0 0 0 0 0 0 0 0 0 0 0 0 0 0 0
0 0 0 0 0 0 0 0 0 0 0 0 0 0 0 0.0487578388111552 0 0 0.0837298353905045 0 0 0 0 0 0 0 0 0 0.0231629996054828 0 0 0 0 0 0 0 0 0 0 0 0 0 0 0 0 0 0 0 0 0 0 0 0 0 0 0 0 0 0 0 0 0 0 0 0 0 0 0 0 0 0 0 0 0 0 0 0 0 0 0 0.0821766094483404 0 0 0 0 0 0 0 0 0 0 0 0.0235241064761729 0 0 0.0263028298174255 0.142304450944737 0 0 0 0 0 0 0 0 0 0.184596685172247 0 0 0 0 0 0 0 0.0223234431966707 0 0 0 0 0 0.318129647318241 0 0 0 0 0 0 0 0 0 0 0 0 0 0 0 0 0 0 0 0 0 0 0 0 0 0 0 0 0 0 0 0 0 0 0 0 0 0 0 0 0 0 0 0 0 0 0 0 0 0 0 0 0 0 0 0 0 0 0 0 0 0 0 0 0 0 0 0 0 0 0 0 0 0 0 0 0 0 0 0 0 0 0 0 0 0 0 0 0 0 0 0 0 0 0 0 0 0 0 0 0 0 0 0 0 0 0 0 0 0 0 0 0 0 0 0 0 0 0 0 0 0 0 0 0 0 0 0 0 0 0 0 0 0 0 0 0 0 0 0.0196843715805984 0 0 0 0 0 0 0 0 0 0 0 0 0.0253071822384246 0 0 0 0 0 0 0 0 0 0 0 0 0 0 0 0 0 0 0 0 0 0 0 0 0 0 0 0 0 0 0 0 0 0 0 0 0 0 0 0 0 0 0
0 0 0 0 0 0 0 0 0 0 0 0 0 0 0 0 0 0 0 0 0 0 0 0 0 0 0 0 0 0 0 0 0 0 0 0 0 0 0 0 0 0 0 0 0 0 0 0 0 0 0 0 0 0 0 0 0 0 0 0 0 0 0 0 0 0 0 0 0 0 0 0 0 0 0 0 0 0 0 0 0 0 0 0 0 0 0 0 0 0 0 0 0 0 0 0 0 0 0 0 0 0 0 0 0 0 0 0 0 0.155143253181108 0.707029921509888 0 0 0 0 0 0 0 0 0 0 0.0549737980012799 0 0.0828530273077248 0 0 0 0 0 0 0 0 0 0 0 0 0 0 0 0 0 0 0 0 0 0 0 0 0 0 0 0 0 0 0 0 0 0 0 0 0 0 0 0 0 0 0 0 0 0 0 0 0 0 0 0 0 0 0 0 0 0 0 0 0 0 0 0 0 0 0 0 0 0 0 0 0 0 0 0 0 0 0 0 0 0 0 0 0 0 0 0 0 0 0 0 0 0 0 0 0 0 0 0 0 0 0 0 0 0 0 0 0 0 0 0 0 0 0 0 0 0 0 0 0 0 0 0 0 0 0 0 0 0 0 0 0 0 0 0 0 0 0 0 0 0 0 0 0 0 0 0 0 0 0 0 0 0 0 0 0 0 0 0 0 0 0 0 0 0 0 0 0 0 0 0 0 0 0 0 0 0 0 0 0 0 0 0 0 0 0 0 0 0 0 0 0
0 0 0 0 0 0 0 0 0 0.0148701371561534 0 0 0.169133000599408 0 0 0 0 0 0 0 0 0 0 0 0 0 0 0 0 0 0 0 0 0 0 0 0 0 0 0 0 0 0 0 0 0 0 0 0 0 0 0 0 0 0 0 0 0 0 0 0 0 0 0 0 0 0 0 0 0 0 0 0 0 0 0 0 0 0 0 0 0 0 0 0 0 0 0 0 0 0 0 0 0 0 0 0 0 0 0 0 0 0 0 0.0203229942088493 0 0 0 0 0 0 0 0 0 0.0424161647509914 0 0 0.307471891596381 0 0 0 0 0 0 0 0 0 0 0 0 0 0 0.00851388670724587 0 0 0 0 0 0 0 0 0 0 0 0 0 0 0 0 0 0 0 0 0 0 0 0 0 0 0.0134319911222295 0.00703412755198009 0 0 0 0 0 0.142734529642268 0 0 0 0 0 0 0 0 0 0 0 0 0 0 0 0 0 0 0 0 0 0.0257574027830308 0 0 0 0 0 0 0 0 0 0 0 0 0 0 0 0 0 0.0658822145453293 0 0 0 0 0 0 0 0 0.00979435481921279 0 0 0 0 0 0 0 0 0 0 0 0 0 0 0 0 0 0 0 0 0 0 0 0 0 0 0 0 0 0 0 0 0 0 0 0 0 0 0 0 0 0 0 0.0796172858550217 0.00922065017690202 0 0.0294226832613861 0 0 0 0 0 0 0 0.0222740016528988 0 0 0 0 0 0 0 0 0 0 0 0 0 0 0 0 0 0.0146151933070388 0.00564365228296329 0 0 0 0 0 0 0 0 0 0 0 0 0 0 0 0 0 0.01184383798071 0 0 0 0 0 0 0 0 0
0 0 0 0 0 0 0 0 0 0 0 0 0.00935495309210658 0 0 0 0 0 0 0 0 0 0 0 0 0 0 0 0 0 0 0 0 0 0 0 0 0 0 0 0 0 0 0 0 0 0 0 0 0 0 0 0 0 0 0 0 0 0 0 0 0 0 0 0 0 0 0 0 0 0 0 0 0 0 0 0 0 0 0 0.04813918406144 0 0 0 0 0 0 0 0 0 0.0167352738051138 0 0.0417944034703592 0 0 0 0.0525241792266102 0 0 0 0 0 0 0 0 0 0.241610098031186 0 0 0 0 0.00817619978509197 0 0.0499391145086526 0 0.0281695488518125 0 0.0834381630503689 0 0 0 0 0 0 0 0 0 0 0 0 0 0 0 0 0 0 0 0 0 0 0 0 0 0 0 0 0 0 0 0 0 0 0 0 0 0 0 0 0.00842799362775567 0 0 0 0 0 0 0 0.234374226187848 0 0 0 0 0 0 0 0 0 0 0 0 0 0 0 0 0 0 0 0 0 0 0 0 0 0 0 0 0 0 0 0 0 0 0 0 0 0 0 0 0 0 0 0 0 0 0 0 0 0 0 0 0 0 0 0 0 0 0 0 0 0 0 0 0 0 0 0 0 0 0 0 0 0 0 0 0 0 0 0 0 0 0 0 0 0 0 0 0 0 0 0 0.0570953266465545 0.053259947162859 0 0.0669613884922412 0 0 0 0 0 0 0 0 0 0 0 0 0 0 0 0 0 0 0 0 0 0 0 0 0 0 0 0 0 0 0 0 0 0 0 0 0 0 0 0 0 0 0 0 0 0 0 0 0 0 0 0 0 0
0 0 0 0 0 0 0 0 0 0 0 0 0 0 0 0 0 0 0 0 0 0 0 0 0 0 0 0 0 0 0 0 0 0 0 0 0 0 0 0 0 0 0 0 0 0 0 0 0 0 0 0 0 0 0 0 0 0 0 0 0 0 0 0 0 0 0 0 0 0 0 0 0 0 0 0 0 0 0 0 0.0455318772537134 0 0 0 0 0 0 0 0 0 0.0210369528753921 0 0.0212639009259634 0 0 0 0.05371338644774 0 0 0 0 0 0 0 0 0 0.297481782840903 0 0 0 0 0 0 0 0.0634420679197289 0 0.0713426371395598 0.283145248688339 0 0 0 0 0 0 0 0 0 0 0 0 0 0 0 0 0 0 0 0 0 0 0 0 0 0 0 0 0 0 0 0 0 0 0 0 0 0 0 0 0 0 0 0 0 0 0 0 0 0 0 0 0 0 0 0 0 0 0 0 0 0 0 0 0 0 0 0 0 0 0 0 0.0154128392777244 0 0 0 0 0 0 0 0 0 0.01137558685212 0 0 0 0 0 0 0 0 0 0 0 0 0 0 0 0 0 0 0 0 0 0 0 0 0 0 0 0 0 0 0 0 0 0 0 0 0 0 0 0 0 0 0 0 0 0 0 0 0 0 0 0 0 0 0 0 0 0 0 0 0.0607104166772558 0 0 0 0 0 0 0.0555433031015601 0 0 0 0 0 0 0 0 0 0 0 0 0 0 0 0 0 0 0 0 0 0 0 0 0 0 0 0 0 0 0 0 0 0 0 0 0 0 0 0 0 0 0 0 0 0 0 0
0 0 0 0 0 0 0 0 0 0 0 0 0 0 0 0 0 0 0 0 0 0 0 0 0 0 0.0281088260822306 0 0 0 0 0 0 0 0 0 0 0 0 0 0 0 0 0 0 0 0 0 0 0 0 0 0 0 0 0 0 0 0 0 0 0 0 0 0 0 0 0 0 0 0 0 0 0 0 0 0 0 0 0 0 0.00312449651378312 0.00245259912919126 0 0 0 0 0 0 0 0.0058513599695378 0 0 0 0 0 0 0 0 0 0 0 0 0 0 0 0.00348741054184453 0.0263214069426248 0 0 0 0 0 0 0 0.0201972759526117 0 0.119153870312148 0.158856254898179 0.0558338725614413 0 0 0 0 0 0 0 0 0 0 0 0 0 0 0 0 0 0 0 0 0 0 0 0 0 0 0 0 0 0 0 0 0 0 0 0 0 0 0 0 0 0 0 0 0 0 0.134917366007826 0 0 0 0 0 0.0414243172216792 0 0 0 0 0 0 0 0 0 0 0 0 0 0 0 0 0 0 0 0 0 0 0 0 0 0 0 0 0 0 0 0 0 0 0 0 0 0 0 0 0 0 0 0 0 0 0 0 0 0 0 0 0 0 0 0 0 0 0 0 0 0 0 0 0 0 0 0 0 0 0 0 0 0 0 0 0 0 0 0 0 0 0 0 0 0 0 0 0.224856429412353 0 0.039451421763941 0 0.0118999128490139 0 0 0.124063179841595 0 0 0 0 0 0 0 0 0 0 0 0 0 0 0 0 0 0 0 0 0 0 0 0 0 0 0 0 0 0 0 0 0 0 0 0 0 0 0 0 0 0 0 0 0 0 0 0
0 0 0 0 0 0 0 0 0 0 0 0 0.110374376923028 0 0 0 0 0 0 0 0 0 0 0 0 0 0 0 0 0 0 0 0 0 0 0 0 0 0 0 0 0 0 0 0 0 0 0 0 0 0 0 0 0 0 0 0 0 0 0 0 0 0 0 0 0 0 0 0 0 0 0 0 0 0 0 0 0 0 0 0 0 0 0 0 0 0 0 0 0 0 0 0 0 0 0 0 0 0 0 0 0 0 0 0.0224746122606306 0 0 0.0140121315911941 0 0 0 0 0 0.215870792867727 0.0497558054501855 0.0749705792234017 0.111441282360534 0 0.0875162139309043 0 0 0 0 0 0 0 0 0 0 0 0 0 0 0 0 0 0 0 0 0 0 0 0 0 0 0 0 0 0 0 0 0 0 0 0 0 0 0 0 0.00856966500209168 0.00585550149147346 0 0 0 0 0 0.114953650350785 0 0 0 0 0 0 0 0 0 0 0 0 0 0 0 0 0 0 0 0 0 0.00778746065748783 0 0 0 0 0 0 0 0 0 0 0 0 0 0 0 0 0 0.0170167524280795 0 0 0 0 0 0 0 0 0.0054090949157183 0 0 0 0 0 0 0 0 0 0 0 0 0 0 0 0 0 0 0 0 0 0 0 0 0 0 0 0 0 0 0 0 0 0 0 0 0 0 0 0 0 0 0 0.0574599039576154 0.0309196412842886 0 0.0250327901036632 0 0 0 0.00520574548279656 0 0 0 0.0135441674258921 0 0 0.00457729631979006 0 0 0 0 0 0 0 0 0 0 0 0 0 0 0.0101666366953949 0.00331728481162465 0 0 0 0 0 0 0 0 0 0 0 0 0 0 0 0 0 0.00376861446569337 0 0 0 0 0 0 0 0 0
0 0 0 0 0 0 0 0 0 0 0 0 0.050245818817016 0 0 0 0 0 0 0 0 0 0 0 0 0 0 0 0 0 0 0 0 0 0 0 0 0 0 0 0 0 0 0 0 0 0 0 0.0206419955184561 0 0 0 0 0 0 0 0 0 0 0 0 0 0 0 0 0 0 0 0 0 0 0 0 0 0 0 0 0 0 0 0 0 0 0 0 0 0 0 0 0 0 0 0 0 0 0 0 0 0 0 0 0 0 0 0 0 0 0.0174310184378074 0 0 0 0 0 0 0 0 0.178224151144747 0.104981508536593 0 0.0214127922737333 0 0 0 0 0 0 0 0 0 0 0 0 0 0 0 0 0 0 0 0 0 0 0 0 0 0 0 0 0 0 0 0 0 0 0 0 0 0 0 0 0 0 0 0 0 0 0.298605350109115 0 0 0 0 0 0 0 0 0 0 0 0 0 0 0 0 0 0 0 0 0 0 0 0 0 0 0 0 0 0 0 0 0 0 0 0 0 0 0 0 0 0 0 0 0 0 0 0 0 0 0 0 0 0 0 0 0 0 0 0 0 0 0 0 0 0 0 0 0 0 0 0 0 0 0 0 0 0 0 0 0 0 0 0 0 0 0 0 0 0 0 0 0 0.01112354168222 0.280791913670397 0.0048270512597005 0 0 0 0.0117148585502148 0 0 0 0 0 0 0 0 0 0 0 0 0 0 0 0 0 0 0 0 0 0 0 0 0 0 0 0 0 0 0 0 0 0 0 0 0 0 0 0 0 0 0 0 0 0 0 0 0 0
0 0 0 0 0 0 0 0 0 0 0 0 0.129738622671445 0 0 0 0 0 0 0 0 0 0.0355568365969768 0 0 0 0.0497216904832426 0 0 0 0 0 0 0 0.0412563711100445 0 0 0 0 0 0 0 0 0 0 0 0 0 0 0 0 0 0 0 0 0.0370424536524761 0 0 0 0 0 0 0 0 0 0 0 0 0 0 0 0 0 0 0 0 0 0 0 0 0 0 0 0 0 0 0 0 0 0 0 0 0 0 0 0 0 0 0 0 0 0 0 0 0 0 0 0 0 0 0 0 0 0 0 0 0.1302568229561 0 0.0445260119935419 0 0 0 0 0 0 0 0 0 0 0 0 0 0 0 0 0 0 0 0 0 0 0 0 0 0 0 0 0 0 0 0 0 0 0 0 0 0 0 0 0 0 0 0 0 0 0 0.195658057211127 0.0533808625101479 0 0 0 0 0.0639976679732412 0 0 0 0 0 0 0 0 0 0 0 0 0 0.0629715258522482 0 0 0 0 0 0 0 0 0 0 0 0 0 0 0 0 0 0 0 0 0 0 0 0 0 0 0 0 0 0 0 0 0 0 0 0 0 0 0 0 0 0 0 0 0 0 0 0 0 0 0 0 0 0 0 0 0 0 0 0 0 0 0 0 0 0 0 0 0 0 0 0 0 0 0.0721285648930684 0 0.0837645120963393 0 0 0 0 0 0 0 0 0 0 0 0 0 0 0 0 0 0 0 0 0 0 0 0 0 0 0 0 0 0 0 0 0 0 0 0 0 0 0 0 0 0 0 0 0 0 0 0 0 0 0 0 0
0 0 0 0 0 0 0 0 0 0 0 0 0 0 0 0.0528927773483142 0 0 0.0415976214458611 0 0 0 0 0 0 0 0 0 0.0172078490601975 0 0 0 0 0 0 0 0 0 0 0 0 0 0 0 0 0 0 0 0 0 0 0 0 0 0 0 0 0 0 0 0 0 0 0 0 0 0 0 0 0.0329502619160911 0 0 0 0 0 0 0 0 0 0 0.079177227789571 0 0 0 0 0 0.00889724013907937 0 0 0 0 0 0.0340810899367203 0 0 0 0.130063378721453 0 0 0.0138899988675972 0 0 0 0 0 0.233582659636253 0 0 0 0 0 0.233391602351195 0 0 0 0 0 0 0 0 0 0 0.122268292787667 0 0 0 0 0 0 0 0 0 0 0 0 0 0 0 0 0 0 0 0 0 0 0 0 0 0 0 0 0 0 0 0 0 0 0 0 0 0 0 0 0 0 0 0 0 0 0 0 0 0 0 0 0 0 0 0 0 0 0 0 0 0 0 0 0 0 0 0 0 0 0 0 0 0 0 0 0 0 0 0 0 0 0 0 0 0 0 0 0 0 0 0 0 0 0 0 0 0 0 0 0 0 0 0 0 0 0 0 0 0 0 0 0 0 0 0 0 0 0 0 0 0 0 0 0 0 0 0 0 0 0 0 0 0 0 0 0 0 0 0 0 0 0 0 0 0 0 0 0 0 0 0 0 0 0 0 0 0 0 0 0 0 0 0 0 0 0 0 0 0 0 0 0 0 0 0 0 0 0 0 0 0 0 0 0 0 0 0 0 0 0 0 0 0
0 0 0 0 0 0 0 0 0 0 0 0 0 0 0 0.00341840247139798 0 0 0.0180796236066796 0 0.00657011804835132 0 0 0 0 0 0 0 0 0 0 0 0 0 0 0 0 0 0 0 0 0 0 0 0 0 0 0 0 0 0 0 0 0 0 0 0 0 0 0.108876149266913 0.0236470398241558 0 0 0 0 0 0 0 0 0 0 0 0 0 0 0 0 0 0.0150037979492237 0 0 0 0 0 0 0 0 0 0 0 0 0 0 0 0 0 0 0 0 0 0 0 0 0 0 0 0 0 0 0.140671569081427 0 0 0.00989237523662563 0 0 0 0 0 0 0 0 0 0.0622724434760694 0.611568481039157 0 0 0 0 0 0 0 0 0 0 0 0 0 0 0 0 0 0 0 0 0 0 0 0 0 0 0 0 0 0 0 0 0 0 0 0 0 0 0 0 0 0 0 0 0 0 0 0 0 0 0 0 0 0 0 0 0 0 0 0 0 0 0 0 0 0 0 0 0 0 0 0 0 0 0 0 0 0 0 0 0 0 0 0 0 0 0 0 0 0 0 0 0 0 0 0 0 0 0 0 0 0 0 0 0 0 0 0 0 0 0 0 0 0 0 0 0 0 0 0 0 0 0 0 0 0 0 0 0 0 0 0 0 0 0 0 0 0 0 0 0 0 0 0 0 0 0 0 0 0 0 0 0 0 0 0 0 0 0 0 0 0 0 0 0 0 0 0 0 0 0 0 0 0 0 0 0 0 0 0 0 0 0 0 0 0 0 0 0 0 0 0 0
0 0 0 0 0 0 0 0 0 0 0 0 0 0 0 0 0 0 0 0 0 0 0 0 0 0 0 0.0678944284112794 0 0 0 0 0 0 0 0 0 0 0 0 0 0 0 0 0 0 0 0 0 0 0 0 0 0 0 0 0 0 0 0 0 0 0 0 0 0 0 0 0 0 0 0 0 0 0 0 0 0 0 0 0 0 0 0 0 0 0 0 0 0 0 0 0 0 0 0 0 0 0 0 0 0 0 0 0 0.154463020359602 0 0 0 0.0994603841008827 0 0 0 0 0 0 0 0 0 0 0.0594461248162852 0.0913153396244003 0 0.2619918293584 0.213488733360366 0 0 0 0 0 0 0 0 0 0 0 0 0 0 0 0 0 0 0 0 0 0 0 0 0 0 0 0 0 0 0 0 0 0 0 0 0 0 0 0 0 0 0 0 0 0 0 0 0 0 0 0 0 0 0 0 0 0 0 0 0 0 0 0 0 0 0 0 0 0 0 0 0 0 0 0 0 0 0 0 0 0 0 0 0 0 0 0 0 0 0 0 0 0 0 0 0 0 0 0 0 0 0 0 0 0 0 0 0 0 0 0 0 0 0 0 0 0 0 0 0 0 0 0 0 0 0 0 0 0 0 0 0 0 0 0 0 0 0 0.0238074130105066 0 0 0 0 0.0147952223161733 0 0 0 0 0 0.0133375046421047 0 0 0 0 0 0 0 0 0 0 0 0 0 0 0 0 0 0 0 0 0 0 0 0 0 0 0 0 0 0 0 0 0 0 0 0 0 0 0 0 0
0 0 0 0 0 0 0 0 0 0 0 0 0 0 0 0.00515666476600987 0.05511680724374 0 0.0839236871661474 0 0 0 0 0 0 0 0 0 0 0 0.0120407289641998 0 0 0 0 0 0 0 0 0 0 0 0 0 0 0 0 0 0 0 0 0 0 0 0 0 0 0 0 0.0670029328520003 0 0 0 0 0 0 0 0 0 0 0 0 0 0 0 0 0 0 0 0 0 0 0 0 0 0 0 0 0 0 0 0 0 0 0 0 0 0 0 0 0 0 0 0 0 0 0 0 0.00690130178206866 0.165746058013375 0.00764451889706066 0 0.0105104946893692 0 0 0 0 0 0 0 0 0.431136737570408 0.125953387460195 0 0.0288666805954265 0 0 0 0 0 0 0 0 0 0 0 0 0 0 0 0 0 0 0 0 0 0 0 0 0 0 0 0 0 0 0 0 0 0 0 0 0 0 0 0 0 0 0 0 0 0 0 0 0 0 0 0 0 0 0 0 0 0 0 0 0 0 0 0 0 0 0 0 0 0 0 0 0 0 0 0 0 0 0 0 0 0 0 0 0 0 0 0 0 0 0 0 0 0 0 0 0 0 0 0 0 0 0 0 0 0 0 0 0 0 0 0 0 0 0 0 0 0 0 0 0 0 0 0 0 0 0 0 0 0 0 0 0 0 0 0 0 0 0 0 0 0 0 0 0 0 0 0 0 0 0 0 0 0 0 0 0 0 0 0 0 0 0 0 0 0 0 0 0 0 0 0 0 0 0 0 0 0 0 0 0 0 0 0 0 0 0 0 0 0 0 0
0 0 0 0 0 0 0 0 0 0 0 0 0 0 0 0 0 0 0 0 0 0 0 0 0 0 0 0 0 0 0 0 0 0 0 0 0 0 0 0 0 0 0 0 0 0 0 0 0 0 0 0 0 0 0 0 0 0 0 0 0 0 0 0 0 0 0 0 0 0 0 0 0 0 0 0 0 0 0 0 0 0 0 0 0 0 0 0 0 0 0 0 0 0 0 0 0 0 0 0 0 0 0 0 0 0 0 0 0 0 0 0 0 0 0 0 0 0 0 0 0 0 0.78048494462559 0.21951505537441 0 0 0 0 0 0 0 0 0 0 0 0 0 0 0 0 0 0 0 0 0 0 0 0 0 0 0 0 0 0 0 0 0 0 0 0 0 0 0 0 0 0 0 0 0 0 0 0 0 0 0 0 0 0 0 0 0 0 0 0 0 0 0 0 0 0 0 0 0 0 0 0 0 0 0 0 0 0 0 0 0 0 0 0 0 0 0 0 0 0 0 0 0 0 0 0 0 0 0 0 0 0 0 0 0 0 0 0 0 0 0 0 0 0 0 0 0 0 0 0 0 0 0 0 0 0 0 0 0 0 0 0 0 0 0 0 0 0 0 0 0 0 0 0 0 0 0 0 0 0 0 0 0 0 0 0 0 0 0 0 0 0 0 0 0 0 0 0 0 0 0 0 0 0 0 0 0 0 0 0 0 0 0 0 0 0 0 0 0 0 0 0 0
0 0 0 0 0 0 0 0 0 0 0 0 0.0309525822814558 0 0 0 0 0 0 0 0 0 0.0232133017470166 0 0.167227337108618 0.278709454613085 0 0 0 0 0 0 0.0530299064936402 0.0178450084847449 0.105839613331371 0.0254989203680005 0 0 0 0 0.0579391836429573 0.123664858736225 0 0 0 0 0 0.0607769501495084 0.0201338957190873 0 0 0 0 0 0 0 0 0 0 0 0 0 0 0 0 0 0 0 0 0 0 0 0 0 0 0 0 0 0 0 0 0 0 0 0 0 0 0 0 0 0 0 0 0 0 0 0 0 0 0 0.00762627566939272 0.0125582354608544 0 0 0 0 0 0 0 0 0 0 0 0 0 0 0 0 0 0 0 0 0 0 0 0 0 0 0 0 0 0 0 0.0149844761940432 0 0 0 0 0 0 0 0 0 0 0 0 0 0 0 0 0 0 0 0 0 0 0 0 0 0 0 0 0 0 0 0 0 0 0 0 0 0 0 0 0 0 0 0 0 0 0 0 0 0 0 0 0 0 0 0 0 0 0 0 0 0 0 0 0 0 0 0 0 0 0 0 0 0 0 0 0 0 0 0 0 0 0 0 0 0 0 0 0 0 0 0 0 0 0 0 0 0 0 0 0 0 0 0 0 0 0 0 0 0 0 0 0 0 0 0 0 0 0 0 0 0 0 0 0 0 0 0 0 0 0 0 0 0 0 0 0 0 0 0 0 0 0 0 0 0 0 0 0 0 0 0 0 0 0 0 0 0 0 0 0 0 0 0 0 0 0 0 0 0 0 0 0 0 0 0 0 0 0 0 0 0 0
0 0 0 0 0 0 0 0 0 0 0 0 0 0 0 0.074403841200758 0 0 0 0 0 0 0 0 0 0 0 0 0 0.0266541793223417 0.351812428369654 0 0 0 0 0 0.0102327917536642 0.01880000972396 0 0 0 0 0 0 0 0 0 0 0 0 0 0 0 0 0 0 0 0 0 0 0 0 0 0 0 0 0 0 0 0 0 0 0 0 0 0 0 0 0 0 0 0 0 0 0 0.0176374628942703 0 0.00872804145121278 0 0 0 0 0 0 0 0 0.036378859673381 0.106034809334718 0.0145273041814547 0 0 0 0 0 0 0 0 0 0 0 0 0 0 0 0 0 0 0 0 0 0 0 0 0 0 0 0 0 0 0 0 0 0 0.0213307720849676 0.0219153859744979 0.196334953505843 0.0698144522088767 0 0 0 0.0087914253114804 0 0 0 0 0 0 0.00326330568590866 0 0 0 0 0.00499347566454926 0.00834650165846143 0 0 0 0 0 0 0 0 0 0 0 0 0 0 0 0 0 0 0 0 0 0 0 0 0 0 0 0 0 0 0 0 0 0 0 0 0 0 0 0 0 0 0 0 0 0 0 0 0 0 0 0 0 0 0 0 0 0 0 0 0 0 0 0 0 0 0 0 0 0 0 0 0 0 0 0 0 0 0 0 0 0 0 0 0 0 0 0 0 0 0 0 0 0 0 0 0 0 0 0 0 0 0 0 0 0 0 0 0 0 0 0 0 0 0 0 0 0 0 0 0 0 0 0 0 0 0 0 0 0 0 0 0 0 0 0 0 0 0 0 0 0 0 0 0 0 0 0 0 0 0 0 0 0 0 0 0 0 0 0 0 0 0
0 0 0 0 0 0 0 0 0 0 0 0 0.0191367515572798 0.0386177894400582 0 0.0133400052537995 0 0 0 0.0183756491660035 0 0 0 0 0.0259784804574393 0 0 0 0 0.0305567176843751 0.0266125756145697 0 0 0 0 0 0 0 0 0 0 0 0 0 0.128390036195102 0 0 0 0 0 0 0 0 0 0 0.00974655343632382 0 0 0.00448262066568237 0 0 0 0 0 0 0.0176446348230588 0 0 0 0 0 0 0 0 0.0211109335927823 0 0 0 0 0 0 0 0 0 0 0 0 0.00538976377344191 0 0 0 0 0 0 0 0 0 0 0 0 0 0 0 0 0 0 0 0 0 0 0 0 0 0 0 0 0 0 0 0 0 0 0 0 0 0 0 0 0 0 0 0 0 0 0 0 0 0 0 0 0 0 0 0 0 0 0 0 0 0 0 0 0 0 0 0 0 0 0 0 0 0.020987371821769 0 0 0 0.00552254293683356 0 0.160313773565792 0.0560830442914575 0.0702081989570548 0 0.0759715544440186 0 0.0217281719847018 0 0 0 0 0 0 0 0 0 0.0107707148920693 0 0 0 0 0 0.0420224823643242 0 0 0 0 0 0 0 0 0 0 0 0 0 0 0 0 0 0.0459325337947897 0.0650378296110914 0 0 0 0 0 0 0 0 0.0259285259719617 0 0 0 0 0.00909163881262396 0 0 0 0 0 0 0 0 0 0.0190915653691965 0 0 0 0 0 0 0 0 0 0 0 0 0 0 0 0 0 0 0 0 0 0 0 0 0 0 0 0 0 0 0 0 0 0 0 0 0 0 0 0 0 0 0 0 0 0.00603393175839044 0 0.00589360776400927 0 0 0 0 0 0 0 0 0 0 0 0 0 0 0 0 0 0 0 0 0 0 0 0 0 0 0 0 0 0 0 0 0 0 0 0
0 0 0 0 0 0 0 0 0 0 0 0 0 0 0 0 0 0 0 0.0534577775970776 0 0 0 0 0 0 0 0.175647433707628 0 0 0 0 0 0 0 0 0 0 0 0 0 0 0 0 0 0.273988483779089 0 0 0 0 0 0 0 0 0 0 0 0 0 0 0.296290084095442 0 0 0 0 0 0 0 0 0 0 0 0 0 0 0 0 0.0710159275734904 0 0 0 0 0 0 0 0 0 0 0 0 0 0 0 0 0 0 0 0 0 0 0 0 0 0 0 0 0 0 0 0 0 0 0 0 0 0 0 0 0 0 0 0 0 0 0 0 0 0 0 0 0 0 0 0 0 0 0 0 0 0 0 0 0 0 0 0 0 0 0 0 0 0 0 0 0 0 0 0 0 0 0 0 0 0 0 0 0 0 0 0 0 0 0 0.0204104395354547 0 0 0 0 0 0 0 0 0 0 0 0 0 0 0 0 0 0 0 0 0 0 0 0 0 0 0 0 0 0 0 0 0 0.0303763760753908 0 0 0 0 0 0 0 0 0 0 0 0 0 0 0 0 0 0 0 0 0 0 0 0 0 0 0 0 0 0 0 0 0 0 0 0 0 0 0 0 0 0 0 0 0 0 0 0 0 0 0 0 0 0 0 0 0 0 0 0 0 0 0 0 0 0 0 0 0 0 0.0260477310555047 0.0269838086994545 0.0257819378814689 0 0 0 0 0 0 0 0 0 0 0 0 0 0 0 0 0 0 0 0 0 0 0 0 0 0 0 0 0 0 0 0 0 0 0 0
0 0 0 0.109533005821115 0.0143341992871556 0.00730604801249493 0.0160334142226165 0.0259379073210569 0.0384762021920485 0.025592335476583 0.0084905549855686 0 0 0 0 0 0 0 0 0 0 0 0 0 0 0 0 0 0.00433161261776136 0.00704473237278938 0.0086007568791866 0 0 0 0 0 0.0531487732979674 0.240098920035975 0 0 0 0 0 0 0 0 0 0 0 0 0.0133405740917124 0 0 0 0 0 0 0 0.0170321594150633 0 0 0 0 0 0 0 0 0 0 0 0 0 0 0 0 0 0 0 0 0 0 0 0 0 0 0.0217557319912696 0.0187622688677237 0 0 0 0 0 0 0.0260419487499487 0 0 0.00670188847728826 0 0 0 0 0 0 0 0 0 0 0 0 0 0 0 0 0 0 0 0 0 0 0 0 0 0 0 0 0 0 0 0 0 0 0 0.300395818853133 0 0 0.00579826306462018 0 0 0 0.00689247927295224 0 0 0 0 0 0.0243504046939702 0 0 0 0 0 0 0 0 0 0 0 0 0 0 0 0 0 0 0 0 0 0 0 0 0 0 0 0 0 0 0 0 0 0 0 0 0 0 0 0 0 0 0 0 0 0 0 0 0 0 0 0 0 0 0 0 0 0 0 0 0 0 0 0 0 0 0 0 0 0 0 0 0 0 0 0 0 0 0 0 0 0 0 0 0 0 0 0 0 0 0 0 0 0 0 0 0 0 0 0 0 0 0 0 0 0 0 0 0 0 0 0 0 0 0 0 0 0 0 0 0 0 0 0 0 0 0 0 0 0 0 0 0 0 0 0 0 0 0 0 0 0 0 0 0 0 0 0 0 0 0 0 0 0 0 0 0 0 0 0 0 0 0 0 0 0 0 0 0 0 0
0 0 0 0 0.0108117589314088 0 0 0 0 0 0 0 0 0 0 0.0406182089889617 0 0 0 0 0 0 0 0 0 0 0 0 0.0145108661388953 0 0 0 0 0 0 0 0 0.00516366631375077 0 0 0 0 0 0 0 0 0.167648589971713 0 0 0 0.044611843222271 0 0 0 0 0 0 0 0.0172910556460458 0 0 0 0 0 0 0 0 0 0 0 0.0163582320705918 0 0.0057985330708135 0.0978054728349265 0 0 0 0 0 0 0 0 0 0 0 0.0224170031175864 0.00200347416603333 0.0406595759849478 0 0 0 0 0 0 0 0 0 0 0 0 0 0 0 0 0 0 0 0 0 0 0 0 0 0 0 0 0 0 0 0 0 0 0 0 0 0 0 0 0 0 0 0.287996166172477 0.195902273890618 0 0.0277487818800408 0 0 0.00265449759891807 0 0 0 0 0 0 0 0 0 0 0 0 0 0 0 0 0 0 0 0 0 0 0 0 0 0 0 0 0 0 0 0 0 0 0 0 0 0 0 0 0 0 0 0 0 0 0 0 0 0 0 0 0 0 0 0 0 0 0 0 0 0 0 0 0 0 0 0 0 0 0 0 0 0 0 0 0 0 0 0 0 0 0 0 0 0 0 0 0 0 0 0 0 0 0 0 0 0 0 0 0 0 0 0 0 0 0 0 0 0 0 0 0 0 0 0 0 0 0 0 0 0 0 0 0 0 0 0 0 0 0 0 0 0 0 0 0 0 0 0 0 0 0 0 0 0 0 0 0 0 0 0 0 0 0 0 0 0 0 0 0 0 0 0 0 0 0 0 0 0 0 0 0 0 0 0 0 0 0
0 0 0 0 0 0 0 0 0 0 0 0 0 0 0 0.0377108318988033 0 0 0 0 0 0 0 0 0 0 0 0 0 0 0 0 0 0 0 0 0 0 0 0 0 0 0 0 0 0 0.15651155326564 0 0 0 0.0473323037543268 0 0 0 0 0 0 0 0.0211519659205865 0 0 0 0 0 0 0 0 0 0 0 0.0228283391609266 0 0 0.157311748843492 0 0 0 0 0 0 0 0 0 0 0 0.0108900050061081 0 0.0253971942717781 0 0 0 0 0 0 0 0 0 0 0 0 0 0 0 0 0 0 0 0 0 0 0 0 0 0 0 0 0 0 0 0 0 0 0 0 0 0 0 0 0 0 0.298152721693912 0 0.181370039722278 0 0.0237366616206713 0 0 0.0018339658248604 0 0.0157726690166162 0 0 0 0 0 0 0 0 0 0 0 0 0 0 0 0 0 0 0 0 0 0 0 0 0 0 0 0 0 0 0 0 0 0 0 0 0 0 0 0 0 0 0 0 0 0 0 0 0 0 0 0 0 0 0 0 0 0 0 0 0 0 0 0 0 0 0 0 0 0 0 0 0 0 0 0 0 0 0 0 0 0 0 0 0 0 0 0 0 0 0 0 0 0 0 0 0 0 0 0 0 0 0 0 0 0 0 0 0 0 0 0 0 0 0 0 0 0 0 0 0 0 0 0 0 0 0 0 0 0 0 0 0 0 0 0 0 0 0 0 0 0 0 0 0 0 0 0 0 0 0 0 0 0 0 0 0 0 0 0 0 0 0 0 0 0 0 0 0 0 0 0 0 0 0 0 0
0 0 0 0.0811827992043176 0.026223590642007 0 0 0.0296726012873962 0.0309306161952102 0.0784279745881862 0 0 0 0 0 0.00775542154191461 0 0 0 0 0 0 0 0 0 0 0 0 0.0125529337453586 0 0 0 0 0 0 0 0.0415364369322724 0.0632704239038246 0 0 0 0 0 0 0 0 0.0289994247208239 0 0 0 0.00332405535368245 0 0 0 0 0.00416615024339199 0 0 0.0154754505359937 0 0 0 0 0 0 0 0 0 0 0 0.00183848502272701 0 0 0.0848402658082733 0 0 0 0 0 0 0 0 0 0 0 0.0256529406731705 0.00339874140932954 0.0372053594912459 0 0 0 0 0 0.00348269714356792 0 0 0 0 0 0 0 0 0 0 0 0 0 0 0 0 0 0 0 0.00202606171716359 0 0 0 0 0 0 0 0 0 0 0 0 0 0 0 0.25895117940356 0.0690075325012462 0.0617121245487779 0 0 0.00123275404236842 0 0 0 0 0.00657019947103397 0 0 0 0 0 0.0205637798731559 0 0 0 0 0 0 0 0 0 0 0 0 0 0 0 0 0 0 0 0 0 0 0 0 0 0 0 0 0 0 0 0 0 0 0 0 0 0 0 0 0 0 0 0 0 0 0 0 0 0 0 0 0 0 0 0 0 0 0 0 0 0 0 0 0 0 0 0 0 0 0 0 0 0 0 0 0 0 0 0 0 0 0 0 0 0 0 0 0 0 0 0 0 0 0 0 0 0 0 0 0 0 0 0 0 0 0 0 0 0 0 0 0 0 0 0 0 0 0 0 0 0 0 0 0 0 0 0 0 0 0 0 0 0 0 0 0 0 0 0 0 0 0 0 0 0 0 0 0 0 0 0 0 0 0 0 0 0 0 0 0 0 0 0 0 0 0 0 0 0 0
0 0 0 0 0 0 0 0 0 0 0 0.00406520684809578 0 0.0608471633606616 0.0642032255711247 0.145493128485464 0 0 0 0 0.064597024908161 0 0 0 0 0 0 0 0 0.0108444915272237 0.0888459711917521 0 0 0 0 0 0 0 0.00719416873271824 0 0 0 0.00894083158236519 0 0.0425885779430312 0.00880945213197227 0 0 0 0.0359419135262681 0 0 0 0 0 0 0 0 0.00610746466373364 0.00572905292208814 0.0115233628976495 0 0 0 0 0 0 0 0 0.0135295165413188 0.134531080393316 0 0 0 0 0 0 0.0216671680745934 0.145906958148797 0 0 0 0 0 0 0 0 0.00255919921276631 0 0 0 0 0 0 0 0 0.0068705862820168 0 0 0 0 0 0 0 0 0 0 0 0 0 0 0 0 0 0 0 0 0 0 0 0 0 0 0 0 0.00644382555270252 0.0191984061925089 0 0 0 0 0 0 0 0.0187136237526723 0.00794102218125827 0.0252256357848292 0.0223842254851545 0 0 0 0 0 0 0 0 0 0 0 0 0 0 0 0 0 0 0 0 0 0 0 0 0 0 0 0 0 0 0 0 0 0 0 0 0 0 0 0 0 0 0 0 0 0 0 0 0 0 0 0 0 0 0 0 0 0 0 0 0 0 0 0 0 0.00575772831664213 0 0 0 0 0 0 0 0 0 0 0 0 0 0 0 0 0 0 0 0 0 0 0.00353998778911532 0 0 0 0 0 0 0 0 0 0 0 0 0 0 0 0 0 0 0 0 0 0 0 0 0 0 0 0 0 0 0 0 0 0 0 0 0 0 0 0 0 0 0 0 0 0 0 0 0 0 0 0 0 0 0 0 0 0 0 0 0 0 0 0 0 0 0 0 0 0 0 0 0 0 0 0 0 0 0 0 0 0 0 0 0 0 0 0 0 0
0.0152983888223672 0 0.00963237523548952 0 0 0.0173593621845217 0 0 0 0 0 0 0 0 0 0.240617339123008 0 0.0100975784361428 0 0 0 0 0 0 0 0 0 0 0 0.0107489122552419 0.0341831335573227 0 0 0 0 0 0 0 0 0 0 0 0 0 0 0 0 0 0 0 0 0.1143971934934 0 0 0 0 0 0 0 0 0 0.037360294709765 0 0 0 0 0 0 0 0 0.0359129882833494 0 0 0.0155424401153465 0 0.0742522758113524 0 0 0.03802093176299 0 0 0 0 0 0 0 0 0.0472208770803284 0 0 0 0 0 0 0 0 0 0.0243016520968606 0 0 0 0 0 0 0 0 0 0 0 0 0 0 0 0 0 0 0 0 0 0 0 0 0 0 0 0 0.059673528707932 0 0 0 0.0560324357908156 0.0462980975840108 0.00706667295467161 0.0566150491828599 0 0 0.0493684728122243 0 0 0 0 0 0 0 0 0 0 0 0 0 0 0 0 0 0 0 0 0 0 0 0 0 0 0 0 0 0 0 0 0 0 0 0 0 0 0 0 0 0 0 0 0 0 0 0 0 0 0 0 0 0 0 0 0 0 0 0 0 0 0 0 0 0 0 0 0 0 0 0 0 0 0 0 0 0 0 0 0 0 0 0 0 0 0 0 0 0 0 0 0 0 0 0 0 0 0 0 0 0 0 0 0 0 0 0 0 0 0 0 0 0 0 0 0 0 0 0 0 0 0 0 0 0 0 0 0 0 0 0 0 0 0 0 0 0 0 0 0 0 0 0 0 0 0 0 0 0 0 0 0 0 0 0 0 0 0 0 0 0 0 0 0 0 0 0 0 0 0 0 0 0 0 0 0 0 0 0
0 0 0 0 0 0 0 0 0 0 0 0 0 0 0 0.0202098940586176 0 0 0 0 0 0 0 0 0 0 0 0 0 0 0.199227386848006 0 0 0 0 0 0.00916640705754637 0.0523812852172756 0 0 0 0 0 0 0 0 0 0 0 0 0 0 0 0 0 0 0 0 0 0 0 0 0 0 0 0 0 0 0 0 0 0 0 0 0 0 0 0 0 0 0 0.0150297955225972 0 0 0 0.0364961415049304 0.00706454182674177 0.00787095874542431 0 0 0 0 0 0 0 0.0237239541633612 0.150558135214341 0.102103019996843 0.022488128207513 0 0 0 0 0 0 0 0 0 0 0 0 0 0 0 0 0 0 0 0 0 0 0 0 0 0 0 0.274645794602136 0 0 0.01471984428551 0 0 0 0.0123422158656851 0 0 0.0334034603261207 0 0 0 0.0107268868005285 0 0 0 0 0 0 0.00473644133672609 0 0 0 0 0.00310570842009543 0 0 0 0 0 0 0 0 0 0 0 0 0 0 0 0 0 0 0 0 0 0 0 0 0 0 0 0 0 0 0 0 0 0 0 0 0 0 0 0 0 0 0 0 0 0 0 0 0 0 0 0 0 0 0 0 0 0 0 0 0 0 0 0 0 0 0 0 0 0 0 0 0 0 0 0 0 0 0 0 0 0 0 0 0 0 0 0 0 0 0 0 0 0 0 0 0 0 0 0 0 0 0 0 0 0 0 0 0 0 0 0 0 0 0 0 0 0 0 0 0 0 0 0 0 0 0 0 0 0 0 0 0 0 0 0 0 0 0 0 0 0 0 0 0 0 0 0 0 0 0 0 0 0 0 0 0 0 0 0 0 0 0 0
0 0 0 0 0 0 0 0 0 0 0 0 0 0.012897271397485 0 0.354218098827864 0 0 0 0 0 0 0 0 0 0 0 0 0 0.0107498485108035 0.0736935951198057 0 0 0 0 0 0 0 0 0 0 0 0 0 0 0 0 0 0 0 0.00368809680156268 0 0 0 0 0 0 0 0 0 0 0 0 0 0 0 0 0 0 0 0.0647814542477815 0 0 0 0 0 0 0 0 0 0 0 0 0 0 0 0 0.00432529328510977 0 0 0 0 0 0 0 0 0 0.1104851425268 0.0207941570512283 0.0291157696409271 0 0 0 0 0 0 0 0 0 0 0 0 0 0 0 0 0 0 0 0 0 0 0 0 0 0 0.120784951092565 0 0 0 0 0 0 0.0484898692806082 0.0313678382405945 0.0413127040639857 0 0.0732959099128793 0 0 0 0 0 0 0 0 0 0 0 0 0 0 0 0 0 0 0 0 0 0 0 0 0 0 0 0 0 0 0 0 0 0 0 0 0 0 0 0 0 0 0 0 0 0 0 0 0 0 0 0 0 0 0 0 0 0 0 0 0 0 0 0 0 0 0 0 0 0 0 0 0 0 0 0 0 0 0 0 0 0 0 0 0 0 0 0 0 0 0 0 0 0 0 0 0 0 0 0 0 0 0 0 0 0 0 0 0 0 0 0 0 0 0 0 0 0 0 0 0 0 0 0 0 0 0 0 0 0 0 0 0 0 0 0 0 0 0 0 0 0 0 0 0 0 0 0 0 0 0 0 0 0 0 0 0 0 0 0 0 0 0 0 0 0 0 0 0 0 0 0 0 0 0 0 0 0 0
0 0 0 0 0 0 0 0 0 0 0 0 0 0 0.0134953659259229 0.378706500097936 0 0 0 0 0 0 0 0 0 0 0 0 0 0.0102789895226076 0.0459705293282494 0 0 0 0 0 0 0 0 0 0 0 0 0 0 0 0 0 0 0 0 0 0 0 0 0 0 0 0 0 0 0 0 0 0 0 0 0 0 0 0.168512389910864 0 0 0 0 0 0 0 0 0 0 0 0 0 0 0 0 0.00578173478145296 0 0 0 0 0 0 0 0 0 0 0 0 0 0 0 0 0 0 0 0 0 0 0 0 0 0 0 0 0 0 0 0 0 0 0 0 0 0 0 0 0 0 0.0105312168143505 0.00702805876148608 0 0.133050559635624 0 0 0.226644655221507 0 0 0 0 0 0 0 0 0 0 0 0 0 0 0 0 0 0 0 0 0 0 0 0 0 0 0 0 0 0 0 0 0 0 0 0 0 0 0 0 0 0 0 0 0 0 0 0 0 0 0 0 0 0 0 0 0 0 0 0 0 0 0 0 0 0 0 0 0 0 0 0 0 0 0 0 0 0 0 0 0 0 0 0 0 0 0 0 0 0 0 0 0 0 0 0 0 0 0 0 0 0 0 0 0 0 0 0 0 0 0 0 0 0 0 0 0 0 0 0 0 0 0 0 0 0 0 0 0 0 0 0 0 0 0 0 0 0 0 0 0 0 0 0 0 0 0 0 0 0 0 0 0 0 0 0 0 0 0 0 0 0 0 0 0 0 0 0 0 0 0 0 0 0 0 0 0 0 0 0
0 0 0 0 0 0 0 0 0 0 0 0 0 0 0 0 0 0 0 0 0 0 0 0 0 0 0 0 0 0 0 0 0 0.0930358482008363 0 0 0 0 0 0 0 0 0 0 0 0 0 0 0 0 0 0 0 0 0.146690002879792 0 0 0.00455311841496096 0.00857702543089923 0 0 0 0 0 0 0 0 0 0 0 0 0 0 0 0 0 0 0 0 0 0.00192168471433513 0 0 0 0 0 0.00224897853618001 0 0.00286806165692984 0.00412933223188483 0.00501725356408374 0 0.00539420270690562 0.00232949442545868 0.00582282520485243 0.00512305597695704 0.00304670374462814 0 0 0 0.00313491322617629 0.00787658851370331 0.00274706304841232 0.0133047285111107 0 0 0 0 0 0 0 0 0 0 0 0 0 0 0 0 0 0 0 0 0 0 0 0 0 0 0 0 0 0 0 0 0 0 0 0 0.0239176698772139 0.0366897524702217 0.0127300601861518 0.0184688118519764 0.00758835595569751 0.118974032633603 0 0.0184322588907748 0.0151557446267432 0.0169757143733365 0 0 0.00472309001084243 0.22150605972513 0.0374286432788901 0 0 0 0 0 0 0 0 0 0 0 0 0 0 0 0 0 0 0 0 0 0 0 0 0 0 0 0 0 0 0 0 0 0 0 0 0 0 0 0 0 0 0 0 0 0 0 0 0 0 0 0 0 0 0 0 0 0 0 0 0 0 0 0 0 0 0 0 0 0 0 0 0 0 0 0 0 0 0 0 0 0 0 0 0 0 0 0 0 0 0 0 0 0 0 0 0 0 0 0 0 0.0595803406760489 0 0 0 0 0 0 0 0 0 0 0 0 0 0 0 0 0 0 0 0 0 0 0 0 0 0 0 0 0 0 0 0 0 0 0 0 0 0 0 0 0 0.0528657387304093 0 0 0 0 0.00828739720540184 0 0 0 0 0 0 0 0 0.0216094569957934 0 0 0 0.00724599152365862
0 0 0 0.0368960913337083 0 0 0 0 0 0 0 0 0 0 0 0 0 0 0 0 0 0 0 0 0 0 0 0 0 0 0.0114326444059903 0 0 0 0 0 0 0.0145718014900384 0 0 0 0 0 0 0 0 0.131973423588089 0 0 0 0.146628435268846 0 0 0 0 0 0 0 0.257551781700988 0 0.00834563446017594 0 0 0 0 0 0 0 0 0 0 0 0 0.012745350629896 0 0 0 0 0.00664138174890073 0 0 0 0 0 0 0 0 0.0141475923830354 0 0 0 0 0 0 0 0 0 0 0 0 0 0 0 0 0 0 0 0 0 0 0 0 0 0 0 0 0 0 0 0 0 0 0 0 0 0 0 0 0 0.0282002030574807 0 0.0254719912398502 0.0311839633821571 0 0 0 0 0 0 0 0 0 0 0 0 0.185146355176728 0 0 0 0 0 0 0 0.0890633501341165 0 0 0 0 0 0 0 0 0 0 0 0 0 0 0 0 0 0 0 0 0 0 0 0 0 0 0 0 0 0 0 0 0 0 0 0 0 0 0 0 0 0 0 0 0 0 0 0 0 0 0 0 0 0 0 0 0 0 0 0 0 0 0 0 0 0 0 0 0 0 0 0 0 0 0 0 0 0 0 0 0 0 0 0 0 0 0 0 0 0 0 0 0 0 0 0 0 0 0 0 0 0 0 0 0 0 0 0 0 0 0 0 0 0 0 0 0 0 0 0 0 0 0 0 0 0 0 0 0 0 0 0 0 0 0 0 0 0 0 0 0 0 0 0 0 0 0 0 0 0 0 0 0 0 0 0 0 0 0 0 0 0 0
0 0 0 0 0 0 0 0 0 0 0 0 0 0 0 0 0 0 0 0 0 0 0 0 0 0 0 0 0 0 0 0 0 0.00967018497827883 0 0 0 0.00194432186993466 0 0 0 0 0 0 0 0 0 0 0 0 0 0 0 0 0.0145801157717086 0 0 0 0.0182271439558471 0 0 0 0 0 0 0 0 0 0 0 0 0 0 0 0 0 0 0 0 0 0.00313115099295332 0.0029215989995561 0.00459898992016944 0.00324362506010866 0 0.0139370400989127 0.00915763816970315 0 0.0124922052229713 0.0673663959690326 0.0201268438607371 0.00867212924212523 0.0178574434501107 0 0.0522704379306105 0.00471501746548807 0.0173729709163556 0 0.00287587119844987 0.00215974400275849 0.00208023913363108 0.00334224876095865 0.0480976333583043 0.159409370242555 0 0 0 0 0 0 0 0 0 0 0 0 0 0 0 0 0 0 0 0 0 0 0.00341564742720585 0 0 0 0 0 0 0 0 0.00297928542789576 0 0 0.0167416682372374 0 0 0.0895843223342605 0.0965615934152612 0.0180766096299657 0.0186800088081748 0.020505183623457 0 0.0535397782589693 0.0845781776669757 0.0084817019633497 0.00599383379006191 0.0103949867840684 0.0571958508092316 0 0 0 0 0 0 0 0 0 0 0 0 0 0 0 0 0 0 0 0 0 0 0 0 0 0 0 0 0 0 0 0 0 0 0 0 0 0 0 0 0 0 0 0 0 0 0 0 0 0 0 0 0 0 0 0 0 0 0 0 0 0 0 0 0 0 0 0 0 0 0 0 0 0 0 0 0 0 0 0 0 0 0 0 0 0 0 0 0 0 0 0 0 0 0 0 0 0 0 0 0 0 0 0.00662720295119494 0 0 0 0 0 0 0 0 0 0 0 0 0 0 0 0 0 0 0 0 0 0 0 0 0 0 0 0 0 0 0 0 0 0 0 0 0 0 0 0 0 0.00639378830142937 0 0 0 0 0 0 0 0 0 0 0 0 0 0 0 0 0 0
0 0 0 0 0 0 0 0 0 0 0 0 0 0 0 0 0 0 0 0 0 0 0 0 0 0 0 0 0 0 0 0 0 0.0125471916706297 0 0 0 0 0 0 0 0 0 0 0 0 0 0 0 0 0.00945600278923079 0 0 0 0.0341062584410982 0 0 0.00351424451243126 0.128870938138681 0 0 0 0 0 0 0 0 0 0 0 0 0 0 0 0 0 0 0 0 0 0 0 0 0 0 0.0063484045243796 0 0 0.00670744177694419 0.0576196402053365 0.00801331304713397 0 0 0 0.00985810990372483 0 0 0 0 0 0 0 0.0262106040198594 0.0173836438337004 0 0 0 0 0 0 0 0 0 0 0 0 0 0 0 0 0 0 0 0 0 0 0 0 0 0 0 0 0 0 0 0 0 0 0.0316052160991492 0 0.11024683513207 0 0.259619075143431 0 0.00989958697086285 0.123017011460345 0.00936209617995058 0.0745595777399235 0.00895625600127845 0 0 0 0 0.0425601285180752 0 0 0 0 0 0 0 0 0 0 0 0 0 0 0 0 0 0 0 0 0 0 0 0 0 0 0 0 0 0 0 0 0 0 0 0 0 0 0 0 0 0 0 0 0 0 0 0 0 0 0 0 0 0 0 0 0 0 0 0 0 0 0 0 0 0 0 0 0 0 0 0 0 0 0 0 0 0 0 0 0 0 0 0 0 0 0 0 0 0 0 0 0 0 0 0 0 0 0 0 0 0 0.00417695686763489 0 0 0 0 0 0 0 0 0 0 0 0 0 0 0 0 0 0 0 0 0 0 0 0 0 0 0 0 0 0 0 0 0 0 0 0 0 0 0 0 0 0 0 0 0 0 0 0 0 0 0 0 0 0 0 0 0 0 0 0.00536146702412837
0 0 0 0 0 0 0 0 0 0 0 0 0 0 0 0 0 0 0 0 0 0 0 0 0 0 0 0 0 0 0 0 0 0.00358918720540636 0 0 0 0.00227632570572989 0 0 0 0 0 0 0 0 0 0 0 0 0.00477613649872821 0 0 0 0.00982055993536768 0 0 0.00104359687011587 0.101733036822169 0 0 0 0 0 0 0 0 0 0 0 0 0 0 0 0 0 0 0 0 0 0.0019141899064049 0 0 0 0 0.0477172211912628 0.00625701926050766 0 0.0176542102008681 0.211637873001821 0.0507697722955126 0.00862193511782655 0.0298984848296241 0 0.00484856112098655 0.00436829183351473 0 0 0 0 0.00392830697924857 0.0114534787283418 0.114795039586267 0.0861380412308091 0 0 0 0 0 0 0 0 0 0 0 0 0 0 0 0 0 0 0 0 0 0 0 0 0 0 0 0 0 0 0 0 0 0 0.00541003229158852 0 0.0586264989600602 0.128083154918572 0 0 0.00361706342928257 0.0312349044954946 0.00271397730563097 0.00840263622740657 0.0117125913623673 0 0.0101672720243001 0.00529919781424637 0.0057607299824293 0.00351689883584908 0 0 0 0 0 0 0 0 0 0 0 0 0 0 0 0 0 0 0 0 0 0 0 0 0 0 0 0 0 0 0 0 0 0 0 0 0 0 0 0 0 0 0 0 0 0 0 0 0 0 0 0 0 0 0 0 0 0 0 0 0 0 0 0 0 0 0 0 0 0 0 0 0 0 0 0 0 0 0 0 0 0 0 0 0 0 0 0 0 0 0 0 0 0 0 0 0 0 0 0 0 0 0.00131540488181792 0 0 0 0 0 0 0 0 0 0 0 0 0 0 0 0 0 0 0 0 0 0 0 0 0 0 0 0 0 0 0 0 0 0 0 0 0 0 0 0 0 0.00089836915044314 0 0 0 0 0 0 0 0 0 0 0 0 0 0 0 0 0 0
0 0 0 0 0 0 0 0 0 0 0 0 0 0 0 0 0 0 0 0 0 0 0 0 0 0 0 0 0 0 0 0 0 0 0 0 0 0 0 0 0 0 0 0 0 0 0 0 0 0 0 0 0 0 0 0 0 0 0 0 0 0 0 0 0 0 0 0 0 0 0 0 0 0 0 0 0 0 0 0 0.00454017240862691 0 0 0 0 0.00499169380258831 0 0 0 0.0197476512959664 0 0 0 0 0 0 0 0 0 0 0 0 0.00653172321597397 0.0245421875013766 0 0 0 0 0 0 0 0 0 0 0 0 0 0 0 0 0 0 0 0 0 0 0 0 0 0 0 0 0 0 0 0 0 0 0.0451452039844835 0 0.0631262190325841 0 0 0 0.0289172763826609 0 0 0.0335852526447444 0.055704124931264 0.129790468120167 0 0 0.0617345083398916 0.0162533321926154 0 0 0 0 0 0 0 0 0 0 0 0 0 0 0 0 0 0 0 0 0 0 0 0 0 0 0 0 0 0 0 0 0 0 0 0 0 0 0 0 0 0 0 0 0 0 0 0 0 0 0 0 0 0 0 0 0 0 0 0 0 0 0 0 0 0 0 0 0 0 0 0 0 0 0 0 0 0 0 0 0 0 0 0 0 0 0 0 0 0 0 0 0 0 0 0 0 0 0 0 0 0 0.173402784876915 0 0 0 0 0 0 0 0 0 0 0 0 0 0 0 0 0 0 0 0 0 0 0 0 0 0 0 0 0 0 0 0 0 0 0 0 0 0 0 0 0 0.164817880824435 0.00731260261893691 0 0 0 0.0229168866611827 0 0 0 0 0 0 0 0 0.0967352054030682 0.00899642559040264 0 0.0162429896331546 0.014965410538962
0 0 0 0 0 0 0 0 0 0 0 0 0 0 0 0 0 0 0 0 0 0 0 0 0 0 0 0 0 0 0 0 0 0 0 0 0 0 0 0 0 0 0 0 0 0 0 0 0 0 0 0 0 0 0 0 0 0 0 0 0 0 0 0 0 0 0 0 0 0 0 0 0 0 0 0 0 0 0 0 0 0 0.00715260691481765 0 0 0.0116893158739652 0.00558646019679462 0 0 0.0368528768762535 0 0 0 0 0 0 0.0153053959179319 0 0 0 0 0 0 0 0 0 0 0 0 0 0 0 0 0 0 0 0 0 0 0 0 0 0 0 0 0 0 0 0 0 0 0 0 0 0 0 0 0 0.0370635906937996 0 0.130345790126826 0.0561310142297156 0.041570621818682 0.0577809289431925 0 0 0 0.328062737380668 0.0566068604564832 0.195614877259275 0.010312711951173 0 0 0 0 0 0 0 0 0 0 0 0 0 0 0 0 0 0 0 0 0 0 0 0 0 0 0 0 0 0 0 0 0 0 0 0 0 0 0 0 0 0 0 0 0 0 0 0 0 0 0 0 0 0 0 0 0 0 0 0 0 0 0 0 0 0 0 0 0 0 0 0 0 0 0 0 0 0 0 0 0 0 0 0 0 0 0 0 0 0 0 0 0 0 0 0 0 0 0 0 0 0 0 0 0 0 0 0 0 0 0 0 0 0 0 0 0 0 0 0 0 0 0 0 0 0 0 0 0 0 0 0 0 0 0 0 0 0 0 0 0 0 0 0 0 0 0 0 0 0 0 0 0 0 0 0 0 0 0 0 0 0 0.00992421136042145 0 0 0
0 0 0 0.0162594494231579 0 0 0 0 0 0 0 0 0 0 0 0 0 0 0 0 0 0 0 0 0 0 0 0 0 0 0 0 0 0.0148219084661724 0 0 0 0.011707507266553 0 0 0 0 0 0 0 0 0 0 0 0 0 0 0 0 0.0403438549081099 0 0 0 0.0922840716072863 0 0 0 0 0 0 0 0 0 0 0 0 0 0 0 0 0 0 0 0 0 0 0 0 0 0 0.00292495956866978 0.00172760607384451 0 0.00289352982409965 0.0215837980951175 0.00264215388867997 0 0.00274387866674009 0 0 0 0 0 0 0 0 0 0.0249365692298878 0 0 0 0 0 0 0 0 0 0 0 0 0 0 0 0 0 0 0 0 0 0 0 0 0 0 0.0210987531401871 0 0 0.0206694796667619 0 0 0 0 0 0.102338474389732 0.039209292652022 0.0251982601143101 0.122839473395246 0.0632204434989816 0 0 0 0.0374445991174384 0.0629948810572413 0.0108099931887686 0.0111396919923366 0 0.00156567586834277 0 0.224006623338145 0.0198815903117781 0 0 0 0 0 0 0 0 0 0 0 0 0 0 0 0 0 0 0 0 0 0 0 0 0 0 0 0 0 0 0 0 0 0 0 0 0 0 0 0 0 0 0 0 0 0 0 0 0 0 0 0 0 0 0 0 0 0 0 0 0 0 0 0 0 0 0 0 0 0 0 0 0 0 0 0 0 0 0 0 0 0 0 0 0 0 0 0 0 0 0 0 0 0 0 0 0 0 0 0 0 0.0013503709508981 0 0 0 0 0 0 0 0 0 0 0 0 0 0 0 0 0 0 0 0 0 0 0 0 0 0 0 0 0 0 0 0 0 0 0 0 0 0 0 0 0 0.00136311029949148 0 0 0 0 0 0 0 0 0 0 0 0 0 0 0 0 0 0
0 0 0 0 0 0 0 0 0 0 0 0 0 0 0 0 0 0 0 0 0 0 0 0 0 0 0 0 0 0 0.0590646540992947 0 0 0 0 0 0 0.0314126304246282 0 0 0 0 0 0 0 0 0 0 0 0 0 0 0 0 0 0 0 0 0 0 0 0 0 0 0 0 0 0 0 0 0 0 0 0 0 0 0 0 0 0 0 0 0 0 0 0 0.0166297025935208 0 0 0 0 0 0 0.014232767911795 0 0 0 0 0 0 0 0 0 0 0 0 0 0 0 0 0 0 0 0 0 0 0 0 0 0 0 0 0 0 0 0 0 0 0 0 0 0 0 0 0 0 0 0 0 0 0 0.0549013047080391 0.0322597026989674 0 0 0.219900379336234 0 0.159987499926117 0 0.0524746561419863 0 0 0 0.359136702159417 0 0 0 0 0 0 0 0 0 0 0 0 0 0 0 0 0 0 0 0 0 0 0 0 0 0 0 0 0 0 0 0 0 0 0 0 0 0 0 0 0 0 0 0 0 0 0 0 0 0 0 0 0 0 0 0 0 0 0 0 0 0 0 0 0 0 0 0 0 0 0 0 0 0 0 0 0 0 0 0 0 0 0 0 0 0 0 0 0 0 0 0 0 0 0 0 0 0 0 0 0 0 0 0 0 0 0 0 0 0 0 0 0 0 0 0 0 0 0 0 0 0 0 0 0 0 0 0 0 0 0 0 0 0 0 0 0 0 0 0 0 0 0 0 0 0 0 0 0 0 0 0 0 0 0 0 0 0 0 0 0 0 0
0 0 0 0 0 0 0 0 0 0 0 0 0 0 0 0 0 0 0 0 0 0 0 0 0 0 0 0 0 0 0 0 0 0 0 0 0 0 0 0 0 0 0 0 0 0 0 0 0 0 0 0 0 0 0 0 0 0 0.00683442259295235 0 0 0 0 0 0 0 0 0 0 0 0 0 0 0 0 0 0 0 0 0 0 0 0.00493736981377944 0 0 0.0150797094326682 0.00422202950841215 0 0 0.0294888282334425 0 0 0 0 0 0 0.016433362147463 0 0.0025739032989894 0.00398238434170645 0 0 0.0085380308376185 0.0124142168838168 0 0 0 0 0 0 0 0 0 0 0 0 0 0 0 0 0 0 0 0 0 0 0.00321719310146968 0 0 0 0 0 0 0 0 0.00333807587697883 0 0 0.0327388976808397 0 0.135857054643422 0.153735777414205 0.0351181518777689 0.0244040242511111 0.119300592008761 0.130078043186338 0.056253298556057 0 0.023223497281018 0.14354485596177 0.00259660431893911 0 0 0.0320896767504724 0 0 0 0 0 0 0 0 0 0 0 0 0 0 0 0 0 0 0 0 0 0 0 0 0 0 0 0 0 0 0 0 0 0 0 0 0 0 0 0 0 0 0 0 0 0 0 0 0 0 0 0 0 0 0 0 0 0 0 0 0 0 0 0 0 0 0 0 0 0 0 0 0 0 0 0 0 0 0 0 0 0 0 0 0 0 0 0 0 0 0 0 0 0 0 0 0 0 0 0 0 0 0 0 0 0 0 0 0 0 0 0 0 0 0 0 0 0 0 0 0 0 0 0 0 0 0 0 0 0 0 0 0 0 0 0 0 0 0 0 0 0 0 0 0 0 0 0 0 0 0 0 0 0 0 0 0 0 0 0 0 0 0
0 0 0 0 0 0 0 0 0 0 0 0 0 0 0 0 0 0 0 0 0 0 0 0 0 0 0 0 0 0 0 0 0.0159834082169814 0.00811287857984043 0.0115399696749414 0 0 0 0 0 0 0 0 0 0 0 0 0 0 0 0 0 0 0 0.00267236278226789 0 0 0 0.00718440720747701 0 0 0 0 0 0 0 0 0 0 0 0 0 0 0 0 0 0 0 0 0 0 0 0 0 0 0 0 0 0 0.0128669567157656 0.00434382581040732 0 0.00571786206401374 0 0.0544097509513072 0 0.00596541421099982 0 0 0 0.0655059138507274 0.0529337885605552 0.0222502698383328 0.125902637615573 0 0 0 0 0 0 0 0 0 0 0 0 0 0 0 0 0 0 0 0 0 0 0 0 0 0 0 0 0 0 0 0 0 0 0.0198734892779497 0 0.158443820324424 0.013633562781775 0.0361393583271215 0.0298821292256038 0.0151972888520488 0.0164791766853496 0 0.0171450587182896 0 0.0870782736351788 0.0843588298030435 0.0634123559692588 0.0231790511812133 0 0 0 0 0 0 0 0 0 0 0 0 0 0 0 0 0 0 0 0 0 0 0 0 0 0 0 0 0 0 0 0 0 0 0 0 0 0 0 0 0 0 0 0 0 0 0 0 0 0 0 0 0 0 0 0 0 0 0 0 0 0 0 0 0 0 0 0 0 0 0 0 0 0 0 0 0 0 0 0 0 0 0 0 0 0 0 0 0 0 0 0 0 0 0 0 0 0 0 0 0 0 0 0.022431813330498 0 0 0 0 0 0 0 0 0 0 0 0 0 0 0 0 0 0 0 0 0 0 0 0 0 0 0 0 0 0 0 0 0 0 0 0 0 0 0 0 0 0.0173563458090559 0 0 0 0 0 0 0 0 0 0 0 0 0 0 0 0 0 0
0 0 0 0 0 0 0 0 0 0 0 0 0 0 0 0 0 0 0 0 0 0 0 0 0 0 0 0 0 0 0.00319440334865934 0 0.0153687000074664 0.00682845001920752 0.0120855640277656 0 0 0 0 0 0 0 0 0 0 0 0 0 0 0 0 0 0 0 0 0 0 0 0.00255916670978598 0 0 0 0 0 0 0 0 0 0 0 0 0 0 0 0 0 0 0 0 0 0.00662268685419257 0 0.00426616016079346 0 0 0 0.0167059908181552 0 0 0.00387465863406628 0 0 0 0.00247375434245565 0.00973109358089972 0.0127930487489264 0.0159958335394402 0 0.00232515814152504 0.00323586284131368 0.0600515031026679 0.0266792043493623 0.00235805315618549 0.0146010334212206 0 0 0 0 0 0 0 0 0 0 0 0 0 0 0 0 0 0 0 0 0 0 0 0 0 0 0 0 0 0 0 0 0 0 0.0212331990585387 0 0.0151562065591226 0 0 0.0664136743032171 0.0500944320163398 0.0161984626431695 0.0129931192370555 0.101085651569665 0.0830616083494854 0 0.111378669574435 0.00571488621944453 0.271155431961798 0.00676730500876547 0 0 0 0 0 0 0 0 0 0 0 0 0 0 0 0 0 0 0 0 0 0 0 0 0 0 0 0 0 0 0 0 0 0 0 0 0 0 0 0 0 0 0.00177961189340353 0 0 0 0 0 0 0 0 0 0 0 0 0 0 0 0 0 0 0 0 0 0 0 0 0 0 0 0 0 0 0 0 0 0 0 0 0 0 0 0 0 0 0 0 0.001309794353545 0 0 0 0 0 0 0 0 0 0 0 0 0 0 0.00339279292615124 0 0 0 0 0 0 0 0 0 0 0 0 0 0 0 0 0 0 0 0 0 0 0 0 0 0 0 0 0 0 0 0 0 0 0 0 0 0 0 0 0 0.00222648329694307 0.00325835617799135 0 0 0 0 0 0 0 0.00270425680309786 0 0 0.00232573224374228 0 0 0 0 0 0
0 0 0 0 0 0 0 0 0 0 0 0 0 0 0 0 0 0 0 0 0 0 0 0 0 0.00327899989294543 0 0 0 0 0 0 0.0444208821072588 0.0506599810449874 0.00671367065563063 0 0 0 0 0 0 0 0 0 0 0 0 0 0 0 0 0 0 0 0 0 0 0 0 0 0 0 0 0 0 0 0 0 0 0 0 0 0 0 0 0 0 0 0 0 0 0 0 0 0 0 0 0 0.0051118070370458 0.0101787736614859 0.00757906877342123 0 0.00767042839355342 0 0 0 0 0 0 0 0.122874039791131 0.251753207867835 0.00474330656823116 0.0655606911693205 0 0 0 0 0 0 0 0 0 0 0 0 0 0 0 0 0 0 0 0 0 0 0 0 0 0 0 0 0 0 0 0 0 0 0 0 0.0134798520558267 0 0.03766130260448 0 0.00332378853274843 0 0 0.00230133889947888 0.101273074550314 0.140176414839544 0 0.0709072157769136 0.0328933872355623 0 0 0 0 0 0 0 0 0 0 0 0 0 0 0 0 0 0 0 0 0 0 0 0 0 0 0 0 0 0 0 0 0 0 0 0 0 0 0 0 0 0 0 0 0 0 0 0 0 0 0 0 0 0 0 0 0 0 0 0 0 0 0 0 0 0 0 0 0 0 0 0 0 0 0 0 0 0 0 0 0 0 0 0 0 0 0 0 0 0 0 0 0 0 0 0 0 0 0 0 0 0 0 0.00599121152372306 0 0 0 0 0 0 0 0 0 0 0 0 0 0 0 0 0 0 0 0 0 0 0 0 0 0 0 0 0 0 0 0 0 0 0 0 0 0 0 0 0 0.00538433993116103 0.00372137089312503 0 0 0 0 0 0 0 0 0 0 0.00234184619427786 0 0 0 0 0 0
0 0 0 0 0 0 0 0 0 0 0 0 0 0 0 0 0 0 0 0 0 0 0 0 0 0 0 0 0 0 0 0 0.0137428081616762 0.029006773908631 0 0 0 0 0 0 0 0 0 0 0 0 0 0 0 0 0 0 0 0 0.0053865119525435 0 0 0 0 0 0 0 0 0 0 0 0 0 0 0 0 0 0 0 0 0 0 0 0 0 0 0 0 0 0 0 0 0 0.0096839820442428 0.0242857602486022 0.0227364026564506 0.00986556181119255 0.0590574049007737 0 0.0341478907147736 0.0034976057381428 0 0 0 0 0.0565836035076754 0.198896948373794 0.0250374667403957 0.169586611352481 0 0 0 0 0 0 0 0 0 0 0 0 0 0 0 0 0 0 0 0 0 0 0 0 0 0 0 0 0 0 0 0 0 0 0 0 0.0381247327766945 0 0.0320113111104724 0 0 0.00467280688032798 0 0 0.124148013242556 0.0117295931175896 0.115635949182666 0 0 0 0 0 0 0 0 0 0 0 0 0 0 0 0 0 0 0 0 0 0 0 0 0 0 0 0 0 0 0 0 0 0 0 0 0 0 0 0 0 0 0 0 0 0 0 0 0 0 0 0 0 0 0 0 0 0 0 0 0 0 0 0 0 0 0 0 0 0 0 0 0 0 0 0 0 0 0 0 0 0 0 0 0 0 0 0 0 0 0 0 0 0 0 0 0 0 0 0 0 0 0 0 0 0.0065928840271026 0 0 0 0 0 0 0 0 0 0 0 0 0 0 0 0 0 0 0 0 0 0 0 0 0 0 0 0 0 0 0 0 0 0 0 0 0 0 0 0 0 0.00556937755121556 0 0 0 0 0 0 0 0 0 0 0 0 0 0 0 0 0 0
0 0 0 0 0 0 0 0 0 0 0 0 0 0 0 0 0 0 0 0 0 0 0 0 0 0 0 0 0 0 0 0 0.078495343452209 0.0144988800710292 0 0 0 0.00242526688037949 0 0 0 0 0 0 0 0 0 0 0 0 0 0 0 0 0.00607189146568091 0 0 0 0.00305097132715221 0 0 0 0 0 0 0 0 0 0 0 0 0 0 0 0 0 0 0 0 0 0 0.00368522721356469 0.00367522111537124 0.00615757934701594 0 0.0147972109366882 0.00455827063517416 0 0.00658094136695169 0.0446797844147549 0 0 0.00271129020268511 0 0.0121419902878433 0 0.00881534340444274 0 0.00288892084280498 0 0.0376090736477443 0.0221231661771202 0.00982959981329802 0.0299867659308136 0 0 0 0 0 0 0 0 0 0 0 0 0 0 0 0 0 0 0 0 0 0 0.00463437315887445 0 0 0 0 0 0 0 0 0.0020605037650805 0 0 0.0078973321569768 0 0.136627726839218 0 0.0226653432905234 0.0422288751559048 0 0 0 0 0.029556499041446 0.362480893205452 0.0349383576203395 0 0 0 0 0 0 0 0 0 0 0 0 0 0 0 0 0 0 0 0 0 0 0 0 0 0 0 0 0 0 0 0 0 0 0 0 0 0 0 0 0 0 0 0 0 0 0 0 0 0 0 0 0 0 0 0 0 0 0 0 0 0 0 0 0 0 0 0 0 0 0 0 0 0 0 0 0 0 0 0 0 0 0 0 0 0 0 0 0 0 0 0 0 0 0 0 0 0 0 0 0 0 0 0 0 0.0116948453458585 0 0 0 0 0 0 0 0 0 0 0 0 0 0 0 0 0 0 0 0 0 0 0 0 0 0 0 0 0 0 0 0 0 0 0 0 0 0 0 0 0 0.0115100776859483 0.00949373514724111 0 0 0 0 0 0 0 0 0 0 0.00225221974012711 0 0.00329891065524674 0.00387756865903922 0 0 0
0 0 0 0 0 0 0 0 0 0 0 0 0 0 0 0 0 0 0 0 0 0 0 0 0 0 0 0 0 0 0.0253500706509842 0 0 0.0267470314282624 0 0 0 0.00367672049248277 0 0 0 0 0 0 0 0 0 0 0 0 0 0 0 0 0.0822190504383632 0 0 0.0242077920686141 0.0573868965360692 0 0 0 0 0 0 0 0 0 0 0 0 0 0 0 0 0 0 0 0 0 0.00662653789337561 0 0 0 0 0.00294194331737397 0.00518680795617364 0 0 0.00434776520866382 0 0 0 0.00357021633439012 0 0.00944996395966204 0.00881366608854108 0 0 0 0 0 0.00245457861005614 0 0 0 0 0 0 0 0 0 0 0 0 0 0 0 0 0 0 0 0 0 0 0 0.00426359909641174 0 0 0 0 0 0 0 0 0 0 0 0.203856051923682 0.0201801369405974 0 0.045470208501777 0.00761602696194122 0.00611938455984705 0 0.239669130726413 0.065429595940262 0.0166271512997228 0 0.0049792780251293 0 0 0 0 0.0506553254014057 0 0 0 0 0 0 0 0 0 0 0 0 0 0 0 0 0 0 0 0 0 0 0 0 0 0 0 0 0 0 0 0 0 0 0 0 0 0 0 0 0 0 0 0 0 0 0 0 0 0 0 0 0 0 0 0 0 0 0 0 0 0 0 0 0 0 0 0 0 0 0 0 0 0 0 0 0 0 0 0 0 0 0 0 0 0 0 0 0 0 0 0 0 0 0 0 0 0 0 0 0 0.0321263033309497 0 0 0 0 0 0 0 0 0 0 0 0 0 0 0 0 0 0 0 0 0 0 0 0 0 0 0 0 0 0 0 0 0 0 0 0 0 0 0 0 0 0.0203688702330839 0 0 0 0 0 0 0 0 0.00644715845390195 0 0 0 0 0.00268386897475071 0 0 0 0.0105288686471124
0 0 0 0 0 0 0 0 0 0 0 0 0 0 0 0 0 0 0 0 0 0 0 0 0 0 0 0 0 0 0 0 0 0.0295097990520584 0 0 0 0 0 0 0 0 0 0 0 0 0 0 0 0 0 0 0 0 0.0336857140122553 0 0 0 0 0 0 0 0 0 0 0 0 0 0 0 0 0 0 0 0 0 0 0 0 0 0.011469485281499 0 0 0 0 0 0 0 0 0 0 0 0 0 0 0 0.0141341131751806 0 0 0 0 0 0 0 0 0 0 0 0 0 0 0 0 0 0 0 0 0 0 0 0 0 0 0 0 0 0 0 0 0 0 0 0 0 0 0 0 0 0.295069016606775 0 0 0 0 0 0 0.182214900581929 0 0 0 0 0 0 0 0.433916971290303 0 0 0 0 0 0 0 0 0 0 0 0 0 0 0 0 0 0 0 0 0 0 0 0 0 0 0 0 0 0 0 0 0 0 0 0 0 0 0 0 0 0 0 0 0 0 0 0 0 0 0 0 0 0 0 0 0 0 0 0 0 0 0 0 0 0 0 0 0 0 0 0 0 0 0 0 0 0 0 0 0 0 0 0 0 0 0 0 0 0 0 0 0 0 0 0 0 0 0 0 0 0 0 0 0 0 0 0 0 0 0 0 0 0 0 0 0 0 0 0 0 0 0 0 0 0 0 0 0 0 0 0 0 0 0 0 0 0 0 0 0 0 0 0 0 0 0 0 0 0 0 0 0 0 0 0 0 0 0 0 0 0 0
0 0 0 0 0 0 0 0 0 0 0 0 0 0 0 0 0 0 0 0 0 0 0 0 0 0 0 0 0 0 0 0 0 0 0 0 0 0 0 0 0 0 0 0 0 0 0 0 0 0 0 0 0 0 0 0 0 0 0 0 0 0 0 0 0 0 0 0 0 0 0 0 0 0 0 0 0 0 0 0 0 0 0 0 0 0 0 0 0 0 0 0 0 0 0 0 0 0 0 0 0 0 0 0 0 0 0 0 0 0 0 0 0 0 0 0 0 0 0 0 0 0 0 0 0 0 0 0 0 0 0 0 0 0 0 0 0 0 0 0 0 0 0 0 0 0 0 0 0 0 0 0 0 0 0 0 0.544259826131532 0 0 0 0.0674392456896448 0.0806961114626531 0 0 0 0 0 0 0 0 0 0 0 0 0 0.170497887517616 0.0465229070859263 0 0.0392285091813051 0.0408529623484663 0 0 0 0 0 0 0 0 0 0 0 0 0 0 0 0 0 0 0 0 0 0 0 0 0 0 0 0 0 0 0 0 0 0 0 0 0 0 0 0 0 0 0 0 0 0 0 0 0 0 0 0 0 0.0105025505828563 0 0 0 0 0 0 0 0 0 0 0 0 0 0 0 0 0 0 0 0 0 0 0 0 0 0 0 0 0 0 0 0 0 0 0 0 0 0 0 0 0 0 0 0 0 0 0 0 0 0 0 0 0 0 0 0 0 0 0 0 0 0 0 0 0 0 0 0 0 0 0 0 0 0 0 0 0 0 0 0 0 0 0
0 0 0 0 0 0 0 0 0 0 0 0 0 0 0 0 0 0 0 0 0 0 0 0 0 0 0 0 0 0 0 0 0 0 0 0 0 0 0 0 0 0 0 0 0 0 0 0 0 0 0 0 0 0 0 0 0 0 0 0 0 0 0 0 0 0 0 0 0 0 0 0 0 0 0 0 0 0 0 0 0 0 0 0 0 0 0 0 0 0 0 0 0 0 0 0 0 0 0 0 0 0 0 0 0 0 0 0 0 0 0 0 0 0 0 0 0 0 0 0 0 0 0 0 0 0 0 0 0 0 0 0 0 0 0 0 0 0 0 0 0 0 0 0 0 0 0 0 0 0 0 0 0 0 0 0.132146571134366 0 0 0.0254253701403211 0.0564795827669337 0.040875121992873 0.136291436827537 0 0 0.0818199603873642 0 0 0 0 0 0 0 0 0 0 0.239671495261465 0.0118226265514962 0.0139578452588824 0.0249847286353357 0.00965596033248935 0 0 0.0288913488253098 0.033432804697134 0 0 0 0 0 0 0 0 0.0138127497435237 0 0 0 0 0 0 0 0 0 0 0 0 0 0 0 0 0 0 0 0.00634836323835753 0 0 0 0 0 0 0 0 0 0 0 0 0 0 0 0 0 0 0 0 0.00698816588661163 0 0 0 0 0 0 0 0 0 0 0 0 0 0 0 0 0 0 0 0 0 0 0 0 0 0 0 0 0 0 0 0 0 0 0 0 0 0 0 0 0 0 0 0 0 0 0 0 0 0 0.00607190930265277 0.00391244207187559 0 0.0385995195074877 0.0348512800837755 0.0319025294391289 0 0 0.0169226587858535 0.00513552912922563 0 0 0 0 0 0 0 0 0 0 0 0 0 0 0 0 0 0 0 0 0 0 0
0 0 0 0 0 0 0 0 0 0 0 0 0 0 0 0 0 0 0 0 0 0 0 0 0 0 0 0 0 0 0 0 0 0 0 0 0 0 0 0 0 0 0 0 0 0 0 0 0 0 0 0 0 0 0 0 0 0 0 0 0 0 0 0 0 0 0 0 0 0 0 0 0 0 0 0 0 0 0 0 0 0 0 0 0 0 0 0 0 0 0 0 0 0 0 0 0 0 0 0 0 0 0 0 0 0 0 0 0 0 0 0 0 0 0 0 0 0 0 0 0 0 0 0 0 0 0 0 0 0 0 0 0 0 0 0 0 0 0 0 0 0 0 0 0 0 0 0 0 0 0 0 0 0 0 0 0 0 0.0322453740770707 0.0553340444595751 0 0.326189612451785 0.0359970965251505 0 0.215776995622276 0 0 0 0 0 0 0 0 0 0 0.0569411609421401 0 0 0.0157247148128299 0 0 0 0.016658850495458 0 0 0 0 0 0 0 0 0 0 0 0 0 0 0 0 0 0 0 0 0 0 0 0 0 0 0 0 0 0 0 0 0 0 0 0 0 0 0 0 0 0 0 0 0 0 0 0 0 0 0 0 0 0 0 0 0 0 0 0 0 0 0 0 0 0 0 0 0 0 0 0 0 0 0 0 0 0 0 0 0 0 0 0 0 0 0 0 0 0 0 0 0 0 0 0 0 0 0 0 0 0 0 0.099708809135126 0.023520211393598 0.0245526248831906 0.0973505052017997 0 0 0 0 0 0 0 0 0 0 0 0 0 0 0 0 0 0 0 0 0 0 0 0 0 0 0
0 0 0 0 0 0 0 0 0 0 0 0 0 0 0 0 0 0 0 0 0 0 0 0 0 0 0 0 0.00192069144370945 0 0 0 0 0 0 0 0 0 0 0 0 0 0 0 0 0 0 0 0 0 0 0 0 0 0 0 0 0 0 0 0 0 0 0 0 0 0 0 0 0 0 0 0 0 0 0 0 0 0 0 0 0 0 0 0 0 0 0 0 0 0 0 0 0 0 0 0 0 0 0 0 0 0 0 0 0 0 0 0 0 0 0 0 0 0.0037586793311631 0 0 0 0 0 0 0 0 0 0 0 0 0 0 0 0 0 0 0 0 0 0 0 0 0 0 0 0 0 0 0 0 0 0 0 0 0 0 0 0 0 0.0307227502171018 0.0191664635426649 0 0.133980061750782 0.0074965587048911 0.0233351382488057 0 0 0 0.0171213693619041 0 0 0 0 0 0 0 0 0.0829958325246895 0.00887533313035932 0 0.00474283014818773 0.00601485513630472 0 0 0 0.0179514132475732 0 0 0 0 0 0 0 0 0 0.0628321986552454 0 0 0 0 0.00935631604106413 0 0 0 0 0 0 0 0.0177222354139008 0 0 0 0 0 0 0 0 0 0 0 0 0 0 0 0 0 0 0 0 0 0 0 0 0 0 0 0.00543966786817631 0 0 0 0 0 0 0 0 0 0 0.0154167030903841 0 0 0.00358455357151006 0 0 0 0 0 0 0 0 0 0 0 0 0 0 0 0 0 0 0 0 0 0 0 0 0 0.0194129858449467 0 0 0 0 0 0 0 0 0 0 0.0622060811713123 0.0362498661564703 0.0818257873297349 0.064926071130755 0.147114068711968 0.0381110991585923 0 0 0.0105108399959484 0 0.0229464579108155 0.0236832466414819 0 0 0 0 0 0 0 0 0 0 0 0 0.0205798445195574 0 0 0 0 0 0 0 0
0 0 0 0 0 0 0 0 0 0 0 0 0.00427274574877614 0 0 0 0 0.00420754786356235 0 0 0 0 0 0 0 0 0 0 0 0 0 0 0 0 0 0 0 0 0 0 0 0 0 0 0 0 0 0 0 0 0 0 0 0 0 0 0 0 0 0 0 0 0 0 0 0 0 0 0 0 0 0 0 0 0 0 0 0 0 0 0 0 0 0 0 0 0 0 0 0 0 0 0 0 0 0 0 0 0 0 0 0 0 0 0 0 0 0 0 0 0 0 0 0.00543381796311749 0 0 0 0.0049378747216121 0 0 0 0 0 0 0 0 0 0 0 0 0 0 0 0 0 0 0 0 0 0 0 0 0 0 0 0 0 0 0 0 0 0 0 0 0 0 0.0525809535044023 0.025340265113661 0.103224870163066 0 0.0415654710395473 0.0176046141976058 0 0 0 0.0154119867024662 0 0 0 0 0 0 0 0 0 0 0 0.00361722628114772 0.00577076156500112 0 0 0 0.0207196760403961 0 0 0 0 0 0 0 0 0 0 0 0 0 0 0.011262340050516 0 0 0 0 0 0 0 0.0210557831043293 0 0 0 0 0 0 0 0 0 0 0 0 0 0 0 0 0 0 0 0 0 0 0 0 0 0 0 0.00437487609264808 0 0 0 0 0 0 0 0 0 0 0.0128073641579065 0 0 0 0 0 0 0 0 0 0 0 0 0 0 0 0 0 0 0 0 0 0 0 0 0 0 0 0 0 0 0 0 0 0 0 0 0 0 0 0.00471208049310595 0 0.121685417099905 0.0235958366334287 0.171216681909703 0.186340391661933 0 0 0.00844820363247419 0 0.0509031003678191 0.0526743657253205 0 0 0 0 0 0 0 0 0 0 0 0 0.0262357481665498 0 0 0 0 0 0 0 0
0 0 0 0 0 0 0 0 0 0 0 0 0.00817262370824713 0 0 0 0 0 0 0 0 0 0 0 0 0 0 0 0 0 0 0 0 0 0 0 0 0 0 0 0 0 0 0 0 0 0 0 0 0 0 0 0 0 0 0 0 0 0 0 0 0 0 0 0 0 0 0 0 0 0 0 0 0 0 0 0 0 0 0 0 0 0 0 0 0 0 0 0 0 0 0 0 0 0 0 0 0 0 0 0 0 0 0 0 0 0 0 0 0 0 0 0 0.010494391807181 0 0 0 0.0124429301808071 0 0 0 0 0 0 0 0 0 0 0 0 0 0 0 0 0 0 0 0 0 0 0 0 0 0 0 0 0 0 0 0 0 0 0 0 0 0.0562188099334228 0.140339002590517 0 0.0213004345781574 0.153290433610966 0 0 0 0 0.119992354256025 0 0 0 0 0 0 0 0 0 0 0.182267229328867 0 0 0 0 0 0 0 0 0 0 0 0 0 0 0 0 0 0 0 0 0 0 0 0 0 0 0 0 0 0 0 0 0 0 0 0 0 0 0 0 0 0 0 0 0 0 0 0 0 0 0 0 0 0 0 0 0 0 0 0 0 0 0 0 0 0 0 0 0 0 0 0 0 0 0 0 0 0 0 0 0 0 0 0 0 0 0 0 0 0 0 0 0 0 0 0 0 0 0 0 0 0 0 0 0 0 0 0 0 0 0.0297308099971363 0.0427968758054807 0.18861372279305 0.0343403814101418 0 0 0 0 0 0 0 0 0 0 0 0 0 0 0 0 0 0 0 0 0 0 0 0 0 0 0
0 0 0 0 0 0 0 0 0 0 0 0 0 0 0 0 0 0 0 0 0 0 0 0 0 0 0 0 0 0 0 0 0 0 0 0 0 0 0 0 0 0 0 0 0.000987977559636061 0 0 0 0 0 0 0 0 0 0 0 0 0 0 0 0 0 0 0 0 0 0 0 0 0 0 0 0 0 0 0 0 0 0 0 0 0 0 0 0 0 0 0 0 0 0 0 0 0 0 0 0 0 0 0 0 0 0 0 0 0 0 0 0 0 0 0 0 0 0 0 0 0 0 0 0 0 0 0 0 0 0 0.00400747189657982 0 0 0 0 0 0 0 0 0 0 0 0 0 0 0 0 0 0 0 0 0 0 0 0 0 0 0 0.00580377767080948 0.0403717066967694 0.0475291916486973 0.00572039622911394 0.00560141917598782 0 0 0.0343393417425739 0.0368215408843477 0.220832702661818 0.0405611651363611 0 0.00407820761785214 0 0 0 0.0114054858140896 0 0 0.0262337498352334 0.116785805608209 0 0 0.0856788144629006 0.00183415661307395 0 0 0.0372896386759472 0.0751270633092774 0 0 0 0 0 0.00379503630849442 0 0 0.0188474623302266 0.00239387542101424 0 0.00163826320252813 0 0.00186120157063087 0 0 0 0 0 0 0 0 0 0 0 0.00229341734228841 0 0 0.00899265246713578 0 0 0 0.00350935657323896 0 0 0 0 0.0273773037573398 0 0 0 0 0 0 0 0 0 0 0 0 0 0 0 0.00103553154758073 0 0 0 0 0.0142544627116224 0 0 0 0 0.000660090436408971 0 0.00399702457760077 0.00107090114899164 0.00103034579630366 0 0.000321888717806387 0 0 0 0 0 0 0 0 0 0 0 0 0 0 0 0 0 0 0 0 0 0 0 0 0 0 0.0206485413249719 0 0 0 0.00520101743543698 0.00472193609599319 0 0.00461247881721815 0.00281929995802305 0.00180594714900276 0 0 0.0230643271051074 0 0 0 0 0 0 0 0 0 0 0 0 0 0.00475692088532149 0.011302004495377 0.026979099585058 0 0 0 0 0 0 0 0
0 0 0 0 0 0 0 0 0 0 0 0 0 0 0 0 0 0 0 0 0 0 0 0 0 0 0 0 0 0 0 0 0 0 0 0 0 0 0 0 0 0 0 0 0 0.0151743378818933 0 0 0 0 0 0 0 0 0 0 0 0 0 0 0 0 0 0 0 0 0 0 0 0 0 0 0 0 0 0 0 0 0 0 0 0 0 0 0 0 0 0 0 0 0 0 0 0 0 0 0 0 0 0 0 0 0 0 0 0 0 0 0 0 0 0 0 0 0 0 0 0 0 0 0 0 0 0 0 0 0 0 0 0 0 0 0 0 0 0 0 0 0 0 0 0 0 0 0 0 0 0 0 0 0 0 0 0 0 0 0 0.037718669625419 0 0 0 0.246939496458169 0 0 0 0.0780634448182825 0 0.0190587410333651 0 0 0 0.0134571620369607 0 0 0 0.037018643958638 0.049360936410572 0.0192397691188946 0.0828086392278734 0.0532458863882868 0.142765254040207 0 0 0.140532807314699 0 0 0 0 0 0.0270945539226307 0 0 0 0 0 0 0 0 0 0 0 0 0 0 0 0 0 0 0 0 0 0 0 0 0 0 0 0 0 0 0 0.00943722264609072 0 0 0 0 0 0 0 0 0 0 0 0 0 0 0 0 0 0 0 0 0 0 0 0 0 0 0 0 0 0 0 0 0 0 0 0 0 0 0 0 0 0 0 0 0 0 0 0 0 0 0 0 0 0 0 0 0 0 0 0 0 0 0 0 0 0.0169725827839207 0 0 0 0 0 0 0 0 0 0 0 0 0 0 0 0 0 0 0 0 0.0111118523340967 0 0 0 0 0 0 0 0
0 0 0 0 0 0 0 0 0 0 0 0 0 0 0 0 0 0 0 0 0 0 0 0 0 0 0 0 0 0 0 0 0 0 0 0 0 0 0 0 0 0 0 0 0 0 0 0 0 0 0 0 0 0 0 0 0 0 0 0 0 0 0 0 0 0 0 0 0 0 0 0 0 0 0 0 0 0 0 0 0 0 0 0 0 0 0 0 0 0 0 0 0 0 0 0 0 0 0 0 0 0 0 0 0 0 0 0 0 0 0 0 0 0 0 0 0 0 0 0 0 0 0 0 0 0 0 0 0 0 0 0 0 0 0 0 0 0 0 0 0 0 0 0 0 0 0 0 0 0 0 0 0 0 0 0 0 0 0 0 0 0.339894923844698 0 0 0.358031272024798 0 0 0 0 0 0 0 0 0 0.0210998853741864 0.15112765456156 0 0 0 0 0 0 0 0 0 0 0 0 0 0 0 0 0 0 0 0 0 0 0 0 0 0 0 0 0 0 0 0 0 0.0148194077660064 0 0 0 0 0 0 0 0 0 0 0 0.0425962005520074 0 0 0 0 0 0 0 0 0 0 0 0 0 0 0 0 0 0 0 0 0.0274304703801645 0 0 0 0 0 0 0 0 0 0 0 0 0 0 0 0 0 0 0 0 0 0 0 0 0 0 0 0 0 0 0 0 0 0 0 0 0 0 0 0 0 0 0 0 0 0 0 0 0 0 0 0 0 0 0 0 0 0 0 0 0 0 0 0 0.0137018226573466 0.0312983628392324 0 0 0 0 0 0 0 0
0 0 0 0 0 0 0 0 0 0 0 0 0 0 0 0 0 0 0 0 0 0 0 0 0 0 0 0 0 0 0 0 0 0 0 0 0 0 0 0 0 0 0 0 0 0 0 0 0 0 0 0 0 0 0 0 0 0 0 0 0 0 0 0 0 0 0 0 0 0 0 0 0 0 0 0 0 0 0 0 0 0 0 0 0 0 0 0 0 0 0 0 0 0 0 0 0 0 0 0 0 0 0 0 0 0 0 0 0 0 0 0 0 0 0 0 0 0 0 0 0 0 0 0 0 0 0 0 0 0 0 0 0 0 0 0 0 0 0 0 0 0 0 0 0 0 0 0 0 0 0 0 0 0 0 0 0.0422081971660418 0.0547550829884072 0 0 0.0180290062049272 0.384585039390404 0 0.0675471826736924 0 0.0264800710380084 0 0 0 0 0 0.00765580947038474 0 0 0.0460009393214625 0.244250095502988 0 0 0.0220821203044354 0 0 0 0 0.0488749293724106 0 0 0 0 0 0 0 0 0 0 0 0 0 0 0 0 0 0 0 0 0 0 0 0 0 0.00192746468189555 0 0 0 0 0 0 0 0 0 0 0 0.00284135502996277 0 0 0 0 0 0 0 0 0 0 0 0 0 0 0 0 0 0 0 0 0 0 0 0 0 0 0 0 0 0 0 0 0 0 0 0 0 0 0 0 0 0 0 0 0 0 0 0 0 0 0 0 0 0 0 0 0.00943485560634214 0 0.0183531711528409 0 0 0 0 0 0 0 0 0 0 0 0 0 0 0 0 0 0 0 0 0 0 0 0 0 0 0 0.00497468009579614 0 0 0 0 0 0 0 0
0 0 0 0 0 0 0 0 0 0 0 0 0 0 0 0 0 0 0 0 0 0 0 0 0 0 0 0 0 0 0 0 0 0 0 0 0 0 0 0 0 0 0 0 0.00656614379912855 0.0158294421794548 0 0 0 0 0 0 0 0 0 0 0 0 0 0 0 0 0 0 0 0 0 0 0 0 0 0 0 0 0 0 0 0.00610944801748844 0 0 0 0 0 0 0 0 0 0 0 0 0 0 0 0 0 0 0 0 0 0 0 0 0 0 0 0 0 0 0 0 0 0 0 0 0 0 0 0 0 0 0 0 0 0 0 0 0 0.00447661063512725 0 0 0 0 0 0 0 0 0 0 0 0 0 0 0 0 0 0 0 0 0 0 0 0 0 0 0 0 0 0 0.0178177155865926 0.0208174715480119 0 0.172190114218979 0.0460836545077242 0 0.0645487653674291 0 0 0.00991822804665853 0 0 0 0.00804028062572387 0 0 0.0152156677699212 0.0465730900550113 0.0171010028173701 0.00682516578000124 0.134240620721691 0 0.0169508221893443 0 0 0.226528733159439 0 0 0 0 0 0.0322283917380468 0 0 0 0 0 0 0 0.0185969272743482 0 0 0 0 0 0 0 0.00804793052776091 0 0 0 0 0 0 0 0 0 0 0 0 0 0 0 0 0.0170270164967672 0 0 0 0 0 0 0 0 0 0.00578000675354189 0.00753564154128176 0 0 0 0 0 0 0 0 0 0 0.019521489625836 0 0 0 0 0 0 0 0 0 0 0 0 0 0 0 0 0 0 0 0 0 0 0 0 0 0 0 0 0 0 0 0 0 0 0 0 0 0 0 0 0 0.0402800443405534 0 0 0.00900877491638018 0 0 0 0 0 0.00614079976038609 0 0 0 0 0 0 0 0 0 0 0 0 0 0 0 0 0 0 0 0 0
0 0 0 0 0 0 0 0 0 0 0 0 0.0287742392431878 0 0 0 0 0.00410895444387426 0 0 0 0 0 0 0 0 0.0139382165997277 0 0 0 0 0 0 0 0 0 0 0 0 0 0 0 0 0 0 0 0 0 0 0 0 0 0 0 0 0 0 0 0 0 0 0 0 0 0 0 0 0 0 0 0 0 0 0 0 0 0 0 0 0 0.00144461617485911 0 0 0 0 0 0 0 0 0 0 0 0 0 0 0 0 0 0 0 0 0 0 0 0.00958362882038847 0 0 0.0041283530758331 0 0 0 0 0 0.0359173889139428 0.0500928936866414 0 0.0452265066183246 0.0412012136312843 0.0892196548661375 0.0281138417581851 0 0 0 0 0 0 0 0 0 0 0 0 0 0 0 0 0 0 0 0 0 0 0 0 0 0 0 0 0 0 0 0 0 0 0 0 0 0 0 0 0 0 0 0 0 0 0 0.0193071220189469 0.0212247176057662 0.0270846938665893 0.0132571772425342 0 0.0270325855993693 0 0 0 0 0 0 0 0 0 0 0 0 0 0.0216875769273873 0.00605543998108234 0.0102759464340105 0.0246324904177146 0 0 0 0 0 0 0 0 0 0 0.00308120583458826 0.00404179467000785 0 0 0 0 0.0215664823284155 0 0 0 0 0 0 0 0 0 0 0 0 0 0 0 0.0151318980714196 0 0 0 0 0 0 0 0 0 0 0 0 0 0 0 0 0 0 0 0 0 0 0 0 0 0 0 0 0 0 0 0 0 0 0 0 0.0435464183772309 0.0178839419130411 0.175558630994421 0.0570031546073111 0.123135243464804 0 0 0 0 0.00506804602407964 0 0 0 0 0 0 0 0 0 0 0 0 0 0.0116759257888942 0 0 0 0 0 0 0 0 0 0 0 0 0 0 0 0 0 0 0 0 0 0 0 0 0 0 0 0 0 0 0 0 0 0
0 0 0 0 0 0 0 0 0 0 0 0 0 0 0 0 0 0 0 0 0 0 0.0390340435717607 0 0 0 0.00457188746891059 0.00555584550496364 0 0 0 0 0 0 0 0 0 0 0 0 0 0 0 0 0.0236213952923441 0 0 0 0 0 0 0 0 0 0 0 0 0 0 0 0 0 0 0 0.005963143890687 0 0 0 0 0 0 0 0 0 0 0 0 0 0 0 0 0 0 0 0 0 0 0 0 0 0 0 0 0 0 0 0 0 0 0 0 0 0 0 0 0 0 0 0 0 0 0 0 0 0 0 0 0 0 0.0250744607466983 0 0 0 0 0 0 0 0.195634876147911 0 0 0 0 0 0 0 0 0 0 0 0 0 0 0 0 0 0 0 0 0 0 0 0 0 0 0 0 0 0 0 0 0 0.0260634765998163 0.0169378635810906 0 0 0.0149313581052559 0.0631162368541275 0 0.0666481240508546 0.121691707155712 0 0 0.0129712913344545 0 0 0 0 0 0.010463104800519 0 0 0 0 0.0281845677881085 0 0 0 0 0 0.194044798144604 0 0 0 0 0 0 0 0 0 0 0 0 0 0 0 0 0 0 0 0 0 0 0 0 0 0 0 0.0137622819898718 0 0 0 0 0 0 0 0 0 0 0 0 0 0 0 0 0 0 0 0 0 0 0 0 0 0 0 0 0 0 0 0 0 0 0 0 0 0 0 0 0 0 0 0 0 0.131729536972311 0 0 0 0 0 0 0 0 0 0 0 0 0 0 0 0 0 0 0 0 0 0 0 0 0 0 0 0 0 0 0 0 0 0 0 0 0 0 0 0 0 0 0 0 0 0 0 0 0 0 0 0 0
0 0 0 0 0 0 0 0 0 0 0 0 0 0 0 0 0 0 0 0 0 0 0 0 0 0 0 0 0 0 0 0 0 0 0 0 0 0 0 0 0 0 0 0 0 0 0 0 0 0 0 0 0 0 0 0 0 0 0 0 0 0 0 0 0 0 0 0 0 0 0 0 0 0 0 0 0 0 0 0 0 0 0 0 0 0 0 0 0 0 0 0 0 0 0 0 0 0 0 0 0 0 0 0 0 0 0 0 0 0 0 0 0 0 0 0 0 0 0 0 0 0 0 0 0 0 0 0.0361865862784491 0 0 0 0 0 0 0 0 0 0 0 0 0 0 0 0 0 0 0 0 0 0 0 0 0 0 0 0 0 0 0 0 0 0 0 0 0 0 0.0366864821196974 0.035239401372186 0 0.141336479388086 0.229007842902994 0 0 0 0 0 0 0 0 0 0 0 0 0 0 0 0.12434492561432 0 0.0300257604176297 0 0.0403591994897889 0 0 0 0 0 0.00868657739309311 0 0 0 0.0208629263709313 0.00856223827884685 0 0.00668194244789215 0 0 0.0170954615130901 0 0 0 0 0 0 0 0 0 0 0 0 0 0 0 0.0290850992445246 0 0 0 0 0 0 0 0 0 0 0 0 0 0.00740322841646804 0 0 0 0.00493724388871684 0.00231682795671596 0 0 0 0 0 0 0 0 0 0 0 0 0 0 0 0 0 0 0 0 0 0.0569533006550001 0 0 0 0 0 0 0 0 0 0 0 0 0 0 0 0 0 0 0.16422847625157 0 0 0 0 0 0 0 0 0 0 0 0 0 0 0 0 0 0 0 0 0 0 0 0 0 0 0 0 0 0 0 0 0 0
0 0 0 0 0 0 0 0 0 0 0 0 0 0 0 0 0 0 0 0 0 0 0 0 0 0 0 0 0 0 0 0 0 0 0 0 0 0 0 0 0 0 0 0 0.0463488496355085 0 0 0 0 0 0 0 0 0 0 0 0 0 0 0 0 0 0 0 0 0 0 0 0 0 0 0 0 0 0 0 0 0 0 0 0 0 0 0 0 0 0 0 0 0 0 0 0 0 0 0 0 0 0 0 0 0 0 0 0 0 0 0 0 0 0 0 0 0 0 0 0 0 0 0 0 0 0 0 0 0 0 0.0494356134894446 0 0 0 0 0 0 0 0 0 0 0 0 0 0 0 0 0 0 0 0 0 0 0 0 0 0 0 0 0 0 0 0 0 0 0 0 0 0 0.051088616286722 0.070216250811407 0.15423762515099 0 0.200117359282076 0 0 0 0 0 0 0 0 0 0 0 0 0 0 0 0.00692634572759239 0 0.0109511496884571 0.0185178751797022 0.00923785067505145 0 0 0 0 0 0 0 0 0 0.0155115509835851 0.0101121132985655 0 0.0181523160844998 0 0 0.034346308621896 0 0 0 0 0 0 0 0 0 0 0.0108754754613176 0 0 0 0 0.116110932300859 0 0 0 0 0 0 0 0 0 0 0 0 0 0.00425449922963173 0 0 0 0 0.00409966578235847 0 0 0 0 0 0 0 0 0 0 0 0 0 0 0 0 0 0 0 0 0 0.0527236164817751 0 0 0 0 0 0 0 0 0 0 0 0 0 0 0 0 0 0 0.11673598582856 0 0 0 0 0 0 0 0 0 0 0 0 0 0 0 0 0 0 0 0 0 0 0 0 0 0 0 0 0 0 0 0 0 0
0 0 0 0 0 0 0 0 0 0 0 0 0 0 0 0 0 0 0 0 0 0 0 0 0 0 0 0 0 0 0 0 0 0 0 0 0 0 0 0 0 0 0.00444157802325551 0 0.0109395132361487 0 0 0 0 0.00701271734357312 0 0 0 0 0 0 0 0 0 0 0 0 0 0 0 0 0 0 0 0 0 0 0 0 0 0 0 0 0 0 0 0 0 0 0 0 0 0 0 0 0 0 0 0 0 0 0 0 0 0 0 0 0 0 0 0 0 0 0 0 0 0 0 0 0 0 0 0 0 0 0 0 0 0 0 0 0 0 0 0 0 0 0 0 0 0 0 0 0 0 0 0 0 0 0 0 0 0 0 0 0 0 0 0 0 0 0 0 0 0 0 0 0 0 0 0 0.0114161682195939 0 0.114092081772987 0.0913595288759065 0 0 0 0 0 0 0 0 0.00278594805091065 0 0 0 0 0 0 0 0.0924729389639937 0.0114366631797753 0.0642036235625128 0 0.0770326091017145 0 0 0 0 0 0.0231674969460542 0 0 0 0.0172560139579313 0 0 0.00615925594440793 0 0 0.0178468040346709 0 0 0 0 0 0 0 0 0 0 0 0 0 0 0 0.0984743959850425 0 0 0 0 0 0 0 0 0 0 0 0 0 0.0163964743316626 0 0 0 0.00670822096288886 0 0 0 0 0 0 0 0 0 0 0 0 0 0 0 0.00804103174360082 0 0 0 0 0 0 0 0 0 0 0 0 0 0 0 0 0 0 0 0 0 0 0 0 0 0.28264208483536 0 0 0 0 0 0 0 0 0 0 0 0 0 0 0 0 0 0 0 0 0 0 0 0 0 0 0 0 0 0 0.00329853615217211 0 0.00363642423983205 0.0291798905360048
0 0 0 0 0 0 0 0 0 0 0 0 0 0 0 0 0 0 0 0 0 0 0 0 0 0 0 0.0509315180103498 0 0 0 0 0 0 0 0 0 0 0 0 0 0 0 0 0.030005974295511 0 0 0 0 0 0 0 0 0 0 0 0 0 0 0 0 0 0 0 0 0 0 0 0 0 0 0 0 0 0 0 0 0 0 0 0 0 0 0 0 0 0 0 0 0 0 0 0 0 0 0 0 0 0 0 0 0 0 0 0 0 0 0 0 0 0 0 0 0 0 0 0 0 0 0 0 0 0 0 0 0 0 0.315300991872 0 0 0 0 0 0 0 0 0 0 0 0 0 0 0 0 0 0 0 0 0 0 0 0 0 0 0 0 0 0 0 0 0 0.247899519170305 0.0406739907084847 0 0.095548530921599 0.0411656815754402 0 0 0 0 0 0 0 0 0 0 0 0 0 0 0 0 0 0.0695924429794627 0 0 0 0 0 0 0 0 0 0 0 0 0 0 0 0 0 0 0 0 0 0 0 0 0 0.0773662265792317 0 0 0 0 0 0 0 0 0 0 0 0 0 0 0 0 0 0 0 0 0 0 0 0 0 0 0 0 0 0 0 0 0 0 0 0 0 0 0 0 0 0 0 0 0 0 0 0 0 0 0 0 0 0 0 0 0 0 0 0.031515123887616 0 0 0 0 0 0 0 0 0 0 0 0 0 0 0 0 0 0 0 0 0 0 0 0 0 0 0 0 0 0 0 0 0 0 0 0 0 0 0 0 0 0 0 0 0 0 0
0 0 0 0 0 0 0 0 0 0 0 0 0 0 0 0 0 0 0 0 0 0 0 0 0 0 0.109779241876784 0 0 0 0 0 0 0 0 0 0 0 0 0 0 0 0 0 0 0 0 0 0 0 0 0 0 0.0419099724338785 0 0 0 0 0 0 0 0 0 0 0 0 0 0 0 0 0 0 0 0 0 0 0 0 0 0 0 0 0 0 0 0 0 0 0 0 0 0 0 0 0 0 0 0 0 0 0 0 0 0 0 0.0224841661348121 0 0.101161800662582 0 0 0 0 0 0 0 0 0.0598064594673851 0 0 0.0396053771007829 0 0 0 0 0 0 0 0 0 0 0 0 0 0 0 0 0 0 0 0 0 0 0 0 0 0 0 0 0 0 0 0 0 0 0 0 0 0 0 0 0 0 0 0 0 0 0.116427381892219 0.0170894152386543 0 0 0 0 0 0 0 0 0 0 0 0 0 0 0 0 0 0 0 0 0 0 0 0 0 0 0 0 0 0 0 0 0 0 0 0 0 0 0 0 0 0 0 0 0 0 0 0 0 0 0 0 0 0 0 0 0 0 0 0 0 0 0 0 0 0 0 0 0 0 0 0 0 0 0 0 0 0 0 0 0 0 0 0 0 0 0 0 0 0 0 0 0 0.0328684363760881 0 0.255440777415098 0 0.0312964079863378 0 0 0.0637444910813666 0.0525196660748018 0 0 0 0 0 0.0349783383376717 0 0 0 0 0 0.0208880679215384 0 0 0 0 0 0 0 0 0 0 0 0 0 0 0 0 0 0 0 0 0 0 0 0 0 0 0 0 0 0 0 0 0 0 0
0 0 0 0 0 0 0 0 0 0 0 0 0 0 0 0 0 0 0 0 0 0 0 0 0 0 0 0.0379653896690495 0 0 0 0 0 0 0 0 0 0 0 0 0 0 0 0 0 0.062331162917905 0 0 0 0 0 0 0 0 0 0 0 0 0 0 0 0 0 0 0.0328335163068883 0 0 0 0 0 0 0 0 0 0 0 0 0 0 0 0 0 0 0 0 0 0 0 0 0 0 0 0 0 0 0 0 0 0 0 0 0 0 0 0 0 0 0 0 0 0 0 0 0 0 0 0 0 0 0 0 0 0 0 0 0 0 0.160550428303325 0.0193873231998201 0 0 0 0 0 0 0 0 0 0 0 0 0 0 0 0 0 0 0 0 0 0 0 0 0 0 0 0 0 0 0 0 0 0 0 0 0 0 0 0 0 0 0 0 0 0 0 0 0 0 0 0 0 0 0 0 0 0 0 0 0 0 0 0 0 0 0 0 0 0 0 0 0 0 0 0 0 0 0 0.435258497770672 0 0 0 0 0 0 0 0 0 0 0 0 0 0 0 0 0 0 0 0 0 0 0 0 0 0 0 0 0 0 0 0 0 0 0 0 0 0 0 0 0 0 0 0 0 0 0 0 0 0 0 0 0 0 0 0 0 0 0 0 0 0 0 0 0 0 0 0 0 0 0.145111735829439 0 0 0 0 0 0 0 0 0 0 0 0 0 0 0 0 0 0 0 0 0 0 0 0 0 0 0.1065619460029 0 0 0 0 0 0 0 0 0 0
0 0 0 0 0 0 0 0 0 0 0 0 0 0 0 0 0 0 0 0 0 0 0 0 0 0 0 0 0 0 0 0 0 0 0 0 0 0 0 0 0 0 0 0 0 0 0 0 0 0 0 0 0 0 0 0 0 0 0 0 0 0 0 0 0 0 0 0 0 0 0 0 0 0 0 0 0 0 0 0 0 0 0 0 0 0 0 0 0 0 0 0 0 0 0 0 0 0 0 0 0 0 0 0 0 0 0 0 0 0 0 0 0 0 0 0 0 0 0 0 0 0 0 0 0 0 0 0 0 0 0 0 0 0 0 0 0 0 0 0 0 0 0 0 0 0 0 0 0 0 0 0 0 0 0 0 0 0 0.0574847822492275 0 0 0.0741209956143286 0 0.00645830048277695 0.0746308818013909 0.0101268434457136 0 0 0 0 0 0 0 0 0 0.132859282873921 0.00379892983428252 0.00428074209849817 0 0 0 0 0 0 0 0 0 0 0 0 0 0 0.26561621988361 0.00225841754319175 0 0 0 0 0 0 0 0 0 0 0 0 0 0 0 0 0 0 0 0 0 0 0.0171207820856233 0 0 0 0 0.0433857107378068 0 0 0 0 0 0 0 0 0 0 0 0.00183119634282604 0 0 0 0 0 0 0 0 0.0177658340694553 0 0 0 0 0.00352153119057835 0 0 0 0 0 0 0 0 0 0 0 0.00389894923991153 0 0 0 0 0 0 0 0 0 0 0.0580175508011026 0.00727725030322539 0.0359095023875402 0.0320094560125019 0 0 0 0.019344409000348 0 0 0.0135554866047103 0 0 0 0 0.00920596253083282 0 0 0.00494888128858029 0.00621156128907474 0 0 0 0 0 0 0 0 0 0 0 0 0 0 0 0 0 0 0.0943605402889418 0 0 0 0 0 0 0 0
0 0 0 0 0 0 0 0 0 0 0 0 0 0 0 0 0 0 0 0 0 0 0 0 0 0 0 0 0 0 0 0 0 0 0 0 0 0 0 0 0 0 0 0 0 0 0 0 0 0 0 0 0 0 0 0 0 0 0 0 0 0 0 0 0 0 0 0 0 0 0 0 0 0 0 0 0 0 0 0 0 0 0 0 0 0 0 0 0 0 0 0 0 0 0 0 0 0 0 0 0 0 0 0 0 0 0 0 0 0 0 0 0 0 0 0 0 0 0 0 0 0 0 0 0 0 0 0 0 0 0 0 0 0 0 0 0 0 0 0 0 0 0 0 0 0 0 0 0 0 0 0 0 0 0 0.0212817842542052 0.123212792039599 0.0143995026809374 0.00377599378393933 0 0.0272915801571893 0.202684685362067 0.00893414070024724 0.0284139817036945 0.243408992125118 0.0190400522367506 0 0 0 0 0 0 0 0 0.0816097235458743 0 0 0.00472432394313367 0.0560547401870256 0.00186650339822417 0.00337118216243378 0 0.00512921256030276 0.019102749242711 0 0 0 0 0 0 0 0 0.0171816838958832 0 0 0.00226739930356824 0 0 0 0 0 0 0 0 0 0 0 0 0 0 0 0 0 0 0 0 0 0 0 0 0 0.00762111887247961 0 0 0 0 0 0 0 0 0 0 0 0.00241144143482869 0 0 0 0 0 0 0 0 0.00435781115572631 0 0 0 0 0 0 0 0 0 0 0 0 0 0 0 0 0 0.010479821780123 0 0 0 0 0 0.00512119156946772 0 0 0 0 0 0 0.0115702468942397 0 0 0 0.0120681924343648 0 0 0.0497930357637129 0 0 0 0 0 0 0 0 0 0 0 0.00184112845566394 0 0 0 0 0 0 0 0 0 0 0 0 0 0 0 0.0109849883564886 0 0 0 0 0 0 0 0
0 0 0 0 0 0 0 0 0 0 0 0 0 0 0 0 0 0 0 0 0 0 0 0 0 0 0 0 0 0 0 0 0 0 0 0 0 0 0 0 0 0 0 0 0 0 0 0 0 0 0 0 0 0 0 0 0 0 0 0 0 0 0 0 0 0 0 0 0 0 0 0 0 0 0 0 0 0 0 0 0 0 0 0 0 0 0 0 0 0 0 0 0 0 0 0 0 0 0 0 0 0 0 0 0 0 0 0 0 0 0 0 0 0 0 0 0 0 0 0 0 0 0 0 0 0 0 0 0 0 0 0 0 0 0 0 0 0 0 0 0 0 0 0 0 0 0 0 0 0 0 0 0 0 0 0.0443619295414528 0.0464309889815329 0 0 0 0 0 0.0910060408158376 0 0 0.0534083559698124 0 0 0 0 0 0 0 0 0.0178264893563948 0 0 0.151801034569777 0 0.132278849643416 0 0 0 0 0 0 0 0 0 0.030970048098954 0 0 0.0234958474468858 0 0 0 0 0.0816963262218347 0 0 0 0 0 0 0 0.110471039952709 0 0 0 0 0 0 0 0 0 0 0 0 0 0 0 0 0 0 0 0 0 0 0 0 0 0 0 0.0225552049869936 0 0 0 0 0 0 0 0 0 0 0.0915322768177292 0 0 0.0538687529554954 0 0 0 0 0 0 0 0 0 0 0 0 0 0 0 0 0 0 0 0 0 0 0 0 0 0 0 0 0 0 0 0 0 0 0 0 0 0 0 0 0 0 0 0 0 0 0 0.0482968146411749 0 0 0 0 0 0 0 0 0 0 0 0 0 0 0 0 0 0 0 0 0
0 0 0 0 0 0 0 0 0 0 0 0 0 0 0 0 0 0 0 0 0 0 0 0 0 0 0 0 0 0 0 0 0 0 0 0 0 0 0 0 0 0 0 0 0 0 0 0 0 0 0 0 0 0 0 0 0 0 0 0 0 0 0 0 0 0 0 0 0 0 0 0 0 0 0 0 0 0 0 0 0 0 0 0 0 0 0 0 0 0 0 0 0 0 0 0 0 0 0 0 0 0 0 0 0 0 0 0 0 0 0 0 0 0 0 0 0 0 0 0 0 0 0 0 0 0 0 0 0 0 0 0 0 0 0 0 0 0 0 0 0 0 0 0 0 0 0 0 0 0 0 0 0 0 0 0 0.0647869285176001 0 0.0182185486894332 0.0180346497234169 0 0 0.0419239057546479 0 0 0.0251927678465523 0 0 0 0 0 0 0 0 0.0237409812248865 0.042654933312025 0.179411294734863 0 0 0.0983347497072495 0 0 0 0 0 0 0 0 0 0 0 0 0.0290913350078129 0 0 0 0 0 0 0 0 0 0 0 0 0.0239601664016277 0 0 0 0 0 0 0 0 0 0 0 0 0 0 0 0 0 0 0 0 0 0 0 0 0 0 0 0.0632583871260799 0 0 0 0 0 0 0 0 0 0 0.146238821861448 0 0 0 0 0 0 0 0 0 0 0 0 0 0 0 0 0 0 0 0 0 0 0 0 0.0216384127778934 0 0 0 0 0 0 0 0 0 0 0 0 0 0.0388733295831761 0 0 0.0138633701955518 0 0 0 0 0 0 0.0340926585431646 0 0.0252232933262059 0 0 0.0262434882667379 0 0 0 0 0 0 0 0.014501264825948 0 0 0 0 0 0 0 0.0507167125736797 0 0
0 0 0 0 0 0 0 0 0 0 0 0 0 0 0 0 0 0 0 0 0 0 0 0 0 0 0 0 0 0 0 0 0 0 0 0 0 0 0 0 0 0 0.00534016976203388 0 0.00360296768876909 0.00332860285549137 0 0 0 0.00500488731204862 0 0 0 0 0 0 0 0 0 0 0 0 0 0 0 0 0 0 0 0 0 0 0 0 0 0 0 0.00231582361865008 0 0 0 0 0 0 0 0 0 0 0 0 0 0 0 0 0 0 0 0 0 0 0 0 0 0 0 0 0 0 0 0 0 0 0 0 0 0 0 0 0 0 0 0 0 0 0 0 0 0 0 0 0 0 0 0 0 0 0 0 0 0 0 0 0 0 0 0 0 0 0 0 0 0 0 0 0 0.00477692904631196 0.0125306039454281 0.00387937628252598 0.00249648943705577 0.00310880527138603 0 0.145064877558023 0.019496914308215 0 0.0214684455808905 0.0535395832791058 0 0.00277195635823022 0 0 0.00280190293483313 0 0 0 0 0.0546852619793339 0 0 0 0.00718926578125586 0.0232986363068468 0 0.0660979314804259 0.265053543926015 0 0 0 0 0 0.0710587420182086 0 0 0.0150931929414719 0.00315637657281169 0 0.00153288015547842 0 0.00171512165126681 0 0 0 0 0.00280690951076784 0 0 0.0011522009005138 0 0 0 0 0 0 0.0104869752664076 0 0 0 0.00307131092677922 0.00952953475549894 0.00620521718058289 0 0 0.0167459894602037 0.0484933292936997 0 0 0 0 0 0 0 0 0 0.010233993575677 0 0 0 0 0.000915509786348639 0 0 0 0 0.00965015837698321 0 0 0 0 0 0 0.00279340201573473 0.00106742995648473 0.000957161180862258 0 0.000439313647064152 0 0 0 0 0 0 0 0 0 0 0 0 0 0 0 0 0 0 0 0 0 0 0 0 0 0 0 0 0 0 0.00292373718077454 0.00231166005557836 0 0.00170923014428125 0.00146857004559634 0.00173776271694394 0.0111338669615627 0 0.0250174683446609 0 0 0 0 0 0 0 0 0 0 0 0 0 0.00579229944461373 0.00602626790251398 0.0169214133177525 0 0 0 0 0 0 0 0
0 0 0 0 0 0 0 0 0 0 0 0 0 0 0 0 0 0 0 0 0 0 0 0 0 0 0 0 0 0 0 0 0 0 0 0 0 0 0 0 0 0 0 0 0 0 0 0 0 0 0 0 0 0 0 0 0 0 0 0 0 0 0 0 0 0 0 0 0 0 0 0 0 0 0 0 0 0 0 0 0 0 0 0 0 0 0 0 0 0 0 0 0 0 0 0 0 0 0 0 0 0 0 0 0 0 0 0 0 0 0 0 0 0 0 0 0 0 0 0 0 0 0 0 0 0 0 0 0 0 0 0 0 0 0 0 0 0 0 0 0 0 0 0 0 0 0 0 0 0 0 0 0 0 0 0.0518958945262938 0.0505190646715146 0 0 0 0 0.0323957250922435 0.130779224482789 0 0 0 0 0 0 0 0 0 0 0 0 0.0189954330855705 0.176220437433383 0.110840335921084 0.0749975370277071 0 0 0.0697812015064542 0.152147259478402 0 0 0 0 0 0 0 0 0 0.0366962607557169 0 0 0 0 0 0 0 0 0 0 0 0 0 0 0 0 0 0 0 0 0 0 0 0 0 0 0 0 0 0 0 0 0 0 0 0 0 0 0 0 0.0181810059988848 0 0 0 0 0 0 0 0 0 0 0 0 0 0 0 0 0 0 0 0 0 0 0 0 0 0 0 0 0 0 0 0 0 0 0 0 0 0 0 0 0 0 0 0 0 0 0 0 0 0.0322322157409403 0 0 0 0 0 0 0 0 0.044318404279016 0 0 0 0 0 0 0 0 0 0 0 0 0 0 0 0 0 0 0 0 0 0 0 0
0 0 0 0 0 0 0 0 0 0 0 0 0 0 0 0 0 0 0 0 0 0 0 0 0 0 0 0 0 0 0 0 0 0 0 0 0 0 0 0 0 0 0 0 0 0 0 0 0 0 0 0 0 0 0 0 0 0 0 0 0 0 0 0 0 0 0 0 0 0 0 0 0 0 0 0 0 0 0 0 0 0 0 0 0 0 0 0 0 0 0 0 0 0 0 0 0 0 0 0 0 0 0 0 0 0 0 0 0 0 0 0 0 0 0 0 0 0 0 0 0 0 0 0 0 0 0 0 0 0 0 0 0 0 0 0 0 0 0 0 0 0 0 0 0 0 0 0 0 0 0 0 0 0 0 0 0 0 0 0 0 0 0.50198189448935 0 0 0.10096180333038 0 0 0 0 0 0 0 0 0 0.0491151493908119 0 0 0.347941152789458 0 0 0 0 0 0 0 0 0 0 0 0 0 0 0 0 0 0 0 0 0 0 0 0 0 0 0 0 0 0 0 0 0 0 0 0 0 0 0 0 0 0 0 0 0 0 0 0 0 0 0 0 0 0 0 0 0 0 0 0 0 0 0 0 0 0 0 0 0 0 0 0 0 0 0 0 0 0 0 0 0 0 0 0 0 0 0 0 0 0 0 0 0 0 0 0 0 0 0 0 0 0 0 0 0 0 0 0 0 0 0 0 0 0 0 0 0 0 0 0 0 0 0 0 0 0 0 0 0 0 0 0 0 0 0 0 0 0
0 0 0 0 0 0 0 0 0 0 0 0 0 0 0 0 0 0 0 0 0 0 0 0 0 0 0 0 0 0 0 0 0 0 0 0 0 0 0 0 0 0 0 0 0 0 0 0 0 0 0 0 0 0 0 0 0 0 0 0 0 0 0 0 0 0 0 0 0 0 0 0 0 0 0 0 0 0 0 0 0 0 0 0 0 0 0 0 0 0 0 0 0 0 0 0 0 0 0 0 0 0 0 0 0 0 0 0 0 0 0 0 0 0 0 0 0 0 0 0 0 0 0 0 0 0 0 0 0 0 0 0 0 0 0 0 0 0 0 0 0 0 0 0 0 0 0 0 0 0 0 0 0 0 0 0 0 0 0 0 0 0 0 0 0 0 0 0 0 0 0 0 0 0 0 0 0 0 0 0.227057626813185 0 0 0.488026043201954 0 0 0 0 0 0 0 0 0 0 0 0 0 0 0 0 0 0 0 0 0 0 0 0 0 0 0 0 0 0 0 0 0 0 0 0 0 0 0 0 0 0 0 0 0 0 0 0 0 0 0 0 0 0 0 0 0 0 0 0 0 0 0 0 0 0 0 0 0 0 0 0 0 0 0 0 0 0 0 0 0 0 0 0 0 0 0 0 0 0 0 0 0 0 0 0 0 0 0 0 0.228235930847854 0 0 0 0 0 0 0 0 0 0 0 0 0 0 0.0566803991370076 0 0 0 0 0 0 0 0 0 0 0 0 0 0 0 0 0 0
0 0 0 0 0 0 0 0 0 0 0 0 0 0 0 0 0 0 0 0 0 0.0128617538924808 0 0 0 0 0 0 0 0 0 0 0 0 0 0 0 0 0 0.013961287041687 0 0 0 0 0 0 0 0 0 0 0 0 0 0 0 0 0 0 0 0 0 0 0 0 0 0 0 0 0 0 0 0 0 0 0 0 0 0 0 0 0 0 0 0 0 0 0 0 0 0 0 0 0 0 0 0 0 0 0 0 0 0 0 0 0 0 0 0 0 0 0 0 0 0 0 0 0 0 0 0 0 0 0 0 0 0 0 0 0 0 0 0 0 0 0 0 0 0 0 0 0 0 0 0 0 0 0 0 0 0 0 0 0 0 0 0 0.0209648948211617 0.0059463663571352 0.0107802965751112 0.0161499377727416 0 0.0913491490112201 0 0 0 0 0 0 0 0 0 0 0 0 0 0.00723995978044084 0 0 0.0956346718482796 0.0211022700219219 0 0.0208022537111904 0 0.0101586277820835 0 0 0 0 0 0 0 0 0.0115224362638488 0.00302557853376473 0 0 0 0.00430049709757099 0 0 0 0.00575022182657789 0 0 0 0.00129608729525785 0 0 0 0 0 0.00918515646219151 0.0678795557430517 0 0 0 0 0 0 0 0 0.0586230358233435 0 0 0 0 0 0 0 0 0 0 0 0 0 0 0 0.0078624956157497 0 0 0 0 0.020642773077143 0 0 0 0 0 0 0.00835265300468589 0 0.00175165644070639 0 0.000786087147215463 0 0 0 0 0 0 0 0 0 0 0 0 0 0 0 0 0 0 0 0 0 0 0 0 0 0 0 0 0 0.0094428458451451 0.0168296403126693 0.00540929383799206 0.0019219949836347 0.00623798514331459 0.00396006852035426 0.00970703758875141 0.140595653647542 0.00583924977004769 0.210043721528178 0 0 0 0 0 0.00212787477342855 0 0 0 0 0 0 0 0 0.0395446901450691 0.0182824885388246 0 0 0 0 0 0.00212775241848787 0 0
0 0 0 0 0 0 0 0 0 0 0 0 0 0 0 0 0 0 0 0 0 0 0 0 0 0 0 0 0 0 0 0 0 0 0 0 0 0 0 0 0 0 0.00956954814402344 0 0.0073622500301779 0.00824340613183637 0 0 0 0.00694676557195236 0 0 0 0 0 0 0 0 0 0 0 0 0 0 0 0 0 0 0 0 0 0 0 0 0 0 0 0 0 0 0 0 0 0 0 0 0 0 0 0 0 0 0 0 0 0 0 0 0 0 0 0 0 0 0 0 0 0 0 0 0 0 0 0 0 0 0 0 0 0 0 0 0 0 0 0 0 0.00404112019580537 0 0 0 0 0 0 0 0 0 0 0 0 0 0 0 0 0 0 0 0 0 0 0 0 0 0 0 0 0.0194592527933732 0 0 0 0 0.147618647522792 0.0383993558190858 0 0.0551444683200454 0.104850453493133 0 0.00866549097784016 0 0 0 0.0062913666494658 0 0 0 0.0216276737615177 0 0 0.307602313429619 0 0 0 0.00814823463528647 0 0 0 0 0 0 0.112137956816807 0 0 0 0 0 0 0 0 0 0 0 0 0.0069306302627415 0 0 0 0 0 0 0 0 0 0 0 0 0 0 0.0112893820631699 0 0 0 0 0.0980342800569567 0 0 0 0 0 0 0 0 0 0.0135218887543529 0 0 0 0 0 0 0 0 0 0 0 0 0 0 0 0 0 0 0 0 0 0 0 0 0 0 0 0 0 0 0 0 0 0 0 0 0 0 0 0 0 0 0 0 0 0 0 0 0 0 0 0 0 0 0 0 0 0 0 0 0 0 0 0 0 0 0 0 0 0 0 0 0 0 0 0.00411551457001795 0 0 0 0 0 0 0 0
0 0 0 0 0 0 0 0 0 0 0 0 0 0 0 0 0 0 0 0 0 0 0 0 0 0 0 0 0 0 0 0 0 0 0 0 0 0 0.173074743209554 0 0 0 0 0 0 0 0 0.100185560678016 0 0 0 0 0 0 0 0 0 0 0 0 0 0 0 0 0 0 0 0 0 0 0 0 0 0 0 0 0 0 0 0 0 0 0 0 0 0 0 0 0 0 0 0 0 0 0 0 0 0 0 0 0 0 0 0 0 0 0 0 0 0 0 0 0 0 0 0 0 0 0 0 0 0 0 0 0 0 0 0 0 0 0 0 0 0 0 0 0 0 0 0 0 0 0 0 0 0 0 0 0 0 0 0 0 0 0 0 0 0 0 0 0 0 0 0 0 0 0 0 0 0 0 0 0 0 0 0 0 0 0 0 0 0 0 0 0 0.394847012114642 0 0 0 0 0 0 0 0 0 0 0 0 0 0 0 0 0 0 0 0 0 0 0 0 0 0 0 0 0 0 0 0 0 0 0 0 0 0 0 0 0 0 0 0 0.331892683997788 0 0 0 0 0 0 0 0 0 0 0 0 0 0 0 0 0 0 0 0 0 0 0 0 0 0 0 0 0 0 0 0 0 0 0 0 0 0 0 0 0 0 0 0 0 0 0 0 0 0 0 0 0 0 0 0 0 0 0 0 0 0 0 0 0 0 0 0 0 0 0 0 0 0 0 0 0 0 0 0 0 0 0 0 0 0
0 0 0 0 0 0 0 0 0 0 0 0 0 0 0 0 0 0 0 0 0 0 0 0 0 0 0 0 0 0 0 0 0 0 0 0 0 0 0.165889094143261 0 0 0 0 0 0 0 0 0.111433952777942 0 0 0 0 0 0 0 0 0 0 0 0 0 0.0170823706812647 0 0.0727966419192403 0 0 0 0 0 0 0 0 0 0 0 0 0 0 0.0590864156621321 0 0 0.0122094072870003 0 0 0 0 0 0 0 0 0 0 0 0 0 0 0 0 0 0 0 0 0 0 0 0 0 0 0 0 0 0 0 0 0 0 0 0 0 0 0 0 0 0 0 0 0 0 0 0 0 0 0 0 0 0 0 0 0 0 0 0 0 0 0 0 0 0 0 0 0 0 0 0 0 0 0 0 0 0 0 0 0 0 0 0 0 0 0 0 0 0 0 0 0 0 0 0 0 0 0 0 0 0 0.131421121433504 0 0 0 0 0.0506738930940744 0 0 0 0 0 0 0 0 0 0 0 0 0.0773768142976411 0 0 0 0 0 0 0 0 0 0.0571778135375343 0 0 0 0 0 0 0 0 0 0 0 0 0 0.069348436296876 0.052100614564642 0 0 0.123403424304888 0 0 0 0 0 0 0 0 0 0 0 0 0 0 0 0 0 0 0 0 0 0 0 0 0 0 0 0 0 0 0 0 0 0 0 0 0 0 0 0 0 0 0 0 0 0 0 0 0 0 0 0 0 0 0 0 0 0 0 0 0 0 0 0 0 0 0 0 0 0 0 0 0 0 0 0 0 0 0 0 0 0 0 0 0 0
0 0 0 0 0 0 0 0 0 0 0 0 0.00586943688028464 0 0 0 0 0 0 0 0 0 0 0 0 0 0 0 0 0 0 0.015422645427236 0 0 0 0 0 0 0 0 0 0 0 0 0 0 0 0 0 0 0 0 0 0 0 0 0 0 0 0 0 0 0 0 0 0 0 0 0 0 0 0 0 0 0 0 0 0 0 0 0 0 0 0 0 0 0 0 0 0 0 0 0 0 0 0 0 0 0 0 0 0 0 0 0 0 0 0 0 0 0 0 0 0 0 0 0 0 0 0.014566901979901 0 0 0 0 0 0 0 0 0 0 0 0 0 0 0 0 0 0 0 0 0 0 0 0 0 0 0 0 0 0 0 0 0 0 0 0 0 0 0 0 0 0 0 0 0 0 0.0349149604638257 0 0.115814901045655 0.00591159235100574 0.172880450509389 0 0 0 0 0 0 0 0 0 0 0 0 0 0 0 0 0.00336897198498177 0.178472058968061 0 0.0721055108148008 0 0 0 0 0 0.0112564961106297 0 0 0 0.0295014469891711 0 0 0 0 0 0.0140577144933787 0 0 0 0 0 0 0 0 0 0 0 0 0 0 0 0.0106576158201638 0 0 0 0 0 0 0 0 0 0 0 0 0 0.0087760724039198 0 0 0 0.00651045360366776 0 0 0 0 0 0 0 0 0 0 0 0 0 0 0 0.0271421207324034 0 0 0 0 0 0 0.0278406121349944 0 0 0 0 0 0 0 0 0 0 0 0 0 0 0 0 0 0 0.168847033381465 0 0 0 0 0 0 0 0 0 0 0 0 0 0 0 0.00350667101142586 0 0.00151029032994302 0 0 0 0 0 0 0 0 0 0 0 0 0.00642335811237551 0 0.0118697437032132 0.052772940748108
0 0 0 0 0 0 0 0 0 0 0 0 0 0 0 0 0 0 0 0 0 0 0 0 0 0 0 0 0 0 0 0 0 0 0 0 0 0 0 0 0 0 0 0 0 0 0 0 0 0 0 0 0 0 0 0 0 0 0 0 0 0 0 0 0 0 0 0 0 0 0 0 0 0 0 0 0 0 0 0 0 0 0 0 0 0 0 0 0 0 0 0 0 0 0 0 0 0 0 0 0 0 0 0 0 0 0 0 0 0 0 0 0 0 0 0 0 0 0 0 0 0 0 0 0 0 0 0 0 0 0 0 0 0 0 0 0 0 0 0 0 0 0 0 0 0 0 0 0 0 0 0 0 0 0 0 0 0 0 0 0 0 0 0 0 0 0.0072143434106131 0 0 0 0.0158227199479539 0 0 0 0 0 0 0 0 0 0 0 0 0 0 0 0.00249314756854848 0 0.0678899981110672 0 0 0 0 0 0.0412591971706823 0 0 0 0 0 0 0 0 0 0 0 0 0 0 0 0 0 0 0.0573855745293 0.0548687474319955 0 0 0 0 0 0 0 0 0 0 0 0 0 0 0 0 0 0 0 0 0 0 0 0 0 0 0 0 0 0 0 0 0 0 0 0 0 0 0 0 0 0.00455102453886898 0 0 0.0202407139442958 0 0 0 0 0 0 0 0 0 0 0 0 0 0 0 0 0 0 0 0 0 0 0.0052767537606022 0 0 0 0 0 0 0 0 0 0 0 0 0 0.079917973302774 0 0 0 0 0.0300155764847081 0.14398224802148 0.14652702525262 0.011811390142027 0 0 0 0 0 0 0 0 0 0 0.0340526509350862 0.276690915447377
0 0 0 0 0.00369955586475515 0 0 0 0 0 0 0 0.00986691631973733 0 0 0 0 0 0 0 0 0 0 0 0 0 0 0 0.00236901384322041 0 0 0 0 0 0.00422980760291219 0 0 0 0 0 0 0 0 0 0 0 0 0 0 0 0 0 0 0 0 0.00526592672912715 0.00459950347225843 0 0 0 0 0 0 0 0 0 0 0 0 0 0 0.00375675973221916 0 0 0 0 0 0 0 0 0 0 0 0 0 0 0 0.00540584543301943 0 0 0 0 0 0 0 0 0 0 0 0 0.0135298007964999 0 0 0 0 0 0 0 0 0 0 0 0 0.00945656994723966 0 0 0 0.00407229253842107 0 0 0 0 0 0 0 0 0 0 0 0 0 0 0 0 0 0 0 0 0 0 0 0 0 0 0 0 0 0 0 0 0 0 0 0 0 0 0 0 0 0 0 0 0 0 0 0 0.0149926254904611 0 0.0253446166933675 0.0084706232744786 0.108779260907318 0 0 0 0 0 0 0 0 0 0 0 0 0 0 0 0.161743029335313 0.0831401014436543 0 0.00197411566564398 0.03998418695208 0 0 0 0.0113950684852809 0 0.00497611415474436 0 0 0 0.0216655515328907 0 0 0.00343217781424091 0 0 0.0589906183970494 0 0 0 0 0 0 0 0 0 0 0 0 0 0 0 0.0155877278280967 0 0 0 0 0 0 0 0 0 0 0 0 0 0.00380860597184485 0 0 0 0.00432681187827441 0 0 0 0 0 0 0 0 0 0 0 0 0 0 0 0.0915551489940883 0 0 0 0 0 0 0 0 0 0 0 0 0 0 0 0 0 0 0 0 0 0 0 0 0 0.0919749958936145 0 0 0 0 0 0 0 0 0 0 0 0 0 0 0 0.00657041944452285 0 0.00222660749645968 0 0 0.0203328481040867 0 0 0 0.00860767186440945 0 0 0 0 0 0.0209523565452106 0 0.014476325705063 0.108440397848397
0 0 0 0 0 0 0 0 0 0 0 0 0 0 0 0 0 0 0 0 0 0 0 0 0 0 0 0 0 0 0 0 0 0 0 0 0 0 0 0 0 0 0 0 0.0490143109896103 0.00520801911438021 0 0 0 0 0 0 0 0 0 0 0 0 0 0 0 0 0 0 0 0 0 0 0 0 0 0 0 0 0.0218704760975439 0 0 0 0 0 0 0 0 0 0 0 0 0 0 0 0 0 0 0 0 0 0 0 0 0 0 0 0 0 0 0 0 0 0 0 0 0 0 0 0 0 0 0 0 0 0 0 0 0 0 0 0 0.027257503534282 0 0 0 0 0 0 0 0 0 0 0 0 0 0 0 0 0 0 0 0 0 0 0 0 0 0 0 0 0 0 0 0 0 0.0128916314148155 0.0127989799191976 0 0 0.0257888981122786 0.0428016793502857 0.103140904474159 0 0.0170586017419189 0 0 0 0 0 0 0.00793502686122703 0 0.142567532233628 0 0 0 0 0.193865162884575 0 0.00818398294810278 0 0 0.0023510898177271 0 0 0.015733551508158 0 0 0 0 0 0 0 0 0 0 0 0 0.00808656879656608 0 0 0 0 0 0 0 0 0 0 0 0 0 0.0727802233485689 0 0 0 0.214899132838763 0 0 0 0 0 0 0 0 0 0 0 0 0 0 0 0 0 0 0 0 0 0 0 0 0 0 0 0 0 0 0 0.00168157518060471 0.00238020866997504 0 0 0 0 0 0 0 0.0117049401636321 0 0 0 0 0 0 0 0 0 0 0 0 0 0 0 0 0 0 0 0 0 0 0 0 0 0 0 0 0 0 0 0 0 0 0 0 0 0 0 0 0 0 0 0 0 0 0 0 0 0 0 0 0
0 0 0 0 0 0 0 0 0 0 0 0 0 0 0 0 0 0 0 0 0 0 0 0 0 0 0 0 0 0 0 0 0 0 0 0.0030778523803304 0 0 0 0 0 0 0 0 0 0 0 0 0 0 0 0 0.014875761418187 0 0 0 0 0 0 0 0 0 0 0 0 0 0 0 0 0 0 0 0 0 0 0 0 0 0 0 0 0 0 0.00687918678168749 0.00417526250636695 0 0 0 0 0 0 0 0 0 0 0 0 0 0 0 0 0 0 0 0 0 0.00320302279772046 0 0 0 0 0 0 0 0 0.0022209157277655 0 0 0 0 0 0 0 0 0 0 0 0 0 0 0 0 0 0 0 0 0 0 0 0 0 0 0 0 0 0 0 0 0 0 0 0 0 0 0 0 0 0 0 0 0 0 0 0 0 0 0 0 0.0354534901737176 0.00743620457324566 0.13582693814884 0 0 0 0 0 0 0 0 0 0 0 0 0 0 0 0.0680062043149407 0 0.0416114652309675 0 0 0 0 0 0 0 0.16160318238274 0 0 0 0.152192273203194 0 0 0.00756607318773944 0 0 0 0 0 0 0 0 0 0 0 0 0 0 0 0 0 0 0 0 0 0 0 0 0 0 0 0 0 0 0 0 0.0627428545594443 0 0 0 0.0289036376255617 0.00785163658594206 0 0 0 0 0 0 0 0 0 0 0 0 0 0 0 0 0 0 0 0 0 0 0 0 0 0 0 0 0 0 0 0 0 0 0 0 0 0 0 0 0.237308924060693 0 0 0 0 0 0 0 0 0 0.0190651143409167 0 0 0 0 0 0 0 0 0 0 0 0 0 0 0 0 0 0 0 0 0 0 0 0
0 0 0 0 0 0 0 0 0 0 0 0 0 0 0 0 0 0 0 0 0 0 0 0 0 0 0 0 0 0 0 0 0 0 0 0 0 0 0 0 0 0 0 0 0 0 0 0 0 0 0 0 0 0 0 0 0 0 0 0 0 0 0 0 0 0 0 0 0 0 0 0 0 0 0 0 0 0 0 0 0 0 0 0 0 0 0 0 0 0 0 0 0 0 0 0 0 0 0 0 0 0 0 0 0 0 0 0 0 0 0 0 0 0 0 0 0 0 0 0 0 0 0 0 0 0 0 0 0 0 0 0 0 0 0 0 0 0 0 0 0 0 0 0 0 0 0 0 0 0 0 0 0 0 0 0 0 0 0 0 0 0 0 0 0 0 0 0 0 0 0 0 0 0 0 0 0 0 0 0 0 0 0 0 0 0 0 0 0 0.211375160206593 0 0 0 0 0 0 0 0 0.0754691760419451 0 0 0 0 0 0.610711514415267 0 0 0 0 0 0 0 0 0 0 0 0 0 0 0 0 0 0 0 0 0 0 0 0 0 0 0.102444149336195 0 0 0 0 0 0 0 0 0 0 0 0 0 0 0 0 0 0 0 0 0 0 0 0 0 0 0 0 0 0 0 0 0 0 0 0 0 0 0 0 0 0 0 0 0 0 0 0 0 0 0 0 0 0 0 0 0 0 0 0 0 0 0 0 0 0 0 0 0 0 0 0 0 0 0 0 0 0 0 0 0 0 0 0 0
0 0 0 0 0 0 0 0 0 0 0 0 0 0 0 0 0 0 0 0 0 0 0 0 0 0 0 0 0 0 0 0 0 0 0 0 0 0 0 0 0 0 0 0 0 0 0 0 0 0 0 0 0 0 0 0 0 0 0 0 0 0 0 0 0 0 0 0 0 0 0 0 0 0 0 0 0 0 0 0 0 0 0 0 0 0 0 0 0 0 0 0 0 0 0 0 0 0 0 0 0 0 0 0 0.00372494438171566 0 0 0 0 0 0 0 0 0 0 0 0 0 0 0 0 0 0 0 0 0 0 0 0 0 0 0 0 0 0 0 0 0 0 0 0 0 0 0 0 0 0 0 0 0 0 0 0 0 0 0 0.01127835192873 0 0.0424575519680321 0 0 0.0519529058040264 0 0 0 0 0 0 0 0 0 0 0 0 0.259137747617551 0.0272892631907894 0.00488497842215718 0.00511752695218668 0.0245724950307033 0.00572700396203568 0 0 0.0129653708407957 0 0 0 0 0 0 0 0 0 0 0.00278326579924044 0 0.0301025329619225 0 0 0 0 0 0 0 0 0 0 0 0 0 0 0 0 0.00429561721977054 0 0 0.00632492079411511 0.0386639096708779 0 0 0 0 0.0623571485012711 0 0 0.00443019248954908 0 0 0 0 0 0 0 0 0.00255168529220373 0 0 0 0 0 0 0 0 0.0281718757432125 0 0 0 0 0 0 0.0026020994110192 0 0 0 0 0 0 0 0 0 0.00826932441557994 0 0 0.0114768468935142 0 0 0 0 0 0 0 0.00815671850872946 0 0 0 0 0 0 0 0 0 0 0 0 0 0.0109575746524032 0.00903802007138335 0 0.00993433094437426 0.00680314791299867 0.00640534637502246 0 0 0.00741799672668682 0 0 0 0 0 0 0 0 0.00699912576835406 0 0 0 0 0.0239539538611386 0 0.25919622588791 0 0 0 0 0 0 0 0
0 0 0 0 0 0 0 0 0 0 0 0 0 0 0 0 0 0 0 0 0 0 0 0 0 0 0 0 0 0 0 0 0 0 0 0 0 0 0 0 0 0 0 0 0 0 0 0 0 0 0 0 0 0 0 0 0 0 0 0 0 0 0 0 0 0 0 0 0 0 0 0 0 0 0 0 0 0 0 0 0 0 0 0 0 0 0 0 0 0 0 0 0 0 0 0 0 0 0 0 0 0 0 0 0 0 0 0 0 0 0 0 0 0 0 0 0 0 0 0 0 0 0 0 0 0 0 0 0 0 0 0 0 0 0 0 0 0 0 0 0 0 0 0 0 0 0 0 0 0 0 0 0 0 0 0 0 0 0 0 0 0.123436050139283 0 0 0 0 0 0 0 0 0 0 0 0 0.0412158098553137 0 0 0 0.0961259078748507 0 0 0 0.0636843279369269 0 0 0 0 0 0 0 0 0 0.0520640794752546 0 0 0 0 0.450442093140289 0 0 0 0 0 0 0 0 0 0 0 0 0 0 0 0 0 0 0 0 0 0 0 0.0891934412761863 0 0 0 0 0 0 0 0 0 0 0 0 0 0 0 0 0 0 0 0 0 0 0 0 0 0 0 0 0 0 0 0 0 0 0 0 0 0 0 0 0 0 0 0 0 0 0 0 0 0 0 0 0 0 0 0 0 0 0 0 0 0 0 0 0 0 0 0 0 0 0 0 0 0 0 0 0 0 0 0 0 0 0 0 0 0 0.0838382903018954 0 0 0 0 0 0 0 0
0 0 0 0 0.0187199566657347 0 0 0 0 0 0 0 0 0 0 0 0 0 0 0 0 0 0 0 0 0 0 0 0.0108479748883488 0 0 0 0 0 0.0422504342955427 0 0 0 0 0 0 0 0 0 0 0 0 0 0 0 0 0 0 0 0 0 0.0169987406801559 0 0 0 0 0 0 0 0 0 0 0 0 0 0 0 0 0 0 0 0 0 0 0 0 0 0 0 0 0 0 0 0 0 0 0 0 0 0 0 0 0 0 0 0 0 0 0 0 0 0 0 0 0 0 0 0 0 0 0 0 0 0 0 0 0 0 0 0 0 0 0 0 0 0 0 0 0 0 0 0 0 0 0 0 0 0 0 0 0 0 0 0 0 0 0 0 0 0 0 0 0 0 0 0 0 0 0 0 0 0 0 0 0 0 0 0 0 0 0 0 0 0 0 0 0 0 0 0 0 0 0.306840508458836 0.0691996832871092 0 0 0 0 0 0 0 0 0 0 0 0 0 0 0 0 0 0.0360785452293883 0 0 0 0 0 0 0.101105124870657 0.0204011396919267 0 0 0 0 0 0 0 0 0 0 0 0 0 0 0 0 0 0 0 0 0 0 0 0 0 0 0 0 0 0 0 0 0 0 0 0 0 0 0 0 0 0.0511676440415363 0 0 0.104801607397907 0 0 0 0 0 0 0 0 0 0 0 0 0 0 0 0 0 0 0 0 0 0 0 0 0 0 0 0 0 0 0 0 0 0 0 0 0 0 0 0 0 0.0795989255979933 0 0.058143248121991 0.040677465847033 0 0 0 0 0 0 0 0 0 0 0 0.0431690009258402
0 0 0 0 0 0 0 0 0 0 0 0 0 0 0 0 0 0 0 0 0 0 0 0 0 0 0 0 0 0 0 0 0 0 0 0 0 0 0 0 0 0 0 0 0 0 0 0 0 0 0 0 0 0 0 0 0 0 0 0 0 0 0 0 0 0 0 0 0 0 0 0 0 0 0 0 0 0 0 0 0 0 0 0 0 0 0 0 0 0 0 0 0 0 0 0 0 0 0 0 0 0 0 0 0.00369287799770563 0 0 0 0.0171272286349286 0 0 0 0 0 0 0 0 0 0 0 0 0 0 0 0 0 0 0 0 0 0 0 0 0 0 0 0 0 0 0 0 0 0 0 0 0 0 0 0 0 0 0 0 0 0 0 0 0 0 0 0 0.00645414027277932 0 0 0 0 0 0 0 0 0 0 0 0 0 0.00514697262259617 0 0 0.00356676172969383 0 0 0 0 0 0 0 0 0 0 0 0 0 0.0430230113147702 0 0 0 0 0 0 0 0 0 0 0 0 0 0 0 0 0 0 0 0 0 0.20143778707037 0 0.013977800228919 0.00545512748861362 0 0 0 0.0182170990511818 0 0 0 0.0361927238849211 0 0 0 0 0 0 0 0 0 0 0 0 0 0 0 0 0 0 0 0 0 0 0 0 0 0 0 0 0 0 0 0 0 0 0 0 0 0 0 0 0 0 0 0 0 0 0 0 0 0 0 0 0 0 0 0 0 0 0 0 0 0 0 0 0 0 0 0 0 0 0.0490130743900818 0 0 0 0 0 0 0 0.247369469439257 0 0.211545040778232 0.0255743915409133 0.112206493555037 0 0 0 0 0 0 0 0
0 0 0 0 0 0 0 0 0 0 0 0 0 0 0 0 0 0 0 0 0 0 0 0 0 0 0 0 0 0 0 0 0 0 0 0.00337718791739322 0 0 0 0 0 0 0 0 0 0 0 0 0 0 0 0 0.00687307807317675 0 0 0 0 0 0 0 0 0 0 0 0 0 0 0 0 0 0 0 0 0 0 0 0 0 0 0 0 0 0.0064820478004894 0.031161509066578 0.0251636203479464 0 0 0 0 0.00206899106800954 0 0 0 0 0 0 0.00473357593073168 0 0 0 0 0 0 0 0 0 0 0 0 0 0 0 0 0 0 0 0 0 0 0 0 0 0 0 0 0 0 0 0 0 0 0 0 0 0 0 0 0 0 0 0 0 0 0 0 0 0 0 0 0.00141648022229819 0 0 0 0 0 0 0 0 0 0 0 0 0 0 0 0 0 0 0.00552899336090584 0 0.0295986116818877 0 0 0 0 0 0 0 0 0 0 0 0 0 0 0 0.00769244194221478 0 0.00375228655614892 0 0.117092972855483 0 0 0 0 0 0 0 0 0 0.0067051501353778 0 0 0 0 0 0 0 0 0 0 0 0 0 0 0 0 0 0 0 0 0 0 0 0 0 0 0 0 0 0 0 0 0 0 0 0.259746783690172 0 0 0 0.178813266291147 0.274276829210514 0 0 0 0 0 0 0 0 0 0 0 0 0 0 0 0 0 0 0 0 0 0 0 0 0 0 0 0 0 0 0 0 0 0 0 0 0 0 0 0 0.0355161738495263 0 0 0 0 0 0 0 0 0 0 0 0 0 0 0 0 0 0 0 0 0 0 0 0 0 0 0 0 0 0 0 0 0 0
0 0 0 0 0 0 0 0 0 0 0 0 0 0 0 0 0 0 0 0 0 0 0 0 0 0 0 0 0 0 0 0 0 0 0 0 0 0 0 0 0 0 0 0 0 0 0 0 0 0 0 0 0 0 0 0 0 0 0 0 0 0 0 0 0 0 0 0 0 0 0 0 0 0 0 0 0 0 0 0 0 0 0 0 0 0 0 0 0 0 0 0 0 0 0 0 0 0 0 0 0 0 0 0 0 0 0 0 0 0 0 0 0 0 0 0 0 0 0 0 0 0 0 0 0 0 0 0 0 0 0 0 0 0 0 0 0 0 0 0 0 0 0 0 0 0 0 0 0 0 0 0 0 0 0 0 0 0 0.00406990428290898 0.00635863325151726 0 0.00330260770075498 0 0 0 0.00777332774693089 0 0 0 0 0 0 0 0 0 0 0.010934040615513 0 0.00179750323645195 0 0 0 0.00311505634853575 0 0 0 0 0 0 0 0 0 0 0.0155010842339187 0 0 0 0 0 0 0 0 0 0 0 0.0454774350851042 0 0 0 0 0 0 0 0 0 0 0.0115764907065549 0 0 0 0 0.0194548684548208 0 0 0 0 0 0 0 0 0 0 0 0.00226889606658823 0.00290952886587751 0 0 0 0 0 0 0 0.0531049922485545 0.104858162821739 0.0788561855496926 0 0 0.0788451931711473 0.129029325445302 0.0623673544405395 0.014486007938067 0.0157573693351932 0 0.00116059326621433 0 0 0.00203476920796461 0 0 0 0 0 0 0 0 0 0 0 0 0.0019337256198778 0 0 0 0 0 0 0 0 0 0 0 0 0 0 0 0.00248492923693938 0.0181835273796233 0 0.0220613679836966 0.027610005358171 0 0 0.00204456989867539 0.0107836119670893 0.0324025717215184 0.140294295955079 0 0 0.00812318485517462 0.00334450242734798 0 0.00210697927435764 0 0 0 0 0 0.0289237051670311 0.0072325001209543 0.00809907043137068 0.00471207908783027 0 0 0.00462004349537151 0 0 0
0 0 0 0 0 0 0 0 0 0 0 0 0 0 0 0 0 0 0 0 0 0 0 0 0 0 0 0 0 0 0 0 0 0 0 0 0 0 0 0 0 0 0 0 0 0 0 0 0 0 0 0 0 0 0 0 0 0 0 0 0 0 0 0 0 0 0 0 0 0 0 0 0 0 0 0 0 0 0 0 0 0 0 0 0 0 0 0 0 0 0 0 0 0 0 0 0 0 0 0 0 0 0 0 0 0 0 0 0 0 0 0 0 0 0 0 0 0 0 0 0 0 0 0 0 0 0 0 0 0 0 0 0 0 0 0 0 0 0 0 0 0 0 0 0 0 0 0 0 0 0 0 0 0 0 0 0 0 0 0 0 0 0 0 0 0 0 0 0 0 0 0 0 0 0 0 0 0 0 0 0 0 0 0 0 0 0 0 0 0 0 0.0633545309038052 0 0 0 0 0 0 0 0 0 0 0.415724225802322 0 0.258712968804649 0 0 0 0 0 0 0 0 0 0 0 0 0 0.160213712153566 0 0 0 0 0 0 0 0.101994562335658 0 0 0 0 0 0 0 0 0 0 0 0 0 0 0 0 0 0 0 0 0 0 0 0 0 0 0 0 0 0 0 0 0 0 0 0 0 0 0 0 0 0 0 0 0 0 0 0 0 0 0 0 0 0 0 0 0 0 0 0 0 0 0 0 0 0 0 0 0 0 0 0 0 0 0 0 0 0 0 0 0 0 0 0 0 0 0 0 0 0
0 0 0 0 0 0 0 0 0 0 0 0 0 0 0 0 0 0 0 0 0 0 0 0 0 0 0 0 0 0 0 0 0 0 0 0 0 0 0.314003548992493 0 0 0 0 0 0 0 0 0.0939003035041122 0 0.13646837862771 0 0 0 0 0 0 0 0 0 0 0 0 0 0 0 0 0 0 0 0 0 0 0 0 0.0882779824247996 0 0 0 0 0 0 0 0 0 0 0 0 0 0 0 0 0 0 0 0 0 0 0 0 0 0 0 0 0 0 0 0 0 0 0 0 0 0 0 0 0 0 0 0 0 0 0 0 0 0 0 0 0 0 0 0 0 0 0 0 0 0 0 0 0 0 0 0 0 0 0 0 0 0 0 0 0 0 0 0 0 0 0 0 0 0 0 0 0 0 0 0 0 0 0 0 0 0 0 0 0 0 0 0 0 0 0 0 0 0 0 0 0 0 0 0 0 0 0 0 0 0 0 0 0 0 0 0.367349786450886 0 0 0 0 0 0 0 0 0 0 0 0 0 0 0 0 0 0 0 0 0 0 0 0 0 0 0 0 0 0 0 0 0 0 0 0 0 0 0 0 0 0 0 0 0 0 0 0 0 0 0 0 0 0 0 0 0 0 0 0 0 0 0 0 0 0 0 0 0 0 0 0 0 0 0 0 0 0 0 0 0 0 0 0 0 0 0 0 0 0 0 0 0 0 0 0 0 0 0 0 0 0 0 0 0 0 0 0 0 0 0 0 0 0
0 0 0 0 0 0 0 0 0 0 0 0 0 0 0 0 0 0 0 0 0 0 0 0 0 0 0 0 0 0 0 0 0 0 0 0 0 0 0 0 0 0 0 0 0.00426357517883052 0 0 0 0 0 0 0 0 0 0 0 0 0 0 0 0 0 0 0 0 0 0 0 0 0 0 0 0 0 0 0 0 0 0 0 0 0 0 0 0 0 0 0 0 0 0 0 0 0 0 0 0 0 0 0 0 0 0 0 0 0 0.0041267411568748 0 0 0 0 0 0 0 0 0.00349188900928798 0 0 0 0 0 0 0 0 0 0 0 0 0 0 0 0 0 0 0 0 0 0 0 0 0 0 0 0 0 0 0 0 0 0 0 0 0 0 0 0 0 0 0 0 0 0 0 0 0 0 0.00996640432789041 0 0.0390417132614932 0.02659945915357 0.0648170075810948 0 0 0 0 0 0 0 0 0 0 0 0 0 0 0 0.0592735019130205 0 0.0480321115143949 0 0.32421252937886 0 0 0 0 0 0.01971354704636 0 0 0 0 0 0.0129975285735144 0.0385206194070708 0 0 0.0177780646054971 0 0 0 0 0 0 0 0 0 0 0 0 0 0 0 0 0 0 0 0 0 0 0 0 0 0 0 0 0 0.00514692209733631 0 0 0 0 0.00796968456043635 0 0 0 0 0 0 0 0 0 0 0 0 0 0 0 0 0 0 0 0 0 0 0 0 0 0 0 0 0 0 0 0 0 0 0 0 0 0 0 0 0.274276212074218 0 0 0 0 0 0 0 0 0 0.0318992369410724 0 0 0 0 0 0 0 0 0 0 0 0 0 0 0 0 0 0 0 0 0 0 0 0.00787325221917791
0 0 0 0 0 0 0 0 0 0 0 0 0 0 0 0 0 0 0 0 0 0 0 0 0 0 0 0 0 0 0 0 0 0 0 0 0 0 0.00684810502504977 0 0 0 0 0 0 0 0 0 0 0 0 0 0 0 0 0 0 0 0 0 0 0 0 0 0 0 0 0 0 0 0 0 0 0 0 0 0 0 0 0 0 0 0 0 0 0 0 0 0 0 0 0 0 0 0 0 0 0 0 0 0 0 0 0 0 0 0 0 0 0 0 0 0 0 0 0 0 0 0 0 0 0 0 0 0 0 0 0 0 0 0 0 0 0 0 0 0 0 0 0 0 0 0 0 0 0 0 0 0 0 0 0 0 0 0 0 0 0 0 0 0 0 0 0 0 0 0.0175448112274461 0 0.0215029286669586 0.0232710602674517 0 0 0 0 0 0 0 0 0 0 0 0 0.0199196718263267 0 0 0 0 0 0 0 0 0 0 0 0 0 0 0 0 0 0 0 0.0714884007713653 0.518156927736233 0 0 0 0 0 0 0 0 0 0 0 0 0 0 0 0 0 0 0.150816358185486 0 0 0 0.0230884624484976 0 0 0 0 0 0 0 0 0 0 0 0 0 0 0 0 0 0 0 0 0 0 0 0 0 0 0 0 0 0 0 0 0 0 0 0 0 0 0 0 0 0 0 0 0 0 0 0 0 0 0 0 0 0 0 0.114199608928915 0 0 0 0 0 0 0 0.0331636649162703 0 0 0 0 0 0 0 0 0 0 0 0 0 0 0 0 0 0 0 0 0 0 0 0 0 0
0 0 0 0 0 0 0 0 0 0 0 0 0 0 0 0 0 0 0 0 0 0 0 0 0 0 0 0 0 0 0 0 0 0 0 0 0 0 0.013407956398441 0 0 0 0 0 0 0 0 0 0 0 0 0 0 0 0 0 0 0 0 0 0 0 0 0 0 0 0 0 0 0 0 0 0 0 0 0 0 0 0 0 0 0 0 0 0 0 0 0 0 0 0 0 0 0 0 0 0 0 0 0 0 0 0 0 0 0 0 0 0 0 0 0 0 0 0 0 0 0 0 0 0 0 0 0 0 0 0 0 0 0 0 0 0 0 0 0 0 0 0 0 0 0 0 0 0 0 0 0 0 0 0 0 0 0 0 0 0 0 0 0 0 0 0 0 0 0 0 0 0 0 0 0 0 0 0 0 0 0 0.0193404851712194 0 0 0 0 0.0411486603762667 0 0.0429167795341987 0 0 0 0 0 0 0 0 0 0 0 0 0.126591898620734 0.0881375884317476 0.0239790134807827 0.0982764477691347 0 0.182221896181115 0.0512331738664209 0 0 0 0 0 0 0 0 0 0 0 0 0 0.196211944516252 0 0 0 0 0 0 0 0.0935023545868643 0 0 0 0 0 0 0 0 0 0 0 0 0 0 0 0 0 0 0 0 0 0 0 0 0 0 0 0 0 0 0 0 0 0 0 0 0 0 0 0 0 0 0 0 0 0 0 0 0 0 0 0 0 0 0 0 0 0 0 0 0 0 0 0 0 0 0 0 0 0 0 0.0146576434837732 0 0 0 0 0 0 0 0 0 0 0 0 0 0 0 0.00837415758305033 0 0
0 0 0 0 0 0 0 0 0 0 0 0 0 0 0 0 0 0 0 0 0 0 0 0 0 0 0 0 0 0 0 0 0 0 0 0.00404718169579644 0 0 0.0318964340638225 0.00476248524751715 0 0.00584631870066648 0 0 0 0 0 0.00920109625314285 0 0 0 0 0 0 0 0 0 0 0 0 0 0 0 0 0 0 0 0 0 0 0 0 0 0 0 0 0 0 0 0 0 0 0 0 0 0 0 0 0 0 0 0 0 0 0 0 0 0 0 0 0 0 0 0 0 0 0 0 0 0 0 0 0 0 0 0 0 0 0 0 0 0 0 0 0 0 0 0 0 0 0 0 0 0.00584601066684773 0 0 0 0 0 0 0 0 0 0 0 0 0 0 0 0 0 0 0 0 0 0 0 0 0 0 0 0 0 0 0 0 0 0 0.00703332480417419 0.0175087010683827 0.0130131083558581 0 0 0 0 0 0 0 0 0 0 0 0 0 0 0 0 0 0.00427992353915159 0 0.00906592307188747 0 0 0 0 0 0 0 0 0 0.0216669391175775 0.217174558700639 0.0555564301270722 0 0 0 0 0 0 0 0 0 0 0 0 0 0 0 0.0175904918030081 0 0 0 0.20159782132572 0 0 0 0.0140506829232084 0 0 0 0 0 0 0 0.00658221844676042 0.00238910151030563 0 0 0 0 0 0 0 0 0 0.00298346902333688 0 0 0 0 0 0 0 0 0 0 0 0 0 0 0 0 0 0 0 0 0 0 0 0 0 0 0 0 0 0 0 0 0 0 0 0 0.306628184031854 0 0 0 0 0 0 0 0.00830469867388537 0 0 0 0 0 0 0 0.0107011702698535 0.0079761383776082 0 0 0 0 0 0 0 0 0 0 0 0 0 0 0.00904039259555557 0 0.00525719560636872
0 0 0 0 0 0 0 0 0 0 0 0 0 0 0 0 0 0 0 0 0 0 0 0 0 0 0 0 0 0 0 0 0 0 0 0 0 0 0 0 0 0 0.0169945052573165 0 0.0928123192262126 0 0 0 0 0.0432073674259417 0 0 0 0 0 0 0 0 0 0 0 0 0 0 0 0 0 0 0 0 0 0 0 0 0.0377235961244172 0 0 0 0 0 0 0 0 0 0 0 0 0 0 0 0 0 0 0 0 0 0 0 0 0 0 0 0 0 0 0 0 0 0 0 0 0 0 0 0 0 0 0 0 0 0 0 0 0 0 0 0 0 0 0 0 0 0 0 0 0 0 0 0 0 0 0 0 0 0 0 0 0 0 0 0 0 0 0 0 0 0 0 0 0 0 0 0 0 0 0 0 0 0 0 0 0 0 0 0 0 0 0 0 0 0 0 0 0 0 0 0 0 0 0.0441549013637811 0 0.24821244813616 0 0 0 0 0 0 0.125255723037799 0 0 0 0.0814573091179734 0 0 0 0 0 0 0 0 0 0 0 0 0 0 0.118379907491047 0 0 0 0 0 0 0 0 0 0 0 0 0 0.0412533795563724 0.150548543262979 0 0 0 0 0 0 0 0 0 0 0 0 0 0 0 0 0 0 0 0 0 0 0 0 0 0 0 0 0 0 0 0 0 0 0 0 0 0 0 0 0 0 0 0 0 0 0 0 0 0 0 0 0 0 0 0 0 0 0 0 0 0 0 0 0 0 0 0 0 0 0 0 0 0 0 0 0 0 0 0 0 0 0 0
0 0 0 0 0 0 0 0 0 0 0 0 0 0 0 0 0 0 0 0 0 0 0 0 0 0 0 0 0 0 0 0 0 0 0 0 0 0 0 0 0 0 0 0 0 0 0 0 0 0 0 0 0 0 0 0 0 0 0 0 0 0 0 0 0 0 0 0 0 0 0 0 0 0 0 0 0 0 0 0 0 0 0 0 0 0 0 0 0 0 0 0 0 0 0 0 0 0 0 0 0 0 0 0 0 0 0 0 0 0 0 0 0 0 0 0 0 0 0 0 0 0 0 0 0 0 0 0 0 0 0 0 0 0 0 0 0 0 0 0 0 0 0 0 0 0 0 0 0 0 0 0 0 0 0 0 0 0 0.0216971427544166 0.0334588701743038 0 0 0 0 0 0.00946792345470493 0 0 0 0 0 0 0 0 0 0 0.0416132207869431 0.00763655825792628 0.00339865980104785 0 0 0 0.00264232500427901 0 0 0 0 0 0 0 0 0 0 0 0 0 0 0.127997266633589 0 0 0 0 0 0 0 0 0 0 0 0 0 0 0 0 0 0 0 0 0 0 0 0.0069380267036086 0 0 0 0 0 0 0 0 0 0 0 0.00585013324385318 0.0062664813093606 0 0 0 0 0 0 0 0.011010010281964 0 0.0991448478648257 0 0 0.0107504013987499 0 0.0222487864383335 0 0 0 0 0 0 0 0 0 0 0 0 0 0 0 0 0 0 0 0 0 0 0 0 0 0 0 0 0 0 0 0 0 0 0 0 0.054157839378217 0 0.0240587423737067 0.0918199809470855 0 0 0 0 0.174675423541375 0.173858304764828 0 0 0 0.00657721591974212 0 0 0 0 0.00878382302010332 0.0107887184373657 0 0.00933430028685519 0.00608425036844155 0 0 0 0 0 0.0297407468543732 0 0
0 0 0 0 0 0 0 0 0.0063396849170019 0.0110909775315247 0 0 0.0430143304452175 0 0 0 0 0 0 0 0 0 0 0 0 0 0 0 0 0 0 0 0 0 0.0203121342538427 0 0 0 0 0 0 0 0 0 0 0 0 0 0 0 0 0 0 0 0 0.0693601875621962 0.109239148011445 0 0 0 0 0 0 0 0 0 0 0 0 0 0 0 0 0 0 0 0 0 0 0 0 0 0 0 0 0 0 0 0 0 0 0 0 0 0 0 0 0 0 0 0 0 0 0 0.0739236438543695 0 0 0 0 0 0 0 0 0.0600456178491538 0 0 0 0.0220902861929559 0 0 0 0 0 0 0 0 0 0 0 0 0 0 0 0 0 0 0 0 0 0 0 0 0 0 0 0 0 0 0 0 0 0 0 0 0 0 0 0 0 0 0 0 0 0 0 0 0.078111815832754 0 0.035822352334339 0.0659503764626231 0.0750634598069812 0 0 0 0 0 0 0 0 0 0 0 0 0 0 0 0.0316265352473194 0 0.14644161437765 0 0 0 0 0 0.0147483491126189 0 0 0 0 0 0.0199069217563713 0 0 0 0 0 0 0 0 0 0 0 0 0 0 0 0 0 0 0 0 0 0 0 0 0 0 0 0 0 0 0 0 0 0 0 0.00426920785234273 0 0 0 0 0.00569425743765236 0 0 0 0 0 0 0 0 0 0 0 0 0 0 0.0179158553551097 0 0 0 0 0 0.00752341819445592 0 0 0 0 0 0 0 0 0 0 0 0 0 0 0 0 0 0 0 0.0815098256120752 0 0 0 0 0 0 0 0 0 0 0 0 0 0 0 0 0 0 0 0 0 0 0 0 0 0 0 0 0 0 0 0 0 0
0 0 0 0 0 0 0 0 0 0 0 0 0 0 0 0 0 0 0 0 0 0 0 0 0 0 0 0 0 0 0 0 0 0 0 0 0 0 0 0 0 0 0 0 0 0.134305271734595 0 0 0 0 0 0 0 0 0 0 0 0 0 0 0 0 0 0 0 0 0 0 0 0 0 0 0 0 0 0 0 0 0 0 0 0 0 0 0 0 0 0 0 0 0 0 0 0 0 0 0 0 0 0 0 0 0 0 0 0 0 0 0 0 0 0 0 0 0 0 0 0 0 0 0 0 0 0 0 0 0 0.221929402263249 0.0188672070708654 0 0 0 0 0 0 0 0 0 0 0 0 0 0 0 0 0 0 0 0 0 0 0 0 0 0 0 0 0 0 0 0 0 0 0 0 0 0 0 0 0 0 0 0 0 0 0 0 0 0 0 0 0 0 0 0 0 0 0 0 0 0 0 0 0 0 0 0 0 0 0 0 0 0 0 0 0 0 0 0.624898118931291 0 0 0 0 0 0 0 0 0 0 0 0 0 0 0 0 0 0 0 0 0 0 0 0 0 0 0 0 0 0 0 0 0 0 0 0 0 0 0 0 0 0 0 0 0 0 0 0 0 0 0 0 0 0 0 0 0 0 0 0 0 0 0 0 0 0 0 0 0 0 0 0 0 0 0 0 0 0 0 0 0 0 0 0 0 0 0 0 0 0 0 0 0 0 0 0 0 0 0 0 0 0 0 0 0 0 0 0
0 0 0 0 0 0 0 0 0 0 0 0 0 0 0 0 0 0 0 0 0 0 0 0 0 0 0 0 0 0 0 0 0 0 0 0 0 0 0 0 0 0 0 0 0 0.0304709534019256 0 0 0 0 0 0 0 0 0 0 0 0 0 0 0 0 0 0 0 0 0 0 0 0 0 0 0 0 0 0 0 0 0 0 0 0 0 0 0 0 0 0 0 0 0 0 0 0 0 0 0 0 0 0 0 0 0 0 0 0 0 0 0 0 0 0 0 0 0 0 0 0 0 0 0 0 0 0 0 0 0 0.149267622057753 0 0 0 0 0 0 0 0 0 0 0 0 0 0 0 0 0 0 0 0 0 0 0 0 0 0 0 0 0 0 0 0 0 0 0 0 0 0 0 0 0 0 0 0 0 0.135194353975493 0 0 0 0 0 0 0 0 0 0 0 0 0 0 0 0 0 0 0 0 0 0 0 0 0 0 0 0 0 0 0 0 0 0.296834483234041 0 0.04387177072566 0 0 0 0 0 0 0 0 0 0 0 0 0 0 0 0.0263595969684168 0 0 0 0 0 0 0 0 0 0 0 0 0 0 0 0 0 0 0 0 0 0 0 0 0 0 0 0 0 0 0 0 0 0 0 0 0 0 0 0 0 0.0324291944740773 0 0.0999693739674821 0.0284178441141316 0.0311366612763014 0 0 0 0 0 0 0 0.0609158747158749 0 0 0 0 0 0 0 0 0 0 0 0 0 0 0 0 0 0 0 0 0 0 0 0 0 0 0.0651322710888436 0 0 0 0 0 0 0 0 0 0
0 0 0 0 0 0 0 0 0 0 0 0 0 0 0 0 0 0 0 0 0 0 0 0 0 0 0 0 0 0 0 0 0 0 0 0 0 0 0 0 0 0 0 0 0 0 0 0 0 0 0 0 0 0 0 0 0 0 0 0 0 0 0 0 0 0 0 0 0 0 0 0 0 0 0 0 0 0 0 0 0 0 0 0 0 0 0 0 0 0 0 0 0 0 0 0 0 0 0 0 0 0 0 0 0 0 0 0 0 0 0 0 0 0 0 0 0 0 0 0 0 0 0 0 0 0 0 0 0 0 0 0 0 0 0 0 0 0 0 0 0 0 0 0 0 0 0 0 0 0 0 0 0 0 0 0 0 0 0 0 0 0.187751830010194 0 0.131428398103792 0.0906063253025799 0 0 0 0 0 0 0.291400710354741 0 0 0 0 0 0 0 0 0 0 0 0 0 0 0 0 0 0 0 0 0 0 0 0 0 0 0 0 0 0 0 0 0 0 0 0 0.298812736228694 0 0 0 0 0 0 0 0 0 0 0 0 0 0 0 0 0 0 0 0 0 0 0 0 0 0 0 0 0 0 0 0 0 0 0 0 0 0 0 0 0 0 0 0 0 0 0 0 0 0 0 0 0 0 0 0 0 0 0 0 0 0 0 0 0 0 0 0 0 0 0 0 0 0 0 0 0 0 0 0 0 0 0 0 0 0 0 0 0 0 0 0 0 0 0 0 0 0 0 0 0 0 0 0 0 0 0 0
0 0 0 0 0 0 0 0 0 0 0 0 0 0 0 0 0 0 0 0 0 0 0 0 0 0 0 0 0 0 0 0 0 0 0 0 0 0 0 0 0 0 0 0 0 0 0 0 0 0 0 0 0 0 0 0 0 0 0 0 0 0 0 0 0 0 0 0 0 0 0 0 0 0 0 0 0 0 0 0 0 0 0 0 0 0 0 0 0 0 0 0 0 0 0 0 0 0 0 0 0 0 0 0 0 0 0 0 0 0 0 0 0 0 0 0 0 0 0 0 0 0 0 0 0 0 0 0 0 0 0 0 0 0 0 0 0 0 0 0 0 0 0 0 0 0 0 0 0 0 0 0 0 0 0 0 0 0 0 0 0 0 0 0 0 0 0 0 0 0 0 0 0 0 0 0 0 0 0 0 0 0 0 0 0 0 0 0 0 0 0 0 0 0 0 0 0 0 0 0 0 0 0 0 0 0 0 0 0 0 0 0 0 0 0 0.2675485152872 0 0 0 0.0888764610532071 0 0 0 0 0 0.130428337377546 0 0 0 0 0 0 0 0 0 0 0 0 0 0 0 0 0 0 0 0 0 0 0 0 0 0 0 0 0 0 0 0 0 0 0 0 0 0 0 0 0 0 0 0 0 0 0.0866899202453883 0 0 0 0 0 0 0 0 0 0 0 0 0 0 0 0 0 0 0 0 0 0 0 0 0 0 0 0 0.426456766036659 0 0 0 0 0 0 0 0 0 0 0 0 0 0 0
0 0 0 0 0 0 0 0 0 0 0 0 0 0 0 0 0 0 0 0 0 0 0 0 0 0 0 0 0 0 0 0 0 0 0 0 0 0 0 0 0 0 0 0 0 0 0 0 0 0 0 0 0 0 0 0 0 0 0 0 0 0 0 0 0 0 0 0 0 0 0 0 0 0 0 0 0 0 0 0 0 0 0 0 0 0 0 0 0 0 0 0 0 0 0 0 0 0 0 0 0 0 0 0 0 0 0 0 0 0 0 0 0 0 0 0 0 0 0 0 0 0 0 0 0 0 0 0 0 0 0 0 0 0 0 0 0 0 0 0 0 0 0 0 0 0 0 0 0 0 0 0 0 0 0 0 0 0 0 0 0 0 0 0 0 0 0 0 0 0 0 0 0 0 0 0 0 0 0 0 0 0 0.142477099147747 0 0 0 0 0 0 0 0 0 0 0 0 0 0 0 0 0 0 0 0 0 0 0 0 0 0 0 0 0 0 0 0 0 0 0 0 0 0 0 0 0 0 0 0.203522424758906 0.416716574346396 0 0 0 0 0.0927951849549654 0 0 0 0 0 0 0 0 0 0 0 0 0 0 0 0 0 0 0 0 0 0 0 0 0 0 0 0 0 0 0 0 0 0 0 0 0 0 0 0 0 0 0 0 0 0 0 0 0 0 0 0 0 0 0 0 0 0 0 0 0 0 0 0 0 0 0 0 0 0 0 0 0 0.0571382273357306 0.0873504894562551 0 0 0 0 0 0 0 0 0
0 0 0 0 0 0 0 0 0 0 0 0 0 0 0 0 0 0 0 0 0 0.0286895952750895 0 0 0 0 0 0 0 0 0 0 0 0 0 0 0 0 0 0.0260215647839943 0 0 0 0 0 0 0 0 0 0 0 0 0 0 0 0 0 0 0 0 0 0 0 0 0 0 0 0 0 0 0 0 0 0 0 0 0 0 0 0 0 0 0 0 0 0 0 0 0 0 0 0 0 0 0 0 0 0 0 0 0 0 0 0 0 0 0 0 0 0 0 0 0 0 0 0 0 0 0 0 0 0 0 0 0 0 0 0 0 0 0 0 0 0 0 0 0 0 0 0 0 0 0 0 0 0 0 0 0 0 0 0 0 0 0 0 0.012766724116951 0 0 0 0 0.0610515895720551 0 0 0 0 0 0 0 0 0 0 0 0 0 0 0 0 0.0420504436909688 0 0 0 0.188118638408345 0 0 0.0184554742749876 0 0 0 0 0 0 0.0105798078812267 0 0 0 0 0 0 0 0 0 0 0 0 0 0 0 0 0 0 0 0 0 0 0 0 0 0.0470479176486058 0 0.0751801782050056 0.0309916773098301 0 0.0394596902785431 0 0 0 0 0.0170457435636202 0 0 0 0 0 0 0 0 0.0153084495315568 0 0 0 0 0.00896546394867821 0 0 0 0 0 0 0 0.00336078649080935 0.00375829887144271 0 0.00176577071060549 0 0 0 0 0 0 0 0 0 0 0 0 0 0 0 0 0 0 0 0 0 0 0 0 0 0 0 0 0 0 0 0 0 0 0 0 0.0829133180256934 0 0.192238570335858 0 0 0 0 0 0 0 0 0 0 0 0 0 0.0156657584173692 0.0660977541474929 0.0124667845112708 0 0 0 0 0 0 0 0
0 0 0 0 0 0 0 0 0 0 0 0 0 0 0 0 0 0 0 0 0 0 0 0 0 0 0 0 0 0 0 0 0 0 0 0 0 0 0 0 0 0 0 0 0 0 0 0 0 0 0 0 0 0 0 0 0.0111437555211611 0 0 0 0 0 0 0 0 0 0 0 0 0 0 0 0 0 0 0 0 0 0 0 0 0 0 0 0 0 0 0 0 0 0 0 0 0 0 0 0 0 0 0 0 0 0 0 0 0 0 0 0 0 0 0 0 0 0 0 0 0 0 0 0 0 0 0 0 0 0 0 0 0 0 0 0 0 0 0 0 0 0 0 0 0 0 0 0 0 0 0 0 0 0 0 0 0 0 0 0 0 0 0 0 0 0 0 0 0 0 0 0 0 0 0 0 0 0 0 0 0 0 0 0 0 0 0 0 0 0 0.252030950525379 0 0 0 0 0 0 0.0597079819168826 0 0 0 0 0 0 0 0 0 0 0 0 0 0 0 0 0 0 0 0.254017366377805 0 0 0 0 0 0 0 0 0 0 0 0 0 0 0 0 0 0 0 0 0 0 0 0 0 0 0 0 0 0 0 0 0 0 0 0 0 0 0 0 0 0 0 0 0.156038929383525 0 0 0 0 0 0 0 0 0 0 0 0 0 0 0 0 0 0 0 0 0 0 0 0 0 0 0 0 0 0 0 0 0 0 0 0 0.0455021339026534 0 0 0 0 0.124800686081157 0 0.0579727536160556 0.038785442675382 0 0 0 0 0 0 0 0 0 0 0 0
0 0 0 0 0 0 0 0 0 0 0 0 0 0 0 0 0 0 0 0 0 0 0 0 0 0 0 0 0 0 0 0 0 0 0 0 0 0 0 0 0 0 0 0 0 0 0 0 0 0 0 0 0 0 0 0 0 0 0 0 0 0 0 0 0 0 0 0 0 0 0 0 0 0 0 0 0 0 0 0 0 0 0 0 0 0 0 0 0 0 0 0 0 0 0 0 0 0 0 0 0 0 0 0 0 0 0 0 0 0 0 0 0 0 0 0 0 0 0 0 0 0 0 0 0 0 0 0 0 0 0 0 0 0 0 0 0 0 0 0 0 0 0 0 0 0 0 0 0 0 0 0 0 0 0 0 0 0 0 0 0 0 0 0 0 0 0 0 0 0 0 0 0 0 0 0 0 0 0 0 0 0 0 0 0 0 0 0.079987758736751 0 0 0 0 0 0 0.00399908827663035 0.173610211361212 0 0 0 0 0 0 0 0 0 0 0 0 0 0 0 0 0 0.0843161460860709 0 0 0 0 0 0 0 0 0 0 0 0.0519112420524132 0 0 0 0 0 0 0 0 0 0 0 0 0 0 0 0 0 0 0 0 0 0 0 0 0 0 0 0 0 0 0 0 0 0 0 0 0 0 0 0 0 0 0 0 0 0 0 0 0 0 0 0 0 0 0 0 0 0 0 0 0 0 0 0.00299311701287981 0 0 0 0 0 0 0.169994697960089 0 0 0 0 0.0468398898723131 0.0609083603968779 0.00594670979450134 0.173181404502682 0 0.0909131388797025 0.00863487465608294 0.0157354462555112 0 0 0 0 0 0 0 0.0310279141562827
0 0 0 0 0 0 0 0 0 0 0 0 0 0 0 0 0 0 0 0 0 0 0 0 0 0 0 0 0 0 0 0 0 0 0 0 0 0 0 0 0 0 0 0 0 0 0 0 0 0 0 0 0 0 0 0 0 0 0 0 0 0 0 0 0 0 0 0 0 0 0 0 0 0 0 0 0 0 0 0 0 0 0 0 0 0 0 0 0 0 0 0 0 0 0 0 0 0 0 0 0 0 0 0 0.0582265762356528 0 0 0 0.0273209627478826 0 0 0 0 0.0197309748256586 0 0 0 0.0155206120909554 0 0 0 0 0 0 0 0 0 0 0 0 0 0 0 0 0 0 0 0 0 0 0 0 0 0 0 0 0 0 0 0 0 0 0 0 0 0 0 0 0 0 0 0 0 0 0 0 0 0 0 0 0 0 0 0 0 0 0 0 0 0 0 0 0 0 0 0 0 0 0 0 0 0 0.0359115863881464 0 0 0 0 0 0 0 0 0 0 0 0 0 0 0 0 0 0.325137939462481 0 0 0 0 0 0 0 0 0.315191577083688 0 0 0 0 0 0.0913661694181384 0 0 0 0 0 0 0 0 0 0 0 0 0 0 0 0 0 0 0 0 0 0 0 0 0 0 0 0 0 0 0 0 0 0 0 0 0 0 0 0 0 0 0 0 0 0 0 0 0 0 0 0 0 0 0 0 0 0 0 0 0 0 0 0 0 0 0 0 0 0 0 0 0 0 0 0.111593601747397 0 0 0 0 0 0 0 0 0 0 0 0 0 0 0
0 0 0 0 0 0 0 0 0 0 0 0 0 0 0 0 0 0 0 0 0 0 0 0 0 0 0 0 0 0 0 0 0 0 0 0 0 0 0 0 0 0 0 0 0 0 0 0 0 0 0 0 0 0 0 0 0 0 0 0 0 0 0 0 0 0 0 0 0 0 0 0 0 0 0 0 0 0 0 0 0 0 0 0 0 0 0 0 0 0 0 0 0 0 0 0 0 0 0 0 0 0 0 0 0 0 0 0 0 0 0 0 0 0 0 0 0 0 0 0 0 0 0 0 0 0 0 0 0 0 0 0 0 0 0 0 0 0 0 0 0 0 0 0 0 0 0 0 0 0 0 0 0 0 0 0 0 0 0 0 0 0.0140110232956789 0 0 0 0 0 0 0 0 0 0 0 0 0.0241927415385727 0 0 0 0.00724231341446605 0 0 0 0 0 0 0 0 0 0 0 0 0 0.0560004047261748 0 0 0.0141653223975749 0 0.026046879818254 0 0 0 0 0 0 0 0 0 0 0 0 0 0 0 0 0 0 0 0 0 0.00492659535207763 0 0.163275646076261 0 0 0 0 0 0 0 0 0 0 0 0 0 0 0 0 0 0 0 0 0.0136791199126416 0 0 0 0 0.00540796283417119 0 0.0174328576315963 0.00824248954493157 0 0 0 0 0 0 0 0 0 0 0 0 0 0 0 0 0 0 0 0 0 0 0 0 0 0 0 0 0 0 0 0 0 0.060372048555625 0.0297880093352486 0 0 0.0147918361174245 0 0 0 0 0 0 0 0 0 0 0 0 0 0 0 0 0.00997735177451735 0.151040052229314 0.145339914492444 0.234067430953026 0 0 0 0 0 0 0 0
0 0 0 0 0 0 0 0 0 0 0 0 0 0 0 0 0 0 0 0 0 0 0 0 0 0 0 0 0 0 0 0 0 0 0 0 0 0 0 0 0 0 0 0 0.0273084014184387 0 0 0 0 0 0 0 0 0 0 0 0 0 0 0 0 0 0 0 0 0 0 0 0 0 0 0 0 0 0 0 0 0 0 0 0 0 0 0 0 0 0 0 0 0 0 0 0 0 0 0 0 0 0 0 0 0 0 0 0 0 0 0 0 0 0 0 0 0 0 0 0 0 0 0 0 0 0 0 0 0 0 0.0335785708520692 0 0 0 0 0 0 0 0 0 0 0 0 0 0 0 0 0 0 0 0 0 0 0 0 0 0 0 0 0 0 0 0 0 0 0 0 0 0 0 0.014604926966861 0 0.0200023276548213 0 0 0 0 0 0 0 0 0.0381728708061447 0 0 0 0 0.0389670306489138 0 0 0 0 0 0 0 0 0 0 0 0.00939122255381638 0 0 0 0 0 0 0 0 0.0432855927983287 0 0 0 0 0 0 0 0 0 0 0 0 0 0.160248926694591 0 0 0 0 0 0 0 0 0 0.0430771715134016 0 0 0 0.108631842588358 0 0 0 0 0 0 0 0 0 0 0 0 0 0 0 0 0 0 0 0 0 0 0 0 0 0 0 0 0 0 0 0 0 0 0 0 0 0 0 0 0 0 0 0 0.0320333744844231 0.0908041940482237 0 0.101462203819452 0.0421355232452598 0 0 0 0 0 0 0 0 0 0 0 0 0 0 0 0 0 0 0 0 0 0 0 0.00755141110218382 0.123720479207671 0.0650239295970432 0 0 0 0 0 0 0 0 0
0 0 0 0 0 0 0 0 0 0 0 0 0 0 0 0 0 0 0 0 0 0 0 0 0 0 0 0 0 0 0 0 0 0 0 0 0 0 0 0 0 0 0 0 0 0 0 0 0 0 0 0 0 0 0 0 0 0 0 0 0 0 0 0 0 0 0 0 0 0 0 0 0 0 0 0 0 0 0 0 0 0 0 0 0 0 0 0 0 0 0 0 0 0 0 0 0 0 0 0 0 0 0 0 0 0 0 0 0 0 0 0 0 0 0 0 0 0 0 0 0 0 0 0 0 0 0 0 0 0 0 0 0 0 0 0 0 0 0 0 0 0 0 0 0 0 0 0 0 0 0 0 0 0 0 0 0 0 0 0 0 0 0 0 0 0 0 0 0 0 0 0 0 0 0 0 0 0 0.0216536740283526 0 0 0 0 0 0 0 0 0 0 0.126585766270442 0 0 0 0 0 0 0 0 0.0247079048020743 0 0 0 0.0993713289092356 0.0292199768632673 0 0 0 0 0 0 0 0 0.0409444155031012 0 0 0 0 0.139600384247821 0 0 0 0.0215485280860553 0.0710233998194143 0 0 0 0 0.0236186010470393 0.0874877896113422 0 0 0 0.124655636772858 0 0 0 0 0 0 0 0 0 0.00684730850510737 0 0 0 0 0 0 0 0 0 0 0 0 0 0 0 0 0 0 0 0 0 0 0 0 0 0 0 0 0 0 0 0 0 0 0 0 0 0.015198709211469 0 0 0 0 0 0 0 0 0 0.0316317844773782 0.0145676061556602 0 0 0 0 0 0 0 0 0 0 0 0 0 0 0.0200295334832678 0.0921084308961709 0.00919922130994319 0 0 0 0 0 0 0 0
0 0 0 0 0 0 0 0 0 0 0 0 0 0 0 0 0 0 0 0 0 0 0 0 0 0 0 0 0 0 0 0 0 0 0 0 0 0 0 0 0 0 0 0 0 0 0 0 0 0 0 0 0 0 0 0 0 0 0 0 0 0 0 0 0 0 0 0 0 0 0 0 0 0 0 0 0 0 0 0 0 0 0 0 0 0 0 0 0 0 0 0 0 0 0 0 0 0 0 0 0 0 0 0 0 0 0 0 0 0 0 0 0 0 0 0 0 0 0 0 0 0 0 0 0 0 0 0 0 0 0 0 0 0 0 0 0 0 0 0 0 0 0 0 0 0 0 0 0 0 0 0 0 0 0 0 0 0 0 0 0 0 0 0 0 0 0 0 0 0 0 0 0 0 0 0 0 0 0 0 0 0 0 0 0 0 0 0 0 0 0 0 0 0 0 0 0 0 0 0 0 0 0 0 0 0 0 0 0 0 0.124778515540511 0 0 0 0 0.364135114272983 0.0223115093720676 0 0 0 0 0 0 0 0 0 0 0 0 0 0 0 0 0 0 0 0 0 0 0 0 0 0 0 0 0 0 0 0 0 0 0 0 0 0 0 0 0 0 0 0 0 0 0 0 0 0 0 0 0 0.158506636941533 0.0497227831042057 0.152518365292365 0 0 0 0 0 0 0 0 0 0 0 0 0 0 0 0 0 0 0 0 0 0 0 0 0 0 0 0 0 0 0 0 0 0.0489008215987412 0 0.0791262538775935 0 0 0 0 0 0 0 0
0 0 0 0 0 0 0 0 0 0 0 0 0 0 0 0 0 0 0 0 0 0 0 0 0 0 0 0 0 0 0 0 0 0 0 0 0 0 0 0 0 0 0 0 0 0 0 0 0 0 0 0 0 0 0 0 0 0 0 0 0 0 0 0 0 0 0 0 0 0 0 0 0 0 0 0 0 0 0 0 0 0 0 0 0 0 0 0 0 0 0 0 0 0 0 0 0 0 0 0 0 0 0 0 0 0 0 0 0 0 0 0 0 0 0 0 0 0 0 0 0 0 0 0 0 0 0 0 0 0 0 0 0 0 0 0 0 0 0 0 0 0 0 0 0 0 0 0 0 0 0 0 0 0 0 0 0 0 0 0 0 0 0 0 0 0 0 0 0 0 0 0 0 0 0 0 0 0 0 0 0 0 0 0 0 0 0 0 0 0 0 0 0 0 0 0 0 0 0 0 0 0 0 0 0 0 0 0 0 0 0 0 0.529389886276252 0 0 0 0 0 0 0 0 0.0574775447223627 0 0 0 0 0 0 0 0 0 0 0 0 0 0 0 0 0 0 0 0 0 0 0 0 0 0 0 0 0 0 0 0 0 0 0 0 0 0 0 0 0 0 0 0 0 0 0 0 0 0 0 0 0 0 0 0 0 0 0 0 0 0 0 0 0 0 0 0 0 0 0 0 0 0 0 0 0 0 0 0 0 0 0 0 0 0.413132569001385 0 0 0 0 0 0 0 0 0
0 0 0 0 0 0 0 0 0 0 0 0 0 0 0 0 0 0 0 0 0 0 0 0 0 0 0 0 0 0 0 0 0 0 0 0 0 0 0 0 0 0 0 0 0 0 0 0 0 0 0 0 0 0 0 0 0 0 0 0 0 0 0 0 0 0 0 0 0 0 0 0 0 0 0 0 0 0 0 0 0 0 0 0 0 0 0 0 0 0 0 0 0 0 0 0 0 0 0 0 0 0 0 0 0 0 0 0 0 0 0 0 0 0 0 0 0 0 0 0 0 0 0 0 0 0 0 0 0 0 0 0 0 0 0 0 0 0 0 0 0 0 0 0 0 0 0 0 0 0 0 0 0 0 0 0 0 0 0 0 0 0.0558384864964107 0.00267663142454066 0.00941176569029761 0.00332766399677186 0 0 0 0 0 0 0 0 0 0.0313190664723118 0.0089563452230397 0 0 0.0201727427328362 0 0 0 0.0488084411992861 0 0 0 0 0 0 0 0 0 0.0461394328276301 0.00352805554026621 0 0.00943121097044271 0 0.0223618476025769 0 0 0 0 0 0 0 0.00283341780720738 0 0 0 0 0 0 0.00931062594059978 0 0 0 0.0834107482193059 0 0.00743870161049002 0 0.00245222161570518 0 0 0 0 0 0 0 0 0 0 0 0 0 0 0 0 0 0 0 0 0 0.114924653268694 0.00501544715041656 0.00118031277848625 0 0 0.00935394009608349 0.00516358983582059 0.0559945904607862 0.0115321001534032 0.014280527368971 0 0.0057862935041871 0 0 0 0 0 0 0 0 0 0 0 0 0 0 0 0 0 0 0 0 0 0 0 0 0 0 0 0 0 0 0 0.0125172760741049 0 0 0 0 0.00426052912677304 0.00126035273877734 0.0146636803073008 0 0 0 0 0 0 0 0 0.00443365477178256 0 0 0 0.0116262202660179 0.0604819433433661 0.197645644034934 0.102461839350377 0 0 0 0 0 0 0 0
0 0 0 0 0 0 0 0 0 0 0 0 0 0 0 0 0 0 0 0 0 0 0 0 0 0 0 0 0 0 0 0 0 0 0 0 0 0 0 0 0 0 0.00671052040630151 0 0.0540163694305641 0.00251801007204538 0 0 0 0.012241055163223 0 0 0 0 0 0 0 0 0 0 0 0 0 0 0 0 0 0 0 0 0 0 0 0 0.0109094738091343 0 0 0 0 0 0 0 0 0 0 0 0 0 0 0 0 0 0 0 0 0 0 0 0 0 0 0 0 0 0 0 0 0 0 0 0 0 0 0 0 0 0 0 0 0 0 0 0 0 0 0 0 0.00418127614281191 0 0 0 0 0 0 0 0 0 0 0 0 0 0 0 0 0 0 0 0 0 0 0 0 0 0 0 0 0 0 0 0 0 0 0 0 0 0.00966039784291747 0.0186426736411752 0 0.0207310448540728 0.0758381434753891 0.140886317736568 0 0 0 0 0 0 0 0.0689838489332136 0 0 0 0 0.120167604113156 0 0 0.00815594575526989 0 0.0131626017945892 0.152369122362837 0 0 0 0 0 0 0 0 0 0 0 0.0428044367045043 0 0.136514421296573 0 0 0 0 0 0 0 0 0 0 0 0 0 0 0.028952913300493 0 0 0 0 0 0 0 0 0 0.00565783240446496 0 0 0 0 0 0.00508630133502549 0.00149055657770684 0 0 0 0 0 0 0 0 0 0 0 0 0 0 0 0 0 0 0 0 0.00758282205224723 0 0 0 0 0 0 0.00948247695179459 0 0 0 0 0 0 0 0 0 0 0 0 0 0 0 0 0 0 0.0226106517597883 0 0 0 0 0 0 0 0 0 0 0 0 0 0 0 0.00272220754638272 0.00581580673067265 0 0 0 0 0 0 0 0 0 0 0 0 0 0.00377534572516547 0.00233064168510778 0 0.00599918039680528
0 0 0 0 0 0 0 0 0 0 0 0 0 0 0 0 0 0 0 0 0 0 0 0 0 0 0 0 0 0 0 0 0 0 0 0 0 0 0 0 0 0 0 0 0 0 0 0 0 0 0 0 0 0 0 0 0 0 0 0 0 0 0 0 0 0 0 0 0 0 0 0 0 0 0 0 0 0 0 0 0 0 0 0 0 0 0 0 0 0 0 0 0 0 0 0 0 0 0 0 0 0 0 0 0 0 0 0 0 0 0 0 0 0 0 0 0 0 0 0 0 0 0 0 0 0 0 0 0 0 0 0 0 0 0 0 0 0 0 0 0 0 0 0 0 0 0 0 0 0 0 0 0 0 0 0 0 0 0 0 0 0 0 0 0 0 0 0 0 0 0 0 0 0 0 0 0 0 0 0 0 0 0 0 0 0 0 0 0 0 0 0 0 0 0 0 0 0 0 0 0 0 0 0 0 0 0 0 0 0 0 0 0.201380799840031 0 0 0 0 0 0 0 0 0 0 0 0 0 0 0 0 0.158536078977764 0 0 0 0 0 0 0 0.305935544767548 0 0 0 0 0 0 0 0 0 0 0 0 0 0 0 0 0 0 0 0 0 0 0 0 0 0 0 0 0 0 0 0 0 0 0 0 0 0 0 0 0 0 0 0 0 0 0 0 0 0 0 0 0 0.169196646521368 0.164950929893289 0 0 0 0 0 0 0 0 0 0 0 0 0 0 0 0 0 0 0 0 0 0 0 0
0 0 0 0 0 0 0 0 0 0 0 0 0 0 0 0 0 0 0 0 0 0 0 0 0 0 0 0 0 0 0 0 0 0 0 0 0 0 0 0 0 0 0 0 0 0 0 0 0 0 0 0 0 0 0 0 0 0 0 0 0 0 0 0 0 0 0 0 0 0 0 0 0 0 0 0 0 0 0 0 0 0 0 0 0 0 0 0 0 0 0 0 0 0 0 0 0 0 0 0 0 0 0 0 0 0 0 0 0 0 0 0 0 0 0 0 0 0 0 0 0 0 0 0 0 0 0 0 0 0 0 0 0 0 0 0 0 0 0 0 0 0 0 0 0 0 0 0 0 0 0 0 0 0 0 0 0 0 0 0 0 0 0 0 0 0 0 0 0 0 0 0 0 0 0 0 0 0 0 0 0 0 0 0 0 0 0 0 0 0 0 0 0.109413029785733 0 0 0 0 0 0 0 0 0 0 0 0 0 0 0 0 0 0 0 0 0 0 0 0 0 0 0 0 0 0 0 0 0 0 0 0 0 0 0 0 0 0 0 0 0 0 0 0 0 0 0 0 0 0 0 0 0 0 0 0 0 0 0 0 0 0 0 0 0 0 0 0 0 0 0 0 0 0 0 0 0 0 0 0 0 0 0 0 0 0 0 0 0 0 0 0 0 0 0 0 0 0 0 0 0 0 0 0 0 0 0 0 0 0.505926740791847 0.129493972158029 0.255166257264391 0 0 0 0 0 0 0 0
0 0 0 0 0 0 0 0 0 0 0 0 0 0 0 0 0 0 0 0 0 0 0 0 0 0 0 0 0 0 0 0 0 0 0 0 0 0 0 0 0 0 0 0 0 0 0 0 0 0 0 0 0 0 0 0 0 0 0 0 0 0 0 0 0 0 0 0 0 0 0 0 0 0 0 0 0 0 0 0 0 0 0 0 0 0 0 0 0 0 0 0 0 0 0 0 0 0 0 0 0 0 0 0 0 0 0 0 0 0 0 0 0 0 0 0 0 0 0 0 0 0 0 0 0 0 0 0 0 0 0 0 0 0 0 0 0 0 0 0 0 0 0 0 0 0 0 0 0 0 0 0 0 0 0 0 0 0 0 0 0 0 0 0 0 0 0 0 0 0 0 0 0 0 0 0 0 0 0 0 0 0 0 0 0 0 0 0 0 0 0 0 0 0 0 0.132371884749651 0 0 0 0 0 0 0 0 0 0 0 0 0.0315995447953654 0 0.145925036266104 0 0 0 0.220293447253487 0.0841159133860657 0 0 0 0 0 0 0 0 0 0 0 0 0 0 0 0 0 0 0 0 0 0 0 0 0 0 0 0 0 0 0 0 0 0 0 0 0 0 0 0 0 0 0 0 0 0 0 0 0 0 0 0 0 0 0 0.0940558608294995 0.09008121267261 0 0 0 0 0 0 0.111921756331296 0 0.0498415533049927 0 0 0 0 0 0 0 0 0 0 0 0 0 0 0 0 0 0 0 0.0397937904109295 0 0 0 0 0 0 0 0 0 0 0 0 0 0 0
0 0 0 0 0 0 0 0 0 0 0 0 0 0 0 0 0 0 0 0 0 0 0 0 0 0 0 0 0 0 0 0 0 0 0 0 0 0 0 0 0 0 0.0308898877186752 0 0.0440697528421553 0.0152356627772327 0 0 0 0.028915939158099 0 0 0 0 0 0 0 0 0 0 0 0 0 0.0762660234597281 0 0 0 0 0 0 0 0 0 0 0 0 0 0.0257931874680662 0.0580618430753346 0 0 0 0 0 0 0 0 0 0 0 0 0 0 0 0 0 0 0 0 0 0 0 0 0 0 0 0 0 0 0 0 0 0 0 0 0 0 0 0 0 0 0 0 0 0 0 0 0 0 0 0 0 0 0.0172380641708119 0 0 0 0 0 0 0 0 0 0 0 0 0 0 0 0 0 0 0 0 0 0 0 0 0 0 0 0 0 0 0 0 0 0 0 0 0 0 0 0 0 0 0 0 0 0 0 0 0 0 0 0.0562425517915772 0 0 0 0 0 0 0 0 0 0 0 0 0.0454139903341923 0 0 0.0464110020537682 0.136720806536938 0.0673869387108697 0 0 0 0 0 0 0 0.0913644566327012 0 0 0 0 0 0 0 0 0 0 0 0 0 0 0 0 0.0305126706366289 0 0 0.0454330981872147 0 0 0 0 0 0 0 0 0 0 0 0 0 0 0 0 0 0 0 0 0 0 0 0 0 0 0 0 0 0 0 0 0 0 0 0 0 0 0 0 0 0 0 0 0 0 0.0454499070888319 0 0.0684363287063043 0 0 0 0 0 0 0 0 0 0 0 0 0 0 0 0 0 0 0 0 0 0 0 0 0 0 0.070157888650871 0 0 0 0 0 0 0 0 0
0 0 0 0 0 0 0 0 0 0 0 0 0 0 0 0 0 0 0 0 0 0 0 0 0 0 0 0 0 0 0 0 0 0 0 0 0 0 0.0187832794858904 0 0 0 0 0 0 0 0 0 0 0 0 0 0 0 0 0 0 0 0 0 0 0 0 0 0 0 0 0 0 0 0 0 0 0 0 0 0 0 0 0 0 0 0 0 0 0 0 0 0 0 0 0 0 0 0 0 0 0 0 0 0 0 0 0 0 0 0 0 0 0 0 0 0 0 0 0 0 0 0 0 0 0 0 0 0 0 0 0 0 0 0 0 0 0 0 0 0 0 0 0 0 0 0 0 0 0 0 0 0 0 0 0 0 0 0 0 0 0 0 0 0 0 0 0 0 0 0 0 0 0 0 0 0 0 0 0 0 0 0 0 0 0 0 0 0 0.0589016664746771 0 0 0 0 0 0 0 0 0 0 0 0 0 0 0 0 0 0 0 0 0 0 0 0 0 0.260772730131495 0 0 0 0 0 0 0.0950576274705519 0 0 0 0 0 0 0 0 0 0.295837941097419 0 0 0 0 0 0 0 0 0 0 0 0 0 0 0 0 0 0 0 0 0 0 0 0 0 0 0 0 0 0 0 0 0 0 0 0 0 0 0 0 0 0 0 0 0 0 0 0 0 0 0 0 0 0 0 0 0 0 0 0 0 0.137405495810044 0 0 0 0 0 0 0 0 0 0 0 0 0 0 0 0 0.133241259529923 0 0 0 0 0 0 0 0 0
0 0 0 0 0 0 0 0 0 0 0 0 0 0 0 0 0 0 0 0 0 0 0 0 0 0 0 0 0 0 0 0 0 0 0 0 0 0 0 0 0 0 0 0 0 0 0 0 0 0 0 0 0 0 0 0 0 0 0 0 0 0 0 0 0 0 0 0 0 0 0 0 0 0 0 0 0 0 0 0 0 0 0 0 0 0 0 0 0 0 0 0 0 0 0 0 0 0 0 0 0 0 0 0 0 0 0 0 0 0 0 0 0 0 0 0 0 0 0 0 0 0 0 0 0 0 0 0 0 0 0 0 0 0 0 0 0 0 0 0 0 0 0 0 0 0 0 0 0 0 0 0 0 0 0 0 0 0 0 0 0 0 0 0 0 0 0 0 0 0 0 0 0 0 0 0 0 0 0 0 0 0 0 0 0 0 0 0 0 0 0 0 0 0 0 0 0 0 0 0 0 0 0 0 0 0 0 0 0 0 0 0 0.0517284560344885 0 0 0 0 0.130857301289731 0.30507508432237 0 0 0 0.0483970134438179 0 0 0 0.0368521736314668 0.256318744344525 0 0 0 0 0.132577336040006 0 0 0 0 0 0 0 0 0 0 0 0 0 0 0 0 0 0 0 0 0 0 0 0 0 0 0 0 0 0 0 0 0 0 0 0 0 0 0 0 0 0 0 0 0 0 0 0 0 0 0 0 0 0 0 0 0 0 0 0 0 0 0 0 0 0 0 0 0 0 0 0 0 0 0.0381938908935948 0 0 0 0 0 0 0 0 0
0 0 0 0 0 0 0 0 0 0 0 0 0 0 0 0 0 0 0 0 0 0 0 0 0 0 0 0 0 0 0 0 0 0 0 0 0 0 0 0 0 0 0 0 0 0 0 0 0 0 0 0 0 0 0 0 0 0 0 0 0 0 0 0 0 0 0 0 0 0 0 0 0 0 0 0 0 0 0 0 0 0 0 0 0 0 0 0 0 0 0 0 0 0 0 0 0 0 0 0.211163805794243 0 0 0 0 0 0 0 0 0 0 0 0 0 0 0 0 0 0 0 0 0 0 0 0 0 0 0 0 0 0 0 0 0 0 0 0 0 0 0 0 0 0 0 0 0 0 0 0 0 0 0 0 0 0 0 0 0 0 0 0 0 0 0 0 0 0 0 0 0 0 0 0 0 0 0 0 0 0 0 0 0 0 0 0 0 0 0 0 0 0 0 0 0 0 0 0 0 0 0 0 0 0 0 0 0 0 0 0 0 0 0 0 0 0 0 0 0 0 0 0 0 0 0 0.614067275440832 0 0 0 0 0 0 0 0 0 0 0.136337083869728 0.0384318348951974 0 0 0 0 0 0 0 0 0 0 0 0 0 0 0 0 0 0 0 0 0 0 0 0 0 0 0 0 0 0 0 0 0 0 0 0 0 0 0 0 0 0 0 0 0 0 0 0 0 0 0 0 0 0 0 0 0 0 0 0 0 0 0 0 0 0 0 0 0 0 0 0 0 0 0 0 0 0 0 0 0
0 0 0 0 0 0 0 0 0 0 0 0 0 0 0 0 0 0 0 0 0 0 0 0 0 0 0 0 0 0 0 0 0 0 0 0 0 0 0 0 0 0 0 0 0 0 0 0 0 0 0 0 0 0 0 0 0 0 0 0 0 0.100073513298457 0 0 0 0 0 0 0 0 0 0 0 0 0 0 0 0 0 0 0 0 0 0 0 0 0 0 0 0 0 0 0 0 0 0 0 0 0 0 0 0 0 0 0 0 0 0 0 0 0 0 0 0 0 0 0 0 0 0 0 0 0 0 0 0 0 0 0 0 0 0 0 0 0 0 0 0 0 0 0 0 0 0 0 0 0 0 0 0 0 0 0 0 0 0 0 0 0 0 0 0 0 0 0 0 0 0 0 0 0 0 0 0 0 0 0 0 0 0 0 0 0 0 0.425074493648959 0.474851993052584 0 0 0 0 0 0 0 0 0 0 0 0 0 0 0 0 0 0 0 0 0 0 0 0 0 0 0 0 0 0 0 0 0 0 0 0 0 0 0 0 0 0 0 0 0 0 0 0 0 0 0 0 0 0 0 0 0 0 0 0 0 0 0 0 0 0 0 0 0 0 0 0 0 0 0 0 0 0 0 0 0 0 0 0 0 0 0 0 0 0 0 0 0 0 0 0 0 0 0 0 0 0 0 0 0 0 0 0 0 0 0 0 0 0 0 0 0 0 0 0 0 0 0 0 0 0 0 0 0 0 0
0 0 0 0 0 0 0 0 0 0 0 0 0 0 0 0 0 0 0 0 0 0 0 0 0 0 0 0 0 0 0 0 0 0 0 0 0 0 0 0 0 0 0.0651916904702426 0 0.0605126491391331 0.0526278024601703 0 0 0 0.0505140640368841 0 0 0 0 0 0 0 0 0 0 0 0 0 0 0 0 0 0 0 0 0 0 0 0 0 0 0 0 0 0 0 0 0 0 0 0 0 0 0 0 0 0 0 0 0 0 0 0 0 0 0 0 0 0 0 0 0 0 0 0 0 0 0 0 0 0 0 0 0 0 0 0 0 0 0 0 0 0 0 0 0 0 0 0 0 0 0 0 0 0 0 0 0 0 0 0 0 0 0 0 0 0 0 0 0 0 0 0 0 0 0 0 0 0 0 0 0 0 0 0 0 0 0 0 0 0 0 0 0 0 0 0 0 0 0 0 0 0 0 0 0 0.0911876339147232 0 0 0 0 0 0 0 0 0 0 0 0 0.090348483909373 0 0 0 0 0 0 0 0 0 0 0 0 0 0 0 0 0 0 0 0 0 0.108193314156254 0 0 0 0 0 0.207821322558379 0 0 0 0 0 0 0 0 0 0 0 0 0 0 0 0 0 0 0 0 0 0 0 0 0 0 0 0 0 0 0 0 0 0 0 0 0 0 0 0 0 0 0 0 0 0 0 0 0 0 0 0 0 0 0 0 0 0 0 0 0 0 0 0 0 0 0 0 0 0 0 0.151851734786423 0.0439912462727108 0.0777600582957072 0 0 0 0 0 0 0 0 0 0
0 0 0 0 0 0 0 0 0 0 0 0 0 0 0 0 0 0 0 0 0 0 0 0 0 0 0 0 0 0 0 0 0 0 0 0 0 0 0 0 0 0 0 0.013480324144177 0.0751419257049583 0.0774336302921887 0 0 0 0 0 0 0 0 0 0 0 0 0 0 0 0 0 0 0 0 0 0 0 0 0 0 0 0 0 0 0 0.0832603992854902 0 0 0 0 0 0 0 0 0 0 0 0 0 0 0 0 0 0 0 0 0 0 0 0 0 0 0 0 0 0 0 0 0 0 0 0 0 0 0 0 0 0 0 0 0 0 0 0 0 0.0320588055527387 0 0 0 0 0 0 0 0 0 0 0 0 0 0 0 0 0 0 0 0 0 0 0 0 0 0 0 0 0 0 0 0 0 0 0 0 0 0.0119735773301287 0 0 0 0 0 0 0 0 0 0 0 0 0.0531556805299915 0 0 0 0 0.0605181884269006 0 0 0 0 0 0 0 0 0 0 0 0 0 0 0 0 0 0 0 0 0.0713778314396711 0 0 0 0 0 0 0.0214755341781709 0 0 0 0 0 0.140857042161733 0.185541838544064 0 0 0 0 0 0 0 0 0 0.0565900303164234 0 0 0.0449899550636162 0 0 0 0 0 0 0 0 0 0 0 0 0 0 0 0 0 0 0 0 0 0 0 0 0 0 0 0 0 0 0 0 0 0 0 0 0 0 0 0 0 0 0 0 0 0 0.0157347624761292 0 0.0182313025763659 0 0 0 0 0 0 0 0 0 0 0 0 0 0 0 0 0 0 0 0 0 0 0 0 0 0.0241129260744796 0.0140662459027725 0 0 0 0 0 0 0 0 0
0 0 0 0 0 0 0 0 0 0 0 0 0 0 0 0 0 0 0 0 0 0 0 0 0 0 0 0 0 0 0 0 0 0 0 0 0 0 0 0 0 0 0 0 0 0 0 0 0 0 0 0 0 0 0 0 0 0 0 0 0 0 0 0 0 0 0 0 0 0 0 0 0 0 0 0 0 0 0 0 0 0 0 0 0 0 0 0 0 0 0 0 0 0 0 0 0 0 0 0 0 0 0 0 0 0 0 0 0 0 0 0 0 0 0 0 0 0 0 0 0 0 0 0 0 0 0 0 0 0 0 0 0 0 0 0 0 0 0 0 0 0 0 0 0 0 0 0 0 0 0 0 0 0 0 0.00567639330095072 0.0155557617373091 0 0.0100209213717604 0.0104606062837665 0 0 0 0 0 0.0133395744926981 0 0 0 0 0 0 0 0 0.00487050034272622 0.0104415598496339 0.0127844159539839 0.0303373177097091 0 0.00773546024658475 0 0 0 0 0 0 0 0 0 0 0 0 0.00695648236347033 0 0 0 0 0.00960883112486991 0 0 0 0 0 0 0 0.00880272193737734 0 0 0 0 0 0 0 0 0 0 0 0 0 0 0 0 0 0 0 0 0 0 0 0 0 0 0 0 0.0364046575177997 0.0329268004685556 0 0 0.0043567383764026 0.00727700877356583 0.00711814506352788 0 0 0.00836582958880414 0.10001140278009 0.0392637608372663 0.112666678563885 0.0874686892569208 0 0 0.0336705600963833 0.0062525989772925 0.0182878817245608 0 0.0511986434827243 0.0249274456526842 0.00480322852721661 0.0176979209142858 0.0537620294540228 0 0 0 0 0 0 0 0 0 0 0 0 0.00446557642976201 0 0 0.0080590741446731 0 0 0 0 0 0 0 0 0 0 0 0.0114845741822275 0 0 0 0 0 0 0.0459673913887377 0.00548605778102359 0 0 0.0241760031743103 0.00883853497193083 0.0455334334517197 0 0 0 0 0 0.00255506968508113 0 0 0 0.0110247264614868 0.0156570827907705 0.00810826348868479 0 0.0045549476438781 0.0110386976348856 0 0
0 0 0 0 0 0 0 0 0 0 0 0 0 0 0 0 0 0 0 0 0 0 0 0 0 0 0 0 0 0 0 0 0 0 0 0 0 0 0 0 0 0 0 0 0 0 0 0 0 0 0 0 0 0 0 0 0 0 0 0 0 0 0 0 0 0 0 0 0 0 0 0 0 0 0 0 0 0 0 0 0 0 0 0 0 0 0 0 0 0 0 0 0 0 0 0 0 0 0 0 0 0 0 0 0 0 0 0 0 0 0 0 0 0 0 0 0 0 0 0 0 0 0 0 0 0 0 0 0 0 0 0 0 0 0 0 0 0 0 0 0 0 0 0 0 0 0 0 0 0 0 0 0 0 0 0 0 0 0 0 0 0 0 0 0 0 0 0 0 0 0 0 0 0 0 0 0 0 0 0 0 0 0 0 0 0 0 0 0 0 0 0 0 0 0 0 0 0.00406772287971029 0 0 0 0 0 0.00459095470930386 0 0.00311277481375322 0 0 0 0 0 0 0 0 0 0 0 0 0 0 0 0 0.00523889995726464 0 0 0 0 0 0 0.00252025723951412 0 0 0 0.0120179302519537 0 0.0935881295569185 0 0 0 0.00262690210359611 0 0.00356430011835437 0 0 0.0288727681987368 0.107935823900841 0.029561139747591 0.0606339923103916 0.0151523844196096 0 0.0368952726040004 0 0 0 0.0455793881760987 0.0677237831777912 0.0329527914079665 0.0122455349869285 0.00437174227078111 0 0 0 0 0 0 0 0 0 0 0 0 0 0 0 0 0 0 0 0 0 0 0 0 0 0 0 0 0 0 0 0 0 0 0 0 0 0 0.00720086842819936 0.00460523111677096 0.305629974582608 0 0 0 0 0 0 0 0 0 0.0559883924598633 0.0533230405814533 0 0 0 0 0 0
0 0 0 0 0 0 0 0 0 0 0 0 0 0 0 0 0 0 0 0 0 0 0 0 0 0 0 0 0 0 0 0 0 0 0 0 0 0 0 0 0 0 0 0 0 0 0 0 0 0 0 0 0 0 0 0 0 0 0 0 0 0 0 0 0 0 0 0 0 0 0 0 0 0 0 0 0 0 0 0 0 0 0 0 0 0 0 0 0 0 0 0 0 0 0 0 0 0 0 0 0 0 0 0 0 0 0 0 0 0 0 0 0 0 0 0 0 0 0 0 0 0 0 0 0 0 0 0 0 0 0 0 0 0 0 0 0 0 0 0 0 0 0 0 0 0 0 0 0 0 0 0 0 0 0 0 0 0 0 0 0 0 0 0 0 0 0 0 0 0 0 0 0 0 0 0 0 0 0 0 0 0 0 0 0 0 0 0 0 0 0 0 0 0 0 0 0 0 0 0 0 0 0 0.00154420202994736 0 0 0 0 0 0 0 0 0 0 0 0 0 0 0 0 0 0 0.00142273915406152 0 0 0 0 0 0 0.000658355987164137 0 0 0 0.0100730516423591 0.0867280469872799 0 0 0 0 0.000593727291045773 0 0.0011107943542095 0 0 0.00288950268949401 0.182385721320584 0.0469208444844531 0.0130831324241029 0 0 0.00976998546172317 0 0.0213854667239192 0 0.0708931343870849 0.0622952694536823 0.0382545332570241 0.0145200280164578 0.0453319152451916 0 0 0 0 0 0 0 0 0 0 0 0 0 0 0 0 0 0 0 0 0 0 0 0 0 0 0 0 0 0 0 0 0 0 0 0 0 0 0.0931867824899264 0.00548863790768222 0.173499951145118 0.00253475636269595 0 0 0 0 0 0 0.00556258917377438 0 0.0398097285325494 0.0450766465109371 0.0121956386259073 0 0.00442117885960588 0.00242084028567469 0 0.00594279919634404
0 0 0 0 0 0 0 0 0 0 0 0 0 0 0 0 0 0 0 0 0 0 0 0 0 0 0 0 0 0 0 0 0 0 0 0.00431435877011197 0 0 0 0 0 0 0 0 0 0 0 0 0 0 0 0 0 0 0 0 0 0 0 0 0 0 0 0 0 0 0 0 0 0 0 0 0 0 0 0 0 0 0 0 0 0 0.0587599783414022 0.0148386369900147 0.121277524680585 0 0 0 0 0 0 0 0 0 0 0 0 0 0 0 0 0 0 0 0 0 0 0 0 0 0 0 0 0 0 0 0 0 0 0 0 0 0 0 0 0 0 0 0 0 0 0 0 0 0 0 0 0 0 0 0 0 0 0 0 0 0 0 0 0 0 0 0 0 0 0 0 0 0 0 0 0 0 0 0 0 0 0 0.00385882386759561 0.00203210523996834 0.0171545421708505 0 0 0 0 0 0 0 0 0 0 0 0 0 0 0 0.00491131320502989 0 0.0023518419814975 0 0.0372290221124405 0 0 0 0 0 0.212709364674822 0 0 0 0.00143359923209827 0 0 0 0 0 0.00106195920802728 0 0 0 0 0 0 0 0 0 0 0 0 0 0 0 0 0 0 0 0 0 0 0 0 0 0 0 0 0 0 0 0.0133769224436432 0 0.337773061957198 0.141471904363193 0 0 0 0 0 0 0 0 0 0 0 0 0 0 0 0 0 0 0 0 0 0 0 0 0 0 0 0 0 0 0 0 0 0 0 0 0 0 0 0 0.0237805895449002 0 0 0 0 0 0 0 0 0 0.00166445121662189 0 0 0 0 0 0 0 0 0 0 0 0 0 0 0 0 0 0 0 0 0 0 0 0
0 0 0 0 0 0 0 0 0 0 0 0 0 0 0 0 0 0 0 0 0 0 0 0 0 0 0 0 0 0 0 0 0 0 0 0 0 0 0 0 0 0 0 0 0 0 0 0 0 0 0 0 0 0 0 0 0 0 0 0 0 0 0 0 0 0 0 0 0 0 0 0 0 0 0 0 0 0 0 0 0 0 0 0 0 0 0 0 0 0 0 0 0 0 0 0 0 0 0 0.00802790888589595 0 0 0 0 0 0 0 0 0 0 0 0 0 0 0 0 0 0 0 0 0 0 0 0 0 0 0 0 0 0 0 0 0 0 0 0 0 0 0 0 0 0 0 0 0 0 0 0 0 0 0 0 0 0 0 0 0 0 0 0 0 0.00703367680271853 0 0 0 0 0 0 0 0 0 0 0 0 0 0 0 0 0.00367276582073253 0 0 0 0.0218003346284358 0 0 0 0 0 0 0 0 0 0 0 0 0 0 0 0 0 0 0 0 0 0 0 0 0 0 0 0 0 0.0153158503779202 0 0 0 0 0 0 0 0 0 0 0.0599757181421573 0 0 0 0 0 0 0 0 0 0 0 0 0 0 0.0604106653961868 0.240196712963204 0.0342381235332331 0.0144517986619331 0 0 0 0 0 0 0 0 0 0 0 0 0 0 0 0 0 0 0 0 0 0 0 0 0 0 0 0 0 0 0 0 0 0 0 0 0 0 0 0 0 0.0861231661913264 0 0 0 0 0 0 0 0.232858995422894 0.201905460393612 0.01398882277975 0 0 0 0 0 0 0 0 0 0 0 0 0 0 0 0 0 0 0 0 0 0 0
0 0 0 0 0 0 0 0 0 0 0 0 0 0 0 0 0 0 0 0 0 0 0 0 0 0 0 0 0 0 0 0 0 0 0 0 0 0 0 0 0 0 0 0 0 0 0 0 0 0 0 0 0 0 0 0 0 0 0 0 0 0 0 0 0 0 0 0 0 0 0 0 0 0 0 0 0 0 0 0 0 0 0 0 0 0 0 0 0 0 0 0 0 0 0 0 0 0 0 0 0 0 0 0 0 0 0 0 0 0 0 0 0 0 0 0 0 0 0 0 0 0 0 0 0 0 0 0 0 0 0 0 0 0 0 0 0 0 0 0 0 0 0 0 0 0 0 0 0 0 0 0 0 0 0 0 0 0 0 0 0 0 0 0 0 0 0 0 0 0 0 0 0 0 0 0 0 0 0 0 0 0 0 0 0 0 0 0 0 0 0 0 0 0 0 0 0 0 0 0 0 0 0 0 0 0 0 0 0 0 0 0 0 0 0 0 0 0 0 0 0 0 0 0 0 0 0 0 0 0 0 0 0 0.00623788076682732 0 0 0.0817172835003151 0.095695093339881 0 0.0742616197067858 0.470415688128102 0.154731097146757 0 0 0 0 0 0 0 0 0 0 0 0 0 0 0 0 0 0 0 0 0 0 0 0 0 0 0 0 0 0 0 0 0 0 0 0 0 0 0 0 0 0 0 0 0 0 0 0 0 0 0 0.107026140836815 0 0 0 0 0.00991519657451712 0 0 0 0 0 0 0 0 0 0 0 0 0 0 0 0 0 0
0 0 0 0 0 0 0 0 0 0 0 0 0 0 0 0 0 0 0 0 0 0 0 0 0 0 0 0 0 0 0 0 0 0 0 0.0103238535116582 0 0 0 0 0 0 0 0 0 0 0 0 0 0 0 0 0 0 0 0 0 0 0 0 0 0 0 0 0 0 0 0 0 0 0 0 0 0 0 0 0 0 0 0 0 0 0.0150272261827979 0 0.0225573973404689 0 0 0 0 0 0 0 0 0 0 0 0.00582842476747801 0 0 0 0 0 0 0 0 0 0 0 0 0 0 0 0 0 0 0 0 0 0 0 0 0 0 0 0 0 0 0 0 0 0 0 0 0 0 0 0 0 0 0 0 0 0 0 0 0 0 0 0 0 0 0 0 0 0 0 0 0 0 0 0 0 0 0 0 0 0 0 0 0 0 0 0 0 0 0 0 0 0 0 0 0 0 0 0 0 0 0 0 0 0 0 0 0 0 0 0 0 0 0 0 0 0 0 0 0 0 0 0 0 0 0 0 0 0 0 0 0 0 0 0 0 0 0 0 0 0 0 0 0 0 0 0 0.00958079370917095 0.0104765852061427 0.00255519514763438 0 0.349877579649835 0.0682869035021078 0 0.178828697879517 0.178618218633271 0 0 0 0 0 0.00558036810557906 0 0 0 0 0 0 0 0 0 0 0 0 0 0 0 0 0 0 0 0 0 0 0 0 0 0 0 0 0 0 0 0 0 0 0 0.0395340066342341 0 0 0 0 0 0 0 0 0.0496216224705793 0.0471470747374228 0 0 0 0 0.00615605252210286 0 0 0 0 0 0 0 0 0 0 0 0 0 0 0 0 0 0
0 0 0 0 0 0 0 0 0 0 0 0 0 0 0 0 0 0 0 0 0 0 0 0 0 0 0 0 0 0 0 0 0 0 0 0 0 0 0 0 0 0 0 0 0 0 0 0 0 0 0 0 0 0 0 0 0 0 0 0 0 0 0 0 0 0 0 0 0 0 0 0 0 0 0 0 0 0 0 0 0 0 0.0228609462553075 0.00901410996948098 0.0538894506707761 0 0 0 0 0 0 0 0 0 0 0 0 0 0 0 0 0 0 0 0 0 0 0 0 0 0 0 0 0 0 0 0 0 0 0 0 0 0 0 0 0 0 0 0 0 0 0 0 0 0 0 0 0 0 0 0 0 0 0 0 0 0 0 0 0 0 0 0 0 0 0 0 0 0 0 0 0 0 0 0 0 0 0 0.00273224279554147 0 0.00745138356355857 0 0 0 0 0 0 0 0 0 0 0 0 0 0 0 0.00386820590226622 0 0.00283668432832856 0 0.0182083570377416 0 0 0 0 0 0.155466588886883 0 0 0 0 0 0 0 0 0 0 0 0 0 0 0 0 0 0 0 0 0 0 0 0 0 0 0 0 0 0 0 0 0 0 0 0 0.00177127344675696 0 0 0.358612903744786 0.00942603819697241 0.081757007429349 0.0337992762999052 0 0.196676911143748 0 0 0 0 0 0 0 0 0 0 0 0 0 0 0 0 0 0 0 0 0 0 0 0 0 0 0 0 0 0 0 0 0 0 0 0 0 0 0 0 0.0101533210120846 0 0 0 0 0 0 0 0 0 0 0.031475299316515 0 0 0 0 0 0 0 0 0 0 0 0 0 0 0 0 0 0 0 0 0 0 0
0 0 0 0 0 0 0 0 0 0 0 0 0 0 0 0 0 0 0 0 0 0 0 0 0 0 0 0 0 0 0 0 0 0 0 0.00289266888321125 0 0 0 0 0 0 0 0 0 0 0 0 0 0 0 0 0 0 0 0 0 0 0 0 0 0 0 0 0 0 0 0 0 0 0 0 0 0 0 0 0 0 0 0 0 0 0.0147198069849864 0.0166017481749273 0.0279396745502665 0 0 0 0 0 0 0 0 0 0 0 0 0 0 0 0 0 0 0 0 0 0 0 0 0 0 0 0 0 0 0 0 0 0 0 0 0 0 0 0 0 0 0 0 0 0 0 0 0 0 0 0 0 0 0 0 0 0 0 0 0 0 0 0 0.00123522601614564 0 0 0 0 0 0 0 0 0 0 0 0 0 0 0 0 0 0 0.00174722671314533 0.00283313890827528 0 0 0 0 0 0 0 0 0 0 0 0 0 0 0 0 0 0 0 0 0.00674061021597175 0 0 0 0 0 0.324972956056887 0 0 0 0.00321175912081251 0 0 0 0 0 0.00204936493969856 0 0 0 0 0 0 0 0 0 0 0 0 0 0 0 0 0 0 0 0 0 0 0 0 0 0 0 0.00366134860170096 0.00123129376461047 0.204687757766195 0.00542202992928233 0.0366472644393709 0.0460062365609111 0.268024285089113 0 0 0 0 0.00142590851146102 0 0 0 0 0 0 0 0 0 0 0 0 0 0 0 0 0 0 0 0 0 0 0 0 0 0 0 0 0 0 0 0 0 0 0 0 0.00501539681749163 0 0 0 0 0 0 0 0 0 0 0.0229342979555354 0 0 0 0 0 0 0 0 0 0 0 0 0 0 0 0 0 0 0 0 0 0 0
0 0 0 0 0 0 0 0 0 0 0 0 0 0 0 0 0 0 0 0 0 0 0 0 0 0 0 0 0 0 0 0 0 0 0 0 0 0 0 0 0 0 0 0 0 0 0 0 0 0 0 0 0 0 0 0 0 0 0 0 0 0 0 0 0 0 0 0 0 0 0 0 0 0 0 0 0 0 0 0 0 0 0 0 0 0 0 0 0 0 0 0 0 0 0 0 0 0 0 0 0 0 0 0 0 0 0 0 0 0 0 0 0 0 0 0 0 0 0 0 0 0 0 0 0 0 0 0 0 0 0 0 0 0 0 0 0 0 0 0 0 0 0 0 0 0 0 0 0 0 0 0 0 0 0 0 0 0 0 0 0 0.0594510936263589 0 0.0123936586569424 0 0 0 0 0 0 0 0 0 0 0.0262248930590399 0.0104724073766897 0 0 0.0237713917669074 0 0 0 0.0351447698442957 0 0 0 0 0 0 0 0 0 0.0426253345530023 0 0 0 0 0.124819019501834 0 0 0 0 0 0 0 0.00919450617189606 0 0 0 0 0 0 0.00550772944355209 0 0 0 0.0142897553962957 0 0.00483354154273447 0 0 0.235006153581276 0 0 0 0 0 0 0 0 0 0 0 0 0 0 0 0 0 0 0 0 0 0.0218254615870755 0.0043596761808413 0 0 0.00732834547017343 0.019348786558655 0.162082059164182 0.0072253779030843 0.00716385934616792 0 0 0 0 0 0 0 0 0 0 0 0 0 0 0 0 0 0 0 0 0 0 0 0 0 0 0 0 0 0 0 0 0 0 0 0 0 0 0 0 0.0119124854349941 0 0 0 0 0 0 0 0 0 0 0 0 0.00948050500481927 0.0207816841750045 0.0355334559974222 0.0892240486567545 0 0 0 0 0 0 0 0
0 0 0 0 0 0 0 0 0 0 0 0 0 0 0 0 0 0 0 0 0 0 0 0 0 0 0 0 0 0 0 0 0 0 0 0 0 0 0 0 0 0 0 0 0 0 0 0 0 0 0 0 0 0 0 0 0 0 0 0 0 0 0 0 0 0 0 0 0 0 0 0 0 0 0 0 0 0 0 0 0 0 0 0 0 0 0 0 0 0 0 0 0 0 0 0 0 0 0 0 0 0 0 0 0 0 0 0 0 0 0 0 0 0 0 0 0 0 0 0 0 0 0 0 0 0 0 0 0 0 0 0 0 0 0 0 0 0 0 0 0 0 0 0 0 0 0 0 0 0 0 0 0 0 0 0 0 0 0 0 0 0 0 0 0 0 0 0 0 0 0 0 0 0 0 0 0 0 0 0 0 0 0 0 0 0 0 0 0 0 0 0 0 0 0 0 0 0.258094075416558 0 0 0 0 0 0 0 0 0 0 0 0 0 0 0 0 0 0 0 0 0 0 0 0.0107400441021281 0 0 0 0 0 0 0 0 0 0 0 0.00486215552354218 0 0 0 0 0 0 0 0 0.0228556623469515 0 0.164493373141932 0 0 0.0614023117725509 0.299682087878633 0.0509764296832908 0.0300701069104148 0 0 0.00671674609548153 0 0 0 0 0 0 0 0 0 0 0 0 0 0 0 0 0 0 0 0 0 0 0 0 0 0 0 0 0 0 0 0 0 0 0 0.00649051422931548 0 0 0 0.00970196658236221 0 0.0440509219962152 0 0 0.00635414771627491 0 0 0 0 0 0 0 0 0.0103986051635826 0 0.00708617245387939 0 0 0 0.00602467898688803 0 0 0
0 0 0 0 0 0 0 0 0 0 0 0 0 0 0 0 0 0 0 0 0 0 0 0 0 0 0 0 0 0 0 0 0 0 0 0 0 0 0 0 0 0 0 0 0 0 0 0 0 0 0 0 0 0 0 0 0 0 0 0 0 0 0 0 0 0 0 0 0 0 0 0 0 0 0 0 0 0 0 0 0 0 0 0 0 0 0 0 0 0 0 0 0 0 0 0 0 0 0 0 0 0 0 0 0 0 0 0 0 0 0 0 0 0 0 0 0 0 0 0 0 0 0 0 0 0 0 0 0 0 0 0 0 0 0 0 0 0 0 0 0 0 0 0 0 0 0 0 0 0 0 0 0 0 0 0 0 0 0.0156384703584196 0.0168623597055708 0 0 0 0 0 0.019028396455086 0 0 0 0 0 0 0 0 0 0 0.0285677391252464 0.038617951845763 0 0 0 0 0 0 0 0 0 0 0 0 0 0 0 0 0 0 0 0.183890467095317 0 0 0 0 0 0 0 0.0821464629456129 0 0 0 0 0 0 0 0 0 0 0 0 0 0 0 0.00239464519427705 0 0 0 0 0 0 0 0 0 0 0 0.0550702452785855 0.0481596349935449 0.00520090674168311 0 0 0 0 0 0 0.00432545966315296 0.155846145661649 0 0 0 0.0730704669160333 0.0687599902862777 0.00765312297120042 0.0127942471808517 0 0 0 0 0 0 0 0 0 0 0 0 0 0 0 0 0 0 0 0 0 0 0 0 0 0 0 0 0 0 0 0 0 0 0 0.0199650930582845 0 0.00642538656378148 0.00555383738936986 0 0 0 0.0250835703102895 0.0294557482064136 0.0128322483902518 0 0 0.00561913498263779 0.0434525764516649 0 0 0 0 0 0 0 0.00386470909407166 0 0.00280964466952888 0 0 0 0.00352866917249011 0.0233826692929449 0 0
0 0 0 0 0 0 0 0 0 0 0 0 0 0 0 0 0 0 0 0 0 0 0 0 0 0 0 0 0 0 0 0 0 0 0 0 0 0 0 0 0 0 0 0 0 0 0 0 0 0 0 0 0 0 0 0 0 0 0 0 0 0 0 0 0 0 0 0 0 0 0 0 0 0 0 0 0 0 0 0 0 0 0 0 0 0 0 0 0 0 0 0 0 0 0 0 0 0 0 0 0 0 0 0 0 0 0 0 0 0 0 0 0 0 0 0 0 0 0 0 0 0 0 0 0 0 0 0 0 0 0 0 0 0 0 0 0 0 0 0 0 0 0 0 0 0 0 0 0 0 0 0 0 0 0 0 0 0 0 0 0 0 0 0 0 0 0 0 0 0 0 0 0 0 0 0 0 0 0 0 0 0 0 0 0 0 0 0 0 0 0 0 0 0 0 0 0 0 0 0 0 0 0 0.000875313414861758 0 0 0 0 0 0 0 0 0 0 0 0 0 0 0 0 0 0 0 0 0 0 0 0 0 0 0 0 0 0.00545225248961811 0.0454022049984584 0.0827872335584211 0 0 0 0 0 0.000583896914283104 0 0 0 0 0.0710989698804406 0.00442119373701624 0 0 0.00850993311714195 0 0.0354775012971937 0.00161410905925983 0.108966499935797 0.0890458801577992 0.0292381778186054 0.0357717223834251 0.0832340265270284 0 0 0 0 0 0 0 0 0 0 0 0 0 0 0 0 0 0 0 0 0 0 0 0 0 0 0 0 0 0 0 0 0 0 0 0 0 0 0.0914550578853385 0.00246621171404358 0.141273486251411 0.00281247666931226 0 0 0 0 0 0 0.00203128656982401 0 0.0471277729868544 0.0471971539747949 0.0550582296824151 0 0.00377645151490338 0 0 0.00432295746175242
0 0 0 0 0 0 0 0 0 0 0 0 0 0 0 0 0 0 0 0 0 0 0 0 0 0 0 0 0 0 0 0 0 0 0 0 0 0 0 0 0 0 0 0 0 0 0 0 0 0 0 0 0 0 0 0 0 0 0 0 0 0 0 0 0 0 0 0 0 0 0 0 0 0 0 0 0 0 0 0 0 0 0 0 0 0 0 0 0 0 0 0 0 0 0 0 0 0 0 0 0 0 0 0 0 0 0 0 0 0 0 0 0 0 0 0 0 0 0 0 0 0 0 0 0 0 0 0 0 0 0 0 0 0 0 0 0 0 0 0 0 0 0 0 0 0 0 0 0 0 0 0 0 0 0 0 0 0 0 0 0 0 0 0 0 0 0 0 0 0 0 0 0 0 0 0 0 0 0 0 0 0 0 0 0 0 0 0 0 0 0 0 0 0 0 0 0 0 0 0 0 0 0 0 0 0 0 0 0 0 0 0 0 0 0 0 0 0 0 0 0 0 0 0 0 0 0 0 0 0 0 0 0 0.0283025259052569 0.0224945935408698 0.0385286681389422 0 0 0 0 0 0 0 0 0 0.128620131676354 0 0.0151128194290719 0 0 0.0684453531399342 0 0.0998877357017503 0 0.198034234864529 0.0825674104580816 0.0203964546818579 0.0122584229478187 0.0782406111446177 0 0 0 0 0 0 0 0 0 0 0 0 0 0 0 0.00270608212223812 0 0 0 0 0 0 0 0 0 0 0 0 0 0 0 0 0 0 0 0 0 0 0.0403337201525719 0 0.0789053372798045 0 0 0 0 0 0 0 0.00411180106172807 0 0.0267912141053464 0.0266596123693002 0.0248426090422743 0 0.00276066223765236 0 0 0
0 0 0 0 0 0 0 0 0 0 0 0 0 0 0 0 0 0 0 0 0 0 0 0 0 0 0 0 0 0 0 0 0 0 0 0 0 0 0 0 0 0 0 0 0 0 0 0 0 0 0 0 0 0 0 0 0 0 0 0 0 0 0 0 0 0 0 0 0 0 0 0 0 0 0 0 0 0 0 0 0 0 0 0 0 0 0 0 0 0 0 0 0 0 0 0 0 0 0 0 0 0 0 0 0 0 0 0 0 0 0 0 0 0 0 0 0 0 0 0 0 0 0 0 0 0 0 0 0 0 0 0 0 0 0 0 0 0 0 0 0 0 0 0 0 0 0 0 0 0 0 0 0 0 0 0 0 0 0.00244029483431748 0 0 0.00183313703831231 0 0 0 0 0 0 0 0 0 0 0 0 0.00346132325057223 0 0.0112834780983449 0 0 0 0 0 0 0 0 0 0 0 0 0 0 0 0 0 0 0 0 0.123396583200944 0 0 0 0 0 0 0 0.0059778891887902 0 0 0 0 0 0 0 0 0 0 0.00376168852651706 0 0 0 0 0.0127362950801964 0 0 0 0 0 0 0 0 0 0 0 0.0323239609128969 0.0678758668802286 0.0158041871199355 0 0 0 0.00156634062340063 0 0 0.00487964727802635 0.039042430361289 0.0490395351569651 0.0117659618728061 0.0222324714133674 0 0.0982407895832478 0.00889471689340397 0.168708442550718 0.0513733082253605 0.0110074070219371 0.00947823715056441 0.015850702058206 0.0288989195581041 0.00350792382433138 0.00960123508436945 0.0285457845141409 0 0 0 0 0 0 0 0 0 0 0 0 0 0 0 0 0 0 0 0 0 0 0 0 0 0 0 0.00624148184118844 0 0.00349160533435988 0.00267084265176577 0 0 0.00135070990239673 0.00626771519306452 0.00514184952800361 0.00846292083273471 0 0.00284865532144098 0.00344891473582714 0.0568988545333812 0 0 0 0 0 0 0 0.0201749359597612 0.0017829530181519 0.00546530159589553 0.0117689930969825 0.00553060055233853 0 0.0100645961895218 0.00486051241189141 0 0
0 0 0 0 0 0 0 0 0 0 0 0 0 0 0 0 0 0 0 0 0 0 0 0 0 0 0 0 0 0 0 0 0 0 0 0 0 0 0 0 0 0 0 0 0 0 0 0 0 0 0 0 0 0 0 0 0 0 0 0 0 0 0 0 0 0 0 0 0 0 0 0 0 0 0 0 0 0 0 0 0 0 0 0 0 0 0 0 0 0 0 0 0 0 0 0 0 0 0 0 0 0 0 0 0 0 0 0 0 0 0 0 0 0 0 0 0 0 0 0 0 0 0 0 0 0 0 0 0 0 0 0 0 0 0 0 0 0 0 0 0 0 0 0 0 0 0 0 0 0 0 0 0 0 0 0 0 0 0 0 0 0 0 0 0 0 0 0 0 0 0 0 0 0 0 0 0 0 0 0 0 0 0 0 0 0 0 0 0 0 0 0 0 0 0 0 0 0.223131148699632 0 0 0 0 0 0 0 0 0 0 0 0 0 0 0 0 0 0 0 0 0 0 0 0.00776862444211692 0 0 0 0 0 0 0 0 0 0 0 0 0.0187423509761461 0 0 0 0 0 0 0 0.0142357414358318 0.210550738551832 0.0509898965168945 0 0 0.108551469202706 0 0.0264717433370188 0.108126887013169 0.0542625981135903 0 0.0164259560282264 0 0 0 0 0 0 0 0 0 0 0 0 0 0 0 0 0 0 0 0 0 0 0 0 0 0 0 0 0 0 0 0 0 0 0 0 0 0 0 0 0.00640175469086981 0.0183041151461912 0 0 0.00348814200247091 0.0141717219821601 0 0 0 0 0 0 0 0.0257921175925403 0 0.00866725562950036 0.0182695717043214 0.00666833457672771 0 0.0292745263735718 0.0297053059844824 0 0
0 0 0 0 0 0 0 0 0 0 0 0 0 0 0 0 0 0 0 0 0 0 0 0 0 0 0 0 0 0 0 0 0 0 0 0 0 0 0 0 0 0 0 0 0 0 0 0 0 0 0 0 0 0 0 0 0 0 0 0 0 0 0 0 0 0 0 0.00383648074058097 0 0 0 0 0 0 0 0 0 0 0 0 0 0 0 0 0 0 0 0 0 0 0 0 0 0 0 0 0 0 0 0 0 0 0 0 0.00573123693178459 0 0 0 0 0 0 0 0 0 0 0 0 0 0 0 0 0 0 0 0 0 0 0 0 0 0 0 0 0 0 0 0 0 0 0 0 0 0 0 0 0 0 0 0 0 0 0 0 0 0 0 0 0 0 0 0 0.0150363261981077 0 0 0 0 0 0 0 0 0 0 0 0 0 0 0 0 0.00620653966087211 0 0 0 0.0128266436439574 0 0 0 0 0 0 0 0 0 0.00355117312280433 0 0 0 0 0.132220459845002 0 0 0 0 0 0 0 0.0167588006767179 0 0 0 0 0 0 0 0 0 0 0.0164259745589738 0 0 0 0 0.103278049901285 0 0 0 0 0 0 0 0 0 0 0 0 0 0 0 0 0 0 0 0 0.146194444603343 0.0439071213724906 0.00695755394528419 0 0 0.0120488488940126 0.0324527952760437 0 0.0140716844650797 0.0176351333812366 0 0.0460573219765001 0 0 0 0 0 0 0 0 0 0 0 0 0 0 0 0 0 0 0 0 0 0 0 0 0 0 0 0 0 0 0 0 0 0 0 0 0 0 0.00395873337633952 0.0060725060399954 0 0 0 0 0 0 0 0 0 0 0 0 0 0.259812982283085 0.0124427810578005 0 0 0.0825164080487022 0 0 0 0 0
0 0 0 0 0 0 0 0 0 0 0 0 0 0 0 0 0 0 0 0 0 0 0 0 0 0 0 0 0 0 0 0 0 0 0 0 0 0 0 0 0 0 0 0 0 0 0 0 0 0 0 0 0 0 0 0 0 0 0 0 0 0 0 0 0 0 0 0 0 0 0 0 0 0 0 0 0 0 0 0 0 0 0 0 0 0 0 0 0 0 0 0 0 0 0 0 0 0 0 0 0 0 0 0 0 0 0 0 0 0 0 0 0 0 0 0 0 0 0 0 0 0 0 0 0 0 0 0 0 0 0 0 0 0 0 0 0 0 0 0 0 0 0 0 0 0 0 0 0 0 0 0 0 0 0 0 0 0 0 0 0 0.00208126707921498 0 0 0 0 0 0 0 0 0 0 0 0 0 0 0 0 0.00122526207082818 0 0 0 0 0 0 0 0 0 0 0 0 0 0 0 0 0 0 0.0158658582628586 0 0 0 0 0 0 0 0 0 0 0 0 0 0 0.00096207778572637 0 0 0 0.00401230997577987 0 0 0 0 0.0109886381383465 0 0 0 0 0 0 0 0 0 0 0 0.00870781579906671 0.0289039293421128 0.00825926273658283 0 0 0 0 0 0 0.00336689832050647 0.0133805520730429 0.00600905442854538 0.01584896753765 0.0704649513205508 0.11806570226205 0.0684820538361122 0.00726975204725562 0 0.125879506436172 0.0948661102413871 0.0185325948567694 0.00454344189855802 0.0257772728478343 0 0.018365202565263 0.094341775657329 0 0 0 0.00137938014913155 0 0 0 0 0 0 0 0 0 0 0 0 0 0 0 0 0 0 0 0 0 0 0 0.0023180499762741 0 0 0 0 0 0 0 0 0.00357600117623116 0 0.0125210080468576 0.00383907081224769 0.0287217699081532 0.00693870880404418 0 0 0 0 0 0 0.0313415565989458 0 0.0294651089410861 0.0358570054394299 0.0522511011537509 0 0.022678292493169 0.00291268898113529 0 0
0 0 0 0 0 0 0 0 0 0 0 0 0 0 0 0 0 0 0 0 0 0 0 0 0 0 0 0 0 0 0 0 0 0 0 0 0 0 0 0 0 0 0 0 0 0 0 0 0 0 0 0 0 0 0 0 0 0 0 0 0 0 0 0 0 0 0 0 0 0 0 0 0 0 0 0 0 0 0 0 0 0 0 0 0 0 0 0 0 0 0 0 0 0 0 0 0 0 0 0 0 0 0 0 0 0 0 0 0 0 0 0 0 0 0 0 0 0 0 0 0 0 0 0 0 0 0 0 0 0 0 0 0 0 0 0 0 0 0 0 0 0 0 0 0 0 0 0 0 0 0 0 0 0 0 0 0 0 0 0 0 0.00196400344069292 0 0 0 0 0 0 0 0 0 0 0 0 0 0 0 0 0.0010775948081678 0 0 0 0.00136298739764853 0 0 0 0 0 0 0 0 0 0 0 0 0 0 0.0169269759193234 0 0 0 0 0 0 0 0 0 0 0 0 0 0 0.00105521604979241 0 0 0 0 0 0 0 0 0.0133462889442004 0 0 0 0 0 0 0 0 0 0 0 0.00158598939347047 0 0 0 0 0 0 0 0 0.00327414037481488 0 0 0 0 0.0352618653180452 0.0337073392115806 0.00893579237854918 0.123462720355549 0 0.0708068912918401 0.122561901006393 0 0.0315825418975709 0 0.0141833743450627 0.137338420112468 0 0 0 0.00155498337220478 0 0 0 0 0 0 0 0 0 0 0 0 0 0 0 0 0 0 0 0 0 0 0 0 0 0 0 0 0 0 0 0 0 0 0 0 0 0.00812668858446813 0 0 0 0 0 0 0.0862125704923473 0 0.0269369932436472 0.0778811109642049 0.160544188665331 0 0.0120689677501363 0.00824045468249016 0 0
0 0 0 0 0 0 0 0 0 0 0 0 0 0 0 0 0 0 0 0 0 0 0 0 0 0 0 0 0 0 0 0 0 0 0 0 0 0 0 0 0 0 0 0 0 0 0 0 0 0 0 0 0 0 0 0 0 0 0 0 0 0 0 0 0 0 0 0 0 0 0 0 0 0 0 0 0 0 0 0 0 0 0 0 0 0 0 0 0 0 0 0 0 0 0 0 0 0 0 0 0 0 0 0 0 0 0 0 0 0 0 0 0 0 0 0 0 0 0 0 0 0 0 0 0 0 0 0 0 0 0 0 0 0 0 0 0 0 0 0 0 0 0 0 0 0 0 0 0 0 0 0 0 0 0 0 0 0 0 0 0 0 0 0 0 0 0 0 0 0 0 0 0 0 0 0 0 0 0 0 0 0 0 0 0 0 0 0 0 0 0 0 0 0 0 0 0 0 0 0 0 0 0 0 0 0 0 0 0 0 0 0 0 0 0 0 0 0 0 0 0 0 0 0 0 0 0 0 0 0 0 0 0 0.00508273039515149 0 0.0194285716773917 0 0 0 0 0 0 0 0 0 0.0710072396984249 0.110513703453342 0.0082784063647524 0 0 0.101949680831109 0.077583522489444 0 0.024961310914943 0.0179886827698737 0.00914788740857965 0.00877500742645826 0.00921762934864962 0.273572795626833 0 0 0 0 0 0 0 0 0 0 0 0 0 0 0 0 0 0 0 0 0 0 0 0 0 0 0 0 0 0 0 0 0 0 0 0 0 0 0.0456216015112098 0 0.0382903721938786 0 0 0 0 0 0 0 0.00913457052834421 0 0.0170310172253002 0.0175307721207746 0.132222465995822 0 0 0.00266203201971688 0 0
0 0 0 0 0 0 0 0 0 0 0 0 0 0 0 0 0 0 0 0 0 0 0 0 0 0 0 0 0 0 0 0 0 0 0 0 0 0 0 0 0 0 0 0 0 0 0 0 0 0 0 0 0 0 0 0 0 0 0 0 0 0 0 0 0 0 0 0.00136585721487688 0 0 0 0 0 0 0 0 0 0 0 0 0 0 0 0 0 0 0 0 0 0 0 0 0 0 0 0 0 0 0 0 0 0 0 0 0 0 0 0 0 0 0 0 0 0 0 0 0 0 0 0 0 0 0 0 0 0 0 0 0 0 0 0 0 0 0 0 0 0 0 0 0 0 0 0 0 0 0 0 0 0 0 0 0 0 0 0 0 0 0 0 0 0.00122802842688952 0 0 0 0 0 0 0 0 0 0 0 0 0 0 0 0 0.000989893636884331 0 0 0 0.00122421312118001 0 0 0 0 0 0 0 0 0 0 0 0 0 0 0.00249527912153553 0 0 0 0 0 0 0 0 0 0 0 0 0 0 0.000992265308544638 0 0 0 0 0 0 0 0 0.0108233115696657 0 0 0 0 0 0 0 0 0 0 0 0 0 0 0 0 0 0 0 0 0 0.00586708292894935 0 0.00590108593401313 0 0.013020832261541 0.0204219857038254 0.0467085545038723 0.0363798133596042 0.245300770861058 0.0455949609461191 0 0.0149037393942277 0 0 0 0.131687521559128 0 0 0 0.00196374890198486 0 0 0 0 0 0 0 0 0 0 0 0 0 0 0 0 0 0 0 0 0 0 0 0 0 0 0 0 0.000882832213059492 0 0 0 0 0 0 0 0 0 0 0 0 0 0 0 0.183038680552642 0 0.0031780032531809 0.0535623253483096 0.163222650040965 0 0.00361854188056772 0.0056280219573763 0 0
0 0 0 0 0 0 0 0 0 0 0 0 0 0 0 0 0 0 0 0 0 0 0 0 0 0 0 0 0 0 0 0 0 0 0 0 0 0 0 0 0 0 0 0 0 0 0 0 0 0 0 0 0 0 0 0 0 0 0 0 0 0 0 0 0 0 0 0 0 0 0 0 0 0 0 0 0 0 0 0 0 0 0 0 0 0 0 0 0 0 0 0 0 0 0 0 0 0 0 0 0 0 0 0 0 0 0 0 0 0 0 0 0 0 0 0 0 0 0 0 0 0 0 0 0 0 0 0 0 0 0 0 0 0 0 0 0 0 0 0 0 0 0 0 0 0 0 0 0 0 0 0 0 0 0 0 0 0 0 0 0 0 0 0 0 0 0 0 0 0 0 0 0 0 0 0 0 0 0 0 0 0 0 0 0 0 0 0 0 0.000911634522425686 0 0 0 0 0 0 0 0 0 0 0 0 0 0 0 0 0 0 0 0 0 0 0 0 0 0 0 0 0 0 0 0 0 0 0 0 0 0 0 0 0 0 0 0.0125468682051084 0.0338355034940922 0.0567896943525244 0 0 0 0 0 0 0 0 0 0.192302893635741 0.193191249451248 0.010511227358786 0 0 0.00430529552265358 0 0.0158614386282569 0.00719430758643615 0 0.153072598494951 0.0173870286047914 0.0167195347535292 0.0534279367281078 0 0 0 0 0 0 0 0 0 0 0 0 0 0 0 0 0 0 0 0 0 0 0 0 0 0 0 0 0 0 0 0 0 0 0 0 0 0 0.0351645352593977 0 0.0991332108584689 0 0 0 0 0 0 0 0 0 0.0362138925293877 0.0355262082030843 0.0233601997390467 0 0 0 0 0.0025447420719627
0 0 0 0 0 0 0 0 0 0 0 0 0 0 0 0 0 0 0 0 0 0 0 0 0 0 0 0 0 0 0 0 0 0 0 0 0 0 0 0 0 0 0 0 0 0 0 0 0 0 0 0 0 0 0 0 0 0 0 0 0 0 0 0 0 0 0 0 0 0 0 0 0 0 0 0 0 0 0 0 0 0 0 0 0 0 0 0 0 0 0 0 0 0 0 0 0 0 0 0 0 0 0 0 0 0 0 0 0 0 0 0 0 0 0 0 0 0 0 0 0 0 0 0 0 0 0 0 0 0 0 0 0 0 0 0 0 0 0 0 0 0 0 0 0 0 0 0 0 0 0 0 0 0 0 0 0 0 0 0 0 0 0 0 0 0 0 0 0 0 0 0 0 0 0 0 0 0 0 0 0 0 0 0 0 0 0 0 0 0.00135601892386011 0 0 0 0 0 0 0 0 0 0 0 0 0 0 0 0 0 0 0 0 0 0 0 0 0 0 0 0 0 0 0 0 0 0 0 0 0 0 0 0 0 0 0 0.00641949556318711 0.052831337561983 0.0524404808247354 0 0 0 0 0 0 0 0 0 0.165140232671239 0.0846451509740912 0.0201387623366407 0 0 0.0256685419774589 0.0320649452398629 0.00847637703278203 0 0.160858382710974 0 0.00779039208294663 0.0473089323893684 0.0881483439061939 0 0 0 0 0 0 0 0 0 0 0 0 0 0 0 0 0 0 0 0 0 0 0 0 0 0 0 0 0 0 0 0 0 0 0 0 0 0 0.0277220397043805 0 0.0897987384411272 0 0 0 0 0 0 0 0 0 0.0617799084959158 0.0429253308970464 0.0244865882662072 0 0 0 0 0
0 0 0 0 0.00236327554079203 0 0 0 0 0 0 0 0 0 0 0 0 0 0 0 0 0 0 0 0 0 0 0 0.00122334263288058 0 0 0.00180930610195475 0.00201757514787614 0.0127854406122195 0.00936613094722956 0 0 0 0 0 0 0 0 0 0 0 0 0 0 0 0.00204624132302777 0 0 0 0.0349079301871695 0.0055912109328531 0.00741214317185534 0.00151377761796779 0.0206831966876248 0 0 0 0 0 0 0 0 0 0 0 0 0.0330046044055584 0 0 0 0 0 0 0 0 0 0 0 0 0 0 0 0.0134763665934614 0 0 0 0 0 0 0 0 0 0 0 0 0.0143690856167066 0.0376316525501564 0 0 0.000679883642345233 0 0 0 0 0 0 0 0 0 0 0 0 0 0 0 0 0 0 0 0 0 0 0 0 0 0 0 0 0 0 0 0 0 0.0228814603980589 0 0.00363606102853352 0.00186220190147293 0.00118869601397755 0.0272435791521314 0 0.000602902504820287 0 0 0.00656974168233264 0.00104171936989702 0.00146162215110091 0.000986264639830229 0.00268609308131332 0.0134061327568195 0 0 0 0 0 0 0 0 0 0 0 0 0 0 0 0 0.00396289142093093 0 0 0 0 0 0 0 0 0 0 0 0 0 0 0 0.00715505455741334 0.00162116703219654 0.0266315599722478 0 0 0 0 0 0.00245088021772909 0 0 0.000951394704432389 0 0 0 0 0 0 0 0 0.00209927735565727 0 0 0 0 0 0 0 0 0 0 0 0 0 0 0 0.00261207575660904 0 0 0 0 0 0 0 0 0 0 0.00053030151068656 0.0110206978122421 0.0138057814258301 0 0 0 0 0 0 0 0 0 0.0232464078799102 0.00896426308912289 0.00104801576088338 0 0 0 0 0.00348580780089377 0 0.00783317990867291 0.00333984110343516 0 0.00161561972925742 0.0030203093142965 0 0 0 0 0 0 0 0 0 0 0 0 0 0 0 0 0 0 0 0 0 0 0 0 0 0 0 0 0 0 0 0 0 0 0 0 0 0.023178131420263 0.037592819253113 0.167330799250713 0.0750658816052608 0.00394380056870889 0.00131212572300123 0.0037822134344361 0.0255963133768473 0.0186199721044059 0.0036755455551587 0 0.0319404341818366 0 0 0 0 0.0594528811061304 0.0154878579711045 0 0.00412013416243127 0.119058925542174
0 0 0 0 0 0 0 0 0 0 0 0 0 0 0 0 0 0 0 0 0 0 0 0 0 0 0 0 0 0 0 0 0 0 0 0 0 0 0 0 0 0 0 0 0 0 0 0 0 0 0 0 0 0 0 0 0 0 0 0 0 0 0 0 0 0 0 0 0 0 0 0 0 0 0 0 0 0 0 0 0 0 0 0 0 0 0 0 0 0 0 0 0 0 0 0 0 0 0 0 0 0 0 0 0 0 0 0 0 0 0 0 0 0 0 0 0 0 0 0 0 0 0 0 0 0 0 0 0 0 0 0 0 0 0 0 0 0 0 0 0 0 0 0 0 0 0 0 0 0 0 0 0 0 0 0 0 0 0 0 0 0 0 0 0 0 0 0 0 0 0 0 0 0 0 0 0 0 0 0 0 0 0 0 0 0 0 0 0 0 0 0 0 0 0 0 0 0 0 0 0 0 0 0 0 0 0 0 0 0 0 0 0 0 0 0 0 0 0 0 0 0 0 0 0 0 0 0 0 0 0 0 0 0.00824513763606377 0.0172814704735181 0.0221121812432313 0 0 0 0 0 0 0 0 0 0.12001387197543 0.0227342460537686 0.0121040527782875 0 0 0.0330835793103947 0.0260504675161363 0.0154511650149534 0 0.0317850549328857 0.0855846112310892 0.00681750073157228 0 0.254656618738035 0 0 0 0 0 0 0 0 0 0 0 0 0 0 0 0 0 0 0 0 0 0 0 0 0 0 0 0 0 0 0 0 0 0 0 0 0 0 0.0870817589157517 0 0.0204965077474982 0 0 0 0 0 0 0 0.00850428061775888 0 0.0857883351182312 0.0568767047344669 0.0776884668648152 0 0.00764398836611209 0 0 0
0 0 0 0 0 0 0 0 0 0 0 0 0 0 0 0 0 0 0 0 0 0 0 0 0 0 0 0 0 0 0 0 0 0 0 0 0 0 0 0 0 0 0 0 0 0 0 0 0 0 0 0 0 0 0 0 0 0 0 0 0 0 0 0 0 0 0 0 0 0 0 0 0 0 0 0 0 0 0 0 0 0 0 0 0 0 0 0 0 0 0 0 0 0 0 0 0 0 0 0 0 0 0 0 0 0 0 0 0 0 0 0 0 0 0 0 0 0 0 0 0 0 0 0 0 0 0 0 0 0 0 0 0 0 0 0 0 0 0 0 0 0 0 0 0 0 0 0 0 0 0 0 0 0 0 0 0 0 0 0 0 0 0 0 0 0 0 0 0 0 0 0 0 0 0 0 0 0 0 0 0 0 0 0 0 0 0 0 0 0 0 0 0 0 0 0 0 0 0 0 0 0 0 0 0 0 0 0 0 0 0 0 0 0 0 0 0 0 0 0 0 0 0 0 0 0 0 0 0 0 0 0 0 0.00724311248374831 0.00178415013306347 0.0199637496380443 0 0 0 0 0 0 0 0 0 0.0807544411580901 0.0419616062506158 0.0104068574067863 0 0 0.0491467414697591 0.0729460733596823 0.132613828816506 0.0349470942701508 0.0293725124516583 0.04611482954451 0.00368562701750842 0.0736425611350311 0 0 0 0 0 0 0 0 0 0 0 0 0 0 0 0 0 0 0 0 0 0 0 0 0 0 0 0 0 0 0 0 0 0 0 0 0 0 0 0.0623452315554089 0 0.0284882568275168 0 0 0 0 0 0 0 0.0254370285851538 0 0.0386698909184967 0.0516528934676572 0.177452190102622 0 0.00721488217553974 0.00415644123245089 0 0
0 0 0 0 0 0 0 0 0 0 0 0 0.0547081022636653 0 0 0 0 0 0 0 0 0 0 0 0 0 0 0 0 0 0 0 0 0 0 0 0 0 0 0 0 0 0 0 0 0 0 0 0 0 0 0 0 0 0 0.0215179868476116 0 0 0 0 0 0 0 0 0 0 0 0 0 0 0 0 0 0 0 0 0 0 0 0 0.00498650287094855 0 0 0 0 0 0 0 0 0 0 0 0 0 0 0 0 0 0 0 0 0 0 0 0.0720559855591658 0 0 0 0.022447651428771 0 0 0 0 0.0919453705253185 0.0560033002564052 0 0 0.0945146058637608 0 0 0 0 0 0 0 0 0 0 0 0 0 0 0 0 0 0 0 0 0 0 0 0 0 0 0 0 0 0 0 0 0 0 0 0 0 0 0 0 0 0 0 0 0 0 0 0 0.199847735055234 0 0 0 0 0 0 0 0.0123809211488582 0 0 0 0 0 0 0 0 0 0 0 0 0.0779689183869584 0 0 0 0 0.0269153058208165 0 0.0542839829612606 0 0 0 0 0 0 0 0 0 0 0 0 0 0 0 0 0 0 0.1368603041936 0 0 0 0 0 0 0 0 0 0 0 0 0 0 0 0 0 0 0 0 0 0 0 0 0 0 0 0 0 0 0 0 0 0 0 0 0 0 0 0 0 0 0 0 0 0 0 0 0.0289804141747203 0 0 0 0 0 0 0 0 0 0 0 0 0 0 0 0 0 0 0 0 0 0 0 0 0 0 0 0 0 0 0 0 0 0 0 0 0 0 0.0445829126429054 0 0 0 0 0 0 0 0 0 0 0 0 0 0 0
0 0 0 0 0 0 0 0 0 0 0 0 0.0113622213100978 0 0 0 0 0.0738544922721918 0.0225765981095974 0 0 0 0 0 0 0 0 0 0.0218434618317335 0 0 0 0 0 0 0 0 0 0 0 0 0 0 0 0 0 0 0 0 0 0 0 0 0 0 0 0 0 0 0 0 0 0 0 0 0 0 0 0 0.00889100148049531 0 0 0 0 0 0 0 0 0 0 0 0 0 0 0 0 0 0 0 0 0 0 0 0 0 0 0 0 0 0 0 0 0 0 0 0 0 0 0 0 0 0.0100479714715132 0 0.0151299506404403 0.0742279141338133 0 0 0.0722639913810051 0.0216723645491394 0 0 0 0 0 0 0 0 0 0 0 0 0 0 0 0 0 0 0 0 0 0 0 0 0 0 0 0 0 0 0 0 0 0 0 0 0 0 0 0 0 0 0 0 0 0 0 0.116617440991932 0 0 0 0 0 0 0 0 0.0769773112749117 0 0 0 0 0 0 0 0 0 0 0 0 0 0 0 0 0 0 0 0 0 0 0 0 0 0 0 0 0 0 0 0 0 0 0 0 0 0 0 0 0 0 0 0 0 0 0 0 0 0 0 0 0 0 0 0 0 0 0 0 0 0 0 0 0 0 0 0 0 0 0 0 0 0 0 0 0 0 0 0 0 0 0 0 0 0.053500719856725 0.0752718915220444 0 0.0094779972140066 0.0394794822502094 0.138020579197223 0 0 0 0 0 0 0.117098093958183 0.0416865165547378 0 0 0 0 0 0 0 0 0 0 0 0 0 0 0 0 0 0 0 0 0 0 0 0 0 0 0 0 0 0 0 0 0 0 0 0 0 0 0 0 0 0
0 0 0 0 0 0 0 0 0 0 0 0 0.00470016297683297 0 0 0 0 0 0 0 0 0 0 0 0 0 0 0 0 0 0 0 0 0 0 0 0 0 0 0 0 0 0 0 0 0 0 0 0 0 0 0 0 0 0 0 0 0 0 0 0 0 0 0 0 0 0 0 0 0 0 0 0 0 0 0 0 0 0 0 0 0 0 0 0 0 0 0 0 0 0 0 0 0 0 0 0 0 0 0 0 0 0 0 0 0 0.00546019328540427 0 0 0 0 0 0 0 0 0.0126455657648787 0.165438552084127 0 0.184142388430936 0.0227476203539997 0 0 0 0 0 0 0 0 0 0 0 0 0 0 0 0 0 0 0 0 0 0 0 0 0 0 0 0 0 0 0 0 0 0 0 0 0 0 0 0 0 0 0 0 0 0 0.385326081983807 0 0 0 0 0 0.0167501122018813 0 0 0 0 0 0 0 0 0 0 0 0 0 0 0 0 0 0 0 0 0 0 0 0 0 0 0 0 0 0 0 0 0 0 0 0 0 0 0 0 0 0 0 0 0 0 0 0 0 0 0 0 0 0 0 0 0 0 0 0 0 0 0 0 0 0 0 0 0 0 0 0 0 0 0 0 0 0 0 0 0 0 0 0 0 0 0 0.0180080044765285 0 0.02357392180057 0.0303264192071392 0 0 0.0109161972295276 0 0.119964780204367 0 0 0 0 0 0 0 0 0 0 0 0 0 0 0 0 0 0 0 0 0 0 0 0 0 0 0 0 0 0 0 0 0 0 0 0 0 0 0 0 0 0 0 0 0 0 0 0
0 0 0 0 0 0 0 0 0 0 0 0 0.0264975840750734 0 0 0 0 0.00993943428043815 0 0 0 0 0 0 0 0 0 0 0 0 0 0 0 0 0 0 0 0 0 0 0 0 0 0 0 0 0 0 0 0 0 0 0 0 0 0.0187855974238963 0.00891932234515416 0 0 0 0 0 0 0 0 0 0 0 0 0 0 0 0 0 0 0 0 0 0 0 0 0 0 0 0 0 0 0 0 0 0 0 0 0 0 0 0 0 0 0 0 0 0 0 0.058437915149351 0 0 0 0.0220970518215169 0 0 0 0 0.0400933886102427 0.0775006771719495 0 0 0.048586014766933 0.00781015481773224 0 0 0 0 0 0 0 0 0 0 0 0 0 0 0 0 0 0 0 0 0 0 0 0 0 0 0 0 0 0 0 0 0 0 0 0 0 0 0 0 0 0 0 0 0 0 0 0.308683679576135 0 0 0 0 0 0 0 0 0 0 0 0 0 0 0 0 0 0 0 0 0 0 0 0 0 0.0440777954020219 0 0 0 0 0 0 0 0 0 0 0 0 0 0.0112484468615188 0 0 0 0 0 0 0 0 0 0 0 0 0 0 0 0 0 0 0 0 0 0 0 0 0 0 0 0 0 0 0 0 0 0 0 0 0 0 0 0 0 0 0 0.00751380253539733 0.00863616129035469 0 0.00544925995231178 0 0 0 0 0 0.0341957848523442 0.062509690836276 0.0581621424105921 0 0 0 0 0 0 0.0526183196489328 0 0 0 0 0 0 0 0 0 0 0 0 0 0 0 0.0113564434899649 0 0 0 0 0 0 0 0 0 0 0 0 0 0 0 0 0 0 0 0 0 0 0.0347813997388491 0.0420999329430141 0 0 0 0 0 0 0 0
0 0 0 0 0 0 0 0 0 0 0 0 0 0 0 0 0 0 0 0 0 0 0.00548713469624218 0 0 0 0.069898354302375 0 0 0 0 0 0 0 0 0 0 0 0 0 0 0 0 0 0 0 0 0 0 0 0 0 0 0 0 0 0 0 0 0 0 0 0 0 0 0 0 0 0 0 0 0 0 0 0 0 0 0 0 0 0 0 0 0 0 0 0 0 0 0 0 0 0 0 0 0 0 0 0 0 0 0 0 0 0 0 0 0.0242191096736551 0 0 0 0 0 0 0 0 0.0293299080947413 0 0 0.0266934910618129 0 0 0 0 0 0 0 0 0 0 0 0 0 0 0 0 0 0 0 0 0 0 0 0 0 0 0 0 0 0 0 0 0 0 0 0 0 0 0 0 0 0 0 0 0 0 0.273089641303172 0.0893680872712222 0.0730764772281795 0.061990885054763 0 0 0.131536274195414 0 0 0 0 0 0 0 0 0 0 0 0 0 0.0383531564072187 0 0 0.0149396204757147 0 0 0 0 0 0 0 0 0 0 0 0 0 0 0 0 0 0 0 0 0 0 0 0 0 0 0 0 0 0 0 0 0.0170698560889164 0 0 0 0 0 0 0 0 0 0 0 0 0 0 0 0 0 0 0 0 0 0 0 0 0 0 0 0 0 0 0 0 0 0 0 0 0 0 0.0306434576016746 0 0 0 0.0296383447734799 0 0 0.0478423401746167 0 0 0 0 0 0 0.0174522585918926 0 0.0079678287522833 0 0 0 0.0114037742526255 0 0 0 0 0 0 0 0 0 0 0 0 0 0 0 0 0 0 0 0 0 0 0 0 0 0 0 0 0 0 0 0 0 0 0
0 0 0 0 0 0 0 0 0 0 0 0 0 0 0 0 0 0 0 0 0 0 0 0 0 0 0.00338356515979847 0.0153047408359847 0 0 0 0 0 0 0 0 0 0 0 0 0 0 0 0 0 0 0 0 0 0 0 0 0 0.0432228202321371 0 0 0 0 0 0 0 0 0 0 0.00953021455014651 0 0 0 0 0 0 0 0 0 0 0 0 0 0 0 0 0 0 0 0 0 0 0 0 0 0 0 0 0 0 0 0 0 0 0 0 0 0 0 0 0.00470508271135804 0 0.0236920920769862 0 0 0 0 0 0 0 0 0 0 0 0 0 0 0.0113417429357115 0 0 0 0 0 0 0 0 0 0 0 0 0 0 0 0 0 0 0 0 0 0 0 0 0 0 0 0 0 0 0 0 0 0 0 0 0 0 0 0 0 0 0 0 0 0 0 0 0 0 0 0 0 0 0 0 0 0 0 0 0 0 0 0 0 0 0 0 0 0 0 0 0 0 0 0 0 0 0 0 0 0 0 0 0 0 0 0 0 0 0 0 0 0 0 0 0 0 0 0 0 0 0 0 0 0 0 0 0 0 0 0 0 0 0 0 0 0 0 0 0 0 0 0 0 0 0 0 0 0 0 0 0 0 0 0 0 0.00315513621728116 0 0 0 0 0.129785087287161 0 0.0187505413848759 0.0144624622284023 0.0344749449758273 0 0 0.0126855858136161 0.0357626555684895 0.0538309754615995 0.398301275605183 0 0 0 0.131073354962353 0 0.0565377219930881 0 0 0 0 0 0 0 0 0 0 0 0 0 0 0 0 0 0 0 0 0 0 0 0 0 0 0 0 0 0 0 0 0 0 0
0 0 0 0 0 0 0 0 0 0 0 0 0 0 0 0 0 0 0 0 0 0 0 0 0 0 0.00490212611509766 0 0 0 0 0 0 0 0 0 0 0 0 0 0 0 0 0 0 0 0 0 0 0 0 0 0 0 0 0 0 0 0 0 0 0 0 0 0 0 0 0 0 0 0 0 0 0 0 0 0 0 0 0 0 0 0 0 0 0 0 0 0 0 0 0 0 0 0 0 0 0 0 0 0 0 0 0 0 0 0 0 0 0 0 0 0 0 0 0 0.0104517276171359 0 0 0 0 0 0 0 0 0 0 0 0 0 0 0 0 0 0 0 0 0 0 0 0 0 0 0 0 0 0 0 0 0 0 0 0 0 0 0 0 0 0 0 0 0 0 0 0 0 0 0 0 0 0 0 0.0190390845633323 0 0 0 0 0 0 0 0 0 0 0 0 0 0 0 0 0 0 0 0 0 0 0 0 0 0 0 0 0 0 0 0 0 0 0 0 0 0 0 0 0 0 0 0 0 0 0 0 0 0 0 0 0 0 0 0 0 0 0 0 0 0 0 0 0 0 0 0 0 0 0 0 0 0 0 0 0 0 0 0 0 0 0 0 0 0 0 0.0158631819192323 0 0 0.0350146834898243 0.156654225078632 0 0 0 0.222805595029863 0 0 0 0 0.199103462223302 0.0996160520797847 0.236549861883796 0 0 0 0 0 0 0 0 0 0 0 0 0 0 0 0 0 0 0 0 0 0 0 0 0 0 0 0 0 0 0 0 0 0 0 0 0 0 0 0 0
0 0 0 0 0 0 0 0 0 0 0 0 0 0 0 0 0 0.0558262275081738 0 0 0 0 0 0 0 0 0 0 0 0 0 0 0 0 0 0 0 0 0 0 0 0 0 0 0 0 0 0 0 0 0 0 0 0 0 0 0 0 0 0 0 0 0 0 0 0 0 0 0 0 0 0 0 0 0 0 0 0 0 0 0 0 0 0 0 0 0 0 0 0 0 0 0 0 0 0 0 0 0 0 0 0 0 0 0 0 0 0 0 0 0 0 0 0 0 0 0 0.0472617136854468 0.0886623616542582 0 0 0 0 0 0 0 0 0 0 0 0 0 0 0 0 0 0 0 0 0 0 0 0 0 0 0 0 0 0 0 0 0 0 0 0 0 0 0 0 0 0 0 0 0 0 0 0 0 0 0 0 0 0 0 0 0.146123106906892 0 0 0 0 0 0 0 0 0 0 0 0 0 0 0 0 0 0 0 0 0 0 0 0 0 0 0 0 0 0 0 0 0 0 0 0 0 0 0 0 0 0 0 0 0 0 0 0 0 0 0 0 0 0 0 0 0 0 0 0 0 0 0 0 0 0 0 0 0 0 0 0 0 0 0 0 0 0 0 0 0 0 0 0 0.536145766245302 0.125980823999927 0 0 0 0 0 0 0 0 0 0 0 0 0 0 0 0 0 0 0 0 0 0 0 0 0 0 0 0 0 0 0 0 0 0 0 0 0 0 0 0 0 0 0 0 0 0 0 0 0 0 0 0 0 0 0
0 0 0 0 0 0 0 0 0 0 0 0 0 0 0 0 0 0 0 0 0 0 0 0 0 0 0 0 0 0 0 0 0 0 0 0 0 0 0 0 0 0 0 0 0 0 0 0 0 0 0 0 0 0 0 0 0 0 0 0 0 0 0 0 0 0 0 0 0 0 0 0 0 0 0 0 0 0 0 0 0 0 0 0 0 0 0 0 0 0 0 0 0 0 0 0 0 0 0 0 0 0 0 0 0 0 0 0 0 0 0 0 0 0 0 0 0 0 0 0 0 0 0 0 0 0 0 0 0 0 0 0 0 0 0 0 0 0 0 0 0 0 0 0 0 0 0 0 0 0 0 0 0 0 0 0 0 0 0 0 0 0 0 0 0 0 0 0 0 0 0 0 0 0 0 0 0 0 0 0 0 0 0 0 0 0 0 0 0 0 0 0 0 0 0 0 0 0 0 0 0 0 0 0 0 0 0 0 0.153319132772734 0 0 0 0 0 0 0 0 0 0 0 0 0 0 0 0 0 0 0 0 0 0 0 0 0 0 0 0 0 0 0 0 0 0 0 0 0 0 0 0 0 0 0 0 0 0 0 0 0 0 0 0 0 0 0 0.251084496963927 0 0 0 0 0.418042525110819 0 0 0 0 0 0 0 0 0 0.177553845152519 0 0 0 0 0 0 0 0 0 0 0 0 0 0 0 0 0 0 0 0 0 0 0 0 0 0 0 0 0 0 0 0 0 0 0 0 0
0 0 0 0 0 0 0 0 0 0 0 0 0 0 0 0 0 0 0 0 0 0 0 0 0 0 0.01949283320348 0 0 0 0 0 0 0 0 0 0 0 0 0 0 0 0 0 0 0 0 0 0 0 0 0 0 0.0126355182973327 0 0 0 0 0 0 0 0 0 0 0 0 0 0 0 0 0 0 0 0 0 0 0 0 0 0 0 0 0 0 0 0 0 0 0 0 0 0 0 0 0 0 0 0 0 0 0 0 0 0 0 0 0 0.0240109413905303 0 0 0 0 0 0 0 0.0137004340163731 0.108094075134159 0 0 0 0 0 0 0 0 0 0 0 0 0 0 0 0 0 0 0 0 0 0 0 0 0 0 0 0 0 0 0 0 0 0 0 0 0 0 0 0 0 0 0 0 0 0 0 0 0 0.0131726860861676 0 0 0 0 0 0.038468823620136 0 0 0 0 0 0 0 0 0 0 0 0 0 0 0 0 0 0 0 0 0 0 0 0 0 0 0 0 0 0 0 0 0 0 0 0 0 0 0 0 0 0 0 0 0 0 0 0 0 0 0 0 0 0 0 0 0 0 0 0 0 0 0 0 0 0 0 0 0 0 0 0 0 0 0 0 0 0 0 0 0 0 0 0 0 0 0 0 0.142063115243183 0.0252555010652519 0.0560690700935362 0.0173170629724846 0.221024680758672 0 0 0 0 0 0 0 0.153045649812519 0.0576219768898707 0.0980276314163044 0 0 0 0 0 0 0 0 0 0 0 0 0 0 0 0 0 0 0 0 0 0 0 0 0 0 0 0 0 0 0 0 0 0 0 0 0 0 0 0 0
0 0 0 0 0 0 0 0 0 0 0 0 0 0 0 0 0 0 0 0 0 0 0 0 0 0 0.0200187502251598 0.0374916454048737 0 0 0 0 0 0 0 0 0 0 0 0 0 0 0 0 0 0 0 0 0 0 0 0 0 0.0321689590014643 0 0 0 0 0 0 0 0 0 0 0 0 0 0 0 0 0 0 0 0 0 0 0 0 0 0 0 0 0 0 0 0 0 0 0 0 0 0 0 0 0 0 0 0 0 0 0 0 0 0 0 0 0 0.0477576813636248 0 0 0 0 0 0 0 0 0 0 0 0 0 0 0.0332237115412987 0 0 0 0 0 0 0 0 0 0 0 0 0 0 0 0 0 0 0 0 0 0 0 0 0 0 0 0 0 0 0 0 0 0 0 0 0 0 0 0 0 0 0 0 0 0 0 0 0.0290039690790051 0.124771461957644 0 0 0 0 0.0276226435617467 0 0 0 0 0 0 0 0 0 0 0 0 0 0 0 0 0 0 0 0.021798749606147 0 0 0 0 0 0 0 0 0 0 0.166371961648233 0 0 0 0 0 0 0 0 0 0 0 0 0 0 0 0 0 0 0 0 0 0 0 0 0 0 0 0 0 0 0 0 0 0 0 0 0 0 0 0 0 0 0 0 0 0 0 0 0 0 0 0 0 0 0 0.162503470453294 0 0 0.147154461660526 0 0 0 0 0 0 0 0 0 0 0 0.150112534496984 0 0 0 0 0 0 0 0 0 0 0 0 0 0 0 0 0 0 0 0 0 0 0 0 0 0 0 0 0 0 0 0 0 0 0 0 0
0 0 0 0 0 0 0 0 0 0 0 0 0.00953596600490314 0 0 0 0 0 0 0 0 0 0 0 0 0 0 0 0 0 0 0 0 0 0 0 0 0 0 0 0 0 0 0 0 0 0 0 0 0 0 0 0 0 0 0 0 0 0 0 0 0 0 0 0 0 0 0 0 0 0 0 0 0 0 0 0 0 0 0 0 0 0 0 0 0 0 0 0 0 0 0 0 0 0 0 0 0 0 0 0 0 0 0 0.0658433893000003 0 0 0 0 0 0 0 0 0.022533071004889 0 0 0 0.0195157831757134 0 0 0 0 0 0 0 0 0 0 0 0 0 0 0 0 0 0 0 0 0 0 0 0 0 0 0 0 0 0 0 0 0 0 0 0 0 0 0 0 0 0 0 0 0 0 0 0 0 0 0 0 0 0 0 0 0.161385460780316 0 0 0 0 0 0 0 0 0 0 0 0 0 0 0 0 0 0.0232565024874329 0 0 0 0 0 0 0 0 0 0 0 0 0 0 0 0.0185818893123321 0 0 0 0 0 0 0 0 0 0 0.0688983660079054 0 0 0 0 0 0 0 0 0 0 0 0 0 0 0 0 0 0 0 0 0 0 0 0 0 0 0 0 0 0 0 0 0 0 0 0 0 0 0 0 0 0 0 0 0 0 0 0 0 0 0 0.436588490653238 0 0.111755974020473 0 0 0.0368628212914154 0 0 0 0 0 0 0 0 0 0 0 0 0 0 0 0 0 0 0 0 0 0 0 0 0 0 0 0 0 0.0252422859613813 0 0 0 0 0 0 0 0 0 0
0 0 0 0 0 0 0 0 0 0 0 0 0 0 0 0 0 0 0 0 0 0 0 0 0 0 0 0 0 0 0 0 0 0 0 0 0 0 0 0 0 0 0 0 0 0 0 0 0 0 0 0 0 0 0 0 0 0 0 0 0 0 0 0 0 0 0 0 0 0 0 0 0 0 0 0 0 0 0 0 0 0 0 0 0 0 0 0 0 0 0 0 0 0 0 0 0 0 0 0 0 0 0 0 0 0 0 0 0 0 0 0 0 0 0 0 0 0 0 0 0 0 0 0 0 0 0 0 0 0 0 0 0 0 0 0 0 0 0 0 0 0 0 0 0 0 0 0 0 0 0 0 0 0 0 0 0 0 0 0 0 0 0 0 0 0 0 0 0 0 0 0 0 0 0.0147122467560734 0 0 0 0 0 0 0 0 0 0 0 0 0 0 0 0 0 0 0 0 0 0 0 0 0 0 0 0 0 0 0 0 0 0.0147971288466602 0 0 0 0 0 0 0 0 0 0 0.0157080969123657 0 0 0 0 0 0.0372862936122122 0 0 0 0 0 0 0 0.00339430253442846 0 0 0 0 0 0 0 0 0 0 0 0 0 0 0 0 0 0 0 0 0 0 0 0 0 0 0 0 0 0 0 0 0 0 0 0 0.317306489844323 0 0.499727137600807 0.0388082497024546 0 0.0221400750108919 0 0 0 0 0 0.0178889398726536 0 0 0 0 0 0 0 0 0 0 0 0 0 0 0 0 0 0 0 0 0 0 0 0 0.0182310393071298 0 0 0 0 0 0 0 0 0 0
0 0 0 0 0 0 0 0 0 0 0 0 0 0 0 0 0 0 0 0 0 0 0 0 0 0 0 0 0 0 0 0 0 0 0 0 0 0 0 0 0 0 0 0 0 0 0 0 0 0 0 0 0 0 0 0 0 0 0 0 0 0 0 0 0 0 0 0 0 0 0 0 0 0 0 0 0 0 0 0 0 0 0 0 0 0 0 0 0 0 0 0 0 0 0 0 0 0 0 0 0 0 0 0 0 0 0 0 0 0 0 0 0 0 0 0 0 0 0 0 0 0 0 0 0 0 0 0 0 0 0 0 0 0 0 0 0 0 0 0 0 0 0 0 0 0 0 0 0 0 0 0 0 0 0 0 0 0 0 0 0 0 0 0 0 0 0 0 0 0 0 0 0 0 0.0499534511612916 0 0 0 0 0 0 0 0 0 0 0 0 0 0 0 0 0 0 0 0 0 0 0 0 0 0 0 0 0 0 0 0 0 0 0 0.0264566121789348 0 0 0 0 0 0 0 0 0.0331539064856224 0 0 0 0 0 0.0245720844949096 0 0 0 0 0 0 0 0 0 0 0 0 0 0 0 0 0 0 0 0 0 0 0 0 0 0 0 0 0 0 0 0 0 0 0 0 0 0 0.0117491448496138 0 0 0 0 0 0 0.343856594643159 0 0 0.0697828158579122 0.0553884595463895 0.183023929943963 0.102495619964052 0 0 0 0.0476461288413764 0 0 0 0 0 0 0 0 0 0 0 0 0 0 0 0 0 0 0 0 0 0 0 0 0.0337320999757969 0 0.0181891520569795 0 0 0 0 0 0 0 0
0 0 0 0 0 0 0 0 0 0 0 0 0 0 0 0 0 0 0 0 0 0 0 0 0 0 0 0 0 0 0 0 0 0 0 0 0 0 0 0 0 0 0 0 0 0 0 0 0 0 0 0 0 0 0 0 0 0 0 0 0 0 0 0 0 0 0 0 0 0 0 0 0 0 0 0 0 0 0 0 0 0 0 0 0 0 0 0 0 0 0 0 0 0 0 0 0 0 0 0 0 0 0 0 0 0 0 0 0 0 0 0.00486865425811648 0 0 0 0 0 0.00403185430750271 0 0 0 0 0 0 0 0 0 0 0 0 0 0 0 0 0 0 0 0 0 0 0 0 0 0 0 0 0 0 0 0 0 0 0 0 0 0 0 0 0.0228642041704762 0 0 0 0 0 0 0 0 0 0 0 0 0 0 0 0.0544308906007289 0.0320302088446309 0 0 0 0 0 0 0 0 0 0 0 0 0 0 0 0 0 0 0 0 0 0 0 0 0 0 0 0 0 0 0 0 0 0 0 0 0 0 0 0 0 0 0 0 0 0 0 0 0 0 0 0 0 0 0 0 0 0 0 0 0 0 0 0 0 0 0 0 0 0 0 0 0 0 0 0 0 0 0 0 0 0 0 0 0.044132459311854 0 0 0 0.0404889511184549 0.186753289091396 0 0 0.1447090716775 0 0.0683176437786005 0.0326422070569035 0 0 0.116000713808991 0.225339461960813 0.0233903900140318 0 0 0 0 0 0 0 0 0 0 0 0 0 0 0 0 0 0 0 0 0 0 0 0 0 0 0 0 0 0 0 0 0 0 0 0 0 0 0 0
0 0 0 0 0 0 0 0 0 0 0 0 0 0 0 0 0 0 0 0 0 0 0 0 0 0 0 0 0 0 0 0 0 0 0 0 0 0 0 0 0 0 0 0 0 0 0 0 0 0 0 0 0 0 0 0 0 0 0 0 0 0 0 0 0 0 0 0 0 0 0 0 0 0 0 0 0 0 0 0 0 0 0 0 0 0 0 0 0 0 0 0 0 0 0 0 0 0 0 0 0 0 0 0 0 0 0 0 0 0 0 0 0 0 0 0 0 0 0 0 0 0 0 0 0 0 0 0 0 0 0 0 0 0 0 0 0 0 0 0 0 0 0 0 0 0 0 0 0 0 0 0 0 0 0 0 0 0 0 0 0 0 0 0 0 0 0 0 0 0 0 0 0 0 0 0 0 0 0 0 0 0 0 0 0 0 0 0 0 0 0 0 0 0 0 0 0 0 0 0 0 0 0 0 0 0 0 0 0 0 0 0 0 0 0 0 0 0 0 0 0 0 0 0 0 0 0 0 0 0 0 0 0 0.00756886060643878 0 0 0 0 0 0 0 0 0 0 0 0 0.0101171135099135 0 0 0 0 0 0 0 0 0 0 0 0 0 0.0230792017738833 0 0 0 0.0895273832333739 0.137257362117783 0 0 0.0800349718602426 0 0 0 0.125307308166409 0.170403117746487 0 0.356704680985468 0 0 0 0 0 0 0 0 0 0 0 0 0 0 0 0 0 0 0 0 0 0 0 0 0 0 0 0 0 0 0 0 0 0 0 0 0 0 0 0 0
0 0 0 0 0 0 0 0 0 0 0 0 0 0 0 0 0 0 0 0 0 0 0 0 0 0 0 0 0 0 0 0 0 0 0 0 0 0 0 0 0 0 0 0 0 0 0 0 0 0 0 0 0 0.0158802263325609 0 0 0 0 0 0 0 0 0 0 0 0 0 0 0 0 0 0 0 0 0 0 0 0 0 0 0 0 0 0 0 0 0 0 0 0 0 0 0 0 0 0 0 0 0 0 0 0 0 0 0 0 0 0.00658939409737743 0 0 0 0 0 0 0 0 0 0 0 0 0 0 0.0046486355364307 0 0 0 0 0 0 0 0 0 0 0 0 0 0 0 0 0 0 0 0 0 0 0 0 0 0 0 0 0 0 0 0 0 0 0 0 0 0 0 0 0 0 0 0 0 0 0 0 0 0.012897832841004 0 0 0 0 0 0 0 0 0 0 0 0 0 0 0 0 0 0 0 0 0 0 0 0 0 0 0 0 0 0 0 0 0 0 0 0 0 0 0 0 0 0 0 0 0 0 0 0 0 0 0 0 0 0 0 0 0 0 0 0 0 0 0 0 0 0 0 0 0 0 0 0 0 0 0 0 0 0 0 0 0 0 0 0 0 0 0 0 0 0 0.0124972339587214 0.291403670663202 0.143380041085167 0 0 0.0598962773884674 0 0 0.0120340303279311 0.0437529033348233 0.145617579382038 0.156916455005837 0 0 0 0 0 0 0.0944857200464397 0 0 0 0 0 0 0 0 0 0 0 0 0 0 0 0 0 0 0 0 0 0 0 0 0 0 0 0 0 0 0 0 0 0 0
0 0 0 0 0 0 0 0 0 0 0 0 0 0 0 0 0 0 0 0 0 0 0 0 0 0 0 0 0 0 0 0 0 0 0 0 0 0 0 0 0 0 0 0 0 0 0 0 0 0 0 0 0 0 0 0 0 0 0 0 0 0 0 0 0 0 0 0 0 0 0 0 0 0 0 0 0 0 0 0 0 0 0 0 0 0 0 0 0 0 0 0 0 0 0 0 0 0 0 0 0 0 0 0 0 0 0 0 0 0 0 0 0 0 0 0 0 0 0 0 0 0 0 0 0 0 0 0 0 0 0 0 0 0 0 0 0 0 0 0 0 0 0 0 0 0 0 0 0 0 0 0 0 0 0 0 0 0 0 0 0 0 0 0 0 0 0 0 0 0 0 0 0 0 0 0 0 0 0 0 0 0 0 0 0 0 0 0 0 0 0 0 0 0 0 0 0 0 0 0 0 0 0 0 0 0 0 0 0 0 0 0 0 0 0 0 0 0 0 0 0 0 0 0 0 0 0 0 0 0 0 0 0 0 0 0 0 0 0 0 0 0 0 0 0 0 0 0 0 0 0 0 0 0 0 0 0 0 0 0 0 0 0 0 0 0 0 0 0 0 0.0694057948910538 0 0.689070951938121 0.0720414579881824 0 0 0 0.113342160044793 0 0 0 0 0 0 0 0 0 0 0 0 0 0 0 0 0 0 0 0 0 0 0 0 0 0 0 0 0.0561396351378502 0 0 0 0 0 0 0 0 0 0
0 0 0 0 0 0 0 0 0 0 0 0 0 0 0 0 0 0 0 0 0 0 0 0 0 0 0 0 0 0 0 0 0 0 0 0 0 0 0 0 0 0 0 0 0 0 0 0 0 0 0 0 0 0 0 0 0 0 0 0 0 0 0 0 0 0 0 0 0 0 0 0 0 0 0 0 0 0 0 0 0 0 0 0 0 0 0 0 0 0 0 0 0 0 0 0 0 0 0 0 0 0 0 0 0 0 0 0 0 0 0 0 0 0 0 0 0 0 0 0 0 0 0 0 0 0 0 0 0 0 0 0 0 0 0 0 0 0 0 0 0 0 0 0 0 0 0 0 0 0 0 0 0 0 0 0 0 0 0 0 0 0 0 0 0 0 0 0 0 0 0 0 0 0 0.0467592402488635 0.0474902224674862 0 0 0 0 0 0 0 0 0 0 0 0 0 0 0 0 0 0 0 0 0 0 0 0 0 0 0 0 0 0 0 0 0 0 0 0 0 0 0 0 0 0.0322569715411058 0 0 0 0 0 0 0 0 0 0 0 0 0 0 0 0 0 0 0 0 0 0 0 0 0 0 0 0 0 0 0 0 0 0 0 0 0 0 0 0 0 0 0 0 0 0.0125507746347567 0 0 0 0 0 0 0 0 0.178098874879718 0 0 0 0.0523107911295657 0 0.0628553399355945 0 0.102076022388861 0.465601762774048 0 0 0 0 0 0 0 0 0 0 0 0 0 0 0 0 0 0 0 0 0 0 0 0 0 0 0 0 0 0 0 0 0 0 0
0 0 0 0 0 0 0 0 0 0 0 0 0 0 0 0 0 0 0 0 0 0 0 0 0 0 0 0.0105712880447314 0 0 0 0 0 0 0 0 0 0 0 0 0 0 0 0 0 0 0 0 0 0 0 0 0 0 0 0 0 0 0 0 0 0 0 0 0 0 0 0 0 0 0 0 0 0 0 0 0 0 0 0 0 0 0 0 0 0 0 0 0 0 0 0 0 0 0 0 0 0 0 0 0 0 0 0 0 0 0 0 0 0 0 0 0 0 0 0 0 0 0 0 0 0 0 0 0 0 0 0.0090451283341125 0.00501951149152112 0 0 0 0 0 0 0 0 0 0 0 0 0 0 0 0 0 0 0 0 0 0 0 0 0 0 0 0 0 0 0 0 0 0 0 0.0425312522589564 0 0 0 0 0 0 0 0 0 0 0 0 0 0 0 0 0 0 0 0 0 0 0 0 0 0 0 0 0 0 0 0 0 0 0 0 0 0 0 0 0 0 0 0 0 0 0 0 0 0 0 0 0.105108022890037 0 0 0 0 0 0 0 0 0.0209167914395993 0 0 0 0 0 0.0140465196743026 0 0 0 0 0 0 0 0 0 0 0 0 0 0 0 0 0 0 0 0 0 0 0 0 0 0 0 0 0 0 0 0 0 0 0 0 0 0 0 0 0 0 0 0 0.0722522270755543 0 0.0188855317208261 0.701623727070359 0 0 0 0 0 0 0 0 0 0 0 0 0 0 0 0 0 0 0 0 0 0 0 0 0 0 0 0 0 0 0 0 0 0 0 0
0 0 0 0 0 0 0 0 0 0 0 0 0 0 0 0 0 0 0 0 0 0 0 0 0 0 0 0.050799196231588 0 0 0 0 0 0 0 0 0 0 0 0 0 0 0 0 0 0 0 0 0 0 0 0 0 0 0 0 0 0 0 0 0 0 0 0 0.0144190130815985 0 0 0 0 0 0 0 0 0 0 0 0 0 0 0 0 0 0 0 0 0 0 0 0 0 0 0 0 0 0 0 0 0 0 0 0 0 0 0 0 0 0 0 0 0 0 0 0 0 0 0 0 0 0 0 0 0 0 0 0 0 0 0 0.00478040875952986 0 0 0 0 0 0 0 0 0 0 0 0 0 0 0 0 0 0 0 0 0 0 0 0 0 0 0 0 0 0 0 0 0 0 0 0 0 0 0 0 0 0 0 0 0.0270644264750678 0 0 0 0 0 0 0 0 0 0 0 0 0 0 0 0 0 0 0 0 0 0 0 0 0 0 0 0 0 0 0 0 0 0 0.0365776230457819 0 0 0 0 0 0 0 0 0 0 0 0 0 0 0 0 0.056060562502277 0 0 0 0 0 0 0 0 0 0 0 0 0 0 0 0 0 0 0 0 0 0 0 0 0 0 0 0 0 0 0 0 0 0 0 0 0 0 0.222918085589624 0 0 0.0225504329367039 0 0.0541612635885922 0 0 0 0 0 0 0 0 0.0173619878270468 0 0 0.49330699996219 0 0 0 0 0 0 0 0 0 0 0 0 0 0 0 0 0 0 0 0 0 0 0 0 0 0 0 0 0 0 0 0 0 0 0
0 0 0 0 0 0 0 0 0 0 0 0 0 0 0 0 0 0 0 0 0 0 0 0 0 0 0 0.00576812246086951 0 0 0 0 0 0 0 0 0 0 0 0 0 0 0 0 0 0 0 0 0 0 0 0 0 0 0 0 0 0 0 0 0 0 0 0 0 0 0 0 0 0 0 0 0 0 0 0 0 0 0 0 0 0 0 0 0 0 0 0 0 0 0 0 0 0 0 0 0 0 0 0 0 0 0 0 0 0 0 0 0 0 0 0 0 0 0 0 0 0 0 0 0 0 0 0 0 0 0 0.00575643411828124 0.00323716683275451 0 0 0 0 0 0 0 0 0 0 0 0 0 0 0 0 0 0 0 0 0 0 0 0 0 0 0 0 0 0 0 0 0.105620752696858 0 0 0.0539066070034879 0 0 0 0 0 0 0 0 0 0.0245411054546896 0.146756589892055 0 0 0 0 0 0 0 0 0 0 0 0 0 0 0 0 0 0 0 0 0 0 0 0 0 0 0 0 0 0 0 0 0 0 0 0 0 0 0 0 0 0.0765230410583582 0.0131584020274181 0 0 0 0 0 0 0 0.0205213884206437 0 0 0 0 0 0.0106043538250216 0 0 0 0 0 0 0 0 0 0 0 0 0 0 0 0 0 0 0 0 0 0 0 0 0 0 0 0 0 0 0 0 0 0 0 0 0 0 0 0 0 0 0 0 0.0764523374102998 0.457153698799262 0 0 0 0 0 0 0 0 0 0 0 0 0 0 0 0 0 0 0 0 0 0 0 0 0 0 0 0 0 0 0 0 0 0 0 0 0 0
0 0 0 0 0 0 0 0 0 0 0 0 0 0 0 0 0 0 0 0 0 0 0 0 0 0 0 0 0 0 0 0 0 0 0 0 0 0 0 0 0 0 0 0 0 0 0 0 0 0 0 0 0 0 0 0 0 0 0 0 0 0 0 0 0 0 0 0 0 0 0 0 0 0 0 0 0 0 0 0 0 0 0 0 0 0 0 0 0 0 0 0 0 0 0 0 0 0 0 0 0 0 0 0 0 0 0 0 0 0 0 0 0 0 0 0 0 0 0 0 0 0 0 0 0 0 0 0 0 0 0 0 0 0 0 0 0 0 0 0 0 0 0 0 0 0 0 0 0 0 0 0 0 0 0 0 0 0 0 0 0 0 0 0 0 0 0 0 0 0 0 0 0.0117954529065182 0 0 0 0 0 0 0 0 0 0 0 0 0 0 0 0 0 0 0 0 0 0 0 0 0 0 0 0 0 0 0 0 0 0 0 0 0 0 0 0 0 0 0 0 0.0295392723424129 0 0 0 0 0 0 0 0.0164469629861135 0 0 0 0 0 0 0 0 0 0 0 0 0 0 0 0 0 0 0 0 0 0 0 0 0 0 0 0 0 0 0 0 0 0 0 0 0 0.0125057474104416 0.0633461765661643 0 0 0 0 0 0 0.0148907097439977 0.0576386753382012 0 0 0.144698809246926 0 0.32414932170034 0 0.324988871758884 0 0 0 0 0 0 0 0 0 0 0 0 0 0 0 0 0 0 0 0 0 0 0 0 0 0 0 0 0 0 0 0 0 0 0 0 0
0 0 0 0 0 0 0 0 0 0 0 0 0 0 0 0 0 0 0 0 0 0 0 0 0 0 0 0 0 0 0 0 0 0 0 0.00194970745299336 0 0 0.0141570521809773 0.00308654836811333 0 0.0025114759765154 0 0 0.00194033452579657 0 0 0 0 0 0 0 0 0 0 0 0 0 0 0 0 0 0 0 0 0 0 0 0 0 0 0 0 0 0 0 0 0 0 0 0 0 0 0 0 0 0 0 0 0 0 0 0 0 0 0 0 0 0 0 0 0 0 0 0 0 0 0 0 0 0 0 0 0 0 0 0 0 0 0 0 0 0 0 0 0 0 0 0 0 0 0 0 0 0 0 0 0 0 0 0 0 0 0 0 0 0 0 0 0 0 0 0 0 0 0 0 0 0 0 0 0 0 0 0 0 0.00920167698012832 0 0.0748789890900313 0.0487730824539122 0.258668287880388 0 0 0 0 0 0 0 0 0 0 0 0 0 0 0 0.0826548933960245 0.00349053002780273 0.0496809136122795 0 0.123171187295696 0 0 0 0 0 0.0254413590531845 0 0 0 0.0668260836422129 0.0207331753755742 0 0.132820660887242 0 0 0.0177356945899601 0 0 0 0 0 0 0 0 0 0 0 0 0 0 0 0.0144635182890655 0 0 0 0 0 0 0 0 0 0 0 0 0 0.020801771391312 0 0 0 0.00836536544006714 0.00303222436615123 0 0 0 0 0 0 0 0 0 0 0 0 0 0 0 0 0 0 0 0 0 0 0 0 0 0 0 0 0 0 0 0 0 0 0 0 0 0 0 0 0 0 0 0 0 0 0 0 0 0 0 0 0 0 0 0 0.00147528207261962 0 0 0 0 0 0 0 0 0 0 0 0 0 0 0 0.00149521831684421 0 0.0126449673351074
0 0 0 0 0 0 0 0 0 0 0 0 0 0 0 0 0 0 0 0 0 0 0 0 0 0 0 0 0 0 0 0 0 0 0 0 0 0 0 0 0 0 0 0 0 0 0 0 0 0 0 0 0 0 0 0 0 0 0 0 0 0 0 0 0 0 0 0 0 0 0 0 0 0 0 0 0 0 0 0 0 0 0 0 0 0 0 0 0 0 0 0 0 0 0 0 0 0 0 0 0 0 0 0 0 0 0 0 0 0 0 0 0 0 0 0 0 0 0 0 0 0 0 0 0 0 0 0 0 0 0 0 0 0 0 0 0 0 0 0 0 0 0 0 0 0 0 0 0 0 0 0 0 0 0 0 0 0 0 0 0 0 0 0 0 0 0 0 0 0 0 0 0 0 0 0 0 0.082078575406381 0 0.0603778180341183 0 0.131393420136755 0.127533744466096 0 0 0 0 0 0 0 0 0 0 0 0 0 0 0 0 0 0 0 0 0 0 0 0 0 0 0 0 0 0 0 0 0 0 0 0 0 0 0 0 0 0 0 0 0 0 0 0 0 0 0 0 0 0 0.419507234879206 0 0.13220297997319 0 0 0 0 0 0 0 0 0 0 0 0 0 0 0 0 0 0 0 0 0 0 0 0 0 0 0 0 0 0 0 0 0 0 0 0 0 0 0 0 0 0 0 0 0 0 0 0 0 0 0 0 0 0 0 0 0 0 0.0184659682895156 0 0 0 0 0 0 0 0 0 0 0 0 0 0 0 0.0284402588147376 0 0
0 0 0 0 0 0 0 0 0 0 0 0 0 0 0 0 0 0 0 0 0 0 0 0 0 0 0 0 0 0 0 0 0 0 0 0 0 0 0 0 0 0 0 0 0 0 0 0 0 0 0 0 0 0 0 0 0 0 0 0 0 0 0 0 0 0 0 0 0 0 0 0 0 0 0 0 0 0 0 0 0 0 0 0 0 0 0 0 0 0 0 0 0 0 0 0 0 0 0 0 0 0 0 0 0 0 0 0 0 0 0 0 0 0 0 0 0 0 0 0 0 0 0 0 0 0 0 0 0 0 0 0 0 0 0 0 0 0 0 0 0 0 0 0 0 0 0 0 0 0 0 0 0 0 0 0 0.00993906923249201 0 0.084267571229922 0.00828506963569623 0 0.0287408898512276 0 0 0 0 0 0 0 0 0 0 0 0 0 0 0 0 0.00954248319937957 0 0 0 0.0379638635795553 0 0 0 0 0 0 0 0 0 0.0219669306715607 0 0 0 0 0 0 0 0 0 0 0 0 0 0 0 0 0 0 0 0 0 0 0 0.083561351527853 0 0 0 0 0 0 0 0 0 0 0 0 0 0 0 0 0 0 0 0 0 0 0 0 0 0 0 0 0 0 0 0 0 0 0 0 0 0 0 0 0 0 0 0 0 0.00592788826131484 0 0 0 0 0 0 0 0 0 0 0 0 0 0 0 0 0 0 0 0 0 0 0.24398280340354 0 0.0132469806061089 0.180595058663524 0.0385124071710572 0 0 0.0325339821757533 0 0 0.0256519473679002 0 0 0 0 0 0 0 0 0 0 0 0 0.175281703423115 0 0 0 0 0 0 0 0
0 0 0 0 0 0 0 0 0 0 0 0 0 0 0 0 0 0 0 0 0 0 0 0 0 0 0 0 0 0 0 0 0 0 0 0 0 0 0 0 0 0 0 0 0 0 0 0 0 0 0 0 0 0 0 0 0 0 0 0 0 0 0 0 0 0 0 0 0 0 0 0 0 0 0 0 0 0 0 0 0 0 0 0 0 0 0 0 0 0 0 0 0 0 0 0 0 0 0 0 0 0 0 0 0 0 0 0 0 0 0 0 0 0 0 0 0 0 0 0 0 0 0 0 0 0 0 0 0 0 0 0 0 0 0 0 0 0 0 0 0 0 0 0 0 0 0 0 0 0 0 0 0 0 0 0 0.00708917465502389 0 0.0543577356462115 0 0 0.0288841320407249 0 0 0 0 0 0 0 0 0 0 0 0 0.0199309292660518 0 0 0 0.00835168984756486 0 0 0 0.0135071417958548 0 0 0 0 0 0 0 0 0 0.020056518963895 0 0 0 0 0.00856622866933717 0 0 0 0 0 0 0 0 0 0 0 0 0 0 0 0 0 0 0.0456392333029561 0 0 0 0 0.0375410213221187 0 0 0 0 0 0 0 0 0 0 0 0 0 0 0 0 0 0 0 0 0 0 0 0 0 0 0 0 0 0 0 0 0 0 0 0 0 0 0 0 0 0 0 0 0 0 0 0 0 0 0 0 0 0 0 0 0 0 0 0 0 0 0.270076335860229 0 0.0604874420688923 0.0208488637841012 0.221073015395145 0.0720779672042766 0 0 0.00812102946816892 0 0 0.0339361757394195 0 0 0 0 0 0 0 0 0 0 0 0 0.0694553649700293 0 0 0 0 0 0 0 0
0 0 0 0 0 0 0 0 0 0 0 0 0 0 0 0 0 0 0 0 0 0 0 0 0 0 0 0 0.00110452864397679 0 0 0 0 0 0 0 0 0 0 0 0 0 0 0 0 0 0 0 0 0 0 0 0 0 0 0 0 0 0 0 0 0 0 0 0 0 0 0 0 0 0 0 0 0 0 0 0 0 0 0 0 0 0 0 0 0 0 0 0 0 0 0 0 0 0 0 0 0 0 0 0 0 0 0 0 0 0 0 0 0 0 0 0 0 0 0 0 0 0 0 0 0 0 0 0 0 0 0 0 0 0 0 0 0 0 0 0 0 0 0 0 0 0 0 0 0 0 0 0 0 0 0 0 0 0 0 0 0.0414980481948021 0.0572940821387191 0.110589510804528 0.00732655471219012 0 0 0 0 0.0271016659348446 0 0 0 0 0 0 0 0 0 0 0 0.00252704041810285 0 0 0 0 0.00224098917758521 0 0 0 0 0 0 0 0 0 0 0 0 0 0 0.0292697084158309 0 0 0 0 0 0 0 0.0309739689221755 0 0 0 0 0 0 0 0 0 0 0 0 0 0 0 0 0 0 0 0 0 0 0 0 0 0 0 0.00436515028169551 0 0 0 0 0 0 0 0 0 0 0.0137812353511446 0 0 0.00641948309646342 0 0 0.00340681228614595 0 0 0 0 0 0 0 0 0 0 0 0 0 0 0 0 0 0 0 0 0 0 0 0 0 0 0 0 0 0 0 0 0 0 0.0282442367287247 0 0 0.0875205473641114 0.227223189163818 0 0 0 0 0.0909551586205071 0.177615755585237 0 0 0.0024078279254107 0 0 0 0 0 0.0131034488927403 0.00600827649840166 0 0.00458829492787518 0.0244344859149701 0 0 0 0 0 0 0 0
0 0 0 0 0 0 0 0 0 0 0 0 0 0 0 0 0 0 0 0 0 0 0 0 0 0 0 0 0 0 0 0 0 0 0 0 0 0 0 0 0 0 0 0 0 0 0 0 0 0 0 0 0 0 0 0 0 0 0 0 0 0 0 0 0 0 0 0 0 0 0 0 0 0 0 0 0 0 0 0 0 0 0 0 0 0 0 0 0 0 0 0 0 0 0 0 0 0 0 0 0 0 0 0 0 0 0 0 0 0 0 0 0 0 0 0 0 0 0 0 0 0 0 0 0 0 0 0 0 0 0 0 0 0 0 0 0 0 0 0 0 0 0 0 0 0 0 0 0 0 0 0 0 0 0 0 0.167693870875295 0.0502641420226587 0.233432654366801 0.110111757425827 0.0541536874118958 0.0676489618750813 0.034615937252688 0 0 0 0 0 0 0 0 0 0 0 0 0 0 0 0.0148060246466943 0 0 0 0.0373469170542829 0 0 0 0 0 0 0 0 0 0.0528577187799312 0 0 0 0 0 0 0 0 0 0 0 0 0 0 0 0 0 0 0 0 0 0 0 0 0 0 0 0 0 0 0 0 0 0 0 0 0 0 0 0 0 0 0 0 0 0 0 0 0 0 0 0 0 0 0 0 0 0 0 0 0 0 0 0 0 0 0 0 0 0 0 0 0 0 0 0 0 0 0 0 0 0 0 0 0 0 0 0 0 0 0 0.0351586144340292 0.0499884795265301 0 0 0.0627127893519278 0 0 0 0.0292084449763575 0 0 0 0 0 0 0 0 0 0 0 0 0 0 0 0 0 0 0 0 0 0 0 0
0 0 0 0 0 0 0 0 0 0 0 0 0.00366681624414055 0 0 0 0 0.00202467222264682 0 0 0 0 0 0 0 0 0 0 0.00141544070854894 0 0 0 0 0 0 0 0 0 0 0 0 0 0 0 0 0 0 0 0 0 0 0 0 0 0 0 0 0 0 0 0 0 0 0 0 0 0 0 0 0 0 0 0 0 0 0 0 0 0 0 0 0 0 0 0 0 0 0 0 0 0 0 0 0 0 0 0 0 0 0 0 0 0 0 0 0 0 0 0 0 0 0 0 0.00453163139606049 0 0 0 0.00448992255909219 0 0 0 0 0 0 0 0 0 0 0 0 0 0 0 0 0 0 0 0 0 0 0 0 0 0 0 0 0 0 0 0 0 0 0 0 0 0 0.0248680101491796 0.00861791075400024 0.0868727766149767 0.131229477740173 0.0391991152627234 0.00679133333354142 0 0 0 0 0 0 0 0 0 0 0 0 0.00421929535079571 0 0 0 0.00208939042748594 0 0 0 0.00389403752279859 0 0 0 0 0 0 0 0 0 0.00594520338410324 0 0 0 0 0.029949020430224 0 0 0 0 0 0 0 0.0116042846184486 0 0 0 0 0 0 0 0 0 0 0.00892469722097113 0 0 0 0 0 0 0 0 0 0 0 0 0 0 0 0 0 0 0 0 0 0 0 0 0 0 0 0.00374046843066234 0 0 0.00302863836057274 0 0 0 0 0 0 0 0 0 0 0 0 0 0 0 0 0 0 0 0 0 0 0 0 0 0 0 0 0 0 0 0 0 0 0 0 0.0787241037216804 0.087058319740261 0.0738108059210267 0.0103001400155686 0 0.174701810853588 0 0 0 0 0.0202903996312712 0.0971760654831073 0 0 0 0 0 0 0 0 0 0 0 0 0.0708362119023508 0 0 0 0 0 0 0 0
0 0 0 0 0 0 0 0 0 0 0 0 0.00118243796900407 0 0 0 0 0.00234005931067784 0 0 0 0 0 0 0 0 0 0 0.00107595572345512 0 0 0 0 0 0 0 0 0 0 0 0 0 0 0 0 0 0 0 0 0 0 0 0 0 0 0 0 0 0 0 0 0 0 0 0 0 0 0 0 0 0 0 0 0 0 0 0 0 0 0 0 0 0 0 0 0 0 0 0 0 0 0 0 0 0 0 0 0 0 0 0 0 0 0 0 0 0 0 0 0 0 0 0 0.00145615046182908 0 0 0 0.001219102712229 0 0 0 0 0 0 0 0 0 0 0 0 0 0 0 0 0 0 0 0 0 0 0 0 0 0 0 0 0 0 0 0 0 0 0 0 0 0 0.0189427667116534 0.0284340199811382 0.0187273773377503 0.118847026155346 0.00593887361748594 0.00362005184046987 0 0 0 0.0042538061735169 0 0 0 0 0 0 0 0 0.00440686408717892 0 0 0 0.00205736525620194 0 0 0 0.00794291900368403 0 0 0 0 0 0 0 0 0 0.00465795634058513 0 0 0 0 0.0311898054170132 0 0 0 0 0 0 0 0.0368534915599543 0 0 0 0 0 0 0 0 0.00176703194644572 0 0 0 0 0 0 0 0 0 0 0 0 0 0 0 0 0 0 0 0 0 0 0 0 0 0 0 0 0.00297885586380735 0.00269039398806322 0 0 0.00192782036868498 0 0 0 0 0 0 0 0 0 0 0 0 0 0 0 0 0 0 0 0 0 0 0 0 0 0 0 0 0 0 0 0 0 0 0 0 0.0139700679079422 0.0236196287291664 0.159462498429062 0 0.14537622847872 0 0 0 0.00144735313787712 0 0.0640786453988033 0.205521921975737 0 0 0.00198224737582052 0 0 0 0 0 0.0110556760187124 0.0066038884766976 0 0.00409301395067416 0.0602786982946128 0 0 0 0 0 0 0 0
0 0 0 0 0 0 0 0 0 0 0 0 0 0 0 0 0 0 0 0 0 0 0 0 0 0 0 0 0 0 0 0 0 0 0 0 0 0 0 0.00838034298354818 0 0 0 0 0 0 0 0 0 0 0 0 0 0 0 0 0 0 0 0 0 0 0 0 0 0 0 0 0 0 0 0 0 0 0 0 0 0 0 0 0 0 0 0 0 0 0 0 0 0 0 0 0 0 0 0 0 0 0 0 0 0 0 0 0 0 0 0 0 0 0 0 0 0 0 0 0 0 0 0 0 0 0 0 0 0 0 0 0 0 0 0 0 0 0 0 0 0 0 0 0 0 0 0 0 0 0 0 0 0 0 0 0 0 0 0 0 0 0 0 0 0 0 0 0 0 0 0 0 0 0 0 0 0 0 0 0 0 0.0488376678148317 0 0 0 0.426239094602277 0 0 0 0 0 0 0 0 0 0 0 0 0 0 0 0 0 0 0.0290232687595233 0 0.0173404373030814 0 0 0 0 0 0 0 0 0.0907011607868314 0 0 0 0 0 0.0397610617935495 0 0 0.0155138036753549 0 0 0 0 0 0.0429146508820943 0 0 0 0 0 0 0 0 0 0 0 0 0 0 0 0 0 0 0 0 0 0 0 0 0 0 0 0 0 0 0 0 0 0 0 0 0 0 0 0 0 0 0 0 0 0 0 0 0 0 0 0 0 0 0 0 0 0 0 0 0 0 0 0.0692131593468324 0.157940396158168 0 0 0 0 0 0 0 0 0 0 0 0 0 0.0173665047157431 0.0367684511781642 0 0 0 0 0 0 0 0 0
0 0 0 0 0 0 0 0 0 0 0 0 0 0 0 0 0 0 0 0 0 0 0 0 0 0 0 0 0 0 0 0 0 0 0 0 0 0 0 0 0 0 0 0 0 0 0 0 0 0 0 0 0 0 0 0 0 0 0 0 0 0 0 0 0 0 0 0 0 0 0 0 0 0 0 0 0 0 0 0 0 0 0 0 0 0 0 0 0 0 0 0 0 0 0 0 0 0 0 0 0 0 0 0 0 0 0 0 0 0 0 0 0 0 0 0 0 0 0 0 0 0 0 0 0 0 0 0 0 0 0 0 0 0 0 0 0 0 0 0 0 0 0 0 0 0 0 0 0 0 0 0 0 0 0 0 0 0 0 0 0 0 0 0 0 0 0 0 0 0 0 0 0 0 0 0 0 0 0 0 0 0 0.0327399950967507 0 0 0 0 0 0 0 0 0 0 0 0 0 0 0 0 0 0 0 0 0 0 0 0 0 0 0 0 0 0 0 0 0 0 0 0.0338659017659748 0 0 0.00848764163009744 0 0.0670742899752663 0 0 0 0 0 0 0 0 0 0 0 0 0 0.470881722700144 0 0 0 0 0 0 0 0 0 0 0 0 0 0 0 0.00317843544114929 0 0 0 0 0 0 0 0 0 0 0 0 0 0 0 0 0 0 0 0 0 0 0 0 0 0 0 0 0 0 0 0 0 0 0 0 0.128005563573021 0 0.213470651761575 0 0 0 0 0 0 0 0 0 0 0 0 0 0 0.0422957980560225 0 0 0 0 0 0 0 0 0
0 0 0 0 0 0 0 0 0 0 0 0 0 0 0 0 0 0 0 0 0 0.0147509268569534 0 0 0 0 0 0 0 0 0 0 0 0 0 0 0 0 0 0.0141706670797501 0 0 0 0 0 0 0 0 0 0 0 0 0 0 0 0 0 0 0 0 0 0 0 0 0 0 0 0 0 0 0 0 0 0 0 0 0 0 0 0 0 0 0 0 0 0 0 0 0 0 0 0 0 0 0 0 0 0 0 0 0 0 0 0 0 0 0 0 0 0 0 0 0 0 0 0 0 0 0 0 0 0 0 0 0 0 0 0 0 0 0 0 0 0 0 0 0 0 0 0 0 0 0 0 0 0 0 0 0 0 0 0 0 0 0 0 0.016639369223885 0 0.00855288987191313 0.00892268696301815 0 0.0765597506479163 0 0 0 0 0 0 0 0 0 0 0 0 0 0.00352138036016108 0 0 0.0490472038154696 0.00832899396741681 0 0 0.284611926723362 0 0 0 0 0 0 0 0.0213196012514005 0 0.00893283679886571 0 0 0 0 0.00382470642399212 0 0 0.0167449080604782 0 0 0 0 0 0 0 0 0 0 0 0.0939920416998346 0 0 0 0 0 0 0 0 0.0238649067458947 0 0.015803050733042 0 0 0 0 0 0 0 0 0 0 0 0 0.00313684730768949 0.0986708141172816 0 0.0166480186525102 0 0 0.00948097733631973 0 0 0 0 0.00161447124244763 0 0.00349310028566729 0 0 0 0 0 0 0 0 0 0 0 0 0 0 0 0 0 0 0 0 0 0 0 0 0 0 0 0 0 0 0 0 0 0 0.0195427216062674 0.00440688372221331 0 0.0066106080189653 0 0.00239675959849769 0.0705919580621689 0.0515893444402118 0 0 0 0 0 0 0.00486743053498536 0 0 0 0 0 0 0 0 0.0184481927128832 0.012274640766909 0 0 0 0 0 0.00663938437162861 0 0
0 0 0 0 0 0 0 0 0 0 0 0 0 0 0 0 0 0 0 0 0 0 0 0 0 0 0 0 0 0 0 0 0 0 0 0 0 0 0 0 0 0 0 0 0 0 0 0 0 0 0 0 0 0 0 0 0 0 0 0 0 0 0 0 0 0 0 0 0 0 0 0 0 0 0 0 0 0 0 0 0 0 0 0 0 0 0 0 0 0 0 0 0 0 0 0 0 0 0 0 0 0 0 0 0 0 0 0 0 0 0 0 0 0 0 0 0 0 0 0 0 0 0 0 0 0 0 0 0 0 0 0 0 0 0 0 0 0 0 0 0 0 0 0 0 0 0 0 0 0 0 0 0 0 0 0 0.016791161741115 0 0 0 0 0 0 0 0 0 0 0 0 0 0 0 0 0 0 0 0 0.0240152662111296 0 0 0 0 0 0 0 0 0 0 0 0 0 0 0 0 0 0 0 0.0670791702433408 0 0 0 0 0 0 0 0 0 0 0 0 0 0 0 0 0 0 0 0 0 0 0 0 0 0 0 0 0 0 0 0 0 0 0 0.0675176518585022 0 0 0 0.0227325996009855 0.109794794229619 0.0525985331147958 0.185788386184257 0.0993375344663618 0 0.0245192630663571 0.0669097383982134 0 0 0.0249117806181131 0 0.0178176344301127 0 0 0 0 0 0 0 0 0 0 0 0 0 0 0 0 0 0 0 0 0 0 0 0 0 0 0 0 0 0 0 0 0 0 0 0 0 0 0 0 0 0 0 0 0.0222277113313677 0 0 0 0.0521642923570921 0 0 0 0 0 0 0 0 0.018438877501403 0 0 0 0 0 0.0403979026750646 0.0869577019721695 0 0
0 0 0 0 0 0 0 0 0 0 0 0 0 0 0 0 0 0 0 0 0 0 0 0 0 0 0 0 0 0 0 0 0 0 0 0 0 0 0 0 0 0 0 0 0 0 0 0 0 0 0 0 0 0 0 0 0 0 0 0 0 0 0 0 0 0 0 0 0 0 0 0 0 0 0 0 0 0 0 0 0 0 0 0 0 0 0 0 0 0 0 0 0 0 0 0 0 0 0 0 0 0 0 0 0 0 0 0 0 0 0 0 0 0 0 0 0 0 0 0 0 0 0 0 0 0 0 0 0 0 0 0 0 0 0 0 0 0 0 0 0 0 0 0 0 0 0 0 0 0 0 0 0 0 0 0 0 0 0.0250749593743005 0.0721979132518477 0 0 0 0 0 0 0 0 0 0 0 0 0 0 0 0 0 0 0 0 0 0 0 0 0 0 0 0 0 0 0 0 0 0 0 0 0 0.0814000647485055 0 0 0 0 0 0 0 0.155909414970893 0 0 0 0 0 0 0 0 0 0 0 0 0 0 0 0 0 0 0 0 0 0 0 0 0 0 0 0.00325424082201725 0 0 0 0 0 0 0 0 0 0 0.0317315932019885 0 0 0.00825347271852498 0.00929977676511031 0 0 0 0 0 0 0 0 0 0 0 0 0 0 0 0 0 0 0 0 0 0 0 0 0 0 0 0 0 0 0 0 0 0 0 0 0 0.141949002215404 0 0.0375479029942318 0.14249919720361 0 0 0 0.008976697449172 0 0.252312942304932 0 0 0.00505430554093158 0 0 0 0 0 0 0.00595463032075221 0 0 0.0185838861177784 0 0 0 0 0 0 0 0
0 0 0 0 0 0 0 0 0 0 0 0 0 0 0 0 0 0 0 0 0 0 0 0 0 0 0 0 0 0 0 0 0 0 0 0 0 0 0 0 0 0 0 0 0 0 0 0 0 0 0 0 0 0 0 0 0 0 0 0 0 0 0 0 0 0 0 0 0 0 0 0 0 0 0 0 0 0 0 0 0 0 0 0 0 0 0 0 0 0 0 0 0 0 0 0 0 0 0 0 0 0 0 0 0 0 0 0 0 0 0 0 0 0 0 0 0 0 0 0 0 0 0 0 0 0 0 0 0 0 0 0 0 0 0 0 0 0 0 0 0 0 0 0 0 0 0 0 0 0 0 0 0 0 0 0 0 0 0.0125355335488676 0.0361873456617799 0 0 0 0 0 0.00312329492852456 0 0 0 0 0 0 0 0 0 0 0.00786536564946913 0.00347557904675328 0 0 0 0 0 0 0 0 0 0 0 0 0 0 0 0 0 0 0 0.170711306968741 0 0 0 0 0 0 0 0.0751645360561867 0 0 0 0 0 0 0 0 0 0 0 0 0 0 0 0 0 0 0 0 0 0 0 0 0 0 0 0 0 0 0 0 0 0 0 0 0 0.0217771721896868 0.00669578623770207 0 0 0.00657982947883776 0.0128795069590641 0 0.00397287659227808 0 0 0 0 0 0 0 0 0 0 0 0 0 0 0 0 0 0 0 0 0 0 0 0 0 0 0 0 0 0 0 0 0 0.0100229206422586 0.0119786957978614 0.134265211355147 0 0.0871026566151213 0.221377893983882 0 0 0 0 0.122212754241924 0 0 0 0 0 0 0 0 0 0 0.00448506523760829 0 0.0063927441881509 0.0411939246201547 0 0 0 0 0 0 0 0
0 0 0 0 0 0 0 0 0 0 0 0 0 0 0 0 0 0 0 0 0 0 0 0 0 0 0 0 0 0 0 0 0 0.00790673825542039 0 0 0 0 0 0 0 0 0 0 0 0 0 0 0 0 0 0 0 0 0.0427485726515849 0 0 0 0.0139820097107056 0 0 0 0 0 0 0 0 0 0 0 0 0.0141680897056395 0 0 0 0 0 0 0 0 0 0 0 0 0 0 0 0 0 0 0 0 0 0 0 0 0 0 0 0 0 0.0334019943427648 0 0 0 0 0 0 0 0 0 0 0 0 0 0 0 0 0 0 0 0 0 0 0 0 0 0 0 0 0 0 0 0 0 0 0 0 0 0 0 0 0 0 0 0 0 0 0 0 0 0 0 0 0 0 0 0 0 0 0 0 0 0 0 0 0 0 0 0 0 0 0 0 0 0 0 0 0 0 0 0 0 0 0 0 0 0.0875714313411788 0 0 0 0 0 0 0 0.0317516115999569 0 0 0 0 0 0 0 0 0 0 0 0 0 0 0 0 0 0.0113526855104122 0.127777645317308 0 0 0 0 0 0 0 0 0 0 0 0 0 0 0 0 0 0 0 0 0 0 0 0 0 0 0 0 0 0 0 0 0 0 0 0 0 0 0 0 0 0.0712980777739568 0 0 0 0 0 0 0 0 0 0 0 0 0 0 0 0 0 0 0 0 0 0 0 0 0 0 0 0 0 0 0 0 0 0 0 0 0 0 0 0 0 0.0724638003240968 0 0 0 0.0847591643968851 0.141700953357434 0.060978792665583 0.0760961253031607 0 0 0 0 0 0 0 0 0 0 0.122042307743912
0 0 0 0 0 0 0 0 0 0 0 0 0 0 0 0 0 0 0 0 0 0 0 0 0 0 0 0 0 0 0 0 0 0 0 0 0 0 0 0 0 0 0 0 0 0 0 0 0 0 0 0 0 0 0 0 0 0 0 0 0 0 0 0 0 0 0 0 0 0 0 0 0 0 0 0 0 0 0 0 0 0 0 0 0 0 0 0 0 0 0 0 0 0 0 0 0 0 0 0 0 0 0 0 0 0 0 0 0 0 0 0 0 0 0 0 0 0 0 0 0 0 0 0 0 0 0 0 0 0 0 0 0 0 0 0 0 0 0 0 0 0 0 0 0 0 0 0 0 0 0 0 0 0 0 0 0 0 0 0 0 0 0 0 0 0 0 0 0 0 0 0 0 0 0 0 0 0 0 0 0 0 0 0 0 0 0 0 0 0 0 0 0 0 0 0 0 0 0 0 0 0 0 0 0 0 0 0 0 0 0 0 0 0 0 0 0 0 0 0 0 0 0 0 0 0 0 0 0 0 0 0 0 0.00504012392237275 0.0045474596778098 0.063503768582347 0 0 0 0 0 0 0 0 0 0.137303110448918 0.0334730499951283 0.00160703250188454 0 0 0.010093391350107 0 0.0342210686748784 0 0.0299147040746444 0.0224418557680772 0.0709858836415135 0.0389680113900368 0.0964740204474862 0 0 0 0 0 0 0 0 0 0 0 0 0 0 0 0 0 0 0 0 0 0 0 0 0 0 0 0 0 0 0 0 0 0 0 0 0 0 0 0.0132912957157769 0.187495732653549 0.0166123785963213 0 0 0 0 0 0 0 0 0.0604733243204872 0.0830752399991253 0.0430510965190095 0 0.0216235579120305 0.00654119369339138 0 0.0192627001151048
0 0 0 0 0 0 0 0 0 0 0 0 0 0 0 0 0 0 0 0 0 0 0 0 0 0 0 0 0 0 0 0 0 0.00582796173526031 0 0 0 0 0 0 0 0 0 0 0 0 0 0 0 0 0.00141087256432196 0 0 0 0.0324997599182983 0 0 0.00143096641960053 0.00718420553719123 0 0 0 0 0 0 0 0 0 0 0 0 0.0107757153660395 0 0 0 0 0 0 0 0 0 0 0 0 0 0 0 0.00133547928184748 0 0 0 0 0 0 0 0 0 0 0 0 0.00188840289730421 0.0214729076490145 0 0.00139546276371529 0 0 0 0 0 0 0 0 0 0 0 0 0 0 0 0 0 0 0 0 0 0 0 0 0 0 0 0 0 0 0 0 0 0 0.0235865462672659 0 0.00407538305926048 0 0.000943138507338579 0.0300830392608387 0 0.000707024218554129 0 0 0.00590542958967325 0.000794185798608391 0.00152602702106335 0.000967907770195405 0.00307124257765069 0.00987458815716302 0 0 0 0 0 0 0 0 0 0 0 0 0 0 0 0 0 0 0 0 0 0 0 0.00161428246754419 0 0 0 0.000950610049444247 0.000837236544984939 0 0 0 0.00107392384323034 0 0.00222032330627385 0 0 0 0 0 0 0 0 0.00441246424376238 0 0 0 0 0.00121102976124107 0.00289993434939667 0 0 0 0 0 0 0 0 0 0 0 0 0 0 0 0 0 0 0.00108939512479041 0 0 0 0 0 0 0 0 0 0 0.00113365051303133 0.00178927710644028 0.00230118723591457 0 0 0.000888228379295664 0.000599725658659548 0 0 0 0.00140228529056475 0.0013088831508034 0.00227795529459992 0 0.00119704205284982 0.00109566362854294 0 0.00190399644959196 0 0 0 0 0 0.194395038041569 0 0 0 0 0 0 0 0 0 0 0 0 0 0 0 0 0 0 0 0 0 0 0 0 0 0.000922950460683873 0.00053796247777009 0 0 0.000812531204313253 0 0 0.000953161605059777 0 0 0.0014133785053935 0.00455517171615471 0.00109287649420845 0 0.0273672397117807 0.00817729215384617 0 0.0371780987796966 0.0100881211939815 0.00336895532400626 0.0030950087383211 0.0506313479067577 0.0073200319342826 0.014064590837824 0 0.00277455668256061 0 0.00689656661502807 0.00380365432962534 0 0.181266846808631 0.0528125305297789 0.0415330029033449 0.0765380251591599 0.0694377190750544
0 0 0 0 0 0 0 0 0 0 0 0 0 0 0 0 0 0 0 0 0 0 0 0 0 0 0 0 0 0 0 0 0 0 0 0 0 0 0 0 0 0 0 0 0 0 0 0 0 0 0 0 0 0 0 0 0 0 0 0 0 0 0 0 0 0 0 0 0 0 0 0 0 0 0 0 0 0 0 0 0 0 0 0 0 0 0 0 0.000905807144382812 0.002463318839318 0.00177534019915254 0.00226345493386207 0.00254755803023261 0 0.00603565607897988 0.000929619109271951 0 0 0 0 0 0 0.00225539873012025 0.0162485202361031 0 0 0 0 0 0 0 0 0 0 0 0 0 0 0 0 0 0 0 0 0 0 0 0 0 0 0 0 0 0 0 0 0 0 0 0 0 0 0 0.00123819015814793 0 0 0 0 0 0.00107819973572379 0.000978432114640755 0 0.00235001679541001 0 0 0 0 0 0 0 0 0 0 0 0 0 0 0 0 0 0 0 0 0 0 0 0 0 0 0 0 0 0 0 0 0 0 0 0 0 0 0 0 0 0 0 0 0.00168532773369806 0 0 0 0 0 0.00200515320657164 0 0.00117757945110573 0 0 0 0 0 0 0 0 0 0 0 0 0 0 0 0 0.00215909697476374 0 0 0 0 0 0 0 0 0 0 0.00541785394524871 0.110159031602098 0.0674814990955107 0 0 0 0 0 0 0 0 0.00938955335149832 0.121052424548735 0.0373743431718855 0.0183201262673846 0.00412955924884131 0 0.0132144532685731 0 0.0163927876006256 0 0.0481325848187599 0.0414900543787876 0.0809002509331262 0.00523481218891422 0.0251601481623521 0 0 0 0 0 0 0 0 0 0 0 0 0 0 0 0 0 0 0 0 0 0 0 0 0 0 0 0 0 0 0 0 0 0 0 0 0 0 0.107011775731209 0.0344893624483556 0 0.0263739247709104 0 0 0 0 0 0 0.00401168217381546 0 0.0534992680125837 0.0640626173344972 0.00255806314964311 0.00116157973030266 0.03737351144803 0 0.00182235308588201 0.0156897100609455
0 0 0 0 0 0 0 0 0 0 0 0 0 0 0 0 0 0 0 0 0 0 0 0 0 0 0 0 0 0 0 0 0 0 0 0 0 0 0 0 0 0 0 0 0 0 0 0 0 0 0 0 0 0 0 0 0 0 0 0 0 0 0 0 0 0 0 0 0 0 0 0 0 0 0 0 0 0 0 0 0 0 0 0 0 0 0 0 0 0 0 0 0 0 0 0 0 0 0 0 0 0 0 0 0 0 0 0 0 0 0 0 0 0 0 0 0 0 0 0 0 0 0 0 0 0 0 0 0 0 0 0 0 0 0 0 0 0 0 0 0 0 0 0 0 0 0 0 0 0 0 0 0 0 0 0 0 0 0 0 0 0 0 0 0 0 0 0 0 0 0 0 0 0 0 0 0 0 0 0 0 0 0 0 0 0 0.00406774347059976 0 0.00661730942818982 0 0 0 0 0 0 0 0 0 0 0 0 0 0 0 0 0 0 0 0 0 0 0 0 0 0 0 0 0 0 0 0 0 0 0 0 0 0 0 0 0 0 0 0 0 0 0.0093462684502079 0 0 0 0 0 0 0 0 0 0.0228464339893971 0 0 0 0 0.0302644876926563 0.0361399437440233 0 0 0 0 0.0402938614307432 0 0 0 0 0 0 0 0 0 0 0 0 0 0 0 0 0 0 0 0 0 0 0 0 0 0 0 0 0 0 0 0 0 0 0 0 0 0 0 0 0.0898852989472283 0.0887206968811229 0.250029600617746 0 0 0 0 0 0 0 0 0 0.0802641233915548 0.0591853000675317 0 0 0.26578147030004 0 0 0.0165574615889598
0 0 0 0 0.00756130285991393 0 0 0 0 0 0 0 0 0 0 0 0 0 0 0 0 0 0 0 0 0 0 0 0.00375745724940508 0 0 0 0 0 0.0071438275333242 0 0 0 0 0 0 0 0 0 0 0 0 0 0 0 0 0 0 0 0 0.0223899165189378 0 0 0 0 0 0 0 0 0 0 0 0 0 0 0 0 0 0 0 0 0 0 0 0 0 0 0 0 0 0 0 0 0 0 0 0 0 0 0 0 0 0 0 0 0 0 0 0 0.0100705644075 0 0 0 0.00844233018575941 0 0 0 0 0 0 0 0 0 0 0 0 0 0 0 0 0 0 0 0 0 0 0 0 0 0 0 0 0 0 0 0 0 0 0 0 0 0 0 0 0 0 0 0 0 0 0 0 0 0 0 0 0 0 0 0 0 0 0 0 0 0 0 0 0 0 0 0 0 0 0 0 0 0 0 0 0 0 0.0936193609957993 0 0 0 0 0.0184457529330036 0 0.0333836846126369 0 0 0.00862593604610373 0 0 0 0 0 0 0 0 0 0 0 0 0.240554343856688 0 0 0.0886308293401738 0.10021583905517 0.0517979277557122 0 0 0 0 0 0.015791684514953 0 0 0 0.0200629897367295 0 0 0 0 0 0 0 0 0 0 0 0 0 0 0 0 0 0 0 0 0 0 0 0 0 0 0 0 0 0 0.0114888311548114 0 0 0.0360987147044962 0 0 0 0 0 0 0 0 0 0 0 0 0 0 0 0 0 0 0 0 0 0 0 0 0 0 0 0 0 0 0 0 0 0 0 0 0 0 0.0253913831733053 0 0 0 0 0 0.100504165734135 0 0 0.0417609103654731 0.0148324022256174 0.0209484289974892 0 0 0 0 0 0 0.0184814160428633
0 0 0 0 0 0 0 0 0 0 0 0 0 0 0 0 0 0 0 0 0 0 0 0 0 0 0 0 0 0 0 0 0 0 0 0 0 0 0 0 0 0 0 0 0 0 0 0 0 0 0 0 0 0 0 0 0 0 0 0 0 0 0 0 0 0 0 0 0 0 0 0 0 0 0 0 0 0 0 0 0 0 0 0 0 0 0 0 0 0 0 0 0 0 0 0 0 0 0 0 0 0 0 0 0 0 0 0 0 0 0 0 0 0 0 0 0 0 0 0 0 0 0 0 0 0 0 0 0 0 0 0 0 0 0 0 0 0 0 0 0 0 0 0 0 0 0 0 0 0 0 0 0 0 0 0 0 0 0 0 0 0 0 0 0 0 0 0 0 0 0 0 0 0 0 0 0 0 0 0 0 0 0 0 0 0 0 0.182112132086063 0 0 0 0 0 0 0 0 0 0 0 0 0 0 0 0 0 0 0 0 0 0 0 0 0 0 0.0528455419101534 0 0 0 0 0 0 0 0 0 0 0 0 0 0 0 0 0 0 0 0 0 0 0 0 0 0 0 0 0 0 0 0 0 0 0 0 0 0 0 0 0 0.013429423685671 0 0 0 0 0 0 0 0 0 0 0 0 0 0 0 0 0 0 0 0 0 0 0 0 0 0 0 0 0 0 0 0 0 0 0 0 0 0 0 0.0978359821185952 0 0.00945940744828063 0 0 0 0 0.310655181914406 0.0235697285659585 0.0207499680602888 0 0.00640211321817445 0 0 0 0 0 0 0 0 0.28294052099241
0 0 0 0 0 0 0 0 0 0 0 0 0 0 0 0 0 0 0 0 0 0 0 0 0 0 0 0 0 0 0 0 0 0 0 0 0 0 0 0 0 0 0 0 0 0 0 0 0 0 0 0 0 0 0.00395118362423182 0 0 0 0 0 0 0 0 0 0 0 0 0 0 0 0 0 0 0 0 0 0 0 0 0 0 0 0 0 0 0 0 0 0 0 0 0 0 0 0 0 0 0 0 0 0 0.00484567519219491 0 0 0 0 0 0 0 0 0 0 0 0 0 0 0 0 0 0 0 0 0 0 0 0 0 0 0 0 0 0 0 0 0 0 0 0 0.0073353269030495 0 0 0 0 0.00829820716555713 0 0 0 0 0 0 0 0 0 0 0 0 0 0 0 0 0 0 0 0 0 0 0 0 0 0 0 0 0 0 0 0 0 0 0 0 0 0 0 0 0 0 0 0.120297577035943 0.0136311535542846 0 0 0 0 0 0.006418691700059 0 0 0 0 0 0 0 0 0 0 0 0 0 0 0 0 0 0 0.0108370713618914 0.00334901744968657 0 0 0 0 0 0 0 0 0 0 0 0 0 0 0 0 0 0 0 0 0 0 0 0 0 0 0 0 0 0 0 0 0 0 0 0 0 0 0 0 0 0.0589926600871193 0 0 0 0 0 0 0 0 0 0 0 0 0 0 0 0 0 0 0 0 0 0 0 0 0 0 0 0 0 0 0 0 0 0 0 0 0 0 0 0.106168072574114 0 0.100445563752535 0 0 0 0.201645168556024 0 0.0186669823899226 0.0283294263009718 0 0.00398067924071132 0 0 0 0 0.0886396430355152 0.00988273139942556 0 0.0232064007902541 0.181078767886508
0 0 0 0 0 0 0 0 0 0 0 0 0 0 0 0 0 0 0 0 0 0 0 0 0 0 0 0 0 0 0 0 0 0.00654312015842553 0 0 0 0 0 0 0 0 0 0 0 0 0 0 0 0 0 0 0 0 0.0114913836979102 0 0.00398445957818662 0 0 0 0 0 0 0 0 0 0 0 0 0 0 0.020850076756268 0 0 0 0 0 0 0 0 0 0 0 0 0 0 0 0.00286640730765102 0 0 0 0 0 0 0 0 0 0 0 0 0.0065887269094808 0.0264344454536684 0 0 0 0 0 0 0 0 0 0 0 0 0 0 0 0 0 0 0 0 0 0 0 0 0 0 0 0 0 0 0 0 0 0 0 0 0 0 0 0 0 0 0 0 0 0 0 0 0 0 0 0 0 0 0 0 0 0 0 0 0 0 0 0 0 0 0 0 0 0 0 0 0 0 0 0 0 0 0 0 0 0 0 0 0 0.0133291865933401 0 0 0 0 0 0 0.00617254978178474 0.165038235740058 0 0 0 0 0 0 0 0 0 0.00462283575277018 0 0 0 0 0 0 0 0.00996598529412567 0.134061911742049 0 0 0 0 0 0 0 0 0 0 0 0 0 0 0 0 0.00982528238752892 0 0 0 0 0 0 0 0 0 0 0 0 0 0 0 0 0 0 0 0 0 0 0 0 0.058987918630014 0 0 0 0 0 0 0 0 0 0 0 0 0 0 0 0 0 0 0 0 0 0 0 0 0 0 0 0 0 0.0120579916102415 0 0 0.0144966865426498 0 0 0 0 0 0 0.0628005529479522 0 0.0199612499285948 0 0 0.0363636703474414 0.0210294195192534 0.0256588745328536 0 0.0517189658375708 0.0560467042689406 0.0324842122701615 0 0 0 0 0 0.00632680945006188 0 0 0.180292336961018
0 0 0 0 0 0 0 0 0 0 0 0 0 0 0 0 0 0 0 0 0 0 0 0 0 0 0 0 0 0 0 0 0 0 0 0 0 0 0 0 0 0 0 0 0 0 0 0 0 0 0 0 0 0 0.00468265622852059 0 0 0 0 0 0 0 0 0 0 0 0 0 0 0 0 0.00264142644247638 0 0 0 0 0 0 0 0 0 0 0 0 0 0 0 0 0 0 0 0 0 0 0 0 0 0 0 0 0.00154100313755906 0.00607592396998261 0 0 0 0 0 0 0 0 0 0 0 0 0 0 0 0 0 0 0 0 0 0 0 0 0 0 0 0 0 0 0 0 0 0 0 0 0 0 0 0 0 0 0 0 0 0 0 0 0 0 0 0 0 0 0 0 0 0 0 0 0 0 0 0 0 0 0 0 0 0 0 0 0 0 0 0 0 0 0 0 0 0 0 0 0 0 0 0 0 0 0 0 0 0 0 0 0 0 0 0 0 0 0 0.00539644662304235 0 0 0 0 0 0 0 0 0 0 0.00624279775200712 0.00278139392063217 0 0 0 0.0142397354660866 0 0 0 0 0 0 0 0 0 0.00270523307943194 0 0.000849355591596216 0 0 0 0 0 0 0 0 0.00567843703355207 0 0 0 0 0 0 0 0 0 0 0 0 0 0.0110667218970629 0 0 0 0 0 0 0 0 0 0 0 0 0 0 0 0 0 0 0 0 0 0 0 0 0 0 0 0 0 0.00525475423413245 0 0 0.00822993330205229 0 0 0 0 0.00333696993818685 0.00518906666986296 0.0744835435617908 0 0.0364514659731908 0 0 0 0.0175955674182457 0.0370096011861072 0.0491544648587621 0 0.114249610812942 0.0800862142089621 0 0 0.0266053878299104 0 0.366145404450417 0 0.0863518925943771 0 0.0259549918191108
0 0 0 0 0 0 0 0 0 0 0 0 0 0 0 0 0 0 0 0 0 0 0 0 0 0 0 0 0 0 0 0 0 0 0 0 0 0 0 0 0 0 0 0 0 0 0 0 0 0 0 0 0 0 0 0 0 0 0 0 0 0 0 0 0 0 0 0 0 0 0 0 0 0 0 0 0 0 0 0 0 0 0 0 0 0 0 0 0 0 0 0 0 0 0 0 0 0 0 0 0 0 0 0 0 0 0 0 0 0 0 0 0 0 0 0 0 0 0 0 0 0 0 0 0 0 0 0 0 0 0 0 0 0 0 0 0 0 0 0 0 0 0 0 0 0 0 0 0 0 0 0 0 0 0 0 0 0 0 0 0 0.0124553295725083 0 0 0 0 0 0 0 0 0 0 0 0.00721033741336983 0 0 0 0.00242311879714174 0.00895759604302919 0 0 0 0 0 0 0 0 0 0 0 0 0 0.0227535698946733 0 0 0.140597442329112 0 0 0 0 0 0 0 0 0 0 0 0 0.0141885616399299 0 0 0.00393714329364044 0.00604187246859047 0 0.0701078905726705 0 0.0990556072329952 0.0477638072625531 0.00887639650004851 0.00708143111584698 0 0.0776447450901933 0 0 0.0194586865623437 0 0 0 0 0 0 0.00501207957866059 0.00717936180035178 0 0 0 0 0 0 0 0 0 0.0130467109213716 0 0 0 0 0 0 0 0 0 0 0 0 0 0 0 0 0 0 0 0 0 0 0 0 0 0 0 0.00840953709674694 0.00835695692398376 0.0224716877451707 0 0 0 0.00993358088472517 0 0 0 0 0 0 0 0 0 0 0 0 0 0.00612271433947847 0 0 0 0 0 0 0 0 0 0 0 0 0 0.0558323845510206 0.11975059668739 0 0.0675127247176163 0.127818128964837 0 0 0 0 0 0 0 0
0 0 0 0 0 0 0 0 0 0 0 0 0 0 0 0 0 0 0 0 0 0 0 0 0 0 0 0 0 0 0 0 0 0 0 0 0 0 0 0 0 0 0 0 0 0 0 0 0 0 0 0 0 0 0 0 0 0 0.00616420462262398 0 0 0 0 0 0 0 0 0.0018175328679366 0 0 0 0.00454956567992392 0 0 0 0 0 0 0 0 0 0 0 0 0 0 0 0.0119555085910478 0 0 0 0 0 0 0 0 0 0 0 0 0.00318960131560645 0 0 0 0.0057569720990611 0 0 0 0.00488870734222845 0 0 0 0 0.00174415895905438 0 0 0 0.000790472651921349 0 0 0 0 0 0 0 0 0 0 0 0 0 0 0 0 0 0 0 0 0 0 0 0 0 0 0 0 0 0 0 0.00114495790327987 0 0 0 0.00370987525812528 0 0 0 0 0 0 0 0.0129304259100065 0 0.00169821618860297 0 0 0 0 0 0 0 0 0 0 0 0 0 0 0.00407208619152891 0 0 0 0.0184683969599197 0 0 0 0 0 0.00345261170220516 0 0 0 0 0 0 0.00742690623362849 0 0.0186486630268452 0 0 0 0 0 0 0 0.00213831070869461 0 0 0 0 0 0.00262995223492855 0.0111387098631199 0 0.00290954008362884 0 0.041648551078121 0.0109687872947597 0.0178358291178445 0 0.00988701817997432 0.110866832069415 0 0 0.00217622352181088 0 0.00470537262316443 0.00641061725223875 0.00212094070006129 0 0 0 0.00182996249928582 0 0 0.00276823703589047 0 0 0 0 0 0 0.00974733310431979 0.00272391199953896 0.00106853101933 0.0022270242722462 0.00249195506166265 0.00831147355755296 0.00961632209381304 0.0790156800980149 0.018450132373543 0.0517450377173633 0.00500371172222605 0.0548905478932364 0 0 0.0440442296193277 0.00277907162311509 0.0287444908121318 0 0 0 0.00375880827380918 0 0 0 0 0 0 0 0 0 0 0 0 0 0 0 0 0 0 0 0 0 0 0 0.0018378278999607 0 0 0.00233609675459552 0.00566415298014809 0.00352303282692048 0.00635845291402103 0.00191119422684801 0 0.00338734029416351 0 0 0.00329330925374957 0.00513295482620152 0 0.00657684736348533 0.00248633824371242 0.00238168776435343 0.0141395795612431 0.0366782647099016 0.0294994348070864 0 0.00937952035327234 0 0.0262747446868765 0.148583151186079 0 0.00392105987832793 0.00835866009614621 0 0.0112143403651928
0 0 0 0 0 0 0 0 0 0 0 0 0 0 0 0 0 0 0 0 0 0 0 0 0 0 0 0 0 0 0 0 0 0 0 0 0 0 0 0 0 0 0 0 0 0 0 0 0 0 0 0 0 0 0 0 0 0 0 0 0 0 0 0 0 0 0 0 0 0 0 0 0 0 0 0 0 0 0 0 0 0 0 0 0 0 0 0 0 0 0 0 0 0 0 0 0 0 0 0 0 0 0 0 0.00268739285041062 0 0 0 0.00203374740293122 0 0 0 0 0 0 0 0 0 0 0 0 0 0 0 0 0 0 0 0 0 0 0 0 0 0 0 0 0 0 0 0 0 0 0 0 0 0 0 0 0 0 0 0 0 0 0 0 0 0.00846812921826542 0.0140118238505056 0 0.0452852849509224 0.00259368674529542 0.0056912616794032 0.00479474829458283 0 0 0 0 0 0 0 0 0 0.0560582067627283 0.0106242524170536 0 0 0.0167755767361442 0 0 0 0.0125270448629549 0.00351567716288685 0 0 0 0 0 0 0 0 0.157834292493149 0.00272917633212191 0 0.0478071573587897 0 0.00684155030061563 0 0 0 0 0 0 0 0.00204488278596218 0 0 0 0 0 0 0.0030823002412283 0 0.00777892653669025 0 0.0984075194051536 0 0.00261346859048153 0.00734557576711567 0 0.0843235414436272 0 0 0.0062914317532722 0 0 0 0 0 0 0 0 0 0 0 0 0 0 0 0 0 0.0359089398775843 0 0 0 0 0.00107765081393668 0 0.00555190713248388 0 0 0 0 0 0 0 0 0 0 0 0 0.0066750853278631 0 0 0 0 0 0 0 0 0 0.00776792680655602 0 0 0 0 0 0 0 0 0 0 0 0.05324199718855 0.0190588299445395 0.014359159504116 0 0.0493595531982427 0.0504758644699859 0 0 0.00620695680152027 0 0.00699773255803037 0.0320241028099593 0 0 0 0 0 0.00342713804894706 0 0 0 0 0.0819394065944643 0.0137610929809291 0 0 0 0 0 0 0 0 0
0 0 0 0 0 0 0 0 0 0 0 0 0 0 0 0 0 0 0 0 0 0 0 0 0 0 0 0 0 0 0 0 0 0 0 0 0 0 0 0 0 0 0 0 0 0 0 0 0 0 0 0 0 0 0 0 0 0 0 0 0 0 0 0 0 0 0 0.00323183822962658 0 0 0 0 0 0 0 0 0 0 0 0 0 0 0 0 0 0 0 0 0 0 0 0 0 0 0 0 0 0 0 0 0 0 0 0 0 0 0 0 0.00133102226433206 0 0 0 0 0 0 0 0 0 0 0 0 0 0 0 0 0 0 0 0 0 0 0 0 0 0 0 0 0 0 0 0 0 0 0 0 0 0 0 0 0 0 0 0 0 0 0 0 0 0 0 0 0 0 0 0 0 0 0 0 0 0 0 0 0 0 0 0 0 0 0 0 0 0 0 0 0 0 0 0 0 0 0 0 0 0 0 0 0.0092642566760075 0 0 0 0 0 0 0 0 0 0 0 0 0 0 0 0 0 0 0 0 0 0 0 0 0 0 0 0 0 0 0 0 0 0 0 0.00297774337957921 0.0458083568262992 0.0351477179312055 0 0 0 0 0 0 0 0.0032931486118165 0.00137817177691709 0.0916668481386666 0.0288059455120113 0.0039944926233447 0.00573304346956265 0 0.0307729125889118 0.0286832830712124 0.0165510809776549 0.00169079383072512 0.0399133124309493 0.0647953112940066 0 0.0497361340495367 0.0775251859578356 0 0 0 0 0 0 0 0 0 0 0 0 0 0 0 0 0 0 0 0 0 0 0 0 0 0 0 0 0 0 0 0 0 0 0 0 0 0 0.0783477587644735 0.0145229043204169 0.121442413964104 0.0192188480943004 0.00585303191586509 0 0 0 0 0 0 0 0 0.173803789463479 0.0149305728110676 0 0.0215530986421981 0.00802698238389412 0 0
0 0 0 0 0 0 0 0 0 0 0 0 0 0 0 0 0 0 0 0 0 0 0 0 0 0 0 0 0 0 0 0 0 0 0 0 0 0 0 0 0 0 0 0 0 0 0 0 0 0 0 0 0 0 0 0 0 0 0 0 0 0 0 0 0 0 0 0 0 0 0 0 0 0 0 0 0 0 0 0 0 0 0 0 0 0 0 0 0 0 0 0.00238045683258018 0.00128083305122766 0 0.00415168735219783 0 0 0 0 0 0 0 0 0.00340858712721649 0 0 0 0 0 0 0 0 0 0 0 0 0 0 0 0 0 0 0 0 0 0 0 0 0 0 0 0 0 0 0 0 0 0 0 0 0 0 0 0 0 0 0 0 0 0.00111073159753192 0.000888658417246853 0 0.000804624705018878 0 0 0 0 0 0 0 0 0 0 0 0 0 0 0 0 0 0 0 0 0 0 0 0 0 0 0 0 0 0 0 0 0 0 0 0 0 0 0 0 0 0 0 0 0.00342700052571816 0 0 0 0 0 0 0 0 0 0 0 0 0 0 0 0 0 0 0 0 0 0 0 0 0 0 0 0 0 0 0 0 0 0 0 0.00268878755593808 0.0277388094843647 0.0253037980039011 0 0 0 0 0 0 0 0 0 0.0583683462760516 0.0182250935732096 0.00546906386910514 0.00768348401056688 0 0.0238100751266662 0.0527276087611683 0.0108321088705694 0.018118487337407 0.0248953144669751 0.0286243852394536 0 0.0209654606234575 0.0658401362354722 0 0 0 0 0 0 0 0 0 0 0 0 0 0 0 0 0 0 0 0 0 0 0 0 0 0 0 0 0 0 0 0 0 0 0 0 0 0 0.0684322052406745 0.00509269631422235 0.0924599014215085 0.00901043872486338 0 0 0 0 0.0137444838260194 0 0.0296378249784597 0 0.110505892816205 0 0.149770887355811 0.00272258516488144 0.0660795314603672 0.0438000136539429 0 0
0 0 0 0 0 0 0 0 0 0 0 0 0 0 0 0 0 0 0 0 0 0 0 0 0 0 0 0 0 0 0 0 0 0 0 0 0 0 0 0 0 0 0 0 0 0 0 0 0 0 0 0 0 0 0 0 0 0 0 0 0 0 0 0 0 0 0 0 0 0 0 0 0 0 0 0 0 0 0 0 0 0 0 0 0 0 0 0 0 0 0 0 0 0 0 0 0 0 0 0 0 0 0 0 0 0 0 0 0 0 0 0 0 0 0 0 0 0 0 0 0 0 0 0 0 0 0 0 0 0 0 0 0 0 0 0 0 0 0 0 0 0 0 0 0 0 0 0 0 0 0 0 0 0 0 0 0 0 0 0 0 0 0 0 0 0 0 0 0 0 0 0 0 0 0 0 0 0 0 0 0 0 0 0 0 0 0 0 0 0 0 0 0 0 0 0 0 0 0 0 0 0 0 0 0 0 0 0 0 0 0 0 0 0 0 0 0 0 0 0 0 0 0 0 0 0 0 0 0 0 0 0 0 0.00128461982393595 0 0.00631596602218303 0 0 0 0 0 0 0 0 0 0.0628181215893615 0.0156680253677264 0.00237108489975239 0.00258730919840182 0.0261157016570832 0.03200982655333 0.100277073926543 0.075373442222759 0.0509382550110511 0.0151024162695026 0.0150644028240327 0 0.0264196863702317 0.20867890775137 0 0 0 0 0 0 0 0 0 0 0 0 0 0 0 0 0 0 0 0 0 0 0 0 0 0 0 0 0 0 0 0 0 0 0 0 0 0 0.0327170602138197 0 0.0034061293326583 0 0 0 0 0 0 0 0.15462457327006 0 0.00875797681725748 0.138174699210711 0 0 0.00548224498754934 0.0158124766806801 0 0
0 0 0 0 0 0 0 0 0 0 0 0 0 0 0 0 0 0 0 0 0 0 0 0 0 0 0 0 0 0 0 0 0 0.00268991267083791 0 0 0 0 0 0 0 0 0 0 0 0 0 0 0 0 0 0 0 0 0.0178836388730748 0 0 0 0.00203817717887179 0 0 0 0 0 0 0 0 0 0 0 0 0.00986811561590585 0 0 0 0 0 0 0 0 0 0 0 0 0 0 0 0 0 0 0 0 0 0 0 0 0 0 0 0 0.003801614161452 0.00975999935474622 0 0 0 0 0 0 0 0 0 0 0 0 0 0 0 0 0 0 0 0 0 0 0 0 0 0 0 0 0 0 0 0 0 0 0 0 0.0180697686106414 0 0 0 0 0.033091818431024 0 0 0 0 0 0 0 0 0.00164977648323616 0.00243855216259893 0 0 0 0 0 0 0 0 0 0 0 0 0 0 0 0 0 0 0 0 0 0 0 0 0 0 0 0 0 0 0 0 0 0 0 0 0 0 0 0 0 0 0 0 0 0 0 0 0 0 0 0 0 0 0 0 0 0 0 0 0 0 0 0 0 0 0 0 0 0 0 0 0 0 0 0 0 0 0 0 0 0 0 0 0 0 0 0 0 0 0 0 0 0 0 0 0 0 0 0 0 0 0.129449651419104 0 0 0 0 0 0 0 0 0 0 0 0 0 0 0 0 0 0 0 0 0 0 0 0 0 0 0 0 0 0 0 0 0 0 0 0 0 0 0 0 0 0.339732480505822 0.00234676566505017 0 0 0 0.083740474436912 0 0.264779514070104 0 0 0 0 0.0038111270460506 0 0 0.0277769222576699 0.0265957142185444 0.0149407772987073 0.00553519953964676
0 0 0 0 0 0 0 0 0 0 0 0 0 0 0 0 0 0 0 0 0 0 0 0 0 0 0 0 0 0 0 0 0 0 0 0 0 0 0 0 0 0 0 0 0 0 0 0 0 0 0 0 0 0 0 0 0 0 0 0 0 0 0 0 0 0 0 0 0 0 0 0 0 0 0 0 0 0 0 0 0 0 0 0 0 0 0 0 0 0.00245820250259018 0.00249843559230797 0 0.00188117503420836 0 0.00389926620063113 0 0 0 0 0 0 0 0.00213538837263594 0.0213560449740927 0 0 0 0 0 0 0 0 0 0 0 0 0 0 0 0 0 0 0 0 0 0 0 0 0 0 0 0 0 0 0 0 0 0 0 0 0 0 0 0.00428616331562609 0.00236628795961102 0 0 0 0 0 0 0 0.00270070220839784 0 0 0 0 0 0 0 0 0 0 0 0 0 0 0 0 0 0.00492960671894041 0 0 0 0 0 0 0 0 0 0 0 0 0 0 0 0.00513478110955612 0 0.0184815050986219 0 0 0 0 0 0 0 0 0.0065506178607626 0 0 0 0 0 0 0 0 0 0 0 0 0 0 0 0 0 0 0 0 0 0 0 0 0.00394368537515233 0 0 0 0 0 0 0 0 0 0 0.00152497818701301 0 0.00483845602666162 0 0 0 0 0 0 0 0.00347051815863108 0.00214547616245864 0.00910500296846788 0.00367928823543861 0.00911810612748747 0.0240023798173036 0 0.0293583539231107 0.015929812562267 0 0.00238633119146705 0 0 0.0469658282100634 0.00549318973719518 0.0179291586470938 0 0 0 0 0 0 0 0 0 0 0 0 0 0 0 0 0 0 0 0 0 0 0 0 0 0 0 0 0 0 0 0 0 0 0.00920813312739092 0 0 0 0.0347256741231166 0.137853664538377 0.105159194980047 0.0788844467861332 0 0 0.0130031046762032 0.00605607627000651 0 0 0.00862275208202424 0 0.0267159433506156 0.12882541664544 0.0115848900135299 0.0386853714641124 0 0 0.0422567433939701 0.09984984627124
0 0 0 0 0 0 0 0 0 0 0 0 0 0 0 0 0 0 0 0 0 0 0 0 0 0 0 0 0 0 0 0 0 0 0 0 0 0 0 0 0 0 0 0 0 0 0 0 0 0 0 0 0 0 0 0 0 0 0 0 0 0 0 0 0 0 0 0 0 0 0 0 0 0 0 0 0 0 0 0 0 0 0 0 0 0 0 0 0 0 0 0 0 0 0 0 0 0 0 0 0 0 0 0 0 0 0 0 0 0 0 0 0 0 0 0 0 0 0 0 0 0 0 0 0 0 0 0 0 0 0 0 0 0 0 0 0 0 0 0 0 0 0 0 0 0 0 0 0 0 0 0 0 0 0 0 0 0 0 0 0 0 0 0 0 0 0 0 0 0 0 0 0 0 0 0 0 0.0151731154613313 0 0 0 0 0.00407182310121576 0 0 0 0 0 0 0 0 0 0 0 0 0 0 0 0 0 0 0 0.00336509623947432 0.0119154344273729 0 0.0279169326334362 0 0 0 0 0 0 0 0 0 0 0 0 0 0 0 0 0.00453633795583978 0 0 0 0 0 0 0 0 0 0 0.00688624452455338 0 0.0049365008010394 0 0 0 0 0 0 0 0 0.0264905635779763 0 0 0.00820492668141861 0.0453819148748203 0 0.00702586535254237 0.0202663750058251 0.00597508665162724 0.0069157177120357 0 0 0 0 0.0192458311664052 0 0 0 0 0 0 0 0 0 0 0 0 0 0 0 0 0 0 0 0 0 0 0 0.00454960437443205 0.00402975963453954 0 0 0 0 0 0 0 0 0.00937674768944721 0.0369322005592261 0 0 0 0.0195733382466237 0.202003563439704 0 0 0 0 0 0 0.162050233832067 0 0.0342502267041318 0 0.0185394765275209 0.159108436055831 0.0622612354432928 0.0690174113262699 0 0 0 0
0 0 0 0 0 0 0 0 0 0 0 0 0 0 0 0 0 0 0 0 0 0 0 0 0 0 0 0 0 0 0 0 0 0 0 0 0 0 0 0 0 0 0 0 0 0 0 0 0 0 0 0 0 0 0 0 0 0 0 0 0 0 0 0 0 0 0 0 0 0 0 0 0 0 0 0 0 0 0 0 0 0 0 0 0 0 0 0 0 0 0 0 0 0 0 0 0 0 0 0 0 0 0 0 0 0 0 0 0 0 0 0 0 0 0 0 0 0 0 0 0 0 0 0 0 0 0 0 0 0 0 0 0 0 0 0 0 0 0 0 0 0 0 0.0167773889972079 0 0 0 0 0 0 0 0 0 0 0 0 0 0 0 0 0 0 0 0 0 0 0 0 0 0 0.0117821691374912 0 0 0 0 0 0 0 0 0 0 0 0 0 0 0 0.0205712567845059 0.0797480045460802 0.0276835952316803 0 0 0 0 0 0 0 0 0 0 0 0 0 0 0 0 0 0 0 0 0 0 0 0 0 0 0 0 0 0 0 0 0 0 0 0 0 0 0 0 0 0 0 0 0 0 0 0 0 0 0 0 0 0 0 0 0 0 0 0 0 0 0 0 0 0 0 0.0270870475547545 0 0 0 0 0 0 0 0 0 0 0 0 0 0 0 0 0 0 0 0 0 0 0 0 0 0 0 0 0 0 0 0 0 0 0 0 0 0 0 0 0 0.433130009188153 0.0111166916487736 0 0 0 0.0661968828767333 0 0 0 0 0 0 0 0 0.0451123576581768 0.091612705412988 0 0 0.169181890963455
0 0 0 0 0 0 0 0 0 0 0 0 0 0 0 0 0 0 0 0 0 0 0 0 0 0 0 0 0 0 0 0 0 0.00670319433596041 0 0 0 0 0 0 0 0 0 0 0 0 0 0 0 0 0.00167736678341753 0 0 0 0.0198828508282346 0.00282258129074419 0.00489152070419674 0 0.013235140756622 0 0 0 0 0 0 0 0 0 0 0 0 0.0314384726934103 0 0 0 0 0 0 0 0 0 0 0 0 0 0 0 0.00399007193398062 0 0 0 0 0 0 0 0 0 0 0 0 0.012856061293217 0.0344746362383684 0 0 0 0 0 0 0 0 0 0 0 0 0 0 0 0 0 0 0 0 0 0 0 0 0 0 0 0 0 0 0 0 0 0 0 0 0.003273317378804 0 0 0.00281164154222947 0 0.0027657076252119 0 0 0 0 0 0 0 0 0 0.00516813684906127 0 0 0 0 0 0 0 0 0 0 0 0 0 0 0 0 0.0169158409156174 0 0 0 0 0 0 0 0 0 0 0 0 0 0 0 0.0163640201074758 0.115937257679311 0.0371034652491875 0 0 0 0 0 0.00243224993514123 0 0 0 0 0 0.00121511002648121 0 0 0.00144248489917513 0 0 0 0 0 0 0 0 0 0 0.00891830298265336 0 0 0 0 0 0 0 0.00243083993517883 0 0 0 0 0 0 0 0 0 0 0 0 0.002522775931051 0 0 0 0 0 0 0 0 0 0.00404292839730108 0 0 0 0 0 0 0 0 0.00134854685285647 0 0.140046253790529 0 0 0 0 0 0 0 0 0 0 0 0 0 0 0 0 0 0 0 0 0 0 0 0 0 0.00800979286003858 0 0 0 0 0 0 0 0 0 0 0 0 0 0.046668146029145 0.01199940203398 0.0703065348592285 0.0171244714589005 0.00190624777619758 0.00248281513116127 0.0937331782952336 0.0924179874352795 0.066942628165928 0.0101398900738323 0 0.00956610332863606 0 0 0 0 0.0029903005368519 0.0387316777481473 0 0.0302700473120218 0
