# Supplementary material for: Recovery of neural dynamics criticality in personalized whole-brain models of stroke
Source: Nat Commun. 2022 Jun 27;13:3683. doi: 10.1038/s41467-022-30892-6 (PMC9237050; doi:10.1038/s41467-022-30892-6)
Supplement: Supplementary file 3 — Source Data [file 41467_2022_30892_MOESM3_ESM.zip › Source_Data/Tables/Table1/Structural_Connectivity/controls/con_1_012_316_18_.txt]

0 0 0.0169090357925961 0.0647821672188902 0 0.0967383184308111 0 0 0 0.0175610402831961 0.153974957595537 0.0264363142392719 0 0.00918388909466367 0.0115982068866509 0.0128620778088466 0 0 0 0 0 0 0 0 0 0 0 0 0 0.20692309239688 0.134562960079419 0 0 0 0 0 0 0 0 0 0 0 0 0 0.00876407544491968 0 0 0 0 0.00435275844457223 0 0 0 0 0 0 0 0 0 0 0 0 0 0 0 0.0098683117888222 0 0 0 0 0 0 0 0 0 0 0 0 0 0 0 0 0 0.00759364646781073 0.0244129089358282 0 0 0 0 0 0 0 0 0.0139067216545601 0 0 0 0 0 0 0 0 0 0 0 0 0 0.0447205553002405 0 0.0544705444086335 0.0382084092951701 0.0421700084326798 0 0 0 0 0 0 0 0 0 0 0 0 0 0 0 0 0 0 0 0 0 0 0 0 0 0 0 0 0 0 0 0 0 0 0 0 0 0 0 0 0 0 0 0 0 0 0 0 0 0 0 0 0 0 0 0 0 0 0 0 0 0 0 0 0 0 0 0 0 0 0 0 0 0 0 0 0 0 0 0 0 0 0 0 0 0 0 0 0 0 0 0 0 0 0 0 0 0 0 0 0 0 0 0 0 0 0 0 0 0 0 0 0 0 0 0 0 0 0 0 0 0 0 0 0 0 0 0 0 0 0 0 0 0 0 0 0 0 0 0 0 0 0 0 0 0 0 0 0 0 0 0 0 0 0 0 0 0 0 0 0 0 0 0 0 0 0 0 0 0 0 0 0 0 0 0 0 0 0 0 0 0 0 0 0 0 0 0 0 0 0 0 0 0 0 0 0 0 0 0 0 0 0 0
0 0 0.0185101179317091 0.0424543792904413 0 0.0622191210317214 0 0 0 0 0 0.151873628842129 0 0.046466294147863 0 0 0.361794948791204 0 0.0725416816879289 0.0671330595619003 0.0193500236781756 0 0 0 0 0 0 0 0 0 0.0251174910531521 0 0 0 0 0 0 0 0 0 0 0 0 0 0 0 0 0 0 0 0 0 0 0 0 0 0 0 0 0 0 0 0 0 0 0 0 0 0 0 0 0 0 0 0 0 0 0 0 0 0 0 0 0 0 0 0 0 0 0 0 0 0 0 0 0 0 0 0 0 0 0 0 0 0 0 0 0 0 0 0 0 0 0 0 0 0 0 0 0 0 0 0.132539253983775 0 0 0 0 0 0 0 0 0 0 0 0 0 0 0 0 0 0 0 0 0 0 0 0 0 0 0 0 0 0 0 0 0 0 0 0 0 0 0 0 0 0 0 0 0 0 0 0 0 0 0 0 0 0 0 0 0 0 0 0 0 0 0 0 0 0 0 0 0 0 0 0 0 0 0 0 0 0 0 0 0 0 0 0 0 0 0 0 0 0 0 0 0 0 0 0 0 0 0 0 0 0 0 0 0 0 0 0 0 0 0 0 0 0 0 0 0 0 0 0 0 0 0 0 0 0 0 0 0 0 0 0 0 0 0 0 0 0 0 0 0 0 0 0 0 0 0 0 0 0 0 0 0 0 0 0 0 0 0 0 0 0 0 0 0 0 0 0 0 0 0 0 0 0 0 0 0 0 0 0 0 0 0 0 0 0 0 0 0 0 0 0 0
0.0666010282334952 0.0636595751533981 0 0 0.168403263756658 0.214893434682557 0 0 0.0485394648030779 0 0.0351589517824562 0.025542378411991 0 0 0 0.0181325985922076 0 0 0 0 0 0 0 0 0 0 0 0 0.036794793887971 0 0 0 0 0 0 0 0 0 0 0 0 0 0 0 0 0 0 0 0 0 0 0 0 0 0 0 0 0 0 0 0 0 0 0 0 0 0.0461241115430806 0.168035346063948 0 0 0 0 0 0 0 0 0 0 0 0 0 0 0 0 0 0 0 0 0 0 0 0 0 0 0 0 0 0 0 0 0 0 0 0 0 0 0 0 0 0.0308111421474064 0 0 0 0 0 0 0 0 0 0 0 0 0.0773039109417525 0 0 0 0 0 0 0 0 0 0 0 0 0 0 0 0 0 0 0 0 0 0 0 0 0 0 0 0 0 0 0 0 0 0 0 0 0 0 0 0 0 0 0 0 0 0 0 0 0 0 0 0 0 0 0 0 0 0 0 0 0 0 0 0 0 0 0 0 0 0 0 0 0 0 0 0 0 0 0 0 0 0 0 0 0 0 0 0 0 0 0 0 0 0 0 0 0 0 0 0 0 0 0 0 0 0 0 0 0 0 0 0 0 0 0 0 0 0 0 0 0 0 0 0 0 0 0 0 0 0 0 0 0 0 0 0 0 0 0 0 0 0 0 0 0 0 0 0 0 0 0 0 0 0 0 0 0 0 0 0 0 0 0 0 0 0 0 0 0 0 0 0 0 0 0 0 0 0 0 0 0 0 0 0 0 0 0 0 0 0 0 0 0
0.0196921895549587 0.0112681725799413 0 0 0 0.017252829109409 0.0147638267148487 0 0 0.0254815445115811 0.178579245137431 0.0111722642678961 0.00265711456718442 0.0283231743267407 0 0 0 0 0 0.024790469604366 0 0 0 0 0 0 0 0 0 0.216129915000156 0.00612053540952167 0 0 0.00817714176517064 0.0196293574139485 0 0 0.107492187499638 0 0 0 0 0 0 0 0 0 0 0 0 0 0 0 0.0074370416762459 0.00773699653612573 0.00598127306866263 0.0025000665787563 0 0 0 0 0 0 0 0 0 0 0 0 0.0255575944802117 0 0 0 0 0.00519695186186279 0 0 0 0 0 0 0 0 0 0 0 0 0 0 0 0 0.114051332732013 0 0 0 0 0 0 0.00389000744013793 0 0 0 0 0 0 0 0 0 0 0 0 0 0.0195548923493752 0 0 0 0 0 0 0 0 0 0 0 0 0 0 0 0.0493767302430142 0 0 0 0 0 0 0 0 0.0244890845756487 0 0 0 0 0 0 0 0 0 0 0 0 0 0 0.0389192831763662 0.00377877781878758 0 0 0 0 0 0 0 0 0 0 0 0 0 0 0 0 0 0 0 0 0 0 0 0 0 0 0 0 0 0 0 0 0 0 0 0 0 0 0 0 0 0 0 0 0 0 0 0 0 0 0 0 0 0 0 0 0 0 0 0 0 0 0 0 0 0 0 0 0 0 0 0 0 0 0 0 0 0 0 0 0 0 0 0 0 0 0 0 0 0 0 0 0 0 0 0 0 0 0 0 0 0 0 0 0 0 0 0 0 0 0 0 0 0 0 0 0 0 0 0 0 0 0 0 0 0 0 0 0 0 0 0 0 0 0 0 0 0 0 0 0 0 0 0 0 0 0 0 0 0 0 0 0 0 0 0 0 0 0 0 0 0
0 0 0.0128682050649389 0 0 0.0326629475447514 0 0.164614775571047 0.0574315543782367 0.126392497475639 0 0.110506584593976 0 0.0458328945829698 0.0197735876460426 0.0556138132074348 0 0.012073406671001 0 0 0 0 0 0 0 0 0 0 0.17636226356635 0 0.00860883266450316 0 0 0 0 0 0.00738242992389353 0.0170499977742215 0 0 0 0 0 0 0 0 0.00466578013658469 0 0 0 0 0 0 0 0 0 0 0.0201493381796793 0 0 0 0 0 0 0 0 0 0.0280173872662831 0.00433812143934538 0.0060982412119208 0 0.0119183135023023 0 0 0 0 0 0 0 0 0 0 0 0.00429070879370293 0.00232924191658159 0.00945514851914992 0 0 0 0 0 0 0 0 0 0 0 0 0 0 0 0 0 0 0 0 0 0 0 0 0 0 0 0 0 0 0 0 0 0 0 0 0 0 0 0.00721594137805204 0 0 0.00672995055725473 0 0.00758559510344841 0 0.0144023682044514 0 0.00848400577684059 0.0129575590317067 0.00418850831769066 0 0 0 0 0 0 0 0 0 0 0 0 0 0 0 0 0 0 0 0 0 0 0 0 0 0 0 0 0 0 0 0 0 0 0 0 0 0 0 0 0 0 0 0 0 0 0 0 0 0 0 0 0 0 0 0 0 0 0 0 0 0 0 0 0 0 0 0 0 0 0 0 0 0 0 0 0 0 0 0 0 0 0 0 0 0 0 0 0 0 0 0 0 0 0 0 0 0 0 0 0 0 0 0 0 0 0 0 0 0 0 0 0 0 0 0 0 0 0 0 0 0 0 0 0 0 0 0 0 0 0 0 0 0 0 0 0 0 0 0 0 0 0 0 0 0 0 0 0 0 0 0 0 0 0 0 0 0 0 0 0 0 0 0 0 0 0 0 0 0 0 0 0 0 0 0 0 0 0
0.0593970992257456 0.0333566964597027 0.0334986849648875 0.0348488529408479 0.0666334831246449 0 0.0132833621584787 0 0.0418619348228645 0.260456897655619 0.106256671569015 0.0519521707072609 0 0.00557188133220463 0 0.00760096154704718 0 0.0317846527329648 0 0 0 0 0 0 0 0 0 0 0 0.0825479712483457 0.0554534772500454 0 0 0 0 0 0 0.0163876599366181 0 0 0 0 0 0 0 0 0 0 0 0 0 0 0 0 0 0 0 0 0 0 0 0 0 0 0 0.00561209180867546 0 0 0 0 0 0 0 0 0 0 0 0 0 0 0 0 0 0.00918558052651453 0.00435563295619436 0 0 0 0 0 0 0 0 0 0 0 0 0 0 0 0 0 0 0 0 0 0 0.0145161741485277 0 0 0 0 0 0 0 0 0 0 0 0 0 0 0 0 0 0 0 0 0.0392380306025166 0 0 0.00933618479364882 0 0 0 0 0 0 0 0 0 0 0 0 0 0 0 0 0 0 0 0 0 0 0 0 0 0 0 0 0 0 0 0 0 0.0114583043525176 0 0 0 0 0 0 0 0 0 0 0 0 0 0 0 0 0 0 0 0 0 0 0 0 0 0 0 0 0 0 0 0 0 0 0 0 0 0 0 0.00540554313511244 0 0 0 0 0 0 0 0 0 0 0 0 0 0 0 0 0 0 0 0 0 0 0 0 0 0 0 0 0 0 0 0 0 0 0 0 0 0 0 0 0 0 0 0 0 0 0 0 0 0 0 0 0 0 0 0 0 0 0 0 0 0 0 0 0 0 0 0 0 0 0 0 0 0 0 0 0 0 0 0 0 0 0 0 0 0 0 0 0 0 0 0 0 0 0 0 0 0 0 0 0 0 0 0 0 0 0 0 0 0
0 0 0 0.0913421338669188 0 0.0406866619152709 0 0 0.111533845773703 0.154182187588223 0 0 0 0 0 0 0 0 0 0 0 0 0 0 0 0 0 0 0 0 0 0 0 0 0 0 0 0.239557162549913 0 0 0 0 0 0 0 0 0 0 0 0 0 0 0 0 0 0 0 0 0 0 0 0 0 0 0 0 0 0 0 0 0 0 0 0 0 0 0 0 0 0 0 0 0 0.0396329126136898 0 0 0 0 0 0 0 0.0474306692254464 0 0 0 0 0 0 0 0 0 0 0 0 0 0 0 0 0 0 0 0 0 0 0 0 0 0 0 0 0 0 0 0 0 0 0 0 0.275634426466835 0 0 0 0 0 0 0 0 0 0 0 0 0 0 0 0 0 0 0 0 0 0 0 0 0 0 0 0 0 0 0 0 0 0 0 0 0 0 0 0 0 0 0 0 0 0 0 0 0 0 0 0 0 0 0 0 0 0 0 0 0 0 0 0 0 0 0 0 0 0 0 0 0 0 0 0 0 0 0 0 0 0 0 0 0 0 0 0 0 0 0 0 0 0 0 0 0 0 0 0 0 0 0 0 0 0 0 0 0 0 0 0 0 0 0 0 0 0 0 0 0 0 0 0 0 0 0 0 0 0 0 0 0 0 0 0 0 0 0 0 0 0 0 0 0 0 0 0 0 0 0 0 0 0 0 0 0 0 0 0 0 0 0 0 0 0 0 0 0 0 0 0 0 0 0 0 0 0 0 0 0 0 0 0 0 0 0
0 0 0 0 0.34715980417997 0 0 0 0.0922398404457918 0.239156230360232 0 0 0 0 0 0 0 0 0 0 0 0 0 0 0 0 0 0 0.0854700367073009 0 0 0 0 0 0 0 0.0285842585889278 0.0238262816707884 0 0 0 0 0 0 0 0 0 0 0 0 0 0 0 0 0 0 0 0.00977783133818213 0 0 0 0 0 0 0 0 0 0.0679134509604775 0 0 0 0.0327071771701006 0 0 0 0 0 0 0 0 0 0 0 0.014277060724493 0 0.0352302624567749 0 0 0 0 0 0 0 0 0 0 0 0 0 0 0 0 0 0 0 0 0 0 0 0 0 0 0 0 0 0 0 0 0 0 0 0 0 0 0 0 0 0 0.0130678763408117 0 0 0.0105898890561497 0 0 0 0 0 0 0 0 0 0 0 0 0 0 0 0 0 0 0 0 0 0 0 0 0 0 0 0 0 0 0 0 0 0 0 0 0 0 0 0 0 0 0 0 0 0 0 0 0 0 0 0 0 0 0 0 0 0 0 0 0 0 0 0 0 0 0 0 0 0 0 0 0 0 0 0 0 0 0 0 0 0 0 0 0 0 0 0 0 0 0 0 0 0 0 0 0 0 0 0 0 0 0 0 0 0 0 0 0 0 0 0 0 0 0 0 0 0 0 0 0 0 0 0 0 0 0 0 0 0 0 0 0 0 0 0 0 0 0 0 0 0 0 0 0 0 0 0 0 0 0 0 0 0 0 0 0 0 0 0 0 0 0 0 0 0 0 0 0 0 0 0 0 0 0 0 0 0 0 0 0 0 0 0
0 0 0.00892624651150072 0 0.138215578066809 0.0493842632270773 0.0429567990474057 0.105260237711907 0 0.338340535638492 0.0122308329470381 0 0 0 0 0 0 0 0 0 0 0 0 0 0 0 0 0 0.0049094245237724 0.00804210493417955 0 0 0 0 0 0 0 0.0185648858074165 0 0 0 0 0 0 0 0 0 0 0 0 0 0 0 0 0 0 0 0 0 0 0 0 0 0 0 0 0 0 0 0.0041684013963184 0 0 0 0 0 0 0 0 0 0 0 0 0 0 0 0 0 0 0 0 0 0 0 0 0 0 0 0 0 0 0 0 0 0 0 0 0 0 0 0 0 0 0 0 0 0 0 0 0 0 0 0 0 0 0 0 0 0 0.228537269135608 0 0 0.0404634210524757 0 0 0 0 0 0 0 0 0 0 0 0 0 0 0 0 0 0 0 0 0 0 0 0 0 0 0 0 0 0 0 0 0 0 0 0 0 0 0 0 0 0 0 0 0 0 0 0 0 0 0 0 0 0 0 0 0 0 0 0 0 0 0 0 0 0 0 0 0 0 0 0 0 0 0 0 0 0 0 0 0 0 0 0 0 0 0 0 0 0 0 0 0 0 0 0 0 0 0 0 0 0 0 0 0 0 0 0 0 0 0 0 0 0 0 0 0 0 0 0 0 0 0 0 0 0 0 0 0 0 0 0 0 0 0 0 0 0 0 0 0 0 0 0 0 0 0 0 0 0 0 0 0 0 0 0 0 0 0 0 0 0 0 0 0 0 0 0 0 0 0 0 0 0 0 0 0 0 0 0 0 0 0 0
0.00566067430210256 0 0 0.0270212317358643 0.135366021302266 0.136737328253798 0.0264266055947303 0.121453335842636 0.150569142620823 0 0.0327505615057058 0.0187033593108116 0 0.00305348081043598 0.00415256689632207 0 0 0 0 0 0 0 0 0 0 0 0 0 0.0181834299379232 0.0284425434435393 0.0230712356619219 0 0 0 0 0 0.00898898649577323 0.0576145522388452 0 0 0 0 0 0 0 0 0 0 0 0 0 0 0 0 0 0 0 0 0 0 0 0 0 0 0 0 0 0 0 0 0 0 0 0 0 0 0 0 0 0 0 0 0 0.0539941796424948 0.00548290995823405 0.0389802778882129 0 0 0 0 0 0.00384547906006416 0 0 0 0 0 0 0 0 0 0 0 0 0 0 0 0 0 0 0 0 0 0 0 0 0 0 0 0 0 0 0 0 0 0 0 0 0.0891449286790546 0 0 0.0103571688184403 0 0 0 0 0 0 0 0 0 0 0 0 0 0 0 0 0 0 0 0 0 0 0 0 0 0 0 0 0 0 0 0 0 0 0 0 0 0 0 0 0 0 0 0 0 0 0 0 0 0 0 0 0 0 0 0 0 0 0 0 0 0 0 0 0 0 0 0 0 0 0 0 0 0 0 0 0 0 0 0 0 0 0 0 0 0 0 0 0 0 0 0 0 0 0 0 0 0 0 0 0 0 0 0 0 0 0 0 0 0 0 0 0 0 0 0 0 0 0 0 0 0 0 0 0 0 0 0 0 0 0 0 0 0 0 0 0 0 0 0 0 0 0 0 0 0 0 0 0 0 0 0 0 0 0 0 0 0 0 0 0 0 0 0 0 0 0 0 0 0 0 0 0 0 0 0 0 0 0 0 0 0 0 0
0.0690907114712545 0 0.00400537700057772 0.263610084171456 0 0.0776531499974346 0 0 0.00757686627894817 0.045590084125753 0 0.0254259252430598 0 0.00442269660878703 0.0141432432478279 0 0 0 0 0 0 0 0 0 0 0 0 0 0 0.248225153727674 0.11153000464989 0 0 0 0 0 0 0.0071871409293614 0 0 0 0 0 0 0 0 0 0 0 0 0 0 0 0 0.00479136494737875 0 0 0 0 0 0 0 0 0 0 0 0 0 0 0.0500412335023866 0 0 0 0 0.00503535712360423 0 0 0 0 0 0 0 0 0 0.00489018860901405 0 0 0 0 0 0 0.0205742445171981 0 0 0 0 0 0 0 0 0 0 0.00414046030334231 0 0 0 0 0.0227826185563008 0 0 0 0 0 0 0 0 0 0 0 0 0 0 0 0 0 0 0 0 0.00928409498875155 0 0 0 0 0 0 0 0 0 0 0 0 0 0 0 0 0 0 0 0 0 0 0 0 0 0 0 0 0 0 0 0 0 0 0 0 0 0 0 0 0 0 0 0 0 0 0 0 0 0 0 0 0 0 0 0 0 0 0 0 0 0 0 0 0 0 0 0 0 0 0 0 0 0 0 0 0 0 0 0 0 0 0 0 0 0 0 0 0 0 0 0 0 0 0 0 0 0 0 0 0 0 0 0 0 0 0 0 0 0 0 0 0 0 0 0 0 0 0 0 0 0 0 0 0 0 0 0 0 0 0 0 0 0 0 0 0 0 0 0 0 0 0 0 0 0 0 0 0 0 0 0 0 0 0 0 0 0 0 0 0 0 0 0 0 0 0 0 0 0 0 0 0 0 0 0 0 0 0 0 0 0 0 0 0 0 0
0.0128657552469011 0.0645370647723573 0.00315597550466827 0.0178869809666886 0.178687007839707 0.0411785809264182 0 0 0 0.02823813878967 0.0275766542302413 0 0 0.192897218319292 0.0934092501098172 0.0821220165895211 0.0292222994752296 0 0 0.0497406165731357 0 0 0 0 0 0 0 0 0.0126837158233093 0.0243840730063149 0.0478989243364899 0 0 0 0 0 0 0 0 0 0 0 0 0 0 0 0 0 0 0 0 0 0 0 0 0 0 0 0 0 0 0 0 0 0 0 0 0 0 0 0 0 0 0 0 0 0 0 0 0 0 0 0 0 0 0 0 0 0 0 0 0 0 0 0 0 0 0 0 0 0 0 0 0 0 0 0 0 0 0 0.00533884379756216 0 0 0 0 0 0 0 0 0.00494044627346489 0 0 0.00762354245549626 0 0 0.0102631826038867 0 0 0.00916120190737156 0 0 0 0.0128966825431677 0 0.0120952354297059 0.0255038317742953 0.00569276070528811 0 0 0 0 0 0 0 0 0 0 0 0 0 0 0 0 0 0 0 0 0 0 0 0 0 0 0 0 0 0 0 0 0 0 0 0 0 0 0 0 0 0 0 0 0 0 0 0 0 0 0 0 0 0 0 0 0 0 0 0 0 0 0 0 0 0 0 0 0 0 0 0 0 0 0 0 0 0 0 0 0 0 0 0 0 0 0 0 0 0 0 0 0 0 0 0 0 0 0 0 0 0 0 0 0 0 0 0 0 0 0 0 0 0 0 0 0 0 0 0 0 0 0 0 0 0 0 0 0 0 0 0 0 0 0 0 0 0 0 0 0 0 0 0 0 0 0 0 0 0 0 0 0 0 0 0 0 0 0 0 0 0 0 0 0 0 0 0 0 0 0 0 0 0 0 0 0 0 0
0 0 0 0.00499553172232445 0 0 0 0 0 0 0 0 0 0 0 0 0 0 0 0 0 0 0.0110581547197479 0 0.0327199262794522 0.0169928175427064 0.0431220105786395 0 0 0.00407170051340144 0 0.0219312999818503 0 0 0.0531221623985635 0 0 0 0 0 0 0 0 0 0 0 0 0 0.0522802577189212 0 0 0 0 0 0.0324404782656304 0 0 0 0 0 0 0 0 0 0 0 0 0 0 0 0 0 0.0113918497892895 0 0 0 0 0 0 0 0 0 0 0 0 0 0 0 0 0 0 0 0 0 0 0 0 0 0 0 0 0 0 0 0 0 0 0 0 0 0 0 0.140993632440671 0.0244255382381318 0.00300063634871772 0 0.128940808145788 0.0669847960219893 0.0833442633303226 0 0 0 0 0 0 0 0 0 0 0 0 0 0 0 0 0 0 0 0 0 0 0 0 0 0 0 0 0 0 0 0 0 0 0 0 0 0 0 0 0 0 0 0 0 0 0.124126789892429 0 0 0 0 0 0 0 0 0 0 0 0 0 0 0 0 0 0 0 0.00886075998301214 0 0.00559666641096244 0 0 0 0 0 0 0 0 0 0 0 0 0 0 0 0 0 0.00602662653854648 0 0 0 0 0 0 0 0 0 0 0 0 0 0 0 0 0 0 0 0 0 0 0 0 0 0 0 0 0 0 0 0 0 0 0 0 0 0 0 0 0 0 0 0 0 0 0 0 0 0 0 0 0.022786326562724 0.00808665250268911 0.0101813397715145 0.0497111855568608 0.00934075382774803 0 0 0 0 0 0 0.00597820311787214 0 0 0.0094720743012179 0 0 0 0 0 0 0 0 0 0 0 0 0 0 0 0 0 0 0 0 0 0 0 0 0 0 0 0 0 0 0 0 0 0 0 0 0 0 0 0 0 0.00801675749827653 0
0.00530104098116363 0.023418821045674 0 0.0537821205418587 0.0878986606319577 0.00523805057823251 0 0 0 0.0054677896386813 0.00568921187365312 0.228784246286078 0 0 0.151418986447249 0.0920450222208926 0.00890535555860118 0 0 0.151618841492561 0.0536576731505308 0 0 0 0 0 0 0 0.00486097782311952 0 0.0417552502327843 0 0 0 0 0 0 0 0 0 0 0 0 0 0 0 0 0 0 0 0 0 0 0 0 0 0 0 0 0 0 0 0 0 0 0 0 0 0 0 0 0 0 0 0 0 0 0 0 0 0 0 0 0 0 0 0 0 0 0 0 0 0 0 0 0 0 0 0 0 0 0 0 0 0 0 0 0 0 0 0.00502353390485194 0 0 0 0 0 0 0 0 0.00665191308669767 0 0 0 0 0 0.0164610142722725 0 0 0 0 0 0 0.0209566298616487 0 0.0108524075482303 0.0202124528232613 0 0 0 0 0 0 0 0 0 0 0 0 0 0 0 0 0 0 0 0 0 0 0 0 0 0 0 0 0 0 0 0 0 0 0 0 0 0 0 0 0 0 0 0 0 0 0 0 0 0 0 0 0 0 0 0 0 0 0 0 0 0 0 0 0 0 0 0 0 0 0 0 0 0 0 0 0 0 0 0 0 0 0 0 0 0 0 0 0 0 0 0 0 0 0 0 0 0 0 0 0 0 0 0 0 0 0 0 0 0 0 0 0 0 0 0 0 0 0 0 0 0 0 0 0 0 0 0 0 0 0 0 0 0 0 0 0 0 0 0 0 0 0 0 0 0 0 0 0 0 0 0 0 0 0 0 0 0 0 0 0 0 0 0 0 0 0 0 0 0 0 0 0 0 0 0 0 0 0 0
0.00894543404941051 0 0 0 0.0506718173277769 0 0 0 0 0.00993594722018003 0.0243102825158651 0.148035567418282 0 0.202328177941275 0 0.115907654175555 0.00634113439999771 0 0 0.0149307246947833 0.0126930564675206 0 0 0 0 0 0 0 0.00994005513945459 0.0121150587212552 0.216479503995734 0 0 0 0 0 0 0 0 0 0 0 0 0 0 0 0 0 0 0 0 0 0.0114637728172512 0 0 0 0 0 0 0 0 0 0 0 0.0119801985612448 0 0 0 0 0 0 0 0 0 0 0 0 0 0 0 0 0 0 0 0 0 0 0 0 0 0 0 0 0 0.0175552621512324 0 0 0 0 0 0 0 0 0 0 0 0 0 0 0 0 0 0 0 0 0 0 0 0 0 0 0 0 0 0 0.0742323136543612 0 0 0 0 0 0 0 0 0.0142096178698368 0.0287111972670748 0.0092132236119083 0 0 0 0 0 0 0 0 0 0 0 0 0 0 0 0 0 0 0 0 0 0 0 0 0 0 0 0 0 0 0 0 0 0 0 0 0 0 0 0 0 0 0 0 0 0 0 0 0 0 0 0 0 0 0 0 0 0 0 0 0 0 0 0 0 0 0 0 0 0 0 0 0 0 0 0 0 0 0 0 0 0 0 0 0 0 0 0 0 0 0 0 0 0 0 0 0 0 0 0 0 0 0 0 0 0 0 0 0 0 0 0 0 0 0 0 0 0 0 0 0 0 0 0 0 0 0 0 0 0 0 0 0 0 0 0 0 0 0 0 0 0 0 0 0 0 0 0 0 0 0 0 0 0 0 0 0 0 0 0 0 0 0 0 0 0 0 0 0 0 0 0 0 0 0 0 0 0 0
0.00472671960249216 0 0.00169179082065686 0 0.0679050106383212 0.00454936247379314 0 0 0 0 0 0.0620117422227288 0 0.0586022759542447 0.0552268479710233 0 0 0 0 0.00179017737372427 0.00306480073899575 0.0101201375118185 0 0 0 0 0 0 0.0140399799454321 0.00518889161088108 0.160698348384704 0 0 0 0.00810547853016562 0 0.00480997716875802 0 0.0075822374324005 0 0 0 0 0 0.00763752578213511 0 0.00560793468970358 0.00273157046012411 0 0 0 0 0.00364010963357836 0 0.00219968506110504 0.00383337964675332 0 0.00467190294266906 0 0 0 0 0.00284085764873235 0 0.00357373671649206 0 0 0 0.0284578820156334 0.00483854076708878 0 0.00322802871124057 0 0.00328565977832028 0 0 0 0 0 0 0 0 0 0 0 0 0.00808457789709372 0.00316258161988365 0 0 0 0 0 0.00450212267982071 0.015167037382496 0 0 0 0.0013608474500087 0.00194514590423029 0 0.00187071462904233 0.00181254064827545 0 0 0 0 0.00261998416641145 0 0.00241316439616307 0 0 0 0 0 0 0 0 0 0 0 0 0 0 0 0.0953792922763396 0 0 0 0 0 0 0.0276634267873418 0 0.0280449482110372 0.115478049190485 0.0827868728697962 0.0063941171261391 0.00422573197007701 0 0 0 0 0 0.0086822563723155 0.0191384413696391 0 0 0.00161746706668667 0 0.00110434937771462 0 0.011903846598865 0.00798189177642195 0 0 0 0 0 0 0 0 0 0 0 0 0 0 0 0 0 0 0 0 0 0 0 0 0 0 0 0 0 0 0 0 0 0 0 0 0 0 0 0 0 0 0 0 0 0 0 0 0 0 0 0 0 0 0 0 0 0 0 0 0 0 0 0 0 0 0 0 0 0 0 0 0 0 0 0 0 0 0 0 0 0 0 0 0 0 0 0 0 0 0 0 0 0 0 0 0 0 0 0 0 0 0 0 0 0 0 0 0 0 0 0 0 0 0 0 0 0 0 0 0 0 0 0 0 0 0 0 0 0 0 0 0 0 0 0 0 0 0 0 0 0 0 0 0 0 0 0 0 0 0 0 0 0 0 0 0 0 0 0 0 0
0 0.318941717921503 0 0 0 0 0 0 0 0 0 0.0606228539616377 0 0.0155766156290051 0.00830066260957233 0 0 0 0.039348580233121 0.0670078124326556 0.123704853201948 0 0 0 0 0 0 0 0 0.00947528467696463 0.0590137196589403 0 0 0 0 0 0 0 0 0 0 0 0 0 0 0 0 0 0 0 0 0 0 0 0 0 0 0 0 0 0 0 0 0 0 0 0 0 0 0 0 0 0 0 0 0 0 0 0 0 0 0 0 0.00865441287366643 0 0 0 0 0 0 0 0 0 0.0079761820168315 0.0123032197052268 0 0 0 0 0 0 0 0 0 0 0 0 0 0 0 0 0 0 0 0 0 0 0 0 0 0 0 0.269074085078928 0 0 0 0 0 0 0 0 0 0 0 0 0 0 0 0 0 0 0 0 0 0 0 0 0 0 0 0 0 0 0 0 0 0 0 0 0 0 0 0 0 0 0 0 0 0 0 0 0 0 0 0 0 0 0 0 0 0 0 0 0 0 0 0 0 0 0 0 0 0 0 0 0 0 0 0 0 0 0 0 0 0 0 0 0 0 0 0 0 0 0 0 0 0 0 0 0 0 0 0 0 0 0 0 0 0 0 0 0 0 0 0 0 0 0 0 0 0 0 0 0 0 0 0 0 0 0 0 0 0 0 0 0 0 0 0 0 0 0 0 0 0 0 0 0 0 0 0 0 0 0 0 0 0 0 0 0 0 0 0 0 0 0 0 0 0 0 0 0 0 0 0 0 0 0 0 0 0 0 0 0 0 0 0 0 0 0 0 0 0 0 0 0
0 0 0 0 0.313484939764263 0.404545319531087 0 0 0 0 0 0 0 0 0 0 0 0 0.28196974070465 0 0 0 0 0 0 0 0 0 0 0 0 0 0 0 0 0 0 0 0 0 0 0 0 0 0 0 0 0 0 0 0 0 0 0 0 0 0 0 0 0 0 0 0 0 0 0 0 0 0 0 0 0 0 0 0 0 0 0 0 0 0 0 0 0 0 0 0 0 0 0 0 0 0 0 0 0 0 0 0 0 0 0 0 0 0 0 0 0 0 0 0 0 0 0 0 0 0 0 0 0 0 0 0 0 0 0 0 0 0 0 0 0 0 0 0 0 0 0 0 0 0 0 0 0 0 0 0 0 0 0 0 0 0 0 0 0 0 0 0 0 0 0 0 0 0 0 0 0 0 0 0 0 0 0 0 0 0 0 0 0 0 0 0 0 0 0 0 0 0 0 0 0 0 0 0 0 0 0 0 0 0 0 0 0 0 0 0 0 0 0 0 0 0 0 0 0 0 0 0 0 0 0 0 0 0 0 0 0 0 0 0 0 0 0 0 0 0 0 0 0 0 0 0 0 0 0 0 0 0 0 0 0 0 0 0 0 0 0 0 0 0 0 0 0 0 0 0 0 0 0 0 0 0 0 0 0 0 0 0 0 0 0 0 0 0 0 0 0 0 0 0 0 0 0 0 0 0 0 0 0 0 0 0 0 0 0 0 0 0 0 0 0 0 0 0 0
0 0.161905807719663 0 0 0 0 0 0 0 0 0 0 0 0 0 0 0.0996219515534011 0.0922292000447656 0 0 0.0922788563044889 0 0 0 0 0 0 0 0 0 0 0 0 0 0 0 0 0 0 0 0 0 0 0 0 0 0 0 0 0 0 0 0 0 0 0 0 0 0 0 0 0 0 0 0 0 0 0.105952905011427 0 0 0 0 0 0 0 0 0 0 0 0 0 0 0 0 0 0 0 0 0 0 0 0 0 0 0 0 0 0 0 0 0 0 0 0 0 0 0 0 0.0862294833441553 0.0608757939083872 0 0 0 0 0 0 0 0 0 0 0 0 0.300906002113712 0 0 0 0 0 0 0 0 0 0 0 0 0 0 0 0 0 0 0 0 0 0 0 0 0 0 0 0 0 0 0 0 0 0 0 0 0 0 0 0 0 0 0 0 0 0 0 0 0 0 0 0 0 0 0 0 0 0 0 0 0 0 0 0 0 0 0 0 0 0 0 0 0 0 0 0 0 0 0 0 0 0 0 0 0 0 0 0 0 0 0 0 0 0 0 0 0 0 0 0 0 0 0 0 0 0 0 0 0 0 0 0 0 0 0 0 0 0 0 0 0 0 0 0 0 0 0 0 0 0 0 0 0 0 0 0 0 0 0 0 0 0 0 0 0 0 0 0 0 0 0 0 0 0 0 0 0 0 0 0 0 0 0 0 0 0 0 0 0 0 0 0 0 0 0 0 0 0 0 0 0 0 0 0 0 0 0 0 0 0 0 0 0
0 0.0690650922762531 0 0.096089495973352 0 0 0 0 0 0 0 0.120422178934833 0 0.309491224473915 0.0228086729143945 0.00573953954910309 0.0781985618404456 0 0 0 0.168226792032868 0 0 0 0 0 0 0 0 0 0 0 0 0 0 0 0 0 0 0 0 0 0 0 0.00783736260050724 0 0 0 0 0 0 0 0 0 0 0 0 0 0 0 0 0 0 0 0 0 0 0 0 0 0 0 0 0 0 0 0 0 0 0 0 0 0 0 0 0 0 0 0 0 0 0 0 0 0 0 0 0 0 0 0 0 0 0 0 0 0 0 0.00591132154265019 0 0 0 0 0 0 0 0 0 0 0.0084707116944346 0 0 0.0499151544001223 0.0107182858342679 0 0 0.0147242638532578 0 0 0 0 0 0.0168607480686443 0 0 0 0 0 0 0 0 0 0 0 0 0 0 0 0 0 0 0 0 0 0 0 0 0 0 0 0 0 0 0 0 0 0 0 0 0 0 0 0 0 0 0 0 0 0 0 0 0 0 0 0 0 0 0 0 0 0 0 0 0 0 0 0 0 0 0 0 0 0 0.0155205940109521 0 0 0 0 0 0 0 0 0 0 0 0 0 0 0 0 0 0 0 0 0 0 0 0 0 0 0 0 0 0 0 0 0 0 0 0 0 0 0 0 0 0 0 0 0 0 0 0 0 0 0 0 0 0 0 0 0 0 0 0 0 0 0 0 0 0 0 0 0 0 0 0 0 0 0 0 0 0 0 0 0 0 0 0 0 0 0 0 0 0 0 0 0 0 0 0 0 0 0 0 0 0 0 0 0 0 0 0 0 0 0 0
0 0.0133233502260344 0 0 0 0 0 0 0 0 0 0 0 0.073305538507781 0.0129776222652911 0.00657647267823118 0.0966206270498987 0 0.0284681560913103 0.112591330366325 0 0 0 0 0 0 0 0 0 0 0.00897635312870803 0 0 0 0 0 0 0 0 0 0 0 0 0 0.0901478000735142 0.0201869950274438 0 0 0 0 0 0 0 0 0 0 0 0 0.0414197466546374 0 0 0.160640553890988 0 0.0220314222691942 0.00695220921862082 0 0 0 0 0 0 0 0 0 0 0 0.0147903254394591 0 0 0 0 0 0 0 0 0 0 0 0 0 0 0 0 0 0 0 0 0 0 0 0 0 0 0 0 0 0 0 0.0113191867291769 0 0 0 0 0 0 0 0 0 0 0.00931668715925669 0 0 0.0323492095829062 0.0142993351947029 0 0.0162339558800216 0.156708392061758 0 0 0 0 0 0.045083945147902 0 0 0 0 0 0 0 0 0 0 0 0 0 0 0 0 0 0 0 0 0 0 0 0 0 0 0 0 0 0 0 0 0 0 0 0 0 0 0 0 0 0 0 0 0 0 0 0 0 0 0 0 0 0 0 0 0 0 0 0 0 0 0 0 0 0 0 0 0 0 0.00568078535683758 0 0 0 0 0 0 0 0 0 0 0 0 0 0 0 0 0 0 0 0 0 0 0 0 0 0 0 0 0 0 0 0 0 0 0 0 0 0 0 0 0 0 0 0 0 0 0 0 0 0 0 0 0 0 0 0 0 0 0 0 0 0 0 0 0 0 0 0 0 0 0 0 0 0 0 0 0 0 0 0 0 0 0 0 0 0 0 0 0 0 0 0 0 0 0 0 0 0 0 0 0 0 0 0 0 0 0 0 0 0 0 0
0 0 0 0 0 0 0 0 0 0 0 0 0 0 0 0.0236823645554904 0 0 0 0 0 0 0 0.198557294500231 0 0 0 0 0 0 0 0 0 0 0 0 0 0 0 0.0669392123335986 0 0 0 0 0 0 0 0 0 0 0 0 0 0 0 0 0 0 0 0 0.0541628636810478 0 0.0379757605201714 0 0 0 0 0 0.4111846050692 0 0.0758057099367431 0 0 0 0 0 0 0.123299372923261 0 0 0 0 0 0 0 0 0 0 0 0 0 0 0 0 0 0 0 0 0 0 0 0 0 0 0 0 0 0 0 0 0 0 0 0 0 0 0 0 0 0 0 0 0 0 0 0 0 0 0 0 0 0 0 0 0 0 0 0 0 0 0 0 0 0 0 0.00839281648025706 0 0 0 0 0 0 0 0 0 0 0 0 0 0 0 0 0 0 0 0 0 0 0 0 0 0 0 0 0 0 0 0 0 0 0 0 0 0 0 0 0 0 0 0 0 0 0 0 0 0 0 0 0 0 0 0 0 0 0 0 0 0 0 0 0 0 0 0 0 0 0 0 0 0 0 0 0 0 0 0 0 0 0 0 0 0 0 0 0 0 0 0 0 0 0 0 0 0 0 0 0 0 0 0 0 0 0 0 0 0 0 0 0 0 0 0 0 0 0 0 0 0 0 0 0 0 0 0 0 0 0 0 0 0 0 0 0 0 0 0 0 0 0 0 0 0 0 0 0 0 0 0 0 0 0 0 0 0 0 0 0 0 0 0 0 0 0 0 0 0
0 0 0 0 0 0 0 0 0 0 0 0 0.081756930247309 0 0 0 0 0 0 0 0 0 0 0 0.411194181333286 0 0 0 0 0 0 0 0 0 0 0 0 0 0 0 0 0 0 0 0 0 0 0 0 0 0 0 0 0 0.0737406433107993 0 0 0 0 0 0 0 0 0 0 0 0 0 0 0 0 0 0 0 0 0 0 0 0 0 0 0 0 0 0 0 0 0 0 0 0 0 0 0 0 0 0 0 0 0 0 0 0 0 0 0 0 0 0 0 0 0 0 0 0 0 0 0 0.0900867410418211 0 0 0 0 0 0 0 0.343221504066785 0 0 0 0 0 0 0 0 0 0 0 0 0 0 0 0 0 0 0 0 0 0 0 0 0 0 0 0 0 0 0 0 0 0 0 0 0 0 0 0 0 0 0 0 0 0 0 0 0 0 0 0 0 0 0 0 0 0 0 0 0 0 0 0 0 0 0 0 0 0 0 0 0 0 0 0 0 0 0 0 0 0 0 0 0 0 0 0 0 0 0 0 0 0 0 0 0 0 0 0 0 0 0 0 0 0 0 0 0 0 0 0 0 0 0 0 0 0 0 0 0 0 0 0 0 0 0 0 0 0 0 0 0 0 0 0 0 0 0 0 0 0 0 0 0 0 0 0 0 0 0 0 0 0 0 0 0 0 0 0 0 0 0 0 0 0 0 0 0 0 0 0 0 0 0 0 0 0 0 0 0 0 0 0 0 0 0 0 0
0 0 0 0 0 0 0 0 0 0 0 0 0 0 0 0 0 0 0 0 0 0.235629176650077 0 0 0 0 0 0 0 0 0 0 0 0 0 0 0 0 0.0748047053431214 0.244544766970826 0 0 0.0520523392268818 0.0308671447979732 0 0 0 0 0 0.0984128520309302 0 0 0 0 0 0 0 0 0 0 0.0909303840344149 0 0.106075598021236 0 0 0 0 0 0.0497050604767078 0 0 0 0 0 0 0 0 0 0 0 0 0 0 0 0 0 0 0 0 0 0 0 0 0 0 0 0 0 0 0 0 0 0 0 0 0 0 0 0 0 0 0 0 0 0 0 0 0 0 0 0 0 0 0 0 0 0 0 0 0 0 0 0 0 0 0 0 0 0 0 0 0 0 0 0 0 0 0 0 0 0 0 0 0 0 0 0 0 0 0 0 0 0 0 0 0 0 0 0 0 0 0 0 0 0 0 0 0 0 0 0 0 0 0 0 0 0 0 0 0 0 0 0 0 0 0 0 0 0 0 0 0 0 0 0 0 0 0 0 0 0 0 0 0 0 0 0 0 0 0 0 0 0 0 0.0169779724478311 0 0 0 0 0 0 0 0 0 0 0 0 0 0 0 0 0 0 0 0 0 0 0 0 0 0 0 0 0 0 0 0 0 0 0 0 0 0 0 0 0 0 0 0 0 0 0 0 0 0 0 0 0 0 0 0 0 0 0 0 0 0 0 0 0 0 0 0 0 0 0 0 0 0 0 0 0 0 0 0 0 0 0 0 0 0 0 0 0 0 0
0 0 0 0 0 0 0 0 0 0 0 0 0.0875794858707904 0 0 0 0 0 0 0 0 0 0.148865863499561 0 0 0.12599753297899 0 0 0 0 0 0 0 0 0.0907634050464615 0.0150445716925829 0 0 0 0 0 0 0 0 0 0 0 0 0.27414309111911 0 0 0 0 0 0.0573688667523646 0.0603177618365281 0 0 0 0 0 0 0 0 0 0 0 0 0 0 0 0 0 0 0 0 0 0 0 0 0 0 0 0 0 0 0 0 0 0 0 0 0 0 0 0 0 0 0 0 0 0 0 0 0 0 0 0 0 0 0 0 0.037983671726212 0 0 0 0 0 0 0 0 0 0 0 0.0382755920305688 0 0.063660157446831 0 0 0 0 0 0 0 0 0 0 0 0 0 0 0 0 0 0 0 0 0 0 0 0 0 0 0 0 0 0 0 0 0 0 0 0 0 0 0 0 0 0 0 0 0 0 0 0 0 0 0 0 0 0 0 0 0 0 0 0 0 0 0 0 0 0 0 0 0 0 0 0 0 0 0 0 0 0 0 0 0 0 0 0 0 0 0 0 0 0 0 0 0 0 0 0 0 0 0 0 0 0 0 0 0 0 0 0 0 0 0 0 0 0 0 0 0 0 0 0 0 0 0 0 0 0 0 0 0 0 0 0 0 0 0 0 0 0 0 0 0 0 0 0 0 0 0 0 0 0 0 0 0 0 0 0 0 0 0 0 0 0 0 0 0 0 0 0 0 0 0 0 0 0 0 0 0 0 0 0 0 0 0 0 0 0 0 0 0
0 0 0 0 0 0 0 0 0 0 0 0 0.0998907273850419 0 0 0 0 0 0 0 0 0 0 0 0.276714392432309 0 0 0 0 0 0 0 0 0 0.0695394332254572 0 0 0 0 0 0 0 0 0 0 0 0 0 0.183897458089845 0 0 0 0 0 0.0554602468168501 0.0492790724518162 0 0 0 0 0 0 0 0 0 0 0 0 0 0 0 0 0.148657598246394 0 0 0 0 0 0 0 0 0 0 0 0 0 0 0 0 0 0 0 0 0 0 0 0 0 0 0 0 0 0 0 0 0 0 0 0 0 0 0 0 0 0 0 0 0 0 0 0 0 0 0 0.116561071352286 0 0 0 0 0 0 0 0 0 0 0 0 0 0 0 0 0 0 0 0 0 0 0 0 0 0 0 0 0 0 0 0 0 0 0 0 0 0 0 0 0 0 0 0 0 0 0 0 0 0 0 0 0 0 0 0 0 0 0 0 0 0 0 0 0 0 0 0 0 0 0 0 0 0 0 0 0 0 0 0 0 0 0 0 0 0 0 0 0 0 0 0 0 0 0 0 0 0 0 0 0 0 0 0 0 0 0 0 0 0 0 0 0 0 0 0 0 0 0 0 0 0 0 0 0 0 0 0 0 0 0 0 0 0 0 0 0 0 0 0 0 0 0 0 0 0 0 0 0 0 0 0 0 0 0 0 0 0 0 0 0 0 0 0 0 0 0 0 0 0 0 0 0 0 0 0 0 0 0 0 0 0 0 0 0 0 0 0 0 0 0
0 0 0 0 0 0 0 0 0 0 0 0 0.11291619720064 0 0 0 0 0 0 0 0 0 0 0 0 0 0 0 0 0 0 0 0 0 0 0 0 0 0 0 0 0 0 0 0 0 0 0 0.0163396025292658 0 0 0 0 0 0 0 0 0 0 0 0 0 0 0 0 0 0 0 0 0 0 0 0 0 0 0 0 0 0 0 0.00436404731414621 0.00590319130473241 0 0 0 0 0 0 0 0 0 0 0 0 0 0 0 0 0 0 0 0 0 0 0 0 0.0430941250426244 0 0 0 0 0 0 0.0303301551772924 0 0.124426246577163 0.0479783802690816 0.110030116151847 0.102399114440154 0 0 0 0 0 0 0 0.0255077792087422 0 0 0 0 0 0 0 0 0 0 0 0 0 0 0 0 0 0 0 0 0 0 0 0 0 0 0 0 0 0 0 0 0 0 0 0 0 0 0.0106403403338456 0 0 0 0 0 0.160936564477721 0 0 0 0 0 0 0 0 0 0 0 0 0 0 0 0 0 0 0 0 0 0 0 0 0 0 0 0 0 0 0 0 0 0 0 0.0143405558324552 0 0 0 0 0 0 0 0 0 0 0 0 0 0 0 0 0 0 0 0 0 0 0 0 0 0 0 0 0 0 0 0 0 0 0 0 0 0 0 0 0 0 0 0 0 0 0 0 0 0 0 0 0.100713693121136 0 0.0900798910191521 0 0 0 0 0 0 0 0 0 0 0 0 0 0 0 0 0 0 0 0 0 0 0 0 0 0 0 0 0 0 0 0 0 0 0 0 0 0 0 0 0 0 0 0 0 0 0 0 0 0 0 0 0
0 0 0 0 0 0 0 0 0 0 0 0 0 0 0 0 0 0 0 0 0 0 0 0 0 0 0 0 0 0 0 0 0 0 0 0 0 0 0 0 0 0 0 0 0 0 0.220122306928609 0 0 0 0 0 0.240403967638448 0 0 0 0 0 0 0 0 0 0 0 0 0 0 0 0 0 0 0 0 0 0.117075418557041 0 0 0 0 0 0 0 0 0 0 0 0 0 0 0 0 0 0 0 0 0 0 0 0 0 0 0 0 0 0 0 0 0 0 0 0 0 0 0 0 0 0 0 0 0 0 0 0 0 0 0 0 0.315736026552881 0 0 0 0 0 0 0 0 0 0 0 0 0 0 0 0 0 0 0 0 0 0 0 0 0 0 0 0 0 0 0 0 0 0 0 0 0 0 0 0 0 0 0 0 0 0 0 0 0 0 0 0 0 0 0 0 0 0 0 0 0 0 0 0 0 0 0 0 0 0 0 0 0 0 0 0 0 0 0 0 0 0 0 0 0 0 0 0 0 0 0 0 0 0 0 0 0 0 0 0 0 0 0 0 0 0 0 0 0 0 0 0 0 0 0 0 0 0 0 0 0 0 0 0 0 0 0 0 0 0 0 0 0.106662280323021 0 0 0 0 0 0 0 0 0 0 0 0 0 0 0 0 0 0 0 0 0 0 0 0 0 0 0 0 0 0 0 0 0 0 0 0 0 0 0 0 0 0 0 0 0 0 0 0 0 0 0 0 0 0 0
0 0 0.00783406706542392 0 0.491404473647441 0 0 0.112924119159761 0.00568404628121601 0.0473065068255841 0 0.0218562235834542 0 0.00706239672203735 0.0108078977670192 0.0320391349243641 0 0 0 0 0 0 0 0 0 0 0 0 0 0 0 0 0 0 0 0 0 0.0116822220805873 0 0 0 0 0 0 0 0 0.0652742006744063 0 0 0 0 0 0 0 0 0 0 0.0413068072854464 0 0 0 0 0 0 0 0 0 0.0415752965904368 0.00604373134992733 0.004822754732224 0 0.0248109451484117 0 0 0 0 0 0 0 0 0 0 0 0 0 0.0182556128402265 0 0 0 0 0 0 0 0 0 0 0 0 0 0 0 0 0 0 0 0 0 0 0 0 0 0 0 0 0 0 0 0 0 0 0 0 0 0 0 0 0 0 0 0 0.020361565927268 0 0.0111155746625822 0 0.00417095292003687 0.00744777240671097 0.00621369740543479 0 0 0 0 0 0 0 0 0 0 0 0 0 0 0 0 0 0 0 0 0 0 0 0 0 0 0 0 0 0 0 0 0 0 0 0 0 0 0 0 0 0 0 0 0 0 0 0 0 0 0 0 0 0 0 0 0 0 0 0 0 0 0 0 0 0 0 0 0 0 0 0 0 0 0 0 0 0 0 0 0 0 0 0 0 0 0 0 0 0 0 0 0 0 0 0 0 0 0 0 0 0 0 0 0 0 0 0 0 0 0 0 0 0 0 0 0 0 0 0 0 0 0 0 0 0 0 0 0 0 0 0 0 0 0 0 0 0 0 0 0 0 0 0 0 0 0 0 0 0 0 0 0 0 0 0 0 0 0 0 0 0 0 0 0 0 0 0 0 0 0 0 0 0 0 0 0 0 0
0.069335871496739 0 0 0.238245862029435 0 0.0450493698830247 0 0 0.00372034118870182 0.0295664729790179 0.185363932761591 0.0167888476709989 0.00238734327021233 0 0.0052633709011057 0.00473123924931731 0.00314474123120456 0 0 0 0 0 0 0 0 0 0 0 0 0 0.128250295046243 0 0 0.00756893490538625 0.016024484272982 0 0 0.0607227452917222 0 0 0 0 0 0 0 0 0 0 0 0 0 0 0 0.0065307537275354 0.0035881511515777 0 0 0 0 0 0 0 0 0 0 0.00518808886796847 0 0 0 0.0230982076061939 0 0 0 0 0.0038698584468766 0 0 0 0 0 0 0 0 0 0.0182696132565777 0 0.00388165679580001 0 0 0 0 0.0289935864142494 0 0.00766188190299264 0.00310406362215945 0 0 0 0.00335512759159882 0 0 0 0.00386036561097491 0 0 0 0 0.0168303647026015 0 0.0066653791917194 0 0.00872654435464832 0.0134205260648324 0 0 0 0 0 0 0.00501435364550083 0 0 0.00320671199473926 0 0 0 0 0 0.00980243195763894 0 0 0 0 0 0 0 0 0.00876848091613224 0 0 0 0 0 0 0 0 0 0 0 0 0 0 0 0 0 0 0 0 0 0 0 0 0 0 0 0 0 0 0 0 0 0 0 0 0 0 0 0 0 0 0 0 0 0 0 0 0 0 0 0 0 0 0 0 0 0 0 0 0 0 0 0 0 0 0 0 0 0 0 0 0 0 0 0 0 0 0 0 0 0 0 0 0 0 0 0 0 0 0 0 0 0 0 0 0 0 0 0 0 0 0 0 0 0 0 0 0 0 0 0 0 0 0 0 0 0 0 0 0 0 0 0 0 0 0 0 0 0 0 0 0 0 0 0 0 0 0 0 0 0 0 0 0 0 0 0 0 0 0 0 0 0 0 0 0 0 0 0 0 0 0 0 0 0 0 0 0 0 0 0 0 0 0 0 0 0
0.0304191704413632 0.0049578176577248 0 0.00455169039982771 0.00646601251350061 0.0204166233243612 0 0 0 0.0161798600590994 0.0561880529180664 0.022249139297081 0 0.0163530360350842 0.0634494777148345 0.0988517904834538 0.013213517765686 0 0 0 0.00257325176681522 0 0 0 0 0 0 0 0 0.0865229241690439 0 0 0 0 0.00231927200328684 0 0 0 0 0 0 0 0 0 0.00425511335230901 0 0 0 0 0 0 0 0 0 0 0 0 0.00193930586070072 0 0 0 0 0 0 0 0.00454922263978116 0 0 0 0 0 0.00251289761234442 0 0 0 0 0 0 0 0 0 0 0 0.0486552136204625 0.0160368556715071 0.00258256476040336 0.0222559740974683 0 0 0 0 0.0218850292897966 0 0.0341826904467094 0.124534730539945 0 0 0 0.00121910985496286 0 0 0 0 0 0.00566157567269844 0 0 0.0171400052658338 0 0.0107650477155816 0.0281623613730503 0.0116839948463838 0 0 0 0 0 0 0 0.0215949940124617 0 0 0.0163329446327867 0.00295658229837101 0 0.115958446169291 0 0 0 0 0 0 0 0 0.0248172722364915 0.00874887178065917 0.00634986497637931 0 0 0 0 0 0 0 0 0 0 0 0 0 0.000507694724392792 0 0 0 0 0 0 0 0 0 0 0 0 0 0 0 0 0 0 0 0 0 0 0 0 0 0 0 0 0 0 0 0 0 0 0 0 0 0 0 0 0 0 0 0 0 0 0 0 0 0 0 0 0 0 0 0 0 0 0 0 0 0 0 0 0 0 0 0 0 0 0 0 0 0 0 0 0 0 0 0 0 0 0 0 0 0 0 0 0 0 0 0 0 0 0 0 0 0 0 0 0 0 0 0 0 0 0 0 0 0 0 0 0 0 0 0 0 0 0 0 0 0 0 0 0 0 0 0 0 0 0 0 0 0 0 0 0 0 0 0 0 0 0 0 0 0 0 0 0 0 0 0 0 0 0 0 0 0 0 0 0 0 0 0 0
0 0 0 0 0 0 0 0 0 0 0 0 0.0340809299168044 0 0 0 0 0 0 0 0 0 0 0 0 0 0 0 0 0 0 0 0.0192577710113066 0 0.395802128747238 0.0135237480698819 0 0 0 0 0 0 0 0 0 0 0 0 0.176652877532192 0 0 0 0 0 0.00614264932361263 0.0101195087482584 0 0 0 0 0 0 0 0 0 0 0 0 0 0 0 0 0 0 0 0 0 0 0 0 0 0 0 0 0 0 0 0 0 0 0 0 0 0 0 0 0 0 0.092949418448501 0.051650282107226 0 0.00489894263715521 0 0 0 0 0 0 0 0 0 0 0 0 0 0 0.0145449090725021 0 0 0 0 0 0 0 0.0050698668909285 0 0 0 0 0 0 0 0 0 0 0 0 0 0 0 0 0 0 0 0 0 0 0.00565097830271842 0 0.00801448418249003 0 0 0 0 0 0 0 0 0 0 0 0 0 0 0 0.0269346982883443 0 0 0 0 0 0 0 0 0 0 0 0 0 0 0 0 0 0 0 0.055475704911376 0 0.0444689104649242 0 0 0 0 0 0 0 0 0 0 0 0 0 0 0 0 0 0.00673686116756532 0 0 0 0 0 0 0 0 0 0 0 0 0 0 0 0 0 0 0 0 0 0 0 0 0 0 0 0 0 0 0 0 0 0 0 0 0 0 0 0 0 0 0 0 0 0 0 0 0 0.0280253301769748 0 0 0 0 0 0 0 0 0 0 0 0 0 0 0 0 0 0 0 0 0 0 0 0 0 0 0 0 0 0 0 0 0 0 0 0 0 0 0 0 0 0 0 0 0 0 0 0 0 0 0 0 0 0 0 0 0 0 0 0
0 0 0 0 0 0 0 0 0 0 0 0 0 0 0 0 0 0 0 0 0 0 0 0 0 0 0 0 0 0 0 0.0221306421245988 0 0.213264660393311 0.0870896517658246 0.007007722637397 0 0 0 0 0 0 0 0 0 0 0 0 0 0 0 0 0 0 0 0 0 0 0 0 0 0 0 0 0 0 0 0 0 0 0 0 0 0 0 0 0 0 0 0 0 0 0 0 0 0 0 0 0 0 0 0 0 0 0 0 0 0 0.192854136564315 0.0213948277244713 0 0 0 0 0 0 0 0 0 0 0 0 0 0 0 0 0 0 0 0 0 0 0 0 0 0 0 0 0 0 0 0 0 0 0 0 0 0 0 0 0 0 0 0 0 0 0 0 0.0323873119583224 0.0279949150750858 0 0.312887157046511 0 0 0 0 0 0 0 0 0 0 0 0 0 0 0 0 0 0 0 0 0 0 0 0 0 0 0 0 0 0 0 0 0 0 0 0 0 0 0 0 0 0 0 0 0 0 0 0 0 0 0 0 0 0 0 0 0 0 0 0 0 0 0 0 0 0 0 0 0 0 0 0 0 0 0 0 0 0 0 0 0 0 0 0 0 0 0 0 0 0 0 0 0 0 0 0 0.00648132735229559 0 0 0 0 0 0 0.064192782340128 0 0 0 0 0 0 0 0 0 0 0 0 0 0 0 0 0 0 0 0 0 0 0 0 0 0 0 0 0 0 0 0 0 0 0 0 0 0 0 0 0 0.0123148650177395 0 0 0 0 0 0 0 0 0 0 0 0 0 0 0 0 0 0
0 0 0 0.0261246541191687 0 0 0 0 0 0 0 0 0 0 0 0 0 0 0 0 0 0 0 0 0 0 0 0 0 0.0219368016652041 0 0 0.202937085548448 0 0.064957469181431 0 0 0 0 0 0 0 0 0 0 0 0 0 0 0 0 0 0 0.0951776476800094 0 0 0 0 0 0 0 0 0 0 0 0 0 0 0 0.241708760142433 0 0 0 0 0 0 0 0 0 0 0 0 0 0.012202323052967 0 0 0 0 0 0 0 0 0 0 0 0 0 0 0.0329502428541357 0.0116001548538857 0 0 0 0 0 0 0 0 0 0 0 0 0 0 0 0 0 0 0 0 0 0 0 0 0 0 0 0 0 0 0 0 0 0 0 0 0 0 0 0 0 0 0 0 0 0 0 0 0 0 0 0.0500918684098574 0 0 0 0 0 0 0 0 0 0 0 0 0 0 0 0 0 0 0 0 0 0 0 0 0 0 0 0 0 0 0 0 0 0 0.0250033294795288 0.00851705084340156 0 0 0 0 0 0.00934914506654394 0 0 0 0 0 0 0 0 0 0 0 0 0 0 0 0 0 0 0 0 0 0 0 0 0 0 0 0 0 0 0 0 0 0 0 0 0 0 0 0 0 0 0 0 0 0 0 0 0 0 0 0 0 0 0.0136194831234854 0 0 0 0 0 0 0.153781340171315 0 0 0 0 0 0 0 0 0 0 0 0 0 0 0 0 0 0 0 0 0 0 0 0 0 0 0 0 0 0 0 0 0 0 0 0 0 0 0 0 0 0.0170906930443338 0 0 0 0 0 0 0 0 0 0 0 0 0 0 0 0 0 0.0129519507638519
0 0 0 0.019429265645544 0 0 0 0 0 0 0 0 0.0279675618878586 0 0 0.00663618967579693 0 0 0 0 0 0 0 0 0.0178525216362738 0.00622802329021668 0 0 0 0.0143887769695882 0.0030868724838275 0.134094179534558 0.025674994473879 0.0201247445840161 0 0.0353251968617914 0 0.00952998009659567 0 0 0 0.00247225080346454 0 0 0 0 0 0 0.0962350258033744 0 0 0 0 0 0.0381638282211946 0.0734070866290317 0 0 0 0 0 0 0 0 0 0 0 0 0 0 0 0 0.00298404968185589 0 0 0 0 0 0 0 0 0 0 0 0.00182972430604332 0 0.00343783262015257 0.00635936368714361 0.00152928110925076 0 0.00235817293867105 0 0 0 0 0 0 0 0.10799438511705 0.0770814196780672 0.0126957771960933 0.0222153350934308 0 0 0 0 0 0 0 0 0 0 0.0625499657240563 0 0 0 0 0 0 0 0 0 0 0 0.0129848433275784 0 0 0 0.00559085745485403 0 0 0 0 0 0 0 0 0 0 0 0 0 0 0 0 0 0 0.00456528155431574 0 0.0171683880897959 0.0113923301329707 0 0 0 0 0 0 0 0 0 0 0 0 0 0 0.016595166617805 0 0 0 0.00328582179147513 0 0 0 0 0 0 0 0 0 0 0 0 0 0 0 0.0196775280377046 0 0.0399591964344183 0 0 0 0 0 0 0 0 0 0 0 0 0 0 0 0 0 0 0 0 0 0 0 0 0 0 0 0 0 0 0 0 0 0 0 0 0 0 0 0 0 0 0 0 0 0 0 0 0 0 0 0 0 0 0 0 0 0 0 0 0 0 0 0 0 0 0 0.0190323491592091 0 0 0 0.00269804728019906 0 0.0035297761410123 0 0 0 0 0 0 0 0 0 0 0 0 0 0 0 0 0 0 0 0.00344228949583108 0 0 0 0 0 0 0 0 0 0 0 0 0 0 0 0 0 0 0 0 0 0 0 0 0 0 0 0 0 0 0 0 0.00842631873400537 0
0 0 0 0 0 0 0 0 0 0 0 0 0 0 0 0 0 0 0 0 0 0 0 0 0.0220885914983408 0 0 0 0 0 0 0.0342001712812048 0.0154212691368061 0 0.263684133679193 0 0 0 0 0 0 0 0 0 0 0 0 0 0 0 0 0.0459170519511835 0 0 0.0456285840302584 0.0533894899711921 0 0 0 0 0 0 0 0 0 0 0 0 0 0 0 0 0 0 0 0 0 0 0 0 0.127707865399729 0 0.0820616729931347 0 0 0 0 0 0.00856719334867231 0 0 0 0 0 0 0 0 0 0.0498283083735279 0.0352378574208382 0 0.0123358527960094 0 0 0 0 0 0 0 0 0 0 0.0194607049933625 0 0 0 0 0 0 0 0 0 0 0 0.0273533159381709 0 0 0 0 0 0 0 0 0 0 0 0 0 0 0 0 0 0 0 0 0 0 0 0 0 0.0100526220732632 0 0 0 0 0 0 0 0 0 0 0 0 0 0 0 0 0 0 0 0 0 0 0 0 0 0 0 0 0 0 0 0 0 0 0 0 0 0 0 0 0 0 0 0 0.147065315115113 0 0 0 0 0 0 0 0 0 0 0 0 0 0 0 0 0 0 0 0 0 0 0 0 0 0 0 0 0 0 0 0 0 0 0 0 0 0 0 0 0 0 0 0 0 0 0 0 0 0 0 0 0 0 0 0 0 0 0 0 0 0 0 0 0 0 0 0 0 0 0 0 0 0 0 0 0 0 0 0 0 0 0 0 0 0 0 0 0 0 0 0 0 0 0 0 0 0 0 0 0 0 0 0 0 0 0 0 0 0 0 0 0 0 0 0 0 0 0 0
0 0 0 0 0.0187474371024858 0 0 0.0344198428857402 0 0.0213139985153786 0 0 0 0 0 0.0100038331390829 0 0 0 0 0 0 0 0 0 0 0 0 0 0 0 0 0 0 0 0 0 0.317500968879203 0 0 0 0 0 0 0 0 0 0 0 0 0 0 0 0 0 0 0 0 0 0 0 0 0 0 0 0 0 0 0 0 0 0 0 0 0 0 0 0 0 0 0 0 0 0.280366160751144 0.0217049391875504 0.147723525824025 0 0 0 0 0 0.0433559220112907 0 0 0 0 0 0 0 0 0 0 0 0 0 0 0 0 0 0 0 0 0 0 0 0 0 0 0 0 0 0 0 0 0 0.0265378845245553 0 0 0 0 0 0.0783254871795444 0 0 0 0 0 0 0 0 0 0 0 0 0 0 0 0 0 0 0 0 0 0 0 0 0 0 0 0 0 0 0 0 0 0 0 0 0 0 0 0 0 0 0 0 0 0 0 0 0 0 0 0 0 0 0 0 0 0 0 0 0 0 0 0 0 0 0 0 0 0 0 0 0 0 0 0 0 0 0 0 0 0 0 0 0 0 0 0 0 0 0 0 0 0 0 0 0 0 0 0 0 0 0 0 0 0 0 0 0 0 0 0 0 0 0 0 0 0 0 0 0 0 0 0 0 0 0 0 0 0 0 0 0 0 0 0 0 0 0 0 0 0 0 0 0 0 0 0 0 0 0 0 0 0 0 0 0 0 0 0 0 0 0 0 0 0 0 0 0 0 0 0 0 0 0 0 0 0 0 0 0 0 0 0
0 0 0 0.086304466588795 0.0138257810021339 0.00651396090650811 0.0310880382958959 0.00916138212192029 0.00625534410539844 0.0436223611600518 0.00390914244171868 0 0 0 0 0 0 0 0 0 0 0 0 0 0 0 0 0 0.00339983126338627 0.0442279984739506 0 0 0 0 0.00773033049856879 0 0.101383628324241 0 0 0 0 0 0 0 0 0 0 0 0 0 0 0 0 0.00220366637380814 0.00538768839458704 0.00423830595769544 0 0.0148230059223024 0 0 0 0 0 0 0 0 0 0 0 0 0 0.0120329377623133 0 0 0 0 0 0 0 0 0 0 0 0.154642011732155 0.0364266578700436 0.0712684990423451 0 0 0 0 0 0.111759791212059 0 0.0196573922495637 0 0 0 0 0 0 0 0 0 0 0 0 0 0 0 0 0 0 0.00831468200046319 0 0 0 0 0 0 0 0 0 0 0 0 0.00296703390184662 0 0 0.0872589677677128 0 0.0121303519750696 0.0468976965709697 0 0 0 0 0 0.0154575382338566 0.00606561516570336 0 0 0 0 0 0.00374128556327098 0.0024227349651495 0 0 0 0 0 0 0.0227579329497292 0.00212393920678697 0 0 0 0 0 0 0 0 0 0 0 0 0 0 0 0 0 0 0 0 0 0 0 0 0 0 0 0 0 0 0 0 0 0 0 0 0 0 0 0 0 0 0 0 0 0 0 0 0 0 0 0 0 0 0 0 0 0 0 0 0 0 0 0 0 0 0 0 0 0 0 0 0 0 0 0 0 0 0 0 0 0 0 0 0 0 0 0 0 0 0 0 0 0 0 0 0 0 0 0 0 0 0 0 0 0 0 0 0 0 0 0 0 0 0 0 0 0 0 0 0 0 0 0 0 0 0 0 0 0 0 0 0 0 0 0 0 0 0 0 0 0 0 0 0 0 0 0 0 0 0 0 0 0 0 0 0 0 0 0 0 0
0 0 0 0 0 0 0 0 0 0 0 0 0 0 0 0.0486153340175292 0 0 0 0 0 0 0 0.172712170897628 0 0 0 0 0 0 0 0 0 0 0 0 0 0 0 0.175384443810851 0 0 0 0 0 0 0 0 0 0 0 0 0 0 0 0 0 0 0 0 0 0 0 0 0 0 0 0 0.248462431548982 0 0 0 0 0.0172898843725371 0 0 0 0 0 0 0 0 0 0 0 0 0 0 0 0 0 0 0 0 0 0 0 0 0 0 0 0 0 0 0 0 0 0 0 0 0 0 0 0 0 0 0 0 0 0 0 0 0 0 0 0 0 0 0 0 0 0 0 0 0 0 0 0.00848841409395769 0 0 0 0 0 0 0 0 0 0 0 0 0 0 0 0 0 0 0 0 0 0 0 0 0 0 0 0 0 0 0 0 0 0 0 0 0 0 0 0 0 0 0 0.0621564832357591 0 0 0 0 0 0 0 0 0 0 0 0 0 0 0 0 0 0 0 0 0.099540022909356 0 0 0 0 0 0 0 0 0 0 0 0 0 0 0 0 0 0 0 0 0 0 0 0 0 0 0 0 0 0 0 0 0 0 0 0 0 0 0 0 0 0 0 0 0 0 0 0 0 0 0 0 0 0 0 0 0 0 0 0 0 0 0 0 0 0 0 0 0 0 0 0 0 0 0 0 0 0 0.167350815113399 0 0 0 0 0 0 0 0 0 0 0 0 0 0 0 0 0 0 0 0 0 0 0 0 0 0 0 0 0 0 0 0 0 0
0 0 0 0 0 0 0 0 0 0 0 0 0 0 0 0 0 0 0 0 0 0.172135271250806 0 0.529912818459748 0 0 0 0 0 0 0 0 0 0 0 0 0 0 0.164605027147682 0 0 0 0 0 0 0 0 0 0 0 0 0 0 0 0 0 0 0 0 0 0 0 0 0 0 0 0 0 0.133346883141763 0 0 0 0 0 0 0 0 0 0 0 0 0 0 0 0 0 0 0 0 0 0 0 0 0 0 0 0 0 0 0 0 0 0 0 0 0 0 0 0 0 0 0 0 0 0 0 0 0 0 0 0 0 0 0 0 0 0 0 0 0 0 0 0 0 0 0 0 0 0 0 0 0 0 0 0 0 0 0 0 0 0 0 0 0 0 0 0 0 0 0 0 0 0 0 0 0 0 0 0 0 0 0 0 0 0 0 0 0 0 0 0 0 0 0 0 0 0 0 0 0 0 0 0 0 0 0 0 0 0 0 0 0 0 0 0 0 0 0 0 0 0 0 0 0 0 0 0 0 0 0 0 0 0 0 0 0 0 0 0 0 0 0 0 0 0 0 0 0 0 0 0 0 0 0 0 0 0 0 0 0 0 0 0 0 0 0 0 0 0 0 0 0 0 0 0 0 0 0 0 0 0 0 0 0 0 0 0 0 0 0 0 0 0 0 0 0 0 0 0 0 0 0 0 0 0 0 0 0 0 0 0 0 0 0 0 0 0 0 0 0 0 0 0 0 0 0
0 0 0 0 0 0 0 0 0 0 0 0 0 0 0 0 0 0 0 0 0 0 0 0 0 0 0 0 0 0 0 0 0 0 0 0 0 0 0 0 0 0.157466694160153 0 0 0 0 0 0.177788957908363 0 0 0 0 0 0 0 0 0 0 0 0 0 0 0 0 0 0 0 0 0 0 0 0 0 0 0 0 0 0 0 0 0.0524340375112333 0.0340181758637034 0.0388610411776334 0 0 0 0 0 0 0 0 0 0 0 0 0 0 0 0 0 0 0 0 0 0 0 0 0 0 0 0 0 0 0 0 0 0 0 0 0 0 0 0 0 0.0593722748886172 0 0 0 0 0 0 0 0 0 0 0 0 0 0 0 0 0 0 0 0 0 0 0 0 0 0 0 0 0 0 0 0 0 0 0 0 0 0 0 0 0 0 0 0 0 0 0 0 0 0 0 0 0 0 0 0 0 0 0 0 0 0 0 0 0.0514933171779457 0 0 0 0 0 0.0260813234114131 0 0 0 0.171340781677257 0.0651211148583816 0 0 0 0 0 0 0 0 0 0 0 0 0 0 0 0 0 0 0 0 0 0.0321342069126914 0 0 0 0 0 0 0 0 0 0 0 0 0 0 0 0 0 0 0 0 0 0 0 0 0 0 0 0 0 0 0 0 0 0 0 0 0 0 0 0 0 0 0 0 0 0 0 0 0 0 0 0 0 0 0 0 0 0 0.133888074452607 0 0 0 0 0 0 0 0 0 0 0 0 0 0 0 0 0 0 0 0 0 0 0 0 0 0 0 0 0 0 0 0 0 0
0 0 0 0 0 0 0 0 0 0 0 0 0 0 0 0 0 0 0 0 0 0 0 0 0 0 0 0 0 0 0 0 0 0 0.0854943257799068 0 0 0 0 0 0.619311826674226 0 0 0 0 0 0 0 0 0 0 0 0 0 0.0753408955549939 0.0811363490592242 0 0 0 0 0 0 0 0 0 0 0 0 0 0 0 0 0 0 0 0 0 0 0 0 0 0 0 0 0 0 0 0 0 0 0 0 0 0 0 0 0 0 0 0 0 0 0 0 0 0 0 0 0 0 0 0 0 0 0 0 0 0 0 0 0 0 0 0 0.138716602931649 0 0 0 0 0 0 0 0 0 0 0 0 0 0 0 0 0 0 0 0 0 0 0 0 0 0 0 0 0 0 0 0 0 0 0 0 0 0 0 0 0 0 0 0 0 0 0 0 0 0 0 0 0 0 0 0 0 0 0 0 0 0 0 0 0 0 0 0 0 0 0 0 0 0 0 0 0 0 0 0 0 0 0 0 0 0 0 0 0 0 0 0 0 0 0 0 0 0 0 0 0 0 0 0 0 0 0 0 0 0 0 0 0 0 0 0 0 0 0 0 0 0 0 0 0 0 0 0 0 0 0 0 0 0 0 0 0 0 0 0 0 0 0 0 0 0 0 0 0 0 0 0 0 0 0 0 0 0 0 0 0 0 0 0 0 0 0 0 0 0 0 0 0 0 0 0 0 0 0 0 0 0 0 0 0 0 0 0 0 0 0
0 0 0 0 0 0 0 0 0 0 0 0 0 0 0 0 0 0 0 0 0 0 0 0.0896558480433496 0 0 0 0 0 0 0 0 0 0 0 0 0 0 0 0 0 0 0 0.0855403653319975 0 0.138837133975659 0 0 0 0.449166841576512 0 0 0 0 0 0 0 0 0 0 0 0 0.154342194172184 0 0 0 0 0 0 0 0 0 0 0 0 0 0 0 0 0 0 0 0 0 0 0 0 0 0 0 0 0 0 0 0 0 0 0 0 0 0 0 0 0 0 0 0 0 0 0 0 0 0 0 0 0 0 0 0 0 0 0 0 0 0 0 0 0 0 0 0 0 0 0 0 0 0 0 0 0 0 0 0 0 0 0 0 0 0 0 0 0 0 0 0 0 0 0 0 0 0 0 0 0 0 0 0 0 0 0 0 0 0 0 0 0 0 0 0 0 0 0 0 0 0.0153319752657041 0 0 0 0 0 0 0 0 0 0 0 0 0 0 0 0 0 0 0 0 0 0 0 0 0 0 0 0 0 0 0 0 0.0406609132224972 0 0 0 0 0 0 0.0264647284120973 0 0 0 0 0 0 0 0 0 0 0 0 0 0 0 0 0 0 0 0 0 0 0 0 0 0 0 0 0 0 0 0 0 0 0 0 0 0 0 0 0 0 0 0 0 0 0 0 0 0 0 0 0 0 0 0 0 0 0 0 0 0 0 0 0 0 0 0 0 0 0 0 0 0 0 0 0 0 0 0 0 0 0 0 0 0 0 0 0 0 0
0 0 0 0 0 0 0 0 0 0 0 0 0 0 0 0 0 0 0 0 0 0 0 0.115561288838457 0 0 0 0 0 0 0 0 0 0 0 0 0 0 0 0 0 0 0.185929647929446 0 0 0.113351488310856 0 0 0 0.479251453475647 0 0 0 0 0 0 0 0 0 0 0 0 0 0.0773019985857644 0 0 0 0 0 0 0 0 0 0 0 0 0 0 0 0 0 0 0 0 0 0 0 0 0 0 0 0 0 0 0 0 0 0 0 0 0 0 0 0 0 0 0 0 0 0 0 0 0 0 0 0 0 0 0 0 0 0 0 0 0 0 0 0 0 0 0 0 0 0 0 0 0 0 0 0 0 0 0 0 0 0 0 0 0 0 0 0 0 0 0 0 0 0 0 0 0 0 0 0 0 0 0 0 0 0 0 0 0 0 0 0 0 0.0286041228598283 0 0 0 0 0 0 0 0 0 0 0 0 0 0 0 0 0 0 0 0 0 0 0 0 0 0 0 0 0 0 0 0 0 0 0 0 0 0 0 0 0 0 0 0 0 0 0 0 0 0 0 0 0 0 0 0 0 0 0 0 0 0 0 0 0 0 0 0 0 0 0 0 0 0 0 0 0 0 0 0 0 0 0 0 0 0 0 0 0 0 0 0 0 0 0 0 0 0 0 0 0 0 0 0 0 0 0 0 0 0 0 0 0 0 0 0 0 0 0 0 0 0 0 0 0 0 0 0 0 0 0 0 0 0 0 0 0 0
0.0301978962806528 0 0 0 0 0 0 0 0 0 0 0 0 0 0 0.0716101467156687 0 0 0 0.0229198000870275 0.393900226529323 0 0 0 0 0 0 0 0 0 0.0648574517437209 0 0 0 0 0 0 0 0 0 0 0 0 0 0 0 0 0 0 0.107607100872516 0 0 0 0 0 0 0 0 0 0 0.0499702185985602 0 0 0.0760447626468495 0 0 0 0 0 0 0 0 0.0486310431386494 0 0 0 0 0 0 0 0 0 0 0 0 0 0 0 0 0 0 0 0 0 0 0 0 0 0 0 0 0 0 0 0 0 0 0.0366511807629904 0 0.0426803497076537 0.0175296277688704 0 0 0 0 0 0 0 0 0 0 0 0 0 0 0 0 0 0 0 0 0 0 0 0 0 0 0.0132815204274342 0 0 0 0 0 0 0 0 0 0 0 0 0 0 0 0 0 0 0 0 0 0 0 0 0 0 0 0 0 0 0 0 0 0 0 0 0 0 0 0 0 0 0 0.0241186747200829 0 0 0 0 0 0 0 0 0 0 0 0 0 0 0 0 0 0 0 0 0 0 0 0 0 0 0 0 0 0 0 0 0 0 0 0 0 0 0 0 0 0 0 0 0 0 0 0 0 0 0 0 0 0 0 0 0 0 0 0 0 0 0 0 0 0 0 0 0 0 0 0 0 0 0 0 0 0 0 0 0 0 0 0 0 0 0 0 0 0 0 0 0 0 0 0 0 0 0 0 0 0 0 0 0 0 0 0 0 0 0 0 0 0 0 0 0 0 0 0 0 0 0 0 0 0 0 0 0 0 0 0 0 0
0 0 0 0 0 0 0 0 0 0 0 0 0 0 0 0 0 0 0 0 0.0357512967794393 0 0 0 0 0 0 0 0 0 0 0 0 0 0 0 0 0 0 0 0 0 0.110305279813072 0.0414324238992489 0 0 0.0452400874217986 0 0 0 0 0 0.120705599443625 0 0 0 0 0 0 0.150285019723838 0 0 0.182769896470982 0 0 0 0 0 0 0.0211709638726653 0 0 0 0 0.063284156742249 0.109858699732857 0.0625622081382489 0 0 0 0 0 0 0 0 0 0 0 0 0 0 0 0 0 0 0 0 0 0 0 0 0 0 0 0 0.0247936057348447 0 0 0 0 0 0 0 0 0 0 0 0 0 0 0 0 0 0 0 0 0 0.0147028050688049 0 0 0 0 0 0 0 0 0 0 0 0 0 0 0 0 0 0 0 0 0 0 0 0 0 0 0 0 0 0 0 0 0 0 0 0 0 0 0.0171379571583257 0 0 0 0 0 0 0 0 0 0 0 0 0 0 0 0 0 0 0 0 0 0 0 0 0 0 0 0 0 0 0 0 0 0 0 0 0 0 0 0 0 0 0 0 0 0 0 0 0 0 0 0 0 0 0 0 0 0 0 0 0 0 0 0 0 0 0 0 0 0 0 0 0 0 0 0 0 0 0 0 0 0 0 0 0 0 0 0 0 0 0 0 0 0 0 0 0 0 0 0 0 0 0 0 0 0 0 0 0 0 0 0 0 0 0 0 0 0 0 0 0 0 0 0 0 0 0 0 0 0 0 0 0 0 0 0 0 0 0 0 0 0 0 0 0 0 0 0 0
0 0 0 0 0.00693006301990036 0 0 0 0 0 0 0 0 0 0 0.00682176435641231 0 0 0 0 0 0 0 0 0 0 0 0.0215218908402818 0.0347953360126365 0 0 0 0 0 0 0 0 0 0 0 0 0 0 0 0 0.0144812583696437 0 0 0 0 0.0499088345455251 0 0 0 0 0 0 0.206854857639092 0 0 0.0118212341701932 0 0.00805215719369274 0 0 0 0.0132948041697564 0 0.0204181687514139 0 0 0.131889764468862 0 0.00343669085156935 0.0252754388029972 0.0232879278474408 0.00975391052028168 0 0 0 0 0 0 0.0615850355695499 0.00260989507553857 0.0565093310207349 0.0101556950313952 0.022658485441491 0 0 0.00469003362996123 0 0 0 0.00482329470821131 0 0 0 0 0 0 0 0 0 0 0 0 0 0 0 0 0 0 0 0 0 0 0 0 0 0 0 0 0 0 0 0 0.00236802260807434 0 0.0833234964435468 0.100006069268253 0.0199311142331924 0.00555020943737087 0 0 0 0 0 0.0219185102692185 0 0 0.015326705703763 0 0 0 0 0 0 0 0 0 0 0 0 0 0 0 0 0 0 0 0 0 0 0 0 0 0 0 0 0 0 0 0 0 0 0 0 0 0 0 0 0 0 0 0 0 0 0 0 0 0 0 0 0 0 0 0 0 0 0 0 0 0 0 0 0 0 0 0 0 0 0 0 0 0 0 0 0 0 0 0 0 0 0 0 0 0 0 0 0 0 0 0 0 0 0 0 0 0 0 0 0 0 0 0 0 0 0 0 0 0 0 0 0 0 0 0 0 0 0 0 0 0 0 0 0 0 0 0 0 0 0 0 0 0 0 0 0 0 0 0 0 0 0 0 0 0 0 0 0 0 0 0 0 0 0 0 0 0 0 0 0 0 0 0 0 0 0 0 0 0 0 0 0 0
0 0 0 0 0 0 0 0 0 0 0 0 0 0 0 0.0368694778538518 0 0 0 0 0 0 0 0 0 0 0 0 0 0 0 0 0 0 0 0 0 0 0 0 0.333345910634933 0 0 0 0 0 0 0 0 0 0 0 0 0 0 0 0 0 0 0 0 0 0 0 0 0 0 0 0.133673446873306 0 0 0 0 0 0 0 0 0 0 0 0 0 0 0 0 0 0 0 0 0 0 0 0 0 0 0 0 0 0 0 0 0 0 0 0 0 0 0 0 0 0 0 0 0 0 0 0 0 0 0 0 0 0 0 0.297108470786083 0 0 0 0 0 0 0 0 0 0 0 0 0 0 0 0 0 0 0 0 0 0 0 0 0 0 0 0 0 0 0 0 0 0 0 0 0 0 0 0 0 0 0 0 0 0 0 0 0 0 0 0 0 0 0 0 0.131529373924462 0 0 0 0 0 0 0 0 0 0 0 0 0 0 0 0 0 0 0 0 0 0 0 0 0 0 0 0 0 0 0 0 0 0 0 0 0 0 0 0 0 0 0 0 0 0 0 0 0 0 0 0 0 0 0 0 0 0 0 0 0 0 0 0 0 0 0 0 0 0 0 0 0 0 0 0 0 0 0 0 0 0 0 0 0 0 0 0 0 0 0 0 0 0 0 0 0 0 0 0 0 0 0 0 0 0 0 0.0674733199273647 0 0 0 0 0 0 0 0 0 0 0 0 0 0 0 0 0 0 0 0 0 0 0 0 0 0
0 0 0 0 0 0 0 0 0 0 0 0 0.0870012351920304 0 0 0 0 0 0 0 0 0 0 0 0.170441335800059 0.0520599376556148 0.0103841737168322 0 0 0 0 0.189173959515388 0 0 0.304187948004868 0 0 0 0 0 0 0 0 0 0 0 0 0 0 0 0 0 0 0 0 0 0 0 0 0 0 0 0 0 0 0 0 0 0 0 0 0 0 0 0 0 0 0 0 0 0 0 0 0 0 0 0 0 0 0 0 0 0 0 0 0 0 0 0.0439924167897859 0.0447725641734212 0 0 0 0 0 0 0 0 0 0 0 0 0.0330441895601123 0 0 0 0 0 0.0649422395918876 0 0 0 0 0 0 0 0 0 0 0 0 0 0 0 0 0 0 0 0 0 0 0 0 0 0 0 0 0 0 0 0 0 0 0 0 0 0 0 0 0 0 0 0 0 0 0 0 0 0 0 0 0 0 0 0 0 0 0 0 0 0 0 0 0 0 0 0 0 0 0 0 0 0 0 0 0 0 0 0 0 0 0 0 0 0 0 0 0 0 0 0 0 0 0 0 0 0 0 0 0 0 0 0 0 0 0 0 0 0 0 0 0 0 0 0 0 0 0 0 0 0 0 0 0 0 0 0 0 0 0 0 0 0 0 0 0 0 0 0 0 0 0 0 0 0 0 0 0 0 0 0 0 0 0 0 0 0 0 0 0 0 0 0 0 0 0 0 0 0 0 0 0 0 0 0 0 0 0 0 0 0 0 0 0 0 0 0 0 0 0 0 0 0 0 0 0
0.0073401962878995 0 0 0 0 0 0 0 0 0 0 0 0 0 0 0 0 0 0 0 0 0 0 0.162616402825093 0 0 0 0 0 0 0 0 0 0 0 0 0 0 0 0 0 0 0.430905312951822 0.211524196057453 0.0526639532144607 0 0 0 0 0 0 0 0 0 0 0 0 0 0 0 0.0288909109947601 0 0 0.0387373681839461 0 0 0 0 0 0 0 0 0 0 0 0 0 0 0 0 0 0 0 0 0 0 0 0 0 0 0 0 0 0 0 0 0 0 0 0 0 0 0 0 0 0 0 0 0 0 0 0 0 0 0 0 0 0 0 0 0 0 0 0 0 0 0 0 0 0 0 0 0.0673216594845659 0 0 0 0 0 0 0 0 0 0 0 0 0 0 0 0 0 0 0 0 0 0 0 0 0 0 0 0 0 0 0 0 0 0 0 0 0 0 0 0 0 0 0 0 0 0 0 0 0 0 0 0 0 0 0 0 0 0 0 0 0 0 0 0 0 0 0 0 0 0 0 0 0 0 0 0 0 0 0 0 0 0 0 0 0 0 0 0 0 0 0 0 0 0 0 0 0 0 0 0 0 0 0 0 0 0 0 0 0 0 0 0 0 0 0 0 0 0 0 0 0 0 0 0 0 0 0 0 0 0 0 0 0 0 0 0 0 0 0 0 0 0 0 0 0 0 0 0 0 0 0 0 0 0 0 0 0 0 0 0 0 0 0 0 0 0 0 0 0 0 0 0 0 0 0 0 0 0 0 0 0 0 0
0 0 0 0 0 0 0 0 0 0 0 0 0 0 0 0 0 0 0 0 0 0 0 0 0 0 0 0 0 0 0 0 0 0 0 0 0 0 0 0 0 0 0 0 0 0 0.106195370270836 0 0 0 0 0 0 0.0412253590749152 0 0 0 0.110954936615995 0 0 0 0 0 0 0 0 0 0 0 0 0 0 0 0 0.286185411162609 0 0 0 0 0 0 0 0 0 0 0 0 0.0482827250112422 0 0 0 0 0 0 0 0 0 0 0.00545083040242125 0 0 0 0 0 0 0 0 0 0 0 0 0 0 0 0 0 0 0 0 0 0 0 0 0 0 0 0 0 0 0 0 0 0 0 0 0 0 0 0.207996549306096 0 0.0154599954498331 0.0259523659688164 0 0 0 0 0 0 0 0 0 0.0135040292377577 0.102014265898009 0.01369592860061 0 0 0 0 0 0 0 0 0 0 0 0 0 0 0 0 0 0 0 0 0 0 0 0 0 0 0 0 0 0 0 0 0.00961315207893441 0 0 0 0 0 0 0 0 0 0 0 0 0 0 0 0 0 0 0 0 0 0 0 0 0 0 0 0 0 0 0 0 0 0 0 0 0 0 0 0 0 0 0 0 0 0 0 0 0 0 0 0 0 0 0 0 0 0 0 0 0 0 0 0 0 0 0 0 0.013469080921925 0 0 0 0 0 0 0 0 0 0 0 0 0 0 0 0 0 0 0 0 0 0 0 0 0 0 0 0 0 0 0 0 0 0 0 0 0 0 0 0 0 0 0 0 0 0 0 0 0 0 0 0 0 0 0 0 0 0 0 0
0 0 0 0 0 0 0 0 0 0 0 0 0 0 0 0 0 0 0 0 0 0 0 0 0 0 0 0 0 0 0 0 0 0 0 0.1694377686609 0 0 0 0 0 0 0 0 0 0 0 0 0 0 0 0 0 0 0 0 0 0 0 0 0 0 0 0 0 0 0 0 0 0 0 0 0 0 0 0 0 0 0 0 0.105811654333104 0 0.166922117384383 0 0 0 0 0 0 0 0 0 0 0 0 0 0 0 0 0 0 0 0 0 0 0 0 0 0 0 0 0 0 0 0 0 0 0 0 0 0 0 0 0 0 0 0 0 0 0 0 0 0 0 0 0 0 0 0 0 0 0 0 0 0 0 0 0 0 0 0 0 0 0 0 0 0 0 0 0 0 0 0 0 0 0 0 0 0 0 0 0 0 0 0 0 0 0 0 0 0 0 0 0 0 0 0 0 0 0 0 0 0 0 0 0.557828459621613 0 0 0 0 0 0 0 0 0 0 0 0 0 0 0 0 0 0 0 0 0 0 0 0 0 0 0 0 0 0 0 0 0 0 0 0 0 0 0 0 0 0 0 0 0 0 0 0 0 0 0 0 0 0 0 0 0 0 0 0 0 0 0 0 0 0 0 0 0 0 0 0 0 0 0 0 0 0 0 0 0 0 0 0 0 0 0 0 0 0 0 0 0 0 0 0 0 0 0 0 0 0 0 0 0 0 0 0 0 0 0 0 0 0 0 0 0 0 0 0
0 0 0 0 0 0 0 0 0 0 0 0 0 0 0.0124199930173503 0.0082769456655803 0 0 0 0 0 0 0 0 0 0 0 0.0439359350489742 0 0 0 0 0 0 0 0 0 0 0 0 0 0 0 0 0 0.0722224401555433 0 0 0 0 0 0 0 0 0 0 0 0 0 0.0225831160904174 0 0 0 0 0.169256156485655 0 0 0 0 0 0 0 0 0 0 0 0 0 0.0104366674748609 0 0 0 0 0 0 0 0 0 0 0 0 0 0 0 0.0286240690109686 0 0 0 0 0 0 0 0.00951110689646568 0.0575634098848605 0.0582345112186506 0.319457609978944 0 0.014918124161079 0 0 0 0 0 0 0 0 0 0 0 0.0200919160966932 0 0 0 0.0276628597365919 0 0.0191809162324685 0 0.0784766056107822 0 0 0 0 0 0 0 0 0 0 0 0 0 0 0 0 0 0 0 0 0 0 0 0 0 0 0 0 0 0 0 0 0 0 0 0 0 0 0 0 0 0 0 0.0163969891078015 0 0 0 0 0 0 0 0 0 0 0 0 0 0 0 0 0 0 0 0 0 0 0 0 0 0 0 0 0 0 0 0 0 0 0 0 0 0 0 0 0 0 0 0 0 0 0 0 0 0 0 0 0 0 0 0 0 0 0 0 0 0 0 0 0 0 0 0 0 0 0 0 0 0 0 0 0 0 0 0 0 0 0 0 0 0 0 0 0.0107506281263136 0 0 0 0 0 0 0 0 0 0 0 0 0 0 0 0 0 0 0 0 0 0 0 0 0 0 0 0 0 0 0 0 0 0 0 0 0 0 0 0 0 0 0 0 0 0 0 0 0 0 0 0 0 0 0
0 0 0 0.0148185783734001 0 0 0 0 0 0 0 0 0 0 0 0 0 0 0 0 0 0 0 0 0 0 0 0 0 0.0118048140242251 0 0 0 0.0593597784024551 0 0 0 0.00546884732448925 0 0 0 0 0 0 0 0 0 0 0 0 0.0262505664467155 0 0 0 0 0 0.160306464576356 0 0 0 0 0 0 0 0 0 0 0 0 0.181305122303055 0 0 0 0 0.144771553320946 0 0 0 0 0 0 0 0 0.0216432313868035 0 0 0 0 0 0 0 0 0 0 0 0 0 0 0.00542172574228099 0.0213792801024527 0 0 0 0 0 0 0 0 0 0 0 0 0 0 0 0 0 0 0 0 0 0 0 0 0 0.00508216115003042 0 0 0 0 0 0 0 0 0 0 0 0.146063845415884 0 0 0 0 0 0 0 0 0 0 0 0 0 0 0.125812640347125 0.0123566298841927 0 0 0 0 0 0 0 0 0 0 0 0 0 0 0 0 0 0 0 0 0 0 0 0 0 0 0 0 0 0 0 0 0 0 0 0 0 0 0 0 0 0 0 0 0 0 0 0 0 0 0 0 0 0 0 0 0 0 0 0 0 0 0 0 0 0 0 0 0 0 0 0 0 0 0 0 0 0 0 0 0 0 0 0 0 0 0 0 0 0 0 0 0 0 0 0 0 0 0 0 0 0.0311689605087669 0 0 0 0 0 0 0 0 0 0 0 0 0 0 0 0 0 0 0 0 0 0 0 0 0 0 0 0 0 0 0 0 0 0 0 0 0 0 0 0 0 0.0170823486737723 0 0 0 0 0 0 0 0 0 0 0 0 0 0.00990345201704927 0 0 0 0
0 0 0 0.0235222685493254 0 0 0 0 0 0 0.00986813349399897 0 0.0524593142328188 0 0 0.0055316810879623 0 0 0 0 0 0 0.0161287373000382 0 0.0346594412317415 0.0152565865600819 0 0 0 0.00989616772527652 0 0.00639210679838068 0 0 0.117221812031203 0.0187756111494538 0 0.0204010678142234 0 0 0 0.00669179320018929 0 0 0 0 0 0 0 0 0 0 0 0 0 0.485482033030249 0 0 0 0 0 0 0 0 0 0 0 0 0 0.0120030037550364 0 0 0 0 0 0 0 0 0 0 0 0 0 0.00770361283080182 0 0 0 0 0 0 0 0.0120092035402349 0 0 0 0 0 0 0 0 0 0 0 0 0 0 0 0 0 0 0 0 0.0320910109081606 0 0 0 0 0 0 0 0 0 0 0 0.0394769697427171 0 0 0 0.0147219450404164 0 0 0 0 0 0 0 0 0 0 0 0 0 0 0 0 0 0 0 0 0 0 0 0 0 0 0 0 0 0 0 0 0 0 0 0 0.018859944532217 0 0 0 0 0 0 0 0 0 0 0 0 0 0 0 0 0 0 0 0 0 0 0 0 0 0 0 0 0 0 0 0 0 0 0 0 0 0 0 0.0408475554454729 0 0 0 0 0 0 0 0 0 0 0 0 0 0 0 0 0 0 0 0 0 0 0 0 0 0 0 0 0 0 0 0 0 0 0 0 0 0 0 0 0 0 0 0 0 0 0 0 0 0 0 0 0 0 0 0 0 0 0 0 0 0 0 0 0 0 0 0 0 0 0 0 0 0 0 0 0 0 0 0 0 0 0 0 0 0 0 0 0 0 0 0 0 0 0 0 0 0 0 0 0 0 0 0 0 0 0 0 0 0
0 0 0 0.0151640137872278 0 0 0 0 0 0 0 0 0 0 0 0.00803881807862731 0 0 0 0 0 0 0 0 0.0303881487056933 0.0113045126242449 0 0 0 0 0 0.008781353674629 0 0 0.188021808340919 0.0183200477632298 0 0.0133830923076271 0 0 0 0.00600953589621287 0 0 0 0 0 0 0 0 0 0 0 0 0.40484324843205 0 0 0 0 0 0 0 0 0 0 0 0 0 0 0.0757155645468668 0 0 0 0 0 0 0 0 0 0 0 0 0 0.010416528886769 0.00493261017065896 0 0.00957345905388167 0 0 0 0 0.0132721616303342 0 0 0 0 0 0 0.0222771074247891 0 0 0 0 0 0 0 0 0 0 0 0 0 0 0 0 0 0 0 0 0 0 0 0 0 0.0316946787404144 0 0 0 0.0231417440143357 0 0 0.0109061112621635 0 0 0 0 0 0 0 0 0 0 0 0 0 0 0 0 0 0 0 0 0 0 0 0 0 0 0 0 0 0 0 0 0 0 0 0 0 0 0 0 0 0 0 0 0 0 0 0 0 0 0 0 0 0 0 0.0167769664192205 0 0 0 0 0 0.0148775633029195 0 0 0 0 0 0 0 0 0 0 0 0.0150466906631487 0 0 0 0 0 0 0 0 0 0 0 0 0 0 0 0 0 0 0 0 0 0 0 0 0 0 0 0 0 0 0 0 0 0 0 0 0 0 0 0 0 0 0 0 0 0 0 0 0 0.0471142342740373 0 0 0 0 0 0 0 0 0 0 0 0 0 0 0 0 0 0 0 0 0 0 0 0 0 0 0 0 0 0 0 0 0 0 0 0 0 0 0 0 0 0 0 0 0 0 0 0 0 0 0 0 0 0 0 0 0 0 0 0
0 0 0 0.0083166157452683 0 0 0 0 0 0 0 0 0 0 0 0 0 0 0 0 0 0 0 0 0 0 0 0 0 0 0 0 0 0 0 0 0 0 0 0 0 0 0 0 0 0 0 0 0 0 0 0 0 0.267633067441863 0 0 0 0 0 0 0 0 0 0 0 0 0 0 0 0.0227504688202578 0 0 0 0 0.0158079888570603 0 0 0 0 0 0 0 0 0.0115150461847486 0 0 0 0 0 0 0 0 0 0 0 0 0 0 0.00905642644123841 0.0145092285478499 0 0 0 0 0 0 0 0 0 0 0 0 0 0 0 0 0 0 0 0 0 0 0 0 0 0.00650907269493787 0 0 0 0 0 0 0 0 0 0 0 0.339559372071903 0 0 0 0 0 0 0.0295374227788293 0 0 0 0 0 0 0 0.184102294007318 0.0514339625851426 0 0 0 0 0 0 0 0 0 0 0 0 0 0 0 0 0 0 0 0 0 0 0 0 0 0 0 0 0 0 0 0 0 0.0042493946165109 0 0 0 0 0 0 0 0 0 0 0 0 0 0 0 0 0 0 0 0 0 0 0 0 0 0 0 0 0 0 0 0 0 0 0 0 0 0 0 0 0 0 0 0 0 0 0 0 0 0 0 0 0 0 0 0 0 0 0 0 0 0 0 0 0.00215856231040122 0 0 0.0328610768966712 0 0 0 0 0 0 0 0 0 0 0 0 0 0 0 0 0 0 0 0 0 0 0 0 0 0 0 0 0 0 0 0 0 0 0 0 0 0 0 0 0 0 0 0 0 0 0 0 0 0 0 0 0 0 0 0 0 0 0 0
0 0 0 0 0.0102771098843355 0 0 0.0023647875773306 0 0 0 0 0 0 0 0.00195157334703846 0 0 0 0 0 0 0 0 0 0 0 0 0.0075613336303825 0 0.00131693472560575 0 0 0 0 0 0 0.00932354667739296 0 0 0 0 0 0 0 0 0.0710334689337405 0 0 0 0.0179067089448462 0 0 0 0 0 0 0 0 0 0.00300532322919636 0 0.00118768691802391 0 0 0 0 0 0.00106891520327128 0 0 0.0280387046708097 0 0 0 0 0 0 0 0 0 0 0 0.0724391850530646 0.00436681081531392 0.0424293993370245 0.0231933215799093 0.0610071678191731 0 0 0 0 0 0.00317514688165263 0 0 0 0 0.00310378065496233 0.00140451902713503 0.00329830119230063 0 0 0 0 0 0 0 0 0 0 0 0 0 0 0 0 0 0 0 0 0 0 0 0 0.00188138870036282 0 0 0 0.0111680537773392 0.0467872251994159 0 0 0 0 0 0 0 0.0761234447399034 0 0.133314408317661 0.0979892856892745 0 0 0.151512878008462 0.0137097796389199 0.00268177582511657 0 0 0 0 0 0.0398238217088885 0.0166741516026618 0 0 0 0 0 0 0 0 0 0 0 0 0 0 0 0 0 0 0 0 0 0 0 0 0 0 0 0 0 0 0 0 0.00131331062579067 0 0 0 0 0 0 0 0 0 0 0 0 0 0 0 0 0 0 0 0 0 0 0 0 0 0 0 0 0 0 0 0 0 0 0 0 0 0 0 0 0 0 0 0 0 0 0 0 0 0 0 0 0 0 0 0 0 0 0 0 0 0.00215699528436382 0 0 0 0 0 0 0.0237543137975233 0 0 0 0 0 0 0 0 0 0 0 0 0 0 0 0 0 0 0 0 0 0 0 0 0 0 0 0 0 0 0 0 0 0 0 0 0 0 0 0 0 0.00504181432210972 0 0 0 0 0 0 0 0.00490843962381083 0 0 0 0 0 0.00170518703588669 0 0 0 0
0 0 0 0 0 0 0 0 0 0 0 0 0 0 0 0 0 0 0 0 0.0576254695729439 0 0 0 0 0 0 0 0 0 0 0 0 0 0 0 0 0 0 0 0 0 0 0 0 0 0 0 0 0 0 0 0 0 0 0 0 0 0 0.124998905109815 0 0.204283968262938 0 0 0 0 0 0 0.0432512429968335 0 0 0 0 0 0 0.108070538779127 0.0151736071656502 0 0 0 0 0 0 0 0 0 0 0 0 0 0 0 0 0 0 0 0 0 0 0 0 0 0 0 0 0 0 0 0 0 0 0 0 0 0 0 0 0 0 0 0.360990132224126 0 0.0320282584356003 0 0 0 0 0 0 0 0 0 0 0 0 0 0 0 0 0 0 0 0 0 0 0 0 0 0 0 0 0 0 0 0 0 0 0 0 0 0 0 0 0 0 0 0 0 0 0 0 0.00853230349754016 0.024704673721614 0 0 0 0 0 0 0 0 0 0 0 0 0 0 0 0 0 0 0 0 0 0 0 0 0 0 0 0 0 0 0 0 0 0 0.0203409002338119 0 0 0 0 0 0 0 0 0 0 0 0 0 0 0 0 0 0 0 0 0 0 0 0 0 0 0 0 0 0 0 0 0 0 0 0 0 0 0 0 0 0 0 0 0 0 0 0 0 0 0 0 0 0 0 0 0 0 0 0 0 0 0 0 0 0 0 0 0 0 0 0 0 0 0 0 0 0 0 0 0 0 0 0 0 0 0 0 0 0 0 0 0 0 0 0 0 0 0 0 0 0 0 0 0 0 0 0
0 0 0 0 0 0 0 0 0 0 0 0 0 0 0 0 0 0 0 0 0 0 0 0 0 0 0 0 0 0 0 0 0 0 0 0 0 0 0 0 0 0 0 0 0 0.29547578171698 0 0 0 0 0 0 0.0742070768296082 0 0 0 0 0 0.312842314770721 0 0 0 0 0 0.066775096603942 0 0 0 0 0 0 0 0 0 0 0.142367266440693 0 0 0 0 0 0 0 0 0 0 0 0 0 0 0 0 0 0 0 0 0 0 0 0 0 0 0 0 0 0 0 0 0 0 0 0 0 0 0 0 0 0 0 0 0.081367015125481 0 0 0 0 0 0 0.0269654485125747 0 0 0 0 0 0 0 0 0 0 0 0 0 0 0 0 0 0 0 0 0 0 0 0 0 0 0 0 0 0 0 0 0 0 0 0 0 0 0 0 0 0 0 0 0 0 0 0 0 0 0 0 0 0 0 0 0 0 0 0 0 0 0 0 0 0 0 0 0 0 0 0 0 0 0 0 0 0 0 0 0 0 0 0 0 0 0 0 0 0 0 0 0 0 0 0 0 0 0 0 0 0 0 0 0 0 0 0 0 0 0 0 0 0 0 0 0 0 0 0 0 0 0 0 0 0 0 0 0 0 0 0 0 0 0 0 0 0 0 0 0 0 0 0 0 0 0 0 0 0 0 0 0 0 0 0 0 0 0 0 0 0 0 0 0 0 0 0 0 0 0 0 0 0 0 0 0 0 0 0 0 0 0 0 0 0 0 0
0 0 0 0 0 0 0 0 0 0 0 0 0 0 0 0 0 0 0 0 0 0.0704070960221098 0 0.0996048807791588 0 0 0 0 0 0 0 0 0 0 0 0 0 0 0 0 0 0 0 0 0.0162122330236567 0 0.0295612310841736 0 0 0.019152271915096 0 0 0 0 0 0 0 0.0218853544168382 0 0 0 0 0.0267013666102062 0 0 0 0 0 0.489377745751483 0 0 0 0 0 0 0.0567749190145286 0.109394404808367 0 0 0 0 0 0 0 0 0 0 0 0 0 0 0 0 0 0 0 0 0 0 0 0 0 0 0 0 0 0 0 0 0 0 0 0 0 0 0 0 0 0 0 0 0 0 0 0 0 0 0 0 0 0 0 0.0533611297272934 0 0 0 0 0 0.00756736684708915 0 0 0 0 0 0 0 0 0 0 0 0 0 0 0 0 0 0 0 0 0 0 0 0 0 0 0 0 0 0 0 0 0 0 0 0 0 0 0 0 0 0 0 0 0 0 0 0 0 0 0 0 0 0 0 0 0 0 0 0 0 0 0 0 0 0 0 0 0 0 0 0 0 0 0 0 0 0 0 0 0 0 0 0 0 0 0 0 0 0 0 0 0 0 0 0 0 0 0 0 0 0 0 0 0 0 0 0 0 0 0 0 0 0 0 0 0 0 0 0 0 0 0 0 0 0 0 0 0 0 0 0 0 0 0 0 0 0 0 0 0 0 0 0 0 0 0 0 0 0 0 0 0 0 0 0 0 0 0 0 0 0 0 0 0 0 0 0 0 0 0 0 0 0 0 0 0
0 0 0 0 0 0 0 0 0 0 0 0 0 0 0 0 0 0 0 0 0.275660240760265 0 0 0 0 0 0 0 0 0 0 0 0 0 0 0 0 0 0 0 0 0 0 0 0 0 0 0 0 0 0 0 0 0 0 0 0 0 0.251968461708938 0 0 0 0 0 0 0 0 0 0.105392588559626 0 0 0 0 0 0 0.0735350013860843 0.021380675288665 0 0 0 0 0 0 0 0 0 0 0 0 0 0 0 0 0 0 0 0 0 0 0 0 0 0 0 0 0 0 0 0 0 0 0 0 0 0 0 0 0 0 0 0.104959654397103 0 0.0283506881053009 0 0 0 0.0870083443807717 0 0 0 0 0 0.0517443454132463 0 0 0 0 0 0 0 0 0 0 0 0 0 0 0 0 0 0 0 0 0 0 0 0 0 0 0 0 0 0 0 0 0 0 0 0 0 0 0 0 0 0 0 0 0 0 0 0 0 0 0 0 0 0 0 0 0 0 0 0 0 0 0 0 0 0 0 0 0 0 0 0 0 0 0 0 0 0 0 0 0 0 0 0 0 0 0 0 0 0 0 0 0 0 0 0 0 0 0 0 0 0 0 0 0 0 0 0 0 0 0 0 0 0 0 0 0 0 0 0 0 0 0 0 0 0 0 0 0 0 0 0 0 0 0 0 0 0 0 0 0 0 0 0 0 0 0 0 0 0 0 0 0 0 0 0 0 0 0 0 0 0 0 0 0 0 0 0 0 0 0 0 0 0 0 0 0 0 0 0 0 0 0
0 0 0 0 0 0 0 0 0 0 0 0 0 0 0 0.0091452774573564 0 0 0 0 0 0.0522414527150806 0 0.122964864315093 0 0 0 0 0 0 0 0 0 0 0 0 0 0 0 0 0 0 0.103875193222338 0 0 0.15482503246291 0.0213091384851003 0 0 0 0 0 0 0 0 0 0 0.00915289162501321 0 0 0.0282570904006901 0 0 0 0 0 0 0 0 0 0.0422305049176147 0 0 0 0 0.0912986900097699 0.091116623834591 0 0 0 0 0 0 0 0 0 0 0 0 0 0 0 0 0 0 0 0 0 0 0 0 0 0 0 0 0 0 0 0 0 0 0 0 0 0 0 0 0 0 0 0 0 0 0 0 0 0 0 0 0 0 0 0.0468220364772418 0 0 0 0 0 0.0178063983761118 0 0 0 0 0 0 0 0 0 0 0 0 0 0 0 0 0.00737264746514819 0 0 0 0 0.00833109163561746 0 0 0 0 0 0 0 0 0 0 0 0 0 0 0 0 0 0 0 0 0.0520763181224822 0 0 0.0318223455903262 0 0 0 0 0 0 0 0 0 0 0 0 0 0 0 0 0 0 0 0 0 0 0 0 0 0 0 0 0 0 0 0 0.0351102460252188 0 0 0 0 0 0 0.046454798857714 0 0 0 0 0 0 0 0 0 0 0 0 0 0 0 0 0 0 0 0 0 0 0 0 0 0 0 0 0 0 0 0 0 0 0 0 0 0 0 0 0 0 0 0 0 0 0 0 0 0 0 0 0 0 0 0 0 0 0 0 0 0 0 0 0.0159387811001309 0 0.0118485769044513 0 0 0 0 0 0 0 0 0 0 0 0 0 0 0 0 0 0 0 0 0 0 0 0
0 0 0 0 0 0 0 0 0 0 0 0 0 0 0 0 0 0 0 0 0.15659782156259 0 0 0 0 0 0 0 0 0 0 0 0 0 0 0 0 0 0 0 0 0 0 0.113403614106314 0.1237033305875 0 0 0 0 0.128756650420472 0 0 0 0 0 0 0 0 0 0 0 0 0 0 0 0 0 0 0 0 0 0 0 0 0 0 0 0 0 0 0 0 0 0 0 0 0 0 0 0 0 0 0 0 0 0 0 0 0 0 0 0 0 0 0 0 0 0 0 0 0 0 0 0 0 0 0 0 0 0 0 0 0 0 0 0 0.477538583323124 0 0 0 0 0 0 0 0 0 0 0 0 0 0 0 0 0 0 0 0 0 0 0 0 0 0 0 0 0 0 0 0 0 0 0 0 0 0 0 0 0 0 0 0 0 0 0 0 0 0 0 0 0 0 0 0 0 0 0 0 0 0 0 0 0 0 0 0 0 0 0 0 0 0 0 0 0 0 0 0 0 0 0 0 0 0 0 0 0 0 0 0 0 0 0 0 0 0 0 0 0 0 0 0 0 0 0 0 0 0 0 0 0 0 0 0 0 0 0 0 0 0 0 0 0 0 0 0 0 0 0 0 0 0 0 0 0 0 0 0 0 0 0 0 0 0 0 0 0 0 0 0 0 0 0 0 0 0 0 0 0 0 0 0 0 0 0 0 0 0 0 0 0 0 0 0 0 0 0 0 0 0 0 0 0 0 0 0 0
0 0 0 0 0 0 0 0 0 0 0 0 0 0 0.044569258992172 0.0279033155836638 0 0 0 0 0.0252967840630654 0 0 0 0 0 0 0 0 0 0 0 0 0 0 0 0 0 0 0 0 0 0 0 0 0 0 0 0 0 0 0 0.58119529676195 0 0 0 0 0 0 0.0697799549105647 0 0 0 0 0 0 0 0 0 0 0 0 0 0 0 0 0 0 0 0 0 0 0 0 0 0 0 0 0 0 0 0 0 0 0 0 0 0 0 0 0 0 0 0 0 0 0.149905972585857 0 0 0 0 0 0 0 0 0 0 0 0 0 0 0 0 0 0 0.0505315667957075 0 0.0508178503070195 0 0 0 0 0 0 0 0 0 0 0 0 0 0 0 0 0 0 0 0 0 0 0 0 0 0 0 0 0 0 0 0 0 0 0 0 0 0 0 0 0 0 0 0 0 0 0 0 0 0 0 0 0 0 0 0 0 0 0 0 0 0 0 0 0 0 0 0 0 0 0 0 0 0 0 0 0 0 0 0 0 0 0 0 0 0 0 0 0 0 0 0 0 0 0 0 0 0 0 0 0 0 0 0 0 0 0 0 0 0 0 0 0 0 0 0 0 0 0 0 0 0 0 0 0 0 0 0 0 0 0 0 0 0 0 0 0 0 0 0 0 0 0 0 0 0 0 0 0 0 0 0 0 0 0 0 0 0 0 0 0 0 0 0 0 0 0 0 0 0 0 0 0 0 0 0 0 0 0 0 0 0 0 0 0 0 0 0
0.0300027688967199 0 0 0 0 0.0277892316682711 0 0 0 0 0 0 0 0 0 0 0 0 0 0 0 0 0 0 0 0 0 0 0 0.0470735403472603 0.0611834316209777 0 0 0 0 0 0 0 0 0 0 0 0 0 0 0 0 0 0 0 0 0 0 0 0 0 0 0 0 0 0 0 0 0 0 0 0.0992349061864422 0.0814393867873677 0 0 0 0 0 0 0.107223457446121 0 0 0 0 0 0 0 0 0 0 0 0 0 0 0 0 0 0 0 0 0 0 0 0 0 0 0 0 0 0 0 0 0 0 0.54605327704684 0 0 0 0 0 0 0 0 0 0 0 0 0 0 0 0 0 0 0 0 0 0 0 0 0 0 0 0 0 0 0 0 0 0 0 0 0 0 0 0 0 0 0 0 0 0 0 0 0 0 0 0 0 0 0 0 0 0 0 0 0 0 0 0 0 0 0 0 0 0 0 0 0 0 0 0 0 0 0 0 0 0 0 0 0 0 0 0 0 0 0 0 0 0 0 0 0 0 0 0 0 0 0 0 0 0 0 0 0 0 0 0 0 0 0 0 0 0 0 0 0 0 0 0 0 0 0 0 0 0 0 0 0 0 0 0 0 0 0 0 0 0 0 0 0 0 0 0 0 0 0 0 0 0 0 0 0 0 0 0 0 0 0 0 0 0 0 0 0 0 0 0 0 0 0 0 0 0 0 0 0 0 0 0 0 0 0 0 0 0 0 0 0 0 0 0 0 0 0 0 0 0 0 0 0 0
0 0 0.0218496524409226 0 0 0 0 0 0 0 0 0 0 0 0 0 0 0 0 0 0 0 0 0 0 0 0 0 0 0 0 0 0 0 0 0 0 0 0 0 0 0 0 0 0 0 0.0554904288147829 0 0 0 0 0 0 0 0 0 0 0 0 0 0 0 0 0 0 0.0609010246107945 0 0.276682844041639 0 0 0 0 0 0 0.122678289952336 0 0 0 0 0 0 0 0 0 0 0 0 0 0 0 0 0 0 0 0 0 0 0 0 0 0 0 0 0 0 0 0 0 0 0.462397760139525 0 0 0 0 0 0 0 0 0 0 0 0 0 0 0 0 0 0 0 0 0 0 0 0 0 0 0 0 0 0 0 0 0 0 0 0 0 0 0 0 0 0 0 0 0 0 0 0 0 0 0 0 0 0 0 0 0 0 0 0 0 0 0 0 0 0 0 0 0 0 0 0 0 0 0 0 0 0 0 0 0 0 0 0 0 0 0 0 0 0 0 0 0 0 0 0 0 0 0 0 0 0 0 0 0 0 0 0 0 0 0 0 0 0 0 0 0 0 0 0 0 0 0 0 0 0 0 0 0 0 0 0 0 0 0 0 0 0 0 0 0 0 0 0 0 0 0 0 0 0 0 0 0 0 0 0 0 0 0 0 0 0 0 0 0 0 0 0 0 0 0 0 0 0 0 0 0 0 0 0 0 0 0 0 0 0 0 0 0 0 0 0 0 0 0 0 0 0 0 0 0 0 0 0 0 0
0 0 0.0699806442767354 0 0.152699444066385 0 0 0.175511267096071 0 0 0 0 0 0 0 0 0 0 0.0679938921988562 0 0 0 0 0 0 0 0 0 0.0813226902595167 0 0 0 0 0 0 0 0 0 0 0 0 0 0 0 0 0 0 0 0 0 0 0 0 0 0 0 0 0 0 0 0 0 0 0 0 0.0439395295964848 0.243244485626724 0 0 0 0 0 0 0 0 0 0 0 0 0 0 0 0 0 0 0 0 0 0 0 0 0 0 0 0 0 0 0 0 0 0 0 0 0 0 0 0 0 0 0.165308046879227 0 0 0 0 0 0 0 0 0 0 0 0 0 0 0 0 0 0 0 0 0 0 0 0 0 0 0 0 0 0 0 0 0 0 0 0 0 0 0 0 0 0 0 0 0 0 0 0 0 0 0 0 0 0 0 0 0 0 0 0 0 0 0 0 0 0 0 0 0 0 0 0 0 0 0 0 0 0 0 0 0 0 0 0 0 0 0 0 0 0 0 0 0 0 0 0 0 0 0 0 0 0 0 0 0 0 0 0 0 0 0 0 0 0 0 0 0 0 0 0 0 0 0 0 0 0 0 0 0 0 0 0 0 0 0 0 0 0 0 0 0 0 0 0 0 0 0 0 0 0 0 0 0 0 0 0 0 0 0 0 0 0 0 0 0 0 0 0 0 0 0 0 0 0 0 0 0 0 0 0 0 0 0 0 0 0 0 0 0 0 0 0 0 0 0 0 0 0 0 0 0 0 0 0 0 0
0 0 0 0 0.00650652096036065 0 0 0 0 0 0 0 0 0 0 0.0349567102414581 0 0 0 0 0 0.215837140091462 0 0.0219860250845471 0 0 0 0 0.00325326048018032 0 0 0 0 0 0 0 0 0 0.0476006427692128 0.0272196746667544 0 0 0 0 0 0 0.0206182120871368 0.0121651802252431 0 0 0 0 0 0 0 0 0 0.00314325900124465 0.0177962606386357 0 0.197614466390513 0.0351583379904071 0 0 0 0 0 0 0 0 0 0 0 0.0333914677303653 0.00612563670416815 0.0207676983625485 0.0350725311323825 0.0138821383655464 0 0 0 0 0 0 0 0 0 0 0 0 0 0 0 0 0 0 0 0 0 0 0 0 0 0 0 0 0 0 0 0 0 0 0 0 0 0 0 0 0 0 0.0275389133217155 0 0.00620482303467766 0 0 0 0 0 0 0 0 0 0.153917400498932 0.0251658810703518 0 0.016046191703739 0.0180316274484168 0 0 0 0 0 0 0 0 0 0 0 0 0 0 0 0 0 0 0 0 0 0 0 0 0 0 0 0 0 0 0 0 0 0 0 0 0 0 0 0 0 0 0 0 0 0 0 0 0 0 0 0 0 0 0 0 0 0 0 0 0 0 0 0 0 0 0 0 0 0 0 0 0 0 0 0 0 0 0 0 0 0 0 0 0 0 0 0 0 0 0 0 0 0 0 0 0 0 0 0 0 0 0 0 0 0 0 0 0 0 0 0 0 0 0 0 0 0 0 0 0 0 0 0 0 0 0 0 0 0 0 0 0 0 0 0 0 0 0 0 0 0 0 0 0 0 0 0 0 0 0 0 0 0 0 0 0 0 0 0 0 0 0 0 0 0 0 0 0 0 0 0 0 0 0 0 0 0 0
0 0 0 0.0642837579000091 0.0154915493763604 0 0 0 0.00440000698362902 0 0.0852664636372855 0 0 0 0 0.0100666626233866 0 0 0 0 0 0 0 0 0 0 0 0 0.00439695469903421 0.0527046676006079 0 0 0 0.190293805100716 0 0 0 0 0 0 0 0 0 0 0 0.0115904644861621 0 0 0 0 0 0 0 0.22886797645764 0.00993034695085438 0.075118326873612 0.0172019060262601 0 0 0 0 0 0 0 0 0 0 0 0 0 0 0 0 0 0.0688500971862212 0 0 0 0 0 0.00378560929031895 0 0 0.0101849668233304 0.00476390124138226 0 0 0 0 0 0 0 0 0 0 0 0 0 0 0 0 0 0.0595745702592424 0 0 0 0 0.0161280395800571 0 0 0 0 0 0 0 0 0 0 0 0 0 0 0 0 0 0 0 0 0 0 0 0 0 0 0 0 0 0 0 0 0 0 0 0 0 0 0 0 0 0 0 0 0.0349486268985391 0 0 0 0 0 0 0 0 0 0 0 0 0 0 0 0 0 0 0 0 0 0 0 0 0 0 0 0 0 0 0 0 0 0 0 0 0 0 0 0 0 0 0 0 0 0 0 0 0 0 0 0 0 0 0 0 0 0 0 0 0 0 0 0 0 0 0 0 0 0 0 0 0 0 0 0 0 0 0 0 0 0 0 0 0 0 0 0 0 0 0 0 0 0 0 0 0 0 0 0 0 0 0.0321513000053514 0 0 0 0 0 0 0 0 0 0 0 0 0 0 0 0 0 0 0 0 0 0 0 0 0 0 0 0 0 0 0 0 0 0 0 0 0 0 0 0 0 0 0 0 0 0 0 0 0 0 0 0 0 0 0 0 0 0 0 0
0 0 0 0 0 0 0 0 0 0 0 0 0 0 0 0 0 0 0 0 0 0.274921605930575 0 0 0 0 0 0 0 0 0 0 0 0 0 0 0 0 0 0 0 0 0 0 0 0 0 0 0 0 0 0 0 0 0 0 0 0 0 0 0 0 0.111333140939703 0 0 0 0 0 0 0 0 0 0 0.152104609376447 0 0 0 0 0 0 0 0 0 0 0 0 0 0 0 0 0 0 0 0 0 0 0 0 0 0 0 0 0 0 0 0 0 0 0 0 0 0 0 0 0 0 0 0 0 0 0 0 0 0 0 0 0 0 0 0 0 0 0 0.367533820176399 0 0.0941068235768759 0 0 0 0 0 0 0 0 0 0 0 0 0 0 0 0 0 0 0 0 0 0 0 0 0 0 0 0 0 0 0 0 0 0 0 0 0 0 0 0 0 0 0 0 0 0 0 0 0 0 0 0 0 0 0 0 0 0 0 0 0 0 0 0 0 0 0 0 0 0 0 0 0 0 0 0 0 0 0 0 0 0 0 0 0 0 0 0 0 0 0 0 0 0 0 0 0 0 0 0 0 0 0 0 0 0 0 0 0 0 0 0 0 0 0 0 0 0 0 0 0 0 0 0 0 0 0 0 0 0 0 0 0 0 0 0 0 0 0 0 0 0 0 0 0 0 0 0 0 0 0 0 0 0 0 0 0 0 0 0 0 0 0 0 0 0 0 0 0 0 0 0 0 0 0 0 0 0 0 0
0 0 0 0 0.0226771886691733 0 0 0.0295091602780745 0 0 0 0 0 0 0 0.00503028567048824 0 0 0 0 0 0 0 0 0 0 0 0 0.0169427645368518 0 0.00636585771625412 0 0 0 0 0 0 0.0282345409956035 0 0 0 0 0 0 0 0 0.168955598412833 0 0 0 0 0 0 0 0 0 0 0.104597701325595 0 0 0 0 0 0 0 0 0 0 0 0 0 0 0 0 0 0 0 0 0 0 0 0 0 0.181732089682098 0.00539666429940115 0.200657336203333 0.00891641314751869 0.0825271631057181 0 0 0 0 0 0 0.00633630783315365 0 0 0 0 0 0 0 0 0 0 0 0 0 0 0 0 0 0 0 0 0 0 0 0 0 0 0 0 0 0 0 0 0 0 0.0422030596041195 0.0497662109504185 0 0 0 0 0 0 0.0084249710712539 0 0 0 0.0241746197176822 0 0 0 0 0 0 0 0 0 0 0 0.00755206678042932 0 0 0 0 0 0 0 0 0 0 0 0 0 0 0 0 0 0 0 0 0 0 0 0 0 0 0 0 0 0 0 0 0 0 0 0 0 0 0 0 0 0 0 0 0 0 0 0 0 0 0 0 0 0 0 0 0 0 0 0 0 0 0 0 0 0 0 0 0 0 0 0 0 0 0 0 0 0 0 0 0 0 0 0 0 0 0 0 0 0 0 0 0 0 0 0 0 0 0 0 0 0 0 0 0 0 0 0 0 0 0 0 0 0 0 0 0 0 0 0 0 0 0 0 0 0 0 0 0 0 0 0 0 0 0 0 0 0 0 0 0 0 0 0 0 0 0 0 0 0 0 0 0 0 0 0 0 0 0 0 0 0
0 0 0 0 0 0 0 0 0 0 0 0 0.0717960396098523 0 0 0 0 0 0 0 0 0 0 0 0 0.159379907087321 0 0 0 0 0 0 0 0 0.0357218074817522 0 0 0 0 0 0 0 0 0 0.0508345774531208 0 0 0 0 0 0 0 0 0 0 0 0 0 0 0 0 0 0 0 0 0 0 0 0 0 0 0 0 0 0 0 0 0 0 0 0 0 0 0 0 0 0 0 0 0 0 0 0 0 0 0 0 0 0.0305478155250698 0 0 0 0 0 0 0 0 0 0 0 0 0 0 0 0 0 0 0 0 0 0 0 0 0 0 0 0 0 0 0 0 0 0 0 0 0 0 0 0 0 0 0 0 0 0 0 0 0 0 0 0 0 0 0 0 0 0 0 0 0 0 0 0 0 0 0 0 0 0.0897731721553072 0.0709804305990961 0 0 0 0 0 0 0 0 0 0 0 0.0645538743171287 0 0 0 0 0 0 0 0 0 0 0 0 0 0 0 0 0 0 0 0 0 0 0 0 0 0 0 0 0 0 0 0 0 0 0 0 0 0 0 0.29265860645966 0 0 0.0495582586629888 0 0 0 0 0 0 0.0489817897718303 0 0 0 0 0 0 0 0 0 0 0 0 0 0 0 0 0 0 0 0 0 0 0 0 0 0 0 0 0 0 0 0 0 0 0 0 0 0 0 0 0 0 0 0 0 0 0 0 0 0 0 0 0 0 0 0 0 0.0352137208768727 0 0 0 0 0 0 0 0 0 0 0 0 0 0 0 0 0 0 0 0 0 0 0 0 0 0
0 0 0 0 0 0 0 0 0 0 0 0 0 0 0 0.0335068586367868 0 0 0 0 0 0 0 0 0 0 0 0 0 0 0 0 0 0 0 0 0 0 0.0274996595303774 0 0 0 0 0 0 0 0.0288109661708203 0 0 0 0 0 0 0 0 0 0 0 0 0 0 0 0 0 0 0 0 0 0.277216228627389 0 0.182771255844439 0 0 0 0 0 0 0 0 0 0 0 0 0.0268315573975526 0 0 0 0.0563005211124288 0 0 0 0 0 0 0 0.122897564216279 0 0 0 0 0 0 0 0 0 0 0 0 0 0 0 0 0 0 0 0 0 0 0 0 0 0 0 0 0 0 0 0 0 0 0 0 0 0 0 0.244165388463927 0 0 0 0 0 0 0 0 0 0 0 0 0 0 0 0 0 0 0 0 0 0 0 0 0 0 0 0 0 0 0 0 0 0 0 0 0 0 0 0 0 0 0 0 0 0 0 0 0 0 0 0 0 0 0 0 0 0 0 0 0 0 0 0 0 0 0 0 0 0 0 0 0 0 0 0 0 0 0 0 0 0 0 0 0 0 0 0 0 0 0 0 0 0 0 0 0 0 0 0 0 0 0 0 0 0 0 0 0 0 0 0 0 0 0 0 0 0 0 0 0 0 0 0 0 0 0 0 0 0 0 0 0 0 0 0 0 0 0 0 0 0 0 0 0 0 0 0 0 0 0 0 0 0 0 0 0 0 0 0 0 0 0 0 0 0 0 0 0 0 0 0 0 0 0 0 0 0 0 0
0 0 0 0.0148801715208669 0 0 0 0 0 0 0.00976693919045732 0 0 0 0 0 0 0 0 0 0 0 0 0 0 0 0 0.0222862702176873 0 0.0100518000038609 0 0 0 0 0 0 0 0 0 0 0 0 0 0 0 0.0394396605508004 0.0492100728845818 0 0 0 0.2618633022016 0 0 0.208034877352633 0 0 0.0136063238196843 0 0 0 0 0 0 0 0 0.0306951041176705 0.0572251423281241 0 0.0118106099433133 0.0783758960344749 0 0 0 0 0 0 0 0 0 0 0 0 0 0 0 0 0 0 0 0 0 0 0 0 0 0 0 0 0 0 0 0 0 0 0 0 0 0 0 0 0 0 0 0 0 0 0 0 0 0 0 0 0 0 0 0 0 0 0 0 0 0 0.0119665686567488 0 0 0 0 0 0 0 0 0 0 0 0 0 0 0 0 0 0 0.0129462287131066 0.148408061422388 0.019432971042002 0 0 0 0 0 0 0 0 0 0 0 0 0 0 0 0 0 0 0 0 0 0 0 0 0 0 0 0 0 0 0 0 0 0 0 0 0 0 0 0 0 0 0 0 0 0 0 0 0 0 0 0 0 0 0 0 0 0 0 0 0 0 0 0 0 0 0 0 0 0 0 0 0 0 0 0 0 0 0 0 0 0 0 0 0 0 0 0 0 0 0 0 0 0 0 0 0 0 0 0 0 0 0 0 0 0 0 0 0 0 0 0 0 0 0 0 0 0 0 0 0 0 0 0 0 0 0 0 0 0 0 0 0 0 0 0 0 0 0 0 0 0 0 0 0 0 0 0 0 0 0 0 0 0 0 0 0 0 0 0 0 0
0 0 0 0 0 0 0 0 0 0 0 0 0 0 0 0 0 0 0 0 0 0 0 0 0 0 0 0 0 0 0 0 0 0 0 0 0 0 0 0 0 0 0 0 0 0.0976879301148838 0.0646925742968488 0 0 0 0 0 0 0 0 0 0 0 0.12232827559415 0.0643888104425064 0.0630696489795183 0.0674841439281752 0.0958372813191673 0 0 0 0 0 0.0571317779938535 0 0 0 0 0 0 0 0.102769013728242 0 0 0 0 0 0 0 0 0 0 0 0 0 0 0 0 0 0 0 0 0 0 0 0 0 0 0 0 0 0 0 0 0.00982366773502665 0 0 0 0 0 0 0 0 0 0.0199507483742933 0.127217497741879 0 0 0 0 0 0 0 0 0 0 0 0.107618629751456 0 0 0 0 0 0 0 0 0 0 0 0 0 0 0 0 0 0 0 0 0 0 0 0 0 0 0 0 0 0 0 0 0 0 0 0 0 0 0 0 0 0 0 0 0 0 0 0 0 0 0 0 0 0 0 0 0 0 0 0 0 0 0 0 0 0 0 0 0 0 0 0 0 0 0 0 0 0 0 0 0 0 0 0 0 0 0 0 0 0 0 0 0 0 0 0 0 0 0 0 0 0 0 0 0 0 0 0 0 0 0 0 0 0 0 0 0 0 0 0 0 0 0 0 0 0 0 0 0 0 0 0 0 0 0 0 0 0 0 0 0 0 0 0 0 0 0 0 0 0 0 0 0 0 0 0 0 0 0 0 0 0 0 0 0 0 0 0 0 0 0 0 0 0 0 0 0 0 0 0 0 0 0
0 0 0 0 0 0 0 0 0 0 0 0 0 0 0 0 0 0 0 0 0.0353311885916775 0 0 0 0 0 0 0 0 0 0 0 0 0 0 0 0 0 0 0 0 0 0 0 0 0.0843864006874513 0.0411013697200284 0 0 0 0 0 0 0 0 0 0 0 0.0260532744822217 0 0.18433718104042 0.0297634312854735 0.145084661260757 0 0 0 0 0 0.146355963652697 0 0 0 0 0 0 0.155889236576639 0 0 0 0 0 0 0 0 0 0 0 0 0 0 0 0 0 0 0 0 0 0 0 0 0 0 0 0 0 0 0 0 0 0.0136959138781615 0 0 0 0 0 0 0 0 0 0 0.0212260715908977 0 0 0 0 0 0 0 0 0 0 0 0.116775307233576 0 0 0 0 0 0 0 0 0 0 0 0 0 0 0 0 0 0 0 0 0 0 0 0 0 0 0 0 0 0 0 0 0 0 0 0 0 0 0 0 0 0 0 0 0 0 0 0 0 0 0 0 0 0 0 0 0 0 0 0 0 0 0 0 0 0 0 0 0 0 0 0 0 0 0 0 0 0 0 0 0 0 0 0 0 0 0 0 0 0 0 0 0 0 0 0 0 0 0 0 0 0 0 0 0 0 0 0 0 0 0 0 0 0 0 0 0 0 0 0 0 0 0 0 0 0 0 0 0 0 0 0 0 0 0 0 0 0 0 0 0 0 0 0 0 0 0 0 0 0 0 0 0 0 0 0 0 0 0 0 0 0 0 0 0 0 0 0 0 0 0 0 0 0 0 0 0 0 0 0 0 0 0
0 0 0 0 0 0 0 0 0 0 0 0 0 0 0 0 0 0 0 0 0 0.823391183022055 0 0 0 0 0 0 0 0 0 0 0 0 0 0 0 0 0 0 0 0 0 0 0 0 0 0 0 0 0 0 0 0 0 0 0 0 0 0 0 0 0 0 0 0 0 0 0.176608816977945 0 0 0 0 0 0 0 0 0 0 0 0 0 0 0 0 0 0 0 0 0 0 0 0 0 0 0 0 0 0 0 0 0 0 0 0 0 0 0 0 0 0 0 0 0 0 0 0 0 0 0 0 0 0 0 0 0 0 0 0 0 0 0 0 0 0 0 0 0 0 0 0 0 0 0 0 0 0 0 0 0 0 0 0 0 0 0 0 0 0 0 0 0 0 0 0 0 0 0 0 0 0 0 0 0 0 0 0 0 0 0 0 0 0 0 0 0 0 0 0 0 0 0 0 0 0 0 0 0 0 0 0 0 0 0 0 0 0 0 0 0 0 0 0 0 0 0 0 0 0 0 0 0 0 0 0 0 0 0 0 0 0 0 0 0 0 0 0 0 0 0 0 0 0 0 0 0 0 0 0 0 0 0 0 0 0 0 0 0 0 0 0 0 0 0 0 0 0 0 0 0 0 0 0 0 0 0 0 0 0 0 0 0 0 0 0 0 0 0 0 0 0 0 0 0 0 0 0 0 0 0 0 0 0 0 0 0 0 0 0 0 0 0 0 0 0 0
0 0 0 0 0 0 0 0 0 0 0 0 0 0 0 0 0 0 0 0 0 0 0 0 0 0 0 0 0 0 0 0 0 0 0 0 0 0 0 0 0 0 0 0 0 0 0 0 0 0 0 0 0.0138983216526404 0 0 0 0 0 0 0 0 0 0 0 0 0 0 0 0 0 0 0 0 0 0 0 0 0 0 0 0 0 0 0 0 0 0.402964823849896 0.156231226166034 0.123973696527946 0.0148712449970018 0.0875789123279509 0 0 0.040505223646025 0.0232064676577637 0 0 0 0 0 0.0252710393166002 0.0477191748553401 0 0 0.0305064513536776 0.00988726149649786 0 0 0 0 0 0 0 0 0 0 0 0 0 0 0 0 0 0 0 0 0 0 0 0 0 0 0 0 0 0 0 0 0 0 0 0 0 0 0 0.00953308817502772 0 0.0103210538315026 0 0 0.00353201414609534 0 0 0 0 0 0 0 0 0 0 0 0 0 0 0 0 0 0 0 0 0 0 0 0 0 0 0 0 0 0 0 0 0 0 0 0 0 0 0 0 0 0 0 0 0 0 0 0 0 0 0 0 0 0 0 0 0 0 0 0 0 0 0 0 0 0 0 0 0 0 0 0 0 0 0 0 0 0 0 0 0 0 0 0 0 0 0 0 0 0 0 0 0 0 0 0 0 0 0 0 0 0 0 0 0 0 0 0 0 0 0 0 0 0 0 0 0 0 0 0 0 0 0 0 0 0 0 0 0 0 0 0 0 0 0 0 0 0 0 0 0 0 0 0 0 0 0 0 0 0 0 0 0 0 0 0 0 0 0 0 0 0 0 0 0
0 0 0 0 0 0 0 0 0 0 0 0 0 0 0 0 0 0 0 0 0 0 0 0 0 0 0 0 0 0 0 0 0 0 0 0 0 0 0 0 0 0 0 0 0 0 0 0 0 0 0 0 0 0 0 0 0 0 0 0 0 0 0 0 0 0 0 0 0 0 0 0 0 0 0 0 0 0 0 0 0.144168325762469 0.396170704876821 0.0725459788806362 0.0122257901872557 0 0 0 0 0 0 0 0 0 0 0.0513084458768199 0 0.172017546704494 0.0612016529362265 0 0 0 0 0 0 0 0 0 0.00723122474249391 0 0 0 0 0 0 0 0 0 0 0 0 0 0 0 0 0 0 0 0 0 0 0 0 0 0 0.0425338678388005 0 0 0 0 0 0 0 0 0 0 0 0 0 0 0 0 0 0 0 0 0 0 0 0 0 0 0 0 0 0 0 0 0 0 0 0 0 0 0 0 0 0 0 0 0 0 0 0 0 0 0 0 0 0 0 0 0 0 0 0 0.0235831558915065 0 0 0 0 0 0 0 0 0 0 0 0 0 0 0 0 0 0 0 0 0 0 0 0 0 0 0 0 0 0 0 0 0 0 0 0 0 0 0 0 0 0 0 0 0.0170133063024768 0 0 0 0 0 0 0 0 0 0 0 0 0 0 0 0 0 0 0 0 0 0 0 0 0 0 0 0 0 0 0 0 0 0 0 0 0 0 0 0 0 0 0 0 0 0 0 0 0 0 0 0 0 0 0 0 0 0 0 0 0 0 0 0 0 0 0 0 0 0 0 0 0 0 0
0 0 0 0 0 0 0 0 0 0 0 0 0 0 0 0 0 0 0 0 0 0 0 0 0 0 0.00111970834266583 0 0 0 0 0 0 0 0 0.0218329329475574 0 0 0 0 0.00760997169810506 0 0 0 0 0 0 0 0 0 0 0.00490220775918971 0 0 0 0 0 0 0 0 0 0 0 0 0 0 0 0 0 0.00190107238352515 0 0 0 0 0 0 0 0 0 0.0485987612690122 0 0.181969070109729 0.248232637789051 0.00613142243640434 0 0 0 0 0 0 0 0 0 0.00702312965599368 0.0230903473601885 0.0149496605132557 0.0475589629921428 0 0 0 0 0 0 0 0 0 0 0 0 0 0 0 0 0 0 0 0 0 0 0 0 0 0 0 0 0 0 0 0 0 0 0 0 0 0.0108214889523739 0 0 0 0 0 0 0 0 0 0 0.0100539941910205 0 0 0 0 0 0 0 0 0 0 0 0 0 0 0 0 0 0 0 0 0 0 0 0 0 0 0 0 0 0 0 0 0 0 0 0 0 0 0 0 0 0 0 0.00232062093711801 0 0 0 0 0 0.074494398137653 0 0 0 0 0 0 0 0 0 0 0 0 0 0 0 0 0 0 0 0 0 0 0 0 0 0 0 0 0 0 0 0 0 0 0 0 0 0 0 0.079373637943655 0 0 0 0.138027440282834 0.0613302907724867 0 0 0.00367089272302803 0 0 0 0.00498735080301049 0 0 0 0 0 0 0 0 0 0 0 0 0 0 0 0 0 0 0 0 0 0 0 0 0 0 0 0 0 0 0 0 0 0 0 0 0 0 0 0 0 0 0 0 0 0 0 0 0 0 0 0 0 0 0 0 0 0 0 0 0 0 0 0 0 0 0 0
0 0 0 0 0 0 0 0 0 0 0 0 0 0 0 0 0 0 0 0 0 0 0 0 0 0 0.00248322759762839 0 0 0 0 0 0 0 0 0 0 0 0 0 0.00809459208781653 0 0 0 0 0 0 0 0 0 0 0 0 0 0 0 0 0 0 0 0 0 0 0 0 0 0 0 0 0 0 0 0 0 0 0 0 0 0 0.218953508085322 0.298340202908479 0 0.168080752298382 0 0 0 0 0 0 0 0 0 0 0 0.0280628689100724 0 0.0463621922557878 0 0 0 0 0 0 0 0 0 0 0 0 0 0 0 0 0 0 0 0 0 0 0 0 0 0 0 0 0 0 0 0 0 0 0 0 0 0.0220332072169061 0 0 0 0 0 0 0 0 0 0 0 0 0 0 0 0 0 0 0 0 0 0 0 0 0 0 0 0 0 0 0 0 0 0 0 0 0 0 0 0 0 0 0 0 0 0 0 0 0 0 0 0 0 0 0 0 0 0 0 0 0.125492549184882 0 0 0 0 0 0 0 0 0 0 0 0 0 0 0 0 0 0 0 0 0 0 0 0 0 0 0 0 0 0 0 0 0 0 0 0 0 0 0 0 0 0 0 0.0217145497106451 0.0603823497440783 0 0 0 0 0 0 0 0 0 0 0 0 0 0 0 0 0 0 0 0 0 0 0 0 0 0 0 0 0 0 0 0 0 0 0 0 0 0 0 0 0 0 0 0 0 0 0 0 0 0 0 0 0 0 0 0 0 0 0 0 0 0 0 0 0 0 0 0 0 0 0 0 0 0 0
0 0 0 0 0 0 0 0 0 0 0 0 0 0 0 0 0 0 0 0 0 0 0 0 0 0 0 0 0 0 0 0 0 0 0 0.0140342731496081 0 0 0 0 0.00564208073665182 0 0 0 0 0 0 0 0 0 0 0.00773619159021818 0 0 0 0 0 0 0 0 0 0 0 0 0 0 0 0 0 0 0 0 0 0 0 0 0 0 0 0.0244637941073054 0.248321318408088 0.102555487023059 0 0 0 0 0 0 0 0 0 0 0 0.00641345896236594 0 0 0 0 0 0 0 0 0 0 0 0 0 0 0 0 0 0 0 0 0 0 0 0 0 0 0 0 0 0 0 0 0 0 0 0 0 0 0 0 0 0 0 0 0 0 0 0 0 0 0 0.00275131209780592 0 0 0 0 0 0 0 0 0 0 0 0 0 0 0 0 0 0 0 0 0 0 0 0 0 0 0 0 0 0 0 0 0 0 0 0 0 0 0 0 0 0 0 0 0 0 0 0 0 0.0471717905286175 0 0 0 0 0 0 0 0 0 0 0 0 0 0 0 0 0 0 0 0 0 0 0 0 0 0 0 0 0 0 0 0 0 0 0 0 0.00165979199531502 0 0 0.260470185411261 0 0 0 0.215645761302395 0.0497301040091294 0 0 0.00516012039381263 0 0 0 0.00824433028436731 0 0 0 0 0 0 0 0 0 0 0 0 0 0 0 0 0 0 0 0 0 0 0 0 0 0 0 0 0 0 0 0 0 0 0 0 0 0 0 0 0 0 0 0 0 0 0 0 0 0 0 0 0 0 0 0 0 0 0 0 0 0 0 0 0 0 0 0
0.00113442125283333 0 0 0 0.0021297246657326 0.00223492980324874 0.00314825006577966 0.00336025786753708 0 0.0250237849253486 0 0 0 0 0 0 0.00128057559155506 0 0 0 0 0 0 0 0 0 0 0 0 0 0.0321537425070826 0 0 0.00187706340022779 0 0 0.0547996068794089 0.0946578343939091 0 0 0 0 0 0 0 0 0.0205805370208025 0 0 0 0 0 0 0.00533827842902932 0.00124529742939787 0.00201923993752019 0.0017012027173989 0.0704949102731153 0 0 0 0 0 0 0 0 0 0 0 0.00199004905545943 0 0.0474079998263173 0 0.00106957201683831 0 0 0 0 0 0.00160351705062465 0.00238562698087552 0 0 0 0.0473297470349238 0.123488321448821 0.0705800405249534 0.10549577030591 0 0 0 0.026416987566405 0 0.0148625662984453 0.0500521616343921 0 0 0 0 0 0.00470394202978039 0.00608175838324534 0 0 0 0 0 0 0 0 0 0 0 0 0 0 0 0 0 0 0 0 0.00119763857393139 0 0 0.0248644103017756 0 0 0.00880890065656074 0.00140854547028268 0.00406971318107432 0.00753121922642666 0 0 0.0193413757368546 0 0 0.00912801071136708 0.00603981522198158 0 0.00856310248877563 0.0603679216596123 0 0 0.0071266419821289 0.00183276623557543 0 0.00245744497618764 0.00232278581048074 0 0 0 0.00829199045006525 0 0 0 0 0 0 0 0 0 0 0 0 0 0 0 0 0 0 0 0 0 0 0 0 0 0 0 0 0 0 0 0 0 0 0 0 0 0 0 0 0 0 0 0 0 0 0 0 0 0 0 0 0 0 0 0 0 0 0 0 0 0 0 0 0 0 0 0 0 0 0 0 0 0 0 0 0 0 0 0 0 0 0 0 0 0 0 0 0 0 0 0 0 0 0 0 0 0 0 0 0 0 0 0 0 0 0 0 0 0 0 0 0 0 0 0 0 0 0 0 0 0 0 0 0 0 0 0 0 0 0 0 0 0 0 0 0 0 0 0 0 0 0 0 0 0 0 0 0 0 0 0 0 0 0 0 0 0 0 0 0 0 0
0.011317551362964 0 0 0 0.00358771536291603 0.00328864894588595 0 0 0 0.00788544357327221 0.00505229825930591 0 0 0 0 0 0 0 0 0 0 0 0 0 0 0 0 0 0 0.0252762870357874 0.0328874597406801 0 0 0 0.00281922515670973 0 0.0131649551736769 0.069192235656519 0 0 0 0 0 0 0 0 0.00270653418701262 0 0 0 0 0 0 0 0 0.00296722624577345 0 0.0131873504155475 0 0 0 0 0 0 0 0 0 0 0 0.00288852330632999 0 0.00436872168757859 0 0 0 0 0 0 0 0 0 0 0 0.146873399207315 0 0 0.104716594731239 0.0267031972422081 0 0 0 0.107656832159013 0 0.258881875860551 0.0307481475772303 0 0 0 0 0 0 0 0 0 0.00439963098364526 0 0 0.00481070025643882 0 0.00451509331110217 0.00412405842925448 0.00518827848252167 0.00349195504916788 0 0 0 0 0 0 0 0 0 0 0 0 0 0 0 0.00674604989782349 0 0 0.0142577042281525 0 0 0 0 0 0.00518831941179183 0.00409968147421561 0 0 0 0.00240954766337296 0 0.0110547345719159 0.015294543328323 0 0 0.0125398338806496 0 0 0 0.021899474444128 0.00381017169998156 0 0 0 0 0 0 0 0 0 0 0 0 0 0 0 0 0 0 0 0 0 0 0 0 0 0 0 0 0 0 0 0 0 0 0 0 0 0 0 0 0 0 0 0 0 0 0 0 0 0 0 0 0 0 0 0 0 0 0 0 0 0 0 0 0 0 0 0 0 0 0 0 0 0 0 0 0 0 0 0 0 0 0 0 0 0 0 0 0 0 0 0 0 0 0 0 0 0 0 0 0 0 0 0 0 0 0 0 0 0 0 0 0 0 0 0 0 0 0 0 0 0 0 0 0 0 0 0 0 0 0 0 0 0 0 0 0 0 0 0 0 0 0 0 0 0 0 0 0 0 0 0 0 0 0 0 0 0 0 0 0 0
0 0 0 0 0.0114490885310681 0 0 0.02022822690925 0 0.044071630744323 0 0 0 0 0 0 0 0 0 0 0 0 0 0 0 0 0 0 0.00793351292693668 0 0.00416352814468918 0 0 0 0 0 0.0704384273829721 0.10642283505472 0 0 0 0 0 0 0 0 0.0460691087464895 0 0 0 0 0 0 0 0 0 0 0.100730091412001 0 0 0 0 0 0 0 0 0 0 0 0 0 0.127697734608824 0 0 0 0 0 0 0 0 0 0 0 0.301254834803882 0 0 0.00762532279721587 0.0225071757638079 0 0 0 0 0 0 0 0 0 0 0 0 0 0 0 0 0 0 0 0 0 0 0 0 0 0 0 0 0 0 0 0 0 0 0 0 0 0 0 0 0 0.0196238463457156 0.0344200938460275 0.013873277454289 0 0 0 0 0 0.00640945418388152 0.00798067883119803 0 0 0.0350314297499597 0 0 0.00634339587167274 0 0 0 0 0 0 0 0.00572630589107614 0 0 0 0 0 0 0 0 0 0 0 0 0 0 0 0 0 0 0 0 0 0 0 0 0 0 0 0 0 0 0 0 0 0 0 0 0 0 0 0 0 0 0 0 0 0 0 0 0 0 0 0 0 0 0 0 0 0 0 0 0 0 0 0 0 0 0 0 0 0 0 0 0 0 0 0 0 0 0 0 0 0 0 0 0 0 0 0 0 0 0 0 0 0 0 0 0 0 0 0 0 0 0 0 0 0 0 0 0 0 0 0 0 0 0 0 0 0 0 0 0 0 0 0 0 0 0 0 0 0 0 0 0 0 0 0 0 0 0 0 0 0 0 0 0 0 0 0 0 0 0 0 0 0 0 0 0 0 0 0 0 0 0
0 0 0 0 0 0 0 0 0 0 0 0 0 0 0 0.00264158004675294 0 0 0 0 0 0 0 0 0 0 0 0 0 0.00139098756721148 0.0118216992353029 0 0 0 0.00137199024296313 0 0 0 0 0 0 0 0 0 0 0 0.00272786145993322 0 0 0 0 0 0 0 0 0.00149164316274639 0 0.0181417136932077 0 0 0 0 0 0 0 0 0 0 0 0 0 0.00186956835562678 0 0 0 0 0 0 0.0434827908069687 0 0 0 0 0.0567300356210739 0.0271229985624919 0.00251235639892822 0 0.242307989442646 0.0748200981214898 0.0266652684643515 0.0457136105554079 0 0.0193417011256286 0.0684958921094968 0.030091022731759 0 0.00186383174797025 0.000856974913577851 0.00162390925829776 0.00473880417291328 0.0562004922451974 0.0831738320532559 0 0 0.00301867665882064 0 0 0.00165914329198503 0 0 0 0 0 0 0 0 0 0 0 0 0 0 0 0 0 0 0 0 0 0 0 0 0 0 0 0 0 0.00591205010722273 0.00467937871151416 0.00391425654758982 0.0125885316871432 0.0346751890962349 0.00698004107773827 0.00182677991525825 0.00988964510376252 0.0197162043473857 0.00250679694883231 0.0137700343459641 0.0213008836196674 0.00383232728399744 0.00452972223620934 0 0.0160961901849297 0.00112519052751414 0 0 0 0 0 0 0 0 0 0 0 0 0 0 0 0 0 0 0 0 0 0 0 0 0 0 0 0 0 0 0 0 0.00154194734804582 0.000692773242292409 0 0 0 0 0 0 0 0 0 0 0 0 0 0 0 0 0 0 0 0 0 0 0 0 0 0 0 0 0 0 0 0 0 0 0 0 0 0 0 0 0 0 0 0 0 0 0 0 0 0 0 0 0 0 0 0 0 0 0 0 0 0 0 0 0 0 0 0.00254558562269265 0 0 0 0 0 0 0 0 0 0 0 0 0 0 0 0 0 0 0 0 0 0 0 0 0 0 0 0 0 0 0 0 0 0 0 0 0 0 0 0 0 0 0 0 0 0 0 0 0 0 0 0 0 0 0 0 0 0 0 0
0 0 0 0 0 0 0 0 0 0 0 0 0 0 0 0.000783961225805324 0 0 0 0 0 0 0 0 0 0 0 0 0 0 0 0 0 0 0.00192542396311135 0 0 0 0 0 0 0 0 0 0 0 0.00461731975852057 0 0 0 0.00462405182009924 0 0 0 0 0 0 0.0362028397741015 0 0 0 0 0 0 0 0 0 0 0 0 0 0.013127876925328 0 0.00136852940487818 0 0 0 0 0.0127898228695121 0 0 0 0 0.0643298613910661 0.00524725136010427 0.00562587958399247 0.183829052698552 0 0.047371815272864 0.0263242002086078 0.0372885077493673 0 0.00678200418927813 0.0218628561727975 0.00502581406643933 0 0 0.000758719374945222 0.0013921953998049 0.00529162730137951 0.110634013473501 0.127017500599478 0 0 0 0 0.000995254089152688 0 0 0 0 0 0 0 0 0 0 0 0 0 0 0 0 0 0 0.00233430433319284 0.00150714676334555 0 0 0 0 0 0 0 0 0.000722279378750299 0 0.00242629186076792 0.0153671818161951 0.00659141290841097 0.0246875467966713 0.10732031789705 0.0044484248021861 0.00253268340726972 0.017395531933023 0.0136717277485669 0.00398259692612972 0.0209443290094601 0.0181130680876466 0.00498975357661981 0.00793563595828778 0 0.00833936092610793 0.00166114500050218 0 0 0 0 0 0 0 0 0 0 0 0 0 0 0 0 0 0 0 0 0 0 0 0 0 0 0 0 0 0 0 0 0 0 0 0 0 0 0 0 0 0 0 0 0 0 0 0 0 0 0 0 0 0 0 0 0 0 0 0 0 0 0 0 0 0 0 0 0 0 0 0 0 0 0 0 0 0 0 0 0 0 0 0 0 0 0 0 0 0 0 0 0 0 0 0 0 0 0 0 0 0.00559812136438324 0 0 0 0 0 0 0 0 0 0 0 0 0 0 0 0 0 0 0 0 0 0 0 0 0 0 0 0 0 0 0 0 0 0 0 0 0 0 0 0 0 0.00238817369011801 0 0 0 0 0 0 0 0.000896450282857681 0 0 0 0 0 0.000930136859771613 0 0 0 0
0 0 0 0 0 0 0 0 0 0 0 0 0 0 0 0 0 0 0 0 0 0 0 0 0 0 0 0 0 0 0 0 0 0 0.0010924680028853 0.000819899389091876 0 0 0 0 0 0 0 0 0 0 0 0 0 0 0 0 0 0 0 0 0 0 0 0 0 0 0 0 0 0 0 0 0 0 0 0 0 0 0 0 0 0 0.0239461076961849 0 0 0 0 0 0 0 0.13392861591948 0.111770892584717 0 0.0917209117856679 0.290252921737789 0 0.0444923066387821 0 0.00804712858737428 0 0 0 0 0.0142115154311474 0.0526029230878986 0.172016243015086 0 0 0 0 0 0 0 0 0 0 0 0 0 0 0 0 0 0 0 0 0 0 0 0 0 0 0 0 0 0 0 0 0 0 0 0 0 0.00490568965140028 0 0.0170812757656765 0 0 0 0 0 0.0106446297443901 0 0.00466915454697252 0.0112439516384005 0 0 0 0 0 0 0 0 0 0 0 0 0 0 0 0 0 0 0 0 0 0 0 0 0 0 0 0 0 0 0 0 0 0 0 0 0.00199581123070002 0 0 0 0 0 0 0 0 0 0 0 0 0 0 0 0 0 0 0 0 0 0 0 0 0 0 0 0 0 0 0 0 0 0 0 0 0 0 0 0 0 0 0 0 0 0 0 0 0 0 0 0 0 0 0 0 0 0 0 0 0 0 0 0 0 0 0 0.00455755354635557 0 0 0 0 0 0 0 0 0 0 0 0 0 0 0 0 0 0 0 0 0 0 0 0 0 0 0 0 0 0 0 0 0 0 0 0 0 0 0 0 0 0 0 0 0 0 0 0 0 0 0 0 0 0 0 0 0 0 0 0
0 0 0 0 0 0 0 0 0 0 0 0 0 0 0 0 0 0 0 0 0 0 0 0 0 0 0 0 0 0 0 0 0 0 0 0 0 0 0 0 0 0 0 0 0 0 0 0 0 0 0 0 0 0 0 0 0 0 0 0 0 0 0 0 0 0 0 0 0 0 0 0 0 0 0 0 0 0 0.00483244134253857 0 0 0 0 0 0 0 0.0802998898951296 0.104490729039427 0.154305798185057 0 0.215762354536917 0 0.128483272652753 0 0 0 0 0 0 0 0.125726275162484 0.100809949474072 0 0 0 0 0.00607149020756208 0 0 0 0 0 0 0 0 0 0 0 0 0 0 0 0 0 0 0 0 0 0 0 0 0 0 0 0 0 0 0 0 0.00660592562967401 0.0130707482947961 0.0526338414399671 0 0 0 0.00542739370387672 0 0 0 0 0.00147989043574619 0 0 0 0 0 0 0 0 0 0 0 0 0 0 0 0 0 0 0 0 0 0 0 0 0 0 0 0 0 0 0 0 0 0 0 0 0 0 0 0 0 0 0 0 0 0 0 0 0 0 0 0 0 0 0 0 0 0 0 0 0 0 0 0 0 0 0 0 0 0 0 0 0 0 0 0 0 0 0 0 0 0 0 0 0 0 0 0 0 0 0 0 0 0 0 0 0 0 0 0 0 0 0 0 0 0 0 0 0 0 0 0 0 0 0 0 0 0 0 0 0 0 0 0 0 0 0 0 0 0 0 0 0 0 0 0 0 0 0 0 0 0 0 0 0 0 0 0 0 0 0 0 0 0 0 0 0 0 0 0 0 0 0 0 0
0 0 0 0 0 0 0 0 0 0 0 0 0 0 0 0 0 0 0 0 0 0 0 0 0 0 0 0 0 0 0 0 0 0 0.00178270301194932 0 0 0 0 0 0 0 0 0 0 0 0.00238630344501039 0 0 0 0 0 0 0 0 0 0 0 0 0 0 0 0 0 0 0 0 0 0 0 0 0 0 0 0 0 0 0 0.0179013948884036 0 0 0 0 0 0 0 0.0865929581997565 0.0931034213563512 0.307155675940352 0.135719963968965 0 0 0.0545752256916601 0 0 0 0 0 0.00462710682410297 0.0151305821753948 0.0397033133187903 0.163729731131643 0 0 0 0 0 0 0 0 0 0 0 0 0 0 0 0 0 0 0 0 0 0 0 0 0 0 0 0 0 0 0 0 0 0 0 0.00537037984180991 0 0.00378462245962017 0.00371715941649289 0.0093554086837717 0 0 0 0.00244137513570255 0 0.0154867923667055 0 0.00619703896665881 0.0130809270668045 0 0.00418438208789629 0 0 0 0 0 0 0 0 0 0 0 0 0 0 0 0 0 0 0 0 0 0 0 0 0 0 0 0 0 0 0 0 0 0.00323371233883511 0.00398999960855191 0 0 0 0 0 0 0 0 0 0 0 0 0 0 0 0 0 0 0 0 0 0 0 0 0 0 0 0 0 0 0 0 0 0 0 0 0 0 0 0 0 0 0 0 0 0 0 0 0 0 0 0 0 0 0 0 0 0 0 0 0 0 0 0 0 0 0 0.00674982207477212 0 0 0 0 0 0 0 0 0 0 0 0 0 0 0 0 0 0 0 0 0 0 0 0 0 0 0 0 0 0 0 0 0 0 0 0 0 0 0 0 0 0 0 0 0 0 0 0 0 0 0 0 0 0 0 0 0 0 0 0
0 0 0 0.196289338643346 0 0 0.013194209807899 0 0 0.00624119000545488 0.0239877330573822 0 0 0 0 0 0 0 0 0 0 0 0 0 0 0 0 0 0 0.0452676347522972 0.0506477527037757 0 0 0 0 0 0.0296763973042627 0.23956620724369 0 0 0 0 0 0 0 0 0 0 0 0 0 0 0 0 0.00679835362678559 0.00900984809052572 0 0 0 0 0 0 0 0 0 0 0 0 0 0 0 0 0 0 0 0 0 0 0 0 0 0 0 0.0925111742954392 0.121490840165301 0 0 0 0 0 0 0 0 0.107104217531526 0 0 0 0 0 0 0 0 0 0 0 0 0 0 0 0 0 0 0 0 0 0 0 0 0 0 0 0 0 0 0 0 0 0 0.0320999482367878 0 0 0 0 0 0 0 0 0 0.00701323432958284 0 0 0 0 0 0.00994485020533351 0 0 0 0 0 0 0 0.0091570700006101 0 0 0 0 0 0 0 0 0 0 0 0 0 0 0 0 0 0 0 0 0 0 0 0 0 0 0 0 0 0 0 0 0 0 0 0 0 0 0 0 0 0 0 0 0 0 0 0 0 0 0 0 0 0 0 0 0 0 0 0 0 0 0 0 0 0 0 0 0 0 0 0 0 0 0 0 0 0 0 0 0 0 0 0 0 0 0 0 0 0 0 0 0 0 0 0 0 0 0 0 0 0 0 0 0 0 0 0 0 0 0 0 0 0 0 0 0 0 0 0 0 0 0 0 0 0 0 0 0 0 0 0 0 0 0 0 0 0 0 0 0 0 0 0 0 0 0 0 0 0 0 0 0 0 0 0 0 0 0 0 0 0 0
0 0 0 0 0 0 0 0 0 0 0 0 0 0 0 0 0 0 0 0 0 0 0 0 0 0 0 0 0 0 0 0 0 0 0 0 0 0 0 0 0 0 0 0 0 0 0 0 0 0 0 0 0 0 0 0 0 0 0 0 0 0 0 0 0 0 0 0 0 0 0 0 0 0 0 0 0 0 0 0 0 0 0 0 0 0 0.121312900717184 0.0560691481114581 0.155898570719671 0.267602348195742 0.180705265430603 0 0 0 0 0 0 0 0 0.0214138427697651 0.0368128171919763 0.145727156620788 0 0 0 0 0 0 0 0 0 0 0 0 0 0 0 0 0 0 0 0 0 0 0 0 0 0 0 0 0 0 0 0 0 0 0 0 0 0 0 0 0 0 0 0 0 0 0 0 0.0144579502428124 0 0 0 0 0 0 0 0 0 0 0 0 0 0 0 0 0 0 0 0 0 0 0 0 0 0 0 0 0 0 0 0 0 0 0 0 0 0 0 0 0 0 0 0 0 0 0 0 0 0 0 0 0 0 0 0 0 0 0 0 0 0 0 0 0 0 0 0 0 0 0 0 0 0 0 0 0 0 0 0 0 0 0 0 0 0 0 0 0 0 0 0 0 0 0 0 0 0 0 0 0 0 0 0 0 0 0 0 0 0 0 0 0 0 0 0 0 0 0 0 0 0 0 0 0 0 0 0 0 0 0 0 0 0 0 0 0 0 0 0 0 0 0 0 0 0 0 0 0 0 0 0 0 0 0 0 0 0 0 0 0 0 0 0 0
0.00513628095694987 0 0 0 0 0 0 0 0 0 0 0 0 0 0 0.00452472956372979 0.00291784820630602 0 0 0 0 0 0 0 0 0 0 0 0 0.00844520983391469 0.0558481019068831 0 0 0 0 0 0 0.0297478105382601 0 0 0 0 0 0 0 0 0 0 0 0 0 0 0 0 0 0 0 0.00763920309375773 0 0 0 0 0 0 0 0 0 0 0 0 0 0 0 0 0 0 0 0 0.0134440520245809 0 0.0067557258088226 0 0.00616706499756484 0.0367446262585341 0.206249409296032 0 0.210684896415941 0.088639920763187 0 0 0 0.0756128660987462 0 0 0.161887148024676 0 0.0111935920686983 0 0 0 0.00940839950960652 0.0123496146585712 0 0 0.0046792194409502 0 0 0.00509327707737412 0 0 0.00303767566000227 0 0 0 0 0 0 0 0 0 0 0 0 0 0 0 0 0 0 0 0 0 0 0 0 0 0 0.00236785697694278 0 0 0 0 0 0 0.00304646812824429 0.00478952283855822 0 0.00347399666220052 0.00415043207878614 0 0 0 0.00574010715725471 0 0 0 0 0 0 0 0 0 0 0 0 0 0 0 0 0 0 0 0 0 0 0 0 0 0 0 0 0 0 0 0 0 0.00335025446253563 0 0 0 0 0 0 0 0 0 0 0 0 0 0 0 0 0 0 0 0 0 0 0 0 0 0 0 0 0 0 0 0 0 0 0 0 0 0 0 0 0 0 0 0 0 0 0 0 0 0 0 0 0 0 0 0 0 0 0 0 0 0 0 0 0 0 0 0 0.00458023442992993 0 0 0 0 0 0 0 0 0 0 0 0 0 0 0 0 0 0 0 0 0 0 0 0 0 0 0 0 0 0 0 0 0 0 0 0 0 0 0 0 0 0.00229445506245872 0 0 0 0 0 0 0 0 0 0 0 0 0 0 0 0 0 0
0 0 0 0 0 0 0 0 0 0 0 0 0 0 0.00840204038231117 0.0152349159298319 0.00449832077009361 0 0 0 0 0 0 0 0 0 0 0 0 0.00341955511518907 0.203355846739369 0 0 0 0 0 0 0 0 0 0 0 0 0 0 0 0.00398280769042889 0 0 0 0 0 0.0126448893937682 0 0 0 0 0 0 0 0 0 0 0 0 0 0 0 0 0 0 0.00408432518584571 0 0 0 0 0 0 0.0076982532246917 0.0166283645143452 0.0221991219834002 0.0164559588964014 0 0.123676410060568 0.024483529556425 0 0.0925059841916908 0.0203653970504009 0.0138203395455157 0 0 0 0 0.161799201821676 0 0 0.0232466648393147 0 0 0.00311808016493373 0 0.00677969382774611 0 0.0050908051450201 0.0120519366374983 0.00600299011225512 0 0.00926853693435627 0 0 0 0 0 0 0 0 0 0 0 0 0 0 0.00801673386694284 0 0 0.0833119306177338 0 0 0 0 0 0 0 0 0.085924704034257 0 0 0 0 0 0 0 0 0 0 0 0 0 0 0 0.00193266176798932 0 0 0 0 0 0 0 0 0 0 0 0 0 0 0 0 0 0 0 0 0 0 0 0 0 0 0 0 0 0 0 0 0 0 0 0 0 0 0 0 0 0 0 0 0 0 0 0 0 0 0 0 0 0 0 0 0 0 0 0 0 0 0 0 0 0 0 0 0 0 0 0 0 0 0 0 0 0 0 0 0 0 0 0 0 0 0 0 0 0 0 0 0 0 0 0 0 0 0 0 0 0 0 0 0 0 0 0 0 0 0 0 0 0 0 0 0 0 0 0 0 0 0 0 0 0 0 0 0 0 0 0 0 0 0 0 0 0 0 0 0 0 0 0 0 0 0 0 0 0 0 0 0 0 0 0 0 0 0 0 0 0 0 0 0
0 0 0 0 0 0 0 0 0 0 0 0 0 0 0 0 0 0 0 0 0 0 0 0 0 0 0 0 0 0 0 0 0 0 0 0 0 0 0 0 0 0 0 0 0 0 0 0 0 0 0 0 0 0 0 0 0 0 0 0 0 0 0 0 0 0 0 0 0 0 0 0 0 0.0557398846446574 0 0 0 0 0 0 0.0661806867196065 0 0 0 0 0 0 0 0 0 0 0 0 0 0 0 0.040618834177113 0.130104861852942 0 0 0 0 0 0 0 0 0 0 0 0 0 0 0 0 0 0 0 0 0 0 0 0 0 0 0 0.139080990437887 0 0 0 0 0 0 0 0 0.373835694505001 0.183026029246866 0 0 0 0 0 0 0 0 0 0.0114130184159271 0 0 0 0 0 0 0 0 0 0 0 0 0 0 0 0 0 0 0 0 0 0 0 0 0 0 0 0 0 0 0 0 0 0 0 0 0 0 0 0 0 0 0 0 0 0 0 0 0 0 0 0 0 0 0 0 0 0 0 0 0 0 0 0 0 0 0 0 0 0 0 0 0 0 0 0 0 0 0 0 0 0 0 0 0 0 0 0 0 0 0 0 0 0 0 0 0 0 0 0 0 0 0 0 0 0 0 0 0 0 0 0 0 0 0 0 0 0 0 0 0 0 0 0 0 0 0 0 0 0 0 0 0 0 0 0 0 0 0 0 0 0 0 0 0 0 0 0 0 0 0 0 0 0 0 0 0 0 0 0 0 0 0 0 0 0 0 0 0 0
0 0 0 0 0 0 0 0 0 0 0 0 0 0 0 0 0 0 0 0 0 0 0 0 0 0 0 0 0 0 0 0 0 0 0 0 0 0 0 0 0 0 0 0 0 0 0 0 0 0 0 0 0 0 0 0 0 0 0 0 0 0 0 0 0 0 0 0 0 0 0 0 0 0 0 0 0 0 0 0.210592115193015 0.172721495181111 0.102698422116061 0 0 0 0 0.0216445352702243 0 0 0 0 0 0 0.0422612325929618 0.0878151273112701 0.033322803184437 0 0.156764752937123 0 0 0 0 0 0 0 0 0 0 0 0 0 0 0 0 0 0 0 0 0 0 0 0 0 0 0 0 0 0 0 0 0 0 0 0 0.0587789055257986 0 0 0 0 0 0 0 0 0 0 0 0 0 0 0 0 0 0 0 0 0 0 0 0 0 0 0 0 0 0 0 0 0 0 0 0 0 0 0 0 0 0 0 0 0 0 0 0 0 0 0 0 0 0 0 0 0 0 0 0 0.0222754612323092 0 0 0 0 0 0 0 0 0 0 0 0 0 0 0 0 0 0 0 0 0 0 0 0 0 0 0 0 0 0 0 0 0 0 0 0 0 0 0 0 0 0 0 0.0744621952937842 0.0166629541619051 0 0 0 0 0 0 0 0 0 0 0 0 0 0 0 0 0 0 0 0 0 0 0 0 0 0 0 0 0 0 0 0 0 0 0 0 0 0 0 0 0 0 0 0 0 0 0 0 0 0 0 0 0 0 0 0 0 0 0 0 0 0 0 0 0 0 0 0 0 0 0 0 0 0 0
0 0 0 0 0 0 0 0 0 0 0 0 0 0 0 0 0 0 0 0 0 0 0 0 0 0 0 0 0 0 0 0 0 0 0 0 0 0 0 0 0 0 0 0 0 0 0 0 0 0 0 0 0 0 0 0 0 0 0 0 0 0 0 0 0 0 0 0 0 0 0 0 0 0 0 0 0 0 0 0.148452760595547 0 0 0 0 0 0 0.0197181169651686 0.0230108196658291 0 0 0 0 0 0 0 0.211477110950661 0.31060195967691 0 0 0 0.0149699912756753 0.0198397474737865 0 0 0 0 0 0 0 0 0 0 0 0 0 0 0 0 0 0 0 0 0 0 0 0.125000252399478 0 0 0 0 0 0 0 0 0.126929240996944 0 0 0 0 0 0 0 0 0 0 0 0 0 0 0 0 0 0 0 0 0 0 0 0 0 0 0 0 0 0 0 0 0 0 0 0 0 0 0 0 0 0 0 0 0 0 0 0 0 0 0 0 0 0 0 0 0 0 0 0 0 0 0 0 0 0 0 0 0 0 0 0 0 0 0 0 0 0 0 0 0 0 0 0 0 0 0 0 0 0 0 0 0 0 0 0 0 0 0 0 0 0 0 0 0 0 0 0 0 0 0 0 0 0 0 0 0 0 0 0 0 0 0 0 0 0 0 0 0 0 0 0 0 0 0 0 0 0 0 0 0 0 0 0 0 0 0 0 0 0 0 0 0 0 0 0 0 0 0 0 0 0 0 0 0 0 0 0 0 0 0 0 0 0 0 0 0 0 0 0 0
0 0 0 0.00439779623926057 0 0 0 0 0 0 0 0 0 0 0 0.00127257662813354 0 0 0 0 0 0 0 0 0 0 0 0 0 0.00344098855754782 0.00185329354963385 0.0359677148734577 0.0649392295156508 0.0116598850588152 0.123348974802589 0.00762449535425437 0 0 0 0 0 0 0 0 0 0 0 0 0.0158965673109746 0 0.00196931526424087 0 0 0.00307620936832862 0 0.0099339719690257 0.0030778430786351 0.0069482342963322 0 0 0 0 0 0 0 0 0 0 0 0 0 0 0.00291465497007872 0 0 0 0 0 0 0 0 0 0 0 0 0 0.00464761164577738 0.00525196535617821 0 0 0.00699102004283793 0 0 0 0 0 0 0 0 0.139460993488949 0.0150733601440173 0.0278754336151625 0 0 0 0 0 0 0 0 0 0 0 0 0 0 0 0 0 0 0 0 0 0 0.0024789092104324 0 0 0 0 0 0 0 0 0 0 0 0 0.0179586267291584 0 0.00447605745166917 0 0 0 0 0 0 0 0.0251170576622208 0.0396626248328312 0.063629539146044 0.0173424672205625 0.02808567187718 0.00592631812373041 0 0 0 0 0 0 0 0 0 0 0 0 0 0 0 0 0 0 0 0 0 0 0 0 0 0 0 0 0 0 0 0 0.00550813583877136 0.0533641726208637 0.0294907654084929 0 0 0 0 0 0.00334240296910051 0 0 0 0 0 0 0 0 0 0 0 0 0 0 0 0 0 0 0 0 0 0 0 0 0 0 0 0 0 0 0 0 0 0 0 0 0 0 0 0 0 0 0 0 0 0 0 0 0 0 0 0 0 0 0.00764389161903162 0 0 0 0.00278693273936673 0 0 0.11262862848534 0 0 0 0 0 0 0 0 0 0 0 0 0 0 0 0 0 0 0 0 0 0 0 0 0 0 0 0 0 0 0 0 0 0 0 0 0 0 0 0 0 0.0129258030954879 0 0 0 0 0 0 0 0 0.00447973108918746 0 0 0 0 0 0 0 0.00812877686516817 0.0574013518854799
0 0 0 0 0 0 0 0 0 0 0 0 0 0 0 0.00143400605527209 0 0 0 0 0 0 0 0 0 0 0 0 0 0 0 0.0157566239788116 0.00567951524948877 0.00323611345664209 0.0694078155504751 0.0042507812649623 0 0 0 0 0 0 0 0 0 0 0 0 0.0127544519747363 0 0 0 0 0.00956303457208683 0 0 0.00388739108882533 0.00247876504253364 0 0 0 0 0 0 0 0 0 0 0 0 0 0 0 0 0 0 0 0 0 0 0 0 0 0 0 0 0.0106920538852812 0.0157374806782316 0.0179133850138544 0 0.0180223310523435 0 0.00770326196245151 0 0.00228847816938485 0 0 0 0.109945398536193 0 0.0326175029327131 0.0826341810438974 0 0 0 0 0 0 0 0 0 0 0 0 0 0 0 0 0 0 0 0 0 0 0.00248179194369144 0 0 0 0 0 0 0 0 0 0 0 0 0.0430272371701947 0 0.00909834345337865 0 0.00227680847730668 0 0 0 0.00544799496830314 0 0.0397567242419418 0.0376800323004562 0.141665253862362 0.047002557431987 0.00508994930777744 0.00622504105101559 0 0 0 0 0 0 0 0 0 0 0 0 0 0 0 0 0 0 0 0 0 0 0 0 0 0 0 0 0 0 0 0 0 0.00258592231169923 0.0041203361430742 0 0 0 0 0 0 0 0 0 0 0 0 0 0 0 0 0 0 0 0 0 0 0 0 0 0 0 0 0 0 0 0 0 0 0 0 0 0 0 0 0 0 0 0 0 0 0 0 0 0 0 0 0 0 0 0 0 0 0 0 0.00874643280511112 0 0.00194552906356371 0 0.00390800418798576 0 0 0.127175425865124 0 0 0 0 0 0 0 0 0 0 0 0 0 0 0 0 0 0 0 0 0 0 0 0 0 0 0 0 0 0 0 0 0 0 0 0 0 0 0 0 0 0.0320177989517103 0.00223668285411993 0 0 0 0 0 0 0.00284757784329603 0.00685154741165314 0 0 0 0 0.00547911689306296 0 0 0.00589561489841629 0.0304357050545837
0 0 0 0 0 0 0 0 0 0 0 0 0 0 0 0 0 0 0 0 0 0 0 0 0 0 0 0 0 0 0 0 0 0 0.00673187411502512 0 0 0 0 0 0 0 0 0 0 0 0 0 0 0 0 0 0 0 0 0 0 0.00342780470159863 0 0 0 0 0 0 0 0 0 0 0 0 0 0 0 0 0 0 0 0 0.00362312882325676 0 0 0 0 0.00502346653034895 0 0 0.0746707508973637 0.193754880880558 0.0390449768853658 0.0554711869714699 0.0278483903622707 0 0.0077982496472121 0.0040640334440427 0 0 0 0.000864439526728364 0.00699765297859194 0.0192074067188071 0 0.280426137720523 0 0 0 0 0 0 0 0 0 0 0 0 0 0 0 0 0 0 0 0 0 0 0 0 0 0 0 0 0 0 0 0 0 0 0 0.00241592802427328 0 0.0200470139482132 0.0269875298698018 0.0977378178241322 0.00519040651877162 0.00171454869989453 0.00292777613918486 0.00461477872815597 0.00495882435427051 0.0505349772350065 0.00803293703661754 0.0251499546122965 0.0207331268062192 0 0 0 0 0 0 0 0 0 0 0 0 0 0 0 0 0 0 0 0 0 0 0 0 0 0 0 0 0 0 0 0 0 0 0 0 0 0 0 0 0 0 0 0 0 0 0 0 0 0 0 0 0 0 0 0 0 0 0 0 0 0 0 0 0 0 0 0 0 0 0 0 0 0 0 0 0 0 0 0 0 0 0 0 0 0 0 0 0 0 0 0 0 0 0 0 0 0 0 0 0 0 0 0 0 0 0 0 0 0 0 0 0 0 0 0 0 0 0 0 0 0 0 0 0 0 0 0 0 0 0 0 0 0 0 0 0 0 0 0 0 0 0 0 0 0 0 0 0 0 0 0 0 0 0 0 0 0 0 0 0 0 0 0 0
0 0 0 0 0 0 0 0 0 0 0 0 0 0 0 0.00060317657993469 0 0 0 0 0 0 0 0 0 0 0 0 0 0 0 0.000653628459049282 0 0 0.00874882371328913 0.000650828508037569 0 0 0 0 0 0 0 0 0 0 0 0 0 0 0 0 0 0 0 0 0 0 0 0 0 0 0 0 0 0 0 0 0 0 0 0 0 0 0 0 0 0 0.00508128671802971 0 0 0 0 0.00482381693423959 0 0 0.0820761948043931 0.165214305807225 0.0948298040762479 0.0330342849200032 0.0852944943486179 0 0.0229276041274646 0.00396200512078298 0.00217624459079714 0 0 0.000850881953909496 0.00961134265908644 0.0361408076110313 0.208275695690064 0 0 0 0 0 0 0 0 0 0 0 0 0 0 0 0 0 0 0 0 0 0 0 0 0 0 0 0 0 0 0 0 0 0 0 0 0.00328761345460066 0 0.0188533313816596 0.00770234920223557 0.0433225128925726 0.0063687878399406 0 0 0 0.00166202060080445 0.0755664748680861 0.00669583047654187 0.0354408781154149 0.0309557830955097 0 0 0 0 0 0 0 0 0 0 0 0 0 0 0 0 0 0 0 0 0 0 0 0 0 0 0 0 0 0 0 0 0 0 0 0 0.00106217123284405 0 0 0 0 0 0 0 0 0 0 0 0 0 0 0 0 0 0 0 0 0 0 0 0 0 0 0 0 0 0 0 0 0 0 0 0 0 0 0 0 0 0 0 0 0 0 0 0 0 0 0 0 0 0 0 0 0 0 0 0 0 0 0 0 0 0 0 0.00412702021758671 0 0 0 0 0 0 0 0 0 0 0 0 0 0 0 0 0 0 0 0 0 0 0 0 0 0 0 0 0 0 0 0 0 0 0 0 0 0 0 0 0 0 0 0 0 0 0 0 0 0 0 0 0 0 0 0 0 0 0 0
0 0 0 0 0 0 0 0 0 0 0.01546595889362 0 0 0 0 0.00826678886024274 0 0 0 0 0 0 0 0 0 0 0 0 0 0.0193097751972646 0 0 0 0 0 0 0 0 0 0 0 0 0 0 0 0 0 0 0 0 0 0 0.0190776340233509 0 0 0 0 0 0 0 0 0 0 0 0 0 0 0 0 0.130598713756244 0 0 0 0 0 0 0 0 0 0 0 0 0 0 0 0 0 0 0 0 0 0 0 0 0 0 0 0 0 0 0 0 0 0 0 0 0 0.439715490891299 0 0 0 0 0 0.240525087305201 0 0 0.0291335504740283 0 0 0 0 0 0 0 0 0 0 0 0 0 0 0 0 0 0 0 0 0 0 0 0 0 0 0 0 0 0 0 0 0 0 0 0 0 0 0 0 0 0 0 0 0 0 0 0 0 0 0 0 0 0 0 0 0 0 0 0 0 0 0 0 0 0 0 0 0 0 0 0 0 0 0 0 0 0 0 0 0 0 0 0 0 0 0 0 0.051400536956955 0 0 0 0 0 0 0 0 0 0 0 0 0 0 0 0 0 0 0 0 0 0 0 0 0 0 0 0 0 0 0 0 0 0 0 0 0 0 0 0 0 0 0 0 0 0 0 0 0 0 0 0 0.0465064636417954 0 0 0 0 0 0 0 0 0 0 0 0 0 0 0 0 0 0 0 0 0 0 0 0 0 0 0 0 0 0 0 0 0 0 0 0 0 0 0 0 0 0 0 0 0 0 0 0 0 0 0 0 0 0 0 0 0
0 0 0 0 0 0 0 0 0 0 0 0 0 0 0 0 0 0 0 0 0 0 0 0 0 0 0 0 0 0 0 0 0 0 0 0 0 0 0 0 0 0 0 0 0 0 0 0 0 0 0 0 0.136244535107584 0 0 0 0 0 0 0 0 0 0 0 0 0 0 0 0 0 0 0 0 0 0 0 0 0 0 0 0 0 0 0 0 0 0 0 0 0 0 0 0 0 0.0272756675738953 0 0 0 0 0 0 0 0 0 0.456890158672031 0 0 0 0 0 0 0 0 0 0 0 0 0 0 0.0790972562076097 0 0.145723240400496 0 0.154769142038384 0 0 0 0 0 0 0 0 0 0 0 0 0 0 0 0 0 0 0 0 0 0 0 0 0 0 0 0 0 0 0 0 0 0 0 0 0 0 0 0 0 0 0 0 0 0 0 0 0 0 0 0 0 0 0 0 0 0 0 0 0 0 0 0 0 0 0 0 0 0 0 0 0 0 0 0 0 0 0 0 0 0 0 0 0 0 0 0 0 0 0 0 0 0 0 0 0 0 0 0 0 0 0 0 0 0 0 0 0 0 0 0 0 0 0 0 0 0 0 0 0 0 0 0 0 0 0 0 0 0 0 0 0 0 0 0 0 0 0 0 0 0 0 0 0 0 0 0 0 0 0 0 0 0 0 0 0 0 0 0 0 0 0 0 0 0 0 0 0 0 0 0 0 0 0 0 0 0 0 0 0 0 0 0 0 0 0 0 0 0 0 0
0 0 0 0 0 0 0 0 0 0 0 0 0 0 0 0 0 0 0 0 0 0 0 0 0 0 0 0 0 0 0.0179549387275783 0 0 0 0 0 0 0 0 0 0 0 0 0 0 0 0 0 0 0 0 0 0.0499625426644979 0 0 0 0 0 0 0 0 0 0 0 0 0 0 0 0 0 0 0 0 0 0 0 0 0 0.019654195744601 0 0 0 0 0 0.00680380336939633 0 0.0180231172850301 0 0 0 0 0 0 0.00908276020186899 0.0234065428251729 0 0 0 0 0 0 0 0 0.165616393075238 0 0.0281757293029966 0 0.016047985400663 0 0 0.161130175162144 0 0 0.313796367656188 0.0990066214882951 0 0 0 0 0.0323359675320082 0 0 0 0.0390028595643219 0 0 0 0 0 0 0 0 0 0 0 0 0 0 0 0 0 0 0 0 0 0 0 0 0 0 0 0 0 0 0 0 0 0 0 0 0 0 0 0 0 0 0 0 0 0 0 0 0 0 0 0 0 0 0 0 0 0 0 0 0 0 0 0 0 0 0 0 0 0 0 0 0 0 0 0 0 0 0 0 0 0 0 0 0 0 0 0 0 0 0 0 0 0 0 0 0 0 0 0 0 0 0 0 0 0 0 0 0 0 0 0 0 0 0 0 0 0 0 0 0 0 0 0 0 0 0 0 0 0 0 0 0 0 0 0 0 0 0 0 0 0 0 0 0 0 0 0 0 0 0 0 0 0 0 0 0 0 0 0 0 0 0 0 0 0 0 0 0 0 0 0 0 0 0 0 0 0 0 0 0 0 0 0 0 0 0 0 0 0 0 0
0 0 0 0 0 0 0 0 0 0 0 0 0 0 0 0 0 0 0 0 0 0 0 0 0 0 0 0 0 0 0 0 0 0 0 0 0 0 0 0 0 0 0 0 0 0.0327103881688666 0 0 0 0 0 0 0.704392145581898 0 0 0 0 0 0 0 0 0 0 0 0 0 0 0 0 0 0 0 0 0 0 0 0 0 0.0163710590510493 0 0 0 0 0 0 0 0 0 0 0 0 0 0 0 0.0299629955596639 0 0 0 0 0 0 0 0 0 0.0724122988656396 0 0.077932893614412 0 0 0 0 0 0 0 0 0 0 0 0 0 0 0 0 0 0 0 0 0.0257803542673403 0 0 0 0 0 0 0 0 0 0 0 0 0 0 0 0 0 0 0 0 0 0 0 0 0 0 0 0 0 0 0 0 0 0 0 0 0 0 0 0 0 0 0 0.0404378648911302 0 0 0 0 0 0 0 0 0 0 0 0 0 0 0 0 0 0 0 0 0 0 0 0 0 0 0 0 0 0 0 0 0 0 0 0 0 0 0 0 0 0 0 0 0 0 0 0 0 0 0 0 0 0 0 0 0 0 0 0 0 0 0 0 0 0 0 0 0 0 0 0 0 0 0 0 0 0 0 0 0 0 0 0 0 0 0 0 0 0 0 0 0 0 0 0 0 0 0 0 0 0 0 0 0 0 0 0 0 0 0 0 0 0 0 0 0 0 0 0 0 0 0 0 0 0 0 0 0 0 0 0 0 0 0 0 0 0 0 0 0 0 0 0
0 0 0 0 0 0 0 0 0 0 0 0 0 0 0 0 0 0 0 0 0 0 0 0 0 0 0.121396516061642 0 0 0 0 0 0 0 0 0 0 0 0 0 0 0 0 0 0 0 0 0 0 0 0 0 0 0 0 0 0 0 0 0 0 0 0 0 0.220238045985659 0 0 0 0 0 0 0 0 0 0 0 0 0 0 0 0 0 0 0 0 0 0 0.0460561674591789 0 0.0707826062747853 0 0 0 0 0 0 0 0 0 0 0 0 0 0 0 0.178307889896101 0 0 0 0 0 0 0 0 0 0.363218774322633 0 0 0 0 0 0 0 0 0 0 0 0 0 0 0 0 0 0 0 0 0 0 0 0 0 0 0 0 0 0 0 0 0 0 0 0 0 0 0 0 0 0 0 0 0 0 0 0 0 0 0 0 0 0 0 0 0 0 0 0 0 0 0 0 0 0 0 0 0 0 0 0 0 0 0 0 0 0 0 0 0 0 0 0 0 0 0 0 0 0 0 0 0 0 0 0 0 0 0 0 0 0 0 0 0 0 0 0 0 0 0 0 0 0 0 0 0 0 0 0 0 0 0 0 0 0 0 0 0 0 0 0 0 0 0 0 0 0 0 0 0 0 0 0 0 0 0 0 0 0 0 0 0 0 0 0 0 0 0 0 0 0 0 0 0 0 0 0 0 0 0 0 0 0 0 0 0 0 0 0 0 0 0 0 0 0 0 0 0 0 0 0 0 0 0 0 0 0 0 0
0.0539349637877889 0 0 0 0 0.0285133780089748 0 0 0 0 0.061234654396694 0 0 0 0 0.00859831127169212 0 0 0 0 0 0 0 0 0 0 0 0 0 0.060576993123987 0.0914433905848974 0 0 0 0 0 0 0 0 0 0 0 0 0 0.0128286392539482 0 0 0 0 0 0 0 0.0215314398837134 0 0 0 0 0 0 0 0 0 0 0 0 0 0 0 0 0.0254404604722291 0 0 0 0 0 0 0 0 0 0.00765680747236233 0 0 0 0 0.0125152220298725 0 0.0166644876736694 0 0 0 0 0 0 0.0166316944230063 0.0302821270012223 0 0 0 0 0 0 0 0.316400507613765 0 0.0269969858757006 0 0 0 0 0.0144625788704374 0.102275140298219 0 0 0.0920122179578203 0 0 0 0 0 0 0 0 0 0 0 0 0 0 0 0 0 0 0 0 0 0 0 0 0 0 0 0 0 0 0 0 0 0 0 0 0 0 0 0 0 0 0 0 0 0 0 0 0 0 0 0 0 0 0 0 0 0 0 0 0 0 0 0 0 0 0 0 0 0 0 0 0 0 0 0 0 0 0 0 0 0 0 0 0 0 0 0 0 0 0 0 0 0 0 0 0 0 0 0 0 0 0 0 0 0 0 0 0 0 0 0 0 0 0 0 0 0 0 0 0 0 0 0 0 0 0 0 0 0 0 0 0 0 0 0 0 0 0 0 0 0 0 0 0 0 0 0 0 0 0 0 0 0 0 0 0 0 0 0 0 0 0 0 0 0 0 0 0 0 0 0 0 0 0 0 0 0 0 0 0 0 0 0 0 0 0 0 0 0 0 0 0 0 0 0 0 0 0 0 0 0
0 0 0 0 0 0 0 0 0 0 0 0 0 0 0 0 0 0 0.119443354062203 0.0177641095064038 0.0508234679052458 0 0 0 0 0 0 0 0 0 0 0 0 0 0 0 0 0 0 0 0 0 0 0 0 0 0 0 0 0 0 0 0 0 0 0 0 0 0 0 0 0 0 0 0 0 0 0 0 0 0 0 0 0 0 0 0 0 0 0 0 0 0 0 0 0 0 0 0 0 0 0 0 0 0 0 0 0 0 0 0 0 0 0 0 0 0 0 0 0.0805165855613744 0 0 0 0 0 0 0 0 0 0.12872310473956 0 0 0.389475187892813 0.2132541903324 0 0 0 0 0 0 0 0 0 0 0 0 0 0 0 0 0 0 0 0 0 0 0 0 0 0 0 0 0 0 0 0 0 0 0 0 0 0 0 0 0 0 0 0 0 0 0 0 0 0 0 0 0 0 0 0 0 0 0 0 0 0 0 0 0 0 0 0 0 0 0 0 0 0 0 0 0 0 0 0 0 0 0 0 0 0 0 0 0 0 0 0 0 0 0 0 0 0 0 0 0 0 0 0 0 0 0 0 0 0 0 0 0 0 0 0 0 0 0 0 0 0 0 0 0 0 0 0 0 0 0 0 0 0 0 0 0 0 0 0 0 0 0 0 0 0 0 0 0 0 0 0 0 0 0 0 0 0 0 0 0 0 0 0 0 0 0 0 0 0 0 0 0 0 0 0 0 0 0 0 0 0 0 0 0 0 0 0 0 0 0 0
0.0558060202884578 0 0.00801428981863232 0 0 0 0 0 0 0 0 0 0 0 0 0.00672755936070617 0 0 0.0243995392877159 0 0 0 0 0 0 0 0 0 0 0.0203795776629038 0.048788050166393 0 0 0 0 0 0 0 0 0 0 0 0 0 0.012690441292995 0 0 0 0 0 0 0 0 0 0 0 0 0 0 0 0 0 0 0 0 0.184007650618854 0.253896344645977 0.103246169733013 0 0 0 0 0 0 0 0.00810451334160256 0.00744886925454249 0 0 0 0 0 0 0 0.00997822112125892 0 0 0 0 0 0 0 0 0 0 0 0 0 0 0 0 0 0 0 0 0 0 0.0122857556445565 0.0232978653733968 0 0.0322030513807037 0.188726081008291 0 0 0 0 0 0 0 0 0 0 0 0 0 0 0 0 0 0 0 0 0 0 0 0 0 0 0 0 0 0 0 0 0 0 0 0 0 0 0 0 0 0 0 0 0 0 0 0 0 0 0 0 0 0 0 0 0 0 0 0 0 0 0 0 0 0 0 0 0 0 0 0 0 0 0 0 0 0 0 0 0 0 0 0 0 0 0 0 0 0 0 0 0 0 0 0 0 0 0 0 0 0 0 0 0 0 0 0 0 0 0 0 0 0 0 0 0 0 0 0 0 0 0 0 0 0 0 0 0 0 0 0 0 0 0 0 0 0 0 0 0 0 0 0 0 0 0 0 0 0 0 0 0 0 0 0 0 0 0 0 0 0 0 0 0 0 0 0 0 0 0 0 0 0 0 0 0 0 0 0 0 0 0 0 0 0 0 0 0 0 0 0 0 0 0 0 0 0 0 0 0 0 0 0
0.0468736171072871 0 0 0 0 0 0 0 0 0 0 0.0134580564478722 0 0.0106768789112756 0 0 0 0 0 0 0 0 0 0 0 0 0 0 0 0 0.15283286113592 0 0 0 0 0 0 0 0 0 0 0 0 0 0.00624125063594 0 0 0 0 0 0 0 0 0 0 0 0 0 0 0 0 0 0 0 0 0 0 0 0 0 0 0 0 0 0 0 0 0 0 0 0 0 0 0 0.0109134327704627 0 0 0 0 0 0 0 0 0.0100899009409058 0 0 0 0 0 0 0 0 0 0 0.275726142409731 0 0 0.104034262015727 0 0.0385609033090654 0 0 0 0.234236220109508 0 0 0 0 0 0.0963564742063049 0 0 0 0 0 0 0 0 0 0 0 0 0 0 0 0 0 0 0 0 0 0 0 0 0 0 0 0 0 0 0 0 0 0 0 0 0 0 0 0 0 0 0 0 0 0 0 0 0 0 0 0 0 0 0 0 0 0 0 0 0 0 0 0 0 0 0 0 0 0 0 0 0 0 0 0 0 0 0 0 0 0 0 0 0 0 0 0 0 0 0 0 0 0 0 0 0 0 0 0 0 0 0 0 0 0 0 0 0 0 0 0 0 0 0 0 0 0 0 0 0 0 0 0 0 0 0 0 0 0 0 0 0 0 0 0 0 0 0 0 0 0 0 0 0 0 0 0 0 0 0 0 0 0 0 0 0 0 0 0 0 0 0 0 0 0 0 0 0 0 0 0 0 0 0 0 0 0 0 0 0 0 0 0 0 0 0 0 0 0 0 0 0 0 0 0
0.126960526447308 0 0 0 0 0 0 0 0 0 0 0 0 0 0 0 0 0 0 0 0 0 0 0 0 0 0 0 0 0.0784076267258733 0.155608941756195 0 0 0 0 0 0 0 0 0 0 0 0 0 0 0 0 0 0 0 0 0 0 0 0 0 0 0 0 0 0 0 0 0 0 0 0 0 0 0 0 0 0 0 0 0 0 0 0 0 0 0 0 0 0.0336942165438818 0 0 0 0 0 0 0 0 0 0 0 0 0 0 0 0 0 0 0 0 0 0 0 0 0.554597122066162 0 0 0 0 0 0 0 0 0 0.0507315664605804 0 0 0 0 0 0 0 0 0 0 0 0 0 0 0 0 0 0 0 0 0 0 0 0 0 0 0 0 0 0 0 0 0 0 0 0 0 0 0 0 0 0 0 0 0 0 0 0 0 0 0 0 0 0 0 0 0 0 0 0 0 0 0 0 0 0 0 0 0 0 0 0 0 0 0 0 0 0 0 0 0 0 0 0 0 0 0 0 0 0 0 0 0 0 0 0 0 0 0 0 0 0 0 0 0 0 0 0 0 0 0 0 0 0 0 0 0 0 0 0 0 0 0 0 0 0 0 0 0 0 0 0 0 0 0 0 0 0 0 0 0 0 0 0 0 0 0 0 0 0 0 0 0 0 0 0 0 0 0 0 0 0 0 0 0 0 0 0 0 0 0 0 0 0 0 0 0 0 0 0 0 0 0 0 0 0 0 0 0 0 0 0 0 0 0 0
0 0 0 0.0416116934927876 0 0 0 0 0 0 0 0 0.15958351257811 0 0 0 0 0 0 0 0 0 0 0 0.0160618434856768 0 0 0 0 0.0259071128917123 0 0 0 0 0.134473507874057 0.00560491227445589 0 0.0220368357005937 0 0 0 0 0 0 0 0 0 0 0.0224748047101937 0 0 0 0 0 0.0224613863486309 0 0 0 0 0 0 0 0 0 0 0 0 0 0 0 0 0 0 0 0 0 0 0 0 0 0 0 0 0 0.00487230198173344 0 0 0 0 0 0 0 0 0 0 0 0 0 0 0 0 0 0 0 0 0 0 0 0 0 0 0 0 0.0864355047158913 0.00399420189342938 0 0.191565625573412 0 0 0 0 0 0 0 0.00661269035569153 0 0 0 0.0139481581960283 0 0 0 0 0 0 0 0 0 0 0 0 0 0 0 0 0 0 0 0 0 0 0 0 0 0 0 0 0 0 0 0 0 0 0 0 0.0965334910870978 0 0 0 0 0 0 0 0 0 0 0 0 0 0 0 0 0 0 0 0.00571838127103941 0 0.00370947190393313 0 0 0 0 0 0 0 0 0 0 0 0 0 0 0 0 0 0.0516135531165195 0 0 0 0 0 0 0 0 0 0 0 0 0 0 0 0 0 0 0 0 0 0 0 0 0 0 0 0 0 0 0 0 0 0 0 0 0 0 0 0 0 0 0 0 0 0 0 0 0 0 0 0 0.045837264346352 0 0 0.0307584701199827 0 0 0 0 0 0 0 0.00818527608267166 0 0 0 0 0 0 0 0 0 0 0 0 0 0 0 0 0 0 0 0 0 0 0 0 0 0 0 0 0 0 0 0 0 0 0 0 0 0 0 0 0 0 0 0 0 0
0 0 0 0 0 0 0 0 0 0 0 0 0.0289736762678054 0 0 0 0 0 0 0 0 0 0 0 0 0 0.0137396873794251 0 0 0 0 0 0 0 0 0 0 0 0 0 0 0 0 0 0 0 0 0 0 0 0 0 0 0 0 0 0 0 0 0 0 0 0 0 0 0 0 0 0 0 0 0 0 0 0 0 0 0 0 0 0 0 0 0 0 0 0 0 0 0 0 0 0 0 0 0 0 0 0 0 0 0 0.0972818944108673 0 0.296721423154683 0 0 0.0517191920747654 0 0 0.129435670210075 0 0.0905864233124622 0 0.0277133799209273 0 0.121063253632642 0 0 0 0 0 0 0 0 0 0 0 0 0 0 0 0 0 0 0 0 0 0 0 0 0 0 0 0 0 0 0 0 0 0 0 0 0 0 0 0 0 0 0 0 0 0 0 0 0.0529352971825722 0 0 0 0 0 0 0 0 0 0 0 0 0 0 0 0 0 0 0 0 0 0 0 0 0 0 0 0 0 0 0 0 0 0 0 0 0 0 0 0.0111506302605134 0 0 0 0 0 0 0 0 0 0 0 0 0 0 0 0 0 0 0 0 0 0 0 0 0 0 0 0 0 0 0 0 0 0 0 0 0 0 0 0 0 0 0 0 0 0 0 0 0 0 0 0 0.0318947401673113 0 0 0.0301737660398901 0 0 0 0 0 0 0 0.0166109659860596 0 0 0 0 0 0 0 0 0 0 0 0 0 0 0 0 0 0 0 0 0 0 0 0 0 0 0 0 0 0 0 0 0 0 0 0 0 0 0 0 0 0 0 0 0 0
0 0 0 0 0 0 0 0 0 0 0 0 0.0223172495683555 0 0 0 0 0 0 0 0 0 0 0 0 0 0 0 0 0 0 0 0 0 0 0 0 0 0 0 0 0 0 0 0 0 0 0 0 0 0 0 0 0 0 0 0 0 0 0 0 0 0 0 0 0 0 0 0 0 0 0 0 0 0 0 0 0 0 0 0 0 0 0 0 0 0 0 0 0 0 0 0 0 0 0 0 0 0 0 0 0 0 0 0.586993207176704 0 0 0 0 0 0 0 0.0262463428022209 0.173763013186437 0 0.16683631481899 0 0 0 0 0 0 0 0 0 0 0.0238438724472932 0 0 0 0 0 0 0 0 0 0 0 0 0 0 0 0 0 0 0 0 0 0 0 0 0 0 0 0 0 0 0 0 0 0 0 0 0 0 0 0 0 0 0 0 0 0 0 0 0 0 0 0 0 0 0 0 0 0 0 0 0 0 0 0 0 0 0 0 0 0 0 0 0 0 0 0 0 0 0 0 0 0 0 0 0 0 0 0 0 0 0 0 0 0 0 0 0 0 0 0 0 0 0 0 0 0 0 0 0 0 0 0 0 0 0 0 0 0 0 0 0 0 0 0 0 0 0 0 0 0 0 0 0 0 0 0 0 0 0 0 0 0 0 0 0 0 0 0 0 0 0 0 0 0 0 0 0 0 0 0 0 0 0 0 0 0 0 0 0 0 0 0 0 0 0 0 0 0 0 0 0 0 0 0 0 0 0 0 0
0 0 0 0 0 0 0 0 0 0 0 0 0 0 0 0 0 0 0 0 0 0 0 0 0 0 0.126061579284509 0 0 0 0 0 0 0 0 0 0 0 0 0 0 0 0 0 0 0 0 0 0 0 0 0 0 0 0 0 0 0 0 0 0 0 0 0 0 0 0 0 0 0 0 0 0 0 0 0 0 0 0 0 0 0 0 0 0 0 0 0 0 0 0 0 0 0 0 0 0 0 0 0 0 0 0 0 0 0 0.130632391028383 0 0 0 0 0 0 0 0.0595101807041745 0 0.18226424334126 0.144365543113925 0 0 0 0 0 0 0 0 0 0 0 0 0 0 0 0 0 0 0 0 0 0 0 0 0 0 0 0 0 0 0 0 0 0 0 0 0 0 0 0 0 0 0 0 0 0 0 0.144842940366712 0 0 0 0 0 0 0 0 0 0 0 0 0 0 0 0 0 0 0 0 0 0 0 0 0 0 0 0 0 0 0 0 0 0 0 0 0 0 0 0 0 0 0 0 0 0 0 0 0 0 0 0 0 0 0 0 0 0 0 0 0 0 0 0 0 0 0 0 0 0 0 0 0 0 0 0 0 0 0 0 0 0 0 0 0 0 0 0 0 0 0 0 0 0 0.212323122161037 0 0 0 0 0 0 0 0 0 0 0 0 0 0 0 0 0 0 0 0 0 0 0 0 0 0 0 0 0 0 0 0 0 0 0 0 0 0 0 0 0 0 0 0 0 0 0 0 0 0 0 0 0 0 0
0 0 0 0 0 0 0 0 0 0 0 0 0.169236726100031 0 0 0 0 0 0 0 0 0 0 0 0 0 0.0240487533392797 0 0 0 0 0.0122848024521294 0 0 0 0 0 0 0 0 0 0 0 0 0 0 0 0 0 0 0 0 0 0 0 0 0 0 0 0 0 0 0 0 0 0 0 0 0 0 0 0 0 0 0 0 0 0 0 0 0 0 0 0 0 0 0 0 0 0 0 0 0 0 0 0 0 0 0 0 0 0 0.0130379652676599 0 0 0 0 0 0 0 0 0 0.222143335739496 0.133954438502915 0 0.0901732493401176 0 0.0943988343907273 0.0244810188420377 0 0 0 0 0 0 0 0 0 0 0 0 0 0 0 0 0 0 0 0 0 0 0 0 0 0 0 0 0 0 0 0 0 0 0 0 0 0 0 0 0 0 0 0 0 0 0.0972196524203604 0 0 0 0 0 0 0 0 0 0 0 0 0 0 0 0 0 0 0 0.0076104502816771 0 0 0 0 0 0 0 0 0 0 0 0 0 0 0 0 0 0 0 0.0205762820227974 0 0 0 0 0 0 0 0 0 0 0 0 0 0 0 0 0 0 0 0 0 0 0 0 0 0 0 0 0 0 0 0 0 0 0 0 0 0 0 0 0 0 0 0 0 0 0 0 0 0 0 0 0.0247581400020766 0.00566448307398886 0 0.0494679884141544 0 0 0 0 0 0 0 0.0109438798105519 0 0 0 0 0 0 0 0 0 0 0 0 0 0 0 0 0 0 0 0 0 0 0 0 0 0 0 0 0 0 0 0 0 0 0 0 0 0 0 0 0 0 0 0 0 0
0 0 0 0 0 0 0 0 0 0 0 0 0.125468645471029 0 0 0 0 0 0 0 0 0 0 0 0 0 0.0787069892735292 0 0 0 0 0 0 0 0 0 0 0 0 0 0 0 0 0 0 0 0 0 0 0 0 0 0 0 0 0 0 0 0 0 0 0 0 0 0 0 0 0 0 0 0 0 0 0 0 0 0 0 0 0 0 0 0 0 0 0 0 0 0 0 0 0 0 0 0 0 0 0 0 0 0 0 0 0 0 0 0 0 0 0 0 0 0 0 0 0.10192824213949 0.134716681002246 0 0.188032004693245 0 0 0 0 0 0 0 0 0 0 0 0 0 0 0 0 0 0 0 0 0 0 0 0 0 0 0 0 0 0 0 0 0 0 0 0 0 0 0 0 0 0 0 0 0 0 0.14929273987325 0 0 0 0 0 0 0 0 0 0 0 0 0 0 0 0 0 0 0 0 0 0 0 0 0 0 0 0 0 0 0 0 0 0 0 0 0 0 0 0 0 0 0 0 0 0 0 0 0 0 0 0 0 0 0 0 0 0 0 0 0 0 0 0 0 0 0 0 0 0 0 0 0 0 0 0 0 0 0 0 0 0 0 0 0 0 0 0 0 0 0 0 0 0.0128425752591233 0.138022693031368 0.0147367536223255 0.0264906082000034 0 0 0.0136211545036883 0 0 0 0 0 0 0.0161409129307018 0 0 0 0 0 0 0 0 0 0 0 0 0 0 0 0 0 0 0 0 0 0 0 0 0 0 0 0 0 0 0 0 0 0 0 0 0 0 0 0 0 0 0
0 0 0 0 0 0 0 0 0 0 0 0 0.215295848219152 0 0 0 0 0 0 0 0 0 0.0314759541840068 0 0 0 0.101018031599772 0 0 0 0 0 0 0 0 0 0 0 0 0 0 0 0 0 0 0 0 0 0.100809046160848 0 0 0 0 0 0 0 0 0 0 0 0 0 0 0 0 0 0 0 0 0 0 0 0 0 0 0 0 0 0 0 0 0 0 0 0 0 0 0 0 0 0 0 0 0 0 0 0 0 0 0 0 0 0 0 0 0 0 0 0 0 0 0 0 0 0 0 0.0481820421722488 0.25931805090941 0 0 0 0 0 0 0 0 0 0 0 0 0 0 0 0 0 0 0 0 0 0 0 0 0 0 0 0 0 0 0 0 0 0 0 0 0 0 0 0 0 0 0 0 0 0 0 0.0422525805473588 0 0 0 0 0 0.0541348178146058 0 0 0 0 0 0 0 0 0 0 0 0 0 0 0 0 0 0 0 0 0 0 0 0 0 0 0 0 0 0 0 0 0 0 0 0 0 0 0 0 0 0 0 0 0 0 0 0 0 0 0 0 0 0 0 0 0 0 0 0 0 0 0 0 0 0 0 0 0 0 0 0 0 0 0 0 0 0 0 0 0 0 0 0 0 0 0 0 0.066681439200848 0 0.0808321891917503 0 0 0 0 0 0 0 0 0 0 0 0 0 0 0 0 0 0 0 0 0 0 0 0 0 0 0 0 0 0 0 0 0 0 0 0 0 0 0 0 0 0 0 0 0 0 0 0 0 0 0 0 0
0 0 0 0 0 0 0 0 0 0 0 0.013293181303338 0 0.0150906922340307 0 0 0 0 0 0.00941428477105635 0.0154710274209667 0 0 0 0 0 0 0 0 0.0195958031721531 0.125091667208301 0 0 0 0 0 0 0 0 0 0 0 0 0 0 0 0 0 0 0 0 0 0.0314857567040323 0 0 0 0 0 0 0 0 0 0 0 0 0 0 0 0 0 0 0 0 0 0 0.0210373124896443 0 0 0 0 0 0 0 0 0 0 0 0 0 0 0 0 0 0 0 0 0 0 0 0 0 0 0 0.0523698848447961 0.059062869386476 0 0 0 0.0476063711553031 0 0.102850999520043 0.0220653272457391 0 0 0 0 0 0 0 0 0 0 0.0669286710860258 0.398636151458095 0 0 0 0 0 0 0 0 0 0 0 0 0 0 0 0 0 0 0 0 0 0 0 0 0 0 0 0 0 0 0 0 0 0 0 0 0 0 0 0 0 0 0 0 0 0 0 0 0 0 0 0 0 0 0 0 0 0 0 0 0 0 0 0 0 0 0 0 0 0 0 0 0 0 0 0 0 0 0 0 0 0 0 0 0 0 0 0 0 0 0 0 0 0 0 0 0 0 0 0 0 0 0 0 0 0 0 0 0 0 0 0 0 0 0 0 0 0 0 0 0 0 0 0 0 0 0 0 0 0 0 0 0 0 0 0 0 0 0 0 0 0 0 0 0 0 0 0 0 0 0 0 0 0 0 0 0 0 0 0 0 0 0 0 0 0 0 0 0 0 0 0 0 0 0 0 0 0 0 0 0 0 0 0 0 0 0 0 0 0 0 0
0 0 0 0 0 0 0 0 0 0 0 0 0 0 0 0 0 0 0 0 0 0 0 0 0 0 0 0 0 0 0 0 0 0 0 0 0 0 0 0 0 0 0 0 0 0 0 0 0 0 0 0 0 0 0 0 0 0 0.460091723660793 0.0414360352118736 0 0.108457498507629 0 0 0 0 0 0 0.0853032789387839 0 0 0 0 0 0 0.143243987685139 0.0157559733129119 0 0 0 0 0 0 0 0 0 0 0 0 0 0 0 0 0 0 0 0 0 0 0 0 0 0 0 0 0 0 0 0 0 0 0 0 0 0 0 0 0 0 0 0 0 0.134036303055026 0 0 0 0 0 0 0 0 0 0 0 0 0 0 0 0 0 0 0 0 0 0 0 0 0 0 0 0 0 0 0 0 0 0 0 0 0 0 0 0 0 0 0 0 0 0 0 0 0 0.0116751996278435 0 0 0 0 0 0 0 0 0 0 0 0 0 0 0 0 0 0 0 0 0 0 0 0 0 0 0 0 0 0 0 0 0 0 0 0 0 0 0 0 0 0 0 0 0 0 0 0 0 0 0 0 0 0 0 0 0 0 0 0 0 0 0 0 0 0 0 0 0 0 0 0 0 0 0 0 0 0 0 0 0 0 0 0 0 0 0 0 0 0 0 0 0 0 0 0 0 0 0 0 0 0 0 0 0 0 0 0 0 0 0 0 0 0 0 0 0 0 0 0 0 0 0 0 0 0 0 0 0 0 0 0 0 0 0 0 0 0 0 0 0 0 0
0 0 0 0 0 0 0 0 0 0 0 0 0 0 0 0 0 0 0 0 0 0 0 0 0 0 0 0 0 0 0 0 0 0 0 0 0 0 0 0 0 0 0 0 0 0 0 0 0 0 0 0 0 0 0 0 0 0 0 0 0 0 0 0 0 0 0 0 0 0 0 0 0 0 0 0 0 0 0 0 0 0 0 0 0 0 0 0 0 0 0 0 0 0 0 0 0 0 0 0 0 0 0 0.128674652634352 0 0 0 0 0 0 0 0 0 0 0 0 0 0 0 0 0 0 0 0.871325347365648 0 0 0 0 0 0 0 0 0 0 0 0 0 0 0 0 0 0 0 0 0 0 0 0 0 0 0 0 0 0 0 0 0 0 0 0 0 0 0 0 0 0 0 0 0 0 0 0 0 0 0 0 0 0 0 0 0 0 0 0 0 0 0 0 0 0 0 0 0 0 0 0 0 0 0 0 0 0 0 0 0 0 0 0 0 0 0 0 0 0 0 0 0 0 0 0 0 0 0 0 0 0 0 0 0 0 0 0 0 0 0 0 0 0 0 0 0 0 0 0 0 0 0 0 0 0 0 0 0 0 0 0 0 0 0 0 0 0 0 0 0 0 0 0 0 0 0 0 0 0 0 0 0 0 0 0 0 0 0 0 0 0 0 0 0 0 0 0 0 0 0 0 0 0 0 0 0 0 0 0 0 0 0 0 0 0 0 0 0 0 0 0
0 0.101788698585067 0.0172624310127123 0 0 0 0 0 0 0 0 0.0137779633119359 0 0 0 0 0.234411051080455 0 0.103540696558488 0.0372619263277836 0.0360816816346173 0 0 0 0 0 0 0 0 0.00841731380366441 0.0635484900821209 0 0 0 0 0 0 0 0 0 0 0 0 0 0 0 0 0 0 0 0 0 0 0 0 0 0 0 0.0256773015604437 0 0 0.0184275569724879 0 0 0 0 0 0 0.0120896935526821 0 0 0 0 0 0 0 0 0 0 0 0 0 0 0.00705122180026628 0 0 0 0 0 0 0 0 0 0 0.0191017006470914 0 0 0 0 0 0 0 0 0 0 0 0 0 0.0967506343047505 0 0 0 0 0 0 0 0 0 0 0.0449549641168207 0.0843120031304194 0 0 0.0604474454550139 0 0 0 0 0 0 0 0 0.0150972260631799 0 0 0 0 0 0 0 0 0 0 0 0 0 0 0 0 0 0 0 0 0 0 0 0 0 0 0 0 0 0 0 0 0 0 0 0 0 0 0 0 0 0 0 0 0 0 0 0 0 0 0 0 0 0 0 0 0 0 0 0 0 0 0 0 0 0 0 0 0 0 0 0 0 0 0 0 0 0 0 0 0 0 0 0 0 0 0 0 0 0 0 0 0 0 0 0 0 0 0 0 0 0 0 0 0 0 0 0 0 0 0 0 0 0 0 0 0 0 0 0 0 0 0 0 0 0 0 0 0 0 0 0 0 0 0 0 0 0 0 0 0 0 0 0 0 0 0 0 0 0 0 0 0 0 0 0 0 0 0 0 0 0 0 0 0 0 0 0 0 0 0 0 0 0 0 0 0 0 0 0 0 0 0
0 0 0 0 0 0 0 0 0 0 0 0 0 0 0 0 0 0 0 0.00799113080887329 0.0159290165865619 0 0 0 0 0 0 0 0 0 0.011488960594341 0 0 0 0 0 0 0 0 0 0 0 0 0 0 0 0 0 0 0 0 0 0.0290807316408417 0 0 0 0 0 0 0 0 0 0 0 0 0 0 0 0 0 0 0 0 0 0 0 0 0 0 0 0 0 0 0 0 0 0 0 0 0 0 0 0 0 0 0 0 0 0 0 0 0 0 0.0687416654901225 0.0477903934312286 0 0 0 0.052908033548696 0 0 0 0 0 0 0 0 0 0 0.267418935723057 0 0.438280187282625 0.0603709448936531 0 0 0 0 0 0 0 0 0 0 0 0 0 0 0 0 0 0 0 0 0 0 0 0 0 0 0 0 0 0 0 0 0 0 0 0 0 0 0 0 0 0 0 0 0 0 0 0 0 0 0 0 0 0 0 0 0 0 0 0 0 0 0 0 0 0 0 0 0 0 0 0 0 0 0 0 0 0 0 0 0 0 0 0 0 0 0 0 0 0 0 0 0 0 0 0 0 0 0 0 0 0 0 0 0 0 0 0 0 0 0 0 0 0 0 0 0 0 0 0 0 0 0 0 0 0 0 0 0 0 0 0 0 0 0 0 0 0 0 0 0 0 0 0 0 0 0 0 0 0 0 0 0 0 0 0 0 0 0 0 0 0 0 0 0 0 0 0 0 0 0 0 0 0 0 0 0 0 0 0 0 0 0 0 0 0 0 0 0 0 0 0 0
0 0 0 0 0 0 0 0 0 0 0 0 0 0 0 0 0 0 0 0 0 0 0 0 0.0765488642815019 0.106145273117613 0 0 0 0 0 0.0174645100262459 0 0 0.132027609780034 0.0372596371453294 0 0 0 0 0.0686574445839011 0.0407860574544327 0 0 0 0 0 0.183243522729037 0 0 0 0 0 0 0.130681875202352 0.125818401720649 0 0 0 0 0 0 0 0 0 0 0 0 0 0 0 0 0 0 0 0 0 0 0 0 0 0 0 0 0 0 0 0 0 0 0 0 0 0 0 0 0 0 0.0220675591804502 0.0280242982348717 0 0 0 0 0 0 0 0 0 0 0 0 0.0312749465435824 0 0 0 0 0 0 0 0 0 0 0 0 0 0 0 0 0 0 0 0 0 0 0 0 0 0 0 0 0 0 0 0 0 0 0 0 0 0 0 0 0 0 0 0 0 0 0 0 0 0 0 0 0 0 0 0 0 0 0 0 0 0 0 0 0 0 0 0 0 0 0 0 0 0 0 0 0 0 0 0 0 0 0 0 0 0 0 0 0 0 0 0 0 0 0 0 0 0 0 0 0 0 0 0 0 0 0 0 0 0 0 0 0 0 0 0 0 0 0 0 0 0 0 0 0 0 0 0 0 0 0 0 0 0 0 0 0 0 0 0 0 0 0 0 0 0 0 0 0 0 0 0 0 0 0 0 0 0 0 0 0 0 0 0 0 0 0 0 0 0 0 0 0 0 0 0 0 0 0 0 0 0 0 0 0 0 0 0 0 0 0 0 0 0 0 0 0 0 0 0 0 0 0
0 0 0 0 0.00980709054707927 0 0 0 0 0 0 0.00862629735758739 0 0.0116653778030761 0.0393694346492676 0.106165188841808 0 0 0 0 0.00842096041457148 0 0 0 0 0 0 0 0 0 0.209825033644024 0 0 0 0 0 0.0142027000997406 0.00497283844775022 0 0 0 0 0 0 0 0 0 0 0 0 0 0 0.00938948450146464 0.00343226110914425 0 0 0.00263306920476563 0.005013205482266 0 0 0 0 0 0 0.00720373201710081 0 0 0 0 0 0 0 0 0 0 0 0 0 0 0 0 0 0 0.0680817847317892 0 0 0 0.0104817229533514 0 0 0 0 0 0 0.0923200295465698 0.033470477140958 0 0.0185069638151939 0 0 0 0 0 0 0 0 0 0 0 0 0 0 0 0 0 0 0 0 0 0 0 0 0 0 0 0 0 0 0 0 0 0 0 0 0.261605741364476 0.04891500834269 0 0 0.00331473463277664 0 0 0 0 0 0.0115975315707458 0.00566599203478333 0 0 0.00531333974701979 0 0 0 0 0 0 0 0 0 0 0 0 0 0 0 0 0 0 0 0 0 0 0 0 0 0 0 0 0 0 0 0 0 0 0 0 0 0 0 0 0 0 0 0 0 0 0 0 0 0 0 0 0 0 0 0 0 0 0 0 0 0 0 0 0 0 0 0 0 0 0 0 0 0 0 0 0 0 0 0 0 0 0 0 0 0 0 0 0 0 0 0 0 0 0 0 0 0 0 0 0 0 0 0 0 0 0 0 0 0 0 0 0 0 0 0 0 0 0 0 0 0 0 0 0 0 0 0 0 0 0 0 0 0 0 0 0 0 0 0 0 0 0 0 0 0 0 0 0 0 0 0 0 0 0 0 0 0 0 0 0 0 0 0 0 0 0
0 0 0 0 0 0 0 0 0 0 0 0 0 0 0 0 0 0 0 0.0102146332679036 0.162432023563851 0 0.0663959339591621 0 0.0340162584163236 0 0.0139323480749747 0 0 0 0 0 0 0 0 0 0 0 0 0 0 0 0 0 0 0 0 0 0 0 0 0 0 0 0 0 0 0 0 0 0 0.0525558866051216 0 0.0696377427280907 0 0 0 0 0 0 0 0 0 0 0 0 0 0 0 0 0 0 0 0 0 0 0 0.0135229948078776 0 0 0 0 0 0 0 0 0 0 0 0 0 0 0 0 0 0 0 0 0 0 0 0 0 0 0.00458520116728169 0 0 0 0 0 0 0 0 0 0 0 0 0 0 0 0 0 0 0 0 0 0 0.00857656611194473 0 0 0 0 0 0 0 0 0 0 0 0 0 0 0 0 0 0 0 0 0 0 0 0 0 0 0 0 0.332078226386006 0.062996390928538 0.0445839169749906 0 0.0110973245918607 0.0385535575163693 0 0 0 0 0 0.00617846735538223 0 0 0 0 0 0 0 0 0 0 0 0 0 0 0 0 0 0 0 0 0 0 0 0 0 0 0 0 0 0 0 0 0 0 0 0 0 0 0 0 0 0 0 0 0 0 0 0 0 0 0 0 0 0 0 0 0 0 0 0 0 0 0 0 0 0 0 0 0 0 0 0 0 0 0 0 0 0 0 0 0 0 0 0 0.0579470145330821 0 0 0 0 0.01069551301124 0 0 0 0 0 0 0 0 0 0 0 0 0 0 0 0 0 0 0 0 0 0 0 0 0 0 0 0 0 0 0 0 0 0 0 0 0 0 0 0 0 0 0 0 0 0 0 0
0 0 0 0 0 0 0 0 0 0 0 0 0 0 0 0 0 0 0 0 0 0 0 0 0 0 0 0.283839177911988 0 0 0 0 0 0 0 0 0 0 0 0 0 0 0 0 0 0.0432727901354892 0.021772970133425 0 0 0 0 0 0.38602032193699 0 0 0 0 0 0 0.0403660403242645 0 0 0 0 0.0727961869393877 0 0 0 0 0 0 0 0 0 0 0 0 0 0 0 0 0 0 0 0 0 0 0 0 0 0 0 0 0 0 0 0 0 0 0 0 0 0 0 0 0.057511881147578 0 0 0 0 0 0 0 0 0 0 0 0 0 0 0 0 0 0 0 0 0 0 0 0 0 0 0 0 0 0 0 0 0 0 0 0 0 0 0 0 0 0 0 0 0 0 0 0 0 0 0 0 0 0 0 0 0 0 0 0 0 0 0 0 0 0.0215053606983905 0 0 0 0 0 0 0 0 0 0 0 0 0 0 0 0 0 0 0 0 0 0 0 0 0 0 0 0 0 0 0 0 0 0 0 0 0 0 0 0 0 0 0 0 0 0 0 0 0 0 0 0 0 0 0 0 0 0 0 0 0 0 0 0 0 0 0 0 0 0 0 0 0 0 0 0 0 0 0 0 0 0 0 0 0 0 0 0 0.0729152707724865 0 0 0 0 0 0 0 0 0 0 0 0 0 0 0 0 0 0 0 0 0 0 0 0 0 0 0 0 0 0 0 0 0 0 0 0 0 0 0 0 0 0 0 0 0 0 0 0 0 0 0 0 0 0 0
0 0 0 0.0658956378031291 0.00907100042517275 0.0259246781254314 0.0594559858015362 0.00835194660860778 0.127995270744884 0.112189338352463 0.00839349578837497 0.0076364400814743 0 0 0 0 0 0 0 0 0 0 0 0 0 0 0 0 0 0.0118674576691226 0 0 0 0 0.00753810972462716 0 0 0.145040082475786 0 0 0 0 0 0 0 0 0 0 0 0 0 0 0 0 0.00646238353271624 0.0121817556347888 0 0 0 0 0 0 0 0 0 0 0 0 0 0 0 0 0 0 0 0 0 0 0 0 0 0 0 0.0239205193997425 0.00590322694336065 0 0 0 0 0 0 0.0248909987743377 0 0 0 0 0 0 0 0 0 0 0 0 0 0 0 0 0 0 0 0 0.00874764684367861 0 0 0 0 0 0 0 0 0 0 0 0 0 0 0 0 0 0 0.3057949693863 0 0 0 0 0 0.00602781398002996 0.00647106521026541 0 0 0 0 0 0 0 0 0 0 0 0 0 0.0102401766941707 0 0 0 0 0 0 0 0 0 0 0 0 0 0 0 0 0 0 0 0 0 0 0 0 0 0 0 0 0 0 0 0 0 0 0 0 0 0 0 0 0 0 0 0 0 0 0 0 0 0 0 0 0 0 0 0 0 0 0 0 0 0 0 0 0 0 0 0 0 0 0 0 0 0 0 0 0 0 0 0 0 0 0 0 0 0 0 0 0 0 0 0 0 0 0 0 0 0 0 0 0 0 0 0 0 0 0 0 0 0 0 0 0 0 0 0 0 0 0 0 0 0 0 0 0 0 0 0 0 0 0 0 0 0 0 0 0 0 0 0 0 0 0 0 0 0 0 0 0 0 0 0 0 0 0 0 0 0 0 0 0 0 0
0 0 0 0 0 0 0 0 0 0 0 0 0 0 0 0 0 0 0 0 0 0 0 0 0 0 0 0 0 0 0 0 0 0 0 0 0 0 0 0 0 0 0 0 0 0 0.234617865412208 0 0 0 0 0 0 0 0 0 0 0.0915743384805147 0 0 0 0 0 0 0 0 0 0 0 0 0 0.0927632672335442 0 0 0 0 0 0 0 0 0 0 0 0.011868148139311 0 0.0677778961045507 0 0 0 0 0 0 0 0 0 0 0 0 0 0 0 0 0 0 0 0 0 0 0 0 0 0 0 0 0 0 0 0 0 0 0 0 0 0 0 0 0 0 0 0 0.247068277168638 0.254330207461233 0 0 0 0 0 0 0 0 0 0 0 0 0 0 0 0 0 0 0 0 0 0 0 0 0 0 0 0 0 0 0 0 0 0 0 0 0 0 0 0 0 0 0 0 0 0 0 0 0 0 0 0 0 0 0 0 0 0 0 0 0 0 0 0 0 0 0 0 0 0 0 0 0 0 0 0 0 0 0 0 0 0 0 0 0 0 0 0 0 0 0 0 0 0 0 0 0 0 0 0 0 0 0 0 0 0 0 0 0 0 0 0 0 0 0 0 0 0 0 0 0 0 0 0 0 0 0 0 0 0 0 0 0 0 0 0 0 0 0 0 0 0 0 0 0 0 0 0 0 0 0 0 0 0 0 0 0 0 0 0 0 0 0 0 0 0 0 0 0 0 0 0 0 0 0 0 0 0 0 0 0 0 0 0
0 0 0 0 0.0244090029286584 0 0 0 0 0 0 0 0 0 0 0 0 0 0 0 0 0 0 0 0 0 0 0 0.0235146281307944 0 0 0 0 0 0 0 0 0.0481358269971556 0 0 0 0 0 0 0 0 0.216657548855021 0 0 0 0 0 0 0 0 0 0 0.295173562632551 0 0 0 0 0 0 0 0 0 0 0 0 0 0.0841628725131785 0 0 0 0 0 0 0 0 0 0 0 0.0263833393941768 0 0.0914681453831985 0 0 0 0 0 0 0 0 0 0 0 0 0 0 0 0 0 0 0 0 0 0 0 0 0 0 0 0 0 0 0 0 0 0 0 0 0 0 0 0 0 0 0 0.190095073165266 0 0 0 0 0 0 0 0 0 0 0 0 0 0 0 0 0 0 0 0 0 0 0 0 0 0 0 0 0 0 0 0 0 0 0 0 0 0 0 0 0 0 0 0 0 0 0 0 0 0 0 0 0 0 0 0 0 0 0 0 0 0 0 0 0 0 0 0 0 0 0 0 0 0 0 0 0 0 0 0 0 0 0 0 0 0 0 0 0 0 0 0 0 0 0 0 0 0 0 0 0 0 0 0 0 0 0 0 0 0 0 0 0 0 0 0 0 0 0 0 0 0 0 0 0 0 0 0 0 0 0 0 0 0 0 0 0 0 0 0 0 0 0 0 0 0 0 0 0 0 0 0 0 0 0 0 0 0 0 0 0 0 0 0 0 0 0 0 0 0 0 0 0 0 0 0 0 0 0 0 0 0 0 0 0 0
0 0 0 0 0 0.00928998687048874 0 0.0101932715265512 0.0341302113407733 0.0196306865954133 0 0 0 0 0 0 0 0 0 0 0 0 0 0 0 0 0 0 0 0 0 0 0 0 0 0 0.0626099469872457 0.117400235697028 0 0 0 0 0 0 0 0 0.0272396465088062 0 0 0 0 0 0 0 0 0.00864615887602121 0 0 0 0 0 0 0 0 0 0 0 0 0 0 0 0 0 0 0 0 0 0 0 0 0 0 0 0.030800209639687 0.0187900969571448 0.0232573011564984 0 0 0 0 0 0 0 0 0 0 0 0 0 0 0 0 0 0 0 0 0 0 0 0 0 0 0 0 0 0 0 0 0 0 0 0 0 0 0 0 0 0 0.460542618742308 0.123445209511576 0 0 0 0 0 0 0 0.0149483983385182 0.010936353052897 0 0 0 0 0 0 0 0 0 0 0 0 0 0.0214072915484773 0.00673237665056531 0 0 0 0 0 0 0 0 0 0 0 0 0 0 0 0 0 0 0 0 0 0 0 0 0 0 0 0 0 0 0 0 0 0 0 0 0 0 0 0 0 0 0 0 0 0 0 0 0 0 0 0 0 0 0 0 0 0 0 0 0 0 0 0 0 0 0 0 0 0 0 0 0 0 0 0 0 0 0 0 0 0 0 0 0 0 0 0 0 0 0 0 0 0 0 0 0 0 0 0 0 0 0 0 0 0 0 0 0 0 0 0 0 0 0 0 0 0 0 0 0 0 0 0 0 0 0 0 0 0 0 0 0 0 0 0 0 0 0 0 0 0 0 0 0 0 0 0 0 0 0 0 0 0 0 0 0 0 0 0 0 0
0 0 0 0 0.0490076163985193 0 0 0 0 0 0 0.0271395635983269 0 0.0371831468517081 0 0.0770932757720288 0 0 0 0.0146556934657673 0.0585519898515317 0 0 0 0 0 0 0 0.0135746346233303 0 0 0 0 0 0 0 0 0 0 0 0 0 0 0 0 0 0.0127152858478103 0 0 0.0408856527622078 0 0 0 0 0 0 0 0 0 0 0.0488857267573093 0.0391618955958097 0.0405334348587491 0 0 0 0 0 0.349196805827376 0 0 0 0 0 0.0140809218761233 0.0887525067034705 0.0634877954486504 0 0 0 0 0 0 0 0 0 0 0 0 0 0 0 0 0 0 0 0 0 0 0 0 0 0 0 0 0 0 0 0 0 0 0 0 0 0 0 0 0 0 0 0 0 0.0175789854922204 0 0 0 0 0 0 0 0 0 0 0 0 0 0.00751506826906086 0 0 0 0 0 0 0 0 0 0 0 0 0 0 0 0 0 0 0 0 0 0 0 0 0 0 0 0 0 0 0 0 0 0 0 0 0 0 0 0 0 0 0 0 0 0 0 0 0 0 0 0 0 0 0 0 0 0 0 0 0 0 0 0 0 0 0 0 0 0 0 0 0 0 0 0 0 0 0 0 0 0 0 0 0 0 0 0 0 0 0 0 0 0 0 0 0 0 0 0 0 0 0 0 0 0 0 0 0 0 0 0 0 0 0 0 0 0 0 0 0 0 0 0 0 0 0 0 0 0 0 0 0 0 0 0 0 0 0 0 0 0 0 0 0 0 0 0 0 0 0 0 0 0 0 0 0 0 0 0 0 0 0 0 0 0 0 0 0 0 0 0 0 0 0 0 0 0 0
0 0 0 0 0 0 0 0 0 0 0 0 0 0 0 0 0 0 0 0 0 0 0 0 0 0 0 0 0 0 0 0 0 0 0 0 0 0 0 0 0 0 0 0 0 0 0 0 0 0 0 0 0 0 0 0 0 0 0 0 0 0 0 0 0 0 0 0 0.222061976574943 0 0.469398555636953 0 0 0 0 0 0 0 0 0 0 0 0 0 0 0 0 0 0 0 0 0 0 0 0 0 0 0 0 0 0 0 0 0 0 0 0 0 0 0 0 0 0 0 0 0 0 0 0 0 0 0 0 0 0 0 0 0 0 0 0 0 0 0 0 0.308539467788104 0 0 0 0 0 0 0 0 0 0 0 0 0 0 0 0 0 0 0 0 0 0 0 0 0 0 0 0 0 0 0 0 0 0 0 0 0 0 0 0 0 0 0 0 0 0 0 0 0 0 0 0 0 0 0 0 0 0 0 0 0 0 0 0 0 0 0 0 0 0 0 0 0 0 0 0 0 0 0 0 0 0 0 0 0 0 0 0 0 0 0 0 0 0 0 0 0 0 0 0 0 0 0 0 0 0 0 0 0 0 0 0 0 0 0 0 0 0 0 0 0 0 0 0 0 0 0 0 0 0 0 0 0 0 0 0 0 0 0 0 0 0 0 0 0 0 0 0 0 0 0 0 0 0 0 0 0 0 0 0 0 0 0 0 0 0 0 0 0 0 0 0 0 0 0 0 0 0 0 0
0 0 0 0 0.0144802930270788 0 0 0 0 0 0 0.012766913062035 0 0.00965822943887643 0.00946406657353067 0.0392023308426508 0 0 0 0 0 0 0 0 0 0 0 0 0.00255492550050501 0 0.0563946836961487 0 0 0 0 0 0 0 0 0 0 0 0 0 0 0 0 0 0 0 0 0 0 0 0 0 0 0 0 0 0 0 0 0 0 0 0 0 0 0 0 0 0 0 0 0 0 0 0 0.0191828661145616 0.0144780573992388 0.0179798799468621 0 0.0665073029483692 0 0 0 0 0 0 0 0 0 0 0.119573787906971 0.112980658371008 0.0216536322315131 0.0236001723808034 0 0 0 0 0 0 0 0 0 0 0 0 0 0 0 0 0 0 0 0 0 0 0 0 0 0 0 0.328531091998843 0 0 0 0 0 0 0 0 0 0.130991108561005 0 0 0 0 0 0 0 0 0 0 0 0 0 0 0 0 0 0 0 0 0 0 0 0 0 0 0 0 0 0 0 0 0 0 0 0 0 0 0 0 0 0 0 0 0 0 0 0 0 0 0 0 0 0 0 0 0 0 0 0 0 0 0 0 0 0 0 0 0 0 0 0 0 0 0 0 0 0 0 0 0 0 0 0 0 0 0 0 0 0 0 0 0 0 0 0 0 0 0 0 0 0 0 0 0 0 0 0 0 0 0 0 0 0 0 0 0 0 0 0 0 0 0 0 0 0 0 0 0 0 0 0 0 0 0 0 0 0 0 0 0 0 0 0 0 0 0 0 0 0 0 0 0 0 0 0 0 0 0 0 0 0 0 0 0 0 0 0 0 0 0 0 0 0 0 0 0 0 0 0
0 0 0 0 0.0320295463893723 0 0 0 0 0 0 0.0389877530958558 0 0.0260520342132655 0.0276947779864455 0.233780284553417 0 0 0 0 0 0 0 0 0 0 0 0 0.00660724707220216 0 0.0287930299704524 0 0 0 0 0 0 0 0 0 0 0 0 0 0 0 0 0 0 0 0 0 0 0 0 0 0 0 0 0 0 0 0 0 0 0 0 0 0.0264455400686936 0 0.0224483258551856 0 0 0.048470937873606 0 0 0 0 0 0 0 0 0 0 0 0 0 0.00589876126108514 0 0 0 0 0 0 0 0.0801101214009851 0 0 0 0 0 0 0 0 0 0 0 0 0 0 0 0 0 0 0 0 0 0 0 0 0 0 0 0 0 0.0889656866948271 0 0 0 0 0 0 0 0.0576274136886476 0.189711219030209 0 0.0399713451372485 0 0.00475109987597734 0 0 0 0 0 0.00965641547414361 0.0151179376247582 0 0 0.00287108883839304 0 0 0 0.00752607790240475 0.0064833559928249 0 0 0 0 0 0 0 0 0 0 0 0 0 0 0 0 0 0 0 0 0 0 0 0 0 0 0 0 0 0 0 0 0 0 0 0 0 0 0 0 0 0 0 0 0 0 0 0 0 0 0 0 0 0 0 0 0 0 0 0 0 0 0 0 0 0 0 0 0 0 0 0 0 0 0 0 0 0 0 0 0 0 0 0 0 0 0 0 0 0 0 0 0 0 0 0 0 0 0 0 0 0 0 0 0 0 0 0 0 0 0 0 0 0 0 0 0 0 0 0 0 0 0 0 0 0 0 0 0 0 0 0 0 0 0 0 0 0 0 0 0 0 0 0 0 0 0 0 0 0 0 0 0 0 0 0 0 0 0 0 0 0
0 0 0 0 0.0340597331511428 0 0 0 0 0 0 0.0286285905628587 0 0 0.0292356304524112 0.551345950704523 0 0 0 0 0 0 0 0 0 0 0 0 0.018134204850576 0 0.0687470512580249 0 0 0 0 0 0 0 0 0 0 0 0 0 0 0 0 0 0 0 0 0 0 0 0 0 0 0 0 0 0 0 0 0 0 0 0 0 0.0977619052451402 0 0 0 0 0 0 0 0 0 0 0 0 0 0 0 0 0 0 0 0 0 0 0 0 0 0 0 0 0 0 0 0 0 0 0 0 0 0 0 0 0 0 0 0 0 0 0 0 0 0 0 0 0 0 0 0 0 0 0 0 0 0 0 0.017959122742112 0 0 0.13149312005988 0 0 0 0 0 0 0 0 0 0.0100278609444489 0 0 0 0 0 0 0.00586094545361625 0.00674588457526567 0 0 0 0 0 0 0 0 0 0 0 0 0 0 0 0 0 0 0 0 0 0 0 0 0 0 0 0 0 0 0 0 0 0 0 0 0 0 0 0 0 0 0 0 0 0 0 0 0 0 0 0 0 0 0 0 0 0 0 0 0 0 0 0 0 0 0 0 0 0 0 0 0 0 0 0 0 0 0 0 0 0 0 0 0 0 0 0 0 0 0 0 0 0 0 0 0 0 0 0 0 0 0 0 0 0 0 0 0 0 0 0 0 0 0 0 0 0 0 0 0 0 0 0 0 0 0 0 0 0 0 0 0 0 0 0 0 0 0 0 0 0 0 0 0 0 0 0 0 0 0 0 0 0 0 0 0 0 0 0 0 0
0 0 0 0.0145013541592077 0 0 0 0 0 0 0 0 0 0 0 0.00313188944269388 0 0 0 0 0 0 0 0 0 0 0 0 0 0.00471031428669392 0 0 0 0 0 0 0 0.0114003967537884 0.000648450006963532 0 0 0 0 0 0.000693827894084843 0 0 0 0 0 0 0 0 0.0434082634329557 0 0 0.0604444831312904 0 0 0 0 0 0 0 0 0 0 0 0 0 0 0.00264812812150107 0 0 0 0 0 0 0 0 0 0 0 0.0109983289246066 0.00201450479248963 0.00316565419363798 0.00886252587612866 0.00479419876992699 0 0 0.00424998465305741 0 0 0.00115400050803367 0 0 0 0 0.00940642203610921 0.0285871258631968 0.00272579381862435 0.0049942428513101 0 0 0 0 0 0 0 0 0 0 0 0 0 0 0 0 0 0 0 0 0 0 0 0 0.00188872660721376 0 0.00267461644748363 0 0 0.00440409666052087 0 0 0 0 0 0 0 0.0139631879996634 0 0 0.117137156598119 0.0125985962262544 0.00657411226700396 0.00948708396649801 0 0.0262995576867414 0.117174754145808 0.0308346912874255 0.00332103954195853 0 0.128686026589418 0.0371071399623081 0 0 0 0 0 0 0 0 0 0 0 0 0 0 0 0 0 0 0 0 0 0 0 0 0 0 0 0 0 0 0 0 0 0 0 0 0 0 0 0 0 0 0 0 0 0 0 0 0 0 0 0 0 0 0 0 0 0 0 0 0 0 0 0 0 0 0 0 0 0 0 0 0 0 0 0 0 0 0 0 0 0 0 0 0 0 0 0 0 0 0 0 0 0 0.00113302516894799 0 0 0 0.000766040508460944 0 0 0.113006811989391 0 0 0 0 0 0 0 0 0 0 0 0 0 0 0 0 0 0 0 0 0 0 0 0 0 0 0 0 0 0 0 0 0 0 0 0 0 0 0 0.007050735188471 0 0.0756976552626664 0.00942933237824035 0 0 0.00313171776117146 0.00958340557810009 0 0.00143324329645065 0.0034853796905879 0.00146920832006713 0 0 0 0 0.018754251600035 0 0 0.00489074864776021 0.0154777691069324
0 0 0 0 0 0 0 0 0 0 0 0 0 0 0 0.00622408601430275 0 0 0 0 0 0 0 0 0 0 0 0 0 0 0 0 0 0 0 0 0 0.0134524780626164 0 0 0 0 0 0 0 0 0.0265393881050777 0 0 0 0.118360787840945 0 0 0 0 0 0 0.268411429505533 0 0 0.00366408014400332 0 0.00814708618362343 0 0 0 0 0 0 0 0 0 0 0 0 0 0 0 0 0 0 0 0 0.0218837637841995 0.00478673647089914 0.0118530485023413 0.0210938283702621 0.0913093029868871 0 0 0 0.00725614268385212 0 0 0 0 0 0 0 0 0 0 0 0 0 0 0 0 0 0 0 0 0 0 0 0 0 0 0 0 0 0 0 0 0 0.00438625992120113 0 0 0.00863426252027662 0 0 0.0096890791810452 0 0 0 0.00345668141333686 0 0 0 0 0.0160121253178796 0.139991201364791 0 0 0.0708178550644429 0 0 0 0 0 0 0 0.144030376562484 0 0 0 0 0 0 0 0 0 0 0 0 0 0 0 0 0 0 0 0 0 0 0 0 0 0 0 0 0 0 0 0 0 0 0 0 0 0 0 0 0 0 0 0 0 0 0 0 0 0 0 0 0 0 0 0 0 0 0 0 0 0 0 0 0 0 0 0 0 0 0 0 0 0 0 0 0 0 0 0 0 0 0 0 0 0 0 0 0 0 0 0 0 0 0 0 0 0 0 0 0 0 0 0 0 0 0 0 0 0 0 0 0 0 0 0 0 0 0 0 0 0 0 0 0 0 0 0 0 0 0 0 0 0 0 0 0 0 0 0 0 0 0 0 0 0 0 0 0 0 0 0 0 0 0 0 0 0 0 0 0 0 0
0 0 0 0 0 0 0 0 0 0 0 0 0 0 0 0 0 0 0 0 0 0 0 0 0 0 0 0 0 0 0 0 0 0 0 0 0 0 0 0 0 0 0 0 0 0 0 0 0 0 0 0 0 0 0 0 0 0 0 0 0 0 0 0 0 0 0 0 0 0 0 0 0 0 0 0 0 0 0 0 0 0 0 0 0 0 0.00681603350893538 0.0151291501516302 0.0047722962203211 0.00381985713970732 0.00347910823824777 0 0 0 0 0 0 0 0.00272339106884282 0.0070218634622233 0.026273729446992 0.0332690215819699 0 0 0 0 0 0 0 0 0 0 0 0 0 0 0 0 0 0 0 0 0 0 0 0 0 0 0 0 0 0 0 0 0 0 0 0.0162198788308056 0 0 0.171474890687933 0.0957009717968924 0.0293555095706883 0.0592606907149894 0.00829928148230173 0.039981879562466 0.147983830812436 0.170452152415488 0.100666218328904 0.0339881794474002 0.00794127669454676 0 0.015370788836279 0 0 0 0 0 0 0 0 0 0 0 0 0 0 0 0 0 0 0 0 0 0 0 0 0 0 0 0 0 0 0 0 0 0 0 0 0 0 0 0 0 0 0 0 0 0 0 0 0 0 0 0 0 0 0 0 0 0 0 0 0 0 0 0 0 0 0 0 0 0 0 0 0 0 0 0 0 0 0 0 0 0 0 0 0 0 0 0 0 0 0 0 0 0 0 0 0 0 0 0 0 0 0 0 0 0 0 0 0 0 0 0 0 0 0 0 0 0 0 0 0 0 0 0 0 0 0 0 0 0 0 0 0 0 0 0 0 0 0 0 0 0 0 0 0 0 0 0 0 0 0 0 0 0 0 0 0 0 0 0 0 0 0
0 0 0 0 0 0 0 0 0 0 0 0 0 0 0 0 0 0 0 0 0 0 0 0 0 0 0 0 0 0 0 0 0 0 0 0 0 0 0 0 0 0 0 0 0 0 0 0 0 0 0.00284284642624741 0 0 0 0 0 0 0.151897974236695 0 0 0 0 0 0 0 0 0 0 0 0 0 0 0 0 0 0 0 0 0 0 0 0 0 0.0100258644395171 0 0 0.0183372670918274 0.0474013875164082 0 0.00632253140908519 0.00285847019394244 0 0 0 0 0 0 0 0 0 0.0295877724586094 0.0113697845523981 0 0 0 0 0 0 0 0 0 0 0 0 0 0 0 0 0 0 0 0 0 0 0 0 0 0 0 0 0 0 0 0 0 0 0 0 0.0051741772325472 0.14344243134362 0 0.216076395392385 0 0.00923092183199353 0.147413722219968 0.0551373011083229 0.0630379768354658 0.0180421961897459 0.00932819059863944 0 0.00603076767146574 0 0.0371803122540259 0.00926170899709028 0 0 0 0 0 0 0 0 0 0 0 0 0 0 0 0 0 0 0 0 0 0 0 0 0 0 0 0 0 0 0 0 0 0 0 0 0 0 0 0 0 0 0 0 0 0 0 0 0 0 0 0 0 0 0 0 0 0 0 0 0 0 0 0 0 0 0 0 0 0 0 0 0 0 0 0 0 0 0 0 0 0 0 0 0 0 0 0 0 0 0 0 0 0 0 0 0 0 0 0 0 0 0 0 0 0 0 0 0 0 0 0 0 0 0 0 0 0 0 0 0 0 0 0 0 0 0 0 0 0 0 0 0 0 0 0 0 0 0 0 0 0 0 0 0 0 0 0 0 0 0 0 0 0 0 0 0 0 0 0 0 0
0 0 0 0 0 0 0 0 0 0 0 0 0 0 0 0 0 0 0 0 0 0 0 0 0 0 0 0 0 0 0 0 0 0 0 0 0 0 0 0 0 0 0 0 0 0 0.00484194006314099 0 0 0 0.00385318084422388 0 0 0 0 0 0 0.0901471254040566 0 0 0 0 0 0 0 0 0 0 0 0 0 0.00596168118881061 0 0 0 0 0 0 0 0 0 0 0 0.0570683490336813 0 0.0135749678274339 0.040782774660774 0.166377068098517 0.0112233660715513 0.0205567289777023 0.00580876281322595 0 0 0 0 0 0 0 0 0.00118683967170725 0.0865187369590549 0.0516346299342586 0 0 0 0 0 0 0 0 0 0 0 0 0 0 0 0 0 0 0 0 0 0 0 0 0 0 0 0 0 0 0 0 0 0 0 0 0.0365251038179025 0.0646385862770672 0.174463959459657 0 0.00235870497230219 0.00325985161196951 0.0354154086250337 0.0127811266569185 0.0116502117202685 0.0368680893729691 0.00563625595707378 0.00877256900533753 0.00838445908123046 0 0.0263797137257329 0.00368757492217236 0 0 0 0 0 0 0 0 0 0 0 0 0 0 0 0 0 0 0 0 0 0 0 0 0 0 0 0 0 0 0 0 0 0 0 0 0 0 0 0 0 0 0 0 0 0 0 0 0 0 0 0 0 0 0 0 0 0 0 0 0 0 0 0 0 0 0 0 0 0 0 0 0 0 0 0 0 0 0 0 0 0 0 0 0 0 0 0 0 0 0 0 0 0 0 0 0 0 0 0 0 0.00457221390342434 0 0 0 0 0 0 0 0 0 0 0 0 0 0 0 0 0 0 0 0 0 0 0 0 0 0 0 0 0 0 0 0 0 0 0 0 0 0 0 0 0 0.00199755567473083 0 0 0 0 0 0 0 0.00147419060768887 0 0 0 0 0 0.00159827306038237 0 0 0 0
0 0 0 0 0 0 0 0 0 0 0 0 0 0 0 0 0 0 0 0 0 0 0 0 0 0 0 0 0 0 0 0 0 0 0 0 0 0 0 0 0 0 0 0 0 0 0 0 0 0 0 0 0 0 0 0 0 0 0 0 0 0 0 0 0 0 0 0 0 0 0 0 0 0 0 0 0 0 0 0 0 0 0 0 0.00194477162184503 0 0.021750481503588 0.0182713541483732 0 0 0 0 0 0 0 0 0 0 0 0 0.0121731191137348 0.0201111625578611 0 0 0 0 0 0 0 0 0 0 0 0 0 0 0 0 0 0 0 0 0 0 0 0 0 0 0 0 0 0 0 0 0 0 0 0.243492823043156 0 0.0525312929948439 0 0.00624923113910903 0 0.0778621234307803 0 0 0.0124170454543028 0.0930380937937411 0.302838280502897 0.0403796473603968 0.0117755301541794 0 0 0 0 0 0 0 0 0 0 0 0 0 0 0 0 0 0 0 0 0 0 0 0 0 0 0 0 0 0 0 0 0 0 0 0 0 0 0 0 0 0 0 0 0 0 0 0 0 0 0 0 0 0 0 0 0 0 0 0 0 0 0 0 0 0 0 0 0 0 0 0 0 0 0 0 0 0 0 0 0 0 0 0 0 0 0 0 0 0 0 0 0 0 0 0 0 0 0 0 0 0 0 0 0.0153309216330497 0 0 0 0 0 0 0 0 0 0 0 0 0 0 0 0 0 0 0 0 0 0 0 0 0 0 0 0 0 0 0 0 0 0 0 0 0 0 0 0 0 0.0300899826194224 0.0148622307918842 0 0 0 0 0 0 0 0 0 0 0.00658766184970189 0 0 0.0182942462871332 0 0 0
0 0 0 0 0 0 0 0 0 0 0 0 0 0 0 0 0 0 0 0 0 0 0 0 0 0 0 0 0 0 0 0 0 0 0 0 0 0 0 0 0 0 0 0 0 0 0 0 0 0 0 0 0 0 0 0 0 0 0 0 0 0 0 0 0 0 0 0 0 0 0 0 0 0 0 0 0 0 0 0 0 0 0 0 0 0 0.00765209130532044 0.0139839030809966 0 0 0 0 0 0 0 0 0 0 0 0 0.00540546850711057 0 0 0 0 0 0 0 0 0 0 0 0 0 0 0 0 0 0 0 0 0 0 0 0 0 0 0 0 0 0 0 0 0 0 0 0 0.0352043769702682 0 0.142553601652638 0.0265447998682434 0.0116100426526562 0.104666875934846 0 0 0 0.166620112080698 0.124120947671173 0.210920801762148 0.00756052781961575 0.00810056552101687 0 0 0 0 0 0 0 0 0 0 0 0 0 0 0 0 0 0 0 0 0 0 0 0 0 0 0 0 0 0 0 0 0 0 0 0 0 0 0 0 0 0 0 0 0 0 0 0 0 0 0 0 0 0 0 0 0 0 0 0 0 0 0 0 0 0 0 0 0 0 0 0 0 0 0 0 0 0 0 0 0 0 0 0 0 0 0 0 0 0 0 0 0 0 0 0 0 0 0 0 0 0 0 0 0 0 0 0 0 0 0 0 0 0 0 0 0 0 0 0 0 0 0 0 0 0 0 0 0 0 0 0 0 0 0 0 0 0 0 0 0 0 0 0 0 0 0.016188424272589 0.00547232476901995 0.0262227792953076 0 0 0 0 0 0 0 0 0.00651234963953777 0.00651234963953777 0 0 0.0741476575572776 0 0 0
0 0 0 0 0 0 0 0 0 0 0 0 0 0 0 0.00582319936086998 0 0 0 0 0 0 0 0 0 0 0 0 0 0 0 0 0 0 0 0 0 0.00377836328130723 0 0 0 0 0 0 0 0 0 0 0 0 0 0 0 0 0 0 0.00719973916951675 0.243269428238832 0 0 0 0 0 0 0 0 0 0 0 0 0 0 0 0 0 0 0 0 0 0 0 0 0 0.0117581425826032 0.00587750675492894 0.00429010041409226 0.0203003410604969 0.0470667190970208 0 0 0 0.00468534013641096 0 0.00203306090843762 0 0 0 0 0 0 0.00452324482858606 0 0 0 0 0 0 0 0 0 0 0 0 0 0 0 0 0 0 0 0 0 0 0 0 0.0069882201074979 0 0 0 0 0 0 0 0 0 0.00319916435332653 0 0.00900202746932364 0.0322476582798571 0.00978319459258573 0.207730853980554 0.0618097451538241 0 0 0 0.12150005612679 0.0281802954055823 0 0 0 0 0 0.0653577700856508 0.0903884904090762 0 0 0 0 0 0 0 0 0 0 0 0 0 0 0 0 0 0 0 0 0 0 0 0 0 0 0 0 0 0 0 0 0 0 0 0 0 0 0 0 0 0 0 0 0 0 0 0 0 0 0 0 0 0 0 0 0 0 0 0 0 0 0 0 0 0 0 0 0 0 0 0 0 0 0 0 0 0 0 0 0 0 0 0 0 0 0 0 0 0 0 0 0 0 0 0 0 0 0 0 0 0.00148278952090558 0 0 0 0 0 0 0 0 0 0 0 0 0 0 0 0 0 0 0 0 0 0 0 0 0 0 0 0 0 0 0 0 0 0 0 0 0 0 0 0 0 0 0 0 0 0 0 0 0 0 0 0 0 0 0 0.00172454868192279 0 0 0 0
0 0 0 0 0 0 0 0 0 0 0 0 0 0 0 0.00872332112067842 0 0 0 0 0 0.00163472374975882 0 0 0 0 0 0 0 0 0 0 0 0 0 0 0 0.001662780803122 0 0 0 0 0 0 0 0 0 0 0 0 0 0 0 0 0 0 0 0.0149594181474278 0 0 0 0 0 0 0 0 0 0 0 0 0 0 0 0 0 0 0 0 0.00143500281063484 0 0.00438611435414192 0 0.00119984751134371 0.00205497762052568 0.00552621239263542 0 0.0275037669274957 0.0251388759355604 0 0.00251415011813675 0.00179790331551893 0 0 0.00217216214209525 0 0.00112471347835816 0 0 0 0.0033683188018837 0.00484517370041297 0 0 0 0 0 0 0 0 0 0 0 0 0 0 0 0 0 0 0 0 0 0 0 0 0.00232018819363436 0 0 0 0 0 0 0 0 0 0.00340376367122151 0.00068631088315785 0.00882840407863963 0 0.0320294620698122 0.0528025430355374 0.0151593323804915 0 0 0.0825700826659079 0 0.0399501273344425 0.00212801040927088 0.0254249101086665 0 0 0 0.14814412310276 0.0540901471068227 0 0 0 0 0 0 0 0 0 0 0 0 0 0 0 0 0 0 0 0 0 0 0 0 0 0 0 0 0 0 0 0 0 0 0 0 0 0 0 0 0 0 0 0 0 0 0 0 0 0 0 0 0 0 0 0 0 0 0 0 0 0 0 0 0 0 0 0 0 0 0 0 0 0 0 0 0 0 0 0 0 0 0 0 0 0 0 0 0 0 0 0 0 0 0.00317507046016557 0 0 0 0 0 0 0.166322934174299 0 0 0 0 0 0 0 0 0 0 0 0 0 0 0 0 0 0 0 0 0 0 0 0 0 0 0 0 0 0 0 0 0.00128317025518703 0 0 0 0 0 0 0.0110878668899246 0 0.0890139309753009 0 0 0 0.0093426328692269 0.0178066448552343 0.0074747131586463 0.0099385846870788 0.0150846755072692 0 0 0 0 0 0.0671079749870488 0 0 0 0.0247769332105225
0 0 0 0 0 0 0 0 0 0 0 0 0 0 0 0 0 0 0 0 0 0 0 0 0 0 0 0 0 0 0 0 0 0 0 0 0 0 0 0 0 0 0 0 0 0 0 0 0 0 0 0 0 0 0 0 0 0.00757312347544194 0 0 0 0 0 0 0 0 0 0 0 0 0 0 0 0 0 0 0 0 0 0 0 0 0 0 0 0 0.00905016223588623 0.0189520915744554 0 0 0 0 0 0 0 0 0 0 0 0 0.0134742789305233 0.00608055340573322 0 0 0 0 0 0 0 0 0 0 0 0 0 0 0 0 0 0 0 0 0 0 0 0 0 0 0 0 0 0 0 0 0 0 0 0 0 0.306809669330455 0.156235578597618 0.0357612831601298 0.0143861498888756 0.143605381168057 0.0495632893143957 0.103391897717385 0 0.024486465190567 0.0848826199574983 0 0 0 0.025747456052978 0 0 0 0 0 0 0 0 0 0 0 0 0 0 0 0 0 0 0 0 0 0 0 0 0 0 0 0 0 0 0 0 0 0 0 0 0 0 0 0 0 0 0 0 0 0 0 0 0 0 0 0 0 0 0 0 0 0 0 0 0 0 0 0 0 0 0 0 0 0 0 0 0 0 0 0 0 0 0 0 0 0 0 0 0 0 0 0 0 0 0 0 0 0 0 0 0 0 0 0 0 0 0 0 0 0 0 0 0 0 0 0 0 0 0 0 0 0 0 0 0 0 0 0 0 0 0 0 0 0 0 0 0 0 0 0 0 0 0 0 0 0 0 0 0 0 0 0 0 0 0 0 0 0 0 0 0 0 0 0 0 0 0
0 0 0 0 0 0 0 0 0 0 0 0 0 0 0 0 0 0 0 0 0 0 0 0 0 0 0 0 0 0 0 0.00121638959666556 0 0 0.00290057982912031 0 0 0 0 0 0 0 0 0 0 0 0 0 0 0 0 0 0 0 0 0 0 0 0 0 0 0 0 0 0 0 0 0 0 0 0 0 0 0 0 0 0 0 0.00177306753305726 0 0 0 0 0.00314460366473057 0 0 0.0219222933228118 0.0439512263191066 0.00946730597691623 0 0.013015935398425 0 0 0.0017980902292948 0 0 0 0 0.0139717771508304 0.0280523454087 0.0605525777599012 0.12191288858698 0 0 0 0 0 0 0 0 0 0 0 0 0 0 0 0 0 0 0 0 0 0 0 0 0 0 0 0 0 0 0 0 0 0 0 0.0279305826433622 0 0.155837158390226 0.0197188157271956 0.0499049541434437 0.0475336175404367 0.0471739376058922 0 0.00242859916035289 0.0107979136373451 0 0.121365476679487 0.125517325055776 0.0681125386399432 0 0 0 0 0 0 0 0 0 0 0 0 0 0 0 0 0 0 0 0 0 0 0 0 0 0 0 0 0 0 0 0 0 0 0 0 0 0 0 0 0 0 0 0 0 0 0 0 0 0 0 0 0 0 0 0 0 0 0 0 0 0 0 0 0 0 0 0 0 0 0 0 0 0 0 0 0 0 0 0 0 0 0 0 0 0 0 0 0 0 0 0 0 0 0 0 0 0 0 0 0 0 0 0 0 0 0 0 0 0 0 0 0 0 0 0 0 0 0 0 0 0 0 0 0 0 0 0 0 0 0 0 0 0 0 0 0 0 0 0 0 0 0 0 0 0 0 0 0 0 0 0 0 0 0 0 0 0 0 0 0 0 0 0 0
0 0 0 0 0 0 0 0 0 0 0 0 0 0 0 0.000724656972004422 0 0 0 0 0 0 0 0 0 0 0 0 0 0 0 0 0.0052248714131594 0 0 0 0 0 0 0 0 0 0 0 0 0 0 0 0 0 0 0 0 0 0 0 0 0 0 0 0 0 0 0 0 0 0 0 0 0 0 0 0 0 0 0 0 0 0 0 0 0 0 0.00255994668124779 0.00445353198684108 0 0.0292070855149345 0.0327367986431472 0 0 0 0 0 0.00185018449513315 0 0 0 0 0.0190022042207341 0.0228986296164804 0.00829000068392113 0.00930388963337751 0 0 0 0 0 0 0 0 0 0 0 0 0 0 0 0 0 0 0 0 0 0 0 0.00213863452613487 0 0 0 0 0 0 0 0 0 0.000635382449662221 0 0.107177900065148 0 0.0792669096010025 0.00878068668044843 0.00657087761540769 0.133257136636576 0.0690424351738907 0 0.0249908576342168 0.0322383028973004 0.104528521552777 0 0.116711352054877 0.0242960037334898 0.00832108914623305 0.0132111410039298 0 0 0 0 0 0 0 0 0 0 0 0 0 0 0 0 0 0 0 0 0 0 0 0 0 0 0 0 0 0 0 0 0 0 0.00352218799272179 0 0 0 0 0 0 0 0 0 0 0 0 0 0 0 0 0 0 0 0 0 0 0 0 0 0 0 0 0 0 0 0 0 0 0 0 0 0 0 0 0 0 0 0 0 0 0 0 0 0 0 0 0 0 0 0 0 0 0 0 0 0 0.00302086868877864 0.00148818045781569 0 0 0 0.0132938105191645 0.0024544943321623 0.00413009093566153 0 0 0 0 0 0 0 0 0 0 0 0 0 0 0 0 0 0 0 0 0 0 0 0 0 0 0 0 0 0 0 0 0 0 0 0 0 0 0 0.0250521271844693 0.0143175137287026 0.00505109096776557 0 0 0 0 0 0 0 0 0.00547340851126709 0.014069699107414 0 0 0.030438395826737 0 0.0067804097330355 0.00348869138223068
0 0 0 0 0 0 0 0 0 0 0 0 0 0 0 0 0 0 0 0 0 0 0 0 0 0 0 0 0 0 0 0.00221136410993092 0.00672164912331921 0 0.013982421857038 0 0 0 0 0 0 0 0 0 0 0 0 0 0 0 0 0 0 0 0 0 0 0 0 0 0 0 0 0 0 0 0 0 0 0 0 0 0 0 0 0 0 0 0 0 0 0 0 0 0 0 0.0078207639017141 0.0134220628214866 0.00532316252483982 0 0.006676267955517 0 0 0 0 0 0 0 0.04537088895733 0.128131984289887 0.0386289933336236 0.0732926721180265 0 0 0 0 0 0 0 0 0 0 0 0 0 0 0 0 0 0 0 0 0 0 0 0 0 0 0 0 0 0 0 0 0 0 0 0.0419765536087391 0 0.0398319948048546 0 0.0152214296806895 0.0264446734739922 0.00368336523387749 0 0 0 0.160893796157188 0.173703704984185 0 0.0637413529109318 0.00603238707115994 0 0 0 0 0 0 0 0 0 0 0 0 0 0 0 0 0 0 0 0 0 0 0 0 0 0 0 0 0 0 0 0 0 0 0 0 0 0 0 0 0 0 0 0 0 0 0 0 0 0 0 0 0 0 0 0 0 0 0 0 0 0 0 0 0 0 0 0 0 0 0 0 0 0 0 0 0 0 0 0 0 0 0 0 0 0 0 0 0 0 0 0 0 0 0 0 0 0 0 0 0 0 0 0.0521572286746797 0 0 0 0 0 0 0 0 0 0 0 0 0 0 0 0 0 0 0 0 0 0 0 0 0 0 0 0 0 0 0 0 0 0 0 0 0 0 0 0 0 0.0397225935518841 0.0242710354920192 0 0 0 0 0 0 0 0 0 0 0 0 0.0037369633570779 0.00256624823613861 0 0.00195854993737789 0.00247589183249262
0 0 0 0 0 0 0 0 0 0 0 0 0 0 0 0.00157693901244963 0 0 0 0 0 0 0 0 0 0 0 0 0 0 0.00117852264130103 0 0 0 0.0198692208739952 0.00234881182108643 0 0 0 0 0 0 0 0 0 0 0 0 0 0 0 0 0 0 0 0 0 0 0 0 0 0 0 0 0 0 0 0 0 0 0 0 0 0 0 0 0 0 0.00166561525124495 0 0 0 0 0 0 0 0.0197958225854988 0.0457127451730064 0.0274514850068667 0.00214764529687384 0.0301789032789597 0 0.0100738710590009 0 0.00274741937972752 0 0 0 0.0264816346754603 0.0910397577198248 0.0681956048788856 0.137092366590042 0 0 0 0 0 0 0 0 0 0 0 0 0 0 0 0 0 0 0 0 0 0 0 0 0 0 0 0 0 0 0 0 0 0 0 0.00968181138475127 0 0.0199301184226506 0.0180931859199443 0.0311543790157991 0.016514732855446 0.0084512977926689 0 0 0 0.186972651783067 0.0774365907120309 0.136501264348258 0 0 0 0 0 0 0 0 0 0 0 0 0 0 0 0 0 0 0 0 0 0 0 0 0 0 0 0 0 0 0 0 0 0 0 0 0 0.00248412739954783 0 0 0 0 0 0 0 0 0 0 0 0 0 0 0 0 0 0 0 0 0 0 0 0 0 0 0 0 0 0 0 0 0 0 0 0 0 0 0 0 0 0 0 0 0 0 0 0 0 0 0 0 0 0 0 0 0 0 0 0 0 0 0 0 0 0 0 0.00522347512161124 0 0 0 0 0 0 0 0 0 0 0 0 0 0 0 0 0 0 0 0 0 0 0 0 0 0 0 0 0 0 0 0 0 0 0 0 0 0 0 0 0 0 0 0 0 0 0 0 0 0 0 0 0 0 0 0 0 0 0 0
0 0 0 0 0 0 0 0 0 0 0 0 0 0 0 0 0 0 0 0 0 0 0 0 0 0 0 0 0 0 0 0 0.472998788972888 0.0795787291053826 0 0 0 0 0 0 0 0 0 0 0 0 0 0 0 0 0.0219033259355048 0 0 0 0 0 0 0 0 0 0 0 0 0 0 0 0 0 0 0 0 0 0 0 0.0229489501292507 0 0 0 0 0 0 0 0 0 0 0 0 0 0 0 0 0 0 0 0 0 0 0 0.126089503998946 0.0289856652657352 0 0 0 0 0 0 0 0 0 0 0 0 0 0 0 0 0 0 0 0 0 0 0 0 0 0 0 0 0 0 0 0 0 0 0 0 0 0 0 0 0 0 0 0 0 0 0 0 0.0779743501808289 0.0379808612321489 0 0 0 0 0 0 0 0 0 0 0 0 0 0 0 0 0 0 0 0 0 0 0 0 0 0 0 0 0 0 0 0 0 0 0 0 0 0 0 0 0 0 0 0 0 0 0 0 0 0 0 0 0 0 0 0 0 0 0 0 0 0 0 0 0 0 0 0 0 0 0 0 0 0 0 0 0 0 0 0 0 0 0 0 0 0 0 0 0 0 0 0 0 0 0 0 0 0 0 0 0 0 0 0 0 0.0382667336577937 0 0 0 0 0 0 0 0 0 0 0 0 0 0 0 0 0 0 0 0 0 0 0 0 0 0 0 0 0 0 0 0 0 0 0 0 0 0 0 0 0 0.0115363636327582 0.0108441778628328 0 0 0 0 0 0 0 0 0 0 0 0 0 0 0 0.0408913352144929 0.0300012148114376
0 0 0 0.0219264940550574 0 0 0 0 0 0 0 0 0 0 0 0.00554729819258733 0 0 0 0 0 0 0 0 0 0 0 0 0 0 0 0 0 0 0 0 0 0.0159691133903472 0 0 0 0 0 0 0 0 0 0 0 0 0.0183667864927145 0 0 0.0355731491548681 0 0 0.0311794536713094 0.0444269049562696 0 0 0 0 0 0 0 0 0 0 0 0.00782804292241999 0 0 0 0 0.0292013286252029 0 0 0 0 0 0 0 0 0.00950556007178733 0.00808990919913884 0.00269082418869033 0.0229567740362925 0.015677402911778 0 0 0.00315051859169629 0.00299753698080695 0 0.00266157609968283 0 0 0 0 0.00295328018725943 0.00393493540776299 0 0 0 0 0 0 0 0 0 0 0 0 0 0 0 0 0 0 0 0 0 0 0 0 0 0 0 0 0.00432292274869598 0 0 0.00600056657497197 0 0 0 0.00173242505188617 0.000410108866340018 0.122433353779513 0.0455695403193564 0.0125892973332848 0.0364033427004746 0.0319889445632147 0 0 0.0454111356996144 0.151461873309878 0.0101714971807199 0 0.0137416059230352 0 0 0 0 0.0814561058661553 0 0 0 0 0 0 0 0 0 0 0 0 0 0 0 0 0 0 0 0 0 0 0 0 0 0 0 0 0 0 0 0 0.00210433151682912 0.00103646179187106 0 0 0 0 0 0 0 0 0 0 0 0 0 0 0 0 0 0 0 0 0 0 0 0 0 0 0 0 0 0 0 0 0 0 0 0 0 0 0 0 0 0 0 0 0 0 0 0 0 0 0 0 0 0 0 0 0 0 0 0 0.00383107656526924 0 0 0 0 0 0 0.055512778089406 0 0 0 0 0 0 0 0 0 0 0 0 0 0 0 0 0 0 0 0 0 0 0 0 0 0 0 0 0 0 0 0 0 0 0 0 0 0 0 0.00564216144535441 0 0.0359136898584163 0 0 0 0.00285212075227376 0.0104763069613969 0 0.0010384067753598 0.00177651466400459 0 0 0 0 0 0.0224135912201905 0 0 0 0.00907295130681534
0 0 0 0.00695498752110346 0 0 0 0 0 0 0 0 0 0 0 0.0121518013160535 0 0 0 0 0 0 0 0 0 0 0 0 0 0 0 0 0 0 0 0 0 0.00486889835145771 0 0 0 0 0 0 0 0 0 0 0 0 0.00805572045139077 0 0 0.0114140221245027 0 0 0.0284577081163261 0.0607697576683882 0 0 0 0 0 0 0 0 0 0 0 0 0 0.00737811442280075 0 0 0.0124917981495923 0 0 0 0 0 0 0 0 0 0.00459827707280162 0 0.00524269347973687 0.0102020988652967 0 0 0 0 0 0 0 0 0 0 0 0 0 0 0 0 0 0 0 0 0 0 0 0 0 0 0 0 0 0 0 0 0 0 0 0 0 0 0 0 0 0 0 0.00616509218218681 0 0 0 0.00487557958126274 0.00154209461260132 0.11533642131719 0 0 0.0296251117706849 0.0146086915955233 0 0 0.205172384246247 0.180666526044692 0 0 0 0 0 0 0.266111889730092 0 0 0 0 0 0 0 0 0 0 0 0 0 0 0 0 0 0 0 0 0 0 0 0 0 0 0 0 0 0 0 0 0 0 0 0 0 0 0 0 0 0 0 0 0 0 0 0 0 0 0 0 0 0 0 0 0 0 0 0 0 0 0 0 0 0 0 0 0 0 0 0 0 0 0 0 0 0 0 0 0 0 0 0 0 0 0 0 0 0 0 0 0 0 0 0 0 0 0 0 0 0 0.0033103313800683 0 0 0 0 0 0 0 0 0 0 0 0 0 0 0 0 0 0 0 0 0 0 0 0 0 0 0 0 0 0 0 0 0 0 0 0 0 0 0 0 0 0 0 0 0 0 0 0 0 0 0 0 0 0 0 0 0 0 0 0
0 0 0 0 0 0 0 0 0 0 0 0 0 0 0 0 0 0 0 0 0 0 0 0 0 0 0 0 0 0 0 0 0 0 0 0 0 0 0 0 0 0 0 0 0 0 0 0 0 0 0 0 0 0 0 0 0 0 0 0 0 0 0 0 0 0 0 0 0 0 0 0 0 0 0 0 0 0 0 0 0 0 0 0 0 0 0 0 0 0 0 0 0 0 0 0 0 0 0 0 0 0 0 0 0 0 0 0 0 0 0 0 0 0 0 0 0 0 0 0 0 0 0 0 0 0 0 0 0 0 0 0 0 0 0 0 0 0 0 0 0 0 0 0 0 0 0 0 0 0 0 0 0 0 0 0.381303637967526 0.126442753874529 0 0 0 0.0503556241940839 0.162969509407609 0 0 0 0 0 0 0 0 0 0 0 0 0.0374456003518479 0.12734938081734 0 0 0 0 0 0 0 0 0 0 0 0 0 0 0 0 0 0 0 0 0 0 0 0 0 0 0 0 0 0 0 0 0 0 0 0 0 0 0 0 0 0 0 0 0 0 0 0 0 0 0 0 0 0 0 0 0 0 0 0 0 0 0 0 0 0 0 0 0 0 0.0224339438914747 0 0 0 0 0 0 0 0 0 0 0 0 0 0 0 0 0 0 0 0 0 0 0 0 0 0 0 0 0 0 0 0 0 0 0 0 0 0 0.0243049420255105 0 0.0383343507004478 0.0290602567696321 0 0 0 0 0 0 0 0 0 0 0 0 0 0 0 0 0 0 0 0 0 0 0 0 0 0 0
0 0 0 0 0 0 0 0 0 0 0 0 0 0 0 0 0 0 0 0 0 0 0 0 0 0 0 0 0 0 0 0 0 0 0 0 0 0 0 0 0 0 0 0 0 0 0 0 0 0 0 0 0 0 0 0 0 0 0 0 0 0 0.00190029862484984 0 0 0 0 0 0 0 0 0 0 0 0 0 0 0 0 0 0 0 0 0 0 0 0 0 0 0 0 0 0 0 0 0 0 0 0 0 0 0 0 0 0 0 0 0 0 0 0 0 0 0 0 0 0 0 0 0 0 0 0 0 0 0 0 0 0 0 0 0 0 0 0 0 0 0 0 0 0 0 0 0 0 0 0 0 0 0 0 0 0 0 0.0645559132452764 0 0.0212309052229891 0.0426914965550872 0.00713136745669645 0.139483676290202 0.134294351040958 0.0102911133858041 0 0.0777018312368858 0 0 0 0 0 0 0 0 0 0.0236381098384184 0.29062549861095 0.00790758642934733 0 0.00903389779949226 0 0 0 0.0305953549743552 0.0124131629357954 0 0 0 0 0 0 0 0 0.00368132318707612 0 0 0 0 0 0 0 0 0 0 0 0 0 0 0 0 0 0 0 0 0 0 0 0 0 0 0.0057346730158421 0 0 0 0 0 0 0 0 0 0 0 0 0 0 0 0 0 0 0 0 0 0 0 0 0 0 0 0 0.00459894795628661 0 0 0 0 0.00123447673111843 0 0 0 0 0 0 0 0 0 0 0 0 0 0 0 0 0 0 0 0 0 0 0 0 0 0 0 0 0 0 0 0 0.010842252448083 0.0290853837532985 0.0387508130588763 0.0184452715020503 0 0 0.00813821960487014 0 0 0 0 0 0 0 0 0 0 0 0 0 0 0 0.0059940750953903 0 0 0 0 0 0 0 0
0 0 0 0 0 0 0 0 0 0 0 0 0 0 0 0 0 0 0 0 0 0 0 0 0 0 0 0 0 0 0 0 0 0 0 0 0 0 0 0 0 0 0 0 0 0 0 0 0 0 0 0 0 0 0 0 0 0 0 0 0 0 0 0 0 0 0 0 0 0 0 0 0 0 0 0 0 0 0 0 0 0 0 0 0 0 0 0 0 0 0 0 0 0 0 0 0 0 0 0 0 0 0 0 0 0 0 0 0 0 0 0 0 0 0 0 0 0 0 0 0 0 0 0 0 0 0 0 0 0 0 0 0 0 0 0 0 0 0 0 0 0 0 0 0 0 0 0 0 0 0 0 0 0 0.0486316246583354 0.0482312217911288 0 0.0563351704805992 0.087115929756137 0 0.130550370459258 0.0365000980266391 0.0331067805502135 0.167203136531237 0.0699325647693381 0 0 0 0 0 0 0 0 0 0.0685051216444022 0.090044247675659 0.0179241552809388 0 0 0 0 0 0 0 0 0 0 0 0 0 0 0 0 0 0 0 0 0 0 0 0 0 0 0 0.0513603103127498 0 0 0 0 0 0 0 0 0 0 0 0 0 0.0114979073507044 0 0 0 0 0 0 0 0 0 0 0 0 0 0 0 0 0 0 0 0 0 0 0 0 0 0 0 0 0 0 0 0 0 0 0 0 0 0 0 0 0 0 0 0 0 0 0 0 0 0 0 0 0 0 0 0 0 0 0 0 0 0 0 0 0 0 0 0 0.0173295730602397 0.0395722364232788 0 0 0 0 0.0261595512291414 0 0 0 0 0 0 0 0 0 0 0 0 0 0 0 0 0 0 0 0 0 0
0 0 0 0 0 0 0 0 0 0 0 0 0 0 0 0 0 0 0 0 0 0 0 0 0 0 0 0 0 0 0 0 0 0 0 0 0 0 0 0 0 0 0 0 0 0 0 0 0 0 0 0 0 0 0 0 0 0 0 0 0 0 0 0 0 0 0 0 0 0 0 0 0 0 0 0 0 0 0 0 0 0 0 0 0 0 0 0 0 0 0 0 0 0 0 0 0 0 0 0 0 0 0 0 0 0 0 0 0 0 0 0 0 0 0 0 0 0 0 0 0 0 0 0 0 0 0 0 0 0 0 0 0 0 0 0 0 0 0 0 0 0 0 0 0 0 0 0 0 0 0 0 0 0 0 0.0600354560427489 0.0348727579657794 0 0.123604454785422 0.0614854104127666 0.0277237476814223 0 0 0 0 0 0 0 0 0 0 0 0 0 0.0609217404929325 0 0 0 0 0 0 0.0136267184929183 0 0 0 0 0 0 0 0 0 0.0279913426987192 0 0 0 0 0 0 0 0 0 0 0 0 0 0 0 0 0 0 0 0 0 0 0 0 0 0 0 0 0 0 0 0 0 0 0 0 0 0 0 0 0 0 0 0 0 0 0 0 0 0 0 0 0 0 0 0 0 0 0 0 0 0 0 0 0 0 0 0 0 0 0 0 0 0 0 0 0 0 0 0 0 0 0 0 0 0 0 0 0 0 0 0.127870633602201 0 0.0193325804081175 0.112064212058278 0.121659835233526 0.108667743387194 0 0 0 0 0.0209043006548978 0.0792390660830769 0 0 0 0 0 0 0 0 0 0 0 0 0 0 0 0 0 0 0 0 0
0 0 0 0 0 0 0 0 0 0 0 0 0 0 0 0 0 0 0 0 0 0 0 0 0 0 0 0 0 0 0 0 0 0 0 0 0 0 0 0 0 0 0 0 0 0 0 0 0 0 0 0 0 0 0 0 0 0 0 0 0 0 0 0 0 0 0 0 0 0 0 0 0 0 0 0 0 0 0 0 0 0 0 0 0 0 0 0 0 0 0 0 0 0 0 0 0 0 0 0 0 0 0 0 0 0 0 0 0 0 0 0 0 0 0 0 0 0 0 0 0 0 0 0 0 0 0 0 0 0 0 0 0 0 0 0 0 0 0 0 0 0 0 0 0 0 0 0 0 0 0 0 0 0 0 0.00674070373599879 0.0362468481893375 0.0830806935735152 0 0.0397464668055375 0.00846289518032582 0 0 0 0 0 0 0 0 0 0 0 0 0 0 0.0175231711969099 0 0 0 0 0 0.00462058537563707 0 0 0 0 0 0 0 0 0 0.0550662481968966 0 0.00388091992110959 0.00766426357670657 0 0 0 0 0 0 0 0 0 0.017972483278882 0 0 0 0 0 0 0 0 0 0 0 0 0 0 0 0 0 0 0 0 0 0 0 0 0 0 0 0 0 0 0 0 0 0 0 0 0 0 0 0 0 0 0 0 0 0 0 0 0 0 0 0 0 0 0 0 0 0 0 0 0 0 0 0 0 0 0 0 0 0 0 0 0 0 0 0 0 0 0.0628647943897976 0.0542442002252603 0.0707723714280047 0.0451011764685865 0.192601158117489 0.185813464539077 0 0 0 0 0.0334603138988986 0.0301393675716234 0 0 0.0229629091395297 0 0 0 0 0 0 0 0 0 0 0 0 0 0.0210349651908766 0 0 0 0
0 0 0 0 0 0 0 0 0 0 0 0 0 0 0 0 0 0 0 0 0 0 0 0 0 0 0 0 0 0 0 0 0 0 0 0 0 0 0 0 0 0 0 0 0 0 0 0 0 0 0 0 0 0 0 0 0 0 0 0 0 0 0 0 0 0 0 0 0 0 0 0 0 0 0 0 0 0 0 0 0 0 0 0 0 0 0 0 0 0 0 0 0 0 0 0 0 0 0 0 0 0 0 0 0 0 0 0 0 0 0 0 0 0 0 0 0 0 0 0 0 0 0 0 0 0 0 0 0 0 0 0 0 0 0 0 0 0 0 0 0 0 0 0 0 0 0 0 0 0 0 0 0 0 0 0.244819908947769 0 0.0767412711094011 0.0738056230479245 0 0.0115926291077604 0 0 0 0 0 0 0 0 0 0 0 0 0.0220083681267569 0.252814186708985 0 0 0 0 0 0 0.00490116059026875 0 0 0 0 0 0 0 0 0 0 0 0 0 0 0 0 0 0 0 0 0 0 0 0 0 0 0 0 0 0 0 0 0 0 0 0 0 0 0 0 0 0 0 0 0 0 0 0 0 0 0 0 0 0 0 0 0 0 0 0 0 0 0 0 0 0 0 0 0 0 0 0 0 0 0 0 0 0 0 0 0 0 0 0 0 0 0 0 0 0 0 0 0 0 0 0 0 0 0 0 0 0.0374668193422603 0.0408969867767689 0.0207707109145026 0.0332861088885908 0.114994442314151 0.0463065899634665 0 0 0.00477863157551203 0 0 0.0148165625858823 0 0 0 0 0 0 0 0 0 0 0 0 0 0 0 0 0 0 0 0 0
0 0 0 0 0 0 0 0 0 0 0 0 0 0 0 0 0 0 0 0 0 0 0 0 0 0 0 0 0 0 0 0 0 0 0 0 0 0 0 0 0 0 0 0 0 0 0 0 0 0 0 0 0 0 0 0 0 0 0 0 0 0 0.000925980713833786 0 0 0 0 0 0 0 0 0 0 0 0 0 0 0 0 0 0 0 0 0 0 0 0 0 0 0 0 0 0 0 0 0 0 0 0 0 0 0 0 0 0 0 0 0 0 0 0 0 0 0 0 0 0 0 0 0 0 0 0 0 0 0 0 0 0 0 0 0 0 0 0 0 0 0 0 0 0 0 0 0 0 0 0 0 0 0 0 0 0 0 0.00367633186022818 0.0579107765608723 0.0247810669125862 0.00850133532501284 0.00386089668903203 0.0028481328202232 0 0.0250199956675465 0.106780833294485 0.267636264770685 0.0476681683041176 0 0.011568595221087 0 0 0 0.0058395041053121 0 0 0.00770302248668391 0.0674924466933156 0 0 0.0391379800117675 0 0 0 0.017678598127234 0.16399308774532 0 0 0 0 0 0 0 0 0.0183970556379018 0 0 0 0 0 0 0 0 0 0 0 0 0 0 0 0 0 0 0 0 0 0 0 0 0 0.005505811259245 0.0222204914237959 0 0 0 0 0 0 0 0 0 0 0 0 0 0 0 0 0 0 0 0 0 0 0.00192930306623721 0 0 0 0 0 0 0.00290011699244208 0 0 0 0.000727668860445538 0 0 0 0 0 0 0 0 0 0 0 0 0 0 0 0 0 0 0 0 0 0 0 0.00780579434243504 0 0 0.0171490936311073 0 0 0 0.00234501295769328 0 0.00558739127408904 0.0116259980330165 0.0130889203259979 0.0106161352746564 0.00274308067841954 0 0.00528393983420445 0 0 0 0 0 0 0 0 0 0 0 0 0 0 0 0.00905116909897089 0 0 0 0 0 0 0 0
0 0 0 0 0 0 0 0 0 0 0 0 0 0 0 0 0 0 0 0 0 0 0 0 0 0 0 0 0 0 0 0 0 0 0 0 0 0 0 0 0 0 0 0 0 0 0 0 0 0 0 0 0 0 0 0 0 0 0 0 0 0 0 0 0 0 0 0 0 0 0 0 0 0 0 0 0 0 0 0 0 0 0 0 0 0 0 0 0 0 0 0 0 0 0 0 0 0 0 0 0 0 0 0 0 0 0 0 0 0 0 0 0 0 0 0 0 0 0 0 0 0 0 0 0 0 0 0 0 0 0 0 0 0 0 0 0 0 0 0 0 0 0 0 0 0 0 0 0 0 0 0 0 0 0.13963418183364 0.0520814023124744 0.0813119890494834 0 0 0 0.293633696501421 0 0 0.0841302541399443 0 0 0 0 0 0 0 0 0 0 0 0.0997035349958549 0 0.0594515886109472 0 0 0 0 0.190053352556235 0 0 0 0 0 0 0 0 0 0 0 0 0 0 0 0 0 0 0 0 0 0 0 0 0 0 0 0 0 0 0 0 0 0 0 0 0 0 0 0 0 0 0 0 0 0 0 0 0 0 0 0 0 0 0 0 0 0 0 0 0 0 0 0 0 0 0 0 0 0 0 0 0 0 0 0 0 0 0 0 0 0 0 0 0 0 0 0 0 0 0 0 0 0 0 0 0 0 0 0 0 0 0 0 0 0 0 0 0 0 0 0 0 0 0 0 0 0 0 0 0 0 0 0 0 0 0 0 0 0 0 0 0
0 0 0 0 0 0 0 0 0 0 0 0 0 0 0 0 0 0 0 0 0 0 0 0 0 0 0 0 0 0 0 0 0 0 0 0 0 0 0 0 0 0 0 0 0 0 0 0 0 0 0 0 0 0 0 0 0 0 0 0 0 0 0 0 0 0 0 0 0 0 0 0 0 0 0 0 0 0 0 0 0 0 0 0 0 0 0 0 0 0 0 0 0 0 0 0 0 0 0 0 0 0 0 0 0 0 0 0 0 0 0 0 0 0 0 0 0 0 0 0 0 0 0 0 0 0 0 0 0 0 0 0 0 0 0 0 0 0 0 0 0 0 0 0 0 0 0 0 0 0 0 0 0 0 0 0 0.0200403635478477 0 0 0 0.340517988665202 0 0 0.420736387579536 0 0 0 0 0 0 0 0 0 0 0.074679268610296 0 0 0 0 0 0 0 0.0570806086438495 0 0 0 0 0 0 0 0 0 0 0 0 0 0 0 0 0 0 0 0 0 0 0 0 0 0 0 0 0 0 0 0 0 0 0 0 0 0 0 0 0 0 0 0 0 0 0 0 0 0 0 0 0 0 0 0 0 0 0 0 0 0 0 0 0 0 0 0 0 0 0 0 0 0 0 0 0 0 0 0 0 0 0 0 0 0 0 0 0 0 0 0 0 0 0.0267225443215787 0 0.0602228386316904 0 0 0 0 0 0 0 0 0 0 0 0 0 0 0 0 0 0 0 0 0 0 0 0 0 0 0 0 0 0 0 0 0 0 0 0
0 0 0 0 0 0 0 0 0 0 0 0 0 0 0 0 0 0 0 0 0 0 0 0 0 0 0 0 0 0 0 0 0 0 0 0 0 0 0 0 0 0 0 0 0 0 0 0 0 0 0 0 0 0 0 0 0 0 0 0 0 0 0 0 0 0 0 0 0 0 0 0 0 0 0 0 0 0 0 0 0 0 0 0 0 0 0 0 0 0 0 0 0 0 0 0 0 0 0 0 0 0 0 0 0 0 0 0 0 0 0 0 0 0 0 0 0 0 0 0 0 0 0 0 0 0 0 0 0 0 0 0 0 0 0 0 0 0 0 0 0 0 0 0 0 0 0 0 0 0 0 0 0 0 0 0.0467699031423624 0.0443016482366698 0 0 0 0.373575625794136 0.0100061523529706 0.184160672644665 0 0.0438930967838484 0 0 0 0 0 0 0 0 0.0298875065815723 0.169154896933914 0 0 0 0 0 0 0 0.0271441331587837 0 0 0 0 0 0 0 0 0 0 0 0 0 0 0 0 0 0 0 0 0 0 0 0 0 0 0 0 0 0 0 0 0 0 0 0.0180747349545274 0 0 0 0 0 0 0 0 0 0 0 0 0 0 0 0 0 0 0 0 0 0 0 0 0 0 0 0 0 0 0 0 0 0 0 0 0 0 0 0 0 0 0 0 0 0 0 0 0 0 0 0 0 0 0 0 0 0.0208640290458274 0 0 0.0321676003707241 0 0 0 0 0 0 0 0 0 0 0 0 0 0 0 0 0 0 0 0 0 0 0 0 0 0 0 0 0 0 0 0 0 0 0 0
0 0 0 0 0 0 0 0 0 0 0 0 0 0 0 0 0 0 0 0 0 0 0 0 0 0 0 0 0 0 0 0 0 0 0 0 0 0 0 0 0 0 0 0 0 0 0 0 0 0 0 0 0 0 0 0 0 0 0 0 0 0 0 0 0 0 0 0 0 0 0 0 0 0 0 0 0 0 0 0 0 0 0 0 0 0 0 0 0 0 0 0 0 0 0 0 0 0 0 0 0 0 0 0 0 0 0 0 0 0 0 0 0 0 0 0 0 0 0 0 0 0 0 0 0 0 0 0 0 0 0 0 0 0 0 0 0 0 0 0 0 0 0 0 0 0 0 0 0 0 0 0 0 0 0 0 0.0519782418517401 0 0 0 0.186650303975276 0 0 0.123129718782212 0 0 0.0181453807576649 0 0 0 0.00501166580973899 0 0 0 0.0305255034713536 0.0937650348572593 0.0158574119223347 0.0447663871636403 0 0 0 0 0.178470518599496 0 0 0 0 0.0027392947907037 0.00577641377685256 0 0 0 0 0 0 0 0.0310087460604479 0 0 0 0 0 0 0 0.0687264280305159 0 0 0 0 0 0 0 0 0.0113184785019732 0 0 0 0 0.0057761611058098 0 0 0 0 0 0 0 0 0 0 0 0 0 0 0 0 0 0 0 0 0 0 0 0 0.00782575934391956 0 0 0 0 0 0 0 0 0 0 0 0.00733821225364602 0 0 0 0 0 0 0 0 0 0 0 0 0 0 0 0 0 0 0 0 0 0 0 0 0 0 0 0 0 0.0145259355155264 0 0 0.0448012865972133 0 0 0 0 0.0132441094950604 0 0 0 0.00525689618880715 0 0 0 0 0 0.0167641615548093 0 0 0 0 0 0 0 0.00639257804364549 0 0 0 0.0102053715503539
0 0 0 0 0 0.00484767029719247 0 0 0 0 0 0 0.0564202454696969 0 0 0 0 0 0 0 0 0 0 0 0 0 0.0018470035269922 0 0 0 0 0.00787833604734999 0 0 0.0143275588783689 0 0 0 0 0 0 0 0 0 0 0 0 0 0 0 0 0 0 0 0.0053012037648566 0 0 0 0 0 0 0 0 0 0 0 0 0 0 0 0 0 0 0 0 0 0 0 0 0 0 0 0 0 0 0 0 0 0 0 0 0 0 0 0 0 0 0 0 0 0 0 0 0 0 0 0 0 0 0 0 0 0.0387667094452091 0.020284081280529 0 0.0248164008196226 0.0336681523676212 0.0362284009438972 0.00743468791590964 0 0 0 0 0 0 0 0 0 0 0 0 0 0 0 0 0 0 0 0 0 0 0 0 0 0 0 0 0 0 0 0 0 0 0 0 0 0 0 0 0 0 0 0 0 0 0 0 0.0174513760393185 0 0.012557374193651 0.0135485963496009 0.0230449714367476 0 0 0 0 0 0 0 0 0 0 0 0 0 0.0460862350969467 0 0.0324786053005371 0 0 0 0 0 0 0 0 0 0 0 0.00413408948607099 0 0 0 0 0 0.111501277115519 0 0 0 0 0 0 0 0 0 0 0 0 0 0 0 0 0 0 0 0 0 0 0 0 0 0 0 0 0 0 0 0 0 0 0 0 0 0 0 0 0 0 0 0 0 0 0 0 0 0 0 0 0.0170960757829623 0.0187692082738331 0.175044986165926 0.107337956643977 0.14955810113233 0 0 0.00674622100215583 0 0 0 0 0 0 0 0 0 0 0 0 0 0 0 0.0128244752231791 0 0 0 0 0 0 0 0 0 0 0 0 0 0 0 0 0 0 0 0 0 0 0 0 0 0 0 0 0 0 0 0 0 0
0 0 0 0 0 0 0 0 0 0 0 0 0 0 0 0 0 0 0 0 0 0 0 0 0 0 0 0 0 0 0 0 0 0 0 0 0 0 0 0 0 0 0 0 0 0.00752946193011189 0 0 0 0 0 0 0 0 0 0 0 0 0 0 0 0 0 0 0 0 0 0 0 0 0 0 0 0 0 0 0 0 0 0 0 0 0 0 0 0 0 0 0 0 0 0 0 0 0 0 0 0 0 0 0 0 0 0 0 0 0 0 0 0 0 0 0 0 0 0 0 0 0 0 0 0 0 0 0 0 0.249279183052941 0 0 0 0 0 0 0 0 0 0 0 0 0 0 0 0 0 0 0 0 0 0 0 0 0 0 0 0 0 0 0 0 0 0.0539819999776706 0 0 0 0.0216239084165514 0 0 0.0461415647717454 0.202641490241947 0.0709539633092026 0 0.0168064083665148 0 0 0 0 0.062918172638172 0.0366441385035109 0.0195276790434242 0.0229626271721789 0 0 0.080564575737943 0 0 0 0 0 0.0487645736968773 0 0 0 0 0 0 0 0 0 0 0 0 0 0 0 0 0 0 0 0 0 0 0 0 0 0 0 0 0 0 0 0 0 0 0 0 0 0 0 0 0 0 0.0207897949750592 0 0 0 0 0 0 0 0 0 0 0 0 0 0 0 0 0 0 0 0 0 0 0 0 0 0 0 0 0 0 0 0 0 0 0 0 0 0 0 0 0 0 0 0 0 0 0 0 0 0.0306932907259532 0 0 0 0 0 0 0 0 0 0 0 0 0 0 0 0.00817716744019621 0 0 0 0 0 0 0 0 0 0 0 0 0 0 0 0 0 0
0 0 0 0 0 0 0 0 0 0 0 0 0 0 0 0 0 0 0 0 0 0 0 0 0 0 0 0 0 0 0 0 0 0 0 0 0 0 0 0 0 0 0 0 0 0 0 0 0 0 0 0 0 0 0 0 0 0 0 0 0 0 0 0 0 0 0 0 0 0 0 0 0 0 0 0 0 0 0 0 0 0 0 0 0 0 0 0 0 0 0 0 0 0 0 0 0 0 0 0 0 0 0 0 0 0 0 0 0 0 0 0 0 0 0 0 0 0 0 0 0 0 0 0 0 0 0.0442077779572391 0 0 0 0 0 0 0 0 0 0 0 0 0 0 0 0 0 0 0 0 0 0 0 0 0 0 0 0 0 0 0 0 0 0 0 0 0 0 0.038534715315093 0.0431349921556369 0 0.0639828020877896 0.311042634951266 0 0.00722109912091854 0 0 0 0 0 0 0 0 0 0 0 0 0 0.134779299826938 0 0.0549453278679417 0 0.0167932484445802 0 0 0 0 0 0.0130411362729742 0 0 0 0.0159153949333879 0 0 0.0124348460414089 0 0 0.0110702891017409 0 0 0 0 0 0 0 0 0 0 0 0 0 0 0 0 0.00435604602471473 0 0 0 0 0 0 0 0 0 0 0 0 0 0 0 0 0.0209477103141958 0.00329911903884535 0 0 0 0 0 0 0 0 0 0 0 0 0 0 0 0 0 0 0 0 0 0.0827662449518348 0 0 0 0 0 0 0 0 0 0 0 0 0 0 0 0 0 0 0.121527315593494 0 0 0 0 0 0 0 0 0 0 0 0 0 0 0 0 0 0 0 0 0 0 0 0 0 0 0 0 0 0 0 0 0 0
0 0 0 0 0 0 0 0 0 0 0 0 0 0 0 0 0 0 0 0 0 0 0 0 0 0 0 0 0 0 0 0 0 0 0 0 0 0 0 0 0 0 0 0 0 0 0 0 0 0 0 0 0 0 0 0 0 0 0 0 0 0 0 0 0 0 0 0 0 0 0 0 0.0147117058365085 0 0 0 0 0 0 0 0 0 0 0 0 0 0 0 0 0 0 0 0 0 0 0 0 0 0 0 0 0 0 0 0 0 0 0 0 0 0 0 0 0 0 0 0 0 0 0 0 0 0 0 0 0 0.0321952656242446 0 0 0 0 0 0 0 0 0 0 0 0 0 0 0 0 0 0 0 0 0 0 0 0 0 0 0 0 0 0 0 0 0 0 0 0 0 0 0 0.194938019738581 0.0658406379469415 0 0.390852985381845 0 0 0 0 0 0 0.0101838851703783 0 0 0 0 0 0 0 0 0 0 0.00912349726431942 0.0327197665110244 0 0 0 0 0 0 0 0 0 0 0 0 0 0 0 0 0 0 0 0 0 0 0 0 0 0 0 0 0 0 0 0 0.0991580814532326 0 0 0 0 0 0 0 0 0 0 0 0 0 0 0 0 0 0 0 0 0 0 0 0 0 0 0 0 0 0 0 0 0 0 0 0 0 0 0 0 0 0 0 0 0 0 0 0 0 0 0 0 0 0 0 0 0 0 0 0.150276155072925 0 0 0 0 0 0 0 0 0 0 0 0 0 0 0 0 0 0 0 0 0 0 0 0 0 0 0 0 0 0 0 0 0 0
0 0 0 0 0 0 0 0 0 0 0 0 0 0 0 0 0 0 0 0 0 0 0 0 0 0 0 0 0 0 0 0 0 0 0.00235209547402745 0 0 0 0 0 0 0 0 0 0 0 0 0 0 0 0 0 0 0 0 0 0 0 0 0 0 0 0 0 0 0 0 0 0 0 0 0 0.00424445754848271 0 0 0 0 0 0 0 0 0 0 0 0 0 0 0 0 0 0 0 0 0 0 0 0 0 0 0 0 0 0 0 0 0 0 0 0 0 0 0 0 0 0 0 0 0 0 0 0 0 0 0 0 0 0 0 0 0 0 0 0 0 0 0 0 0 0 0 0 0 0 0 0 0 0 0 0 0 0 0 0 0 0 0 0 0 0 0 0 0 0 0 0 0.0104116411662491 0.0249064563898707 0.11679326519197 0.142620034436554 0 0 0 0 0 0 0 0 0 0 0 0 0 0 0 0 0.0572714100058212 0.00887991033236544 0.061152851373954 0.0125817200100722 0.0170748135665568 0 0 0 0 0 0.0121453276085988 0 0 0 0.00848063389080973 0 0 0.0444091033286591 0 0 0 0 0 0 0 0 0 0 0 0 0 0 0 0 0 0 0.0949240222446265 0 0 0 0 0 0 0 0 0 0 0 0 0 0.00437254932627791 0 0 0 0.0160172151678035 0.00188255813947464 0 0 0 0 0 0 0 0 0 0 0 0 0 0 0.018875156881714 0 0 0 0 0 0 0 0 0 0 0 0 0 0 0 0 0 0 0 0 0 0 0 0 0 0.31775759670876 0 0 0 0 0 0 0 0 0 0 0 0 0 0 0.00167619366431603 0 0.00318721344751683 0 0 0 0 0 0 0 0 0 0 0 0 0 0 0 0.00643019672596277 0.0115535773695562
0 0 0 0 0 0 0 0 0 0 0 0 0 0 0 0 0 0 0 0 0 0 0 0 0 0 0 0 0 0 0 0 0 0 0 0 0 0 0 0 0 0 0 0 0 0 0 0 0 0 0 0 0 0 0 0 0 0 0 0 0 0 0 0 0 0 0 0 0 0 0 0 0 0 0 0 0 0 0 0 0 0 0 0 0 0 0 0 0 0 0 0 0 0 0 0 0 0 0 0 0 0 0 0 0 0 0 0 0 0 0 0 0 0 0 0 0 0 0 0 0 0 0 0 0 0 0.0433128089747246 0 0 0 0 0 0 0 0 0 0 0 0 0 0 0 0 0 0 0 0 0 0 0 0 0 0 0 0 0 0 0 0 0 0.141676155101842 0 0 0 0.0310529354158417 0.166391764141398 0 0 0 0 0 0 0 0 0 0 0.0502583557762996 0.108147473918206 0 0 0 0 0.275333184666946 0 0 0 0 0 0 0 0 0 0 0 0 0 0 0 0 0 0 0 0 0 0 0 0 0 0 0 0 0 0 0 0 0 0.0647122912140906 0 0 0 0 0 0 0 0 0 0 0 0 0 0 0 0 0 0 0 0 0 0 0 0 0 0 0 0 0 0 0 0 0 0 0 0 0 0 0 0 0 0 0 0 0 0 0 0 0 0 0 0.0982480838333368 0 0 0 0 0 0 0 0 0 0 0 0 0 0 0 0 0 0 0 0 0 0 0 0 0 0 0 0 0.0208669469573147 0 0 0 0 0 0 0 0 0 0 0 0 0 0 0 0 0 0
0 0 0 0 0 0 0 0 0 0 0 0 0 0 0 0 0 0 0 0 0 0 0 0 0 0 0.165255502975167 0 0 0 0 0 0 0 0 0 0 0 0 0 0 0 0 0 0 0 0 0 0 0 0 0 0.0301528371378337 0 0 0 0 0 0.0119505582610622 0 0 0 0 0 0 0 0 0 0 0 0 0 0 0 0 0 0 0 0 0 0 0 0 0 0 0 0 0 0 0 0 0 0 0 0 0 0 0 0 0 0 0 0 0 0 0.0337249274598551 0 0 0 0 0 0 0 0 0 0 0 0 0.056347568832003 0 0 0 0 0 0 0 0.0724793009337979 0.00803971856697454 0 0 0 0 0 0 0 0 0 0 0 0 0 0 0 0 0 0 0 0 0 0 0 0 0 0 0 0 0 0 0 0 0 0 0 0 0 0.136321756318049 0.0420899914324298 0.0193450486760629 0 0 0 0 0 0 0 0 0 0 0 0 0 0 0 0 0 0 0 0 0 0 0 0 0 0 0 0 0 0 0 0 0 0 0 0 0 0 0 0 0 0 0 0 0 0 0 0 0 0 0 0 0 0 0 0 0 0 0 0 0 0 0 0 0 0 0 0 0 0 0 0 0 0 0 0 0 0 0 0 0 0 0 0 0 0 0 0 0 0 0 0 0.0475967545906461 0 0.265626553270684 0 0 0 0 0.056889801748421 0.0541796797970137 0 0 0 0 0 0 0 0 0 0 0 0 0 0 0 0 0 0 0 0 0 0 0 0 0 0 0 0 0 0 0 0 0 0 0 0 0 0 0 0 0 0 0 0 0 0 0
0 0 0 0 0 0 0 0 0 0 0 0 0 0 0 0 0 0 0 0 0 0 0 0 0 0 0 0 0 0 0 0 0 0 0 0 0 0 0 0 0 0 0 0 0 0 0 0 0 0 0 0 0 0 0 0 0 0 0.0259394286730731 0 0 0 0 0 0 0 0 0 0 0 0 0 0 0 0 0 0 0 0 0 0 0 0 0 0 0 0 0 0 0 0 0 0 0 0 0 0 0 0 0 0 0 0 0 0 0 0 0 0 0 0 0 0 0 0 0 0 0 0 0 0.00961825990402502 0 0 0 0 0 0 0 0 0 0 0 0 0 0 0 0 0 0 0 0 0 0 0 0 0 0 0 0 0 0 0 0 0 0 0 0 0 0 0 0 0 0 0 0 0 0 0 0 0 0 0 0 0 0 0 0 0 0 0 0 0 0 0 0 0 0 0 0 0 0 0 0 0 0.0543204491257413 0 0 0 0 0 0 0 0 0 0 0 0 0.498272804712579 0 0 0 0 0 0.0404654905630044 0 0 0 0 0 0 0 0 0 0 0 0 0 0 0 0 0 0 0 0 0 0 0 0 0 0 0 0 0 0 0 0 0 0 0 0 0 0 0 0 0 0 0 0 0 0 0 0 0 0 0 0 0.0211408148257208 0 0.0453529366514728 0 0 0 0 0 0.0981740474748897 0 0 0 0.0639902289775716 0 0.0661848324411939 0 0 0 0 0 0 0 0 0 0 0 0 0 0 0 0 0 0 0 0.0765407066507283 0 0 0 0 0 0 0 0 0 0 0 0 0 0 0
0 0 0 0 0 0 0 0 0 0 0 0 0 0 0 0 0 0 0 0 0 0 0 0 0 0 0 0 0 0 0 0 0 0 0 0 0 0 0 0 0 0 0 0 0 0 0 0 0 0 0 0 0 0 0 0 0 0 0 0 0 0 0 0 0 0 0 0 0 0 0 0 0 0 0 0 0 0 0 0 0 0 0 0 0 0 0 0 0 0 0 0 0 0 0 0 0 0 0 0 0 0 0 0 0 0 0 0 0 0 0 0 0 0 0 0 0 0 0 0 0 0 0 0 0 0 0 0 0 0 0 0 0 0 0 0 0 0 0 0 0 0 0 0 0 0 0 0 0 0 0 0 0 0 0 0.049264240048344 0 0 0 0.0261326550823847 0.0372287593218062 0 0 0.10348407208139 0 0 0 0 0 0 0 0 0 0 0.548554738046071 0 0 0 0 0 0 0 0 0 0 0 0 0 0 0 0 0.049646472661844 0 0 0 0 0 0 0 0 0 0 0 0 0 0 0 0 0 0 0 0 0 0 0 0 0 0 0.0230142406899546 0 0 0 0 0 0 0 0 0 0 0 0 0 0 0 0 0 0 0 0 0 0 0 0 0 0 0 0 0 0 0 0 0 0 0 0 0 0 0 0.0382669427647494 0 0 0 0 0 0 0 0 0 0 0.0354528099511073 0 0.0492870338871617 0.0206049512840373 0.0190630841811501 0 0 0 0 0 0 0 0 0 0 0 0 0 0 0 0 0 0 0 0 0 0 0 0 0 0 0 0 0 0 0 0 0 0 0 0 0 0 0 0 0 0
0 0 0 0 0 0 0 0 0 0 0 0 0 0 0 0 0 0 0 0 0 0 0 0 0 0 0 0 0 0 0 0 0 0 0 0 0 0 0 0 0 0 0 0 0 0 0 0 0 0 0 0 0 0 0 0 0 0 0 0 0 0 0 0 0 0 0 0 0 0 0 0 0 0 0 0 0 0 0 0 0 0 0 0 0 0 0 0 0 0 0 0 0 0 0 0 0 0 0 0 0 0 0 0 0 0 0 0 0 0 0 0 0 0 0 0 0 0 0 0 0 0 0 0 0 0 0 0 0 0 0 0 0 0 0 0 0 0 0 0 0 0 0 0 0 0 0 0 0 0 0 0 0 0 0.0037057429858455 0.16988034420799 0.0176267687442916 0.0253230075584941 0 0.0841952345190607 0.0914877496653158 0 0.0317439579557402 0.164270196051843 0.0105674541295121 0 0 0 0 0 0 0 0 0.153854550626981 0 0 0 0.016930205828607 0 0 0 0 0.00867011445461255 0 0 0 0 0 0 0 0 0 0 0 0 0 0 0 0 0 0 0 0 0 0 0.00261092570705448 0 0 0 0 0 0 0 0 0 0 0 0 0.0281678746034985 0 0 0 0 0 0 0 0 0 0 0 0 0 0 0 0 0 0 0 0 0 0 0 0 0 0 0 0 0 0 0 0 0 0 0 0 0 0 0 0.0101375568617359 0 0 0 0 0 0 0 0 0 0 0.0236050001063192 0.0093179872550734 0.0302473171424933 0.00841298283384221 0.024885107589748 0.0178307520652427 0.00752563397220617 0.038426376441353 0 0 0.0161259371280577 0.0044512215650818 0 0 0 0 0 0 0 0 0 0 0 0 0 0 0 0 0 0 0 0 0 0 0 0 0 0 0 0 0 0 0 0 0 0 0
0 0 0 0 0 0 0 0 0 0 0 0 0 0 0 0 0 0 0 0 0 0 0 0 0 0 0 0 0 0 0 0 0 0 0 0 0 0 0 0 0 0 0 0 0 0 0 0 0 0 0 0 0 0 0 0 0 0 0 0 0 0 0 0 0 0 0 0 0 0 0 0 0 0 0 0 0 0 0 0 0 0 0 0 0 0 0 0 0 0 0 0 0 0 0 0 0 0 0 0 0 0 0 0 0 0 0 0 0 0 0 0 0 0 0 0 0 0 0 0 0 0 0 0 0 0 0 0 0 0 0 0 0 0 0 0 0 0 0 0 0 0 0 0 0 0 0 0 0 0 0 0 0 0 0.0504460110370843 0.0185015817850137 0.0927387278791113 0 0.0433755696580527 0 0 0.0460951426017186 0 0 0.129928358156054 0 0 0 0 0 0 0 0 0 0 0 0.0446309063624252 0 0 0 0 0 0 0 0 0 0 0.00852108071395285 0 0 0 0 0 0.00755918450714625 0 0 0.0497802848155207 0 0 0 0 0 0 0 0.115692231729401 0 0 0 0 0 0 0 0 0.021961036009138 0 0 0 0 0 0 0 0 0 0 0 0 0 0 0 0 0 0 0 0 0 0 0 0 0 0 0 0 0 0.0172185565484389 0 0 0 0 0 0 0 0 0 0 0 0.010737600539115 0 0 0 0 0 0 0 0 0 0 0 0 0 0 0 0 0 0 0 0 0 0 0 0 0 0 0 0 0 0.0352268606955221 0 0.0160333532402002 0.039232930433015 0 0 0 0 0.0434035399814472 0.0690386659646991 0 0 0.0483603428195769 0 0 0 0 0 0.0378136344324844 0 0 0 0 0 0 0 0.0399333704391963 0 0 0 0.0137710296516871
0 0 0 0 0 0 0 0 0 0 0 0 0 0 0 0 0 0 0 0 0 0 0 0 0 0 0 0 0 0 0 0 0 0 0 0 0 0 0 0 0 0 0 0 0 0 0 0 0 0 0 0 0 0 0 0 0 0 0 0 0 0 0 0 0 0 0 0 0 0 0 0 0 0 0 0 0 0 0 0 0 0 0 0 0 0 0 0 0 0 0 0 0 0 0 0 0 0 0 0 0 0 0 0 0 0 0 0 0 0 0 0 0 0 0 0 0 0 0 0 0 0 0 0 0 0 0 0 0 0 0 0 0 0 0 0 0 0 0 0 0 0 0 0 0 0 0 0 0 0 0 0 0 0 0 0 0.0462454383981055 0 0 0 0 0 0 0 0.0550453175851921 0 0.183271977970789 0 0.0308365143223695 0 0.0281563135996328 0 0 0 0 0.111804877304867 0 0 0.0294260815536525 0 0 0 0 0 0 0 0 0 0.0201067123470024 0 0 0 0 0 0 0 0 0 0 0 0 0 0.0245956808788001 0 0.139888364429652 0 0 0 0 0 0 0 0 0.0191369565087025 0 0 0 0 0 0 0 0.0452414037182904 0 0 0 0 0 0 0 0 0 0 0 0 0 0 0 0 0 0 0 0 0 0.0693766608298556 0 0 0 0 0 0 0 0 0 0 0 0 0 0 0 0 0 0 0 0 0 0 0 0 0 0 0 0 0 0 0 0 0 0 0 0 0 0 0 0 0 0 0 0 0.030845229422509 0 0 0 0 0 0.0625580840148704 0 0 0.0421676352895495 0 0 0 0 0 0.0359082858970636 0 0 0 0 0 0 0 0.0253884659290957 0 0 0 0
0 0 0 0 0 0 0 0 0 0 0 0 0 0 0 0 0 0 0 0 0 0 0 0 0 0 0 0 0 0 0 0 0 0 0 0 0 0 0 0 0 0 0 0.00341970857129919 0 0 0 0 0 0 0 0 0 0 0 0 0 0 0 0 0 0 0 0 0 0 0 0 0 0 0 0 0 0 0 0 0 0 0 0 0 0 0 0 0 0 0 0 0 0 0 0 0 0 0 0 0 0 0 0 0 0 0 0 0 0 0 0 0 0 0 0 0 0 0 0 0 0 0 0 0 0 0 0 0 0 0.00345277936042261 0 0 0 0 0 0 0 0 0 0 0 0 0 0 0 0 0 0 0 0 0 0 0 0 0 0 0 0 0.0135327986657129 0 0 0 0 0.135959391087399 0.0175976876708521 0 0 0.0397157357713358 0 0.0272801638631532 0 0 0 0.015484828131781 0 0 0 0.0433875641388893 0 0 0 0 0.0394866762081295 0 0.0359027192941514 0.372967309688686 0 0 0 0 0 0.0523344306892385 0 0 0.0168556202700456 0 0 0 0 0 0 0 0 0 0 0.00882866127834592 0.00477833399405074 0.00605022884708429 0 0.0204027377791329 0 0.00425601617716589 0 0 0 0 0 0 0 0 0.00848818031601786 0.0198985653841425 0 0 0.0165880076034179 0 0 0 0 0 0 0 0 0 0 0 0 0 0 0 0 0 0 0 0 0 0.00527550442154301 0 0 0 0 0 0 0 0 0 0 0 0 0 0 0 0 0 0 0 0 0 0 0 0 0 0 0 0 0 0 0 0 0 0 0 0 0 0.0151562147498381 0 0 0 0 0.00380366245776426 0.00296845358606112 0 0.0549879274600304 0 0 0 0 0 0 0 0 0 0 0 0 0 0 0 0 0 0.0111400925343098 0 0 0 0 0 0 0 0
0 0 0 0 0 0 0 0 0 0 0 0 0 0 0 0 0 0 0 0 0 0 0 0 0 0 0 0 0 0 0 0 0 0 0 0 0 0 0 0 0 0 0 0 0 0 0 0 0 0 0 0 0 0 0 0 0 0 0 0 0 0 0 0 0 0 0 0 0 0 0 0 0 0 0 0 0 0 0 0 0 0 0 0 0 0 0 0 0 0 0 0 0 0 0 0 0 0 0 0 0 0 0 0 0 0 0 0 0 0 0 0 0 0 0 0 0 0 0 0 0 0 0 0 0 0 0 0 0 0 0 0 0 0 0 0 0 0 0 0 0 0 0 0 0 0 0 0 0 0 0 0 0 0 0 0 0 0 0 0 0 0 0 0 0 0 0.515625724356556 0 0 0 0 0 0 0 0 0 0.266745078626207 0 0 0 0 0 0 0 0 0 0 0 0 0 0 0 0 0 0 0 0 0 0 0 0 0 0 0 0 0 0 0 0 0 0 0 0 0 0 0 0 0 0 0 0 0.217629197017237 0 0 0 0 0 0 0 0 0 0 0 0 0 0 0 0 0 0 0 0 0 0 0 0 0 0 0 0 0 0 0 0 0 0 0 0 0 0 0 0 0 0 0 0 0 0 0 0 0 0 0 0 0 0 0 0 0 0 0 0 0 0 0 0 0 0 0 0 0 0 0 0 0 0 0 0 0 0 0 0 0 0 0 0 0 0 0 0 0 0 0 0 0 0
0 0 0 0 0 0 0 0 0 0 0 0 0 0 0 0 0 0 0 0 0 0 0 0 0 0 0 0 0 0 0 0 0 0 0 0 0 0 0 0 0 0 0 0 0 0 0 0 0 0 0 0 0 0 0 0 0 0 0 0 0 0 0 0 0 0 0 0 0 0 0 0 0 0 0 0 0 0 0 0 0 0 0 0 0 0 0 0 0 0 0 0 0 0 0 0 0 0 0 0 0 0 0 0 0 0 0 0 0 0 0 0 0 0 0 0 0 0 0 0 0 0 0 0 0 0 0 0 0 0 0 0 0 0 0 0 0 0 0 0 0 0 0 0 0 0 0 0 0 0 0 0 0 0 0 0 0 0 0 0 0 0 0 0 0 0 0.197730152255707 0 0 0 0 0 0 0 0 0 0 0.45672990239612 0 0 0 0 0.345539945348173 0 0 0 0 0 0 0 0 0 0 0 0 0 0 0 0 0 0 0 0 0 0 0 0 0 0 0 0 0 0 0 0 0 0 0 0 0 0 0 0 0 0 0 0 0 0 0 0 0 0 0 0 0 0 0 0 0 0 0 0 0 0 0 0 0 0 0 0 0 0 0 0 0 0 0 0 0 0 0 0 0 0 0 0 0 0 0 0 0 0 0 0 0 0 0 0 0 0 0 0 0 0 0 0 0 0 0 0 0 0 0 0 0 0 0 0 0 0 0 0 0 0 0 0 0 0 0 0 0 0 0 0 0
0 0 0 0 0 0 0 0 0 0 0 0 0 0 0 0 0 0 0 0 0 0 0 0 0 0 0 0 0 0 0 0 0 0 0 0 0 0 0 0 0 0 0 0 0 0 0 0 0 0 0 0 0 0 0 0 0 0 0 0 0 0 0 0 0 0 0 0 0 0 0 0 0 0 0 0 0 0 0 0 0 0 0 0 0 0 0 0 0 0 0 0 0 0 0 0 0 0 0 0 0 0 0 0 0 0 0 0 0 0 0 0 0 0 0 0 0 0 0 0 0 0 0 0 0 0 0 0 0 0 0 0 0 0 0 0 0 0 0 0 0 0 0 0 0 0 0 0 0 0 0 0 0 0 0 0 0 0 0 0 0 0 0 0 0 0 0 0 0 0 0 0 0 0 0 0 0 0 0 0 0 0.41164384392467 0 0 0 0 0 0 0 0 0 0 0 0 0 0 0 0 0 0 0 0 0 0 0 0 0 0 0 0 0 0 0 0 0 0 0 0 0 0 0 0 0 0 0 0 0 0 0 0 0 0 0 0 0 0 0 0 0 0 0 0 0 0 0 0 0 0 0 0 0 0 0 0 0 0 0 0 0 0 0 0 0 0 0 0 0 0 0 0 0 0 0 0 0 0 0 0 0 0 0 0 0.342569920118941 0 0 0 0 0 0 0 0.0226833918287216 0.223102844127668 0 0 0 0 0 0 0 0 0 0 0 0 0 0 0 0 0 0 0 0 0 0 0 0
0 0 0 0 0 0 0 0 0 0 0 0 0 0 0 0 0 0 0 0 0 0 0 0 0 0 0 0 0 0 0 0 0 0 0 0 0 0 0.00844213651238561 0 0 0 0 0 0.00224013089827903 0 0 0.00848613630962431 0 0 0 0 0 0 0 0 0 0 0 0 0 0 0.0140875246149515 0 0 0 0 0 0 0 0 0 0.0057358348144483 0 0 0 0 0 0 0 0 0 0 0 0 0 0 0 0 0 0 0 0 0 0 0 0 0 0 0 0 0 0 0 0 0 0 0 0 0 0 0 0 0 0 0 0 0 0 0 0 0 0 0 0 0 0 0 0 0 0 0 0 0 0 0 0 0 0 0 0 0 0 0 0 0 0 0 0 0 0 0 0 0 0 0.032110829659364 0 0.0101699982894778 0.00513051078368074 0.00293070170073438 0.043027113292789 0 0 0 0 0 0 0 0 0 0 0 0 0 0 0 0 0.0251542241367895 0 0 0.0871509772368962 0 0.00591474751249008 0.00802311370779181 0 0 0 0 0 0.00769177598659721 0 0 0 0 0 0 0 0 0 0.00805394786652816 0.00686381570966593 0 0.00941417017287514 0 0 0 0 0 0 0 0 0.0589167288092491 0 0.00206604400409674 0 0 0 0.0355756938674274 0 0 0 0 0 0 0 0 0 0 0.0117711568406907 0 0 0 0 0 0 0 0 0 0 0 0 0 0.0020509694201588 0 0 0 0.00151354962557173 0 0 0 0.00227525422577284 0 0 0 0 0 0 0 0 0 0 0 0 0 0 0 0 0 0 0 0 0 0 0 0 0 0 0 0 0 0 0.0158114194966344 0.0725897288449191 0 0 0.00292793565498532 0.00818255120514009 0.0157190800245302 0.00879162639009245 0.20402281312768 0 0.232589259867315 0.0276630450149087 0 0 0 0 0.00350563512821132 0 0 0 0 0 0.00339981924724779 0 0 0 0 0 0 0 0 0 0 0 0
0 0 0 0 0 0 0 0 0 0 0 0 0 0 0 0 0 0 0 0 0 0 0 0 0 0 0 0 0 0 0 0 0 0 0 0 0 0 0 0 0 0 0 0 0 0 0 0 0 0 0 0 0 0 0 0 0 0 0 0 0 0 0 0 0 0 0 0 0 0 0 0 0 0 0 0 0 0 0 0 0 0 0 0 0 0 0 0 0 0 0 0 0 0 0 0 0 0 0 0 0 0 0 0 0 0 0 0 0 0 0 0 0 0 0 0 0 0 0 0 0 0 0 0 0 0 0 0 0 0 0 0 0 0 0 0 0 0 0 0 0 0 0 0 0 0 0 0 0 0 0 0 0 0 0 0.0115614847226217 0 0 0 0 0.354205298056727 0.0349773081026159 0.0386608458250663 0.0420021879927149 0.0984454748131553 0 0.0372911081519018 0 0 0 0.0245113523992697 0 0 0 0.0138148625201414 0 0 0.231893979743331 0 0.0185741136586336 0 0.00524893667763931 0 0 0 0 0 0 0.0400150143150973 0 0 0 0 0 0 0 0 0 0 0 0 0 0 0 0.00507482043773184 0 0 0 0.00335057885718677 0 0 0 0 0 0 0 0 0.0195946410381668 0 0 0 0.0119238220474885 0 0 0 0 0 0 0 0 0 0 0 0 0 0 0 0 0 0 0 0 0 0.00423567690078405 0 0 0 0 0 0 0 0 0 0 0 0 0 0 0 0 0 0 0 0 0 0 0 0 0 0 0 0 0 0 0 0 0 0 0 0 0 0 0 0 0 0 0 0 0 0.0046184937397272 0 0 0 0 0 0 0 0 0 0 0 0 0 0 0 0 0 0 0 0 0 0 0 0 0 0
0 0 0 0 0 0 0 0 0 0 0 0 0 0 0 0 0 0 0 0 0 0 0 0 0 0 0 0 0 0 0 0 0 0 0 0 0 0 0 0 0 0 0 0 0 0 0 0 0 0 0 0 0 0 0 0 0 0 0 0 0 0 0 0 0 0 0 0 0 0 0 0 0 0 0 0 0 0 0 0 0 0 0 0 0 0 0 0 0 0 0 0 0 0 0 0 0 0 0 0 0 0 0 0 0 0 0 0 0 0 0 0 0 0 0 0 0 0 0 0 0 0 0 0 0 0 0 0 0 0 0 0 0 0 0 0 0 0 0 0 0 0 0 0 0 0 0 0 0 0 0 0 0 0 0 0 0 0 0 0 0 0 0 0 0 0 0 0 0 0 0 0 0 0 0 0 0 0 0 0 0 0.212761011582702 0 0 0 0 0 0 0 0 0 0 0 0 0 0 0 0 0 0 0 0 0 0 0 0 0 0 0 0 0 0 0 0 0 0 0 0 0 0 0 0 0 0 0 0 0 0 0 0.787238988417298 0 0 0 0 0 0 0 0 0 0 0 0 0 0 0 0 0 0 0 0 0 0 0 0 0 0 0 0 0 0 0 0 0 0 0 0 0 0 0 0 0 0 0 0 0 0 0 0 0 0 0 0 0 0 0 0 0 0 0 0 0 0 0 0 0 0 0 0 0 0 0 0 0 0 0 0 0 0 0 0 0 0 0 0 0 0
0 0 0 0 0 0 0 0 0 0 0 0 0 0 0 0 0 0 0 0 0 0 0 0 0 0 0 0 0 0 0 0 0 0 0 0 0 0 0 0 0 0 0.0591600064521792 0 0 0 0 0 0 0 0 0 0 0 0 0 0 0 0 0 0 0 0.182446323374442 0 0 0 0 0 0 0 0 0 0 0 0 0 0 0 0 0 0 0 0 0 0 0 0 0 0 0 0 0 0 0 0 0 0 0 0 0 0 0 0 0 0 0 0 0 0 0 0 0 0 0 0 0 0 0 0 0 0 0 0 0 0 0 0 0 0 0 0 0 0 0 0 0 0 0 0 0 0 0 0 0 0 0 0 0 0 0 0 0 0 0 0 0 0 0 0 0 0 0 0 0 0 0 0 0 0 0 0 0 0 0 0 0 0 0 0 0 0 0 0 0 0 0 0 0 0 0 0 0 0 0 0 0 0 0 0.140374867033368 0 0 0 0 0 0 0 0 0 0 0 0.392891458829168 0 0 0 0 0 0 0 0 0 0 0 0.225127344310843 0 0 0 0 0 0 0 0 0 0 0 0 0 0 0 0 0 0 0 0 0 0 0 0 0 0 0 0 0 0 0 0 0 0 0 0 0 0 0 0 0 0 0 0 0 0 0 0 0 0 0 0 0 0 0 0 0 0 0 0 0 0 0 0 0 0 0 0 0 0 0 0 0 0 0 0 0 0 0 0 0 0 0 0 0 0 0 0 0 0 0 0 0
0 0 0 0 0 0 0 0 0 0 0 0 0.00705741023611376 0 0 0 0 0 0 0 0 0 0 0 0 0 0 0 0 0 0 0.0284334893064111 0 0 0.0297691248568021 0 0 0 0 0 0 0 0 0 0 0 0 0 0 0 0 0 0 0 0 0 0 0 0 0 0 0 0 0 0 0 0 0 0 0 0 0 0 0 0 0 0 0 0 0 0 0 0 0 0 0 0 0 0 0 0 0 0 0 0 0 0 0 0.00729568041465948 0 0 0 0 0 0 0 0 0 0 0 0 0 0.00402400932212853 0 0 0 0.00461828272159292 0 0 0 0 0 0 0 0 0 0 0 0 0 0 0 0 0 0 0 0 0 0 0 0 0 0 0 0 0 0 0 0 0 0 0 0 0 0 0 0 0 0 0 0 0 0 0 0 0.0807562556009847 0 0.106956125153328 0 0.121038201649657 0 0 0 0 0 0 0 0 0 0 0 0 0 0 0 0 0.0323614349726995 0.272315624207858 0 0.0191113209386635 0 0 0 0 0 0.00533072136755774 0 0 0 0.0155500271415248 0.00788369884435162 0 0.011647807505167 0 0 0.0102532325991807 0 0 0 0 0 0 0 0 0 0 0 0 0 0 0 0 0.006242956453502 0 0 0 0 0 0 0 0 0 0 0 0 0.00716587710049422 0 0 0 0.0272182201089757 0 0 0 0 0.00216932305186399 0 0 0 0 0 0 0 0 0 0 0.0749752495025857 0 0 0 0 0.0157179675208172 0 0.0193467957968071 0 0 0 0 0 0 0 0 0 0 0 0 0 0 0 0 0 0 0.0388014611508993 0 0 0 0 0 0 0 0 0.00380104616722968 0 0 0 0 0 0.0025818770452993 0 0.00587532953948235 0 0 0 0 0 0 0 0 0 0 0 0 0 0 0 0.0194937174613366 0.0122077322620264
0 0 0 0 0 0 0 0 0 0 0 0 0 0 0 0 0 0 0 0 0 0 0 0 0 0 0 0 0 0 0 0 0 0.00829942641366251 0 0 0 0 0 0 0 0 0 0 0 0 0 0 0 0 0.00325786418906943 0 0 0 0 0 0 0.0027578172014061 0 0 0 0 0 0 0 0 0 0 0 0 0 0 0 0 0 0 0 0 0 0 0 0 0 0 0 0 0.00413954114134971 0 0 0 0.0045829697474794 0 0 0.00292409566282994 0 0 0 0 0.0500569478697513 0.0030768459700706 0 0 0 0 0 0 0 0 0 0 0 0 0 0 0 0 0 0 0 0 0 0 0 0 0 0 0 0 0 0 0 0 0 0 0 0 0 0 0 0 0 0 0 0 0 0 0 0 0 0 0 0 0.0039610384115237 0 0 0 0 0 0 0 0 0 0 0 0 0 0 0 0 0.0132906613832164 0 0 0 0 0 0 0 0 0 0 0 0 0 0 0 0.0229182365033251 0 0.085558103916262 0 0 0 0 0 0.00223443192444927 0 0 0 0 0 0 0.00206627364559896 0 0 0 0 0 0 0 0 0 0 0 0.00848374787822642 0.00867997629863816 0 0 0 0 0 0 0 0 0 0 0 0 0 0 0 0 0 0 0 0 0 0 0 0 0 0.0038828876813789 0 0 0 0 0 0 0 0 0.0082628319365888 0 0 0 0.00160872289979391 0 0 0.273891289560213 0 0 0 0 0 0 0 0 0 0 0 0 0 0 0 0 0 0 0 0 0 0 0 0 0 0.0134600114360068 0 0 0 0 0 0 0 0 0 0 0 0 0 0 0.00325900070931869 0.00549068014781706 0.00489404740989711 0 0 0 0.00936482523034551 0.0137206595474561 0.00701198440472538 0 0.00643538134660114 0 0 0 0 0 0 0 0.0742640498477168 0.348165649685281
0 0 0 0 0 0 0 0 0 0 0 0 0.00311427585032591 0 0 0 0 0 0 0 0 0 0 0 0 0 0 0 0 0 0 0.015923446918119 0 0.00278894092309208 0.042234323290221 0 0 0 0 0 0 0 0 0 0 0 0 0 0 0 0 0 0 0 0 0.00692296270487304 0.00133638348168824 0 0 0 0 0 0 0 0 0 0 0 0 0 0 0 0 0 0 0 0 0 0 0 0 0 0 0 0 0 0.00183473609183316 0 0.0029528871776481 0 0.00557851107967445 0 0 0 0 0 0 0 0.027289807369193 0.0048364062124517 0 0.00285066728530859 0 0 0 0 0 0 0 0 0 0 0.00182369086164675 0 0 0 0 0 0 0 0 0 0 0 0 0 0 0 0 0 0 0 0 0 0 0 0 0 0 0 0 0 0 0 0 0 0 0 0.00680306199537599 0 0.00150540856639892 0 0.00192463345800921 0 0 0 0 0 0 0 0 0 0 0 0.0016919207440277 0.0397608427231027 0 0.0304625671998385 0.00491548418080153 0.0902931002240991 0 0 0 0 0 0.00379815681508856 0 0 0 0 0 0 0 0 0 0.190250508404891 0.0844036040908495 0 0 0.00940145913041672 0 0 0 0.0318005386986137 0 0 0 0 0 0.00785036317463913 0.00430614905087797 0 0.00639002372612731 0 0 0.012958073273963 0 0 0 0 0 0 0 0 0 0 0 0 0 0 0 0.00186638797177999 0.00320341327442368 0 0 0 0 0 0 0 0 0 0 0 0 0.00336540050698098 0 0 0 0.010867691376695 0 0 0.00392518170392563 0 0.0017239475202073 0 0 0.002178449635865 0.00292098323455226 0 0 0.00132082841079814 0.000807236465339953 0 0 0.136167019883134 0 0 0 0.0034285526956713 0 0.00419669838158673 0 0 0 0 0 0 0 0 0 0 0 0 0 0 0 0 0 0 0 0.062047690816943 0 0 0 0 0 0 0 0 0.00129141857483282 0 0 0 0 0 0.00260342234963954 0.00362803073878276 0.0120349705052188 0 0 0 0 0 0 0 0 0 0 0 0 0 0 0 0.049105212782119 0.0453145284683086
0 0 0 0 0 0 0 0 0 0 0 0 0 0 0 0 0 0 0 0 0 0 0 0 0 0 0 0 0 0 0 0 0 0 0 0 0 0 0 0 0 0 0 0 0 0 0 0 0 0 0 0 0 0 0 0 0 0 0 0 0 0 0 0 0 0 0 0 0 0 0 0 0 0 0 0 0 0 0 0 0 0 0 0 0 0 0 0 0 0 0 0 0 0 0 0 0 0 0 0 0 0 0 0 0 0 0 0 0 0 0 0 0 0 0 0 0 0 0 0 0 0 0 0 0 0 0 0 0 0 0 0 0 0 0 0 0 0 0 0 0 0 0 0 0 0 0 0 0 0 0 0 0 0 0 0 0 0 0 0 0 0 0 0 0.0135381162119285 0 0.0959038996903335 0 0.0668919492473712 0.0704914702051913 0 0 0 0 0 0 0.0135754093348059 0.138253737448638 0 0 0 0 0.170017508242103 0 0 0 0 0 0 0 0.0304493065575729 0 0 0 0 0 0 0 0 0.0159611527514786 0 0 0.057991781417619 0.0327153014641829 0 0 0 0 0 0 0 0 0 0 0 0 0 0.0494293029852377 0 0 0 0.205704454361318 0 0 0 0 0 0 0 0 0 0 0 0 0 0 0 0 0 0 0 0 0 0 0 0 0 0 0 0 0 0 0 0 0 0 0 0 0 0 0 0 0 0 0 0 0 0 0 0 0 0 0 0 0 0 0 0 0 0 0 0.0390766100822185 0 0 0 0 0 0 0 0 0 0 0 0 0 0 0 0 0 0 0 0 0 0 0 0 0 0 0 0 0 0 0 0 0 0
0 0 0 0 0 0 0 0 0 0 0 0 0 0 0 0 0 0 0 0 0 0 0 0 0 0 0 0 0 0 0 0 0 0 0 0 0 0 0 0 0.00907241717758758 0 0 0 0 0 0 0 0 0 0 0 0 0 0 0 0 0 0 0 0 0 0 0 0 0 0 0 0 0 0 0 0 0 0 0 0 0 0 0 0.00281712817677033 0 0 0 0 0 0 0 0 0 0 0 0 0 0 0 0 0 0 0 0 0 0 0 0 0 0 0 0 0 0 0 0 0 0 0 0 0 0 0 0 0 0 0 0 0 0 0 0 0 0 0 0 0 0 0 0 0 0 0 0 0 0 0 0 0 0 0 0 0 0 0 0 0 0 0 0 0 0 0 0 0 0 0 0 0 0 0.0136463936250817 0 0.0369522828618845 0 0 0 0 0 0 0 0 0 0 0 0.0112026604293132 0 0 0 0.0195700268686824 0 0.0137797935982273 0 0 0 0 0 0 0 0.040406498039847 0 0 0 0.477066971066172 0.0340211376104914 0 0 0 0 0 0 0 0 0 0 0 0 0 0 0 0 0 0 0 0 0 0 0 0 0 0 0 0 0 0 0 0 0 0 0.0628690861018771 0 0 0 0.0864298718388355 0.0187795596467039 0 0 0 0 0 0 0 0 0 0 0 0 0 0 0 0 0 0 0 0 0 0 0 0 0 0 0 0 0 0 0 0 0 0 0 0 0 0 0 0 0.149323891064695 0 0 0 0 0 0 0 0 0.0113143017526316 0.0127479801411996 0 0 0 0 0 0 0 0 0 0 0 0 0 0 0 0 0 0 0 0 0 0 0 0
0 0 0 0 0 0 0 0 0 0 0 0 0 0 0 0 0 0 0 0 0 0 0 0 0 0 0 0 0 0 0 0 0 0 0 0 0 0 0 0 0 0 0 0 0 0 0 0 0 0 0 0 0 0 0 0 0 0 0 0 0 0 0 0 0 0 0 0 0 0 0 0 0 0 0 0 0 0 0 0 0 0 0 0 0 0 0 0 0 0 0 0 0 0 0 0 0 0 0 0 0 0 0 0 0 0 0 0 0 0 0 0 0 0 0 0 0 0 0 0 0 0 0 0 0 0 0 0 0 0 0 0 0 0 0 0 0 0 0 0 0 0 0 0 0 0 0 0 0 0 0 0 0 0 0 0 0 0 0 0 0 0 0 0 0 0 0 0 0 0 0 0 0 0 0 0 0 0 0 0 0 0 0 0 0 0 0 0 0.465067490815314 0 0 0 0 0 0 0 0 0 0 0 0 0 0 0.534932509184686 0 0 0 0 0 0 0 0 0 0 0 0 0 0 0 0 0 0 0 0 0 0 0 0 0 0 0 0 0 0 0 0 0 0 0 0 0 0 0 0 0 0 0 0 0 0 0 0 0 0 0 0 0 0 0 0 0 0 0 0 0 0 0 0 0 0 0 0 0 0 0 0 0 0 0 0 0 0 0 0 0 0 0 0 0 0 0 0 0 0 0 0 0 0 0 0 0 0 0 0 0 0 0 0 0 0 0 0 0 0 0 0
0 0 0 0 0 0 0 0 0 0 0 0 0 0 0 0 0 0 0 0 0 0 0 0 0 0 0 0 0 0 0 0 0 0 0 0 0 0 0 0 0 0 0 0 0 0 0 0 0 0 0 0 0 0 0 0 0 0 0 0 0 0 0 0 0 0 0 0 0 0 0 0 0 0 0 0 0 0 0 0 0 0 0 0 0 0 0 0 0 0 0 0 0 0 0 0 0 0 0 0 0 0 0 0 0 0 0 0 0 0 0 0 0 0 0 0 0 0 0 0 0 0 0 0 0 0 0 0 0 0 0 0 0 0 0 0 0 0 0 0 0 0 0 0 0 0 0 0 0 0 0 0 0 0 0 0.00394796294019316 0 0.0213464872191941 0.0624772900928468 0 0.0457526021126221 0 0 0 0 0 0 0 0 0 0 0 0 0.0255469158396173 0 0 0 0.0120670583338992 0 0 0 0 0 0 0 0 0 0 0 0 0 0 0 0 0.0287801176947476 0 0 0 0 0 0 0 0 0 0 0 0 0 0 0 0 0 0.0542828177756971 0.0083852182036643 0 0.0123964681960851 0.0149921775513341 0.0115848555809099 0.0303470595896838 0 0.0143347998350315 0 0 0 0 0 0 0 0 0 0 0 0 0 0 0 0 0 0 0 0 0.00396287455215479 0.00513829444321995 0 0 0 0 0.00867626117601347 0.00977136121322377 0 0 0 0.00158330516806043 0 0 0 0 0 0 0 0 0 0 0 0 0 0 0 0 0 0 0 0 0 0 0 0 0 0 0 0 0 0 0.115410325735646 0.0114139665061497 0.00476477512478347 0.128086018380982 0.124050328806029 0.0664124249144915 0.00605913341290735 0 0 0 0 0 0 0 0 0 0 0.0258849685318939 0 0 0 0 0.0046082705879925 0.0378886955984674 0.100047164882458 0 0 0 0 0 0 0 0
0 0 0 0 0 0 0 0 0 0 0 0 0 0 0 0 0 0 0 0 0 0 0 0 0 0 0 0 0 0 0 0 0 0 0 0 0 0 0 0 0 0 0 0 0 0 0 0 0 0 0 0 0 0 0 0 0 0 0 0 0 0 0 0 0 0 0 0 0 0 0 0 0 0 0 0 0 0 0 0 0 0 0 0 0 0 0 0 0 0 0 0 0 0 0 0 0 0 0 0 0 0 0 0 0 0 0 0 0 0 0 0 0 0 0 0 0 0 0 0 0 0 0 0 0 0 0 0 0 0 0 0 0 0 0 0 0 0 0 0 0 0 0 0 0 0 0 0 0 0 0 0 0 0 0 0 0 0 0 0 0 0 0 0 0 0 0 0 0 0 0 0 0 0 0 0 0 0 0 0 0 0 0 0 0 0 0 0 0 0 0 0 0 0 0 0 0 0 0 0 0 0 0 0 0 0 0 0 0 0 0 0 0 0 0 0 0 0 0 0 0 0 0 0 0 0 0 0 0 0 0 0 0 0 0 0 0 0 0 0 0 0 0.211571109899195 0 0 0 0 0 0 0 0 0 0 0 0 0 0 0 0 0 0 0 0 0 0 0 0 0 0 0 0 0 0 0 0 0 0 0 0 0 0 0 0 0 0 0 0 0.412950657400686 0.123080701550182 0 0 0 0 0 0.252397531149937 0 0 0 0 0 0 0 0 0 0 0 0 0 0 0 0 0 0 0 0 0
0 0 0 0 0 0 0 0 0 0 0 0 0 0 0 0 0 0 0 0 0 0 0 0 0 0 0 0 0 0 0 0 0 0.0172914165238368 0 0 0 0 0 0 0 0 0 0 0 0 0 0 0 0 0 0 0 0 0 0.0346751990141436 0 0 0 0 0 0 0 0 0 0 0 0 0 0 0 0 0 0 0 0 0 0 0 0 0 0 0 0 0 0 0 0 0 0 0 0 0 0 0 0 0 0 0.0174695546159481 0 0 0 0 0 0 0 0 0 0 0 0 0 0 0 0 0 0 0 0 0 0 0 0 0 0 0 0 0 0 0 0 0 0 0 0 0 0 0 0 0 0 0 0 0 0 0 0 0 0 0 0 0 0 0 0 0 0 0 0.0241854393081796 0 0 0 0 0 0 0 0 0 0 0 0 0 0 0 0 0.0190310064785574 0 0 0 0 0 0 0 0 0 0 0.0124501781756711 0.179615195656112 0 0 0 0 0 0 0.0400723153636219 0 0 0 0 0 0 0 0 0 0 0 0 0 0 0 0 0 0.121933663613057 0.0181993937865699 0 0 0 0 0 0 0 0 0 0 0 0 0 0 0 0 0 0 0 0 0 0 0 0 0 0 0 0 0 0 0 0 0 0 0.0213768981541787 0 0.0188095257032073 0 0.0282399625583355 0 0 0.08505298735936 0 0 0 0 0 0 0 0 0 0 0 0 0 0 0 0 0 0 0 0 0 0 0 0 0 0 0 0 0 0.0155788273145629 0 0.0299137763131527 0.042773093269745 0 0 0 0 0 0 0.0429939446630104 0 0 0 0 0 0 0 0.0237578510002122 0.124146353783222 0 0.0358317087572134 0 0 0 0 0 0 0 0 0.0466017085881024
0 0 0 0 0 0 0 0 0 0 0 0 0 0 0 0 0 0 0 0 0 0 0 0 0 0 0 0 0 0 0 0 0 0 0 0 0 0 0 0 0 0 0 0 0 0 0 0 0 0 0 0 0 0 0 0 0 0 0 0 0 0 0 0 0 0 0 0 0 0 0 0 0 0 0 0 0 0 0 0 0 0 0 0 0 0 0 0 0 0 0 0 0 0 0 0 0 0 0 0 0 0 0 0 0 0 0 0 0 0 0 0 0 0 0 0 0 0 0 0 0 0 0 0 0 0 0 0 0 0 0 0 0 0 0 0 0 0 0 0 0 0 0 0 0 0 0 0 0 0 0 0 0 0 0 0 0 0 0.00879507093483664 0 0 0 0 0 0 0 0 0 0 0 0 0 0.0155966523493053 0 0 0 0 0 0 0 0 0 0 0 0 0 0 0 0 0 0 0.0291088323027189 0 0.00737894124703042 0 0 0.00472581945217267 0 0 0 0 0 0 0 0 0 0 0 0 0 0 0 0 0.0716428847417923 0 0.105291091493022 0 0 0 0 0.0465011004968432 0 0 0 0 0 0 0 0 0 0.0107298100157289 0.00675429720370242 0 0 0 0.00275949038663005 0 0 0 0 0 0.0121500281686539 0.0070361311877418 0 0 0 0.00672638500126866 0.0141972316596652 0.0149461000623719 0.00707511844378758 0.0415597930485348 0.0172251320944759 0.0281429112370515 0 0 0 0 0.0080837126066944 0 0 0 0 0 0 0 0 0 0 0 0.00674865299288462 0 0 0 0 0 0 0 0 0 0 0 0 0 0 0.00906542540778644 0 0 0.0152378697790531 0.0226842493070487 0 0 0 0 0 0.010591788741655 0 0 0 0 0 0 0 0 0.0212615866251272 0.0065236978931218 0.0743885235182597 0.273769704066945 0.0835189599033095 0 0 0.00978300763078069 0 0 0 0 0
0 0 0 0 0 0 0 0 0 0 0 0 0 0 0 0 0 0 0 0 0 0 0 0 0 0 0 0 0 0 0 0 0 0 0 0.0145081954195942 0 0 0 0 0.00218427879372726 0 0 0 0 0 0 0 0 0 0 0.0149130879754222 0 0 0 0 0 0 0 0 0 0 0 0 0 0 0 0 0 0 0 0 0 0 0 0 0 0 0 0.00458739324001342 0.0429865231171562 0.044168478608287 0.0272104636493926 0 0 0 0 0 0 0 0 0 0 0 0 0 0.00353933276483243 0 0 0 0 0 0 0 0 0 0 0 0 0 0 0 0 0 0 0 0 0 0 0 0 0 0 0 0 0 0 0 0 0 0 0 0 0 0 0 0 0 0 0 0 0 0 0 0 0 0 0 0 0 0 0 0 0 0 0 0 0 0 0 0 0 0 0 0 0 0 0.00503738235607482 0 0.0124939809580603 0 0 0 0 0 0 0 0 0 0 0 0 0 0 0 0.00259473495004281 0 0 0 0.019206910606055 0 0 0 0 0 0 0 0 0 0.0290486514976799 0 0 0 0 0 0 0 0 0 0 0 0 0 0 0 0 0 0 0 0 0 0 0 0 0 0 0 0 0 0 0 0 0 0 0 0.160799329204523 0 0.0261079238151987 0 0.253149913873117 0.272441895390574 0 0 0.00450242814743303 0 0 0 0.00469463920737522 0 0 0 0 0 0 0 0 0 0 0 0 0 0 0 0 0 0 0.0017652903201596 0 0 0 0 0 0 0 0 0 0 0 0 0 0 0.016101448521163 0.00668493727766 0 0 0 0 0 0 0 0 0 0.0184134937370163 0 0 0 0 0 0 0 0 0 0 0 0 0 0 0 0 0 0.00806648147458142 0 0 0.00479280509486032 0 0
0 0 0 0 0 0 0 0 0 0 0 0 0 0 0 0 0 0 0 0 0 0 0 0 0 0 0 0 0 0 0 0 0 0 0 0 0 0 0 0 0 0 0 0 0 0 0 0 0 0 0 0 0 0 0 0 0 0 0 0 0 0 0 0 0 0 0 0 0 0 0 0 0 0 0 0 0 0 0 0 0 0 0 0 0 0 0 0 0 0 0 0 0 0 0 0 0 0 0 0 0 0 0 0 0 0 0 0 0 0 0 0 0 0 0 0 0 0 0 0 0 0 0 0 0 0 0 0 0 0 0 0 0 0 0 0 0 0 0 0 0 0 0 0 0 0 0 0 0 0 0 0 0 0 0 0 0 0 0 0 0 0 0 0 0.0250054313801813 0 0 0 0 0 0 0 0 0 0 0.0289697330076605 0 0 0 0 0 0 0 0 0 0 0 0 0 0 0 0 0 0 0.00593236431850633 0 0 0 0 0 0 0 0 0 0.09321927894556 0 0 0 0 0 0 0 0 0 0 0.0131342509426073 0 0 0 0 0.0438823219562926 0 0 0 0 0 0 0 0 0 0 0 0 0 0 0 0 0 0 0 0 0.111150863999814 0.120148970605217 0.0166288048985778 0 0 0.0277718560864495 0.0951420765445672 0.0461225178064823 0 0.0133540387371166 0 0.0263921247475624 0 0 0 0 0 0 0 0 0 0 0 0 0 0 0 0 0 0 0 0 0 0 0 0 0 0 0 0 0 0 0 0 0.0473175468054614 0 0 0.0174932898712337 0 0 0 0 0.0480020463369664 0.177081886312606 0 0 0.0235334814967054 0 0 0 0 0 0.00665953342821693 0 0 0 0 0 0 0 0.0130575817722159 0 0 0 0
0 0 0 0 0 0 0 0 0 0 0 0 0 0 0 0 0 0 0 0 0 0 0 0 0 0 0 0 0 0 0 0 0 0 0 0 0 0 0 0 0 0 0 0 0 0 0 0 0 0 0 0 0 0 0 0 0 0 0 0 0 0 0 0 0 0 0 0 0 0 0 0 0 0 0 0 0 0 0 0 0 0 0 0 0 0 0 0 0 0 0 0 0 0 0 0 0 0 0 0 0 0 0 0 0 0 0 0 0 0 0 0 0 0 0 0 0 0 0 0 0 0 0 0 0 0 0 0 0 0 0 0 0 0 0 0 0 0 0 0 0 0 0 0 0 0 0 0 0 0 0 0 0 0 0 0 0 0 0 0 0 0 0 0 0 0 0 0 0 0 0 0 0 0 0 0 0 0 0 0 0 0 0 0 0 0 0 0 0 0 0 0 0 0 0 0 0 0 0 0 0 0 0 0.52420540832558 0 0 0 0 0 0 0 0 0 0 0 0 0 0 0 0 0 0 0 0 0 0 0 0 0 0.47579459167442 0 0 0 0 0 0 0 0 0 0 0 0 0 0 0 0 0 0 0 0 0 0 0 0 0 0 0 0 0 0 0 0 0 0 0 0 0 0 0 0 0 0 0 0 0 0 0 0 0 0 0 0 0 0 0 0 0 0 0 0 0 0 0 0 0 0 0 0 0 0 0 0 0 0 0 0 0 0 0 0 0 0 0 0 0 0
0 0 0 0 0 0 0 0 0 0 0 0 0 0 0 0 0 0 0 0 0 0 0 0 0 0 0 0 0 0 0 0 0 0 0 0 0 0 0 0 0 0 0 0 0 0 0 0 0 0 0 0 0 0 0 0 0 0 0 0 0 0 0 0 0 0 0 0 0 0 0 0 0 0 0 0 0 0 0 0 0 0 0 0 0 0 0 0 0 0 0 0 0 0 0 0 0 0 0 0 0 0 0 0 0 0 0 0 0 0 0 0 0 0 0 0 0 0 0 0 0 0 0 0 0 0 0 0 0 0 0 0 0 0 0 0 0 0 0 0 0 0 0 0 0 0 0 0 0 0 0 0 0 0 0 0 0 0 0 0 0 0 0 0 0 0 0 0 0 0 0 0 0 0 0 0 0 0 0 0 0 0 0 0 1 0 0 0 0 0 0 0 0 0 0 0 0 0 0 0 0 0 0 0 0 0 0 0 0 0 0 0 0 0 0 0 0 0 0 0 0 0 0 0 0 0 0 0 0 0 0 0 0 0 0 0 0 0 0 0 0 0 0 0 0 0 0 0 0 0 0 0 0 0 0 0 0 0 0 0 0 0 0 0 0 0 0 0 0 0 0 0 0 0 0 0 0 0 0 0 0 0 0 0 0 0 0 0 0 0 0 0 0 0 0 0 0 0 0 0 0 0 0 0 0 0 0 0 0 0 0 0 0 0 0 0
0 0 0 0 0 0 0 0 0 0 0 0 0 0 0 0 0 0 0 0 0 0 0 0 0 0 0 0 0 0 0 0 0 0 0 0 0 0 0 0 0.0323778995200381 0 0 0 0 0 0 0 0 0 0 0 0 0 0 0 0 0 0 0 0 0 0 0 0 0 0 0 0 0 0 0 0 0 0 0 0 0 0 0 0 0 0 0 0 0 0 0 0 0 0 0 0 0 0 0 0 0 0 0 0 0 0 0 0 0 0 0 0 0 0 0 0 0 0 0 0 0 0 0 0 0 0 0 0 0 0 0 0 0 0 0 0 0 0 0 0 0 0 0 0 0 0 0 0 0 0 0 0 0 0 0 0 0 0 0 0 0 0 0 0 0 0 0 0 0.00795611985605041 0 0.0138712751245683 0 0.0196847273124845 0 0 0 0 0 0 0 0 0 0 0 0.0125811153241103 0 0 0 0.0170784185284677 0 0.0123410747644001 0.00661254726904791 0.511676103241885 0 0 0 0 0 0.0655443798072936 0 0 0 0 0.0569268961441259 0 0 0 0 0 0 0 0 0 0 0 0 0 0 0 0 0 0 0 0 0.0102053361095882 0 0 0 0 0 0 0 0 0 0 0 0 0 0.0117693528536837 0 0 0 0.0328504433244189 0.0406964604398812 0 0 0 0 0 0 0 0 0 0 0 0 0 0 0 0 0 0 0 0 0 0 0 0 0 0 0 0 0 0 0 0 0 0 0 0 0 0 0 0 0.120836469364061 0 0 0 0 0 0 0 0 0.0126768508591507 0.0143145301567444 0 0 0 0 0 0 0 0 0 0 0 0 0 0 0 0 0 0 0 0 0 0 0 0
0 0 0 0 0 0 0 0 0 0 0 0 0 0 0 0 0 0 0 0 0 0 0 0 0 0 0 0 0 0 0 0 0 0 0 0 0 0 0 0 0.0259228310054007 0 0 0 0 0 0 0 0 0 0 0 0 0 0 0 0 0 0 0 0 0 0 0 0 0 0 0 0 0 0 0 0 0 0 0 0 0 0 0 0 0 0 0 0 0 0 0 0 0 0 0 0 0 0 0 0 0 0 0 0 0 0 0 0 0 0 0 0 0 0 0 0 0 0 0 0 0 0 0 0 0 0 0 0 0 0 0 0 0 0 0 0 0 0 0 0 0 0 0 0 0 0 0 0 0 0 0 0 0 0 0 0 0 0 0 0 0 0 0 0 0 0 0 0 0 0 0 0 0 0 0 0 0 0 0 0 0 0 0 0 0.0225864833710858 0 0 0 0.0182397634392764 0.00675030795324547 0.0142601786888888 0 0.0768665326193664 0 0 0 0 0 0 0 0 0 0.119919602358715 0 0 0.121171344511086 0 0 0 0 0 0 0 0 0.021090319909883 0 0 0 0 0 0.0249590353532966 0 0 0 0 0 0 0 0 0 0 0 0 0 0 0 0 0 0 0 0 0 0 0 0 0 0 0 0 0 0 0 0 0 0 0 0 0 0.00561947505803119 0 0 0 0 0 0 0 0 0 0 0 0 0 0 0 0 0 0 0 0 0 0 0 0 0 0.509222890020934 0 0 0 0 0 0 0 0.0333912357107913 0 0 0 0 0 0 0 0 0 0 0 0 0 0 0 0 0 0 0 0 0 0 0 0 0 0
0 0 0 0 0 0 0 0 0 0 0 0 0 0 0 0 0 0 0 0 0 0 0 0 0 0 0 0 0 0 0 0 0 0 0 0 0 0 0 0 0 0 0 0 0 0 0 0 0 0 0 0 0 0 0 0 0 0 0 0 0 0 0 0 0 0 0 0 0 0 0 0 0 0 0 0 0 0 0 0 0 0 0 0 0 0 0 0 0 0 0 0 0 0 0 0 0 0 0 0 0 0 0 0 0 0 0 0 0 0 0 0 0 0 0 0 0 0 0 0 0 0 0 0 0 0 0 0 0 0 0 0 0 0 0 0 0 0 0 0 0 0 0 0 0 0 0 0 0 0 0 0 0 0 0 0 0 0 0 0 0 0 0 0 0 0 0 0 0 0 0 0 0 0 0 0 0 0 0 0 0 0 0 0 0 0 0 0 0 0 0 0 0 0 0 0 0 0 0 0 0 0 0.182938120267764 0 0 0 0 0 0 0 0 0.0782255625608278 0 0 0 0 0 0.266105234852287 0 0 0 0 0 0 0 0 0 0 0 0 0 0 0 0 0 0 0 0 0 0 0 0 0 0 0 0 0 0 0 0 0 0 0 0 0 0 0 0 0 0 0 0 0 0 0 0 0 0 0 0 0 0 0 0 0 0 0 0 0 0 0 0 0 0 0 0 0 0 0 0.472731082319121 0 0 0 0 0 0 0 0 0 0 0 0 0 0 0 0 0 0 0 0 0 0 0 0 0 0
0 0 0 0 0 0 0 0 0 0 0 0 0 0 0 0 0 0 0 0 0 0 0 0 0 0 0 0 0 0 0 0 0 0 0 0 0 0 0.022279081340515 0 0 0 0 0 0 0 0 0 0 0 0 0 0 0 0 0 0 0 0 0 0 0 0 0 0 0 0 0 0 0 0 0 0 0 0 0 0 0 0 0 0 0 0 0 0 0 0 0 0 0 0 0 0 0 0 0 0 0 0 0 0 0 0 0 0 0 0 0 0 0 0 0 0 0 0 0 0 0 0 0 0 0 0 0 0 0 0 0 0 0 0 0 0 0 0 0 0 0 0 0 0 0 0 0 0 0 0 0 0 0 0 0 0 0 0 0 0 0 0 0 0 0 0 0 0 0 0 0.0114330645552191 0 0.108741762951952 0 0 0 0 0 0 0.00725769196019077 0.0101932351784291 0 0 0 0.0155137093647235 0 0 0 0.0134953441157416 0 0.0105971475873071 0.0253451148094091 0 0 0 0 0 0 0 0 0 0 0 0.0606806926724493 0.0180499129133704 0 0 0 0 0 0 0 0 0 0 0 0 0 0 0 0.064378174235758 0 0 0 0.09372993039589 0 0 0 0 0 0 0 0 0 0 0 0 0 0 0 0 0 0 0 0 0 0 0 0 0 0 0 0 0 0 0 0 0 0.00377467386820424 0 0 0 0 0 0 0 0 0 0 0 0 0 0 0 0 0 0 0 0 0 0 0 0 0 0.48064160587095 0 0 0 0 0 0 0 0.0462758213465487 0 0 0 0 0 0.00421010515986875 0 0.00340293167347349 0 0 0 0 0 0 0 0 0 0 0 0 0 0 0 0 0 0
0 0 0 0 0 0 0 0 0 0 0 0 0 0 0 0 0 0 0 0.0932308220006891 0.0509858621385198 0 0 0 0 0 0 0 0 0 0 0 0 0 0 0 0 0 0 0 0 0 0 0 0 0 0 0 0 0 0 0 0 0 0 0 0 0 0 0 0 0 0 0 0 0 0 0 0 0 0 0 0 0 0 0 0 0 0 0 0 0 0 0 0 0 0 0 0 0 0 0 0 0 0 0 0 0 0 0 0 0 0 0 0 0 0 0 0 0 0 0 0 0 0 0 0 0 0 0 0 0 0 0 0 0 0 0 0 0 0 0 0 0 0 0 0 0 0 0 0 0 0 0 0 0 0 0 0 0 0 0 0 0 0 0 0 0 0 0 0 0 0 0 0 0 0 0 0 0 0 0 0 0 0 0 0 0.0740372738259614 0 0 0 0 0 0 0 0 0 0 0.191882543449049 0 0.205421055269347 0 0 0 0 0 0 0.0916020367641712 0 0 0 0 0 0 0 0 0 0 0 0 0 0 0 0 0 0 0 0.10609052373045 0 0 0 0 0 0 0 0 0 0 0 0 0.186749882821812 0 0 0 0 0 0 0 0 0 0 0 0 0 0 0 0 0 0 0 0 0 0 0 0 0 0 0 0 0 0 0 0 0 0 0 0 0 0 0 0 0 0 0 0 0 0 0 0 0 0 0 0 0 0 0 0 0 0 0 0 0 0 0 0 0 0 0 0 0 0 0 0 0 0 0 0 0 0 0 0 0 0 0 0 0
0 0 0 0 0 0 0 0 0 0 0 0 0 0 0 0 0 0 0 0 0 0 0 0 0 0 0 0 0 0 0 0 0 0 0 0 0 0 0 0 0 0 0 0 0 0 0 0 0 0 0 0 0 0 0 0 0 0 0 0 0 0 0 0 0 0 0 0 0 0 0 0 0 0 0 0 0 0 0 0 0 0 0 0 0 0 0 0 0 0 0 0 0 0 0 0 0 0 0 0 0 0 0 0 0 0 0 0 0 0 0 0 0 0 0 0 0 0 0 0 0 0 0 0 0 0 0 0 0 0 0 0 0 0 0 0 0 0 0 0 0 0 0 0 0 0 0 0 0 0 0 0 0 0 0 0 0.0400120380451515 0 0.0336510367941023 0 0 0 0 0 0.0720351852462514 0 0 0 0 0 0 0 0 0 0 0.0875108843059364 0.042239077370091 0.00714796044284458 0 0 0 0 0.00964300323893184 0 0 0 0 0 0 0 0 0 0 0 0 0 0.121164807706869 0 0 0 0 0 0 0 0 0 0 0 0 0 0 0 0 0.00712285908837018 0 0 0 0 0 0 0 0 0 0 0 0 0 0 0 0 0 0 0.0144063058897931 0 0 0 0 0 0 0 0 0 0.0438848566837213 0.0844389451127165 0 0 0.0118771668051648 0 0 0 0 0 0 0 0 0 0 0 0 0 0 0 0 0 0 0 0 0 0 0 0 0 0 0 0 0 0 0 0 0 0 0 0 0 0 0.0415216550033767 0 0.013849337569886 0.0415454251346801 0 0 0 0 0.111360383919693 0.135854241074321 0 0 0.0421752074030002 0 0 0 0 0 0.0120526122970982 0 0 0 0 0 0 0 0.0265070108680023 0 0 0 0
0 0 0 0 0 0.00910851568605898 0 0 0 0 0 0 0.0109103649855253 0 0 0 0 0 0 0 0 0 0 0 0 0 0 0 0 0 0 0.00784829892969421 0 0 0 0 0 0 0 0 0 0 0 0 0 0 0 0 0 0 0 0 0 0 0.045729421763685 0.0202002568942464 0 0 0 0 0 0 0 0 0 0 0 0 0 0 0 0 0 0 0 0 0 0 0 0 0 0 0 0 0 0 0 0 0 0 0 0 0 0 0 0 0 0 0 0 0 0 0.031728156061091 0 0 0 0 0 0 0 0 0 0.082554402089465 0.0170178603054649 0 0 0.0283809988462567 0 0 0 0 0 0 0 0 0 0 0 0 0 0 0 0 0 0 0 0 0 0 0 0 0 0 0 0 0 0 0 0 0 0 0 0 0 0 0 0 0 0 0 0 0 0 0 0 0.444094499484682 0 0.0199678836230489 0 0 0 0 0 0 0.0151553358642371 0 0 0 0 0 0 0 0 0 0 0.023305124050496 0 0.0421577840227455 0 0 0 0 0 0 0 0 0 0 0 0 0 0 0 0 0 0 0 0 0 0 0 0 0 0 0 0 0 0 0 0 0 0 0 0 0 0 0 0 0 0 0 0 0 0 0 0 0 0 0 0 0 0 0 0 0 0 0 0 0.0173152232689855 0 0 0 0 0 0 0 0 0 0.0355500989118709 0 0 0.0549428190971385 0.0940329561153082 0 0 0 0 0 0 0 0 0 0 0 0 0 0 0 0 0 0 0 0 0 0 0 0 0 0 0 0 0 0 0 0 0 0 0 0 0 0 0 0 0 0 0 0 0 0 0 0 0 0 0 0 0
0 0 0 0 0 0 0 0 0 0 0 0 0 0 0 0 0 0 0 0 0 0 0 0 0 0 0 0 0 0 0 0 0 0 0 0 0 0 0 0 0 0 0 0 0 0 0 0 0 0 0 0 0 0 0 0 0 0 0 0 0 0 0 0 0 0 0 0 0 0 0 0 0 0 0 0 0 0 0 0 0 0 0 0 0 0 0 0 0 0 0 0 0 0 0 0 0 0 0 0 0 0 0 0 0 0 0 0 0 0 0 0 0 0 0 0 0 0 0 0 0 0 0 0 0 0 0 0 0 0 0 0 0 0 0 0 0 0 0 0 0 0 0 0 0 0 0 0 0 0 0 0 0 0 0 0 0 0 0 0 0 0 0 0 0 0 0 0 0 0 0 0 0 0 0 0 0 0.606824520150927 0 0 0 0 0 0 0 0 0 0 0 0 0 0 0 0 0 0 0 0 0 0 0 0 0 0 0 0 0 0 0.393175479849073 0 0 0 0 0 0 0 0 0 0 0 0 0 0 0 0 0 0 0 0 0 0 0 0 0 0 0 0 0 0 0 0 0 0 0 0 0 0 0 0 0 0 0 0 0 0 0 0 0 0 0 0 0 0 0 0 0 0 0 0 0 0 0 0 0 0 0 0 0 0 0 0 0 0 0 0 0 0 0 0 0 0 0 0 0 0 0 0 0 0 0 0 0 0 0 0 0 0 0 0 0 0 0 0 0 0 0
0 0 0 0 0 0 0 0 0 0 0 0 0 0 0 0 0 0 0 0 0 0 0 0 0 0 0.00736041895530819 0 0 0 0 0 0 0 0 0 0 0 0 0 0 0 0 0 0 0 0 0 0 0 0 0 0 0 0 0 0 0 0.0142405713598162 0 0 0 0 0 0 0 0 0 0 0 0 0 0 0 0 0 0 0 0 0 0 0 0 0 0 0 0 0 0 0 0 0 0 0 0 0 0 0 0 0 0 0 0 0 0 0 0 0 0 0 0 0 0 0 0 0 0 0 0 0 0 0 0 0 0 0 0 0 0 0 0 0 0 0 0 0 0 0 0 0 0 0 0 0 0 0 0 0 0 0 0 0 0 0 0 0 0 0 0 0 0 0 0 0 0 0 0 0 0 0 0 0 0.332233288722066 0 0 0 0 0 0 0 0 0 0 0 0 0 0 0 0 0 0 0 0 0 0 0 0 0 0 0 0 0 0 0 0 0 0 0 0 0 0 0 0 0 0 0 0 0 0 0 0 0 0 0 0.0119829117997781 0 0 0 0 0.0120056071789422 0 0 0 0 0 0 0 0 0 0 0 0 0 0.00448407481102293 0 0 0 0 0 0 0 0 0 0 0 0 0 0 0 0 0 0 0 0 0 0 0.227831199357843 0.102559335170838 0.105450369965965 0 0 0 0 0 0.0688486235251168 0 0 0 0.0731228082756008 0 0.0398807908777032 0 0 0 0 0 0 0 0 0 0 0 0 0 0 0 0 0 0 0 0 0 0 0 0 0 0 0 0 0 0 0 0 0 0 0
0 0 0 0 0 0 0 0 0 0 0 0 0 0 0 0 0 0 0 0 0 0 0 0 0 0 0 0 0 0 0 0 0 0 0 0 0 0 0 0 0 0 0 0 0 0 0 0 0 0 0 0 0 0 0 0 0 0 0 0 0 0 0 0 0 0 0 0 0 0 0 0 0 0 0 0 0 0 0 0 0 0 0 0 0 0 0 0 0 0 0 0 0 0 0 0 0 0 0 0 0 0 0 0 0 0 0 0 0 0 0 0 0 0 0 0 0 0 0 0 0 0 0 0 0 0 0 0 0 0 0 0 0 0 0 0 0 0 0 0 0 0 0 0 0 0 0 0 0 0 0 0 0 0 0 0 0 0 0 0 0 0 0 0 0 0 0 0 0 0 0 0 0 0 0 0 0 0.124308255078559 0 0 0 0 0.157397502833283 0 0 0 0 0 0 0 0 0 0 0 0 0 0 0 0 0 0 0 0 0 0 0 0.386107690972962 0 0 0 0 0 0 0 0 0 0.332186551115195 0 0 0 0 0 0 0 0 0 0 0 0 0 0 0 0 0 0 0 0 0 0 0 0 0 0 0 0 0 0 0 0 0 0 0 0 0 0 0 0 0 0 0 0 0 0 0 0 0 0 0 0 0 0 0 0 0 0 0 0 0 0 0 0 0 0 0 0 0 0 0 0 0 0 0 0 0 0 0 0 0 0 0 0 0 0 0 0 0 0 0 0 0 0 0 0 0 0 0
0 0 0 0 0 0 0 0 0 0 0 0 0 0 0 0 0 0 0 0 0 0 0 0 0 0 0 0 0 0 0 0 0 0 0 0 0 0 0 0 0 0 0 0 0 0 0 0 0 0 0 0 0 0 0 0 0 0 0 0 0 0 0 0 0 0 0 0 0 0 0 0 0 0 0 0 0 0 0 0 0 0 0 0 0 0 0 0 0 0 0 0 0 0 0 0 0 0 0 0 0 0 0 0 0 0 0 0 0 0 0 0 0 0 0 0 0 0 0 0 0 0 0 0 0 0 0 0 0 0 0 0 0 0 0 0 0 0 0 0 0 0 0 0 0 0 0 0 0 0 0 0 0 0 0 0 0 0 0 0 0 0 0 0 0 0 0 0 0 0 0 0 0 0 0 0 0 0 0 0 0 0 0 0 0 0 0 0 0 0 0 0 0 0 0 0 0 0 0 0 0 0 0 0 0 0 0 0 0 0 0 0 0 0 0 0 0 0 0.180214111075065 0 0 0 0 0.819785888924935 0 0 0 0 0 0 0 0 0 0 0 0 0 0 0 0 0 0 0 0 0 0 0 0 0 0 0 0 0 0 0 0 0 0 0 0 0 0 0 0 0 0 0 0 0 0 0 0 0 0 0 0 0 0 0 0 0 0 0 0 0 0 0 0 0 0 0 0 0 0 0 0 0 0 0 0 0 0 0 0 0 0 0 0 0 0 0 0 0 0 0 0
0 0 0 0 0 0 0 0 0 0 0 0 0 0 0 0 0 0 0 0 0 0 0 0 0 0 0 0 0 0 0 0 0 0 0 0 0 0 0 0 0 0 0 0 0 0 0 0 0 0 0 0 0 0 0 0 0 0 0 0 0 0 0 0 0 0 0 0 0 0 0 0 0 0 0 0 0 0 0 0 0 0 0 0 0 0 0 0 0 0 0 0 0 0 0 0 0 0 0 0 0 0 0 0 0 0 0 0 0 0 0 0 0 0 0 0 0 0 0 0 0 0 0 0 0 0 0 0 0 0 0 0 0 0 0 0 0 0 0 0 0 0 0 0 0 0 0 0 0 0 0 0 0 0 0 0 0 0 0 0 0 0 0 0 0 0 0 0 0 0 0 0 0 0 0 0 0 0 0 0 0 0 0 0 0.514054461527111 0 0 0 0 0 0 0 0 0 0 0 0 0 0 0 0 0 0 0 0 0 0 0 0 0 0 0 0 0 0 0 0 0 0 0 0 0 0 0 0 0 0 0 0 0.228590549229982 0 0 0 0 0 0 0 0 0 0 0 0 0 0 0 0 0 0 0 0 0 0 0 0 0 0 0 0 0 0 0 0 0 0 0 0 0 0 0 0 0 0 0 0 0 0 0 0 0 0 0 0 0 0 0 0 0 0 0 0 0.257354989242907 0 0 0 0 0 0 0 0 0 0 0 0 0 0 0 0 0 0 0 0 0 0 0 0 0
0 0 0 0 0 0 0 0 0 0 0 0 0 0 0 0 0 0 0 0 0 0 0 0 0 0 0 0 0 0 0 0 0 0 0 0 0 0 0 0 0 0 0 0 0 0 0 0 0 0 0 0 0 0 0 0 0 0 0 0 0 0 0 0 0 0 0 0 0 0 0 0 0 0 0 0 0 0 0 0 0 0 0 0 0 0 0 0 0 0 0 0 0 0 0 0 0 0 0 0 0 0 0 0 0 0 0 0 0 0 0 0 0 0 0 0 0 0 0 0 0 0 0 0 0 0 0 0 0 0 0 0 0 0 0 0 0 0 0 0 0 0 0 0 0 0 0 0 0 0 0 0 0 0 0 0 0 0 0 0 0 0 0 0 0 0 0 0 0 0 0 0 0 0 0 0 0 0 0 0 0 0.363547526938844 0 0 0 0 0 0 0 0 0 0 0 0 0 0 0 0 0 0 0.0395478367217555 0.0289007129104746 0 0 0 0 0 0 0 0 0 0 0 0 0 0 0 0 0 0.330363608833515 0 0 0 0 0.061113238284559 0 0 0 0 0 0 0 0 0 0 0 0 0 0 0 0 0 0 0 0 0 0 0 0 0 0 0 0 0 0 0 0 0 0 0 0 0 0 0 0 0 0 0 0 0 0 0 0 0 0 0 0 0 0 0 0 0 0 0 0 0 0 0 0 0.123310167736556 0 0.0532169085742952 0 0 0 0 0 0 0 0 0 0 0 0 0 0 0 0 0 0 0 0 0 0 0 0
0 0 0 0 0 0 0 0 0 0 0 0 0 0 0 0 0 0 0 0 0 0 0 0 0 0 0 0 0 0 0 0 0 0 0 0 0 0 0 0 0 0 0 0 0 0 0 0 0 0 0 0 0 0 0 0 0 0 0 0 0 0 0 0 0 0 0 0 0 0 0 0 0 0 0 0 0 0 0 0 0 0 0 0 0 0 0 0 0 0 0 0 0 0 0 0 0 0 0 0 0 0 0 0 0 0 0 0 0 0 0 0 0 0 0 0 0 0 0 0 0 0 0 0 0 0 0 0 0 0 0 0 0 0 0 0 0 0 0 0 0 0 0 0 0 0 0 0 0 0 0 0 0 0 0 0 0 0 0 0 0 0 0 0 0 0 0 0 0 0 0 0 0 0 0 0 0 0 0 0 0 0 0 0 0 0 0.0155686824121212 0 0 0 0 0.0981975501321904 0 0.0401586670943128 0 0 0 0 0 0 0 0 0 0 0 0 0 0 0 0 0 0 0 0.531619653814978 0 0 0 0 0.0126610577457058 0 0 0 0 0.0349376217288553 0 0 0 0 0 0 0 0 0 0 0 0 0 0 0 0 0 0 0 0 0 0 0 0 0 0 0 0 0 0 0 0 0 0 0 0 0 0 0 0 0 0 0 0 0 0 0 0 0 0 0 0 0 0 0 0 0 0 0 0 0 0 0 0 0 0 0 0 0 0 0 0.0638361468107814 0 0 0 0 0.0536584594259227 0 0 0.10659448385286 0.0427676769822721 0 0 0 0 0 0 0 0 0 0 0
0 0 0 0 0 0 0 0 0 0 0 0 0 0 0 0 0 0 0 0 0 0 0 0 0 0 0 0 0 0 0 0 0 0 0 0 0 0 0 0 0 0 0 0 0 0 0 0 0 0 0 0 0 0 0 0 0 0 0 0 0 0 0 0 0 0 0 0 0 0 0 0 0 0 0 0 0 0 0 0 0 0 0 0 0 0 0 0 0 0 0 0 0 0 0 0 0 0 0 0 0 0 0 0 0 0 0 0 0 0 0 0 0 0 0 0 0 0 0 0 0 0 0 0 0 0 0 0 0 0 0 0 0 0 0 0 0 0 0 0 0 0 0 0 0 0 0 0 0 0 0 0 0 0 0 0 0 0 0 0 0 0 0 0 0.00841643202763085 0 0 0 0 0 0 0 0.0134491042901564 0 0 0.0117850047796857 0.00409944218655344 0 0 0 0 0.00247164098519725 0 0 0 0 0.0103090134446106 0 0 0 0 0.00981718779616123 0 0.00387924357767571 0.0829303649365345 0 0 0 0 0 0 0 0 0 0.00505328064109204 0 0 0 0 0 0 0 0.344061033143487 0 0 0 0 0 0 0 0 0 0 0 0 0 0 0 0 0 0 0 0 0 0 0 0 0 0 0 0 0 0 0 0 0 0.00255541495929579 0 0.00512977696032401 0 0.00798761896296955 0.00361276152969906 0.00591033914770772 0 0 0 0 0 0 0 0 0 0 0 0 0 0 0 0 0 0 0 0 0 0 0 0 0 0 0 0 0 0 0 0 0.00295501654966175 0 0 0.00920263120118969 0 0 0 0 0 0.00724139771828292 0.0460498969580636 0 0 0 0 0 0 0 0.321143176175927 0.0137022654527127 0 0.067728882881654 0 0 0 0 0 0 0 0 0.0105090736937269
0 0 0 0 0 0 0 0 0 0 0 0 0 0 0 0 0 0 0 0 0 0 0 0 0 0 0 0 0 0 0 0 0 0 0 0 0 0 0 0 0 0 0 0 0 0 0 0 0 0 0 0 0 0 0 0 0 0 0 0 0 0 0 0 0 0 0 0 0 0 0 0 0 0 0 0 0 0 0 0 0 0 0 0 0 0 0 0 0 0 0 0 0 0 0 0 0 0 0 0 0 0 0 0 0 0 0 0 0 0 0 0 0 0 0 0 0 0 0 0 0 0 0 0 0 0 0 0 0 0 0 0 0 0 0 0 0 0 0 0 0 0 0 0 0 0 0 0 0 0 0 0 0 0 0 0 0 0 0 0 0 0 0 0 0 0 0 0 0 0 0 0 0 0 0 0 0 0 0 0 0 0 0 0 0 0 0 0 0 0 0 0 0 0 0 0 0 0 0 0 0 0 0 0 0 0 0 0 0 0 0 0 0 0 0 0 0 0 1 0 0 0 0 0 0 0 0 0 0 0 0 0 0 0 0 0 0 0 0 0 0 0 0 0 0 0 0 0 0 0 0 0 0 0 0 0 0 0 0 0 0 0 0 0 0 0 0 0 0 0 0 0 0 0 0 0 0 0 0 0 0 0 0 0 0 0 0 0 0 0 0 0 0 0 0 0 0 0 0 0 0 0 0 0 0 0 0 0 0 0 0 0 0 0 0 0
0 0 0 0 0 0 0 0 0 0 0 0 0 0 0 0 0 0 0 0 0 0 0 0 0 0 0 0 0 0 0 0 0 0 0 0 0 0 0 0 0 0 0 0 0 0 0 0 0 0 0 0 0 0 0 0 0 0 0 0 0 0 0 0 0 0 0 0 0 0 0 0 0 0 0 0 0 0 0 0 0 0 0 0 0 0 0 0 0 0 0 0 0 0 0 0 0 0 0 0 0 0 0 0 0 0 0 0 0 0 0 0 0 0 0 0 0 0 0 0 0 0 0 0 0 0 0 0 0 0 0 0 0 0 0 0 0 0 0 0 0 0 0 0 0 0 0 0 0 0 0 0 0 0 0 0 0 0 0 0 0 0 0 0 0 0 0 0 0 0 0 0 0 0 0 0 0 0 0 0 0 0 0 0 0 0 0 0 0 0 0 0.0265299848685722 0 0 0.222791409484599 0 0.0221391750629846 0 0 0 0 0 0 0 0 0 0 0 0 0 0 0 0 0 0 0 0 0 0 0 0.121572322736991 0 0 0 0.00869793185123739 0 0.00555857583163077 0 0 0 0 0 0 0 0 0 0 0 0 0 0 0.0295424332176454 0 0 0 0 0.00777047723417696 0 0.0242058850932133 0 0 0 0 0 0 0 0 0 0 0 0 0 0 0 0 0 0 0 0 0 0 0 0 0 0 0 0 0 0 0 0 0 0 0.0899487141562605 0.0855484690066192 0 0 0.0400466268905246 0 0 0 0 0 0 0 0 0 0 0 0 0 0 0 0 0 0.264166720860593 0.0168253994959831 0.0346558742089689 0 0 0 0 0 0 0 0
0 0 0 0 0 0 0 0 0 0 0 0 0 0 0 0 0 0 0 0 0 0 0 0 0 0 0 0 0 0 0 0 0 0 0 0 0 0 0 0 0 0 0 0 0 0 0 0 0 0 0 0 0 0 0 0 0 0 0 0 0 0 0 0 0 0 0 0 0 0 0 0 0 0 0 0 0 0 0 0 0 0 0 0 0 0 0 0 0 0 0 0 0 0 0 0 0 0 0 0 0 0 0 0 0 0 0 0 0 0 0 0 0 0 0 0 0 0 0 0 0 0 0 0 0 0 0 0 0 0 0 0 0 0 0 0 0 0 0 0 0 0 0 0 0 0 0 0 0 0 0 0 0 0 0 0 0 0 0 0 0 0 0 0 0 0 0 0 0 0 0.0985136475386422 0 0 0 0 0 0 0 0 0 0 0 0 0 0 0 0 0 0 0 0 0.222652541304059 0 0 0 0 0 0 0 0 0 0 0 0 0 0 0 0 0.120921898862311 0 0 0 0 0 0 0 0 0 0 0 0 0 0 0 0 0 0 0 0 0 0 0.557911912294987 0 0 0 0 0 0 0 0 0 0 0 0 0 0 0 0 0 0 0 0 0 0 0 0 0 0 0 0 0 0 0 0 0 0 0 0 0 0 0 0 0 0 0 0 0 0 0 0 0 0 0 0 0 0 0 0 0 0 0 0 0 0 0 0 0 0 0 0 0 0 0 0 0 0 0 0 0 0 0 0 0 0 0 0
0 0 0 0 0 0 0 0 0 0 0 0 0 0 0 0 0 0 0 0 0 0 0 0 0 0 0 0 0 0 0 0 0 0 0 0 0 0 0 0 0 0 0.0225875483062425 0 0 0 0 0 0 0 0 0 0 0 0 0 0 0 0 0 0 0 0.0289800188732531 0 0 0 0 0 0 0 0 0 0 0 0 0 0 0 0 0 0 0 0 0 0 0 0 0 0 0 0 0 0 0 0 0 0 0 0 0 0 0 0 0 0 0 0 0 0 0 0 0 0 0 0 0 0 0 0 0 0 0 0 0 0 0 0 0 0 0 0 0 0 0 0 0 0 0 0 0 0 0 0 0 0 0 0 0 0 0 0 0 0 0 0 0 0 0 0 0 0.0408870785793541 0 0 0 0 0 0 0 0 0 0 0 0 0 0 0 0 0.0181454838998538 0 0 0 0.108548481907212 0.0673709332428538 0 0 0 0 0 0.0399989938989801 0 0 0.0345929746262964 0 0 0 0 0 0 0 0 0.0231427608302187 0.0486139695740703 0.119199771825797 0.0146371537463644 0 0 0 0 0 0 0 0 0 0 0 0 0 0 0 0 0.0350950641803066 0.0306559035076865 0 0 0 0 0.0461019081245307 0 0 0 0 0.152829023351182 0 0 0 0 0 0 0 0 0 0 0 0 0 0 0 0 0 0 0 0 0 0 0 0 0 0 0 0 0 0 0 0 0 0 0 0 0 0 0 0 0 0 0 0 0 0 0 0 0 0 0 0 0 0 0 0 0 0.0831925041791639 0 0.0484442629463182 0 0 0 0 0 0 0 0 0 0 0 0 0 0 0.0369761644003168 0 0 0 0 0 0 0 0 0
0 0 0 0 0 0 0 0 0 0 0 0 0 0 0 0 0 0 0 0 0 0 0 0 0 0 0 0 0 0 0 0 0 0 0 0 0 0 0 0 0 0 0 0 0 0 0 0 0 0 0 0 0 0 0 0 0 0 0 0 0 0 0 0 0 0 0 0 0 0 0 0 0 0 0 0 0 0 0 0 0 0 0 0 0 0 0 0 0 0 0 0 0 0 0 0 0 0 0 0 0 0 0 0 0 0 0 0 0 0 0 0 0 0 0 0 0 0 0 0 0 0 0 0 0 0 0 0 0 0 0 0 0 0 0 0 0 0 0 0 0 0 0 0 0 0 0 0 0 0 0 0 0 0 0 0.018109917570474 0.0159833152853995 0 0 0 0.162727079171739 0 0 0.0948297345334608 0.0108030212443499 0 0 0 0 0 0 0 0 0.034872687895417 0.152178211377425 0 0 0.0419485672824767 0 0 0 0 0 0 0 0 0 0 0 0 0 0.0893624999942108 0 0 0 0 0 0 0 0 0 0 0 0 0 0 0 0 0 0.0286843426104044 0 0 0.0206096403234143 0 0.0165965477561869 0 0 0 0 0 0 0 0 0.103762042411528 0 0 0 0 0 0 0 0 0 0 0 0 0 0 0 0 0 0 0 0 0 0 0 0 0 0 0 0 0 0 0 0 0 0 0.0212726540678536 0 0 0 0 0 0 0 0 0 0 0.0338754272454369 0 0 0 0 0 0 0 0 0 0 0 0 0 0 0 0 0.0311874920129035 0.0263463348868841 0 0 0 0 0 0 0 0 0 0 0 0 0.096850484330435 0 0 0 0 0 0 0 0 0 0 0 0 0 0 0
0 0 0 0 0 0 0 0 0 0 0 0 0 0 0 0 0 0 0 0 0 0 0 0 0 0 0 0 0 0 0 0 0 0 0 0 0 0 0 0 0 0 0 0 0 0 0 0 0 0 0 0 0 0 0 0 0 0 0 0 0 0 0 0 0 0 0 0 0 0 0 0 0 0 0 0 0 0 0 0 0 0 0 0 0 0 0 0 0 0 0 0 0 0 0 0 0 0 0 0 0 0 0 0 0 0 0 0 0 0 0 0 0 0 0 0 0 0 0 0 0 0 0 0 0 0 0 0 0 0 0 0 0 0 0 0 0 0 0 0 0 0 0 0 0 0 0 0 0 0 0 0 0 0 0 0 0 0 0 0 0 0 0 0 0 0 0 0 0 0 0 0 0 0 0 0 0 0 0 0 0 0 0 0 0 0 0 0 0 0 0 0 0 0 0 0 0 0 0 0 0 0 0 0 0 0 0 0 0 0 0 0.628735027163043 0 0 0 0 0 0 0 0 0 0 0.217654593272535 0 0 0 0 0 0 0 0 0 0 0 0 0 0 0 0 0 0 0 0 0 0 0 0 0 0 0 0 0 0 0 0 0 0 0 0 0 0 0 0 0 0 0 0 0 0 0 0 0 0 0 0 0 0 0 0 0 0 0 0 0 0 0 0 0 0 0 0.153610379564422 0 0 0 0 0 0 0 0 0 0 0 0 0 0 0 0 0 0 0 0 0 0 0 0 0
0 0 0 0 0 0 0 0 0 0 0 0 0 0 0 0 0 0 0 0 0 0 0 0 0 0 0 0 0 0 0 0 0 0 0 0 0 0 0 0 0 0 0 0 0 0 0 0 0 0 0 0 0 0 0 0 0 0 0 0 0 0 0 0 0 0 0 0 0 0 0 0 0 0 0 0 0 0 0 0 0 0 0 0 0 0 0 0 0 0 0 0 0 0 0 0 0 0 0 0 0 0 0 0 0 0 0 0 0 0 0 0 0 0 0 0 0 0 0 0 0 0 0 0 0 0 0 0 0 0 0 0 0 0 0 0 0 0 0 0 0 0 0 0 0 0 0 0 0 0 0 0 0 0 0 0 0 0 0 0 0 0 0 0 0 0 0 0 0 0 0 0 0 0 0 0 0 0 0 0 0 0 0 0 0 0 0 0 0 0 0 0.0141236649359363 0 0 0.045298809193969 0 0.0340535556981435 0 0 0 0 0 0 0 0 0 0 0 0 0 0 0 0 0 0 0.0559695036540855 0 0.0115798925553278 0 0 0 0 0 0 0.019088271896609 0 0.00496237711859674 0 0 0 0 0 0 0 0 0 0 0 0 0 0 0.0534313457901673 0.0360476020997283 0 0 0 0.0206549027103391 0.0335915486162632 0.170345432152355 0.0139033617042601 0.0673650119395482 0.0204392402479014 0.0452456619275653 0 0 0 0 0 0 0 0 0 0 0 0 0 0 0 0 0 0 0 0 0 0 0 0 0 0 0 0 0 0 0 0.0161747909170089 0 0 0 0 0.00392113928397541 0 0 0 0 0.0105652858807979 0 0 0 0 0 0 0 0 0 0 0.0238945184373998 0.299344083240022 0 0 0 0 0 0 0 0 0
0 0 0 0 0 0 0 0 0 0 0 0 0 0 0 0 0 0 0 0 0 0 0 0 0 0 0 0 0 0 0 0 0 0 0 0 0 0 0 0 0 0 0 0 0 0 0 0 0 0 0 0 0 0 0 0 0 0 0 0 0 0 0 0 0 0 0 0 0 0 0 0 0.0566628358446248 0 0 0 0 0 0 0 0 0 0 0 0 0 0 0 0 0 0 0 0 0 0 0 0 0 0 0 0 0 0 0 0 0 0 0 0 0 0 0 0 0 0 0 0 0 0 0 0 0 0 0 0 0 0 0 0 0 0 0 0 0 0 0 0 0 0 0 0 0 0 0 0 0 0 0 0 0 0 0 0 0 0 0 0 0 0 0 0 0 0 0 0 0 0 0 0.117151717512342 0.30734742129223 0 0 0 0 0 0 0.0176524434631153 0.0253244773529887 0.00936746191655281 0 0 0 0.0292781104808608 0 0 0 0 0.0040927716545877 0.118877752321721 0 0 0 0 0 0 0 0 0 0 0.0142357274942181 0 0 0.123938823846194 0 0 0 0 0 0 0 0 0 0 0 0 0 0 0.0218930580312729 0 0 0 0 0 0 0 0 0 0 0 0 0.017451566194942 0.0304106632781134 0 0 0 0 0 0 0 0 0 0 0 0 0 0 0 0 0 0 0 0 0 0 0 0.00729470959032625 0 0 0 0 0 0 0 0 0 0.00678480032265401 0 0 0 0 0 0 0 0 0 0 0 0 0 0 0 0.0790761200894675 0 0 0 0 0 0 0 0 0 0 0 0 0 0 0 0.00831357014925274 0 0 0 0 0 0 0 0 0 0 0 0 0 0.00484596916453616 0 0 0 0
0 0 0 0 0 0 0 0 0 0 0 0 0 0 0 0 0 0 0 0 0 0 0 0 0 0 0 0 0 0 0 0 0 0 0 0 0 0 0 0 0.0439049035315053 0 0 0 0 0 0 0 0 0 0 0 0 0 0 0 0 0 0 0 0 0 0 0 0 0 0 0 0 0 0 0 0 0 0 0 0 0 0 0 0 0 0 0 0 0 0 0 0 0 0 0 0 0 0 0 0 0 0 0 0 0 0 0 0 0 0 0 0 0 0 0 0 0 0 0 0 0 0 0 0 0 0 0 0 0 0 0 0 0 0 0 0 0 0 0 0 0 0 0 0 0 0 0 0 0 0 0 0 0 0 0 0 0 0 0 0 0 0 0 0 0 0 0 0 0 0 0.027450416598656 0 0 0 0 0 0 0 0 0 0 0 0 0 0 0 0 0.119974121995022 0.0495751824133081 0 0.0364110933431944 0 0 0 0 0 0 0 0 0 0 0 0 0 0 0 0 0 0 0 0 0 0 0 0 0 0 0 0 0 0 0 0.209332980641226 0 0 0 0 0 0 0 0 0 0 0 0 0 0 0 0 0.249317493166656 0 0 0 0 0 0 0 0 0 0 0 0 0 0 0 0 0 0 0 0 0 0 0 0 0 0 0 0 0 0 0 0 0 0 0 0 0 0 0 0 0 0 0 0 0 0 0 0 0 0 0 0 0 0 0.264033808310431 0 0 0 0 0 0 0 0 0 0 0 0 0 0 0 0 0 0 0 0 0 0 0 0
0 0 0 0 0 0 0 0 0 0 0 0 0 0 0 0 0 0 0 0 0 0 0 0 0 0 0 0 0 0 0 0 0 0 0 0 0 0 0 0 0 0 0 0 0 0 0 0 0 0 0 0 0 0 0 0 0 0 0 0 0 0 0 0 0 0 0 0 0 0 0 0 0 0 0 0 0 0 0 0 0 0 0 0 0 0 0 0 0 0 0 0 0 0 0 0 0 0 0 0 0 0 0 0 0 0 0 0 0 0 0 0 0 0 0 0 0 0 0 0 0 0 0 0 0 0 0 0 0 0 0 0 0 0 0 0 0 0 0 0 0 0 0 0 0 0 0 0 0 0 0 0 0 0 0 0 0 0 0 0 0 0 0 0 0 0 0 0 0 0 0 0 0 0 0 0 0 0 0 0 0 0 0 0 0 0 0 0 0 0 0 0 0 0 0 0 0 0 0 0 0 0 0 0 0 0 0 0 0 0.372882686331378 0 0 0.162520980756273 0 0 0 0 0 0.296520131937427 0 0 0 0 0 0 0 0 0 0 0 0 0 0 0 0 0 0 0 0 0 0 0 0 0 0 0 0 0 0 0 0 0 0 0 0 0 0 0 0 0 0 0 0 0 0 0 0 0 0 0 0 0 0 0 0 0 0 0 0 0 0 0 0 0 0 0 0 0 0 0 0 0 0 0 0 0 0 0 0 0 0.168076200974922 0 0 0 0 0 0 0 0 0 0 0 0 0 0 0
0 0 0 0 0 0 0 0 0 0 0 0 0 0 0 0 0 0 0 0 0 0 0 0.032905169757889 0 0 0 0 0 0 0 0 0 0 0 0 0 0 0 0 0 0 0.0297788129148737 0 0 0 0 0 0 0 0 0 0 0 0 0 0 0 0 0 0 0 0.07766821947071 0 0 0 0 0 0 0 0 0 0.0272150232707862 0 0 0 0 0 0 0 0 0 0 0 0 0 0 0 0 0 0 0 0 0 0 0 0 0 0 0 0 0 0 0 0 0 0 0 0 0 0 0 0 0 0 0 0 0 0 0 0 0 0 0 0 0 0 0 0 0 0 0 0 0 0 0 0 0 0 0 0 0 0 0 0 0 0 0 0 0 0 0 0 0 0 0 0 0 0 0 0 0 0 0 0 0 0 0 0 0 0 0 0 0 0 0 0 0 0 0 0 0 0 0 0 0 0 0 0 0 0 0 0 0 0 0 0 0 0 0 0 0 0 0 0 0 0 0.0308579791416789 0 0 0 0.0612112257939615 0 0 0 0.0245822837225868 0 0 0 0 0.117180702581738 0 0 0 0 0.142382367136014 0 0 0 0 0 0 0 0 0 0 0 0 0 0 0 0 0 0 0 0 0 0 0.0177050153329472 0 0.0144260178862799 0 0.0265107669262412 0 0 0 0 0 0 0 0 0 0 0 0 0 0 0 0 0 0 0 0 0 0 0 0 0 0 0 0 0 0 0 0 0 0 0 0 0 0 0 0 0 0 0 0 0 0 0 0 0 0 0 0 0 0.397576416064294 0 0 0 0 0 0 0 0 0
0 0 0 0 0 0 0 0 0 0 0 0 0 0 0 0 0 0 0 0 0 0 0 0 0 0 0 0 0 0 0 0 0 0 0 0 0 0 0 0 0 0 0 0 0 0 0 0 0 0 0 0 0 0 0 0 0 0 0 0 0 0 0 0 0 0 0 0 0 0 0 0 0 0 0 0 0 0 0 0 0 0 0 0 0 0 0 0 0 0 0 0 0 0 0 0 0 0 0 0 0 0 0 0 0 0 0 0 0 0 0 0 0 0 0 0 0 0 0 0 0 0 0 0 0 0 0 0 0 0 0 0 0 0 0 0 0 0 0 0 0 0 0 0 0 0 0 0 0 0 0 0 0 0 0 0 0 0 0 0 0 0 0 0 0 0 0 0 0 0 0 0 0 0 0 0 0 0 0 0 0 0 0 0 0 0 0 0 0 0 0 0 0 0 0 0 0 0 0 0 0 0 0 0 0 0 0 0 0 0 0 0 0 0 0 0 0 0 0 0 0 0 0 0 1 0 0 0 0 0 0 0 0 0 0 0 0 0 0 0 0 0 0 0 0 0 0 0 0 0 0 0 0 0 0 0 0 0 0 0 0 0 0 0 0 0 0 0 0 0 0 0 0 0 0 0 0 0 0 0 0 0 0 0 0 0 0 0 0 0 0 0 0 0 0 0 0 0 0 0 0 0 0 0 0 0 0 0 0 0 0 0 0 0 0 0
0 0 0 0 0 0 0 0 0 0 0 0 0 0 0 0 0 0 0 0 0 0 0 0 0 0 0 0 0 0 0 0 0 0 0 0 0 0 0 0 0 0 0 0 0 0 0 0 0 0 0 0 0 0 0 0 0 0 0 0 0 0 0 0 0 0 0 0 0 0 0 0 0 0 0 0 0 0 0 0 0 0 0 0 0 0 0 0 0 0 0 0 0 0 0 0 0 0 0 0 0 0 0 0 0 0 0 0 0 0 0 0 0 0 0 0 0 0 0 0 0 0 0 0 0 0 0 0 0 0 0 0 0 0 0 0 0 0 0 0 0 0 0 0 0 0 0 0 0 0 0 0 0 0 0 0 0 0 0 0 0 0 0 0 0 0 0 0 0 0 0 0 0 0 0 0 0 0 0 0 0 0 0 0 0 0 0 0 0 0 0 0 0 0 0 0 0 0 0 0 0 0 0 0 0 0 0 0 0 0 0 0 0 0 0 0.0497148812235086 0 0.295517714857957 0 0 0.0964041868465886 0 0 0 0 0 0 0 0 0 0 0.274741923361918 0 0 0 0 0 0 0 0 0 0 0 0 0 0 0 0 0 0 0 0 0.0167492797924658 0 0 0 0 0 0 0 0 0 0 0 0 0 0 0 0 0 0 0 0 0 0 0 0 0 0 0 0 0 0 0 0 0 0 0 0 0.161649148856317 0 0 0 0 0 0 0 0 0 0 0 0 0 0 0 0 0.105222865061245 0 0 0 0 0 0 0 0 0
0 0 0 0 0 0 0 0 0 0 0 0 0 0 0 0 0 0 0 0 0 0 0 0 0 0 0 0 0 0 0 0 0 0 0 0 0 0 0 0 0 0 0 0 0 0 0 0 0 0 0 0 0 0 0 0 0 0 0 0 0 0 0 0 0 0 0 0 0 0 0 0 0 0 0 0 0 0 0 0 0 0 0 0 0 0 0 0 0 0 0 0 0 0 0 0 0 0 0 0 0 0 0 0 0 0 0 0 0 0 0 0 0 0 0 0 0 0 0 0 0 0 0 0 0 0 0 0 0 0 0 0 0 0 0 0 0 0 0 0 0 0 0 0 0 0 0 0 0 0 0 0 0 0 0 0 0 0 0 0 0 0 0 0 0 0 0 0 0 0 0 0 0 0 0 0 0 0 0 0 0 0 0 0 0 0 0 0 0 0 0 0 0 0 0 0 0 0 0 0 0 0 0 0 0 0 0 0 0 0 0 0 0 0 0 0 0 0 0 0 0 0 0 0 0 0 0 0 0 0 0 0 0 0 0 0 1 0 0 0 0 0 0 0 0 0 0 0 0 0 0 0 0 0 0 0 0 0 0 0 0 0 0 0 0 0 0 0 0 0 0 0 0 0 0 0 0 0 0 0 0 0 0 0 0 0 0 0 0 0 0 0 0 0 0 0 0 0 0 0 0 0 0 0 0 0 0 0 0 0 0 0 0 0 0 0
0 0 0 0 0 0 0 0 0 0 0 0 0 0 0 0 0 0 0 0 0 0 0 0 0 0 0 0 0 0 0 0 0 0 0 0 0 0 0 0 0 0 0 0 0 0 0 0 0 0 0 0 0 0 0 0 0 0 0 0 0 0 0 0 0 0 0 0 0 0 0 0 0 0 0 0 0 0 0 0 0 0 0 0 0 0 0 0 0 0 0 0 0 0 0 0 0 0 0 0 0 0 0 0 0 0 0 0 0 0 0 0 0 0 0 0 0 0 0 0 0 0 0 0 0 0 0 0 0 0 0 0 0 0 0 0 0 0 0 0 0 0 0 0 0 0 0 0 0 0 0 0 0 0 0 0 0 0 0 0 0 0 0 0 0 0 0 0 0 0 0 0 0 0 0 0 0 0 0 0 0 0.627770545202987 0 0 0 0 0 0 0 0 0 0 0 0 0 0 0 0 0 0 0 0 0 0 0 0 0 0 0 0 0 0 0 0 0 0 0 0 0 0 0 0 0 0 0 0 0 0 0 0 0 0 0 0 0 0 0 0 0 0 0 0 0 0 0 0 0 0 0 0 0 0 0 0 0 0 0 0 0 0 0 0 0 0 0 0 0 0 0 0 0 0 0 0 0 0 0 0 0 0 0 0 0 0 0 0 0 0 0 0.372229454797013 0 0 0 0 0 0 0 0 0 0 0 0 0 0 0 0 0 0 0 0 0 0 0 0 0 0
0 0 0 0 0 0 0 0 0 0 0 0 0 0 0 0 0 0 0 0 0 0 0 0 0 0 0 0 0 0 0 0 0 0 0 0 0 0 0 0 0 0 0 0 0 0 0 0 0 0 0 0 0 0 0 0 0 0 0 0 0 0 0 0 0 0 0 0 0 0 0 0 0 0 0 0 0 0 0 0 0 0 0 0 0 0 0 0 0 0 0 0 0 0 0 0 0 0 0 0 0 0 0 0 0 0 0 0 0 0 0 0 0 0 0 0 0 0 0 0 0 0 0 0 0 0 0 0 0 0 0 0 0 0 0 0 0 0 0 0 0 0 0 0 0 0 0 0 0 0 0 0 0 0 0 0 0 0 0 0 0 0 0 0 0 0 0 0 0 0 0 0 0 0 0 0 0 0 0 0 0 0 0 0.635795153877683 0 0 0 0 0 0 0 0 0 0 0 0 0 0.080517914659793 0 0 0 0 0 0 0 0 0 0.107134813271833 0 0 0.176552118190691 0 0 0 0 0 0 0 0 0 0 0 0 0 0 0 0 0 0 0 0 0 0 0 0 0 0 0 0 0 0 0 0 0 0 0 0 0 0 0 0 0 0 0 0 0 0 0 0 0 0 0 0 0 0 0 0 0 0 0 0 0 0 0 0 0 0 0 0 0 0 0 0 0 0 0 0 0 0 0 0 0 0 0 0 0 0 0 0 0 0 0 0 0 0 0 0 0 0 0 0 0 0 0 0 0
0 0 0 0 0 0 0 0 0 0 0 0 0 0 0 0 0 0 0 0 0 0 0 0 0 0 0 0 0 0 0 0 0 0 0 0 0 0 0 0 0 0 0 0 0 0 0 0 0 0 0 0 0 0 0 0 0 0 0 0 0 0 0 0 0 0 0 0 0 0 0 0 0 0 0 0 0 0 0 0 0 0 0 0 0 0 0 0 0 0 0 0 0 0 0 0 0 0 0 0 0 0 0 0 0 0 0 0 0 0 0 0 0 0 0 0 0 0 0 0 0 0 0 0 0 0 0 0 0 0 0 0 0 0 0 0 0 0 0 0 0 0 0 0 0 0 0 0 0 0 0 0 0 0 0 0 0 0 0 0 0 0 0 0 0 0 0 0 0 0 0 0 0 0 0 0 0 0 0 0 0 0 0 0 0 0 0 0 0 0 0 0 0 0 0.096032689760279 0 0 0 0 0 0 0 0 0.0781092332003371 0 0 0 0 0 0 0 0 0 0 0 0 0 0 0 0 0 0.0740805326295569 0 0 0 0 0 0 0 0 0 0.306392009250122 0 0 0 0 0 0 0 0 0 0 0 0 0 0 0 0 0 0 0 0 0.00980678584705465 0 0 0 0 0 0 0 0 0 0 0 0 0 0 0 0 0 0 0 0 0 0 0 0 0.105714606283092 0 0 0 0 0 0 0 0 0 0 0 0 0 0 0 0 0 0.0291370990077389 0 0 0 0 0 0 0 0 0 0.114962501819087 0.122658757910588 0.0631057842921449 0 0 0 0 0 0 0 0
0 0 0 0 0 0 0 0 0 0 0 0 0 0 0 0 0 0 0 0 0 0 0 0 0 0 0 0 0 0 0 0 0 0 0 0 0 0 0 0 0 0 0 0 0 0 0 0 0 0 0 0 0 0 0 0 0 0 0 0 0 0 0 0 0 0 0 0 0 0 0 0 0.0191036006287859 0 0 0 0 0 0 0 0 0 0 0 0 0 0 0 0 0 0 0 0 0 0 0 0 0 0 0 0 0 0 0 0 0 0 0 0 0 0 0 0 0 0 0 0 0 0 0 0 0 0 0 0 0 0 0 0 0 0 0 0 0 0 0 0 0 0 0 0 0 0 0 0 0 0 0 0 0 0 0 0 0 0 0 0 0 0 0 0 0 0 0 0 0 0.0475973205328721 0 0 0 0 0 0 0 0 0 0 0 0 0 0 0 0 0 0 0 0 0 0 0 0 0 0 0 0.0286867345422765 0 0 0 0 0 0 0 0 0 0 0 0 0 0 0 0 0 0 0 0 0 0.161374853616157 0.219857720120434 0 0 0 0.0612589384988806 0 0 0 0 0.0616589603421821 0 0 0 0.145395619374843 0 0 0 0 0 0 0 0 0 0 0 0 0 0 0 0 0 0 0 0 0 0 0 0 0 0 0 0 0 0 0 0 0 0 0 0 0 0 0 0 0 0 0 0 0 0 0.114314743979432 0 0 0 0 0 0 0 0 0 0 0 0 0 0 0 0 0 0 0 0 0 0 0 0 0 0 0 0.0500416297732778 0.0399938355689884 0.0507160430218715 0 0 0 0 0 0 0 0
0 0 0 0 0 0 0 0 0 0 0 0 0 0 0 0 0 0 0 0 0 0 0 0 0 0 0 0 0 0 0 0 0 0 0 0 0 0 0 0 0 0 0 0 0 0 0 0 0 0 0 0 0 0 0 0 0 0 0 0 0 0 0 0 0 0 0 0 0 0 0 0 0 0 0 0 0 0 0 0 0 0 0.0180894848479348 0 0 0 0 0 0 0 0 0 0 0 0 0 0 0 0 0 0 0 0 0 0 0 0 0 0 0 0 0 0 0 0 0 0 0 0 0 0 0 0 0 0 0 0 0 0 0 0 0 0 0 0 0 0 0 0 0 0 0 0 0 0 0 0 0 0 0 0 0 0 0 0 0 0 0 0 0 0 0 0 0 0 0 0 0 0 0 0 0 0 0 0 0 0 0 0 0 0 0 0 0 0 0 0 0 0 0 0 0 0 0 0 0 0 0 0 0 0 0 0 0 0.111749522516887 0 0 0 0 0 0 0 0 0 0 0 0 0 0 0 0 0 0 0 0 0 0 0 0 0 0 0 0 0 0 0.0234947203651238 0 0 0 0.100618016276324 0.0174755708165943 0 0.0975559337893394 0.086094759473379 0 0 0.147284454463031 0 0 0 0.168297157092869 0 0.0343889227848191 0 0.0226051908112641 0 0 0 0 0 0 0 0 0 0 0 0 0 0 0 0 0 0 0 0 0 0 0 0 0 0 0 0 0 0 0 0 0 0 0 0 0 0.113597112668153 0 0 0 0 0.0196254772232005 0 0 0 0 0 0 0 0 0.0391236768710815 0 0 0 0 0 0 0 0 0
0 0 0 0 0 0 0 0 0 0 0 0 0 0 0 0 0 0 0 0 0 0 0 0 0 0 0 0 0 0 0 0 0 0 0 0 0 0 0 0 0 0 0 0 0 0 0 0 0 0 0 0 0 0 0 0 0 0 0 0 0 0 0 0 0 0 0 0 0 0 0 0 0 0 0 0 0 0 0 0 0 0 0 0 0 0 0 0 0 0 0 0 0 0 0 0 0 0 0 0 0 0 0 0 0 0 0 0 0 0 0 0 0 0 0 0 0 0 0 0 0 0 0 0 0 0 0 0 0 0 0 0 0 0 0 0 0 0 0 0 0 0 0 0 0 0 0 0 0 0 0 0 0 0 0 0 0 0 0 0 0 0 0 0 0 0 0 0 0 0 0 0 0 0 0 0 0 0 0 0 0 0 0 0 0 0 0 0 0 0 0 0 0 0 0 0 0 0 0 0 0 0 0 0 0 0 0 0 0 0 0 0 0 0 0 0 0 0 0 0 0 0 0 0 0 0 0 0 0 0 0 0 0 0 0.110190668415556 0 0 0 0 0 0 0 0.0128316978645763 0 0.150675904986398 0.0614485194919942 0.0127600309242848 0.0142240160381796 0.00773659527431448 0.0385033203458761 0.107198342338151 0.0478225961294232 0.0163110767308461 0.0683799292079857 0.186207788101381 0 0.0162203732195578 0.00784699300673021 0 0 0 0 0 0 0 0 0 0 0 0 0 0 0 0 0 0 0 0 0 0 0 0 0 0 0 0 0 0 0 0 0 0 0 0 0 0 0 0 0.141642147924746 0 0 0 0 0 0 0 0 0 0 0 0 0 0 0 0 0
0 0 0 0 0 0 0 0 0 0 0 0 0 0 0 0 0 0 0 0 0 0 0 0 0 0 0 0 0 0 0 0 0 0 0 0 0 0 0 0 0 0 0 0 0 0 0 0 0 0 0 0 0 0 0 0 0 0 0 0 0 0 0 0 0 0 0 0 0 0 0 0 0 0 0 0 0 0 0 0 0 0 0 0 0 0 0 0 0 0 0 0 0 0 0 0 0 0 0 0 0 0 0 0 0 0 0 0 0 0 0 0 0 0 0 0 0 0 0 0 0 0 0 0 0 0 0 0 0 0 0 0 0 0 0 0 0 0 0 0 0 0 0 0 0 0 0 0 0 0 0 0 0 0 0 0 0 0 0 0 0 0 0 0 0 0 0 0 0 0 0 0 0 0 0 0 0 0 0 0 0 0 0 0 0 0 0 0 0 0 0 0 0 0 0 0 0 0 0 0 0 0 0 0 0 0 0 0 0 0 0 0 0 0 0 0 0 0 0 0 0 0 0 0 0 0 0 0 0 0 0 0 0 0.13110584210122 0 0 0 0 0 0 0 0 0 0 0.212840587017547 0.0693142916655963 0 0 0 0.0141706290744749 0.0271763632910322 0.0222242154907076 0 0.0734511328532999 0.0694450125988256 0.00801744343311605 0.0176206888890641 0.0745851748528784 0 0 0 0 0 0 0 0 0 0 0 0 0 0 0 0 0 0 0 0 0 0 0 0 0 0 0 0 0 0 0 0 0 0 0 0 0 0 0.0844774132801041 0.00182863800887407 0.15765529065957 0 0 0 0 0 0 0 0 0 0.00610691565813233 0.00934383227034404 0.0184386182711397 0 0 0 0 0.00219791058407341
0 0 0 0 0 0 0 0 0 0 0 0 0 0 0 0 0 0 0 0 0 0 0 0 0 0 0 0 0 0 0 0 0 0 0 0 0 0 0 0 0 0 0 0 0 0 0 0 0 0 0 0 0 0 0 0 0 0 0 0 0 0 0 0 0 0 0 0 0 0 0 0 0 0 0 0 0 0 0 0 0.0525022910393019 0 0.172228438976897 0 0 0 0 0 0 0 0 0 0 0 0 0 0 0 0 0 0 0 0 0 0 0 0 0 0 0 0 0 0 0 0 0 0 0 0 0 0 0 0 0 0 0 0 0 0 0 0 0 0 0 0 0 0 0 0 0 0 0 0 0 0 0 0 0 0 0 0 0 0 0 0 0 0 0 0 0 0 0 0 0 0 0 0 0 0 0.00515607930603221 0 0 0 0 0 0 0 0 0 0 0 0 0 0 0 0.00399824718092661 0 0.0026877184584001 0 0.0342560051545935 0 0 0 0 0.00211893526507734 0.184322137551227 0 0 0 0.00597910756977142 0 0 0 0 0 0 0 0 0 0 0 0 0 0 0 0 0 0 0 0 0 0 0 0 0 0 0 0 0 0 0 0 0.00142542572746928 0 0 0 0 0 0 0.390011643370185 0.0965617200330884 0 0 0.00871395196304226 0 0 0.00213510537286205 0.0138559168526348 0 0 0 0 0.001569289207548 0 0 0 0 0 0 0 0 0 0 0 0 0 0 0 0 0 0 0 0 0 0 0 0 0 0 0 0 0.00536607100261708 0 0 0 0 0 0 0 0 0 0 0.00816033103442887 0 0 0 0 0.00256523582419106 0 0 0 0 0 0 0 0 0 0 0 0.00347863254381939 0.00290771656588768 0 0 0 0 0
0 0 0 0 0 0 0 0 0 0 0 0 0 0 0 0 0 0 0 0 0 0 0 0 0 0 0 0 0 0 0 0 0 0 0 0 0 0 0 0 0 0 0 0 0 0 0 0 0 0 0 0 0 0 0 0 0 0 0 0 0 0 0 0 0 0 0 0 0 0 0 0 0 0 0 0 0 0 0 0 0 0 0 0 0 0 0 0 0 0 0 0 0 0 0 0 0 0 0 0 0 0 0 0 0 0 0 0 0 0 0 0 0 0 0 0 0 0 0 0 0 0 0 0 0 0 0 0 0 0 0 0 0 0 0 0 0 0 0 0 0 0 0 0 0 0 0 0 0 0 0 0 0 0 0 0 0 0 0 0 0 0 0 0 0 0 0 0 0 0 0 0 0 0 0 0 0 0 0 0 0 0 0 0 0 0 0 0 0 0 0 0 0 0 0 0 0 0 0 0 0 0 0 0 0 0 0 0 0 0 0 0 0 0 0 0 0 0 0 0 0 0 0.0584021340938945 0 0 0 0 0.0276857527111445 0 0 0 0 0 0 0 0 0 0 0.0902847983720134 0 0 0 0 0 0 0 0 0 0 0 0 0 0 0 0 0 0 0 0 0 0 0 0 0 0 0 0 0 0 0 0 0 0 0 0 0 0 0 0 0 0 0 0.118104997767893 0 0 0 0 0 0 0 0.431140604950916 0.182062432834247 0.0923192792698914 0 0 0 0 0 0 0 0 0 0 0 0 0 0 0 0 0 0 0 0 0 0 0
0 0 0 0 0 0 0 0 0 0 0 0 0 0 0 0 0 0 0 0 0 0 0 0 0 0 0 0 0 0 0 0 0 0 0 0 0 0 0 0 0 0 0 0 0 0 0 0 0 0 0 0 0 0 0 0 0 0 0 0 0 0 0 0 0 0 0 0 0 0 0 0 0 0 0 0 0 0 0 0 0 0 0 0 0 0 0 0 0 0 0 0 0 0 0 0 0 0 0 0 0 0 0 0 0 0 0 0 0 0 0 0 0 0 0 0 0 0 0 0 0 0 0 0 0 0 0 0 0 0 0 0 0 0 0 0 0 0 0 0 0 0 0 0 0 0 0 0 0 0 0 0 0 0 0 0 0 0 0 0 0 0 0 0 0 0 0 0 0 0 0 0 0 0 0 0 0 0 0 0 0 0 0 0 0 0 0 0 0 0 0 0 0 0 0 0.121613520484872 0 0 0 0 0 0 0 0 0 0 0 0 0 0 0 0 0 0 0 0 0 0 0 0 0 0 0 0 0 0 0 0 0 0 0 0 0 0 0 0 0 0 0.0274757157298467 0.417386055692552 0.264222690015189 0 0 0 0 0 0 0 0 0 0 0 0 0 0 0 0 0 0 0 0 0 0 0 0 0 0 0 0 0 0 0 0 0 0 0 0 0 0 0 0 0 0.0316712393747244 0 0 0 0 0 0 0 0 0 0.130759975397839 0 0 0 0 0 0 0 0 0 0 0 0 0 0 0 0 0.00687080330497675 0 0 0 0 0 0
0 0 0 0 0 0 0 0 0 0 0 0 0 0 0 0 0 0 0 0 0 0 0 0 0 0 0 0 0 0 0 0 0 0 0 0 0 0 0 0 0 0 0 0 0 0 0 0 0 0 0 0 0 0 0 0 0 0 0 0 0 0 0 0 0 0 0 0 0 0 0 0 0 0 0 0 0 0 0 0 0 0 0 0 0 0 0 0 0 0 0 0 0 0 0 0 0 0 0 0 0 0 0 0 0 0 0 0 0 0 0 0 0 0 0 0 0 0 0 0 0 0 0 0 0 0 0 0 0 0 0 0 0 0 0 0 0 0 0 0 0 0 0 0 0 0 0 0 0 0 0 0 0 0 0 0 0 0 0 0 0 0 0 0 0 0 0 0 0 0 0 0 0 0 0 0 0 0 0 0 0 0 0 0 0 0 0 0 0 0 0 0 0 0 0 0 0 0 0 0 0 0 0 0 0 0 0 0 0 0 0 0 0 0 0 0 0 0 0 0 0 0 0 0 0 0 0 0 0 0 0 0 0 0 0 0 0.276600868285669 0.0690591707629043 0 0.0681662130425888 0.325340988788632 0 0 0 0 0 0 0 0 0 0 0 0 0 0 0 0 0 0 0 0 0 0 0 0 0 0 0 0 0 0 0 0 0 0 0 0 0 0 0 0 0 0 0 0 0 0 0 0 0 0.099625971742388 0 0.138563054766528 0 0 0 0 0 0 0 0 0 0 0 0 0 0 0 0 0.0118079155060795 0 0 0 0.01083581710521 0 0
0 0 0 0 0 0 0 0 0 0 0 0 0 0 0 0 0 0 0 0 0 0 0 0 0 0 0 0 0 0 0 0 0 0 0 0 0 0 0 0 0 0 0 0 0 0 0 0 0 0 0 0 0 0 0 0 0 0 0 0 0 0 0 0 0 0 0 0 0 0 0 0 0 0 0 0 0 0 0 0 0.0480350351585503 0.00460923978400273 0.0750202456421832 0 0 0 0 0 0 0 0 0 0 0 0 0 0.00713533720989906 0 0 0 0 0 0 0 0 0 0 0 0 0 0 0 0 0 0 0 0 0 0 0 0 0 0 0 0 0 0 0 0 0 0 0 0 0 0 0 0 0 0 0 0 0 0 0 0 0 0 0 0 0 0 0 0 0 0 0 0 0 0 0 0 0 0 0 0 0 0 0.00487988983857725 0 0.0099371670478123 0 0 0 0 0 0 0 0 0 0 0 0 0 0 0 0.00799007241965978 0.00160950524393373 0.00456641128179691 0 0.0247773095501512 0 0 0 0 0 0.152672831106773 0 0 0 0.00878042884440356 0 0 0 0 0 0 0 0 0 0 0 0 0 0 0 0 0 0 0 0 0 0 0 0 0 0 0 0 0 0 0 0 0.00321174290252221 0 0 0.205195712547937 0 0.0540396325007723 0.00351132698329747 0 0.230162586399475 0 0 0.0163513394201627 0 0 0.00208257768918722 0.0245440290273321 0 0 0 0 0.0010867465152048 0 0 0 0 0 0 0 0 0 0 0 0 0 0 0 0 0 0 0 0 0 0 0 0 0 0 0 0 0.012050300088896 0 0 0 0 0 0 0 0 0 0 0.0595148338425252 0 0 0 0 0.00560333404571267 0 0 0 0 0 0 0 0.003964602858859 0 0 0 0.00557684323831183 0.0123664596687355 0 0 0.0107244591433258 0 0
0 0 0 0 0 0 0 0 0 0 0 0 0 0 0 0 0 0 0 0 0 0 0 0 0 0 0 0 0 0 0 0 0 0 0 0 0 0 0 0 0 0 0 0 0 0 0 0 0 0 0 0 0 0 0 0 0 0 0 0 0 0 0 0 0 0 0 0 0 0 0 0 0 0 0 0 0 0 0 0.00322401072187579 0.0344768385768981 0.0207037119206576 0.027945807049314 0 0 0 0 0 0 0 0 0 0 0 0 0 0.00257923194388832 0 0 0 0 0 0 0 0 0 0 0 0 0 0 0 0 0 0 0 0 0 0 0 0 0 0 0 0 0 0 0 0 0 0 0 0 0 0 0 0 0 0 0 0 0 0 0 0 0 0 0 0 0 0 0 0 0 0 0 0 0 0 0 0 0 0 0 0 0 0 0.00124145555936815 0 0.00188661685990202 0 0 0 0 0 0 0 0 0 0 0 0 0 0 0 0 0 0 0 0.0086963180541702 0 0 0 0 0 0.265410194973591 0 0 0 0.0175707728401648 0 0 0 0 0 0 0 0 0 0 0 0 0 0 0 0 0 0 0 0 0 0 0 0 0 0 0 0 0 0 0 0 0.000901065009854526 0 0 0.0820645203812395 0 0.0552591618978331 0.0270707707808844 0.371787224338537 0 0 0 0.00937881811247984 0 0 0 0.00999454852097242 0 0 0 0 0 0 0 0 0 0 0 0 0 0 0 0 0 0 0.00123843523963479 0 0 0 0 0 0 0 0 0 0 0 0 0 0 0.00445971375610152 0 0 0 0 0 0 0 0 0 0 0.0271980484458821 0 0 0 0 0.00362110044889635 0 0 0 0 0 0 0 0.00234130705822062 0 0 0 0.00359607349101889 0.00916584793888256 0 0 0.00818840607973259 0 0
0 0 0 0 0 0 0 0 0 0 0 0 0 0 0 0 0 0 0 0 0 0 0 0 0 0 0 0 0 0 0 0 0 0 0 0 0 0 0 0 0 0 0 0 0 0 0 0 0 0 0 0 0 0 0 0 0 0 0 0 0 0 0 0 0 0 0 0 0 0 0 0 0 0 0 0 0 0 0 0 0 0 0 0 0 0 0 0 0 0 0 0 0 0 0 0 0 0 0 0 0 0 0 0 0 0 0 0 0 0 0 0 0 0 0 0 0 0 0 0 0 0 0 0 0 0 0 0 0 0 0 0 0 0 0 0 0 0 0 0 0 0 0 0 0 0 0 0 0 0 0 0 0 0 0 0 0 0 0 0 0.0104289290070088 0 0 0 0 0 0 0 0 0 0 0 0 0 0 0 0 0 0 0 0 0 0 0 0 0 0 0 0 0 0 0.00861354851142187 0 0 0.0261105996408514 0 0.190283755983254 0 0 0 0 0 0 0 0 0 0 0 0 0 0 0 0 0 0 0.0300039898642688 0 0 0 0 0.117872398137369 0 0 0 0 0 0 0 0 0 0 0 0 0 0 0 0 0 0 0 0 0 0.104691749782975 0 0 0 0.0278516919075542 0.0581200689391851 0.243917792492477 0 0.0602960306126565 0 0.0788278878054113 0 0 0 0 0 0 0 0 0 0 0 0 0 0 0 0 0 0 0 0 0 0 0 0 0 0 0 0 0 0 0 0 0 0 0 0 0 0 0 0 0 0 0 0 0 0 0 0 0 0 0 0 0 0.042981557315567 0 0 0 0 0 0 0 0 0
0 0 0 0 0 0 0 0 0 0 0 0 0 0 0 0 0 0 0 0 0 0 0 0 0 0 0 0 0 0 0 0 0 0 0 0 0 0 0 0 0 0 0 0 0 0 0 0 0 0 0 0 0 0 0 0 0 0 0 0 0 0 0 0 0 0 0 0 0 0 0 0 0 0 0 0 0 0 0 0 0 0 0 0 0 0 0 0 0 0 0 0 0 0 0 0 0 0 0 0 0 0 0 0 0 0 0 0 0 0 0 0 0 0 0 0 0 0 0 0 0 0 0 0 0 0 0 0 0 0 0 0 0 0 0 0 0 0 0 0 0 0 0 0 0 0 0 0 0 0 0 0 0 0 0 0 0 0 0 0 0 0 0 0 0 0 0 0 0 0 0 0 0 0 0 0 0 0 0 0 0 0.00217970659412285 0 0 0 0 0 0.00419808786761585 0 0 0 0.00534422518874548 0.0123321121690763 0 0.00723548207692429 0 0.0984244302844213 0 0 0 0 0 0 0 0.0276583827097492 0 0 0 0 0 0 0 0 0 0 0 0 0 0 0 0.0380527782195603 0 0 0 0 0 0 0 0 0 0 0 0.00792634083737253 0.00956465089712088 0 0 0 0 0 0 0 0.0500963911773427 0 0.111208268726589 0 0 0.0333160728842896 0.296579281253616 0.0811319264658838 0 0.00772818231643822 0 0.0381576495875803 0 0.0124740139990829 0 0 0 0 0 0 0 0 0 0 0 0 0 0 0 0 0 0 0 0 0 0 0 0 0 0 0 0 0 0.00627285270269098 0.0059493168216059 0 0.00549492018247536 0.0334869253185043 0 0 0 0 0 0.0645341150414329 0 0 0.0230930808948981 0 0 0 0 0 0 0 0 0 0 0.00523266871498798 0.00290827389791574 0 0.00941986316995777 0 0 0 0
0 0 0 0 0 0 0 0 0 0 0 0 0 0 0 0 0 0 0 0 0 0 0 0 0 0 0 0 0 0 0 0 0 0 0 0 0 0 0 0 0 0 0 0 0 0 0 0 0 0 0 0 0 0 0 0 0 0 0 0 0 0 0 0 0 0 0 0 0 0 0 0 0 0 0 0 0 0 0 0 0.00663142516654858 0 0.0093183687281325 0 0 0 0 0 0 0 0 0 0 0 0 0 0 0 0 0 0 0 0 0 0 0 0 0 0 0 0 0 0 0 0 0 0 0 0 0 0 0 0 0 0 0 0 0 0 0 0 0 0 0 0 0 0 0 0 0 0 0 0 0 0 0 0 0 0 0 0 0 0 0 0 0 0 0 0 0 0 0 0 0 0.0105426056278829 0 0 0 0 0 0 0 0 0 0 0.0167399895544404 0.0269244469692044 0.00801078171079576 0 0 0 0 0.0103446315005552 0 0 0 0 0 0 0 0 0 0 0 0 0.0140952657097052 0.0277800078246483 0 0 0 0 0 0 0 0.10852839161666 0 0 0.00404936516873531 0 0 0 0 0 0 0 0 0 0 0 0 0 0 0 0 0 0 0 0 0 0 0 0 0.0142654094234681 0 0 0.0237984335658396 0 0 0 0.0848781362851858 0.0301391418031377 0 0.226790861250834 0 0 0 0.0405446559568886 0.200914246812859 0 0 0.0124412930497854 0 0.00224699935576125 0 0 0.00277971700450202 0 0 0 0 0 0 0 0 0 0 0.00431097163790972 0 0 0 0 0 0 0 0 0 0 0 0 0 0 0 0 0 0 0.0131413048597828 0 0 0.0122922826588398 0 0 0 0.0123089388684047 0.01055994461633 0.0319856209401333 0 0 0.0206170985820804 0 0 0 0 0 0.0047808368448164 0 0 0 0 0 0 0 0.00823882690613289 0 0 0 0
0 0 0 0 0 0 0 0 0 0 0 0 0 0 0 0 0 0 0 0 0 0 0 0 0 0 0 0 0 0 0 0 0 0 0 0 0 0 0 0 0 0 0 0 0 0 0 0 0 0 0 0 0 0 0 0 0 0 0 0 0 0 0 0 0 0 0 0 0 0 0 0 0 0 0 0 0 0 0 0 0 0 0 0 0 0 0 0 0 0 0 0 0 0 0 0 0 0 0 0 0 0 0 0 0 0 0 0 0 0 0 0 0 0 0 0 0 0 0 0 0 0 0 0 0 0 0 0 0 0 0 0 0 0 0 0 0 0 0 0 0 0 0 0 0 0 0 0 0 0 0 0 0 0 0 0 0 0 0 0 0 0 0 0 0 0 0 0 0 0 0 0 0 0 0 0 0 0 0 0 0 0 0 0 0 0.00108049082394811 0 0.001229044553815 0 0 0 0 0 0 0 0 0 0 0 0 0 0 0 0 0 0 0 0 0 0 0 0 0 0 0 0 0 0 0 0 0 0 0 0 0 0 0 0 0 0 0 0 0 0.0748653111375551 0.0888820466605463 0 0 0 0 0 0 0 0 0 0 0.0928829233013117 0 0 0 0.00704094635088514 0.0130694500419733 0.0401069673219403 0.00176226581971061 0.106965446716476 0.0824319857158101 0.0292798605022713 0.0164729682079405 0.111381398762447 0 0 0 0 0 0 0 0 0 0 0 0 0 0 0 0 0 0 0 0 0 0 0 0 0 0 0 0 0 0 0 0 0 0 0 0 0 0 0.119703330568345 0.00535044457573223 0.144386305340212 0.00400146932464524 0 0 0 0 0 0.00282877060593161 0.00395969024570017 0 0.0102477106555937 0.00889834864953186 0.0237217235156117 0 0 0 0 0.00945110060206582
0 0 0 0 0 0 0 0 0 0 0 0 0 0 0 0 0 0 0 0 0 0 0 0 0 0 0 0 0 0 0 0 0 0 0 0 0 0 0 0 0 0 0 0 0 0 0 0 0 0 0 0 0 0 0 0 0 0 0 0 0 0 0 0 0 0 0 0 0 0 0 0 0 0 0 0 0 0 0 0 0 0 0 0 0 0 0 0 0 0 0 0 0 0 0 0 0 0 0 0 0 0 0 0 0 0 0 0 0 0 0 0 0 0 0 0 0 0 0 0 0 0 0 0 0 0 0 0 0 0 0 0 0 0 0 0 0 0 0 0 0 0 0 0 0 0 0 0 0 0 0 0 0 0 0 0 0 0 0 0 0 0 0 0 0 0 0 0 0 0 0 0 0 0 0 0 0 0 0 0 0 0 0 0 0 0 0 0 0 0 0 0 0 0 0 0 0 0 0 0 0 0 0 0 0 0 0 0 0 0 0 0 0 0 0 0 0 0 0 0 0 0 0 0 0 0 0 0 0 0 0 0 0 0.0431713424886033 0.0409288642040739 0 0 0 0 0 0 0 0 0 0.13133581715884 0 0 0 0 0 0.0635772412273389 0.0386224792614816 0.00314545640603546 0.211569606916649 0.0491836991383091 0.0145451101916256 0.0506907217200612 0.13608687236975 0.00282153022668574 0.00473683908462342 0 0 0 0 0 0 0 0 0 0.00353974344228275 0 0 0.00371560585479441 0 0 0 0 0 0 0 0 0 0 0 0 0 0 0 0 0 0 0 0 0 0 0.00401399150550806 0.0660889564632089 0.00820329522777187 0.0742147411788496 0 0 0 0 0 0 0 0.00360093684639823 0 0.00748384487933759 0.00893504422144215 0.016663115180692 0.00832709445516969 0 0 0 0.00479805035046817
0 0 0 0 0 0 0 0 0 0 0 0 0 0 0 0 0 0 0 0 0 0 0 0 0 0 0 0 0 0 0 0 0 0 0 0 0 0 0 0 0 0 0 0 0 0 0 0 0 0 0 0 0 0 0 0 0 0 0 0 0 0 0 0 0 0 0 0 0 0 0 0 0 0 0 0 0 0 0 0 0 0 0 0 0 0 0 0 0 0 0 0 0 0 0 0 0 0 0 0 0 0 0 0 0 0 0 0 0 0 0 0 0 0 0 0 0 0 0 0 0 0 0 0 0 0 0 0 0 0 0 0 0 0 0 0 0 0 0 0 0 0 0 0 0 0 0 0 0 0 0 0 0 0 0.00540168157194182 0 0 0 0 0 0 0 0 0 0 0 0 0 0 0 0 0 0 0 0 0 0 0 0 0 0 0.00205096809178065 0 0 0 0 0 0 0 0 0 0 0 0 0.00881939210210403 0 0.0290075565350239 0 0 0 0 0 0 0 0.00954439355983391 0 0 0 0 0 0 0 0 0.00289452863760786 0 0.00481501682369518 0 0 0 0 0.0278007510645969 0 0 0 0 0 0 0 0 0 0 0 0.0152580610919947 0.0121271880190553 0 0.00364575466095003 0 0 0 0.00675894057531359 0 0.0169929567196713 0.0424792841408354 0.0253494496475933 0 0 0 0.146663369585475 0.050761460271571 0 0.299023548122741 0 0.087408874974649 0 0.0180040283485636 0 0.0105977385621488 0 0 0 0 0 0 0 0 0 0 0 0 0 0 0 0 0 0 0 0 0 0 0 0 0 0 0 0 0.00413318467548363 0 0.0044185602898961 0.013935973460793 0 0 0 0.00766549931673336 0 0.0316800713949371 0 0 0.0276703231413817 0 0 0 0 0 0.00509825051086292 0 0 0.0190061516775913 0 0.0165885260908391 0.0156748137169489 0.00631237228247812 0.012418012610785 0.00371013331222698 0.00628318441189694 0 0
0 0 0 0 0 0 0 0 0 0 0 0 0 0 0 0 0 0 0 0 0 0 0 0 0 0 0 0 0 0 0 0 0 0 0 0 0 0 0 0 0 0 0 0 0 0 0 0 0 0 0 0 0 0 0 0 0 0 0 0 0 0 0 0 0 0 0 0 0 0 0 0 0 0 0 0 0 0 0 0 0.00310118026481804 0 0.00512456910101816 0 0 0 0 0 0 0 0 0 0 0 0 0 0 0 0 0 0 0 0 0 0 0 0 0 0 0 0 0 0 0 0 0 0 0 0 0 0 0 0 0 0 0 0 0 0 0 0 0 0 0 0 0 0 0 0 0 0 0 0 0 0 0 0 0 0 0 0 0 0 0 0 0.00360083949378501 0 0 0 0 0 0 0 0 0 0 0 0 0 0 0 0 0 0 0 0 0 0 0 0 0 0 0 0 0 0 0 0.00163549668161626 0 0 0 0.00633444783721167 0 0 0.0102482001271486 0.00505883613849607 0.0547098931186438 0 0 0 0 0 0 0 0 0 0 0 0 0 0 0 0 0 0 0 0 0 0 0 0.0248914616909402 0 0 0 0 0 0 0 0 0 0 0 0 0.00744247897413708 0 0.0130253797518422 0 0 0 0.0438541069766201 0.0110552320681215 0.0195222778128588 0.208185842985333 0.069156443081614 0 0 0.0807437020682231 0 0.0412813960422931 0.0126600281977762 0.156300372960361 0 0.0589637784731443 0 0.00613896018869755 0.00204718682749083 0.00380447317550251 0.00529372824549947 0 0 0 0 0 0 0 0 0 0 0 0 0 0 0 0 0 0 0 0 0 0 0 0 0 0 0.00626181083156551 0 0 0.00524049459128163 0.0235569048171831 0 0 0 0 0 0.0465856690170533 0 0 0.018806250363412 0 0 0 0 0 0.0037287173157784 0 0 0.00766370410008922 0 0.00563754987077887 0.00869720689513257 0.0116154301186365 0.00545973906679737 0 0.00256621072909897 0 0
0 0 0 0 0 0 0 0 0 0 0 0 0 0 0 0 0 0 0 0 0 0 0 0 0 0 0 0 0 0 0 0 0.00119725554799957 0.00264387551952279 0 0 0 0 0 0 0 0 0 0 0 0 0 0 0 0 0 0 0 0 0 0 0 0.00264897193158274 0 0 0 0 0 0 0 0 0 0 0 0 0 0 0 0 0 0 0 0 0 0 0 0 0 0 0 0 0 0 0 0 0 0 0 0 0 0 0 0 0.00419333200659229 0.00608627244490109 0 0 0 0 0 0 0 0 0 0 0 0 0 0 0 0 0 0 0 0 0 0 0 0 0 0 0 0 0 0 0 0 0 0 0 0 0 0.00118667815888538 0 0 0 0 0 0 0 0.00357352891795278 0 0 0 0 0 0 0.00421741043901567 0 0 0 0 0 0 0 0.0041580269672575 0 0 0 0 0 0 0 0 0 0 0 0 0 0 0 0 0 0 0 0 0 0 0 0 0 0.00483235756913549 0.00173164700835098 0 0 0 0.00563325452805798 0 0.00224370828727054 0.00851922274475148 0 0.0209427836733662 0 0 0 0 0 0 0 0 0.00315515758716758 0 0 0 0 0 0 0 0.00252598087951738 0 0.00652058021825991 0 0 0 0 0.0996733433153374 0 0 0 0.00168754497349874 0 0 0 0 0 0 0 0 0.00319649051730557 0 0 0 0 0 0 0 0.0646957881623671 0.0449707709145089 0 0 0 0.0220673033628864 0.0325973679643623 0 0.00861166466430621 0.065769552668993 0.015942205239987 0.133587356456356 0 0.00247150539087241 0.0201356593099542 0.0044348251955783 0.0307810590497698 0 0 0 0 0 0 0 0 0 0 0 0 0 0 0 0 0 0 0 0 0 0 0 0 0 0 0 0 0 0 0 0 0 0 0 0 0 0 0 0.00207831135141544 0 0 0 0 0 0.00480038854213751 0 0.0197217849551331 0.246562754595283 0 0.00295109905569667 0 0.0831860878979442 0 0 0 0 0.00406709198671906
0 0 0 0 0 0 0 0 0 0 0 0 0 0 0 0 0 0 0 0 0 0 0 0 0 0 0 0 0 0 0 0 0 0 0 0 0 0 0 0 0 0 0 0 0 0 0 0 0 0 0 0 0 0 0 0 0 0 0 0 0 0 0 0 0 0 0 0 0 0 0 0 0 0 0 0 0 0 0 0 0 0 0 0 0 0 0 0 0 0 0 0 0 0 0 0 0 0 0 0 0 0 0 0 0 0 0 0 0 0 0 0 0 0 0 0 0 0 0 0 0 0 0 0 0 0 0 0 0 0 0 0 0 0 0 0 0 0 0 0 0 0 0 0 0 0 0 0 0 0 0 0 0 0 0 0 0 0 0 0 0 0 0 0 0 0 0 0 0 0 0 0 0 0 0 0 0 0 0 0 0 0 0 0 0 0 0 0 0 0 0 0 0 0 0.00650127278090705 0 0 0 0 0 0 0 0 0 0 0 0 0 0 0 0 0 0 0 0 0 0 0 0 0 0.0131147779164216 0 0 0 0 0 0 0 0 0 0 0 0 0.0256456854186558 0.0079328278804282 0 0 0 0 0 0 0 0 0 0.00943865990934461 0 0 0.0161159316934299 0.0138828840357154 0 0.311844499055774 0.196005097310168 0.0512829791178614 0.0118164647823785 0.0685340196862907 0 0.0473659397290996 0.040589619914078 0 0 0 0 0 0 0 0 0 0 0 0 0 0 0 0 0 0 0 0 0 0 0 0 0 0 0 0 0 0 0 0 0 0 0 0 0.00431040182458458 0 0.0155614277434249 0.00593493345378576 0.0115411178376135 0.00411988525345304 0 0 0 0.00311668248681853 0 0 0.0090559474306108 0 0.0583683302523365 0.0369831629057952 0.0165411859608445 0 0.00636036572375355 0.00803589989642593 0 0
0 0 0 0 0 0 0 0 0 0 0 0 0 0 0 0 0 0 0 0 0 0 0 0 0 0 0 0 0 0 0 0 0 0 0 0 0 0 0 0 0 0 0 0 0 0 0 0 0 0 0 0 0 0 0 0 0 0 0 0 0 0 0 0 0 0 0 0 0 0 0 0 0 0 0 0 0 0 0 0 0 0 0 0 0 0 0 0 0 0 0 0 0 0 0 0 0 0 0 0.000647397323796964 0 0 0 0 0 0 0 0 0 0 0 0 0 0 0 0 0 0 0 0 0 0 0 0 0 0 0 0 0 0 0 0 0 0 0 0 0 0 0 0 0 0 0 0 0 0 0 0 0.00165411918407838 0 0 0 0 0 0 0 0 0 0 0 0 0 0 0 0 0 0 0 0 0 0 0 0 0 0 0 0 0 0 0 0 0.00064094398831152 0 0 0 0 0 0 0 0 0 0 0 0.000944087614607831 0.0113281297840689 0 0.00289965803231892 0 0 0 0 0 0 0 0 0 0 0 0 0 0 0 0 0.00188088250640072 0 0 0 0 0 0 0.0188493195198344 0 0 0 0.000657534078918068 0 0 0 0 0 0 0 0.00362449186040583 0.0211799223538748 0.00451284488844119 0 0 0 0 0 0 0.00764775561568528 0.0020484655041717 0.00161706823172222 0.00519704864278983 0.0178794371313041 0.062163191072877 0.0590202337498855 0.0314512303716672 0.0925035187802031 0 0.152758833640838 0.0720505451061859 0.00744245550068215 0.0477279252064137 0.00263251342368388 0.0474240766133206 0.083011339721407 0 0 0 0 0 0 0 0 0 0 0 0 0 0 0.00111817222062054 0 0 0 0 0 0 0 0 0 0 0 0 0 0 0 0.00298908336608339 0 0 0 0 0 0.013656436694478 0.00169126834533298 0.0116716875758108 0.00998429712599735 0.00729667937658442 0.00423737817001443 0 0 0 0.0058321732928274 0 0.00333258121281078 0.0369318183060764 0 0.0427948453759407 0.0453355098191939 0.0331525894888404 0.00108419866355025 0.00762127000709744 0.0082418076733458 0 0.00163323383749984
0 0 0 0 0 0 0 0 0 0 0 0 0 0 0 0 0 0 0 0 0 0 0 0 0 0 0 0 0 0 0 0 0 0 0 0 0 0 0 0 0 0 0 0 0 0 0 0 0 0 0 0 0 0 0 0 0 0 0 0 0 0 0 0 0 0 0 0 0 0 0 0 0 0 0 0 0 0 0 0 0 0 0 0 0 0 0 0 0 0 0 0 0 0 0 0 0 0 0 0 0 0 0 0 0 0 0 0 0 0 0 0 0 0 0 0 0 0 0 0 0 0 0 0 0 0 0 0 0 0 0 0 0 0 0 0 0 0 0 0 0 0 0 0 0 0 0 0 0.00118239664990059 0 0 0 0 0 0 0 0 0 0 0 0 0 0 0 0 0 0 0 0 0 0 0 0 0 0 0 0 0 0 0 0 0 0 0 0 0 0 0.000543328015237718 0 0 0 0 0 0 0.0068127122091132 0 0 0 0 0 0 0 0 0 0 0 0 0 0 0 0 0 0 0.00123440100348346 0 0 0 0 0 0 0.00829848238152449 0 0 0 0 0 0 0 0 0 0 0 0 0.0137101461788957 0.00535498364843909 0 0 0 0 0 0 0 0 0 0.0231415228863211 0.0157603172268294 0 0 0.011062003464876 0.0843645849368296 0.22165573694174 0 0.0458578626326802 0.007490289547448 0.0378346541581558 0.0113927731538449 0.0551876336282144 0.158260084494517 0 0 0 0 0 0 0 0 0 0 0 0 0 0 0 0 0 0 0 0 0 0 0 0 0 0 0 0 0 0 0 0 0 0 0 0 0 0 0.0374140138199512 0.0075534960291957 0.0260201186728908 0.00414991320928649 0 0 0 0.00387105214773619 0.000892004119399909 0.00592223338030702 0.0295787758889926 0 0.0379417614285869 0.0545528897626969 0.062951085474146 0 0.0047092524770633 0.00977700948171562 0 0.00552248094998064
0 0 0 0 0 0 0 0 0 0 0 0 0 0 0 0 0 0 0 0 0 0 0 0 0 0 0 0 0 0 0 0 0 0 0 0 0 0 0 0 0 0 0 0 0 0 0 0 0 0 0 0 0 0 0 0 0.000419105896871972 0 0 0 0 0 0 0 0 0 0 0 0 0 0 0 0 0 0 0 0 0 0 0 0 0 0 0 0 0 0 0 0 0 0 0 0 0 0 0 0 0 0.0015921942794698 0.00283204590791185 0 0 0 0 0 0 0 0 0 0 0 0 0 0 0 0 0 0 0 0 0 0 0 0 0 0 0 0 0 0 0 0 0 0 0 0 0 0.000835545243218992 0 0 0 0 0 0 0 0 0 0 0 0 0 0 0 0 0 0.000794842680390484 0 0 0 0 0.00108650171825137 0 0 0 0 0 0 0 0 0 0 0 0 0 0 0 0 0 0 0 0 0 0 0 0 0 0.000979797281806504 0.000498374620753931 0 0 0 0.000950591177653492 0 0.0030868154403175 0.016705749017882 0 0.0124801727916078 0 0 0 0 0 0 0 0 0 0 0 0 0 0 0 0 0.00303088055858459 0 0 0 0 0 0 0.0275708606475807 0 0 0 0.00263151702155824 0 0.000525367719075345 0 0 0 0.000650424006618942 0 0.00161287612306969 0.00701828526337646 0 0.00121314054009084 0 0 0 0.00159678217042731 0 0.021773951959918 0.0220264751299666 0.00063603038707118 0.00152609995082858 0.00192640645988402 0.0395726862938582 0.0484884507817596 0.139120201875689 0.0331287846500764 0.156909544847722 0.0688261153919213 0 0 0.0103279335258106 0.00675539374205203 0.0194868382660862 0.049819822595874 0 0 0 0 0 0 0 0 0 0 0 0 0 0 0 0 0 0 0 0 0 0 0 0 0 0 0 0 0 0 0.00321925577481675 0 0 0 0 0 0.00824519475977369 0.000782510112578482 0.0042219927812865 0.00674858226541351 0.0022636792091899 0.00169681926633092 0 0 0 0.00811777156019284 0.000613906453142639 0.0161054357730983 0.104949512357119 0 0.0188066610690338 0.0256995974072787 0.0770912738679619 0 0.00316707505998629 0.00758198517120231 0 0.00225214114655814
0 0 0 0 0 0 0 0 0 0 0 0 0 0 0 0 0 0 0 0 0 0 0 0 0 0 0 0 0 0 0 0 0 0 0 0 0 0 0 0 0 0 0 0 0 0 0 0 0 0 0 0 0 0 0 0 0 0 0 0 0 0 0 0 0 0 0 0 0 0 0 0 0 0 0 0 0 0 0 0 0 0 0 0 0 0 0 0 0 0 0 0 0 0 0 0 0 0 0 0 0 0 0 0 0 0 0 0 0 0 0 0 0 0 0 0 0 0 0 0 0 0 0 0 0 0 0 0 0 0 0 0 0 0 0 0 0 0 0 0 0 0 0 0 0 0 0 0 0 0 0 0 0 0 0 0 0 0 0 0 0 0 0 0 0 0 0 0 0 0 0 0 0 0 0 0 0 0 0 0 0 0 0 0 0 0 0 0 0 0 0 0 0 0 0 0 0 0 0 0 0 0 0 0 0 0 0 0 0 0 0 0 0 0 0 0 0 0 0 0 0 0 0 0 0 0 0 0 0 0 0 0 0 0.0706439094266482 0.0637774791915116 0 0 0 0 0 0 0 0 0 0.22240920729251 0.311110899881228 0 0 0 0.0183281029257318 0.0389158061046319 0.026992042433628 0 0 0.0945588530001233 0.0101524699477664 0.0141383582183861 0 0 0 0 0 0 0 0 0 0 0 0 0 0 0 0 0 0 0 0 0 0 0 0 0 0 0 0 0 0 0 0 0 0 0 0 0 0 0 0.0465690266511741 0 0.0824038449266606 0 0 0 0 0 0 0 0 0 0 0 0 0 0 0 0 0
0 0 0 0 0 0 0 0 0 0 0 0 0 0 0 0 0 0 0 0 0 0 0 0 0 0 0 0 0 0 0 0 0 0 0 0 0 0 0 0 0 0 0 0 0 0 0 0 0 0 0 0 0 0 0 0 0 0 0 0 0 0 0 0 0 0 0 0 0 0 0 0 0 0 0 0 0 0 0 0 0 0 0 0 0 0 0 0 0 0 0 0 0 0 0 0 0 0 0 0 0 0 0 0 0 0 0 0 0 0 0 0 0 0 0 0 0 0 0 0 0 0 0 0 0 0 0 0 0 0 0 0 0 0 0 0 0 0 0 0 0 0 0 0 0 0 0 0 0 0 0 0 0 0 0 0 0 0 0 0 0 0 0 0 0 0 0 0 0 0 0 0 0 0 0 0 0 0 0 0 0 0 0 0 0 0 0 0 0 0 0 0 0 0 0 0 0 0 0 0 0 0 0 0 0 0 0 0 0 0 0 0 0 0 0 0 0 0 0 0 0 0 0 0 0 0 0 0 0 0 0 0 0.00172216902295241 0.130146167070132 0.0407941017803126 0 0 0 0 0 0 0 0.0116964688887704 0 0.115955800249835 0.0489294799456757 0.0132402091356629 0.00820036106293833 0.00418091714242539 0.0719156844000754 0.168837845831676 0.0922389547609836 0.0167763929212967 0.0639719601909475 0 0 0.0659748386240756 0.0388203216635618 0 0 0 0 0 0 0 0 0 0 0 0 0 0 0 0 0 0 0 0 0 0 0 0 0 0 0 0 0 0 0 0 0 0 0 0 0 0 0.00733753321358565 0.00263852960468144 0.0207547368041423 0.00555652870413256 0 0 0 0 0 0 0 0 0.0551229332053247 0.00771441673379906 0.00747364904301294 0 0 0 0 0
0 0 0 0 0 0 0 0 0 0 0 0 0 0 0 0 0 0 0 0 0 0 0 0 0 0 0 0 0 0 0 0.0025208820592962 0.0050245826294485 0.0126495451777249 0.00505315225877058 0 0 0 0 0 0 0 0 0 0 0 0 0 0 0 0.00113116552225945 0 0 0.00411089404936956 0 0.00488373272357083 0.00259601394636695 0.0123612258532654 0 0 0 0 0 0 0 0 0 0 0 0.003359213038267 0 0 0 0 0 0 0 0 0 0 0 0 0 0 0 0 0.00169352418280961 0.00490907409846233 0.00169387112872763 0 0.00237060374368476 0 0 0.00099065520015107 0 0 0 0 0.0261808905610801 0.0374985536640992 0 0.00278233735854776 0 0 0 0 0 0 0 0 0 0 0 0 0 0 0 0 0 0 0 0 0 0 0 0 0 0 0 0 0 0 0 0 0 0 0 0.050152075018685 0 0 0 0.00258626070595742 0.00327311345671186 0 0.000480574335130349 0.0793207775476102 0 0 0.00645004247830784 0.0170032373183875 0.000795172299381543 0.00198135773511138 0.0258945811277803 0.000472657729580837 0 0 0 0 0 0 0 0 0 0 0.00113855157109888 0 0 0 0 0.0070008313742918 0 0 0 0 0 0.001202282843433 0 0 0 0 0 0 0 0 0 0.0131580756766538 0.0678733453160167 0.0342052781786069 0 0 0 0 0 0.00378270233420115 0 0 0 0 0 0 0.000426266332710371 0 0.000571760457278207 0 0 0 0 0 0 0 0 0 0 0 0 0 0 0 0 0 0 0.000835629210329319 0 0 0 0 0 0 0 0 0 0 0 0 0.00117970416093779 0 0 0 0 0 0 0 0 0.000320141185545128 0.0103168380138984 0.00362449344830208 0 0.000684977851542732 0.00853211589150196 0 0.0023326454542721 0.0069572073515674 0.00274863273924924 0.00172044212633759 0 0 0 0.00724836430211164 0 0 0 0 0 0 0 0 0 0 0 0 0 0 0 0 0 0 0 0 0 0 0 0.00742410583059315 0 0 0 0.000801678708305375 0 0 0.0018059311548559 0 0 0 0 0 0.0012612263226602 0.022068903722579 0.0156158107836577 0.1247228592342 0.0436810544129125 0 0 0.0170808613688873 0.0162863663080769 0.00509836564237085 0.00819421486763264 0.0185615700063931 0.00731420457353173 0 0 0.000750484817652906 0 0.0455207148242113 0.00181279079193625 0 0.0179992502454417 0.147919553615669
0 0 0 0 0 0 0 0 0 0 0 0 0 0 0 0 0 0 0 0 0 0 0 0 0 0 0 0 0 0 0 0 0 0 0 0 0 0 0 0 0 0 0 0 0 0 0 0 0 0 0 0 0 0 0 0 0 0 0 0 0 0 0 0 0 0 0 0 0 0 0 0 0 0 0 0 0 0 0 0 0 0 0 0 0 0 0 0 0 0 0 0 0 0 0 0 0 0 0 0 0 0 0 0 0 0 0 0 0 0 0 0 0 0 0 0 0 0 0 0 0 0 0 0 0 0 0 0 0 0 0 0 0 0 0 0 0 0 0 0 0 0 0 0 0 0 0 0 0.00355130580591557 0 0 0 0 0 0 0 0 0 0 0 0 0 0 0 0 0 0 0 0 0 0 0 0 0 0 0 0 0 0 0 0 0 0 0 0 0 0 0 0 0 0 0 0 0 0 0 0 0 0 0 0 0 0 0 0 0 0 0 0 0 0 0 0 0 0 0 0 0 0 0 0 0 0 0 0 0 0 0 0 0 0 0 0 0.00846814379010006 0.00773166515928219 0 0 0 0 0 0 0 0 0 0.0173086189093417 0.0376679274499596 0.00582146376517454 0.00379600280117872 0.00560377055556427 0.0371259359367493 0.125311223578929 0.100498647473463 0.0236439687099999 0.00714463889947512 0.0492801676516665 0 0 0.194933040474216 0 0 0 0 0 0 0 0 0 0 0 0 0 0 0 0 0 0 0 0 0 0 0 0 0 0 0 0 0 0 0 0 0 0 0 0 0 0 0.0516838271752381 0.0156494168146722 0.0255690302461191 0.00967288557177666 0 0 0 0.00154323478365677 0 0.00251561185345953 0.00423657957257388 0 0.0874320045220577 0.0985364975345045 0.04894902146757 0 0.0133519568714826 0.0129734126258732 0 0
0 0 0 0 0 0 0 0 0 0 0 0 0 0 0 0 0 0 0 0 0 0 0 0 0 0 0 0 0 0 0 0 0 0 0 0 0 0 0 0 0 0 0 0 0 0 0 0 0 0 0 0 0 0 0 0 0 0 0 0 0 0 0 0 0 0 0 0 0 0 0 0 0 0 0 0 0 0 0 0 0 0 0 0 0 0 0 0 0 0 0 0 0 0 0 0 0 0 0 0 0 0 0 0 0 0 0 0 0 0 0 0 0 0 0 0 0 0 0 0 0 0 0 0 0 0 0 0 0 0 0 0 0 0 0 0 0 0 0 0 0 0 0 0 0 0 0 0 0.00257833201200992 0 0 0 0 0 0 0 0 0 0 0 0 0 0 0 0 0 0 0 0 0 0 0 0 0 0 0 0 0 0 0 0 0 0 0 0 0 0 0 0 0 0 0 0 0 0.00251211768407261 0 0 0 0 0 0 0 0 0 0 0 0 0 0 0 0 0 0 0 0 0 0 0 0 0 0 0 0 0 0 0 0 0 0 0 0 0 0 0.00176759935946606 0.0141206879346231 0 0 0 0 0 0 0 0 0 0.0504959343194145 0.0436327587286137 0 0.00227901314337987 0.0167818790115036 0.0137271198800952 0.0946415183217 0.124349208916537 0.0260816078596803 0 0.0125114071890066 0.0093262305900354 0.0841082594554938 0 0 0 0 0 0 0 0 0 0 0 0 0 0 0 0 0 0 0 0 0 0 0 0 0 0 0 0 0 0 0 0 0 0 0 0 0 0 0 0.0727312048055955 0.0131205188102799 0.05294857414582 0.00643687925305952 0 0 0 0.0066236962717698 0 0.0127529273309043 0.0323666876799564 0 0.0296064712381932 0.0892415483557874 0.16091057148056 0 0.00840833730132448 0.0120720769725633 0 0.00386683194855444
0 0 0 0 0 0 0 0 0 0 0 0 0.0672648765627239 0 0 0 0 0 0 0 0 0 0 0 0 0 0 0 0 0 0 0 0 0 0 0 0 0 0 0 0 0 0 0 0 0 0 0 0 0 0 0 0 0 0 0 0 0 0 0 0 0 0 0 0 0 0 0 0 0 0 0 0 0 0 0 0 0 0 0 0 0 0 0 0 0 0 0 0 0 0 0 0 0 0 0 0 0 0 0 0 0 0.046810095464584 0 0 0 0 0 0 0 0 0 0.119548519465151 0.0793731544002611 0 0 0.0556836659450241 0 0 0 0 0 0 0 0 0 0 0 0 0 0 0 0 0 0 0 0 0 0 0 0 0 0 0 0 0 0 0 0 0 0 0 0 0 0 0 0 0 0 0 0 0 0 0 0 0.111030173728426 0 0 0 0 0 0 0 0.101586085634568 0.0959518576131777 0 0 0 0 0 0 0 0 0 0 0 0 0 0 0 0 0 0 0 0 0 0 0 0 0 0 0 0 0 0 0.0579682041470284 0 0 0 0 0 0 0 0 0 0 0 0 0.037268624560466 0 0 0 0 0 0 0 0 0 0 0 0 0 0 0 0 0 0 0 0 0 0 0 0 0 0 0.0148484182540982 0 0 0 0 0 0 0 0 0 0 0 0 0 0.0346448429369949 0 0.0305320600349895 0 0 0 0 0 0 0 0.147489421252507 0 0 0 0 0 0 0 0 0 0 0 0 0 0 0 0 0 0 0 0 0 0 0 0 0 0 0 0 0 0 0 0 0 0 0 0 0 0 0 0 0 0 0 0 0 0
0 0 0 0 0 0 0 0 0 0 0 0 0.01441621292323 0 0 0 0 0 0 0 0 0 0 0 0 0 0 0 0 0 0 0 0 0 0.00913593708789103 0 0 0 0 0 0 0 0 0 0 0 0 0 0 0 0 0 0 0 0 0 0 0 0 0 0 0 0 0 0 0 0 0 0 0 0 0 0 0 0 0 0 0 0 0 0 0 0 0 0 0 0 0 0 0 0 0 0 0 0 0 0 0 0 0 0 0 0 0 0 0 0 0 0 0 0 0 0 0 0 0 0.00769375695649742 0.0122229365161923 0 0 0 0 0 0 0 0 0 0 0 0 0 0 0 0 0 0 0 0 0 0 0 0 0 0 0 0 0 0 0 0 0 0 0 0 0 0 0 0 0 0 0 0 0 0 0 0.0736137451227259 0 0 0 0 0 0 0 0 0 0 0 0 0 0 0 0 0 0 0 0 0 0.0109841278515538 0 0 0 0 0 0 0 0 0 0 0 0 0 0 0 0 0 0 0 0 0 0 0 0 0 0 0 0 0 0 0 0 0 0 0 0 0 0 0 0 0 0 0 0 0 0 0 0 0 0 0 0 0 0 0 0 0 0.0150540200913416 0 0 0 0 0 0 0 0 0 0 0 0 0.0209221817933272 0 0.0149188574154845 0.0443461495674741 0 0 0.224036904773351 0.231963302483392 0 0 0 0.0987369164615333 0 0 0.167261236537368 0.0546937144186381 0 0 0 0 0 0 0 0 0 0 0 0 0 0 0 0 0 0 0 0 0 0 0 0 0 0 0 0 0 0 0 0 0 0 0 0 0 0 0 0 0 0
0 0 0 0 0 0 0 0 0 0 0 0 0.0118852445154581 0 0 0 0 0 0 0 0 0 0 0 0 0 0.0448987727031537 0.0155631650988697 0 0 0 0 0 0 0 0 0 0 0 0 0 0 0 0 0 0 0 0 0 0 0 0 0.00858307005761052 0 0 0 0 0 0 0 0 0 0 0 0 0 0 0 0 0 0 0 0 0 0 0 0 0 0 0 0 0 0 0 0 0 0 0 0 0 0 0 0 0 0 0 0 0 0 0 0 0 0 0 0 0 0 0 0 0 0 0 0 0 0 0.0934270200542758 0 0.0860190647994805 0.0301334052337828 0 0 0 0 0 0 0 0 0.0118347026927927 0 0 0 0 0 0 0 0 0 0 0 0 0 0 0 0 0 0 0 0 0 0 0 0 0 0 0 0 0 0 0 0 0 0 0 0 0 0.449555606673024 0 0 0 0 0 0.0206643659954312 0 0 0 0 0 0 0 0 0 0 0 0 0 0.0230369609779766 0 0 0 0 0 0 0 0 0 0 0 0 0 0 0 0 0 0 0 0 0 0 0 0 0 0 0 0 0 0 0 0 0 0 0 0 0 0 0 0 0 0 0 0 0 0 0 0 0 0 0 0 0 0 0 0 0 0 0 0 0 0 0 0 0 0 0 0 0 0 0 0 0 0.00976914028841651 0 0.0796671177481036 0.0742342400197511 0 0 0.00820915902693786 0 0.0325189641149347 0 0 0 0 0 0 0 0 0 0 0 0 0 0 0 0 0 0 0 0 0 0 0 0 0 0 0 0 0 0 0 0 0 0 0 0 0 0 0 0 0 0 0 0 0 0 0 0
0 0 0 0 0 0 0 0 0 0 0 0 0.0923788265196291 0 0 0 0 0 0 0 0 0 0 0 0 0 0 0 0 0 0 0 0 0 0.0124590985500082 0 0 0 0 0 0 0 0 0 0 0 0 0 0 0 0 0 0 0 0 0 0 0 0 0 0 0 0 0 0 0 0 0 0 0 0 0 0 0 0 0 0 0 0 0 0 0 0 0 0 0 0 0 0 0 0 0 0 0 0 0 0 0 0 0 0 0 0 0 0 0 0 0 0 0 0 0 0.0505003665460884 0.0472703021485758 0 0 0.0700387430497544 0.0146204645793323 0 0 0 0 0 0 0 0 0 0 0 0 0 0 0 0 0 0 0 0 0 0 0 0 0 0 0 0 0 0 0 0 0 0 0 0 0 0 0 0 0 0 0 0 0 0 0 0.438835948307398 0 0 0 0 0 0 0 0 0 0 0 0 0 0 0 0 0 0 0 0 0 0.0140151716584319 0 0 0 0 0 0 0 0 0 0 0 0 0 0 0 0 0 0.0563980723012475 0 0 0 0 0 0 0 0 0 0 0 0 0 0 0 0 0 0 0 0 0 0 0 0 0 0 0 0 0 0 0 0 0 0 0 0 0 0 0 0 0 0 0 0 0 0 0 0 0 0 0 0 0.0192203103406323 0.0462265871171016 0.126821894271623 0 0.011214214610178 0 0 0 0 0 0 0 0 0 0 0 0 0 0 0 0 0 0 0 0 0 0 0 0 0 0 0 0 0 0 0 0 0 0 0 0 0 0 0 0 0 0 0 0 0 0 0 0 0 0 0 0 0
0 0 0 0 0 0 0 0 0 0 0 0 0.0118863757944207 0 0 0 0 0 0 0 0 0 0 0 0 0 0.0437762081171667 0 0 0 0 0 0 0 0 0 0 0 0 0 0 0 0 0 0 0 0 0 0 0 0 0 0 0 0 0 0 0 0 0 0 0 0 0 0 0 0 0 0 0 0 0 0 0 0 0 0 0 0 0 0 0 0 0 0 0 0 0 0 0 0 0 0 0 0 0 0 0 0 0 0 0 0 0 0 0 0 0 0 0 0 0 0 0 0 0 0 0.0179970154382139 0.039819144800187 0 0 0 0 0 0 0 0.0515572431903071 0 0 0 0 0 0 0 0 0 0 0 0 0 0 0 0 0 0 0 0 0 0 0 0 0 0 0 0 0 0 0 0 0 0 0 0 0 0 0.418704882520055 0 0.104937051325571 0 0 0 0.125713110192224 0 0 0 0 0 0 0 0 0 0 0 0 0 0.0309102265033509 0 0 0 0 0 0 0 0 0 0 0 0 0 0 0 0 0 0 0 0.066097132623867 0 0 0 0 0 0 0 0 0 0 0 0 0 0 0 0 0 0 0 0 0 0 0 0 0 0 0 0 0 0 0 0 0 0 0 0 0 0 0 0 0 0 0 0 0 0 0 0 0 0 0 0 0 0 0.080922372467895 0.00767923702674148 0 0 0 0 0 0 0 0 0 0 0 0 0 0 0 0 0 0 0 0 0 0 0 0 0 0 0 0 0 0 0 0 0 0 0 0 0 0 0 0 0 0 0 0 0 0 0 0 0 0 0 0 0 0
0 0 0 0 0 0 0 0 0 0 0 0 0 0 0 0 0 0 0 0 0 0 0 0 0 0 0 0 0 0 0 0 0 0 0 0 0 0 0 0 0 0 0 0 0 0 0 0 0 0 0 0 0 0 0 0 0 0 0 0 0 0 0 0 0 0 0 0 0 0 0 0 0 0 0 0 0 0 0 0 0 0 0 0 0 0 0 0 0 0 0 0 0 0 0 0 0 0 0 0 0 0 0 0 0 0 0 0 0 0 0 0 0 0 0 0 0 0 0 0 0 0 0 0 0 0 0 0 0 0 0 0 0 0 0 0 0 0 0 0 0 0 0 0 0 0 0 0 0 0 0 0 0 0 0 0 0 0 0 0 0 0 0 0 0 0 0 0 0 0 0 0 0 0 0 0 0 0 0 0 0 0 0 0 0 0 0 0 0 0 0 0 0 0 0 0 0 0 0 0 0 0 0 0 0 0 0 0 0 0 0 0 0 0 0 0 0 0 0 0 0 0 0 0 0 0 0 0 0 0 0 0 0 0 0 0 0 0 0 0 0 0 0 0 0 0 0 0 0 0 0 0 0 0 0 0 0 0 0 0 0 0 0 0 0.100657908144662 0 0 0 0 0 0 0 0 0 0.512134522767842 0.10495683963834 0.124290994308561 0 0 0 0.157959735140594 0 0 0 0 0 0 0 0 0 0 0 0 0 0 0 0 0 0 0 0 0 0 0 0 0 0 0 0 0 0 0 0 0 0 0
0 0 0 0 0 0 0 0 0 0 0 0 0 0 0 0 0 0 0 0 0 0 0 0 0 0 0 0 0 0 0 0 0 0 0 0 0 0 0 0 0 0 0 0 0 0 0 0 0 0 0 0 0 0 0 0 0 0 0 0 0 0 0 0 0 0 0 0 0 0 0 0 0 0 0 0 0 0 0 0 0 0 0 0 0 0 0 0 0 0 0 0 0 0 0 0 0 0 0 0 0 0 0 0 0 0 0 0 0 0 0 0 0 0 0 0 0 0 0 0 0 0 0 0 0 0 0 0 0 0 0 0 0 0 0 0 0 0 0 0 0 0 0 0 0 0 0 0 0 0 0 0 0 0 0 0 0 0 0 0 0 0 0 0 0 0 0 0 0 0 0 0 0 0 0 0 0 0 0 0 0 0 0 0 0 0 0 0 0 0 0 0 0 0 0 0 0 0 0 0 0 0 0 0 0 0 0 0 0 0 0 0 0 0 0 0 0 0 0 0 0 0 0 0 0 0 0 0 0 0 0 0 0 0 0 0 0 0 0 0 0 0 0 0 0 0 0 0 0 0 0 0 0 0 0 0 0 0 0 0.438950688083514 0 0 0 0.0681928660634748 0 0.492856445853011 0 0 0 0 0 0 0 0 0 0 0 0 0 0 0 0 0 0 0 0 0 0 0 0 0 0 0 0 0 0 0 0 0 0 0 0 0 0 0 0 0 0 0 0 0 0 0 0 0 0
0 0 0 0 0 0 0 0 0 0 0 0 0 0 0 0 0 0 0 0 0 0 0 0 0 0 0 0 0 0 0 0 0 0 0 0 0 0 0 0 0 0 0 0 0 0 0 0 0 0 0 0 0 0 0 0 0 0 0 0 0 0 0 0 0 0 0 0 0 0 0 0 0 0 0 0 0 0 0 0 0 0 0 0 0 0 0 0 0 0 0 0 0 0 0 0 0 0 0 0 0 0 0 0 0 0 0 0 0 0 0 0 0 0 0 0 0 0.0237702677937676 0 0 0 0 0 0 0 0 0 0 0 0 0 0 0 0 0 0 0 0 0 0 0 0 0 0 0 0 0 0 0 0 0 0 0 0 0 0 0 0 0 0 0 0 0 0 0 0.0485143528576551 0 0 0 0 0 0 0 0 0 0 0 0 0 0 0 0 0 0 0 0 0 0 0 0 0 0 0 0 0 0 0 0 0 0 0 0 0 0 0 0 0 0 0 0 0 0 0 0 0 0 0 0 0 0 0 0.0181749385812329 0 0 0 0 0 0 0 0 0 0 0 0 0 0 0 0 0 0 0 0 0 0 0 0 0 0 0 0 0 0 0 0 0 0 0 0 0 0.425320192601681 0.0229865929060059 0 0 0 0.461233655259657 0 0 0 0 0 0 0 0 0 0 0 0 0 0 0 0 0 0 0 0 0 0 0 0 0 0 0 0 0 0 0 0 0 0 0 0 0 0 0 0 0 0 0 0 0 0 0 0 0 0 0
0 0 0 0 0 0 0 0 0 0 0 0 0 0 0 0 0 0 0 0 0 0 0 0 0 0 0 0 0 0 0 0 0 0 0 0 0 0 0 0 0 0 0 0 0 0 0 0 0 0 0 0 0 0 0 0 0 0 0 0 0 0 0 0 0 0 0 0 0 0 0 0 0 0 0 0 0 0 0 0 0 0 0 0 0 0 0 0 0 0 0 0 0 0 0 0 0 0 0 0 0 0 0 0 0 0 0 0 0 0 0 0 0 0 0 0 0 0 0 0 0 0 0 0 0 0 0 0 0 0 0 0 0 0 0 0 0 0 0 0 0 0 0 0 0 0 0 0 0 0 0 0 0 0 0 0 0 0 0 0 0 0 0 0 0 0 0 0 0 0 0 0 0.0275988650876672 0 0 0 0 0 0 0 0 0 0 0 0 0 0 0 0 0 0 0 0 0 0 0.0119817999254473 0 0 0 0 0 0 0 0 0 0 0 0.446073821598698 0 0 0 0 0 0 0 0 0 0 0 0 0 0 0 0 0 0 0 0 0 0 0 0 0 0 0 0 0 0 0 0 0.00862850424161408 0 0 0.00934662057342278 0 0 0 0 0 0 0 0 0 0 0 0 0 0 0 0 0 0 0 0 0 0 0 0.335535121934492 0 0 0 0 0 0.0371038133333477 0 0 0 0 0.123731453305311 0 0 0 0 0 0 0 0 0 0 0 0 0 0 0 0 0 0 0 0 0 0 0 0 0 0 0 0 0 0 0 0 0 0 0 0 0
0 0 0 0 0 0 0 0 0 0 0 0 0 0 0 0 0 0 0 0 0 0 0 0 0 0 0 0 0 0 0 0 0 0 0 0 0 0 0 0 0 0 0 0 0 0 0 0 0 0 0 0 0 0 0 0 0 0 0 0 0 0 0 0 0 0 0 0 0 0 0 0 0 0 0 0 0 0 0 0 0 0 0 0 0 0 0 0 0 0 0 0 0 0 0 0 0 0 0 0 0 0 0 0 0 0 0 0 0 0 0 0 0 0 0 0 0 0 0 0 0 0 0 0 0 0 0.0245784004586274 0 0 0 0 0 0 0 0 0 0 0 0 0 0 0 0 0 0 0 0 0 0 0 0 0 0 0 0 0 0 0 0 0 0 0 0 0 0 0 0 0 0 0 0 0.069540351030263 0 0 0 0 0 0 0 0 0 0 0 0 0 0 0 0 0 0 0 0 0 0 0 0 0 0 0 0 0 0 0 0 0 0 0 0.250808533558826 0 0 0 0 0 0 0 0 0 0 0 0 0 0 0 0 0 0 0 0 0 0 0 0 0 0 0 0 0 0 0 0 0 0 0 0 0 0 0 0 0 0 0 0 0 0 0 0 0 0 0 0 0.0915576035850345 0 0 0 0 0 0.419094110654316 0 0 0 0 0 0 0 0 0 0 0 0.144421000712934 0 0 0 0 0 0 0 0 0 0 0 0 0 0 0 0 0 0 0 0 0 0 0 0 0 0 0 0 0 0 0 0 0 0 0 0 0
0 0 0 0 0 0 0 0 0 0 0 0 0 0 0 0 0 0 0 0 0 0 0 0 0 0 0 0 0 0 0 0 0 0 0 0 0 0 0 0 0 0 0 0 0 0 0 0 0 0 0 0 0 0 0 0 0 0 0 0 0 0 0 0 0 0 0 0 0 0 0 0 0 0 0 0 0 0 0 0 0 0 0 0 0 0 0 0 0 0 0 0 0 0 0 0 0 0 0 0 0 0 0 0 0 0 0 0 0 0 0 0 0 0 0 0 0 0 0 0 0 0 0 0 0 0 0 0 0 0 0 0 0 0 0 0 0 0 0 0 0 0 0 0 0 0 0 0 0 0 0 0 0 0 0 0 0 0 0 0 0 0 0 0 0 0 0 0 0 0 0.0911661998601285 0.104374575187758 0.116547862990289 0 0 0 0 0 0 0 0 0 0 0 0 0 0 0 0 0 0 0 0 0 0 0 0 0 0 0 0 0 0 0 0 0 0 0.406416235092866 0 0 0 0 0 0 0 0 0 0 0 0 0 0 0 0 0 0 0 0 0 0 0 0 0 0 0 0 0 0 0 0 0 0 0 0 0 0 0 0 0 0 0 0 0 0 0 0 0 0 0 0 0 0 0 0 0 0 0 0 0 0 0 0 0 0 0 0 0 0.149820110380805 0 0.131675016488153 0 0 0 0 0 0 0 0 0 0 0 0 0 0 0 0 0 0 0 0 0 0 0 0 0 0 0 0 0 0 0 0 0 0 0 0
0 0 0 0 0 0 0 0 0 0 0 0 0.0119590008487031 0 0 0 0 0 0 0 0 0 0 0 0 0 0 0 0 0 0 0 0 0 0 0 0 0 0 0 0 0 0 0 0 0 0 0 0 0 0 0 0 0 0 0 0 0 0 0 0 0 0 0 0 0 0 0 0 0 0 0 0 0 0 0 0 0 0 0 0 0 0 0 0 0 0 0 0 0 0 0 0 0 0 0 0 0 0 0 0 0 0 0 0 0 0 0 0 0 0 0 0.0144666855540015 0.0280130023806237 0 0 0.0166798183774689 0 0 0 0 0 0 0 0 0 0 0 0 0 0 0 0 0 0 0 0 0 0 0 0 0 0 0 0 0 0 0 0 0 0 0 0 0 0 0 0 0 0 0 0 0 0 0 0 0 0 0 0 0 0 0 0 0.0637780621800311 0.151402932899417 0 0 0 0 0 0 0 0 0 0 0 0 0 0 0 0 0 0 0 0.0233268156275565 0 0 0 0 0 0 0 0 0 0 0 0 0 0 0 0 0 0 0 0 0 0 0 0.0402176477667821 0 0 0 0 0 0 0 0 0 0 0 0 0 0 0 0 0 0 0 0 0 0 0 0 0 0 0.0126234326900657 0 0 0 0 0 0 0 0 0 0 0 0 0.0999473005968016 0.110795311587321 0 0 0 0 0 0 0 0 0 0 0.0767816666735098 0 0.287792195379865 0.0622161274378525 0 0 0 0 0 0 0 0 0 0 0 0 0 0 0 0 0 0 0 0 0 0 0 0 0 0 0 0 0 0 0 0 0 0 0 0 0 0 0 0 0 0
0 0 0 0 0 0 0 0 0 0 0 0 0 0 0 0 0 0 0 0 0 0 0 0 0 0 0 0 0 0 0 0 0 0 0 0 0 0 0 0 0 0 0 0 0 0 0 0 0 0 0 0 0 0 0 0 0 0 0 0 0 0 0 0 0 0 0 0 0 0 0 0 0 0 0 0 0 0 0 0 0 0 0 0 0 0 0 0 0 0 0 0 0 0 0 0 0 0 0 0 0 0 0 0 0 0 0 0 0 0 0 0 0 0 0 0 0 0 0 0 0 0 0 0 0 0 0 0 0 0 0 0 0 0 0 0 0 0 0 0 0 0 0 0 0 0 0 0 0 0 0 0 0 0 0 0 0 0 0 0 0 0 0 0 0 0 0 0 0 0 0 0 0 0 0.245953449913658 0 0 0 0 0 0 0 0 0 0 0 0 0 0 0 0 0 0 0 0 0 0 0 0 0 0 0 0 0 0 0 0 0 0 0 0 0 0 0 0 0 0 0 0 0 0 0 0 0 0 0 0 0 0 0 0 0 0 0 0 0 0 0 0 0 0 0 0 0 0 0 0 0 0 0 0 0 0 0 0 0 0 0 0 0 0 0 0 0 0 0 0 0 0 0.315978883412568 0 0.189445216410779 0 0.248622450262996 0 0 0 0 0 0 0 0 0 0 0 0 0 0 0 0 0 0 0 0 0 0 0 0 0 0 0 0 0 0 0 0 0 0 0 0 0 0 0 0 0 0
0 0 0 0 0 0 0 0 0 0 0 0 0 0 0 0 0 0 0 0 0 0 0 0 0 0 0 0 0 0 0 0 0 0 0 0 0 0 0 0 0 0 0 0 0 0 0 0 0 0 0 0 0 0 0 0 0 0 0 0 0 0 0 0 0 0 0 0 0 0 0 0 0 0 0 0 0 0 0 0 0 0 0 0 0 0 0 0 0 0 0 0 0 0 0 0 0 0 0 0 0 0 0 0 0 0 0 0 0 0 0 0 0 0 0 0 0 0 0 0 0 0 0 0 0 0 0 0 0 0 0 0 0 0 0 0 0 0 0 0 0 0 0 0 0 0 0 0 0 0 0 0 0 0 0 0 0 0 0 0 0 0 0 0 0 0 0 0 0 0 0 0 0 0.0799838461292366 0.175011297811037 0 0 0 0 0 0 0 0 0 0 0 0 0 0 0 0 0 0 0 0 0 0 0 0 0 0 0 0 0 0 0 0 0 0 0 0 0 0 0 0 0 0 0 0 0 0 0 0 0 0 0 0 0 0 0 0 0 0 0 0 0 0 0 0 0 0 0 0 0 0 0 0 0 0 0 0 0 0 0 0 0 0 0 0 0 0 0 0 0 0 0 0 0 0 0 0.0415271438696471 0 0 0.350127602274246 0.0728494965254856 0.0858837925320156 0.194616820858332 0 0 0 0 0 0 0 0 0 0 0 0 0 0 0 0 0 0 0 0 0 0 0 0 0 0 0 0 0 0 0 0 0 0 0 0 0 0 0
0 0 0 0 0 0 0 0 0 0 0 0 0.0210668442104562 0 0 0 0 0 0 0 0 0 0 0 0 0 0 0 0 0 0 0 0 0 0 0 0 0 0 0 0 0 0 0 0 0 0 0 0 0 0 0 0 0 0 0 0 0 0 0 0 0 0 0 0 0 0 0 0 0 0 0 0 0 0 0 0 0 0 0 0 0 0 0 0 0 0 0 0 0 0 0 0 0 0 0 0 0 0 0 0 0 0 0 0 0 0 0 0 0 0 0 0 0 0 0 0 0.0191656482004034 0 0 0 0 0 0 0 0 0 0 0 0 0 0 0 0 0 0 0 0 0 0 0 0 0 0 0 0 0 0 0 0 0 0 0 0 0 0 0 0 0 0 0 0 0 0 0 0 0 0 0 0 0 0 0 0.0412118781066468 0.05999436234846 0 0 0 0 0 0 0 0 0 0 0 0 0 0 0 0 0 0 0 0 0 0 0 0 0 0 0 0 0 0 0 0 0 0 0 0 0 0 0 0 0 0 0 0 0 0 0 0 0 0 0 0 0 0 0 0 0 0 0 0 0 0 0 0 0 0 0 0 0 0 0.0147321278423248 0 0 0 0 0.0157649419309822 0 0 0 0 0 0 0 0 0.208673492012696 0 0 0 0 0 0 0 0 0 0.31996993252512 0 0 0 0.299420772822911 0 0 0 0 0 0 0 0 0 0 0 0 0 0 0 0 0 0 0 0 0 0 0 0 0 0 0 0 0 0 0 0 0 0 0 0 0 0 0 0 0 0
0 0 0 0 0 0 0 0 0 0 0 0 0 0 0 0 0 0 0 0 0 0 0 0 0 0 0 0 0 0 0 0 0 0 0 0 0 0 0 0 0 0 0 0 0 0 0 0 0 0 0 0 0 0 0 0 0 0 0 0 0 0 0 0 0 0 0 0 0 0 0 0 0 0 0 0 0 0 0 0 0 0 0 0 0 0 0 0 0 0 0 0 0 0 0 0 0 0 0 0 0 0 0 0 0 0 0 0 0 0 0 0 0 0 0 0 0 0 0 0 0 0 0 0 0 0 0 0 0 0 0 0 0 0 0 0 0 0 0 0 0 0 0 0 0 0 0 0 0 0 0 0 0 0 0 0 0 0 0 0 0 0 0 0 0 0 0 0 0 0 0 0 0 0.0268122932817866 0.124792918827467 0 0 0 0 0 0 0 0 0 0 0 0 0 0 0 0 0 0 0 0 0 0 0 0 0 0 0 0 0 0 0 0 0 0 0 0 0 0 0 0 0 0 0 0 0 0 0 0 0 0 0 0 0 0 0 0 0 0 0 0 0 0 0 0 0 0 0 0 0 0 0 0 0 0 0 0 0 0 0 0 0 0 0 0 0.0479843239265882 0 0 0 0 0 0 0.0220534014006037 0 0 0.0486433093960503 0.0472345688652353 0.30345726842675 0.210558078125626 0 0.0628613574549063 0.0501542634898213 0.0554482168051652 0 0 0 0 0 0 0 0 0 0 0 0 0 0 0 0 0 0 0 0 0 0 0 0 0 0 0 0 0 0 0 0 0 0 0 0 0 0 0
0 0 0 0 0 0 0 0 0 0 0 0 0 0 0 0 0 0 0 0 0 0 0 0 0 0 0 0 0 0 0 0 0 0 0 0 0 0 0 0 0 0 0 0 0 0 0 0 0 0 0 0 0 0 0 0 0 0 0 0 0 0 0 0 0 0 0 0 0 0 0 0 0 0 0 0 0 0 0 0 0 0 0 0 0 0 0 0 0 0 0 0 0 0 0 0 0 0 0 0 0 0 0 0 0 0 0 0 0 0 0 0 0 0 0 0 0 0 0 0 0 0 0 0 0 0 0 0 0 0 0 0 0 0 0 0 0 0 0 0 0 0 0 0 0 0 0 0 0 0 0 0 0 0 0 0 0 0 0 0 0 0 0 0 0 0 0 0 0 0 0 0 0.0468825488264116 0 0.0550310833359426 0 0 0 0 0 0 0 0 0 0 0 0 0 0 0 0 0 0 0 0 0 0 0 0 0 0 0 0 0 0 0 0 0.0493098656727404 0 0 0 0 0 0 0 0 0 0 0 0 0 0 0 0 0 0 0 0 0 0 0 0 0 0 0 0 0 0 0 0 0 0 0 0 0 0 0 0 0 0 0 0 0 0 0 0 0 0 0 0 0 0 0 0.095615624945868 0 0 0 0 0 0 0 0.0388584729967747 0 0.0386875953108805 0 0.195228348168387 0.253456589630457 0 0 0 0.226929871112538 0 0 0 0 0 0 0 0 0 0 0 0 0 0 0 0 0 0 0 0 0 0 0 0 0 0 0 0 0 0 0 0 0 0 0
0 0 0 0 0 0 0 0 0 0 0 0 0 0 0 0 0 0 0 0 0 0 0 0 0 0 0 0 0 0 0 0 0 0 0 0 0 0 0 0 0 0 0 0 0 0 0 0 0 0 0 0 0 0 0 0 0 0 0 0 0 0 0 0 0 0 0 0 0 0 0 0 0 0 0 0 0 0 0 0 0 0 0 0 0 0 0 0 0 0 0 0 0 0 0 0 0 0 0 0 0 0 0 0 0 0 0 0 0 0 0 0 0 0 0 0 0 0 0 0 0 0 0 0 0 0 0 0 0 0 0 0 0 0 0 0 0 0 0 0 0 0 0 0 0 0 0 0 0 0 0 0 0 0 0 0 0 0 0 0 0 0 0 0 0 0 0 0 0 0 0 0 0 0 0.0427974070089132 0 0 0 0 0 0 0 0 0 0 0 0 0 0 0 0 0 0 0 0 0 0 0 0 0 0 0 0 0 0 0 0 0 0 0 0 0 0 0 0 0 0 0 0 0 0 0 0 0 0 0 0 0 0 0 0 0 0 0 0 0 0 0 0 0 0 0 0 0 0 0 0 0 0 0 0 0 0 0 0 0 0 0 0 0 0 0 0 0.0361070098947111 0 0 0 0 0 0 0 0.084412420585388 0 0.0568763610838191 0.359731810959909 0 0.319812266491125 0 0 0 0.100262723976134 0 0 0 0 0 0 0 0 0 0 0 0 0 0 0 0 0 0 0 0 0 0 0 0 0 0 0 0 0 0 0 0 0 0 0
0 0 0 0 0 0 0 0 0 0 0 0 0 0 0 0 0 0 0 0 0 0 0 0 0 0 0 0 0 0 0 0 0 0 0 0 0 0 0 0 0 0 0 0 0 0 0 0 0 0 0 0 0 0 0 0 0 0 0 0 0 0 0 0 0 0 0 0 0 0 0 0 0 0 0 0 0 0 0 0 0 0 0 0 0 0 0 0 0 0 0 0 0 0 0 0 0 0 0 0 0 0 0 0 0 0 0 0 0 0 0 0 0 0 0 0 0 0 0 0 0 0 0 0 0 0 0 0 0 0 0 0 0 0 0 0 0 0 0 0 0 0 0 0 0 0 0 0 0 0 0 0 0 0 0 0 0 0 0 0 0.0365190701969713 0 0 0.069930593290316 0 0 0 0 0 0 0 0 0 0 0.132624654807746 0 0 0 0 0 0 0 0 0 0 0 0 0 0 0 0 0 0 0 0 0 0 0 0 0 0 0 0 0 0 0 0 0 0 0 0 0 0 0 0 0 0 0 0 0 0 0 0 0 0 0 0 0 0 0 0 0 0 0 0 0 0 0 0 0 0 0 0 0 0 0 0 0 0 0 0 0 0 0 0 0 0 0 0 0 0 0 0 0.025950212005568 0 0 0 0 0 0 0 0.116090312972066 0 0.0381620764787765 0.283439269070689 0.194095553056077 0 0 0 0 0.10318825812179 0 0 0 0 0 0 0 0 0 0 0 0 0 0 0 0 0 0 0 0 0 0 0 0 0 0 0 0 0 0 0 0 0 0 0
0 0 0 0 0 0 0 0 0 0 0 0 0 0 0 0 0 0 0 0 0 0 0 0 0 0 0 0 0 0 0 0 0 0 0 0 0 0 0 0 0 0 0 0 0 0 0 0 0 0 0 0 0 0 0 0 0 0 0 0 0 0 0 0 0 0 0 0 0 0 0 0 0 0 0 0 0 0 0 0 0 0 0 0 0 0 0 0 0 0 0 0 0 0 0 0 0 0 0 0 0 0 0 0 0 0 0 0 0 0 0 0 0 0 0 0 0 0 0 0 0 0 0 0 0 0 0 0 0 0 0 0 0 0 0 0 0 0 0 0 0 0 0 0 0 0 0 0 0 0 0 0 0 0 0 0 0 0 0 0 0 0 0.0483590028237687 0 0 0 0 0 0 0 0 0 0 0 0 0 0 0 0 0 0 0 0 0 0 0 0 0 0 0 0 0 0 0 0 0 0 0 0 0 0 0 0 0 0 0 0 0 0 0 0 0 0 0 0 0 0 0 0 0 0 0 0 0 0 0 0 0 0 0 0.0270990786229926 0.0617515536980576 0 0 0 0 0 0 0 0 0 0 0 0 0 0 0 0 0 0 0 0 0 0 0 0 0 0 0 0 0 0 0 0 0 0 0 0 0.0384048293876874 0 0 0 0 0 0 0 0 0 0 0.781074979698167 0.0433105557693263 0 0 0 0 0 0 0 0 0 0 0 0 0 0 0 0 0 0 0 0 0 0 0 0 0 0 0 0 0 0 0 0 0 0 0
0 0 0 0 0 0 0 0 0 0 0 0 0 0 0 0 0 0 0 0 0 0 0 0 0 0 0 0 0 0 0 0 0 0 0 0 0 0 0 0 0 0 0 0 0 0 0 0 0 0 0 0 0 0 0 0 0 0 0 0 0 0 0 0 0 0 0 0 0 0 0 0 0 0 0 0 0 0 0 0 0 0 0 0 0 0 0 0 0 0 0 0 0 0 0 0 0 0 0 0 0 0 0 0 0 0 0 0 0 0 0 0 0 0 0 0 0 0 0 0 0 0 0 0 0 0 0 0 0 0 0 0 0 0 0 0 0 0 0 0 0 0 0 0 0 0 0 0 0 0 0 0 0 0 0 0 0 0 0 0 0 0 0 0 0 0 0 0 0 0 0 0 0.165758557131452 0 0 0 0 0 0 0 0 0 0 0 0 0 0 0 0 0 0 0 0 0 0 0 0 0 0 0 0 0 0 0 0 0 0 0.284079042025609 0 0 0 0 0 0 0 0 0 0 0 0 0 0 0 0 0 0 0 0 0 0 0 0 0 0 0 0 0 0 0 0 0 0 0 0 0 0 0 0 0 0 0 0 0 0 0 0 0 0 0 0 0 0 0 0 0 0 0.245512102905557 0.229429664803538 0 0 0 0 0 0 0 0 0 0 0 0 0 0 0 0 0 0 0 0 0 0 0 0 0 0 0 0 0 0 0 0 0.0752206331338437 0 0 0 0 0 0 0 0 0 0 0 0 0 0 0
0 0 0 0 0 0 0 0 0 0 0 0 0 0 0 0 0 0 0 0 0 0 0 0 0 0 0 0 0 0 0 0 0 0 0 0 0 0 0 0 0 0 0 0 0 0 0 0 0 0 0 0 0 0 0 0 0 0 0 0 0 0 0 0 0 0 0 0 0 0 0 0 0 0 0 0 0 0 0 0 0 0 0 0 0 0 0 0 0 0 0 0 0 0 0 0 0 0 0 0 0 0 0 0 0 0 0 0 0 0 0 0 0 0 0 0 0 0 0 0 0 0 0 0 0 0 0 0 0 0 0 0 0 0 0 0 0 0 0 0 0 0 0 0 0 0 0 0 0 0 0 0 0 0 0 0 0 0 0 0 0.0808267286555905 0 0.0890078475422769 0.108617279851426 0 0 0 0 0 0 0 0 0 0 0.0560700598000839 0 0 0 0 0 0 0 0 0 0 0 0 0 0 0 0 0 0 0 0 0 0 0 0 0 0 0 0 0 0 0 0 0 0 0 0 0 0 0 0 0 0 0 0 0 0 0 0 0 0 0 0 0 0 0 0 0 0 0 0 0 0 0 0 0 0 0 0 0 0 0 0 0 0 0 0 0 0 0 0 0 0 0 0 0 0 0 0 0 0 0 0 0 0.0275668189690289 0 0 0 0 0 0 0 0 0.637911265181593 0 0 0 0 0 0 0 0 0 0 0 0 0 0 0 0 0 0 0 0 0 0 0 0 0 0 0 0 0 0 0 0 0 0 0 0 0 0
0 0 0 0 0 0 0 0 0 0 0 0 0 0 0 0 0 0 0 0 0 0 0 0 0 0 0 0 0 0 0 0 0 0 0 0 0 0 0 0 0 0 0 0 0 0 0 0 0 0 0 0 0 0 0 0 0 0 0 0 0 0 0 0 0 0 0 0 0 0 0 0 0 0 0 0 0 0 0 0 0 0 0 0 0 0 0 0 0 0 0 0 0 0 0 0 0 0 0 0 0 0 0 0 0 0 0 0 0 0 0 0 0 0 0 0 0 0 0 0 0 0 0 0 0 0 0 0 0 0 0 0 0 0 0 0 0 0 0 0 0 0 0 0 0 0 0 0 0 0 0 0 0 0 0 0 0 0 0 0 0 0 0 0 0 0 0 0 0 0 0 0 0.0621666986876671 0 0.0270210627861484 0 0 0 0 0 0 0 0 0 0 0 0 0 0 0 0 0 0 0 0 0 0 0 0 0 0 0 0 0 0 0 0 0.056180698282604 0 0 0 0 0 0 0 0 0 0 0 0 0 0 0 0 0 0 0 0 0 0 0 0 0 0 0 0 0 0 0 0 0 0 0 0 0 0 0 0 0 0 0 0 0 0 0 0 0 0 0 0 0 0 0 0.0580064150110379 0 0 0 0 0 0 0 0 0 0 0.446350966548779 0.107025766853009 0.181492491257997 0.0617559005727576 0 0 0 0 0 0 0 0 0 0 0 0 0 0 0 0 0 0 0 0 0 0 0 0 0 0 0 0 0 0 0 0 0 0 0 0 0 0
0 0 0 0 0 0 0 0 0 0 0 0 0 0 0 0 0 0 0 0 0 0 0 0 0 0 0 0 0 0 0 0 0 0 0.0022422914466552 0 0 0 0.0139199199396893 0 0.00991887604232314 0 0 0 0 0 0 0 0 0 0 0 0 0 0 0 0 0 0 0 0 0 0 0 0 0 0 0 0 0 0 0 0 0 0 0 0 0 0 0 0 0 0 0 0 0 0 0 0 0 0 0 0 0 0 0 0 0 0 0 0 0 0 0 0 0 0 0 0 0 0 0 0 0 0 0 0 0 0 0 0 0 0 0 0 0 0 0 0 0 0 0 0 0 0 0 0 0 0 0 0 0 0 0 0 0 0 0 0 0 0 0 0 0 0 0 0 0 0 0 0 0 0 0 0 0.00967595158910355 0.00980420681367004 0.0415246050767478 0.0498988924557192 0.289154310015101 0 0 0 0 0 0 0 0.00650305313188831 0 0 0 0.00968308692445152 0 0 0 0.0167069518574883 0.00818353876422782 0.0382403182650569 0.00634678895270113 0.0627881551813025 0 0 0 0 0 0.014243183519828 0 0 0 0.0473729759220463 0.0947693458380922 0 0.178620263090444 0 0 0 0 0 0 0 0 0 0 0 0 0 0 0 0 0 0 0.0222241745317616 0 0 0 0 0 0 0 0 0 0 0 0 0 0.0041410003917531 0 0 0 0.0176748610963216 0.00404953725665278 0 0 0 0 0 0 0 0 0 0 0 0 0 0 0.0182145663019861 0 0 0 0 0 0 0 0 0 0 0 0 0 0 0 0 0 0 0 0 0 0 0 0 0 0 0 0 0 0 0 0 0 0.00332203674550305 0 0 0 0 0 0 0.00160775846810788 0 0.00304532870519814 0 0 0 0 0 0 0 0 0 0 0 0 0 0 0 0.00551329091934183 0.0106107307568378
0 0 0 0 0 0 0 0 0 0 0 0 0 0 0 0 0 0 0 0 0 0 0 0 0 0 0 0 0 0 0 0 0 0 0 0 0 0 0 0 0 0 0 0 0 0 0 0 0 0 0 0 0 0 0 0 0 0 0 0 0 0 0 0 0 0 0 0 0 0 0 0 0 0 0 0 0 0 0 0 0 0 0 0 0 0 0 0 0 0 0 0 0 0 0 0 0 0 0 0 0 0 0 0 0 0 0 0 0 0 0 0 0 0 0 0 0 0 0 0 0 0 0 0 0 0 0 0 0 0 0 0 0 0 0 0 0 0 0 0 0 0 0 0 0 0 0 0 0 0 0 0 0 0 0 0 0 0 0 0 0 0 0 0 0 0 0 0 0 0 0 0 0 0 0 0 0 0 0 0 0.195359299033171 0.195528198867505 0 0 0 0 0 0 0 0 0 0 0 0 0 0.0260094228522791 0 0 0 0 0 0 0 0 0 0 0 0 0 0 0 0 0 0 0 0 0 0 0 0 0 0 0 0 0 0 0 0 0 0 0 0 0 0 0 0 0.120242692399531 0.0264538516243099 0 0 0 0 0 0 0 0 0 0 0 0 0 0 0 0 0 0 0 0 0 0 0 0 0 0 0 0 0 0 0 0 0 0 0 0 0 0 0 0 0 0 0 0 0 0 0 0 0 0 0 0.0620879835566486 0 0.201610063399428 0.172708488267127 0 0 0 0 0 0 0 0 0 0 0 0 0 0 0 0 0 0 0 0 0 0 0
0 0 0 0 0 0 0 0 0 0 0 0 0 0 0 0 0 0 0 0 0 0 0 0 0 0 0 0 0 0 0 0 0 0 0 0 0 0 0 0 0 0 0 0 0 0 0 0 0 0 0 0 0 0 0 0 0 0 0 0 0 0 0 0 0 0 0 0 0 0 0 0 0 0 0 0 0 0 0 0 0 0 0 0 0 0 0 0 0 0 0 0 0 0 0 0 0 0 0 0 0 0 0 0 0 0 0 0 0 0 0 0 0 0 0 0 0 0 0 0 0 0 0 0 0 0 0 0 0 0 0 0 0 0 0 0 0 0 0 0 0 0 0 0 0 0 0 0 0 0 0 0 0 0 0 0 0 0.0845459258874445 0.0618391308249432 0.0198477728793147 0.00505628919074344 0 0 0 0 0 0 0 0 0 0 0 0 0 0 0 0 0 0 0 0 0 0 0 0 0 0 0 0 0 0 0.100060771688852 0 0 0 0 0 0 0 0 0 0 0 0 0 0 0 0 0 0 0 0 0 0 0 0.0364397265041422 0 0 0 0 0 0 0 0 0 0 0 0 0 0 0 0 0 0 0 0 0 0 0 0 0 0 0 0 0 0 0 0 0 0 0 0 0 0 0 0 0 0 0 0 0 0 0 0 0 0 0 0 0 0 0 0 0 0 0 0 0 0 0 0 0 0 0 0 0.055851660364362 0 0.187487794661695 0.138977237674495 0.0979148138189782 0 0 0 0 0.016260404438208 0.0483693671234529 0 0 0 0 0 0 0 0 0 0 0.0291864701537111 0.0061036756959844 0.112058959093674 0 0 0 0 0 0 0 0
0 0 0 0 0 0 0 0 0 0 0 0 0 0 0 0 0 0 0 0 0 0 0 0 0 0 0 0 0 0 0 0 0 0 0 0 0 0 0 0 0 0 0 0 0 0 0 0 0 0 0 0 0 0 0 0 0 0 0 0 0 0 0 0 0 0 0 0 0 0 0 0 0 0 0 0 0 0 0 0 0 0 0 0 0 0 0 0 0 0 0 0 0 0 0 0 0 0 0 0 0 0 0 0 0 0 0 0 0 0 0 0 0 0 0 0 0 0 0 0 0 0 0 0 0 0 0 0 0 0 0 0 0 0 0 0 0 0 0 0 0 0 0 0 0 0 0 0 0 0 0 0 0 0 0 0 0 0 0.158504865585192 0.0643560939421231 0 0 0 0 0 0 0 0 0 0 0 0 0 0 0 0 0 0 0 0 0 0 0 0 0 0 0 0 0 0 0 0.0293960640828261 0 0 0.0230838669230307 0 0 0 0 0 0 0 0 0 0 0 0 0 0 0 0 0 0 0 0 0.102949869784114 0 0 0 0 0.0422800501904455 0 0 0 0 0 0 0 0 0 0 0 0 0 0 0 0 0 0 0 0 0 0.0155328775650971 0 0 0 0 0.0220890169181936 0 0 0 0 0 0 0 0 0 0 0 0 0 0 0 0 0 0 0 0 0 0 0 0 0 0 0 0 0 0 0 0 0 0 0 0.165908829337033 0 0.10895814706027 0.0374672809801572 0.0704021960896596 0.043698442893943 0 0 0 0 0.0472011097819463 0 0 0 0.0104732297007249 0 0 0 0 0 0 0 0 0 0.0480009063643626 0 0 0 0.00969715280088133 0 0 0 0
0 0 0 0 0 0 0 0 0 0 0 0 0 0 0 0 0 0 0 0 0 0 0 0 0 0 0 0 0 0 0 0 0 0 0 0 0 0 0 0 0 0 0 0 0 0 0 0 0 0 0 0 0 0 0 0 0 0 0 0 0 0 0 0 0 0 0 0 0 0 0 0 0 0 0 0 0 0 0 0 0 0 0 0 0 0 0 0 0 0 0 0 0 0 0 0 0 0 0 0 0 0 0 0 0 0 0 0 0 0 0 0 0 0 0 0 0 0 0 0 0 0 0 0 0 0 0 0 0 0 0 0 0 0 0 0 0 0 0 0 0 0 0 0 0 0 0 0 0 0 0 0 0 0 0.00744681950746137 0.0196214307908077 0 0.0248790932737863 0.135500993999049 0.0214160401471351 0.0234486907598452 0 0 0 0.0155687372205353 0 0 0 0 0 0 0 0 0 0 0.0272470938348883 0 0 0 0 0 0.00504866617816594 0 0 0 0 0 0 0 0 0 0.0080405257218559 0 0.00478623697553134 0 0 0.062889964593493 0 0 0 0 0 0 0 0.0424583416532974 0 0 0 0 0 0 0 0 0.00425921167224036 0 0 0 0 0 0 0 0 0 0 0 0 0 0 0 0 0 0 0 0 0 0 0 0 0 0 0 0 0.0096525791550726 0.0104550543404538 0 0 0.00525941812936648 0 0 0 0 0 0 0 0 0.00553792651080939 0 0 0 0 0 0 0 0 0 0 0 0 0 0 0 0 0 0 0 0 0 0 0 0 0 0 0 0 0.0713919351616696 0 0.00945746353900782 0.0260324558301438 0.141679712904872 0 0 0 0 0.0992965461205302 0.208141084187165 0 0 0.00419467457586372 0 0 0 0 0 0.00628930321695305 0 0 0 0 0 0 0 0 0 0 0 0
0 0 0 0 0 0 0 0 0 0 0 0 0 0 0 0 0 0 0 0 0 0 0 0 0 0 0 0 0 0 0 0 0 0 0 0 0 0 0 0 0 0 0 0 0 0 0 0 0 0 0 0 0 0 0 0 0 0 0 0 0 0 0 0 0 0 0 0 0 0 0 0 0 0 0 0 0 0 0 0 0 0 0 0 0 0 0 0 0 0 0 0 0 0 0 0 0 0 0 0 0 0 0 0 0 0 0 0 0 0 0 0 0 0 0 0 0 0 0 0 0 0 0 0 0 0 0 0 0 0 0 0 0 0 0 0 0 0 0 0 0 0 0 0 0 0 0 0 0 0 0 0 0 0 0 0.0377685955723261 0 0.103480029727132 0.0619600106029244 0.0246261046313778 0.03500939767445 0 0 0 0 0 0 0 0 0 0 0 0 0 0 0 0 0.00329720204182041 0 0 0 0.0101239207988244 0 0 0 0 0 0 0 0 0 0.155091730633625 0 0 0 0 0 0 0 0 0 0 0 0 0 0 0 0 0 0 0 0 0 0 0 0 0 0 0.0128241525565976 0 0 0 0 0 0 0 0 0 0 0 0 0 0 0 0 0 0 0 0 0 0 0 0 0 0 0 0 0 0 0 0 0 0 0 0 0 0 0 0 0 0 0 0 0 0 0 0 0 0 0 0 0 0 0 0 0 0 0 0 0 0 0 0 0.261842860122647 0.0176151563466741 0.00678608906702764 0 0.163887089763583 0.0838400889043562 0 0 0 0 0 0.0109225846334612 0 0 0 0 0 0 0 0 0 0 0 0 0.0109249869231726 0 0 0 0 0 0 0 0
0 0 0 0 0 0 0 0 0 0 0 0 0 0 0 0 0 0 0 0 0 0 0 0 0 0 0 0 0 0 0 0 0 0 0 0 0 0 0 0 0 0 0 0 0 0 0 0 0 0 0 0 0 0 0 0 0 0 0 0 0 0 0 0 0 0 0 0 0 0 0 0 0 0 0 0 0 0 0 0 0 0 0 0 0 0 0 0 0 0 0 0 0 0 0 0 0 0 0 0 0 0 0 0 0 0 0 0 0 0 0 0 0 0 0 0 0 0 0 0 0 0 0 0 0 0 0 0 0 0 0 0 0 0 0 0 0 0 0 0 0 0 0 0 0 0 0 0 0 0 0 0 0 0 0.00445829340705698 0.0266192781164158 0.00524014815411859 0.0594287018678672 0.139972243611241 0.0450058490448478 0.0208505557366511 0 0 0 0 0 0 0 0 0 0 0 0 0 0 0.00470733279781263 0 0.00136123550986307 0 0 0 0.0102883694009007 0 0 0 0 0 0 0 0 0 0.0794592119053082 0.0148238098320109 0.00348846984123615 0.00965024574588179 0 0 0 0 0 0 0 0 0 0.00537553469919705 0 0 0 0 0 0 0 0 0 0 0.0119859715728237 0 0 0.00573096622249282 0 0 0 0 0 0 0 0 0 0 0 0 0 0 0 0 0 0 0 0 0 0 0 0.00338409042866372 0 0 0 0.00213421402967729 0.00459771940705659 0 0 0 0 0 0 0 0 0 0 0 0 0 0 0 0 0 0 0 0 0 0 0 0 0 0 0 0 0 0 0 0 0 0 0 0.102676446000509 0.0175097501222176 0.00988142177450684 0.0866970180712027 0 0.18097216263436 0 0 0.00192481782973503 0 0.024389234054773 0.0617374928024321 0 0 0.0188359288306096 0 0 0 0 0 0 0 0 0 0.0192456528156862 0 0 0 0.0175678337328439 0 0 0 0
0 0 0 0 0 0 0 0 0 0 0 0 0 0 0 0 0 0 0 0 0 0 0 0 0 0 0 0 0 0 0 0 0 0 0 0 0 0 0 0 0 0 0 0 0 0 0 0 0 0 0 0 0 0 0 0 0 0 0 0 0 0 0 0 0 0 0 0 0 0 0 0 0 0 0 0 0 0 0 0 0 0 0 0 0 0 0 0 0 0 0 0 0 0 0 0 0 0 0 0 0 0 0 0 0 0 0 0 0 0 0 0 0 0 0 0 0 0 0 0 0 0 0 0 0 0 0 0 0 0 0 0 0 0 0 0 0 0 0 0 0 0 0 0 0 0.00144302153806884 0 0 0 0 0 0 0 0 0.00303936285370407 0.0113947047271118 0.0107609067178358 0.0477366828701848 0.121440285536737 0.0162981187331599 0.0152083753857285 0 0 0 0.0163910444667063 0 0 0 0 0 0 0 0 0 0 0.0103586666980556 0.00325099329070742 0 0 0 0 0.00517477197139553 0 0 0 0 0 0 0 0 0 0.0382558838764159 0.00397332605551699 0.00448576955162452 0.0129193628464918 0 0.00793665474355108 0 0 0 0 0 0 0 0.0145016842547035 0 0 0 0 0 0 0 0 0.00452780995614348 0 0 0 0 0 0 0 0 0 0 0 0 0 0 0 0 0 0 0 0 0 0 0 0 0 0 0 0 0.0185463483977114 0.00333831418613157 0 0 0.00605336783750506 0.0185862161025667 0 0 0.00624553824504491 0 0.00308869650045039 0 0 0.00425848277524544 0 0 0 0 0 0 0 0 0 0 0 0 0 0 0 0 0 0 0 0 0 0 0 0 0 0 0 0.0650546169317588 0.00977377355861731 0.0483631449039737 0.0398853783555783 0.162747507236429 0 0 0 0.00135732708957457 0 0.0398708698364416 0.165982691935443 0 0 0.0189600178360217 0 0 0 0 0 0.00712239768382121 0 0 0 0.0150147825683106 0 0 0 0.0137332909235239 0 0 0 0.0029198110220075
0 0 0 0 0 0 0 0 0 0 0 0 0 0 0 0 0 0 0 0 0 0 0 0 0 0 0 0 0 0 0 0 0 0 0 0 0 0 0 0 0 0 0 0 0 0 0 0.00912029393967008 0 0 0 0 0 0 0 0 0 0 0 0 0 0 0.00903314596973762 0 0 0 0 0 0 0 0 0 0.00655504603854876 0 0 0 0 0 0 0 0 0 0 0 0 0 0 0 0 0 0 0 0 0 0 0 0 0 0 0 0 0 0 0 0 0 0 0 0 0 0 0 0 0 0 0 0 0 0 0 0 0 0 0 0 0 0 0 0 0 0 0 0 0 0 0 0 0 0 0 0 0 0 0 0 0 0 0 0 0 0 0 0 0 0 0 0 0 0 0 0.013986932311992 0 0 0 0 0 0 0 0 0 0 0 0 0 0 0 0 0.0807124330912532 0 0 0 0.427433185112002 0.0109032191555257 0 0 0 0 0 0 0 0 0.0124230127228727 0 0 0 0 0 0 0 0 0.0212588120820641 0.0592981242568756 0.0588315153210239 0 0 0 0 0 0 0 0 0.0418664199261495 0 0 0 0 0 0.0571219898796518 0 0 0.00815967594068622 0 0 0 0 0 0.017315216815731 0 0.014622393036565 0 0 0 0 0 0 0 0 0 0 0 0 0 0 0 0 0 0 0 0 0 0 0 0 0 0 0 0 0 0 0 0 0 0 0 0 0 0 0 0 0 0 0 0 0 0 0 0 0 0 0 0 0.0113645166202399 0.0482906260020815 0 0 0 0 0 0 0 0 0.0446879787188161 0.0380170673437041 0 0 0 0 0 0 0 0 0 0 0 0 0 0.00899839571480924 0 0 0 0 0 0 0 0 0
0 0 0 0 0 0 0 0 0 0 0 0 0 0 0 0 0 0 0 0 0 0 0 0 0 0 0 0 0 0 0 0 0 0 0 0 0 0 0 0 0 0 0 0 0 0 0 0 0 0 0 0 0 0 0 0 0 0 0 0 0 0 0 0 0 0 0 0 0 0 0 0 0 0 0 0 0 0 0 0 0 0 0 0 0 0 0 0 0 0 0 0 0 0 0 0 0 0 0 0 0 0 0 0 0 0 0 0 0 0 0 0 0 0 0 0 0 0 0 0 0 0 0 0 0 0 0 0 0 0 0 0 0 0 0 0 0 0 0 0 0 0 0 0 0 0 0 0 0 0 0 0 0 0 0 0 0 0 0 0 0 0 0 0 0 0 0 0 0 0 0 0 0 0 0 0 0 0 0 0 0.020384377882791 0 0 0 0 0.0113435279839136 0 0.00551643829622459 0 0.0329740310998132 0 0 0 0 0 0 0 0 0 0.0344460860596262 0 0 0 0 0 0 0 0 0 0 0.0393936630648953 0 0 0 0 0 0 0 0 0.0555215228917823 0 0 0 0 0 0 0 0 0 0 0 0 0 0 0 0 0.691693903853253 0 0.0521709428190976 0 0 0 0 0 0 0 0 0 0 0 0 0 0 0 0 0 0 0 0 0 0 0 0 0 0 0 0 0 0 0 0 0 0 0 0 0 0 0 0 0 0 0 0 0 0 0 0 0 0 0 0 0.0408473847226818 0 0 0 0 0 0.00842394593901867 0 0 0 0 0 0 0 0 0 0 0 0 0 0.00728417538690259 0 0 0 0
0 0 0 0 0 0 0 0 0 0 0 0 0 0 0 0 0 0 0 0 0 0 0 0 0 0 0 0 0 0 0 0 0 0 0 0 0 0 0 0 0 0 0 0 0 0 0 0 0 0 0 0 0 0 0 0 0 0 0 0 0 0 0.00576046586899548 0 0 0 0 0 0 0 0 0 0 0 0 0 0 0 0 0 0 0 0 0 0 0 0 0 0 0 0 0 0 0 0 0 0 0 0 0 0 0 0 0 0 0 0 0 0 0 0 0 0 0 0 0 0 0 0 0 0 0 0 0 0 0 0 0 0 0 0 0 0 0 0 0 0 0 0 0 0 0 0 0 0 0 0 0 0 0 0 0 0 0 0 0.0153504967742058 0 0 0 0.00513538764049561 0.0231126237736958 0 0 0 0 0 0 0 0 0 0 0 0 0 0 0 0 0 0 0 0.0848892589757572 0.418009985287064 0 0 0 0 0 0 0 0.015730547309442 0 0 0 0 0 0 0 0 0 0.0164688687370439 0 0 0 0 0 0 0 0 0 0 0 0.0154997278583235 0 0 0 0 0 0.0285344152762109 0 0 0 0 0.0420134838531369 0 0 0 0 0 0 0 0 0 0 0 0 0 0.12367261163381 0 0 0 0 0 0 0 0 0 0 0 0 0 0 0 0 0 0 0 0 0 0 0 0 0 0 0 0 0 0 0 0 0 0 0 0 0 0 0 0 0 0 0 0 0 0.134516320735052 0 0 0 0 0.00528527036420963 0.00414437956026652 0.0383352416770365 0.0172950740068865 0 0 0 0 0 0 0.00624584066836771 0 0 0 0 0 0 0 0 0 0 0 0 0 0 0 0 0 0
0 0 0 0 0 0 0 0 0 0 0 0 0 0 0 0 0 0 0 0 0 0 0 0 0 0 0 0 0 0 0 0 0 0 0 0 0 0 0 0 0 0 0 0 0 0 0 0 0 0 0 0 0 0 0 0 0 0 0 0 0 0 0 0 0 0 0 0 0 0 0 0 0 0 0 0 0 0 0 0 0 0 0 0 0 0 0 0 0 0 0 0 0 0 0 0 0 0 0 0 0 0 0 0 0 0 0 0 0 0 0 0 0 0 0 0 0 0 0 0 0 0 0 0 0 0 0 0 0 0 0 0 0 0 0 0 0 0 0 0 0 0 0 0 0 0 0 0 0 0 0 0 0 0 0 0 0 0 0 0 0 0 0 0 0 0 0 0 0 0 0 0 0 0 0 0 0 0 0 0 0 0.0582723695033339 0 0 0 0 0 0 0 0 0 0 0 0 0 0.0560270873834742 0 0 0 0 0 0 0 0 0 0 0 0 0 0 0 0 0 0 0 0 0 0 0 0 0 0 0 0 0 0 0 0 0 0 0 0 0.0182940637250126 0 0 0.0216608930862123 0.0735040536703538 0.0854136249505539 0.0360103570881865 0.300263883845991 0.0849485328339246 0 0 0.0119634375224192 0 0 0.0119162856396986 0 0 0 0 0 0 0 0 0 0 0 0 0 0 0 0 0 0 0 0 0 0 0 0 0 0 0 0 0 0 0 0 0 0 0 0.135064791245291 0 0 0 0 0 0 0.0382253790935443 0 0 0 0 0 0 0 0.0117729131443315 0 0 0 0 0 0 0 0.00956826733310583 0.00682477504076528 0 0 0.0165793197452009 0 0 0 0.0236899651486002 0 0
0 0 0 0 0 0 0 0 0 0 0 0 0 0 0 0 0 0 0 0 0 0 0 0 0 0 0 0 0 0 0 0 0 0 0 0 0 0 0 0 0 0 0 0 0 0 0 0 0 0 0 0 0 0 0 0 0 0 0 0 0 0 0 0 0 0 0 0 0 0 0 0 0 0 0 0 0 0 0 0 0 0 0 0 0 0 0 0 0 0 0 0 0 0 0 0 0 0 0 0 0 0 0 0 0 0 0 0 0 0 0 0 0 0 0 0 0 0 0 0 0 0 0 0 0 0 0 0 0 0 0 0 0 0 0 0 0 0 0 0 0 0 0 0 0 0 0 0 0 0 0 0 0 0 0 0 0.0226789263062076 0.0292766351680009 0.0697187414171291 0 0 0 0 0 0.0154480203819416 0 0 0 0 0 0 0 0 0 0 0.0365352591302963 0 0 0 0 0 0 0 0 0 0 0 0 0 0 0 0 0 0 0 0 0.0694320001539438 0 0 0 0 0 0 0 0.123925273464467 0 0 0 0 0 0 0 0 0 0 0 0 0 0 0 0 0 0 0 0 0 0 0 0 0 0 0 0 0 0 0 0 0 0 0 0 0 0 0.00914303198593767 0 0 0 0 0 0 0 0 0 0 0 0 0 0 0 0 0 0 0 0 0 0 0 0 0 0 0 0 0 0 0 0 0 0 0 0 0 0 0 0.0344425259071849 0.0336575461221531 0.108062481717646 0 0.0699253516995078 0.127112903623014 0 0 0 0 0 0.219266362129545 0 0 0.022695826662211 0 0 0 0 0 0 0 0 0 0 0 0 0 0.00867911413081348 0 0 0 0
0 0 0 0 0 0 0 0 0 0 0 0 0 0 0 0 0 0 0 0 0 0 0 0 0 0 0 0 0 0 0 0 0 0 0 0 0 0 0 0 0 0 0 0 0 0 0 0 0 0 0 0 0 0 0 0 0 0 0 0 0 0 0 0 0 0 0 0 0 0 0 0 0 0 0 0 0 0 0 0 0 0 0 0 0 0 0 0 0 0 0 0 0 0 0 0 0 0 0 0 0 0 0 0 0 0 0 0 0 0 0 0 0 0 0 0 0 0 0 0 0 0 0 0 0 0 0 0 0 0 0 0 0 0 0 0 0 0 0 0 0 0 0 0 0 0 0 0 0 0 0 0 0 0 0 0 0 0.0426145058594303 0.0241149437672269 0.0063842319364683 0 0 0 0 0 0 0 0 0 0 0 0 0 0 0 0.0223157774588011 0.00807194189665359 0 0 0 0 0 0 0 0 0 0 0 0 0 0 0 0.00997506798716871 0 0.00738503424969154 0 0.0983573127757141 0 0 0 0 0 0 0 0.0580543755396572 0 0 0 0 0 0 0 0 0.00436179341787747 0 0 0 0 0 0 0.00756207364019983 0 0 0 0 0 0 0 0 0 0 0 0 0 0 0 0 0 0 0 0 0 0.0437561415822234 0.0106344730651694 0 0 0.0168466062635176 0.0449978342598585 0 0.00327066668950956 0.0349329900311073 0 0.00968472271559344 0 0 0.00364093772355746 0 0 0 0 0 0 0 0 0 0 0 0 0 0 0 0 0 0 0 0 0 0 0 0 0 0 0 0.0393429251102856 0 0.0869823622398709 0.00636141786551567 0.0679701263573464 0.203202629474344 0 0 0 0 0.0841985479802882 0 0 0 0.0265989930143661 0 0 0 0 0 0.00894861389031865 0 0 0 0.00842101275408766 0 0 0 0.0110119404541507 0 0 0 0
0 0 0 0 0 0 0 0 0 0 0 0 0 0 0 0 0 0 0 0 0 0 0 0 0 0 0 0 0 0 0 0 0 0 0 0 0 0 0 0 0 0 0 0 0 0 0 0 0 0 0 0 0 0 0 0 0 0 0 0 0 0 0 0 0 0 0 0 0 0 0 0 0 0 0 0 0 0 0 0 0 0 0 0 0 0 0 0 0 0 0 0 0 0 0 0 0 0 0 0 0 0 0 0 0 0 0 0 0 0 0 0 0 0 0 0 0 0 0 0 0 0 0 0 0 0 0 0 0 0 0 0 0 0 0 0 0 0.018971173273338 0 0 0 0 0 0 0 0.0320596171777741 0 0 0 0 0 0 0.0159564744517686 0 0 0 0 0 0 0 0 0 0 0 0 0 0 0 0 0 0 0 0 0 0 0 0 0 0 0 0 0 0 0 0 0 0 0 0 0 0 0 0 0.0115929881570381 0 0 0 0 0 0 0 0 0.00386636748122339 0 0 0 0 0 0 0 0 0 0.0522635730034555 0.058254118389042 0 0 0 0 0 0 0 0 0 0 0 0 0 0 0 0 0.00476713808747229 0 0 0 0 0 0 0 0 0 0 0 0 0 0 0.00606432204211278 0 0 0 0 0.00908586257858967 0 0.00193032977860147 0 0 0.133800046330662 0 0 0 0 0 0 0 0 0 0 0 0 0 0 0 0 0 0 0 0 0 0 0 0 0 0 0 0 0 0 0 0 0 0 0 0 0 0 0 0 0 0.0902306880820032 0 0 0 0.0247965827935427 0.0507086630959039 0.0253778655436133 0.126305052190901 0.0256116951037123 0 0 0 0.0122007038227332 0 0.0628945424065846 0 0 0 0.233262196209928
0 0 0 0 0 0 0 0 0 0 0 0 0 0 0 0 0 0 0 0 0 0 0 0 0 0 0 0 0 0 0 0 0 0 0 0 0 0 0 0 0 0 0 0 0 0 0 0 0 0 0 0 0 0 0 0 0 0 0 0 0 0 0 0 0 0 0 0 0 0 0 0 0 0 0 0 0 0 0 0 0 0 0 0 0 0 0 0 0 0 0 0 0 0 0 0 0 0 0 0 0 0 0 0 0 0 0 0 0 0 0 0 0 0 0 0 0 0 0 0 0 0 0 0 0 0 0 0 0 0 0 0 0 0 0 0 0 0 0 0 0 0 0 0 0 0 0 0 0 0 0 0 0 0 0 0 0 0 0 0 0 0 0 0 0 0 0 0 0 0.00157219050360718 0 0 0 0 0 0 0 0 0 0 0 0 0 0 0 0.0011458610133829 0.00204233705036214 0.00165381813396772 0 0 0 0 0 0 0 0 0 0 0 0 0 0 0 0 0 0 0 0 0 0 0 0 0 0 0 0 0 0 0 0 0 0 0 0 0 0 0 0 0 0 0 0 0 0 0.0314340066512658 0 0 0 0 0 0 0 0 0 0.106661029041956 0.0416467508295449 0 0 0 0.0103435513029123 0.0261537350879194 0.0577778964552986 0.0043441564861399 0.0199566409120246 0.00464785851825309 0.0394899391739555 0.0438292102252694 0.142947502582308 0 0 0 0 0 0 0 0 0 0 0 0 0 0 0 0 0 0 0 0 0 0 0 0.00165717377407243 0 0 0 0 0 0 0 0 0 0 0 0 0 0 0 0.026608871495695 0.195530396454889 0.0554933416460315 0 0 0 0 0.00148181146993778 0.00296536624748725 0.00417367502723088 0 0.0608224723540716 0.0596159328095777 0.0214367931234281 0 0.0212283294051763 0 0 0.0133393522242341
0 0 0 0 0 0 0 0 0 0 0 0 0 0 0 0 0 0 0 0 0 0 0 0 0 0 0 0 0 0 0 0 0.00115172197103547 0.00167971324380173 0 0 0 0 0 0 0 0 0 0 0 0 0 0 0 0 0 0 0 0.00269194232240372 0 0 0 0.00313480191285195 0 0 0 0 0 0 0 0 0 0 0 0 0 0 0 0 0 0 0 0 0 0 0 0 0 0 0 0 0 0.00250223094498393 0 0 0 0 0 0.000592950686314547 0 0 0 0 0.00359002405624486 0.0112799452830085 0 0 0 0 0 0 0 0 0 0 0 0 0 0 0 0 0 0 0 0 0 0 0 0 0 0 0 0 0 0 0 0 0 0 0 0 0 0.04013940345444 0 0 0 0.00135004690417846 0.00767571668038193 0.00307198123850777 0 0.0507220746038975 0 0 0.0145231860689897 0.0154724436131517 0 0.000713698265141657 0.0200161321454843 0 0 0 0 0 0.00760436588198036 0 0 0 0 0 0.000974531859359178 0 0.00127204192070715 0 0 0 0.000624316763488438 0 0 0 0 0.0064698316562115 0.00225194517894718 0 0 0 0 0.00104553651208833 0 0 0 0 0.00162574109064011 0.00108892095463656 0 0 0 0 0 0 0 0 0.00541006738789318 0 0 0 0 0 0.000615874346132272 0 0.00745938397156037 0 0 0 0 0 0 0 0 0 0 0 0 0 0 0 0 0.00113788238617364 0 0 0 0 0 0 0 0 0 0 0.000447479266889195 0 0.000321491246442621 0.000964063577516114 0 0 0 0.0040025262004151 0.00160128453348092 0 0.00648060446482822 0.00283708740544449 0.00225253569214779 0.00244243406292923 0.006090100841208 0.00751840068485924 0.00105221794516909 0.00186388177788293 0.0105706048838226 0.00551134636661964 0.00328082297398052 0 0.00078967259659222 0.149021956723163 0.00627031579242962 0.0121839771290609 0 0 0 0 0 0 0 0 0 0 0 0 0 0 0 0 0 0 0 0 0 0 0 0 0 0 0.0011869363712088 0.000725530439769827 0 0.00858301968128989 0.00960703206137849 0 0.000591901216073283 0.00103649304768386 0.00166683932173955 0.00360713648746734 0.0110090330168657 0.0177820967416425 0.0125721262212906 0 0.0536917323315371 0.0191610219628257 0 0.0135235801343791 0.0423466844199334 0 0.00602553509050533 0.00380921341528335 0.0122515767466977 0 0.0120457653552314 0.0411166441658258 0.00806527089772601 0.10743450259196 0.0598257960936801 0.0108272301172226 0.042098799494033 0.0560172451072329
0 0 0 0 0 0 0 0 0 0 0 0 0 0 0 0 0 0 0 0 0 0 0 0 0 0 0 0 0 0 0 0 0 0 0 0 0 0 0 0 0 0 0 0 0 0 0 0 0 0 0 0 0 0 0 0 0 0 0 0 0 0 0 0 0 0 0 0 0 0 0 0 0 0 0 0 0 0 0 0 0 0 0 0 0 0 0 0 0 0 0 0 0 0 0 0 0 0 0 0.00122668418312454 0 0 0 0 0 0 0 0 0 0 0 0 0 0 0 0 0 0 0 0 0 0 0 0 0 0 0 0 0 0 0 0 0 0 0 0 0 0.00778363152223375 0 0 0 0 0.00590192705414288 0.00161658551087395 0 0 0 0 0.0129210479782977 0.0147171072464635 0 0.00104437188918672 0 0 0 0 0 0 0 0 0 0 0 0 0 0 0 0 0 0.00219880763705859 0 0 0 0 0 0 0 0 0 0 0 0 0 0 0 0.00191789016124774 0.00225582937079672 0.0056231965611575 0 0 0 0 0 0 0 0 0 0 0 0 0 0 0 0 0 0 0 0 0 0 0 0 0 0 0 0 0 0 0 0 0 0 0 0 0 0 0 0 0 0 0 0 0 0.046123682935234 0.0431482112918422 0 0 0 0 0 0 0 0 0 0.0946282159553953 0.0343983428600813 0 0 0 0.00564239156109579 0.012025979064253 0.0295550576315594 0.00171316017665442 0.0259736433010354 0.00966974816137849 0.0812475275220188 0.0159484451823675 0.0765429460288676 0 0 0 0 0 0 0 0 0 0 0 0 0 0 0 0 0 0 0 0 0 0 0 0.00230874801891152 0 0 0 0 0 0 0 0 0 0 0 0 0 0 0.143816724915181 0.0835834423979952 0 0.046682561879679 0 0.00256191445404992 0.00437488367961138 0 0.00173076122189051 0.00250548833030852 0.00319448270811414 0 0.0346472523486969 0.0700944040476222 0.00259125662465261 0 0.0389494311306777 0.00397642613464592 0.00628656813123767 0.0188712231903585
0 0 0 0 0 0 0 0 0 0 0 0 0 0 0 0 0 0 0 0 0 0 0 0 0 0 0 0 0 0 0 0 0 0 0 0 0 0 0 0 0 0 0 0 0 0 0 0 0 0 0 0 0 0 0 0 0 0 0 0 0 0 0 0 0 0 0 0 0 0 0 0 0 0 0 0 0 0 0 0 0 0 0 0 0 0 0 0 0 0 0 0 0 0 0 0 0 0 0 0 0 0 0 0 0 0 0 0 0 0 0 0 0 0 0 0 0 0 0 0 0 0 0 0 0 0 0 0 0 0 0 0 0 0 0 0 0 0 0 0 0 0 0 0.0203573618272015 0 0 0 0 0.0119792955196617 0 0 0 0 0 0 0 0 0 0 0 0 0 0 0 0 0 0 0 0 0 0 0 0 0 0 0 0 0 0 0 0 0 0 0 0 0 0 0 0 0 0 0 0 0 0 0 0 0 0 0 0 0 0 0 0 0 0 0 0 0 0 0 0 0 0 0 0 0 0 0 0 0 0 0 0 0 0 0 0 0 0 0 0 0 0 0 0 0 0 0 0 0 0 0 0.00689175926231276 0 0 0 0 0.00529317709008307 0.0183530548623167 0.0123873243538078 0.00337469581458667 0 0.00680326602243177 0 0.0158553597764363 0.0244535673674283 0 0 0 0 0 0 0 0 0 0 0 0 0 0 0 0 0 0 0 0 0 0 0 0 0 0 0 0 0 0 0 0 0 0 0 0 0 0 0.107263496340508 0.0783876173137593 0.12267911642643 0 0 0 0 0 0 0 0 0 0.0635351674158084 0.141918460090185 0.0265959422241294 0 0.333871338292913 0 0 0
0 0 0 0 0 0 0 0 0 0 0 0 0 0 0 0 0 0 0 0 0 0 0 0 0 0 0 0 0 0 0 0 0 0 0 0 0 0 0 0 0 0 0 0 0 0 0 0 0 0 0 0 0 0 0 0 0 0 0 0 0 0 0 0 0 0 0 0 0 0 0 0 0 0 0 0 0 0 0 0 0 0 0 0 0 0 0 0 0 0 0 0 0 0 0 0 0 0 0 0 0 0 0 0 0 0 0 0 0 0 0 0 0 0 0 0 0 0 0 0 0 0 0 0 0 0 0 0 0 0 0 0 0 0 0 0 0 0 0 0 0 0 0 0 0 0 0 0 0 0 0 0 0 0 0 0 0 0 0 0 0 0 0 0 0 0 0 0 0 0 0 0 0.157017528026634 0 0 0 0 0 0 0 0 0 0 0 0 0 0 0 0 0 0 0.187054210538249 0 0 0 0 0 0 0 0 0 0 0 0 0 0 0 0 0 0 0 0 0.214348168579343 0 0 0 0 0 0.237674698377215 0 0 0 0 0.144335015988843 0 0 0 0 0 0 0 0 0 0 0 0 0 0 0 0 0 0 0 0 0 0 0 0 0 0 0 0 0 0 0 0 0 0 0 0 0 0 0 0 0 0 0 0 0 0 0 0 0 0 0 0 0 0 0.0595703784897157 0 0 0 0 0 0 0 0 0 0 0 0 0 0 0 0 0 0 0 0 0 0 0 0 0 0 0 0 0 0 0 0 0 0 0 0 0
0 0 0 0 0 0 0 0 0 0 0 0 0 0 0 0 0 0 0 0 0 0 0 0 0 0 0 0 0 0 0 0 0 0 0 0 0 0 0 0 0 0 0 0 0 0 0 0 0 0 0 0 0 0 0 0 0 0 0 0 0 0 0 0 0 0 0 0 0 0 0 0 0 0 0 0 0 0 0 0 0 0 0 0 0 0 0 0 0 0 0 0 0 0 0 0 0 0 0 0 0 0 0 0 0 0 0 0 0 0 0 0 0 0 0 0 0 0 0 0 0 0 0 0 0 0 0 0 0 0 0 0 0 0 0 0 0 0.0151136347165251 0 0 0 0 0 0 0 0.0484513777216672 0 0 0 0 0 0 0.0144672457937316 0 0 0 0 0 0 0 0 0 0 0 0 0 0 0 0 0 0 0 0 0 0 0 0 0 0 0 0 0 0 0 0 0 0 0 0 0 0 0 0 0 0 0 0 0 0 0 0 0 0 0 0 0 0 0 0 0 0 0 0 0 0 0 0 0 0 0 0 0 0 0 0 0 0 0 0 0 0 0 0 0 0 0 0 0 0 0 0 0 0 0 0 0 0 0 0 0 0 0 0 0 0 0.185742715654057 0 0 0 0 0 0 0 0 0 0 0 0 0 0 0 0 0 0 0 0 0 0 0 0 0 0 0 0 0 0 0 0 0 0 0 0 0 0 0 0.0444752455168821 0 0.123080569918095 0.0149778544688045 0 0 0 0.0423431584206778 0 0 0 0 0 0 0 0 0 0 0 0.0237790664528642 0.487569131336696
0 0 0 0 0 0 0 0 0 0 0 0 0 0 0 0 0 0 0 0 0 0 0 0 0 0 0 0 0 0 0 0 0 0 0 0 0 0 0 0 0 0 0 0 0 0 0 0 0 0 0 0 0 0 0 0 0 0 0 0 0 0 0 0 0 0 0 0 0 0 0 0 0 0 0 0 0 0 0 0 0 0 0 0 0 0 0 0 0 0 0 0 0 0 0 0 0 0 0 0 0 0 0 0 0 0 0 0 0 0 0 0 0 0 0 0 0 0 0 0 0 0 0 0 0 0 0 0 0 0 0 0 0 0 0 0 0 0.0277109942379067 0 0 0 0 0 0 0 0.0553305361358821 0 0 0 0 0 0 0.0318399296938007 0 0 0 0 0 0 0 0 0 0 0 0 0 0 0 0 0 0 0 0 0 0 0 0 0 0 0 0 0 0 0 0 0 0.0151205875700114 0 0 0 0 0 0 0 0 0 0 0 0 0 0 0 0 0 0 0 0 0 0 0 0 0 0 0 0 0 0 0 0 0 0 0 0 0 0 0 0 0 0 0 0 0 0 0 0 0 0 0 0 0 0 0 0 0 0 0 0 0 0 0 0 0 0 0 0 0.10611387038144 0 0 0 0 0 0 0 0 0 0 0 0 0 0 0 0 0 0 0 0 0 0 0 0 0 0 0 0 0 0 0 0 0 0 0 0 0 0 0 0.0544947436089368 0 0.230920859795886 0.0153248921415805 0 0 0.0253705091526999 0 0 0 0 0 0 0 0 0 0.120440705169518 0.0335447932199852 0 0.188323100471526 0.0954644784208266
0 0 0 0 0 0 0 0 0 0 0 0 0 0 0 0 0 0 0 0 0 0 0 0 0 0 0 0 0 0 0 0 0 0 0 0 0 0 0 0 0 0 0 0 0 0 0 0 0 0 0 0 0 0 0 0 0 0 0 0 0 0 0 0 0 0 0 0 0 0 0 0 0 0 0 0 0 0 0 0 0 0 0 0 0 0 0 0 0 0 0 0 0 0 0 0 0 0 0 0 0 0 0 0 0 0 0 0 0 0 0 0 0 0 0 0 0 0 0 0 0 0 0 0 0 0 0 0 0 0 0 0 0 0 0 0 0 0 0 0 0 0 0 0 0 0.018114627102701 0 0 0 0 0 0 0 0 0 0 0 0 0 0 0 0 0 0 0.0132173477735578 0 0 0 0 0 0 0 0 0 0 0.0215153229841181 0.00815584719231617 0 0 0 0 0.00431245085581462 0 0 0 0 0.0172781032430045 0 0 0 0 0 0 0.00536932623140647 0.0260950835581069 0 0.00651112655043269 0 0 0 0 0 0 0 0.00906614710776307 0 0 0 0 0 0 0 0.0731461886246903 0.340503208147085 0 0 0 0 0 0 0 0 0 0 0 0 0 0 0 0 0 0 0 0 0 0 0 0 0 0 0 0 0 0.00279798208926146 0 0 0.00477229479677491 0.00633984371826932 0.0103363527963682 0.00416285140109631 0.0262608392774809 0.0120125320999244 0.0167842877298653 0 0 0.0259078289469429 0.00262977806368827 0.026159793754334 0 0 0 0 0 0 0 0 0 0 0 0 0 0 0 0 0 0 0 0 0 0 0 0 0 0 0 0.0046265337702926 0 0 0.015348733894668 0 0 0 0 0 0.0157519958101032 0.0212705946071979 0 0 0 0 0 0 0 0 0.0399447991514538 0 0.165468195738721 0 0 0 0.0307299036426856 0 0 0 0 0.025410079339875
0 0 0 0 0 0 0 0 0 0 0 0 0 0 0 0 0 0 0 0 0 0 0 0 0 0 0 0 0 0 0 0 0 0 0 0 0 0 0 0 0 0 0 0 0 0 0 0 0 0 0 0 0 0 0 0 0 0 0 0 0 0 0 0 0 0 0 0 0 0 0 0 0 0 0 0 0 0 0 0 0 0 0 0 0 0 0 0 0 0 0 0 0 0 0 0 0 0 0 0 0 0 0 0 0 0 0 0 0 0 0 0 0 0 0 0 0 0 0 0 0 0 0 0 0 0 0 0 0 0 0 0 0 0 0 0 0 0.00271237622113128 0 0 0 0 0 0 0 0.0202118047177815 0 0 0 0 0 0 0.00206551887333599 0 0 0 0 0 0 0 0 0 0 0 0 0 0 0 0 0 0 0 0 0 0 0 0 0 0 0 0 0 0 0 0 0 0.00740982074400074 0 0 0 0 0 0 0.0235446527720966 0.00671896759388416 0 0 0 0 0 0 0 0 0 0 0 0 0 0 0 0 0 0.0246273858998454 0.0121915962137612 0 0 0 0 0 0 0 0 0 0 0 0 0 0 0 0 0 0 0 0 0 0 0 0 0 0 0 0 0 0 0 0 0 0 0 0 0 0.00232283351264141 0.00106515785023096 0 0 0.034942427584733 0 0 0 0 0 0 0 0 0 0 0 0 0 0 0 0 0 0 0 0 0 0 0 0 0 0 0 0 0 0 0 0 0 0 0 0 0 0 0 0.0888363987656266 0.00249871515784999 0.0215048859074584 0.00396794680921467 0 0 0 0 0.0335201478544535 0 0.23067462076036 0.0618855543289667 0.0058439849828913 0 0.0639154161506275 0.0109339309798166 0.238188748078344 0 0.0687446685666122 0 0.0316724396743359
0 0 0 0 0 0 0 0 0 0 0 0 0 0 0 0 0 0 0 0 0 0 0 0 0 0 0 0 0 0 0 0 0 0 0 0 0 0 0 0 0 0 0 0 0 0 0 0 0 0 0 0 0 0 0 0 0 0.00721165282962453 0 0 0 0 0 0 0 0 0 0 0 0 0 0 0 0 0 0 0 0 0 0 0 0 0 0 0 0 0 0.00221950328666244 0 0 0 0 0 0 0 0 0 0 0 0.00237060517168217 0 0 0 0 0 0 0 0 0 0 0 0 0 0 0 0 0 0 0 0 0 0 0 0 0 0 0 0 0 0 0 0 0 0 0 0 0 0.00436723624139445 0 0 0 0.00235435369392046 0 0 0 0.0203115517214021 0 0 0 0 0 0 0.00233968306218389 0 0 0 0 0 0 0 0 0 0 0 0 0 0 0 0 0 0 0 0 0 0 0 0 0 0 0 0 0 0 0 0 0 0 0 0 0 0 0.00317837748679263 0 0 0.0507272388964466 0 0 0 0 0 0 0 0 0 0 0 0 0 0 0 0 0 0 0 0 0.0851346935988723 0 0 0 0 0.0167266901955544 0 0 0 0 0 0 0 0 0 0.00875919976119179 0.00803462816532435 0 0 0 0 0 0 0 0.00669199275428296 0.00244655179077619 0 0 0 0.00281415260722504 0 0 0 0.0235944259937985 0 0.0083374105458056 0.0102108834936362 0.0185016658918685 0 0 0.0524067241514183 0.00238178738665236 0.0279844035275967 0 0 0 0 0 0 0 0 0 0 0 0 0 0 0 0 0 0 0 0 0 0 0 0 0 0.023218272114658 0 0 0 0 0 0 0 0 0.00320118815098664 0 0 0.0119271072700259 0.00331076777320593 0.00900126210290923 0.00380318673633306 0 0 0 0 0 0.152730718621655 0 0.238763473775557 0.0784132471543362 0 0.0248138929472092 0.04945708350253 0.0278256671478692 0 0 0 0.00442872044861241
0 0 0 0 0 0 0 0 0 0 0 0 0 0 0 0 0 0 0 0 0 0 0 0 0 0 0 0 0 0 0 0 0 0 0 0 0 0 0 0 0 0 0 0 0 0 0 0 0 0 0 0 0 0 0 0 0 0 0 0 0 0 0 0 0 0 0 0 0 0 0 0 0 0 0 0 0 0 0 0 0 0 0 0 0 0 0 0 0 0 0 0 0 0 0 0 0 0 0.00134173792337851 0.0026030356398377 0 0 0 0 0 0 0 0 0 0 0 0 0 0 0 0 0 0 0 0 0 0 0 0 0 0 0 0 0 0 0 0 0 0 0 0 0 0.000840132514110844 0 0 0 0 0 0 0 0 0 0 0 0 0 0 0 0 0 0 0 0 0 0 0 0 0 0 0 0 0 0 0 0 0 0 0 0 0 0 0 0 0 0 0 0 0 0 0 0 0.00205482789181013 0 0 0 0 0.0119257302681178 0 0.00205333705811475 0.0851978227546832 0 0 0 0 0 0 0 0 0 0 0 0 0 0 0 0 0 0 0.0182085981089546 0 0.00247458104185463 0 0.00389762366339059 0 0 0.0956291364126805 0 0 0 0.0206895328521784 0 0.00173030852748106 0 0 0 0.00426495655604046 0.00293045609235843 0.00096198496063745 0 0 0 0 0 0 0 0 0.00622423090903854 0 0 0.0017977071785911 0.00115618129390276 0.00451107835859624 0.00330398379906197 0.134616562122322 0.00306698978042874 0.0421656656272408 0.0232737210387146 0.055020762335355 0 0 0.00942425944738044 0.00183055402633697 0.032412479219588 0 0 0 0 0 0 0 0 0 0 0 0 0 0 0 0 0 0 0 0 0 0 0 0 0 0.00221588693897166 0 0 0 0 0 0.00138141447171665 0 0 0.0010420152265104 0 0 0 0.00212655605272362 0.013211980139998 0.00221290939035722 0 0 0 0 0.041956052451922 0.0186992285554497 0.108962162401899 0 0.00809893002648325 0 0.0787314541417811 0.0729111465346797 0.00467144990435582 0 0.0655049747562036 0 0.00266586160476223
0 0 0 0 0 0 0 0 0 0 0 0 0 0 0 0 0 0 0 0 0 0 0 0 0 0 0 0 0 0 0 0 0 0 0 0 0 0 0 0 0 0 0 0 0 0 0 0 0 0 0 0 0 0 0 0 0 0 0 0 0 0 0 0 0 0 0 0 0 0 0 0 0 0 0 0 0 0 0 0 0 0 0 0 0 0 0 0 0 0 0 0 0 0 0 0 0 0 0 0 0 0 0 0 0 0 0 0 0 0 0 0 0 0 0 0 0 0 0 0 0 0 0 0 0 0 0 0 0 0 0 0 0 0 0 0 0 0 0 0 0 0 0 0 0 0 0 0 0 0 0 0 0 0 0 0.0102933925088799 0 0 0 0 0.0360445318265704 0 0 0 0 0 0 0 0 0 0 0 0 0 0 0 0 0.0127706412444673 0 0 0 0 0 0 0 0 0 0 0 0 0 0.160203507112867 0 0 0.132226983910064 0 0 0 0 0 0 0 0 0 0 0 0 0 0 0 0 0 0 0 0 0.0259301518405025 0 0 0 0 0 0 0 0 0 0 0 0 0 0 0.0111629022662543 0.0189051195548589 0 0 0 0 0 0 0 0 0 0 0 0 0 0 0 0 0 0 0 0 0 0 0 0 0 0 0 0 0 0 0 0 0 0 0 0 0 0 0 0 0 0 0 0 0 0 0 0 0 0 0 0.206963917336154 0.0298444843297586 0 0.0144477840707055 0.0481120150404169 0.0417385519596091 0 0 0 0 0 0.0191212436678699 0 0 0 0 0 0 0 0 0 0.0089832895975862 0.182049364800983 0.0412021189324516 0 0 0 0 0 0 0 0 0
0 0 0 0 0 0 0 0 0 0 0 0 0 0 0 0 0 0 0 0 0 0 0 0 0 0 0 0 0 0 0 0 0 0 0 0 0 0 0 0 0 0 0 0 0 0 0 0 0 0 0 0 0 0 0 0 0 0 0 0 0 0 0 0 0 0 0 0 0 0 0 0 0 0 0 0 0 0 0 0 0 0 0 0 0 0 0 0 0 0 0 0 0 0 0 0 0 0 0 0 0 0 0 0 0 0 0 0 0 0 0 0 0 0 0 0 0 0 0 0 0 0 0 0 0 0 0 0 0 0 0 0 0 0 0 0 0 0 0 0 0 0 0 0.0030616622123026 0 0 0 0 0.00786105329680652 0 0 0 0 0 0 0 0 0 0 0 0 0 0 0 0 0 0 0 0 0 0 0 0 0 0 0 0 0 0 0 0 0 0 0 0 0 0 0 0 0 0 0 0 0 0 0 0 0 0 0 0 0 0 0 0 0 0 0 0 0 0 0 0 0 0 0 0 0 0 0 0 0 0 0 0 0 0 0 0 0 0 0 0 0 0.00265992208830946 0 0 0 0 0 0 0 0.00363799805633857 0 0.0106884381893424 0.00552032780502439 0.00904531377779829 0.00558366345881311 0.0037015572060545 0.0454135405890259 0.112248200749118 0.0685855732957668 0.0226510079680998 0 0.0408717279567498 0 0.0867895177442445 0.0681130453600082 0 0 0 0 0 0 0 0 0 0 0 0 0 0 0 0 0 0 0 0 0 0 0 0 0 0 0 0 0 0 0 0 0 0 0 0 0 0 0.0711953992809861 0.0298428284903086 0.055139337769415 0.0384760931473633 0 0 0 0 0 0 0 0 0 0.191327597780591 0.0401263028140916 0 0.0682602550514364 0.00919963591200511 0 0
0 0 0 0 0 0 0 0 0 0 0 0 0 0 0 0 0 0 0 0 0 0 0 0 0 0 0 0 0 0 0 0 0 0 0 0 0 0 0 0 0 0 0 0 0 0 0 0 0 0 0 0 0 0 0 0 0 0 0 0 0 0 0 0 0 0 0 0 0 0 0 0 0 0 0 0 0 0 0 0 0 0 0 0 0 0 0 0 0 0 0 0 0 0 0 0 0 0 0 0 0 0 0 0 0 0 0 0 0 0 0 0 0 0 0 0 0 0 0 0 0 0 0 0 0 0 0 0 0 0 0 0 0 0 0 0 0 0 0 0 0 0 0.00172024798426108 0.00126506968927673 0 0 0 0 0.0083495844862461 0 0 0 0 0 0 0 0 0 0 0 0 0 0 0 0 0 0 0 0 0 0 0 0 0 0 0 0 0 0 0 0 0 0 0 0 0 0 0 0 0 0 0 0 0 0 0 0 0 0 0 0 0 0 0 0 0 0 0 0 0 0 0 0 0 0 0 0 0 0 0 0 0 0 0 0 0 0 0 0 0 0 0 0 0 0.00168162518878299 0.00133828834218747 0 0.000650477676359097 0.00044476005248959 0.0040779215488159 0.00162786825963996 0 0.000835471624511608 0 0.0038348995236816 0.00272329051139515 0.00353163165798717 0.00355931000486413 0 0.0118896568185598 0.0491341680552724 0.0407464916708532 0.0127896697736485 0 0.0023634746677727 0.000917928542397815 0.0404157960440683 0.0848336052014062 0 0 0 0 0 0 0 0 0 0 0 0 0 0 0 0 0 0 0 0 0 0 0 0 0 0 0 0 0 0 0 0 0 0 0.00240291973702125 0 0 0.0024613668325564 0.0288341650629984 0.0420901449660475 0.0460928190525208 0.0355118138233058 0 0 0 0 0.0183327180082526 0.0107495321176745 0.0747369044254407 0 0.079055992428479 0 0.171736204090291 0.0087024309792031 0.0899305911616251 0.106846538722881 0.00378462126722563 0
0 0 0 0 0 0 0 0 0 0 0 0 0 0 0 0 0 0 0 0 0 0 0 0 0 0 0 0 0 0 0 0 0 0 0 0 0 0 0 0 0 0 0 0 0 0 0 0 0 0 0 0 0 0 0 0 0 0 0 0 0 0 0 0 0 0 0 0 0 0 0 0 0 0 0 0 0 0 0 0 0 0 0 0 0 0 0 0 0 0 0 0 0 0 0 0 0 0 0 0 0 0 0 0 0 0 0 0 0 0 0 0 0 0 0 0 0 0 0 0 0 0 0 0 0 0 0 0 0 0 0 0 0 0 0 0 0 0 0 0 0 0 0 0 0 0 0 0 0 0 0 0 0 0 0 0 0 0 0 0 0 0 0 0 0 0 0 0 0 0 0 0 0 0 0 0 0 0 0 0 0 0 0 0 0 0 0 0 0 0 0 0 0 0 0.00384781568664828 0.00473620477491547 0 0 0 0 0 0 0 0 0 0 0 0 0 0 0 0 0 0 0 0 0 0 0 0 0 0 0 0 0 0 0 0 0 0 0 0 0 0 0.00441819082299476 0.00148937869038944 0 0 0 0.0120394803135506 0.00552427475642877 0 0 0 0.0136113981333568 0.00676184776244505 0.0018935533381911 0.00632897289922037 0.0574011351723479 0.00708017249913085 0.0478381619628313 0.0626019136821838 0.0510799142037117 0 0.00304854409858281 0 0.0267306768742308 0.203656056516462 0 0 0 0 0 0 0 0 0 0 0 0 0 0 0 0 0 0 0 0 0 0 0 0 0 0 0 0 0 0 0 0 0 0 0 0 0 0 0.013804375973812 0.0109924283889891 0.00226867494147101 0.00886056205890852 0 0 0 0.00984781871869162 0.00417550964506942 0.0285256195411981 0.0921494370111693 0 0.0220748747578542 0.228651358079712 0 0.00560256747362426 0.00647595991732 0.0464831213045581 0 0
0 0 0 0 0 0 0 0 0 0 0 0 0 0 0 0 0 0 0 0 0 0 0 0 0 0 0 0 0 0 0 0 0 0 0 0 0 0 0 0 0 0 0 0 0 0 0 0 0 0 0 0 0 0.00360903099537147 0 0 0 0.00245177786319329 0 0 0 0 0 0 0 0 0 0 0 0 0 0 0 0 0 0 0 0 0 0 0 0 0 0 0 0 0 0.00225369000248101 0 0 0 0 0 0 0 0 0 0 0 0.00446387400070864 0 0 0 0 0 0 0 0 0 0 0 0 0 0 0 0 0 0 0 0 0 0 0 0 0 0 0 0 0 0 0 0 0 0 0 0 0 0.0229971525609233 0 0 0 0.00249796751295401 0 0 0.00154435297561317 0.0884298735250979 0 0 0 0.00336609209078278 0 0 0.0288879963509616 0 0 0 0 0 0.0161088203005268 0 0 0 0 0 0.00274049189194316 0 0 0 0 0 0 0 0 0 0 0.0123545069624139 0.00313545714081963 0 0 0 0 0 0 0 0 0 0 0 0 0 0 0 0 0 0 0 0.00694168800365663 0 0 0 0 0 0 0 0.0108415738906662 0 0 0 0 0 0 0 0 0 0 0 0 0 0 0 0 0.00153382671385144 0 0 0 0 0 0 0 0 0 0 0 0 0 0 0 0 0 0 0 0 0.00611313624430004 0.00262178086104941 0 0.00573342108631373 0.00632045278328845 0.00504755410591498 0 0 0.00265446529945608 0 0 0 0 0.125776387919632 0 0 0 0 0 0 0 0 0 0 0 0 0 0 0 0 0 0 0 0 0 0 0 0 0 0 0 0 0.00254142261559238 0 0 0.0185121611387574 0.0160920347069589 0 0.0011835862116601 0 0 0.00318990545242225 0.0105398316732826 0.0286633867150988 0 0.248444632973487 0 0 0 0 0.0510758235643155 0 0.154335403191623 0.0272309833704373 0.0100175521159279 0 0 0.0196591016963408 0.00950600966589202 0 0 0.00972700709863659 0.015532500771521 0.00532328595612665
0 0 0 0 0 0 0 0 0 0 0 0 0 0 0 0 0 0 0 0 0 0 0 0 0 0 0 0 0 0 0 0 0 0 0 0 0 0 0 0 0 0 0 0 0 0 0 0 0 0 0 0 0 0 0 0 0 0 0 0 0 0 0 0 0 0 0 0 0 0 0 0 0 0 0 0 0 0 0 0 0 0 0 0 0 0 0 0 0 0 0 0 0 0 0 0 0 0 0 0 0 0 0 0 0 0 0 0 0 0 0 0 0 0 0 0 0 0 0 0 0 0 0 0 0 0 0 0 0 0 0 0 0 0 0 0 0 0 0 0 0 0 0.0121112508376821 0.0365164789621286 0 0 0 0 0.0457948385591104 0.00259416415579485 0 0 0 0 0 0 0 0 0 0 0 0 0 0 0 0 0 0 0 0 0 0 0 0 0 0 0 0 0 0 0 0 0 0 0 0 0 0 0 0 0 0 0 0 0 0 0 0 0 0 0 0 0 0 0 0 0 0 0 0 0 0 0 0 0 0 0 0 0 0 0 0 0 0 0 0 0 0 0 0 0 0 0 0 0 0 0 0 0 0 0 0 0 0 0 0 0.00211922586610513 0 0 0.0051839651772583 0.0209405058883095 0.00891741859663051 0.00399582155889583 0 0 0.00562120427698696 0.0138839696294571 0.0202640230283092 0 0 0 0 0 0 0 0 0 0 0 0 0 0 0 0 0 0 0 0 0 0 0 0 0 0 0 0 0 0 0 0 0 0 0 0 0 0 0.0260300841913488 0.155262281894309 0.0649330436171499 0.211800909744116 0 0 0.0159646294961172 0 0 0 0 0 0.0715055581676022 0.227993342950684 0.0123312455083992 0 0 0.0106150509900444 0.0256209869035614 0
0 0 0 0 0 0 0 0 0 0 0 0 0 0 0 0 0 0 0 0 0 0 0 0 0 0 0 0 0 0 0 0 0 0 0 0 0 0 0 0 0 0 0 0 0 0 0 0 0 0 0 0 0 0 0 0 0 0 0 0 0 0 0 0 0 0 0 0 0 0 0 0 0 0 0 0 0 0 0 0 0 0 0 0 0 0 0 0 0 0 0 0 0 0 0 0 0 0 0 0 0 0 0 0 0 0 0 0 0 0 0 0 0 0 0 0 0 0 0 0 0 0 0 0 0 0 0 0 0 0 0 0 0 0 0 0 0 0 0 0 0 0 0 0 0 0 0 0 0 0 0 0 0 0 0 0 0 0 0 0 0 0 0 0 0 0 0 0 0 0 0 0 0 0 0 0 0 0 0 0 0 0 0 0 0 0 0 0 0 0 0 0 0 0 0 0.00683993780400349 0 0 0 0 0 0 0 0 0 0 0 0 0 0 0 0 0 0 0 0 0 0 0 0 0 0 0 0 0 0 0 0 0 0 0 0 0 0 0 0 0 0 0.0013208155759455 0.0253777905302682 0.01199549153207 0 0 0 0 0 0.00458121631947974 0.00339864896385212 0 0.00836041366893983 0.0289065031979857 0.0236323264107408 0.0122107944777805 0 0 0 0.0172201221157195 0.0371373407541869 0 0 0 0 0 0 0 0 0 0 0 0 0 0 0 0 0 0 0 0 0 0 0 0 0 0 0 0 0 0 0 0 0 0 0.0111113021819031 0 0 0 0 0.0358680781195763 0.0084619571547974 0 0 0 0 0 0.0638099257756514 0 0.201228317537955 0 0.0123014355556742 0.345770897739922 0.11298254070536 0.0139342670880936 0.0135498767900946 0 0 0
0 0 0 0 0 0 0 0 0 0 0 0 0.0053547962590037 0 0 0 0 0 0 0 0 0 0 0 0 0 0 0 0 0 0 0 0 0 0.0106906281729143 0 0 0 0 0 0 0 0 0 0 0 0 0 0 0 0 0 0 0 0 0 0 0 0 0 0 0 0 0 0 0 0 0 0 0 0 0 0 0 0 0 0 0 0 0 0 0 0 0 0 0 0 0 0 0 0 0 0 0 0 0 0 0 0.00902934352375597 0.00830683871536467 0 0 0 0 0 0 0 0 0 0 0 0 0 0 0 0 0 0 0 0 0 0 0 0 0 0 0 0 0 0 0 0 0 0 0 0 0 0.0103718202322662 0 0 0 0 0 0 0 0 0 0 0.0157204286291323 0.00305103445668243 0 0.0101173819777063 0 0 0 0 0 0 0 0 0 0 0 0 0 0 0 0 0 0.011396688059197 0 0 0 0 0 0 0 0 0 0 0 0 0 0 0 0.0163479944465465 0.0879417325333273 0.058944616359263 0 0 0 0 0 0 0 0 0 0 0 0 0 0 0 0 0 0 0 0 0 0 0 0 0 0 0 0 0 0 0 0 0 0 0 0 0 0 0 0 0 0 0 0 0 0 0 0 0 0 0 0 0 0 0 0 0 0 0 0 0 0 0 0 0 0 0 0.0860101627017204 0 0 0 0 0 0 0 0 0 0 0 0 0 0 0 0 0 0 0 0 0 0 0 0 0 0.0107382023324357 0 0 0 0 0 0 0 0 0 0 0 0 0 0 0 0.168368507628999 0.0161507219476293 0 0 0.0104493224669529 0.13811822648468 0 0 0 0 0 0 0.0147860038980881 0 0.0268625163549797 0.0394829439323567 0 0 0.241760088886999
0 0 0 0 0 0 0 0 0 0 0 0 0 0 0 0 0 0 0 0 0 0 0 0 0 0 0 0 0 0 0 0 0 0.00190423406112458 0 0 0 0 0 0 0 0 0 0 0 0 0 0 0 0 0 0 0 0 0 0 0 0 0 0 0 0 0 0 0 0 0 0 0 0 0 0 0 0 0 0 0 0 0 0 0 0 0 0 0 0 0 0 0 0 0 0 0 0 0 0 0 0 0.0238490791938868 0.0160401549221415 0 0 0 0 0 0 0 0 0 0 0 0 0 0 0 0 0 0 0 0 0 0 0 0 0 0 0 0 0 0 0 0 0 0 0 0 0 0.012277403296476 0 0 0 0 0 0 0 0.0211201136161485 0 0 0.00302544678264567 0.00144265555156914 0 0.00277647787382974 0.00756446789156643 0 0 0 0 0 0 0 0 0 0 0 0.00283012184569527 0 0 0 0 0.00765930562673659 0 0 0 0 0 0.00275600305816336 0 0 0 0 0 0 0 0 0 0.0038293347358921 0.154212944851391 0.0203456952201743 0 0 0 0 0 0.00370448900656513 0 0 0 0 0 0 0 0 0 0 0 0 0 0 0 0 0 0 0 0.00391923026603184 0 0 0 0 0 0 0 0 0 0 0 0 0 0 0 0 0 0 0 0 0.000578044272501459 0 0 0 0 0 0 0 0 0 0.0059521500320433 0.00213702193377353 0 0 0.0030802698269647 0 0.00258666617520927 0.00602772733630322 0.00163785529231174 0 0 0.264386613958748 0 0.00537159223170189 0 0 0 0 0 0 0 0 0 0 0 0 0 0 0 0 0 0 0 0 0 0 0 0.00773008890876932 0 0 0 0 0 0 0.0022131707112812 0 0 0 0 0 0 0.0687674201332652 0.00942815445516072 0.083797568797861 0.0181341367267278 0 0 0.0801397631041107 0.0261883250468247 0.00893757818723104 0.0132754627007561 0.00280362443719356 0.00369803778659388 0 0 0 0 0.00344352806095799 0 0 0.0904280420836717 0
