# Supplementary material for: Recovery of neural dynamics criticality in personalized whole-brain models of stroke
Source: Nat Commun. 2022 Jun 27;13:3683. doi: 10.1038/s41467-022-30892-6 (PMC9237050; doi:10.1038/s41467-022-30892-6)
Supplement: Supplementary file 3 — Source Data [file 41467_2022_30892_MOESM3_ESM.zip › Source_Data/Tables/Table1/Structural_Connectivity/controls/con_1_013_319_21_.txt]

0 0 0 0 0 0.0181744431715546 0.0513408835885009 0.0105406126158007 0 0.0211515028916939 0.191717206452064 0.0457779900685688 0 0.0163766580188994 0.012143993709453 0 0 0 0 0 0 0 0 0 0 0 0 0 0 0.198308725526752 0.233657490304659 0 0 0 0 0 0 0 0 0 0 0 0 0 0 0 0 0 0 0 0 0 0 0 0 0 0 0 0 0 0 0 0 0 0 0 0 0 0 0 0 0 0 0 0 0 0 0 0 0 0 0 0 0 0 0 0 0 0 0 0 0 0 0 0 0 0 0 0 0 0 0 0 0 0 0 0 0 0 0.0339700023293344 0 0.0295158364767016 0.0823950372007537 0.0273034073708278 0 0 0 0 0 0 0 0 0 0 0 0 0 0 0 0 0.0276262102744357 0 0 0 0 0 0 0 0 0 0 0 0 0 0 0 0 0 0 0 0 0 0 0 0 0 0 0 0 0 0 0 0 0 0 0 0 0 0 0 0 0 0 0 0 0 0 0 0 0 0 0 0 0 0 0 0 0 0 0 0 0 0 0 0 0 0 0 0 0 0 0 0 0 0 0 0 0 0 0 0 0 0 0 0 0 0 0 0 0 0 0 0 0 0 0 0 0 0 0 0 0 0 0 0 0 0 0 0 0 0 0 0 0 0 0 0 0 0 0 0 0 0 0 0 0 0 0 0 0 0 0 0 0 0 0 0 0 0 0 0 0 0 0 0 0 0 0 0 0 0 0 0 0 0 0 0 0 0 0 0 0 0 0 0 0 0 0 0 0 0 0 0 0 0 0 0 0 0 0 0 0 0 0 0 0 0 0 0
0 0 0.0873839391027418 0.352777244624731 0 0 0.106585708578305 0 0 0 0 0.390206655544602 0 0 0.0630464521496202 0 0 0 0 0 0 0 0 0 0 0 0 0 0 0 0 0 0 0 0 0 0 0 0 0 0 0 0 0 0 0 0 0 0 0 0 0 0 0 0 0 0 0 0 0 0 0 0 0 0 0 0 0 0 0 0 0 0 0 0 0 0 0 0 0 0 0 0 0 0 0 0 0 0 0 0 0 0 0 0 0 0 0 0 0 0 0 0 0 0 0 0 0 0 0 0 0 0 0 0 0 0 0 0 0 0 0 0 0 0 0 0 0 0 0 0 0 0 0 0 0 0 0 0 0 0 0 0 0 0 0 0 0 0 0 0 0 0 0 0 0 0 0 0 0 0 0 0 0 0 0 0 0 0 0 0 0 0 0 0 0 0 0 0 0 0 0 0 0 0 0 0 0 0 0 0 0 0 0 0 0 0 0 0 0 0 0 0 0 0 0 0 0 0 0 0 0 0 0 0 0 0 0 0 0 0 0 0 0 0 0 0 0 0 0 0 0 0 0 0 0 0 0 0 0 0 0 0 0 0 0 0 0 0 0 0 0 0 0 0 0 0 0 0 0 0 0 0 0 0 0 0 0 0 0 0 0 0 0 0 0 0 0 0 0 0 0 0 0 0 0 0 0 0 0 0 0 0 0 0 0 0 0 0 0 0 0 0 0 0 0 0 0 0 0 0 0 0 0 0 0 0 0 0
0 0.104970337598603 0 0 0.0376212016850549 0 0.0308409200435689 0.0249879231460178 0 0 0 0.0839737603278344 0 0 0 0 0.231708024141176 0.0464030390878692 0 0 0 0 0 0 0 0 0 0 0 0.0354889757209186 0.078262125010529 0 0 0 0 0 0 0 0 0 0 0 0 0 0 0 0 0 0 0 0 0 0 0 0 0 0 0 0 0 0 0 0 0 0 0 0 0 0 0.130446610809694 0 0 0 0 0 0 0 0 0 0 0 0 0 0 0 0 0 0 0 0 0 0 0 0 0 0 0 0 0 0 0 0 0 0 0 0 0.0191140273508118 0 0 0 0 0.0359815853516279 0 0 0 0.0237294948024571 0.015178467550276 0 0 0 0 0 0 0 0.10129350737356 0 0 0 0 0 0 0 0 0 0 0 0 0 0 0 0 0 0 0 0 0 0 0 0 0 0 0 0 0 0 0 0 0 0 0 0 0 0 0 0 0 0 0 0 0 0 0 0 0 0 0 0 0 0 0 0 0 0 0 0 0 0 0 0 0 0 0 0 0 0 0 0 0 0 0 0 0 0 0 0 0 0 0 0 0 0 0 0 0 0 0 0 0 0 0 0 0 0 0 0 0 0 0 0 0 0 0 0 0 0 0 0 0 0 0 0 0 0 0 0 0 0 0 0 0 0 0 0 0 0 0 0 0 0 0 0 0 0 0 0 0 0 0 0 0 0 0 0 0 0 0 0 0 0 0 0 0 0 0 0 0 0 0 0 0 0 0 0 0 0 0 0 0 0 0 0 0 0 0 0 0 0 0 0 0 0 0 0 0 0 0 0 0 0
0 0.0372720189511053 0 0 0 0 0.0317387710891348 0 0 0 0.00571651938819687 0.0172746827315654 0 0.0210045646564367 0.00347745209528953 0 0 0 0 0.0380477149593198 0.048752166155314 0 0 0 0 0 0 0 0 0.0140106804697333 0 0 0 0.00535911295898235 0 0 0.0109626806884693 0.0910341522571855 0 0 0 0 0 0 0 0 0 0 0 0 0 0 0 0 0.00622920783302457 0 0 0 0 0 0 0 0 0 0 0 0 0 0 0 0 0.00514933425563641 0 0.00556101062224217 0 0 0 0 0 0 0 0 0 0 0 0 0 0 0 0 0 0 0 0.0840769480026557 0 0 0 0 0 0 0.00220188713826924 0.00341759370971905 0 0.00212033576277778 0 0 0 0 0 0 0 0 0 0 0 0 0 0 0 0 0 0 0 0 0 0 0 0 0 0 0.325485591194305 0 0 0.109436649179046 0.0104825082991199 0 0 0 0 0.0371027421710629 0 0 0 0 0.015095990174356 0 0 0.00986567665344287 0 0 0 0 0.00150115930096693 0.0270665641709672 0.0182516540438325 0 0 0 0 0 0 0 0 0 0 0 0 0 0 0 0 0 0 0 0 0 0.00210015410174004 0 0 0 0 0 0 0 0 0 0 0 0 0 0 0 0 0 0 0.00165574280743088 0 0 0 0 0 0 0 0 0 0 0 0 0 0 0 0 0 0 0 0 0 0 0 0 0 0 0 0 0 0 0 0 0 0 0 0 0 0 0 0 0 0 0 0 0 0 0 0 0 0 0 0 0 0 0 0 0 0 0 0 0 0 0.00358503076417873 0 0 0 0.00136037175576214 0 0.00360333165873097 0 0 0 0 0 0 0 0 0 0 0 0 0 0 0 0 0 0 0 0 0 0 0 0 0 0 0 0 0 0 0 0 0 0 0 0 0 0 0 0 0 0 0 0 0 0 0 0 0 0 0 0 0 0
0 0 0.00819596590048931 0 0 0.0219162417063224 0 0.0925741165807135 0.0143230086630711 0.0382759413234661 0 0.0695313530626639 0 0 0.0079577209893916 0.152775637701566 0 0.112165157699932 0 0 0 0 0 0 0 0 0 0 0.305131181598691 0 0 0 0 0 0 0 0 0 0 0 0 0 0 0 0 0 0.0469691527368337 0 0 0 0 0 0 0 0 0 0 0 0 0 0 0 0 0 0 0 0 0 0 0 0 0 0 0.0092409515528017 0 0 0 0 0 0 0 0 0 0 0 0 0 0 0 0 0 0 0 0 0 0 0 0 0 0 0 0 0 0 0.027432322811461 0 0 0 0 0.0724013649401444 0 0 0 0 0 0 0 0 0 0 0 0 0 0 0 0 0 0 0 0 0 0 0 0.0211098827324525 0 0 0 0 0 0 0 0 0 0 0 0 0 0 0 0 0 0 0 0 0 0 0 0 0 0 0 0 0 0 0 0 0 0 0 0 0 0 0 0 0 0 0 0 0 0 0 0 0 0 0 0 0 0 0 0 0 0 0 0 0 0 0 0 0 0 0 0 0 0 0 0 0 0 0 0 0 0 0 0 0 0 0 0 0 0 0 0 0 0 0 0 0 0 0 0 0 0 0 0 0 0 0 0 0 0 0 0 0 0 0 0 0 0 0 0 0 0 0 0 0 0 0 0 0 0 0 0 0 0 0 0 0 0 0 0 0 0 0 0 0 0 0 0 0 0 0 0 0 0 0 0 0 0 0 0 0 0 0 0 0 0 0 0 0 0 0 0 0 0 0 0 0 0 0 0 0 0 0 0 0 0 0 0 0
0.023668715979232 0 0 0 0.0348166557825544 0 0.030197750557279 0.0876734234392693 0.0735296178455006 0.159168587693281 0 0.260829669197074 0 0.0759937528355762 0.0802537098606785 0.0792613005398037 0 0.0303765465367199 0 0 0 0 0 0 0 0 0 0 0 0.0146306957948807 0 0 0 0 0 0 0 0 0 0 0 0 0 0 0 0 0 0 0 0 0 0 0 0 0 0 0 0 0 0 0 0 0 0 0 0 0 0 0 0 0 0 0 0 0 0 0 0 0 0 0 0 0 0 0 0 0 0 0 0 0 0 0 0 0 0 0 0 0 0 0 0 0 0 0 0 0 0 0 0 0 0 0 0 0 0 0 0 0 0 0 0 0 0 0 0 0 0 0 0 0.0225726368618093 0 0 0.0270269370763409 0 0 0 0 0 0 0 0 0 0 0 0 0 0 0 0 0 0 0 0 0 0 0 0 0 0 0 0 0 0 0 0 0 0 0 0 0 0 0 0 0 0 0 0 0 0 0 0 0 0 0 0 0 0 0 0 0 0 0 0 0 0 0 0 0 0 0 0 0 0 0 0 0 0 0 0 0 0 0 0 0 0 0 0 0 0 0 0 0 0 0 0 0 0 0 0 0 0 0 0 0 0 0 0 0 0 0 0 0 0 0 0 0 0 0 0 0 0 0 0 0 0 0 0 0 0 0 0 0 0 0 0 0 0 0 0 0 0 0 0 0 0 0 0 0 0 0 0 0 0 0 0 0 0 0 0 0 0 0 0 0 0 0 0 0 0 0 0 0 0 0 0 0 0 0 0 0 0 0 0 0 0 0 0 0
0.0942897843238237 0.0624899422892874 0.0150523218653028 0.176124145681146 0 0.0425855551006922 0 0 0.0603708255634357 0.121088266314775 0 0 0 0 0 0 0 0 0 0 0 0 0 0 0 0 0 0 0 0 0 0 0 0 0 0 0 0.021157339082334 0 0 0 0 0 0 0 0 0 0 0 0 0 0 0 0 0 0 0 0 0 0 0 0 0 0 0 0 0 0 0 0 0 0 0 0 0 0 0 0 0 0 0 0 0 0 0 0 0 0 0 0 0 0 0 0.0303202542159472 0 0.00485817654251496 0 0 0 0 0 0 0 0 0 0 0 0 0 0 0 0 0 0 0 0 0 0 0 0 0 0 0 0 0 0 0 0 0 0 0.303723992769071 0 0 0 0 0 0 0 0 0 0 0 0 0 0 0 0 0 0 0 0 0 0 0 0 0 0 0 0 0 0 0 0 0 0 0 0 0.0172207455570582 0 0 0 0 0 0 0 0 0 0 0 0 0 0 0 0 0 0 0 0 0 0 0 0 0 0 0 0 0 0 0 0 0 0 0 0 0 0 0 0 0 0 0 0 0 0 0 0 0 0 0 0 0 0 0 0 0 0 0 0 0 0 0 0 0 0 0 0 0 0 0 0 0 0 0 0 0 0 0 0 0 0 0 0 0 0 0 0 0 0 0.00702738656898631 0 0 0 0.0127124697485571 0 0.0204485261840351 0 0 0 0.010530268193033 0 0 0 0 0 0 0 0 0 0 0 0 0 0 0 0 0 0 0 0 0 0 0 0 0 0 0 0 0 0 0 0 0 0 0 0 0 0 0 0 0 0 0 0 0 0 0 0 0 0
0.00995210660612817 0 0.00626980733638301 0 0.106621829739591 0.0635628772056491 0 0 0.117443786004705 0.0795379346165946 0 0.0240873707274181 0 0 0 0.0577135376921773 0 0 0 0 0 0 0 0 0 0 0 0 0 0 0 0 0 0 0 0 0 0 0 0 0 0 0 0 0 0 0 0 0 0 0 0 0 0 0 0.00744935790340363 0 0 0 0 0 0 0 0 0 0 0 0 0 0 0 0 0.0136006482397642 0.0893188828477575 0 0 0 0 0 0 0 0 0 0 0 0 0 0 0 0 0 0 0 0 0 0 0 0 0 0 0 0 0 0 0.0219842442246149 0 0 0 0 0 0 0 0 0 0.00947284789823336 0 0 0 0 0 0 0 0 0 0 0 0 0 0 0 0.018104962300414 0.176447317487591 0 0.177219985229527 0 0 0 0 0 0 0 0 0 0 0 0 0 0 0 0 0 0 0 0 0 0 0 0 0 0 0 0 0 0 0 0 0 0 0 0 0 0 0 0 0 0 0.00871347462585737 0 0 0 0 0 0 0 0 0 0 0 0 0 0 0 0 0 0 0 0 0 0 0 0 0 0 0 0 0 0 0 0 0 0 0 0 0 0 0 0 0 0 0 0 0 0 0 0 0 0 0 0 0 0 0 0 0 0 0 0 0 0 0 0 0 0 0 0 0 0 0 0 0 0 0 0 0 0 0 0 0 0 0 0 0 0 0 0.0124990293141908 0 0 0 0 0 0 0 0 0 0 0 0 0 0 0 0 0 0 0 0 0 0 0 0 0 0 0 0 0 0 0 0 0 0 0 0 0 0 0 0 0 0 0 0 0 0 0 0 0 0 0 0 0 0
0 0 0 0 0.0261210557662003 0.0844107595575147 0.0491444970686478 0.185964462823535 0 0.351134184826401 0 0.0190858389093191 0 0 0 0.0259587746400503 0 0 0 0 0 0 0 0 0 0 0 0 0 0 0 0 0 0 0 0 0 0 0 0 0 0 0 0 0 0 0 0 0 0 0 0 0 0 0 0 0 0 0 0 0 0 0 0 0 0 0 0 0 0 0 0 0 0 0 0 0 0 0 0 0 0 0 0 0 0 0 0 0 0 0 0 0 0 0 0 0 0 0 0 0 0 0 0 0 0 0 0 0 0 0 0 0 0 0 0 0 0 0 0 0 0 0 0 0 0 0 0 0 0 0.0184520174671422 0 0 0.224572510485365 0 0 0 0 0 0 0 0 0 0 0 0 0 0 0 0 0 0 0 0 0 0 0 0 0 0 0 0 0 0 0 0 0 0 0 0 0 0 0 0 0 0 0 0 0 0 0 0 0 0 0 0 0 0 0 0 0 0 0 0 0 0 0 0 0 0 0 0 0 0 0 0 0 0 0 0 0 0 0 0 0 0 0 0 0 0 0 0 0 0 0 0 0 0 0 0 0 0 0 0 0 0 0 0 0 0 0 0 0 0 0 0 0 0 0 0 0 0 0 0 0 0 0 0 0 0 0 0 0.00608754924125918 0 0 0 0 0 0.00906834921456539 0 0 0 0 0 0 0 0 0 0 0 0 0 0 0 0 0 0 0 0 0 0 0 0 0 0 0 0 0 0 0 0 0 0 0 0 0 0 0 0 0 0 0 0 0 0 0 0 0 0
0.0295800086894755 0 0 0 0.0652965648508407 0.170923132932424 0.0922057115851611 0.117810014295893 0.328458945964248 0 0 0.0355172630140631 0 0.012378411051984 0 0.0207970085627384 0 0 0 0 0 0 0 0 0 0 0 0 0 0 0 0 0 0 0 0 0 0 0 0 0 0 0 0 0 0 0 0 0 0 0 0 0 0 0 0 0 0 0 0 0 0 0 0 0 0 0 0 0 0 0 0.0166612326501056 0 0 0 0 0 0 0 0 0 0 0 0 0 0 0 0 0 0 0 0 0 0 0 0 0 0 0 0 0 0 0 0 0 0 0 0 0 0 0 0 0 0 0 0 0 0 0 0 0 0 0 0 0 0 0 0 0 0 0.0814315077638008 0 0 0.0289401986392656 0 0 0 0 0 0 0 0 0 0 0 0 0 0 0 0 0 0 0 0 0 0 0 0 0 0 0 0 0 0 0 0 0 0 0 0 0 0 0 0 0 0 0 0 0 0 0 0 0 0 0 0 0 0 0 0 0 0 0 0 0 0 0 0 0 0 0 0 0 0 0 0 0 0 0 0 0 0 0 0 0 0 0 0 0 0 0 0 0 0 0 0 0 0 0 0 0 0 0 0 0 0 0 0 0 0 0 0 0 0 0 0 0 0 0 0 0 0 0 0 0 0 0 0 0 0 0 0 0 0 0 0 0 0 0 0 0 0 0 0 0 0 0 0 0 0 0 0 0 0 0 0 0 0 0 0 0 0 0 0 0 0 0 0 0 0 0 0 0 0 0 0 0 0 0 0 0 0 0 0 0 0 0 0 0
0.144917563103155 0 0 0.0130562693166513 0 0 0 0 0 0 0 0.00981561710462739 0 0 0 0 0 0 0 0 0 0 0 0 0 0 0 0 0 0.298605415228457 0.385691265870865 0 0 0 0 0 0 0 0 0 0 0 0 0 0 0 0 0 0 0 0 0 0 0 0 0 0 0 0 0 0 0 0 0 0 0 0 0 0 0 0 0 0 0 0 0 0 0 0 0 0 0 0 0 0 0 0 0 0 0 0 0 0 0 0 0 0 0 0 0 0 0 0 0 0 0 0 0 0 0.0144433850162276 0 0.033560670391341 0.0650087862513081 0.0349010277173672 0 0 0 0 0 0 0 0 0 0 0 0 0 0 0 0 0 0 0 0 0 0 0 0 0 0 0 0 0 0 0 0 0 0 0 0 0 0 0 0 0 0 0 0 0 0 0 0 0 0 0 0 0 0 0 0 0 0 0 0 0 0 0 0 0 0 0 0 0 0 0 0 0 0 0 0 0 0 0 0 0 0 0 0 0 0 0 0 0 0 0 0 0 0 0 0 0 0 0 0 0 0 0 0 0 0 0 0 0 0 0 0 0 0 0 0 0 0 0 0 0 0 0 0 0 0 0 0 0 0 0 0 0 0 0 0 0 0 0 0 0 0 0 0 0 0 0 0 0 0 0 0 0 0 0 0 0 0 0 0 0 0 0 0 0 0 0 0 0 0 0 0 0 0 0 0 0 0 0 0 0 0 0 0 0 0 0 0 0 0 0 0 0 0 0 0 0 0 0 0 0 0 0 0 0
0.0270678153658584 0.0736547908639503 0.0131951688913754 0.0308627096757689 0.0501515723469776 0.118424044957523 0 0.0150847012976441 0.00754846516097325 0.0150168523251467 0.00767810705804828 0 0 0.197469264343403 0.135004069806471 0.107819175303765 0.0225167042287532 0 0 0.0160020665476609 0 0 0 0 0 0 0 0 0 0.0301980658197407 0.08374400373223 0 0 0 0 0 0 0 0 0 0 0 0 0 0 0 0 0 0 0 0 0 0 0 0 0 0 0 0 0 0 0 0 0 0 0 0 0 0 0.0354389579482612 0 0 0 0 0 0 0 0 0 0 0 0 0 0 0 0 0 0 0 0 0 0 0 0 0 0 0 0 0 0 0 0 0 0 0 0 0 0 0 0 0 0 0 0 0 0 0 0 0 0 0 0 0 0 0 0 0 0 0 0 0 0 0 0.00975476350733349 0 0 0 0.00336870081911623 0 0 0 0 0 0 0 0 0 0 0 0 0 0 0 0 0 0 0 0 0 0 0 0 0 0 0 0 0 0 0 0 0 0 0 0 0 0 0 0 0 0 0 0 0 0 0 0 0 0 0 0 0 0 0 0 0 0 0 0 0 0 0 0 0 0 0 0 0 0 0 0 0 0 0 0 0 0 0 0 0 0 0 0 0 0 0 0 0 0 0 0 0 0 0 0 0 0 0 0 0 0 0 0 0 0 0 0 0 0 0 0 0 0 0 0 0 0 0 0 0 0 0 0 0 0 0 0 0 0 0 0 0 0 0 0 0 0 0 0 0 0 0 0 0 0 0 0 0 0 0 0 0 0 0 0 0 0 0 0 0 0 0 0 0 0 0 0 0 0 0 0 0 0 0 0 0 0 0 0 0
0 0 0 0 0 0 0 0 0 0 0 0 0 0 0 0 0 0 0 0 0 0 0.084702544547794 0 0.0967964061843569 0.0281320892277646 0.00834222557129654 0 0 0 0 0 0 0 0.0632350717259869 0 0 0 0 0 0.00496438516429844 0 0 0 0 0 0 0 0.0732593782269831 0 0 0 0 0 0 0 0.00585722748138424 0 0 0 0 0 0 0 0 0 0 0 0 0 0 0 0 0 0 0 0 0 0 0 0 0 0 0 0 0 0 0 0 0 0 0 0 0 0 0 0 0 0 0 0 0 0 0 0 0 0 0 0 0 0 0 0 0 0.197018775245509 0.00473090900723727 0 0 0.0707906859761541 0.0387269090135154 0.0970220845410532 0 0 0 0 0 0.0078881266431246 0 0.00646354856187633 0 0 0 0 0 0 0 0 0 0 0 0 0 0 0 0 0 0 0 0 0 0 0 0 0 0 0 0 0 0 0 0 0 0 0 0 0 0 0.0869381239286525 0 0 0 0 0 0 0 0 0 0 0 0 0 0 0 0 0 0 0 0 0.0100990098198486 0.00887870747710668 0 0 0 0 0 0 0 0 0 0 0 0 0 0 0 0 0 0 0 0 0 0 0 0 0 0 0 0 0 0 0 0 0 0 0 0 0 0 0 0 0 0 0 0 0 0 0 0 0 0 0 0 0 0 0 0 0 0 0 0 0 0 0 0 0 0 0 0 0 0 0 0.00409320751621761 0.00459723955576567 0.0103172252437866 0.0720875931657428 0.00582649401198832 0 0 0 0 0 0 0.00923203216255674 0 0 0 0 0 0 0 0 0 0 0 0 0 0 0 0 0 0 0 0 0 0 0 0 0 0 0 0 0 0 0 0 0 0 0 0 0 0 0 0 0 0 0 0 0 0
0.0115902054895143 0 0 0.0449166160094355 0 0.0412981087363849 0 0 0 0.00626431646912637 0 0.236357223260896 0 0 0.191213387566955 0.119568737823431 0.0360889516864825 0 0 0.118202483104228 0.0584155324912198 0 0 0 0 0 0 0 0 0 0.00615909135747441 0 0 0 0 0 0 0 0 0 0 0 0 0 0 0 0.00767890153141394 0 0 0 0 0 0 0 0 0 0 0 0 0 0 0 0 0 0 0 0 0 0 0 0 0 0 0 0 0 0 0 0 0 0 0 0 0 0 0 0 0 0 0 0 0 0 0 0 0 0 0 0 0 0 0 0 0 0 0 0 0 0 0 0 0 0 0 0 0 0 0 0 0 0 0 0 0 0 0 0 0 0 0 0 0 0 0 0.0926229656960022 0 0 0.0102210548224705 0 0 0 0 0 0 0 0 0 0.00390063284127178 0 0 0 0 0 0 0.00550775146262039 0 0 0 0 0 0 0 0 0 0 0 0 0 0 0 0 0 0 0 0 0 0 0 0 0 0 0 0 0 0 0 0 0 0 0 0 0 0 0 0 0 0 0 0 0 0 0 0 0.00390625521924456 0 0 0 0 0 0 0 0 0 0 0 0 0 0 0 0 0 0 0 0 0 0 0 0 0 0 0 0 0 0 0 0 0 0 0 0 0 0 0 0 0 0 0 0 0 0 0 0 0 0 0 0 0 0 0 0 0 0 0 0 0 0 0 0 0 0 0 0 0 0 0 0 0 0 0 0 0 0 0 0 0.00608778443182952 0 0 0 0 0 0 0 0 0 0 0 0 0 0 0 0 0 0 0 0 0 0 0 0 0 0 0 0 0 0 0 0 0 0
0.0154884334568351 0.025669443657385 0 0.0134009197170053 0.0123806103836762 0.0785954660905967 0 0 0 0 0 0.291203329799152 0 0.344586612275682 0 0.0276710635820447 0 0 0 0.0433407059651427 0.024687116028359 0 0 0 0 0 0 0 0 0 0.0362215259276199 0 0 0 0 0 0 0 0 0 0 0 0 0 0.0196374743562316 0 0 0 0 0 0 0 0 0 0 0 0 0 0 0 0 0 0 0 0 0 0 0 0 0 0 0 0 0 0 0 0 0 0 0 0 0 0 0 0 0 0 0 0 0 0 0 0 0 0 0 0 0 0 0 0 0 0 0 0 0 0 0 0 0 0 0 0 0 0 0 0 0 0 0 0 0 0 0 0 0 0 0 0.0166474584828755 0 0 0 0 0 0.0325429319193884 0 0 0 0 0 0 0 0 0 0 0 0 0.00695265947278457 0 0 0 0 0 0 0.0109742488852213 0 0 0 0 0 0 0 0 0 0 0 0 0 0 0 0 0 0 0 0 0 0 0 0 0 0 0 0 0 0 0 0 0 0 0 0 0 0 0 0 0 0 0 0 0 0 0 0 0 0 0 0 0 0 0 0 0 0 0 0 0 0 0 0 0 0 0 0 0 0 0 0 0 0 0 0 0 0 0 0 0 0 0 0 0 0 0 0 0 0 0 0 0 0 0 0 0 0 0 0 0 0 0 0 0 0 0 0 0 0 0 0 0 0 0 0 0 0 0 0 0 0 0 0 0 0 0 0 0 0 0 0 0 0 0 0 0 0 0 0 0 0 0 0 0 0 0 0 0 0 0 0 0 0 0 0 0 0 0 0 0 0 0 0
0 0 0 0 0.0938493021349068 0.0306490603336238 0 0.0307820885932189 0.00874388946212267 0.00748881942614259 0 0.0918267207122547 0 0.0850787975853454 0.0109257043931016 0 0.00441263404294937 0 0 0.0107111317216836 0.0100099723669481 0.0051726062311016 0 0 0 0 0 0 0.00186311215146751 0 0.0236116659434351 0 0 0 0 0 0.00214503874083489 0.00305288873929715 0.0120188968212071 0.00932406060355387 0 0 0 0 0 0 0.00549615664035043 0 0 0 0 0 0 0.00319498075454165 0 0 0 0.00247609362583005 0.0648100768766346 0 0 0 0 0 0 0 0 0.0018327256375829 0 0.00563076684591091 0.0103632995883504 0 0.0270836813803634 0.0062773895674897 0.00179995864159129 0 0 0 0 0 0 0 0 0 0 0.00576349375697613 0 0 0 0.00273510772454125 0 0 0 0 0 0 0 0 0 0 0 0 0 0 0 0 0.00416269969286044 0 0 0.00221497260885659 0 0.00412034418113008 0 0 0 0.00602977197238548 0 0 0 0 0 0 0 0 0 0 0 0.0341840458020803 0 0 0 0 0 0.0102953915186656 0.129853271162887 0 0 0.124455050483931 0.0391508849026181 0.00140343600929321 0 0.0031710567066857 0 0 0 0.00218151054702689 0.0071572125195813 0.0125462266349547 0.00947565398555726 0 0.0156948368257823 0 0 0 0.0125983629443778 0.0021751504579685 0 0 0 0 0 0 0 0 0 0 0 0 0 0 0 0 0 0 0 0 0 0 0 0 0 0 0 0 0 0 0 0 0 0 0 0 0 0 0 0 0 0 0 0 0 0 0 0 0 0 0 0 0 0 0 0 0 0 0 0 0 0 0 0 0 0 0 0 0 0 0 0 0 0 0 0 0 0 0 0 0 0 0 0 0 0 0 0 0 0 0 0 0 0 0 0 0 0 0 0 0 0 0 0 0 0 0 0 0 0 0 0 0 0 0 0 0 0 0 0 0 0 0 0 0 0 0 0 0 0 0 0 0 0 0 0 0 0 0 0 0 0 0 0 0 0 0 0 0 0 0 0 0 0 0 0 0 0 0 0 0 0 0
0 0 0.12023647360253 0 0 0 0 0 0 0 0 0.0743581588047625 0 0.0995700442945281 0 0.0171099462842649 0 0 0 0.0146400208111151 0.25948583423086 0 0 0 0 0 0 0 0 0.0181346277688263 0.033971384071662 0 0 0 0 0 0 0 0 0 0 0 0 0 0 0 0 0 0 0 0 0 0 0 0 0 0 0 0 0.0357148753824621 0 0 0 0 0 0.0881060530123462 0.0990733803811802 0 0 0.0251456296412346 0 0 0 0 0 0 0 0 0 0 0 0 0 0 0 0 0 0 0 0 0 0 0 0 0 0 0 0 0 0 0 0 0 0 0 0 0 0 0 0 0 0.0160912048627484 0 0 0 0 0 0 0 0 0 0 0 0 0.0360005943855218 0 0 0.0158999353611083 0.0464618371048497 0 0 0 0 0 0 0 0 0 0 0 0 0 0 0 0 0 0 0 0 0 0 0 0 0 0 0 0 0 0 0 0 0 0 0 0 0 0 0 0 0 0 0 0 0 0 0 0 0 0 0 0 0 0 0 0 0 0 0 0 0 0 0 0 0 0 0 0 0 0 0 0 0 0 0 0 0 0 0 0 0 0 0 0 0 0 0 0 0 0 0 0 0 0 0 0 0 0 0 0 0 0 0 0 0 0 0 0 0 0 0 0 0 0 0 0 0 0 0 0 0 0 0 0 0 0 0 0 0 0 0 0 0 0 0 0 0 0 0 0 0 0 0 0 0 0 0 0 0 0 0 0 0 0 0 0 0 0 0 0 0 0 0 0 0 0 0 0 0 0 0 0 0 0 0 0 0 0 0 0 0 0 0 0 0 0 0 0 0 0
0 0 0.0620708307842715 0 0.68870244585118 0.117406212964502 0 0 0 0 0 0 0 0 0 0 0 0 0.131820510400046 0 0 0 0 0 0 0 0 0 0 0 0 0 0 0 0 0 0 0 0 0 0 0 0 0 0 0 0 0 0 0 0 0 0 0 0 0 0 0 0 0 0 0 0 0 0 0 0 0 0 0 0 0 0 0 0 0 0 0 0 0 0 0 0 0 0 0 0 0 0 0 0 0 0 0 0 0 0 0 0 0 0 0 0 0 0 0 0 0 0 0 0 0 0 0 0 0 0 0 0 0 0 0 0 0 0 0 0 0 0 0 0 0 0 0 0 0 0 0 0 0 0 0 0 0 0 0 0 0 0 0 0 0 0 0 0 0 0 0 0 0 0 0 0 0 0 0 0 0 0 0 0 0 0 0 0 0 0 0 0 0 0 0 0 0 0 0 0 0 0 0 0 0 0 0 0 0 0 0 0 0 0 0 0 0 0 0 0 0 0 0 0 0 0 0 0 0 0 0 0 0 0 0 0 0 0 0 0 0 0 0 0 0 0 0 0 0 0 0 0 0 0 0 0 0 0 0 0 0 0 0 0 0 0 0 0 0 0 0 0 0 0 0 0 0 0 0 0 0 0 0 0 0 0 0 0 0 0 0 0 0 0 0 0 0 0 0 0 0 0 0 0 0 0 0 0 0 0 0 0 0 0 0 0 0 0 0 0 0 0 0 0 0 0 0 0 0 0 0 0
0 0 0 0 0 0 0 0 0 0 0 0 0 0 0 0 0 0.0680423203338256 0 0 0 0 0 0 0 0 0 0 0 0.0319082670618098 0.0594369680563124 0 0 0 0 0 0 0 0 0 0 0 0 0 0 0 0 0 0 0 0 0 0 0 0 0 0 0 0 0 0 0 0 0 0 0 0 0.0740812242191961 0 0.0753699548313145 0 0 0 0 0 0 0 0 0 0 0 0 0 0 0 0 0 0 0 0 0 0 0 0 0 0 0 0 0 0 0 0 0 0 0.0318101682698592 0 0 0 0 0 0.0506202906029494 0.233847234128739 0 0 0 0 0 0 0 0 0 0 0 0 0.175431224006944 0 0 0 0 0 0 0 0 0 0 0 0 0 0 0 0 0 0 0 0 0 0 0 0 0 0 0 0 0 0 0 0 0 0 0 0 0 0 0 0 0 0 0 0 0 0 0 0 0 0 0 0 0 0 0 0 0 0 0 0 0 0 0 0 0 0 0 0 0 0 0 0 0 0 0 0 0 0 0 0 0 0 0 0 0 0 0 0 0 0 0 0 0 0 0 0 0 0 0 0 0 0 0 0 0 0 0 0 0 0 0 0 0 0 0 0 0 0 0 0 0 0 0 0 0 0 0 0 0 0 0 0 0 0 0 0 0 0 0.137244972482038 0.0240926767068515 0 0 0 0.0381146993001603 0 0 0 0 0 0 0 0 0 0 0 0 0 0 0 0 0 0 0 0 0 0 0 0 0 0 0 0 0 0 0 0 0 0 0 0 0 0 0 0 0 0 0 0 0 0 0 0 0 0
0 0 0 0.159525277286439 0 0 0 0 0 0 0 0.0375537254906708 0 0.231757706375473 0.0471545343448586 0.0295147592973922 0.010403868272702 0 0 0 0.34042932821507 0 0 0 0 0 0 0 0 0 0 0 0 0 0 0 0 0 0 0 0 0 0 0 0.00515957091187377 0 0 0 0 0 0 0 0 0 0 0 0 0 0 0 0 0 0.009313500576927 0 0 0 0 0 0 0 0 0 0 0 0 0 0 0 0 0 0 0 0 0 0 0 0 0 0 0 0 0 0 0 0 0 0 0 0 0 0 0 0 0 0 0 0 0 0 0 0 0 0 0 0 0 0 0 0 0 0 0 0 0 0 0 0 0 0.0295553516071111 0 0 0 0 0 0.070515857332645 0 0 0 0.00982517678741531 0 0 0 0 0 0 0 0 0.00417625376078124 0 0 0 0 0 0 0.00622511470019908 0 0 0 0 0 0 0 0 0 0 0 0 0 0 0 0 0 0 0 0 0 0 0 0 0 0 0 0 0 0 0 0 0 0 0 0 0 0 0 0 0 0 0 0 0 0 0 0 0.00508557235987514 0 0 0 0 0 0 0 0 0 0 0 0 0 0 0 0 0 0 0 0 0 0 0 0 0 0 0 0 0 0 0 0 0 0 0 0 0 0 0 0 0 0 0 0 0 0 0 0 0 0 0 0 0 0 0 0 0 0 0 0 0 0 0 0 0 0 0 0 0 0 0 0 0 0 0 0 0 0 0 0 0.003804402680566 0 0 0 0 0 0 0 0 0 0 0 0 0 0 0 0 0 0 0 0 0 0 0 0 0 0 0 0 0 0 0 0 0 0
0 0 0 0.0796904392699796 0 0 0 0 0 0 0 0 0 0.0446526562655872 0.0104715076052804 0.0107534578983037 0.0718916050185498 0 0 0.132720601931153 0 0 0 0 0 0 0 0 0 0 0 0 0 0 0 0 0 0 0 0 0 0 0.0115978034814297 0 0.0267907099339633 0.0146610079940469 0 0 0 0.0069363692415376 0 0 0 0 0 0 0 0 0 0.0116659076412649 0 0 0.153648704936915 0 0 0.0571812250249518 0.034633185243958 0 0 0.00898941961762299 0.0223795842248309 0 0 0 0 0 0 0 0 0 0 0 0 0 0 0 0 0 0 0 0 0 0 0 0 0 0 0 0 0 0 0 0 0 0 0 0 0 0 0 0 0.00747820921085208 0 0 0 0 0 0 0 0 0 0 0 0 0 0 0 0 0.0721282204629662 0 0 0 0 0 0.194102766641647 0 0 0 0.01518479529753 0 0 0 0 0 0 0 0 0.00406273055575774 0 0 0 0 0 0 0.0045098253059129 0 0 0 0 0 0 0 0 0 0 0 0 0 0 0 0 0 0 0 0 0 0 0 0 0 0 0 0 0 0 0 0 0 0 0 0 0 0 0 0 0 0 0 0 0 0 0 0 0 0.00386926719595975 0 0 0 0 0 0 0 0 0 0 0 0 0 0 0 0 0 0 0 0 0 0 0 0 0 0 0 0 0 0 0 0 0 0 0 0 0 0 0 0 0 0 0 0 0 0 0 0 0 0 0 0 0 0 0 0 0 0 0 0 0 0 0 0 0 0 0 0 0 0 0 0 0 0 0 0 0 0 0 0 0 0 0 0 0 0 0 0 0 0 0 0 0 0 0 0 0 0 0 0 0 0 0 0 0 0 0 0 0 0 0 0 0 0
0 0 0 0 0 0 0 0 0 0 0 0 0 0 0 0.0125097380981611 0 0 0 0 0 0 0 0.126217785607194 0 0 0 0 0 0 0 0 0 0 0 0 0 0 0.194495080405465 0.296942692017257 0 0 0 0 0 0 0 0 0 0 0 0 0 0 0 0 0 0 0 0 0 0 0 0.019059898580997 0 0 0 0 0 0 0.178275723567566 0 0.0640088128321726 0 0 0 0 0 0 0.079172716098634 0 0 0 0 0 0 0 0 0 0 0 0 0 0 0 0 0 0 0 0 0 0 0 0 0 0 0 0 0 0 0 0 0 0 0 0 0 0 0 0 0 0 0 0 0 0 0 0 0 0 0 0 0 0 0 0 0 0 0.0166962639955537 0 0 0 0 0 0 0 0 0 0 0 0 0 0 0 0 0 0 0 0 0 0 0 0 0 0 0 0 0 0 0 0 0 0 0 0 0 0 0 0 0 0 0 0 0 0 0 0 0 0 0 0 0 0 0 0 0 0 0 0 0 0 0 0 0 0 0 0 0 0 0 0 0 0 0 0 0 0 0 0 0 0 0 0 0 0 0 0 0 0 0 0 0 0.0126212887969997 0 0 0 0 0 0 0 0 0 0 0 0 0 0 0 0 0 0 0 0 0 0 0 0 0 0 0 0 0 0 0 0 0 0 0 0 0 0 0 0 0 0 0 0 0 0 0 0 0 0 0 0 0 0 0 0 0 0 0 0 0 0 0 0 0 0 0 0 0 0 0 0 0 0 0 0 0 0 0 0 0 0 0 0 0 0
0 0 0 0 0 0 0 0 0 0 0 0 0.173476055693202 0 0 0 0 0 0 0 0 0 0 0 0.225872174777259 0.0170392512715935 0 0 0 0 0 0 0 0 0 0 0 0 0 0 0 0 0 0 0 0 0 0 0.18887694476151 0 0 0 0 0 0 0 0 0 0 0 0 0 0 0 0 0 0 0 0 0 0 0 0 0 0 0 0 0 0 0 0 0 0 0 0 0 0 0 0 0 0 0 0 0 0 0 0 0 0 0 0 0 0 0 0 0 0 0 0 0 0 0 0 0 0.0399610167068263 0 0 0 0 0 0.239496968784526 0 0 0 0 0 0 0 0.0660288715074926 0 0 0 0 0 0 0 0 0 0 0 0 0 0 0 0 0 0 0 0 0 0 0 0 0 0 0 0 0 0 0 0 0 0 0 0 0 0 0 0.0261051291459441 0 0.0231435873516455 0 0 0 0 0 0 0 0 0 0 0 0 0 0 0 0 0 0 0 0 0 0 0 0 0 0 0 0 0 0 0 0 0 0 0 0 0 0 0 0 0 0 0 0 0 0 0 0 0 0 0 0 0 0 0 0 0 0 0 0 0 0 0 0 0 0 0 0 0 0 0 0 0 0 0 0 0 0 0 0 0 0 0 0 0 0 0 0 0 0 0 0 0 0 0 0 0 0 0 0 0 0 0 0 0 0 0 0 0 0 0 0 0 0 0 0 0 0 0 0 0 0 0 0 0 0 0 0 0 0 0 0 0 0 0 0 0 0 0 0 0 0 0 0 0 0 0 0
0 0 0 0 0 0 0 0 0 0 0 0 0 0 0 0 0 0 0 0 0 0.348762489815214 0 0 0 0 0 0 0 0 0 0 0 0 0 0 0 0 0 0 0 0 0 0 0 0 0 0 0 0 0 0 0 0 0 0 0 0 0 0 0 0 0 0.178101684593841 0 0 0 0 0 0 0 0 0.145687814280019 0 0 0 0 0 0.222312547050132 0.105135464260794 0 0 0 0 0 0 0 0 0 0 0 0 0 0 0 0 0 0 0 0 0 0 0 0 0 0 0 0 0 0 0 0 0 0 0 0 0 0 0 0 0 0 0 0 0 0 0 0 0 0 0 0 0 0 0 0 0 0 0 0 0 0 0 0 0 0 0 0 0 0 0 0 0 0 0 0 0 0 0 0 0 0 0 0 0 0 0 0 0 0 0 0 0 0 0 0 0 0 0 0 0 0 0 0 0 0 0 0 0 0 0 0 0 0 0 0 0 0 0 0 0 0 0 0 0 0 0 0 0 0 0 0 0 0 0 0 0 0 0 0 0 0 0 0 0 0 0 0 0 0 0 0 0 0 0 0 0 0 0 0 0 0 0 0 0 0 0 0 0 0 0 0 0 0 0 0 0 0 0 0 0 0 0 0 0 0 0 0 0 0 0 0 0 0 0 0 0 0 0 0 0 0 0 0 0 0 0 0 0 0 0 0 0 0 0 0 0 0 0 0 0 0 0 0 0 0 0 0 0 0 0 0 0 0 0 0 0 0 0
0 0 0 0 0 0 0 0 0 0 0 0 0.0896303107302842 0 0 0 0 0 0 0 0 0 0.102121061450527 0 0 0.0759923017369014 0 0 0 0 0 0.065047862006428 0 0 0.0849212638623367 0 0 0 0 0 0 0 0 0 0 0 0 0 0.42465938529865 0 0 0 0 0 0 0 0 0 0 0 0 0 0 0 0 0 0 0 0 0 0 0 0 0 0.0838351139823646 0 0 0 0 0 0 0 0 0 0 0 0 0 0 0 0 0 0 0 0 0 0 0 0 0 0 0 0 0 0 0 0 0 0 0 0 0 0 0 0.0102275919587651 0 0 0 0 0 0 0 0 0 0 0 0.0635651089737432 0 0 0 0 0 0 0 0 0 0 0 0 0 0 0 0 0 0 0 0 0 0 0 0 0 0 0 0 0 0 0 0 0 0 0 0 0 0 0 0 0 0 0 0 0 0 0 0 0 0 0 0 0 0 0 0 0 0 0 0 0 0 0 0 0 0 0 0 0 0 0 0 0 0 0 0 0 0 0 0 0 0 0 0 0 0 0 0 0 0 0 0 0 0 0 0 0 0 0 0 0 0 0 0 0 0 0 0 0 0 0 0 0 0 0 0 0 0 0 0 0 0 0 0 0 0 0 0 0 0 0 0 0 0 0 0 0 0 0 0 0 0 0 0 0 0 0 0 0 0 0 0 0 0 0 0 0 0 0 0 0 0 0 0 0 0 0 0 0 0 0 0 0 0 0 0 0 0 0 0 0 0 0 0 0 0 0 0 0 0 0 0
0 0 0 0 0 0 0 0 0 0 0 0 0.0793720687643938 0 0 0 0 0 0 0 0 0 0.0234732454038756 0 0.231547258904683 0 0 0 0 0 0 0.036473781787573 0 0 0.0581180882610544 0 0 0 0 0 0.0477595191251952 0 0 0 0 0 0 0 0.225391419831274 0 0 0 0 0 0 0 0 0 0 0 0 0 0 0 0 0 0 0 0 0 0 0 0 0 0.0562156824478607 0 0 0 0 0 0 0 0 0 0 0 0 0 0 0 0 0 0 0 0 0 0 0 0 0 0 0 0 0 0 0 0 0 0 0 0 0 0 0 0.0127106373468955 0 0 0 0 0 0 0 0 0 0 0 0.228938298127195 0 0 0 0 0 0 0 0 0 0 0 0 0 0 0 0 0 0 0 0 0 0 0 0 0 0 0 0 0 0 0 0 0 0 0 0 0 0 0 0 0 0 0 0 0 0 0 0 0 0 0 0 0 0 0 0 0 0 0 0 0 0 0 0 0 0 0 0 0 0 0 0 0 0 0 0 0 0 0 0 0 0 0 0 0 0 0 0 0 0 0 0 0 0 0 0 0 0 0 0 0 0 0 0 0 0 0 0 0 0 0 0 0 0 0 0 0 0 0 0 0 0 0 0 0 0 0 0 0 0 0 0 0 0 0 0 0 0 0 0 0 0 0 0 0 0 0 0 0 0 0 0 0 0 0 0 0 0 0 0 0 0 0 0 0 0 0 0 0 0 0 0 0 0 0 0 0 0 0 0 0 0 0 0 0 0 0 0 0 0 0 0
0 0 0 0 0 0 0 0 0 0 0 0 0.0158554734025018 0 0 0 0 0 0 0 0 0 0 0 0 0 0 0 0 0 0 0 0 0 0 0 0 0 0 0 0 0 0 0 0 0 0 0 0 0 0 0 0 0.00759088853579691 0 0 0 0 0 0 0 0 0 0 0 0 0 0 0 0 0 0 0 0 0 0 0 0 0 0 0 0 0 0 0 0 0 0 0 0 0 0 0 0 0 0 0 0 0 0 0 0 0 0 0 0 0 0.045376393547485 0.0571477983585176 0 0 0 0 0 0.021230736024709 0 0 0.0463455457565581 0 0.068421728433358 0.163025386421349 0 0 0 0.0136947783694788 0 0 0 0.00666769120434363 0 0 0 0 0 0 0 0 0 0 0 0 0 0 0 0 0 0 0 0 0 0 0 0 0 0 0 0 0 0 0 0 0 0 0 0 0 0 0.0100294000891252 0.133682579457362 0.0235141095311522 0 0 0 0.216517145504407 0 0 0 0 0 0 0 0 0 0 0 0 0 0 0 0 0 0 0 0 0 0 0 0 0 0 0 0 0 0 0 0 0 0 0 0 0 0 0 0 0 0 0 0 0 0 0 0 0 0 0 0 0 0 0 0 0 0 0 0 0 0 0 0 0 0 0 0 0 0 0 0 0 0 0 0 0 0 0 0 0 0 0 0 0 0 0 0 0 0 0 0.138802611328206 0 0 0 0 0.0241926196939178 0.0079051143417324 0 0 0 0 0 0 0 0 0 0 0 0 0 0 0 0 0 0 0 0 0 0 0 0 0 0 0 0 0 0 0 0 0 0 0 0 0 0 0 0 0 0 0 0 0 0 0
0 0 0 0 0 0 0 0 0 0 0 0 0 0 0 0 0 0 0 0 0 0 0 0 0 0 0 0 0 0 0 0 0 0 0 0 0 0 0 0 0 0 0 0 0 0 0 0 0 0 0 0 0 0.18320286455113 0 0 0 0 0 0.116256228179944 0 0 0 0 0 0 0 0 0 0 0 0 0 0 0 0 0 0 0 0 0 0 0 0 0 0 0 0 0 0 0 0 0 0 0 0 0 0 0 0 0 0 0 0 0 0 0 0 0 0 0 0 0.0257920184982026 0.0343261094186861 0 0 0 0 0 0 0 0 0.269009565830365 0.281490353113417 0 0 0 0 0 0 0 0 0 0 0 0 0 0 0 0 0 0 0 0 0 0 0 0 0 0 0 0 0 0 0 0 0 0 0 0 0 0 0 0 0 0 0 0 0 0 0 0 0 0 0.0406918518531645 0 0 0 0 0 0 0 0 0 0 0 0 0 0 0 0 0 0 0 0 0 0 0 0 0 0 0 0 0 0 0 0 0 0 0 0 0 0 0 0 0 0 0 0 0.0226283673188081 0 0 0 0 0 0 0 0 0 0 0 0 0 0 0.026602641236282 0 0 0 0 0 0 0 0 0 0 0 0 0 0 0 0 0 0 0 0 0 0 0 0 0 0 0 0 0 0 0 0 0 0 0 0 0 0 0 0 0 0 0 0 0 0 0 0 0 0 0 0 0 0 0 0 0 0 0 0 0 0 0 0 0 0 0 0 0 0 0 0 0 0 0 0 0 0 0 0 0 0 0 0
0 0 0 0 0.540774229035352 0 0 0 0 0 0 0 0 0 0 0.00537516069060244 0 0 0 0 0 0 0 0 0 0 0 0 0 0 0 0 0 0 0 0 0 0 0 0 0 0 0 0 0 0 0.134884005258167 0 0 0 0 0 0 0 0 0 0 0 0 0 0 0 0 0 0 0 0 0 0 0.269659349214916 0 0 0 0 0 0 0 0 0 0 0 0 0 0 0 0 0 0 0 0 0 0 0 0 0 0 0 0 0 0 0 0 0 0 0 0 0 0 0 0.0493072558009623 0 0 0 0 0 0 0 0 0 0 0 0 0 0 0 0 0 0 0 0 0 0 0 0 0 0 0 0 0 0 0 0 0 0 0 0 0 0 0 0 0 0 0 0 0 0 0 0 0 0 0 0 0 0 0 0 0 0 0 0 0 0 0 0 0 0 0 0 0 0 0 0 0 0 0 0 0 0 0 0 0 0 0 0 0 0 0 0 0 0 0 0 0 0 0 0 0 0 0 0 0 0 0 0 0 0 0 0 0 0 0 0 0 0 0 0 0 0 0 0 0 0 0 0 0 0 0 0 0 0 0 0 0 0 0 0 0 0 0 0 0 0 0 0 0 0 0 0 0 0 0 0 0 0 0 0 0 0 0 0 0 0 0 0 0 0 0 0 0 0 0 0 0 0 0 0 0 0 0 0 0 0 0 0 0 0 0 0 0 0 0 0 0 0 0 0 0 0 0 0 0 0 0 0 0 0 0 0 0
0.0783008693548436 0 0.00372385783563989 0.0167151961712761 0 0.00443584289773224 0 0 0 0 0.155977699127462 0.020165426092972 0 0 0 0 0.00366701863430066 0 0.00484914964141074 0 0 0 0 0 0 0 0 0 0 0 0.487394762691375 0 0 0 0 0 0 0.0164606369961536 0 0 0 0 0 0 0 0 0 0 0 0 0 0 0 0 0 0 0 0 0 0 0 0 0 0 0 0 0 0 0 0 0 0 0 0 0 0 0 0 0 0 0 0 0 0 0 0 0 0 0 0 0 0 0 0.0161258750345189 0 0.0138429227078803 0 0 0 0 0 0 0 0 0 0 0.0103665046053677 0 0 0.0189172149509027 0 0.00556793411906152 0.0753733793855508 0.00800712566522479 0 0.0227751882734313 0 0 0 0 0 0 0 0 0 0 0 0 0 0 0 0 0 0 0 0 0 0 0 0.00575966677676556 0 0 0 0 0.0137287800904193 0 0 0 0 0 0 0 0 0 0.0178449489477115 0 0 0 0 0 0 0 0 0 0 0 0 0 0 0 0 0 0 0 0 0 0 0 0 0 0 0 0 0 0 0 0 0 0 0 0 0 0 0 0 0 0 0 0 0 0 0 0 0 0 0 0 0 0 0 0 0 0 0 0 0 0 0 0 0 0 0 0 0 0 0 0 0 0 0 0 0 0 0 0 0 0 0 0 0 0 0 0 0 0 0 0 0 0 0 0 0 0 0 0 0 0 0 0 0 0 0 0 0 0 0 0 0 0 0 0 0 0 0 0 0 0 0 0 0 0 0 0 0 0 0 0 0 0 0 0 0 0 0 0 0 0 0 0 0 0 0 0 0 0 0 0 0 0 0 0 0 0 0 0 0 0 0 0
0.0430274378019252 0 0.00382994273943811 0 0 0 0 0 0 0 0.0939605719608238 0.0260809263843684 0 0.00160256837452854 0.00522981780560691 0.00863421489763515 0.00320375081667768 0 0.00421269515150174 0 0 0 0 0 0 0 0 0 0 0.227311744771589 0 0 0 0 0 0 0 0.0101502733571617 0 0 0 0 0 0 0 0 0 0 0 0 0 0 0 0 0.00494790823119888 0 0 0.00251850903750909 0.00513937891501857 0 0 0 0 0 0 0 0 0 0 0 0 0 0 0 0 0 0 0 0 0 0.0377201949743896 0 0 0.00274565434794363 0 0.022224027549079 0.00704298602185438 0.00574509210605906 0.0057677168517205 0 0 0 0 0.024784433186168 0 0.0613229121854982 0.0818068005454158 0 0 0.0038976398310266 0.0013259528349349 0 0 0 0 0 0.0259136660396955 0 0 0.016635125119128 0 0.00369541724708896 0.0621769087162275 0.00656734512792252 0 0.0462059815722576 0 0 0 0 0 0 0 0 0 0 0 0.0412318009358395 0 0 0.00483191058340923 0 0 0.00332309701317173 0 0 0.00525486763356752 0 0 0.00790015398686131 0 0 0 0 0.00988099124154827 0 0 0.018017519197951 0 0 0 0 0 0.00179263623468159 0.0509802731152472 0.00135915555633002 0 0 0 0 0 0 0 0 0 0 0 0 0 0 0 0 0 0 0 0 0 0 0 0 0 0 0 0 0 0 0 0 0 0 0 0 0 0 0 0 0 0 0 0 0 0 0 0 0 0 0 0 0 0 0 0 0 0 0 0 0 0 0 0 0 0 0 0 0 0 0 0 0 0 0 0 0 0 0 0 0 0 0 0 0 0 0 0 0 0 0 0 0 0 0 0 0 0 0 0 0 0 0 0 0 0 0 0 0 0 0 0 0 0 0 0 0 0 0 0 0 0 0 0 0 0 0 0 0 0 0 0 0 0 0 0 0 0 0 0 0 0 0 0 0 0 0 0 0 0 0 0 0 0 0 0 0 0 0 0 0 0 0
0 0 0 0 0 0 0 0 0 0 0 0 0 0 0 0 0 0 0 0 0 0 0 0 0.107674507385383 0.0198148421635612 0 0 0 0 0 0 0 0.00545672643641187 0.233808146201058 0.00343434643887946 0 0 0 0 0 0 0 0 0 0 0 0 0.133039668037729 0 0 0 0 0 0 0.00973037871884722 0.0165046746999625 0 0 0 0 0 0 0 0 0 0 0 0 0 0 0 0 0 0 0 0 0 0 0 0 0 0 0 0 0 0 0 0 0 0 0 0 0 0 0 0 0 0 0 0.0182516388162606 0.104983451299631 0.0164751855279376 0.0243687767201462 0 0 0 0 0 0 0 0 0 0 0.0210419804065014 0 0 0 0 0 0 0 0 0 0 0 0.0111861038556862 0 0 0 0 0 0 0 0 0 0 0 0 0 0 0 0 0.00358483456183011 0 0 0 0 0 0.0401065632118692 0 0.0139455749265924 0.0400484341549979 0 0 0 0 0 0 0 0 0 0 0 0 0 0 0 0 0 0 0 0 0 0 0 0 0 0 0 0 0 0 0 0 0 0 0.0525285393302386 0.0234490789653631 0.0363223726482302 0 0 0 0 0 0 0 0 0 0 0 0 0 0 0 0 0 0 0.017233902221671 0 0 0 0 0 0 0 0 0 0 0 0 0 0 0 0 0 0 0 0 0 0 0 0 0 0 0 0 0 0 0 0 0 0 0 0 0 0 0 0 0 0 0 0 0 0 0 0 0 0.0470102732712124 0 0 0 0 0 0 0 0 0 0 0 0 0 0 0 0 0 0 0 0 0 0 0 0 0 0 0 0 0 0 0 0 0 0 0 0 0 0 0 0 0 0 0 0 0 0 0 0 0 0 0 0 0 0 0 0 0 0 0 0
0 0 0 0 0 0 0 0 0 0 0 0 0 0 0 0 0 0 0 0 0 0 0 0 0 0 0 0 0 0 0 0 0 0.136154536156695 0.16084605443613 0 0 0 0 0 0.0147833111305737 0 0 0 0 0 0 0 0 0 0 0 0 0 0 0 0 0 0 0 0 0 0 0 0 0 0 0 0 0 0 0 0 0 0 0 0 0 0 0 0 0 0 0 0 0 0 0 0 0.009679978249369 0 0 0 0 0 0 0 0 0 0 0.275138316524012 0.216894379471729 0.00904916584292892 0.0117639155958076 0 0 0 0 0 0 0 0 0 0 0 0 0 0 0 0 0 0 0 0 0 0 0 0 0 0 0 0 0 0 0 0 0 0 0 0 0 0 0 0 0 0 0 0 0 0 0 0.117613483091305 0.0118699124719293 0.0362069470295196 0 0 0 0 0 0 0 0 0 0 0 0 0 0 0 0 0 0 0 0 0 0 0 0 0 0 0 0 0 0 0 0 0 0 0 0 0 0 0 0 0 0 0 0 0 0 0 0 0 0 0 0 0 0 0 0 0 0 0 0 0 0 0 0 0 0 0 0 0 0 0 0 0 0 0 0 0 0 0 0 0 0 0 0 0 0 0 0 0 0 0 0 0 0 0 0 0 0 0 0 0 0 0 0 0 0 0 0 0 0 0 0 0 0 0 0 0 0 0 0 0 0 0 0 0 0 0 0 0 0 0 0 0 0 0 0 0 0 0 0 0 0 0 0 0 0 0 0 0 0 0 0 0 0 0 0 0 0 0 0 0 0 0 0 0
0 0 0 0.00832799218454168 0 0 0 0 0 0 0 0 0 0 0 0 0 0 0 0 0 0 0 0 0 0 0 0 0 0 0 0.00238607149160201 0.0610002367089834 0 0.0728936818448876 0 0 0.00161964197170165 0 0 0 0 0 0 0 0 0 0 0 0 0 0 0 0 0.250226075175933 0.00283298821563188 0.049195275459992 0 0.00947724299392045 0 0 0 0 0 0 0 0 0 0 0 0 0.098007467090923 0 0 0 0 0 0 0 0 0 0 0 0 0 0 0 0 0 0.00494414967983637 0 0 0.00305512536837907 0 0 0 0 0 0 0 0.0786852710832479 0.0695193019886164 0.00295401668588618 0.0138776751955878 0 0 0 0 0 0 0 0 0 0 0 0 0 0 0 0 0 0 0 0 0 0 0 0 0 0 0.0151261987704145 0 0 0.0116357172342521 0 0 0 0 0 0.0201511150820475 0 0 0 0 0 0 0 0 0 0.00647702225668519 0 0.034579142044158 0.0169590288518447 0.0297010983942455 0.0158177089775752 0 0 0 0 0 0 0 0 0 0 0 0 0 0 0 0 0 0 0 0 0 0 0 0 0 0 0 0 0 0 0 0 0.00292510146666857 0.00786285908706409 0.00424223098771732 0 0 0 0 0 0.00428859356914737 0 0 0 0 0 0 0 0 0 0 0 0 0.0137733380071677 0 0 0 0 0 0 0.00452611982178251 0 0 0 0 0 0 0 0 0 0 0 0 0 0 0 0 0 0 0 0 0 0 0 0 0 0 0 0 0 0 0 0 0 0 0 0 0 0 0 0 0 0 0.0535616866190017 0 0 0 0 0 0 0 0 0 0 0 0 0 0 0 0 0 0 0 0 0 0 0 0 0 0 0 0 0 0 0 0 0 0 0 0 0 0 0 0 0 0.00852380232067806 0 0 0 0 0 0 0 0 0.00741606425692885 0 0.00190614754644515 0 0 0 0 0 0 0.0115248115665055
0 0 0 0 0 0 0 0 0 0 0 0 0.0452454333840991 0 0 0 0 0 0 0 0 0 0 0 0.0656201950982992 0.0147388073878353 0 0 0 0 0 0.10914424473741 0.0769307114321178 0.0778179558097278 0 0.00267242937830884 0 0.00255641358151526 0 0 0.00949173177836204 0 0 0 0 0 0 0 0.073175951150033 0 0 0 0 0 0 0 0 0 0 0 0 0 0 0 0 0 0 0 0 0 0 0 0 0 0 0 0 0 0 0 0 0 0 0 0 0.00256705830166621 0 0 0.00291971688258094 0.00376560579012942 0.00422658565571806 0 0 0 0 0 0 0 0 0 0.0557067150347295 0.103270820307547 0.0178498169645356 0.0277497114867249 0 0 0 0 0 0 0 0 0 0 0.00832126422967448 0 0 0 0 0 0 0 0 0 0 0 0.00749117340780736 0 0.00612203154904334 0 0 0 0 0.00454011125213292 0 0 0 0 0 0 0 0 0 0.00209172079270196 0 0 0 0 0 0.0305669967396721 0.0179585456120165 0.0269198071721946 0.0326489953556344 0.0172164569503629 0 0 0 0 0 0 0 0 0 0 0 0 0 0.00695641333529488 0 0 0 0 0 0 0 0 0 0 0 0 0 0 0 0 0 0 0 0.0141621986090484 0.0468300879948734 0.0559760756381042 0 0 0 0 0 0 0 0 0 0 0 0 0 0 0 0 0 0 0.0197752446694198 0 0 0 0 0 0 0 0 0 0 0 0 0 0 0 0 0 0 0 0 0 0 0 0 0 0 0 0 0 0 0 0 0 0 0 0 0 0 0 0 0 0 0 0 0 0 0 0 0 0 0 0 0 0 0 0 0 0 0 0 0 0 0 0.0069729725306783 0 0 0 0 0 0 0 0 0 0 0 0 0 0 0 0 0 0 0 0 0 0 0 0 0 0 0 0 0 0 0 0 0 0 0 0 0 0 0 0 0 0 0 0 0 0
0 0 0 0 0 0 0 0 0 0 0 0 0 0 0 0 0 0 0 0 0 0 0 0 0 0 0 0 0 0 0 0.00961370977300556 0 0 0.0160255129942859 0 0 0 0 0 0 0 0 0 0 0 0 0 0 0 0 0 0.15519241836518 0 0 0 0 0 0 0 0 0 0 0 0 0 0 0 0 0 0 0 0 0 0 0 0 0 0 0 0 0 0.37978803492054 0 0.411091887874469 0 0 0 0 0 0 0 0 0 0 0 0 0 0 0 0 0 0 0 0 0 0 0 0 0 0 0 0 0 0 0 0 0 0 0 0 0 0 0 0 0 0 0 0 0 0 0 0 0 0 0 0 0 0 0 0 0 0 0 0 0 0 0 0 0 0 0 0 0 0 0 0 0 0 0 0 0 0 0 0 0 0 0 0 0 0 0 0 0 0 0 0 0 0 0 0 0 0 0 0 0 0 0 0 0 0 0 0 0 0 0 0 0 0 0 0 0 0 0 0 0 0 0 0 0 0 0 0 0 0 0 0 0 0 0 0 0 0 0 0 0 0 0 0 0 0 0 0 0 0 0 0 0 0.0282884360725197 0 0 0 0 0 0 0 0 0 0 0 0 0 0 0 0 0 0 0 0 0 0 0 0 0 0 0 0 0 0 0 0 0 0 0 0 0 0 0 0 0 0 0 0 0 0 0 0 0 0 0 0 0 0 0 0 0 0 0 0 0 0 0 0 0 0 0 0 0 0 0 0 0 0 0 0 0 0 0 0
0 0 0 0.0142067281785708 0 0 0 0 0 0 0 0 0 0 0 0.0018269026407354 0 0 0 0 0 0 0 0 0 0 0 0 0 0 0 0 0 0 0 0 0 0.315761930024783 0 0 0 0 0 0 0 0 0 0 0 0 0 0 0 0 0.0178589352901993 0 0 0 0 0 0 0 0 0 0 0 0 0 0 0 0 0 0 0.0821062686268669 0 0 0 0 0 0 0 0 0 0 0 0.0961427011132526 0.00248557374591653 0.204777701674596 0 0 0 0 0 0.0169760800049094 0 0.00583493210045285 0 0 0 0 0 0 0 0 0.00667769175161186 0 0 0 0 0.00430208041327181 0 0 0 0 0 0 0 0 0 0 0 0 0 0 0 0 0 0 0 0 0.125942485676871 0 0 0.0518857122423651 0 0 0 0 0 0.0136465109863022 0 0 0 0 0 0 0 0 0 0 0 0 0 0.0163332412122313 0.0232345243170641 0 0 0 0 0 0 0 0 0 0 0 0 0 0 0 0 0 0 0 0 0 0 0 0 0 0 0 0 0 0 0 0 0 0 0 0 0 0 0 0 0 0 0 0 0 0 0 0 0 0 0 0 0 0 0 0 0 0 0 0 0 0 0 0 0 0 0 0 0 0 0 0 0 0 0 0 0 0 0 0 0 0 0 0 0 0 0 0 0 0 0 0 0 0 0 0 0 0 0 0 0 0 0 0 0 0 0 0 0 0 0 0 0 0 0 0 0 0 0 0 0 0 0 0 0 0 0 0 0 0 0 0 0 0 0 0 0 0 0 0 0 0 0 0 0 0 0 0 0 0 0 0 0 0 0 0 0 0 0 0 0 0 0 0
0 0 0 0.0399692088859704 0 0 0.00167399229239938 0 0 0 0 0 0 0 0 0.000880917289495191 0 0 0 0 0 0 0 0 0 0 0 0 0 0.00605780917082913 0.00800950490762513 0 0 0.000457607174588018 0.000676573505946427 0 0.106980263057079 0 0 0 0 0 0 0 0 0 0 0 0 0 0 0 0 0 0.00352072337783783 0 0 0 0.0013621766130542 0 0 0 0 0 0 0 0 0 0 0 0 0 0 0.0265258093369308 0 0 0 0 0 0 0 0.00119071864408437 0 0 0 0.161009962739361 0.0609884627640575 0.106838978002585 0.0113303019564353 0.00104284815221088 0 0 0.000951105304598777 0.152224637317396 0 0.0610929784180557 0.00141377436790036 0 0 0 0 0.00173953441120298 0.000859708522032109 0.00113406943452969 0 0 0 0 0 0 0 0 0 0 0 0 0 0 0 0 0 0 0 0 0 0 0 0 0 0 0.153145216668642 0 0.00321528512420794 0.0387238559864244 0 0 0 0 0 0.00792203350736474 0 0 0 0 0.00222450657202997 0 0 0.00593440935438632 0.00136459602276194 0 0.00160467481039881 0 0.000954721211730009 0.00640124515056959 0.0140634167326954 0 0 0 0 0 0 0 0 0 0 0 0 0 0 0 0 0 0 0 0 0 0 0 0 0 0 0 0 0 0 0 0 0 0 0 0 0 0 0 0 0 0 0 0 0 0 0 0 0 0 0 0 0 0.00143601487947069 0 0 0 0 0 0 0 0 0 0 0 0 0 0 0 0 0 0 0 0 0 0 0 0 0 0 0 0 0 0 0 0 0 0 0 0 0 0 0 0 0 0 0 0 0 0 0 0 0 0.000791311445049975 0 0 0 0 0 0.00176072678521064 0 0 0 0 0 0 0 0 0 0 0 0 0 0 0 0 0 0 0 0 0 0 0 0 0 0 0 0 0 0 0 0 0 0 0 0 0 0 0.0025263201028525 0 0 0 0 0 0 0 0 0 0 0 0 0 0 0
0 0 0 0 0 0 0 0 0 0 0 0 0 0 0 0.0377284773507272 0 0 0 0 0 0.252449487408994 0 0 0 0 0 0 0 0 0 0 0 0 0 0 0 0 0 0.168230594149434 0 0 0.118366423365073 0 0.145466623565337 0 0 0.0168986581469043 0 0.0640504449635131 0 0 0 0 0 0 0 0 0 0 0 0 0 0 0 0 0 0 0 0 0.0561815609668722 0 0 0 0 0 0 0 0.0804463401162499 0 0 0 0 0 0 0 0 0 0 0 0 0 0 0 0 0 0 0 0 0 0 0 0 0 0 0 0 0 0 0 0 0 0 0 0 0 0 0 0 0 0 0 0 0 0 0 0 0 0 0 0 0 0 0 0.0416234359645465 0 0 0 0.0103131227128489 0 0 0 0 0 0 0 0 0 0 0 0 0 0 0 0 0 0 0 0 0 0 0 0 0 0 0 0 0 0 0 0 0 0 0 0 0 0 0 0 0 0 0 0 0 0 0 0 0 0 0 0 0 0 0 0 0 0 0 0 0 0 0 0 0.00824483128949998 0 0 0 0 0 0 0 0 0 0 0 0 0 0 0 0 0 0 0 0 0 0 0 0 0 0 0 0 0 0 0 0 0 0 0 0 0 0 0 0 0 0 0 0 0 0 0 0 0 0 0 0 0 0 0 0 0 0 0 0 0 0 0 0 0 0 0 0 0 0 0 0 0 0 0 0 0 0 0 0 0 0 0 0 0 0 0 0 0 0 0 0 0 0 0 0 0 0 0 0 0 0 0 0 0 0 0 0 0 0 0 0 0 0 0
0 0 0 0 0 0 0 0 0 0 0 0 0 0 0 0.042971956953971 0 0 0 0 0 0.565866373688879 0 0 0 0 0 0 0 0 0 0 0 0 0 0 0 0 0.246990558271768 0 0 0 0 0 0 0 0 0 0 0 0 0 0 0 0 0 0 0 0 0 0 0 0 0 0 0 0 0 0 0 0.144171111085381 0 0 0 0 0 0 0 0 0 0 0 0 0 0 0 0 0 0 0 0 0 0 0 0 0 0 0 0 0 0 0 0 0 0 0 0 0 0 0 0 0 0 0 0 0 0 0 0 0 0 0 0 0 0 0 0 0 0 0 0 0 0 0 0 0 0 0 0 0 0 0 0 0 0 0 0 0 0 0 0 0 0 0 0 0 0 0 0 0 0 0 0 0 0 0 0 0 0 0 0 0 0 0 0 0 0 0 0 0 0 0 0 0 0 0 0 0 0 0 0 0 0 0 0 0 0 0 0 0 0 0 0 0 0 0 0 0 0 0 0 0 0 0 0 0 0 0 0 0 0 0 0 0 0 0 0 0 0 0 0 0 0 0 0 0 0 0 0 0 0 0 0 0 0 0 0 0 0 0 0 0 0 0 0 0 0 0 0 0 0 0 0 0 0 0 0 0 0 0 0 0 0 0 0 0 0 0 0 0 0 0 0 0 0 0 0 0 0 0 0 0 0 0 0 0 0 0 0 0 0 0 0 0 0 0 0 0 0 0 0 0 0 0 0 0 0 0 0
0 0 0 0 0 0 0 0 0 0 0 0 0.0152246173144992 0 0 0 0 0 0 0 0 0 0 0 0 0.0519128829192745 0 0 0 0 0 0 0.0303057637087016 0 0.0406826876405214 0 0 0 0 0 0 0.0356491380075538 0 0 0 0 0 0.0887817836536318 0.0422442600218521 0 0 0 0.0443844337789904 0 0 0 0 0 0 0 0 0 0 0 0 0 0 0 0 0 0 0 0 0 0.234845669906007 0 0 0 0 0 0 0 0.0364272028263297 0 0.0501258292304959 0 0 0 0 0 0 0 0 0 0 0 0 0 0 0 0 0.0181509399404131 0 0 0 0 0 0 0 0 0 0 0 0 0 0 0 0 0 0 0 0 0 0 0 0 0.107528125937253 0 0 0 0 0 0 0 0 0 0 0 0 0 0 0 0 0 0 0 0 0 0 0.0157962964368725 0 0 0.00960413812381083 0 0 0 0 0 0 0 0 0 0 0 0 0 0 0 0 0 0 0 0 0 0 0 0 0 0 0 0 0 0 0 0 0 0 0 0 0 0 0 0 0 0 0 0 0 0 0 0 0 0 0 0 0 0 0 0 0 0 0 0 0 0 0 0 0 0 0 0 0 0.0759865423289919 0 0 0 0 0 0 0 0 0.0200970868800588 0.0822526013447431 0 0 0 0 0 0 0 0 0 0 0 0 0 0 0 0 0 0 0 0 0 0 0 0 0 0 0 0 0 0 0 0 0 0 0 0 0 0 0 0 0 0 0 0 0 0 0 0 0 0 0 0 0 0 0 0 0 0 0 0 0 0 0 0 0 0 0 0 0 0 0 0 0 0 0 0 0 0 0 0 0 0 0 0 0 0
0 0 0 0 0 0 0 0 0 0 0 0 0 0 0 0 0 0 0 0 0 0 0 0 0 0 0 0 0 0 0 0 0 0 0 0 0 0 0 0 0.441245485523067 0 0 0 0 0 0 0 0 0 0 0 0 0 0 0 0 0 0 0 0 0 0 0 0 0 0 0 0 0 0 0 0 0 0 0 0 0 0 0 0 0 0 0 0 0 0 0 0 0 0 0 0 0 0 0 0 0 0 0 0 0 0 0 0 0 0 0 0 0 0 0 0 0 0 0 0 0 0 0 0 0 0 0 0 0 0.558754514476933 0 0 0 0 0 0 0 0 0 0 0 0 0 0 0 0 0 0 0 0 0 0 0 0 0 0 0 0 0 0 0 0 0 0 0 0 0 0 0 0 0 0 0 0 0 0 0 0 0 0 0 0 0 0 0 0 0 0 0 0 0 0 0 0 0 0 0 0 0 0 0 0 0 0 0 0 0 0 0 0 0 0 0 0 0 0 0 0 0 0 0 0 0 0 0 0 0 0 0 0 0 0 0 0 0 0 0 0 0 0 0 0 0 0 0 0 0 0 0 0 0 0 0 0 0 0 0 0 0 0 0 0 0 0 0 0 0 0 0 0 0 0 0 0 0 0 0 0 0 0 0 0 0 0 0 0 0 0 0 0 0 0 0 0 0 0 0 0 0 0 0 0 0 0 0 0 0 0 0 0 0 0 0 0 0 0 0 0 0 0 0 0
0 0 0 0 0 0 0 0 0 0 0 0 0 0 0 0 0 0 0 0 0.0160191040199161 0 0 0 0 0 0 0 0 0 0 0 0 0 0 0 0 0 0.0559501931258423 0 0 0 0 0.132867606122061 0.131974526563963 0.0434762643906761 0 0 0 0.332193401334665 0 0 0 0.0371837120131522 0 0 0 0 0.00383112159174427 0 0 0 0.00901893908813605 0.0575690196724478 0 0 0.00926204171669449 0 0 0 0 0 0 0 0 0 0 0.028809775183011 0.0170922395173781 0 0 0 0 0 0 0 0 0 0 0 0 0 0 0 0 0 0 0 0 0 0 0 0 0 0 0 0 0 0.0138447988340863 0 0 0 0 0 0 0 0 0 0 0 0 0 0 0 0 0 0 0 0 0 0 0 0 0 0.0647772196815904 0 0 0 0 0 0 0 0 0 0 0 0.00383112159174427 0 0 0 0 0 0 0 0 0 0 0 0 0 0 0 0 0 0 0 0 0 0 0 0 0 0 0 0 0 0 0 0 0 0 0 0 0 0 0 0 0 0 0 0 0 0 0 0 0 0 0 0 0.00528998590160115 0 0 0 0 0 0.00816530347408655 0.00786249899564306 0 0 0 0 0 0 0 0 0 0 0 0 0 0 0 0 0 0.0209811271815617 0 0 0 0 0 0 0 0 0 0 0 0 0 0 0 0 0 0 0 0 0 0 0 0 0 0 0 0 0 0 0 0 0 0 0 0 0 0 0 0 0 0 0 0 0 0 0 0 0 0 0 0 0 0 0 0 0 0 0 0 0 0 0 0 0 0 0 0 0 0 0 0 0 0 0 0 0 0 0 0 0 0 0 0 0 0 0 0 0 0 0 0 0 0
0 0 0 0 0 0 0 0 0 0 0 0 0 0 0 0 0 0 0 0 0 0 0 0 0 0 0 0 0 0 0 0 0 0 0 0 0 0 0 0 0 0 0.360353638165772 0 0 0.161485498860619 0 0 0 0.108514909532637 0 0 0 0.0820951033770118 0 0 0 0 0.0111331518025071 0 0 0 0.021069590545764 0 0 0.160709692110065 0 0 0 0 0 0 0 0 0 0 0 0 0 0 0 0 0 0 0 0 0 0 0 0 0 0 0 0 0 0 0 0 0 0 0 0 0 0 0 0 0 0 0.0306056743401771 0 0 0 0 0 0 0 0 0 0 0 0 0 0 0 0 0 0 0 0 0 0 0 0 0 0 0 0 0 0 0 0 0 0 0 0 0 0.0111331518025071 0 0 0 0 0 0 0 0 0 0 0 0 0 0 0 0 0 0 0 0 0 0 0 0 0 0 0 0 0 0 0 0 0 0 0 0 0 0 0 0 0 0 0 0 0 0 0 0 0 0 0 0 0.0104561773977112 0 0 0 0 0 0 0 0 0 0 0 0 0 0 0 0 0 0 0 0 0 0 0 0 0.0424434120652286 0 0 0 0 0 0 0 0 0 0 0 0 0 0 0 0 0 0 0 0 0 0 0 0 0 0 0 0 0 0 0 0 0 0 0 0 0 0 0 0 0 0 0 0 0 0 0 0 0 0 0 0 0 0 0 0 0 0 0 0 0 0 0 0 0 0 0 0 0 0 0 0 0 0 0 0 0 0 0 0 0 0 0 0 0 0 0 0 0 0 0 0 0 0
0 0 0 0 0 0 0 0 0 0 0 0 0 0 0.0150412044842626 0 0 0 0 0.00363231154336533 0.0483773809153194 0 0 0 0 0 0 0 0 0 0 0 0 0 0 0 0 0 0.0898942840699279 0 0 0 0.172538400302781 0 0 0 0 0 0 0.230284547228068 0 0 0 0 0 0 0 0 0 0 0 0 0.0220966133496403 0 0 0.0303633421726002 0 0 0 0 0 0 0 0 0 0 0 0.0140802710428799 0.00767060585466319 0 0 0 0 0 0 0 0 0 0 0 0 0 0 0 0 0 0 0 0 0 0 0 0 0 0 0 0 0 0 0 0 0 0 0 0 0 0 0 0 0 0 0 0 0 0 0 0 0 0.082959869134776 0 0 0 0 0 0.0432847913914932 0 0 0 0 0 0 0 0 0 0 0 0 0.0108373697396159 0 0 0 0 0 0 0.0160793847361827 0 0 0 0 0 0 0 0 0 0 0 0 0 0 0 0 0.0150372435517879 0 0 0 0 0 0 0 0 0 0 0 0 0 0 0 0 0 0 0 0 0 0 0 0 0 0 0 0.00948243436788036 0 0 0 0.0365061540441257 0.00995082739600508 0.0650871979214254 0.00786263454956152 0 0 0 0 0 0 0 0 0 0 0 0 0 0 0 0 0 0.0523752058650604 0 0 0 0 0 0 0 0 0 0 0 0 0 0 0 0 0 0 0 0 0 0 0 0 0 0 0 0 0 0 0 0 0 0 0 0 0 0 0 0 0 0 0 0 0 0 0 0 0 0 0 0 0 0 0 0 0 0 0 0.0165579263385784 0 0 0 0 0 0 0 0 0 0 0 0 0 0 0 0 0 0 0 0 0 0 0 0 0 0 0 0 0 0 0 0 0 0
0 0 0 0 0 0 0 0 0 0 0 0 0 0 0 0 0 0 0 0 0.0242144861635992 0 0 0 0 0 0 0 0 0 0 0 0 0 0 0 0 0 0 0 0 0 0.0519877680209394 0.0711988009782372 0 0 0.0104949089750136 0 0 0 0.0130134670427495 0 0 0.0569805347234176 0 0 0 0 0.0185506317423855 0.0146628220174238 0.0423796233564524 0 0.0156255395113912 0.0342936369541112 0.0376510359068128 0.0143884757912373 0 0.0351308161816379 0.0348023941283327 0 0 0 0 0 0 0 0 0.249190223856664 0.037645002006375 0 0 0 0 0 0 0 0 0 0 0 0 0 0 0 0 0 0 0 0 0 0 0 0 0 0 0 0 0 0.0257506663823016 0 0 0 0 0 0 0 0 0 0 0 0 0 0 0 0 0 0 0 0 0.0749208956019562 0 0 0 0 0.0342258732695993 0 0 0 0 0 0 0 0 0 0 0 0.010095921558155 0 0 0 0 0 0 0 0 0 0 0 0 0 0 0 0 0 0 0 0 0 0.00641515727181464 0 0 0 0 0 0 0 0 0 0 0 0 0 0 0 0 0 0 0 0 0 0 0 0 0 0 0 0 0 0 0.00414910669321345 0 0 0 0 0 0 0.00668889456487838 0 0 0.0342492996031172 0 0 0 0 0 0 0 0 0 0 0 0 0 0 0.0125699266990875 0 0 0 0 0 0 0 0 0.00928984962933737 0.0194342413697592 0 0 0 0 0 0 0 0 0 0 0 0 0 0 0 0 0 0 0 0 0 0 0 0 0 0 0 0 0 0 0 0 0 0 0 0 0 0 0 0 0 0 0 0 0 0 0 0 0 0 0 0 0 0 0 0 0 0 0 0 0 0 0 0 0 0 0 0 0 0 0 0 0 0 0 0 0 0 0 0 0 0 0 0
0 0 0 0 0.0488761586360365 0 0 0 0 0 0 0 0 0.00925571970794404 0 0.00931036053221789 0 0 0 0 0 0 0 0 0 0 0 0 0.0791982156577527 0 0 0 0 0 0 0 0 0 0 0 0 0 0 0 0 0.0100198076800886 0 0 0 0 0.305805377374119 0 0 0 0.0308591416064777 0 0 0 0.0406936183574686 0 0 0 0.0217662554667135 0 0 0 0 0 0.0459239852256538 0.00991235576361487 0 0.0426797496560591 0 0 0 0 0.0250579657055155 0.0134321019033236 0 0 0 0 0 0 0 0 0 0 0 0 0 0 0 0 0 0 0 0 0 0 0.013271202616172 0.0101219368859718 0 0 0 0 0 0 0 0 0 0 0 0 0 0 0 0 0 0 0 0 0 0 0 0 0 0 0 0.0194873100349249 0 0.0324554389858759 0 0 0 0 0 0 0 0 0.210135823786003 0 0 0 0 0 0 0 0 0 0 0 0.00571912128983159 0 0 0 0 0 0 0 0 0 0 0 0 0 0 0 0 0 0 0 0 0 0 0 0 0 0 0 0 0 0 0 0 0 0 0 0 0.00347403765006861 0 0 0 0 0 0 0 0 0 0 0 0 0 0 0 0 0 0 0 0 0 0 0 0 0 0.0077443585195648 0 0 0 0 0 0 0 0 0 0 0 0 0 0 0 0 0 0 0 0 0 0 0 0 0 0 0 0 0 0 0 0 0 0 0 0 0 0 0 0 0 0 0.00479995695860113 0 0 0 0 0 0 0 0 0 0 0 0 0 0 0 0 0 0 0 0 0 0 0 0 0 0 0 0 0 0 0 0 0 0 0 0 0 0 0 0 0 0 0 0 0 0 0 0 0 0 0 0 0 0 0 0 0 0 0 0
0 0 0 0 0 0 0 0 0 0 0 0 0 0 0 0 0 0 0 0 0 0 0 0 0 0 0 0 0 0 0 0 0 0 0 0 0 0 0.0230568243978411 0 0.0813713167782114 0 0 0 0 0 0 0 0 0 0 0 0 0 0 0 0 0 0 0 0 0.0417112882236052 0 0 0 0 0 0 0 0 0.11629662939465 0 0 0 0.453832147437029 0 0 0 0.0902721811413585 0 0 0 0 0 0 0 0 0 0 0 0 0 0 0 0 0 0 0 0 0 0 0 0 0 0 0 0 0 0 0 0 0 0 0 0 0 0 0 0 0 0 0 0 0 0 0 0 0 0 0 0 0 0 0 0.138188073526374 0 0 0 0 0 0 0 0 0 0 0 0 0 0 0 0 0 0 0 0 0 0 0 0 0 0 0 0 0 0 0 0 0 0 0 0 0 0 0 0 0 0 0 0 0 0 0 0 0 0 0 0 0 0 0 0 0 0 0 0 0 0 0 0 0 0 0 0 0.0180905176060504 0 0.0371810214948809 0 0 0 0 0 0 0 0 0 0 0 0 0 0 0 0 0 0 0 0 0 0 0 0 0 0 0 0 0 0 0 0 0 0 0 0 0 0 0 0 0 0 0 0 0 0 0 0 0 0 0 0 0 0 0 0 0 0 0 0 0 0 0 0 0 0 0 0 0 0 0 0 0 0 0 0 0 0 0 0 0 0 0 0 0 0 0 0 0 0 0 0 0 0 0 0 0 0 0 0 0 0 0 0 0 0 0 0 0 0 0 0 0
0 0 0 0 0 0 0 0 0 0 0 0 0.0690054397089814 0 0 0 0 0 0 0 0 0 0.0868672286593616 0 0.431981509053067 0.0752474461490562 0 0 0 0 0 0.0817571448081114 0 0 0.0963322576169867 0 0 0 0 0 0.0129749857755898 0 0 0 0 0 0 0 0 0 0 0 0 0 0 0 0 0 0 0 0 0 0 0 0 0 0 0 0 0 0 0 0 0 0 0 0 0 0 0 0 0 0 0 0 0 0 0 0 0 0 0 0 0 0 0 0 0 0 0 0 0 0 0 0 0 0 0 0 0 0 0 0 0 0.0141928414044246 0 0 0 0 0 0.0607796479679017 0 0 0 0 0 0.018818216497173 0 0 0 0 0 0 0 0 0 0 0 0 0 0 0 0 0 0 0 0 0 0 0 0 0 0 0 0 0 0 0 0 0 0 0 0 0 0 0 0 0 0 0 0 0 0 0 0 0 0 0 0 0 0 0 0 0 0 0 0 0.0170604219737291 0.0203295335616275 0.0146533268239899 0 0 0 0 0 0 0 0 0 0 0 0 0 0 0 0 0 0 0 0 0 0 0 0 0 0 0 0 0 0 0 0 0 0 0 0 0 0 0 0 0 0 0 0 0 0 0 0 0 0 0 0 0 0 0 0 0 0 0 0 0 0 0 0 0 0 0 0 0 0 0 0 0 0 0 0 0 0 0 0 0 0 0 0 0 0 0 0 0 0 0 0 0 0 0 0 0 0 0 0 0 0 0 0 0 0 0 0 0 0 0 0 0 0 0 0 0 0 0 0 0 0 0 0 0 0 0 0 0
0 0 0 0 0 0 0 0 0 0 0 0 0 0 0 0 0 0 0 0 0.0142368441917232 0 0 0 0 0 0 0 0 0 0 0 0 0 0 0 0 0 0.0449898213591225 0 0 0 0.493639670674486 0.0594564074903669 0.261750906603144 0 0 0 0 0 0 0 0 0 0 0 0 0 0 0 0 0 0 0.0121730629580304 0 0.0260843689617768 0 0 0 0 0 0 0 0 0 0 0 0 0 0 0 0 0 0 0 0 0 0 0 0 0 0 0 0 0 0 0 0 0 0 0 0 0 0 0 0 0 0 0 0 0 0 0 0 0 0 0 0 0 0 0 0 0 0 0 0 0 0 0 0 0 0 0 0 0.0276935901502226 0 0 0 0 0 0 0 0 0 0 0 0 0.00730770030911761 0 0 0 0 0 0 0.00824982406041247 0 0 0 0 0 0 0 0 0 0 0 0 0 0 0 0 0 0 0 0 0 0 0 0 0 0 0 0 0 0 0 0 0 0 0 0 0 0 0 0 0 0 0 0 0 0 0 0 0 0 0.0180152994644228 0.00620886740707714 0 0 0 0 0 0 0 0 0 0 0 0 0 0 0 0 0 0.0201936363700978 0 0 0 0 0 0 0 0 0 0 0 0 0 0 0 0 0 0 0 0 0 0 0 0 0 0 0 0 0 0 0 0 0 0 0 0 0 0 0 0 0 0 0 0 0 0 0 0 0 0 0 0 0 0 0 0 0 0 0 0 0 0 0 0 0 0 0 0 0 0 0 0 0 0 0 0 0 0 0 0 0 0 0 0 0 0 0 0 0 0 0 0 0 0
0 0 0 0 0 0 0 0 0 0 0 0 0 0 0 0 0 0 0 0 0 0 0 0 0 0 0 0 0 0 0 0 0 0 0 0 0 0 0 0 0 0 0 0 0 0.0132573682476824 0.326308743962186 0 0 0 0 0 0 0 0 0 0 0.062762617310154 0.164554871473745 0 0 0 0 0 0 0 0 0 0.0317619928754293 0 0 0.0117108090607867 0 0 0 0 0.0780401256550254 0 0 0 0 0 0 0 0 0 0 0 0 0 0 0 0 0 0 0 0 0 0 0 0 0 0 0 0 0 0 0 0 0 0 0 0 0 0 0 0 0 0 0 0 0 0 0 0 0 0 0 0 0.00345234651111993 0 0 0 0 0 0 0 0 0 0 0.177757301771162 0 0 0 0 0 0.0908156613609445 0 0 0 0 0 0 0 0.0395781617717647 0 0 0 0 0 0 0 0 0 0 0 0 0 0 0 0 0 0 0 0 0 0 0 0 0 0 0 0 0 0 0 0 0 0 0 0 0 0 0 0 0 0 0 0 0 0 0 0 0 0 0 0 0 0 0 0 0 0 0 0 0 0 0 0 0 0 0 0 0 0 0 0 0 0 0 0 0 0 0 0 0 0 0 0 0 0 0 0 0 0 0 0 0 0 0 0 0 0 0 0 0 0 0 0 0 0 0 0 0 0 0 0 0 0 0 0 0 0 0 0 0 0 0 0 0 0 0 0 0 0 0 0 0 0 0 0 0 0 0 0 0 0 0 0 0 0 0 0 0 0 0 0 0 0 0 0 0 0 0 0 0 0 0 0
0 0 0 0 0 0 0 0 0 0 0 0 0 0 0 0 0 0 0 0 0 0 0 0 0 0 0 0 0 0 0 0 0 0 0 0 0 0 0 0 0 0 0 0 0 0 0 0 0 0 0 0 0 0 0 0 0 0 0 0 0 0 0 0 0 0 0 0 0 0 0 0 0 0 0 0 0 0 0 0 0 0 0 0 0 0 0 0 0 0 0 0 0 0 0 0 0 0 0 0 0 0 0 0 0 0 0 0 0 0 0 0 0 0 0 0 0 0 0 0 0 0 0 0 0 0 0 0 0 0 0 0 0 0 0 0 0 0 0 0 0 0 0 0 0 0 0 0 0 0 0 0 0 0 0 0 0 0 0 0 0 0 0 0 0 0 0 0 0 0 0 0 0 0 0 0 0 0 0 0 0 0 0 0 0 0 0 0 0 0 0 0 0 0 0 0 0 0 0 0 0 0 0 0 0 0 0 0 0 0 0 0 0 0 0 0 0 0 0 0 0 0 0 0 0 0 0 0 0 0 0 1 0 0 0 0 0 0 0 0 0 0 0 0 0 0 0 0 0 0 0 0 0 0 0 0 0 0 0 0 0 0 0 0 0 0 0 0 0 0 0 0 0 0 0 0 0 0 0 0 0 0 0 0 0 0 0 0 0 0 0 0 0 0 0 0 0 0 0 0 0 0 0 0 0 0 0 0 0 0 0 0 0 0 0 0 0 0 0
0 0 0 0 0 0 0 0 0 0 0 0 0 0 0 0 0 0 0 0 0 0 0 0 0 0 0 0 0 0 0 0 0 0 0 0.0482645467263336 0 0 0 0 0.0193121194639975 0 0 0 0 0 0 0 0 0 0 0 0 0 0 0 0 0 0 0 0 0 0 0 0 0 0 0 0 0 0 0 0 0 0.0205272565367868 0 0 0 0 0 0.0445702469670197 0.0187429245775212 0.0350131436568178 0.0974009488702106 0.103873169137227 0.0158697803446882 0.00352572341347229 0 0.0439520743322483 0 0 0 0 0 0 0.0227190658580591 0.20222183564383 0 0 0 0 0 0 0 0 0 0.00944461070315114 0 0 0 0 0 0 0 0 0.00844696220927988 0 0 0 0 0 0 0 0 0 0 0 0.0121993522558265 0.00293643560776972 0 0 0 0 0 0 0 0.113918551358183 0 0 0 0 0 0 0 0 0 0 0 0 0 0 0 0 0 0 0 0 0 0 0 0 0 0 0 0 0 0 0 0 0 0 0.0062402528095151 0 0 0 0 0 0 0 0 0 0 0 0 0 0 0 0 0 0 0 0 0 0 0 0 0 0.0736218192861078 0 0 0 0 0 0 0 0 0 0 0 0 0 0 0 0 0 0 0 0 0 0 0 0 0 0 0.0077970570490032 0 0 0 0 0 0 0 0 0 0 0 0 0 0.0212625765000519 0 0 0 0.0362012666111995 0.0319382800816995 0 0 0 0 0 0 0 0 0 0 0 0 0 0 0 0 0 0 0 0 0 0 0 0 0 0 0 0 0 0 0 0 0 0 0 0 0 0 0 0 0 0 0 0 0 0 0 0 0 0 0 0 0 0 0 0 0 0 0 0 0 0 0 0 0 0 0 0 0 0 0 0 0 0 0
0 0 0 0 0 0 0 0 0 0 0 0 0 0 0 0.00378963329446936 0 0 0 0 0 0 0 0 0 0 0.00310885682607342 0.0742123852920921 0 0 0 0 0 0 0 0 0 0 0 0 0 0 0.0297237737716395 0.0241968402811116 0 0.0380915612799462 0 0 0 0 0 0 0 0 0.0134674494898948 0 0 0 0 0.0249675329102576 0 0 0 0 0.104890208069542 0.0190689830554953 0.0668321972461578 0.0135732901025732 0 0 0 0.00738179838599123 0 0 0 0 0 0 0 0 0 0 0 0 0 0 0 0 0 0 0 0 0 0 0 0 0 0 0 0 0 0 0 0 0 0.0936550559322403 0 0.0411411511725209 0.171218921883235 0 0 0 0.00767730208904111 0.0209503710158201 0 0 0 0 0 0 0 0.00718209756009002 0.070462439210096 0.0462267756365485 0.0214238868410066 0 0 0 0 0 0 0 0 0 0 0 0 0 0 0 0 0 0 0 0 0 0 0 0 0 0 0 0 0 0 0 0 0 0 0 0 0 0 0 0 0 0 0 0.0149157988005596 0 0 0 0 0.0377733680497018 0.0194709440169032 0 0 0 0 0 0 0 0 0 0 0 0 0 0 0 0 0 0 0 0 0 0 0 0 0 0 0 0 0 0 0 0 0 0 0 0 0 0 0 0 0 0 0 0 0.0103169532730029 0 0 0 0 0 0 0 0 0 0 0 0 0 0 0.0142804245139903 0 0 0 0 0 0 0 0 0 0 0 0 0 0 0 0 0 0 0 0 0 0 0 0 0 0 0 0 0 0 0 0 0 0 0 0 0 0 0 0 0 0 0 0 0 0 0 0 0 0 0 0 0 0 0 0 0 0 0 0 0 0 0 0 0 0 0 0 0 0 0 0 0 0 0 0 0 0 0 0 0 0 0 0
0 0 0 0.00335581582287799 0 0 0 0 0 0 0 0 0 0 0 0 0 0 0 0 0 0 0 0 0 0 0 0 0 0 0.0047906414294788 0 0 0.0867462006889377 0 0 0.00742409556389071 0.00431992294551391 0 0 0 0 0 0 0 0 0.00644977697163321 0 0 0 0 0 0 0.00401998717672577 0 0 0 0.0915060509015359 0.0202931290561548 0 0 0 0 0 0 0 0 0.021934377913941 0.00337692586559496 0 0 0.218160113219619 0 0.00553386929889381 0 0 0.0177354802374411 0 0 0 0 0 0 0 0 0.00279432087787413 0.000734529072459921 0.00182006824633452 0.00228454612312683 0.00215942499957265 0 0 0 0.00107473879918236 0 0.00145249792757671 0.00112933728061429 0 0 0 0.0258168723595745 0.0202171338892632 0 0 0 0 0 0 0 0 0 0 0 0 0 0 0 0 0 0 0 0 0 0 0 0 0 0 0 0 0.00712476454447847 0 0 0.0129114200743993 0 0 0 0 0 0.074578088670725 0 0 0.00547449423334277 0.0063426357944362 0 0 0.014018841338534 0 0 0 0 0 0 0.120960659494829 0.0776824163407748 0 0 0 0 0 0 0 0 0 0 0 0 0 0 0 0 0 0 0 0 0 0 0 0 0 0 0 0 0 0 0 0 0 0.00185122570905219 0.00260299278609159 0 0 0 0 0 0 0 0 0 0 0 0 0 0 0 0 0 0 0 0 0 0 0 0 0 0 0.00155569409575672 0 0 0 0 0 0 0 0 0 0 0 0 0 0 0 0 0 0 0 0 0 0 0 0 0 0 0 0 0 0 0 0 0 0 0 0 0 0 0 0 0 0.0543475211466971 0 0 0 0 0 0 0 0 0 0 0 0 0 0 0 0 0 0 0 0 0 0 0 0 0 0 0 0 0 0 0 0 0 0 0 0 0 0 0 0.00422875278559589 0 0.00242490119349415 0 0 0 0.00681204331012944 0.0044252678449371 0.00917841745255961 0 0.00112957683119986 0.00227312098468433 0 0 0 0 0 0 0 0 0.0349473087004646
0 0 0 0 0 0 0 0.0119317438617399 0 0 0 0 0 0 0 0 0 0 0 0 0 0 0 0 0 0 0 0 0 0 0 0.0125110959097589 0 0.00833027056351192 0 0 0 0 0 0 0 0 0 0 0 0 0 0 0 0 0 0 0 0 0 0 0.132608469767794 0 0 0 0 0 0 0 0 0 0 0 0.0181670794204249 0 0 0.0679325562931176 0 0 0 0 0.0307617593147783 0 0 0 0 0 0 0 0 0 0 0.0161949867455008 0 0 0 0 0 0 0 0 0 0 0 0 0 0 0 0 0 0 0 0 0 0 0 0 0 0 0.3160386841158 0 0 0.0371518872216405 0.056862074634012 0.0510603578987974 0.0150324684459614 0 0 0 0 0 0 0 0 0 0.00946042717834381 0 0 0 0 0 0 0 0 0 0 0 0 0 0 0 0 0 0 0 0 0 0 0 0 0 0 0 0 0 0 0 0 0 0 0 0 0.0598902853284881 0 0 0 0 0 0 0 0 0 0 0 0 0 0 0 0 0 0 0 0.0108868627180328 0 0 0 0 0 0 0 0 0 0 0 0 0 0 0 0 0 0 0 0 0.0775902535708907 0 0 0 0 0 0 0.0316474996191926 0 0 0 0 0 0 0 0 0 0 0 0 0 0 0 0 0 0 0 0 0 0 0 0 0 0 0 0 0 0 0 0 0 0 0 0 0 0 0 0 0 0 0 0 0 0.00924728164580208 0 0 0 0 0 0 0 0 0 0 0.0266939557464118 0 0 0 0 0 0 0 0 0 0 0 0 0 0 0 0 0 0 0 0 0 0 0 0 0 0 0 0 0 0 0 0 0 0 0 0 0 0 0 0 0 0 0 0 0 0
0 0 0 0 0 0 0 0 0 0 0 0 0.00731087137825072 0 0 0 0 0 0 0 0 0 0 0 0 0 0 0 0 0 0 0.0134402852307063 0 0.0916164886995834 0 0 0 0 0 0 0 0 0 0 0 0 0 0 0 0 0 0 0 0 0 0.0839860527732504 0 0 0 0 0 0 0 0 0 0 0 0 0.0355807363478882 0 0 0.103867020208981 0 0 0 0 0.021569950814884 0 0 0 0 0 0 0 0 0 0 0 0 0 0 0 0 0 0 0 0 0 0 0 0.00687539590180733 0 0 0 0 0 0 0 0 0 0 0 0 0 0.0930637996410733 0 0 0.026325331963817 0.0534167398266285 0.0358345449751976 0 0 0 0 0 0 0 0 0 0 0 0 0 0 0 0 0 0 0 0 0 0 0 0 0 0 0 0 0 0 0 0 0 0 0 0 0 0 0 0 0 0 0 0 0 0 0 0.00902063736267144 0 0 0 0 0 0 0 0 0 0 0 0 0 0 0 0 0 0 0 0 0.0181795417000947 0.0185328213904986 0 0 0 0 0 0.0636514447036677 0 0.00406709705539537 0 0 0 0 0 0 0 0 0 0 0.0485133545268816 0 0 0 0 0 0 0.0374615220357834 0.00576036027251374 0 0 0 0 0 0 0 0 0 0 0 0 0 0 0 0 0 0 0 0 0 0 0 0 0 0 0.00283577409367016 0 0 0 0 0 0 0 0 0 0 0 0 0 0 0.162115874076227 0 0 0 0 0 0 0 0 0 0 0 0 0 0 0 0 0 0 0 0 0 0 0 0 0 0 0 0 0 0 0 0 0 0 0 0 0 0 0 0 0 0.0332480763050496 0 0 0 0 0 0 0 0 0.0143061169437989 0 0 0 0 0 0 0 0 0.00942016177168069
0 0 0 0 0 0 0 0 0 0 0 0 0 0 0 0.00229388366918377 0 0 0 0 0 0 0 0 0 0 0 0 0 0 0.00638045452338117 0 0 0 0 0 0 0 0 0 0 0 0 0 0 0 0 0 0 0 0.0321672832035471 0 0 0 0.239434036542961 0 0 0 0.0876261940613674 0 0 0 0 0 0 0 0 0.0492191013193838 0 0 0 0.0608980566691707 0 0.00323886864632511 0 0 0.0292794130578966 0 0 0 0 0 0 0 0 0.00605763365030431 0.00168315904875549 0 0.0068624133742033 0.00352487840163983 0 0 0 0 0 0.00254978760678812 0.00629743025466758 0 0 0 0 0 0 0 0 0 0 0 0 0 0 0 0 0 0 0 0 0 0 0 0 0 0 0 0 0 0 0 0 0 0.00403993151626624 0 0 0.0172419027282184 0 0 0 0.00218399702634861 0 0.0943714931821535 0.0513484790691828 0 0.0284033624821877 0.0143295919284655 0 0 0.132899570333662 0 0 0 0 0 0 0 0.0942495482201722 0 0 0 0 0 0 0 0 0 0 0 0 0 0 0 0 0 0 0 0 0 0 0 0 0 0 0 0 0 0 0 0 0 0 0 0 0 0 0 0 0 0 0 0 0 0 0 0 0 0 0 0 0 0 0 0 0 0 0 0 0 0 0 0 0 0 0 0 0 0 0 0 0 0 0 0 0 0 0 0 0 0 0 0 0 0 0 0 0 0 0 0 0 0 0 0 0 0 0 0 0 0 0 0.013717845424222 0 0 0 0 0 0 0 0 0 0 0 0 0 0 0 0 0 0 0 0 0 0 0 0 0 0 0 0 0 0 0 0 0 0 0 0 0 0 0 0 0 0 0 0 0 0 0 0.00260562097978116 0 0 0.00358479015013524 0 0 0 0 0 0 0 0 0.00351127292962972
0 0 0 0 0 0 0 0 0 0 0 0 0 0 0 0.0183921304021233 0 0 0 0 0 0 0 0 0 0 0 0 0 0 0.00398844783125232 0 0 0.00263342626187145 0 0 0 0.00133967287379638 0 0 0 0 0.00073271941664123 0.000785091173061694 0 0.00296702712929215 0.00681723729795582 0 0 0 0.0258350468622824 0 0 0 0.0162656066275448 0 0 0.0268422627075034 0 0 0 0 0 0 0 0 0 0.000935275518615955 0 0 0 0 0 0.0330090059304328 0 0 0 0 0 0 0.00229928016036513 0.00152053018903814 0.000856871996126737 0.00323876490402292 0 0.0538833323589322 0.00997934471178915 0.043832802528999 0.0715233140947191 0.0713673655576541 0 0 0 0.000881897456549963 0 0.0079992750025092 0.0185281131014914 0 0 0 0 0 0.00196267578844921 0 0 0 0 0 0 0 0 0 0 0 0 0 0 0 0 0 0 0 0 0 0 0 0 0.0104349786610696 0 0.0116564326498666 0 0.0128345421706763 0.00468115778018576 0 0 0 0.00133464149264475 0.00926922519964218 0.000768316747313801 0.00472213140782739 0.027353235081353 0.00382332716678192 0.0708645702030413 0.163314706351588 0 0.00210334738534222 0.163680904968725 0.00092701955898464 0.0087249846879782 0 0.0106153177351735 0 0 0.00143451551130498 0.0310152425019046 0.00755669894788879 0 0 0 0 0 0 0 0 0 0 0 0 0 0 0 0 0 0 0 0 0 0 0 0 0 0 0 0 0 0 0 0 0.00077540009804293 0 0 0 0 0 0 0 0 0 0 0 0 0 0 0 0 0 0 0 0 0 0 0 0 0 0 0 0.00138949566330495 0 0 0 0 0 0 0 0 0 0 0 0 0 0 0 0 0 0 0 0 0 0 0 0 0 0 0 0 0 0 0 0 0 0 0 0 0 0 0 0 0 0.00992506300583671 0 0 0 0 0 0 0 0 0 0 0 0 0 0 0 0 0 0 0 0 0 0 0 0 0 0 0 0 0 0 0 0 0 0 0 0 0 0 0 0 0 0 0 0 0 0 0 0.00280862676604107 0 0 0.0021241154624094 0 0 0 0 0 0 0 0 0.00744548491205177
0 0 0 0 0 0 0 0 0 0 0 0 0 0 0 0 0.0165389215539237 0 0 0 0.0194989872983457 0 0 0 0 0 0 0.0712919020114571 0 0 0 0 0 0 0 0 0 0 0 0 0 0 0 0 0 0.0148388299675056 0 0 0 0 0 0 0 0.0377968383489051 0 0 0 0 0 0 0.0418975122360098 0 0.191770058389937 0 0.00720389366249542 0 0.00933134380868912 0 0 0 0 0 0 0 0 0 0 0.0388861917843702 0 0 0 0 0 0 0 0 0 0 0 0 0 0 0 0 0 0 0 0 0 0 0 0 0 0 0 0 0 0 0.0121786604169802 0 0 0.00667178788060655 0 0 0 0 0 0 0 0 0 0 0.257629763104505 0.0815580586742642 0.0851400603860981 0 0 0 0 0.100101167955131 0 0 0 0 0 0 0 0 0 0 0 0 0 0 0 0 0 0 0 0 0 0 0 0 0 0 0 0 0 0 0 0 0 0 0 0 0 0 0 0 0 0 0 0 0 0 0 0 0 0 0 0 0 0 0 0 0 0 0 0 0 0 0 0 0 0 0 0 0 0 0 0 0 0 0 0 0 0 0 0.00766602252077641 0 0 0 0 0 0 0 0 0 0 0 0 0 0 0 0 0 0 0 0 0 0 0 0 0 0 0 0 0 0 0 0 0 0 0 0 0 0 0 0 0 0 0 0 0 0 0 0 0 0 0 0 0 0 0 0 0 0 0 0 0 0 0 0 0 0 0 0 0 0 0 0 0 0 0 0 0 0 0 0 0 0 0 0 0 0 0 0 0 0 0 0 0 0 0 0 0 0 0 0 0 0 0 0 0 0 0 0 0
0 0 0 0 0 0 0 0 0 0 0 0 0 0 0 0 0 0 0 0 0 0 0 0 0 0 0 0 0 0 0 0 0 0 0 0 0 0 0 0 0 0 0 0 0 0.221769445238688 0 0 0 0 0 0 0 0 0 0 0 0 0 0.216646041652537 0 0 0.0474956255490031 0 0 0 0 0 0 0 0 0 0 0 0 0 0 0 0 0 0 0 0 0 0 0 0 0 0 0 0 0 0 0 0 0 0 0 0 0 0 0 0 0 0 0 0 0 0 0 0 0 0 0 0 0 0 0 0 0 0 0 0.0619259272175753 0 0 0 0 0 0 0.422475165316318 0 0 0 0 0 0 0 0 0 0 0.0296877950258788 0 0 0 0 0 0 0 0 0 0 0 0 0 0 0 0 0 0 0 0 0 0 0 0 0 0 0 0 0 0 0 0 0 0 0 0 0 0 0 0 0 0 0 0 0 0 0 0 0 0 0 0 0 0 0 0 0 0 0 0 0 0 0 0 0 0 0 0 0 0 0 0 0 0 0 0 0 0 0 0 0 0 0 0 0 0 0 0 0 0 0 0 0 0 0 0 0 0 0 0 0 0 0 0 0 0 0 0 0 0 0 0 0 0 0 0 0 0 0 0 0 0 0 0 0 0 0 0 0 0 0 0 0 0 0 0 0 0 0 0 0 0 0 0 0 0 0 0 0 0 0 0 0 0 0 0 0 0 0 0 0 0 0 0 0 0 0 0 0 0 0 0 0 0 0 0 0 0
0 0 0 0 0 0 0 0 0 0 0 0 0 0 0 0 0 0 0 0 0 0 0 0 0 0 0 0 0 0 0 0 0 0 0 0 0 0 0 0 0 0 0 0 0 0 0 0.0527496619613833 0 0 0 0 0 0 0 0 0 0 0 0 0 0 0 0 0 0 0 0 0 0 0.187167532579029 0 0.240679186784663 0 0 0 0 0 0.31410830475065 0 0 0 0 0 0 0 0 0 0 0 0 0 0 0 0 0 0 0 0 0 0 0 0 0 0 0 0 0 0 0 0 0 0 0 0 0 0 0 0 0 0 0 0 0 0 0 0 0 0 0 0 0 0 0 0.105202637348374 0 0 0 0 0 0 0 0 0 0 0 0 0 0 0 0 0 0 0 0 0 0 0 0 0 0 0 0 0 0 0 0 0 0 0 0 0 0 0 0 0 0 0 0 0 0 0 0 0 0 0 0 0 0 0 0 0 0 0 0 0 0 0 0 0 0 0 0 0 0 0 0 0 0 0 0 0 0 0 0 0 0 0 0 0 0 0 0.0270373431443585 0 0 0 0 0 0 0 0 0 0.0730553334315425 0 0 0 0 0 0 0 0 0 0 0 0 0 0 0 0 0 0 0 0 0 0 0 0 0 0 0 0 0 0 0 0 0 0 0 0 0 0 0 0 0 0 0 0 0 0 0 0 0 0 0 0 0 0 0 0 0 0 0 0 0 0 0 0 0 0 0 0 0 0 0 0 0 0 0 0 0 0 0 0 0 0 0 0 0 0
0 0 0 0 0 0 0 0 0 0 0 0 0 0 0 0 0 0 0 0.00566171783474218 0.239581238044039 0 0 0 0 0 0 0 0 0 0 0 0 0 0 0 0 0 0 0 0 0 0.0101816198704793 0.00877016410835925 0.0190805762584499 0.0147518842156694 0.0215236284351892 0 0 0 0 0 0 0 0 0 0 0 0 0.178900345241011 0.00856882884416368 0 0 0 0 0.0458971474593169 0.00543070202733022 0.036335156994643 0.0282435345722199 0.00988697876349625 0.026066273423583 0 0 0 0 0 0.0147469613049414 0.103239622899563 0.024787188443243 0 0 0 0 0 0 0 0 0 0 0 0 0 0 0 0 0 0 0 0 0 0 0 0 0 0 0 0 0 0 0 0 0.00515497236838761 0 0 0 0 0 0 0 0 0 0 0 0 0 0 0 0 0.0774626138218382 0.0801931858211154 0 0 0 0 0.0355356592482191 0 0 0 0 0 0 0 0 0 0 0 0 0 0 0 0 0 0 0 0 0 0 0 0 0 0 0 0 0 0 0 0 0 0 0 0 0 0 0 0 0 0 0 0 0 0 0 0 0 0 0 0 0 0 0 0 0 0 0 0 0 0 0 0 0 0 0 0 0 0 0 0 0 0 0 0 0 0 0 0 0 0 0 0 0 0 0 0 0 0 0 0 0 0 0 0 0 0 0 0 0 0 0 0 0 0 0 0 0 0 0 0 0 0 0 0 0 0 0 0 0 0 0 0 0 0 0 0 0 0 0 0 0 0 0 0 0 0 0 0 0 0 0 0 0 0 0 0 0 0 0 0 0 0 0 0 0 0 0 0 0 0 0 0 0 0 0 0 0 0 0 0 0 0 0 0 0 0 0 0 0 0 0 0
0 0 0 0 0 0 0 0 0 0 0 0 0 0 0 0 0 0 0 0 0 0.0631120126530771 0 0.213427441950411 0 0 0 0 0 0 0 0 0 0 0 0 0 0 0 0 0 0 0.310700062897967 0 0 0.154780805285121 0 0 0 0.0442113038277778 0 0 0 0 0 0 0 0 0 0 0 0 0 0 0 0 0 0 0 0 0 0 0 0 0 0 0 0 0 0 0 0 0 0 0 0 0 0 0 0 0 0 0 0 0 0 0 0 0 0 0 0 0 0 0 0 0 0 0 0 0 0 0 0 0 0 0 0 0 0 0 0 0 0 0 0 0 0 0 0 0 0 0 0 0 0 0 0 0 0 0 0 0 0 0 0 0 0 0 0 0 0 0 0 0 0 0 0 0 0 0 0 0 0 0 0 0 0 0 0 0 0 0 0 0 0 0 0 0 0 0 0 0 0 0 0 0 0 0 0 0 0 0 0 0 0 0 0 0 0 0 0 0.0393805257792446 0.114047454492351 0 0 0 0 0 0 0 0 0 0 0 0 0 0 0 0 0 0 0 0 0 0 0 0 0 0 0 0 0 0 0 0 0 0 0 0 0 0 0 0 0 0 0 0 0 0 0 0 0 0 0 0 0 0 0 0 0 0 0 0 0 0 0 0 0 0 0 0 0 0 0 0 0 0 0 0 0 0 0 0 0.0603403931140503 0 0 0 0 0 0 0 0 0 0 0 0 0 0 0 0 0 0 0 0 0 0 0 0 0 0 0 0 0 0 0 0 0 0
0 0 0 0 0 0 0 0 0 0 0 0 0 0 0 0 0 0 0 0 0 0 0 0 0 0 0 0 0 0 0 0 0 0 0 0 0 0 0 0 0 0 0 0 0 0.122554246029358 0 0 0 0 0 0 0 0.510721483180394 0 0 0 0 0 0.0231705653735953 0 0 0 0 0 0 0 0 0 0 0 0 0 0 0 0 0 0 0 0 0 0 0 0 0 0 0 0 0 0 0 0 0 0 0 0 0 0 0 0 0 0 0 0 0 0 0 0 0.047321128729195 0 0 0 0 0 0 0 0 0 0 0 0 0 0 0 0 0 0 0 0 0.0598636292910207 0 0 0 0 0 0 0 0 0 0 0 0 0 0 0 0 0 0 0 0 0 0 0 0 0 0 0 0 0 0 0 0 0 0 0 0 0 0 0.0369038804527495 0 0 0 0 0 0 0 0 0 0 0 0 0 0 0 0 0 0 0 0 0 0 0 0 0 0 0 0 0 0 0 0 0 0 0 0 0 0 0 0 0.143463193006835 0 0 0 0 0 0 0 0 0 0 0 0 0 0 0 0 0 0 0 0 0 0 0 0 0.0560018739368524 0 0 0 0 0 0 0 0 0 0 0 0 0 0 0 0 0 0 0 0 0 0 0 0 0 0 0 0 0 0 0 0 0 0 0 0 0 0 0 0 0 0 0 0 0 0 0 0 0 0 0 0 0 0 0 0 0 0 0 0 0 0 0 0 0 0 0 0 0 0 0 0 0 0 0 0 0 0 0 0 0 0 0 0
0 0 0 0 0 0 0 0 0 0 0 0 0 0 0 0 0.0810759752413436 0 0 0 0.189922039316118 0 0 0 0 0 0 0 0 0 0 0 0 0 0 0 0 0 0 0 0 0 0 0.142492400258925 0.0558487366159075 0.0289351190130725 0 0 0 0.0422105213207665 0 0 0 0.057363515917319 0 0 0 0 0 0 0 0 0.0977650673041462 0 0 0 0.26144270459527 0 0 0 0 0 0 0 0 0 0 0 0 0 0 0 0 0 0 0 0 0 0 0 0 0 0 0 0 0 0 0 0 0 0 0 0 0 0 0 0 0 0.025252903190163 0 0 0 0 0 0 0 0 0 0 0 0 0 0 0 0 0 0 0 0.0176910172269694 0 0 0 0 0 0 0 0 0 0 0 0 0 0 0 0 0 0 0 0 0 0 0 0 0 0 0 0 0 0 0 0 0 0 0 0 0 0 0 0 0 0 0 0 0 0 0 0 0 0 0 0 0 0 0 0 0 0 0 0 0 0 0 0 0 0 0 0 0 0 0 0 0 0 0 0 0 0 0 0 0 0 0 0 0 0 0 0 0 0 0 0 0 0 0 0 0 0 0 0 0 0 0 0 0 0 0 0 0 0 0 0 0 0 0 0 0 0 0 0 0 0 0 0 0 0 0 0 0 0 0 0 0 0 0 0 0 0 0 0 0 0 0 0 0 0 0 0 0 0 0 0 0 0 0 0 0 0 0 0 0 0 0 0 0 0 0 0 0 0 0 0 0 0 0 0 0 0 0 0 0 0 0 0 0 0 0 0 0 0
0 0 0 0 0 0 0 0 0 0 0 0 0 0 0 0 0.0912664976339625 0 0 0 0.11515487111377 0 0 0 0 0 0 0 0 0 0 0 0 0 0 0 0 0 0 0 0 0 0.0222963685567811 0 0 0 0 0 0 0 0 0 0 0.201262070916557 0 0 0 0 0 0.0185626743703943 0 0 0.0115803570919245 0 0 0.261724570434638 0 0 0 0 0 0 0 0 0 0 0 0 0 0 0 0 0 0 0 0 0 0 0 0 0 0 0 0 0 0 0 0 0 0 0 0 0 0 0 0 0 0 0.0563597451925637 0 0 0 0 0 0 0.00884826365513309 0 0 0 0 0 0 0 0 0 0 0 0 0 0 0 0 0 0 0 0 0 0 0 0 0 0 0 0 0 0 0 0 0 0 0 0 0 0 0 0 0 0 0 0 0 0 0 0 0 0 0 0 0.143329555897516 0 0 0 0 0 0 0 0 0 0 0 0 0 0 0 0 0 0 0 0 0 0.0115122215859049 0 0 0 0 0 0 0 0 0 0 0 0 0 0 0.00488234548113594 0 0 0 0.0532204580697189 0 0 0 0 0 0 0 0 0 0 0 0 0 0 0 0 0 0 0 0 0 0 0 0 0 0 0 0 0 0 0 0 0 0 0 0 0 0 0 0 0 0 0 0 0 0 0 0 0 0 0 0 0 0 0 0 0 0 0 0 0 0 0 0 0 0 0 0 0 0 0 0 0 0 0 0 0 0 0 0 0 0 0 0 0 0 0 0 0 0 0 0 0 0 0 0 0 0 0 0 0 0 0 0 0 0 0 0 0
0 0 0 0 0 0 0 0 0 0 0 0 0 0 0 0.0025859706420809 0 0 0.020260093605547 0 0 0 0 0 0 0 0 0 0 0 0 0 0 0 0 0 0 0 0 0 0 0 0 0 0 0.0279375094306332 0 0 0 0 0 0 0 0.0161466460614 0.0874144448045139 0 0 0.0749644721562264 0.00465024892156023 0 0 0 0.0306065243797084 0 0 0 0 0 0.148880703463109 0.0842144138621965 0 0.0983970123399882 0 0 0 0 0.108869209240175 0.00553257293863623 0 0 0 0 0 0 0 0 0 0 0 0 0 0 0 0 0 0 0 0 0 0 0 0 0 0 0 0 0 0 0 0.0535998278319344 0 0.176793239406927 0 0 0 0 0 0 0 0 0 0 0 0 0 0 0 0 0 0.0110201109704516 0 0 0 0 0 0 0 0 0 0 0 0 0 0 0 0 0.00500615706541933 0 0 0 0 0 0 0 0 0 0 0 0 0 0 0 0 0 0 0 0 0 0 0 0 0 0 0 0 0 0 0 0 0 0 0 0 0 0 0 0 0 0 0 0 0 0 0 0 0 0 0 0 0 0 0 0 0 0 0 0 0 0 0 0 0 0 0 0 0.0112873459948351 0 0 0 0 0 0 0 0 0 0 0 0 0 0 0 0 0 0 0 0 0 0 0 0 0 0 0 0 0 0 0 0 0 0 0 0.00373836587473818 0 0 0 0 0 0 0 0 0 0 0 0 0 0 0 0 0 0 0 0 0 0 0 0 0 0 0 0 0 0 0 0 0 0 0 0 0 0 0 0 0 0 0 0 0 0 0 0 0 0 0 0.00947273698576582 0 0 0 0 0 0.00787312279374457 0 0.0107492712304094 0 0 0 0 0 0 0
0 0 0 0 0 0 0 0 0 0 0 0 0 0 0 0 0 0 0 0 0 0 0 0 0 0 0 0 0 0 0 0 0 0 0 0 0 0 0 0 0 0 0 0 0 0.0342165333902635 0.0472917892303846 0 0 0 0.0306528123921257 0 0 0 0.0166382194218622 0.01055295278104 0.0326338193267549 0 0 0 0 0 0.0294126028512654 0 0 0 0 0.184062726631808 0 0.0831557668765802 0 0.113215232849213 0 0 0 0 0.247477928826521 0.011821790162478 0 0 0 0 0 0 0 0 0 0 0 0 0 0 0 0 0 0 0 0 0 0 0 0 0 0 0 0 0 0 0 0 0 0.122562263159707 0 0 0 0 0 0 0 0 0 0 0.00959062675434679 0 0 0 0 0 0 0.022552351519926 0 0 0 0 0 0 0 0 0 0 0 0 0 0 0 0 0 0 0 0 0 0 0 0 0 0 0 0 0 0 0 0 0 0 0 0 0 0 0 0 0 0 0 0 0 0 0 0 0 0 0 0 0 0 0 0 0 0 0 0 0 0 0 0 0 0 0 0 0 0 0 0 0 0 0 0 0 0 0 0 0 0 0 0 0 0 0 0 0 0 0 0 0 0 0 0 0 0 0 0 0 0 0 0 0 0 0 0 0 0 0 0 0 0 0 0 0 0 0 0 0 0 0 0 0 0 0 0 0 0 0 0 0 0 0 0 0 0 0 0 0 0 0 0 0 0 0 0 0 0 0 0 0 0 0 0 0 0 0 0 0 0 0 0 0 0 0 0 0 0 0 0 0 0 0 0 0 0 0 0 0 0.0041625838257248 0 0 0 0 0 0 0
0 0 0.0308596191350705 0 0 0 0 0 0 0 0 0.0533540452802518 0 0 0 0.00995361606443751 0.0114637081220618 0 0.0258237172021421 0 0.0147920965531154 0 0 0 0 0 0 0 0.165225231305841 0 0 0 0 0 0 0 0 0 0 0 0 0 0 0 0 0 0.0103438645221247 0 0 0 0 0 0 0 0 0 0 0 0 0 0 0 0.0104336864227282 0 0 0 0 0.105505144200129 0.0842659534597005 0 0 0 0 0 0 0 0.0164243478167892 0 0 0 0 0 0 0 0 0 0 0 0 0 0 0 0 0 0 0 0 0 0 0 0 0 0 0 0.0211578880754795 0 0 0 0 0.026288969861856 0.070437275430563 0.282991867372813 0 0 0 0 0 0 0 0 0 0 0 0 0 0 0 0 0 0 0 0 0 0 0 0 0 0 0 0 0 0 0 0 0 0 0 0 0 0 0 0 0 0 0 0 0 0 0 0 0 0 0 0 0 0 0 0 0 0 0 0 0 0 0 0 0 0 0 0 0 0 0 0 0 0 0 0 0 0 0 0 0 0 0 0 0 0 0 0 0 0 0 0 0 0 0 0 0 0 0 0 0 0 0 0 0 0 0 0 0 0 0 0 0 0 0 0 0 0 0 0 0 0 0 0 0 0 0 0 0 0 0 0 0 0 0 0 0 0 0 0 0 0 0 0 0 0 0 0 0 0 0 0.0370597407571577 0.00881768754829055 0 0 0 0.0148015408694479 0 0 0 0 0 0 0 0 0 0 0 0 0 0 0 0 0 0 0 0 0 0 0 0 0 0 0 0 0 0 0 0 0 0 0 0 0 0 0 0 0 0 0 0 0 0 0 0 0 0
0 0 0 0 0 0 0 0 0 0 0 0 0 0 0 0.0228164094297044 0 0 0 0 0.045865486192409 0.162294072109176 0 0 0 0 0 0 0 0 0 0 0 0 0 0 0 0 0.0394038247196689 0.0688727539964524 0 0 0 0 0 0 0 0.0597811731227461 0 0 0 0 0 0 0 0 0 0 0 0 0 0.0760784651921704 0.034260132125303 0 0 0 0 0 0 0 0 0 0.0428640772728712 0 0 0.0546262685924951 0 0 0.18387749606041 0 0 0 0 0 0 0 0 0 0 0 0 0 0 0 0 0 0 0 0 0 0 0 0 0 0 0 0 0 0 0 0 0 0 0 0 0 0 0 0 0 0 0 0 0 0 0 0 0 0 0 0 0 0 0 0.176424125883848 0.0206670917000058 0 0 0.0121686236027386 0 0 0 0 0 0 0 0 0 0 0 0 0 0 0 0 0 0 0 0 0 0 0 0 0 0 0 0 0 0 0 0 0 0 0 0 0 0 0 0 0 0 0 0 0 0 0 0 0 0 0 0 0 0 0 0 0 0 0 0 0 0 0 0 0 0 0 0 0 0 0 0 0 0 0 0 0 0 0 0 0 0 0 0 0 0 0 0 0 0 0 0 0 0 0 0 0 0 0 0 0 0 0 0 0 0 0 0 0 0 0 0 0 0 0 0 0 0 0 0 0 0 0 0 0 0 0 0 0 0 0 0 0 0 0 0 0 0 0 0 0 0 0 0 0 0 0 0 0 0 0 0 0 0 0 0 0 0 0 0 0 0 0 0 0 0 0 0 0 0 0 0 0 0 0 0 0 0 0 0
0 0 0 0.00488278470367392 0 0 0 0 0 0.00373885880979366 0 0 0 0 0 0 0 0 0 0 0 0 0 0 0 0 0 0 0 0 0 0 0 0.0598037282254534 0 0 0 0 0 0 0 0 0 0 0 0 0.0157012386425367 0 0 0 0.00403752623727798 0 0 0.00387840079284703 0.383995862971151 0.0140971951494235 0.0340327089808839 0.0409655278254163 0 0 0 0 0 0 0 0 0 0.0434585493420847 0.0404455493361542 0 0 0 0 0 0 0 0.065604704035776 0 0 0 0 0 0 0 0 0 0 0 0 0 0 0 0 0 0 0 0 0 0 0 0.00694412306960688 0 0 0 0 0 0 0 0 0 0 0 0 0 0 0 0 0 0 0 0 0 0 0 0 0 0 0 0 0 0.0103947539489916 0 0 0.0114928302612822 0 0 0 0 0 0.0131201169280686 0 0 0 0.00264872811013697 0 0 0 0 0 0 0 0 0 0.019930510389438 0.0506218993322669 0 0 0 0 0 0 0 0 0 0 0 0 0 0 0 0 0 0 0 0 0 0 0 0 0 0 0 0 0 0 0 0 0 0.0236206031167497 0.00155068275962716 0 0 0 0 0 0.0147613770379038 0 0 0 0 0 0 0 0 0 0 0 0 0 0 0 0 0 0 0 0.0241982561457568 0.00653232795459842 0 0 0 0 0 0 0 0 0 0 0 0 0 0 0 0 0 0 0 0 0 0 0 0 0 0 0 0 0 0 0 0 0 0 0.00183481169716805 0 0 0 0 0 0 0.0308593447039433 0 0 0 0 0 0 0 0 0 0 0 0 0 0.00544802036393647 0 0 0 0 0 0 0 0 0 0 0 0 0 0 0 0 0 0 0 0 0 0 0 0 0 0 0 0.00515327257436048 0 0 0 0 0 0 0 0.00346925825061992 0.0186639406857361 0 0.0117207467878243 0 0 0 0 0 0 0.0223917608295119
0 0 0 0 0 0 0 0.0273328410179229 0 0 0 0 0 0 0 0.102049874598423 0 0 0 0 0 0.099725392202376 0 0.0821447846489224 0 0 0 0 0 0 0 0 0 0 0 0 0 0 0 0 0 0 0 0 0 0 0 0 0 0 0 0 0 0 0 0 0 0 0 0 0 0.167426922304808 0 0 0 0 0 0 0 0 0.0733582580792264 0 0 0 0 0 0 0 0.0661201908736598 0.0444674962010794 0 0 0 0 0 0 0 0 0 0 0 0 0 0 0 0 0 0 0 0 0 0 0 0 0 0 0 0 0 0 0 0 0 0 0 0 0 0 0 0 0 0 0 0 0 0 0 0 0 0 0 0 0 0 0.133545304523824 0 0 0 0.0182476026482695 0 0 0 0 0 0 0 0 0 0 0 0 0 0 0 0 0 0 0 0 0 0 0 0 0 0 0 0 0 0 0 0 0 0 0 0 0 0 0 0 0 0 0 0 0 0 0 0 0 0 0 0 0 0 0 0 0 0 0 0 0 0 0 0 0 0 0 0 0 0 0 0 0 0 0 0 0 0 0 0 0 0 0 0.0228305153684954 0 0 0 0 0 0 0 0 0 0.162750817532992 0 0 0 0 0 0 0 0 0 0 0 0 0 0 0 0 0 0 0 0 0 0 0 0 0 0 0 0 0 0 0 0 0 0 0 0 0 0 0 0 0 0 0 0 0 0 0 0 0 0 0 0 0 0 0 0 0 0 0 0 0 0 0 0 0 0 0 0 0 0 0 0 0 0 0 0 0 0 0 0 0 0 0 0 0 0
0 0 0 0.00709195953788533 0.004757832154417 0 0 0.0399281465909642 0 0 0 0 0 0 0 0.00526131813020949 0 0 0 0 0 0 0 0 0 0 0 0 0 0 0 0 0 0 0 0 0.0808000321831807 0.0770477513169365 0 0 0 0 0 0 0 0 0 0 0 0 0 0 0 0 0.0131001456930611 0 0 0.00293024874954053 0.0974896309001239 0 0 0 0 0 0 0 0 0 0 0 0 0 0 0 0 0 0 0 0 0 0 0 0 0 0 0.16894846897833 0.00503818187022293 0.265992236863142 0.0152325851584102 0 0 0 0 0 0 0 0 0 0 0 0.00445410854999719 0.00540566299910435 0 0.00234466987991357 0.00472256308670352 0 0 0 0 0 0 0 0 0 0 0 0 0 0 0 0 0 0 0 0 0 0 0 0 0 0.0148492485782647 0.0567814756004016 0.0446381488473499 0.0553314352894286 0 0 0 0 0 0.00856419286678009 0 0 0 0 0 0 0.00866277433359166 0 0 0 0 0 0.00220324807937192 0.00842393376266874 0 0 0 0 0 0 0 0 0 0 0 0 0 0 0 0 0 0 0 0 0 0 0 0 0 0 0 0 0 0 0 0 0 0 0 0 0 0 0 0 0 0 0 0 0 0 0 0 0 0 0 0 0 0 0 0 0 0 0 0 0 0 0 0 0 0 0 0 0 0 0 0 0 0 0 0 0 0 0 0 0 0 0 0 0 0 0 0 0 0 0 0 0 0 0 0 0 0 0 0 0 0 0 0 0 0 0 0 0 0 0 0 0 0 0 0 0 0 0 0 0 0 0 0 0 0 0 0 0 0 0 0 0 0 0 0 0 0 0 0 0 0 0 0 0 0 0 0 0 0 0 0 0 0 0 0 0 0 0 0 0 0 0 0 0
0 0 0 0 0 0 0 0 0 0 0 0 0 0 0 0.00301897506056386 0 0 0 0 0 0 0 0 0.0996560663648095 0.0219313428277269 0 0 0 0 0 0 0 0 0 0 0 0 0 0 0.0842898131972453 0 0 0 0 0 0 0.177721640054394 0 0 0 0 0.016932621040076 0 0 0 0 0 0 0 0 0 0 0 0 0 0 0 0 0 0 0 0 0 0 0 0 0 0 0 0 0 0 0 0 0 0 0 0 0 0 0 0 0 0 0 0 0 0 0 0 0.0117405091603281 0 0 0 0 0 0 0 0 0 0 0 0 0 0 0 0 0 0 0 0 0 0 0 0 0 0 0.0123049486238434 0 0 0 0 0 0 0 0 0 0 0 0 0 0 0 0 0 0 0 0 0.00648743785740947 0 0 0.0051645038845052 0 0.00872327041865292 0 0 0 0 0 0 0 0 0 0 0 0 0 0 0 0.0289829249168384 0.136866410586382 0 0 0 0 0 0 0 0 0 0 0 0 0 0 0 0 0 0 0 0 0 0 0 0 0 0 0 0.00898796590402257 0 0 0 0.0230121341394499 0 0.159014709220429 0.00490269557482835 0 0 0 0 0 0 0 0 0 0 0 0 0 0 0 0 0 0.133971293358715 0 0 0 0 0 0 0 0 0 0 0 0 0 0 0 0 0 0 0 0 0 0 0 0 0 0 0 0 0 0 0 0 0 0 0 0 0 0 0 0 0 0 0 0 0 0 0 0 0 0 0 0 0 0 0 0 0 0 0 0.056290737809779 0 0 0 0 0 0 0 0 0 0 0 0 0 0 0 0 0 0 0 0 0 0 0 0 0 0 0 0 0 0 0 0 0 0
0 0 0 0 0 0 0 0 0 0 0 0 0 0 0 0 0 0 0 0 0 0 0 0 0 0 0 0 0 0 0 0 0 0 0 0 0 0 0 0 0 0 0 0 0 0 0 0 0 0 0 0 0 0 0 0 0 0 0 0 0 0 0 0 0 0 0 0 0 0 0.276816987067609 0 0 0 0 0 0 0 0 0 0 0 0 0 0 0 0 0 0 0 0 0 0 0 0 0 0 0.204517023634366 0.125663648839706 0 0 0 0 0 0 0 0 0 0 0 0 0 0 0 0 0 0 0 0 0 0 0 0 0 0 0 0 0 0 0 0 0 0 0 0 0.29436191378923 0 0.0986404266690892 0 0 0 0 0 0 0 0 0 0 0 0 0 0 0 0 0 0 0 0 0 0 0 0 0 0 0 0 0 0 0 0 0 0 0 0 0 0 0 0 0 0 0 0 0 0 0 0 0 0 0 0 0 0 0 0 0 0 0 0 0 0 0 0 0 0 0 0 0 0 0 0 0 0 0 0 0 0 0 0 0 0 0 0 0 0 0 0 0 0 0 0 0 0 0 0 0 0 0 0 0 0 0 0 0 0 0 0 0 0 0 0 0 0 0 0 0 0 0 0 0 0 0 0 0 0 0 0 0 0 0 0 0 0 0 0 0 0 0 0 0 0 0 0 0 0 0 0 0 0 0 0 0 0 0 0 0 0 0 0 0 0 0 0 0 0 0 0 0 0 0 0 0 0 0 0 0 0 0 0 0
0 0 0 0 0 0 0 0 0 0 0 0 0 0 0 0 0 0 0 0 0 0 0 0 0 0 0 0 0 0 0 0 0 0 0 0 0 0 0 0 0 0 0 0 0 0 0.0289439881608936 0 0 0 0.0844786427326777 0 0 0 0.0980154770633621 0.0200431711291618 0.0221905727894414 0.0618412127317627 0 0 0 0 0.0172259561749326 0 0 0 0 0.150972863386045 0.277589386622024 0.018180036546321 0 0.205984950188467 0 0 0 0 0 0 0 0 0 0 0 0 0 0 0 0 0 0 0 0 0 0 0 0 0 0 0 0 0 0 0 0 0.0145337424749114 0 0 0 0 0 0 0 0 0 0 0 0 0 0 0 0 0 0 0 0 0 0 0 0 0 0 0 0 0 0 0 0 0 0 0 0 0 0 0 0 0 0 0 0 0 0 0 0 0 0 0 0 0 0 0 0 0 0 0 0 0 0 0 0 0 0 0 0 0 0 0 0 0 0 0 0 0 0 0 0 0 0 0 0 0 0 0 0 0 0 0 0 0 0 0 0 0 0 0 0 0 0 0 0 0 0 0 0 0 0 0 0 0 0 0 0 0 0 0 0 0 0 0 0 0 0 0 0 0 0 0 0 0 0 0 0 0 0 0 0 0 0 0 0 0 0 0 0 0 0 0 0 0 0 0 0 0 0 0 0 0 0 0 0 0 0 0 0 0 0 0 0 0 0 0 0 0 0 0 0 0 0 0 0 0 0 0 0 0 0 0 0 0 0 0 0 0 0 0 0 0 0 0 0 0 0 0 0 0 0 0 0 0 0
0 0 0 0 0 0 0 0 0 0 0 0 0 0 0 0 0 0 0 0 0 0 0 0 0 0 0 0 0 0 0 0 0 0 0 0 0 0 0 0 0 0 0.0488168376538645 0 0.0182492547503464 0.353111467867635 0.0199362784279075 0 0 0 0 0 0 0 0 0 0 0 0 0.0544495306177931 0 0 0.15495826954487 0 0 0 0 0.00985844738139502 0.0170387284652796 0 0 0 0 0 0 0 0 0 0.291610388140572 0 0 0 0 0 0 0 0 0 0 0 0 0 0 0 0 0 0 0 0 0 0 0 0 0 0 0 0 0 0 0 0 0 0 0 0 0 0 0 0 0 0 0 0 0 0 0 0 0 0 0 0 0 0 0 0 0 0 0 0 0 0 0 0 0 0 0 0 0 0 0 0 0 0 0 0 0 0 0 0 0 0 0 0 0 0 0 0 0 0 0 0 0 0 0 0 0 0 0 0 0 0 0 0 0 0 0 0 0 0 0 0 0 0 0 0 0 0 0 0 0 0.010921420675984 0 0 0 0.0108668135726041 0.0101825629017495 0 0 0 0 0 0 0 0 0 0 0 0 0 0 0 0 0 0 0 0 0 0 0 0 0 0 0 0 0 0 0 0 0 0 0 0 0 0 0 0 0 0 0 0 0 0 0 0 0 0 0 0 0 0 0 0 0 0 0 0 0 0 0 0 0 0 0 0 0 0 0 0 0 0 0 0 0 0 0 0 0 0 0 0 0 0 0 0 0 0 0 0 0 0 0 0 0 0 0 0 0 0 0 0 0 0 0 0 0 0 0 0 0
0 0 0 0 0 0 0 0 0 0 0 0 0 0 0 0 0 0 0 0 0 0 0 0.0565993634427412 0 0 0 0 0 0 0 0 0 0 0 0 0 0 0.0436010756450204 0 0 0 0.0195982285379946 0 0.00672747141081512 0.0360974248634922 0 0.0358589506999301 0 0 0 0 0 0 0 0 0 0 0 0 0 0.0986636055436619 0.0251758238533047 0 0 0 0 0 0 0 0.1420937307208 0 0.0298555381168928 0 0 0 0 0.197329068341695 0 0.0174128713612266 0 0 0 0 0 0 0 0 0 0 0 0 0 0 0 0 0 0 0 0 0 0 0 0 0 0 0 0 0 0 0 0 0 0 0 0 0 0 0 0 0 0 0 0 0 0 0 0 0 0 0 0 0 0 0.174458100504011 0 0 0 0 0 0 0 0 0 0 0 0 0 0 0 0 0 0 0 0 0 0 0 0 0 0 0 0 0 0 0 0 0 0 0 0 0 0 0 0 0 0 0 0 0 0 0 0 0 0 0 0 0 0 0 0 0 0 0 0 0 0 0 0 0 0 0 0 0.0437340449909964 0.0154723303853985 0.0216641904716773 0 0 0 0 0 0 0 0 0 0 0 0 0 0 0 0 0 0 0.00442533734867682 0 0 0 0 0 0 0 0 0 0 0 0 0 0 0 0 0 0 0 0 0 0 0 0 0 0 0 0 0 0 0 0 0 0 0 0 0 0 0 0 0 0 0 0 0 0 0 0 0 0 0 0 0 0 0 0 0 0 0 0.0312328437616648 0 0 0 0 0 0 0 0 0 0 0 0 0 0 0 0 0 0 0 0 0 0 0 0 0 0 0 0 0 0 0 0 0 0
0 0 0 0 0 0 0 0 0 0 0 0 0 0 0 0 0 0 0 0 0 0.438002440331008 0 0.210494624735183 0 0 0 0 0 0 0 0 0 0 0 0 0 0 0 0 0 0 0 0 0 0 0 0 0 0 0 0 0 0 0 0 0 0 0 0 0 0 0 0 0 0 0 0 0 0 0 0 0.157898382869502 0 0 0 0 0 0.136935039834447 0 0 0 0 0 0 0 0 0 0 0 0 0 0 0 0 0 0 0 0 0 0 0 0 0 0 0 0 0 0 0 0 0 0 0 0 0 0 0 0 0 0 0 0 0 0 0 0 0 0 0 0 0 0 0 0 0 0 0 0 0 0 0 0 0 0 0 0 0 0 0 0 0 0 0 0 0 0 0 0 0 0 0 0 0 0 0 0 0 0 0 0 0 0 0 0 0 0 0 0 0 0 0 0 0 0 0 0 0 0 0 0 0 0 0 0 0 0 0 0 0 0 0 0 0 0 0 0 0 0 0 0 0 0 0 0 0 0 0 0 0 0 0 0 0 0 0 0 0 0 0 0 0 0.0566695122298602 0 0 0 0 0 0 0 0 0 0 0 0 0 0 0 0 0 0 0 0 0 0 0 0 0 0 0 0 0 0 0 0 0 0 0 0 0 0 0 0 0 0 0 0 0 0 0 0 0 0 0 0 0 0 0 0 0 0 0 0 0 0 0 0 0 0 0 0 0 0 0 0 0 0 0 0 0 0 0 0 0 0 0 0 0 0
0 0 0 0 0 0 0 0 0 0 0 0 0 0 0 0 0 0 0 0 0 0 0 0 0 0 0 0 0 0 0.161307418030686 0 0 0 0 0 0 0 0 0 0 0 0 0 0 0 0 0 0 0 0 0 0.034278195748076 0 0 0 0 0 0.0126700703217563 0 0 0 0 0 0 0 0 0 0 0 0 0 0 0 0 0 0 0 0 0 0 0 0 0.00586610099394163 0 0 0 0 0.229953210233068 0.0360197022427277 0.11754002321696 0 0.0315754077044035 0 0 0.113992189949648 0.183474131349723 0 0 0 0 0 0.0291972020765234 0.00853746589666365 0 0 0 0 0 0 0 0 0 0 0 0.0109654977541968 0 0 0 0 0 0 0 0 0 0 0 0 0 0 0 0 0 0 0 0 0.0246233844816262 0 0 0 0 0 0 0 0 0 0 0 0 0 0 0 0 0 0 0 0 0 0 0 0 0 0 0 0 0 0 0 0 0 0 0 0 0 0 0 0 0 0 0 0 0 0 0 0 0 0 0 0 0 0 0 0 0 0 0 0 0 0 0 0 0 0 0 0 0 0 0 0 0 0 0 0 0 0 0 0 0 0 0 0 0 0 0 0 0 0 0 0 0 0 0 0 0 0 0 0 0 0 0 0 0 0 0 0 0 0 0 0 0 0 0 0 0 0 0 0 0 0 0 0 0 0 0 0 0 0 0 0 0 0 0 0 0 0 0 0 0 0 0 0 0 0 0 0 0 0 0 0 0 0 0 0 0 0 0 0 0 0 0 0 0 0 0 0 0 0 0 0 0 0 0 0 0 0 0 0 0 0
0 0 0 0 0 0 0 0 0 0 0 0 0 0 0 0 0 0 0 0 0 0 0 0 0 0 0 0 0 0 0 0 0 0 0 0 0 0.0110605053045506 0 0 0 0 0 0 0 0 0 0 0 0 0 0 0.0247072044362966 0 0 0 0 0 0.0143613583079834 0 0 0 0 0 0 0 0 0 0 0 0 0 0 0 0 0 0 0 0 0 0 0 0.0988192385263273 0.299511685560475 0 0.0466910639337544 0 0 0 0.0238611949590003 0 0 0 0 0 0.0125857721899055 0.0960274840221935 0 0.0752094388363139 0.116319974618483 0 0 0.00627686668151573 0.00820272350425351 0 0 0 0 0 0 0 0 0 0 0 0 0 0 0 0 0 0 0 0 0 0 0 0.0582976620613008 0 0 0 0 0 0 0 0 0.0790449141303236 0 0 0 0 0 0 0 0.00693408074969129 0 0 0 0 0 0 0 0 0.00522401200936935 0 0 0 0 0 0 0 0 0 0 0 0 0 0 0 0 0 0 0 0 0 0 0 0 0 0 0 0 0 0 0 0 0 0 0 0 0 0 0 0 0 0 0 0 0 0 0 0 0 0 0 0 0 0 0 0 0 0 0 0 0 0 0 0 0 0 0 0 0 0 0 0 0 0 0 0 0 0 0 0 0 0 0 0 0 0 0 0 0.0168648201682624 0 0 0 0 0 0 0 0 0 0 0 0 0 0 0 0 0 0 0 0 0 0 0 0 0 0 0 0 0 0 0 0 0 0 0 0 0 0 0 0 0 0 0 0 0 0 0 0 0 0 0 0 0 0 0 0 0 0 0 0 0 0 0 0 0 0 0 0 0 0 0 0 0 0 0 0
0 0 0 0 0 0 0 0 0 0 0 0 0 0 0 0 0 0 0 0 0 0 0 0 0 0 0 0 0 0 0 0 0 0 0 0.0723186070007822 0 0 0 0 0.00970456609129774 0 0 0 0 0 0 0 0 0 0 0 0.0214378954414335 0 0 0 0 0 0.00375907691353203 0 0 0 0 0 0 0 0 0 0 0 0 0 0 0 0 0 0 0 0 0 0 0.0458993245526021 0 0.202939463268922 0.285580665562254 0.00513904154041276 0.00410009480148776 0 0.0103822503550211 0.0106779048601534 0 0 0 0 0 0.0111874942962971 0.0690874983608317 0 0.0284531570431342 0.00905498037028949 0 0 0 0 0 0 0 0 0 0 0 0 0 0 0 0 0 0 0 0 0 0 0 0 0 0 0 0 0 0 0 0 0 0 0 0 0 0 0 0 0 0 0 0 0 0 0 0 0 0 0.00182173073468206 0 0 0 0 0 0 0 0 0 0 0 0 0 0 0 0 0 0 0 0 0 0 0 0 0 0 0 0 0 0 0 0 0 0 0 0 0 0 0 0 0 0 0 0 0 0 0.00751359878106549 0 0 0 0 0 0 0 0 0 0 0 0 0 0 0 0 0 0 0 0 0 0 0 0 0 0 0 0 0 0 0 0 0 0 0 0 0 0 0 0 0.0763477432165796 0 0 0 0.0949409583116734 0.0296539484975477 0 0 0 0 0 0 0 0 0 0 0 0 0 0 0 0 0 0 0 0 0 0 0 0 0 0 0 0 0 0 0 0 0 0 0 0 0 0 0 0 0 0 0 0 0 0 0 0 0 0 0 0 0 0 0 0 0 0 0 0 0 0 0 0 0 0 0 0 0 0 0 0 0 0 0
0 0 0 0 0 0 0 0 0 0 0 0 0 0 0 0 0 0 0 0 0 0 0 0 0 0 0 0 0 0 0.00726025601262355 0 0 0 0 0 0 0 0 0 0 0 0 0 0 0 0 0 0 0 0 0 0.0463192760919847 0 0 0 0 0 0.0110355051934614 0 0 0 0 0 0 0 0 0 0 0 0 0 0 0 0 0 0 0 0 0 0.00362723085706492 0.10805032950127 0.157620986124846 0 0.160860839670953 0.0188047847366592 0 0 0.00486591884789973 0.0220060034620816 0 0.00216566574014049 0 0 0 0.0219366044826834 0.128734899790218 0 0.0202884073997175 0.0378370209162313 0 0 0.00476687802179203 0.00819724276330807 0 0 0.00277441194263511 0 0 0 0 0 0 0 0 0.00366077088077706 0 0 0 0 0 0 0 0 0 0 0 0.0584291704135341 0 0 0 0 0 0 0 0 0.0364506955648505 0 0 0 0 0.00365739291623042 0 0 0 0 0.00198015519173389 0.00253673655334888 0.00208319831044948 0 0.00558758143010316 0 0 0 0 0 0 0 0 0 0 0 0 0 0 0 0 0 0 0 0 0 0 0 0 0 0 0 0 0 0 0 0 0 0 0 0 0 0 0 0 0 0 0 0 0 0 0.0151892802681438 0 0 0 0 0 0 0 0 0 0 0 0 0 0 0 0 0 0 0 0 0 0 0 0 0 0 0 0 0 0 0 0 0 0 0 0 0 0 0 0 0.0251731570081262 0 0 0 0.0359424299240992 0.0421571699830336 0 0 0 0 0 0 0 0 0 0 0 0 0 0 0 0 0 0 0 0 0 0 0 0 0 0 0 0 0 0 0 0 0 0 0 0 0 0 0 0 0 0 0 0 0 0 0 0 0 0 0 0 0 0 0 0 0 0 0 0 0 0 0 0 0 0 0 0 0 0 0 0 0 0 0
0 0 0 0 0 0 0 0 0 0 0 0 0 0 0 0 0 0 0 0 0 0 0 0 0 0 0 0 0 0 0 0 0 0 0 0.0672578272965023 0 0 0 0 0.0114737932881367 0 0 0 0 0 0 0 0 0 0 0 0.0546448927279611 0 0 0 0 0 0 0 0 0 0 0 0 0 0 0 0 0 0 0 0 0 0 0 0 0 0 0 0 0 0.245371407657348 0.177949983259497 0 0 0 0 0 0 0 0 0 0 0 0 0.0127515461336805 0 0 0 0 0 0 0 0 0 0 0 0 0 0 0 0 0 0 0 0 0 0 0 0 0 0 0 0 0 0 0 0 0 0 0 0 0 0 0 0 0 0 0 0 0 0 0 0 0 0 0 0 0 0 0 0 0 0 0 0 0 0 0 0 0 0 0 0 0 0 0 0 0 0 0 0 0 0 0 0 0 0 0 0 0 0 0 0 0 0 0 0 0 0 0 0 0 0 0 0 0.0195207076856651 0 0 0 0 0 0 0 0 0 0 0 0 0 0 0 0 0 0 0 0 0 0 0 0 0 0 0 0 0 0 0 0 0 0 0 0 0 0 0 0 0.196174757080421 0 0.0132478141725138 0 0.114713895040353 0.055968390724524 0 0 0 0 0 0 0 0 0 0 0 0 0 0 0 0 0 0 0 0 0 0 0 0 0 0 0 0 0 0 0 0 0 0 0 0 0 0 0 0 0 0 0 0 0 0 0 0 0 0 0 0.0239285114434856 0 0 0 0 0 0 0 0 0 0 0 0 0 0 0 0 0.00338555511263211 0 0 0.00361091837728014 0 0 0
0 0 0 0 0 0 0 0 0 0 0 0 0 0 0 0.00108802919953446 0 0 0 0 0 0 0 0 0 0 0 0 0 0 0.0114731128930376 0 0 0 0.000444477897830152 0 0.0213103596729258 0.105337575037918 0 0 0 0 0 0 0 0 0 0 0 0 0 0 0.00147340425289825 0 0.00148991930049512 0 0 0.00123439286020193 0.0358442641516816 0 0 0 0 0 0 0 0 0 0 0 0 0 0 0.0380534032109255 0 0 0 0 0 0 0 0.00328850512014623 0.000779259470209651 0.00367130777580724 0 0 0.0950384253713901 0.0994771793698608 0.124339828271038 0.0871538868790308 0.00131218091718959 0.00603966377043291 0.00836478261626897 0.0485862060872969 0 0.0533243259262053 0.0176719030787116 0.000901378284652638 0.00144778483051611 0.00179745079342494 0.00131060953169203 0.00277193158273134 0.0272458317371408 0.028371439917252 0 0 0 0 0 0 0 0 0 0 0 0 0 0 0 0 0 0 0 0 0 0 0 0.00501405489888017 0 0 0.00397540635576348 0 0.00116970758972298 0.00954266603596917 0 0 0.00539766884130348 0.000429784413604362 0 0.00120524158407825 0 0.00422609946955217 0.00790180562217347 0.0937943639353459 0.00101886469090163 0.000815715122646426 0.0064032289768021 0.00140260627772131 0.00191231149532534 0.00585309451874262 0.00297925236479096 0.00372077144231755 0.00248209991152947 0.00325544647945646 0.00237490010882789 0.00109256778064897 0 0 0 0 0 0 0 0 0 0 0 0 0 0 0 0 0 0 0 0 0 0 0 0 0 0 0 0 0 0 0 0 0 0 0 0 0 0 0 0 0 0 0 0 0 0 0 0 0 0 0 0 0 0 0 0 0 0 0 0 0 0 0 0 0 0 0 0 0 0 0 0 0 0 0 0 0 0 0 0 0 0 0 0 0 0 0 0 0 0 0 0 0 0 0 0 0 0.000833922574150477 0 0 0 0 0.00111455670702901 0 0 0 0 0 0.000573338112023509 0 0 0 0 0 0 0 0 0 0 0 0 0 0 0 0 0 0 0 0 0 0 0 0 0 0 0 0 0 0 0 0 0 0 0 0 0 0 0 0 0 0 0 0 0 0 0 0 0 0 0 0 0 0.000867704882246984
0 0 0 0 0 0 0 0 0 0 0 0 0 0 0 0 0 0 0 0 0 0 0 0 0 0 0 0 0 0 0.00836204241874294 0 0 0 0 0 0.00126706283619307 0.0917646248273497 0 0 0 0 0 0 0 0 0 0 0 0 0 0 0.000752828900091288 0 0.000900725586650866 0 0 0.000788810335022343 0.0152673719760804 0 0 0 0 0 0 0 0 0 0 0 0 0 0 0.00260981740271587 0 0 0 0 0 0 0 0 0.00142985137970586 0 0 0.218572878511985 0 0.00967368216766886 0.0874284500313564 0.0667437686292094 0.0110961013788283 0.0300553784305689 0.0293283883037394 0.0826673995045993 0.00970022050679121 0.200361569602532 0.00781344992766706 0 0 0 0 0.00114079473565151 0.036152185088462 0.0229181999409307 0 0 0 0 0 0.000723133908262297 0 0 0 0 0 0 0 0 0 0 0 0 0 0 0 0 0 0 0.000617266754118633 0 0.00287028376223018 0 0 0 0 0 0 0 0 0.000971009278703948 0 0.00340214785900375 0 0.0129807615528197 0.00207505084694494 0.0012766741828293 0.00252786147852695 0.00434461653178486 0.00199134863804432 0.00511050094369554 0.00330582525473688 0.00313020332720554 0.00126186826188979 0.00118117103659439 0.00331312122790564 0.000895429525720142 0 0 0 0 0 0 0 0 0 0 0 0 0 0 0 0 0 0 0 0 0 0 0 0 0 0 0 0 0 0 0 0 0 0 0 0 0 0 0 0 0 0 0 0 0 0 0 0 0 0 0 0 0 0 0 0 0 0 0 0 0 0 0 0 0 0 0 0 0 0 0 0 0 0 0 0 0 0 0 0 0 0 0 0 0 0 0 0 0 0.00071915206876039 0 0 0 0 0.00164486123291817 0.000802840429578768 0 0.00333017656206429 0 0.000671486399211499 0 0 0.0012854539716767 0 0 0 0 0 0 0 0 0 0 0 0 0 0 0 0 0 0 0 0 0 0 0 0 0 0 0 0 0 0 0 0 0 0 0 0 0 0 0 0 0 0 0 0 0.000784126545413807 0 0 0 0 0 0 0 0.000553865790671222 0.000526993595975584 0 0 0 0 0 0.000907166610171127
0 0 0 0 0 0 0 0 0 0 0 0 0 0 0 0 0 0 0 0 0 0 0 0 0 0 0 0 0 0 0.00770113436941195 0 0 0 0 0 0.117857257171045 0.181492840137459 0 0 0 0 0 0 0 0 0 0 0 0 0 0 0 0 0.00251984222052268 0.0026434422785521 0 0 0.0757118166325129 0 0 0 0 0 0 0 0 0 0 0 0 0 0 0.155563393753826 0 0 0 0 0 0 0 0 0 0 0 0.258298965977518 0.0109217939732295 0 0.0587837365385307 0.00595240875782454 0 0 0 0.00281973312237889 0 0.00804377422282586 0.00340311120489732 0.00522605074886282 0 0.00336285456955237 0 0 0.00384035959906585 0.00595703634748882 0.00778039382349827 0 0 0 0 0.00187849632039508 0 0 0 0 0.00706730514470885 0 0 0 0 0 0 0 0 0 0 0 0 0.00737090798093746 0 0 0.00477538222204068 0 0.00602291240248475 0.00507282866313691 0 0 0 0 0 0.00527211431207087 0 0 0 0.00743040431175864 0.00221408392942972 0 0.00249027979405749 0 0 0 0.00232265374415716 0 0 0.00309472598399141 0.0204821184731293 0 0 0 0 0 0 0 0 0 0 0 0 0 0 0 0 0 0 0 0 0 0 0 0 0 0 0 0 0 0 0 0 0 0 0 0 0 0 0 0 0 0 0 0 0 0 0 0 0 0 0 0 0 0 0 0 0 0 0 0 0 0 0 0 0 0 0 0 0 0 0 0 0 0 0 0 0 0 0 0 0 0 0 0 0 0 0 0 0 0 0 0 0 0 0 0 0 0 0 0 0 0 0 0.00322347077574616 0 0 0 0 0 0 0 0 0 0 0 0 0 0 0 0 0 0 0 0 0 0 0 0 0 0 0 0 0 0 0 0 0 0 0 0 0 0 0 0 0 0 0 0 0 0 0 0 0 0 0.00183492343411812 0 0 0 0 0 0 0 0 0.00156744705883444
0 0 0 0 0 0 0 0 0 0 0 0 0 0 0 0 0 0 0 0 0 0 0 0 0 0 0 0 0 0 0.00284704270851589 0 0 0 0.000483377831221869 0 0 0.00708767183010719 0 0 0 0 0 0 0 0 0 0 0 0 0 0 0.00390177237825223 0 0.00116471039332508 0 0 0.0013370843989641 0.0454929817120752 0 0 0 0 0 0 0 0 0 0 0 0 0 0 0.00328053297140386 0 0 0 0 0 0 0.0265429455551855 0 0.0015052998132005 0.000908340836709409 0 0.118889038059871 0.0363485666186904 0.0216465920757165 0 0.192184240405749 0.134594064545385 0.0150415440914944 0.0334219026835156 0 0.00496803377027653 0.0310981788225546 0.0179344011442211 0 0 0 0.00235562070254317 0.00445315629430909 0.0724327927855665 0.0543680564559549 0 0 0 0 0 0 0 0 0 0 0 0 0 0 0 0 0 0 0 0 0 0 0 0 0 0 0 0 0.00128082537309441 0 0 0 0.00255294144152193 0 0 0.000971295152124912 0 0.00618581379150973 0.00688174676198446 0.107742701831676 0 0.00100652740738041 0.00858677125901091 0 0.00155479880907264 0.00485667344788902 0.00377679276681684 0.00526826177348982 0.00443005213017288 0.00150242271347955 0.00328040066517391 0.0010460073880271 0 0 0 0 0 0 0 0 0 0 0 0 0 0 0 0 0 0 0 0 0 0 0 0 0 0 0 0 0 0 0 0 0 0 0 0 0 0 0 0 0 0 0 0 0 0 0 0 0 0 0 0 0 0 0 0 0 0 0 0 0 0 0 0 0 0 0 0 0 0 0 0 0 0 0 0 0 0 0 0 0 0 0 0 0 0 0 0 0 0 0 0 0 0 0.000814940952796841 0 0 0.001691650657631 0 0.000219991942917898 0 0 0.000789331617485931 0 0 0 0 0 0 0 0 0 0 0 0 0 0 0 0 0 0 0 0 0 0 0 0 0 0 0 0 0 0 0 0 0 0 0 0 0 0 0 0 0 0 0 0 0 0 0 0 0 0 0 0 0 0.000509239654954974 0 0 0 0 0 0.000762863576979486
0 0 0 0 0 0 0 0 0 0 0 0 0 0 0 0.000452034136224036 0 0 0 0 0 0 0 0 0 0 0 0 0 0 0 0 0.000701811093434704 0.000800088544234351 0.000570809725184623 0 0 0.000597301651686598 0 0 0 0 0 0 0 0 0 0 0 0 0 0 0 0 0.00100801424210587 0 0 0.000628834859498925 0.0415630070895649 0 0 0 0 0 0 0 0 0 0 0 0 0 0 0 0 0 0 0 0 0 0.00380680192938786 0.00147129247686101 0.00141751636208393 0.00376128011252268 0 0.0763007546604227 0.0254071386954779 0.00200694566531913 0.175965810624216 0 0.0376817635238523 0.0282205923609348 0.0460871929187266 0 0.00526063654470207 0.0161628886156651 0.0201295855572318 0 0 0 0.00389398928012641 0.00930875386470506 0.134243397318801 0.109695973178491 0 0 0 0 0 0 0 0 0 0 0 0.00120184985749712 0.00069630983807373 0 0 0 0 0 0 0 0 0 0 0.00494794090321116 0.00058720918585258 0 0 0 0 0 0 0 0.00368654551739279 0.000286059232203272 0 0.00153673046121548 0 0.0108369738423229 0.0105441294884169 0.150632179143137 0.00233915625118561 0.00132162305631551 0.00879121224658237 0.00159658958606722 0.00360900975053369 0.0125034287618588 0.00834265098270176 0.0116685216934285 0.00882023107537597 0.00438123992771055 0.00274689060502477 0.000982856509078123 0 0 0 0 0 0 0 0 0 0 0 0 0 0 0 0 0 0 0 0 0 0 0 0 0 0 0 0 0 0 0 0 0 0 0 0 0 0 0 0 0 0 0 0 0 0 0 0 0 0 0 0 0 0 0 0 0 0 0 0 0 0 0 0 0 0 0 0 0 0 0 0 0 0 0 0 0 0 0 0 0 0 0 0 0 0 0 0 0 0 0 0 0 0 0.000412256811490135 0 0 0 0 0 0 0 0.000384190241862544 0 0 0 0 0 0 0 0 0 0 0 0 0 0 0 0 0 0 0 0 0 0 0 0 0 0 0 0 0 0 0 0 0 0 0 0 0 0 0 0 0 0 0 0 0 0 0 0 0 0 0 0 0 0 0 0 0 0 0 0
0 0 0 0 0 0 0 0 0 0 0 0 0 0 0 0 0 0 0 0 0 0 0 0 0 0 0 0 0 0 0 0 0 0 0.00130428146500808 0 0 0 0 0 0 0 0 0 0 0 0 0 0 0 0 0 0 0 0 0 0 0 0 0 0 0 0 0 0 0 0 0 0 0 0 0 0 0 0 0 0 0 0 0 0.0252889659467359 0 0 0 0 0.00233862682885536 0.00859885422310469 0 0.250877416352256 0.0767107726136438 0 0.0516868593147122 0.209580385150191 0 0.00691990784933348 0.0151934975327184 0.00114696598223467 0 0 0 0.00352252312542846 0.0162801780186351 0.120977734923902 0.14176436123724 0 0 0 0 0 0 0 0 0 0 0 0 0 0 0 0 0 0 0 0 0 0 0 0 0 0 0.00190738306365275 0 0 0.00183977409142198 0 0 0 0 0 0 0 0 0 0.0196050862617842 0 0 0 0 0 0.0078886895546332 0.00561271057210739 0.0117182609741795 0.0160913771417777 0.00314538777644389 0 0 0 0 0 0 0 0 0 0 0 0 0 0 0 0 0 0 0 0 0 0 0 0 0 0 0 0 0 0 0 0 0 0 0 0 0 0 0 0 0 0 0 0 0 0 0 0 0 0 0 0 0 0 0 0 0 0 0 0 0 0 0 0 0 0 0 0 0 0 0 0 0 0 0 0 0 0 0 0 0 0 0 0 0 0 0 0 0 0 0 0 0 0 0 0 0 0 0 0 0 0 0 0 0 0 0 0 0 0 0 0 0 0 0 0 0 0 0 0 0 0 0 0 0 0 0 0 0 0 0 0 0 0 0 0 0 0 0 0 0 0 0 0 0 0 0 0 0 0 0 0 0 0 0 0 0 0 0 0 0 0 0 0 0
0 0 0 0 0 0 0 0 0 0 0 0 0 0 0 0 0 0 0 0 0 0 0 0 0 0 0 0 0 0 0 0 0 0 0 0 0 0 0 0 0 0 0 0 0 0 0 0 0 0 0 0 0 0 0 0 0 0 0 0 0 0 0 0 0 0 0 0 0 0 0 0 0 0 0 0 0 0 0 0 0 0 0 0.0015616159160141 0 0.0223071010506029 0.0482675809462345 0 0.0581020216379885 0.119056860249667 0.107113276997829 0 0.186800323673133 0 0.136415299369759 0.0343029401030846 0.0146516290651139 0 0 0 0 0 0.0864484559185461 0.124220814276334 0 0 0.00148063474644344 0 0 0 0 0 0 0 0 0 0 0 0 0 0 0 0 0 0 0 0 0 0.00162369273873588 0 0 0 0 0 0 0 0.00823095737756682 0 0 0 0 0 0 0.0434072344601997 0 0 0 0 0 0 0.00194802411917605 0 0.00406153735357147 0 0 0 0 0 0 0 0 0 0 0 0 0 0 0 0 0 0 0 0 0 0 0 0 0 0 0 0 0 0 0 0 0 0 0 0 0 0 0 0 0 0 0 0 0 0 0 0 0 0 0 0 0 0 0 0 0 0 0 0 0 0 0 0 0 0 0 0 0 0 0 0 0 0 0 0 0 0 0 0 0 0 0 0 0 0 0 0 0 0 0 0 0 0 0 0 0 0 0 0 0 0 0 0 0 0 0 0 0 0 0 0 0 0 0 0 0 0 0 0 0 0 0 0 0 0 0 0 0 0 0 0 0 0 0 0 0 0 0 0 0 0 0 0 0 0 0 0 0 0 0 0 0 0 0 0 0 0 0 0 0 0 0 0 0 0
0 0 0 0 0 0 0 0 0 0 0 0 0 0 0 0 0 0 0 0 0 0 0 0 0 0 0 0 0 0 0 0 0 0.00115261464828456 0 0 0 0.00127001806880583 0 0 0 0 0 0 0 0 0 0 0 0 0 0 0 0 0 0 0 0 0 0 0 0 0 0 0 0 0 0 0 0 0 0 0 0 0 0 0 0 0 0 0.00777996754836567 0 0 0 0 0.0170728249762509 0.0260280652715544 0 0.0713428327481185 0.107445668701052 0.240012661710376 0.103228111185969 0 0 0.0102825026464546 0.0160708418359729 0 0 0 0 0.00354026422511116 0.0140754648801535 0.115354395087632 0.145106042739485 0 0 0 0 0 0.00265825653702796 0 0 0 0 0 0 0 0 0 0 0 0 0 0 0 0 0 0 0 0 0.00170149060568955 0 0 0.00170831340343772 0 0 0 0 0 0.00586818233066295 0 0 0 0.0283389586013236 0.00462413111021032 0 0 0.00190568193080067 0 0.00823695553346992 0.00619246952202203 0.00905970668305965 0.0149322498951421 0.00379601080268371 0.00770189977239541 0 0 0 0 0 0 0 0 0 0 0 0 0.00205766555669329 0 0 0 0 0 0 0 0 0 0 0 0 0 0 0 0 0 0 0 0.000970159778286923 0.00174562061785801 0 0 0 0 0 0 0.00185521851905583 0 0 0 0 0 0 0 0 0 0 0 0 0.00205054275155233 0 0 0 0 0 0 0.00180293256955412 0 0 0 0 0 0 0 0 0 0 0 0 0 0 0 0 0 0 0 0 0 0 0 0 0 0 0 0 0 0 0 0 0 0 0 0 0 0 0 0 0 0 0.00785023993735292 0 0 0 0 0 0.00148734986825789 0 0 0 0 0 0 0 0 0 0 0 0 0 0 0 0 0 0 0 0 0 0 0 0 0 0 0 0 0 0 0 0 0 0 0 0 0 0 0.00131618611180185 0 0 0 0 0 0.000839066216620302 0 0 0 0 0 0 0 0 0.00153843507145524
0 0 0 0.0683768792997008 0 0 0.00444361458192163 0 0 0 0 0 0 0 0 0 0 0 0 0 0 0 0 0 0 0 0 0 0 0.0109926747450893 0.0362258064128247 0 0 0 0 0 0.0106535032875422 0.281965572775613 0 0 0 0 0 0 0 0 0 0 0 0 0 0 0 0 0.00162244494511132 0 0 0 0.00166097801255772 0 0 0 0 0 0 0 0 0 0 0 0 0 0 0 0 0 0 0 0 0 0 0 0 0 0 0.137560440723144 0.101769538960929 0.00307460529928594 0 0 0 0 0 0 0.00411440379793201 0.137379093238988 0.00355195855105976 0 0 0 0.00133041849493912 0 0 0 0 0 0 0 0 0 0 0 0 0 0 0 0 0 0 0 0 0 0 0 0 0 0 0 0 0 0.115257866731512 0 0 0.0298521041865684 0 0 0.00294365068896882 0 0 0.00384524884284727 0 0 0 0 0.00363033554877638 0 0 0.0103580132442142 0.00244274667199027 0 0.00246849909679955 0 0 0.00215049762299266 0.0154675105475431 0 0 0 0 0 0 0 0 0 0 0 0 0 0 0 0 0 0 0 0 0 0 0 0 0 0 0 0 0 0 0 0 0 0 0 0 0 0 0 0 0.000993221346772838 0 0 0 0 0 0 0 0 0 0 0 0 0.00174191818446114 0 0 0 0 0 0 0 0 0 0 0 0 0 0 0 0 0 0 0 0 0 0 0 0 0 0 0 0 0 0 0 0 0 0 0 0 0 0 0 0 0 0 0 0 0 0 0 0 0 0.00127925107702261 0 0 0 0 0 0.00119607181679373 0 0 0 0 0 0 0 0 0 0 0 0 0 0 0 0 0 0 0 0 0 0 0 0 0 0 0 0 0 0 0 0 0 0 0 0 0 0 0.00165113126609808 0 0 0 0 0 0 0 0 0 0 0 0 0 0 0
0 0 0 0 0 0 0 0 0 0 0 0 0 0 0 0 0 0 0 0 0 0 0 0 0 0 0 0 0 0 0 0 0 0 0 0 0 0 0 0 0 0 0 0 0 0 0 0 0 0 0 0 0 0 0 0 0 0 0 0 0 0 0 0 0 0 0 0 0 0 0 0 0 0 0 0 0 0 0 0 0 0 0 0 0 0 0.0479688283383818 0 0.0590918426753658 0.0683393381152624 0.0441578220120315 0.420056056962597 0.0572957810916146 0.0165272609843895 0 0.0429508367407162 0 0 0 0 0.0146451769784121 0.0216856309828917 0.0697013480363723 0.102189233302317 0 0 0 0 0 0 0 0 0 0 0 0 0 0 0 0 0 0 0 0 0 0 0 0 0 0 0 0 0 0 0 0 0 0 0 0 0 0 0 0 0 0 0 0 0 0 0 0.0252892999741557 0.0101015438054926 0 0 0 0 0 0 0 0 0 0 0 0 0 0 0 0 0 0 0 0 0 0 0 0 0 0 0 0 0 0 0 0 0 0 0 0 0 0 0 0 0 0 0 0 0 0 0 0 0 0 0 0 0 0 0 0 0 0 0 0 0 0 0 0 0 0 0 0 0 0 0 0 0 0 0 0 0 0 0 0 0 0 0 0 0 0 0 0 0 0 0 0 0 0 0 0 0 0 0 0 0 0 0 0 0 0 0 0 0 0 0 0 0 0 0 0 0 0 0 0 0 0 0 0 0 0 0 0 0 0 0 0 0 0 0 0 0 0 0 0 0 0 0 0 0 0 0 0 0 0 0 0 0 0 0 0 0 0 0 0 0 0 0 0 0 0
0 0 0 0 0 0 0.000481503755762998 0 0 0 0 0 0 0 0 0 0 0 0 0 0 0 0 0 0 0 0 0 0 0.00638161681640991 0.0606156383546348 0 0 0 0 0 0.00247635942137829 0.0765288658475843 0 0 0 0 0 0 0 0 0 0 0 0 0 0 0.00403873060820857 0 0.00148287793763237 0 0 0.000994850480588496 0.0101887114299073 0 0 0 0 0 0 0 0 0 0 0 0 0 0 0 0 0 0 0 0 0 0.0263485426071005 0.00169725864957543 0.00324815091734949 0.00820021510349886 0 0.102100715638522 0.166809506495826 0.00593149377445382 0.0622740080524406 0.035349259374678 0.0163227737735985 0.0177829736217533 0.0150761798504489 0.0929059410812162 0.00723103555979203 0 0.0933290421102752 0 0 0 0 0 0.020695453050562 0.0198343955281257 0 0 0.0146253766270178 0 0 0.00158526797504261 0 0 0.00355239913875955 0 0 0.0134754267205328 0.000923968276569538 0 0 0 0 0 0 0 0 0 0 0.00979244120862075 0 0 0.0164357414199151 0 0 0.00157438286410286 0 0 0.00927757492546077 0 0 0.00239843193192817 0 0.00399519319982364 0.00178471128549294 0.00987788696491628 0.00272912465736023 0 0.00192960387092103 0.0113336982882607 0.00169951085054355 0.00713389202183412 0.00343435806530632 0.00110717230904204 0.000439056329552761 0.00262498217052913 0.0136495298876114 0.000945933623259215 0 0 0 0 0 0 0 0 0 0 0 0 0 0 0 0 0 0 0 0 0 0 0 0 0 0 0 0 0 0 0 0 0 0 0 0 0 0 0 0 0 0 0 0 0 0 0 0 0 0 0 0 0.00101153616274605 0 0 0 0 0 0 0 0 0 0 0 0 0 0 0 0 0 0 0 0 0 0 0 0 0 0 0 0 0 0 0 0 0 0 0 0 0 0 0 0 0 0 0 0 0 0 0 0 0 0.0019730415451895 0 0 0 0 0 0 0 0 0 0 0 0 0 0 0 0 0 0 0 0 0 0 0 0 0 0 0 0 0 0 0 0 0 0 0 0 0 0 0 0 0 0 0 0 0.00138305488275892 0 0 0 0 0 0 0 0 0 0 0 0 0 0 0.000980602955578805
0 0 0 0 0 0 0 0 0 0 0 0 0 0 0 0 0 0 0 0 0 0 0 0 0 0 0 0 0 0 0.100837354871765 0 0 0 0 0 0 0.00220843289400515 0 0 0 0 0 0 0 0 0 0 0 0 0 0 0.0448283329239884 0 0.00143775097982336 0 0 0.0030639896889477 0.0294286237714779 0 0 0 0 0 0 0 0 0 0 0 0 0 0 0 0 0 0 0 0 0 0.0528842642411617 0.0161485614083254 0.0250134136318776 0.0600098116963166 0.00537330126718902 0.0421945984164751 0.00811183915317935 0.0031293235811808 0.0447846172080233 0.0548992355835298 0.00153658597272479 0.00947172497903474 0 0.00299544159060903 0 0.116382299400349 0 0.00427534044656525 0.0152723615169032 0.00747221789416727 0 0.000950098585308845 0.021095448851996 0.0329977306334604 0 0 0.0245742499913276 0 0 0 0 0 0.00553740900060211 0 0 0.0187965612895622 0 0 0 0 0 0 0 0 0 0 0 0.0793572185054752 0.00128684851928251 0 0 0 0 0 0 0 0.0714449545059201 0 0 0.00191669769362453 0 0.0117610437420381 0 0.00244074552222985 0.00265699665309126 0.00139302436308438 0.00900261725866553 0.00609817602649822 0.00802344183455029 0.011391370620745 0.0188875918227622 0.00313628104948521 0 0.00564518278081904 0.00984688763185294 0 0 0 0 0 0 0 0 0 0 0 0 0 0 0 0 0 0 0 0 0 0 0 0 0 0 0 0 0 0 0 0 0 0 0 0 0 0 0 0 0 0 0 0 0 0 0 0 0 0 0 0 0 0 0 0 0 0 0 0 0 0 0 0 0 0 0 0 0 0 0 0 0 0 0 0 0 0 0 0 0 0 0 0 0 0 0 0 0 0 0 0 0 0 0 0 0 0 0 0 0 0 0 0 0 0 0 0 0 0 0 0 0 0 0 0 0 0 0 0 0 0 0 0 0 0 0 0 0 0 0 0 0 0 0 0 0 0 0 0 0 0 0 0 0 0 0 0 0 0 0 0 0 0 0 0 0 0 0 0 0 0 0 0
0 0 0 0 0 0 0 0 0 0 0 0 0 0 0 0 0 0 0 0 0 0 0 0 0 0 0 0 0 0 0 0 0 0 0 0 0 0 0 0 0 0 0 0 0 0 0 0 0 0 0 0 0 0 0 0 0 0 0 0 0 0 0 0 0 0 0 0 0 0 0 0 0 0 0 0.0504768809706952 0 0 0 0 0 0 0 0 0 0.0131478840407314 0 0.0293577786465936 0 0 0 0 0 0 0 0 0.0261183622169305 0 0.0602971211260003 0.155475278010946 0 0 0 0 0 0 0 0 0 0 0 0 0 0 0 0 0 0 0 0 0 0 0 0 0 0 0 0.114361553683244 0 0 0 0 0 0 0 0.0444909379799433 0.49463942937758 0.0116347739473354 0 0 0 0 0 0 0 0 0 0 0 0 0 0 0 0 0 0 0 0 0 0 0 0 0 0 0 0 0 0 0 0 0 0 0 0 0 0 0 0 0 0 0 0 0 0 0 0 0 0 0 0 0 0 0 0 0 0 0 0 0 0 0 0 0 0 0 0 0 0 0 0 0 0 0 0 0 0 0 0 0 0 0 0 0 0 0 0 0 0 0 0 0 0 0 0 0 0 0 0 0 0 0 0 0 0 0 0 0 0 0 0 0 0 0 0 0 0 0 0 0 0 0 0 0 0 0 0 0 0 0 0 0 0 0 0 0 0 0 0 0 0 0 0 0 0 0 0 0 0 0 0 0 0 0 0 0 0 0 0 0 0 0 0 0 0 0 0 0 0 0 0 0 0 0 0 0 0 0 0 0
0 0 0 0 0 0 0 0 0 0 0 0 0 0 0 0 0 0 0 0 0 0 0 0 0 0 0 0 0 0 0 0 0 0 0 0 0 0 0 0 0 0 0 0 0 0 0 0 0 0 0 0 0 0 0 0 0 0 0 0 0 0 0 0 0 0 0 0 0 0 0 0 0 0 0 0.0404538875629839 0 0 0 0 0 0.100779784139841 0.0820855561298135 0.0753592744117551 0 0.0275448457839559 0 0 0 0 0 0 0 0 0 0 0.121693948427763 0.0786473559603812 0 0.0597994142654674 0 0 0 0 0 0 0 0 0 0 0 0 0 0 0 0 0 0 0 0 0 0 0 0 0 0 0 0.0376612492066834 0 0 0 0 0 0 0 0 0.375974684111356 0 0 0 0 0 0 0 0 0 0 0 0 0 0 0 0 0 0 0 0 0 0 0 0 0 0 0 0 0 0 0 0 0 0 0 0 0 0 0 0 0 0 0 0 0 0 0 0 0 0 0 0 0 0 0 0 0 0 0 0 0 0 0 0 0 0 0 0 0 0 0 0 0 0 0 0 0 0 0 0 0 0 0 0 0 0 0 0 0 0 0 0 0 0 0 0 0 0 0 0 0 0 0 0 0 0 0 0 0 0 0 0 0 0 0 0 0 0 0 0 0 0 0 0 0 0 0 0 0 0 0 0 0 0 0 0 0 0 0 0 0 0 0 0 0 0 0 0 0 0 0 0 0 0 0 0 0 0 0 0 0 0 0 0 0 0 0 0 0 0 0 0 0 0 0 0 0 0 0 0 0 0
0 0 0 0 0 0 0 0 0 0 0 0 0 0 0 0 0 0 0 0 0 0 0 0 0 0 0 0 0 0 0.0294773744001254 0 0 0 0 0 0 0 0 0 0 0 0 0 0 0 0 0 0 0 0 0 0 0 0 0 0 0 0 0 0 0 0 0 0 0 0 0 0 0 0 0 0 0 0 0 0 0 0 0 0 0.120018347694813 0.0201148160987725 0.10821761427607 0 0.0263321064805748 0 0.0189730640852194 0 0 0 0 0 0 0 0 0.0458463307607295 0.156149702316544 0.0460457126890106 0 0 0 0 0 0 0 0 0 0 0 0 0 0 0 0 0.0081018553426892 0 0 0 0 0 0 0 0 0 0 0 0.0944469348072099 0 0 0 0 0 0 0 0 0.326276141048241 0 0 0 0 0 0 0 0 0 0 0 0 0 0 0 0 0 0 0 0 0 0 0 0 0 0 0 0 0 0 0 0 0 0 0 0 0 0 0 0 0 0 0 0 0 0 0 0 0 0 0 0 0 0 0 0 0 0 0 0 0 0 0 0 0 0 0 0 0 0 0 0 0 0 0 0 0 0 0 0 0 0 0 0 0 0 0 0 0 0 0 0 0 0 0 0 0 0 0 0 0 0 0 0 0 0 0 0 0 0 0 0 0 0 0 0 0 0 0 0 0 0 0 0 0 0 0 0 0 0 0 0 0 0 0 0 0 0 0 0 0 0 0 0 0 0 0 0 0 0 0 0 0 0 0 0 0 0 0 0 0 0 0 0 0 0 0 0 0 0 0 0 0 0 0 0 0 0 0 0 0 0
0 0 0 0.00194782116065068 0 0 0 0 0 0 0 0 0 0 0 0 0 0 0 0 0 0 0 0 0 0 0 0 0 0 0.00210808847759157 0.0045431781105986 0.0701709099164835 0.0447919606071456 0.0297046367053723 0 0 0 0 0 0 0 0 0 0 0 0.00455470091527941 0 0 0 0 0 0 0 0.0423928247843731 0 0.0021016195116038 0 0 0 0 0 0 0 0 0 0 0 0 0 0 0.00647820881281522 0 0.00308960029109578 0 0 0 0 0 0 0 0 0 0 0 0.00403622697176581 0 0 0.00758710458436868 0.0136979298185781 0.00608679816477127 0 0.00534179485484732 0.00144713804478253 0.00396572265935651 0 0 0 0 0 0 0.249782031461231 0.0276380067435936 0.0486812994845561 0 0 0 0 0 0 0 0 0 0 0 0 0 0 0 0 0 0 0 0 0 0 0 0 0 0 0.0054753407138349 0 0 0.00769846426046086 0 0 0 0 0 0.00770383117213601 0 0 0 0.0083016630986213 0 0 0 0 0 0.0232540185903854 0 0.101817101859344 0.0458971543423105 0.0678627849811483 0 0 0 0 0 0 0 0 0 0 0 0 0 0 0 0 0 0 0 0 0 0 0 0 0 0 0 0 0 0 0 0 0 0 0.00491554028474804 0.0191553922654256 0 0 0 0 0 0 0 0 0 0 0 0 0 0 0 0 0 0 0 0 0 0 0 0 0 0 0.00197196064523471 0 0 0 0 0 0 0 0 0 0 0 0 0 0 0 0 0 0 0 0 0 0 0 0 0 0 0 0 0 0 0 0 0 0 0 0 0 0 0 0 0 0.0711691031846294 0 0 0 0 0 0 0 0 0 0 0 0 0 0 0 0 0 0 0 0 0 0 0 0 0 0 0 0 0 0 0 0 0 0 0 0 0 0 0 0 0 0.00836756485489274 0 0 0 0 0.00828427660417861 0.00539964090394031 0 0 0 0 0 0 0 0.0015670860411432 0 0 0.00317863266589644 0.0278328414508087
0 0 0 0.00144913575057642 0 0 0 0 0 0 0 0 0 0 0 0 0 0 0 0 0 0 0 0 0 0 0 0 0 0 0 0.0125260274022099 0.0265148359604047 0.018969096427015 0.0263954418773529 0 0 0.00167996588778743 0 0 0.00108239617980001 0 0 0 0 0 0.00166512876639535 0 0 0 0 0 0 0 0.0159126653660568 0 0 0 0 0 0 0 0 0 0 0 0 0 0 0 0 0 0 0.00179731865453537 0.00195065977542057 0 0 0 0 0 0 0 0 0 0 0.00409184692945414 0.000732229701120004 0 0.00687500883001786 0.0156959044578657 0.0134843125893078 0 0.0101800260797386 0 0.00281471476925736 0 0.000587397382266558 0 0 0 0.119728021953785 0 0.0303429869623704 0.0764097206850586 0 0 0 0 0 0 0 0 0 0 0 0 0 0 0 0 0 0 0 0 0 0 0 0 0 0 0.00382102005767726 0 0 0.00363599798985604 0 0 0 0 0 0.0107102989351886 0 0 0 0.0102215271332625 0.0289911919253642 0 0 0.00095027598965861 0 0.0491227084885465 0.0584497053975391 0.120223576400701 0.0654869732657182 0.0325435559162509 0.00155641205416061 0 0 0 0 0 0 0 0 0 0 0 0 0 0 0 0 0 0 0 0 0 0 0 0 0 0 0 0 0 0 0 0 0.000663602514852285 0 0.0036419954293903 0 0 0 0 0 0 0 0 0 0 0 0 0 0 0 0 0 0 0 0 0 0 0 0 0 0 0.00151990127016897 0 0 0 0 0 0 0 0 0 0 0 0 0 0 0 0 0 0 0 0 0 0 0 0 0 0 0 0 0 0 0 0 0 0 0 0 0 0 0 0 0 0.0863058266436062 0 0 0 0 0 0 0 0 0 0 0 0 0 0 0 0 0 0 0 0 0 0 0 0 0 0 0 0 0 0 0 0 0 0 0 0 0 0 0 0.00180268249267044 0 0.0544230948014388 0.00561881369617377 0 0 0.00079721966881664 0.0198848136101067 0.00635683294977677 0 0 0 0 0 0 0 0.0102755683733952 0 0 0.0133249424008446 0.0187866202070397
0 0 0 0 0 0 0 0 0 0 0 0 0 0 0 0 0 0 0 0 0 0 0 0 0 0 0 0 0 0 0 0.00158868259644795 0.000894053498154646 0.000651431114474826 0.00368722287802715 0 0 0.000671016166300092 0 0 0 0 0 0 0 0 0 0 0 0 0 0 0 0 0 0 0 0 0.00155763240146655 0 0 0 0 0 0 0 0 0 0 0 0 0 0 0 0 0 0 0 0 0 0.00420504366586993 0.000527422728995537 0 0.00111029312771422 0 0.032505081183307 0.0187537748183509 0.00176450897627674 0.0903763641183059 0.182937207891307 0.0809821725703111 0.0279240272308852 0.0674271187090279 0 0.00731169082248048 0.0128950405171755 0.0105406263462613 0 0 0 0.0107067002770528 0.0245229460732036 0 0.193277380093661 0 0 0 0 0 0 0 0 0 0 0 0 0 0 0 0 0 0 0 0 0 0 0 0.00280931115741968 0 0 0 0 0 0 0 0 0.00164709662921603 0 0 0.00126258430306836 0 0.00706470555107408 0.00482744161600668 0.10056906117922 0.00234139027235697 0.00127394486761875 0 0 0.00112862469899325 0.0295825044898156 0.0116668294646018 0.0245670949779873 0.0219693847170639 0.00911507769894938 0.00335751057155024 0 0 0 0 0 0 0 0 0 0 0 0 0 0 0 0 0 0 0 0 0 0 0 0 0 0 0 0 0 0 0 0 0 0 0 0 0 0 0 0 0 0 0 0 0 0 0 0 0 0 0 0 0 0 0 0 0 0 0 0 0 0 0 0 0 0 0 0 0 0 0 0 0 0 0 0 0 0 0 0 0 0 0 0 0 0 0 0 0 0 0 0 0 0 0 0 0 0 0 0 0 0 0 0 0 0 0 0 0 0 0 0 0 0 0 0 0 0 0 0 0 0 0 0 0 0 0 0 0 0 0 0 0 0 0 0 0 0 0 0 0 0 0 0 0 0 0 0 0 0 0 0 0 0 0 0 0 0 0 0 0 0 0 0
0 0 0 0.000643317878958223 0 0 0 0 0 0 0 0 0 0 0 0 0 0 0 0 0 0 0 0 0 0 0 0 0 0 0 0.00208045623381977 0.00102902254601149 0.00270950716533535 0.00507507104228536 0 0 0.000783681199817935 0 0 0 0 0 0 0 0 0 0 0 0 0 0 0 0 0 0 0 0 0 0 0 0 0 0 0 0 0 0 0 0 0 0 0 0.000557814967024372 0 0 0 0 0 0 0.00108861994617177 0.000610227873301709 0 0.00169039983209743 0 0.0299675055126223 0.0105257410236587 0.00242326138047396 0.0600594670791504 0.132348135843802 0.0840173678241307 0.0355249287207766 0.0750937833481263 0 0.00949073425895306 0.0109416992580311 0.0145975426283378 0 0 0 0.0166966414334381 0.0546740135382521 0.171119326115803 0 0 0 0 0 0 0 0 0 0 0 0 0 0 0 0 0 0 0 0 0 0 0 0 0.00407088438323383 0 0 0.00159511548560418 0 0 0.00150786724570299 0 0 0.00192699595206336 0 0 0.00176163544735967 0 0.0138985532208771 0 0.067454646793908 0.0109462665084908 0.00118950367411319 0 0 0 0.0503060477826354 0.019633810409757 0.0522999169142688 0.0367145477897702 0.0129459417418359 0 0 0 0 0 0 0 0 0 0 0 0 0 0 0 0 0 0 0 0 0 0 0 0 0 0 0 0 0 0 0 0 0 0 0 0 0 0 0 0 0 0 0 0 0 0 0 0 0 0 0 0 0 0 0 0 0 0 0 0 0 0 0 0 0 0 0 0 0 0 0 0 0 0 0 0 0 0 0 0 0 0 0 0 0 0 0 0 0 0 0 0 0 0 0 0 0 0 0 0 0 0 0 0 0 0 0 0 0 0 0 0 0 0 0 0 0 0 0 0 0 0 0 0 0 0 0 0 0 0 0 0 0 0 0 0 0 0 0 0 0 0 0 0 0 0 0 0 0 0 0 0 0 0 0 0 0 0 0 0 0 0 0 0 0
0 0 0 0 0.0353455876319962 0 0 0.0245939116628385 0 0 0 0 0 0 0 0 0 0 0.0129320927179775 0 0 0 0 0 0 0 0 0 0 0 0 0 0 0 0 0 0.0164452994424928 0 0 0 0 0 0 0 0 0 0 0 0 0 0 0 0 0 0 0 0 0 0 0 0 0 0 0 0 0 0 0 0 0.0251046780689623 0 0 0 0.0118183804976284 0 0 0.015579488081496 0 0 0 0 0 0 0 0 0 0 0.0332922642405138 0 0 0 0 0 0 0 0 0 0 0 0 0 0 0 0 0 0 0 0 0 0.278111907644731 0 0 0 0 0.00967250434924762 0.0126999642913813 0 0.0132726829843519 0.0608712612553646 0 0 0 0 0 0 0 0 0 0 0 0 0 0 0.0218279460206394 0 0 0 0 0 0 0 0 0 0 0 0 0 0 0 0 0 0 0 0 0 0 0 0 0 0 0 0 0 0 0 0 0 0.0300855592097131 0 0 0 0 0 0 0 0 0 0 0 0 0 0 0 0 0 0 0 0 0 0 0 0 0 0 0 0.00617055771294401 0 0 0 0 0 0 0 0 0 0 0 0 0.0861712081612122 0 0 0 0 0 0 0.0323880268726444 0 0.00898319761810967 0 0 0 0 0 0 0 0 0 0 0 0 0 0 0 0 0 0 0 0 0 0 0 0 0 0 0 0 0 0 0 0 0 0.00518384438948143 0 0 0 0 0 0 0 0 0 0.101618637928815 0 0 0.0134652262592475 0 0 0 0 0 0 0 0.124658364795713 0 0 0 0 0 0 0 0 0 0 0 0 0 0 0 0 0 0 0 0 0 0 0 0 0 0 0 0 0 0 0.0148831367942526 0 0 0 0 0 0 0 0.00482427136824572 0 0 0 0 0 0 0
0 0 0 0 0 0 0 0 0 0 0 0 0 0 0 0 0 0 0 0 0 0 0 0 0 0 0 0 0 0 0 0 0 0 0 0 0 0 0 0 0 0 0 0 0 0 0 0 0 0 0 0 0 0.1562414787324 0 0 0 0 0 0 0 0 0 0 0 0 0 0 0 0 0 0 0 0 0 0 0 0 0 0 0 0 0 0 0 0 0 0 0 0 0 0 0 0 0 0 0 0 0 0 0 0 0 0 0 0 0.128439881153881 0 0 0 0 0 0.0368075517244749 0.0405579591395552 0 0 0 0 0 0 0 0.233221034194478 0.0419417844345467 0.169113464051323 0.0605559407169016 0 0 0 0 0 0 0 0 0 0 0 0 0 0 0 0 0 0 0 0 0 0 0 0 0 0 0 0 0 0 0 0 0 0 0 0 0 0 0 0 0 0 0 0 0 0 0 0 0.0488298129175547 0.0200105066496412 0 0 0 0 0 0 0 0 0 0 0 0 0 0 0 0 0 0 0 0 0 0 0 0 0 0 0 0 0 0 0 0 0 0 0 0.0128923896460402 0 0 0 0 0 0 0 0 0 0 0 0 0 0 0 0 0 0 0 0 0 0 0 0 0 0 0 0 0 0 0 0 0 0 0 0 0 0 0 0 0 0 0 0 0 0 0 0 0 0 0 0 0 0 0 0 0 0 0 0.0160487660071225 0.0353394306320816 0 0 0 0 0 0 0 0 0 0 0 0 0 0 0 0 0 0 0 0 0 0 0 0 0 0 0 0 0 0 0 0 0 0 0 0 0 0 0 0 0 0 0 0 0 0 0
0 0 0.00432296696092757 0 0 0 0 0 0 0 0 0 0 0 0 0.00703493959197 0 0 0 0 0 0 0 0 0 0 0 0 0 0.0223440775730736 0.119761692711741 0 0 0 0 0 0 0 0 0 0 0 0 0 0 0 0 0 0 0 0 0 0.00784992726662934 0 0 0 0 0 0 0 0 0 0 0 0 0 0 0 0 0 0 0 0 0 0 0 0 0 0 0 0 0 0 0.00484901961623284 0 0 0 0 0 0 0 0.00358879071146764 0 0 0 0.0683808058791748 0.0921376864489678 0 0 0 0 0 0 0 0 0.109696086167693 0 0.00515061259136078 0 0 0 0 0.103200240852925 0 0 0.397565582618707 0.0269981367508836 0 0 0 0 0.0271194342582462 0 0 0 0 0 0 0 0 0 0 0 0 0 0 0 0 0 0 0 0 0 0 0 0 0 0 0 0 0 0 0 0 0 0 0 0 0 0 0 0 0 0 0 0 0 0 0 0 0 0 0 0 0 0 0 0 0 0 0 0 0 0 0 0 0 0 0 0 0 0 0 0 0 0 0 0 0 0 0 0 0 0 0 0 0 0 0 0 0 0 0 0 0 0 0 0 0 0 0 0 0 0 0 0 0 0 0 0 0 0 0 0 0 0 0 0 0 0 0 0 0 0 0 0 0 0 0 0 0 0 0 0 0 0 0 0 0 0 0 0 0 0 0 0 0 0 0 0 0 0 0 0 0 0 0 0 0 0 0 0 0 0 0 0 0 0 0 0 0 0 0 0 0 0 0 0 0 0 0 0 0 0 0 0 0 0 0 0 0 0 0 0 0 0 0 0 0
0 0 0 0 0 0 0 0 0 0 0 0 0 0 0 0 0 0 0 0 0 0 0 0 0 0 0.10632130002049 0 0 0 0 0 0 0 0 0 0 0 0 0 0 0 0 0 0 0 0 0 0 0 0 0 0 0.235374079488767 0 0 0 0 0 0 0 0 0 0 0 0 0 0 0 0 0 0 0 0 0 0 0 0 0 0 0 0 0 0 0 0 0 0 0 0 0 0 0 0 0 0 0 0 0 0 0 0 0 0 0 0 0.0206816283459238 0 0.171753994949508 0 0 0 0 0 0 0 0.0915040738611502 0 0 0 0 0 0 0 0.0287253568983975 0 0 0 0 0 0 0 0 0 0 0 0 0 0 0 0 0 0 0 0 0 0 0 0 0 0 0 0 0 0 0 0 0 0 0 0 0 0 0 0 0 0 0 0 0 0 0 0 0.177746323608559 0.0292634288766923 0 0 0 0 0 0 0 0 0 0 0 0 0 0 0 0 0 0 0 0 0 0 0 0 0 0 0 0 0 0 0 0 0 0 0 0.0264084602057955 0 0 0 0 0 0 0 0 0 0 0 0 0 0 0 0 0 0 0 0 0 0 0 0 0 0 0 0 0 0 0 0 0 0 0 0 0 0 0 0 0 0 0 0 0 0 0 0 0 0 0 0 0 0 0.0398414395364752 0 0 0 0 0.0723799142082413 0 0 0 0 0 0 0 0 0 0 0 0 0 0 0 0 0 0 0 0 0 0 0 0 0 0 0 0 0 0 0 0 0 0 0 0 0 0 0 0 0 0 0 0 0 0 0 0
0 0 0 0 0 0 0 0 0 0 0 0 0 0 0 0 0 0 0 0 0 0 0 0 0 0 0.0495133085170669 0 0 0 0 0 0 0 0 0 0 0 0 0 0 0 0.0234127372002839 0.0190834852104963 0 0.0364170750908275 0 0 0 0 0 0 0 0.362214718864725 0 0 0 0 0 0.0170189990831789 0 0 0 0 0.020559864664243 0.0177589555650563 0.0395919743687812 0 0 0 0 0 0 0 0 0 0 0 0 0 0 0 0 0 0 0 0 0 0 0 0 0 0 0 0 0 0 0 0 0 0 0 0 0 0 0 0 0.0635095431233639 0 0 0 0 0 0 0 0 0 0.0696488310240117 0 0 0 0 0.0233394178380433 0 0.0468259391741576 0 0 0 0 0 0 0 0 0 0 0 0 0 0 0 0 0 0 0 0 0 0 0 0 0 0 0 0 0 0 0 0 0 0 0 0 0 0 0 0 0 0 0 0.0144935992192234 0 0 0 0 0.0961065267969838 0.0440734700609673 0 0 0 0 0 0 0 0 0 0 0 0 0 0 0 0 0 0 0 0 0 0 0 0 0 0 0 0 0 0 0 0 0 0 0 0.0174422470551717 0 0 0 0 0 0 0 0 0 0 0 0 0 0 0 0 0 0 0 0 0 0 0 0 0 0 0 0 0 0 0 0 0 0 0 0 0 0 0 0 0 0 0 0 0 0 0 0 0 0 0 0 0 0 0.0118459925821901 0 0 0 0 0.0190907996010508 0.00805251496017786 0 0 0 0 0 0 0 0 0 0 0 0 0 0 0 0 0 0 0 0 0 0 0 0 0 0 0 0 0 0 0 0 0 0 0 0 0 0 0 0 0 0 0 0 0 0 0
0.0302929747254293 0 0 0 0.0787590533732682 0 0 0 0 0 0.0170394433876938 0 0 0 0 0.00392233922799455 0 0 0 0 0 0 0 0 0 0 0 0 0.0302646161670146 0.0427246765944254 0.0805576223812723 0 0 0 0 0 0.00894489098435911 0 0 0 0 0 0 0 0 0 0 0 0 0 0 0 0 0 0 0 0 0 0 0 0 0 0 0 0 0 0 0.0672688574253705 0 0.0263352241930998 0 0 0 0 0 0 0 0 0 0 0 0 0 0 0 0 0.00294946844747195 0.00678630245313154 0 0 0 0 0.012217102827901 0 0 0.00776642838947353 0 0 0 0 0 0 0 0 0.234801406576004 0 0 0 0 0 0 0.0337244468499215 0.101758886962695 0 0 0 0 0.0176486032727502 0.00818574578475285 0 0 0 0 0 0 0 0 0 0 0 0 0 0 0.00830927419263836 0 0 0 0 0 0 0 0 0 0 0 0 0 0 0 0 0 0 0 0 0 0 0 0 0 0 0 0 0 0 0 0 0 0 0 0 0 0 0 0 0 0 0 0 0 0 0 0 0 0 0 0 0 0 0 0 0 0 0 0 0 0 0 0 0 0 0 0 0 0 0 0 0 0 0.00979047225540482 0 0 0 0 0 0 0 0 0 0 0 0 0 0 0 0 0 0 0 0 0 0 0 0 0 0 0 0 0 0 0 0 0 0 0 0 0 0 0 0 0 0 0 0 0 0 0 0 0 0 0 0 0.0374044413380253 0 0 0.00564015338661677 0 0 0 0 0 0 0 0.116776399688457 0 0 0 0 0 0 0 0 0 0 0 0 0 0 0 0 0 0 0.00494525013740388 0 0 0 0 0 0.0051859189774242 0 0 0 0 0 0 0 0 0 0 0 0 0 0 0 0 0 0 0 0 0
0 0 0 0 0 0 0 0 0 0 0 0 0 0 0 0 0 0 0.075189391479228 0 0 0 0 0 0 0 0 0 0 0 0 0 0 0 0 0 0 0 0 0 0 0 0 0 0 0 0 0 0 0 0 0 0 0 0 0 0 0 0 0 0 0 0 0 0 0 0 0 0 0.305361290738535 0 0 0 0 0 0 0 0 0 0 0 0 0 0 0 0 0 0 0 0 0 0 0 0 0 0 0 0 0 0 0 0 0 0 0 0 0 0 0 0 0 0.191297435510542 0 0 0 0 0 0 0 0 0 0 0 0 0.428151882271694 0 0 0 0 0 0 0 0 0 0 0 0 0 0 0 0 0 0 0 0 0 0 0 0 0 0 0 0 0 0 0 0 0 0 0 0 0 0 0 0 0 0 0 0 0 0 0 0 0 0 0 0 0 0 0 0 0 0 0 0 0 0 0 0 0 0 0 0 0 0 0 0 0 0 0 0 0 0 0 0 0 0 0 0 0 0 0 0 0 0 0 0 0 0 0 0 0 0 0 0 0 0 0 0 0 0 0 0 0 0 0 0 0 0 0 0 0 0 0 0 0 0 0 0 0 0 0 0 0 0 0 0 0 0 0 0 0 0 0 0 0 0 0 0 0 0 0 0 0 0 0 0 0 0 0 0 0 0 0 0 0 0 0 0 0 0 0 0 0 0 0 0 0 0 0 0 0 0 0 0 0 0 0 0 0 0 0 0 0 0 0 0 0 0
0.0182677492085616 0 0.00591813825837256 0 0 0 0 0 0 0 0.0274789821729228 0 0 0 0 0.00506400220126164 0.00510032933326495 0 0.055705719788177 0 0.00855544770498773 0 0 0 0 0 0 0 0 0.00872768920594308 0.0124201731007652 0 0 0 0 0 0 0 0 0 0 0 0 0 0 0 0 0 0 0 0 0 0 0 0 0 0 0 0 0.00456660909967527 0 0 0.00378222683078987 0 0 0 0 0.153992620423367 0.0863502478513013 0.196752838048398 0 0 0 0 0 0 0 0 0 0 0 0 0 0 0 0 0 0 0 0 0 0 0 0 0 0 0 0 0 0 0 0 0 0 0 0 0 0 0 0.0234060664855808 0.0306792518555045 0 0.0949959371451073 0.100788468820731 0 0 0 0 0 0 0 0 0.0498365339186455 0 0.10338716120244 0 0 0 0 0 0 0 0 0 0 0 0 0 0 0 0 0 0 0 0 0 0 0 0 0 0 0 0 0 0 0 0 0 0 0 0 0 0 0 0 0 0 0 0 0 0 0 0 0 0 0 0 0 0 0 0 0 0 0 0 0 0 0 0 0 0 0 0 0 0 0 0 0 0 0 0 0 0 0 0 0 0 0 0 0 0 0 0 0 0 0 0 0 0 0 0 0 0 0 0 0 0 0 0 0 0 0 0 0 0 0 0 0 0 0 0 0 0 0 0 0 0 0 0 0 0 0 0 0 0 0 0 0 0 0 0 0 0 0.00422380734420367 0 0 0 0 0 0 0 0 0 0 0 0 0 0 0 0 0 0 0 0 0 0 0 0 0 0 0 0 0 0 0 0 0 0 0 0 0 0 0 0 0 0 0 0 0 0 0 0 0 0 0 0 0 0 0
0.0435572363356923 0 0 0 0 0 0 0 0 0 0.045464392207852 0 0 0 0 0 0 0 0 0 0 0 0 0 0 0 0 0.00924677370370743 0 0.100914248213078 0.178493584289857 0 0 0 0 0 0 0 0 0 0 0 0 0 0 0 0 0 0 0 0 0 0 0.00679468607893602 0 0 0 0 0 0 0 0 0 0 0 0 0 0 0 0 0 0 0 0 0 0 0 0 0 0 0 0 0 0 0 0 0 0 0 0 0 0 0 0 0 0.0103169975734006 0.0128963867755492 0 0 0 0 0 0 0 0 0.0195268677531648 0.0641039996141137 0 0 0.0603233239900117 0 0.0811398776700925 0 0.166859766784319 0 0.0384001644972638 0 0 0 0 0 0.0394472402743979 0.0289065150290873 0 0.0139865217325295 0.0483741680078604 0 0 0 0 0 0 0 0 0 0 0 0 0 0 0 0 0 0 0 0 0 0 0 0 0 0 0 0 0 0 0 0 0 0 0 0 0 0 0 0 0 0 0 0 0 0 0 0 0 0 0 0 0 0 0 0 0 0 0 0 0 0 0 0 0 0 0 0 0 0 0 0 0 0 0 0 0 0 0 0 0 0 0 0 0 0 0 0 0 0 0 0 0 0 0 0 0 0 0 0 0 0 0 0 0 0 0 0 0 0 0 0 0 0 0 0 0 0 0 0 0 0 0 0 0 0 0 0 0 0 0 0 0 0 0 0 0 0.0243171220899728 0 0 0 0 0.00693012737911502 0 0 0 0 0 0 0 0 0 0 0 0 0 0 0 0 0 0 0 0 0 0 0 0 0 0 0 0 0 0 0 0 0 0 0 0 0 0 0 0 0 0 0 0 0 0 0 0 0 0
0.0252210778722855 0 0 0 0 0 0 0 0 0 0.0426505935643165 0 0 0 0 0 0 0 0 0 0 0 0 0 0 0 0 0.0215038891248926 0 0.0187326266775187 0.0329435848466708 0 0 0 0 0 0 0 0 0 0 0 0 0 0 0 0 0 0 0 0 0 0 0.0323996275170981 0 0 0 0 0 0 0 0 0 0 0 0 0 0 0 0 0 0 0 0 0 0 0 0 0 0 0 0 0 0 0 0 0 0 0 0 0 0 0 0 0 0 0 0 0 0 0 0 0 0 0 0.0375975269430271 0 0 0 0 0 0.150427658862209 0.29156753432404 0 0 0 0 0 0 0 0 0.02299249124995 0.053111915290756 0.0237844548374482 0.051368997705596 0.169844561138716 0 0 0 0 0 0 0 0 0 0 0 0 0 0 0 0 0 0 0 0 0 0 0 0 0 0 0 0 0 0 0 0 0 0 0 0 0 0 0 0 0 0 0 0 0 0 0 0 0 0 0 0 0 0 0 0 0 0 0 0 0 0 0 0 0 0 0 0 0 0 0 0 0 0 0 0 0 0 0 0 0 0 0 0 0 0 0 0 0 0 0 0 0 0 0 0 0 0 0 0 0 0 0 0 0 0 0 0 0 0 0 0 0 0 0 0 0 0 0 0 0 0 0 0 0 0 0 0 0 0 0 0 0 0 0 0 0 0.0190456608964042 0 0 0 0 0.00680779914907098 0 0 0 0 0 0 0 0 0 0 0 0 0 0 0 0 0 0 0 0 0 0 0 0 0 0 0 0 0 0 0 0 0 0 0 0 0 0 0 0 0 0 0 0 0 0 0 0 0 0
0 0 0 0 0 0 0 0.00583636338397073 0 0 0 0 0.149356950787374 0 0 0 0 0 0 0 0 0 0.014791467750114 0 0.0083732787244895 0.00341522591884764 0.00846809242706705 0 0 0 0 0.0104070801674426 0 0 0.00881638200228622 0 0 0 0 0 0 0 0 0 0 0 0 0 0.0114226553775062 0 0 0 0 0 0 0.12156734264742 0.0565225246319593 0 0 0 0 0 0 0 0 0 0 0 0 0 0 0 0 0 0 0 0 0 0 0 0 0 0 0 0 0 0 0.0166548715312764 0 0 0 0 0 0 0 0 0 0 0 0 0 0 0 0 0.0053270236508295 0 0 0 0 0 0 0 0 0 0 0 0.0127454667983755 0.0294568991406959 0.122628509295589 0.0313331445901499 0.0422832448934971 0 0 0 0 0 0 0 0 0 0 0 0 0 0 0 0 0 0 0 0 0 0 0 0 0 0 0 0 0 0 0 0 0 0 0 0 0 0 0 0 0 0 0 0 0 0 0.138704246883141 0 0 0 0 0 0 0 0 0 0 0 0 0 0 0 0 0 0 0 0.0119325752346567 0 0 0 0 0 0 0 0 0 0 0 0 0 0 0 0 0 0 0 0 0.0596129670637159 0 0 0 0 0 0 0 0 0 0 0 0 0 0 0 0 0 0 0 0 0 0 0 0 0 0 0 0 0 0 0 0 0 0 0 0 0 0 0 0 0 0 0 0 0 0 0 0 0 0 0 0 0.02113636609401 0.00233921284131988 0.00762985935042481 0.0581998512209533 0 0 0 0 0 0 0 0.0410383975928878 0 0 0 0 0 0 0 0 0 0 0 0 0 0 0 0 0 0 0 0 0 0 0 0 0 0 0 0 0 0 0 0 0 0 0 0 0 0 0 0 0 0 0 0 0 0
0 0 0.00338035195010204 0 0 0 0 0 0 0 0 0 0.00330483705965046 0 0 0.00641844604332327 0 0 0 0 0 0 0 0 0 0 0 0 0 0.0309197358899225 0.134502693996996 0 0 0 0 0 0 0 0 0 0 0 0 0 0 0 0 0 0 0 0 0 0.00442207227896745 0 0 0 0 0 0 0 0 0 0 0 0 0 0.00263682873396202 0 0 0 0 0 0 0 0 0 0 0 0 0 0.00746415624811818 0 0 0.00402994629272668 0 0 0 0 0 0.00774073902416146 0 0 0 0 0 0.0396838132361474 0.0443893872931777 0 0 0.00311838817114785 0 0 0 0 0.00644519148244675 0 0.250410476511595 0 0 0 0 0 0.0389378872160374 0 0 0 0.268141423146088 0.0135599515835633 0.0249632044583595 0.0157196156586228 0 0 0 0 0 0 0 0 0.00445986853860268 0 0 0 0 0 0 0 0 0 0 0 0 0 0 0 0 0 0 0 0 0 0 0 0 0 0 0 0 0 0 0 0 0 0 0 0 0 0 0.0451761527886775 0 0 0 0 0 0 0 0 0 0 0 0 0 0 0 0 0 0 0 0 0 0 0 0 0 0 0 0 0 0 0 0 0 0 0 0 0 0 0 0 0 0 0 0 0 0 0 0 0 0 0 0 0 0 0 0 0 0 0 0 0 0 0 0 0 0 0 0 0 0 0 0 0 0 0 0 0 0 0 0 0 0 0 0 0 0 0 0 0 0 0 0 0 0 0.00387068777810863 0.0211713351803766 0.0151328094391179 0 0 0 0 0 0 0 0 0 0 0 0 0 0 0 0 0 0 0 0 0 0 0 0 0 0 0 0 0 0 0 0 0 0 0 0 0 0 0 0 0 0 0 0 0 0 0 0 0 0 0 0 0 0
0 0 0.00568921331746034 0 0 0 0 0 0 0 0 0 0 0 0 0 0 0 0 0 0 0 0 0 0 0 0 0 0 0 0 0 0 0 0 0 0 0 0 0 0 0 0 0 0 0 0 0 0 0 0 0 0 0 0 0 0 0 0 0 0 0 0 0 0 0 0 0 0 0 0 0 0 0 0 0 0 0 0 0 0 0 0 0 0 0 0 0 0 0.0118000977396266 0 0 0 0 0 0.00715943572884492 0 0 0 0 0 0 0 0 0 0 0.0447433369965778 0.0377667108919443 0 0 0 0 0 0 0.0309025446966453 0.705528844532917 0 0.0311591800801211 0.0530250017376122 0.0155013059061182 0 0 0 0 0 0 0 0 0 0 0 0 0 0 0 0 0 0 0 0 0 0 0 0 0 0 0 0 0 0 0 0 0 0 0 0 0 0 0 0 0 0 0 0 0 0 0 0.0356562977854577 0 0 0 0 0 0 0 0 0 0 0 0 0 0 0 0 0 0 0 0 0 0 0 0 0 0 0 0 0 0 0 0 0 0 0 0 0 0 0 0 0 0 0 0 0 0 0 0 0 0 0 0 0 0 0 0 0 0 0 0 0 0 0 0 0 0 0 0 0 0 0 0 0 0 0 0 0 0 0 0 0 0 0 0 0 0 0 0 0 0 0 0 0 0 0 0.0135836918647067 0 0 0 0 0 0 0.0074843387219676 0 0 0 0 0 0 0 0 0 0 0 0 0 0 0 0 0 0 0 0 0 0 0 0 0 0 0 0 0 0 0 0 0 0 0 0 0 0 0 0 0 0 0 0 0 0 0 0
0 0 0 0 0 0 0 0 0 0 0 0 0 0 0 0 0 0 0 0 0 0 0 0 0 0 0.0333615061922495 0 0 0 0 0 0 0 0 0 0 0 0 0 0 0 0 0 0 0 0 0 0 0 0 0 0 0 0 0.0257913852330794 0.028855708231069 0 0 0 0 0 0 0 0 0 0 0 0 0 0 0 0 0 0 0 0 0 0 0 0 0 0 0 0 0 0 0 0 0 0 0 0 0 0 0 0 0 0 0 0 0 0 0 0.0131923304949714 0 0 0 0.0578667427659181 0.020777439752439 0 0 0 0 0.0531623460070973 0.0265575260102217 0.023193411527848 0 0.152978320540207 0.166891534096928 0.135633848514723 0 0 0 0 0 0 0 0 0 0 0 0 0 0 0 0 0 0 0 0 0 0 0 0 0 0 0 0 0 0 0 0 0 0 0 0 0 0 0 0 0 0 0 0 0 0 0 0 0 0 0 0 0.0750008923533572 0.0185480081222381 0 0 0 0 0 0 0 0 0 0 0 0 0 0 0 0 0 0 0 0 0 0 0 0 0 0 0 0 0 0 0 0 0 0 0 0 0 0 0 0 0 0 0 0 0 0 0 0 0 0 0 0 0 0 0 0 0 0 0 0 0 0 0 0 0 0 0 0 0 0 0 0 0 0 0 0 0 0 0 0 0 0 0 0 0 0 0 0 0.0327430771115115 0 0.011794949943511 0 0.0139326625582056 0 0 0.109718310544426 0 0 0 0 0 0 0 0 0 0 0 0 0 0 0 0 0 0 0 0 0 0 0 0 0 0 0 0 0 0 0 0 0 0 0 0 0 0 0 0 0 0 0 0 0 0 0 0
0 0 0 0 0 0 0 0 0 0 0 0 0.0776746857230097 0 0 0 0 0 0 0 0 0 0 0 0 0 0 0 0 0 0 0 0 0 0 0 0 0 0 0 0 0 0 0 0 0 0 0 0 0 0 0 0 0 0 0.0316581068105444 0.046957364103147 0 0 0 0 0 0 0 0 0 0 0 0 0 0 0 0 0 0 0 0 0 0 0 0 0 0 0 0 0 0 0 0 0 0 0 0 0 0 0 0 0 0 0 0 0 0 0 0.048522542831693 0 0 0 0 0.00772873460722357 0 0 0 0 0.177491275029472 0.0392101280649584 0.0316539385175763 0.122686941261304 0 0.141818404005719 0 0 0 0 0 0 0 0 0 0 0 0 0 0 0 0 0 0 0 0 0 0 0 0 0 0 0 0 0 0 0 0 0 0 0 0 0 0 0 0 0 0 0 0 0 0 0 0.145305903282792 0 0 0 0 0 0 0 0 0 0 0 0 0 0 0 0 0 0 0 0 0 0 0 0 0 0 0 0 0 0 0 0 0 0 0 0 0 0 0 0 0.00871521135415309 0 0 0 0 0 0 0 0 0 0 0 0 0 0 0 0 0 0 0 0 0 0 0 0 0 0 0 0 0 0 0 0 0 0 0 0 0 0 0 0 0 0 0 0 0 0 0 0 0 0 0 0 0.00802653973198982 0.00292825469289132 0.0408311174447593 0.0537499309481078 0 0 0 0 0 0 0 0.0150409215906587 0 0 0 0 0 0 0 0 0 0 0 0 0 0 0 0 0 0 0 0 0 0 0 0 0 0 0 0 0 0 0 0 0 0 0 0 0 0 0 0 0 0 0 0 0 0
0 0 0 0 0 0 0 0 0 0 0 0 0.0436459133802584 0 0 0 0 0 0 0 0 0 0 0 0 0 0.0405721018997591 0 0 0 0 0 0 0 0 0 0 0 0 0 0 0 0 0 0 0 0 0 0 0 0 0 0 0 0 0.0291993686237663 0.0323560571236329 0 0 0 0 0 0 0 0 0 0 0 0 0 0 0 0 0 0 0 0 0 0 0 0 0 0 0 0 0 0 0 0 0 0 0 0 0 0 0 0 0 0 0 0 0 0 0 0 0 0 0 0 0 0 0 0 0 0.0465818690732519 0.025361049263114 0.0095047941840159 0.137477024668004 0.145666592411663 0 0.137889916852965 0 0 0 0 0 0 0 0 0 0 0 0 0 0 0 0 0 0 0 0 0 0 0 0 0 0 0 0 0 0 0 0 0 0 0 0 0 0 0 0 0 0 0 0 0 0 0.141249090642395 0 0 0 0 0 0.0157404349669468 0 0 0 0 0 0 0 0 0 0 0 0 0 0 0 0 0 0 0 0 0 0 0 0 0 0 0 0 0 0 0 0 0 0 0 0 0 0 0 0 0 0 0 0 0 0 0 0 0 0 0 0 0 0 0 0 0 0 0 0 0 0 0 0 0 0 0 0 0 0 0 0 0 0 0 0 0 0 0 0 0 0 0 0 0 0 0 0 0 0.0991687631028062 0 0.0522873277493411 0 0 0 0 0.0432996960580813 0 0 0 0 0 0 0 0 0 0 0 0 0 0 0 0 0 0 0 0 0 0 0 0 0 0 0 0 0 0 0 0 0 0 0 0 0 0 0 0 0 0 0 0 0 0 0 0
0 0 0 0 0 0 0 0 0 0 0 0 0.116889541130236 0 0 0 0 0 0 0 0 0 0.14088410313346 0 0 0 0.103338702933612 0 0 0 0 0 0 0 0 0 0 0 0 0 0 0 0 0 0 0 0 0 0.0777397489064846 0 0 0 0 0 0 0.00918954922221026 0 0 0 0 0 0 0 0 0 0 0 0 0 0 0 0 0 0 0 0 0 0 0 0 0 0 0 0 0 0 0 0 0 0 0 0 0 0 0 0 0 0 0 0 0 0 0 0 0 0 0 0 0 0 0 0 0 0 0.0671978746392734 0 0 0.119436812221406 0 0.147403165757033 0 0 0 0 0 0 0 0 0 0 0 0 0 0 0 0 0 0 0 0 0 0 0 0 0 0 0 0 0 0 0 0 0 0 0 0 0 0 0 0 0 0 0 0 0 0 0 0 0.0449037078923633 0 0.0102216662133512 0 0 0.0771502279261037 0 0 0 0 0 0 0 0 0 0 0 0 0 0 0 0 0 0 0 0 0 0 0 0 0 0 0 0 0 0 0 0 0 0 0 0 0 0 0 0 0 0 0 0 0 0 0 0 0 0 0 0 0 0 0 0 0 0 0 0 0 0 0 0 0 0 0 0 0 0 0 0 0 0 0 0 0 0 0 0 0 0 0 0 0 0 0 0 0 0 0 0.0775902055798937 0 0 0 0 0.00805469444457171 0 0 0 0 0 0 0 0 0 0 0 0 0 0 0 0 0 0 0 0 0 0 0 0 0 0 0 0 0 0 0 0 0 0 0 0 0 0 0 0 0 0 0 0 0 0 0 0
0 0 0 0 0 0 0 0 0 0 0 0 0 0 0 0 0 0 0 0 0 0 0 0 0 0 0 0 0 0 0 0 0 0 0 0 0 0 0 0 0 0 0 0 0 0 0 0 0 0 0 0 0 0.0300245387987568 0 0 0 0 0 0 0 0 0 0 0 0 0 0 0 0 0 0 0 0 0 0 0 0 0 0 0 0 0 0 0 0 0 0 0 0 0 0 0 0 0 0 0 0 0 0 0 0 0 0 0 0.58442347006769 0.0795699929330118 0 0 0 0 0 0.186329193085348 0.0621530972799926 0 0 0 0 0 0 0 0 0 0 0 0.0574997078352015 0 0 0 0 0 0 0 0 0 0 0 0 0 0 0 0 0 0 0 0 0 0 0 0 0 0 0 0 0 0 0 0 0 0 0 0 0 0 0 0 0 0 0 0 0 0 0 0 0 0 0 0 0 0 0 0 0 0 0 0 0 0 0 0 0 0 0 0 0 0 0 0 0 0 0 0 0 0 0 0 0 0 0 0 0 0 0 0 0 0 0 0 0 0 0 0 0 0 0 0 0 0 0 0 0 0 0 0 0 0 0 0 0 0 0 0 0 0 0 0 0 0 0 0 0 0 0 0 0 0 0 0 0 0 0 0 0 0 0 0 0 0 0 0 0 0 0 0 0 0 0 0 0 0 0 0 0 0 0 0 0 0 0 0 0 0 0 0 0 0 0 0 0 0 0 0 0 0 0 0 0 0 0 0 0 0 0 0 0 0 0 0 0
0 0 0 0 0 0 0 0 0 0 0 0 0 0 0 0 0 0 0 0 0 0 0 0 0 0 0 0.102483392976427 0 0 0 0 0 0 0 0 0 0 0 0 0 0 0 0 0 0 0 0 0 0 0 0 0 0.0662673058478608 0 0 0 0 0 0.160050794050863 0.00743998046088927 0 0 0 0 0 0 0 0.00613287336998643 0 0 0 0 0 0 0 0 0 0 0 0 0 0 0 0 0 0 0 0 0 0 0 0 0 0 0 0 0 0 0 0 0 0 0 0 0.0236441350854376 0 0 0.0103756980407999 0 0 0.0452332737942246 0.0307168452988908 0.0322987195286856 0 0 0 0 0 0 0 0 0 0.241954553969362 0.199244033508834 0.0128612684654846 0 0 0 0.0171984550212293 0 0 0 0 0 0 0 0 0 0 0 0 0 0 0 0 0 0 0 0 0 0 0 0 0 0 0 0 0 0 0 0 0 0 0 0 0 0 0 0 0 0 0 0 0 0 0 0 0 0 0 0 0 0 0 0 0 0 0 0 0 0 0 0 0 0 0 0 0 0 0 0 0 0 0 0 0 0 0 0 0 0 0 0 0 0 0 0 0 0.025910186607493 0.00576173343978296 0 0 0 0 0 0 0 0 0 0 0 0 0 0.012426750533748 0 0 0 0 0 0 0 0 0 0 0 0 0 0 0 0 0 0 0 0 0 0 0 0 0 0 0 0 0 0 0 0 0 0 0 0 0 0 0 0 0 0 0 0 0 0 0 0 0 0 0 0 0 0 0 0 0 0 0 0 0 0 0 0 0 0 0 0 0 0 0 0 0 0 0 0 0 0 0 0 0 0 0 0
0 0 0 0 0 0 0 0 0 0 0 0 0 0 0 0 0 0 0 0 0 0 0 0 0 0 0 0.183805830201811 0 0 0 0 0 0 0 0 0 0 0 0 0 0 0 0 0 0 0 0 0 0 0 0 0 0.0745152629482482 0 0 0 0 0 0.0868437710595994 0 0 0 0 0 0 0 0 0 0 0 0 0 0 0 0 0 0 0 0 0 0 0 0 0 0 0 0 0 0 0 0 0 0 0 0 0 0 0 0 0 0 0 0 0 0.163404762008608 0 0 0 0 0 0 0 0.0247911423331547 0 0 0 0 0 0 0 0 0.414709320107719 0 0.0519299113408602 0 0 0 0 0 0 0 0 0 0 0 0 0 0 0 0 0 0 0 0 0 0 0 0 0 0 0 0 0 0 0 0 0 0 0 0 0 0 0 0 0 0 0 0 0 0 0 0 0 0 0 0 0 0 0 0 0 0 0 0 0 0 0 0 0 0 0 0 0 0 0 0 0 0 0 0 0 0 0 0 0 0 0 0 0 0 0 0 0 0 0 0 0 0 0 0 0 0 0 0 0 0 0 0 0 0 0 0 0 0 0 0 0 0 0 0 0 0 0 0 0 0 0 0 0 0 0 0 0 0 0 0 0 0 0 0 0 0 0 0 0 0 0 0 0 0 0 0 0 0 0 0 0 0 0 0 0 0 0 0 0 0 0 0 0 0 0 0 0 0 0 0 0 0 0 0 0 0 0 0 0 0 0 0 0 0 0 0 0 0 0 0 0 0
0 0 0.0228304940222449 0 0 0 0 0 0 0 0 0 0 0 0 0 0.0156368119960729 0 0.0572668550954731 0 0 0 0 0 0 0 0.00796385699736331 0 0 0 0 0 0 0 0 0 0 0 0 0 0 0 0 0 0 0 0 0 0 0 0 0 0 0.0304199575180231 0 0 0 0 0 0.0798572681140496 0 0 0 0 0 0 0 0 0 0 0 0 0 0 0 0 0 0 0 0 0 0 0 0 0 0 0 0 0 0 0 0 0 0 0 0 0 0 0 0 0 0 0 0 0 0.051540897821854 0 0.00712924559091471 0.031429140033199 0 0.0940940933437766 0.141675742781765 0.0224392994869662 0.0471642714770711 0 0 0 0 0 0 0 0 0.300818139761249 0.0457431725673026 0 0.0439907533926753 0 0 0 0 0 0 0 0 0 0 0 0 0 0 0 0 0 0 0 0 0 0 0 0 0 0 0 0 0 0 0 0 0 0 0 0 0 0 0 0 0 0 0 0 0 0 0 0 0 0 0 0 0 0 0 0 0 0 0 0 0 0 0 0 0 0 0 0 0 0 0 0 0 0 0 0 0 0 0 0 0 0 0 0 0 0 0 0 0 0 0 0 0 0 0 0 0 0 0 0 0 0 0 0 0 0 0 0 0 0 0 0 0 0 0 0 0 0 0 0 0 0 0 0 0 0 0 0 0 0 0 0 0 0 0 0 0 0 0 0 0 0 0 0 0 0 0 0 0 0 0 0 0 0 0 0 0 0 0 0 0 0 0 0 0 0 0 0 0 0 0 0 0 0 0 0 0 0 0 0 0 0 0 0 0 0 0 0 0 0 0 0 0
0 0 0 0 0 0 0 0 0 0 0 0 0 0 0 0 0 0 0 0 0 0 0 0 0 0 0 0 0 0 0 0 0 0 0 0 0 0 0 0 0 0 0 0 0 0 0 0 0 0 0 0 0 0 0 0 0 0 0 0 0 0 0 0 0 0 0 0 0 0 0 0 0 0 0 0 0 0 0 0 0 0 0 0 0 0 0 0 0 0 0 0 0 0 0 0 0 0 0 0 0 0 0 0 0 0 0 0 0 0 0 0 0.245218424782225 0.492723983191104 0 0 0 0 0 0 0 0.0617079259731585 0.0613539487554468 0 0.138995717298066 0 0 0 0 0 0 0 0 0 0 0 0 0 0 0 0 0 0 0 0 0 0 0 0 0 0 0 0 0 0 0 0 0 0 0 0 0 0 0 0 0 0 0 0 0 0 0 0 0 0 0 0 0 0 0 0 0 0 0 0 0 0 0 0 0 0 0 0 0 0 0 0 0 0 0 0 0 0 0 0 0 0 0 0 0 0 0 0 0 0 0 0 0 0 0 0 0 0 0 0 0 0 0 0 0 0 0 0 0 0 0 0 0 0 0 0 0 0 0 0 0 0 0 0 0 0 0 0 0 0 0 0 0 0 0 0 0 0 0 0 0 0 0 0 0 0 0 0 0 0 0 0 0 0 0 0 0 0 0 0 0 0 0 0 0 0 0 0 0 0 0 0 0 0 0 0 0 0 0 0 0 0 0 0 0 0 0 0 0 0 0 0 0 0
0 0 0 0 0 0 0 0 0 0 0 0 0.0321692501801036 0 0 0 0 0 0 0 0 0 0 0 0.27995626501356 0.330917549760546 0 0 0 0 0 0.0297625662625735 0 0 0.0426972768142016 0 0 0 0 0 0.142990842318312 0.0600310515491778 0 0 0 0 0 0 0.0814751981015253 0 0 0 0 0 0 0 0 0 0 0 0 0 0 0 0 0 0 0 0 0 0 0 0 0 0 0 0 0 0 0 0 0 0 0 0 0 0 0 0 0 0 0 0 0 0 0 0 0 0 0 0 0 0 0 0 0 0 0 0 0 0 0 0 0 0 0 0 0 0 0 0 0 0 0 0 0 0 0 0 0 0 0 0 0 0 0 0 0 0 0 0 0 0 0 0 0 0 0 0 0 0 0 0 0 0 0 0 0 0 0 0 0 0 0 0 0 0 0 0 0 0 0 0 0 0 0 0 0 0 0 0 0 0 0 0 0 0 0 0 0 0 0 0 0 0 0 0 0 0 0 0 0 0 0 0 0 0 0 0 0 0 0 0 0 0 0 0 0 0 0 0 0 0 0 0 0 0 0 0 0 0 0 0 0 0 0 0 0 0 0 0 0 0 0 0 0 0 0 0 0 0 0 0 0 0 0 0 0 0 0 0 0 0 0 0 0 0 0 0 0 0 0 0 0 0 0 0 0 0 0 0 0 0 0 0 0 0 0 0 0 0 0 0 0 0 0 0 0 0 0 0 0 0 0 0 0 0 0 0 0 0 0 0 0 0 0 0 0 0
0 0 0 0 0 0 0 0 0 0 0 0 0 0 0 0.0365479178440848 0.00438413382191429 0 0 0 0 0 0 0 0 0 0 0 0 0 0.120552233018147 0 0 0 0 0 0 0 0 0 0 0 0 0 0 0 0 0 0 0 0 0 0.00641463913864872 0 0 0 0 0 0.0393134577111336 0 0 0 0 0 0 0 0 0 0 0 0 0 0 0 0 0 0 0 0 0 0 0.0232541433447287 0 0.0646050701867487 0 0.0283970704820198 0 0.0160770454322137 0 0.032008615207592 0 0 0 0 0 0.0289648988071005 0.188233689602152 0.044403349080669 0.0112109612791283 0.0365126815956264 0 0 0.0133362311357549 0.021827500496391 0 0 0 0 0 0 0 0 0 0 0 0 0 0 0 0 0 0 0 0 0 0 0 0 0 0 0 0 0 0 0 0 0.171240500241584 0.0559691251078537 0 0 0 0.00587489517285616 0 0 0 0 0.00690065177001905 0.00808166742282582 0.00654306127313351 0.00489446146442244 0.00728374903921275 0 0 0.00257039006733772 0.0145978602567008 0 0 0 0 0 0 0 0 0 0 0 0 0 0 0 0 0 0 0 0 0 0 0 0 0 0 0 0 0 0 0 0 0 0 0 0 0 0 0 0 0 0 0 0 0 0 0 0 0 0 0 0 0 0 0 0 0 0 0 0 0 0 0 0 0 0 0 0 0 0 0 0 0 0 0 0 0 0 0 0 0 0 0 0 0 0 0 0 0 0 0 0 0 0 0 0 0 0 0 0 0 0 0 0 0 0 0 0 0 0 0 0 0 0 0 0 0 0 0 0 0 0 0 0 0 0 0 0 0 0 0 0 0 0 0 0 0 0 0 0 0 0 0 0 0 0 0 0 0 0 0 0 0 0 0 0 0 0 0 0 0 0 0 0
0 0 0 0 0 0 0 0 0 0 0 0 0.0044880172535842 0 0.00695470294623524 0 0.0126780568118966 0 0 0.0113485217762038 0.071039027518558 0 0.0223858863552078 0 0 0 0.00243591256516573 0 0 0 0 0 0 0 0.00594103797143512 0 0 0 0 0 0 0 0 0 0.045248242790232 0 0 0 0 0 0 0 0.00152800161109599 0 0 0 0 0 0 0 0 0 0.0489282898684913 0 0 0.00524593235083208 0 0 0 0 0 0 0 0 0.00776228986169197 0 0 0 0 0 0 0 0 0 0 0 0.00150427824216238 0 0 0.00375926632865851 0 0.00246391546165095 0 0 0 0 0.00302069041314707 0 0 0 0 0 0 0 0 0 0 0 0 0 0 0 0 0 0 0.00443302420005421 0 0 0 0 0 0 0 0 0 0 0 0 0 0 0 0 0 0 0 0 0 0 0 0 0 0 0 0 0 0 0 0.00300336124170497 0 0 0 0 0 0 0.00443018089775942 0 0 0 0 0 0 0 0 0 0 0 0 0 0.116147449354846 0.0215658083508463 0.218283032219695 0.0807232721049413 0 0.0249341078308479 0 0 0 0 0 0 0 0 0 0 0 0.00252885116470431 0.00339534562136959 0 0 0 0.0151308180341852 0 0 0 0 0 0 0 0 0.00400624722846364 0 0 0 0 0.00560038723940182 0.0250760681793244 0.00849454619627292 0 0 0.0736142543699633 0 0 0 0 0 0 0 0 0 0 0 0 0 0 0.118941796843085 0 0 0 0 0 0 0 0.00748813268139876 0 0 0 0 0 0 0 0 0 0 0 0 0 0 0 0 0 0 0 0 0 0 0 0 0 0 0 0 0 0 0 0 0 0 0 0 0 0 0.00547124611488824 0 0 0 0 0 0 0 0 0 0 0 0 0 0 0 0 0 0 0 0 0 0 0 0 0 0 0 0 0 0 0 0 0 0 0 0 0 0 0 0 0 0 0 0 0 0 0
0 0 0 0 0 0 0 0 0 0 0 0 0 0 0 0 0 0 0 0 0 0 0 0 0 0 0 0 0 0 0 0 0 0 0 0 0 0 0 0 0 0 0 0 0 0.133087007830694 0.0362580034373407 0 0 0 0.0060198098986239 0 0 0 0 0 0 0 0.129459983163801 0.175707277664827 0.143413246722788 0 0.150889039518328 0 0.032669637131544 0 0 0.0246160985073271 0.0407471883269258 0 0 0 0 0 0 0 0 0 0 0 0 0 0 0 0 0 0 0 0 0 0 0 0 0 0 0 0 0 0 0 0 0 0 0 0 0 0 0 0 0 0 0 0 0 0 0 0 0 0 0 0 0 0.0485935067734391 0 0 0 0 0 0 0 0 0 0 0 0 0 0 0 0 0 0.0117574412082498 0 0 0 0 0 0.0278086903013572 0 0 0 0 0 0 0 0 0 0 0 0 0 0 0 0 0 0 0 0 0 0 0 0 0 0 0 0 0 0 0 0 0 0 0 0 0 0 0 0 0 0 0 0 0 0 0 0 0 0 0 0 0 0 0 0 0 0 0 0 0 0 0.0272915351025362 0 0 0 0 0 0 0 0 0 0 0 0 0 0 0 0 0 0 0 0 0 0 0 0 0.011681534412218 0 0 0 0 0 0 0 0 0 0 0 0 0 0 0 0 0 0 0 0 0 0 0 0 0 0 0 0 0 0 0 0 0 0 0 0 0 0 0 0 0 0 0 0 0 0 0 0 0 0 0 0 0 0 0 0 0 0 0 0 0 0 0 0 0 0 0 0 0 0 0 0 0 0 0 0 0 0 0 0 0 0 0 0
0.00558926622593389 0 0 0.198972354769595 0 0.00350672890949294 0.0334588708104056 0.00387955524963934 0.00249705585232459 0.0117806402266662 0 0 0 0 0 0 0 0 0 0 0 0 0 0 0 0 0 0 0 0 0.00530868057202155 0 0 0.00595036185968101 0 0 0.0594095039295895 0.213227496824663 0 0 0 0 0 0 0 0 0 0 0 0 0 0 0 0 0.00808474250077364 0.00126563938775542 0 0.00175199799391556 0 0 0 0 0 0 0 0 0 0 0 0 0 0.00670129434586589 0 0.00711791708917417 0 0 0 0 0 0 0 0 0 0 0 0.00846039681081987 0.00265605460697052 0.00391397582041096 0 0 0.00227761291710569 0 0.00177414058806127 0.0866361633875172 0 0.0182681720531386 0 0 0 0 0.00378371220817008 0.00550873207497456 0 0.00321389822901005 0 0 0 0 0 0 0 0 0 0 0 0 0 0 0 0 0 0 0 0 0 0 0 0 0 0 0 0 0 0.178853402782321 0 0 0 0 0 0.0358497930518873 0 0 0 0 0.00966408105251092 0 0 0.00628345531336086 0 0 0 0 0.0024267647023549 0.0257642770305978 0.0106310921879196 0 0 0 0 0 0 0 0 0 0 0 0 0.00330527985168031 0 0 0 0 0 0 0 0 0 0 0 0 0 0 0 0 0 0 0 0 0.0020044433133772 0.00106740074832399 0 0 0 0 0 0.00214713424827339 0 0 0 0 0 0 0 0 0 0 0 0 0 0 0 0 0 0 0 0 0 0 0 0 0 0 0 0 0 0 0 0 0 0 0 0 0 0 0 0 0 0 0 0 0 0 0 0 0 0 0 0 0 0 0 0 0 0 0 0 0 0 0.00541059764680909 0 0 0 0.0012467340479148 0 0.00797709404459982 0 0 0 0 0 0 0 0 0 0 0 0 0 0 0 0 0 0 0 0 0 0 0 0 0 0 0 0 0 0 0 0 0 0 0 0 0 0 0 0 0 0 0 0 0 0 0 0 0 0 0 0 0 0.00237348473439363
0 0 0 0 0 0 0 0.234556529355715 0 0 0 0 0 0 0 0 0 0 0 0 0 0 0 0 0 0 0 0 0 0 0 0 0 0 0 0 0 0 0 0 0 0 0 0 0 0 0.0477520663885132 0 0 0 0 0 0 0 0 0 0 0 0.112720513780219 0 0 0 0 0 0 0 0 0 0 0 0 0 0 0.168850858235033 0 0 0 0 0 0 0 0 0 0 0 0 0 0 0 0 0 0 0 0 0 0 0 0 0 0 0 0 0 0 0 0 0 0 0 0 0 0 0 0 0 0 0 0 0 0 0 0 0 0 0 0 0 0 0 0 0 0 0.261166365827122 0.118027500907685 0 0 0 0 0 0 0.0569261655057133 0 0 0 0 0 0 0 0 0 0 0 0 0 0 0 0 0 0 0 0 0 0 0 0 0 0 0 0 0 0 0 0 0 0 0 0 0 0 0 0 0 0 0 0 0 0 0 0 0 0 0 0 0 0 0 0 0 0 0 0 0 0 0 0 0 0 0 0 0 0 0 0 0 0 0 0 0 0 0 0 0 0 0 0 0 0 0 0 0 0 0 0 0 0 0 0 0 0 0 0 0 0 0 0 0 0 0 0 0 0 0 0 0 0 0 0 0 0 0 0 0 0 0 0 0 0 0 0 0 0 0 0 0 0 0 0 0 0 0 0 0 0 0 0 0 0 0 0 0 0 0 0 0 0 0 0 0 0 0 0 0 0 0 0 0 0 0 0 0 0 0 0 0 0 0 0 0 0
0 0 0 0 0 0 0 0 0 0 0 0 0 0 0 0 0 0 0 0 0 0 0 0 0 0 0 0 0 0 0 0 0 0 0 0 0 0.0406520081340514 0 0 0 0 0 0 0 0 0 0 0 0 0 0 0 0 0 0 0 0 0.0601797595276374 0 0 0 0 0 0 0 0 0 0 0 0 0 0 0.19430204171781 0 0 0 0 0 0 0 0 0 0 0 0.0226052468367251 0 0.044826959993701 0.0258875122968039 0 0 0 0 0 0 0 0 0 0 0 0 0 0 0 0 0 0 0 0 0 0 0 0 0 0 0 0 0 0 0 0 0 0 0 0 0 0 0 0 0 0 0.382289030162197 0 0.0880277121211851 0 0 0 0 0 0 0.14122972920989 0 0 0 0 0 0 0 0 0 0 0 0 0 0 0 0 0 0 0 0 0 0 0 0 0 0 0 0 0 0 0 0 0 0 0 0 0 0 0 0 0 0 0 0 0 0 0 0 0 0 0 0 0 0 0 0 0 0 0 0 0 0 0 0 0 0 0 0 0 0 0 0 0 0 0 0 0 0 0 0 0 0 0 0 0 0 0 0 0 0 0 0 0 0 0 0 0 0 0 0 0 0 0 0 0 0 0 0 0 0 0 0 0 0 0 0 0 0 0 0 0 0 0 0 0 0 0 0 0 0 0 0 0 0 0 0 0 0 0 0 0 0 0 0 0 0 0 0 0 0 0 0 0 0 0 0 0 0 0 0 0 0 0 0 0 0 0 0 0 0 0 0 0 0 0 0 0 0
0 0 0 0.0974320300258113 0.00758760447893724 0.00611497550375718 0 0.0553063508832383 0.0442607721037976 0.00609755767641272 0 0.00486106843916801 0 0 0 0.00602399756923828 0 0 0 0 0 0 0 0 0 0 0 0 0 0 0.00531727005270314 0 0 0.00666629802184063 0.0024365096193265 0 0.0356458881898566 0.0785229054278438 0 0 0 0 0 0 0 0 0 0 0 0 0 0 0 0 0.0213377036481918 0 0 0.0108898722332133 0 0 0 0 0 0 0 0 0 0 0 0 0 0.010790696193456 0 0.0386276578303422 0 0 0 0 0 0 0 0 0 0 0 0.0295771907745704 0 0.00605533516470789 0 0 0.00319951747148642 0 0.00259420335525926 0.0326799644583567 0 0.00254855575842909 0 0 0 0 0.00774798974629357 0.0076343832800766 0 0.00442467206888252 0.00608918418800627 0 0 0 0 0.00274554281003773 0 0 0 0 0 0 0 0 0 0 0 0 0 0 0 0 0 0 0 0 0.260480489627207 0.0277085023970237 0.014118048391391 0 0 0 0 0 0 0.0515618417730422 0 0 0 0 0.00628210069792702 0 0 0 0 0 0 0 0.00365792259603157 0.0303960053797874 0.022973094571871 0 0 0 0 0 0 0 0 0 0 0 0 0.00174523028238986 0 0 0 0 0 0 0 0 0 0 0 0 0 0 0 0 0 0 0 0 0.00354193520345907 0.00291686596500407 0 0 0 0 0 0.00107837426247379 0 0 0 0 0 0 0 0 0 0 0 0 0.0016181425410264 0 0 0 0 0 0 0 0 0 0 0 0 0 0 0 0 0 0 0 0 0 0 0 0 0 0 0 0 0 0 0 0 0 0 0 0 0 0 0 0 0 0 0 0 0 0 0 0 0 0.00920039449989508 0 0 0.00220836366920198 0.00109135326699 0 0.00874663023234509 0 0 0 0 0 0 0 0.00262833925234329 0 0 0 0 0 0 0 0 0 0 0 0 0 0 0 0 0 0 0 0 0 0 0 0 0 0 0 0 0 0 0 0 0 0 0 0 0 0 0 0 0 0 0 0 0 0.00483066841734919
0 0 0 0.0180896124475664 0 0 0 0 0 0 0 0 0 0.0747462459637656 0.0145729433246097 0.147271903117112 0 0 0 0.0290235083970261 0.20491958592016 0 0 0 0 0 0 0 0 0 0 0 0 0 0 0 0 0 0.0150383525166516 0 0 0 0.0495121256370835 0 0.0253063169147027 0.0218773570511993 0 0.0365919559123647 0 0.0142445743438697 0 0 0 0 0 0 0 0 0 0 0 0.0220280275543067 0.0240598114735444 0 0 0 0 0 0 0 0.0908815510827908 0 0.040196741400067 0 0 0 0 0 0.116295406210784 0 0 0 0 0 0 0 0 0 0 0 0 0 0 0 0 0 0 0 0 0 0 0 0 0 0 0 0 0 0 0 0 0 0 0 0 0 0 0 0 0 0 0 0 0 0 0 0 0 0 0 0 0 0 0 0 0 0 0 0.0501177232146093 0 0 0 0 0 0 0 0 0 0 0 0 0 0 0 0 0 0 0 0 0 0 0 0 0 0 0 0 0 0 0 0 0 0 0 0 0 0 0 0 0 0 0 0 0 0 0 0 0 0 0 0 0.00522625751778649 0 0 0 0 0 0 0 0 0 0 0 0 0 0 0 0 0 0 0 0 0 0 0 0 0 0 0 0 0 0 0 0 0 0 0 0 0 0 0 0 0 0 0 0 0 0 0 0 0 0 0 0 0 0 0 0 0 0 0 0 0 0 0 0 0 0 0 0 0 0 0 0 0 0 0 0 0 0 0 0 0 0 0 0 0 0 0 0 0 0 0 0 0 0 0 0 0 0 0 0 0 0 0 0 0 0 0 0 0 0 0 0 0 0 0 0 0 0 0 0 0 0 0 0 0 0 0
0 0 0 0 0 0 0 0 0 0 0 0 0 0 0 0 0 0 0 0 0 0 0 0 0 0 0 0 0 0 0 0 0 0 0 0 0 0 0 0 0 0 0 0 0 0 0 0 0 0 0 0 0 0 0 0 0 0 0 0 0 0 0 0 0 0 0 0 0 0 0.107210930816197 0 0 0 0 0.30133537367876 0 0 0 0 0 0 0 0 0 0 0 0 0 0 0 0 0 0 0 0 0 0.184534262160476 0 0 0 0 0 0 0 0 0 0 0 0 0 0 0 0 0 0 0 0 0 0 0 0 0 0 0 0 0 0 0 0 0 0 0 0 0 0 0.154927917069618 0.251991516274948 0 0 0 0 0 0 0 0 0 0 0 0 0 0 0 0 0 0 0 0 0 0 0 0 0 0 0 0 0 0 0 0 0 0 0 0 0 0 0 0 0 0 0 0 0 0 0 0 0 0 0 0 0 0 0 0 0 0 0 0 0 0 0 0 0 0 0 0 0 0 0 0 0 0 0 0 0 0 0 0 0 0 0 0 0 0 0 0 0 0 0 0 0 0 0 0 0 0 0 0 0 0 0 0 0 0 0 0 0 0 0 0 0 0 0 0 0 0 0 0 0 0 0 0 0 0 0 0 0 0 0 0 0 0 0 0 0 0 0 0 0 0 0 0 0 0 0 0 0 0 0 0 0 0 0 0 0 0 0 0 0 0 0 0 0 0 0 0 0 0 0 0 0 0 0 0 0 0 0 0 0
0 0 0 0 0 0 0 0 0 0 0 0 0 0 0 0 0 0 0 0 0 0 0 0 0 0 0 0 0 0 0.0138366562478055 0 0 0 0 0 0 0 0 0 0 0 0 0 0 0 0 0 0 0 0 0 0.0539456372280869 0 0 0 0 0 0.0045283576044598 0 0 0 0 0 0 0 0 0 0 0 0 0 0 0 0 0 0 0 0 0 0.0151613092526744 0.0283955022477157 0 0.0362968651870611 0 0.0275306906586533 0 0 0.0136182146039863 0.0214777309663538 0 0.0113666071601547 0 0.00530293828238625 0 0.0247139366428381 0.152619103317504 0.172962051981894 0.100793644862799 0.113597191711548 0 0 0.00704172019180733 0.00930513025345968 0 0 0 0 0 0 0 0 0 0 0 0 0 0 0 0 0 0 0 0 0 0 0 0.154217231956374 0 0 0 0 0 0 0 0.0130612976846168 0 0.0202281819578226 0 0 0 0 0 0 0 0 0 0 0 0 0 0 0 0 0 0 0 0 0 0 0 0 0 0 0 0 0 0 0 0 0 0 0 0 0 0 0 0 0 0 0 0 0 0 0 0 0 0 0 0 0 0 0 0 0 0 0 0 0 0 0 0 0 0 0 0 0 0 0 0 0 0 0 0 0 0 0 0 0 0 0 0 0 0 0 0 0 0 0 0 0 0 0 0 0 0 0 0 0 0 0 0 0 0 0 0 0 0 0 0 0 0 0 0 0 0 0 0 0 0 0 0 0 0 0 0 0 0 0 0 0 0 0 0 0 0 0 0 0 0 0 0 0 0 0 0 0 0 0 0 0 0 0 0 0 0 0 0 0 0 0 0 0 0 0 0 0 0 0 0 0 0 0 0 0 0 0 0 0
0 0 0 0 0 0 0 0 0 0 0 0.00926540935378485 0 0.0234870523707255 0 0.401921857816251 0 0 0 0 0 0 0 0 0 0 0 0 0 0 0 0 0 0 0 0 0 0 0 0 0 0 0 0 0 0 0 0 0 0 0 0 0 0 0 0 0 0.00761336787426313 0.105483135957194 0 0 0 0 0 0 0 0 0 0 0 0 0 0 0 0 0.0285524639653149 0 0 0 0 0 0 0 0 0 0.00735233078091864 0 0 0 0.00558969706638938 0 0 0 0 0 0 0 0.0136453145690616 0 0 0 0 0 0 0 0 0 0 0 0 0 0 0 0 0 0 0 0 0 0 0 0 0 0 0 0 0 0.169059056065794 0 0 0 0 0 0 0 0.0712534785492308 0.0678453921883052 0 0.00733620001258692 0 0 0.0081133204318099 0 0 0 0 0.0161502741414113 0.0099203475042165 0.015724878749896 0 0.022345845183655 0 0 0 0.00934057741919188 0 0 0 0 0 0 0 0 0 0 0 0 0 0 0 0 0 0 0 0 0 0 0 0 0 0 0 0 0 0 0 0 0 0 0 0 0 0 0 0 0 0 0 0 0 0 0 0 0 0 0 0 0 0 0 0 0 0 0 0 0 0 0 0 0 0 0 0 0 0 0 0 0 0 0 0 0 0 0 0 0 0 0 0 0 0 0 0 0 0 0 0 0 0 0 0 0 0 0 0 0 0 0 0 0 0 0 0 0 0 0 0 0 0 0 0 0 0 0 0 0 0 0 0 0 0 0 0 0 0 0 0 0 0 0 0 0 0 0 0 0 0 0 0 0 0 0 0 0 0 0 0 0 0 0 0 0 0 0 0 0 0 0 0
0 0 0 0 0 0 0 0 0 0 0 0 0 0 0 0.305543409889285 0 0 0 0.0278270921622503 0.110312574317671 0.0538780467384014 0 0 0 0 0 0 0 0 0 0 0 0 0 0 0 0 0.0256399310202165 0 0 0 0 0 0 0 0 0 0 0 0 0 0 0 0 0 0 0 0.0211291554077977 0 0 0 0 0 0 0 0 0 0 0 0.0431343788099046 0 0.0377948281063252 0 0 0 0 0 0 0 0 0 0 0 0 0 0 0 0 0 0 0 0 0 0 0 0 0 0 0 0 0 0 0 0 0 0 0 0 0 0 0 0 0 0 0 0 0 0 0 0 0 0 0 0 0 0 0 0 0 0 0 0 0 0.344870198736913 0 0 0.0177285575687626 0 0 0 0 0 0 0 0 0 0 0 0 0.0121418272424718 0 0 0 0 0 0 0 0 0 0 0 0 0 0 0 0 0 0 0 0 0 0 0 0 0 0 0 0 0 0 0 0 0 0 0 0 0 0 0 0 0 0 0 0 0 0 0 0 0 0 0 0 0 0 0 0 0 0 0 0 0 0 0 0 0 0 0 0 0 0 0 0 0 0 0 0 0 0 0 0 0 0 0 0 0 0 0 0 0 0 0 0 0 0 0 0 0 0 0 0 0 0 0 0 0 0 0 0 0 0 0 0 0 0 0 0 0 0 0 0 0 0 0 0 0 0 0 0 0 0 0 0 0 0 0 0 0 0 0 0 0 0 0 0 0 0 0 0 0 0 0 0 0 0 0 0 0 0 0 0 0 0 0 0 0 0 0 0
0 0 0 0.0261740814208033 0 0 0 0 0 0 0 0 0 0 0 0.000650670343684355 0 0 0 0 0 0 0 0 0 0 0 0 0 0.0034057326241056 0.0100163093818974 0 0 0.00914780979763049 0 0 0.00742864771115609 0.012728608109404 0 0 0 0 0 0 0 0 0 0 0 0 0 0 0 0 0.0976588021463306 0 0 0.0472285809445573 0.00771466309861461 0 0 0 0 0 0 0 0 0 0 0 0 0.00976082788064181 0 0.00473739235904575 0 0 0 0 0 0 0 0 0 0 0 0.00295997321669715 0.00103690749600184 0.00498653976837289 0.00249478626824223 0.00431091342232297 0 0 0.00706100540643869 0.00333547395121204 0 0.0030763635674094 0.00197148627127509 0 0 0 0.00614353267481588 0.0178187975733337 0.00259909931417126 0.00409600518974471 0 0 0 0 0 0 0 0 0 0 0 0 0 0 0 0 0 0 0 0 0 0 0 0 0 0 0.0413705335168289 0 0 0.040855910940255 0 0 0 0 0 0 0 0 0.0196348880613463 0.0090360236448319 0.0582964247480222 0 0.0362236249613444 0.00751025749514704 0 0.00466330977213232 0.032196462279552 0.00644937997926113 0.0032649628804602 0.116144124649285 0.138240983180237 0.0225913344917906 0 0 0 0 0 0 0 0 0 0 0 0 0 0 0 0 0 0 0 0 0 0 0 0 0 0 0 0 0 0 0 0 0 0.00111083283537243 0 0 0 0 0 0 0 0 0 0 0 0 0 0 0 0 0 0 0 0 0 0 0 0 0 0 0.00126093524708286 0 0 0 0 0 0 0 0 0 0 0 0 0 0 0 0 0 0 0 0 0 0 0 0 0 0 0 0 0 0 0 0 0 0 0 0 0 0 0 0 0 0.0709714019808857 0 0 0 0 0 0 0 0 0 0 0 0 0 0 0 0 0 0 0 0 0 0 0 0 0 0 0 0 0 0 0 0 0 0 0 0 0 0 0 0.00615580008627554 0 0.0076464722346154 0 0 0 0.00694576444057773 0.00922919441389882 0.0193492165181376 0 0 0 0 0 0 0 0.00380667724970361 0 0 0.0034059305857787 0.0350965438692687
0 0 0 0 0 0 0 0 0 0 0 0 0 0 0 0 0 0 0 0 0 0 0 0 0 0 0 0 0 0 0 0 0 0 0 0 0 0 0 0 0 0 0 0 0 0 0.1732021001148 0 0 0 0.137308338646798 0 0 0 0 0 0 0.0773897976275696 0.13457972949517 0 0.00446444103947895 0 0 0 0 0 0 0 0 0 0 0 0 0 0 0 0 0 0 0 0 0 0 0 0 0 0 0 0 0 0 0 0 0 0 0 0 0 0 0 0 0 0 0 0 0 0 0 0 0 0 0 0 0 0 0 0 0 0 0 0 0 0 0 0 0 0 0 0 0.00520851454605877 0 0.0318904249120312 0.0540505242853942 0 0 0 0 0 0 0 0 0 0 0 0 0 0.109675224994246 0 0 0 0 0 0 0 0.204252708450316 0.0679781958881387 0 0 0 0 0 0 0 0 0 0 0 0 0 0 0 0 0 0 0 0 0 0 0 0 0 0 0 0 0 0 0 0 0 0 0 0 0 0 0 0 0 0 0 0 0 0 0 0 0 0 0 0 0 0 0 0 0 0 0 0 0 0 0 0 0 0 0 0 0 0 0 0 0 0 0 0 0 0 0 0 0 0 0 0 0 0 0 0 0 0 0 0 0 0 0 0 0 0 0 0 0 0 0 0 0 0 0 0 0 0 0 0 0 0 0 0 0 0 0 0 0 0 0 0 0 0 0 0 0 0 0 0 0 0 0 0 0 0 0 0 0 0 0 0 0 0 0 0 0 0 0 0 0 0 0 0 0 0 0 0 0 0 0
0 0 0 0 0 0 0 0 0 0 0 0 0 0 0 0.00290296694006655 0 0 0 0 0 0 0 0 0 0 0 0 0 0 0 0 0 0 0 0 0 0 0 0 0 0 0 0 0 0 0 0 0 0 0 0 0 0 0 0 0 0 0.0123336052263669 0 0 0 0 0 0 0 0 0 0 0 0 0 0 0 0 0 0 0 0 0 0 0 0 0.00346264050632335 0 0.0204938273288762 0.007173638749022 0 0.0313724655077126 0.0600273692008519 0 0 0 0 0 0.0101185371801477 0.0238866742092516 0 0 0 0 0 0.0287161516869314 0.0638092641394005 0 0 0 0 0 0 0 0 0 0 0 0 0 0 0 0 0 0 0 0 0 0 0 0.00503035951846718 0 0 0 0 0 0 0 0 0 0.00229989288808043 0 0 0 0 0.0883972294385129 0.161308735060714 0.0179014189641074 0.0727481481992553 0 0 0.0930688571974778 0.134444000739891 0.102307956475222 0 0.00485937371785371 0.0533368871254679 0 0 0 0 0 0 0 0 0 0 0 0 0 0 0 0 0 0 0 0 0 0 0 0 0 0 0 0 0 0 0 0 0 0 0 0 0 0 0 0 0 0 0 0 0 0 0 0 0 0 0 0 0 0 0 0 0 0 0 0 0 0 0 0 0 0 0 0 0 0 0 0 0 0 0 0 0 0 0 0 0 0 0 0 0 0 0 0 0 0 0 0 0 0 0 0 0 0 0 0 0 0 0 0 0 0 0 0 0 0 0 0 0 0 0 0 0 0 0 0 0 0 0 0 0 0 0 0 0 0 0 0 0 0 0 0 0 0 0 0 0 0 0 0 0 0 0 0 0 0 0 0 0 0 0 0 0 0 0 0 0 0 0 0 0
0 0 0 0 0 0 0 0 0 0 0 0 0 0 0 0 0 0 0 0 0 0 0 0 0 0 0 0 0 0 0 0 0 0 0 0 0 0 0 0 0 0 0 0 0 0 0 0 0 0 0 0 0 0 0.00638234640202518 0 0 0.0126552302547281 0.103072848669408 0 0 0 0 0 0 0 0 0 0 0 0 0 0 0 0 0 0 0 0 0 0 0 0 0 0 0.01727731458516 0 0 0.0157368221262473 0.0263341046158216 0 0 0 0 0 0.00203804822745489 0 0 0 0 0 0 0.00884740165709844 0 0 0 0 0 0 0 0 0 0 0 0 0 0 0 0 0 0 0 0 0 0 0 0 0 0 0 0 0 0 0 0 0 0 0 0 0.0174809348678306 0 0.0398570539341878 0 0.326746174131366 0 0.0126178118672221 0.161396419079616 0 0.0674725640589249 0 0 0 0 0 0.135849016680595 0.0462359088423143 0 0 0 0 0 0 0 0 0 0 0 0 0 0 0 0 0 0 0 0 0 0 0 0 0 0 0 0 0 0 0 0 0 0 0 0 0 0 0 0 0 0 0 0 0 0 0 0 0 0 0 0 0 0 0 0 0 0 0 0 0 0 0 0 0 0 0 0 0 0 0 0 0 0 0 0 0 0 0 0 0 0 0 0 0 0 0 0 0 0 0 0 0 0 0 0 0 0 0 0 0 0 0 0 0 0 0 0 0 0 0 0 0 0 0 0 0 0 0 0 0 0 0 0 0 0 0 0 0 0 0 0 0 0 0 0 0 0 0 0 0 0 0 0 0 0 0 0 0 0 0 0 0 0 0 0 0 0 0 0 0 0 0
0 0 0 0 0 0 0 0 0 0 0 0 0 0 0 0 0 0 0 0 0 0 0 0 0 0 0 0 0 0 0 0.000284332245348967 0 0 0.000355401706437225 0 0 0 0 0 0 0 0 0 0 0 0 0 0 0 0 0 0 0 0.00331862057920105 0 0 0.00286540211153639 0.106608510243057 0 0 0 0 0 0 0 0 0 0 0 0 0.000787361206707698 0 0 0 0 0 0 0 0 0 0 0 0 0 0.092040315770312 0.00553865724548874 0.00280811311641575 0.110575183679465 0.168840660872398 0.0107945093012469 0.0115327559532169 0.013624937382707 0 0 0.00506246457939212 0.00100311406933927 0 0 0 0.00264523465661127 0.00679485621279015 0.0827207700273273 0.0626677372527013 0 0 0 0 0 0 0 0 0 0 0 0 0 0 0 0 0 0 0 0 0 0 0 0 0 0 0 0 0 0 0 0 0 0 0 0.00361048082047639 0 0.032641934204569 0.14664321373184 0 0.00208376192786303 0.00313096447977768 0.0431703566908055 0 0.0136640667497969 0.0112973080821278 0.00960771607261979 0.00681031694493089 0.00468349237945362 0.00596839883489024 0.0179848947886969 0.00691480930729583 0 0 0 0 0 0 0 0 0 0 0 0 0 0 0 0 0 0 0 0 0 0 0 0 0 0 0 0 0 0 0 0 0 0 0 0 0 0 0 0 0 0 0 0 0 0 0 0 0 0 0 0 0 0 0 0 0 0 0 0 0 0 0 0 0 0 0 0 0 0 0 0 0 0 0 0 0 0 0 0 0 0 0 0 0 0 0 0 0 0 0 0 0 0 0.000488878450064428 0 0 0 0 0 0 0 0.000430468323092534 0 0 0 0 0 0 0 0 0 0 0 0 0 0 0 0 0 0 0 0 0 0 0 0 0 0 0 0 0 0 0 0 0 0 0 0 0 0 0 0 0 0 0 0 0 0 0 0 0 0 0 0 0 0 0 0 0 0 0 0
0 0 0 0.0135619372573719 0 0 0 0 0 0 0 0 0 0 0 0 0 0 0 0 0 0 0 0 0 0 0 0 0 0.0103380784992686 0.0159539186804981 0 0 0 0 0 0 0.0045516894064014 0 0 0 0 0 0 0 0 0 0 0 0 0 0 0 0 0 0 0 0 0 0 0 0 0 0 0 0 0 0 0 0 0 0 0 0 0 0 0 0 0 0 0 0.00152743242784653 0 0 0 0.00318658033263827 0.00282188988599266 0.00266687852425876 0 0.00835652120200886 0 0 0.00708578172174399 0.00401027871550907 0 0.00445787945760438 0.00348037331349367 0 0 0 0 0.0614239241246923 0.00613805795002435 0.0324119500628606 0 0 0 0 0 0 0 0 0 0 0 0 0 0 0 0 0 0 0 0 0 0 0 0 0 0 0.0142023338762862 0 0 0.00633907741587221 0 0 0 0 0 0.0742397680818234 0 0.0115454923663551 0 0.00664133062051265 0 0 0 0 0.00458177191123008 0.0174042686814944 0.216569981824795 0.0445053048810214 0.0109403369551014 0.0458149954338373 0.0762316432569338 0 0 0 0 0 0 0 0 0 0 0 0 0 0 0 0 0 0 0 0 0 0 0 0 0 0 0 0 0 0 0 0 0 0 0 0 0 0 0 0 0 0 0 0 0 0 0 0 0 0 0 0 0 0 0 0 0 0 0 0 0 0 0 0 0 0 0 0 0 0 0 0 0 0 0 0 0 0 0 0 0 0 0 0 0 0 0 0 0 0 0 0 0 0 0 0 0 0 0 0 0 0 0 0.0738110164250797 0 0 0 0 0 0 0 0 0 0 0 0 0 0 0 0 0 0 0 0 0 0 0 0 0 0 0 0 0 0 0 0 0 0 0 0 0 0 0 0.00303375070219911 0 0.0301712285485459 0 0 0 0.00212777749077528 0.061932149015973 0.0170254833886114 0 0 0 0 0 0 0 0.00525772492892054 0 0 0.0808115605733471 0.014839832059072
0 0 0 0 0 0 0 0 0 0 0 0 0 0 0 0.00371712332998842 0 0 0 0 0 0 0 0 0 0 0 0 0 0 0 0 0 0 0 0 0 0 0 0 0 0 0 0 0 0 0 0 0 0 0 0 0 0 0 0 0 0 0.0126290638457784 0 0 0 0 0 0 0 0 0 0 0 0 0 0 0 0 0 0 0 0 0 0 0 0 0 0 0.00736263793065756 0.00501046423572586 0 0.00950143026411434 0.0136257514822566 0 0 0 0 0 0 0.00526599091101705 0 0 0 0 0 0.00963816548378044 0.0101646282957572 0 0 0 0 0 0 0 0 0 0 0 0 0 0 0 0 0 0 0 0 0 0 0 0 0 0 0 0 0 0 0 0 0 0 0 0 0 0.13540463006566 0.0520869681574509 0.0287986223883067 0 0 0 0 0.266028540970419 0.0423679817586292 0.0664719941793336 0 0 0 0 0 0 0 0 0 0 0 0 0 0 0 0 0 0 0 0 0 0 0 0 0 0 0 0 0 0 0 0 0 0 0 0 0 0 0 0 0 0 0 0 0 0 0 0 0 0 0 0 0 0 0 0 0 0 0 0 0 0 0 0 0 0 0 0 0 0 0 0 0 0 0 0 0 0 0 0 0 0 0 0 0 0 0 0 0 0 0 0 0 0 0 0 0 0 0 0 0 0 0 0 0 0 0 0 0 0 0 0 0 0 0 0 0 0 0 0 0 0 0 0 0 0 0 0 0 0 0 0 0 0 0 0 0 0 0 0 0 0 0 0 0 0 0 0 0 0.155044304593135 0 0 0 0 0.0233686797583831 0 0 0 0 0 0 0 0 0 0.0284771509272972 0 0.125035871422309 0
0 0 0 0 0 0 0 0 0 0 0 0 0 0 0 0.0027196303973239 0 0 0 0 0 0 0 0 0 0 0 0 0 0 0 0 0 0 0 0 0 0 0 0 0 0 0.000981102027227897 0.00105122714637533 0 0.00216214718043899 0 0 0 0 0.0190913101405506 0 0 0 0.0150456114150612 0 0 0.05451113480314 0.219166660574444 0 0 0 0 0 0 0 0 0.00134816891700456 0 0 0 0 0 0.00392742132152593 0 0 0 0 0 0 0 0 0 0.000778149256191619 0 0.0128887346412851 0.00221241952363511 0.00193045725508795 0.0180763022345241 0.0202124027104544 0 0 0 0 0 0.00202850461381132 0.00758938351993634 0 0 0 0 0 0 0 0 0 0 0 0 0 0 0 0 0 0 0 0 0 0 0 0 0 0 0 0 0 0 0.00245254456367831 0 0.003352641533124 0 0 0 0 0 0 0 0.00190027638986335 0 0.0296885840452992 0.029847918745525 0 0.14857825248321 0.0885514199549441 0 0 0 0.00893199746508396 0.00600267164647337 0 0 0 0 0 0.206743172294609 0.0870400229680972 0 0 0 0 0 0 0 0 0 0 0 0 0 0 0 0 0 0 0 0 0 0 0 0 0 0 0 0 0 0 0 0 0 0 0 0 0 0 0 0 0 0 0 0 0 0 0 0 0 0 0 0 0 0 0 0 0 0 0 0 0 0 0 0 0 0 0 0 0 0 0 0 0 0 0 0 0 0 0 0 0 0 0 0 0 0 0 0 0 0 0 0 0 0 0 0 0 0 0 0 0 0 0.00118973023207392 0 0 0 0 0 0 0 0 0 0 0 0 0 0 0 0 0 0 0 0 0 0 0 0 0 0 0 0 0 0 0 0 0 0 0 0 0 0 0 0 0 0 0 0 0 0 0 0 0 0 0 0 0 0 0 0 0 0 0 0
0 0 0 0.0162280935912673 0 0 0 0 0 0 0 0 0 0.00300042209316557 0.0029676872845004 0.0135630296597676 0 0 0 0.00163842504216836 0.00408833375901509 0 0 0 0 0 0 0 0 0 0.0532650517333827 0 0 0 0 0 0 0.0222329415799541 0 0 0 0 0 0 0.00603940400671652 0 0 0 0 0.00358284089533806 0 0 0 0 0 0 0 0 0.00353136801872005 0 0 0 0 0 0 0 0 0 0 0 0 0 0 0 0 0 0 0 0 0 0 0 0 0.00283606809528328 0 0.008032017348133 0.0108179076649575 0 0 0.010443355903352 0 0 0.00534673360563156 0.0209500349038535 0 0.0338966746398245 0.0146256534544197 0 0 0 0 0.00368639393978097 0 0 0 0 0 0 0 0 0 0 0 0 0 0 0 0 0 0 0 0 0 0 0 0 0 0.00817156762623759 0.00306862701718007 0 0.0169074528560807 0 0 0 0 0 0 0.00332078966501306 0 0.0175117687302726 0 0 0 0 0 0 0.0254112600453173 0 0.035133037845522 0 0.0232783201797624 0 0 0 0.385095140498389 0.0708234660208329 0 0 0 0 0 0 0 0 0 0 0 0 0 0 0 0 0 0 0 0 0 0 0 0 0 0 0 0 0 0 0 0 0 0 0 0 0 0 0 0 0 0 0 0 0 0 0 0 0 0 0 0 0 0 0 0 0 0 0 0 0 0 0 0 0 0 0 0 0 0 0 0 0 0 0 0 0 0 0 0 0 0 0 0 0 0 0 0 0 0 0 0 0 0 0 0 0 0 0 0 0 0 0.0818192107974691 0 0 0 0 0 0 0 0 0 0 0 0 0 0 0 0 0 0 0 0 0 0 0 0 0 0 0 0 0 0 0 0 0 0 0 0 0 0 0 0 0 0.0566805091767145 0 0 0 0 0 0.0046471692105139 0.00417500452201941 0 0 0 0 0 0 0.0190293125897294 0 0 0 0.00415492599971454
0 0 0 0 0 0 0 0 0 0 0 0 0 0 0 0.011566896633089 0 0 0 0 0 0 0 0 0 0 0 0 0 0 0 0 0 0 0 0 0 0.0057728145385983 0 0 0 0 0 0 0 0 0 0 0 0 0 0 0 0 0 0 0 0 0.0375303689260366 0 0 0 0 0 0 0 0 0 0 0 0 0 0 0 0 0 0 0 0 0 0 0 0 0.00262988028758225 0 0.0123654969028278 0.00559890629513104 0 0.0105146685391904 0.0266562418345204 0 0 0 0.0055789285194627 0 0.00573949216168362 0.0217290184664023 0 0 0 0 0 0.00611718060206825 0 0 0 0 0 0 0 0 0 0 0 0 0 0 0 0 0 0 0 0 0 0 0 0 0.00747049655825049 0 0 0 0 0 0 0 0 0 0.00594382297739446 0 0 0 0.124100622682495 0.199540130945568 0.0900391849105701 0.00947279291467953 0.190583913156778 0.0192835183228947 0.0396716059355172 0 0.0258924004075676 0.0837597234562649 0 0.0102409917570308 0 0.0338257515044068 0.00837515076398971 0 0 0 0 0 0 0 0 0 0 0 0 0 0 0 0 0 0 0 0 0 0 0 0 0 0 0 0 0 0 0 0 0 0 0 0 0 0 0 0 0 0 0 0 0 0 0 0 0 0 0 0 0 0 0 0 0 0 0 0 0 0 0 0 0 0 0 0 0 0 0 0 0 0 0 0 0 0 0 0 0 0 0 0 0 0 0 0 0 0 0 0 0 0 0 0 0 0 0 0 0 0 0 0 0 0 0 0 0 0 0 0 0 0 0 0 0 0 0 0 0 0 0 0 0 0 0 0 0 0 0 0 0 0 0 0 0 0 0 0 0 0 0 0 0 0 0 0 0 0 0 0 0 0 0 0 0 0 0 0 0 0 0
0 0 0 0 0 0 0 0 0 0 0 0 0 0 0 0 0 0 0 0 0 0 0 0 0 0 0 0 0 0 0 0.00973510736805027 0 0.00359541823459517 0.0158941338713329 0 0 0 0 0 0.00191635159370272 0 0 0 0 0 0 0 0 0 0 0 0 0 0 0 0 0 0 0 0 0 0 0 0 0 0 0 0 0 0 0 0 0 0.00219280793206123 0 0 0 0 0 0 0 0 0 0 0.0175774226529594 0.0066732299669213 0 0.0152537636067115 0.0428900654848898 0.0132925197317667 0 0.0121195264416682 0 0 0.0111890387493208 0.0143275556255027 0 0 0 0.022675946069048 0.0999344186848099 0.0744652089430844 0.143027860123504 0 0 0 0 0 0 0 0 0 0 0 0 0 0 0 0 0 0 0 0 0 0 0 0.00259531524056847 0 0 0 0 0 0 0 0 0 0 0 0.00570230246797483 0 0.0832583361930586 0 0.0345734941197793 0.0167115632826142 0.0140965392382964 0 0 0.0120251093776391 0 0.0806902632136742 0.133953178577499 0.0642318428720245 0.045401680336942 0 0 0 0 0 0 0 0 0 0 0 0 0 0 0 0 0 0 0 0 0 0 0 0 0 0 0 0 0 0 0 0 0 0 0 0 0 0 0 0 0 0 0 0 0 0 0 0 0 0 0 0 0 0 0 0 0 0 0 0 0 0 0 0 0 0 0 0 0 0 0 0 0 0 0 0 0 0 0 0 0 0 0 0 0 0 0 0 0 0 0 0 0 0 0 0 0 0 0 0 0 0 0 0 0 0 0 0 0 0 0 0 0 0 0 0 0 0 0 0 0 0 0 0 0 0 0 0 0 0 0 0 0 0 0 0 0 0 0 0 0 0 0 0 0 0 0 0 0 0 0 0 0 0 0 0 0 0 0 0 0 0 0 0 0
0 0 0 0 0 0 0 0 0 0 0 0 0 0 0 0.00557691026757689 0 0 0 0 0 0 0 0 0 0 0 0 0 0 0 0 0 0 0.00585285450390085 0 0 0.00197605819457086 0 0 0 0 0 0 0 0 0 0 0 0 0 0 0 0 0 0 0 0 0.013291694444207 0 0 0 0 0 0 0 0 0 0 0 0 0 0 0 0 0 0 0 0 0 0 0 0.000519955617208741 0.00205332843508205 0 0.00560776003247014 0.00270560866898097 0.00168371039902531 0.00743487607386551 0.0179367655056049 0.00592771842677694 0.000992764148963699 0.0057107779883382 0.00164109805335735 0 0.00337616986387889 0.0148896736850639 0 0 0 0 0.0745293927299039 0.0184070330968896 0.0349878700796593 0 0 0 0 0 0 0 0 0 0 0 0 0 0 0 0 0 0 0 0 0 0 0 0.00242076508835346 0 0 0 0 0 0 0 0 0 0.00245869431819883 0.000552827403472292 0.0246761049622996 0 0.0397107583132088 0 0.018428964404076 0.130338292994242 0.0138620003710339 0 0.00765147046453168 0.0243817248402859 0.0505747334150924 0 0.0989760881471775 0.0194904357306954 0.0609549584922897 0.0067077929079355 0 0 0 0 0 0 0 0 0 0 0 0 0 0 0 0 0 0 0 0 0 0 0 0 0 0 0 0 0 0 0 0 0 0 0 0 0 0 0 0 0 0 0 0 0 0 0 0 0 0 0 0 0 0 0 0 0 0 0 0 0 0 0 0 0 0 0 0 0 0 0 0 0 0 0 0 0 0 0 0 0 0 0 0 0 0 0 0 0 0 0 0 0 0 0 0 0 0 0 0 0 0 0 0.0863388588873985 0 0 0 0 0 0 0 0 0 0 0 0 0 0 0 0 0 0 0 0 0 0 0 0 0 0 0 0 0 0 0 0 0 0 0 0 0 0 0 0 0 0.0878571255106004 0.0120344370013667 0 0 0 0.0256581151790822 0.000774571854484938 0.00200257757919668 0.000970747202111681 0 0 0 0 0 0.00916604679440078 0 0 0.0463806984550276 0.00252918946811279
0 0 0 0 0 0 0 0 0 0 0 0 0 0 0 0 0 0 0 0 0 0 0 0 0 0 0 0 0 0 0 0.00235163549079498 0.0203207077232309 0.0133351076512744 0.00972443383607434 0 0 0 0 0 0 0 0 0 0 0 0 0 0 0 0 0 0 0 0 0 0 0 0 0 0 0 0 0 0 0 0 0 0 0 0 0 0 0 0 0 0 0 0 0 0 0 0 0 0 0.00776266664499139 0.00283957570916907 0 0.0114951260985077 0.0278068445050326 0.0137174662103553 0 0.00926064745615637 0 0.00463916914928567 0.00120639560595044 0.00274043420954744 0 0 0 0.0689757475874717 0.169914606568796 0.0429616114802728 0.103302236979888 0 0 0 0 0 0 0 0 0 0 0 0 0 0 0 0 0 0 0 0 0 0 0 0 0 0 0 0 0 0 0 0 0 0 0 0.00547875947330922 0 0 0 0.0144791780911973 0.0296880289117123 0 0 0 0 0.0930596272316459 0.109704918749376 0 0.0675386345847311 0.0188398967105862 0 0 0 0 0 0 0 0 0 0 0 0 0 0 0 0 0 0 0 0 0 0 0 0 0 0 0 0 0 0 0 0 0 0 0 0 0 0 0 0 0 0 0 0 0 0 0 0 0 0 0 0 0 0 0 0 0 0 0 0 0 0 0 0 0 0 0 0 0 0 0 0 0 0 0 0 0 0 0 0 0 0 0 0 0 0 0 0 0 0 0 0 0 0 0 0 0 0 0 0 0 0 0 0 0.0589833576401227 0 0 0 0 0 0 0 0 0 0 0 0 0 0 0 0 0 0 0 0 0 0 0 0 0 0 0 0 0 0 0 0 0 0 0 0 0 0 0 0 0 0.0569125083570927 0.0185561857419665 0 0 0 0.00551433583352551 0 0 0 0 0 0 0 0 0.00135993686488959 0 0 0.00586695380211996 0.00166326510092628
0 0 0 0.00175155063079014 0 0 0 0 0 0 0 0 0 0 0 0 0 0 0 0 0 0 0 0 0 0 0 0 0 0 0 0.0131487760037029 0.00399296440090998 0.0127335499281331 0.0229629884465274 0 0 0.00253718003852674 0 0 0.00157598762696777 0 0 0 0 0 0.00258893281866689 0 0 0 0 0 0 0 0 0 0 0 0 0 0 0 0 0 0 0 0 0 0 0 0 0 0 0.00201579697876149 0.00236118752665783 0 0 0 0 0 0 0 0 0 0 0.0100823880028994 0.00222874881369291 0 0.0188200786578125 0.040924373302417 0.0366750024139343 0.00446687939269856 0.0297179376785478 0 0.00360792378967775 0.000931453068890365 0 0 0 0 0.0605379414641344 0.180203073303957 0.074801594683057 0.1411929833284 0 0 0 0 0 0 0 0 0 0 0 0 0 0 0 0 0 0 0 0 0 0 0 0 0 0 0.00463193665723581 0 0 0.00479392749388951 0 0 0 0 0 0.00540018603896322 0 0.00407043749265064 0 0.0193870891745311 0.0142090972306556 0 0 0 0.00643329144662849 0.0868810121462082 0.0420613848476346 0.131497798015394 0 0.0107745471564459 0 0 0 0 0 0 0 0 0 0 0 0 0 0 0 0 0 0 0 0 0 0 0 0 0 0 0 0 0 0 0 0 0 0 0 0 0 0 0 0 0 0 0 0 0 0 0 0 0 0 0 0 0 0 0 0 0 0 0 0 0 0 0 0 0 0 0 0 0 0 0 0 0 0 0 0 0 0 0 0 0 0 0 0 0 0 0 0 0 0 0 0 0 0 0 0 0 0 0 0 0 0 0 0 0 0 0 0 0 0 0 0 0 0 0 0 0 0 0 0 0 0 0 0 0 0 0 0 0 0 0 0 0 0 0 0 0 0 0 0 0 0 0 0 0 0 0 0 0 0 0 0 0 0 0 0 0 0 0 0 0 0 0 0 0
0 0 0 0.0176863670622337 0 0 0 0 0 0 0 0 0 0 0 0 0 0 0 0 0 0 0 0 0 0 0 0 0 0 0.00210525354891111 0 0.00682102149847201 0.0124890848711179 0.00678128436033049 0 0.00823570104697799 0.00952683764157427 0 0 0 0 0 0 0 0 0 0 0 0 0 0 0 0 0.146718322804847 0 0 0 0.00217082197227047 0 0 0 0 0 0 0 0 0 0 0 0 0.0137343285745846 0 0.00431626323464885 0 0 0 0 0 0 0 0.000836994600195294 0 0 0 0.00740566899954909 0.00116834064858888 0.00271129475307507 0.00357449198801695 0.0113843621123507 0.00401477047819469 0 0.00423087746902375 0.00172787425418923 0 0.00311872213977629 0.00537846328785853 0 0 0 0.0501283208938213 0.0501512624664344 0.0173805264722948 0.0278816306361263 0 0 0 0 0 0 0 0 0 0 0 0 0 0 0 0 0 0 0 0 0 0 0 0.00103244830827207 0 0 0.0275399084639221 0 0 0.0223091514898278 0 0 0 0 0 0.107581428997234 0 0.0250206187239418 0 0.0138359892797135 0.0333236853749425 0 0 0 0 0.0343918870438938 0.0736683001525103 0.0205425480498851 0.00603404599328356 0 0.0129472361374342 0 0 0 0 0 0 0 0 0 0 0 0 0 0 0 0 0 0 0 0 0 0 0 0 0 0 0 0 0 0 0 0 0 0 0.00338395695101059 0 0 0 0 0 0 0 0 0 0 0 0 0 0 0 0 0 0 0 0 0 0 0 0 0 0 0.00296278337286222 0 0 0 0 0 0 0 0 0 0 0 0 0 0 0 0 0 0 0 0 0 0 0 0 0 0 0 0 0 0 0 0 0 0 0 0 0 0 0 0 0 0.0806183636541583 0 0 0 0 0 0 0 0 0 0 0 0 0 0 0 0 0 0 0 0 0 0 0 0 0 0 0 0 0 0 0 0 0 0 0 0 0 0 0 0.00668749163315845 0 0.00950889096106046 0.00117838431959192 0 0 0.0087045276788668 0.0118825139475687 0.0224007418431927 0 0 0.000750879680156601 0 0 0 0 0.00204717758894115 0 0 0.0037612119926012 0.0462069405465072
0 0 0 0.0069368747434029 0 0 0 0 0 0 0 0 0 0.000978909660258945 0.00108233818418875 0.0031468692375385 0 0 0 0.000564297405532718 0.00104859803600905 0 0 0 0 0 0 0 0 0.00568492428624182 0.0348233474142941 0 0 0.00386863545409482 0 0 0.00681425063760212 0.0121739431832119 0 0 0 0 0 0 0.00207043031173807 0 0 0 0 0.000934571383905724 0.00546926806172582 0 0 0 0.0548048576502054 0 0 0.0254120400419803 0.0272992214528376 0 0 0 0 0 0 0 0 0 0 0 0 0.020290071093956 0 0 0.00129911296737729 0 0 0 0 0 0 0 0 0 0 0.00314235469712173 0.0019061195912452 0.0104372365489471 0.00453947050821011 0.00415153925400129 0 0 0.00499294740363282 0.00722852534079939 0 0.00943244191538879 0.00545676565012366 0 0 0 0 0.00139507504790714 0.00372371180451402 0 0 0 0 0 0 0 0 0 0 0 0 0 0 0 0 0 0 0 0 0 0 0 0 0.00341047291512438 0.00104587309456204 0 0.00660965112123317 0 0 0.00980713515693656 0 0 0 0.000722452346220933 0 0.0744788560801123 0.0365402867709418 0 0.0822084496533005 0.0242502601393315 0.0322505243201553 0 0.135903231474703 0.0889793105752741 0.00692156615791513 0 0.00471527878923275 0 0 0.00753066258421074 0 0.154340671766815 0 0 0 0 0 0 0 0 0 0 0 0 0 0 0 0 0 0 0 0 0 0 0 0 0 0 0 0 0 0 0 0 0 0 0 0 0 0 0 0 0 0 0 0 0 0 0 0 0 0 0 0 0 0 0 0 0 0 0 0 0 0 0 0 0 0 0 0 0 0 0 0 0 0 0 0 0 0 0 0 0 0 0 0 0 0 0 0 0 0 0 0 0 0 0 0 0 0 0 0 0 0 0.0286196119287638 0 0 0 0 0 0 0 0 0 0 0 0 0 0 0 0 0 0 0 0 0 0 0 0 0 0 0 0 0 0 0 0 0 0 0 0 0 0 0 0 0 0.015502307160285 0 0 0 0 0.00192885926356181 0.00341800768086709 0 0 0 0 0 0 0 0.00482590572330004 0 0.00122632751119631 0.00136296180755928 0.00229258701040489
0 0 0 0 0 0 0 0 0 0 0 0 0 0 0 0.0017733175583533 0 0 0 0 0 0 0 0 0 0 0 0 0 0 0.00303019203743942 0 0 0 0 0 0 0 0 0 0 0 0 0 0 0 0 0 0 0 0 0 0 0 0 0 0 0 0.0217090006167589 0 0 0 0 0 0 0 0 0 0 0 0 0 0 0 0 0 0 0 0 0 0 0 0 0 0 0.00471835786251816 0.00168142251507049 0 0.00472438943439102 0.00484831169727425 0 0 0 0 0 0.00213353483625745 0 0 0 0 0 0 0 0 0 0 0 0 0 0 0 0 0 0 0 0 0 0 0 0 0 0 0 0 0 0 0 0 0 0 0 0 0 0 0 0 0 0 0 0.0397256214298451 0.0396923115599031 0 0.0913212794665413 0.0304313583390755 0 0 0.186745538269769 0.0534110117658341 0.00559348121464327 0 0 0 0 0 0.503747630234672 0 0 0 0 0 0 0 0 0 0 0 0 0 0 0 0 0 0 0 0 0 0 0 0 0 0 0 0 0 0 0 0 0 0 0 0 0 0 0 0 0 0 0 0 0 0 0 0 0 0 0 0 0 0 0 0 0 0 0 0 0 0 0 0 0 0 0 0 0 0 0 0 0 0 0 0 0 0 0 0 0 0 0 0 0 0 0 0 0 0 0 0 0 0 0 0 0 0 0 0 0 0 0 0.0023458597562569 0 0 0 0 0 0 0 0 0 0 0 0 0 0 0 0 0 0 0 0 0 0 0 0 0 0 0 0 0 0 0 0 0 0 0 0 0 0 0 0 0 0.00236738140539687 0 0 0 0 0 0 0 0 0 0 0 0 0 0 0 0 0 0
0 0 0 0 0 0 0 0 0 0 0 0 0 0 0 0 0 0 0 0 0 0 0 0 0 0 0 0 0 0 0 0 0 0 0 0 0 0 0 0 0 0 0 0 0 0 0 0 0 0 0 0 0 0 0 0 0 0 0 0 0 0 0 0 0 0 0 0 0 0 0 0 0 0 0 0 0 0 0 0 0 0 0 0 0 0 0 0 0 0 0 0 0 0 0 0 0 0 0 0 0 0 0 0 0 0 0 0 0 0 0 0 0 0 0 0 0 0 0 0 0 0 0 0 0 0 0 0 0 0 0 0 0 0 0 0 0 0 0 0 0 0 0 0 0 0 0 0 0 0 0 0 0 0 0 0 0 0.265188852050524 0.0870155772883037 0 0 0 0.0924018909877995 0.0749618175667753 0 0.204151948632928 0.0111072537462267 0 0 0 0 0 0 0 0 0 0 0.180168070868268 0 0 0.0376100899417631 0.0360722749426096 0 0 0 0 0 0 0 0 0 0 0 0 0 0 0 0 0 0 0 0 0 0 0 0 0 0 0 0 0 0 0 0 0 0 0 0 0 0 0 0 0 0 0 0 0 0 0 0 0 0 0 0 0 0 0 0 0 0 0 0 0 0 0 0.0113222239748023 0 0 0 0 0 0 0 0 0 0 0 0 0 0 0 0 0 0 0 0 0 0 0 0 0 0 0 0 0 0 0 0 0 0 0 0 0 0 0 0 0 0 0 0 0 0 0 0 0 0 0 0 0 0 0 0 0 0 0 0 0 0 0 0 0 0 0 0 0 0 0 0 0
0 0 0 0 0 0 0 0 0 0 0 0 0 0 0 0 0 0 0 0 0 0 0 0 0 0 0 0 0 0 0 0 0 0 0 0 0 0 0 0 0 0 0 0 0 0 0 0 0 0 0 0 0 0 0 0 0 0 0 0 0 0 0 0 0 0 0 0 0 0 0 0 0 0 0 0 0 0 0 0 0 0 0 0 0 0 0 0 0 0 0 0 0 0 0 0 0 0 0 0 0 0 0 0 0 0 0 0 0 0 0 0 0 0 0 0 0 0 0 0 0 0 0 0 0 0 0 0 0 0 0 0 0 0 0 0 0 0 0 0 0 0 0 0 0 0 0 0 0 0 0 0 0 0 0 0 0.0977486076235196 0 0 0.0214798458054354 0.0377409453453932 0.0834337447528127 0.187960908283423 0.0134417976910689 0 0.145227579681608 0.00796870301150646 0 0 0 0 0 0 0 0 0 0.126398290973623 0.0418538977641401 0 0.0143565942742972 0.0231249373697132 0 0 0 0.0378690382675027 0 0 0 0 0 0 0 0 0 0 0 0 0 0.00627839769317015 0 0 0 0 0 0 0 0 0 0 0 0 0 0 0 0 0 0 0 0 0 0 0 0 0 0 0 0 0 0 0 0 0 0 0 0 0 0 0 0 0 0 0 0 0 0 0.00440482366682953 0 0 0 0 0 0 0 0 0 0 0 0 0 0 0 0 0 0 0 0 0 0 0 0 0 0 0 0 0 0 0 0 0 0 0 0 0 0 0 0 0.0226466984572855 0 0.00481805697419216 0.0221895893180491 0.061319565660487 0.0330696822769851 0 0 0 0 0 0.00666829510895747 0 0 0 0 0 0 0 0 0 0 0 0 0 0 0 0 0 0 0 0 0
0 0 0 0 0 0 0 0 0 0 0 0 0 0 0 0 0 0 0 0 0 0 0 0 0 0 0 0 0 0 0 0 0 0 0 0 0 0 0 0 0 0 0 0 0 0 0 0 0 0 0 0 0 0 0 0 0 0 0 0 0 0 0 0 0 0 0 0 0 0 0 0 0 0 0 0 0 0 0 0 0 0 0 0 0 0 0 0 0 0 0 0 0 0 0 0 0 0 0 0 0 0 0 0 0 0 0 0 0 0 0 0 0 0 0 0 0 0 0 0 0 0 0 0 0 0 0 0 0 0 0 0 0 0 0 0 0 0 0 0 0 0 0 0 0 0 0 0 0 0 0 0 0 0 0 0 0.174891461548148 0 0 0 0.248909425432642 0 0.0524646291134878 0 0 0.103146551062234 0.199690103087277 0 0 0 0 0 0 0 0 0 0 0.136645153838944 0 0 0 0 0 0 0 0 0 0 0 0 0 0 0 0 0 0 0 0 0 0 0 0 0 0 0 0 0 0 0 0 0 0 0 0 0 0 0 0 0 0 0 0 0 0 0 0 0 0 0 0 0 0 0 0 0 0 0 0 0 0 0 0 0 0 0 0 0 0 0 0 0 0 0 0 0 0 0 0 0 0 0 0 0 0 0 0 0 0 0 0 0 0 0 0 0 0 0 0 0 0 0 0 0 0 0 0 0 0 0 0 0 0.0842526759172671 0 0 0 0 0 0 0 0 0 0 0 0 0 0 0 0 0 0 0 0 0 0 0 0 0 0 0
0 0 0 0 0 0 0 0 0 0 0 0 0 0 0 0 0 0 0 0 0 0 0 0 0 0 0 0 0 0 0 0 0 0 0 0 0 0 0 0 0 0 0 0 0 0 0 0 0 0 0 0 0 0 0 0 0 0 0 0 0 0 0 0 0 0 0 0 0 0 0 0 0 0 0 0 0 0 0 0 0 0 0 0 0 0 0 0 0 0 0 0 0 0 0 0 0 0 0 0 0 0 0 0 0 0 0 0 0 0 0 0 0 0 0 0 0 0 0 0 0 0 0 0 0 0 0 0 0 0 0 0 0 0 0 0 0 0 0 0 0 0 0 0 0 0 0 0 0 0 0 0 0 0 0 0 0 0.0402532685078471 0 0 0.0565040411645826 0.094740043020977 0.0662078903495464 0 0 0.024578060407379 0 0 0 0 0 0 0 0 0 0.0747362385715728 0.0943755423629415 0 0 0.00650424896245623 0 0 0 0 0 0 0 0 0 0 0 0 0 0.0449290993076959 0 0 0 0 0 0 0 0 0 0 0 0 0 0 0 0 0 0 0 0 0 0 0 0 0 0 0.0160345697131669 0 0 0.0220344394343864 0 0 0 0 0 0 0 0 0 0 0 0 0 0 0 0 0 0 0 0 0 0 0 0 0 0 0 0 0 0 0 0 0 0 0 0 0 0 0 0 0 0 0 0 0 0 0.00608990421373679 0 0 0 0 0 0 0 0 0 0 0 0 0 0 0 0.267886403145085 0 0 0.142457462995289 0.042668787843337 0 0 0 0 0 0 0 0 0 0 0 0 0 0 0 0 0 0 0 0 0 0 0 0 0 0 0 0
0 0 0 0 0 0 0 0 0 0 0 0 0 0 0 0 0 0 0 0 0 0 0 0 0 0 0 0 0 0 0 0 0 0 0 0 0 0 0 0 0 0 0 0 0 0 0 0 0 0 0 0 0 0 0 0 0 0 0 0 0 0 0 0 0 0 0 0 0 0 0 0 0 0 0 0 0 0 0 0 0 0 0 0 0 0 0 0 0 0 0 0 0 0 0 0 0 0 0 0 0 0 0 0 0 0 0 0 0 0 0 0 0 0 0 0 0 0 0 0 0 0 0 0 0 0 0 0 0 0 0 0 0 0 0 0 0 0 0 0 0 0 0 0 0 0 0 0 0 0 0 0 0 0 0 0 0 0.0428766033226078 0.0518600171998121 0.0342544593947419 0 0.0534257162886958 0.0286439291098705 0 0 0.00917660513715528 0.0255972814033401 0 0 0 0 0 0 0 0 0 0 0.0301954994467888 0 0.00418570721591529 0 0 0 0 0.00854346460701515 0 0 0 0 0 0 0 0 0.0153017386399808 0.0171961051683177 0 0 0 0.0280544234448125 0 0 0 0 0 0 0 0 0 0 0 0 0 0 0 0 0 0 0 0 0 0 0 0 0 0 0 0 0 0 0 0 0 0 0 0 0 0 0 0 0 0 0 0 0 0 0 0 0 0 0 0 0 0 0 0 0 0 0 0 0 0 0 0 0 0 0 0 0 0 0 0 0 0 0 0 0 0 0 0 0 0 0 0 0 0 0 0.0835210917554306 0.0379944355729161 0.0417726953847724 0.0336678785461774 0.159019566745647 0.274670933631541 0 0 0 0 0 0.020041847984462 0 0 0 0 0 0 0 0 0 0 0 0 0 0 0 0 0 0 0 0 0
0 0 0 0 0 0 0 0 0 0 0 0 0 0 0 0 0 0 0 0 0 0 0 0 0 0 0 0 0 0 0 0 0 0 0 0 0 0 0 0 0 0 0 0 0 0 0 0 0 0 0 0 0 0 0 0 0 0 0 0 0 0 0 0 0 0 0 0 0 0 0 0 0 0 0 0 0 0 0 0 0 0 0 0 0 0 0 0 0 0 0 0 0 0 0 0 0 0 0 0 0 0 0 0 0 0 0 0 0 0 0 0 0 0 0 0 0 0 0 0 0 0 0 0 0 0 0 0 0 0 0 0 0 0 0 0 0 0 0 0 0 0 0 0 0 0 0 0 0 0 0 0 0 0 0 0 0 0.143412921347373 0 0.0868980704018812 0.0808331122940796 0 0.0447034630079632 0 0 0.0799623816505982 0 0 0 0 0 0 0 0 0 0 0.15104544674509 0 0 0 0 0 0 0 0 0 0 0 0 0 0 0 0 0 0 0 0 0 0 0 0 0 0 0 0 0 0 0 0 0 0 0 0 0 0 0 0 0 0 0 0 0 0 0 0 0 0 0 0 0 0 0 0 0 0 0 0 0 0 0 0 0 0 0 0 0 0 0 0 0 0 0 0 0 0 0 0 0 0 0 0 0 0 0 0 0 0 0 0 0 0 0 0 0 0 0 0 0 0 0 0 0 0 0 0 0 0.06556480365384 0 0 0.054853542233671 0.244999208459291 0.0477270502062134 0 0 0 0 0 0 0 0 0 0 0 0 0 0 0 0 0 0 0 0 0 0 0 0 0 0 0
0 0 0 0 0 0 0 0 0 0 0 0 0 0 0 0 0 0 0 0 0 0 0 0 0 0 0 0 0 0 0 0 0 0 0 0 0 0 0 0 0 0 0 0 0 0 0 0 0 0 0 0 0 0 0 0 0 0 0 0 0 0 0 0 0 0 0 0 0 0 0 0 0 0 0 0 0 0 0 0 0 0 0 0 0 0 0 0 0 0 0 0 0 0 0 0 0 0 0 0 0 0 0 0 0 0 0 0 0 0 0 0 0 0 0 0 0 0 0 0 0 0 0 0 0 0 0 0 0 0 0 0 0 0 0 0 0 0 0 0 0 0 0 0 0 0 0 0 0 0 0 0 0 0 0 0 0.0140571287268471 0.077576106945118 0.00397109949654733 0.0145814329525145 0.0104060387197936 0.0107338387750425 0 0.0142408983061269 0.00497375773306752 0.301992126127069 0 0 0 0 0 0 0 0 0 0 0.114789244419903 0.0154800307935696 0 0.0622759504987024 0 0.00367004424967924 0 0.0165527072296911 0.0770699773100525 0 0 0 0 0 0 0 0 0.00886606730629463 0.00132287039962665 0 0 0 0.0134811927512785 0 0 0 0 0 0 0 0 0 0 0 0 0 0 0 0 0 0 0 0 0 0.0409041051589673 0 0 0.0165265625557427 0 0 0 0 0 0 0 0 0 0 0 0 0 0 0 0 0 0 0 0 0.00709801377939608 0.00660157090780209 0.00293642447468146 0 0 0 0.0054185511168381 0.0088177419406047 0 0 0 0 0 0 0 0 0 0 0 0 0 0 0 0 0 0 0 0 0 0 0 0 0 0 0 0 0 0 0 0 0 0 0.0229923903142107 0.00516072112963498 0.00323225272233616 0.029363265140544 0.0314715793754441 0.0204927544493142 0 0 0 0 0 0.025056036570052 0 0 0 0 0 0 0 0 0 0 0 0.00262813878007579 0.00525937884343216 0 0 0 0 0 0 0 0
0 0 0 0 0 0 0 0 0 0 0 0 0 0 0 0 0 0 0 0 0 0 0 0 0 0 0 0 0 0 0 0 0 0 0 0 0 0 0 0 0 0 0 0 0 0 0 0 0 0 0 0 0 0 0 0 0 0 0 0 0 0 0 0 0 0 0 0 0 0 0 0 0 0 0 0 0 0 0 0 0 0 0 0 0 0 0 0 0 0 0 0 0 0 0 0 0 0 0 0 0 0 0 0 0 0 0 0 0 0 0 0 0 0 0 0 0 0 0 0 0 0 0 0 0 0 0 0 0 0 0 0 0 0 0 0 0 0 0 0 0 0 0 0 0 0 0 0 0 0 0 0 0 0 0 0 0.277298324923928 0.134899138501246 0 0 0 0 0.346281077613174 0 0 0.136233998630816 0 0 0 0 0 0 0 0 0 0 0 0 0 0 0.105287460330835 0 0 0 0 0 0 0 0 0 0 0 0 0 0 0 0 0 0 0 0 0 0 0 0 0 0 0 0 0 0 0 0 0 0 0 0 0 0 0 0 0 0 0 0 0 0 0 0 0 0 0 0 0 0 0 0 0 0 0 0 0 0 0 0 0 0 0 0 0 0 0 0 0 0 0 0 0 0 0 0 0 0 0 0 0 0 0 0 0 0 0 0 0 0 0 0 0 0 0 0 0 0 0 0 0 0 0 0 0 0 0 0 0 0 0 0 0 0 0 0 0 0 0 0 0 0 0 0 0 0 0 0 0 0 0 0 0 0
0 0 0 0 0 0 0 0 0 0 0 0 0 0 0 0 0 0 0 0 0 0 0 0 0 0 0 0 0 0 0 0 0 0 0 0 0 0 0 0 0 0 0 0 0 0 0 0 0 0 0 0 0 0 0 0 0 0 0 0 0 0 0 0 0 0 0 0 0 0 0 0 0 0 0 0 0 0 0 0 0 0 0 0 0 0 0 0 0 0 0 0 0 0 0 0 0 0 0 0 0 0 0 0 0 0 0 0 0 0 0 0 0 0 0 0 0 0 0 0 0 0 0 0 0 0 0 0 0 0 0 0 0 0 0 0 0 0 0 0 0 0 0 0 0 0 0 0 0 0 0 0 0 0 0 0 0 0 0 0 0 0 0.0343678674007991 0 0 0.139310766261304 0 0 0 0 0 0 0 0.0194671685619335 0 0 0.14760135546838 0 0 0 0 0 0 0 0 0 0 0 0 0 0 0 0 0 0 0 0 0 0 0 0 0 0 0 0 0 0 0 0 0 0 0 0 0 0 0 0 0 0.0150758596888638 0 0.501786775101389 0 0 0.0668126219817898 0 0 0 0 0 0 0 0 0 0 0 0 0 0 0 0 0 0 0 0 0 0 0 0 0 0 0 0 0 0 0 0 0 0 0 0 0 0 0 0 0 0 0 0 0 0 0 0 0 0 0 0 0 0 0 0 0 0 0.0656833296474995 0 0 0 0 0 0 0 0.00989425588804202 0 0 0 0 0 0 0 0 0 0 0 0 0 0 0 0 0 0 0 0 0 0 0 0 0 0 0 0
0 0 0 0 0 0 0 0 0 0 0 0 0 0 0 0 0 0 0 0 0 0 0 0 0 0 0 0 0 0 0 0 0 0 0 0 0 0 0 0 0 0 0 0 0 0 0 0 0 0 0 0 0 0 0 0 0 0 0 0 0 0 0 0 0 0 0 0 0 0 0 0 0 0 0 0 0 0 0 0 0 0 0 0 0 0 0 0 0 0 0 0 0 0 0 0 0 0 0 0 0 0 0 0 0 0 0 0 0 0 0 0 0 0 0 0 0 0 0 0 0 0 0 0 0 0 0 0 0 0 0 0 0 0 0 0 0 0 0 0 0 0 0 0 0 0 0 0 0 0 0 0 0 0 0 0 0.0420569747536819 0.0811667736499869 0.0105722545150257 0.00733004768889681 0.00451443733926164 0.0259997012953564 0.408944486264606 0.00758687390391949 0.0273014341778221 0 0 0 0 0 0 0 0 0.00325423330675333 0 0 0.231070102278879 0 0 0.00514849515503162 0 0 0 0 0.0541412670323059 0 0 0 0 0 0 0 0 0.00316202023920543 0 0 0 0 0.00403345149302279 0 0 0 0 0 0 0 0 0 0 0 0 0 0 0 0 0 0 0 0 0 0 0 0 0.00401363148053886 0 0 0 0 0 0 0 0 0 0 0 0 0 0 0 0 0 0 0 0 0 0.00238241662822978 0 0 0 0.00180413135612246 0 0.00287024147484516 0 0 0 0 0 0 0 0 0 0 0 0 0 0 0 0 0 0 0 0 0 0 0 0 0 0 0 0 0 0 0.0238193076591644 0 0 0 0.00874246454015511 0 0 0.0139474717093631 0.0115611180267115 0.00780606609347377 0 0 0 0 0 0.00677059793764108 0 0 0 0 0 0 0 0 0 0 0 0 0 0 0 0 0 0 0 0 0
0 0 0 0 0 0 0 0 0 0 0 0 0 0 0 0 0 0 0 0 0 0 0 0 0 0 0 0 0 0 0 0 0 0 0 0 0 0 0 0 0 0 0 0 0 0 0 0 0 0 0 0 0 0 0 0 0 0 0 0 0 0 0 0 0 0 0 0 0 0 0 0 0 0 0 0 0 0 0 0 0 0 0 0 0 0 0 0 0 0 0 0 0 0 0 0 0 0 0 0 0 0 0 0 0 0 0 0 0 0 0 0 0 0 0 0 0 0 0 0 0 0 0 0 0 0 0 0 0 0 0 0 0 0 0 0 0 0 0 0 0 0 0 0 0 0 0 0 0 0 0 0 0 0 0 0 0.00746877012693125 0.014536997784971 0.0668078259644565 0 0.0411029816232412 0 0 0 0 0 0 0 0 0 0 0 0 0 0 0 0 0.291690098971081 0.0178300787699025 0.0204769895505204 0 0 0 0 0.0713214644988608 0 0 0 0 0 0 0 0 0 0 0 0 0 0 0 0 0 0 0 0 0 0 0.105935264802995 0 0 0 0 0 0 0 0 0 0 0 0 0 0 0 0.00773110829968626 0 0 0 0 0 0 0 0 0 0 0 0 0 0 0 0 0 0 0 0 0 0.0126491326550329 0.00874582286443355 0 0 0 0 0 0 0 0 0 0 0 0 0 0 0 0 0 0 0 0 0 0 0 0 0 0 0 0 0 0 0 0 0 0 0 0 0 0 0 0 0 0.0822336360370627 0 0.0137259206553375 0.0376876297192503 0 0 0 0 0.0738648749310391 0.0957851242917998 0 0 0.0109807383633971 0 0 0 0 0 0.0148208732790278 0 0 0 0 0 0 0 0.00460466681097378 0 0 0 0
0 0 0 0 0 0 0.00248316635689725 0 0 0 0 0 0.0300035283749691 0 0 0 0 0 0 0 0 0 0 0 0 0 0.00182112492247456 0 0 0 0 0 0 0 0.00335529498721619 0 0 0 0 0 0 0 0 0 0 0 0 0 0 0 0 0 0 0 0 0.0104876286952032 0.00249414810197198 0 0 0 0 0 0 0 0 0 0 0 0 0 0 0 0 0 0 0 0 0 0 0 0 0 0 0 0 0 0 0 0 0 0 0 0.00280837404163032 0 0 0 0 0 0 0 0 0 0 0 0.00754306798374133 0 0 0 0 0 0 0 0 0 0.0631442778758861 0.0223185436675614 0.00669486760838629 0 0.0457027087074731 0.0432530737066118 0 0 0 0 0 0 0 0 0 0 0.00432643240070765 0 0 0.00156854301778487 0 0 0 0 0 0 0 0 0 0 0 0 0 0 0 0 0 0 0 0 0 0 0 0 0 0 0 0 0 0 0 0 0 0 0.0230141971290307 0.0550568818617312 0.0511040655602877 0.0403523770965881 0 0.00516973325214624 0 0 0 0 0 0 0 0 0 0 0 0 0 0.0245515975777521 0.0806442562309927 0.0707114212840608 0 0 0 0 0 0.00678393805858921 0 0 0 0 0 0 0 0 0 0 0 0 0.0832330939360901 0 0 0 0 0 0 0 0 0 0 0 0 0 0 0 0 0 0 0 0 0 0 0 0 0 0 0 0 0 0 0 0 0 0 0 0 0 0 0 0 0 0 0 0 0 0 0 0 0 0 0 0 0 0.00193817492668065 0.0334059818875849 0.102000342183531 0.154101163482796 0 0 0 0 0 0 0 0 0 0 0 0 0 0 0 0 0 0 0.0199279950836231 0 0 0 0 0 0 0 0 0 0 0 0 0 0 0 0 0 0 0 0 0 0 0 0 0 0 0 0 0 0 0 0 0 0
0 0 0 0 0 0 0 0 0 0 0 0 0 0 0 0 0 0 0 0 0 0 0.0130656073153342 0 0 0 0.0720981912408366 0 0 0 0 0 0 0 0 0 0 0 0 0 0 0 0 0 0 0.00564743194827901 0 0 0 0 0 0 0 0.0196421019928745 0 0 0 0 0 0 0 0 0 0 0.00998077580735422 0 0.0626759612074319 0 0 0 0 0 0 0 0 0 0 0 0 0 0 0 0 0 0 0 0 0 0 0 0 0 0 0 0 0 0 0 0 0 0 0 0 0 0 0 0 0 0.00902201110016923 0 0 0 0 0 0 0 0 0 0 0 0.038205332955116 0 0 0 0 0 0 0 0.171464024285093 0 0 0 0 0 0 0 0 0 0 0 0 0 0 0 0 0 0 0 0 0 0 0 0 0 0 0 0 0 0 0 0 0 0 0 0 0 0 0.0683566231091927 0 0.0241750534110318 0.0754336353941258 0 0 0.159969554033538 0 0 0 0 0 0 0 0 0 0 0.0497949016515856 0 0 0 0 0 0.00894082795505759 0 0 0 0 0 0 0 0 0 0 0 0 0 0 0 0 0 0 0 0 0 0 0 0 0 0 0 0 0 0.118620165635004 0 0 0 0 0 0 0 0 0 0 0 0 0 0 0 0 0 0 0 0 0 0 0 0 0 0 0 0 0 0 0 0 0 0 0 0 0 0 0 0 0 0 0 0 0.0929078009579766 0 0 0 0 0 0 0 0 0 0 0 0 0 0 0 0 0 0 0 0 0 0 0 0 0 0 0 0 0 0 0 0 0 0 0 0 0 0 0 0 0 0 0 0 0 0 0 0 0 0 0 0 0
0 0 0 0 0 0 0 0 0 0 0 0 0 0 0 0 0 0 0 0 0 0 0 0 0 0 0.00454147256111985 0 0 0 0 0 0 0 0 0 0 0 0 0 0 0 0 0 0 0 0 0 0 0 0 0 0 0 0 0 0 0 0 0 0 0 0 0 0 0 0 0 0 0 0 0 0 0 0 0 0 0 0 0 0 0 0 0 0 0 0 0 0 0 0 0 0 0 0 0 0 0 0 0 0 0 0 0 0 0 0 0 0 0 0 0 0 0 0 0 0 0 0 0 0 0 0 0 0 0 0 0 0.0114011243379558 0 0 0 0 0 0 0 0 0 0 0 0 0 0 0 0 0 0 0 0 0 0 0 0 0 0 0 0 0 0 0 0 0 0 0 0 0 0 0.0585618769657674 0.00865737136490019 0 0.0510089233136725 0.253488471662682 0 0 0 0 0 0 0 0 0 0 0 0 0 0 0 0.167571498777237 0.00429688312049935 0.092023922794349 0 0.0355452466228828 0 0 0 0 0 0 0 0 0 0 0.00207214333730937 0 0 0 0 0 0 0 0 0 0 0 0 0 0 0 0 0 0 0 0 0 0 0 0 0 0 0 0 0 0 0 0 0 0 0 0.00141946629218126 0 0 0 0 0 0 0 0 0.000849384003433585 0 0 0 0 0 0 0 0 0 0 0.0311419743739029 0 0 0 0 0 0.00247034188970772 0.112820624466694 0 0 0 0 0 0 0 0 0 0 0 0 0 0 0 0 0 0 0.134928778350948 0 0 0 0 0 0 0 0 0 0 0 0 0 0 0.00238059808707727 0 0.00799972912646102 0 0 0 0 0 0 0 0 0 0 0 0 0 0.00429003407544986 0 0 0.0125301344757685
0 0 0 0 0 0 0 0 0 0 0 0 0 0 0 0 0 0 0 0 0 0 0.00498307189801716 0 0 0 0 0 0 0 0 0 0 0 0 0 0 0 0 0 0 0 0 0 0 0 0 0 0 0 0 0 0 0 0 0 0 0 0 0 0 0 0 0 0 0 0 0 0 0 0 0 0 0 0.0116112324526785 0 0 0 0 0 0 0 0 0 0 0 0 0 0 0 0 0 0 0 0 0 0 0 0 0 0 0 0 0 0 0 0 0 0 0 0 0 0 0 0 0 0 0 0 0 0.00374133158772074 0 0 0 0 0 0 0 0.138626428471874 0 0 0 0 0 0 0 0 0 0 0 0 0 0 0 0 0 0 0 0 0 0 0 0 0 0 0 0 0 0 0 0 0 0 0 0 0 0 0.0652984606995446 0.0324509756916342 0.0612759809349442 0 0.346881002557211 0 0 0 0 0 0 0 0 0 0 0 0 0 0 0 0 0 0 0 0.0199859519653727 0 0 0 0 0 0 0 0 0 0 0.00526717015034888 0.0128752777005797 0 0.00639985187720962 0 0 0 0 0 0 0 0 0 0 0 0 0 0 0 0 0 0 0.0867537059184582 0 0 0 0 0 0 0 0 0 0 0 0 0 0 0 0 0 0 0 0 0 0 0 0 0 0 0 0 0 0 0 0 0 0 0 0 0 0 0 0 0.0529130093490986 0 0 0 0 0 0 0 0 0 0 0 0 0 0 0 0 0 0 0.150936548745308 0 0 0 0 0 0 0 0 0 0 0 0 0 0 0 0 0 0 0 0 0 0 0 0 0 0 0 0 0 0 0 0 0 0
0 0 0 0 0 0 0 0 0 0 0 0 0 0 0 0 0 0 0 0 0 0 0 0 0 0 0 0 0 0 0 0 0 0 0 0 0 0 0 0 0 0 0 0 0.00228345102586239 0 0 0 0 0 0 0 0.000904055979002289 0 0 0 0 0 0 0 0 0 0 0 0 0 0 0 0 0 0 0 0 0 0.0240379117889576 0 0 0 0 0 0 0 0 0 0 0 0 0 0 0 0 0 0 0 0 0 0 0 0 0 0 0 0 0 0 0 0 0 0 0 0 0 0 0 0 0 0 0 0 0 0 0 0 0 0 0 0 0 0.0224744237708913 0 0 0 0 0 0 0 0 0 0 0 0 0 0 0 0 0 0 0 0 0 0 0 0 0 0 0 0 0 0 0 0 0 0 0 0 0 0 0.0226037433238917 0 0.133495332153357 0.152070252583951 0 0 0 0 0 0 0 0 0 0 0 0 0 0 0 0 0.0979710496630559 0.00222176058510227 0.0643537115138468 0 0.0435441730755814 0 0 0 0 0 0 0 0 0 0 0.00496342531508783 0.013650750978946 0 0.0321090472250669 0 0 0 0 0 0 0 0 0 0 0 0 0 0 0 0 0 0 0.0730998288340023 0 0 0 0 0 0 0 0 0 0 0 0 0.000268003310585911 0.00208822167138843 0 0 0 0 0 0 0 0 0.00101174115862665 0 0 0 0 0 0 0 0 0 0 0.0188525879230944 0 0 0 0 0 0 0.0118573031770026 0 0 0 0 0 0 0 0 0 0 0 0 0 0 0 0 0 0 0.257160747365146 0 0 0 0 0 0 0 0 0 0 0 0 0 0 0.00170709677754085 0 0.00546341675254213 0 0 0 0 0 0 0 0 0 0 0 0 0 0.00321133893691991 0 0 0.00859662511055005
0 0 0 0 0 0 0 0 0 0 0 0 0 0 0 0 0 0 0 0 0 0 0 0 0 0 0 0 0 0 0 0 0 0 0 0 0 0 0 0 0 0 0 0 0 0 0 0 0 0 0 0 0 0 0 0 0 0 0 0 0 0 0 0 0 0 0 0 0 0 0 0 0 0 0 0 0 0 0 0 0 0 0 0 0 0 0 0 0 0 0 0 0 0 0 0 0 0 0 0 0 0 0 0 0 0 0 0 0 0 0 0 0 0 0 0 0 0 0 0 0 0 0 0 0 0 0 0 0 0 0 0 0 0 0 0 0 0 0 0 0 0 0 0 0 0 0 0 0 0 0 0 0 0 0 0 0 0 0 0 0 0 0 0 0 0 0 0 0 0 0 0 0 0.191960113067211 0.168509816481145 0 0 0 0 0 0 0 0 0 0 0 0 0 0 0 0.244797047657922 0 0 0 0 0 0 0 0 0 0 0 0 0 0 0 0 0 0 0.0617068750972903 0 0.0981432241126656 0 0 0 0 0 0 0 0 0 0 0 0 0 0 0 0 0 0 0 0 0 0 0 0 0 0 0 0 0 0 0 0 0 0 0 0 0 0 0 0 0 0 0 0 0 0 0 0 0 0 0 0 0 0 0 0 0 0.160024011596072 0 0.0748589119876944 0 0 0 0 0 0 0 0 0 0 0 0 0 0 0 0 0 0 0 0 0 0 0 0 0 0 0 0 0 0 0 0 0 0 0 0 0 0 0 0 0 0 0 0 0 0 0
0 0 0 0 0 0 0 0 0 0 0 0 0 0 0 0 0 0 0 0 0 0 0 0 0 0 0.12497884908081 0 0 0 0 0 0 0 0 0 0 0 0 0 0 0 0 0 0 0 0 0 0 0 0 0 0 0.0532380121495357 0 0 0 0 0 0 0 0 0 0 0 0 0 0 0 0 0 0 0 0 0 0 0 0 0 0 0 0 0 0 0 0 0 0 0 0 0 0 0 0 0 0 0 0 0 0 0 0 0 0 0 0.0412530504619793 0 0.0437879438526462 0.0640286974758914 0 0 0 0 0 0 0 0 0.0601413274458765 0 0.0153224245258677 0.0702544233943564 0 0 0 0 0 0 0 0.0393959741909544 0 0 0 0 0 0 0 0 0 0 0 0 0 0 0 0 0 0 0 0 0 0 0 0 0 0 0 0 0 0 0 0 0 0 0 0.0127355571169803 0.0108633322803553 0 0.0164341626771963 0.171211136260685 0 0 0 0.0539297819799853 0 0 0 0 0 0 0 0 0 0 0 0 0 0 0 0 0 0 0 0 0 0 0.00593529149657972 0 0 0 0 0 0 0 0 0 0 0 0 0 0 0 0 0 0 0 0 0 0 0 0.0351968924589771 0.0180082139725771 0 0 0 0 0 0 0 0 0 0 0 0 0 0 0 0.0127726116719172 0.00481286816622967 0 0 0 0 0 0 0 0 0 0.00479089026000749 0 0 0 0 0 0 0 0.00163514967768246 0 0.00877587152552984 0 0 0 0 0 0 0 0.0646206450437955 0 0 0 0 0.065876892833585 0 0 0 0 0 0 0 0 0 0 0 0 0 0 0 0 0 0 0 0 0 0 0 0 0 0 0 0 0 0 0 0 0 0 0 0 0 0 0 0 0 0 0 0 0 0 0 0
0 0 0 0 0 0 0 0 0 0 0 0 0 0 0 0 0 0 0 0 0 0 0 0 0 0 0 0.0328358474534404 0 0 0 0 0 0 0 0 0 0 0 0 0 0 0 0 0 0 0 0 0 0 0 0 0 0.0387867733254782 0 0 0 0 0 0 0 0 0 0 0 0 0 0 0 0 0 0 0 0 0 0 0 0 0 0 0 0 0 0 0 0 0 0 0 0 0 0 0 0 0 0 0 0 0 0 0 0 0 0 0 0.0238940416129206 0 0.0101891900129676 0.0415010947754984 0 0 0 0 0 0 0 0 0.0210215328000331 0 0 0 0 0 0 0 0 0 0 0 0 0 0 0 0 0 0 0 0 0 0 0 0 0 0 0 0 0 0 0 0 0 0 0 0 0 0 0 0 0 0 0 0 0 0 0 0 0 0 0 0 0 0 0.0669119052908768 0 0 0 0 0 0 0 0 0 0 0 0 0 0 0 0 0 0 0 0 0 0 0 0 0 0 0 0 0 0 0 0 0 0 0 0 0.0220272752747619 0.231920385618177 0 0 0 0 0 0.0187215720692014 0 0 0 0 0 0 0 0 0 0.0101579306598533 0 0 0 0 0 0 0 0 0 0 0 0 0 0 0 0 0 0 0 0 0 0 0 0 0 0 0 0 0 0 0 0 0 0 0 0 0 0 0 0.0752424970498025 0.0400096101396709 0 0 0 0.131700762628097 0 0 0 0 0 0.0561210397925658 0 0 0 0.0539129496632066 0 0 0 0 0 0 0 0 0 0 0 0 0 0 0 0 0 0 0 0 0 0 0 0 0 0 0.0993339154847223 0.025711676348726 0 0 0 0 0 0 0 0 0
0 0 0 0 0 0 0 0 0 0 0 0 0 0 0 0 0 0 0 0 0 0 0 0 0 0 0 0 0 0 0 0 0 0 0 0 0 0 0 0 0 0 0 0 0 0 0 0 0 0 0 0 0 0 0 0 0 0 0 0 0 0 0 0 0 0 0 0 0 0 0 0 0 0 0 0 0 0 0 0 0 0 0 0 0 0 0 0 0 0 0 0 0 0 0 0 0 0 0 0 0 0 0 0 0 0 0 0 0 0 0 0 0 0 0 0 0 0 0 0 0 0 0 0 0 0 0 0 0 0 0 0 0 0 0 0 0 0 0 0 0 0 0 0 0 0 0 0 0 0 0 0 0 0 0 0 0 0 0 0.0994152364036402 0 0 0 0 0 0 0 0 0 0 0 0 0 0 0 0 0.147296898904156 0 0 0 0 0 0 0 0 0 0 0 0 0 0 0 0 0.168833290743322 0 0 0 0 0 0 0 0 0 0 0 0 0 0 0 0 0 0 0 0 0 0 0 0 0.196104157590535 0 0 0.0680934087354188 0 0.0934259390759817 0 0 0 0 0 0 0 0 0 0 0 0 0 0 0 0 0 0 0 0 0.0167935055777074 0.0108840347332194 0 0 0 0 0 0.0130037900114737 0 0 0 0 0 0 0 0 0 0 0 0 0 0 0 0 0 0 0 0 0 0 0 0 0 0 0 0 0 0 0 0 0 0 0 0 0 0 0 0 0 0 0 0 0 0.0187640380554491 0 0 0 0 0 0 0 0 0 0 0.134318802834723 0 0.033066897334373 0 0 0 0 0 0 0 0
0 0 0 0.00194310594637795 0 0 0 0.00282592110629457 0 0 0 0 0 0 0 0 0 0 0 0 0 0 0 0 0 0 0 0 0 0 0 0 0 0 0 0 0 0 0 0 0 0 0 0 0 0 0 0 0 0 0 0 0 0 0 0 0 0 0 0 0 0 0 0 0 0 0 0 0 0 0 0 0 0 0 0 0 0 0 0 0 0 0 0 0 0 0 0 0 0 0 0 0 0 0 0 0 0 0 0 0 0 0 0 0 0 0 0 0 0 0 0 0 0 0 0 0 0 0 0 0 0 0 0 0 0 0 0 0 0 0 0 0 0 0 0 0 0 0 0 0 0 0 0 0 0 0 0 0 0 0 0 0 0 0 0 0 0.0857764319038283 0 0.0341756075918688 0 0.0596331659268268 0.188741553642843 0 0.0351227665837405 0.280570074625701 0 0 0 0 0 0 0 0 0 0.0400985505374281 0 0 0 0.0291869322626243 0 0 0 0 0.0323093821450702 0 0 0 0 0.00351640518464718 0 0 0 0.00651871626420643 0 0 0 0 0.00276245898011379 0 0 0 0 0 0 0 0 0 0 0 0 0 0 0 0 0 0 0 0 0 0.0135500932203203 0.00678422303123784 0 0.00585538017760603 0 0 0 0 0 0 0 0 0 0 0 0 0 0 0 0 0 0 0 0 0 0 0 0 0 0 0 0 0 0 0 0 0 0 0 0 0 0 0 0 0 0 0 0 0 0 0 0 0 0 0.0106853777384877 0 0 0 0.00845377471840243 0.00671695877527301 0 0.00585789292658058 0.0440670541537998 0.006787626662737 0 0 0.0329994129851502 0 0 0.0300746927105359 0.0108648524591287 0 0 0 0 0 0 0 0 0 0 0 0 0 0 0 0 0 0.00728921730109117 0.00683237043807839 0 0 0 0 0 0 0 0 0
0 0 0 0 0 0 0 0 0 0 0 0 0 0 0 0 0 0 0 0 0 0 0 0 0 0 0 0 0 0 0 0 0 0 0 0 0 0 0 0 0 0 0 0 0 0 0 0 0 0 0 0 0 0 0 0 0 0 0 0 0 0 0 0 0 0 0 0 0 0 0 0 0 0 0 0 0 0 0 0 0 0 0 0 0 0 0 0 0 0 0 0 0 0 0 0 0 0 0 0 0 0 0 0 0 0 0 0 0 0 0 0 0 0 0 0 0 0 0 0 0 0 0 0 0 0 0 0 0 0 0 0 0 0 0 0 0 0 0 0 0 0 0 0 0 0 0 0 0 0 0 0 0 0 0 0 0.0844169227557727 0.0532025294812482 0.0318547587972728 0 0.0337855497711755 0 0.0476768710707649 0 0 0 0.203250197713121 0 0 0 0 0 0 0 0 0 0 0 0.050882286784013 0 0.0341978692307358 0 0 0 0 0 0 0 0 0 0 0 0 0 0 0 0 0 0.0232763033447685 0 0 0 0 0 0 0 0 0.0455489647134306 0 0 0 0 0 0 0 0 0 0 0 0 0 0 0 0.00795844990325635 0 0 0 0 0 0 0 0 0 0 0 0.00331194356063674 0 0 0 0 0 0 0 0 0.00898788555481211 0.0608709189846756 0.0301077495551394 0 0 0 0 0 0 0 0 0 0 0 0 0 0 0 0 0 0 0 0 0 0 0 0 0 0 0 0 0 0 0 0 0 0 0 0 0 0 0 0 0 0 0 0 0.036303626792306 0 0 0 0 0.0912996855226055 0.110912318855161 0 0 0.013552224729703 0 0 0 0 0 0.0113421181275888 0 0 0 0 0 0 0 0.00441029741060386 0 0 0 0.0128505273412093
0 0 0 0 0 0 0 0 0 0 0 0 0 0 0 0 0 0 0 0 0 0 0 0 0 0 0 0 0 0 0 0 0 0 0 0 0 0 0 0 0 0 0 0 0 0 0 0 0 0 0 0 0 0 0 0 0 0 0 0 0 0 0 0 0 0 0 0 0 0 0 0 0 0 0 0 0 0 0 0 0 0 0 0 0 0 0 0 0 0 0 0 0 0 0 0 0 0 0 0 0 0 0 0 0 0 0 0 0 0 0 0 0 0 0 0 0 0 0 0 0 0 0 0 0 0 0 0 0 0 0 0 0 0 0 0 0 0 0 0 0 0 0 0 0 0 0 0 0 0 0 0 0 0 0 0 0 0 0 0 0 0 0 0 0 0 0.0414144031672352 0 0 0 0 0 0 0 0 0 0 0.169611571379669 0 0 0.049125433667913 0 0 0 0 0 0 0 0 0 0 0 0 0 0 0 0 0 0 0 0 0 0 0 0 0 0 0.253776201954981 0 0 0 0 0 0 0 0 0 0 0 0 0 0 0 0 0 0 0 0 0 0 0 0 0 0 0 0.158397193295976 0 0 0 0 0 0 0 0 0 0 0.0836807859724738 0 0 0.0458902767335788 0 0 0 0 0 0 0 0 0 0 0 0 0 0 0 0 0 0 0 0 0 0 0 0 0 0 0 0 0 0 0 0 0 0 0 0 0 0 0 0 0 0 0 0 0 0 0.0859380893412573 0.0457513836441914 0 0 0 0 0 0 0 0 0.0495787103821374 0 0 0 0 0 0 0 0 0 0 0 0.0168359504605871
0 0 0 0 0 0 0 0 0 0 0 0 0 0 0 0 0 0 0 0 0 0 0 0 0 0 0 0 0 0 0 0 0 0 0 0 0 0 0 0 0 0 0 0 0 0 0 0 0 0 0 0 0 0 0 0 0 0 0 0 0 0 0 0 0 0 0 0 0 0 0 0 0 0 0 0 0 0 0 0 0 0 0 0 0 0 0 0 0 0 0 0 0 0 0 0 0 0 0 0 0 0 0 0 0 0 0 0 0 0 0 0 0 0 0 0 0 0 0 0 0 0 0 0 0 0 0 0 0 0 0 0 0 0 0 0 0 0 0 0 0 0 0 0 0 0 0 0 0 0 0 0 0 0 0 0 0 0.0119486020984516 0 0.00288863611903865 0.00306638667858128 0 0.125581478034257 0 0 0.00766684699884896 0.00934210399310043 0 0 0 0 0 0 0 0 0 0.035795410495283 0 0 0 0.0145410431493321 0.00906254378372249 0.0113053652120925 0.0789463701642903 0.403390840987226 0 0 0 0 0 0.0218436427159187 0 0 0.00241061619585558 0 0 0 0 0.00263152148069539 0 0 0 0 0 0 0 0 0 0 0 0 0 0 0 0.0196299417051526 0 0 0 0 0 0.0152392792151918 0 0 0.00820001619981068 0.0124163245156397 0 0 0 0 0 0 0 0 0 0 0 0 0 0 0 0 0 0 0 0.00198694404210978 0.00294068090319147 0 0 0 0 0.00192778034499451 0.00182299213524075 0 0 0 0 0 0 0 0 0 0 0 0 0 0 0 0 0 0 0 0 0 0 0 0 0 0 0 0 0 0 0 0 0 0 0.00480912084117759 0 0 0.00809244930277171 0.00284225828896748 0.00564753324814024 0.147544865123912 0 0.0214669308338115 0 0 0.00501147519319354 0 0 0 0 0 0 0 0 0 0 0 0 0 0 0 0 0 0 0 0 0
0 0 0 0 0 0 0 0 0 0 0 0 0 0 0 0 0 0 0 0 0 0 0 0 0 0 0 0 0 0 0 0 0 0 0 0 0 0 0 0 0 0 0 0 0 0 0 0 0 0 0 0 0 0 0 0 0 0 0 0 0 0 0 0 0 0 0 0 0 0 0 0 0 0 0 0 0 0 0 0 0 0 0 0 0 0 0 0 0 0 0 0 0 0 0 0 0 0 0 0 0 0 0 0 0 0 0 0 0 0 0 0 0 0 0 0 0 0 0 0 0 0 0 0 0 0 0 0 0 0 0 0 0 0 0 0 0 0 0 0 0 0 0 0 0 0 0 0 0 0 0 0 0 0 0 0 0.0897242013734705 0.149668524813461 0 0 0 0 0 0.067900776605007 0 0 0 0 0 0 0 0 0 0 0 0 0 0.174121575567156 0.0750362431356228 0.113078438934377 0 0 0 0.069999675078568 0.104519029320594 0 0 0 0 0 0 0 0 0 0 0 0 0 0 0 0 0 0 0 0 0 0 0 0 0 0 0 0 0 0 0 0 0 0 0 0 0 0 0 0 0 0 0 0 0 0 0 0 0 0 0 0 0 0 0 0 0 0 0 0 0 0 0 0 0 0 0 0 0 0 0 0 0 0 0 0 0 0 0 0 0 0 0 0 0 0 0 0 0 0 0 0 0 0 0 0 0 0 0 0 0 0 0 0 0 0 0 0.0301903228689619 0 0.125761212302782 0 0 0 0 0 0 0 0 0 0 0 0 0 0 0 0 0 0 0 0 0 0 0 0
0 0 0 0 0 0 0 0 0 0 0 0 0 0 0 0 0 0 0 0 0 0 0 0 0 0 0 0 0 0 0 0 0 0 0 0 0 0 0 0 0 0 0 0 0 0 0 0 0 0 0 0 0 0 0 0 0 0 0 0 0 0 0 0 0 0 0 0 0 0 0 0 0 0 0 0 0 0 0 0 0 0 0 0 0 0 0 0 0 0 0 0 0 0 0 0 0 0 0 0 0 0 0 0 0 0 0 0 0 0 0 0 0 0 0 0 0 0 0 0 0 0 0 0 0 0 0 0 0 0 0 0 0 0 0 0 0 0 0 0 0 0 0 0 0 0 0 0 0 0 0 0 0 0 0 0 0.283963331939021 0 0 0 0 0 0.189908441048688 0 0 0 0 0 0 0 0 0 0 0 0 0 0 0 0 0.232550812101918 0 0 0 0.148401770174474 0 0 0 0 0 0 0 0 0 0 0 0 0 0 0 0 0 0 0 0 0 0 0 0 0 0 0 0 0 0 0 0 0 0 0 0 0 0 0 0 0 0 0 0 0 0 0 0 0 0 0 0 0 0 0 0 0 0 0 0 0 0 0 0 0 0 0 0 0 0 0 0 0 0 0 0 0 0 0 0 0 0 0 0 0 0 0 0 0 0 0 0 0 0 0 0 0 0 0 0 0 0 0 0 0 0 0 0 0 0 0.145175644735898 0 0 0 0 0 0 0 0 0 0 0 0 0 0 0 0 0 0 0 0 0 0 0 0
0 0 0 0 0 0 0 0 0 0 0 0 0 0 0 0 0 0 0 0 0 0 0 0 0 0 0 0 0 0 0 0 0 0 0 0 0 0 0 0 0 0 0 0 0 0 0 0 0 0 0 0 0 0 0 0 0 0 0 0 0 0 0 0 0 0 0 0 0 0 0 0 0 0 0 0 0 0 0 0 0 0 0 0 0 0 0 0 0 0 0 0 0 0 0 0 0 0 0 0 0 0 0 0 0 0 0 0 0 0 0 0 0 0 0 0 0 0 0 0 0 0 0 0 0 0 0 0 0 0 0 0 0 0 0 0 0 0 0 0 0 0 0 0 0 0 0 0 0 0 0 0 0 0 0 0 0 0 0 0 0 0 0 0 0 0 0 0 0 0 0 0 0 0 0 0 0 0 0 0.10790823710395 0 0 0 0.348314386588148 0.059537847632419 0 0 0 0 0 0 0 0 0 0 0 0 0 0 0 0 0 0 0 0 0 0 0 0 0 0 0 0 0 0 0 0 0 0 0 0 0 0 0 0 0 0 0 0 0 0 0 0 0 0 0 0 0 0 0 0 0 0 0 0 0 0 0 0 0 0 0 0 0 0 0 0 0 0 0 0 0 0 0 0 0 0 0 0 0 0 0 0 0 0 0 0 0 0 0 0 0 0 0 0 0 0 0 0 0 0 0 0 0 0.484239528675483 0 0 0 0 0 0 0 0 0 0 0 0 0 0 0 0 0 0 0 0 0 0 0 0
0 0 0 0 0 0 0 0 0 0 0 0 0 0 0 0 0 0 0 0 0 0 0 0 0 0 0 0 0 0 0 0 0 0 0 0 0 0 0 0 0 0 0 0 0 0 0 0 0 0 0 0 0 0 0 0 0 0 0 0 0 0 0 0 0 0 0 0 0 0 0 0 0 0 0 0 0 0 0 0 0 0 0 0 0 0 0 0 0 0 0 0 0 0 0 0 0 0 0 0 0 0 0 0 0 0 0 0 0 0 0 0 0 0 0 0 0 0 0 0 0 0 0 0 0 0 0 0 0 0 0 0 0 0 0 0 0 0 0 0 0 0 0 0 0 0 0 0 0 0 0 0 0 0 0 0 0 0 0 0 0 0 0.0427834282879992 0 0 0 0 0 0 0 0 0 0 0 0 0 0 0 0 0.101189043252425 0.0115375369793698 0.00741263578243029 0.0467738086582437 0 0.00926952261029413 0 0 0 0 0 0 0 0 0 0 0 0 0 0 0 0 0 0 0 0 0 0 0 0 0 0 0 0 0 0.05687465583904 0 0 0 0 0 0 0 0.0180794857897681 0.00539693089043743 0 0 0 0 0 0 0 0 0 0 0 0 0 0 0 0 0 0 0 0 0 0 0 0 0 0 0 0 0 0 0 0 0 0 0 0 0 0 0 0 0 0 0 0 0 0 0 0 0 0 0 0 0 0 0 0 0 0 0 0 0 0 0 0 0 0 0.00303769588827408 0.00222275929190222 0.451882136893804 0 0.243540359836013 0 0 0 0 0 0 0 0 0 0 0 0 0 0 0 0 0 0 0 0 0 0 0 0
0 0 0 0 0 0 0 0 0 0 0 0 0 0 0 0 0 0 0 0 0 0 0 0 0 0 0 0 0 0 0 0 0 0 0 0 0 0 0 0 0 0 0 0 0 0 0 0 0 0 0 0 0 0 0 0 0 0 0 0 0 0 0 0 0 0 0 0 0 0 0 0 0 0 0 0 0 0 0 0 0 0 0 0 0 0 0 0 0 0 0 0 0 0 0 0 0 0 0 0 0 0 0 0 0 0 0 0 0 0 0 0 0 0 0 0 0 0 0 0 0 0 0 0 0 0 0 0 0 0 0 0 0 0 0 0 0 0 0 0 0 0 0 0 0 0 0 0 0 0 0 0 0 0 0 0 0 0.0286224582257526 0 0 0.00568393470147023 0 0.141139131022481 0 0 0.073218678435742 0.0295498869467962 0 0.0215902985210526 0 0 0 0 0 0 0 0.035985250703327 0 0 0.36633888222067 0.0122058522674772 0 0.00566474170207788 0.00656769577909423 0 0 0 0 0 0 0.0282262710928246 0 0 0.00290975891699677 0 0 0 0 0 0 0 0 0 0 0 0 0 0 0 0 0 0 0 0 0 0 0 0 0 0 0.17738198764988 0 0 0 0.016329576079836 0 0 0 0 0 0 0 0 0 0.00660193043251584 0 0 0 0 0 0 0 0 0 0 0 0 0 0 0 0 0 0 0 0 0 0 0 0 0 0 0 0 0 0 0 0 0 0 0 0 0 0 0 0 0 0 0 0 0 0 0 0 0 0 0 0.00798704232965608 0 0 0.00719226428927293 0.00433056551503021 0.00573725664424809 0.00715961239056507 0 0.00486430377187166 0 0 0.00471262036136196 0 0 0 0 0 0 0 0 0 0 0 0 0 0 0 0 0 0 0 0 0
0 0 0 0 0 0 0 0 0 0 0 0 0 0 0 0 0 0 0 0 0 0 0 0 0 0 0 0 0 0 0 0 0 0 0 0 0 0 0 0 0 0 0 0 0 0 0 0 0 0 0 0 0 0 0 0 0 0 0 0 0 0 0 0 0 0 0 0 0 0 0 0 0 0 0 0 0 0 0 0 0 0 0 0 0 0 0 0 0 0 0 0 0 0 0 0 0 0 0 0 0 0 0 0 0 0 0 0 0 0 0 0 0 0 0 0 0 0 0 0 0 0 0 0 0 0 0 0 0.123394148763899 0 0 0 0 0 0 0 0 0 0 0 0 0 0 0 0 0 0 0 0 0 0 0 0 0 0 0 0 0 0 0 0 0 0 0 0 0 0 0 0 0 0 0 0 0 0 0 0 0 0 0 0 0 0 0 0 0 0 0 0 0 0 0 0 0 0 0 0 0 0 0 0 0 0 0 0 0 0 0 0 0 0 0 0 0 0 0 0 0 0 0 0 0 0 0 0 0 0 0 0 0 0 0 0.876605851236101 0 0 0 0 0 0 0 0 0 0 0 0 0 0 0 0 0 0 0 0 0 0 0 0 0 0 0 0 0 0 0 0 0 0 0 0 0 0 0 0 0 0 0 0 0 0 0 0 0 0 0 0 0 0 0 0 0 0 0 0 0 0 0 0 0 0 0 0 0 0 0 0 0 0 0 0 0 0 0 0 0 0 0 0 0 0
0 0 0 0 0 0 0 0 0 0 0 0 0 0 0 0 0 0 0 0 0 0 0 0 0 0 0 0 0 0 0 0 0 0 0 0 0 0 0 0 0 0 0 0 0 0 0 0 0 0 0 0 0 0 0 0 0 0 0 0 0 0 0 0 0 0 0 0 0 0 0 0 0 0 0 0 0 0 0 0 0 0 0 0 0 0 0 0 0 0 0 0 0 0 0 0 0 0 0 0 0 0 0 0 0 0 0 0 0 0 0 0 0 0 0 0 0 0 0 0 0 0 0 0 0 0 0 0 0.0174524134927712 0 0 0 0 0 0 0 0 0 0 0 0 0 0 0 0 0 0 0 0 0 0 0 0 0 0 0 0 0 0 0 0 0 0 0 0 0 0 0 0 0 0 0 0 0 0 0 0 0 0 0 0 0 0 0 0 0 0 0 0 0 0 0 0 0 0 0 0 0 0 0 0.149651391880079 0 0 0 0 0 0.0747819160344695 0 0 0 0 0 0 0 0 0 0 0 0 0 0 0 0.166795557769959 0 0 0 0 0 0.122980498292146 0 0 0 0.468338222530575 0 0 0 0 0 0 0 0 0 0 0 0 0 0 0 0 0 0 0 0 0 0 0 0 0 0 0 0 0 0 0 0 0 0 0 0 0 0 0 0 0 0 0 0 0 0 0 0 0 0 0 0 0 0 0 0 0 0 0 0 0 0 0 0 0 0 0 0 0 0 0 0 0 0 0 0 0 0 0 0 0 0 0 0 0 0
0 0 0 0 0 0 0 0 0 0 0 0 0 0 0 0 0 0 0 0 0 0 0 0 0 0 0 0 0 0 0 0.0120067919999818 0 0.00152904873624447 0.00693459563451076 0 0 0 0 0 0 0 0 0 0 0 0 0 0.00634566100710275 0 0 0 0 0 0 0.00193539136817699 0 0 0 0 0 0 0 0 0 0 0 0 0 0 0 0 0 0 0 0 0 0 0 0 0 0 0 0 0 0 0 0 0 0 0 0 0.00134421444997787 0 0 0 0 0 0 0 0 0.0012712974458138 0 0 0 0 0 0 0 0 0 0 0 0 0.00551472113031927 0 0 0 0 0 0 0 0 0 0 0 0 0 0 0 0 0 0 0 0 0 0 0 0 0 0 0 0 0 0 0 0 0 0 0 0 0 0 0 0 0 0 0 0 0 0 0 0 0 0 0 0 0.0249244101461062 0 0.159934409045602 0 0.17755448611196 0 0 0 0 0 0 0 0 0 0 0 0 0 0 0 0 0.00172639306810884 0.168026351669095 0 0.0519274422528575 0 0 0 0 0 0 0 0 0 0 0.00629681215076584 0.00224987375690328 0 0 0 0 0.00915241069955702 0 0 0 0 0 0 0 0 0 0 0 0 0 0 0 0 0 0 0 0 0 0 0 0 0 0 0 0 0.0018500546133146 0.00359579587945883 0 0 0 0 0 0 0 0 0.00524517421362738 0 0 0 0 0 0.00252144547846177 0.00111562675592475 0 0.00133385372730695 0 0.0899581940072109 0.000929963337727709 0.00146618965679492 0 0 0 0 0.013711160390347 0 0 0 0 0 0 0 0 0 0 0 0 0 0 0 0 0 0 0.138625792860655 0 0 0 0 0 0 0 0 0 0 0 0 0 0 0.0207175150244747 0 0.0516526772407193 0.0106416231341665 0 0 0 0 0 0 0 0 0 0 0 0 0.00725269615006506 0 0 0.0107079268566613
0 0 0 0 0 0 0 0 0 0 0 0 0.0026028660106895 0 0 0 0 0 0 0 0 0 0 0 0 0 0 0 0 0 0 0.00394296817154013 0 0.00302361648631919 0.016868686017115 0 0 0 0 0 0 0 0 0 0 0 0 0 0.00556263203925858 0 0 0 0 0 0.00205346680341499 0 0.00375386712921333 0 0.00107308201812965 0 0 0 0 0 0 0 0 0 0 0 0 0.0148856601929183 0 0 0 0 0 0 0 0 0 0 0 0 0 0 0 0 0 0 0 0 0.00177926639647239 0 0 0 0 0 0 0 0.00332055627302833 0 0 0 0 0 0 0 0 0 0 0 0 0 0 0 0 0 0 0 0 0 0 0 0 0 0 0 0 0 0.00195941494652841 0 0 0.00237736167603483 0 0 0 0 0 0 0 0 0 0 0 0 0 0 0 0 0 0 0 0 0 0 0 0 0 0 0 0 0 0 0 0 0 0.060226051692017 0 0.00301690139639157 0 0.00296208124324118 0 0 0 0 0 0 0 0 0 0 0 0 0 0 0 0.00127000521140763 0 0.0314885233658363 0 0 0 0 0 0.0294782489001977 0 0 0 0 0 0 0 0 0 0 0 0 0.0138192729893536 0 0 0 0 0 0 0.0289973916559883 0.0117931518409289 0 0 0 0 0 0 0.00373226894706357 0 0 0 0 0 0 0 0 0 0 0 0 0 0 0 0 0 0 0 0 0 0 0 0 0 0 0 0 0 0 0 0 0 0 0.128886618237057 0 0 0 0 0 0 0.00348632114928981 0 0 0 0 0 0 0 0 0 0 0 0 0 0 0 0 0 0 0 0 0 0 0 0 0 0 0 0 0 0 0 0 0.0121432694012097 0 0.00445464313732276 0 0 0 0.136591413049681 0.0203808816135999 0.0146480447229585 0.00331277630568873 0.0275078411273979 0.0777910842695538 0 0 0 0 0 0 0 0.0506835599694721 0.270126205613681
0 0 0 0 0 0 0 0 0 0 0 0 0.00291288811956484 0 0 0 0 0 0 0 0 0 0 0 0 0 0 0 0 0 0 0.00777450470529613 0 0.00207654603204046 0.0256660932201839 0 0 0 0 0 0 0 0 0 0 0 0.00102523808089783 0 0.00510375940706328 0 0 0 0 0 0.00367538058375156 0 0.00487122898049618 0 0 0 0 0 0 0 0 0 0 0 0 0 0 0.00124394481873408 0 0 0 0 0 0 0 0 0 0 0 0 0 0 0 0 0 0 0 0 0 0 0 0 0 0 0 0 0.016471443981567 0.00653349263638306 0 0 0 0 0 0 0 0 0 0 0 0 0 0 0 0 0 0 0 0 0 0 0 0 0 0 0 0 0.00132819297709634 0 0 0.00249213840151815 0 0 0 0 0 0.00119778237050987 0 0 0 0 0 0 0 0 0 0 0 0 0 0.00393925390286387 0 0 0 0 0 0 0 0 0 0 0 0 0 0.0672204719118484 0 0.0822449719129523 0 0.109213002310105 0 0 0 0 0.00289100100315845 0 0 0 0 0 0 0 0 0 0 0.157341851369854 0.0400823645759665 0 0 0.0342996506135742 0 0 0 0.00532189540126265 0 0 0 0 0 0 0.00405020124379896 0.00363003497914684 0 0 0 0 0.00607570927954615 0 0 0 0 0 0 0 0 0 0 0 0 0 0 0 0 0 0 0 0 0 0 0 0 0 0 0 0 0.00188587580866437 0.00207883904120522 0 0 0 0 0 0 0 0 0.00430314900316902 0 0 0 0 0 0.00156874824938928 0.00125567353046044 0 0.000976519299884775 0 0.111786272925599 0.000592303161811214 0.00103208509329126 0 0 0 0.00438378540063839 0 0 0 0 0 0 0 0 0 0 0 0 0 0 0 0 0 0 0 0.0901228097333053 0 0 0 0 0 0 0 0 0 0 0 0 0 0 0.0150888206187744 0.0019632820878056 0.0419587214469779 0.0077590758908695 0 0 0.00209128038078508 0 0 0 0.00209021458741089 0 0 0 0 0 0.00598422031576416 0 0.0375863715602321 0.0668089090447828
0 0 0 0 0 0 0 0 0 0 0 0 0 0 0 0 0 0 0 0 0 0 0 0 0 0 0 0 0 0 0 0 0 0 0 0 0 0 0 0 0 0 0 0 0 0 0 0 0 0 0 0 0 0 0 0 0 0 0 0 0 0 0 0 0 0 0.00572549935803594 0 0 0 0 0 0 0 0 0 0 0 0 0 0 0 0 0 0 0 0 0 0 0 0 0 0 0 0 0 0 0 0 0 0 0 0 0 0 0 0 0 0 0 0 0 0 0 0 0 0 0 0 0 0 0 0 0 0 0 0 0 0.0254047383349268 0 0 0 0 0 0 0 0 0 0 0 0 0 0 0 0 0 0 0 0 0 0 0 0 0 0 0 0 0 0 0 0 0 0 0 0 0 0 0 0.0101687300956358 0 0 0 0.0730833001315825 0 0 0 0 0 0 0.052035203937226 0 0 0 0 0.0740403941847138 0 0 0 0 0 0 0 0.0552062131050669 0 0 0 0 0 0 0 0 0.0103388821942626 0 0.0426187808395877 0.030410934292619 0.167789268530125 0 0 0 0.0487584558019233 0 0.0810946233912025 0 0 0 0 0 0 0 0 0.0360243932973742 0 0 0 0.232182357924711 0 0 0 0 0 0.0215986749237351 0 0 0 0 0 0.00401353650871995 0.00127470654549611 0 0 0 0 0 0 0 0 0 0 0 0 0 0 0 0 0 0 0 0.0024427527922596 0 0 0 0 0 0 0 0 0 0 0 0 0 0.0257885538107959 0 0 0 0 0 0 0 0 0 0 0 0 0 0 0 0 0 0 0 0 0 0 0 0 0 0 0 0 0 0 0 0 0 0 0 0 0 0 0 0 0 0 0 0 0 0 0
0 0 0 0 0 0 0 0 0 0 0 0 0 0 0 0 0 0 0 0 0 0 0 0 0 0 0 0 0 0 0 0 0 0 0 0 0 0 0 0 0 0 0 0 0 0 0 0 0 0 0 0 0 0 0 0 0 0 0 0 0 0 0 0 0 0 0 0 0 0 0 0 0 0 0 0 0 0 0 0 0 0 0 0 0 0 0 0 0 0 0 0 0 0 0 0 0 0 0 0 0 0 0 0 0 0 0 0 0 0 0 0 0 0 0 0 0 0 0 0 0 0 0 0 0 0 0 0 0 0 0 0 0 0 0.00488452579492079 0 0 0 0 0 0 0 0 0 0 0 0 0 0 0 0 0 0 0 0 0 0 0 0 0 0 0 0 0 0 0 0 0 0 0.0673583045686807 0.031527558412303 0.156686577958897 0 0 0 0 0 0 0 0 0 0 0 0 0 0 0 0.103101454229398 0 0.0727261667636736 0 0 0 0 0 0 0 0.0180945320560907 0 0 0 0 0.0759625990075297 0 0 0.0517829010814317 0 0 0 0 0 0 0 0 0 0 0 0 0 0 0 0 0 0 0 0 0 0 0 0 0 0 0 0 0 0 0 0.00131218248664733 0.0277770459839794 0 0 0 0 0 0 0 0 0.00357200134307672 0 0 0 0 0 0 0 0 0 0 0.0526513166489043 0 0 0 0 0 0 0 0 0 0 0 0 0 0 0 0 0 0 0 0 0 0 0 0 0 0.286134568332646 0 0 0 0 0 0 0 0 0 0 0 0 0 0 0.00636548195450593 0 0.0270772426617033 0.00587245513438599 0 0 0 0 0 0 0 0 0 0 0 0 0 0 0 0.00711308558122647
0 0 0 0 0 0 0 0 0 0 0 0 0 0 0 0 0 0 0 0 0 0 0 0 0 0 0 0 0 0 0 0 0 0 0 0 0 0 0 0 0 0 0 0 0 0 0 0 0 0 0 0 0 0 0 0 0 0 0 0 0 0 0 0 0 0 0 0 0 0 0 0 0 0 0 0 0 0 0 0 0 0 0 0 0 0 0 0 0 0 0 0 0 0 0 0 0 0 0 0 0 0 0 0 0 0 0 0 0 0 0 0 0 0 0 0 0 0 0 0 0 0 0 0 0 0 0 0 0 0 0 0 0 0 0 0 0 0 0 0 0 0 0 0 0 0 0 0 0 0 0 0 0 0 0 0 0 0 0 0 0 0 0 0 0 0 0 0 0 0 0 0 0 0 0 0 0 0 0 0 0 0 0 0 0 0 0 0 0 0 0.153051043242995 0 0 0 0 0 0 0 0 0.0552298316958119 0 0 0 0 0.194590937005703 0 0.154333327862369 0 0 0.238452516383425 0 0.110584252980109 0 0 0 0 0 0 0 0 0 0 0 0 0 0 0 0 0 0 0 0 0 0 0 0 0 0 0 0 0 0 0 0 0 0 0 0 0 0 0 0 0 0 0 0 0 0 0 0 0 0 0 0 0 0 0 0 0 0 0 0.0937580908295868 0 0 0 0 0 0 0 0 0 0 0 0 0 0 0 0 0 0 0 0 0 0 0 0 0 0 0 0 0 0 0 0 0 0 0 0 0 0 0 0 0 0 0 0 0 0 0
0 0 0 0 0 0 0 0 0 0 0 0 0 0 0 0 0 0 0 0 0 0 0 0 0 0 0 0 0 0 0 0 0 0 0 0 0 0 0 0 0 0 0 0 0 0 0 0 0 0 0 0 0 0 0 0 0 0 0 0 0 0 0 0 0 0 0 0 0 0 0 0 0 0 0 0 0 0 0 0 0 0 0 0 0 0 0 0 0 0 0 0 0 0 0 0 0 0 0 0 0 0 0 0 0 0 0 0 0 0 0 0 0 0 0 0 0 0 0 0 0 0 0 0 0 0 0 0 0 0 0 0 0 0 0 0 0 0 0 0 0 0 0 0 0 0 0 0 0 0 0 0 0 0 0 0 0 0 0 0.0204957162310118 0.0115143269911363 0 0.0183643666714362 0 0 0.00483660744073883 0 0 0 0 0 0 0 0 0 0.0578990928372119 0.00821184382739368 0 0 0.0024760976970952 0 0 0 0 0.00329108979064028 0 0 0 0 0 0 0 0 0 0 0 0.224768470769205 0 0.0179316084661138 0 0 0 0 0 0 0 0 0 0 0 0 0 0 0 0 0 0 0 0 0 0.00780046214257547 0 0 0.0148304763950522 0 0 0.0134613060731742 0 0 0 0 0 0 0 0.00398124688467002 0 0 0 0 0 0 0 0 0 0.0103274009003368 0.00934201450101764 0 0 0 0 0 0.00796418078791955 0 0 0 0 0 0 0 0 0 0 0 0 0 0 0 0 0 0 0 0 0 0 0 0 0 0 0 0 0 0 0 0 0 0 0.09758842577416 0 0 0.0285879392786914 0.058143181113965 0.0324917856601086 0 0 0 0 0 0.0248723586037561 0 0 0 0 0 0 0 0 0.0913034862472313 0.0452292719025479 0.0399212840768675 0.0106893913891173 0.133676567546826 0 0 0 0 0 0 0 0
0 0 0 0 0 0 0 0 0 0 0 0 0 0 0 0 0 0 0 0 0 0 0 0 0 0 0 0 0 0 0 0 0 0 0 0 0 0 0 0 0 0 0 0 0 0 0 0 0 0 0 0 0 0 0 0 0 0 0 0 0 0 0 0 0 0 0 0 0 0 0 0 0 0 0 0 0 0 0 0 0 0 0 0 0 0 0 0 0 0 0 0 0 0 0 0 0 0 0 0 0 0 0 0 0 0 0 0 0 0 0 0 0 0 0 0 0 0 0 0 0 0 0 0 0 0 0 0 0 0 0 0 0 0 0 0 0 0 0 0 0 0 0 0 0 0 0 0 0 0 0 0 0 0 0 0 0 0 0 0 0.0640016852961521 0 0.0135526982543125 0 0 0 0 0 0 0 0 0 0 0 0 0 0 0 0 0 0 0 0 0 0 0 0 0 0 0 0 0 0 0 0 0 0 0 0.0670417653477193 0 0 0 0 0 0 0 0 0 0 0 0 0 0 0 0 0 0.00747929552644819 0 0 0 0 0 0 0.0286010812818829 0 0 0 0 0 0 0 0 0 0 0 0 0 0 0 0 0 0 0 0 0.0188618762563092 0 0 0 0 0 0 0.0234693511862267 0 0 0 0 0 0 0 0 0 0 0 0 0 0 0 0 0 0 0 0 0 0 0 0 0 0 0 0 0 0 0 0 0 0 0 0.0813952251536 0.100559864357514 0 0.164576902436772 0.26295825473409 0 0 0 0 0 0.140142758478988 0 0 0 0 0 0 0 0 0.0273592416899859 0 0 0 0 0 0 0 0 0 0 0 0
0 0 0 0.00744301132882807 0 0 0 0 0 0 0 0 0 0 0 0 0 0 0 0 0 0 0 0 0 0 0 0 0 0 0 0 0 0.0124057577151431 0 0 0 0 0 0 0 0 0 0 0 0 0 0 0 0 0 0 0 0 0 0 0.0988704302705241 0 0 0 0 0 0 0 0 0 0 0 0 0 0 0.0699787506347115 0 0 0 0 0 0 0 0 0 0 0 0 0 0 0 0 0 0 0 0 0.0142248723463843 0.00548996417526737 0 0 0 0 0 0 0 0 0 0 0.00869135515792508 0 0 0 0 0 0 0 0 0 0 0 0 0 0 0 0 0 0 0 0 0 0 0 0 0 0.0157889783840933 0 0 0.00544485542491242 0 0 0 0 0 0 0 0 0 0 0 0 0 0 0 0 0 0 0 0 0 0 0 0 0 0 0 0 0 0 0 0 0 0.0381114101831769 0 0 0 0 0 0.0104890402310013 0 0 0 0 0 0 0 0 0 0 0 0 0 0 0.2217501256275 0.0314504952578558 0 0 0 0 0 0 0 0 0 0 0 0 0 0 0 0 0 0 0.0265193184737491 0 0 0 0 0 0 0.121127899780875 0 0 0 0 0 0 0 0 0 0 0 0 0 0 0 0 0 0 0 0 0 0 0 0 0 0 0 0 0 0 0 0 0 0 0 0 0 0 0 0 0 0 0.14281521711695 0 0 0 0 0 0 0 0 0 0 0 0 0 0 0 0 0 0 0 0 0 0 0 0 0 0 0 0 0 0 0 0 0 0 0 0 0 0 0 0 0 0 0 0 0 0.0492539926074447 0 0 0 0 0.0893669196609289 0 0.0108928636621312 0 0 0 0 0 0 0.019884741960597
0 0 0 0 0 0 0 0 0 0 0 0 0 0 0 0 0 0 0 0 0 0 0 0 0 0 0 0 0 0 0 0 0 0 0 0 0 0 0 0 0 0 0 0 0 0 0 0 0 0 0 0 0 0 0 0 0 0 0 0 0 0 0 0 0 0 0 0 0 0 0 0 0 0 0 0 0 0 0 0 0 0 0 0 0 0 0 0 0 0 0 0 0 0 0 0 0 0 0 0 0 0 0 0 0 0 0 0 0 0 0 0 0 0 0 0 0 0 0 0 0 0 0 0 0 0 0 0 0 0 0 0 0 0 0 0 0 0 0 0 0 0 0 0 0 0 0 0 0 0 0 0 0 0 0 0 0 0 0 0 0 0 0 0 0 0 0 0 0 0 0 0 0 0 0 0 0 0 0 0 0 0 0 0 0 0 0 0 0 0 0 0 0 0.147273810116605 0 0 0 0 0.00398876711890194 0 0 0 0 0 0 0 0 0 0 0 0 0 0 0 0 0.0150971906723081 0.112432594368151 0.00478668703614446 0.00449038914057681 0 0 0 0 0.0447659778036185 0 0 0.0319042819326883 0.00717348062669049 0 0 0 0 0 0 0 0 0 0 0 0 0 0 0 0 0.00540660053581124 0 0 0 0 0 0.00796022939130105 0.00791002329802718 0 0 0 0.00128785306081139 0 0 0.0284308370492161 0 0 0 0 0 0 0 0 0 0 0 0 0 0 0 0 0 0 0 0 0 0 0 0 0 0 0 0 0 0 0 0 0.00219461209502267 0 0 0 0 0 0.0160786078133037 0.00600702370053233 0 0 0 0 0.0138217165702063 0 0 0.232699949780765 0.034924186802375 0.131284045806387 0.0727793954730715 0.0633622607810223 0 0 0 0.00393947902646261 0 0 0 0
0 0 0 0 0 0 0 0 0 0 0 0 0 0 0 0 0 0 0 0 0 0 0 0 0 0 0 0 0 0 0 0 0 0 0 0 0 0 0 0 0 0 0 0 0 0 0 0 0 0 0 0 0.0348983836631577 0 0 0 0.00206104001364161 0 0 0 0 0 0 0 0 0 0 0 0 0 0 0 0 0 0 0 0 0 0 0 0 0 0.00581695528444483 0.0151404013463551 0.0175892827395461 0 0 0 0 0 0 0 0 0 0 0 0 0 0 0 0 0 0 0 0 0 0 0 0 0 0 0 0 0 0 0 0 0 0 0 0 0 0 0 0 0 0 0 0 0 0 0 0 0 0 0 0 0 0 0 0 0 0 0 0 0 0 0 0 0 0 0 0 0 0 0 0 0 0 0 0 0 0 0 0 0 0 0 0 0 0 0 0 0 0 0 0 0 0 0 0 0 0 0 0 0 0 0 0 0 0 0.0164532326046446 0 0 0 0 0 0 0 0 0 0 0.00968356558244057 0.00652897822372201 0 0.00810280491620202 0 0 0 0 0 0 0 0 0 0 0 0 0 0 0 0 0 0 0.00731137932856645 0 0 0 0 0 0 0 0 0 0 0 0 0 0.252604111049439 0 0.0173391480948464 0 0.308819055895964 0.240768776338916 0 0 0 0 0 0 0 0 0 0 0 0 0 0 0.00389805233249992 0 0 0 0 0 0 0 0 0 0 0 0 0 0 0 0 0 0 0 0 0 0 0 0 0 0 0.0217963848796471 0 0 0 0 0 0 0 0 0 0 0 0 0 0 0.0239963376009763 0 0 0 0 0 0 0 0 0 0 0 0 0 0 0.00377436102162315 0.00341774908336737 0 0
0 0 0 0 0 0 0 0 0 0 0 0 0 0 0 0 0 0 0 0 0 0 0 0 0 0 0 0 0 0 0 0 0 0 0 0 0 0 0 0 0 0 0 0 0 0 0 0 0 0 0 0 0 0 0 0 0 0 0 0 0 0 0 0 0 0 0 0 0 0 0 0 0 0 0 0 0 0 0 0 0 0 0 0 0 0 0 0 0 0 0 0 0 0 0 0 0 0 0 0 0 0 0 0 0 0 0 0 0 0 0 0 0 0 0 0 0 0 0 0 0 0 0 0 0 0 0 0 0 0 0 0 0 0 0 0 0 0 0 0 0 0 0 0 0 0 0 0 0 0 0 0 0 0 0 0 0 0.00417219826953179 0 0 0.016410048537562 0 0.0217062094178673 0 0 0.00479582990622494 0 0 0 0 0 0 0 0 0 0 0.00270511155776178 0.0121684077307878 0 0.00210115148504594 0 0 0 0 0 0 0 0 0 0 0 0 0 0.0139389476311509 0.0105364095174822 0 0.00473215856197304 0 0 0 0 0 0 0 0 0 0 0.081716235093028 0 0 0 0 0 0 0 0 0.00335188674399324 0 0 0 0.00252067213336894 0 0 0.00448245650143135 0 0 0 0 0 0 0 0 0 0 0 0 0 0 0 0 0 0 0 0 0.00704775447125783 0.0889437167060182 0.066729992800461 0 0 0 0.0140404704586013 0.0857620405318719 0 0 0 0 0 0 0 0 0 0 0 0 0 0 0 0 0 0 0 0 0 0 0 0 0 0 0 0 0 0 0 0 0 0 0.0192035438131358 0.0282215495431384 0.0119020803163026 0.0158318450497087 0.0781034785373641 0.0838831750041072 0 0 0 0 0.0470250233839858 0.202408425021944 0.00384287491698317 0 0.0107095770791 0 0 0 0 0 0.0370124953949328 0 0 0 0 0 0.00747544402809895 0 0 0 0.00651878985577919 0 0
0 0 0 0 0 0 0 0 0 0 0 0 0 0 0 0 0 0 0 0 0 0 0 0 0 0 0 0 0 0 0 0 0 0 0 0 0 0 0 0 0 0 0.0523239313088318 0.0381337042772603 0.0717414323432578 0.0343203338495342 0 0 0 0 0 0 0 0 0 0 0 0 0 0 0 0 0 0 0 0 0 0 0 0 0 0 0 0 0.0786480584369869 0 0 0 0 0 0 0 0 0 0 0 0 0 0 0 0 0 0 0 0 0 0 0 0 0 0 0 0 0 0 0 0 0 0 0 0 0 0 0 0 0 0 0 0 0 0 0 0 0 0 0 0 0 0.0555717770198664 0 0 0 0 0 0 0 0 0 0 0 0 0 0 0 0 0 0 0 0 0 0 0 0 0 0 0 0 0 0 0 0 0 0 0 0 0 0 0 0 0 0 0 0 0 0 0 0 0 0 0 0 0 0 0 0 0 0 0 0 0 0 0 0.164584754281417 0 0 0 0 0 0 0 0.218209225424357 0 0 0 0 0 0.120670028661085 0 0 0.113717487801465 0 0.0520792665959384 0 0 0 0 0 0 0 0 0 0 0 0 0 0 0 0 0 0 0 0 0 0 0 0 0 0 0 0 0 0 0 0 0 0 0 0 0 0 0 0 0 0 0 0 0 0 0 0 0 0 0 0 0 0 0 0 0 0 0 0 0 0 0 0 0 0 0 0 0 0 0 0 0 0 0 0 0 0 0 0 0 0 0 0 0 0 0 0 0 0 0 0 0 0 0 0 0 0 0 0 0 0 0 0 0 0 0
0 0 0 0 0 0 0 0 0 0 0 0 0 0 0 0 0 0 0 0 0 0 0 0 0 0 0 0 0 0 0 0 0 0 0 0 0 0 0 0 0 0 0 0 0 0 0 0 0 0 0 0 0 0 0 0 0 0 0 0 0 0 0 0 0 0 0 0 0 0 0 0 0 0 0 0 0 0.0929580778566139 0 0 0 0 0 0 0 0 0 0 0 0 0 0 0 0 0 0 0 0 0 0 0 0 0 0 0 0 0 0 0 0 0 0 0 0 0 0 0 0 0 0 0 0 0 0 0 0 0 0 0 0 0 0 0 0 0 0 0 0 0 0 0 0 0 0 0 0 0 0 0 0 0 0 0 0 0 0 0 0 0 0 0 0 0 0 0 0 0 0 0 0 0 0 0 0 0 0 0 0 0 0 0 0 0 0 0 0 0.588867673019606 0 0 0 0 0 0 0 0 0 0 0 0 0.31817424912378 0 0 0 0 0 0 0 0 0 0 0 0 0 0 0 0 0 0 0 0 0 0 0 0 0 0 0 0 0 0 0 0 0 0 0 0 0 0 0 0 0 0 0 0 0 0 0 0 0 0 0 0 0 0 0 0 0 0 0 0 0 0 0 0 0 0 0 0 0 0 0 0 0 0 0 0 0 0 0 0 0 0 0 0 0 0 0 0 0 0 0 0 0 0 0 0 0 0 0 0 0 0 0 0 0 0 0 0 0 0 0 0 0 0 0 0 0 0 0
0 0 0 0 0 0 0 0 0 0 0 0 0 0 0 0 0 0 0 0 0 0 0 0 0 0 0 0 0 0 0 0 0 0 0 0 0 0 0 0 0 0 0 0 0 0 0 0 0 0 0 0 0 0 0 0 0 0 0 0 0 0 0 0 0 0 0 0 0 0 0 0 0 0 0 0 0 0 0 0 0 0 0 0 0 0 0 0 0 0 0 0 0 0 0 0 0 0 0 0 0 0 0 0 0 0 0 0 0 0 0 0 0 0 0 0 0 0 0 0 0 0 0 0 0 0 0 0 0 0 0 0 0 0 0 0 0 0 0 0 0 0 0 0 0 0 0 0 0 0 0 0 0 0 0 0 0 0 0 0 0 0 0 0 0 0 0 0 0 0 0 0 0 0 0 0 0 0 0 0 0 0 0 0 0 0 0 0 0 0 1 0 0 0 0 0 0 0 0 0 0 0 0 0 0 0 0 0 0 0 0 0 0 0 0 0 0 0 0 0 0 0 0 0 0 0 0 0 0 0 0 0 0 0 0 0 0 0 0 0 0 0 0 0 0 0 0 0 0 0 0 0 0 0 0 0 0 0 0 0 0 0 0 0 0 0 0 0 0 0 0 0 0 0 0 0 0 0 0 0 0 0 0 0 0 0 0 0 0 0 0 0 0 0 0 0 0 0 0 0 0 0 0 0 0 0 0 0 0 0 0 0 0 0 0 0 0 0 0
0 0 0 0 0 0 0 0 0 0 0 0 0 0 0 0 0 0 0 0 0 0 0 0 0 0 0 0 0 0 0 0 0 0 0 0 0 0 0 0 0 0 0 0 0 0 0 0 0 0 0 0 0 0 0 0 0 0 0 0 0 0 0 0.0177981613141305 0 0 0 0 0 0 0 0 0 0 0 0 0 0 0 0 0 0 0 0 0 0 0 0 0 0 0 0 0 0 0 0 0 0 0 0 0 0 0 0 0 0 0 0 0 0 0 0 0 0 0 0 0 0 0 0 0 0 0 0 0 0 0 0 0 0 0 0 0 0 0 0 0 0 0 0 0 0 0 0 0 0 0 0 0 0 0 0 0 0 0 0 0 0 0 0 0 0 0 0 0 0 0 0 0 0.0134077120594754 0.0283705733767978 0.0609829606371167 0 0 0 0 0 0 0 0 0 0 0 0 0 0 0 0.0426887917012279 0 0.0293226265528681 0 0.259373188430544 0 0 0 0 0 0.0363627468351885 0 0 0 0 0 0.25426111978063 0 0.0750315780560088 0 0 0 0 0 0 0 0 0 0 0 0 0 0 0 0 0 0 0.0229132388624836 0 0 0 0 0 0 0 0 0 0 0 0 0 0.0266415311693451 0 0 0 0 0 0 0 0 0 0 0 0 0 0 0 0 0 0 0 0.0116838633661143 0 0 0 0 0 0 0 0 0 0 0 0 0 0 0 0 0 0 0 0 0 0 0 0 0 0.10992742385219 0 0 0 0 0 0 0 0 0 0 0 0 0 0 0 0 0.0112344840058791 0 0 0 0 0 0 0 0 0 0 0 0 0 0 0 0 0
0 0 0 0 0 0 0 0 0 0 0 0 0 0.00268676835209679 0 0 0 0 0 0.00178402880774697 0 0 0 0 0 0 0 0 0 0 0 0 0 0 0 0 0 0 0.00253888489863734 0 0 0 0 0 0.0181910849388702 0 0 0.00408286444026678 0 0 0 0 0 0 0 0 0 0 0 0 0 0 0 0.0137664278611505 0 0 0 0 0 0 0 0 0 0 0.0132625125615504 0 0 0 0.0248479162031116 0 0 0 0 0 0 0 0 0 0 0 0 0 0 0 0 0 0 0 0 0 0 0 0 0 0 0 0 0 0 0 0 0 0 0 0 0 0 0 0 0 0 0 0 0 0 0 0 0 0 0 0 0 0 0 0 0 0 0 0 0 0 0 0 0 0 0 0 0 0 0 0 0 0 0 0 0 0 0 0 0 0 0 0 0 0 0 0 0 0 0 0.0185220651913326 0.0447945931224292 0 0 0 0 0 0 0 0 0 0 0 0 0 0 0 0.00407374005618845 0 0.00701906258864288 0.0231903639334187 0 0 0 0 0 0 0.00654799957689451 0 0 0 0 0.0679081647743603 0 0.064797763862944 0.415380043051785 0 0 0 0 0 0 0 0 0 0 0 0 0 0 0 0 0 0 0.109058198527493 0 0 0 0 0.00446110222470515 0 0 0 0 0 0 0.0103365896572356 0.0032450602891981 0 0 0 0 0 0 0 0 0 0.00348242088400541 0 0 0 0 0 0 0 0 0 0.00826941674407149 0 0 0 0 0 0 0 0 0 0 0 0 0 0 0 0 0 0 0 0 0 0 0 0 0 0 0.123517053766077 0 0 0 0 0 0 0 0 0 0 0 0 0 0 0 0 0.00423587368578758 0 0 0 0 0 0 0 0 0 0 0 0 0 0 0 0 0
0 0 0 0 0 0 0 0 0 0 0 0 0 0 0 0 0 0 0 0 0.0114761927021516 0 0 0 0 0 0 0 0 0 0 0 0 0 0 0 0 0 0 0 0 0 0 0 0.0163444448306263 0 0 0 0 0 0 0 0 0 0 0 0 0 0 0 0 0 0 0 0 0 0 0 0 0 0 0 0 0 0 0 0 0.0137714312425819 0.0289764059664327 0 0 0 0 0 0 0 0 0 0 0 0 0 0 0 0 0 0 0 0 0 0 0 0 0 0 0 0 0 0 0 0 0 0 0 0 0 0 0 0 0 0 0 0 0 0 0 0 0 0.0168653507616079 0 0 0 0 0 0 0 0 0 0 0 0 0 0 0 0 0 0 0 0 0 0 0 0 0 0 0 0 0 0 0 0 0 0 0 0 0 0 0 0 0 0 0 0 0 0 0 0 0 0 0 0 0 0 0 0 0 0 0 0 0 0.054544977350047 0 0.125892331166542 0 0 0 0 0 0 0 0 0 0 0.213588801880591 0 0.463175626798998 0 0 0 0.0293736152596945 0 0 0 0 0 0 0 0 0 0 0 0 0 0 0 0 0 0 0 0 0.0259908220407272 0 0 0 0 0 0 0 0 0 0 0 0 0 0 0 0 0 0 0 0 0 0 0 0 0 0 0 0 0 0 0 0 0 0 0 0 0 0 0 0 0 0 0 0 0 0 0 0 0 0 0 0 0 0 0 0 0 0 0 0 0 0 0 0 0 0 0 0 0 0 0 0 0 0 0 0 0 0 0 0 0 0 0 0 0 0 0 0
0 0 0 0 0 0 0 0 0 0 0 0 0 0 0 0 0 0 0 0 0 0 0 0 0 0 0 0 0 0 0 0 0 0 0 0 0 0 0 0 0 0 0.00308619817158744 0 0.0188170439723197 0 0 0.00486853828871878 0 0.00458219864266714 0 0 0 0 0 0 0 0 0 0 0 0 0 0 0 0 0.000766571351553196 0 0 0 0 0 0 0 0.0531703495967142 0 0 0.00227132252312058 0.007141280580194 0 0 0 0 0 0 0 0 0 0 0 0 0 0 0 0 0 0 0 0 0 0 0 0 0 0 0 0 0 0 0 0 0 0 0 0 0 0 0 0 0 0 0 0 0 0 0 0 0 0.0132917329438505 0 0 0 0 0 0 0 0 0 0 0 0 0 0 0 0 0 0 0 0 0 0 0 0 0 0 0 0 0 0 0 0 0 0 0 0 0 0 0 0 0 0.0053415344177377 0.0611307572972209 0 0 0 0 0 0 0 0 0 0 0 0 0 0 0 0 0 0 0.0529704945886889 0.0273978817273579 0 0 0 0 0 0.00471478736029071 0 0 0 0 0.0116265114621849 0.240995499339141 0.0815249502089678 0 0 0 0 0 0 0 0 0 0 0 0 0 0 0 0 0 0 0 0.194869541979099 0 0 0 0 0.00393146492938636 0.00579400783205383 0 0 0 0 0 0.00780529073895259 0.00226720183639504 0.00374720958870102 0 0 0 0.00309940885967496 0.0024093293438932 0 0 0 0.00142698073131644 0 0 0 0 0 0 0 0 0 0.005837683149114 0 0 0 0 0 0 0 0 0 0 0 0 0 0 0 0 0 0 0 0 0 0 0 0 0 0 0.166175078519063 0 0 0 0 0 0 0 0.00408504769443309 0 0 0 0 0 0 0 0 0.00485410232560245 0 0 0 0 0 0 0 0 0 0 0 0 0 0 0 0 0
0 0 0 0 0 0 0 0 0 0 0 0 0 0 0 0 0 0 0 0 0 0 0 0 0 0 0 0 0 0 0 0 0 0 0 0 0 0 0 0 0 0 0.0260308119497524 0 0.019911296878955 0.0185196387496039 0 0 0 0.0138331295658314 0 0 0 0 0 0 0 0 0 0 0 0 0 0 0 0 0 0 0 0 0 0 0 0 0.0143596143478145 0 0 0 0 0 0 0 0 0 0 0 0 0 0 0 0 0 0 0 0 0 0 0 0 0 0 0 0 0 0 0 0 0 0 0 0 0 0 0 0 0 0 0 0 0 0 0 0 0 0 0 0 0 0.0394400975204927 0 0 0 0 0 0 0 0 0 0 0 0 0 0 0 0 0 0 0 0 0 0 0 0 0 0 0 0 0 0 0 0 0 0 0 0 0 0 0 0 0 0 0 0 0 0 0 0 0 0 0 0 0 0 0 0 0 0.0675496154131306 0 0 0 0 0 0.153941907671135 0 0 0 0 0 0 0.0403906344853092 0 0 0 0 0 0 0 0 0 0.228223554721731 0 0.07309935851614 0 0 0 0 0 0 0 0 0 0 0 0 0 0 0 0 0.220106800368388 0 0 0 0.084593539811717 0 0 0 0 0 0 0 0 0 0 0 0 0 0 0 0 0 0 0 0 0 0 0 0 0 0 0 0 0 0 0 0 0 0 0 0 0 0 0 0 0 0 0 0 0 0 0 0 0 0 0 0 0 0 0 0 0 0 0 0 0 0 0 0 0 0 0 0 0 0 0 0 0 0 0 0 0 0 0 0 0 0 0 0 0 0
0 0 0 0 0 0 0 0 0 0 0 0 0 0 0 0 0 0 0 0 0 0 0 0 0 0 0 0 0 0 0 0 0 0 0 0 0 0 0 0 0 0 0 0 0 0 0 0 0 0 0 0 0 0 0 0 0 0 0 0 0 0 0 0 0 0 0 0 0 0 0 0 0 0 0 0 0 0 0 0 0 0 0 0 0 0 0 0 0 0 0 0 0 0 0 0 0 0 0 0 0 0 0 0 0 0 0 0 0 0 0 0 0 0 0 0 0 0 0 0 0 0 0 0 0 0 0 0 0 0 0 0 0 0 0 0 0 0 0 0 0 0 0 0 0 0 0 0 0 0 0 0 0 0 0 0 0 0 0 0 0 0 0 0 0 0 0.0756306039339873 0 0 0 0 0 0 0 0 0 0 0.046668756941608 0.0780027223343684 0 0 0 0 0 0 0 0 0 0 0 0 0 0 0 0 0 0 0 0.160153460569556 0 0 0 0 0 0 0 0 0 0 0 0 0 0 0 0 0 0 0 0 0 0 0 0 0 0 0 0 0 0 0 0 0 0 0 0 0.004928268979106 0 0 0 0 0 0 0 0 0 0.0515352452687653 0.197997747299872 0 0 0 0 0 0 0 0 0 0 0 0 0 0 0 0 0 0 0 0 0 0 0 0 0 0 0 0 0 0 0 0 0 0 0 0 0 0 0 0 0 0.0181639064317305 0 0 0.00488293475407565 0 0 0 0 0.28854057699566 0.0734957764912704 0 0 0 0 0 0 0 0 0 0 0 0 0 0 0 0 0 0 0 0 0
0 0 0 0 0 0 0 0 0 0 0 0 0 0 0 0 0 0 0 0 0 0 0 0 0 0 0 0 0 0 0 0.0138507256192844 0 0.0253149361763921 0.0340462720833103 0 0 0.00934163230203317 0 0 0 0 0 0 0 0 0 0 0 0 0 0 0 0 0 0.048498740823435 0.0478793990270923 0 0 0 0 0 0 0 0 0 0 0 0 0 0 0 0 0 0 0 0 0 0 0 0 0 0 0 0 0 0 0 0 0 0 0 0.00998967504727088 0.00611759108838053 0 0.00525304672566008 0 0 0 0 0 0 0 0 0.0771177742484005 0 0 0 0 0.0103780279362594 0 0 0 0 0.0968695654268182 0 0 0 0.00978450764027164 0 0 0 0 0 0 0 0 0 0 0 0 0 0 0.00519114118176958 0 0 0 0 0 0 0 0 0 0 0 0 0 0 0 0 0 0 0 0 0 0 0 0 0 0 0 0 0 0 0 0 0 0.297097097823498 0 0 0 0 0 0 0 0 0 0 0 0 0 0 0 0 0 0 0 0.0321804963896122 0.0660505769150762 0.0228132607981174 0 0 0 0 0 0.0168496771916623 0 0 0 0 0 0 0 0 0 0 0 0 0 0 0 0 0 0 0 0 0 0 0 0 0 0 0 0 0 0 0 0 0 0 0 0 0 0 0 0 0 0 0 0 0 0 0 0 0 0 0 0 0 0 0 0 0 0 0 0 0 0 0 0 0 0.110770174526177 0 0.0123659501576109 0.0228313861256327 0 0 0 0 0 0 0 0.0194083447462359 0 0 0 0 0 0 0 0 0 0 0 0 0 0 0 0 0 0 0 0 0 0 0 0 0 0 0 0 0 0 0 0 0 0 0 0 0 0 0 0 0 0 0 0 0 0
0 0 0 0 0 0 0 0 0 0 0 0 0 0 0 0 0 0 0 0 0 0 0 0 0 0 0 0 0 0 0 0 0 0 0 0 0 0 0 0 0 0 0 0 0 0.0352541109148712 0 0 0 0 0 0 0 0 0 0 0 0 0 0.00779733273484747 0 0 0 0 0.0453677385612923 0 0.0272118600977184 0 0 0 0 0 0 0 0 0 0 0 0 0 0 0 0 0 0 0 0 0 0 0 0 0 0 0 0 0 0 0 0 0 0 0 0 0 0 0 0 0 0 0 0 0 0 0 0 0 0 0 0 0 0 0 0 0 0 0 0 0 0.127069004183624 0.0158144224486227 0 0 0 0 0 0 0 0 0 0 0 0 0 0 0 0 0 0 0 0 0 0 0 0 0 0 0 0 0 0 0 0 0 0 0 0 0 0 0 0 0 0 0.0189396050916076 0 0.0170262871637638 0 0 0 0 0 0 0 0 0 0 0 0 0 0 0 0.0501274178723513 0 0.0884257932403289 0 0 0 0 0 0 0.0141510422547227 0 0 0 0 0.0168367316670677 0 0.084847759119325 0 0 0 0.0163716569669633 0.181236874077278 0 0 0 0 0.0553976397594324 0 0 0 0 0 0 0 0 0 0.016540223521717 0 0 0 0 0 0 0 0.034346090553723 0 0 0 0 0 0 0 0 0 0 0 0 0 0 0 0 0 0 0 0 0 0 0 0 0 0 0 0 0 0 0 0 0 0 0 0 0.0178284029237199 0 0 0 0 0 0 0 0 0 0 0 0 0 0 0 0 0 0 0 0 0 0 0 0 0 0 0 0 0 0 0 0 0 0 0.0311495586660652 0 0.0867910374930717 0.0114694106878866 0 0 0 0 0 0 0 0 0
0 0 0 0 0 0 0 0 0 0 0 0 0 0 0 0 0 0 0 0 0 0 0 0 0 0 0 0 0 0 0 0 0 0 0 0 0 0 0 0 0 0 0 0 0 0 0 0 0 0 0 0 0 0 0 0 0 0 0 0 0 0 0 0 0 0 0 0 0 0 0 0 0 0 0 0 0 0 0 0 0 0 0 0 0 0 0 0 0 0 0 0 0 0 0 0 0 0 0 0 0 0 0 0 0 0.0286078707009703 0 0.0170874835382993 0.0305214612491134 0 0 0 0 0 0 0 0 0 0 0 0 0 0 0 0 0 0 0 0 0 0 0 0 0 0 0 0 0 0 0 0 0 0 0 0 0 0 0 0 0 0 0 0 0 0 0 0 0 0 0 0 0 0 0 0 0 0 0 0 0 0 0 0 0 0.430982370008101 0 0 0 0 0 0 0 0 0 0 0 0 0 0 0 0 0 0 0 0 0 0 0 0 0 0 0 0 0 0 0 0 0 0 0.0393599050658308 0 0 0 0 0 0 0.0122470069003167 0 0 0 0 0 0 0 0 0 0 0 0 0 0 0 0 0 0 0 0 0 0 0 0 0 0 0 0 0 0 0 0 0 0 0 0 0 0 0 0 0 0 0 0 0 0 0 0 0 0.0229887164821629 0 0 0.0778953528116543 0 0.340309833243552 0 0 0 0 0 0 0 0 0 0 0 0 0 0 0 0 0 0 0 0 0 0 0 0 0 0 0 0 0 0 0 0 0 0 0 0 0 0 0 0 0 0 0 0 0 0 0
0 0 0 0 0 0 0 0 0 0 0 0 0 0 0 0 0 0 0 0 0 0 0 0 0 0 0 0 0 0 0 0 0 0 0 0 0 0 0 0 0 0 0 0 0 0 0 0 0 0 0 0 0 0 0 0 0 0 0 0 0 0 0 0 0 0 0 0 0 0 0 0 0 0 0 0 0 0 0 0 0 0 0 0 0 0 0 0 0 0 0 0 0 0 0 0 0 0 0 0 0 0 0 0 0 0 0 0 0 0 0 0 0 0 0 0 0 0 0 0 0 0 0 0 0 0 0 0 0 0 0 0 0 0 0 0 0 0 0 0 0 0 0 0 0 0 0 0 0 0 0 0 0 0 0 0 0 0 0 0 0 0 0 0 0 0 0 0 0 0 0 0 0.0686573890271472 0 0 0 0 0 0 0 0 0 0 0 0 0 0 0 0 0 0.190023384781293 0 0.0934673522768918 0 0 0 0 0 0 0.0147711948738718 0 0 0 0 0 0 0.0619416934229131 0 0 0.413081894536239 0 0 0 0 0 0 0 0 0 0 0 0 0 0 0 0 0 0 0.0488087457344112 0 0 0 0 0 0 0 0 0 0 0 0 0 0 0 0 0 0 0 0 0 0 0 0 0 0 0 0 0 0 0 0 0 0 0 0 0 0 0 0 0 0 0.109248345347233 0 0 0 0 0 0 0 0 0 0 0 0 0 0 0 0 0 0 0 0 0 0 0 0 0 0 0 0 0 0 0 0 0 0 0 0 0 0 0 0 0 0 0 0 0 0 0
0 0 0 0 0 0 0 0 0 0 0 0 0 0 0 0 0 0 0 0 0 0 0 0 0 0 0 0 0 0 0 0 0 0 0 0 0 0 0 0 0 0 0 0 0 0 0 0 0 0 0 0 0 0 0 0 0 0 0 0 0 0 0 0 0 0 0 0 0 0 0 0 0 0 0 0 0 0 0 0 0 0 0 0 0 0 0 0 0 0 0 0 0 0 0 0 0 0 0 0 0 0 0 0 0 0 0 0 0 0 0 0 0 0 0 0 0 0 0 0 0 0 0 0 0 0 0 0 0 0 0 0 0 0 0 0 0 0 0 0 0 0 0 0 0 0 0 0 0 0 0 0 0 0 0 0 0 0 0 0 0 0 0 0 0 0 0 0 0 0 0 0 0 0 0 0 0 0 0 0 0 0 0 0 0 0 0 0 0 0 0 0 0 0 0 0 0 0 0 0 0 0 0 0 0 0 0 0 0 0 0 0 0 0 0 0 0 0.30582958329133 0 0 0 0.108559867710969 0 0 0 0 0.0919832441678256 0.0725940635850108 0 0 0 0 0 0 0 0 0 0 0 0 0 0 0 0 0 0 0 0 0 0 0 0 0 0 0 0 0 0 0 0 0 0 0 0 0 0 0 0 0 0 0 0 0 0.0960459022470893 0.182729999664432 0 0 0 0 0.0621760566375974 0 0 0 0 0 0 0 0 0 0 0 0 0 0 0 0 0 0 0 0 0 0 0 0.0800812826957459 0 0 0 0 0 0 0 0 0 0 0 0 0 0 0
0 0 0 0 0 0 0 0 0 0 0 0 0 0 0 0 0 0 0 0 0 0 0 0 0 0 0 0 0 0 0 0 0 0 0 0 0 0 0 0 0 0 0 0 0 0 0 0 0 0 0 0 0 0 0 0 0 0 0 0 0 0 0 0 0 0 0 0 0 0 0 0 0 0 0 0 0 0 0 0 0 0 0 0 0 0 0 0 0 0 0 0 0 0 0 0 0 0 0 0 0 0 0 0 0 0 0 0 0 0 0 0 0 0 0 0 0 0 0 0 0 0 0 0 0 0 0 0 0 0 0 0 0 0 0 0 0 0 0 0 0 0 0 0 0 0 0 0 0 0 0 0 0 0 0 0 0 0 0 0 0 0 0 0 0 0 0 0 0 0 0 0 0 0 0 0 0 0 0 0 0 0 0 0 0 0 0 0 0 0 0 0 0 0 0 0 0 0 0 0 0 0 0 0 0 0 0 0 0 0 0 0 0 0 0.466333859747264 0 0 0 0 0 0 0 0.426821671867579 0 0 0 0 0 0 0 0.106844468385156 0 0 0 0 0 0 0 0 0 0 0 0 0 0 0 0 0 0 0 0 0 0 0 0 0 0 0 0 0 0 0 0 0 0 0 0 0 0 0 0 0 0 0 0 0 0 0 0 0 0 0 0 0 0 0 0 0 0 0 0 0 0 0 0 0 0 0 0 0 0 0 0 0 0 0 0 0 0 0 0 0 0 0 0 0 0 0 0
0 0 0 0 0 0 0 0 0 0 0 0 0 0 0 0 0 0 0 0 0 0 0 0 0 0 0 0 0 0 0 0 0 0 0 0 0 0 0 0 0 0 0 0 0 0 0 0 0 0 0 0 0 0 0 0 0 0 0 0 0 0 0 0 0 0 0 0 0 0 0 0 0 0 0 0 0 0 0 0 0 0 0 0 0 0 0 0 0 0 0 0 0 0 0 0 0 0 0 0 0 0 0 0 0 0 0 0 0 0 0 0 0 0 0 0 0 0 0 0 0 0 0 0 0 0 0 0 0 0 0 0 0 0 0 0 0 0 0 0 0 0 0 0 0 0 0 0 0 0 0 0 0 0 0 0 0 0 0 0 0 0 0 0 0 0 0 0 0 0 0 0 0 0 0 0 0 0 0 0.0509816469940921 0 0 0 0.115242404262506 0 0 0 0 0 0 0 0 0 0 0 0 0 0 0 0 0 0 0 0 0 0 0 0 0 0 0 0 0 0.0909698071500914 0 0 0 0 0 0 0.0242220390574008 0 0.168968316755673 0 0 0 0 0 0 0 0.0164917566649876 0 0.0216009483709284 0 0 0 0.012602716419302 0.00512800185337115 0 0 0 0 0 0 0 0 0 0.0101979154611527 0 0 0 0 0 0 0 0 0 0.011528315577683 0 0 0 0 0 0 0 0 0 0 0 0 0 0 0 0 0 0 0 0 0 0 0 0 0 0 0 0 0 0 0 0 0 0 0.276783009812849 0.0618931422939817 0.133389979325981 0 0 0 0 0 0 0 0 0 0 0 0 0 0 0 0 0 0 0 0 0 0 0 0
0 0 0 0 0 0 0 0 0 0 0 0 0 0 0 0 0 0 0 0 0 0 0 0 0 0 0 0 0 0 0 0 0 0.00480469755974493 0 0 0 0 0 0 0 0 0 0 0 0 0.00495642359620142 0 0 0 0 0 0 0 0 0.0114252331782948 0.0213538004816783 0 0 0 0 0 0 0 0 0 0 0.00867273478641402 0 0 0 0.0420973719093718 0 0 0 0 0 0 0 0 0 0 0 0 0 0 0 0 0 0 0 0 0.0050729945344396 0 0 0 0 0 0 0 0 0 0 0 0.0167409142798345 0 0 0 0 0 0 0 0 0 0 0 0 0 0 0 0 0 0 0 0 0 0 0 0 0 0 0 0 0 0 0 0 0 0 0 0 0 0 0 0 0 0 0 0 0 0 0 0 0 0 0 0 0 0 0 0 0 0 0 0 0 0 0 0 0 0 0 0 0 0 0 0 0 0 0 0 0 0 0 0 0 0 0 0.0800484138351123 0 0 0 0 0 0 0.04445041197084 0.0326114037542194 0 0 0 0 0 0 0 0 0 0 0 0 0 0 0 0 0 0 0 0.194770632409055 0.0154264614471728 0 0 0 0 0 0 0 0 0.0267042465375978 0.0310569417957373 0 0 0 0 0 0 0 0 0 0 0 0 0 0 0 0 0 0 0 0 0 0 0 0 0 0 0 0 0 0 0.00434767508177307 0 0 0.00478050115374365 0 0 0 0 0 0 0 0 0 0 0 0 0 0 0 0 0 0 0 0 0 0 0 0 0 0 0 0 0 0 0 0 0 0 0 0 0 0 0 0 0 0.0595103484127517 0.0518348488660331 0 0.174538390801128 0.0812557499775309 0.0530624510749629 0.0118560968392196 0 0 0 0 0 0 0 0 0.0186212557171436
0 0 0 0 0 0 0 0 0 0 0 0 0 0 0 0 0 0 0 0 0 0 0 0 0 0 0 0 0 0 0 0 0 0 0 0 0 0 0 0 0 0 0 0 0 0 0 0 0 0 0 0 0 0 0.00259306611357659 0 0.00178733798504968 0 0.00288951753516545 0 0 0 0 0 0 0 0 0 0 0 0 0.00618594666926215 0 0 0 0 0 0 0 0 0 0 0 0 0 0 0 0 0 0 0 0 0 0 0 0 0 0 0 0 0.00200169959459472 0.00321870683030098 0 0 0 0 0 0 0 0 0 0 0 0 0 0 0 0 0 0 0 0 0 0 0 0 0 0 0 0 0 0 0 0 0 0 0 0 0 0.00160502583339733 0 0 0 0 0 0 0 0 0 0 0 0 0 0.00407144973342566 0 0 0 0 0 0 0 0 0 0 0 0 0 0 0 0 0 0 0 0 0.00467599856012026 0 0 0 0 0 0 0 0 0 0 0 0 0 0.0177211117057259 0 0 0 0 0 0.00116500534184584 0 0.132200428232264 0 0.00332207443172545 0 0 0 0 0 0 0 0 0 0 0.0179004579530995 0.00164604398702969 0 0 0 0 0.106020720420973 0 0.0187084880530653 0 0 0 0 0 0.00416143657665955 0 0 0 0.00719569715371271 0 0 0 0 0 0 0 0 0 0 0 0 0 0 0 0 0 0.00143845790591953 0 0 0 0 0 0.00191258181427658 0 0 0 0 0 0 0.0455424771267119 0 0 0 0 0 0 0 0 0 0 0 0 0 0 0 0 0.00216204900744309 0 0 0 0 0 0 0 0 0 0 0 0 0 0 0 0.00291544882697088 0 0 0 0 0 0.00703136264390024 0 0 0.0013356838247419 0.00537871043666808 0 0.0234050479574422 0.0107796747745321 0 0.277661793044845 0.103170685271991 0.0979792101356136 0.0153542347599232 0.0104776056225656 0 0 0 0 0 0 0 0.0543847641354612
0 0 0 0 0 0 0 0 0 0 0 0 0 0 0 0 0 0 0 0 0 0 0 0 0 0 0 0 0 0 0 0 0 0 0 0 0 0 0 0 0 0 0 0 0 0 0 0 0 0 0 0 0 0 0 0 0 0 0 0 0 0 0 0 0 0 0 0 0 0 0 0 0 0 0 0 0 0 0 0 0 0 0 0 0 0 0 0 0 0 0 0 0 0 0 0 0 0 0 0 0 0 0 0 0.0059252712786776 0 0 0 0 0 0 0 0 0 0 0 0 0 0 0 0 0 0 0 0 0 0 0 0 0 0 0 0 0 0 0 0 0 0 0 0 0 0 0 0 0 0 0 0 0 0 0 0 0 0 0 0 0 0 0 0 0 0 0 0 0 0 0 0 0 0 0 0 0 0 0 0 0 0 0 0 0 0 0 0 0 0 0 0 0 0 0 0 0 0 0 0.0131944408276469 0 0 0 0 0 0 0 0 0 0 0 0 0 0 0 0.219412785811038 0 0 0.0196856120167636 0.0438585245630752 0 0 0 0 0.07056319389433 0 0 0 0 0 0.0481685053147964 0 0 0 0 0 0 0 0 0 0 0 0 0 0 0 0 0 0 0 0 0 0 0 0 0 0 0 0 0 0 0 0 0 0 0 0 0 0 0 0 0 0 0 0 0 0.0941627662016723 0.0718512225405087 0 0 0 0 0.112279875807766 0 0 0 0 0 0 0 0 0 0 0 0 0 0 0 0 0 0 0 0 0 0 0 0.282980561125987 0 0 0.010396080283769 0 0.00752116033396901 0 0 0 0 0 0 0 0 0 0
0 0 0 0 0 0 0 0 0 0 0 0 0 0 0 0 0 0 0 0 0 0 0 0 0 0 0 0 0 0 0 0 0 0 0 0 0 0 0 0 0 0 0 0 0 0 0 0 0 0 0 0 0 0 0 0 0 0 0 0 0 0 0 0 0 0 0 0 0 0 0 0 0 0 0 0 0 0 0 0 0 0 0 0 0 0 0 0 0 0 0 0 0 0 0 0 0 0 0 0 0 0 0 0 0 0 0 0 0 0 0 0 0 0 0 0 0 0 0 0 0 0 0 0 0 0 0 0 0 0 0 0 0 0 0 0 0 0 0 0 0 0 0 0 0 0 0 0 0 0 0 0 0 0 0 0 0 0 0 0 0 0 0 0 0.00809477839101747 0 0 0 0 0 0 0 0 0 0 0.120460975832108 0 0 0 0 0 0 0 0 0 0 0 0 0 0 0 0 0 0 0 0 0.0122755157856185 0 0 0 0 0 0 0 0 0 0 0 0 0 0 0 0 0 0 0 0 0 0 0.00860273604567936 0.0235711439076482 0.0420778749867233 0 0.110185458691536 0 0 0 0 0 0 0 0 0 0 0.0136784217313971 0 0 0 0 0 0 0 0 0 0 0 0 0 0 0 0 0 0 0 0 0 0 0 0 0 0 0 0 0 0 0 0 0 0 0 0 0 0 0 0 0 0 0 0 0 0.0290433549854488 0 0.0142699301760851 0 0 0 0.0355760409438216 0 0 0 0 0 0 0 0 0 0 0 0 0 0 0 0 0 0 0 0 0.0430296245079737 0.33901024812666 0.0109521516424369 0.189171744245847 0 0 0 0 0 0 0 0
0 0 0 0 0 0 0 0 0 0 0 0 0 0 0 0 0 0 0 0 0 0 0 0 0 0 0 0.0106970804933681 0 0 0 0 0 0 0 0 0 0 0 0 0 0 0 0 0 0 0 0 0 0 0 0 0 0.0120398028870134 0 0 0 0 0 0 0 0 0 0 0 0 0 0 0 0 0 0 0 0 0 0 0 0 0 0 0 0 0 0 0 0 0 0 0 0 0 0 0 0 0 0 0 0 0 0 0 0 0 0 0 0 0 0 0 0 0 0 0 0 0 0 0 0 0 0 0 0 0.0321511723017352 0 0 0 0 0 0 0 0 0 0 0 0 0 0 0 0 0 0 0 0 0 0 0 0 0 0 0 0 0 0 0 0 0 0 0 0 0 0 0 0 0 0 0 0 0 0 0 0 0 0 0.029143124641382 0 0 0 0 0 0 0 0 0 0 0 0 0 0 0 0 0 0 0 0 0 0 0 0 0 0 0 0 0 0 0 0 0 0 0 0 0 0 0 0 0 0 0 0 0.00867881981851623 0 0.383302642560177 0 0 0.0409117292318265 0 0 0 0 0 0 0.0905762816164767 0 0 0 0.239334435055496 0 0 0 0 0 0 0 0 0 0 0 0 0 0 0 0 0 0 0 0 0 0 0 0 0 0 0 0 0 0 0 0 0 0 0 0 0 0 0 0 0 0 0 0 0 0 0 0 0 0 0 0 0 0 0 0 0 0 0 0 0 0 0 0 0 0 0 0 0 0 0 0 0 0.0379861041676194 0.10904454797639 0 0.0061342592499996 0 0 0 0 0 0 0
0 0 0 0 0 0 0 0 0 0 0 0 0 0 0 0 0 0 0 0 0 0 0 0 0 0 0 0 0 0 0 0 0 0 0 0 0 0 0 0 0 0 0 0 0 0 0 0 0 0 0 0 0 0 0 0 0 0 0 0 0 0 0 0 0 0 0 0 0 0 0 0 0 0 0 0 0 0 0 0 0 0 0 0 0 0 0 0 0 0 0 0 0 0 0 0 0 0 0 0 0 0 0 0 0 0 0 0 0 0 0 0 0 0 0 0 0 0 0 0 0 0 0.00332220155257728 0 0 0 0 0 0 0 0 0 0 0 0 0 0 0 0 0 0 0 0 0 0 0 0 0 0 0 0 0 0 0 0 0 0 0 0 0.00614199156949086 0 0 0.0711423728844221 0 0.126302720358871 0 0 0 0.0488462847244707 0 0 0 0 0.00692865564441251 0 0 0.0143330100345608 0 0 0.0131437911953625 0 0 0 0 0.16846464041798 0 0 0 0 0 0.0130430963882387 0 0 0.00654993291882536 0 0 0 0 0.00272284011289194 0 0 0 0 0 0 0 0 0 0 0 0 0 0 0 0.00804400021156185 0 0 0 0.0110497200761891 0.178110021440915 0 0 0 0.0536785513942291 0 0 0 0 0 0 0.044477715645784 0 0 0 0.124525314922668 0 0 0 0 0 0 0 0 0 0.00534396736536098 0.00225764881125412 0.00215344920582572 0 0 0 0.00281146495818223 0 0 0 0 0 0 0 0 0 0 0 0 0 0 0 0 0 0 0 0 0 0 0 0 0 0 0 0 0 0 0 0 0 0 0 0.0154753900100148 0.00466099176079193 0 0.0136536403242361 0.014063087346319 0.00421726637689372 0.0110673541210983 0 0.00929025376546579 0 0 0.00910059739661371 0 0 0 0 0 0 0 0 0 0 0 0 0.00507802706449203 0 0 0 0 0 0 0 0
0 0 0 0 0 0 0 0 0 0 0 0 0 0 0 0 0 0 0 0 0 0 0 0 0 0 0 0 0 0 0 0 0 0 0 0 0 0 0 0 0 0 0 0 0 0 0 0 0 0 0 0 0 0 0 0 0 0 0 0 0 0 0 0 0 0 0 0 0 0 0 0 0 0 0 0 0 0 0 0 0 0 0 0 0 0 0 0 0 0 0 0 0 0 0 0 0 0 0 0 0 0 0 0 0 0 0 0 0 0 0 0 0 0 0 0 0 0 0 0 0 0 0 0 0 0 0 0 0 0 0 0 0 0 0 0 0 0 0 0 0 0 0 0 0 0 0 0 0 0 0 0 0 0 0 0 0 0 0 0 0 0 0 0 0 0 0 0 0 0 0 0 0 0 0 0.0613202397348445 0.0224421166259042 0 0 0 0 0 0 0 0 0 0 0 0 0 0 0 0 0 0 0 0 0 0 0 0 0 0 0 0 0 0 0 0 0 0 0 0.113237624624111 0 0 0 0 0.102592883556856 0.0616869065450657 0 0 0 0 0.0139515188542357 0 0 0.109941775042813 0.0282064305644056 0 0 0 0 0 0 0 0 0 0 0 0 0 0 0 0 0.00650069132431918 0 0 0 0 0 0 0 0 0 0 0 0 0 0 0 0 0 0 0 0 0 0 0 0 0 0 0 0 0 0.0735216491034318 0 0.0358840217198779 0 0.0735242276518153 0.0320444704851992 0 0 0 0 0 0 0 0 0 0 0 0 0 0 0 0 0 0 0 0 0 0 0 0.124148162229766 0 0 0 0 0.116569721621092 0 0.0244275603162637 0 0 0 0 0 0 0 0
0 0 0 0 0 0 0 0 0 0 0 0 0 0 0 0 0 0 0 0 0 0 0 0 0 0 0 0 0 0 0 0 0 0 0 0 0 0 0 0 0.0445686901062984 0 0 0 0 0 0 0 0 0 0 0 0 0 0 0 0 0 0 0 0 0.013681812806427 0 0 0 0 0 0 0 0 0 0 0.0166076654574601 0 0 0 0 0 0 0 0 0 0 0 0 0 0 0 0 0 0 0 0 0 0 0 0 0 0 0 0 0 0 0 0 0 0 0 0 0 0 0 0 0 0 0 0 0 0 0 0 0 0 0 0 0 0 0 0 0 0 0 0 0 0 0 0 0 0 0 0 0 0 0 0 0 0 0 0 0 0 0 0 0 0 0 0 0 0 0 0 0 0 0 0 0 0 0 0 0 0 0 0 0 0 0 0 0 0 0 0 0 0 0.0518436095929653 0 0 0.084062746713011 0 0 0 0 0 0 0 0 0 0 0 0 0 0 0 0 0 0 0 0 0 0 0 0 0 0 0.117831773758191 0.239122755376821 0 0 0 0 0 0 0 0 0 0 0.114035805845412 0 0 0 0 0.0596717785264097 0 0.0928916070650506 0 0 0 0.0103025534065734 0.00276239871001916 0 0 0 0 0 0 0 0 0 0.00789256774291189 0 0 0 0 0 0 0 0 0 0 0 0 0 0 0 0 0 0 0 0 0 0 0 0 0 0 0 0 0 0 0 0 0 0 0 0 0 0 0 0 0 0 0 0 0.144724234892449 0 0 0 0 0 0 0 0 0 0 0 0 0 0 0 0 0 0 0 0 0 0 0 0 0 0
0 0 0 0 0 0 0 0 0 0 0 0 0 0 0 0 0 0 0 0 0 0 0 0 0 0 0 0 0 0 0 0 0 0 0 0 0 0 0 0 0 0 0 0 0 0 0 0 0 0 0 0 0 0 0 0 0 0 0 0 0 0 0 0 0 0 0 0 0 0 0 0 0 0 0 0 0 0 0 0 0 0 0 0 0 0 0 0 0 0 0 0 0 0 0 0 0 0 0 0 0 0 0 0 0 0 0 0 0 0 0 0 0 0 0 0 0 0 0 0 0 0 0 0 0 0 0 0 0 0 0 0 0 0 0 0 0 0 0 0 0 0 0 0 0 0 0 0 0 0 0 0 0 0 0 0 0 0 0 0.00779837103322773 0 0 0.0265579142490498 0 0.015538245941418 0.00476299570084577 0.00281077804636769 0 0 0 0 0 0 0 0 0.0248569390023746 0.0057226897565568 0.00415244600262654 0 0.00653462872357042 0 0 0 0.00335545748727837 0 0 0 0 0.00564767560660324 0 0 0 0 0.011505926696442 0.00448627007285351 0 0.0530059282244344 0 0.00447375138401096 0 0 0 0 0 0 0 0 0 0 0 0 0 0 0 0 0 0.00419062712053113 0 0.047724884152045 0.0175648465911103 0.0495964702703081 0.00412195167925382 0 0 0 0 0 0 0 0 0 0 0 0 0 0 0 0 0 0 0 0 0 0 0.0741665427780844 0.0114743970028933 0.00351006892083911 0 0 0 0.0674709413399072 0.111193973780621 0 0.00787651466913874 0 0.0244090953798816 0 0 0.00266305832422282 0.0015648731206677 0 0 0 0 0 0 0 0 0 0 0 0 0 0 0 0 0 0 0 0 0 0 0 0 0 0 0 0.00395135391784536 0.012744671862914 0 0 0 0.00581350542437897 0 0 0 0.0079288059676604 0.0355591825387625 0 0 0 0 0 0 0 0 0.0178481993975993 0.0033295668871541 0.06117106930967 0.197376475308626 0.0412922389970968 0.00424666733112916 0 0 0 0 0 0 0
0 0 0 0 0 0 0 0 0 0 0 0 0 0 0 0 0 0 0 0 0 0 0 0 0 0 0 0 0 0 0 0 0 0 0 0 0 0 0 0 0 0 0.00988185828239388 0.00737072646178516 0.0188686093703962 0.00495100766692737 0 0 0 0.00640037299364421 0 0 0.00267987497338671 0 0 0 0 0 0 0 0 0 0 0 0 0 0 0 0 0 0 0 0 0 0.0558216015304234 0 0 0 0.00181776752499873 0 0 0 0 0 0 0 0 0 0 0 0 0 0 0 0 0 0 0 0 0 0 0 0 0 0 0 0 0 0 0 0 0 0 0 0 0 0 0 0 0 0 0 0 0 0 0 0 0 0.0785624440608534 0 0 0 0 0 0 0 0 0 0 0 0 0 0 0 0 0 0 0 0 0 0 0 0 0 0 0 0 0 0 0 0 0 0 0 0 0 0 0 0 0 0.090228236732918 0.173423139040268 0 0 0 0 0 0 0 0.0116357243559515 0 0 0 0 0.0168507136077873 0 0 0 0 0 0.0913392393079936 0 0 0 0 0 0 0.00530132427182478 0 0 0 0 0.00442435688829134 0.0788460516945857 0 0.242829972239075 0 0 0 0 0 0 0 0 0 0 0 0 0 0 0 0 0 0 0 0 0 0 0 0 0.00979316065293477 0 0 0 0 0 0.00568185545466704 0.00161490589799626 0.00487452350679729 0 0 0 0.0042166590007099 0.00346736167287984 0 0 0 0.00139048256709165 0 0 0 0 0 0 0 0 0 0.00376352052078416 0 0.00119788290484988 0 0 0 0 0 0 0 0 0 0 0 0 0 0 0 0 0 0 0 0 0 0 0 0 0.0595807036545015 0 0 0 0 0 0 0 0 0 0 0 0 0 0 0 0 0.00318592316328278 0 0 0 0 0 0 0 0 0 0 0 0 0 0 0 0 0
0 0 0 0 0 0 0 0 0 0 0 0 0 0 0 0 0 0 0 0 0 0 0 0 0 0 0 0 0 0 0 0 0 0 0 0 0 0 0 0 0 0 0 0 0 0 0 0 0 0 0 0 0 0 0 0 0 0 0 0 0 0 0 0 0 0 0 0 0 0 0 0 0 0 0 0 0 0 0 0 0 0 0 0 0 0 0 0 0 0 0 0 0 0 0 0 0 0 0 0 0 0 0 0 0 0 0 0 0 0 0 0 0 0 0 0 0 0 0 0 0 0 0 0 0 0 0 0 0 0 0 0 0 0 0 0 0 0 0 0 0 0 0 0 0 0 0 0 0 0 0 0 0 0 0 0 0 0 0 0 0 0 0 0 0 0 0 0 0 0 0 0 0 0 0 0 0 0 0 0 0 0 0 0 0 0 0 0 0 0 0 0 0 0 0 0 0 0 0 0 0 0 0 0 0 0 0 0 0 0 0 0 0 0 0 0 0 0 0 0 0 0 0.479366703738921 0 0 0 0 0 0 0 0 0 0 0 0 0 0 0 0 0.289312447726551 0 0 0 0 0 0 0 0 0 0 0 0 0 0 0 0 0 0 0 0 0 0 0 0 0 0 0 0 0 0 0 0 0 0 0 0 0 0 0 0 0 0 0 0 0 0 0 0 0 0 0 0 0 0.231320848534528 0 0 0 0 0 0 0 0 0 0 0 0 0 0 0 0 0 0 0 0 0 0 0 0 0
0 0 0 0 0 0 0 0 0 0 0 0 0 0 0 0 0 0 0 0 0 0 0 0 0 0 0 0 0 0 0 0 0 0 0 0 0 0 0 0 0 0 0 0 0 0 0 0 0 0 0 0 0 0 0 0 0 0 0 0 0 0 0 0 0 0 0 0 0 0 0 0 0 0 0 0 0 0 0 0 0 0 0 0 0 0 0 0 0 0 0 0 0 0 0 0 0 0 0 0 0 0 0 0 0 0 0 0 0 0 0 0 0 0 0 0 0 0 0 0 0 0 0 0 0 0 0 0 0 0 0 0 0 0 0 0 0 0 0 0 0 0 0 0 0 0 0 0 0 0 0 0 0 0 0 0 0 0 0 0 0 0 0 0 0 0 0 0 0 0 0 0 0 0 0.0158997203105054 0 0 0 0 0 0 0 0 0 0 0 0 0 0 0 0 0 0 0.0649935331957965 0 0 0.235094132712602 0 0 0 0 0 0 0 0 0 0 0 0 0.0334939556107504 0 0 0.176411958240228 0 0 0.0910961015114619 0 0 0 0 0 0.202143880016041 0 0 0 0 0 0.032031256609507 0 0 0 0 0 0 0 0 0 0 0 0 0 0 0 0 0 0 0 0 0 0 0 0 0 0 0 0 0 0 0 0 0 0 0 0 0 0 0 0 0 0 0 0 0 0 0 0 0 0 0 0 0 0 0 0 0 0 0 0 0 0 0 0 0 0 0 0 0 0 0 0 0 0 0 0.148835461793107 0 0 0 0 0 0 0 0 0 0 0 0 0 0 0
0 0 0 0 0 0 0 0 0 0 0 0 0 0 0 0 0 0 0 0 0 0 0 0 0 0 0 0 0 0 0 0 0 0 0 0 0 0 0 0 0 0 0 0 0 0 0 0 0 0 0 0 0 0 0 0 0 0 0 0 0 0 0 0 0 0 0 0 0 0 0 0 0 0 0 0 0 0 0 0 0 0 0 0 0 0 0 0 0 0 0 0 0 0 0 0 0 0 0 0 0 0 0 0 0 0 0 0 0 0 0 0 0 0 0 0 0 0 0 0 0 0 0 0 0 0 0 0 0 0 0 0 0 0 0 0 0 0 0 0 0 0 0 0 0 0 0 0 0 0 0 0 0 0 0 0 0 0 0 0 0 0 0 0 0 0 0 0 0 0 0 0 0 0 0 0 0 0 0 0 0 0 0 0 0 0 0 0 0 0 0 0 0 0 0 0 0.0807460951404498 0 0 0 0 0 0 0 0 0 0 0 0 0 0 0 0.212676345463637 0 0 0.161836670208973 0.068884870511546 0.196697487762136 0 0 0 0.0792218112187607 0 0 0 0 0.0489297233239144 0 0 0 0 0 0 0 0 0 0 0 0 0 0 0 0 0 0 0 0 0 0 0 0 0 0 0 0 0 0 0 0 0 0 0 0 0 0 0 0 0 0 0 0 0 0 0 0 0 0 0 0 0 0 0 0 0 0 0 0 0 0 0 0 0 0 0 0 0 0 0 0 0 0 0 0 0.151006996370584 0 0 0 0 0 0 0 0 0 0 0 0 0 0 0
0 0 0 0 0 0 0 0 0 0 0 0 0 0 0 0 0 0 0 0 0 0 0 0 0 0 0 0 0 0 0 0 0 0 0 0 0 0 0 0 0 0 0 0 0 0 0 0 0 0 0 0 0 0 0 0 0 0 0 0 0 0 0 0 0 0 0 0 0 0 0 0 0 0 0 0 0 0 0 0 0 0 0 0 0 0 0 0 0 0 0 0 0 0 0 0 0 0 0 0 0 0 0 0 0 0 0 0 0 0 0 0 0 0 0 0 0 0 0 0 0 0 0 0 0 0 0 0 0 0 0 0 0 0 0 0 0 0 0 0 0 0 0 0 0 0 0 0 0 0 0 0 0 0 0 0 0 0 0 0 0 0 0 0 0 0 0 0 0 0 0 0 0 0 0 0 0 0 0 0 0 0 0 0 0 0 0.220412607749569 0 0 0 0 0 0 0 0 0 0 0 0 0 0 0 0 0 0 0 0.436724295180302 0 0 0 0 0.114288367937406 0 0 0 0 0 0 0 0 0 0 0 0 0 0 0 0 0 0 0 0 0.164146550933954 0 0.0644281781987685 0 0 0 0 0 0 0 0 0 0 0 0 0 0 0 0 0 0 0 0 0 0 0 0 0 0 0 0 0 0 0 0 0 0 0 0 0 0 0 0 0 0 0 0 0 0 0 0 0 0 0 0 0 0 0 0 0 0 0 0 0 0 0 0 0 0 0 0 0 0 0 0 0 0 0 0 0 0 0 0 0 0 0 0
0 0 0 0 0 0 0 0 0 0 0 0 0 0 0 0 0 0 0 0 0 0 0 0 0 0 0 0 0 0 0 0 0 0 0 0 0 0 0 0 0 0 0 0 0 0 0 0 0 0 0 0 0 0 0 0 0 0 0 0 0 0 0 0 0 0 0 0 0 0 0 0 0 0 0 0 0 0 0 0 0 0 0 0 0 0 0 0 0 0 0 0 0 0 0 0 0 0 0 0 0 0 0 0 0 0 0 0 0 0 0 0 0 0 0 0 0 0 0 0 0 0 0 0 0 0 0 0 0 0 0 0 0 0 0 0 0 0 0 0 0 0 0 0 0 0 0 0 0 0 0 0 0 0 0 0 0 0 0 0 0 0 0 0 0 0 0 0 0 0 0 0 0 0 0 0 0 0 0 0 0 0 0 0 0 0 0 0 0 0 0 0 0 0 0 0 0 0 0 0 0 0 0 0.136322366670796 0 0.207069456197237 0 0 0 0 0 0 0 0 0 0 0 0 0 0 0 0 0 0 0 0 0 0 0 0 0.656608177131967 0 0 0 0 0 0 0 0 0 0 0 0 0 0 0 0 0 0 0 0 0 0 0 0 0 0 0 0 0 0 0 0 0 0 0 0 0 0 0 0 0 0 0 0 0 0 0 0 0 0 0 0 0 0 0 0 0 0 0 0 0 0 0 0 0 0 0 0 0 0 0 0 0 0 0 0 0 0 0 0 0 0 0 0 0 0 0 0
0 0 0 0 0 0 0 0 0 0 0 0 0 0 0 0 0 0 0 0 0 0 0 0 0 0 0 0 0 0 0 0 0 0 0 0 0 0 0 0 0 0 0 0 0 0 0 0 0 0 0 0 0 0 0 0 0 0 0 0 0 0 0 0 0 0 0 0 0 0 0 0 0 0 0 0 0 0 0 0 0 0 0 0 0 0 0 0 0 0 0 0 0 0 0 0 0 0 0 0 0 0 0 0 0 0 0 0 0 0 0 0 0 0 0 0 0 0 0 0 0 0 0 0 0 0 0 0 0 0 0 0 0 0 0 0 0 0 0 0 0 0 0 0 0 0 0 0 0 0 0 0 0 0 0 0 0 0 0 0 0 0 0 0 0 0 0 0 0 0 0 0 0 0 0 0 0 0 0 0 0 0 0 0 0 0 0 0 0 0 0.037014888022075 0 0 0 0 0 0 0 0 0 0 0 0 0 0.0248338666392942 0.0314527456214724 0 0 0 0 0 0 0 0.0327626515847802 0.025923497526982 0 0 0 0 0.199216971614481 0.21052698821089 0 0.0662796231352204 0 0.0426622776482911 0 0 0 0 0.0676743564449467 0 0 0.0422255526931301 0 0.219426580858437 0 0 0 0 0 0 0 0 0 0 0 0 0 0 0 0 0 0 0 0 0 0 0 0 0 0 0 0 0 0 0 0 0 0 0 0 0 0 0 0 0 0 0 0 0 0 0 0 0 0 0 0 0 0 0 0 0 0 0 0 0 0 0 0 0 0 0 0 0 0 0 0 0 0 0 0 0 0 0 0 0 0 0 0
0 0 0 0 0 0 0 0 0 0 0 0 0 0 0 0 0 0 0 0 0 0 0 0 0 0 0 0 0 0 0 0 0 0 0 0 0 0 0 0 0.327456223353002 0 0 0 0 0 0 0 0 0 0 0.367291857667151 0 0 0 0 0 0 0 0 0 0 0 0 0 0 0 0 0 0 0 0 0 0 0 0 0 0 0 0 0 0 0 0 0 0 0 0 0 0 0 0 0 0 0 0 0 0 0 0 0 0 0 0 0 0 0 0 0 0 0 0 0 0 0 0 0 0 0 0 0 0 0 0 0 0 0 0 0 0 0 0 0 0 0 0 0 0 0 0 0 0 0 0 0 0 0 0 0 0 0 0 0 0 0 0 0 0 0 0 0 0 0 0 0 0 0 0 0 0 0 0 0 0 0 0 0 0 0 0 0 0 0 0 0 0 0 0 0 0 0 0 0 0 0 0 0 0 0 0 0 0 0 0 0 0 0 0 0 0 0 0 0 0 0 0 0 0 0 0 0 0 0 0 0 0 0 0 0 0 0 0 0 0 0 0 0 0 0 0 0 0 0 0 0 0 0 0 0 0 0 0 0 0 0 0 0 0 0 0 0 0 0 0 0 0 0 0 0 0 0 0 0 0 0 0 0 0 0 0 0 0 0 0 0 0 0 0 0 0 0 0 0 0 0 0 0 0 0 0 0.305251918979847 0 0 0 0 0 0 0 0 0 0 0 0 0 0 0 0 0 0
0 0 0 0 0 0 0 0 0 0 0 0 0 0 0 0 0 0 0 0 0 0.0168059347196513 0 0 0 0 0 0 0 0 0 0 0 0 0 0 0 0 0 0 0.0566817100244635 0 0 0 0 0 0 0 0 0 0 0 0 0 0 0 0 0 0 0 0 0.043434184643649 0 0 0 0 0 0 0 0 0 0 0.139096488468564 0 0 0 0 0 0 0.0136397828566822 0 0 0 0 0 0 0 0 0 0 0 0 0 0 0 0 0 0 0 0 0 0 0 0 0 0 0 0 0 0 0 0 0 0 0 0 0 0 0 0 0 0 0 0 0 0 0 0 0.0227910454504529 0 0 0 0 0 0 0 0 0 0 0 0 0 0 0 0 0 0 0 0 0 0 0 0 0 0 0 0 0 0 0 0 0 0 0 0 0 0 0 0 0 0 0 0 0 0 0 0 0 0 0 0 0 0 0 0 0.0546794055885834 0.277318482089982 0 0 0 0 0 0 0 0 0 0 0 0 0 0 0 0 0 0 0 0.0554536474417828 0 0 0 0 0 0 0 0.0359160495740078 0 0 0 0 0 0 0 0.109138150856918 0 0 0 0 0 0.0542313965432739 0 0.0446646987806928 0 0 0 0 0 0.0294564688047037 0.0102621677151436 0 0 0 0 0 0 0 0 0 0.00978054416021317 0 0 0 0 0 0 0 0 0 0.026649842281237 0 0 0 0 0 0 0 0 0 0 0 0 0 0 0 0 0 0 0 0 0 0 0 0 0 0 0 0 0 0 0 0 0 0 0 0 0 0 0 0 0 0 0 0 0 0 0 0 0 0 0 0 0 0 0 0 0 0 0 0 0
0 0 0 0 0 0 0 0 0 0 0 0 0 0 0 0 0 0 0 0 0 0 0 0 0 0 0 0 0 0 0 0 0 0 0 0 0 0 0 0 0 0 0 0 0 0.143313932778984 0 0 0 0 0 0 0 0 0 0 0 0 0 0 0 0 0 0 0 0 0 0 0 0 0 0 0 0 0 0 0 0 0 0 0 0 0 0 0 0 0 0 0 0 0 0 0 0 0 0 0 0 0 0 0 0 0 0 0 0 0 0 0 0 0 0 0 0 0 0 0 0 0 0 0 0 0 0 0 0 0 0 0 0 0 0 0 0 0 0 0 0 0 0 0 0 0 0 0 0 0 0 0 0 0 0 0 0 0 0 0 0 0 0 0 0 0 0 0 0 0 0 0 0 0 0 0 0 0 0 0 0 0 0 0 0 0 0 0 0 0 0 0 0 0 0 0 0 0 0 0 0 0 0 0 0 0 0 0 0 0 0 0 0 0 0 0 0 0 0 0 0 0 0 0 0 0 0 0 0 0 0 0 0 0 0 0 0 0.856686067221016 0 0 0 0 0 0 0 0 0 0 0 0 0 0 0 0 0 0 0 0 0 0 0 0 0 0 0 0 0 0 0 0 0 0 0 0 0 0 0 0 0 0 0 0 0 0 0 0 0 0 0 0 0 0 0 0 0 0 0 0 0 0 0 0 0 0 0 0 0 0 0 0 0 0 0 0 0 0 0 0 0 0 0 0
0 0 0 0 0 0 0 0 0 0 0 0 0 0 0 0 0 0 0 0 0 0 0 0 0 0 0 0.0110408570147907 0 0 0 0 0 0 0 0 0 0 0 0 0 0 0 0 0 0.0133107872735649 0 0 0 0 0 0 0 0.0146310338541637 0 0 0 0 0 0 0 0 0 0 0.0117838519448913 0 0 0 0 0 0 0 0 0 0 0 0 0 0 0 0 0 0 0 0 0 0 0 0 0 0 0 0 0 0 0 0 0 0 0 0 0 0 0 0 0 0 0 0 0 0 0 0 0 0 0 0 0 0 0 0 0 0.0135378543115984 0 0 0 0 0 0 0.00450405144626617 0 0 0 0 0 0 0 0 0 0 0 0 0 0 0 0 0 0 0 0 0 0 0 0 0 0 0 0 0 0 0 0 0 0 0 0 0 0 0 0 0 0 0 0 0 0 0 0 0 0 0 0 0 0 0.0118464882340373 0 0 0 0 0 0 0 0 0.00631618831801278 0 0 0 0 0 0 0 0 0 0 0 0 0 0 0 0.0228536403841427 0 0 0 0 0 0 0 0 0.0121150733533147 0.210121829153783 0.235275708680775 0 0 0 0 0 0 0 0.00803267043693138 0 0.0875877507671778 0 0 0.0380345361925335 0 0 0 0 0 0 0 0 0 0 0 0 0 0 0 0 0 0 0 0 0 0 0 0 0 0 0 0 0 0 0 0 0 0 0 0 0 0 0 0 0 0 0 0 0 0 0 0 0 0 0 0 0 0 0 0 0 0 0 0 0 0 0 0 0 0 0 0 0 0 0 0 0 0 0.163816206809993 0.128660656448762 0.00653081537526203 0 0 0 0 0 0 0 0
0 0 0 0 0 0 0 0 0 0 0 0 0 0 0 0 0 0 0 0 0 0 0 0 0 0 0 0 0 0 0 0 0 0 0 0 0 0 0 0 0 0 0 0 0 0 0 0 0 0 0 0 0 0 0 0 0 0 0 0 0 0 0 0 0 0 0 0 0 0 0 0 0 0 0 0 0 0 0 0 0 0 0 0 0 0 0 0 0 0 0 0 0 0 0 0 0 0 0 0 0 0 0 0 0 0 0 0 0 0 0 0 0 0 0 0 0 0 0 0 0 0 0 0 0 0 0 0 0 0 0 0 0 0 0 0 0 0 0 0 0 0 0 0 0 0 0 0 0 0 0 0 0 0 0 0 0 0 0 0 0 0 0 0 0 0 0 0 0 0 0 0 0 0 0 0 0 0.00357966615551788 0.0513591968812451 0 0 0 0 0 0 0 0 0 0 0 0 0 0 0 0 0 0 0 0 0 0 0 0 0 0 0 0 0.00519883792566032 0 0 0 0 0 0 0 0 0 0 0 0 0 0 0 0 0 0 0 0 0 0 0 0 0 0 0 0 0.00411062053797566 0.00437666453985581 0 0 0 0 0 0 0 0 0.0890089021014866 0.00349098438085064 0.117118153477446 0.0734131364099866 0.0224572039416699 0 0.0151045804653699 0.14986730372659 0.0203903847694314 0.070680987367356 0 0.00428474243058576 0.00235955073774936 0.0805025756905025 0.0372226995865943 0 0 0 0 0 0.00914543402053115 0 0 0 0 0 0 0 0 0 0 0.00529192038267028 0 0 0 0 0 0 0 0 0 0 0 0 0 0 0 0 0 0.0838038603325901 0.0030847962741623 0.00320776486946829 0 0.0522847816931433 0.00334650186430925 0.0289129340928481 0.00797855698348566 0 0 0 0.00541781671760915 0 0 0.00237163456948027 0 0.0241894360191128 0.0164383710547157 0 0 0 0 0 0
0 0 0 0 0 0 0 0 0 0 0 0 0 0 0 0 0 0 0 0 0 0 0 0 0 0 0 0 0 0 0 0 0 0 0 0 0 0 0 0 0 0 0 0 0 0 0 0 0 0 0 0 0 0 0 0 0 0 0 0 0 0 0 0 0 0 0 0 0 0 0 0 0 0 0 0 0 0 0 0 0 0 0 0 0 0 0 0 0 0 0 0 0 0 0 0 0 0 0 0 0 0 0 0 0 0 0 0 0 0 0 0 0 0 0 0 0 0 0 0 0 0 0 0 0 0 0 0 0 0 0 0 0 0 0 0 0 0 0 0 0 0 0 0 0 0 0 0 0 0 0 0 0 0 0 0 0 0 0 0 0 0 0 0 0 0 0 0 0 0 0 0 0 0.00447989017545048 0 0 0 0 0 0 0 0 0 0 0 0 0 0 0 0 0.00132470925365671 0 0 0 0 0 0 0 0 0 0 0 0 0.00626995012226699 0 0.00816042146810241 0 0 0 0 0 0 0 0 0.00381535419255978 0 0 0 0 0 0 0 0.00220394089251666 0 0.00476711205305051 0 0 0 0 0 0 0 0.00536334379861789 0 0 0.00195786452805465 0 0.135669690395979 0 0 0 0 0 0 0 0 0 0.12642739712648 0.00251275698362492 0.00531139040990867 0.0181326910179842 0.0026168959856376 0.0395483768321256 0.0818555891330343 0.00901057345035625 0.00979737749001326 0.0400956464945749 0.220063843059214 0.00147595876678229 0.0310681629685798 0.0192676153713991 0 0 0 0 0 0 0 0 0 0.00519610090537894 0 0 0 0 0 0 0 0 0 0 0 0 0 0 0 0 0 0 0 0 0 0 0 0 0 0 0 0 0.0235295929152595 0.0163092044053041 0.162663220307904 0 0 0 0 0 0 0 0 0 0.00739361816534297 0.0037117113308403 0 0 0 0 0 0
0 0 0 0 0 0 0 0 0 0 0 0 0 0 0 0 0 0 0 0 0 0 0 0 0 0 0 0 0 0 0 0 0 0 0 0 0 0 0 0 0 0 0 0 0 0 0 0 0 0 0 0 0 0 0 0 0 0 0 0 0 0 0 0 0 0 0 0 0 0 0 0 0 0 0 0 0 0 0 0 0 0 0 0 0 0 0 0 0 0 0 0 0 0 0 0 0 0 0 0 0 0 0 0 0 0 0 0 0 0 0 0 0 0 0 0 0 0 0 0 0 0 0 0 0 0 0 0 0 0 0 0 0 0 0 0 0 0 0 0 0 0 0 0 0 0 0 0 0 0 0 0 0 0 0 0 0 0 0 0 0 0 0 0 0 0 0 0 0 0 0 0.000669550670947968 0 0.00211874676955321 0 0 0 0 0 0 0 0 0 0 0 0 0 0.00255031573876991 0 0.00277623121811946 0.000528069393495114 0.000911036505598116 0 0 0 0 0 0 0 0 0 0 0 0.00247056911921201 0 0.0029750969204553 0 0 0 0 0 0 0 0 0.00194852642283361 0 0 0 0 0 0 0 0.000741700991841731 0 0.00170059081306591 0 0 0 0 0 0 0 0.00234520866721459 0 0 0.00261641083739718 0.170282596075595 0 0 0 0 0 0 0 0 0 0.00138610739119844 0.179462569537931 0.0115941277047155 0.00550393609561121 0.00791953168772729 0.00215712898507647 0.0224468411858767 0.040641428247857 0.0237511960488854 0.00159701191060489 0.0480460954647474 0.0855561790943122 0.0302562586804421 0.0160671301326585 0.0167716487291821 0 0 0 0 0 0 0 0 0 0.00187479569592356 0 0 0 0 0 0 0 0 0 0 0 0 0 0.00140038558797701 0 0 0 0 0 0 0 0 0 0 0 0 0 0.00150163825703729 0.0955767069471603 0.0164512917232105 0.146755272075416 0.0134947486393008 0 0.00204955688322685 0.0030013567044981 0 0 0 0.00164439769133536 0 0.00659513540327849 0.00200225575993615 0.00813085114049755 0.00105646316192679 0 0.00128930877491606 0 0.00938399451343389
0 0 0 0 0 0 0 0 0 0 0 0 0 0 0 0 0 0 0 0 0 0 0 0 0 0 0 0 0 0 0 0 0 0 0 0.00290443573123476 0 0 0 0 0 0 0 0 0 0 0 0 0 0 0 0 0.00701957778481972 0 0 0 0 0 0 0 0 0 0 0 0 0 0 0 0 0 0 0 0 0 0 0 0 0 0 0 0 0 0.0411661510364422 0.0174756851113538 0.123109630968319 0 0 0 0 0 0 0 0 0 0 0 0 0 0 0 0 0 0 0 0 0 0 0 0 0 0 0 0 0 0 0 0 0 0 0 0 0 0 0 0 0 0 0 0 0 0 0 0 0 0 0 0 0 0 0 0 0 0 0 0 0 0 0 0 0 0 0 0 0 0 0 0 0 0 0 0 0 0 0 0 0 0 0 0 0.001703471667258 0 0.00475859300610573 0 0 0 0 0 0 0 0 0 0 0 0 0 0 0 0.00452129771684726 0 0.00279140004367619 0 0.0175908276314907 0 0 0 0 0 0.175928722193125 0 0 0 0 0.00494121932603569 0 0 0.00448515639346295 0 0 0 0 0 0 0 0 0 0 0 0 0 0 0 0 0 0 0.00468212980463033 0 0 0 0 0 0 0 0 0 0 0 0 0 0 0 0.0205325610982338 0.00366281324531284 0.329047702042945 0.160224871684869 0 0 0 0 0 0 0 0 0 0.00262906888973787 0 0 0 0 0.00315353505577005 0 0 0 0 0 0 0 0 0 0 0 0 0 0 0 0 0 0 0 0 0 0 0 0 0 0.00501478586686997 0 0 0 0 0 0 0 0 0 0 0.0340734216497302 0 0 0 0 0.00771427425018127 0.00137784119527073 0 0 0 0 0 0 0 0 0 0 0.00954488207982041 0 0 0.00994594452645648 0 0 0
0 0 0 0 0 0 0 0 0 0 0 0 0 0 0 0 0 0 0 0 0 0 0 0 0 0 0 0 0 0 0 0 0 0 0 0 0 0 0 0 0 0 0 0 0 0 0 0 0 0 0 0 0 0 0 0 0 0 0 0 0 0 0 0 0 0 0 0 0 0 0 0 0 0 0 0 0 0 0 0 0 0 0 0 0 0 0 0 0 0 0 0 0 0 0 0 0 0 0 0 0 0 0 0 0 0 0 0 0 0 0 0 0 0 0 0 0 0 0 0 0 0 0 0 0 0 0 0 0 0 0 0 0 0 0 0 0 0 0 0 0 0 0 0 0 0 0 0 0 0 0 0 0 0 0 0 0 0 0 0 0 0 0 0 0 0 0 0 0 0 0 0 0 0 0 0 0 0 0 0 0 0 0 0 0 0 0 0 0 0 0 0 0 0 0 0 0 0 0 0 0 0 0 0 0 0 0 0 0 0 0 0 0 0 0 0 0 0 0 0 0 0 0 0 0 0.048993424439485 0 0 0 0 0 0 0 0 0 0 0 0 0 0 0.0673686689549259 0.0451948267521641 0 0.0624498162139683 0 0 0 0 0 0 0 0 0 0 0 0 0 0 0 0 0 0 0 0 0 0 0 0 0 0 0 0 0 0 0 0 0 0 0 0 0 0 0 0 0 0.153958230849851 0 0 0 0 0 0 0 0.310412245408051 0.122875262404703 0.188747524976852 0 0 0 0 0 0 0 0 0 0 0 0 0 0 0 0 0 0 0 0 0 0 0
0 0 0 0 0 0 0 0 0 0 0 0 0 0 0 0 0 0 0 0 0 0 0 0 0 0 0 0 0 0 0 0 0 0 0 0 0 0 0 0 0 0 0 0 0 0 0 0 0 0 0 0 0 0 0 0 0 0 0 0 0 0 0 0 0 0 0 0 0 0 0 0 0 0 0 0 0 0 0 0 0 0 0 0 0.0297374240800771 0 0 0 0 0 0 0 0 0 0 0 0 0 0 0 0 0 0 0 0 0 0 0 0 0 0 0 0 0 0 0 0 0 0 0 0 0 0 0 0 0 0 0 0 0 0 0 0 0 0 0 0 0 0 0 0 0 0 0 0 0 0 0 0 0 0 0 0 0 0 0 0 0 0 0 0 0 0 0 0 0 0 0 0 0 0 0 0 0 0 0 0 0 0 0 0 0 0 0 0 0 0 0 0 0 0 0 0 0 0 0 0 0.0431950819915161 0 0 0 0 0 0 0 0 0 0 0 0 0 0 0 0 0 0 0 0 0 0 0 0 0 0 0 0 0 0 0 0 0 0 0 0 0 0 0 0 0.0734434951343201 0.08290334308903 0 0 0.307171505628912 0.166838267479847 0 0 0 0 0 0 0 0 0 0 0 0 0 0 0 0 0 0 0 0 0 0 0 0 0 0 0 0 0 0 0 0 0 0 0 0 0 0 0 0 0 0.090234082270517 0 0 0 0 0 0 0 0 0 0.200452677777982 0 0 0 0 0 0 0 0 0 0 0 0 0 0 0 0 0.00602412254779811 0 0 0 0 0 0
0 0 0 0 0 0 0 0 0 0 0 0 0 0 0 0 0 0 0 0 0 0 0 0 0 0 0 0 0 0 0 0 0 0 0 0 0 0 0 0 0 0 0 0 0 0 0 0 0 0 0 0 0 0 0 0 0 0 0 0 0 0 0 0 0 0 0 0 0 0 0 0 0 0 0 0 0 0 0 0 0 0 0 0 0 0 0 0 0 0 0 0 0 0 0 0 0 0 0 0 0 0 0 0 0 0 0 0 0 0 0 0 0 0 0 0 0 0 0 0 0 0 0 0 0 0 0 0 0 0 0 0 0 0 0 0 0 0 0 0 0 0 0 0 0 0 0 0 0 0 0 0 0 0 0 0 0 0 0 0 0 0 0 0 0 0 0 0 0 0 0 0 0 0 0 0 0 0 0 0 0 0 0 0 0 0 0 0 0 0 0 0 0 0 0 0 0 0 0 0 0 0 0 0 0 0 0 0 0 0 0 0 0 0 0 0 0 0 0 0 0 0 0 0 0 0 0 0 0 0 0 0 0 0 0 0 0 0 0.0708448139059193 0.300736317947225 0 0 0.21551793703219 0.238447918221414 0 0 0 0 0 0 0 0 0 0 0 0 0 0 0.0188300601716992 0 0 0 0 0 0 0 0 0 0 0 0 0 0 0 0 0 0 0 0 0 0 0 0 0 0 0 0 0 0 0 0 0 0 0 0 0 0 0 0 0 0.0940635032960024 0 0 0 0 0 0 0 0 0 0 0 0 0 0 0 0.0399343021971149 0 0.0216251472284358
0 0 0 0 0 0 0 0 0 0 0 0 0 0 0 0 0 0 0 0 0 0 0 0 0 0 0 0 0 0 0 0 0 0 0 0 0 0 0 0 0 0 0 0 0 0 0 0 0 0 0 0 0.00891104054480569 0 0 0 0 0 0 0 0 0 0 0 0 0 0 0 0 0 0 0 0 0 0 0 0 0 0 0 0 0.00314919908948717 0.0381686871401529 0.0186043076617533 0.0536753004702251 0 0 0 0 0 0 0 0 0 0 0 0 0 0 0 0 0 0 0 0 0 0 0 0 0 0 0 0 0 0 0 0 0 0 0 0 0 0 0 0 0 0 0 0 0 0 0 0 0 0 0 0 0 0 0 0 0 0 0 0 0 0 0 0 0 0 0 0 0 0 0 0 0 0 0 0 0 0 0 0 0 0 0 0 0 0 0 0 0 0 0 0 0 0 0 0 0 0 0 0 0 0 0 0 0 0 0 0 0 0 0 0 0.160365143441199 0 0 0 0 0 0 0 0.00276603727669454 0 0 0 0 0 0 0 0 0 0 0 0 0 0 0 0 0 0 0.0030198774134205 0 0 0 0 0 0 0 0 0 0 0 0 0 0.245340030118255 0 0.0640295229052266 0.0083080611706542 0 0.226975617870313 0 0 0 0 0 0 0.00625219164938406 0 0 0 0 0.00349810533232963 0 0 0.0012069980843758 0 0 0 0 0 0 0 0 0 0 0 0 0 0 0 0 0 0 0 0 0 0 0 0 0 0 0 0 0 0 0 0 0 0 0 0 0.0834046592472793 0 0 0 0 0.02249123857131 0 0 0 0 0 0 0 0 0 0 0.00529021907301846 0.0197248348165095 0 0 0.0207426626632132 0.00407626546039194 0 0
0 0 0 0 0 0 0 0 0 0 0 0 0 0 0 0 0 0 0 0 0 0 0 0 0 0 0 0 0 0 0 0 0 0 0 0 0 0 0 0 0 0 0 0 0 0 0 0 0 0 0 0 0.0110164041162663 0 0 0 0.00104569031045539 0 0 0 0 0 0 0 0 0 0 0 0 0 0 0 0 0 0 0 0 0 0 0 0 0 0.0167055131246989 0.0305774459432214 0.0366965264582724 0 0 0 0 0 0 0 0 0 0 0 0 0 0 0 0 0 0 0 0 0 0 0 0 0 0 0 0 0 0 0 0 0 0 0 0 0 0 0 0 0 0 0 0 0 0 0 0 0 0 0 0 0 0 0 0 0 0 0 0 0 0 0 0 0 0 0 0 0 0 0 0 0 0 0 0 0 0 0 0 0 0 0 0 0 0 0 0 0 0 0 0 0 0 0 0 0 0 0 0 0 0 0 0 0 0 0 0 0 0 0 0 0.175198237006827 0 0 0 0 0 0 0 0.00301299914523309 0 0 0 0 0 0 0 0 0 0 0 0 0 0 0 0 0 0 0.00347971485299798 0 0 0 0 0 0 0 0 0 0 0 0 0 0.167402972178012 0.0224475145125483 0.0487324999048137 0.0128805224626448 0.31805548307772 0 0 0 0 0 0 0 0.00278683615807634 0 0 0 0 0.00320783244123923 0 0 0.00259483291789636 0 0 0 0 0 0 0 0 0 0 0 0 0 0 0 0 0 0 0 0 0 0 0 0 0 0 0.0229952284425958 0 0 0 0 0 0 0 0.00442449105249496 0 0.0508624472871672 0 0 0 0 0.0321888266714943 0 0 0 0 0 0 0 0 0 0 0.00253953713546124 0.0104264224716768 0 0.00157992924265494 0.00896531399981263 0.00820635328488161 0 0.00197042580083653
0 0 0 0 0 0 0 0 0 0 0 0 0 0 0 0 0 0 0 0 0 0 0 0 0 0 0 0 0 0 0 0 0 0 0 0 0 0 0 0 0 0 0 0 0 0 0 0 0 0 0 0 0 0 0 0 0 0 0 0 0 0 0 0 0 0 0 0 0 0 0 0 0 0 0 0 0 0 0 0 0 0 0 0 0 0 0 0 0 0 0 0 0 0 0 0 0 0 0 0 0 0 0 0 0 0 0 0 0 0 0 0 0 0 0 0 0 0 0 0 0 0 0 0 0 0 0 0 0 0 0 0 0 0 0 0 0 0 0 0 0 0 0 0 0 0 0 0 0 0 0 0 0 0 0 0 0 0 0 0 0 0 0.0360696979960478 0 0 0 0 0 0 0 0 0 0 0 0 0.0141291414526419 0 0.0148295262177759 0 0.00500709785344796 0 0 0 0 0 0 0 0 0 0 0 0 0 0.0253368005462293 0.00935582498589692 0 0.0202439328340729 0 0.0222433790758478 0 0 0 0 0 0 0 0 0 0 0 0 0 0 0 0 0 0 0 0 0 0.0156137785312711 0.00607344616402917 0 0.234532088332566 0 0 0 0 0 0 0 0 0 0 0 0 0 0 0 0 0 0 0 0 0 0.0273438251719638 0 0 0 0 0.0283677106325208 0.230259121568082 0 0 0 0 0 0 0 0 0 0 0 0 0 0 0 0 0 0 0 0 0 0 0 0 0 0 0 0 0 0 0 0 0 0 0 0 0 0 0.0125391795082033 0 0 0 0 0 0.0528456526242426 0.180103923141387 0 0 0 0 0 0 0 0 0.0112709815807196 0 0 0.02861781760392 0.0252170741791344 0 0 0 0 0 0 0 0
0 0 0 0 0 0 0 0 0 0 0 0 0 0 0 0 0 0 0 0 0 0 0 0 0 0 0 0 0 0 0 0 0 0 0 0 0 0 0 0 0 0 0 0 0 0 0 0 0 0 0 0 0 0 0 0 0 0 0 0 0 0 0 0 0 0 0 0 0 0 0 0 0 0 0 0 0 0 0 0 0 0 0 0 0 0 0.00097433752802912 0 0 0 0 0 0 0 0 0 0 0 0 0 0 0 0 0 0 0 0 0 0 0 0 0 0 0 0 0 0 0 0 0 0 0 0 0 0 0 0 0 0 0 0 0 0 0 0 0 0 0 0 0 0 0 0 0 0 0 0 0 0 0 0 0 0 0 0 0 0.00273971897609873 0.00289166172798012 0 0 0 0 0.0105003990889133 0 0 0.00279838514977088 0.00455189906852115 0 0 0 0 0 0 0 0 0.00286627050380845 0 0.031436373935654 0 0.00231953638301908 0 0 0 0 0 0 0 0 0 0 0 0 0 0.0071738801795888 0 0 0 0 0.0878654456559993 0 0 0 0 0 0 0 0 0.0259764148778732 0 0 0 0 0 0 0 0 0.00143377161254244 0 0 0 0.00206468331882934 0 0 0.0113573485102896 0 0 0 0 0 0 0 0 0 0 0 0 0 0 0 0 0 0 0 0 0.00855878494098693 0 0.0846280615537998 0 0 0.0069228282390576 0.147212314546897 0.148296123642905 0 0.00440694086945388 0 0.00538287196615001 0 0 0 0 0 0 0 0 0 0 0 0 0 0 0 0 0 0 0 0 0 0 0 0 0 0 0 0 0 0 0.0044017138890238 0 0.00924741062313881 0.0096483043547656 0.0208385383440176 0.0469146793675324 0 0 0 0 0.0449476064749634 0.123930162360855 0 0 0.0283139643434532 0 0 0 0 0 0.0171757605886723 0 0 0.00570344781748636 0 0.00353863273431325 0.0408829183021783 0 0 0.0181304773229237 0.0239683312005093 0 0
0 0 0 0 0 0 0 0 0 0 0 0 0 0 0 0 0 0 0 0 0 0 0 0 0 0 0 0 0 0 0 0 0 0 0 0 0 0 0 0 0 0 0 0 0 0 0 0 0 0 0 0 0 0 0 0 0 0 0 0 0 0 0 0 0 0 0 0 0 0 0 0 0 0 0 0 0 0 0 0 0 0 0 0 0 0 0 0 0 0 0 0 0 0 0 0 0 0 0 0 0 0 0 0 0 0 0 0 0 0 0 0 0 0 0 0 0 0 0 0 0 0 0 0 0 0 0 0 0 0 0 0 0 0 0 0 0 0 0 0 0 0 0 0 0 0 0 0 0 0 0 0 0 0 0 0 0 0 0 0 0 0 0.00405150965050684 0 0 0 0.00273005931455435 0 0 0 0 0 0 0 0 0 0 0.0134877780798436 0.0112460241363946 0 0 0 0 0 0 0 0 0 0 0 0 0 0 0 0 0 0 0 0.0571825409960158 0 0 0 0 0 0 0 0 0.0865714403208505 0 0 0 0 0 0 0 0 0 0 0 0 0.00170832786385812 0 0 0.00301371551587002 0 0 0 0 0 0 0 0 0 0 0 0.0368923196376646 0 0.000961029499547967 0 0 0 0 0 0 0 0.0734097800057275 0 0 0 0.0498801764554004 0.170436917625492 0.0164273149078792 0 0.168477145421219 0 0.0469332610832806 0 0.00413712652977609 0.0014449056170196 0.046228944880541 0.00812573779514582 0 0 0 0 0 0.00109811600210035 0 0 0 0 0 0 0 0 0 0 0 0 0 0 0 0 0 0 0 0 0 0.00153133640241976 0.00171644480704935 0.00308244303135033 0.00987082264407651 0 0 0 0 0.0301199686863385 0.0297907721557777 0.00148247433606119 0.0270326453725926 0.00390124856361936 0.0146973742986594 0.00553994213845473 0 0 0 0.00469418825705982 0 0 0.0066274335244206 0 0.0214040294895941 0.022224170452776 0.00459032379580874 0 0.00515630913882375 0.00209390156642995 0 0
0 0 0 0 0 0 0 0 0 0 0 0 0 0 0 0 0 0 0 0 0 0 0 0 0 0 0 0 0 0 0 0 0 0 0 0 0 0 0 0 0 0 0 0 0 0 0 0 0 0 0 0 0 0 0 0 0 0 0 0 0 0 0 0 0 0 0 0 0 0 0 0 0 0 0 0 0 0 0 0 0 0 0 0 0 0 0 0 0 0 0 0 0 0 0 0 0 0 0 0 0 0 0 0 0 0 0 0 0 0 0 0 0 0 0 0 0 0 0 0 0 0 0 0 0 0 0 0 0 0 0 0 0 0 0 0 0 0 0 0 0 0 0 0 0 0 0 0 0 0 0 0 0 0 0 0 0 0 0 0 0 0 0 0 0 0 0 0 0 0.000640680324152991 0 0.00144910167884298 0 0.00120914243119605 0 0 0 0 0 0 0 0 0 0 0 0 0 0.00414529526742028 0 0.00363174275888288 0 0.00142180260987101 0 0 0 0 0 0 0 0 0 0 0 0.00151999321161633 0 0.00107353249198281 0 0 0 0 0 0 0 0 0.00222154791300882 0 0 0 0 0 0 0 0.00121491799953436 0 0.000839468312104264 0 0 0 0 0 0 0 0.00128142015838391 0 0 0.00119645601032575 0.0909734733942393 0.102886888288395 0 0 0 0 0 0 0 0 0 0 0.0312255998576765 0.00437719283704932 0.00346530320035774 0 0.00948267893082286 0.0182579920448035 0.0440570179604394 0.000708259227541048 0.109940592269301 0.0637855493972557 0.0460069573609232 0.0154340713967946 0.0303740483994321 0 0 0 0 0 0 0 0 0 0.00176397018173605 0 0 0 0 0 0 0 0 0 0 0 0 0 0.00281509772483973 0 0 0 0 0 0 0 0 0 0 0 0 0 0.00234550660806024 0.154195271928628 0.0219899850729773 0.139753689040883 0.0208703887127524 0 0.00299684599201149 0.00628254893452904 0 0.00104911681111736 0 0.00224906177332622 0 0.00696177135512894 0.00610482397654443 0.0169435101266329 0 0.00231682037120506 0 0.00154362644517715 0.0169972392120972
0 0 0 0 0 0 0 0 0 0 0 0 0 0 0 0 0 0 0 0 0 0 0 0 0 0 0 0 0 0 0 0 0 0 0 0 0 0 0 0 0 0 0 0 0 0 0 0 0 0 0 0 0 0 0 0 0 0 0 0 0 0 0 0 0 0 0 0 0 0 0 0 0 0 0 0 0 0 0 0 0 0 0 0 0 0 0 0 0 0 0 0 0 0 0 0 0 0 0 0 0 0 0 0 0 0 0 0 0 0 0 0 0 0 0 0 0 0 0 0 0 0 0 0 0 0 0 0 0 0 0 0 0 0 0 0 0 0 0 0 0 0 0 0 0 0 0 0 0 0 0 0 0 0 0 0 0 0 0 0 0 0 0 0 0 0 0 0 0 0 0 0 0 0 0 0 0 0 0 0 0 0 0 0 0 0 0 0 0 0 0 0 0 0 0 0 0 0 0 0 0 0 0 0 0 0 0 0 0 0 0 0 0 0 0 0 0 0 0 0 0 0 0 0 0 0 0 0 0 0 0 0 0 0 0 0.0805750258346068 0.00362953906662136 0.0133429432075104 0 0 0 0 0 0 0 0 0 0.0626813291476026 0 0 0 0 0.185986881341944 0.0136520397874684 0.302129215598974 0 0.205595216067937 0.0105235644271576 0.00434848830747463 0.00253454994261384 0.0138539306372854 0 0 0 0 0 0 0 0 0 0 0 0 0 0 0 0 0 0 0 0 0 0 0 0 0 0 0 0 0 0 0 0 0 0 0.0419303465974376 0 0 0 0.0216703324957482 0 0.0276420947330621 0.00607075574411638 0 0 0 0 0 0 0 0 0 0 0 0 0 0 0 0.0038337470624396
0 0 0 0 0 0 0 0 0 0 0 0 0 0 0 0 0 0 0 0 0 0 0 0 0 0 0 0 0 0 0 0 0 0 0 0 0 0 0 0 0 0 0 0 0 0 0 0 0 0 0 0 0 0 0 0 0 0 0 0 0 0 0 0 0 0 0 0 0 0 0 0 0 0 0 0 0 0 0 0 0 0 0 0 0 0 0 0 0 0 0 0 0 0 0 0 0 0 0 0 0 0 0 0 0 0 0 0 0 0 0 0 0 0 0 0 0 0 0 0 0 0 0 0 0 0 0 0 0 0 0 0 0 0 0 0 0 0 0 0 0 0 0 0 0 0 0 0 0 0 0 0 0 0 0 0 0 0 0 0 0 0 0 0 0 0.00298445585243583 0 0 0 0 0 0 0 0 0 0 0 0 0.0100129405206683 0 0 0 0 0 0 0 0 0 0 0 0 0 0 0 0 0 0 0 0 0 0 0 0 0 0 0 0 0 0 0 0 0 0 0 0 0 0 0 0 0 0 0 0 0 0 0 0 0 0 0 0 0 0 0 0 0.0494019391479985 0.00750417913153523 0.00619556505382854 0 0 0 0 0 0 0 0.0097496895022845 0.0809833392241958 0.00859442977987183 0 0 0.296134380413132 0 0.0779822528691568 0.266677263320627 0.0185063717758904 0.0126764121387284 0 0 0.00164986403748836 0.0177428633040748 0.0316821675689497 0 0 0 0 0 0 0 0 0 0 0 0 0 0 0 0 0 0 0 0 0 0 0 0 0 0 0 0 0 0 0 0 0 0 0.0412358627156743 0 0 0 0.0129233097853919 0 0.0167408944945457 0.00315925537117637 0 0 0 0.00281442291344108 0 0 0.00524497897770886 0 0 0.0122373232203673 0.00396818572736293 0 0.00319765315346545 0 0 0
0 0 0 0 0 0 0 0 0 0 0 0 0 0 0 0 0 0 0 0 0 0 0 0 0 0 0 0 0 0 0 0 0 0 0 0 0 0 0 0 0 0 0 0 0 0 0 0 0 0 0 0 0 0 0 0 0 0 0 0 0 0 0 0 0 0 0 0 0 0 0 0 0 0 0 0 0 0 0 0 0 0 0 0 0 0 0.00088622115137171 0 0.00105609862815355 0.000583493003309216 0 0 0 0 0 0 0 0 0 0 0 0 0 0 0 0 0 0 0 0 0 0 0 0 0 0 0 0 0 0 0 0 0 0 0 0 0 0 0 0 0 0 0 0 0 0 0 0 0 0 0 0 0 0.000617318684660475 0 0 0 0 0 0 0 0 0 0 0 0 0 0 0 0 0 0 0.00342740824986057 0 0 0 0 0 0 0 0 0 0 0 0 0 0 0 0 0.000604693061899133 0 0 0 0 0 0 0 0 0 0 0 0 0 0 0 0 0.00370999379059373 0 0.00551580180500718 0 0 0 0 0 0 0 0 0 0 0 0 0 0 0 0 0 0 0 0 0 0.00102247780045159 0 0 0.0265575495198225 0 0 0 0 0 0 0 0 0 0 0 0.00426719826805741 0.00723392746963502 0.00251723615521018 0 0 0 0 0.00292205588306861 0.000929488438373665 0.00353102899099504 0.0585420991327157 0.0781354813321282 0.00192123083723758 0 0.0836191506912538 0 0.126664228531243 0.0382178908751544 0.212386493654143 0.00830801843583269 0.0849690831299022 0.00301867146164993 0.0075854477505047 0.00110703250647419 0.00572625754836072 0 0 0 0 0 0 0 0 0 0 0 0 0 0 0 0 0 0 0 0 0 0 0 0 0 0 0 0 0 0 0 0 0 0 0 0.0088044866850064 0 0.00175628494266014 0 0.00402267456871119 0.00705488058672047 0.00617578745191138 0.000998282292405491 0 0 0 0.0125136135035825 0.000945743152867893 0.00264003814744469 0.125540457262381 0 0.0118820269005655 0.0136065815097629 0.0109770279472814 0 0.00881390416042505 0.00868513410120492 0 0
0 0 0 0 0 0 0 0 0 0 0 0 0 0 0 0 0 0 0 0 0 0 0 0 0 0 0 0 0 0 0 0 0 0 0 0 0 0 0 0 0 0 0 0 0 0 0 0 0 0 0 0 0 0 0 0 0 0 0 0 0 0 0 0 0 0 0 0.00119548733152753 0 0 0 0.0013284993965437 0 0 0 0 0 0 0 0 0 0 0 0 0 0 0.000834385562909293 0 0 0 0 0 0 0 0 0 0 0 0 0 0 0 0 0 0.00111518157303611 0 0 0 0 0 0 0 0 0 0 0 0 0 0 0 0 0 0 0 0 0 0 0 0 0 0 0 0 0 0 0 0 0 0 0 0 0 0 0 0 0 0 0 0 0 0 0 0 0 0 0 0 0 0 0 0 0 0.0107588226349329 0 0 0.00258616995338227 0 0 0 0 0 0 0 0 0 0.00262691519937789 0 0 0 0.00110302900561254 0 0 0 0 0 0 0 0 0 0 0 0 0 0.00469141164748124 0.00279511690460239 0 0.00711131739470925 0 0.0649900391313393 0 0 0 0 0 0 0 0 0 0 0 0 0 0 0 0 0 0.00146235122111251 0 0 0 0 0 0 0.0844261882753238 0 0 0 0 0 0 0 0 0 0 0 0 0.00201383113076934 0.00132259012207781 0 0 0 0 0 0 0.0552864289377627 0.113757135903886 0.0145269988910294 0 0 0 0.244331061972503 0 0.00341066671997276 0.0127105516291067 0 0.0775231190130955 0 0 0 0.00222625612073981 0 0 0 0 0 0 0.00350006451825411 0 0 0 0 0 0 0 0 0 0 0 0 0 0 0 0 0 0 0 0 0.0202310959952088 0 0.00662387378773658 0.0268905324700553 0.00356532000028533 0 0 0 0.00232391864716585 0 0.00631744076361373 0 0.00579942065129941 0.0030227148096484 0 0 0 0 0 0.0187377799184708 0 0 0.166460676313702 0 0.0185102546611936 0.00191570610471763 0 0 0 0.00196764568581529 0 0
0 0 0 0 0 0 0 0 0 0 0 0 0 0 0 0 0 0 0 0 0 0 0 0 0 0 0 0 0 0 0 0 0 0 0 0 0 0 0 0 0 0 0 0 0 0 0 0 0 0 0 0 0 0 0 0 0 0 0 0 0 0 0 0 0 0 0 0 0 0 0 0 0 0 0 0 0 0 0 0 0 0 0 0 0 0 0 0 0 0 0 0 0 0 0 0 0 0 0 0 0 0 0 0 0 0 0 0 0 0 0 0 0 0 0 0 0 0 0 0 0 0 0 0 0 0 0 0 0 0 0 0 0 0 0 0 0 0 0 0 0 0 0 0 0 0 0 0 0 0 0 0 0 0 0 0 0 0 0 0 0 0 0 0 0 0 0 0 0 0 0 0 0 0 0 0 0 0 0 0 0 0 0 0 0 0 0 0 0 0 0 0 0 0 0 0 0 0 0 0 0 0 0 0 0 0 0 0 0 0 0 0 0 0 0 0 0 0 0 0 0 0 0 0 0 0 0 0 0 0 0 0 0 0 0 0.00623717672315702 0.0342872611848972 0.0155050059494176 0 0 0 0 0 0 0 0 0 0.0114251417929856 0.111631165127382 0.0478525341938771 0.0830536951201258 0.00384243762718073 0 0.245556770681385 0.102461198624816 0.0268776911381129 0.0172870652876955 0.00875230784782159 0.00560916754844251 0.0171840297109887 0.0720034528484767 0 0 0 0 0 0 0 0 0 0 0 0 0 0 0 0 0 0 0 0 0 0 0 0 0 0 0 0 0 0 0 0 0 0 0.0307534194439915 0 0 0 0.0219132495046029 0.00169150448057004 0.0412519039356753 0.00270493109188892 0 0 0 0 0 0 0.0129086717003669 0 0.00332384922371768 0.0169314427734716 0.0561101165832145 0 0.00284480985573904 0 0 0
0 0 0 0 0 0 0 0 0 0 0 0 0 0 0 0 0 0 0 0 0 0 0 0 0 0 0 0 0 0 0 0 0 0 0 0 0 0 0 0 0 0 0 0 0 0 0 0 0 0 0 0 0 0 0 0 0 0 0 0 0 0 0 0 0 0 0 0 0 0 0 0 0 0 0 0 0 0 0 0 0 0 0 0 0 0.000770981752299154 0.0013387164168698 0 0.00163567682680931 0 0 0 0 0 0 0 0 0 0 0 0 0 0 0 0 0 0 0 0 0 0 0 0 0 0 0 0 0 0 0 0 0 0 0 0 0 0 0 0 0 0 0 0 0 0 0 0 0 0 0 0 0 0 0 0 0 0 0 0 0 0 0 0 0 0 0 0 0 0 0 0 0 0 0 0 0 0 0 0 0 0 0 0 0 0 0 0 0 0 0 0 0 0 0 0 0 0 0.000824312579111771 0 0.000547682345098699 0 0 0 0 0 0 0 0 0 0 0 0 0 0 0 0 0 0 0 0 0 0 0 0 0 0 0 0 0 0 0 0 0 0.00231320328291898 0 0 0 0 0 0 0 0 0 0 0 0.0212472396458361 0.024365128750857 0.00963833251673086 0.000683559363583912 0 0 0 0 0 0 0.00130758477881026 0.0576280732128733 0.0075526577651987 0.0028133057300495 0.0561838368593887 0.158465738287361 0.00491641100330349 0.0843078770155236 0 0.0390133361574307 0.0629294996963153 0.00902283195094497 0.0269196486410359 0.0035768928364967 0.0631896142370784 0.0844723922799817 0 0 0 0 0 0.00512598573938505 0 0 0 0 0 0 0 0 0 0 0.0025051109071718 0 0 0 0 0 0 0.000540295596912615 0 0 0 0 0 0 0 0 0 0 0.00464104225385985 0 0 0 0.0405116013071129 0.00420142132830854 0.0432723533781684 0.00779381257535583 0 0 0 0 0 0.000878314775809514 0.0202808710104495 0 0.0246069256768095 0.0504201085761014 0.0530860910402321 0 0.0123271091500487 0.00314946095660457 0 0.000994961795762385
0 0 0 0 0 0 0 0 0 0 0 0 0 0 0 0 0 0 0 0 0 0 0 0 0 0 0 0 0 0 0 0 0 0 0 0 0 0 0 0 0 0 0 0 0 0 0 0 0 0 0 0 0 0 0 0 0 0 0 0 0 0 0 0 0 0 0 0 0 0 0 0 0 0 0 0 0 0 0 0 0 0 0 0 0 0 0 0 0 0 0 0 0 0 0 0 0 0 0 0 0 0 0 0 0 0 0 0 0 0 0 0 0 0 0 0 0 0 0 0 0 0 0 0 0 0 0 0 0 0 0 0 0 0 0 0 0 0 0 0 0 0 0 0 0 0 0 0 0 0 0 0 0 0 0 0 0 0 0 0 0 0 0 0 0 0 0 0 0 0 0 0 0 0 0 0 0 0 0 0 0 0 0 0 0 0 0 0.0011772682764993 0 0.0014150324559233 0 0 0 0 0 0 0 0 0 0 0 0 0 0 0 0 0 0 0 0 0 0 0 0 0 0 0 0 0 0 0 0 0 0 0 0 0 0 0 0 0 0 0 0 0 0.00933115101151888 0.00865738991339556 0.0181816210735739 0 0 0 0 0 0 0 0 0 0.0588269138319981 0.200967709689087 0.0125852214466345 0.0200087569762225 0 0.113550708047769 0.12592943776347 0 0.029677469855962 0.0571985660628384 0.0270244364922575 0.0229598693556322 0.0152958057084815 0.0641403835503084 0 0 0 0 0 0 0 0 0 0 0 0 0 0 0 0 0 0 0 0 0 0 0 0 0 0 0 0 0 0 0 0 0 0 0 0 0 0 0.0513114611078958 0.00809082212354835 0.0473779006207218 0.00731817291082439 0 0.00206851588574029 0.00302019834414975 0 0 0 0.0307339553641407 0 0.00275568911975887 0.0193916097975772 0.027495720841761 0 0.00349935099541865 0.00170403178907343 0 0.00830482958781839
0 0 0 0 0 0 0 0 0 0 0 0 0 0 0 0 0 0 0 0 0 0 0 0 0 0 0 0 0 0 0 0 0 0 0 0 0 0 0 0 0 0 0 0 0 0 0 0 0 0 0 0 0 0 0 0 0 0 0 0 0 0 0 0 0 0 0 0 0 0 0 0 0 0 0 0 0 0 0 0 0 0 0 0 0 0 0.000684277126408716 0 0.000539221335055435 0 0 0 0 0 0 0 0 0 0 0 0 0 0 0 0 0 0 0 0 0 0 0 0 0 0 0 0 0 0 0 0 0 0 0 0 0 0 0 0 0 0 0 0 0 0 0 0 0 0 0 0 0 0 0 0 0 0 0 0 0 0 0 0 0 0 0 0 0 0 0 0 0 0 0 0 0 0 0 0 0 0 0 0 0.00043275193368146 0 0 0 0 0 0 0 0 0 0 0 0 0 0 0 0 0 0 0 0 0 0 0.00113526139675805 0 0 0 0 0 0 0 0 0 0 0 0 0 0 0 0 0 0 0 0 0 0 0 0 0 0 0.0181720896734028 0 0 0 0 0 0 0 0 0 0 0 0.025402221757903 0.00739271028234355 0.000960095803589812 0 0 0 0 0.00309222490781696 0.00202360706414017 0 0.00404874249666382 0.0406955861669664 0.000742698431629085 0 0.00677010225560241 0.160709995239544 0.0760131085723528 0.0233927711402735 0.159524632217079 0.0233069889899181 0 0.000750293478334998 0.00716396447761278 0.00132306540143083 0.07223550782503 0.0247110485953892 0 0 0 0 0 0.00388005627780866 0 0 0 0 0 0 0 0 0 0 0.00165458791604756 0 0 0 0 0 0 0 0 0 0 0 0 0 0 0 0 0 0.00207930953642695 0 0 0 0.0250882241208415 0.00623615529853553 0.0194322024009655 0.00473192815525825 0 0 0 0.00339395992241421 0.000721899507753356 0.00400928283274368 0.112714357138399 0 0.0268807755542466 0.0563770241417355 0.0477330446383344 0 0.0148516787628465 0.00899254722671624 0 0
0 0 0 0 0 0 0 0 0 0 0 0 0 0 0 0 0 0 0 0 0 0 0 0 0 0 0 0 0 0 0 0 0 0 0 0 0 0 0 0 0 0 0 0 0 0 0 0 0 0 0 0 0 0 0 0 0 0 0 0 0 0 0 0 0 0 0 0 0 0 0 0 0 0 0 0 0 0 0 0 0 0 0 0 0 0 0 0 0 0 0 0 0 0 0 0 0 0 0 0 0 0 0 0 0 0 0 0 0 0 0 0 0 0 0 0 0 0 0 0 0 0 0 0 0 0 0 0 0 0 0 0 0 0 0 0 0 0 0 0 0 0 0 0 0 0 0 0 0 0 0 0 0 0 0 0 0 0 0 0 0 0 0 0 0 0 0 0 0 0 0 0 0 0 0 0 0 0 0 0 0 0 0 0 0 0 0 0.00201672047664062 0 0.00157670873628267 0 0 0 0 0 0 0 0 0 0 0 0 0 0 0 0 0 0 0 0 0 0 0 0 0 0 0 0 0 0 0 0 0 0 0 0 0 0 0 0 0 0 0 0 0 0 0.0551966535364354 0.0526970372537956 0 0 0 0 0 0 0 0 0 0.210329418107499 0.195942004284599 0 0.0104164441089159 0 0.0274493881155903 0.0417290045277658 0.0819532389801295 0.00136884052511208 0 0.113833771415309 0.00634665493888867 0.0064482434665973 0.0457889194904526 0 0 0 0 0 0 0 0 0 0 0 0 0 0 0 0 0 0 0 0 0 0 0 0.00204620693032934 0 0 0 0 0 0 0 0 0 0 0 0 0 0 0.0565928875835578 0 0.0751726068812607 0.00874237376153075 0 0 0 0 0 0 0 0 0.00435287687930798 0 0 0 0 0 0 0
0 0 0 0 0 0 0 0 0 0 0 0 0 0 0 0 0 0 0 0 0 0 0 0 0 0 0 0 0 0 0 0 0 0 0 0 0 0 0 0 0 0 0 0 0 0 0 0 0 0 0 0 0 0 0 0 0 0 0 0 0 0 0 0 0 0 0 0 0 0 0 0 0 0 0 0 0 0 0 0 0 0 0 0 0 0 0 0 0 0 0 0 0 0 0 0 0 0 0 0 0 0 0 0 0 0 0 0 0 0 0 0 0 0 0 0 0 0 0 0 0 0 0 0 0 0 0 0 0 0 0 0 0 0 0 0 0 0 0 0 0 0 0 0 0 0 0 0 0 0 0 0 0 0 0 0 0 0 0 0 0 0 0 0 0 0 0 0 0 0 0 0 0 0.00373799758573337 0 0 0 0 0 0 0 0 0 0 0 0 0 0 0 0 0.000979115602950451 0 0 0 0 0 0 0 0 0 0 0 0 0.00609147954216838 0 0.0074118244592182 0 0 0 0 0 0 0 0 0.00423835816653418 0 0 0 0 0 0 0 0 0 0.00383460441883969 0 0 0 0 0 0 0 0.00589265069458961 0 0 0.00247834105546062 0.267245126282253 0.0827799296522191 0 0 0 0 0 0 0 0 0.00577341313703283 0.107648955843863 0.00884754903867263 0 0.0230903456033773 0 0.0122596918320534 0.109827251665668 0.0341572738118014 0.0115297709445548 0.100419186248338 0 0 0.047741935913011 0.0638550270733225 0 0 0 0 0 0 0 0 0 0.00316697758306716 0 0 0 0 0 0 0 0 0 0 0 0 0 0 0 0 0 0 0 0 0 0 0 0 0 0 0 0 0.031636808809968 0 0.0489946635554625 0 0 0 0 0 0 0 0 0 0.00636172147984153 0 0 0 0 0 0 0
0 0 0 0.000716999609065565 0 0 0.000253274276756278 0 0 0 0 0 0 0 0 0 0 0 0 0 0 0 0 0 0 0 0 0 0 0 0 0.00264559085201579 0 0.00689339045473923 0 0 0 0.0003604560167092 0 0 0 0 0 0 0 0 0.000372442244031168 0 0 0 0 0 0 0 0.0201762511765111 0 0.0112035054615045 0.00194630351190366 0.00459698154664941 0 0 0 0 0 0 0 0 0 0 0 0 0.00650872975909532 0 0 0 0 0 0 0 0 0 0 0 0 0 0.000776026290768699 0.000389164983369596 0.000864368232807137 0.00057478074970658 0.000305547350521071 0 0 0.00267797468280025 0.000314593312181483 0 0.000717475512792744 0 0 0 0 0.0160902762457658 0.0407077885132475 0 0 0 0 0 0 0 0 0 0 0 0 0 0 0 0 0 0 0 0 0 0 0 0 0 0 0 0 0.00177015093717164 0 0 0.00206677651239982 0 0 0 0 0 0.0201207412372943 0 0 0 0.000305431697821866 0.0164318738295217 0 0.000411539487745819 0.00994811258987208 0 0 0.0319373179092816 0.0196845645999524 0 0.0246748491750122 0.0150601101455437 0.000378210709763637 0 0 0 0 0 0 0 0 0 0 0 0 0 0.0073178944417375 0 0.00841207440194499 0 0 0 0 0 0 0 0 0 0 0 0 0 0 0 0.0221482271896725 0.0431360377814935 0.029391372028301 0 0.00652889400840149 0 0 0 0.00635396346939506 0.00744563299338125 0.000531586773067244 0 0 0 0 0.000424318128021223 0 0 0 0 0 0 0 0 0 0 0 0 0.000527103264622638 0.0101435038452465 0 0 0 0 0 0 0.000589001347259491 0 0 0 0 0 0 0 0 0 0 0 0.000251930552469181 0.000330864744623859 0.00540385969000635 0.000617487015946188 0 0 0.000190628831973896 0.000316976594849524 0.000486302311204539 0 0 0.000372210379194036 0.0143326402783055 0.000674859845759401 0.00026177577686985 0.000622049224527274 0 0.00145034241830217 0.00269377814525687 0.00535687033504654 0.000393064422177046 0.00103348844982304 0 0 0.00148294806578655 0.00367907879181208 0 0 0 0 0 0 0 0 0 0 0 0 0 0 0 0 0 0 0 0 0 0 0 0.0154929233584854 0 0 0 0 0 0 0 0 0 0 0 0 0 0.00531344445692368 0.0255465675689105 0.106431655014778 0.06010958130575 0.00542219356173869 0 0.00844437913961153 0.0258459327791866 0.0342677184075671 0.00173876591815571 0.0105647588574567 0.0365465122377682 0 0.000745468711190227 0.000591939440834436 0.00129314882429873 0.0135185170045516 0.0047167490546498 0.00077033316009838 0.0431215433560598 0.154735502681184
0 0 0 0 0 0 0 0 0 0 0 0 0 0 0 0 0 0 0 0 0 0 0 0 0 0 0 0 0 0 0 0 0 0 0 0 0 0 0 0 0 0 0 0 0 0 0 0 0 0 0 0 0 0 0 0 0 0 0 0 0 0 0 0 0 0 0 0 0 0 0 0 0 0 0 0 0 0 0 0 0 0 0 0 0 0 0 0 0 0 0 0 0 0 0 0 0 0 0 0 0 0 0 0 0 0 0 0 0 0 0 0 0 0 0 0 0 0 0 0 0 0 0 0 0 0 0 0 0 0 0 0 0 0 0 0 0 0 0 0 0 0 0 0 0 0 0 0 0 0 0 0 0 0 0 0 0 0 0 0 0 0 0 0 0 0 0 0 0 0 0 0 0 0 0 0 0 0 0 0 0 0 0 0 0 0 0 0.000864451266129348 0 0.000587965548893225 0 0 0 0 0 0 0 0 0 0 0 0 0 0 0 0 0 0 0 0 0 0 0 0 0 0 0 0 0 0 0 0 0 0.00130674602108474 0.000850613478340291 0 0 0 0 0 0 0 0 0 0 0.0324517214788936 0.0262947041232784 0.0108343683356557 0 0 0 0 0 0 0 0 0.0449613586948117 0.0181534694631325 0.00148508933903086 0.0106287319118789 0.0121481935376761 0.00244845006458246 0.0167754275070357 0.179671025149338 0.0134738133106938 0.081023238689248 0.0039644104548772 0.0332729753594826 0.00559889583042856 0 0.0926177102151782 0 0 0 0 0 0.00494141982191069 0 0 0 0 0 0 0 0 0 0 0.00267084500242718 0 0 0 0 0 0 0.00077712531988548 0 0 0 0 0 0 0 0 0 0 0 0 0 0 0.128190072064399 0.0232244143037022 0.093520227614706 0.0201867445973297 0 0 0.00416816042017929 0 0 0 0.00216104712242127 0 0.0440960623370543 0.063670281323251 0.012239795469907 0 0.00904712965245945 0 0 0.00169331517069783
0 0 0 0 0 0 0 0 0 0 0 0 0 0 0 0 0 0 0 0 0 0 0 0 0 0 0 0 0 0 0 0 0 0 0 0 0 0 0 0 0 0 0 0 0 0 0 0 0 0 0 0 0 0 0 0 0 0 0 0 0 0 0 0 0 0 0 0 0 0 0 0 0 0 0 0 0 0 0 0 0 0 0 0 0 0 0 0 0 0 0 0 0 0 0 0 0 0 0 0 0 0 0 0 0 0 0 0 0 0 0 0 0 0 0 0 0 0 0 0 0 0 0 0 0 0 0 0 0 0 0 0 0 0 0 0 0 0 0 0 0 0 0 0 0 0 0 0 0 0 0 0 0 0 0 0 0 0 0 0 0 0 0 0 0 0 0 0 0 0 0 0 0 0 0 0 0 0 0 0 0 0 0 0 0 0 0 0.00127084652802752 0 0.000955326010724134 0 0 0 0 0 0 0 0 0 0 0 0 0 0 0 0 0 0 0 0 0 0 0 0 0 0 0 0 0 0 0 0 0 0 0 0 0 0 0 0 0 0 0 0 0 0.013991494285141 0.0152057886583484 0.0105455518403849 0 0 0 0 0 0 0 0 0.00736913508624073 0.033312719104578 0.0075692526956839 0.0176970509460468 0 0 0.0655435821039378 0.223962549922464 0.0526839086320347 0.0258451056349347 0.0262497909719376 0.0414968350440232 0.0129522077698987 0.0863619237481985 0 0 0 0 0 0 0 0 0 0 0 0 0 0 0 0 0 0 0 0 0 0 0 0 0 0 0 0 0 0 0 0 0 0 0 0 0 0 0 0.122661409703052 0.00917637781613111 0.0792347756273274 0.0107034335732466 0 0 0.00223966230449975 0 0 0 0 0 0 0.0069733520282932 0.120234170433063 0 0.00576374953178165 0 0 0
0 0 0 0 0 0 0 0 0 0 0 0 0.00946649683633483 0 0 0 0 0 0 0 0 0 0 0 0 0 0 0 0 0 0 0 0 0 0 0 0 0 0 0 0 0 0 0 0 0 0 0 0 0 0 0 0 0 0 0.0108517172995854 0 0 0 0 0 0 0 0 0 0 0 0 0 0 0 0 0 0 0 0 0 0 0 0 0 0 0 0 0 0 0 0 0 0 0 0 0 0 0 0 0 0 0 0 0 0 0 0 0.170736654825674 0 0 0 0 0.0744381311579163 0 0 0 0 0.064481930334284 0 0 0 0.0169180579015714 0 0 0 0 0 0 0 0 0 0 0 0 0 0 0.0133007996793993 0 0 0 0 0 0 0 0 0 0 0 0 0 0 0 0 0 0 0 0 0 0 0 0 0 0 0 0 0 0 0 0 0 0 0 0 0 0 0 0 0 0 0 0 0 0 0 0 0 0 0 0 0 0 0 0 0 0 0 0 0 0 0 0 0 0 0 0 0 0 0 0 0 0 0.207961975439354 0 0 0 0 0 0 0.0155393248033725 0 0 0 0 0 0 0 0 0 0 0 0 0 0 0 0 0 0 0 0 0 0 0 0 0 0 0 0 0 0 0 0 0 0 0 0 0 0 0 0 0 0 0 0 0 0 0 0 0.0754883402811335 0 0 0 0 0 0 0 0.327071334884133 0 0 0 0 0 0 0 0 0 0 0 0 0 0 0 0 0 0 0 0 0 0 0 0 0 0 0 0 0 0 0.0137452365572413 0 0 0 0 0 0 0 0 0 0 0 0 0 0 0
0 0 0 0.00605535826346791 0 0 0.0101972572765995 0 0.00599857580183153 0 0 0 0.0088258954670839 0 0 0 0 0 0 0 0 0 0 0 0 0 0 0 0 0 0 0 0 0 0 0 0 0 0 0 0 0 0 0 0 0 0 0 0 0 0 0 0 0 0 0 0 0 0 0 0 0 0 0 0 0 0 0 0 0 0 0 0 0 0 0 0 0 0 0 0 0 0 0 0 0 0 0 0 0 0 0 0 0 0 0 0 0 0 0 0 0 0 0 0 0 0 0 0 0 0 0 0 0 0.00592397968181476 0.0106376164841005 0 0 0.00512350434160028 0 0 0 0 0 0 0 0 0 0 0 0.0090781025574415 0 0 0.00545643046697212 0 0 0 0 0 0 0 0 0 0 0 0 0 0 0 0 0 0 0 0 0 0 0 0 0 0 0 0 0 0 0 0 0 0.0107818317289055 0 0 0 0 0 0 0 0 0 0 0 0 0 0 0 0 0 0 0 0 0 0 0 0 0 0 0 0 0 0 0 0 0 0 0 0 0 0 0 0 0 0 0 0 0 0 0 0 0 0 0 0 0 0 0 0 0 0 0 0 0 0 0 0 0 0 0 0 0 0 0 0 0 0 0 0 0 0 0 0 0 0 0 0 0 0 0 0 0 0 0 0 0 0 0 0.101303748593209 0.0492679951871072 0 0.0847355438853114 0.345971120924584 0.209867250957077 0 0 0 0 0 0 0.0966551897424621 0.0244346273972862 0.00968597124314578 0 0 0 0 0 0 0 0 0 0 0 0 0 0 0 0 0 0 0 0 0 0 0 0 0 0 0 0 0 0 0 0 0 0 0 0 0 0 0 0 0
0 0 0 0 0 0 0 0 0 0 0 0 0.0136591160721564 0 0 0 0 0 0.0536644692902708 0 0 0 0 0 0 0 0 0 0 0 0 0 0 0 0 0 0 0 0 0 0 0 0 0 0 0 0 0 0 0 0 0 0 0 0 0 0 0 0 0 0 0 0 0 0 0 0 0 0 0.0422933678077081 0 0 0 0 0 0 0 0 0 0 0 0 0 0 0 0 0 0 0 0 0 0 0 0 0 0 0 0 0 0 0 0 0 0 0 0 0 0 0 0 0 0.00693309167240385 0.0467310672715955 0.0209460453815105 0.013324729214143 0.0401238385610145 0.00978410678387102 0.0316843090482472 0.0492660297915736 0.116494072698609 0 0 0 0 0 0 0 0 0 0 0 0 0 0 0 0 0 0 0 0 0 0 0 0 0 0 0 0 0 0 0 0 0 0 0 0 0 0 0 0 0 0 0 0 0 0 0 0.128150958487488 0 0 0 0 0 0 0 0 0 0 0 0 0 0 0 0 0 0 0 0 0 0 0 0 0 0 0 0 0 0 0 0 0 0 0 0 0 0 0 0 0.0132899313699631 0 0 0 0 0 0 0 0 0 0 0 0 0 0 0 0 0 0 0 0 0 0 0 0 0 0 0 0 0 0 0 0 0 0 0 0 0 0 0 0 0 0 0 0 0 0 0 0 0 0 0 0 0 0.0698591914788734 0 0.196847429132409 0.028855257952872 0 0 0.118092987985292 0 0 0 0 0 0 0 0 0 0 0 0 0 0 0 0 0 0 0 0 0 0 0 0 0 0 0 0 0 0 0 0 0 0 0 0 0 0 0 0 0 0 0 0 0 0 0 0 0 0
0 0 0 0.00878224450780511 0 0 0.00898120286626997 0.0106782704899023 0 0 0 0 0.0757776652678975 0 0 0 0 0 0.00747991148402649 0 0 0 0 0 0 0 0 0 0 0 0 0 0 0 0 0 0 0.00977399376757217 0 0 0 0 0 0 0 0 0 0 0 0 0 0 0 0 0 0 0 0 0 0 0 0 0 0 0 0 0 0 0 0.00798997847203732 0 0 0 0 0 0 0 0 0 0 0 0 0 0 0 0.00486474781774543 0 0 0 0 0 0 0.00618318057808573 0.00358448037119176 0 0 0 0 0 0 0 0 0 0 0.0102830563970323 0 0 0 0 0.00510174053129356 0 0 0 0 0.0807020831945342 0.0227716657732485 0 0 0.0514938331361143 0 0 0 0 0 0 0 0 0 0 0 0.031804240356128 0 0 0.0239443520593596 0 0 0 0 0 0 0 0 0 0 0 0 0 0 0 0 0 0 0 0 0 0 0 0 0 0 0 0 0 0 0 0 0 0.310684979638405 0 0.00707411825050848 0 0 0 0 0 0 0 0 0 0 0 0 0 0 0 0 0 0 0 0.0140461054386555 0 0 0 0 0 0 0 0 0 0 0 0 0 0 0 0 0 0 0.0194826727906083 0 0 0 0 0 0 0 0 0 0 0 0 0 0 0 0 0 0 0 0 0 0 0 0 0 0 0 0 0 0 0 0 0 0 0 0 0 0 0 0 0 0 0 0 0 0 0 0 0 0 0 0 0.0343111315114311 0.0269763967596516 0.15629704183401 0 0.00912034230363557 0 0 0.0518105644028498 0 0 0 0 0 0 0 0 0 0 0 0 0 0 0 0 0 0 0 0 0 0 0 0 0 0 0 0 0 0 0 0 0 0 0 0 0 0 0 0 0 0 0 0 0 0 0 0 0 0
0 0 0 0 0 0 0 0 0 0 0 0 0.00390817999098495 0 0 0 0 0 0 0 0 0 0 0 0 0 0.0489855066849634 0 0 0 0 0 0 0 0 0 0 0 0 0 0 0 0 0 0 0 0 0 0 0 0 0 0 0 0 0 0 0 0 0 0 0 0 0 0 0 0 0 0 0 0 0 0 0 0 0 0 0 0 0 0 0 0 0 0 0 0 0 0 0 0 0 0 0 0 0 0 0 0 0 0 0 0 0 0 0 0 0.00600087647705706 0.00482524068190157 0 0 0 0 0 0 0 0 0.00578267015757234 0 0.031119524188843 0.0431985433378389 0 0 0 0 0 0 0 0 0 0 0 0 0 0 0 0 0 0 0 0 0 0 0 0 0 0 0 0 0 0 0 0 0 0 0 0 0 0 0 0 0 0 0 0 0 0 0.299509846210124 0.0607956625915537 0.206153308643718 0.080485965188387 0.0411414758811936 0 0.0395090901600257 0 0 0 0 0 0 0 0 0 0 0 0 0 0.0262502996556304 0.00907322383954814 0 0 0 0 0 0 0 0 0 0 0 0 0 0 0 0 0 0 0 0 0 0 0 0 0 0 0 0 0 0 0 0 0 0 0 0 0 0 0 0 0 0 0 0 0 0 0 0 0 0 0 0 0 0 0 0 0 0 0 0 0 0 0 0 0 0 0 0 0 0 0 0 0 0 0.0146195003500471 0.00581966111922259 0 0 0 0 0 0.0625917091024096 0 0 0 0 0 0 0 0 0 0 0 0 0 0.0102297157389795 0 0 0 0 0 0 0 0 0 0 0 0 0 0 0 0 0 0 0 0 0 0 0 0 0 0 0 0 0 0 0 0 0 0
0 0 0 0 0 0 0 0 0 0 0 0 0 0 0 0 0 0 0 0 0 0 0 0 0 0 0 0 0 0 0 0 0 0 0 0 0 0 0 0 0 0 0 0 0 0 0 0 0 0 0 0 0 0 0 0 0 0 0 0 0 0 0 0 0 0 0 0 0 0 0 0 0 0 0 0 0 0 0 0 0 0 0 0 0 0 0 0 0 0 0 0 0 0 0 0 0 0 0 0 0 0 0 0 0 0 0 0 0 0 0 0 0 0 0 0 0 0 0 0 0 0 0 0 0 0 0 0 0 0 0 0 0 0 0 0 0 0 0 0 0 0 0 0 0 0 0 0 0 0 0 0 0 0 0 0 0 0 0 0 0 0 0 0 0 0 0 0 0 0 0 0 0 0 0.0671108516871141 0 0 0 0 0 0 0 0 0 0 0 0 0 0 0 0 0 0 0 0 0 0 0 0 0 0 0 0 0 0 0 0 0 0 0 0.011033764086904 0 0 0 0 0 0 0 0 0 0 0 0 0 0 0 0 0 0 0 0 0 0 0 0 0.0156560422964518 0 0 0 0 0 0 0 0 0 0 0.00453548115481914 0 0 0 0 0.0163471435237044 0 0.0618955514179518 0 0.0184818990827006 0 0 0 0.0209846366626308 0 0 0.0610429569980806 0 0 0 0 0.148387823504288 0 0 0 0 0 0 0 0.019595931063945 0.0335248324175911 0.439073605089064 0 0 0 0.05748994077192 0 0 0 0 0 0 0 0 0 0 0 0 0 0 0 0 0 0 0 0 0 0 0 0 0 0 0 0 0 0 0.0248395402428347 0 0 0 0 0 0
0 0 0 0 0 0 0 0 0 0 0 0 0 0 0 0 0 0 0 0 0 0 0 0 0 0 0 0 0 0 0 0 0 0 0 0 0 0 0 0 0 0 0 0 0 0 0 0 0 0 0 0 0 0 0 0 0 0 0 0 0 0 0 0 0 0 0 0 0 0 0 0 0 0 0 0 0 0 0 0 0 0 0 0 0 0 0 0 0 0 0 0 0 0 0 0 0 0 0 0 0 0 0 0 0 0 0 0 0 0 0 0 0 0 0 0 0 0.0124847628106718 0 0 0 0 0 0 0 0 0 0 0 0 0 0 0 0 0 0 0 0 0 0 0 0 0 0 0 0 0 0 0 0 0 0 0 0 0 0 0 0 0 0 0 0 0 0 0 0 0 0 0 0 0 0 0 0 0.0316332194558942 0 0 0 0 0 0 0 0 0 0 0 0 0 0 0 0 0 0 0 0 0 0 0 0 0 0 0 0 0 0 0 0 0 0 0 0 0 0 0 0 0 0 0 0 0 0 0 0 0 0 0 0 0 0 0 0 0 0 0 0 0 0 0 0 0 0 0 0 0 0 0 0 0 0 0 0 0 0 0 0 0 0 0 0 0 0 0 0.220932351382292 0 0 0 0.13153695653968 0 0.142125735610662 0 0.167204796661146 0 0 0 0 0.0784485706311848 0.0953559067252195 0.120277700183249 0 0 0 0 0 0 0 0 0 0 0 0 0 0 0 0 0 0 0 0 0 0 0 0 0 0 0 0 0 0 0 0 0 0 0 0 0 0 0 0 0
0 0 0 0 0 0 0.0103642305092551 0 0.0109642287343599 0 0 0 0 0 0 0 0 0 0.02651728401882 0 0 0 0 0 0 0 0 0 0 0 0 0 0 0 0 0 0 0 0 0 0 0 0 0 0 0 0 0 0 0 0 0 0 0 0 0 0 0 0 0 0 0 0 0 0 0 0 0 0 0.0300554316092594 0 0 0 0 0 0 0 0 0 0 0 0 0 0 0 0 0 0 0 0 0 0 0 0 0 0 0 0 0 0 0 0 0 0 0 0 0 0 0 0 0 0 0.0236963191177787 0.0133216762472101 0 0 0 0 0 0 0 0 0 0 0 0 0 0 0 0 0 0 0 0 0 0 0 0 0 0 0 0 0 0 0 0 0 0 0 0 0 0 0 0 0 0 0 0 0 0 0 0 0 0 0 0 0 0 0 0 0 0 0 0 0 0 0 0 0 0 0 0 0 0 0 0 0 0 0 0 0 0 0 0 0 0 0 0 0 0 0 0 0 0 0 0 0 0 0 0 0 0 0 0 0 0 0 0 0 0 0 0 0 0 0 0 0 0 0 0 0 0 0 0 0 0 0 0 0 0 0 0 0 0 0 0 0 0 0 0 0 0 0 0 0 0 0 0 0 0 0 0 0.257506894141923 0.21012138721086 0.116103004956579 0 0 0.273084748795399 0 0 0.0282647946585546 0 0 0 0 0 0 0 0 0 0 0 0 0 0 0 0 0 0 0 0 0 0 0 0 0 0 0 0 0 0 0 0 0 0 0 0 0 0 0 0 0 0 0 0 0 0 0 0
0 0 0 0 0 0 0 0 0 0 0 0 0 0 0 0 0 0 0 0 0 0 0 0 0 0 0 0 0 0 0 0 0 0 0 0 0 0 0 0 0 0 0 0 0 0 0 0 0 0 0 0 0 0 0 0 0 0 0 0 0 0 0 0 0 0 0 0 0 0 0 0 0 0 0 0 0 0 0 0 0 0 0 0 0 0 0 0 0 0 0 0 0 0 0 0 0 0 0 0 0 0 0 0 0 0 0 0 0 0 0 0 0 0 0 0 0 0 0 0 0 0 0 0 0 0 0 0 0 0 0 0 0 0 0 0 0 0 0 0 0 0 0 0 0 0 0 0 0 0 0 0 0 0 0 0 0 0 0 0 0 0 0 0 0 0 0 0 0 0 0 0 0.602528927769912 0 0 0 0 0 0 0 0 0 0 0 0 0 0 0 0 0 0 0 0 0 0 0 0 0 0 0 0 0 0 0 0 0 0 0 0 0 0.397471072230089 0 0 0 0 0 0 0 0 0 0 0 0 0 0 0 0 0 0 0 0 0 0 0 0 0 0 0 0 0 0 0 0 0 0 0 0 0 0 0 0 0 0 0 0 0 0 0 0 0 0 0 0 0 0 0 0 0 0 0 0 0 0 0 0 0 0 0 0 0 0 0 0 0 0 0 0 0 0 0 0 0 0 0 0 0 0 0 0 0 0 0 0 0 0 0 0 0 0 0 0 0 0 0 0 0 0 0 0
0 0 0 0 0 0 0 0 0 0 0 0 0 0 0 0 0 0 0 0 0 0 0 0 0 0 0.0244731423828102 0 0 0 0 0 0 0 0 0 0 0 0 0 0 0 0 0 0 0 0 0 0 0 0 0 0 0 0 0 0 0 0 0 0 0 0 0 0 0 0 0 0 0 0 0 0 0 0 0 0 0 0 0 0 0 0 0 0 0 0 0 0 0 0 0 0 0 0 0 0 0 0 0 0 0 0 0 0 0.023761577147422 0 0.0312488903463697 0.0222899202063126 0 0 0 0 0 0 0 0.0078289088453398 0.15418719263176 0 0.0738683196171701 0.0128542913937399 0 0 0 0 0 0 0 0 0 0 0 0 0 0 0 0 0 0 0 0 0 0 0 0 0 0 0 0 0 0 0 0 0 0 0 0 0 0 0.010625433142091 0 0 0 0 0 0 0 0 0 0 0 0 0 0.115450473197154 0 0 0 0 0 0 0 0 0 0 0 0 0 0 0 0 0 0 0 0 0 0 0 0 0 0 0 0 0 0 0 0 0 0 0 0 0 0 0 0 0 0 0 0 0 0 0 0 0 0 0 0 0 0 0 0 0 0 0 0 0 0 0.0259628597700938 0.00746348166874913 0 0 0 0 0 0 0 0 0 0.0122487737068152 0 0 0 0 0 0 0 0 0 0.0130304327707701 0 0 0 0 0 0 0 0.179412906140017 0 0.26222358127342 0.0230698157599653 0 0 0 0 0 0 0 0 0 0 0 0 0 0 0 0 0 0 0 0 0 0 0 0 0 0 0 0 0 0 0 0 0 0 0 0 0 0 0 0 0 0 0 0 0 0 0 0 0 0
0 0 0 0 0 0 0 0 0 0 0 0 0 0 0 0 0 0 0 0 0 0 0 0 0 0 0.0111703824840139 0 0 0 0 0 0 0 0 0 0 0 0 0 0 0 0 0 0 0 0 0 0 0 0 0 0 0 0 0 0 0 0 0 0 0 0 0 0 0 0 0 0 0 0 0 0 0 0 0 0 0 0 0 0 0 0 0 0 0 0 0 0 0 0 0 0 0 0 0 0 0 0 0 0 0 0 0 0 0.0730880231778006 0 0 0.0131331524251326 0 0 0 0 0 0 0 0 0 0 0 0 0 0 0 0 0 0 0 0.0211621565103779 0 0 0 0 0 0 0 0 0 0 0 0 0 0 0 0 0 0 0 0 0 0 0 0 0 0 0 0 0 0 0 0 0 0 0 0 0 0 0 0 0 0 0 0.051484540149085 0 0.228109528239021 0 0 0 0 0 0 0 0 0 0 0 0 0 0 0 0.0594084663712798 0 0.0779079490788151 0 0 0 0 0 0 0 0 0 0 0 0 0 0 0 0 0.0399492290377426 0.317182380440559 0.107404192086173 0 0 0 0 0 0 0 0 0 0 0 0 0 0 0 0 0 0 0 0 0 0 0 0 0 0 0 0 0 0 0 0 0 0 0 0 0 0 0 0 0 0 0 0 0 0 0 0 0 0 0 0 0 0 0 0 0 0 0 0 0 0 0 0 0 0 0 0 0 0 0 0 0 0 0 0 0 0 0 0 0 0 0 0 0 0 0 0 0 0 0 0 0 0 0 0 0 0 0 0 0 0 0 0 0 0 0
0 0 0 0 0 0 0 0 0 0 0 0 0.0196947710958665 0 0 0 0 0 0 0 0 0 0 0 0 0 0 0 0 0 0 0 0 0 0.020790017080135 0 0 0 0 0 0 0 0 0 0 0 0 0 0 0 0 0 0 0 0 0.0288951810423409 0 0 0 0 0 0 0 0 0 0 0 0 0 0 0 0.0284181924839767 0 0 0 0 0 0 0 0 0 0 0 0 0 0 0 0 0 0 0 0 0 0 0 0 0 0 0 0 0 0 0 0 0.193198131609878 0 0 0 0 0.214365784495784 0 0 0 0 0.115485165167228 0 0 0 0.0292431863654058 0 0 0 0 0 0 0 0 0 0 0 0 0 0 0.01460214569968 0 0 0 0 0 0 0 0 0 0 0 0 0 0 0 0 0 0 0 0 0 0 0 0 0 0 0 0 0 0 0 0 0 0 0 0 0 0 0 0 0 0 0 0 0 0 0 0 0 0 0 0 0 0 0 0 0 0 0 0 0 0 0 0 0 0 0 0 0 0 0 0 0 0 0.0336107102280071 0 0 0 0 0 0 0 0 0 0 0 0 0 0 0 0 0 0 0 0 0 0 0 0 0 0 0 0 0 0 0 0 0 0 0 0 0 0 0 0 0 0 0 0 0 0 0 0 0 0 0 0 0.301696714731698 0 0 0 0 0 0 0 0 0 0 0 0 0 0 0 0 0 0 0 0 0 0 0 0 0 0 0 0 0 0 0 0 0 0 0 0 0 0 0 0 0 0 0 0 0 0 0 0 0 0 0 0 0 0 0 0 0
0 0 0 0 0 0 0 0 0 0 0 0 0 0 0 0 0 0 0 0 0 0 0 0 0 0 0 0 0 0 0 0 0 0 0 0 0 0 0 0 0 0 0 0 0 0 0 0 0 0 0 0 0 0 0 0 0 0 0 0 0 0 0 0 0 0 0 0 0 0 0 0 0 0 0 0 0 0 0 0 0 0 0 0 0 0 0 0 0 0 0 0 0 0 0 0 0 0 0 0 0 0 0 0 0 0 0 0 0 0 0 0 0 0 0 0 0 0 0 0 0 0 0 0 0 0 0 0 0 0 0 0 0 0 0 0 0 0 0 0 0 0 0 0 0 0 0 0 0 0 0 0 0 0 0 0 0 0 0 0 0 0 0 0 0 0 0 0 0 0 0 0 0 0 0 0 0 0 0 0 0 0 0 0 0 0 0 0 0 0 0 0 0 0 0 0 0 0 0 0 0 0 0 0 0 0 0 0 0 0 0 0 0.374672831504251 0 0 0 0 0.512000200941994 0 0 0 0 0 0 0 0 0 0 0 0 0 0 0 0 0 0 0 0 0 0 0 0 0 0 0 0 0 0 0 0 0 0 0 0 0 0 0 0 0 0 0 0 0 0 0 0 0 0 0 0 0 0 0 0 0 0 0.113326967553755 0 0 0 0 0 0 0 0 0 0 0 0 0 0 0 0 0 0 0 0 0 0 0 0 0 0 0 0 0 0 0 0 0 0 0 0 0 0 0 0 0 0
0 0 0 0 0 0 0 0 0 0 0 0 0 0 0 0 0 0 0 0 0 0 0 0 0 0 0 0 0 0 0 0 0 0 0 0 0 0 0 0 0 0 0 0 0 0 0 0 0 0 0 0 0 0 0 0 0 0 0 0 0 0 0 0 0 0 0 0 0 0 0 0 0 0 0 0 0 0 0 0 0 0 0 0 0 0 0 0 0 0 0 0 0 0 0 0 0 0 0 0 0 0 0 0 0 0 0 0 0 0 0 0 0 0 0 0 0 0 0 0 0 0 0 0 0 0 0 0 0 0 0 0 0 0 0 0 0 0 0 0 0 0 0 0 0 0 0 0 0 0 0 0 0 0 0 0 0 0 0 0 0 0 0 0 0 0 0 0 0 0 0 0 0 0 0 0 0.0370993961152107 0 0 0 0 0 0 0 0 0 0 0 0 0 0 0 0 0 0 0 0 0 0 0 0 0 0 0 0 0 0 0 0 0 0 0 0.200052766489194 0 0 0 0 0.109644393988447 0 0 0 0.0771664467055436 0 0 0 0 0 0 0 0 0 0 0 0 0 0 0 0 0 0 0 0 0 0 0 0 0 0 0 0 0 0 0 0 0 0 0 0 0 0 0 0 0 0 0 0 0 0 0 0 0 0 0 0 0 0 0.188014001860724 0 0.14606367216871 0.13041795315474 0 0 0 0 0 0 0 0 0 0 0 0 0 0 0 0 0 0 0 0 0 0 0 0.0325434279406161 0 0 0 0 0.041848587818494 0.0371493537583192 0 0 0 0 0 0 0 0 0
0 0 0 0 0 0 0 0 0 0 0 0 0 0 0 0 0 0 0 0 0 0 0 0 0 0 0 0 0 0 0 0 0 0 0 0 0 0 0 0 0 0 0 0 0 0 0 0 0 0 0 0 0 0 0 0 0 0 0 0 0 0 0 0 0 0 0 0 0 0 0 0 0 0 0 0 0 0 0 0 0 0 0 0 0 0 0 0 0 0 0 0 0 0 0 0 0 0 0 0 0 0 0 0 0 0 0 0 0 0 0 0 0 0 0 0 0 0 0 0 0 0 0 0 0 0 0 0 0 0 0 0 0 0 0 0 0 0 0 0 0 0 0 0 0 0 0 0 0 0 0 0 0 0 0 0 0 0 0 0 0 0 0 0 0 0 0 0 0 0 0 0 0 0 0 0 0 0 0 0 0 0 0 0 0 0 0 0 0 0 0 0 0 0 0 0 0 0 0 0 0 0 0 0 0 0 0 0 0 0 0 0 0 0 0 0 0.013718413618169 0 0 0 0 0 0 0 0 0 0 0 0 0 0 0 0 0 0 0 0 0 0 0 0 0 0 0 0 0 0 0 0 0 0 0 0 0 0 0 0 0 0 0 0 0 0.123718880866469 0 0 0 0.0348182361281118 0.157244829492336 0 0 0 0 0 0 0 0 0.36373809688917 0.252339910858298 0.0544216321474468 0 0 0 0 0 0 0 0 0 0 0 0 0 0 0 0 0 0 0 0 0 0 0 0 0 0 0 0 0 0 0 0 0 0 0 0 0 0 0 0
0 0 0 0 0 0 0 0 0 0 0 0 0 0 0 0 0 0 0 0 0 0 0 0 0 0 0 0 0 0 0 0 0 0 0 0 0 0 0 0 0 0 0 0 0 0 0 0 0 0 0 0 0 0 0 0 0 0 0 0 0 0 0 0 0 0 0 0 0 0 0 0 0 0 0 0 0 0 0 0 0 0 0 0 0 0 0 0 0 0 0 0 0 0 0 0 0 0 0 0 0 0 0 0 0 0 0 0 0 0 0 0 0 0 0 0 0 0 0 0 0 0 0 0 0 0 0 0 0 0 0 0 0 0 0 0 0 0 0 0 0 0 0 0 0 0 0 0 0 0 0 0 0 0 0 0 0 0 0 0 0 0 0 0 0 0 0 0 0 0 0 0 0 0 0 0 0 0 0 0 0 0 0 0 0 0 0 0 0 0 0 0 0 0 0 0 0 0 0 0 0 0 0 0 0 0 0 0 0 0 0 0 0 0 0 0 0 0 0 0 0 0.0383908140406034 0 0 0 0 0 0 0 0 0 0 0 0 0 0 0 0 0 0 0 0 0 0 0 0 0 0 0 0 0 0 0 0 0 0 0 0 0 0 0 0 0.0179745783047248 0 0 0 0.0342333707225926 0.109845210007579 0 0 0 0 0 0.0324195932314034 0.191647492200856 0.209040759474692 0 0.211233865456857 0.130813910341775 0 0 0 0 0 0 0 0 0 0 0 0 0 0 0 0 0 0 0 0 0 0 0 0 0 0 0 0 0 0 0.0107551825493382 0 0.0052020574857738 0 0 0 0 0 0 0.00844316618380456
0 0 0 0 0 0 0 0 0 0 0 0 0 0 0 0 0 0 0 0 0 0 0 0 0 0 0 0 0 0 0 0 0 0 0 0 0 0 0 0 0 0 0 0 0 0 0 0 0 0 0 0 0 0 0 0 0 0 0 0 0 0 0 0 0 0 0 0 0 0 0 0 0 0 0 0 0 0 0 0 0 0 0 0 0 0 0 0 0 0 0 0 0 0 0 0 0 0 0 0 0 0 0 0 0 0 0 0 0 0 0 0 0 0 0 0 0 0 0 0 0 0 0 0 0 0 0 0 0 0 0 0 0 0 0 0 0 0 0 0 0 0 0 0 0 0 0 0 0 0 0 0 0 0 0 0 0 0 0 0 0 0 0 0 0 0 0 0 0 0 0 0 0 0 0.0385875376374708 0 0 0 0 0 0 0 0 0 0 0 0 0 0 0 0 0 0 0 0 0 0 0 0 0 0 0 0 0 0 0 0 0 0 0 0 0 0 0 0 0 0 0 0 0 0 0 0 0 0 0 0 0 0 0 0 0 0 0 0 0.00698365494773077 0 0 0 0 0 0 0 0 0 0 0 0 0 0 0 0 0 0.0233185105791754 0 0.00607561470630005 0 0 0 0.00874359822086494 0 0 0.00537904185903008 0 0 0 0.338476979675332 0.104598967564651 0 0 0 0 0 0 0 0.109480529400292 0.159467543988993 0 0.0811430358463512 0 0 0 0 0.0676279496001348 0 0 0 0 0 0 0 0 0 0 0 0 0 0 0 0 0 0 0 0 0 0 0 0 0.0143292325382912 0.0172146167942249 0 0.00398082222013475 0.0145923644210234 0 0 0 0 0 0
0 0 0 0 0 0 0 0 0 0 0 0 0 0 0 0 0 0 0 0 0 0 0 0 0 0 0 0 0 0 0 0 0 0 0 0 0 0 0 0 0 0 0 0 0 0 0 0 0 0 0 0 0 0 0 0 0 0 0 0 0 0 0 0 0 0 0 0 0 0 0 0 0 0 0 0 0 0 0 0 0 0 0 0 0 0 0 0 0 0 0 0 0 0 0 0 0 0 0 0 0 0 0 0 0 0 0 0 0 0 0 0 0 0 0 0 0 0 0 0 0 0 0 0 0 0 0 0 0 0 0 0 0 0 0 0 0 0 0 0 0 0 0 0 0 0 0 0 0 0 0 0 0 0 0 0 0 0 0 0 0 0 0 0 0 0 0 0 0 0 0 0 0 0 0 0 0.0487533101655154 0 0 0 0 0 0 0 0 0 0 0 0 0 0 0 0 0 0 0 0 0 0 0 0 0 0 0 0 0 0 0 0 0 0 0 0 0 0 0 0 0 0 0 0 0.128179983319994 0 0 0 0 0 0 0 0 0 0 0 0 0 0 0 0 0 0 0 0 0 0 0 0 0 0 0 0 0 0 0 0 0 0 0 0 0 0 0 0 0 0 0 0 0 0 0 0 0 0 0 0 0.242615582962693 0.050965615840753 0.213165765190335 0.175148338780291 0 0 0 0 0 0.0805530022912536 0 0 0 0 0 0 0 0 0 0 0 0 0 0 0 0 0 0 0 0 0 0 0 0 0.0297444330092177 0.0308739684399475 0 0 0 0 0 0 0 0 0
0 0 0 0 0 0 0 0 0 0 0 0 0 0 0 0 0 0 0 0 0 0 0 0 0 0 0 0 0 0 0 0 0 0 0 0 0 0 0 0 0 0 0 0 0 0 0 0 0 0 0 0 0 0 0 0 0 0 0 0 0 0 0 0 0 0 0 0 0 0 0 0 0 0 0 0 0 0 0 0 0 0 0 0 0 0 0 0 0 0 0 0 0 0 0 0 0 0 0 0 0 0 0 0 0 0 0 0 0 0 0 0 0 0 0 0 0 0 0 0 0 0 0 0 0 0 0 0 0 0 0 0 0 0 0 0 0 0 0 0 0 0 0 0 0 0 0 0 0 0 0 0 0 0 0 0 0 0 0 0 0 0 0 0 0 0 0 0 0 0 0 0 0 0 0 0 0.034369877077285 0 0 0 0 0 0 0 0 0 0 0 0 0 0 0 0 0 0 0 0 0 0 0 0 0 0 0 0 0 0 0 0 0 0 0 0.100319698374591 0 0 0 0 0.252512294493732 0 0 0 0.0495672354695395 0 0 0 0 0 0 0 0 0 0 0 0 0 0 0 0 0 0 0 0 0 0 0 0 0 0 0 0 0 0 0 0 0 0 0 0 0 0 0 0 0 0 0 0 0 0 0 0 0 0 0 0 0.192205457530992 0 0 0 0 0 0 0 0.0852345408039911 0 0 0 0 0 0 0 0 0 0 0 0 0 0 0 0 0 0 0 0 0.161276721355472 0 0 0 0 0.0633015229236682 0.0612126519707297 0 0 0 0 0 0 0 0 0
0 0 0 0 0 0 0 0 0 0 0 0 0 0 0 0 0 0 0 0 0 0 0 0 0 0 0 0 0 0 0 0 0 0 0 0 0 0 0 0 0 0 0 0 0 0 0 0 0 0 0 0 0 0 0 0 0 0 0 0 0 0 0 0 0 0 0 0 0 0 0 0 0 0 0 0 0 0 0 0 0 0 0 0 0 0 0 0 0 0 0 0 0 0 0 0 0 0 0 0 0 0 0 0 0 0 0 0 0 0 0 0 0 0 0 0 0 0 0 0 0 0 0 0 0 0 0 0 0 0 0 0 0 0 0 0 0 0 0 0 0 0 0 0 0 0 0 0 0 0 0 0 0 0 0 0 0 0 0 0 0 0 0 0 0 0 0 0 0 0 0 0 0 0 0 0 0 0 0 0 0 0 0 0 0 0 0 0 0 0 0 0 0 0 0 0 0 0 0 0 0 0 0 0 0 0 0 0 0 0 0 0 0 0 0 0 0 0 0.0759452837931998 0 0 0 0 0 0 0 0 0 0 0 0 0 0 0 0 0 0 0 0 0 0 0 0 0 0 0 0 0 0 0 0 0 0 0 0 0 0 0 0 0 0 0 0 0 0 0 0 0 0 0 0 0 0 0 0 0 0 0 0 0 0 0.197091634845222 0.38706279013395 0.159554292272259 0 0 0 0 0 0 0 0 0 0 0 0 0 0 0 0 0 0 0 0 0 0 0 0 0.180345998955369 0 0 0 0 0 0 0 0 0 0
0 0 0 0 0 0 0 0 0 0 0 0 0 0 0 0 0 0 0 0 0 0 0 0 0 0 0 0 0 0 0 0 0 0 0 0 0 0 0 0 0 0 0 0 0 0 0 0 0 0 0 0 0 0 0 0 0 0 0 0 0 0 0 0 0 0 0 0 0 0 0 0 0 0 0 0 0 0 0 0 0 0 0 0 0 0 0 0 0 0 0 0 0 0 0 0 0 0 0 0 0 0 0 0 0 0 0 0 0 0 0 0 0 0 0 0 0 0 0 0 0 0 0 0 0 0 0 0 0 0 0 0 0 0 0 0 0 0 0 0 0 0 0 0 0 0 0 0 0 0 0 0 0 0 0 0 0 0 0 0 0 0 0 0 0 0 0 0 0 0 0 0 0 0 0.0497031595390402 0 0.0209850323375561 0 0 0 0 0 0 0 0 0 0 0 0 0 0 0 0 0 0 0 0 0 0 0 0 0 0 0 0 0 0 0 0 0 0 0 0 0 0 0 0 0 0 0 0 0 0 0 0 0 0 0 0 0 0 0 0 0 0 0 0 0 0 0 0 0 0 0 0 0 0 0 0 0 0 0 0 0 0 0 0 0 0 0 0 0 0 0 0 0 0.0594228140070817 0 0 0 0 0 0 0 0 0 0 0 0 0 0.119662445518493 0 0.0302107065818161 0.710696111881472 0 0 0 0 0 0 0 0 0 0 0 0 0 0 0 0 0 0 0 0 0 0 0 0 0.0093197301345412 0 0 0 0 0 0 0 0 0 0
0 0 0 0 0 0 0 0 0 0 0 0 0 0 0 0 0 0 0 0 0 0 0 0 0 0 0 0 0 0 0 0 0 0 0 0 0 0 0 0 0 0 0 0 0 0 0 0 0 0 0 0 0 0 0 0 0 0 0 0 0 0 0 0 0 0 0 0 0 0 0 0 0 0 0 0 0 0 0 0 0 0 0 0 0 0 0 0 0 0 0 0 0 0 0 0 0 0 0 0 0 0 0 0 0 0 0 0 0 0 0 0 0 0 0 0 0 0 0 0 0 0 0 0 0 0 0 0 0 0 0 0 0 0 0 0 0 0 0 0 0 0 0 0 0 0 0 0 0 0 0 0 0 0 0 0 0 0 0 0 0 0 0 0 0.0803556314577257 0.148692653402956 0 0 0 0 0 0 0 0 0 0 0.226556645477182 0 0 0 0 0 0 0 0 0 0 0 0 0 0 0 0 0 0 0 0 0 0 0 0 0 0 0 0 0 0 0 0 0 0 0 0 0 0 0 0 0 0.0325132309811193 0 0 0 0 0 0 0 0 0 0 0 0 0 0 0 0 0 0 0 0 0 0 0 0 0 0 0 0 0 0 0 0 0 0 0 0 0 0 0 0 0 0 0 0 0 0 0 0 0 0 0 0 0 0 0 0 0 0 0 0 0.0856393014456809 0.337260654080407 0.0433566237517299 0 0 0 0 0 0 0 0 0 0 0 0 0 0 0 0 0 0 0 0 0 0 0 0 0 0 0.0456252594031995 0 0 0 0 0 0 0 0 0 0
0 0 0 0 0 0 0 0 0 0 0 0 0 0 0 0 0 0 0 0 0 0 0 0 0 0 0 0 0 0 0 0 0 0 0 0 0 0 0 0 0 0 0 0 0 0 0 0 0 0 0 0 0 0 0 0 0 0 0 0 0 0 0 0 0 0 0 0 0 0 0 0 0 0 0 0 0 0 0 0 0 0 0 0 0 0 0 0 0 0 0 0 0 0 0 0 0 0 0 0 0 0 0 0 0 0 0 0 0 0 0 0 0 0 0 0 0 0 0 0 0 0 0 0 0 0 0 0 0 0 0 0 0 0 0 0 0 0 0 0 0 0 0 0 0 0 0 0 0 0 0 0 0 0 0 0 0 0 0 0 0 0 0 0 0 0 0 0 0 0 0 0 0 0 0 0 0.0250007337786395 0 0 0 0 0 0 0 0 0 0 0 0 0 0 0 0 0 0 0 0 0 0 0 0 0 0 0 0 0 0 0 0 0 0 0 0 0 0 0 0 0 0 0 0 0 0 0 0 0 0 0 0 0 0 0 0 0 0 0 0 0 0 0 0 0 0 0 0 0 0 0 0 0 0 0 0 0 0 0 0 0 0 0 0 0 0 0 0 0 0 0 0 0 0 0 0 0 0 0 0 0.0932314334384656 0.0514473610043351 0 0.099601245472504 0.730719226306056 0 0 0 0 0 0 0 0 0 0 0 0 0 0 0 0 0 0 0 0 0 0 0 0 0 0 0 0 0 0 0 0 0 0 0 0 0
0 0 0 0 0 0 0 0 0 0 0 0 0 0.00144542841957394 0 0 0 0 0 0.000460697885081432 0 0 0 0 0 0 0 0 0 0 0 0 0 0 0 0 0 0 0 0 0 0 0 0 0.00284817178951642 0 0 0 0 0 0 0 0 0 0 0 0 0 0 0 0 0 0 0.00251426770399763 0 0 0 0 0 0 0 0 0 0 0.0111988535955924 0 0 0 0.00612561319748659 0 0 0 0 0 0 0 0 0 0 0 0 0 0 0 0 0 0 0 0 0 0 0 0 0 0 0 0 0 0 0 0 0 0 0 0 0 0 0 0 0 0 0 0 0 0 0 0 0 0 0 0 0 0 0 0 0 0 0 0 0 0 0 0 0 0 0 0 0 0 0 0 0 0 0 0 0 0 0 0 0 0 0 0 0 0 0 0 0.0126447898979507 0 0.08049135199967 0.0749540205705702 0.291300644760974 0 0 0 0 0 0 0 0 0 0 0 0 0 0 0 0.0866456813346382 0 0.0601548631177815 0 0.090075223257356 0 0 0 0 0 0 0 0 0 0 0.0101348144866895 0.0426377853229237 0 0.0988713131563047 0 0 0 0 0 0 0 0 0 0 0 0 0 0 0 0 0 0 0.0284479981971947 0 0 0 0 0 0 0 0 0 0 0 0 0.000634952311366879 0.00249279862493123 0 0 0 0 0 0 0 0 0.00222638773435274 0 0 0 0 0 0.00103298011378997 0 0 0.000845892020370898 0 0.0393312735200912 0.000522539649952693 0 0 0 0 0 0.003339691795226 0 0 0 0 0 0 0 0 0 0 0 0 0 0 0 0 0 0 0 0 0 0 0 0 0 0 0 0 0 0 0 0 0 0.0087810684219248 0 0.0230733715400146 0.00239310938495661 0 0 0 0 0 0 0 0 0 0 0 0 0.00162333646531942 0 0.00159299461368172 0.0111580851107199
0 0 0 0 0 0 0 0 0 0 0 0 0 0 0 0 0 0 0 0 0 0 0 0 0 0 0 0 0 0 0 0 0 0 0 0 0 0 0 0 0 0 0 0 0 0 0 0 0 0 0 0 0 0 0 0 0 0 0 0 0 0 0 0 0 0 0 0 0 0 0 0 0 0 0 0 0 0 0 0 0 0 0 0 0 0 0 0 0 0 0 0 0 0 0 0 0 0 0 0 0 0 0 0 0 0 0 0 0 0 0 0 0 0 0 0 0 0 0 0 0 0 0 0 0 0 0 0 0 0 0 0 0 0 0 0 0 0 0 0 0 0 0 0 0 0 0 0 0 0 0 0 0 0 0 0 0 0 0 0 0 0 0 0 0 0 0 0 0 0 0 0 0 0 0 0 0 0 0 0 0 0 0 0 0 0 0 0 0 0 0 0 0 0 0 0 0 0.0684187732975318 0 0 0 0 0 0 0 0 0 0 0 0 0 0 0 0 0 0 0 0 0 0 0 0 0 0 0 0 0 0 0 0 0 0 0 0 0 0 0 0 0 0.238726844475904 0.113698536395196 0 0 0.0991971003870337 0 0 0 0 0 0 0 0 0 0 0 0 0 0 0 0 0 0 0 0 0 0 0 0 0 0 0 0 0 0 0 0 0 0 0 0 0 0 0 0 0 0 0 0 0 0 0 0 0 0 0.0760967431746564 0.364721912456102 0 0 0 0 0 0 0 0 0 0 0 0 0 0 0 0 0.0138378595612324 0 0 0.0117590233302899 0.0135432069220531 0 0
0 0 0 0 0 0 0 0 0 0 0 0 0 0 0 0 0 0 0 0 0 0 0 0 0 0 0 0 0 0 0 0 0 0 0 0 0 0 0 0 0 0 0 0 0 0 0 0 0 0 0 0 0 0 0 0 0 0 0 0 0 0 0 0 0 0 0 0 0 0 0 0 0 0 0 0 0 0 0 0 0 0 0 0 0 0 0 0 0 0 0 0 0 0 0 0 0 0 0 0 0 0 0 0 0 0 0 0 0 0 0 0 0 0 0 0 0 0 0 0 0 0 0 0 0 0 0 0 0 0 0 0 0 0 0 0 0 0 0 0 0 0 0 0 0 0 0 0 0 0 0 0 0 0 0 0 0 0.0224888335300881 0 0.141952391150284 0.0730046622048659 0.0378779312161433 0.0553204506430567 0 0 0.0155334072291915 0 0 0 0 0 0 0 0 0 0 0.0482882505936419 0 0 0.0057380199041598 0 0 0 0 0.0104936207405815 0 0 0 0 0 0 0 0 0.113358728671798 0 0 0 0 0.0286963919805731 0 0 0 0 0 0 0 0 0 0 0 0 0 0 0 0 0 0 0 0.0230711035589236 0 0.0214082781353292 0 0 0 0 0 0 0 0 0 0 0 0 0 0 0 0 0 0 0 0 0 0 0 0 0.00665832335957315 0 0 0 0 0 0 0 0 0 0 0 0 0 0 0 0 0 0 0 0 0 0 0 0 0 0 0 0 0 0 0 0 0 0 0 0 0 0 0 0 0 0.0495469005514639 0.00512194244692421 0.0840774158356539 0.0689710444891124 0.0422769261193133 0 0 0 0 0 0.0257199179634995 0 0 0 0 0 0 0 0 0 0 0.0107408695181126 0 0.109654590157711 0 0 0 0 0 0 0 0
0 0 0 0 0 0 0 0 0 0 0 0 0 0 0 0 0 0 0 0 0 0 0 0 0 0 0 0 0 0 0 0 0 0 0 0 0 0 0 0 0 0 0 0 0 0 0 0 0 0 0 0 0 0 0 0 0 0 0 0 0 0 0 0 0 0 0 0 0 0 0 0 0 0 0 0 0 0 0 0 0 0 0 0 0 0 0 0 0 0 0 0 0 0 0 0 0 0 0 0 0 0 0 0 0 0 0 0 0 0 0 0 0 0 0 0 0 0 0 0 0 0 0 0 0 0 0 0 0 0 0 0 0 0 0 0 0 0 0 0 0 0 0 0 0 0 0 0 0 0 0 0 0 0 0 0 0 0 0 0 0.0768731872247127 0 0.0287416988631106 0 0 0 0 0 0 0 0 0 0 0 0 0 0 0 0 0 0 0 0 0 0 0 0 0 0 0 0 0 0 0 0.044247883476485 0 0 0 0.0976173982053636 0 0 0 0 0 0 0 0 0 0 0 0 0 0 0 0 0 0 0 0 0 0.0149251576802728 0 0 0.0136941960572922 0 0 0 0 0 0 0 0 0 0 0 0 0 0 0 0 0 0 0 0 0 0 0 0 0 0 0 0.0923451498916231 0 0 0 0 0 0 0 0 0 0 0 0 0 0 0 0 0 0 0 0 0 0 0 0 0 0 0 0 0 0 0 0 0 0 0.114687727982469 0 0.0651793500366177 0.0253708962505986 0.302837791981918 0.0950558870641796 0 0 0 0 0 0.0284236752853565 0 0 0 0 0 0 0 0 0 0 0 0 0 0 0 0 0 0 0 0 0
0 0 0 0 0 0 0 0 0 0 0 0 0 0 0 0 0 0 0 0 0 0 0 0 0 0 0 0 0 0 0 0 0 0 0 0 0 0 0 0 0 0 0 0 0 0 0 0 0 0 0 0 0 0 0 0 0 0 0 0 0 0 0 0 0 0 0 0 0 0 0 0 0 0 0 0 0 0 0 0 0 0 0 0 0 0 0 0 0 0 0 0 0 0 0 0 0 0 0 0 0 0 0 0 0 0 0 0 0 0 0 0 0 0 0 0 0 0 0 0 0 0 0 0 0 0 0 0 0 0 0 0 0 0 0 0 0 0 0 0 0 0 0 0 0 0 0 0 0 0 0 0 0 0 0 0 0 0.00768811032825374 0 0 0.058672227391475 0 0.0124966192937284 0 0 0 0.0719300042843175 0 0 0 0 0 0 0 0 0 0 0 0 0 0 0 0 0 0 0 0 0 0 0 0 0 0 0 0.037949271048544 0 0 0 0.02857948743274 0 0 0 0 0 0 0 0 0.0222542435639283 0 0 0 0 0 0 0 0 0 0 0 0 0 0 0 0.0306622807028402 0 0 0 0 0 0 0 0 0 0 0 0 0 0 0 0 0 0 0 0 0 0.0224775441187352 0.00429101263651936 0 0 0 0 0 0 0 0 0 0 0 0 0 0 0 0 0 0 0 0 0 0 0 0 0 0 0 0 0 0 0 0 0 0 0 0 0 0 0 0.0082303885377134 0.0452475649097516 0 0.0189700633532636 0.14623703039319 0.209536317650168 0 0 0 0 0.0526491229505251 0.19970588471011 0 0 0 0 0 0 0 0 0.0224228266941969 0 0 0 0 0 0 0 0 0 0 0 0
0 0 0 0 0 0 0 0 0 0 0 0 0 0 0 0 0 0 0 0 0 0 0 0 0 0 0 0 0 0 0 0 0 0 0 0 0 0 0 0 0 0 0 0 0 0 0 0 0 0 0 0 0 0 0 0 0 0 0 0 0 0 0 0 0 0 0 0 0 0 0 0 0 0 0 0 0 0 0 0 0 0 0 0 0 0 0 0 0 0 0 0 0 0 0 0 0 0 0 0 0 0 0 0 0 0 0 0 0 0 0 0 0 0 0 0 0 0 0 0 0 0 0 0 0 0 0 0 0 0 0 0 0 0 0 0 0 0 0 0 0 0 0 0 0 0 0 0 0 0 0 0 0 0 0 0 0 0.0298851857986096 0 0.102381599629722 0.03991304379116 0.0429798432809355 0.0958187709921064 0 0 0.0336103473914042 0 0 0 0 0 0 0 0 0 0 0.0596871881201151 0 0 0.0130954676292984 0 0 0 0 0.0128159167937428 0 0 0 0 0 0 0 0 0.0450385260157105 0 0 0 0 0.0320864824792352 0 0 0 0 0 0 0 0 0 0 0 0 0 0 0 0 0 0 0 0 0 0.0256172942778573 0 0 0 0 0 0 0 0 0 0 0 0 0 0 0 0 0 0 0 0 0 0 0 0 0.0197942354139435 0.00405955145076121 0 0 0 0 0.0177153988598675 0 0 0 0 0 0 0 0 0 0 0 0 0 0 0 0 0 0 0 0 0 0 0 0 0 0 0 0 0 0 0 0 0 0 0.114031285048424 0.0148655169242568 0.0160113444776556 0 0.152297294869533 0.0777371864848507 0 0 0 0 0 0.050558520270811 0 0 0 0 0 0 0 0 0 0 0 0 0 0 0 0 0 0 0 0 0
0 0 0 0 0 0 0 0 0 0 0 0 0 0 0 0 0 0 0 0 0 0 0 0 0 0 0 0 0 0 0 0 0 0 0 0 0 0 0 0 0 0 0 0 0 0 0 0 0 0 0 0 0 0 0 0 0 0 0 0 0 0 0 0 0 0 0 0 0 0 0 0 0 0 0 0 0 0 0 0 0 0 0 0 0 0 0 0 0 0 0 0 0 0 0 0 0 0 0 0 0 0 0 0 0 0 0 0 0 0 0 0 0 0 0 0 0 0 0 0 0 0 0 0 0 0 0 0 0 0 0 0 0 0 0 0 0 0 0 0 0 0 0 0 0 0 0 0 0 0 0 0 0 0 0 0 0 0.0361388486748356 0 0.0134188579984271 0.0824932111509747 0.084002725603661 0.0449400275569811 0 0.00204470179169508 0.0121911842161185 0.00443434668058432 0 0 0 0 0 0 0 0 0 0.00943566038183263 0 0 0.00201267249910022 0 0 0 0.00167823409924973 0.00337673672626817 0 0 0 0 0 0 0 0 0.0400837785103397 0.0229390384882956 0 0 0 0.0692674982541807 0 0 0 0 0 0 0 0 0 0 0 0 0 0 0 0 0 0 0 0 0 0.0115460655847486 0 0 0 0 0 0 0 0 0 0 0 0 0 0 0 0 0 0 0 0 0 0 0 0.00352353222647907 0.0187078352410369 0.00319015520519547 0 0 0 0 0.0314707312915424 0 0 0 0 0 0 0 0 0 0 0 0 0 0 0 0 0 0 0 0 0 0 0 0 0 0 0 0 0 0 0 0 0 0 0.0409336067782832 0.0776466680470423 0.0540113367697182 0.0666439509614195 0 0.160912039187706 0 0 0 0 0 0.0688579156633827 0 0 0 0 0 0 0 0 0 0 0 0 0.0340986404109016 0 0 0 0 0 0 0 0
0 0 0 0 0 0 0 0 0 0 0 0 0 0 0 0 0 0 0 0 0 0 0 0 0 0 0 0 0 0 0 0 0 0 0 0 0 0 0 0 0 0 0 0 0 0 0 0 0 0 0 0 0 0 0 0 0 0 0 0 0 0 0 0 0 0 0 0 0 0 0 0 0 0 0 0 0 0 0 0 0 0 0 0 0 0 0 0 0 0 0 0 0 0 0 0 0 0 0 0 0 0 0 0 0 0 0 0 0 0.00151902347402811 0 0 0 0 0 0 0 0 0 0 0 0 0 0 0 0 0 0 0 0 0 0 0 0 0 0 0 0 0 0 0 0 0 0 0 0 0 0 0 0 0 0 0 0 0 0 0 0.0200752764894922 0.00937991561570039 0 0.146769771366137 0.0168558074025005 0.0301419540136424 0 0 0.00847880316873185 0.0125413201443478 0 0 0 0 0 0 0 0 0 0 0.0173374473419313 0 0.00411931153160697 0 0 0 0.00126490221366553 0.00460800706403067 0 0 0 0 0 0 0 0 0.0230727688245809 0.0377528206725761 0 0.00237844860689245 0 0.0766284880240526 0 0 0 0 0 0 0 0 0.00227597946531584 0 0 0 0 0 0 0 0 0.00268720498432435 0 0 0 0.00356648703629142 0 0 0 0 0 0 0 0 0 0 0 0 0 0 0 0 0 0 0 0 0 0 0 0 0.0433831723346644 0.0105226802275535 0 0 0 0 0.00429795851018972 0 0 0 0 0 0 0 0 0 0 0 0 0 0 0 0 0 0 0 0 0 0 0 0 0 0 0 0 0 0 0 0 0 0 0.0258447826271811 0.0251042957487018 0.0797155679516158 0.0350391559118733 0.165746668939627 0 0 0 0 0 0.00998812909141317 0.164101168822977 0 0 0 0 0 0 0 0 0.00879070925061714 0 0 0 0.00601197314373746 0 0 0 0 0 0 0 0
0 0 0 0 0 0 0 0 0 0 0 0 0 0 0 0 0 0 0 0 0 0 0 0 0 0 0 0 0 0 0 0 0 0 0 0 0 0 0 0 0 0 0 0 0 0 0 0 0 0 0 0 0 0 0 0 0 0 0 0 0 0 0 0 0 0 0 0 0 0 0 0 0 0 0 0 0 0 0 0 0 0 0 0 0 0 0 0 0 0 0 0 0 0 0 0 0 0 0 0 0 0 0 0 0 0 0 0 0 0 0 0 0 0 0 0 0 0 0 0 0 0 0 0 0 0 0 0 0 0 0 0 0 0 0 0 0 0 0 0 0 0 0 0 0 0 0 0 0 0 0 0 0 0 0 0 0 0 0 0 0 0 0 0 0 0 0 0 0 0 0 0 0 0 0 0 0 0 0 0.203117082175262 0.00534448504123531 0 0 0.485340127844488 0.0108531268185817 0 0 0 0 0 0 0 0 0 0 0 0 0 0 0 0 0 0 0 0 0.00747786184274087 0 0 0 0 0 0 0 0 0.146712435095532 0 0 0 0 0 0.0176648490560698 0 0.054206720263509 0.0100427863686625 0 0 0 0 0 0 0 0 0 0 0 0 0 0 0 0 0 0 0 0 0 0 0 0 0 0 0 0 0 0 0 0 0 0 0 0 0 0 0 0 0 0 0 0 0 0 0 0 0 0 0 0 0 0 0 0 0 0 0 0 0 0 0 0 0 0 0 0 0 0 0.0543141325060634 0 0 0 0 0 0 0 0 0 0 0 0 0 0 0.00492639298785638 0 0 0 0 0 0 0 0 0
0 0 0 0 0 0 0 0 0 0 0 0 0 0 0 0 0 0 0 0 0 0 0 0 0 0 0 0 0 0 0 0 0 0 0 0 0 0 0 0 0 0 0 0 0 0 0 0 0 0 0 0 0 0 0 0 0 0 0 0 0 0 0 0 0 0 0 0 0 0 0 0 0 0 0 0 0 0 0 0 0 0 0 0 0 0 0 0 0 0 0 0 0 0 0 0 0 0 0 0 0 0 0 0 0 0 0 0 0 0 0 0 0 0 0 0 0 0 0 0 0 0 0 0 0 0 0 0 0 0 0 0 0 0 0 0 0 0 0 0 0 0 0 0 0 0 0 0 0 0 0 0 0 0 0 0 0 0 0 0 0 0 0 0 0 0 0 0 0 0 0 0 0 0 0 0 0 0 0 0 0 0 0 0 0 0 0 0 0 0 0 0 0 0 0 0 0 0 0 0 0 0 0 0 0 0 0 0 0 0 0 0 0 0 0.146972722756843 0 0 0 0 0 0 0 0 0 0 0.0923350792704058 0 0 0 0 0 0 0 0 0 0 0 0 0 0.731678205224287 0 0 0 0.0290139927484638 0 0 0 0 0 0 0 0 0 0 0 0 0 0 0 0 0 0 0 0 0 0 0 0 0 0 0 0 0 0 0 0 0 0 0 0 0 0 0 0 0 0 0 0 0 0 0 0 0 0 0 0 0 0 0 0 0 0 0 0 0 0 0 0 0 0 0 0 0 0 0 0 0 0 0
0 0 0 0 0 0 0 0 0 0 0 0 0 0 0 0 0 0 0 0 0 0 0 0 0 0 0 0 0 0 0 0 0 0 0 0 0 0 0 0 0 0 0 0 0 0 0 0 0 0 0 0 0 0 0 0 0 0 0 0 0 0 0 0 0 0 0 0 0 0 0 0 0 0 0 0 0 0 0 0 0 0 0 0 0 0 0 0 0 0 0 0 0 0 0 0 0 0 0 0 0 0 0 0 0 0 0 0 0 0 0 0 0 0 0 0 0 0 0 0 0 0 0 0 0 0 0 0 0 0 0 0 0 0 0 0 0 0 0 0 0 0 0 0 0 0 0 0 0 0 0 0 0 0 0 0 0 0 0 0 0 0 0 0 0 0 0 0 0 0 0 0 0 0 0 0 0 0 0 0.0455455652541966 0.0343114137894931 0.0120033414443135 0.10763818759147 0.40313059513124 0.0113642255610983 0 0 0 0 0 0 0 0 0 0 0 0 0 0 0 0 0 0 0 0 0 0 0 0 0 0 0 0 0 0.108969383275697 0 0 0 0 0 0.0228532247895288 0 0 0 0 0 0 0 0 0 0 0 0 0 0 0 0 0 0 0.0996397918995624 0 0 0 0 0 0 0 0 0 0 0 0 0 0 0 0 0 0 0 0 0 0 0 0 0 0 0 0 0 0 0 0 0 0 0 0 0 0 0 0 0 0 0 0 0 0.0397956935576855 0 0 0 0 0 0 0.0837079367307205 0 0 0.0310406409749947 0 0 0 0 0 0 0 0 0 0 0 0 0 0 0 0 0 0 0 0 0 0 0
0 0 0 0 0 0 0 0 0 0 0 0 0 0 0 0 0 0 0 0 0 0 0 0 0 0 0 0 0 0 0 0 0 0 0 0 0 0 0 0 0 0 0 0 0 0 0 0 0 0 0 0 0 0 0 0 0 0 0 0 0 0 0 0 0 0 0 0 0 0 0 0 0 0 0 0 0 0 0 0 0 0 0 0 0.0234942794862208 0 0 0 0 0 0 0 0 0 0 0 0 0 0 0 0 0 0 0 0 0 0 0 0 0 0 0 0 0 0 0 0 0 0 0 0 0 0 0 0 0 0 0 0 0 0 0 0 0 0 0 0 0 0 0 0 0 0 0 0 0 0 0 0 0 0 0 0 0 0 0 0 0 0 0 0 0 0 0 0 0 0 0 0 0 0 0 0 0 0 0 0 0 0 0 0 0 0 0 0 0 0 0 0 0 0 0 0 0 0 0 0 0 0 0 0 0 0 0 0 0 0 0 0 0 0 0 0 0 0 0 0 0 0 0 0 0 0 0 0 0 0 0 0 0 0 0 0 0 0 0.0714961931568566 0 0 0.0533105655405775 0.101597418261889 0.0876797275569318 0 0.175016221106682 0.0761660726962357 0 0 0 0 0.0519961405795742 0.0522785774204058 0.0395308175086305 0.00540913692548941 0.0635379096984971 0.027927933000651 0 0.0049359294529617 0 0 0 0 0 0 0 0 0 0 0 0 0 0 0 0 0 0 0 0 0 0 0 0 0 0 0 0 0 0.126609098776899 0 0 0 0 0 0 0 0 0.0206045784485208 0 0 0 0 0 0 0 0 0 0 0 0 0 0 0 0 0 0.00788974302127624 0 0 0.0105196573617016 0 0 0
0 0 0 0 0 0 0 0 0 0 0 0 0 0 0 0 0 0 0 0 0 0 0 0 0 0 0 0 0 0 0 0 0 0 0 0 0 0 0 0 0 0 0 0 0 0 0 0 0 0 0 0 0 0 0 0 0 0 0 0 0 0 0 0 0 0 0 0 0 0 0 0 0 0 0 0 0 0 0 0 0 0 0 0 0 0 0 0 0 0 0 0 0 0 0 0 0 0 0 0 0 0 0 0 0 0 0 0 0 0 0 0 0 0 0 0 0 0 0 0 0 0 0 0 0 0 0 0 0 0 0 0 0 0 0 0 0 0 0 0 0 0 0 0 0 0 0 0 0 0 0 0 0 0 0 0 0 0 0 0 0 0 0 0 0 0 0.0482712581075057 0 0 0 0 0 0 0 0 0 0 0.0856269833473463 0.0241789924633947 0 0 0 0 0 0 0 0 0 0 0 0 0 0 0 0 0 0 0 0.0843627324277785 0 0 0 0 0 0 0 0 0.264119541901745 0 0 0 0 0 0 0 0 0 0 0 0 0 0 0 0.0142519288491312 0 0 0 0 0 0 0 0 0 0 0 0.00267675271423527 0 0 0 0 0 0 0 0 0.0300386828547339 0.0816254041629557 0.0630570662948422 0 0 0 0 0 0 0 0 0 0 0 0 0 0 0 0 0 0 0 0 0 0 0 0 0 0 0 0 0 0 0 0 0 0 0 0 0 0 0 0 0 0.0393351852186257 0 0 0.0196150928414721 0 0 0 0 0 0.232668221916015 0 0 0.00587417241765926 0 0 0 0 0 0.0042979844825589 0 0 0 0 0 0 0 0 0 0 0 0
0 0 0 0 0 0 0 0 0 0 0 0 0 0 0 0 0 0 0 0 0 0 0 0 0 0 0 0 0 0 0 0 0 0 0 0 0 0 0 0 0 0 0 0 0 0 0 0 0 0 0 0 0 0 0 0 0 0 0 0 0 0 0 0 0 0 0 0 0 0 0 0 0 0 0 0 0 0 0 0 0 0 0 0 0 0 0 0 0 0 0 0 0 0 0 0 0 0 0 0 0 0 0 0 0 0 0 0 0 0.0012226203339746 0 0 0 0 0 0 0 0 0 0 0 0 0 0 0 0 0 0 0 0 0 0 0 0 0 0 0 0 0 0 0 0 0 0 0 0 0 0 0 0 0 0 0 0 0 0 0 0.00310696234758553 0 0 0.00821961248963761 0 0.0282861022275358 0 0 0.0056444160695443 0.024464264456684 0 0 0 0 0 0 0 0 0.00350716161832206 0 0.0406541225492599 0.00503083626955221 0.00280556988947589 0 0 0 0 0.00290509928592157 0 0 0 0 0 0 0 0 0.0135560378070537 0.0154426889467227 0 0.0133743939399247 0 0.141916746891399 0 0 0 0 0 0 0 0 0.0262929591347245 0 0 0 0 0 0 0 0 0.00497421481280258 0 0 0 0.00590703010149111 0 0 0.0249804966418761 0 0 0 0 0 0 0 0 0 0 0 0.0010878467916244 0 0 0 0 0 0 0 0 0.0400108923486196 0.0879587882666552 0.0243749902028033 0 0 0 0.00313453444988473 0.00584513501703995 0 0 0 0 0 0 0 0 0 0 0 0 0 0 0 0 0 0 0 0 0 0 0 0 0 0 0 0 0 0 0 0 0 0 0.0120678172700256 0.00576154452343238 0.0583128630908897 0.0174907663204649 0.0544377050953902 0.125950918815092 0 0 0 0 0.0909327897831225 0 0.0086489892883071 0 0.00789834034815701 0 0 0 0 0.00651825919839636 0.0677172015655782 0 0 0 0.00434378668739176 0 0 0 0.00215275739150932 0 0 0 0.00306273773212707
0 0 0 0 0 0 0 0 0 0 0 0 0 0 0 0 0 0 0 0 0 0 0 0 0 0 0 0 0 0 0 0 0 0 0 0 0 0 0 0 0 0 0 0 0 0 0 0 0 0 0 0 0 0 0.0116997032235927 0 0 0 0 0 0 0 0 0 0 0 0 0 0 0 0 0 0 0 0 0 0 0 0 0 0 0 0 0 0 0 0 0 0 0 0 0 0 0 0 0 0 0 0 0 0 0.00633663142687626 0 0 0 0 0 0 0 0 0 0 0 0 0 0 0 0 0 0 0 0 0 0 0 0 0 0 0 0 0 0 0 0 0 0 0 0 0 0.013006094697457 0 0 0 0 0.00503323964291716 0 0 0 0 0 0 0 0 0.0152540649960665 0 0 0 0 0 0 0 0 0 0 0 0 0 0 0 0 0 0 0 0 0 0 0 0 0 0 0 0 0 0 0 0 0 0 0.0302879489928015 0 0 0 0 0 0 0 0.0117239278637827 0 0.00632192637439885 0 0 0 0 0 0 0 0 0 0 0 0 0 0 0 0 0 0 0 0 0 0 0 0 0 0 0 0 0 0 0 0 0 0 0 0 0 0 0.00199873849431549 0 0 0 0 0 0 0 0 0.00284602032164949 0.00544554263247179 0 0 0 0 0 0 0 0 0 0 0.039598429158007 0 0 0 0 0 0 0 0 0 0 0 0 0 0 0 0 0 0 0 0 0 0 0 0 0 0 0 0 0 0 0 0 0 0 0 0 0 0 0.0202933376952025 0 0.00755368374591934 0.0507371521771412 0.0116626259432038 0 0 0.0963995348530568 0.150844015416908 0.384825662383166 0.0263534127204016 0 0 0 0 0 0 0.0108003900909099 0 0 0 0.0909779171497543
0 0 0 0 0 0 0 0 0 0 0 0 0 0 0 0 0 0 0 0 0 0 0 0 0 0 0 0 0 0 0 0 0 0 0 0 0 0 0 0 0 0 0 0 0 0 0 0 0 0 0 0 0 0 0 0 0 0 0 0 0 0 0 0 0 0 0 0 0 0 0 0 0 0 0 0 0 0 0 0 0 0 0 0 0 0 0 0 0 0 0 0 0 0 0 0 0 0 0 0 0 0 0 0 0 0 0 0 0 0 0 0 0 0 0 0 0 0 0 0 0 0 0 0 0 0 0 0 0 0 0 0 0 0 0 0 0 0 0 0 0 0 0 0 0 0 0 0 0 0 0 0 0 0 0 0 0 0 0 0 0 0 0 0 0 0 0 0 0 0.00119897792177768 0 0.00163258341732607 0 0 0 0 0 0 0 0 0 0 0 0 0 0 0 0.0109325384200409 0 0.0085029923239539 0 0.00169179127764021 0 0 0 0 0 0 0 0 0 0 0 0 0 0 0 0 0 0 0 0 0 0 0 0 0 0 0 0 0 0 0 0 0 0 0 0 0 0 0 0 0 0 0 0.0119649785854631 0.0113051359647024 0.0365869334671647 0 0 0 0 0 0 0 0 0.0149252857713947 0.10295770514026 0.00720818566810127 0.00439481060580039 0.00484467209158054 0.00362084053022769 0.0121440634578244 0.0653913666821343 0.0256590877071203 0.0159748743897786 0.0197518465272703 0.0125167894106086 0.0547542285893389 0.0727717894463643 0.0746772550604836 0 0 0 0 0 0 0 0 0 0 0 0 0 0 0 0 0 0 0 0 0 0 0 0.00741357751668939 0 0 0 0 0 0 0 0 0 0 0 0 0 0.00217241149987129 0 0.0422341993446193 0.203680383027304 0.0461566143697813 0 0.00232033593569438 0.00884607034040577 0.00147281495672539 0.000902799324704156 0 0.00307292171690358 0 0.0363408335296373 0.0265702118210229 0.00704065026535471 0 0.0159315297013672 0.00206576083780175 0.00199593845448644 0.0163742149012748
0 0 0 0 0 0 0 0 0 0 0 0 0 0 0 0 0 0 0 0 0 0 0 0 0 0 0 0 0 0 0 0 0 0.001496069124459 0 0 0 0 0 0 0 0 0 0 0 0 0 0 0 0 0 0 0 0 0.00122770617311017 0 0.00313353512487953 0 0 0 0 0 0 0 0 0 0 0 0 0 0 0.00148228704019848 0 0 0 0 0 0 0 0 0 0 0 0 0 0 0 0 0 0 0 0 0 0 0 0 0 0 0 0 0.00257994680146145 0.0350074344403698 0 0 0 0 0 0 0 0 0 0 0 0 0 0 0 0 0 0 0 0 0 0 0 0 0 0 0 0 0 0 0 0 0 0 0 0 0 0.00295638754480192 0 0 0 0 0.00916006503283246 0.0163107829760695 0 0.00939850561776979 0 0 0.044320921715651 0.0259026206730792 0 0.00396908182160612 0.0111250097920829 0.00052052269110134 0 0 0 0 0 0 0 0 0 0 0.00120418054467731 0 0 0 0 0 0 0 0 0 0 0.00213285518130549 0 0 0 0 0 0 0 0 0 0 0.00203322292192205 0.000703969339415402 0 0 0 0 0 0 0 0.00446283798541623 0.00322406173784557 0 0 0 0 0 0 0 0 0 0 0 0 0 0 0 0 0 0.000405709028637074 0 0 0 0 0 0 0 0 0 0 0 0 0 0 0.000718625203763445 0 0 0 0.000487284106553138 0.00498595897512262 0.00400708449068224 0.0020599889839613 0 0 0.00129866664199304 0.00805515021581543 0.00822700455647664 0 0.00862837211817162 0.00137054177742357 0.00934258977567774 0 0 0.00540621985585345 0.00120081612087108 0.000596464973373698 0.00431510918038817 0.00257438817359308 0.00252661460201681 0 0 0.145147804845706 0.00838895725523802 0.00355472680757226 0 0 0 0 0 0 0 0 0 0 0 0 0 0 0 0 0 0 0 0 0 0 0 0 0 0 0 0 0 0 0 0 0 0 0 0.000985725748071582 0.00339126564905983 0.00928461566126627 0.0268731647120355 0 0.0632944304613226 0.0132898517433262 0 0.00158059332684954 0.0514906010642881 0.0090107233255581 0.0116831702294972 0.00428753780444346 0.0182396662067961 0 0.00290686642817553 0.0163798531684277 0.00754201178670739 0.134072389828472 0.0687500180284366 0.0451539734395169 0.071378092305074 0.0347553671137298
0 0 0 0 0 0 0 0 0 0 0 0 0 0 0 0 0 0 0 0 0 0 0 0 0 0 0 0 0 0 0 0 0 0 0 0 0 0 0 0 0 0 0 0 0 0 0 0 0 0 0 0 0 0 0 0 0 0 0 0 0 0 0 0 0 0 0 0 0 0 0 0 0 0 0 0 0 0 0 0 0 0 0 0 0 0 0 0 0 0 0 0 0 0 0 0 0 0 0 0 0 0.00443388357189463 0 0 0 0 0 0 0 0 0 0 0 0 0 0 0 0 0 0 0 0 0 0 0 0 0 0 0 0 0 0 0 0 0 0 0 0 0 0 0 0 0 0 0 0 0 0 0 0 0.00744766569757118 0.0103606569123862 0 0.000603406163961464 0 0 0 0 0 0 0 0 0 0 0 0 0 0 0 0.00314497747366496 0 0.00407848359628898 0 0 0 0 0 0 0 0 0 0 0 0 0 0 0 0.0212761644234922 0 0.0184567780228182 0 0.00561742236239332 0 0 0 0 0 0 0 0 0 0 0.000682590919670628 0.000963625621657783 0 0.00190331626963038 0 0 0 0 0 0 0 0 0 0 0.0020042494518735 0 0 0 0 0 0 0 0.00100248758863808 0 0 0 0 0 0 0 0 0 0 0.00516471004291248 0.0610053458877252 0.0438515360924422 0.000451368857971911 0 0 0 0 0 0 0 0.0063341889468675 0.0728397134880881 0.00717709165267506 0.00444387894465002 0.00580575867552496 0 0.017845075655834 0.0545216098726502 0.0184935290530197 0.00965843381487492 0.0204796538259532 0.0151309503700213 0.100564792644811 0.0414411090277275 0.0376541959612504 0 0 0 0 0 0 0 0 0 0 0 0 0 0 0 0 0 0 0 0 0 0 0 0.0152057792958555 0 0 0 0 0 0 0 0 0 0 0 0 0 0.00261816367615991 0.158988735239542 0.0776476111830054 0 0.0280264457386052 0 0.00536890995433575 0.0115061101473448 0.00445294799304544 0.000901076188410618 0 0.00106390653224026 0 0.019355470276848 0.0190231702408294 0 0 0.0175303238041038 0.00171330780494513 0.00288402311478542 0.0288753679190022
0 0 0 0 0 0 0 0 0 0 0 0 0 0 0 0 0 0 0 0 0 0 0 0 0 0 0 0 0 0 0 0 0 0 0 0 0 0 0 0 0 0 0 0 0 0 0 0 0 0 0 0 0 0 0 0 0 0 0 0 0 0 0 0 0 0 0 0 0 0 0 0 0 0 0 0 0 0 0 0 0 0 0 0 0 0 0 0 0 0 0 0 0 0 0 0 0 0 0 0 0 0 0 0 0 0 0 0 0 0 0 0 0 0 0 0 0 0 0 0 0 0 0 0 0 0 0 0 0 0 0 0 0 0 0 0 0 0 0 0 0 0 0 0 0 0 0 0 0 0 0 0 0 0 0 0 0 0 0 0 0 0 0 0 0 0 0 0 0 0 0 0 0 0 0 0 0 0 0 0 0 0 0 0 0 0 0 0.0211718894727722 0 0.0164852252224033 0 0.00588441903116021 0 0 0 0 0 0 0 0 0 0 0 0 0 0 0 0 0 0 0 0 0 0 0 0 0 0 0 0 0 0 0 0 0 0 0 0 0 0 0 0 0 0 0 0.00688381787179965 0 0.0194763307356094 0 0 0 0 0 0 0 0 0.0115320822321351 0.0525395959149977 0.00761327544915043 0.0040506016491183 0.00453284896836982 0 0.00565173569721318 0.0474306805096088 0.0137974201728373 0.011359888458587 0.0115038606463845 0 0.0438155753380412 0.043205928704739 0.024568118959445 0 0 0 0 0 0 0 0 0 0 0 0 0 0 0 0 0 0 0 0 0 0 0 0.00761748162649339 0 0 0 0 0 0 0 0 0 0 0 0 0 0 0.174021272132478 0.0787469934119573 0.135369014439882 0 0 0 0 0 0 0 0 0 0.0248943145179919 0.0826792413643107 0 0 0.133460668420245 0.0117077190522688 0 0
0 0 0 0 0 0 0 0 0 0 0 0 0 0 0 0 0 0 0 0 0 0 0 0 0 0 0 0 0 0 0 0 0 0 0 0 0 0.0139303529385343 0 0 0 0 0 0 0 0 0 0 0 0 0 0 0 0 0 0 0 0 0 0 0 0 0 0 0 0 0 0.0106818688842938 0 0 0 0 0 0 0 0 0 0 0 0 0 0 0 0 0 0 0.00287363954815785 0 0 0 0 0 0.00543512766773545 0.00491523408713038 0 0.00608806355403177 0 0 0 0 0 0 0 0 0.0112900714645103 0 0 0 0 0 0 0 0 0 0 0 0 0 0 0 0 0 0 0 0 0 0 0 0 0 0 0 0 0 0 0 0 0 0 0 0 0 0 0 0 0 0 0 0 0 0 0 0 0 0 0 0 0 0 0 0 0 0 0 0 0 0 0 0 0 0 0 0 0 0 0 0 0 0 0 0 0 0 0 0 0 0 0 0 0 0 0 0 0 0 0 0.0438170234590955 0 0 0 0 0 0 0 0 0 0 0 0 0 0 0 0.0660751856383834 0 0 0.0873373536855177 0.0631029691777259 0.325447946797782 0 0 0 0.0982033314422058 0 0 0 0 0.0640316203966105 0.0425291163189357 0 0 0 0 0 0 0 0 0 0 0 0 0 0 0 0 0 0 0 0 0 0 0 0 0 0 0 0 0 0 0 0 0 0.00620584661421621 0 0 0 0 0 0 0 0 0 0 0 0 0.024526521606489 0 0 0 0 0.0824738016448538 0 0 0 0 0 0 0 0 0 0 0 0 0 0 0 0 0 0 0 0 0 0 0 0 0 0 0.010685422409038 0 0.0196000051583964 0 0.0107494975063567 0 0 0 0 0 0 0 0
0 0 0 0 0 0 0 0 0 0 0 0 0 0 0 0 0 0 0 0 0 0 0 0 0 0 0 0 0 0 0 0 0 0 0 0 0 0 0 0 0 0 0 0 0 0 0 0 0 0 0 0 0 0 0.0174436592631809 0 0 0 0 0 0 0 0 0 0 0 0 0 0 0 0 0 0 0 0 0 0 0 0 0 0 0 0 0 0 0 0 0 0 0 0 0 0 0 0 0 0 0 0 0 0 0.00259367082314621 0 0 0 0 0 0 0 0 0 0 0 0 0 0 0 0 0 0 0 0 0 0 0 0 0 0 0 0 0 0 0 0 0 0 0 0 0 0.013582512098781 0 0 0 0 0.00326731927347458 0 0 0 0 0 0 0 0 0.0183766014761914 0 0 0 0 0 0 0 0 0 0 0 0 0 0 0 0 0 0 0 0 0 0 0 0 0 0 0 0 0 0 0 0 0 0 0.315322730551091 0 0 0 0 0 0 0.0151151036158948 0 0 0 0 0 0 0 0 0 0 0 0 0 0 0 0 0 0 0 0.0433470873665202 0.0165606152044439 0 0 0 0 0 0 0 0 0 0 0 0 0 0 0 0 0 0 0 0 0.00252492379043255 0 0 0 0 0 0 0 0 0 0.00643971388752522 0 0 0 0 0 0 0.0033288945707874 0 0 0 0.058246144440816 0 0 0 0 0 0 0 0 0 0 0 0 0 0 0 0 0 0 0 0 0 0 0 0 0 0 0 0 0 0 0 0 0 0 0 0 0 0 0 0.0892221293948558 0.00746732780574733 0.00799429087271767 0.0221351933172119 0 0 0 0.0251344296289937 0.0663852374506048 0.00734284752171603 0 0 0 0 0 0 0 0 0 0 0.258169567645868
0 0 0 0 0 0 0 0 0 0 0 0 0 0 0 0 0 0 0 0 0 0 0 0 0 0 0 0 0 0 0 0 0 0 0 0 0 0 0 0 0 0 0 0 0 0 0 0 0 0 0 0 0 0 0.006795028947091 0 0 0 0 0 0 0 0 0 0 0 0 0 0 0 0 0 0 0 0 0 0 0 0 0 0 0 0 0 0 0 0 0 0 0 0 0 0 0 0 0 0 0 0 0 0.00774671559013094 0.0387926931297356 0 0 0 0 0 0 0 0 0 0 0 0 0 0 0 0 0 0 0 0 0 0 0 0 0 0 0 0 0 0 0 0 0 0 0 0 0 0.0108221961070927 0 0 0 0 0.0570260209465226 0.00745597641740084 0 0 0 0 0.039256167745439 0.00761168044440318 0 0.0150424949410436 0.00419813076674325 0 0 0 0 0 0 0 0 0 0 0 0 0 0 0 0 0 0 0 0 0 0 0 0 0 0 0 0 0 0 0 0 0 0.0282128137609304 0.00227423144510337 0 0 0 0 0 0 0 0 0 0 0 0 0 0 0 0 0 0 0 0 0 0 0 0 0 0 0 0 0 0 0 0 0 0 0 0 0 0 0 0 0 0 0 0 0 0 0 0.00221716220348301 0 0 0 0 0 0 0 0 0 0.00809523726449774 0 0 0 0 0 0 0.00291452778759238 0 0 0 0.1069013584271 0.00456624272560054 0.00263129075842102 0 0 0 0 0 0 0 0 0 0 0 0 0 0 0 0 0 0 0 0 0 0 0 0 0 0 0 0 0 0 0 0 0 0 0 0 0.00848806994833578 0.0837176993882367 0.0170708951072729 0.156163422449854 0.0284457429423094 0 0 0.0150716426762705 0 0.0396389995944379 0 0.00858625617105704 0.0140509584184623 0 0 0.00290324841500769 0.00745226626645629 0.00512661952847206 0.0210500009289834 0 0.136998678900824 0.102675529855689
0 0 0 0 0 0 0 0 0 0 0 0 0 0 0 0 0 0 0 0 0 0 0 0 0 0 0 0 0 0 0 0 0 0 0 0 0 0 0 0 0 0 0 0 0 0 0 0 0 0 0 0 0 0 0.00560467288495405 0 0 0.000608075677056132 0.00213971162646909 0 0 0 0 0 0 0 0 0 0 0 0 0 0 0 0 0 0 0 0 0 0 0 0 0 0 0 0 0 0 0 0 0 0 0 0 0 0 0 0 0 0.00200797644485336 0.00493173713079597 0 0 0 0 0 0 0 0 0 0 0 0 0 0 0 0 0 0 0 0 0 0 0 0 0 0 0 0 0 0 0 0 0 0 0 0 0 0.00902289085555116 0 0 0 0 0.00623429121586096 0 0 0.000929384916942872 0 0 0.000471276275100446 0 0 0.0112772876237648 0.00295841550600037 0 0 0 0 0 0 0 0 0 0 0 0.0019602701556851 0 0 0 0 0 0 0 0 0 0 0.00215291563259039 0.00282318419931101 0 0 0 0 0 0 0 0 0 0.00806368970705773 0 0 0 0 0.0257698089987828 0.00156122089986998 0 0.100237447013414 0 0.0134388301974814 0 0 0 0 0 0 0 0 0 0 0.00368737965653201 0 0 0 0 0 0.0348057760608 0.10172066748602 0.00162460346632348 0 0 0 0 0 0.00649309485595832 0 0 0 0 0 0 0 0 0 0 0 0.00095147538125258 0 0 0 0 0 0 0 0 0.00129665620541704 0.00631286112334088 0.00198898373131718 0 0 0.000734500992537341 0.011565618025125 0.00897799875975925 0 0 0 0.00165848237690853 0 0 0.0563646633775303 0 0 0 0 0 0 0 0 0 0 0 0 0 0 0 0 0 0 0 0 0 0 0 0 0 0 0 0 0 0.00339056364902255 0 0 0.00349398969843303 0 0 0 0 0.000869873951232013 0.0350676804787504 0.0849344621160383 0.00113027678074142 0.0108678022249678 0.00437791264456151 0 0.00145192610371847 0.015830469033296 0.0157635271814758 0 0.104540433028939 0.135707091148503 0.0301122840040486 0.0092323974254934 0 0.00466654946465013 0.0219559512580805 0.00234631601982299 0 0 0 0.0738846453278624
0 0 0 0 0 0 0 0 0 0 0 0 0 0 0 0 0 0 0 0 0 0 0 0 0 0 0 0 0 0 0 0 0 0 0 0 0 0 0 0 0 0 0 0 0 0 0 0 0 0 0 0 0 0 0 0 0 0 0 0 0 0 0 0 0 0 0 0 0 0 0 0 0 0 0 0 0 0 0 0 0 0 0 0 0 0 0 0 0 0 0 0 0 0 0 0 0 0 0 0 0 0 0 0 0 0 0 0 0 0 0 0 0 0 0 0 0 0 0 0 0 0 0 0 0 0 0 0 0 0 0 0 0 0 0 0 0 0 0 0 0 0 0 0 0 0 0 0.00128083591920783 0 0 0.00186910039272025 0 0 0 0 0 0 0 0 0 0 0 0 0 0 0 0 0 0 0 0 0 0 0 0 0 0 0 0 0 0 0 0 0 0 0 0 0 0.00279753594734198 0 0 0 0 0.0195827125831136 0 0 0.0230775353018344 0 0 0 0 0 0 0 0 0 0 0 0 0 0 0 0 0 0 0.0248567229249851 0.0579800795373049 0 0.010400995478395 0 0 0 0 0.0018581231585481 0 0 0 0 0 0 0 0 0 0 0 0 0 0 0 0 0 0 0 0 0 0 0 0.00082466521705405 0 0 0.0013408763395648 0 0 0 0 0.00054114083969541 0 0 0.00438724877344511 0 0 0 0 0 0 0 0 0 0 0 0 0 0 0 0 0 0 0 0 0 0 0 0 0 0 0 0 0 0 0 0 0 0 0 0 0 0 0 0.008922492526852 0.00106281398347464 0.0216158436452651 0.00135897164742167 0 0 0.00268606299407348 0 0.160366521418612 0 0.18610776423548 0.0640538668301395 0.00298463348510465 0 0.0796980875120595 0.062926932082386 0.108699426121418 0 0.132105610775992 0 0.0166134003285109
0 0 0 0 0 0 0 0 0 0 0 0 0 0 0 0 0 0 0 0 0 0 0 0 0 0 0 0 0 0 0 0 0 0 0 0 0 0 0 0 0 0 0 0 0 0 0 0 0 0 0 0 0 0 0.00070946133443976 0 0 0 0 0 0 0 0 0 0 0 0 0 0 0 0 0.0012379365628031 0 0 0 0 0 0 0 0 0 0 0 0 0 0 0 0 0 0 0 0 0 0 0 0 0 0 0 0 0 0 0 0 0 0 0 0 0 0 0 0 0 0 0 0 0 0 0 0 0 0 0 0 0 0 0 0 0 0 0 0 0 0 0 0 0 0 0 0 0 0 0 0 0 0 0 0 0 0 0.000607505905820039 0 0 0 0 0 0 0 0 0 0 0 0 0 0 0 0 0 0 0 0 0 0 0 0.00934874208136186 0.0133722601488404 0.00266571570871813 0 0 0 0 0 0 0 0 0 0 0 0.0155754695974992 0 0 0 0 0.0115893434341054 0 0 0.058166931107823 0 0 0 0 0 0 0 0 0 0 0 0 0.0105674774325567 0 0 0 0 0 0.0108837398603168 0.0369196438732046 0.00120890754873416 0.0549441242687644 0.00610251856698061 0 0.0128870939670137 0 0.02288937330694 0 0 0 0 0 0 0 0 0 0 0.029976107398024 0 0 0 0 0 0 0 0 0 0 0 0 0 0 0 0.00250972884176771 0 0 0.0011190727098109 0 0.00201512196765405 0 0 0.0178735906993298 0 0 0 0 0 0 0 0 0 0 0 0 0 0 0 0.00440795122472416 0 0 0.00196135947221359 0.00188618892715793 0.00452420001025691 0.0111779178711369 0.00095141075667268 0.00324545427066057 0 0 0 0.00268433749204078 0 0 0 0 0 0 0 0 0 0 0 0 0 0.00531888408204864 0 0 0.00273929935715218 0 0.00351208523969276 0.139583162319215 0.124785915437547 0 0.208261438793468 0.0695208610793882 0 0.00496996425397433 0.0538839423011537 0 0 0.00377197369528465 0.00588982525218192 0.0237539618415222
0 0 0 0 0 0 0 0 0 0 0 0 0 0 0 0 0 0 0 0 0 0 0 0 0 0 0 0 0 0 0 0 0 0.0012138021077459 0 0 0 0 0 0 0 0 0 0 0 0 0 0 0 0 0 0 0 0 0.0010731960259037 0 0.00125732030061817 0.000646821084131294 0.00125116151494653 0 0 0 0 0 0 0 0 0.000932707883926738 0 0 0 0.00500620529224179 0 0 0 0 0 0 0 0 0 0 0 0 0 0 0 0.000625732591841299 0 0 0 0 0.000364011865528434 0 0 0 0 0 0 0 0 0 0 0 0 0 0 0 0 0 0 0 0 0 0 0 0 0 0 0 0 0 0 0 0 0 0 0 0 0 0 0 0 0 0 0 0 0 0 0 0 0 0 0 0 0 0 0 0 0 0 0 0 0.000292271621264011 0 0 0 0 0 0 0 0 0.00118793069993609 0 0 0 0 0 0 0 0 0 0 0 0.00181898687563376 0 0.00187822617213382 0 0 0 0 0 0 0 0 0 0 0 0.0331099111954795 0.000698904805601836 0 0 0 0.00233265686607307 0 0.00505641588249644 0.0242390833430815 0 0 0 0 0 0 0 0 0 0 0 0 0.00104973844319643 0 0 0 0 0 0.00182799975289788 0.0043490589527948 0 0.00133429367167776 0.0131683651337789 0 0 0 0.0555170994875211 0 0 0 0 0 0 0 0 0 0 0.0176973272819613 0.000322029056468371 0 0.00037350074019797 0 0 0 0 0 0 0.00254550324391854 0.00162077142268556 0.00217115160105211 0.00089104541856005 0 0.00105832930450654 0.0897106192591532 0.0616661880384112 0.00424472403939979 0.0194239820479245 0.00911918333088139 0.0425850763794192 0 0 0.0464773872430829 0.000727919846392048 0 0 0 0 0 0 0 0 0 0 0 0 0 0 0.00294137763102739 0 0.000835419024428755 0.00177123088016866 0.00147168716120192 0.00328861006914546 0 0 0 0 0 0 0 0 0 0 0 0 0.000802129132854243 0 0 0 0 0 0 0.00182331690058418 0.017008773528487 0.000808717767653503 0 0 0 0.00432026815564971 0.0232818634928584 0.032284196286172 0.156549762646944 0 0.00785904694584799 0.0148629410053491 0.0552333332894857 0.106825888712054 0.00234926552530318 0 0.032374119240053 0.0230454444366551 0.0493959683436118
0 0 0 0 0 0 0 0 0 0 0 0 0 0 0 0 0 0 0 0 0 0 0 0 0 0 0 0 0 0 0 0 0 0 0 0 0 0 0 0 0 0 0 0 0 0 0 0 0 0 0 0 0 0 0 0 0 0 0 0 0 0 0 0 0 0 0 0 0 0 0 0 0 0 0 0 0 0 0 0 0 0 0 0 0 0 0 0 0 0 0 0 0 0 0 0 0 0 0 0 0 0 0 0 0 0 0 0 0 0 0 0 0 0 0 0 0 0 0 0 0 0 0 0 0 0 0 0 0 0 0 0 0 0 0 0 0 0 0 0 0 0 0 0 0 0 0 0 0 0 0 0 0 0 0 0 0 0 0 0 0 0 0.0116466542652173 0 0 0 0 0 0 0 0 0 0 0 0 0.0121235251485175 0 0 0 0 0 0 0 0 0 0 0 0 0 0 0 0 0 0.142914759358422 0 0 0.103386142089696 0 0 0 0 0 0 0 0 0 0 0 0 0 0 0 0 0 0 0 0.0145396208908904 0 0.112909936500535 0 0.00646547280533185 0.00994527499652314 0 0.0569015017296725 0 0 0 0 0 0 0 0 0 0 0.00440101899642624 0 0 0 0 0 0 0 0 0 0.0109889388445836 0 0 0 0 0 0 0 0 0 0 0 0 0 0 0 0 0 0 0 0 0 0 0 0 0 0 0 0 0 0 0 0 0 0 0 0 0 0 0 0 0 0.100923419891303 0 0 0 0.0528797015421244 0.00905133614061145 0 0 0 0 0 0.00852068452607486 0 0 0 0 0 0.00553272315092028 0 0 0.0349713541271427 0.0073698653076748 0.256025137887672 0.0385029318006611 0 0 0 0 0 0 0 0 0
0 0 0 0 0 0 0 0 0 0 0 0 0 0 0 0 0 0 0 0 0 0 0 0 0 0 0 0 0 0 0 0 0 0.0016666518808686 0 0 0 0 0 0 0 0 0 0 0 0 0 0 0 0 0 0 0 0 0 0 0 0 0 0 0 0 0 0 0 0 0 0.00680286140669754 0.00213082682398026 0 0 0.016794789782512 0 0 0 0 0 0 0 0 0 0 0 0 0 0 0.00113917780684412 0 0 0 0 0 0 0 0 0 0 0 0 0 0 0 0 0 0.00205387867055901 0 0 0 0 0 0 0 0 0 0 0 0 0 0 0 0 0 0 0 0 0 0 0 0 0 0 0 0 0 0 0 0 0 0 0 0 0 0 0 0 0 0 0 0 0 0 0 0 0 0 0 0 0 0 0 0 0 0 0 0 0 0 0 0 0 0 0 0 0 0 0 0 0 0 0 0 0 0 0 0 0 0 0 0 0 0 0 0 0 0 0.0032924716578005 0 0 0 0 0 0 0 0 0 0 0 0 0 0 0 0 0 0 0 0 0 0 0 0.00395734587227382 0 0 0 0.00638107133000779 0 0 0 0 0 0 0 0 0 0 0 0.0175463589457888 0.0112601204074691 0.00800243774074222 0 0 0 0 0.00943852259542044 0.00323341352667343 0 0.00537197234257954 0.0374588369316613 0.0147343910682394 0 0 0.0453591240202635 0.0366321004151431 0.00583879462307415 0.125899209081962 0.00436799056172675 0.0542542751980012 0.00481556081604184 0.00797810167998432 0.0050645302331273 0.0793474752344977 0 0 0 0 0 0 0 0 0 0 0 0 0 0 0 0 0.00215861753720667 0.00218808695864549 0 0 0 0 0 0 0 0 0 0 0 0 0 0 0 0 0 0 0 0 0 0.115191258809448 0.0144808871016866 0.078597949527962 0.0209293826627346 0 0 0 0 0 0 0.07939967653137 0 0 0.0761441013331383 0 0 0.0822361495971443 0.00785159928672438 0 0
0 0 0 0 0 0 0 0 0 0 0 0 0 0 0 0 0 0 0 0 0 0 0 0 0 0 0 0 0 0 0 0 0 0 0 0 0 0 0 0 0 0 0 0 0 0 0 0 0 0 0 0 0 0 0 0 0 0 0 0 0 0 0 0 0 0 0 0 0 0 0 0 0 0 0 0 0 0 0 0 0 0 0 0 0.000975264163744951 0 0.000374020898109612 0 0.000869317126743541 0 0 0 0 0 0 0 0 0 0 0 0 0 0 0 0 0 0 0 0 0 0 0 0 0 0 0 0 0 0 0 0 0 0 0 0 0 0 0 0 0 0 0 0 0 0 0 0 0 0 0 0 0 0 0 0 0 0 0 0 0 0 0 0 0 0 0 0 0 0 0 0 0 0 0 0 0 0 0 0 0 0 0 0 0 0 0 0 0 0 0 0 0 0 0 0 0 0 0 0 0 0 0 0 0 0 0 0 0 0.0038684917192738 0 0 0 0 0 0 0 0 0 0 0 0 0 0 0 0 0 0 0 0 0 0 0 0 0 0 0 0 0 0 0 0 0 0 0 0 0.00411456192900874 0.00195057999783335 0.000838342911740726 0.00438141145853684 0 0.000773084663358706 0 0.0121435955743394 0.00458084459500906 0 0.0214162645918785 0.0134210923514148 0.00445850379142544 0 0.00455177763311458 0.0179236606412011 0.00130822326384832 0.0102631200449577 0.0890170050024688 0.0106064217133149 0.0392643015650973 0 0 0.00138768400786728 0.0395342613342857 0.00464355059266627 0 0 0 0 0 0.00363187348946794 0 0 0 0 0 0 0 0 0 0 0.00276771278031445 0 0 0 0 0 0 0 0.00140934691714522 0 0 0 0 0 0 0 0 0 0.00231477502588924 0 0 0 0.0290618471358049 0.0281568231555305 0.0266559362063236 0.0239859148021552 0 0 0.00164553259607152 0.00665100770438357 0.0740474424810789 0.00688675052416718 0.10181664677733 0 0.0262748244345542 0 0.165268929567539 0.00688299343168263 0.104004754685592 0.0908709545291959 0.0012450683851374 0.00375548379939668
0 0 0 0 0 0 0 0 0 0 0 0 0 0 0 0 0 0 0 0 0 0 0 0 0 0 0 0 0 0 0 0 0 0 0 0 0 0 0 0 0 0 0 0 0 0 0 0 0 0 0 0 0 0 0 0 0 0 0 0 0 0 0 0 0 0 0 0 0 0 0 0 0 0 0 0 0 0 0 0 0 0 0 0 0 0 0 0 0 0 0 0 0 0 0 0 0 0 0 0 0 0 0 0 0 0 0 0 0 0 0 0 0 0 0 0 0 0 0 0 0 0 0 0 0 0 0 0 0 0 0 0 0 0 0 0 0 0 0 0 0 0 0 0 0 0 0 0 0 0 0 0 0 0 0 0 0 0 0 0 0 0 0 0 0 0 0 0 0 0 0 0 0 0 0 0 0 0 0 0 0 0 0 0 0 0 0 0 0 0 0 0 0 0 0 0 0 0 0 0 0 0 0 0 0 0 0 0 0 0 0 0 0 0 0 0 0 0 0 0 0 0 0 0 0 0 0 0 0 0 0 0 0 0 0 0 0 0.00363345978808715 0 0 0 0 0 0 0 0 0.00295861074218619 0.0132069211117694 0 0.00157532004855635 0.0154327975094243 0 0.0363001831149726 0.100030433821374 0.0160510090675599 0.0354810994125056 0 0 0.00323551947196388 0.00811135153932183 0.0854513063063021 0 0 0 0 0 0 0 0 0 0 0 0 0 0 0 0 0 0 0 0 0 0 0 0 0 0 0 0 0 0 0 0 0 0 0 0 0 0 0.00821907933188487 0.013837035612396 0 0 0 0 0.00450809291635173 0.0333984289576432 0.0623994734632049 0.0796897842678895 0.21017267613359 0 0 0.176389779485592 0 0.00299291898552881 0.0204133801390037 0.0568123094543294 0 0.00969902931856263
0 0 0 0 0 0 0 0 0 0 0 0 0 0 0 0 0 0 0 0 0 0 0 0 0 0 0 0 0 0 0 0 0 0 0 0 0 0 0 0 0 0 0 0 0 0 0 0 0 0 0 0 0 0 0 0 0 0 0 0 0 0 0 0 0 0 0 0 0 0 0 0 0 0 0 0 0 0 0 0 0 0 0 0 0 0 0 0 0 0 0 0 0 0 0 0 0 0 0 0 0.00183672316502255 0.0251259273968715 0 0 0 0 0 0 0 0 0 0 0 0 0 0 0 0 0 0 0 0 0 0 0 0 0 0 0 0 0 0 0 0 0 0 0 0 0 0.00559481205744394 0 0 0 0 0.00606795876718204 0 0 0.0119946439294228 0 0 0.0175773362665091 0.00235284827754455 0 0.00324829078885144 0.0131650373400268 0 0 0 0 0 0 0 0 0 0 0 0.00191954134380613 0 0 0 0 0 0 0 0 0 0 0.00263850455591187 0 0 0 0 0 0 0 0 0 0 0 0 0 0 0 0 0 0 0.00534847076163552 0 0 0 0 0 0 0 0 0 0 0 0 0 0 0 0 0 0 0 0 0 0 0 0 0 0 0 0 0 0 0 0 0 0 0 0 0 0 0 0 0.000978187371760007 0 0 0 0 0 0.00153501783743471 0 0 0 0 0 0 0 0 0 0 0 0 0 0 0.0700822289180941 0 0 0 0 0 0 0 0 0 0 0 0 0 0 0 0 0 0 0 0 0 0 0 0 0 0 0 0 0 0 0 0 0 0 0 0 0 0 0.00351366419725876 0.00751305352523463 0 0.509657650992262 0 0 0 0 0.0064256775495697 0.00739509286032676 0.223334061047373 0 0.00957668473974484 0 0 0.0152209901119058 0.0062012366748132 0 0 0.0349646635653833 0.00673169595861023 0
0 0 0 0 0 0 0 0 0 0 0 0 0 0 0 0 0 0 0 0 0 0 0 0 0 0 0 0 0 0 0 0 0 0 0 0 0 0 0 0 0 0 0 0 0 0 0 0 0 0 0 0 0 0 0 0 0 0 0 0 0 0 0 0 0 0 0 0 0 0 0 0 0 0 0 0 0 0 0 0 0 0 0 0 0.00180717340614708 0 0 0 0 0 0 0 0 0 0 0 0 0 0 0 0 0 0 0 0 0 0 0 0 0 0 0 0 0 0 0 0 0 0 0 0 0 0 0 0 0 0 0 0 0 0 0 0 0 0 0 0 0 0 0 0 0 0 0 0 0.00894703125936581 0 0 0 0 0 0 0 0 0 0 0 0 0 0 0 0 0 0 0 0 0 0 0 0.00410585702299492 0 0.00583608163254977 0 0 0 0 0 0 0 0 0 0 0 0 0 0 0 0.00727278597894026 0 0.00640828827618277 0 0 0 0 0 0 0 0.00209639455034729 0 0 0 0 0 0 0 0 0 0 0 0 0 0 0 0 0 0 0 0 0 0 0 0 0 0 0 0 0 0 0 0 0 0 0 0 0 0 0 0 0.00793193747414908 0 0 0 0.0221864696431756 0.00684329910270843 0 0.0165006423031559 0.00540992232409709 0.00293966698128178 0 0.002066406398443 0.0201713881253701 0 0.00299590793116328 0.0378111790735507 0.00332531131410604 0.0179705369094991 0 0 0.0192108178260185 0.00975972209095456 0.0066681209538854 0 0 0 0 0 0 0 0 0 0 0 0 0 0 0 0 0 0 0 0 0 0 0 0.00260439582614064 0.0020807026499868 0 0 0 0 0 0 0 0 0 0.00536212954312185 0 0 0 0.0302743935409378 0.205322357579613 0.0426766932276859 0.0672671265700014 0 0 0.0207283240017632 0 0 0 0 0 0.0493010424568064 0.180693683453269 0.0332293998122661 0 0 0.0615830132972806 0.0362888483056906 0.0443229491573499
0 0 0 0 0 0 0 0 0 0 0 0 0 0 0 0 0 0 0 0 0 0 0 0 0 0 0 0 0 0 0 0 0 0 0 0 0 0 0 0 0 0 0 0 0 0 0 0 0 0 0 0 0 0 0 0 0 0 0 0 0 0 0 0 0 0 0 0 0 0 0 0 0 0 0 0 0 0 0 0 0 0 0 0 0 0 0 0 0 0 0 0 0 0 0 0 0 0 0 0 0 0 0 0 0 0 0 0 0 0 0 0 0 0 0 0 0 0 0 0 0 0 0 0 0 0 0 0 0 0 0 0 0 0 0 0 0 0 0 0 0 0 0 0 0 0 0 0 0 0 0 0 0 0 0.00286780304967086 0 0 0 0 0 0 0 0 0 0 0 0 0 0 0 0 0 0 0 0 0 0 0 0 0 0 0 0 0 0 0 0 0 0 0 0 0 0 0 0 0 0 0.00207131008561066 0.00639494474692229 0 0 0 0 0 0 0 0 0 0 0 0 0 0 0 0 0 0 0 0 0 0 0 0 0 0 0 0 0 0 0 0 0 0 0 0 0 0 0.00102335006479713 0 0 0 0.00179664148114243 0.00475731071202709 0.00683479649053829 0 0.0238015242394492 0.00239708649540861 0 0 0 0.0216879923492524 0.00254721157902032 0 0.0105407270734264 0.00176684258194338 0.0118725387012007 0 0 0.00342339519286613 0 0 0 0 0 0 0 0 0 0 0 0 0 0 0 0 0 0 0 0 0 0 0 0 0 0 0.00261478294161445 0 0 0 0 0 0 0 0 0 0 0 0 0 0.00428324952367962 0.14714135800871 0.004551049688149 0.00643868581906266 0 0 0 0 0.232674379505879 0.00990820261522424 0.11313074223427 0 0.00513602137171678 0.172262294625486 0.100907948954386 0.0299729123025845 0.0671948975659628 0 0 0
0 0 0 0 0 0 0 0 0 0 0 0 0 0 0 0 0 0 0 0 0 0 0 0 0 0 0 0 0 0 0 0 0 0 0 0 0 0 0 0 0 0 0 0 0 0 0 0 0 0 0 0 0 0 0 0 0 0 0 0 0 0 0 0 0 0 0 0 0 0 0 0 0 0 0 0 0 0 0 0 0 0 0 0 0 0 0 0 0 0 0 0 0 0 0 0 0 0 0 0 0.00234536143262148 0.0205116295031436 0 0 0 0 0 0 0 0 0 0 0 0 0 0 0 0 0 0 0 0 0 0 0 0 0 0 0 0 0 0 0 0 0 0 0 0 0 0.00315132949313364 0 0 0 0 0.0587133457727583 0.031478308717831 0 0 0 0 0.0559921122779321 0.00639008184032079 0 0.00375703957752816 0.00234069875389689 0 0 0 0 0 0 0 0 0 0 0 0 0 0 0 0 0 0 0 0 0 0 0 0 0 0 0 0 0 0 0 0 0 0.0553601124919205 0.0322521904819222 0 0 0 0 0 0 0 0 0 0 0 0 0 0 0 0 0 0 0 0 0 0 0 0 0 0 0 0 0 0 0 0 0 0 0 0 0 0 0 0 0 0 0 0 0 0 0 0 0 0 0 0 0 0 0 0 0 0.00156943136901114 0 0 0 0 0 0 0 0 0 0 0.140731632709786 0 0 0 0 0 0 0 0 0 0 0 0 0 0 0 0 0 0 0 0 0 0 0 0 0 0.00204789224310978 0 0 0 0 0 0 0 0 0 0 0 0 0 0 0.00303920130793941 0.170813703871677 0.00562592459859957 0 0 0 0.108099278600463 0 0 0.0113618125487857 0.0591407392848296 0 0 0.00173331434051732 0 0.00423782548515053 0.029078200895236 0 0 0.190228832401886
0 0 0 0 0 0 0 0 0 0 0 0 0 0 0 0 0 0 0 0 0 0 0 0 0 0 0 0 0 0 0 0 0 0.00216374331518919 0 0 0 0 0 0 0 0 0 0 0 0 0 0 0 0 0 0 0 0 0.0189263881910758 0 0.000949685966574877 0.000726745784504369 0.00503066904858347 0 0 0 0 0 0 0 0 0 0 0 0 0.00688955321170352 0 0 0 0 0 0 0 0 0 0 0 0 0 0.000881332078664838 0.000400642995240504 0.00061314220728468 0.000810369088953432 0 0 0 0.000765589519435574 0 0 0.000520184398703977 0 0 0 0 0.00917958028056424 0.0129264514758268 0 0 0 0 0 0 0 0 0 0 0 0 0 0 0 0 0 0 0 0 0 0 0 0 0 0 0 0 0.00113277791796071 0 0 0.00158302424844639 0 0 0 0 0 0.0145150392460837 0 0 0 0 0.00481934662389987 0 0 0.000736956698342768 0 0 0.00136479295863905 0.000809750208696818 0 0.0206310348854575 0.00175988182657183 0 0 0 0 0 0 0 0 0 0 0 0 0 0 0.00429525548566452 0 0.00559568669218516 0 0 0 0 0 0.00216334277978028 0.000850262785841147 0 0 0 0 0 0 0 0 0.00384589045032808 0.131884091498867 0.0256247144795767 0 0.00128671299684104 0 0 0 0.00129057563094925 0 0 0 0 0 0 0 0 0 0 0 0 0 0 0 0 0 0 0 0.00329337255143838 0.0176702164834357 0 0 0 0 0 0 0 0 0 0 0 0 0 0 0 0 0 0 0 0 0.00244494929190322 0 0 0 0.000319366400524294 0 0.00053870411373554 0 0 0 0.00772457059783375 0.000867944607949497 0 0 0 0 0.00109308912344398 0.00282660887731643 0 0 0 0.225726860717647 0.000654266411818191 0 0 0 0 0 0 0 0 0 0 0 0 0 0 0 0 0.000752297147144873 0 0 0 0 0 0 0 0.00641177546050539 0 0 0 0 0 0 0 0 0 0 0 0 0.00140666081858046 0.0178085044213767 0.0111447068537752 0.037177098763215 0.0251778440108388 0 0 0.0546007816998054 0.036213392416866 0.0655278224647113 0.00960507277045988 0.0204822237554538 0.0566616224946044 0 0 0.00233693083485503 0.00565491439861684 0 0.0158751865982621 0 0.0850300009374458 0
