# Supplementary material for: Recovery of neural dynamics criticality in personalized whole-brain models of stroke
Source: Nat Commun. 2022 Jun 27;13:3683. doi: 10.1038/s41467-022-30892-6 (PMC9237050; doi:10.1038/s41467-022-30892-6)
Supplement: Supplementary file 3 — Source Data [file 41467_2022_30892_MOESM3_ESM.zip › Source_Data/Tables/Table1/Structural_Connectivity/controls/con_1_019_319_20_.txt]

0 0 0 0.0155523452936023 0.0112171405666809 0.108839408287609 0.0501692033280374 0.0138352851933643 0.0116040340092323 0.0469689453282746 0.309819943157471 0.0267935969316801 0 0.0414002304629082 0.0126533764080015 0.0220817921630372 0 0.0515348202370624 0.0145660171633407 0 0 0 0 0 0 0 0 0 0 0.131026152398684 0.0678387162465415 0 0 0 0 0 0 0 0 0 0 0 0 0 0 0 0 0 0 0 0 0 0 0 0 0 0 0 0 0 0 0 0 0 0 0 0 0 0 0 0 0 0 0 0 0 0 0 0 0 0 0 0 0 0 0 0 0 0 0 0 0 0 0 0 0.0109032683904572 0 0 0 0 0 0 0 0 0.032845606651549 0 0 0 0 0 0 0 0 0 0 0 0 0 0 0 0.0203501177824668 0 0 0 0 0 0 0 0 0 0 0 0 0 0 0 0 0 0 0 0 0 0 0 0 0 0 0 0 0 0 0 0 0 0 0 0 0 0 0 0 0 0 0 0 0 0 0 0 0 0 0 0 0 0 0 0 0 0 0 0 0 0 0 0 0 0 0 0 0 0 0 0 0 0 0 0 0 0 0 0 0 0 0 0 0 0 0 0 0 0 0 0 0 0 0 0 0 0 0 0 0 0 0 0 0 0 0 0 0 0 0 0 0 0 0 0 0 0 0 0 0 0 0 0 0 0 0 0 0 0 0 0 0 0 0 0 0 0 0 0 0 0 0 0 0 0 0 0 0 0 0 0 0 0 0 0 0 0 0 0 0 0 0 0 0 0 0 0 0 0 0 0 0 0 0 0 0 0 0 0 0 0 0 0 0 0 0 0 0 0 0 0 0 0 0 0 0 0
0 0 0.0403299737488221 0.116373037405494 0 0.015516334174369 0.018840572667916 0 0 0 0.0217532053002548 0.185170577757845 0 0.0746732627894281 0.0403218212411782 0.0123821027172209 0.202431807580438 0.0646448725589578 0 0.153279804789263 0 0 0 0 0 0 0 0 0 0.0225259895203522 0.0276222008963393 0 0 0 0 0 0 0 0 0 0 0 0 0 0 0 0 0 0 0 0 0 0 0 0 0 0 0 0 0 0 0 0 0 0 0 0 0 0 0 0 0 0 0 0 0 0 0 0 0 0 0 0 0 0 0 0 0 0 0 0 0 0 0 0 0 0 0 0 0 0 0 0 0 0 0 0 0 0 0 0 0 0 0 0 0 0 0 0 0 0 0 0 0 0 0 0 0 0 0 0 0 0 0 0 0 0 0.00413443685212111 0 0 0 0 0 0 0 0 0 0 0 0 0 0 0 0 0 0 0 0 0 0 0 0 0 0 0 0 0 0 0 0 0 0 0 0 0 0 0 0 0 0 0 0 0 0 0 0 0 0 0 0 0 0 0 0 0 0 0 0 0 0 0 0 0 0 0 0 0 0 0 0 0 0 0 0 0 0 0 0 0 0 0 0 0 0 0 0 0 0 0 0 0 0 0 0 0 0 0 0 0 0 0 0 0 0 0 0 0 0 0 0 0 0 0 0 0 0 0 0 0 0 0 0 0 0 0 0 0 0 0 0 0 0 0 0 0 0 0 0 0 0 0 0 0 0 0 0 0 0 0 0 0 0 0 0 0 0 0 0 0 0 0 0 0 0 0 0 0 0 0 0 0 0 0 0 0 0 0 0 0
0 0.265529595340887 0 0 0 0 0 0 0 0 0.0891049628209644 0.381824045154764 0 0 0 0 0 0 0.121269254254514 0.0313003908651051 0 0 0 0 0 0 0 0 0 0.0552961353918393 0.0556756161719261 0 0 0 0 0 0 0 0 0 0 0 0 0 0 0 0 0 0 0 0 0 0 0 0 0 0 0 0 0 0 0 0 0 0 0 0 0 0 0 0 0 0 0 0 0 0 0 0 0 0 0 0 0 0 0 0 0 0 0 0 0 0 0 0 0 0 0 0 0 0 0 0 0 0 0 0 0 0 0 0 0 0 0 0 0 0 0 0 0 0 0 0 0 0 0 0 0 0 0 0 0 0 0 0 0 0 0 0 0 0 0 0 0 0 0 0 0 0 0 0 0 0 0 0 0 0 0 0 0 0 0 0 0 0 0 0 0 0 0 0 0 0 0 0 0 0 0 0 0 0 0 0 0 0 0 0 0 0 0 0 0 0 0 0 0 0 0 0 0 0 0 0 0 0 0 0 0 0 0 0 0 0 0 0 0 0 0 0 0 0 0 0 0 0 0 0 0 0 0 0 0 0 0 0 0 0 0 0 0 0 0 0 0 0 0 0 0 0 0 0 0 0 0 0 0 0 0 0 0 0 0 0 0 0 0 0 0 0 0 0 0 0 0 0 0 0 0 0 0 0 0 0 0 0 0 0 0 0 0 0 0 0 0 0 0 0 0 0 0 0 0 0 0 0 0 0 0 0 0 0 0 0 0 0 0 0 0 0
0.00349513892909989 0.0414645970759086 0 0 0.00592391156598678 0.0153947107200895 0.035034902732735 0.00439521102469569 0.00302297699231362 0.0259821230348401 0.00971934721581772 0.00795488470843397 0 0.107394070984455 0.0225463362037225 0.0101675598653943 0.00614217836965152 0.00730820390748401 0 0.0829200536411127 0.0166978252743451 0 0 0 0 0 0 0 0 0.0387203015551412 0.0738702620998917 0 0 0 0 0 0.0379432515236343 0.11348699961957 0 0 0 0 0 0 0.0046159579192613 0 0 0 0 0 0 0 0 0 0 0 0 0 0 0 0 0 0 0 0 0 0 0 0 0 0 0 0 0 0 0 0 0 0 0 0 0 0 0 0 0.00525143839378145 0 0 0 0 0 0 0.0471241335475929 0 0 0 0 0 0 0 0 0 0 0 0 0 0 0 0 0 0 0 0 0 0 0 0 0 0 0 0 0 0 0 0 0 0 0 0 0.221214652217429 0 0 0.0522089708776126 0 0 0 0 0 0 0 0 0 0 0 0 0 0 0 0 0 0 0 0 0 0 0 0 0 0 0 0 0 0 0 0 0 0 0 0 0 0 0 0 0 0 0 0 0 0 0 0 0 0 0 0 0 0 0 0 0 0 0 0 0 0 0 0 0 0 0 0 0 0 0 0 0 0 0 0 0 0 0 0 0 0 0 0 0 0 0 0 0 0 0 0 0 0 0 0 0 0 0 0 0 0 0 0 0 0 0 0 0 0 0 0 0 0 0 0 0 0 0 0 0 0 0 0 0 0 0 0 0 0 0 0 0 0 0 0 0 0 0 0 0 0 0 0 0 0 0 0 0 0 0 0 0 0 0 0 0 0 0 0 0 0 0 0 0 0 0 0 0 0 0 0 0 0 0 0 0 0 0 0 0 0 0 0 0 0
0.00359561340213324 0 0 0.00844949671638895 0 0.0501517652806702 0 0.0611141229706753 0.00514367853094253 0.108377406576817 0.0205374206952968 0.11140928473753 0 0.110068195567233 0.0469580289192767 0.0757730968510397 0.00848242553254966 0 0 0.00416416462887788 0 0 0 0 0 0 0 0 0.202300945865678 0 0 0 0 0 0 0 0 0 0 0 0 0 0 0 0 0 0.0867579418310013 0 0 0 0 0 0 0 0 0 0 0 0 0 0.00530227256066326 0 0 0 0 0 0 0 0 0.0158215993093588 0 0 0 0 0 0 0 0.0040503470949511 0 0 0 0 0 0 0 0 0 0 0 0 0 0 0 0 0 0 0 0 0 0 0 0 0 0 0 0 0 0 0 0 0 0 0 0.00547512356921194 0 0 0 0 0 0 0 0 0 0 0 0 0.00513833105412857 0 0 0 0.0188649276368861 0.0119262086223058 0 0.0093761660385405 0 0 0.0178036949912311 0.00295774101661181 0 0 0 0 0 0 0 0 0 0 0 0 0 0 0 0 0 0 0 0 0 0 0 0 0 0 0 0 0 0 0 0 0 0 0 0 0 0 0 0 0 0 0 0 0 0 0 0 0 0 0 0 0 0 0 0 0 0 0 0 0 0 0 0 0 0 0 0 0 0 0 0 0 0 0 0 0 0 0 0 0 0 0 0 0 0 0 0 0 0 0 0 0 0 0 0 0 0 0 0 0 0 0 0 0 0 0 0 0 0 0 0 0 0 0 0 0 0 0 0 0 0 0 0 0 0 0 0 0 0 0 0 0 0 0 0 0 0 0 0 0 0 0 0 0 0 0 0 0 0 0 0 0 0 0 0 0 0 0 0 0 0 0 0 0 0 0 0 0 0 0 0 0 0 0 0 0 0 0 0 0
0.0524862645600501 0.0118632899176718 0 0.0330340994802294 0.0754492434093615 0 0.0408842521771516 0.0373847000675075 0.0502042035325847 0.21247133538385 0.113485677379017 0.12504889920662 0 0.0550860496579604 0.0362289948135966 0.022358964139102 0 0.0387520097526055 0 0 0 0 0 0 0 0 0 0 0.0133901478321388 0.0251364245148062 0.0152242332431851 0 0 0 0 0 0 0 0 0 0 0 0 0 0 0 0 0 0 0 0 0 0 0 0 0 0 0 0 0 0 0 0 0 0 0 0 0 0 0 0 0 0 0 0 0 0 0 0 0 0 0 0 0 0 0 0 0 0 0 0 0 0 0 0 0 0 0 0 0 0 0 0 0 0 0.0193579573150465 0 0 0 0 0 0 0 0 0.0063188037165419 0.0158344499009736 0 0 0 0 0 0 0 0 0 0 0 0 0 0 0 0 0 0 0 0 0 0 0 0 0 0 0 0 0 0 0 0 0 0 0 0 0 0 0 0 0 0 0 0 0 0 0 0 0 0 0 0 0 0 0 0 0 0 0 0 0 0 0 0 0 0 0 0 0 0 0 0 0 0 0 0 0 0 0 0 0 0 0 0 0 0 0 0 0 0 0 0 0 0 0 0 0 0 0 0 0 0 0 0 0 0 0 0 0 0 0 0 0 0 0 0 0 0 0 0 0 0 0 0 0 0 0 0 0 0 0 0 0 0 0 0 0 0 0 0 0 0 0 0 0 0 0 0 0 0 0 0 0 0 0 0 0 0 0 0 0 0 0 0 0 0 0 0 0 0 0 0 0 0 0 0 0 0 0 0 0 0 0 0 0 0 0 0 0 0 0 0 0 0 0 0 0 0 0 0 0 0 0
0.053580260844362 0.0319020245228832 0 0.166494534542455 0 0.0905449397689355 0 0 0.172154538615824 0.22308491215522 0.0225374349034582 0 0 0.0134757384911021 0 0 0.0269989382909535 0 0 0 0 0 0 0 0 0 0 0 0 0 0 0 0 0 0 0 0 0.0405450356443561 0 0 0 0 0 0 0 0 0 0 0 0 0 0 0 0 0 0 0 0 0 0 0 0 0 0 0 0 0 0 0 0 0 0 0 0 0 0.0104720595553075 0 0 0 0 0 0 0 0 0 0 0 0 0 0 0 0 0 0 0 0 0 0 0 0 0 0 0 0 0 0.0112888597806158 0 0 0 0 0 0 0 0 0 0.00834393983784649 0 0 0 0 0 0 0 0 0 0 0 0 0 0.128576783046681 0 0 0 0 0 0 0 0 0 0 0 0 0 0 0 0 0 0 0 0 0 0 0 0 0 0 0 0 0 0 0 0 0 0 0 0 0 0 0 0 0 0 0 0 0 0 0 0 0 0 0 0 0 0 0 0 0 0 0 0 0 0 0 0 0 0 0 0 0 0 0 0 0 0 0 0 0 0 0 0 0 0 0 0 0 0 0 0 0 0 0 0 0 0 0 0 0 0 0 0 0 0 0 0 0 0 0 0 0 0 0 0 0 0 0 0 0 0 0 0 0 0 0 0 0 0 0 0 0 0 0 0 0 0 0 0 0 0 0 0 0 0 0 0 0 0 0 0 0 0 0 0 0 0 0 0 0 0 0 0 0 0 0 0 0 0 0 0 0 0 0 0 0 0 0 0 0 0 0 0 0 0 0 0 0 0 0 0 0
0.0055911562911573 0 0 0.00790359530441752 0.07704851485617 0.0313291003676928 0 0 0.0353788554935458 0.281073461158565 0.0265532860224827 0.0191390954251957 0 0.0138664718723871 0.01169063651918 0.012734438799036 0 0.0181057498442236 0 0 0 0 0 0 0 0 0 0 0.0106845515750385 0.0157625638564866 0.012946876272416 0 0 0 0 0 0 0 0 0 0 0 0 0 0 0 0.0362952651441205 0 0 0 0 0 0 0 0 0 0 0 0 0 0 0 0 0 0 0 0 0 0 0.00397143962446487 0 0 0 0 0 0 0 0 0 0 0 0 0 0 0 0 0 0 0 0 0 0 0 0 0 0.0062527361120446 0 0 0 0 0 0 0 0 0 0 0 0 0 0 0 0 0 0 0 0.00347807864546536 0 0 0 0 0 0 0 0 0 0 0 0 0 0.0120157327811235 0.124985376038527 0.114644825248775 0.118548192747484 0 0 0 0 0 0 0 0 0 0 0 0 0 0 0 0 0 0 0 0 0 0 0 0 0 0 0 0 0 0 0 0 0 0 0 0 0 0 0 0 0 0 0 0 0 0 0 0 0 0 0 0 0 0 0 0 0 0 0 0 0 0 0 0 0 0 0 0 0 0 0 0 0 0 0 0 0 0 0 0 0 0 0 0 0 0 0 0 0 0 0 0 0 0 0 0 0 0 0 0 0 0 0 0 0 0 0 0 0 0 0 0 0 0 0 0 0 0 0 0 0 0 0 0 0 0 0 0 0 0 0 0 0 0 0 0 0 0 0 0 0 0 0 0 0 0 0 0 0 0 0 0 0 0 0 0 0 0 0 0 0 0 0 0 0 0 0 0 0 0 0 0 0 0 0 0 0 0 0 0 0 0 0 0 0 0
0.00743700529165062 0 0 0.0086209551547058 0.0102842372633583 0.0667220968059212 0.103309427618927 0.0561072987540246 0 0.500613960621378 0.0263338187485755 0.00480833035791254 0 0.0128475779417263 0.0128602417701199 0.0145149739723951 0 0 0 0 0 0 0 0 0 0 0 0 0 0.0104012439823613 0.0109782032406422 0 0 0 0 0 0 0 0 0 0 0 0 0 0 0 0 0 0 0 0 0 0 0 0 0 0 0 0 0 0.00327882336787179 0 0 0 0 0 0 0 0 0.00321742055229316 0 0 0 0 0 0 0 0 0 0 0 0 0 0 0 0 0 0 0 0 0 0 0 0 0 0 0 0 0 0 0 0 0 0 0 0.0265598824254009 0 0 0 0 0 0 0 0 0.00744938296160721 0.020548990054186 0 0 0 0 0 0 0 0 0 0 0 0 0 0.0253247679570537 0.0193433368780135 0 0.0484380242798759 0 0 0 0 0 0 0 0 0 0 0 0 0 0 0 0 0 0 0 0 0 0 0 0 0 0 0 0 0 0 0 0 0 0 0 0 0 0 0 0 0 0 0 0 0 0 0 0 0 0 0 0 0 0 0 0 0 0 0 0 0 0 0 0 0 0 0 0 0 0 0 0 0 0 0 0 0 0 0 0 0 0 0 0 0 0 0 0 0 0 0 0 0 0 0 0 0 0 0 0 0 0 0 0 0 0 0 0 0 0 0 0 0 0 0 0 0 0 0 0 0 0 0 0 0 0 0 0 0 0 0 0 0 0 0 0 0 0 0 0 0 0 0 0 0 0 0 0 0 0 0 0 0 0 0 0 0 0 0 0 0 0 0 0 0 0 0 0 0 0 0 0 0 0 0 0 0 0 0 0 0 0 0 0 0 0
0.0112826680859951 0 0 0.0277719954525171 0.0812173714876934 0.105838056953203 0.0501768719495669 0.167073407033144 0.187635436963269 0 0.0318842082949694 0.0279218872665214 0 0.0237790089312377 0.0215621724337296 0.023642627406031 0 0.0113352209688813 0 0 0 0 0 0 0 0 0 0 0.0156598881912558 0.0161195458849686 0.0161584561377238 0 0 0 0 0 0.00448455322177969 0.0079308478712387 0 0 0 0 0 0 0 0 0 0 0 0 0 0 0 0 0 0 0 0 0 0 0.00641398881996331 0 0 0 0 0 0 0 0 0.00673552869447306 0 0 0.00672796990757232 0 0 0 0 0.00257918025313771 0 0 0 0 0 0 0 0 0 0 0 0 0 0 0 0 0 0.00550876922493543 0 0 0 0 0 0 0 0 0 0.0364368824225126 0 0 0 0 0 0 0 0 0.00775144629724834 0.0277903807186099 0 0 0 0 0 0 0 0 0 0 0.00203183362760665 0 0 0.0316837313334399 0 0 0.0328646868989803 0.00200137726779482 0 0 0 0 0 0 0 0 0 0 0 0 0 0 0 0 0 0 0 0 0 0 0 0 0 0 0 0 0 0 0 0 0 0 0 0 0 0 0 0 0 0 0 0 0 0 0 0 0 0 0 0 0 0 0 0 0 0 0 0 0 0 0 0 0 0 0 0 0 0 0 0 0 0 0 0 0 0 0 0 0 0 0 0 0 0 0 0 0 0 0 0 0 0 0 0 0 0 0 0 0 0 0 0 0 0 0 0 0 0 0 0 0 0 0 0 0 0 0 0 0 0 0 0 0 0 0 0 0 0 0 0 0 0 0 0 0 0 0 0 0 0 0 0 0 0 0 0 0 0 0 0 0 0 0 0 0 0 0 0 0 0 0 0 0 0 0 0 0 0 0 0 0 0 0 0 0 0 0 0 0 0 0 0 0
0.139199171903224 0.0154955525327124 0.00964052548709141 0.0194310301465545 0.0287860683909872 0.105732583211099 0.00948121834451275 0.0295210662090511 0.0184608641433624 0.0596350950105365 0 0.0307910681794141 0 0.027040976635933 0.0128652839690158 0.0252122682551719 0 0.0321865029186 0.015884498051146 0 0 0 0 0 0 0 0 0 0.0043922854408958 0.171557451472544 0.103386102792176 0 0 0 0 0 0 0 0 0 0 0 0 0 0 0 0 0 0 0 0.0281827040699278 0 0 0.029614996602315 0 0 0.00994816910437973 0 0 0 0 0 0 0 0 0 0 0 0 0 0 0 0 0 0.00620794807502647 0.00801058910627238 0 0 0 0 0 0 0 0 0 0 0 0 0 0 0 0 0 0 0 0.0206483587600183 0 0 0 0 0 0 0 0 0 0 0 0 0 0 0 0.00509938591877175 0 0 0 0 0 0 0 0 0.00400145890453744 0 0 0 0 0 0 0 0 0 0 0 0 0 0 0 0 0 0.019356906007764 0 0 0 0 0 0 0 0 0 0 0 0 0 0 0.0102298703569587 0 0 0 0 0 0 0 0 0 0 0 0 0 0 0 0 0 0 0 0 0 0 0 0 0 0 0 0 0 0 0 0 0 0 0 0 0 0 0 0 0 0 0 0 0 0 0 0 0 0 0 0 0 0 0 0 0 0 0 0 0 0 0 0 0 0 0 0 0 0 0 0 0 0 0 0 0 0 0 0 0 0 0 0 0 0 0 0 0 0 0 0 0 0 0 0 0 0 0 0 0 0 0 0 0 0 0 0 0 0 0 0 0 0 0 0 0 0 0 0 0 0 0 0 0 0 0 0 0 0 0 0 0 0 0 0 0 0 0 0 0 0 0 0 0 0 0 0 0 0 0 0 0 0 0 0 0 0 0 0 0 0 0 0 0
0.0127061324657683 0.13922296124838 0.0436030797622678 0.0167860184153524 0.164821141123927 0.122971009640727 0 0.0224589914693816 0.00355784939030664 0.0551221469229585 0.0324997359528285 0 0 0.172157578637942 0.0726129675478787 0.0339398081705022 0.0302672804301721 0 0 0.0305746778468321 0 0 0 0 0 0 0 0 0.0160124341315437 0.00846974713541448 0.0139009979972856 0 0 0 0 0 0 0 0 0 0 0 0 0 0 0 0 0 0 0 0 0 0 0 0 0 0 0 0 0 0 0 0 0 0 0 0 0 0 0 0 0 0 0 0 0 0 0 0 0 0 0 0 0 0 0 0 0 0 0 0 0 0 0 0 0 0 0 0 0 0 0 0 0 0 0 0 0 0 0 0 0 0 0 0 0 0 0 0 0 0 0 0 0 0 0 0 0 0 0 0 0 0 0.00551639235370047 0 0 0 0.00279904935683151 0 0 0 0 0 0 0 0 0 0 0 0 0 0 0 0 0 0 0 0 0 0 0 0 0 0 0 0 0 0 0 0 0 0 0 0 0 0 0 0 0 0 0 0 0 0 0 0 0 0 0 0 0 0 0 0 0 0 0 0 0 0 0 0 0 0 0 0 0 0 0 0 0 0 0 0 0 0 0 0 0 0 0 0 0 0 0 0 0 0 0 0 0 0 0 0 0 0 0 0 0 0 0 0 0 0 0 0 0 0 0 0 0 0 0 0 0 0 0 0 0 0 0 0 0 0 0 0 0 0 0 0 0 0 0 0 0 0 0 0 0 0 0 0 0 0 0 0 0 0 0 0 0 0 0 0 0 0 0 0 0 0 0 0 0 0 0 0 0 0 0 0 0 0 0 0 0 0 0 0 0
0 0 0 0 0 0 0 0 0 0 0 0 0 0 0 0 0 0 0 0 0 0 0.0765671060113789 0 0.0510709189566955 0.0211824384000995 0 0 0 0 0 0 0 0 0.0857535567174247 0 0 0 0 0 0.0132570977128299 0 0 0 0 0 0 0 0.0990616582612761 0 0 0 0 0 0.176386312903056 0.0237606535909171 0 0 0 0 0 0 0 0 0 0 0 0 0 0 0 0 0 0 0 0 0 0 0 0 0 0 0 0 0 0 0 0 0 0 0 0 0 0 0 0 0 0 0 0 0 0 0 0 0 0 0 0 0 0 0 0 0 0.115026229149441 0.0279326784431923 0.0434976732051393 0 0.0634659106612176 0.0175431889719885 0.0251422214144644 0 0 0 0 0 0.0121659145243477 0 0.0285274139927896 0 0 0 0 0 0 0 0 0 0 0 0 0 0 0 0 0 0 0 0 0 0 0 0 0 0 0 0 0 0 0 0 0 0 0 0 0 0 0.0193358068454439 0 0 0 0 0 0 0 0 0 0 0 0 0 0 0 0 0 0 0 0 0 0 0 0 0 0 0 0 0 0 0 0 0 0 0 0 0 0 0 0 0.058221249220616 0 0 0 0 0 0 0 0 0 0 0 0 0 0 0 0 0 0 0 0 0 0 0 0 0 0 0 0 0 0 0 0 0 0 0 0 0 0 0 0 0 0 0 0 0 0 0 0 0 0 0 0 0 0 0 0.0421019710176811 0 0 0 0 0 0 0 0 0 0 0 0 0 0 0 0 0 0 0 0 0 0 0 0 0 0 0 0 0 0 0 0 0 0 0 0 0 0 0 0 0 0 0 0 0 0 0 0 0 0 0 0 0 0 0
0.0106217060904818 0.0303747824126928 0 0.122603614365428 0.0880972881225018 0.0293071547448539 0.00323725176929117 0.00880326914485675 0.00514308479725127 0.0253971080969154 0.0154413978402271 0.0931398015345189 0 0 0.152162306033448 0.097387375824948 0 0.00767381301309334 0 0.118874999962482 0.0163918163602793 0 0 0 0 0 0 0 0.00927557751324529 0 0.0555343994084157 0 0 0 0 0 0 0 0 0 0 0 0 0 0.00525597164970778 0 0.00846801412864637 0 0 0 0 0 0 0 0 0 0 0 0 0 0 0 0 0 0.0030068996012565 0 0 0 0 0 0 0 0 0 0.00236367807550661 0 0 0 0 0 0 0 0 0 0 0 0 0 0 0 0 0 0.00983733835064774 0 0 0 0 0 0 0 0 0 0 0 0 0 0 0 0 0 0 0 0 0 0 0 0 0 0 0 0 0 0 0 0 0 0.0116020017983603 0 0 0 0 0 0 0.0450703807093846 0 0.00841055554326006 0.00849946033495965 0.00801895277333937 0 0 0 0 0 0 0 0 0 0 0 0 0 0 0 0 0 0 0 0 0 0 0 0 0 0 0 0 0 0 0 0 0 0 0 0 0 0 0 0 0 0 0 0 0 0 0 0 0 0 0 0 0 0 0 0 0 0 0 0 0 0 0 0 0 0 0 0 0 0 0 0 0 0 0 0 0 0 0 0 0 0 0 0 0 0 0 0 0 0 0 0 0 0 0 0 0 0 0 0 0 0 0 0 0 0 0 0 0 0 0 0 0 0 0 0 0 0 0 0 0 0 0 0 0 0 0 0 0 0 0 0 0 0 0 0 0 0 0 0 0 0 0 0 0 0 0 0 0 0 0 0 0 0 0 0 0 0 0 0 0 0 0 0 0 0 0 0 0 0 0 0 0 0 0 0 0 0 0 0 0
0.00483233365488038 0.0244144616266737 0 0.0383140367090071 0.0559460612255718 0.0286911051436255 0 0.0110477827880217 0.00766320637266579 0.0342800933997378 0.0109355990981164 0.0584766268030923 0 0.226498873155706 0 0.171697562563128 0.0188259721402245 0 0 0.0707853892114731 0.0182589974570318 0 0 0 0 0 0 0 0.010965917811954 0 0.0933784830650246 0 0 0 0 0 0 0 0 0 0 0 0 0 0 0 0 0 0 0 0 0 0 0 0 0 0 0 0 0 0 0 0 0 0 0 0 0 0 0.00863981456969958 0 0 0 0 0.00842287668770419 0 0 0 0 0 0 0 0 0 0 0 0 0 0 0 0 0 0 0 0 0 0 0 0 0 0 0 0 0 0 0 0 0 0 0 0 0 0 0 0 0 0 0 0 0 0 0 0 0 0 0 0.0127662731658076 0 0 0 0 0 0 0.047875390571413 0 0.0130304425087552 0.00344201728382378 0.0208106829868629 0 0 0 0 0 0 0 0 0 0 0 0 0 0 0 0 0 0 0 0 0 0 0 0 0 0 0 0 0 0 0 0 0 0 0 0 0 0 0 0 0 0 0 0 0 0 0 0 0 0 0 0 0 0 0 0 0 0 0 0 0 0 0 0 0 0 0 0 0 0 0 0 0 0 0 0 0 0 0 0 0 0 0 0 0 0 0 0 0 0 0 0 0 0 0 0 0 0 0 0 0 0 0 0 0 0 0 0 0 0 0 0 0 0 0 0 0 0 0 0 0 0 0 0 0 0 0 0 0 0 0 0 0 0 0 0 0 0 0 0 0 0 0 0 0 0 0 0 0 0 0 0 0 0 0 0 0 0 0 0 0 0 0 0 0 0 0 0 0 0 0 0 0 0 0 0 0 0 0 0 0
0.00423837826292547 0.00376804711502422 0 0.00868387534175582 0.0453721756453669 0.00889933554533598 0 0.00604827723573831 0.00434702922123605 0.0188912254022837 0.0107708513774036 0.0137370165077528 0 0.0728578813227645 0.0862936899530633 0 0.00273448398962293 0 0 0.0125028338628521 0.0344348610622973 0 0 0 0 0 0 0 0.0119407260068594 0.0279224759957533 0.0356662638989464 0 0 0 0 0 0 0.00202604186472518 0.00799472584178486 0 0 0 0 0 0 0 0.00707105019718559 0 0 0 0 0.00133265107561183 0.00357474952779741 0.00172474515721063 0 0 0 0 0 0 0.00132120115039724 0 0 0 0 0 0 0 0 0.00990613715148878 0 0 0.00523016517377538 0 0.0729139366290004 0 0 0.00177566804021907 0.00549934755007598 0 0 0 0 0 0 0 0.00251349321416305 0 0 0 0.00369269700750617 0 0 0.00641046157379824 0 0 0.00400375750508824 0 0 0 0 0 0 0 0.00522662425149647 0.00528524784226569 0.00124265191579644 0 0 0 0 0.00143262578996165 0 0 0 0.000758592419920646 0.00204895685056299 0 0 0 0.00146273780916505 0 0 0 0 0 0.0766125968791719 0 0 0 0.00257066400354181 0.00300005598398965 0.0030986953987007 0.165432076319777 0.017424772314424 0.0103845372588975 0.0844159294495518 0.0407240110461913 0.00436893083643279 0 0 0 0 0 0 0.00223898626199141 0.00355027987887203 0 0 0.00538369258789672 0 0 0 0.00904102180271031 0 0 0 0 0 0 0 0 0 0 0 0 0 0 0 0 0 0 0 0 0 0 0 0 0 0 0 0 0 0 0 0 0 0 0 0 0 0 0 0 0 0 0 0 0 0 0 0.00156884965663948 0.00355154224182676 0 0 0 0 0 0 0 0 0 0 0 0 0 0 0 0 0 0 0 0 0 0 0 0 0 0 0 0 0 0.0014395080371962 0 0 0 0 0 0 0 0 0 0 0 0 0 0 0 0 0 0 0 0 0 0 0 0 0 0.000932895858967446 0 0 0 0 0 0 0 0 0 0 0 0 0 0 0 0 0 0 0 0 0 0 0 0 0 0 0 0 0 0 0 0 0 0 0 0 0 0 0 0 0 0.000703260897242204 0 0 0 0 0 0 0 0 0 0 0 0 0 0 0 0 0 0
0 0.364361098466837 0 0.031027772188993 0.0300418000059961 0 0.0286995964822591 0 0 0 0 0.0724582373383401 0 0 0.0559633429853092 0.0161736005362344 0 0.0330888756166096 0 0.0985414682251453 0.0856433010523536 0 0 0 0 0 0 0 0 0 0 0 0 0 0 0 0 0 0 0 0 0 0 0 0.0268399782320316 0 0 0 0 0 0 0 0 0 0 0 0 0 0.0321020905922504 0 0 0 0 0 0.0115260885279246 0.0178501353396832 0 0 0 0 0 0 0 0 0 0 0 0.0208538487513874 0 0 0 0 0 0 0 0 0 0 0 0 0 0 0 0 0 0 0 0 0 0 0 0 0 0 0 0 0 0 0 0 0 0 0 0 0 0 0 0 0 0 0 0 0 0.0108462410756131 0 0 0 0 0 0.0229652553386707 0 0 0 0.035373177495456 0 0 0 0.00564409174890543 0 0 0 0 0 0 0 0 0 0 0 0 0 0 0 0 0 0 0 0 0 0 0 0 0 0 0 0 0 0 0 0 0 0 0 0 0 0 0 0 0 0 0 0 0 0 0 0 0 0 0 0 0 0 0 0 0 0 0 0 0 0 0 0 0 0 0 0 0 0 0 0 0 0 0 0 0 0 0 0 0 0 0 0 0 0 0 0 0 0 0 0 0 0 0 0 0 0 0 0 0 0 0 0 0 0 0 0 0 0 0 0 0 0 0 0 0 0 0 0 0 0 0 0 0 0 0 0 0 0 0 0 0 0 0 0 0 0 0 0 0 0 0 0 0 0 0 0 0 0 0 0 0 0 0 0 0 0 0 0 0 0 0 0 0 0 0 0 0 0 0 0 0 0 0 0 0 0 0 0 0
0.0768610048326386 0.152860720530061 0 0.048500631702252 0 0.11985054961765 0 0.0668202800664915 0 0.0703775719059872 0.106844409591301 0 0 0.0446092563665725 0 0 0.0434700939582197 0 0.0953371853374447 0.0382263799508493 0 0 0 0 0 0 0 0 0.0264609029214673 0.0460942629768304 0.0421059650455018 0 0 0 0 0 0 0 0 0 0 0 0 0 0 0 0 0 0 0 0 0 0 0 0 0 0 0 0 0 0 0 0 0 0 0 0 0 0 0 0 0 0 0 0 0 0 0 0 0 0 0 0 0 0 0 0 0 0 0 0 0 0 0 0 0.0215807851967325 0 0 0 0 0 0 0 0 0 0 0 0 0 0 0 0 0 0 0 0 0 0 0 0 0 0 0 0 0 0 0 0 0 0 0 0 0 0 0 0 0 0 0 0 0 0 0 0 0 0 0 0 0 0 0 0 0 0 0 0 0 0 0 0 0 0 0 0 0 0 0 0 0 0 0 0 0 0 0 0 0 0 0 0 0 0 0 0 0 0 0 0 0 0 0 0 0 0 0 0 0 0 0 0 0 0 0 0 0 0 0 0 0 0 0 0 0 0 0 0 0 0 0 0 0 0 0 0 0 0 0 0 0 0 0 0 0 0 0 0 0 0 0 0 0 0 0 0 0 0 0 0 0 0 0 0 0 0 0 0 0 0 0 0 0 0 0 0 0 0 0 0 0 0 0 0 0 0 0 0 0 0 0 0 0 0 0 0 0 0 0 0 0 0 0 0 0 0 0 0 0 0 0 0 0 0 0 0 0 0 0 0 0 0 0 0 0 0 0 0 0 0 0
0.0332026128818357 0 0.0665661874266944 0 0 0 0 0 0 0 0.0805893510305044 0 0 0 0 0 0 0.145709704739036 0 0 0 0 0 0 0 0 0 0 0.344521200076587 0.05497163998415 0.0687322961539711 0 0 0 0 0 0 0 0 0 0 0 0 0 0 0 0 0 0 0 0 0 0 0 0 0 0 0 0 0 0 0 0 0 0 0 0 0 0 0 0 0 0 0 0 0 0 0 0 0 0 0 0 0 0 0 0 0 0 0 0 0 0 0 0 0 0 0 0 0 0 0 0 0 0 0 0 0 0 0 0 0 0 0 0 0 0 0 0 0 0 0 0 0.205707007707222 0 0 0 0 0 0 0 0 0 0 0 0 0 0 0 0 0 0 0 0 0 0 0 0 0 0 0 0 0 0 0 0 0 0 0 0 0 0 0 0 0 0 0 0 0 0 0 0 0 0 0 0 0 0 0 0 0 0 0 0 0 0 0 0 0 0 0 0 0 0 0 0 0 0 0 0 0 0 0 0 0 0 0 0 0 0 0 0 0 0 0 0 0 0 0 0 0 0 0 0 0 0 0 0 0 0 0 0 0 0 0 0 0 0 0 0 0 0 0 0 0 0 0 0 0 0 0 0 0 0 0 0 0 0 0 0 0 0 0 0 0 0 0 0 0 0 0 0 0 0 0 0 0 0 0 0 0 0 0 0 0 0 0 0 0 0 0 0 0 0 0 0 0 0 0 0 0 0 0 0 0 0 0 0 0 0 0 0 0 0 0 0 0 0 0
0 0.13474760550903 0.00417927437744691 0.204583503858993 0.00720305372444951 0 0 0 0 0 0 0.0357486068988203 0 0.25690857481534 0.102771508248622 0.0361179137080117 0.048128452407322 0.0142114198876314 0 0 0.0141085659249591 0 0 0 0 0 0 0 0 0.0126160936364371 0.042823481927428 0 0 0 0 0 0 0 0 0 0 0 0 0 0.0116746491780489 0 0.00303894707885919 0 0 0 0 0 0 0 0 0 0 0 0 0 0 0 0 0 0.0104779074890382 0.00565905140429212 0 0 0 0 0 0 0 0 0 0 0 0 0 0 0 0 0 0 0 0 0 0 0 0 0 0 0.0102363533103415 0 0 0 0 0 0 0 0 0 0 0 0 0 0 0 0 0 0 0 0 0 0 0 0 0 0 0 0 0 0 0 0 0 0.0108342186092897 0 0 0 0 0 0 0.0085139307908297 0 0.0157329513147168 0 0.00968393590009244 0 0 0 0 0 0 0 0 0 0 0 0 0 0 0 0 0 0 0 0 0 0 0 0 0 0 0 0 0 0 0 0 0 0 0 0 0 0 0 0 0 0 0 0 0 0 0 0 0 0 0 0 0 0 0 0 0 0 0 0 0 0 0 0 0 0 0 0 0 0 0 0 0 0 0 0 0 0 0 0 0 0 0 0 0 0 0 0 0 0 0 0 0 0 0 0 0 0 0 0 0 0 0 0 0 0 0 0 0 0 0 0 0 0 0 0 0 0 0 0 0 0 0 0 0 0 0 0 0 0 0 0 0 0 0 0 0 0 0 0 0 0 0 0 0 0 0 0 0 0 0 0 0 0 0 0 0 0 0 0 0 0 0 0 0 0 0 0 0 0 0 0 0 0 0 0 0 0 0 0 0
0 0 0 0.0570307037680239 0 0 0 0 0 0 0 0 0 0.0490402788094323 0.0366981198351334 0.137705190802166 0.0579047308384454 0 0 0.0195308278649598 0 0 0 0 0 0 0 0 0 0.00773594980183563 0 0 0 0 0 0 0 0 0.0222753106938096 0 0 0 0 0 0.06767494064853 0 0 0 0 0.0244550650784245 0 0 0 0 0 0 0 0 0.049279839706601 0 0 0.0267756229110133 0 0 0.0210904713950464 0.00720906191545423 0.00955868245027726 0 0 0 0 0 0 0 0 0 0 0.0229231620132299 0 0 0 0 0 0 0 0 0 0 0 0 0 0 0 0 0 0 0 0 0 0 0 0 0 0 0 0 0 0 0 0 0.00849000987819657 0 0 0 0 0 0 0 0 0 0 0 0 0 0 0 0.0148062681153009 0 0 0 0 0 0 0.29132644100017 0 0.0180359466321733 0.0183321751579036 0.00878283678784492 0 0 0 0 0 0 0 0 0 0 0 0 0 0 0 0 0 0 0 0 0 0 0 0 0 0 0 0 0 0 0 0 0 0 0 0 0 0 0 0 0 0 0 0 0 0 0 0.0233383638960287 0 0 0 0 0 0 0 0 0 0 0 0 0 0 0 0 0 0 0 0 0 0 0 0 0 0 0 0 0 0 0 0 0 0 0 0 0 0 0 0 0 0 0 0 0 0 0 0 0 0 0 0 0 0 0 0 0 0 0 0 0 0 0 0 0 0 0 0 0 0 0 0 0 0 0 0 0 0 0 0 0 0 0 0 0 0 0 0 0 0 0 0 0 0 0 0 0 0 0 0 0 0 0 0 0 0 0 0 0 0 0 0 0 0 0 0 0 0 0 0 0 0 0 0 0 0 0 0 0 0 0 0 0
0 0 0 0 0 0 0 0 0 0 0 0 0 0 0 0 0 0 0 0 0 0 0 0 0 0 0 0 0 0 0 0 0 0 0 0 0 0 0.0464243206629816 0.70080424519828 0 0 0 0 0 0 0 0 0 0.0594726998863514 0 0 0 0 0 0 0 0 0 0 0.0905155075169726 0 0 0 0 0 0 0 0 0 0 0 0 0 0 0 0 0 0.102783226735414 0 0 0 0 0 0 0 0 0 0 0 0 0 0 0 0 0 0 0 0 0 0 0 0 0 0 0 0 0 0 0 0 0 0 0 0 0 0 0 0 0 0 0 0 0 0 0 0 0 0 0 0 0 0 0 0 0 0 0 0 0 0 0 0 0 0 0 0 0 0 0 0 0 0 0 0 0 0 0 0 0 0 0 0 0 0 0 0 0 0 0 0 0 0 0 0 0 0 0 0 0 0 0 0 0 0 0 0 0 0 0 0 0 0 0 0 0 0 0 0 0 0 0 0 0 0 0 0 0 0 0 0 0 0 0 0 0 0 0 0 0 0 0 0 0 0 0 0 0 0 0 0 0 0 0 0 0 0 0 0 0 0 0 0 0 0 0 0 0 0 0 0 0 0 0 0 0 0 0 0 0 0 0 0 0 0 0 0 0 0 0 0 0 0 0 0 0 0 0 0 0 0 0 0 0 0 0 0 0 0 0 0 0 0 0 0 0 0 0 0 0 0 0 0 0 0 0 0 0 0 0 0 0 0 0 0 0 0 0 0
0 0 0 0 0 0 0 0 0 0 0 0 0.0925311873349248 0 0 0 0 0 0 0 0 0 0 0 0.20685189626035 0.0602790808126949 0.0778921947413708 0 0 0 0 0 0 0 0 0 0 0 0 0 0 0 0 0 0 0 0 0 0.248628199268158 0 0 0 0 0 0 0 0 0 0 0 0 0 0 0 0 0 0 0 0 0 0 0 0 0 0 0 0 0 0 0 0 0 0 0 0 0 0 0 0 0 0 0 0 0 0 0 0 0 0 0 0 0 0 0 0 0 0 0 0 0 0 0 0 0.0202608297943267 0 0 0 0 0 0.121201073564391 0 0 0 0 0 0.0689305272509604 0 0.0530753346525842 0 0 0 0 0 0 0 0 0 0 0 0 0 0 0 0 0 0 0 0 0 0 0 0 0 0 0 0 0 0 0 0 0 0 0 0 0 0 0 0.0503496763202392 0 0 0 0 0 0 0 0 0 0 0 0 0 0 0 0 0 0 0 0 0 0 0 0 0 0 0 0 0 0 0 0 0 0 0 0 0 0 0 0 0 0 0 0 0 0 0 0 0 0 0 0 0 0 0 0 0 0 0 0 0 0 0 0 0 0 0 0 0 0 0 0 0 0 0 0 0 0 0 0 0 0 0 0 0 0 0 0 0 0 0 0 0 0 0 0 0 0 0 0 0 0 0 0 0 0 0 0 0 0 0 0 0 0 0 0 0 0 0 0 0 0 0 0 0 0 0 0 0 0 0 0 0 0 0 0 0 0 0 0 0 0 0 0 0 0 0 0 0 0 0
0 0 0 0 0 0 0 0 0 0 0 0 0 0 0 0 0 0 0 0 0 0 0 0 0 0 0 0 0 0 0 0 0 0 0 0 0 0 0.355176922797572 0.0673337173353197 0 0 0.0670935381326658 0 0 0 0 0 0 0.0584746882946893 0 0 0 0 0 0 0 0 0 0 0 0 0.102552752177443 0 0 0 0 0 0 0 0 0 0 0 0 0 0 0.0609437172069068 0.100092545203076 0 0 0 0 0 0 0 0 0 0 0 0 0 0 0 0 0 0 0 0 0 0 0 0 0 0 0 0 0 0 0 0 0 0 0 0 0 0 0 0 0 0 0 0 0 0 0 0 0 0 0 0 0 0 0 0 0 0 0 0 0 0 0 0 0 0 0 0 0 0 0 0 0 0 0 0 0 0 0 0 0 0 0 0 0 0 0 0 0 0 0 0 0 0 0 0 0 0 0 0 0 0 0 0.0307817575904648 0 0 0 0 0 0 0 0 0 0 0 0 0 0 0 0 0 0 0 0 0.0290662700527405 0 0 0 0 0 0 0 0 0 0 0 0 0 0 0 0 0 0 0 0 0 0 0 0 0 0 0 0 0 0 0 0 0 0 0 0 0 0 0 0 0 0 0 0 0 0 0 0 0 0 0 0 0 0 0 0 0 0 0 0 0 0 0 0 0 0 0 0 0 0 0 0 0 0 0 0 0 0 0 0 0.104039754299048 0 0 0 0 0 0 0 0.024444336910075 0 0 0 0 0 0 0 0 0 0 0 0 0 0 0 0 0 0 0 0 0 0 0 0 0 0
0 0 0 0 0 0 0 0 0 0 0 0 0.0235075158861344 0 0 0 0 0 0 0 0 0 0.0787855678985553 0 0 0.148048673849365 0 0 0 0 0 0.0776033729773165 0.0113017670754432 0.00502441013569571 0.120539307284046 0.00557432704926566 0 0 0 0 0 0 0 0 0 0 0 0 0.265255391429274 0 0 0 0 0 0 0 0 0 0 0 0 0 0 0 0 0 0 0 0 0 0 0 0 0.0343927042528006 0 0 0 0 0 0 0 0 0 0 0 0 0 0 0 0 0 0 0 0 0 0 0 0 0 0.0217924246137663 0.0802523267061756 0 0 0 0 0 0 0 0 0 0 0 0 0 0 0 0 0 0 0 0 0 0 0 0 0.0949520998124096 0 0 0 0 0 0 0 0 0 0 0 0 0 0 0 0 0 0 0 0 0 0 0 0 0 0.0199093204078553 0 0 0 0 0 0 0 0 0 0 0 0 0 0 0 0 0 0 0.013060790621897 0 0 0 0 0 0 0 0 0 0 0 0 0 0 0 0 0 0 0 0 0 0 0 0 0 0 0 0 0 0 0 0 0 0 0 0 0 0 0 0 0 0 0 0 0 0 0 0 0 0 0 0 0 0 0 0 0 0 0 0 0 0 0 0 0 0 0 0 0 0 0 0 0 0 0 0 0 0 0 0 0 0 0 0 0 0 0 0 0 0 0 0 0 0 0 0 0 0 0 0 0 0 0 0 0 0 0 0 0 0 0 0 0 0 0 0 0 0 0 0 0 0 0 0 0 0 0 0 0 0 0 0 0 0 0 0 0 0 0 0 0 0 0 0 0 0 0 0
0 0 0 0 0 0 0 0 0 0 0 0 0.0325769984618869 0 0 0 0 0 0 0 0 0 0.0767106802449552 0 0.494659746949232 0 0 0 0 0 0 0 0 0 0.0241640533934579 0 0 0 0 0 0.0220420828471704 0 0 0 0 0 0 0 0.0643240656672142 0 0 0 0 0 0 0 0 0 0 0 0 0 0 0 0 0 0 0 0 0 0 0 0 0.036186778841835 0 0 0 0 0 0 0 0 0 0 0 0 0 0 0 0 0 0 0 0 0 0 0 0 0 0 0 0 0 0 0 0 0 0 0 0 0 0 0 0 0 0 0 0 0 0 0 0 0 0 0 0.249335593594249 0 0 0 0 0 0 0 0 0 0 0 0 0 0 0 0 0 0 0 0 0 0 0 0 0 0 0 0 0 0 0 0 0 0 0 0 0 0 0 0 0 0 0 0 0 0 0 0 0 0 0 0 0 0 0 0 0 0 0 0 0 0 0 0 0 0 0 0 0 0 0 0 0 0 0 0 0 0 0 0 0 0 0 0 0 0 0 0 0 0 0 0 0 0 0 0 0 0 0 0 0 0 0 0 0 0 0 0 0 0 0 0 0 0 0 0 0 0 0 0 0 0 0 0 0 0 0 0 0 0 0 0 0 0 0 0 0 0 0 0 0 0 0 0 0 0 0 0 0 0 0 0 0 0 0 0 0 0 0 0 0 0 0 0 0 0 0 0 0 0 0 0 0 0 0 0 0 0 0 0 0 0 0 0 0 0 0 0 0 0 0 0 0
0 0 0 0 0 0 0 0 0 0 0 0 0 0 0 0 0 0 0 0 0 0 0.0806280446791491 0 0 0 0 0 0 0 0 0 0 0 0 0 0 0 0 0 0 0 0 0 0 0 0 0 0.0287845818000367 0 0 0 0 0 0 0 0 0 0 0 0 0 0 0 0 0.0344476053764302 0 0 0 0 0 0 0 0 0 0 0 0 0 0 0 0 0 0 0 0 0 0 0 0 0 0 0 0 0 0 0 0 0 0 0 0 0 0 0 0 0 0.0159841155991051 0 0 0 0 0 0 0.025686467118005 0.0215992251737907 0.0354947267022627 0 0.0776832058224984 0.141942522055295 0 0 0 0 0 0 0 0.0241157732046915 0 0 0 0 0 0 0 0 0 0 0 0 0 0 0 0 0 0 0 0 0 0 0 0 0 0 0 0 0 0 0 0 0 0 0 0 0 0 0.0791676523315043 0 0 0 0 0 0.188532453269055 0 0 0 0 0 0 0 0 0 0 0 0 0 0 0 0 0 0 0 0 0 0 0 0 0 0 0 0 0 0 0 0 0 0 0 0 0 0 0 0 0 0 0 0 0 0 0 0 0 0 0 0 0 0 0 0 0 0 0 0 0 0 0 0 0 0 0 0 0 0 0 0 0 0 0 0 0 0 0 0 0 0 0 0 0 0 0 0 0 0 0.0199088307523622 0 0.218774155418934 0 0 0 0 0.00725064069688024 0 0 0 0 0 0 0 0 0 0 0 0 0 0 0 0 0 0 0 0 0 0 0 0 0 0 0 0 0 0 0 0 0 0 0 0 0 0 0 0 0 0 0 0 0 0 0 0
0 0 0 0 0 0 0 0 0 0 0 0 0 0 0 0 0 0 0 0 0 0 0 0 0 0 0 0 0 0 0 0 0 0 0 0 0 0 0.0137111771976648 0 0 0 0.0408822965003098 0 0 0 0 0 0 0.0143269967869013 0 0 0.275434824707531 0 0 0 0 0 0 0 0.0122303771710014 0 0 0 0 0 0 0 0 0 0 0 0 0 0 0 0 0 0.0181952987836879 0 0 0 0 0 0 0 0 0 0 0 0 0 0 0 0 0 0 0 0 0 0 0 0 0 0 0 0 0 0 0 0 0 0 0 0 0 0 0 0 0 0 0 0.0844208017931537 0 0 0 0 0 0.242355227934722 0 0 0 0 0 0 0 0 0 0 0 0 0 0 0 0 0 0 0 0 0 0 0 0 0 0 0 0 0 0 0 0 0 0 0 0 0 0 0 0 0 0 0 0.0571206093967275 0.0523273565490523 0 0 0 0 0 0 0 0 0 0 0 0 0 0 0 0 0 0 0 0 0 0 0 0 0 0 0 0 0 0 0 0 0 0 0 0.0470499603477956 0 0 0 0 0 0 0 0 0 0.00921444680048197 0 0 0 0 0 0 0 0 0 0 0 0 0 0 0 0 0 0 0 0 0 0 0 0 0 0 0 0 0 0 0 0 0 0 0 0 0 0 0 0 0 0 0 0 0 0 0.017267860626392 0 0 0.0195998648360979 0.0163577239809056 0.0600262168517915 0 0 0 0 0 0 0 0 0.0109990723364006 0.00847988739938342 0 0 0 0 0 0 0 0 0 0 0 0 0 0 0 0 0 0 0 0 0 0 0 0 0 0 0 0 0 0 0 0 0 0 0 0 0
0 0 0 0 0.453286367156869 0.019943044174181 0 0.0189892737718551 0 0.0468223520067585 0.00702148296653924 0.0242516096852615 0 0.0259665953565679 0.0206233908982465 0.0446818256863908 0 0.0127428021363765 0.108555061910678 0 0 0 0 0 0 0 0 0 0 0 0 0 0 0 0 0 0 0 0 0 0 0 0 0 0 0 0.052965084747379 0 0 0 0 0 0 0 0 0 0 0 0 0 0 0 0 0 0 0 0 0 0.0681843391145604 0.00617318335253509 0 0 0 0 0 0 0 0 0 0 0 0 0 0 0 0 0 0 0 0 0 0 0 0 0 0 0 0 0 0 0 0 0 0 0 0.0173754106624995 0 0 0 0 0 0 0 0.00911044016344503 0.0125875035100749 0 0 0.0057960585799402 0 0 0 0 0 0 0 0 0 0 0 0 0.0189813780489864 0.0102885110410348 0 0.00605610016466528 0 0 0.00716969344199544 0.00242849142316014 0 0 0 0 0 0 0 0 0 0 0 0 0 0 0 0 0 0 0 0 0 0 0 0 0 0 0 0 0 0 0 0 0 0 0 0 0 0 0 0 0 0 0 0 0 0 0 0 0 0 0 0 0 0 0 0 0 0 0 0 0 0 0 0 0 0 0 0 0 0 0 0 0 0 0 0 0 0 0 0 0 0 0 0 0 0 0 0 0 0 0 0 0 0 0 0 0 0 0 0 0 0 0 0 0 0 0 0 0 0 0 0 0 0 0 0 0 0 0 0 0 0 0 0 0 0 0 0 0 0 0 0 0 0 0 0 0 0 0 0 0 0 0 0 0 0 0 0 0 0 0 0 0 0 0 0 0 0 0 0 0 0 0 0 0 0 0 0 0 0 0 0 0 0 0 0 0 0 0 0 0
0.0278803156147952 0.00759941395144507 0.00283338773500187 0.0366614700492554 0 0.01109133203941 0 0.00829952123042148 0.00345331252615415 0.0142787929674717 0.0812497441440126 0.00380038664690194 0 0 0 0.0309548161025202 0 0.00657629490901701 0.00513153088099416 0.00484155656250863 0.00214454897530109 0 0 0 0 0 0 0 0 0 0.307783124997871 0 0 0.00268243957493829 0 0 0.00500479573574927 0.0624119764138025 0 0 0 0 0 0 0 0 0 0 0 0 0.00780621118459306 0 0 0.00980146809473442 0 0 0.00289152906785357 0 0 0 0 0 0 0 0 0 0 0 0 0 0 0 0.00289793107775508 0 0.00942972730470151 0.00214673172234974 0 0 0 0.00280559201513765 0 0 0 0 0 0.00290347048583291 0 0.00781344075173205 0.00387002553616261 0 0 0 0.0327519382809524 0 0 0.0820409598584121 0 0 0 0 0 0 0 0 0.0249951643082387 0.0220855548268991 0 0 0 0 0 0.0158796398696574 0.00506401900890425 0 0 0 0 0 0 0 0.025391527749659 0 0 0 0 0 0.0334230878051432 0 0 0.024157054333403 0 0 0.0177615383973363 0.0109574967991181 0 0.00748120482652657 0 0.00108508047039726 0.0174182385694978 0 0 0 0 0 0 0 0 0 0 0 0 0 0 0.00246260659743028 0 0 0 0 0 0 0 0 0 0 0 0 0 0 0 0 0 0 0 0 0 0 0 0 0 0 0 0 0 0 0 0 0 0 0 0 0 0 0 0 0 0 0 0 0 0 0 0 0 0 0 0 0 0 0 0 0 0 0 0 0 0 0 0 0 0 0 0 0 0 0 0 0 0 0 0 0 0 0 0 0 0 0 0 0 0 0 0 0 0 0 0 0 0 0 0 0 0 0 0 0 0 0 0 0 0 0 0 0 0 0 0 0 0 0 0 0 0 0 0 0 0 0 0 0 0 0 0 0 0 0 0 0 0 0 0 0 0 0 0 0 0 0 0 0 0 0 0 0 0 0 0 0 0 0 0 0 0 0 0 0 0 0 0 0
0.00903596473941767 0.00583326508144781 0.00178580268184776 0.0437822416002611 0 0.00420506625007141 0 0.00426725295476919 0.00228159772821988 0.00895974741136229 0.0306500924979261 0.0039044559590041 0 0.028831515067646 0.0325681609420724 0.0247507936579973 0 0.00376041035427013 0.0040163015681245 0.0102872499385567 0 0 0 0 0 0 0 0 0 0.192664639293772 0 0 0 0.002548343344975 0 0 0 0.031068869572281 0 0 0 0 0 0 0 0 0 0 0 0 0.00170579399491374 0 0 0.00715472119976465 0 0 0 0 0 0 0 0 0 0 0 0 0 0 0 0 0 0 0 0 0.00308859994077315 0 0 0 0 0.0230786825228578 0 0 0 0 0.00584521849349996 0.00745129633033625 0 0.01513622168723 0 0 0 0 0.0517475307305902 0 0.032964317848574 0.11947955126256 0.00785486215720922 0.00460377440574059 0 0 0 0 0 0 0.0147769353364492 0.0175011207855678 0 0 0 0 0 0.0131127100245123 0.00398730913585299 0 0 0 0 0 0 0 0.017685227265698 0 0 0 0 0 0.115501503903701 0 0 0.00579435226610825 0 0 0 0 0 0.0695467615217257 0.00478081163546398 0.00237566751193181 0.00962525939491679 0 0 0 0 0 0 0 0 0 0 0 0 0 0 0 0 0 0 0 0 0 0 0 0 0 0 0 0 0 0 0 0 0 0 0 0 0 0 0 0 0 0 0 0 0 0 0 0 0 0 0 0 0 0 0 0 0 0 0 0 0 0 0 0 0 0 0 0 0 0 0 0 0 0 0 0 0 0 0 0 0 0 0 0 0 0 0 0 0 0 0 0 0 0 0 0 0 0 0 0 0 0 0 0 0 0 0 0 0 0 0 0 0 0 0 0 0 0 0 0 0 0 0 0 0 0 0 0 0 0 0 0 0 0 0 0 0 0 0 0 0 0 0 0 0 0 0 0 0 0 0 0 0 0 0 0 0 0 0 0 0 0 0 0 0 0 0 0 0 0 0 0 0 0 0 0 0 0 0 0
0 0 0 0 0 0 0 0 0 0 0 0 0 0 0 0 0 0 0 0 0 0 0 0 0.0917575090689103 0 0 0 0 0 0 0 0.0114470566141609 0 0.236162514745181 0.00655342199085472 0 0 0 0 0.00580091168793134 0 0 0 0 0 0 0 0.323279847203093 0 0 0 0 0 0.0130677861396753 0.00957560260818716 0 0 0 0 0 0 0 0 0 0 0 0 0 0 0 0 0 0 0 0 0 0 0 0 0 0 0 0 0 0 0 0 0 0 0.00373765383606993 0 0 0 0 0 0 0 0 0.0723047499066778 0.106626515263991 0 0 0 0 0 0 0 0 0 0 0 0 0 0 0 0 0 0 0.0109243926458662 0 0 0 0 0 0.00341016759622159 0 0 0 0 0 0 0 0 0 0 0 0 0 0 0 0 0 0 0 0 0 0 0 0 0.00456259893034811 0.0258022163277499 0.011707643783963 0 0 0 0 0 0 0 0 0 0 0 0 0 0 0 0.00768278277495286 0 0 0 0 0 0 0 0 0 0 0 0 0 0 0 0 0 0.031223131967173 0 0.0161595108748069 0 0 0 0 0 0 0 0 0 0 0 0 0 0 0 0 0 0 0.00821398603418617 0 0 0 0 0 0 0 0 0 0 0 0 0 0 0 0 0 0 0 0 0 0 0 0 0 0 0 0 0 0 0 0 0 0 0 0 0 0 0 0 0 0 0 0 0 0 0 0 0 0 0 0 0 0 0 0 0 0 0 0 0 0 0 0 0 0 0 0 0 0 0 0 0 0 0 0 0 0 0 0 0 0 0 0 0 0 0 0 0 0 0 0 0 0 0 0 0 0 0 0 0 0 0 0 0 0 0 0 0 0 0
0 0 0 0 0 0 0 0 0 0 0 0 0 0 0 0 0 0 0 0 0 0 0 0 0.0335957738781832 0 0 0 0 0 0 0.0287786959257385 0 0.251121299080107 0.0982243166729871 0.013438176319302 0 0 0 0 0.0178267088512002 0 0 0 0 0 0 0 0.0360810847825495 0 0 0 0 0 0 0 0 0 0 0 0 0 0 0 0 0 0 0 0 0 0 0 0 0 0 0 0 0 0 0 0 0 0 0 0 0 0 0 0 0 0 0 0 0 0 0 0 0 0 0.129287756820819 0.0391386219744424 0 0 0 0 0 0 0 0 0 0 0 0 0 0 0 0 0 0 0 0 0 0 0 0 0.041397044151015 0 0 0 0 0 0 0 0 0 0 0 0 0 0 0 0 0 0 0 0 0 0 0 0.0388321438962571 0.0266388678082072 0 0.245639509839191 0 0 0 0 0 0 0 0 0 0 0 0 0 0 0 0 0 0 0 0 0 0 0 0 0 0 0 0 0 0 0 0 0 0 0 0 0 0 0 0 0 0 0 0 0 0 0 0 0 0 0 0 0 0 0 0 0 0 0 0 0 0 0 0 0 0 0 0 0 0 0 0 0 0 0 0 0 0 0 0 0 0 0 0 0 0 0 0 0 0 0 0 0 0 0 0 0 0 0 0 0 0 0 0 0 0 0 0 0 0 0 0 0 0 0 0 0 0 0 0 0 0 0 0 0 0 0 0 0 0 0 0 0 0 0 0 0 0 0 0 0 0 0 0 0 0 0 0 0 0 0 0 0 0 0 0 0 0 0 0 0 0 0 0 0 0
0 0 0 0 0 0 0 0 0 0 0 0 0 0 0 0 0 0 0 0 0 0 0 0 0.00534667270432641 0 0 0 0 0.00655932346000122 0.00995473795694303 0 0.0898967039936422 0 0.0300057113921982 0 0 0 0 0 0 0 0 0 0 0 0 0 0 0 0.00869420595014226 0 0 0.394229957041088 0 0.0174286674309189 0.0161988556854343 0 0 0 0 0 0 0 0 0 0.00913217107685836 0 0 0 0.109567576096652 0 0 0 0 0.010990359337759 0 0 0 0 0 0 0 0 0 0 0 0 0 0 0 0 0 0 0 0.00587820369468145 0 0 0 0.0315003535583039 0.0282066579145561 0 0 0 0 0 0 0 0 0 0 0 0 0 0 0 0 0 0 0 0 0 0 0 0 0 0 0 0 0 0 0 0 0 0 0 0 0 0.0556366151535733 0 0 0 0 0 0 0 0.00924406286267981 0 0 0.0200583464539742 0.0127811598975148 0 0.10779981185769 0.00698409175873612 0 0 0 0 0 0 0 0 0 0 0 0 0 0 0 0 0 0 0 0 0 0 0 0 0 0 0 0 0 0 0 0 0 0 0 0 0 0 0 0 0 0 0 0 0 0 0 0 0 0 0 0 0 0 0 0 0 0 0 0 0 0 0 0 0 0 0 0 0 0 0 0 0 0 0 0 0 0 0 0 0 0 0 0 0 0 0 0 0 0 0 0 0 0 0 0 0 0 0 0 0 0 0 0 0.00972399607477649 0 0 0 0 0 0 0 0 0 0 0 0 0 0 0 0 0 0 0 0 0 0 0 0 0 0 0 0 0 0 0 0 0 0 0 0 0 0 0 0 0 0.00418175864754981 0 0 0 0 0 0 0 0 0 0 0 0 0 0 0 0 0 0
0 0 0 0 0 0 0 0 0 0 0 0 0.0345201199087614 0 0 0 0 0 0 0 0 0 0 0 0.10541824438265 0.00632491691852284 0 0 0 0 0 0.174677527219215 0.028898001352272 0.0246599674521102 0 0.00363041567736908 0 0 0 0 0 0 0 0 0 0 0 0 0.262712207742138 0 0 0 0 0 0.0157202840550755 0.0747359982924608 0 0 0 0 0 0 0 0 0 0 0 0 0 0 0 0 0 0 0 0 0 0 0 0 0 0 0 0 0 0.00480845645767734 0 0 0.00852633516206704 0 0 0 0 0 0 0 0 0 0 0.0473963949442819 0.0370225052915281 0.00700893653152969 0.00923873443089836 0 0 0 0 0 0 0 0 0 0 0 0 0 0 0 0 0 0 0 0 0 0 0.0148679070787408 0 0 0 0 0 0 0 0 0 0 0 0 0 0 0 0 0 0 0 0 0 0 0.0148037556586106 0 0.00557310289364254 0.00530048142110776 0.0281682726950298 0 0 0 0 0 0 0 0 0 0 0 0 0 0 0 0.00462663037144831 0 0 0 0 0 0 0 0 0 0 0 0 0 0 0 0 0 0.0228666003150803 0 0.0584942037477819 0 0 0 0 0 0 0 0 0 0 0 0 0 0 0 0 0 0 0 0 0 0 0 0 0 0 0 0 0 0 0 0 0 0 0 0 0 0 0 0 0 0 0 0 0 0 0 0 0 0 0 0 0 0 0 0 0 0 0 0 0 0 0 0 0 0 0 0 0 0 0 0 0 0 0 0 0 0 0 0 0 0 0 0 0 0 0 0 0 0 0 0 0 0 0 0 0 0 0 0 0 0 0 0 0 0 0 0 0 0 0 0 0 0 0 0 0 0 0 0 0 0 0 0 0 0 0 0 0 0
0 0 0 0 0 0 0 0 0 0 0 0 0 0 0 0 0 0 0 0 0 0 0 0 0.0129192413313922 0 0 0 0 0 0 0.0128455197821835 0.0104772330315802 0 0.00962085859430964 0 0 0 0 0 0.0290788237140223 0 0 0 0 0 0 0.0716983033337838 0 0 0 0.126416389601609 0 0 0 0 0 0 0 0 0 0 0 0 0 0 0 0 0 0 0 0 0 0 0 0 0 0 0 0 0 0.252934157628535 0 0.349062974215993 0 0 0 0 0 0 0 0 0 0 0 0 0 0 0 0.00583442887363171 0.0282602689163502 0 0 0 0 0 0 0 0 0 0 0 0 0 0 0 0 0 0 0 0 0 0 0 0 0 0 0 0 0 0 0 0 0 0 0 0 0 0 0 0 0 0 0 0 0 0 0 0 0 0 0 0 0 0 0 0 0 0 0 0 0 0 0 0 0 0 0 0 0 0 0 0 0 0 0 0 0 0 0 0 0 0 0 0 0 0 0 0 0 0.012905255272242 0 0 0 0 0 0.0779465457043668 0 0 0 0 0 0 0 0 0 0 0 0 0 0 0 0 0 0 0 0 0 0 0 0 0 0 0 0 0 0 0 0 0 0 0 0 0 0 0 0 0 0 0 0 0 0 0 0 0 0 0 0 0 0 0 0 0 0 0 0 0 0 0 0 0 0 0 0 0 0 0 0 0 0 0 0 0 0 0 0 0 0 0 0 0 0 0 0 0 0 0 0 0 0 0 0 0 0 0 0 0 0 0 0 0 0 0 0 0 0 0 0 0 0 0 0 0 0 0 0 0 0
0 0 0 0.0575413602624013 0 0 0 0 0 0.00636256616361976 0 0 0 0 0 0 0 0 0 0 0 0 0 0 0 0 0 0 0 0.00801605691740873 0 0 0 0 0 0 0 0.26402713133809 0 0 0 0 0 0 0 0 0 0 0 0 0 0 0 0 0 0 0 0 0 0 0 0 0 0 0 0 0 0 0 0 0 0 0.0127901882793269 0 0.00208548971746677 0 0 0 0 0 0 0 0 0 0.107017619395125 0.0432474457637312 0.0598768599924605 0 0 0 0 0 0.0119219205787467 0 0.0296111232709168 0 0 0 0 0 0 0 0 0 0 0 0 0 0 0 0 0 0 0 0 0 0 0 0 0 0 0 0 0 0 0 0.00981701364543198 0 0 0.288926459187848 0 0 0.0899696703493959 0 0 0 0 0 0 0 0 0 0 0 0 0 0 0 0 0 0 0 0 0 0 0 0 0 0 0 0 0 0 0 0 0 0 0 0 0 0 0 0 0 0 0 0 0 0 0 0 0 0 0 0 0 0 0 0 0 0 0 0 0 0 0 0 0 0 0 0 0 0 0 0 0 0 0 0 0 0 0 0 0 0 0 0.00878909513803066 0 0 0 0 0 0 0 0 0 0 0 0 0 0 0 0 0 0 0 0 0 0 0 0 0 0 0 0 0 0 0 0 0 0 0 0 0 0 0 0 0 0 0 0 0 0 0 0 0 0 0 0 0 0 0 0 0 0 0 0 0 0 0 0 0 0 0 0 0 0 0 0 0 0 0 0 0 0 0 0 0 0 0 0 0 0 0 0 0 0 0 0 0 0 0 0 0 0 0 0 0 0
0 0 0 0.0596960804359998 0 0 0.00448784990523765 0 0 0.00390289503540027 0 0 0 0 0 0.00124781808413751 0 0 0 0 0 0 0 0 0 0 0 0 0 0.0346734051299565 0.0275738114354514 0 0 0 0 0 0.0915804303927613 0 0 0 0 0 0 0 0 0 0 0 0 0 0.00363471427379051 0 0 0 0 0 0 0 0 0 0 0 0 0 0 0 0 0 0 0 0 0 0.00457718984731987 0 0.000822288140992201 0 0 0 0 0.0062154385582043 0.00116761833586522 0 0 0 0.168978443225654 0.0991370591276017 0.0417117358067656 0.0150558914687215 0.0034644454949498 0 0 0 0.0899757064600662 0.00130789016937649 0.0659748091575418 0.00356042287852293 0 0.00155065112794866 0 0 0 0 0 0 0 0 0 0 0 0 0 0 0 0 0 0 0 0 0 0 0 0 0 0 0 0 0.00540429863034053 0 0 0.18704068452116 0 0.00274979206800175 0.0675638321642213 0 0 0.00348988664545553 0.000830089736257782 0 0 0.00143882923125091 0.00118599251104644 0 0 0 0 0 0 0 0 0 0 0 0 0 0 0 0 0 0 0 0 0 0 0 0 0 0 0 0 0 0 0 0 0 0 0 0 0 0 0 0 0 0 0 0 0 0 0 0 0 0 0 0 0 0 0 0 0 0 0 0 0 0 0 0 0 0 0 0 0 0 0 0 0 0 0 0 0 0 0 0 0 0 0 0 0 0 0 0 0 0 0 0 0 0 0 0 0 0 0 0 0 0 0 0 0 0 0 0 0 0 0 0 0 0 0 0 0 0 0 0 0 0 0 0 0 0 0 0 0 0 0 0 0 0 0 0 0 0 0 0 0 0 0 0 0 0 0 0 0 0 0 0 0 0 0 0 0 0 0 0 0 0 0 0 0 0 0 0 0 0 0 0 0 0 0 0 0 0
0 0 0 0 0 0 0 0 0 0 0 0 0 0 0 0.0536793741306346 0 0 0 0 0.0374003496355502 0.0295850038182101 0 0.244712244967073 0 0 0 0.0151260412433251 0 0 0 0 0 0 0 0 0 0 0 0.151320329861223 0 0 0.0317791610058123 0 0.0216935162640805 0 0.0121469433905397 0.0936460116386582 0 0.0673717407154753 0 0 0.0124228508214051 0 0 0 0 0 0 0 0 0 0.0485068027849016 0 0 0 0 0 0 0 0 0 0 0 0 0 0 0.102042093539251 0 0 0 0 0 0 0 0 0 0 0 0 0.00700308754110934 0 0 0.0106109590422133 0 0 0 0 0 0 0 0 0 0 0 0 0 0 0 0 0 0 0 0 0 0 0 0 0 0 0 0 0 0 0 0 0 0 0 0 0 0 0 0.0609534896005385 0 0 0 0 0 0 0 0 0 0 0 0 0 0 0 0 0 0 0 0 0 0 0 0 0 0 0 0 0 0 0 0 0 0 0 0 0 0 0 0 0 0 0 0 0 0 0 0 0 0 0 0 0 0 0 0 0 0 0 0 0 0 0 0 0 0 0 0 0 0 0 0 0 0 0 0 0 0 0 0 0 0 0 0 0 0 0 0 0 0 0 0 0 0 0 0 0 0 0 0 0 0 0 0 0 0 0 0 0 0 0 0 0 0 0 0 0 0 0 0 0 0 0 0 0 0 0 0 0 0 0 0 0 0 0 0 0 0 0 0 0 0 0 0 0 0 0 0 0 0 0 0 0 0 0 0 0 0 0 0 0 0 0 0 0 0 0 0 0 0 0 0 0 0 0 0 0 0 0 0 0 0 0 0 0
0 0 0 0 0 0 0 0 0 0 0 0 0 0 0 0 0 0 0 0 0 0.543038534653887 0 0.0564093902005356 0 0 0 0 0 0 0 0 0 0 0 0 0 0 0.183994623114468 0 0 0 0 0 0 0 0 0.116630838950424 0 0 0 0 0 0 0 0 0 0 0 0 0.0688921904714287 0 0 0 0 0 0 0 0 0 0 0 0 0 0 0 0 0 0.0310344226092571 0 0 0 0 0 0 0 0 0 0 0 0 0 0 0 0 0 0 0 0 0 0 0 0 0 0 0 0 0 0 0 0 0 0 0 0 0 0 0 0 0 0 0 0 0 0 0 0 0 0 0 0 0 0 0 0 0 0 0 0 0 0 0 0 0 0 0 0 0 0 0 0 0 0 0 0 0 0 0 0 0 0 0 0 0 0 0 0 0 0 0 0 0 0 0 0 0 0 0 0 0 0 0 0 0 0 0 0 0 0 0 0 0 0 0 0 0 0 0 0 0 0 0 0 0 0 0 0 0 0 0 0 0 0 0 0 0 0 0 0 0 0 0 0 0 0 0 0 0 0 0 0 0 0 0 0 0 0 0 0 0 0 0 0 0 0 0 0 0 0 0 0 0 0 0 0 0 0 0 0 0 0 0 0 0 0 0 0 0 0 0 0 0 0 0 0 0 0 0 0 0 0 0 0 0 0 0 0 0 0 0 0 0 0 0 0 0 0 0 0 0 0 0 0 0 0 0 0 0 0 0 0 0 0 0 0 0 0 0 0
0 0 0 0 0 0 0 0 0 0 0 0 0.0408312808684998 0 0 0 0 0 0 0 0 0 0 0 0 0.0441430220399705 0 0 0 0 0 0.0328281732966602 0.0401277080662929 0 0 0.0839544556253285 0 0 0 0 0 0.0572663182139187 0 0 0 0 0 0.276953015824332 0 0 0 0 0 0 0 0 0 0 0 0 0 0 0 0 0 0 0 0 0 0 0 0 0 0 0 0 0 0 0 0 0 0 0 0 0 0 0 0 0 0 0 0 0 0 0 0 0 0 0 0.0252248456235208 0.091004970953073 0.0234415372934323 0 0 0 0 0 0 0 0 0 0 0 0 0 0 0 0 0 0 0 0 0 0 0 0.220889747840303 0 0 0 0 0 0 0 0 0 0 0 0 0 0 0 0 0 0 0 0 0 0 0 0 0 0.0239457662266954 0 0 0 0 0 0 0 0 0 0 0 0 0 0 0 0 0 0 0 0 0 0 0 0 0 0 0 0 0 0 0 0 0 0 0 0 0 0 0 0 0 0 0 0 0 0 0 0 0 0 0.0393891581279736 0 0 0 0 0 0 0 0 0 0 0 0 0 0 0 0 0 0 0 0 0 0 0 0 0 0 0 0 0 0 0 0 0 0 0 0 0 0 0 0 0 0 0 0 0 0 0 0 0 0 0 0 0 0 0 0 0 0 0 0 0 0 0 0 0 0 0 0 0 0 0 0 0 0 0 0 0 0 0 0 0 0 0 0 0 0 0 0 0 0 0 0 0 0 0 0 0 0 0 0 0 0 0 0 0 0 0 0 0 0 0 0 0 0 0 0
0 0 0 0 0 0 0 0 0 0 0 0 0 0 0 0 0 0 0 0 0 0 0 0 0 0 0 0 0 0 0 0 0 0 0 0 0 0 0 0 0.289780886955779 0 0 0 0 0 0 0 0 0 0 0 0 0 0 0 0 0 0 0 0 0 0 0 0 0 0 0 0 0 0 0 0 0 0 0 0 0 0 0 0 0 0 0 0 0 0 0 0 0 0 0 0 0 0 0 0 0 0 0 0 0 0 0 0 0 0 0 0 0 0 0 0 0 0 0 0 0 0 0 0 0 0 0 0 0 0 0 0 0 0 0 0 0 0 0 0 0 0 0 0 0 0 0 0 0 0 0 0 0 0 0 0 0 0 0 0 0 0 0 0 0 0 0 0 0 0 0 0 0 0 0 0 0 0 0 0 0 0 0 0 0 0 0 0 0 0 0 0 0 0.415466930882872 0 0 0 0 0 0 0 0 0 0 0 0 0 0 0 0 0 0 0 0 0 0 0 0 0 0 0 0 0 0 0 0 0 0.294752182161349 0 0 0 0 0 0 0 0 0 0 0 0 0 0 0 0 0 0 0 0 0 0 0 0 0 0 0 0 0 0 0 0 0 0 0 0 0 0 0 0 0 0 0 0 0 0 0 0 0 0 0 0 0 0 0 0 0 0 0 0 0 0 0 0 0 0 0 0 0 0 0 0 0 0 0 0 0 0 0 0 0 0 0 0 0 0 0 0 0 0 0 0 0 0
0 0 0 0 0 0 0 0 0 0 0 0 0 0 0 0 0 0 0 0 0 0 0 0.0455412495059692 0 0 0 0.0444323319259619 0 0 0 0 0 0 0 0 0 0 0.0313080280125487 0 0 0 0 0 0 0 0 0 0 0.501727809789412 0 0 0.0296230473382622 0 0 0 0 0 0 0 0 0 0.115130295337784 0 0 0 0 0 0 0 0 0 0 0 0 0 0 0 0 0 0 0 0 0 0 0 0 0 0 0 0 0 0 0 0 0 0 0 0 0 0 0 0 0 0 0 0 0 0 0 0 0 0 0 0 0 0 0 0 0 0 0 0 0 0 0 0 0 0 0 0 0 0 0 0 0 0 0 0 0 0 0 0 0 0 0 0 0 0 0 0 0 0 0 0 0 0 0 0 0 0 0 0 0 0 0 0 0 0 0.0321978347319059 0 0 0 0 0 0 0 0 0 0 0 0 0 0 0 0 0 0 0 0.045856271683003 0 0 0 0 0 0 0 0 0 0 0 0 0 0 0 0 0 0 0 0 0 0 0 0 0 0 0 0 0 0.0605739700449804 0 0 0 0.0741958558820212 0 0 0 0.0194133057481519 0 0 0 0 0 0 0 0 0 0 0 0 0 0 0 0 0 0 0 0 0 0 0 0 0 0 0 0 0 0 0 0 0 0 0 0 0 0 0 0 0 0 0 0 0 0 0 0 0 0 0 0 0 0 0 0 0 0 0 0 0 0 0 0 0 0 0 0 0 0 0 0 0 0 0 0 0 0 0 0 0 0 0 0 0 0 0 0 0 0 0
0 0 0 0 0 0 0 0 0 0 0 0 0 0 0 0 0 0 0 0 0 0 0 0 0 0 0 0 0 0 0 0 0 0 0 0 0 0 0 0 0 0 0 0 0 0.176250972674062 0 0 0 0.0901325711713395 0 0 0 0 0 0 0 0 0 0 0 0 0.0775386201581043 0 0 0 0 0 0 0 0 0 0 0 0 0 0 0 0 0 0 0 0 0 0 0 0 0 0 0 0 0 0 0 0 0 0 0 0 0 0 0 0 0 0 0 0 0 0 0 0 0 0 0 0 0 0 0 0 0 0 0 0 0 0 0 0 0 0 0 0 0 0 0 0 0 0 0 0 0 0 0 0 0 0 0 0 0 0 0 0 0 0 0 0 0 0 0 0 0 0 0 0 0 0 0 0 0.0663310555622589 0 0.125301378568703 0 0 0 0 0 0 0 0 0 0 0 0 0 0 0 0 0 0 0 0.0895200509733151 0 0 0 0 0 0 0 0 0 0 0 0 0 0 0 0 0 0 0 0 0 0 0 0 0 0 0 0 0 0 0 0 0 0.110846209197405 0 0 0 0.142815212815834 0 0.0899333906570956 0 0 0 0 0.0313305382218836 0 0 0 0 0 0 0 0 0 0 0 0 0 0 0 0 0 0 0 0 0 0 0 0 0 0 0 0 0 0 0 0 0 0 0 0 0 0 0 0 0 0 0 0 0 0 0 0 0 0 0 0 0 0 0 0 0 0 0 0 0 0 0 0 0 0 0 0 0 0 0 0 0 0 0 0 0 0 0 0 0 0 0 0
0 0 0 0.0288120447847996 0 0 0 0 0 0 0 0 0 0.0287370567920243 0 0 0.0331639483112862 0 0 0.0295355485402479 0.123677672935471 0 0 0 0 0 0 0 0 0 0 0 0 0 0 0 0 0 0.0236124733839245 0 0 0 0 0 0 0 0 0.150301835678372 0 0.147551176357768 0 0 0 0 0 0 0 0 0 0 0 0.0212632625033619 0 0 0 0 0 0 0 0 0 0 0 0.113444454709576 0 0 0 0 0 0 0 0 0 0 0 0 0 0 0 0 0.0112839240503312 0 0 0.0134143043600284 0 0 0 0 0 0 0 0 0.00905078331341105 0 0 0 0 0 0 0 0 0 0 0 0 0 0 0 0 0 0 0 0 0 0 0 0 0.0847022759631254 0 0 0 0 0 0.0151446089062958 0 0 0 0 0 0 0 0 0 0 0 0 0 0 0 0 0 0 0 0 0 0 0 0 0 0 0 0 0 0 0 0 0 0.0431833250647472 0.0533820391802302 0.03275884228652 0.0176084333403052 0 0 0 0 0 0 0 0 0 0 0 0 0 0 0 0 0 0 0 0 0 0 0 0 0 0 0 0 0 0 0 0 0 0 0 0 0 0 0 0 0 0 0 0 0 0 0 0 0 0 0 0 0.0193719895381737 0 0 0 0 0 0 0 0 0 0 0 0 0 0 0 0 0 0 0 0 0 0 0 0 0 0 0 0 0 0 0 0 0 0 0 0 0 0 0 0 0 0 0 0 0 0 0 0 0 0 0 0 0 0 0 0 0 0 0 0 0 0 0 0 0 0 0 0 0 0 0 0 0 0 0 0 0 0 0 0 0 0 0 0 0 0 0 0 0 0 0 0 0 0 0
0 0 0 0 0 0 0 0 0 0 0 0 0 0 0 0 0 0 0 0 0 0 0 0 0 0 0 0 0 0 0 0 0 0 0 0 0 0 0 0 0 0 0 0.0435936186344602 0 0 0 0 0 0.0138003970102073 0 0 0.0256124584316424 0 0 0 0 0 0 0.1971784450342 0 0.0348604467781011 0.0294672391613808 0.0317605223528647 0.0905954390027146 0.0411528300911246 0 0 0 0 0 0 0 0 0 0 0 0 0 0 0 0 0 0 0 0 0 0 0 0 0 0 0 0 0 0 0 0 0 0 0 0 0 0 0 0 0 0 0 0 0 0 0 0 0 0 0 0 0 0 0.0105452786796389 0 0 0 0 0 0 0 0.069701254405725 0 0 0 0 0 0 0 0 0 0 0 0 0 0 0 0 0 0 0 0 0 0 0 0 0 0 0 0 0 0 0 0 0 0 0 0 0 0 0.118970834036379 0.0195005609926842 0.103443527102252 0 0.00694518757441157 0 0 0 0 0 0 0 0 0 0 0 0 0 0 0 0 0 0.0504014006618552 0 0 0 0 0 0 0 0 0 0 0 0 0 0 0 0.00576459636052669 0 0 0.00902975941869901 0 0.0106288312286483 0 0 0 0 0 0 0 0 0 0 0 0 0.0333862859390659 0 0 0 0.023639476962681 0 0 0 0 0 0 0.018430376109874 0 0 0 0 0 0 0 0 0 0 0 0 0 0 0 0 0 0 0 0 0 0 0 0 0 0 0 0 0 0 0 0 0 0 0 0 0 0 0 0 0 0 0 0 0 0 0.0115912340308639 0 0 0 0 0 0 0 0 0 0 0 0 0 0 0 0 0 0 0 0 0 0 0 0 0 0 0 0 0 0 0 0 0 0 0 0 0
0 0 0 0 0.0904749806606351 0 0 0.0300224785675681 0 0 0 0 0 0.0110331656648755 0 0.0123148353931835 0 0 0 0.00183211880504437 0 0 0 0 0 0 0 0 0.0246509797851089 0 0 0 0 0 0 0 0 0 0.00315070563857719 0 0 0 0 0 0 0 0 0 0 0 0.115891361848392 0 0 0 0 0 0 0.120988290954532 0 0 0.0309699967807155 0.00534754334846807 0.00426490744793443 0 0 0 0 0.0386960086262212 0 0.0131047889949491 0 0.0106349521901294 0.0831758003561081 0 0.00618621071536996 0 0 0.0141326710935604 0 0 0 0 0 0 0 0 0 0 0 0 0 0 0 0 0 0 0.00251700119828111 0 0.00509555828899092 0 0 0 0 0 0 0 0 0 0 0 0 0 0 0 0 0 0 0 0 0 0 0 0 0 0 0 0 0 0 0.00928996127919911 0.131490393930123 0.103720652812512 0.0439025070554229 0 0.00806249857594072 0 0.0180963265846054 0.00623676499824767 0 0.0526867697834295 0 0 0 0 0 0 0 0 0 0 0 0 0 0 0 0 0 0 0 0 0 0 0 0 0 0 0 0 0 0 0 0 0 0.00202976862187454 0 0 0 0 0 0 0 0 0 0 0 0 0 0 0 0 0 0 0 0 0 0 0 0 0 0 0 0 0 0 0 0 0 0 0 0 0 0 0 0 0 0 0 0 0 0 0 0 0 0 0 0 0 0 0 0 0 0 0 0 0 0 0 0 0 0 0 0 0 0 0 0 0 0 0 0 0 0 0 0 0 0 0 0 0 0 0 0 0 0 0 0 0 0 0 0 0 0 0 0 0 0 0 0 0 0 0 0 0 0 0 0 0 0 0 0 0 0 0 0 0 0 0 0 0 0 0 0 0 0 0 0 0 0 0 0 0 0 0 0 0 0 0 0 0
0 0 0 0 0 0 0 0 0 0 0 0 0 0 0 0 0 0 0 0 0 0 0 0 0 0 0 0 0 0 0 0 0 0 0 0.0739691686642027 0 0 0.0849526102175958 0.0870147724699122 0.0989648663320754 0 0 0 0.125268015361445 0 0 0 0 0 0 0 0 0 0 0 0 0 0 0 0 0 0 0 0 0 0 0 0 0 0 0 0 0.197769647943313 0 0 0 0 0 0 0 0.00851291023560453 0.117179272876188 0.0472611145785143 0 0 0 0 0 0 0 0 0 0 0 0 0 0 0 0 0 0 0 0 0 0 0 0 0 0 0 0 0 0 0 0 0 0 0 0 0 0 0 0 0 0.0636193159541495 0 0 0 0 0 0 0 0 0 0 0 0 0 0 0 0 0 0 0 0 0 0 0 0 0 0 0 0 0 0 0 0 0 0 0 0 0 0 0 0 0 0 0 0 0 0 0 0 0 0 0 0 0 0 0 0 0 0 0 0 0 0 0 0 0 0 0 0 0 0 0.0396597278108906 0 0 0 0 0 0 0 0.0146235955235542 0 0 0 0 0 0 0 0 0 0 0 0 0 0 0 0 0 0 0.0126152982597995 0 0 0 0 0 0 0 0 0 0 0 0 0 0 0 0 0 0 0 0 0 0 0 0 0 0 0 0 0 0 0 0 0 0 0 0 0 0 0 0 0 0 0 0 0 0 0 0 0 0 0 0 0 0 0 0 0 0 0 0 0.0285896837727557 0 0 0 0 0 0 0 0 0 0 0 0 0 0 0 0 0 0 0 0 0 0 0 0 0 0 0 0 0 0 0 0 0 0
0 0 0 0 0 0 0 0 0 0 0 0 0.0358074984552085 0 0 0 0 0 0 0 0 0 0.0743657342421695 0 0.208304926978802 0.0151184323036829 0.00831745046427486 0 0 0 0 0.214710328935075 0.00953183709864995 0 0.235900297504706 0 0 0 0 0 0 0 0 0 0 0 0 0 0 0 0 0 0 0 0 0.0167246632149345 0 0 0 0 0 0 0 0 0 0 0 0 0 0 0 0 0 0 0 0 0 0 0 0 0 0 0 0 0 0 0 0 0 0 0 0 0 0 0 0 0 0 0 0.0152346695889218 0.0545044517625168 0 0 0 0 0 0 0 0 0 0 0 0 0 0 0 0 0 0 0.0321711246794929 0 0 0 0 0 0.0292143829598978 0 0 0 0 0 0 0 0 0 0 0 0 0 0 0 0 0 0 0 0 0 0 0 0 0 0.0181743060913319 0 0 0 0 0 0 0 0 0 0 0 0 0 0 0 0 0.0211323838964002 0 0 0 0 0 0 0 0 0 0 0 0 0 0 0 0 0 0.0107875118239357 0 0 0 0 0 0 0 0 0 0 0 0 0 0 0 0 0 0 0 0 0 0 0 0 0 0 0 0 0 0 0 0 0 0 0 0 0 0 0 0 0 0 0 0 0 0 0 0 0 0 0 0 0 0 0 0 0 0 0 0 0 0 0 0 0 0 0 0 0 0 0 0 0 0 0 0 0 0 0 0 0 0 0 0 0 0 0 0 0 0 0 0 0 0 0 0 0 0 0 0 0 0 0 0 0 0 0 0 0 0 0 0 0 0 0 0 0 0 0 0 0 0 0 0 0 0 0 0 0 0 0 0
0 0 0 0 0 0 0 0 0 0 0 0 0 0 0 0 0 0 0 0 0.0241724190580968 0.0223122376397679 0 0.0237180115510393 0 0 0 0.00930475837771541 0 0 0 0 0 0 0 0 0 0 0.0396622336284514 0 0 0 0.299815642041421 0.0258216046314759 0.0798050816870496 0.0159845954446648 0 0 0 0 0 0 0.0423390294780112 0 0 0 0 0 0 0 0 0.0559968921508627 0.127180719158055 0 0.179167613816629 0 0.00826827896348889 0.00637383928940725 0 0 0 0 0 0 0 0.00578257123478775 0 0 0 0 0 0 0 0 0 0 0 0 0 0 0 0 0 0 0 0 0 0 0 0 0 0 0 0 0 0 0 0 0 0 0 0 0 0 0 0 0 0 0 0 0 0 0.0110797371213392 0 0 0 0 0 0 0 0 0 0 0 0 0 0 0 0 0 0 0 0 0 0 0 0 0 0 0 0 0 0 0 0 0 0 0 0 0 0 0 0 0 0 0 0 0 0.00665351377625919 0.0165612209514774 0 0 0 0 0 0 0 0 0 0 0 0 0 0 0 0 0 0 0 0 0 0 0 0 0 0 0 0 0 0 0 0 0 0 0 0 0 0 0 0 0 0 0 0 0 0 0 0 0 0 0 0 0 0 0 0 0 0 0 0 0 0 0 0 0 0 0 0 0 0 0 0 0 0 0 0 0 0 0 0 0 0 0 0 0 0 0 0 0 0 0 0 0 0 0 0 0 0 0 0 0 0 0 0 0 0 0 0 0 0 0 0 0 0 0 0 0 0 0 0 0 0 0 0 0 0 0 0 0 0 0 0 0 0 0 0 0 0 0 0 0 0 0 0 0 0 0 0 0
0 0 0 0 0 0 0 0 0 0 0.0336635057921054 0 0 0 0 0 0 0 0 0 0 0 0 0 0 0 0 0 0 0.0196881342573732 0.00687279892803836 0 0 0.00896737000349474 0 0 0 0.0165008373785107 0 0 0 0 0 0 0 0 0.186056541332217 0 0 0 0 0 0 0.039224183207983 0 0 0.0717599514291577 0.142955661493626 0 0 0 0 0 0 0 0 0.0169230436738494 0 0 0 0.0421669889388411 0.0121729118353248 0.00946365296440708 0 0 0.0379187554908594 0 0 0.00819432535339799 0 0 0 0 0 0 0 0 0 0 0 0 0 0 0 0 0 0 0 0.01125854233521 0 0.00893771343321866 0 0.00706913777111655 0 0 0 0 0 0 0 0 0 0 0 0 0 0 0 0 0 0 0 0 0 0 0 0 0 0 0.0548942486828313 0 0.0183774633323649 0.0132376970259167 0 0 0 0 0 0 0.13130584478586 0 0.0513318259288149 0 0 0 0 0 0 0 0 0 0.00233987838331732 0 0 0 0 0 0 0 0 0 0 0 0 0 0 0 0 0 0 0 0 0.0038638099673608 0 0 0 0 0 0 0 0 0 0 0 0 0 0 0 0 0 0 0 0 0 0 0 0 0 0 0 0 0 0 0 0 0 0 0 0 0 0 0 0 0 0 0 0 0 0 0 0 0 0 0 0 0 0 0 0 0 0 0 0 0 0 0 0 0 0 0 0 0 0 0 0 0 0 0 0 0 0 0 0 0 0 0 0 0 0.0262321082117319 0 0 0 0 0 0 0 0 0 0 0 0 0 0 0 0 0 0 0 0 0 0 0 0 0 0 0 0 0 0 0 0 0 0 0 0 0 0 0 0 0 0 0 0 0 0 0 0 0 0 0 0 0 0 0 0 0 0 0 0.0186230680630717
0 0 0 0 0 0 0 0 0 0 0 0 0 0 0 0.00392300837941095 0 0 0 0 0 0 0 0 0 0 0 0 0 0 0 0 0 0 0 0.0630313651923189 0 0 0 0 0 0 0 0 0 0 0 0 0 0 0 0 0 0 0 0 0 0 0 0 0 0 0 0 0 0 0 0 0 0 0 0 0 0 0 0 0 0 0 0 0 0.0709466336776387 0.141579233323588 0.131819871459343 0 0.00456173731908763 0 0 0 0 0 0 0 0 0 0 0 0.0382538541038545 0 0 0 0 0 0 0 0 0 0 0 0 0 0 0 0 0 0 0 0 0 0 0 0 0 0 0 0 0.0423377368322908 0 0 0 0 0 0 0 0 0.0556727289549308 0.0144631661275647 0 0 0 0 0 0 0 0 0 0 0 0 0 0 0 0 0 0 0 0 0 0 0 0 0 0 0 0 0 0 0 0 0 0 0 0 0 0 0 0 0 0 0 0 0 0 0 0 0 0 0 0 0 0.0366180142708395 0 0 0 0 0 0.28261236290461 0 0 0 0 0 0 0 0 0 0 0 0 0 0 0 0 0 0 0 0 0 0 0 0 0 0 0 0.0312204147119784 0 0 0 0 0 0 0 0 0 0 0 0 0 0.00696691709798629 0.0313772579852645 0 0 0.0123828423302298 0.0170873179013602 0 0 0 0 0 0 0 0 0 0 0 0 0 0 0 0 0 0 0 0 0 0 0 0 0 0 0 0 0 0 0 0 0 0 0 0 0 0 0 0 0 0 0 0 0 0 0 0 0 0.015145537427703 0 0 0 0 0 0 0 0 0 0 0 0 0 0 0 0 0 0 0 0 0 0 0 0 0
0 0 0 0 0 0 0 0 0 0 0 0 0 0 0 0.00727293461191936 0 0 0 0 0 0 0 0 0 0 0 0.0920724253981023 0 0 0 0 0 0 0 0 0 0 0.0037642760747115 0 0 0 0.00911122231254236 0 0 0.0152694056510901 0 0 0 0.0217922311151233 0 0 0 0 0 0 0 0 0 0.0220904394610765 0.00640506508419966 0 0 0 0.0981781097060277 0.128712359911138 0 0 0 0 0 0 0 0 0 0 0 0 0.00886938492554232 0 0 0.00301802202824923 0 0 0 0 0 0 0 0 0 0 0 0 0 0 0 0 0 0 0 0 0 0 0.130442712920563 0.0356536038939381 0.0500682607519667 0 0.0366370762084004 0 0 0.0537937059302745 0 0 0 0 0 0 0 0 0 0 0.10204774308726 0 0 0 0 0 0.0413186078357605 0 0 0 0 0 0 0 0 0 0 0 0 0 0 0 0 0 0 0 0 0 0 0 0 0 0 0 0 0 0 0 0 0 0 0 0 0 0 0 0 0 0 0 0.0281835829102857 0 0 0 0 0 0 0 0 0 0 0 0 0 0 0 0 0 0 0 0 0 0 0 0 0 0 0 0 0 0 0 0 0 0 0 0 0.0119886515850523 0 0 0 0 0 0 0 0 0 0 0 0 0 0 0 0 0 0 0 0 0 0 0 0 0 0 0 0 0 0 0 0 0 0 0 0 0 0 0 0 0 0 0 0 0 0 0 0 0 0 0 0 0 0.00777614932878615 0 0.00673540207013548 0.0096086273113632 0 0 0.00858367134923821 0.0411634134242769 0.0194429151129767 0 0 0 0 0 0 0 0 0 0 0 0 0 0 0 0 0 0 0 0 0 0 0 0 0 0 0 0 0 0 0 0 0 0 0 0 0 0 0 0 0 0 0 0 0 0 0
0 0 0 0 0 0 0 0 0 0 0.021904102129765 0 0 0 0 0.00298607415628492 0 0 0 0 0 0 0 0 0 0 0 0 0 0.0153070846232088 0.0178499440361518 0 0 0.251780374534298 0 0 0 0 0 0 0 0 0 0 0 0 0 0 0 0 0.0242879575593032 0 0 0 0 0 0.0784534614298983 0.00801613309160285 0 0 0 0 0 0 0 0 0.0238306479175693 0 0 0 0.2037361037875 0 0 0 0.00284759304811967 0.0172403074866037 0 0 0 0 0 0 0 0 0 0 0 0 0 0 0 0.0109145708119112 0 0 0 0.0072403564727123 0.00334617371947057 0 0.00983196229568243 0 0 0 0.00808864888811011 0 0 0 0 0 0 0 0 0 0 0 0 0 0 0 0 0 0 0 0 0 0 0 0.00352433398527007 0 0 0.00447542075109314 0 0 0 0 0 0 0 0 0.190034246325525 0 0 0.00865724787848127 0 0 0 0 0 0 0 0.00587143693714143 0 0 0 0 0 0 0 0 0 0 0 0 0 0 0 0 0 0 0 0 0 0 0 0 0 0 0 0 0 0 0 0 0 0 0 0 0 0 0 0 0 0 0 0 0 0 0 0 0 0 0 0 0 0 0 0 0 0 0 0 0 0 0 0 0 0 0 0 0 0 0 0 0 0 0 0 0 0 0 0 0 0 0 0 0 0 0 0 0 0 0 0 0 0 0 0 0 0 0 0 0 0 0 0 0 0 0 0 0.0254474950663098 0 0 0 0 0 0 0 0 0 0 0 0 0 0 0 0 0 0 0 0 0 0 0 0 0 0 0 0 0 0 0 0 0 0 0 0 0 0 0 0.0042528714234971 0 0.012394159276894 0 0 0 0.00441699489272378 0.00845823263270787 0 0 0 0 0 0 0 0 0 0 0 0 0.0248060648421632
0 0 0 0 0 0 0 0 0 0 0 0 0.157681463804336 0 0 0 0 0 0 0 0 0 0 0 0 0 0 0 0 0 0 0.0214646443142162 0 0 0.0349104941681003 0 0 0 0 0 0 0 0 0 0 0 0 0 0 0 0 0 0 0 0 0.283754845648679 0 0 0 0 0 0 0 0 0 0 0 0 0 0 0.106961138898244 0 0 0 0 0 0 0 0 0 0 0 0 0 0 0 0 0 0 0 0 0 0 0 0 0 0 0 0 0 0 0 0 0 0 0 0 0 0.0306966341901353 0 0 0 0 0.0386545304135317 0 0 0 0 0 0 0 0 0 0 0 0 0 0 0 0 0 0 0 0 0 0 0 0 0 0 0 0 0 0 0 0 0 0 0 0 0 0 0 0 0 0 0 0 0 0 0 0 0 0 0 0 0 0 0 0 0 0 0 0 0 0 0 0 0 0 0 0 0 0 0 0 0 0.0256500815888304 0.0347855760719777 0 0 0 0 0 0.0267146067449084 0 0 0 0 0 0 0 0 0 0 0 0 0.0591897428602072 0 0 0 0 0 0 0.0364248026117044 0 0 0 0 0 0 0 0 0 0 0 0.00925241821582207 0 0 0 0 0 0 0 0 0 0 0 0 0 0 0 0 0 0 0 0 0 0 0 0 0 0 0 0 0 0 0 0.0820766516227227 0 0 0 0 0 0 0 0 0 0 0 0 0 0.0254781651774367 0 0 0 0 0 0 0 0 0 0 0 0 0 0 0 0 0 0 0 0 0 0 0 0 0 0 0 0 0 0 0.0263042036691478 0 0 0 0 0 0 0 0 0 0 0 0 0 0 0
0 0 0 0 0 0 0 0 0 0 0 0 0.0263237632449806 0 0 0 0 0 0 0 0 0 0 0 0 0 0 0 0 0 0 0.0194922343722738 0 0.0394205059393452 0.205683417525053 0 0 0 0 0 0 0 0 0 0 0 0 0 0.0512599981661967 0 0 0 0 0 0.351655260973526 0 0 0 0 0 0 0 0 0 0 0 0 0 0 0 0.217714061229201 0 0 0 0 0 0 0 0 0 0 0 0 0 0 0 0 0 0 0 0 0 0 0 0 0 0 0 0 0 0 0 0 0 0 0 0 0 0.0299550212858569 0 0 0 0 0 0 0 0 0 0 0 0 0 0 0 0 0 0 0 0 0 0 0 0 0 0 0 0 0 0 0 0 0 0 0 0 0 0 0 0 0 0 0 0 0 0 0 0 0 0 0 0 0 0 0 0 0 0 0 0 0 0 0 0 0 0 0 0 0 0 0 0 0 0 0 0 0 0 0 0 0 0 0 0 0 0 0 0 0 0 0 0 0 0 0 0 0 0 0 0 0 0 0 0 0 0.02349007925933 0 0 0 0 0 0 0 0 0 0 0 0 0 0 0 0 0 0 0 0 0 0 0 0 0 0 0 0 0 0 0 0 0 0 0 0 0 0 0 0 0 0 0 0.0127099804957838 0 0 0 0 0 0 0 0 0 0 0 0 0 0.0222956775084533 0 0 0 0 0 0 0 0 0 0 0 0 0 0 0 0 0 0 0 0 0 0 0 0 0 0 0 0 0 0 0 0 0 0 0 0 0 0 0 0 0 0 0 0 0 0
0 0 0 0 0 0 0 0 0 0 0.031182813869746 0 0 0 0 0 0 0 0 0 0 0 0 0 0 0 0 0 0 0.0191375919303749 0 0 0 0.0438444840398172 0 0 0 0 0 0 0 0 0 0 0 0 0 0 0 0 0.18831182724434 0 0 0.332483796217157 0 0 0 0.0236890889600127 0 0 0 0 0 0 0 0 0.0388393143691451 0 0 0 0.0950439289161894 0.00945743128519868 0 0 0 0 0 0 0.0090955517589042 0 0 0 0 0 0 0 0 0 0 0 0 0 0 0 0 0 0 0 0 0 0 0 0 0 0 0 0 0 0.0589717004037922 0 0 0 0 0 0 0 0 0 0 0 0 0 0 0 0 0 0 0 0 0 0 0 0 0 0 0 0 0 0 0 0 0.0283822103577511 0 0 0 0 0 0 0 0 0 0 0 0 0 0 0 0 0 0 0 0 0 0 0 0 0 0 0 0 0 0 0 0 0 0 0 0 0 0 0 0 0 0 0 0 0 0 0 0 0 0 0 0 0 0 0 0 0 0 0 0 0 0 0 0 0 0 0 0 0 0 0 0 0 0 0 0 0 0 0 0 0 0 0 0 0 0 0 0 0 0 0 0 0 0 0 0 0 0 0 0 0 0 0 0 0 0 0 0 0 0 0 0 0 0 0 0 0.0556475859853329 0 0 0 0 0 0 0 0 0 0 0 0 0 0 0 0 0 0 0 0 0 0 0 0 0 0 0 0 0 0 0 0 0 0 0 0 0 0 0 0 0 0 0 0 0 0 0 0 0 0 0 0 0 0 0 0 0 0 0 0.065912674662239
0 0 0 0 0 0 0 0 0 0 0 0 0 0 0 0 0 0 0 0 0 0 0 0 0 0 0 0 0 0 0 0 0 0 0 0 0 0 0 0 0 0 0 0 0 0 0.0668731199019227 0 0 0 0.049217066590764 0 0 0.00445699553139529 0 0 0.00310790162507723 0 0 0 0.00710172023961889 0 0 0 0 0 0 0 0 0 0 0.0168756319708132 0.0021621570835061 0 0.00170581402628293 0.0030744698402027 0 0 0.00381717132272698 0 0 0 0 0 0.0996943437778479 0.00501799413047392 0.0619007446891665 0.00926530481193162 0.0750781723371865 0 0 0 0 0 0.00137435354710319 0 0 0 0 0 0 0.0029408547050831 0 0 0 0 0 0 0 0 0 0 0 0 0 0 0 0 0 0 0 0 0 0 0 0 0 0 0 0 0.0158577491870806 0.0167627514894031 0 0 0 0 0 0 0.0189250512279509 0.105254154124804 0.00886227486991575 0.148842804144753 0.150871552374225 0 0.00360823065711762 0.0359071742920499 0.0273931754482037 0.0177835717662924 0 0.00927693908326727 0 0 0 0.0269907552038342 0 0 0 0 0 0 0 0 0 0 0 0 0 0 0 0 0 0 0 0 0 0 0 0 0 0 0 0 0 0 0 0 0 0 0 0 0 0 0 0 0 0 0 0 0 0 0 0 0 0 0 0 0 0 0 0 0 0 0 0 0 0 0 0 0 0 0 0 0 0 0 0 0 0 0 0 0 0 0 0 0 0 0 0 0 0 0 0 0 0 0 0 0 0 0 0 0 0 0 0 0 0 0 0 0 0 0 0 0 0 0 0 0 0 0 0 0 0 0 0 0 0 0 0 0 0 0 0 0 0 0 0 0 0 0 0 0 0 0 0 0 0 0 0 0 0 0 0 0 0 0 0 0 0 0 0 0 0 0 0 0 0 0 0 0
0 0 0 0 0 0 0 0 0 0 0 0 0 0 0 0 0.0226273053622352 0 0 0 0.0513745652369126 0 0 0 0 0 0 0 0 0 0 0 0 0 0 0 0 0 0 0 0 0 0 0 0 0 0 0 0 0 0 0 0 0 0 0 0 0 0 0.135371691885856 0.0423797830349963 0.122532850949011 0 0 0 0.0265521581948252 0 0 0 0.0115055557378542 0 0.0330953743927131 0 0 0 0 0.0317389349117597 0.0358209446228575 0 0 0 0 0 0 0 0 0 0 0 0 0 0 0 0 0 0 0 0 0 0 0 0 0 0 0 0 0 0 0 0 0 0 0 0 0 0 0 0 0 0 0 0.447962963466808 0 0 0 0 0 0 0 0 0 0 0 0 0 0 0 0 0 0 0 0 0 0 0 0 0 0 0 0 0 0 0 0 0 0 0 0 0 0 0 0 0 0 0 0 0 0 0 0 0 0 0 0.0075756413967917 0 0 0 0 0 0 0 0 0 0 0 0 0 0 0 0 0 0 0 0 0 0 0 0 0 0 0 0 0 0 0 0 0 0 0 0 0 0 0 0 0 0 0 0 0 0 0 0 0 0 0 0 0 0 0 0 0 0 0 0 0 0 0 0 0 0 0 0 0 0 0 0 0 0 0 0 0 0 0 0 0 0 0 0 0 0 0 0 0 0 0 0 0 0 0 0 0 0 0 0 0 0 0 0 0 0 0.00940814217241267 0.014332407392527 0.00772168124243968 0 0 0 0 0 0 0 0 0 0 0 0 0 0 0 0 0 0 0 0 0 0 0 0 0 0 0 0 0 0 0 0 0 0 0 0
0 0 0 0 0 0 0 0 0 0 0 0 0 0 0 0 0 0 0 0 0 0 0 0 0 0 0 0 0 0 0 0 0 0 0 0 0 0 0 0 0 0 0 0 0 0.187192621314425 0 0 0 0 0 0 0.0351773223034791 0 0 0 0 0 0.105200909669361 0 0.0315452361867306 0.0640284404495934 0 0 0.0510600004990126 0.0510807094998398 0 0 0 0 0 0.011226010540391 0 0 0 0 0.0260658023758328 0.012399920930969 0 0 0 0 0 0 0 0 0 0 0 0 0 0 0 0 0 0 0 0 0 0 0 0 0 0 0 0 0 0 0 0 0.0157500334119364 0.00486901540712377 0.00840729664172497 0 0 0 0 0 0 0 0.0125971558324553 0.0888219235247555 0.0167635797019278 0 0.0178349978498023 0 0 0 0.081330777034505 0 0 0 0 0 0 0 0 0 0 0 0 0 0 0 0 0 0 0 0 0 0 0 0 0 0 0 0 0 0 0 0 0.00544792822383778 0 0 0 0 0 0 0 0 0 0 0 0.047543015775167 0 0 0 0 0 0 0 0 0 0 0 0 0 0 0 0 0 0 0 0 0 0 0 0 0 0 0 0 0 0 0 0 0 0 0 0.0529894037696156 0 0 0 0 0 0 0 0 0.00962922876749815 0.0188469050954304 0 0 0 0 0 0 0 0 0 0 0 0 0 0 0 0 0 0 0 0 0 0 0 0 0 0 0 0 0 0 0 0 0 0 0 0 0 0 0 0 0 0 0 0 0 0.011212263115129 0 0 0 0.0117675249634896 0 0.00707182990594327 0 0 0 0 0 0 0 0 0.00777994798643981 0 0.0063601992235842 0 0 0 0 0 0 0 0 0 0 0 0 0 0 0 0 0 0 0 0 0 0 0 0 0 0 0 0 0 0 0 0 0 0 0 0
0 0 0 0 0.0109176506758735 0 0 0 0.0033766566170247 0.0176232161832962 0 0 0 0 0 0.00454319650404468 0 0 0 0 0 0.0295418557537056 0 0 0 0 0 0.00691001670347606 0 0 0 0 0 0 0 0 0 0 0 0.0290168891927118 0 0 0 0 0 0 0.0611489561319495 0 0 0 0 0 0.0108256020885031 0 0 0 0 0.0253689915735771 0.0349558975574302 0.0334814203970859 0 0.0188964799084365 0.0208705297902853 0 0 0 0.00952623265007418 0.00966271593753551 0 0.0205313951384449 0 0.29376581847889 0.00568789603985992 0 0.0832396799803651 0.0127337714338723 0 0.0811268100744166 0.0101608513472979 0 0 0 0 0 0 0 0 0 0 0 0 0 0 0 0 0 0 0 0 0 0 0 0 0 0 0 0 0 0 0 0.0185772830295838 0.00777901155661289 0 0 0 0 0 0 0 0 0 0 0 0 0 0 0 0 0 0 0 0 0 0 0 0 0.0170403368812642 0 0 0 0 0.00656327467444357 0 0 0 0 0 0 0 0 0 0 0 0 0 0 0 0 0 0 0 0 0 0 0 0.0036363994337189 0 0 0 0 0 0 0 0 0 0 0 0 0 0 0 0 0.0235115519419915 0.00483563754483897 0 0 0 0 0 0 0 0 0 0 0 0 0 0 0 0 0 0 0.0372262668057644 0 0 0 0 0 0 0 0 0 0 0 0 0 0 0 0 0 0 0 0 0 0 0 0 0 0 0 0 0 0.0136855933051051 0 0 0 0 0 0 0 0 0 0 0 0 0 0 0 0 0 0 0 0 0 0 0 0 0 0 0 0 0 0 0 0 0 0 0 0 0 0 0 0 0 0 0 0 0 0 0 0 0 0 0 0.0105399091756956 0 0 0 0 0 0 0 0.017925035650793 0 0 0 0 0 0 0 0.00476716984203138 0 0 0 0 0 0 0 0 0 0 0 0 0 0 0 0 0 0
0 0 0 0 0 0 0 0 0 0 0 0 0 0 0 0 0 0 0 0 0.0356847927331827 0 0 0 0 0 0 0 0 0 0 0 0 0 0 0 0 0 0 0 0 0 0 0 0.0155063675770752 0.0544421567089443 0.0163645924761631 0 0 0.0755016126498712 0 0 0 0 0 0 0 0 0.156645260998877 0.105328526296203 0.0292876080287392 0 0.0816475787683507 0 0.0118302475992401 0 0 0.0188052544624848 0 0.0210445893222369 0 0 0 0 0 0 0.206307322441131 0.107109328281498 0 0 0 0 0 0 0 0 0 0 0 0 0 0 0 0 0 0 0 0 0 0 0 0 0 0 0 0 0 0 0 0 0.0229958508054682 0 0 0 0 0 0 0 0 0 0 0 0 0 0 0 0 0 0 0 0 0 0 0.03601292807318 0 0 0 0.00548598277735505 0 0 0 0 0 0 0 0 0 0 0 0 0 0 0 0 0 0 0 0 0 0 0 0 0 0 0 0 0 0 0 0 0 0 0 0 0 0 0 0 0 0 0 0 0 0 0 0 0 0 0 0 0 0 0 0 0 0 0 0 0 0 0 0 0 0 0 0 0 0 0 0 0 0 0 0 0 0 0 0 0 0 0 0 0 0 0 0 0 0 0 0 0 0 0 0 0 0 0 0 0 0 0 0 0 0 0 0 0 0 0 0 0 0 0 0 0 0 0 0 0 0 0 0 0 0 0 0 0 0 0 0 0 0 0 0 0 0 0 0 0 0 0 0 0 0 0 0 0 0 0 0 0 0 0 0 0 0 0 0 0 0 0 0 0 0 0 0 0 0 0 0 0 0 0 0 0 0 0 0 0
0 0 0 0 0 0 0 0 0 0 0 0 0 0 0 0 0 0 0 0 0 0 0 0.0372460495280529 0 0 0 0 0 0 0 0 0 0 0 0 0 0 0.0255696383551282 0 0 0 0.0616024901421283 0.0198903337730081 0 0.0305613160703611 0.00866743760524059 0 0 0.113879043875459 0 0 0 0 0 0 0 0 0 0 0.0214816036396355 0.0542217515180985 0 0 0 0 0 0 0 0 0 0.0177003634892455 0 0 0 0 0.038212896426455 0.0692548701209985 0 0 0 0 0 0 0 0 0 0 0 0 0 0 0 0 0 0 0 0 0 0 0 0 0 0 0 0 0 0 0 0 0 0 0 0 0 0 0 0 0 0 0 0 0 0 0.00701570619332469 0 0 0 0 0 0 0 0 0 0 0 0 0 0 0 0 0 0 0 0 0 0 0 0 0 0 0 0 0 0 0 0 0 0 0 0 0 0 0 0 0 0 0 0 0.0280950648402634 0.0716217638381383 0 0 0 0 0 0 0 0.0535825643124646 0 0 0 0 0 0.0193341985178016 0.0443366869926459 0 0 0 0 0 0 0 0 0 0 0 0 0.00879786775911535 0 0.00662886806324626 0 0 0.0656040409094398 0.0311840288579496 0 0 0 0 0 0 0 0 0 0 0 0 0 0 0 0 0 0 0.113054450661743 0 0 0 0.0164857667683444 0.020472754339575 0 0 0 0 0 0 0 0 0 0 0 0 0 0 0 0 0 0 0 0 0 0 0 0 0 0 0 0 0 0 0 0 0 0 0 0 0 0 0 0 0 0 0 0 0 0 0 0 0 0 0 0 0 0 0 0.0154984434021366 0 0 0 0 0 0 0 0 0 0 0 0 0 0 0 0 0 0 0 0 0 0 0 0 0 0 0 0 0 0 0 0 0 0
0 0 0 0 0 0 0 0 0 0 0 0 0 0 0 0 0 0 0 0 0 0 0 0 0 0 0 0 0 0 0 0 0 0 0 0 0 0 0 0 0 0 0 0 0 0.380190631533373 0 0 0 0 0 0 0 0 0 0 0 0 0 0 0 0 0 0 0.3264743177781 0.216145281068514 0 0 0 0 0 0 0 0 0 0 0 0 0 0 0 0 0 0 0 0 0 0 0 0 0 0 0 0 0 0 0 0 0 0 0 0 0 0 0 0 0 0 0 0 0 0 0 0 0 0 0 0 0 0 0 0 0 0 0 0 0 0 0.077189769620013 0 0 0 0 0 0 0 0 0 0 0 0 0 0 0 0 0 0 0 0 0 0 0 0 0 0 0 0 0 0 0 0 0 0 0 0 0 0 0 0 0 0 0 0 0 0 0 0 0 0 0 0 0 0 0 0 0 0 0 0 0 0 0 0 0 0 0 0 0 0 0 0 0 0 0 0 0 0 0 0 0 0 0 0 0 0 0 0 0 0 0 0 0 0 0 0 0 0 0 0 0 0 0 0 0 0 0 0 0 0 0 0 0 0 0 0 0 0 0 0 0 0 0 0 0 0 0 0 0 0 0 0 0 0 0 0 0 0 0 0 0 0 0 0 0 0 0 0 0 0 0 0 0 0 0 0 0 0 0 0 0 0 0 0 0 0 0 0 0 0 0 0 0 0 0 0 0 0 0 0 0 0 0 0 0 0 0 0 0 0
0 0 0 0 0 0 0 0 0 0 0 0 0 0.00849054417664358 0 0 0.00735518071116217 0 0 0.0136899886495439 0.0199056807553938 0 0 0 0 0 0 0 0 0 0 0 0 0 0 0 0 0 0 0 0 0 0 0 0 0.100197263042866 0 0 0 0.171079891349838 0 0 0.182134964156193 0 0 0 0 0 0 0.0594841213671451 0 0.00837801216335088 0 0.0301637111525344 0 0.261612612636132 0 0 0 0 0 0 0 0 0 0 0 0 0 0 0 0 0 0 0 0 0 0 0 0 0 0 0 0 0 0 0 0 0 0 0 0 0 0 0 0 0 0 0 0 0 0 0 0 0 0 0 0 0 0 0 0 0 0 0 0 0 0 0.0895973328722014 0 0 0 0 0 0 0 0 0 0 0 0 0 0 0 0 0 0 0 0 0 0 0 0 0 0 0 0 0 0 0 0 0 0 0 0 0 0 0.0107588628844869 0.00886530611478726 0.0156092338439874 0 0 0 0 0 0 0 0 0 0 0 0 0 0 0 0 0 0 0 0 0 0 0 0 0 0 0 0 0 0 0 0 0 0 0 0 0 0 0 0 0 0 0 0 0 0 0 0 0 0 0 0 0 0 0 0 0 0.005939282468292 0 0 0 0 0 0 0.00673801165544243 0 0 0 0 0 0 0 0 0 0 0 0 0 0 0 0 0 0 0 0 0 0 0 0 0 0 0 0 0 0 0 0 0 0 0 0 0 0 0 0 0 0 0 0 0 0 0 0 0 0 0 0 0 0 0 0 0 0 0 0 0 0 0 0 0 0 0 0 0 0 0 0 0 0 0 0 0 0 0 0 0 0 0 0
0 0 0 0 0 0 0 0 0 0 0 0 0 0 0 0 0.0101404569710064 0 0 0.00658228653864872 0.00605723077280297 0 0 0 0 0 0.0167184676499782 0 0 0 0 0 0 0 0 0 0 0 0 0 0 0 0 0 0 0.0405185456515701 0 0 0 0 0 0 0.212570761501803 0 0 0 0 0 0.0214001254045411 0.0529763184390012 0 0 0 0.0177781319566617 0.232896678439149 0 0 0 0 0 0 0 0 0 0 0 0 0 0 0 0 0 0 0 0 0 0 0 0 0 0 0 0 0 0 0 0 0 0 0 0 0 0 0.038521849785039 0 0 0 0.101778289973268 0.0798183040713671 0 0 0.0395278338219013 0 0 0 0 0 0 0 0 0 0 0 0 0 0 0 0 0.0583263457845538 0 0 0 0 0 0 0 0 0 0 0 0 0 0 0 0 0 0 0 0 0 0 0 0 0 0 0 0 0 0 0 0 0 0 0 0 0 0 0.00639908506685888 0 0 0 0 0.0245590518154088 0 0 0 0 0 0 0 0 0 0 0 0 0 0 0 0 0 0 0 0 0 0 0 0 0 0 0 0 0 0 0 0 0 0 0 0 0 0 0 0 0 0 0 0 0 0 0 0 0 0 0 0 0 0 0 0 0 0 0 0 0 0 0 0 0 0 0 0 0 0 0 0 0 0 0 0 0 0 0 0 0 0 0 0 0 0 0 0 0 0 0 0 0.00706131890651733 0 0 0 0 0.00802402344079531 0.0183448940091281 0 0 0 0 0 0 0 0 0 0 0 0 0 0 0 0 0 0 0 0 0 0 0 0 0 0 0 0 0 0 0 0 0 0 0 0 0 0 0 0 0 0 0 0 0 0 0
0 0 0 0 0 0 0 0 0 0 0 0 0 0 0 0 0 0 0 0 0.0163931924483755 0 0 0 0 0 0 0 0 0 0 0 0 0.0231040500202719 0 0 0 0 0 0 0 0 0 0 0 0 0 0 0 0.0143459506420085 0.0415104447686771 0 0 0.0944012348223357 0 0 0.0363040439887 0 0 0 0.0189996711790072 0 0 0 0 0 0 0.081559858865684 0 0.0296398011033689 0.232728439119259 0 0 0 0 0.178892744846149 0 0 0 0 0 0 0 0 0 0 0 0 0 0 0 0.0140851479502409 0 0 0 0 0 0 0 0 0 0 0 0 0 0 0 0 0.119061993030635 0 0.0989734272152873 0 0 0 0 0 0 0 0 0 0 0 0 0 0 0 0 0 0 0 0 0 0 0 0 0 0 0 0 0 0 0 0 0 0 0 0 0 0 0 0 0 0 0 0 0 0 0 0 0 0 0 0 0 0 0 0 0 0 0 0 0 0 0 0 0 0 0 0 0 0 0 0 0 0 0 0 0 0 0 0 0 0 0 0 0 0 0 0 0 0 0 0 0 0 0 0 0 0 0 0 0 0 0 0 0 0 0 0 0 0 0 0 0 0 0 0 0 0 0 0 0 0 0 0 0 0 0 0 0 0 0 0 0 0 0 0 0 0 0 0 0 0 0 0 0 0 0 0 0 0 0 0 0 0 0 0 0 0 0 0 0 0 0 0 0 0 0 0 0 0 0 0 0 0 0 0 0 0 0 0 0 0 0 0 0 0 0 0 0 0 0 0 0 0 0 0 0 0 0 0 0 0 0 0 0 0 0 0
0 0 0 0 0 0 0 0 0 0 0 0 0 0 0 0 0 0 0 0 0 0 0 0 0 0 0 0 0 0 0 0 0 0 0 0 0 0 0 0 0 0 0 0 0 0 0.260815063660544 0 0 0.0189281875936679 0 0 0 0 0 0 0 0 0 0 0.0329851014958696 0.0414185445119371 0 0 0 0 0.139595100831262 0 0 0.368665355594509 0 0 0 0 0 0.112738742332237 0 0 0 0 0 0 0 0 0 0 0 0 0 0 0 0 0 0 0 0 0 0 0 0 0 0 0 0 0 0 0 0 0 0 0 0 0 0 0 0 0 0 0 0 0 0 0 0 0 0 0 0 0 0 0 0 0 0 0 0 0 0 0 0 0 0 0 0 0 0 0 0 0 0 0 0 0 0 0 0 0 0 0 0 0 0 0 0 0 0 0 0 0 0 0 0 0 0 0 0 0 0 0 0 0 0 0 0 0 0 0 0 0 0 0 0 0 0 0 0 0 0 0 0 0 0 0 0 0 0 0 0 0 0 0 0 0 0 0 0 0 0 0 0 0 0 0 0 0 0 0 0 0 0 0 0 0 0 0 0 0 0 0 0 0 0 0 0 0 0 0 0 0 0 0 0 0 0 0 0 0 0 0 0 0 0 0 0 0 0 0 0 0 0 0 0 0 0 0 0 0 0 0 0 0 0 0 0 0 0 0 0 0 0 0 0 0 0 0 0 0 0 0 0 0 0 0 0.0248539039799738 0 0 0 0 0 0 0 0 0 0 0 0 0 0 0
0 0 0 0 0 0 0 0 0 0 0 0 0 0 0 0 0 0 0 0 0 0 0 0 0 0 0 0 0.15108377225148 0 0 0 0 0 0 0 0 0 0 0 0 0 0 0 0 0 0 0 0 0 0 0 0 0 0 0 0 0 0 0 0 0 0 0 0 0 0 0 0 0 0 0 0 0 0 0 0 0 0 0 0 0 0 0 0 0 0 0 0 0 0 0 0 0 0 0 0 0 0 0 0 0 0 0 0 0 0 0 0 0.172405493487461 0.221034339012776 0 0.20440867083177 0 0 0 0 0 0 0 0.0791541641749559 0 0 0 0 0 0 0 0 0 0 0 0 0 0 0 0 0 0 0 0 0 0 0 0 0 0 0 0 0 0 0 0 0 0 0 0 0 0 0 0 0 0 0 0 0 0 0 0 0 0 0 0 0 0 0 0 0 0 0 0 0 0 0 0 0 0 0 0 0 0 0 0 0 0 0 0 0 0 0 0 0 0 0 0 0 0 0 0 0 0 0 0 0 0 0 0 0 0 0 0 0 0 0 0 0 0 0 0 0 0 0 0 0 0 0 0 0 0 0 0 0 0 0 0 0 0 0 0 0 0 0 0 0 0 0 0 0 0 0 0 0 0.0341441789192983 0 0 0 0 0.0641288110673544 0.0339312482917071 0 0 0 0 0 0 0.0397093219631973 0 0 0 0 0 0 0 0 0 0 0 0 0 0 0 0 0 0 0 0 0 0 0 0 0 0 0 0 0 0 0 0 0 0 0 0 0 0 0 0 0 0 0
0 0 0 0 0.0720740551166511 0 0 0.0143500644753732 0.00733057663711287 0.040943983264533 0 0 0 0 0.0330349261492318 0.0753630289570288 0 0 0 0 0 0 0 0 0 0 0 0 0.0125505572193076 0 0 0 0 0 0 0 0 0 0 0 0 0 0 0 0 0 0.0572452360173358 0 0 0 0 0 0 0 0 0 0 0 0.0209957193949885 0 0.0454234264577574 0.0300399283065372 0 0 0 0 0.0328784862497023 0.238932455147791 0 0 0 0 0.0126817018391709 0 0 0.0274379005342413 0 0 0.0269966275585086 0 0 0 0 0 0 0 0 0 0 0 0 0 0 0 0 0 0 0 0 0 0 0 0 0 0 0 0 0 0 0 0.033950075916592 0 0 0 0 0 0 0 0 0 0 0 0 0 0 0 0 0 0 0 0 0 0.0199027651703279 0.0887298024977189 0 0 0.062484331314883 0.0466543517752068 0 0 0 0 0 0 0 0 0 0 0 0 0 0 0 0 0 0 0 0 0 0 0 0 0 0 0 0 0 0 0 0 0 0 0 0 0 0 0 0 0 0 0 0 0 0 0 0 0 0 0 0 0 0 0 0 0 0 0 0 0 0 0 0 0 0 0 0 0 0 0 0 0 0 0 0 0 0 0 0 0 0 0 0 0 0 0 0 0 0 0 0 0 0 0 0 0 0 0 0 0 0 0 0 0 0 0 0 0 0 0 0 0 0 0 0 0 0 0 0 0 0 0 0 0 0 0 0 0 0 0 0 0 0 0 0 0 0 0 0 0 0 0 0 0 0 0 0 0 0 0 0 0 0 0 0 0 0 0 0 0 0 0 0 0 0 0 0 0 0 0 0 0 0 0 0 0 0 0 0 0
0 0 0 0 0 0 0 0 0 0 0 0 0 0 0 0 0 0 0 0 0 0 0 0 0 0 0 0 0 0 0 0 0 0.123722054756839 0 0 0 0 0 0 0 0 0 0 0 0 0 0 0 0 0.0461639002608807 0 0 0.360214187420927 0.0661769747913693 0.108690988417552 0.0396514271710428 0 0 0 0 0 0 0 0 0 0.103872467711532 0 0 0 0 0 0 0 0 0.0133419790680342 0 0 0 0 0 0 0 0 0 0 0 0 0 0 0 0.00540381986245739 0 0 0 0 0 0 0 0 0 0 0 0.055197495619288 0 0 0 0 0.0472725830129805 0 0 0 0 0 0 0 0 0 0 0 0 0 0 0 0 0 0 0 0 0 0 0 0 0 0 0 0 0 0 0 0 0 0 0 0 0 0 0 0 0 0 0 0 0 0 0 0 0 0 0 0 0 0 0 0 0 0 0 0 0 0 0 0 0 0 0 0 0 0 0 0 0 0 0 0 0 0 0 0 0 0 0 0 0 0 0 0 0 0 0 0 0 0 0 0 0 0 0 0 0 0 0 0 0 0 0 0 0 0 0 0 0 0 0 0 0 0 0 0 0 0 0 0 0 0 0 0 0 0 0 0 0 0 0 0 0 0 0 0 0 0 0 0 0 0 0 0 0 0.0239047374015798 0 0 0 0 0 0 0 0 0 0 0 0 0 0 0 0 0 0 0 0 0 0 0 0 0 0 0 0 0 0 0 0 0 0 0 0 0 0 0 0 0 0 0 0 0.00638738450551709 0 0 0 0 0 0 0 0 0 0 0 0 0 0 0
0 0 0 0 0 0 0 0 0 0 0 0 0 0 0 0 0 0 0 0 0 0 0 0 0 0 0 0 0 0 0 0 0 0 0 0 0 0 0 0 0 0 0 0 0 0 0.0341451678522922 0 0 0 0.024344132860901 0 0 0 0 0 0.00720738242036908 0.0980269550190754 0.0443889477462809 0.0193749842847614 0.477691027714784 0 0.0279637095247756 0 0 0 0 0 0 0 0 0 0 0 0.0212582434151076 0.00890185607708547 0 0 0.070444544659068 0 0 0 0 0 0.0138294957830399 0 0 0 0.0143702587283901 0 0 0 0 0 0 0 0 0 0 0 0 0.00651731556834994 0 0 0 0 0 0 0 0 0.00754372166027318 0.0143250442034154 0 0 0 0 0 0 0 0 0 0 0 0 0 0 0 0 0 0 0 0 0 0 0 0 0 0 0 0 0 0.0422331289202978 0.0674340835617326 0 0 0 0 0 0 0 0 0 0 0 0 0 0 0 0 0 0 0 0 0 0 0 0 0 0 0 0 0 0 0 0 0 0 0 0 0 0 0 0 0 0 0 0 0 0 0 0 0 0 0 0 0 0 0 0 0 0 0 0 0 0 0 0 0 0 0 0 0 0 0 0 0 0 0 0 0 0 0 0 0 0 0 0 0 0 0 0 0 0 0 0 0 0 0 0 0 0 0 0 0 0 0 0 0 0 0 0 0 0 0 0 0 0 0 0 0 0 0 0 0 0 0 0 0 0 0 0 0 0 0 0 0 0 0 0 0 0 0 0 0 0 0 0 0 0 0 0 0 0 0 0 0 0 0 0 0 0 0 0 0 0 0 0 0 0 0 0 0 0 0 0 0 0 0 0
0 0 0 0 0 0 0 0 0 0.0233787159391734 0 0 0 0 0 0.022745088266958 0 0 0 0 0 0 0 0 0 0 0 0 0 0.0113680499272834 0 0 0 0 0 0 0.0313256738833119 0.0323197719450499 0 0 0 0 0 0 0 0 0.207694272171468 0 0 0 0.0147194797407514 0 0 0 0 0 0 0.00976801978758349 0 0 0.00719335168650797 0 0 0 0 0 0 0 0 0.00724929464188035 0 0 0 0 0.0992821282511388 0 0 0.00612558854554194 0 0 0 0 0 0 0.0137730231160675 0 0.0831196952995703 0 0 0 0 0 0 0 0 0 0 0 0 0 0 0 0 0 0 0 0 0 0 0 0 0 0 0 0 0 0 0 0 0 0 0 0 0 0 0 0.0146931244201648 0 0 0.0310738384426773 0.127313939860855 0.187520542183661 0.0349133338912576 0 0.0278972803451453 0 0.00652578765395268 0 0 0 0 0 0 0 0 0 0 0 0 0 0 0 0 0 0 0 0 0 0 0 0 0 0 0 0 0 0 0 0 0 0 0 0 0 0 0 0 0 0 0 0 0 0 0 0 0 0 0 0 0 0 0 0 0 0 0 0 0 0 0 0 0 0 0 0 0 0 0 0 0 0 0 0 0 0 0 0 0 0 0 0 0 0 0 0 0 0 0 0 0 0 0 0 0 0 0 0 0 0 0 0 0 0 0 0 0 0 0 0 0 0 0 0 0 0 0 0 0 0 0 0 0 0 0 0 0 0 0 0 0 0 0 0 0 0 0 0 0 0 0 0 0 0 0 0 0 0 0 0 0 0 0 0 0 0 0 0 0 0 0 0 0 0 0 0 0 0 0 0 0 0 0 0 0 0 0 0 0 0
0 0 0 0 0 0 0 0 0 0 0 0 0 0 0 0 0 0 0 0 0 0 0 0 0.196771694730265 0.0619646752084878 0 0 0 0 0 0 0 0 0 0 0 0 0 0 0 0 0 0 0.226239827214516 0 0 0.473227001578301 0 0 0 0 0 0 0 0 0 0 0 0 0 0 0 0 0 0 0 0 0 0 0 0 0 0 0 0 0 0 0 0 0 0 0.0417968012684298 0 0 0 0 0 0 0 0 0 0 0 0 0 0 0 0 0 0 0 0 0 0 0 0 0 0 0 0 0 0 0 0 0 0 0 0 0 0 0 0 0 0 0 0 0 0 0 0 0 0 0 0 0 0 0 0 0 0 0 0 0 0 0 0 0 0 0 0 0 0 0 0 0 0 0 0 0 0 0 0 0 0 0 0 0 0 0 0 0 0 0 0 0 0 0 0 0 0 0 0 0 0 0 0 0 0 0 0 0 0 0 0 0 0 0 0 0 0 0 0 0 0 0 0 0 0 0 0 0 0 0 0 0 0 0 0 0 0 0 0 0 0 0 0 0 0 0 0 0 0 0 0 0 0 0 0 0 0 0 0 0 0 0 0 0 0 0 0 0 0 0 0 0 0 0 0 0 0 0 0 0 0 0 0 0 0 0 0 0 0 0 0 0 0 0 0 0 0 0 0 0 0 0 0 0 0 0 0 0 0 0 0 0 0 0 0 0 0 0 0 0 0 0 0 0 0 0 0 0 0 0 0 0 0 0 0
0 0 0 0 0 0 0 0 0 0 0.00868379633699919 0 0 0.00579009435323063 0.0138611349668248 0.238744835683583 0 0 0 0 0 0 0 0 0 0 0 0 0 0.0278514795633747 0.0145731551143235 0 0 0 0 0 0.00384576511205846 0.00437164216597804 0 0 0 0 0 0 0 0 0.0116306358300936 0 0 0 0 0 0 0.00538549601692689 0 0 0 0.00580232681406457 0 0 0.0792613131517989 0 0 0 0 0 0 0 0 0 0 0.0124483678763676 0.0747519103511792 0 0 0 0 0 0 0 0 0 0 0 0.00335579893475661 0 0.0140813284014438 0.00393774657510874 0 0.00612881310141095 0.0138465725538668 0.0053210151199197 0 0.0151123026730967 0 0 0.0496355998201511 0 0.0819467383587372 0 0 0 0 0 0.00832338342913722 0.013829601482622 0 0 0 0 0 0.00316758817958578 0 0 0 0.0043427747420368 0.00994641658646193 0 0 0 0.00302971066864815 0 0 0 0 0 0.062441917812252 0 0 0 0.0118207764405656 0.014594723335046 0 0 0.0141970415463938 0 0.0425266474736954 0 0.0150660110051196 0 0 0 0 0 0 0.0136448985983241 0.00893471726699074 0 0 0.0210164599580174 0 0 0 0.0185300471697988 0 0 0 0 0 0 0 0 0 0 0 0 0 0 0 0 0 0 0 0 0 0 0 0 0 0 0 0 0 0 0 0 0 0 0 0 0 0 0 0 0 0 0 0 0 0 0 0 0 0 0 0 0 0 0 0 0 0 0 0 0 0.00169107826507832 0 0 0 0 0 0 0 0 0 0 0 0 0 0 0 0 0 0 0 0 0 0 0 0 0 0 0 0 0 0 0 0 0 0 0 0 0 0.00469883495910716 0 0 0 0.00241807576785182 0.0193831149731404 0 0 0 0 0 0 0 0 0 0 0 0 0 0 0 0 0 0 0 0 0 0 0 0 0 0 0 0 0 0 0 0 0 0 0 0 0 0 0 0 0 0.00602831146483182 0 0 0 0 0 0 0 0 0 0 0 0 0 0 0 0 0 0
0 0 0 0 0 0 0.0151930823202926 0 0 0 0.0276260364471633 0 0 0 0 0 0 0 0 0 0 0 0 0 0 0 0 0 0 0.0156321776789544 0 0 0 0.0327283793946449 0 0 0 0 0 0 0 0 0 0 0 0 0 0 0 0.0118095604687132 0.10947917547882 0 0 0.0803869152617702 0 0 0 0.0257829919940422 0 0 0.0298937558123674 0 0 0 0 0 0.210567460296669 0.0775314677790929 0 0.0291147375526496 0.0351858294835571 0.0128516289506914 0 0 0 0 0 0 0 0 0 0 0 0 0 0 0 0 0 0 0 0 0 0 0 0 0 0 0 0 0.0955753029386086 0 0.0128416509779036 0 0 0 0 0 0 0 0 0 0 0 0 0 0 0 0 0 0 0 0 0 0 0 0 0 0 0.0939775367019308 0 0 0 0 0 0 0 0 0 0 0 0 0 0 0 0 0 0 0 0 0 0 0 0 0 0 0 0 0 0 0 0 0 0 0 0 0 0 0 0 0 0 0 0.0100716944106992 0 0 0 0 0 0 0 0 0 0 0 0 0 0 0 0 0 0 0 0 0 0 0 0 0 0 0 0 0 0 0 0 0 0 0 0 0 0 0 0 0 0 0 0 0 0 0 0 0 0 0 0 0 0 0 0 0 0 0 0 0 0 0 0 0 0 0 0 0 0 0 0 0 0 0 0 0 0 0 0 0 0 0 0 0.0737506160514296 0 0 0 0 0 0 0 0 0 0 0 0 0 0 0 0 0 0 0 0 0 0 0 0 0 0 0 0 0 0 0 0 0 0 0 0 0 0 0 0 0 0 0 0 0 0 0 0 0 0 0 0 0 0 0 0 0 0 0 0
0 0 0 0 0 0 0 0 0 0 0 0 0 0 0 0 0 0 0 0 0 0 0 0 0 0 0 0 0 0 0 0 0 0 0 0 0 0 0 0 0 0 0 0 0 0 0 0 0 0 0 0 0 0 0 0 0 0 0.116828614699816 0.123462861446765 0 0.59402783897871 0.165680684874709 0 0 0 0 0 0 0 0 0 0 0 0 0 0 0 0 0 0 0 0 0 0 0 0 0 0 0 0 0 0 0 0 0 0 0 0 0 0 0 0 0 0 0 0 0 0 0 0 0 0 0 0 0 0 0 0 0 0 0 0 0 0 0 0 0 0 0 0 0 0 0 0 0 0 0 0 0 0 0 0 0 0 0 0 0 0 0 0 0 0 0 0 0 0 0 0 0 0 0 0 0 0 0 0 0 0 0 0 0 0 0 0 0 0 0 0 0 0 0 0 0 0 0 0 0 0 0 0 0 0 0 0 0 0 0 0 0 0 0 0 0 0 0 0 0 0 0 0 0 0 0 0 0 0 0 0 0 0 0 0 0 0 0 0 0 0 0 0 0 0 0 0 0 0 0 0 0 0 0 0 0 0 0 0 0 0 0 0 0 0 0 0 0 0 0 0 0 0 0 0 0 0 0 0 0 0 0 0 0 0 0 0 0 0 0 0 0 0 0 0 0 0 0 0 0 0 0 0 0 0 0 0 0 0 0 0 0 0 0 0 0 0 0 0 0 0 0 0 0 0 0 0 0 0 0 0
0 0 0 0 0.0146476459596211 0 0 0 0 0.0124464962351471 0 0 0 0 0 0.0107241481064792 0.0212939346549558 0 0 0 0.0346197217332016 0 0 0.0377691366892711 0 0 0 0 0 0 0 0 0 0 0 0 0 0 0.0917860154880599 0 0 0 0 0 0 0 0.0490095354700329 0 0 0 0 0 0 0 0 0 0 0 0.0518928125923437 0.0231151892403884 0.142486213880034 0.121375979905094 0.118174980830676 0 0 0 0 0 0 0 0 0 0.00850700376806517 0 0 0 0 0 0 0 0 0 0 0 0 0 0 0 0 0 0 0 0 0 0 0 0 0 0 0 0 0 0 0 0 0 0 0 0 0 0 0 0 0 0 0 0 0 0 0 0 0 0 0 0 0 0 0 0 0 0 0 0 0.162270443065716 0 0 0 0.0128528529072342 0 0 0 0 0 0 0 0 0 0 0 0 0 0 0 0 0 0 0 0 0 0 0 0 0 0 0 0 0 0 0 0 0 0 0 0 0 0 0 0 0 0 0 0 0 0 0.0157953383342469 0.0712325511394328 0 0 0 0 0 0 0 0 0 0 0 0 0 0 0 0 0 0 0 0 0 0 0 0 0 0 0 0 0 0 0 0 0 0 0 0 0 0 0 0 0 0 0 0 0 0 0 0 0 0 0 0 0 0 0 0 0 0 0 0 0 0 0 0 0 0 0 0 0 0 0 0 0 0 0 0 0 0 0 0 0 0 0 0 0 0 0 0 0 0 0 0 0 0 0 0 0 0 0 0 0 0 0 0 0 0 0 0 0 0 0 0 0 0 0 0 0 0 0 0 0 0 0 0 0 0 0 0 0 0 0 0 0
0 0 0 0 0 0 0 0 0 0 0 0 0 0 0 0.0732681295534704 0 0 0 0 0 0.129971577201298 0 0.136839904676112 0 0 0 0.0398299533148973 0 0 0 0 0 0 0 0 0 0 0 0.0506449196595417 0 0 0 0 0 0 0 0 0 0 0.0390461818751487 0 0.0580809050598999 0 0 0 0.0165157749947755 0.0528314652455574 0 0 0.0393678281998164 0 0 0 0 0 0 0 0 0.0472780378436463 0 0.167846736927338 0 0 0 0 0 0 0 0 0 0 0 0 0.0139645397148477 0 0 0 0 0 0 0 0 0 0 0 0 0 0 0 0 0 0 0 0 0 0 0 0 0 0 0 0 0 0 0 0 0 0 0 0 0 0.0437731530842986 0 0 0 0 0 0 0 0 0 0 0 0 0 0 0 0 0 0 0.0318688844873599 0.0348163579413846 0 0 0 0 0 0 0 0 0 0 0 0 0 0 0 0 0 0 0 0 0 0 0 0 0 0 0 0 0 0 0 0 0 0 0 0 0 0 0 0 0 0 0 0 0 0 0 0 0 0 0 0 0 0 0 0 0 0 0 0.024055650220608 0 0 0 0 0 0 0 0 0 0 0 0 0 0 0 0 0 0 0 0 0 0 0 0 0 0 0 0 0 0 0 0 0 0 0 0 0 0 0 0 0 0 0 0 0 0 0 0 0 0 0 0 0 0 0 0 0 0 0 0 0 0 0 0 0 0 0 0 0 0 0 0 0 0 0 0 0 0 0 0 0 0 0 0 0 0 0 0 0 0 0 0 0 0 0 0 0 0 0 0 0 0 0 0 0 0 0 0 0 0 0 0 0 0 0 0
0 0 0 0 0 0 0 0 0 0 0 0 0 0 0 0 0 0 0 0 0 0 0 0 0 0 0 0 0 0.00421623557180661 0.0554056628797466 0 0 0 0 0 0 0.0168129364155943 0 0 0 0 0 0 0 0 0 0 0 0 0 0 0 0 0 0 0 0 0 0 0 0 0 0 0 0 0 0 0 0 0 0 0 0 0 0 0 0 0 0 0.0116283880190316 0.0106513998783255 0.00692062322928107 0 0.0111447275907191 0.0085588985751865 0 0.226574892983857 0.0600464374204395 0.230835849701081 0.0187759313472752 0.051133211387504 0.0135837421357974 0.00581535507768875 0.156079410905364 0.0364055177409943 0 0 0 0 0.00451932004566393 0.00607042248615648 0.0215323582007165 0 0 0 0 0 0 0 0 0 0 0 0 0 0 0 0 0 0 0 0 0 0 0 0 0 0 0 0 0 0 0 0 0.00754143087032719 0 0 0 0 0.0034350257110904 0 0.00606075278950486 0 0 0 0.00662021497161706 0 0.00318913255757205 0 0 0.00629337002421838 0 0.0101487514834401 0 0 0 0 0 0 0 0 0 0 0 0 0 0 0 0 0 0 0 0 0 0 0 0 0 0 0 0 0 0 0 0 0 0 0 0 0 0 0 0 0 0 0 0 0 0 0 0 0 0 0 0 0 0 0 0 0 0 0 0 0 0 0 0 0 0 0 0 0 0 0 0 0 0 0 0 0 0 0 0 0 0 0 0 0 0 0 0 0 0 0 0 0 0 0 0 0 0 0 0 0 0 0 0 0 0 0 0 0 0 0 0 0 0 0 0 0 0 0 0 0 0 0 0 0 0 0 0 0 0 0 0 0 0 0 0 0 0 0 0 0 0 0 0 0 0 0 0 0 0 0 0 0 0 0 0 0 0 0 0 0 0 0 0 0
0 0 0 0 0 0 0 0 0 0 0 0 0 0 0 0 0 0 0 0 0 0 0 0 0 0 0 0 0 0 0 0 0 0 0 0 0 0.00348255016274513 0 0 0 0 0 0 0 0 0 0 0 0 0 0 0 0 0 0 0 0 0 0 0 0 0 0 0 0 0 0 0 0 0 0 0 0 0 0 0 0 0 0.0128216582353791 0 0.0742807931250133 0.323035950646584 0.0382089962242022 0 0.0179764507114014 0.00657717068710852 0.0176638823705593 0.0059815595632141 0 0 0 0 0 0.0100648660730625 0.0574205268520841 0.0133280272526826 0.174268561586969 0.0842440337386335 0 0 0.00385231406201236 0.00422755171495821 0 0 0 0 0 0 0 0 0 0 0 0 0 0 0 0 0 0 0 0 0 0 0 0.012181815729115 0 0 0 0 0 0 0 0 0.100722755032209 0 0 0.00175631768461693 0 0.00421352226020278 0 0 0 0 0 0 0 0 0 0 0 0 0 0 0 0 0 0 0 0 0 0 0 0 0 0 0 0 0 0 0 0 0 0 0 0 0 0 0 0 0 0 0 0 0 0 0 0 0 0 0 0 0 0 0 0.0142978688587723 0 0 0 0 0 0 0 0 0 0 0 0 0 0 0 0 0 0 0 0 0 0 0 0 0 0 0 0 0 0 0 0 0 0 0 0 0 0 0 0 0 0.00491625515819071 0 0 0 0.00818834852828339 0.00628822374200164 0 0 0 0 0 0 0 0 0 0 0 0 0 0 0 0 0 0 0 0 0 0 0 0 0 0 0 0 0 0 0 0 0 0 0 0 0 0 0 0 0 0 0 0 0 0 0 0 0 0 0 0 0 0 0 0 0 0 0 0 0 0 0 0 0 0 0 0 0 0 0 0 0 0 0
0 0 0 0 0 0 0 0 0 0 0 0 0 0 0 0 0 0 0 0 0 0 0 0 0 0 0 0 0 0 0 0 0 0 0 0.0589638220662593 0 0 0 0 0 0 0 0 0 0 0 0.00192359809837681 0 0 0 0.0331708505056756 0.0020416718214723 0 0 0 0 0 0 0 0 0 0 0 0 0 0 0 0 0 0 0 0 0 0 0 0 0 0 0.00879953314090524 0.0556550775970481 0 0.0656160008514155 0.266612442067205 0 0.00913255359640142 0 0.0247207337434905 0.0047344100499172 0 0 0 0 0 0.00708618448736748 0.0533343990905278 0 0.162221856898049 0.00358271503528848 0 0 0 0 0 0 0 0 0 0 0 0 0 0 0 0 0 0 0 0 0 0 0 0 0 0 0 0 0 0 0 0 0 0 0 0 0.073010623911482 0 0 0.00140117931760474 0 0 0 0 0 0 0 0 0 0 0 0 0 0 0 0 0 0 0 0 0 0 0 0 0 0 0 0 0 0 0 0 0 0 0 0 0 0 0 0 0 0 0 0 0 0 0 0 0 0 0 0 0 0 0 0 0 0.0383771735774881 0 0 0 0 0 0 0 0 0 0 0 0 0 0 0 0 0 0 0 0 0 0 0 0 0 0 0 0 0 0 0 0 0 0 0 0 0 0 0 0 0 0.0486332541333099 0 0.00995306360568181 0 0.0429922713136811 0.0280365850913526 0 0 0 0 0 0 0 0 0 0 0 0 0 0 0 0 0 0 0 0 0 0 0 0 0 0 0 0 0 0 0 0 0 0 0 0 0 0 0 0 0 0 0 0 0 0 0 0 0 0 0 0 0 0 0 0 0 0 0 0 0 0 0 0 0 0 0 0 0 0 0 0 0 0 0
0 0 0 0 0 0 0 0 0 0 0 0 0 0 0 0 0 0 0 0 0 0 0 0 0 0 0 0 0 0 0 0 0 0 0 0 0 0 0 0 0 0 0 0 0 0 0 0.0340181997336706 0 0 0 0.0850449661324395 0 0 0 0 0 0 0 0 0 0 0 0 0 0 0 0 0 0 0 0 0 0.00507100101901275 0 0 0 0 0 0.00734551738374773 0.310959164590266 0.0843012473123175 0 0.193948617638005 0 0.00647415222880968 0 0.0150560615655657 0 0 0 0 0 0 0.00589398105090815 0.0294197527776308 0 0.0456741228538777 0.0324078835765531 0 0 0 0 0 0 0 0 0 0 0 0 0 0 0 0 0 0 0 0 0 0 0 0 0 0 0 0 0 0 0 0 0 0 0 0 0.0222454842309055 0 0 0 0 0 0 0 0 0 0 0 0 0 0 0 0 0 0 0 0 0 0 0 0 0 0 0 0 0 0 0 0 0 0 0 0 0 0 0 0 0 0 0 0 0 0 0 0 0 0 0 0 0 0 0 0 0 0 0 0 0.0680384225927682 0 0 0 0 0 0 0 0 0 0 0 0 0 0 0 0 0 0 0 0 0 0 0 0 0 0 0 0 0 0 0 0 0 0 0 0 0 0 0 0 0 0.00905410562564215 0 0 0 0.00981877940629899 0.0352285402815813 0 0 0 0 0 0 0 0 0 0 0 0 0 0 0 0 0 0 0 0 0 0 0 0 0 0 0 0 0 0 0 0 0 0 0 0 0 0 0 0 0 0 0 0 0 0 0 0 0 0 0 0 0 0 0 0 0 0 0 0 0 0 0 0 0 0 0 0 0 0 0 0 0 0 0
0 0 0 0 0 0 0 0 0 0 0 0 0 0 0 0 0 0 0 0 0 0 0 0 0 0 0 0 0 0 0 0 0 0 0 0.0788385364629852 0 0 0 0 0 0 0 0 0 0 0 0.010346581171877 0 0 0 0.0597120968161411 0 0 0 0 0 0 0 0 0 0 0 0 0 0 0 0 0 0 0 0 0 0 0 0 0 0 0 0 0.0277364269369137 0.258307512691453 0.146257811375991 0 0 0.00413349349504923 0 0.00682023397891054 0.00546220411942334 0 0 0 0 0 0 0.0061313265615287 0 0.0873953818441305 0 0 0 0 0 0 0 0 0 0 0 0 0 0 0 0 0 0 0 0 0 0 0 0 0 0 0 0 0 0 0 0 0 0 0 0 0 0.0391806294983844 0 0 0 0 0 0 0 0 0 0 0 0 0 0 0 0 0 0 0 0 0 0 0 0 0 0 0 0 0 0 0 0 0 0 0 0 0 0 0 0 0 0 0 0 0 0 0 0 0 0 0 0 0 0 0 0 0 0 0 0 0.0508199222612399 0 0 0 0 0 0 0 0 0 0 0 0 0 0 0 0 0 0 0 0 0 0 0 0 0 0 0 0 0 0 0 0 0 0 0 0 0 0 0 0 0 0.100601026607504 0 0.0167358279794654 0 0.0438268037741498 0.0576941844248532 0 0 0 0 0 0 0 0 0 0 0 0 0 0 0 0 0 0 0 0 0 0 0 0 0 0 0 0 0 0 0 0 0 0 0 0 0 0 0 0 0 0 0 0 0 0 0 0 0 0 0 0 0 0 0 0 0 0 0 0 0 0 0 0 0 0 0 0 0 0 0 0 0 0 0
0 0 0 0 0 0 0 0 0 0 0 0 0 0 0 0 0 0 0 0 0 0 0 0 0 0 0 0 0 0 0.0041397076368409 0 0 0 0 0 0.0296214954645965 0.134843145925176 0 0 0 0 0 0 0 0 0 0 0 0 0 0 0 0 0 0 0 0.0509000274692167 0 0 0 0 0 0 0 0 0 0 0 0 0 0.00121553754304112 0.00155652996644442 0 0.000503701128684764 0 0 0 0.00051513744533548 0.00328772312313073 0 0 0 0 0 0.087165274463061 0.05954769728303 0.0790946809533051 0.207781039140397 0.00173170273178758 0.002432332578916 0 0.0211666867340229 0.0126218880108796 0.0459095171769066 0 0 0 0.00133114228880682 0 0.00196533399420749 0.0219059132422307 0.0107301221946916 0 0 0 0 0 0 0 0 0 0 0.000683518644398694 0 0 0 0 0 0 0 0 0 0 0 0 0 0 0 0.0121784899678919 0 0 0.0101003734817564 0 0 0 0 0 0 0 0.021239201940914 0.00393231265432416 0.111372777847707 0 0.00252907033804259 0.00618208256439119 0.00536017748712791 0.0101276970026989 0.0158463536308121 0.00841061826716523 0.00392809763384243 0.00680127241331279 0.000702293405446555 0 0 0 0 0 0 0 0 0 0 0 0 0 0 0 0 0 0 0 0 0 0 0 0 0 0 0 0 0 0 0 0 0 0 0 0 0 0 0 0 0 0 0 0 0 0 0 0 0 0 0 0 0 0 0 0 0 0 0 0 0 0 0 0 0 0 0 0 0 0 0 0 0 0 0 0 0 0 0 0 0 0 0 0 0 0 0 0 0 0 0 0 0 0 0 0 0 0 0 0 0 0 0 0 0 0.000639326225460058 0 0 0 0 0 0 0 0 0 0 0 0 0 0 0 0 0 0 0 0 0 0 0 0 0 0 0 0 0 0 0 0 0 0 0 0 0 0 0 0 0 0 0 0 0 0 0 0 0 0 0 0 0 0 0 0 0 0 0 0
0 0 0 0.00242399467390066 0 0 0 0 0 0 0 0 0 0 0 0 0 0 0 0 0 0 0 0 0 0 0 0 0 0.0014154667030552 0.00580305742472563 0 0 0 0.00116646109473069 0 0.0131634057854315 0.0869940831091559 0 0 0 0 0 0 0 0 0 0 0 0 0 0.000837498495957507 0 0 0 0 0 0.00281730430437936 0 0 0 0 0 0 0 0 0 0 0 0 0 0 0 0 0 0 0 0 0 0.00277651337985175 0.00528884887525486 0.00358608994778329 0.00197873489622974 0.00167528840531935 0.0958516546030785 0 0.00931469425375339 0.0860837952151361 0.160063461998095 0.0266727333784788 0.0283406586677328 0.012450411099388 0.026871413545086 0.0230670079972445 0.158600266419132 0.0105921323901927 0.000560041097497331 0.00378930397079104 0.00163436315873543 0.00136693377976258 0.00938659474668564 0.0496462952627588 0.0289582298601657 0 0 0 0 0 0 0 0 0 0 0 0 0 0 0 0 0 0 0 0 0 0 0 0.000833221862053138 0 0 0.00122575752469954 0 0 0.00437226727266253 0 0 0.00433190550943932 0 0 0 0 0.0306448049081198 0.00197530570318006 0.0203089232446591 0 0.00375603676745651 0.00195585011932338 0.00377901049220037 0.00119154852898352 0.0245923088868032 0.00669809530629823 0.00981720092043365 0.0126796873688971 0.00044504329882998 0.00133467982626069 0 0 0 0 0 0 0 0 0 0 0 0 0 0 0 0 0 0 0 0 0 0 0 0 0 0 0 0 0 0 0 0 0 0 0 0 0 0 0 0 0 0 0 0 0 0 0 0 0 0 0 0 0 0 0 0 0 0 0 0 0 0 0.000872442204246751 0 0 0 0 0 0 0 0 0 0.000998074591400216 0 0 0 0 0 0 0 0 0 0 0 0.000860861829164509 0 0 0 0.000830268468366862 0.000745612726350383 0 0 0 0 0 0 0 0 0 0 0 0 0 0 0.00148157057386517 0 0 0 0 0 0 0 0 0 0 0 0 0 0 0 0 0 0 0 0 0 0 0 0 0 0 0 0 0 0 0 0 0 0 0 0 0 0 0 0 0 0 0.000609866817915243 0 0.000482916708900806 0 0 0 0 0 0 0 0 0 0 0 0 0 0 0
0 0 0 0 0 0 0 0 0 0 0 0 0 0 0 0.00551841681642298 0 0 0 0 0 0 0 0 0 0 0 0 0 0 0 0 0 0 0 0 0.0740367018125874 0.148693569167468 0 0 0 0 0 0 0 0 0 0 0 0 0 0 0 0 0 0 0 0.141182127818081 0 0 0 0 0 0 0 0 0 0 0 0 0 0 0.0419631908199985 0 0.00944184726612684 0 0 0 0 0 0.0078609776460225 0 0 0 0.266012058249608 0.0378398009859719 0 0.0261440999962904 0.0166456947512922 0 0 0 0.026550667199203 0 0.0122388044208435 0 0.00703287329420762 0.017042804647861 0.0138068343135441 0 0 0 0 0 0 0 0 0 0 0 0 0 0 0 0 0 0 0 0 0 0 0 0 0 0 0 0.0516023302295677 0 0 0.0184568333194927 0 0 0.0177703082922367 0 0.00511181143983413 0.00599492380534067 0.00372288788335259 0 0 0.00701949139993583 0 0 0.0383109444247121 0 0 0 0 0 0 0 0 0 0 0 0 0 0 0 0 0 0 0 0 0 0 0 0 0 0 0 0 0 0 0 0 0 0 0 0 0 0 0 0 0 0 0 0 0 0 0 0 0 0 0 0 0 0 0 0 0 0 0 0 0 0 0 0 0 0 0 0 0 0 0 0 0 0 0 0 0 0 0 0 0 0 0 0 0 0 0 0 0 0 0 0 0 0 0 0 0 0 0 0 0 0 0 0 0 0 0 0 0 0 0 0 0 0 0 0 0 0 0 0 0 0 0 0 0 0 0 0 0 0 0 0 0 0 0 0 0 0 0 0 0 0 0 0 0 0 0 0 0 0 0 0 0 0 0 0 0 0 0 0 0 0 0 0 0 0 0 0 0 0 0 0 0 0 0 0
0 0 0 0 0 0 0 0 0 0 0 0 0 0 0 0 0 0 0 0 0 0 0 0 0 0 0 0 0 0.00289356197473745 0.0089546937218495 0 0 0 0 0 0 0.0100361786274833 0 0 0 0 0 0 0 0 0 0 0 0 0 0 0 0 0 0 0 0.00395158696886815 0 0 0 0 0 0 0 0 0 0 0 0 0 0 0 0 0.000493729515155225 0 0 0 0 0.0558344056701529 0.00394776776533465 0.00737392182810372 0.00349562077159091 0.00209980913959561 0.0660711116773508 0.0653927541664118 0.00488879334891897 0 0.20104020724565 0.141925515060131 0.00842806091565634 0.0454486382832782 0.00224236219334148 0.00462457043677346 0.135523076774451 0.0206310661384476 0 0.00290378123571253 0.00189699938639292 0.000905136267757032 0.0103152704029154 0.0354922165822912 0.0492581655987579 0 0 0 0 0 0 0 0 0 0 0 0 0 0 0 0 0 0 0 0 0 0 0 0 0 0 0 0 0 0.00149658274364506 0 0 0.00164623267352815 0 0 0 0 0.0187925492926128 0.00235633430341741 0.0278797547255205 0 0.00126864534008195 0.00136996340946185 0.00207495195369148 0.0019871005834621 0.0157453641494521 0.00443845883830014 0.0113528534467396 0.0110711022211289 0 0.001052309828022 0 0 0 0 0 0 0 0 0 0 0 0 0 0 0 0 0 0 0 0 0 0 0 0 0 0 0 0 0 0 0 0 0 0 0 0 0 0 0 0 0 0 0 0 0 0 0 0 0 0 0 0 0 0 0 0 0 0 0 0 0 0 0 0 0 0 0 0 0 0 0 0 0.000617909813973722 0 0 0 0 0 0 0 0 0 0 0 0.00078088497985256 0 0 0 0 0 0 0 0 0 0 0 0 0 0 0 0 0 0 0 0 0 0 0 0 0 0 0 0 0 0 0 0 0 0 0 0 0 0 0 0 0 0 0 0 0 0 0 0 0 0 0 0 0 0 0 0 0 0 0 0 0 0 0 0 0 0 0 0 0 0 0 0 0 0 0 0 0 0 0 0
0 0 0 0 0 0 0 0 0 0 0 0 0 0 0 0 0 0 0 0 0 0 0 0 0 0 0 0 0 0.000922058541067699 0 0 0 0 0.00101085623310414 0 0 0.00148576402733106 0 0 0 0 0 0 0 0 0 0 0 0 0 0 0 0 0 0 0 0.0206005931032294 0 0 0 0 0 0 0 0 0 0 0 0 0 0.000678805187866613 0 0 0 0 0 0 0 0.00951988185887079 0.00086007052300552 0.000908567590553703 0 0.00108193874176802 0.111666897101424 0.0782266312970844 0.00200255341619863 0.129341270425529 0 0.0453682051220818 0.0100389269173045 0.0316220180472675 0.00112652866051358 0.00152081856211555 0.0370565229548657 0 0 0 0.000522346186334693 0.00166847679478588 0.017183613992162 0.10718267694366 0.0600367515432787 0 0 0 0 0 0 0 0 0 0 0 0 0 0 0 0 0 0 0 0 0 0 0 0 0 0 0 0 0 0 0 0 0.000699946938509486 0 0 0 0 0.059886368436642 0.00855011657104415 0.140585148489176 0 0.00537961583140036 0.00357770535710599 0.00561829424889647 0.00979769223409464 0.0425853405093457 0.0134474496968941 0.0206913114949332 0.0157093006504969 0.00136977745040388 0 0 0 0 0 0 0 0 0 0 0 0 0 0 0 0 0 0 0 0 0 0 0 0 0 0 0 0 0 0 0 0 0 0 0 0 0 0 0 0 0 0 0 0 0 0 0 0 0 0 0 0 0 0 0 0 0 0 0 0 0 0 0 0 0 0 0 0 0 0 0 0 0 0 0 0 0 0 0 0 0 0 0 0 0 0 0 0 0 0 0 0 0 0 0 0 0 0 0 0 0 0 0 0 0 0.000469158319654457 0 0 0 0 0 0 0 0 0 0 0 0 0 0 0 0 0 0 0 0 0 0 0 0 0 0 0 0 0 0 0 0 0 0 0 0 0 0 0 0 0 0 0 0 0 0 0 0 0 0 0 0 0 0 0 0 0 0 0 0
0 0 0 0 0 0 0 0 0 0 0 0 0 0 0 0 0 0 0 0 0 0 0 0 0 0 0 0 0 0 0 0 0 0 0 0 0 0 0 0 0 0 0 0 0 0 0 0 0 0 0 0 0 0 0 0 0 0 0 0 0 0 0 0 0 0 0 0 0 0 0 0 0 0 0.000891558993916749 0 0 0 0 0.0659972366201292 0 0 0 0 0.00167830178948917 0.0235075910669931 0 0.164661800179503 0.0818144054723671 0 0.1228377108989 0.25150935266672 0 0.0211839858146432 0.0631435845208897 0.00182157020064166 0 0 0 0 0.0184886067390368 0.0479018519417793 0.0885845129178767 0 0 0 0 0 0 0 0 0 0 0 0 0 0 0 0 0 0 0 0 0 0 0 0 0 0 0 0 0 0 0 0 0 0 0 0 0 0 0 0.00686913918702786 0 0 0 0.00133333237474046 0 0.00457419422960841 0.00101353285497167 0.00672165912725336 0.0236883977567905 0 0.0017776746467221 0 0 0 0 0 0 0 0 0 0 0 0 0 0 0 0 0 0 0 0 0 0 0 0 0 0 0 0 0 0 0 0 0 0 0 0 0 0 0 0 0 0 0 0 0 0 0 0 0 0 0 0 0 0 0 0 0 0 0 0 0 0 0 0 0 0 0 0 0 0 0 0 0 0 0 0 0 0 0 0 0 0 0 0 0 0 0 0 0 0 0 0 0 0 0 0 0 0 0 0 0 0 0 0 0 0 0 0 0 0 0 0 0 0 0 0 0 0 0 0 0 0 0 0 0 0 0 0 0 0 0 0 0 0 0 0 0 0 0 0 0 0 0 0 0 0 0 0 0 0 0 0 0 0 0 0 0 0 0 0 0 0 0 0 0
0 0 0 0 0 0 0 0 0 0 0 0 0 0 0 0.00282925745688712 0 0 0 0 0 0 0 0 0 0 0 0 0 0 0 0.000950740443100548 0 0 0 0 0 0 0.000799124566271298 0 0 0 0 0 0.00118296951001399 0 0 0 0 0 0 0 0 0 0 0 0 0 0 0 0 0 0 0 0 0 0 0 0 0 0 0 0 0 0.00324001962512528 0 0 0 0 0.00863486655291244 0 0 0 0 0.00379185149148886 0.0401774334426964 0 0.0157286588690665 0.0291203855673449 0.197589272431578 0 0.154212733575346 0 0.1312795217576 0.0109592118667824 0 0.00145924072029285 0 0 0 0.0127656122673829 0.090428491573343 0.0985388208218844 0.0124170339339669 0 0.00867741034504612 0 0.0033910628452309 0.0280271981776028 0 0 0.00378401437593699 0 0 0.00889523404205635 0.00324021819195491 0.00553196593453941 0.00217041019687535 0.00285463163675175 0 0 0 0 0 0 0 0 0 0 0 0 0 0 0.00292038403136137 0 0 0 0 0.00217068659902601 0 0.00731706738564933 0.0072476256554944 0.0402859541998503 0 0 0 0.00466954557204354 0 0.00245459006370785 0 0.00336739050363563 0.0336501364368216 0 0.0087149693524669 0 0 0 0 0 0 0 0 0 0 0 0 0 0 0 0 0 0 0 0 0 0 0 0 0 0 0 0 0 0 0 0 0 0 0 0 0 0 0 0 0 0 0 0 0 0 0 0 0 0 0 0 0 0 0 0 0 0 0 0 0 0 0 0 0 0 0 0 0 0 0 0 0 0 0 0 0 0 0 0 0 0 0 0 0 0 0 0 0 0 0 0 0 0 0 0 0 0 0 0 0 0 0 0 0.00151055837240217 0 0 0 0 0 0 0 0 0 0 0 0 0 0 0 0 0 0 0 0 0 0 0 0 0 0 0 0 0 0 0 0 0 0 0 0 0 0 0 0 0 0 0.00301369960846226 0 0 0 0 0 0 0 0 0 0 0 0 0 0 0 0 0
0 0 0 0 0 0 0 0 0 0 0 0 0 0 0 0 0 0 0 0 0 0 0 0 0 0 0 0 0 0 0 0 0 0 0 0 0 0 0 0 0 0 0 0 0 0 0 0 0 0 0 0 0 0.00375397007952063 0 0 0 0 0 0 0 0 0 0 0 0 0.00122293600735096 0 0 0 0.0010512165504058 0 0 0 0.000967677965268168 0 0 0 0 0.0182762973192769 0 0 0 0 0 0.0137178783201899 0 0.0659198039173454 0.0712902954170389 0.314424798051712 0.119853643072102 0 0 0.0154163779022801 0.0171759048009632 0 0 0 0 0 0.0291619720527804 0.0641168550671078 0.1337348898916 0.00163246873805569 0 0.00465863532307248 0.0023203041339205 0 0.00695991766940673 0 0 0.00314003432622565 0 0 0.00285384464606144 0 0 0 0.00100665200562514 0 0.000758422116205652 0 0 0 0 0 0 0 0 0 0 0 0 0 0 0 0 0 0.00595595422071371 0 0 0 0.00318056332795973 0 0 0 0.0040753888467266 0 0.0169137379737373 0.00292869013618366 0.0133068517886192 0.0425939511135159 0 0.0127272656250183 0 0 0 0 0 0 0 0 0 0 0 0 0 0 0 0 0 0 0 0 0 0 0 0 0 0 0 0 0 0 0 0 0 0 0 0 0 0 0 0 0 0 0 0 0 0 0 0 0 0 0 0 0 0 0 0 0 0 0 0 0 0 0 0 0 0 0 0 0 0 0 0 0 0 0 0 0 0 0 0 0 0 0 0 0 0 0 0 0 0 0 0 0 0 0 0 0 0 0 0 0 0 0 0 0.00364771366719158 0 0 0 0 0 0 0 0 0 0 0 0 0 0 0 0 0 0 0 0 0 0 0 0 0 0 0 0 0 0 0 0 0 0 0 0 0 0 0 0 0 0 0.0012550879268182 0 0 0 0 0 0 0 0 0 0 0 0 0 0 0 0 0
0 0 0 0.0668086166076782 0 0 0 0 0 0 0 0 0 0.012216413998612 0 0 0 0 0 0.00588197711044281 0 0 0 0 0 0 0 0 0 0.0490405083607775 0.12377997162552 0 0 0 0 0 0.0111452482313706 0.242501630810544 0 0 0 0 0 0 0 0 0 0 0 0 0 0 0 0 0 0 0 0 0 0 0 0 0 0 0 0 0 0 0 0 0 0 0 0 0 0 0 0 0 0.0135343384954586 0 0 0 0 0.0714899032173083 0.0825327331372458 0.020073861078111 0.00906636614021391 0.00707971112545099 0 0 0 0 0.00933307757635894 0.0697190931760968 0.010280330530082 0 0 0 0 0 0 0 0 0 0 0 0 0 0 0 0 0 0 0 0 0 0 0 0 0 0 0 0 0 0 0.0339302429363053 0 0 0.0513322885319224 0 0 0.0484980246267215 0 0 0.0506562998420559 0 0 0 0 0.00777002206282475 0 0 0 0 0 0.00332934077889883 0 0 0 0 0 0 0 0 0 0 0 0 0 0 0 0 0 0 0 0 0 0 0 0 0 0 0 0 0 0 0 0 0 0 0 0 0 0 0 0 0 0 0 0 0 0 0 0 0 0 0 0 0 0 0 0 0 0 0 0 0 0 0 0 0 0 0 0 0 0 0 0 0 0 0 0 0 0 0 0 0 0 0 0 0 0 0 0 0 0 0 0 0 0 0 0 0 0 0 0 0 0 0 0 0 0 0 0 0 0 0 0 0 0 0 0 0 0 0 0 0 0 0 0 0 0 0 0 0 0 0 0 0 0 0 0 0 0 0 0 0 0 0 0 0 0 0 0 0 0 0 0 0 0 0 0 0 0 0 0 0 0 0 0 0 0 0 0 0 0 0 0
0 0 0 0 0 0 0 0 0 0 0 0 0 0 0 0.0104463910416005 0 0 0 0 0 0 0 0 0 0 0 0 0 0 0 0 0 0 0 0 0 0.00346055210493869 0.00257529952377788 0 0 0 0 0 0.00299109175458226 0 0 0 0 0 0 0 0 0 0 0 0 0 0 0 0 0 0 0 0 0 0 0 0 0 0 0 0 0 0.00752114880326702 0 0 0 0 0.00568824850955293 0 0 0 0 0.0418505209422922 0.0695523326321103 0 0.0183562349945155 0.00938286387668869 0.072474880368821 0.279219129497729 0.0421890286739483 0.00916240732003262 0 0.0140841320840731 0 0.00910011635036799 0 0 0.00363146858762283 0.0224121013941168 0 0.0471739381538083 0.0214030969467036 0 0.0488673367250854 0 0 0.0180900261288981 0 0 0.00557566355748188 0 0.0106634646709555 0.0402934069810053 0.00638169937419127 0 0.0123891493859223 0 0 0 0 0 0 0 0 0 0 0 0 0 0 0 0.00854288156849543 0 0 0.00311934645708323 0 0 0 0.0114545553202574 0 0.00575054693873369 0 0 0 0 0 0.0124789535861431 0 0.0147403853420323 0.0979817300765316 0 0.00628714796520777 0 0 0 0 0 0 0 0 0 0 0 0 0 0 0 0 0 0 0 0 0 0 0 0 0 0 0 0 0 0 0 0 0 0 0 0 0 0 0 0 0 0 0 0 0 0 0 0 0 0 0 0 0 0 0 0 0 0 0 0 0 0 0 0 0 0 0 0 0 0 0 0 0 0 0 0 0 0 0 0 0 0 0 0 0 0 0 0 0 0 0 0 0 0 0 0 0 0 0 0 0 0 0 0 0 0 0 0 0 0 0 0 0 0 0 0 0 0 0 0 0 0 0 0 0 0 0 0 0 0 0 0 0 0 0 0 0 0 0 0 0 0 0 0 0 0 0 0.0047087223614268 0 0 0 0 0 0 0 0 0 0 0 0 0 0 0 0 0
0 0 0 0 0 0 0 0 0 0 0 0 0 0 0 0 0 0 0 0 0 0 0 0 0 0 0 0 0 0 0.0299194150845275 0 0 0 0 0 0.0105038052722924 0.0674707906048632 0 0 0 0 0 0 0 0 0 0 0 0 0 0 0 0 0 0 0 0.000899261603473225 0 0 0 0 0 0 0 0 0 0 0 0 0 0 0 0 0 0 0 0 0 0.059008079595029 0.00345103355891315 0.0032428389198471 0.00209941073789722 0 0.0588359554458366 0.184836563475339 0.00351109619469738 0.207916522313785 0.0883662076505819 0.0834973325759896 0.00900929992347943 0.018167716428122 0.0264545262107543 0.00544369304530637 0 0.0141282918628141 0 0.00138818053351692 0.00135669178309022 0 0.00790339504352759 0.0246081349667231 0.0230634769671182 0 0 0 0 0 0 0 0 0 0 0 0 0 0 0 0 0 0 0 0 0 0 0 0 0 0 0 0 0 0.00229461814520105 0 0 0 0 0 0 0 0.00668016842863239 0 0.00831724616411357 0 0 0 0.00637233664428043 0 0.0113142735747426 0.00452709307472421 0.0114295082566314 0.00890131828760476 0 0.00508171762654577 0 0 0 0 0 0 0 0 0 0 0 0 0 0 0 0 0 0 0 0 0 0 0 0 0 0 0 0 0 0 0 0 0 0 0 0 0 0 0 0 0 0 0 0 0 0 0 0 0 0 0 0 0 0 0 0 0 0 0 0 0 0 0 0 0 0 0 0 0 0 0 0 0 0 0 0 0 0 0 0 0 0 0 0 0 0 0 0 0 0 0 0 0 0 0 0 0 0 0 0 0 0 0 0 0 0 0 0 0 0 0 0 0 0 0 0 0 0 0 0 0 0 0 0 0 0 0 0 0 0 0 0 0 0 0 0 0 0 0 0 0 0 0 0 0 0 0 0 0 0 0 0 0 0 0 0 0 0 0 0 0 0 0 0 0
0.00320660249563044 0 0 0 0 0 0 0.00455035214521935 0 0.00674437948793829 0.0135159531967072 0 0 0 0 0 0 0.0042554978287023 0 0 0 0 0 0 0 0 0 0 0 0.113391228028161 0.263806261741683 0 0 0.00332249439707727 0 0 0 0.00885771597968238 0 0 0 0 0 0 0 0 0 0 0 0 0 0 0 0.00640777600948114 0 0 0 0 0 0 0 0 0 0 0 0 0 0 0 0 0 0 0 0 0 0 0 0 0 0.033482323368622 0.0478950759404719 0.0593748928892961 0.0254923697427902 0.00704519885729683 0 0.030029623299471 0 0.0769980863879642 0 0.00585965158323058 0 0 0.00948938020284286 0 0.0343694172930464 0 0 0.0295155286088266 0.0136834699029939 0 0 0 0 0 0.00924810521603 0.0158185761148785 0 0 0 0 0 0.00798471993360791 0.00680829170319702 0 0 0 0 0 0 0 0.0133235106923866 0 0 0 0 0 0.0161966371543998 0 0 0 0 0 0 0 0 0.114808168946157 0 0 0.00940262974979416 0 0 0 0 0 0 0 0.00511608110241447 0 0 0 0 0 0 0 0 0 0 0 0 0 0 0 0 0 0 0 0 0 0 0 0 0 0 0 0 0 0 0 0 0 0 0 0 0 0 0 0 0 0 0 0 0 0 0 0 0 0 0 0 0 0 0 0 0 0 0 0 0 0 0 0 0 0 0 0 0 0 0 0 0 0 0 0 0 0 0 0 0 0 0 0 0 0 0 0 0 0 0 0 0 0 0 0 0 0 0 0 0 0 0 0 0 0 0 0 0 0 0 0 0 0 0 0 0 0 0 0 0 0 0 0 0 0 0 0 0 0 0 0 0 0 0 0 0 0 0 0 0 0 0 0 0 0 0 0 0 0 0 0 0 0 0 0 0 0 0 0 0 0 0 0 0 0 0 0 0 0 0 0
0 0 0 0 0 0 0 0 0 0 0 0 0 0 0 0.0140879604690348 0 0 0 0 0 0 0 0 0 0 0 0 0 0 0.0398279007102679 0 0 0 0 0 0 0 0 0 0 0 0 0 0 0 0.00508532940661733 0 0 0 0 0 0 0.00680069327815093 0 0 0 0 0 0 0 0 0 0 0 0 0 0 0 0 0 0 0 0 0.0533396539012589 0 0 0 0 0 0.0255297696330392 0 0 0 0 0.00364622708387634 0.0112713612255548 0 0 0 0.00670160002443564 0 0 0.0196494467120365 0 0 0 0.0971420200704368 0.18573145685886 0 0 0 0 0 0 0 0 0 0 0 0 0 0 0 0 0 0 0 0 0 0 0 0 0 0 0 0.139560077367236 0 0 0 0 0 0 0 0.0376708703370379 0.15365005467149 0.141757093599866 0.0415487282866833 0.00834997744980086 0 0 0 0 0 0 0 0 0 0 0 0 0 0 0 0 0 0 0 0 0 0 0 0 0 0 0 0 0 0 0 0 0 0 0 0 0 0 0 0 0 0 0 0 0 0 0 0 0 0 0 0 0 0 0 0 0.00456109619776319 0 0 0 0 0 0 0 0 0 0 0 0 0 0 0 0 0 0 0 0.00408868271655441 0 0 0 0 0 0 0 0 0 0 0 0 0 0 0 0 0 0 0 0 0 0 0 0 0 0 0 0 0 0 0 0 0 0 0 0 0 0 0 0 0 0 0 0 0 0 0 0 0 0 0 0 0 0 0 0 0 0 0 0 0 0 0 0 0 0 0 0 0 0 0 0 0 0 0 0 0 0 0 0 0 0 0 0 0 0 0 0 0 0 0 0 0 0 0 0 0 0 0 0 0 0 0
0 0 0 0 0 0 0 0 0 0 0 0 0 0 0 0 0 0 0 0 0 0 0 0 0 0 0 0 0 0 0.0103238039836957 0 0 0 0 0 0 0.00391803639513648 0 0 0 0 0 0 0 0 0 0 0 0 0 0.020222257789705 0 0 0 0 0 0 0 0 0 0 0 0 0 0 0 0 0 0 0 0 0 0 0 0 0 0 0 0 0.147630788279488 0.183416752643585 0.0401953305635921 0.101990915779765 0 0.0109108887555992 0.0120798491060735 0.0110066803475325 0 0 0 0 0 0 0.0034297515416561 0.0299767650851878 0.0429619513178149 0 0.0526969007588155 0 0 0 0 0 0 0 0 0 0 0 0 0 0 0 0 0 0 0 0 0 0 0 0 0 0 0 0.0622100845668943 0 0 0 0 0 0 0 0 0.249845095841814 0 0 0 0 0.00252824235308807 0 0 0 0 0 0 0 0 0 0 0 0 0 0 0 0 0 0 0 0 0 0 0 0 0 0 0 0 0 0 0 0 0 0 0 0 0 0 0 0 0 0 0 0 0 0 0 0 0 0 0 0 0 0 0 0 0 0 0 0 0 0 0 0 0 0 0 0 0 0 0 0 0 0 0 0 0 0 0 0 0 0 0 0 0 0 0 0 0 0 0 0 0 0 0 0 0 0.0146559048905574 0 0 0 0 0 0 0 0 0 0 0 0 0 0 0 0 0 0 0 0 0 0 0 0 0 0 0 0 0 0 0 0 0 0 0 0 0 0 0 0 0 0 0 0 0 0 0 0 0 0 0 0 0 0 0 0 0 0 0 0 0 0 0 0 0 0 0 0 0 0 0 0 0 0 0 0 0 0 0 0
0 0 0 0 0 0 0 0 0 0 0 0 0 0 0 0 0 0 0 0 0 0 0 0 0 0 0 0 0 0 0 0 0 0 0 0 0 0 0 0 0 0 0 0 0 0 0.0101025488473905 0 0 0 0.0139036066697712 0 0 0.0196086830062259 0 0 0 0 0 0 0 0 0 0 0 0 0 0 0 0 0 0 0 0 0.0864155918703732 0 0 0 0 0 0.158352051689657 0.00898811348454923 0.0632823659800541 0 0.00935207379015579 0.0104418126344641 0.0217140686128296 0.0159546139111826 0.00682846893216443 0 0 0 0 0 0.00743745847221608 0.0308359327156377 0.182258999838874 0.116926169688159 0 0 0 0.00617195588030234 0 0 0 0 0 0 0 0 0 0 0 0 0 0 0 0 0 0 0 0 0 0 0 0 0.0407254214546736 0 0 0 0 0 0 0 0.0373553400419396 0.0696864905269178 0 0 0.022250230353833 0.0148784418442828 0 0 0 0 0 0 0.00966887845784399 0 0 0 0 0 0 0.0238755762206646 0.00396880200910581 0 0 0 0 0 0 0 0 0 0 0 0 0 0 0 0 0 0 0 0 0 0 0 0 0 0 0 0 0 0 0 0 0 0 0 0 0 0 0 0 0 0 0 0 0 0 0 0 0 0 0 0 0 0 0 0 0 0 0 0 0 0 0 0 0 0 0 0 0 0 0 0.00575882361349217 0 0 0 0 0 0 0 0 0 0 0 0 0 0 0 0 0 0 0 0 0 0 0 0 0 0 0 0 0 0 0 0.00325747945324054 0 0 0 0 0 0 0 0 0 0 0 0 0 0 0 0 0 0 0 0 0 0 0 0 0 0 0 0 0 0 0 0 0 0 0 0 0 0 0 0 0 0 0 0 0 0 0 0 0 0 0 0 0 0 0 0 0 0 0 0
0 0 0 0 0 0 0 0 0 0 0 0 0 0 0 0 0 0 0 0 0 0 0 0 0.0166823024128977 0 0 0 0 0 0 0.0468118978169204 0.0332942733420853 0.0226603883840711 0.0414866778665808 0.00192709986838042 0 0 0 0 0.00288580826993233 0 0 0 0 0 0 0 0.0148507420479069 0 0 0 0 0 0 0 0 0 0 0 0 0 0 0 0 0 0 0 0 0 0 0 0 0 0 0 0 0 0 0 0 0 0 0 0 0.00493226332635276 0 0.00429936703750068 0.0123184631109583 0 0 0 0 0.00434570895648538 0 0 0 0 0 0 0.213631594762315 0.00779759434079993 0.0169445492679262 0 0 0 0 0 0 0 0 0 0 0 0 0 0 0 0 0 0 0 0 0 0 0.00245769175056857 0 0 0 0 0 0 0 0 0 0 0 0 0.0259716587757001 0 0 0 0 0.0189007591666384 0 0 0 0 0.0339092275792411 0.107574758279408 0.119796955141621 0.0181385777078417 0.132408824567328 0 0 0 0 0 0 0 0 0 0 0 0 0 0 0 0 0 0 0 0 0 0 0 0 0 0 0 0 0 0 0 0 0 0 0 0 0 0 0 0 0 0 0 0 0 0 0 0 0 0 0 0 0 0 0 0 0 0 0 0 0 0 0 0 0 0 0 0 0 0 0 0 0 0 0 0 0 0 0 0 0 0 0 0 0 0 0 0 0 0 0 0 0 0 0 0 0 0 0 0 0 0 0 0 0 0.0587991620361241 0 0 0 0 0 0 0 0 0 0 0 0 0 0 0 0 0 0 0 0 0 0 0 0 0 0 0 0 0 0 0 0 0 0 0 0 0 0 0 0 0 0.0191014248149399 0 0 0 0 0.00359353040396593 0 0 0 0 0 0 0 0 0 0 0 0 0.0144786989655104
0 0 0 0 0 0 0 0 0 0 0 0 0 0 0 0 0 0 0 0 0 0 0 0 0.0201859663047749 0 0 0 0 0 0 0.0226827710963615 0.00331176220102285 0.00666722369215865 0.0106480633776952 0.00306706963364161 0 0 0 0 0.0034209407005329 0 0 0 0 0 0 0 0.0174577618458577 0 0.00204825797662613 0 0 0 0 0 0 0 0 0 0 0 0 0 0 0 0 0 0 0 0 0 0 0 0 0.00758623810242431 0 0 0 0.00173818197389416 0 0 0 0 0.00256231625272087 0.0111287995799473 0 0.0160995095717323 0.0416862029710195 0.0248716062975841 0.0106760267077696 0.0313800685353692 0 0.00881256631161563 0.00804025773230299 0 0 0 0 0.0701951257835575 0 0.0293747008345966 0.0932322312590506 0 0 0 0 0 0 0 0 0 0 0 0 0 0 0 0 0 0 0 0 0 0 0.00288275612636831 0 0 0 0 0 0 0 0 0 0 0 0 0.00816710796638525 0 0.013353737187466 0 0.0068919987122867 0 0.00676844856553487 0 0.00107395692281507 0 0.0798954262782155 0.0559005490151703 0.16425337725026 0.0812554419684975 0.00781159846061733 0.00303633977551105 0 0 0 0 0 0 0 0 0 0 0 0 0 0 0 0 0 0 0 0 0 0 0 0 0 0 0 0 0 0 0 0 0 0 0 0 0 0 0 0 0 0 0 0 0 0 0 0 0 0 0 0 0 0 0 0 0 0 0 0 0 0 0 0 0 0 0 0 0 0 0 0 0 0 0 0 0 0 0 0 0 0 0 0 0 0 0 0 0 0 0 0 0 0 0 0 0 0 0 0 0 0 0 0 0.054163551416826 0 0 0 0 0 0 0 0 0 0 0 0 0 0 0 0 0 0 0 0 0 0 0 0 0 0 0 0 0 0 0 0 0 0 0 0 0 0 0 0 0 0.0435910743542592 0.00590347054415134 0 0 0 0.00401980903879555 0 0 0 0 0 0 0 0 0.00967145404067299 0 0 0 0.00448625363391003
0 0 0 0 0 0 0 0 0 0 0 0 0 0 0 0 0 0 0 0 0 0 0 0 0 0 0 0 0 0 0 0 0 0 0.00145367065324791 0 0 0 0 0 0.000635441525403031 0 0 0 0 0 0 0 0 0 0 0 0 0 0 0 0 0.0014116482801836 0 0 0 0 0 0 0 0 0 0 0 0 0 0.000538562633660361 0 0 0 0 0 0 0 0.00168364348366364 0.000969009914018989 0 0 0 0.0205952373141342 0.0424459414804644 0 0.0399460852751302 0.187504416767504 0.0464687538044897 0.0545358844493802 0.049752886541528 0 0 0.0180527784474755 0 0 0 0.000825932975956743 0.00184761374337401 0.0211827589597515 0 0.155471503151495 0 0 0 0 0 0 0 0 0 0 0 0 0 0 0 0 0 0 0 0 0 0 0 0 0 0 0 0 0 0 0 0 0 0 0 0 0 0.0729116918676282 0.0114806888848766 0.128837048762107 0.00125590862004917 0.00476149459275585 0.00182628427475012 0 0.00318161475474832 0.063660367065435 0.0141199992879693 0.0270087813800675 0.0217010776638678 0.00393327344488406 0 0 0 0 0 0 0 0 0 0 0 0 0 0 0 0 0 0 0 0 0 0 0 0 0 0 0 0 0 0 0 0 0 0 0 0 0 0 0 0 0 0 0 0 0 0 0 0 0 0 0 0 0 0 0 0 0 0 0 0 0 0 0 0 0 0 0 0 0 0 0 0 0 0 0 0 0 0 0 0 0 0 0 0 0 0 0 0 0 0 0 0 0 0 0 0 0 0 0 0 0 0 0 0 0 0 0 0 0 0 0 0 0 0 0 0 0 0 0 0 0 0 0 0 0 0 0 0 0 0 0 0 0 0 0 0 0 0 0 0 0 0 0 0 0 0 0 0 0 0 0 0 0 0 0 0 0 0 0 0 0 0 0 0 0 0
0 0 0 0 0 0 0 0 0 0 0 0 0 0 0 0 0 0 0 0 0 0 0 0 0 0 0 0 0 0 0 0 0 0 0.00162849087754305 0 0 0 0 0 0 0 0 0 0.000486335071867341 0 0 0 0 0 0.000992870707091017 0 0 0.00183470037373031 0 0 0 0 0 0 0 0 0 0 0 0 0 0 0 0 0 0 0 0 0 0.000624697361086487 0 0 0 0.00507553424990814 0.000903762702357068 0 0 0 0.00857371525740339 0.0210416739726689 0 0.0471170712377372 0.0892612653736209 0.073034065090603 0.050506047895691 0.0881961740691308 0 0.0113681547233336 0.0143796754400451 0 0 0 0 0.00341223959480224 0.0571391928354685 0.132132529328357 0 0.00233650165100872 0 0.00331824335443957 0 0.0110686378326291 0.00734382921363244 0 0 0 0 0 0.00250401989185414 0.0021562717740351 0.0102421020698619 0 0.00237522513409044 0 0 0 0 0 0 0 0 0.000978153735152928 0 0 0 0 0 0 0 0 0 0 0.00384618672902519 0 0.020810926399057 0.00949262616288824 0.0868736985421755 0 0.00252411501303864 0 0 0.00252188361665968 0.0772087236169937 0.013591307673285 0.0636570772115379 0.060756528620891 0.00165261206246558 0.00533180563964881 0 0 0 0 0 0 0 0 0 0 0 0 0 0 0 0 0 0 0 0 0 0 0 0 0 0 0 0 0 0 0 0 0 0 0 0 0 0 0 0 0 0 0 0 0 0 0 0 0 0 0 0 0 0 0 0 0 0 0 0 0 0 0 0 0 0 0 0 0 0 0 0 0 0 0 0 0 0 0 0 0 0 0 0 0 0 0 0 0 0 0 0 0 0 0 0 0 0 0 0 0 0 0 0 0 0 0 0 0 0 0 0.0017013278931846 0 0 0 0 0 0 0 0 0 0 0 0 0 0 0 0 0 0 0 0 0 0 0 0 0 0 0 0 0 0 0 0 0 0 0 0 0 0 0 0 0 0 0 0 0 0 0 0 0 0 0 0 0
0 0 0 0 0 0 0 0 0 0 0 0 0 0 0 0 0 0 0 0 0 0 0 0 0 0 0 0 0 0 0 0 0 0 0 0 0 0 0 0 0 0 0 0 0 0 0 0 0 0 0 0 0 0 0 0 0 0 0 0 0 0 0 0 0 0.0558231775448904 0 0 0 0 0.0878022535334521 0 0 0 0 0 0 0 0 0 0 0 0 0 0 0 0 0 0 0 0.0789121423985451 0.013348726522173 0 0.06395203993261 0 0 0 0 0 0 0 0 0.0289705028335544 0 0 0 0 0.0147864900470246 0.352086340793721 0 0 0 0 0.0260633474153953 0 0 0 0.0421018840355902 0 0 0 0 0 0 0 0 0 0 0 0 0 0 0 0 0 0 0 0 0 0 0 0 0 0 0 0 0 0 0 0 0 0 0 0 0 0 0 0 0 0 0 0 0 0 0 0 0 0 0 0 0 0 0 0 0 0 0 0 0 0 0 0 0 0 0 0 0 0.00845323019552595 0 0 0 0 0 0 0.00764126627750618 0 0 0 0 0 0 0 0 0 0 0 0 0.0353004039942452 0 0 0 0 0 0 0.0221531482885803 0 0.0655933570100668 0 0 0 0 0 0 0 0 0 0.0144489398701935 0 0 0 0 0 0 0 0 0 0 0 0 0 0 0 0 0 0 0 0 0 0 0 0 0 0 0 0 0 0 0 0 0 0 0.0152571830215701 0 0 0 0 0 0 0 0 0 0 0.0359044718124009 0 0 0 0 0 0 0 0 0 0 0 0 0 0 0 0 0 0 0 0 0 0 0 0 0 0 0 0 0 0 0.0314010944729547 0 0 0 0 0 0 0 0 0 0 0 0 0 0 0
0.015164901137789 0 0 0 0 0 0 0 0 0 0 0 0 0 0 0.0125723996934503 0 0 0 0 0 0 0 0 0 0 0 0 0 0.0542348688224874 0.0512212015623651 0 0 0 0 0 0 0 0 0 0 0 0 0 0 0 0 0 0 0 0 0 0.154224246531271 0 0 0 0 0 0 0 0 0 0 0 0 0 0 0 0 0 0 0 0 0 0.0061146747625823 0 0 0 0 0 0 0 0 0 0 0 0 0 0 0 0 0 0 0 0 0.0145186633200466 0 0 0 0 0 0 0 0 0 0 0 0 0 0 0 0 0.100772790298586 0 0 0 0 0 0 0 0.274585314914699 0.00740932707335031 0.178593873124308 0 0.0620793151935579 0 0.0218588211511684 0 0 0 0 0 0 0 0 0 0 0 0 0 0 0 0 0 0 0 0 0 0 0 0 0 0 0 0 0 0 0 0 0 0 0 0 0 0 0 0 0 0 0 0 0 0.0131348855616638 0 0 0 0 0 0 0 0 0 0 0 0 0 0 0 0 0 0 0 0 0 0 0 0 0 0 0 0 0 0 0 0 0 0 0 0 0 0 0 0 0 0 0 0 0 0 0 0 0 0 0 0 0 0 0 0 0 0 0 0 0 0 0 0 0 0 0 0 0 0 0 0 0 0 0 0 0 0 0 0 0 0 0 0 0 0 0 0 0 0 0.00816992944572753 0 0 0 0 0 0 0.0253447874069469 0 0 0 0 0 0 0 0 0 0 0 0 0 0 0 0 0 0 0 0 0 0 0 0 0 0 0 0 0 0 0 0 0 0 0 0 0 0 0 0 0 0 0 0 0 0 0 0
0 0 0 0 0 0.0198537979467844 0.00522788496485564 0 0.0204965427936221 0.0750211591793541 0 0 0 0 0 0.0136189468464042 0 0 0 0 0 0 0 0 0 0 0 0 0.0119650100634166 0.0513348360347507 0.0649849095060781 0 0 0 0 0 0 0 0 0 0 0 0 0 0 0 0 0 0 0 0 0 0.0451562154992424 0 0 0 0 0 0 0 0 0 0 0 0 0 0 0 0 0 0 0 0 0 0.0108833950386393 0 0 0 0 0 0 0 0 0 0 0 0 0 0 0 0.0291836432535364 0.0201593759480263 0 0.0772715920567022 0 0.0266025046604416 0 0 0 0 0 0 0.0217731658415225 0 0 0 0 0 0 0 0 0 0 0 0.320156130736914 0.126744224965856 0 0 0 0 0 0 0 0 0 0 0 0 0 0.00636683321186822 0 0 0.00619304868251202 0 0 0 0 0 0 0 0 0 0 0 0 0 0 0 0 0 0 0.00427753419627344 0 0 0 0 0 0 0 0 0 0 0 0 0 0 0.0216064415384192 0 0 0 0 0 0 0 0 0 0 0 0 0 0 0 0 0 0 0 0 0 0 0 0 0 0 0 0 0 0 0 0 0 0 0 0 0 0 0 0 0 0 0 0 0 0 0 0 0 0 0 0 0 0 0 0 0 0 0 0 0 0 0 0 0 0 0 0 0 0 0 0 0 0 0 0 0 0 0 0 0 0 0 0 0 0 0 0 0 0 0 0 0 0 0 0.00763090970519646 0 0.00719765229422712 0 0 0 0.00629424503535658 0 0 0 0 0 0 0 0 0 0 0 0 0 0 0 0 0 0 0 0 0 0 0 0 0 0 0 0 0 0 0 0 0 0 0 0 0 0 0 0 0 0 0 0 0 0 0 0 0 0
0 0 0 0 0 0 0 0 0 0 0 0 0 0 0 0.0142936213010572 0 0 0 0 0 0 0 0 0 0 0 0 0 0 0 0 0 0 0 0 0 0 0 0 0 0 0 0 0 0 0 0 0 0 0 0 0.283068287600043 0 0 0 0 0 0 0 0 0 0 0 0 0 0 0 0 0 0 0 0 0 0 0 0 0 0 0 0 0 0 0 0 0 0 0 0 0 0 0.0448206234352414 0 0 0 0 0 0 0 0 0 0 0 0 0 0 0 0.0322219273413954 0 0 0 0 0 0 0 0 0 0 0 0 0 0 0 0 0 0 0 0 0 0 0 0 0 0 0 0 0 0 0 0 0 0 0 0 0 0 0 0 0 0 0 0 0 0 0 0 0 0 0 0 0 0 0 0 0 0 0 0 0 0 0 0 0.0924625410027641 0 0 0 0 0 0 0 0 0 0 0 0 0 0 0 0 0 0 0 0 0 0 0 0 0 0 0 0 0 0 0 0 0 0 0 0 0 0 0 0 0 0 0 0 0 0 0 0 0 0 0 0 0 0 0 0 0 0 0 0 0 0 0 0 0 0 0 0 0 0 0 0 0 0 0 0 0 0 0 0 0 0 0 0 0 0 0 0 0 0 0.117429921455222 0 0.0485345880868069 0 0 0 0 0.36716848977747 0 0 0 0 0 0 0 0 0 0 0 0 0 0 0 0 0 0 0 0 0 0 0 0 0 0 0 0 0 0 0 0 0 0 0 0 0 0 0 0 0 0 0 0 0 0 0 0
0 0 0 0 0 0 0 0 0 0 0 0 0 0 0 0 0 0 0 0 0 0 0 0 0 0 0.0132590436557499 0 0 0 0 0 0 0 0 0 0 0 0 0 0 0 0 0 0 0 0 0 0 0 0 0 0 0 0 0 0 0 0 0 0 0 0 0 0 0.173956758614346 0 0 0 0 0 0 0 0 0 0 0 0 0 0 0 0 0 0 0 0 0 0 0 0 0.0254179511948772 0 0 0 0 0 0 0 0 0 0 0 0.16186869119259 0.0174398936408904 0 0 0.016087636094151 0 0 0 0 0 0 0 0 0 0.160630340684478 0 0 0 0 0 0 0 0 0 0 0 0 0 0 0 0 0 0 0 0 0 0 0 0 0 0 0 0 0 0 0 0 0 0 0 0 0 0 0 0 0 0 0 0 0 0 0 0 0 0.0371487618749325 0 0 0 0 0 0.154731615919959 0 0 0 0 0 0 0 0 0 0 0 0 0 0 0 0 0 0 0 0 0 0 0 0 0 0 0 0 0 0 0 0 0 0 0 0 0 0 0 0 0 0 0 0 0 0 0 0 0 0 0 0 0 0 0 0 0 0 0 0 0 0 0 0 0 0 0 0 0 0 0 0 0 0 0 0 0 0 0 0 0 0 0 0 0 0 0 0 0 0 0.0599214928918761 0 0.104005854171484 0 0 0 0 0.0337897507701994 0.0417422092944672 0 0 0 0 0 0 0 0 0 0 0 0 0 0 0 0 0 0 0 0 0 0 0 0 0 0 0 0 0 0 0 0 0 0 0 0 0 0 0 0 0 0 0 0 0 0 0
0 0 0 0 0 0 0 0 0 0 0 0 0 0 0 0 0 0 0 0 0 0 0 0 0 0 0 0 0 0 0 0 0 0 0 0 0 0 0 0 0 0 0 0 0 0 0 0 0 0 0 0 0.0589655122721438 0 0.0203162950661085 0.0159974054876749 0.0263178831696555 0 0 0 0 0 0 0 0 0.0777851133112584 0.0568456192984416 0 0 0 0.0505687472254756 0 0 0 0 0 0 0 0 0 0 0 0 0 0 0 0 0 0 0 0.119782182862764 0.0382723947368304 0 0.0363499275960813 0 0 0 0 0 0 0 0 0.0612349097330745 0.236774947766483 0 0 0 0 0 0 0 0.130585193842542 0 0 0.0123204528576914 0 0 0 0 0 0 0 0 0 0 0 0 0 0 0 0 0 0 0 0 0 0 0 0 0 0 0 0 0 0 0 0 0 0 0 0 0 0 0 0 0 0 0 0 0 0 0 0 0 0 0 0 0 0 0 0 0 0 0 0 0 0 0 0 0 0 0 0 0 0 0 0 0 0 0 0 0 0 0 0 0 0 0 0 0 0 0 0 0 0 0 0 0.0148525023929664 0 0 0 0 0 0 0 0 0.0255443103697759 0 0 0 0 0 0 0 0 0 0 0 0 0 0 0 0 0 0 0 0 0 0 0 0 0 0 0 0 0 0 0 0 0 0 0 0 0 0 0 0 0 0 0 0 0 0 0 0 0 0 0 0 0 0 0 0.0104207506271979 0 0 0 0 0 0 0 0 0 0 0 0 0 0 0 0 0 0 0 0 0 0 0 0 0 0 0 0 0 0 0.00706585138383512 0 0 0 0 0 0 0 0 0 0 0 0 0 0 0
0 0 0 0 0 0 0 0 0 0 0 0 0 0 0 0 0 0 0 0 0 0 0 0 0 0 0 0 0 0 0 0 0 0 0 0 0 0 0 0 0 0 0 0 0 0 0 0 0 0 0 0 0 0 0 0 0 0 0 0 0 0 0 0 0 0 0 0 0.265811567740867 0 0 0 0 0 0 0 0 0 0 0 0 0 0 0 0 0 0 0 0 0 0 0 0 0 0 0 0 0 0 0 0 0 0 0 0 0 0 0 0 0 0.0248487500172396 0 0.127708461452111 0 0 0 0 0 0 0 0.196429423082026 0 0 0.281177789946611 0.104024007761145 0 0 0 0 0 0 0 0 0 0 0 0 0 0 0 0 0 0 0 0 0 0 0 0 0 0 0 0 0 0 0 0 0 0 0 0 0 0 0 0 0 0 0 0 0 0 0 0 0 0 0 0 0 0 0 0 0 0 0 0 0 0 0 0 0 0 0 0 0 0 0 0 0 0 0 0 0 0 0 0 0 0 0 0 0 0 0 0 0 0 0 0 0 0 0 0 0 0 0 0 0 0 0 0 0 0 0 0 0 0 0 0 0 0 0 0 0 0 0 0 0 0 0 0 0 0 0 0 0 0 0 0 0 0 0 0 0 0 0 0 0 0 0 0 0 0 0 0 0 0 0 0 0 0 0 0 0 0 0 0 0 0 0 0 0 0 0 0 0 0 0 0 0 0 0 0 0 0 0 0 0 0 0 0 0 0 0 0 0 0 0 0 0 0
0 0 0 0 0 0 0 0 0 0 0 0 0 0 0 0 0 0 0 0 0.0183312534208226 0 0 0 0 0 0 0 0 0 0 0 0 0 0 0 0 0 0 0 0 0 0 0 0 0 0 0 0 0 0 0 0 0 0 0 0 0 0 0.0419754087350388 0.0466471979794921 0.037255453357035 0 0 0 0 0.124605459695622 0 0.230177214480999 0.0385321004057184 0 0.0116488538627676 0 0 0 0 0 0 0 0 0 0 0 0 0 0 0 0 0 0 0 0 0 0 0 0 0 0 0 0 0 0 0 0 0 0 0 0 0 0.01678357026113 0 0.0430638693081485 0.390979618493226 0 0 0 0 0 0 0 0 0 0 0 0 0 0 0 0 0 0 0 0 0 0 0 0 0 0 0 0 0 0 0 0 0 0 0 0 0 0 0 0 0 0 0 0 0 0 0 0 0 0 0 0 0 0 0 0 0 0 0 0 0 0 0 0 0 0 0 0 0 0 0 0 0 0 0 0 0 0 0 0 0 0 0 0 0 0 0 0 0 0 0 0 0 0 0 0 0 0 0 0 0 0 0 0 0 0 0 0 0 0 0 0 0 0 0 0 0 0 0 0 0 0 0 0 0 0 0 0 0 0 0 0 0 0 0 0 0 0 0 0 0 0 0 0 0 0 0 0 0 0 0 0 0 0 0 0 0 0 0 0 0 0 0 0 0 0 0 0 0 0 0 0 0 0 0 0 0 0 0 0 0 0 0 0 0 0 0 0 0 0 0 0 0 0 0 0 0 0 0 0 0 0 0 0 0 0
0 0 0 0 0 0 0 0 0 0 0.0124170418500455 0 0 0 0 0.00816572811318357 0 0 0 0 0 0 0 0 0 0 0 0 0 0.0816447939689922 0.107701833539112 0 0 0 0 0 0 0 0 0 0 0 0 0 0 0 0 0 0 0 0 0 0.150705655213347 0 0 0 0 0 0 0.00856605407296725 0.0128941877281727 0 0 0 0 0.0670529400161456 0 0 0 0 0 0.0146022480052473 0 0 0.00551400841476596 0 0 0 0 0 0 0 0 0 0 0 0 0 0 0 0.0281505013214162 0.0300563851769239 0 0.0195021158924319 0 0.0297028970754511 0 0 0 0 0 0 0 0 0 0 0 0 0.227308017901771 0 0.0284275385542632 0 0.0481812223695831 0 0.0369104984042845 0 0 0 0 0 0.0824963323818951 0 0 0 0 0 0 0 0 0 0 0 0 0 0 0 0 0 0 0 0 0 0 0 0 0 0 0 0 0 0 0 0 0 0 0 0 0 0 0 0 0 0 0 0 0 0 0 0 0 0 0 0 0 0 0 0 0 0 0 0 0 0 0 0 0 0 0 0 0 0 0 0 0 0 0 0 0 0 0 0 0 0 0 0 0 0 0 0 0 0 0 0 0 0 0 0 0 0 0 0 0 0 0 0 0 0 0 0 0 0 0 0 0 0 0 0 0 0 0 0 0 0 0 0 0 0 0 0 0 0 0 0 0 0 0 0 0 0 0 0 0 0 0 0 0 0 0 0 0 0 0 0 0 0 0 0 0 0 0 0 0 0 0 0 0 0 0 0 0 0 0 0 0 0 0 0 0 0 0 0 0 0 0 0 0 0 0 0 0 0 0 0 0 0 0 0 0 0
0 0 0 0 0 0 0 0 0 0 0 0 0 0 0 0 0 0 0 0 0 0 0 0 0 0 0 0 0 0.0194859910973792 0.0245103702374332 0 0 0 0 0 0 0 0 0 0 0 0 0 0 0 0 0 0 0 0 0 0 0 0 0 0 0 0 0.0110696874307132 0 0 0 0 0 0 0 0 0.10516408018375 0 0 0 0 0 0 0 0 0 0 0 0 0 0 0 0 0 0 0 0 0 0 0 0 0 0 0.0189546863169484 0 0 0 0 0 0 0 0 0.178709589972482 0 0 0 0 0.0426152469336518 0.193161091582165 0.0360592872385967 0 0 0 0 0 0 0 0 0.270201861842836 0 0 0 0.100068107164044 0 0 0 0 0 0 0 0 0 0 0 0 0 0 0 0 0 0 0 0 0 0 0 0 0 0 0 0 0 0 0 0 0 0 0 0 0 0 0 0 0 0 0 0 0 0 0 0 0 0 0 0 0 0 0 0 0 0 0 0 0 0 0 0 0 0 0 0 0 0 0 0 0 0 0 0 0 0 0 0 0 0 0 0 0 0 0 0 0 0 0 0 0 0 0 0 0 0 0 0 0 0 0 0 0 0 0 0 0 0 0 0 0 0 0 0 0 0 0 0 0 0 0 0 0 0 0 0 0 0 0 0 0 0 0 0 0 0 0 0 0 0 0 0 0 0 0 0 0 0 0 0 0 0 0 0 0 0 0 0 0 0 0 0 0 0 0 0 0 0 0 0 0 0 0 0 0 0 0 0 0 0 0 0 0 0 0 0 0 0 0 0 0 0
0 0 0 0 0.0297885064990505 0 0 0 0 0 0 0 0.188844917103243 0 0 0 0 0 0 0 0 0 0.0275245192948512 0 0 0 0 0 0.0221217469483839 0 0 0 0 0 0 0 0 0 0 0 0 0 0 0 0 0 0 0 0 0 0 0 0 0 0.0709893268412739 0 0 0 0 0 0 0 0 0 0 0 0 0 0 0 0 0 0 0 0 0 0 0 0 0 0 0 0 0 0.0126365980201235 0 0 0 0 0 0 0 0 0.05945680852008 0 0 0 0 0 0 0 0 0 0.0486357557702596 0 0 0 0 0 0 0 0 0 0 0 0 0 0.282819830868148 0 0.0821063901267646 0 0 0 0 0 0 0 0 0 0 0 0 0 0 0 0 0 0 0 0 0 0 0 0 0 0 0 0 0 0 0 0 0 0 0 0 0 0 0 0 0 0 0 0 0 0 0 0 0 0 0 0 0 0 0 0 0 0 0 0 0 0 0 0 0 0 0 0 0 0 0 0 0 0 0 0 0 0 0 0 0 0 0 0 0 0 0 0.128902645473134 0 0 0 0 0 0 0 0 0 0 0 0 0 0 0 0 0 0 0 0 0 0 0 0 0 0 0 0 0 0 0 0 0 0 0 0 0 0 0 0 0 0 0 0 0 0 0 0 0 0 0 0 0 0 0 0 0 0 0 0 0 0 0 0 0.0289125954232223 0 0 0.0172603591114649 0 0 0 0 0 0 0 0 0 0 0 0 0 0 0 0 0 0 0 0 0 0 0 0 0 0 0 0 0 0 0 0 0 0 0 0 0 0 0 0 0 0 0
0 0 0 0 0 0.010458202284827 0 0 0.00927711349577197 0.0257551097391861 0 0 0.0209873223250619 0 0 0 0 0 0 0 0 0 0 0 0 0 0.0154280393342857 0 0.0139880023992728 0 0 0 0 0 0 0 0 0 0 0 0 0 0 0 0 0 0 0 0 0 0 0 0 0 0 0 0 0 0 0 0 0 0 0 0 0 0 0 0 0 0 0 0 0 0 0 0 0 0 0 0 0 0 0 0 0 0 0 0 0 0.0482775091524881 0.0199290593073324 0 0.102818978093269 0 0 0 0 0 0 0 0 0.0265148530691034 0 0 0.51665415414922 0 0 0.0156459381118247 0 0 0.0269279957043255 0 0 0 0.104525193692459 0 0 0 0 0 0 0 0 0 0 0 0 0 0 0 0 0 0 0 0 0 0 0 0 0 0 0 0 0 0 0 0 0 0 0 0 0 0 0 0 0 0 0 0 0 0 0 0 0 0 0.0168675886834757 0 0 0 0 0 0 0 0 0 0 0 0 0 0 0 0 0 0 0 0 0 0 0 0 0 0 0 0 0 0 0 0 0 0 0 0 0 0 0 0 0.0152543946039202 0 0 0 0 0 0 0 0 0 0 0 0 0 0 0 0 0 0 0 0 0 0 0 0 0 0 0 0 0 0 0 0 0 0 0 0 0 0 0 0 0 0 0 0 0 0 0 0 0 0 0 0 0 0 0.0106905458541768 0 0 0 0 0 0 0 0 0 0 0 0 0 0 0 0 0 0 0 0 0 0 0 0 0 0 0 0 0 0 0 0 0 0 0 0 0 0 0 0 0 0 0 0 0 0 0 0 0 0 0 0 0 0 0 0
0 0 0 0 0 0.0276362445547131 0.00657565599567748 0.00724371610948625 0.026985901099641 0.0973708660072273 0 0 0.0344638943841688 0 0 0.00332643194774881 0 0 0 0 0 0 0 0 0 0 0.0136803877611221 0 0 0 0 0 0 0 0 0 0 0 0 0 0 0 0 0 0 0 0 0 0 0 0 0 0 0 0 0 0 0 0 0 0 0 0 0 0 0 0 0 0 0 0 0 0 0 0.00581586086137918 0 0 0 0 0 0 0 0 0 0 0 0 0 0 0 0.0185445203779869 0 0 0.0171723411819975 0 0 0 0 0 0 0 0 0.0240773575530444 0 0 0.215685106417619 0 0 0 0 0 0 0 0 0.110223666898337 0 0.0229687872975815 0 0.0642971227470132 0 0 0 0 0 0 0 0 0 0 0.0124776589729327 0 0 0.00668925165655945 0 0 0 0 0 0 0 0 0 0 0 0 0 0 0 0 0 0 0 0 0 0 0 0 0 0 0 0 0 0 0 0 0 0.135086854531977 0 0 0 0 0 0 0 0 0 0 0 0 0 0 0 0 0 0 0 0 0 0 0 0 0 0 0 0 0 0 0 0 0 0 0 0 0 0 0 0 0.0127882974765219 0 0 0 0 0 0 0 0 0 0 0 0 0 0 0 0 0 0 0 0 0 0 0 0 0 0 0 0 0 0 0 0 0 0 0 0 0 0 0 0 0 0 0 0 0 0 0 0 0 0 0 0 0 0 0.038224297662411 0.0331713881971799 0.0395895497301558 0 0 0 0.025904840577519 0 0 0 0 0 0 0 0 0 0 0 0 0 0 0 0 0 0 0 0 0 0 0 0 0 0 0 0 0 0 0 0 0 0 0 0 0 0 0 0 0 0 0 0 0 0 0 0 0 0
0 0 0 0 0 0 0 0 0 0 0 0 0 0 0 0.0104718486851647 0 0 0 0 0 0 0 0 0 0 0.0262026051942509 0 0 0 0 0 0 0 0 0 0 0 0 0 0 0 0 0 0 0 0 0 0 0 0 0 0 0 0 0 0 0 0 0 0 0 0 0 0 0 0 0 0 0 0 0 0 0 0.0155250765705448 0 0 0 0 0 0 0 0 0 0 0 0 0 0 0 0.0369012644570728 0 0 0 0 0 0 0 0 0 0 0 0.133295296518904 0 0 0 0 0.142950154241316 0 0 0 0 0 0 0 0.0267706223333902 0 0 0.233792362440998 0.0312615374762823 0 0 0 0 0 0 0 0 0 0 0 0 0 0 0 0 0 0 0 0 0 0 0 0 0 0 0 0 0 0 0 0 0 0 0 0 0 0 0 0 0 0 0 0 0 0 0.135704062584932 0 0 0 0 0 0 0 0 0 0 0 0 0 0 0 0 0 0 0 0 0 0 0 0 0 0 0 0 0 0 0 0 0 0 0 0 0 0 0 0 0 0 0 0 0 0 0 0 0 0 0 0 0 0 0 0 0 0 0 0 0 0 0 0 0 0 0 0 0 0 0 0 0 0 0 0 0 0 0 0 0 0 0 0 0 0 0 0 0 0 0 0 0 0 0 0 0.142087475524932 0 0.0235170510909461 0 0 0 0 0.0415206428812648 0 0 0 0 0 0 0 0 0 0 0 0 0 0 0 0 0 0 0 0 0 0 0 0 0 0 0 0 0 0 0 0 0 0 0 0 0 0 0 0 0 0 0 0 0 0 0 0
0 0 0 0 0 0 0 0 0 0 0 0 0.145634661485819 0 0 0 0 0 0 0 0 0 0 0 0 0 0 0 0.0196710998843937 0 0 0 0 0 0 0 0 0 0 0 0 0 0 0 0 0 0 0 0 0 0 0 0 0 0 0 0 0 0 0 0 0 0 0 0 0 0 0 0 0 0 0 0 0 0 0 0 0 0 0 0 0 0 0 0 0 0 0 0 0 0.0359756857261787 0 0 0.0965518426095019 0 0 0 0 0 0 0 0 0 0.109810235764435 0 0 0 0 0 0 0 0 0 0.395298963521554 0 0 0 0 0 0.0600992418891097 0 0 0 0 0 0 0 0 0 0 0 0 0 0 0 0 0 0 0 0 0 0 0 0 0 0 0 0 0 0 0 0 0 0 0 0 0 0 0 0 0 0 0 0 0 0 0 0 0 0 0 0 0 0 0 0 0 0 0 0 0 0 0 0 0 0 0 0 0 0 0 0 0 0 0 0 0 0 0 0 0 0 0 0 0 0 0 0.0468737710194353 0 0 0 0 0 0 0 0 0 0 0 0 0 0 0 0 0 0 0 0 0 0 0 0 0 0 0 0 0 0 0 0 0 0 0 0 0 0 0 0 0 0 0 0 0 0 0 0 0 0 0 0 0 0 0 0 0.0188350460103501 0 0 0 0 0 0 0 0.0422484763529385 0 0 0.029000975736284 0 0 0 0 0 0 0 0 0 0 0 0 0 0 0 0 0 0 0 0 0 0 0 0 0 0 0 0 0 0 0 0 0 0 0 0 0 0 0 0 0 0 0
0 0 0 0 0 0 0 0 0 0 0 0 0.0300260928271901 0 0 0 0 0 0 0 0 0 0 0 0 0 0.106286799978968 0 0 0 0 0 0 0 0 0 0 0 0 0 0 0 0 0 0 0 0 0 0 0 0 0 0 0 0 0 0 0 0 0 0 0 0 0 0 0 0 0 0 0 0 0 0 0 0 0 0 0 0 0 0 0 0 0 0 0 0 0 0 0 0.0352925778123259 0.0160133304426012 0 0 0 0 0 0 0 0 0 0 0.057293065651831 0 0 0 0 0 0 0 0 0 0 0 0 0.138894003339552 0.433313155914767 0 0 0 0 0 0 0 0 0 0 0 0 0 0 0 0 0 0 0 0 0 0 0 0 0 0 0 0 0 0 0 0 0 0 0 0 0 0 0 0 0 0 0 0 0 0 0 0 0 0.0490999766469136 0 0 0 0 0 0 0 0 0 0 0 0 0 0 0 0 0 0 0 0 0 0 0 0 0 0 0 0 0 0 0 0 0 0 0 0 0 0 0 0 0 0 0 0 0 0 0 0 0 0 0 0 0 0 0 0 0 0 0 0 0 0 0 0 0 0 0 0 0 0 0 0 0 0 0 0 0 0 0 0 0 0 0 0 0 0 0 0 0 0 0 0 0 0 0 0 0.133780997385851 0 0 0 0 0 0 0 0 0 0 0 0 0 0 0 0 0 0 0 0 0 0 0 0 0 0 0 0 0 0 0 0 0 0 0 0 0 0 0 0 0 0 0 0 0 0 0 0 0 0 0 0 0 0 0
0 0 0 0 0 0 0 0 0 0 0 0 0.0456589878870123 0 0 0 0 0 0 0 0 0 0.182130717254158 0 0 0 0.206061597292286 0 0 0 0 0.0364523768808371 0 0 0 0 0 0 0 0 0 0 0 0 0 0 0 0 0.161629447829772 0 0 0 0 0 0 0 0 0 0 0 0 0 0 0 0 0 0 0 0 0 0 0 0 0 0 0 0 0 0 0 0 0 0 0 0 0 0 0 0 0 0 0 0 0 0 0 0 0 0 0 0 0 0 0 0 0 0 0 0 0 0 0 0 0.09082202375395 0 0 0.0614772229141101 0.0475627977380869 0 0 0 0 0 0 0 0 0 0 0 0 0 0 0 0 0 0 0 0 0 0 0 0 0 0 0 0 0 0 0 0 0 0 0 0 0 0 0 0 0 0 0 0 0 0 0 0 0.0946457927668077 0 0 0 0 0 0 0 0 0 0 0 0 0 0 0 0 0 0 0 0 0 0 0 0 0 0 0 0 0 0 0 0 0 0 0 0 0 0 0 0 0 0 0 0 0 0 0 0 0 0 0 0 0 0 0 0 0 0 0 0 0 0 0 0 0 0 0 0 0 0 0 0 0 0 0 0 0 0 0 0 0 0 0 0 0 0 0 0 0 0 0 0 0 0 0 0 0 0 0.0735590356829798 0 0 0 0 0 0 0 0 0 0 0 0 0 0 0 0 0 0 0 0 0 0 0 0 0 0 0 0 0 0 0 0 0 0 0 0 0 0 0 0 0 0 0 0 0 0 0 0 0 0 0 0 0
0.0117248075339004 0 0 0 0 0 0 0 0 0 0.00513132916197853 0 0 0 0 0.00439076189725277 0 0 0 0 0 0 0 0 0 0 0 0 0 0.0687524105375711 0.0764984320461024 0 0 0 0 0 0 0 0 0 0 0 0 0 0 0.00927551990032515 0 0 0 0 0 0 0 0 0 0 0 0 0 0.0116714123667588 0 0 0 0 0 0 0 0 0.0286558836817773 0 0 0 0 0 0.00277748112383025 0 0 0 0 0 0 0 0 0 0 0 0 0 0 0 0 0.00382317862832003 0 0 0 0.0261017151811447 0 0 0 0 0 0 0 0 0.342652422385879 0 0 0 0 0.0461236642912544 0 0.0434456090786857 0.190134208936312 0 0 0 0 0 0 0 0 0.00781253639413902 0.0389182774813903 0 0.0760116844261919 0 0.00609866494718678 0 0 0 0 0 0 0 0 0 0 0 0 0 0 0 0 0 0 0 0 0 0 0 0 0 0 0 0 0 0 0 0 0 0 0 0 0 0 0 0 0 0 0 0 0 0 0 0 0 0 0 0 0 0 0 0 0 0 0 0 0 0 0 0 0 0 0 0 0 0 0 0 0 0 0 0 0 0 0 0 0 0 0 0 0 0 0 0 0 0 0 0 0 0 0 0 0 0 0 0 0 0 0 0 0 0 0 0 0 0 0 0 0 0 0 0 0 0 0 0 0 0 0 0 0 0 0 0 0 0 0 0 0 0 0 0 0 0 0 0 0 0 0 0 0 0 0 0 0 0 0 0 0 0 0 0 0 0 0 0 0 0 0 0 0 0 0 0 0 0 0 0 0 0 0 0 0 0 0 0 0 0 0 0 0 0 0 0 0 0 0 0
0 0 0 0 0 0 0 0 0 0 0 0 0 0 0 0 0 0 0 0 0 0 0 0 0 0 0 0 0 0 0 0 0 0 0 0 0 0 0 0 0 0 0 0 0 0 0 0 0 0 0 0 0 0 0 0 0 0 0.625704436799158 0.159645124953652 0 0 0 0 0 0 0 0 0 0 0 0 0 0 0 0 0 0 0 0 0 0 0 0 0 0 0 0 0 0 0 0 0 0 0 0 0 0 0 0 0 0 0 0 0.0179365883568103 0 0 0 0 0 0 0 0 0 0 0 0 0 0 0 0.0151557219449017 0 0.0141148751790443 0.0208248735746676 0 0 0 0 0.0247258270117227 0 0 0 0 0 0 0 0 0 0 0 0 0 0 0 0 0 0 0 0 0 0 0 0 0 0 0 0 0 0 0 0 0 0 0 0 0 0 0 0 0 0 0 0 0.0140944480296824 0 0 0 0 0 0 0 0 0 0 0 0 0 0 0 0 0 0 0 0 0 0 0 0 0 0 0 0 0 0 0 0 0 0 0 0 0 0 0 0 0 0 0 0 0.018530752423981 0 0 0 0 0 0 0 0 0 0 0 0 0 0 0 0 0 0 0 0 0 0 0 0 0 0 0 0 0 0 0 0 0 0 0 0 0 0 0 0 0 0 0 0 0 0 0 0 0 0 0 0 0 0 0 0 0 0 0 0 0 0.0296021317412683 0.0354656652114482 0.0241995547736629 0 0 0 0 0 0 0 0 0 0 0 0 0 0 0 0 0 0 0 0 0 0 0 0 0 0 0 0 0 0 0 0 0 0 0 0
0 0 0 0 0 0 0 0 0 0 0 0 0 0 0 0 0 0 0 0 0 0 0 0 0 0 0 0.0563638766913871 0 0 0 0 0 0 0 0 0 0 0 0 0 0 0 0 0 0 0 0 0 0.0113901882898375 0 0 0.203818712417886 0 0 0 0 0 0 0.0210256287074817 0 0 0 0 0 0 0 0 0 0 0 0 0 0 0 0 0 0 0.0133508405358555 0 0 0 0 0 0 0 0 0 0 0 0 0 0 0 0 0 0 0 0 0 0 0 0 0 0.301699347396297 0 0 0 0 0 0 0 0 0 0 0 0 0 0 0 0.0526847502647537 0.00984971766888741 0 0 0.0928143344360313 0 0 0 0 0 0 0 0 0 0 0 0 0 0 0 0 0 0 0 0 0 0 0 0 0 0 0 0 0 0 0 0 0 0 0 0 0 0 0 0 0 0 0 0 0 0 0 0.0484075205091717 0 0 0 0 0 0 0 0 0 0 0 0 0 0 0 0 0 0 0 0 0 0 0 0 0 0 0 0 0 0 0 0 0 0 0 0 0.0126059972879121 0 0 0 0 0 0 0 0 0 0 0 0 0 0 0 0 0 0 0 0 0 0 0 0 0 0 0 0 0 0 0 0 0 0 0 0 0 0 0 0 0 0 0 0 0 0 0 0 0 0 0 0 0 0 0 0 0.0159223026557092 0 0 0.0282675921389389 0.0968362537793028 0.0349629372205475 0 0 0 0 0 0 0 0 0 0 0 0 0 0 0 0 0 0 0 0 0 0 0 0 0 0 0 0 0 0 0 0 0 0 0 0 0 0 0 0 0 0 0 0 0 0 0
0 0 0 0 0 0 0 0 0 0 0 0 0 0 0 0 0.0409999639529047 0 0.387274219467576 0 0 0 0 0 0 0 0 0 0 0 0 0 0 0 0 0 0 0 0 0 0 0 0 0 0 0 0 0 0 0 0 0 0 0 0 0 0 0 0 0 0 0 0 0 0 0 0 0 0 0 0 0 0 0 0 0 0 0 0 0 0 0 0 0 0 0 0 0 0 0 0 0 0 0 0 0 0 0 0 0 0 0 0 0 0 0 0 0 0 0.491768180111214 0 0 0 0 0 0 0 0 0 0 0 0.0799576364683056 0 0 0 0 0 0 0 0 0 0 0 0 0 0 0 0 0 0 0 0 0 0 0 0 0 0 0 0 0 0 0 0 0 0 0 0 0 0 0 0 0 0 0 0 0 0 0 0 0 0 0 0 0 0 0 0 0 0 0 0 0 0 0 0 0 0 0 0 0 0 0 0 0 0 0 0 0 0 0 0 0 0 0 0 0 0 0 0 0 0 0 0 0 0 0 0 0 0 0 0 0 0 0 0 0 0 0 0 0 0 0 0 0 0 0 0 0 0 0 0 0 0 0 0 0 0 0 0 0 0 0 0 0 0 0 0 0 0 0 0 0 0 0 0 0 0 0 0 0 0 0 0 0 0 0 0 0 0 0 0 0 0 0 0 0 0 0 0 0 0 0 0 0 0 0 0 0 0 0 0 0 0 0 0 0 0 0 0 0 0 0 0 0 0 0 0 0
0 0 0 0 0 0 0 0 0 0 0 0 0 0 0 0 0 0 0 0 0 0 0 0 0 0 0 0 0 0 0 0 0 0 0 0 0 0 0 0 0 0 0 0 0 0 0 0 0 0 0 0 0 0 0 0 0 0 0 0.0486929861697813 0 0 0.0175332096137008 0 0 0 0 0 0 0 0 0 0 0 0 0 0 0 0 0 0 0 0 0 0 0 0 0 0 0 0 0 0 0 0 0 0 0 0 0 0 0 0 0 0.228278942992587 0 0 0 0 0.0719769234439442 0 0 0.207496151418874 0 0 0 0 0 0 0 0.223986989531703 0 0.20203479682941 0 0 0 0 0 0 0 0 0 0 0 0 0 0 0 0 0 0 0 0 0 0 0 0 0 0 0 0 0 0 0 0 0 0 0 0 0 0 0 0 0 0 0 0 0 0 0 0 0 0 0 0 0 0 0 0 0 0 0 0 0 0 0 0 0 0 0 0 0 0 0 0 0 0 0 0 0 0 0 0 0 0 0 0 0 0 0 0 0 0 0 0 0 0 0 0 0 0 0 0 0 0 0 0 0 0 0 0 0 0 0 0 0 0 0 0 0 0 0 0 0 0 0 0 0 0 0 0 0 0 0 0 0 0 0 0 0 0 0 0 0 0 0 0 0 0 0 0 0 0 0 0 0 0 0 0 0 0 0 0 0 0 0 0 0 0 0 0 0 0 0 0 0 0 0 0 0 0 0 0 0 0 0 0 0 0 0 0 0 0 0 0 0 0 0 0
0 0 0 0 0 0 0 0 0 0 0 0 0.0157934968633427 0 0 0 0 0 0 0 0 0 0.0740455964164153 0 0.267796591615956 0.210466366047789 0 0 0 0 0 0.00813420620836814 0.0392763848976151 0 0.0479471968650777 0 0 0 0 0 0.0931031876429783 0 0 0 0 0 0 0.0750417654012367 0.104920866209223 0 0 0 0 0 0 0 0 0 0 0 0 0 0 0 0 0 0 0 0 0 0 0 0 0 0 0 0 0 0 0 0 0 0 0 0 0 0 0 0 0 0 0 0 0 0 0 0 0 0 0.00905477047766156 0.0323233573922828 0 0 0 0 0 0 0 0 0 0 0 0 0 0 0 0 0 0 0 0 0 0 0 0 0 0 0 0 0 0 0 0 0 0 0 0 0 0 0 0 0 0 0 0 0 0 0 0 0 0 0.0095537402663125 0.012542473695741 0 0 0 0 0 0 0 0 0 0 0 0 0 0 0 0 0 0 0 0 0 0 0 0 0 0 0 0 0 0 0 0 0 0 0 0 0 0 0 0 0 0 0 0 0 0 0 0 0 0 0 0 0 0 0 0 0 0 0 0 0 0 0 0 0 0 0 0 0 0 0 0 0 0 0 0 0 0 0 0 0 0 0 0 0 0 0 0 0 0 0 0 0 0 0 0 0 0 0 0 0 0 0 0 0 0 0 0 0 0 0 0 0 0 0 0 0 0 0 0 0 0 0 0 0 0 0 0 0 0 0 0 0 0 0 0 0 0 0 0 0 0 0 0 0 0 0 0 0 0 0 0 0 0 0 0 0 0 0 0 0 0 0 0 0 0
0 0 0 0 0.00347435172754018 0 0 0 0 0.00183328366516886 0 0 0 0.00980130572529112 0.00724529672431286 0.0865121921359384 0 0 0 0.00423506940373351 0.00418090949476166 0 0 0 0 0 0 0 0 0.0340446913394796 0.18794607537675 0 0 0 0 0 0.00624320780500257 0.00990863001102412 0 0 0 0 0 0 0 0 0 0 0 0 0 0.0162405970343204 0 0.00229868010179717 0 0 0 0 0 0 0 0 0 0 0 0 0 0 0 0 0 0 0.00381521544350883 0 0.0215342587399255 0 0 0 0 0 0.0074884136167131 0 0 0 0 0.0017409297456289 0.0265405344179451 0 0 0 0 0 0.0230819153393405 0 0 0.0119365537590545 0.0447876191137489 0.0451419897807049 0.0133186082422049 0 0 0 0 0 0.0102614083313112 0 0 0 0 0 0 0 0 0 0 0 0 0 0 0 0.00229423820788065 0 0 0 0 0 0 0 0 0 0 0 0.00597510574387184 0.0179154708625071 0.0116481957307378 0.298763501021722 0.0552763276642963 0 0.00510883842556538 0 0 0 0 0 0 0.00487285505428433 0.00415937257117585 0 0 0.00783351650071389 0 0 0 0 0 0 0 0 0 0 0 0 0 0 0 0 0 0 0 0 0 0 0 0 0 0 0 0 0 0 0 0 0 0 0 0 0 0 0 0 0 0 0 0 0 0 0 0 0 0 0 0 0 0 0 0 0 0 0 0 0 0 0 0 0 0.000860811263955221 0 0 0 0 0 0 0 0 0 0 0 0 0 0 0 0 0 0 0 0 0 0 0 0 0 0 0 0 0 0 0 0 0 0 0 0 0 0 0 0 0 0 0.00168002987808229 0 0 0 0 0 0 0 0 0 0 0 0 0 0 0 0 0 0 0 0 0 0 0 0 0 0 0 0 0 0 0 0 0 0 0 0 0 0 0 0 0 0 0 0 0 0 0 0 0 0 0 0 0 0 0 0 0 0 0 0
0 0 0 0 0 0 0 0 0 0 0 0 0.0190803510464037 0 0 0 0 0 0 0 0 0 0.0293745210875688 0 0 0 0.012893981942536 0 0 0 0 0 0 0 0 0 0 0 0 0 0 0 0 0 0.0429017944633469 0 0 0 0 0 0 0 0 0 0 0 0 0 0 0 0 0 0 0 0 0 0 0 0 0 0 0 0 0 0 0 0 0 0 0 0 0 0 0 0 0 0 0 0 0 0 0 0 0 0 0 0 0 0 0 0 0 0.00922015184264129 0 0 0 0 0 0 0 0 0 0 0 0 0 0 0 0 0 0 0 0 0 0 0 0 0 0 0 0 0 0 0 0 0 0 0 0 0 0 0 0 0 0 0 0 0 0 0 0 0 0 0 0 0 0 0 0 0 0 0 0 0 0 0 0 0.268955737555419 0 0 0 0.0218443272545022 0.0419198273659552 0.064188213572313 0 0 0 0 0 0 0 0 0 0 0 0 0 0 0 0 0 0 0 0 0 0 0 0 0 0 0 0 0 0 0 0 0 0 0.0122244381004639 0.0158973669445994 0 0 0 0 0 0 0 0 0.13047117334366 0 0 0 0 0 0 0 0 0 0 0 0 0 0 0 0.0206376779031413 0 0 0 0 0 0 0 0 0 0 0 0 0 0 0 0 0 0 0 0 0 0 0 0 0 0 0 0 0 0 0.250659458319182 0 0 0 0 0 0.0146313994860067 0 0 0 0 0 0 0 0 0.027684128868682 0.017415450903579 0 0 0 0 0 0 0 0 0 0 0 0 0 0 0 0 0 0 0 0 0 0 0 0 0 0 0 0 0 0 0 0 0 0 0 0 0
0 0 0 0 0 0 0 0 0 0 0 0 0 0 0 0 0 0 0 0 0 0 0 0 0 0 0 0.176968093327693 0 0 0 0 0 0 0 0 0 0 0 0 0 0 0 0 0 0.0907702027793953 0 0 0 0 0 0 0.0902562999128014 0 0 0 0 0 0 0.111565096295574 0 0 0 0.00839747426877308 0.105498981886937 0.0771459867276712 0 0 0 0 0 0 0 0 0 0 0 0 0 0 0 0 0 0 0 0 0 0 0 0 0 0 0 0 0 0 0 0 0 0 0 0 0 0 0 0 0 0 0 0 0 0 0 0 0 0 0 0 0 0 0 0.0188707326754118 0 0 0 0 0 0 0 0 0 0 0 0 0 0 0 0 0 0 0 0 0 0 0 0 0 0 0 0 0 0 0 0 0 0 0 0 0 0 0 0 0 0 0 0 0 0.00527800053637238 0 0 0 0.0081933912874916 0.00549432424241027 0.106881320810071 0 0 0 0 0 0 0 0 0 0 0 0 0 0 0 0 0 0 0 0 0 0 0 0 0 0 0 0 0 0 0 0 0 0 0 0.0657152202636699 0 0 0 0 0 0 0 0 0.010060577965814 0.016047250026167 0 0 0 0 0 0 0 0 0 0 0 0 0 0 0 0 0 0 0 0 0 0 0 0 0 0 0 0 0 0 0 0 0 0 0 0 0 0 0 0 0 0 0 0 0 0.0235895800948716 0 0 0 0.0114493203324644 0 0.0290900944723738 0 0 0 0 0 0 0 0 0.00999688748875085 0.0211300304424166 0.00760113416286985 0 0 0 0 0 0 0 0 0 0 0 0 0 0 0 0 0 0 0 0 0 0 0 0 0 0 0 0 0 0 0 0 0 0 0 0
0 0 0 0.151154752919564 0 0 0.0184872114521298 0.00456576144944438 0.00606782223564159 0.0202540459065532 0 0 0 0 0 0 0.00310635457733065 0 0 0 0 0 0 0 0 0 0 0 0 0.0174333460233498 0.00668012300955745 0 0 0 0 0 0.130181614786704 0.242965325995383 0 0 0 0 0 0 0 0 0.00426756641985331 0 0 0 0.015707220975147 0 0 0.00206808932458155 0 0 0 0 0 0 0 0 0 0 0 0 0 0 0 0 0 0 0.00571654672535156 0 0 0.00931363304217145 0 0 0 0 0 0 0 0 0.0198245841954754 0.00181450888968735 0.00672560694702995 0 0 0 0 0 0.0247405553680587 0 0 0 0 0 0 0 0 0 0 0 0 0.00197677109466496 0 0 0 0 0 0 0 0 0 0.00227653349045914 0 0 0 0 0 0 0 0 0 0 0 0 0 0 0 0.00581136200238905 0.285233946123561 0 0 0 0 0 0 0.0108017600330313 0 0 0 0 0 0 0 0 0 0 0 0 0 0.00282495701287958 0 0 0 0 0 0 0 0 0 0 0 0 0 0 0 0 0 0 0 0 0 0 0 0 0 0 0 0 0 0 0 0 0 0 0 0 0 0 0 0 0 0 0 0 0 0 0 0 0 0 0 0 0 0 0 0 0 0 0 0 0 0 0 0 0 0 0 0 0 0 0 0 0 0 0 0 0 0 0 0 0 0 0 0 0 0 0 0 0 0 0 0 0 0 0 0 0 0 0 0 0 0 0 0 0 0 0 0 0 0 0 0 0 0 0 0 0 0 0 0 0 0 0 0 0 0 0 0 0 0 0 0 0 0 0 0 0 0 0 0 0 0 0 0 0 0 0 0 0 0 0 0 0 0 0 0 0 0 0 0 0 0 0 0 0
0 0 0 0 0.0354048307929299 0 0 0.186056091087807 0.0181568499979803 0 0 0 0 0 0 0.00805708839493157 0 0 0 0 0 0 0 0 0 0 0 0 0.015898654596779 0 0 0 0 0 0 0 0 0 0 0 0 0 0 0 0 0 0.236636725821448 0 0 0 0 0 0 0 0 0 0 0.0516322941865576 0 0 0 0 0 0 0 0 0 0 0 0 0 0 0.0917564384824409 0 0.0113150213126674 0 0 0 0 0 0 0 0 0 0 0 0 0 0 0 0 0 0 0 0 0 0 0 0 0 0 0 0 0 0 0 0 0 0 0 0 0 0 0 0 0 0 0 0 0 0 0 0 0 0 0 0 0 0 0 0 0.262662895566817 0.0787637245151634 0 0 0 0.00365938524447897 0 0 0 0 0 0 0 0 0 0 0 0 0 0 0 0 0 0 0 0 0 0 0 0 0 0 0 0 0 0 0 0 0 0 0 0 0 0 0 0 0 0 0 0 0 0 0 0 0 0 0 0 0 0 0 0 0 0 0 0 0 0 0 0 0 0 0 0 0 0 0 0 0 0 0 0 0 0 0 0 0 0 0 0 0 0 0 0 0 0 0 0 0 0 0 0 0 0 0 0 0 0 0 0 0 0 0 0 0 0 0 0 0 0 0 0 0 0 0 0 0 0 0 0 0 0 0 0 0 0 0 0 0 0 0 0 0 0 0 0 0 0 0 0 0 0 0 0 0 0 0 0 0 0 0 0 0 0 0 0 0 0 0 0 0 0 0 0 0 0 0 0 0 0 0 0 0 0 0 0 0 0
0 0 0 0 0.0171260604070701 0 0 0.130583058958007 0 0 0 0 0 0 0 0.00719465314175552 0 0 0 0 0 0 0 0 0 0 0 0 0.0065937557113561 0 0 0 0 0 0 0 0 0.0107072389943355 0 0 0 0 0 0 0 0 0.142823954189419 0 0 0 0.0157625870827994 0 0 0 0 0 0 0.0417611908609507 0 0 0 0 0 0 0 0 0 0 0 0 0 0 0.103408712292198 0 0.0106893901628633 0 0 0 0 0 0 0 0 0 0 0 0 0 0 0 0 0 0 0 0 0 0 0 0 0 0 0 0 0 0 0 0 0 0 0 0 0 0 0 0 0 0 0 0 0 0 0 0 0 0 0 0 0 0 0.0174199680959628 0.200977026994688 0 0.122027882907659 0 0 0 0 0 0 0.172924520200935 0 0 0 0 0 0 0 0 0 0 0 0 0 0 0 0 0 0 0 0 0 0 0 0 0 0 0 0 0 0 0 0 0 0 0 0 0 0 0 0 0 0 0 0 0 0 0 0 0 0 0 0 0 0 0 0 0 0 0 0 0 0 0 0 0 0 0 0 0 0 0 0 0 0 0 0 0 0 0 0 0 0 0 0 0 0 0 0 0 0 0 0 0 0 0 0 0 0 0 0 0 0 0 0 0 0 0 0 0 0 0 0 0 0 0 0 0 0 0 0 0 0 0 0 0 0 0 0 0 0 0 0 0 0 0 0 0 0 0 0 0 0 0 0 0 0 0 0 0 0 0 0 0 0 0 0 0 0 0 0 0 0 0 0 0 0 0 0 0 0 0 0 0 0 0 0 0 0 0
0 0 0 0.0505563979533517 0 0 0 0.0638382488811702 0.0164473853405226 0.0297733730973967 0 0 0 0 0 0.00351328220533317 0 0 0 0 0 0 0 0 0 0 0 0 0 0.0181652101195735 0 0 0 0 0 0 0.0574488766235622 0.124378571002855 0 0 0 0 0 0 0 0 0.0285810894551839 0 0 0 0.00536794451064056 0 0 0 0 0 0 0 0 0 0 0 0 0 0 0 0 0 0 0.00296615306845845 0 0 0.00910234408385927 0 0 0 0 0 0 0 0 0 0 0 0.0233008170505315 0.00917242790592569 0.00917682241813065 0.00413304481816545 0 0 0 0 0.033125766777079 0 0.00413051359078003 0 0 0 0 0 0 0 0 0 0 0.00272496215724475 0 0 0 0 0 0 0 0 0 0.00172958352324761 0 0 0 0 0 0 0 0 0 0 0.0059993280612496 0 0 0.404226036084978 0.0284923047719103 0.0576916185530516 0 0 0 0 0 0 0 0.0059578979457988 0 0 0 0 0 0 0 0 0 0 0 0 0 0 0 0 0 0 0 0 0 0 0 0 0 0 0 0 0 0 0 0 0 0 0 0 0 0 0 0 0 0 0 0 0 0 0 0 0 0 0 0 0 0 0 0 0 0 0 0 0 0 0 0 0 0 0 0 0 0 0 0 0 0 0 0 0 0 0 0 0 0 0 0 0 0 0 0 0 0 0 0 0 0 0 0 0 0 0 0 0 0 0 0 0 0 0 0 0 0 0 0 0 0 0 0 0 0 0 0 0 0 0 0 0 0 0 0 0 0 0 0 0 0 0 0 0 0 0 0 0 0 0 0 0 0 0 0 0 0 0 0 0 0 0 0 0 0 0 0 0 0 0 0 0 0 0 0 0 0 0 0 0 0 0 0 0 0 0
0 0 0 0 0.0114732044990772 0 0 0 0 0.00326797128725878 0 0.00456271205745224 0 0.0689048796656526 0.0491713483839978 0.338068415586291 0.0122215875553906 0 0 0.00602283266903542 0.148871925205231 0 0 0 0 0 0 0 0.00330733167597381 0.0201986306637924 0 0 0 0 0 0 0 0 0.018551523616345 0 0 0 0 0 0.00423474771545355 0 0 0 0 0 0 0 0 0 0 0 0 0 0 0 0 0.0138085392743722 0 0 0 0 0 0 0 0.0238341892766644 0 0 0 0 0 0 0 0.0549064385348429 0 0 0 0 0 0 0 0 0 0 0 0 0.00778925726396426 0 0 0.0107130291290798 0 0 0 0 0 0 0 0 0 0 0 0 0 0 0 0 0 0 0 0 0 0 0 0 0 0 0 0 0 0 0 0 0.0324217140721964 0 0 0 0 0 0 0 0 0.0284494092191874 0.0489739498173044 0.0702353095265128 0 0 0 0 0 0 0 0 0 0 0 0 0 0 0 0 0 0 0 0 0 0 0 0 0 0 0 0 0 0 0 0 0 0 0 0 0 0 0 0 0 0 0 0 0 0 0 0.0114988428489729 0 0 0 0 0 0 0 0 0 0 0 0 0 0 0 0 0.00851221045595156 0 0 0 0 0 0 0 0 0 0 0 0 0 0 0 0 0 0 0 0 0 0 0 0 0 0 0 0 0 0 0 0 0 0 0 0 0 0 0 0 0 0 0 0 0 0 0 0 0 0 0 0 0 0 0 0 0 0 0 0 0 0 0 0 0 0 0 0 0 0 0 0 0 0 0 0 0 0 0 0 0 0 0 0 0 0 0 0 0 0 0 0 0 0 0 0 0 0 0 0 0 0 0 0 0 0 0 0 0 0 0 0 0 0 0 0
0 0 0 0 0 0 0 0 0 0 0 0 0 0 0 0.178002151471649 0 0 0 0 0 0 0 0 0 0 0 0 0 0 0 0 0 0 0 0 0 0 0 0 0 0 0 0 0 0 0.0472915011277514 0 0 0 0 0 0 0 0 0 0 0 0 0 0 0 0 0 0 0 0 0 0 0 0 0 0.0655311492336402 0 0.044292740626593 0 0 0 0 0 0 0 0 0 0 0 0.0237846180577985 0 0 0 0 0 0 0 0 0 0.109366278725704 0 0.110516458044426 0 0 0 0 0 0 0 0 0 0 0 0 0 0 0 0 0 0 0 0 0 0 0 0 0 0 0 0.105375504301817 0 0 0 0 0 0 0 0 0.077300008687845 0.185699604833029 0.0347600694846868 0 0 0 0 0 0 0 0 0 0 0 0.0180799154050617 0 0 0 0 0 0 0 0 0 0 0 0 0 0 0 0 0 0 0 0 0 0 0 0 0 0 0 0 0 0 0 0 0 0 0 0 0 0 0 0 0 0 0 0 0 0 0 0 0 0 0 0 0 0 0 0 0 0 0 0 0 0 0 0 0 0 0 0 0 0 0 0 0 0 0 0 0 0 0 0 0 0 0 0 0 0 0 0 0 0 0 0 0 0 0 0 0 0 0 0 0 0 0 0 0 0 0 0 0 0 0 0 0 0 0 0 0 0 0 0 0 0 0 0 0 0 0 0 0 0 0 0 0 0 0 0 0 0 0 0 0 0 0 0 0 0 0 0 0 0 0 0 0 0 0 0 0 0 0 0 0 0 0 0 0 0 0 0 0
0 0 0 0 0 0 0 0 0 0 0 0 0 0.00624422223030221 0.0064991097060152 0.0103054495689254 0 0 0 0.00540475231844971 0.00447575967129896 0 0 0 0 0 0 0 0 0.00669694969706831 0.0994546730973589 0 0 0 0 0 0 0.00562326116323497 0 0 0 0 0 0 0 0 0 0 0 0 0 0.0187680659930176 0 0 0 0 0 0 0 0 0 0 0 0 0 0 0 0 0 0 0 0 0 0 0 0 0 0 0 0.00449219804652566 0.0544136745999079 0.0526427124073769 0.0124844616406019 0.0291586211415032 0 0.00795430472355739 0.00270973410679948 0.00397929598074518 0.0026298195245773 0 0 0 0.0302845412052501 0 0 0.0743583177794444 0.0433343367640056 0.159328473713895 0.0200283195135261 0 0 0 0 0 0 0 0 0 0 0 0 0 0 0 0 0 0 0 0 0 0 0 0 0 0 0 0.262560989414473 0 0 0 0 0 0 0.0138155496539646 0.00750933011517937 0 0.0463082437454863 0.00206887308283371 0 0 0 0 0 0 0 0 0 0 0 0 0 0 0 0 0 0 0 0 0 0 0 0 0 0 0 0 0 0 0 0 0 0 0 0 0 0 0 0 0 0 0 0 0 0 0 0 0 0 0 0 0 0 0 0 0 0 0 0 0 0 0 0 0 0 0 0 0 0 0 0 0 0 0 0 0 0 0 0 0 0 0 0 0 0 0 0 0 0 0 0 0 0 0 0 0 0 0 0 0.006465959394675 0 0 0 0 0 0 0 0 0 0 0 0 0 0 0 0 0 0 0 0 0 0 0 0 0 0 0 0 0 0 0 0 0 0 0 0 0 0 0 0 0 0 0 0 0 0 0 0 0 0 0 0 0 0 0 0 0 0 0 0 0 0 0 0 0 0 0 0 0 0 0 0 0 0 0 0 0 0 0 0
0 0 0 0 0.0279154006012766 0 0 0 0 0 0 0 0 0.0166503887432522 0.00452988428929594 0.221046457011636 0 0 0 0 0.0120038669641553 0 0 0 0 0 0 0 0.00501717860493427 0 0.0180396984487152 0 0 0 0 0 0 0.00352924115887613 0 0 0 0 0 0 0 0 0.0272085179404317 0 0 0 0 0.0128652948753859 0 0 0 0 0 0 0 0 0.0129761169120539 0 0 0 0 0 0 0 0 0.021506823435797 0 0 0.00392934233778536 0 0.0340092346979601 0 0 0 0 0 0 0 0 0 0 0 0.00444019788657306 0 0 0 0 0 0 0.00501240076353958 0 0 0.105492988021544 0 0 0 0 0 0 0 0 0 0 0 0 0 0 0 0 0 0 0 0 0 0 0 0 0 0 0 0 0 0.128180275616383 0 0 0 0.00305727476924122 0 0 0.0627537099373516 0.0476005522942585 0.122190563837798 0 0.096798749991634 0 0 0 0 0 0 0 0 0 0 0 0.00324584086012144 0 0 0 0 0 0 0 0 0 0 0 0 0 0 0 0 0 0 0 0 0 0 0 0 0 0 0 0 0 0 0 0 0 0 0 0 0 0 0 0 0 0 0 0 0 0 0 0 0 0 0 0 0 0 0 0 0 0 0 0 0 0 0 0 0 0 0 0 0 0 0 0 0 0 0 0 0 0 0 0 0 0 0 0 0 0 0 0 0 0 0 0 0 0 0 0 0 0 0 0 0 0 0 0 0 0 0 0 0 0 0 0 0 0 0 0 0 0 0 0 0 0 0 0 0 0 0 0 0 0 0 0 0 0 0 0 0 0 0 0 0 0 0 0 0 0 0 0 0 0 0 0 0 0 0 0 0 0 0 0 0 0 0 0 0 0 0 0 0
0 0.00721421779174741 0 0 0.0101551343982432 0 0 0 0 0 0 0.00649597818107275 0 0.0343987367707548 0.059972507541949 0.233507863717533 0.00547159194380912 0 0 0.0192215618956812 0.012593133289712 0 0 0 0 0 0 0 0.00372123726335324 0.00561227068179042 0.0196293135252681 0 0 0 0 0 0 0 0 0 0 0 0 0 0 0 0.0205336262733421 0 0 0 0 0 0 0 0 0 0 0 0 0 0 0.0059021444208626 0 0 0 0 0 0 0 0.0351632586443787 0 0 0 0 0 0 0 0.0122025185413521 0 0 0 0 0 0 0 0 0 0 0 0 0 0 0 0 0 0 0.0677061846101708 0 0 0 0 0 0 0 0 0 0 0 0 0 0 0 0 0 0 0 0 0 0 0 0 0 0 0 0 0 0 0 0 0 0 0 0 0.197070485771452 0.0195107273698847 0.0119537734248101 0.211963733942833 0 0 0 0 0 0 0 0 0 0 0 0 0 0 0 0 0 0 0 0 0 0 0 0 0 0 0 0 0 0 0 0 0 0 0 0 0 0 0 0 0 0 0 0 0 0 0 0 0 0 0 0 0 0 0 0 0 0 0 0 0 0 0 0 0 0 0 0 0 0 0 0 0 0 0 0 0 0 0 0 0 0 0 0 0 0 0 0 0 0 0 0 0 0 0 0 0 0 0 0 0 0 0 0 0 0 0 0 0 0 0 0 0 0 0 0 0 0 0 0 0 0 0 0 0 0 0 0 0 0 0 0 0 0 0 0 0 0 0 0 0 0 0 0 0 0 0 0 0 0 0 0 0 0 0 0 0 0 0 0 0 0 0 0 0 0 0 0 0 0 0 0 0 0 0 0 0 0 0 0 0 0
0 0 0 0 0 0 0 0 0 0 0.0147766840783089 0 0 0 0 0.00780689076415351 0 0 0 0 0 0 0 0 0 0 0 0 0 0.0280758469109459 0.0247847113017752 0 0 0.0366741647281097 0 0 0 0 0 0 0 0 0 0 0 0 0 0 0 0 0 0 0 0.196136829738302 0 0 0 0.0351307209754899 0 0 0 0 0 0 0 0 0 0 0 0 0 0 0 0 0.00822200570558817 0 0 0 0 0 0.00170846730757823 0.00181915228492989 0 0 0 0 0 0 0 0 0.00506257259048357 0.0178728777780644 0 0 0 0.0109655202265001 0.00424041026504482 0 0.0115147249542141 0.0237983747259828 0.022775841562312 0 0.0175012262028739 0 0 0 0 0 0 0 0 0 0 0 0 0 0 0 0 0 0 0 0 0 0 0 0.00808440324264852 0 0 0 0 0 0 0 0 0 0 0 0 0.00833548532972318 0 0.00766332708414722 0.012855960116881 0.0125546227945537 0 0.0399320941707825 0 0 0 0.00363788187766008 0.00919051639503171 0 0 0.151905497539633 0.0186349062989722 0 0 0 0 0 0 0 0 0 0 0 0 0 0 0 0 0 0 0 0 0 0 0 0 0 0 0 0 0 0 0 0 0.00328313590623711 0 0 0 0 0 0 0 0 0 0 0 0 0 0 0 0 0 0 0 0 0 0 0 0 0 0 0 0 0 0 0 0 0 0 0 0 0 0 0 0 0 0 0 0 0 0 0 0 0 0 0 0 0 0 0 0 0 0 0 0 0 0 0 0 0 0 0 0 0 0 0.0956053688810075 0 0 0 0 0 0 0 0 0 0 0 0 0 0 0 0 0 0 0 0 0 0 0 0 0 0 0 0 0 0 0 0 0 0 0 0 0 0 0 0.00674052009209861 0 0.0708079476125439 0 0 0 0.00432860931357139 0.0169411541455972 0 0 0 0 0 0 0 0 0.0229842595049921 0 0 0 0.0376472875932616
0 0 0 0 0 0 0 0 0 0 0 0 0 0 0 0 0 0 0 0 0 0 0 0 0 0 0 0 0 0 0 0 0 0 0 0 0 0.00483925240135034 0 0 0 0 0 0 0 0 0.0626655367907236 0 0 0 0.0972786135702772 0 0 0 0 0 0 0.226494777990736 0 0 0 0 0 0 0 0 0 0 0 0 0 0 0 0 0 0 0 0 0 0 0 0 0 0 0 0 0.00662278635143126 0 0 0 0 0 0 0 0 0 0 0 0.00892576519687058 0 0 0 0 0 0 0 0 0 0 0 0 0 0 0 0 0 0 0 0 0 0 0 0 0 0 0 0 0 0 0.0279676084596331 0 0.149364696072605 0.0108850591472124 0 0 0 0 0 0.00966272991337836 0 0 0.246056503711971 0.0191926289576009 0 0 0.0876485587145169 0 0 0 0 0 0 0 0.0423954827216934 0 0 0 0 0 0 0 0 0 0 0 0 0 0 0 0 0 0 0 0 0 0 0 0 0 0 0 0 0 0 0 0 0 0 0 0 0 0 0 0 0 0 0 0 0 0 0 0 0 0 0 0 0 0 0 0 0 0 0 0 0 0 0 0 0 0 0 0 0 0 0 0 0 0 0 0 0 0 0 0 0 0 0 0 0 0 0 0 0 0 0 0 0 0 0 0 0 0 0 0 0 0 0 0 0 0 0 0 0 0 0 0 0 0 0 0 0 0 0 0 0 0 0 0 0 0 0 0 0 0 0 0 0 0 0 0 0 0 0 0 0 0 0 0 0 0 0 0 0 0 0 0 0 0 0 0 0 0 0 0 0 0 0 0 0
0 0 0 0 0 0 0 0 0 0 0 0 0 0 0 0 0 0 0 0 0 0 0 0 0 0 0 0 0 0 0 0 0 0 0 0 0 0.00120992944976846 0 0 0 0 0 0 0 0 0 0 0 0 0 0 0 0 0 0 0 0.00578459879803581 0 0 0 0 0 0 0 0 0 0 0 0 0 0 0 0 0 0 0 0 0 0.00129549666748183 0.00144120884639631 0 0 0 0.0271530565219197 0.0356271660728451 0 0.0287608615859614 0.142459026653312 0 0.00600052460842357 0 0.00294110787920218 0.00441654050383462 0.00666389057380143 0 0 0.00102080417305611 0 0 0.0130944417792292 0.0991453312386214 0.0332971877137299 0 0 0 0 0 0 0 0 0 0 0 0 0 0 0 0 0 0 0 0 0 0 0 0 0 0 0 0 0 0 0 0 0 0 0 0 0 0 0.0703783007204908 0.165868014423679 0.00377897880264547 0.0578595019393809 0.0233737795581712 0 0.0586378055153664 0.119789582632944 0.0260114967186864 0.0239820406231303 0.0238619971020343 0.00593019504036851 0 0 0 0 0 0 0 0 0 0 0 0 0 0 0 0 0 0 0 0 0 0 0 0 0 0 0 0 0 0 0 0 0 0 0 0 0 0 0 0 0 0 0 0 0 0 0 0 0 0 0 0 0 0 0 0 0 0 0 0 0 0 0 0 0 0 0 0 0 0 0 0 0 0 0 0 0 0 0 0 0 0 0 0 0 0 0 0 0 0 0 0 0 0 0 0 0 0 0 0 0 0 0 0 0 0.00206580120340652 0 0 0 0 0 0 0 0 0 0 0 0 0 0 0 0 0 0 0 0 0 0 0 0 0 0 0 0 0 0 0 0 0 0 0 0 0 0 0 0 0 0.00118173592354168 0.00696959673053506 0 0 0 0 0 0 0 0 0 0 0 0 0 0 0 0 0
0 0 0 0 0 0 0 0 0 0 0 0 0 0 0 0 0 0 0 0 0 0 0 0 0 0 0 0 0 0 0 0 0 0 0 0 0 0 0 0 0 0 0 0 0 0 0 0 0 0 0.0161145030740974 0 0 0.00438907468394063 0 0 0.00339532192531256 0.135719947214171 0 0 0.00167531614741747 0 0 0 0 0 0 0 0 0 0 0.00662954358108054 0 0 0 0 0 0 0.00209957647229708 0 0 0 0 0 0.00702289834063812 0.00320809002221871 0 0.00503779987426486 0.0284133108235263 0 0.00830301326422467 0 0 0 0 0 0 0 0 0 0 0.0218087539078914 0.0212173104324103 0 0 0 0 0 0 0 0 0 0 0 0 0 0 0 0 0 0 0 0 0 0 0 0 0 0 0 0 0 0 0 0 0 0 0 0.00376429111028871 0.104263365490669 0.0983165404296822 0 0.233425209135458 0 0.00509985600927514 0.150487699299557 0 0.0640558851277131 0.0219914660434743 0.00352427340440293 0 0.00787533507716138 0 0.0404518507966707 0 0 0 0 0 0 0 0 0 0 0 0 0 0 0 0 0 0 0 0 0 0 0 0 0 0 0 0 0 0 0 0 0 0 0 0 0 0 0 0 0 0 0 0 0 0 0 0 0 0 0 0 0 0 0 0 0 0 0 0 0 0 0 0 0 0 0 0 0 0 0 0 0 0 0 0 0 0 0 0 0 0 0 0 0 0 0 0 0 0 0 0 0 0 0 0 0 0 0 0 0 0 0 0 0.00170976831215739 0 0 0 0 0 0 0 0 0 0 0 0 0 0 0 0 0 0 0 0 0 0 0 0 0 0 0 0 0 0 0 0 0 0 0 0 0 0 0 0 0 0 0 0 0 0 0 0 0 0 0 0 0 0 0 0 0 0 0 0
0 0 0 0 0 0 0 0 0 0 0 0 0 0 0 0 0 0 0 0 0 0 0 0 0 0 0 0 0 0 0 0 0 0 0 0 0 0 0 0 0 0 0 0 0 0 0 0 0 0 0 0 0 0 0 0 0 0.0610092697758956 0 0 0 0 0 0 0 0 0 0 0 0 0 0.00469442560313729 0 0 0 0 0 0 0.00101723384935424 0.00141609803092928 0 0 0 0 0.0882104468672928 0.0146275555595779 0.00679246605636128 0.0264341642055239 0.207186703061232 0.00561366601996943 0.020467568944383 0.00207914917698754 0 0.00137364205059121 0.00514020501074865 0 0 0 0 0 0.00418687304886921 0.108536622033235 0.0861122413819966 0 0 0 0 0 0 0 0 0 0 0 0 0 0 0 0 0 0 0 0 0 0 0 0 0 0 0 0 0 0 0 0 0 0 0 0.00280054777253188 0.00360664990101955 0.102759761265223 0.103519075752383 0 0 0.00829368409061921 0.00703926463221214 0.0125422381425756 0.0345793288991908 0.0437584932112177 0.00989659278898288 0.00493937407341585 0.0164191122279758 0.00110457210914728 0.00384297445742056 0 0 0 0 0 0 0 0 0 0 0 0 0 0 0 0 0 0 0 0 0 0 0 0 0 0 0 0 0 0 0 0 0 0 0 0 0 0 0 0 0 0 0 0 0 0 0 0 0 0 0 0 0 0 0 0 0 0 0 0 0 0 0 0 0 0 0 0 0 0 0 0 0 0 0 0 0 0 0 0 0 0 0 0 0 0 0 0 0 0 0 0 0 0 0 0 0 0 0 0 0 0 0 0 0 0 0 0 0 0 0 0 0 0 0 0 0 0 0 0 0 0 0 0 0 0 0 0 0 0 0 0 0 0 0 0 0 0 0 0 0 0 0 0 0 0 0 0 0 0 0 0 0 0 0 0 0 0 0 0 0 0 0 0 0
0 0 0 0 0 0 0 0 0 0 0 0 0 0 0 0 0 0 0 0 0 0 0 0 0 0 0 0 0 0 0 0 0 0 0 0 0 0 0 0 0 0 0 0 0 0 0 0 0 0 0 0 0 0 0 0 0 0 0 0 0 0 0 0 0 0 0 0 0 0 0 0 0 0 0 0 0 0 0 0 0 0 0 0 0 0 0 0 0 0 0 0 0 0 0 0 0 0 0 0.0469340700930883 0 0.0131618356733461 0 0 0 0 0 0 0 0 0 0 0 0 0 0 0 0 0 0 0 0 0 0 0 0 0 0 0 0 0 0 0 0 0 0 0 0 0.0340224063864004 0 0.0291244536204322 0 0 0 0.147942582227468 0 0 0 0.0705486678519049 0.564191946066516 0 0 0.0940740380808441 0 0 0 0 0 0 0 0 0 0 0 0 0 0 0 0 0 0 0 0 0 0 0 0 0 0 0 0 0 0 0 0 0 0 0 0 0 0 0 0 0 0 0 0 0 0 0 0 0 0 0 0 0 0 0 0 0 0 0 0 0 0 0 0 0 0 0 0 0 0 0 0 0 0 0 0 0 0 0 0 0 0 0 0 0 0 0 0 0 0 0 0 0 0 0 0 0 0 0 0 0 0 0 0 0 0 0 0 0 0 0 0 0 0 0 0 0 0 0 0 0 0 0 0 0 0 0 0 0 0 0 0 0 0 0 0 0 0 0 0 0 0 0 0 0 0 0 0 0 0 0 0 0 0 0 0 0 0 0 0 0 0 0 0 0 0
0 0 0 0 0 0 0 0 0 0 0 0 0 0 0 0 0 0 0 0 0 0 0 0 0 0 0 0 0 0 0 0 0 0 0 0 0 0 0 0 0 0 0 0 0 0 0 0 0 0 0 0 0 0 0 0 0 0.0061540007767588 0 0 0 0 0 0 0 0 0 0 0 0 0 0 0 0 0 0 0 0 0 0 0 0 0 0 0.00844844273958325 0.0114101007614573 0 0.00507331291655763 0.033438630725632 0 0 0 0 0 0 0 0 0 0 0 0.0173423730778167 0.0169181789796181 0.0105526250810673 0 0 0 0 0 0 0 0 0 0 0 0 0 0 0 0 0 0 0 0 0 0 0 0 0 0 0 0 0 0 0 0 0 0 0 0 0 0.151185422633813 0.00953905450229104 0.0349801989781374 0.0501585636343914 0 0.0280253646309014 0.0138653099431637 0.257710121676894 0.063251084702199 0.197595359834096 0.0205776189080812 0.00317921325597549 0.00733923172931372 0 0 0 0 0 0 0 0 0 0 0 0 0 0 0 0 0 0 0 0 0 0 0 0 0 0 0 0 0 0 0 0 0 0 0 0 0 0 0 0 0 0 0 0 0 0 0 0 0 0 0 0 0 0 0 0 0 0 0 0 0 0 0 0 0 0 0 0 0 0 0 0 0 0 0 0 0 0 0 0 0 0 0 0 0 0 0 0 0 0 0 0 0 0 0 0 0 0 0 0 0 0 0 0 0 0 0 0 0 0 0 0 0 0 0 0 0 0 0 0 0 0 0 0 0 0 0 0 0 0 0 0 0 0 0 0 0 0 0 0 0 0 0 0 0 0 0 0.0126561257031887 0 0.00668144817967041 0 0 0 0 0 0 0 0 0 0 0 0 0.0339182166293923 0 0 0
0 0 0 0 0 0 0 0 0 0 0 0 0 0 0 0.00263492182003199 0 0 0 0 0 0 0 0 0 0 0 0 0 0 0 0 0 0 0 0 0 0 0 0 0 0 0 0 0 0 0 0 0 0 0 0 0 0 0 0 0 0.0438979865116921 0 0 0 0 0 0 0 0 0 0 0 0 0 0 0 0 0.00490414359548577 0 0 0 0 0 0 0 0 0 0.0148030318734574 0.0042588793003612 0 0.00392699642098884 0.0159404989099448 0 0 0 0 0 0 0 0 0 0 0 0 0.00465134781051427 0 0 0 0 0 0 0 0 0 0 0 0 0 0 0 0 0 0 0 0 0 0 0 0 0.00507835042043565 0 0 0 0 0 0 0 0 0 0 0 0.0262987713137424 0.0497953973077576 0.0437788437994306 0.201766255842013 0.0212814980341158 0 0.0200886794175009 0 0.0811281813854017 0.054208878200437 0.00940794325193687 0 0.014145671659342 0 0 0.277506402888329 0.100497320237082 0 0 0 0 0 0 0 0 0 0 0 0 0 0 0 0 0 0 0 0 0 0 0 0 0 0 0 0 0 0 0 0 0 0 0 0 0 0 0 0 0 0 0 0 0 0 0 0 0 0 0 0 0 0 0 0 0 0 0 0 0 0 0 0 0 0 0 0 0 0 0 0 0 0 0 0 0 0 0 0 0 0 0 0 0 0 0 0 0 0 0 0 0 0 0 0 0 0 0 0 0 0 0 0 0 0 0 0 0 0 0 0 0 0 0 0 0 0 0 0 0 0 0 0 0 0 0 0 0 0 0 0 0 0 0 0 0 0 0 0 0 0 0 0 0 0 0 0 0 0 0 0 0 0 0 0 0 0 0 0 0 0 0 0
0 0 0 0 0 0 0 0 0 0 0 0 0 0 0 0.00491790106396448 0 0 0 0 0 0 0 0 0 0 0 0 0 0 0 0 0 0.0047236388360291 0 0 0 0 0 0 0 0 0 0 0 0 0 0 0 0 0 0 0 0 0 0 0 0.039419094281497 0 0 0 0 0 0 0 0 0 0 0 0 0 0 0 0 0.00377985004659586 0 0 0 0 0.00550445892540562 0 0 0 0 0.0151076159123044 0.00968587255200391 0 0.00700100639029606 0.0294647466336784 0.00387755952500079 0.00844234352511182 0.00948039539011581 0.00277832590351181 0 0.0140144284525209 0.00462521141757602 0 0 0.00387890748513844 0 0.00232170620121258 0 0 0 0 0 0 0 0 0 0 0 0 0 0 0 0 0 0 0 0 0 0 0 0 0 0.00510232228157467 0 0 0 0 0 0 0 0 0 0 0 0 0 0 0 0.0446324612886736 0 0.011698511058821 0.0954932407168792 0 0.0126926711335853 0 0 0 0 0 0.281322116606 0.0688272857582851 0 0 0 0 0 0 0 0 0 0 0 0 0 0 0 0 0 0 0 0 0 0 0 0 0 0 0 0 0 0 0 0 0 0 0 0 0 0 0 0 0 0 0 0 0 0 0 0 0 0 0 0 0 0 0 0 0 0 0 0 0 0 0 0 0 0 0 0 0 0 0 0 0 0 0 0 0 0 0 0 0 0 0 0 0 0 0 0 0 0 0 0 0 0 0 0 0 0 0 0 0 0 0 0.138034470408536 0 0 0 0 0 0 0 0 0 0 0 0 0 0 0 0 0 0 0 0 0 0 0 0 0 0 0 0 0 0 0 0 0 0 0 0 0 0 0 0 0 0.128794043678474 0.00719265090730238 0 0 0 0.0118293146890849 0 0 0 0 0 0 0 0 0.0253578489308212 0 0 0 0
0 0 0 0 0 0 0 0 0 0 0 0 0 0 0 0 0 0 0 0 0 0 0 0 0 0 0 0 0 0 0 0 0 0 0 0 0 0 0 0 0 0 0 0 0 0 0 0 0 0 0 0 0 0 0 0 0 0.0303063523996137 0 0 0 0 0 0 0 0 0 0 0 0 0 0 0 0 0 0 0 0 0 0 0 0 0 0 0.0338047617218973 0.00361678590898747 0 0.00794004007983274 0.0608516611050817 0 0 0 0 0 0 0 0 0 0 0 0 0.0112956007628393 0.0105348372653209 0 0 0 0 0 0 0 0 0 0 0 0 0 0 0 0 0 0 0 0 0 0 0 0 0 0 0 0 0 0 0 0 0 0 0 0 0 0.153096181444906 0.119717565018765 0.145727921100677 0 0.257503358901724 0.0755651808519161 0.0150315388030424 0 0.00520839876400141 0.0648022947088941 0 0 0.00499752116250048 0 0 0 0 0 0 0 0 0 0 0 0 0 0 0 0 0 0 0 0 0 0 0 0 0 0 0 0 0 0 0 0 0 0 0 0 0 0 0 0 0 0 0 0 0 0 0 0 0 0 0 0 0 0 0 0 0 0 0 0 0 0 0 0 0 0 0 0 0 0 0 0 0 0 0 0 0 0 0 0 0 0 0 0 0 0 0 0 0 0 0 0 0 0 0 0 0 0 0 0 0 0 0 0 0 0 0 0 0 0 0 0 0 0 0 0 0 0 0 0 0 0 0 0 0 0 0 0 0 0 0 0 0 0 0 0 0 0 0 0 0 0 0 0 0 0 0 0 0 0 0 0 0 0 0 0 0 0 0 0 0 0 0 0 0 0
0 0 0 0 0 0 0 0 0 0 0 0 0 0 0 0 0 0 0 0 0 0 0 0 0 0 0 0 0 0 0 0 0 0 0.00365888434303987 0 0 0 0 0 0 0 0 0 0 0 0 0 0 0 0 0 0 0 0 0 0 0 0 0 0 0 0 0 0 0 0 0 0 0 0 0 0 0 0 0 0 0 0 0.0010540632329156 0 0 0 0 0.0177540589891159 0.0250559865893848 0 0.0211181897951604 0.0887789296205336 0.00528793613247516 0.00176408263074322 0.0156404248709499 0 0.00421667315083755 0.00989133488080776 0 0 0 0 0.00957483549281144 0.0686584299751184 0.0758633499396551 0.108260567586732 0 0 0 0 0 0 0 0 0 0 0 0 0 0 0 0 0 0 0 0 0 0 0 0 0 0 0 0 0 0 0 0 0 0 0 0 0 0.104980064993761 0.0137960308301713 0.0618998652698167 0.00802219606810817 0.0212139009033475 0.00440197053078298 0 0.00174825735037983 0 0.0854514220663696 0.0987181527185478 0.102446742950083 0.0203764374674191 0 0 0 0 0 0 0 0 0 0 0 0 0 0 0 0 0 0 0 0 0 0 0 0 0 0 0 0 0 0 0 0 0 0 0 0.00150043106545131 0 0 0 0 0 0 0 0 0 0 0 0 0 0 0 0 0 0 0 0 0 0 0 0 0 0 0 0 0 0 0 0 0 0 0 0 0 0 0 0 0 0 0 0 0 0 0 0 0 0 0 0 0 0 0 0 0 0 0 0 0 0 0 0 0 0 0 0 0 0.0039091995567416 0 0 0 0 0 0 0 0 0 0 0 0 0 0 0 0 0 0 0 0 0 0 0 0 0 0 0 0 0 0 0 0 0 0 0 0 0 0 0 0 0 0 0.00593590347449624 0 0 0 0 0 0 0 0 0 0 0 0 0 0.00580317551309927 0 0 0.00321850201114473
0 0 0 0 0 0 0 0 0 0 0 0 0 0 0 0.00407439621961084 0 0 0 0 0 0 0 0 0 0 0 0 0 0 0 0 0.00388088874254009 0.00559982858352487 0 0 0 0 0 0 0 0 0 0 0 0 0 0 0 0 0 0 0 0.00256656195805793 0 0 0 0.00729347968254213 0 0 0 0 0 0 0 0 0 0 0 0 0 0 0 0 0.00485757071703175 0 0 0 0 0 0 0 0 0 0.012951214523336 0.00937945891960263 0 0.00818182970818616 0.0385304400224335 0.00161036265626264 0 0.00372217367009645 0 0 0.00543953672703329 0 0 0 0 0.0417482295556598 0.0660240685583701 0.0231266012602672 0.0261926494527312 0 0 0 0 0 0 0 0 0 0 0 0 0 0 0 0 0 0 0 0 0 0 0 0.00525004028785461 0 0 0 0 0 0 0 0.00133943382260097 0 0.000938104195064391 0 0.00154073754982499 0 0.0313305044888889 0.00303867201723247 0.0192409852031389 0.0881750261058229 0.0910843072966838 0 0 0.0298954971925171 0.117444735602295 0 0.0911630769558896 0.02296174133248 0.147848444207629 0.00190152429058723 0 0 0 0 0 0 0 0 0 0 0 0 0 0 0 0 0 0 0 0 0 0 0 0 0 0 0 0 0 0 0 0 0 0 0 0 0 0 0 0 0 0 0 0 0 0 0 0 0 0 0 0 0 0 0 0 0 0 0 0 0 0 0 0 0 0 0 0 0 0 0 0 0 0 0 0 0 0 0 0 0 0 0 0 0 0 0 0 0 0 0 0 0 0 0 0 0 0 0 0 0 0 0 0 0.0310610336089943 0 0 0 0 0 0 0 0 0 0 0 0 0 0 0 0 0 0 0 0 0 0 0 0 0 0 0 0 0 0 0 0 0 0 0 0 0 0 0 0 0 0.0238199595356678 0.00397792636239342 0 0 0 0 0 0 0 0 0 0 0 0 0.00559361302630417 0.0128846167743967 0 0 0.00433072918644687
0 0 0 0 0 0 0 0 0 0 0 0 0 0 0 0 0 0 0 0 0 0 0 0 0 0 0 0 0 0 0 0.00102975664067624 0.00239144716306198 0.00320519956979896 0.00170056523976686 0 0 0 0 0 0 0 0 0 0 0 0 0 0 0 0 0 0 0 0 0 0 0 0 0 0 0 0 0 0 0 0 0 0 0 0 0 0 0 0 0 0 0 0 0 0 0 0 0 0.00543337964859496 0.0123486461258212 0 0.0187987284318729 0.0532546165704893 0.00959328941954021 0.00298780945887562 0.015191607491249 0 0.00614922053957391 0.0123360249373993 0 0 0 0 0.0417617478356953 0.174263214461317 0.0397362912530318 0.110197079301952 0 0 0 0 0 0 0 0 0 0 0 0 0 0 0 0 0 0 0 0 0 0 0 0 0 0 0 0 0 0 0 0 0 0 0 0.00349643284092408 0 0.0259473722733385 0 0.00862618415758824 0 0.00852054042008188 0.00817138132954321 0 0 0.121875520342473 0.0818887379935607 0 0.0726892202228808 0.010216688165597 0 0 0 0 0 0 0 0 0 0 0 0 0 0 0 0 0 0 0 0 0 0 0 0 0 0 0 0 0 0 0 0 0 0 0 0 0 0 0 0 0 0 0 0 0 0 0 0 0 0 0 0 0 0 0 0 0 0 0 0 0 0 0 0 0 0 0 0 0 0 0 0 0 0 0 0 0 0 0 0 0 0 0 0 0 0 0 0 0 0 0 0 0 0 0 0 0 0 0 0 0 0 0 0 0 0.0635361453324684 0 0 0 0 0 0 0 0 0 0 0 0 0 0 0 0 0 0 0 0 0 0 0 0 0 0 0 0 0 0 0 0 0 0 0 0 0 0 0 0 0 0.0428681973428817 0.0417849554899464 0 0 0 0 0 0 0 0 0 0 0 0 0 0 0 0 0
0 0 0 0 0 0 0 0 0 0 0 0 0 0 0 0 0 0 0 0 0 0 0 0 0.00675358915941505 0 0 0 0 0 0 0.00740242807892218 0 0 0.00205592103701473 0 0 0 0 0 0.0012139350732913 0 0 0 0 0 0 0 0.00785056145256573 0 0.000723165675455442 0 0 0 0 0 0 0 0 0 0 0 0 0 0 0 0 0 0 0 0 0 0 0 0 0 0 0 0 0.003264312298603 0 0 0 0 0.0119583930995692 0.0202737967843331 0 0.0233028575652008 0.0513950120592864 0.0429755681237476 0.0379525640562313 0.0618117752406623 0 0.0519578549574997 0.0122122841566214 0 0 0 0 0.00803768522728266 0.109581880054672 0.0405843429639837 0.133693785158088 0 0 0.00143449292328377 0 0 0 0 0 0 0 0 0 0 0 0 0 0 0 0 0 0 0 0.00114908236624751 0 0 0 0 0 0 0 0 0 0 0 0 0 0 0.0328177584863035 0.00775324228223623 0.0364494816480095 0 0.00167334911802223 0 0 0 0.160772770603207 0.0262183224692632 0.092398492876677 0 0.00207693919808423 0 0 0 0 0 0 0 0 0 0 0 0 0 0 0 0 0 0 0 0 0 0 0 0 0 0 0 0 0 0 0 0 0 0 0 0 0 0 0 0 0 0 0 0 0 0 0 0 0 0 0 0 0 0 0 0 0 0 0 0 0 0 0 0 0 0 0 0 0 0 0 0 0 0 0 0 0 0 0 0 0 0 0 0 0 0 0 0 0 0 0 0 0 0 0 0 0 0 0 0 0 0 0 0 0 0 0 0 0 0 0 0 0 0 0 0 0 0 0 0 0 0 0 0 0 0 0 0 0 0 0 0 0 0 0 0 0 0 0 0 0 0 0 0 0 0 0 0 0.0022543558062196 0 0 0 0 0 0 0 0 0 0 0 0 0 0 0 0 0
0 0 0 0 0 0 0 0 0 0 0 0 0 0 0 0 0 0 0 0 0 0 0 0 0 0 0 0 0 0 0 0.00768315550539157 0.0641196385482158 0.0786050823013724 0.0249921874174088 0 0 0 0 0 0 0 0 0 0 0 0 0 0 0 0 0 0 0 0 0 0 0 0 0 0 0 0 0 0 0 0 0 0 0 0 0 0 0 0 0 0 0 0 0 0 0 0 0 0.00282458198279728 0.00162772767721782 0 0 0.0102510197913925 0 0 0 0 0 0 0 0 0 0 0.134213942332204 0.0240978967997089 0.0168261322049995 0.00831844451643268 0 0 0 0 0 0 0 0 0 0 0 0 0 0 0 0 0 0 0 0 0 0 0.00345075294668501 0 0 0 0 0 0 0 0 0 0 0 0 0 0 0.018656236646392 0 0.00560904206242982 0.0384009103564193 0.00883629970450813 0 0 0.00602175465032496 0.073146834302845 0.386162215999872 0.0297069424028061 0.0047509091052873 0 0 0 0 0 0 0 0 0 0 0 0 0 0 0 0 0 0 0 0 0 0 0 0 0 0 0 0 0 0 0 0 0 0 0 0 0.0156663477348132 0 0 0 0 0 0 0 0 0 0 0 0 0 0 0 0 0 0 0 0 0 0 0 0 0 0 0 0 0 0 0 0 0 0 0 0 0 0 0 0 0 0 0 0 0 0 0 0 0 0 0 0 0 0 0 0 0 0 0 0 0 0 0 0 0 0 0 0 0 0.0234923216298095 0 0 0 0 0 0 0 0 0 0 0 0 0 0 0 0 0 0 0 0 0 0 0 0 0 0 0 0 0 0 0 0 0 0 0 0 0 0 0 0 0 0.0125396233806665 0 0 0 0 0 0 0 0 0 0 0 0 0 0 0 0 0 0
0 0 0 0 0 0 0 0 0 0 0.003839751739457 0 0 0 0 0.00794350948524151 0 0 0 0 0 0 0 0 0 0 0 0 0 0.00195171157820196 0 0 0 0.00226360912740665 0 0 0 0 0 0 0 0 0 0 0 0 0 0 0 0 0 0 0 0 0 0 0 0.0246352517152162 0 0 0 0 0 0 0 0 0 0 0 0 0 0 0 0 0.00497219310669473 0 0 0 0 0.00535220656748321 0 0 0 0 0 0.00216977876275043 0 0.00225202787140597 0 0.00327906505594164 0.00999383031628692 0.0187789026898505 0 0.00338978072377097 0.00708867253291709 0 0 0 0.00607526026232023 0 0.00416340322003602 0 0.0119290096947006 0 0 0 0 0 0 0 0 0 0 0 0 0 0 0 0 0 0 0 0 0 0 0 0 0 0 0.00310238483831555 0 0 0 0 0 0 0 0 0.0746905160876279 0.0179821909178667 0 0.040491561572063 0.0086740315557125 0 0 0.207181801400772 0.178435631306935 0 0 0.0022075663867889 0 0 0 0 0.0823700673630146 0 0 0 0 0 0 0 0 0 0 0 0 0 0 0 0 0 0 0 0 0 0 0 0 0 0 0 0 0 0 0 0 0 0 0 0 0 0 0 0 0 0 0 0 0 0 0 0 0 0 0 0 0 0 0 0 0 0 0 0 0 0 0 0 0 0 0 0 0 0 0 0 0 0 0 0 0 0 0 0 0 0 0 0 0 0 0 0 0 0 0 0 0 0 0 0 0 0 0 0 0 0 0 0.109069721644813 0 0 0 0 0 0 0 0 0 0 0 0 0 0 0 0 0 0 0 0 0 0 0 0 0 0 0 0 0 0 0 0 0 0 0 0 0 0 0 0 0 0.105317876288449 0.00472198685733547 0 0 0 0.0151853573664919 0 0 0 0 0 0 0 0 0.0285843730133753 0 0 0.00190696895075731 0
0 0 0 0 0 0 0 0 0 0 0 0 0 0 0 0 0 0 0 0 0 0 0 0 0 0 0 0 0 0 0 0 0 0 0 0 0 0 0 0 0 0 0 0 0 0 0 0 0 0 0 0 0 0 0 0 0 0 0 0 0 0 0 0 0 0 0 0 0 0 0 0 0 0 0 0 0 0 0 0 0 0 0 0 0 0 0 0 0 0 0 0 0 0 0 0 0 0 0.004781009908654 0 0 0 0 0 0 0 0 0 0 0 0 0 0 0 0 0 0 0 0 0 0 0 0 0 0 0 0 0 0 0 0 0 0 0 0 0 0 0 0.0433778843062983 0 0 0 0 0 0 0.355207610534573 0.206674803154622 0 0 0 0 0 0 0.389958692095853 0 0 0 0 0 0 0 0 0 0 0 0 0 0 0 0 0 0 0 0 0 0 0 0 0 0 0 0 0 0 0 0 0 0 0 0 0 0 0 0 0 0 0 0 0 0 0 0 0 0 0 0 0 0 0 0 0 0 0 0 0 0 0 0 0 0 0 0 0 0 0 0 0 0 0 0 0 0 0 0 0 0 0 0 0 0 0 0 0 0 0 0 0 0 0 0 0 0 0 0 0 0 0 0 0 0 0 0 0 0 0 0 0 0 0 0 0 0 0 0 0 0 0 0 0 0 0 0 0 0 0 0 0 0 0 0 0 0 0 0 0 0 0 0 0 0 0 0 0 0 0 0 0 0 0 0 0 0 0 0 0 0 0 0 0
0 0 0 0 0 0 0 0 0 0 0 0 0 0 0 0 0 0 0 0 0 0 0 0 0 0 0 0 0 0 0 0 0 0 0 0 0 0 0 0 0 0 0 0 0 0 0 0 0 0 0 0 0 0 0 0 0 0 0 0 0 0 0 0 0 0 0 0 0 0 0 0 0 0 0 0 0 0 0 0 0 0 0 0 0 0 0 0 0 0 0 0 0 0 0 0 0 0 0 0 0 0 0 0 0 0 0 0 0 0 0 0 0 0 0 0 0 0 0 0 0 0 0 0 0 0 0 0 0 0 0 0 0 0 0 0 0 0 0 0 0 0 0 0 0 0 0 0 0 0 0 0 0 0 0 0 0.294444362460049 0.123206657750593 0 0 0 0.0782284240922664 0.284728497103033 0 0.0621999024219291 0 0 0 0 0 0 0 0 0 0 0.0365761342866952 0 0.0333684630870108 0 0.0388725394724971 0 0 0.0353416611084463 0 0 0 0 0 0 0 0 0 0 0 0 0 0 0 0 0 0 0 0 0 0 0 0 0 0 0 0 0 0 0 0 0 0 0 0 0 0 0 0 0 0 0 0 0 0 0 0 0 0 0 0 0 0 0 0 0 0 0 0 0 0 0 0 0 0 0 0 0 0 0 0 0 0 0 0 0 0 0 0 0 0 0 0 0 0 0 0 0 0 0 0 0 0 0 0 0 0 0 0 0 0 0 0 0 0 0 0 0 0.0130333582174813 0 0 0 0 0 0 0 0 0 0 0 0 0 0 0 0 0 0 0 0 0 0 0 0 0 0
0 0 0 0 0 0 0 0 0 0 0 0 0 0 0 0 0 0 0 0 0 0 0 0 0 0 0 0 0 0 0 0 0 0 0 0 0 0 0 0 0 0 0 0 0 0 0 0 0 0 0 0 0 0 0 0 0 0 0 0 0 0 0 0 0 0 0 0 0 0 0 0 0 0 0 0 0 0 0 0 0 0 0 0 0 0 0 0 0 0 0 0 0 0 0 0 0 0 0 0 0 0 0 0 0 0 0 0 0 0 0 0 0 0 0 0 0 0 0 0 0 0 0 0 0 0 0 0 0 0 0 0 0 0 0 0 0 0 0 0 0 0 0 0 0 0 0 0 0 0 0 0 0 0 0 0.0445611665457737 0 0.011211937118159 0.00569047458470939 0.00210373763760379 0.00442854514351212 0.243206888706856 0.0870749761775248 0 0.216094006473996 0.00814600424224576 0 0 0 0 0 0 0 0 0 0.0802896042734179 0.00597824925481987 0 0.0620986794892163 0.00332502998185605 0.0128805084028995 0.0151561971666939 0.0464195593435099 0.0133364948260258 0 0 0 0 0 0 0 0 0.0143295923612501 0 0 0 0 0 0 0 0 0 0 0 0 0 0.00434510550314098 0 0 0 0 0 0 0 0 0 0 0 0 0.00572432966705729 0 0 0.0448582983185847 0 0 0 0 0 0 0 0 0 0 0 0 0 0 0 0 0 0 0 0 0 0 0 0 0 0 0 0 0 0 0 0 0 0 0 0 0 0 0 0 0 0 0 0 0 0 0 0 0 0 0 0 0 0 0 0 0 0 0 0 0 0 0 0.0194728500198756 0 0 0.0315237241448621 0.00456081035567947 0 0.00177695173967157 0 0.00713037311823399 0 0.00427590540282481 0 0 0 0 0 0 0 0 0 0 0 0 0 0 0 0 0 0 0 0 0 0
0 0 0 0 0 0 0 0 0 0 0 0 0 0 0 0 0 0 0 0 0 0 0 0 0 0 0 0 0 0 0 0 0 0 0 0 0 0 0 0 0 0 0 0 0 0 0 0 0 0 0 0 0 0 0 0 0 0 0 0 0 0 0 0 0 0 0 0 0 0 0 0 0 0 0 0 0 0 0 0 0 0 0 0 0 0 0 0 0 0 0 0 0 0 0 0 0 0 0 0 0 0 0 0 0 0 0 0 0 0 0 0 0 0 0 0 0 0 0 0 0 0 0 0 0 0 0 0 0 0 0 0 0 0 0 0 0 0 0 0 0 0 0 0 0 0 0 0 0 0 0 0 0 0 0 0.0456387943194627 0.0274427311934745 0 0 0 0 0.169572538649561 0 0.0550947004255301 0.289796625523356 0.030455617902017 0 0 0 0 0 0 0 0 0 0.0539844397811972 0 0 0 0 0 0 0 0.0876442473010104 0 0 0 0 0 0 0 0 0 0 0 0 0 0 0 0 0 0 0 0 0 0 0.0445046320701752 0 0 0 0 0 0 0 0 0 0 0 0 0 0 0 0 0 0 0 0 0 0 0 0 0 0 0 0 0 0 0 0 0 0 0 0 0 0 0 0 0 0 0 0 0 0 0 0 0 0 0 0 0 0 0 0 0 0 0 0 0 0 0 0 0 0 0 0 0 0 0 0 0 0 0 0 0 0 0 0 0 0.0351829637276844 0 0 0.0414336776956886 0 0 0 0 0.0857282221130836 0.0268561246642595 0 0 0 0 0 0 0 0 0 0 0 0 0 0 0 0 0 0 0 0 0.00666468463349975
0 0 0 0 0 0 0 0 0 0 0 0 0 0 0 0 0 0 0 0 0 0 0 0 0 0 0 0 0 0 0 0 0 0 0 0 0 0 0 0 0 0 0 0 0 0 0 0 0 0 0 0 0 0 0 0 0 0 0 0 0 0 0 0 0 0 0 0 0 0 0 0 0 0 0 0 0 0 0 0 0 0 0 0 0 0 0 0 0 0 0 0 0 0 0 0 0 0 0 0 0 0 0 0 0 0 0 0 0 0 0 0 0 0 0 0 0 0 0 0 0 0 0 0 0 0 0 0 0 0 0 0 0 0 0 0 0 0 0 0 0 0 0 0 0 0 0 0 0 0 0 0 0 0 0 0 0.023229007844332 0 0 0.0515837246214821 0.0621073278206224 0.0388683054464622 0 0 0 0 0 0 0 0 0 0 0 0 0.125425255346666 0.0975784040133485 0 0 0.0167655556409578 0 0 0 0.0188856987607151 0 0 0 0 0 0 0 0 0 0.172398220314825 0 0 0 0 0 0 0 0 0 0 0 0 0 0 0 0 0 0 0 0 0 0 0 0 0 0 0 0 0 0 0 0 0 0 0 0 0 0 0 0 0 0 0 0 0 0 0 0 0 0 0 0 0 0 0 0 0 0 0 0 0 0 0 0 0 0 0 0 0 0 0 0 0 0 0 0 0 0 0 0 0 0 0 0 0 0 0 0 0 0 0 0 0 0.241661280333807 0.0235476537381816 0 0.0733229581813016 0.0429051721714667 0 0 0 0 0 0 0.0117214357658326 0 0 0 0 0 0 0 0 0 0 0 0 0 0 0 0 0 0 0 0 0
0 0 0 0 0 0 0 0 0 0 0 0 0 0 0 0 0 0 0 0 0 0 0 0 0 0 0 0 0 0 0 0 0 0 0 0 0 0 0 0 0 0 0 0 0 0 0 0 0 0 0 0 0 0 0 0 0 0 0 0 0 0 0 0 0 0 0 0 0 0 0 0 0 0 0 0 0 0 0 0 0 0 0 0 0 0 0 0 0 0 0 0 0 0 0 0 0 0 0 0 0 0 0 0 0 0 0 0 0 0 0 0 0 0 0 0 0 0 0 0 0 0 0 0 0 0 0 0 0 0 0 0 0 0 0 0 0 0 0 0 0 0 0 0 0 0 0 0 0 0 0 0 0 0 0 0 0.00410115355570152 0 0.0246345695604273 0 0.0353055827838653 0.0165357511471636 0 0 0 0.00771513728095826 0 0 0 0 0 0 0 0 0 0 0.0337940729326907 0 0 0 0 0 0.0117393434137503 0 0 0 0 0 0 0 0 0 0 0 0 0 0 0 0 0 0 0 0 0 0 0 0.0669511584598216 0 0 0 0 0 0 0 0 0 0 0 0 0 0 0 0 0 0 0 0 0 0 0 0 0 0 0 0 0 0 0 0 0 0 0 0 0 0 0 0.00820957096732934 0 0 0 0 0 0 0 0 0 0 0 0 0 0 0 0 0 0 0 0 0 0 0 0 0 0 0 0 0 0 0 0 0 0 0 0 0 0 0 0.0909227917055329 0.146468900073503 0.205885965772357 0 0.141450585236469 0.0837480163251045 0 0 0 0 0.0769596753730864 0.0455777254122393 0 0 0 0 0 0 0 0 0 0 0 0 0 0 0 0 0 0 0 0 0
0 0 0 0 0 0 0 0 0 0 0 0 0 0 0 0 0 0 0 0 0 0 0 0 0 0 0 0 0 0 0 0 0 0 0 0 0 0 0 0 0 0 0 0 0 0 0 0 0 0 0 0 0 0 0 0 0 0 0 0 0 0 0 0 0 0 0 0 0 0 0 0 0 0 0 0 0 0 0 0 0 0 0 0 0 0 0 0 0 0 0 0 0 0 0 0 0 0 0 0 0 0 0 0 0 0 0 0 0 0 0 0 0 0 0 0 0 0 0 0 0 0 0 0 0 0 0 0 0 0 0 0 0 0 0 0 0 0 0 0 0 0 0 0 0 0 0 0 0 0 0 0 0 0 0 0 0.0212179547274809 0 0.0728959019151566 0.0867703548360337 0 0.0509557862508271 0 0 0.140213811583584 0 0 0 0 0 0 0 0 0 0 0.117211966104474 0.0287055351957563 0 0 0 0 0 0.0140212653327805 0 0 0 0 0 0 0 0 0 0 0 0 0 0 0 0 0 0 0 0 0 0 0 0 0 0 0 0 0 0 0 0 0 0 0 0 0 0 0 0 0 0 0 0 0 0 0 0 0 0 0 0 0.0051816469095118 0 0 0 0 0 0 0 0 0 0 0 0 0 0 0 0 0 0 0 0 0 0 0 0 0 0 0 0 0 0 0 0 0 0 0 0 0 0 0 0 0 0 0 0 0 0 0 0 0 0 0 0 0.124729658030184 0.0502438635539533 0.138976758719328 0.0633827478528379 0 0 0 0 0 0.0671754057250653 0 0 0 0 0 0 0 0 0 0 0 0 0 0 0 0 0 0 0 0 0.0183173432630263
0 0 0 0 0 0 0 0 0 0 0 0 0 0 0 0 0 0 0 0 0 0 0 0 0 0 0 0 0 0 0 0 0 0 0 0 0 0 0 0 0 0 0 0 0 0 0 0 0 0 0 0 0 0 0 0 0 0 0 0.000726681319895147 0 0 0 0 0 0 0 0 0 0 0 0 0 0 0 0 0 0 0 0 0 0 0 0 0 0 0 0 0 0 0 0 0 0 0 0 0 0 0 0 0 0 0 0 0 0 0 0 0 0 0 0 0 0 0 0 0 0 0 0 0 0 0 0 0 0 0 0 0 0 0 0 0 0 0 0 0 0 0 0 0 0 0 0 0 0 0 0 0 0 0 0 0 0 0 0.00519301702492798 0.106678703495265 0.0303886005633571 0.00417652698047589 0.00372058585998947 0.00466501368222077 0 0.0586988592021085 0.0958106074491669 0.231147917985154 0.0354564592750748 0 0.0194076305027682 0 0 0 0 0 0 0.00205107485872044 0.0380039246038187 0.00139229601790947 0 0.062315810600472 0 0.0114147856425701 0.00725841225883707 0.0369401292010001 0.0890561792390623 0 0 0 0 0 0.0170031743037488 0 0 0.0103576812243441 0 0 0 0 0 0 0 0 0 0 0 0 0 0.00102678428337768 0 0 0.00155944750400856 0 0 0 0 0 0 0 0.00307000401144875 0 0.0320305738460711 0.0017643663713487 0 0.0278911802556256 0 0 0 0 0 0 0 0 0 0 0 0 0 0 0 0 0 0 0 0 0 0 0 0 0 0 0 0 0 0 0 0 0 0 0 0 0 0 0 0 0 0 0 0.00209456863362634 0 0 0.00319317542680898 0 0.00126150825876915 0 0 0 0 0 0 0 0 0 0 0 0 0 0 0.0105185605029816 0 0.000947221206973266 0.0106368315876845 0.00665016054996627 0 0.00482085409053789 0 0.00405747131999466 0 0.00369278345150991 0.00112626657495531 0 0 0 0 0 0 0 0 0 0 0.00759430146850668 0.00274943689173979 0.00145043247317781 0 0 0 0 0 0 0 0
0 0 0 0 0 0 0 0 0 0 0 0 0 0 0 0 0 0 0 0 0 0 0 0 0 0 0 0 0 0 0 0 0 0 0 0 0 0 0 0 0 0 0 0 0 0 0 0 0 0 0 0 0 0 0 0 0 0 0 0 0 0 0 0 0 0 0 0 0 0 0 0 0 0 0 0 0 0 0 0 0 0 0 0 0 0 0 0 0 0 0 0 0 0 0 0 0 0 0 0 0 0 0 0 0 0 0 0 0 0 0 0 0 0 0 0 0 0 0 0 0 0 0 0 0 0 0 0 0 0 0 0 0 0 0 0 0 0 0 0 0 0 0 0 0 0 0 0 0 0 0 0 0 0 0 0.0884931946205974 0.178821195543851 0 0 0 0 0.27482322631265 0 0 0.0107743758695333 0 0 0.0234732638989701 0 0 0 0 0 0 0 0.0801452264256067 0 0.00838705053155709 0.0801879734285891 0.0398007910489202 0.0590005748584417 0.0321630861875115 0.0175774785856748 0.00760096169732209 0 0 0 0 0 0.017514988345558 0 0 0.0101682701689761 0 0 0 0 0 0 0 0 0 0 0 0 0 0 0 0 0 0 0 0 0 0 0 0 0 0 0 0 0 0.016146766885605 0 0 0 0 0 0 0 0 0 0 0 0 0 0 0 0 0 0 0 0 0 0 0 0 0 0 0 0 0 0 0 0 0 0 0 0 0 0 0 0 0 0 0 0 0 0 0 0 0 0 0 0 0 0 0 0 0 0 0 0 0 0 0 0.00657962082644423 0 0 0.0258671220503925 0 0 0.0059053549560896 0 0.016569477757709 0 0 0 0 0 0 0 0 0 0 0 0 0 0 0 0 0 0 0 0 0 0 0 0
0 0 0 0 0 0 0 0 0 0 0 0 0 0 0 0 0 0 0 0 0 0 0 0 0 0 0 0 0 0 0 0 0 0 0 0 0 0 0 0 0 0 0 0 0 0 0 0 0 0 0 0 0 0 0 0 0 0 0 0 0 0 0 0 0 0 0 0 0 0 0 0 0 0 0 0 0 0 0 0 0 0 0 0 0 0 0 0 0 0 0 0 0 0 0 0 0 0 0 0 0 0 0 0 0 0 0 0 0 0 0 0 0 0 0 0 0 0 0 0 0 0 0 0 0 0 0 0 0 0 0 0 0 0 0 0 0 0 0 0 0 0 0 0 0 0 0 0 0 0 0 0 0 0 0 0 0 0.0360967552659501 0 0 0 0.350281139596096 0 0 0.56202039027202 0 0 0 0 0 0 0 0 0 0 0.0143520741346799 0 0 0 0 0 0 0 0.0167215540508913 0 0 0 0 0 0 0 0 0 0 0 0 0 0 0 0 0 0 0 0 0 0 0 0 0 0 0 0 0 0 0 0 0 0 0 0.0205280866803625 0 0 0 0 0 0 0 0 0 0 0 0 0 0 0 0 0 0 0 0 0 0 0 0 0 0 0 0 0 0 0 0 0 0 0 0 0 0 0 0 0 0 0 0 0 0 0 0 0 0 0 0 0 0 0 0 0 0 0 0 0 0 0 0 0 0 0 0 0 0 0 0 0 0 0 0 0 0 0 0 0 0 0 0 0 0 0 0 0 0 0 0 0 0 0 0 0 0 0
0 0 0 0 0 0 0 0 0 0 0 0 0 0 0 0 0 0 0 0 0 0 0 0 0 0 0 0 0 0 0 0 0 0 0 0 0 0 0 0 0 0 0 0 0 0 0 0 0 0 0 0 0 0 0 0 0 0 0 0 0 0 0 0 0 0 0 0 0 0 0 0 0 0 0 0 0 0 0 0 0 0 0 0 0 0 0 0 0 0 0 0 0 0 0 0 0 0 0 0 0 0 0 0 0 0 0 0 0 0 0 0 0 0 0 0 0 0 0 0 0 0 0 0 0 0 0 0 0 0 0 0 0 0 0 0 0 0 0 0 0 0 0 0 0 0 0 0 0 0 0 0 0 0 0 0.00609024920748297 0.139808885658372 0.0766017512470561 0 0 0.01893391424068 0.340941746576001 0.00339436503281084 0.226745724886316 0 0.0183513102527803 0 0 0 0 0 0 0 0 0 0.0659213970499885 0 0 0 0 0 0 0 0.0317101198344838 0 0 0 0 0 0 0 0 0 0 0 0 0 0 0 0 0 0 0 0 0 0 0 0 0 0 0 0 0 0 0 0 0 0 0 0.0344757037034884 0 0 0 0 0 0 0 0 0 0 0 0 0 0 0 0 0 0 0 0 0 0 0 0 0 0 0 0 0 0 0 0 0 0 0 0 0 0 0 0 0 0 0 0 0 0 0.00300365698334644 0 0 0.00215823445235925 0 0 0 0 0 0 0 0 0 0 0 0 0.0154173429713376 0 0 0 0 0 0 0 0 0 0 0 0.00179245259979161 0 0.0146531453037049 0 0 0 0 0 0 0 0 0 0 0 0 0 0 0 0 0 0 0 0 0 0
0 0 0 0 0 0 0 0 0 0 0 0 0 0 0 0 0 0 0 0 0 0 0 0 0 0 0 0 0 0 0 0 0 0 0 0 0 0 0 0 0 0 0 0 0 0 0 0 0 0 0 0 0 0 0 0 0 0 0 0 0.00213428096776457 0 0 0 0 0 0 0 0 0 0 0 0 0 0 0 0 0 0 0 0 0 0 0 0 0 0 0 0 0 0 0 0 0 0 0 0 0 0 0 0 0 0 0 0 0 0 0 0 0 0 0 0 0 0 0 0 0 0 0 0 0 0 0 0 0 0 0 0 0 0 0 0 0 0 0 0 0 0 0 0 0 0 0 0 0 0 0 0 0 0 0 0 0 0 0 0.0166872191852677 0.0254894271576909 0 0.00810715624615863 0 0.165589519437509 0 0 0.0581051147842163 0 0 0.00731224014497029 0 0 0 0 0 0 0 0.0211086954085615 0.0131894552456592 0.00522269521767902 0.00701318108441697 0 0 0 0.0419702997984834 0.165493480985077 0 0 0 0 0 0.00376099826554829 0 0 0 0 0 0 0 0.0195179802325034 0 0 0 0 0 0 0 0 0.039822902725796 0 0 0.00313973004132617 0 0 0 0 0 0 0 0 0 0 0 0 0 0 0 0 0 0 0 0 0 0 0 0 0 0.00503523350211601 0 0 0 0 0 0 0 0 0 0 0 0 0 0 0 0 0 0 0 0 0 0 0 0 0 0 0 0 0 0 0 0 0 0.00344604516730921 0 0 0 0 0 0 0 0 0 0 0 0 0 0 0 0 0.0129809603861233 0 0.0600841327383998 0 0.0291206503480534 0.0467419367139893 0.0350175219481606 0 0 0 0.0671778496026599 0.13673129266456 0 0 0 0 0 0 0 0 0 0 0 0 0 0 0 0 0 0 0 0 0
0 0 0 0 0 0 0 0 0 0 0 0 0.00742494763915988 0 0 0 0 0 0 0 0 0 0 0 0 0 0.0243019304378958 0 0 0 0 0 0 0 0 0 0 0 0 0 0 0 0 0 0 0 0 0 0 0 0 0 0 0 0 0 0 0 0 0 0 0 0 0 0 0 0 0 0 0 0 0 0 0 0 0 0 0 0 0 0 0 0 0 0 0 0 0 0 0 0 0 0 0 0 0 0 0 0 0 0 0 0 0 0 0.0178200121403137 0 0.0137471845221525 0 0 0 0 0 0 0.00862064275167606 0.0654705306642459 0.0564293723539074 0 0.0110159536640286 0.0200128885081665 0 0 0 0 0 0 0 0 0 0 0 0 0 0 0 0 0 0 0 0 0 0 0 0 0 0 0 0 0 0 0 0 0 0 0 0 0 0 0 0 0 0 0 0 0 0 0 0.00985891237699953 0.0751577293069825 0 0 0 0.0311924995534402 0 0 0 0 0 0 0 0 0 0 0 0 0 0.0286685528819844 0 0.00988371330896009 0 0 0 0 0 0 0 0 0 0 0 0 0 0 0 0 0 0 0.176485182843122 0 0 0 0 0 0 0 0 0 0 0 0 0 0 0 0 0 0 0 0 0 0 0 0 0 0 0 0 0 0 0 0 0 0 0 0 0 0 0 0 0 0 0 0 0 0 0 0 0 0 0 0 0 0 0.0363727319302634 0.116851567205748 0.113627169424611 0.126020029218084 0 0 0.0510384492682591 0 0 0 0 0 0 0 0 0 0 0 0 0 0 0 0 0 0 0 0 0 0 0 0 0 0 0 0 0 0 0 0 0 0 0 0 0 0 0 0 0 0 0 0 0 0 0 0 0 0
0 0 0 0 0 0 0 0 0 0 0 0 0 0 0 0 0 0 0 0 0 0 0.012609790697674 0 0 0 0 0 0 0 0 0 0 0 0 0 0 0 0 0 0 0 0 0.0080527464423935 0.00989759317371874 0.058395075479077 0 0 0 0 0 0 0 0 0 0 0 0 0 0 0 0 0 0 0.00477477120179787 0.00319006446904627 0 0 0 0 0 0 0 0 0 0 0 0 0 0 0 0 0 0 0 0 0 0 0 0 0 0 0 0 0 0 0 0 0 0 0 0 0 0 0 0 0 0 0 0 0 0 0 0 0 0 0 0 0 0 0 0 0 0 0 0 0 0.12170655089184 0.00198930986552886 0 0 0 0 0 0 0 0 0 0 0 0 0 0 0 0 0 0 0 0 0 0 0 0 0 0 0 0 0 0 0 0 0.0752257151978348 0.0194331641349759 0 0 0.00606885518649087 0.00777060812727103 0 0.0428488794940234 0.0527153071463436 0 0 0.0701333983949008 0 0 0 0 0 0.0473971369035112 0.00638408494668719 0.00790486721698115 0 0 0.0868442660128101 0 0 0 0 0 0.219629376492285 0 0 0 0 0 0 0 0 0 0 0 0 0 0 0 0 0 0 0 0 0 0 0 0 0 0 0 0 0 0.0179373793878643 0 0 0 0 0 0 0 0 0 0 0 0 0 0 0 0 0 0 0 0 0 0 0 0 0 0 0 0.00607795499919369 0 0 0 0 0 0 0 0 0 0 0 0 0 0 0 0 0 0.113013104137751 0 0 0 0 0 0 0 0 0 0 0 0 0 0 0 0 0 0 0 0 0 0 0 0 0 0 0 0 0 0 0 0 0 0 0 0 0 0 0 0 0 0 0 0 0 0 0 0 0 0 0 0 0
0 0 0 0 0 0 0 0 0 0 0 0 0 0 0 0 0 0 0 0 0 0 0 0 0 0 0 0 0 0 0 0.00350371971283915 0 0 0.00285265687311775 0 0 0 0 0 0 0 0 0 0.0100335926947147 0.0078492942765893 0 0 0.0145105872572624 0.00231219521325886 0 0 0 0 0 0 0 0 0 0 0 0 0 0 0.00322647063973618 0 0 0 0 0 0 0 0 0 0 0 0 0 0 0 0 0 0 0 0 0 0 0 0 0 0 0 0 0 0 0 0 0 0 0 0 0 0 0 0 0 0 0 0 0 0 0 0 0 0 0 0 0 0 0 0 0 0 0 0 0 0 0 0 0 0 0 0 0 0 0 0 0 0 0 0 0 0 0 0 0 0 0 0 0 0 0 0 0 0 0 0 0 0 0 0 0 0 0 0 0 0.048578873531086 0.0351388268272952 0 0.0870519392244263 0.33630182630909 0 0 0 0 0 0 0 0 0 0 0 0 0 0 0 0.125496652461998 0 0.0292342353587287 0 0.020764094866639 0 0 0 0 0 0 0 0 0 0 0.0196702285821543 0 0 0 0 0 0.00362458550898706 0 0 0 0 0 0 0 0 0 0 0 0 0 0 0 0.017332496088084 0 0 0 0 0 0 0 0 0 0 0 0 0 0 0 0 0 0 0 0 0 0 0 0 0 0 0 0 0 0 0 0 0 0 0 0 0 0 0 0 0 0.0313409141372088 0 0 0 0 0 0 0 0 0 0 0 0 0 0 0 0 0 0 0.201176810436784 0 0 0 0 0 0 0 0 0 0 0 0 0 0 0 0 0 0 0 0 0 0 0 0 0 0 0 0 0 0 0 0 0 0
0 0 0 0 0 0 0 0 0 0 0 0 0 0 0 0 0 0 0 0 0 0 0 0 0 0 0 0 0 0 0 0 0 0 0 0 0 0 0 0 0 0 0.00859571477546673 0.0160371256554645 0.0079156326522103 0.0535281957338276 0 0 0 0.00739880476000367 0 0 0 0 0 0 0 0 0 0 0 0 0.0140176986361567 0 0.00730316893567042 0 0 0 0 0 0 0 0 0 0 0 0 0 0 0 0 0 0 0 0 0 0 0 0 0 0 0 0 0 0 0 0 0 0 0 0 0 0 0 0 0 0 0 0 0 0 0 0 0 0 0 0 0 0 0 0 0 0 0 0 0 0 0 0 0 0 0 0 0 0 0 0 0 0 0 0 0 0 0 0 0 0 0 0 0 0 0 0 0 0 0 0 0 0 0 0 0 0 0 0 0 0 0.0555751070687579 0.111911374241241 0 0.225936698463602 0 0 0 0 0 0 0 0 0 0 0 0 0 0 0 0.00431515869186844 0 0 0 0.0600229714650026 0 0 0 0 0 0.0107900744762704 0 0 0 0 0.0172942939493534 0 0 0.0661804729306772 0 0 0 0 0 0 0 0 0 0 0 0 0 0 0 0 0 0 0.207620884206587 0 0 0 0 0 0 0 0 0 0 0 0 0 0 0 0 0 0 0 0 0 0 0 0 0 0 0 0 0 0 0 0 0 0 0 0 0 0 0 0 0 0 0 0 0 0 0 0 0 0 0 0 0 0 0 0 0 0 0 0 0.12555662335784 0 0 0 0 0 0 0 0 0 0 0 0 0 0 0 0 0 0 0 0 0 0 0 0 0 0 0 0 0 0 0 0 0 0
0 0 0 0 0 0 0 0 0 0 0 0 0 0 0 0 0 0 0 0 0 0 0 0 0.00428720542516704 0 0 0 0 0 0 0 0 0 0 0 0 0 0 0 0 0 0 0 0.00201472154843784 0 0 0 0 0 0 0 0 0 0 0 0 0 0 0 0 0 0.0169211127838071 0 0 0 0 0 0 0 0 0 0 0 0 0 0 0 0 0 0 0 0 0 0 0 0 0 0 0 0 0 0 0 0 0 0 0 0 0 0 0 0 0 0 0 0 0 0 0 0 0 0 0 0 0 0 0 0 0 0 0 0 0 0 0 0 0 0 0 0 0 0 0 0 0 0 0 0 0 0 0 0 0 0 0 0 0 0 0 0 0 0 0 0 0 0 0 0 0 0 0 0 0 0 0 0 0 0.204720923564929 0.106985274669658 0 0 0 0 0 0 0 0 0.00571387883277859 0 0 0 0 0 0 0 0.103087861613741 0 0.0308135591780794 0 0.0373145504857279 0 0 0 0 0 0.00580019445780737 0 0 0 0 0.0261974361227651 0 0 0.00402099655905124 0 0 0.00380981466671837 0 0 0 0 0 0 0 0 0 0 0 0.0105903804132408 0 0 0 0.178182633548608 0 0 0 0 0 0 0 0 0 0 0 0 0.00262237991185011 0 0 0 0 0 0 0 0 0 0 0 0 0 0 0 0 0 0 0 0 0 0.00345426840768811 0 0 0 0 0 0 0 0 0 0 0 0 0 0 0 0 0 0 0 0 0 0 0 0 0 0.249222805924253 0 0 0 0 0 0 0 0 0 0 0 0 0 0 0 0.00132053162884892 0 0.00291947025684261 0 0 0 0 0 0 0 0 0 0 0 0 0 0 0 0
0 0 0 0 0 0 0 0 0 0 0 0 0 0 0 0 0 0 0 0 0 0 0 0 0 0 0 0 0 0 0 0 0 0 0 0 0 0 0 0 0 0 0 0 0 0.113894201862646 0 0 0 0 0 0 0 0 0 0 0 0 0 0 0 0 0 0 0 0 0 0 0 0 0 0 0 0 0 0 0 0 0 0 0 0 0 0 0 0 0 0 0 0 0 0 0 0 0 0 0 0 0 0 0 0 0 0 0 0 0 0 0 0 0 0 0 0 0 0 0 0 0 0 0 0 0 0 0 0 0 0.330258294398914 0.103175984158024 0 0 0 0 0 0 0 0 0 0 0 0 0 0 0 0 0 0 0 0 0 0 0 0 0 0 0 0 0 0 0 0 0 0 0 0 0 0 0 0 0 0 0 0 0 0 0 0 0 0 0 0 0 0 0 0 0 0 0 0 0 0 0 0 0 0 0 0 0 0 0 0 0 0 0 0 0 0 0 0 0 0 0 0 0 0 0 0 0 0 0 0 0 0 0 0 0 0 0 0 0 0 0 0 0 0 0 0 0 0 0 0 0 0 0 0 0 0 0 0 0 0 0 0 0 0 0 0 0 0 0 0 0 0 0 0 0.452671519580416 0 0 0 0 0 0 0 0 0 0 0 0 0 0 0 0 0 0 0 0 0 0 0 0 0 0 0 0 0 0 0 0 0 0 0 0 0 0 0 0 0 0 0 0 0 0 0 0 0 0 0 0 0
0 0 0 0 0 0 0 0 0 0 0 0 0 0 0 0 0 0 0 0 0 0 0 0 0 0 0.0883418798416564 0.0304459778583228 0 0 0 0 0 0 0 0 0 0 0 0 0 0 0 0 0 0 0 0 0 0 0.00448298842049975 0 0.0449389130856465 0 0 0 0 0 0 0 0 0 0 0 0 0.0237112626479968 0 0 0 0 0 0 0 0 0 0 0 0 0 0 0 0 0 0 0 0 0 0 0 0 0 0 0 0 0 0 0 0 0 0 0 0 0 0 0.0177141296855338 0 0.0260773510243386 0.0874049421962322 0 0 0 0 0 0 0 0 0 0 0 0 0 0 0.0386454661035716 0 0 0 0 0.0367378838166798 0.00401059493615487 0 0 0 0 0 0 0 0 0 0 0 0 0 0 0 0 0 0 0 0 0 0 0 0 0 0 0 0 0 0 0 0 0 0 0 0 0 0.0476143311616802 0.135827088972816 0 0 0 0 0 0 0 0 0 0 0 0 0 0 0 0 0 0 0 0 0 0 0 0 0 0 0 0 0 0 0 0 0 0 0 0 0 0 0 0 0 0 0 0 0 0 0 0 0 0 0 0 0 0 0 0 0 0 0 0 0 0 0 0 0 0 0 0 0 0 0 0 0 0 0 0 0 0 0 0 0 0 0 0 0 0 0 0 0 0 0 0 0 0 0 0.12707886752255 0.0213837345784267 0.147844656501408 0 0 0 0 0.0771727450381948 0.0405671866082907 0 0 0 0 0 0 0 0 0 0 0 0 0 0 0 0 0 0 0 0 0 0 0 0 0 0 0 0 0 0 0 0 0 0 0 0 0 0 0 0 0 0 0 0 0 0 0
0 0 0 0 0 0 0 0 0 0 0 0 0 0 0 0 0 0 0 0 0 0 0 0 0 0 0 0.0311803515410052 0 0 0 0 0 0 0 0 0 0 0 0 0 0 0 0 0 0 0.00422675803213533 0 0 0 0 0 0 0 0 0 0 0 0.0065901318276417 0.0532193764700159 0 0 0 0 0 0 0 0 0 0 0 0 0 0 0 0.00452472378408454 0 0 0 0 0 0 0 0 0 0 0 0 0 0 0 0 0 0 0 0 0 0 0 0 0 0 0 0 0 0 0 0 0 0 0 0 0 0 0 0 0 0 0 0 0 0.00877800129842545 0 0 0 0 0 0.0628876051199008 0.087219068536974 0 0 0 0 0 0 0 0 0 0 0 0 0 0 0 0 0 0 0 0 0 0 0 0 0 0 0 0 0 0 0 0 0 0 0 0 0 0 0 0 0 0 0 0 0 0 0 0 0 0 0 0 0 0 0 0 0 0 0 0 0 0 0 0 0 0 0 0 0 0 0 0 0 0 0 0 0 0 0 0.0539963275753436 0.110824077109896 0 0 0 0 0 0.0127854070913293 0 0 0 0 0 0 0 0 0 0 0.0508722044569852 0 0 0 0 0 0 0 0 0 0 0 0 0 0 0 0 0 0 0 0 0 0 0 0 0 0 0 0 0 0 0 0 0 0 0 0 0 0 0 0 0 0 0 0 0.0162400170472281 0 0.0238475135121184 0.148192955824052 0.0240026271564636 0.0144047611193589 0.0639927094302579 0.0218219114607878 0 0 0.115277334014423 0 0.0540847618577942 0 0 0 0 0 0 0 0 0 0 0 0 0 0 0 0 0 0 0 0 0 0 0.031031375733779 0 0 0 0 0 0 0 0 0 0 0 0
0 0 0 0 0 0 0 0 0 0 0 0 0 0 0 0 0 0 0 0 0 0 0 0 0 0 0 0 0 0 0 0 0 0 0 0 0 0 0 0 0 0 0 0 0 0 0 0 0 0 0 0 0 0 0 0 0 0 0 0 0 0 0 0 0 0 0 0 0 0 0 0 0 0 0 0 0 0 0 0 0 0 0 0 0 0 0 0 0 0 0 0 0 0 0 0 0 0 0 0 0 0 0 0 0 0 0 0 0 0 0 0 0 0 0 0 0 0 0 0 0 0 0 0 0 0 0 0 0 0 0 0 0 0 0 0 0 0 0 0 0 0 0 0 0 0 0 0 0 0 0 0 0 0 0 0 0 0 0.237597531382622 0 0 0.0361591953115357 0 0 0 0 0 0 0 0 0 0 0 0 0 0.601939687956156 0 0 0 0 0 0 0 0 0 0 0 0 0 0 0 0 0 0 0 0 0 0 0 0 0 0 0 0 0 0 0 0 0 0 0 0 0 0 0 0 0 0 0 0 0.0681782117561002 0 0 0 0 0 0 0 0 0 0 0 0 0 0 0 0 0 0 0 0 0 0 0 0 0 0 0 0 0 0 0 0 0 0 0 0 0 0 0 0 0 0 0 0 0 0 0 0 0 0 0 0 0 0.0561253735935854 0 0 0 0 0 0 0 0 0 0 0 0 0 0 0 0 0 0 0 0 0 0 0 0 0 0 0 0 0 0 0 0 0 0 0 0 0 0 0 0 0 0 0 0
0 0 0 0 0 0 0 0 0 0 0 0 0 0 0 0 0 0 0 0 0 0 0 0 0 0 0 0 0 0 0 0 0 0 0 0 0 0 0 0 0 0 0 0 0 0 0 0 0 0 0 0 0 0 0 0 0 0 0 0 0 0 0 0 0 0 0 0 0 0 0 0 0 0 0 0 0 0 0 0 0 0 0 0 0 0 0 0 0 0 0 0 0 0 0 0 0 0 0 0 0 0 0 0 0 0 0 0 0 0 0 0 0 0 0 0 0 0 0 0 0 0 0 0 0 0 0 0 0 0 0 0 0 0 0 0 0 0 0 0 0 0 0 0 0 0 0 0 0 0 0 0 0 0 0 0.00738391376882892 0.107101319769738 0.0294209997088034 0.0318865140376738 0 0.0326336020812072 0.115574519347064 0.0520580067668745 0.0119383733595724 0.135915771650249 0.013745405609472 0 0 0 0 0 0 0 0 0.103836342216059 0 0.035366720107504 0.00588570337620912 0.0299756983267524 0.00313652800770608 0.00917105242316812 0 0 0 0 0 0 0 0 0 0 0 0.0141766833492497 0 0 0 0 0 0 0 0 0 0 0.00238292857930591 0.00234860809791142 0 0 0 0 0 0 0.0126708086981191 0 0 0 0 0 0 0 0 0.00506343599276814 0 0 0 0 0 0 0 0 0 0 0 0.00238813077022812 0 0 0.00225229834191248 0 0.00233960260513671 0 0 0 0 0 0 0 0 0 0 0 0 0 0 0 0 0 0 0 0 0 0 0 0 0 0 0 0 0 0.0060520782901113 0.00531472995532301 0 0 0 0 0 0.0524285442216081 0 0 0.00580517758374855 0 0.0284673076055886 0 0 0.128228345084596 0 0 0 0 0 0 0 0 0 0 0 0 0 0.00505085026751139 0 0 0 0 0 0 0 0 0 0 0 0 0 0 0 0 0 0 0 0 0 0
0 0 0 0 0 0 0 0 0 0 0 0 0 0 0 0 0 0 0 0 0 0 0 0 0 0 0 0 0 0 0 0 0 0 0 0 0 0 0 0 0 0 0 0 0 0 0 0 0 0 0 0 0 0 0 0 0 0 0 0 0 0 0 0 0 0 0 0 0 0 0 0 0 0 0 0 0 0 0 0 0 0 0 0 0 0 0 0 0 0 0 0 0 0 0 0 0 0 0 0 0 0 0 0 0 0 0 0 0 0 0 0 0 0 0 0 0 0 0 0 0 0 0 0 0 0 0 0 0 0 0 0 0 0 0 0 0 0 0 0 0 0 0 0 0 0 0 0 0 0 0 0 0 0 0 0 0.0250927732155847 0 0 0.0727613463661251 0.0251476755922931 0.013323071763817 0 0 0 0.0270247797543096 0 0 0 0 0 0 0 0 0 0.111284306434057 0 0.127421086646956 0 0.0752653807145544 0 0 0.0111484634710773 0.0118610324708439 0 0 0 0 0 0 0 0 0 0 0 0 0 0 0 0 0 0 0 0 0 0 0.130900468960042 0 0 0 0 0 0 0 0.0113908534538855 0 0 0 0 0 0 0 0 0 0 0 0 0 0 0 0 0 0 0 0 0.00802074907508045 0 0 0 0 0 0 0 0 0 0 0 0 0 0 0 0 0 0 0 0 0 0 0 0 0 0 0.0109738044877076 0 0 0 0 0 0 0 0 0 0 0 0.0174666175407397 0 0 0 0 0 0 0 0 0 0 0 0.0261880216581654 0.0264474995865084 0.089422228121171 0 0.0423878746864218 0.03561918055986 0 0 0 0 0.0576565427815319 0.0431962426592674 0 0 0 0 0 0 0 0 0 0 0 0 0 0 0 0 0 0 0 0 0
0 0 0 0 0 0 0 0 0 0 0 0 0 0 0 0 0 0 0 0 0 0 0 0 0 0 0 0 0 0 0 0 0 0 0 0 0 0 0 0 0 0 0 0 0 0 0 0 0 0 0 0 0 0 0 0 0 0 0 0 0 0 0 0 0 0 0 0 0 0 0 0 0 0 0 0 0 0 0 0 0 0 0 0 0 0 0 0 0 0 0 0 0 0 0 0 0 0 0 0 0 0 0 0 0 0 0 0 0 0 0 0 0 0 0 0 0 0 0 0 0 0 0 0 0 0 0 0 0 0 0 0 0 0 0 0 0 0 0 0 0 0 0 0 0 0 0 0 0 0 0 0 0 0 0 0.0161042116058317 0 0 0 0 0 0 0.013023676088019 0 0 0.00813027621404597 0 0 0 0 0 0 0 0 0 0.0140706066534132 0.0968091969935447 0 0 0.148105745483636 0 0.0469441660430718 0.0767964292221155 0 0 0 0 0 0 0.0149608361468777 0 0 0 0 0 0 0.0082993322054058 0.0311818735884294 0 0 0 0 0 0 0 0 0.0604799759129099 0 0 0 0 0 0 0 0 0 0 0 0 0 0 0 0 0.0103728317430346 0 0 0 0 0 0 0 0 0 0 0 0.0209269293550739 0 0 0 0.0105787459638263 0.0367068994057628 0.00648192812603502 0 0.00660010513732387 0 0 0.0278949776903917 0 0.0426604183586628 0 0 0 0 0 0 0 0 0 0 0 0 0 0 0 0 0 0 0 0 0 0 0 0 0 0 0 0 0 0 0 0 0 0 0 0 0.0158316507351579 0 0 0 0 0 0 0.0393581427685879 0 0.0157281589598114 0.192972112554389 0.0134271854105375 0.0255535876341042 0 0 0 0 0 0 0 0 0 0 0 0 0 0 0 0 0 0 0 0 0
0 0 0 0 0 0 0 0 0 0 0 0 0 0 0 0 0 0 0 0 0 0 0 0 0 0 0 0 0 0 0 0 0 0 0 0 0 0 0 0 0 0 0 0 0 0 0 0 0 0 0 0 0 0 0 0 0 0 0 0 0 0 0.0222470055118386 0 0 0 0 0 0 0 0 0 0 0 0 0 0 0 0 0 0 0 0 0 0 0 0 0 0 0 0 0 0 0 0 0 0 0 0 0 0 0 0 0 0 0 0 0 0 0 0 0 0 0 0 0 0 0 0 0 0 0 0 0 0 0 0 0 0 0 0 0 0 0 0 0 0 0 0 0 0 0 0 0 0 0 0 0 0 0 0 0 0 0 0 0 0.0926238838143527 0 0.00612599165684926 0 0 0.211902955490863 0.0582403840730496 0 0 0.0051064176980476 0 0.0415812042871413 0 0 0.010041421262111 0 0 0 0 0.0335177167563292 0 0 0 0 0.0537046713301623 0 0.0235430759491774 0.20366118471629 0 0 0 0 0 0.0721661211389714 0 0.00537598271536161 0.0069552144628318 0 0 0 0 0 0 0 0 0 0 0 0.0029899581945727 0 0 0 0 0 0 0 0 0 0 0 0 0.00374271041187062 0 0.0623298921414252 0 0 0.0193235413621845 0.0265462839874593 0 0 0 0 0 0 0 0 0 0 0 0 0 0 0 0 0 0 0 0 0 0 0 0 0 0 0 0 0 0 0 0 0 0 0 0 0 0 0 0 0 0 0 0 0 0 0 0 0 0 0 0 0 0 0 0 0 0 0 0 0 0 0.0109375781722032 0 0 0.00711557492449413 0 0 0.0153402249504573 0 0 0 0 0 0 0 0 0 0 0 0 0 0 0 0.00488100499195568 0 0 0 0 0 0 0 0 0 0
0 0 0 0 0 0 0 0 0 0 0 0 0 0 0 0 0 0 0 0 0 0 0 0 0 0 0 0 0 0 0 0 0 0 0 0 0 0 0 0 0 0 0 0 0 0 0 0 0 0 0 0 0 0 0 0 0 0 0 0 0 0 0 0 0 0 0 0 0 0 0 0 0 0 0 0 0 0 0 0 0 0 0 0 0 0 0 0 0 0 0 0 0 0 0 0 0 0 0 0 0 0 0 0 0 0 0 0 0 0 0 0 0 0 0 0 0 0 0 0 0 0 0 0 0 0 0 0 0 0 0 0 0 0 0 0 0 0 0 0 0 0 0 0 0 0 0 0 0 0 0 0 0 0 0 0.0448296954958311 0.0253375800322975 0 0 0 0 0 0.147684746487603 0 0 0 0 0.0286136036873367 0 0 0 0 0 0 0 0.0179177400925496 0.136643880658384 0.353908927276356 0 0 0 0.0355949432463024 0.0686625046386587 0 0 0 0 0 0 0.0446961761383497 0 0 0 0 0 0 0 0 0 0 0 0 0 0 0 0 0 0 0 0 0 0 0 0 0 0 0 0 0 0 0 0 0 0.0193789067063572 0 0 0 0 0 0 0 0 0 0 0 0 0 0 0 0 0 0 0 0 0 0 0 0 0 0 0 0 0 0 0 0 0 0 0 0 0 0 0 0 0 0 0 0 0 0 0 0.0177028096939536 0 0 0 0 0 0 0 0 0 0 0 0 0 0 0 0 0 0 0 0 0.0474659074999265 0 0 0 0 0 0 0 0.0115625783460932 0 0 0 0 0 0 0 0 0 0 0 0 0 0 0 0 0 0
0 0 0 0 0 0 0 0 0 0 0 0 0 0 0 0 0 0 0 0 0 0 0 0 0 0 0 0 0 0 0 0 0 0 0 0 0 0 0 0 0 0 0 0 0 0 0 0 0 0 0 0 0 0 0 0 0 0 0 0 0 0 0 0 0 0 0 0 0 0 0 0 0 0 0 0 0 0 0 0 0 0 0 0 0 0 0 0 0 0 0 0 0 0 0 0 0 0 0 0 0 0 0 0 0 0 0 0 0 0 0 0 0 0 0 0 0 0 0 0 0 0 0 0 0 0 0 0 0 0 0 0 0 0 0 0 0 0 0 0 0 0 0 0 0 0 0 0 0 0 0 0 0 0 0 0 0.0820200219708302 0 0 0 0 0.165711549924544 0.182943713042698 0 0 0 0 0.0296064126509436 0 0 0 0 0 0 0 0.0437794747582529 0 0 0.229275852407426 0 0 0 0 0.111574027676048 0 0 0 0 0 0.0157775799773837 0 0 0 0 0 0 0 0 0 0 0 0 0 0 0 0 0 0 0 0 0 0 0 0 0 0 0 0 0 0 0 0 0 0 0 0 0 0 0 0 0 0 0 0 0 0 0 0 0 0 0 0 0 0 0 0 0 0 0 0 0 0 0 0 0 0 0 0 0 0 0 0 0 0 0 0 0 0 0 0 0 0.0250326040939987 0 0 0 0 0 0 0 0 0 0 0 0 0 0 0 0 0 0 0 0 0.114278763497875 0 0 0 0 0 0 0 0 0 0 0 0 0 0 0 0 0 0 0 0 0 0 0 0 0 0
0 0 0 0 0 0 0 0 0 0 0 0 0 0 0 0 0 0 0 0 0 0 0 0 0 0 0 0 0 0 0 0 0 0 0 0 0 0 0 0 0 0 0 0 0 0 0 0 0 0 0 0 0 0 0 0 0 0 0 0 0 0 0 0 0 0 0 0 0 0 0 0 0 0 0 0 0 0 0 0 0 0 0 0 0 0 0 0 0 0 0 0 0 0 0 0 0 0 0 0 0 0 0 0 0 0 0 0 0 0 0 0 0 0 0 0 0 0 0 0 0 0 0 0 0 0 0 0 0 0 0 0 0 0 0 0 0 0 0 0 0 0 0 0 0 0 0 0 0 0 0 0 0 0 0 0 0.0461277315108973 0 0 0 0 0.0503630038462491 0.0476654761318011 0 0 0 0 0 0 0 0 0 0 0 0 0 0 0.0448026314395617 0 0.0142164312083793 0 0 0.330870463900346 0 0 0 0 0 0 0 0 0 0 0 0 0 0 0 0 0 0 0 0 0 0 0 0 0 0 0 0 0 0 0 0 0 0 0 0 0 0 0 0.048153415547127 0 0 0 0 0 0 0 0 0 0 0 0 0 0 0 0 0.00831013581196671 0 0 0 0 0 0 0 0 0 0 0 0 0 0 0 0 0 0 0 0 0 0 0 0 0 0 0 0 0 0 0 0 0 0 0 0 0 0 0 0 0 0 0 0 0 0.031883674895478 0.00743366811859426 0 0 0.0211678118941498 0 0 0.0279415610706278 0 0.314010446071772 0 0 0 0 0 0 0 0 0 0 0 0 0 0 0.00705354855304926 0 0 0 0 0 0 0 0 0
0 0 0 0 0 0 0 0 0 0 0 0 0 0 0 0 0 0 0 0 0 0 0 0.00259841535909625 0 0 0 0 0 0 0 0 0 0 0 0 0 0 0 0 0 0 0 0 0 0 0 0 0 0 0 0 0 0 0 0 0 0 0 0 0.00562466662303438 0 0 0 0 0 0 0 0 0 0 0 0 0 0 0 0 0 0 0 0 0 0 0 0 0 0 0 0 0 0 0 0 0 0 0 0 0 0 0 0 0 0 0 0 0 0 0 0 0 0 0 0 0 0 0 0 0 0 0 0 0 0 0 0 0 0 0 0 0 0 0 0 0 0 0 0 0 0 0 0 0 0 0 0 0 0 0 0 0 0 0 0 0 0 0.00446596262525907 0.0387592916640804 0 0.00386300885505678 0.00502810307372871 0.00244354073705844 0.0703187871217107 0.00714670352117219 0 0 0.0171071455776534 0 0 0 0 0 0 0 0 0 0 0.00221776328883901 0.0201078616723395 0.0131794534196347 0.0075235860369959 0 0.0907738943275979 0 0.042439676246761 0 0.00243768092713744 0 0 0 0 0 0 0 0 0 0 0 0.00270275083114364 0 0 0 0 0.00732644625301169 0.00675585856949519 0.0271093216415262 0 0 0 0 0 0 0 0 0.0802264110547969 0 0 0 0 0 0.0150409120934763 0 0 0.0487432452760553 0.00278807752814982 0.0141470007191159 0 0 0 0 0 0.0025075417124878 0 0.00634372969484272 0 0 0 0 0 0 0.0123120280191309 0 0 0 0 0 0.00305397491028458 0 0 0 0 0 0 0 0 0 0 0 0 0 0 0 0 0.000643462338851168 0 0 0 0 0 0 0 0 0 0 0 0 0 0 0 0 0 0 0 0 0 0.0216842645380742 0.00662720437919451 0.00798854514498491 0 0.00179467173747583 0.00632051733015989 0.00986080667380535 0 0.241249318624931 0.0233919096963089 0.0874740984055642 0 0.00381178065269204 0.00517806534023286 0 0 0 0 0 0 0 0 0 0 0 0.0188825157570527 0 0 0 0 0 0 0 0 0
0 0 0 0 0 0 0 0 0 0 0 0 0 0 0 0 0 0 0 0 0 0 0 0 0 0 0 0 0 0 0 0 0 0 0 0 0 0 0 0 0 0 0 0 0 0 0 0 0 0 0 0 0 0 0 0 0 0 0 0 0.00162439988162019 0 0 0 0 0 0 0 0 0 0 0 0 0 0 0 0 0 0 0 0 0 0 0 0 0 0 0 0 0 0 0 0 0 0 0 0 0 0 0 0 0 0 0 0 0 0 0 0 0 0 0 0 0 0 0 0 0 0 0 0 0 0 0 0 0 0 0 0 0 0 0 0 0 0 0 0 0 0 0 0 0 0 0 0 0 0 0 0 0 0 0 0 0 0 0 0.0156365247801936 0.0419831744895556 0 0 0 0.23804591787647 0.00433951756776101 0.0122255992679873 0.0574651265250661 0.0947196509859643 0 0.0598885803557527 0 0 0 0 0 0 0 0 0.00331319035415913 0 0.160090728193216 0 0.020543515848437 0 0.0595930729505967 0 0 0 0 0 0 0.0855392741418541 0 0.00411656533079884 0 0 0 0 0 0 0 0 0 0 0 0 0 0 0 0 0 0.00172336210741792 0 0 0 0 0 0 0 0 0 0.0337451350383637 0 0 0 0.0150973942686104 0 0 0 0 0 0 0 0 0 0 0 0 0 0 0 0 0 0 0 0 0 0 0 0 0 0 0 0 0 0 0 0 0 0 0 0 0 0 0 0 0 0 0 0 0 0.00194814846925504 0 0 0 0 0 0 0 0 0 0 0 0 0 0 0 0 0 0 0 0 0 0 0.0572401404841624 0 0 0 0.00982530420177096 0.0212956768809872 0 0 0 0 0 0 0 0 0 0 0 0 0 0 0 0 0 0 0 0 0
0 0 0 0 0 0 0 0 0 0 0 0 0 0 0 0 0 0 0 0 0 0 0 0 0 0 0 0 0 0 0 0 0 0 0 0 0 0 0 0 0 0 0 0 0 0 0 0 0 0 0 0 0 0 0 0 0 0 0 0 0 0 0.0992316493733366 0 0 0 0 0 0 0 0 0 0 0 0 0 0 0.0475092033427923 0 0 0 0 0 0 0 0 0 0 0 0 0 0 0 0 0 0 0 0 0 0 0 0 0 0 0 0 0 0 0 0 0 0 0 0 0 0 0 0 0 0 0 0 0 0 0 0 0 0 0 0 0 0 0 0 0 0 0 0 0 0 0 0 0 0 0 0 0 0 0 0 0 0 0 0 0 0 0 0 0 0 0 0 0 0 0 0 0 0 0 0 0 0 0 0 0 0 0 0 0 0 0 0 0 0 0 0.745064300711469 0 0 0 0 0 0 0 0 0 0 0 0 0 0 0 0 0 0.0681611836510691 0 0 0 0 0 0 0 0 0 0 0 0 0 0 0 0 0 0 0 0 0 0 0 0 0 0 0 0 0.0400336629213334 0 0 0 0 0 0 0 0 0 0 0 0 0 0 0 0 0 0 0 0 0 0 0 0 0 0 0 0 0 0 0 0 0 0 0 0 0 0 0 0 0 0 0 0 0 0 0 0 0 0 0 0 0 0 0 0 0 0 0 0 0 0 0 0 0 0 0 0 0 0 0 0 0 0 0 0 0 0 0 0 0 0 0 0 0 0
0 0 0 0 0 0 0 0 0 0 0 0 0 0 0 0 0 0 0 0 0.0308345606348194 0 0 0 0 0 0 0 0 0 0 0 0 0 0 0 0 0 0 0 0 0 0 0 0 0 0 0 0 0 0 0 0 0 0 0 0 0 0 0 0 0 0.0661845724456954 0 0 0 0 0 0 0 0 0 0 0 0 0 0 0.0623156037347671 0 0 0 0 0 0 0 0 0 0 0 0 0 0 0 0 0 0 0 0 0 0 0 0 0 0 0 0 0 0 0 0 0 0 0 0 0 0 0 0 0 0 0 0 0 0 0 0 0 0 0 0 0 0 0 0.029729567731774 0 0 0 0 0 0 0 0 0 0 0 0 0 0 0 0 0 0 0 0 0 0 0 0 0 0 0 0 0 0 0 0 0 0 0 0 0 0 0 0 0 0 0 0 0 0 0 0 0.0156562635990487 0 0.216702163997678 0 0 0 0 0 0 0 0 0 0 0 0 0 0.0186900943924399 0.0237820636520718 0 0 0 0.085668617484548 0 0 0 0 0 0 0 0 0.0460804988942028 0 0 0 0 0 0 0 0 0 0 0 0 0 0 0.0416469510768122 0.0224615239525403 0.0205159173026191 0 0 0.258519086513113 0 0 0 0.00726072917943713 0.00330793661279576 0 0 0 0 0 0 0 0 0 0.00425522903777563 0 0 0 0 0 0 0 0 0 0.00806957146449735 0 0 0 0 0 0 0 0 0 0 0 0 0 0 0 0 0 0 0 0 0 0 0 0 0 0 0 0 0 0 0 0 0 0 0.0150781001504267 0 0 0 0 0 0 0 0.00918388955343423 0.00898269796195632 0 0 0 0 0 0 0 0.00507436062754744 0 0 0 0 0 0 0 0 0
0 0 0 0 0 0 0 0 0 0 0 0 0 0 0 0 0 0 0 0 0 0 0 0 0 0 0 0 0 0 0 0.0157302969189632 0 0 0.015575284412077 0 0 0 0 0 0 0 0 0 0 0 0 0 0.00818290360645325 0 0 0 0 0 0 0 0 0 0 0 0 0 0 0 0 0 0 0 0 0 0 0 0 0 0 0 0 0 0 0 0 0 0 0 0 0 0 0 0 0 0 0 0 0 0 0 0 0 0 0 0 0 0 0 0 0 0 0 0 0 0 0 0 0 0 0 0 0 0 0 0 0 0 0 0 0 0 0 0 0 0 0 0 0 0 0 0 0 0 0 0 0 0 0 0 0 0 0 0 0 0 0 0 0 0 0 0 0 0 0 0 0 0 0 0 0 0.0204705359737029 0 0.138637843543502 0.0037080932415592 0.187078628629459 0 0 0 0 0 0 0 0 0 0 0 0 0 0 0 0 0.014092399411438 0.206729224620839 0 0.0346610242928285 0 0 0 0.00914525147717155 0 0.00229369267756644 0 0 0 0 0.00920751877259471 0 0 0 0 0 0.0160745692238154 0 0 0 0 0 0 0 0 0 0 0 0 0 0 0 0.0106799838542161 0 0 0 0 0 0 0 0 0 0 0 0 0 0 0.00808075917863345 0 0 0 0.0136821139834082 0.00473165651731498 0 0 0 0 0 0 0 0 0 0 0 0 0 0 0.0836542409186687 0 0 0 0 0 0 0 0 0 0 0 0 0 0 0 0 0 0 0 0 0 0 0 0 0 0.134654223318837 0 0 0 0 0 0 0 0 0 0 0 0 0 0 0.00219816206602167 0.00596675367455644 0.00381028020023339 0.023251842203687 0 0 0 0 0 0 0 0 0 0 0 0 0.0135105762068809 0 0 0.0141921410755729
0 0 0 0 0 0 0 0 0 0 0 0 0 0 0 0 0 0 0 0 0 0 0 0 0 0 0 0 0 0 0 0 0 0 0 0 0 0 0 0 0 0 0 0 0 0 0 0 0 0 0 0 0 0 0.00673830640576062 0 0 0 0 0 0 0 0 0 0 0 0 0 0 0 0 0 0 0 0 0 0 0 0 0 0 0 0 0 0 0 0 0 0 0 0 0 0 0 0 0 0 0 0 0 0 0 0 0.00225640742342542 0 0 0 0 0 0 0 0 0 0 0 0 0 0 0 0 0 0 0 0 0 0 0 0 0 0 0 0 0 0 0 0 0 0 0.0023880065457615 0 0 0 0 0 0 0 0 0 0 0 0 0 0 0 0 0 0 0 0 0 0 0 0 0 0 0 0 0 0 0 0 0 0 0 0 0 0 0 0 0 0 0 0 0 0 0 0.0120700250206131 0 0.0392152210807624 0 0.00312153063764167 0 0 0 0.0410476641729961 0 0 0 0 0 0 0 0 0 0.00243756836202631 0 0 0 0 0 0 0 0 0 0.109146032055184 0.0755575039497908 0 0 0 0 0 0 0.0057143626947134 0 0 0 0 0 0 0 0 0 0 0 0 0 0.00792832890802164 0.0180886476479068 0 0 0 0 0 0 0 0 0 0 0 0 0 0 0 0 0 0 0 0 0.109260300354978 0 0.00517173893921368 0 0 0 0 0 0 0 0 0 0 0 0 0 0 0 0 0 0 0 0 0 0 0 0.00323783491338426 0 0 0 0 0 0 0 0 0 0 0 0 0 0 0.0102068485335342 0.018463634961582 0.010694386335016 0.00977251455338383 0.0155530119626383 0.0614052775019985 0 0 0 0 0.0187316153455411 0 0 0 0.00453364731455009 0 0 0 0 0.407259584379577
0 0 0 0 0 0 0 0 0 0 0 0 0 0 0 0 0 0 0 0 0 0 0 0 0 0 0 0 0 0 0 0.00946623814450993 0 0 0.0463271920288338 0 0 0 0 0 0 0 0 0 0 0 0 0 0 0 0 0 0 0 0.0124058560298892 0 0 0 0 0 0 0 0 0 0 0 0 0 0 0 0 0 0 0 0 0 0 0 0 0 0 0 0 0 0 0 0 0 0 0 0 0 0 0 0 0 0 0 0 0 0 0 0 0 0 0 0 0 0 0 0 0 0 0 0 0 0 0 0 0 0 0 0 0 0 0 0 0 0 0 0 0 0 0 0 0 0 0 0 0 0 0 0 0 0 0 0 0 0.00480797740561257 0 0 0 0.0139844971136729 0 0 0 0 0 0 0 0 0 0 0 0 0 0.00820601565467484 0 0.0375517474267368 0 0.0650200457901866 0 0 0 0 0 0 0 0 0 0 0 0 0 0 0 0.240375740344406 0.0532378122238112 0 0 0.0250115209942347 0 0 0 0.0115858149770221 0 0.00382283871318228 0 0 0 0 0.00242069957825804 0 0 0 0 0 0.0442109225803948 0 0 0 0 0 0 0 0 0 0 0 0 0 0 0 0.0067955435424903 0 0 0 0 0 0 0 0 0 0 0 0 0 0.00376579934049174 0.00622937692151482 0 0 0 0.011041911094425 0.00390938318425989 0 0 0 0 0.00222651302676019 0 0 0 0 0 0 0 0 0 0.186013999598936 0 0.00299080949250757 0 0 0 0 0 0 0 0 0 0 0 0 0 0 0 0 0 0 0 0 0 0 0 0.0426761189995803 0 0 0 0 0 0 0 0 0 0 0 0 0 0 0.00532692629255637 0.00654699664523606 0.0100957842860301 0.0317299819157906 0 0 0 0 0 0 0 0 0 0 0 0 0.0269168714796972 0 0.0293443925698445 0.045954672604453
0 0 0 0 0 0 0 0 0 0 0 0 0 0 0 0 0 0 0 0 0 0 0 0 0 0 0 0 0 0 0 0 0 0 0 0 0 0 0 0 0 0 0.0112080680212393 0.0104898116571376 0 0.0238780346075183 0 0 0 0 0 0 0 0 0 0 0 0 0 0 0 0 0 0 0 0 0 0 0 0 0 0 0 0 0 0 0 0 0 0 0 0 0 0 0 0 0 0 0 0 0 0 0 0 0 0 0 0 0 0 0 0 0 0 0 0 0 0 0 0 0 0 0 0 0 0 0 0 0 0 0 0 0 0 0 0 0 0 0 0 0 0 0 0 0 0 0 0 0 0 0 0 0 0 0 0 0 0 0 0 0 0 0 0 0 0 0 0 0 0 0 0.0636127353715496 0.0139958778583639 0 0 0.00301286529986361 0 0.211987709458844 0 0 0 0 0 0 0 0 0 0.00769877860758435 0.0793978352193308 0.00962535426623355 0.00406601929463709 0 0 0.119724475992547 0 0 0 0 0 0 0 0.0704609904983657 0 0 0 0 0 0 0 0 0 0 0 0 0 0.0168998545936459 0 0 0.0236696162949412 0 0 0 0 0 0 0 0 0 0 0.0929179845821007 0 0 0 0.223327040894818 0 0 0 0 0 0 0 0 0 0 0.0140269474812788 0 0 0 0 0 0 0 0 0 0 0 0 0 0 0 0 0 0 0 0 0 0 0 0 0 0 0 0 0 0 0 0 0 0 0 0 0 0 0 0 0 0 0 0 0 0 0 0 0 0 0 0 0 0 0 0 0 0 0 0 0 0 0 0 0 0 0 0 0 0 0 0 0 0 0 0 0 0 0 0 0 0 0 0
0 0 0 0 0 0 0 0 0 0 0 0 0 0 0 0 0 0 0 0 0 0 0 0 0 0 0 0 0 0 0 0 0 0 0 0.00290011646040625 0 0 0 0 0 0.00639069233668661 0 0 0 0 0 0 0 0 0 0.0165040411448093 0 0 0 0 0 0 0 0 0 0 0 0 0 0 0 0 0 0 0 0 0 0 0 0 0 0 0 0 0 0 0 0 0 0 0 0 0 0 0 0 0 0 0 0 0 0 0 0 0 0 0 0 0 0 0 0 0 0 0 0 0 0 0 0 0 0 0 0 0 0 0 0 0 0 0 0 0 0 0 0 0 0 0 0 0 0 0 0 0 0 0 0 0 0 0 0 0 0 0 0 0 0 0 0 0 0 0 0 0 0 0 0 0 0 0 0 0.0200555505632576 0.0450965477908543 0.0592061460502604 0 0 0 0 0 0 0 0 0 0 0 0 0 0 0 0.0303049327070533 0.00318651748857204 0.0188071624074929 0 0 0 0 0 0 0 0.110084667958194 0 0 0 0 0.0728177307091823 0 0 0.117141898144703 0 0 0 0 0 0 0 0 0 0 0 0 0 0 0 0 0 0 0.0582284162910012 0 0 0 0 0 0 0 0 0 0 0 0 0.00339058464718414 0 0.0173843654125809 0 0 0 0.0188982134438109 0.0104649327027641 0 0 0 0 0 0 0.00197904117721753 0 0 0 0 0.000587427844746117 0 0 0.023005583629041 0 0 0 0 0 0 0 0 0 0 0 0 0 0 0 0 0 0 0 0 0 0 0 0 0 0.336949918721798 0 0 0 0 0 0 0 0 0 0 0 0 0 0 0.00182140157910923 0.00362832162735248 0.00190447049065789 0.0149715272586269 0 0 0 0 0 0 0 0 0 0 0 0 0 0 0 0.00428979141263762
0 0 0 0 0 0 0 0 0 0 0 0 0 0 0 0 0 0 0 0 0 0 0 0 0 0 0 0 0 0 0 0 0 0 0 0 0 0 0 0 0 0 0 0 0 0 0 0 0 0 0 0 0 0 0 0 0 0 0 0 0 0 0 0 0 0 0 0 0 0 0 0 0 0 0 0 0 0 0 0 0 0 0 0 0 0 0 0 0 0 0 0 0 0 0 0 0 0 0 0 0 0 0 0 0 0 0 0 0 0 0 0 0 0 0 0 0 0 0 0 0 0 0 0 0 0 0 0 0 0 0 0 0 0 0 0 0 0 0 0 0 0 0 0 0 0 0 0 0 0 0 0 0 0 0 0 0 0 0 0 0 0 0 0 0 0 0 0 0 0 0 0 0 0 0 0 0 0 0.0240046346630223 0 0 0 0 0.023383759450407 0 0 0 0 0 0.28596355162801 0 0 0 0 0 0 0 0 0 0 0 0 0 0 0.0421696055768889 0.0987453788335307 0 0.018622257581323 0 0.0694578583077736 0 0 0 0 0 0 0 0 0 0.0653531234610097 0 0 0 0.0643548000860166 0 0 0 0.113209950408132 0 0.0193162396073094 0 0 0 0 0.0811281214615648 0 0 0 0 0 0 0 0 0 0 0 0 0 0 0 0 0 0 0 0 0 0 0 0 0 0 0 0 0 0 0 0.0208113045923952 0 0 0.0521287064977302 0 0.0213507078448867 0 0 0 0 0 0 0 0 0 0 0 0 0 0 0 0 0 0 0 0 0 0 0 0 0 0 0 0 0 0 0 0 0 0 0 0 0 0 0 0 0 0 0 0 0 0 0
0 0 0 0 0 0 0 0 0 0 0 0 0 0 0 0 0 0 0 0 0 0 0 0 0 0 0 0 0 0 0 0 0 0 0 0 0 0 0 0 0 0 0 0 0 0 0 0 0 0 0 0 0 0 0 0 0 0 0 0 0 0 0 0 0 0 0 0 0 0 0 0 0 0 0 0 0 0 0 0 0 0 0 0 0 0 0 0 0 0 0 0 0 0 0 0 0 0 0 0 0 0 0 0 0 0 0 0 0 0 0 0 0 0 0 0 0 0 0 0 0 0 0 0 0 0 0 0 0 0 0 0 0 0 0 0 0 0 0 0 0 0 0 0 0 0 0 0 0 0 0 0 0 0 0 0 0.0361157130181245 0 0.106441984502215 0 0 0.0595145345020582 0.0124791155006147 0 0 0 0 0 0 0 0 0 0 0 0 0.026785606920961 0 0 0.0117525541514871 0 0 0 0 0 0 0 0 0 0 0 0 0 0 0 0 0.033868038640856 0 0 0 0 0 0 0 0 0 0 0.0094043849693264 0 0 0 0 0 0 0 0 0 0 0.0387010544006404 0 0 0 0 0.188203530113926 0 0 0 0 0 0 0 0 0 0 0 0 0 0 0 0 0 0 0 0 0 0 0 0 0 0 0 0 0 0 0 0 0 0 0 0 0 0 0 0 0 0 0 0 0 0 0 0 0 0 0 0 0 0 0 0 0 0 0 0 0 0 0 0.200463494425075 0 0 0.120398030703389 0.0171502727208491 0 0 0 0 0 0 0 0.00981256609331843 0 0 0 0 0 0 0 0 0 0.0501704203444342 0.0354458401774109 0.0432928588153139 0 0 0 0 0 0 0 0
0 0 0 0 0 0 0 0 0 0 0 0 0 0 0 0 0 0 0 0 0 0 0 0 0 0 0 0 0 0 0 0 0 0 0 0 0 0 0 0 0 0 0 0 0 0 0 0 0 0 0 0 0 0 0 0 0 0 0 0 0 0 0 0 0 0 0 0 0 0 0 0 0 0 0 0 0 0 0 0 0 0 0 0 0 0 0 0 0 0 0 0 0 0 0 0 0 0 0 0 0 0 0 0 0 0 0 0 0 0 0 0 0 0 0 0 0 0 0 0 0 0 0 0 0 0 0 0 0 0 0 0 0 0 0 0 0 0 0 0 0 0 0 0 0 0 0 0 0 0 0 0 0 0 0 0 0 0 0 0 0 0 0 0 0 0 0 0 0 0 0 0 0 0 0 0 0 0 0 0 0 0 0 0 0 0 0 0 0 0 0 0 0 0 0 0 0 0.0958343112819357 0 0 0 0 0 0 0 0 0 0 0 0 0 0 0 0 0 0 0 0 0 0 0 0 0.066101111417455 0 0 0 0 0 0 0 0 0 0 0 0 0 0 0 0 0 0 0 0 0 0.0492511611044141 0.0973835304010243 0 0 0 0 0.0327299525164921 0 0 0 0 0 0 0 0 0 0 0 0 0 0 0 0 0 0 0 0 0 0 0 0 0 0 0 0 0 0 0 0 0 0 0 0.254673765775288 0.217293362368436 0.0359768678368789 0 0.0694528928908141 0.039860470241109 0 0 0 0 0.0159422143715747 0.0255003597945774 0 0 0 0 0 0 0 0 0 0 0 0 0 0 0 0 0 0 0 0 0
0 0 0 0 0 0 0 0 0 0 0 0 0 0 0 0 0 0 0 0 0 0 0 0 0 0 0 0 0 0 0 0 0 0 0 0 0 0 0 0 0 0 0 0 0 0 0 0 0 0 0 0 0 0 0.078482275577514 0 0 0 0 0 0 0 0 0 0 0 0 0 0 0 0 0 0 0 0 0 0 0 0 0 0 0 0 0 0 0 0 0 0 0 0 0 0 0 0 0 0 0 0 0 0 0 0 0.0228097725602459 0 0 0 0 0 0 0 0 0 0 0 0 0 0 0 0 0 0 0 0 0 0 0 0 0 0 0 0 0 0 0 0 0 0 0 0 0 0 0 0 0 0 0 0 0 0 0 0 0 0 0 0 0 0 0 0 0 0 0 0 0 0 0 0 0 0 0 0 0 0 0 0 0 0 0 0 0 0 0 0 0 0 0.08759507237825 0.459038641164892 0.0954381150162726 0 0 0 0 0 0 0 0 0 0 0 0 0 0 0 0 0 0 0.0732342818762373 0 0 0 0 0 0 0.0215551969698902 0.0780221095748773 0 0 0 0 0 0 0 0 0 0 0 0 0 0 0 0 0 0 0 0 0.0259255144787076 0 0 0 0 0 0 0 0 0 0 0 0 0 0 0 0 0 0 0 0 0 0.0578990204031134 0 0 0 0 0 0 0 0 0 0 0 0 0 0 0 0 0 0 0 0 0 0 0 0 0 0 0 0 0 0 0 0 0 0 0 0 0 0 0 0 0 0 0 0 0 0 0 0 0 0 0 0 0 0 0 0 0 0 0 0
0 0 0 0 0 0 0 0 0 0 0 0 0 0 0 0 0 0 0 0 0 0 0 0 0 0 0 0 0 0 0 0 0 0 0 0 0 0 0 0 0 0 0 0 0 0 0 0 0 0 0 0 0 0 0 0 0 0 0 0 0 0 0 0 0 0 0 0 0 0 0 0 0 0 0 0 0 0 0 0 0 0 0 0 0 0 0 0 0 0 0 0 0 0 0 0 0.00327943919334069 0 0 0 0 0 0 0 0 0 0 0 0 0 0 0 0 0 0 0 0 0 0 0 0 0 0 0 0 0 0 0 0 0 0 0 0 0 0 0 0 0 0 0 0 0 0 0 0 0 0 0 0 0 0 0 0 0 0 0 0 0 0 0 0 0 0 0 0 0 0 0 0 0 0 0 0 0 0 0 0 0 0 0 0 0 0 0 0 0 0 0 0 0 0 0 0.0345068366946226 0 0 0 0 0 0 0 0 0 0 0 0 0 0 0 0 0 0 0 0 0 0 0 0 0 0.011501778634731 0 0 0 0 0 0 0 0.0967393032550672 0 0 0 0 0 0 0 0.0236196816473849 0 0.00931566542121549 0 0 0 0 0 0 0 0 0 0 0 0 0 0 0 0 0 0 0 0 0 0 0 0 0 0 0 0 0 0 0 0 0 0 0 0 0 0.0144040166145813 0 0 0 0 0 0.0276817483571146 0.0541546777015827 0 0.0436069505444716 0 0 0 0 0 0 0 0 0 0 0 0 0 0 0.0782472146509335 0 0 0 0 0 0 0 0.222708083719551 0 0.186689963891356 0.0906200443327059 0.102924595341341 0 0 0 0 0 0 0 0
0 0 0 0 0 0 0 0 0 0 0 0 0 0 0 0 0 0 0 0 0 0 0 0 0 0 0 0 0 0 0 0 0 0 0 0.0128596700149813 0 0 0 0 0 0 0 0 0 0 0 0.00634221296477719 0 0 0 0.0935127387088778 0 0 0 0 0 0 0 0 0 0 0 0 0 0 0 0 0 0 0 0 0 0 0 0 0 0 0 0 0.00758148668336019 0.0271598766475072 0.0374787243224127 0.037122069414739 0 0 0 0 0 0 0 0 0 0 0 0 0 0 0 0 0 0 0 0 0 0 0 0 0 0 0 0 0 0 0 0 0 0 0 0 0 0 0 0 0 0 0 0 0 0 0 0 0 0 0 0 0 0 0 0 0 0 0 0 0 0 0 0 0 0 0 0 0 0 0 0 0 0 0 0 0 0 0 0 0 0 0 0 0 0.00595160856526103 0.00675639830125244 0 0 0 0 0 0 0.0025730151547249 0 0 0 0 0 0 0 0 0.00147228291208769 0 0.0021103440277216 0 0.0808185303900134 0 0 0 0 0 0 0 0 0 0 0.0566017595243902 0 0 0 0 0 0 0 0 0 0 0 0 0 0 0 0 0 0 0 0 0 0 0 0 0 0 0 0 0 0 0 0 0 0.00212509585818628 0 0 0.125501218935999 0 0.0288465304389697 0.00635455022496045 0.190287221604308 0.223092734780095 0 0 0 0 0 0.00170755360516055 0 0 0 0 0 0.00187095583260486 0 0 0.00443494222619474 0 0 0 0 0 0 0 0 0 0 0 0 0 0 0 0 0 0 0 0 0 0 0 0 0 0.0091977859227134 0 0 0 0 0 0 0 0 0 0 0.0257731586439305 0 0 0 0 0 0 0.00246753429477066 0 0 0 0 0 0 0 0 0 0 0 0 0 0 0 0
0 0 0 0 0 0 0 0 0 0 0 0 0 0 0 0 0 0 0 0 0 0 0 0 0 0 0 0 0 0 0 0 0 0 0 0 0 0 0 0 0 0 0 0 0 0 0 0 0 0 0 0 0 0 0 0 0 0 0 0 0 0 0 0 0 0 0 0 0 0 0 0 0 0 0 0 0 0 0 0 0 0 0 0 0 0 0 0 0 0 0 0 0 0 0 0 0 0 0 0 0 0 0 0 0 0 0 0 0 0 0 0 0 0 0 0 0 0 0 0 0 0 0 0 0 0 0 0 0 0 0 0 0 0 0 0 0 0 0 0 0 0 0 0 0 0 0 0 0 0 0 0 0 0 0 0 0 0 0 0 0 0 0 0 0 0.0123345425552368 0 0 0 0 0 0 0 0 0 0 0 0.012658427611868 0 0 0 0 0.00419043109459484 0 0 0 0 0 0 0 0 0 0 0.011235667960901 0 0 0 0 0 0 0 0 0 0 0 0 0.0597969229404627 0 0 0 0 0 0 0 0 0 0 0 0 0 0 0 0.00828592450910618 0 0 0 0 0 0 0 0 0 0 0 0 0 0 0 0 0 0 0 0 0 0.0527115839681665 0.258144713611604 0.0679673151400578 0 0 0.0100821526482932 0.073645033910614 0.121940053596093 0 0.0130165726735263 0 0.0211223684157782 0 0 0 0.00638001248635354 0 0 0 0 0 0 0 0 0 0 0 0 0 0 0 0 0 0 0 0 0 0 0 0 0 0 0.0122464446083716 0.0166884723443696 0 0 0.025030834933937 0.0153391938503044 0 0 0.00338877067712343 0 0.0180819445696724 0.135116495766145 0 0 0.00501260303396748 0 0 0 0 0 0 0 0 0.0193767901723925 0 0.0162067269210604 0 0 0 0 0 0 0
0 0 0 0 0 0 0 0 0 0 0 0 0 0 0 0 0 0 0 0 0 0 0 0 0 0 0 0 0 0 0 0 0 0 0 0 0 0 0 0 0 0 0 0 0 0 0 0 0 0 0 0 0 0 0 0 0 0 0 0 0 0 0.163818739666178 0 0 0 0 0 0 0 0 0 0 0 0 0 0 0 0 0 0 0 0 0 0 0 0 0 0 0 0 0 0 0 0 0 0 0 0 0 0 0 0 0 0 0 0 0 0 0 0 0 0 0 0 0 0 0 0 0 0 0 0 0 0 0 0 0 0 0 0 0 0 0 0 0 0 0 0 0 0 0 0 0 0 0 0 0 0 0 0 0 0 0 0 0 0 0 0 0 0 0 0 0 0 0 0 0 0 0 0 0 0 0 0 0 0 0 0 0 0 0 0 0 0 0.233133194976217 0 0 0 0 0 0 0 0 0 0 0 0 0 0 0 0 0 0 0 0 0 0 0 0 0 0 0 0 0 0 0 0 0 0.28993680519018 0 0 0 0 0 0 0 0.313111260167425 0 0 0 0 0 0 0 0 0 0 0 0 0 0 0 0 0 0 0 0 0 0 0 0 0 0 0 0 0 0 0 0 0 0 0 0 0 0 0 0 0 0 0 0 0 0 0 0 0 0 0 0 0 0 0 0 0 0 0 0 0 0 0 0 0 0 0 0 0 0 0 0 0 0 0 0 0 0 0 0 0 0 0 0 0 0 0 0 0 0 0
0 0 0 0 0 0 0 0 0 0 0 0 0 0 0 0 0 0 0 0 0 0 0 0 0 0 0 0 0 0 0 0 0 0 0 0 0 0 0 0 0 0 0 0 0 0 0 0 0 0 0 0 0 0 0 0 0 0 0 0 0 0 0 0 0 0 0 0 0 0 0 0 0 0 0 0 0 0 0 0 0 0 0 0 0 0 0 0 0 0 0 0 0 0 0 0 0 0 0 0 0 0 0 0 0 0 0 0 0 0 0 0 0 0 0 0 0 0 0 0 0 0 0 0 0 0 0 0 0 0 0 0 0 0 0 0 0 0 0 0 0 0 0 0 0 0 0 0 0 0 0 0 0 0 0 0 0 0 0 0 0 0 0 0 0 0 0 0 0 0 0 0 0 0 0 0 0 0 0 0 0 0 0 0 0 1 0 0 0 0 0 0 0 0 0 0 0 0 0 0 0 0 0 0 0 0 0 0 0 0 0 0 0 0 0 0 0 0 0 0 0 0 0 0 0 0 0 0 0 0 0 0 0 0 0 0 0 0 0 0 0 0 0 0 0 0 0 0 0 0 0 0 0 0 0 0 0 0 0 0 0 0 0 0 0 0 0 0 0 0 0 0 0 0 0 0 0 0 0 0 0 0 0 0 0 0 0 0 0 0 0 0 0 0 0 0 0 0 0 0 0 0 0 0 0 0 0 0 0 0 0 0 0 0 0 0 0 0 0
0 0 0 0 0 0 0 0 0 0 0 0 0 0 0 0 0 0 0 0 0 0 0 0 0 0 0 0 0 0 0 0 0 0 0 0 0 0 0 0 0 0 0 0 0 0 0 0 0 0 0 0 0 0 0 0 0 0 0 0 0 0 1 0 0 0 0 0 0 0 0 0 0 0 0 0 0 0 0 0 0 0 0 0 0 0 0 0 0 0 0 0 0 0 0 0 0 0 0 0 0 0 0 0 0 0 0 0 0 0 0 0 0 0 0 0 0 0 0 0 0 0 0 0 0 0 0 0 0 0 0 0 0 0 0 0 0 0 0 0 0 0 0 0 0 0 0 0 0 0 0 0 0 0 0 0 0 0 0 0 0 0 0 0 0 0 0 0 0 0 0 0 0 0 0 0 0 0 0 0 0 0 0 0 0 0 0 0 0 0 0 0 0 0 0 0 0 0 0 0 0 0 0 0 0 0 0 0 0 0 0 0 0 0 0 0 0 0 0 0 0 0 0 0 0 0 0 0 0 0 0 0 0 0 0 0 0 0 0 0 0 0 0 0 0 0 0 0 0 0 0 0 0 0 0 0 0 0 0 0 0 0 0 0 0 0 0 0 0 0 0 0 0 0 0 0 0 0 0 0 0 0 0 0 0 0 0 0 0 0 0 0 0 0 0 0 0 0 0 0 0 0 0 0 0 0 0 0 0 0 0 0 0 0 0 0 0 0 0
0 0 0 0 0 0 0 0 0 0 0 0 0 0 0 0.00396643286870005 0 0 0 0 0 0 0 0 0 0 0 0 0 0 0 0 0 0 0 0 0 0 0 0 0 0 0 0 0 0 0 0 0 0 0 0 0 0 0 0 0 0 0 0 0 0 0 0 0 0 0 0 0 0 0 0 0 0 0 0 0 0 0 0 0 0 0 0 0 0 0 0 0 0 0 0 0 0 0 0 0 0 0 0 0 0 0 0 0 0 0 0 0 0 0 0 0 0 0 0 0 0 0 0 0 0 0 0 0 0 0 0 0 0 0 0 0 0 0 0 0 0 0 0 0 0 0 0 0 0 0 0 0 0 0 0 0 0 0 0 0 0 0 0 0 0 0 0 0 0 0 0 0.0362035770575874 0.0247599141012815 0.0792077833575008 0 0 0 0 0 0 0 0 0 0 0 0 0 0 0 0.015340341785509 0 0.00346852283719762 0 0.138757872395284 0 0 0 0 0 0.146915058167246 0 0 0 0 0 0.0362067214602877 0 0.122829930916745 0 0 0 0 0 0 0 0 0 0 0 0 0 0 0 0 0 0 0.0250446942532276 0 0 0 0 0 0 0 0 0 0 0 0 0 0 0.067648931990601 0 0 0 0.0199259297803753 0.0337174225253905 0 0 0 0 0 0 0 0 0 0 0 0 0 0 0 0 0 0 0 0 0 0 0 0 0 0 0 0 0 0 0 0 0 0 0 0 0 0 0 0 0.246006866503067 0 0 0 0 0 0 0 0 0 0 0 0 0 0 0 0 0 0 0 0 0 0 0 0 0 0 0 0 0 0 0 0 0 0
0 0 0 0 0 0 0 0 0 0 0 0 0 0 0 0.0261783346414693 0 0 0 0 0 0 0 0 0 0 0 0 0 0 0 0 0 0 0 0 0 0 0 0 0.0170327731744035 0 0 0 0 0 0 0 0 0 0 0 0 0 0 0 0 0 0 0 0.079796149972829 0 0 0 0 0 0 0 0 0 0 0 0 0 0 0 0 0 0.0133087783887128 0 0 0 0 0 0 0 0 0 0 0 0 0 0 0 0 0 0 0 0 0 0 0 0 0 0 0 0 0 0 0 0 0 0 0 0 0 0 0 0 0 0 0 0 0 0 0 0 0 0 0 0 0 0 0.0307031196794575 0 0 0 0 0 0 0 0 0 0 0 0 0 0 0 0 0 0 0 0 0 0 0 0 0 0 0 0 0 0 0 0 0 0 0 0 0 0 0 0 0 0 0 0 0 0 0 0 0.0656463116698187 0 0 0 0 0 0 0 0 0 0 0 0 0 0 0 0 0 0 0.105559044450679 0 0.0498217980350933 0.323450009841432 0 0 0 0 0 0 0 0.125188952020961 0.0492472605478024 0 0 0 0 0 0 0 0 0 0 0 0 0 0 0 0 0 0 0 0 0 0 0 0 0 0 0 0 0 0 0 0 0 0 0 0 0 0 0 0 0 0 0 0 0 0 0 0 0 0 0 0 0 0 0 0 0 0 0 0 0 0 0 0 0 0 0 0 0 0 0.0818701205924286 0 0 0 0 0 0 0 0.0321973469849133 0 0 0 0 0 0 0 0 0 0 0 0 0 0 0 0 0 0 0 0 0 0 0 0 0 0
0 0 0 0 0 0 0 0 0 0 0 0 0 0 0 0 0 0 0 0 0 0 0 0.0236917580453878 0 0 0 0 0 0 0 0 0 0 0 0 0 0 0 0 0 0 0 0 0 0 0 0 0 0 0 0 0 0 0 0 0 0 0 0 0 0 0.147233175402645 0 0 0 0 0 0 0 0 0 0 0 0 0 0 0 0 0 0 0 0 0 0 0 0 0 0 0 0 0 0 0 0 0 0 0 0 0 0 0 0 0 0 0 0 0 0 0 0 0 0 0 0 0 0 0 0 0 0 0 0 0 0 0 0 0 0 0 0 0 0 0 0 0 0 0 0 0 0 0 0 0 0 0 0 0 0 0 0 0 0 0 0 0 0 0 0 0 0 0 0 0 0 0 0 0 0 0 0 0 0 0 0 0.014402675057726 0 0 0 0 0 0 0.0652339043981486 0 0.0298049347198528 0.128796279082665 0 0 0 0 0 0 0 0 0 0 0 0 0 0 0 0 0.0536902292162059 0 0.219910780571293 0 0 0 0 0 0 0 0 0 0 0 0 0 0 0.183128345675006 0 0 0 0 0 0 0 0 0 0 0 0 0 0 0 0 0 0 0 0 0 0 0 0 0 0 0 0 0 0 0 0 0 0 0 0 0 0 0 0 0 0 0 0 0 0 0 0 0 0 0 0 0 0 0 0 0 0 0 0 0 0 0 0 0 0 0 0 0 0 0 0 0.0373085308403163 0 0 0 0 0 0 0 0.0363390420529066 0 0 0 0 0 0.0135760079949947 0 0 0 0 0 0 0 0.0121762946937152 0 0.0347080422491373 0 0
0 0 0 0 0 0 0 0 0 0 0 0 0 0 0 0 0 0 0 0 0 0 0 0 0 0 0 0 0 0 0 0 0 0 0 0 0 0 0 0 0 0 0 0 0 0 0 0.00291032384898133 0 0 0 0 0 0 0 0 0 0 0 0 0 0 0.0106803351647919 0 0 0 0 0 0 0 0 0 0 0 0 0 0 0 0 0 0 0 0 0 0 0 0 0 0 0 0 0 0 0 0 0 0 0 0 0 0 0 0 0 0 0 0 0 0 0 0 0 0 0 0 0 0 0 0 0 0 0 0 0 0 0 0 0 0 0 0 0 0 0 0 0 0 0 0 0 0 0 0 0 0 0 0 0 0 0 0 0 0 0 0 0 0 0 0 0 0 0 0 0 0 0 0 0 0 0.0454292789914856 0.00582911269351152 0 0 0 0 0.00216630828522712 0 0 0.00246643517596429 0 0 0 0.0399474483590426 0 0 0 0 0.0022734514336153 0 0 0.107026772524324 0.00779052797787009 0 0 0 0 0 0 0 0 0 0.0588930285244843 0.0531937490362511 0.0335601652156881 0 0 0 0 0 0 0 0 0.0311412214546221 0.00512774367428077 0 0 0 0 0 0 0 0 0 0.121435200149514 0 0 0 0 0.0105695778126917 0 0 0 0 0 0 0 0.00482937123573982 0.000727524129545851 0 0 0 0 0 0 0 0 0 0.00125694962129226 0 0 0.00223507712047479 0 0 0 0 0.000715930078381067 0 0.00154422033041028 0.00180850877413812 0 0 0 0 0 0 0 0 0 0 0 0 0 0 0 0 0 0 0 0 0 0 0 0 0 0.389131244817473 0 0 0 0 0 0 0 0.0383309822384383 0 0 0 0 0 0 0.00153660186975547 0.00607990639304197 0.00218474626551867 0 0 0 0 0.00249802736994242 0 0 0 0 0 0 0 0 0 0.00249593566190337 0 0.00418429377159962
0 0 0 0 0 0 0 0 0 0 0 0 0 0 0 0 0 0 0 0 0 0 0 0 0 0 0 0 0 0 0 0 0 0 0 0 0 0 0 0 0 0 0 0 0 0.0219568984345741 0 0 0 0 0 0 0 0 0 0 0 0 0 0 0 0 0 0 0 0 0 0 0 0 0 0 0 0 0 0 0 0 0 0 0 0 0 0 0 0 0 0 0 0 0 0 0 0 0 0 0 0 0 0 0 0 0 0 0 0 0 0 0 0 0 0 0 0 0 0 0 0 0 0 0 0 0 0 0 0 0 0 0 0 0 0 0 0 0 0 0 0 0 0 0 0 0 0 0 0 0 0 0 0 0 0 0 0 0 0 0 0 0 0 0 0 0 0 0 0 0 0 0 0 0 0 0 0 0 0 0 0 0 0 0 0 0 0 0 0 0 0 0 0.135871724056721 0 0.195614462268353 0 0 0 0 0 0 0 0 0 0 0 0 0 0 0 0 0.161226029240665 0 0.117642980597214 0 0 0 0 0.0758954077689527 0 0 0 0 0 0 0 0 0 0 0.0560820814965952 0.0281410259732383 0 0 0 0 0 0 0.207569390163687 0 0 0 0 0 0 0 0 0 0 0 0 0 0 0 0 0 0 0 0 0 0 0 0 0 0 0 0 0 0 0 0 0 0 0 0 0 0 0 0 0 0 0 0 0 0 0 0 0 0 0 0 0 0 0 0 0 0 0 0 0 0 0 0 0 0 0 0 0 0 0 0 0 0 0 0 0 0 0 0 0 0 0 0
0 0 0 0 0 0 0 0 0 0 0 0 0 0 0 0 0 0 0 0 0 0 0 0 0 0 0 0 0 0 0 0 0 0 0 0 0 0 0 0 0 0 0 0 0 0 0 0 0 0 0 0 0 0 0 0 0 0 0 0 0 0 0 0 0 0 0 0 0 0 0 0 0 0 0 0 0 0 0 0 0 0 0 0 0 0 0 0 0 0 0 0 0 0 0 0 0 0 0 0 0 0 0 0 0 0 0 0 0 0 0 0 0 0 0 0 0 0 0 0 0 0 0 0 0 0 0 0 0 0 0 0 0 0 0 0 0 0 0 0 0 0 0 0 0 0 0 0 0 0 0 0 0 0 0 0 0.00799737757730065 0.0334661544785406 0 0.0632107461980724 0 0.00430848544549534 0 0 0 0.0357800422592325 0 0 0 0 0 0 0 0 0 0 0.0574002566189886 0.0349067107852632 0 0 0 0 0 0 0 0 0 0 0 0 0 0 0.00686776325966981 0 0 0 0 0.0850155950248739 0 0 0 0 0 0 0 0 0 0 0 0 0 0 0 0 0 0 0 0 0 0 0 0 0 0 0 0 0 0 0 0 0 0 0 0 0 0.00595914451239902 0.00704460336646408 0 0 0 0 0 0 0 0 0 0.0606360306867193 0 0 0 0 0 0 0 0 0 0 0 0 0 0 0 0 0 0 0 0 0 0 0 0 0 0 0 0 0 0 0 0 0 0 0 0 0 0 0 0.0254387557475525 0.0186179755619622 0.0971244320889162 0.00524275102171137 0.0528577123808558 0.0595918600715233 0 0 0 0 0.191679548400569 0.13437613955424 0 0 0 0.00598756829496111 0 0 0 0 0 0 0 0 0.00649034666468849 0 0 0 0 0 0 0 0
0 0 0 0 0 0 0 0 0 0 0 0 0.0501986216447608 0 0 0 0 0 0 0 0 0 0 0 0 0 0 0 0 0 0 0.0130127818688238 0 0 0 0 0 0 0 0 0 0 0 0 0 0 0 0 0 0 0 0 0 0 0.0570874921820057 0 0 0 0 0 0 0 0 0 0 0 0 0 0 0 0 0 0 0 0 0 0 0 0 0 0 0 0 0 0 0 0 0 0 0 0 0 0 0 0 0 0 0 0 0 0 0 0 0.0345944959463141 0 0 0 0 0.0216441427682822 0 0 0 0 0.0676961056996413 0.0175049469444428 0.013916328707349 0 0.0176122942380799 0 0 0 0 0 0 0 0 0 0 0 0 0 0 0 0 0 0 0 0 0 0 0 0 0 0 0 0 0 0 0 0 0 0 0 0 0 0 0 0 0 0 0 0 0 0 0 0 0.396266560860906 0 0.0125911018487707 0 0.0217408355074023 0 0 0 0 0 0 0 0 0 0 0 0 0 0 0 0.0505469641927214 0 0.119562930940282 0 0 0.0135426393404991 0 0 0.0240428605680156 0 0 0 0 0 0 0 0 0 0 0 0 0 0 0 0 0 0 0 0 0 0 0 0 0 0 0 0 0 0 0 0 0 0 0 0 0 0 0 0 0 0.0157610138587717 0.00367823481941922 0 0 0 0 0 0 0 0 0 0 0 0 0 0 0 0 0 0 0 0 0 0 0 0 0 0 0.0201815721978603 0.0162827173831653 0 0 0 0 0 0 0 0 0 0 0 0 0 0 0 0 0 0 0.0125353584824865 0 0 0 0 0 0 0 0 0 0 0 0 0 0 0 0 0 0 0 0 0 0 0 0 0 0 0 0 0 0 0 0 0 0
0 0 0 0 0 0 0 0 0 0 0 0 0 0 0 0 0 0 0 0 0 0 0 0 0 0 0 0 0 0 0 0 0 0 0 0 0 0 0 0 0 0 0 0 0 0.034217303467433 0 0 0 0 0 0 0 0 0 0 0 0 0 0 0 0 0 0 0 0 0 0 0 0 0 0 0 0 0 0 0 0 0 0 0 0 0 0 0 0 0 0 0 0 0 0 0 0 0 0 0 0 0 0 0 0 0 0 0 0 0 0 0 0 0 0 0 0 0 0 0 0 0 0 0 0 0 0 0 0 0 0.0427066918485402 0 0 0 0 0 0 0 0 0 0 0 0 0 0 0 0 0 0 0 0 0 0 0 0 0 0 0 0 0 0 0 0 0 0 0 0 0 0 0 0 0 0 0 0 0 0.192540227940486 0 0 0 0 0 0 0 0 0 0 0 0 0 0 0 0.189323641021017 0 0 0 0 0 0 0 0 0 0 0 0 0 0 0 0.160399374485941 0 0 0 0.212142739834879 0.168670021401703 0 0 0 0 0 0 0 0 0 0 0 0 0 0 0 0 0 0 0 0 0 0 0 0 0 0 0 0 0 0 0 0 0 0 0 0 0 0 0 0 0 0 0 0 0 0 0 0 0 0 0 0 0 0 0 0 0 0 0 0 0 0 0 0 0 0 0 0 0 0 0 0 0 0 0 0 0 0 0 0 0 0 0 0 0 0 0 0 0 0 0 0 0 0 0 0 0 0 0 0 0 0 0 0 0 0 0 0
0 0 0 0 0 0 0 0 0 0 0 0 0 0 0 0 0 0 0 0 0 0 0 0 0 0 0 0.026301723746599 0 0 0 0 0 0 0 0 0 0 0 0 0 0 0 0 0 0 0 0 0 0 0 0 0.0200486232646825 0 0 0 0 0 0 0.055647393486533 0 0 0 0 0 0 0 0 0 0 0 0 0 0 0 0 0 0 0 0 0 0 0 0 0 0 0 0 0 0 0 0 0 0 0 0 0 0 0 0 0 0 0 0 0 0 0 0 0 0 0 0 0 0 0 0 0 0 0 0 0 0 0.0105548186559174 0 0 0 0 0.0146119340968271 0.0503093074348925 0 0 0 0 0 0 0 0 0 0 0 0 0 0 0 0 0 0 0 0 0 0 0 0 0 0 0 0 0 0 0 0 0.0122776128416042 0 0 0 0.00529295256183311 0 0 0 0 0 0 0 0.103969717053968 0 0 0 0 0 0 0 0 0 0.00507601661217411 0 0 0 0 0 0 0 0.0360154263617215 0 0 0 0 0 0 0 0 0 0 0 0 0 0 0 0 0.0558140650144722 0 0.0228036348283685 0 0 0 0 0 0 0 0 0 0 0 0 0 0 0 0 0 0 0 0 0 0 0 0 0 0 0 0 0 0 0 0 0 0 0 0 0 0 0 0 0 0 0 0 0 0 0 0 0 0 0 0 0 0 0 0.139910342311173 0 0 0.314806540556037 0 0.0529881207117887 0 0 0.0162481069623813 0 0 0.0573236634990268 0 0 0 0 0 0 0 0 0 0 0 0 0 0 0 0 0 0 0 0 0 0 0 0 0 0 0 0 0 0 0 0 0 0 0 0 0 0 0 0 0
0 0 0 0 0 0 0 0 0 0 0 0 0 0 0 0 0 0 0 0 0 0 0 0 0 0 0 0 0 0 0 0 0 0 0 0 0 0 0 0 0 0 0 0 0 0.0841323404991589 0 0 0 0 0 0 0 0 0 0 0 0 0 0 0 0 0 0 0 0 0 0 0 0 0 0 0 0 0 0 0 0 0 0 0 0 0 0 0 0 0 0 0 0 0 0 0 0 0 0 0 0 0 0 0 0 0 0 0 0 0 0 0 0 0 0 0 0 0 0 0 0 0 0 0 0 0 0 0 0 0 0 0 0 0 0 0 0 0 0 0 0 0 0 0 0 0 0 0 0 0 0 0 0 0 0 0 0 0 0 0 0 0 0 0 0 0 0 0 0 0 0 0 0 0 0 0 0 0 0 0 0 0 0 0 0 0 0 0 0 0 0 0 0 0 0 0 0 0 0 0 0 0 0 0 0 0 0 0 0.244478903576472 0 0 0.352326863596283 0.181049135319893 0 0 0 0 0 0 0 0 0 0 0 0 0 0 0 0 0 0 0 0 0 0 0 0 0 0 0 0 0 0 0 0 0 0 0 0 0 0 0 0 0 0 0 0 0 0 0 0 0 0 0 0 0 0 0 0 0 0 0 0 0 0.138012757008193 0 0 0 0 0 0 0 0 0 0 0 0 0 0 0 0 0 0 0 0 0 0 0 0 0 0 0 0 0 0 0 0 0 0 0 0 0 0 0 0 0 0 0 0 0 0 0
0 0 0 0 0 0 0 0 0 0 0 0 0 0 0 0 0 0 0 0 0 0 0 0 0 0 0 0 0 0 0 0 0 0 0 0 0 0 0 0 0 0 0 0 0 0 0 0 0 0 0 0 0 0 0 0 0 0 0 0 0 0 0 0 0 0 0 0 0 0 0 0 0 0 0 0 0 0 0 0 0 0 0 0 0 0 0 0 0 0 0 0 0 0 0 0 0 0 0 0 0 0 0 0 0 0 0 0 0 0 0 0 0 0 0 0 0 0 0 0 0 0 0 0 0 0 0 0 0 0 0 0 0 0 0 0 0 0 0 0 0 0 0 0 0 0 0 0 0 0 0 0 0 0 0 0 0 0 0 0 0 0 0 0 0 0 0 0 0 0 0 0 0 0 0 0.319533246441363 0 0 0 0 0 0 0 0 0 0 0 0 0 0 0 0 0 0 0 0 0 0 0 0 0 0 0 0 0 0 0 0 0 0 0 0 0 0 0 0 0 0 0 0 0 0 0 0 0 0 0 0 0 0 0 0 0 0 0 0 0 0 0 0 0 0 0 0 0 0 0 0 0 0 0 0 0 0 0 0 0 0 0 0 0 0 0 0 0 0 0 0 0 0 0 0 0 0 0.680466753558637 0 0 0 0 0 0 0 0 0 0 0 0 0 0 0 0 0 0 0 0 0 0 0 0 0 0 0 0 0 0 0 0 0 0 0 0 0 0 0 0 0 0 0 0
0 0 0 0 0 0 0 0 0 0 0 0 0 0 0 0 0 0 0 0 0 0 0 0 0 0 0 0 0 0 0 0 0 0 0 0 0 0 0 0 0 0 0 0 0 0 0 0 0 0 0 0 0 0 0 0 0 0 0 0 0 0 0 0 0 0 0 0 0 0 0 0 0 0 0 0 0 0 0 0 0 0 0 0 0 0 0 0 0 0 0 0 0 0 0 0 0 0 0 0 0 0 0 0 0 0 0 0 0 0 0 0 0 0 0 0 0 0 0 0 0 0 0 0 0 0 0 0 0 0 0 0 0 0 0 0 0 0 0 0 0 0 0 0 0 0 0 0 0 0 0 0 0 0 0 0 0 0 0 0 0 0 0 0 0 0 0 0 0 0 0 0 0 0 0 0 0 0 0 0 0 0 0 0 0 0.0560917579462763 0 0 0 0 0 0 0 0 0 0 0 0 0 0 0 0 0.109230063428653 0 0.165218392967021 0 0 0 0 0 0 0 0 0.118639665431834 0 0 0 0 0 0 0 0.0340160716068513 0.0284498920816105 0 0 0 0 0.0746961289629146 0.0809176060282061 0.217045451278578 0 0 0 0 0 0 0 0 0 0 0 0 0 0 0 0 0 0 0 0 0 0 0 0 0 0.00345949397315365 0 0 0 0 0 0 0 0 0 0 0 0 0 0 0 0 0 0 0 0 0 0 0 0 0 0 0 0 0 0 0 0 0 0 0 0 0 0 0 0 0 0 0 0 0 0 0 0 0 0 0 0 0.0221626098386503 0.0900728664562513 0 0 0 0 0 0 0 0 0
0 0 0 0 0 0 0 0 0 0 0 0 0 0 0 0 0 0 0 0 0 0 0 0 0 0 0 0 0 0 0 0 0 0 0 0 0 0 0 0 0 0 0 0 0 0 0 0 0 0 0 0 0 0 0 0 0 0 0 0 0 0 0 0 0 0 0 0 0 0 0 0 0 0 0 0 0 0 0 0 0 0 0 0 0 0 0 0 0 0 0 0 0 0 0 0 0 0 0 0 0 0 0 0 0 0 0 0 0 0 0 0 0 0 0 0 0 0 0 0 0 0 0 0 0 0 0 0 0 0 0 0 0 0 0 0 0 0 0 0 0 0 0 0 0 0 0 0 0 0 0 0 0 0 0 0 0 0 0 0 0 0 0 0 0 0 0 0 0 0 0 0 0 0 0 0 0 0 0 0 0 0 0.324457227472994 0 0 0 0 0 0 0 0 0 0 0 0 0 0 0 0 0 0 0 0.0222282464487146 0 0.0140733018355993 0 0 0 0 0 0 0 0.061372929994633 0 0 0 0 0 0 0 0 0.0397196000171685 0 0 0.0352486382094741 0 0 0 0 0.0228576044397713 0 0 0 0 0 0 0 0 0 0 0 0 0 0 0 0 0 0 0 0 0 0 0 0 0 0 0 0 0 0 0 0 0 0 0 0 0 0 0 0 0 0 0 0 0 0 0 0 0 0 0 0 0 0 0 0 0 0 0 0 0 0 0.25168877167692 0 0.228353679904726 0 0 0 0 0 0 0 0 0 0 0 0 0 0 0 0 0 0 0 0 0 0 0 0
0 0 0 0 0 0 0 0 0 0 0 0 0 0 0 0 0 0 0 0 0 0 0 0 0 0 0 0 0 0 0 0 0 0 0 0 0 0 0 0 0 0 0 0 0 0 0 0 0 0 0 0 0 0 0.0285961005425102 0.0148805936735964 0 0 0 0 0 0 0 0 0 0 0 0 0 0 0 0 0 0 0 0 0 0 0 0 0 0 0 0 0 0 0 0 0 0 0 0 0 0 0 0 0 0 0 0 0 0 0 0.0176716817847342 0 0 0 0 0 0 0 0 0 0 0 0 0 0 0 0 0 0 0 0 0 0 0 0 0 0 0 0 0 0 0 0 0 0 0 0 0 0 0 0 0 0 0 0 0 0 0 0 0 0 0 0 0 0 0 0 0 0 0 0 0 0 0 0 0 0 0 0 0 0 0 0 0.0106990584580878 0 0 0 0 0 0 0 0 0 0 0.326178668543405 0 0 0 0 0 0 0.00576021644606802 0 0 0 0 0 0 0 0 0 0 0 0 0 0 0 0 0 0 0 0 0.188881897359484 0 0 0 0 0 0 0 0 0 0 0 0 0 0 0 0 0 0 0 0 0 0 0 0 0 0 0 0 0 0 0 0 0 0 0 0 0 0 0 0 0 0 0.00890424270804752 0 0 0 0 0 0 0 0 0 0 0 0 0 0 0 0 0 0 0 0 0 0 0 0 0 0 0 0 0 0 0 0 0 0 0 0 0 0 0 0 0 0 0 0 0.0317310505602887 0.120469595389525 0 0 0 0 0 0 0 0 0 0 0 0 0 0.246226894534253
0 0 0 0 0 0 0 0 0 0 0 0 0 0 0 0 0 0 0 0 0 0 0 0 0 0 0 0 0 0 0 0 0 0 0 0 0 0 0 0 0 0 0 0 0 0 0 0 0 0 0 0 0 0 0 0 0 0 0 0 0 0 0 0 0 0 0 0 0 0 0 0 0 0 0.00122683557060154 0 0 0 0 0 0 0 0 0 0 0 0 0 0 0 0 0 0 0 0 0 0.00276025460506249 0 0 0 0 0 0 0 0 0 0 0 0 0 0 0 0 0 0 0 0 0 0 0 0 0 0 0 0 0 0.00181082674106881 0 0 0 0 0 0 0 0 0 0 0 0 0 0 0 0 0 0 0 0 0 0 0 0 0 0 0 0 0 0 0 0 0 0 0 0 0 0 0 0 0 0 0 0 0 0 0.00837442714805206 0 0 0 0 0 0 0 0 0 0 0 0 0 0.138093777133504 0 0 0 0 0 0 0.0127512687132665 0 0 0 0 0 0 0 0 0 0 0.0138696755186959 0 0 0 0 0 0 0 0 0.115515227804675 0 0 0 0 0 0 0 0 0 0 0 0.0320801212768522 0 0 0 0 0 0 0 0.00679392197522048 0 0 0 0 0 0 0 0 0 0 0 0 0 0 0 0 0 0 0 0 0 0 0 0 0 0 0 0 0 0 0 0 0 0 0 0 0 0 0 0 0 0 0 0 0 0 0 0 0 0 0 0 0 0 0 0 0 0 0 0 0 0 0 0.119350720614741 0 0 0 0 0 0.123495215499069 0 0.173315530881365 0 0 0 0 0 0 0 0 0 0 0 0.250562196517826
0 0 0 0 0 0 0 0 0 0 0 0 0 0 0 0 0 0 0 0 0 0 0 0 0 0 0 0 0 0 0 0 0 0 0 0 0.0790138900785486 0 0 0 0 0 0 0 0 0 0 0 0 0 0 0 0 0 0 0 0 0 0 0 0 0 0 0 0 0 0 0 0 0 0 0 0 0 0 0 0 0 0 0 0 0 0 0 0 0.0257684406202046 0 0 0 0 0 0 0 0 0 0 0 0 0 0 0 0 0 0.215036960524562 0 0 0 0 0.124526236934541 0 0 0 0 0 0 0 0 0 0 0 0 0 0 0 0 0 0 0 0 0 0 0 0 0 0 0 0 0 0 0 0 0 0 0 0 0 0 0 0 0 0 0 0 0 0 0 0 0 0 0 0 0 0 0 0 0 0 0 0 0 0 0 0 0 0 0 0 0 0 0 0 0 0 0 0 0 0 0 0 0 0 0 0 0 0 0 0 0 0 0 0 0 0 0 0 0 0 0 0 0 0 0 0 0 0 0 0 0 0 0 0.249160259297687 0 0 0 0 0 0.258153776705146 0 0 0 0 0 0 0 0 0 0 0 0 0 0 0 0 0 0 0 0 0 0 0 0 0 0 0 0 0 0 0 0 0 0 0 0 0 0 0 0 0 0 0 0 0 0 0 0 0 0 0 0 0 0 0 0 0 0 0 0 0 0 0 0 0 0 0 0 0 0 0 0 0 0 0 0 0.0483404358393108 0 0 0 0 0 0 0 0 0 0 0 0 0 0 0
0 0 0 0 0 0 0 0 0 0 0 0 0 0 0 0 0 0 0 0 0 0 0 0 0 0 0 0 0 0 0 0 0 0 0 0 0 0 0 0 0 0 0 0 0 0 0 0 0 0 0 0 0 0 0 0 0 0 0 0 0 0 0 0 0 0 0 0 0 0 0 0 0 0 0 0 0 0 0 0 0 0 0 0 0 0 0 0 0 0 0 0 0 0 0 0 0 0 0 0 0 0 0 0 0 0 0 0 0 0 0 0 0 0 0 0 0 0 0 0 0 0 0 0 0 0 0 0 0 0 0 0 0 0 0 0 0 0 0 0 0 0 0 0 0 0 0 0 0 0 0 0 0 0 0 0 0 0 0 0 0 0.0505432963051461 0 0 0 0 0 0 0 0 0 0 0 0 0 0 0 0 0.0181205793641958 0 0 0 0 0 0 0 0 0 0 0 0 0 0.110888604030797 0 0 0 0 0 0 0 0 0 0 0 0 0 0 0 0 0 0 0 0 0 0 0 0 0 0 0.0183345937747579 0 0 0.0736194814782571 0 0 0 0 0 0 0 0 0 0 0 0 0 0 0 0 0 0 0 0 0 0 0 0 0 0 0 0 0 0 0 0 0 0 0 0 0 0 0 0 0 0 0 0 0 0 0 0 0 0 0 0 0 0 0 0 0 0 0 0 0 0 0 0 0 0 0 0 0 0 0 0 0 0 0 0 0 0 0 0 0 0 0 0 0 0.48943675806931 0 0.239056686977536 0 0 0 0 0 0 0 0
0 0 0 0 0 0 0 0 0 0 0 0 0 0 0 0 0 0 0 0 0 0 0 0 0 0 0 0 0 0 0 0 0 0 0 0 0 0 0 0 0 0 0 0 0 0 0 0 0 0 0 0 0 0 0 0 0 0 0 0.0087386538353886 0 0 0 0 0 0 0 0 0 0 0 0 0 0 0 0 0 0 0 0 0 0 0 0 0 0 0 0 0 0 0 0 0 0 0 0 0 0 0 0 0 0 0 0 0 0 0 0 0 0 0 0 0 0 0 0 0 0 0 0 0 0.00935643916147559 0 0 0 0 0 0.103632103020081 0.00665583488012858 0 0 0 0 0 0 0 0 0 0 0 0 0 0 0 0 0 0 0 0 0 0 0 0 0 0 0 0 0 0 0 0 0 0 0 0 0 0 0 0 0 0 0 0 0 0 0 0 0 0 0 0 0 0 0 0 0 0 0 0 0 0 0 0 0 0 0.0133668727804782 0 0 0 0 0 0 0 0 0 0 0 0 0 0 0 0 0 0 0 0 0 0 0 0.0797732453571273 0.0329132860521504 0 0 0 0 0 0 0 0 0.0100635184572736 0 0 0 0 0.117562804746428 0 0 0 0 0 0 0 0 0 0 0 0 0 0 0 0 0 0 0 0 0.00457470280122656 0 0 0 0 0 0 0 0 0 0 0 0 0 0 0 0 0 0 0.143584950870323 0 0 0 0.0622329109357835 0 0.0722691992732086 0 0.0288250406345565 0.0497417700342489 0 0 0 0 0 0 0 0 0 0 0 0 0 0 0 0 0 0 0 0 0 0 0.0189320148216307 0 0.127250853358362 0.11052579898013 0 0 0 0 0 0 0 0 0
0 0 0 0 0 0 0 0 0 0 0 0 0 0 0 0 0 0 0 0 0 0 0 0 0 0 0 0.00199580343572021 0 0 0 0 0 0 0 0 0 0 0 0 0 0 0.012071763381742 0 0 0 0 0 0 0 0 0 0 0 0 0 0 0 0 0.00766865828991421 0 0 0 0 0 0 0 0 0 0 0 0 0 0 0 0 0 0 0 0 0 0 0 0 0 0 0 0 0 0 0 0 0 0 0 0 0 0 0 0 0 0 0 0 0 0 0 0 0 0 0 0 0 0 0 0 0 0 0 0 0 0 0 0 0 0 0 0 0.00475999546420432 0 0 0 0 0 0 0 0 0 0 0 0 0 0 0 0 0 0 0 0 0 0 0 0 0 0 0 0.00765937296435345 0 0 0 0 0.0977082967768811 0 0.0171282122499695 0.0713000225836205 0 0 0.0141166584477771 0 0 0.0166956633565056 0 0 0 0 0 0 0 0.0559144855558174 0 0 0 0.0241028243203965 0.0385106823959435 0 0 0 0 0 0.0757621761914008 0 0.0131297685397693 0 0 0 0 0 0 0.00579953568711046 0 0 0 0 0.0303918061772475 0 0 0 0 0 0 0 0 0 0 0 0 0 0.00339713962001137 0.0357670870631238 0 0.00693672504999382 0 0.0135344768292446 0.0519142527946793 0 0 0 0.0345722178183395 0.00885628871123701 0.0731280008626629 0 0 0 0 0.0958438998117479 0 0 0 0 0 0 0 0 0 0 0 0 0 0 0 0 0.00203552667318478 0 0.00214383704932915 0 0.0012280369728983 0 0 0 0 0 0 0 0 0 0 0 0 0 0 0 0 0 0 0.0274919774935221 0 0 0 0.0177327600029144 0 0 0 0.0309685471672613 0.0105747395265673 0 0 0 0 0 0.00397144116035713 0 0 0.0156578974860368 0 0 0 0 0 0 0 0 0 0 0 0 0 0 0 0.0176700000255186 0.0518594220629966 0 0 0 0 0 0 0 0 0
0 0 0 0 0 0 0 0 0 0 0 0 0 0 0 0 0 0 0 0 0 0 0 0 0 0 0 0 0 0 0 0 0 0 0 0 0 0 0 0 0 0 0 0 0 0 0 0 0 0 0 0 0 0 0 0 0 0 0 0 0 0 0 0 0 0 0 0 0 0 0 0 0 0 0 0 0 0 0 0 0 0 0 0 0 0 0 0 0 0 0 0 0 0 0 0 0 0 0 0 0 0 0 0 0 0 0 0 0 0 0 0 0 0 0 0 0 0 0 0 0 0 0 0 0 0 0 0 0 0 0 0 0 0 0 0 0 0 0 0 0 0 0 0 0 0 0 0 0 0 0 0 0 0 0 0 0 0 0 0 0 0.0296921339111221 0 0 0 0 0 0 0 0 0 0 0 0 0.0650820162622115 0.0280197538171194 0 0 0 0 0 0 0 0 0 0 0 0 0 0 0 0 0 0 0 0 0 0 0 0 0 0 0 0 0 0 0 0 0 0 0 0 0 0 0 0 0.113516372521151 0 0.0814110715629116 0.0382684080613775 0 0 0 0 0 0.0757355499547473 0 0 0 0 0 0 0 0 0 0 0 0 0 0 0 0 0 0 0 0 0 0 0 0 0 0 0 0 0 0 0 0 0 0 0 0 0 0 0 0 0 0 0 0 0 0 0.0468374975955445 0.0509291125209504 0.396442534536279 0 0 0 0 0 0.0740655492565855 0 0 0 0 0 0 0 0 0 0 0 0 0 0 0 0 0 0 0 0 0 0 0 0 0 0 0 0 0 0 0 0 0 0 0 0 0 0
0 0 0 0 0 0 0 0 0 0 0 0 0 0 0 0 0 0 0 0 0 0 0 0 0 0 0 0 0 0 0 0 0 0 0 0 0 0 0 0 0 0 0 0 0 0 0 0 0 0 0 0 0 0 0 0 0 0 0 0 0 0 0 0 0 0 0 0 0 0 0 0 0 0 0 0 0 0 0 0 0 0 0 0 0 0 0 0 0 0 0 0 0 0 0 0 0 0 0 0 0 0 0 0 0 0 0 0 0 0 0 0 0 0 0 0 0 0 0 0 0 0 0 0 0 0 0 0 0 0 0 0 0 0 0 0 0 0 0 0 0 0 0 0 0 0 0 0 0 0 0 0 0 0 0 0 0 0 0 0 0 0 0 0 0 0 0 0 0 0 0 0 0 0 0 0 0 0 0 0 0 0 0 0 0 0 0 0 0 0 0 0 0 0 0 0 0 0 0 0 0 0 0 0 0 0 0 0 0 0 0 0 0.124487388993951 0.280995343716887 0 0 0 0 0 0 0 0 0 0 0.469995890378441 0 0 0 0 0 0 0 0.0457716826668217 0 0 0 0 0 0 0 0 0 0 0 0 0 0 0 0 0 0 0 0 0 0 0 0 0 0 0 0 0 0 0 0 0 0 0 0 0 0 0 0 0 0 0 0 0 0 0 0 0 0 0 0 0 0 0 0 0 0 0 0 0 0 0 0 0 0 0 0 0 0 0 0 0 0 0 0 0.0787496942438989 0 0 0 0 0 0 0 0 0
0 0 0 0 0 0 0 0 0 0 0 0 0 0 0 0 0 0 0 0 0 0 0 0 0 0 0 0 0 0 0 0 0 0 0 0 0 0 0 0 0 0 0 0 0 0 0 0 0 0 0 0 0 0 0 0 0 0 0 0 0 0 0 0 0 0 0 0 0 0 0 0 0 0 0 0 0 0 0 0 0 0 0 0 0 0 0 0 0 0 0 0 0 0 0 0 0 0 0 0 0 0 0 0 0 0 0 0 0 0 0 0 0 0 0 0 0 0 0 0 0 0 0 0 0 0 0 0 0 0 0 0 0 0 0 0 0 0 0 0 0 0 0 0 0 0 0 0 0 0 0 0 0 0 0 0 0.0828661921229909 0 0 0 0 0.11746260369518 0.0145242773450992 0 0 0 0 0 0 0 0 0 0 0 0 0 0 0 0.0239320932597329 0 0 0.0292273765093415 0.107838592360077 0 0 0 0 0.0080017698244778 0 0 0 0 0.137943104431316 0.0110584359635117 0 0 0 0.0118235542307731 0 0 0 0 0 0 0 0 0 0 0 0 0 0 0.00805095220821773 0 0 0 0 0.0188321916811495 0 0.0186856186086788 0 0 0 0 0.0127151261263614 0 0 0 0 0.00441097109610279 0 0 0.00483269232613495 0 0 0 0 0 0 0 0 0 0 0 0.0463530893244203 0.00991190801474125 0 0 0 0 0 0.0194250344315516 0 0 0 0 0 0 0 0 0 0 0 0 0 0 0 0 0 0 0 0 0 0 0 0 0 0 0 0 0 0 0 0 0 0 0 0 0 0.0158328322636493 0 0 0 0 0 0 0 0 0.00739197504516159 0 0 0 0 0 0.0107201424401912 0.00519289843204046 0 0.00550309824839365 0.0225087468875049 0.188809503542363 0.0407366154169493 0 0 0 0 0 0 0 0.0154086041638876
0 0 0 0 0 0 0 0 0 0 0 0 0 0 0 0 0 0 0 0 0 0 0 0 0 0 0 0 0 0 0 0 0 0 0 0 0 0 0 0 0 0 0.0122041402074569 0.00874105269443199 0.00288405489207582 0.0106443612036669 0 0.00225346546597283 0 0 0 0 0 0 0 0 0 0 0 0 0 0 0.0347541406467609 0 0 0 0 0 0 0 0 0 0 0 0 0 0 0 0 0 0 0 0 0 0 0 0 0 0 0 0 0 0 0 0 0 0 0 0 0 0 0 0 0 0 0 0 0 0 0 0 0 0 0 0 0 0 0 0 0 0 0 0 0 0 0 0 0 0 0 0 0 0 0 0 0 0 0 0 0 0 0 0 0 0 0 0 0 0 0 0 0 0 0 0 0 0 0 0 0 0 0 0 0 0 0 0 0 0.0137286900302675 0.1279214125335 0.231846399521176 0 0 0 0 0 0 0.00359218604072422 0.0196550683242737 0.00280847878914076 0 0 0.00368758017879419 0.0142205012304004 0 0 0.00765753396489909 0 0.00419038354903753 0.150292335985602 0.0477508803323993 0.0106712312260164 0 0 0 0 0 0 0 0 0 0.0107780860584227 0 0 0.108996066494015 0 0 0 0 0 0 0 0 0 0 0 0 0 0 0.0428478930365175 0 0 0 0 0 0 0 0 0 0 0 0 0 0 0 0 0.00495075194214914 0 0 0 0 0 0 0 0 0 0 0 0 0 0 0 0 0 0 0 0 0 0.0018647494396755 0 0 0 0 0 0 0 0 0 0 0 0 0 0 0 0 0 0 0 0 0 0 0 0 0 0.117495105250448 0 0 0 0 0 0 0 0 0 0 0 0 0 0 0 0.0035634509621756 0 0 0 0 0 0 0 0 0 0 0 0 0 0 0 0 0 0
0 0 0 0 0 0 0 0 0 0 0 0 0 0 0 0 0 0 0 0 0 0 0 0 0 0 0 0 0 0 0 0 0 0 0 0 0 0 0 0 0 0.019993012198608 0 0 0 0 0 0 0 0 0 0.062050306263983 0 0 0 0 0 0 0 0 0 0 0 0 0 0 0 0 0 0 0 0 0 0 0 0 0 0 0 0 0 0 0 0 0 0 0 0 0 0 0 0 0 0 0 0 0 0 0 0 0 0 0 0 0 0 0 0 0 0 0 0 0 0 0 0 0 0 0 0 0 0 0 0 0 0 0 0 0 0 0 0 0 0 0 0 0 0 0 0 0 0 0 0 0 0 0 0 0 0 0 0 0 0 0 0 0 0 0 0 0 0 0 0 0 0 0 0 0 0 0 0 0 0 0 0 0 0 0 0 0 0 0.100615375140309 0 0 0 0 0 0 0 0 0 0 0 0 0 0 0 0 0 0 0 0 0 0 0 0 0 0 0 0 0 0 0.0619872300499691 0 0 0 0 0 0 0 0.116831429432045 0.0408752929334884 0 0 0 0 0 0 0 0 0 0 0 0 0 0 0 0 0.123922158374584 0 0 0 0 0 0 0 0 0 0 0 0 0 0 0 0.00284669456259679 0 0 0 0 0 0 0 0 0 0 0 0 0 0 0 0 0 0 0 0 0 0 0 0 0 0 0 0 0 0 0 0 0 0 0 0 0.0282775447901331 0.110164983332023 0.184466796091884 0 0 0 0 0 0 0 0 0 0 0 0 0 0.0420317527904277 0.10593742403995 0 0 0 0 0 0 0 0 0
0 0 0 0 0 0 0 0 0 0 0 0 0 0 0 0 0 0 0 0 0 0 0 0 0 0 0 0 0 0 0 0 0 0 0 0 0 0 0 0 0 0 0 0 0 0 0 0 0 0 0 0 0 0 0 0 0 0 0 0 0 0 0 0 0 0 0 0 0 0 0 0 0 0 0 0 0 0 0 0 0 0 0 0 0 0 0 0 0 0 0 0 0 0 0 0 0 0 0 0 0 0 0 0 0 0 0 0 0 0 0 0 0 0 0 0 0 0 0 0 0 0 0 0 0 0 0 0 0 0 0 0 0 0 0 0 0 0 0 0 0 0 0 0 0 0 0 0 0 0 0 0 0 0 0 0 0 0 0 0 0 0 0 0 0 0 0 0 0 0 0 0 0 0 0 0 0 0 0 0 0 0 0 0 0 0 0 0 0 0 0 0 0 0 0 0 0 0 0 0 0 0 0 0 0 0 0 0 0 0 0 0 0 0 0 0 0 0 0 0 1 0 0 0 0 0 0 0 0 0 0 0 0 0 0 0 0 0 0 0 0 0 0 0 0 0 0 0 0 0 0 0 0 0 0 0 0 0 0 0 0 0 0 0 0 0 0 0 0 0 0 0 0 0 0 0 0 0 0 0 0 0 0 0 0 0 0 0 0 0 0 0 0 0 0 0 0 0 0 0 0 0 0 0 0 0 0 0 0 0 0 0 0 0 0 0 0 0 0
0 0 0 0 0 0 0 0 0 0 0 0 0 0 0 0 0 0 0 0 0 0 0 0 0 0 0 0 0 0 0 0 0 0 0 0 0 0 0 0 0 0 0 0 0 0 0 0 0 0 0 0 0 0 0.0127091038094208 0 0 0 0 0 0 0 0 0 0 0 0 0 0 0 0 0 0 0 0 0 0 0 0 0 0 0 0 0 0 0.0125502884758867 0 0.0102283970526513 0 0 0 0 0 0 0 0 0 0 0.0113343639416269 0 0 0 0 0.0201664045647964 0 0 0 0 0 0 0 0 0 0 0 0 0 0 0 0 0 0 0 0 0 0 0 0 0 0 0 0 0 0 0 0 0 0 0 0 0 0 0 0 0 0 0 0 0 0 0 0 0 0 0 0 0 0 0 0 0 0 0 0 0 0 0 0 0 0 0 0 0 0.0953283919403167 0 0 0 0 0 0 0 0 0 0 0 0 0 0 0 0 0 0 0 0 0 0.259860038601644 0 0 0 0 0 0 0 0 0 0.0293208183831421 0 0 0 0 0 0 0 0 0 0.091777698544965 0.109905068229273 0 0 0 0 0 0 0 0 0 0 0 0 0 0 0 0 0 0 0 0 0 0 0 0 0 0 0 0 0 0 0 0 0 0 0 0 0 0 0 0 0 0 0 0 0 0 0 0 0 0 0 0 0 0 0 0 0 0.0530668778596978 0 0 0 0 0 0 0.0639825161559389 0 0.035702889028326 0 0 0 0 0 0 0 0 0 0 0 0 0 0 0 0 0 0 0 0.194067143412314 0 0 0 0 0 0 0 0 0 0 0 0 0 0 0
0 0 0 0 0 0 0 0 0 0 0 0 0 0 0 0 0 0 0 0 0 0 0 0 0 0 0 0 0 0 0 0 0 0 0 0 0 0 0 0 0 0 0.0123999551169917 0.0437331181695133 0 0.0292672850468271 0 0 0 0 0 0 0 0 0 0 0 0 0 0 0 0 0.0196798199577212 0 0.00664858200449459 0 0 0 0 0 0 0 0 0 0 0 0 0 0 0 0 0 0 0 0 0 0 0 0 0 0 0 0 0 0 0 0 0 0 0 0 0 0 0 0 0 0 0 0 0 0 0 0 0 0 0 0 0 0 0 0 0 0 0 0 0 0 0 0 0 0 0 0 0 0 0 0 0 0 0 0 0 0 0 0 0 0 0 0 0 0 0 0 0 0 0 0 0 0 0 0 0 0 0 0 0 0 0 0 0 0 0 0 0 0 0 0 0 0 0 0 0 0 0 0 0.033304402952405 0 0 0 0 0 0.0728972699932234 0 0 0 0 0 0 0.020073564834718 0 0 0 0 0 0 0.00914707860775905 0 0 0 0 0 0 0.0490721014478715 0 0 0 0 0 0 0.110805976005003 0 0 0 0 0 0 0 0 0.0794948047135396 0.213315189956824 0 0 0 0.0210984201425673 0.179353843678189 0 0 0 0 0 0 0 0 0 0 0 0 0 0 0 0 0 0 0 0 0.00807417825454955 0 0 0 0 0 0 0 0 0 0 0 0 0 0 0 0 0 0 0 0 0 0 0 0 0 0 0 0 0 0 0 0 0 0 0 0 0 0 0 0 0 0 0 0 0 0 0 0 0 0 0 0 0.039940019596848 0.0516943895209548 0 0 0 0 0 0 0 0 0
0 0 0 0 0 0 0 0 0 0 0 0 0 0 0 0 0 0 0 0 0 0 0 0 0 0 0 0 0 0 0 0 0 0 0 0 0 0 0 0 0 0 0 0 0 0 0 0 0 0 0 0 0 0 0 0 0 0 0 0 0 0 0.0554110649179 0 0 0 0 0 0 0 0 0 0 0 0 0 0 0 0 0 0 0 0 0 0 0 0 0 0 0 0 0 0 0 0 0 0 0 0 0 0 0 0 0 0 0 0 0 0 0 0 0 0 0 0 0 0 0 0 0 0 0 0 0 0 0 0 0 0 0 0 0 0 0 0 0 0 0 0 0 0 0 0 0 0 0 0 0 0 0 0 0 0 0 0 0 0 0 0 0 0 0 0 0 0 0 0 0 0 0 0 0 0 0 0 0 0 0 0 0 0 0 0 0 0 0.0407254517391625 0 0 0 0 0 0 0 0 0 0 0 0 0 0 0 0 0 0 0.0835266769884056 0 0 0 0 0 0 0 0.120527969002492 0 0 0 0 0 0 0.0643570251221237 0 0 0 0 0 0 0 0.180238265259561 0 0.181081510299371 0 0 0 0 0 0 0 0 0 0 0 0 0 0 0 0 0 0 0 0 0 0 0 0 0 0.00546632089726002 0 0 0 0 0 0 0 0 0 0 0 0 0 0 0 0 0 0 0 0 0 0 0 0 0 0 0 0 0.0542798098826653 0 0 0 0 0 0 0 0.138639180063891 0 0 0 0 0 0 0 0 0 0 0 0 0 0 0 0.0219948070167625 0.0537519188104047 0 0 0 0 0 0 0 0 0
0 0 0 0 0 0 0 0 0 0 0 0 0 0 0 0 0 0 0 0 0 0 0 0 0 0 0 0 0 0 0 0 0 0 0 0 0 0 0 0 0 0 0 0.0266063055951047 0 0 0 0 0 0 0 0 0 0 0 0 0 0 0 0 0 0 0 0 0 0 0 0 0 0 0 0 0 0 0 0 0 0 0 0 0 0 0 0 0 0 0 0 0 0 0 0 0 0 0 0 0 0 0 0 0 0 0 0 0 0 0 0 0 0 0 0 0 0 0 0 0 0 0 0 0 0 0 0 0 0 0 0 0 0 0 0 0 0 0 0 0 0 0 0 0 0 0 0 0 0 0 0 0 0 0 0 0 0 0 0 0 0 0 0 0 0 0 0 0 0 0 0 0 0 0 0 0 0 0 0 0 0 0 0 0 0 0 0 0 0.0158502827844458 0 0 0 0 0 0.0120164693589639 0 0 0 0 0 0 0 0 0 0 0 0 0 0 0 0 0 0 0 0 0.137757383287812 0.0280445170119916 0 0 0 0 0.0139713939000783 0.226436941013035 0 0 0.00989308596541453 0 0 0 0 0.206086440170649 0.0771602260648402 0 0 0 0 0 0.0783980397259264 0 0 0 0 0 0 0 0 0 0 0 0 0 0 0 0 0 0 0 0 0.00368386625796623 0 0 0 0 0 0 0 0 0 0 0 0 0 0 0 0 0 0 0 0 0 0 0 0 0 0 0 0 0 0 0 0 0 0 0 0 0 0 0 0 0 0 0 0 0 0 0 0 0 0 0 0 0.0648389089557399 0.0992561399080329 0 0 0 0 0 0 0 0 0
0 0 0 0 0 0 0 0 0 0 0 0 0 0 0 0 0 0 0 0 0 0 0 0 0 0 0 0 0 0 0 0 0 0 0 0 0 0 0 0 0 0 0 0 0 0 0 0 0 0 0 0 0 0 0 0 0 0 0 0 0 0 0 0 0 0 0 0 0 0 0 0 0 0 0 0 0 0 0 0 0 0 0 0 0 0 0 0 0 0 0 0 0 0 0 0 0 0 0 0 0 0 0 0 0 0 0 0 0 0 0 0 0 0 0 0 0 0 0 0 0 0 0 0 0 0 0 0 0 0 0 0 0 0 0 0 0 0 0 0 0 0 0 0 0 0 0 0 0 0 0 0 0 0 0 0 0 0 0 0 0 0 0 0 0 0 0 0 0 0 0 0 0 0 0 0 0 0 0 0 0 0 1 0 0 0 0 0 0 0 0 0 0 0 0 0 0 0 0 0 0 0 0 0 0 0 0 0 0 0 0 0 0 0 0 0 0 0 0 0 0 0 0 0 0 0 0 0 0 0 0 0 0 0 0 0 0 0 0 0 0 0 0 0 0 0 0 0 0 0 0 0 0 0 0 0 0 0 0 0 0 0 0 0 0 0 0 0 0 0 0 0 0 0 0 0 0 0 0 0 0 0 0 0 0 0 0 0 0 0 0 0 0 0 0 0 0 0 0 0 0 0 0 0 0 0 0 0 0 0 0 0 0 0 0 0 0 0 0
0 0 0 0 0 0 0 0 0 0 0 0 0 0 0 0 0 0 0 0 0 0 0 0 0 0 0 0 0 0 0 0 0 0 0 0 0 0 0 0 0 0 0 0 0 0 0 0 0 0 0 0 0 0 0 0 0 0 0 0 0 0 0 0 0 0 0 0 0 0 0 0 0 0 0 0 0 0 0 0 0 0 0 0 0 0 0 0 0 0 0 0 0 0 0 0 0 0 0 0 0 0 0 0 0 0 0 0 0 0 0 0 0 0 0 0 0 0 0 0 0 0 0 0 0 0 0 0 0 0 0 0 0 0 0 0 0 0 0 0 0 0 0 0 0 0 0 0 0 0 0 0 0 0 0 0 0 0 0 0 0 0 0 0 0 0 0 0 0 0 0 0 0 0 0 0 0 0 0 0 0 0 0 0 0 0 0 0 0 0 0 0 0 0 0 0 0 0 0 0 0 0 0 0 0 0 0 0 0 0 0 0 0 0 0 0 0 0 0 0 0 0 0 0 0 0 0 0 0 0 0 0 0.918265713803388 0 0 0 0 0 0 0 0 0 0 0 0 0 0 0 0 0 0 0 0 0 0 0 0 0 0.0817342861966124 0 0 0 0 0 0 0 0 0 0 0 0 0 0 0 0 0 0 0 0 0 0 0 0 0 0 0 0 0 0 0 0 0 0 0 0 0 0 0 0 0 0 0 0 0 0 0 0 0 0 0 0 0 0 0 0 0 0 0 0
0 0 0 0 0 0 0 0 0 0 0 0 0 0 0 0.0107171749033756 0 0 0 0 0 0 0 0 0 0 0 0 0 0 0 0 0 0 0 0 0 0 0 0 0 0 0 0 0 0 0 0 0 0 0 0 0 0 0 0 0 0 0 0 0.0296303837389335 0 0 0 0 0 0 0 0 0 0 0 0 0 0 0 0 0 0 0 0 0 0 0 0 0 0 0 0 0 0 0 0 0 0 0 0 0 0 0 0 0 0 0 0 0 0 0 0 0 0 0 0 0 0 0 0 0 0 0 0 0 0 0 0 0 0 0 0 0 0 0 0 0 0 0 0 0 0 0 0 0 0 0 0 0 0 0 0 0 0 0 0 0 0 0 0 0 0 0 0 0 0 0 0 0 0 0 0 0 0 0 0 0 0 0.0135286846519849 0 0 0 0 0 0 0.057412019768688 0 0.0164074735272111 0.36428350240352 0 0 0 0 0 0 0 0 0 0 0 0 0 0 0 0 0 0 0 0 0 0 0 0 0 0 0 0 0 0 0 0 0 0 0 0.0144784039447154 0.0197691289052083 0 0 0 0 0 0 0 0 0.0938613621306684 0 0 0 0 0.0302690116499431 0.00868153725539526 0 0 0 0 0 0 0 0 0 0.0158267576647863 0 0 0 0 0 0.0106971334355806 0 0.00394290384391213 0 0.0299911128349789 0 0.00743132643410458 0 0 0.00603862642562369 0 0 0 0 0 0 0 0 0 0 0 0 0 0 0 0 0 0 0 0 0 0 0 0 0 0 0 0 0 0 0 0 0 0 0 0 0 0.0599201941191817 0.0211162472096224 0 0 0 0 0 0.00811566052175028 0.0190253617672176 0.122419432844658 0 0 0 0 0 0 0.0236248796294418 0 0.0128116803894989
0 0 0 0 0 0 0 0 0 0 0 0 0 0 0 0 0 0 0 0 0 0 0 0 0 0 0 0 0 0 0 0 0 0 0 0 0 0 0 0 0 0 0 0 0 0 0 0 0 0 0 0 0 0 0 0 0 0 0 0 0 0 0 0 0 0 0 0 0 0 0 0 0 0 0 0 0 0 0 0 0 0 0 0 0 0 0 0 0 0 0 0 0 0 0 0 0 0 0 0 0 0 0 0 0 0 0 0 0 0 0 0 0 0 0 0 0 0 0 0 0 0 0 0 0 0 0 0 0 0 0 0 0 0 0 0 0 0 0 0 0 0 0 0 0 0 0 0 0 0 0 0 0 0 0 0 0 0 0 0 0 0 0 0 0 0 0 0 0 0 0 0 0 0 0 0 0 0 0 0 0 0 0 0 0 0 0 0 0 0 0 0 0 0 0 0 0 0 0 0 0 0 0 0 0 0 0 0 0 0 0 0 0 0 0 0 0 0 0 0 0 0 0 0 0 0 0 0.127003501493144 0 0 0 0 0 0 0.811891088029183 0 0 0 0 0 0 0 0 0 0 0 0 0 0 0 0 0 0 0 0 0 0 0 0 0 0 0 0 0 0 0 0 0 0 0 0 0 0 0 0 0 0 0 0 0 0 0 0 0 0 0 0 0 0 0 0 0 0 0 0 0 0 0 0 0 0 0 0 0 0 0 0.0611054104776724 0 0 0 0 0 0 0 0 0 0 0 0
0 0 0 0 0 0 0 0 0 0 0 0 0 0 0 0 0 0 0 0 0 0 0 0 0 0 0 0 0 0 0 0 0 0 0 0 0 0 0 0 0 0 0 0.00500939550307192 0 0.0119140732463572 0 0 0 0 0 0 0 0 0 0 0 0 0 0 0 0 0 0 0.00393829551483403 0 0 0 0 0 0 0 0 0 0 0 0 0 0 0 0 0 0 0 0 0 0 0 0 0 0 0 0 0 0 0 0 0 0 0 0 0 0 0 0 0 0 0 0 0 0 0 0 0 0 0 0 0 0 0 0 0 0 0 0 0 0 0.0122994112020738 0 0 0 0 0 0 0 0 0 0 0 0 0 0 0 0 0 0 0 0 0 0 0 0 0 0 0 0 0 0 0 0 0 0 0 0 0 0 0 0 0 0 0 0 0 0 0 0 0 0 0 0 0 0 0 0 0 0 0 0 0 0.0191396180665852 0 0.0272759306609945 0 0 0 0.0205959864562864 0 0 0 0 0 0 0 0 0 0.0352279431960633 0 0 0 0 0 0 0 0 0 0.00630948236347403 0 0 0.0882091600502481 0.160391708340821 0 0 0 0 0 0 0 0.0936466361950756 0 0.0423700583470979 0 0 0 0.0704228358608626 0 0 0 0 0 0 0 0 0 0 0 0 0 0 0 0 0 0.00333210520994193 0 0.00426347858158096 0 0.0177426792172261 0 0 0 0 0 0 0 0 0 0 0 0 0 0 0 0 0 0 0 0 0 0 0 0 0 0 0 0 0 0 0 0 0 0 0 0 0 0 0 0 0 0 0 0 0 0 0 0 0 0 0.0526269704856506 0 0.173191155708414 0.152093075793341 0 0 0 0 0 0 0 0 0
0 0 0 0 0 0 0 0 0 0 0 0 0 0 0 0 0 0 0 0 0 0 0 0 0 0 0 0 0 0 0 0 0 0 0 0 0 0 0 0 0 0 0 0 0 0 0 0 0 0 0 0 0 0 0 0 0 0 0 0 0 0 0 0 0 0 0 0 0 0 0 0 0 0 0 0 0 0 0 0 0 0 0 0 0 0 0 0 0 0 0 0 0 0 0 0 0 0 0 0 0 0 0 0 0 0 0 0 0 0 0 0 0 0 0 0 0 0 0 0 0 0 0 0 0 0 0 0 0 0 0 0 0 0 0 0 0 0 0 0 0 0 0 0 0 0 0 0 0 0 0 0 0 0 0 0 0 0 0 0 0.00408594418763351 0 0 0 0 0.00928639886404486 0 0 0 0 0 0 0 0 0 0.00637907147979493 0.00721950370039363 0.0247926305247085 0 0 0 0 0 0 0 0 0 0 0 0 0 0 0 0 0 0 0.00812075540133779 0 0 0 0 0 0 0 0 0 0.0122321753837565 0 0 0 0 0 0 0 0 0 0 0 0 0 0 0 0 0 0 0 0 0 0 0 0 0 0 0 0 0 0.0332201715627246 0.0107873316601071 0 0.00561385741847473 0.0179187196009922 0 0.0109747364048147 0.00604236958206564 0 0.0210556028762057 0.0290996081463596 0.0181675522806517 0.0915278472480003 0.0391971931030971 0.0743968910642661 0.00572201975407693 0.0114887351130999 0.0756815513972117 0.0168800169082482 0.00993250509877113 0.0317536234010376 0.0481492291191504 0 0.0166822009227383 0.0304805214876563 0 0 0 0 0 0 0 0 0 0 0 0 0 0 0 0 0 0 0 0 0 0 0 0 0.0530329804238951 0 0 0 0.00401003763731576 0 0 0 0 0.00644235372589063 0.183463583302796 0 0.0231405527753053 0 0.00413615056065803 0.00784086538057531 0.015224934243051 0 0 0 0 0 0 0 0.00823309004249871 0 0.00588738295362072 0.00585954662759887 0.00583975863537498 0 0 0 0 0
0 0 0 0 0 0 0 0 0 0 0 0 0 0 0 0 0 0 0 0 0 0 0 0 0 0 0 0 0 0 0 0 0 0 0 0 0 0 0 0 0 0 0 0 0 0 0 0 0 0 0 0 0 0 0 0 0 0 0 0 0 0 0 0 0 0 0 0 0 0 0 0 0 0 0 0 0 0 0 0 0 0 0 0 0 0 0 0 0 0 0 0 0 0 0 0 0 0 0 0 0 0 0 0 0 0 0 0 0 0 0 0 0 0 0 0 0 0 0 0 0 0 0 0 0 0 0 0 0 0 0 0 0 0 0 0 0 0 0 0 0 0 0 0 0 0 0 0 0 0 0 0 0 0 0 0 0 0 0 0 0 0 0 0 0 0 0 0 0 0 0.00343535608002717 0 0 0 0 0 0 0 0 0 0 0 0 0 0 0.00150538216311601 0 0.00668217637813514 0 0 0.00279938198109828 0 0 0 0.00195390238440796 0.0040335647615926 0 0 0 0 0 0 0 0 0.00436413313097914 0 0.0042556106063424 0.00361816126388407 0 0 0 0 0 0 0 0 0 0 0 0 0 0 0 0.00498439364684835 0 0 0 0 0 0 0 0 0.00445366839136456 0 0 0.00977659052106948 0 0.063047604775781 0 0 0 0 0 0 0 0.00338213392853636 0 0.0538020195649588 0.042682092724762 0.0133536393444239 0.0157737897125131 0 0.0160267129442823 0.0592924874286442 0.0259417708814859 0.0128283049105174 0.038873343905341 0.12388452358216 0.00881494821895488 0.0275571055397098 0.0244213324713809 0 0 0 0 0 0 0.00489533118085001 0 0 0 0 0 0 0 0 0 0.00297261712532236 0 0 0 0 0 0 0.00318692478656869 0 0 0 0 0 0 0 0 0 0 0 0 0 0 0.0428222089795496 0.0365584862626303 0.231035100166482 0 0 0 0 0 0 0 0.00609714793636028 0 0.00151172873224977 0.0252580143351902 0.0355183359952981 0 0.0064826103865808 0.0127568130278251 0 0.00936054984277605
0 0 0 0 0 0 0 0 0 0 0 0 0 0 0 0 0 0 0 0 0 0 0 0 0 0 0 0 0 0 0 0 0 0 0 0 0 0 0 0 0 0 0 0 0 0 0 0 0 0 0 0 0 0 0 0 0 0 0 0 0 0 0 0 0 0 0 0 0 0 0 0 0 0 0 0 0 0 0 0 0 0 0 0 0 0 0 0 0 0 0 0 0 0 0 0 0 0 0 0 0 0 0 0 0 0 0 0 0 0 0 0 0 0 0 0 0 0 0 0 0 0 0 0 0 0 0 0 0 0 0 0 0 0 0 0 0 0 0 0 0 0 0 0 0 0 0 0 0 0 0 0 0 0 0 0 0 0 0 0 0 0 0 0 0 0 0 0 0 0 0 0 0 0 0 0.003277392577117 0 0 0 0 0 0 0 0 0 0.00115263809734232 0 0.0256219180943245 0.00392913709197291 0 0 0 0 0 0 0 0 0 0 0 0 0 0 0 0.00110490277605935 0 0 0.0014190983115759 0 0 0 0 0 0 0 0 0 0 0 0 0 0 0 0 0 0 0 0 0 0 0 0 0.00214677007838208 0 0 0.00533542291200803 0.105959001063657 0 0 0 0 0 0 0 0 0 0 0.161485263273854 0.023329208433144 0.0052553672303451 0 0 0.00382153825336989 0.0110616639408105 0.0176259489518343 0 0.0815238058376194 0.109515089336583 0.0234341976770256 0.0196358337696513 0.01513948073255 0.00103342002480615 0 0 0 0 0 0.00128764350373493 0 0 0 0 0.00282827430874561 0 0 0 0 0.00186580988690699 0 0 0 0 0 0 0 0 0 0 0 0 0 0 0 0 0 0 0 0 0 0.135880903376133 0.0183328763980525 0.152488244203496 0.00552424464818349 0 0 0.00737653311393928 0 0 0 0 0 0.00735670242529858 0 0.00694623773405666 0.0110260157512199 0 0.00317228451778043 0 0.0231071316684192
0 0 0 0 0 0 0 0 0 0 0 0 0 0 0 0 0 0 0 0 0 0 0 0 0 0 0 0 0 0 0 0 0 0 0 0 0 0 0 0 0 0 0 0 0 0 0 0 0 0 0 0.00264386227410485 0 0 0 0 0 0 0 0 0 0 0 0 0 0 0 0 0 0 0 0 0 0 0 0 0 0 0 0 0.00298975807212643 0.0394735968766562 0.00571998230755729 0.0842789584183866 0 0.00177941756926214 0 0.00212482549550687 0 0 0 0 0 0 0 0 0 0.0105209844295894 0 0 0 0 0 0 0 0 0 0 0 0 0 0 0 0 0 0 0 0 0 0 0 0 0 0 0 0 0 0 0 0 0 0 0 0 0 0.00727870547062452 0 0 0 0 0 0 0 0 0 0 0 0 0 0 0 0 0 0 0 0 0 0 0 0 0 0 0 0 0 0 0 0 0 0 0 0 0 0 0 0 0 0 0 0 0 0 0 0 0 0 0.00594876444655956 0 0.00394394144791697 0 0.014637318371833 0 0 0 0 0 0.14393503205647 0 0 0 0 0.0298911848275079 0 0 0 0 0 0 0 0 0 0 0 0 0 0 0 0 0 0 0 0 0 0 0 0 0 0 0 0 0 0 0 0 0 0 0 0 0 0 0.0861860122832231 0.00822756371079095 0.330087687915036 0.195225380339279 0 0 0 0 0 0 0 0 0 0 0 0 0 0 0.00129266166432662 0 0 0 0 0 0 0 0 0 0 0 0 0 0 0 0 0 0 0 0 0 0 0 0 0 0 0 0 0 0 0 0 0 0 0 0 0.0177083934717345 0 0 0 0 0.00186909209003655 0 0 0 0 0 0 0 0 0.00218291746488981 0 0 0 0 0.00205395899658124 0 0 0 0
0 0 0 0 0 0 0 0 0 0 0 0 0 0 0 0 0 0 0 0 0 0 0 0 0 0 0 0 0 0 0 0 0 0 0 0 0 0 0 0 0 0 0 0 0 0 0 0 0 0 0 0.0371327435678026 0 0 0 0 0 0 0 0 0 0 0 0 0 0 0 0 0 0 0 0 0 0 0 0 0 0 0 0 0 0 0 0 0 0 0 0 0 0 0 0 0 0 0 0 0 0 0 0 0 0 0 0 0 0 0 0 0 0 0 0 0 0 0 0 0 0 0 0 0 0 0 0 0 0 0 0 0 0 0 0 0 0 0 0 0 0 0 0 0 0 0 0 0 0 0 0 0 0 0 0 0 0 0 0 0 0 0 0 0 0 0 0 0 0 0 0 0 0 0 0 0 0 0 0 0 0.0117299406090207 0 0 0 0.00965490160524683 0.0521394395397686 0 0 0 0 0 0 0 0 0 0 0 0 0 0 0 0 0 0 0 0 0 0 0 0 0 0 0 0 0 0 0 0 0 0 0 0 0 0 0 0 0 0.0737880030710422 0 0 0 0 0 0 0 0 0 0 0.00525419156749581 0 0 0 0 0.139877851390412 0.0271436932799701 0.0434431284881637 0.0293720339709963 0 0 0 0 0 0 0 0 0 0.00438545973541954 0 0.00198755659429291 0 0.00478197922354465 0.0100601695107976 0 0 0 0 0 0 0 0 0 0 0 0 0 0 0 0 0 0 0 0 0 0 0 0 0 0 0.132304341880316 0 0 0 0 0 0 0 0.0830461241802733 0.125801023319898 0.195610690521881 0 0 0 0 0 0 0 0 0 0 0 0 0 0.0124867279436587 0 0 0 0 0 0 0 0 0
0 0 0 0 0 0 0 0 0 0 0 0 0 0 0 0 0 0 0 0 0 0 0 0 0 0 0 0 0 0 0 0 0 0 0 0 0 0 0 0 0 0 0 0 0 0 0 0 0 0 0 0 0 0 0 0 0 0 0 0 0 0 0 0 0 0 0 0 0 0 0 0 0 0 0 0 0 0 0 0 0 0.00827112677331742 0 0.014354843979686 0 0 0 0 0 0 0 0 0 0 0 0 0 0 0 0 0 0 0 0 0 0 0 0 0 0 0 0 0 0 0 0 0 0 0 0 0 0 0 0 0 0 0 0 0 0 0 0 0 0 0 0 0 0 0 0 0 0 0 0 0 0 0 0 0 0 0 0 0 0 0 0 0 0 0 0 0 0 0 0 0 0 0 0 0 0 0 0 0 0 0 0 0 0.0133628775295978 0 0 0 0 0 0 0 0 0 0 0 0 0 0 0 0 0 0 0.033872455148469 0 0 0 0 0 0 0 0 0 0 0 0 0 0 0 0 0 0 0 0 0 0 0 0 0 0 0 0 0 0 0 0 0 0 0 0 0 0 0.00550607547087373 0 0 0.0882411812499404 0.0459239900446368 0 0.0384866456958403 0.401181859313913 0.173997598651239 0 0 0 0 0 0 0 0 0 0 0 0 0 0 0.00199404164287603 0 0 0 0 0 0 0 0 0 0 0 0 0 0 0 0 0 0 0 0 0 0 0 0 0 0 0.0189182160531892 0 0 0 0 0 0 0 0 0 0.155889088446421 0 0 0 0 0 0 0 0 0 0 0 0 0 0 0 0 0 0 0 0 0 0 0
0 0 0 0 0 0 0 0 0 0 0 0 0 0 0 0 0 0 0 0 0 0 0 0 0 0 0 0 0 0 0 0 0 0 0 0 0 0 0 0 0 0 0 0 0 0 0 0 0 0 0 0 0 0 0 0 0 0 0 0 0 0 0 0 0 0 0 0 0 0 0 0 0 0 0 0 0 0 0 0 0 0 0 0 0 0 0 0 0 0 0 0 0 0 0 0 0 0 0 0 0 0 0 0 0 0 0 0 0 0 0 0 0 0 0 0 0 0 0 0 0 0 0 0 0 0 0 0 0 0 0 0 0 0 0 0 0 0 0 0 0 0 0 0 0 0 0 0 0 0 0 0 0 0 0 0 0 0 0 0 0 0 0 0 0 0 0 0 0 0 0 0 0 0 0 0 0 0.0132064879486076 0 0 0 0 0 0 0 0 0 0 0 0 0 0 0 0 0 0 0.0417607942181896 0 0 0 0 0 0 0 0 0 0 0 0 0 0 0 0 0 0 0 0 0 0 0 0 0 0 0 0 0 0 0 0 0 0 0 0 0 0 0 0 0 0.0471451065983486 0.0498758651958542 0.215397621623788 0 0.100371506226746 0.310107935759808 0 0 0 0 0 0 0 0 0 0 0 0.0028860062401276 0 0 0.00833286555102787 0 0 0 0 0 0 0 0 0 0 0 0 0 0 0 0 0 0 0 0 0 0 0 0 0 0 0.0847150936283821 0 0 0 0 0 0 0 0 0.0289459493953311 0.089582222674426 0 0 0 0 0 0 0 0 0 0 0 0 0 0.00767254493936291 0 0 0 0 0 0 0 0 0
0 0 0 0 0 0 0 0 0 0 0 0 0 0 0 0 0 0 0 0 0 0 0 0 0 0 0 0 0 0 0 0 0 0 0 0 0 0 0 0 0 0 0 0 0 0 0 0 0 0 0 0.00296005616020124 0 0 0 0 0 0 0 0 0 0 0 0 0 0 0 0 0 0 0 0 0 0 0 0 0 0 0 0 0.0031367461552281 0.0219808855066142 0.00390740164036624 0.0231279941604215 0 0.00108104653769676 0 0 0 0 0 0 0 0 0 0 0 0 0 0 0 0 0 0 0 0 0 0 0 0 0 0 0 0 0 0 0 0 0 0 0 0 0 0 0 0 0 0 0 0 0 0 0 0 0 0 0 0 0 0 0 0 0 0 0 0 0 0 0 0 0 0 0 0 0 0 0 0 0 0 0 0 0 0 0 0 0 0 0 0 0 0 0 0 0 0 0 0 0 0 0 0 0 0 0 0 0.00634467287296744 0 0.00440363705858246 0 0.0100231643014074 0 0 0 0 0 0.137470531747573 0 0 0 0 0.00554602986073646 0 0 0 0 0 0 0 0 0 0 0 0 0 0 0 0 0 0 0 0 0 0 0 0 0 0 0 0 0 0 0 0 0 0.00207479972018443 0 0 0.20792693334697 0.0087752328765533 0.246824452974722 0.0110338352740312 0 0.202605516555999 0 0 0 0 0 0.00164405449186876 0 0 0 0 0 0.0011019740116508 0 0 0.00352653460921095 0 0 0 0 0 0 0 0 0 0 0 0 0 0 0 0 0 0 0 0 0 0 0 0 0 0 0 0 0 0 0 0 0 0 0 0 0.0869380515373946 0 0 0 0 0 0 0 0 0 0 0 0 0 0.004282216163449 0 0 0 0 0.00328423243617216 0 0 0 0
0 0 0 0 0 0 0 0 0 0 0 0 0 0 0 0 0 0 0 0 0 0 0 0 0 0 0 0 0 0 0 0 0 0 0 0 0 0 0 0 0 0 0 0 0 0 0 0 0 0 0 0.00534528029325966 0 0 0 0 0 0 0 0 0 0 0 0 0 0 0 0 0 0 0 0 0 0 0 0 0 0 0 0 0.00315230344816612 0.0187584472049153 0.0183460332413757 0.0398425553383643 0 0.0012704457767704 0 0 0 0 0 0 0 0 0 0 0 0 0 0 0 0 0 0 0 0 0 0 0 0 0 0 0 0 0 0 0 0 0 0 0 0 0 0 0 0 0 0 0 0 0 0 0 0 0 0 0 0 0 0 0 0 0 0 0 0 0 0 0 0 0 0 0 0 0 0 0 0 0 0 0 0 0 0 0 0 0 0 0 0 0 0 0 0 0 0 0 0.00193449233373315 0 0 0 0 0 0 0 0 0.002871350557603 0 0.00204029276135605 0 0.00726335909521598 0 0 0 0 0 0.210912534832745 0 0 0 0 0.0122810345367675 0 0 0 0 0 0 0 0 0 0 0 0 0 0 0 0 0 0 0 0 0 0 0 0 0 0 0 0 0 0 0 0 0 0.00149488004486619 0 0 0.160929134878093 0.0077640541561941 0.140089997438504 0.0446114060114906 0.265135720751458 0 0 0 0 0 0 0 0 0 0 0 0 0.00207485515590951 0 0 0.00337259399542842 0 0 0 0 0 0 0 0 0 0 0 0 0 0 0 0 0 0 0 0 0 0 0 0 0 0 0.003522039937324 0 0 0 0 0 0 0 0 0 0.0406793727492807 0 0 0 0 0.00156923576928216 0 0 0 0 0 0 0 0 0.00473857969189675 0 0 0 0 0 0 0 0 0
0 0 0 0 0 0 0 0 0 0 0 0 0 0 0 0 0 0 0 0 0 0 0 0 0 0 0 0 0 0 0 0 0 0 0 0 0 0 0 0 0 0 0 0 0 0 0 0 0 0 0 0 0 0 0 0 0 0 0 0 0 0 0 0 0 0 0 0 0 0 0 0 0 0 0 0 0 0 0 0 0 0 0 0 0 0 0 0 0 0 0 0 0 0 0 0 0 0 0 0 0 0 0 0 0 0 0 0 0 0 0 0 0 0 0 0 0 0 0 0 0 0 0 0 0 0 0 0 0 0 0 0 0 0 0 0 0 0 0 0 0 0 0 0 0 0 0 0 0 0 0 0 0 0 0 0 0 0 0 0 0 0 0 0 0 0 0 0 0 0 0 0 0 0 0 0 0 0 0 0 0 0 0 0 0 0 0 0 0 0 0 0 0 0.0133745087471569 0 0 0 0.122092661831265 0 0 0 0 0 0 0 0 0 0 0 0 0 0 0 0 0 0 0 0 0 0 0 0 0.0752410944414241 0 0 0 0 0 0 0 0 0 0 0 0 0 0 0 0 0 0 0 0 0 0 0.0952653733565563 0.0263981241430125 0 0 0.0205954390103796 0.107448792486018 0.382111975883387 0 0.0214985046806271 0 0 0 0 0 0 0 0 0 0 0 0 0 0 0 0 0 0 0 0 0 0 0 0 0 0 0 0 0 0 0 0 0.0208137760067605 0.00970378183399238 0 0 0.0122582201663516 0 0 0 0 0 0 0 0 0 0.00587223633521225 0 0 0 0 0 0 0 0 0.0873255110778553 0 0 0 0 0 0 0 0 0
0 0 0 0 0 0 0 0 0 0 0 0 0 0 0 0 0 0 0 0 0 0 0 0 0 0 0 0 0 0 0 0 0 0 0 0 0 0 0 0 0 0 0 0 0 0 0 0 0 0 0 0 0 0 0 0 0 0 0 0 0 0 0 0 0 0 0 0 0 0 0 0 0 0 0 0 0 0 0 0 0 0 0 0 0 0 0 0 0 0 0 0 0 0 0 0 0 0 0 0 0 0 0 0 0 0 0 0 0 0 0 0 0 0 0 0 0 0 0 0 0 0 0 0 0 0 0 0 0 0 0 0 0 0 0 0 0 0 0 0 0 0 0 0 0 0 0 0 0 0 0 0 0 0 0 0 0 0 0 0 0 0 0 0 0 0 0 0 0 0 0 0 0 0 0 0 0 0 0 0 0 0 0.00426463504263509 0 0 0 0 0 0 0 0 0 0 0.0102831719338059 0 0 0 0.232502136503198 0 0 0 0 0 0 0 0 0 0 0 0 0 0 0 0 0 0 0 0 0 0 0 0 0.00625624719063133 0 0 0 0 0 0 0 0 0 0 0 0 0.00649818167138619 0.00354674050182437 0 0 0 0 0 0 0 0.0370437795233916 0 0.0865178112545346 0 0.0051007473359689 0.0522356278397732 0.263028981952474 0.104972664618471 0.0338426650904535 0.0457805831704862 0.0202066270996443 0.034075582942506 0 0.00435657565534392 0 0.00676504740496213 0 0 0 0 0 0 0 0 0 0 0 0 0 0 0 0 0 0 0 0 0 0 0 0 0 0 0 0 0 0 0 0 0 0 0.0022423003409653 0 0 0 0 0 0 0.00713669390229813 0 0 0 0 0 0 0 0.0165534256388513 0 0.0167897733863946 0 0 0 0 0 0 0
0 0 0 0 0 0 0 0 0 0 0 0 0 0 0 0 0 0 0 0 0 0 0 0 0 0 0 0 0 0 0 0 0 0 0 0 0 0 0 0 0 0 0 0 0 0 0 0 0 0 0 0 0 0 0 0 0 0 0 0 0 0 0 0 0 0 0 0 0 0 0 0 0 0 0 0 0 0 0 0 0 0 0 0 0 0 0 0 0 0 0 0 0 0 0 0 0 0 0 0 0 0 0 0 0 0 0 0 0 0 0 0 0 0 0 0 0 0 0 0 0 0 0 0 0 0 0 0 0 0 0 0 0 0 0 0 0 0 0 0 0 0 0 0 0 0 0 0 0 0 0 0 0 0 0 0 0 0 0 0.0133119667347198 0 0 0 0 0 0 0 0 0 0 0 0 0 0 0 0 0 0.0276510913965012 0 0 0 0 0 0 0 0 0 0 0 0 0 0 0 0 0 0 0 0.165962060486898 0 0 0 0 0 0 0 0 0.104140511195634 0 0 0 0 0 0 0 0 0 0 0 0 0 0 0 0 0 0 0 0 0 0 0 0 0 0 0 0 0.0243476079498637 0 0 0 0 0 0 0 0 0.0278290432021677 0.234558143331664 0 0 0 0.039009486125316 0.164168627906537 0.0395565957496211 0 0.0560945584993475 0 0.00979542711414517 0 0.0025747626580363 0.00177318785407857 0 0 0 0 0 0 0 0 0 0 0 0 0 0 0 0 0 0 0 0 0 0 0 0 0 0 0 0 0 0.0195644514597886 0 0.0113050983700373 0.00654902887060385 0 0 0 0.0114773623740243 0.0240342867738269 0.0112385754722188 0 0 0 0 0 0 0 0 0 0 0 0.00505812647496974 0 0 0 0 0 0 0 0 0
0 0 0 0 0 0 0 0 0 0 0 0 0 0 0 0 0 0 0 0 0 0 0 0 0 0 0 0 0 0 0 0 0 0 0 0 0 0 0 0 0 0 0 0 0 0 0 0 0 0 0 0 0 0 0 0 0 0 0 0 0 0 0 0 0 0 0 0 0 0 0 0 0 0 0 0 0 0 0 0 0 0 0 0 0 0 0 0 0 0 0 0 0 0 0 0 0 0 0 0 0 0 0 0 0 0 0 0 0 0 0 0 0 0 0 0 0 0 0 0 0 0 0 0 0 0 0 0 0 0 0 0 0 0 0 0 0 0 0 0 0 0 0 0 0 0 0 0 0 0 0 0 0 0 0 0 0 0 0 0 0 0 0 0 0 0 0 0.00287235785975102 0 0 0 0 0 0 0 0 0 0 0 0 0 0 0 0 0 0.000637549032287503 0 0 0 0 0 0 0 0 0 0 0 0 0 0 0 0 0 0 0.000820822765626006 0 0 0 0 0 0 0 0 0 0 0 0 0 0 0 0 0 0 0 0 0 0 0 0 0 0 0 0.00168281243190804 0 0 0.00386372399974164 0.0388796816531097 0.0694364892982596 0 0 0 0 0 0 0 0 0 0 0.047097684315747 0.00149937024699323 0.00385187775215791 0 0.00495056856835831 0.0107356386896781 0.0355898840285023 0.000852034816641123 0.153599481811587 0.115194773194022 0.0414882954205218 0.0260198305182244 0.109923078792326 0 0 0 0 0 0 0 0 0 0 0 0 0 0 0 0 0 0 0 0 0 0 0 0 0 0 0 0 0 0 0 0 0 0 0 0 0 0 0.141148123762177 0.00918959043429802 0.116622665347635 0.0116753800747511 0 0 0 0 0 0 0.00169160588838801 0 0.0116025571195463 0.00300751723002678 0.0333706764809186 0 0 0 0 0.00269592846681593
0 0 0 0 0 0 0 0 0 0 0 0 0 0 0 0 0 0 0 0 0 0 0 0 0 0 0 0 0 0 0 0 0 0 0 0 0 0 0 0 0 0 0 0 0 0 0 0 0 0 0 0 0 0 0 0 0 0 0 0 0 0 0 0 0 0 0 0 0 0 0 0 0 0 0 0 0 0 0 0 0 0 0 0 0 0 0 0 0 0 0 0 0 0 0 0 0 0 0 0 0 0 0 0 0 0 0 0 0 0 0 0 0 0 0 0 0 0 0 0 0 0 0 0 0 0 0 0 0 0 0 0 0 0 0 0 0 0 0 0 0 0 0 0 0 0 0 0 0 0 0 0 0 0 0 0 0 0 0 0 0 0 0 0 0 0 0 0 0 0 0 0 0 0 0 0 0 0.0112599439579178 0 0 0 0 0 0 0 0 0 0 0.00104641618484652 0 0 0 0 0 0 0 0 0 0 0 0 0 0 0 0 0 0 0 0 0 0 0 0 0 0 0 0 0 0 0 0 0 0 0 0 0 0 0 0 0 0 0 0 0 0 0.020391410454064 0.0323112804594986 0.0105084631121845 0 0 0 0 0 0 0 0.00368216853219637 0 0.0493382676047319 0 0.0111025302607039 0.0311010626471733 0 0.0609674713166496 0.0800176327672333 0.155818512307028 0.00331037777860292 0.0825240876472653 0.054030315274748 0.016376279347757 0.0159986678510141 0.181120114142942 0 0 0 0 0 0 0 0 0 0 0 0 0 0 0 0 0 0 0 0 0 0 0 0 0 0 0 0 0 0 0 0 0 0 0.00387802856050469 0 0 0 0.0471303242352586 0.0116463874167792 0.0383205640210006 0.0167601214602041 0 0 0 0 0 0 0.00930907911364556 0 0.00587721604908354 0.0047710638807546 0.0399772514119132 0 0 0.00142496220429882 0 0
0 0 0 0 0 0 0 0 0 0 0 0 0 0 0 0 0 0 0 0 0 0 0 0 0 0 0 0 0 0 0 0 0 0 0 0 0 0 0 0 0 0 0 0 0 0 0 0 0 0 0 0 0 0 0 0 0 0 0 0 0 0 0 0 0 0 0 0 0 0 0 0 0 0 0 0 0 0 0 0 0 0 0 0 0 0 0 0 0 0 0 0 0 0 0 0 0 0 0 0 0 0 0 0 0 0 0 0 0 0 0 0 0 0 0 0 0 0 0 0 0 0 0 0 0 0 0 0 0 0 0 0 0 0 0 0 0 0 0 0 0 0 0 0 0 0 0 0 0 0 0 0 0 0 0 0 0 0 0 0 0 0 0 0 0 0 0 0 0 0 0 0 0 0 0 0 0 0 0 0 0 0 0 0 0 0 0 0 0 0 0 0 0 0 0 0 0.00384637445407906 0.0173441141544118 0 0 0 0 0 0 0 0 0 0 0 0 0 0 0 0 0 0 0 0 0 0 0 0 0 0 0 0 0 0 0 0 0 0 0 0 0 0.0231054418963817 0.0267468965712076 0.0062633626931786 0 0 0 0 0.00512617508817706 0 0.0152963007206493 0.0997704569983032 0.0274827622344823 0.0041558371603743 0.0293756345880584 0 0.321161381436287 0.0155624609766297 0.144387315919416 0.0769507151479532 0 0.0262467587715495 0 0.0372982448396323 0.00167584895160254 0.00668527852044688 0.0102902111250699 0 0 0 0 0 0 0 0 0 0 0 0 0 0 0 0 0 0 0 0 0 0 0 0 0 0 0 0 0 0 0 0 0 0 0.0159800501995924 0 0 0 0 0.0207251181180617 0.0137823181747175 0 0 0 0.0066312910305124 0 0 0 0.021658156782661 0 0.00757779032776133 0.00315169139056664 0 0.00920643780195922 0 0.00251557392627743 0 0
0 0 0 0 0 0 0 0 0 0 0 0 0 0 0 0 0 0 0 0 0 0 0 0 0 0 0 0 0 0 0 0 0 0 0 0 0 0 0 0 0 0 0 0 0 0 0 0 0 0 0 0 0 0 0 0 0 0 0 0 0 0 0 0 0 0 0 0 0 0 0 0 0 0 0 0 0 0 0 0 0 0 0 0 0 0 0 0 0 0 0 0 0 0 0 0 0 0 0 0 0 0 0 0 0 0 0 0 0 0 0 0 0 0 0 0 0 0 0 0 0 0 0 0 0 0 0 0 0 0 0 0 0 0 0 0 0 0 0 0 0 0 0 0 0 0 0 0 0 0 0 0 0 0 0 0 0 0 0 0 0 0 0 0 0 0 0 0 0 0 0 0 0 0 0 0 0 0 0 0 0 0 0 0 0 0 0 0 0 0 0.000818095850424169 0 0 0.00165009949786937 0 0 0 0.0316687085456281 0 0 0 0 0 0 0.00101125737066321 0 0 0 0 0 0 0 0 0 0 0 0 0 0 0 0 0 0 0 0 0 0 0 0 0 0 0 0 0 0 0.0109623112770914 0.0078976491123955 0 0 0 0 0 0 0 0.0199482558876662 0.125581821638572 0.0289113486913256 0.00266876393977544 0.0205697281316761 0.0802807367184775 0 0.151109221806413 0.0840531584810108 0.189044913169098 0.0553061113589253 0.0486841610952528 0.00354121805361758 0.00632208738073634 0 0.0100773318413907 0.0199033497473014 0 0 0 0 0 0 0 0 0 0 0 0 0 0 0 0 0 0 0 0 0 0 0 0.00121350884479585 0 0 0 0 0 0 0 0 0 0 0 0 0.0040831378040564 0 0 0.000982097806869942 0.00702842180477798 0 0 0 0 0 0 0.00289961114319323 0.0555059661321808 0 0.0124323127461673 0.00684225103655845 0.00709447424226162 0 0.00190788884382792 0 0 0
0 0 0 0 0 0 0 0 0 0 0 0 0 0 0 0 0 0 0 0 0 0 0 0 0 0 0 0 0 0 0 0 0 0 0 0 0 0 0 0 0 0 0 0 0 0 0 0 0 0 0 0 0 0 0 0 0 0 0 0 0 0 0 0 0 0 0 0 0 0 0 0 0 0 0 0 0 0 0 0 0 0 0 0 0 0 0 0 0 0 0 0 0 0 0 0 0 0 0 0 0 0 0 0 0 0 0 0 0 0 0 0 0 0 0 0 0 0 0 0 0 0 0 0 0 0 0 0 0 0 0 0 0 0 0 0 0 0 0 0 0 0 0 0 0 0 0 0 0 0 0 0 0 0 0 0 0 0 0 0 0 0 0 0 0 0 0 0 0 0 0 0 0 0 0 0 0 0 0 0 0 0 0 0 0 0 0 0 0 0 0 0 0 0 0 0 0 0.0942329343517657 0 0 0 0 0 0 0 0 0 0 0 0 0 0 0 0 0 0 0 0 0 0.00152192083643263 0 0 0.0105198865251317 0 0 0 0 0 0 0 0 0 0 0 0.00148873203689022 0.00151518667343957 0 0 0 0 0 0 0 0 0.127486291307799 0.0900676523055183 0.0125189106264183 0 0 0.00699094288663408 0.271556633309656 0 0 0.0643094611062163 0.0155080170883632 0.0584767462391466 0 0 0 0.0064336386400317 0 0 0 0 0 0 0 0 0 0 0 0 0 0 0 0 0 0 0 0 0 0 0 0 0 0 0 0 0 0 0 0 0 0 0 0.00196255770564872 0 0 0 0 0 0 0 0 0 0 0 0 0.00367005607108055 0.190200903052899 0 0.0415395292369282 0 0 0 0 0 0 0
0 0 0 0 0 0 0 0 0 0 0 0 0 0 0 0 0 0 0 0 0 0 0 0 0 0 0 0 0 0 0 0 0 0 0 0 0 0 0 0 0 0 0 0 0 0 0 0 0 0 0 0 0 0 0 0 0 0 0 0 0 0 0 0 0 0 0 0 0 0 0 0 0 0 0 0 0 0 0 0 0 0 0 0 0 0 0 0 0 0 0 0 0 0 0 0 0 0 0 0 0 0 0 0 0 0 0 0 0 0 0 0 0 0 0 0 0 0 0 0 0 0 0 0 0 0 0 0 0 0 0 0 0 0 0 0 0 0 0 0 0 0 0 0 0 0 0 0 0 0 0 0 0 0 0 0 0 0 0 0 0 0 0 0 0 0 0 0 0 0 0 0 0 0 0 0 0 0 0 0 0 0 0 0 0 0 0 0 0 0 0 0 0 0 0 0 0 0 0 0 0 0 0 0 0 0 0 0 0 0 0 0 0 0 0 0 0 0 0 0 0 0 0 0 0 0 0 0 0 0 0 0 0 0 0 0.00543204853722414 0.0257484048508148 0.00365321152201323 0 0 0 0 0 0 0 0.0518479767498823 0 0.0110061855123067 0.12938847355902 0.115814025770308 0.269710665576384 0 0 0.16449199387361 0.10192579980993 0.00661190652353493 0 0.0312811481082417 0 0.00716767079608803 0.0448559213831075 0 0 0 0 0 0 0 0 0 0 0 0 0 0 0 0 0 0 0 0 0 0 0 0 0 0 0 0 0 0 0 0 0 0 0 0 0 0 0 0 0.0132317123763071 0 0 0 0 0 0 0 0.0120634314196694 0 0 0 0.00576942363155885 0 0 0 0 0
0 0 0 0 0 0 0 0 0 0 0 0 0 0 0 0 0 0 0 0 0 0 0 0 0 0 0 0 0 0 0 0 0 0 0 0 0 0 0 0 0 0 0 0 0 0 0 0 0 0 0 0 0 0 0 0 0 0 0 0 0 0 0 0 0 0 0 0 0 0 0 0 0 0 0.000754019075577467 0 0 0 0 0 0 0 0 0 0 0 0 0 0 0 0 0 0 0 0 0 0 0 0 0 0 0 0 0 0 0 0 0 0 0 0 0 0 0 0 0 0 0 0 0 0 0 0 0 0 0 0 0 0 0 0 0 0 0 0 0 0 0 0 0 0 0 0 0 0 0 0 0 0 0 0 0 0 0 0 0 0 0 0 0 0 0 0 0 0 0 0 0 0 0 0 0 0 0 0 0 0 0 0 0 0 0 0 0 0 0 0 0 0 0 0 0 0 0 0 0 0 0.00536230443405726 0 0 0 0 0 0 0 0 0 0 0 0 0 0 0 0 0 0 0 0 0 0.000854487124288158 0 0 0 0 0 0 0 0 0 0 0 0 0.000754947532913669 0 0.00101545433961934 0.0106832969702742 0.0284399867847883 0.00315704605242453 0 0.00066143302900368 0 0 0 0 0.0038236627265348 0.0209397950873907 0.00946382824392516 0.00712579763473607 0.0506998827749466 0.018427593553779 0.181106037381114 0.0342825687831624 0.0491098507442665 0 0.142093012158023 0.0570266185643699 0.00769328697987716 0.0444789368200586 0.00205304419993268 0.042966752901165 0.137539205140303 0 0 0 0 0 0 0 0 0 0 0 0 0 0 0 0 0 0 0 0 0 0 0 0 0 0 0 0 0 0 0 0 0 0 0 0 0 0 0.00237221965508913 0.00129291646431134 0.0119514941581864 0.00193975698992187 0 0 0 0 0 0.00290752920263961 0.0428350871723336 0 0.0190257490225879 0.0258099420204079 0.0296764626291651 0 0 0.00167599364882564 0 0
0 0 0 0 0 0 0 0 0 0 0 0 0 0 0 0 0 0 0 0 0 0 0 0 0 0 0 0 0 0 0 0 0 0 0 0 0 0 0 0 0 0 0 0 0 0 0 0 0 0 0 0 0 0 0 0 0 0 0 0 0 0 0 0 0 0 0 0 0 0 0 0 0 0 0 0 0 0 0 0 0 0 0 0 0 0 0 0 0 0 0 0 0 0 0 0 0 0 0 0 0 0 0 0 0 0 0 0 0 0 0 0 0 0 0 0 0 0 0 0 0 0 0 0 0 0 0 0 0 0 0 0 0 0 0 0 0 0 0 0 0 0 0 0 0 0 0 0 0 0 0 0 0 0 0 0 0 0 0 0 0 0 0 0 0 0 0 0 0 0 0 0 0 0 0 0 0 0 0 0 0 0 0 0 0 0 0 0 0 0 0 0 0 0 0 0 0 0 0 0 0 0 0 0 0 0 0 0 0 0 0 0 0 0 0 0 0 0 0 0 0 0 0 0 0 0 0 0 0 0 0 0 0 0 0 0.00381073878669782 0.0198998758799308 0.00804514716991074 0 0 0 0 0 0 0 0.0147810730047565 0 0.037779238427763 0.157892440613482 0 0.0847348537922861 0.0132213494715927 0.0486663758217167 0.227244692655508 0 0.0202496811727743 0.0244715090926266 0.0361828709788017 0.00531349077802144 0.0284342764506164 0.160179097443081 0 0 0 0 0 0 0 0 0 0 0 0 0 0 0 0 0 0 0 0 0 0 0 0 0 0 0 0 0 0 0 0 0 0 0 0 0 0 0.015035384684867 0.00436114012804259 0.0116013437572165 0.00543043769087794 0 0 0 0 0 0.00241025652295623 0.0188578886960234 0 0.00492885034941853 0.0183410049847771 0.0281269816462558 0 0 0 0 0
0 0 0 0 0 0 0 0 0 0 0 0 0 0 0 0 0 0 0 0 0 0 0 0 0 0 0 0 0 0 0 0 0 0 0 0 0 0 0 0 0 0 0 0 0 0 0 0 0 0 0 0 0 0 0 0 0 0 0 0 0 0 0 0 0 0 0 0 0 0 0 0 0 0 0 0 0 0 0 0 0 0 0 0 0 0 0 0 0 0 0 0 0 0 0 0 0 0 0 0 0 0 0 0 0 0 0 0 0 0 0 0 0 0 0 0 0 0 0 0 0 0 0 0 0 0 0 0 0 0 0 0 0 0 0 0 0 0 0 0 0 0 0 0 0 0 0 0 0 0 0 0 0 0 0 0 0 0 0 0 0 0 0 0 0 0 0 0 0 0 0 0 0 0 0 0 0 0 0 0 0 0 0 0 0 0 0 0 0 0 0.000561021458779847 0 0 0 0 0 0.00243390917343861 0.0209848121093489 0 0 0 0 0 0 0.00074836829660705 0 0 0 0 0 0 0 0.000681607875757341 0 0 0 0 0 0.00197156273133425 0.00118040990767543 0 0 0 0 0.000616532624250056 0 0 0.00242149621119796 0.000723056661887287 0.00114356717336601 0 0 0.000671078299975893 0 0.0101911493860187 0.00338128458144128 0.0148390687405404 0 0 0.000722932761425671 0 0.000571286767890377 0.00198432222752212 0.00285503642012383 0 0.0375873799222965 0.00398544798787734 0.00136386251186135 0.00505832193950976 0.0151579090460023 0.112476883878037 0.0751777524958729 0.004760561796032 0.137526146185194 0.0305354844218964 0 0.0032030733640899 0.0106375687365815 0.00142245593334962 0.0251481189530603 0.0543845934699277 0 0 0 0 0 0 0 0 0 0 0 0 0 0 0 0 0 0 0 0 0 0 0 0.000638128673493665 0.0028283661969949 0 0 0 0 0 0 0 0 0.00131014650515019 0.00283833977521549 0 0 0 0.00227307919216227 0.00496447584687268 0.0142031746659408 0.00426735336765192 0 0 0 0 0.00878283374521201 0.0256413030136322 0.152679029605705 0 0.0276468504929418 0.0373299896504972 0.116410099088048 0 0.00400590096853089 0.00707286516178165 0 0
0 0 0 0 0 0 0 0 0 0 0 0 0 0 0 0 0 0 0 0 0 0 0 0 0 0 0 0 0 0 0 0 0 0 0 0 0 0 0 0 0 0 0 0 0 0 0 0 0 0 0 0 0 0 0 0 0 0 0 0 0 0 0 0 0 0 0 0 0 0 0 0 0 0 0 0 0 0 0 0 0 0 0 0 0 0 0 0 0 0 0 0 0 0 0 0 0 0 0 0 0 0 0 0 0 0 0 0 0 0 0 0 0 0 0 0 0 0 0 0 0 0 0 0 0 0 0 0 0 0 0 0 0 0 0 0 0 0 0 0 0 0 0 0 0 0 0 0 0 0 0 0 0 0 0 0 0 0 0 0 0 0 0 0 0 0 0 0 0 0 0 0 0 0 0 0 0 0 0 0 0 0 0 0 0 0 0 0 0 0 0 0 0 0 0 0 0 0 0 0 0 0 0 0 0 0 0 0 0 0 0 0 0 0 0 0 0 0 0 0 0 0 0 0 0 0 0 0 0 0 0 0 0 0 0 0.0100503086927343 0.0418073323803403 0.0521693876905487 0 0 0 0 0 0 0 0 0 0.228594714784342 0.117239194080681 0 0.00760661505663828 0 0 0.0172497485892571 0.0343091975355229 0.00297803686791745 0 0.169984730201371 0.0253829312924909 0.0145091904259614 0.0622239716262249 0 0 0 0 0 0 0 0 0 0 0 0 0 0 0 0 0 0 0 0 0 0 0 0 0 0 0 0 0 0 0 0 0 0 0 0 0 0 0.0833443305027899 0.00812216691052045 0.0793506374715494 0.0107009544378671 0 0 0 0 0 0 0 0 0.00286971687938151 0 0.031506834573861 0 0 0 0 0
0 0 0 0 0 0 0 0 0 0 0 0 0 0 0 0 0 0 0 0 0 0 0 0 0 0 0 0 0 0 0 0 0 0 0 0 0 0 0 0 0 0 0 0 0 0 0 0 0 0 0 0 0 0 0 0 0 0 0 0 0 0 0 0 0 0 0 0 0 0 0 0 0 0 0.000694554169046445 0 0 0 0 0 0 0 0 0 0 0 0 0 0 0 0 0 0 0 0 0 0 0 0 0 0 0 0 0 0 0 0 0 0 0 0 0 0 0 0 0 0 0 0 0 0 0 0 0 0 0 0 0 0 0 0 0 0 0 0 0 0 0 0 0 0 0 0 0 0 0 0 0 0 0 0 0 0 0 0 0 0 0 0 0 0 0 0 0 0 0 0 0 0 0 0 0 0 0 0 0 0 0 0 0 0 0 0 0 0 0.001436450932849 0 0 0 0 0 0 0 0 0 0 0 0 0 0 0 0 0 0 0.00119809280821093 0 0 0 0 0 0 0 0 0 0 0 0 0 0 0 0 0 0 0 0 0 0 0 0 0 0 0 0.00378866332201373 0 0 0.0121660245635941 0.106363066778521 0.0559472178058482 0 0.00129098890713434 0 0 0 0 0 0.00356681383866384 0.000777548330693116 0.136861863084758 0.0612777532632196 0.0159877900192358 0.0108410788303546 0 0.0167167023494755 0.0796156552117369 0.0404973001731851 0.00789548481345851 0.135701031676693 0 0.00928474394726754 0.0382136334370552 0.0361751225807246 0 0 0 0 0 0 0 0 0 0 0 0 0 0 0 0 0 0 0 0 0 0 0 0 0 0 0 0 0 0 0 0 0 0 0 0 0 0 0.0741909240892464 0.00538217715792415 0.0774476977606919 0 0 0 0 0 0 0 0.0159422553084853 0 0.0166656092580321 0.0149957931844487 0.0090098003803379 0.00141128777531111 0.00650028655868338 0.00215658768309938 0 0
0 0 0 0 0 0 0 0 0 0 0 0 0 0 0 0.000343059076137294 0 0 0 0 0 0 0 0 0 0 0 0 0 0 0 0 0 0.00131909818029757 0 0 0 0 0 0 0 0 0 0 0 0 0 0 0 0 0.00345008961280133 0 0 0.00540511741639294 0.00610053325069472 0.00076228823930852 0.00278899700711355 0 0 0 0 0 0 0 0 0 0 0 0 0 0.00287178057533854 0 0 0 0.00217688697394041 0.003359583116345 0 0 0 0 0 0 0 0 0.000478363281480232 0.00100809520310509 0 0 0.000653185001939063 0 0.000725010783342335 0.00225266540889266 0 0 0 0 0 0 0.000346923370840238 0.0110879577504087 0.0310846573245636 0 0 0 0 0 0 0 0 0 0 0 0 0 0 0 0 0 0 0 0 0 0 0 0 0 0.000547111219183166 0 0 0 0 0 0 0 0 0 0 0 0.0196750161184185 0 0.00120904736047008 0.000716315319800712 0 0 0 0 0.036644272607212 0 0.0026106872157782 0.0150927592734322 0.0343691191576612 0 0.00437044501358888 0.0456504487754177 0 0 0 0 0 0 0 0 0 0 0 0 0 0 0 0 0.00151908514664329 0 0 0 0 0 0 0 0 0 0 0 0 0 0 0 0.0202720352530901 0.030913526692812 0.038767363086372 0 0.00637632895325153 0 0 0 0.00146486155909493 0 0.00167433098106863 0 0 0 0 0 0 0 0.000548627921731327 0 0 0 0 0 0 0 0 0 0.000843015478510402 0 0 0 0 0 0 0 0 0.000630248092159935 0 0 0 0 0 0 0 0.000412659912493889 0 0 0 0 0.00295916820878662 0.00468091454711021 0.000425519680387871 0.00106193079573795 0.00064111284632803 0.000478700397688485 0.00184289889407317 0.00134679174311229 0 0 0.000209373170940852 0.0192730903243816 0.0072620069635616 0.000280873653482668 0 0 0 0.00143687327221556 0.00232530041936818 0.000412811070600189 0.00792302642798551 0.00363032931457279 0 0.00106702549445964 0.0215663889736813 0 0 0 0 0 0 0 0 0 0 0 0 0 0 0 0 0 0 0 0 0 0 0 0.00584090631891814 0 0 0 0 0 0 0 0 0 0 0 0 0 0.00507237991814158 0.0574981338151042 0.177493424842549 0.112411943932531 0.0340551054057564 0 0.00364826554818197 0.0165090441130896 0.000936116185054629 0 0 0 0 0.00181065063645278 0.00884025297954278 0.00621278047052146 0.0314748616939243 0.0166457971811258 0 0.00307290844955449 0.0991316955999454
0 0 0 0 0 0 0 0 0 0 0 0 0 0 0 0 0 0 0 0 0 0 0 0 0 0 0 0 0 0 0 0 0 0 0 0 0 0 0 0 0 0 0 0 0 0 0 0 0 0 0 0 0 0 0 0 0 0 0 0 0 0 0 0 0 0 0 0 0 0 0 0 0 0 0 0 0 0 0 0 0 0 0 0 0 0 0 0 0 0 0 0 0 0 0 0 0 0 0 0 0 0 0 0 0 0 0 0 0 0 0 0 0 0 0 0 0 0 0 0 0 0 0 0 0 0 0 0 0 0 0 0 0 0 0 0 0 0 0 0 0 0 0 0 0 0 0 0 0 0 0 0 0 0 0 0 0 0 0 0 0 0 0 0 0 0 0 0 0 0 0 0 0 0 0 0 0 0 0 0 0 0 0 0 0 0 0 0 0 0 0 0 0 0 0 0 0 0.00726050396516772 0 0 0 0 0 0 0 0 0 0 0 0 0 0 0 0 0 0 0 0 0 0 0 0 0 0 0 0 0 0 0 0 0 0 0.00144879225303263 0 0 0.00650517585801281 0.0365135230812377 0.0154810432109433 0 0 0 0 0 0 0 0.00854776099338411 0 0.0477090183250034 0.0280024156254989 0.00442248011641965 0.0266688268378275 0.00947426589371089 0.00591142683696102 0.118692411456539 0.0491147086830148 0.0288063526100597 0.0178756878854922 0.058974555563314 0.00421157993866037 0 0.252514639296057 0 0 0 0 0 0 0 0 0 0 0 0 0 0 0 0 0 0 0 0 0 0 0 0 0 0 0 0 0 0 0 0 0 0 0 0 0 0 0.0401315848137408 0.0057693016684385 0.0269198146708151 0.0177341144922115 0 0 0 0 0 0 0 0 0.0838335141568403 0.0534297394023646 0.0440467623652523 0 0 0 0 0
0 0 0 0 0 0 0 0 0 0 0 0 0 0 0 0 0 0 0 0 0 0 0 0 0 0 0 0 0 0 0 0 0 0 0 0 0 0 0 0 0 0 0 0 0 0 0 0 0 0 0 0 0 0 0 0 0 0 0 0 0 0 0 0 0 0 0 0 0 0 0 0 0 0 0 0 0 0 0 0 0 0 0 0 0 0 0 0 0 0 0 0 0 0 0 0 0 0 0 0 0 0 0 0 0 0 0 0 0 0 0 0 0 0 0 0 0 0 0 0 0 0 0 0 0 0 0 0 0 0 0 0 0 0 0 0 0 0 0 0 0 0 0 0 0 0 0 0 0 0 0 0 0 0 0 0 0 0 0 0 0 0 0 0 0 0 0 0 0 0 0 0 0 0 0 0 0 0 0 0 0 0 0 0 0 0 0 0.00178058512544521 0.000758489136215816 0 0 0 0 0 0 0 0 0 0 0 0 0 0 0 0 0 0 0 0 0 0 0 0 0 0 0 0 0 0 0 0 0 0 0 0 0 0 0 0 0 0 0 0 0 0 0.00366435733901427 0.00997606400254349 0.00367986246298675 0 0 0 0 0 0 0 0 0 0.0621376224937091 0.0977345437279565 0.00209865185837491 0.0162388121367489 0 0.0114052230147953 0.117134994284081 0.0852992012718607 0.0192056223286611 0.0236345338839426 0.0172117918825861 0.0262432379020825 0.0778495833125581 0 0 0 0 0 0 0 0 0 0 0 0 0 0 0 0 0 0 0 0 0 0 0 0 0 0 0 0 0 0 0 0 0 0 0 0 0 0 0 0.0659355669837073 0.0113681360363708 0.043325588712743 0.0283484696278956 0 0 0 0 0.0021445049065483 0 0.018337234770826 0 0.0240069897754891 0.0417947912371715 0.183743627067461 0 0.00186394548727503 0.00152682406978635 0 0.00155114516116348
0 0 0 0 0 0 0 0 0 0 0 0 0 0 0 0 0 0 0 0 0 0 0 0 0 0 0 0 0 0 0 0 0 0 0 0 0 0 0 0 0 0 0 0 0 0 0 0 0 0 0 0 0 0 0 0 0 0 0 0 0 0 0 0 0 0 0 0 0 0 0 0 0 0 0 0 0 0 0 0 0 0 0 0 0 0 0 0 0 0 0 0 0 0 0 0 0 0 0 0 0 0 0 0.249633609658602 0 0 0 0 0 0 0 0 0 0 0 0 0 0 0 0 0 0 0 0 0 0 0 0 0 0 0 0 0 0 0 0 0 0 0 0 0 0 0 0 0 0 0 0 0 0 0 0 0 0 0 0 0 0 0 0 0 0 0 0 0 0 0 0 0 0 0 0 0 0 0 0 0 0 0 0 0 0 0 0 0 0 0 0 0 0 0 0 0 0 0 0 0 0 0 0 0 0 0 0 0 0 0 0 0 0 0 0 0 0 0 0 0 0 0 0 0 0 0 0 0 0 0 0 0 0 0 0 0 0 0 0 0 0.0447203516403622 0 0 0 0 0 0 0 0 0 0 0 0 0 0 0 0 0 0 0 0 0 0 0 0 0 0 0 0 0 0 0 0 0 0 0.392964907204249 0 0 0 0 0 0 0 0 0 0 0 0 0 0 0 0 0 0 0 0 0 0 0 0 0 0 0 0 0 0 0.312681131496787 0 0 0 0 0 0 0 0 0 0 0 0 0 0 0
0 0 0 0 0 0 0 0 0 0 0 0 0 0 0 0 0 0 0 0 0 0 0 0 0 0 0 0 0 0 0 0 0 0 0 0 0 0 0 0 0 0 0 0 0 0 0 0 0 0 0 0 0 0 0 0 0 0 0 0 0 0 0 0 0 0 0 0 0.035180295641531 0 0 0 0 0 0 0 0 0 0 0 0 0 0 0 0 0 0 0 0 0 0 0 0 0 0 0 0 0 0 0 0 0 0 0 0 0.0252996387426312 0 0 0 0 0 0 0 0 0.0219634107073341 0.0744707182604528 0 0 0 0 0 0 0 0 0 0 0 0 0 0 0 0 0 0 0 0 0 0 0 0 0 0 0 0 0 0 0 0 0 0 0 0 0 0 0 0 0 0 0 0 0 0 0 0 0 0 0.146214074059312 0 0 0 0 0 0 0 0 0 0.0226707296377718 0 0 0 0 0 0.00668238106032525 0 0 0 0 0 0 0 0 0 0 0 0 0 0 0 0 0 0 0 0 0 0 0 0 0 0 0 0 0 0 0 0 0 0 0 0 0 0 0 0 0 0 0 0 0 0 0 0 0 0.00692928000781766 0 0 0 0 0 0 0 0 0 0 0 0 0 0 0 0 0 0 0 0 0 0 0 0 0 0 0 0 0 0 0.0699979844317022 0 0 0 0.234690603304953 0.355900884146168 0 0 0 0 0 0 0 0 0 0 0 0 0 0 0 0 0 0 0 0 0 0 0 0 0 0 0 0 0 0 0 0 0 0 0 0 0 0 0 0 0 0 0 0 0 0 0 0 0 0
0 0 0 0 0 0 0 0 0 0 0 0 0.0324385552494243 0 0 0 0 0 0 0 0 0 0 0 0 0 0.0122621532825894 0 0 0 0 0 0 0 0 0 0 0 0 0 0 0 0 0 0 0 0 0 0 0 0 0 0.0162978914703421 0 0 0 0 0 0 0 0 0 0 0 0 0 0 0 0 0 0 0 0 0 0 0 0 0 0 0 0 0 0 0 0 0 0 0 0 0 0 0 0 0 0 0 0 0 0 0 0 0 0 0 0.0144827922518925 0 0.0435328286669591 0.0444918047024935 0 0 0 0 0 0 0 0.0322570314459606 0.118548523061144 0 0.0602231161258734 0 0 0 0 0 0 0 0 0 0 0 0 0 0 0 0 0 0 0 0 0 0 0 0 0 0 0 0 0 0 0 0 0 0 0 0 0 0 0 0 0 0 0 0 0 0 0 0.23445663123284 0 0 0 0 0 0.167037431897949 0 0 0 0 0 0 0 0 0 0 0 0 0 0 0 0 0 0 0 0 0 0 0 0 0 0 0 0 0 0 0 0 0 0 0 0 0 0 0 0 0 0 0 0 0 0 0 0 0 0 0 0 0 0 0 0 0 0 0 0 0 0 0 0 0 0 0 0 0 0 0 0 0 0 0 0 0 0 0 0 0 0 0 0 0 0 0 0 0 0.0349381783481111 0 0.039374258945814 0 0 0 0.106081207393287 0 0.0435775959253204 0 0 0 0 0 0 0 0 0 0 0 0 0 0 0 0 0 0 0 0 0 0 0 0 0 0 0 0 0 0 0 0 0 0 0 0 0 0 0 0 0 0 0 0 0 0 0 0
0 0 0 0 0 0 0 0 0 0 0 0 0 0 0 0 0 0 0 0 0 0 0 0 0 0 0 0 0 0 0 0 0 0 0 0 0 0 0 0 0 0 0 0 0 0 0 0 0 0 0 0 0 0 0 0 0 0 0 0 0 0 0 0 0 0 0 0 0 0 0 0 0 0 0 0 0 0 0 0 0 0 0 0 0 0 0 0 0 0 0 0 0 0 0 0 0 0 0 0 0 0 0 0 0 0.0321709677535642 0 0 0 0 0 0 0 0 0 0.103982881445126 0 0.017081344863184 0 0 0 0 0 0 0 0 0 0 0 0 0 0 0 0 0 0 0 0 0 0 0 0 0 0 0 0 0 0 0 0 0 0 0 0 0 0 0 0 0 0 0 0 0 0 0 0 0.615787263317051 0 0 0 0 0 0.0759179650300329 0 0 0 0 0 0 0 0 0 0 0 0 0 0 0 0 0 0 0 0 0 0 0 0 0 0 0 0 0 0 0 0 0 0 0.048710695798903 0 0 0 0 0 0 0 0 0 0 0 0 0 0 0 0 0 0 0 0 0 0 0 0 0 0 0 0 0 0 0 0 0 0 0 0 0 0 0 0 0 0 0 0 0 0 0 0 0 0 0 0 0 0 0 0.106348881792139 0 0 0 0 0 0 0 0 0 0 0 0 0 0 0 0 0 0 0 0 0 0 0 0 0 0 0 0 0 0 0 0 0 0 0 0 0 0 0 0 0 0 0 0 0 0 0 0 0 0 0 0 0 0 0
0 0 0 0 0 0 0 0 0 0 0 0 0 0 0 0 0 0 0 0 0 0 0 0 0 0 0.0859891608756579 0 0 0 0 0 0 0 0 0 0 0 0 0 0 0 0 0 0 0 0 0 0 0 0 0 0.0090085950358612 0 0 0 0 0 0 0.00941734317861927 0 0 0 0 0 0.00571868386438143 0 0 0 0 0 0 0 0 0 0 0 0 0 0 0 0 0 0 0 0 0 0 0 0 0 0 0 0 0 0 0 0 0 0 0 0 0.0117891041976065 0 0 0 0.0114819638236015 0.0492812700063838 0 0 0 0 0 0 0 0 0.0125213144174571 0 0 0.0199158651891258 0 0 0 0 0 0 0 0.184266304075313 0.0144438145421906 0 0 0 0 0 0 0 0 0 0 0 0 0 0 0 0 0 0 0 0 0 0 0 0 0 0 0 0 0 0 0 0 0 0 0 0 0 0.16135939763459 0.18359358006194 0.0620858395489641 0 0 0.022010501601653 0.124014598033568 0 0 0 0 0 0 0 0 0 0 0 0 0 0 0 0 0 0 0 0 0 0 0 0 0 0 0 0 0 0 0 0 0 0 0.00928543804089803 0 0 0 0 0 0 0 0 0 0 0 0 0 0 0 0 0 0 0 0 0 0 0 0 0 0 0 0 0 0 0 0 0 0 0 0 0 0 0 0 0 0 0 0 0 0 0 0 0 0 0 0 0 0 0 0 0 0 0 0 0 0 0 0.0238172258721882 0 0 0 0 0 0 0 0 0 0 0 0 0 0 0 0 0 0 0 0 0 0 0 0 0 0 0 0 0 0 0 0 0 0 0 0 0 0 0 0 0 0 0 0 0 0 0
0 0 0 0 0 0 0 0 0 0 0 0 0 0 0 0 0 0 0 0 0 0 0 0 0 0 0 0.00912416145951472 0 0 0 0 0 0 0 0 0 0 0 0 0 0 0 0 0 0 0 0 0 0 0 0 0.0151881557459266 0 0 0 0 0 0 0 0 0 0 0 0 0 0 0 0 0 0 0 0 0 0 0 0 0 0 0 0 0 0 0 0 0 0 0 0 0 0 0 0 0 0 0 0 0 0 0 0 0 0 0 0 0 0 0 0 0 0 0 0 0 0 0 0 0 0 0 0 0 0.0126011133598425 0 0 0 0 0 0 0 0 0 0 0 0 0 0 0 0 0 0 0 0 0 0 0 0 0 0 0 0 0 0 0 0 0 0 0 0 0 0 0.0155871691155328 0 0 0.0151541921956569 0 0 0 0 0 0 0 0 0 0 0 0 0 0 0 0 0 0 0 0 0 0 0 0 0 0 0.0101999009647662 0 0 0 0 0 0 0 0 0 0 0 0 0 0 0 0 0 0.132245010715995 0 0 0 0 0 0 0 0 0 0 0 0 0 0 0 0 0 0 0 0 0 0 0 0 0 0 0 0 0 0 0 0 0 0 0 0 0 0 0 0 0 0 0 0 0 0 0 0 0 0 0 0 0 0 0 0 0 0.195059501968987 0 0.195662425839018 0 0 0 0 0 0 0 0.329565486537754 0 0 0 0.0362176507901419 0 0.0333952313068642 0 0 0 0 0 0 0 0 0 0 0 0 0 0 0 0 0 0 0 0 0 0 0 0 0 0 0 0 0 0 0 0 0 0 0
0 0 0 0 0 0 0 0 0 0 0 0 0 0 0 0 0 0 0 0 0 0 0 0 0 0 0 0 0 0 0 0 0 0 0 0 0 0 0 0 0 0 0 0 0 0 0 0 0 0 0 0 0 0 0 0 0 0 0 0 0 0 0 0 0 0 0 0 0.0251035317087376 0 0 0 0 0 0 0 0 0 0 0 0 0 0 0 0 0 0 0 0 0 0 0 0 0 0 0 0 0 0 0 0 0 0 0 0 0 0 0 0 0 0 0 0 0 0 0 0 0 0 0 0 0 0 0 0 0 0 0 0 0 0 0 0 0 0 0 0 0 0 0 0 0 0 0 0 0 0 0 0 0 0 0 0 0 0 0 0 0 0 0 0 0 0 0 0 0 0 0 0 0 0 0 0 0 0 0.014946887992882 0 0 0 0 0 0 0 0 0 0 0 0 0 0 0 0 0 0 0 0 0 0 0 0 0 0 0 0 0 0 0 0 0 0 0 0 0 0 0 0 0 0 0 0 0 0 0 0 0 0 0 0 0 0 0 0 0 0 0 0 0.014504782288181 0.00227015501897195 0 0 0 0 0 0 0 0 0 0 0 0 0 0 0 0 0 0 0 0 0 0 0 0 0.0891650231458431 0 0 0 0.196867646774585 0 0.21863408310701 0.0232036144444186 0 0 0 0 0 0 0 0.395129464766801 0 0.0201748107525704 0 0 0 0 0 0 0 0 0 0 0 0 0 0 0 0 0 0 0 0 0 0 0 0 0 0 0 0 0 0 0 0 0 0 0 0 0 0 0
0 0 0 0 0 0 0 0 0 0 0 0 0 0 0 0 0 0 0 0 0 0 0 0 0 0 0 0 0 0 0 0 0 0 0 0 0 0 0 0 0 0 0 0 0 0 0 0 0 0 0 0 0 0 0 0 0 0 0 0 0 0 0 0 0 0 0 0 0.0227709509460805 0 0 0 0 0 0 0 0 0 0 0 0 0 0 0 0 0 0 0 0 0 0 0 0 0 0 0 0 0 0 0 0 0 0 0 0 0.0135918999965428 0 0 0 0 0 0 0 0 0 0.0328719502842622 0 0 0 0 0 0 0 0 0 0 0 0 0 0 0 0 0 0 0 0 0 0 0 0 0 0 0 0 0 0 0 0 0 0 0 0 0 0 0 0 0 0 0 0 0 0 0 0 0 0 0.133631623981674 0 0 0 0 0 0 0 0 0.0225023118618672 0 0 0 0 0 0 0 0 0 0 0 0 0 0 0 0 0 0 0 0 0 0 0 0 0 0 0 0 0 0 0 0 0 0 0 0 0 0 0 0 0 0 0 0 0 0 0 0 0 0 0 0 0 0 0 0 0 0 0 0 0 0 0 0 0 0 0 0 0 0 0 0 0 0 0 0 0 0 0 0 0 0 0 0 0 0 0.231807554981352 0.13842746023337 0 0 0 0.374815514951708 0 0 0 0 0 0 0 0 0 0 0 0.0295807327631441 0 0 0 0 0 0 0 0 0 0 0 0 0 0 0 0 0 0 0 0 0 0 0 0 0 0 0 0 0 0 0 0 0 0 0 0 0 0 0
0 0 0 0 0 0 0 0 0 0 0 0 0 0 0 0 0 0 0 0 0 0 0 0 0 0 0 0.0121478170380253 0 0 0 0 0 0 0 0 0 0 0 0 0 0 0 0 0 0 0 0 0 0 0 0 0.0159150318787622 0 0 0 0 0 0 0.013701279880848 0 0 0 0 0 0 0 0 0 0 0 0 0 0 0 0 0 0 0 0 0 0 0 0 0 0 0 0 0 0 0 0 0 0 0 0 0 0 0 0 0 0 0 0 0 0 0 0 0 0 0 0 0 0 0 0 0 0 0 0 0 0 0.0262411339872972 0 0 0 0 0 0.00971812079353056 0 0 0 0 0 0 0 0 0 0 0 0 0 0 0 0 0 0 0 0 0 0 0 0 0 0 0 0 0 0 0 0 0.0278731575043235 0 0 0.012772379549943 0.00644090471468337 0 0 0 0 0 0 0 0 0 0 0 0 0 0 0 0 0 0.00636192818443765 0 0 0 0 0 0 0 0.0299684538247037 0 0 0 0 0 0 0 0 0 0 0 0 0 0 0 0 0 0.349030968637918 0 0 0 0 0 0 0 0 0 0 0 0 0 0 0 0 0 0 0 0 0 0 0 0 0 0 0 0 0 0 0 0 0 0 0 0 0 0 0 0 0 0 0 0 0 0 0 0 0 0 0 0 0 0 0 0 0.229508181738364 0.0269674039256234 0 0 0.0304985141107005 0.0335126874433985 0 0 0 0 0 0.130436925409154 0 0 0 0.0389051113782863 0 0 0 0 0 0 0 0 0 0 0 0 0 0 0 0 0 0 0 0 0 0 0 0 0 0 0 0 0 0 0 0 0 0 0 0 0
0 0 0 0 0 0 0 0 0 0 0 0 0 0 0 0 0 0 0 0 0 0 0 0 0 0 0.0065264632918909 0.0167486947864496 0 0 0 0 0 0 0 0 0 0 0 0 0 0 0 0 0 0 0 0 0 0 0 0 0.126083640396802 0 0 0 0 0 0 0 0 0 0 0 0 0.0148818277065437 0 0 0 0 0 0 0 0 0 0 0 0 0 0 0 0 0 0 0 0 0 0 0 0 0 0 0 0 0 0 0 0 0 0 0 0 0 0 0.0656603475040093 0 0.198922564542949 0.036665947733378 0 0 0 0 0 0 0 0 0.0506273211339804 0 0 0 0 0 0.148506235470172 0 0 0 0 0 0 0 0 0 0 0 0 0 0 0 0 0 0 0 0 0 0 0 0 0 0 0 0 0 0 0 0 0 0 0 0 0 0 0 0 0 0 0 0 0 0 0 0 0 0.14824666976078 0 0 0 0 0 0 0 0 0 0 0 0 0 0 0 0 0 0 0 0 0 0 0 0 0 0 0 0 0 0 0 0 0 0 0 0 0 0 0 0 0 0 0 0 0 0 0 0 0 0 0 0 0 0 0 0 0 0 0 0 0 0 0 0 0 0 0 0 0 0 0 0 0 0 0 0 0 0 0 0 0 0 0 0 0 0 0 0 0 0 0.0636859742321639 0 0 0 0 0 0.0503838798847936 0 0.0730604335560876 0 0 0 0 0 0 0 0 0 0 0 0 0 0 0 0 0 0 0 0 0 0 0 0 0 0 0 0 0 0 0 0 0 0 0 0 0 0 0 0 0 0 0 0 0 0 0
0 0 0 0 0 0 0 0 0 0 0 0 0 0 0 0 0 0 0 0 0 0 0 0 0 0 0 0.0733996444141362 0 0 0 0 0 0 0 0 0 0 0 0 0 0 0 0 0 0 0 0 0 0 0 0 0.0711219456914004 0 0 0 0 0 0 0.0162448472946267 0 0 0 0 0 0.0406325595692099 0 0 0 0 0 0 0 0 0 0 0 0 0 0 0 0 0 0 0 0 0 0 0 0 0 0 0 0 0 0 0 0 0 0 0 0 0 0 0 0 0 0.0540938943154146 0 0 0 0 0 0 0 0 0 0 0 0 0 0 0.0640338346151647 0 0 0 0 0.0294168663317023 0.048714195588861 0 0 0 0 0 0 0 0 0 0 0 0 0 0 0 0 0 0 0 0 0 0 0 0 0 0 0 0 0 0 0 0 0.0217250760685223 0 0 0 0 0 0 0 0 0 0 0.093065942059733 0.0333263117353635 0 0 0 0 0 0.0175487302219575 0.0296956078505847 0 0 0 0 0 0 0 0 0 0 0.02421628299956 0 0 0 0 0 0 0 0 0 0 0 0 0 0 0 0 0 0.115906168582228 0.0380237448696735 0 0 0 0 0 0 0 0 0 0 0 0 0 0 0 0 0 0 0 0 0 0 0 0 0 0 0 0 0 0 0 0 0 0 0 0 0 0 0 0 0 0 0 0 0 0 0 0 0 0 0 0 0 0 0.0651388198564772 0 0 0 0.066117598878045 0.0872523505289915 0 0 0 0 0 0 0 0 0 0 0 0 0 0 0 0 0 0 0 0 0 0 0 0 0 0 0 0 0 0.0103255785283483 0 0 0 0 0 0 0 0 0 0 0 0 0 0 0 0 0 0
0 0 0 0 0 0 0 0 0 0 0 0 0 0 0 0 0 0 0 0 0 0 0 0 0 0 0 0 0 0 0 0 0 0 0 0 0 0 0 0 0 0 0 0 0 0 0 0 0 0 0 0 0 0 0.0348147028339167 0.024583368162048 0 0 0 0 0 0 0 0 0 0 0 0 0 0 0 0 0 0 0 0 0 0 0 0 0 0 0 0 0 0 0 0 0 0 0 0 0 0 0 0 0 0 0 0 0 0 0 0.0498512331240895 0 0 0 0 0.0215149228902609 0 0 0 0 0.0215124050525909 0 0 0 0.0224903969759338 0 0 0 0 0 0 0 0 0 0 0 0 0 0 0 0 0 0 0 0 0 0 0 0 0 0 0 0 0 0 0 0 0 0 0 0 0 0 0 0 0 0 0 0 0 0 0 0 0 0 0 0 0 0 0 0 0 0 0 0 0 0 0 0 0 0 0 0 0 0 0 0 0 0 0 0 0 0 0 0 0 0 0 0 0 0 0 0 0 0 0 0 0 0 0 0 0 0 0 0 0 0 0.0435399636547393 0 0 0 0 0 0 0 0 0 0 0 0 0 0 0 0 0.010386005021957 0 0 0 0 0 0 0 0 0 0 0 0 0 0 0 0 0 0 0 0 0 0 0 0.0333466668797078 0 0 0 0 0 0 0 0 0 0 0 0.104640226232423 0 0.571305516939408 0 0 0 0 0 0 0 0 0 0 0 0 0 0 0 0 0 0 0 0 0 0 0 0 0 0 0 0.062014592232926 0 0 0 0 0 0 0 0 0 0 0 0 0 0 0
0 0 0 0 0 0 0 0 0 0 0 0 0 0 0 0 0 0 0 0 0 0 0 0 0 0 0 0 0 0 0 0 0 0 0 0 0 0 0 0 0 0 0 0 0 0 0 0 0 0 0 0 0 0 0 0 0 0 0 0 0 0 0 0 0 0 0 0 0 0 0 0 0 0 0 0 0 0 0 0 0 0 0 0 0 0 0 0 0 0 0 0 0 0 0 0 0 0 0 0 0 0 0 0 0 0 0 0 0 0 0 0 0 0 0 0 0 0 0 0 0 0 0 0 0 0 0 0 0 0 0 0 0 0 0 0 0 0 0 0 0 0 0 0 0 0 0 0 0 0 0 0 0 0 0 0 0 0 0 0 0 0 0 0 0 0 0 0 0 0 0 0 0 0.0483516703070678 0 0 0 0 0 0 0 0 0 0 0 0 0 0 0 0 0 0 0 0 0 0 0 0 0 0 0 0 0 0 0 0 0 0 0 0 0 0 0 0 0 0 0 0 0 0 0.0514934847695019 0 0 0 0 0 0 0 0 0 0 0 0 0 0 0 0 0 0 0 0 0 0 0 0 0 0 0 0 0 0 0 0 0 0 0 0 0 0 0 0 0 0 0 0 0 0 0 0 0 0 0 0.113812631910853 0 0.46971720994472 0.316625003067857 0 0 0 0 0 0 0 0 0 0 0 0 0 0 0 0 0 0 0 0 0 0 0 0 0 0 0 0 0 0 0 0 0 0 0 0 0 0 0 0 0 0 0
0 0 0 0 0 0 0 0 0 0 0 0 0 0 0 0 0 0 0 0 0 0 0 0 0 0 0 0 0 0 0 0 0 0 0 0 0 0 0 0 0 0 0 0 0 0 0 0 0 0 0 0 0 0 0 0 0 0 0 0 0 0 0 0 0 0 0 0 0 0 0 0 0 0 0 0 0 0 0 0 0 0 0 0 0 0 0 0 0 0 0 0 0 0 0 0 0 0 0 0 0 0 0 0 0 0 0 0 0 0 0 0 0 0 0 0 0 0 0 0 0 0 0 0 0 0 0 0 0 0 0 0 0 0 0 0 0 0 0 0 0 0 0 0 0 0 0 0 0 0 0 0 0 0 0 0 0 0 0 0 0 0 0 0 0 0 0 0 0 0 0 0 0 0.032793011292593 0.00591215992361269 0.0320153552271016 0.00338969169098064 0 0 0 0 0 0 0 0 0 0 0 0 0 0 0 0 0 0 0.00456911601614878 0 0 0 0 0 0 0 0 0 0 0 0 0 0.00383251416624223 0 0.0164772874993797 0 0 0 0 0 0 0.0391915722077798 0.0167364533140657 0.0437473528703139 0 0 0 0 0 0.00626665181771467 0 0 0 0 0 0 0 0 0 0 0 0 0 0 0 0 0 0 0 0 0 0 0 0 0 0 0 0 0 0 0 0 0 0 0 0 0 0 0 0 0 0 0 0 0 0 0.0512651028307487 0 0.0208252794370978 0.11403625772749 0.189558156986908 0.236086040494338 0.0170806369291094 0.0291510644617171 0.0291164716553536 0.00686680424179581 0.101083019209509 0 0 0 0 0 0 0 0 0 0 0 0 0 0 0 0 0 0 0 0 0 0 0 0 0 0 0 0 0 0 0 0 0 0 0
0 0 0 0 0 0 0 0 0 0 0 0 0 0 0 0 0 0 0 0 0 0 0 0 0 0 0 0 0 0 0 0 0 0 0 0 0 0 0 0 0 0 0 0 0 0 0 0 0 0 0 0 0 0 0 0 0 0 0 0 0 0 0 0 0 0 0 0 0.0212485642240187 0 0 0 0 0 0 0 0 0 0 0 0 0 0 0 0 0 0 0 0 0 0 0 0 0 0 0 0 0 0 0 0 0 0 0 0 0 0 0 0 0 0 0 0 0.00842830163386589 0 0 0 0.0101318099587835 0 0 0 0 0 0 0 0 0 0 0 0 0 0 0 0 0 0 0 0 0 0 0 0 0 0 0 0 0 0 0 0 0 0 0 0 0 0 0 0 0 0 0 0 0 0 0 0 0 0 0 0 0 0 0 0.0293645747292256 0 0 0 0 0 0 0 0 0 0 0 0 0 0 0 0 0 0 0 0 0 0 0 0 0 0 0 0 0 0 0 0 0 0 0 0 0 0 0 0 0 0 0 0 0 0 0 0 0 0 0 0 0 0 0 0 0 0 0 0 0 0 0 0 0 0 0 0 0 0 0 0 0 0 0 0 0 0 0 0 0 0 0 0 0 0 0 0 0 0 0 0 0 0 0 0 0 0 0.374935681738048 0.191047678894129 0.115133587148999 0 0.166200862920856 0.0515345255055232 0 0 0 0 0 0 0 0 0 0 0 0 0 0 0 0 0 0 0 0 0 0 0 0 0 0.0319744132465505 0 0 0 0 0 0 0 0 0 0 0 0 0 0 0
0 0 0 0 0 0 0 0 0 0 0 0 0 0 0 0 0 0 0 0 0 0 0 0 0 0 0 0 0 0 0 0 0 0 0 0 0 0 0 0 0 0 0 0 0 0 0 0 0 0 0 0 0 0 0 0 0 0 0 0 0 0 0 0 0 0 0 0 0 0 0 0 0 0 0 0 0 0 0 0 0 0 0 0 0 0 0 0 0 0 0 0 0 0 0 0 0 0 0 0 0 0 0 0 0 0 0 0 0 0 0 0 0 0 0 0 0 0 0 0 0 0 0 0 0 0 0 0 0 0 0 0 0 0 0 0 0 0 0 0 0 0 0 0 0 0 0 0 0 0 0 0 0 0 0 0 0 0 0 0 0 0 0 0 0 0 0 0 0 0 0 0 0 0.0123245502246752 0 0 0 0 0 0 0 0 0 0 0 0 0 0 0 0 0 0 0 0 0 0 0 0 0 0 0 0 0 0 0 0 0 0 0 0 0 0 0 0 0 0 0 0 0 0 0 0 0 0 0 0 0 0 0 0 0 0 0 0 0 0 0 0 0 0 0 0 0 0 0 0 0 0 0 0 0 0 0 0 0 0 0 0 0 0 0 0 0 0 0 0 0 0 0 0 0 0 0 0 0.440914353582295 0.11623404621115 0 0.303064021745832 0.127463028236048 0 0 0 0 0 0 0 0 0 0 0 0 0 0 0 0 0 0 0 0 0 0 0 0 0 0 0 0 0 0 0 0 0 0 0 0 0 0 0 0
0 0 0 0 0 0 0 0 0 0 0 0 0 0 0 0 0 0 0 0 0 0 0 0 0 0 0 0 0 0 0 0 0 0 0 0 0 0 0 0 0 0 0 0 0 0 0 0 0 0 0 0 0 0 0 0 0 0 0 0 0 0 0 0 0 0 0 0 0 0 0 0 0 0 0 0 0 0 0 0 0 0 0 0 0 0 0 0 0 0 0 0 0 0 0 0 0 0 0 0 0 0 0 0 0 0 0 0 0 0 0 0 0 0 0 0 0 0 0 0 0 0 0 0 0 0 0 0 0 0 0 0 0 0 0 0 0 0 0 0 0 0 0 0 0 0 0 0 0 0 0 0 0 0 0 0 0 0 0 0 0 0 0 0 0 0 0 0 0 0 0 0 0 0.0231464320868615 0 0.00579436508332547 0 0 0 0 0 0 0 0 0 0 0 0 0 0 0 0 0 0 0 0 0 0 0 0 0 0 0 0 0 0 0 0 0 0.0221011441353478 0 0 0 0 0 0 0 0 0 0 0 0 0 0 0 0 0 0 0 0 0 0 0 0 0 0 0.00355969029685658 0.00132944803407907 0 0 0 0 0 0 0 0 0 0 0 0 0 0 0 0 0 0 0 0 0 0 0 0 0 0 0 0 0.134429030417589 0.159692132023044 0 0.045358758235675 0 0 0 0 0.30984343382708 0.0152365591805021 0.128121767510265 0 0.0837346837452495 0 0 0.0131189066780172 0 0.0545336487461076 0 0 0 0 0 0 0 0 0 0 0 0 0 0 0 0 0 0 0 0 0 0 0 0 0 0 0 0 0 0 0 0 0 0 0
0 0 0 0 0 0 0 0 0 0 0 0 0 0 0 0 0 0 0 0 0 0 0 0 0 0 0 0 0 0 0 0 0 0 0 0 0 0 0 0 0 0 0 0 0 0 0 0 0 0 0 0 0 0 0 0 0 0 0 0 0 0 0 0 0 0 0 0 0 0 0 0 0 0 0 0 0 0 0 0 0 0 0 0 0 0 0 0 0 0 0 0 0 0 0 0 0 0 0 0 0 0 0 0 0 0 0 0 0 0 0 0 0 0 0 0 0 0 0 0 0 0 0 0 0 0 0 0 0 0 0 0 0 0 0 0 0 0 0 0 0 0 0 0 0 0 0 0 0 0 0 0 0 0 0 0 0 0 0 0 0 0 0 0 0 0 0 0 0 0 0 0 0 0.0110103193313143 0 0 0 0 0 0 0 0 0 0 0 0 0 0 0 0 0 0 0 0 0 0 0 0 0 0 0 0 0 0 0 0 0 0 0 0 0 0 0 0 0 0 0 0 0.0387308711188753 0.0246142821480029 0 0 0 0 0 0 0 0 0 0 0 0 0 0 0 0 0 0 0 0 0 0 0 0 0 0 0 0 0 0 0 0 0 0 0 0 0 0 0 0 0 0 0 0 0 0 0 0 0 0 0 0 0 0 0.538299152394582 0 0.0751668480230434 0.116804332623783 0 0 0.0166938251142975 0.0339139043082164 0 0.144766464937885 0 0 0 0 0 0 0 0 0 0 0 0 0 0 0 0 0 0 0 0 0 0 0 0 0 0 0 0 0 0 0 0 0 0 0
0 0 0 0 0 0 0 0 0 0 0 0 0 0 0 0 0 0 0 0 0 0 0 0 0 0 0 0 0 0 0 0 0 0 0 0 0 0 0 0 0 0 0 0 0 0 0 0 0 0 0 0 0 0 0 0 0 0 0 0 0 0 0 0 0 0 0 0 0 0 0 0 0 0 0 0 0 0 0 0 0 0 0 0 0 0 0 0 0 0 0 0 0 0 0 0 0 0 0 0 0 0 0 0 0 0 0 0 0 0 0 0 0 0 0 0 0 0 0 0 0 0 0 0 0 0 0 0 0 0 0 0 0 0 0 0 0 0 0 0 0 0 0 0 0 0 0 0 0 0 0 0 0 0 0 0 0 0 0 0 0 0 0 0 0 0 0 0 0 0 0 0 0 0 0 0.361880584994301 0 0 0 0 0 0 0 0 0 0 0 0 0 0 0 0 0 0 0 0 0 0 0 0 0 0 0 0 0 0 0 0 0 0 0 0 0 0 0 0 0 0 0 0 0 0 0 0 0 0 0 0 0 0 0 0 0 0 0 0 0 0 0 0 0 0 0 0 0 0 0 0 0 0 0 0 0 0 0 0 0 0 0 0 0 0 0 0 0 0 0 0.103844169279672 0.088814092147088 0 0 0 0 0 0.355575987453479 0 0 0 0 0 0 0 0.0898851661254605 0 0 0 0 0 0 0 0 0 0 0 0 0 0 0 0 0 0 0 0 0 0 0 0 0 0 0 0 0 0 0 0 0 0 0 0
0 0 0 0 0 0 0 0 0 0 0 0 0 0 0 0 0 0 0 0 0 0 0 0 0 0 0 0.0102960401035211 0 0 0 0 0 0 0 0 0 0 0 0 0 0 0 0 0 0 0 0 0 0 0 0 0 0 0 0 0 0 0.0128570259682161 0.0136811216477378 0 0 0 0 0 0 0 0 0 0 0 0 0 0 0 0 0 0 0 0 0 0 0 0 0 0 0 0 0 0 0 0 0 0 0 0 0 0 0 0 0 0 0 0 0 0 0 0 0 0 0 0 0 0 0 0 0 0 0 0 0 0.0289622642021857 0 0 0 0 0 0.0426091220003118 0.0128155247083347 0 0 0 0 0 0 0 0 0 0 0 0 0 0 0 0 0 0 0 0 0 0 0 0 0 0 0 0 0 0 0 0 0 0 0 0 0 0 0 0 0 0 0 0 0 0 0 0 0 0 0 0 0 0 0 0 0 0 0 0 0 0 0 0 0 0 0.0623376327199148 0 0 0 0 0 0 0 0 0 0 0 0 0 0 0 0 0 0 0 0 0 0 0.140037781679971 0 0.0580224416799177 0 0 0 0 0 0 0 0 0 0 0 0 0 0 0 0 0 0 0 0 0 0 0 0 0 0 0 0 0 0 0 0 0 0 0 0 0 0 0 0 0 0 0 0 0 0 0 0 0 0 0 0 0 0.206948667988402 0 0 0 0.0519769377993577 0 0 0.0168578258288006 0.208506194360287 0.0855476192420466 0 0 0 0 0 0 0 0 0 0 0 0 0 0 0 0 0 0 0 0 0 0 0.0137788439452217 0 0.0170545067786815 0.0177104493470923 0 0 0 0 0 0 0 0 0
0 0 0 0 0 0 0 0 0 0 0 0 0 0 0 0 0 0 0 0 0 0 0 0 0 0 0 0.00589842316560596 0 0 0 0 0 0 0 0 0 0 0 0 0 0 0 0 0 0.0143792305741079 0 0 0 0 0 0 0 0 0 0 0 0 0.0145541708079977 0 0 0 0 0 0 0 0 0 0 0 0 0 0 0 0 0 0 0 0 0 0 0 0 0 0 0 0 0 0 0 0 0 0 0 0 0 0 0 0 0 0 0 0 0 0 0 0 0 0 0 0 0 0 0 0 0 0 0 0 0 0 0.0257839415387238 0 0 0 0 0 0.0199176510822576 0.0201281279514725 0 0 0 0 0 0 0 0 0 0 0 0 0 0 0 0 0 0 0 0 0 0 0 0 0 0 0 0 0 0 0 0 0 0 0 0 0 0 0 0 0 0 0 0 0.13456668494033 0 0 0 0 0 0 0 0 0 0 0 0 0 0 0 0 0 0 0 0 0 0.0906200794946072 0 0 0 0 0 0 0 0 0 0 0 0 0 0 0 0 0 0 0 0 0 0 0 0 0 0 0 0 0 0 0.0398577918538017 0 0 0 0 0 0 0 0 0 0 0 0 0 0 0 0 0 0 0 0 0 0 0 0 0 0 0 0 0 0 0 0 0 0 0 0 0 0 0 0.0476773041520952 0 0 0.0436623732761293 0 0 0 0 0.153595551374146 0 0 0.0423387190730705 0.0784628889236097 0 0.0125266007661357 0 0.0138678327673584 0.242162628258551 0 0 0 0 0 0 0 0 0 0 0 0 0 0 0 0 0 0 0 0 0 0 0 0 0 0 0 0 0 0 0 0 0 0 0
0 0 0 0 0 0 0 0 0 0 0 0 0 0 0 0 0 0 0 0 0 0 0 0 0 0 0 0 0 0 0 0 0 0 0 0 0 0 0 0 0 0 0 0 0 0 0 0 0 0 0 0 0 0 0 0 0 0 0.00827683465945308 0.00877266390556183 0 0 0 0 0 0 0 0 0 0 0 0 0 0 0 0 0 0 0 0 0 0 0 0 0 0 0 0 0 0 0 0 0 0 0 0 0 0 0 0 0 0 0 0 0 0 0 0 0 0 0 0 0 0 0 0 0 0 0 0 0 0.0185708875567393 0 0 0 0 0 0 0.00764303321087305 0 0 0 0 0 0 0 0 0 0 0 0 0 0 0 0 0 0 0 0 0 0 0 0 0 0 0 0 0 0 0 0 0 0 0 0.108085513604526 0 0 0 0 0 0 0 0 0 0 0.436012099880924 0 0 0 0 0 0 0 0 0 0 0 0 0 0 0 0 0 0 0 0 0 0 0 0 0 0 0 0 0 0 0 0 0 0 0 0 0 0 0 0 0 0 0.0438104454090317 0.104978958720264 0 0 0 0 0 0 0 0 0 0 0 0 0 0 0 0 0 0 0 0 0 0 0 0 0 0 0 0 0 0 0 0 0 0 0 0 0 0 0 0 0 0 0 0 0 0 0 0 0 0 0 0 0 0 0.0382365451682418 0 0 0 0 0.0240427223008341 0.163544040177241 0.0146383687365534 0 0.0233878866697574 0 0 0 0 0 0 0 0 0 0 0 0 0 0 0 0 0 0 0 0 0 0 0 0 0 0 0 0 0 0 0 0 0 0 0
0 0 0 0 0 0 0 0 0 0 0 0 0 0 0 0 0 0 0 0 0 0 0 0 0 0 0 0 0 0 0 0 0 0 0 0 0 0 0 0 0 0 0 0 0 0 0 0 0 0 0 0 0 0 0 0 0 0 0 0 0 0 0 0 0 0 0 0 0 0 0 0 0 0 0 0 0 0 0 0 0 0 0 0 0 0 0 0 0 0 0 0 0 0 0 0 0 0 0 0 0 0 0 0 0 0 0 0 0 0 0 0 0 0 0 0 0 0 0 0 0 0 0 0 0 0 0 0 0 0 0 0 0 0 0 0 0 0 0 0 0 0 0 0 0 0 0 0 0 0 0 0 0 0 0 0 0 0 0 0 0 0 0 0 0 0 0 0 0 0 0 0 0 0.0375815963635961 0 0 0 0 0 0 0 0 0 0 0 0 0 0 0 0 0 0 0 0 0 0.0434361028788521 0 0 0 0 0 0 0 0 0 0 0 0 0 0 0 0 0 0 0 0 0 0 0.04263355632351 0.0202149975659533 0 0 0 0 0 0 0.0132392063831021 0 0 0 0 0 0 0 0 0 0 0 0 0 0 0 0 0 0 0 0 0 0 0 0 0 0 0 0 0 0 0 0 0 0 0 0 0 0 0 0.026168723728003 0 0 0 0 0 0 0 0.317413043351752 0 0 0.104763814011619 0.199370613772878 0 0.0378395771025547 0.144149716950506 0.0131890515676732 0 0 0 0 0 0 0 0 0 0 0 0 0 0 0 0 0 0 0 0 0 0 0 0 0 0 0 0 0 0 0 0 0 0 0 0
0 0 0 0 0 0 0 0 0 0 0 0 0 0 0 0 0 0 0 0 0 0 0 0.00684511638539796 0 0 0 0 0 0 0 0 0 0 0 0 0 0 0 0 0 0 0 0 0 0 0 0.003009486973264 0 0 0 0 0 0 0 0 0 0 0 0 0.0019652541238101 0 0.00280760950445412 0 0 0 0 0 0 0 0 0 0 0 0 0 0 0 0 0 0 0 0 0 0 0 0 0 0 0 0 0 0 0 0 0 0 0 0 0 0 0 0 0 0 0 0 0 0 0 0 0 0 0 0 0 0 0 0 0 0 0 0 0 0 0 0 0 0 0 0 0 0 0 0 0 0 0 0 0 0 0 0 0 0 0 0 0 0 0 0 0 0 0 0 0 0 0 0 0 0 0 0 0 0 0 0 0 0.0939021722602855 0.0455870584274438 0.191096395613278 0 0 0 0 0 0 0 0 0 0 0 0.0169009475794572 0 0 0 0.0568942067869179 0.00159727444219133 0.0155075869891367 0 0.162832650576122 0 0 0 0 0 0.00605445870627052 0 0 0 0 0.062388260087467 0.00712155488386949 0 0.205822129663584 0 0 0.00168433739916264 0 0 0 0 0 0 0 0 0 0 0 0 0 0 0 0.0692387958978627 0 0 0 0 0.003633011048313 0 0 0 0 0 0 0 0.00186535020280268 0 0 0 0 0 0 0 0 0 0 0 0 0 0.00141863190589362 0 0 0 0 0.000322893610767679 0 0 0.0101840123752063 0 0 0 0 0 0 0 0 0 0 0 0 0 0 0 0 0 0 0 0 0 0 0 0 0 0 0 0 0 0 0 0 0 0.0172611372229835 0 0 0 0 0 0 0.00106107849244546 0.00123803886446386 0.00112850605743897 0.00728594740756729 0 0 0 0 0 0 0 0 0 0 0 0 0 0 0 0.00334609651214219
0 0 0 0 0 0 0 0 0 0 0 0 0 0 0 0 0 0 0 0 0 0 0 0 0 0 0 0 0 0 0 0 0 0 0 0 0 0 0 0 0 0 0 0 0 0 0 0 0 0 0 0 0 0 0 0 0 0 0 0 0 0 0 0 0 0 0 0 0 0 0 0 0 0 0 0 0 0 0 0 0 0 0 0 0 0 0 0 0 0 0 0 0 0 0 0 0 0 0 0 0 0 0 0 0 0 0 0 0 0 0 0 0 0 0 0 0 0 0 0 0 0 0 0 0 0 0 0 0 0 0 0 0 0 0 0 0 0 0 0 0 0 0 0 0 0 0 0 0 0 0 0 0 0 0 0 0 0 0 0 0 0 0 0 0 0 0 0 0 0 0 0 0 0 0 0 0 0.0212469836282362 0 0 0 0.0448350399240776 0.0339685168972989 0 0 0 0 0 0 0 0 0 0 0 0 0 0 0 0 0 0 0 0 0 0 0 0 0 0 0 0 0 0 0 0 0 0 0 0 0 0 0 0 0 0 0 0 0 0 0 0 0 0 0 0 0.0600758629411191 0 0 0 0.160134001009792 0.06974273548235 0.0558018695980585 0 0.0161268371341224 0 0 0 0 0 0 0 0 0 0 0 0.00941167005259858 0 0 0 0 0 0 0 0 0 0 0 0 0 0 0 0 0 0 0 0 0 0 0 0 0 0 0 0 0 0 0 0 0 0 0 0 0 0 0.132497881634863 0.384623953934297 0 0 0 0 0 0 0 0 0 0 0 0 0 0.0115346477631877 0 0 0 0 0 0 0 0 0
0 0 0 0 0 0 0 0 0 0 0 0 0 0 0 0 0 0 0 0 0 0 0 0 0 0 0 0 0 0 0 0 0 0 0 0 0 0 0 0 0 0 0 0 0 0 0 0 0 0 0 0 0 0 0 0 0 0 0 0 0 0 0 0 0 0 0 0 0 0 0 0 0 0 0 0 0 0 0 0 0 0 0 0 0 0 0 0 0 0 0 0 0 0 0 0 0 0 0 0 0 0 0 0 0 0 0 0 0 0 0 0 0 0 0 0 0 0 0 0 0 0 0 0 0 0 0 0 0 0 0 0 0 0 0 0 0 0 0 0 0 0 0 0 0 0 0 0 0 0 0 0 0 0 0 0 0.0208961993156632 0 0.0635276342409939 0.0500490791663896 0 0.0257331075751992 0.00343805658296569 0 0 0.0067999429526399 0 0 0 0 0 0 0 0 0 0 0.0066952350963454 0 0.00786897799471014 0 0 0.00262101254795502 0.0102666949639721 0 0 0 0 0 0 0 0 0 0.0853514143991258 0.0247498374616578 0 0 0 0.0101512679936082 0 0 0 0 0 0 0 0 0.0148315443198185 0 0 0 0 0 0 0 0 0 0 0 0 0 0 0 0 0 0 0 0 0 0 0 0 0 0 0 0 0 0 0 0 0 0 0 0 0 0.00744865143994109 0 0 0 0 0 0 0 0 0 0 0 0 0 0 0 0 0 0 0 0 0 0 0 0 0 0 0 0 0 0 0 0 0 0 0 0 0 0 0 0 0 0 0.201203394570976 0.022929957599079 0.032313787020621 0.170122707962325 0.0647177834244175 0 0 0 0 0.0328200832079441 0.093362897327721 0 0 0 0 0 0 0 0 0 0 0 0 0.0421007328359311 0 0 0 0 0 0 0 0
0 0 0 0 0 0 0 0 0 0 0 0 0 0 0 0 0 0 0 0 0 0 0 0 0 0 0 0 0 0 0 0 0 0 0 0 0 0 0 0 0 0 0 0 0 0 0 0 0 0 0 0 0 0 0 0 0 0 0 0 0 0 0 0 0 0 0 0 0 0 0 0 0 0 0 0 0 0 0 0 0 0 0 0 0 0 0 0 0 0 0 0 0 0 0 0 0 0 0 0 0 0 0 0 0 0 0 0 0 0 0 0 0 0 0 0 0 0 0 0 0 0 0 0 0 0 0 0 0 0 0 0 0 0 0 0 0 0 0 0 0 0 0 0 0 0 0 0 0 0 0 0 0 0 0 0 0 0 0.00977035403116833 0.127255276527329 0 0 0 0 0 0 0 0 0 0 0 0 0 0 0 0 0.0106722209569468 0 0 0 0 0 0 0 0 0 0 0 0 0 0 0 0 0.0333304863242597 0 0 0 0.0218340300376129 0 0 0 0 0 0 0 0 0.0171328658196373 0 0 0 0 0 0 0 0 0 0 0 0 0 0 0 0 0 0 0 0 0 0 0 0 0 0 0 0 0 0 0 0 0 0 0 0 0 0.00548118989765979 0 0 0 0 0 0 0 0 0 0 0 0 0 0 0 0 0 0 0 0 0 0 0 0 0 0 0 0 0 0 0 0 0 0 0 0 0 0 0 0 0 0.317572108728133 0 0.0246066234220485 0 0.233696994464539 0.058058449915981 0 0 0 0 0.0421605043472203 0.0890221296269092 0 0 0 0 0 0 0 0 0 0 0 0 0.00940676590055518 0 0 0 0 0 0 0 0
0 0 0 0 0 0 0 0 0 0 0 0 0 0 0 0 0 0 0 0 0 0 0 0 0 0 0 0 0 0 0 0 0 0 0 0 0 0 0 0 0 0 0 0 0 0 0 0 0 0 0 0 0 0 0 0 0 0 0 0 0 0 0 0 0 0 0 0 0 0 0 0 0 0 0 0 0 0 0 0 0 0 0 0 0 0 0 0 0 0 0 0 0 0 0 0 0 0 0 0 0 0 0 0 0 0 0 0 0 0 0 0 0 0 0 0 0 0 0 0 0 0 0 0 0 0 0 0 0 0 0 0 0 0 0 0 0 0 0 0 0 0 0 0 0 0 0 0 0 0 0 0 0 0 0 0 0 0.0182329477423134 0 0.133962559088606 0.0330216244769455 0.00273918081155866 0 0 0 0.037204168559065 0 0 0 0 0 0 0 0 0 0 0.0270235243854064 0 0 0 0 0 0.00272634837996723 0 0 0 0 0 0 0 0 0 0 0.00413280442278098 0 0 0 0 0 0 0 0 0 0 0 0 0.0669348605008832 0 0 0 0 0 0 0 0 0 0 0 0 0 0 0 0 0 0 0 0 0 0 0 0 0 0 0 0 0 0 0 0 0 0 0 0 0 0 0 0.00785059557124076 0 0 0 0 0 0 0 0 0 0 0 0 0 0 0 0 0 0 0 0 0 0 0 0 0 0 0 0 0 0 0 0 0 0 0 0 0 0 0 0.0271042012571949 0.0184280055941916 0 0 0.109598520956428 0.210816975800578 0 0 0 0 0.114597591823405 0.181136660939512 0 0 0 0 0 0 0 0 0 0 0 0 0 0 0 0 0 0 0 0 0.0044894296899249
0 0 0 0 0 0 0 0 0 0 0 0 0 0 0 0 0 0 0 0 0 0 0 0 0 0 0 0 0 0 0 0 0 0 0 0 0 0 0 0 0 0 0 0 0 0 0 0 0 0 0 0 0 0 0 0 0 0 0 0 0 0 0 0 0 0 0 0 0 0 0 0 0 0 0 0 0 0 0 0 0 0 0 0 0 0 0 0 0 0 0 0 0 0 0 0 0 0 0 0 0 0 0 0 0 0 0 0 0 0 0 0 0 0 0 0 0 0 0 0 0 0 0 0 0 0 0 0 0 0 0 0 0 0 0 0 0 0 0 0 0 0 0 0 0 0 0 0 0 0 0 0 0 0 0 0 0.132343776752952 0 0.0754091092946973 0 0.0440257325431826 0.101806716771452 0.0528796397893113 0 0 0 0 0 0 0 0 0 0 0 0 0 0 0 0.0200278983879857 0 0 0.0291991441668127 0.0317792624712999 0 0 0 0 0 0 0 0 0 0.200550168756574 0 0 0 0 0 0 0 0 0 0 0 0 0 0.0119585346026551 0 0 0 0 0 0 0 0 0 0 0 0 0.0124607894491095 0 0 0.035982391845652 0 0 0 0 0 0 0 0 0 0 0 0 0.00445602273417318 0 0 0 0 0 0 0 0 0 0 0 0 0 0 0 0 0 0 0 0 0 0 0 0 0 0 0 0 0 0 0 0 0 0 0 0 0 0 0 0 0 0 0 0 0 0 0 0 0 0 0.126420085801875 0 0 0 0.0730890008689689 0 0 0 0 0 0.0167907935047846 0.0308209322585132 0 0 0 0 0 0 0 0 0 0 0 0 0 0 0 0 0 0 0 0 0
0 0 0 0 0 0 0 0 0 0 0 0 0 0 0 0 0 0 0 0 0 0 0 0 0 0 0 0 0 0 0 0 0 0 0 0 0 0 0 0 0 0 0 0 0 0 0 0 0 0 0 0 0 0 0 0 0 0 0 0 0 0 0 0 0 0 0 0 0 0 0 0 0 0 0 0 0 0 0 0 0 0 0 0 0 0 0 0 0 0 0 0 0 0 0 0 0 0 0 0 0 0 0 0 0 0 0 0 0 0 0 0 0 0 0 0 0 0 0 0 0 0 0 0 0 0 0 0 0 0 0 0 0 0 0 0 0 0 0 0 0 0 0 0 0 0 0 0 0 0 0 0 0 0 0 0 0.00463270844284482 0 0.0106762917028639 0.0737026748806196 0.0294640668503965 0.0154000889098915 0 0 0 0.0144395841546922 0 0 0 0 0 0 0 0 0 0 0.0102579352513335 0 0 0 0 0 0.0119958376927808 0 0 0 0 0 0 0 0 0 0.00691196655490231 0.00638901124745174 0 0 0 0.0196399681336308 0 0 0 0 0 0 0 0 0.0291711831256018 0 0 0 0 0 0 0 0 0 0 0 0 0 0 0 0 0 0 0 0 0 0 0 0 0 0 0 0 0 0 0 0 0 0 0 0 0 0.00415249735486888 0 0.00363271297188591 0 0 0 0 0 0 0 0 0 0 0 0 0 0 0 0 0 0 0 0 0 0 0 0 0 0 0 0 0 0 0 0 0 0 0 0 0 0 0 0.161033954787035 0.140152629250777 0.0877660399631853 0.0176839376206434 0 0.14111441708354 0 0 0 0 0.0640110970579734 0.106610846406563 0 0 0 0 0 0 0.0135496896859547 0 0 0 0 0 0.0047898851788633 0 0 0 0 0 0 0 0.0228209756916997
0 0 0 0 0 0 0 0 0 0 0 0 0 0 0 0 0 0 0 0 0 0 0 0 0 0 0 0 0 0 0 0 0 0 0 0 0 0 0 0 0 0 0 0 0 0 0 0 0 0 0 0 0 0 0 0 0 0 0 0 0 0 0 0 0 0 0 0 0 0 0 0 0 0 0 0 0 0 0 0 0 0 0 0 0 0 0 0 0 0 0 0 0 0 0 0 0 0 0 0 0 0 0 0 0 0 0 0 0 0 0 0 0 0 0 0 0 0 0 0 0 0 0 0 0 0 0 0 0 0 0 0 0 0 0 0 0 0 0 0 0 0 0 0 0 0 0 0 0 0 0 0 0 0 0 0 0 0.0206387956358878 0 0.0523766383523341 0.0161289526380629 0 0 0 0 0.027819217510131 0 0 0 0 0 0 0 0 0 0 0.0103463419156262 0 0 0 0 0 0 0 0 0 0 0 0 0 0 0 0 0.00440119206497983 0 0 0 0.014446164939726 0 0 0 0 0 0 0 0 0.03947455222488 0 0 0 0 0 0 0 0 0 0 0 0 0 0 0 0 0 0 0 0 0 0 0 0 0 0 0 0 0 0 0 0 0 0 0 0 0 0 0 0.0025259121080307 0 0 0 0 0 0 0 0 0 0 0 0 0 0 0 0 0 0 0 0 0 0 0 0 0 0 0 0 0 0 0 0 0 0 0 0 0 0 0 0.0735298020369216 0.0417924806164496 0.202633842363645 0 0.169377600770583 0 0 0 0 0 0.0701096521380379 0.235566666969846 0 0 0 0 0 0 0.0063006956350071 0 0 0 0 0 0 0 0 0 0 0 0 0 0.0125314920798515
0 0 0 0 0 0 0 0 0 0 0 0 0 0 0 0 0 0 0 0 0 0 0 0.00378283456286681 0 0 0 0 0 0 0 0 0 0 0 0 0 0 0 0 0 0 0 0 0 0 0 0 0 0 0 0 0 0 0 0 0 0 0 0 0.0078613918581007 0 0 0 0 0 0 0 0 0 0 0 0 0 0 0 0 0 0 0 0 0 0 0 0 0 0 0 0 0 0 0 0 0 0 0 0 0 0 0 0 0 0 0 0 0 0 0 0 0 0 0 0 0 0 0 0 0 0 0 0 0 0 0 0 0 0 0 0 0 0 0 0 0 0 0 0 0 0 0 0 0 0 0 0 0 0 0 0 0 0 0 0 0 0 0.00301931472217489 0.0027200342824306 0 0 0 0 0.0168236751937112 0.00440168664626318 0 0 0.0261664505988326 0 0 0 0 0 0 0 0 0 0 0 0.0188922369999039 0.0157430853772679 0.00953478633989868 0.0274711854982323 0.0140532754954811 0.442272587367555 0.0747310181462969 0 0.00430387138745734 0 0 0 0 0 0 0 0 0 0 0 0 0 0 0 0 0.00658759744166622 0.007083358954252 0.0476873820655727 0 0 0 0 0 0 0 0 0.114090026113212 0 0 0 0 0 0.0179128054773401 0 0 0 0 0.00728896140136729 0 0 0 0.0218258894288203 0 0 0 0 0 0 0 0 0 0 0 0 0 0 0 0 0 0 0 0 0 0 0 0 0 0 0 0 0 0 0 0 0 0 0 0 0 0 0 0 0 0 0 0 0 0 0 0 0 0 0 0 0 0 0 0.0406000879049472 0 0 0 0 0 0 0 0 0.00679763080148947 0.048069940927967 0 0.00435786829785348 0.00592101670904005 0 0 0 0 0 0 0 0 0 0 0 0 0 0 0 0 0 0 0 0 0
0 0 0 0 0 0 0 0 0 0 0 0 0 0 0 0 0 0 0 0 0 0 0 0 0 0 0 0 0 0 0 0 0 0 0 0 0 0 0 0 0 0 0 0 0 0 0 0 0 0 0 0.0437181979668261 0 0 0 0 0 0 0 0 0 0 0 0 0 0 0 0 0 0 0 0 0 0 0 0 0 0 0 0 0 0 0 0 0 0 0 0 0 0 0 0 0 0 0 0 0 0 0 0 0 0 0 0 0 0 0 0 0 0 0 0 0 0 0 0 0 0 0 0 0 0 0 0 0 0 0 0 0 0 0 0 0 0 0 0 0 0 0 0 0 0 0 0 0 0 0 0 0 0 0 0 0 0 0 0 0 0 0 0 0 0 0 0 0 0 0 0 0 0 0 0 0 0 0 0 0 0 0 0 0 0 0.241622824012181 0 0 0 0 0 0 0 0 0 0 0 0 0 0 0 0 0 0 0 0 0 0 0 0 0 0 0 0 0 0 0 0 0 0 0 0 0 0 0 0 0 0.159998486734522 0 0 0 0 0 0 0 0 0 0 0 0 0 0 0.202560556884833 0 0 0 0 0 0 0 0 0 0 0 0 0 0 0 0 0 0 0 0 0 0 0 0 0 0 0 0 0 0 0 0 0 0 0 0 0 0 0 0 0 0 0 0 0 0 0 0 0 0 0 0 0.03830063053247 0 0.302154069129207 0 0 0 0 0 0 0 0 0 0 0 0 0 0 0.0116452347399611 0 0 0 0 0 0 0 0 0
0 0 0 0 0 0 0 0 0 0 0 0 0 0 0 0 0 0 0 0 0 0 0 0 0 0 0 0 0 0 0 0 0 0 0 0 0 0 0 0 0 0 0 0 0 0 0 0 0 0 0 0 0 0 0 0 0 0 0 0 0 0 0 0 0 0 0 0 0 0 0 0 0 0 0 0 0 0 0 0 0 0 0 0 0 0 0 0 0 0 0 0 0 0 0 0 0 0 0 0 0 0 0 0 0 0 0 0 0 0 0 0 0 0 0 0 0 0 0 0 0 0 0 0 0 0 0 0 0 0 0 0 0 0 0 0 0 0 0 0 0 0 0 0 0 0 0 0 0 0 0 0 0 0 0 0 0.0143942666599469 0 0 0 0 0.0186737220161449 0.0162877268811639 0 0.00559284669319728 0 0 0 0 0 0 0 0 0 0 0 0 0.00995646613674822 0 0 0 0.208280941750904 0.211486156459104 0 0 0 0 0 0 0 0 0 0 0 0 0 0 0.00528435463861847 0 0 0 0 0 0 0 0 0 0 0 0 0 0 0 0.136511863684664 0 0 0 0 0 0 0 0 0 0 0.0627076750449392 0 0 0 0 0 0 0 0 0 0 0.00344234819862012 0 0 0 0.0718207407445275 0 0.00899356755976512 0 0 0 0.00388221734943679 0 0 0 0 0 0 0 0 0 0.00205639796927655 0 0 0 0 0 0 0 0 0 0 0 0 0 0 0 0 0 0 0 0 0 0 0 0 0 0 0 0 0 0.0624978652118601 0 0 0 0 0 0 0.0633945803489156 0.0707226685866052 0 0.0240135940655609 0 0 0 0 0 0 0 0 0 0 0 0 0 0 0 0 0 0 0 0 0 0 0
0 0 0 0 0 0 0 0 0 0 0 0 0 0 0 0 0 0 0 0 0 0 0 0 0 0 0 0 0 0 0 0 0 0 0 0 0 0 0 0 0 0 0 0 0 0 0 0 0 0 0 0 0 0 0 0 0 0 0 0 0 0 0 0 0 0 0 0 0 0 0 0 0 0 0 0 0 0 0 0 0 0 0 0 0 0 0 0 0 0 0 0 0 0 0 0 0 0 0 0 0 0 0 0 0 0 0 0 0 0 0 0 0 0 0 0 0 0 0 0 0 0 0 0 0 0 0 0 0 0 0 0 0 0 0 0 0 0 0 0 0 0 0 0 0 0 0 0 0 0 0 0 0 0 0 0 0 0 0 0 0 0 0 0 0 0 0 0 0 0 0 0 0 0 0 0 0 0.0940831504999468 0 0 0 0 0 0 0 0 0 0 0 0 0 0 0 0 0 0 0.0405308537902087 0 0 0 0 0 0 0 0 0 0 0 0 0 0 0 0 0 0 0 0 0 0 0 0 0 0 0 0 0 0 0 0 0 0 0 0 0 0 0.0755005424900065 0 0 0.0242816784473575 0.0860098641615584 0.208776076488894 0.0214366050278647 0.189246571486089 0.0676667610776741 0 0 0.00564511943897693 0 0.00716336672085336 0.0111562703334503 0 0.00305004218905228 0 0 0 0.00343116541965513 0 0 0 0 0 0 0 0 0 0 0 0 0 0 0 0 0 0 0 0 0 0 0 0 0 0 0 0 0 0.139727711372791 0 0 0 0 0 0 0 0 0.0184946933238658 0 0 0 0 0 0 0 0 0 0 0 0 0 0 0.00379952773175642 0 0 0 0 0 0 0 0 0
0 0 0 0 0 0 0 0 0 0 0 0 0 0 0 0 0 0 0 0 0 0 0 0 0 0 0 0 0 0 0 0 0 0 0 0 0 0 0 0 0 0 0 0 0 0 0 0 0 0 0 0 0 0 0 0 0 0 0 0 0 0 0 0 0 0 0 0 0 0 0 0 0 0 0 0 0 0 0 0 0 0 0 0 0 0 0 0 0 0 0 0 0 0 0 0 0 0 0 0 0 0 0 0 0 0 0 0 0 0 0 0 0 0 0 0 0 0 0 0 0 0 0 0 0 0 0 0 0 0 0 0 0 0 0 0 0 0 0 0 0 0 0 0 0 0 0 0 0 0 0 0 0 0 0 0 0.0056871529610972 0.0465847704063954 0 0.0525068051797204 0 0.0111974415595384 0 0 0.0301235134338847 0.043616777897907 0 0 0 0 0 0 0 0 0 0.00503611698026246 0.0182700937102796 0.0056001782428765 0 0 0 0 0.0060718341960717 0.0111458781107706 0 0 0 0 0 0 0 0 0 0.00192028559081909 0 0 0 0.0185773790205638 0 0 0 0 0 0 0 0 0.138514527002184 0 0 0 0 0 0 0 0 0 0 0 0 0 0 0 0 0 0 0 0 0 0 0 0 0 0 0 0 0 0 0 0 0 0 0 0 0 0 0 0.0101125770481625 0 0 0 0 0 0 0 0 0 0 0 0 0 0 0 0 0 0 0 0 0 0 0 0 0 0 0 0 0 0 0 0 0 0 0 0 0 0 0 0.0406788545273707 0.0331076065669665 0.12016311193361 0.0053195149713566 0.0838164255928485 0.0764833826367997 0.00378653675432692 0 0 0 0 0.231679235676188 0 0 0 0 0 0 0 0 0 0 0 0 0 0 0 0 0 0 0 0 0
0 0 0 0 0 0 0 0 0 0 0 0 0 0 0 0 0 0 0 0 0 0 0 0 0 0 0 0 0 0 0 0 0 0 0 0 0 0 0 0 0 0 0 0 0 0 0 0 0 0 0 0 0 0 0 0 0 0 0 0 0 0 0 0 0 0 0 0 0 0 0 0 0 0 0 0 0 0 0 0 0 0 0 0 0 0 0 0 0 0 0 0 0 0 0 0 0 0 0 0 0 0 0 0 0 0 0 0 0 0 0 0 0 0 0 0 0 0 0 0 0 0 0 0 0 0 0 0 0 0 0 0 0 0 0 0 0 0 0 0 0 0 0 0 0 0 0 0 0 0 0 0 0 0 0 0 0 0.00974564192829041 0.00255042421984476 0.0207659583548702 0.0124532194286792 0.00228062102168861 0 0 0 0.0592846644145815 0 0 0 0 0 0 0 0 0 0 0.00914081909022958 0.00711730718229713 0 0 0 0 0.00550815931211864 0.016132686584292 0 0 0 0 0 0 0 0 0 0.00205121153769724 0 0 0 0.0927031829124346 0 0 0 0 0 0 0 0 0.0648468179801064 0 0 0 0 0 0 0 0 0 0 0 0 0 0 0 0 0 0 0 0 0 0 0 0 0 0 0 0 0.00544027003628828 0 0 0 0 0 0 0 0 0 0 0.00315783064699683 0 0 0 0.00651468502506966 0 0 0 0 0 0 0 0 0 0 0 0 0 0 0 0 0 0 0 0 0 0 0 0 0 0 0 0 0 0 0 0 0 0 0 0.0772770121695908 0.0466838786756154 0.126837886705423 0.0065206899403116 0.0932228167556738 0.171612957684292 0.00343566908083858 0 0 0 0.15471558931277 0 0 0 0 0 0 0 0 0 0 0 0 0 0 0 0 0 0 0 0 0 0
0 0 0 0 0 0 0 0 0 0 0 0 0 0 0 0 0 0 0 0 0 0 0 0 0 0 0 0 0 0 0 0 0 0 0 0 0 0 0 0 0 0 0 0 0 0 0 0 0 0 0 0 0 0.00642131085732455 0 0 0 0 0 0 0 0 0 0 0 0 0 0 0 0 0 0 0 0 0 0 0 0 0 0 0 0 0 0 0 0 0 0 0 0 0 0 0 0 0 0 0 0 0 0 0 0 0 0 0 0 0 0 0 0 0 0 0 0 0 0 0 0 0 0 0 0 0 0 0 0 0 0 0 0 0 0 0 0 0 0 0 0 0.00986069602104788 0 0 0 0 0 0 0 0 0 0 0 0 0 0 0 0 0 0 0 0 0 0 0 0 0 0 0 0 0 0 0 0 0 0 0 0 0 0 0 0 0 0 0 0 0 0 0 0 0 0 0 0 0 0.0103300894951943 0 0 0.0808491157071207 0 0 0 0 0 0 0 0 0 0 0 0 0 0 0 0 0 0 0 0.131339709296042 0 0 0 0 0 0 0.0106171939445169 0 0 0 0 0 0 0 0 0 0 0 0 0 0 0 0 0 0 0 0 0 0 0 0 0 0 0 0 0 0 0 0 0 0 0 0.0360572932895701 0 0 0 0 0 0 0 0 0 0 0 0 0 0 0 0 0 0 0 0 0 0 0 0 0 0 0 0 0 0 0 0 0 0 0 0 0 0 0 0 0 0.0154453322733233 0 0 0 0 0.124846461353059 0.396538096538167 0.0341516550202096 0 0 0 0 0 0 0.0201624202378788 0 0 0 0.123380625966547
0 0 0 0 0 0 0 0 0 0 0 0 0 0 0 0 0 0 0 0 0 0 0 0 0 0 0 0 0 0 0 0 0 0 0 0 0 0 0 0 0 0 0 0 0 0 0 0 0 0 0 0 0 0 0 0 0 0 0 0 0 0 0 0 0 0 0 0 0 0 0 0 0 0 0 0 0 0 0 0 0 0 0 0 0 0 0 0 0 0 0 0 0 0 0 0 0 0 0 0 0 0 0 0 0 0 0 0 0 0 0 0 0 0 0 0 0 0 0 0 0 0 0 0 0 0 0 0 0 0 0 0 0 0 0 0 0 0 0 0 0 0 0 0 0 0 0 0 0 0 0 0 0 0 0 0 0 0 0 0 0 0 0 0 0 0 0 0 0 0 0 0 0 0 0 0 0 0 0 0 0 0 0 0 0 0 0.000842349520735057 0.00456668512079362 0.00175557970913198 0 0.000798300500728065 0 0 0 0 0 0 0 0 0 0 0 0 0 0.00073712625137312 0 0 0 0 0 0 0 0 0 0 0 0 0 0 0 0 0 0 0 0 0 0 0 0 0 0 0 0 0 0 0.000646182236602124 0.0227322376593788 0.0429202540099324 0 0 0 0 0 0 0 0 0 0.103686952136732 0.0330495145547481 0 0 0 0 0.00262541704881994 0.0104048761963453 0.00104315853311932 0.0411385165290232 0.0458722566953198 0.0909236755207858 0.0160782690793697 0.0856846438086585 0 0 0 0 0 0 0 0 0 0 0 0 0 0 0 0 0 0 0 0 0 0 0 0.000962347823010432 0 0 0 0 0 0 0 0 0 0 0 0 0 0 0 0.0299226194063323 0.197344721739363 0.0863446475383296 0 0 0 0 0.00439848448576836 0 0.00377176717528854 0 0.0291187030723445 0.0366596988535593 0.0945104962454196 0 0.00631039778045824 0 0 0.00515012076852964
0 0 0 0 0 0 0 0 0 0 0 0 0 0 0 0.000261610026431992 0 0 0 0 0 0 0 0 0 0 0 0 0 0 0 0 0 0.000573843512125487 0 0 0 0 0 0 0 0 0 0 0 0 0 0 0 0 0 0 0 0.00266305007366192 0 0 0 0 0 0 0.000515710484688063 0 0 0 0 0 0 0 0 0 0 0 0 0 0.000684873177204763 0 0 0 0 0 0 0 0 0 0 0 0 0 0 0 0 0 0 0 0 0 0 0 0 0.00364374817676183 0.0253068849202214 0 0 0 0 0 0 0 0 0 0 0 0 0 0 0 0 0 0 0 0 0 0 0 0 0 0 0 0 0 0 0 0 0 0 0 0 0 0.0147406619847623 0 0.000699644445890416 0 0 0 0.00286762597285293 0 0.0345872869134082 0 0 0.0117083562137526 0.0234576728863305 0 0.0023598607732328 0.044590783713209 0 0 0 0 0 0 0 0 0 0 0 0 0 0 0 0 0.000587458254095401 0 0 0 0 0 0 0 0 0.00057291446164714 0 0 0 0 0 0.000646614192764023 0.00146268115184117 0.0052845198596607 0.00138027275348338 0 0.0010172914679923 0 0 0 0 0 0 0.00146197674508199 0 0 0 0 0 0.00170180774984684 0.00186576243713312 0 0 0 0 0 0 0 0 0 0 0 0 0 0 0 0 0 0 0.00121832738700604 0 0 0 0 0 0 0 0 0.0029939524701465 0 0 0.000783612951208193 0.0124148151635592 0.00370436182595235 0.000622397224234411 0 0 0 0 0.000633908751408764 0.000739430197216423 0 0 0.00431841212617859 0.00522438076398751 0.00351378602811377 0.000666108547408408 0 0 0.000915361830166666 0.00193064020432905 0.00145743126662053 0.00256462225244735 0.00212880678526295 0.179549597254219 0.00147861518461782 0.00945042727181284 0 0 0 0 0 0 0 0 0 0 0.000516114420392753 0 0 0 0 0 0 0 0 0 0 0 0 0.000718286603176002 0 0 0 0 0 0 0 0 0 0 0 0 0 0.00219795134043924 0.0191416133899154 0 0.0848462596866832 0.0351874201293664 0 0.00431176484693347 0.022349209998365 0 0.0114744742645095 0 0.0151207477911302 0 0.00973458428618375 0.0272843691173297 0.00928584180789855 0.0994075977576942 0.0767971122705608 0.0729044038402279 0.0630135610034952 0.0247567796117218
0 0 0 0 0 0 0 0 0 0 0 0 0 0 0 0 0 0 0 0 0 0 0 0 0 0 0 0 0 0 0 0 0 0 0 0 0 0 0 0 0 0 0 0 0 0 0 0 0 0 0 0 0 0 0 0 0 0 0 0 0 0 0 0 0 0 0 0 0 0 0 0 0 0 0 0 0 0 0 0 0 0 0 0 0 0.000530734856186304 0 0 0 0 0.0018499939889497 0.000991319167963931 0 0.0013590181498088 0 0 0 0 0 0 0.0043332101727491 0 0 0 0 0 0 0 0 0 0 0 0 0 0 0 0 0 0 0 0 0 0 0 0 0 0 0 0 0 0 0 0 0 0 0 0 0 0 0 0.00521706009179449 0 0 0 0 0 0.00244214213315606 0 0.00507010827082794 0.00247213898268867 0.0289088545779229 0.00122698294234051 0 0.00252772033583912 0 0 0 0 0 0 0 0 0 0 0 0 0 0 0 0 0 0 0 0 0 0 0 0 0 0 0 0 0 0 0 0.000799625460346055 0.00118094509289419 0.00386995071430495 0.00269106442685269 0 0.000675110882069432 0 0 0 0 0 0 0 0 0 0 0 0 0 0.000847660008432406 0 0.00155299159653986 0 0 0 0 0 0 0 0 0 0 0 0 0 0 0 0 0 0 0 0 0 0 0 0 0 0.00133398106045316 0 0 0.0019237749674871 0.0991953363553087 0.0389565411106751 0 0 0 0 0 0 0 0.0029219430410033 0 0.0692902502052875 0.0217338526136886 0.00295434905013578 0.00602711278913723 0 0.00353609130289826 0.0106980783060774 0.00649338025620376 0.00527182935645529 0.0316783937281932 0.0387300453397727 0.143772511733764 0.00872298680272114 0.0455373644030058 0 0 0 0 0 0 0 0 0 0 0 0 0 0 0 0 0 0 0 0 0 0 0 0.000827806093309792 0 0 0 0 0 0 0 0 0 0 0 0 0 0 0.159612052667753 0.107273867405143 0 0.0512661706609437 0 0 0 0 0 0 0.00158630698630796 0 0.0081587663423093 0.0231515519424367 0.0260403018518256 0 0.00473182176911264 0.00367447967266825 0.00184302601042506 0.00450939432382979
0 0 0 0 0 0 0 0 0 0 0 0 0 0 0 0 0 0 0 0 0 0 0 0 0 0 0 0 0 0 0 0 0 0 0 0 0 0 0 0 0 0 0 0 0 0 0 0 0 0 0 0 0 0 0 0 0 0 0 0 0 0 0 0 0 0 0 0 0 0 0 0 0 0 0 0 0 0 0 0 0 0 0 0 0 0 0 0 0 0 0 0 0 0 0 0 0 0 0 0 0 0 0 0 0 0 0 0 0 0 0 0 0 0 0 0 0 0 0 0 0 0 0 0 0 0 0 0 0 0 0 0 0 0 0 0 0 0 0 0 0 0 0 0 0.00413786831332118 0 0 0 0 0 0 0 0 0 0 0 0 0 0 0 0 0 0 0 0 0 0 0 0 0 0.00354990387111888 0 0 0 0 0 0 0 0 0 0 0 0 0 0 0 0.0155794907635784 0.00764502641235801 0.0182842418230784 0 0.011473345324621 0 0 0 0 0 0.00257574606530939 0 0 0 0 0 0 0 0 0 0 0 0 0 0 0 0 0 0 0 0 0 0 0 0 0 0 0 0 0 0 0 0 0 0 0 0 0 0 0 0 0.00305098469127523 0 0 0 0 0 0 0 0 0 0.0149962714561217 0.0205496810572723 0 0 0 0 0.00375365188553654 0.00657083368368767 0.00342418816973611 0.00923545605923821 0 0.0941604943429677 0.012422979165367 0.0644133870569691 0 0 0 0 0 0 0 0 0 0 0 0 0 0 0 0 0 0 0 0 0 0 0 0.0115540396997587 0 0 0 0 0 0 0 0 0 0 0 0 0 0 0.150972792426406 0.0961771185684599 0.110829143780723 0 0 0 0 0 0 0 0 0 0.026249156879629 0.0664710071224854 0.0866542708319766 0 0.14624467979771 0 0 0.00902424075129524
0 0 0 0 0 0 0 0 0 0 0 0 0 0 0 0 0 0 0 0 0 0 0 0 0 0 0 0 0 0 0 0 0 0 0 0 0 0 0 0 0 0 0 0 0 0 0 0 0 0 0 0 0 0 0.0583951222868581 0 0 0 0 0 0 0 0 0 0 0 0 0.0232553253512786 0 0 0.0229188901331084 0 0 0 0 0 0 0 0 0 0 0 0 0 0 0.00981419499612259 0 0 0 0 0 0 0 0 0 0 0 0 0 0 0 0 0 0.0708319207621146 0 0 0 0 0.0237007538270186 0 0 0 0 0 0 0 0 0 0 0 0 0 0 0 0 0 0 0 0 0 0 0 0 0 0 0 0 0 0 0 0 0 0 0 0 0 0 0 0 0 0 0 0 0 0 0 0 0 0 0 0 0 0 0 0 0 0 0 0 0 0 0 0 0 0 0 0 0 0 0 0 0 0 0 0 0 0 0.131432846944599 0 0 0 0 0 0 0 0 0 0 0 0 0 0 0 0 0 0 0 0 0 0 0 0 0 0 0.0897276423211479 0 0.0332614777658495 0 0 0 0 0 0 0 0 0 0.313648889954707 0 0 0 0 0 0 0 0 0 0 0 0 0 0 0 0 0 0 0 0 0 0 0 0 0 0 0 0 0 0 0 0 0 0 0.0431079338273167 0 0 0 0 0 0 0 0 0 0 0.100751324092032 0 0 0.0791536777378476 0 0 0 0 0 0 0 0 0 0 0 0 0 0 0 0 0 0 0 0 0 0 0 0 0 0 0 0 0 0 0 0 0 0 0 0 0 0 0 0 0 0 0
0 0 0 0 0 0 0 0 0 0 0 0 0 0 0 0 0 0 0 0 0 0 0 0 0 0 0 0 0 0 0 0 0 0 0 0 0 0 0 0 0 0 0 0 0 0 0 0 0 0 0 0 0 0.00420881579220411 0 0 0 0 0 0 0 0 0 0 0 0 0 0 0 0 0 0 0 0 0 0 0 0 0 0 0 0 0 0 0 0 0 0 0 0 0 0 0 0 0 0 0 0 0 0 0 0 0 0 0 0 0 0 0 0 0 0 0 0 0 0 0 0 0 0 0 0 0 0 0 0 0 0 0 0 0 0 0 0 0 0 0 0 0.00399626364634056 0 0 0 0 0 0 0 0 0 0 0 0 0 0 0 0 0 0 0 0 0 0 0 0 0 0 0 0 0 0 0 0 0 0 0 0 0 0 0 0 0 0 0 0 0 0 0 0 0.0779407874151118 0 0 0 0 0 0 0 0 0 0 0 0 0 0 0 0 0 0 0 0 0 0 0 0 0 0 0.0511668803236462 0.0857655183865387 0 0 0 0 0 0 0.00971720565018591 0 0 0 0 0 0 0 0 0 0 0 0 0 0 0 0 0 0 0 0 0 0 0 0 0 0 0 0 0 0 0 0 0 0 0 0.0163666339574442 0 0 0 0 0 0 0 0 0 0 0 0 0 0 0 0 0 0 0 0 0 0 0 0 0 0 0 0 0 0 0 0.0223363301455405 0.00865339206757521 0 0 0 0 0 0 0 0 0.0191216704469753 0 0 0 0 0.178189273333821 0 0 0 0 0 0 0 0 0 0 0 0 0.522537228834616
0 0 0 0 0 0 0 0 0 0 0 0 0 0 0 0 0 0 0 0 0 0 0 0 0 0 0 0 0 0 0 0 0 0 0 0 0 0 0 0 0 0 0 0 0 0 0 0 0 0 0 0 0 0.00832617392748614 0 0 0 0 0 0 0 0 0 0 0 0 0 0 0 0 0 0 0 0 0 0 0 0 0 0 0 0 0 0 0 0 0 0 0 0 0 0 0 0 0 0 0 0 0 0.00314056299024034 0.0106917829352728 0 0 0 0 0 0 0 0 0 0 0 0 0 0 0 0 0 0 0 0 0 0 0 0 0 0 0 0 0 0 0 0 0 0 0 0 0 0.0161577754618357 0 0 0 0 0 0 0 0.0145540511349483 0 0 0 0 0 0 0.0294558542781092 0 0 0 0 0 0 0 0 0 0 0 0 0 0 0 0 0 0 0 0 0 0 0 0 0 0 0 0 0 0 0 0 0 0 0 0 0 0 0 0 0 0 0 0 0 0 0 0 0 0 0 0 0 0 0 0 0 0 0 0 0 0 0 0 0 0 0 0 0.00486276741874959 0 0 0 0 0 0 0 0 0 0 0 0 0 0 0.0068287101543833 0 0 0 0 0 0 0 0 0 0 0 0.00515086276438998 0 0 0 0 0 0 0 0 0.0765116710438543 0 0 0 0 0 0 0 0 0 0 0 0 0 0 0 0 0 0 0 0 0 0 0 0 0 0 0 0 0 0 0 0 0 0 0 0 0 0 0 0.0813955474482152 0 0.102391939548912 0 0 0 0.184083298888659 0 0 0 0 0 0 0 0 0 0.212334286605721 0 0 0 0.244114715399224
0 0 0 0 0 0 0 0 0 0 0 0 0 0 0 0 0 0 0 0 0 0 0 0 0 0 0 0 0 0 0 0 0 0 0 0 0 0 0 0 0 0 0 0 0 0 0 0 0 0 0 0 0 0 0 0 0 0 0 0 0 0 0 0 0 0 0 0 0 0 0 0 0 0 0 0 0 0 0 0 0 0 0 0 0 0 0 0 0 0 0 0 0 0 0 0 0 0 0 0 0 0 0 0 0 0 0 0 0 0 0 0 0 0 0 0 0 0 0 0 0 0 0 0 0 0 0 0 0 0 0 0 0 0 0 0 0 0 0 0 0 0 0 0 0 0 0 0 0 0 0 0 0 0 0 0 0 0 0 0 0 0 0 0 0 0 0 0 0 0 0 0 0 0.0161966286703656 0 0 0 0 0 0 0 0 0 0 0 0 0 0 0 0 0 0 0 0 0 0.16663046662269 0 0 0 0 0 0 0 0.00323519402647315 0.00390074777381434 0 0 0 0 0 0 0 0 0 0 0.138108538423155 0 0 0.0121885054370247 0 0 0 0 0 0 0 0 0 0 0 0 0 0 0.00454784100293793 0.0451562887914856 0 0 0 0 0 0 0 0 0 0 0 0 0 0 0 0 0 0 0 0 0 0 0 0.0048186251645974 0 0 0 0 0 0 0 0 0 0 0 0 0 0 0 0 0 0 0 0 0 0.00457798559069953 0 0 0 0 0 0 0 0 0 0 0 0 0 0 0 0 0 0.287142157917043 0 0 0 0 0 0 0 0 0.118447041199615 0.102866691436316 0.00968124308208517 0.0338919051863747 0 0 0 0.0154107007120412 0 0 0 0.0331994389632819
0 0 0 0 0 0 0 0 0 0 0 0 0 0 0 0 0 0 0 0 0 0 0 0 0 0 0 0 0 0 0 0 0 0 0 0 0 0 0 0 0 0 0 0 0 0 0 0 0 0 0 0 0 0 0 0 0 0 0 0 0 0 0 0 0 0 0 0 0 0 0 0 0 0 0 0 0 0 0 0 0 0 0 0 0 0 0 0 0 0 0 0 0 0 0 0 0 0 0 0 0 0 0 0 0 0 0 0 0 0 0 0 0 0 0 0 0 0 0 0 0 0 0 0 0 0 0 0 0 0 0 0 0 0 0 0 0 0 0 0 0 0 0 0 0 0 0 0 0 0 0 0 0 0 0 0 0 0 0 0 0 0 0 0 0 0 0 0 0 0 0 0 0 0 0 0 0 0 0 0 0 0 0 0 0 0 0 0 0 0 0 0 0 0 0 0 0 0 0 0 0 0 0 0 0 0 0 0 0 0 0 0 0 0 0 0 0 0 0 0 0 0 0.00421170273822129 0 0 0 0 0 0 0 0 0 0.00151836411189902 0 0 0 0 0 0 0 0 0 0 0 0 0 0 0 0 0 0 0 0 0 0 0.00965449829520735 0 0 0 0 0.00667528165134748 0 0 0 0 0 0 0 0 0 0 0 0 0 0 0 0 0 0 0 0 0 0 0 0 0 0 0 0 0 0 0 0 0 0 0 0 0 0.0181975508177298 0.0105356749773017 0.0429648365921041 0 0 0 0 0 0.0871592250650726 0 0.189408795773579 0.112226869547608 0 0 0.129351770010267 0.0808628891966319 0.157731553730916 0 0.149500987492114 0 0
0 0 0 0 0 0 0 0 0 0 0 0 0 0 0 0 0 0 0 0 0 0 0 0 0 0 0 0 0 0 0 0 0 0 0 0 0 0 0 0 0 0 0 0 0 0 0 0 0 0 0 0 0 0 0 0 0 0 0 0 0 0 0 0 0 0 0 0 0 0 0 0 0 0 0 0 0 0 0 0 0 0 0 0 0 0 0 0 0 0 0 0 0 0 0 0 0 0 0 0 0 0 0 0 0 0 0 0 0 0 0 0 0 0 0 0 0 0 0 0 0 0 0 0 0 0 0 0 0 0 0 0 0 0 0 0 0 0 0 0 0 0 0 0 0 0 0 0 0 0 0 0 0 0 0 0 0 0 0 0 0 0.0145286618797081 0 0 0 0 0 0 0 0 0 0 0 0 0 0 0 0 0.00274604892123892 0 0 0 0 0 0 0 0 0 0 0 0 0 0.0167041746793721 0 0 0.0610074893698849 0 0 0 0 0 0 0 0 0 0 0 0 0 0 0 0 0.00284900085108146 0 0 0 0 0.0568734727289727 0.0357814614507077 0.0110817311621589 0 0 0.0102248364547042 0 0.00593939690426759 0 0 0.0078152592790953 0.00189822208078898 0.0131323721122094 0 0 0.00211270854916372 0 0.0649051762684126 0 0 0 0 0 0 0 0 0 0 0 0 0 0 0 0.00437084093266744 0.00307842441099643 0 0.00457489777650241 0.00237137123598575 0.0167297614100125 0 0 0 0 0 0 0 0 0 0 0 0 0 0 0 0 0 0 0 0 0 0 0 0 0.00247482534876689 0 0 0 0 0 0 0 0 0 0 0 0 0 0 0 0 0 0 0 0 0 0 0 0 0 0.0449281486854615 0.112422891472967 0 0.36512336694906 0.107129892254521 0 0.00605108121193955 0.0138207087573187 0 0 0.00932377686203417 0 0
0 0 0 0 0 0 0 0 0 0 0 0 0 0 0 0 0 0 0 0 0 0 0 0 0 0 0 0 0 0 0 0 0 0 0 0 0 0 0 0 0 0 0 0 0 0 0 0 0 0 0 0 0 0 0 0 0 0 0 0 0 0 0 0 0 0 0 0 0 0 0 0 0 0 0 0 0 0 0 0 0 0 0 0 0 0 0 0 0 0 0 0 0 0 0 0 0 0 0 0 0 0 0 0 0 0 0 0 0 0 0 0 0 0 0 0 0 0 0 0 0 0 0 0 0 0 0 0 0 0 0 0 0 0 0 0 0 0 0 0 0 0 0 0 0 0 0 0 0 0 0 0 0 0 0 0 0 0 0 0 0 0.00307112782900067 0 0 0 0 0 0 0 0 0 0 0 0 0 0 0 0 0 0 0 0.00113551219816046 0.0110800324483975 0 0 0.000463608339655199 0 0.00695688605802489 0 0 0 0 0.00689062970888871 0 0 0.0172903110281242 0 0.00733348349213386 0 0 0 0 0 0 0 0 0 0 0 0 0 0 0.00676054979570217 0 0 0 0 0 0.0181458530118693 0.018989568078917 0 0.00161508620377556 0.0500778018249063 0 0.00874038594061768 0 0 0.00590601957729483 0.00270855208497847 0.0117376516766846 0 0 0.00793731074764407 0 0.0332797013534472 0.00106770629490676 0.00268676768270287 0 0.000943247349407296 0.00173018707223184 0 0.000578578579261054 0.00293748353971297 0.00248392265052323 0.0142687563792252 0.00695588914844616 0.000783988086571393 0.00103152189175425 0.00541878151317487 0.00476487070830212 0.0488518777928794 0.0931503998602775 0.00330878365824695 0.0393525897689267 0.0108329241691621 0.0581628128531361 0 0.00818237439491195 0 0 0.0197809596913533 0 0 0 0 0 0 0 0 0 0 0 0 0 0 0 0 0 0 0 0.0015005529537053 0 0 0 0 0.0013205026954344 0 0 0 0 0 0 0 0.000661541580558217 0 0.00119734238423792 0 0 0 0.00313094283774518 0.0196211564183096 0.00162808596041878 0 0 0 0 0.00246883025377584 0.0388926746953621 0.213184674977778 0 0.0179178963633508 0.00268072312680316 0.0409747947871536 0.0843046051801416 0 0 0.0231211813018892 0 0
0 0 0 0 0 0 0 0 0 0 0 0 0 0 0 0 0 0 0 0 0 0 0 0 0 0 0 0 0 0 0 0 0 0 0 0 0 0 0 0 0 0 0 0 0 0 0 0 0 0 0 0 0 0 0 0 0 0 0 0 0 0 0 0 0 0 0 0 0 0 0 0 0 0 0 0 0 0 0 0 0 0 0 0 0 0 0 0 0 0 0 0 0 0 0 0 0 0 0 0 0 0 0 0 0 0 0 0 0 0 0 0 0 0 0 0 0 0 0 0 0 0 0 0 0 0 0 0 0 0 0 0 0 0 0 0 0 0 0 0 0 0 0 0 0 0 0 0 0 0 0 0 0 0 0 0 0 0 0 0 0 0.00943089197886894 0 0 0 0 0 0 0 0 0 0 0 0 0 0 0 0 0 0 0 0 0 0 0 0 0 0 0 0 0 0 0.048990403989153 0 0 0.114313842168108 0 0 0 0 0 0 0 0 0 0 0.0100572149530986 0 0 0 0 0 0 0 0 0 0 0.0944129425336907 0 0 0 0 0.0628937468439528 0 0 0 0 0 0 0 0 0 0 0 0 0 0 0 0 0 0 0 0 0 0 0 0 0 0 0 0 0 0 0 0 0 0 0 0 0 0 0 0 0 0 0 0 0 0 0 0 0 0 0 0 0 0 0 0 0 0 0 0 0 0 0 0.111894563232372 0.0158399066125511 0 0 0.0134489773125434 0 0 0 0 0 0 0 0 0 0 0 0 0 0 0 0.050310334761286 0 0.36410625573956 0.104300919874815 0 0 0 0 0 0 0 0 0
0 0 0 0 0 0 0 0 0 0 0 0 0 0 0 0 0 0 0 0 0 0 0 0 0 0 0 0 0 0 0 0 0 0 0 0 0 0 0 0 0 0 0 0 0 0 0 0 0 0 0 0 0 0 0 0 0 0 0 0 0 0 0 0 0 0 0 0 0 0 0 0 0 0 0 0 0 0 0 0 0 0 0 0 0 0 0 0 0 0 0 0 0 0 0 0 0 0 0 0 0 0 0 0 0 0 0 0 0 0 0 0 0 0 0 0 0 0 0 0 0 0 0 0 0 0 0 0 0 0 0 0 0 0 0 0 0 0 0 0 0 0 0 0 0 0 0 0 0 0 0 0 0 0 0 0 0 0 0 0 0 0 0 0 0 0 0 0 0 0 0 0 0 0 0 0 0 0 0 0 0 0 0 0 0 0 0 0 0 0 0 0 0 0 0 0 0 0.0207506131913718 0 0 0 0 0 0 0 0 0 0 0 0 0 0 0 0 0 0 0 0 0 0 0 0 0 0 0 0 0 0 0 0 0 0 0 0 0 0.00258296405336703 0.00225363920342131 0.00652566007751705 0 0 0 0 0 0 0 0.0238680392113152 0 0.0239353682930665 0.011573739771022 0.00564000319734199 0.0370169523950892 0.0688241501604542 0 0.0591319995331909 0.00957867427724879 0.0356302453295955 0.00397785562859003 0.028937294264346 0.00804072660801182 0.0943209255165628 0.0876109436891491 0 0 0 0 0 0 0 0 0 0 0 0 0 0 0 0 0 0 0 0 0 0 0 0 0 0 0 0 0 0 0 0 0 0 0 0 0 0 0.0817729053032703 0.0427342295242311 0.0283283792542281 0.0421589214428895 0 0 0 0 0 0 0.00906899367820206 0 0 0.155245453280972 0.0567668167060794 0 0.053724506409466 0 0 0
0 0 0 0 0 0 0 0 0 0 0 0 0 0 0 0 0 0 0 0 0 0 0 0 0 0 0 0 0 0 0 0 0 0 0 0 0 0 0 0 0 0 0 0 0 0 0 0 0 0 0 0 0 0 0 0 0 0 0 0 0 0 0 0 0 0 0 0 0 0 0 0 0 0 0 0 0 0 0 0 0 0 0 0 0 0 0 0 0 0 0 0 0 0 0 0 0 0 0 0 0 0 0 0 0 0 0 0 0 0 0 0 0 0 0 0 0 0 0 0 0 0 0 0 0 0 0 0 0 0 0 0 0 0 0 0 0 0 0 0 0 0 0 0 0 0 0 0 0 0 0 0 0 0 0 0 0 0 0 0 0 0 0 0 0 0 0 0 0 0 0 0 0 0 0 0 0 0 0 0 0 0 0 0 0 0 0 0 0 0 0 0 0 0 0 0 0 0 0 0 0 0 0 0 0 0 0 0 0 0 0 0 0 0 0 0 0 0 0 0 0 0 0 0 0 0 0 0 0 0 0 0 0 0 0 0.00121560240164732 0.0178049675116849 0 0 0 0 0 0 0 0 0 0 0.00293376945137855 0.00444271800200986 0.00110920523301908 0.00963339119489372 0 0 0.0379314364012541 0.0168544412955315 0.0227490087089182 0 0.0123122557045885 0.0185633685204939 0.028425289525996 0.0721230808232399 0 0 0 0 0 0 0 0 0 0 0 0 0 0 0 0 0 0 0 0 0 0 0 0 0 0 0 0 0 0 0 0 0 0 0 0 0 0 0.0486808050832301 0.0566374697860074 0.0380109566563602 0.0504821509348672 0 0 0 0 0.0717103653157344 0.00565181493471155 0.0655473870786211 0 0.0734091758704056 0 0.151086559670516 0 0.0741985184706584 0.118486261424232 0 0
0 0 0 0 0 0 0 0 0 0 0 0 0 0 0 0 0 0 0 0 0 0 0 0 0 0 0 0 0 0 0 0 0 0 0 0 0 0 0 0 0 0 0 0 0 0 0 0 0 0 0 0 0 0 0 0 0 0 0 0 0 0 0 0 0 0 0 0 0 0 0 0 0 0 0 0 0 0 0 0 0 0 0 0 0 0 0 0 0 0 0 0 0 0 0 0 0 0 0 0 0 0 0 0 0 0 0 0 0 0 0 0 0 0 0 0 0 0 0 0 0 0 0 0 0 0 0 0 0 0 0 0 0 0 0 0 0 0 0 0 0 0 0 0 0 0 0 0 0 0 0 0 0 0 0 0 0 0 0 0 0 0 0 0 0 0 0 0 0 0 0 0 0 0 0 0 0 0 0 0 0 0 0 0 0 0 0 0.00207470527139354 0 0 0 0 0 0 0 0 0 0 0 0 0 0 0 0 0 0 0 0 0 0 0 0 0 0 0 0 0 0 0 0 0 0 0 0 0 0 0 0 0 0 0 0 0 0 0 0.000933152995309105 0.0192852384666134 0.00224415464963833 0 0 0 0 0 0 0 0 0 0.0250734035503691 0.0286732465831343 0 0.00769362174942668 0 0.00194983993259829 0.033593466029191 0.0199087862404745 0.0546418869362539 0.0159065728240581 0.00569788625341819 0.0100486685870614 0.0180495448220875 0.244227642088883 0 0 0 0 0 0 0 0 0 0 0 0 0 0 0 0 0 0 0 0 0 0 0 0 0 0 0 0 0 0 0 0 0 0 0 0 0 0 0.0966672412074127 0.0148470998766317 0.032931015800123 0.0506904312682203 0 0 0 0 0.0345294161883399 0.00994295990733961 0.103877219832836 0 0.0206755190842898 0.11637407825286 0 0 0.0129725939700149 0.0164906076320229 0 0
0 0 0 0 0 0 0 0 0 0 0 0 0 0 0 0 0 0 0 0 0 0 0 0 0 0 0 0 0 0 0 0 0 0 0 0 0 0 0 0 0 0 0 0 0 0 0 0 0 0 0 0 0 0 0 0 0 0 0 0 0 0 0 0 0 0 0 0 0 0 0 0 0 0 0 0 0 0 0 0 0 0 0 0 0 0 0 0 0 0 0 0 0 0 0 0 0 0 0 0 0.0204057795152195 0 0 0 0 0 0 0 0 0 0 0 0 0 0 0 0 0 0 0 0 0 0 0 0 0 0 0 0 0 0 0 0 0 0 0 0 0 0.0173894480575668 0 0 0 0 0 0 0 0.0247487590867499 0 0 0.00999234972413892 0 0 0 0.0439837225562054 0 0 0 0 0 0 0 0 0 0 0 0 0 0 0 0 0 0 0 0 0 0 0 0 0 0 0 0 0 0 0 0 0 0 0 0 0 0 0 0 0 0 0 0 0 0 0 0 0 0.00207239470064259 0 0 0 0 0 0 0 0 0 0 0 0 0 0 0 0 0 0 0 0 0 0 0 0 0 0 0 0 0 0 0 0 0 0.00809695449092702 0.00248570174455268 0 0 0 0.00630971453124484 0 0 0 0 0 0 0.00567270527945917 0 0 0 0 0 0 0 0.00202868275184591 0.115714103862358 0 0 0 0 0 0 0 0 0 0 0 0 0 0 0 0 0 0 0 0 0 0 0 0 0 0 0 0 0 0 0 0 0 0 0 0 0 0 0 0.0104275859995267 0 0.361276638219808 0 0 0 0 0.168436742627514 0.0110065563619809 0.153094120895154 0 0 0 0 0 0 0 0 0.0368580395951062 0 0
0 0 0 0 0 0 0 0 0 0 0 0 0 0 0 0 0 0 0 0 0 0 0 0 0 0 0 0 0 0 0 0 0 0 0 0 0 0 0 0 0 0 0 0 0 0 0 0 0 0 0 0 0 0 0 0 0 0 0 0 0 0 0 0 0 0 0 0 0 0 0 0 0 0 0 0 0 0 0 0 0 0 0 0 0 0 0 0 0 0 0 0 0 0 0 0 0 0 0 0 0 0 0 0 0 0 0 0 0 0 0 0 0 0 0 0 0 0 0 0 0 0 0 0 0 0 0 0 0 0 0 0 0 0 0 0 0 0 0 0 0 0 0 0 0.0268619512357811 0 0 0 0.0137030642604409 0.0221365142149363 0 0 0 0 0 0 0 0 0 0 0 0 0 0 0 0 0 0 0 0 0 0 0 0 0 0 0 0 0 0 0 0 0 0 0 0 0.0115762593635423 0 0.019834908381874 0 0 0 0 0 0 0 0 0 0 0 0 0 0 0 0 0 0 0 0 0 0 0 0 0 0 0 0 0 0 0 0 0 0 0 0 0 0 0 0 0 0 0 0 0 0 0 0.00769457779379292 0 0 0 0 0 0 0 0 0 0 0 0 0 0.00452299549291731 0 0 0 0 0.00411052893922312 0 0.00898656211978548 0.0588558431615948 0 0.00541599444667571 0 0 0 0 0 0 0 0 0 0 0 0 0 0 0 0 0 0 0 0 0 0 0 0 0 0 0 0 0 0 0 0 0 0 0 0 0 0 0.0141097230385416 0.268427935464062 0.0130812716074297 0.187015913042046 0 0 0 0 0 0 0 0 0.0427756666660144 0.12493615258514 0.0283588945182842 0 0 0.0206133200804321 0.100575291920815 0.0164066316666707
0 0 0 0 0 0 0 0 0 0 0 0 0 0 0 0 0 0 0 0 0 0 0 0 0 0 0 0 0 0 0 0 0 0 0 0 0 0 0 0 0 0 0 0 0 0 0 0 0 0 0 0 0 0 0 0 0 0 0 0 0 0 0 0 0 0 0 0 0 0 0 0 0 0 0 0 0 0 0 0 0 0 0 0 0 0 0 0 0 0 0 0 0 0 0 0 0 0 0 0 0 0 0 0 0 0 0 0 0 0 0 0 0 0 0 0 0 0 0 0 0 0 0 0 0 0 0 0 0 0 0 0 0 0 0 0 0 0 0 0 0 0 0 0 0 0 0 0 0 0 0 0 0 0 0 0 0 0 0 0 0 0 0 0 0 0 0 0 0 0 0 0 0 0 0 0 0 0 0 0 0 0 0 0 0 0 0 0 0 0 0 0 0 0 0 0 0 0 0 0 0 0 0 0.00650095984306087 0.00306339629041783 0 0 0 0 0 0 0 0 0 0 0 0 0 0 0 0 0 0 0 0 0 0 0 0 0 0 0 0.0047211917298956 0 0 0 0.0173262504018247 0.00256368855599915 0 0 0 0 0 0 0 0 0 0 0.00255656758174723 0.00170579063318125 0 0 0 0.00474575205859203 0 0.00830463218790606 0 0.00341158126636251 0 0 0.00507646648776221 0 0 0 0 0 0 0 0 0 0 0 0 0 0 0 0 0 0 0 0 0 0 0 0 0 0 0 0 0 0 0 0 0 0 0 0 0 0 0 0.291584279962051 0.0116237150939404 0 0 0 0 0 0.159688645277086 0.0167790449916125 0.0712638091399022 0 0 0.228290801388354 0.0412502564282751 0.0405622722414586 0.0235871500163086 0 0.0553937484242616 0
0 0 0 0 0 0 0 0 0 0 0 0 0 0 0 0 0 0 0 0 0 0 0 0 0 0 0 0 0 0 0 0 0 0 0 0 0 0 0 0 0 0 0 0 0 0 0 0 0 0 0 0 0 0 0 0 0 0 0 0 0 0 0 0 0 0 0 0 0 0 0 0 0 0 0 0 0 0 0 0 0 0 0 0 0 0 0 0 0 0 0 0 0 0 0 0 0 0 0 0 0 0 0 0 0 0 0 0 0 0 0 0 0 0 0 0 0 0 0 0 0 0 0 0 0 0 0 0 0 0 0 0 0 0 0 0 0 0 0 0 0 0 0 0 0 0 0 0 0 0 0 0 0 0.00664006444352981 0 0 0 0 0 0 0 0 0 0 0 0 0 0 0 0 0 0 0 0 0 0 0 0 0 0 0 0 0 0 0 0 0 0 0.0508784158660077 0 0 0 0 0 0 0 0 0 0 0 0 0 0 0 0 0 0 0 0 0 0 0 0 0 0 0 0 0 0 0 0 0 0 0 0 0 0 0 0 0 0 0 0 0 0 0 0 0 0 0 0 0 0 0 0 0 0 0 0 0 0 0 0 0 0 0 0 0 0.0255645085022738 0 0 0 0 0 0 0 0 0 0 0 0 0 0 0 0 0 0 0 0 0 0 0 0 0 0 0 0 0 0 0 0 0 0 0 0 0 0 0 0 0 0.51822657850368 0.0119882526870269 0 0 0 0 0 0 0 0 0 0 0 0 0 0.236643260604436 0.113903238183276 0 0.0361556812097703
0 0 0 0 0 0 0 0 0 0 0 0 0 0 0 0 0 0 0 0 0 0 0 0 0 0 0 0 0 0 0 0 0 0 0 0 0 0 0 0 0 0 0 0 0 0 0 0 0 0 0.00416084556850671 0 0 0.00895057950403044 0 0 0.00561182139329867 0 0 0 0 0 0 0 0 0 0 0 0 0 0 0 0 0 0 0 0 0 0 0 0 0 0 0 0 0 0 0 0 0 0 0 0 0 0 0 0 0 0 0.00463813249010804 0.00437377019505676 0 0 0 0 0 0 0 0 0 0 0 0 0 0 0 0 0 0 0 0 0 0 0 0 0 0 0 0 0 0 0 0 0 0 0 0 0 0.0131613274124995 0 0 0 0 0 0 0 0 0 0.00365135427440385 0.00357476053441432 0 0 0 0 0 0 0 0.00172650806002162 0 0 0.00242412899598752 0 0 0 0 0 0 0 0 0 0 0 0 0 0 0 0 0 0 0 0 0 0 0 0 0 0.00584238934692394 0.19574499351587 0.0162698479196787 0 0.00201979280315506 0 0 0 0 0 0 0 0 0 0 0 0 0 0.00215631716820558 0 0 0 0 0 0 0 0 0 0.0396010985222499 0.0658928649970179 0 0 0 0 0 0 0.005288888305789 0 0 0 0 0 0 0 0 0 0.0010750008460294 0 0 0 0.00533807207504895 0.00784079048263425 0 0 0 0 0 0 0 0 0 0.00212748896228514 0 0 0 0 0 0 0 0 0 0 0.168401408964103 0 0.00216543745815439 0 0 0 0 0 0 0 0 0 0 0 0 0 0 0 0 0 0 0 0 0 0 0 0.00326011538849567 0 0 0 0.00224416980143806 0 0.0142454751050315 0.00651719811151367 0 0 0 0 0 0 0.0294848421761006 0.00553257570356054 0.0415743215625872 0.00598946454016469 0.00554443578787265 0 0.197868880427084 0.0894790545633048 0.01095646713902 0 0 0 0 0 0 0 0 0.00788256620992341 0 0.00738281368843054 0
