# Supplementary material for: Recovery of neural dynamics criticality in personalized whole-brain models of stroke
Source: Nat Commun. 2022 Jun 27;13:3683. doi: 10.1038/s41467-022-30892-6 (PMC9237050; doi:10.1038/s41467-022-30892-6)
Supplement: Supplementary file 3 — Source Data [file 41467_2022_30892_MOESM3_ESM.zip › Source_Data/Tables/Table1/Structural_Connectivity/controls/con_1_022_319_18_.txt]

0 0.0228996090855981 0 0 0 0.0461929506714959 0.0330664976543534 0 0 0.0400701310297153 0.380644176837244 0.0267291344633513 0 0 0 0 0.0181625455586236 0 0 0 0 0 0 0 0 0 0 0 0 0.239825606893762 0.097638859760441 0 0 0 0 0 0 0 0 0 0 0 0 0 0 0 0 0 0 0 0 0 0 0 0 0 0 0 0 0 0 0 0 0 0 0 0 0.00530941711277921 0 0 0 0 0 0 0 0 0 0 0 0 0 0.00588325193941451 0 0 0 0 0 0 0 0 0 0 0 0 0 0 0 0 0 0 0 0 0 0 0 0 0 0 0 0.0145644387872688 0 0 0 0.0112376168753208 0 0 0 0 0 0 0 0.0397686474660011 0 0 0 0 0 0 0 0 0.00744882990197724 0 0 0.0105582859626543 0 0 0 0 0 0 0 0 0 0 0 0 0 0 0 0 0 0 0 0 0 0 0 0 0 0 0 0 0 0 0 0 0 0 0 0 0 0 0 0 0 0 0 0 0 0 0 0 0 0 0 0 0 0 0 0 0 0 0 0 0 0 0 0 0 0 0 0 0 0 0 0 0 0 0 0 0 0 0 0 0 0 0 0 0 0 0 0 0 0 0 0 0 0 0 0 0 0 0 0 0 0 0 0 0 0 0 0 0 0 0 0 0 0 0 0 0 0 0 0 0 0 0 0 0 0 0 0 0 0 0 0 0 0 0 0 0 0 0 0 0 0 0 0 0 0 0 0 0 0 0 0 0 0 0 0 0 0 0 0 0 0 0 0 0 0 0 0 0 0 0 0 0 0 0 0 0 0 0 0 0 0 0 0 0
0.0135406913027208 0 0.0944174923609324 0.0557044550906772 0 0.0443536719071869 0 0 0 0 0 0.306043552950056 0 0.0138450954269272 0 0 0.304261317138105 0.0287745861531954 0.0822555270598957 0.0380212257890112 0 0 0 0 0 0 0 0 0 0 0 0 0 0 0 0 0 0 0 0 0 0 0 0 0 0 0 0 0 0 0 0 0 0 0 0 0 0 0 0 0 0 0 0 0 0 0 0 0 0 0 0 0 0 0 0 0 0 0 0 0 0 0 0 0 0 0 0 0 0 0 0 0 0 0 0 0 0 0 0 0 0 0 0 0 0 0 0 0 0 0 0 0 0 0 0 0 0 0 0 0 0 0 0 0.0187823848212926 0 0 0 0 0 0 0 0 0 0 0 0 0 0 0 0 0 0 0 0 0 0 0 0 0 0 0 0 0 0 0 0 0 0 0 0 0 0 0 0 0 0 0 0 0 0 0 0 0 0 0 0 0 0 0 0 0 0 0 0 0 0 0 0 0 0 0 0 0 0 0 0 0 0 0 0 0 0 0 0 0 0 0 0 0 0 0 0 0 0 0 0 0 0 0 0 0 0 0 0 0 0 0 0 0 0 0 0 0 0 0 0 0 0 0 0 0 0 0 0 0 0 0 0 0 0 0 0 0 0 0 0 0 0 0 0 0 0 0 0 0 0 0 0 0 0 0 0 0 0 0 0 0 0 0 0 0 0 0 0 0 0 0 0 0 0 0 0 0 0 0 0 0 0 0 0 0 0 0 0 0 0 0 0 0 0 0 0 0 0 0 0 0 0
0 0.207840512004421 0 0 0 0.24191758261762 0 0 0 0 0.00974924657356357 0.0323145640504439 0 0 0 0 0.237213287254394 0.170964545460124 0.0518604945386909 0 0 0 0 0 0 0 0 0 0 0.0106048733405114 0 0 0 0 0 0 0 0 0 0 0 0 0 0 0 0 0 0 0 0 0 0 0 0 0 0 0 0 0 0 0 0 0 0 0 0 0 0 0 0 0 0 0 0 0 0 0 0 0 0 0 0 0 0 0 0 0 0 0 0 0 0 0 0 0 0 0 0 0 0 0 0 0 0 0 0 0.0114711507111544 0 0 0 0 0 0 0 0 0 0 0 0 0 0 0 0 0 0.0142820812289441 0 0 0 0 0 0 0 0 0 0 0 0 0 0 0 0 0 0 0 0 0 0 0 0 0 0 0 0 0 0 0 0 0 0 0 0 0 0 0 0 0 0 0 0 0 0 0 0 0 0 0 0 0 0 0 0 0 0 0 0 0 0 0 0 0 0 0 0 0 0 0 0 0 0 0 0 0 0 0 0 0 0 0 0 0 0 0 0 0 0 0 0 0 0 0 0 0 0 0 0 0 0 0 0 0 0 0 0 0 0 0 0 0 0 0 0 0 0 0 0 0 0 0 0 0 0 0 0 0 0 0 0 0 0 0 0 0 0 0 0 0 0 0 0 0 0.00686364750939509 0 0 0 0 0 0 0 0 0 0 0 0.00491801471073754 0 0 0 0 0 0 0 0 0 0 0 0 0 0 0 0 0 0 0 0 0 0 0 0 0 0 0 0 0 0 0 0 0 0 0 0
0 0.0669576172215425 0 0 0 0 0.0658839822793804 0 0.0493202914884265 0 0.0309916755278972 0.112612981673887 0 0 0 0 0.0408090295743671 0 0 0.107953586744489 0 0 0 0 0 0 0 0 0 0.0472982118086416 0 0 0 0 0 0 0 0.101682045079451 0 0 0 0 0 0 0 0 0.0102058843538402 0 0 0 0 0 0 0 0 0 0 0 0 0 0 0 0 0 0 0 0 0 0 0 0 0 0 0 0 0 0 0 0 0 0 0 0 0 0 0 0 0 0 0 0 0 0 0.0964026773333207 0 0 0 0 0 0 0 0 0 0 0 0 0 0 0 0 0 0 0 0 0 0 0 0 0 0 0 0 0 0 0 0 0 0 0 0 0.109319684250321 0 0 0.149230447582437 0 0 0 0 0 0 0 0 0 0 0.0113318850819994 0 0 0 0 0 0 0 0 0 0 0 0 0 0 0 0 0 0 0 0 0 0 0 0 0 0 0 0 0 0 0 0 0 0 0 0 0 0 0 0 0 0 0 0 0 0 0 0 0 0 0 0 0 0 0 0 0 0 0 0 0 0 0 0 0 0 0 0 0 0 0 0 0 0 0 0 0 0 0 0 0 0 0 0 0 0 0 0 0 0 0 0 0 0 0 0 0 0 0 0 0 0 0 0 0 0 0 0 0 0 0 0 0 0 0 0 0 0 0 0 0 0 0 0 0 0 0 0 0 0 0 0 0 0 0 0 0 0 0 0 0 0 0 0 0 0 0 0 0 0 0 0 0 0 0 0 0 0 0 0 0 0 0 0 0 0 0 0 0 0 0 0 0 0
0 0 0 0 0 0.0195768714869687 0 0 0 0.0754562380850133 0 0.109683973027808 0 0.0469723785151713 0.0693203192789538 0.068985020836665 0 0.257888894408338 0.0241097174001077 0 0 0 0 0 0 0 0 0 0.139551938770591 0 0.0131625853157249 0 0 0 0 0 0 0 0 0 0 0 0 0 0 0 0 0 0 0 0 0 0 0 0.0117848889743336 0 0 0.00916602475781505 0 0 0 0 0.00757865848110035 0 0 0 0 0 0 0 0.0112332773287225 0.0500227632561583 0 0 0 0 0 0 0 0 0 0 0 0 0 0 0 0 0 0 0 0 0 0 0 0 0 0 0 0 0 0 0 0 0 0 0 0 0 0 0 0 0 0 0 0 0 0 0 0 0 0 0 0 0 0 0 0 0 0 0 0 0 0 0.0243086887361238 0 0 0 0 0 0 0 0 0 0 0 0 0 0 0 0 0 0 0 0 0 0 0 0 0 0 0 0 0 0 0 0 0 0 0 0 0 0 0 0 0 0 0 0 0 0 0 0 0 0 0 0 0 0.0198726207361016 0 0 0 0 0 0 0 0 0 0 0 0 0 0 0 0 0 0 0 0 0 0 0 0 0 0 0 0 0 0 0 0 0 0 0 0 0 0 0 0 0 0 0 0 0 0 0 0 0 0 0 0 0 0 0 0 0 0 0 0 0 0 0 0 0 0 0 0 0 0.0209736103042208 0 0 0 0 0 0 0 0 0 0 0 0 0 0 0 0 0 0 0 0 0 0 0 0 0 0 0 0 0 0 0 0 0 0 0 0 0 0 0 0 0 0 0 0 0 0 0 0 0 0 0 0 0 0 0 0 0 0 0 0.0203515303000827
0.0661370802139871 0.107395509911295 0.26610083485878 0 0.0430280177750025 0 0 0 0 0 0.114848615668605 0.0533558519497027 0 0 0 0 0.0281168999217589 0.196000617544216 0 0 0 0 0 0 0 0 0 0 0 0.104018310057551 0 0 0 0 0 0 0 0 0 0 0 0 0 0 0 0 0 0 0 0 0 0 0 0 0 0 0 0 0 0 0 0 0 0 0 0 0 0 0 0 0 0 0 0 0 0 0 0 0 0 0 0 0 0 0 0 0 0 0 0 0 0 0 0 0 0 0 0 0 0 0 0 0 0 0 0 0 0 0 0 0 0 0 0 0 0 0 0 0 0 0 0 0 0 0 0 0 0 0 0 0 0 0 0.0209982620991022 0 0 0 0 0 0 0 0 0 0 0 0 0 0 0 0 0 0 0 0 0 0 0 0 0 0 0 0 0 0 0 0 0 0 0 0 0 0 0 0 0 0 0 0 0 0 0 0 0 0 0 0 0 0 0 0 0 0 0 0 0 0 0 0 0 0 0 0 0 0 0 0 0 0 0 0 0 0 0 0 0 0 0 0 0 0 0 0 0 0 0 0 0 0 0 0 0 0 0 0 0 0 0 0 0 0 0 0 0 0 0 0 0 0 0 0 0 0 0 0 0 0 0 0 0 0 0 0 0 0 0 0 0 0 0 0 0 0 0 0 0 0 0 0 0 0 0 0 0 0 0 0 0 0 0 0 0 0 0 0 0 0 0 0 0 0 0 0 0 0 0 0 0 0 0 0 0 0 0 0 0 0 0 0 0
0.0855454144829331 0 0 0.239809039874244 0 0 0 0.129865191072662 0.0544025165914867 0.304272649979902 0 0 0 0 0 0 0 0 0 0 0 0 0 0 0 0 0 0 0 0 0 0 0 0 0 0 0 0 0 0 0 0 0 0 0 0 0 0 0 0 0 0 0 0 0.0394145337638431 0 0 0.0251637994519941 0 0 0 0 0 0 0 0 0 0 0 0 0 0 0 0 0 0 0 0 0 0 0 0 0 0 0 0 0 0 0 0 0 0 0 0 0 0 0 0 0 0 0 0 0 0 0 0 0 0 0 0 0 0 0 0 0 0 0 0 0 0 0 0 0 0 0 0 0 0 0 0 0.0496118750626653 0 0 0.0719149797202691 0 0 0 0 0 0 0 0 0 0 0 0 0 0 0 0 0 0 0 0 0 0 0 0 0 0 0 0 0 0 0 0 0 0 0 0 0 0 0 0 0 0 0 0 0 0 0 0 0 0 0 0 0 0 0 0 0 0 0 0 0 0 0 0 0 0 0 0 0 0 0 0 0 0 0 0 0 0 0 0 0 0 0 0 0 0 0 0 0 0 0 0 0 0 0 0 0 0 0 0 0 0 0 0 0 0 0 0 0 0 0 0 0 0 0 0 0 0 0 0 0 0 0 0 0 0 0 0 0 0 0 0 0 0 0 0 0 0 0 0 0 0 0 0 0 0 0 0 0 0 0 0 0 0 0 0 0 0 0 0 0 0 0 0 0 0 0 0 0 0 0 0 0 0 0 0 0 0 0 0 0 0 0 0 0
0 0 0 0 0 0 0.037925126743213 0 0.0638203151766375 0.0478365903222906 0 0.0197903031185473 0 0 0 0 0 0 0 0 0 0 0 0 0 0 0 0 0.02749738173197 0 0 0 0 0 0 0 0.0450311395306939 0.032980622164405 0 0 0 0 0 0 0 0 0.0622877002684905 0 0 0 0 0 0 0 0 0 0 0 0 0 0 0 0 0 0 0 0 0 0 0 0 0 0 0 0 0 0 0 0 0 0 0 0 0 0 0 0 0 0 0 0 0 0 0 0 0 0 0 0 0 0 0 0 0 0 0 0 0 0 0 0 0 0 0 0 0 0 0 0 0 0 0 0 0 0 0 0 0 0 0 0.100675143518524 0.0667116612628612 0 0.485547878056157 0 0 0 0 0 0 0 0 0 0 0 0 0 0 0 0 0 0 0 0 0 0 0 0 0 0 0 0 0 0 0 0 0 0 0 0 0 0 0 0 0 0 0 0 0 0 0 0 0 0 0 0 0 0 0 0 0 0 0 0 0 0 0 0 0 0 0 0 0 0 0 0 0 0 0 0 0 0 0 0 0 0 0 0 0 0 0 0 0 0 0 0 0 0 0 0 0 0 0 0 0 0 0 0 0 0 0 0 0.00989613810621009 0 0 0 0 0 0 0 0 0 0 0 0 0 0 0 0 0 0 0 0 0 0 0 0 0 0 0 0 0 0 0 0 0 0 0 0 0 0 0 0 0 0 0 0 0 0 0 0 0 0 0 0 0 0 0 0 0 0 0 0 0 0 0 0 0 0 0 0 0 0 0 0 0 0 0 0
0 0 0 0.101788077333867 0 0 0.0308464051087646 0.123911105162928 0 0.288597494284291 0 0.0501509137418345 0 0 0 0 0 0 0 0 0 0 0 0 0 0 0 0 0 0.0183385810840308 0 0 0 0 0 0 0 0 0 0 0 0 0 0 0 0 0.0177990136868819 0 0 0 0 0 0 0 0 0 0 0 0 0 0 0 0 0 0 0 0 0 0 0 0 0 0 0 0 0 0 0 0 0 0 0 0 0 0 0 0 0 0 0 0 0 0 0.0178472678500282 0 0 0 0 0 0 0 0 0 0 0 0 0 0 0 0 0 0 0 0 0 0 0 0 0 0 0 0 0 0 0 0 0 0 0 0 0.126196865094585 0 0 0.215460233769867 0 0 0 0 0 0 0 0 0 0 0 0 0 0 0 0 0 0 0 0 0 0 0 0 0 0 0 0 0 0 0 0 0 0 0 0 0 0 0 0 0 0 0 0 0 0 0 0 0 0 0 0 0 0 0 0 0 0 0 0 0 0 0 0 0 0 0 0 0 0 0 0 0 0 0 0 0 0 0 0 0 0 0 0 0 0 0 0 0 0 0 0 0 0 0 0 0 0 0 0 0 0 0 0 0 0 0 0 0.00906404288292209 0 0 0 0 0 0 0 0 0 0 0 0 0 0 0 0 0 0 0 0 0 0 0 0 0 0 0 0 0 0 0 0 0 0 0 0 0 0 0 0 0 0 0 0 0 0 0 0 0 0 0 0 0 0 0 0 0 0 0 0 0 0 0 0 0 0 0 0 0 0 0 0 0 0 0 0
0.0563216764521135 0 0 0 0.162812856635954 0 0.165313831020824 0.0889963526326778 0.276537009342848 0 0 0.0472027218928014 0 0 0 0 0 0.107689275937885 0 0 0 0 0 0 0 0 0 0 0 0.0594471814707921 0 0 0 0 0 0 0 0 0 0 0 0 0 0 0 0 0 0 0 0 0 0 0 0 0 0 0 0 0 0 0 0 0 0 0 0 0 0 0 0 0 0 0 0 0 0 0 0 0 0 0 0 0 0 0 0 0 0 0 0 0 0 0 0 0 0 0 0 0 0 0 0 0 0 0 0 0 0 0 0 0 0 0 0 0 0 0 0 0 0 0 0 0 0 0 0 0 0 0 0 0 0 0 0.0234989597065743 0 0 0 0 0 0 0 0 0 0 0 0 0 0 0 0 0 0 0 0 0 0 0 0 0 0 0 0 0 0 0 0 0 0 0 0 0 0 0 0 0 0 0 0 0 0 0 0 0 0 0 0 0 0 0 0 0 0 0 0 0 0 0 0 0 0 0 0 0 0 0 0 0 0 0 0 0 0 0 0 0 0 0 0 0 0 0 0 0 0 0 0 0 0 0 0 0 0 0 0 0 0 0 0 0 0 0 0 0.0121801349075302 0 0 0 0 0 0 0 0 0 0 0 0 0 0 0 0 0 0 0 0 0 0 0 0 0 0 0 0 0 0 0 0 0 0 0 0 0 0 0 0 0 0 0 0 0 0 0 0 0 0 0 0 0 0 0 0 0 0 0 0 0 0 0 0 0 0 0 0 0 0 0 0 0 0 0 0
0.169770119902656 0 0.00334058563475352 0.0194475229623208 0 0.0357765547855778 0 0 0 0 0 0.025700428583293 0 0 0 0 0 0 0 0 0 0 0 0 0 0 0 0 0 0.401987740061078 0.246564165079481 0 0 0 0 0 0 0 0.00297789613740197 0 0 0 0 0 0 0 0 0 0 0 0 0 0 0 0 0 0 0 0 0 0 0 0 0 0 0 0 0.00384006377140728 0 0 0 0 0 0 0 0 0 0 0 0 0 0.0278625065234219 0 0 0 0 0 0 0 0 0 0 0 0 0 0 0 0 0 0 0 0 0 0 0 0 0 0 0 0.0109336046796746 0 0 0 0.0110459252625918 0 0 0 0 0 0 0 0.0257106708759899 0 0 0 0 0 0 0 0 0 0 0 0.00656962486135937 0 0 0 0 0 0 0 0 0 0 0 0 0 0 0 0 0 0 0 0 0 0 0 0 0 0 0 0 0 0 0 0 0 0 0 0 0 0 0 0 0 0 0 0 0 0 0 0 0 0 0 0 0 0 0 0 0 0 0 0 0 0 0 0 0 0 0 0 0 0 0 0 0 0 0 0 0 0 0 0 0 0 0 0 0 0 0 0 0 0 0 0 0 0 0 0 0 0 0 0 0 0 0 0 0 0 0 0 0.00847259087899339 0 0 0 0 0 0 0 0 0 0 0 0 0 0 0 0 0 0 0 0 0 0 0 0 0 0 0 0 0 0 0 0 0 0 0 0 0 0 0 0 0 0 0 0 0 0 0 0 0 0 0 0 0 0 0 0 0 0 0 0 0 0 0 0 0 0 0 0 0 0 0 0 0 0 0 0
0.0107575909233839 0.2083054324818 0.0099916662878221 0.0637669666709276 0.0677660292736501 0.0149983289705084 0 0.010542406465887 0.0137598872353063 0.0135158188176661 0.0231914781631197 0 0 0.112296203063596 0.103124625194011 0.00723870887071664 0.126264958716181 0.0330611500212391 0 0.0630560885691708 0.0245918813229626 0 0 0 0 0 0 0 0 0.0395047570248627 0.0159018788019186 0 0 0 0 0 0 0 0 0 0 0 0 0 0 0 0 0 0 0 0 0 0 0 0 0 0 0 0 0 0 0 0 0 0 0 0 0 0 0 0 0 0 0 0 0 0 0 0 0 0 0 0.00193215204947635 0 0 0 0 0 0 0 0 0 0 0 0 0 0 0 0 0 0 0 0 0 0 0 0 0 0 0 0 0 0 0 0 0 0 0 0 0 0 0 0 0 0.0102513322144498 0 0 0 0 0 0.00349906410206363 0 0 0.00555282877081401 0 0 0 0 0.00136526434846619 0 0 0 0 0 0 0 0 0 0 0 0 0 0 0 0 0 0 0 0 0 0 0 0 0 0 0 0 0 0 0 0 0 0 0 0 0 0 0 0 0 0 0 0 0 0 0 0 0 0 0 0 0 0 0 0 0 0 0 0 0 0 0 0 0 0 0 0 0 0 0 0 0 0 0 0 0 0 0 0 0 0 0 0 0 0 0 0 0 0 0 0 0 0 0 0 0 0 0 0.00301286361946202 0 0 0 0.0127506380205386 0 0 0 0 0 0 0 0 0 0 0 0 0 0 0 0 0 0 0 0 0 0 0 0 0 0 0 0 0 0 0 0 0 0 0 0 0 0 0 0 0 0 0 0 0 0 0 0 0 0 0 0 0 0 0 0 0 0 0 0 0 0 0 0 0 0 0 0 0 0 0 0 0 0 0 0
0 0 0 0 0 0 0 0 0 0 0 0 0 0 0 0 0 0 0 0 0 0 0.0932211351520465 0 0.0201479157115385 0.0076910435312465 0.0231449895701656 0 0 0 0 0.0102119443580069 0 0 0.136006142061035 0 0 0 0 0 0.010385936737077 0.00295088585059956 0 0 0 0 0 0.00561600791542705 0.0591807063334782 0 0 0 0 0 0 0.0429835471055494 0.0320184249953381 0 0 0 0 0 0 0 0 0 0 0 0 0 0 0 0 0 0.0086965639814244 0 0 0 0 0 0 0 0 0 0 0 0 0 0 0 0 0 0 0 0 0 0 0 0 0 0 0 0 0 0.0132767762468511 0 0 0 0 0 0 0 0 0 0.244168665019197 0.0195841518477288 0 0 0.127322140001951 0.0219932446820367 0.0372293803821128 0 0 0 0 0 0 0 0 0 0 0 0 0 0 0 0 0 0 0 0 0 0 0 0 0 0 0 0 0 0 0 0 0 0 0 0 0 0 0 0 0 0 0 0 0 0 0.043863285828259 0 0 0 0 0 0 0 0 0 0 0 0 0 0 0 0 0 0 0 0 0 0.00914984735899696 0 0 0 0 0 0 0 0 0 0 0 0 0 0 0 0 0 0 0.00460779173239421 0 0 0 0 0 0 0 0 0 0 0 0 0 0 0 0 0 0 0 0 0 0 0 0 0 0 0 0 0 0 0 0 0 0 0 0 0 0 0 0 0 0 0 0 0 0 0 0 0 0 0 0 0.00291379518716184 0.00264571575339997 0.004095713021079 0.0168942496358994 0 0 0 0 0 0 0 0 0 0 0 0 0 0 0 0 0 0 0 0 0 0 0 0 0 0 0 0 0 0 0 0 0 0 0 0 0 0 0 0 0 0 0 0 0 0 0 0 0 0 0 0 0 0
0 0.0115872787847699 0 0 0.035684495333001 0 0 0 0 0 0 0.138080774305004 0 0 0.22834372705732 0.0612784049762871 0 0.0123229630398925 0 0.0957128233534159 0.17930714659958 0 0 0 0 0 0 0 0 0 0.0149551778092895 0 0 0 0 0 0 0 0 0 0 0 0 0 0 0 0 0 0 0 0 0 0 0 0 0 0 0 0 0 0 0 0 0 0 0 0 0 0 0.0121610326248957 0 0 0 0 0 0 0 0 0 0 0 0 0 0 0 0 0 0 0 0 0 0 0 0 0 0 0 0 0 0 0 0 0 0 0 0 0 0 0 0 0 0 0 0 0 0 0 0 0 0 0 0 0 0 0 0 0 0 0 0 0 0 0 0 0.182354362901726 0 0 0.00944480607881134 0.01508874135857 0 0 0 0 0 0 0 0 0 0 0 0 0 0 0 0 0 0 0 0 0 0 0 0 0 0 0 0 0 0 0 0 0 0 0 0 0 0 0 0 0 0 0 0 0 0 0 0 0 0 0 0 0 0 0 0 0 0 0 0 0 0 0 0 0 0 0 0 0 0 0 0 0 0 0 0 0 0 0 0 0 0 0 0 0 0 0 0 0 0 0 0.00367826577743737 0 0 0 0 0 0 0 0 0 0 0 0 0 0 0 0 0 0 0 0 0 0 0 0 0 0 0 0 0 0 0 0 0 0 0 0 0 0 0 0 0 0 0 0 0 0 0 0 0 0 0 0 0 0 0 0 0 0 0 0 0 0 0 0 0 0 0 0 0 0 0 0 0 0 0 0 0 0 0 0 0 0 0 0 0 0 0 0
0 0 0 0 0.0573405542021542 0 0 0 0 0 0 0.138068577102357 0 0.248629931270153 0 0.135530116802137 0 0.0154713558722302 0 0.0379707501929978 0.0759489965737205 0 0 0 0 0 0 0 0.00322463642359224 0 0.100671683740564 0 0 0 0 0 0.00665895210448666 0 0.0179120996435198 0 0 0 0 0 0.00806230358392602 0.00631696137741929 0 0 0 0 0 0 0 0 0 0 0 0 0 0 0 0 0 0 0 0 0 0 0 0 0 0 0 0 0 0 0 0 0 0 0 0 0 0 0 0 0 0 0 0 0 0 0 0 0 0 0 0 0 0 0 0 0 0 0 0 0 0 0 0 0 0 0 0 0 0 0 0 0 0 0 0 0 0 0 0 0 0.0175931969065034 0 0 0 0 0 0.00567244068159975 0.0278572627994695 0.00643512178164677 0.0112172025510501 0.0204574785832477 0.018546595995568 0 0 0 0 0 0 0 0 0 0 0 0 0 0 0 0 0 0 0 0 0 0 0 0 0 0 0 0 0 0 0 0.0120555697454572 0.0222520786269923 0 0 0 0 0 0 0 0 0 0 0 0 0 0 0 0 0 0 0 0 0 0 0 0 0 0 0 0 0 0 0 0 0 0 0 0 0 0 0 0 0 0 0 0 0 0 0 0 0 0 0 0 0.00610613343920853 0 0 0 0 0 0 0 0 0 0 0 0 0 0 0 0 0 0 0 0 0 0 0 0 0 0 0 0 0 0 0 0 0 0 0 0 0 0 0 0 0 0 0 0 0 0 0 0 0 0 0 0 0 0 0 0 0 0 0 0 0 0 0 0 0 0 0 0 0 0 0 0 0 0 0 0 0 0 0 0 0 0 0 0 0 0 0 0 0 0 0 0 0 0
0 0 0 0 0.0224624793431088 0 0 0 0 0 0 0.00381500521114293 0 0.026264753917907 0.0533503621404831 0 0 0.00263691523211466 0 0 0 0.0387060122639859 0 0.0180297790420198 0 0 0 0 0 0.00453831557205887 0.0790741287618902 0 0 0 0 0 0 0 0.0930129765385504 0.0172665809208829 0 0 0 0 0 0 0 0 0 0.0202497314186568 0 0 0 0 0 0 0 0 0 0.00865584539709581 0 0.0116749358711061 0.0257836547599464 0 0 0 0 0 0 0 0.0872276926624674 0 0.00356650255799642 0 0 0.006007772704689 0 0 0.00307310413165965 0 0 0 0 0 0 0 0 0 0 0 0 0 0 0 0 0 0 0.0036078028181214 0 0 0 0 0 0 0 0 0 0 0 0 0 0 0 0 0 0 0 0 0 0 0 0 0 0 0 0 0 0.0443609691533533 0 0 0 0 0 0.00481026160608393 0.0636831279847699 0.0773257014102648 0.0202686484170288 0.154718595832682 0.0938066555042321 0 0 0 0 0 0.000995190031851853 0 0 0 0 0 0 0 0 0 0 0 0 0 0 0 0 0 0 0 0 0 0 0 0 0 0 0.00322542144028745 0 0 0 0 0 0 0 0 0 0 0 0 0 0 0.0047213247276105 0 0 0 0 0 0 0 0 0 0 0 0 0 0.00160748992968686 0 0 0 0 0 0 0 0 0 0 0 0 0 0 0 0 0 0 0 0 0 0 0 0.00147226269626533 0 0 0 0 0 0 0 0 0 0 0 0 0 0 0 0 0 0 0 0 0 0 0 0 0 0 0 0 0 0 0 0 0 0 0 0 0 0 0 0 0 0 0 0 0 0 0 0 0 0 0 0 0 0 0 0 0 0 0 0 0 0 0 0 0 0 0 0 0 0 0 0 0 0 0 0 0 0 0 0 0 0 0 0 0 0 0 0 0 0 0 0 0 0
0.0102141244533427 0.289373262606792 0.102487979194521 0.0322892432950508 0 0.011043902152638 0 0 0 0 0 0.176431911708656 0 0 0 0 0 0.0159811514228855 0.0816806684529896 0.0268349915504518 0.0420599204928688 0 0 0 0 0 0 0 0 0 0 0 0 0 0 0 0 0 0 0 0 0 0 0 0 0 0 0 0 0 0 0 0 0 0 0 0 0 0 0 0 0 0.00899345723684356 0 0 0 0 0 0 0 0 0 0 0 0 0 0 0 0 0 0 0 0 0 0 0 0 0 0 0 0 0 0 0 0 0 0 0 0 0 0 0 0 0 0 0 0 0 0 0 0 0 0 0 0 0 0 0 0 0 0 0 0 0 0.165033019490959 0 0 0 0 0 0 0 0 0 0 0 0 0 0 0 0 0 0 0 0 0 0 0 0 0 0 0 0 0 0 0 0 0 0 0 0 0 0 0 0 0 0 0 0 0 0 0 0 0 0 0 0 0 0 0 0 0 0 0 0 0 0 0 0 0 0 0 0 0 0 0 0 0 0 0 0 0 0 0 0 0 0 0 0 0 0.00809770779449029 0 0 0 0 0 0 0 0 0 0 0 0 0 0 0 0 0 0 0 0 0 0 0 0 0 0 0 0 0 0 0 0 0 0 0 0 0 0 0 0 0 0 0 0 0 0 0 0 0 0 0 0 0 0 0 0.00929500047127037 0 0 0.00889998403616367 0 0 0 0 0 0 0 0 0 0 0 0.0112836756400766 0 0 0 0 0 0 0 0 0 0 0 0 0 0 0 0 0 0 0 0 0 0 0 0 0 0 0 0 0 0 0 0 0 0 0 0 0
0 0.0475513346043235 0.128345881942155 0 0.386845696130459 0.133768703966827 0 0 0 0.0748658981681548 0 0.0802701768259181 0 0.0243323059067571 0.0280564147674606 0.0121478216501922 0.0277683472124073 0 0 0 0 0 0 0 0 0 0 0 0.0130401652192876 0 0 0 0 0 0 0 0 0 0 0 0 0 0 0 0 0 0 0 0 0 0 0 0 0 0 0 0 0 0 0 0 0 0 0 0 0 0 0 0 0 0 0 0 0 0 0 0 0 0 0 0 0 0 0 0 0 0 0 0 0 0 0 0 0 0 0 0 0 0 0 0 0 0 0 0 0 0.035325934751 0 0 0 0 0 0 0 0 0 0.00768131885505738 0 0 0 0 0 0 0 0 0 0 0 0 0 0 0 0 0 0 0 0 0 0 0 0 0 0 0 0 0 0 0 0 0 0 0 0 0 0 0 0 0 0 0 0 0 0 0 0 0 0 0 0 0 0 0 0 0 0 0 0 0 0 0 0 0 0 0 0 0 0 0 0 0 0 0 0 0 0 0 0 0 0 0 0 0 0 0 0 0 0 0 0 0 0 0 0 0 0 0 0 0 0 0 0 0 0 0 0 0 0 0 0 0 0 0 0 0 0 0 0 0 0 0 0 0 0 0 0 0 0 0 0 0 0 0 0 0 0 0 0 0 0 0 0 0 0 0 0 0 0 0 0 0 0 0 0 0 0 0 0 0 0 0 0 0 0 0 0 0 0 0 0 0 0 0 0 0 0 0 0 0 0 0 0 0 0 0 0 0 0 0 0 0 0 0 0 0 0 0 0 0 0
0 0.0873499263624969 0.0250182176132569 0 0.0232402651297174 0 0 0 0 0 0 0 0 0 0 0 0.0912021501169919 0 0 0 0 0 0 0 0 0 0 0 0.129683058280995 0 0 0 0 0 0 0 0 0 0 0 0 0 0 0 0 0 0.0580528819128111 0 0 0 0 0 0 0 0 0 0 0 0 0 0 0 0 0 0 0 0 0.0123864624150914 0.0354107549545449 0.155061765547111 0 0 0 0 0 0 0 0 0 0 0 0 0 0 0 0 0 0 0 0 0 0 0 0 0 0 0 0 0 0 0 0 0 0 0 0 0 0 0 0.0129827622127143 0 0.0229090582512242 0 0 0 0 0 0 0 0 0 0 0 0 0.178863962814031 0 0 0 0 0 0 0 0 0 0 0 0 0 0 0 0 0 0 0 0 0 0 0 0 0 0 0 0 0 0 0 0 0 0 0 0 0 0 0 0.00935176835443002 0.048773651089118 0 0 0 0 0 0 0 0 0 0 0.0372354961878508 0 0 0 0 0 0 0 0 0 0 0 0 0 0 0 0 0 0 0 0 0 0 0 0 0 0 0 0 0 0 0 0 0 0 0 0 0 0 0 0 0 0 0 0 0 0 0 0 0 0 0 0 0 0 0 0 0 0 0 0 0 0 0 0 0 0 0 0 0 0 0 0 0 0 0 0 0 0 0 0 0 0 0 0 0 0 0 0 0 0 0 0 0 0 0 0 0 0 0 0 0 0 0.0724778187576146 0 0 0 0 0 0 0 0 0 0 0 0 0 0 0 0 0 0 0 0 0 0 0 0 0 0 0 0 0 0 0 0 0 0 0 0 0 0 0
0 0.0863875861451491 0 0.204057349387839 0 0 0 0 0 0 0 0.210491659121505 0 0.259842298694035 0.0946726590801416 0 0.0641084132545581 0 0 0 0.0351063253104668 0 0 0 0 0 0 0 0 0 0 0 0 0 0 0 0 0 0 0 0 0 0 0 0 0 0 0 0 0 0 0 0 0 0 0 0 0 0 0 0 0 0 0 0 0 0 0 0 0 0 0 0 0 0 0 0 0 0 0 0 0 0 0 0 0 0 0 0 0 0 0 0 0 0 0 0 0 0 0 0 0 0 0 0 0 0 0 0 0 0 0 0 0 0 0 0 0 0 0 0 0 0.0249848938302523 0 0.0203488151760537 0 0 0 0 0 0 0 0 0 0 0 0 0 0 0 0 0 0 0 0 0 0 0 0 0 0 0 0 0 0 0 0 0 0 0 0 0 0 0 0 0 0 0 0 0 0 0 0 0 0 0 0 0 0 0 0 0 0 0 0 0 0 0 0 0 0 0 0 0 0 0 0 0 0 0 0 0 0 0 0 0 0 0 0 0 0 0 0 0 0 0 0 0 0 0 0 0 0 0 0 0 0 0 0 0 0 0 0 0 0 0 0 0 0 0 0 0 0 0 0 0 0 0 0 0 0 0 0 0 0 0 0 0 0 0 0 0 0 0 0 0 0 0 0 0 0 0 0 0 0 0 0 0 0 0 0 0 0 0 0 0 0 0 0 0 0 0 0 0 0 0 0 0 0 0 0 0 0 0 0 0 0 0 0 0 0 0 0 0 0 0 0 0 0
0 0 0 0 0 0 0 0 0 0 0 0.0503258685046556 0 0.29842072570851 0.116088472985338 0 0.0615990015449764 0 0 0.0215217227969857 0 0 0 0 0 0 0 0 0 0 0 0 0 0 0 0 0 0 0 0 0 0 0 0 0 0 0 0 0 0 0 0 0 0 0 0 0 0 0 0 0 0 0.104018800507955 0 0 0 0 0 0 0 0 0 0 0 0 0 0 0 0 0 0 0 0 0 0 0 0.00271331346730489 0 0 0 0 0.00522941626834349 0 0 0.0112179376074353 0 0 0 0 0 0 0 0.00462589990648317 0 0 0 0 0 0 0 0 0 0 0 0 0 0 0 0 0 0 0 0.0260477376323648 0 0 0 0 0 0 0 0 0 0 0 0.191515591536901 0 0 0 0 0 0 0 0 0 0 0 0 0 0 0 0 0 0 0 0 0 0 0 0 0 0 0 0 0 0 0 0 0 0 0 0 0 0 0 0 0 0 0 0 0 0 0 0 0 0 0 0 0 0 0 0 0 0 0 0 0 0 0 0 0 0 0 0 0 0 0 0 0 0 0 0 0 0 0 0 0 0 0 0 0.0157728313110916 0.0909026802216549 0 0 0 0 0 0 0 0 0 0 0 0 0 0 0 0 0 0 0 0 0 0 0 0 0 0 0 0 0 0 0 0 0 0 0 0 0 0 0 0 0 0 0 0 0 0 0 0 0 0 0 0 0 0 0 0 0 0 0 0 0 0 0 0 0 0 0 0 0 0 0 0 0 0 0 0 0 0 0 0 0 0 0 0 0 0 0 0 0 0 0 0 0 0 0 0 0 0
0 0 0 0 0 0 0 0 0 0 0 0 0 0 0 0.104655407567824 0 0 0 0 0 0 0 0.232927403560628 0 0 0 0 0 0 0 0 0 0 0 0 0 0 0.0185673267742861 0.258890860801007 0 0 0 0 0 0.0114251930256752 0 0 0 0 0 0 0 0 0 0 0 0 0 0 0 0 0 0.0211269941764707 0 0 0 0 0 0 0.0159290579436556 0 0 0 0 0 0 0 0 0.0192779899554044 0 0 0 0 0 0 0 0 0 0 0 0 0 0 0 0 0 0 0 0 0 0 0 0 0 0 0 0 0 0 0 0 0 0 0 0 0 0 0 0 0 0 0 0 0 0 0 0 0 0 0 0 0 0 0 0.0488022627038281 0 0.0628650199829575 0.0288930841571052 0 0 0 0 0 0 0 0 0 0 0 0 0 0 0 0 0 0 0 0 0 0 0 0 0 0 0 0 0 0 0 0 0 0 0 0 0 0 0 0 0 0 0 0 0.0271937806552317 0 0 0.0560807344121192 0 0 0 0 0 0 0 0 0 0 0 0 0 0 0 0 0.0129473242308915 0 0.015399844944518 0 0 0 0 0 0 0 0 0.0119661063280433 0 0 0 0 0 0 0 0 0 0 0 0 0 0 0 0 0 0 0 0 0 0 0 0 0 0 0 0 0 0 0 0 0 0 0 0 0 0 0 0 0 0 0 0 0 0 0 0 0 0 0 0 0 0 0 0 0 0 0 0 0 0 0 0 0 0 0 0 0 0.0429960096375052 0 0 0 0 0 0 0 0 0 0.0100555991428492 0 0 0 0 0 0 0 0 0 0 0 0 0 0 0 0 0 0 0 0 0 0 0 0
0 0 0 0 0 0 0 0 0 0 0 0 0.0820420333362865 0 0 0 0 0 0 0 0 0 0 0 0.308440246671417 0.108795641696375 0 0 0 0 0 0 0 0 0.00714805756544314 0 0 0 0 0 0.0108254993662929 0.00971156553906973 0 0 0 0 0 0 0.0286422764298366 0 0 0 0.00297844798430204 0 0 0 0 0 0 0 0 0 0 0 0 0 0 0 0 0 0 0 0 0 0.0222465969026516 0 0 0 0 0 0 0 0 0 0 0 0 0 0 0 0 0 0 0 0 0 0 0 0 0 0 0 0 0 0 0 0 0 0 0 0 0 0 0 0.0163619959414098 0 0 0 0.0169566148566217 0 0.191995316539858 0 0 0 0 0 0.104796076945852 0 0.0154280250939076 0 0 0 0 0 0 0 0 0 0 0 0 0 0 0 0 0 0 0 0 0 0 0 0 0 0 0 0 0 0 0 0 0 0 0 0 0 0 0 0.00876662387892975 0.00668202112012443 0.00745526738602605 0 0 0.00379039795779558 0 0 0 0 0 0 0 0 0 0 0 0 0 0.0160814161815075 0 0 0 0 0 0 0 0 0 0 0 0 0 0 0 0 0 0 0 0 0 0 0 0 0 0 0 0 0 0 0 0 0 0 0 0 0 0 0 0 0 0 0 0 0 0 0 0 0 0 0 0 0 0 0 0 0 0 0 0 0 0 0 0 0 0 0 0 0 0 0 0 0 0 0 0 0 0.0308558786062923 0 0 0 0 0 0 0 0 0 0 0 0 0 0 0 0 0 0 0 0 0 0 0 0 0 0 0 0 0 0 0 0 0 0 0 0 0 0 0 0 0 0 0 0 0 0 0 0 0 0 0 0 0
0 0 0 0 0 0 0 0 0 0 0 0 0 0 0 0.0727056062775453 0 0 0 0 0 0.347388020593307 0 0 0 0 0 0 0 0 0 0 0 0 0 0 0 0 0.0412496800934837 0.0740537062431236 0 0 0.0974020732637475 0.0171691790159826 0 0 0 0 0 0.0201106633621032 0 0.0329350519123478 0 0 0 0 0 0 0 0 0 0 0 0.0860258532791239 0 0.0225280841574963 0 0 0 0 0 0 0 0 0 0 0 0 0 0 0 0 0 0 0 0 0 0 0 0 0 0 0 0 0 0 0 0 0 0 0 0 0 0 0 0 0 0 0 0 0 0 0 0 0 0 0 0 0 0 0 0 0 0 0 0 0 0 0 0 0 0 0 0 0 0 0 0 0.0178657810263829 0 0 0 0 0 0 0 0 0 0 0 0 0 0 0 0 0 0 0 0 0 0 0 0 0 0 0 0 0 0 0 0 0 0 0 0 0 0 0 0 0 0 0 0 0 0 0 0.00839096007156278 0 0 0 0 0 0 0 0 0 0 0 0 0 0.0141977274566343 0 0 0.0273337981846808 0 0.048159799861631 0 0 0 0 0 0 0 0 0.0105523255223184 0 0 0 0 0 0 0 0 0 0 0 0 0 0 0 0 0 0 0 0 0 0 0 0 0 0 0 0 0 0 0 0 0 0 0 0 0 0 0 0 0 0 0 0 0 0 0 0 0 0 0 0 0 0 0 0 0 0 0 0 0 0 0 0 0 0 0 0 0 0.0619316896785288 0 0 0 0 0 0 0 0 0 0 0 0 0 0 0 0 0 0 0 0 0 0 0 0 0 0 0 0 0 0 0 0 0 0
0 0 0 0 0 0 0 0 0 0 0 0 0.0124534644638419 0 0 0 0 0 0 0 0 0 0.216625248481242 0 0 0.17850361262956 0 0 0 0 0 0.0519215867191994 0 0 0.0503530709307143 0 0 0 0 0 0.00940521867386943 0.00871317355953599 0 0 0 0 0 0.0270815316197764 0.223228605189111 0 0 0 0.00461083956179547 0 0 0 0 0 0 0 0 0 0 0 0 0 0 0 0 0 0 0 0 0 0.0121636249914298 0 0 0 0 0 0 0 0 0 0 0 0 0 0 0 0 0 0 0 0 0 0 0 0 0 0 0 0 0 0 0 0 0 0 0 0 0 0 0 0 0 0 0 0 0 0.0670790101021877 0 0 0 0 0 0.137861013077736 0 0 0 0 0 0 0 0 0 0 0 0 0 0 0 0 0 0 0 0 0 0 0 0 0 0 0 0 0 0 0 0 0 0 0 0 0 0 0 0 0 0 0 0 0 0 0 0 0 0 0 0 0 0 0 0 0 0 0 0 0 0 0 0 0 0 0 0 0 0 0 0 0 0 0 0 0 0 0 0 0 0 0 0 0 0 0 0 0 0 0 0 0 0 0 0 0 0 0 0 0 0 0 0 0 0 0 0 0 0 0 0 0 0 0 0 0 0 0 0 0 0 0 0 0 0 0 0 0 0 0 0 0 0 0 0 0 0 0 0 0 0 0 0 0 0 0 0 0 0 0 0 0 0 0 0 0 0 0 0 0 0 0 0 0 0 0 0 0 0 0 0 0 0 0 0 0 0 0 0 0 0 0 0 0 0 0 0 0 0 0 0
0 0 0 0 0 0 0 0 0 0 0 0 0.0110902355218837 0 0 0 0 0 0 0 0 0 0.178256333543717 0 0.416430422249932 0 0 0 0 0 0 0.00971241491016986 0 0 0.019300892685693 0 0 0 0 0 0.022769418294318 0.0104038883784918 0 0 0 0 0 0.0394870475492517 0.0321777106521135 0 0 0 0 0 0 0 0 0 0 0 0 0 0 0 0 0 0 0 0 0 0 0 0 0 0 0 0 0 0 0 0 0 0 0 0 0 0 0 0 0 0 0 0 0 0 0 0 0 0 0 0 0 0 0 0 0 0 0 0 0 0 0 0 0 0 0 0 0 0 0 0.0258615615194723 0 0 0 0 0 0.234510074694957 0 0 0 0 0 0 0 0 0 0 0 0 0 0 0 0 0 0 0 0 0 0 0 0 0 0 0 0 0 0 0 0 0 0 0 0 0 0 0 0 0 0 0 0 0 0 0 0 0 0 0 0 0 0 0 0 0 0 0 0 0 0 0 0 0 0 0 0 0 0 0 0 0 0 0 0 0 0 0 0 0 0 0 0 0 0 0 0 0 0 0 0 0 0 0 0 0 0 0 0 0 0 0 0 0 0 0 0 0 0 0 0 0 0 0 0 0 0 0 0 0 0 0 0 0 0 0 0 0 0 0 0 0 0 0 0 0 0 0 0 0 0 0 0 0 0 0 0 0 0 0 0 0 0 0 0 0 0 0 0 0 0 0 0 0 0 0 0 0 0 0 0 0 0 0 0 0 0 0 0 0 0 0 0 0 0 0 0 0 0 0 0
0 0 0 0 0 0 0 0 0 0 0 0 0.0515308243552117 0 0 0 0 0 0 0 0 0 0 0 0 0 0 0 0 0 0 0 0 0 0 0 0 0 0 0 0 0 0 0 0 0 0 0 0.0139042548367494 0 0 0 0 0 0 0 0 0 0 0 0 0 0 0 0 0 0 0 0 0 0 0 0 0 0 0 0 0 0 0 0 0 0 0 0 0 0 0 0 0 0 0 0 0 0 0 0 0 0 0 0 0 0 0 0 0 0 0 0.0235169233166677 0 0 0 0 0 0.00970959327535387 0.0877740118185386 0 0.0452881833027726 0.0167442453287305 0 0.120723941629366 0 0 0 0 0 0 0 0 0 0 0 0 0 0 0 0 0 0 0 0 0 0 0 0 0 0 0 0 0 0 0 0 0 0 0 0 0 0 0 0 0 0 0 0 0 0 0 0 0 0 0 0.00872810054837793 0.133465386811569 0 0 0 0 0 0 0 0 0 0 0 0 0 0 0 0 0 0 0 0 0 0 0 0 0 0 0 0 0 0 0 0 0 0 0 0 0.0205990474919492 0 0 0 0 0 0 0 0 0 0 0 0 0 0 0 0 0 0 0 0 0 0 0 0 0 0 0 0 0 0 0 0 0 0 0 0 0 0 0 0 0 0 0 0 0 0 0 0 0 0 0 0 0.086268979794027 0 0.107048812454466 0.0417078241215425 0 0 0.0243783788481903 0.101780579658721 0.0901309046322926 0 0 0 0 0 0 0 0 0 0.0167000077754747 0 0 0 0 0 0 0 0 0 0 0 0 0 0 0 0 0 0 0 0 0 0 0 0 0 0 0 0 0 0 0 0 0 0 0 0 0
0 0 0 0 0 0 0 0 0 0 0 0 0 0 0 0 0 0 0 0 0 0 0 0 0 0 0 0 0 0 0 0 0 0 0 0 0 0 0 0 0 0 0 0 0 0.0575864228542122 0 0 0 0 0 0 0 0.294244258539088 0 0 0 0 0 0 0 0 0 0 0 0 0 0 0 0 0 0 0 0 0 0 0 0 0 0 0 0 0 0 0 0 0 0 0 0 0 0 0 0 0 0 0 0 0 0 0 0 0 0 0 0.0413696318254221 0 0 0 0 0 0 0 0 0 0 0 0 0 0 0 0 0.0847481117609059 0.106885628031015 0 0 0 0 0 0 0 0 0 0 0 0 0 0 0 0 0 0 0 0 0 0 0 0 0 0 0 0 0 0 0 0 0 0 0 0 0 0 0 0 0 0 0 0 0 0 0 0 0 0.0140599686645297 0.0301600692803319 0 0 0 0 0 0 0 0 0 0 0 0 0 0 0 0 0 0 0 0 0 0 0 0 0 0 0 0 0 0 0 0 0 0 0 0.0648289533158232 0 0 0 0 0 0 0 0 0 0 0 0 0 0 0 0 0 0 0 0 0 0 0 0 0 0 0 0 0 0 0 0 0 0 0 0 0 0 0 0 0 0 0 0 0.00371694017676575 0 0 0 0 0 0 0 0 0 0 0 0 0 0.0807995624938091 0 0.188903710277231 0 0 0 0 0 0 0 0 0.017517860239728 0 0 0 0 0 0 0 0 0 0 0 0 0 0 0 0 0 0 0 0 0 0 0 0 0 0 0 0 0.0151788825411376 0 0 0 0 0 0 0 0 0
0 0 0 0 0.217128712396734 0 0 0.036888514790745 0 0 0 0 0 0 0.00606541897990262 0 0 0.0135256874416546 0.209322381868747 0 0 0 0 0 0 0 0 0 0 0 0 0 0 0 0 0 0 0 0 0 0 0 0 0 0 0 0.156167974448573 0 0 0 0 0 0 0 0.0218710127799684 0 0 0.0191083585340777 0 0 0 0 0 0 0 0 0 0.0403946014098599 0.161825079645435 0.0643656361667994 0 0.0159428790863434 0 0 0 0 0.0327999720805905 0 0 0 0 0 0 0 0 0 0 0 0 0 0 0 0 0 0 0 0 0 0 0 0 0 0 0 0 0 0 0 0 0 0 0 0 0 0 0 0 0 0 0 0 0 0 0 0 0 0 0 0 0 0 0 0 0 0 0 0 0 0 0 0 0 0 0 0 0 0 0 0 0 0 0 0 0 0 0 0 0 0 0 0 0 0 0 0 0 0 0 0 0 0 0 0 0 0 0 0 0 0 0 0 0 0 0 0 0 0 0 0 0 0 0 0 0 0 0 0 0 0 0 0 0 0 0 0 0 0 0 0 0 0 0 0 0 0 0 0 0 0 0 0 0 0 0 0 0 0 0 0 0 0 0 0 0 0 0 0 0 0 0 0 0 0 0 0 0 0 0 0 0 0 0 0 0 0 0 0 0 0.00459377037056905 0 0 0 0 0 0 0 0 0 0 0 0 0 0 0 0 0 0 0 0 0 0 0 0 0 0 0 0 0 0 0 0 0 0 0 0 0 0 0 0 0 0 0 0 0 0 0 0 0 0 0 0 0 0 0 0 0 0 0 0
0.0874333642179108 0 0.00297027467644859 0.0242607113255678 0 0.0264863502292006 0 0 0.00455777898777139 0.015419066974435 0.32858851529005 0.0357849901864654 0 0 0 0.00780031558233902 0 0 0 0 0 0 0 0 0 0 0 0 0 0 0.315232342073969 0 0 0 0 0 0 0.0447744757508972 0 0 0 0 0 0 0 0 0 0 0 0 0 0 0 0 0 0 0 0 0 0 0 0 0 0 0 0 0 0 0 0 0 0 0 0 0 0 0 0 0 0 0 0.00504726357114358 0 0 0 0 0 0 0 0 0 0 0 0.0335980545822082 0 0 0 0 0 0 0 0 0 0 0 0 0 0 0 0.00459761033537956 0 0 0.00560867450951194 0.0138299512741291 0 0 0 0 0 0 0 0.038128698190198 0 0 0 0 0 0 0 0 0 0 0 0.00588156224237452 0 0 0 0 0 0 0 0 0 0 0 0 0 0 0 0 0 0 0 0 0 0 0 0 0 0 0 0 0 0 0 0 0 0 0 0 0 0 0 0 0 0 0 0 0 0 0 0 0 0 0 0 0 0 0 0 0 0 0 0 0 0 0 0 0 0 0 0 0 0 0 0 0 0 0 0 0 0 0 0 0 0 0 0 0 0 0 0 0 0 0 0 0 0 0 0 0 0 0 0 0 0 0 0 0 0 0 0 0 0 0 0 0 0 0 0 0 0 0 0 0 0 0 0 0 0 0 0 0 0 0 0 0 0 0 0 0 0 0 0 0 0 0 0 0 0 0 0 0 0 0 0 0 0 0 0 0 0 0 0 0 0 0 0 0 0 0 0 0 0 0 0 0 0 0 0 0 0 0 0 0 0 0 0 0
0.0227422360227543 0 0 0 0.00470641694067445 0 0 0 0 0 0.128765155309553 0.00920298624258361 0 0.00703888343255677 0.0435166244324499 0.0868321839144219 0 0 0 0 0 0 0 0 0 0 0 0 0 0.201400059681317 0 0 0 0 0 0 0 0 0.012131276433051 0 0 0 0 0 0 0 0 0 0 0.00472138969366706 0 0 0 0 0 0 0 0 0 0 0 0 0 0 0 0 0 0 0 0 0 0 0 0 0 0 0 0 0 0 0 0.00608908593171868 0 0 0 0 0.0200531789192087 0 0 0 0 0 0 0.0768984728264615 0 0.0874286617861949 0.0604537727972185 0 0 0 0 0 0 0 0 0 0 0 0 0 0 0 0 0 0 0 0 0 0 0 0 0.00466668658727215 0 0 0 0 0 0.10415036312715 0 0 0 0 0 0.00498126413548603 0 0.00806596633808824 0.0779020668503166 0.0172115447257963 0.0110417238720594 0 0 0 0 0 0 0 0 0 0 0 0 0 0 0 0 0 0 0 0 0 0 0 0 0 0 0 0 0 0 0 0 0 0 0 0 0 0 0 0 0 0 0 0 0 0 0 0 0 0 0 0 0 0 0 0 0 0 0 0 0 0 0 0 0 0 0 0 0 0 0 0 0 0 0 0 0 0 0 0 0 0 0 0 0 0 0 0 0 0 0 0 0 0 0 0 0 0 0 0 0 0 0 0 0 0 0 0 0 0 0 0 0 0 0 0 0 0 0 0 0 0 0 0 0 0 0 0 0 0 0 0 0 0 0 0 0 0 0 0 0 0 0 0 0 0 0 0 0 0 0 0 0 0 0 0 0 0 0 0 0 0 0 0 0 0 0 0 0 0 0 0 0 0 0 0 0 0 0 0
0 0 0 0 0 0 0 0 0 0 0 0 0.0230329641977731 0 0 0 0 0 0 0 0 0 0 0 0.18946512827857 0.0151919359213066 0 0 0 0 0 0 0 0 0.268626419248577 0 0 0 0 0 0 0 0 0.00509005881308632 0 0 0 0 0.154691867008148 0 0 0 0 0 0 0 0 0 0 0 0 0 0 0 0 0 0 0 0 0 0 0 0 0 0 0 0 0 0 0 0 0 0 0 0 0 0.00484311354063588 0 0 0.00765516796966726 0 0 0.00671588355621116 0 0.0158922967011951 0 0 0 0 0 0.0144684968486711 0.0411135381859482 0 0 0 0 0 0 0 0 0 0 0 0 0 0 0 0 0 0 0 0 0 0 0 0 0 0 0 0 0 0 0 0 0 0 0 0 0 0 0 0 0 0 0 0 0 0 0 0 0 0 0.00416231566411566 0 0 0 0 0 0 0 0 0 0 0 0 0 0 0 0 0 0 0 0 0 0 0 0 0 0 0 0 0 0 0 0 0 0 0.095400152486057 0 0.0594443336469295 0 0 0 0 0 0 0 0 0 0 0 0 0 0 0 0 0 0 0.0696836345125969 0 0 0 0 0 0 0 0 0 0 0 0 0 0 0 0 0 0 0 0 0 0 0 0 0 0 0 0 0 0 0 0 0 0 0 0 0 0 0 0 0 0 0 0 0 0 0 0 0 0.0245226934205114 0 0 0 0 0 0 0 0 0 0 0 0 0 0 0 0 0 0 0 0 0 0 0 0 0 0 0 0 0 0 0 0 0 0 0 0 0 0 0 0 0 0 0 0 0 0 0 0 0 0 0 0 0 0 0 0 0 0 0 0
0 0 0 0 0 0 0 0 0 0 0 0 0 0 0 0 0 0 0 0 0 0 0 0 0 0 0 0 0 0 0 0 0 0.0211387178646417 0.0494414324833783 0 0 0 0 0 0 0 0 0 0 0 0 0 0 0 0 0 0 0 0 0 0 0 0 0 0 0 0 0 0 0 0 0 0 0 0 0 0 0 0 0 0 0 0 0 0 0 0 0 0 0 0 0 0.0207530372243336 0.0228827548563997 0 0 0.0922382785096462 0 0 0 0 0 0 0 0.199269567647227 0.160608073924691 0.0507913466511799 0.124847085096184 0 0 0 0 0 0 0 0 0 0 0 0 0 0 0 0 0 0 0 0 0 0 0 0 0 0 0 0 0 0 0 0 0 0 0 0 0 0 0 0 0 0 0 0 0 0 0 0.105130360938204 0.0532232683715805 0.027157380589991 0 0 0 0 0 0 0 0 0 0 0 0 0 0 0 0 0 0 0 0 0 0 0 0 0 0 0 0 0 0 0 0 0 0 0.0199819055082459 0 0 0 0 0 0 0.0203894160106711 0 0 0 0 0 0 0 0 0 0 0 0 0.0109389169369474 0 0 0 0 0 0 0 0 0 0 0 0 0 0 0 0 0 0 0 0 0 0 0 0 0 0 0 0 0 0 0 0 0 0 0 0 0 0 0 0 0 0 0 0 0 0 0 0 0 0.021208457386679 0 0 0 0 0 0 0 0 0 0 0 0 0 0 0 0 0 0 0 0 0 0 0 0 0 0 0 0 0 0 0 0 0 0 0 0 0 0 0 0 0 0 0 0 0 0 0 0 0 0 0 0 0 0 0 0 0 0 0 0
0 0 0 0 0 0 0 0 0 0 0 0 0 0 0 0 0 0 0 0 0 0 0 0 0 0 0 0 0 0 0 0 0.0104779695159203 0 0 0 0 0.0044526506623807 0 0 0 0 0 0 0 0 0 0 0 0 0 0 0 0 0.486510867032687 0 0 0 0 0 0 0 0 0 0 0 0 0 0 0 0 0.0967932269783243 0 0 0 0 0 0 0 0 0 0 0 0 0 0.0496481938069946 0.00425804514323748 0 0.00698694492968285 0 0 0 0.0126265265792421 0 0 0 0 0 0 0 0.0169499132117548 0.0112998668589123 0 0 0 0 0 0 0 0 0 0 0 0 0 0 0 0 0 0 0 0 0 0 0 0 0 0 0 0 0.00885529630171426 0 0 0.0133887935085458 0 0 0 0 0 0.0469078352268068 0 0 0 0 0 0 0 0 0 0 0 0.0105449441612689 0 0.0158303336908555 0.0415226376264001 0 0 0 0 0 0 0 0 0 0 0 0 0 0 0 0 0 0 0 0 0 0 0 0 0 0 0 0 0 0 0 0 0 0.0186979227172152 0 0 0 0 0 0 0.0165896109880147 0 0 0 0 0 0 0 0 0 0 0 0 0.00971925472165755 0 0 0 0 0 0 0 0.00553254855905274 0 0 0 0 0 0 0 0 0 0 0 0 0 0 0 0 0 0 0 0 0 0 0 0 0 0 0 0 0 0 0 0 0 0 0 0 0 0 0 0 0 0.0394927370972009 0 0 0 0 0 0 0 0 0 0 0 0 0 0 0 0 0 0 0 0 0 0 0 0 0 0 0 0 0 0 0 0 0 0 0 0 0 0 0 0 0 0 0 0 0 0.0131311441339828 0.0186234001123621 0.00606303285596178 0 0 0.0082477003258834 0 0 0 0.00545727578954182 0 0 0 0 0.0213913274643994
0 0 0 0 0 0 0 0 0 0 0 0 0.146690957898527 0 0 0 0 0 0 0 0 0 0.00876013574360706 0 0.0878639502819579 0.0144366596892751 0 0 0 0 0 0.128455337112966 0.0202128521591919 0 0 0 0 0 0 0 0.0167745867825928 0 0 0 0.003255052814311 0 0 0.00691681958244969 0.130655604718908 0 0 0 0 0 0 0 0.0226004622497305 0 0 0 0 0 0 0 0 0 0 0 0 0 0 0 0 0 0.0060682190307278 0 0 0 0 0 0 0 0 0 0 0 0 0 0.0087375279121094 0.0116839795029701 0 0.00622669622245571 0.0107034440692849 0 0.0108392326942227 0 0 0 0 0 0.054071410446118 0.0231706295743346 0 0 0 0 0 0 0 0 0 0 0 0 0 0 0 0 0 0.0113911696351252 0 0 0 0 0 0 0 0 0 0 0 0 0 0 0 0 0 0 0 0 0 0 0 0 0 0 0 0 0 0 0.00966880937540968 0 0.0037043897138897 0 0 0 0 0 0 0 0 0 0 0 0 0 0 0 0 0 0 0 0 0 0 0 0 0 0 0 0 0 0 0 0 0 0 0.0394150617104243 0.00967955913395699 0.0608624389481271 0 0 0 0 0 0.0121637541845294 0 0 0 0 0 0 0 0 0 0 0 0 0.129313796310564 0 0 0 0 0 0 0 0 0 0 0 0 0 0 0 0 0 0 0 0 0 0 0 0 0 0 0 0 0 0 0 0 0 0 0 0 0 0 0 0 0 0 0 0 0 0 0 0 0 0.00567746250223397 0 0 0 0 0 0 0 0 0 0 0 0 0 0 0 0 0 0 0 0 0 0 0 0 0 0 0 0 0 0 0 0 0 0 0 0 0 0 0 0 0 0 0 0 0 0 0 0 0 0 0 0 0 0 0 0 0 0 0 0
0 0 0 0 0 0 0 0 0 0 0 0 0 0 0 0 0 0 0 0 0 0 0 0 0 0 0 0 0 0 0 0 0 0 0 0 0 0 0 0 0 0.0386421095403311 0 0 0 0 0 0 0 0 0 0 0.161052686209877 0 0 0 0 0 0 0 0 0 0 0 0 0 0 0 0 0 0 0 0 0 0 0 0 0 0 0 0 0 0 0.0773263802261467 0.257730376435757 0 0 0 0 0 0 0 0 0 0 0 0 0 0 0 0 0 0 0 0 0 0 0 0 0 0 0 0 0 0 0 0 0 0 0 0 0 0 0 0 0 0 0 0 0 0 0 0 0 0 0 0 0 0 0 0 0 0 0 0 0 0 0 0 0 0 0 0 0 0 0 0 0 0 0 0 0 0 0 0 0 0 0 0 0 0 0 0 0 0 0 0 0 0 0 0 0 0 0 0 0 0 0 0 0 0 0.190042566050096 0 0 0 0 0 0.239509703047116 0 0 0 0 0 0 0 0 0 0 0 0 0 0 0 0 0 0 0 0 0 0 0 0 0 0 0 0 0 0 0 0 0 0 0 0 0 0 0 0 0 0 0 0 0 0.0356961784906758 0 0 0 0 0 0 0 0 0 0 0 0 0 0 0 0 0 0 0 0 0 0 0 0 0 0 0 0 0 0 0 0 0 0 0 0 0 0 0 0 0 0 0 0 0 0 0 0 0 0 0 0 0 0 0 0 0 0 0 0 0 0 0 0 0 0 0 0 0 0 0 0 0 0 0
0 0 0 0 0 0 0 0.0308509185428878 0 0 0 0 0 0 0.0063964833931936 0 0 0 0 0 0 0 0 0 0 0 0 0 0 0 0 0 0 0 0 0 0 0.122743997187089 0 0 0 0 0 0 0 0 0.0855631749240152 0 0 0 0 0 0 0 0.0395365687226869 0 0 0.0234495616799196 0 0 0 0 0 0 0 0 0 0 0 0 0 0 0 0 0 0 0 0 0 0 0 0 0 0 0 0.0203869510111139 0.00691463199750924 0 0 0 0 0 0 0 0 0 0 0 0 0 0 0 0 0 0 0 0 0 0 0 0 0 0 0 0 0 0 0 0 0 0 0 0 0 0 0 0 0 0 0 0.0412132545699445 0.0122795738217358 0.0130245136965481 0.541554784180472 0 0 0 0 0 0.00632866779420845 0 0 0 0 0 0 0 0.0262076701020092 0 0 0.00796354488206341 0 0 0 0 0.0155857034946028 0 0 0 0 0 0 0 0 0 0 0 0 0 0 0 0 0 0 0 0 0 0 0 0 0 0 0 0 0 0 0 0 0 0 0 0 0 0 0 0 0 0 0 0 0 0 0 0 0 0 0 0 0 0 0 0 0 0 0 0 0 0 0 0 0 0 0 0 0 0 0 0 0 0 0 0 0 0 0 0 0 0 0 0 0 0 0 0 0 0 0 0 0 0 0 0 0 0 0 0 0 0 0 0 0 0 0 0 0 0 0 0 0 0 0 0 0 0 0 0 0 0 0 0 0 0 0 0 0 0 0 0 0 0 0 0 0 0 0 0 0 0 0 0 0 0 0 0 0 0 0 0 0 0 0 0 0 0 0 0 0 0 0
0 0 0 0.0314208840124554 0 0 0 0.00958766786284151 0 0 0 0 0 0 0 0 0 0 0 0 0 0 0 0 0 0 0 0 0 0.0269740295073922 0 0 0 0.0016132080265381 0 0 0.0520833891462403 0 0 0 0 0 0 0 0 0 0.00417391909832979 0 0 0 0 0 0 0 0.00684835690225487 0 0 0.00233108896977464 0 0 0 0 0 0 0 0 0 0 0 0 0 0.00211468792458131 0 0.00544384764461839 0 0 0 0 0 0 0 0 0 0 0 0.0895754910525263 0.105814275867227 0.0525395646044844 0 0 0 0 0 0.122713180833245 0 0.019414315967744 0 0 0 0 0 0 0 0 0 0 0 0 0 0 0 0 0 0 0 0 0 0 0 0 0 0 0 0 0 0 0 0 0 0 0.204554494994838 0.00160888100788211 0 0.173089677915379 0 0 0 0 0 0.0040903921629521 0.00316082526973913 0 0 0 0.00320477455985242 0.0032727506650936 0 0.0275056795819861 0 0 0.0181299915055602 0 0 0 0.0118846072443938 0.0108763243971434 0 0 0 0 0 0 0 0 0 0 0 0 0 0 0 0 0 0 0 0 0 0 0 0 0 0 0 0 0 0 0 0 0.00153915218229088 0 0 0 0 0 0 0 0 0 0 0 0 0 0 0 0 0 0 0 0 0 0 0 0 0 0 0 0 0 0 0 0 0 0 0 0 0 0 0 0 0 0 0 0 0 0 0 0 0 0 0 0 0 0 0 0 0 0 0 0 0 0 0 0 0 0 0 0 0 0.00246362255947079 0 0 0 0 0 0 0 0 0 0 0 0 0 0 0 0 0 0 0 0 0 0 0 0 0 0 0 0 0 0 0 0 0 0 0 0 0 0 0 0 0 0 0 0 0 0 0 0 0 0 0 0 0 0 0 0 0 0 0 0.00197091853316579
0 0 0 0 0 0 0 0 0 0 0.00442009730760632 0 0 0 0.0220063618549082 0.290297794807911 0 0 0 0 0 0.0214321791851847 0 0.0319259098595298 0 0 0 0 0 0 0.0344794543793368 0 0 0 0 0 0 0 0 0 0 0 0.0382683742306202 0 0.0891986489592452 0 0 0 0 0.160090733076485 0 0 0 0 0 0 0 0 0 0 0 0 0 0 0 0 0 0 0 0 0 0 0 0 0.0567034640558197 0 0 0 0 0 0 0 0 0 0 0 0 0 0 0 0 0 0 0 0 0 0 0 0 0 0 0 0 0 0 0 0 0 0 0 0 0 0 0 0 0 0 0 0 0 0 0 0 0 0 0 0 0 0.0354264520657335 0 0 0 0 0 0 0 0 0 0 0 0 0 0 0 0 0 0 0 0 0 0 0 0 0 0 0 0 0 0 0 0 0 0 0 0 0 0 0 0 0 0 0.051124629668792 0 0 0 0 0 0 0 0 0 0 0 0 0 0 0.0189548626138581 0 0 0 0 0 0 0 0 0 0 0 0 0 0.0281261712526592 0 0 0.00458384745011832 0.00806108092851871 0.0208712319303297 0 0 0 0 0 0 0 0 0.0076333602734407 0 0 0 0 0 0 0 0 0 0.0305641329387825 0 0 0 0 0 0 0 0 0 0 0 0 0 0 0 0 0 0 0 0 0 0 0 0 0 0 0 0 0 0 0 0 0 0 0 0 0 0 0 0 0 0 0 0 0 0 0 0 0 0 0 0 0 0 0 0 0 0 0 0.045831213161121 0 0 0 0 0 0 0 0 0 0 0 0 0 0 0 0 0 0 0 0 0 0 0 0 0 0 0 0 0 0 0 0 0 0
0 0 0 0 0 0 0 0 0 0 0 0 0 0 0 0.0988529930349641 0 0 0 0 0 0.548172129361998 0 0.105136321535165 0 0 0 0 0 0 0 0 0 0 0 0 0 0 0 0 0 0 0 0 0 0 0 0 0 0 0 0 0 0 0 0 0 0 0 0 0 0 0 0 0 0 0 0 0 0 0 0 0 0 0 0 0 0 0 0 0 0 0 0 0 0 0 0 0 0 0 0 0 0 0 0 0 0 0 0 0 0 0 0 0 0 0 0 0 0 0 0 0 0 0 0 0 0 0 0 0 0 0 0 0 0 0 0 0 0 0 0 0 0 0 0.0744293485387749 0 0.105172643406967 0.0306584065862498 0 0 0 0 0 0 0 0 0 0 0 0 0 0 0 0 0 0 0 0 0 0 0 0 0 0 0 0 0 0 0 0 0 0 0 0 0 0 0 0 0 0 0 0 0.0108559421525739 0 0 0 0 0 0 0 0 0 0 0 0 0 0 0 0 0 0 0 0 0 0 0 0 0 0 0 0 0 0 0 0 0 0 0 0 0 0 0 0 0 0 0 0 0 0 0 0 0 0 0 0 0 0 0 0 0 0 0 0 0 0 0 0 0 0 0 0 0 0 0 0 0 0 0 0 0 0 0 0 0 0 0 0 0 0 0 0 0 0 0 0 0 0 0 0 0 0 0 0 0.026722215383307 0 0 0 0 0 0 0 0 0 0 0 0 0 0 0 0 0 0 0 0 0 0 0 0 0 0 0 0 0 0 0 0 0 0
0 0 0 0 0 0 0 0 0 0 0 0 0.0249794455597596 0 0 0 0 0 0 0 0 0 0.0295844181514711 0 0.0365970398297502 0.0379781283090825 0 0 0 0 0 0 0 0 0.0374062463373425 0 0 0 0 0 0 0.057023462423361 0 0 0 0 0 0.137685484015305 0 0 0 0 0.0532398252311825 0 0 0 0 0 0 0 0 0 0 0 0 0 0 0 0 0 0 0 0 0 0.183753028021027 0 0 0 0 0 0 0 0.0557228488801716 0 0.0544677471262451 0 0 0 0 0 0 0 0 0 0 0 0 0 0 0 0.0189134625022957 0.00764352207122874 0 0 0 0 0 0 0 0 0 0 0 0 0.0101135894099534 0 0 0 0.00838687902288819 0 0.0157657501330255 0 0 0 0 0 0.0650799408476276 0 0.0432199012267423 0 0 0 0 0 0 0 0 0 0 0 0 0 0 0 0 0 0 0 0 0 0 0 0 0 0 0 0 0 0 0 0 0 0 0 0 0 0 0 0 0 0 0 0 0 0 0 0 0 0 0 0 0 0 0 0 0 0 0 0 0 0 0 0 0 0 0 0 0.0700164301766656 0 0 0 0 0 0 0 0.0156796553274612 0 0 0 0 0 0 0 0 0 0 0 0 0 0 0 0 0 0 0 0 0 0 0 0 0 0 0 0 0 0 0 0 0 0 0 0 0 0 0 0 0 0 0 0 0 0 0 0 0 0 0 0 0 0 0 0 0 0 0 0 0 0 0 0 0 0 0 0 0 0 0 0 0 0 0 0 0 0 0.0367431953974131 0 0 0 0 0 0 0 0 0 0 0 0 0 0 0 0 0 0 0 0 0 0 0 0 0 0 0 0 0 0 0 0 0 0
0 0 0 0 0 0 0 0 0 0 0 0 0.0208452124961518 0 0 0 0 0 0 0 0 0 0.0779508999809297 0 0.0995795641630396 0.0509675902904884 0 0 0 0 0 0 0 0 0 0.0638049879285529 0 0 0 0 0.167482863994941 0 0 0 0 0 0 0 0 0 0 0 0.228797314103212 0 0 0 0 0 0 0 0 0 0 0 0 0 0 0 0 0 0 0 0 0 0 0 0 0 0 0 0 0 0 0 0.0575832246181121 0 0 0 0 0 0 0 0 0 0 0 0 0 0 0 0 0 0 0 0 0 0 0 0 0 0 0 0 0 0 0 0 0 0 0 0 0 0 0 0 0 0.109650555939519 0 0 0 0 0 0 0 0 0 0 0 0 0 0 0 0 0 0 0 0 0 0 0 0 0 0 0 0 0 0 0 0 0 0 0 0 0 0 0 0 0 0 0 0 0 0 0 0 0 0 0 0 0 0 0 0 0 0 0 0 0 0 0 0 0.0263191650793325 0 0 0 0 0 0.0970186214057208 0 0 0 0 0 0 0 0 0 0 0 0 0 0 0 0 0 0 0 0 0 0 0 0 0 0 0 0 0 0 0 0 0 0 0 0 0 0 0 0 0 0 0 0 0 0 0 0 0 0 0 0 0 0 0 0 0 0 0 0 0 0 0 0 0 0 0 0 0 0 0 0 0 0 0 0 0 0 0 0 0 0 0 0 0 0 0 0 0 0 0 0 0 0 0 0 0 0 0 0 0 0 0 0 0 0 0 0 0 0 0 0 0 0 0 0 0 0 0 0 0
0 0 0 0 0 0 0 0 0 0 0 0 0 0 0 0 0 0 0 0 0 0 0 0.250033391508349 0 0 0 0 0 0 0 0 0 0 0 0 0 0 0.126924986119549 0 0 0 0 0 0.0878349161829164 0 0 0 0 0.498373142631945 0 0 0 0 0 0 0 0 0 0 0 0 0 0 0 0.0368335635572402 0 0 0 0 0 0 0 0 0 0 0 0 0 0 0 0 0 0 0 0 0 0 0 0 0 0 0 0 0 0 0 0 0 0 0 0 0 0 0 0 0 0 0 0 0 0 0 0 0 0 0 0 0 0 0 0 0 0 0 0 0 0 0 0 0 0 0 0 0 0 0 0 0 0 0 0 0 0 0 0 0 0 0 0 0 0 0 0 0 0 0 0 0 0 0 0 0 0 0 0 0 0 0 0 0 0 0 0 0 0 0 0 0 0 0 0 0 0 0 0 0 0 0 0 0 0 0 0 0 0 0 0 0 0 0 0 0 0 0 0 0 0 0 0 0 0 0 0 0 0 0 0 0 0 0 0 0 0 0 0 0 0 0 0 0 0 0 0 0 0 0 0 0 0 0 0 0 0 0 0 0 0 0 0 0 0 0 0 0 0 0 0 0 0 0 0 0 0 0 0 0 0 0 0 0 0 0 0 0 0 0 0 0 0 0 0 0 0 0 0 0 0 0 0 0 0 0 0 0 0 0 0 0 0 0 0 0 0 0 0 0 0 0 0 0 0 0 0 0 0 0 0 0
0 0 0 0 0 0 0 0 0 0 0 0 0 0 0 0 0 0 0 0 0 0 0 0.0467447945507771 0 0 0 0 0 0 0 0.0113367439214506 0 0 0 0 0 0 0 0 0 0 0 0 0.053959751970571 0.0987360665748126 0 0 0 0.192892281194313 0 0 0 0 0 0 0 0 0 0 0 0 0 0 0.0556012267263129 0.261611522653874 0 0 0 0 0 0 0 0 0 0 0 0 0 0 0 0 0 0 0 0 0 0 0 0 0 0 0 0 0 0 0 0 0 0 0 0 0 0 0 0 0 0 0 0 0 0 0 0 0 0 0 0 0 0 0 0 0 0 0 0 0 0 0 0 0 0 0 0 0 0 0 0 0 0 0 0 0 0 0 0 0 0 0 0 0 0 0 0 0 0 0 0 0 0 0 0 0 0 0 0 0 0 0 0 0 0 0 0 0 0 0 0 0 0 0 0 0 0 0 0 0 0 0 0 0 0 0 0 0 0 0 0 0 0 0 0 0 0 0 0 0 0 0 0 0 0 0 0 0 0 0 0 0 0.119748421256806 0.159369191151083 0 0 0 0 0 0 0 0 0 0 0 0 0 0 0 0 0 0 0 0 0 0 0 0 0 0 0 0 0 0 0 0 0 0 0 0 0 0 0 0 0 0 0 0 0 0 0 0 0 0 0 0 0 0 0 0 0 0 0 0 0 0 0 0 0 0 0 0 0 0 0 0 0 0 0 0 0 0 0 0 0 0 0 0 0 0 0 0 0 0 0 0 0 0 0 0 0 0
0 0 0 0 0 0 0 0 0 0 0 0 0 0 0.00882544681283958 0 0 0 0 0 0 0 0 0 0 0 0 0 0 0 0 0 0 0 0.00384003266594631 0 0 0 0.0794756480159007 0 0 0 0.0235958637751121 0.0136673626407533 0 0.0372886621473387 0 0 0 0.1183186610892 0 0 0 0.0257861363752259 0 0 0 0 0 0.0242241722407517 0.0277534651922861 0 0.00706367738598807 0.0134772646453678 0 0.18751721763918 0 0 0 0 0 0 0 0 0.0356069531317012 0 0 0 0.00942105916295685 0 0 0 0 0 0 0 0 0 0.00309971000357281 0 0 0 0 0 0.00869416000445828 0 0 0 0 0 0 0 0 0 0 0.00614563716006504 0 0.01228536505363 0 0 0 0 0 0 0 0 0 0 0 0 0 0 0 0 0 0 0 0 0.122824301838131 0 0 0 0 0 0.0170379046470096 0 0 0 0 0 0 0 0 0 0 0 0 0 0 0 0.00558555183602937 0 0 0 0 0 0 0 0 0 0 0 0 0 0 0 0 0 0.0224009275160897 0.00664014410883104 0.053629504518865 0.0238847462975516 0 0 0 0 0 0 0 0 0 0 0 0 0 0 0 0 0 0 0.00866772079238953 0 0.00777943968311436 0 0 0 0 0 0 0.00984176103693409 0 0 0 0 0 0 0.00687144105078861 0 0 0 0 0 0 0 0 0 0 0 0 0.00949053752992638 0.0154042706392247 0 0 0 0.021987345815226 0 0 0 0.010238058257469 0 0.00601089384498994 0 0 0.0056189554451558 0 0 0 0 0 0 0 0 0 0 0 0 0 0 0 0 0 0 0 0 0 0 0 0 0 0 0 0 0 0 0 0 0 0 0 0 0 0 0 0 0 0 0 0 0 0 0 0 0 0 0 0 0 0 0 0 0 0 0 0 0 0 0 0 0 0 0 0 0 0 0 0 0 0 0 0 0 0 0 0 0 0 0 0 0
0 0 0 0 0 0 0 0 0 0 0 0 0 0 0.00728859998477552 0 0 0 0 0 0 0.0123855312012854 0 0 0 0 0 0.016762742888379 0 0 0 0 0 0 0 0 0 0 0 0 0 0 0 0.0263602141790453 0.039303854328559 0 0 0 0 0 0.0191591513058102 0 0 0.0196057828814668 0 0 0 0 0 0 0.259654123521994 0.0158241216414645 0 0.0610027263530131 0.0591382189793551 0.0149112463283629 0 0 0.00964523770873474 0 0 0 0 0.173010467463423 0 0 0.0205022178408384 0 0 0 0 0 0 0 0 0 0 0 0 0 0 0 0 0 0 0 0 0 0 0 0 0 0 0 0 0 0 0 0 0 0 0 0 0 0 0 0 0 0 0 0 0 0.00803973868842677 0.014848329840354 0 0 0 0 0 0.0115007612645891 0 0 0 0 0 0 0 0 0 0 0 0 0 0 0 0 0 0 0 0 0 0 0 0 0 0 0 0 0 0 0 0 0 0 0 0 0 0 0.00592703518265062 0 0.0307004760769159 0.0300909015140378 0 0 0 0 0 0 0 0 0 0 0 0 0 0 0 0 0 0 0.0163350565234647 0 0 0 0 0 0 0 0 0 0 0 0 0 0 0 0.00897160473188497 0 0 0 0 0 0 0 0 0 0 0 0 0.0109315572341386 0.0172821766228403 0 0 0 0.0344337397371073 0 0 0 0.0347422258649307 0 0 0 0 0.0216421601121525 0 0 0 0 0 0 0 0 0 0 0 0 0 0 0 0 0 0 0 0 0 0 0 0 0 0 0 0 0 0 0 0 0 0 0 0 0 0 0 0 0 0 0 0 0 0 0 0 0 0 0 0 0 0 0 0 0 0 0 0 0 0 0 0 0 0 0 0 0 0 0 0 0 0 0 0 0 0 0 0 0 0 0 0 0
0 0 0 0.00421604086728279 0 0 0 0.0242067494462862 0.00356269652075908 0 0 0 0 0 0 0 0 0 0.0271450446061165 0 0 0 0 0 0 0 0 0 0.0452403888061123 0 0 0 0 0 0 0 0.0485362152225995 0.00557986984676165 0 0 0 0 0 0 0 0 0 0 0 0 0.207371200988179 0 0 0 0.00331987128936717 0 0 0.00273401165006708 0.0301448223628732 0 0 0 0 0 0 0 0 0.0105824608452713 0.0379145197389854 0.0419901316806383 0 0 0 0.0870487650047982 0.0018291943339744 0 0.0154322515000294 0 0 0 0 0 0 0 0 0.00380614558286882 0 0.00248578320225855 0 0 0 0 0 0 0 0 0 0 0 0 0 0 0 0 0 0 0 0 0 0 0 0 0 0 0 0 0 0 0 0 0 0 0 0 0 0 0 0 0 0 0.0171031003115748 0.0849318924697129 0.0474355562834231 0.133296908566096 0 0 0 0 0 0 0.111788796385271 0 0 0 0 0 0 0 0 0 0 0 0 0 0 0 0 0 0 0 0 0 0 0 0 0 0 0 0 0 0 0 0 0 0 0 0 0 0 0 0 0 0 0 0 0 0 0 0 0 0 0 0 0 0 0 0 0 0 0 0 0 0 0 0 0 0 0 0 0 0 0 0 0 0 0 0 0 0 0 0 0 0 0 0 0 0 0 0 0 0 0 0 0 0 0 0 0 0 0 0 0 0 0 0 0 0 0 0 0 0 0 0 0 0 0 0 0 0.00229758248869318 0 0 0 0 0 0 0 0 0 0 0 0 0 0 0 0 0 0 0 0 0 0 0 0 0 0 0 0 0 0 0 0 0 0 0 0 0 0 0 0 0 0 0 0 0 0 0 0 0 0 0 0 0 0 0 0 0 0 0 0
0 0 0 0 0 0 0 0 0 0 0 0 0.0181207607386257 0 0 0 0 0 0 0 0 0 0 0 0.141371503562598 0.0883584070601061 0 0 0 0 0 0 0 0 0.0206923749678814 0 0 0 0 0 0.184713972638629 0 0 0 0 0 0 0 0 0 0 0 0 0 0 0 0 0 0 0 0 0 0 0 0 0 0 0 0 0 0 0 0 0 0.312707910391101 0 0 0 0 0 0 0 0 0 0 0 0 0 0 0 0 0 0 0 0 0 0 0 0 0 0 0 0 0 0 0 0 0 0 0 0 0 0 0 0 0 0 0 0 0 0 0 0 0 0 0 0 0 0.0480782412959722 0 0 0 0 0 0 0 0 0 0 0 0 0 0 0 0 0 0 0 0 0 0 0 0 0 0 0 0 0 0 0 0 0 0 0 0 0 0 0 0 0 0 0 0 0 0 0 0 0 0 0 0 0 0 0 0 0 0 0 0 0 0 0 0 0 0 0 0 0 0 0 0.0169039233227118 0 0 0.0333954958591601 0 0.0367661017329043 0 0 0 0 0 0 0 0 0 0 0 0 0 0 0 0 0 0 0 0 0 0 0 0 0 0 0 0 0 0 0 0 0 0 0 0 0 0 0 0 0 0 0 0 0 0 0 0 0 0 0 0 0 0 0 0 0 0 0 0 0 0 0 0 0 0 0 0 0 0 0 0 0 0 0 0 0 0 0.0988913084303106 0 0 0 0 0 0 0 0 0 0 0 0 0 0 0 0 0 0 0 0 0 0 0 0 0 0 0 0 0 0 0 0 0 0
0 0 0 0 0 0 0 0 0 0 0 0 0.0501180010400128 0 0 0 0 0 0 0 0 0 0.027561262028606 0 0.305846406157593 0.0188978866097387 0.00528872779354524 0 0 0 0 0.0580817488946485 0 0 0.102588060200544 0 0 0 0 0 0 0 0 0 0 0 0 0 0 0 0 0 0 0 0 0 0 0 0 0 0 0 0 0 0 0 0 0 0 0 0 0 0 0 0 0 0 0 0 0 0 0 0 0 0 0 0 0 0 0 0 0 0 0 0 0 0 0 0 0 0 0 0 0 0 0 0 0 0 0 0 0 0 0 0 0 0 0 0 0 0.0969538146049885 0 0 0 0 0 0 0 0 0 0 0 0 0 0 0 0 0 0 0 0 0 0 0 0 0 0 0 0 0 0 0 0 0 0 0 0 0 0 0 0 0 0 0 0 0 0 0.0619777069399644 0 0.0115009034771377 0 0 0 0 0 0 0 0 0 0 0 0 0 0 0 0 0 0.191595060009426 0 0.0484414094343226 0 0 0 0 0 0 0 0 0 0 0 0 0 0 0 0 0 0 0 0 0 0 0 0 0 0 0 0 0 0 0 0 0 0 0 0 0 0 0 0 0 0 0 0 0 0 0 0 0 0 0 0 0 0 0 0 0 0 0 0 0 0 0 0 0 0 0 0 0.0103626806060685 0 0 0 0 0 0 0.0107863322034047 0 0 0 0 0 0 0 0 0 0 0 0 0 0 0 0 0 0 0 0 0 0 0 0 0 0 0 0 0 0 0 0 0 0 0 0 0 0 0 0 0 0 0 0 0 0 0 0 0 0 0 0 0
0 0 0 0 0 0 0 0 0 0 0 0 0 0 0 0.100973140081759 0 0 0 0 0 0 0 0.0248676928903778 0 0 0 0 0 0 0.0214392769284061 0 0 0 0 0 0 0 0.255771761220873 0 0 0 0.240067803298983 0.0876072850450007 0.212160165691304 0 0 0 0 0 0 0 0 0 0 0 0 0 0 0 0 0 0 0 0 0.0364436236097355 0 0 0 0 0 0 0 0 0 0 0 0 0 0 0 0 0 0 0 0 0 0 0 0 0 0 0 0 0 0 0 0 0 0 0 0 0 0 0 0 0 0 0 0 0 0 0 0 0 0 0 0 0 0 0 0 0 0 0 0 0 0 0 0 0 0 0 0 0 0 0 0 0 0 0 0 0 0 0 0 0 0 0 0 0 0 0 0 0 0 0 0 0 0 0 0 0 0 0 0 0 0 0 0 0 0 0 0 0 0 0 0 0 0 0 0 0 0 0 0 0 0 0 0 0 0 0 0 0 0 0 0 0 0 0 0 0 0 0 0 0 0 0 0 0 0 0 0 0 0 0 0 0 0.00984250058740989 0.0108267506461509 0 0 0 0 0 0 0 0 0 0 0 0 0 0 0 0 0 0 0 0 0 0 0 0 0 0 0 0 0 0 0 0 0 0 0 0 0 0 0 0 0 0 0 0 0 0 0 0 0 0 0 0 0 0 0 0 0 0 0 0 0 0 0 0 0 0 0 0 0 0 0 0 0 0 0 0 0 0 0 0 0 0 0 0 0 0 0 0 0 0 0 0 0 0 0 0 0 0
0 0 0 0 0 0 0 0 0 0 0 0 0 0 0 0 0 0 0 0 0 0 0 0 0 0 0 0 0 0 0 0 0 0 0 0 0 0 0 0 0 0 0 0 0 0.0177909487348869 0.407748879381826 0 0 0 0 0 0 0 0.0112850675090567 0 0 0.0548901522390883 0.0361709180347179 0 0.00441437893326791 0 0 0 0 0 0 0.0235755959946274 0 0 0 0 0 0.098985818726096 0 0 0.0375601492199773 0 0 0 0.00703688162690657 0 0 0 0 0 0 0 0 0 0 0 0 0 0 0 0 0 0 0 0 0 0 0 0 0 0 0 0 0 0 0 0 0.0102141050117383 0 0 0 0 0 0 0 0 0 0.00776401570167996 0 0.013843693163866 0 0 0 0 0 0 0.0145947163636197 0.00995954223151527 0 0 0 0 0 0 0.119658548372566 0 0 0 0 0 0 0 0 0 0 0 0 0 0 0 0 0 0 0 0 0 0 0 0 0 0 0 0 0 0 0 0 0 0 0 0 0 0 0 0 0 0 0 0 0 0 0 0.0305649597183674 0 0 0 0 0 0 0.0100851379277441 0 0 0 0 0 0 0 0 0 0 0 0 0 0 0 0 0 0 0 0 0.0228372186786132 0 0 0 0 0 0 0 0 0 0 0 0 0 0 0 0 0 0 0 0 0 0 0 0 0 0 0 0 0 0 0 0 0 0 0 0 0 0 0.00255384750017434 0 0 0.0214654964990451 0 0 0 0 0 0 0 0 0 0 0 0 0 0 0 0 0 0 0 0 0 0 0 0 0 0 0 0 0 0 0 0 0 0 0 0 0 0 0 0 0 0.0168710837929368 0 0 0 0 0 0.00567360986489947 0 0 0.00940860687939512 0 0 0 0 0 0 0 0 0.00504662789338854
0 0 0 0 0 0 0 0 0 0 0 0 0 0 0 0 0 0 0 0 0 0 0 0.450200686887077 0 0 0 0 0 0 0 0 0 0 0 0 0 0 0 0 0 0 0 0 0 0 0 0 0 0 0 0 0 0 0 0 0 0 0 0 0 0 0 0.549799313112923 0 0 0 0 0 0 0 0 0 0 0 0 0 0 0 0 0 0 0 0 0 0 0 0 0 0 0 0 0 0 0 0 0 0 0 0 0 0 0 0 0 0 0 0 0 0 0 0 0 0 0 0 0 0 0 0 0 0 0 0 0 0 0 0 0 0 0 0 0 0 0 0 0 0 0 0 0 0 0 0 0 0 0 0 0 0 0 0 0 0 0 0 0 0 0 0 0 0 0 0 0 0 0 0 0 0 0 0 0 0 0 0 0 0 0 0 0 0 0 0 0 0 0 0 0 0 0 0 0 0 0 0 0 0 0 0 0 0 0 0 0 0 0 0 0 0 0 0 0 0 0 0 0 0 0 0 0 0 0 0 0 0 0 0 0 0 0 0 0 0 0 0 0 0 0 0 0 0 0 0 0 0 0 0 0 0 0 0 0 0 0 0 0 0 0 0 0 0 0 0 0 0 0 0 0 0 0 0 0 0 0 0 0 0 0 0 0 0 0 0 0 0 0 0 0 0 0 0 0 0 0 0 0 0 0 0 0 0 0 0 0 0 0 0 0 0 0 0 0 0 0 0 0 0 0
0 0 0 0 0 0 0 0 0 0 0 0 0 0 0 0 0 0 0 0 0 0 0.00436180090598805 0 0.00961430282453864 0 0 0 0 0 0 0 0 0 0 0.0485183146308449 0 0 0 0 0.0285297092828149 0.0417440759532119 0 0 0 0 0 0 0 0 0 0 0 0 0 0 0 0 0 0 0 0 0 0 0 0 0 0 0 0 0 0 0 0 0.0317158494307764 0 0 0 0 0 0 0 0 0.209816883525357 0.173586383449593 0 0 0 0 0 0 0 0 0 0 0 0 0 0 0 0 0 0 0 0 0 0 0 0 0 0 0 0 0 0 0 0 0 0 0 0 0 0 0 0 0 0 0 0.00930649734589316 0 0 0 0 0 0 0 0 0 0 0 0 0 0 0 0 0 0 0 0 0 0 0 0 0 0 0 0 0 0 0 0 0 0 0 0 0 0 0 0 0 0 0 0 0 0 0 0 0 0 0 0 0 0 0 0 0 0 0 0 0 0 0 0 0 0 0 0 0.194168762152392 0 0 0 0 0 0 0 0 0 0 0 0 0 0 0 0 0 0 0 0 0 0 0 0 0 0 0 0 0 0 0 0 0 0 0 0 0 0 0 0 0.0248067091273285 0 0 0 0.0699207226297006 0.153909988741561 0 0 0 0 0 0 0 0 0 0 0 0 0 0 0 0 0 0 0 0 0 0 0 0 0 0 0 0 0 0 0 0 0 0 0 0 0 0 0 0 0 0 0 0 0 0 0 0 0 0 0 0 0 0 0 0 0 0 0 0 0 0 0 0 0 0 0 0 0 0 0 0 0 0 0
0 0 0 0 0 0 0 0 0 0 0 0 0 0 0 0 0 0 0 0 0 0 0 0 0 0 0 0.141357378453221 0 0 0 0 0 0 0 0 0 0 0 0 0 0 0 0 0.0448569889462467 0.0323571075170637 0 0 0 0 0 0 0 0 0 0 0 0 0 0 0.0497401959349899 0 0 0 0.0163104528844217 0.149948003481954 0.0573349671724949 0 0 0 0 0 0 0 0 0 0 0 0 0 0 0 0 0 0 0 0 0 0 0 0 0 0 0 0 0 0 0 0 0 0 0 0 0 0 0.0394305440475744 0 0.0822934833533526 0 0 0 0 0 0 0 0 0 0 0 0 0 0 0 0 0 0 0 0 0 0 0 0 0 0 0 0 0 0 0 0 0 0 0 0 0 0 0 0 0 0 0 0 0 0 0 0 0 0 0 0 0 0 0 0 0 0 0 0 0.0305186640002815 0 0 0 0 0.039495552026847 0.0413908074060247 0 0 0 0 0 0 0 0 0 0 0 0 0 0 0 0 0 0 0 0 0 0 0 0 0 0 0 0 0 0 0 0 0 0 0.0301513097113892 0.0387091947573488 0 0 0 0 0 0 0 0 0.0186360555952709 0 0 0 0 0 0 0 0 0 0 0 0 0 0 0 0 0 0 0 0 0 0 0 0 0 0 0 0 0 0 0 0.0061806039721323 0 0 0 0 0 0 0 0 0 0 0 0 0 0 0.00932591037632364 0 0 0.0353263752959899 0 0.0842439229366784 0 0 0 0 0 0 0 0 0.0232530878967418 0.0189859570472637 0 0 0 0 0 0 0 0 0 0 0 0 0 0 0 0 0 0 0 0 0 0 0 0 0 0 0 0.010153437186389 0 0 0 0 0 0 0 0 0
0 0 0 0 0.00489442964668859 0 0.00412178861390621 0 0 0 0 0 0 0 0 0 0 0 0 0 0 0 0 0 0 0 0 0 0.00583800021630201 0 0 0 0 0.217122684093185 0 0 0.0206651638417315 0.00843581969164929 0 0 0 0 0 0 0 0 0.00305901852918037 0 0 0 0.00528835607426282 0 0 0 0 0 0 0.134000550934077 0 0 0 0 0 0 0 0 0 0 0 0 0 0.150198819451123 0 0 0 0 0.00901608941474294 0 0 0 0.00208100336386218 0 0 0 0 0.0301791400983795 0.00248708320091675 0.00825701423975171 0.00250026138743413 0 0 0 0.00444287093203629 0 0 0 0 0 0 0 0 0 0 0 0 0 0 0 0 0 0 0 0 0 0 0 0 0 0 0 0 0 0 0 0 0 0 0 0 0 0.0158655582635058 0 0 0.0357091486515534 0 0 0 0 0 0.169013071023858 0 0 0 0 0 0 0 0 0 0 0 0 0 0.00641342185193001 0.0645456871183291 0.00608441642633967 0 0 0 0 0 0 0 0 0 0 0 0 0 0 0 0 0 0 0 0 0 0 0 0 0 0 0 0 0 0 0 0 0.0111134183918399 0.00147224377136183 0 0 0 0 0 0.00502771127706881 0 0 0 0 0 0 0 0 0 0 0 0 0 0 0 0 0 0 0 0 0.00326071113469099 0 0 0 0 0 0 0 0 0 0 0 0 0 0 0 0 0 0 0 0 0 0 0 0 0 0 0 0 0 0 0 0 0 0 0 0 0 0 0 0 0 0.0247564681105218 0 0 0 0 0 0 0 0 0 0 0 0 0 0 0 0 0 0 0 0 0 0 0 0 0 0 0 0 0 0 0 0 0 0 0 0 0 0 0 0 0 0.00310995997786902 0 0 0 0.00883055092081747 0.0151234691193691 0.00261297422050052 0 0 0 0 0 0 0 0 0 0 0 0.0144730960112157
0 0 0 0 0 0 0 0 0 0 0 0 0.152854546646382 0 0 0 0 0 0 0 0 0 0 0 0 0 0 0 0 0 0 0 0 0 0 0 0 0 0 0 0 0 0 0 0 0 0 0 0 0 0 0 0 0 0 0 0 0 0 0 0 0 0 0 0 0 0 0 0 0 0 0.0242107400970873 0 0 0 0 0 0 0 0 0 0 0 0 0 0 0 0 0 0 0 0 0 0 0 0 0 0 0 0 0 0 0 0 0 0 0 0 0 0 0 0 0 0 0.179699439561599 0.0871877338487733 0 0 0 0 0 0 0 0 0 0 0 0 0 0 0 0 0 0 0 0 0 0 0 0 0 0 0 0 0 0 0 0 0 0 0 0 0 0 0 0 0 0 0 0 0 0 0 0 0 0 0 0.301559084471251 0 0 0 0 0 0 0 0 0 0 0 0 0 0 0 0 0 0 0 0 0 0 0 0 0 0 0 0 0 0 0 0 0 0 0 0 0 0 0 0 0.0514674840281563 0 0 0 0 0 0 0 0 0 0 0 0 0 0 0 0 0 0 0 0 0 0 0 0 0 0 0 0 0 0 0 0 0 0 0 0 0 0 0 0 0 0 0 0 0 0 0 0 0 0 0 0 0 0 0 0.203020971346751 0 0 0 0 0 0 0 0 0 0 0 0 0 0 0 0 0 0 0 0 0 0 0 0 0 0 0 0 0 0 0 0 0 0 0 0 0 0 0 0 0 0 0 0 0 0 0 0 0 0 0 0 0 0
0 0 0 0 0 0 0 0 0 0 0 0 0.107975980528065 0 0 0 0 0 0 0 0 0 0 0 0 0 0 0 0 0 0 0 0 0 0.0706642397056685 0 0 0 0 0 0 0 0 0 0 0 0 0 0 0 0 0 0 0 0 0 0 0 0 0 0 0 0 0 0 0 0 0 0 0 0 0.149210875946965 0 0 0 0 0 0 0 0 0 0 0 0 0 0 0 0 0 0 0 0 0 0 0 0 0 0 0 0 0 0 0 0 0 0 0 0 0 0 0 0 0 0 0 0 0 0 0 0 0 0 0 0 0 0 0 0 0 0 0 0 0 0 0 0 0 0 0 0 0 0 0 0 0 0 0 0 0 0 0 0 0 0 0 0 0 0 0 0 0 0 0 0 0 0 0 0.0249582634039995 0 0 0 0 0 0 0 0 0 0 0 0 0 0 0 0 0 0 0 0 0 0.0342719704523969 0 0 0 0 0 0.0961747316583083 0 0 0 0 0 0 0 0 0 0 0 0 0.307228376013964 0 0 0 0 0 0 0.162910367054817 0 0 0 0 0 0 0 0 0 0 0 0 0 0 0 0 0 0 0 0 0 0 0 0 0 0 0 0 0 0 0 0 0 0 0 0 0 0 0 0 0 0 0.0216223010615645 0 0 0 0 0 0.0249828941742512 0 0 0 0 0 0 0 0 0 0 0 0 0 0 0 0 0 0 0 0 0 0 0 0 0 0 0 0 0 0 0 0 0 0 0 0 0 0 0 0 0 0 0 0 0 0 0 0 0 0 0 0 0 0
0 0 0 0 0.0162287383107182 0 0.0112184452645027 0 0 0 0 0 0 0 0 0 0 0 0 0 0 0 0 0 0 0 0 0 0.0217443149705832 0 0 0 0 0 0 0 0.0522518586457243 0.01224128160528 0 0 0 0 0 0 0 0 0.0107396062350341 0 0 0 0.109657439168381 0 0 0 0.571259874832625 0 0 0 0 0 0 0 0 0 0 0 0 0 0 0 0 0 0 0 0 0 0 0 0 0 0.00915780100992279 0 0 0 0 0.0264018618209731 0 0.0114577213092898 0 0 0 0 0 0 0 0 0 0 0 0 0 0 0 0 0 0 0 0 0 0 0 0 0 0 0 0 0 0 0 0 0 0 0 0 0 0 0 0 0 0 0.0250089112643132 0 0 0.0827597370235225 0 0 0 0 0 0 0 0 0 0 0 0 0 0 0 0 0 0 0 0 0 0 0 0 0 0 0 0 0 0 0 0 0 0 0 0 0 0 0 0 0 0 0 0 0 0 0 0 0 0 0 0 0 0 0.0166638185756942 0 0 0 0 0 0 0.012845211972304 0 0 0 0 0 0 0 0 0 0 0 0 0 0 0 0 0 0 0 0 0.0103633779911317 0 0 0 0 0 0 0 0 0 0 0 0 0 0 0 0 0 0 0 0 0 0 0 0 0 0 0 0 0 0 0 0 0 0 0 0 0 0 0 0 0 0 0 0 0 0 0 0 0 0 0 0 0 0 0 0 0 0 0 0 0 0 0 0 0 0 0 0 0 0 0 0 0 0 0 0 0 0 0 0 0 0 0 0 0 0 0 0 0 0 0 0 0 0 0 0 0 0 0 0 0 0
0 0 0 0 0 0 0 0 0 0 0 0 0 0 0 0 0 0 0 0 0 0 0 0 0 0 0 0 0 0 0 0 0 0 0 0 0 0 0 0 0 0 0 0 0 0 0.0156522749212197 0 0 0 0.00955168378960879 0 0 0 0 0 0 0 0 0 0 0 0 0 0 0 0 0 0 0 0 0 0 0.0105328375882584 0 0 0 0 0 0 0.00121679750229552 0 0 0 0 0.0585903834055123 0.00677243131570924 0.0461116235647589 0.0112903858055105 0.0695541027727368 0.00163169621132615 0 0.00141784645439623 0 0 0 0 0 0 0 0 0.00321014103265229 0.00374694196410287 0.00315994404499382 0 0 0 0 0 0 0 0 0 0 0 0 0 0 0 0 0 0 0 0 0 0 0 0 0 0 0 0.00538464255526138 0.00653459448701858 0 0 0 0 0 0 0.00526287558121011 0.060832334531416 0 0.110749510517786 0.166973012191537 0.0023951995381613 0 0.0749808462348937 0.0178948639838507 0 0 0.00599654490552567 0 0.000873660542034895 0 0.0567102041286111 0.0209021501408773 0 0 0 0 0 0 0 0 0 0 0 0 0 0 0 0 0 0 0 0 0 0 0 0 0 0 0 0 0 0 0 0 0.0562428563821063 0.00153141379199129 0 0 0 0 0 0 0 0 0 0 0 0 0 0 0 0 0 0 0 0 0 0 0 0 0 0 0.00273229435561438 0 0 0 0 0 0 0 0 0 0 0 0 0 0 0 0 0 0 0 0 0 0 0 0 0 0 0 0 0 0 0 0 0 0 0 0 0 0 0 0 0 0.0608219055875621 0 0 0 0 0 0 0 0 0 0 0 0 0 0 0 0 0 0 0 0 0 0 0 0 0 0 0 0 0 0 0 0 0 0 0 0 0 0 0 0.00319875091428038 0 0 0 0 0 0.00773868055619177 0.00250497823493168 0.00167117022645627 0 0 0 0 0 0 0 0 0 0 0.00202698394734441 0.0836014362922561
0 0 0 0 0 0 0 0 0 0 0 0 0 0 0 0.0506769688717732 0 0 0 0 0 0 0 0 0 0 0 0 0 0 0 0 0 0 0 0 0 0 0 0 0 0 0 0 0.051000459630662 0 0 0 0 0 0 0 0 0 0 0 0 0 0 0 0.195160806430088 0 0.201220965863406 0 0.0151752593008429 0.051155321970022 0.0219683426725524 0 0 0 0.0320233869710648 0 0 0.0124143787940582 0 0 0 0 0 0 0 0 0 0 0 0 0 0 0 0 0 0 0 0 0 0 0 0 0 0 0 0 0 0 0 0 0 0 0.0180154797492561 0 0 0 0 0 0 0 0 0 0 0 0 0 0.137446093642985 0 0 0 0 0 0.0223242201264159 0 0 0 0 0 0 0 0 0 0 0 0 0 0 0 0 0 0 0 0 0 0 0 0 0 0 0 0 0 0 0 0 0 0 0 0 0 0 0 0.0493042936481805 0 0 0 0 0 0 0 0 0 0 0 0 0 0 0 0 0 0 0 0 0 0.00789574147687563 0 0 0 0 0 0 0 0 0 0 0 0 0 0 0 0 0 0 0.0427943383711117 0.0132359731188396 0 0 0 0 0 0 0 0 0 0 0 0 0 0 0 0 0 0 0 0 0 0 0.00938026335418895 0 0 0 0 0 0 0 0 0 0 0 0 0 0 0 0 0 0 0 0 0 0 0 0 0 0 0 0 0 0 0 0 0 0 0 0.0185538234509225 0 0.050253882556755 0 0 0 0 0 0 0 0 0 0 0 0 0 0 0 0 0 0 0 0 0 0 0 0 0 0 0 0 0 0 0 0 0 0 0 0 0 0 0 0 0 0 0 0 0 0 0
0 0 0 0 0 0 0 0 0 0 0 0 0 0 0 0 0 0 0 0 0 0 0 0 0 0 0 0 0 0 0 0 0 0 0 0 0 0 0 0 0 0 0 0 0.0206386689090814 0.18318982727572 0 0 0 0 0.00335392154014754 0 0 0.0212631752083522 0 0 0 0 0 0.0689337537686877 0 0.0452886913819824 0.027220579807681 0.00569634293326645 0.0425490744385536 0.0125612418722775 0 0 0.00505894375701009 0 0.024201138760066 0 0 0.119667366642087 0 0 0.00591206041380781 0.10020124389419 0 0 0 0 0 0 0 0 0 0.00239093464946692 0 0 0 0 0 0 0 0 0 0 0 0 0 0 0 0 0 0 0 0 0 0 0 0 0 0 0 0 0 0 0 0 0 0 0.00678126227442336 0.0105056495814008 0 0 0 0 0.0728491404449955 0.00394871069466084 0 0.0026834473768839 0.0100594593819576 0.0154404740695423 0 0 0 0 0 0 0 0 0 0 0 0 0 0 0 0 0 0 0 0 0 0 0 0 0 0 0 0 0 0 0 0 0 0 0.0231914532106094 0 0 0 0 0 0 0 0 0 0 0 0 0 0 0 0 0 0.00274147415003349 0 0 0 0.00737704093423132 0 0 0 0 0 0 0 0 0 0 0 0 0 0 0 0.0158862867257784 0 0 0 0 0 0 0 0 0 0 0 0 0.0227237605472917 0.0474477580753568 0 0 0 0 0 0 0 0.0349426113208513 0 0.00389808244666734 0 0 0.0313964235129379 0 0 0 0 0 0 0 0 0 0 0 0 0 0 0 0 0 0 0 0 0 0 0 0 0 0 0 0 0 0 0 0 0 0 0 0 0 0 0 0 0 0 0 0 0 0 0 0 0 0 0 0 0 0 0 0 0 0 0 0 0 0 0 0 0 0 0 0 0 0 0 0 0 0 0 0 0 0 0 0 0 0 0 0 0
0 0 0 0 0 0 0 0 0 0 0 0 0 0 0 0.033221842969634 0 0 0 0 0 0 0 0 0 0 0 0 0 0 0 0 0 0 0 0 0 0 0 0 0 0 0 0 0 0.0153622382082455 0 0 0 0 0 0 0 0 0 0 0 0 0 0 0.0623187200660131 0 0.023131386112077 0.1607889496179 0 0 0 0 0 0 0.0156481098048881 0 0.267178446513979 0.0177942834916898 0 0 0 0.177539171458219 0.101808999161505 0 0 0 0 0 0 0 0 0 0 0 0 0 0 0 0 0 0 0 0 0 0 0 0 0 0 0 0 0 0 0 0 0 0 0 0 0 0 0 0 0 0 0 0 0 0 0 0 0 0 0 0 0 0 0.00727632711382884 0 0 0 0 0 0 0 0 0 0 0 0 0 0 0 0 0 0 0 0 0 0 0 0 0 0 0 0 0 0 0 0 0 0 0 0 0 0 0 0 0 0 0 0 0 0 0 0 0 0 0 0 0.029956307337128 0 0 0 0 0 0 0 0 0 0 0 0 0 0.0208544987948529 0 0 0.0103972996259146 0.00924181361401623 0.0111585192457101 0 0 0 0 0 0 0 0 0 0 0 0 0 0 0 0 0 0 0.0146876680056751 0.00907522919934352 0 0 0.0125601896593804 0 0 0 0 0 0 0 0 0 0 0 0 0 0 0 0 0 0 0 0 0 0 0 0 0 0 0 0 0 0 0 0 0 0 0 0 0 0 0 0 0 0 0 0 0 0 0 0 0 0 0 0 0 0 0 0 0 0 0 0 0 0 0 0 0 0 0 0 0 0 0 0 0 0 0 0 0 0 0 0 0 0 0 0 0 0 0 0 0 0
0 0 0 0 0.0140898064362179 0 0 0 0 0 0 0 0 0 0 0.147215750238768 0.0193676175012834 0 0 0 0.152952345613773 0 0 0 0 0 0 0 0 0 0 0 0 0 0 0 0 0 0 0 0 0 0 0 0.0145032275019286 0 0 0 0 0 0 0 0 0 0 0 0 0 0 0.196237448573418 0.0751565275862243 0.0464132777437326 0 0 0 0 0 0 0 0 0.08041838574484 0 0 0 0 0 0 0 0.0598634616851849 0 0 0 0 0 0 0 0 0 0 0 0 0 0 0 0 0 0 0 0 0 0 0 0 0 0 0 0 0 0 0 0 0 0 0 0 0 0 0 0 0 0 0 0 0 0 0 0 0 0 0 0 0 0 0 0.0881640555548571 0 0 0.0273770370351652 0 0 0 0 0 0 0 0 0 0 0 0 0 0 0 0 0 0 0 0 0 0 0 0 0 0 0 0 0 0 0 0 0 0 0 0 0 0 0 0 0 0 0 0 0 0 0 0 0 0 0 0 0 0 0 0 0 0 0 0 0 0 0 0 0 0 0 0 0.00633546849796583 0 0 0 0 0 0 0 0 0 0 0 0 0.0180878638204393 0.03703101208099 0 0 0 0 0 0 0 0.0167867143852109 0 0 0 0 0 0 0 0 0 0 0 0 0 0 0 0 0 0 0 0 0 0 0 0 0 0 0 0 0 0 0 0 0 0 0 0 0 0 0 0 0 0 0 0 0 0 0 0 0 0 0 0 0 0 0 0 0 0 0 0 0 0 0 0 0 0 0 0 0 0 0 0 0 0 0 0 0 0 0 0 0 0 0 0 0 0 0 0 0 0
0 0 0 0 0 0 0 0 0 0 0 0 0 0 0 0 0 0 0 0 0 0.0244520216466977 0 0.0667593032770359 0 0 0 0 0 0 0 0 0 0 0 0 0 0 0 0 0 0 0 0 0.0151665242349029 0.0651291203365844 0 0 0 0 0 0.0312132649271571 0 0 0 0 0 0 0 0 0.00862017266746546 0.176826472446337 0 0 0 0 0 0 0 0 0 0 0.161384060033839 0 0 0 0 0.207678168669517 0.0995429376466 0.0294268801997377 0 0 0 0 0 0 0 0 0 0 0 0 0 0 0 0 0 0 0 0 0 0 0 0 0 0 0 0 0 0 0 0 0 0 0 0 0 0 0 0 0 0 0 0 0 0 0 0 0 0 0 0 0 0 0 0 0 0 0 0 0 0 0 0 0 0 0 0 0 0 0 0 0 0 0 0 0 0 0 0 0 0 0 0 0 0 0 0 0 0 0.00833932206993112 0.0152294896905589 0 0 0 0 0 0 0 0 0 0 0 0 0 0 0 0 0 0 0 0 0 0 0 0 0 0 0 0 0 0 0 0 0.0164651073099531 0 0 0 0 0 0 0 0 0 0 0 0 0 0 0 0 0 0 0 0.0313205341869099 0 0 0 0.0343239559631395 0 0.00812266469363382 0 0 0 0 0 0 0 0 0 0 0 0 0 0 0 0 0 0 0 0 0 0 0 0 0 0 0 0 0 0 0 0 0 0 0 0 0 0 0 0 0 0 0 0 0 0 0 0 0 0 0 0 0 0 0 0 0 0 0 0 0 0 0 0 0 0 0 0 0 0 0 0 0 0 0 0 0 0 0 0 0 0 0 0 0 0 0 0
0 0 0 0 0 0 0 0 0 0 0 0 0 0 0 0 0 0 0 0 0 0 0 0 0 0 0 0 0 0 0 0 0 0 0 0 0 0 0 0 0 0 0 0.0692449729380832 0 0.275866525306078 0 0 0 0 0 0 0 0.0461010992068427 0 0 0 0 0 0.0354405195225341 0.281329161524018 0 0 0 0 0.0725824798567594 0 0 0 0 0 0 0 0 0 0 0 0 0 0 0 0 0 0 0 0 0 0 0 0 0 0 0 0 0.0247205201140417 0 0 0 0 0 0 0 0 0 0 0 0 0 0 0 0 0 0 0 0 0 0 0 0 0 0 0 0 0 0 0 0 0 0 0.04171312682399 0 0 0 0 0 0 0 0 0 0 0 0 0 0 0 0 0 0 0 0 0 0 0 0 0 0 0 0 0 0 0 0 0 0 0 0 0 0 0.0896334141978831 0 0 0 0 0.0331078657046099 0 0 0 0 0 0 0 0 0 0 0 0 0 0 0 0 0 0 0 0 0 0 0 0 0 0 0 0 0 0 0 0 0 0 0 0.0302603148051597 0 0 0 0 0 0 0 0 0 0 0 0 0 0 0 0 0 0 0 0 0 0 0 0 0 0 0 0 0 0 0 0 0 0 0 0 0 0 0 0 0 0 0 0 0 0 0 0 0 0 0 0 0 0 0 0 0 0 0 0 0 0 0 0 0 0 0 0 0 0 0 0 0 0 0 0 0 0 0 0 0 0 0 0 0 0 0 0 0 0 0 0 0 0 0 0 0 0 0 0 0 0 0 0 0 0 0 0 0
0 0 0 0 0 0 0 0 0 0 0 0 0 0 0 0 0 0 0 0 0 0 0 0.0243493307894645 0 0 0 0 0 0 0 0 0 0 0 0 0 0 0 0 0 0 0.0155087464943717 0.103857033101714 0.293903948432778 0.0221727660813033 0 0 0 0.0318548249897528 0 0 0 0.135101793723723 0 0 0 0 0 0.0380828943901376 0.0264747812031982 0 0 0 0.0231369958788499 0 0.0797340598615004 0 0 0 0 0 0 0 0 0 0 0 0 0 0 0 0 0 0 0 0 0 0 0 0 0 0 0 0 0 0 0 0 0 0 0 0 0 0 0.0485657892579691 0 0.0552145464410922 0 0 0 0 0 0 0 0 0 0 0 0 0 0 0 0 0 0 0 0 0.0916784799776407 0 0 0 0 0 0 0 0 0 0 0 0 0 0 0 0 0 0 0 0 0 0 0 0 0 0 0 0 0 0 0 0 0 0 0 0 0 0 0 0.0103640093765049 0 0 0 0 0 0 0 0 0 0 0 0 0 0 0 0 0 0 0 0 0 0 0 0 0 0 0 0 0 0 0 0 0 0 0 0 0 0 0 0 0 0 0 0 0 0 0 0 0 0 0 0 0 0 0 0 0 0 0 0 0 0 0 0 0 0 0 0 0 0 0 0 0 0 0 0 0 0 0 0 0 0 0 0 0 0 0 0 0 0 0 0 0 0 0 0 0 0 0 0 0 0 0 0 0 0 0 0 0 0 0 0 0 0 0 0 0 0 0 0 0 0 0 0 0 0 0 0 0 0 0 0 0 0 0 0 0 0 0 0 0 0 0 0 0 0 0 0 0 0
0 0 0 0 0 0 0 0 0 0 0 0 0 0 0 0 0 0 0 0 0 0 0 0 0 0 0 0 0 0 0 0 0 0 0 0 0 0 0 0 0 0 0 0 0 0 0 0 0 0 0 0 0 0.149427886188115 0 0 0 0 0 0.0473072907938929 0 0 0 0 0 0.230640481014108 0 0 0 0 0 0 0 0 0 0 0 0 0 0 0 0 0 0 0 0 0 0 0 0 0 0 0 0 0 0 0 0 0 0 0 0 0 0 0 0 0 0 0.230736094557155 0 0 0 0 0 0 0 0 0 0 0 0 0 0 0 0 0 0 0 0 0 0 0 0 0 0 0 0 0 0 0 0 0 0 0 0 0 0 0 0 0 0 0 0 0 0 0 0 0 0 0 0 0 0 0 0 0 0 0 0 0 0 0 0 0.0646209399431162 0 0 0 0 0 0 0 0 0 0 0 0 0 0 0 0 0 0 0 0 0 0 0 0 0 0 0 0 0 0 0 0 0 0 0 0 0.0343588372848953 0 0 0 0 0 0 0 0 0 0 0 0 0 0 0 0 0 0 0 0 0 0 0 0 0 0 0 0 0 0 0 0 0 0 0 0 0 0 0 0 0 0 0 0 0 0 0 0 0 0 0 0 0 0 0 0 0 0 0 0 0.20628372581864 0 0 0 0 0 0 0 0 0 0.0366247444000767 0 0 0 0 0 0 0 0 0 0 0 0 0 0 0 0 0 0 0 0 0 0 0 0 0 0 0 0 0 0 0 0 0 0 0 0 0
0.00363068335408586 0 0 0 0 0 0 0 0 0 0.00588759462824735 0 0 0 0 0 0 0 0.0134889640019301 0 0 0 0 0 0 0 0 0 0.0272534953270603 0 0 0 0 0 0 0 0 0 0 0 0 0 0 0 0 0 0.0246462699706053 0 0 0 0.0279243375035246 0 0 0 0 0 0 0 0 0 0 0 0 0 0 0 0 0 0.164126134780366 0.216262242782863 0 0.0661855478145642 0 0.0115324244158834 0 0 0.0613978165383525 0 0 0 0 0 0 0 0 0 0 0 0 0 0 0 0 0 0 0 0 0 0 0 0 0 0 0 0 0 0 0 0 0.126650442419276 0 0.125341688549573 0 0 0 0 0 0 0 0 0 0 0 0 0.0159929903646998 0 0 0 0 0 0 0 0 0 0 0 0 0 0 0 0 0 0 0 0 0 0 0 0 0 0 0 0 0 0 0 0 0 0 0 0 0 0 0 0 0 0 0 0 0 0 0 0 0 0 0.0131277710512937 0.00897189528135256 0 0 0 0 0 0 0 0 0 0 0 0 0 0 0 0 0.0294045112541071 0 0 0 0 0 0 0 0 0 0 0 0 0 0 0.0066235885435545 0 0 0 0 0 0 0.0153205724295075 0 0 0 0 0 0.01734261520998 0 0 0 0 0 0 0 0 0 0 0 0 0 0 0 0 0 0 0 0 0 0 0 0 0 0 0 0 0 0 0 0.00572577763714453 0 0.00227651400031047 0 0 0 0 0 0 0 0 0.00402786902760498 0 0 0 0 0 0 0 0 0 0 0 0 0 0 0 0 0 0 0 0 0 0 0 0 0 0 0 0 0 0 0 0 0 0 0 0 0 0 0 0 0 0 0 0 0.00685825311411258 0 0 0 0 0 0 0 0 0
0 0 0 0 0 0 0 0 0 0 0 0 0 0 0 0 0 0 0.0492119807682093 0 0 0 0 0 0 0 0 0 0.139331420549993 0 0 0 0 0 0 0 0 0 0 0 0 0 0 0 0 0.0135381813513907 0.112687162514259 0 0 0 0 0 0 0 0 0 0 0 0 0 0.0100647064800153 0 0 0 0 0 0 0.209450834488592 0 0.241465199744493 0 0 0 0 0 0 0.0976130438628399 0 0 0 0 0 0 0 0 0 0 0 0 0 0 0 0 0 0 0 0 0 0 0 0 0 0 0 0 0 0 0 0 0 0 0.103537969063293 0 0 0 0 0 0 0 0 0 0 0 0 0.0230995011769146 0 0 0 0 0 0 0 0 0 0 0 0 0 0 0 0 0 0 0 0 0 0 0 0 0 0 0 0 0 0 0 0 0 0 0 0 0 0 0 0 0 0 0 0 0 0 0 0 0 0 0 0 0 0 0 0 0 0 0 0 0 0 0 0 0 0 0 0 0 0 0 0 0 0 0 0 0 0 0 0 0 0 0 0 0 0 0 0 0 0 0 0 0 0 0 0 0 0 0 0 0 0 0 0 0 0 0 0 0 0 0 0 0 0 0 0 0 0 0 0 0 0 0 0 0 0 0 0 0 0 0 0 0 0 0 0 0 0 0 0 0 0 0 0 0 0 0 0 0 0 0 0 0 0 0 0 0 0 0 0 0 0 0 0 0 0 0 0 0 0 0 0 0 0 0 0 0 0 0 0 0 0 0 0 0 0 0 0 0 0 0 0 0 0
0 0 0 0 0 0 0 0 0 0 0 0 0 0.019083329465646 0 0 0 0 0.191768145376635 0 0 0 0 0 0 0 0 0 0.0493166292725932 0 0 0 0 0 0 0 0 0 0 0 0 0 0 0 0 0 0.111058602623639 0 0 0 0 0 0 0 0 0 0 0 0 0 0 0 0 0 0 0 0 0.245595915435051 0.214877346587791 0 0 0 0 0 0 0 0 0 0 0 0 0 0 0 0 0 0 0 0 0 0 0 0 0 0 0 0 0 0 0 0 0 0 0 0 0 0 0 0 0 0 0.125986298359433 0 0 0 0 0 0 0 0 0 0 0 0 0 0 0 0 0 0 0 0 0 0 0 0 0 0 0 0 0 0 0 0 0 0 0 0 0 0 0 0 0 0 0 0 0 0 0 0 0 0 0 0 0 0 0 0 0 0 0 0 0 0 0 0 0.0114961353586512 0 0 0 0 0 0 0 0 0 0 0 0 0 0 0 0 0 0 0 0 0 0 0 0 0 0 0 0 0 0 0 0 0 0 0 0 0 0 0 0 0 0 0 0 0 0 0 0 0 0 0 0 0 0 0 0 0 0 0 0 0 0 0 0 0 0 0 0 0 0 0 0 0 0 0 0 0 0 0 0 0 0 0 0 0 0 0 0 0 0 0 0 0 0 0 0 0 0.0100524526776163 0 0 0 0 0.0207651448429435 0 0 0 0 0 0 0 0 0 0 0 0 0 0 0 0 0 0 0 0 0 0 0 0 0 0 0 0 0 0 0 0 0 0 0 0 0 0 0
0 0 0 0 0.0135002001327434 0 0 0 0 0 0 0 0 0 0 0.321947620479652 0 0 0 0 0 0.0217439120846466 0 0 0 0 0 0 0 0 0 0 0 0 0 0 0 0 0 0 0 0 0 0 0 0 0 0 0 0 0 0 0 0 0 0 0 0 0 0.0201881702458161 0.0431942733443922 0.0202966097941112 0.051984801124962 0 0 0 0 0 0 0 0 0 0 0 0 0 0 0 0.0883722651124594 0 0 0 0 0 0 0 0 0 0 0 0 0 0 0 0 0 0 0 0 0 0 0 0 0 0 0 0 0 0 0 0 0 0 0 0 0 0 0 0 0 0 0 0 0 0 0 0 0 0 0 0 0 0 0 0.13091814451959 0 0 0.0995173766325163 0.0866702222246532 0 0 0 0 0 0 0 0 0 0 0 0 0 0 0 0 0 0 0 0 0 0 0 0 0 0 0 0 0 0 0 0 0 0 0 0 0 0 0 0 0 0 0 0 0 0 0 0.0128516656366685 0 0 0 0 0 0 0 0 0 0 0 0 0 0.00854477111325929 0 0 0.00823985250711369 0.0267664593475669 0.0382598559922718 0 0 0 0 0 0 0 0 0.00700379970757836 0 0 0 0 0 0 0 0 0 0 0 0 0 0 0 0 0 0 0 0 0 0 0 0 0 0 0 0 0 0 0 0 0 0 0 0 0 0 0 0 0 0 0 0 0 0 0 0 0 0 0 0 0 0 0 0 0 0 0 0 0 0 0 0 0 0 0 0 0 0 0 0 0 0 0 0 0 0 0 0 0 0 0 0 0 0 0 0 0 0 0 0 0 0 0 0 0 0 0 0 0 0 0 0
0 0 0 0 0.039554471383747 0 0 0 0 0 0 0 0 0 0 0 0 0 0 0 0 0 0 0 0 0 0 0 0.00810239247334261 0 0 0 0 0.0822448919220966 0 0 0 0.00495950691162814 0 0 0 0 0 0 0 0 0 0 0 0 0 0 0 0 0.285968258545966 0.00756489105722853 0.0491636377967206 0 0 0 0 0 0 0 0 0 0 0.0498552397804115 0 0 0 0 0 0 0 0 0 0 0 0 0 0 0 0 0 0.0259069210683537 0.00586019033792329 0.00730517257523878 0 0 0 0 0 0 0 0 0 0 0 0 0 0 0 0 0 0 0 0 0 0 0 0 0 0 0 0 0 0 0 0 0 0 0 0 0 0 0 0 0 0 0.0207686951869346 0 0 0.0221841228407317 0 0 0 0 0 0.0230787553005 0 0 0 0 0 0 0 0 0 0 0 0 0 0 0.0255063555549956 0 0 0 0 0 0 0 0 0 0 0 0 0 0 0 0 0 0 0 0 0.00633333683233295 0 0 0 0 0 0 0 0 0 0 0 0 0.0102431234440569 0.0145168356106261 0 0 0 0.00765717007478445 0 0.0421101720250771 0 0 0 0 0 0 0 0 0 0 0 0 0.0531199605449528 0 0 0 0 0 0 0.144436619824739 0.00678272989689981 0 0 0 0 0.00427991976687251 0 0 0 0 0 0 0 0 0 0 0 0 0 0 0 0 0 0 0 0 0 0 0 0 0 0 0 0 0 0 0 0 0 0 0 0 0 0 0 0.00550747531152084 0 0 0.0136767091266975 0 0 0 0 0 0 0 0 0 0 0 0 0 0 0 0 0 0 0 0 0 0 0 0 0 0 0 0 0 0 0 0 0 0 0 0.0125892927719015 0 0 0.0076116334735171 0 0 0.00862877266658071 0 0 0.00448274589362139 0 0 0 0 0 0 0 0 0
0 0 0 0 0 0 0 0 0 0 0 0 0 0 0 0.0133252546693735 0 0 0 0 0 0 0 0 0 0 0 0 0 0 0 0 0 0 0 0 0 0 0 0 0 0 0 0 0 0 0 0 0 0 0 0 0 0 0 0 0 0 0 0 0 0.350804520459385 0 0.19267852485402 0 0 0 0 0 0 0 0 0 0 0 0 0 0.13322252358896 0.061372846698493 0.0490203050453825 0 0 0 0 0 0 0.00565840813130218 0 0.0102098417266433 0 0.0111624233434598 0.0170891118696203 0 0 0.049217382515248 0 0 0 0 0 0 0 0.00880376434757662 0.00642841886492355 0 0 0 0 0 0 0 0 0 0 0 0 0 0 0 0 0 0 0 0 0 0 0 0 0 0 0 0 0 0 0 0 0 0 0 0 0 0 0 0 0 0 0 0 0 0 0 0 0 0 0 0 0 0 0 0 0 0 0 0 0 0 0 0 0 0 0 0 0 0 0 0 0 0 0 0 0 0 0 0.0264135091192029 0 0 0.00518416103629277 0 0 0 0 0.018780837228567 0 0 0 0 0 0 0 0 0 0 0 0 0 0 0 0 0 0 0 0 0 0 0 0 0 0 0 0 0 0 0 0 0.00666739590178022 0.0102861660178718 0 0 0 0 0 0 0 0 0 0 0 0 0 0 0 0 0 0 0 0 0 0 0 0 0 0 0 0 0 0 0 0 0 0 0 0 0 0 0 0 0 0 0 0 0 0 0 0 0 0 0 0 0 0 0 0 0 0 0 0 0 0 0 0 0 0 0 0 0.0236746045818969 0 0 0 0 0 0 0 0 0 0 0 0 0 0 0 0 0 0 0 0 0 0 0 0
0 0 0 0 0 0 0 0 0 0 0 0 0 0 0 0 0 0 0 0 0 0 0 0 0 0 0 0 0 0 0 0 0 0 0 0 0 0.0135445162963864 0 0 0 0 0 0 0 0.152064690834611 0.162009361321468 0 0 0 0.0936927836568753 0 0 0 0 0 0 0 0.0377535804425231 0.00546278604999513 0.149082136741554 0.0161102257712476 0 0 0 0 0 0.00921581147123506 0 0 0 0 0 0 0 0 0 0 0 0 0 0 0 0 0 0.0390978806257159 0 0.0863551719281759 0 0 0 0 0 0 0 0 0 0 0 0 0 0 0 0 0 0 0 0 0 0 0 0 0 0.0096184014604634 0 0 0 0 0 0 0 0 0 0 0 0.00694566037199564 0 0 0 0.0041664949034154 0 0.0217785436849349 0.0352828861266037 0 0 0 0 0 0 0 0.1578190683128 0 0 0 0 0 0 0 0 0 0 0 0 0 0 0 0 0 0 0 0 0 0 0 0 0 0 0 0 0 0 0 0 0 0 0 0 0 0 0 0 0 0 0 0 0 0 0 0 0 0 0 0 0 0 0 0 0 0 0 0 0 0 0 0 0 0 0 0 0 0 0 0 0 0 0 0 0 0 0 0 0 0 0 0 0 0 0 0 0 0 0 0 0 0 0 0 0 0 0 0 0 0 0 0 0 0 0 0 0 0 0 0 0 0 0 0 0 0 0 0 0 0 0 0 0 0 0 0 0 0 0 0 0 0 0 0 0 0 0 0 0 0 0 0 0 0 0 0 0 0 0 0 0 0 0 0 0 0 0 0 0 0 0 0 0 0 0 0 0 0 0 0 0 0 0 0 0 0
0 0 0 0 0 0 0 0 0 0 0 0 0.016067562834714 0 0 0 0 0 0 0 0 0 0.0467029020466236 0 0.0363584426114134 0 0 0 0 0 0 0 0 0 0.0103948621825837 0 0 0 0.073361128042198 0 0.141156113814673 0 0 0 0.0517029616712352 0 0.0053358499518858 0.179057477958396 0 0 0 0 0.0454653785182165 0 0 0 0 0 0 0 0 0 0 0 0 0 0 0 0 0 0 0 0 0 0 0 0 0 0 0 0 0 0 0 0 0 0 0 0 0 0 0 0 0 0 0 0 0 0 0 0 0 0 0 0 0 0 0 0 0 0 0 0 0 0 0 0 0 0 0 0.0091882118867302 0 0 0 0 0 0 0 0.202549997473493 0 0 0 0 0 0 0 0 0 0 0 0 0 0 0 0 0 0 0 0 0 0 0 0 0 0 0 0 0 0 0 0 0 0 0 0 0 0 0 0.0200322861315914 0 0.0268089293577702 0.0265903710857436 0 0 0 0 0 0 0 0 0 0 0 0 0 0 0 0 0 0 0.0194478090180668 0 0 0 0 0 0 0 0 0 0 0 0 0 0 0 0 0 0 0 0 0 0 0 0 0 0 0 0 0 0 0 0 0 0.0505548484197999 0 0 0 0.0314891556031751 0 0 0.00773571139169018 0 0 0 0 0 0 0 0 0 0 0 0 0 0 0 0 0 0 0 0 0 0 0 0 0 0 0 0 0 0 0 0 0 0 0 0 0 0 0 0 0 0 0 0 0 0 0 0 0 0 0 0 0 0 0 0 0 0 0 0 0 0 0 0 0 0 0 0 0 0 0 0 0 0 0 0 0 0 0 0 0 0 0 0 0 0 0
0 0 0 0 0 0 0 0 0 0 0 0 0 0 0 0.0354173307264057 0 0 0 0 0 0 0 0 0 0 0 0 0 0 0 0 0 0 0 0 0 0 0 0 0 0 0 0 0 0 0 0 0 0 0 0 0 0 0 0 0 0 0 0 0 0 0 0 0 0 0 0 0 0 0 0 0 0 0 0 0 0.0162496761527833 0.0128691211404707 0 0 0.0637925755013335 0.0239045592168846 0 0 0 0 0 0 0 0 0 0 0 0 0 0 0.226079954107281 0.16036711716597 0.169284284402262 0 0 0 0 0 0 0 0 0 0 0 0 0 0 0 0 0 0 0 0 0 0 0 0 0 0 0 0 0 0 0 0 0 0 0 0 0 0 0 0 0 0 0 0 0 0 0 0 0 0 0 0 0 0 0 0 0 0 0 0 0 0 0 0 0 0 0 0 0 0 0 0 0 0 0 0 0 0 0 0 0 0 0 0 0 0 0 0 0 0 0 0 0 0 0 0 0 0.0143288388218274 0 0 0 0 0 0 0 0 0 0 0 0 0 0 0 0 0 0 0 0 0 0 0 0 0 0 0 0 0 0 0 0 0 0.277706542764782 0 0 0 0 0 0 0 0 0 0 0 0 0 0 0 0 0 0 0 0 0 0 0 0 0 0 0 0 0 0 0 0 0 0 0 0 0 0 0 0 0 0 0 0 0 0 0 0 0 0 0 0 0 0 0 0 0 0 0 0 0 0 0 0 0 0 0 0 0 0 0 0 0 0 0 0 0 0 0 0 0 0 0 0 0 0 0
0 0 0 0 0 0 0 0 0 0 0 0 0 0 0 0 0 0 0 0 0 0 0 0 0 0 0 0 0.0606329482123241 0 0 0 0 0 0 0 0 0 0 0 0 0 0 0 0 0.061784596108203 0.0984759440512871 0 0 0 0.121894423086557 0 0 0 0.0624393264397773 0 0 0 0 0 0.0252529490455568 0 0 0 0 0 0 0.168224503904146 0.209575172283165 0 0 0 0 0 0 0 0 0 0 0 0 0 0 0 0 0 0 0 0 0 0 0 0 0 0 0 0 0 0 0 0 0 0 0 0 0 0 0 0 0 0.0226847036964035 0 0 0.0350960155955348 0 0 0 0 0 0 0 0 0 0.0349968908139915 0 0.081446540848457 0 0 0 0 0 0 0 0 0 0 0 0 0 0 0 0 0 0 0 0 0 0 0 0 0 0 0 0 0 0 0 0 0 0 0 0 0 0 0 0 0 0 0 0 0 0 0 0 0 0 0 0 0 0 0 0 0 0 0 0 0 0 0 0 0 0 0 0 0 0 0 0 0 0 0 0 0 0 0 0 0 0 0 0 0 0 0 0 0 0 0 0 0 0 0 0 0 0 0 0 0 0 0 0 0 0 0 0 0 0 0 0 0 0 0 0 0 0 0 0 0 0 0 0 0 0 0 0 0 0 0 0 0 0 0 0 0 0 0 0 0 0 0 0 0 0 0 0 0 0 0 0 0 0 0 0 0 0 0 0 0 0 0 0 0 0 0 0 0 0 0 0 0 0 0.0174959859145976 0 0 0 0 0 0 0 0 0 0 0 0 0 0 0 0 0 0
0 0 0 0 0 0 0 0 0 0 0 0 0 0 0 0 0 0 0 0 0 0 0 0 0 0 0 0 0 0 0 0 0 0 0 0 0 0 0 0 0 0 0 0 0 0 0 0 0 0 0 0 0 0 0 0 0 0 0 0 0.142554377113772 0.183557815103155 0 0.195244339297572 0 0 0 0 0 0 0 0 0.104904129967108 0 0 0.00810942916948829 0 0 0.238235638632509 0 0 0 0 0 0 0 0 0 0 0 0 0 0 0 0 0 0 0 0 0 0 0 0 0 0 0 0 0 0 0 0 0 0 0 0 0 0 0 0 0 0 0 0 0 0 0 0 0 0 0 0 0 0 0 0 0 0 0 0 0 0 0 0 0 0 0 0 0 0 0 0 0 0 0 0 0 0 0 0 0 0 0 0 0 0 0 0 0 0 0 0 0 0 0 0 0 0 0 0 0 0 0 0 0 0 0 0 0 0 0 0 0 0 0 0 0 0 0 0 0 0 0 0 0 0 0 0 0 0 0 0 0 0 0 0 0 0 0 0 0.0113326419733419 0.0171056404619869 0 0 0 0 0 0 0 0.0803753174280299 0 0 0 0 0.0185806708530365 0 0 0 0 0 0 0 0 0 0 0 0 0 0 0 0 0 0 0 0 0 0 0 0 0 0 0 0 0 0 0 0 0 0 0 0 0 0 0 0 0 0 0 0 0 0 0 0 0 0 0 0 0 0 0 0 0 0 0 0 0 0 0 0 0 0 0 0 0 0 0 0 0 0 0 0 0 0 0 0 0 0 0 0 0
0 0 0 0 0 0 0 0 0 0 0 0 0 0 0 0.0095207967048095 0 0 0 0 0 0 0 0 0 0 0 0 0 0 0 0 0 0 0 0 0 0 0 0 0 0 0 0 0.0104959016120766 0 0 0 0 0 0 0 0 0 0 0 0 0 0 0 0 0.110844198164133 0.0324823949883742 0.0985476258850571 0 0 0 0 0 0 0.0741790329516397 0 0.0508908031887908 0 0 0.00676304957430874 0 0.250873527839816 0 0 0 0 0 0 0 0 0 0 0 0 0 0 0 0 0 0 0 0 0 0 0 0 0 0 0 0 0 0 0 0 0 0 0 0 0 0 0 0 0 0 0 0 0 0 0 0 0 0 0 0 0 0 0 0 0.0703370235602319 0 0 0.0468548077098029 0.0314547233560057 0 0 0 0 0 0 0 0 0 0 0 0 0 0 0 0 0 0 0 0 0 0 0 0 0 0 0 0 0 0 0 0 0 0 0 0 0 0 0 0 0 0 0 0 0 0 0 0 0 0 0 0.00704077271952328 0 0 0 0 0 0 0 0 0.013135846878613 0 0 0 0 0.0093447114413583 0 0 0 0 0 0 0 0 0 0 0 0 0 0 0 0 0 0 0 0.0229206842310527 0 0 0 0.121959042616591 0.00896013433184947 0.0179853879479086 0 0 0.0054095342980582 0 0 0 0 0 0 0 0 0 0 0 0 0 0 0 0 0 0 0 0 0 0 0 0 0 0 0 0 0 0 0 0 0 0 0 0 0 0 0 0 0 0 0 0 0 0 0 0 0 0 0 0 0 0 0 0 0 0 0 0 0 0 0 0 0 0 0 0 0 0 0 0 0 0 0 0 0 0 0 0 0 0 0 0 0
0 0 0 0 0 0 0 0 0 0 0 0 0 0 0 0 0 0 0 0 0 0.148233586614533 0 0 0 0 0 0 0 0 0 0 0 0 0 0 0 0 0 0 0 0 0 0 0 0 0 0 0 0 0 0 0 0 0 0 0 0 0 0 0 0 0 0.195502371261603 0 0 0 0 0 0 0 0 0.272779131309855 0 0 0 0 0 0 0 0 0 0 0 0 0 0 0 0 0 0 0 0 0 0 0 0 0 0 0 0 0 0 0 0 0 0 0 0 0 0 0 0 0 0 0 0 0 0 0 0 0 0 0 0 0 0 0 0 0 0 0 0 0 0 0.0597983356877048 0 0.0462650281373295 0 0 0 0 0 0 0 0 0 0 0 0 0 0 0 0 0 0 0 0 0 0 0 0 0 0 0 0 0 0 0 0 0 0 0 0 0 0 0 0 0 0 0 0 0 0 0 0.0338004687744259 0.0744045263892021 0 0 0 0 0.0407404553135985 0 0 0 0 0 0 0 0 0 0 0 0 0 0 0 0 0 0 0 0 0 0 0 0 0 0 0 0 0 0 0.0459537862526947 0 0 0.0825223102590533 0 0 0 0 0 0 0 0 0 0 0 0 0 0 0 0 0 0 0 0 0 0 0 0 0 0 0 0 0 0 0 0 0 0 0 0 0 0 0 0 0 0 0 0 0 0 0 0 0 0 0 0 0 0 0 0 0 0 0 0 0 0 0 0 0 0 0 0 0 0 0 0 0 0 0 0 0 0 0 0 0 0 0 0 0 0 0 0 0 0 0 0 0
0 0 0 0 0 0 0 0 0 0 0 0 0 0 0 0 0 0 0 0 0 0 0 0 0 0 0 0 0 0 0 0 0 0 0 0 0 0 0 0 0 0 0 0 0 0 0 0 0 0 0.00685395523692095 0 0 0 0.00432531033223957 0 0 0.00446486730728644 0.0044880627740197 0 0 0 0 0 0 0 0 0 0 0 0 0 0 0 0 0 0 0 0 0 0 0 0 0 0 0.0170379110805252 0.0161546066261309 0 0.331507946990212 0.0678642334197821 0.0685615857962967 0.00413955520875941 0.00553791145022768 0 0.00493765474613021 0.27764197324466 0.11852017778722 0 0.0108157475058834 0 0 0 0.00820006969659707 0 0 0 0 0 0 0 0 0 0.0127201925557259 0 0 0 0 0 0 0 0 0.0263115792846498 0 0 0 0 0 0 0 0 0 0 0 0 0 0 0 0 0 0.00349699528247145 0 0 0 0.00641966367426164 0 0 0 0 0 0 0 0 0 0 0 0 0 0 0 0 0 0 0 0 0 0 0 0 0 0 0 0 0 0 0 0 0 0 0 0 0 0 0 0 0 0 0 0 0 0 0 0 0 0 0 0 0 0 0 0 0 0 0 0 0 0 0 0 0 0 0 0 0 0 0 0 0 0 0 0 0 0 0 0 0 0 0 0 0 0 0 0 0 0 0 0 0 0 0 0 0 0 0 0 0 0 0 0 0 0 0 0 0 0 0 0 0 0 0 0 0 0 0 0 0 0 0 0 0 0 0 0 0 0 0 0 0 0 0 0 0 0 0 0 0 0 0 0 0 0 0 0 0 0 0 0 0 0 0 0 0 0 0 0 0 0 0 0 0 0 0 0 0 0 0 0 0 0 0
0.00324838391609456 0 0 0 0 0 0 0 0 0 0.0344927660579208 0 0 0 0 0 0 0 0 0 0 0 0 0 0 0 0 0 0 0.00764406290199175 0.0144341609783272 0 0 0 0 0 0 0 0 0 0 0 0 0 0 0 0 0 0 0 0 0 0 0 0 0 0 0 0 0 0 0 0 0 0 0 0 0 0 0 0 0 0 0 0 0.0281678404934695 0 0 0 0 0 0 0.242150124377398 0.165986608000989 0 0 0 0 0 0 0 0 0 0 0 0 0.0331585070764256 0.0350789534723497 0.148369253846843 0.218222424388389 0 0 0 0 0 0 0 0 0 0 0 0 0 0 0 0 0 0 0 0 0 0 0 0 0 0 0 0 0 0 0 0 0 0 0 0 0.065746047491927 0 0 0 0 0 0 0 0 0 0 0 0 0 0.00330086699787491 0 0 0 0 0 0 0 0 0 0 0 0 0 0 0 0 0 0 0 0 0 0 0 0 0 0 0 0 0 0 0 0 0 0 0 0 0 0 0 0 0 0 0 0 0 0 0 0 0 0 0 0 0 0 0 0 0 0 0 0 0 0 0 0 0 0 0 0 0 0 0 0 0 0 0 0 0 0 0 0 0 0 0 0 0 0 0 0 0 0 0 0 0 0 0 0 0 0 0 0 0 0 0 0 0 0 0 0 0 0 0 0 0 0 0 0 0 0 0 0 0 0 0 0 0 0 0 0 0 0 0 0 0 0 0 0 0 0 0 0 0 0 0 0 0 0 0 0 0 0 0 0 0 0 0 0 0 0 0 0 0 0 0 0 0 0 0 0
0 0 0 0 0 0 0 0 0 0 0 0.00261731368410609 0 0 0 0 0 0 0 0 0 0 0 0 0 0 0 0 0 0 0 0 0 0 0 0 0 0 0 0 0.0272472293681334 0 0 0 0 0 0 0 0 0 0 0 0 0 0 0 0 0 0 0 0 0 0 0 0 0 0 0 0 0 0 0 0 0 0 0.0104221869032531 0 0 0 0 0 0.239099901466278 0 0.0378178131091003 0.292487014824222 0 0 0 0 0 0 0 0 0 0 0 0.0467451346226658 0 0.177779445838174 0 0 0 0 0 0 0 0 0 0 0 0 0 0 0.00279325881125741 0 0 0 0 0 0 0 0.00305743275903181 0 0 0 0.00463240544064973 0 0 0 0 0 0 0 0 0 0 0.0330167511871994 0 0 0 0 0 0 0 0 0 0 0 0 0 0.00332023826904231 0 0 0 0 0 0 0 0 0 0 0 0 0 0 0 0 0 0 0 0 0 0 0 0 0 0 0 0 0 0 0 0 0 0 0 0 0 0 0 0 0 0 0 0 0 0 0 0 0 0 0 0 0 0 0 0 0 0 0 0 0 0 0 0 0 0 0 0 0 0 0 0 0 0 0 0 0 0 0 0 0 0 0 0 0 0 0 0.0306480321996595 0 0 0 0.0753749090079698 0.0129409325092572 0 0 0 0 0 0 0 0 0 0 0 0 0 0 0 0 0 0 0 0 0 0 0 0 0 0 0 0 0 0 0 0 0 0 0 0 0 0 0 0 0 0 0 0 0 0 0 0 0 0 0 0 0 0 0 0 0 0 0 0 0 0 0 0 0 0 0 0 0 0 0 0 0 0 0
0 0 0 0 0 0 0 0 0 0 0 0 0 0 0 0 0 0 0 0 0 0 0 0 0 0 0 0 0 0 0 0 0 0 0 0.0270165763274107 0 0 0 0 0 0 0 0 0 0 0 0 0 0 0 0 0.243335420240281 0 0 0 0 0 0 0 0 0 0 0 0 0 0 0 0 0 0 0 0 0 0 0 0 0 0 0 0 0.208307227269797 0.0480654484584453 0 0.290320186985388 0 0 0 0 0 0 0 0 0 0 0 0 0 0 0.103739407356396 0 0 0 0 0 0 0 0 0 0 0 0 0 0 0 0 0 0 0 0 0 0 0 0 0 0 0 0 0 0 0 0 0 0 0 0 0 0 0 0 0 0 0 0 0 0 0 0 0 0 0 0 0 0 0 0 0 0 0 0 0 0 0 0 0 0 0 0 0 0 0 0 0 0 0 0 0 0 0 0 0 0 0 0 0 0 0 0 0 0 0 0 0 0 0 0 0 0.0533916523479346 0 0 0 0 0 0 0 0 0 0 0 0 0 0 0 0 0 0 0 0 0 0 0 0 0 0 0 0 0 0 0 0 0 0 0 0 0 0 0 0 0 0 0 0 0.0108577951548411 0.0149662858595064 0 0 0 0 0 0 0 0 0 0 0 0 0 0 0 0 0 0 0 0 0 0 0 0 0 0 0 0 0 0 0 0 0 0 0 0 0 0 0 0 0 0 0 0 0 0 0 0 0 0 0 0 0 0 0 0 0 0 0 0 0 0 0 0 0 0 0 0 0 0 0 0 0 0 0
0 0 0 0 0 0 0 0 0 0 0 0 0 0 0 0 0 0 0 0 0 0 0 0 0 0 0 0 0 0 0 0 0 0 0 0.060635222701985 0 0 0 0 0.0227940645013792 0.00820467810032647 0 0 0 0 0 0 0 0 0 0 0.135561788613153 0 0 0 0 0 0 0 0 0 0 0 0 0 0 0 0 0 0 0 0 0 0 0 0 0 0 0 0 0 0.250322515687477 0.195494242803573 0 0 0 0 0 0 0 0 0 0 0 0 0 0 0 0 0 0 0 0 0 0 0 0 0 0 0 0 0 0 0 0 0 0 0 0 0 0 0 0 0 0 0 0 0 0 0 0 0 0 0 0 0 0 0 0 0 0 0 0 0 0 0 0 0 0 0 0 0 0 0 0 0 0 0 0 0 0 0 0 0 0 0 0 0 0 0 0 0 0 0 0 0 0 0 0 0 0 0 0 0 0 0 0 0 0 0 0 0 0 0 0 0 0.0308684509861938 0 0 0 0 0 0 0 0 0 0 0 0 0 0 0 0 0 0 0 0 0 0 0 0 0 0 0 0 0 0 0 0 0 0 0 0 0 0 0 0 0.106624500208175 0 0 0 0.136338615741943 0.0531559206557945 0 0 0 0 0 0 0 0 0 0 0 0 0 0 0 0 0 0 0 0 0 0 0 0 0 0 0 0 0 0 0 0 0 0 0 0 0 0 0 0 0 0 0 0 0 0 0 0 0 0 0 0 0 0 0 0 0 0 0 0 0 0 0 0 0 0 0 0 0 0 0 0 0 0 0
0 0 0 0 0 0 0 0 0 0 0 0 0 0 0 0 0 0 0 0 0 0 0 0 0 0 0 0 0 0 0 0 0 0.0133357845100864 0 0 0.00641349290791859 0.0664098596696702 0 0 0 0 0 0 0 0 0.00211080793819919 0 0 0 0 0 0 0 0.0181639092352689 0 0 0.00372743328680181 0.0625784676726022 0 0 0 0 0 0 0 0 0 0 0 0 0.00818968037118946 0 0.0116503518965397 0 0 0 0 0 0 0.00493371795752562 0 0 0 0 0 0.106050665974832 0.0772346493739744 0.129692370671702 0.157336671055296 0.00247624461850446 0.00268203143089391 0.00265769357761901 0 0.00812170536148316 0.0216063470500127 0 0 0 0 0.0056306181016227 0.00519795184414407 0.033695436428759 0.0345449045140339 0 0 0 0 0 0 0 0 0 0 0 0 0 0 0 0 0 0 0 0 0 0 0 0 0 0 0 0 0 0.00829131740798484 0 0 0 0 0 0.00659187578727256 0 0.0161806966148254 0.0069571092347826 0.085500270632899 0.00353497794281264 0.00180637789247331 0.0090018606114154 0.0110405018268512 0.00340999628832928 0.00906494493638821 0.0305139948233504 0.00593810595267102 0.00428801072089111 0 0.00498396692283736 0.00448527436643302 0 0 0 0 0 0 0 0 0 0 0 0 0 0 0 0 0 0 0 0 0 0 0 0 0 0 0 0 0 0 0 0 0.00113282096188233 0 0 0 0 0 0 0 0 0 0 0 0 0 0 0 0 0 0 0 0 0 0 0 0 0 0 0 0 0 0 0 0 0 0 0 0 0 0 0 0 0 0 0 0 0 0 0 0 0 0 0 0 0 0 0 0 0 0 0 0 0 0 0 0 0 0 0 0 0 0.00105123340746585 0 0 0 0 0 0 0 0 0 0 0 0 0 0 0 0 0 0 0 0 0 0 0 0 0 0 0 0 0 0 0 0 0 0 0 0 0 0 0 0 0 0 0 0 0 0 0 0 0 0 0 0 0 0 0 0 0 0 0 0.00178586821975542
0 0 0 0 0 0 0 0 0 0 0 0 0 0 0 0 0 0 0 0 0.000735094993356872 0 0 0 0 0 0 0 0 0 0.0192108204787354 0.00103356538989303 0 0.00156732190975724 0 0 0.00298087825274127 0.107502968502053 0 0 0 0 0 0 0 0 0 0 0 0 0 0 0 0 0.00205128310730087 0 0 0 0.00991233614726839 0 0 0 0 0 0 0 0 0 0 0 0 0.00253860832566612 0.00159319995159655 0 0 0 0 0 0 0 0.0064104303547904 0 0 0 0 0.145326972977599 0 0.00296919873072048 0.142589586577554 0.0412833383003454 0.00779594862751587 0.00805439915389081 0.00670587068442499 0.0780338573068988 0.0332954579869267 0.11576904140124 0.0251122025677334 0 0 0 0.00590227045239369 0.00614509385880094 0.0389530337757162 0.0378499477063818 0 0.00243257495273069 0 0 0 0.00126517486102285 0 0 0.00149697919824509 0 0 0 0 0 0 0 0 0.00781856840417425 0 0 0 0 0 0 0 0 0.0293738291696041 0 0 0.0233896586916333 0 0 0 0 0 0.00227949957026676 0 0.0123029793340198 0.00363276154689373 0.00990943434265142 0 0.00234343832238457 0 0.00274157733806606 0.00199966268228501 0.00565218028610807 0.0272213604541081 0.00769868072446179 0.00606649413184501 0 0 0.00105241846819827 0 0 0 0 0 0 0 0 0 0 0 0 0 0 0 0 0 0 0 0 0 0 0 0 0 0 0 0 0 0 0 0 0 0 0 0 0 0 0 0 0 0 0 0 0 0 0 0 0 0 0 0 0 0 0 0 0 0 0 0 0 0 0 0 0 0 0 0 0 0 0 0 0 0 0 0 0 0 0 0 0 0 0 0 0 0 0 0 0 0 0 0 0 0 0 0 0 0 0 0 0 0 0 0 0 0 0 0 0 0 0 0 0 0 0 0 0 0 0 0 0 0 0 0 0 0 0 0 0 0 0 0 0 0 0 0 0 0 0 0 0 0 0 0 0 0 0 0 0 0 0 0 0 0 0 0 0 0 0 0 0 0 0
0 0 0 0 0 0 0 0 0 0 0 0 0 0 0 0 0 0 0 0 0 0 0 0 0 0 0 0 0 0 0 0 0 0 0 0 0 0.171289453169578 0 0 0 0 0 0 0 0 0.00606215952359236 0 0 0 0 0 0 0 0.0218537657733844 0 0 0.00711335312230168 0.216575730006055 0 0.00390305072928158 0 0 0 0 0 0 0 0 0 0 0.0101550582528007 0 0.113155317822508 0 0 0 0 0 0 0 0 0 0 0 0.339635413813837 0.0095281201989779 0 0 0.0457749108637782 0 0 0 0 0 0 0 0 0 0 0 0 0 0 0 0 0 0 0 0 0 0 0 0 0 0 0 0 0 0 0 0 0 0 0 0 0 0 0 0 0 0.00524527277927849 0 0.00919802598121555 0 0 0 0 0 0 0 0 0.0107149475275084 0 0 0 0 0.0109258786699027 0 0 0.00652268964907002 0 0 0 0 0.0123468521169305 0 0 0 0 0 0 0 0 0 0 0 0 0 0 0 0 0 0 0 0 0 0 0 0 0 0 0 0 0 0 0 0 0 0 0 0 0 0 0 0 0 0 0 0 0 0 0 0 0 0 0 0 0 0 0 0 0 0 0 0 0 0 0 0 0 0 0 0 0 0 0 0 0 0 0 0 0 0 0 0 0 0 0 0 0 0 0 0 0 0 0 0 0 0 0 0 0 0 0 0 0 0 0 0 0 0 0 0 0 0 0 0 0 0 0 0 0 0 0 0 0 0 0 0 0 0 0 0 0 0 0 0 0 0 0 0 0 0 0 0 0 0 0 0 0 0 0 0 0 0 0 0 0 0 0 0 0 0 0 0 0 0 0
0 0 0 0 0 0 0 0 0 0 0 0 0 0 0 0 0 0 0 0 0 0 0 0 0 0 0 0 0 0 0 0 0.00151787613905974 0.0010309640006939 0.00156317172459676 0 0 0 0 0 0 0 0 0 0.000470069745596404 0 0 0 0 0 0 0 0 0 0.000826663839455988 0 0 0 0.00662442873104687 0 0 0 0 0 0 0 0 0 0 0 0 0 0.00115240003405226 0 0 0 0 0 0 0 0.0527342750824951 0 0 0 0 0.0712451809483788 0.0571605037072578 0 0 0.200576941506636 0.150983927000796 0.056595033060509 0.0868701587300787 0 0.0627076746640088 0.0935255701960686 0 0 0 0 0.00356635380312027 0.015965715716555 0.0405546161236635 0.0449487832596468 0 0 0 0 0 0 0 0 0 0 0 0 0 0 0 0 0 0 0 0 0 0 0 0 0 0 0 0 0 0 0 0 0 0 0 0.000635200936693118 0 0.0042428652361319 0 0.0209594584260433 0 0 0 0.00199073928930915 0 0.00272997036495181 0.0052348214585607 0.00182818776200074 0.0117584485125925 0 0 0 0 0 0 0 0 0 0 0 0 0 0 0 0 0 0 0 0 0 0 0 0 0 0 0 0 0 0 0 0 0 0 0 0 0 0 0 0 0 0 0 0 0 0 0 0 0 0 0 0 0 0 0 0 0 0 0 0 0 0 0 0 0 0 0 0 0 0 0 0 0 0 0 0 0 0 0 0 0 0 0 0 0 0 0 0 0 0 0 0 0 0 0 0 0 0 0 0 0 0 0 0 0 0 0 0 0 0 0 0 0 0 0 0 0 0 0 0 0 0 0 0 0 0 0 0 0 0 0 0 0 0 0 0 0 0 0 0 0 0 0 0 0 0 0 0 0 0 0 0 0 0 0 0 0 0 0 0 0 0 0 0 0 0
0 0 0 0 0 0 0 0 0 0 0 0 0 0 0 0 0 0 0 0 0 0 0 0 0 0 0 0 0 0 0 0.000535650311014231 0.00136888848132925 0 0.00170967670078126 0 0 0 0 0 0 0 0 0 0 0 0 0 0 0 0 0 0 0 0 0 0 0 0.0333785521488622 0 0 0 0 0 0 0 0 0 0 0 0 0 0 0 0 0 0 0 0 0 0.00882968227646832 0 0 0 0 0.0706929514963194 0.0135359311923087 0.00467705929523263 0.164053725372126 0 0.0957056957465699 0.071029246019781 0.0881932832838201 0 0.0710991961178224 0.00541844631571446 0 0 0 0 0.00547436938688546 0.0205848871497182 0.097324490087834 0.0861257766391119 0 0 0 0 0 0 0 0 0 0 0 0 0 0 0 0 0 0 0 0 0 0 0 0 0 0 0 0 0 0 0 0 0 0 0 0.00223147338516086 0 0.0138623326672575 0.00578255453433971 0.0722761614123846 0 0 0.00948549122516981 0.0015197014076723 0.000818459620265316 0.0164255502759901 0.00649648449770656 0.00726867053504274 0.0163499750330614 0.00112392564402092 0.00123607709640932 0.000983064102949222 0 0 0 0 0 0 0 0 0 0 0 0 0 0 0 0 0 0 0 0 0 0 0 0 0 0 0 0 0 0 0 0 0 0 0 0 0 0 0 0 0 0 0 0 0 0 0 0 0 0 0 0 0 0 0 0 0 0 0 0 0 0 0 0 0 0 0 0 0 0 0 0 0 0 0 0 0 0 0 0 0 0 0 0 0 0 0 0 0 0 0 0 0 0 0 0 0 0 0 0 0 0 0 0 0 0 0 0 0 0 0 0 0 0 0 0 0 0 0 0 0 0 0 0 0 0 0 0 0 0 0 0 0 0 0 0 0 0 0 0 0 0 0 0 0.000885601216897198 0.00272158286767298 0 0 0 0 0 0 0 0 0 0 0 0 0 0.000795386456299769 0 0 0
0 0 0 0 0 0 0 0 0 0 0 0 0 0 0 0 0 0 0 0 0 0 0 0 0 0 0 0 0 0 0 0 0 0 0 0 0 0 0 0 0 0 0 0 0 0 0 0 0 0 0 0 0 0 0 0 0 0 0.00127862659786413 0 0 0 0 0 0 0 0 0 0 0 0 0 0.00168270320464656 0 0 0 0 0 0 0 0.0145661463835833 0 0 0 0 0.00181676765509377 0.0041738994788252 0 0.201648732517091 0.156277865990273 0 0.141067812090433 0.185316987607468 0 0.132905915608575 0 0 0 0 0 0.00239609296828914 0.011548865656574 0.090751163520566 0.0369658072495068 0 0 0 0 0 0 0 0 0 0 0 0 0 0 0 0 0 0 0 0 0 0 0 0 0 0 0 0 0 0 0 0 0 0 0 0 0 0 0 0.00458716448335886 0 0 0 0 0 0 0.00270406713848095 0 0.0103113818493708 0 0 0 0 0 0 0 0 0 0 0 0 0 0 0 0 0 0 0 0 0 0 0 0 0 0 0 0 0 0 0 0 0 0 0 0 0 0 0 0 0 0 0 0 0 0 0 0 0 0 0 0 0 0 0 0 0 0 0 0 0 0 0 0 0 0 0 0 0 0 0 0 0 0 0 0 0 0 0 0 0 0 0 0 0 0 0 0 0 0 0 0 0 0 0 0 0 0 0 0 0 0 0 0 0 0 0 0 0 0 0 0 0 0 0 0 0 0 0 0 0 0 0 0 0 0 0 0 0 0 0 0 0 0 0 0 0 0 0 0 0 0 0 0 0 0 0 0 0 0 0 0 0 0 0 0 0 0 0 0 0 0 0 0 0 0
0 0 0 0 0 0 0 0 0 0 0 0 0 0 0 0 0 0 0 0 0.000958273798202685 0 0 0 0 0 0 0 0 0 0 0 0 0 0.00187957846854775 0 0 0 0 0 0 0 0 0 0 0 0 0 0 0 0 0 0 0 0 0 0 0 0 0 0 0 0 0 0 0 0 0 0 0 0 0 0.00325453100767818 0 0 0 0 0 0 0 0.00111105967021748 0 0 0 0 0.00248593401101395 0.00544786144587406 0 0.0954911197645412 0.146526703976149 0.178216462592293 0 0.205270531433311 0 0.229968522019187 0.00118301975448637 0 0 0 0 0.0018075005842878 0.0124688292384956 0.0734219654140814 0.0261683570553294 0 0 0 0 0 0 0 0 0 0 0 0 0 0 0 0 0 0 0 0 0 0 0 0 0 0 0 0 0 0 0 0 0 0 0 0 0 0 0 0 0 0 0 0 0 0 0.00639334810523852 0 0.00794640166106524 0 0 0 0 0 0 0 0 0 0 0 0 0 0 0 0 0 0 0 0 0 0 0 0 0 0 0 0 0 0 0 0 0 0 0 0 0 0 0 0 0 0 0 0 0 0 0 0 0 0 0 0 0 0 0 0 0 0 0 0 0 0 0 0 0 0 0 0 0 0 0 0 0 0 0 0 0 0 0 0 0 0 0 0 0 0 0 0 0 0 0 0 0 0 0 0 0 0 0 0 0 0 0 0 0 0 0 0 0 0 0 0 0 0 0 0 0 0 0 0 0 0 0 0 0 0 0 0 0 0 0 0 0 0 0 0 0 0 0 0 0 0 0 0 0 0 0 0 0 0 0 0 0 0 0 0 0 0 0 0 0 0 0 0 0 0
0 0 0 0 0 0 0 0 0 0 0 0 0 0 0 0 0 0 0 0 0 0 0 0 0 0 0 0 0 0 0 0.000732652847035297 0.00860279149524517 0.00237582045528624 0.00244182872260523 0 0 0 0 0 0 0 0 0 0 0 0 0 0 0 0 0 0 0 0.00187318539550169 0 0 0 0.00106082168869987 0 0 0 0 0 0 0 0 0 0 0 0 0 0 0 0 0 0 0 0 0 0.00112335903586739 0 0 0 0 0.00186174206366827 0.00342796951405585 0 0.110775611063002 0.137500398886547 0.176939172421728 0.155137031779767 0 0 0.131959594447958 0 0 0 0 0 0.00383903891418559 0.029854059346899 0.0770113500060006 0.08969119485285 0 0 0 0 0 0 0 0 0 0 0 0 0 0 0 0 0 0 0 0 0 0 0 0 0 0 0 0 0 0 0 0 0 0 0 0 0 0 0 0.0193960723225755 0.00180620748862853 0 0 0 0 0.00491864684837847 0.00553256026192908 0.00525236927659138 0.0268865208649947 0 0 0 0 0 0 0 0 0 0 0 0 0 0 0 0 0 0 0 0 0 0 0 0 0 0 0 0 0 0 0 0 0 0 0 0 0 0 0 0 0 0 0 0 0 0 0 0 0 0 0 0 0 0 0 0 0 0 0 0 0 0 0 0 0 0 0 0 0 0 0 0 0 0 0 0 0 0 0 0 0 0 0 0 0 0 0 0 0 0 0 0 0 0 0 0 0 0 0 0 0 0 0 0 0 0 0 0 0 0 0 0 0 0 0 0 0 0 0 0 0 0 0 0 0 0 0 0 0 0 0 0 0 0 0 0 0 0 0 0 0 0 0 0 0 0 0 0 0 0 0 0 0 0 0 0 0 0 0 0 0 0 0 0 0 0
0 0 0 0.0619345013681968 0 0 0 0 0.00555576688834086 0 0 0 0 0 0 0 0 0 0 0 0 0 0 0 0 0 0 0 0 0.0420822423208317 0.150755661348752 0 0 0 0 0 0 0.25512947558508 0 0 0 0 0 0 0 0 0 0 0 0 0 0 0 0 0 0 0 0 0 0 0 0 0 0 0 0 0 0 0 0 0 0 0 0 0 0 0 0 0 0 0 0 0 0 0 0 0.159689479559693 0 0 0 0 0 0 0 0 0.102125716480214 0.0715503974304975 0 0 0 0 0 0 0 0 0 0 0 0 0 0 0 0 0 0 0 0 0 0 0 0 0 0 0 0 0 0 0 0 0 0.0808228653134931 0 0 0.0667584492224494 0 0 0 0 0 0 0 0 0 0 0 0 0 0 0 0 0.00359544448245113 0 0 0 0 0 0 0 0 0 0 0 0 0 0 0 0 0 0 0 0 0 0 0 0 0 0 0 0 0 0 0 0 0 0 0 0 0 0 0 0 0 0 0 0 0 0 0 0 0 0 0 0 0 0 0 0 0 0 0 0 0 0 0 0 0 0 0 0 0 0 0 0 0 0 0 0 0 0 0 0 0 0 0 0 0 0 0 0 0 0 0 0 0 0 0 0 0 0 0 0 0 0 0 0 0 0 0 0 0 0 0 0 0 0 0 0 0 0 0 0 0 0 0 0 0 0 0 0 0 0 0 0 0 0 0 0 0 0 0 0 0 0 0 0 0 0 0 0 0 0 0 0 0 0 0 0 0 0 0 0 0 0 0 0 0 0 0 0
0 0 0 0 0 0 0 0 0 0 0 0 0 0 0 0 0 0 0 0 0.00190818542635071 0 0 0 0 0 0 0 0 0 0 0.00212943325425597 0 0 0.0030371936063343 0 0 0 0 0 0 0 0 0 0.00206502201754601 0 0 0 0 0 0 0 0 0 0 0 0 0 0 0 0 0 0 0 0.00119416835589908 0 0 0 0 0 0 0 0.00870078803467754 0 0 0 0 0 0 0 0.00123019959214867 0 0 0 0 0.00698785874992315 0.0209049461469673 0 0.0982147055890245 0.136149302523667 0.15586024504753 0.213471326403939 0.162077696406019 0 0 0.00455748636111618 0 0 0 0 0.00199742423449515 0.0167881444279362 0.0298008398296733 0.0664245398164727 0 0 0 0 0 0 0 0 0 0 0 0 0 0 0 0 0 0 0 0 0 0 0 0 0.00382550271321891 0 0 0 0 0 0.0021254221311009 0 0 0 0 0 0 0.00987288831542861 0 0 0 0 0 0 0 0.014132388899608 0.01539468584817 0 0.0122058735305209 0 0 0 0 0 0 0 0 0 0 0 0 0 0 0 0 0 0.00417545988398262 0.00175576056167969 0 0 0 0 0 0 0 0 0 0 0 0 0 0 0 0 0 0 0.00102535599678627 0 0 0 0 0 0 0 0 0 0 0 0 0 0 0 0 0 0 0 0 0 0 0 0 0 0 0 0 0 0 0 0 0 0.0019871562955288 0 0 0 0 0 0 0 0 0 0 0 0 0 0 0 0 0 0 0 0 0 0 0 0 0 0 0 0 0 0 0 0 0 0 0 0 0 0 0 0 0 0 0 0 0 0 0 0 0 0 0 0 0 0 0 0 0 0 0 0 0 0 0 0 0 0 0 0 0 0 0 0 0 0 0 0 0 0 0 0 0 0 0 0 0 0 0 0 0 0 0 0 0 0
0 0 0 0 0 0 0 0 0 0 0 0 0 0 0 0 0 0 0 0 0 0 0 0 0 0 0 0 0 0 0.103423003715354 0 0 0 0 0 0 0.0243556047111858 0 0 0 0 0 0 0 0 0 0 0 0 0 0 0 0 0 0 0 0 0 0 0 0 0 0 0 0 0 0 0 0 0 0 0 0 0 0 0 0 0 0 0.136043110255968 0 0 0 0 0.0365607255830965 0.142952932297267 0 0.288086401086408 0.0204061970586586 0 0.00215973129891844 0 0.0616229545521996 0.00896317650169282 0 0.14144896075224 0 0 0 0 0 0.00778603266505731 0.00624872129121442 0 0 0 0 0 0 0 0 0 0 0 0 0 0 0 0 0 0.0043480147594338 0 0 0 0 0 0 0 0 0 0 0 0.00328456764304193 0 0 0 0 0 0 0 0 0 0 0 0 0 0 0 0.00234984141549597 0.00883323802597043 0 0.00112678638679622 0 0 0 0 0 0 0 0 0 0 0 0 0 0 0 0 0 0 0 0 0 0 0 0 0 0 0 0 0 0 0 0 0 0 0 0 0 0 0 0 0 0 0 0 0 0 0 0 0 0 0 0 0 0 0 0 0 0 0 0 0 0 0 0 0 0 0 0 0 0 0 0 0 0 0 0 0 0 0 0 0 0 0 0 0 0 0 0 0 0 0 0 0 0 0 0 0 0 0 0 0 0 0 0 0 0 0 0 0 0 0 0 0 0 0 0 0 0 0 0 0 0 0 0 0 0 0 0 0 0 0 0 0 0 0 0 0 0 0 0 0 0 0 0 0 0 0 0 0 0 0 0 0 0 0 0 0 0 0 0 0 0 0 0 0 0
0 0 0 0 0 0 0 0 0 0 0 0 0 0 0 0 0 0 0 0 0 0 0 0 0 0 0 0 0 0 0.154500885218431 0 0 0 0 0 0 0 0 0 0 0 0 0 0 0 0 0 0 0 0 0 0 0 0 0 0 0 0 0 0 0 0 0 0 0 0 0 0 0 0 0 0 0 0 0 0 0 0 0 0.125466554276649 0.0357489334876857 0.051039902407273 0 0 0 0.0669930396967691 0 0 0 0 0 0 0.0932746649589307 0 0.305593426246819 0 0 0.0789094225286023 0 0 0 0 0 0 0 0 0 0 0 0 0 0 0 0 0 0 0 0 0 0 0 0 0 0 0 0 0.0414622921035782 0 0 0 0 0 0 0 0 0.0470108790752618 0 0 0 0 0 0 0 0 0 0 0 0 0 0 0 0 0 0 0 0 0 0 0 0 0 0 0 0 0 0 0 0 0 0 0 0 0 0 0 0 0 0 0 0 0 0 0 0 0 0 0 0 0 0 0 0 0 0 0 0 0 0 0 0 0 0 0 0 0 0 0 0 0 0 0 0 0 0 0 0 0 0 0 0 0 0 0 0 0 0 0 0 0 0 0 0 0 0 0 0 0 0 0 0 0 0 0 0 0 0 0 0 0 0 0 0 0 0 0 0 0 0 0 0 0 0 0 0 0 0 0 0 0 0 0 0 0 0 0 0 0 0 0 0 0 0 0 0 0 0 0 0 0 0 0 0 0 0 0 0 0 0 0 0 0 0 0 0 0 0 0 0 0 0 0 0 0 0 0 0 0 0
0 0 0 0 0 0 0 0 0 0 0 0 0 0 0 0.0127077664668686 0 0 0 0 0 0 0 0 0 0 0 0 0 0 0 0 0 0 0 0 0 0 0 0 0 0 0 0 0 0 0 0 0 0 0 0 0 0 0 0 0 0 0 0 0 0 0 0 0 0 0 0 0 0 0 0 0 0 0 0.13507847673151 0 0 0 0 0 0.0474665109689787 0 0 0 0 0 0 0 0 0 0 0 0 0 0 0 0 0.144409066613854 0.120998252485246 0 0 0 0 0 0 0 0 0 0 0 0 0 0 0 0 0 0 0 0 0 0 0 0 0 0 0 0.10270490698284 0 0 0 0 0 0 0 0.160532669567049 0.170500663441043 0.10560168674261 0 0 0 0 0 0 0 0 0 0 0 0 0 0 0 0 0 0 0 0 0 0 0 0 0 0 0 0 0 0 0 0 0 0 0 0 0 0 0 0 0 0 0 0 0 0 0 0 0 0 0 0 0 0 0 0 0 0 0 0 0 0 0 0 0 0 0 0 0 0 0 0 0 0 0 0 0 0 0 0 0 0 0 0 0 0 0 0 0 0 0 0 0 0 0 0 0 0 0 0 0 0 0 0 0 0 0 0 0 0 0 0 0 0 0 0 0 0 0 0 0 0 0 0 0 0 0 0 0 0 0 0 0 0 0 0 0 0 0 0 0 0 0 0 0 0 0 0 0 0 0 0 0 0 0 0 0 0 0 0 0 0 0 0 0 0 0 0 0 0 0 0 0 0 0 0 0 0 0 0 0
0 0 0 0 0 0 0 0 0 0 0 0 0 0 0 0 0 0 0 0 0 0 0 0 0 0 0 0 0 0 0 0 0 0 0 0 0 0 0 0 0 0 0 0 0 0 0 0 0 0 0 0 0 0 0 0 0 0 0 0 0 0 0 0 0 0 0 0 0 0 0 0 0 0 0 0.0945737642243031 0 0 0 0 0.0141839121315189 0.198159934079694 0.240468826447733 0 0 0 0 0 0 0 0 0 0 0 0 0 0.0977535820519271 0.142536377031553 0 0.0601021886221344 0 0 0 0 0 0 0 0 0 0 0 0 0 0 0 0 0 0 0 0 0 0 0 0 0 0 0 0 0 0 0 0 0 0 0 0 0.132372206626922 0 0 0 0 0 0 0 0 0.00696925644559314 0 0 0 0 0.0128799523386223 0 0 0 0 0 0 0 0 0 0 0 0 0 0 0 0 0 0 0 0 0 0 0 0 0 0 0 0 0 0 0 0 0 0 0 0 0 0 0 0 0 0 0 0 0 0 0 0 0 0 0 0 0 0 0 0 0 0 0 0 0 0 0 0 0 0 0 0 0 0 0 0 0 0 0 0 0 0 0 0 0 0 0 0 0 0 0 0 0 0 0 0 0 0 0 0 0 0 0 0 0 0 0 0 0 0 0 0 0 0 0 0 0 0 0 0 0 0 0 0 0 0 0 0 0 0 0 0 0 0 0 0 0 0 0 0 0 0 0 0 0 0 0 0 0 0 0 0 0 0 0 0 0 0 0 0 0 0 0 0 0 0 0 0 0 0 0 0
0 0 0 0 0 0 0 0 0 0 0 0 0 0 0 0 0 0 0 0 0 0 0 0 0 0 0 0 0 0 0 0 0 0 0 0 0 0 0 0 0 0 0 0 0 0 0 0 0 0 0 0 0 0 0 0 0 0 0 0 0 0 0 0 0 0 0 0 0 0 0 0 0 0 0 0.124941371059272 0 0 0 0 0 0.364758637897039 0 0.13817156715667 0 0 0 0 0 0 0 0 0 0 0 0 0 0.149466761698531 0.0752184811293743 0 0 0 0 0 0 0 0 0 0 0 0 0 0 0 0 0 0 0 0 0 0 0 0 0 0 0 0 0 0 0 0 0 0 0 0 0 0.0200474742651699 0 0 0 0 0 0 0 0 0 0 0 0 0 0 0 0 0 0 0 0 0 0 0 0 0 0 0 0 0 0 0 0 0 0 0 0 0 0 0 0 0 0 0 0 0 0 0 0 0 0 0 0 0 0 0 0 0 0 0 0 0 0 0 0 0 0 0 0 0 0 0 0 0 0 0 0 0 0 0 0 0 0 0 0 0 0 0 0 0 0 0 0 0 0 0.127395706793945 0 0 0 0 0 0 0 0 0 0 0 0 0 0 0 0 0 0 0 0 0 0 0 0 0 0 0 0 0 0 0 0 0 0 0 0 0 0 0 0 0 0 0 0 0 0 0 0 0 0 0 0 0 0 0 0 0 0 0 0 0 0 0 0 0 0 0 0 0 0 0 0 0 0 0 0 0 0 0 0 0 0 0 0 0 0 0
0 0 0 0 0 0 0 0 0 0 0 0 0 0 0 0 0 0 0 0 0 0 0 0 0 0 0 0 0 0 0 0.00547216954821802 0.0644332790696568 0.0110570238306371 0.0427661740399276 0 0 0 0 0 0.00670828406541183 0 0 0 0 0 0 0 0 0 0 0 0 0 0 0 0 0 0 0 0 0 0 0 0 0 0 0 0 0 0 0 0 0 0 0 0 0 0 0 0 0 0 0 0 0.0136745084298344 0.0104602467485998 0 0.015766634925096 0.0295899064657395 0.00793146607875093 0.00473596369389301 0.0133095557952401 0 0.0056380520165393 0 0 0 0 0 0 0.195817092079897 0.0675274160596547 0.133517217206869 0 0 0 0 0 0 0 0 0 0 0 0 0 0 0 0 0 0 0 0 0 0 0 0 0 0 0 0 0 0 0 0 0 0 0 0 0 0 0 0 0 0 0 0 0 0.00616379383996799 0.0492459990388494 0.169486497675819 0.0636568143997836 0.0528359332038982 0 0 0 0 0 0 0 0 0 0 0 0 0 0 0 0 0 0 0 0 0 0 0 0 0 0 0 0 0 0 0 0 0 0 0.0114419805375983 0 0 0 0 0 0 0 0 0 0 0 0 0 0 0 0 0 0 0 0 0 0 0 0 0 0 0 0 0 0 0 0 0 0 0 0 0 0 0 0 0 0 0 0 0 0 0 0 0 0 0 0 0 0 0 0 0 0 0 0 0 0 0 0 0 0 0 0 0 0.00975742319132017 0 0 0 0 0 0 0 0 0 0 0 0 0 0 0 0 0 0 0 0 0 0 0 0 0 0 0 0 0 0 0 0 0 0 0 0 0 0 0 0 0 0 0 0 0 0 0 0 0 0 0 0 0 0 0 0 0 0 0 0.00900656805879799
0 0 0 0 0 0 0 0 0 0 0 0 0 0 0 0 0 0 0 0 0 0 0 0 0 0 0 0 0 0 0 0.0101559453195161 0.0339184500707843 0.00481441432789996 0.0119693317603662 0 0 0 0 0 0.0017706523315586 0 0 0 0 0 0 0 0 0 0 0 0 0 0 0 0 0 0.00543848228612319 0 0 0 0 0 0 0 0 0 0 0 0 0 0 0 0 0 0 0 0 0 0 0 0 0 0 0.00824493568976408 0.00711296568957585 0 0.0461001509947943 0.0726703671053616 0.0249682730812219 0.0213380616235179 0.0675995505347805 0 0.0309500125882222 0 0 0 0 0 0.127893939948181 0 0.045021906284535 0.143890823085588 0 0 0 0 0 0 0 0 0 0 0 0 0 0 0 0 0 0 0 0 0 0 0 0 0 0 0 0 0 0 0 0 0 0 0 0 0 0.0141221073010184 0 0 0 0 0 0 0 0.0317896902213956 0.0242619243243382 0.143312769949441 0.0845417276950987 0.0179998590386094 0 0 0 0 0 0 0 0 0 0 0 0 0 0 0 0 0 0 0 0 0 0 0 0 0 0 0 0 0 0 0 0 0 0 0 0 0 0 0 0 0 0 0 0 0 0 0 0 0 0 0 0 0 0 0 0 0 0 0 0 0 0 0 0 0 0 0 0 0 0 0 0 0 0 0 0 0 0 0 0 0 0 0 0 0 0 0 0 0 0 0 0 0 0 0 0 0 0 0 0 0 0 0 0 0.00835980053534025 0 0 0 0 0 0 0 0 0 0 0 0 0 0 0 0 0 0 0 0 0 0 0 0 0 0 0 0 0 0 0 0 0 0 0 0 0 0 0 0 0 0.00474295930409567 0 0 0 0 0.00701089890887326 0 0 0 0 0 0 0 0 0 0 0 0 0
0 0 0 0 0 0 0 0 0 0 0 0 0 0 0 0 0 0 0 0 0.000701460270817159 0 0 0 0 0 0 0 0 0 0 0 0.00518680011514023 0 0 0 0 0 0 0 0 0 0 0 0 0 0 0 0 0 0 0 0 0 0 0 0 0 0.00306952893288809 0 0 0 0 0 0 0 0 0 0 0 0 0 0.00138741944602747 0 0 0 0 0 0 0 0.00182125893520995 0 0 0 0 0.0258444483202791 0.0218024169155747 0 0.056623330483477 0.166139217302368 0.0948729789890068 0.0607570183986346 0.0843211095541529 0 0.026566099565711 0.00352922171849487 0 0 0 0 0.0213265527339346 0.0217703313476864 0 0.217873240112795 0 0 0 0 0 0 0 0 0 0 0 0 0 0 0 0 0 0 0 0 0 0 0 0 0 0 0 0 0 0 0 0 0 0 0 0 0 0.00313475318782451 0.0165190989008726 0.048571871619706 0 0 0 0 0.00227093164427033 0.0410380488436008 0.0038953814201911 0.0328359860676653 0.0288995550275013 0.0032051038999346 0 0 0 0 0 0 0 0 0 0 0 0 0 0 0 0 0 0 0 0 0 0 0 0 0 0 0 0 0 0 0 0 0 0 0 0 0 0 0 0 0 0 0 0 0 0 0 0 0 0 0 0 0 0 0 0 0 0 0 0 0 0 0 0 0 0 0 0 0 0 0 0 0 0 0 0 0 0 0 0 0 0 0 0 0 0 0 0 0 0 0 0 0 0 0 0 0 0 0 0 0 0 0 0 0 0 0 0 0 0 0 0 0 0 0 0 0 0 0 0 0 0 0 0 0 0 0 0 0 0 0 0 0 0 0 0 0 0 0 0 0 0 0 0 0 0 0.00122051859936498 0.00379009139495762 0 0 0 0 0 0 0 0 0 0 0 0 0 0.00102622625191276 0 0 0
0 0 0 0 0 0 0 0 0 0 0 0 0 0 0 0 0 0 0 0 0 0 0 0 0 0 0 0 0 0 0 0 0.0106333316840459 0 0 0 0 0 0 0 0 0 0 0 0 0 0 0 0 0 0 0 0 0 0 0 0 0 0.00215901334658975 0 0 0 0 0 0 0 0 0 0 0 0 0 0.000844937732271817 0 0 0 0 0 0 0 0 0 0 0 0 0.0220984262678231 0.0176689119415159 0 0.052342471496095 0.12262085615274 0.0322308456319221 0.0180604294888176 0.081905403742357 0 0.0493865873149862 0.00236229997856828 0 0 0 0 0.0351689150810608 0.0580303815572296 0.181712608124216 0 0 0 0 0 0 0 0 0 0 0 0 0 0 0 0 0 0 0 0 0 0 0 0 0 0 0 0 0 0 0 0 0 0 0 0 0.00119846880022147 0 0.0186737508557715 0.00853740623979623 0.0531842991106834 0 0 0 0 0.00392949475470589 0.0812560285796743 0.0094123677165847 0.0582942412185867 0.0581858661372212 0.00814994049661599 0 0 0 0 0 0 0 0 0 0 0 0 0 0 0 0 0 0 0 0 0 0 0 0 0 0 0 0 0 0 0 0 0 0 0 0 0 0 0 0 0 0 0 0 0 0 0 0 0 0 0 0 0 0 0 0 0 0 0 0 0 0 0 0 0 0 0 0 0 0 0 0 0 0 0 0 0 0 0 0 0 0 0 0 0 0 0 0 0 0 0 0 0 0 0 0 0 0 0 0 0 0 0 0 0 0 0 0 0 0 0 0 0 0 0 0 0 0 0 0 0 0 0 0 0 0 0 0 0 0 0 0 0 0 0 0 0 0 0 0 0 0 0 0 0 0 0.00282930298162256 0.00674285283881942 0 0 0 0 0 0 0 0 0 0 0 0 0 0.00238056072945768 0 0 0
0 0 0 0 0 0 0 0 0 0 0 0 0.0814077507634611 0 0 0 0 0 0 0 0 0 0 0 0 0 0 0 0 0 0 0 0 0 0 0 0 0 0 0 0 0 0 0 0 0 0 0 0 0 0 0 0 0 0 0 0 0 0 0 0 0 0 0 0 0 0 0 0 0 0 0 0 0 0 0 0 0 0 0 0 0 0 0 0 0 0 0 0 0 0 0 0 0 0 0 0 0 0 0 0 0 0 0 0 0 0.0759274576673075 0 0 0.236204820954789 0 0 0 0 0.0708968919248239 0.362053280887133 0 0 0.0815909920701315 0 0 0 0 0 0 0 0 0 0 0 0 0 0 0 0 0 0 0 0 0 0 0 0 0 0 0 0 0 0 0 0 0 0 0 0 0 0 0 0 0 0 0 0 0 0 0 0 0 0 0 0 0 0 0 0 0 0.0410545810926769 0 0 0 0 0 0 0 0 0 0 0 0 0 0 0 0 0 0 0 0 0 0 0 0 0 0 0 0 0 0 0 0 0 0 0 0 0 0 0 0 0 0 0 0 0 0 0 0 0 0 0 0 0 0 0 0 0 0 0 0 0 0 0 0 0 0 0 0 0 0 0 0 0 0 0 0 0 0 0 0 0 0 0 0 0 0 0 0.0181103511120399 0 0 0 0 0 0 0 0 0 0 0 0 0 0 0.032753873527637 0 0 0 0 0 0 0 0 0 0 0 0 0 0 0 0 0 0 0 0 0 0 0 0 0 0 0 0 0 0 0 0 0 0 0 0 0 0 0
0 0 0 0 0 0 0 0 0 0 0 0 0 0 0 0 0 0 0 0 0 0 0 0 0 0 0 0.0113544682476205 0 0 0 0 0 0 0 0 0 0 0 0 0 0 0 0 0.00610780858280604 0 0 0 0 0 0 0 0 0.0225272110948245 0 0 0 0 0 0 0 0 0 0 0 0.0307953172736514 0 0 0 0 0 0 0 0 0 0 0 0 0 0 0 0 0 0 0 0 0.006390748618157 0 0 0 0 0 0 0 0 0 0 0 0 0 0 0 0 0 0 0 0 0.236616073651932 0.037520357944892 0 0 0 0.0197947177173442 0 0 0 0 0 0 0 0 0.202917437928959 0 0.360642491210937 0 0 0 0 0.0131477708415698 0 0 0 0 0 0 0 0 0 0 0 0 0 0 0 0 0 0 0 0 0 0 0 0 0 0 0 0 0 0 0 0 0 0 0 0 0 0 0 0 0 0 0 0 0 0 0 0 0 0 0 0 0 0 0 0 0 0 0 0 0 0 0 0 0 0 0 0 0 0 0 0 0 0 0 0 0 0 0 0 0 0 0 0 0 0 0 0 0 0 0 0 0 0 0 0 0 0 0 0 0 0 0 0 0 0 0 0 0 0 0 0 0 0 0 0 0 0 0 0 0 0 0 0 0 0 0 0 0 0 0 0 0 0 0 0 0 0 0 0 0 0 0.0180124571904101 0 0 0 0 0 0 0 0 0 0.0275573051531442 0 0.00661583454375238 0 0 0 0 0 0 0 0 0 0 0 0 0 0 0 0 0 0 0 0 0 0 0 0 0 0 0 0 0 0 0 0 0 0 0
0 0 0.0098580112915306 0 0 0 0 0 0 0 0 0 0 0 0 0 0 0.0404389718613515 0 0 0 0 0 0 0 0 0 0 0 0 0 0 0 0 0 0 0 0 0 0 0 0 0 0 0 0 0 0 0 0 0 0 0 0 0 0 0 0 0 0 0 0 0 0 0 0 0 0 0 0 0 0 0 0 0 0 0 0 0 0 0 0 0 0 0 0 0 0 0 0 0 0 0 0 0 0 0 0 0 0 0 0 0 0 0.0298799679061376 0 0 0 0 0.0628186163979357 0 0 0.0715473092172149 0 0 0.202386899312208 0.248251200143947 0 0 0 0 0 0 0 0 0 0 0 0 0 0 0 0 0 0 0 0 0 0 0 0 0 0 0 0 0 0 0 0 0 0 0 0 0 0 0 0 0 0 0 0 0 0 0 0 0 0 0.0766583578848819 0 0 0 0 0 0 0 0 0 0 0 0 0 0 0 0 0 0 0 0 0 0 0 0 0 0 0 0 0 0 0 0 0 0 0 0 0 0 0 0 0 0 0 0 0 0 0 0 0 0 0 0 0 0 0 0 0 0 0 0 0 0 0 0 0 0 0 0 0 0 0 0 0 0 0 0 0 0 0 0 0 0 0 0 0 0 0 0 0 0 0 0 0 0 0 0.0343112428130666 0 0 0 0 0 0 0 0 0 0 0.119708610240806 0 0 0 0.0521360959119264 0.0520047170189936 0 0 0 0 0 0 0 0 0 0 0 0 0 0 0 0 0 0 0 0 0 0 0 0 0 0 0 0 0 0 0 0 0 0 0 0 0 0 0
0 0 0 0 0 0 0 0 0 0 0 0 0 0 0 0 0 0 0 0 0 0 0 0 0 0 0 0 0 0 0 0 0 0 0 0 0 0 0 0 0 0 0 0 0.0224465772624582 0 0 0 0 0 0 0 0 0.0864338115030321 0 0 0 0 0 0 0 0 0 0 0 0.0643652262925145 0 0 0 0 0 0 0 0 0 0 0 0 0 0 0 0 0 0 0 0 0 0 0 0 0 0 0 0 0 0 0 0 0 0 0 0 0 0 0 0.434998543796198 0 0 0.140910049615542 0 0 0 0 0 0 0 0.0551147523401286 0 0 0.0395063681046868 0 0 0 0 0 0 0 0 0 0 0 0 0 0 0 0 0 0 0 0 0 0 0 0 0 0 0 0 0 0 0 0 0 0 0 0 0 0 0 0 0 0 0 0 0 0 0 0 0 0 0 0 0 0 0 0 0 0 0 0 0 0 0 0 0 0 0 0 0 0 0 0 0 0 0 0 0 0 0 0 0 0 0 0 0 0 0 0 0 0 0.00801438193459836 0 0 0 0 0 0 0 0 0 0 0 0 0 0 0 0 0 0 0 0 0 0 0 0 0 0 0 0 0 0 0 0 0 0 0 0 0 0 0 0 0 0 0 0 0 0 0 0 0 0 0 0 0 0 0 0.0340006749240153 0 0 0.00888080160320359 0.0290640540262969 0.0324298492519059 0 0 0 0 0 0 0 0 0 0.0334551381041453 0 0.0103797712412744 0 0 0 0 0 0 0 0 0 0 0 0 0 0 0 0 0 0 0 0 0 0 0 0 0 0 0 0 0 0 0 0 0 0 0
0 0 0 0 0 0 0 0 0 0 0 0 0 0 0 0 0 0 0 0 0 0 0 0 0 0 0.014113267028573 0 0 0 0 0 0 0 0 0 0 0 0 0 0 0 0 0 0 0 0 0 0 0 0 0 0 0 0 0 0 0 0 0.00898578744999579 0 0 0 0 0 0 0.0534435211444071 0 0 0 0 0 0 0 0 0 0 0 0 0 0 0 0 0 0 0 0 0 0 0 0 0 0 0 0 0 0 0 0 0 0 0 0 0 0 0.0396445894617383 0 0.0809870090449259 0 0 0 0 0 0 0 0 0.0242721976296357 0.0716505680122363 0 0.0173737835664761 0 0 0 0 0 0 0 0 0 0 0 0 0 0 0 0 0 0 0 0 0 0 0 0 0 0 0 0 0 0 0 0 0 0 0 0 0 0 0 0 0 0 0 0 0 0.0105061768475458 0 0 0 0 0 0 0.025294955007857 0.0778069845957017 0 0 0.0232291405408678 0 0 0 0 0 0 0 0 0 0 0 0 0 0 0 0 0 0 0 0 0 0 0 0 0 0 0 0 0 0 0 0 0 0.0155750885454495 0 0 0 0 0 0 0 0 0 0 0 0 0 0 0 0 0 0 0 0 0 0 0 0 0 0 0 0 0 0 0 0 0 0 0 0 0 0 0 0 0 0 0 0 0 0 0 0 0 0 0 0 0.0133964216635428 0 0.00911141705076629 0.0835076892721744 0 0 0.0263789379822864 0.116107998372954 0.136342814625884 0 0 0 0 0 0.0112404395416186 0 0.0284476674396062 0 0.0522092952212637 0.0391792520243457 0.0211949979301476 0 0 0 0 0 0 0 0 0 0 0 0 0 0 0 0 0 0 0 0 0 0 0 0 0 0 0 0 0 0 0 0 0 0 0
0.0243047916835155 0 0 0 0 0 0 0 0 0 0.0409090553088875 0 0 0 0 0 0 0 0.0345028546783765 0 0 0 0 0 0 0 0 0 0 0.0210449874838961 0 0 0 0 0 0 0 0 0 0 0 0 0 0 0 0 0 0 0 0 0 0 0 0 0 0 0 0 0 0 0 0 0 0 0 0 0 0.309074610720513 0 0 0 0 0 0 0 0 0 0 0 0 0 0 0 0 0 0 0.00946183900402453 0 0 0 0 0 0 0 0 0 0 0 0 0 0 0 0 0 0.138674094324112 0 0.0937159860802189 0 0 0 0 0 0.0297188057864677 0 0 0.0922315635702942 0 0 0 0 0 0 0 0 0 0 0 0 0 0 0 0 0 0 0 0 0 0 0 0 0 0 0 0 0 0 0 0 0 0 0 0 0 0 0 0 0 0 0 0 0 0 0 0 0 0 0 0.0484268040223973 0 0 0 0 0 0 0 0 0.08646735631869 0 0 0 0 0 0 0 0 0 0 0 0 0 0 0 0 0 0 0 0 0 0 0 0 0 0 0 0 0 0 0 0 0 0 0 0 0 0 0 0 0 0 0 0 0 0 0 0 0 0 0 0 0 0 0 0 0 0 0 0 0 0 0 0 0 0 0 0 0 0 0 0 0 0 0 0 0 0 0 0 0 0 0 0 0 0 0 0.0324589648462377 0 0 0 0 0 0 0 0 0 0 0 0 0 0 0.0390082861723695 0 0 0 0 0 0 0 0 0 0 0 0 0 0 0 0 0 0 0 0 0 0 0 0 0 0 0 0 0 0 0 0 0 0 0 0 0 0 0
0 0 0 0 0 0 0 0 0 0 0 0 0 0 0 0 0 0 0 0 0 0 0 0 0 0 0 0 0 0 0 0 0 0 0 0 0 0 0 0 0 0 0 0 0 0 0 0 0 0 0 0 0 0 0 0 0 0 0 0 0 0 0 0 0 0 0 0 0 0 0 0 0 0 0 0 0.033466241997445 0 0 0 0 0 0 0 0 0 0 0 0 0 0 0 0 0 0 0 0 0 0 0 0 0 0 0 0 0 0 0 0 0 0 0.0811968040231252 0 0 0 0 0 0 0 0 0 0 0 0 0.553111551342817 0.311205533649918 0 0 0 0 0 0 0 0 0 0 0 0 0 0 0 0 0 0 0 0 0 0 0 0 0 0 0 0 0 0 0 0 0 0 0 0 0 0 0 0 0 0 0 0 0 0 0 0 0 0 0 0 0 0 0 0 0 0 0 0 0 0 0 0 0 0 0 0 0 0 0 0 0 0 0 0 0 0 0 0 0 0 0 0 0 0 0 0 0 0 0 0 0 0 0 0 0 0 0 0 0 0 0 0 0 0 0 0 0 0 0 0 0 0 0 0 0 0 0 0 0 0 0 0 0 0 0 0 0 0 0 0 0 0 0 0 0 0 0 0 0 0 0 0 0 0 0 0 0 0 0 0 0 0.0210198689866943 0 0 0 0 0 0 0 0 0 0 0 0 0 0 0 0 0 0 0 0 0 0 0 0 0 0 0 0 0 0 0 0 0 0 0 0 0 0 0
0 0 0 0 0 0 0 0 0 0 0 0 0 0 0 0 0 0 0.0524899505966189 0 0 0 0 0 0 0 0 0 0 0 0 0 0 0 0 0 0 0 0 0 0 0 0 0 0 0 0 0 0 0 0 0 0 0 0 0 0 0 0 0 0 0 0 0 0 0 0 0.263713985363124 0.170699759697679 0.233410559649907 0 0 0 0 0 0 0 0 0 0 0 0 0 0 0 0 0 0 0 0 0 0 0 0 0 0 0 0 0 0 0 0 0 0 0 0 0 0 0 0 0.0422635905993758 0 0.0234628400557096 0.0298377020684678 0 0 0 0 0 0 0 0 0 0 0.0953722833430037 0.0243863046060072 0 0 0 0 0 0 0 0 0 0 0 0 0 0 0 0 0 0 0 0 0 0 0 0 0 0 0 0 0 0 0 0 0 0 0 0 0 0 0 0 0 0 0 0 0 0 0 0 0 0.0193148542324117 0.0238636198603773 0 0 0 0 0 0 0 0 0 0 0 0 0 0 0 0 0.0108885296419542 0 0 0 0 0 0 0 0 0 0 0 0 0 0 0 0 0 0 0 0 0 0 0 0 0 0 0 0 0 0 0 0 0 0 0 0 0 0 0 0 0 0 0 0 0 0 0 0 0 0 0 0 0 0 0 0 0 0 0 0 0 0 0 0 0 0 0 0 0 0 0 0 0 0 0 0 0 0 0 0 0 0 0 0 0 0.010296020285364 0 0 0 0 0 0 0 0 0 0 0 0 0 0 0 0 0 0 0 0 0 0 0 0 0 0 0 0 0 0 0 0 0 0 0 0 0 0 0
0 0 0 0 0 0 0 0 0 0 0 0 0 0 0 0 0 0 0 0 0 0 0 0 0 0 0 0 0 0.0341200526034944 0 0 0 0 0 0 0 0 0 0 0 0 0 0 0 0 0 0 0 0 0 0 0 0 0 0 0 0 0 0 0 0 0 0 0 0 0 0 0 0 0 0 0 0 0 0 0 0 0 0 0.0501698067788421 0 0 0 0 0 0.0148789988170198 0 0 0 0 0 0 0 0 0 0 0 0 0 0 0 0 0 0 0.074889641652154 0.141857258101871 0 0 0.0394970170424041 0 0.0361686685983212 0 0 0 0.0971552251706007 0 0 0 0 0 0.511263331235293 0 0 0 0 0 0 0 0 0 0 0 0 0 0 0 0 0 0 0 0 0 0 0 0 0 0 0 0 0 0 0 0 0 0 0 0 0 0 0 0 0 0 0 0 0 0 0 0 0 0 0 0 0 0 0 0 0 0 0 0 0 0 0 0 0 0 0 0 0 0 0 0 0 0 0 0 0 0 0 0 0 0 0 0 0 0 0 0 0 0 0 0 0 0 0 0 0 0 0 0 0 0 0 0 0 0 0 0 0 0 0 0 0 0 0 0 0 0 0 0 0 0 0 0 0 0 0 0 0 0 0 0 0 0 0 0 0 0 0 0 0 0 0 0 0 0 0 0 0 0 0 0 0 0 0 0 0 0 0 0 0 0 0 0 0 0 0 0 0 0 0 0 0 0 0 0 0 0 0 0 0 0 0 0 0 0 0 0 0 0 0 0 0 0 0 0 0
0.0140285431319626 0 0 0 0 0 0 0 0 0 0.0309170740038473 0 0 0 0 0 0 0 0 0 0 0 0 0 0 0 0 0 0 0.0473562563749817 0 0 0 0 0 0 0 0 0 0 0 0 0 0 0 0 0 0 0 0 0.0220860137268788 0 0 0 0 0 0 0 0 0 0 0 0 0 0 0 0 0 0 0 0 0 0 0.0219728684969239 0 0 0.0233839732926069 0 0 0 0 0 0.00639594796852743 0 0 0 0 0 0 0 0 0 0 0 0 0 0 0 0 0 0 0 0 0 0 0 0 0 0 0 0 0.0258895542769938 0 0 0 0 0 0 0 0 0 0.384324959548249 0 0 0.0493260080688196 0.337390791517355 0 0 0 0 0 0 0 0 0 0 0 0 0 0 0 0 0 0 0 0 0 0 0 0 0 0 0 0 0 0 0 0 0 0 0 0 0 0 0.0130840899544644 0 0.00864043676238212 0 0 0 0 0 0 0 0 0 0 0 0 0 0 0 0 0 0 0 0 0 0 0 0 0 0 0 0 0 0 0 0 0 0 0 0 0 0 0 0 0 0 0 0 0 0 0 0 0 0 0 0 0 0 0 0 0 0 0 0 0 0 0 0 0 0 0 0 0 0 0 0 0 0 0 0.0152034828760078 0 0 0 0 0 0 0 0 0 0 0 0 0 0 0 0 0 0 0 0 0 0 0 0 0 0 0 0 0 0 0 0 0 0 0 0 0 0 0 0 0 0 0 0 0 0 0 0 0 0 0 0 0 0 0 0 0 0 0 0 0 0 0 0 0 0 0 0 0 0 0 0 0 0 0 0
0 0 0 0 0 0 0 0 0 0 0 0 0.384124043260922 0 0 0 0 0 0 0 0 0 0.0292479758224751 0 0 0 0.00686076431338568 0 0 0 0 0 0 0 0 0 0 0 0 0 0.00661530328079552 0 0 0 0 0 0 0 0 0 0 0 0 0 0 0.0794972628528117 0 0 0 0 0 0 0 0 0 0 0 0 0 0 0 0 0 0 0 0 0 0 0 0 0 0 0 0 0 0 0 0 0 0 0 0 0 0 0 0 0 0 0 0 0 0 0 0 0.0181901231678611 0 0 0 0 0 0 0 0 0 0 0.123303306814001 0.0459634303476984 0 0.199734636886554 0 0.0145640269494971 0 0 0 0 0 0 0 0 0 0 0 0 0 0 0 0 0 0 0 0 0 0 0 0 0 0 0 0 0 0 0 0 0 0 0 0 0 0 0 0 0 0 0 0 0 0 0.0569288357443349 0 0 0 0 0 0 0 0 0 0 0 0 0 0 0 0 0 0 0 0 0 0 0 0 0 0 0 0 0 0 0 0 0 0 0 0 0 0 0 0 0 0 0 0 0 0 0 0 0 0 0 0 0 0 0 0 0 0 0 0 0 0 0 0 0 0 0 0 0 0 0 0 0 0 0 0 0 0 0 0 0 0 0 0 0 0 0 0 0 0 0 0 0 0.00705939949057866 0.00370019972648011 0 0.0242106913426058 0 0 0 0 0 0 0 0 0 0 0 0 0 0 0 0 0 0 0 0 0 0 0 0 0 0 0 0 0 0 0 0 0 0 0 0 0 0 0 0 0 0 0 0 0 0 0 0 0 0 0 0 0 0
0 0 0 0 0 0 0 0 0 0 0 0 0.0276362037228496 0 0 0 0 0 0 0 0 0 0 0 0 0 0.0556326138998773 0 0 0 0 0 0 0 0 0 0 0 0 0 0 0 0 0 0 0 0 0 0 0 0 0 0 0 0 0.0345981516374691 0 0 0 0 0 0 0 0 0 0 0 0 0 0 0 0 0 0 0 0 0 0 0 0 0 0 0 0 0 0 0 0 0 0 0 0 0 0 0 0 0 0 0 0 0 0 0 0 0.083324551649373 0 0.118359092495074 0 0 0.0361554264553662 0 0 0.0286567632936272 0 0.110602967335937 0 0.17276012332422 0.0235914881925667 0.074124333971804 0 0 0 0 0 0 0 0 0 0 0 0 0 0 0 0 0 0 0 0 0 0 0 0 0 0 0 0 0 0 0 0 0 0 0 0 0 0 0 0 0 0 0 0 0 0 0 0 0.124857759091632 0 0 0 0 0 0 0 0 0 0 0 0 0 0 0 0 0 0 0 0 0 0 0 0 0 0 0 0 0 0 0 0 0 0 0 0 0 0 0 0 0 0 0 0 0 0 0 0 0 0 0 0 0 0 0 0 0 0 0 0 0 0 0 0 0 0 0 0 0 0 0 0 0 0 0 0 0 0 0 0 0 0 0 0 0 0 0 0 0 0 0 0 0 0 0.0123119702543309 0.0298811463656642 0.0269069081599977 0 0 0 0 0 0 0 0 0 0.0216629931621884 0 0 0 0.0108018518964158 0.00813565509160741 0 0 0 0 0 0 0 0 0 0 0 0 0 0 0 0 0 0 0 0 0 0 0 0 0 0 0 0 0 0 0 0 0 0 0 0 0 0 0
0 0 0 0 0 0 0 0 0 0 0 0 0 0 0 0 0 0.00773017528815474 0 0 0 0 0 0 0 0 0 0 0 0 0 0 0 0 0 0 0 0 0 0 0 0 0 0 0 0 0 0 0 0 0 0 0 0 0 0 0 0 0 0 0 0 0 0 0 0 0 0 0 0 0 0 0 0 0 0 0 0 0 0 0 0 0 0 0 0 0 0 0 0 0 0 0 0 0 0 0 0 0 0 0 0 0 0 0 0 0.218242065145451 0.0502904579139178 0.0385348290789111 0 0 0 0 0 0.0619772588741753 0.259699660235383 0 0 0 0.0623650437914761 0 0 0 0 0 0 0 0 0 0 0 0 0 0 0 0 0 0 0 0 0 0 0 0 0 0 0 0 0 0 0 0 0 0 0 0 0 0 0 0 0 0 0 0 0 0 0 0.0920373608569231 0 0 0 0 0 0 0 0 0 0 0 0 0 0 0 0 0 0 0 0 0 0 0 0 0 0 0 0 0 0 0 0 0 0 0 0 0 0 0 0 0 0 0 0 0 0 0 0 0 0 0 0 0 0 0 0 0 0 0 0 0 0 0 0 0 0 0 0 0 0 0 0 0 0 0 0 0 0 0 0 0 0 0 0 0 0 0 0 0 0 0 0 0 0 0.008757646686853 0.0454931403508156 0.0147470608645288 0 0 0 0 0 0 0 0 0 0.0713605246781582 0 0 0 0.0384571537275641 0.0303076225076879 0 0 0 0 0 0 0 0 0 0 0 0 0 0 0 0 0 0 0 0 0 0 0 0 0 0 0 0 0 0 0 0 0 0 0 0 0 0 0
0 0 0 0 0 0 0 0 0 0 0 0 0 0 0 0 0 0 0 0 0 0 0 0 0 0 0.0596806405814528 0 0 0 0 0 0 0 0 0 0 0 0 0 0 0 0 0 0 0 0 0 0 0 0 0 0 0 0 0 0 0 0 0 0 0 0 0 0 0 0 0 0 0 0 0 0 0 0 0 0 0 0 0 0 0 0 0 0 0 0 0 0 0 0 0 0 0 0 0 0 0 0 0 0 0 0 0 0 0 0 0 0.157333483468433 0 0 0 0 0 0 0.0490501564714169 0 0 0 0.0793507833613568 0 0 0 0 0 0 0 0 0 0 0 0 0 0 0 0 0 0 0 0 0 0 0 0 0 0 0 0 0 0 0 0 0 0 0 0 0 0 0 0 0 0 0 0 0.034163282370142 0.0728161076230218 0.00923572214802033 0 0 0 0 0 0 0 0 0 0.0501021481081062 0 0 0 0 0 0 0 0 0 0 0 0 0 0 0 0 0 0 0 0 0 0 0 0 0 0 0 0 0 0 0 0 0 0 0 0 0 0 0 0 0 0 0 0 0 0 0 0 0 0 0 0 0 0 0 0 0 0 0 0 0 0 0 0 0 0 0 0 0 0 0 0 0 0 0 0 0 0 0 0 0 0 0 0 0 0 0.138510139296308 0 0 0.052273003290853 0 0 0.0132019630121957 0.0599751741325322 0 0 0 0.0279896888429776 0 0 0.0148486710251334 0.0161133550041265 0.0928134363006268 0 0 0.0293796703139648 0.0431625746493325 0 0 0 0 0 0 0 0 0 0 0 0 0 0 0 0 0 0 0 0 0 0 0 0 0 0 0 0 0 0 0 0 0 0 0
0 0 0 0 0 0 0 0 0 0 0 0 0.332725332198763 0 0 0 0 0 0 0 0 0 0.0503499525214066 0 0 0 0.0196533874328531 0 0 0 0 0 0 0 0 0 0 0 0 0 0.00911266058560895 0 0 0 0 0 0 0 0 0 0 0 0 0 0 0 0 0 0 0 0 0 0 0 0 0 0 0 0 0 0 0 0 0 0 0 0 0 0 0 0 0 0 0 0 0 0 0 0 0 0 0 0 0 0 0 0 0 0 0 0 0 0 0 0.0347737103308808 0 0 0 0 0 0 0 0 0 0.331782717022459 0.137267942555843 0 0 0 0 0 0 0 0 0 0 0 0 0 0 0 0 0 0 0 0 0 0 0 0 0 0 0 0 0 0 0 0 0 0 0 0 0 0 0 0 0 0 0 0 0 0 0 0 0 0 0 0.0476515730538351 0 0 0 0 0 0 0 0 0 0 0 0 0 0 0 0 0 0 0 0 0 0 0 0 0 0 0 0 0 0 0 0 0 0 0 0 0 0 0 0 0 0 0 0 0 0 0 0 0 0 0 0 0 0 0 0 0 0 0 0 0 0 0 0 0 0 0 0 0 0 0 0 0 0 0 0 0 0 0 0 0 0 0 0 0 0 0 0 0 0 0 0 0 0 0.00794903529556634 0.0149447633603987 0.0137889256423847 0 0 0 0 0 0 0 0 0 0 0 0 0 0 0 0 0 0 0 0 0 0 0 0 0 0 0 0 0 0 0 0 0 0 0 0 0 0 0 0 0 0 0 0 0 0 0 0 0 0 0 0 0 0
0 0 0 0 0 0 0 0 0 0 0 0 0.0724128542838505 0 0 0 0 0 0 0 0 0 0 0 0 0 0 0 0 0 0 0 0 0 0.0347736162288581 0 0 0 0 0 0 0 0 0 0 0 0 0 0 0 0 0 0 0 0 0 0 0 0 0 0 0 0 0 0 0 0 0 0 0 0 0 0 0 0 0 0 0 0 0 0 0 0 0 0 0 0 0 0 0 0 0 0 0 0 0 0 0 0 0 0 0 0 0 0 0 0 0.0559512382814754 0.0428118121487079 0 0 0 0 0 0 0 0.0967979362895528 0.0890469198980308 0 0 0 0 0 0 0 0 0 0 0 0 0 0 0 0 0 0 0 0 0 0 0 0 0 0 0 0 0 0 0 0 0 0 0 0 0 0 0 0 0 0 0 0 0 0 0 0 0 0.121682340872223 0 0 0 0 0 0 0 0 0 0 0 0 0 0 0 0 0 0 0 0.0201132649124247 0 0 0 0 0 0 0 0 0 0 0 0 0 0 0 0 0 0 0 0 0 0 0 0 0 0 0 0 0 0 0 0 0 0 0 0 0 0 0 0 0 0 0 0 0 0 0 0 0 0 0 0 0 0 0 0 0 0 0 0 0 0 0 0 0 0 0 0 0 0 0 0 0 0 0 0.190134718007542 0 0.0156628581031858 0 0 0 0 0.0264707611387265 0 0 0 0.0912005272894089 0 0 0 0.0632804844280316 0.0640256412991643 0 0 0 0.0156350268188185 0 0 0 0 0 0 0 0 0 0 0 0 0 0 0 0 0 0 0 0 0 0 0 0 0 0 0 0 0 0 0 0 0 0 0
0 0 0 0 0 0 0 0 0 0 0 0 0.0386369166546058 0 0 0 0 0 0 0 0 0 0.226404606710212 0 0.112627187044204 0.0186129794154839 0.0562729857774025 0 0 0 0 0 0 0 0 0 0 0 0 0 0.00680290130611619 0 0 0 0 0 0 0 0.118814093039729 0 0 0 0 0 0 0 0 0 0 0 0 0 0 0 0 0 0 0 0 0 0 0 0 0 0.0051611364863221 0 0 0 0 0 0 0 0 0 0 0 0 0 0 0 0 0 0 0 0 0 0 0 0 0 0 0 0 0 0 0 0 0 0 0 0 0 0 0 0.00960763651158744 0 0 0 0 0 0 0 0 0 0 0 0 0 0.0104468910723668 0 0 0 0 0 0 0 0 0 0 0 0 0 0 0 0 0 0 0 0 0 0 0 0 0 0 0 0 0 0 0 0 0 0 0 0 0 0 0 0 0.0212736134461535 0 0 0 0.0396094077823067 0 0 0 0 0 0 0 0 0 0 0 0 0 0.0494385457532858 0 0 0 0 0 0 0 0 0 0 0 0 0 0 0 0 0 0 0 0 0 0 0 0 0 0 0 0 0 0 0 0 0 0 0 0 0 0 0 0 0 0 0 0 0 0 0 0 0 0 0 0 0 0 0 0 0 0 0 0 0 0 0 0 0 0 0 0 0 0 0 0 0 0 0 0.0414471548218049 0 0.201578573505788 0 0 0 0 0.0432653706726321 0 0 0 0 0 0 0 0 0 0 0 0 0 0 0 0 0 0 0 0 0 0 0 0 0 0 0 0 0 0 0 0 0 0 0 0 0 0 0 0 0 0 0 0 0 0 0 0
0.0305307282726042 0 0 0 0 0 0 0 0 0 0.0442555443460069 0 0 0 0 0 0 0 0 0 0 0 0 0 0 0 0 0 0 0.0802909661045144 0.0153813521251741 0 0 0 0 0 0 0 0 0 0 0 0 0 0 0 0 0 0 0 0 0 0 0 0 0 0 0 0 0 0 0 0 0 0 0 0 0 0 0 0 0 0 0 0 0 0 0 0 0 0.0359220332198046 0 0.00430535187651553 0 0 0 0.0268998857192509 0 0 0 0 0 0 0 0 0.0121147253701411 0 0 0 0 0 0 0 0 0 0.265740079691467 0 0 0 0 0 0 0.176974175026314 0.236350531395404 0 0 0 0 0 0 0 0 0 0.045476820830407 0 0.0257578060223957 0 0 0 0 0 0 0 0 0 0 0 0 0 0 0 0 0 0 0 0 0 0 0 0 0 0 0 0 0 0 0 0 0 0 0 0 0 0 0 0 0 0 0 0 0 0 0 0 0 0 0 0 0 0 0 0 0 0 0 0 0 0 0 0 0 0 0 0 0 0 0 0 0 0 0 0 0 0 0 0 0 0 0 0 0 0 0 0 0 0 0 0 0 0 0 0 0 0 0 0 0 0 0 0 0 0 0 0 0 0 0 0 0 0 0 0 0 0 0 0 0 0 0 0 0 0 0 0 0 0 0 0 0 0 0 0 0 0 0 0 0 0 0 0 0 0 0 0 0 0 0 0 0 0 0 0 0 0 0 0 0 0 0 0 0 0 0 0 0 0 0 0 0 0 0 0 0 0 0 0 0 0 0 0 0 0 0 0 0 0 0 0 0
0 0 0 0 0 0 0 0 0 0 0 0 0 0 0 0 0 0 0 0.0235479702266542 0.0400455550946537 0 0 0 0 0 0 0.0502424125978632 0 0 0 0 0 0 0 0 0 0 0 0 0 0 0 0 0 0.0163740987996597 0 0 0 0 0 0 0 0 0 0 0 0 0 0.140146117138511 0.0195758165113998 0 0 0 0 0 0 0 0 0 0 0 0 0 0 0 0 0 0 0 0 0 0 0 0 0 0 0 0 0 0 0 0 0 0 0 0 0 0 0 0 0 0 0 0 0 0 0 0 0 0 0 0 0 0 0 0 0 0 0 0 0 0 0.127911353555051 0.17530472426026 0 0 0 0 0 0 0 0 0 0 0 0 0 0 0 0 0 0 0 0 0 0 0 0 0 0 0 0 0 0 0 0 0 0 0 0 0 0 0 0 0 0 0 0 0 0 0 0.0508034120124428 0 0 0 0 0 0 0 0 0 0 0 0 0 0 0 0 0 0 0 0 0 0 0 0 0 0 0 0 0 0 0 0 0 0 0 0 0.0176220972626407 0.021196977247762 0 0 0 0 0 0 0 0 0 0 0 0 0 0 0 0 0 0 0 0 0 0 0 0 0 0 0 0 0 0 0 0 0 0 0 0 0 0 0 0 0 0 0 0 0 0 0 0 0 0 0 0 0 0 0 0.0353647698313024 0 0 0.0426496156403252 0.0219691008176118 0.196082724875648 0 0 0 0 0 0 0 0 0 0.0211632541282139 0 0 0 0 0 0 0 0 0 0 0 0 0 0 0 0 0 0 0 0 0 0 0 0 0 0 0 0 0 0 0 0 0 0 0 0 0
0 0 0 0 0 0 0 0 0 0 0 0 0 0 0 0 0 0 0 0 0 0 0 0 0 0 0 0.0283029189457345 0 0 0 0 0 0 0 0 0 0 0 0 0 0 0 0 0 0.0135071753785314 0 0 0 0 0.00760589799053958 0 0 0 0 0 0 0 0 0 0.0135457705199853 0 0 0 0 0 0 0 0 0 0 0 0 0 0 0 0.0105642100238564 0 0 0 0 0 0 0 0 0 0 0 0 0 0 0 0 0 0 0 0 0 0 0 0 0 0 0 0 0.347939443327942 0 0 0 0 0 0 0 0 0 0 0 0 0 0 0 0.0335026512013386 0.0571321481720035 0 0.062950307761109 0.124873663754216 0 0 0 0 0 0 0 0 0 0 0 0 0 0 0 0 0 0 0 0 0 0 0 0 0 0 0 0 0 0 0 0 0 0 0 0 0 0 0 0 0 0 0 0 0 0 0 0.00590879543707224 0 0 0 0 0 0 0 0 0 0 0 0 0 0 0 0 0 0 0 0 0 0 0 0 0 0 0 0 0 0 0 0 0 0 0 0 0.021470097138374 0 0 0 0 0 0 0 0 0 0 0 0 0 0 0 0 0 0 0 0 0 0 0 0 0 0 0 0 0 0 0 0 0 0 0 0 0 0 0 0 0 0 0 0 0 0 0 0 0 0 0 0 0 0 0 0.0532580477762034 0 0 0.038445945332023 0 0.0615285011166825 0 0 0 0 0 0 0 0 0.0271965808051811 0.0729113327587604 0.00596753243180638 0.0133889801286406 0 0 0 0 0 0 0 0 0 0 0 0 0 0 0 0 0 0 0 0 0 0 0 0 0 0 0 0 0 0 0 0 0 0 0
0 0.0155996398317141 0.0053886204390472 0 0 0 0 0 0 0 0 0.0125091207253547 0 0 0 0 0.144119591642374 0 0.139890825147971 0.00743836935213968 0 0 0 0 0 0 0 0 0 0 0 0 0 0 0 0 0 0 0 0 0 0 0 0 0 0 0 0 0 0 0 0 0 0 0 0 0 0 0 0 0 0 0 0 0 0 0 0.0114858926375612 0.0129996998597618 0 0 0 0 0 0 0 0 0 0 0 0 0 0 0 0 0 0 0 0 0 0 0 0 0 0 0 0 0 0 0 0 0 0 0 0 0 0 0 0 0 0.0982737751762907 0.0325551451647719 0 0.019405025828244 0 0 0 0 0 0 0 0 0.0679917567542291 0.0546624434434168 0 0.0468561080019807 0 0 0 0 0 0 0 0 0 0 0 0 0 0 0 0 0 0 0 0 0 0 0 0 0 0 0 0 0 0 0 0 0 0 0 0 0 0 0.0113817899480644 0.0272758611586613 0.00387202369456535 0 0 0 0 0 0.0070433649908681 0 0 0 0.00748011170598961 0 0 0 0 0 0 0 0 0 0 0 0 0 0 0 0 0 0 0 0 0 0 0 0 0 0 0 0 0 0 0 0 0 0.0387291465403735 0 0 0 0 0 0 0 0 0 0 0 0 0 0 0 0 0 0 0 0 0 0 0 0 0 0 0 0 0 0 0 0 0 0 0 0 0 0 0 0 0 0 0 0 0 0 0 0 0 0 0 0 0 0 0 0.0421957978759195 0 0 0.0539455553526689 0.00436075877138178 0.0402498593449721 0 0 0 0 0 0 0 0.0213825118367574 0.0110404795229799 0.0438611963782939 0.00485952042091406 0.0131460084527328 0 0 0 0 0 0 0 0 0 0 0 0 0 0 0 0 0 0 0 0 0 0 0 0 0 0 0 0 0 0 0 0 0 0 0
0 0 0 0 0 0 0 0 0 0 0 0 0 0 0 0 0 0 0 0 0 0 0 0 0 0 0 0 0 0 0 0 0 0 0 0 0 0 0 0 0 0 0 0 0 0 0 0 0 0 0.0273353938841393 0 0 0 0 0 0 0 0 0 0 0 0 0 0 0 0 0 0 0 0 0 0 0.0144895117703916 0 0 0.0495552290616986 0 0 0 0 0 0.0096862719875803 0 0 0 0 0 0 0 0 0 0 0 0 0 0 0 0 0 0 0 0 0 0 0 0 0 0 0 0.128348358462201 0.0193224212798833 0 0.308098495215584 0 0 0 0 0 0 0 0.0382478676073405 0 0.251698213978005 0.108763783978476 0 0 0 0 0 0 0 0 0 0 0 0 0 0 0 0 0 0 0 0 0 0 0 0 0 0 0 0 0 0 0 0 0 0 0 0 0 0 0 0.00972522061750184 0 0.00685548338610785 0 0 0 0 0 0 0 0 0 0 0 0 0 0 0 0 0 0 0 0 0 0 0 0 0 0 0 0 0 0 0 0 0 0 0 0 0 0 0 0 0 0 0 0 0 0 0 0 0 0 0 0 0 0 0 0 0 0 0 0 0 0 0 0 0 0 0 0 0 0 0 0.00957992641580752 0 0 0 0.0182938223552838 0 0 0 0 0 0 0 0 0 0 0 0 0 0 0 0 0 0 0 0 0 0 0 0 0 0 0 0 0 0 0 0 0 0 0 0 0 0 0 0 0 0 0 0 0 0 0 0 0 0 0 0 0 0 0 0 0 0 0 0 0 0 0 0 0 0 0 0 0 0 0 0 0 0 0 0
0 0 0 0 0 0 0 0 0 0 0 0 0 0 0 0 0 0 0 0 0 0 0.217558061062791 0 0.40750560634815 0.29713799469178 0 0 0 0 0 0 0 0 0 0 0 0 0 0 0.0494381499836521 0.0283601879136274 0 0 0 0 0 0 0 0 0 0 0 0 0 0 0 0 0 0 0 0 0 0 0 0 0 0 0 0 0 0 0 0 0 0 0 0 0 0 0 0 0 0 0 0 0 0 0 0 0 0 0 0 0 0 0 0 0 0 0 0 0 0 0 0 0 0 0 0 0 0 0 0 0 0 0 0 0 0 0 0 0 0 0 0 0 0 0 0 0 0 0 0 0 0 0 0 0 0 0 0 0 0 0 0 0 0 0 0 0 0 0 0 0 0 0 0 0 0 0 0 0 0 0 0 0 0 0 0 0 0 0 0 0 0 0 0 0 0 0 0 0 0 0 0 0 0 0 0 0 0 0 0 0 0 0 0 0 0 0 0 0 0 0 0 0 0 0 0 0 0 0 0 0 0 0 0 0 0 0 0 0 0 0 0 0 0 0 0 0 0 0 0 0 0 0 0 0 0 0 0 0 0 0 0 0 0 0 0 0 0 0 0 0 0 0 0 0 0 0 0 0 0 0 0 0 0 0 0 0 0 0 0 0 0 0 0 0 0 0 0 0 0 0 0 0 0 0 0 0 0 0 0 0 0 0 0 0 0 0 0 0 0 0 0 0 0 0 0 0 0 0 0 0 0 0 0 0
0 0 0 0 0 0 0 0 0 0 0 0 0 0 0.0133370371585302 0.0854307195365984 0 0 0 0 0 0 0 0 0 0 0 0 0 0 0.182653298119493 0 0 0 0 0 0 0 0 0 0 0 0 0 0 0 0 0 0 0 0 0 0 0 0 0 0 0 0 0 0 0 0 0 0 0 0 0 0 0 0 0 0 0 0 0 0 0 0 0 0 0 0 0 0 0 0 0 0 0 0 0 0 0 0 0 0.0284519786677994 0.0561536254062297 0 0 0 0 0 0 0 0 0 0 0 0 0 0 0 0 0 0 0 0 0 0 0 0 0 0 0 0 0 0 0 0 0 0 0 0.00628314824607531 0 0.112170290750493 0.384497309117541 0.11843012285025 0.00689249333364527 0 0 0 0 0 0 0 0 0 0 0 0.00569997681334474 0 0 0 0 0 0 0 0 0 0 0 0 0 0 0 0 0 0 0 0 0 0 0 0 0 0 0 0 0 0 0 0 0 0 0 0 0 0 0 0 0 0 0 0 0 0 0 0 0 0 0 0 0 0 0 0 0 0 0 0 0 0 0 0 0 0 0 0 0 0 0 0 0 0 0 0 0 0 0 0 0 0 0 0 0 0 0 0 0 0 0 0 0 0 0 0 0 0 0 0 0 0 0 0 0 0 0 0 0 0 0 0 0 0 0 0 0 0 0 0 0 0 0 0 0 0 0 0 0 0 0 0 0 0 0 0 0 0 0 0 0 0 0 0 0 0 0 0 0 0 0 0 0 0 0 0 0 0 0 0 0 0 0 0 0 0 0 0
0 0 0 0 0 0 0 0 0 0 0 0 0 0 0 0 0 0 0 0 0 0 0.0177642416729451 0 0 0 0 0 0 0 0 0 0 0 0 0 0 0 0.0251385442227066 0 0.0182097931689865 0 0 0 0.0978184927626544 0 0 0.0150993489746711 0 0 0 0 0.00731723117028257 0 0 0 0 0 0 0.00844476978011216 0.0780183256228469 0 0 0 0 0.0465843238614631 0 0 0 0 0 0 0 0 0.111093409665791 0 0 0 0 0 0 0 0 0 0 0 0 0 0 0 0 0 0 0 0.012827089318537 0 0 0 0 0 0 0 0 0 0 0.0105358671634617 0 0 0 0 0 0 0 0 0 0 0 0 0 0 0.0102006718845964 0 0 0 0 0 0 0 0 0 0 0 0 0 0 0 0 0 0 0 0 0 0 0 0 0 0 0 0 0 0.00340348029067161 0 0 0 0 0 0 0 0 0 0 0 0 0 0 0 0 0.00944412522027912 0.115932242019143 0.10991284705038 0 0 0 0.0949384683435047 0 0 0 0 0 0 0 0 0 0 0 0 0 0 0 0 0.0230022752675593 0 0 0 0 0 0 0 0 0 0 0 0 0 0 0 0 0 0 0 0.00398639168119824 0 0 0 0 0 0 0 0 0 0.0084710298668689 0 0 0 0 0 0 0 0 0 0 0 0 0 0 0 0 0 0 0 0 0 0 0 0 0 0 0 0 0 0 0 0 0 0 0 0 0 0 0 0 0 0 0 0 0.163777655050871 0 0 0 0 0 0.00807937594046908 0 0 0 0 0 0 0 0 0 0 0 0 0 0 0 0 0 0 0 0 0 0 0 0 0 0 0 0 0 0 0 0 0 0 0 0 0 0 0 0 0 0 0 0 0 0 0
0 0 0 0 0 0 0 0 0 0 0 0 0 0 0 0 0 0 0 0 0 0 0 0 0 0 0 0 0 0 0 0 0 0 0 0 0 0 0 0 0 0 0 0 0 0.373641155130854 0 0 0 0 0 0 0 0 0 0 0 0 0 0 0.181834926125377 0 0 0 0.290516029430743 0 0 0 0 0 0 0 0 0.154007889313026 0 0 0 0 0 0 0 0 0 0 0 0 0 0 0 0 0 0 0 0 0 0 0 0 0 0 0 0 0 0 0 0 0 0 0 0 0 0 0 0 0 0 0 0 0 0 0 0 0 0 0 0 0 0 0 0 0 0 0 0 0 0 0 0 0 0 0 0 0 0 0 0 0 0 0 0 0 0 0 0 0 0 0 0 0 0 0 0 0 0 0 0 0 0 0 0 0 0 0 0 0 0 0 0 0 0 0 0 0 0 0 0 0 0 0 0 0 0 0 0 0 0 0 0 0 0 0 0 0 0 0 0 0 0 0 0 0 0 0 0 0 0 0 0 0 0 0 0 0 0 0 0 0 0 0 0 0 0 0 0 0 0 0 0 0 0 0 0 0 0 0 0 0 0 0 0 0 0 0 0 0 0 0 0 0 0 0 0 0 0 0 0 0 0 0 0 0 0 0 0 0 0 0 0 0 0 0 0 0 0 0 0 0 0 0 0 0 0 0 0 0 0 0 0 0 0 0 0 0 0 0 0 0 0 0 0 0 0 0 0 0 0 0 0 0
0.00169351483433945 0 0 0.0349684585191415 0 0 0.00435991529942999 0.0302956577771242 0.0195593946543012 0 0 0.00197661786929484 0 0 0 0 0 0 0 0 0 0 0 0 0 0 0 0 0 0 0 0 0 0.0033210762015124 0 0 0.0181025551238754 0.211744929645128 0 0 0 0 0 0 0 0 0.0132433785562453 0 0 0 0 0 0 0 0.0133327104533883 0 0 0.00492981632353796 0 0 0 0 0 0 0 0 0 0 0 0 0 0.00916686826563865 0 0 0 0 0 0 0 0 0 0 0 0 0 0 0.029928735261502 0 0 0 0 0 0 0.0402410044363435 0 0 0 0 0 0 0 0 0 0 0 0 0 0 0 0 0 0 0 0 0 0 0 0 0 0 0 0 0 0 0 0 0 0 0 0 0 0 0 0.420264140351508 0 0 0 0 0 0.0147754216715586 0.00781714210837161 0 0 0 0.0152689818927351 0 0 0.0316246600634855 0 0 0.0158845234904201 0 0 0 0.0361049628415411 0.0158788060340534 0 0 0 0 0 0 0 0 0 0 0 0 0 0 0 0 0 0 0 0 0 0 0 0 0 0 0 0 0 0 0 0 0 0 0 0 0 0 0 0 0 0 0 0 0 0 0 0 0 0 0 0 0 0 0 0 0 0 0 0 0 0 0 0 0 0 0 0 0 0 0 0 0 0 0 0 0 0 0 0 0 0 0 0 0 0 0 0 0 0 0 0 0 0 0 0 0 0 0 0 0 0 0.00323159372739326 0 0 0 0 0 0 0 0 0 0 0 0 0 0 0 0 0 0 0 0 0 0 0 0 0 0 0 0 0 0 0 0 0 0 0 0 0 0 0 0 0 0 0 0 0 0 0 0 0 0 0 0 0 0 0 0 0 0 0 0.00228513459813119
0 0 0 0 0 0 0 0.0948097731619276 0 0 0 0 0 0 0 0 0 0 0 0 0 0 0 0 0 0 0 0 0 0 0 0 0 0 0 0 0.025472964139116 0.00786540591283551 0 0 0 0 0 0 0 0 0.310590361780772 0 0 0 0 0 0 0 0 0 0 0 0.0379235787760671 0 0.006568748512443 0 0 0 0 0 0 0 0 0 0 0 0 0.0427925841017294 0 0 0 0 0 0 0 0 0 0 0 0 0 0.00786540591283551 0 0 0 0 0 0 0 0 0 0 0 0 0 0 0 0 0 0 0 0 0 0 0 0 0 0 0 0 0 0 0 0 0 0 0 0 0 0 0 0 0 0 0 0 0.169849745103581 0.265211777114763 0 0 0 0 0 0 0.0310496554839293 0 0 0 0 0 0 0 0 0 0 0 0 0 0 0 0 0 0 0 0 0 0 0 0 0 0 0 0 0 0 0 0 0 0 0 0 0 0 0 0 0 0 0 0 0 0 0 0 0 0 0 0 0 0 0 0 0 0 0 0 0 0 0 0 0 0 0 0 0 0 0 0 0 0 0 0 0 0 0 0 0 0 0 0 0 0 0 0 0 0 0 0 0 0 0 0 0 0 0 0 0 0 0 0 0 0 0 0 0 0 0 0 0 0 0 0 0 0 0 0 0 0 0 0 0 0 0 0 0 0 0 0 0 0 0 0 0 0 0 0 0 0 0 0 0 0 0 0 0 0 0 0 0 0 0 0 0 0 0 0 0 0 0 0 0 0 0 0 0 0 0 0 0 0 0 0 0 0
0 0 0 0 0 0 0 0 0 0 0 0 0 0 0 0 0 0 0 0 0 0 0 0 0 0 0 0 0 0 0 0 0 0 0 0 0.035460633144984 0 0 0 0 0 0 0 0 0 0.227672171763976 0 0 0 0.0356251973064547 0 0 0 0 0 0 0 0.0604031873417101 0 0.0323186322103733 0 0 0 0 0 0 0 0 0 0 0 0 0.0909897683604574 0 0 0 0 0 0 0 0 0 0 0 0 0 0 0 0 0 0 0 0 0 0 0 0 0 0 0 0 0 0 0 0 0 0 0 0 0 0 0 0 0 0 0 0 0 0 0 0 0 0 0 0 0 0 0 0 0 0.222922383750113 0 0.294608026121931 0 0 0 0 0 0 0 0 0 0 0 0 0 0 0 0 0 0 0 0 0 0 0 0 0 0 0 0 0 0 0 0 0 0 0 0 0 0 0 0 0 0 0 0 0 0 0 0 0 0 0 0 0 0 0 0 0 0 0 0 0 0 0 0 0 0 0 0 0 0 0 0 0 0 0 0 0 0 0 0 0 0 0 0 0 0 0 0 0 0 0 0 0 0 0 0 0 0 0 0 0 0 0 0 0 0 0 0 0 0 0 0 0 0 0 0 0 0 0 0 0 0 0 0 0 0 0 0 0 0 0 0 0 0 0 0 0 0 0 0 0 0 0 0 0 0 0 0 0 0 0 0 0 0 0 0 0 0 0 0 0 0 0 0 0 0 0 0 0 0 0 0 0 0 0 0 0 0 0 0 0 0 0 0 0
0.00146214482826651 0 0 0.0290757941184054 0 0.00203100508614903 0.0038495307861442 0.0889992226491437 0.0203408919914376 0.00231521217654334 0.0020398370616852 0.00191064993573797 0 0 0.00145782146145225 0.00314051963770298 0 0 0 0 0 0 0 0 0 0 0 0 0 0.00223412790124484 0.00296159780750298 0 0 0.00305853328163926 0 0 0.144890992622901 0.109136792559937 0 0 0 0 0 0 0 0 0.0628695065574955 0 0 0 0.00238899377787141 0 0 0 0.0182784182005892 0 0 0.00993690365029161 0 0 0.00487475713183493 0.00166945921937148 0 0 0 0 0 0 0 0 0 0.00596417067739694 0 0 0 0 0 0 0 0 0 0 0 0 0 0.00705147860440586 0.0145160250284153 0.00177889573883875 0 0 0 0 0 0.0202458881429509 0 0.0016508263909925 0 0 0 0 0 0 0 0 0 0 0 0 0 0 0 0 0 0 0 0 0 0 0 0 0 0 0 0 0 0 0 0.00213008574190441 0 0 0.255987264067846 0.0342054734998141 0.0289506684946352 0 0 0 0 0 0 0.0104374011912876 0.018771432051879 0 0 0 0.0107083114742477 0 0 0.0237895241416897 0 0 0.00874584266825494 0 0 0 0.0189236439707744 0.0120175106704176 0 0 0 0 0 0 0 0 0 0 0 0 0 0 0 0 0 0 0 0 0 0 0 0 0 0 0 0 0 0 0 0 0.00158173727755483 0 0 0 0 0 0 0 0 0 0 0 0 0 0 0 0 0 0 0 0 0 0 0 0 0 0 0 0 0 0 0 0 0 0 0 0 0 0 0 0 0 0 0 0 0 0 0 0 0 0 0 0 0 0 0 0 0 0 0 0 0 0 0 0 0 0 0 0 0 0.00206078482841733 0 0 0 0 0 0 0 0 0 0 0 0 0 0 0 0 0 0 0 0 0 0 0 0 0 0 0 0 0 0 0 0 0 0 0 0 0 0 0 0 0 0 0 0 0 0 0 0 0 0 0 0 0 0 0 0 0 0 0 0.00156032289492952
0 0 0 0 0.014072328927638 0 0 0 0 0 0 0 0 0.138958013293843 0.0194958221600796 0.113220727495838 0 0 0 0 0.087688005381344 0 0 0 0 0 0 0 0 0 0 0 0 0 0 0 0 0 0 0 0 0 0 0 0.0108928554896483 0 0 0 0 0 0 0 0 0 0 0 0 0 0 0 0 0 0.0274525894051048 0 0 0 0 0 0 0 0.0630624095747439 0 0 0 0 0 0 0 0.0403635657542179 0 0 0 0 0 0 0 0 0 0 0 0 0 0 0 0.00572102307077459 0 0 0 0 0 0 0 0 0 0 0 0 0 0 0 0 0 0 0 0 0 0 0 0 0 0 0 0 0 0 0 0 0 0 0 0 0 0 0 0 0 0 0.0501968174113625 0.0595474494826889 0 0 0 0 0 0 0 0 0 0 0 0 0 0 0 0 0 0 0 0 0 0 0 0 0 0 0 0 0 0 0 0 0 0 0 0 0 0 0 0 0 0 0 0 0 0 0 0.0149650415167792 0 0 0 0.0127013993701547 0 0 0 0 0 0 0 0 0.00519576270251933 0.0129896140530174 0 0 0 0.0113895940636246 0 0 0 0 0 0 0 0 0 0 0 0 0 0 0.0196659620905708 0.0894144818786826 0 0 0 0.0198595553682973 0 0 0 0.126937558182641 0.00811259730217026 0.0480968260242589 0 0 0 0 0 0 0 0 0 0 0 0 0 0 0 0 0 0 0 0 0 0 0 0 0 0 0 0 0 0 0 0 0 0 0 0 0 0 0 0 0 0 0 0 0 0 0 0 0 0 0 0 0 0 0 0 0 0 0 0 0 0 0 0 0 0 0 0 0 0 0 0 0 0 0 0 0 0 0 0 0 0 0 0 0 0 0 0
0 0 0 0 0 0 0 0 0 0 0 0 0 0 0.00605965455189546 0.184975157381719 0 0 0 0 0 0.0431763824850092 0 0 0 0 0 0 0 0 0.0175711276611725 0 0 0 0 0 0 0 0 0.0310992761108463 0 0 0 0 0 0 0 0 0 0 0 0 0 0 0 0 0 0 0 0 0 0 0 0 0 0 0 0 0 0 0 0 0 0 0 0 0 0 0 0.00688034988081637 0 0 0 0 0 0 0 0 0 0 0 0 0 0 0 0 0 0.109025110010007 0 0 0 0 0 0 0 0 0 0 0 0 0 0 0 0 0 0 0 0 0 0 0 0 0 0 0 0 0 0.139333114310905 0 0 0 0 0 0 0 0 0.135206042189168 0.299858319423949 0.0268154659945124 0 0 0 0 0 0 0 0 0 0 0 0 0 0 0 0 0 0 0 0 0 0 0 0 0 0 0 0 0 0 0 0 0 0 0 0 0 0 0 0 0 0 0 0 0 0 0 0 0 0 0 0 0 0 0 0 0 0 0 0 0 0 0 0 0 0 0 0 0 0 0 0 0 0 0 0 0 0 0 0 0 0 0 0 0 0 0 0 0 0 0 0 0 0 0 0 0 0 0 0 0 0 0 0 0 0 0 0 0 0 0 0 0 0 0 0 0 0 0 0 0 0 0 0 0 0 0 0 0 0 0 0 0 0 0 0 0 0 0 0 0 0 0 0 0 0 0 0 0 0 0 0 0 0 0 0 0 0 0 0 0 0 0 0 0 0 0 0 0 0 0 0 0 0 0 0 0 0 0 0
0 0 0 0 0 0 0 0 0 0 0 0 0 0 0.00793102880777631 0.0364056002108371 0 0 0 0 0 0 0 0 0 0 0 0 0 0 0.127422487176282 0 0 0 0 0 0 0 0 0 0 0 0 0 0 0 0 0 0 0 0 0 0 0 0 0 0 0 0 0 0 0 0 0 0 0 0 0 0 0 0 0 0 0 0 0 0 0 0 0 0 0.0453656674903001 0.0230726401336214 0 0 0 0 0 0 0 0 0 0 0 0 0 0.0300876249830976 0.0869446868733152 0.0683884133892076 0.00827582144338223 0 0 0 0 0 0 0 0 0 0 0 0 0 0 0 0 0 0 0 0 0 0 0 0 0 0 0 0.35861105397961 0 0 0 0 0 0 0 0.101519616587934 0 0.105975358924636 0 0 0 0 0 0 0 0 0 0 0 0 0 0 0 0 0 0 0 0 0 0 0 0 0 0 0 0 0 0 0 0 0 0 0 0 0 0 0 0 0 0 0 0 0 0 0 0 0 0 0 0 0 0 0 0 0 0 0 0 0 0 0 0 0 0 0 0 0 0 0 0 0 0 0 0 0 0 0 0 0 0 0 0 0 0 0 0 0 0 0 0 0 0 0 0 0 0 0 0 0 0 0 0 0 0 0 0 0 0 0 0 0 0 0 0 0 0 0 0 0 0 0 0 0 0 0 0 0 0 0 0 0 0 0 0 0 0 0 0 0 0 0 0 0 0 0 0 0 0 0 0 0 0 0 0 0 0 0 0 0 0 0 0 0 0 0 0 0 0 0 0 0 0 0 0 0 0 0 0 0
0 0 0 0 0 0 0 0 0 0 0 0 0 0.00641429109331792 0.0127597862865805 0.245150199719521 0 0 0 0 0 0.0368396546769207 0 0 0 0 0 0 0 0 0.0248349492779988 0 0 0 0 0 0 0 0 0.0291077777874021 0 0 0 0 0 0 0 0 0 0 0 0 0 0 0 0 0 0 0 0 0 0 0.00759742428144597 0 0 0 0 0 0 0 0.0427226143026398 0 0 0 0 0 0 0 0.0239633692960683 0.00352593625243098 0 0 0 0 0 0 0 0 0 0 0 0 0 0 0 0 0 0.0475044352692939 0 0 0 0 0 0 0 0 0 0 0 0 0 0 0 0 0 0 0 0 0 0 0 0 0 0 0 0 0 0.0974403594370701 0 0 0 0 0 0 0.0447367432120709 0.198616946742351 0.0934870005680827 0 0.0820616081526038 0 0 0 0 0 0 0 0 0 0 0 0 0 0 0 0 0 0 0 0 0 0 0 0 0 0 0 0 0 0 0 0 0 0 0 0 0 0 0 0 0 0 0 0 0 0 0 0 0 0 0 0 0 0 0 0 0 0 0 0 0 0 0 0 0 0 0.00323690364420128 0 0 0 0 0 0 0 0 0 0 0 0 0 0 0 0 0 0 0 0 0 0 0 0 0 0 0 0 0 0 0 0 0 0 0 0 0 0 0 0 0 0 0 0 0 0 0 0 0 0 0 0 0 0 0 0 0 0 0 0 0 0 0 0 0 0 0 0 0 0 0 0 0 0 0 0 0 0 0 0 0 0 0 0 0 0 0 0 0 0 0 0 0 0 0 0 0 0 0 0 0 0 0 0 0 0 0 0 0 0 0 0 0
0 0 0 0 0 0 0 0 0 0 0 0.00260454893393244 0 0.0234099585374869 0.0264269788726136 0.339559119636375 0 0 0 0 0 0.0386805290711325 0 0.0160371155159548 0 0 0 0 0 0 0.0363975641661758 0 0 0 0 0 0 0 0 0.0193841986200881 0 0 0 0 0 0 0 0 0 0 0 0 0 0 0 0 0 0 0 0 0 0 0 0 0 0 0 0 0 0 0.0850003711194219 0 0 0 0 0 0 0 0.0367512065115131 0 0 0 0 0 0 0 0 0 0 0 0 0 0 0 0 0 0 0 0 0 0 0 0 0 0 0 0 0 0 0 0 0 0 0 0 0 0 0 0 0 0 0 0 0 0 0 0 0.0129552280652968 0 0 0 0 0 0 0.121239282377298 0.0405767778873367 0 0.187470109922032 0 0 0 0 0 0 0 0 0 0 0 0 0 0 0 0 0 0 0 0 0 0 0 0 0 0 0 0 0 0 0 0 0 0 0 0 0 0 0 0 0 0 0 0 0 0 0 0 0.00863058895928719 0 0 0 0 0 0 0 0 0 0 0 0 0 0 0 0 0 0 0.00265703689021737 0 0 0 0 0 0 0 0 0 0 0 0 0 0 0 0 0 0 0 0 0 0 0.00221938491383707 0 0 0 0 0 0 0 0 0 0 0 0 0 0 0 0 0 0 0 0 0 0 0 0 0 0 0 0 0 0 0 0 0 0 0 0 0 0 0 0 0 0 0 0 0 0 0 0 0 0 0 0 0 0 0 0 0 0 0 0 0 0 0 0 0 0 0 0 0 0 0 0 0 0 0 0 0 0 0 0 0 0 0 0 0 0 0 0 0 0
0 0 0 0 0 0 0 0 0 0 0 0 0 0 0 0 0 0 0 0 0 0 0 0 0 0 0 0 0 0 0 0 0 0.0268313071731619 0 0 0.00423970816337833 0.00645787504008624 0 0 0 0 0 0 0 0 0 0 0 0 0 0 0 0 0.216622757387897 0 0 0 0.0119702442541687 0 0 0 0 0 0 0 0 0 0 0 0 0.0155362019374894 0 0 0 0 0 0 0 0 0.00215642492298369 0 0 0 0 0.0140375184432546 0.00354232179905755 0 0.00246235910378489 0.0105761323965771 0 0 0 0 0 0 0 0 0 0 0 0 0 0.00398961241898101 0 0 0 0 0 0 0 0 0 0 0 0 0 0 0 0 0 0 0 0 0 0 0 0 0 0 0.0225351566392129 0 0 0.0261346717879852 0 0 0 0 0 0 0 0 0.0364337790763733 0.0349405394361913 0.0355263885670384 0 0.100497790294202 0 0 0.00288509945623714 0 0 0 0.00322867202555245 0.259524879677625 0.119958580106573 0 0 0 0 0 0 0 0 0 0 0 0 0 0 0 0 0 0 0 0 0 0 0 0 0 0 0 0 0 0 0 0 0 0 0 0 0 0 0 0 0 0 0 0 0 0 0 0 0 0 0 0 0 0 0 0 0 0 0 0 0 0 0 0 0 0 0 0 0 0 0 0 0 0 0 0 0 0 0 0 0 0 0 0 0 0 0 0 0 0 0 0 0 0 0 0 0 0 0 0 0 0 0.0155926542668016 0 0 0 0 0 0 0 0 0 0 0 0 0 0 0 0 0 0 0 0 0 0 0 0 0 0 0 0 0 0 0 0 0 0 0 0 0 0 0 0.00360787377091588 0 0 0 0 0 0.00523038938418749 0.00840374469512479 0 0 0 0 0 0 0 0 0 0 0 0 0.00707731777516045
0 0 0 0 0 0 0 0 0 0 0 0 0 0 0 0 0 0 0 0 0 0 0 0 0 0 0 0 0 0 0 0 0 0 0 0 0 0.00592029440721502 0 0 0 0 0 0 0 0 0.156624989046781 0 0 0 0.0852633064219322 0 0 0 0 0 0 0 0.164146836988847 0 0 0 0 0 0 0 0 0 0 0 0 0 0 0.118807744930901 0 0 0 0 0 0 0 0 0 0 0 0 0 0 0 0 0 0 0 0 0 0 0 0 0 0 0 0 0 0 0 0 0 0 0 0 0 0 0 0 0 0 0 0 0 0 0 0 0 0 0 0 0 0 0 0 0.0141444749254392 0.0118960391786099 0 0.0557622391645745 0 0 0 0 0 0 0 0 0.0142303385950753 0 0 0 0.13109488379022 0 0 0 0 0 0 0 0.242108852550404 0 0 0 0 0 0 0 0 0 0 0 0 0 0 0 0 0 0 0 0 0 0 0 0 0 0 0 0 0 0 0 0 0 0 0 0 0 0 0 0 0 0 0 0 0 0 0 0 0 0 0 0 0 0 0 0 0 0 0 0 0 0 0 0 0 0 0 0 0 0 0 0 0 0 0 0 0 0 0 0 0 0 0 0 0 0 0 0 0 0 0 0 0 0 0 0 0 0 0 0 0 0 0 0 0 0 0 0 0 0 0 0 0 0 0 0 0 0 0 0 0 0 0 0 0 0 0 0 0 0 0 0 0 0 0 0 0 0 0 0 0 0 0 0 0 0 0 0 0 0 0 0 0 0 0 0 0 0 0 0 0 0 0 0
0 0 0 0 0 0 0 0 0 0 0 0 0 0 0 0 0 0 0 0 0 0 0 0 0 0 0 0 0 0 0 0 0 0 0 0 0 0 0 0 0 0 0 0 0 0 0 0 0 0 0 0 0 0 0 0 0 0 0 0 0 0 0 0 0 0 0 0 0 0 0 0 0 0 0 0 0 0 0 0 0 0 0 0 0 0.0322865007753183 0.0179143572395477 0 0.0154113944527869 0.0615621704734189 0 0 0 0 0.0228966054298007 0 0 0 0 0 0 0.0177651242662909 0.00815513089141046 0.0582475916830133 0 0 0 0 0 0 0 0 0 0 0 0 0 0 0 0 0 0 0 0 0 0 0 0 0 0 0 0 0 0 0 0 0 0 0 0 0 0 0.110779378215577 0.172903279098274 0 0.0890977249361949 0.00630420795738596 0 0.0195234422473229 0.186437310963757 0.156994591676682 0.0126133142892532 0.0111078754039661 0 0 0 0 0 0 0 0 0 0 0 0 0 0 0 0 0 0 0 0 0 0 0 0 0 0 0 0 0 0 0 0 0 0 0 0 0 0 0 0 0 0 0 0 0 0 0 0 0 0 0 0 0 0 0 0 0 0 0 0 0 0 0 0 0 0 0 0 0 0 0 0 0 0 0 0 0 0 0 0 0 0 0 0 0 0 0 0 0 0 0 0 0 0 0 0 0 0 0 0 0 0 0 0 0 0 0 0 0 0 0 0 0 0 0 0 0 0 0 0 0 0 0 0 0 0 0 0 0 0 0 0 0 0 0 0 0 0 0 0 0 0 0 0 0 0 0 0 0 0 0 0 0 0 0 0 0 0 0 0 0 0 0 0 0 0
0 0 0 0 0 0 0 0 0 0 0 0 0 0 0 0 0 0 0 0 0 0 0 0 0 0 0 0 0 0 0 0 0 0 0 0 0 0 0 0 0 0 0 0 0 0 0 0 0 0 0 0 0 0 0 0 0 0 0.191688833087625 0 0 0 0 0 0 0 0 0 0 0 0 0 0 0 0 0 0 0 0 0 0 0 0 0 0 0.0112741870492258 0.00429596246193237 0.00394862302455964 0 0.020855950798802 0 0 0 0 0 0 0 0 0 0 0 0 0.0349017004343087 0.021627434761495 0 0 0 0 0 0 0 0 0 0 0 0 0 0 0 0 0 0 0 0 0 0 0 0 0 0 0 0 0 0 0 0 0 0 0 0.0277254950546246 0.00912792781296229 0.0899687265209706 0 0.285970413786529 0 0.0129842279170041 0.162250345296435 0 0.0864812202224866 0 0.00979363923831157 0 0 0 0.0201295306690426 0.00456416963871638 0 0 0 0 0 0 0 0 0 0 0 0 0 0 0 0 0 0 0 0 0 0 0 0 0 0 0 0 0 0 0 0 0 0 0 0 0 0 0 0 0 0 0 0 0 0 0 0 0 0 0 0 0 0 0 0 0 0 0 0 0 0 0 0 0 0 0 0 0 0 0 0 0 0 0 0 0 0 0 0 0 0 0 0 0 0 0 0 0 0 0 0 0 0 0 0 0 0 0 0 0 0 0 0 0 0 0 0 0 0 0 0 0 0 0 0 0 0 0 0 0 0 0 0 0 0 0 0 0 0 0 0 0 0 0 0 0 0 0 0 0 0 0 0 0 0.00241161222496806 0 0 0 0 0 0 0 0 0 0 0 0 0 0 0 0 0
0 0 0 0 0 0 0 0 0 0 0 0 0 0 0 0 0 0 0 0 0 0 0 0 0 0 0 0 0 0 0 0 0 0 0 0 0 0 0 0 0 0 0 0 0 0 0 0 0 0 0 0 0 0 0 0 0 0 0.166834096700812 0 0 0 0 0 0 0 0 0 0 0 0 0 0 0 0 0 0 0 0 0 0.00173904249791807 0 0 0 0 0.0799847951984134 0.00676481594037251 0 0.0356926620085715 0.150483495169167 0.00584895683349014 0 0.0259023482636505 0 0 0 0 0 0 0 0 0 0.0592418491450118 0.0777760777595566 0 0 0 0 0 0 0 0 0 0 0 0 0 0 0 0 0 0 0 0 0 0 0 0 0 0 0 0 0 0 0 0 0 0 0 0.0153492877826353 0 0.0810623918327317 0.165083868720685 0 0 0 0.0467152236862815 0.00844941746510783 0.0057557330863347 0.0262280456867521 0.0127577196368058 0 0.00395233180940927 0 0.0173755026999988 0.00700233807629444 0 0 0 0 0 0 0 0 0 0 0 0 0 0 0 0 0 0 0 0 0 0 0 0 0 0 0 0 0 0 0 0 0 0 0 0 0 0 0 0 0 0 0 0 0 0 0 0 0 0 0 0 0 0 0 0 0 0 0 0 0 0 0 0 0 0 0 0 0 0 0 0 0 0 0 0 0 0 0 0 0 0 0 0 0 0 0 0 0 0 0 0 0 0 0 0 0 0 0 0 0 0 0 0 0 0 0 0 0 0 0 0 0 0 0 0 0 0 0 0 0 0 0 0 0 0 0 0 0 0 0 0 0 0 0 0 0 0 0 0 0 0 0 0 0 0 0 0 0 0 0 0 0 0 0 0 0 0 0 0 0 0 0
0 0 0 0.0208976264683705 0 0 0 0 0 0 0 0 0 0 0 0.00614977875279174 0 0 0 0 0 0 0 0 0 0 0 0 0 0 0 0 0 0 0 0 0 0.0191257360467487 0 0 0 0 0 0 0 0 0 0 0 0 0 0 0 0 0 0 0 0 0.0205929038790596 0 0 0 0 0 0 0 0 0 0 0 0 0 0 0 0 0 0 0 0 0 0 0 0 0 0 0.0284553555667114 0 0 0 0 0 0 0.0207553634495213 0 0 0 0 0 0 0 0 0 0 0 0 0 0 0 0 0 0 0 0 0 0 0 0 0 0 0 0 0 0 0 0 0 0 0 0 0 0.0880292012279446 0 0 0.101354177152957 0 0 0 0 0 0.134291042535496 0 0 0 0 0 0.0802352595172383 0 0 0 0 0.155758835229203 0 0 0.085691231691092 0 0 0 0 0 0 0 0 0 0 0 0 0 0 0 0 0 0 0 0 0 0 0 0 0 0 0 0 0 0 0 0 0 0 0 0 0 0 0 0 0 0 0 0 0 0 0 0 0 0 0 0 0 0 0 0 0 0 0 0 0 0 0 0 0 0 0 0 0 0 0 0 0 0 0 0 0 0 0 0 0 0 0 0 0 0 0 0 0 0 0 0 0 0 0 0 0 0 0 0 0 0 0 0 0.0919675164780922 0 0 0 0 0 0 0 0 0 0 0 0 0 0 0 0 0 0 0 0 0 0 0 0 0 0 0 0 0 0 0 0 0 0 0 0 0 0 0 0 0 0.0447303584975044 0 0 0 0 0.0655524271803293 0 0 0 0 0 0 0 0 0.0364131863269396 0 0 0 0
0 0 0 0 0 0 0 0 0 0 0 0 0 0 0 0 0 0 0 0 0 0 0 0 0 0 0 0 0 0 0 0 0 0 0 0 0 0.0169563046143537 0 0 0 0 0 0 0 0 0 0 0 0 0 0 0 0 0 0 0 0 0 0 0 0 0 0 0 0 0 0 0 0 0 0 0 0 0 0 0 0 0 0 0 0 0 0 0 0.0126236090098572 0.0119507627669143 0 0 0 0 0 0 0 0 0 0 0 0.0107542431139879 0 0 0 0 0 0 0 0 0 0 0 0 0 0 0 0 0 0 0 0 0 0 0 0 0 0 0 0 0 0 0 0 0 0 0 0 0 0 0 0 0 0 0.312045393945296 0.0559931166947156 0 0.0696566972102335 0 0 0 0.23282359597825 0.116715204724002 0.160481071942389 0 0 0 0 0 0 0 0 0 0 0 0 0 0 0 0 0 0 0 0 0 0 0 0 0 0 0 0 0 0 0 0 0 0 0 0 0 0 0 0 0 0 0 0 0 0 0 0 0 0 0 0 0 0 0 0 0 0 0 0 0 0 0 0 0 0 0 0 0 0 0 0 0 0 0 0 0 0 0 0 0 0 0 0 0 0 0 0 0 0 0 0 0 0 0 0 0 0 0 0 0 0 0 0 0 0 0 0 0 0 0 0 0 0 0 0 0 0 0 0 0 0 0 0 0 0 0 0 0 0 0 0 0 0 0 0 0 0 0 0 0 0 0 0 0 0 0 0 0 0 0 0 0 0 0 0 0 0 0 0 0 0 0 0 0 0 0 0
0 0 0 0 0 0 0 0 0 0 0 0 0 0 0 0 0 0 0 0 0 0 0 0 0 0 0 0 0 0 0 0 0 0 0 0 0 0 0 0 0 0 0 0 0 0 0 0 0 0 0 0 0 0 0 0 0 0 0.159692906619368 0 0 0 0 0 0 0 0 0 0 0 0 0 0 0 0 0 0 0 0 0 0 0 0 0 0 0.0179501874158306 0 0 0 0.0420969249342226 0 0 0 0 0 0 0 0 0 0 0 0 0 0 0 0 0 0 0 0 0 0 0 0 0 0 0 0 0 0 0 0 0 0 0 0 0 0 0 0 0 0 0 0 0 0 0 0 0 0.0941048250452353 0.103472036300178 0.00630004237793668 0.199648439354736 0.0995761173801757 0 0 0 0.0575581540434943 0.0229606589932567 0 0.00661429912678629 0 0 0 0.154501039268447 0.0355243691403331 0 0 0 0 0 0 0 0 0 0 0 0 0 0 0 0 0 0 0 0 0 0 0 0 0 0 0 0 0 0 0 0 0 0 0 0 0 0 0 0 0 0 0 0 0 0 0 0 0 0 0 0 0 0 0 0 0 0 0 0 0 0 0 0 0 0 0 0 0 0 0 0 0 0 0 0 0 0 0 0 0 0 0 0 0 0 0 0 0 0 0 0 0 0 0 0 0 0 0 0 0 0 0 0 0 0 0 0 0 0 0 0 0 0 0 0 0 0 0 0 0 0 0 0 0 0 0 0 0 0 0 0 0 0 0 0 0 0 0 0 0 0 0 0 0 0 0 0 0 0 0 0 0 0 0 0 0 0 0 0 0 0 0
0 0 0 0 0 0 0 0 0 0 0 0 0 0 0 0 0 0 0 0 0 0 0 0 0 0 0 0 0 0 0 0 0 0 0 0 0.0399441857142241 0.0987980934414263 0 0 0 0 0 0 0 0 0 0 0 0 0 0 0 0 0 0 0 0 0.0925997482153006 0 0 0 0 0 0 0 0 0 0 0 0 0 0 0 0 0 0 0 0 0 0 0 0 0 0 0.0534898812073937 0.00969282771466597 0.0120375583229984 0.017557235815595 0.016386829236501 0 0 0 0 0 0 0 0 0 0 0 0 0 0 0 0 0 0 0 0 0 0 0 0 0 0 0 0 0 0 0 0 0 0 0 0 0 0 0 0 0.109735730223465 0 0 0.135522661801661 0 0 0 0 0 0 0 0 0 0.0437592268131103 0 0 0.139846941651637 0 0.154972317923574 0 0.0266799653322849 0 0 0 0 0.0489767965861641 0 0 0 0 0 0 0 0 0 0 0 0 0 0 0 0 0 0 0 0 0 0 0 0 0 0 0 0 0 0 0 0 0 0 0 0 0 0 0 0 0 0 0 0 0 0 0 0 0 0 0 0 0 0 0 0 0 0 0 0 0 0 0 0 0 0 0 0 0 0 0 0 0 0 0 0 0 0 0 0 0 0 0 0 0 0 0 0 0 0 0 0 0 0 0 0 0 0 0 0 0 0 0 0 0 0 0 0 0 0 0 0 0 0 0 0 0 0 0 0 0 0 0 0 0 0 0 0 0 0 0 0 0 0 0 0 0 0 0 0 0 0 0 0 0 0 0 0 0 0 0 0 0 0 0 0 0 0 0 0 0 0 0
0 0 0 0 0 0 0 0 0 0 0 0 0 0 0 0 0 0 0 0 0 0 0 0 0 0 0 0 0 0 0 0 0 0 0 0 0 0 0 0 0 0 0 0 0 0 0 0 0 0 0 0 0 0 0 0 0 0 0 0 0 0 0 0 0 0 0 0 0 0 0 0 0 0 0 0 0 0 0 0 0 0 0 0 0 0.0168532198307679 0.00721195309859749 0 0 0.00900285136440811 0 0 0 0 0 0 0 0 0 0 0 0 0.0146331175427686 0.0303590615561094 0 0 0 0 0 0 0 0 0 0 0 0 0 0 0 0 0 0 0 0 0 0 0 0 0 0 0 0 0 0 0 0 0 0 0 0 0 0.0483572514155242 0.263751157714721 0.0304081275047063 0 0.164657321658803 0.0569084326356127 0.15808850366277 0 0.0386673931629349 0.161101608852277 0 0 0 0 0 0 0 0 0 0 0 0 0 0 0 0 0 0 0 0 0 0 0 0 0 0 0 0 0 0 0 0 0 0 0 0 0 0 0 0 0 0 0 0 0 0 0 0 0 0 0 0 0 0 0 0 0 0 0 0 0 0 0 0 0 0 0 0 0 0 0 0 0 0 0 0 0 0 0 0 0 0 0 0 0 0 0 0 0 0 0 0 0 0 0 0 0 0 0 0 0 0 0 0 0 0 0 0 0 0 0 0 0 0 0 0 0 0 0 0 0 0 0 0 0 0 0 0 0 0 0 0 0 0 0 0 0 0 0 0 0 0 0 0 0 0 0 0 0 0 0 0 0 0 0 0 0 0 0 0 0 0 0 0 0 0 0 0
0 0 0 0 0 0 0 0 0 0 0 0 0 0 0 0 0 0 0 0 0 0 0 0 0 0 0 0 0 0 0 0 0 0 0 0 0 0 0 0 0 0 0 0 0 0 0 0 0 0 0 0 0 0 0 0 0 0 0 0 0 0 0 0 0 0 0 0 0 0 0 0 0 0 0 0 0 0 0 0 0 0 0 0 0 0.0144400376597818 0.00657031715583918 0 0.00791625951706255 0.0582340407751296 0 0 0.0111849537650451 0 0.0261650668031968 0.00221211780260332 0 0 0 0 0.00404292429253513 0.0319252590987562 0.0852302336949407 0.202339837850675 0 0 0 0 0 0 0 0 0 0 0 0 0 0 0 0 0 0 0 0 0 0 0 0 0 0 0 0 0 0 0 0 0 0 0 0.00215815493540694 0 0.148837450543162 0 0.0446610715911467 0 0.0266045346181542 0 0 0.0124628988521951 0 0.139032908035424 0.0771236033385193 0.0833073500167753 0.00642828287812241 0 0 0 0 0 0 0 0 0 0 0 0 0 0 0 0 0 0 0 0 0 0 0 0 0 0 0 0 0 0 0 0 0 0 0 0 0 0 0 0 0 0 0 0 0 0 0 0 0 0 0 0 0 0 0 0 0 0 0 0 0 0 0 0 0 0 0 0 0 0 0 0 0 0 0 0 0 0 0 0 0 0 0 0 0 0 0 0 0 0 0 0 0 0 0 0 0 0 0 0 0 0 0 0 0 0 0 0 0 0 0 0 0 0 0 0 0 0 0 0 0 0 0 0 0 0 0 0 0 0 0 0 0 0 0 0 0 0 0 0 0 0 0 0 0 0 0.00491017653444641 0.0042125202410826 0 0 0 0 0 0 0 0 0 0 0 0 0 0 0 0 0
0 0 0 0 0 0 0 0 0 0 0 0 0 0 0 0 0 0 0 0 0 0 0 0 0 0 0 0 0 0 0 0 0 0 0.00504693310298553 0 0.00401537649201355 0.0215436093805651 0 0 0 0 0 0 0.00247140406977296 0 0 0 0 0 0 0 0 0 0 0 0 0 0.0102654306982556 0 0 0 0 0 0 0 0 0 0 0 0 0 0 0 0 0 0 0 0 0 0 0.00156025628989807 0.00158943388208979 0 0 0.0489076244550517 0.0318386393325434 0.00237740639818669 0.0152734908681036 0.0231744667560498 0.00590730135234573 0.0110555440420847 0.0126586983017388 0.00205496310903028 0.0286781705934985 0.00836688838270714 0 0 0.00455837695045246 0 0.0325007064940006 0.0245158933562715 0.00814012939973412 0.023582999188475 0 0 0 0 0 0 0 0 0 0 0 0 0 0 0 0 0 0 0 0 0 0 0 0.00364178008657992 0.00189088121946482 0 0.0182343826528363 0 0 0.0164824781825197 0 0 0 0 0 0 0 0.126106777682525 0.00968646222477322 0.0218580093136273 0.0310136501069939 0.0368066585123002 0.00531648543835004 0.00882632555180838 0.0522454409147162 0.13989170122498 0 0.0410734703804387 0.0120891944319825 0.0836591118209964 0 0 0 0 0 0 0 0 0 0 0 0 0 0 0 0 0 0 0 0 0 0 0 0 0 0 0 0 0 0 0 0 0 0 0 0 0 0 0 0 0 0 0 0 0 0 0 0 0 0 0 0 0 0 0 0 0 0 0 0 0 0 0 0 0 0 0 0 0 0 0 0 0 0 0 0 0 0 0 0 0 0 0 0 0 0 0 0 0 0 0 0 0 0 0 0 0 0 0 0 0 0 0 0 0.01829311934633 0 0 0 0 0 0 0 0 0 0 0 0 0 0 0 0 0 0 0 0 0 0 0 0 0 0 0 0 0 0 0 0 0 0 0 0 0 0 0 0 0 0.0236401590774496 0.0138959443112442 0 0 0 0 0 0 0 0 0 0 0 0 0 0.00526422462422918 0 0 0
0 0 0 0 0 0 0 0 0 0 0 0 0 0 0 0 0 0 0 0 0 0 0 0 0 0 0 0 0 0 0 0 0.0261448047316641 0.00529057704404695 0 0 0 0 0 0 0 0 0 0 0 0 0 0 0 0 0 0 0 0 0 0 0 0 0 0 0 0 0 0 0 0 0 0 0 0 0 0 0 0 0 0 0 0 0 0 0 0 0 0 0 0.0110915332522002 0.0104936632873805 0 0.00621617705061456 0.0302170783164262 0 0 0.0140050379891187 0 0 0 0 0 0 0 0.130353620342308 0.168761552708665 0.0799645551575083 0.170212694537612 0 0 0 0 0 0 0 0 0 0 0 0 0 0 0 0 0 0 0 0 0 0 0 0 0 0 0 0 0 0 0 0 0 0 0 0 0 0.0118072591919426 0 0 0 0 0 0 0 0.0904331794385994 0.047866044636185 0 0.0926066077181893 0.0222719702472998 0 0 0 0 0 0 0 0 0 0 0 0 0 0 0 0 0 0 0 0 0 0 0 0 0 0 0 0 0 0 0 0 0 0 0 0 0 0 0 0 0 0 0 0 0 0 0 0 0 0 0 0 0 0 0 0 0 0 0 0 0 0 0 0 0 0 0 0 0 0 0 0 0 0 0 0 0 0 0 0 0 0 0 0 0 0 0 0 0 0 0 0 0 0 0 0 0 0 0 0 0 0 0 0 0.0293550642239086 0 0 0 0 0 0 0 0 0 0 0 0 0 0 0 0 0 0 0 0 0 0 0 0 0 0 0 0 0 0 0 0 0 0 0 0 0 0 0 0 0 0.0299345517308392 0.0154151347193888 0 0 0 0.00755889367610313 0 0 0 0 0 0 0 0 0 0 0 0 0
0 0 0 0 0 0 0 0 0 0 0 0 0 0 0 0 0 0 0 0 0 0 0 0 0 0 0 0 0 0 0 0.00134106069780181 0.0146604764989707 0 0.00249589701099493 0 0 0 0 0 0 0 0 0 0 0 0 0 0 0 0 0 0 0 0 0 0 0 0.0019305197456074 0 0 0 0 0 0 0 0 0 0 0 0 0 0 0 0 0 0 0 0 0 0 0 0 0 0 0.00887133142068272 0.00915878566970258 0 0.0442834959228357 0.0752842066857089 0.0290766230959278 0.0177369001783434 0.0794059315908011 0 0.0293497847066949 0.00137765690917273 0 0 0 0 0.0542278257471933 0.110267883747149 0.0779521175664826 0.18817984006908 0 0 0 0 0 0 0 0 0 0 0 0 0 0 0 0 0 0 0 0 0 0 0 0 0 0 0 0 0 0 0 0 0 0 0 0 0 0.0115170215062495 0 0.0087407035641446 0 0 0 0 0 0.108196473564602 0.0156046058541827 0.102572578792697 0 0.00776827945497404 0 0 0 0 0 0 0 0 0 0 0 0 0 0 0 0 0 0 0 0 0 0 0 0 0 0 0 0 0 0 0 0 0 0 0 0 0 0 0 0 0 0 0 0 0 0 0 0 0 0 0 0 0 0 0 0 0 0 0 0 0 0 0 0 0 0 0 0 0 0 0 0 0 0 0 0 0 0 0 0 0 0 0 0 0 0 0 0 0 0 0 0 0 0 0 0 0 0 0 0 0 0 0 0 0 0 0 0 0 0 0 0 0 0 0 0 0 0 0 0 0 0 0 0 0 0 0 0 0 0 0 0 0 0 0 0 0 0 0 0 0 0 0 0 0 0 0 0 0 0 0 0 0 0 0 0 0 0 0 0 0 0 0 0 0
0 0 0 0 0 0 0 0 0 0 0 0 0 0 0 0 0 0 0 0 0 0 0 0 0 0 0 0 0 0 0 0 0.0176448687017772 0.0207501926750176 0 0 0 0 0 0 0 0 0 0 0 0 0 0 0 0 0 0 0 0 0.0188368906908046 0 0 0 0 0 0 0 0 0 0 0 0 0 0 0 0 0 0 0 0 0 0 0 0 0 0 0 0 0 0 0 0 0 0 0.0122069838990231 0 0 0 0 0 0 0 0 0 0 0.10616727729754 0.0553772049368233 0.02039214360398 0.0621718851928093 0 0 0 0 0 0 0 0 0 0 0 0 0 0 0 0 0 0 0 0 0 0 0 0 0 0 0 0 0 0 0 0 0 0 0 0.00739877047237828 0 0 0 0 0.0519488604447926 0 0 0 0 0.0196928590616778 0.254713930484435 0.0581878007577402 0.0183235174979993 0 0 0 0 0 0 0 0 0 0 0 0 0 0 0 0 0 0 0 0 0 0 0 0 0 0 0 0 0 0 0 0 0 0 0 0 0 0 0 0 0 0 0 0 0 0 0 0 0 0 0 0 0 0 0 0 0 0 0 0 0 0 0 0 0 0 0 0 0 0 0 0 0 0 0 0 0 0 0 0 0 0 0 0 0 0 0 0 0 0 0 0 0 0 0 0 0 0 0 0 0 0 0 0 0 0.106173215989257 0 0 0 0 0 0 0 0 0 0 0 0 0 0 0 0 0 0 0 0 0 0 0 0 0 0 0 0 0 0 0 0 0 0 0 0 0 0 0 0.0176805870594731 0 0.0540617313987199 0 0 0 0 0.0768842076385275 0.00613333328975024 0 0 0 0 0 0 0 0.0152537389074735 0 0 0 0
0 0 0 0 0 0 0 0 0 0 0 0 0 0 0 0 0 0 0 0 0 0 0 0 0 0 0 0 0 0 0 0 0 0.0153086857729869 0 0 0 0.0120938912424254 0 0 0 0 0 0 0 0 0 0 0 0 0 0 0 0 0.0533221374738417 0 0 0 0.0831376328944528 0 0 0 0 0 0 0 0 0 0 0 0 0.0110671913707437 0 0 0 0 0 0 0 0 0 0 0 0 0 0.0068408963660702 0 0 0 0.00377604587684183 0 0 0 0 0 0 0 0 0 0 0 0 0 0 0 0 0 0 0 0 0 0 0 0 0 0 0 0 0 0 0 0 0 0 0 0 0 0 0 0 0.0354931165203354 0 0 0.030541191571187 0 0 0 0 0 0.167276731350533 0.131537347189494 0 0.0170496353741338 0.0254938420298841 0 0 0.106348792078241 0 0 0 0 0 0 0 0 0.293116376265128 0 0 0 0 0 0 0 0 0 0 0 0 0 0 0 0 0 0 0 0 0 0 0 0 0 0 0 0 0 0 0 0 0 0 0 0 0 0 0 0 0 0 0 0 0 0 0 0 0 0 0 0 0 0 0 0 0 0 0 0 0 0 0 0 0 0 0 0 0 0 0 0 0 0 0 0 0 0 0 0 0 0 0 0 0 0 0 0 0 0 0 0 0 0 0 0 0 0 0 0 0 0 0.00400463324644612 0 0 0 0 0 0 0 0 0 0 0 0 0 0 0 0 0 0 0 0 0 0 0 0 0 0 0 0 0 0 0 0 0 0 0 0 0 0 0 0 0 0 0 0 0 0 0.00359185337725552 0 0 0 0 0 0 0 0 0 0 0 0 0
0 0 0 0 0 0 0 0 0 0 0 0 0 0 0 0 0 0 0 0 0 0 0 0 0 0 0 0 0 0 0 0 0 0 0 0 0.0127686069710257 0.0209990809189 0 0 0 0 0 0 0 0 0 0 0 0 0 0 0 0 0.00953665697842996 0 0 0 0.0581385662431387 0 0 0 0 0 0 0 0 0 0 0 0 0 0 0 0 0 0 0 0 0 0 0 0 0 0 0.0116805632115986 0.00200000187531709 0.00731189973940441 0 0.00569784263531969 0 0 0 0 0 0 0 0 0 0 0 0 0 0 0 0 0 0 0 0 0 0 0 0 0 0 0 0 0 0 0 0 0 0 0 0 0 0 0 0 0.0296163808380994 0 0 0.0367987134186074 0 0 0 0 0 0.146698192134214 0 0 0.00733466248504766 0.0194929647294385 0 0 0.0463942801438178 0.0263258453845515 0 0 0 0 0 0 0.556130857284288 0 0 0 0 0 0 0 0 0 0 0 0 0 0 0 0 0 0 0 0 0 0 0 0 0 0 0 0 0 0 0 0 0 0 0 0 0 0 0 0 0 0 0 0 0 0 0 0 0 0 0 0 0 0 0 0 0 0 0 0 0 0 0 0 0 0 0 0 0 0 0 0 0 0 0 0 0 0 0 0 0 0 0 0 0 0 0 0 0 0 0 0 0 0 0 0 0 0 0 0 0 0 0 0 0 0 0 0 0 0 0 0 0 0 0 0 0 0 0 0 0 0 0 0 0 0 0 0 0 0 0 0 0 0 0 0 0 0 0 0 0 0 0 0 0 0 0 0 0 0 0.00307488500880249 0 0 0 0 0 0 0 0 0 0 0 0 0
0 0 0 0 0 0 0 0 0 0 0 0 0 0 0 0 0 0 0 0 0 0 0 0 0 0 0 0 0 0 0 0 0 0 0 0 0 0 0 0 0 0 0 0 0 0 0 0 0 0 0 0 0 0 0 0 0 0 0 0 0 0 0 0 0 0 0 0 0 0 0 0 0 0 0 0 0 0 0 0 0 0 0 0 0 0 0 0 0 0 0 0 0 0 0 0 0 0 0 0 0 0 0 0 0 0 0 0 0 0 0 0 0 0 0 0 0 0 0 0 0 0 0 0 0 0 0 0 0 0 0 0 0 0 0 0 0 0 0 0 0 0 0 0 0 0 0 0 0 0 0 0 0 0 0 0 0 0.301539859322517 0.0557090124626672 0 0 0 0.221109070464326 0.159991398719489 0 0 0.0446428323390112 0 0 0 0 0 0 0 0 0 0.172431657974195 0 0 0 0.0445761687177945 0 0 0 0 0 0 0 0 0 0 0 0 0 0 0 0 0 0 0 0 0 0 0 0 0 0 0 0 0 0 0 0 0 0 0 0 0 0 0 0 0 0 0 0 0 0 0 0 0 0 0 0 0 0 0 0 0 0 0 0 0 0 0 0 0 0 0 0 0 0 0 0 0 0 0 0 0 0 0 0 0 0 0 0 0 0 0 0 0 0 0 0 0 0 0 0 0 0 0 0 0 0 0 0 0 0 0 0 0 0 0 0 0 0 0 0 0 0 0 0 0 0 0 0 0 0 0 0 0 0 0 0 0 0 0 0 0 0
0 0 0 0 0 0 0 0 0 0 0 0 0 0 0 0 0 0 0 0 0 0 0 0 0 0 0 0 0 0 0 0 0 0 0 0 0 0 0 0 0 0 0 0 0 0 0 0 0 0 0 0 0 0 0 0 0 0 0 0 0 0 0 0 0 0 0 0 0 0 0 0 0 0 0 0 0 0 0 0 0 0 0 0 0 0 0 0 0 0 0 0 0 0 0 0 0 0 0 0 0 0 0 0 0 0 0 0 0 0 0 0 0 0 0 0 0 0 0 0 0 0 0 0 0 0 0 0 0 0 0 0 0 0 0 0 0 0 0 0 0 0 0 0 0 0 0 0 0 0 0 0 0 0 0 0 0.0888395968227065 0 0.0110878906692228 0.0362475762455254 0 0.078114839364391 0.236028927124791 0.0357822425834502 0 0.0197109757213738 0.00733686318517802 0 0 0 0 0 0 0 0 0.00909822023918281 0.265933672487476 0.00766530297159461 0 0.0333557004417425 0.00569971819339789 0 0 0 0.0129581628659111 0 0 0 0 0 0 0 0 0.0513789132732751 0 0 0 0 0 0 0 0 0 0.00249269228979193 0 0 0 0 0 0 0 0 0 0 0 0 0 0 0 0 0 0 0 0 0 0 0 0 0 0 0 0 0 0 0 0 0 0 0 0 0 0 0 0.00218311140117825 0 0 0 0 0 0.00231914179615527 0 0 0 0 0 0 0 0 0 0 0 0 0 0 0 0 0 0 0 0 0 0 0 0 0 0 0 0 0 0 0 0 0 0 0 0 0 0 0 0.063925904403353 0.0138701478575805 0.00820720322783453 0 0 0 0 0 0.0077631968348881 0 0 0 0 0 0 0 0 0 0 0 0 0 0 0 0 0 0 0 0 0
0 0 0 0 0 0 0 0 0 0 0 0 0 0 0 0 0 0 0 0 0 0 0 0 0 0 0 0 0 0 0 0 0 0 0 0 0 0 0 0 0 0 0 0 0 0 0 0 0 0 0 0 0 0 0 0 0 0 0 0 0 0 0 0 0 0 0 0 0 0 0 0 0 0 0 0 0 0 0 0 0 0 0 0 0 0 0 0 0 0 0 0 0 0 0 0 0 0 0 0 0 0 0 0 0 0 0 0 0 0 0 0 0 0 0 0 0 0 0 0 0 0 0 0 0 0 0 0 0 0 0 0 0 0 0 0 0 0 0 0 0 0 0 0 0 0 0 0 0 0 0 0 0 0 0 0 0.0245862016202731 0.0166093662887865 0 0.0987403456478591 0.0297856487803169 0 0.299782528234 0 0.0217030368303269 0.280892527030712 0.0841054354556181 0 0 0 0 0 0 0 0 0 0.0190338506640445 0 0 0 0 0 0 0 0 0 0 0 0 0 0 0 0 0 0 0 0 0 0 0 0 0 0 0 0 0 0 0 0 0 0 0 0 0 0 0 0 0 0 0 0 0 0 0 0 0 0 0 0 0 0 0 0 0 0 0 0 0 0 0 0 0 0 0 0 0 0 0 0 0 0 0 0 0 0 0 0 0 0 0 0 0 0 0 0 0 0 0 0 0 0 0 0 0 0 0 0 0 0 0 0 0 0 0 0 0 0 0 0.0480171667995033 0 0.0394670438675181 0.0372768487810417 0 0 0 0 0 0 0 0 0 0 0 0 0 0 0 0 0 0 0 0 0 0 0 0 0 0 0
0 0 0 0 0 0 0 0 0 0 0 0 0 0 0 0 0 0 0 0 0 0 0 0 0 0 0 0 0 0 0 0 0 0 0 0 0 0 0 0 0 0 0 0 0 0 0 0 0 0 0 0 0 0 0 0 0 0 0 0 0 0 0 0 0 0 0 0 0 0 0 0 0 0 0 0 0 0 0 0 0 0 0 0 0 0 0 0 0 0 0 0 0 0 0 0 0 0 0 0 0 0 0 0 0 0 0 0 0 0 0 0 0 0 0 0 0 0 0 0 0 0 0 0 0 0 0 0 0 0 0 0 0 0 0 0 0 0 0 0 0 0 0 0 0 0 0 0 0 0 0 0 0 0 0 0 0 0.024668228689617 0.0448589918655768 0 0.0960690986520541 0 0.019412075154436 0 0 0 0.0148578554029262 0 0 0 0 0 0 0 0 0.0375885291358059 0.0038178945627608 0.0116479160881188 0.00369779438561343 0.00257219799874638 0 0 0 0 0 0 0 0 0 0 0 0 0 0.0450924899660112 0.00717500927416702 0 0 0 0.0151325220097827 0 0 0 0 0 0 0 0 0.00556772733181237 0 0 0 0 0 0 0 0 0 0 0 0 0 0 0 0 0 0 0 0 0 0 0 0 0 0 0 0 0 0 0 0 0 0 0 0 0 0 0.0206478410420705 0 0 0.00554321203311691 0 0 0 0 0 0 0 0 0 0 0 0 0 0 0 0 0 0 0 0 0 0 0 0 0 0 0 0 0 0 0 0 0 0 0 0 0.165165159981795 0 0.0406727408421908 0.206831084966882 0.108723668092131 0.0574963753639685 0 0 0 0 0.0139498882994178 0.0488116988609997 0 0 0 0 0 0 0 0 0 0 0 0 0 0 0 0 0 0 0 0 0
0 0 0 0 0 0 0 0 0 0 0 0 0 0 0 0 0 0 0 0 0 0 0 0 0 0 0 0 0 0 0 0 0 0 0 0 0 0 0 0 0 0 0 0 0 0 0 0 0 0 0 0 0 0 0 0 0 0 0 0 0 0 0 0 0 0 0 0 0 0 0 0 0 0 0 0 0 0 0 0 0 0 0 0 0 0 0 0 0 0 0 0 0 0 0 0 0 0 0 0 0 0 0 0 0 0 0 0 0 0 0 0 0 0 0 0 0 0 0 0 0 0 0 0 0 0 0 0 0 0 0 0 0 0 0 0 0 0 0 0 0 0 0 0 0 0 0 0 0 0 0 0 0 0 0 0 0 0 0.0332093591677033 0.235766600217175 0 0 0.0103357951401512 0 0 0 0.0482534928206943 0 0 0 0 0 0 0 0 0 0 0 0 0 0 0 0 0 0 0 0 0 0 0 0 0 0 0 0.082228761955389 0 0 0 0.11353581915054 0 0 0 0 0 0 0 0 0 0 0 0 0 0 0 0 0 0 0 0 0 0 0 0 0 0 0 0 0 0 0 0 0 0 0 0 0 0 0 0 0 0 0 0 0 0 0 0 0 0 0 0 0 0 0 0 0 0 0 0 0 0 0 0 0 0 0 0 0 0 0 0 0 0 0 0 0 0 0 0 0 0 0 0 0 0 0 0 0.0340864733898011 0.216296783804601 0.0172602783195394 0.128867361436496 0 0 0 0 0 0.0801592745979097 0 0 0 0 0 0 0 0 0 0 0 0 0 0 0 0 0 0 0 0 0 0
0 0 0 0 0 0 0 0 0 0 0 0 0 0 0 0 0 0 0 0 0 0 0 0 0 0 0 0 0 0 0 0 0 0 0 0 0 0 0 0 0 0 0 0 0 0 0 0 0 0 0 0 0 0 0 0 0 0 0 0 0 0 0 0 0 0 0 0 0 0 0 0 0 0 0 0 0 0 0 0 0 0 0 0 0 0 0 0 0 0 0 0 0 0 0 0 0 0 0 0 0 0 0 0 0 0 0 0 0 0 0 0 0 0 0 0 0 0 0 0 0 0 0 0 0 0 0 0 0 0 0 0 0 0 0 0 0 0 0 0 0 0 0 0 0 0 0 0 0 0 0 0 0 0 0 0 0 0.236413832374215 0 0 0 0 0 0 0 0.307627122881005 0 0 0 0 0 0 0 0 0 0 0.455959044744779 0 0 0 0 0 0 0 0 0 0 0 0 0 0 0 0 0 0 0 0 0 0 0 0 0 0 0 0 0 0 0 0 0 0 0 0 0 0 0 0 0 0 0 0 0 0 0 0 0 0 0 0 0 0 0 0 0 0 0 0 0 0 0 0 0 0 0 0 0 0 0 0 0 0 0 0 0 0 0 0 0 0 0 0 0 0 0 0 0 0 0 0 0 0 0 0 0 0 0 0 0 0 0 0 0 0 0 0 0 0 0 0 0 0 0 0 0 0 0 0 0 0 0 0 0 0 0 0 0 0 0 0 0 0 0 0 0 0 0 0 0 0
0 0 0 0 0 0 0 0 0 0 0 0 0 0 0 0 0 0 0 0 0 0 0 0 0 0 0 0 0 0 0 0 0 0 0 0 0 0 0 0 0 0 0 0 0 0 0 0 0 0 0 0 0 0 0 0 0 0 0 0 0 0 0 0 0 0 0 0 0 0 0 0 0 0 0 0 0 0 0 0 0 0 0 0 0 0 0 0 0 0 0 0 0 0 0 0 0 0 0 0 0 0 0 0 0 0 0 0 0 0 0 0 0 0 0 0 0 0 0 0 0 0 0 0 0 0 0 0 0 0 0 0 0 0 0 0 0 0 0 0 0 0 0 0 0 0 0 0 0 0 0 0 0 0 0 0 0.0211914514703484 0.0767816651530315 0.0651020230064649 0.00927908737504933 0.0020131615547209 0 0 0.0335115411750878 0.0497602006674548 0.322109593529939 0.0585282373642899 0 0 0 0 0 0 0 0 0.00475366186126724 0.0550984065924331 0 0 0.0520690461248633 0.0146742862339965 0.0147944151644664 0.00132352639549735 0 0.0912930326114807 0 0 0 0 0 0 0 0 0.0159875074632223 0.00209436537906725 0 0 0 0.0041947961115963 0 0 0 0 0 0 0 0 0.00158086572808509 0 0 0 0 0 0 0.00184579648716338 0 0 0 0 0 0.00186277813955719 0 0 0.00283237365258369 0 0 0 0 0 0 0 0 0 0 0 0 0 0 0 0 0 0 0 0.000922312149071779 0 0.00132921723380723 0.00515111233956437 0 0 0.00233626284755962 0.00220898133565645 0 0 0 0 0 0 0 0 0 0 0 0 0 0 0 0 0 0 0 0 0 0 0 0 0 0 0 0 0 0 0 0 0 0 0 0 0 0.00203798135471061 0.021338202732761 0.0184506206642218 0.0189577874088134 0 0 0 0.00097078394057993 0 0.0213310566926885 0 0 0 0 0 0 0 0 0 0 0 0.00228386205889904 0 0 0 0 0 0 0 0 0
0 0 0 0 0 0 0 0 0 0 0 0 0 0 0 0 0 0 0 0 0 0 0 0 0 0 0 0 0 0 0 0 0 0 0 0 0 0 0 0 0 0 0 0 0 0 0 0 0 0 0 0 0 0 0 0 0 0 0 0 0 0 0 0 0 0 0 0 0 0 0 0 0 0 0 0 0 0 0 0 0 0 0 0 0 0 0 0 0 0 0 0 0 0 0 0 0 0 0 0 0 0 0 0 0 0 0 0 0 0 0 0 0 0 0 0 0 0 0 0 0 0 0 0 0 0 0 0 0 0 0 0 0 0 0 0 0 0 0 0 0 0 0 0 0 0 0 0 0 0 0 0 0 0 0 0 0.164739576033554 0.125056714117769 0 0 0 0 0.360032382870019 0 0 0 0 0 0 0 0 0 0 0 0 0 0.0701256800010759 0 0 0.062224526363749 0.0548881836558235 0.116287241510821 0 0 0.0466456954471889 0 0 0 0 0 0 0 0 0 0 0 0 0 0 0 0 0 0 0 0 0 0 0 0 0 0 0 0 0 0 0 0 0 0 0 0 0 0 0 0 0 0 0 0 0 0 0 0 0 0 0 0 0 0 0 0 0 0 0 0 0 0 0 0 0 0 0 0 0 0 0 0 0 0 0 0 0 0 0 0 0 0 0 0 0 0 0 0 0 0 0 0 0 0 0 0 0 0 0 0 0 0 0 0 0 0 0 0 0 0 0 0 0 0 0 0 0 0 0 0 0 0 0 0 0 0 0 0 0 0 0 0 0 0
0 0 0 0 0 0 0 0 0 0 0 0 0 0 0 0 0 0 0.00780656982447864 0 0 0 0 0 0 0 0 0 0 0 0 0 0 0 0 0 0 0 0 0 0 0 0 0 0 0 0 0 0 0 0 0 0 0 0 0 0 0 0 0 0 0 0 0 0 0 0 0 0 0 0 0 0 0 0 0 0 0 0 0 0 0 0 0 0 0 0 0 0 0 0 0 0 0 0 0 0 0 0 0 0 0 0 0 0 0 0 0 0 0 0 0 0 0.00549391456190613 0 0 0 0.013166162034157 0 0 0 0 0 0 0.0121481652481229 0.00447179092248173 0 0 0 0 0 0 0 0 0 0 0 0 0 0 0 0 0 0 0 0 0 0 0 0 0 0 0 0 0 0 0 0 0.0199121089111359 0 0 0 0.210228072466901 0 0 0.360994230381163 0.0249143080247373 0 0 0 0 0 0.0111917195713765 0 0 0.0246533494455629 0.138383766472289 0 0 0.0389194846742111 0 0 0 0 0.0305517284219823 0 0 0 0 0 0 0 0 0 0 0 0 0 0 0 0 0 0 0 0 0 0 0 0 0 0 0 0 0 0 0 0 0 0 0.0201031696263252 0.0421463661427636 0 0 0 0 0 0 0 0 0 0.00850122625073475 0 0 0 0 0 0 0 0 0 0 0 0 0 0 0 0 0 0 0 0.00720731768196549 0 0 0.00470182250274989 0 0.00341287690234248 0 0 0 0 0 0 0 0 0 0 0 0 0 0 0 0 0 0 0 0 0 0 0 0 0 0 0 0 0 0 0 0 0 0 0 0 0 0 0 0 0 0 0 0 0 0 0 0 0 0 0 0 0 0.0110918499326131 0 0 0 0 0 0 0 0 0
0 0 0 0 0 0 0 0 0 0 0 0 0 0 0 0 0 0 0.0142080443764594 0 0 0 0 0 0 0 0 0 0 0 0 0 0 0 0 0 0 0 0 0 0 0 0 0 0 0 0 0 0 0 0 0 0 0 0 0 0 0 0 0 0 0 0 0 0 0 0 0 0 0 0 0 0 0 0 0 0 0 0 0 0 0 0 0 0 0 0 0 0 0 0 0 0 0 0 0 0 0 0 0 0 0 0 0 0 0 0 0 0.00310261839150072 0 0 0 0 0 0 0 0 0.0097928611090918 0 0 0 0 0 0 0.0101592377858711 0 0 0 0 0 0 0 0 0 0 0 0 0 0 0 0 0 0 0 0 0 0 0 0 0 0 0 0 0 0 0 0 0.00945347613782241 0.0899330798947966 0 0 0.0487493347865522 0.474891914134926 0 0.125974542766075 0 0.0615424106074674 0 0 0 0 0 0 0 0 0 0.0874508871123931 0.00383542125175558 0 0.00879551490064249 0.00676529158843607 0.0168537093504481 0 0 0.0236672265582714 0 0 0 0 0 0 0 0 0 0 0 0 0 0 0 0 0 0 0 0 0 0 0 0 0 0 0 0 0 0 0 0 0 0 0 0 0 0 0 0 0 0 0 0 0 0 0 0 0 0 0 0 0 0 0 0 0 0 0 0 0 0 0 0 0 0 0 0 0 0 0 0 0 0 0 0 0 0 0 0 0 0 0 0 0 0 0 0 0 0.00482442924749129 0 0 0 0 0 0 0 0 0 0 0 0 0 0 0 0 0 0 0 0 0 0 0 0 0 0 0 0 0 0 0 0 0 0 0 0 0 0 0 0 0 0 0 0
0 0 0 0 0 0 0 0 0 0 0 0 0 0 0 0 0 0 0 0 0 0 0 0 0 0 0 0 0 0 0 0 0 0 0 0 0 0 0 0 0 0 0 0 0 0 0 0 0 0 0 0 0 0 0 0 0 0 0 0 0 0 0 0 0 0 0 0 0 0 0 0 0 0 0 0 0 0 0 0 0 0 0 0 0 0 0 0 0 0 0 0 0 0 0 0 0 0 0 0 0 0 0 0 0 0 0 0 0 0 0 0 0 0.00276826635024523 0 0 0 0.00271584050736912 0 0 0 0 0 0 0.00315334819439663 0.00240521502562291 0 0 0 0 0 0 0 0 0 0 0 0 0 0 0 0 0 0 0 0 0 0 0 0 0 0 0 0 0 0 0.0137926675538609 0.00769387449489782 0.0588782120036969 0.0228945341266067 0.0302974357667442 0 0.188672162880717 0 0.0190100223368994 0.134563034197566 0 0 0 0 0 0 0 0 0 0 0.0426312282780347 0.0955464695006652 0 0 0.00790524467332908 0.0095325947826535 0 0 0.0764291063591556 0 0 0 0 0 0 0 0 0 0 0 0 0 0 0 0 0 0 0 0 0 0 0.0154589392256782 0 0 0 0 0 0 0 0 0.0099537019505797 0 0 0 0 0 0 0 0 0 0 0 0 0 0 0 0 0 0 0 0 0 0 0 0 0 0 0 0 0 0.0128724144491812 0 0 0.00463583953616261 0 0 0 0 0 0 0 0 0 0 0 0 0 0 0 0 0 0 0 0 0 0 0 0 0 0 0 0 0 0 0 0 0 0 0 0 0 0 0.0432923327443785 0 0.0160218350676527 0.0594224804509194 0 0 0 0 0.0285763894496116 0.0722401596764457 0.0103453560592201 0 0 0 0 0 0 0 0.00829129435770919 0 0 0 0 0 0 0 0 0 0 0 0
0 0 0 0 0 0 0 0 0 0 0 0 0.0166993785288572 0 0 0 0 0 0 0 0 0 0 0 0 0 0 0 0 0 0 0 0 0 0 0 0 0 0 0 0 0 0 0 0 0 0 0 0.0278625624426887 0 0 0 0 0 0 0.0322846032529503 0.00281764529022951 0 0 0 0 0 0 0 0 0 0 0 0 0 0 0 0 0 0 0 0 0 0 0 0 0 0 0 0 0 0 0 0 0 0 0 0 0 0 0 0 0 0 0 0 0 0 0 0 0 0.0120949554011785 0 0 0.00512159526330763 0 0 0 0 0.0137768486229803 0.0336853501179254 0.0165181653988828 0 0.00694215732242034 0.014070202332371 0 0 0 0 0 0 0 0 0.00354815447490131 0 0 0 0 0 0 0 0 0 0 0 0 0 0 0 0 0 0 0 0 0 0 0 0 0 0 0 0 0 0 0 0 0 0 0 0 0 0 0 0 0.0504613440426725 0.018018800268051 0.0668640920003887 0 0 0 0 0 0 0 0 0 0 0 0 0 0 0 0.0888070060304517 0 0.0340314237566911 0.00172933771161232 0 0 0 0 0 0 0 0 0 0 0 0 0.00809944400315288 0 0 0 0 0.0615001904842708 0 0 0 0 0 0 0 0 0 0 0 0 0 0 0 0.00223796645032183 0 0 0 0 0 0 0 0.00812317580203851 0 0 0 0 0 0 0 0 0 0 0 0 0 0 0 0 0 0 0 0 0 0 0 0 0 0 0 0 0.0114940484921024 0.00960821064476524 0.0824073233586907 0.125712725461191 0.166116323988044 0 0 0.00638752575456746 0 0.0299890319720906 0 0 0 0 0 0 0 0 0 0 0 0 0 0.0429904113302048 0 0 0 0 0 0 0 0 0 0 0 0 0 0 0 0 0 0 0 0 0 0 0 0 0 0 0 0 0 0 0 0 0 0
0 0 0 0 0 0 0 0 0 0 0 0 0 0 0 0 0 0 0 0 0 0 0.0115142792189216 0 0 0 0 0 0 0 0 0 0 0 0 0 0 0 0 0 0 0 0 0 0.0203502950244673 0.00510838798226615 0 0 0 0 0 0 0 0.0159377270200924 0 0 0 0 0 0.021274742188886 0.0283314109168757 0 0 0 0.0165609614019743 0.00600714667191225 0 0 0 0 0 0 0 0 0.0125329877569095 0 0 0 0 0 0 0 0 0 0 0 0 0 0 0 0 0 0 0 0 0 0 0 0 0 0 0 0 0 0 0 0 0 0 0 0 0 0 0 0 0 0 0 0 0 0 0 0 0 0 0 0 0 0.132242874644827 0 0 0 0 0 0 0 0 0 0 0 0 0 0 0 0 0 0 0 0 0 0 0 0 0 0 0 0 0 0 0 0 0 0 0 0 0 0 0 0 0.0472274884525339 0.214434437150562 0 0 0.100426346588431 0 0 0 0 0 0 0 0 0 0 0 0 0 0 0 0 0.0581980301646033 0 0 0 0 0 0 0 0 0 0 0 0 0 0 0.0399360766540295 0 0 0 0 0 0 0 0 0 0 0 0 0 0.0286668155795229 0.107745770951672 0 0 0 0.133504221631513 0 0 0 0 0 0 0 0 0 0 0 0 0 0 0 0 0 0 0 0 0 0 0 0 0 0 0 0 0 0 0 0 0 0 0 0 0 0 0 0 0 0 0 0 0 0 0 0 0 0 0 0 0 0 0 0 0 0 0 0 0 0 0 0 0 0 0 0 0 0 0 0 0 0 0 0 0 0 0 0 0 0 0 0 0 0 0 0 0 0 0 0 0 0
0 0 0 0 0 0 0 0 0 0 0 0 0 0 0 0 0 0 0 0 0 0 0.00408712919856448 0 0 0 0 0 0 0 0 0 0 0 0 0 0 0 0 0 0 0 0 0 0.00280923682977385 0 0 0 0.0073105644949701 0 0 0 0 0 0 0 0 0 0 0 0 0 0 0 0 0 0 0 0 0 0 0 0 0 0 0 0 0 0 0 0 0 0 0 0 0 0 0 0 0 0 0 0 0 0 0 0 0 0 0 0 0 0 0 0 0 0 0 0 0 0 0 0 0 0 0 0 0 0 0 0.0110346144009912 0 0 0 0 0 0 0 0.0583878715060845 0 0 0 0 0 0 0 0 0 0 0 0 0 0 0 0 0 0 0 0 0 0 0 0 0 0 0 0 0 0 0 0 0 0 0 0 0 0 0.0713497108469805 0.0219938363996667 0 0.10644575158707 0.238075977546616 0 0.0112793776518762 0 0 0 0 0 0 0 0 0 0 0 0 0 0.10130434100294 0.00713449964504653 0.0542751107066621 0 0.01531372824936 0 0 0 0.00214974713729652 0 0.0025583131817033 0 0 0 0 0.00411477065672121 0.0111576495274461 0 0 0 0 0.00408256430896125 0 0 0 0 0 0 0 0 0 0 0 0 0 0 0 0 0 0 0 0 0 0 0.00686533530282929 0.00424286959596397 0 0 0 0 0 0.00654678312679258 0 0 0 0 0 0 0 0 0 0 0 0 0 0 0 0 0 0 0 0.00296496189239536 0 0 0 0 0.00198256188155034 0 0.136877234543276 0 0 0 0 0 0 0 0 0 0 0 0 0 0 0 0 0 0 0.0999971491368029 0 0 0 0 0 0 0 0 0 0 0 0 0 0 0 0 0 0 0 0 0 0 0 0 0 0 0 0 0 0 0 0 0.00182259690799091 0.00383571273366856
0 0 0 0 0 0 0 0 0 0 0 0 0 0 0.00437657209157841 0 0 0 0 0 0 0 0.00357463489098752 0 0 0 0 0 0 0 0 0 0 0 0 0 0 0 0 0 0 0 0 0 0.01778576610042 0.00965952037040331 0 0 0 0 0 0 0 0 0 0 0 0 0 0 0 0 0 0.002457622825894 0 0 0 0 0 0 0 0 0 0 0.00612304786036755 0 0 0 0 0 0 0 0 0 0 0 0 0 0 0 0 0 0 0 0.00583010061253997 0 0 0 0 0 0 0 0 0 0 0 0 0 0 0 0 0 0 0 0 0 0 0 0 0 0 0 0 0 0 0 0 0 0 0 0 0 0 0 0 0 0 0 0 0 0 0 0 0 0 0 0 0 0 0 0 0 0 0 0 0 0 0 0 0 0 0 0 0 0 0 0 0.0199718004604938 0.0782814056497932 0.0834423018678021 0 0.308260036329322 0 0.0188378065406098 0 0 0 0 0 0 0 0 0 0 0 0 0 0 0.00224908350687004 0.0025738185201677 0.00568311605424886 0.0153157416510937 0 0 0 0 0 0 0 0 0 0 0 0.0221136927829154 0 0.0616042373599636 0 0 0.00830764968323383 0 0 0 0 0 0 0 0 0 0 0 0 0 0 0 0.0589592180075555 0 0 0 0 0 0 0.0106118961723954 0 0 0 0 0 0 0 0 0 0 0 0 0 0 0 0 0 0 0 0 0 0 0 0 0 0 0 0 0 0 0 0 0 0.0437848088431484 0 0 0 0 0 0 0 0 0 0 0 0 0 0 0 0 0 0 0.207562636581522 0 0 0 0 0 0 0 0 0 0 0 0 0 0 0 0 0 0 0 0 0 0 0 0 0 0 0 0 0 0 0 0 0 0.0026334852366733
0 0 0 0 0 0 0 0 0 0 0 0 0 0 0.00534775543782923 0.00196918201918209 0 0 0 0 0 0 0 0 0 0 0 0 0 0 0 0 0 0 0 0 0 0 0.0100006763829523 0 0 0 0 0 0.00524377477589246 0.00626758535653909 0 0 0 0 0 0 0 0 0 0 0 0 0 0 0 0 0 0.00297114906887868 0 0 0 0 0 0 0 0 0 0 0.00402038077380685 0 0 0 0 0 0 0 0 0 0 0 0 0 0 0 0 0 0 0 0.00162289951003199 0 0 0 0 0 0 0 0 0 0 0 0 0 0 0 0 0 0 0 0 0 0 0 0 0 0 0 0 0 0 0 0 0 0 0 0 0 0 0 0 0 0 0 0 0 0 0 0 0 0 0 0 0 0 0 0 0 0 0 0 0 0 0 0 0 0 0 0 0 0 0 0 0.0490612832953942 0 0.123545839592034 0.204066553978898 0 0 0 0 0 0 0 0 0 0 0 0 0 0 0 0 0.0290411696579826 0.00488618872276273 0.0344337518061095 0.00196006940210131 0.0383534857831591 0 0 0 0.0093310263897107 0 0.0120313488156065 0 0 0 0 0.00502527682020221 0.016192518809825 0 0.0229956577988927 0 0 0.00844757677595239 0 0 0 0 0 0 0 0 0 0 0 0 0 0 0 0.0672645099438244 0 0 0 0 0 0 0.00549351017014401 0.0142139685933779 0 0 0 0 0 0.00339165024559697 0 0 0 0 0 0 0 0 0 0 0 0 0 0 0 0 0 0 0 0.00363142781272788 0 0 0 0 0 0 0.0300695729046435 0 0 0 0 0 0 0 0 0 0 0 0 0 0 0 0 0 0 0.273132798116919 0 0 0 0 0 0 0 0 0 0 0 0 0 0 0 0 0 0 0 0 0 0 0 0 0 0 0 0 0 0 0 0 0.00276639222793449 0.00322101901108834
0 0 0 0 0 0 0 0 0 0 0 0 0 0 0 0 0 0 0 0 0 0 0 0 0 0 0.00888814468675704 0 0 0 0 0 0 0 0 0 0 0 0 0 0 0 0 0 0 0 0 0 0 0 0 0 0 0 0 0 0 0 0 0 0 0 0 0 0 0 0 0 0 0 0 0 0 0 0 0 0 0 0 0 0 0 0 0 0 0 0 0 0 0 0 0 0 0 0 0 0 0 0 0 0 0 0 0 0 0 0 0 0.0429218300536366 0 0 0 0 0 0 0 0 0 0 0 0 0 0.042169537862652 0 0.015073826507988 0 0 0 0 0 0 0 0 0 0 0 0 0 0 0 0 0 0 0 0 0 0 0 0 0 0 0 0 0 0 0 0 0 0 0 0 0 0 0 0.0224408867085801 0 0 0 0 0 0 0 0 0 0.0504370127043904 0 0 0 0 0.0112409405421499 0.138416365830138 0 0 0 0 0 0 0 0 0 0 0 0 0 0 0 0 0 0 0 0 0 0 0 0 0 0.0153039310995534 0 0 0.0288357532032734 0.0604945266451473 0.0398643294011702 0 0 0 0 0 0 0 0 0.200157285006481 0 0 0 0.0663181439235543 0 0 0 0 0 0 0 0 0 0 0 0 0 0 0 0 0 0 0 0 0 0 0 0 0 0 0 0 0 0 0 0 0 0 0 0 0 0 0 0 0 0 0 0 0.0617228105756018 0.0686579578312874 0.127056717417639 0 0 0 0 0 0 0 0 0 0 0 0 0 0 0 0 0 0 0 0 0 0 0 0 0 0 0 0 0 0 0 0 0 0 0 0 0 0 0 0 0 0 0 0 0 0 0
0 0 0 0 0 0 0 0 0 0 0 0 0 0 0 0 0 0 0 0 0 0 0.00637204518349871 0 0 0 0.0886899917514876 0.00451487112924481 0 0 0 0 0 0 0 0 0 0 0 0 0 0 0 0 0 0 0 0 0 0 0 0 0 0.0263996828211842 0 0 0 0 0 0 0 0 0 0 0.00782954356860549 0 0.0165734036078938 0 0 0 0 0 0 0 0 0 0 0 0 0 0 0 0 0 0 0 0 0 0 0 0 0 0 0 0 0 0 0 0 0 0 0 0 0 0 0 0 0 0.0861544063026209 0 0 0 0 0 0 0 0 0 0 0 0.0564673961648431 0 0 0.00716552550877899 0 0 0 0 0.138611710192479 0 0 0 0 0 0 0 0 0 0 0 0 0 0 0 0 0 0 0 0 0 0 0 0 0 0 0 0 0 0 0 0 0 0 0 0 0 0 0 0.128539710768202 0.0310004967232611 0.0660474270578887 0 0 0 0 0 0 0 0 0 0.0255036183858591 0 0 0 0 0 0 0 0 0 0 0 0 0 0 0 0 0 0 0 0 0 0 0 0 0 0 0 0 0 0 0 0 0 0 0 0 0 0 0 0 0 0 0 0 0 0 0 0 0 0 0 0 0 0 0 0 0 0 0 0 0 0 0 0 0 0 0 0 0 0 0 0 0 0 0 0 0 0 0 0 0 0 0.0587863602219646 0 0.127098494869643 0 0 0 0 0.0350009094458944 0.0892444062966512 0 0 0 0 0 0 0 0 0 0 0 0 0 0 0 0 0 0 0 0 0 0 0 0 0 0 0 0 0 0 0 0 0 0 0 0 0 0 0 0 0 0 0 0 0 0 0
0 0 0 0 0 0 0 0 0 0 0 0 0 0 0 0 0 0 0 0 0 0 0 0 0 0 0 0.0184256352923894 0 0 0 0 0 0 0 0 0 0 0 0 0 0 0 0 0 0 0 0 0 0 0 0 0 0.0526360813133906 0 0 0 0 0 0 0 0 0 0 0 0 0 0 0 0 0 0 0 0 0 0 0 0 0 0 0 0 0 0 0 0 0 0 0 0 0 0 0 0 0 0 0 0 0 0 0 0 0 0 0 0 0 0 0 0 0 0 0 0 0 0 0 0 0 0 0 0 0 0 0 0 0 0 0 0 0 0 0 0 0 0 0 0 0 0 0 0 0 0 0 0 0 0 0 0 0 0 0 0 0 0 0 0 0 0 0 0 0 0 0 0 0 0 0 0 0 0 0.0626171181974517 0 0 0 0 0 0 0 0 0 0 0 0 0 0 0 0 0 0 0 0 0 0 0 0 0 0 0 0 0 0 0 0 0 0 0 0 0.133477669543594 0.339259343673214 0.0211037739455139 0 0 0 0 0 0 0 0 0 0.0127499253707714 0 0 0 0 0 0 0 0 0 0 0 0 0.224423694064885 0 0 0 0 0 0 0 0 0 0 0 0 0 0 0 0 0 0 0 0 0 0 0 0 0 0 0 0 0 0 0 0 0 0 0 0 0 0 0 0.0257225568615562 0 0 0 0 0 0 0.109584201737234 0 0 0 0 0 0 0 0 0 0 0 0 0 0 0 0 0 0 0 0 0 0 0 0 0 0 0 0 0 0 0 0 0 0 0 0 0
0 0 0 0 0 0 0 0 0 0 0 0 0 0 0 0 0 0 0 0 0 0 0 0 0 0 0 0 0 0 0 0 0 0 0 0 0 0 0 0 0 0 0 0 0 0 0 0 0 0 0 0 0 0 0 0 0 0 0 0 0 0 0 0 0 0 0 0.0130928295027018 0 0 0 0.00838547103434545 0 0 0 0 0 0 0 0 0 0 0 0 0 0 0 0 0 0 0 0 0 0 0 0 0 0 0 0 0 0 0 0 0 0 0 0 0 0 0 0.00915580073784626 0 0 0 0 0 0 0 0 0 0 0 0 0 0 0 0 0 0 0 0 0 0 0 0 0 0 0 0 0 0 0 0 0 0 0 0 0 0 0 0 0 0 0 0 0 0.0162691417091773 0 0.0987653334676122 0 0 0.0261302875274428 0 0.0320762248162256 0 0 0 0 0 0 0 0 0 0 0 0.383610524168478 0 0 0 0 0 0 0 0 0 0 0 0 0 0 0 0 0.235992044643827 0 0 0 0 0 0 0 0 0 0 0 0 0 0 0 0 0 0 0 0 0 0 0 0 0 0 0 0.0401665112312728 0 0 0 0 0 0 0 0 0 0 0 0 0 0 0 0 0 0 0 0 0 0 0 0 0 0 0 0 0 0 0 0 0 0 0 0 0 0 0 0 0 0 0 0 0 0 0 0 0 0 0 0 0 0 0 0 0 0 0 0 0 0 0 0 0.111926489467161 0 0 0.0244293416939107 0 0 0 0 0 0 0 0 0 0 0 0 0 0 0 0 0 0 0 0 0 0 0 0 0 0 0 0 0
0 0 0 0 0 0 0 0 0 0 0 0 0 0 0 0 0 0 0.0114711893642091 0 0 0 0 0 0 0 0 0 0 0 0 0 0 0 0 0 0 0 0 0 0 0 0 0 0 0 0 0 0 0 0 0 0 0 0 0 0 0 0 0 0 0 0 0 0 0 0 0.00253807349045266 0 0.00286372577692608 0 0 0 0 0 0 0 0 0 0 0 0 0 0 0 0 0 0 0 0 0 0 0 0 0 0 0 0 0 0 0 0 0 0 0.00279403333545222 0 0 0 0.00725469340319863 0.0100234114567027 0 0.00320862304476577 0 0 0 0 0 0.00712591679842684 0 0 0 0 0 0 0.00294640880566928 0 0 0 0 0 0 0 0 0 0 0 0 0 0 0 0 0 0 0 0 0 0 0 0 0 0 0 0 0 0 0 0.025767039918785 0.134883555792445 0.00644478160520287 0.00284544772728898 0 0.0764138657661605 0.0859077650323034 0.0101770826859758 0.0510704803445623 0.0924839744867588 0.0206195338880693 0 0 0 0 0 0 0 0 0.108809794975616 0 0.0257182836609409 0.00541211743862641 0.008147844876161 0.0079821918929657 0 0 0 0 0 0 0 0 0 0 0 0 0.0568883340023408 0 0 0 0 0 0 0 0 0 0 0 0 0 0 0 0 0 0 0.0118313918421963 0 0 0 0 0.00703708846898432 0 0 0 0.0321342339641507 0 0 0 0 0 0 0 0 0 0 0 0 0 0.000929960020891516 0 0 0 0 0 0 0 0 0 0 0 0 0 0.00204326613460482 0 0 0 0 0 0 0 0 0 0 0 0 0 0 0 0 0 0 0 0 0 0 0.0034858538620233 0.00516426986117283 0.0155586596620976 0.00693585208763974 0.00496770008846988 0 0 0.107811479134119 0 0 0.0198608894586633 0 0 0 0 0 0 0.00655413575505569 0 0 0 0 0 0 0 0 0 0 0 0 0 0.00588705008992574 0 0 0 0 0 0 0 0 0 0 0 0 0 0 0
0 0 0 0 0 0 0 0 0 0 0 0 0 0 0 0 0 0 0 0 0 0 0 0 0 0 0 0 0 0 0 0 0 0 0 0 0 0 0 0 0 0 0 0 0 0 0 0 0 0 0 0 0 0 0 0 0 0 0 0 0 0 0 0 0 0 0 0 0 0 0 0 0 0 0 0 0 0 0 0 0 0 0 0 0 0 0 0 0 0 0 0 0 0 0 0 0 0 0 0 0 0 0 0 0 0 0 0 0 0 0 0 0 0 0 0 0 0 0 0 0 0 0 0 0 0 0 0 0 0 0 0 0 0 0 0 0 0 0 0 0 0 0 0 0 0 0 0 0 0 0 0 0 0 0 0 0 0.0129564994801736 0 0.0289299442226155 0 0 0 0 0 0.013517239785545 0.154006242205495 0 0 0 0 0 0 0 0 0 0.0857066783363927 0 0.108821537656584 0 0.179786628456551 0 0 0 0 0 0 0 0 0 0 0 0 0 0.0185344702384697 0 0 0 0 0 0 0 0 0 0 0 0 0.0483609921866076 0 0 0 0 0 0 0 0 0.00580635267165808 0 0 0 0 0 0 0 0 0 0 0 0 0 0 0 0 0 0 0.00665614078532629 0 0 0 0 0 0 0 0 0 0 0.0144219617581316 0 0 0 0 0 0 0 0 0 0 0 0 0 0 0.0805940374202856 0.0126340701810706 0 0.0153757762354223 0 0 0 0 0 0 0 0 0 0 0.0180370668388366 0 0 0 0 0 0 0 0 0 0 0 0 0.0400713557680224 0.00750115195668113 0.0507048965698714 0.0307587221133063 0 0 0 0 0.0189121972460697 0.0479060378868837 0 0 0 0 0 0 0 0 0 0 0 0 0 0 0 0 0 0 0 0 0
0 0 0 0 0 0 0 0 0 0 0 0 0 0 0 0 0 0 0 0 0 0 0 0 0 0 0 0 0 0 0 0 0 0 0 0 0 0 0 0 0 0 0 0 0 0 0 0 0 0 0 0 0 0 0 0 0 0 0 0 0 0 0 0 0 0 0 0 0 0 0 0 0 0 0 0 0 0 0 0 0 0 0 0 0 0 0 0 0 0 0 0 0 0 0 0 0 0 0 0 0 0 0 0 0 0 0 0 0 0 0 0 0 0 0 0 0 0 0 0 0 0 0 0 0 0 0 0 0 0 0 0 0 0 0 0 0 0 0 0 0 0 0 0 0 0 0 0 0 0 0 0 0 0 0 0 0 0 0 0.00984504126514731 0 0 0 0 0 0 0 0 0 0 0 0 0 0 0 0 0.0193337150163748 0.116651486469158 0 0.00485257262692288 0.137539521808039 0.0195664092846498 0.0610881772142104 0.0626700579734813 0 0 0 0 0 0 0 0 0 0.00633454320653545 0 0 0 0 0.0209622421756873 0 0 0 0 0 0 0 0 0.0898140195529919 0 0 0 0 0 0 0 0 0 0 0 0 0 0 0 0 0 0 0 0 0 0 0 0 0 0 0 0.0199641604145139 0 0 0 0 0 0 0 0 0 0 0.0806695320487655 0 0 0.0132947861828539 0 0 0 0 0 0 0 0 0 0 0 0.05291272341757 0.0247685691074906 0 0.0120767102172998 0 0 0 0 0 0 0 0 0 0 0 0 0 0 0 0 0 0 0 0 0 0 0 0.0236079040799122 0.00844221767024185 0.0318958958678347 0.0420092250065271 0 0 0.0205067542779971 0 0.0234972420295376 0.0976964930862576 0 0 0 0 0 0 0 0 0 0 0 0 0 0 0 0 0 0 0 0 0
0 0 0 0 0 0 0 0 0 0 0 0 0 0 0 0 0 0 0 0 0 0 0 0 0 0 0 0 0 0 0 0 0 0 0 0 0 0 0 0 0 0 0 0 0 0 0 0 0 0 0 0 0 0 0 0 0 0 0 0 0 0 0 0 0 0 0 0 0 0 0 0 0 0 0 0 0 0 0 0 0 0 0 0 0 0 0 0 0 0 0 0 0 0 0 0 0 0 0 0 0 0 0 0 0 0 0 0 0 0 0 0 0 0 0 0 0 0 0 0 0 0 0 0 0 0 0 0 0 0 0 0 0 0 0 0 0 0 0 0 0 0 0 0 0 0 0 0 0 0 0 0 0 0 0 0 0 0.0331754799322935 0 0.00375917506663954 0 0 0.15919685251524 0.0177079909462311 0.0281652331871586 0.0182400073408876 0 0 0 0 0 0 0.00405700671953962 0 0 0 0.0159773307707254 0 0.00266370065478887 0 0 0.0988013733309703 0.00266526145499676 0.0297610927694859 0.260615489502898 0 0 0 0 0 0 0 0 0.00887549382550652 0.00296845820740389 0 0 0 0.00414451191857298 0 0 0 0 0 0 0 0 0.00260724626311695 0 0 0 0 0 0 0 0 0 0 0 0 0.081927845086465 0 0 0.00428058937373394 0 0 0 0 0 0 0 0 0 0 0 0 0 0 0 0.00151435499006714 0 0 0 0.00173889511072476 0 0.00296567356520544 0.0111854606896044 0 0 0.0049434514313304 0.0100657527601929 0 0 0.00267462548474633 0 0.0044708328694055 0 0 0 0 0 0 0 0 0 0 0 0 0 0 0 0 0.00757375655558654 0 0 0.00350524403564799 0 0 0 0 0 0 0 0 0 0 0 0 0.0029325196027528 0.0152700906946842 0.0258086145757757 0.0330141287458523 0.0451696894716411 0 0 0 0 0.0308424748108237 0 0 0 0 0 0.00471534154700429 0 0 0 0 0 0.0120189541923008 0 0 0 0 0 0 0 0 0
0 0 0 0 0 0 0 0 0 0 0 0 0 0 0 0 0 0 0 0 0 0 0 0 0 0 0 0 0 0 0 0 0 0 0 0 0 0 0 0 0 0 0 0 0 0 0 0 0 0 0 0 0 0 0 0 0 0 0 0 0 0 0 0 0 0 0 0 0 0 0 0 0 0 0 0 0 0 0 0 0 0 0 0 0 0 0 0 0 0 0 0 0 0 0 0 0 0 0 0 0 0 0 0 0 0 0 0 0 0 0 0 0 0 0 0 0 0 0 0 0 0 0 0 0 0 0 0 0 0 0 0 0 0 0 0 0 0 0 0 0 0 0 0 0 0 0 0 0 0 0 0 0 0 0 0 0.0269048968165735 0.0116767000697123 0 0 0 0 0.0924126519420713 0.0321740804204512 0 0.0288981373999308 0.0154435586018166 0 0 0 0 0 0.102898752763692 0.0290542640750007 0 0 0.0322406085146597 0.217904285970508 0.155510771280876 0 0 0 0 0 0.034069426248856 0 0 0 0 0 0 0 0 0 0 0 0 0 0 0 0 0 0 0 0 0 0 0 0 0 0 0 0 0 0 0 0 0 0 0 0 0 0 0 0 0 0 0 0 0 0 0 0 0 0 0 0 0 0 0 0 0 0 0 0 0 0 0 0 0 0 0 0 0 0 0 0 0 0 0 0 0.104767413360735 0.0710754494368259 0 0.0215147382458484 0 0 0.0115988563662912 0 0 0 0 0 0 0 0.011855408486151 0 0 0 0 0 0 0 0 0 0 0 0 0 0 0 0 0 0 0 0 0 0 0 0 0 0 0 0 0 0 0 0 0 0 0 0 0 0 0 0 0 0 0
0 0 0 0 0 0 0 0 0 0 0 0 0 0 0 0 0 0 0 0 0 0 0 0 0 0 0 0 0 0 0 0 0 0 0 0 0 0 0 0 0 0 0 0 0 0 0 0 0 0 0 0 0 0 0 0 0 0 0 0 0 0 0 0 0 0 0 0 0 0 0 0 0 0 0 0 0 0 0 0 0 0 0 0 0 0 0 0 0 0 0 0 0 0 0 0 0 0 0 0 0 0 0 0 0 0 0 0 0 0 0 0 0 0 0 0 0 0 0 0 0 0 0 0 0 0 0 0 0 0 0 0 0 0 0 0 0 0 0 0 0 0 0 0 0 0 0 0 0 0 0 0 0 0 0 0 0 0 0 0 0 0 0.141289372271169 0.103370495676887 0 0.109173209662751 0.0282410242011305 0 0 0 0 0 0 0 0 0 0 0 0.0335491364240585 0.30861698189142 0 0 0 0 0.275759779872585 0 0 0 0 0 0 0 0 0 0 0 0 0 0 0 0 0 0 0 0 0 0 0 0 0 0 0 0 0 0 0 0 0 0 0 0 0 0 0 0 0 0 0 0 0 0 0 0 0 0 0 0 0 0 0 0 0 0 0 0 0 0 0 0 0 0 0 0 0 0 0 0 0 0 0 0 0 0 0 0 0 0 0 0 0 0 0 0 0 0 0 0 0 0 0 0 0 0 0 0 0 0 0 0 0 0 0 0 0 0 0 0 0 0 0 0 0 0 0 0 0 0 0 0 0 0 0 0 0 0 0 0 0 0
0 0 0 0 0 0 0 0 0 0 0 0 0 0 0 0 0 0 0 0 0 0 0 0 0 0 0 0 0 0 0 0 0 0 0 0 0 0 0 0 0 0 0 0 0 0 0 0 0 0 0 0 0 0 0 0 0 0 0 0 0 0 0 0 0 0 0 0 0 0 0 0 0 0 0 0 0 0 0 0 0 0 0 0 0 0 0 0 0 0 0 0 0 0 0 0 0 0 0 0 0 0 0 0 0 0 0 0 0 0 0 0 0 0 0 0 0 0 0 0 0 0 0 0 0 0 0 0 0 0 0 0 0 0 0 0 0 0 0 0 0 0 0 0 0 0 0 0 0 0 0 0 0 0 0 0 0 0 0 0 0 0 0.0224215078457537 0 0 0 0 0 0 0 0 0 0 0 0 0 0 0 0.185800934172554 0.0147678465760595 0 0 0 0.197625469794303 0 0 0 0 0 0 0 0 0 0 0 0 0 0 0 0 0 0 0 0 0 0 0 0 0 0 0 0 0 0 0 0 0 0 0 0 0.181990641232219 0 0 0 0 0 0 0 0 0 0 0 0 0 0 0 0 0 0 0.0685087376454064 0 0 0 0 0 0 0 0 0 0 0 0 0 0 0 0 0 0 0 0 0 0 0 0 0 0 0 0 0 0 0 0 0 0 0 0 0 0 0 0 0 0 0 0 0 0.027522365492578 0 0 0 0 0 0 0.108459069017181 0.0521100618478149 0.14079336637613 0 0 0 0 0 0 0 0 0 0 0 0 0 0 0 0 0 0 0 0 0 0 0 0
0 0 0 0 0 0 0 0 0 0 0 0 0 0 0 0 0 0 0 0 0 0.019503166672738 0 0 0 0 0 0 0 0 0 0 0 0 0 0 0 0 0 0.00367707790317741 0 0 0 0 0 0 0 0 0 0 0 0 0 0 0 0 0 0 0 0 0 0 0 0 0 0 0 0 0 0 0 0 0.0137091936098615 0 0 0 0 0 0 0 0 0 0 0 0 0 0 0 0 0 0 0 0 0 0 0 0 0 0 0 0 0 0 0 0 0 0 0 0 0 0 0 0 0 0 0 0 0 0 0 0 0 0 0 0 0 0 0 0 0 0 0 0 0 0 0 0 0 0 0 0 0 0 0 0 0 0 0 0 0 0 0 0 0 0 0 0 0 0 0 0 0 0 0 0 0 0 0 0 0 0 0 0 0 0 0 0 0 0.0373021109950681 0.0322707317867035 0 0 0.0386745707625491 0 0 0 0 0 0 0 0 0 0 0 0 0 0 0 0 0 0 0 0 0 0 0 0 0 0 0 0 0 0 0 0.0872752630974493 0 0 0 0 0 0.0283559784942746 0 0 0 0 0.0125680344242023 0 0 0 0 0 0 0 0 0 0 0 0 0 0 0 0 0 0 0 0 0 0 0 0 0.00524058726496727 0 0 0 0 0.00205453496874684 0 0 0 0 0 0 0 0 0 0 0 0 0 0 0 0 0 0 0 0 0 0 0 0 0 0 0 0 0 0 0 0 0 0 0 0 0.352812013783403 0 0.360419813602939 0 0 0 0 0 0 0 0 0 0 0 0 0 0 0.00613692263391914 0 0 0 0 0 0 0 0 0
0 0 0 0 0 0 0 0 0 0 0 0 0 0 0 0 0 0 0 0 0 0 0 0 0 0 0 0 0 0 0 0 0 0 0 0 0 0 0 0 0 0 0 0 0 0 0 0 0 0 0 0 0 0 0 0 0 0 0 0 0 0 0 0 0 0 0 0 0 0 0 0 0 0 0 0 0 0 0 0 0 0 0 0 0 0 0 0 0 0 0 0 0 0 0 0 0 0 0 0 0 0 0 0 0 0 0 0 0 0 0 0 0 0 0 0 0 0 0 0 0 0 0 0 0 0 0 0 0 0 0 0 0 0 0 0 0 0 0 0 0 0 0 0 0 0 0 0 0 0 0 0 0 0 0 0 0 0.0145390302794311 0 0 0 0 0.314874395497287 0.014974906576079 0.0249417494592466 0.0553676340464165 0.0817741637367937 0 0 0 0 0 0 0 0 0 0 0 0 0.293998477688572 0.0186590739325803 0.0995907361891891 0 0 0 0 0 0 0 0 0 0 0 0 0 0 0 0 0 0 0 0 0 0 0 0 0 0 0 0 0 0 0 0 0 0 0 0 0 0 0.00680699518867048 0 0 0 0 0 0 0 0 0 0 0 0 0 0 0 0 0 0 0 0 0 0 0 0 0 0.00432592960100921 0 0 0.00356418985746209 0.00372335262146727 0 0 0 0 0.00123562586995595 0 0 0 0 0 0 0 0 0 0 0 0 0 0 0 0 0.00685445542540687 0 0 0 0 0 0 0 0 0 0 0 0 0 0 0 0 0 0.0155269408023144 0.0126892016958967 0 0 0 0 0 0.01655209144048 0 0 0 0 0 0.00495503200575493 0 0 0 0 0 0.00504601808598726 0 0 0 0 0 0 0 0 0
0 0 0 0 0 0 0 0 0 0 0 0 0 0 0 0 0 0 0 0 0 0 0 0 0 0 0 0 0 0 0 0 0 0 0 0 0 0 0 0 0 0 0 0 0 0 0 0 0 0 0 0 0 0 0 0 0 0 0 0 0 0 0 0 0 0 0 0 0 0 0 0 0 0 0 0 0 0 0 0.110552712936186 0 0 0 0 0 0 0 0 0 0 0 0 0 0 0 0 0 0 0 0 0 0 0 0 0 0 0 0 0 0 0 0 0 0 0 0 0 0 0 0 0 0 0 0 0 0 0 0 0 0 0 0 0 0 0 0 0 0 0 0 0 0 0 0 0 0 0 0 0 0 0 0 0 0 0 0 0 0 0 0 0 0 0 0 0 0 0 0 0 0 0 0 0 0 0 0 0 0 0 0 0 0 0 0 0 0 0.597293068685189 0 0 0 0 0 0 0 0 0 0 0 0 0 0.292154218378625 0 0 0 0 0 0 0 0 0 0 0 0 0 0 0 0 0 0 0 0 0 0 0 0 0 0 0 0 0 0 0 0 0 0 0 0 0 0 0 0 0 0 0 0 0 0 0 0 0 0 0 0 0 0 0 0 0 0 0 0 0 0 0 0 0 0 0 0 0 0 0 0 0 0 0 0 0 0 0 0 0 0 0 0 0 0 0 0 0 0 0 0 0 0 0 0 0 0 0 0 0 0 0 0 0 0 0 0 0 0 0 0 0 0 0 0 0 0
0 0 0 0 0 0 0 0 0 0 0 0 0 0 0 0.0239476985929058 0 0 0 0 0 0.105203541675462 0 0.0105544126585712 0 0 0 0 0 0 0 0 0 0 0 0 0 0 0.0308049393770356 0 0 0 0 0 0 0 0 0 0 0 0 0 0 0 0 0 0 0 0 0 0.00672424614337045 0.0533972599328865 0 0 0 0 0 0 0 0 0.0176615369714899 0 0.00703793768548597 0 0 0 0 0 0 0.0181522789857527 0 0 0 0 0 0 0 0 0 0 0 0 0 0 0 0 0 0 0 0 0 0 0 0 0 0 0 0 0 0 0 0 0 0 0 0 0 0 0 0 0 0 0 0 0 0 0 0 0 0 0 0 0 0 0.0426949278043622 0 0 0 0.0120936834946851 0 0 0 0 0 0 0 0 0 0 0 0 0 0 0 0 0 0 0 0 0 0 0 0 0 0 0 0 0 0 0 0 0 0 0 0 0 0 0 0 0 0 0 0 0 0 0.0445525529517974 0 0 0 0 0 0 0 0.00907313911618447 0 0 0 0 0 0 0.166698780857808 0 0 0.0337836045400987 0.0266971847311526 0.0314456514744308 0 0 0 0 0 0 0 0.0428543372336726 0 0 0 0 0 0 0 0.0118949396032648 0 0.00643422060448909 0 0 0 0 0.040896537898487 0.0880485236201529 0 0 0.0368397578192762 0 0.0281306494577749 0 0 0 0 0 0 0 0 0 0 0 0 0 0.00386841736159855 0 0.0161348336626466 0.0148886853759779 0 0.0083121858998627 0 0.0102679492891614 0 0 0 0 0 0 0 0 0 0 0.00961159995777499 0 0 0 0 0 0 0 0 0 0 0 0 0 0 0 0 0 0 0 0 0 0 0 0 0 0 0 0 0 0 0 0 0 0 0 0 0 0 0 0 0 0 0.0412939852223813 0 0 0 0 0 0 0 0 0
0 0 0 0 0 0 0 0 0 0 0 0 0 0 0 0 0 0 0 0 0 0 0.00962557166620161 0 0 0 0 0 0 0 0 0.0222808597495629 0 0 0.0192504841595447 0 0 0 0 0 0 0 0 0 0 0 0 0 0.119177694434209 0 0 0 0 0 0 0 0 0 0 0 0 0 0 0 0 0 0 0 0 0 0 0 0 0 0 0 0 0 0 0 0 0 0 0 0 0 0 0 0 0 0 0 0 0 0 0 0 0 0 0 0 0 0 0 0 0 0 0 0 0 0 0 0 0 0 0 0 0 0 0.00321795881970007 0.0250941970130112 0 0 0 0 0 0 0 0 0 0 0 0 0 0 0 0 0 0 0 0 0 0 0 0 0 0 0 0 0 0 0 0 0 0 0 0 0 0 0 0 0 0 0 0 0 0 0.122877495342196 0 0.0991333479928156 0 0.0547637618285419 0 0 0 0 0 0 0 0 0 0 0 0 0 0 0 0 0.00760886241942185 0.176265125189285 0 0.0102176474413309 0 0 0 0.00546253830645665 0 0 0 0 0 0 0.00893709716531809 0 0 0.00351997489280931 0 0 0.0280209836945138 0 0 0 0 0 0 0 0 0 0 0 0 0 0 0 0 0 0 0 0 0 0 0 0 0 0 0 0.00396185073132569 0.003573915937302 0.00233562982687704 0 0 0 0 0 0 0 0 0.00828023523713169 0 0 0 0 0 0 0 0 0.0041902147787122 0 0.0964910893876121 0.00235680880163 0 0 0 0.0327011441562873 0 0.0467444835697163 0 0 0 0 0.00310020975315851 0 0 0 0 0 0 0 0 0 0 0 0 0 0.0217081515366635 0 0 0 0 0 0 0 0 0 0 0 0 0 0 0.00760627626170873 0 0.0204541923401321 0 0 0 0 0 0 0 0 0 0 0 0 0 0 0 0.0155227089767907 0.015519488590033
0 0 0 0 0.00619144323423487 0 0 0 0 0 0 0 0 0 0 0 0 0 0 0 0 0 0 0 0 0 0 0 0 0 0 0 0.00331595172514266 0.00625988234264094 0.00392907502311859 0 0 0.00142227187401929 0 0 0 0 0 0 0 0 0 0 0 0 0.0107448538331474 0 0 0 0.00833696198329212 0 0 0.00293229424890057 0.0748727264449182 0 0 0 0 0 0 0 0 0 0 0 0 0.00403590794150533 0 0 0 0 0 0 0 0 0 0 0 0 0 0.00141194887310609 0 0 0 0 0 0 0 0 0 0 0 0 0 0 0.00587223257751756 0 0 0 0 0 0 0 0 0 0 0 0 0 0 0 0 0 0 0 0 0 0 0 0 0 0 0 0 0 0 0 0 0.00231811721959214 0 0 0 0 0 0 0 0 0 0 0 0 0 0 0 0 0 0 0 0 0 0 0 0 0 0 0 0 0 0 0 0 0 0 0 0.0058024383771943 0.00233342933607903 0.00765781207345863 0 0 0 0 0 0 0 0 0 0 0 0 0 0 0 0.00632375491092372 0 0.0215869903923339 0 0 0 0 0 0.0155736485505615 0.00963684112846129 0 0 0 0 0 0 0 0 0 0 0 0 0 0 0 0 0 0 0.0161702389248965 0.047399424537088 0 0 0 0 0 0 0 0 0 0 0 0 0 0 0 0 0 0 0 0 0 0 0 0 0 0 0 0 0 0 0 0 0.00159175673736954 0 0 0 0.00594984287162663 0 0.00264062362028783 0 0 0.152262530165216 0 0 0 0 0 0 0 0 0 0 0 0 0 0 0 0 0 0 0 0 0 0 0 0 0 0.0029569402422747 0 0 0 0 0 0 0 0 0 0 0 0 0 0.0638404332002107 0 0 0 0 0 0.0877333378347325 0.00403339851011835 0.0539152941668894 0 0 0.0199012222120204 0 0.00676103299128969 0 0 0 0 0 0.00447562475070698 0.329809717145124
0 0 0 0 0 0 0 0 0 0 0 0 0.00553212584802111 0 0 0 0 0 0 0 0 0 0 0 0 0 0 0 0 0 0 0.0159348240502653 0 0 0.0341179344960536 0 0 0 0 0 0 0 0 0 0 0 0 0 0.0345844900398833 0 0 0 0 0 0.00152524116153746 0 0.00614455003658338 0 0.00281544772531421 0 0 0 0 0 0 0 0 0 0 0 0 0.00789913322832738 0 0 0 0 0 0 0 0 0 0 0 0 0 0 0 0 0 0 0 0 0 0 0 0 0 0 0 0 0 0 0 0 0 0 0 0 0 0 0 0 0 0 0 0 0 0 0 0 0 0 0 0 0 0 0 0 0 0 0 0 0 0 0 0 0 0 0 0 0 0 0 0 0 0 0 0 0 0 0 0 0 0 0 0 0 0 0 0 0 0 0 0 0 0 0 0.0540454545312608 0 0.0609601980361362 0.00368778530452982 0.0745276534039133 0 0 0 0 0 0 0 0 0 0 0 0 0 0 0 0.202311386787281 0.0298119739632859 0 0 0.00967160138007037 0 0 0 0.0674968440887864 0 0 0 0 0 0 0.00880270074655503 0 0 0.00466171991555204 0 0 0.078288664609435 0 0 0 0 0 0 0 0 0 0 0 0 0 0 0 0.0019848276123546 0 0 0 0 0 0 0.00171774384606032 0.0115800922337627 0 0 0 0 0.00113434157882987 0 0 0 0 0 0 0 0 0 0.0031021902740354 0 0.00149865508160109 0 0 0 0 0 0 0.00168756440935341 0 0.103187838743294 0.0119382031259772 0.00168187981519007 0 0 0 0 0.0080960407092991 0 0 0 0 0 0 0 0 0 0 0 0 0 0 0 0 0 0 0.0376056779761999 0 0 0 0 0 0 0 0 0 0 0 0 0 0.0046817887881311 0.0211071553843036 0 0.0306025805095875 0 0 0.00434737530326459 0 0 0 0 0 0 0.0119001478515281 0 0 0 0 0 0.0174312095756889 0.0218949578287473
0 0 0 0 0 0 0 0 0 0 0 0 0 0 0 0 0 0 0 0 0 0 0 0 0 0 0 0 0 0 0 0 0 0 0 0 0 0 0 0 0 0 0 0 0.00939894988867272 0.0168049305843067 0 0 0 0 0 0 0 0 0 0 0 0 0 0.00406670057154966 0.0107570241930446 0 0 0 0 0 0 0 0 0 0 0 0 0 0.0145232727490757 0 0 0 0.00685290523528543 0 0 0 0 0 0 0 0 0 0 0 0 0 0 0 0.0046811444060582 0 0 0 0 0 0 0 0 0 0 0 0 0 0 0 0 0 0 0 0 0 0 0 0 0 0 0 0 0 0 0 0 0 0.031319048166042 0 0 0 0 0 0.0215427148995411 0 0 0 0 0 0 0 0 0 0 0 0 0 0 0 0 0 0 0 0 0 0 0 0 0 0 0 0 0 0 0 0 0.00626724666733969 0.0694669125702472 0 0.0185819870735138 0.00968105020791198 0 0 0 0 0 0 0 0 0 0 0 0 0 0 0 0 0 0 0 0 0.0787952990090382 0 0 0 0 0 0 0 0 0 0 0 0 0.0163529703819977 0.19901854452253 0 0 0 0 0.026630358017906 0 0 0 0 0 0 0 0.0262834121504472 0.0549069563496463 0 0.00781360647860625 0 0.36625496587724 0 0 0 0 0 0 0 0 0 0 0 0 0 0 0 0 0 0 0 0 0 0 0 0 0 0 0 0 0 0 0 0 0 0 0 0 0 0 0 0 0 0 0 0 0 0 0 0 0 0 0 0 0 0 0 0 0 0 0 0 0 0 0 0 0 0 0 0 0 0 0 0 0 0 0 0 0 0 0 0 0 0 0 0 0 0 0 0 0 0 0 0 0 0
0 0 0 0 0 0 0 0 0 0 0 0 0 0 0 0 0 0 0 0 0 0 0 0 0 0 0 0 0 0 0 0 0 0 0 0.0445630857922438 0 0 0 0 0 0.00373768480339394 0 0 0 0 0 0 0 0 0 0 0 0 0 0 0 0 0 0 0 0 0 0 0 0 0 0 0 0 0 0 0.0110209935290761 0 0 0 0 0 0 0.00429631924149326 0 0 0 0 0 0 0 0 0 0 0 0 0 0 0 0 0 0 0 0 0 0 0 0 0 0 0 0 0 0 0 0 0 0 0 0 0 0 0 0 0 0 0 0 0 0 0 0 0 0 0 0 0 0 0 0 0 0 0 0 0 0 0 0 0 0 0 0 0 0 0 0 0 0 0 0 0 0 0 0 0 0 0 0 0 0 0 0 0 0.0285386134211602 0.0364109509120733 0.137734971965535 0 0 0 0 0 0 0 0 0 0 0 0 0 0 0 0.0194585792731389 0 0.0160473997007115 0 0 0 0 0 0 0 0.123182476502847 0 0 0 0 0.170419714732343 0 0 0.0121714115235643 0 0 0 0 0 0 0 0 0 0 0 0 0 0 0 0 0 0 0 0 0 0 0 0 0 0 0 0 0 0 0 0 0.0260774680806705 0 0 0 0 0 0 0 0 0 0 0 0 0 0 0 0 0 0 0 0.00970520758118392 0 0 0 0 0 0 0 0 0 0 0 0 0 0 0 0 0 0 0 0 0 0 0 0 0 0.344842025420882 0 0 0 0 0 0 0 0 0 0 0 0 0 0 0 0 0 0 0 0 0 0 0 0 0 0 0 0 0 0 0 0 0.0068243275627308 0.00496876995695322
0 0 0 0 0 0 0 0 0 0 0 0 0 0 0 0 0 0 0 0 0 0 0 0 0 0 0 0 0 0 0 0 0 0 0 0 0 0 0 0 0 0 0 0 0.0261866796490524 0 0 0 0 0 0 0 0 0 0 0 0 0 0 0 0 0 0 0 0 0 0 0 0 0 0 0 0 0 0 0 0 0 0 0 0 0 0 0 0 0 0 0 0 0 0 0 0 0 0 0 0 0 0 0 0 0 0 0 0 0 0 0 0 0 0 0 0 0 0 0 0 0 0 0 0 0 0 0 0 0 0 0 0 0 0 0 0 0 0 0 0 0 0 0 0 0 0 0 0 0 0 0 0 0 0 0 0 0 0 0 0 0 0 0 0 0 0 0 0 0 0 0 0 0 0 0 0 0 0 0 0 0 0 0 0 0 0 0 0 0 0 0 0 0 0.244600873976648 0 0 0 0 0 0 0 0 0.0771754303579465 0 0 0 0 0.0983077866580133 0 0.507593431349148 0 0 0 0 0 0 0 0 0 0 0 0 0 0 0 0 0 0.0461357980091919 0 0 0 0 0 0 0 0 0 0 0 0 0 0 0 0 0 0 0 0 0 0 0 0 0 0 0 0 0 0 0 0 0 0 0 0 0 0 0 0 0 0 0 0 0 0 0 0 0 0 0 0 0 0 0 0 0 0 0 0 0 0 0 0 0 0 0 0 0 0 0 0 0 0 0 0 0 0 0 0 0 0 0 0 0 0 0 0 0 0 0 0 0 0
0 0 0 0 0 0 0 0 0 0 0 0 0 0 0 0 0 0 0 0 0 0 0 0 0 0 0 0 0 0 0 0 0 0 0 0 0 0 0 0 0 0 0 0 0 0 0 0 0 0 0 0 0 0 0 0 0 0 0 0 0 0 0 0 0 0 0 0.00952822273340146 0 0 0 0.00329396202052845 0 0 0 0 0 0 0 0 0 0 0 0 0 0 0 0 0 0 0 0 0 0 0 0 0 0 0 0 0 0 0 0 0 0 0 0 0 0 0 0.00167698644515386 0 0 0 0 0 0 0 0 0 0 0 0 0 0 0 0 0 0 0 0 0 0 0 0 0 0 0 0 0 0 0 0 0 0 0 0 0 0 0 0 0 0 0 0 0 0.0298502881468015 0 0.0384954000292386 0 0 0.0285530219860489 0 0 0 0 0 0 0 0 0 0 0 0 0.0766748226509934 0.0651630125414046 0 0.00203116470039314 0.00518452520771483 0 0 0 0 0 0 0.00186867152436169 0 0 0 0 0 0 0 0.0137646285151663 0 0.0950129109731009 0 0.0109779042271714 0 0 0 0 0 0 0 0 0 0 0 0 0 0 0 0 0 0.00306875839093558 0 0 0 0 0.00963997214948489 0 0 0 0 0.048728828292474 0.0137458862131544 0.00946030767914061 0 0 0 0 0 0 0 0 0 0 0 0 0 0 0 0 0.0216208121143597 0.00472667670569429 0 0 0.00280478362854006 0 0.00493004454522306 0 0 0 0 0 0 0 0 0 0 0 0 0 0 0 0 0 0 0 0 0 0 0 0 0 0 0 0 0 0 0 0 0 0 0.150560958821018 0.0302260823788557 0 0.0746218590493635 0.100008045341564 0.0606686958270256 0 0 0 0 0 0.0634986989138171 0 0 0 0 0 0 0 0 0 0 0 0 0.0196140682478709 0 0 0 0 0 0 0 0
0 0 0 0 0 0 0 0 0 0 0 0 0 0 0 0 0 0 0 0 0 0 0 0 0 0 0 0 0 0 0 0 0 0 0 0 0 0 0 0 0 0 0 0 0 0 0 0 0 0 0 0 0 0 0 0 0 0 0 0 0 0 0 0 0 0 0 0 0 0 0 0 0 0 0 0 0 0 0 0 0 0 0 0 0 0 0 0 0 0 0 0 0 0 0 0 0 0 0 0 0 0 0 0 0 0 0 0 0 0 0 0 0 0 0 0 0 0 0 0 0 0 0 0 0 0 0 0 0 0 0 0 0 0 0 0 0 0 0 0 0 0 0 0 0 0 0 0 0 0 0 0 0 0 0 0 0 0 0 0.0117148000136157 0.0547063322661619 0 0.00715371381653819 0 0 0 0 0 0 0 0 0 0 0 0 0 0 0.0121840935982384 0 0.00331631057438039 0 0 0 0 0 0 0 0 0 0 0 0 0 0.0263252368695748 0 0 0.00787075845377248 0 0.125788139255929 0 0 0 0 0 0 0 0 0.028290065096608 0 0 0 0 0 0 0 0 0 0 0 0 0 0 0 0 0 0 0.00865212174455039 0 0 0 0 0 0 0 0 0 0 0 0 0 0 0 0 0 0.0930902311703184 0 0.0192850265237042 0 0 0.00729729484945572 0 0 0 0 0 0 0 0 0 0 0 0 0 0 0 0 0 0 0 0 0 0 0 0 0 0 0 0 0 0 0 0 0 0 0 0 0.1090523013549 0.116163853340613 0.0364183922020343 0.00387827023004036 0.119381068260341 0.0315352381324356 0 0 0 0 0.0536209893841109 0.110826097231717 0 0 0 0 0 0 0 0 0 0 0 0 0.0134496656309595 0 0 0 0 0 0 0 0
0 0 0 0 0 0 0 0 0 0 0 0 0 0 0 0 0 0 0 0 0 0 0 0 0 0 0 0 0 0 0 0 0.0178279766078122 0.029264087227236 0.0260152707008495 0 0 0 0 0 0 0 0 0 0 0 0 0 0 0 0.0186803279570761 0 0 0 0.0198726807784845 0 0.0657868858680672 0.0119096847420705 0 0 0 0 0 0 0 0 0 0 0 0 0 0.0874222199753997 0 0 0 0 0 0 0 0 0 0 0 0 0 0 0 0 0 0 0 0 0 0 0 0 0 0 0 0 0 0 0 0 0 0 0 0 0 0 0 0 0 0 0 0 0 0 0 0 0 0 0 0 0 0 0 0 0 0 0 0 0 0 0 0 0 0 0 0 0 0 0 0 0 0 0 0 0 0 0 0 0 0 0 0 0 0 0 0 0 0 0 0 0 0 0 0 0 0.00921213652610717 0 0.0770530537397131 0 0 0 0 0 0 0 0 0 0 0 0 0 0 0 0.0239208035252927 0.0820571331760491 0.2575199043839 0 0 0 0 0 0 0 0 0 0 0 0 0 0 0 0 0 0 0.150582161225983 0 0 0 0 0 0 0 0 0 0 0 0 0 0 0 0 0 0 0 0 0 0 0 0.0202796418521501 0 0 0 0 0 0 0 0 0 0 0 0 0 0 0 0 0 0 0 0 0 0 0 0 0 0.0232811932327741 0.0123632996053228 0 0 0 0 0 0.00958078493343486 0 0 0 0 0 0 0 0 0 0 0 0 0 0 0 0 0 0 0.0181207715943325 0 0 0 0 0 0 0 0 0 0 0 0 0 0 0 0 0 0 0 0 0 0 0 0 0 0 0.0392499823479456 0 0 0 0 0 0 0
0 0 0 0 0 0 0 0 0 0 0 0 0 0 0 0 0 0 0 0 0 0 0 0 0 0 0 0 0 0 0 0 0 0 0 0 0 0 0 0 0 0 0 0 0 0 0 0 0 0 0 0 0 0 0 0 0 0 0 0 0 0 0 0 0 0 0 0 0 0 0 0 0 0 0 0 0 0 0 0 0 0 0 0 0 0 0 0 0 0 0 0 0 0 0 0 0 0 0 0 0 0 0 0 0 0 0 0 0 0 0 0 0 0 0 0 0 0 0 0 0 0 0 0 0 0 0 0 0 0 0 0 0 0 0 0 0 0 0 0 0 0 0 0 0 0 0 0 0 0 0 0 0 0 0 0 0 0 0 0 0 0 0 0 0 0 0 0 0 0 0 0 0 0 0 0 0 0 0 0 0 0 0 0 0 0 0 0 0.0179185458989472 0 0 0 0 0.161811446057809 0.00700866669181089 0 0 0 0 0 0 0 0 0 0 0 0 0 0 0 0 0 0 0 0 0 0.167485386676969 0.0267724848337211 0.0255606012390972 0 0 0 0.0084344403589107 0.0384913053771999 0 0 0 0.0698263737553325 0 0 0 0 0 0.0116344329224024 0 0 0 0 0 0 0 0 0 0 0 0 0 0 0 0 0 0 0 0 0 0 0 0 0 0 0 0 0 0 0 0 0 0 0 0 0 0 0 0 0 0 0 0 0 0 0 0 0 0 0 0 0.0830122127374322 0.0166732038501034 0 0 0.0216989091121785 0 0 0 0 0 0 0 0 0 0 0 0 0 0 0 0.219922381968789 0 0.0555834347313945 0.00837482972929357 0.0597913440586079 0 0 0 0 0 0 0 0
0 0 0 0 0 0 0 0 0 0 0 0 0 0 0 0 0 0 0 0 0 0 0 0 0 0 0 0 0 0 0 0 0 0 0 0.0498157065859415 0 0 0 0 0.0259039586492513 0.0122209362342577 0 0 0 0 0 0 0 0 0 0 0.134055553686821 0 0 0 0 0 0 0 0 0 0 0 0 0 0 0 0 0 0 0 0 0 0 0.00472678939987302 0 0 0 0 0 0 0 0.0317843922924626 0.0272896930080178 0 0 0 0 0 0 0 0 0 0 0 0 0 0 0 0 0 0 0 0 0 0 0 0 0 0 0 0 0 0 0 0 0 0 0 0 0 0 0 0 0 0 0 0 0 0 0 0 0 0 0 0 0 0 0 0 0 0 0 0 0 0 0 0 0 0 0 0 0 0 0 0 0 0 0 0 0 0 0 0 0 0 0 0 0.00422887115497352 0 0.0383241484725032 0 0 0 0 0 0 0 0 0 0 0 0 0 0 0 0 0 0 0 0.109261647112635 0 0 0 0 0 0 0 0 0 0 0.0327584608528785 0 0 0.0110469164884494 0 0 0 0 0 0 0 0 0 0 0 0 0 0 0 0 0 0 0 0 0 0 0 0 0 0 0 0 0 0 0 0 0.199702804966445 0 0 0 0.0780405195198427 0.223700804424908 0 0 0 0 0 0 0 0 0 0 0 0 0 0 0 0 0 0 0 0 0 0 0 0 0 0 0 0 0 0 0 0 0 0 0 0 0 0 0 0 0.0171387971507388 0 0 0 0 0 0 0 0 0 0 0 0 0 0 0 0 0 0 0 0 0 0 0 0 0 0 0 0 0 0 0 0 0 0
0 0 0 0 0 0 0 0 0 0 0 0 0 0 0 0 0 0 0 0 0 0 0 0 0 0 0 0 0 0 0 0 0 0 0 0 0 0 0 0 0 0 0 0 0 0 0 0 0 0 0 0 0 0 0 0 0 0 0 0 0 0 0 0 0 0 0 0 0 0 0 0 0 0 0 0 0 0 0 0 0 0 0 0 0 0 0 0 0 0 0 0 0 0 0 0 0 0 0 0 0 0 0 0 0 0 0 0 0 0 0 0 0 0 0 0 0 0 0 0 0 0 0 0 0 0 0 0 0 0 0 0 0 0 0 0 0 0 0 0 0 0 0 0 0 0 0 0 0 0 0 0 0 0 0 0 0 0 0 0.0158358210510072 0.0484131793269798 0 0.00918347034235307 0 0 0 0 0 0 0 0 0 0 0 0 0 0 0 0.00823933617915239 0.00296766249805826 0 0 0 0 0 0 0 0 0 0 0 0 0 0.0134568709977235 0.0806225539805688 0 0 0 0 0 0 0 0 0 0 0 0 0.0551125031406628 0 0 0 0 0 0 0 0 0 0 0 0 0 0 0 0 0 0 0.0032216220865124 0 0 0 0 0 0 0 0 0.00610000268177712 0.0103748265304557 0 0 0 0 0 0 0 0.0476870808310546 0.140616581239493 0.0645718773358075 0 0 0.00790751740316254 0.00968829077166678 0.0726392747745589 0 0 0 0 0 0 0 0 0 0 0 0 0 0 0 0 0 0 0 0 0 0 0 0 0 0 0 0 0 0 0 0 0 0 0.0416700888328436 0.0192098865940253 0 0.00317698917673005 0.0453238364760086 0.0315457334229738 0 0 0 0.00377009610894578 0.0379300692326504 0.216275081148636 0 0 0 0 0 0 0 0 0 0 0 0.00445974783619196 0 0 0 0 0 0 0 0 0
0 0 0 0 0 0 0 0 0 0 0 0 0 0 0 0 0 0 0 0 0 0 0 0 0 0 0 0 0 0 0 0 0 0 0 0 0 0 0 0 0 0 0 0 0.0280907854137325 0 0 0 0 0 0 0 0 0 0 0 0 0 0 0 0 0 0 0 0 0 0 0 0 0 0 0 0 0 0 0 0 0 0.0336534136524433 0 0 0 0 0 0 0 0 0 0 0 0 0 0 0 0 0 0 0 0 0 0 0 0 0 0 0 0 0 0 0 0 0 0 0 0 0 0 0 0 0 0 0 0 0 0 0 0 0 0 0 0 0 0 0 0.0231960916259139 0 0 0 0 0 0 0 0 0 0 0 0 0 0 0 0 0 0 0 0 0 0 0 0 0 0 0 0 0 0 0 0 0 0 0 0 0 0 0 0 0 0 0 0 0 0 0 0 0 0 0 0 0 0 0 0 0 0.0654392041158282 0 0 0 0 0 0 0 0 0 0 0 0.521628508731244 0.168405983513763 0.159586012947075 0 0 0 0 0 0 0 0 0 0 0 0 0 0 0 0 0 0 0 0 0 0 0 0 0 0 0 0 0 0 0 0 0 0 0 0 0 0 0 0 0 0 0 0 0 0 0 0 0 0 0 0 0 0 0 0 0 0 0 0 0 0 0 0 0 0 0 0 0 0 0 0 0 0 0 0 0 0 0 0 0 0 0 0 0 0 0 0 0 0 0 0 0 0 0 0 0 0 0 0 0 0 0 0 0 0 0 0 0 0 0 0
0 0 0 0 0 0 0 0 0 0 0 0 0 0 0 0.0131396590387937 0 0 0 0 0 0 0 0.0287790977394225 0 0 0 0 0 0 0 0 0 0 0 0 0 0 0.0736624666474016 0 0 0 0 0 0 0 0 0.019593875347834 0 0 0 0 0 0 0 0 0 0 0 0 0 0.0599054554358223 0 0 0 0 0 0 0 0 0.018923672961164 0 0 0 0 0 0 0 0 0 0 0 0 0 0 0 0 0 0 0 0 0 0 0 0 0 0 0 0 0 0 0 0 0 0 0 0 0 0 0 0 0 0 0 0 0 0 0 0 0 0 0 0 0 0 0 0 0 0 0 0 0 0 0 0.0597214753968944 0 0 0 0 0 0 0 0 0 0 0 0 0 0 0 0 0 0 0 0 0 0 0 0 0 0 0 0 0 0 0 0 0 0 0 0 0 0 0 0 0 0 0 0 0 0 0 0 0 0 0.0351182773766196 0.268638557574179 0 0 0 0 0 0 0 0 0 0 0 0 0 0 0.0860870401944465 0 0 0.336430422287423 0 0 0 0 0 0 0 0 0 0 0 0 0 0 0 0 0 0 0 0 0 0 0 0 0 0 0 0 0 0 0 0 0 0 0 0 0 0 0 0 0 0 0 0 0 0 0 0 0 0 0 0 0 0 0 0 0 0 0 0 0 0 0 0 0 0 0 0 0 0 0 0 0 0 0 0 0 0 0 0 0 0 0 0 0 0 0 0 0 0 0 0 0 0 0 0 0 0 0 0 0 0 0 0 0 0 0 0 0 0 0 0 0 0
0 0 0 0 0 0 0 0 0 0 0 0 0 0 0 0 0 0 0 0 0 0 0 0 0 0 0 0 0 0 0 0 0 0 0 0 0 0 0 0 0 0 0 0 0 0 0 0 0 0 0 0 0 0 0 0 0 0 0 0 0 0 0 0 0 0 0 0 0 0 0 0 0 0 0 0 0 0 0 0 0 0 0 0 0 0 0 0 0 0 0 0 0 0 0 0 0 0 0 0 0 0 0 0 0 0 0 0 0 0 0 0 0 0 0 0 0 0 0 0 0 0 0 0 0 0 0 0 0 0 0 0 0 0 0 0 0 0 0 0 0 0 0 0 0 0 0 0 0 0 0 0 0 0 0 0 0 0 0 0 0 0 0 0 0 0 0 0 0 0 0 0 0 0 0 0 0 0 0 0 0 0 0 0 0 0 0 0 0 0 0 0 0 0 0 0 0 0 0 0 1 0 0 0 0 0 0 0 0 0 0 0 0 0 0 0 0 0 0 0 0 0 0 0 0 0 0 0 0 0 0 0 0 0 0 0 0 0 0 0 0 0 0 0 0 0 0 0 0 0 0 0 0 0 0 0 0 0 0 0 0 0 0 0 0 0 0 0 0 0 0 0 0 0 0 0 0 0 0 0 0 0 0 0 0 0 0 0 0 0 0 0 0 0 0 0 0 0 0 0 0 0 0 0 0 0 0 0 0 0 0 0 0 0 0 0 0 0 0
0 0 0 0 0 0 0 0 0 0 0 0 0 0 0 0 0 0 0 0 0 0 0 0 0 0 0 0 0 0 0 0 0 0 0 0 0 0 0 0 0 0 0 0 0 0 0 0 0 0 0 0 0 0 0 0 0 0 0 0 0 0 0 0 0 0 0 0 0 0 0 0 0 0 0 0 0 0 0 0 0 0 0 0 0 0 0 0 0 0 0 0 0 0 0 0 0 0 0 0 0 0 0 0 0 0 0 0 0 0 0 0 0 0 0 0 0 0 0 0 0 0 0 0 0 0 0 0 0 0 0 0 0 0 0 0 0 0 0 0 0 0 0 0 0 0 0 0 0 0 0 0 0 0 0 0 0 0 0 0 0 0 0 0 0 0 0 0 0 0.0149990610186465 0 0.035299282588014 0 0 0 0 0 0 0 0 0 0 0 0 0 0 0 0.0332907208808128 0 0.0285685846191738 0 0.333339161914709 0 0 0 0 0 0.0722389095064725 0 0 0 0 0 0.0708812052106752 0 0.132793022821292 0 0 0 0 0 0 0 0 0 0 0 0 0 0 0 0 0 0 0 0 0 0 0 0 0 0 0 0 0 0 0 0 0 0 0 0 0 0 0 0 0 0 0 0 0 0 0 0 0 0 0 0 0.0165264823025702 0 0 0 0 0 0 0 0 0 0 0 0 0 0 0 0 0 0 0 0 0 0 0 0 0 0.254493284986153 0 0 0 0 0 0 0 0 0 0 0 0 0 0 0 0 0 0 0 0 0 0 0 0 0 0 0 0 0 0 0 0 0.0075702841514815 0
0 0 0 0 0 0 0 0 0 0 0 0 0 0 0 0 0 0 0 0 0 0.0106825937402178 0 0.0151217627396437 0 0 0 0 0 0 0 0 0 0 0 0 0 0 0.00327649789868509 0 0 0 0 0 0 0 0 0.0105648861213602 0 0 0 0 0 0 0 0 0 0 0 0 0 0.00815138252760863 0 0 0 0 0 0 0 0 0.00498044943414048 0 0 0 0 0 0 0 0 0 0 0 0 0 0 0 0 0 0 0 0 0 0 0 0 0 0 0 0 0 0 0 0 0 0 0 0 0 0 0 0 0 0 0 0 0 0 0 0 0 0 0 0 0 0 0 0 0 0 0 0 0 0 0 0 0 0 0 0 0 0 0 0 0 0 0 0 0 0 0 0 0 0 0 0 0 0 0.00309269367743966 0 0 0 0 0 0 0 0 0 0.0217160932918728 0 0.0211575708360757 0.0534929336800529 0.0591690980664794 0 0 0 0 0 0 0 0 0 0 0 0 0 0 0.0148588775957806 0 0 0 0 0 0 0 0 0 0 0 0 0 0 0 0.0368727682221461 0 0 0.420012838095096 0 0 0.011180009251215 0 0 0 0 0 0 0 0 0 0 0 0 0 0 0 0.128426729927167 0 0 0 0 0.0068834652286937 0 0 0 0 0 0 0.00337721497948216 0 0 0 0 0 0 0 0 0 0 0 0 0 0 0 0 0 0 0 0 0.00307530310291796 0 0 0 0 0 0 0 0.023933887720458 0 0 0 0 0 0 0 0 0 0 0 0 0 0 0 0 0 0 0.139972943863467 0 0 0 0 0 0 0 0 0 0 0 0 0 0 0 0 0 0 0 0 0 0 0 0 0 0 0 0 0 0 0 0 0 0
0 0 0 0 0 0 0 0 0 0 0 0 0 0 0 0 0 0 0 0 0 0 0 0 0 0 0 0 0 0 0 0 0 0 0 0 0 0 0.0117182661273946 0 0 0 0 0 0 0 0 0 0 0 0 0 0 0 0 0 0 0 0 0 0 0.014735275427233 0 0.023871215469388 0 0 0 0 0 0 0.0329026109067504 0 0 0 0 0 0 0 0.0136848534080763 0 0 0 0 0 0 0 0 0 0 0 0 0 0 0 0 0 0 0 0 0 0 0 0 0 0 0 0 0 0 0 0 0 0 0 0 0 0 0 0 0 0 0 0 0 0 0 0 0 0 0 0 0 0 0 0.0290654439800309 0 0 0 0 0 0 0 0 0 0 0 0 0 0 0 0 0 0 0 0 0 0 0 0 0 0 0 0 0 0 0 0 0 0 0 0 0 0 0 0 0 0 0 0 0 0 0 0 0 0 0 0.0238800826023309 0 0 0 0 0 0.0476485923590373 0 0 0 0 0 0 0.298170399414668 0.186736706815953 0 0 0 0 0.181196770476722 0.0274831615572393 0 0 0 0 0.0236254639927357 0 0 0 0 0 0 0 0 0 0 0 0 0.0852811574624406 0 0 0 0 0 0 0 0 0 0 0 0 0 0 0 0 0 0 0 0 0 0 0 0 0 0 0 0 0 0 0 0 0 0 0 0 0 0 0 0 0 0 0 0 0 0 0 0 0 0 0 0 0 0 0 0 0 0 0 0 0 0 0 0 0 0 0 0 0 0 0 0 0 0 0 0 0 0 0 0 0 0 0 0 0 0 0 0 0 0 0 0 0 0
0 0 0 0 0 0 0 0 0 0 0 0 0 0 0 0 0 0 0 0 0 0.00671797503810119 0 0.0140868035699013 0 0 0 0 0 0 0 0 0 0 0 0 0 0 0.00788775061417883 0 0.00351844185096772 0 0 0 0 0 0 0.00614964233140774 0 0 0 0 0 0 0 0 0 0 0 0 0 0.00462532901083076 0 0 0 0 0 0 0 0 0.0122269398961688 0 0 0 0 0 0 0 0 0 0 0 0 0 0 0 0 0 0 0 0 0 0 0 0 0 0 0 0 0 0 0 0 0 0 0 0 0 0 0 0 0 0 0 0 0 0 0 0 0 0 0 0 0 0 0 0 0 0 0 0 0 0 0 0 0 0 0.00240960200891571 0.000865807051800634 0 0 0 0 0 0 0 0 0 0 0 0 0 0 0 0 0 0 0 0 0 0 0 0 0 0 0 0 0 0.018646184365219 0 0.0787899961250818 0.0444274846372958 0 0 0 0 0 0 0 0 0 0 0 0 0 0 0.00731250146530724 0.00360633681080595 0 0.0041612035716535 0.00639663418867633 0.00654798160767631 0 0 0 0 0 0.0067002153757436 0 0.0250262476286899 0 0 0.0365237411561117 0.222068988468259 0.0471070018505702 0 0 0 0 0 0 0 0 0 0 0 0 0 0 0 0 0 0 0 0.309188520402563 0 0 0 0 0 0 0 0 0 0 0 0 0 0 0 0 0 0 0 0 0 0 0 0 0 0 0 0 0 0 0 0 0 0.00266337130192578 0 0 0 0 0 0 0 0 0 0 0 0 0 0 0 0 0 0 0 0 0 0 0 0 0 0.122345299672148 0 0 0 0 0 0 0 0 0 0 0 0 0 0 0 0 0 0 0 0 0 0 0 0 0 0 0 0 0 0 0 0 0 0
0 0 0 0 0 0 0 0 0 0 0 0 0 0 0 0 0 0 0 0 0 0 0 0 0 0 0 0 0 0 0 0 0 0 0 0 0 0 0 0 0 0 0 0 0.0131856101659959 0.0163329336668672 0 0 0 0 0 0 0 0 0 0 0 0 0 0 0.0409930596417657 0 0.00592103105177331 0 0 0 0 0 0 0 0 0 0 0 0 0 0 0 0 0 0 0 0 0 0 0 0 0 0 0 0 0 0 0 0 0 0 0 0 0 0 0 0 0 0 0 0 0 0 0 0 0 0 0 0 0 0 0 0 0 0 0 0 0 0 0 0 0 0 0 0 0 0 0 0 0 0 0 0 0 0 0 0 0 0 0 0 0 0 0 0 0 0 0 0 0 0 0 0 0 0 0 0 0 0 0 0 0 0 0 0 0 0.016480699275119 0 0 0 0 0 0 0 0 0 0 0 0 0 0 0 0 0 0.352185548650278 0 0.289358525320904 0 0 0 0 0 0 0.107289239002107 0 0 0 0 0.032323979529277 0 0 0 0 0.0783411194772753 0 0 0 0 0 0 0 0 0 0 0 0 0 0 0.0298522524895228 0 0 0 0 0 0 0 0 0.0177360017291154 0 0 0 0 0 0 0 0 0 0 0 0 0 0 0 0 0 0 0 0 0 0 0 0 0 0 0 0 0 0 0 0 0 0 0 0 0 0 0 0 0 0 0 0 0 0 0 0 0 0 0 0 0 0 0 0 0 0 0 0 0 0 0 0 0 0 0 0 0 0 0 0 0 0 0 0 0 0 0 0 0 0 0 0 0
0 0 0 0 0 0 0 0 0 0 0 0 0 0 0 0 0 0 0 0 0 0 0 0 0 0 0 0 0 0 0 0 0 0 0 0 0 0 0 0 0 0 0 0 0 0 0 0 0 0 0 0 0 0 0 0 0 0 0 0 0 0 0 0 0 0 0 0 0 0 0 0 0 0 0 0 0 0 0 0 0 0 0 0 0 0 0 0 0 0 0 0 0 0 0 0 0 0 0 0 0 0 0 0 0 0 0 0 0 0 0 0 0 0 0 0 0 0 0 0 0 0 0 0 0 0 0 0 0 0 0 0 0 0 0 0 0 0 0 0 0 0 0 0 0 0 0 0 0 0 0 0 0 0 0 0 0 0 0 0.0112971532009772 0 0 0.00671046698593423 0 0 0 0.0203561230049789 0 0 0 0 0 0 0 0 0 0 0.0395081686702321 0.0684479445515529 0.00361980318660224 0 0 0 0 0 0 0 0 0 0 0 0 0 0 0.0351570635774982 0 0 0 0.106859201647791 0 0 0 0 0 0 0 0 0 0 0 0 0 0 0 0 0 0 0 0 0 0 0 0 0 0 0 0 0 0 0 0 0 0 0 0 0 0 0 0 0 0 0 0 0 0.041294832038444 0 0.152714614530629 0 0 0.0111836468006783 0 0 0 0 0 0 0 0 0 0 0 0 0 0 0 0 0 0 0 0 0 0 0 0 0 0 0 0 0 0 0 0 0 0 0 0 0 0 0.0704987901595087 0 0.0420271075806289 0.0370863820710458 0 0 0 0 0.161863348735369 0.19137535325813 0 0 0 0 0 0 0 0 0 0 0 0 0 0 0 0 0 0 0 0 0
0 0 0 0 0 0 0 0 0 0 0 0 0.00529783410950496 0 0 0 0 0 0 0 0 0 0 0 0 0 0 0 0 0 0 0.035521795972188 0.0047672899839131 0.00854538671749768 0.137849613472672 0 0 0 0 0 0 0 0 0 0 0 0 0 0 0 0 0 0 0 0 0.016640345635396 0.104746530676529 0 0 0 0 0 0 0 0 0 0 0.00516268680858153 0 0 0 0.0549657977611998 0 0 0 0 0 0 0 0 0 0 0 0 0 0 0 0 0 0 0 0 0 0 0 0 0 0 0 0 0 0 0 0 0 0 0 0 0 0 0 0 0 0 0 0 0 0 0 0 0 0 0 0 0 0 0 0 0 0 0 0 0 0 0 0 0 0 0 0 0 0 0 0 0 0 0 0 0 0 0 0 0 0 0 0 0 0 0 0 0 0 0 0 0 0 0 0.185730328841612 0 0.00871978943315067 0.0226356617031246 0.0347690289654694 0 0 0 0 0 0 0 0 0 0 0 0 0 0 0 0.0611595980647703 0 0.148876516090129 0 0 0 0 0 0.0750539412217947 0 0 0 0 0 0 0 0.0125927922362014 0 0 0 0 0 0 0 0 0 0 0 0 0 0 0 0 0 0 0 0 0 0 0 0 0 0 0 0 0.00427144403320535 0 0 0 0 0 0 0 0 0 0 0 0 0 0 0 0 0 0 0 0 0 0 0 0 0 0.0065449545670082 0 0 0 0 0 0.0191054558482779 0.0265134966285997 0 0 0 0 0 0 0 0 0 0 0 0 0 0 0 0 0 0 0.0205297112291743 0 0 0 0 0 0 0 0 0 0 0 0 0 0 0 0 0 0 0 0 0 0 0 0 0 0 0 0 0 0 0 0 0 0
0 0 0 0 0 0 0 0 0 0 0 0 0 0 0 0 0 0 0 0 0 0 0 0 0 0 0 0 0 0 0 0 0 0 0 0 0 0 0 0 0 0 0 0 0 0 0 0 0 0 0 0 0 0.0392726946683031 0 0 0 0 0 0.0460563518277489 0 0 0 0 0.0139448131881896 0 0 0 0 0 0 0 0 0 0 0 0 0 0 0 0 0 0 0 0 0 0 0 0 0 0 0 0 0 0 0 0 0 0 0 0 0 0 0 0 0 0 0 0 0 0 0 0 0 0 0 0 0 0 0 0 0 0.0185999656941847 0 0 0 0 0 0 0 0 0 0 0 0 0 0 0 0 0 0 0 0 0 0 0 0 0 0 0 0 0 0 0 0 0 0 0 0 0 0 0 0 0 0 0 0 0 0 0 0 0 0.0366673807713886 0 0.136714155427067 0 0 0 0 0 0 0 0 0 0 0 0 0 0 0 0 0 0 0 0 0 0 0 0 0 0 0 0 0 0 0 0.0925051110371282 0 0 0 0.340350773353165 0.075295954196671 0 0 0 0 0 0 0 0 0 0 0 0 0 0 0 0 0 0 0 0 0 0 0 0 0 0 0 0 0 0 0 0 0 0 0 0 0 0 0 0 0 0 0 0 0 0 0 0 0 0 0 0 0 0 0.031506419332103 0 0 0 0 0 0 0 0 0 0 0 0 0 0 0.169086380504051 0 0 0 0 0 0 0 0 0 0 0 0 0 0 0 0 0 0 0 0 0 0 0 0 0 0 0 0 0 0 0 0 0 0 0 0 0
0 0 0 0 0 0 0 0 0 0 0 0 0 0 0 0 0.00918252304031066 0 0 0 0 0 0 0 0 0 0.012727495263867 0.0193561890754526 0 0 0 0 0 0 0 0 0 0 0 0 0 0 0 0 0 0 0 0 0 0 0 0 0 0.0240577217750687 0 0 0 0 0 0.00679696347033207 0 0 0 0 0 0 0.00819344862487476 0 0 0 0 0 0 0 0 0 0 0 0 0 0 0 0 0 0 0 0 0 0 0 0 0 0 0 0 0 0 0 0 0 0 0 0 0 0 0 0 0.00474233443185141 0.0160353806581121 0 0 0 0 0 0 0 0 0 0 0 0 0 0.0106754041245762 0.0242087820762373 0.0502904677553098 0 0 0 0.00541162269018035 0 0 0 0 0 0 0 0 0 0 0 0 0 0 0 0 0 0 0 0 0 0 0 0 0 0 0 0 0 0 0 0 0 0 0 0 0 0 0 0 0 0 0 0.0367046014772827 0 0.165803054696821 0 0 0 0 0 0 0 0 0 0 0 0 0 0 0 0 0 0 0 0 0 0 0 0 0 0 0 0 0 0 0 0 0 0 0.162398713071575 0 0.0355053527123108 0 0 0 0 0 0 0 0 0 0 0 0 0 0 0 0 0 0 0 0 0 0 0 0 0 0 0 0 0 0 0 0 0 0 0 0 0 0 0 0 0 0 0 0 0 0 0 0 0 0 0 0 0 0 0.0401745514031471 0 0 0.197573919510498 0 0.14020704728583 0 0 0 0 0 0 0 0 0 0.0299544268563623 0 0 0 0 0 0 0 0 0 0 0 0 0 0 0 0 0 0 0 0 0 0 0 0 0 0 0 0 0 0 0 0 0 0 0 0 0
0 0 0 0 0 0 0 0 0 0 0 0 0 0 0 0 0 0 0 0 0 0 0 0 0 0 0 0 0 0 0 0 0 0 0 0 0 0 0 0 0 0 0 0 0 0 0 0 0 0 0 0 0 0 0 0 0 0 0 0 0 0 0 0 0 0 0 0 0 0 0 0 0 0 0 0 0 0 0 0 0 0 0 0 0 0 0 0 0 0 0 0 0 0 0 0 0 0 0 0 0 0 0 0 0 0 0 0 0 0 0 0 0 0 0 0 0 0 0 0 0 0 0 0 0 0 0 0 0 0 0 0 0 0 0 0 0 0 0 0 0 0 0 0 0 0 0 0 0 0 0 0 0 0 0 0 0 0 0 0 0 0 0 0 0 0 0 0 0 0 0 0 0.133078707609172 0 0.0567466878264936 0 0 0 0 0 0 0 0 0 0 0 0 0 0 0 0.146085284102224 0 0 0 0 0 0 0 0 0 0 0 0 0 0.0861370427566283 0 0 0 0 0.197672914002909 0.195350043779809 0 0 0 0 0 0 0 0 0 0 0 0 0 0 0 0 0 0 0 0 0 0 0 0 0 0 0 0 0 0 0 0 0 0 0 0 0 0 0 0 0 0 0 0 0 0 0 0 0 0 0 0 0 0 0 0 0 0 0 0 0.184929319922764 0 0 0 0 0 0 0 0 0 0 0 0 0 0 0 0 0 0 0 0 0 0 0 0 0 0 0 0 0 0 0 0 0 0 0 0 0 0 0 0 0 0 0 0 0 0 0
0 0 0 0 0 0 0 0 0 0 0 0 0 0 0 0 0 0 0 0 0 0 0 0 0 0 0 0 0 0 0 0 0 0 0 0 0 0 0 0 0 0 0 0 0 0 0 0 0 0 0 0 0 0 0 0 0 0 0 0 0 0 0 0 0 0 0 0 0 0 0 0 0 0 0 0 0 0 0 0 0 0 0 0 0 0 0 0 0 0 0 0 0 0 0 0 0 0 0 0 0 0 0 0 0 0 0 0 0 0 0 0 0 0 0 0 0 0 0 0 0 0 0 0 0 0 0 0 0 0 0 0 0 0 0 0 0 0 0 0 0 0 0 0 0 0 0 0 0 0 0 0 0 0 0 0 0 0 0 0 0 0 0 0 0 0 0 0 0 0 0 0 0 0 0 0 0.223625167858565 0 0 0 0 0 0 0 0 0 0 0 0 0 0 0 0 0 0 0 0 0 0 0 0 0 0 0 0 0 0 0 0 0 0 0 0 0 0 0 0 0.377520536631216 0 0 0 0.0729329193965459 0 0 0 0 0 0 0.0705029191038982 0 0 0 0 0.12420692430312 0 0 0 0 0 0 0 0 0 0 0 0 0 0 0 0 0 0 0 0 0 0 0 0 0 0 0 0 0 0 0 0 0 0 0 0 0 0 0 0 0.131211532706654 0 0 0 0 0 0 0 0 0 0 0 0 0 0 0 0 0 0 0 0 0 0 0 0 0 0 0 0 0 0 0 0 0 0 0 0 0 0 0 0 0 0 0 0
0 0 0 0 0 0 0 0 0 0 0 0 0 0 0 0 0 0 0 0 0 0 0 0 0 0 0 0 0 0 0 0 0 0 0 0 0 0 0 0 0 0 0 0 0 0 0 0 0 0 0 0 0 0 0 0 0 0 0 0 0 0 0 0 0 0 0 0 0 0 0 0 0 0 0 0 0 0 0 0 0 0 0 0 0 0 0 0 0 0 0 0 0 0 0 0 0 0 0 0 0 0 0 0 0 0 0 0 0 0 0 0 0 0 0 0 0 0 0 0 0 0 0 0 0 0 0 0 0 0 0 0 0 0 0 0 0 0 0 0 0 0 0 0 0 0 0 0 0 0 0 0 0 0 0 0 0 0 0 0 0 0 0 0 0 0 0 0 0 0 0 0 0 0 0 0 0 0 0 0 0 0 0 0 0 0 0.0480096123419691 0 0 0 0 0 0 0 0 0 0 0 0 0 0 0 0 0 0 0 0 0 0 0 0 0 0 0 0.0255902662393935 0 0 0 0 0 0.308240133392481 0 0.277053789899471 0.00933606601763583 0 0 0 0 0 0.0259172139532257 0.0883819347166669 0 0 0 0 0 0 0 0 0 0 0 0 0 0 0 0 0 0 0.00700416470366587 0.0627798096383443 0.0147956568095604 0 0.0138400389152111 0 0.0255206029763016 0 0 0 0 0 0 0 0 0 0 0 0 0 0 0 0 0 0 0 0 0 0 0 0 0 0 0 0 0 0 0 0 0 0 0 0 0 0 0 0 0 0 0 0 0 0 0 0 0 0 0 0 0 0.0935307103960739 0 0 0 0 0 0 0 0 0
0 0 0 0 0 0 0 0 0 0 0 0 0 0 0 0 0 0 0 0 0 0.0404927226340238 0 0.0239429715080119 0 0 0 0 0 0 0 0 0 0 0 0 0 0 0.0223780855977046 0 0 0 0 0 0 0 0 0 0 0 0 0 0 0 0 0 0 0 0 0 0 0 0 0 0 0 0 0 0 0 0.0173624195934269 0 0 0 0 0 0 0 0 0 0 0 0 0 0 0 0 0 0 0 0 0 0 0 0 0 0 0 0 0 0 0 0 0 0 0 0 0 0 0 0 0 0 0 0 0 0 0 0 0 0 0 0 0 0 0 0 0 0 0 0 0 0 0 0 0 0 0 0 0 0 0 0 0 0 0 0 0 0 0 0 0 0 0 0 0 0 0 0 0 0 0 0.0288726861278746 0 0 0 0 0 0 0 0 0 0 0 0 0 0 0 0 0 0 0 0 0.411793745230507 0 0 0 0 0 0 0 0 0 0 0 0 0 0 0 0 0 0 0 0 0 0 0 0 0 0 0 0 0 0.0412048977537567 0 0 0 0 0 0 0.0754746612012732 0 0.0835772128022129 0.0128094732830204 0 0 0 0 0 0 0 0 0 0 0 0 0.0108342407620815 0 0 0 0 0 0 0 0 0 0 0 0 0 0.0256114192600694 0 0 0 0 0.0053501645140877 0 0 0 0 0 0 0 0 0 0 0 0 0 0 0 0 0 0 0 0 0 0 0 0 0 0 0 0 0 0 0 0 0 0 0 0.00986607762031893 0.0291361766415616 0.0636161129362654 0.0605491325589184 0 0 0 0 0 0 0.0137786629564509 0 0 0 0 0 0 0 0.0233491370184338 0 0 0 0 0 0 0 0 0
0 0 0 0 0 0 0 0 0 0 0 0 0 0 0 0 0 0 0 0 0 0 0 0 0 0 0 0 0 0 0 0 0 0 0 0 0 0 0 0 0 0 0 0 0 0 0 0 0 0 0 0 0 0 0 0 0.0875986897953046 0 0 0 0 0 0 0 0 0 0 0.0188333679629802 0 0 0 0.235712532583818 0 0 0 0 0 0 0 0 0 0 0 0 0 0 0 0 0 0 0 0 0 0 0 0 0 0 0 0 0 0 0 0 0 0 0 0 0 0 0 0 0 0 0 0 0 0 0 0 0 0 0 0 0 0 0 0 0 0 0 0 0 0 0 0 0 0 0 0 0 0 0 0 0 0 0 0 0 0 0 0 0 0 0 0 0 0 0 0 0 0 0 0 0 0 0 0 0 0 0 0 0 0 0 0 0 0 0 0 0 0 0 0 0 0 0 0 0.0669750350943565 0 0 0 0 0 0 0 0 0 0 0 0 0 0 0 0 0 0 0 0 0 0 0 0 0 0 0 0.217025358632805 0 0 0 0 0 0 0.0290920558526907 0 0 0 0 0 0 0 0 0 0 0 0.00445079069712464 0 0 0 0 0 0 0 0 0 0 0 0 0 0 0 0 0 0 0 0 0 0 0 0 0 0 0 0 0 0 0 0 0 0 0 0 0 0 0 0 0 0 0 0 0 0 0 0 0 0 0 0 0 0 0 0 0 0 0 0 0 0 0 0 0 0 0 0.142542716069432 0 0 0.0497651300765106 0 0 0.148004323234977 0 0 0 0 0 0 0 0 0
0 0 0 0 0 0 0 0 0 0 0 0 0 0 0 0 0 0 0 0 0 0 0 0 0 0 0 0 0 0 0 0 0 0.00263548359247192 0 0 0 0 0 0 0 0 0 0 0 0 0 0 0 0 0.0114230523474837 0 0 0 0.00348044483962095 0 0 0.00259475663411876 0.00517542520214257 0 0 0 0 0 0 0 0 0 0 0 0 0.00380255618748824 0 0 0 0 0 0 0 0 0 0 0 0 0 0 0 0 0 0 0 0 0 0 0 0 0 0 0 0 0 0 0 0 0 0 0 0 0 0 0 0 0 0 0 0 0 0 0 0 0 0 0 0 0 0 0 0 0 0 0 0 0 0 0 0 0 0 0 0 0 0 0 0 0 0 0 0 0 0 0 0 0 0 0 0 0 0 0 0 0 0 0 0 0 0 0.00718678068465188 0 0 0 0 0 0 0 0 0 0 0.00260093495093739 0 0 0 0 0 0 0 0 0 0 0.0674427610053052 0 0 0 0 0.00399929573578068 0 0 0.128165497710216 0 0 0 0 0 0 0 0 0 0 0 0 0 0 0 0 0 0 0.074554908563494 0 0 0.0091360701714649 0 0 0 0.00468015124523254 0.0509380183052737 0 0 0 0.0555382324110361 0 0 0 0 0 0.00353705302654456 0 0 0 0 0 0 0 0 0 0 0 0 0 0 0 0 0 0 0 0 0 0.00103837885286665 0 0 0.0241819185416644 0 0 0 0 0 0 0 0 0 0 0 0 0 0 0 0 0 0 0 0 0 0 0 0 0 0 0 0 0 0 0 0 0 0 0 0 0 0 0 0.0591246165774616 0 0 0.0026282997059562 0 0.00633984987749947 0.00983547730369318 0 0.278076720596562 0 0.00958069510474228 0.0812148041596702 0.0106484519695834 0 0 0 0 0 0 0 0.0804393646970376
0 0 0 0 0 0 0 0 0 0 0 0 0 0 0 0 0 0 0 0 0 0 0 0 0 0 0 0 0 0 0 0 0 0 0 0 0 0 0 0 0 0 0 0 0 0 0 0 0 0 0 0 0 0 0 0 0 0 0 0 0 0 0 0 0 0 0 0 0 0 0 0 0 0 0 0 0 0 0 0 0 0 0 0 0 0 0 0 0 0 0 0 0 0 0 0 0 0 0 0 0 0 0 0 0 0 0 0 0 0 0 0 0 0 0 0 0 0 0 0 0 0 0 0 0 0 0 0 0 0 0 0 0 0 0 0 0 0 0 0 0 0 0 0 0 0 0 0 0 0 0 0 0 0 0 0 0 0 0 0 0 0 0 0 0 0 0 0 0 0 0 0 0 0 0 0 0.112954348742629 0 0 0 0 0 0 0 0 0 0 0 0 0 0 0 0 0 0 0 0.220289639782146 0 0 0 0 0 0 0 0 0 0 0 0 0 0 0 0.320601599704405 0 0 0 0 0 0 0 0 0 0.0654943322773511 0 0 0 0 0.152961505788668 0.03745760522149 0 0 0 0 0.0902409684833109 0 0 0 0 0 0 0 0 0 0 0 0 0 0 0 0 0 0 0 0 0 0 0 0 0 0 0 0 0 0 0 0 0 0 0 0 0 0 0 0 0 0 0 0 0 0 0 0 0 0 0 0 0 0 0 0 0 0 0 0 0 0 0 0 0 0 0 0 0 0 0 0 0 0 0 0 0 0 0 0 0 0 0 0 0
0 0 0 0 0 0 0 0 0 0 0 0 0 0 0 0 0 0 0 0 0 0 0 0 0 0 0 0 0 0 0 0 0 0 0 0 0 0 0 0 0 0 0 0 0 0 0 0 0 0 0 0 0 0 0 0 0 0 0 0 0 0 0 0 0 0 0 0 0 0 0 0 0 0 0 0 0 0 0 0 0 0 0 0 0 0 0 0 0 0 0 0 0 0 0 0 0 0 0 0 0 0 0 0 0 0 0 0 0 0 0 0 0 0 0 0 0 0 0 0 0 0 0 0 0 0 0 0 0 0 0 0 0 0 0 0 0 0 0 0 0 0 0 0 0 0 0 0 0 0 0 0 0 0 0 0 0 0 0 0 0 0 0 0 0 0 0 0 0 0 0 0 0 0 0 0 0 0 0 0 0 0 0 0 0 0 0 0 0 0 0 0 0 0 0 0 0.0978236200181937 0 0 0 0 0 0 0 0 0 0 0 0 0 0 0 0 0 0 0 0.0456917596309011 0 0 0 0 0 0 0.156648131576986 0 0 0 0 0 0 0 0 0 0 0 0 0 0 0 0 0 0 0 0 0 0 0 0 0 0 0 0 0 0 0 0 0 0 0 0 0 0 0 0 0 0 0 0 0 0 0 0 0 0 0 0 0 0 0 0 0 0 0 0 0 0 0 0 0 0 0 0 0 0 0 0 0 0 0 0 0 0 0 0 0 0 0.068605622294232 0 0.40220999918883 0.157655385509451 0.0713654817814066 0 0 0 0 0 0 0 0
0 0 0 0 0 0 0 0 0 0 0 0 0 0 0 0 0 0 0 0 0.00726521353844931 0 0 0 0 0 0 0 0 0 0 0 0 0 0 0 0 0 0 0 0 0 0 0.0195080022980227 0.00610406345123715 0.00667040067691848 0 0 0 0.00353039320438563 0 0 0 0.00689030399593777 0 0 0 0 0 0 0.0196536837691801 0 0.00566606698459265 0 0 0 0 0 0 0 0 0 0 0 0 0 0 0.00688949650689571 0 0 0 0 0 0 0 0 0 0 0 0 0 0 0 0 0 0 0 0 0 0 0 0 0 0 0 0 0 0 0 0 0 0 0 0 0 0 0 0 0 0 0 0 0 0 0 0 0 0 0 0 0 0 0 0 0.0197841714714893 0 0 0 0 0 0 0 0 0 0 0 0 0 0 0 0 0 0 0 0 0 0 0 0 0 0 0 0 0 0.0145497719333368 0 0 0 0.0202956503394017 0 0 0 0 0 0 0 0 0 0 0 0 0 0 0 0 0 0 0 0 0 0.0155896208466895 0 0 0 0 0 0 0 0 0 0 0 0 0 0 0 0 0 0 0 0 0 0 0 0 0 0 0 0 0 0.440166796054443 0 0 0 0 0 0 0 0.0283314091242905 0 0.0485684453140021 0 0 0 0.161129683048287 0 0 0 0 0 0 0 0 0 0 0 0 0 0 0 0 0 0 0 0 0 0 0 0 0 0 0 0 0 0 0 0.036834632639938 0 0 0 0 0 0 0 0 0 0 0 0 0 0.0560080290073622 0.0765641657951399 0 0 0 0 0 0 0 0 0 0 0 0 0 0 0 0 0 0 0 0 0 0 0 0 0 0 0 0 0 0 0 0 0 0 0 0 0
0 0 0 0 0 0 0 0 0 0 0 0 0 0 0 0 0 0 0 0 0.0300716124239846 0 0 0 0 0 0 0 0 0 0 0 0 0 0 0 0 0 0 0 0 0 0 0.0186461284690187 0.00711558597967797 0.00757372671385682 0 0 0 0.00278905491684886 0 0 0 0 0 0 0 0 0 0 0.0294727566593112 0 0.00833108007239389 0 0 0 0 0 0 0 0 0 0 0 0 0 0 0.00746856142645697 0 0 0 0 0 0 0 0 0 0 0 0 0 0 0 0 0 0 0 0 0 0 0 0 0 0 0 0 0 0 0 0 0 0 0 0 0 0 0 0 0 0 0 0 0 0 0 0 0 0 0.00491325246810332 0 0 0 0 0 0.064602873582516 0 0 0 0 0 0 0 0 0 0 0 0 0 0 0 0 0 0 0 0 0 0 0 0 0 0 0 0.00409074745347205 0 0.0219075134222216 0 0 0 0.0547854274677743 0 0 0 0.0518873102943899 0 0 0 0 0 0 0.0588461714358783 0 0 0.0235916535959963 0.0187832776784189 0.00433408342709681 0 0 0 0 0 0.0233895830403374 0 0 0 0 0 0 0 0 0 0 0 0 0 0 0 0 0 0 0 0 0 0 0.0696789153949952 0.0105959361748889 0 0 0 0 0.316124809410672 0 0 0.0483301236862424 0 0 0 0 0 0 0 0.0193235797923614 0 0 0.00937872049142512 0.0175680689577259 0 0 0 0 0 0 0 0 0 0 0 0 0 0 0 0 0 0 0 0 0.00083065690110224 0 0 0 0 0 0 0 0 0 0 0 0 0 0 0 0 0 0 0 0 0 0 0 0 0 0 0 0 0 0 0 0 0 0 0 0 0.0625469161433055 0 0 0 0 0 0 0 0 0 0 0 0 0 0 0 0 0.00302187251952711 0 0 0 0 0 0 0 0 0
0 0 0 0 0 0 0 0 0 0 0 0 0 0 0 0 0 0 0 0 0 0 0 0 0 0 0 0 0 0 0 0 0 0 0 0 0 0 0 0 0 0 0 0 0 0 0 0 0 0 0 0 0 0 0 0 0 0 0 0 0 0 0 0 0 0 0 0.0415345899541742 0 0 0 0.0136076561038852 0 0 0 0 0 0 0 0 0 0 0 0 0 0 0 0 0 0 0 0 0 0 0 0 0 0 0 0 0 0 0 0 0 0 0 0 0 0 0 0 0 0 0 0 0 0 0 0 0 0 0 0 0 0 0 0 0 0 0 0 0 0 0 0 0 0 0 0 0 0 0 0 0 0 0 0 0 0 0 0 0 0 0 0 0 0 0 0 0 0 0 0 0 0 0 0 0 0 0 0 0 0 0.0160022432022497 0.0964532647321154 0.272046594221533 0 0 0 0 0 0 0 0 0 0.0181065222448563 0 0 0 0 0 0 0.0712480828290642 0 0 0 0 0 0 0 0 0 0 0 0 0 0 0 0 0 0 0.0326673644981763 0 0 0 0 0 0 0 0 0 0 0 0 0 0 0.0826272910088113 0.130609402007026 0 0 0 0 0.0562700659258585 0.0550989423720095 0 0 0 0 0 0 0 0 0 0 0 0 0 0 0 0 0 0 0 0 0 0 0 0 0 0 0 0 0 0 0 0 0 0 0 0 0 0 0 0.0654569220729606 0 0 0 0 0 0 0.0482710588272793 0 0 0 0 0 0 0 0 0 0 0 0 0 0 0 0 0 0 0 0 0 0 0 0 0 0 0 0 0 0 0 0 0 0 0 0 0
0 0 0 0 0 0 0 0 0 0 0 0 0 0 0 0 0 0 0 0 0 0 0 0 0 0 0 0 0 0 0 0 0 0 0 0 0 0 0 0 0 0 0 0 0 0 0 0 0 0 0 0 0 0 0 0 0 0 0 0 0 0 0 0 0 0 0 0 0 0 0 0 0 0 0 0 0 0 0 0.0118025884467266 0 0 0 0 0 0 0 0 0 0 0 0 0 0 0 0 0 0 0 0 0 0 0 0 0 0 0 0 0 0 0 0 0 0 0 0 0 0 0 0 0 0 0 0 0 0 0 0 0 0 0 0 0 0 0 0 0 0 0 0 0 0 0 0 0 0 0 0 0 0 0 0 0 0 0 0 0 0 0 0 0 0 0 0 0 0 0 0 0 0 0 0 0 0 0 0 0 0 0 0 0 0 0 0 0 0 0 0 0 0 0.0138364664007974 0 0 0 0 0 0.0253150285501231 0 0 0 0 0 0 0 0 0 0 0 0 0 0 0 0 0.260348357270218 0.0487758216136451 0 0.0183564134045855 0.0238902380465646 0 0 0.200907641294863 0 0 0 0 0 0 0 0 0.047197622058518 0.0693191606560302 0 0 0 0 0 0 0 0 0 0 0 0 0 0 0 0 0 0 0 0.0561704502975686 0.0129991913766174 0 0 0 0.0162476992043222 0 0 0 0 0 0 0 0 0 0 0 0 0 0.0146311409119663 0 0 0 0 0 0.081090959101353 0 0.0237220648213734 0 0 0 0 0 0 0 0 0 0 0 0 0 0 0 0 0 0 0 0 0 0 0 0 0 0 0 0 0 0 0 0.0753891565447279 0 0 0 0 0 0 0 0 0
0 0 0 0 0 0 0 0 0 0 0 0 0 0 0 0 0 0 0 0 0 0 0 0 0 0 0 0 0 0 0 0 0 0 0 0 0 0 0 0 0 0 0 0 0 0 0 0 0 0 0 0 0 0 0 0 0 0 0 0 0 0 0 0 0 0 0 0 0 0 0 0 0 0 0 0 0 0 0 0 0 0 0 0 0 0 0 0 0 0 0 0 0 0 0 0 0 0 0 0 0 0 0 0 0 0 0 0 0 0 0 0 0 0 0 0 0 0 0 0 0 0 0 0 0 0 0 0 0 0 0 0 0 0 0 0 0 0 0 0 0 0 0 0 0 0 0 0 0 0 0 0 0 0 0 0 0 0 0 0 0 0 0.0142416584706169 0 0 0 0 0 0 0 0 0 0 0 0 0 0 0 0 0.00703977428471113 0 0 0 0 0 0 0.00373086939644512 0 0 0 0 0 0 0 0 0 0.0636318758371387 0 0 0 0 0 0 0 0 0 0 0 0 0 0 0 0 0.00483219661651149 0.0041175408694913 0.0215902688476115 0.110042366994589 0 0.0676650863895155 0 0 0 0 0 0 0 0 0 0.0486788372874511 0.00918033963523476 0.0241637969054613 0 0 0 0 0 0 0 0 0 0 0 0 0 0 0 0 0 0 0 0 0 0 0 0 0 0 0 0 0 0 0 0 0 0 0 0 0 0 0 0 0 0 0 0 0 0 0 0 0 0 0 0 0 0 0 0 0 0 0 0 0 0 0 0 0 0 0 0 0 0.0107399758913374 0 0 0 0 0 0.154191018371081 0 0.134706423633111 0.301171410817623 0 0 0 0 0 0 0.0202765597520709 0 0
0 0 0 0 0 0 0 0 0 0 0 0 0 0 0.00297894789855494 0.00182465333720161 0 0 0 0 0 0 0 0 0 0 0 0 0 0 0 0 0 0 0 0 0 0 0.0121368767951242 0 0 0 0 0 0.00979922814689752 0.0145594481809938 0 0 0 0 0 0 0 0 0 0 0 0 0 0 0 0.00639703442010181 0 0.0124040616379112 0 0 0 0 0 0 0 0 0.00221165979559029 0 0.0155167679823032 0 0 0 0.00916909812151968 0 0 0 0 0 0 0 0 0 0 0 0 0 0 0 0.00372867070851351 0 0 0 0 0 0 0 0 0 0 0 0 0 0 0 0 0 0 0 0 0 0 0 0 0 0 0 0 0 0 0 0 0 0 0 0 0 0 0 0.013844045701076 0 0 0 0 0 0 0 0 0 0 0 0 0 0 0 0 0 0 0 0 0 0 0 0 0 0 0 0 0 0 0 0 0.00333345954352874 0.0654951818319575 0 0.0792322492181766 0.136546837787541 0.0165871453957636 0 0 0 0 0 0 0 0 0 0 0 0 0 0 0 0 0.00186159564918346 0.150531768174589 0 0.00610836502178095 0 0 0 0 0 0 0 0 0 0 0.0713461512126399 0.0232958131274693 0.324872639807239 0.00693336017783049 0 0 0 0 0 0 0 0 0 0 0 0 0 0 0 0 0 0 0 0 0 0 0 0 0 0 0 0 0 0.00284243524772946 0 0 0 0 0 0 0 0 0 0 0 0 0 0 0 0 0 0 0 0 0.00447159003723631 0 0 0 0 0 0 0 0 0 0 0 0 0 0 0 0 0 0 0 0 0 0 0 0 0 0 0 0 0 0 0 0 0 0 0 0 0 0 0 0 0 0 0 0.00197091504154747 0 0 0 0 0 0 0 0 0 0 0 0 0 0 0 0 0
0 0 0 0 0 0 0 0 0 0 0 0 0 0 0 0 0 0 0 0 0 0 0 0 0 0 0 0 0 0 0 0 0 0 0 0 0 0 0 0 0 0 0 0 0 0 0 0 0 0 0 0 0 0 0 0 0 0 0 0 0 0.0341262920734635 0 0 0 0 0 0 0 0 0 0 0.0294592217878696 0 0 0 0 0 0 0.0424721245417609 0 0 0 0 0 0 0 0 0 0 0 0 0 0 0 0 0 0 0 0 0 0 0 0 0 0 0 0 0 0 0 0 0 0 0 0 0 0 0 0 0 0 0 0 0 0 0 0 0 0 0 0 0 0 0 0 0 0 0 0 0 0 0 0 0 0 0 0 0 0 0 0 0 0 0 0 0 0 0 0 0 0 0 0 0 0 0 0 0 0 0 0 0 0 0 0 0 0 0 0 0 0 0 0.0693504518008273 0 0 0 0 0 0 0 0 0 0 0 0 0 0 0 0 0 0 0 0 0 0 0 0 0 0 0 0 0 0 0 0 0 0 0 0 0 0 0 0 0 0 0 0 0 0 0 0.270372299651454 0 0 0 0 0.0164881289987654 0 0 0.240653643269921 0.0605533828648062 0 0.0746275041743606 0 0 0 0 0 0 0 0 0 0 0 0 0.00524324487486327 0 0.0687469045617815 0 0 0 0 0 0 0 0 0 0 0 0 0 0 0 0 0 0 0 0 0 0 0 0 0 0 0 0 0 0 0 0 0 0 0.0706901764378887 0 0 0 0 0 0 0 0 0 0 0 0 0 0 0 0 0.0172166249622376 0 0 0 0 0 0 0 0 0
0 0 0 0 0 0 0 0 0 0 0 0 0 0 0 0 0 0 0 0 0 0 0 0 0 0 0 0 0 0 0 0 0 0 0 0 0 0 0 0 0 0 0 0 0 0 0 0 0 0 0 0 0 0 0 0 0 0 0 0 0 0 0 0 0 0 0 0 0 0 0 0 0 0 0 0 0 0 0 0 0 0 0 0 0 0 0 0 0 0 0 0 0 0 0 0 0 0 0 0 0 0 0 0 0 0 0 0 0 0 0 0 0 0 0 0 0 0 0 0 0 0 0 0 0 0 0 0 0 0 0 0 0 0 0 0 0 0 0 0 0 0 0 0 0 0 0 0 0 0 0 0 0 0 0 0 0 0 0 0 0 0 0 0 0 0 0 0 0 0 0 0 0 0 0 0 0 0 0 0 0 0 0 0 0 0 0 0 0 0 0 0 0 0.331120070028664 0.0307407433979761 0 0 0 0.0178586850820213 0 0 0 0 0 0 0 0 0 0 0 0 0 0 0 0 0 0 0 0 0 0 0 0 0 0 0 0 0.0412829760936773 0 0 0 0 0 0 0 0 0 0 0 0 0 0 0 0 0 0.0600419238672835 0 0 0 0 0 0 0 0 0 0 0 0 0 0 0 0 0 0 0 0 0 0 0 0 0 0 0 0 0 0 0 0 0 0 0 0 0 0 0 0 0.120167053943469 0.0261694857026455 0 0.0194090188189686 0.160800269381912 0.0973600049305575 0 0 0 0 0 0.0950497687528252 0 0 0 0 0 0 0 0 0 0 0 0 0 0 0 0 0 0 0 0 0
0 0 0 0 0 0 0 0 0 0 0 0 0 0 0 0 0 0 0 0 0 0 0 0 0 0 0 0 0 0 0 0 0 0 0 0 0 0 0 0 0 0 0 0 0 0 0 0 0 0 0 0 0 0 0 0 0 0 0 0 0 0 0 0 0 0 0 0 0 0 0 0 0 0 0 0 0 0 0 0 0 0 0 0 0 0 0 0 0 0 0 0 0 0 0 0 0 0 0 0 0 0 0 0 0 0 0 0 0 0 0 0 0 0 0 0 0 0 0 0 0 0 0 0 0 0 0 0 0 0 0 0 0 0 0 0 0 0 0 0 0 0 0 0 0 0 0 0 0 0 0 0 0 0 0 0 0 0 0 0 0 0 0 0 0 0 0 0 0 0 0 0 0 0 0 0 0 0 0 0 0 0 0 0 0 0 0 0 0 0 0 0 0 0.109500000598619 0 0 0.326613589601452 0 0 0 0 0 0 0 0 0 0 0 0 0 0 0 0 0 0 0 0.339478760201603 0.0869543915851051 0 0 0 0.0890568824197937 0 0 0 0 0.0483963755934266 0 0 0 0 0 0 0 0 0 0 0 0 0 0 0 0 0 0 0 0 0 0 0 0 0 0 0 0 0 0 0 0 0 0 0 0 0 0 0 0 0 0 0 0 0 0 0 0 0 0 0 0 0 0 0 0 0 0 0 0 0 0 0 0 0 0 0 0 0 0 0 0 0 0 0 0 0 0 0 0 0 0 0 0 0 0 0 0 0 0 0 0
0 0 0 0 0 0 0 0 0 0 0 0 0 0 0 0 0 0 0 0 0 0 0 0 0 0 0 0 0 0 0 0 0 0 0 0 0 0 0 0 0 0 0 0 0.0104738721672149 0.0337201091985742 0 0 0 0 0 0 0 0 0 0 0 0 0 0 0.0480707127134855 0.0125571952761487 0.0083641453287563 0.0312034562808692 0 0 0 0 0 0 0 0 0 0 0.0221855438436881 0 0 0.0777213724334442 0.111991138365131 0 0 0 0 0 0 0 0 0 0 0 0 0 0 0 0 0 0 0 0 0 0 0 0 0 0 0 0 0 0 0 0 0 0 0 0 0 0 0 0 0 0 0 0 0 0 0 0 0 0 0 0 0 0 0 0.203120732335816 0 0 0 0.00174428140522024 0 0 0 0 0 0 0 0 0 0 0 0 0 0 0 0 0 0 0 0 0 0 0 0 0 0 0 0 0 0 0 0 0 0 0 0 0 0 0 0 0 0 0 0 0 0 0 0.0229378284669636 0 0 0 0 0 0 0.025762951730457 0 0 0 0 0 0 0 0 0 0 0 0 0 0 0 0 0 0 0.0116356474562724 0 0 0 0 0.00727944652716174 0 0.0450639877030041 0 0.0481246291823859 0 0.0470860059925449 0 0 0 0 0 0 0.0135355757801381 0 0 0.0121571267004075 0.0781320749033156 0 0 0 0 0 0 0 0 0 0 0 0 0 0 0 0.0116589687161763 0.0250201913849599 0 0.00643199642033149 0 0.00689426255246254 0 0 0 0 0 0 0 0 0 0 0 0 0 0 0 0 0 0 0.00998496299171863 0 0 0 0 0 0 0 0 0 0 0 0 0 0 0 0 0 0 0 0 0 0 0 0 0 0 0 0 0.00526513029847331 0 0 0 0 0.00598106254690834 0.0558955912979706 0 0 0 0 0 0 0 0 0
0 0 0 0 0 0 0 0 0 0 0 0 0 0 0 0 0 0 0 0 0 0 0 0 0 0 0 0 0 0 0 0 0 0 0 0 0 0 0 0 0 0 0 0 0 0 0 0 0 0 0 0 0 0 0 0 0 0 0 0 0 0 0 0 0 0 0 0 0 0 0 0 0 0 0 0 0 0 0.0259279494918508 0 0 0 0 0 0 0 0 0 0 0 0 0 0 0 0 0 0 0 0 0 0 0 0 0 0 0 0 0 0 0 0 0 0 0 0 0 0 0 0 0 0 0 0 0 0 0 0 0 0 0 0 0 0 0 0.0409079796476521 0 0 0 0 0 0 0 0 0 0 0 0 0 0 0 0 0 0 0 0 0 0 0 0 0 0 0 0 0 0 0 0 0 0 0 0 0 0 0 0 0 0 0 0 0 0 0 0 0 0 0 0.155622301267339 0 0 0 0 0 0 0 0 0 0 0 0 0 0 0 0 0.027661572015092 0 0 0 0 0 0 0 0 0 0.0408888270632328 0 0 0 0 0 0 0 0 0.0792402269150948 0.0279830084991025 0 0 0 0 0 0 0.212047935662336 0 0 0 0 0 0 0 0 0 0 0 0 0 0 0 0 0 0 0.0210944477194015 0.0869061506662391 0.0721427364948281 0 0.0173286834023646 0 0.0358771837230301 0 0 0 0 0 0 0 0 0 0 0 0 0 0 0 0 0 0 0 0 0 0 0 0 0 0 0 0 0 0 0 0 0 0 0 0 0 0 0 0 0 0 0 0 0 0 0 0 0 0 0 0 0 0.156370997432436 0 0 0 0 0 0 0 0 0
0 0 0 0 0 0 0 0 0 0 0 0 0 0.00680687366289107 0 0 0 0 0 0 0 0 0 0 0 0 0 0 0 0 0 0 0 0 0 0 0 0 0 0 0 0 0 0 0.0093325808854432 0 0 0 0 0 0 0 0 0 0 0 0 0 0 0 0.00813859160413621 0 0 0.0112066787654189 0 0 0 0 0 0 0 0 0 0 0 0 0 0 0.0250646990599145 0 0 0 0 0 0 0 0 0 0 0 0 0 0 0 0 0 0 0 0 0 0 0 0 0 0 0 0 0 0 0 0 0 0 0 0 0 0 0 0 0 0 0 0 0 0 0 0 0 0 0 0 0 0 0 0.116802883247783 0 0 0 0 0 0 0 0 0 0 0 0 0 0 0 0 0 0 0 0 0 0 0 0 0 0 0 0 0 0.0148527783207696 0 0 0 0 0 0 0 0 0 0 0 0 0 0 0 0 0 0 0 0 0 0 0 0 0 0 0 0 0 0 0 0 0 0 0 0 0 0 0 0 0 0 0 0 0 0 0 0 0.0671535345325487 0 0 0 0 0 0.117243473833788 0.0649502397786301 0 0.0560490067702487 0.0354723422385098 0 0 0 0 0.0205423330686222 0.102122886616318 0 0 0 0 0.113790223649388 0 0 0 0 0 0 0 0 0 0 0.00913415800374453 0 0 0 0.0067577856316683 0.059425464770024 0.0364093896670089 0 0 0 0.0122422104776054 0 0 0 0 0 0 0 0 0 0 0 0 0 0 0 0 0 0 0 0 0 0 0 0 0 0 0 0 0 0 0 0 0 0 0 0 0 0 0 0 0 0 0 0 0 0 0 0 0 0 0 0 0 0.0948525708772137 0.0116492945383249 0 0 0 0 0 0 0 0
0 0 0 0 0 0 0 0 0 0 0 0 0 0 0 0 0 0 0 0 0 0 0 0 0 0 0 0 0 0 0 0 0 0 0 0 0 0 0 0 0 0 0 0 0 0 0 0 0 0 0 0 0 0 0 0 0 0 0 0 0 0 0 0 0 0 0 0 0 0 0 0 0 0 0.0127822260454229 0.314301618321999 0 0 0 0 0 0 0 0 0 0 0 0 0 0 0 0 0 0 0 0 0 0 0 0.195355513396755 0 0 0 0 0 0 0 0 0 0 0 0 0 0 0 0 0 0 0 0 0 0 0 0 0 0 0 0 0 0 0 0 0 0 0 0 0 0 0 0 0 0 0 0 0 0 0 0 0 0 0 0 0 0 0 0 0 0 0 0 0 0 0 0 0 0 0 0 0 0.0389347820304431 0.0767734475821325 0.0600362252930861 0 0 0 0 0 0 0 0 0 0 0 0 0 0 0 0 0 0.00867338740112982 0 0 0 0 0 0 0 0 0 0 0 0 0 0 0 0 0 0 0 0 0 0 0 0 0 0 0 0 0 0 0 0 0 0 0 0.168587090322091 0 0 0 0 0 0 0 0 0 0 0 0 0 0 0 0 0.0223980239766445 0 0 0 0 0 0 0 0 0 0 0 0 0 0 0 0 0 0 0 0 0 0 0.0334811894078168 0 0 0 0 0 0 0 0 0 0 0 0 0 0 0 0 0 0 0.0686764962224789 0 0 0 0 0 0 0 0 0 0 0 0 0 0 0 0 0 0 0 0 0 0 0 0 0 0 0 0 0 0 0 0 0 0
0 0 0 0 0 0 0 0 0 0 0 0 0 0 0 0 0 0 0 0 0 0 0 0 0 0 0 0 0 0 0 0 0 0 0 0 0 0 0 0 0 0 0 0 0 0 0 0 0 0 0 0 0 0 0 0 0 0 0 0 0 0 0 0 0 0 0 0 0 0 0 0 0 0 0 0 0 0 0 0 0 0 0 0 0 0 0 0 0 0 0 0 0 0 0 0 0 0 0 0 0 0 0 0 0 0 0 0 0 0 0 0 0 0 0 0 0 0 0 0 0 0 0 0 0 0 0 0 0 0 0 0 0 0 0 0 0 0 0 0 0 0 0 0 0 0 0 0 0 0 0 0 0 0 0 0 0 0 0 0 0 0 0 0 0 0 0 0.145620615246802 0 0.0537926933609562 0 0.347269313306645 0 0 0 0 0 0 0 0 0 0 0 0 0 0 0.108334630057913 0 0 0.130716368179099 0 0 0 0 0 0.059999951611884 0 0 0 0 0 0 0 0 0 0 0 0 0.0253551020520177 0 0 0 0 0 0 0 0 0 0 0 0 0 0 0 0 0 0 0 0 0 0 0 0 0 0 0 0 0 0 0 0 0 0 0 0 0 0 0 0 0 0 0 0 0 0 0 0 0 0 0 0 0 0 0 0 0.063223111610226 0 0 0 0 0 0 0 0 0 0 0 0 0 0 0 0 0 0 0.0656882145744563 0 0 0 0 0 0 0 0 0 0 0 0 0 0 0 0 0 0 0 0 0 0 0 0 0 0 0 0 0 0 0 0 0 0
0 0 0 0 0 0 0 0 0 0 0 0 0 0 0 0 0 0 0 0 0 0 0 0 0 0 0 0 0 0 0 0 0 0 0 0 0 0 0 0 0 0 0 0 0.0135789866553028 0.0496196891438281 0 0 0 0 0 0 0 0 0 0 0 0 0 0.0107671722371621 0.102029905169839 0 0 0 0 0 0 0 0 0 0 0 0 0 0 0 0 0.0424425286442989 0.0117341499003621 0 0 0 0 0 0 0 0 0 0 0 0 0 0 0 0 0 0 0 0 0 0 0 0 0 0 0 0 0 0 0 0 0 0 0 0 0 0 0 0 0 0 0 0 0 0 0 0 0 0 0 0 0 0 0 0 0 0 0 0 0 0 0 0 0 0 0 0 0 0 0 0 0 0 0 0 0 0 0 0 0 0 0 0 0 0 0 0 0 0 0 0 0 0 0 0 0 0 0 0 0 0 0 0 0 0 0 0 0 0 0 0 0 0 0 0 0 0.0439471852220703 0 0 0 0 0 0 0 0 0 0.0223364982675803 0 0 0 0 0 0.0484229633460756 0 0 0 0.0174595564554046 0.0414270682780881 0 0 0.0490665853545479 0.0489770338217024 0 0 0 0 0 0 0.0287179241035176 0 0 0 0 0 0.27086315280019 0 0 0 0 0 0 0 0 0 0 0 0 0 0 0 0.032053538588584 0.0452582951077557 0 0 0 0.00853231754008168 0 0 0 0 0 0 0 0 0 0 0 0 0 0 0 0 0 0 0.0424057579892032 0 0 0 0 0 0 0 0 0 0 0 0 0 0 0 0 0 0 0 0 0 0 0 0 0 0 0 0 0 0 0 0 0 0 0.0703596913744061 0 0 0 0 0 0 0 0 0
0 0 0 0 0 0 0 0 0 0 0 0 0 0 0 0 0 0 0 0 0 0 0 0 0 0 0 0 0 0 0 0 0 0 0 0 0 0 0 0 0 0 0 0 0 0 0 0 0 0 0 0 0 0 0 0 0 0 0 0 0 0 0 0 0 0 0 0 0 0 0 0 0 0 0 0 0 0 0 0 0 0 0 0 0 0 0 0 0 0 0 0 0 0 0 0 0 0 0 0 0 0 0 0 0 0 0 0 0 0 0 0 0 0 0 0 0 0 0 0 0 0 0 0 0 0 0 0 0 0 0 0 0 0 0 0 0 0 0 0 0 0 0 0 0 0 0 0 0 0 0 0 0 0 0 0 0 0 0 0 0 0 0 0 0 0 0 0 0 0 0 0 0 0 0.140009476154957 0 0 0 0 0 0 0 0 0 0 0 0.0212847258321238 0 0 0 0 0 0 0 0 0 0 0 0 0 0 0 0 0 0 0 0 0 0 0 0 0 0 0 0 0 0 0 0 0.345747892861557 0.0524888085308012 0.0273879018502804 0 0 0 0 0 0 0.105402740514991 0 0.101147339583831 0 0 0.154685773694458 0 0 0 0 0 0 0 0 0 0 0 0 0 0 0 0 0.0119236104824947 0.0123657276362835 0 0 0 0.0036979306397721 0 0 0 0 0 0 0 0 0 0 0 0 0 0 0 0 0 0 0 0 0 0 0 0 0 0 0 0 0 0 0 0 0 0 0 0 0 0 0 0 0 0 0 0 0 0 0 0 0 0 0 0 0 0.0238580722184494 0 0 0 0 0 0 0 0 0
0 0 0 0 0 0 0 0 0 0 0 0 0 0 0 0 0 0 0 0 0 0 0 0 0 0 0 0 0 0 0 0 0 0 0 0 0 0 0 0 0 0 0 0 0 0 0 0 0 0 0 0 0 0 0 0 0 0 0 0 0 0 0 0 0 0 0 0 0 0 0 0 0 0 0 0 0 0 0 0 0 0 0 0 0 0 0 0 0 0 0 0 0 0 0 0 0 0 0 0 0 0 0 0 0 0 0 0 0 0 0 0 0 0 0 0 0 0 0 0 0 0 0 0 0 0 0 0 0 0 0 0 0 0 0 0 0 0 0 0 0 0 0 0 0 0 0 0 0 0 0 0 0 0 0 0 0 0 0 0 0 0 0 0 0 0 0 0 0 0 0 0 0 0 0 0 0.00833229577001835 0.0178957628727733 0.0500729696975086 0 0 0 0 0 0 0 0 0 0 0 0 0 0 0 0 0 0 0 0.0389249295340275 0 0 0 0 0 0 0 0 0 0 0 0 0 0 0 0 0.00917708107448958 0 0 0 0 0 0 0 0 0 0 0 0 0 0 0 0 0 0 0 0 0.00967165153570299 0.00570142703894663 0 0 0 0 0.0122543702742171 0 0 0.0142108799897929 0.172749430338305 0.00955559171727455 0.0834174991526832 0.185150845691544 0 0 0 0 0.0823246934869275 0 0 0 0 0 0 0.0192565604466951 0 0 0 0 0 0 0 0 0 0 0 0 0 0 0 0 0 0 0 0 0 0 0 0 0 0 0 0 0.0183239890762449 0.0226992267202623 0 0 0 0.171445654422312 0 0.0388326844364535 0 0 0 0.00938647336102844 0 0.0206159833627915 0 0 0 0 0 0 0 0 0 0 0 0 0 0 0
0 0 0 0 0 0 0 0 0 0 0 0 0 0 0 0 0 0 0 0 0 0 0 0 0 0 0 0 0 0 0 0 0 0 0 0 0 0 0 0 0 0 0 0 0 0 0 0 0 0 0 0 0 0 0 0 0 0 0 0 0 0 0 0 0 0 0 0 0 0 0 0 0 0 0 0 0 0 0 0 0 0 0 0 0 0 0 0 0 0 0 0 0 0 0 0 0 0 0 0 0 0 0 0 0 0 0 0 0 0 0 0 0 0 0 0 0 0 0 0 0 0 0 0 0 0 0 0 0 0 0 0 0 0 0 0 0 0 0 0 0 0 0 0 0 0 0 0 0 0 0 0 0 0 0 0 0 0 0 0 0 0 0 0 0 0 0 0 0 0 0 0 0 0 0 0 0 0 0 0 0 0 0 0 0 0 0 0.00472614796293982 0 0 0 0 0 0 0 0 0 0 0.0111267581987856 0 0 0 0 0.00207905769884535 0 0 0 0 0 0 0 0 0 0 0.00162621845452083 0 0 0 0 0 0 0 0 0 0.00314980225668418 0.00211620835803653 0 0 0 0 0 0 0 0 0 0.00162551371445114 0 0.103386412731601 0 0 0 0 0 0 0.00380722169898975 0.00847510239377433 0.00912048953525363 0.141334756404602 0.0228052465502506 0.0473897436966392 0.0277680954036615 0.0127725575955016 0.0688795533914371 0 0 0.00305603747065279 0.0516646317871814 0.132446996333293 0.0081284314781289 0.018209679700056 0.00564201025581904 0 0 0 0 0 0 0 0 0 0 0 0 0 0 0 0 0 0 0 0 0 0 0 0 0 0 0 0 0 0 0 0 0.00255636014388605 0.0037309120651365 0 0 0.0253655006699932 0 0 0 0.27701055404988 0 0 0 0 0 0 0 0 0 0 0 0 0 0 0 0 0
0 0 0 0 0 0 0 0 0 0 0 0 0 0 0 0 0 0 0 0 0 0 0 0 0 0 0 0 0 0 0 0 0 0 0 0 0 0 0 0 0 0 0 0 0 0 0 0 0 0 0 0 0 0 0 0 0 0 0 0 0 0 0 0 0 0 0 0 0 0 0 0 0 0 0 0 0 0 0 0 0 0 0 0 0 0 0 0 0 0 0 0 0 0 0 0 0 0 0 0 0 0 0 0 0 0 0 0 0 0 0 0 0 0 0 0 0 0 0 0 0 0 0 0 0 0 0 0 0 0 0 0 0 0 0 0 0 0 0 0 0 0 0 0 0 0 0 0 0 0 0 0 0 0 0 0 0 0 0 0 0 0 0 0 0 0 0 0 0 0 0 0 0 0 0 0 0 0 0 0 0 0 0 0 0 0 0 0.00565745219287962 0 0.0015644672547457 0 0 0 0 0 0 0 0 0 0 0 0 0 0 0 0 0 0 0 0 0 0 0 0 0 0 0 0 0 0 0 0 0 0 0 0 0 0 0 0 0 0 0 0 0 0.00127157190151325 0.137192642379354 0 0 0 0 0 0 0 0 0 0 0.185554670176382 0.0362578635110902 0.00671318275436108 0 0 0.0282454876190654 0 0.0235812882569086 0.00278481448537829 0.0683730933508197 0.0307086529092599 0.017145754889443 0.0327306971701323 0.022958501364848 0 0 0 0 0 0 0 0 0 0 0 0 0 0 0 0 0 0 0 0 0 0 0 0 0 0 0 0 0 0 0 0 0 0 0 0 0 0.0073458165079015 0.123239715483656 0.0110729741551946 0.146123804043203 0 0 0.00361838358632357 0.00844058898569102 0.00202734068234049 0.00624459464943793 0 0.00569101485863379 0 0.0293900217228137 0.0260495731852661 0.0163804792973976 0.00396125373036469 0 0.00363050158611969 0 0.0060437973094749
0 0 0 0 0 0 0 0 0 0 0 0.00371904272272772 0 0 0 0 0 0 0 0 0 0 0 0 0 0 0 0 0 0 0 0 0 0 0 0 0 0 0 0 0 0 0 0 0 0 0 0 0 0 0 0 0.020626934197687 0 0 0 0 0 0 0 0 0 0 0 0 0 0 0 0 0 0 0 0 0 0 0 0 0 0 0 0 0 0.0279279985640289 0 0.113527454950637 0 0 0 0 0 0 0 0 0 0 0 0 0 0 0 0 0 0 0 0 0 0 0 0 0 0 0 0 0 0 0 0 0 0 0 0 0 0 0 0 0.00417493092820562 0 0 0 0 0 0 0 0 0 0 0 0 0 0 0 0 0 0 0 0 0 0 0 0 0 0 0 0 0 0 0 0 0 0 0 0 0 0 0 0 0 0 0 0.0130334316625382 0 0.0130115590305891 0 0 0 0 0 0 0 0 0 0 0 0 0 0 0 0.00475163551315149 0 0 0 0.0278576395425922 0 0 0 0 0 0.24051615083818 0 0 0 0 0 0 0 0 0 0 0 0 0 0 0 0 0 0 0 0 0 0 0 0 0 0 0 0 0 0 0 0 0 0 0 0 0 0 0 0 0 0 0 0 0.302503380712247 0.220956807710308 0 0 0 0 0 0 0 0 0 0 0 0 0 0 0 0 0 0 0 0 0 0 0 0 0 0 0 0 0 0 0 0 0 0 0 0 0 0 0 0 0 0 0 0 0 0 0 0 0 0 0 0 0 0 0 0 0 0 0 0 0 0 0 0 0 0 0 0.00739303362710694 0 0 0 0 0 0 0
0 0 0 0 0 0 0 0 0 0 0 0 0 0 0 0 0 0 0 0 0 0 0 0 0 0 0 0 0 0 0 0 0 0 0 0 0 0 0 0 0 0 0 0 0 0 0 0 0 0 0 0 0 0 0 0 0 0 0 0 0 0 0 0 0 0 0 0 0 0 0 0 0 0 0 0 0 0 0 0 0 0 0 0 0 0 0 0 0 0 0 0 0 0 0 0 0 0 0 0 0 0 0 0 0 0 0 0 0 0 0 0 0 0 0 0 0 0 0 0 0 0 0 0 0 0 0 0 0 0 0 0 0 0 0 0 0 0 0 0 0 0 0 0 0 0 0 0 0 0 0 0 0 0 0 0 0 0 0 0 0 0 0 0 0 0 0 0 0 0 0 0 0 0 0 0 0 0 0 0.00402709605263504 0 0 0.0328800831656352 0 0 0 0 0 0 0 0 0 0 0 0 0 0 0 0 0 0 0 0 0 0 0 0 0 0 0 0 0 0 0 0 0 0 0 0 0 0 0 0 0 0 0.106958391445239 0 0 0 0 0 0 0 0 0 0 0 0 0 0 0.0719532282351747 0.187781398369014 0 0 0 0 0 0 0 0 0 0 0 0 0 0 0 0 0 0 0 0 0 0 0 0 0 0 0 0 0 0 0 0 0 0 0 0 0 0 0 0 0 0 0 0.139501256012117 0 0 0 0 0 0 0 0.337559219408723 0.0859263416634009 0.0334129856480604 0 0 0 0 0 0 0 0 0 0 0 0 0 0 0 0 0 0 0 0 0 0 0
0 0 0 0 0 0 0 0 0 0 0 0 0 0 0 0 0 0 0 0 0 0 0 0 0 0 0 0 0 0 0 0 0 0 0 0 0 0 0 0 0 0 0 0 0 0 0 0 0 0 0 0 0 0 0 0 0 0 0 0 0 0 0 0 0 0 0 0 0 0 0 0 0 0 0 0 0 0 0 0 0 0 0 0 0 0 0 0 0 0 0 0 0 0 0 0 0 0 0 0 0 0 0 0 0 0 0 0 0 0 0 0 0 0 0 0 0 0 0 0 0 0 0 0 0 0 0 0 0 0 0 0 0 0 0 0 0 0 0 0 0 0 0 0 0 0 0 0 0 0 0 0 0 0 0 0 0 0 0 0 0 0 0 0 0 0 0 0 0 0 0 0 0 0 0 0 0 0 0 0 0 0 0 0 0 0 0 0 0 0 0 0 0 0 0 0 0 0 0 0 0 0 0 0 0 0 0 0 0 0 0 0 0 0 0 0 0 0 0 0 0 0 0 0 0 0.019689826678079 0 0 0 0 0 0 0 0 0 0 0 0 0 0.0526418743776937 0 0.107809741771482 0.266606436859148 0.162504620376378 0 0 0 0 0 0 0 0 0 0 0 0 0 0 0 0 0 0 0 0 0 0 0 0 0 0 0 0 0 0 0 0 0 0 0 0 0 0 0 0 0 0.0495125383713267 0 0 0 0 0 0 0 0 0 0.316407700456637 0 0 0 0 0.018909859402516 0 0 0 0 0 0 0 0 0 0 0 0 0 0 0 0.00591740170673919 0 0
0 0 0 0 0 0 0 0 0 0 0 0 0 0 0 0 0 0 0 0 0 0 0 0 0 0 0 0 0 0 0 0 0 0 0 0 0 0 0 0 0 0 0 0 0 0 0 0 0 0 0 0 0 0 0 0 0 0 0 0 0 0 0 0 0 0 0 0 0 0 0 0 0 0 0 0 0 0 0 0 0 0 0 0 0 0 0 0 0 0 0 0 0 0 0 0 0 0 0 0 0 0 0 0 0 0 0 0 0 0 0 0 0 0 0 0 0 0 0 0 0 0 0 0 0 0 0 0 0 0 0 0 0 0 0 0 0 0 0 0 0 0 0 0 0 0 0 0 0 0 0 0 0 0 0 0 0 0 0 0 0 0 0 0 0 0 0 0 0 0 0 0 0 0 0 0 0 0 0 0 0 0 0 0 0 0 0 0 0 0 0 0 0 0 0 0 0 0 0 0 0 0 0 0 0 0 0 0 0 0 0 0 0 0 0 0 0 0 0 0 0 0 0 0 0 0 0 0 0 0 0 0 0 0 0 0 0 0 0 0.29402485206877 0.230732311182581 0 0.081365191104439 0.0959122123739987 0 0 0 0 0 0 0 0 0 0 0 0 0 0 0 0 0 0 0 0 0 0 0 0 0 0 0 0 0 0 0 0 0 0 0 0 0 0 0 0 0 0.154820427835044 0 0 0 0 0 0 0 0.0302521327435054 0.0320642446709921 0.0808286280206696 0 0 0 0 0 0 0 0 0 0 0 0 0 0 0 0 0 0 0 0 0 0 0
0 0 0 0 0 0 0 0.0044501540226616 0.0020993263681451 0.00294407861027473 0.00645396023093004 0.0107635095680804 0 0 0 0 0 0 0 0 0 0 0 0 0 0 0 0 0 0 0 0 0 0 0 0 0 0 0 0 0 0 0 0 0 0 0 0 0 0 0 0 0.0397595744399314 0 0 0 0 0 0 0 0 0 0 0 0 0 0 0 0 0 0 0 0 0 0 0 0 0 0 0 0 0 0.0469714870517546 0.00532368763095315 0.0992734384062741 0 0 0 0 0 0 0 0 0 0 0 0 0 0 0 0 0 0 0 0 0 0 0 0 0 0 0 0 0.00413767955383699 0 0 0 0 0 0 0 0 0 0 0 0.00545207560248038 0 0 0 0 0 0 0 0 0 0 0 0 0 0 0 0 0 0 0 0 0 0 0 0 0 0 0 0 0 0 0 0 0 0 0 0 0 0 0 0 0 0 0 0 0 0 0 0 0 0 0 0 0 0 0 0 0 0 0 0 0 0 0 0 0 0 0 0 0 0 0 0.0642762486778436 0 0 0 0 0 0 0 0 0 0 0 0 0 0 0 0 0 0 0 0 0 0 0 0 0 0 0 0.0111708484029962 0 0 0 0 0 0.00537693548620191 0 0 0 0.00240204526943848 0 0 0.206871433115848 0 0.122731032703394 0.0175013679763524 0 0.279956952067018 0 0 0 0 0 0 0 0 0 0 0 0 0 0.00281892057395159 0 0.00493615300503466 0 0 0 0 0 0 0 0 0 0 0 0 0 0 0 0 0 0 0 0 0 0 0 0 0 0 0 0 0 0 0 0 0 0 0 0.0358677577102588 0 0 0 0 0.00541003767335399 0 0 0 0 0 0 0 0 0 0 0.0130512958529856 0 0 0 0 0 0 0
0 0 0 0 0 0 0 0 0 0 0 0 0 0 0 0 0 0 0 0 0 0 0 0 0 0 0 0 0 0 0 0 0 0 0 0.00656041997381703 0 0 0 0 0 0 0 0 0 0 0 0 0 0 0 0 0.0938942485224248 0 0 0 0 0 0 0 0 0 0 0 0 0 0 0 0 0 0 0 0 0 0 0 0 0 0 0 0 0 0.00865185925075594 0.00787265685183751 0.0415242878772149 0 0 0 0 0 0 0 0 0 0 0 0 0 0 0 0 0 0 0 0 0 0 0 0 0 0 0 0 0 0 0 0 0 0 0 0 0 0 0 0 0 0 0 0 0 0 0 0 0 0 0 0 0 0 0 0 0 0 0 0 0 0 0 0 0 0 0 0 0 0 0 0 0.00208635653223757 0 0 0 0 0.00270955682509446 0 0 0 0 0 0 0 0 0 0 0 0 0 0 0 0 0.00167085539458306 0 0 0 0 0 0 0 0 0 0 0 0 0 0 0 0 0 0.197667050078708 0 0 0 0 0 0 0 0 0 0 0 0 0 0 0 0 0 0 0 0 0 0 0 0 0 0 0 0 0 0 0 0 0 0 0 0 0 0 0 0 0.162111581268974 0 0.0802575385589587 0.0221331700616337 0.300349989702805 0 0 0 0 0 0 0 0 0 0 0 0 0 0 0 0 0 0 0 0 0 0 0 0 0 0 0 0 0 0 0 0 0 0 0 0 0 0 0 0 0 0 0 0 0 0 0 0 0 0 0 0 0.0707963960688975 0 0 0 0 0.0017140330320577 0 0 0 0 0 0 0 0 0 0 0 0 0 0 0 0 0 0
0 0 0 0 0 0 0 0 0 0 0 0 0 0 0 0 0 0 0 0 0 0 0 0 0 0 0 0 0 0 0 0 0 0 0 0 0 0 0 0 0 0 0 0 0 0 0 0 0 0 0 0 0 0 0 0 0 0 0 0 0 0 0 0 0 0 0 0 0 0 0 0 0 0 0 0 0 0 0 0 0 0 0 0 0 0 0 0 0 0 0 0 0 0 0 0 0 0 0 0 0 0 0 0 0 0 0 0 0 0 0 0 0 0 0 0 0 0 0 0 0 0 0 0 0 0 0 0 0 0 0 0 0 0 0 0 0 0 0 0 0 0 0 0 0 0 0 0 0 0 0 0 0 0 0 0 0 0 0 0 0 0 0 0 0 0 0 0 0 0 0 0 0 0 0 0 0 0 0 0 0 0 0 0 0 0 0 0 0 0 0 0 0 0 0.182075011688153 0 0 0 0.145522489810939 0 0 0 0 0 0 0 0 0.0649925076803855 0 0 0 0 0 0 0 0 0 0 0 0 0 0 0 0 0 0 0 0 0 0 0 0 0 0 0 0 0.0108330248524751 0 0 0 0 0 0 0 0 0 0.0469986056926299 0 0 0.0199597303594466 0 0.0729675856095656 0 0 0 0 0 0 0 0 0 0 0 0 0 0 0 0 0 0 0 0 0 0 0 0 0 0 0 0 0 0 0 0 0 0 0 0.0397724331177775 0.0571039396131411 0 0 0.0134793466368295 0 0 0 0 0.0820483420586738 0.264246982879984 0 0 0 0 0 0 0 0 0 0 0 0 0 0 0 0 0 0 0 0 0
0 0 0 0 0 0 0 0 0 0 0 0 0 0 0 0 0 0 0 0 0 0 0 0 0 0 0 0 0 0 0 0 0 0 0 0 0 0 0 0 0 0 0 0 0 0 0 0 0 0 0 0 0 0 0 0 0 0 0 0 0 0 0 0 0 0 0 0 0 0 0 0 0 0 0 0 0 0 0 0 0 0 0 0 0 0 0 0 0 0 0 0 0 0 0 0 0 0 0 0 0 0 0 0 0 0 0 0 0 0 0 0 0 0 0 0 0 0 0 0 0 0 0 0 0 0 0 0 0 0 0 0 0 0 0 0 0 0 0 0 0 0 0 0 0 0 0 0 0 0 0 0 0 0 0 0 0 0 0 0 0 0 0.0037132518192855 0 0 0 0 0 0 0 0 0 0 0 0 0 0 0 0 0.00270973567969701 0 0 0 0 0 0 0 0 0 0 0 0 0 0.0338188723373157 0 0 0 0 0.179431630218133 0 0 0 0 0 0 0 0 0 0 0 0 0 0 0 0 0 0 0 0 0 0 0 0 0 0 0 0.013821086418815 0 0 0 0.00345694324070022 0 0 0 0 0.00284174844357969 0.0100836930138395 0 0 0 0 0 0 0 0 0 0.0741200753484188 0 0 0.0553287108367842 0.163967591218164 0.175090540808783 0 0 0 0 0 0 0 0 0 0 0 0 0 0 0 0 0 0 0 0 0 0 0 0 0 0 0 0 0 0 0 0 0 0 0.0448366316185472 0 0 0.0127940189667657 0.0477233661748737 0.0517659669138596 0 0 0 0.00879531821015934 0 0.099920851203372 0 0 0 0 0 0 0 0 0 0 0 0.015779967528906 0 0 0 0 0 0 0 0 0
0 0 0 0 0 0 0 0 0 0 0 0 0 0 0 0 0 0 0 0 0 0 0 0 0 0 0 0 0 0 0 0 0 0 0 0 0 0 0 0 0 0 0 0 0 0 0 0 0 0 0 0 0 0 0 0 0 0 0 0 0 0 0 0 0 0 0 0 0 0 0 0 0 0 0 0 0 0 0 0 0 0 0 0 0 0 0 0 0 0 0 0 0 0 0 0 0 0 0 0 0 0 0 0 0 0 0 0 0 0 0 0 0 0 0 0 0 0 0 0 0 0 0 0 0 0 0 0 0 0 0 0 0 0 0 0 0 0 0 0 0 0 0 0 0 0 0 0 0 0 0 0 0 0 0 0 0 0 0 0.0270626577145744 0 0 0.0141241889167169 0 0 0 0.0109491429919339 0 0 0 0 0 0 0 0 0 0 0.00761063288213056 0.0397128039799648 0.010031399278143 0 0 0 0 0.00343907962455806 0 0 0 0 0 0 0 0 0.00725683210625804 0.0154811644777624 0 0 0 0.0808741889612702 0 0 0 0 0 0 0 0 0.0986473304342504 0 0 0 0 0 0 0 0 0 0 0 0 0 0 0 0 0 0 0 0 0 0 0 0 0 0 0 0.0339066856670906 0.0106511590125091 0 0 0 0 0 0 0 0.0192895510757105 0.0727511578232552 0 0 0 0.0254606907469496 0.0431331799322736 0.0125184678348137 0 0 0 0 0 0 0 0 0 0 0 0 0 0 0 0 0 0 0 0 0 0 0 0 0 0 0 0 0 0 0 0 0 0 0.00548364355176508 0 0.0100709565808905 0.0109243993103298 0.105496790957206 0.103417047186744 0 0 0 0.00374817168272614 0.0364977230259878 0.185077930509221 0 0 0.00387525781806533 0 0 0 0 0 0 0 0 0.00250776591689876 0 0 0 0 0 0 0 0 0
0 0 0 0 0 0 0 0 0 0 0 0 0 0 0 0 0 0 0 0 0 0 0 0 0 0 0 0 0 0 0 0 0 0 0 0 0 0 0 0 0 0 0 0 0 0 0 0 0 0 0 0 0 0 0 0 0 0 0 0 0 0 0 0 0 0 0 0 0 0 0 0 0 0 0 0 0 0 0 0 0 0 0 0 0 0 0 0 0 0 0 0 0 0 0 0 0 0 0 0 0 0 0 0 0 0 0 0 0 0 0 0 0 0 0 0 0 0 0 0 0 0 0 0 0 0 0 0 0 0 0 0 0 0 0 0 0 0 0 0 0 0 0 0 0 0 0 0 0 0 0 0 0 0 0 0 0 0 0 0 0 0 0 0 0 0 0 0 0 0 0 0 0 0 0 0 0 0 0 0 0 0 0 0 0 0 0 0.0064418239554806 0 0.00210271627270589 0 0 0 0 0 0 0 0 0 0 0 0 0 0 0 0 0 0 0 0 0 0 0 0 0 0 0 0 0 0 0 0 0 0 0 0 0 0 0 0 0 0 0 0 0 0.00104738066964155 0.0921734719229363 0.0911930008227577 0 0 0 0 0 0 0 0 0 0 0.0735284140053028 0 0 0 0.0271781795810562 0.00787019644880456 0.0695274639294767 0.0132541262921913 0.124343825692802 0.037326008503355 0.0216316566423842 0.0630503344368778 0.112855403631084 0 0 0 0 0 0 0 0 0 0 0 0 0 0 0 0 0 0 0 0 0 0 0 0 0 0 0 0 0 0 0 0 0 0 0 0 0 0 0.0890115392439866 0.00254493336678063 0.0977187093123793 0 0 0 0.00157869227752625 0 0 0 0.00300320742013656 0 0.0114344505399787 0.00459925945847709 0.0434396287396752 0 0.00314557683420339 0 0 0
0 0 0 0 0 0 0 0 0 0 0 0 0 0 0 0 0 0 0 0 0 0 0 0 0 0 0 0 0 0 0 0 0 0 0 0 0 0 0 0 0 0 0 0 0 0 0 0 0 0 0 0 0 0 0 0 0 0 0 0 0 0 0 0 0 0 0 0 0 0 0 0 0 0 0 0 0 0 0 0 0 0 0 0 0 0 0 0 0 0 0 0 0 0 0 0 0 0 0 0 0 0 0 0 0 0 0 0 0 0 0 0 0 0 0 0 0 0 0 0 0 0 0 0 0 0 0 0 0 0 0 0 0 0 0 0 0 0 0 0 0 0 0 0 0 0 0 0 0 0 0 0 0 0 0 0 0 0 0 0 0 0 0 0 0 0 0 0 0 0 0 0 0 0 0 0 0 0 0 0 0 0 0 0 0 0 0.00124471794811345 0 0 0 0 0 0 0 0 0 0 0 0 0 0 0 0 0 0 0 0 0 0 0 0 0 0 0 0 0 0 0 0 0 0 0 0 0 0 0 0 0 0 0 0 0 0 0 0 0.0166608415950133 0.0271009518287215 0.0324701749002929 0 0 0 0 0 0 0 0 0 0.133982475936844 0 0.00824891455515965 0 0.00360215825002163 0.0770947275435276 0.061486098837241 0.209358954767453 0.00650680914539237 0.191830809997076 0.0328936618802685 0.00649118558553519 0.0413219205779261 0.0510722269587396 0 0 0 0 0 0 0 0 0 0 0 0 0 0 0 0 0 0 0 0 0 0 0 0 0 0 0 0 0 0 0 0 0 0 0 0 0 0 0.0378632558020173 0.00325451886874427 0.0276201817377648 0 0 0 0 0 0 0 0.0160452343999987 0 0 0 0.0138501788841502 0 0 0 0 0
0 0 0 0 0 0 0 0 0 0 0 0 0 0 0 0 0 0 0 0 0 0 0 0 0 0 0 0 0 0 0 0 0 0 0 0 0 0 0 0 0 0 0 0 0 0 0 0 0 0 0 0 0 0 0 0 0 0 0 0 0 0 0 0 0 0 0 0 0 0 0 0 0 0 0 0 0 0 0 0 0 0 0 0 0 0 0 0 0 0 0 0 0 0 0 0 0 0 0 0 0 0 0 0 0 0 0 0 0 0 0 0 0 0 0 0 0 0 0 0 0 0 0 0 0 0 0 0 0 0 0 0 0 0 0 0 0 0 0 0 0 0 0 0 0 0 0 0 0 0 0 0 0 0 0 0 0 0.00243387905334061 0 0.00854819040705432 0 0 0.00753704483466629 0 0 0 0.004639438349544 0 0 0 0 0 0 0 0 0 0.00422776609894514 0 0.0077005061350075 0.00521620693700601 0 0 0 0 0.00333380745345738 0 0 0 0.00313925230973286 0.00214019123594927 0 0 0 0.00506649292259651 0.00689226835035325 0 0 0 0.0116526199295204 0 0 0 0 0 0 0 0 0.00849972900095942 0 0 0 0 0 0.00232598231311849 0 0 0 0 0 0 0 0 0 0 0 0 0 0 0 0.00444019331721536 0.00295358243927844 0 0 0 0 0.0427574026884005 0.0651148401181593 0.00695115118949186 0 0 0 0 0 0 0.00963848367735845 0.063895681737241 0.0299562248375462 0 0.0095376778923487 0 0.0715998258735586 0.036778325393314 0.110195851413663 0.0705737836313086 0 0.014277027632706 0 0 0.00766583336179777 0.0049392916771447 0.0049292729585493 0.002923395012625 0 0 0 0 0 0 0 0 0 0 0 0 0 0 0 0 0 0 0 0 0 0 0 0 0.00921961481688706 0 0 0.00192547262716938 0.0283323136564547 0.0281337337528035 0 0 0 0.0328989090296694 0.00725193371517624 0.062088571176056 0 0.00503204689566549 0.0225787132638552 0.0319607035417505 0 0.00399335704672712 0 0 0.00341628393550297 0.00541603850676357 0 0.0378040656811934 0 0.0171547287883926 0.0201811057030484 0 0 0.0106299122291227 0.0260050841164304 0 0.00349619133437316
0 0 0 0 0 0 0 0 0 0 0 0 0 0 0 0 0 0 0 0 0 0 0 0 0 0 0 0 0 0 0 0 0 0 0 0 0 0 0 0 0 0 0 0 0 0 0 0 0 0 0 0 0 0 0 0 0 0 0 0 0 0 0 0 0 0 0 0 0 0 0 0 0 0 0 0 0 0 0 0 0 0 0 0 0 0 0 0 0 0 0 0 0 0 0 0 0 0 0 0 0 0 0 0 0 0 0 0 0 0 0 0 0 0 0 0 0 0 0 0 0 0 0 0 0 0 0 0 0 0 0 0 0 0 0 0 0 0 0 0 0 0 0 0 0 0 0 0 0 0 0 0 0 0 0 0 0 0 0 0 0 0 0.0045932988446169 0 0.00354729850142736 0 0 0 0 0 0 0 0 0 0 0 0 0 0 0.00684579766734153 0 0 0 0.00328698571915978 0.00224474550672334 0 0.00386902224219002 0 0 0 0 0 0 0 0 0 0 0 0.00920203433117113 0 0 0 0 0 0 0 0 0 0 0 0 0 0 0.0134376495927265 0.00340457516328399 0 0 0 0 0 0 0 0.012794416273425 0 0 0 0 0 0.00498460919721766 0.0117906430857523 0.0167405812357303 0 0 0.00580129376737573 0.00377882006332815 0 0.0245920634667988 0 0 0 0 0 0 0 0 0.122048440126797 0.0327100822575397 0 0 0.0461493114429664 0 0.17403837032086 0.0242457255262372 0.0402534906896771 0.0173065169312062 0.103996239411914 0.0071333652924878 0 0.00356005550874489 0.00287687523529496 0 0 0 0 0 0 0 0 0 0 0 0 0 0 0 0 0 0 0 0 0 0 0 0 0 0 0 0 0 0 0.00441165383396525 0.00436669287653592 0.00147421112206254 0 0 0 0 0.00563158068421523 0 0 0.00426635111655509 0.00700316263207218 0 0 0 0 0 0.0113862862699945 0 0.220349482450019 0 0 0 0 0 0 0.0358782716125865 0 0
0 0 0 0 0 0 0 0 0 0 0 0 0 0 0 0 0 0 0 0 0 0 0 0 0 0 0 0 0 0 0 0 0 0 0 0 0 0 0 0 0 0 0 0 0 0 0 0 0 0 0 0 0 0.00188010796441952 0 0 0 0 0 0 0 0 0 0 0 0 0 0 0 0 0 0 0 0 0 0 0 0 0 0 0 0 0 0 0 0 0 0 0 0 0 0 0 0 0 0 0 0 0 0 0 0 0 0 0 0 0 0 0 0 0 0 0 0 0 0 0 0 0 0 0 0 0 0 0 0 0 0 0 0 0 0 0 0 0 0 0 0 0 0 0 0 0 0 0 0 0 0 0 0 0 0 0 0 0 0 0 0 0 0 0 0 0 0 0 0 0 0 0 0 0 0 0 0 0 0 0 0 0 0 0 0 0 0 0 0 0.00431944702084918 0 0 0 0 0 0 0.00694460013695076 0 0 0 0 0.0834724670286454 0 0 0 0 0 0 0 0 0 0 0 0 0 0 0.00383153354214651 0 0 0 0 0 0 0 0 0.00358231666891997 0 0 0 0 0 0.0129418591820831 0.0118417164007178 0.0124092750196801 0 0 0.00991019344885152 0.00474136264926207 0 0.0136855360527311 0 0 0 0 0 0 0 0.0274771919238499 0.157678313373112 0.0114856717966921 0 0.00324785744731497 0.0286800745275831 0.210562036875535 0 0.0110637818057062 0.0638088061305976 0.00637334989501846 0.0857067775558833 0.00600340808156325 0 0 0 0 0 0 0 0 0 0 0 0 0 0 0 0 0 0 0 0 0 0 0 0 0 0 0 0 0 0.0124175771194322 0 0 0 0.0106060288201027 0.0139553161316841 0 0 0 0 0 0.0341959341212483 0 0 0 0.00533223593601685 0 0 0 0 0 0 0 0.141845223343403 0 0 0 0 0 0 0 0 0
0 0 0 0 0 0 0 0 0 0 0 0 0 0 0 0 0 0 0 0 0 0 0 0 0 0 0 0 0 0 0 0 0 0 0 0 0 0 0 0 0 0 0 0 0 0 0 0 0 0 0 0 0 0 0 0 0 0 0 0 0 0 0 0 0 0 0 0 0 0 0 0 0 0 0 0 0 0 0 0 0 0 0 0 0 0 0 0 0 0 0 0 0 0 0 0 0 0 0 0 0 0 0 0 0 0 0 0 0 0 0 0 0 0 0 0 0 0 0 0 0 0 0 0 0 0 0 0 0 0 0 0 0 0 0 0 0 0 0 0 0 0 0 0 0 0 0 0 0 0 0 0 0 0 0 0 0 0 0 0 0 0 0 0 0 0 0 0 0 0 0 0 0 0 0 0 0 0 0 0 0 0 0 0 0 0 0 0 0 0 0 0 0 0 0 0 0 0 0 0 0 0 0 0 0 0 0 0 0 0 0 0 0 0 0 0 0 0 0 0 0 0 0 0 0 0 0 0 0 0 0 0 0 0 0 0 0.0731957932339759 0.022619214626649 0 0 0 0 0 0 0 0 0 0.0442852592378089 0.0689399088155362 0.0852246890275251 0.0290925711661316 0.0109727493318671 0 0.111063506579232 0.118641471785764 0.0278668991711236 0.0147713425066032 0.0412967147720017 0.00234896661308307 0.0379257086144807 0.0517208161988255 0 0 0 0 0 0 0 0 0 0 0 0 0 0 0 0 0 0 0 0 0 0 0 0 0 0 0 0 0 0 0 0 0 0 0 0 0 0 0.019856525111998 0.00864106465988415 0.0687334489683188 0 0 0 0 0 0.00331859892763651 0 0.0646979677353468 0 0.0127490963477129 0.024668945058609 0.014303969134818 0 0.016552393534848 0.0235984708898132 0 0.00291390795040685
0 0 0 0 0 0 0 0 0 0 0 0 0 0 0 0 0 0 0 0 0 0 0 0 0 0 0 0 0 0 0 0 0 0 0 0 0 0 0 0 0 0 0 0 0 0 0 0 0 0 0 0 0 0 0 0 0 0 0 0 0 0 0 0 0 0 0 0.00176467866239566 0 0 0 0 0 0 0 0 0 0 0 0 0 0 0 0 0 0 0 0 0 0 0 0 0 0 0 0 0 0 0 0 0 0 0 0 0 0 0 0 0 0 0 0 0 0 0 0 0 0 0 0 0 0 0 0 0 0 0 0 0 0 0 0 0 0 0 0 0 0 0 0 0 0 0 0 0 0 0 0 0 0 0 0 0 0 0 0 0 0 0 0 0 0 0 0 0.00189043689750321 0 0 0 0 0 0 0 0 0 0 0 0 0 0 0.00148597897096227 0 0 0 0 0 0 0.00162826042052322 0 0.00617845896685823 0 0 0 0 0 0 0 0 0 0 0 0 0 0 0 0 0 0 0 0 0 0 0 0 0.00241998410598858 0 0 0 0 0 0 0 0 0 0 0 0 0 0 0.00224640809977933 0.00192054474972819 0 0 0 0 0 0 0 0 0 0 0 0 0 0 0 0 0 0.00873070600625572 0.037432422098974 0.0371593874241932 0.0328833028441689 0.0430841410161117 0.0756129783716907 0 0.0578083382453376 0.0871909317515017 0.00778643315053163 0.0139370983510046 0.0113738809264788 0.0249376093144766 0.14458118370232 0 0 0 0 0 0 0 0 0 0 0 0 0 0 0 0 0 0 0 0 0 0 0 0 0 0 0 0 0 0 0 0 0 0 0 0 0 0 0.0178092500347908 0.00590143291658797 0.0105306812661035 0 0 0 0 0 0.00398822710886887 0 0.205228010887686 0 0.00870811369278357 0.0188989465612794 0.0825020720861248 0 0.016067130752742 0.0190143021046211 0 0.00929866851162852
0 0 0 0 0 0 0 0 0 0 0 0 0 0 0 0 0 0 0 0 0 0 0 0 0 0 0 0 0 0 0 0 0 0 0 0 0 0 0 0 0 0 0 0 0 0 0 0 0 0 0 0 0 0 0 0 0 0 0 0 0 0 0 0 0 0 0 0 0 0 0 0 0 0 0 0 0 0 0 0 0 0 0 0 0 0 0 0 0 0 0 0 0 0 0 0 0 0 0 0 0 0 0 0 0 0 0 0 0 0 0 0 0 0 0 0 0 0 0 0 0 0 0 0 0 0 0 0 0 0 0 0 0 0 0 0 0 0 0 0 0 0 0 0 0 0 0 0 0 0 0 0 0 0 0 0 0 0 0 0 0 0 0 0 0 0 0 0 0 0 0 0 0 0 0 0 0 0 0 0 0 0 0 0 0 0 0 0 0 0 0 0 0 0 0 0 0 0 0 0 0 0 0 0 0 0 0 0 0 0 0 0 0 0 0 0 0 0 0 0 0 0 0 0 0 0 0 0 0 0 0 0 0 0 0 0.012216640090477 0 0.0156903211446139 0 0 0 0 0 0 0 0 0 0.0941306540895643 0.155551222553528 0 0.0172541056600303 0.00525188827029445 0.098576271211032 0.0705507089336859 0 0.00811330225758356 0.218441555478099 0.0135321503594744 0.00305781303833992 0.0332998010319574 0.0864751585036076 0 0 0 0 0 0 0 0 0 0 0 0 0 0 0 0 0 0 0 0 0 0 0 0 0 0 0 0 0 0 0 0 0 0 0 0 0 0 0.0591365481005969 0 0.0132437691695592 0 0 0 0 0 0 0 0.0119527168654665 0 0.0143799111436428 0.00930871068133105 0.0573791219441495 0 0 0.00245762947296611 0 0
0 0 0 0 0 0 0 0 0 0 0 0 0 0 0 0 0 0 0 0 0 0 0 0 0 0 0 0.000515454282514196 0 0 0 0 0 0 0 0 0 0 0 0 0 0 0 0 0 0 0 0 0 0 0.00131024260850002 0 0 0 0 0 0 0 0 0 0 0 0 0 0 0 0 0.000986068046493299 0 0 0 0 0 0 0 0 0 0 0 0 0 0 0 0 0 0 0 0 0 0 0 0 0 0 0 0 0 0 0 0 0 0 0 0 0 0 0 0 0 0 0 0 0 0 0 0 0 0 0 0 0 0 0 0 0 0 0 0 0 0 0 0 0 0 0 0 0 0 0 0 0 0 0 0 0 0 0 0 0 0 0 0 0 0 0 0 0 0 0 0 0 0 0 0 0.00192851039016041 0 0 0 0 0 0 0 0 0 0 0 0 0 0 0.0034909491599129 0 0 0 0.00147947859489873 0.000855258154687557 0 0.00282681728112984 0 0.00385377697414118 0 0 0 0 0 0 0 0 0 0 0 0 0 0 0 0 0 0 0 0 0 0 0 0 0.006271501599884 0.000816532933737672 0 0.00106505892605039 0 0 0 0.000903004855814686 0 0.00424895107215451 0 0 0.000684247716195786 0 0 0.00338404465013435 0.0055883373102161 0.00395945194332336 0 0 0.00177293647707256 0.00134550241637236 0 0.00310731185323434 0.00213380673627535 0 0 0 0 0 0 0 0 0 0.0206642810291127 0.00556729792843413 0.0105649719470642 0.119397414864955 0.0813312393112776 0.0266636140206487 0.122539674525589 0.00934312507479692 0 0.00841142507072495 0 0.0111044161661845 0.0332246585049926 0.0719034983678257 0 0 0 0 0 0 0 0 0 0 0 0 0 0 0 0 0 0 0 0 0 0 0 0 0 0 0 0 0 0 0 0.000842267430724424 0 0 0 0 0 0.00108645010668311 0.0193509711837013 0.0141470068686189 0.00267380000435511 0 0 0 0 0.00135505226964616 0.0107143359609824 0 0.199833568677889 0 0.0186130472504876 0.0447572377238593 0.0491885068602609 0.00637627746823044 0.0202255955855385 0.0296469631743083 0.00166289815148439 0.0062831604887215
0 0 0 0 0 0 0 0 0 0 0 0 0 0 0 0 0 0 0 0 0 0 0 0 0 0 0 0 0 0 0 0 0 0 0 0 0 0 0 0 0 0 0 0 0 0 0 0 0 0 0 0 0 0 0 0 0 0 0 0 0 0 0 0 0 0 0 0 0 0 0 0 0 0 0 0 0 0 0 0 0 0 0 0 0 0 0 0 0 0 0 0 0 0 0 0 0 0 0 0 0 0 0 0 0 0 0 0 0 0 0 0 0 0 0 0 0 0 0 0 0 0 0 0 0 0 0 0 0 0 0 0 0 0 0 0 0 0 0 0 0 0 0 0 0 0 0 0 0 0 0 0 0 0 0 0 0 0 0 0 0 0 0 0 0 0 0 0 0 0 0 0 0 0 0 0 0 0 0 0 0 0 0 0 0 0 0 0.00455693729579335 0 0.00159898059290011 0 0 0 0 0 0 0 0 0 0 0 0 0 0 0 0 0 0 0 0 0 0 0 0 0 0 0 0 0 0 0 0 0 0 0 0 0 0 0 0 0 0 0 0 0 0 0.0470999994052722 0.0469726906342357 0 0 0 0 0 0 0 0 0 0.1738180272359 0.147162159191837 0 0.0073429935934633 0.00510788940317228 0.0126721916473908 0.00981172481962065 0.225543940457061 0.00754172994127906 0 0.087152703523294 0.0156265678305956 0.0383733184019226 0.0384595386448094 0 0 0 0 0 0 0 0 0 0 0 0 0 0 0 0 0 0 0 0 0 0 0 0 0 0 0 0 0 0 0 0 0 0 0 0 0 0 0.0363997761002431 0.00315309403136718 0.0565853364231183 0 0 0 0 0 0 0 0 0 0 0.00516451788879503 0.0298558829379294 0 0 0 0 0
0 0 0 0 0 0 0 0 0 0 0 0 0 0 0 0 0 0 0 0 0 0 0 0 0 0 0 0 0 0 0 0 0 0 0 0 0 0 0 0 0 0 0 0 0 0 0 0 0 0 0 0 0 0 0 0 0 0 0 0 0 0 0 0 0 0 0 0 0 0 0 0 0 0 0 0 0 0 0 0 0 0 0 0 0 0 0 0 0 0 0 0 0 0 0 0 0 0 0 0 0 0 0 0 0 0 0 0 0 0 0 0 0 0 0 0 0 0 0 0 0 0 0 0 0 0 0 0 0 0 0 0 0 0 0 0 0 0 0 0 0 0 0 0 0 0 0 0 0 0 0 0 0 0 0 0 0 0 0 0 0 0 0 0 0 0 0 0 0 0 0 0 0 0 0 0 0 0 0 0 0 0 0 0 0 0 0 0 0 0 0 0 0 0 0 0 0 0 0 0 0 0 0 0.00292502704292069 0 0 0 0 0 0 0 0 0 0 0 0 0 0 0 0 0 0 0 0 0.00765576887164703 0.0136324627843722 0 0 0 0 0 0 0 0 0 0 0.204633266868023 0.0357542387121435 0 0 0 0 0.00373436506223508 0 0 0 0 0.0884277760717478 0.0427657975168695 0 0 0 0.0600418173307173 0.0297636182513051 0.0236793228458982 0 0.147702356572471 0 0.00512312892966676 0.0745931800457697 0.059249225995165 0 0 0 0 0 0 0 0 0 0 0 0 0 0 0 0 0 0 0 0 0 0 0 0 0 0 0 0 0 0 0 0 0.00458093274583298 0.0034133131630609 0 0 0 0 0.0418210972594473 0 0.146699016181388 0 0 0 0 0 0 0 0 0 0 0.00380428774931984 0 0 0 0 0 0
0 0 0 0 0.00313880633767011 0 0 0 0 0 0 0 0 0 0 0 0 0 0 0 0 0 0 0 0 0 0 0 0.000441854442836542 0 0 0.00228644583787425 0.00169057699329062 0.00635103665685347 0.00110698973516044 0 0 0.00109352774586476 0 0 0 0 0 0 0 0 0.000762863269942719 0 0.00257331326282102 0 0.00362470108292897 0 0 0 0.00892079208604662 0 0.00134836931466166 0 0.0388929492540548 0 0 0 0 0 0 0 0 0 0 0 0 0 0 0 0 0 0 0 0 0 0 0 0 0 0 0.000629377805234002 0 0 0 0 0 0 0 0 0 0 0 0 0 0 0.00240542466443644 0.00315539086657374 0 0 0 0 0 0 0 0 0 0 0 0 0 0 0 0 0 0 0 0 0 0 0 0 0 0 0 0 0.00138569738902247 0 0 0.00145073559384472 0 0 0 0 0 0.00438380264568476 0 0 0 0 0.00684020976101332 0 0 0 0 0 0.00683317489854399 0.00940917749844658 0 0.0130259765937597 0.00174677576672171 0 0 0 0 0 0 0 0 0 0 0 0 0 0 0.00115829906891609 0 0.00273379822960689 0 0 0 0 0 0 0 0 0 0 0 0 0 0 0 0.0385209583307907 0.073138764106923 0.0358909088914003 0 0.00203448497809327 0 0 0 0.00212243227132808 0 0 0 0 0 0 0.00177118357625671 0 0 0.00103780287671291 0 0 0.00119711332343003 0 0 0 0 0 0 0 0.00816362518369113 0 0 0 0 0 0 0 0 0 0 0 0 0 0 0 0 0 0 0 0.00272024121954271 0.00432404220992083 0 0 0 0 0 0 0 0 0 0.0111002683277573 0.0018279946554211 0.00186708643588362 0.00134526721879195 0 0.000739744445707594 0.00526124568275748 0.00115899066083304 0.00365485566700647 0.00573636406382652 0.00110969040214293 0 0.00734338018253022 0.00297928271868243 0 0 0 0 0 0 0 0 0 0 0 0 0 0 0 0 0 0 0 0 0 0 0 0.00658109321280427 0 0 0 0 0 0 0 0 0 0 0 0 0 0.0154814307618703 0.044966212827786 0.100581751298048 0.0843841913706552 0 0 0.0474467984075731 0.0807106007366199 0.0114256176694131 0.00121606728562898 0 0.0107132308696565 0 0.00175118425605966 0 0.00173130294728631 0.0231330863275162 0.0121920480461648 0 0.0125642129069539 0.202685376844723
0 0 0 0 0 0 0 0 0 0 0 0 0 0 0 0 0 0 0 0 0 0 0 0 0 0 0 0 0 0 0 0 0 0 0 0 0 0 0 0 0 0 0 0 0 0 0 0 0 0 0 0 0 0 0 0 0 0 0 0 0 0 0 0 0 0 0 0 0 0 0 0 0 0 0 0 0 0 0 0 0 0 0 0 0 0 0 0 0 0 0 0 0 0 0 0 0 0 0 0 0 0 0 0 0 0 0 0 0 0 0 0 0 0 0 0 0 0 0 0 0 0 0 0 0 0 0 0 0 0 0 0 0 0 0 0 0 0 0 0 0 0 0 0 0 0 0 0 0 0 0 0 0 0 0 0 0 0 0 0 0 0 0 0 0 0 0 0 0 0 0 0 0 0 0 0 0 0 0 0 0 0 0 0 0 0 0 0.00283051127502287 0 0.0124918157108415 0 0 0 0 0 0.00339073354748299 0 0 0 0 0 0 0 0 0 0 0 0 0 0 0 0 0 0 0 0 0 0 0 0 0 0 0 0 0 0 0 0 0 0 0 0 0 0 0 0 0.0183330042587793 0.0248324308166866 0 0 0 0 0.00426108064275603 0 0 0 0 0.0973333688667831 0.0350075774816606 0.00361909836291556 0.00327041963891853 0 0.0359309944660587 0.0347028694329499 0.0379700624345604 0.0328977117882751 0.0423772847498902 0.0486067217045449 0.0220915748930487 0 0.192132246706502 0 0 0 0 0 0 0 0 0 0 0 0 0 0 0 0 0 0 0 0 0 0 0 0 0 0 0 0 0 0 0 0 0 0 0 0 0 0 0.128527596384329 0.00247948789892401 0.0638416095681692 0.00438942644524868 0 0 0 0 0 0 0.0057998530100217 0 0.0606032325944588 0.0268343576601518 0.0392568568631981 0 0.0141401324775477 0.00204794032027404 0 0
0 0 0 0 0 0 0 0 0 0 0 0 0 0 0 0 0 0 0 0 0 0 0 0 0 0 0 0 0 0 0 0 0 0 0 0 0 0 0 0 0 0 0 0 0 0 0 0 0 0 0 0 0 0 0 0 0 0 0 0 0 0 0 0 0 0 0 0 0 0 0 0 0 0 0 0 0 0 0 0 0 0 0 0 0 0 0 0 0 0 0 0 0 0 0 0 0 0 0 0 0 0 0 0 0 0 0 0 0 0 0 0 0 0 0 0 0 0 0 0 0 0 0 0 0 0 0 0 0 0 0 0 0 0 0 0 0 0 0 0 0 0 0 0 0 0 0 0 0 0 0 0 0 0 0 0 0 0 0 0 0 0 0 0 0 0 0 0 0 0 0 0 0 0 0 0 0 0 0 0 0 0 0 0 0 0 0 0 0 0.00118535361499277 0 0 0 0 0 0 0 0 0 0 0 0 0 0 0 0 0 0 0 0 0 0 0 0 0 0 0 0 0 0 0 0 0 0 0 0 0 0 0 0 0 0 0 0 0 0 0.00382588198371705 0.0117320493052087 0 0 0 0 0 0 0 0 0 0.117344593445243 0.0291428969666956 0.00243267979044587 0 0 0.033004052455886 0.135515418629486 0.0664136585358679 0.0479536370778371 0.0286071244379198 0.0260043651327227 0.00603682723821842 0.129409639312152 0 0 0 0 0 0 0 0 0 0 0 0 0 0 0 0 0 0 0 0 0 0 0 0 0 0 0 0 0 0 0 0 0 0 0 0 0 0 0 0.100476628811114 0.00604839105049236 0.0417908659827299 0.00416457992421705 0 0 0 0 0 0 0.00631329642767885 0 0.00753034463029649 0.01240339186465 0.159560188469984 0 0.0197235068724206 0.00338062804002384 0 0
0 0 0 0 0 0 0 0 0 0 0 0 0.0106541910803065 0 0 0 0 0 0 0 0 0 0 0 0 0 0 0 0 0 0 0 0 0 0 0 0 0 0 0 0 0 0 0 0 0 0 0 0 0 0 0 0 0 0 0 0 0 0 0 0 0 0 0 0 0 0 0 0 0 0 0.0181235511021004 0 0 0 0 0 0 0 0 0 0 0 0 0 0 0 0 0 0 0 0 0 0 0 0 0 0 0 0 0 0 0 0 0 0 0 0 0 0 0 0 0 0 0.0164076980932413 0 0 0 0 0 0 0 0 0 0 0 0 0 0 0 0 0 0 0 0 0 0 0 0 0 0 0 0 0 0 0 0 0 0 0 0 0 0 0 0 0 0 0 0 0 0 0 0 0 0 0 0 0.110391424530871 0 0 0 0 0 0 0 0 0 0.211908614980551 0.129786761697273 0 0.227281212503911 0 0 0 0 0 0 0 0 0 0 0 0 0 0 0 0 0 0 0 0 0 0 0 0 0 0 0 0 0 0 0 0 0 0 0 0 0 0 0 0 0 0 0 0 0 0 0 0 0 0 0 0 0 0 0.0188320110482852 0 0 0 0 0 0 0 0 0 0 0 0 0 0.0123799778837503 0 0 0 0 0 0 0 0 0 0 0 0 0 0.11061333382304 0.0884833679629157 0.0451378552937546 0 0 0 0 0 0 0 0 0 0 0 0 0 0 0 0 0 0 0 0 0 0 0 0 0 0 0 0 0 0 0 0 0 0 0 0 0 0 0 0 0 0 0 0 0 0 0 0 0 0 0 0 0
0 0 0 0 0 0 0 0 0 0 0 0 0.0107316515713025 0 0 0 0 0 0 0 0 0 0 0 0 0 0 0 0 0 0 0 0 0 0 0 0 0 0 0 0 0 0 0 0 0 0 0 0 0 0 0 0 0 0 0 0 0 0 0 0 0 0 0 0 0 0 0 0 0 0 0 0 0 0 0 0 0 0 0 0 0 0 0 0 0 0 0 0 0 0 0 0 0 0 0 0 0 0 0 0 0 0 0 0 0 0 0 0 0 0 0 0 0 0.00954040880233793 0.0353897358040459 0.0167459313767785 0 0.012338315410012 0 0 0 0 0 0 0 0 0 0 0 0 0 0 0 0 0 0 0 0 0 0 0 0 0 0 0 0 0 0 0 0 0 0 0 0 0 0 0 0 0 0 0 0 0 0 0 0 0.102368596504323 0 0 0 0 0 0 0 0 0 0.0368511381892763 0.0673958445453559 0 0.171048335084899 0 0 0 0 0 0 0 0 0 0 0 0 0 0 0 0 0 0 0 0 0 0 0 0 0 0 0 0 0 0 0 0 0 0 0 0 0 0 0 0 0 0 0 0 0 0 0 0 0 0 0 0 0 0 0 0 0 0 0 0 0 0 0 0 0 0 0 0 0 0 0 0 0 0 0 0 0 0 0 0 0 0 0 0.0594453855851111 0 0 0.23577573165733 0.0130939648102684 0.0213356181473738 0 0 0 0 0 0.207939342511586 0 0 0 0 0 0 0 0 0 0 0 0 0 0 0 0 0 0 0 0 0 0 0 0 0 0 0 0 0 0 0 0 0 0 0 0 0 0 0 0 0 0 0
0 0 0 0 0 0 0 0 0 0 0 0 0.00470976155707006 0 0 0 0 0 0 0 0 0 0 0 0 0 0.0445567969453979 0 0 0 0 0 0 0 0 0 0 0 0 0 0 0 0 0 0 0 0 0 0 0 0 0 0 0 0 0 0 0 0 0 0 0 0 0 0 0 0 0 0 0 0 0 0 0 0 0 0 0 0 0 0 0 0 0 0 0 0 0 0 0 0 0 0 0 0 0 0 0 0 0 0 0 0 0 0 0 0.0163512689902246 0 0.0115292499402131 0 0 0 0 0 0 0.0243496677031389 0.0246611783931744 0.0542865560404485 0.0065762226185756 0.0664055634728524 0.045924820989327 0 0 0 0 0 0 0 0 0 0 0 0 0 0 0 0 0 0 0 0 0 0 0 0 0 0 0 0 0 0 0 0 0 0 0 0 0 0 0 0 0 0 0 0 0 0 0.248906399484364 0 0.00423509934838245 0 0 0 0.0456909204954879 0 0 0 0 0 0 0 0 0 0 0 0 0 0.0713851836281926 0 0 0 0 0 0 0 0 0 0 0 0 0 0 0 0 0 0 0 0 0 0 0 0 0 0 0 0 0 0 0 0 0 0 0 0 0 0 0 0 0 0 0 0 0 0 0 0 0 0 0 0 0 0 0 0 0 0 0 0 0 0 0 0 0 0 0 0 0 0 0 0 0 0.0347868755660163 0 0 0.0272641859042674 0.130271838539402 0 0 0.00748444281395175 0 0.130623967569513 0 0 0 0 0 0 0 0 0 0 0 0 0 0 0 0 0 0 0 0 0 0 0 0 0 0 0 0 0 0 0 0 0 0 0 0 0 0 0 0 0 0 0 0 0 0 0 0
0 0 0 0 0 0 0 0 0 0 0 0 0.0261513368056718 0 0 0 0 0 0 0 0 0 0 0 0 0 0 0 0 0 0 0 0 0 0 0 0 0 0 0 0 0 0 0 0 0 0 0 0 0 0 0 0 0 0 0.0883730366846061 0.0114675473903691 0 0 0 0 0 0 0 0 0 0 0.00422675666902917 0 0 0 0.0190531100197635 0 0 0 0 0 0 0 0 0 0 0 0 0 0 0 0 0 0 0 0 0 0 0 0 0 0 0 0 0 0 0 0 0.00457202648560211 0 0 0 0 0.0139575744180106 0 0 0 0 0.0238221313563211 0.0295151616147153 0.0107611569573964 0 0.00816776960417965 0 0 0 0 0 0 0 0 0 0 0 0 0 0 0 0 0 0 0 0 0 0 0 0 0 0 0 0 0 0 0 0 0 0 0 0 0 0 0 0 0 0 0 0 0 0 0 0 0.51113436604921 0 0 0 0 0 0 0 0 0 0.0171149753275051 0.0125404307338874 0 0.0197590886503015 0 0 0 0 0 0 0 0 0 0 0 0 0 0 0 0 0 0 0 0 0 0 0 0 0 0 0 0.0257221269375528 0 0 0 0 0 0 0 0 0 0 0 0 0 0 0 0 0 0 0 0 0 0 0 0 0 0 0 0 0 0 0 0 0 0 0 0 0 0 0 0 0 0 0 0 0 0 0 0 0 0 0 0 0.0374589131094939 0.0226855730728821 0.0367010187498535 0 0.0631604784185856 0 0 0.0136554209450631 0 0 0 0 0 0 0 0 0 0 0 0 0 0 0 0 0 0 0 0 0 0 0 0 0 0 0 0 0 0 0 0 0 0 0 0 0 0 0 0 0 0 0 0 0 0 0 0 0 0
0 0 0 0 0 0 0 0 0 0 0 0 0 0 0 0 0 0 0 0 0 0 0.0185417377111167 0 0 0 0.0254276542554223 0 0 0 0 0 0 0 0 0 0 0 0 0 0 0 0 0 0 0 0 0 0.00673588617471626 0 0 0 0 0 0 0 0 0 0 0 0 0 0 0 0 0 0 0 0 0 0 0 0 0 0 0 0 0 0 0 0 0 0 0 0 0 0 0 0 0 0 0 0 0 0 0 0 0 0 0 0 0 0 0 0 0 0 0 0.00360631214095855 0 0 0 0 0 0 0 0 0 0 0.00251581786952236 0.10272171441575 0 0 0 0 0 0 0 0.0854733701901751 0 0 0 0 0 0 0 0 0 0 0 0 0 0 0 0 0 0 0 0 0 0 0 0 0 0 0 0 0 0 0 0 0 0 0 0 0 0 0.230753187689167 0 0.13447241850158 0.0548741123599001 0.0569267911705086 0 0.0454316893756988 0 0 0 0 0 0 0 0 0 0 0 0 0 0.0469289288698317 0 0.00708156141050739 0 0 0 0 0 0.00219649439098674 0 0 0 0 0 0 0 0.0124000134157414 0 0 0 0 0.0121953996572491 0 0 0 0 0 0 0 0 0 0 0 0 0 0 0 0 0 0 0 0 0 0 0.00579998508399677 0.00489907687541869 0 0 0 0 0 0 0 0 0 0 0 0 0 0 0 0 0 0 0 0 0 0 0 0 0 0 0 0 0.00652850896020035 0 0.059912257647626 0.0215786846629014 0 0 0 0 0 0 0 0 0 0 0 0 0 0 0 0 0 0 0 0.0529983971710254 0 0 0 0 0 0 0 0 0 0 0 0 0 0 0 0 0 0 0 0 0 0 0 0 0 0 0 0 0 0 0 0 0 0
0 0 0 0 0 0 0 0 0 0 0 0 0 0 0 0 0.00835169450549083 0 0 0 0 0 0 0 0 0 0.0204191940815398 0 0 0 0 0 0 0 0 0 0 0 0 0 0 0 0 0 0 0 0 0 0 0 0 0 0 0.00459258133880508 0 0 0 0 0 0 0 0 0 0 0 0 0 0 0 0 0 0 0 0 0 0 0 0 0 0 0 0 0 0 0 0 0 0 0 0 0 0 0 0 0 0 0 0 0 0 0 0 0 0 0 0 0 0.0159417112432788 0.0681240524323792 0 0 0 0 0 0 0 0 0.0194200319472829 0 0 0 0 0.0141125822179471 0.0475827384814956 0.0434152403871933 0 0 0 0 0 0 0 0 0 0 0 0 0 0 0 0 0 0 0 0 0 0 0 0 0 0 0 0 0 0 0 0 0 0 0 0 0 0 0 0 0 0 0 0 0 0 0 0 0 0 0 0 0 0 0 0 0 0 0 0 0 0.00451420453450846 0 0 0 0 0 0 0 0 0 0 0 0 0 0 0 0 0 0 0 0 0 0 0.0119118755889705 0.0318329065560446 0 0 0 0 0 0 0 0 0.0490611333405043 0 0 0 0 0 0 0 0 0 0 0 0 0 0 0 0 0 0 0 0 0 0 0 0 0 0 0 0 0 0 0 0 0 0 0 0 0 0 0 0 0 0 0 0 0 0 0 0 0 0.0804868486656785 0 0.0214335490026258 0 0 0.0601219024943171 0 0.0700255166566261 0.131463599148971 0 0 0.0239715539149877 0.244720669739767 0 0.0284964137215863 0 0 0 0 0 0 0 0 0 0 0 0 0 0 0 0 0 0 0 0 0 0 0 0 0 0 0 0 0 0 0 0 0 0 0
0 0 0 0 0 0 0 0 0 0 0 0 0 0 0 0 0 0 0 0 0 0 0 0 0 0 0 0 0 0 0 0 0 0 0 0 0 0 0 0 0 0 0 0 0 0 0 0 0 0 0 0 0 0 0 0 0 0 0 0 0 0 0 0 0 0 0 0 0 0 0 0 0 0 0 0 0 0 0 0 0 0 0 0 0 0 0 0 0 0 0 0 0 0 0 0 0 0 0 0 0 0 0 0 0 0 0 0 0 0 0 0 0 0 0 0 0 0 0 0 0 0 0 0 0 0 0 0 0 0 0 0 0 0 0 0 0 0 0 0 0 0 0 0 0 0 0 0 0 0 0 0 0 0 0 0 0 0 0 0 0 0 0 0 0 0 0 0 0 0 0 0 0 0 0 0 0 0 0 0 0.0533663969995949 0 0 0 0 0 0 0 0 0 0 0 0 0 0 0 0 0 0 0 0 0 0 0 0 0 0 0 0 0 0 0 0 0 0 0 0 0 0 0 0 0 0 0 0 0 0 0 0 0 0 0 0 0 0 0 0 0 0 0 0 0 0 0 0 0 0 0 0 0 0 0 0 0 0 0 0 0 0 0 0 0 0.450767479830362 0 0 0 0 0 0 0.252913376359218 0 0.242952746810824 0 0 0 0 0 0 0 0 0 0 0 0 0 0 0 0 0 0 0 0 0 0 0 0 0 0 0 0 0 0 0 0 0 0 0 0 0 0 0 0 0 0 0 0 0 0 0
0 0 0 0 0 0 0 0 0 0 0 0 0 0 0 0 0 0 0 0 0 0 0 0 0 0 0 0 0 0 0 0 0 0 0 0 0 0 0 0 0 0 0 0 0 0 0 0 0 0 0 0 0 0 0 0 0 0 0 0 0 0 0 0 0 0 0 0 0 0 0 0 0 0 0 0 0 0 0 0 0 0 0 0 0 0 0 0 0 0 0 0 0 0 0 0 0 0 0 0 0 0 0 0 0 0 0 0 0 0 0 0 0 0 0 0 0 0 0 0 0 0 0 0 0 0 0 0 0 0 0 0 0 0 0 0 0 0 0 0 0 0 0 0 0 0 0 0 0 0 0 0 0 0 0 0 0 0 0 0 0 0 0 0 0 0 0 0.474804027657524 0 0 0 0 0 0 0 0 0 0 0 0 0 0 0 0 0 0 0 0 0 0 0 0 0 0 0 0 0 0 0 0 0 0 0 0 0 0 0 0 0 0 0 0 0 0 0 0 0 0 0 0 0 0 0 0 0 0 0 0 0 0 0 0 0 0 0 0 0 0 0 0 0 0 0 0 0 0 0 0 0 0 0 0 0 0 0 0 0 0 0 0 0 0 0.0913542310047947 0.184192079109334 0.249649662228348 0 0 0 0 0 0 0 0 0 0 0 0 0 0 0 0 0 0 0 0 0 0 0 0 0 0 0 0 0 0 0 0 0 0 0 0 0 0 0 0 0 0 0 0 0 0 0 0 0 0 0 0 0 0
0 0 0 0 0 0 0 0 0 0 0 0 0 0 0 0 0.0108663044634188 0 0 0 0 0 0 0 0 0 0.0162178523896125 0.0259748214742191 0 0 0 0 0 0 0 0 0 0 0 0 0 0 0 0 0 0 0 0 0 0 0 0 0 0.0236391662833989 0 0 0 0 0 0.0102585314763513 0 0 0 0 0 0 0 0 0 0 0 0 0 0 0 0 0 0 0 0 0 0 0 0 0 0 0 0 0 0 0 0 0 0 0 0 0 0 0 0 0 0 0 0 0 0 0 0.00565805319546116 0.0292414411408726 0 0 0 0 0 0 0 0 0.00666466703076561 0 0 0 0 0.023126942931666 0.0466747705786419 0.0754216680083282 0 0 0 0 0 0 0 0 0 0 0 0 0 0 0 0 0 0 0 0 0 0 0 0 0 0 0 0 0 0 0 0 0 0 0 0 0 0 0 0 0 0 0 0 0 0 0 0.0403220719345043 0 0 0 0 0 0 0 0 0 0 0 0 0 0 0 0 0 0 0 0 0 0 0 0 0 0 0 0 0 0 0 0 0 0 0 0 0 0.212726861039444 0 0 0 0 0 0 0 0 0 0 0 0.0088696612584181 0 0 0 0 0 0 0 0 0 0 0 0 0 0 0 0 0 0 0 0 0 0 0 0 0 0 0 0 0 0 0 0 0 0 0 0 0 0 0 0.00779077158335333 0 0 0 0.109368531656836 0.0483051644956549 0 0 0.0458462593682348 0.200688168012926 0 0 0 0 0 0.0523382916778925 0 0 0 0 0 0 0 0 0 0 0 0 0 0 0 0 0 0 0 0 0 0 0 0 0 0 0 0 0 0 0 0 0 0 0 0 0 0 0 0 0
0 0 0.00423840614996772 0 0 0 0 0 0 0 0 0 0 0 0 0 0 0 0 0 0 0 0 0 0 0 0.0792637255084163 0 0 0 0 0 0 0 0 0 0 0 0 0 0 0 0 0 0 0 0 0 0 0 0 0 0 0 0 0 0 0 0 0 0 0 0 0 0 0 0 0 0 0 0 0 0 0 0 0 0 0 0 0 0 0 0 0 0 0 0 0 0 0 0 0 0 0 0 0 0 0 0 0 0 0 0 0 0 0 0 0.0216766462354108 0.150669255942358 0 0 0 0 0 0 0 0 0.0354431654691685 0 0.0139399023150667 0.0722842097824548 0 0.0139455750913751 0 0.00713712933969363 0 0 0 0 0 0 0 0 0 0 0 0 0 0 0 0 0 0 0 0 0 0 0 0 0 0 0 0 0 0 0 0 0 0 0 0 0 0 0 0 0 0 0.136578695914023 0 0 0 0 0.0525060161254427 0.0410187975423395 0 0 0 0 0 0 0 0 0 0 0 0 0 0.010204376433311 0 0 0 0 0 0 0 0 0 0 0 0 0 0 0 0 0 0 0 0 0 0 0 0 0 0 0 0 0 0 0 0 0 0 0 0 0 0 0 0 0 0 0 0 0 0 0 0 0 0 0 0 0 0 0 0 0 0 0 0 0 0 0 0 0 0 0 0 0 0 0 0 0 0 0 0.196957775645456 0 0 0 0 0 0.053669178364567 0 0.11046714414095 0 0 0 0 0 0 0 0 0 0 0 0 0 0 0 0 0 0 0 0 0 0 0 0 0 0 0 0 0 0 0 0 0 0 0 0 0 0 0 0 0 0 0 0 0 0 0
0 0 0 0 0 0 0 0 0 0 0 0 0 0 0 0 0 0 0 0 0 0 0 0 0 0 0.041933293583707 0.0424698545258537 0 0 0 0 0 0 0 0 0 0 0 0 0 0 0 0 0 0 0 0 0 0 0 0 0 0.0394246986659512 0 0 0 0 0 0.0194320276297756 0 0 0 0 0 0 0.0370409982631458 0 0 0 0 0 0 0 0 0 0 0 0 0 0 0 0 0 0 0 0 0 0 0 0 0 0 0 0 0 0 0 0 0 0 0 0 0 0 0.014754622507935 0 0.0144496228375947 0.105698894309769 0 0 0 0 0 0 0 0 0 0 0 0 0 0.0743599627936475 0.0522401850370043 0.0393551484419227 0 0 0 0.00825875908054973 0 0 0 0 0 0 0 0 0 0 0 0 0 0 0 0 0 0 0 0 0 0 0 0 0 0 0 0 0 0 0 0 0 0 0 0 0 0 0 0 0 0 0 0.0580485666601155 0.0624827714130272 0 0 0 0 0 0 0 0 0 0 0 0 0 0 0 0 0 0 0 0 0 0 0 0 0 0 0 0 0 0 0 0 0 0 0 0 0.105574560644587 0.0253090317379051 0 0 0 0 0 0 0 0 0 0 0 0 0 0 0 0 0 0 0 0 0 0 0 0 0 0 0 0 0 0 0 0 0 0 0 0 0 0 0 0 0 0 0 0 0 0 0 0 0 0 0 0 0 0 0.0203684635076033 0.0324519129804646 0 0.140351963186126 0.0659946621933159 0 0 0 0 0 0 0 0 0 0 0 0 0 0 0 0 0 0 0 0 0 0 0 0 0 0 0 0 0 0 0 0 0 0 0 0 0 0 0 0 0 0 0 0 0 0 0 0
0 0 0 0 0 0 0 0 0 0 0 0 0 0 0 0 0 0 0 0 0 0 0 0 0 0 0 0 0 0 0 0 0 0 0 0 0 0 0 0 0 0 0 0 0 0 0 0 0 0 0 0 0 0 0 0 0 0 0 0 0 0 0 0 0 0 0 0 0 0 0 0 0 0 0 0 0 0 0 0 0 0 0 0 0 0 0 0 0 0 0 0 0 0 0 0 0 0 0 0 0 0 0 0 0 0 0 0 0 0 0 0 0 0 0 0 0 0 0 0 0 0 0 0 0 0 0 0 0 0 0 0 0 0 0 0 0 0 0 0 0 0 0 0 0 0 0 0 0 0 0 0 0 0 0 0 0 0 0 0 0 0 0 0 0 0 0 0 0 0 0 0 0 0 0 0 0.0209446496188307 0 0 0.0232067215059497 0 0 0 0 0.0186178937760228 0 0 0 0 0 0 0 0 0 0 0 0 0 0 0 0 0 0 0 0 0 0 0 0 0 0 0 0 0 0 0 0 0 0 0 0 0 0 0 0 0 0 0 0 0 0 0 0 0 0 0 0 0 0 0 0 0 0 0 0 0 0 0 0 0 0 0 0 0 0 0 0 0 0 0 0 0 0 0 0 0 0 0 0 0 0 0 0 0.055155096814392 0 0.575448025745545 0 0 0 0 0 0 0 0 0 0 0 0 0 0 0 0 0 0 0 0 0 0 0 0 0 0 0 0.30662761253926 0 0 0 0 0 0 0 0 0 0 0 0 0 0 0
0 0 0 0 0 0 0 0 0 0 0 0 0 0 0 0 0 0 0 0 0 0 0 0 0 0 0 0 0 0 0 0 0 0 0 0 0 0 0 0 0 0 0 0 0 0 0 0 0 0 0 0 0 0 0 0 0 0 0 0 0 0 0 0 0 0 0 0 0 0 0 0 0 0 0 0 0 0 0 0 0 0 0 0 0 0 0 0 0 0 0 0 0 0 0 0 0 0 0 0 0 0 0 0 0 0 0 0 0 0 0 0 0 0 0 0 0 0 0 0 0 0 0 0 0 0 0 0 0 0 0 0 0 0 0 0 0 0 0 0 0 0 0 0 0 0 0 0 0 0 0 0 0 0 0 0 0 0 0 0 0 0 0 0 0 0 0 0 0 0 0 0 0 0 0 0 0.0307337076043502 0 0 0 0 0 0 0 0 0 0 0 0 0 0 0 0 0 0 0 0 0 0 0 0 0 0 0 0 0 0 0 0 0 0 0 0 0 0 0 0 0 0 0 0 0 0 0 0 0 0 0 0 0 0 0 0 0 0 0 0 0 0 0 0 0 0 0 0 0 0 0 0 0 0 0 0 0 0 0 0 0 0 0 0 0 0 0 0 0 0 0 0 0 0 0 0.0546295665440756 0 0.219522240420675 0.350757939084574 0.19834521345384 0.146011332892486 0 0 0 0 0 0 0 0 0 0 0 0 0 0 0 0 0 0 0 0 0 0 0 0 0 0 0 0 0 0 0 0 0 0 0 0 0 0 0 0 0
0 0 0 0 0 0 0 0 0 0 0 0 0 0 0 0 0 0 0 0 0 0 0 0 0 0 0 0 0 0 0 0 0 0 0 0 0 0 0 0 0 0 0 0 0 0 0 0 0 0 0 0 0 0 0 0 0 0 0 0 0 0 0 0 0 0 0 0 0 0.00369506288460702 0 0 0 0 0 0 0 0 0 0 0 0 0 0 0 0 0 0 0 0 0 0 0 0 0 0 0 0 0 0 0 0 0 0 0 0 0.0305481078567409 0 0 0 0 0 0 0 0 0.00945274972011906 0.0207142806053603 0.0058742538178095 0 0.0170562794600328 0 0 0 0 0 0 0 0 0 0 0 0 0 0 0 0 0 0 0 0 0 0 0 0 0 0 0 0 0 0 0 0 0 0 0 0 0 0 0 0 0 0 0 0 0 0.00752867316609709 0 0 0 0 0 0 0 0 0.00562706917836956 0 0.0229584422477478 0 0 0 0 0 0 0 0 0 0 0 0 0 0 0 0 0 0 0 0 0 0 0 0 0 0 0 0 0 0 0 0 0 0 0 0.0102437130284745 0 0 0 0 0 0 0 0 0.0114090760376645 0 0 0 0 0 0 0.0047233311963962 0 0 0 0 0.00849189605372525 0 0 0 0 0 0 0 0 0 0 0 0 0 0 0 0 0 0 0 0 0 0 0 0 0 0 0 0 0 0 0 0 0.0339636897429662 0 0 0 0 0 0 0.0544305516896137 0 0.0361415096046546 0.334960285265011 0.114381708750413 0.154193828182024 0.0646943807668515 0 0.0150380339827042 0.00532737848039706 0.0285456982822202 0 0 0 0 0 0 0 0 0 0 0 0 0 0 0 0 0 0 0 0 0 0 0 0 0 0 0 0 0 0 0 0 0 0 0
0 0 0 0 0 0 0 0 0 0 0 0 0 0 0 0 0 0 0 0 0 0 0 0 0 0 0 0 0 0 0 0 0 0 0 0 0 0 0 0 0 0 0 0 0 0 0 0 0 0 0 0 0 0 0 0 0 0 0 0 0 0 0 0 0 0 0 0 0 0 0 0 0 0 0 0 0 0 0 0 0 0 0 0 0 0 0 0 0 0 0 0 0 0 0 0 0 0 0 0 0 0 0 0 0 0 0 0 0 0 0 0 0 0 0 0 0 0 0 0 0 0 0 0 0 0 0 0 0 0 0 0 0 0 0 0 0 0 0 0 0 0 0 0 0 0 0 0 0 0 0 0 0 0 0 0 0 0 0 0 0 0 0 0 0 0 0 0 0 0 0 0 0 0 0 0 0.0215379765893346 0.0168073138741772 0 0.00555088030247187 0.00911466128145026 0 0 0 0 0 0 0 0 0 0 0 0 0 0 0 0 0 0 0 0 0 0 0 0 0 0 0 0 0 0 0 0 0 0 0 0 0 0 0 0 0 0.0430081549176752 0 0 0 0 0 0 0 0 0 0 0 0 0 0 0 0 0 0 0 0 0 0 0 0 0 0 0 0 0 0 0 0 0 0 0 0 0 0 0 0.0664295700063467 0 0 0 0 0 0 0 0 0 0.297404310486965 0.18302337543322 0.0760573395518322 0 0.115454836755206 0.134898682125752 0.0307128986755689 0 0 0 0 0 0 0 0 0 0 0 0 0 0 0 0 0 0 0 0 0 0 0 0 0 0 0 0 0 0 0 0 0 0 0 0 0 0 0 0
0 0 0 0 0 0 0 0 0 0 0 0 0 0 0 0 0 0 0 0 0 0 0 0 0 0 0 0 0 0 0 0 0 0 0 0 0 0 0 0 0 0 0 0 0 0 0 0 0 0 0 0 0 0 0 0 0 0 0 0 0 0 0 0 0 0 0 0 0 0 0 0 0 0 0 0 0 0 0 0 0 0 0 0 0 0 0 0 0 0 0 0 0 0 0 0 0 0 0 0 0 0 0 0 0 0 0 0 0 0 0 0 0 0 0 0 0 0 0 0 0 0 0 0 0 0 0 0 0 0 0 0 0 0 0 0 0 0 0 0 0 0 0 0 0 0 0 0 0 0 0 0 0 0 0 0 0 0 0 0 0 0 0 0 0 0 0 0 0 0 0 0 0 0 0 0 0.0112069965671049 0 0 0 0 0 0 0 0 0 0 0 0 0 0 0 0 0 0 0 0 0 0 0 0 0 0 0 0 0 0 0 0 0 0 0 0 0 0 0 0 0 0 0 0 0 0 0 0 0 0 0 0 0 0 0 0 0 0 0 0 0 0 0 0 0 0 0 0 0 0 0 0 0 0 0 0 0 0 0 0 0 0 0 0 0 0 0 0 0 0.060478652411092 0 0 0 0 0 0 0.0751881792225063 0.512102565507153 0.083876620566672 0 0.162266321896602 0.0866328265996219 0 0 0 0.00824783722924724 0 0 0 0 0 0 0 0 0 0 0 0 0 0 0 0 0 0 0 0 0 0 0 0 0 0 0 0 0 0 0 0 0 0 0 0
0 0 0 0 0 0 0 0 0 0 0 0 0 0 0 0 0 0 0 0 0 0 0 0 0 0 0 0 0 0 0 0 0 0 0 0 0 0 0 0 0 0 0 0 0 0 0 0 0 0 0 0 0 0 0 0 0 0 0 0 0 0 0 0 0 0 0 0 0 0 0 0 0 0 0 0 0 0 0 0 0 0 0 0 0 0 0 0 0 0 0 0 0 0 0 0 0 0 0 0 0 0 0 0 0 0 0 0 0.01153066373114 0 0 0 0 0 0 0 0 0.00693676652971779 0 0 0 0 0 0 0 0 0 0 0 0 0 0 0 0 0 0 0 0 0 0 0 0 0 0 0 0 0 0 0 0 0 0 0 0 0 0 0 0 0 0 0 0 0 0 0 0 0 0 0 0 0 0 0 0 0 0 0 0 0 0 0 0 0 0 0 0 0 0 0 0 0 0 0 0 0 0 0 0 0 0 0 0 0 0 0 0 0 0 0 0 0 0 0 0 0 0 0 0 0 0 0 0 0.013307941294805 0 0 0 0 0 0 0 0 0 0 0 0 0 0 0 0 0 0 0 0 0 0 0 0 0 0 0 0 0 0 0 0 0 0 0 0 0 0 0 0 0 0 0 0.165311293080844 0 0 0.0484338609129658 0 0 0 0.0805871190517651 0.25460764220331 0.142688088712589 0.236254240970729 0 0.0403423835121346 0 0 0 0 0 0 0 0 0 0 0 0 0 0 0 0 0 0 0 0 0 0 0 0 0 0 0 0 0 0 0 0 0 0 0 0 0 0 0 0
0 0 0 0 0 0 0 0 0 0 0 0 0 0 0 0 0 0 0 0 0 0 0 0 0 0 0 0 0 0 0 0 0 0 0 0 0 0 0 0 0 0 0 0 0 0 0 0 0 0 0 0 0 0 0 0 0 0 0 0 0 0 0 0 0 0 0 0 0 0 0 0 0 0 0 0 0 0 0 0 0 0 0 0 0 0 0 0 0 0 0 0 0 0 0 0 0 0 0 0 0 0 0 0 0 0 0.0436150181654041 0 0 0 0 0 0 0 0 0.0154517096696082 0.0365954914017303 0.0110861113678257 0 0.0387967524142083 0 0 0 0 0 0 0 0 0 0 0 0 0 0 0 0 0 0 0 0 0 0 0 0 0 0 0 0 0 0 0 0 0 0 0 0 0 0 0 0 0 0 0 0 0 0 0 0 0 0 0 0 0 0 0 0 0 0 0 0 0 0 0 0 0 0 0 0 0 0 0 0 0 0 0 0 0 0 0 0 0 0 0 0 0 0 0 0 0 0 0 0 0 0 0 0 0 0 0 0 0 0 0 0 0 0 0 0 0 0 0 0 0 0 0 0 0 0 0 0 0 0 0 0 0 0 0 0 0 0 0 0 0 0 0 0 0 0 0 0 0 0 0 0 0 0 0 0 0 0 0 0 0 0 0.505481906898368 0.0478436814526789 0.185762255273311 0.0594135254458255 0 0.0559535479110402 0 0 0 0 0 0 0 0 0 0 0 0 0 0 0 0 0 0 0 0 0 0 0 0 0 0 0 0 0 0 0 0 0 0 0 0 0 0 0
0 0 0 0 0 0 0 0 0 0 0 0 0 0 0 0 0 0 0.0792096504760553 0 0 0 0 0 0 0 0 0 0 0 0 0 0 0 0 0 0 0 0 0 0 0 0 0 0 0 0 0 0 0 0 0 0 0 0 0 0 0 0 0 0 0 0 0 0 0 0 0 0 0.0183500057004416 0 0 0 0 0 0 0 0 0 0 0 0 0 0 0 0 0 0 0 0 0 0 0 0 0 0 0 0 0 0 0 0 0 0 0.00790777501565612 0 0.031904585457862 0 0.0315176815019209 0.0160413873605766 0.00521869018346763 0.00491103969341433 0 0 0 0.00853460974610129 0.0211502318293607 0.0468292208131787 0 0.0287867299200356 0 0 0 0 0.0298789492091593 0 0 0 0 0 0 0 0 0 0 0 0 0 0 0 0 0 0 0 0 0 0 0 0 0 0 0 0 0 0 0 0 0 0 0 0 0 0 0 0 0 0 0 0 0 0 0 0 0 0 0 0.38246058336045 0 0 0 0 0 0 0 0 0 0 0 0 0 0 0 0 0 0 0 0 0 0 0 0 0 0 0 0 0 0 0 0 0 0 0 0 0 0 0 0 0 0 0 0 0 0 0 0 0 0 0 0 0 0 0 0 0 0 0 0 0 0 0 0 0 0 0 0 0 0 0 0 0 0 0 0 0 0 0 0 0 0 0 0 0 0 0 0 0 0 0 0 0 0 0 0 0 0.155531371781017 0 0 0 0.0410336781192148 0 0 0 0.0907338098320884 0 0 0 0 0 0 0 0 0 0 0 0 0 0 0 0 0 0 0 0 0 0 0 0 0 0 0 0 0 0 0 0 0 0 0 0
0 0 0 0 0 0 0 0 0 0 0 0 0 0 0 0 0 0 0 0 0 0 0 0 0 0 0 0.00785808892478791 0 0 0 0 0 0 0 0 0 0 0 0 0 0 0 0 0 0 0 0 0 0 0 0 0 0.0217123099608598 0 0 0 0 0 0 0 0 0 0 0 0 0 0 0 0 0 0 0 0 0 0 0 0 0 0 0 0 0 0 0 0 0 0 0 0 0 0 0 0 0 0 0 0 0 0 0 0 0 0 0 0 0 0 0 0 0 0 0 0 0 0 0 0 0 0 0 0 0 0.0460721283114761 0.0215387611864399 0 0 0 0 0 0 0 0 0 0 0 0 0 0 0 0 0 0 0 0 0 0 0 0 0 0 0 0 0 0 0 0 0 0 0 0 0 0 0 0 0 0 0 0 0 0 0 0 0 0 0 0 0 0 0 0 0 0 0 0 0 0 0 0 0 0 0 0 0 0 0 0 0 0 0 0 0 0 0 0 0 0 0 0 0 0 0 0 0 0 0 0 0 0 0.141446205323873 0 0 0 0 0 0 0 0 0 0 0 0 0 0 0 0 0 0 0 0 0 0 0 0 0 0 0 0 0 0 0 0 0 0 0 0 0 0 0 0 0 0 0 0 0 0 0.045452310523975 0 0 0 0 0 0 0 0 0 0 0 0 0 0 0.249299304893518 0.39076348966311 0.0758574012119601 0 0 0 0 0 0 0 0 0 0 0 0 0 0 0 0 0 0 0 0 0 0 0 0 0 0 0 0 0 0 0 0 0 0 0
0 0 0 0 0 0 0 0 0 0 0 0 0 0 0 0 0.0096749856225868 0 0 0 0 0 0 0 0 0 0.00780211393220341 0 0 0 0 0 0 0 0 0 0 0 0 0 0 0 0 0 0 0 0 0 0 0 0 0 0 0.00892221458933574 0 0 0 0 0 0 0 0 0 0 0 0 0.00660393344876573 0 0 0 0 0 0 0 0 0 0 0 0 0 0 0 0 0 0 0 0 0 0 0 0 0 0 0 0 0 0 0 0 0 0 0 0 0 0 0.0226674285941763 0 0.0149687239171952 0.0406439950330814 0 0 0 0 0 0 0 0 0 0 0 0 0 0.00805921324351835 0.0621632594193255 0.0430653549621212 0 0 0 0 0 0 0 0 0 0 0 0 0 0 0 0 0 0 0 0 0 0 0 0 0 0 0 0 0 0 0 0 0 0 0 0 0 0 0 0 0 0 0 0 0 0 0 0 0 0.040495658714299 0 0 0 0 0 0 0 0 0 0 0 0 0 0 0 0 0 0 0 0 0 0 0 0 0 0 0 0 0 0 0 0 0 0 0.0610048380562835 0.0226496149677104 0 0 0 0 0 0 0 0 0.0973153478946973 0 0.014212619220172 0 0 0 0 0 0 0 0 0 0 0 0 0 0 0 0 0 0 0 0 0 0 0 0 0 0 0 0 0 0 0 0 0 0 0 0 0 0 0 0 0 0 0 0 0.233531357319011 0 0 0 0 0 0 0 0.0254029096074799 0 0 0 0 0 0.125468827876879 0 0.0285531520133256 0.126794451567833 0 0 0 0 0 0 0 0 0 0 0 0 0 0 0 0 0 0 0 0 0 0 0 0 0 0 0 0 0 0 0 0 0 0 0
0 0 0.00415561288914565 0 0 0 0 0 0 0 0 0 0 0 0 0 0 0 0 0 0 0 0 0 0 0 0 0 0 0 0 0 0 0 0 0 0 0 0 0 0 0 0 0 0 0 0 0 0 0 0 0 0 0 0 0 0 0 0 0 0 0 0 0 0 0 0 0 0 0 0 0 0 0 0 0 0 0 0 0 0 0 0 0 0 0 0 0 0 0 0 0 0 0 0 0 0 0 0 0 0 0 0 0 0 0 0 0 0.0695690876186175 0 0 0 0 0 0 0 0 0.0237577640303129 0 0 0 0 0 0.0116049997956903 0.0108830989382209 0 0 0 0 0 0 0 0 0 0 0 0 0 0 0 0 0 0 0 0 0 0 0 0 0 0 0 0 0 0 0 0 0 0 0 0 0 0 0 0 0 0 0 0 0 0 0 0 0 0 0 0.11292053832108 0 0 0 0 0 0 0 0 0 0 0 0 0 0 0 0 0 0 0 0 0 0 0 0 0 0 0 0 0 0 0 0 0 0 0 0 0 0 0 0 0 0 0 0 0 0 0 0 0 0 0 0 0 0 0 0 0 0 0 0 0 0 0 0 0 0 0 0 0 0 0 0 0 0 0 0 0 0 0 0 0 0 0 0 0 0 0 0 0 0 0 0 0 0 0 0 0 0.020526625611385 0 0.0207864563153266 0 0 0.145419187528281 0.448580469172027 0.0651276886682215 0 0.0666684711116917 0 0 0 0 0 0 0 0 0 0 0 0 0 0 0 0 0 0 0 0 0 0 0 0 0 0 0 0 0 0 0 0 0 0 0
0 0 0 0 0 0 0 0 0 0 0 0 0 0 0 0 0 0 0 0 0 0 0 0 0 0 0 0 0 0 0 0 0 0 0 0 0 0 0 0 0 0 0 0 0 0 0 0 0 0 0 0 0 0 0 0 0 0 0 0 0 0 0 0 0 0 0 0 0 0 0 0 0 0 0 0 0 0 0 0 0 0 0 0 0 0 0 0 0 0 0 0 0 0 0 0 0 0 0 0 0 0 0 0 0 0.0159696123777845 0 0.0136286852621655 0.0484201539591622 0 0 0 0 0 0 0 0 0.0449054041368578 0 0.0144951333111757 0 0 0 0.0334988938424081 0.0378778825814812 0 0 0 0 0 0 0 0 0 0 0 0 0 0 0 0 0 0 0 0 0 0 0 0 0 0 0 0 0 0 0 0 0 0 0 0 0 0 0 0 0 0 0 0 0 0 0 0 0 0 0 0 0 0 0 0 0 0 0 0 0 0 0 0 0 0 0 0 0 0 0 0 0 0 0 0 0 0 0 0 0 0 0 0 0 0 0 0 0 0 0 0 0 0 0 0 0 0 0 0 0 0 0 0 0 0 0 0 0 0 0 0 0 0 0 0 0 0 0 0 0 0 0 0 0 0 0 0 0 0 0 0 0 0 0 0 0 0 0 0 0 0.0798011200535968 0 0 0 0 0 0 0 0.141506796938283 0 0 0 0 0 0.112035836736074 0.372086983928116 0.0857734968728946 0 0 0 0 0 0 0 0 0 0 0 0 0 0 0 0 0 0 0 0 0 0 0 0 0 0 0 0 0 0 0 0 0 0 0 0
0 0 0 0 0 0 0 0 0 0 0 0 0 0 0 0 0 0 0 0 0 0.0110773329683998 0 0.0106985700640378 0 0 0 0 0 0 0 0 0 0 0 0 0 0 0.0102294306194155 0.00325146652577807 0.00486940401358419 0 0 0 0 0 0 0.0097688944447139 0 0 0 0 0 0 0 0 0 0 0 0 0 0 0 0 0 0 0 0 0 0 0 0 0 0 0 0 0 0 0 0 0 0 0 0 0 0 0 0 0 0 0 0 0 0 0 0 0 0 0 0 0 0 0 0 0 0 0 0 0 0 0 0 0 0 0 0 0 0 0 0 0 0 0 0 0 0 0 0 0 0 0 0 0 0 0 0 0 0 0 0 0 0 0 0 0 0 0 0 0 0 0 0 0 0 0 0 0 0 0 0 0 0 0 0 0 0 0 0.0359922056806634 0 0.0592094567739377 0.156781455956541 0.311648300502549 0 0 0 0 0 0 0 0 0 0 0 0 0 0 0 0.0131351363256036 0.00215277672596685 0.0198249102319252 0 0.1095649670753 0 0 0 0.00250384337037421 0 0.00613921795220109 0 0 0 0 0.041339131454039 0.0437073490812383 0 0.0722557328081236 0 0 0.0056913243309695 0 0 0 0 0 0 0 0 0 0 0 0 0 0 0 0 0 0 0 0 0 0 0.00717027138098382 0.00306780188559275 0 0 0 0 0 0 0 0 0 0 0 0 0 0 0 0 0 0 0 0 0 0 0 0 0 0.00997470151533794 0 0 0 0 0 0 0.0319421540422015 0 0 0 0 0 0 0 0 0 0 0 0 0 0 0 0 0 0 0 0 0 0 0 0 0 0 0 0 0 0 0 0 0 0.00159939545848926 0 0.00289226203912584 0 0 0 0 0 0 0 0 0 0 0 0 0 0 0 0.00640643001493418 0.00710607675797269
0 0 0 0 0 0 0 0 0 0 0 0 0 0 0 0 0 0 0 0 0 0 0 0 0 0 0 0 0 0 0 0 0 0 0 0 0 0 0 0 0 0 0 0 0 0 0 0 0 0 0 0 0 0 0 0 0 0 0 0 0 0 0 0 0 0 0 0 0 0 0 0 0 0 0 0 0 0 0 0 0 0 0 0 0 0 0 0 0 0 0 0 0 0 0 0 0 0 0 0 0 0 0 0 0 0 0 0 0 0 0 0 0 0 0 0 0 0 0 0 0 0 0 0 0 0 0 0 0 0 0 0 0 0 0 0 0 0 0 0 0 0 0 0 0 0 0 0 0 0 0 0 0 0 0 0 0 0 0 0 0 0 0 0 0 0 0 0 0 0 0 0 0 0 0 0 0 0 0 0 0 0 0.0230199402499512 0 0 0 0 0 0 0 0 0 0 0 0 0 0 0 0 0 0 0 0 0 0 0 0 0 0 0 0 0 0 0 0 0 0 0 0 0 0 0 0 0 0 0 0 0 0 0 0 0 0 0 0 0 0 0 0 0.243113798982568 0.117941221979971 0.172317063043323 0 0 0 0 0 0 0 0 0 0 0 0 0 0 0 0 0 0 0 0 0 0 0 0 0 0 0 0 0 0 0 0 0 0 0 0 0 0 0 0 0 0 0 0 0 0 0 0 0 0 0 0.0521680494580299 0.0970677660461038 0.294372160240053 0 0 0 0 0 0 0 0 0 0 0 0 0 0 0 0 0 0 0 0 0 0 0
0 0 0 0 0 0 0 0 0 0 0 0 0 0 0 0 0 0 0 0 0 0 0 0 0 0 0 0 0 0 0 0 0 0 0 0 0 0 0 0 0 0 0 0 0 0 0 0 0 0 0 0 0 0 0 0 0 0 0 0 0 0 0 0 0 0 0 0 0 0 0 0 0 0 0 0 0 0 0 0 0 0 0 0 0 0 0 0 0 0 0 0 0 0 0 0 0 0 0 0 0 0 0 0 0 0 0 0 0 0 0 0 0 0 0 0 0 0 0 0 0 0 0 0 0 0 0 0 0 0 0 0 0 0 0 0 0 0 0 0 0 0 0 0 0 0 0 0 0 0 0 0 0 0 0 0 0 0 0 0.126130254623419 0 0 0 0 0 0 0 0 0 0 0 0 0 0 0 0.0325300334600193 0 0 0 0 0 0 0 0 0 0 0 0 0 0 0 0 0 0.134681697722035 0.051006233280441 0 0.0436025195804628 0 0.0304085691445265 0 0 0 0 0 0 0 0 0 0 0 0 0 0 0 0 0 0 0 0 0 0 0 0 0 0 0 0.0158191115249931 0 0 0 0 0 0 0 0 0 0 0 0 0 0 0 0 0 0 0.0256414198213583 0.00319502492516057 0 0 0.00456563207982751 0 0.00788563507101479 0 0 0 0 0 0 0 0 0 0 0 0 0 0 0 0 0 0 0 0 0 0 0 0 0 0 0 0 0 0 0 0 0 0 0 0.16907072574264 0 0.0532046921027512 0.119393817524324 0.0600014648693368 0 0 0 0 0 0.0773988041873753 0 0 0 0 0 0 0 0 0 0 0 0 0.0454643643403149 0 0 0 0 0 0 0 0
0 0 0 0 0 0 0 0 0 0 0 0 0 0 0 0 0 0 0 0 0 0 0 0 0 0 0 0 0 0 0 0 0 0 0 0 0 0 0 0 0 0 0 0 0 0 0 0 0 0 0 0 0 0 0 0 0 0 0 0 0 0 0 0 0 0 0 0 0 0 0 0 0 0 0 0 0 0 0 0 0 0 0 0 0 0 0 0 0 0 0 0 0 0 0 0 0 0 0 0 0 0 0 0 0 0 0 0 0 0 0 0 0 0 0 0 0 0 0 0 0 0 0 0 0 0 0 0 0 0 0 0 0 0 0 0 0 0 0 0 0 0 0 0 0 0 0 0 0 0 0 0 0 0 0 0 0 0 0 0 0.027540738306456 0 0 0 0 0 0 0 0 0 0 0 0 0 0 0 0 0 0 0 0 0 0 0 0 0 0 0 0 0 0 0 0 0.0702052053957999 0.141075198455032 0 0.02273944693348 0 0.0363988449314813 0 0 0 0 0 0 0 0 0 0 0 0 0 0 0 0 0 0 0 0 0 0 0 0 0 0 0 0.00894505682424247 0 0 0 0 0 0 0 0 0 0 0 0 0 0 0 0 0 0.0246953725657517 0 0 0 0 0 0 0 0 0 0 0 0 0 0 0 0 0 0 0 0 0 0 0 0 0 0 0 0 0 0 0 0 0 0 0 0 0 0 0 0 0 0.438995086228832 0 0 0.0191425714326789 0.132848999186423 0 0 0 0 0 0 0.0198589572381675 0 0 0 0 0 0 0 0 0 0 0 0 0.057554522501655 0 0 0 0 0 0 0 0
0 0 0 0 0 0 0 0 0 0 0 0 0 0 0 0 0 0 0 0 0 0 0 0 0 0 0 0 0 0 0 0 0 0 0 0 0 0 0 0 0 0 0 0 0 0 0 0 0 0 0 0 0 0 0 0 0 0 0 0 0 0 0 0 0 0 0 0 0 0 0 0 0 0 0 0 0 0 0 0 0 0 0 0 0 0 0 0 0 0 0 0 0 0 0 0 0 0 0 0 0 0 0 0 0 0 0 0 0 0 0 0 0 0 0 0 0 0 0 0 0 0 0 0 0 0 0 0 0 0 0 0 0 0 0 0 0 0 0 0 0 0 0 0 0 0 0 0 0 0 0 0 0 0 0 0 0 0 0.0432041759877512 0.080552267197825 0.174552400535148 0 0.00844386410411294 0 0 0 0.0556428842470904 0 0 0 0 0 0 0 0 0 0 0.0319528059891997 0.0175613128091238 0.00397399299589479 0 0 0 0 0 0 0 0 0 0 0 0 0 0 0.0441756232374964 0 0 0 0 0 0 0 0 0 0 0 0 0.0688121192292281 0 0 0 0 0 0 0 0 0 0 0 0 0 0 0 0 0 0 0 0 0 0 0 0 0 0 0 0 0 0 0 0 0 0 0 0 0.035414551838531 0 0.015217708331498 0 0 0 0 0 0 0 0 0 0 0 0 0 0 0 0 0 0 0 0 0 0 0 0 0 0 0 0 0 0 0 0 0 0 0 0 0 0 0 0 0 0 0.0150931546989634 0.0438823664134643 0.121407878222802 0 0 0 0 0.153655495058194 0.0864573991036765 0 0 0 0 0 0 0 0 0 0 0 0 0 0 0 0 0 0 0 0 0
0 0 0 0 0 0 0 0 0 0 0 0 0 0 0 0 0 0 0 0 0 0 0 0 0 0 0 0 0 0 0 0 0 0 0 0 0 0 0 0 0 0 0 0 0 0 0 0 0 0 0 0 0 0 0 0 0 0 0 0 0 0 0 0 0 0 0 0 0 0 0 0 0 0 0 0 0 0 0 0 0 0 0 0 0 0 0 0 0 0 0 0 0 0 0 0 0 0 0 0 0 0 0 0 0 0 0 0 0 0 0 0 0 0 0 0 0 0 0 0 0 0 0 0 0 0 0 0 0 0 0 0 0 0 0 0 0 0 0 0 0 0 0 0 0 0 0 0 0 0 0 0 0 0 0 0 0 0.0579078892596153 0 0.275307263999323 0.00936162174989968 0 0.0594191448395479 0 0 0 0 0 0 0 0 0 0 0 0 0.0123755475095764 0.0117055173139983 0.00402004079874261 0.0042206916369982 0.0139077002329127 0 0 0 0 0 0 0 0 0 0 0 0 0 0.116349174150874 0.00316174990794274 0 0 0 0.0040409951051678 0 0 0 0 0 0 0 0 0 0 0 0 0 0 0 0 0 0 0 0 0 0 0 0 0 0 0 0.00445349824170282 0 0 0 0 0 0 0 0 0 0 0 0 0 0 0 0 0 0 0.0127531395305565 0.0110943951448404 0 0 0.0016619827547014 0 0 0 0 0 0 0 0 0 0 0 0 0 0 0 0 0 0 0 0 0 0 0 0 0 0 0 0 0 0 0 0 0 0 0 0 0.0927365562566875 0.0128502052463762 0.0101439606251658 0 0.131564970240723 0.0898699570276114 0 0 0 0 0 0.0610939984270371 0 0 0 0 0 0 0 0 0 0 0 0 0 0 0 0 0 0 0 0 0
0 0 0 0 0 0 0 0 0 0 0 0 0 0 0 0 0 0 0 0 0 0 0 0 0 0 0 0 0 0 0 0 0 0 0 0 0 0 0 0 0 0 0 0 0 0 0 0 0 0 0 0 0 0 0 0 0 0 0 0 0 0 0 0 0 0 0 0 0 0 0 0 0 0 0 0 0 0 0 0 0 0 0 0 0 0 0 0 0 0 0 0 0 0 0 0 0 0 0 0 0 0 0 0 0 0 0 0 0 0 0 0 0 0 0 0 0 0 0 0 0 0 0 0 0 0 0 0 0 0 0 0 0 0 0 0 0 0 0 0 0 0 0 0 0 0 0 0 0 0 0 0 0 0 0 0 0 0.00548239242216079 0.0104140461614635 0.0631472046019115 0.0304982138552274 0 0.0224185600228353 0 0 0 0.00603902194004258 0 0 0 0 0 0 0 0 0 0 0.0118571570455327 0.00695809023608099 0.0102566744322295 0 0 0 0 0.00546994447801385 0 0 0 0 0 0 0 0 0.06803938090253 0.0424671466976521 0 0.00866835522007542 0 0.0251551798473434 0 0 0 0 0 0 0 0 0.0120300789018008 0 0 0 0 0 0 0 0 0 0 0 0 0 0 0 0 0 0 0.0160995096828531 0 0 0 0 0 0 0 0 0.00159376020196833 0 0 0 0 0 0 0 0 0 0.0207572283853384 0.0467491250018081 0 0 0.0106708589352387 0.00257789667162412 0.00512249821684079 0 0 0 0 0 0 0 0 0 0 0 0 0 0 0 0 0 0 0 0 0 0 0 0 0 0 0 0 0 0 0 0 0 0 0.0908052675650681 0.038913137495101 0.0128690279577475 0.0574074750075588 0 0.168464813170079 0 0 0 0.00450886147725383 0.00470594911572083 0.180538244748574 0 0 0 0 0 0 0 0 0 0 0 0 0.00931489960232535 0 0 0 0 0 0 0 0
0 0 0 0 0 0 0 0 0 0 0 0 0 0 0 0 0 0 0 0 0 0 0 0 0 0 0 0 0 0 0 0 0 0 0 0 0 0 0 0 0 0 0 0 0 0 0 0 0 0 0 0 0 0 0 0 0 0 0 0 0 0 0 0 0 0 0 0 0 0 0 0 0 0 0 0 0 0 0 0 0 0 0 0 0 0 0 0 0 0 0 0 0 0 0 0 0 0 0 0 0 0 0 0 0 0 0 0 0 0 0 0 0 0 0 0 0 0 0 0 0 0 0 0 0 0 0 0 0 0 0 0 0 0 0 0 0 0 0 0 0 0 0 0 0 0 0 0 0 0 0 0 0 0 0 0 0 0.00394485570250425 0.0119610966167736 0.040608542991702 0 0 0.0280111725663305 0 0 0 0.0272365461239141 0 0 0 0 0 0 0 0 0 0 0.00874673292629774 0.0111441468940824 0.0159546993771184 0 0 0 0 0.00543598472859471 0 0 0 0 0 0 0 0 0.0501922864498491 0.0136414533747676 0 0 0 0.0212906194891136 0 0 0 0 0 0 0 0 0.0129092303029694 0 0 0 0 0 0 0.000931933221183124 0 0 0 0 0 0 0 0 0 0 0 0.0118536847075571 0 0 0 0 0 0 0 0 0.0024008273104693 0 0 0 0 0 0 0 0 0.0029811726774787 0.0273797533574247 0.05572797692724 0 0 0.0128852134525477 0.00310287037076632 0.00819625758507892 0 0 0 0 0 0 0 0 0 0 0 0 0 0 0 0 0 0 0 0 0 0 0 0 0 0 0 0 0 0 0 0 0 0 0.0554929693166606 0 0.0432961700580515 0.0476858594216107 0.20485950131617 0 0 0 0 0.00536879026344689 0.00674800842800784 0.255919316344848 0 0 0 0 0 0 0 0 0.00257547947354535 0.0015168482238949 0 0 0 0 0 0 0 0 0 0 0
0 0 0 0 0 0 0 0 0 0 0 0 0 0 0 0 0 0 0 0 0 0 0 0 0 0 0 0 0 0 0 0 0 0 0 0 0 0 0 0 0 0 0 0 0 0 0 0 0 0 0 0 0 0 0 0 0 0 0 0 0 0 0 0 0 0 0 0 0 0 0 0 0 0 0 0 0 0 0 0 0 0 0 0 0 0 0 0 0 0 0 0 0 0 0 0 0 0 0 0 0 0 0 0 0 0 0 0 0 0 0 0 0 0 0 0 0 0 0 0 0 0 0 0 0 0 0 0 0 0 0 0 0 0 0 0 0 0 0 0 0 0 0 0 0 0 0 0 0 0 0 0 0 0 0 0 0 0 0 0 0 0 0 0 0 0 0 0 0 0 0 0 0 0 0 0 0 0 0 0.0866495998585348 0 0 0.0375498300401399 0.624169986404189 0 0 0 0 0 0 0 0 0 0 0 0 0 0 0 0 0 0 0 0 0 0 0 0 0 0 0 0 0 0 0.0109245485417458 0 0 0 0 0 0.167046998896558 0 0 0 0 0.0226640045599416 0 0 0 0 0 0 0 0 0 0 0 0 0 0 0 0 0 0 0 0 0 0 0 0 0.00415816137272495 0 0 0 0 0.00206925672443026 0 0 0 0 0 0 0 0 0 0 0 0 0 0 0 0 0 0 0 0 0 0 0 0 0 0 0 0 0 0 0 0 0 0 0 0 0 0 0.0394677826034495 0 0 0 0 0 0 0 0 0 0 0 0 0 0 0.00529983099828566 0 0 0 0 0 0 0 0 0
0 0 0 0 0 0 0 0 0 0 0 0 0 0 0 0 0 0 0 0 0 0 0 0 0 0 0 0 0 0 0 0 0 0 0 0 0 0 0 0 0 0 0 0 0 0 0 0 0 0 0 0 0 0 0 0 0 0 0 0 0 0 0 0 0 0 0 0 0 0 0 0 0 0 0 0 0 0 0 0 0 0 0 0 0 0 0 0 0 0 0 0 0 0 0 0 0 0 0 0 0 0 0 0 0 0 0 0 0 0 0 0 0 0 0 0 0 0 0 0 0 0 0 0 0 0 0 0 0 0 0 0 0 0 0 0 0 0 0 0 0 0 0 0 0 0 0 0 0 0 0 0 0 0 0 0 0 0 0 0 0 0 0 0 0 0 0 0 0 0 0 0 0 0 0 0 0 0 0 0 0 0 0.0459887883077524 0 0 0 0 0 0 0 0 0 0 0 0 0 0 0 0 0 0 0 0 0 0 0 0 0 0 0 0 0 0 0 0.0608031867780469 0 0 0 0 0 0 0 0 0 0 0 0 0 0 0 0 0 0 0 0 0 0.016277992630701 0 0 0.62071667186192 0 0.0355277711277686 0 0 0 0 0 0 0 0 0 0 0 0 0 0 0 0.0188798526981029 0 0 0 0 0 0 0 0 0 0 0 0 0 0 0 0 0 0 0 0 0 0 0 0 0 0 0 0.0550448310794067 0 0 0 0 0 0 0 0 0.133418419329987 0 0 0 0 0 0 0.0133424861863152 0 0 0 0 0 0 0 0 0 0 0 0 0 0 0 0 0
0 0 0 0 0 0 0 0 0 0 0 0 0 0 0 0 0 0 0 0 0 0.0127967327903062 0 0 0 0 0 0 0 0 0 0 0 0 0 0 0 0 0 0 0 0 0 0 0 0 0 0 0 0 0 0 0 0 0 0 0 0 0 0 0 0 0 0 0 0 0 0 0 0 0 0 0.0218033963024227 0 0 0 0 0 0 0 0 0 0 0 0 0 0 0 0 0 0 0 0 0 0 0 0 0 0 0 0 0 0 0 0 0 0 0 0 0 0 0 0 0 0 0 0 0 0 0 0 0 0 0 0 0 0 0 0 0 0 0 0 0 0 0 0 0 0 0 0 0 0 0 0 0 0 0 0 0 0 0 0 0 0 0 0 0 0 0 0 0 0 0 0 0 0 0 0 0 0 0 0 0 0 0 0 0 0.0216583739705596 0 0 0 0.0488900393958548 0.639534923025064 0 0 0 0 0 0 0 0 0 0 0 0 0 0 0 0 0 0 0 0 0 0 0 0 0 0 0 0 0 0 0.0227706251413236 0 0 0 0 0 0 0 0 0 0 0 0 0 0 0 0 0 0 0 0 0 0.00934763268546902 0 0 0.0621695285494377 0 0.0148163351907514 0 0 0 0 0 0 0 0 0 0 0 0 0 0 0 0.00553514034467363 0 0 0 0 0 0 0 0 0 0 0 0 0 0 0 0 0 0 0 0 0 0 0 0 0 0 0 0.0402990487418596 0 0 0 0 0 0 0.0395857445820424 0.0524956849569948 0 0 0 0 0 0 0 0.00829679432324045 0 0 0 0 0 0 0 0 0 0 0 0 0 0 0 0 0
0 0 0 0 0 0 0 0 0 0 0 0 0 0 0 0 0 0 0 0 0 0 0 0 0 0 0 0 0 0 0 0 0 0 0 0 0 0 0 0 0 0 0 0 0 0 0 0 0 0 0 0 0 0 0 0 0 0 0 0 0 0 0 0 0 0 0 0 0 0 0 0 0 0 0 0 0 0 0 0 0 0 0 0 0 0 0 0 0 0 0 0 0 0 0 0 0 0 0 0 0 0 0 0 0 0 0 0 0 0 0 0 0 0 0 0 0 0 0 0 0 0 0 0 0 0 0 0 0 0 0 0 0 0 0 0 0 0 0 0 0 0 0 0 0 0 0 0 0 0 0 0 0 0 0 0 0 0 0 0 0 0 0.00564748527769311 0 0 0 0 0 0 0 0 0 0 0 0 0 0 0 0 0 0 0 0 0 0 0 0 0 0 0 0 0 0 0 0 0 0 0 0.0100181833249438 0 0 0 0 0 0 0 0 0 0 0 0 0 0 0 0 0 0 0 0 0 0 0 0 0 0 0 0 0 0 0 0 0 0 0 0 0.071394577140601 0 0 0 0.0239071968551995 0.30944206962146 0.0369357659288619 0.0761996158949174 0.140192035105965 0 0.0183157894193301 0.00795224044615012 0 0 0.0593245734821668 0 0 0 0 0 0 0 0 0 0 0 0 0 0 0 0 0 0 0 0 0 0 0 0 0 0 0 0 0 0 0 0 0 0 0 0.120858894211937 0 0 0 0 0.0215875165434068 0.0211380695292709 0 0 0 0 0 0.0671725148331559 0 0 0.00991347238494004 0 0 0 0 0 0 0 0 0 0 0 0 0 0 0 0 0 0
0 0 0 0 0 0 0 0 0 0 0 0 0 0 0 0 0 0 0 0 0 0 0 0 0 0 0 0 0 0 0 0 0 0 0 0 0 0 0 0 0 0 0 0 0 0 0 0 0 0 0 0 0 0 0 0 0 0 0 0 0 0 0 0 0 0 0 0 0 0 0 0 0 0 0 0 0 0 0 0 0 0 0 0 0 0 0 0 0 0 0 0 0 0 0 0 0 0 0 0 0 0 0 0 0 0 0 0 0 0 0 0 0 0 0 0 0 0 0 0 0 0 0 0 0 0 0 0 0 0 0 0 0 0 0 0 0 0 0 0 0 0 0 0 0 0 0 0 0 0 0 0 0 0 0 0 0 0 0 0.0303026637841477 0.0709521059836831 0 0 0 0 0 0.0402848499115687 0 0 0 0 0 0 0 0 0 0 0.016540654980871 0.0191713274610636 0 0 0 0 0 0 0 0 0 0 0 0 0 0 0 0.0713398986359217 0 0 0 0.0787343853267044 0 0 0 0 0 0 0 0 0.173287620566608 0 0 0 0 0 0 0 0 0 0 0 0 0 0 0 0 0 0 0 0 0 0 0 0 0 0 0 0 0 0 0 0 0 0 0 0 0.0558111841244965 0 0.0604895079371949 0 0 0.0102153019141997 0 0 0 0 0 0 0 0 0 0 0 0 0 0 0 0 0 0 0 0 0 0 0 0 0 0 0 0 0 0 0 0 0 0 0 0 0 0 0.168532570339812 0 0.0176005917784086 0.0207543316814207 0 0 0 0 0 0.165983005573899 0 0 0 0 0 0 0 0 0 0 0 0 0 0 0 0 0 0 0 0 0
0 0 0 0 0 0 0 0 0 0 0 0 0 0 0 0 0 0 0 0 0 0 0 0 0 0 0 0 0 0 0 0 0 0 0 0 0 0 0 0 0 0 0 0 0 0 0 0 0 0 0 0 0 0 0 0 0 0 0 0 0 0 0 0 0 0 0 0 0 0 0 0 0 0 0 0 0 0 0 0 0 0 0 0 0 0 0 0 0 0 0 0 0 0 0 0 0 0 0 0 0 0 0 0 0 0 0 0 0 0 0 0 0 0 0 0 0 0 0 0 0 0 0 0 0 0 0 0 0 0 0 0 0 0 0 0 0 0 0 0 0 0 0 0 0 0 0 0 0 0 0 0 0 0 0 0 0 0.00254918053578371 0 0.0235518445058322 0 0 0.021531786846454 0 0 0 0.0226205945826236 0 0 0 0 0 0 0 0 0 0 0.00930661809641791 0.017705377650656 0.0101826792833354 0 0 0 0 0.00484418662199607 0 0 0 0 0 0 0 0 0.0358889877405515 0.0327514573392904 0 0 0 0.0997190688496701 0 0 0 0 0 0 0 0 0.0455088590653217 0 0 0 0 0 0 0 0 0 0 0 0 0 0 0 0 0 0 0.00790583799208427 0 0 0 0 0 0 0 0 0.0028058944846285 0.0109050425250881 0 0 0 0 0 0 0 0.0399256862318862 0.0361048369363446 0.0681333652587228 0 0 0.0194267419578083 0.00273379129965187 0.0137206426346163 0 0 0 0 0 0 0 0 0 0 0 0 0 0 0 0 0 0 0 0 0 0 0 0 0 0 0 0 0 0 0 0 0 0 0.0489028784712515 0.00483242775941248 0.0210634176765234 0.0221461221591578 0.149982360335366 0.174834497073544 0 0 0 0.0116553893476519 0.0368684219604863 0 0 0 0 0 0 0 0 0 0 0.0018920047778432 0 0 0 0 0 0 0 0 0 0 0
0 0 0 0 0 0 0 0 0 0 0 0 0 0 0 0 0 0 0 0 0 0 0 0 0 0 0 0 0 0 0 0 0 0 0 0 0 0 0 0 0 0 0 0 0 0 0 0 0 0 0 0 0 0 0 0 0 0 0.00842223346686312 0 0 0 0 0 0 0 0 0 0 0 0 0 0 0 0 0 0 0 0 0 0 0 0 0 0 0 0 0 0 0 0 0 0 0 0 0 0 0 0 0 0 0 0 0 0 0 0 0 0 0 0 0 0 0 0 0 0 0 0 0 0 0 0 0 0 0 0 0 0 0 0 0 0 0 0 0 0 0 0 0.00417655570452636 0 0 0 0 0 0 0 0 0 0 0 0 0 0.00893157400294113 0 0 0 0 0 0 0 0 0 0 0 0 0.0103830155342982 0 0 0 0 0 0 0 0 0 0 0 0 0 0 0 0 0 0 0 0 0 0.126265993209066 0.00670507679256718 0 0 0 0 0 0 0 0 0 0 0 0 0 0 0 0 0 0 0 0 0 0 0 0 0 0 0.0821857719998079 0 0 0 0 0 0 0 0 0 0 0 0 0 0 0 0 0 0 0 0 0.00762797723857759 0 0 0 0 0 0 0 0 0 0 0 0 0 0 0 0 0 0.00147238127943784 0 0 0.063745142097602 0 0 0 0 0 0 0 0 0 0 0 0 0 0 0 0 0 0 0 0 0 0 0 0 0 0 0 0 0 0 0 0 0 0 0 0 0 0 0 0 0 0 0 0 0 0.135374680270896 0.0944768537485055 0.150815522266872 0.0350595446041531 0 0.0107077698150753 0 0 0 0 0 0 0 0 0.253649907968811
0 0 0 0 0 0 0 0 0 0 0 0 0 0 0 0 0 0 0 0 0 0 0 0 0 0 0 0 0 0 0 0 0 0 0 0 0 0 0 0 0 0 0 0 0 0 0 0 0 0 0 0 0 0 0 0 0 0 0 0 0 0 0 0 0 0 0 0 0 0 0 0 0 0 0 0 0 0 0 0 0 0 0 0 0 0 0 0 0 0 0 0 0 0 0 0 0 0 0 0 0 0 0 0 0 0 0 0 0 0 0 0 0 0 0 0 0 0 0 0 0 0 0 0 0 0 0 0 0 0 0 0 0 0 0 0 0 0 0 0 0 0 0 0 0 0 0 0 0 0 0 0 0 0 0 0 0 0 0 0 0 0 0 0 0 0 0 0 0 0 0 0 0 0 0 0 0 0 0 0 0 0 0 0 0 0 0 0.00497460274994713 0 0.0120271321970875 0 0 0 0 0 0 0 0 0 0 0 0 0 0 0 0 0 0 0 0 0 0 0 0 0 0 0 0 0 0 0 0 0 0 0 0 0 0 0 0 0 0 0 0 0 0 0 0.0509167222190897 0 0 0 0 0 0 0 0 0 0.0748283975169751 0.0174680846715677 0.00200782642845412 0 0 0.0102443534843711 0.0134959037882451 0.0367198937497174 0.0104340690076488 0.0218901256491834 0.0148401538922507 0.0736652638717447 0.0699909935569549 0.081235238985017 0 0 0 0 0 0 0 0 0 0 0 0 0 0 0 0 0 0 0 0 0 0 0 0.00172874297808411 0 0 0 0 0 0 0 0 0 0 0 0 0 0 0 0.017934442973571 0.206557766894205 0.0188982008111586 0 0 0.00578761304059919 0 0 0 0.0260440857380131 0 0.0504305234344425 0.0739437561559793 0.0443498751486153 0 0.0479331366116655 0.00686096514558716 0 0.00479212929982452
0 0 0 0 0 0 0 0 0 0 0 0 0 0 0 0 0 0 0 0 0 0 0 0 0 0 0 0 0 0 0 0 0 0 0 0 0 0 0 0 0 0 0 0 0 0 0 0 0 0 0.00545316558784344 0 0 0 0.0021450823788441 0 0 0 0 0 0 0 0 0 0 0 0 0 0 0 0 0.00456078077301317 0 0 0 0 0.00174255942001709 0 0 0 0 0 0 0 0 0 0 0 0 0.00225880510582 0 0 0 0 0 0 0 0 0 0 0 0.00342673950045742 0.00182362247075376 0.00506860935079967 0 0 0 0 0 0 0 0 0 0 0 0 0 0 0 0 0 0 0 0 0 0 0 0 0 0 0 0 0 0 0 0 0 0 0 0 0 0 0 0 0.0063681279929098 0 0 0 0 0.00353248774833272 0.0169028371535414 0.018366052823473 0 0.0126957895626494 0 0 0 0 0 0 0 0 0 0 0 0 0 0 0 0 0 0 0 0 0 0 0 0 0 0 0 0 0 0 0 0 0 0 0 0 0 0 0 0 0 0 0 0 0 0 0 0 0 0 0 0 0 0 0 0 0 0 0 0 0 0 0 0 0 0 0 0 0 0.00321256685811293 0 0 0 0 0 0 0 0 0 0 0 0 0 0.00534529949741803 0 0 0.00478131082616676 0 0.00297149640488184 0.000877521452272921 0 0 0.00212567563160361 0.00249973836616007 0.00175433340539296 0.010526371214694 0.00308590696164734 0 0.00520890656788114 0.00522530714493555 0 0.00891278662222065 0.00221556487385865 0 0.192527883610425 0.00157763223838254 0.00571369792164005 0 0 0 0 0 0 0 0 0 0 0 0 0 0 0 0 0 0 0 0 0 0 0 0 0 0 0 0 0 0 0 0 0 0 0.0025630210094539 0 0 0 0.0209549147792062 0 0.131669335768971 0.0297932529574675 0 0.00234802813382894 0.0872713013076147 0 0.0248971470122857 0 0.0179757877149735 0 0.00281885732073555 0.0426315710800326 0.00742308915002213 0.0990106464118044 0.0726296877776524 0.0766515233358024 0.0259509941194009 0.0125041826545981
0 0 0 0 0 0 0 0 0 0 0 0 0 0 0 0 0 0 0 0 0 0 0 0 0 0 0 0 0 0 0 0 0 0 0 0 0 0 0 0 0 0 0 0 0 0 0 0 0 0 0 0 0 0 0 0 0 0 0 0 0 0 0 0 0 0 0 0 0 0 0 0 0 0 0 0 0 0 0 0 0 0 0 0 0 0 0 0 0 0.00447765314556723 0 0 0 0 0 0 0 0 0 0 0 0 0.00365282230296274 0.00779186419695705 0 0 0 0 0 0 0 0 0 0 0 0 0 0 0 0 0 0 0 0 0 0 0 0 0 0 0 0 0 0 0 0 0 0 0 0 0 0 0.00110008465437377 0 0 0 0 0 0 0.0019548520250614 0.0064089311757547 0.00610068673253088 0 0 0 0 0 0 0 0 0 0 0 0 0 0 0 0 0 0 0 0 0 0 0 0 0 0 0 0 0 0 0 0 0 0 0 0.01008219244099 0 0.0131424629999818 0 0 0 0 0 0 0 0 0 0 0 0 0 0 0 0 0 0 0 0 0 0 0 0 0.000854576451889821 0 0.00109554434910417 0 0 0 0 0 0 0 0.000902451883368242 0 0 0 0 0 0 0 0 0 0 0.000651862339654538 0.114461585607667 0.0455005930539537 0 0 0 0 0 0 0 0 0 0.0619133341465763 0.0096037357387972 0.00961134472057814 0.00326744868399204 0.00205631127093763 0.0267261117263298 0.00601449470577111 0.0061978831581633 0.00108659122811302 0.0256471895205563 0.0392334517811958 0.104189479103024 0.0262020901926023 0.0254652013505836 0 0 0 0 0 0 0 0 0 0 0 0 0 0 0 0 0 0 0 0 0 0 0 0.00235612617853467 0 0 0 0 0 0 0 0 0.000865807600675858 0.0013683183168802 0 0 0 0 0.155678223246122 0.0849323175349538 0 0.00636020243804376 0 0 0.012718915513442 0.00190918709548126 0 0 0.0256682905338731 0 0.00266969784733618 0.0462566787266109 0.0156233132231915 0 0.0647414410039794 0.00833443440650594 0 0.0051242156473309
0 0 0 0 0 0 0 0 0 0 0 0 0 0 0 0 0 0 0 0 0 0 0 0 0 0 0 0 0 0 0 0 0 0 0 0 0 0 0 0 0 0 0 0 0 0 0 0 0 0 0 0 0 0 0 0 0 0 0 0 0 0 0 0 0 0 0 0 0 0 0 0 0 0 0 0 0 0 0 0 0 0 0 0 0 0 0 0 0 0 0 0 0 0 0 0 0 0 0 0 0 0 0 0 0 0 0 0 0 0 0 0 0 0 0 0 0 0 0 0 0 0 0 0 0 0 0 0 0 0 0 0 0 0 0 0 0 0 0 0 0 0 0 0 0 0 0 0 0 0 0 0 0 0 0 0 0 0 0 0 0 0 0 0 0 0 0 0 0 0 0 0 0 0 0 0 0 0 0 0 0 0 0 0 0 0 0 0 0 0 0 0 0 0 0 0 0 0 0 0 0 0 0 0 0 0 0 0 0 0 0 0 0 0 0 0 0 0 0 0 0 0 0 0 0 0 0 0 0 0 0 0 0 0 0 0 0 0 0 0 0 0 0 0 0 0 0 0 0 0 0 0 0 0 0 0 0 0 0 0.0210391117471517 0.0296363326070883 0 0 0 0 0 0 0 0 0 0 0 0 0 0 0 0 0 0 0 0 0 0 0 0 0 0 0 0 0 0 0 0 0 0 0 0 0 0 0.166339086150739 0.224436645609699 0.0742777011469971 0 0 0 0 0 0 0 0 0 0 0.167533751361486 0 0 0.316737371376838 0 0 0
0 0 0 0 0 0 0 0 0 0 0 0 0 0 0 0 0 0 0 0 0 0 0 0 0 0 0 0 0 0 0 0 0 0 0 0 0 0 0 0 0 0 0 0 0 0 0 0 0 0 0 0 0 0 0 0 0 0 0 0 0 0 0 0 0 0 0 0 0 0 0 0.0266183135992469 0 0 0 0 0 0 0 0 0 0 0 0 0 0 0 0 0 0 0 0 0 0 0 0 0 0 0 0 0 0 0 0 0 0 0 0 0 0 0 0 0 0 0 0 0 0 0 0 0 0 0 0 0 0 0 0 0 0 0 0 0 0 0 0 0 0 0 0 0 0 0 0 0 0 0 0 0 0 0 0 0 0 0 0 0 0 0 0 0 0 0 0 0 0 0 0 0 0 0 0 0 0 0 0 0.0548186133050217 0 0 0.0223914385353759 0 0 0 0 0.0208578935500164 0 0 0 0 0 0 0 0 0 0 0 0 0 0 0 0 0 0 0 0 0 0 0 0 0 0 0 0 0 0 0.305451556098103 0.0395467252901716 0 0 0 0 0 0 0 0 0 0 0 0.0157170538340597 0 0 0 0 0 0 0.0214256482343495 0 0 0 0 0 0 0 0 0 0 0 0 0 0.0179714219750855 0 0 0 0 0 0 0 0 0 0 0 0 0 0 0 0 0 0 0 0 0 0 0.47520133557857 0 0 0 0 0 0 0 0 0 0 0 0 0 0 0 0 0 0 0 0 0 0 0 0 0 0 0 0 0 0 0 0 0 0 0 0 0 0 0 0 0 0 0 0 0 0
0 0 0 0 0 0 0 0 0 0 0 0 0 0 0 0 0 0 0 0 0 0 0 0 0 0 0 0 0 0 0 0 0 0.00809933835856112 0 0 0 0 0 0 0 0 0 0 0 0 0 0 0 0 0 0 0 0 0.0122045597958033 0 0 0 0.0189800504686485 0 0 0 0 0 0 0 0 0 0 0 0 0 0 0 0 0 0 0 0 0 0 0 0 0 0 0 0 0 0 0 0 0 0 0 0 0 0 0 0 0 0 0 0 0 0 0 0 0 0 0 0 0 0 0 0 0 0 0 0 0 0 0 0 0 0 0 0 0 0 0 0 0 0 0 0 0 0 0 0 0.00564007079761939 0 0 0 0 0 0 0 0 0 0 0 0 0 0 0 0 0 0 0 0 0 0 0 0 0 0 0 0 0 0 0 0 0 0 0 0 0 0 0 0 0 0 0 0 0 0 0 0 0.161636268725585 0.0057996617179613 0 0 0 0 0 0 0 0 0 0 0 0 0 0 0 0 0 0 0 0 0 0 0 0 0 0 0.0127352458183462 0 0 0 0 0 0 0 0 0 0 0 0 0 0 0 0 0 0 0 0 0.00349999567241509 0 0 0 0 0 0 0 0 0 0 0 0 0 0 0 0 0 0 0 0 0.181981190348721 0 0 0 0 0 0 0 0 0 0 0 0 0 0 0 0 0 0 0 0 0 0 0 0 0 0 0 0 0 0 0 0 0 0 0 0 0 0 0 0.126101726870852 0 0.00470487881257546 0 0 0 0 0.049620266663284 0.0256205856052658 0 0 0.0194501308336513 0 0 0 0 0 0 0 0 0.36392602951071
0 0 0 0 0 0 0 0 0 0 0 0 0 0 0 0 0 0 0 0 0 0 0 0 0 0 0 0 0 0 0 0 0 0.0112543705000164 0 0 0 0 0 0 0 0 0 0 0 0 0 0 0 0 0 0 0 0 0.0204786349548459 0 0 0 0.00601935088159251 0 0 0 0 0 0 0 0 0 0 0 0 0 0 0 0 0 0 0 0 0 0 0 0 0 0 0 0 0 0 0 0 0 0 0 0 0 0 0 0 0 0 0.00994410732440789 0 0 0 0 0 0 0 0 0 0 0 0 0 0 0 0 0 0 0 0 0 0 0 0 0 0 0 0 0 0 0 0 0 0 0 0 0 0.00887848047918751 0 0 0 0 0.0183213970665653 0 0 0 0 0 0 0.00910461764681385 0 0.0354460065275542 0.00588745849993592 0.00265644744338401 0 0 0 0 0 0 0 0 0 0 0 0 0 0 0 0 0 0 0 0 0 0 0 0 0 0 0 0 0 0 0 0 0.00728048912962294 0 0 0 0 0 0 0 0 0 0 0 0 0 0 0 0 0 0 0 0 0 0 0 0 0 0 0 0 0 0 0 0 0 0 0 0 0 0 0 0 0 0 0 0 0 0 0 0 0.00799909612562191 0 0 0 0 0 0 0 0 0 0.00304421996573609 0 0 0 0 0 0 0 0 0 0 0.303295124403574 0 0 0 0 0 0 0 0 0 0 0 0 0 0 0 0 0 0 0 0 0 0 0 0 0 0 0 0 0 0 0 0 0 0 0 0 0 0 0 0.0862232269189305 0.0132757143257147 0.171329385503438 0.0387099096648506 0 0 0.0486154549339153 0 0.0139795990534232 0.0122845983487552 0 0 0 0 0 0 0.0700219791361592 0 0 0.0290874398822934 0.0668628912836613
0 0 0 0 0 0 0 0 0 0 0 0 0 0 0 0 0 0 0 0 0 0 0 0 0 0 0 0 0 0 0 0 0 0.00186947594125288 0 0 0 0 0 0 0 0 0 0 0 0 0 0 0 0 0.00183693293952178 0 0 0 0.00180531266972692 0 0 0 0.00204896300652048 0 0 0 0 0 0 0 0 0 0 0 0 0.00313123037128054 0 0 0 0 0 0 0 0 0 0 0 0 0 0 0 0 0 0 0 0 0 0 0 0 0 0 0 0 0 0 0 0 0 0 0 0 0 0 0 0 0 0 0 0 0 0 0 0 0 0 0 0 0 0 0 0 0 0 0 0 0 0 0 0 0 0 0 0 0 0 0 0 0 0 0 0 0 0 0 0 0 0.00144276121811578 0 0 0 0 0 0 0 0 0 0 0 0 0.00387495773359598 0 0 0 0 0 0 0 0 0 0 0 0 0 0 0 0 0 0 0 0 0 0.0496557021966491 0 0 0 0 0 0 0 0.108932761957998 0 0 0 0 0 0 0 0 0 0 0 0 0 0 0 0 0 0 0.0110658754885753 0.179994613841296 0 0.00887924680187019 0 0 0 0 0.046199372294516 0 0 0 0 0 0 0 0 0 0 0 0 0 0.00098030817144471 0 0 0 0 0 0 0 0 0 0 0 0.0015953705899217 0 0 0 0 0 0.000855131929634155 0 0 0.0219069673444133 0 0 0 0 0 0 0 0 0 0 0 0 0 0 0 0 0 0 0 0 0 0 0 0 0 0 0 0 0 0 0 0 0.00262604081438635 0 0 0 0 0 0 0.0702283746193544 0 0 0.00296475144905674 0 0 0.0128077262599251 0.00713283930715367 0 0.0207599345050565 0.107705887672985 0.171921319061265 0.013025707487263 0 0 0.00750086457389466 0.013264008139939 0 0 0 0.123987561613387
0 0 0 0 0 0 0 0 0 0 0 0 0 0 0 0 0 0 0 0 0 0 0 0 0 0 0 0 0 0 0 0 0 0 0 0 0 0 0 0 0 0 0 0 0 0 0 0 0 0 0 0 0 0 0 0 0 0 0 0 0 0 0 0 0 0 0 0 0 0 0 0 0 0 0 0 0 0 0 0 0 0 0 0 0 0 0 0 0 0 0 0 0 0 0 0 0 0 0 0 0 0 0 0 0 0 0 0 0 0 0 0 0 0 0 0 0 0 0 0 0 0 0 0 0 0 0 0 0 0 0 0 0 0 0 0 0 0 0 0 0 0 0 0 0 0 0 0 0 0 0 0 0 0 0 0 0 0 0 0 0 0 0 0 0 0 0 0 0 0 0 0 0 0 0 0 0 0 0 0 0 0 0 0 0 0 0 0 0 0 0 0 0 0 0 0 0 0 0 0 0 0 0 0 0 0 0 0 0 0 0 0 0 0 0 0 0 0 0 0 0 0 0 0 0 0 0 0 0 0 0 0 0 0 0 0 0 0.00810925738004942 0 0 0 0 0 0 0 0 0 0 0 0.0067925103859603 0.0221552883483708 0 0.00538149766010732 0.00949955594009971 0 0.0181586383673992 0 0 0.00626182784678172 0 0 0 0 0 0 0 0 0 0 0 0 0 0 0 0 0 0 0 0 0 0 0 0 0 0 0 0 0 0 0 0 0.00415361702509463 0 0 0 0 0 0.00758372350430307 0.0438443655658548 0 0.0669759154394625 0 0 0 0 0.0168333142383131 0.0557528308771997 0 0.0359810093486331 0.325892226761191 0 0 0.058469245210191 0.0551851356901853 0.131093266768447 0 0.107607115551291 0 0.0142696580910659
0 0 0 0 0 0 0 0 0 0 0 0 0 0 0 0 0 0 0 0 0 0 0 0 0 0 0 0 0 0 0 0 0 0 0 0 0 0 0 0 0 0 0 0 0 0 0 0 0 0 0 0 0 0 0 0 0 0 0 0 0 0 0 0 0 0 0 0 0 0 0 0 0 0 0 0 0 0 0 0 0 0 0 0 0 0 0 0 0 0 0 0 0 0 0 0 0 0 0 0 0 0 0 0 0 0 0 0 0 0 0 0 0 0 0 0 0 0 0 0 0 0 0 0 0 0 0 0 0 0 0 0 0 0 0 0 0 0 0 0 0 0 0 0 0 0 0 0 0 0 0 0 0 0 0 0 0 0 0 0 0 0 0 0 0 0 0 0 0 0 0 0 0 0 0 0 0 0 0 0 0 0 0 0 0 0 0 0 0 0 0 0 0 0 0 0 0.0649076130801025 0 0 0 0 0 0 0 0 0 0 0 0 0 0 0 0 0 0 0 0.014620191790291 0 0.122724269798216 0 0 0 0 0.0951538748191023 0 0 0 0 0.00436782127147573 0 0 0 0 0 0 0 0 0 0 0 0 0 0 0 0 0 0 0 0 0 0 0 0 0 0 0 0 0 0 0 0 0 0 0 0 0 0 0 0 0 0 0 0 0 0 0 0 0 0 0 0 0 0 0 0 0 0 0 0 0 0 0 0 0 0 0 0 0 0 0 0 0 0 0 0 0 0.253922168539734 0.031585922930822 0 0.387652263960279 0.025065873809978 0 0 0 0 0 0 0 0
0 0 0 0 0 0 0 0 0 0 0 0 0 0 0 0 0 0 0 0 0 0 0 0 0 0 0 0.000645005042710494 0 0 0 0 0 0.00123482236151651 0 0 0 0 0 0 0 0 0 0 0 0 0 0 0 0 0.00147911114552167 0 0 0.000898102512166654 0 0 0 0 0 0 0 0 0 0 0 0 0 0.000910266999798162 0 0 0 0.000789862997315671 0 0 0 0 0 0 0 0 0 0 0 0 0 0 0 0 0 0 0 0 0 0 0 0 0 0 0 0 0 0 0 0 0 0 0 0 0 0 0 0 0 0 0 0 0 0 0 0 0 0 0 0 0 0 0 0 0 0 0 0 0 0 0 0 0 0 0 0 0 0 0 0 0 0 0 0 0 0 0 0 0 0 0 0 0 0 0 0 0 0 0.00167070026993877 0 0.00192054316624882 0 0 0 0 0 0 0 0 0 0 0 0 0 0 0.00287567960721748 0 0 0 0.00135414298991544 0.0010702315827746 0 0.00348352995443486 0 0.00889976525499991 0 0 0 0 0 0 0 0.00201421916799568 0 0.00149019466900493 0 0 0 0 0 0 0 0 0 0 0 0 0 0 0.00704293317818571 0.00109193335417269 0.0159799969147506 0.0255253515271177 0 0.00990756395287089 0 0.00100661471846245 0 0.0060411201454769 0.04381596645935 0 0.000688461983090743 0 0 0.00840706779642141 0.00746344269683226 0.00940032934434857 0 0 0.00447990516184984 0.00265998874274738 0 0 0.00133618705771643 0 0 0 0 0 0 0 0.00413215248156196 0.000669041676767007 0.00143474015108981 0.0042066965870215 0.0085721109985873 0.0775189804687299 0.0412454140520206 0.0189687946711917 0.0883813779795549 0.00421774061668956 0.0612332306075103 0 0 0.0099738926958478 0.00179485988072349 0.0029007037660041 0 0 0 0 0 0 0 0 0 0 0 0 0 0 0 0 0 0 0 0 0 0 0 0 0 0 0 0 0 0 0 0.000661022712711166 0 0 0 0 0 0.00242106949281768 0.0148005177035938 0.00874294435873784 0.0193543415157951 0 0 0.00472114311531716 0 0.0834778756544237 0.0589216243502561 0.0798404184885628 0 0 0.0127407343167154 0.0746594442681597 0.05341478326812 0.0235096234834848 0 0.0443353932289461 0.00323412641384713 0.0143321602402585
0 0 0 0 0 0 0 0 0 0 0 0 0 0 0 0 0 0 0 0 0 0 0 0 0 0 0 0 0 0 0 0 0 0 0 0 0 0 0 0 0 0 0 0 0 0 0 0 0 0 0 0 0 0 0 0 0 0 0 0 0 0 0 0 0 0 0 0 0 0 0 0 0 0 0 0 0 0 0 0 0 0 0 0 0 0 0 0 0 0 0 0 0 0 0 0 0 0 0 0 0 0 0 0 0 0 0 0 0 0 0 0 0 0 0 0 0 0 0 0 0 0 0 0 0 0 0 0 0 0 0 0 0 0 0 0 0 0 0 0 0 0 0 0 0 0 0 0 0 0 0 0 0 0 0 0 0 0 0 0 0 0 0 0 0 0 0 0 0 0 0 0 0 0 0 0 0 0 0 0 0 0 0 0 0 0 0 0 0 0 0 0 0 0.0975655595465113 0.0349810267427091 0 0.174638727646959 0 0 0 0 0 0 0 0 0 0 0 0 0 0 0 0 0 0 0 0.0406438191931806 0 0.0544650340594379 0 0 0 0 0 0 0 0 0 0 0 0.0140205513745376 0 0 0 0 0 0 0 0 0 0 0 0 0 0 0 0 0 0 0 0 0 0 0 0 0 0 0 0 0 0 0 0 0 0 0 0 0 0 0 0 0 0 0 0 0 0 0 0 0 0 0 0 0 0 0 0.25281554287772 0.123259630085261 0 0 0.0681054115507328 0 0 0 0 0 0 0 0 0 0 0 0 0 0 0 0.0768094188488572 0 0.0626952780740939 0 0 0 0 0 0 0 0 0 0
0 0 0 0 0 0 0 0 0 0 0 0 0 0 0 0 0 0 0 0 0 0 0 0 0 0 0 0 0 0 0 0 0 0 0 0 0 0 0 0 0 0 0 0 0 0 0 0 0 0 0 0 0 0 0 0 0 0 0 0 0 0 0 0 0 0 0 0 0 0 0 0 0 0 0 0 0 0 0 0 0 0 0 0 0 0 0 0 0 0 0 0 0 0 0 0 0 0 0 0 0 0 0 0 0 0 0 0 0 0 0 0 0 0 0 0 0 0 0 0 0 0 0 0 0 0 0 0 0 0 0 0 0 0 0 0 0 0 0 0 0 0 0 0 0 0 0 0 0 0 0 0 0 0 0 0 0 0 0 0 0 0 0 0 0 0 0 0 0 0 0 0 0 0 0 0 0 0 0 0 0 0 0 0 0 0 0 0 0.017643682836409 0.0224869166100929 0 0 0 0 0 0.0194397055612958 0 0 0 0 0 0 0 0 0 0 0 0 0 0 0 0 0 0 0 0 0 0 0 0 0 0 0 0 0 0 0 0 0 0 0 0 0 0 0 0 0 0.0402675153512632 0.00788161215946338 0 0 0 0.0203458445826801 0 0 0 0 0.0318772323981459 0 0.0226991982451372 0 0 0.0218125220930229 0.0218839446478265 0.0296105737611774 0.033282320095411 0 0 0.00951378770334595 0.109442684640986 0.0201901448387293 0 0 0 0 0 0 0 0 0 0 0 0 0 0 0 0 0 0 0 0 0 0 0 0 0 0 0 0 0 0 0 0 0 0 0 0 0 0 0.167239419225696 0.00800055771524302 0.0117468371911481 0 0 0 0 0 0 0 0.0743484371687658 0 0 0.181017738694425 0.0278467966413693 0 0.101422527838367 0 0 0
0 0 0 0 0 0 0 0 0 0 0 0 0 0 0 0 0 0 0 0 0 0 0 0 0 0 0 0 0 0 0 0 0 0 0 0 0 0 0 0 0 0 0 0 0 0 0 0 0 0 0 0 0 0 0 0 0 0 0 0 0 0 0 0 0 0 0 0 0 0 0 0 0 0 0 0 0 0 0 0 0 0 0 0 0 0 0 0 0 0 0 0 0 0 0 0 0 0 0 0 0 0 0 0 0 0 0 0 0 0 0 0 0 0 0 0 0 0 0 0 0 0 0 0 0 0 0 0 0 0 0 0 0 0 0 0 0 0 0 0 0 0 0 0 0 0 0 0 0 0 0 0 0 0 0 0 0 0 0 0 0 0 0 0 0 0 0 0 0 0 0 0 0 0 0 0 0 0 0 0 0 0 0 0 0 0 0 0 0 0 0 0 0 0 0 0 0 0 0 0 0 0 0 0 0 0 0 0 0 0 0 0 0 0 0 0 0 0 0 0 0 0 0 0 0 0 0 0 0 0 0 0 0 0 0 0 0 0.0132170409163622 0 0 0 0 0 0 0 0 0 0.00474823183233441 0 0.00988895305648056 0 0 0.01562988402148 0.0175880548281443 0.00709837353700875 0.0296372624078654 0.00381419769862728 0.00165783082961141 0 0.0179457183852379 0.0123152644922738 0 0 0 0 0 0 0 0 0 0 0 0 0 0 0 0 0 0 0 0 0 0 0 0 0 0 0 0 0 0 0 0 0 0 0 0 0 0 0.0908082652837412 0.0448081695318612 0.075372337088062 0.0233750384004682 0 0 0 0 0.0228446378619411 0 0.161339547325403 0 0.0670347249875498 0 0.104636319935265 0.0419352264987031 0.141721494387059 0.0925834266945208 0 0
0 0 0 0 0 0 0 0 0 0 0 0 0 0 0 0 0 0 0 0 0 0 0 0 0 0 0 0 0 0 0 0 0 0.00209879199535999 0 0 0 0 0 0 0 0 0 0 0 0 0 0 0 0 0 0 0 0 0 0 0 0 0 0 0 0 0 0 0 0 0 0 0 0 0 0 0 0 0 0 0 0 0 0 0 0 0 0 0 0 0 0 0 0 0 0 0 0 0 0 0 0 0 0 0 0 0 0 0 0 0 0 0 0 0 0 0 0 0 0 0 0 0 0 0 0 0 0 0 0 0 0 0 0 0 0 0 0 0 0 0 0 0 0 0 0 0 0 0 0 0 0 0 0 0 0 0 0 0 0 0 0 0 0 0 0 0 0 0 0 0 0 0 0 0 0 0 0 0 0 0 0 0 0 0 0 0 0 0 0 0 0 0 0 0 0 0 0 0 0 0 0 0 0 0 0 0 0 0 0 0 0 0 0 0 0 0 0 0 0 0 0 0 0 0 0 0 0 0 0 0 0 0 0 0 0 0 0 0 0 0 0.00987929675619765 0 0 0 0 0 0 0 0 0 0.0533084325814085 0.00932765319081614 0 0 0 0.0107727739099116 0.0912663901638695 0.0520102592278948 0.0387172277221213 0.0262101276607889 0 0.00414037025942305 0.0312069246319401 0.188318775981373 0 0 0 0 0 0 0 0 0 0 0 0 0 0 0 0 0 0 0 0 0 0 0 0 0 0 0 0 0 0 0 0 0 0 0 0 0 0 0.0647413984863388 0.00927419759591791 0.0302605263635744 0 0 0 0 0.00935566931711192 0.0256297699766296 0 0.13720923882445 0 0.0122580035640209 0.124379343559681 0 0 0.0364730991395394 0.0331617290916313 0 0
0 0 0 0 0 0 0 0 0 0 0 0 0 0 0 0 0 0 0 0 0 0 0 0 0 0 0 0 0 0 0 0 0 0 0 0 0 0 0 0 0 0 0 0 0 0 0 0 0 0 0 0 0 0 0 0 0 0 0 0 0 0 0 0 0 0 0 0 0 0 0 0 0 0 0 0 0 0 0 0 0 0 0 0 0 0 0 0 0 0 0 0 0 0 0 0 0 0 0 0 0 0 0 0 0 0 0 0 0 0 0 0 0 0 0 0 0 0 0 0 0 0 0 0 0 0 0 0 0 0 0 0 0 0 0 0 0 0 0 0 0 0 0 0 0.0109514028309605 0 0 0 0 0 0 0 0 0.00756741826949347 0 0 0 0 0 0 0 0 0 0 0 0 0 0 0 0 0 0 0 0 0 0 0 0 0 0 0 0 0 0 0 0 0 0 0 0 0 0 0 0 0 0 0 0 0 0 0 0 0 0 0 0 0 0 0 0 0 0 0 0 0 0 0 0 0 0 0 0 0 0 0 0 0 0 0 0 0 0 0 0 0 0 0 0.00403963461175239 0 0 0 0 0 0 0 0 0 0 0 0 0 0 0 0 0 0.00848628901477124 0 0 0.0935426541107004 0 0 0 0 0 0 0 0 0 0 0 0 0 0 0 0 0 0 0 0 0 0 0 0 0 0 0 0 0 0 0 0 0 0 0 0 0 0 0 0 0 0.209162373693163 0 0 0 0 0.0753486789054061 0.0279735971176593 0.102946829799006 0 0.102112181822611 0 0 0.0842858738713722 0 0 0 0.273583065953104 0 0
0 0 0 0 0 0 0 0 0 0 0 0 0 0 0 0 0 0 0 0 0 0 0 0 0 0 0 0 0 0 0 0 0 0 0 0 0 0 0 0 0 0 0 0 0 0 0 0 0 0 0 0 0 0 0 0 0 0 0 0 0 0 0 0 0 0 0 0 0 0 0 0 0 0 0 0 0 0 0 0 0 0 0 0 0 0 0 0 0 0.00344230332676895 0 0 0 0 0 0 0 0 0 0 0 0 0.00260174088651141 0.00723634088411416 0 0 0 0 0 0 0 0 0 0 0 0 0 0 0 0 0 0 0 0 0 0 0 0 0 0 0 0 0 0 0 0 0 0 0 0 0 0 0 0 0 0 0 0 0 0 0.00638666319426042 0 0 0 0 0 0 0 0 0 0 0 0 0 0 0 0 0 0 0 0 0 0 0 0 0 0 0 0 0 0 0 0 0 0 0 0 0 0 0 0 0 0 0 0 0 0 0 0 0 0 0 0 0 0 0 0 0 0 0 0 0 0 0 0 0 0 0 0 0 0 0 0 0 0 0 0 0 0 0 0 0 0 0 0 0 0 0 0 0 0 0 0 0 0 0 0 0.00524262539202189 0 0.00840890721654912 0 0 0.0169305280903013 0.0241392107012991 0 0.0216212427601173 0 0 0.0395987519176541 0.015266083955836 0.0316149091642753 0 0 0 0 0 0 0 0 0 0 0 0 0 0 0 0 0 0 0 0 0 0 0 0 0 0 0 0 0 0 0 0 0 0 0 0 0 0 0.0950307691405505 0.123237978547353 0.170303832101611 0.0713434080794692 0 0 0 0 0 0 0 0 0.0606341998894975 0.228791690327783 0.0495349110668691 0 0 0.0071296806587084 0 0.0115042226984481
0 0 0 0 0 0 0 0 0 0 0 0 0 0 0 0 0 0 0 0 0 0 0 0 0 0 0 0 0 0 0 0 0 0 0 0 0 0 0 0 0 0 0 0 0 0 0 0 0 0 0 0 0 0 0 0 0 0 0 0 0 0 0 0 0 0 0 0 0 0 0 0 0 0 0 0 0 0 0 0 0 0 0 0 0 0 0 0 0 0 0 0 0 0 0 0 0 0 0 0 0 0 0 0 0 0 0 0 0 0 0 0 0 0 0 0 0 0 0 0 0 0 0 0 0 0 0 0 0 0 0 0 0 0 0 0 0 0 0 0 0 0 0 0 0 0 0 0 0 0 0 0 0 0 0 0 0 0 0 0 0 0 0 0 0 0 0 0 0 0 0 0 0 0 0 0 0 0 0 0 0 0 0 0 0 0 0 0 0 0 0 0 0 0 0 0 0 0 0 0 0 0 0 0 0 0 0 0 0 0 0 0 0 0 0 0 0 0 0 0 0 0 0 0.0104483919127801 0 0 0 0 0 0 0 0 0 0 0 0 0 0.003019122276943 0 0 0.00257748439519255 0 0 0 0 0 0 0 0 0.0208854612176999 0.0447058195943063 0 0.0245058341440214 0.0290028751381167 0.00307161070786263 0.0321762533786341 0 0 0 0.00224474695009222 0.00550150000127424 0 0 0 0 0 0 0 0 0 0 0 0 0 0 0 0 0 0 0 0 0 0 0 0 0 0 0 0 0 0 0 0 0 0 0 0 0 0 0.0138098682049202 0.132046563907479 0.0222584089411331 0 0 0 0 0 0.0689093621322448 0 0.157031614272961 0 0 0.151744758959879 0.0457247998438501 0.223097066941839 0.00723845707877216 0 0 0
0 0 0 0 0 0 0 0 0 0 0 0 0 0 0 0 0 0 0 0 0 0 0 0 0 0 0 0 0 0 0 0 0 0 0 0 0 0 0 0 0 0 0 0 0 0 0 0 0 0 0 0 0 0 0 0 0 0 0.0140635581106803 0 0 0 0 0 0 0 0 0 0 0 0 0 0 0 0 0 0 0 0 0 0 0 0 0 0 0 0 0 0 0 0 0 0 0 0 0 0 0 0 0 0 0 0 0 0 0 0 0 0 0 0 0 0 0 0 0 0 0 0 0 0 0 0 0 0 0 0 0 0 0 0 0 0 0 0 0 0 0 0 0 0 0 0 0 0 0 0 0 0 0 0 0 0 0 0 0 0 0 0 0 0 0 0 0 0 0 0 0 0 0.00772549416742932 0 0.0225962747508203 0 0 0 0 0 0 0 0 0 0 0 0 0 0 0 0.0672374814072653 0.0233261084525422 0.0657835812985067 0 0.0155218531988617 0 0 0 0 0 0 0 0 0 0 0.00880297327002124 0 0 0 0 0 0 0 0 0 0 0 0 0 0 0 0 0 0 0 0 0 0 0 0 0 0 0 0 0 0 0 0 0 0 0 0 0 0 0 0 0 0 0 0 0 0 0 0 0 0 0 0 0.00593846498840569 0 0 0.13632306301513 0 0 0 0 0 0 0 0 0 0 0 0 0 0 0 0 0 0 0 0 0 0 0 0 0 0.0458615013643203 0 0 0 0 0 0 0 0 0 0 0 0 0 0 0 0.147100315460308 0 0 0 0 0.0839855746463445 0 0 0 0.037691794301969 0 0 0 0 0 0 0 0 0.318041961567396
0 0 0 0 0.00380465187164802 0 0 0 0 0 0 0 0 0 0 0 0 0 0 0 0 0 0 0 0 0 0 0 0 0 0 0 0 0.00429726017661474 0 0 0 0.00109282553760103 0 0 0 0 0 0 0 0 0 0 0 0 0.00106453285692503 0 0 0 0.00651482421677912 0 0 0 0.0667807235841875 0 0 0 0 0 0 0 0 0 0 0 0 0 0 0 0 0 0 0 0 0 0 0 0 0 0 0.00133563627566118 0 0 0 0 0 0 0 0 0 0 0 0 0 0 0.00277359139359891 0 0 0 0 0 0 0 0 0 0 0 0 0 0 0 0 0 0 0 0 0 0 0 0 0 0 0 0 0 0.00122402406223494 0 0 0.0013721343185744 0 0 0 0 0 0.00248557097274367 0 0 0 0 0 0 0 0 0 0 0 0 0 0 0 0 0 0 0 0 0 0 0 0 0 0 0 0 0 0.00187186357368508 0.00163946089948534 0.00302906684917222 0 0 0 0 0 0 0 0 0 0 0 0 0 0 0 0.00773951607786789 0.19789943286499 0.00951319897870595 0 0.00130114314041424 0 0 0 0 0 0 0 0 0 0 0 0 0 0 0 0 0 0 0 0 0 0 0 0 0.033922469619467 0 0 0 0 0 0 0 0 0 0 0 0 0 0 0 0 0 0 0 0 0.00190401222389671 0 0 0 0 0 0 0 0 0 0 0 0.00106371863817519 0 0 0.00114632357687128 0.00537312814534258 0 0.0025833258017459 0 0 0.253191396490466 0 0 0 0 0 0 0 0 0 0 0 0 0 0 0 0 0 0 0 0 0 0 0 0 0 0.00585672126102883 0 0 0 0 0 0 0 0 0 0 0 0 0 0.0769529437105729 0.00365408476657389 0.00816032381761121 0.00518431226004491 0 0 0.118527754786071 0.0222267943222789 0.0807796696866478 0.00346175697908377 0 0.019230649614893 0 0 0 0 0 0.00442465053381128 0 0.0366165061145292 0
