# Supplementary material for: Recovery of neural dynamics criticality in personalized whole-brain models of stroke
Source: Nat Commun. 2022 Jun 27;13:3683. doi: 10.1038/s41467-022-30892-6 (PMC9237050; doi:10.1038/s41467-022-30892-6)
Supplement: Supplementary file 3 — Source Data [file 41467_2022_30892_MOESM3_ESM.zip › Source_Data/Tables/Table1/Structural_Connectivity/controls/con_1_024_318_21_.txt]

0 0 0.0362147545883553 0 0 0.132858877130698 0.0368624319861367 0.00805008882775969 0.00842447586458263 0.0595358220230151 0.212254269062652 0.0162208179988199 0 0 0 0.0039025370504069 0 0 0.0272903845939975 0 0 0 0 0 0 0 0 0 0 0.195780712642652 0.0729630998032507 0 0 0 0 0 0 0 0 0 0 0 0 0 0 0 0 0 0 0 0 0 0 0 0 0 0 0 0 0 0 0 0 0 0 0 0 0 0 0 0 0 0 0 0 0 0 0 0 0 0 0 0 0 0 0 0 0 0 0 0 0 0 0 0 0 0 0 0 0 0 0 0 0 0 0 0 0 0 0.0235910316296401 0 0 0.027275906936388 0 0 0 0 0 0 0 0 0 0 0 0 0 0 0.0755962825246369 0 0 0.0576556861660678 0 0 0 0 0 0.00552282117094072 0 0 0 0 0 0 0 0 0 0 0 0 0 0 0 0 0 0 0 0 0 0 0 0 0 0 0 0 0 0 0 0 0 0 0 0 0 0 0 0 0 0 0 0 0 0 0 0 0 0 0 0 0 0 0 0 0 0 0 0 0 0 0 0 0 0 0 0 0 0 0 0 0 0 0 0 0 0 0 0 0 0 0 0 0 0 0 0 0 0 0 0 0 0 0 0 0 0 0 0 0 0 0 0 0 0 0 0 0 0 0 0 0 0 0 0 0 0 0 0 0 0 0 0 0 0 0 0 0 0 0 0 0 0 0 0 0 0 0 0 0 0 0 0 0 0 0 0 0 0 0 0 0 0 0 0 0 0 0 0 0 0 0 0 0 0 0 0 0 0 0 0 0 0 0 0 0 0 0 0 0
0 0 0.0187006137697206 0.218297727728858 0.0289635684364869 0.0039153860587038 0.0245222817375498 0 0 0 0.00722756784673971 0.227690149598887 0 0.0468752168872847 0.0242017527684734 0.00946897778396124 0.181010182560183 0 0 0.0207898687546064 0.00904329678184282 0 0 0 0 0 0 0 0 0.0558766568726573 0.0699286237938292 0 0 0 0 0 0 0 0 0 0 0 0 0 0 0 0 0 0 0 0 0 0 0 0 0 0 0 0 0 0 0 0 0 0 0 0 0 0 0 0 0 0 0 0 0 0 0 0 0 0 0 0 0 0 0 0 0 0 0 0 0 0 0 0 0 0 0 0 0 0 0 0 0 0 0 0 0 0 0 0 0 0 0 0 0 0 0 0 0 0 0 0 0 0 0 0 0.0425880850970933 0 0 0 0 0 0 0 0.0032987508256516 0 0.00760129269747028 0 0 0 0 0 0 0 0 0 0 0 0 0 0 0 0 0 0 0 0 0 0 0 0 0 0 0 0 0 0 0 0 0 0 0 0 0 0 0 0 0 0 0 0 0 0 0 0 0 0 0 0 0 0 0 0 0 0 0 0 0 0 0 0 0 0 0 0 0 0 0 0 0 0 0 0 0 0 0 0 0 0 0 0 0 0 0 0 0 0 0 0 0 0 0 0 0 0 0 0 0 0 0 0 0 0 0 0 0 0 0 0 0 0 0 0 0 0 0 0 0 0 0 0 0 0 0 0 0 0 0 0 0 0 0 0 0 0 0 0 0 0 0 0 0 0 0 0 0 0 0 0 0 0 0 0 0 0 0 0 0 0 0 0 0 0 0 0 0 0 0 0 0 0 0 0 0 0 0 0
0.0539069090261088 0.0992230589828745 0 0 0 0.0713988655811053 0 0 0 0 0.0921049220861735 0.172091854645871 0 0.01675532943637 0.0132410742049487 0.0057121914990223 0.0628407698608706 0.0272994325783986 0.0754997178281396 0 0 0 0 0 0 0 0 0 0 0.141358164127581 0.0559764201935872 0 0 0 0 0 0 0 0 0 0 0 0 0 0 0 0 0 0 0 0 0 0 0 0 0 0 0 0 0 0 0 0 0 0 0 0 0 0 0.0248632626874024 0 0 0 0 0 0 0 0 0 0 0 0 0 0 0 0 0 0 0 0 0 0 0 0 0 0 0.015701184649155 0 0 0 0 0 0 0 0 0 0 0 0 0 0 0 0 0 0 0 0 0 0 0 0 0 0 0 0 0 0 0.050314593627433 0 0 0 0 0 0 0 0.00484318152719958 0.0101670205339538 0 0 0 0 0 0 0 0 0 0 0 0 0 0 0 0 0 0 0 0 0 0 0 0 0 0 0 0 0 0 0 0 0 0 0 0 0 0 0 0 0 0 0 0 0 0 0 0 0 0 0 0 0 0 0 0 0 0 0 0 0 0 0 0 0 0 0 0 0 0 0 0 0 0 0 0 0 0 0 0 0 0 0 0 0 0 0 0 0 0 0 0 0 0 0 0 0 0 0 0 0 0 0 0 0 0 0 0 0 0 0 0 0 0 0 0 0 0 0 0 0 0 0 0.00670204692380432 0 0 0 0 0 0 0 0 0 0 0 0 0 0 0 0 0 0 0 0 0 0 0 0 0 0 0 0 0 0 0 0 0 0 0 0 0 0 0 0 0 0 0 0 0 0 0 0 0 0 0 0 0 0 0 0 0
0 0.16561134974411 0 0 0.00982709366274718 0 0.0191950143431337 0 0.00939229960217417 0 0 0.119385344386321 0 0.210256600434994 0.0188771128783705 0.00505146144974677 0 0 0 0.12430368625997 0 0 0 0 0 0 0 0 0 0.00482485844140324 0.0272980719113109 0 0 0 0 0 0 0.012806252173118 0 0 0 0 0 0 0.00405145702977173 0 0 0 0 0 0 0 0 0 0 0 0 0 0 0 0 0 0 0 0 0.0325222637107918 0.0333895478673145 0 0 0 0 0 0 0 0 0 0 0 0 0 0 0 0 0 0 0 0 0 0 0 0 0 0 0.0334164547329489 0 0 0 0 0 0 0 0 0 0 0 0 0 0 0 0 0 0 0 0 0 0 0 0 0 0 0 0 0 0 0.00680863288321987 0 0 0.0271989794134046 0.00504756999319618 0 0.116976283708828 0 0 0.0112356584816095 0 0 0 0.00252400689151539 0 0 0 0 0 0 0 0 0 0 0 0 0 0 0 0 0 0 0 0 0 0 0 0 0 0 0 0 0 0 0 0 0 0 0 0 0 0 0 0 0 0 0 0 0 0 0 0 0 0 0 0 0 0 0 0 0 0 0 0 0 0 0 0 0 0 0 0 0 0 0 0 0 0 0 0 0 0 0 0 0 0 0 0 0 0 0 0 0 0 0 0 0 0 0 0 0 0 0 0 0 0 0 0 0 0 0 0 0 0 0 0 0 0 0 0 0 0 0 0 0 0 0 0 0 0 0 0 0 0 0 0 0 0 0 0 0 0 0 0 0 0 0 0 0 0 0 0 0 0 0 0 0 0 0 0 0 0 0 0 0 0 0 0 0 0 0 0 0 0 0 0 0 0 0 0 0 0 0 0
0 0.057259699171083 0 0.0256083270723813 0 0.133678300197854 0 0.0963143892635875 0.0237396573650942 0.0972030096089752 0 0.101619539050776 0 0.0371700213234679 0.016007322232151 0.0250262229531698 0 0 0.068669069638135 0 0.0104249054259129 0 0 0 0 0 0 0 0.162682112163981 0.00727418786837287 0 0 0 0 0 0 0 0 0 0 0 0 0 0 0 0 0 0 0 0 0 0 0 0 0 0 0 0 0 0 0 0 0 0 0 0 0 0 0 0 0 0.0244622642184897 0 0.00947432030493177 0 0 0 0 0 0 0 0 0 0 0 0 0 0 0 0 0 0 0 0 0 0 0 0 0 0 0 0 0 0 0 0 0 0 0 0 0 0 0 0 0 0 0 0 0 0 0 0 0 0 0 0 0 0.0087353646035885 0 0 0 0 0.0143169693837299 0.0392363460111184 0 0 0 0 0 0 0 0 0 0 0 0 0 0 0 0 0 0 0 0 0 0 0 0 0 0 0 0 0 0 0 0 0 0 0 0 0 0 0 0 0 0 0 0 0 0 0 0 0 0 0 0 0 0 0 0.0143794551018999 0 0 0 0 0 0.0267185170413004 0 0 0 0 0 0 0 0 0 0 0 0 0 0 0 0 0 0 0 0 0 0 0 0 0 0 0 0 0 0 0 0 0 0 0 0 0 0 0 0 0 0 0 0 0 0 0 0 0 0 0 0 0 0 0 0 0 0 0 0 0 0 0 0 0 0 0 0 0 0 0 0 0 0 0 0 0 0 0 0 0 0 0 0 0 0 0 0 0 0 0 0 0 0 0 0 0 0 0 0 0 0 0 0 0 0 0 0 0 0 0 0 0 0 0 0 0 0 0 0 0 0
0.0864183804269425 0.00907795452106082 0.0311995243351442 0 0.156775188964397 0 0 0.0593330465180542 0.0174785349080722 0.155540511220749 0.0999567270052654 0.100167088813879 0 0 0 0 0 0.0073400004917742 0.117321542682522 0 0 0 0 0 0 0 0 0 0 0.0925970299073671 0.0227937549088943 0 0 0 0 0 0 0 0 0 0 0 0 0 0 0 0 0 0 0 0 0 0 0 0 0 0 0 0 0 0 0 0 0 0 0 0 0 0 0 0 0 0 0 0 0 0 0 0 0 0 0 0 0 0 0 0 0 0 0 0 0 0 0 0 0 0 0 0 0 0 0 0 0 0 0 0 0 0 0 0 0 0 0 0 0 0 0 0 0 0 0 0 0 0 0 0 0.0256302575311604 0 0 0 0 0 0 0 0 0.00546940712531748 0 0 0 0 0 0 0 0 0 0 0 0 0 0 0 0 0 0 0 0 0 0 0 0 0 0 0 0 0 0 0.00610284547000241 0 0 0 0 0 0 0 0 0 0 0 0 0 0 0 0 0 0 0 0 0 0 0 0 0 0 0 0 0 0 0 0 0 0 0 0 0 0 0 0 0 0 0 0 0 0 0 0 0 0 0 0 0 0 0 0 0 0 0 0 0 0 0 0 0 0 0 0 0 0 0 0 0 0 0 0 0 0 0 0 0 0 0 0 0 0 0 0 0 0 0 0 0.00679820516939706 0 0 0 0 0 0 0 0 0 0 0 0 0 0 0 0 0 0 0 0 0 0 0 0 0 0 0 0 0 0 0 0 0 0 0 0 0 0 0 0 0 0 0 0 0 0 0 0 0 0 0 0 0 0 0 0 0
0.0711519776963992 0.168718123600272 0 0.174079815768337 0 0 0 0 0 0.0583071604988584 0 0.121458832849254 0 0.0270668280539788 0.0320698857860341 0.0137430699818463 0 0 0 0 0 0 0 0 0 0 0 0 0 0.0202753749980803 0.0331949827018263 0 0 0 0 0 0 0 0 0 0 0 0 0 0 0 0 0 0 0 0 0 0 0 0 0 0 0 0 0 0 0 0 0 0 0 0 0 0 0 0 0 0 0 0 0 0 0 0 0 0 0 0 0 0 0 0 0 0 0 0 0 0 0 0 0 0 0 0 0 0 0 0 0 0 0 0 0 0 0 0 0 0 0 0 0 0 0 0 0 0 0 0 0 0 0 0 0.020520534761129 0 0 0.259413413303985 0 0 0 0 0 0 0 0 0 0 0 0 0 0 0 0 0 0 0 0 0 0 0 0 0 0 0 0 0 0 0 0 0 0 0 0 0 0 0 0 0 0 0 0 0 0 0 0 0 0 0 0 0 0 0 0 0 0 0 0 0 0 0 0 0 0 0 0 0 0 0 0 0 0 0 0 0 0 0 0 0 0 0 0 0 0 0 0 0 0 0 0 0 0 0 0 0 0 0 0 0 0 0 0 0 0 0 0 0 0 0 0 0 0 0 0 0 0 0 0 0 0 0 0 0 0 0 0 0 0 0 0 0 0 0 0 0 0 0 0 0 0 0 0 0 0 0 0 0 0 0 0 0 0 0 0 0 0 0 0 0 0 0 0 0 0 0 0 0 0 0 0 0 0 0 0 0 0 0 0 0 0 0 0 0 0 0
0.00851703036046851 0 0 0 0.183729786739486 0.0965091800321273 0 0 0.0326773984084671 0.298057947525886 0 0.0518401433876542 0 0 0 0.0157114893557584 0 0 0 0 0 0 0 0 0 0 0 0 0.0458953704503177 0.0134063884245887 0 0 0 0 0 0 0.0353846058974524 0.0222155240581042 0 0 0 0 0 0 0 0 0 0 0 0 0 0 0 0 0 0 0 0 0 0 0 0 0 0 0 0 0 0 0 0 0 0 0 0 0 0 0 0 0 0 0 0 0 0 0 0 0 0.0142157733023878 0 0 0 0 0 0 0 0 0 0 0 0 0 0 0 0 0 0 0 0 0 0 0 0 0 0 0 0 0 0 0 0 0 0 0 0 0 0 0 0 0 0 0 0.0311609750788341 0 0.118082680361637 0 0 0 0 0 0 0 0 0 0 0 0 0 0 0 0 0 0 0 0 0 0 0 0 0 0 0 0 0 0 0 0 0 0.0153281719517342 0 0 0 0 0 0 0 0 0 0 0 0 0 0 0 0 0 0 0 0 0 0 0 0 0 0 0 0.00622044528578257 0 0 0 0 0 0 0 0 0 0 0 0 0 0 0 0 0 0 0 0 0 0 0 0 0 0 0 0 0 0 0 0 0 0 0 0 0 0 0 0 0 0 0 0 0 0 0 0 0 0 0 0 0 0 0 0 0 0 0 0 0 0 0 0 0.0110470893793136 0 0 0 0 0 0 0 0 0 0 0 0 0 0 0 0 0 0 0 0 0 0 0 0 0 0 0 0 0 0 0 0 0 0 0 0 0 0 0 0 0 0 0 0 0 0 0 0 0 0 0 0 0 0 0 0 0
0.00826753102821854 0 0 0.0433073755810304 0.0420057035072963 0.0263707465086255 0 0.0303104855469864 0 0.263771044593395 0 0.00994562471806896 0 0 0 0.00891781145056879 0 0 0 0 0 0 0 0 0 0 0 0 0 0 0 0 0 0.00749587099695615 0 0 0 0.0910036599570425 0 0 0 0 0 0 0 0 0 0 0 0 0.00870180060343142 0 0 0 0.00659126118139916 0 0 0 0 0 0 0 0 0 0 0 0 0 0 0 0 0 0 0 0 0 0 0 0 0 0 0 0 0 0 0 0 0 0 0 0 0 0 0.0877030856048654 0 0 0 0 0 0 0 0 0 0 0 0 0 0 0 0 0 0 0 0 0 0 0 0 0 0 0 0 0 0 0 0 0 0 0 0 0.198074669447424 0 0 0.154944341450046 0 0 0 0 0 0 0 0 0 0 0 0 0 0 0 0 0 0 0 0 0 0 0 0 0 0 0 0 0 0 0 0 0 0 0 0 0 0 0 0 0 0 0 0 0 0 0 0 0 0 0 0 0 0 0 0 0 0 0 0 0 0 0 0 0 0 0 0 0 0 0 0 0 0.00704885461901655 0 0 0 0 0 0 0 0 0 0 0 0 0 0 0 0 0 0 0 0 0 0 0 0 0 0 0 0 0 0 0 0 0 0 0 0 0 0 0 0 0 0 0 0 0 0 0 0 0 0 0 0 0.00554013320562855 0 0 0 0 0 0 0 0 0 0 0 0 0 0 0 0 0 0 0 0 0 0 0 0 0 0 0 0 0 0 0 0 0 0 0 0 0 0 0 0 0 0 0 0 0 0 0 0 0 0 0 0 0 0 0 0 0
0.0423287314143505 0 0 0 0.124605577805882 0.170014074366632 0.0214771079012908 0.200294988092137 0.191095770374319 0 0.0371732190591932 0.0846777753618096 0 0 0.00567154387189511 0.0147770111500314 0 0 0 0 0 0 0 0 0 0 0 0 0 0.0208968386125621 0 0 0 0 0 0 0 0 0 0 0 0 0 0 0 0 0 0 0 0 0 0 0 0 0 0 0 0 0 0 0 0 0 0 0 0 0 0 0 0 0 0 0 0 0 0 0 0 0 0 0 0 0 0 0 0 0 0 0 0 0 0 0 0 0 0 0 0 0 0 0 0 0 0 0 0 0 0 0 0 0 0 0 0 0 0 0 0 0 0 0 0 0 0 0 0 0 0.0126457905620336 0 0 0.0646816615455583 0 0 0.00965990988230586 0 0 0 0 0 0 0 0 0 0 0 0 0 0 0 0 0 0 0 0 0 0 0 0 0 0 0 0 0 0 0 0 0 0 0 0 0 0 0 0 0 0 0 0 0 0 0 0 0 0 0 0 0 0 0 0 0 0 0 0 0 0 0 0 0 0 0 0 0 0 0 0 0 0 0 0 0 0 0 0 0 0 0 0 0 0 0 0 0 0 0 0 0 0 0 0 0 0 0 0 0 0 0 0 0 0 0 0 0 0 0 0 0 0 0 0 0 0 0 0 0 0 0 0 0 0 0 0 0 0 0 0 0 0 0 0 0 0 0 0 0 0 0 0 0 0 0 0 0 0 0 0 0 0 0 0 0 0 0 0 0 0 0 0 0 0 0 0 0 0 0 0 0 0 0 0 0 0 0 0 0 0 0 0
0.113071968063681 0.0137242481444127 0.0329626768525347 0 0 0.0818643841739316 0 0 0 0.027852987855051 0 0.0858571162314574 0 0.0133317318832834 0.0166051984703679 0.00379868285799152 0.0174564643332495 0 0.0165092659636802 0 0 0 0 0 0 0 0 0 0 0.255092448350725 0.194908139204744 0 0 0 0 0 0 0 0 0 0 0 0 0 0 0 0 0 0 0 0.0151191865912726 0 0 0 0 0 0 0 0 0 0 0 0 0 0 0 0 0 0 0 0 0 0 0 0 0 0 0 0 0 0 0 0 0 0 0 0 0 0.0138542756053704 0 0 0 0 0 0 0.0214966224232808 0 0 0 0 0 0 0 0 0 0 0 0 0 0.0107272318331573 0 0 0 0 0 0 0 0 0 0 0 0 0 0 0 0 0 0.0597315805958856 0 0 0 0 0 0 0 0 0 0.00407145266217045 0.00196433790375227 0 0 0 0 0 0 0 0 0 0 0 0 0 0 0 0 0 0 0 0 0 0 0 0 0 0 0 0 0 0 0 0 0 0 0 0 0 0 0 0 0 0 0 0 0 0 0 0 0 0 0 0 0 0 0 0 0 0 0 0 0 0 0 0 0 0 0 0 0 0 0 0 0 0 0 0 0 0 0 0 0 0 0 0 0 0 0 0 0 0 0 0 0 0 0 0 0 0 0 0 0 0 0 0 0 0 0 0 0 0 0 0 0 0 0 0 0 0 0 0 0 0 0 0 0 0 0 0 0 0 0 0 0 0 0 0 0 0 0 0 0 0 0 0 0 0 0 0 0 0 0 0 0 0 0 0 0 0 0 0 0 0 0 0 0 0 0 0 0 0 0 0 0 0 0 0 0 0 0
0.00319058890851107 0.159639445053841 0.0227404749378663 0.110333171472542 0.0360392872492071 0.0302905811933165 0.0123772513788919 0.00963777472870868 0.00199341271640566 0.0234266743713828 0.0317012129603324 0 0 0.170805082430636 0.0548801479760879 0.0370989486572359 0.0480219928594365 0 0 0.0263045437820595 0.0143041138543572 0 0 0 0 0 0 0 0 0.0524998115383883 0.0603075859295258 0 0 0 0 0 0 0 0 0 0 0 0 0 0 0 0 0 0 0 0 0 0 0 0 0 0 0 0 0 0 0 0 0 0 0 0 0 0 0.00554409904185064 0.00264315928119434 0 0 0 0 0 0 0 0 0 0 0 0 0 0 0 0 0 0 0 0 0 0 0 0 0 0 0 0 0 0 0 0 0 0 0 0 0 0 0 0 0 0 0 0 0 0 0 0 0 0 0 0 0 0.00832661339618829 0 0 0.0524200122315572 0 0 0 0 0 0 0.00264076030356473 0.00252669719310764 0.0128595810663663 0.00744697548743881 0 0 0 0 0 0 0 0 0 0 0 0 0 0 0 0 0 0 0 0 0 0 0 0 0 0 0 0 0 0 0 0 0 0 0 0 0 0 0 0 0 0 0 0 0 0 0 0 0 0 0 0 0 0 0 0 0 0 0 0 0 0 0 0 0 0 0 0 0 0 0 0 0 0 0 0 0 0 0 0 0 0 0 0 0 0 0 0 0 0 0 0 0 0 0 0 0 0 0 0 0 0 0 0 0 0 0 0 0 0 0 0 0 0 0 0 0 0 0 0 0 0 0 0 0 0 0 0 0 0 0 0 0 0 0 0 0 0 0 0 0 0 0 0 0 0 0 0 0 0 0 0 0 0 0 0 0 0 0 0 0 0 0 0 0 0 0 0 0 0 0 0 0 0 0 0 0 0 0 0
0 0 0 0 0 0 0 0 0 0 0 0 0 0 0 0 0 0 0 0 0 0 0.0794472614129211 0 0 0 0 0 0 0 0 0 0 0 0.0306117861284128 0 0 0 0 0 0 0 0 0 0 0 0 0 0.0162773149758898 0 0 0 0 0 0 0.182904666631642 0 0 0 0 0 0 0 0 0 0 0 0 0 0 0 0 0 0 0 0 0 0 0 0 0 0 0 0 0 0 0 0 0 0 0 0 0 0 0 0 0 0 0 0 0 0 0 0 0 0 0 0 0 0 0 0 0 0 0.218972137829293 0 0 0 0.0477073734558275 0.150112021962279 0.0247220691468151 0 0 0 0 0 0 0 0 0 0 0 0 0 0 0 0 0 0 0 0 0 0 0 0 0 0 0 0 0 0 0 0 0 0 0 0 0 0 0 0 0 0 0 0 0 0 0.168873990924063 0 0 0 0 0 0 0 0 0 0 0 0 0 0 0 0 0 0 0 0 0 0 0 0 0 0 0 0 0 0 0 0 0 0 0 0 0 0 0 0.0104218064970114 0 0 0 0 0 0 0 0 0 0 0 0 0 0 0 0 0 0 0 0 0 0 0 0 0 0 0 0 0 0 0 0 0 0 0 0 0 0 0 0 0 0 0 0 0 0 0 0 0 0 0 0 0 0 0.0352847531368795 0.0346648178989659 0 0 0 0 0 0 0 0 0 0 0 0 0 0 0 0 0 0 0 0 0 0 0 0 0 0 0 0 0 0 0 0 0 0 0 0 0 0 0 0 0 0 0 0 0 0 0 0 0 0 0 0 0 0
0 0.0346328711091717 0.00233314336813441 0.204764168918597 0.0138912402466918 0 0.00290657618913709 0 0 0 0.0051872286599609 0.179990684578222 0 0 0.0980822824286763 0.0754988097519965 0 0 0 0.133344074371204 0.00762040582056947 0 0 0 0 0 0 0 0.00217261609960935 0.00554455364539607 0.0196610135729942 0 0 0 0 0 0 0 0.00750626054387608 0 0 0 0 0 0.00697651730031581 0 0.013822885580238 0.00254499857794086 0 0.00337918997970446 0 0 0 0 0 0 0 0 0 0.0169254012104235 0 0 0.0150490944670057 0 0 0.0279549433454491 0.0257893914747059 0 0.00265361632293194 0.0197731584320062 0.00492387281296554 0 0 0 0 0 0 0 0 0 0 0 0 0 0 0 0 0 0 0 0 0 0 0 0 0 0 0 0 0 0 0 0 0 0 0 0 0 0 0 0 0.00673098849535333 0 0 0 0 0 0 0 0 0 0 0 0 0 0 0 0.0287331051096115 0.00323566388973138 0 0 0 0 0 0.00493427265076838 0.00432838890519991 0.0124412629825743 0.00442297078440745 0.00224434837443053 0 0 0 0 0 0 0 0 0 0 0 0 0 0 0 0 0 0 0 0 0 0 0 0 0 0 0 0 0 0 0 0 0 0 0 0 0 0 0 0 0 0 0 0 0 0 0 0 0 0 0 0 0 0 0 0 0 0 0 0 0 0 0 0 0 0 0 0 0 0 0 0 0 0 0 0 0 0 0 0 0 0 0 0 0 0 0 0 0 0 0 0 0 0 0 0 0 0 0 0 0 0 0 0 0 0 0 0 0 0 0 0 0 0 0 0 0 0 0 0 0 0 0 0 0 0 0 0 0 0 0 0 0 0 0 0 0 0 0 0 0 0 0 0 0 0 0 0 0 0 0 0 0 0 0 0 0 0 0 0 0 0 0 0 0 0 0 0 0 0 0 0 0 0 0 0 0 0 0
0 0.0470403790309287 0.00485054413408145 0.0483636070050336 0.0157378602888662 0 0.0090598403881287 0 0 0.00434981235408955 0.0169969766765083 0.152139960468004 0 0.258029493244853 0 0.0922674152375945 0 0 0 0.0234747223392217 0 0 0 0 0 0 0 0 0 0.0247342527935654 0.140265004734974 0 0 0 0 0 0 0 0.0108571482839327 0 0 0 0 0 0 0 0 0.00554449792801861 0 0 0 0 0 0 0 0 0 0 0 0 0 0 0 0 0 0 0 0 0 0 0.00993269220225007 0 0 0 0 0 0 0 0 0 0 0 0 0 0 0 0 0 0 0 0 0 0 0 0 0 0 0 0 0 0 0 0 0 0 0 0 0 0 0 0 0 0 0 0 0 0 0 0 0 0 0 0 0 0 0 0 0.0786916065388999 0 0 0 0 0 0 0 0.00859112914595241 0.0232150622919117 0.0115151332664241 0.00612807464578601 0.00821478700097604 0 0 0 0 0 0 0 0 0 0 0 0 0 0 0 0 0 0 0 0 0 0 0 0 0 0 0 0 0 0 0 0 0 0 0 0 0 0 0 0 0 0 0 0 0 0 0 0 0 0 0 0 0 0 0 0 0 0 0 0 0 0 0 0 0 0 0 0 0 0 0 0 0 0 0 0 0 0 0 0 0 0 0 0 0 0 0 0 0 0 0 0 0 0 0 0 0 0 0 0 0 0 0 0 0 0 0 0 0 0 0 0 0 0 0 0 0 0 0 0 0 0 0 0 0 0 0 0 0 0 0 0 0 0 0 0 0 0 0 0 0 0 0 0 0 0 0 0 0 0 0 0 0 0 0 0 0 0 0 0 0 0 0 0 0 0 0 0 0 0 0 0 0 0 0 0 0 0
0.00157253732544161 0.0136005005564352 0.00154631440712555 0.00956374430553144 0.0181823540421885 0 0.00286902738705355 0.00598389219007066 0.00366167057742493 0.0083749771373519 0.00287334945126647 0.0760006716512586 0 0.146773176517141 0.0681830080404977 0 0 0 0 0.0132407164558707 0.0143608604514742 0 0 0 0 0 0 0 0.00246057932624266 0.0314516026609081 0.113412600555647 0 0 0.0074200429946324 0.00238334471918687 0 0 0 0 0 0 0 0 0 0 0 0.0110328806984188 0 0 0 0.00152739823637334 0 0 0 0.0148248626131118 0 0 0 0 0 0 0 0 0 0 0 0 0.00532636000447201 0 0.00420740455364018 0.0553703990391207 0 0 0 0 0 0 0 0 0 0 0 0 0 0 0 0 0 0 0 0 0 0 0 0 0 0 0 0 0 0 0 0 0 0 0 0.00461244718455257 0 0 0.0065783193668727 0 0 0 0 0 0.00410408109208671 0 0 0 0 0 0 0 0 0 0 0.00944717049479569 0.0338223685963779 0 0 0 0 0 0 0.128334565871884 0.0291627643491953 0.00344703023671726 0.0597464928162904 0.0505319566925746 0.0176351346673993 0 0 0 0 0 0 0 0.0101144462061952 0 0 0.00298668484064594 0 0 0 0.002261336684064 0 0 0 0 0 0 0 0 0 0 0 0 0 0 0 0 0 0 0 0 0 0 0 0 0 0 0 0 0 0 0 0 0 0 0.00101092500246152 0 0 0 0 0 0 0 0 0 0 0 0 0 0 0 0 0 0 0 0 0 0 0 0 0 0 0 0 0 0 0 0 0 0 0 0 0 0 0 0 0 0 0 0 0 0 0 0 0 0 0 0 0 0 0 0 0 0 0 0 0 0 0 0 0 0 0 0 0 0 0 0 0 0 0 0 0 0 0 0 0 0 0 0 0 0 0 0 0 0 0 0 0 0 0 0 0 0 0 0 0 0 0 0 0 0 0 0 0 0 0 0 0 0 0 0 0 0 0 0 0 0 0 0 0 0 0 0
0 0.377781366505604 0.0247185090891739 0 0 0 0 0 0 0 0.0191865737602366 0.142949203114637 0 0 0 0 0 0 0 0.0129443161044895 0.0198631573781 0 0 0 0 0 0 0 0 0.0734459728685383 0.0505189145700666 0 0 0 0 0 0 0 0 0 0 0 0 0 0 0 0 0 0 0 0 0 0 0 0 0 0 0 0 0 0 0 0 0 0 0 0 0 0 0 0 0 0 0 0 0 0 0 0 0 0 0 0 0 0 0 0 0 0 0 0 0 0 0 0 0 0.00679756353585514 0 0 0 0 0 0 0 0 0 0 0 0 0 0 0.0151073851979647 0 0 0 0 0 0 0 0 0 0 0.0272785965796518 0 0.191723990032353 0 0 0.0204665923239552 0 0 0 0 0 0 0.00879182355305855 0 0 0.00466677094340611 0 0 0 0 0 0 0 0 0 0 0 0 0 0 0 0 0 0 0 0 0 0 0 0 0 0 0 0 0 0 0 0 0 0 0 0 0 0 0 0 0 0 0 0 0 0 0 0 0 0 0 0 0 0 0 0 0 0 0 0 0 0 0 0 0 0 0 0 0 0 0 0 0 0 0 0 0 0 0 0 0 0 0 0 0 0 0 0 0 0 0 0 0 0 0 0 0 0 0 0 0 0 0 0 0 0 0 0 0 0 0 0 0 0 0 0 0 0 0 0 0 0 0 0 0 0 0 0 0 0 0 0 0 0 0 0 0 0 0 0 0 0 0.00375926444291028 0 0 0 0 0 0 0 0 0 0 0 0 0 0 0 0 0 0 0 0 0 0 0 0 0 0 0 0 0 0 0 0 0 0 0 0 0
0 0 0.50900264366182 0 0 0.313188527865904 0 0 0 0 0 0 0 0 0 0 0 0 0 0 0 0 0 0 0 0 0 0 0 0 0 0 0 0 0 0 0 0 0 0 0 0 0 0 0 0 0 0 0 0 0 0 0 0 0 0 0 0 0 0 0 0 0 0 0 0 0 0 0 0 0 0 0 0 0 0 0 0 0 0 0 0 0 0 0 0 0 0 0 0 0 0 0 0 0 0 0 0 0 0 0 0 0 0 0 0 0 0 0 0 0 0 0 0 0 0 0 0 0 0 0 0 0 0 0 0 0 0 0 0 0 0 0 0 0 0 0 0 0 0 0 0 0 0 0 0 0 0 0 0 0 0 0 0 0 0 0 0 0 0 0 0 0 0 0 0 0 0 0 0 0 0 0 0 0 0 0 0 0 0 0 0 0 0 0 0 0 0 0 0 0 0 0 0 0 0 0 0 0 0 0 0 0 0 0 0 0 0 0 0 0 0 0 0 0 0 0 0 0 0 0 0 0 0 0 0 0 0 0 0 0 0 0 0 0 0 0 0 0 0 0 0 0 0 0 0 0 0 0 0 0 0 0 0 0 0 0 0 0 0 0.177808828472277 0 0 0 0 0 0 0 0 0 0 0 0 0 0 0 0 0 0 0 0 0 0 0 0 0 0 0 0 0 0 0 0 0 0 0 0 0 0 0 0 0 0 0 0 0 0 0 0 0 0 0 0 0 0 0 0 0
0.0157842240425485 0 0.0293359411119062 0 0.0716103204352656 0.104321974973465 0 0 0 0 0.0179243257213705 0 0 0 0 0 0 0 0 0 0 0 0 0 0 0 0 0 0 0.0266014841654499 0 0 0 0 0 0 0 0 0 0 0 0 0 0 0 0 0 0 0 0 0 0 0 0 0 0 0 0 0 0 0 0 0 0 0 0 0 0 0 0.111017177552586 0 0 0 0 0 0 0 0 0 0 0 0 0 0 0 0 0 0 0 0 0 0 0 0 0 0 0 0 0 0 0 0 0 0 0 0 0 0 0 0 0.0166664128167262 0 0 0 0 0 0 0 0 0 0 0 0 0 0 0 0 0 0 0 0 0 0 0 0 0 0 0 0 0 0 0 0 0 0 0 0 0 0 0 0 0 0 0 0 0 0 0 0 0 0 0.0127062604864705 0 0 0 0 0 0.257464029008412 0 0 0 0 0 0 0 0 0.0599290164971601 0 0 0 0 0 0 0 0 0 0 0 0 0 0 0 0 0 0 0 0 0 0 0 0 0 0 0 0 0 0 0.0902857084706297 0 0 0 0 0 0 0 0 0 0 0 0 0 0 0 0 0 0 0 0 0 0 0 0 0 0 0 0 0 0 0 0 0 0 0 0 0 0 0 0 0 0 0 0 0 0 0 0 0 0 0 0 0.0962817361276764 0.016710830806659 0 0.059987011882563 0 0 0 0 0 0 0 0.00695697696667216 0 0 0 0 0 0 0 0 0 0 0 0 0 0 0 0 0 0.00641656893443959 0 0 0 0 0 0 0 0 0 0 0 0 0 0 0 0 0 0 0 0 0 0 0 0 0 0 0 0
0 0.0358396968326437 0 0.282459187835302 0 0 0 0 0 0 0 0.0646766305773589 0 0.311129430636487 0.0208203991632718 0.0158917699716558 0.0106918821428901 0 0 0 0.0866100680737052 0 0 0 0 0 0 0 0 0 0.00517929253838138 0 0 0 0 0 0 0 0.00502656516400417 0 0 0 0.00315758248546837 0 0.0131845183493381 0 0 0.0028686025712691 0 0.00273652205925707 0 0 0 0 0 0 0 0 0 0 0 0 0 0 0 0.0458889960600722 0.0443080577816305 0 0 0 0 0 0 0 0 0 0 0 0 0 0 0 0 0 0 0 0 0 0 0 0 0 0 0 0 0 0 0 0 0 0 0 0 0 0 0 0 0 0 0 0 0 0 0 0 0 0 0 0 0 0 0 0 0 0.00651383589617468 0 0 0.00351082702752337 0.00725142517086288 0 0 0 0 0 0.019425556009724 0 0 0.00372469515028078 0 0 0 0 0 0 0 0 0 0 0 0 0 0 0 0 0 0 0 0 0 0 0 0 0 0 0 0 0 0 0.00275237433091581 0.00206461697507627 0 0 0 0 0 0 0 0 0 0 0 0 0 0 0 0 0 0 0 0 0 0 0 0 0 0 0 0 0 0 0 0 0 0 0 0 0 0 0 0 0 0 0 0 0 0 0 0 0 0.00258288990559364 0 0 0 0 0 0 0 0 0 0 0 0 0 0 0 0 0 0 0 0 0 0 0 0 0 0 0 0 0 0 0 0 0 0 0 0 0 0 0 0 0 0 0 0 0 0 0 0 0 0 0 0 0 0 0 0 0 0 0 0 0 0 0 0 0 0 0 0 0 0 0 0.00170457729111286 0 0 0 0 0 0 0 0 0 0 0 0 0 0 0 0 0 0 0 0 0 0 0 0 0 0
0 0.0281238106705546 0 0 0.0163991942982851 0 0 0 0 0 0 0.0634471871841211 0 0.0320760052249842 0 0.0310939609654455 0.0295977119118399 0 0 0.156243940065739 0 0 0 0 0 0 0 0 0 0 0 0 0 0 0 0 0 0 0.0158577426735252 0 0 0 0 0 0.00863249513527741 0 0 0.012433121606204 0 0.0140364068182072 0 0 0 0 0 0 0 0 0 0.0247650866870122 0 0 0.0978413441388627 0 0 0.0231940625486046 0 0.00568789703978888 0.0141499772152073 0 0 0 0 0 0 0 0 0 0.024885365603171 0 0 0 0 0 0 0 0 0 0 0 0 0 0 0 0 0 0 0 0 0 0 0 0 0 0 0 0 0 0 0 0 0.0171884998073309 0 0 0 0 0 0 0 0 0 0 0 0 0 0 0 0 0 0 0 0 0 0 0.256909672271653 0 0 0.0191595049435659 0 0 0 0 0 0 0 0 0 0 0 0 0 0 0 0 0 0 0 0 0 0 0 0 0 0 0 0 0 0 0.0103304877898325 0.00596415538328898 0 0 0 0 0 0 0 0 0 0 0 0 0 0.0359504254747347 0 0 0 0 0 0 0 0 0 0 0 0 0 0 0 0 0 0 0 0.00635607747642281 0.0119006997155445 0 0 0 0 0 0 0 0 0 0 0 0 0 0 0 0 0 0 0 0 0 0 0 0 0.00719374594606451 0 0 0 0 0 0 0 0 0 0 0 0 0 0 0 0 0 0 0 0 0 0 0 0 0 0 0 0 0 0 0 0 0 0 0 0 0 0 0 0 0 0 0 0 0 0 0 0 0 0 0 0 0 0 0 0 0 0 0 0 0 0.0305814214047318 0 0 0 0 0 0 0 0 0 0 0 0 0 0 0 0 0 0 0 0 0 0 0 0 0 0
0 0 0 0 0 0 0 0 0 0 0 0 0 0 0 0 0 0 0 0 0 0 0 0.0910913385773869 0 0 0 0 0 0 0 0 0 0 0 0 0 0 0 0.669692240409136 0 0 0 0 0 0.0737026741266212 0 0 0 0 0 0 0 0 0 0 0 0 0 0 0 0.0538496182341641 0.0128815349061135 0.0335896393248613 0 0 0 0 0 0 0 0 0.0408410025933267 0 0 0 0 0.0243519518283905 0 0 0 0 0 0 0 0 0 0 0 0 0 0 0 0 0 0 0 0 0 0 0 0 0 0 0 0 0 0 0 0 0 0 0 0 0 0 0 0 0 0 0 0 0 0 0 0 0 0 0 0 0 0 0 0 0 0 0 0 0 0 0 0 0 0 0 0 0 0 0 0 0 0 0 0 0 0 0 0 0 0 0 0 0 0 0 0 0 0 0 0 0 0 0 0 0 0 0 0 0 0 0 0 0 0 0 0 0 0 0 0 0 0 0 0 0 0 0 0 0 0 0 0 0 0 0 0 0 0 0 0 0 0 0 0 0 0 0 0 0 0 0 0 0 0 0 0 0 0 0 0 0 0 0 0 0 0 0 0 0 0 0 0 0 0 0 0 0 0 0 0 0 0 0 0 0 0 0 0 0 0 0 0 0 0 0 0 0 0 0 0 0 0 0 0 0 0 0 0 0 0 0 0 0 0 0 0 0 0 0 0 0 0 0 0 0 0 0 0 0 0 0 0 0 0 0 0 0 0 0 0 0 0 0 0 0 0 0 0
0 0 0 0 0 0 0 0 0 0 0 0 0.222843848128615 0 0 0 0 0 0 0 0 0 0 0 0.256617491517539 0 0.119366051392789 0 0 0 0 0 0 0 0 0 0 0 0 0 0.0282429929174482 0 0 0 0 0 0 0 0.0738652185186473 0 0 0 0 0 0 0 0 0 0 0 0 0 0 0 0 0 0 0 0 0 0 0 0 0 0 0 0 0 0 0 0 0 0 0 0 0 0 0 0 0 0 0 0 0 0 0 0 0 0 0 0 0 0 0 0 0 0 0 0 0 0 0 0 0 0.0508977521355054 0 0 0 0 0 0.130808099764841 0 0 0 0 0 0 0 0 0 0 0 0 0 0 0 0 0 0 0 0 0 0 0 0 0 0 0 0 0 0 0 0 0 0 0 0 0 0 0 0 0 0 0 0 0 0 0 0.0698116271135992 0.0475469185110157 0 0 0 0 0 0 0 0 0 0 0 0 0 0 0 0 0 0 0 0 0 0 0 0 0 0 0 0 0 0 0 0 0 0 0 0 0 0 0 0 0 0 0 0 0 0 0 0 0 0 0 0 0 0 0 0 0 0 0 0 0 0 0 0 0 0 0 0 0 0 0 0 0 0 0 0 0 0 0 0 0 0 0 0 0 0 0 0 0 0 0 0 0 0 0 0 0 0 0 0 0 0 0 0 0 0 0 0 0 0 0 0 0 0 0 0 0 0 0 0 0 0 0 0 0 0 0 0 0 0 0 0 0 0 0 0 0 0 0 0 0 0 0 0 0 0 0 0
0 0 0 0 0 0 0 0 0 0 0 0 0 0 0 0 0 0 0 0 0 0.0835772541767786 0 0 0 0 0 0 0 0 0 0 0 0 0 0 0 0 0 0.248035152064089 0 0 0.0854662747365196 0 0 0.0814300300261094 0 0 0 0 0 0 0 0 0 0 0 0 0 0 0 0.0584666206808553 0 0.219280262357674 0 0 0 0 0 0 0 0 0 0 0 0 0 0 0.0734168277995605 0 0 0 0 0 0 0 0 0 0 0 0 0 0 0 0 0 0 0 0 0 0 0 0 0 0 0 0 0 0 0 0 0 0 0 0 0 0 0 0 0 0 0 0 0 0 0 0 0 0 0 0 0 0 0 0.0188036107768714 0 0 0 0 0 0 0 0 0 0 0 0 0 0 0 0 0 0 0 0 0 0 0 0 0 0 0 0 0 0 0 0 0 0 0 0 0 0 0 0 0 0 0 0 0 0 0 0 0.00948801447250077 0 0 0.0102463099922177 0 0 0 0 0 0 0 0 0 0 0 0 0 0.0122890143522662 0 0.0223324518002782 0 0.0281948124069638 0 0 0 0 0 0 0 0.0300387448168351 0 0 0 0 0 0 0 0 0 0 0 0 0 0 0 0 0 0 0.0189346195404808 0 0 0 0 0 0 0 0 0 0 0 0 0 0 0 0 0 0 0 0 0 0 0 0 0 0 0 0 0 0 0 0 0 0 0 0 0 0 0 0 0 0 0 0 0 0 0 0 0 0 0 0 0 0 0 0 0 0 0 0 0 0 0 0 0 0 0 0 0 0 0 0 0 0 0 0 0 0 0 0 0 0 0 0 0 0
0 0 0 0 0 0 0 0 0 0 0 0 0 0 0 0 0 0 0 0 0 0 0.139202594692198 0 0 0.0846836861092949 0 0 0 0 0 0.0716128934016505 0 0 0.037954465784998 0.0162335730582515 0 0 0 0 0.0795904265161107 0.029140591567194 0 0 0 0 0 0 0.311249445869021 0 0 0 0.0355783922481515 0 0 0 0 0 0 0 0 0 0 0 0 0 0 0 0 0 0 0 0 0 0.157459760465095 0 0 0 0 0 0 0 0 0 0 0 0 0 0 0 0 0 0 0 0 0 0 0 0 0 0 0 0 0 0 0 0 0 0 0 0 0 0 0 0 0 0 0 0 0 0 0 0 0 0 0 0 0 0.0372941702880348 0 0 0 0 0 0 0 0 0 0 0 0 0 0 0 0 0 0 0 0 0 0 0 0 0 0 0 0 0 0 0 0 0 0 0 0 0 0 0 0 0 0 0 0 0 0 0 0 0 0 0 0 0 0 0 0 0 0 0 0 0 0 0 0 0 0 0 0 0 0 0 0 0 0 0 0 0 0 0 0 0 0 0 0 0 0 0 0 0 0 0 0 0 0 0 0 0 0 0 0 0 0 0 0 0 0 0 0 0 0 0 0 0 0 0 0 0 0 0 0 0 0 0 0 0 0 0 0 0 0 0 0 0 0 0 0 0 0 0 0 0 0 0 0 0 0 0 0 0 0 0 0 0 0 0 0 0 0 0 0 0 0 0 0 0 0 0 0 0 0 0 0 0 0 0 0 0 0 0 0 0 0 0 0 0 0 0 0 0
0 0 0 0 0 0 0 0 0 0 0 0 0 0 0 0 0 0 0 0 0 0 0 0 0.253051077498941 0 0 0 0 0 0 0.0727291087790714 0 0 0.0339107813157073 0 0 0 0 0 0.101336973757955 0.0545163545781925 0 0 0 0 0 0 0.0383700570919895 0 0 0 0 0 0 0 0 0 0 0 0 0 0 0 0 0 0 0 0 0 0 0 0 0 0.1470893182177 0 0 0 0 0 0 0 0 0 0 0 0 0 0 0 0 0 0 0 0 0 0 0 0 0 0 0 0 0 0 0 0 0 0 0 0 0 0 0 0 0 0 0 0 0 0 0 0 0 0 0 0.298996328760444 0 0 0 0 0 0 0 0 0 0 0 0 0 0 0 0 0 0 0 0 0 0 0 0 0 0 0 0 0 0 0 0 0 0 0 0 0 0 0 0 0 0 0 0 0 0 0 0 0 0 0 0 0 0 0 0 0 0 0 0 0 0 0 0 0 0 0 0 0 0 0 0 0 0 0 0 0 0 0 0 0 0 0 0 0 0 0 0 0 0 0 0 0 0 0 0 0 0 0 0 0 0 0 0 0 0 0 0 0 0 0 0 0 0 0 0 0 0 0 0 0 0 0 0 0 0 0 0 0 0 0 0 0 0 0 0 0 0 0 0 0 0 0 0 0 0 0 0 0 0 0 0 0 0 0 0 0 0 0 0 0 0 0 0 0 0 0 0 0 0 0 0 0 0 0 0 0 0 0 0 0 0 0 0 0 0 0 0 0 0 0
0 0 0 0 0 0 0 0 0 0 0 0 0 0 0 0 0 0 0 0 0 0 0.0411427859880903 0 0 0 0 0 0 0 0 0 0 0 0 0 0 0 0 0 0 0 0 0 0.00953202495902244 0 0 0 0 0 0 0 0 0 0 0 0 0 0 0 0 0 0 0 0 0 0 0 0 0 0 0 0 0 0 0 0 0 0 0 0 0 0 0 0 0 0 0 0 0 0 0 0 0 0 0 0 0 0 0 0 0 0 0 0 0 0 0 0.0339519597892812 0 0 0 0 0 0 0.0205005434788269 0.0711791196650673 0 0.0526133401690521 0.142231285870597 0.158910378548625 0 0 0 0 0 0 0 0.0429319385510814 0.00377039495851602 0 0 0 0 0 0 0 0 0 0 0 0 0 0 0 0 0 0 0 0 0 0 0 0 0 0 0 0 0 0 0 0 0 0 0 0 0 0.0172276786301829 0.0447264805023213 0.0126251645917706 0 0 0.0625715931304868 0.144702286519064 0.00623195496751483 0 0 0 0 0 0 0 0 0 0 0 0 0 0 0 0.00990148703952029 0 0 0 0 0 0 0 0 0 0 0 0 0 0 0 0 0 0.0105916431558576 0 0 0 0 0 0 0 0 0 0 0 0 0 0 0 0 0 0 0 0 0 0 0 0 0 0 0 0 0 0 0 0 0 0 0 0 0 0 0 0 0 0 0 0 0 0 0 0 0 0 0 0 0 0.0478507902996047 0 0.0487140842433618 0 0 0.00685233519542112 0 0 0.0112407297467343 0 0 0 0 0 0 0 0 0 0 0 0 0 0 0 0 0 0 0 0 0 0 0 0 0 0 0 0 0 0 0 0 0 0 0 0 0 0 0 0 0 0 0 0 0 0 0
0 0 0 0 0 0 0 0 0 0 0 0 0 0 0 0 0 0 0 0 0 0 0 0 0 0 0 0 0 0 0.0304365388597134 0 0 0 0 0 0 0 0 0 0 0 0 0 0 0.0182802759119985 0 0 0 0 0 0 0 0.0938985773091405 0 0 0 0 0 0 0 0 0 0 0 0 0 0.0120107506270602 0 0 0 0 0 0 0 0 0 0 0 0 0 0 0 0 0 0 0 0 0 0 0 0 0 0 0 0 0 0 0 0 0 0 0 0 0 0.0393428292253996 0 0 0 0 0 0 0.0125325826507559 0 0 0 0 0 0 0 0 0 0.0543182416804164 0.0464936060983079 0.0387011082658499 0 0 0 0 0.261941129833333 0 0 0 0 0 0 0 0 0 0 0 0 0 0 0 0 0 0 0 0 0 0 0 0 0 0 0 0 0 0 0 0 0 0 0 0 0 0 0 0 0 0 0 0 0.0375988930326889 0 0 0 0 0 0 0 0 0 0 0 0 0 0 0 0 0 0 0 0 0 0 0 0 0 0 0 0 0 0 0 0 0 0 0.0421621362573444 0 0 0 0 0 0 0 0 0 0 0 0 0 0 0 0 0 0 0 0 0 0 0 0 0 0 0 0 0 0 0 0 0 0 0 0 0 0 0 0 0 0 0 0 0 0 0 0 0 0 0 0 0.00973090813727733 0 0 0 0 0 0.00863914599665185 0.0158923327425039 0.0208715683341869 0 0 0 0 0 0 0 0 0.00710188619430644 0.250047488843065 0 0 0 0 0 0 0 0 0 0 0 0 0 0 0 0 0 0 0 0 0 0 0 0 0 0 0 0 0 0 0 0 0 0 0 0 0
0 0 0 0 0.375837620853687 0 0 0.0555828653979936 0 0 0 0 0 0.0134305942572124 0 0.00782425539332119 0 0 0 0 0 0 0 0 0 0 0 0 0 0 0 0 0 0 0 0 0 0 0 0 0 0 0 0 0 0 0.177865136774301 0 0 0 0.0105611098619462 0 0 0 0 0 0 0 0.0456912812665673 0 0 0 0 0 0 0 0 0.00957016886898252 0 0 0 0.0295001702223674 0 0.0569013553040391 0 0 0 0 0 0 0 0 0 0 0 0 0 0 0 0 0 0 0 0 0 0 0 0 0 0 0 0 0 0 0 0 0 0 0 0 0 0 0 0 0 0 0 0 0 0 0 0 0 0 0 0 0 0 0 0 0 0.0282969427949926 0.0608683321075609 0.0648211850675014 0 0 0 0 0 0 0 0 0 0 0 0 0 0 0 0 0 0 0 0 0 0 0 0 0 0 0 0 0 0 0 0 0 0 0 0 0 0 0 0 0 0 0 0 0 0 0 0 0 0 0 0 0 0 0 0.0309734693882022 0 0 0 0 0 0.023103181681202 0 0 0 0 0 0 0 0 0 0 0 0 0 0 0 0 0 0 0.00917233076012323 0 0 0 0 0 0 0 0 0 0 0 0 0 0 0 0 0 0 0 0 0 0 0 0 0 0 0 0 0 0 0 0 0 0 0 0 0 0 0 0 0 0 0 0 0 0 0 0 0 0 0 0 0 0 0 0 0 0 0 0 0 0 0 0 0 0 0 0 0 0 0 0 0 0 0 0 0 0 0 0 0 0 0 0 0 0 0 0 0 0 0 0 0 0 0 0 0 0 0 0 0 0 0
0.0383300300237763 0.0389939774214489 0.0185922207253819 0.00443824033555892 0.00256776125053158 0.0278708854195855 0.00205653051527883 0.00248081014779249 0 0.00575430588934916 0.0937493659572498 0.052255125985738 0 0.0052370715221605 0.00888059213788343 0.0152812227799834 0.0245582594251906 0 0.00900454020487165 0 0 0 0 0 0 0 0 0 0 0 0.262428972766234 0 0 0.00308491575745984 0 0 0 0.0137500607310266 0 0 0 0 0 0 0 0 0 0 0 0 0.0178581861952449 0 0 0 0.00858352348662552 0 0 0 0 0 0 0 0 0 0 0 0 0.00775583737513378 0 0 0.00415586658129552 0 0 0 0 0 0 0 0 0 0 0 0 0 0 0 0.00536479360546365 0 0.0093178380842248 0 0 0 0 0.0162089201288497 0 0.0166537033693489 0.00407417206997997 0 0 0 0 0 0 0 0 0.00273360244378285 0.00644735501314991 0 0 0.0124563256439429 0 0.0035008963168442 0.0111251480297633 0 0 0.0065238614687301 0 0 0 0 0 0.00217482538846476 0 0.00230576938325563 0.00336038894771761 0 0 0.148493787176928 0 0 0.00314391130934962 0 0 0 0 0.0062233910783037 0.00183293283234101 0.0139023234544842 0.00332304425309005 0.0318549210769601 0 0 0 0 0 0 0 0.00799638473298519 0 0 0 0 0 0.00109220597104234 0.0102627290779032 0 0 0 0 0 0 0 0 0 0 0 0 0 0 0 0 0 0 0 0 0 0 0 0 0 0 0 0 0 0 0 0 0 0 0.000663113756227984 0 0 0 0 0 0.00129535275206498 0 0 0 0 0 0 0 0 0 0 0 0 0 0 0 0 0 0 0 0 0 0 0 0 0 0 0 0 0 0 0 0 0 0 0 0 0 0 0 0 0 0 0 0 0 0 0 0 0 0 0 0 0 0 0 0 0 0 0 0 0 0 0 0 0 0 0 0 0 0 0 0 0 0 0 0 0 0 0 0 0 0 0 0 0 0 0 0 0 0 0 0 0 0 0 0 0 0 0 0 0 0 0 0 0 0 0 0 0 0 0 0 0 0 0 0 0 0 0 0 0 0
0.00697530889413702 0.0238293950268686 0.0035950621704591 0.0122616559852393 0 0.00335012102962231 0.00164410527628293 0 0 0 0.0349777304052011 0.029311227938731 0 0.00906815076499891 0.0245914067820387 0.0269071406822877 0.00824849127792152 0 0 0.00102380182039596 0 0 0 0 0 0 0 0.00272237171465597 0 0.128145303548467 0 0 0 0 0 0 0.00395502174463233 0.0108641277119385 0 0 0 0 0 0 0 0 0 0 0 0 0.00734388635272365 0 0 0 0.00188259644446925 0 0 0 0 0 0 0 0 0 0 0 0 0.00340104224866229 0 0 0.00211740831036438 0 0 0 0 0 0 0 0 0 0.00334283199031612 0.00268712326673791 0 0.00143088809640842 0 0.0355437354089536 0.0162806589582655 0.0028774953813521 0.0366081323236444 0.0104187897272226 0 0 0 0.00946685362275523 0 0.0643376045841205 0.0402022374901183 0 0.0171270821092152 0 0 0 0 0 0 0.00418918282093642 0 0 0 0.00420407990683768 0 0.000935972470886961 0.00299316521274145 0 0 0 0 0 0 0 0 0 0 0.00535791302948217 0 0 0 0.25788703918498 0 0 0.00889991392104072 0 0 0.00304559349306452 0.00734366591253165 0.00442374592769191 0.0468283287037777 0.0239714236314102 0.00252222437507102 0.0117167056576089 0 0 0 0 0 0 0 0.0164071180383633 0 0 0.00188513226942139 0 0 0 0.0103370381425943 0 0 0 0 0 0 0 0 0 0 0 0 0 0 0 0 0 0 0 0 0 0 0 0 0 0 0 0 0 0 0 0 0 0 0 0 0 0 0 0 0.000512968212352803 0 0 0 0 0 0 0 0 0 0 0 0 0 0 0 0 0 0 0 0 0 0 0 0 0 0 0 0 0 0 0 0 0 0 0 0 0 0 0 0 0 0 0 0 0 0 0 0 0 0 0 0 0 0 0 0 0 0 0 0 0 0 0 0 0 0 0 0 0 0 0 0 0 0 0 0 0 0 0 0 0 0 0 0 0 0 0 0 0 0 0 0 0 0 0 0 0 0 0 0 0 0 0 0 0 0 0 0 0 0 0 0 0 0 0 0 0 0 0 0 0 0
0 0 0 0 0 0 0 0 0 0 0 0 0 0 0 0 0 0 0 0 0 0 0 0 0.104431686122343 0.0354928519566851 0 0 0 0 0 0 0.0124575171590482 0 0.261318357355235 0.146045098810633 0 0 0 0 0 0.019253798643569 0 0 0 0 0 0 0.174364234636323 0 0 0 0.0383462196109192 0 0 0 0 0 0 0 0 0 0 0 0 0 0 0 0 0 0 0 0 0 0 0 0 0 0 0 0 0 0 0 0 0 0 0 0 0 0 0 0 0 0 0 0 0 0 0 0.0930915678132977 0.0370460953870698 0 0 0 0 0 0 0 0 0 0 0 0 0 0 0 0 0 0 0 0 0 0 0 0 0 0 0 0 0 0 0 0 0 0 0 0 0 0 0 0 0 0 0 0 0 0 0 0 0 0 0 0 0 0 0 0 0 0 0 0 0 0 0 0 0 0.0246578374283066 0 0 0 0 0 0 0 0 0 0 0 0 0 0 0 0 0 0 0 0.0534947350765704 0 0 0 0 0 0 0 0 0 0 0 0 0 0 0 0 0 0 0 0 0 0 0 0 0 0 0 0 0 0 0 0 0 0 0 0 0 0 0 0 0 0 0 0 0 0 0 0 0 0 0 0 0 0 0 0 0 0 0 0 0 0 0 0 0 0 0 0 0 0 0 0 0 0 0 0 0 0 0 0 0 0 0 0 0 0 0 0 0 0 0 0 0 0 0 0 0 0 0 0 0 0 0 0 0 0 0 0 0 0 0 0 0 0 0 0 0 0 0 0 0 0 0 0 0 0 0 0 0 0
0 0 0 0 0 0 0 0 0 0 0 0 0 0 0 0 0 0 0 0 0 0 0 0 0 0 0 0 0 0 0 0.0100396516430304 0 0 0.174265310195369 0 0 0 0 0 0 0 0 0 0 0 0 0 0 0 0 0 0 0 0 0 0 0 0 0 0 0 0 0 0 0 0 0 0 0 0 0 0 0 0 0 0 0 0 0 0 0 0 0 0 0 0 0 0 0 0 0 0 0 0 0 0 0 0 0 0.364303054652367 0.0570888508511823 0 0 0 0 0 0 0 0 0 0 0 0 0 0 0 0 0 0 0 0 0 0 0 0 0 0 0 0 0 0 0 0 0 0 0 0 0 0 0 0 0 0 0 0 0 0 0 0 0.180660352250328 0 0 0.132649011505565 0 0 0 0 0 0 0 0 0 0 0 0 0 0 0 0 0 0 0 0 0 0 0 0 0 0 0 0 0 0 0 0 0 0 0 0 0 0 0 0 0 0 0 0 0 0 0 0 0 0 0 0 0 0 0 0 0 0 0 0 0 0 0 0 0 0 0 0 0 0 0 0 0 0 0 0 0 0 0 0 0 0 0 0 0 0 0 0 0 0 0 0 0 0 0 0 0 0 0 0 0 0 0 0.0238298703763796 0 0 0 0 0 0 0 0 0 0 0 0 0 0 0 0 0 0 0 0 0 0 0 0 0 0 0 0 0 0 0 0 0 0 0 0 0 0 0 0 0 0.0194345670048196 0 0 0 0 0.0154002545366974 0 0 0 0 0 0 0 0 0.0223290769842608 0 0 0 0
0 0 0 0 0 0 0 0 0.0052812618276386 0 0 0 0 0 0 0.0127321290630974 0 0 0 0 0 0 0 0 0 0 0 0 0 0.0108948835503565 0 0 0 0 0.0461209458061351 0 0 0 0 0 0 0 0 0 0 0 0 0 0 0 0 0 0 0 0.410970832264219 0 0 0 0 0 0 0 0 0 0 0 0 0 0 0 0.0128042854161803 0.043444765024102 0 0 0 0 0 0 0 0 0.0117213815219127 0 0 0 0 0 0 0 0.0103630844158044 0 0.00556506296827535 0.00631931848409205 0.00610867453462232 0 0.0076358431682779 0 0.00585932812650832 0 0 0 0.012029010886844 0 0 0 0 0 0 0 0 0 0 0 0 0 0 0 0 0 0 0 0 0 0 0 0 0 0 0.00878225388754698 0 0 0 0 0 0.0141964131909712 0 0 0 0 0.00262138855076739 0.190220768366573 0 0 0 0 0 0 0 0 0 0 0 0 0 0.0785646406391516 0 0 0 0 0 0 0 0 0 0 0 0 0 0 0 0 0 0 0 0 0 0 0 0 0 0 0 0 0 0 0 0 0 0 0 0.0271859623770608 0 0 0 0 0 0.00586699740416082 0 0 0 0 0 0 0 0 0 0 0 0 0 0 0 0 0 0 0.00542312059998758 0.00423097070044364 0 0 0 0 0 0 0 0 0 0 0 0 0 0 0 0 0 0 0 0 0 0 0 0 0 0 0 0 0 0 0 0 0 0 0 0 0 0 0 0 0 0.0283443440508506 0 0 0 0 0 0 0 0 0 0 0 0 0 0 0 0 0 0 0 0 0 0 0 0 0 0 0 0 0 0 0 0 0 0 0 0 0 0 0 0 0 0 0 0 0 0 0 0.0103865266542598 0 0 0 0 0 0.00638637610038607 0 0 0 0 0 0.00993943041977514
0 0 0 0 0 0 0 0 0 0 0 0 0.0393216992675406 0 0 0.00578608767229901 0 0 0 0 0 0 0 0 0.0320423010866 0.00958054406972495 0 0 0 0 0 0.151282838481304 0.12518247643153 0.0652531891994238 0 0.0713484759470926 0 0 0 0 0.0870868729253453 0.0161171856852331 0 0 0 0 0 0 0.0258289063321632 0 0 0 0.0204181867647645 0 0 0.0187117051686917 0.0335742546593062 0 0 0 0 0 0 0 0 0 0 0 0 0 0 0 0 0 0.0268918665433233 0 0 0 0 0 0 0 0 0 0 0 0 0 0 0 0 0 0 0 0 0 0 0 0 0 0.0153029380304446 0 0 0 0 0 0 0 0 0 0 0 0 0 0.0243932521715815 0 0 0 0 0 0 0 0 0 0 0 0.0156722605576509 0 0 0 0 0 0 0 0 0 0 0 0 0 0 0 0 0 0 0 0 0 0 0 0 0 0 0 0 0 0 0 0 0 0 0 0 0 0 0 0 0.0128091931002644 0 0 0 0 0 0 0 0 0 0 0 0 0 0 0 0 0 0 0 0.0361072892763725 0 0.110632731021433 0 0 0 0 0 0.0296240637991339 0 0 0 0 0 0 0 0 0 0 0 0.0150819442455629 0 0 0 0 0 0 0 0 0 0 0 0 0 0 0 0 0 0 0 0 0 0 0 0 0 0 0 0 0 0 0 0 0 0 0 0 0 0 0 0 0 0 0 0 0 0 0 0 0 0 0 0 0 0 0 0 0 0 0 0 0 0 0 0 0 0 0 0 0 0 0 0 0 0 0 0.0119497375632144 0 0 0 0 0 0 0 0 0 0 0 0 0 0 0 0 0 0 0 0 0 0 0 0 0 0 0 0 0 0 0 0 0 0
0 0 0 0 0 0 0 0 0 0 0 0 0 0 0 0 0 0 0 0 0 0 0 0 0.0276351421208106 0 0 0 0 0 0 0.17048787607766 0 0 0.14387040604669 0 0 0 0 0 0 0.0668102553224213 0 0 0 0 0 0 0.0765859694257661 0 0 0 0.0862846268952555 0 0 0 0 0 0 0 0 0 0 0 0 0 0 0 0 0 0 0 0 0 0 0 0 0 0 0 0 0 0.0759042124852709 0 0.0665133249655069 0 0 0 0 0 0 0 0 0 0 0 0 0 0 0 0 0 0 0 0 0 0 0 0 0 0 0 0 0 0 0 0 0 0 0 0 0 0 0 0 0 0 0 0 0 0 0 0 0 0 0 0 0 0 0 0 0 0 0 0 0 0 0 0 0 0 0 0 0 0 0 0 0 0 0 0 0 0 0 0 0 0 0 0 0 0 0 0 0 0 0 0 0 0 0 0 0 0 0 0 0 0 0 0 0 0 0 0 0 0 0 0 0.220751374366267 0 0 0 0 0 0 0 0 0 0 0 0 0 0 0 0 0 0 0 0 0 0 0 0 0 0 0 0 0 0 0 0 0 0 0 0 0 0 0 0 0 0 0 0 0.0651568122943516 0 0 0 0 0 0 0 0 0 0 0 0 0 0 0 0 0 0 0 0 0 0 0 0 0 0 0 0 0 0 0 0 0 0 0 0 0 0 0 0 0 0 0 0 0 0 0 0 0 0 0 0 0 0 0 0 0 0 0 0 0 0 0 0 0 0 0 0 0 0 0 0 0 0 0
0 0 0 0 0 0 0 0.0168638466476607 0 0 0 0 0 0 0 0 0 0 0 0 0 0 0 0 0 0 0 0 0 0 0.0208602020953071 0 0 0 0 0 0 0.270381503153071 0 0 0 0 0 0 0 0 0 0 0 0 0 0 0 0 0 0 0 0 0 0 0 0 0 0 0 0 0 0 0 0 0 0 0 0.151077373074893 0 0 0 0 0 0 0 0.0110989089295619 0.00305448759599002 0.0118901557406821 0 0.1308833877709 0.0371099731851637 0.190395803947852 0.049386352790689 0.0399288211271582 0 0 0 0 0 0.01938454807844 0 0 0 0 0 0 0 0 0 0 0 0 0 0 0 0 0 0 0 0 0 0 0 0 0 0 0 0 0 0 0 0 0 0 0 0 0 0.0476846358626314 0 0 0 0 0 0 0 0 0 0 0 0 0 0 0 0 0 0 0 0 0 0 0 0 0 0 0 0 0 0 0 0 0 0 0 0 0 0 0 0 0 0 0 0 0 0 0 0 0 0 0 0 0 0 0 0 0 0 0 0 0 0 0 0 0 0 0 0 0 0 0 0 0 0 0 0 0 0 0 0 0 0 0 0 0 0 0 0 0 0 0 0 0 0 0 0 0 0 0 0 0 0 0 0 0 0 0 0 0 0 0 0 0 0 0 0 0 0 0 0 0 0 0 0 0 0 0 0 0 0 0 0 0 0 0 0 0 0 0 0 0 0 0 0 0 0 0 0 0 0 0 0 0 0 0 0 0 0 0 0 0 0 0 0 0 0 0 0 0 0 0 0 0 0 0 0 0 0 0 0 0 0 0 0
0 0 0 0.00739271591922168 0 0 0 0.00257984742731869 0.0113933358232762 0 0 0 0 0 0 0 0 0 0 0 0 0 0 0 0 0 0 0 0 0.00862899752864044 0.01396238717663 0 0 0 0 0 0.0658828164419458 0 0 0 0 0 0 0 0 0 0 0 0 0 0 0 0 0 0 0 0 0 0.00949969947394606 0 0 0 0 0 0 0 0 0 0 0 0 0 0 0.0226024626376512 0 0 0 0 0 0 0 0 0 0 0 0.14786944041714 0.0551677367790919 0.0855206558193503 0.0196282746154366 0.00999068873496353 0 0 0 0.151546021845556 0 0.0370508643092234 0 0 0 0 0 0 0 0 0 0 0 0 0 0 0 0 0 0 0 0 0 0 0 0 0 0 0 0 0 0 0 0.00456465861662543 0 0 0.23000961416245 0 0.0024375416452714 0.104614693897716 0 0 0 0 0 0.00446641949144156 0 0 0 0 0 0 0 0.00145464985261658 0 0 0 0 0 0 0.00286973018490688 0 0 0 0 0 0 0 0 0 0 0 0 0 0 0 0 0 0 0 0 0 0 0 0 0 0 0 0 0 0 0 0 0 0 0 0 0 0 0 0 0.000866747199580022 0 0 0 0 0 0 0 0 0 0 0 0 0 0 0 0 0 0 0 0 0 0 0 0 0 0 0 0 0 0 0 0 0 0 0 0 0 0 0 0 0 0 0 0 0 0 0 0 0 0 0 0 0 0 0 0 0 0 0 0 0 0 0 0 0 0 0 0 0 0 0 0 0 0 0 0 0 0 0 0 0 0 0 0 0 0 0 0 0 0 0 0 0 0 0 0 0 0 0 0 0 0 0 0 0 0 0 0 0 0 0 0 0 0 0 0 0 0 0 0 0 0
0 0 0 0 0 0 0 0 0 0 0 0 0 0.0237208385854165 0.0130419757068265 0 0 0 0 0.00680785578625472 0.0119054439349182 0 0 0 0 0 0 0 0 0 0 0 0 0 0 0 0 0 0 0.101229012492141 0 0 0.106535174143451 0 0.0330523578799874 0.0200664724973006 0 0.0116714923619625 0 0.0393732511528112 0 0 0 0 0 0 0 0 0 0 0 0.00916726516507494 0 0.10779335252674 0 0 0 0 0 0 0 0 0 0 0.0121005242408089 0 0 0 0.133773883307898 0 0 0 0 0 0 0 0 0 0 0 0 0 0 0 0 0 0 0 0 0 0 0 0 0 0 0 0 0 0 0 0 0 0 0 0 0 0 0 0 0 0 0 0 0 0 0 0 0 0 0 0 0 0 0 0.0457601716221261 0 0 0 0 0 0 0 0 0 0 0 0 0 0 0 0 0 0 0 0 0 0 0 0 0 0 0 0 0 0 0 0 0 0 0 0 0.0157756720084668 0 0 0 0 0 0 0 0 0 0 0 0 0 0.00493746138898076 0.00744077490828464 0 0 0 0 0 0 0 0 0 0 0 0 0 0 0 0.0522002365767233 0.0186051265387315 0.100961089668869 0 0 0 0 0 0 0 0 0 0 0 0 0 0 0 0 0 0 0 0 0 0 0 0 0 0 0.0202441796120611 0 0 0 0 0 0 0 0 0 0 0 0 0 0 0 0 0 0 0 0 0 0 0 0 0 0 0 0 0 0 0 0 0 0 0 0 0 0 0 0 0 0 0 0 0 0 0 0 0 0 0 0.103836387894165 0 0 0 0 0 0 0 0 0 0 0 0 0 0 0 0 0 0 0 0 0 0 0 0 0 0 0 0 0 0 0 0 0 0
0 0 0 0 0 0 0 0 0 0 0 0 0 0 0 0 0 0 0 0 0 0.440396912121122 0 0.177775217164015 0 0 0 0 0 0 0 0 0 0 0 0 0 0 0.112975155497188 0 0 0 0.02514311715101 0 0 0.0624474231093207 0 0 0 0 0 0 0 0 0 0 0 0 0 0 0 0.105912979003414 0 0.0451273506756862 0 0 0 0 0 0 0 0 0 0 0 0 0 0.0106448327283208 0.00823873242809423 0 0 0 0 0 0 0 0 0 0 0 0 0 0 0 0 0 0 0 0 0 0 0 0 0 0 0 0 0 0 0 0 0 0 0 0 0 0 0 0 0 0 0 0 0 0 0 0 0 0 0 0 0 0 0 0 0 0 0 0 0 0 0 0 0 0 0 0 0 0 0 0 0 0 0 0 0 0 0 0 0 0 0 0 0 0 0 0 0 0 0 0 0 0 0 0 0 0 0 0 0 0 0 0 0 0 0 0 0 0 0 0 0 0 0 0 0 0 0 0 0 0 0 0 0 0 0 0 0 0 0 0 0 0 0 0 0 0 0 0 0 0 0 0 0 0 0 0 0 0 0 0 0 0 0 0 0 0 0 0 0 0 0 0 0 0 0 0 0 0 0 0 0 0 0 0 0 0 0 0 0 0 0 0 0 0 0 0 0 0 0 0 0 0 0 0 0 0 0 0 0 0 0 0 0 0 0 0 0 0 0 0 0.0113382801218297 0 0 0 0 0 0 0 0 0 0 0 0 0 0 0 0 0 0 0 0 0 0 0 0 0 0
0 0 0 0 0 0 0 0 0 0 0 0 0 0 0 0 0 0 0 0 0 0 0.0429220464488512 0 0.222981822114977 0.0950097382331342 0 0 0 0 0 0 0 0 0.289001775203235 0 0 0 0 0 0 0.0895362728189007 0 0 0 0 0 0 0.0964449203591148 0 0 0 0 0 0 0 0 0 0 0 0 0 0 0 0 0 0 0 0 0 0 0 0 0 0 0 0 0 0 0 0 0 0 0 0 0 0 0 0 0 0 0 0 0 0 0 0 0 0 0 0 0 0 0 0 0 0 0 0 0 0 0 0 0 0 0 0 0 0 0 0 0 0 0 0 0 0.122044294718943 0 0 0 0 0 0 0 0.0420591301028446 0 0 0 0 0 0 0 0 0 0 0 0 0 0 0 0 0 0 0 0 0 0 0 0 0 0 0 0 0 0 0 0 0 0 0 0 0 0 0 0 0 0 0 0 0 0 0 0 0 0 0 0 0 0 0 0 0 0 0 0 0 0 0 0 0 0 0 0 0 0 0 0 0 0 0 0 0 0 0 0 0 0 0 0 0 0 0 0 0 0 0 0 0 0 0 0 0 0 0 0 0 0 0 0 0 0 0 0 0 0 0 0 0 0 0 0 0 0 0 0 0 0 0 0 0 0 0 0 0 0 0 0 0 0 0 0 0 0 0 0 0 0 0 0 0 0 0 0 0 0 0 0 0 0 0 0 0 0 0 0 0 0 0 0 0 0 0 0 0 0 0 0 0 0 0 0 0 0 0 0 0 0 0
0 0 0 0 0 0 0 0 0 0 0 0 0 0 0 0 0 0 0 0 0 0 0 0 0.147327524915074 0.0922367303103377 0 0 0 0 0 0.0667514778981655 0 0 0.0965192468534184 0.198418004616519 0 0 0 0 0.161575650378545 0 0 0 0 0 0 0 0.139603031809491 0 0 0 0 0 0 0 0 0 0 0 0 0 0 0 0 0 0 0 0 0 0 0 0 0 0 0 0 0 0 0 0 0 0 0 0 0 0 0 0 0 0 0 0 0 0 0 0 0 0 0 0 0 0 0 0 0 0 0 0 0 0 0 0 0 0 0 0 0 0 0 0 0 0 0 0 0 0.0975683332184497 0 0 0 0 0 0 0 0 0 0 0 0 0 0 0 0 0 0 0 0 0 0 0 0 0 0 0 0 0 0 0 0 0 0 0 0 0 0 0 0 0 0 0 0 0 0 0 0 0 0 0 0 0 0 0 0 0 0 0 0 0 0 0 0 0 0 0 0 0 0 0 0 0 0 0 0 0 0 0 0 0 0 0 0 0 0 0 0 0 0 0 0 0 0 0 0 0 0 0 0 0 0 0 0 0 0 0 0 0 0 0 0 0 0 0 0 0 0 0 0 0 0 0 0 0 0 0 0 0 0 0 0 0 0 0 0 0 0 0 0 0 0 0 0 0 0 0 0 0 0 0 0 0 0 0 0 0 0 0 0 0 0 0 0 0 0 0 0 0 0 0 0 0 0 0 0 0 0 0 0 0 0 0 0 0 0 0 0 0 0 0
0 0 0 0 0 0 0 0 0 0 0 0 0 0 0 0 0 0 0 0.00207639476142893 0 0 0 0.0266496187504788 0 0 0 0 0 0 0 0 0 0 0 0 0 0 0.051726037455398 0.0109384896759797 0 0 0 0.0313092805381252 0.0885743344079293 0.142763621792286 0 0 0 0.301589444048534 0 0 0 0 0 0 0 0 0 0 0 0 0.0288990072585939 0.0586757906772589 0 0.010217553407484 0 0 0 0 0 0 0 0 0 0 0 0.0614366930031548 0.0379299593605121 0 0 0 0 0 0 0 0 0 0 0 0 0 0 0 0 0 0 0 0 0 0 0 0 0 0 0 0 0 0 0 0 0 0 0 0 0 0 0 0 0 0 0 0 0 0 0 0 0 0 0 0 0 0 0 0 0 0 0 0 0 0 0 0 0 0 0 0 0 0 0 0 0 0 0 0 0 0 0 0 0 0 0 0 0 0 0 0 0 0 0 0 0.0207911684544333 0 0 0 0 0 0 0 0 0 0 0 0 0 0 0 0 0 0 0 0 0 0 0 0 0 0 0 0 0 0 0 0 0.0294832409187826 0 0 0 0 0 0 0 0 0 0 0 0 0 0 0 0 0 0 0.0236869043459384 0 0 0 0.0365670450025554 0 0.0178011770047612 0 0 0 0 0 0 0 0 0 0 0 0 0 0 0 0 0 0 0 0 0 0 0 0 0 0 0 0 0 0 0 0 0 0 0 0 0 0 0 0 0 0 0 0 0 0 0 0 0 0 0 0 0 0.0188842391363654 0 0 0 0 0 0 0 0 0 0 0 0 0 0 0 0 0 0 0 0 0 0 0 0 0 0 0 0 0 0 0 0 0 0
0 0 0 0 0 0 0 0 0 0 0 0 0 0 0 0 0 0 0 0 0 0 0 0 0 0 0 0 0 0 0 0 0 0 0 0 0 0 0 0 0 0 0.0715392670783295 0 0.0160518876189956 0.33945713592123 0 0 0 0.0662283790968752 0 0 0 0.0459306487315814 0 0 0 0 0 0 0 0 0 0 0 0.170182829735659 0.0625534741235951 0 0 0 0 0 0 0 0 0 0 0 0 0 0 0 0 0 0 0 0 0 0 0 0 0 0 0 0 0 0 0 0 0 0 0 0 0 0 0.0162798048874195 0 0 0 0 0 0 0 0 0 0 0 0 0 0 0 0 0 0 0 0 0 0 0 0 0 0 0 0 0 0 0 0 0 0 0 0 0 0 0 0 0 0 0 0 0 0 0 0 0 0 0 0 0 0 0 0 0 0 0 0 0 0 0.0318766540776877 0 0.0284511405406764 0 0 0 0 0 0 0 0 0 0 0 0 0 0 0 0 0 0 0 0.0122255463197847 0 0 0 0 0 0 0 0 0 0 0 0 0 0 0.0398539347952637 0 0 0 0 0 0 0 0 0 0 0 0 0 0 0 0 0 0.0266354666523668 0 0 0 0.0174763811911251 0 0.0133068046995231 0 0 0.0213961772172631 0.0205544673126237 0 0 0 0 0 0 0 0 0 0 0 0 0 0 0 0 0 0 0 0 0 0 0 0 0 0 0 0 0 0 0 0 0 0 0 0 0 0 0 0 0 0 0 0 0 0 0 0 0 0 0 0 0 0 0 0 0 0 0 0 0 0 0 0 0 0 0 0 0 0 0 0 0 0 0 0 0 0 0 0 0 0 0 0
0 0 0 0.00948491781343404 0 0 0 0 0 0 0 0 0 0.0167709122143229 0 0 0 0 0 0.013583600675454 0.00493005968413636 0 0 0 0 0 0.00645070920448775 0 0 0 0 0 0 0 0 0 0 0 0.0251428238764557 0 0 0 0.138772468728541 0.0110065225801572 0 0.037209269660593 0 0 0 0.171375383212966 0 0 0 0 0 0 0 0 0 0 0 0 0.00448229426341245 0 0 0.00334403589235936 0 0 0 0 0 0 0 0 0.0385801877844248 0 0 0.0129939351594083 0.0284741223164307 0 0 0 0 0 0 0 0.0014757568562871 0 0 0 0 0 0 0 0 0 0 0 0 0 0 0 0 0 0 0 0 0 0 0 0 0 0 0 0 0 0 0 0 0 0 0 0 0 0 0 0 0 0.0849946635337191 0 0 0 0 0 0 0 0 0 0 0 0 0 0 0 0 0 0 0 0 0 0 0 0 0 0 0 0 0 0 0 0 0 0 0 0 0 0 0 0 0.00625262048706286 0.0143625783995092 0.0656369768416713 0 0 0 0 0 0 0 0 0 0 0 0.00352993151791234 0 0 0 0 0 0.0017407732751325 0 0 0 0 0 0 0 0 0 0.00996272426863451 0.00754977445812282 0 0 0.0432381104548386 0.0911502856522474 0.00703717855752397 0 0.00241124344533896 0 0 0 0 0 0 0 0 0 0 0 0 0 0 0 0.0350149898797943 0 0 0 0.0669274672171414 0 0.0255620742033432 0 0 0.0068220329695704 0 0 0 0 0 0 0 0 0 0 0 0 0 0 0 0 0 0 0 0 0 0 0 0 0 0 0 0 0 0 0 0 0 0 0 0 0 0 0 0 0 0 0 0 0 0 0 0 0 0 0 0 0 0 0 0 0 0 0.00372957491556634 0 0 0 0 0 0 0 0 0 0 0 0 0 0 0 0 0 0 0 0 0 0 0 0 0 0
0 0 0 0 0 0 0 0 0 0 0 0 0 0 0 0 0 0 0 0 0 0.0202485063788574 0 0.0243827860460677 0 0 0 0.00522332654364657 0 0 0 0 0 0 0 0 0 0 0.00935598961528794 0.0260888701574523 0 0 0.137094510161739 0.142664543554801 0.0228064787141574 0 0 0 0 0.0665660533851482 0 0.00590345135752878 0 0.00895861519024357 0 0 0 0 0 0.024241336862883 0.0714561701659804 0 0.032630400112139 0.0233999574188926 0 0.00749506355210377 0.00421635564926001 0.00851888614213373 0 0 0 0 0.00581120993006739 0 0 0 0.0125845464545309 0.041721481866403 0.00740032712167582 0.0196734846376546 0 0 0 0 0 0 0 0 0 0 0 0 0 0 0 0 0 0 0 0 0 0 0 0 0 0.00565590589504727 0 0 0 0.00857704028214752 0 0 0.00476088146705435 0 0 0 0 0 0 0 0 0 0 0 0 0 0 0 0 0.0299393120091689 0 0 0 0 0 0 0 0 0 0 0 0 0 0 0 0 0 0 0 0 0 0 0 0 0 0 0 0 0 0 0 0 0 0 0 0 0 0 0.019780987673656 0 0.0107410929262126 0 0 0 0 0 0 0 0 0 0 0 0 0 0 0 0 0 0 0 0.0125347905770748 0 0 0 0 0 0 0 0 0 0 0 0 0 0 0.0198145088458602 0 0 0 0 0 0 0 0 0 0 0 0 0.00860738832513666 0.0191366020778234 0 0 0 0.0108928213895252 0 0 0 0.0358827835889048 0 0.038419041656019 0 0 0.00830707954004404 0.0385074127276719 0 0 0 0 0 0 0 0 0 0 0 0 0 0 0 0 0 0 0 0 0 0 0 0 0 0 0 0 0 0 0 0 0 0 0 0 0 0 0 0 0 0 0 0 0 0 0 0 0 0 0 0 0 0 0 0 0 0 0 0 0 0 0 0 0 0 0 0 0 0 0 0 0 0 0 0 0 0 0 0 0 0 0 0
0 0 0 0 0 0 0 0 0 0 0 0 0 0.0261290891937568 0 0.010727731415745 0 0 0 0 0 0 0 0 0 0 0 0 0.0543881332911294 0 0 0 0 0 0 0 0 0 0 0 0 0 0 0 0 0 0 0 0 0 0.148929433545828 0.00839134493059132 0 0 0 0 0 0 0.295652344005325 0.00337740882780573 0 0 0.00519102754126682 0 0 0 0 0.0065462728334126 0.0122346321468653 0.0297222176941842 0 0 0 0.0163243678283162 0 0 0.00678078469657402 0 0 0 0 0 0 0 0 0 0 0.0048842548515684 0 0 0 0 0 0 0 0 0 0 0 0 0 0 0 0 0 0 0 0 0 0 0 0 0 0 0 0 0 0 0 0 0 0 0 0 0 0 0 0 0 0 0 0.112433849626574 0.202368986611501 0.00658466671389633 0 0 0 0.00306855862114572 0 0 0.0410504953317716 0 0 0 0 0 0 0 0 0 0 0 0 0 0 0 0 0 0 0 0 0 0 0 0 0 0 0 0 0 0 0 0 0 0 0 0 0 0 0 0 0 0 0 0 0 0 0 0 0.00521440029274297 0 0 0 0 0 0 0 0 0 0 0 0 0 0 0 0 0 0 0 0 0 0 0 0 0 0 0 0 0 0 0 0 0 0 0 0 0 0 0 0 0 0 0 0 0 0 0 0 0 0 0 0 0 0 0 0 0 0 0 0 0 0 0 0 0 0 0 0 0 0 0 0 0 0 0 0 0 0 0 0 0 0 0 0 0 0 0 0 0 0 0 0 0 0 0 0 0 0 0 0 0 0 0 0 0 0 0 0 0 0 0 0 0 0 0 0 0 0 0 0 0 0 0 0 0 0 0 0
0 0 0 0 0 0 0 0 0 0 0 0 0 0.013586793185676 0.0112515631068879 0 0 0 0 0.00656345377387553 0.0157691188602361 0 0 0 0 0 0 0 0 0 0 0 0 0 0 0 0 0 0.0197173891276791 0 0 0 0 0 0 0 0 0 0 0 0 0 0.0202290171830688 0 0 0 0 0 0 0 0 0 0 0.0308110030624472 0 0 0 0 0 0 0 0 0 0 0.236702959726036 0 0 0 0.0466048785818529 0 0 0 0 0 0 0 0 0 0 0 0 0 0 0 0 0 0 0 0 0 0 0 0 0 0 0 0 0 0 0 0 0 0 0 0 0 0 0 0 0 0 0 0 0 0 0 0.0222662512009993 0 0.0318538370122531 0 0 0 0 0 0.25897709444918 0 0 0 0 0 0 0 0 0 0 0 0 0 0 0 0 0 0 0 0 0 0 0 0 0 0 0 0 0 0 0 0 0 0 0 0 0 0 0 0 0 0 0 0 0 0 0 0 0 0 0.0095145454172901 0.0132471233560341 0 0 0 0 0 0 0 0 0 0 0 0 0 0 0 0.0332082877394999 0.0247121402885124 0.084101632612453 0 0 0 0 0 0 0 0 0 0 0 0 0 0 0 0 0 0 0 0 0 0 0 0 0 0 0.0365392362749208 0 0 0 0 0 0 0 0 0 0 0 0 0 0 0 0 0 0 0 0 0 0 0 0 0 0 0 0 0 0 0 0 0 0 0 0 0 0 0 0 0 0 0 0 0 0 0 0 0 0 0 0.0843436750410973 0 0 0 0 0 0 0 0 0 0 0 0 0 0 0 0 0 0 0 0 0 0 0 0 0 0 0 0 0 0 0 0 0 0
0 0 0 0 0 0 0 0 0 0 0 0 0.0229857364055622 0 0 0 0 0 0 0 0 0 0.0371872380292794 0 0.288869339546483 0.0119172724938735 0 0 0 0 0 0.110970923532718 0 0 0.0283947510236349 0.041753654485594 0 0 0 0 0.0319494651613094 0.0256272604568442 0 0 0 0 0 0 0 0 0 0 0.0264740530834897 0 0 0 0 0 0 0 0 0 0 0 0 0 0 0 0 0 0 0 0 0 0 0 0 0 0 0 0 0 0 0 0 0 0 0 0 0 0 0 0 0 0 0 0 0 0 0 0 0 0 0 0 0 0 0 0 0 0 0 0 0 0 0 0 0 0 0 0.0611461790030047 0 0 0 0 0 0 0 0 0 0 0 0 0 0 0 0 0 0 0 0 0 0 0 0 0 0 0 0 0 0 0 0 0 0 0 0 0 0 0 0 0 0 0 0 0 0 0.167457409310877 0 0 0 0 0 0 0 0 0 0 0 0 0 0 0 0 0 0 0 0.0951222159421303 0 0 0 0 0 0 0 0 0 0 0 0 0 0 0 0 0 0 0 0 0 0 0 0 0 0 0 0 0 0 0 0 0 0 0 0 0 0 0 0 0 0 0 0 0 0 0 0 0 0 0 0 0 0 0 0 0 0 0 0 0 0 0 0 0 0 0 0 0 0 0 0 0 0 0.0237129569566961 0 0.0264315445685032 0 0 0 0 0 0 0 0 0 0 0 0 0 0 0 0 0 0 0 0 0 0 0 0 0 0 0 0 0 0 0 0 0 0 0 0 0 0 0 0 0 0 0 0 0 0 0 0 0 0 0 0 0
0 0 0 0 0 0 0 0 0 0 0 0 0 0.00731142932391073 0 0 0 0 0 0.00253758885164931 0.00721511817919527 0 0 0 0 0 0 0 0 0 0 0 0 0 0 0 0 0 0.0269578064685651 0 0 0 0.425288090245602 0.0408733102496071 0.154248200558004 0.0977501395596459 0 0 0 0 0 0 0 0 0 0 0 0 0 0 0 0 0 0.0219367424883405 0 0.0823972549016807 0.0496250204229986 0 0 0 0 0 0 0 0 0 0 0 0.0207186702788186 0 0 0 0 0 0 0 0 0 0 0 0 0 0 0 0 0 0 0 0 0 0 0 0 0 0 0 0 0 0 0 0 0 0 0 0 0 0 0 0 0 0 0 0 0 0 0 0 0 0 0 0 0 0 0 0 0 0 0 0 0 0 0 0 0 0 0 0 0 0 0 0 0 0 0 0 0 0 0 0 0 0 0 0 0 0 0 0 0 0 0 0 0.0103542242282113 0 0 0 0 0 0 0 0 0 0 0 0 0 0 0 0 0 0 0.00293904333794539 0 0 0 0 0 0 0 0 0 0 0 0 0 0.0117780438694804 0.00276435738380651 0 0 0 0 0 0 0 0 0 0 0 0 0 0 0 0 0 0.00895888451566633 0 0 0 0.0213866080975222 0 0 0 0 0 0 0 0 0 0 0 0 0 0 0 0 0 0 0 0 0 0 0 0 0 0 0 0 0 0 0 0 0 0 0 0 0 0 0 0 0 0 0 0 0 0 0 0 0 0 0 0 0 0 0 0.00495946703934982 0 0 0 0 0 0 0 0 0 0 0 0 0 0 0 0 0 0 0 0 0 0 0 0 0 0 0 0 0 0 0 0 0 0
0 0 0 0 0 0 0 0 0.00422761601006521 0 0.0135316033545405 0 0 0 0 0.00180724780808553 0 0 0 0 0 0 0 0 0 0 0 0 0.00392978992696808 0.0434898031455459 0.0366256321211491 0 0 0 0 0 0 0 0 0 0 0 0 0 0 0 0.181228706118855 0 0 0 0 0.00503652908542368 0 0 0.0539045968264506 0 0 0.042088289283438 0.134734944601012 0 0 0 0 0 0 0 0 0 0 0 0.00631153874543434 0.0170670373988923 0 0 0 0 0.0183366804985136 0 0 0 0 0 0 0 0 0.00542263947765819 0.00268296980829524 0 0.0291719564662638 0.0562111267991542 0.00410704679745527 0.00499170737689955 0.00457562895058729 0 0.00604259314045734 0 0 0 0 0 0 0 0.0035944836192063 0.00712180923450737 0 0 0 0 0 0 0 0 0 0 0 0 0 0 0 0 0 0 0 0 0 0 0 0.0323042261789952 0 0 0.0233247289311921 0 0.0199507737065508 0.0315484683263249 0 0.00381404044094922 0 0.0024407174936365 0.00190967361654605 0 0.0273321772648763 0 0 0.0399598469836724 0 0 0 0 0 0 0 0 0.00206594376779831 0 0 0 0 0 0 0 0 0 0 0 0 0 0 0 0 0 0 0 0 0 0 0 0 0 0 0 0 0 0 0 0 0 0 0 0 0 0 0 0 0 0 0 0 0 0 0 0 0 0 0 0 0 0 0 0 0 0 0 0 0 0 0.00570019755304523 0 0 0 0 0 0 0 0 0 0 0 0 0 0 0 0 0 0 0 0 0 0 0 0 0 0 0 0 0 0 0 0 0 0 0 0 0 0 0 0 0 0.0416734389303521 0 0 0 0 0 0 0 0 0 0 0 0 0 0 0 0 0 0 0 0 0 0 0 0 0 0 0 0 0 0 0 0 0 0 0 0 0 0 0 0 0 0 0 0 0 0 0 0.045408491221286 0 0 0 0 0 0 0 0 0 0 0 0.0363252989899168
0 0 0 0 0 0 0 0 0 0 0 0 0 0 0 0 0 0 0 0 0 0 0 0 0 0 0 0 0 0 0 0 0 0 0 0 0 0 0 0 0 0 0 0 0 0.02502360442119 0.0277252194492933 0 0 0 0.0136750307991025 0 0 0 0 0 0 0 0.0259470317933332 0.0163502180505948 0 0.180011445247367 0.129953822849456 0 0 0 0 0 0.0947445302943756 0 0 0 0.0713260524717963 0 0 0.03098221513478 0 0.0366135358318771 0.180788530331082 0.0778645936470494 0 0 0 0 0 0.0101984866197699 0 0.00875061821915521 0 0 0 0 0 0 0 0 0 0 0 0 0 0 0 0 0 0 0 0 0 0 0 0 0 0 0 0 0 0 0 0 0 0 0 0 0 0 0 0 0 0 0 0 0 0 0.0235286038312228 0 0 0 0 0 0 0 0 0 0 0 0 0 0 0 0.00784481870610128 0 0 0 0 0 0 0 0 0 0 0 0 0 0 0 0 0 0 0 0 0 0 0 0 0 0 0 0 0 0 0 0 0 0 0 0 0 0 0 0 0.0135807959499976 0 0 0 0 0 0 0 0 0 0 0 0 0 0 0 0 0 0 0 0 0 0 0 0 0 0 0 0 0 0 0 0 0 0 0 0 0 0 0.0250908463524562 0 0 0 0 0 0 0 0 0 0 0 0 0 0 0 0 0 0 0 0 0 0 0 0 0 0 0 0 0 0 0 0 0 0 0 0 0 0 0 0 0 0 0 0 0 0 0 0 0 0 0 0 0 0 0 0 0 0 0 0 0 0 0 0 0 0 0 0 0 0 0 0 0 0 0 0 0 0 0 0 0 0 0 0 0 0 0
0 0 0 0 0 0 0 0 0 0 0 0 0 0 0 0 0 0 0 0 0 0 0 0 0.0712938758476424 0 0 0 0 0 0 0.0526923287573724 0 0 0.0484643357511703 0.101566795321611 0 0 0 0 0 0 0 0 0 0 0 0.0424478005356935 0.0571601658744983 0 0 0 0 0 0 0 0 0 0 0 0 0 0 0 0 0 0 0 0 0 0 0 0 0 0.0575070721692049 0 0 0 0 0 0 0 0.0624891475559978 0.0581873736334875 0.0606690726934858 0 0 0 0 0 0 0 0 0 0 0 0 0 0 0 0 0 0 0 0 0 0 0 0 0 0 0 0 0 0 0 0 0 0 0 0 0 0 0 0 0 0 0 0 0 0 0 0 0 0 0 0 0 0 0 0 0 0 0 0 0 0 0 0 0 0 0 0 0 0 0 0 0 0 0 0 0 0 0 0 0 0 0 0 0 0 0 0 0 0 0 0 0 0 0 0 0 0 0 0 0 0 0 0 0 0 0 0 0 0 0 0 0.33084186069788 0 0 0 0 0 0 0.0161429523906758 0 0 0 0 0 0 0 0 0 0 0 0 0 0 0 0 0 0 0 0 0 0 0 0 0 0 0 0 0 0 0 0 0 0 0 0 0 0.0405372187712806 0 0 0 0 0 0 0 0 0 0 0 0 0 0 0 0 0 0 0 0 0 0 0 0 0 0 0 0 0 0 0 0 0 0 0 0 0 0 0 0 0 0 0 0 0 0 0 0 0 0 0 0 0 0 0 0 0 0 0 0 0 0 0 0 0 0 0 0 0 0 0 0 0 0 0
0 0 0 0 0 0 0 0 0 0 0 0 0 0 0 0 0 0 0 0 0 0 0 0 0 0 0 0.0679815116818145 0 0 0 0 0 0 0 0 0 0 0 0 0 0 0 0.0489103828997622 0 0.0226990800748495 0 0 0 0 0 0 0 0 0 0 0 0 0 0 0 0 0 0 0.156118347494789 0.0465699444892262 0.125532054259102 0 0 0 0 0 0 0 0 0 0 0 0 0 0 0 0 0 0 0 0 0 0 0 0 0 0 0 0 0 0 0 0 0 0 0 0 0 0 0.0540853551333686 0 0.120255935836329 0 0.0160957113258023 0 0 0 0 0 0 0 0 0 0 0 0 0 0 0 0 0 0 0 0.123089599420851 0 0 0 0 0 0 0 0 0 0 0 0 0 0 0 0 0 0 0 0 0 0 0 0 0 0 0 0 0 0 0 0 0 0 0 0 0 0 0 0 0 0 0 0.0071553131175479 0.0442418332796378 0 0 0 0 0 0 0 0 0 0 0 0 0 0 0 0 0 0 0 0 0 0 0 0 0 0 0 0 0 0 0 0 0 0 0.032899750219692 0 0 0 0 0 0 0 0 0 0 0 0 0 0 0 0 0 0 0 0 0 0 0 0 0 0 0 0 0 0 0 0 0 0 0 0 0 0 0 0 0 0 0 0 0 0 0 0 0 0 0 0 0 0 0 0 0 0 0.0147320743807454 0.0223154267011217 0.0147274472419194 0 0 0 0 0 0 0 0 0.0103303271573516 0.0722599052860895 0 0 0 0 0 0 0 0 0 0 0 0 0 0 0 0 0 0 0 0 0 0 0 0 0 0 0 0 0 0 0 0 0 0 0 0 0
0 0 0 0 0 0 0 0 0.00223560092840892 0 0 0 0 0 0 0.0122460337769041 0 0 0 0 0 0 0 0 0 0 0 0 0 0.0145933516867951 0.00655474452265174 0 0 0.197843216905272 0 0 0 0 0 0 0 0 0 0 0 0 0 0 0 0 0.0376326807225835 0 0 0 0 0 0 0.0606520790642215 0 0 0 0 0 0 0 0 0 0 0 0 0.0133698674343086 0.160477568597843 0 0 0 0 0.0416164694228462 0 0 0 0.00461422731497631 0 0.00193841561918257 0 0 0 0 0 0.0111525513716469 0 0.00625224749441648 0.00508882341485372 0.0050773538564929 0 0.00742524545342281 0.00455419726646147 0.00833280288022506 0 0 0 0.0108526641583136 0 0.00381776549639673 0.00531499289026088 0 0 0 0 0 0 0 0 0 0 0 0 0 0 0 0 0 0 0 0 0 0 0 0.00685259403846056 0 0 0.0149958727975218 0 0 0.0183816076335845 0 0.00403344990359796 0 0 0.00371307975921159 0.203205911740623 0 0 0 0 0 0 0.00543309899471697 0 0 0 0 0 0 0.0352656363648314 0.0700860466751482 0 0 0 0 0 0 0 0 0 0 0 0 0 0 0 0 0 0 0 0 0 0 0 0 0 0 0 0 0 0 0 0 0 0 0 0 0 0 0 0 0 0 0 0 0 0 0 0 0 0 0 0 0 0 0 0 0 0 0 0 0 0 0 0 0 0 0 0 0 0 0 0 0 0 0 0 0 0 0 0 0 0 0 0 0 0 0 0 0 0 0 0 0 0 0 0 0 0 0 0 0 0 0.00628495155823343 0 0 0 0 0 0 0 0 0 0 0 0 0 0 0 0 0 0 0 0 0 0 0 0 0 0 0 0 0 0 0 0 0 0 0 0 0 0 0 0 0 0 0 0 0 0 0 0.00449719917940147 0 0 0 0 0 0 0 0 0 0 0 0.00560765107618487
0 0 0 0 0 0 0 0 0 0 0 0 0.299255565744887 0 0 0 0 0 0 0 0 0 0 0 0 0 0 0 0 0 0 0 0 0 0.0238334662534617 0 0 0 0 0 0 0 0 0 0 0 0 0 0 0 0 0 0 0 0 0 0 0 0 0 0 0 0 0 0 0 0 0 0 0 0 0.0141307543337672 0 0 0 0 0 0 0 0 0 0 0 0 0 0 0 0 0 0 0 0 0 0 0 0 0 0 0 0 0 0 0 0 0 0 0 0 0 0 0 0 0 0 0.2516941651383 0 0 0 0 0.0504495810425688 0 0 0 0 0 0 0 0 0 0 0 0 0 0 0 0 0 0 0 0 0 0 0 0 0 0 0 0 0 0 0 0 0 0 0 0 0 0 0 0 0 0 0 0 0 0 0 0.146218327638584 0 0 0 0 0 0 0 0 0 0 0 0 0 0 0 0 0 0 0 0 0 0.00696632399257514 0 0 0 0 0 0.0265725755824834 0 0 0 0 0 0 0 0 0 0 0 0.157894002674803 0 0 0 0 0 0 0 0 0 0 0 0 0 0 0 0 0 0 0 0 0 0 0 0 0 0 0 0 0 0 0 0 0 0 0 0 0 0 0 0 0 0 0 0 0 0 0 0 0 0 0 0 0 0 0 0.0229852375985705 0 0 0 0 0 0 0 0 0 0 0 0 0 0 0 0 0 0 0 0 0 0 0 0 0 0 0 0 0 0 0 0 0 0 0 0 0 0 0 0 0 0 0 0 0 0 0 0 0 0 0 0 0 0
0 0 0 0 0 0 0 0 0 0 0 0 0 0 0 0 0 0 0 0 0 0 0 0 0 0 0 0 0 0 0 0 0 0 0.0323515739420401 0 0 0 0 0 0 0 0 0 0 0 0 0 0 0 0 0 0 0 0 0 0 0 0 0 0 0 0 0 0 0 0 0 0 0 0 0.520465021283073 0 0 0 0 0 0 0 0 0 0 0 0 0 0 0 0 0 0 0 0 0 0 0 0 0 0 0 0 0 0 0 0 0 0 0 0 0 0 0 0 0 0 0 0 0 0 0 0 0 0 0 0 0 0 0 0 0 0 0 0 0 0 0 0 0 0 0 0 0 0 0 0 0 0 0 0 0 0 0 0 0 0 0 0 0 0 0 0 0 0 0 0 0 0 0 0.042875168750027 0 0 0 0 0 0 0 0 0 0 0 0 0 0 0 0 0 0 0 0 0.0164005009701682 0.116893024909184 0 0 0 0 0 0.110480052612018 0 0 0 0 0 0 0 0 0 0 0 0.0386192867416276 0 0 0 0 0 0 0.0858070995153868 0 0 0 0 0 0 0 0 0 0 0 0 0 0 0 0 0 0 0 0 0 0 0 0 0 0 0 0 0 0 0 0 0 0 0 0 0 0 0 0 0 0 0 0 0 0 0 0 0.010535953199515 0 0 0 0 0 0 0 0 0 0 0 0 0 0 0 0 0 0 0 0 0 0 0 0 0 0.01251741435363 0 0 0 0 0 0 0 0 0 0 0 0 0 0 0 0 0 0 0 0 0 0 0 0 0 0 0 0.0130549037233309
0 0 0 0 0 0 0 0 0 0 0 0 0 0 0 0 0 0 0 0 0 0 0 0 0 0 0 0 0 0 0 0 0 0 0 0 0 0 0 0 0 0 0 0 0 0 0 0 0 0 0.265333461807781 0 0 0 0.547692871171082 0 0 0 0 0 0 0 0 0 0 0 0 0 0 0 0 0 0 0 0 0 0 0 0 0 0 0 0 0 0 0 0 0 0 0 0 0 0 0 0 0 0 0 0 0 0 0 0 0 0 0 0 0 0 0 0 0 0 0 0 0 0 0 0 0 0 0 0 0 0 0 0 0 0 0 0 0 0 0 0 0 0 0 0 0 0 0 0 0 0 0 0 0 0 0 0 0 0 0 0 0 0 0 0 0 0 0 0 0 0 0 0 0 0 0 0 0 0 0 0 0 0 0 0 0 0 0 0 0 0 0 0 0 0 0 0 0 0 0 0 0 0 0 0 0 0 0 0 0 0 0 0 0 0 0 0 0 0 0 0 0 0 0 0 0 0 0 0 0 0 0 0 0 0 0 0 0 0 0 0 0 0 0 0 0 0 0 0 0 0 0 0 0 0 0 0 0 0 0 0 0 0 0.062419069940355 0 0 0 0 0 0 0 0 0 0 0 0 0 0 0 0 0 0 0 0 0 0 0 0 0 0 0 0 0 0 0 0 0 0 0 0 0 0 0 0 0 0 0 0 0 0 0 0.0659584965242294 0 0 0 0 0 0 0 0 0 0 0 0.0585961005565523
0 0 0 0 0 0 0 0 0 0 0 0 0 0 0 0 0 0 0 0 0 0 0 0 0 0 0 0 0.00470665633007019 0 0 0 0 0 0 0 0 0.0102052491071922 0 0 0 0 0 0 0 0 0.0995972060521524 0 0 0 0.0372992092681758 0.00264551418189256 0 0 0 0 0 0 0 0.000725943410504707 0 0 0.000675878347711279 0 0 0 0 0 0 0 0 0 0 0.027898128965635 0 0.000677692159935469 0 0 0 0 0.00325860419281182 0 0 0 0 0.0817719686665141 0.00360042434667457 0.109181427869715 0.0577856040494497 0.126066518141806 0.00174253926019193 0 0 0 0 0.00250353078134342 0.000940911216363876 0 0 0 0 0 0.00550422295998309 0.00616144101391007 0 0 0 0 0 0 0 0 0 0 0 0 0 0 0 0 0 0 0 0 0 0 0 0 0 0 0 0.0287708798835985 0.068841949693215 0 0 0 0 0 0 0.00175642403517354 0.0209202020921516 0 0.0643785486932113 0.15015906454812 0 0 0.0293260894412066 0.0181023309031221 0 0 0.00185592677061566 0 0 0 0.0255075385757936 0.00303783365085673 0 0 0 0 0 0 0 0 0 0 0 0 0 0 0 0 0 0 0 0 0 0 0 0 0 0 0 0 0 0 0 0 0 0 0 0 0 0 0 0 0 0 0 0 0 0 0 0 0 0 0 0 0.00117454561197618 0 0 0 0 0 0 0 0 0 0 0 0 0 0 0 0 0 0 0 0 0 0 0 0 0 0 0 0 0 0 0 0 0 0 0 0 0 0 0 0 0 0 0 0 0 0 0 0 0.0032199957789253 0 0 0 0 0 0 0 0 0 0 0 0 0 0 0 0 0 0 0 0 0 0 0 0 0 0 0 0 0 0 0 0 0 0 0 0 0 0 0 0 0 0 0 0 0 0 0 0 0 0 0 0 0 0 0 0 0 0 0 0
0 0 0 0 0 0 0 0 0 0 0 0 0 0.0352951979346778 0 0 0 0 0 0 0.0122691457746453 0 0 0 0 0 0 0 0 0 0 0 0 0 0 0 0 0 0 0 0 0 0 0 0 0.034309004412605 0.00372593029168703 0 0 0 0 0.00545922785578305 0 0 0 0 0 0 0.00237732211099048 0 0.0528910987616037 0 0.489464533649651 0 0 0.00774993500670902 0.0065763734199788 0.0237998107475765 0.0634895138978787 0.00836159702039266 0 0.00407306665426657 0 0 0 0 0.00931610151271442 0.0161271534495397 0.00819329513295095 0 0 0 0 0 0 0 0 0 0 0 0 0 0 0 0 0 0 0 0 0 0 0 0 0 0 0 0 0 0 0 0 0.0536669782527315 0 0 0 0 0 0 0 0 0 0 0.0525587861164766 0 0.0317288628860871 0 0 0 0 0.00486311711117089 0 0 0 0 0 0 0 0 0 0 0 0 0 0 0 0 0 0 0 0 0 0 0 0 0 0 0 0 0 0 0 0 0 0 0 0 0 0 0.00470942342095668 0 0 0 0 0 0 0 0 0 0 0 0 0 0 0 0 0 0 0 0 0 0 0 0 0 0 0 0 0 0 0 0 0 0 0.0055780312751571 0 0 0 0 0.00347260226523568 0 0 0 0 0 0 0 0 0 0 0 0 0 0 0 0 0 0 0.00629393146164337 0 0.00797221738474602 0 0 0 0 0 0 0 0 0 0 0 0 0 0 0 0 0 0 0 0 0 0 0 0 0 0 0 0 0 0 0 0 0 0 0 0 0 0 0 0 0 0 0 0 0 0 0 0 0 0.00464750200825385 0.0229614341468352 0 0.0180688060370553 0 0 0 0 0 0 0 0 0 0 0 0 0 0 0 0 0 0 0 0 0 0 0 0 0 0 0 0 0 0 0 0 0 0 0
0 0 0 0 0 0 0 0 0 0 0 0 0 0 0 0 0 0 0 0 0 0 0 0 0 0 0 0 0 0 0 0 0 0 0 0 0 0 0 0 0 0 0 0 0 0.22275593114231 0 0 0 0 0 0 0 0 0 0 0 0 0 0.116498566349297 0 0 0.0976550905904684 0 0 0 0 0.0216643083677817 0.0124211355202977 0 0 0 0 0 0 0 0.0135742908556047 0.364840442748753 0.0144758435664423 0.0108978156988885 0 0 0 0 0 0 0 0 0 0 0 0 0 0 0 0 0 0 0 0 0 0 0 0 0 0 0 0 0 0.00935930688118954 0 0 0 0 0 0 0 0 0 0 0 0 0 0 0 0 0 0 0 0.104220059523375 0 0 0 0 0 0 0 0 0 0 0 0 0 0 0 0 0 0 0 0 0 0 0 0 0 0 0 0 0 0 0 0 0 0 0 0 0 0 0 0 0 0 0 0 0 0 0 0 0 0 0 0 0 0 0 0 0 0 0 0 0 0 0 0 0 0 0 0 0 0 0 0 0 0 0 0 0 0 0 0 0 0 0 0 0 0 0 0 0 0 0 0 0 0 0 0 0 0.0116372087555919 0 0 0 0 0 0 0 0 0 0 0 0 0 0 0 0 0 0 0 0 0 0 0 0 0 0 0 0 0 0 0 0 0 0 0 0 0 0 0 0 0 0 0 0 0 0 0 0 0 0 0 0 0 0 0 0 0 0 0 0 0 0 0 0 0 0 0 0 0 0 0 0 0 0 0 0 0 0 0 0 0 0 0 0 0 0 0 0 0 0
0 0 0 0 0 0 0 0 0 0 0 0 0 0 0 0 0 0 0 0 0 0.0277668131526134 0 0.0328579441452257 0 0 0 0 0 0 0 0 0 0 0 0 0 0 0.00802217537334217 0.0830469322666699 0 0 0 0 0 0 0 0 0 0 0 0.0797057959880948 0 0 0 0 0 0 0 0 0 0 0.0185940561363235 0.0817598063301123 0 0 0 0 0 0 0.0774340127074658 0 0.0970490244309511 0 0 0.0287561108291499 0 0.1311568891113 0.239730545391878 0 0 0 0 0 0 0 0 0 0 0 0 0 0 0 0 0 0 0 0 0 0 0 0 0 0 0 0 0 0 0 0 0 0 0 0 0 0 0 0 0 0 0 0 0 0 0 0 0 0 0 0 0 0 0 0.0511407326769902 0 0 0 0 0 0 0 0 0 0 0 0 0 0 0 0 0 0 0 0 0 0 0 0 0 0 0 0 0 0 0 0 0 0 0 0 0 0 0 0 0 0 0 0 0 0 0 0 0.016435422395374 0 0 0 0 0 0 0 0 0 0 0 0 0 0 0 0 0 0 0 0 0 0 0 0 0 0 0 0 0.0124035904465717 0.0084346847719016 0 0 0 0 0 0 0 0 0 0 0 0 0 0 0 0 0 0 0 0 0 0 0 0 0 0 0 0 0 0 0 0 0 0 0 0 0 0 0 0 0 0 0 0 0 0 0 0 0 0 0 0 0 0 0 0 0 0 0 0 0 0 0 0 0 0 0 0 0 0 0 0 0 0 0 0 0 0.00570546384603611 0 0 0 0 0 0 0 0 0 0 0 0 0 0 0 0 0 0 0 0 0 0 0 0 0 0
0 0 0 0 0 0 0 0 0 0 0 0 0 0.0216447195515721 0 0 0 0 0 0 0.0334319593134759 0.00345456888259399 0 0 0 0 0 0 0 0 0 0 0 0 0 0 0 0 0 0 0 0 0.0270895584019977 0 0.0026817849498644 0.0318521603544973 0.00394974783315999 0 0 0 0 0.0299268961873983 0 0 0 0 0 0 0.00152657709242418 0.337587357203127 0.0305788987340978 0.00967067906163221 0 0.0319326391301659 0 0.0043437689542547 0.00345442592347381 0.0180763259116522 0.0511567490947687 0.00531295722383894 0.0197257834626508 0.00258802581028317 0.00278447016171027 0 0 0.0221749201139645 0.00778797449588309 0.140463034919534 0.0698052475643116 0 0 0 0 0 0 0 0 0 0 0 0 0 0 0 0 0 0 0 0 0 0 0 0 0 0 0 0 0 0 0 0 0.0413395992026625 0 0 0 0 0 0 0 0 0 0 0.00628769789657561 0 0.0061724327565126 0 0 0 0 0 0 0 0 0 0 0 0 0 0 0 0 0 0 0 0 0 0 0 0 0 0 0 0 0 0 0 0 0 0 0 0 0 0 0 0 0 0 0 0.00246056971230824 0 0 0 0 0 0 0 0 0 0 0.0016265731918655 0 0 0 0 0 0 0 0 0 0 0 0 0 0 0 0 0 0 0 0 0 0 0 0.00405464097604297 0 0 0 0 0 0 0 0 0 0 0 0 0 0 0 0.00231834956255757 0 0 0 0 0 0 0 0.0114347966243388 0 0.0113041097448032 0 0 0 0 0 0 0 0 0 0 0 0 0 0 0 0 0 0 0 0 0 0 0 0 0 0 0 0 0 0 0 0 0 0 0 0 0 0 0 0 0 0 0 0 0 0 0 0 0 0 0 0 0 0 0 0 0 0 0 0 0 0 0 0 0 0 0 0 0 0 0 0 0 0 0 0 0 0 0 0 0 0 0 0 0 0 0 0
0 0 0 0 0 0 0 0 0 0 0 0 0 0 0 0 0 0 0 0 0 0.013239792913978 0 0.0942029230930293 0 0 0 0 0 0 0 0 0 0 0 0 0 0 0.0721068925823714 0.0270487183171523 0 0 0.0808402339439003 0 0 0.0335723058627747 0 0.0122002188380117 0 0.0214325410405092 0 0 0 0 0 0 0 0 0 0 0 0.0624988889134753 0.0469336599872386 0 0 0 0 0 0 0 0 0 0.0160853158122304 0 0 0 0 0.141152709710615 0.346638625353513 0 0 0 0 0 0 0 0 0 0 0 0 0 0 0 0 0 0 0 0 0 0 0 0 0 0 0 0 0 0 0 0 0 0 0 0 0 0 0 0 0 0 0 0 0 0 0 0 0 0 0 0 0 0 0 0 0 0 0 0 0 0 0 0 0 0 0 0 0 0 0 0 0 0 0 0 0 0 0 0 0 0 0 0 0 0 0 0 0 0 0 0 0 0 0 0 0 0 0 0 0 0 0 0 0 0 0 0 0 0 0 0 0 0 0 0 0 0 0 0 0 0 0 0 0 0.0141985716875924 0 0 0 0 0 0 0 0.00796625859501389 0 0 0 0 0 0 0 0 0 0 0 0 0 0 0 0 0 0 0 0 0 0 0 0 0 0 0 0 0 0 0 0 0 0 0 0 0 0 0 0 0 0 0 0 0 0 0 0 0 0 0 0 0 0 0 0 0 0 0 0 0 0 0 0 0 0 0 0 0 0 0.00988234334859369 0 0 0 0 0 0 0 0 0 0 0 0 0 0 0 0 0 0 0 0 0 0 0 0 0 0 0 0 0 0 0 0 0 0
0 0 0 0 0 0 0 0 0 0 0 0 0 0 0 0 0 0 0 0 0 0 0 0 0 0 0 0 0 0 0 0 0 0 0 0 0 0 0 0 0 0 0 0 0 0 0 0 0 0 0 0 0 0.6024175267957 0 0 0 0 0 0 0 0 0 0 0 0.314540152009722 0 0 0 0 0 0 0 0 0 0 0 0 0 0 0 0 0 0 0 0 0 0 0 0 0 0 0 0 0 0 0 0 0 0 0 0 0 0 0 0 0 0 0 0 0 0 0 0 0 0 0 0 0 0 0 0 0 0 0 0 0 0 0 0.0830423211945776 0 0 0 0 0 0 0 0 0 0 0 0 0 0 0 0 0 0 0 0 0 0 0 0 0 0 0 0 0 0 0 0 0 0 0 0 0 0 0 0 0 0 0 0 0 0 0 0 0 0 0 0 0 0 0 0 0 0 0 0 0 0 0 0 0 0 0 0 0 0 0 0 0 0 0 0 0 0 0 0 0 0 0 0 0 0 0 0 0 0 0 0 0 0 0 0 0 0 0 0 0 0 0 0 0 0 0 0 0 0 0 0 0 0 0 0 0 0 0 0 0 0 0 0 0 0 0 0 0 0 0 0 0 0 0 0 0 0 0 0 0 0 0 0 0 0 0 0 0 0 0 0 0 0 0 0 0 0 0 0 0 0 0 0 0 0 0 0 0 0 0 0 0 0 0 0 0 0 0 0 0 0 0 0 0 0 0 0
0 0 0 0.0891194525925624 0 0 0 0 0 0 0 0 0 0.0786585678346327 0 0 0 0 0 0.0553386552748296 0.0155046535668352 0 0 0 0 0 0 0 0 0 0 0 0 0 0 0 0 0 0 0 0 0 0.0187375041267268 0.136586937398006 0.0039141758979217 0.0143132295918563 0 0 0 0.107154517250484 0 0 0 0.0350994784764492 0 0 0 0 0 0.0104570414444612 0 0 0.00849791808951833 0 0.0614366296193661 0 0.282925186509093 0 0 0 0 0 0 0 0 0 0 0 0 0 0 0 0 0 0 0 0 0 0 0 0 0 0 0 0 0 0 0 0 0 0 0 0 0 0 0 0 0 0 0 0 0 0 0 0 0 0 0 0 0 0 0 0 0 0 0 0 0 0.0237878470358836 0 0 0 0 0 0 0 0 0 0 0 0 0 0 0 0 0 0 0 0 0 0 0 0 0 0 0 0 0 0 0 0 0 0 0 0 0 0 0 0.0237460965097296 0.00610572277705031 0 0 0 0 0 0 0 0 0 0 0 0 0 0 0 0 0 0 0 0 0.0068954906652504 0 0 0 0 0 0 0 0 0 0 0 0 0 0 0.00713572948458472 0 0 0 0 0 0 0 0 0 0 0 0 0 0 0 0 0 0 0 0 0 0.00379037840915938 0 0 0 0 0.0107947874456 0 0 0 0 0 0 0 0 0 0 0 0 0 0 0 0 0 0 0 0 0 0 0 0 0 0 0 0 0 0 0 0 0 0 0 0 0 0 0 0 0 0 0 0 0 0 0 0 0 0 0 0 0 0 0 0 0 0 0 0 0 0 0 0 0 0 0 0 0 0 0 0 0 0 0 0 0 0 0 0 0 0 0 0 0
0 0 0 0.116902547004502 0 0 0 0 0 0 0 0 0 0.0927150431951009 0 0 0 0 0 0.0682691429071914 0 0 0 0 0 0 0 0 0 0 0 0 0 0 0 0 0 0 0 0 0 0 0 0.0641455529596942 0 0.0102877700019198 0 0 0 0.082455595263754 0 0 0 0.120884681657427 0 0 0 0 0 0.0113375424510953 0 0 0.00863462338477477 0 0 0.361487515438144 0 0 0 0 0 0 0 0 0 0 0 0 0 0 0 0 0 0 0 0 0 0 0 0 0 0 0 0 0 0 0 0 0 0 0 0 0 0 0 0 0 0 0 0 0 0 0 0 0 0 0 0 0 0 0 0 0 0 0 0 0 0 0 0.00879756093090202 0 0 0 0 0 0 0 0 0 0 0 0 0 0 0 0 0 0 0 0 0 0 0 0 0 0 0 0 0 0 0 0 0 0 0 0 0 0 0 0 0 0 0.00977145133859644 0.0249172391481107 0 0 0 0 0 0 0 0 0 0 0 0 0 0 0 0 0 0 0 0 0 0 0 0 0 0 0 0 0 0 0 0 0 0 0 0 0 0 0 0 0 0 0 0 0 0 0 0 0 0 0 0 0 0 0 0 0 0 0 0 0 0 0 0 0 0 0 0 0 0 0 0 0 0 0 0 0 0 0 0 0 0 0 0 0 0 0 0 0 0 0 0 0 0 0 0 0.0193937343187885 0 0 0 0 0 0 0 0 0 0 0 0 0 0 0 0 0 0 0 0 0 0 0 0 0 0 0 0 0 0 0 0 0 0 0 0 0 0 0 0 0 0 0 0 0 0 0
0 0 0 0 0 0 0 0 0 0 0 0 0 0 0 0.0104253555032742 0 0 0 0 0.0051418155810032 0 0 0 0 0 0 0.0088629117616122 0.00589080043913957 0.0312445104216598 0.0280586093759169 0 0 0 0 0 0 0 0 0 0 0 0 0 0 0.0220001001831673 0.0131775747539934 0 0 0 0 0 0 0 0 0 0 0 0 0.0434273970311743 0.0179472177735145 0 0.0478228565000161 0 0 0 0 0 0.0495674543800203 0.0386771845886924 0 0.156727275686596 0 0 0 0 0 0 0 0 0.0674121128865554 0 0 0 0 0 0 0 0.072123016049781 0.00456941637892735 0 0 0.00728008081942601 0 0 0 0.00921051776149197 0 0 0 0 0 0 0 0 0 0 0 0 0.0780515063615156 0 0.138529599018882 0 0 0 0 0 0 0 0 0 0 0 0 0.00781939312748024 0 0 0.028866982723482 0 0.015103302990465 0 0 0 0 0 0 0 0 0 0 0 0 0 0 0 0 0 0 0 0 0 0 0 0 0 0 0 0 0 0 0 0 0 0 0 0 0 0 0 0 0 0 0 0 0 0 0 0 0 0 0 0 0 0 0 0 0 0 0 0 0 0 0 0 0 0.0274074284771991 0 0 0 0 0 0 0 0 0 0 0 0.00728021602633522 0 0 0 0 0 0 0.0573753633986791 0 0 0 0 0 0 0 0 0 0 0 0 0 0 0 0 0 0 0 0 0 0 0 0 0 0 0 0 0 0 0 0 0 0 0 0 0 0 0 0 0 0 0 0 0 0 0 0 0 0 0 0 0 0 0 0 0 0 0 0 0 0 0 0 0 0 0 0 0 0 0 0 0 0 0 0 0 0 0 0 0 0 0 0 0 0 0 0 0 0 0 0 0 0 0 0 0 0 0 0 0 0 0
0 0 0 0 0 0 0 0 0 0 0 0 0 0.015057073358193 0 0 0 0 0 0 0.0190746246822426 0 0 0 0 0 0 0 0 0 0 0 0 0 0 0 0 0 0 0 0 0 0 0 0 0 0.0367255065142111 0 0 0 0 0.0860770958990808 0 0 0 0 0 0 0 0.172753871458766 0.0153443711714818 0 0.201819803883068 0 0 0 0 0.0739149192553338 0 0.204815855615032 0 0.0234898058982358 0 0 0 0 0.0477178628389876 0 0.0102142975427692 0 0 0 0 0 0 0 0 0 0 0 0 0 0 0 0 0 0 0 0 0 0 0 0 0 0 0 0 0 0 0 0 0.0929949118825985 0 0 0 0 0 0 0 0 0 0 0 0 0 0 0 0 0 0 0 0 0 0 0 0 0 0 0 0 0 0 0 0 0 0 0 0 0 0 0 0 0 0 0 0 0 0 0 0 0 0 0 0 0 0 0 0 0 0 0 0 0 0 0 0 0 0 0 0 0 0 0 0 0 0 0 0 0 0 0 0 0 0 0 0 0 0 0 0 0 0 0 0 0 0 0 0 0 0 0 0 0 0 0 0 0 0 0 0 0 0 0 0 0 0 0 0 0 0 0 0 0 0 0 0 0 0 0 0 0 0 0 0 0 0 0 0 0 0 0 0 0 0 0 0 0 0 0 0 0 0 0 0 0 0 0 0 0 0 0 0 0 0 0 0 0 0 0 0 0 0 0 0 0 0 0 0 0 0 0 0 0 0 0 0 0 0 0 0 0 0 0 0 0 0 0 0 0 0 0 0 0 0 0 0 0 0
0 0 0.00789038979179446 0 0 0 0 0 0 0 0 0.0133147220305139 0 0.0450638124526834 0 0.00493241453371279 0 0 0.0906725490289182 0 0 0 0 0 0 0 0 0 0 0 0 0 0 0 0 0 0 0 0 0 0 0 0 0 0 0 0.035835010589297 0 0 0 0 0 0 0 0 0 0 0 0 0.00913828015952697 0 0 0.00841873054066658 0 0 0 0 0.0231653994175072 0.0822646060644126 0 0 0.0121015198799757 0 0 0 0 0.0305728981740531 0 0 0 0 0 0 0 0 0 0 0 0 0 0 0 0 0 0 0 0 0 0 0 0 0 0 0 0 0 0 0 0 0 0.11000269397444 0.141358769571146 0 0.0276966648010971 0 0 0 0 0 0 0 0 0 0 0 0 0 0 0 0 0 0 0 0 0 0 0 0.00300469270118512 0 0 0 0 0 0 0 0 0 0 0 0 0 0 0 0 0 0 0 0.00846500397956786 0 0 0 0.0140916342997878 0 0 0 0 0 0.144606075033257 0 0 0 0 0 0 0 0 0.0257605501889483 0 0 0 0 0 0 0 0 0 0 0 0 0 0 0 0 0 0 0.00560953144458018 0 0 0 0 0 0 0 0 0 0 0 0.0461883377450319 0 0 0 0 0 0 0.00464870669844032 0 0 0 0 0 0 0 0 0 0 0 0 0 0 0 0 0 0 0 0 0 0 0 0 0 0 0 0 0 0 0 0 0 0 0 0 0 0 0 0 0 0 0 0 0 0.0450871465728785 0.00607734243977813 0 0.0494590619922091 0 0 0 0 0 0 0 0 0 0 0 0 0 0 0 0 0 0 0 0 0 0 0 0 0 0.0045734558945911 0 0 0 0 0 0 0 0 0 0 0 0 0 0 0 0 0 0 0 0 0 0 0 0 0 0 0 0
0 0 0 0 0 0 0 0 0 0 0 0.0109001520816971 0 0.019269338632981 0.0147757037291835 0.111463082055257 0 0 0 0 0 0 0 0 0 0 0 0 0 0.01721867242967 0.017966015372303 0 0 0.0150215286309606 0 0 0 0 0 0 0 0 0 0 0 0 0 0 0 0 0.0107379956796836 0 0 0 0.0325818484762377 0 0 0 0 0 0 0.109580426473153 0.0536726019218006 0 0 0 0 0 0 0 0 0 0 0 0 0.0795356524460833 0 0 0.0841740397523557 0 0 0 0 0 0 0 0 0 0 0 0 0 0 0 0 0 0 0 0 0 0 0 0 0 0 0 0.010055889876229 0 0 0.00544430222250779 0 0 0 0 0 0.0106843829934933 0 0 0 0 0 0 0 0 0 0 0 0 0 0 0 0 0 0 0.277755530729856 0.0232585208021623 0 0 0.0733112064085859 0.0225931092857992 0 0 0 0 0 0 0 0 0 0 0 0 0 0 0 0 0 0 0 0 0 0 0 0 0 0 0 0 0 0 0 0 0 0 0 0 0 0 0 0 0 0 0 0 0 0 0 0 0 0 0 0 0 0 0 0 0 0 0 0 0 0 0 0 0 0 0 0 0 0 0 0 0 0 0 0 0 0 0 0 0 0 0 0 0 0 0 0 0 0 0 0 0 0 0 0 0 0 0 0 0 0 0 0 0 0 0 0 0 0 0 0 0 0 0 0 0 0 0 0 0 0 0 0 0 0 0 0 0 0 0 0 0 0 0 0 0 0 0 0 0 0 0 0 0 0 0 0 0 0 0 0 0 0 0 0 0 0 0 0 0 0 0 0 0 0 0 0 0 0 0 0 0 0 0 0 0 0
0 0 0 0 0.0198860282962234 0 0 0 0 0 0 0 0 0 0 0 0 0 0 0 0 0 0 0 0 0 0 0 0.01038043311409 0 0 0 0 0.028329534714248 0 0 0 0 0 0 0 0 0 0 0 0 0 0 0 0 0.0161394718202126 0 0 0 0.217373280544348 0.00511316673018552 0.248943599439698 0 0 0.00424862163087879 0 0 0.00391408449458912 0 0 0 0 0.0895943922007946 0.00900492665663726 0.0115502456826858 0 0 0 0 0 0 0.0148373888359466 0 0 0 0.00517646194863745 0 0 0 0 0 0 0 0.00471949664026154 0 0 0 0.00635649394431974 0 0 0 0.0113374820315716 0 0 0 0 0 0 0 0 0 0 0 0 0.0185331093034002 0 0 0 0 0 0 0 0 0 0 0 0 0 0 0 0 0 0 0 0 0 0 0 0 0 0 0 0 0 0 0 0 0 0 0 0 0 0 0 0 0 0 0 0 0 0 0 0 0 0 0 0 0 0 0 0 0 0 0 0 0 0 0 0 0 0 0 0 0 0 0 0 0 0 0 0 0 0 0.00904080285845654 0.0376352891189235 0 0 0 0 0 0.0700635525175791 0 0 0 0 0 0 0 0 0 0 0 0.0203952257830781 0 0 0 0 0 0 0.0807139163418364 0.00390736878553476 0 0 0 0 0 0 0 0 0 0 0 0 0 0 0 0 0 0 0 0 0 0 0 0 0 0 0 0 0 0 0 0 0 0 0 0 0.00337640229551435 0 0 0 0 0.0155504602978293 0 0 0 0 0 0 0 0 0 0 0 0 0 0 0 0 0 0 0 0 0 0 0 0 0 0 0 0 0 0 0 0 0 0 0 0 0.00382576143609865 0 0 0 0 0 0 0 0 0 0 0.00893001643239525 0 0 0 0 0.00767328393046432 0 0 0 0 0 0 0.0134497021735618
0 0 0 0 0 0 0 0 0 0 0 0 0 0 0 0 0 0 0 0 0 0.0623636477881122 0 0 0 0 0 0 0 0 0 0 0 0 0 0 0 0 0 0 0 0 0 0 0 0.0322992123766303 0 0 0 0 0 0.09352542261907 0 0 0 0 0 0 0 0 0 0.28739742995585 0.0158544595213076 0.0623144628188523 0 0 0 0 0 0 0 0 0 0 0 0.106754664803718 0 0.0421996512243689 0.0592305735392892 0 0 0 0 0 0 0 0 0 0 0 0 0 0 0 0 0 0 0 0 0 0 0 0 0 0 0.0191107369592702 0 0 0 0 0 0 0 0 0 0 0 0 0 0 0 0 0 0 0 0 0 0 0 0.00951006195368526 0 0 0 0 0 0 0 0 0 0 0 0 0 0 0 0 0 0 0 0 0 0 0 0 0 0 0 0 0 0 0 0 0 0 0 0 0 0 0 0 0 0 0 0 0 0 0 0 0 0 0 0 0 0 0 0 0 0 0 0 0 0.0824216698818467 0 0 0 0 0 0 0 0 0 0 0 0 0 0 0 0 0 0 0 0 0.0279950920203827 0 0 0 0 0 0 0 0 0 0 0 0 0 0 0 0 0 0 0.0990229145376162 0 0 0 0 0 0 0 0 0 0 0 0 0 0 0 0 0 0 0 0 0 0 0 0 0 0 0 0 0 0 0 0 0 0 0 0 0 0 0 0 0 0 0 0 0 0 0 0 0 0 0 0 0 0 0 0 0 0 0 0 0 0 0 0 0 0 0 0 0 0 0 0 0 0 0 0 0 0 0 0 0 0 0 0 0 0
0 0 0 0 0.0149075053414248 0 0 0 0 0 0 0 0 0 0 0 0 0 0 0 0 0 0 0 0 0 0 0 0.0387542265177315 0 0 0 0 0 0 0 0.26147228250001 0.160541314558564 0 0 0 0 0 0 0 0 0.0363596347602081 0 0 0 0 0 0 0 0 0 0 0 0.184455830981037 0 0 0 0 0 0 0 0 0 0 0 0 0 0 0 0 0 0 0 0 0 0 0 0 0 0 0.0313387780307401 0.00550039779226116 0.218325186618622 0 0.0142135010477011 0 0 0 0 0 0 0 0 0 0 0 0 0 0 0 0 0 0 0 0 0 0 0 0 0 0 0 0 0 0 0 0 0 0 0 0 0 0 0 0 0 0.0158556277383735 0.0182757141133264 0 0 0 0 0 0 0 0 0 0 0 0 0 0 0 0 0 0 0 0 0 0 0 0 0 0 0 0 0 0 0 0 0 0 0 0 0 0 0 0 0 0 0 0 0 0 0 0 0 0 0 0 0 0 0 0 0 0 0 0 0 0 0 0 0 0 0 0 0 0 0 0 0 0 0 0 0 0 0 0 0 0 0 0 0 0 0 0 0 0 0 0 0 0 0 0 0 0 0 0 0 0 0 0 0 0 0 0 0 0 0 0 0 0 0 0 0 0 0 0 0 0 0 0 0 0 0 0 0 0 0 0 0 0 0 0 0 0 0 0 0 0 0 0 0 0 0 0 0 0 0 0 0 0 0 0 0 0 0 0 0 0 0 0 0 0 0 0 0 0 0 0 0 0 0 0 0 0 0 0 0 0 0 0 0
0 0 0 0 0 0 0 0 0 0 0 0 0 0 0 0 0 0 0 0 0 0 0 0 0.152562008224589 0.0476924362850326 0 0 0 0 0 0 0 0 0.0308629150738319 0 0 0 0.0207404662702528 0 0 0 0 0 0.0869294756699109 0 0 0.240156862248511 0 0 0 0 0.027805592956799 0 0 0 0 0 0 0 0 0 0 0 0 0 0 0 0 0 0 0 0 0 0 0 0 0 0 0 0 0 0 0 0 0 0 0 0 0 0 0 0 0 0 0 0 0 0 0 0 0 0 0 0 0 0 0 0 0 0 0 0 0 0 0 0 0 0 0 0 0 0 0 0 0 0 0 0 0 0 0 0 0 0 0 0 0 0 0 0 0 0 0 0 0 0 0 0 0 0 0 0 0 0 0 0 0 0 0 0 0 0 0 0 0 0 0 0 0 0 0.0336808003476339 0 0 0 0 0 0 0 0 0 0 0 0 0 0 0 0 0 0 0 0 0 0 0 0 0 0 0 0.0155797955077347 0.0137438794220414 0 0 0.0628113292425365 0.166024404052906 0 0 0.0171361581415881 0 0 0 0 0 0 0 0 0 0 0 0 0 0 0 0.0321191883650692 0 0 0 0.041951781698825 0 0 0 0 0 0 0 0.00797017483681013 0.0022327316559277 0 0 0 0 0 0 0 0 0 0 0 0 0 0 0 0 0 0 0 0 0 0 0 0 0 0 0 0 0 0 0 0 0 0 0 0 0 0 0 0 0 0 0 0 0 0 0 0 0 0 0 0 0 0 0 0 0 0 0 0 0 0 0 0 0 0 0 0 0 0 0 0 0 0 0 0 0 0 0 0 0
0 0 0 0 0 0 0 0 0 0 0 0 0 0 0 0 0 0 0 0 0 0 0 0 0 0 0 0 0 0 0 0 0 0 0 0 0 0 0 0 0 0 0 0 0 0 0 0 0 0 0 0.0374399958081433 0 0 0 0 0 0 0.00803217898574205 0 0 0.0784808486062453 0.116362427477349 0 0 0 0 0 0 0 0.153388983264667 0 0.0983849562428567 0 0 0 0 0 0.089080418980802 0 0 0.070537319617538 0 0 0 0 0 0.00791118959043789 0 0 0 0 0 0 0 0 0 0 0 0.0483527184669301 0 0 0 0 0 0 0 0 0 0 0 0 0 0 0 0 0 0 0 0 0 0 0 0 0 0 0 0 0 0 0 0 0 0 0 0.0121962621638939 0 0.0379253771739976 0 0 0 0 0 0 0 0 0 0 0 0 0.0193546159617216 0 0 0 0 0 0 0 0 0 0 0 0 0 0 0 0 0 0 0 0 0 0 0 0 0 0 0 0 0 0 0 0 0 0 0 0 0 0 0 0 0.0807803444559847 0 0 0 0 0 0 0 0 0 0.0119750754756958 0 0 0 0 0 0 0 0 0 0 0 0 0 0 0 0 0 0 0 0 0 0 0 0 0 0 0 0 0.129797287727995 0 0 0 0 0 0 0 0 0 0 0 0 0 0 0 0 0 0 0 0 0 0 0 0 0 0 0 0 0 0 0 0 0 0 0 0 0 0 0 0 0 0 0 0 0 0 0 0 0 0 0 0 0 0 0 0 0 0 0 0 0 0 0 0 0 0 0 0 0 0 0 0 0 0 0 0 0 0 0 0 0 0 0 0 0 0 0
0 0 0 0 0 0 0 0 0 0 0 0 0 0 0 0 0 0 0 0 0 0 0 0 0 0 0 0 0 0 0 0 0 0 0 0 0 0 0 0 0 0 0 0 0 0.0810614228025877 0.0340452204782255 0 0 0 0.0756572343878829 0 0 0 0.245954981935583 0 0 0 0 0.0423993615549781 0.0280481527383446 0 0.0513907173954976 0 0 0 0 0 0.079814225288316 0.127317024311946 0 0.064737517945684 0 0 0 0 0 0 0 0 0 0 0 0 0 0 0 0 0 0 0 0 0 0 0 0 0.0280170287207356 0 0 0 0 0 0 0 0 0 0 0 0 0 0 0.0882883282201619 0 0 0 0 0 0 0 0 0 0 0 0 0 0 0 0 0 0.0239917069707999 0 0 0 0 0 0 0 0 0 0 0 0 0 0 0 0 0 0 0 0 0 0 0 0 0 0 0 0 0 0 0 0 0 0 0 0 0 0 0 0 0 0 0 0 0 0 0 0 0 0 0 0 0 0 0 0 0 0 0 0 0 0 0 0 0 0 0 0 0 0 0 0 0 0 0 0 0 0 0 0 0 0 0 0 0 0 0 0 0 0 0 0 0 0 0 0 0 0 0 0 0 0 0 0 0 0 0 0 0 0 0 0 0 0 0 0 0 0 0 0 0 0 0 0 0 0 0 0 0 0 0 0 0 0 0 0 0 0 0 0 0 0 0 0 0 0 0 0 0 0 0.0292770772492575 0 0 0 0 0 0 0 0 0 0 0 0 0 0 0 0 0 0 0 0 0 0 0 0 0 0 0 0 0 0 0 0 0 0 0 0 0
0 0 0 0 0 0 0 0 0 0 0 0 0 0 0 0 0 0 0 0 0 0.00801302395406043 0 0 0 0 0 0 0 0 0 0 0 0 0 0 0 0 0 0.00532638442715857 0 0 0.0706615654963453 0 0.00953895286480814 0.0499703789161079 0 0 0 0 0 0.0103454815828633 0 0 0 0 0 0 0 0.0136476880293166 0.140173639801457 0.0836970908586777 0.172344913644846 0.117835468542732 0 0 0 0 0 0 0 0 0.00909361181821343 0 0 0 0 0 0.283142422670964 0 0 0 0 0 0 0 0 0 0 0 0 0 0 0 0 0 0 0 0 0 0 0 0 0 0 0 0 0 0 0 0 0 0 0 0 0 0 0 0 0 0 0 0 0 0 0 0 0 0 0 0 0 0 0 0 0 0 0 0 0 0 0 0 0 0 0 0 0 0 0 0 0 0 0 0 0 0 0 0 0 0 0 0 0 0 0 0 0 0 0 0 0 0 0 0 0 0 0 0 0 0 0 0 0 0 0 0 0 0 0 0 0 0 0 0 0 0 0 0 0 0 0 0 0 0 0 0 0 0 0 0 0 0 0 0 0 0 0 0 0 0 0 0 0 0 0 0 0.0157676320727891 0 0.0104417453196605 0 0 0 0 0 0 0 0 0 0 0 0 0 0 0 0 0 0 0 0 0 0 0 0 0 0 0 0 0 0 0 0 0 0 0 0 0 0 0 0 0 0 0 0 0 0 0 0 0 0 0 0 0 0 0 0 0 0 0 0 0 0 0 0 0 0 0 0 0 0 0 0 0 0 0 0 0 0 0 0 0 0 0 0 0 0 0 0
0 0 0 0 0 0 0 0 0 0 0 0 0 0 0 0 0 0 0 0 0.00825122183975665 0 0 0.0208231132718251 0 0 0 0 0 0 0 0 0 0 0 0 0 0 0.0590801166823389 0.00326026169065214 0 0 0.0345013586352828 0 0.0165313663234476 0.00700974518034952 0 0.0121836769062433 0 0.0133643738207969 0 0.0403997158540211 0 0 0 0 0 0 0 0.0054835065048726 0.00439851070743341 0.120987645497284 0.0677365215102985 0.228855926184698 0 0 0 0 0.00251236353808904 0 0.030018888072139 0 0.0100941994965707 0 0 0.0164727596248665 0 0.223925390141579 0 0 0 0 0 0 0 0 0 0 0 0 0 0 0 0 0 0 0 0 0 0 0 0 0 0 0 0 0 0 0 0 0 0 0 0 0 0 0 0 0 0 0 0 0 0 0 0 0 0 0 0 0 0 0 0 0.0333503916749614 0 0 0 0 0 0 0 0 0 0 0 0 0 0 0 0 0 0 0 0 0 0 0 0 0 0 0 0 0 0 0 0 0 0 0 0 0 0 0 0 0 0 0 0 0.00431569985165119 0 0 0 0.00863508027181086 0 0 0.00369713675719953 0 0 0 0 0 0 0 0 0 0 0 0 0 0 0 0 0 0.00334193663486528 0 0 0 0 0 0 0 0 0 0 0 0 0 0 0.00633744173128926 0 0 0 0 0 0 0 0 0 0 0 0.00283887257745448 0 0 0 0 0 0 0 0 0 0 0 0 0 0 0 0 0 0 0 0 0 0 0 0 0 0 0 0 0 0 0 0 0 0 0 0 0 0 0 0 0 0 0 0 0 0 0 0 0 0 0 0 0 0 0 0 0 0 0 0.0115927790182236 0 0 0 0 0 0 0 0 0 0 0 0 0 0 0 0 0 0 0 0 0 0 0 0 0 0
0 0 0 0 0 0 0 0 0 0 0 0 0 0 0 0 0 0 0 0 0 0 0 0 0 0 0 0 0 0 0 0 0 0 0 0 0 0 0 0 0 0 0 0 0 0.348131787863801 0 0 0 0 0 0.325056260283446 0 0 0 0 0 0 0 0 0.0618603407665677 0 0 0 0 0 0 0 0 0 0 0 0 0 0 0 0 0 0 0 0 0 0 0 0 0 0 0 0 0 0 0 0 0 0 0 0 0 0 0 0 0 0 0 0 0 0 0 0 0 0 0 0 0 0 0 0 0 0 0 0 0 0 0 0 0 0 0 0 0 0 0 0 0 0 0 0 0 0 0 0 0 0 0 0 0 0 0 0 0 0 0 0 0 0 0 0 0 0 0 0 0 0 0 0 0 0 0 0 0 0 0 0 0 0 0 0 0 0 0 0 0 0 0 0 0 0 0 0 0 0 0 0 0 0 0 0 0 0 0 0 0 0.102894531374341 0 0 0 0 0 0 0 0 0 0 0 0 0 0 0 0 0 0 0 0 0 0 0 0 0 0 0 0 0.0988716857085256 0 0 0 0 0 0 0 0 0 0 0 0 0 0 0 0 0 0 0 0 0 0 0 0 0 0 0 0 0 0 0 0 0 0 0 0 0 0 0 0 0 0 0 0 0 0 0 0 0 0 0 0.0631853940033178 0 0 0 0 0 0 0 0 0 0 0 0 0 0 0 0 0 0 0 0 0 0 0 0 0 0 0 0 0 0 0 0 0 0
0 0 0 0 0 0 0 0 0 0 0 0 0 0 0 0 0 0 0 0 0 0 0 0 0 0 0 0 0 0 0.0123023182442552 0 0 0.00596434614138149 0 0 0 0 0 0 0 0 0 0 0 0 0 0 0 0 0 0 0 0 0.00487722575367122 0 0 0 0.00868611273182176 0 0 0 0 0 0 0 0 0.0300715788910958 0 0 0 0.0040393833830107 0 0 0 0 0 0 0 0 0 0 0.00718837340317297 0 0 0.0246378076347644 0 0.00909860342632032 0.213757305488688 0.0854252559924259 0.156158685906235 0.0326141217536512 0.0443392543678008 0 0.0211673023670331 0.085578870618509 0.0983104417908877 0 0.0133446076432703 0 0.00526589101201464 0 0.0241265437286684 0.0188559132088098 0 0.00281992879534903 0.00402300153222274 0 0 0.00427954081860595 0 0 0 0 0 0.00414573497362666 0 0 0 0 0 0 0 0.00290206264375726 0 0 0 0.0169402255870334 0 0 0 0 0 0 0 0 0.0270404053289584 0 0 0.00611181810030255 0 0.0030387971691034 0 0.00958383534748426 0 0 0 0 0 0.0060775943382068 0.00460546593184115 0 0 0.00262164594602089 0 0 0 0 0 0 0 0 0 0 0 0 0 0 0 0 0 0 0 0 0 0 0 0 0 0 0 0 0 0 0 0 0 0 0 0 0 0 0 0 0 0 0 0 0 0 0 0 0 0 0 0 0 0 0 0 0 0 0 0 0 0 0 0 0 0 0 0 0 0 0 0 0 0 0 0 0 0 0 0 0 0 0 0 0 0 0 0 0 0 0 0 0 0 0 0 0 0 0 0 0 0 0 0 0 0 0 0 0 0 0 0 0 0 0 0 0 0 0 0 0 0 0 0 0 0 0 0 0 0 0 0 0 0 0 0 0 0 0 0 0 0 0 0 0 0 0 0 0 0 0 0 0 0 0 0 0 0 0 0 0 0 0 0
0 0 0 0 0 0 0 0 0 0 0 0 0 0 0 0 0 0 0 0 0 0 0 0 0 0 0 0 0 0 0.0220967047432943 0 0 0 0 0 0.0173041621163389 0 0 0 0 0 0 0 0 0 0 0 0 0 0 0 0 0 0 0 0 0 0 0 0 0 0 0 0 0 0 0 0 0 0 0 0 0 0 0.0354469931720905 0 0 0 0 0 0 0.0653218058033025 0.329806455103252 0 0.0138565782310391 0 0.0120333677810815 0 0.0126110815055645 0 0 0 0 0 0 0.0333843060248212 0.0284901145986043 0.137768774169223 0.0438550417130797 0 0 0 0 0 0 0 0 0 0 0 0 0 0 0 0 0 0 0 0 0 0 0 0 0 0 0 0 0 0 0 0 0 0 0 0.0414884441511639 0.116228576035335 0.0131957733855912 0 0 0 0 0 0 0 0 0 0 0 0.00667366229474542 0.0328061445468555 0 0 0 0 0 0 0 0 0 0 0 0 0 0 0 0 0 0 0 0 0 0 0 0 0 0 0 0 0 0 0 0 0 0 0 0 0 0 0 0 0 0 0 0 0 0 0.0145055528526137 0 0 0 0 0 0 0 0 0 0 0 0 0 0 0 0 0 0 0 0 0 0 0 0 0 0 0 0 0 0 0 0 0 0 0 0 0 0 0 0 0 0 0 0 0.0231264617720036 0 0 0 0 0 0 0 0 0 0 0 0 0 0 0 0 0 0 0 0 0 0 0 0 0 0 0 0 0 0 0 0 0 0 0 0 0 0 0 0 0 0 0 0 0 0 0 0 0 0 0 0 0 0 0 0 0 0 0 0 0 0 0 0 0 0 0 0 0 0 0 0 0 0 0
0 0 0 0 0 0 0 0 0 0 0 0 0 0 0 0 0 0 0 0 0 0 0 0 0 0 0 0 0 0 0 0 0 0 0 0.0198386152021016 0.00312315027185563 0 0 0 0 0 0 0 0 0 0 0 0 0 0 0 0.0138749603634522 0 0.00300242741234698 0 0 0 0 0 0 0 0 0 0 0 0 0 0 0 0 0 0 0 0 0 0 0 0 0 0.0105337346003838 0.0428393043647901 0 0.141084261088054 0.263248960205888 0.00384776632538434 0.00271567671133911 0.00267431430464285 0.031486842643162 0.0100525804478979 0.00403880463758071 0.00316286619917344 0 0 0 0.00457433423469872 0.139749960997651 0 0.026900248965158 0 0 0 0.00548241137682715 0 0 0.00438809432301114 0.00859112633057924 0 0 0.00266447715495722 0 0 0.00364982833560617 0 0 0.0038584967323029 0 0 0 0 0 0.00255374494710221 0 0.00315254462735545 0 0 0 0 0 0 0 0 0 0 0 0 0.016247131006236 0 0 0.00513221860902261 0 0 0 0 0 0 0 0 0 0.00464200029197394 0.0143963626198474 0 0 0 0 0 0 0 0 0 0 0 0 0 0 0 0 0 0 0 0 0 0 0 0 0 0 0 0 0 0 0 0 0 0 0 0 0 0 0 0 0 0 0 0 0 0 0.0817100399565416 0 0 0 0 0 0 0 0 0 0 0 0 0 0 0 0 0 0 0 0 0 0 0 0 0 0 0 0 0 0 0 0 0 0 0 0 0 0 0 0.0151928845023601 0 0 0 0.0373628874782359 0.0642269427324816 0 0 0 0 0 0 0 0 0 0 0 0 0 0 0 0 0 0 0 0 0 0 0 0 0 0 0 0 0 0 0 0 0 0 0 0 0 0 0 0 0 0 0 0 0 0 0 0 0 0 0 0 0 0 0 0 0 0 0 0 0 0 0 0 0 0 0 0 0 0 0 0 0 0 0
0 0 0 0 0 0 0 0 0 0 0 0 0 0 0 0 0 0 0 0 0 0 0 0 0 0 0 0 0 0 0.00628610578697004 0 0 0 0 0 0.00990361894025434 0 0 0 0 0 0 0 0 0 0 0 0 0 0 0 0.0105246525985433 0 0 0 0 0 0 0 0 0 0 0 0 0 0 0 0 0 0 0 0 0 0 0 0 0 0 0 0 0.176195674612096 0.114929212609787 0 0.231254583187308 0.00887737813691054 0 0.00766129012359298 0 0.010359443177928 0 0 0 0 0 0 0.0151314928020618 0.00829192882285882 0.037940341008253 0 0 0 0.00323421685514345 0 0 0 0 0 0 0 0 0 0 0 0 0 0 0 0 0 0 0 0 0 0 0 0 0 0 0 0 0 0 0 0 0 0.0201086485291943 0 0 0.00386402659987687 0 0.00567765383393016 0 0 0 0 0 0.00437009796479307 0 0.00578066067200924 0.0337733122949291 0 0.00128766249552613 0 0 0 0 0 0 0 0 0 0 0 0 0 0 0 0 0 0 0 0 0 0 0 0 0 0 0 0 0 0 0 0 0 0 0 0 0 0 0 0 0 0 0 0 0.167942131483392 0 0 0 0 0 0 0 0 0 0 0 0 0 0 0 0 0 0 0 0 0 0 0 0 0 0 0 0 0 0 0 0 0 0 0 0 0 0 0 0 0 0 0 0.0244730568973056 0.0921328105673356 0 0 0 0 0 0 0 0 0 0 0 0 0 0 0 0 0 0 0 0 0 0 0 0 0 0 0 0 0 0 0 0 0 0 0 0 0 0 0 0 0 0 0 0 0 0 0 0 0 0 0 0 0 0 0 0 0 0 0 0 0 0 0 0 0 0 0 0 0 0 0 0 0 0 0
0 0 0 0 0 0 0 0 0 0 0 0 0 0 0 0 0 0 0 0 0 0 0 0 0 0 0 0 0 0 0 0 0 0 0 0.0198071243862501 0 0 0 0 0 0 0 0 0 0 0 0 0 0 0 0 0.0153483538529021 0 0 0 0 0 0 0 0 0 0 0 0 0 0 0 0 0 0 0 0 0 0 0 0 0 0 0 0 0 0.299939704908016 0.32344897611479 0 0 0 0 0 0 0 0 0 0 0 0 0.0156790800316488 0 0 0 0 0 0 0 0 0 0 0 0 0 0 0 0 0 0 0 0 0 0 0 0 0 0 0 0 0 0 0 0 0 0 0 0 0 0 0 0 0 0 0 0 0 0 0 0 0 0 0 0 0 0 0 0 0 0 0 0 0 0 0 0 0 0 0 0 0 0 0 0 0 0 0 0 0 0 0 0 0 0 0 0 0 0 0 0 0 0 0 0 0 0 0 0 0 0 0 0 0.128677638687407 0 0 0 0 0 0 0 0 0 0 0 0 0 0 0 0 0 0 0 0 0 0 0 0 0 0 0 0 0 0 0 0 0 0 0 0 0 0 0 0.0297978290748631 0 0 0 0.0795075470997238 0.0877937458443985 0 0 0 0 0 0 0 0 0 0 0 0 0 0 0 0 0 0 0 0 0 0 0 0 0 0 0 0 0 0 0 0 0 0 0 0 0 0 0 0 0 0 0 0 0 0 0 0 0 0 0 0 0 0 0 0 0 0 0 0 0 0 0 0 0 0 0 0 0 0 0 0 0 0 0
0 0 0 0 0 0 0 0 0 0 0 0 0 0 0 0 0 0 0 0 0 0 0 0 0 0 0 0 0 0 0.0384733151324606 0 0 0 0 0 0.0268603355767317 0.124540371624947 0 0 0 0 0 0 0 0 0 0 0 0 0.00117692311497103 0.000815222438189803 0 0 0 0 0 0 0.0641095070849041 0 0 0 0 0 0 0 0 0 0 0 0 0 0 0.0037160601194542 0 0 0 0 0 0 0.00724646492986411 0.00182394869117661 0.000772291190326919 0.00218728435814491 0 0 0.0819424406026454 0.0982368812887193 0.130190112228878 0.237883399222917 0.00163743743000487 0 0 0.0114164009496247 0 0.0386622699613994 0.00892425512743919 0 0.00693108610470234 0 0 0 0.00549000366936267 0.00713700477017147 0 0 0 0 0 0 0 0 0 0 0 0 0 0 0 0 0 0 0 0 0 0 0 0.023786792646699 0 0 0.00488461128086039 0 0 0.00718080306579393 0 0 0.00815186958297769 0 0 0.000642805727759771 0 0 0.00777010284255714 0.0394885274680478 0 0 0.00190625968413859 0.00182679736740401 0 0.00194486544748963 0.0011683674550452 0 0 0 0 0 0 0 0 0 0 0 0 0 0 0 0 0 0 0 0 0 0 0 0 0 0 0 0 0 0 0 0 0 0 0 0 0 0 0.000545346662114079 0 0 0 0 0 0.000529835152077058 0 0 0 0 0 0 0 0 0 0 0 0 0 0 0 0 0 0 0 0 0 0 0 0 0 0 0 0 0 0 0 0 0 0 0 0 0 0 0 0 0 0 0 0 0 0 0 0 0 0 0 0 0 0 0 0 0 0 0 0 0 0 0 0 0 0 0 0 0 0 0 0 0 0 0 0 0 0 0 0 0 0 0 0 0 0 0 0 0 0 0 0 0 0 0 0 0 0 0 0 0 0 0 0 0 0 0 0 0 0 0 0 0 0 0 0 0 0 0 0 0 0
0 0 0 0 0 0 0 0 0 0 0 0 0 0 0 0 0 0 0 0 0 0 0 0 0 0 0 0 0 0.00486599815299303 0.0302412672766756 0 0 0 0 0 0.013069200242392 0.0797348828973389 0 0 0 0 0 0 0.000525941736642456 0 0 0 0 0 0.000999274055346894 0 0 0 0 0 0 0 0.00484398889851058 0 0 0 0 0 0 0 0 0 0 0 0 0 0 0.00111924776901871 0 0 0 0 0 0 0 0 0.000935366742762205 0 0 0.140617819787481 0 0.0103332427961054 0.0888852795881855 0.033559566057455 0.00436442057930623 0 0.00169570532705973 0.070166181198375 0.0022630328929736 0.302488666639604 0.00915280308937005 0 0.00584066326623407 0 0 0 0.0175094968158397 0.0149879514646993 0 0 0 0 0 0 0 0 0 0 0 0 0 0 0 0 0 0 0 0 0 0 0 0.0180474506561774 0 0 0.0286994584941834 0 0 0.0239076293711464 0 0 0.00998568861679005 0 0 0.00689634681860417 0 0.00985025477968421 0.00275564938084794 0.00128399589779582 0 0.00257962298680929 0 0.0257923786879029 0.00459213551271899 0.00509396445386978 0.0146174869645503 0 0 0 0.00546561421190373 0 0 0 0 0 0 0 0 0 0 0 0 0 0 0 0 0 0 0 0 0 0 0 0 0 0 0 0 0 0 0 0 0 0 0.000537243016958671 0 0 0 0 0 0.000592908889547043 0 0 0 0 0 0 0 0 0 0 0 0 0 0 0 0 0 0 0 0 0 0 0 0 0 0 0 0 0 0 0 0 0 0 0 0 0 0 0 0 0 0 0 0 0 0 0 0 0 0 0 0 0 0 0 0 0 0 0 0 0 0.00110217398614036 0 0 0 0 0 0 0 0 0 0 0 0 0 0 0 0 0 0 0 0 0 0 0 0 0 0 0 0 0 0 0 0 0 0 0 0 0 0 0 0 0 0 0 0 0 0 0 0 0 0 0 0 0 0 0 0 0 0 0 0
0 0 0 0 0 0 0 0.00332213842643137 0 0 0 0 0 0 0 0 0 0 0 0 0 0 0 0 0 0 0 0 0 0 0.00744199245381962 0 0 0 0 0 0.0933603190084497 0.172099971403628 0 0 0 0 0 0 0 0 0.00308219546706504 0 0 0 0 0.00167131064095153 0 0 0 0 0 0 0.204524246585945 0 0 0 0 0 0 0 0 0 0 0 0 0 0 0.0618561037569133 0 0.00125036528687115 0 0 0 0 0.00639406310991592 0.00378461631475194 0.00128251627874913 0.00451024864149558 0 0.234721360696888 0.014387429761011 0 0.0759232772086698 0.0885801996245867 0 0 0 0 0 0.0109066023385988 0 0 0 0 0 0 0 0 0 0 0 0 0 0 0 0 0 0 0 0 0 0 0 0 0 0 0 0 0 0 0 0 0 0 0 0 0 0 0 0 0 0 0 0 0 0 0 0.0109010429952588 0 0 0 0 0 0 0 0 0 0 0 0 0 0 0 0 0 0 0 0 0 0 0 0 0 0 0 0 0 0 0 0 0 0 0 0 0 0 0 0 0 0 0 0 0 0 0 0 0 0 0 0 0 0 0 0 0 0 0 0 0 0 0 0 0 0 0 0 0 0 0 0 0 0 0 0 0 0 0 0 0 0 0 0 0 0 0 0 0 0 0 0 0 0 0 0 0 0 0 0 0 0 0 0 0 0 0 0 0 0 0 0 0 0 0 0 0 0 0 0 0 0 0 0 0 0 0 0 0 0 0 0 0 0 0 0 0 0 0 0 0 0 0 0 0 0 0 0 0 0 0 0 0 0 0 0 0 0 0 0 0 0 0 0 0 0 0 0 0 0 0 0 0 0
0 0 0 0 0 0 0 0 0 0 0.00168053252095313 0 0 0 0 0 0 0 0 0 0 0 0 0 0 0 0 0 0 0.00307544185575699 0.024744519225814 0 0 0.000968505548875168 0 0 0.00632905348762691 0.0103233049946331 0 0 0 0 0 0 0 0 0 0 0 0 0.0039537374182504 0 0 0 0.00216509593549162 0 0 0 0.028290625301771 0 0 0 0 0 0 0 0 0.00590909825307141 0 0 0 0.000676404938257789 0 0 0 0 0 0 0 0 0.039259973855702 0 0.00394644823028708 0 0 0.0812985699561701 0.0323447115700679 0.0198427473839243 0 0.193711802538304 0.0993212427542931 0.0320548765944648 0.0340763056591212 0.00325143446601036 0.0212524439287577 0.0561292275066549 0.0414733231680998 0 0.0069267491862683 0 0.00129092305580677 0.00205857005446006 0.0540567314278224 0.0404272567706291 0 0 0.00257482061176794 0 0 0.00106327516908637 0 0 0 0 0 0.00311381334380295 0 0 0 0 0 0 0 0 0 0 0.000601583765758978 0.0193653542543496 0 0 0 0 0 0 0 0 0.0171114966167551 0 0 0.00281184266337164 0.00216354017793319 0.00513109534359865 0.0105765398689978 0.0502325222392845 0 0.000633033361988842 0.00123392509370456 0.00359495010961547 0.00144361287961187 0.0103229921671998 0.0023872642800089 0.00112415738559795 0.00279521980269733 0.00107766967416345 0.00891142473925391 0 0 0 0 0 0 0 0 0 0 0 0 0 0 0 0 0 0 0 0 0 0 0 0 0 0 0 0 0 0 0 0 0 0 0 0 0 0 0 0 0.000327613360191801 0 0 0 0 0 0 0 0 0 0 0 0 0 0 0 0 0 0 0 0 0 0 0 0 0 0 0 0 0 0 0 0 0 0 0 0 0 0 0 0 0 0 0 0 0 0 0 0 0 0 0 0 0 0 0 0 0 0 0 0 0 0.000562595503914288 0 0 0 0 0 0 0 0 0 0 0 0 0 0 0 0 0 0 0 0 0 0 0 0 0 0 0 0 0 0 0 0 0 0 0 0 0 0 0 0 0 0 0 0 0 0 0 0 0 0 0 0 0 0 0 0 0 0 0 0
0 0 0 0 0 0 0 0 0 0 0 0 0 0 0 0 0 0 0 0 0 0 0 0 0 0 0 0 0 0 0.00720962060573633 0 0 0 0 0 0.0052385608174793 0.00537929983692536 0 0 0 0 0 0 0 0 0 0 0 0 0.00779934708955022 0 0 0 0 0 0 0 0.0631853416332868 0 0 0 0 0 0 0 0 0.000383267290186606 0 0 0 0 0 0.00107745796177621 0 0 0 0 0 0 0.0160623475688127 0.00106122518316293 0.00128987772893023 0.00163175719450836 0 0.152076718000724 0.0125021143565739 0.0237004833271993 0.198312355498284 0 0.0487085938968663 0.00884425202075375 0.0130408961904164 0 0.00521446745881737 0.0101021262841899 0.00864614541408258 0 0.00307154348573852 0 0.00119390986692544 0.00160538572991923 0.0976340734570492 0.089042752532145 0 0 0 0 0 0 0 0 0 0 0 0 0 0 0 0 0 0 0 0 0 0 0 0.00127265525774242 0 0 0 0 0 0 0 0 0.00156941780977695 0 0 0 0.00262092832151258 0.0116281117774571 0.0207771025770728 0.11368099184035 0 0.00124919427202181 0.00297094977664638 0.00719110878330066 0.00305868750408325 0.0255089414108232 0.00275382437421259 0.00383379471074049 0.00405579561648256 0 0.0121640318910261 0 0 0 0 0 0 0 0 0 0 0 0 0 0 0 0 0 0 0 0 0 0 0 0 0 0 0 0 0 0 0 0 0 0 0 0 0 0 0 0 0.000425641882532093 0 0 0 0 0 0 0 0 0 0 0 0 0 0 0 0 0 0 0 0 0 0 0 0 0 0 0 0 0 0 0 0 0 0 0 0 0 0 0 0 0 0 0 0 0 0 0 0 0 0 0 0 0 0 0 0 0 0 0 0 0 0.00122490176418007 0 0 0 0 0 0 0 0 0 0 0 0 0 0 0 0 0 0 0 0 0 0 0 0 0 0 0 0 0 0 0 0 0 0 0 0 0 0 0 0 0 0 0 0 0 0 0 0 0 0 0 0 0 0 0 0 0 0 0 0
0 0 0 0 0 0 0 0 0 0 0 0 0 0 0 0 0 0 0 0 0 0 0 0 0 0 0 0 0 0 0 0 0 0.000948571339554043 0 0 0 0 0 0 0 0 0 0 0 0 0 0 0 0 0.00101521670664477 0 0 0 0.00221373642976707 0 0 0 0.00155593804272484 0 0 0 0 0 0 0 0 0 0 0 0 0 0 0 0 0 0 0 0 0 0.0523096752547987 0 0.000923245035584042 0 0 0.00186490389992277 0.00289658897464137 0 0.181146097994376 0.0867758228457459 0 0.121056170832853 0.183993196001309 0 0.0694024176173436 0.0169006238464111 0.0102541764239195 0 0 0 0.00532383239551344 0.0111369993904667 0.120717832640385 0.0685583519480528 0 0 0 0 0 0 0 0 0 0 0 0 0 0 0 0 0 0 0 0 0 0 0 0 0 0 0 0 0 0 0 0 0.00337193266988079 0 0 0.00176835765920175 0 0 0.0036338977902489 0.0161460773776846 0 0 0 0 0 0.0044323296748693 0 0.00454545134788366 0.014855209235972 0.00253513584060435 0.00971821078364185 0 0 0 0 0 0 0 0 0 0 0 0 0 0 0 0 0 0 0 0 0 0 0 0 0 0 0 0 0 0 0 0 0 0 0 0 0 0 0 0 0 0 0 0 0 0 0 0 0 0 0 0 0 0 0 0 0 0 0 0 0 0 0 0 0 0 0 0 0 0 0 0 0 0 0 0 0 0 0 0 0 0 0 0 0 0 0 0 0 0 0 0 0 0 0 0 0 0 0 0 0 0 0 0 0 0 0 0 0 0 0 0 0 0 0 0 0 0 0 0 0 0 0 0 0 0 0 0 0 0 0 0 0 0 0 0 0 0 0 0 0 0 0 0 0 0 0 0 0 0 0 0 0 0 0 0 0 0 0 0 0 0 0
0 0 0 0 0 0 0 0 0 0 0 0 0 0 0 0 0 0 0 0 0 0 0 0 0 0 0 0 0 0 0 0 0 0.00168172346934199 0 0 0 0 0 0 0 0 0 0 0 0 0 0 0 0 0.00192647176528465 0 0 0 0.00281314136742379 0 0 0 0 0 0 0 0 0 0 0 0 0 0 0 0 0 0 0 0 0 0 0 0 0 0.017057131270985 0 0.00112883217687361 0 0 0 0 0 0.091277843951019 0.0246002025398569 0.189004157730446 0 0.198081363519381 0 0.195921356643526 0.0100525535311531 0.00727621276479129 0 0 0 0.00662762568046645 0.0242770293171368 0.0829387215916889 0.0450557652516117 0 0 0 0 0 0 0 0 0 0 0 0 0 0 0 0 0 0 0 0 0 0 0.00214765926426177 0 0 0 0 0 0 0 0 0 0.00193272527476823 0 0 0.00236566023582223 0 0 0.0030010719981096 0.0203946117476158 0 0 0 0 0 0.00755542989641602 0 0.00705200357726926 0.0323070140075112 0.00388396998253724 0.0196397214447034 0 0 0 0 0 0 0 0 0 0 0 0 0 0 0 0 0 0 0 0 0 0 0 0 0 0 0 0 0 0 0 0 0 0 0 0 0 0 0 0 0 0 0 0 0 0 0 0 0 0 0 0 0 0 0 0 0 0 0 0 0 0 0 0 0 0 0 0 0 0 0 0 0 0 0 0 0 0 0 0 0 0 0 0 0 0 0 0 0 0 0 0 0 0 0 0 0 0 0 0 0 0 0 0 0 0 0 0 0 0 0 0 0 0 0 0 0 0 0 0 0 0 0 0 0 0 0 0 0 0 0 0 0 0 0 0 0 0 0 0 0 0 0 0 0 0 0 0 0 0 0 0 0 0 0 0 0 0 0 0 0 0 0
0 0 0 0 0 0 0 0 0 0 0 0 0 0 0 0 0 0 0 0 0 0 0 0 0 0 0 0 0 0 0 0 0 0.00152511099450023 0 0 0 0 0 0 0 0 0 0 0 0 0 0 0 0 0.00165666406842029 0 0 0 0.00263318717825862 0 0 0 0 0 0 0 0 0 0 0 0 0.0015934003919882 0 0 0 0.00243371721179855 0 0 0 0 0 0 0 0 0.0217549862348985 0 0 0 0 0 0.00164840989193376 0 0.0910319598259152 0.0340294660556774 0.269498475245333 0.185829107285749 0 0 0.101275167838982 0.0104792079870223 0.00452510000823788 0 0 0 0.00699967539728224 0.0186918024104664 0.0563270901525139 0.0880295183136963 0 0 0 0 0 0.00191892437859767 0 0 0 0 0 0 0 0 0 0 0 0 0 0 0 0 0.00273732880199229 0 0 0 0 0 0 0 0 0 0.00174724348539029 0 0 0.00219101296129614 0 0 0 0.0167921103527081 0 0 0 0 0 0.0154956198971912 0 0.0128814119220186 0.025319410636021 0.00250163001174765 0.0126670126860912 0 0 0 0 0 0 0 0 0 0 0 0 0 0 0 0 0 0 0 0 0 0 0 0 0 0 0 0 0 0 0 0 0 0 0 0 0 0 0 0 0 0 0 0 0 0 0 0 0 0 0 0 0 0 0 0 0 0 0 0 0 0 0 0 0 0 0 0 0 0 0 0 0 0 0 0 0 0 0 0 0 0 0 0 0 0 0 0 0 0 0 0 0 0 0 0 0 0 0 0 0 0 0.00189808728293345 0 0 0 0 0 0 0 0 0 0 0 0 0 0 0 0 0 0 0 0 0 0 0 0 0 0 0 0 0 0 0 0 0 0 0 0 0 0 0 0 0 0.00169324342030007 0.00219491767103852 0 0 0 0 0 0 0 0 0 0 0 0 0 0 0 0 0
0 0 0 0.0342909880136697 0 0 0 0 0.0195184160287913 0 0 0 0 0 0 0 0 0 0 0 0 0 0 0 0 0 0 0 0 0.0180820417789887 0.0216275903261597 0 0 0 0 0 0 0.269390451578665 0 0 0 0 0 0 0 0 0 0 0 0 0 0 0 0 0 0 0 0 0 0 0 0 0 0 0 0 0 0 0 0 0 0 0 0 0 0 0 0 0 0 0 0 0 0 0 0.0240954556297805 0.086298312890836 0 0.0109894518360224 0 0 0 0 0 0 0.123045675507877 0 0 0 0 0 0 0 0 0 0 0 0 0 0 0 0 0 0 0 0 0 0 0 0 0 0 0 0 0 0 0 0 0 0 0.254487378028233 0 0 0.0984855381502645 0 0 0 0 0 0.00809652839028005 0 0 0 0 0 0 0 0.0154845886081354 0 0 0.00391258303997554 0 0 0 0.0121950001923208 0 0 0 0 0 0 0 0 0 0 0 0 0 0 0 0 0 0 0 0 0 0 0 0 0 0 0 0 0 0 0 0 0 0 0 0 0 0 0 0 0 0 0 0 0 0 0 0 0 0 0 0 0 0 0 0 0 0 0 0 0 0 0 0 0 0 0 0 0 0 0 0 0 0 0 0 0 0 0 0 0 0 0 0 0 0 0 0 0 0 0 0 0 0 0 0 0 0 0 0 0 0 0 0 0 0 0 0 0 0 0 0 0 0 0 0 0 0 0 0 0 0 0 0 0 0 0 0 0 0 0 0 0 0 0 0 0 0 0 0 0 0 0 0 0 0 0 0 0 0 0 0 0 0 0 0 0 0 0 0 0 0 0
0 0 0 0 0 0 0 0 0 0 0 0 0 0 0 0 0 0 0 0 0 0 0 0 0 0 0 0 0 0 0 0 0 0.00227836063862158 0 0 0 0 0 0 0 0 0 0 0 0 0 0 0 0 0.00261467678674613 0 0 0 0.00460220668173413 0 0 0 0 0 0 0 0 0 0 0 0 0 0 0 0 0 0 0 0 0 0 0 0 0 0.0124121479905695 0 0 0 0 0 0.00262915807356503 0 0.0678517839870494 0.0162618017681727 0.121489893837887 0.219666033072167 0.121035836424348 0 0 0.0137003818240633 0.00598547457060512 0 0 0 0.0106067849297025 0.052177406876957 0.0412886734983182 0.0874635772835063 0 0 0 0 0 0 0 0 0 0 0 0 0 0 0 0 0 0 0 0 0 0 0 0 0 0 0 0 0 0 0 0 0 0 0 0.00370794954926602 0 0.0190081640355067 0.0133302054948636 0.00401437466454091 0 0 0 0 0 0.0444055714493414 0.00346702163547037 0.0202153419110919 0.0594734976157999 0.0058397972820511 0.029484348190058 0 0 0 0 0 0 0 0 0 0 0 0 0 0 0 0 0 0 0 0 0 0 0 0 0 0 0 0 0 0 0 0 0 0 0 0 0 0 0 0 0 0 0 0 0 0 0 0 0 0 0 0 0 0 0 0 0 0 0 0 0 0 0 0 0 0 0 0 0 0 0 0 0 0 0 0 0 0 0 0 0.00253962018251483 0 0 0 0 0 0 0 0 0 0 0 0 0 0 0 0 0 0 0 0 0 0 0 0 0 0 0 0 0 0 0 0 0 0 0 0 0 0 0 0 0 0 0 0 0 0 0 0 0 0 0 0 0 0 0 0 0 0 0 0 0 0 0 0 0.0124499097454828 0 0 0 0 0 0 0 0 0 0 0 0 0 0 0 0 0
0 0 0 0 0 0 0 0 0 0 0.00532625531405541 0 0 0 0 0 0 0 0 0 0 0 0 0 0 0 0 0 0 0.0112277268869733 0.0888290440892019 0 0 0 0 0 0.00507430007155434 0.0398037170473072 0 0 0 0 0 0 0 0 0 0 0 0 0 0 0 0 0.00180594036222091 0 0 0 0.00250359732341375 0 0 0 0 0 0 0 0 0 0 0 0 0 0 0 0 0 0 0 0 0 0.0321058553265668 0 0.00117109963163433 0 0 0.0493152123885464 0.224838770268691 0.00582243957374151 0.114650966198209 0.0201561581110691 0.0189279923271452 0.00721097158780971 0.00801264176414808 0.074362500316676 0.00876534335745277 0 0.0640302588215252 0 0.0127344991180846 0 0 0 0.00913651614277564 0.00539769543548497 0 0 0 0 0 0 0 0 0 0 0 0 0 0 0 0 0 0 0 0 0 0 0 0.0537996521228093 0 0 0.0196781623142335 0 0 0.018952086331093 0 0 0.038562545838184 0 0 0.00660271232208099 0 0.00133302867577289 0 0.00236176912090757 0 0 0 0.0274107173745371 0.0013638684743259 0 0.0108280982934733 0 0.000518066186510378 0.000858076238384304 0.00598144698221039 0 0 0 0 0 0 0 0 0 0 0 0 0 0 0 0 0 0 0 0 0 0 0 0 0 0 0 0 0 0 0 0 0 0 0 0 0 0 0 0 0.000540268261190661 0 0 0 0 0 0 0 0 0 0 0 0 0 0 0 0 0 0 0 0 0 0 0 0 0 0 0 0 0 0 0 0 0 0 0 0 0 0 0 0 0 0 0 0 0 0 0 0 0 0 0 0 0 0 0 0 0 0 0 0 0 0 0 0 0 0 0 0 0 0 0 0 0 0 0 0 0 0 0 0 0 0 0 0 0 0 0 0 0 0 0 0 0 0 0 0 0 0 0 0 0 0 0 0 0 0 0 0 0 0 0 0 0 0 0 0 0 0 0 0 0 0
0 0 0.00222332530478021 0 0 0 0 0 0 0 0 0 0 0 0 0 0.00244705138974821 0 0 0 0 0 0 0 0 0 0 0 0 0.00438631267346249 0.0886379147554177 0 0 0.00178619453034292 0 0 0 0 0 0 0 0 0 0 0 0 0 0 0 0 0 0 0 0 0.00527669362449819 0 0 0 0.00150258619054235 0 0 0 0 0 0 0 0 0.00246149656492571 0 0 0 0.00530024028113109 0 0 0 0 0.0030019430963425 0 0 0 0.0588974572615957 0.00895100367015805 0.0571342919847401 0.00759407823157755 0.00562598326627279 0.0181779431432862 0.0108641415970218 0 0.135280965474188 0.0275484204712012 0.0183392598884691 0.0083349305251648 0.00552528459569785 0 0.00611524774996278 0.102250269586796 0 0 0.0747870584394332 0 0.00598723461825998 0.0038033360579688 0.00836475514447897 0.00803843497129576 0.0047712569416432 0.00580556299855203 0.0240858631098203 0 0 0.00670320015734495 0 0 0.00800925238059306 0 0 0.0175231348194521 0 0 0 0 0 0.00403057488298127 0 0.00394494888218205 0 0 0 0.0771681743625789 0 0 0 0 0 0 0 0 0.11415114624633 0 0 0.00587959709526605 0 0 0 0 0 0 0 0.00448122601142172 0 0.00356411700042076 0.0174268030283243 0.00387642217223357 0.00235195403961698 0.00317514390488402 0.00252567610528712 0 0 0 0 0 0 0 0 0 0 0 0 0 0 0 0 0 0 0 0 0 0 0 0 0 0 0 0 0 0 0 0 0 0 0 0 0 0 0 0 0 0 0 0 0 0 0 0 0 0 0 0 0 0 0 0 0 0 0 0 0 0 0 0 0 0 0 0 0 0 0 0 0 0 0 0 0 0 0 0 0 0 0 0 0 0 0 0 0 0 0 0 0 0 0 0 0 0 0 0 0 0 0.00188209077230791 0 0 0 0 0 0 0 0 0 0 0 0 0 0 0 0 0 0 0 0 0 0 0 0 0 0 0 0 0 0 0 0 0 0 0 0 0 0 0 0 0 0 0 0 0 0 0 0 0 0 0 0 0 0 0 0 0 0 0 0
0 0 0 0 0 0 0 0 0 0 0 0 0 0 0 0 0 0 0 0 0 0 0 0 0 0 0 0 0 0 0 0 0 0 0 0 0 0 0 0 0 0 0 0 0 0 0 0 0 0 0 0 0 0 0 0 0 0 0 0 0 0 0 0 0 0 0 0 0 0 0 0 0 0 0 0 0 0 0 0 0 0.0657423948532991 0 0.0358154818634304 0 0 0 0 0 0 0 0 0 0 0 0 0 0 0.266291566707877 0.102629170624368 0 0 0 0 0 0 0 0 0 0 0 0 0 0 0 0 0 0 0 0 0 0 0 0 0 0 0 0 0 0 0 0 0 0 0 0 0.425017185828216 0.104504200122809 0 0 0 0 0 0 0 0 0 0 0 0 0 0 0 0 0 0 0 0 0 0 0 0 0 0 0 0 0 0 0 0 0 0 0 0 0 0 0 0 0 0 0 0 0 0 0 0 0 0 0 0 0 0 0 0 0 0 0 0 0 0 0 0 0 0 0 0 0 0 0 0 0 0 0 0 0 0 0 0 0 0 0 0 0 0 0 0 0 0 0 0 0 0 0 0 0 0 0 0 0 0 0 0 0 0 0 0 0 0 0 0 0 0 0 0 0 0 0 0 0 0 0 0 0 0 0 0 0 0 0 0 0 0 0 0 0 0 0 0 0 0 0 0 0 0 0 0 0 0 0 0 0 0 0 0 0 0 0 0 0 0 0 0 0 0 0 0 0 0 0 0 0 0 0 0 0 0 0 0
0 0 0 0 0 0 0 0 0 0 0 0 0 0 0 0 0 0 0 0 0 0 0 0 0 0 0 0 0 0 0.0788366258084196 0 0 0 0 0 0 0 0 0 0 0 0 0 0 0 0 0 0 0 0 0 0 0 0 0 0 0 0 0 0 0 0 0 0 0 0 0 0 0 0 0 0 0 0 0 0 0 0 0 0.0166908344641362 0.0771179576365394 0.0229602597418724 0.0397529959039523 0 0.0294747004534593 0.0144736747603526 0 0.0471707371725249 0.0204317788224926 0 0 0 0 0 0.0424557399817572 0.15613554892001 0.0645967716302225 0 0.043015859800491 0 0 0 0 0 0 0 0 0 0 0 0 0 0 0 0 0 0 0 0 0 0 0 0 0 0 0 0.0885655680095734 0 0 0 0 0 0 0 0 0.219629058101056 0.0213491221851275 0 0 0 0 0 0 0 0 0 0.00285991172782749 0 0 0.0058068872755455 0 0 0 0 0 0 0 0 0 0 0 0 0 0 0 0 0 0 0 0 0 0 0 0 0 0 0 0 0 0 0 0 0 0 0 0 0 0 0 0 0 0 0 0 0 0 0.00527840457836833 0 0 0 0 0 0 0 0 0 0 0 0 0 0 0 0 0 0 0 0 0 0 0 0 0 0 0 0 0 0 0 0 0 0 0 0 0 0 0 0 0 0 0 0 0.00339756302627234 0 0 0 0 0 0 0 0 0 0 0 0 0 0 0 0 0 0 0 0 0 0 0 0 0 0 0 0 0 0 0 0 0 0 0 0 0 0 0 0 0 0 0 0 0 0 0 0 0 0 0 0 0 0 0 0 0 0 0 0 0 0 0 0 0 0 0 0 0 0 0 0 0 0 0
0 0 0 0 0 0 0 0 0 0 0 0 0 0 0 0 0 0 0 0 0 0 0 0 0 0 0 0 0 0 0 0 0 0 0 0 0 0 0 0 0 0 0 0 0 0 0 0 0 0 0 0 0 0 0 0 0 0 0 0 0 0 0 0 0 0 0 0 0 0 0 0 0 0 0 0.0512039006037973 0 0 0 0 0 0.0924147364938244 0 0 0 0 0 0 0 0 0 0 0 0 0 0 0 0.0937219241079928 0.161936811524946 0 0 0 0 0 0 0 0 0 0 0 0 0 0 0 0 0 0 0 0 0 0 0 0 0 0 0 0 0 0 0 0 0 0 0 0 0 0.545369627844673 0.0411473624042509 0 0 0 0 0 0 0 0 0 0 0 0 0.0142056370205152 0 0 0 0 0 0 0 0 0 0 0 0 0 0 0 0 0 0 0 0 0 0 0 0 0 0 0 0 0 0 0 0 0 0 0 0 0 0 0 0 0 0 0 0 0 0 0 0 0 0 0 0 0 0 0 0 0 0 0 0 0 0 0 0 0 0 0 0 0 0 0 0 0 0 0 0 0 0 0 0 0 0 0 0 0 0 0 0 0 0 0 0 0 0 0 0 0 0 0 0 0 0 0 0 0 0 0 0 0 0 0 0 0 0 0 0 0 0 0 0 0 0 0 0 0 0 0 0 0 0 0 0 0 0 0 0 0 0 0 0 0 0 0 0 0 0 0 0 0 0 0 0 0 0 0 0 0 0 0 0 0 0 0 0 0 0 0
0 0 0 0 0 0 0 0 0 0 0 0 0 0 0 0 0 0 0 0 0 0 0 0 0 0 0 0 0 0 0 0.0313440180390087 0.15220186951362 0.00989824124707238 0.0089001924727075 0 0 0 0 0 0 0 0 0 0 0 0 0 0 0 0 0 0 0 0.0185504442751764 0 0 0 0 0 0 0 0 0 0 0 0 0 0 0 0 0 0 0 0 0 0 0 0 0 0.00851561356625286 0 0 0 0 0 0 0 0.0113662026927745 0.0102681662098533 0.0257011511240957 0.0204928210338777 0.0230702102297316 0 0.0292513834071445 0 0.0161611945310323 0 0 0 0 0.138146906536709 0.007885946974005 0.03426470916372 0 0 0 0 0 0 0 0 0 0 0 0 0 0 0 0 0 0 0 0 0 0 0 0 0 0 0 0 0 0 0 0 0 0 0 0 0 0 0 0 0 0 0 0 0 0.0209940437074247 0.17208684377069 0.0378967466320204 0.0124949614578888 0.139354130450778 0.018091933156933 0 0 0 0 0 0 0 0 0 0 0 0 0 0 0 0 0 0 0 0 0 0 0 0 0 0 0 0 0 0 0 0 0 0 0.0040738615558129 0 0 0 0 0 0 0 0 0 0 0 0 0 0 0 0 0 0 0 0 0 0 0 0 0 0.0037868632823772 0 0 0 0 0 0 0 0 0 0 0 0 0 0 0 0 0 0 0 0 0 0 0 0 0 0 0 0 0 0 0 0 0 0 0 0 0 0 0 0 0 0.0243230497830837 0 0 0 0 0 0 0 0 0 0 0 0 0 0 0 0 0 0 0 0 0 0 0 0 0 0 0 0 0 0 0 0 0 0 0 0 0 0 0 0 0 0 0 0 0 0 0 0.0126587139164328 0 0 0 0 0 0 0 0 0 0 0 0.00821978126977684
0 0 0 0 0 0 0 0 0 0 0 0 0 0 0 0 0 0 0 0 0 0 0 0 0 0 0 0 0 0 0 0.0112955742411838 0.0215988199937667 0 0 0 0 0 0 0 0 0 0 0 0 0 0 0 0 0 0 0 0 0 0 0 0 0 0 0 0 0 0 0 0 0 0 0 0 0 0 0 0 0 0 0 0 0 0 0 0 0 0 0 0 0 0 0 0.0164135393173795 0.0125032321979191 0.0486875528377745 0.0679768236987568 0.0557887181482946 0 0.13030668269383 0 0.0092967987865187 0 0 0 0.12510155677447 0 0.0214198251721879 0.0934601243068958 0 0 0 0 0 0 0 0 0 0 0 0 0 0 0 0 0 0 0 0 0 0 0.00286440257759204 0 0 0 0 0 0 0 0 0 0 0 0 0.00593665747871637 0 0 0 0 0 0 0 0 0 0 0.0362611484004271 0.0665325222348209 0.10162349675694 0.0476202806651976 0.015191861054432 0 0 0 0 0 0 0 0 0 0 0 0 0 0 0 0 0 0 0 0 0 0 0 0 0 0 0 0 0 0 0 0 0 0 0 0 0 0 0 0 0 0 0 0 0 0 0 0 0 0 0 0 0 0 0 0 0 0 0 0 0.0046035942589188 0 0 0 0 0 0 0 0 0 0 0 0 0 0 0 0 0 0 0 0 0 0 0 0 0 0 0 0 0 0 0 0 0 0 0 0 0 0 0 0 0 0.0448202408432758 0 0 0 0 0 0 0 0 0 0 0 0 0 0 0 0 0 0 0 0 0 0 0 0 0 0 0 0 0 0 0 0 0 0 0 0 0 0 0 0 0 0.00370598082323537 0 0 0 0 0 0.0266908518692274 0 0 0 0 0 0 0 0.00424086465339306 0 0 0 0.0260588502148461
0 0 0 0 0 0 0 0 0 0 0 0 0 0 0 0 0 0 0 0 0 0 0 0 0 0 0 0 0 0 0 0 0 0 0 0 0 0 0 0 0 0 0 0 0 0 0 0 0 0 0.00086746319342524 0 0 0 0.00131972803572718 0 0 0 0.00479834188628641 0 0 0 0 0 0 0 0 0 0 0 0 0 0 0 0 0 0 0 0 0 0.00789035298918716 0 0.00122354852595854 0.000886067588665758 0 0.00610449611309663 0.0113453888990766 0 0.0962547264422449 0.169816544860861 0.117857404553665 0.051863085980966 0.0375446629962407 0 0.0230277136487327 0.00796460521545529 0.00456622866705223 0 0 0 0.0015948178766412 0.00478356428494847 0 0.225867416628927 0 0 0 0 0 0 0 0 0 0 0 0 0 0 0 0 0 0 0 0 0 0 0 0 0 0 0 0 0 0 0 0 0 0 0 0.000861809306055216 0 0.0224099020151669 0.0294183568548527 0.0745673027302957 0 0.004435317539168 0 0 0 0.0537642916370105 0.000654057425819854 0.0107538717280617 0.0117195105309515 0.000900236301087115 0.00657399677883588 0 0 0 0 0 0 0 0 0 0 0 0 0 0 0 0 0 0 0 0 0 0 0 0 0 0 0 0 0 0 0 0 0 0 0 0 0 0 0 0 0 0 0 0 0 0 0 0 0 0 0 0 0 0 0 0 0 0 0 0 0 0 0 0 0 0 0 0 0 0 0 0 0 0 0 0 0 0 0 0 0 0 0 0 0 0 0 0 0 0 0 0 0 0 0 0 0 0 0 0 0 0 0.00127819552082351 0 0 0 0 0 0 0 0 0 0 0 0 0 0 0 0 0 0 0 0 0 0 0 0 0 0 0 0 0 0 0 0 0 0 0 0 0 0 0 0 0 0.00160306077787896 0.00323605707367551 0 0 0 0 0 0 0 0 0 0.0011239376965798 0.0011239376965798 0 0 0 0 0 0
0 0 0 0 0 0 0 0 0 0 0 0 0 0 0 0 0 0 0 0 0 0 0 0 0 0 0 0 0 0 0 0 0 0 0 0 0 0 0 0 0 0 0 0 0 0 0 0 0 0 0.00148688102849051 0 0 0 0.00158945859050229 0 0 0 0.00464674459082319 0 0 0 0 0 0 0 0 0 0 0 0 0 0 0 0 0 0 0 0 0 0.00533482561675092 0 0 0 0 0.00686537888092988 0.0084015484383948 0 0.0622755957068406 0.133982631606719 0.0579051443208617 0.0243737708689835 0.0507610451554656 0 0.042200584094498 0.00407064603471025 0.0037961840683537 0 0 0 0.00599481283397298 0.0180564921359979 0.195400162473641 0 0 0 0 0 0 0 0 0 0 0 0 0 0 0 0 0 0 0 0 0 0 0 0 0 0 0 0 0 0 0 0 0 0 0 0 0.00160436857465966 0 0.0372236105807587 0.0288313104422176 0.0456830033428338 0 0.00907967582871006 0 0 0.00184901537640367 0.113081570880337 0.00197401238859703 0.0370745418337029 0.0338431481369469 0.00101092668055425 0.0089191225219129 0 0 0 0 0 0 0 0 0 0 0 0 0 0 0 0 0 0 0 0 0 0 0 0 0 0 0 0 0 0 0 0 0 0 0 0 0 0 0 0 0 0 0 0 0 0 0 0 0 0 0 0 0 0 0 0 0 0 0 0 0 0 0 0 0 0 0 0 0 0 0 0 0 0 0 0 0 0 0 0 0.00172376486471267 0.000597710871075535 0 0 0 0 0 0 0 0 0 0.00122459128930629 0 0 0 0 0 0 0 0 0 0 0.0030994887299958 0 0 0 0 0 0 0 0 0 0 0 0 0 0 0 0 0 0 0 0 0 0 0 0 0 0 0 0 0 0 0 0 0 0 0 0 0 0 0 0 0 0.00296787111131694 0.0225151644306638 0 0 0 0 0 0 0 0 0 0.00634646038912194 0.00855903757621425 0 0.00147559699351042 0.00230822178795725 0.00186587892255538 0 0
0 0 0 0 0 0 0 0 0 0 0 0 0 0 0 0 0 0 0 0 0 0 0 0 0 0 0 0 0 0 0 0 0 0 0 0 0 0 0 0 0 0 0 0 0 0 0 0 0 0 0 0 0 0 0 0 0 0 0 0 0 0 0 0 0 0 0 0 0 0 0 0 0 0 0 0 0 0 0 0 0 0 0 0 0 0 0 0 0 0 0 0 0 0 0 0 0.0351828260745788 0 0 0 0 0 0 0 0 0 0 0 0 0.341012304828672 0 0 0 0 0 0 0 0 0 0.0426697548029198 0 0 0 0 0 0 0 0 0 0 0 0 0 0 0 0 0 0 0 0 0 0 0 0 0 0 0 0 0 0 0 0 0 0 0 0 0 0 0 0 0 0 0 0 0 0 0 0.186995795598455 0 0 0 0 0 0 0 0 0 0 0 0 0 0 0 0 0 0 0 0 0 0.0158621512649816 0 0 0 0 0 0.00987290666605396 0 0 0 0 0 0 0 0 0 0 0 0.306891872423076 0 0 0 0 0 0 0 0 0 0 0 0 0 0 0 0 0 0 0 0 0 0 0 0 0 0 0 0 0 0 0 0 0 0 0 0 0 0 0 0 0 0 0 0 0 0 0 0 0 0 0 0 0 0 0 0.0615123883412627 0 0 0 0 0 0 0 0 0 0 0 0 0 0 0 0 0 0 0 0 0 0 0 0 0 0 0 0 0 0 0 0 0 0 0 0 0 0 0 0 0 0 0 0 0 0 0 0 0 0 0 0 0 0
0 0 0 0 0 0 0 0 0 0 0 0 0 0 0 0 0 0 0 0 0 0 0 0 0 0 0 0.0248004083440446 0 0.00940735108338867 0.0295236738095487 0 0 0 0 0 0 0 0 0 0 0 0 0.0150941658401759 0 0.0124775979567298 0 0 0 0 0 0 0 0.0470913481911939 0 0 0 0 0 0 0 0 0 0 0 0 0 0 0 0 0 0 0.00758544180004934 0 0 0 0 0 0 0 0.00540016237968559 0 0.00573446475150789 0 0 0 0 0 0 0 0 0 0 0 0 0 0.0185573569250142 0 0 0 0 0 0 0 0 0 0.0139120926117284 0 0 0 0 0 0 0 0 0 0 0 0 0 0 0.106963095392744 0 0.42018271606089 0 0.101524932167427 0 0 0 0 0 0 0 0 0 0 0 0 0 0 0 0 0 0 0 0 0 0 0 0 0 0 0 0 0 0 0 0 0 0 0 0 0 0 0 0 0 0 0 0 0 0 0.0142855336429669 0 0.0204991587962355 0 0 0 0 0 0 0 0 0 0 0 0 0 0 0 0 0 0 0 0 0 0 0 0 0 0 0 0 0 0 0 0 0 0 0.0296932163570419 0 0 0 0 0 0 0 0 0 0 0 0 0 0 0 0 0 0 0 0 0 0 0 0 0 0 0 0 0 0 0 0 0 0 0 0 0 0 0 0 0 0 0 0 0 0 0 0 0 0 0 0 0.0218264210079624 0 0 0 0 0 0.0172886533265977 0.0161573724764706 0.0236747103785004 0 0 0 0 0 0 0 0 0 0.0383201267000962 0 0 0 0 0 0 0 0 0 0 0 0 0 0 0 0 0 0 0 0 0 0 0 0 0 0 0 0 0 0 0 0 0 0 0 0 0
0 0 0 0 0 0 0 0 0 0 0 0 0 0 0 0.0102984447183641 0 0 0 0 0 0 0 0 0 0 0 0 0 0.0296282836404677 0 0 0 0 0 0 0 0 0 0 0 0 0 0 0 0 0 0 0 0 0 0 0 0 0 0 0 0 0 0 0 0 0 0 0 0 0 0 0 0 0.0111534018625159 0 0 0 0 0 0 0 0 0 0.0102875458903825 0 0.0149920129759588 0 0 0 0 0 0.0358492046513938 0 0 0 0 0 0 0 0.102807998283639 0 0 0 0 0 0 0 0 0.0185774187649093 0 0.0349648795899332 0 0 0 0 0.0659911980450163 0 0 0.381058497850722 0.0491792916431646 0 0 0 0 0 0 0 0 0 0 0.0208863089644483 0 0 0 0 0 0 0 0.0083824190862346 0 0 0 0 0 0 0 0 0 0 0 0 0 0 0 0 0 0 0 0 0 0 0 0 0 0 0 0 0 0 0 0 0 0 0 0 0 0 0 0 0 0 0 0 0 0 0 0 0 0 0 0 0 0 0 0 0 0 0 0 0 0 0 0 0 0 0 0 0 0 0 0 0 0 0 0 0 0 0 0 0 0 0 0 0 0 0 0 0 0 0 0 0 0 0 0 0 0 0 0 0 0 0 0 0 0 0 0 0 0 0 0 0 0 0 0 0 0 0 0 0 0 0 0 0 0 0.0128186852270817 0 0 0 0.0474796303904841 0.10424928073694 0 0.0166884769937479 0 0 0 0 0 0 0.024707020684596 0 0 0 0 0 0 0 0 0 0 0 0 0 0 0 0 0 0 0 0 0 0 0 0 0 0 0 0 0 0 0 0 0 0 0 0 0 0 0 0 0
0 0 0 0 0 0 0 0 0 0 0 0 0 0 0 0 0 0 0 0 0 0 0 0 0 0 0 0 0 0 0 0 0 0 0 0 0 0 0 0 0 0 0 0 0 0 0 0 0 0 0 0 0 0.110842110240656 0 0 0 0 0 0 0 0 0 0 0 0 0 0 0 0 0 0 0 0 0 0 0 0 0 0 0 0 0 0 0 0 0 0 0 0 0 0 0 0 0 0 0 0 0 0 0 0 0 0 0 0 0.0277188973855064 0 0.111627525448455 0 0 0 0 0 0 0 0 0 0 0 0.0791164473055264 0 0 0 0 0 0 0 0 0 0 0 0 0 0 0 0 0 0 0 0 0 0 0 0 0 0 0 0 0 0 0 0 0 0 0 0 0 0 0 0 0 0 0 0 0 0 0 0 0 0 0 0 0.0970080885282621 0.0057156399090364 0 0 0 0 0 0 0 0 0 0 0 0 0 0 0 0 0 0 0 0 0 0 0 0 0 0 0 0 0 0 0 0 0 0 0 0 0 0 0 0 0 0 0 0 0 0 0 0 0 0 0 0 0 0 0 0 0 0 0 0 0 0 0 0 0 0 0 0 0 0 0 0 0 0 0 0 0 0 0 0 0 0 0 0 0 0 0 0.176697981384017 0 0.109140567806142 0.0276630691445899 0.027188812172634 0.0565838456889711 0.0159285766570513 0.0911952373383163 0.0185013056145217 0 0 0 0.00688065084837586 0 0.0381912445279384 0 0 0 0 0 0 0 0 0 0 0 0 0 0 0 0 0 0 0 0 0 0 0 0 0 0 0 0 0 0 0 0 0 0 0 0 0 0 0 0 0
0 0 0 0 0 0 0 0 0 0 0 0 0 0 0 0 0 0 0 0 0 0 0 0 0 0 0.0538842802486998 0 0 0 0 0 0 0 0 0 0 0 0 0 0 0 0 0 0 0 0 0 0 0 0 0 0 0 0 0 0 0 0 0 0 0 0 0 0 0 0 0 0 0 0 0 0 0 0 0 0 0 0 0 0 0 0 0 0 0 0 0 0 0 0 0 0 0 0 0 0 0 0 0 0 0 0 0 0 0 0 0.182883074514095 0 0 0 0 0 0 0 0.0783965672546973 0 0.041189685791656 0 0 0.273485805155636 0 0 0 0 0 0 0 0 0 0 0 0 0 0 0 0 0 0 0 0 0 0 0 0 0 0 0 0 0 0 0 0 0 0 0 0 0 0 0 0 0 0 0 0 0 0 0.021094028547517 0 0 0 0 0 0.0580448367274129 0 0 0 0 0 0 0 0 0 0 0 0 0 0.0106041231480059 0 0 0 0 0 0 0 0 0 0 0 0 0 0 0 0 0 0 0 0 0 0 0 0 0 0 0 0 0 0 0 0 0 0 0 0 0 0 0 0 0 0 0 0 0 0 0 0 0 0 0 0 0 0 0 0 0 0 0 0 0 0 0 0 0 0 0 0 0 0 0 0 0 0 0.10933180769937 0 0.0991427599036951 0 0 0.0137502117706386 0 0.0179698506067977 0.0286349986671981 0 0 0 0 0 0.0115879699645811 0 0 0 0 0 0 0 0 0 0 0 0 0 0 0 0 0 0 0 0 0 0 0 0 0 0 0 0 0 0 0 0 0 0 0 0 0 0 0 0 0
0.0224339418387209 0 0 0 0 0 0 0 0 0 0.0191490752549933 0 0 0 0 0.0155245736859371 0 0 0 0 0 0 0 0 0 0 0 0 0 0.0605033408056759 0.0418185962642192 0 0 0 0 0 0 0 0 0 0 0 0 0 0 0.0267069114805753 0 0 0 0 0 0 0 0.0197801243258965 0 0 0 0 0 0 0.00934846623763712 0 0 0 0 0 0 0.0941078088497189 0 0 0.00638254022463279 0.0390891670830559 0 0 0 0 0 0 0 0 0.0115670670718912 0 0.00491457920151127 0 0 0 0 0 0.0156474190294026 0 0 0 0.0105709377110081 0 0 0 0.0302420599824997 0 0 0 0 0 0 0 0.20864179781308 0 0 0 0 0 0 0 0.0646316026195705 0 0 0 0 0 0 0 0 0 0 0 0 0 0 0.0245076766062073 0 0.0122241443668611 0 0 0 0 0 0 0 0 0.00235731159645052 0 0 0 0 0 0 0 0 0 0 0 0 0 0 0 0 0 0 0 0 0 0 0 0 0 0 0 0 0.0119280002475605 0 0 0 0 0 0 0 0 0 0 0 0 0 0 0 0 0 0 0 0 0 0.0362923352383736 0 0 0 0 0 0.0300885007258121 0 0 0 0 0 0 0 0 0 0 0 0.139538634402325 0 0 0 0 0 0 0.0270456459450805 0 0 0 0 0 0 0 0 0 0 0 0 0 0 0 0 0 0 0 0 0 0 0 0 0 0 0 0 0 0 0 0 0 0 0 0 0 0 0 0 0 0 0 0 0 0.014957741391303 0 0 0 0 0 0 0 0 0 0 0 0 0 0 0 0 0 0 0 0 0 0 0 0 0 0 0 0 0 0 0 0 0 0 0 0 0 0 0 0 0 0 0 0 0 0 0 0 0 0 0 0 0 0 0 0 0
0 0 0 0 0 0 0 0 0 0 0 0 0 0 0 0 0 0 0.046215578802958 0 0 0 0 0 0 0 0 0 0 0 0 0 0 0 0 0 0 0 0 0 0 0 0 0 0 0 0 0 0 0 0 0 0 0 0 0 0 0 0 0 0 0 0 0 0 0 0 0 0 0.373477067157896 0 0 0 0 0 0 0 0 0 0 0 0 0 0 0 0 0 0 0 0 0 0 0 0 0 0 0 0 0 0 0 0 0 0 0 0 0 0 0 0 0 0.192889074411877 0 0.0824293941530816 0 0 0 0 0 0 0 0 0 0 0.0897499815551388 0 0 0 0 0 0 0 0 0 0 0 0 0 0 0 0 0 0 0 0 0 0 0 0 0 0 0 0 0 0 0 0 0 0 0 0 0 0 0 0 0 0 0.0844328570082451 0 0 0 0 0 0 0 0 0.0340991527390225 0 0 0 0 0 0 0 0 0 0 0 0 0 0 0 0 0 0 0 0 0 0 0 0 0 0 0 0 0 0 0 0 0 0 0 0 0 0 0 0 0 0 0 0 0 0 0 0 0 0 0 0 0 0 0 0 0 0 0 0 0 0 0 0 0 0 0 0 0 0 0 0 0 0 0 0 0 0 0 0 0 0 0 0.0430159428101763 0.0133726910684046 0 0.0403182602932005 0 0 0 0 0 0 0 0 0 0 0 0 0 0 0 0 0 0 0 0 0 0 0 0 0 0 0 0 0 0 0 0 0 0 0 0 0 0 0 0 0 0 0 0 0 0 0 0 0 0 0 0 0 0
0 0 0 0 0 0 0 0 0 0 0 0 0 0.0255354455186081 0 0 0.0202890435096263 0 0 0 0.0154917467685862 0 0 0 0 0 0 0 0 0.014061185080839 0.00769865463628231 0 0 0 0 0 0 0 0 0 0 0 0 0 0 0 0 0 0 0 0 0 0 0 0 0 0 0 0 0.0976326516061853 0 0 0.109040857512046 0 0 0 0 0.13811480138386 0.0621757942927001 0.235307333703911 0 0 0 0 0 0 0.0352911759676837 0 0 0 0 0 0 0 0 0 0 0 0 0 0 0 0 0 0 0 0 0 0 0 0 0 0 0 0 0 0 0 0 0 0.0945713779851647 0 0 0.104918937439563 0 0 0 0 0 0 0 0 0 0 0.0275326865426716 0 0 0.0123383080522729 0 0 0 0 0 0 0 0 0 0 0 0 0 0 0 0 0 0 0 0 0 0 0 0 0 0 0 0 0 0 0 0 0 0 0 0 0 0 0 0 0 0 0 0 0 0 0 0 0 0 0 0 0 0 0 0 0 0 0 0 0 0 0 0 0 0 0 0 0 0 0 0 0 0 0 0 0 0 0 0 0 0 0 0 0 0 0 0 0 0 0 0 0 0 0 0 0 0 0 0 0 0 0 0 0 0 0 0 0 0 0 0 0 0 0 0 0 0 0 0 0 0 0 0 0 0 0 0 0 0 0 0 0 0 0 0 0 0 0 0 0 0 0 0 0 0 0 0 0 0 0 0 0 0 0 0 0 0 0 0 0 0 0 0 0 0 0 0 0 0 0 0 0 0 0 0 0 0 0 0 0 0 0 0 0 0 0 0 0 0
0.0654416234527641 0 0 0 0 0 0 0 0 0 0 0 0 0 0 0 0 0 0 0 0 0 0 0 0 0 0 0.0281324420740644 0 0.136336270163699 0.0751182368234568 0 0 0 0 0 0 0 0 0 0 0 0 0 0 0.0374015666488444 0 0 0 0 0 0 0 0 0 0 0 0 0 0 0 0 0 0 0 0 0 0 0 0 0 0 0 0 0 0 0 0 0 0 0 0 0.0169848995920877 0 0 0 0 0 0 0 0 0 0 0 0 0 0.0911669382576168 0 0 0 0 0 0 0 0 0 0.175981377992575 0 0 0.163065141939321 0 0 0 0 0 0 0 0 0 0 0 0 0.0322486810657143 0.0445543196680041 0 0.0400163797018185 0 0.0935521226200334 0 0 0 0 0 0 0 0 0 0 0 0 0 0 0 0 0 0 0 0 0 0 0 0 0 0 0 0 0 0 0 0 0 0 0 0 0 0 0 0 0 0 0 0 0 0 0 0 0 0 0 0 0 0 0 0 0 0 0 0 0 0 0 0 0 0 0 0 0 0 0 0 0 0 0 0 0 0 0 0 0 0 0 0 0 0 0 0 0 0 0 0 0 0 0 0 0 0 0 0 0 0 0 0 0 0 0 0 0 0 0 0 0 0 0 0 0 0 0 0 0 0 0 0 0 0 0 0 0 0 0 0 0 0 0 0 0 0 0 0 0 0 0 0 0 0 0 0 0 0 0 0 0 0 0 0 0 0 0 0 0 0 0 0 0 0 0 0 0 0 0 0 0 0 0 0 0 0 0 0 0 0 0 0 0 0 0 0 0 0
0 0 0 0 0 0 0 0 0 0 0 0 0 0 0 0 0 0 0 0 0 0 0 0 0 0 0 0 0 0 0 0 0 0 0 0 0 0 0 0 0 0 0 0 0 0 0 0 0 0 0 0 0 0 0 0 0 0 0 0 0 0 0 0 0 0 0 0 0 0.0768453607161988 0 0 0 0 0 0 0 0 0 0 0 0 0 0 0 0 0 0 0 0 0 0 0 0 0 0 0 0 0 0 0 0 0 0 0 0 0 0 0 0 0.0673614873472455 0.174876460935544 0 0 0 0 0 0 0 0 0 0.350757740183676 0 0.146755206807759 0 0.183403744009577 0 0 0 0 0 0 0 0 0 0 0 0 0 0 0 0 0 0 0 0 0 0 0 0 0 0 0 0 0 0 0 0 0 0 0 0 0 0 0 0 0 0 0 0 0 0 0 0 0 0 0 0 0 0 0 0 0 0 0 0 0 0 0 0 0 0 0 0 0 0 0 0 0 0 0 0 0 0 0 0 0 0 0 0 0 0 0 0 0 0 0 0 0 0 0 0 0 0 0 0 0 0 0 0 0 0 0 0 0 0 0 0 0 0 0 0 0 0 0 0 0 0 0 0 0 0 0 0 0 0 0 0 0 0 0 0 0 0 0 0 0 0 0 0 0 0 0 0 0 0 0 0 0 0 0 0 0 0 0 0 0 0 0 0 0 0 0 0 0 0 0 0 0 0 0 0 0 0 0 0 0 0 0 0 0 0 0 0 0 0 0 0
0 0 0 0 0 0 0 0 0 0 0 0 0.303648918337853 0 0 0 0 0 0 0 0 0 0.0251628462807544 0 0 0 0 0 0 0 0 0 0 0 0.0263335238433017 0 0 0 0 0 0 0 0 0 0 0 0 0 0 0 0 0 0 0 0 0.213323439547172 0 0 0 0 0 0 0 0 0 0 0 0 0 0 0 0 0 0 0 0 0 0 0 0 0 0 0 0 0 0 0 0 0 0 0 0 0 0 0 0 0 0 0 0 0 0 0 0 0 0 0 0 0 0 0 0 0 0 0 0 0 0 0 0.124466504226881 0 0 0 0 0 0 0 0 0 0 0 0 0 0 0 0 0 0 0 0 0 0 0 0 0 0 0 0 0 0 0 0 0 0 0 0 0 0 0 0 0 0 0 0 0 0 0 0.159826555720885 0 0 0 0 0 0 0 0 0 0 0 0 0 0 0 0 0 0 0 0 0 0 0 0 0 0 0 0 0 0 0 0 0 0 0 0 0 0 0 0.104424526442457 0 0 0 0 0 0 0 0 0 0 0 0 0 0 0 0 0 0 0 0 0 0 0 0 0 0 0 0 0 0 0 0 0 0 0 0 0 0 0 0 0 0 0 0 0 0 0 0 0 0 0 0 0 0 0.0118231818324806 0.0309905037682156 0 0 0 0 0 0 0 0 0 0 0 0 0 0 0 0 0 0 0 0 0 0 0 0 0 0 0 0 0 0 0 0 0 0 0 0 0 0 0 0 0 0 0 0 0 0 0 0 0 0 0 0 0 0
0 0 0 0 0 0 0 0 0 0 0 0 0 0 0 0.00972421644779167 0 0 0 0 0 0 0 0 0 0 0.0265836695813905 0 0 0.0318147186798714 0 0 0 0 0 0 0 0 0 0 0 0 0 0 0 0 0 0 0 0 0 0 0 0 0 0 0 0 0 0 0 0 0 0 0 0 0 0 0 0 0.012575774374041 0 0 0 0 0 0 0 0 0 0.0112502343899477 0 0.00714539807830871 0 0 0 0 0 0.0460069635793289 0 0 0 0 0 0 0 0.0793733919410681 0 0 0 0 0 0 0 0 0 0.404380401400696 0 0.0640544584921311 0 0 0 0 0 0 0 0.110983067838754 0 0.0965417530742103 0 0 0 0 0 0 0 0 0.0194503330920646 0 0 0 0 0 0 0 0 0 0 0 0 0 0 0 0 0 0 0 0 0 0 0 0 0 0 0 0 0 0 0 0 0 0 0 0 0 0 0 0.0387499873192636 0 0 0 0 0 0 0 0 0.0166558752678302 0 0 0 0 0 0 0 0 0 0 0 0 0 0 0 0 0 0 0 0 0 0 0 0 0 0 0 0 0 0 0 0 0 0 0 0 0 0 0 0 0 0 0 0 0 0 0 0 0 0 0 0 0 0 0 0 0 0 0 0 0 0 0 0 0 0 0 0 0 0 0 0 0 0 0 0 0 0 0 0 0 0 0 0 0.00514914491833687 0 0.0195606115249656 0 0 0 0 0 0 0 0 0 0 0 0 0 0 0 0 0 0 0 0 0 0 0 0 0 0 0 0 0 0 0 0 0 0 0 0 0 0 0 0 0 0 0 0 0 0 0 0 0 0 0 0 0 0
0 0 0 0 0 0 0 0 0 0 0 0 0 0 0 0 0 0 0 0 0 0 0 0 0 0 0.140742640189237 0 0 0 0 0 0 0 0 0 0 0 0 0 0 0 0 0 0 0 0 0 0 0 0 0 0 0 0 0 0 0 0 0 0 0 0 0 0 0 0 0 0 0 0 0 0 0 0 0 0 0 0 0 0 0 0 0 0 0 0 0 0 0 0 0 0 0 0 0 0 0 0 0 0 0 0 0 0 0 0.0795800563848643 0 0 0 0 0 0 0 0 0.169231128750222 0 0.193624512263765 0.195491619470265 0.121116517596287 0 0 0 0 0 0 0 0 0 0 0 0 0 0 0 0 0 0 0 0 0 0 0 0 0 0 0 0 0 0 0 0 0 0 0 0 0 0 0 0 0 0 0 0 0 0 0 0.0319610961597139 0 0 0 0 0 0 0 0 0 0 0 0 0 0 0 0 0 0 0 0 0 0 0 0 0 0 0 0 0 0 0 0 0 0 0 0 0 0 0 0 0 0 0 0 0 0 0 0 0 0 0 0 0 0 0 0 0 0 0 0 0 0 0 0 0 0 0 0 0 0 0 0 0 0 0 0 0 0 0 0 0 0 0 0 0 0 0 0 0 0 0 0 0 0 0.0342137862406887 0.0340386429449563 0 0 0 0 0 0 0 0 0 0 0 0 0 0 0 0 0 0 0 0 0 0 0 0 0 0 0 0 0 0 0 0 0 0 0 0 0 0 0 0 0 0 0 0 0 0 0 0 0 0 0 0 0 0
0 0 0 0 0 0 0 0 0 0 0 0 0 0 0 0 0 0 0 0 0 0 0 0 0 0 0 0 0 0 0 0 0 0 0 0 0 0 0 0 0 0 0 0 0 0 0 0 0 0 0 0 0 0 0 0 0 0 0 0 0 0 0 0 0 0 0 0 0 0 0 0 0 0 0 0 0 0 0 0 0 0 0 0 0 0 0 0 0 0 0 0 0 0 0 0 0 0 0 0 0 0 0 0 0 0 0 0 0.0496590423571643 0 0 0 0 0 0 0 0.187367540068509 0 0.101898056790514 0.0540772704074774 0 0 0 0 0 0 0 0 0 0 0 0 0 0 0 0 0 0 0 0 0 0 0 0 0 0 0 0 0 0 0 0 0 0 0 0 0 0 0 0 0 0 0 0 0 0 0 0.0695768782139697 0 0 0 0 0 0 0 0 0 0 0 0 0 0 0 0 0 0 0 0 0 0 0 0 0 0 0 0 0 0 0 0 0 0 0 0 0 0 0 0 0 0 0 0 0 0 0 0 0 0 0 0 0 0 0 0 0 0 0 0 0 0 0 0 0 0 0 0 0 0 0 0 0 0 0 0 0 0 0 0 0 0 0 0 0 0 0 0 0 0 0 0 0 0 0.198705001112455 0.0148343302453109 0.016069485946187 0.0624150828902111 0.0692299342823956 0.0669969162466453 0 0.0234306032674758 0 0 0 0 0.0200178919493787 0 0.0657219662223067 0 0 0 0 0 0 0 0 0 0 0 0 0 0 0 0 0 0 0 0 0 0 0 0 0 0 0 0 0 0 0 0 0 0 0 0 0 0 0 0 0
0 0 0 0 0 0 0 0 0 0 0 0 0.045996337572925 0 0 0 0 0 0 0 0 0 0 0 0 0 0.0524685464220778 0 0 0 0 0 0 0 0 0 0 0 0 0 0 0 0 0 0 0 0 0 0 0 0 0 0 0 0 0 0 0 0 0 0 0 0 0 0 0 0 0 0 0 0 0 0 0 0 0 0 0 0 0 0 0 0 0 0 0 0 0 0 0 0 0 0 0 0 0 0 0 0 0 0 0 0 0 0 0 0 0 0 0 0 0 0 0 0 0.0742452687888646 0.0985957561137191 0.053108246374413 0 0.0805503215425752 0 0 0 0 0 0 0 0 0 0 0 0 0 0 0 0 0 0 0 0 0 0 0 0 0 0 0 0 0 0 0 0 0 0 0 0 0 0 0 0 0 0 0 0 0 0 0 0.35196633458747 0 0 0 0 0 0 0 0 0.0246958682665597 0 0 0 0 0 0 0 0 0 0 0 0 0 0 0 0 0 0 0 0 0 0 0 0 0 0 0 0 0 0 0.00656926740115098 0 0 0 0 0 0 0 0 0 0 0 0 0 0 0 0 0 0 0 0 0 0 0 0 0 0 0 0 0 0 0 0 0 0 0 0 0 0 0 0 0 0 0 0 0 0 0 0 0 0 0 0 0 0 0.0416370526197119 0.14998659579357 0 0 0 0.00485808556401403 0 0 0 0 0 0.00696416359351201 0 0 0 0 0.00835815535943712 0 0 0 0 0 0 0 0 0 0 0 0 0 0 0 0 0 0 0 0 0 0 0 0 0 0 0 0 0 0 0 0 0 0 0 0 0 0 0
0 0 0 0 0 0 0 0 0 0 0 0 0.138860578084401 0 0 0 0 0 0 0 0 0 0 0 0 0 0.136089319878553 0 0 0 0 0 0 0 0 0 0 0 0 0 0 0 0 0 0 0 0 0 0 0 0 0 0 0 0 0.028523552080186 0 0 0 0 0 0 0 0 0 0 0 0 0 0 0 0 0 0 0 0 0 0 0 0 0 0 0 0 0 0 0 0 0 0 0 0 0 0 0 0 0 0 0 0 0 0 0 0 0.019340367388705 0 0 0 0 0 0 0 0 0 0.0830296306898815 0 0.0586083103760853 0.0270418606120725 0.0772846112715242 0 0.0415828674382944 0 0 0 0 0 0 0 0 0 0 0 0 0 0 0 0 0 0 0 0 0 0 0 0 0 0 0 0 0 0 0 0 0 0 0 0 0 0 0 0 0 0 0 0 0 0 0.17594746048911 0 0 0 0 0 0 0 0 0 0 0 0 0 0 0 0 0 0 0 0 0 0 0 0 0 0 0 0 0 0 0 0 0 0 0 0 0 0 0 0 0 0 0 0 0 0 0 0 0 0 0 0 0 0 0 0 0 0 0 0 0 0 0 0 0 0 0 0 0 0 0 0 0 0 0 0 0 0 0 0 0 0 0 0 0 0 0 0 0 0 0 0 0 0 0.154798222287628 0.0240076042407968 0 0.0120359105524637 0.0136110356663488 0.00923866894394938 0 0 0 0 0 0 0 0 0 0 0 0 0 0 0 0 0 0 0 0 0 0 0 0 0 0 0 0 0 0 0 0 0 0 0 0 0 0 0 0 0 0 0 0 0 0 0 0 0 0
0 0 0 0 0 0 0 0 0 0 0 0 0.0269276081664667 0 0 0 0 0 0 0 0 0 0.0507955750340296 0 0 0 0.179031989442009 0 0 0 0 0 0 0 0 0 0 0 0 0 0 0 0 0 0 0 0 0 0.0471635656452837 0 0 0 0 0 0 0 0 0 0 0 0 0 0 0 0 0 0 0 0 0 0 0 0 0 0 0 0 0 0 0 0 0 0 0 0 0 0 0 0 0 0 0 0 0 0 0 0 0 0 0 0 0 0 0 0 0 0 0.0920131992324552 0.194140403090629 0 0 0 0 0 0 0 0 0 0 0.0489625357833624 0 0 0 0 0 0 0 0 0 0 0 0 0 0 0 0 0 0 0 0 0 0 0 0 0 0 0 0 0 0 0 0 0 0 0 0 0 0 0 0 0 0 0 0 0 0 0 0.157619761256384 0 0 0 0 0 0.0520436579459553 0 0 0 0 0 0 0 0 0 0 0 0 0 0 0 0 0 0 0 0 0 0 0 0 0 0 0 0 0 0 0 0 0 0 0 0 0 0 0 0 0 0 0 0 0 0 0 0 0 0 0 0 0 0 0 0 0 0 0 0 0 0 0 0 0 0 0 0 0 0 0 0 0 0 0 0 0 0 0 0 0 0 0 0 0 0 0 0 0.0755875370976586 0 0.0757141673057676 0 0 0 0 0 0 0 0 0 0 0 0 0 0 0 0 0 0 0 0 0 0 0 0 0 0 0 0 0 0 0 0 0 0 0 0 0 0 0 0 0 0 0 0 0 0 0 0 0 0 0 0 0
0 0 0 0 0 0 0 0 0 0 0 0 0 0 0 0 0 0 0 0 0 0 0 0 0 0 0 0 0 0.0145006544655365 0 0 0 0 0 0 0 0 0 0 0 0 0 0 0 0 0 0 0 0 0 0 0 0 0 0 0 0 0 0 0 0 0 0 0 0 0 0 0 0 0 0 0 0 0 0 0 0 0 0 0 0 0.00646585059343775 0 0 0 0 0 0 0 0 0 0 0 0 0 0.02496146004203 0 0 0 0 0 0 0 0 0.207235987035567 0 0 0 0 0 0 0 0.349341616248016 0 0 0 0 0 0 0 0 0 0.049510756237842 0 0.347983675377571 0 0 0 0 0 0 0 0 0 0 0 0 0 0 0 0 0 0 0 0 0 0 0 0 0 0 0 0 0 0 0 0 0 0 0 0 0 0 0 0 0 0 0 0 0 0 0 0 0 0 0 0 0 0 0 0 0 0 0 0 0 0 0 0 0 0 0 0 0 0 0 0 0 0 0 0 0 0 0 0 0 0 0 0 0 0 0 0 0 0 0 0 0 0 0 0 0 0 0 0 0 0 0 0 0 0 0 0 0 0 0 0 0 0 0 0 0 0 0 0 0 0 0 0 0 0 0 0 0 0 0 0 0 0 0 0 0 0 0 0 0 0 0 0 0 0 0 0 0 0 0 0 0 0 0 0 0 0 0 0 0 0 0 0 0 0 0 0 0 0 0 0 0 0 0 0 0 0 0 0 0 0 0 0 0 0 0 0 0 0 0 0
0 0 0 0 0 0 0 0 0 0 0 0 0 0 0 0 0.0295617775364182 0 0 0 0 0 0 0 0 0 0 0.0322467443971721 0 0 0 0 0 0 0 0 0 0 0 0 0 0 0 0 0 0 0 0 0 0 0 0 0 0 0 0 0 0 0 0.0771559669768352 0 0 0.0133829209935922 0 0 0 0 0 0 0 0 0 0 0 0 0 0 0 0 0 0 0 0 0 0 0 0 0 0 0 0 0 0 0 0 0 0 0 0 0 0 0 0 0 0 0 0 0 0 0 0 0 0.00852874782232393 0 0 0 0 0 0 0 0 0 0 0.0640558307561336 0.162313442371549 0 0 0 0 0 0 0 0 0 0 0 0 0 0 0 0 0 0 0 0 0 0 0 0 0 0 0 0 0 0 0 0 0 0 0 0 0 0 0 0 0 0 0 0 0 0 0 0 0 0.0214443144472764 0 0 0 0 0 0 0 0 0 0 0 0 0 0 0 0 0 0 0 0 0 0 0 0 0 0 0 0 0 0 0 0 0 0 0.0371977110926035 0 0 0 0 0 0 0 0 0 0 0 0 0 0 0 0 0 0 0 0 0 0 0 0 0 0 0 0 0 0 0 0 0 0 0 0 0 0 0 0 0 0 0 0 0 0 0 0 0 0 0 0 0.0247077301448557 0 0 0.0246951878722515 0.00842606217707819 0 0.0580190354277407 0.0755856148179152 0.0109963999741133 0 0 0 0 0 0.00683712019365795 0 0 0.00754841389366935 0.28722048335114 0 0.0500764957536743 0 0 0 0 0 0 0 0 0 0 0 0 0 0 0 0 0 0 0 0 0 0 0 0 0 0 0 0 0 0 0 0 0 0 0
0 0 0 0 0 0 0 0 0 0 0 0 0 0 0 0 0 0 0 0 0 0 0 0 0 0 0 0.0232095085433563 0 0.00628387207257694 0.0299030999856684 0 0 0 0 0 0 0 0 0 0 0 0 0 0 0 0 0 0 0 0 0 0 0 0 0 0 0 0 0 0 0 0 0 0 0 0 0 0 0 0 0 0 0 0 0 0 0 0 0 0.00440103607269779 0 0.00326255352323451 0 0 0 0 0 0 0 0 0 0 0 0 0 0.00998602450645877 0 0 0 0 0 0 0 0 0.332749684753112 0 0 0 0 0 0 0.00990822073404795 0.0597426988480913 0 0 0 0 0 0 0 0.0202370785351562 0.053863083085693 0 0.179471792717118 0.256171004333844 0 0 0 0 0 0 0 0 0 0 0 0 0 0 0 0 0 0 0 0 0 0 0 0 0 0 0 0 0 0 0 0 0 0 0 0 0 0 0 0 0 0 0 0 0 0 0 0 0 0 0 0 0 0 0 0 0 0 0 0 0 0 0 0 0 0 0 0 0 0 0 0 0 0 0 0 0 0 0 0 0 0 0 0 0 0 0 0 0 0 0 0 0 0 0 0 0 0 0 0 0 0 0 0 0 0 0 0 0 0 0 0 0 0 0 0 0 0 0 0 0 0 0 0 0 0 0 0 0 0 0 0 0 0 0 0 0.0049813924778887 0 0 0 0 0 0 0 0 0 0 0 0 0 0 0 0 0 0.00582894981105697 0 0 0 0 0 0 0 0 0 0 0 0 0 0 0 0 0 0 0 0 0 0 0 0 0 0 0 0 0 0 0 0 0 0 0 0 0
0 0 0 0.0180661307152512 0 0 0 0 0 0 0 0.0239066402199111 0 0 0 0 0.184920493455001 0 0 0.00760624561657023 0 0 0 0 0 0 0 0.0204486027315857 0 0.00969323044627373 0 0 0 0 0 0 0 0 0 0 0 0 0 0 0 0 0 0 0 0 0 0 0 0 0 0 0 0 0 0.0414551760505746 0 0 0.0116927234484263 0 0 0 0 0.00559895540694533 0 0 0 0 0 0 0 0 0 0 0 0 0 0 0 0 0 0 0 0 0 0 0 0 0 0 0 0 0 0 0 0 0 0 0 0 0 0 0 0 0 0 0.0316025967975399 0.0197735617563799 0 0 0 0 0 0 0 0 0 0 0.144462309013396 0.189960683764145 0 0.0523782770509027 0 0 0 0 0 0 0 0 0 0 0 0 0 0 0 0 0 0 0 0 0 0 0 0 0 0 0 0 0 0 0 0 0 0 0 0 0 0 0 0 0 0 0 0 0 0 0 0 0 0 0.00507703081578351 0 0 0 0 0 0 0 0 0 0 0 0 0 0 0 0 0 0 0 0 0 0 0 0 0 0 0 0 0 0 0 0 0 0 0 0 0 0 0 0 0 0 0 0 0 0 0 0 0 0 0 0 0 0 0 0 0 0 0 0 0 0 0 0 0 0 0 0 0 0 0 0 0 0 0 0 0 0 0 0 0 0 0 0 0 0.00485838722105261 0 0 0.0432730724252941 0.0183160070997669 0 0 0.0238930095455708 0 0 0 0 0 0 0.0160456296198422 0 0.0130787858079752 0 0.0514806613170934 0 0.0624117896747187 0 0 0 0 0 0 0 0 0 0 0 0 0 0 0 0 0 0 0 0 0 0 0 0 0 0 0 0 0 0 0 0 0 0 0
0 0 0 0 0 0 0 0 0 0 0 0 0 0 0 0 0 0 0 0 0 0 0 0 0 0 0 0 0 0 0 0 0 0 0 0 0 0 0 0 0 0 0 0 0 0 0 0 0 0 0 0 0 0 0 0 0 0 0 0 0 0 0 0 0 0 0 0 0 0 0 0 0 0 0 0 0 0 0 0 0 0 0 0 0 0 0 0 0 0 0 0 0 0 0 0 0 0 0 0 0 0 0 0 0 0.130439057479737 0 0 0 0 0 0 0.0144377370316449 0.121130913237017 0 0 0 0 0 0 0 0.230761101512443 0 0.415609481078763 0.0802858779072867 0 0 0 0 0 0 0 0 0 0 0 0 0 0 0 0 0 0 0 0 0 0 0 0 0 0 0 0 0 0 0 0 0 0 0 0 0 0 0 0 0 0 0 0 0 0 0 0 0 0 0 0.00733583175310784 0 0 0 0 0 0 0 0 0 0 0 0 0 0 0 0 0 0 0 0 0 0 0 0 0 0 0 0 0 0 0 0 0 0 0 0 0 0 0 0 0 0 0 0 0 0 0 0 0 0 0 0 0 0 0 0 0 0 0 0 0 0 0 0 0 0 0 0 0 0 0 0 0 0 0 0 0 0 0 0 0 0 0 0 0 0 0 0 0 0 0 0 0 0 0 0 0 0 0 0 0 0 0 0 0 0 0 0 0 0 0 0 0 0 0 0 0 0 0 0 0 0 0 0 0 0 0 0 0 0 0 0 0 0 0 0 0 0 0 0 0
0 0 0 0 0 0 0 0 0 0 0 0 0 0 0 0.0954411202808175 0 0 0 0 0 0 0 0 0 0.351523092053881 0 0 0 0 0 0 0 0 0.0652179690714407 0 0 0 0 0 0.153040119120174 0.0677984551246412 0 0 0 0 0 0.0819139836865225 0 0 0 0 0 0 0 0 0 0 0 0 0 0 0 0 0 0 0 0 0 0 0 0 0 0 0 0 0 0 0 0 0 0 0 0 0 0 0 0 0.0378985151796411 0 0 0.0475138478911693 0.0645522919503147 0 0 0 0 0 0 0 0 0.0226320322941552 0 0 0 0 0 0 0 0 0 0 0 0 0 0 0 0 0 0 0 0 0 0 0 0 0 0 0 0 0 0 0 0 0 0 0 0 0 0 0 0 0 0 0 0 0 0 0 0 0 0 0.0124685733472429 0 0 0 0 0 0 0 0 0 0 0 0 0 0 0 0 0 0 0 0 0 0 0 0 0 0 0 0 0 0 0 0 0 0 0 0 0 0 0 0 0 0 0 0 0 0 0 0 0 0 0 0 0 0 0 0 0 0 0 0 0 0 0 0 0 0 0 0 0 0 0 0 0 0 0 0 0 0 0 0 0 0 0 0 0 0 0 0 0 0 0 0 0 0 0 0 0 0 0 0 0 0 0 0 0 0 0 0 0 0 0 0 0 0 0 0 0 0 0 0 0 0 0 0 0 0 0 0 0 0 0 0 0 0 0 0 0 0 0 0 0 0 0 0 0 0 0 0 0 0 0 0 0 0 0 0 0 0 0 0 0 0 0 0 0
0.00906582923598011 0.0182051002772488 0.00405361203261803 0.015325571867783 0.00188881318047228 0.0047254646611743 0.00127494889681879 0 0 0.00213302615744764 0.0134466030560341 0.0319599516232808 0 0.0166242598038191 0.0173065053814188 0.0100660060134949 0.00419191988932069 0 0 0.000870566228326675 0 0 0 0 0 0 0 0 0 0.0909590936386364 0.323501607388939 0 0 0.00152322670396827 0 0 0 0.0044554381091072 0 0 0 0 0 0 0 0 0 0 0 0 0.0081254437430364 0 0 0 0.00246889940927449 0 0 0 0 0 0 0 0 0 0 0 0 0.00438928926702783 0 0 0 0 0 0 0 0 0 0 0 0 0.00577422507617206 0 0 0 0 0.0275667946519698 0.0121880655791338 0 0.0359394085229118 0.00230707952430322 0 0 0 0 0 0.0488805735292058 0.0439051885925462 0 0.0241361052313308 0 0 0 0 0 0 0 0.00278403460789904 0 0 0.00309065535818997 0 0.00188170168506388 0.00467612245989296 0 0 0.00244310159226942 0 0 0 0 0 0 0 0 0 0 0 0 0 0 0 0 0 0 0 0 0.145230100045555 0.0289924662642194 0.000982022587136972 0.00432659797723122 0 0 0 0 0 0 0 0.00864674977169976 0 0 0.00339739289365473 0 0 0 0.00629043748438677 0 0 0 0 0 0 0 0 0 0 0 0 0 0 0 0 0 0 0 0 0 0 0 0 0 0 0 0 0 0 0 0 0 0 0 0 0 0 0 0 0 0 0 0 0 0 0 0 0 0 0 0 0 0 0 0 0 0 0 0 0 0 0 0 0 0 0 0 0 0 0 0 0 0 0 0 0 0 0 0 0 0 0 0 0 0 0 0 0 0 0 0 0 0 0 0 0 0 0 0 0 0 0 0 0 0 0 0 0 0 0 0 0 0 0 0 0 0 0 0 0 0 0 0 0 0 0 0 0 0 0 0 0 0 0 0 0 0 0 0 0 0 0 0 0 0 0 0 0 0 0 0 0 0 0 0 0 0 0 0 0 0 0
0 0 0 0.0207269442163411 0 0 0 0 0 0 0 0 0 0.0136430668138147 0 0 0 0 0 0.0131040216013877 0 0 0 0 0.0281284389473828 0 0.0509604654977035 0 0 0 0 0 0 0 0 0 0 0 0 0 0 0 0 0 0.149080984701359 0 0 0.025158279439346 0 0 0 0 0 0 0 0 0 0 0 0 0 0 0 0 0 0.0356464530630382 0 0 0 0 0 0 0 0 0 0 0 0 0 0 0 0 0 0 0 0 0 0 0 0 0 0 0 0 0 0 0 0 0 0 0 0 0 0 0 0 0 0 0 0 0 0 0 0 0 0 0 0 0 0 0 0 0 0 0 0 0 0 0 0 0 0 0 0 0 0 0 0 0 0 0 0 0 0 0 0 0 0 0 0 0 0 0 0 0 0 0 0 0 0 0 0 0 0 0 0 0 0 0.240045743478963 0.137632166308031 0.0457254823060131 0 0 0 0 0 0 0 0 0.00989035536722906 0 0 0 0 0.0145225471215009 0 0 0 0 0 0.107890510181929 0 0 0 0 0 0 0 0 0 0 0 0 0 0 0.0198495088398306 0 0 0 0 0 0 0 0 0 0 0 0 0 0 0 0 0 0.0294020942223316 0 0 0 0 0 0 0 0 0.0585929378937986 0 0 0 0 0 0 0 0 0 0 0 0 0 0 0 0 0 0 0 0 0 0 0 0 0 0 0 0 0 0 0 0 0 0 0 0 0 0 0 0 0 0 0 0 0 0 0 0 0 0 0 0 0 0 0 0 0 0 0 0 0 0 0 0 0 0 0 0 0 0 0 0 0 0 0 0 0 0 0 0 0 0 0 0 0
0 0 0 0 0 0 0 0 0 0 0 0 0 0 0 0 0 0 0 0 0 0 0 0 0 0 0.00538133602857769 0.257538409331809 0 0 0 0 0 0 0 0 0 0 0 0 0 0 0 0 0 0.103018612902829 0 0 0 0 0 0 0 0.167158269098349 0 0 0 0 0 0.0118232551199467 0.115036499473836 0 0 0 0.0292255258447238 0 0.0124065821398557 0.0201235210342467 0 0 0 0 0.00588751274757346 0 0 0 0.0128161734431242 0 0 0 0 0 0 0 0 0 0 0 0 0 0 0 0 0 0 0 0 0 0 0 0 0 0 0 0 0 0 0 0 0.0135084691352246 0 0 0 0 0 0 0 0 0 0 0 0 0 0 0 0 0 0 0 0 0 0 0 0 0 0 0 0 0 0 0 0 0 0 0 0 0 0 0 0 0 0 0 0 0 0 0 0 0 0 0 0 0 0 0 0 0 0 0.00710033734813025 0 0 0 0.00557669450702589 0 0.0216873775833943 0 0 0 0 0 0 0 0 0 0 0 0 0 0 0 0 0 0 0 0 0 0 0 0 0 0 0 0 0 0 0 0 0 0.00874332602522723 0.0199338989894459 0 0 0 0 0 0 0 0 0 0 0 0 0 0 0 0 0 0 0 0 0 0 0 0.00802052749957393 0 0 0 0 0 0 0 0 0 0 0 0 0 0 0 0 0 0 0 0 0 0 0 0 0 0 0 0 0 0 0 0 0 0 0 0 0.00770494140819694 0 0 0 0 0 0 0 0 0.018333879327435 0.138962958096535 0 0.0100118929149409 0 0 0 0 0 0 0 0 0 0 0 0 0 0 0 0 0 0 0 0 0 0 0 0 0 0 0 0 0 0 0 0 0 0 0
0.00836862253301926 0 0 0.0797749682350479 0 0 0.0195074845092031 0 0.0292959665503679 0.0132049300010703 0 0 0 0 0 0 0 0 0 0 0 0 0 0 0 0 0 0 0 0.00233084216498713 0.0135125549304957 0 0 0 0 0 0 0.271727029490377 0 0 0 0 0 0 0 0 0 0 0 0 0.00710082958645196 0 0 0 0.00653920389260493 0 0 0 0 0 0 0 0 0 0 0 0 0 0 0 0 0 0 0 0 0 0 0 0 0 0 0 0 0 0 0.00685149163528778 0.0234583445650519 0 0 0 0 0 0 0.169127971888893 0 0.0216394442724312 0 0 0 0 0 0 0 0 0 0 0 0 0 0 0 0 0 0 0 0 0 0 0 0 0 0 0 0 0 0 0 0 0 0 0 0 0 0.30505648770425 0 0 0 0 0 0.0168491707752291 0 0 0 0 0 0 0 0 0 0 0 0 0 0 0.00440897632686446 0 0 0 0 0 0 0 0 0 0 0 0 0 0 0 0 0 0 0 0 0 0 0 0 0 0 0 0 0 0 0 0 0 0 0 0 0 0 0 0 0.00124568093836767 0 0 0 0 0 0 0 0 0 0 0 0 0 0 0 0 0 0 0 0 0 0 0 0 0 0 0 0 0 0 0 0 0 0 0 0 0 0 0 0 0 0 0 0 0 0 0 0 0 0 0 0 0 0 0 0 0 0 0 0 0 0 0 0 0 0 0 0 0 0 0 0 0 0 0 0 0 0 0 0 0 0 0 0 0 0 0 0 0 0 0 0 0 0 0 0 0 0 0 0 0 0 0 0 0 0 0 0 0 0 0 0 0 0 0 0 0 0 0 0 0 0
0 0 0 0 0 0 0 0.0263560126651535 0 0 0 0 0 0 0 0 0 0 0 0 0 0 0 0 0 0 0 0 0.0197622383686143 0 0 0 0 0 0 0 0 0 0 0 0 0 0 0 0 0 0.256791340691896 0 0 0 0 0 0 0 0 0 0 0 0.195061072984187 0 0 0 0 0 0 0 0 0 0 0 0 0 0 0.0162586167794228 0 0 0 0 0 0 0 0 0 0 0 0 0 0 0 0 0 0 0 0 0 0 0 0 0 0 0 0 0 0 0 0 0 0 0 0 0 0 0 0 0 0 0 0 0 0 0 0 0 0 0 0 0 0 0 0 0 0 0.366692350123875 0.0827650287921833 0 0 0 0 0 0 0.0363133395946675 0 0 0 0 0 0 0 0 0 0 0 0 0 0 0 0 0 0 0 0 0 0 0 0 0 0 0 0 0 0 0 0 0 0 0 0 0 0 0 0 0 0 0 0 0 0 0 0 0 0 0 0 0 0 0 0 0 0 0 0 0 0 0 0 0 0 0 0 0 0 0 0 0 0 0 0 0 0 0 0 0 0 0 0 0 0 0 0 0 0 0 0 0 0 0 0 0 0 0 0 0 0 0 0 0 0 0 0 0 0 0 0 0 0 0 0 0 0 0 0 0 0 0 0 0 0 0 0 0 0 0 0 0 0 0 0 0 0 0 0 0 0 0 0 0 0 0 0 0 0 0 0 0 0 0 0 0 0 0 0 0 0 0 0 0 0 0 0 0 0 0 0 0 0 0 0 0
0 0 0 0 0.0128654043266518 0 0 0 0 0 0 0 0 0 0 0 0 0 0 0 0 0 0 0 0 0 0 0 0.0236757255487955 0 0 0 0 0 0 0 0 0.00988777401109788 0 0 0 0 0 0 0 0 0.257420144497898 0 0 0 0.0208550801531948 0 0 0 0 0 0 0 0.259947655867058 0 0 0 0 0 0 0 0 0 0 0 0 0 0 0.0104373389804099 0 0 0 0 0 0 0 0 0 0 0 0 0 0 0 0 0 0 0 0 0 0 0 0 0 0 0 0 0 0 0 0 0 0 0 0 0 0 0 0 0 0 0 0 0 0 0 0 0 0 0 0 0 0 0 0 0 0.204228867342653 0 0.122440598247981 0 0 0 0 0 0 0.07824141102426 0 0 0 0 0 0 0 0 0 0 0 0 0 0 0 0 0 0 0 0 0 0 0 0 0 0 0 0 0 0 0 0 0 0 0 0 0 0 0 0 0 0 0 0 0 0 0 0 0 0 0 0 0 0 0 0 0 0 0 0 0 0 0 0 0 0 0 0 0 0 0 0 0 0 0 0 0 0 0 0 0 0 0 0 0 0 0 0 0 0 0 0 0 0 0 0 0 0 0 0 0 0 0 0 0 0 0 0 0 0 0 0 0 0 0 0 0 0 0 0 0 0 0 0 0 0 0 0 0 0 0 0 0 0 0 0 0 0 0 0 0 0 0 0 0 0 0 0 0 0 0 0 0 0 0 0 0 0 0 0 0 0 0 0 0 0 0 0 0 0 0 0 0 0 0 0 0
0 0 0 0.0104683637158711 0.0140285478116299 0 0 0.0221320665619651 0.0313087742538376 0.00269425975633421 0 0 0 0 0 0 0 0 0 0 0 0 0 0 0 0 0 0 0.0100318419105007 0 0.00631735169996067 0 0 0.00407149007763524 0 0 0.0187530518433716 0.168846084459053 0 0 0 0 0 0 0 0 0.00333260766047772 0 0 0 0.0131214617099867 0 0 0 0.0109508561998948 0 0 0 0 0 0 0 0 0 0 0 0 0 0 0 0 0 0 0 0 0 0 0 0 0 0 0 0 0 0 0.0137606704293054 0.0266975634067163 0 0 0 0 0 0 0.0894196796444458 0 0.0284727912696477 0 0 0 0 0 0 0 0 0 0 0 0 0 0 0 0 0 0 0 0 0 0 0 0 0 0 0 0 0 0 0 0 0 0 0.416765460102203 0.0183406180633522 0.0487166325124377 0 0 0 0 0 0 0.0252035211312683 0 0 0 0 0 0 0 0 0 0 0 0 0 0 0.00592004840179017 0 0 0 0 0 0 0 0 0 0 0 0 0 0 0 0 0 0 0 0 0 0 0 0 0 0 0 0 0 0 0 0 0 0 0.00314519339550358 0 0 0 0 0 0.00276415782651401 0 0 0 0 0 0 0 0 0 0 0 0.0033748358358585 0 0 0 0 0 0 0 0 0 0 0 0 0 0 0 0 0 0 0 0 0 0 0 0 0 0 0 0 0 0 0 0 0 0 0 0 0 0 0 0 0 0 0 0 0 0 0 0 0 0 0 0 0.00136207032043883 0 0 0 0 0 0 0 0 0 0 0 0 0 0 0 0 0 0 0 0 0 0 0 0 0 0 0 0 0 0 0 0 0 0 0 0 0 0 0 0 0 0 0 0 0 0 0 0 0 0 0 0 0 0 0 0 0
0 0 0 0 0 0 0 0 0 0 0 0.00727219894971874 0 0.0128946830770765 0 0.172514095899236 0.00813343822110537 0 0 0.0217567296011272 0.159501880921351 0 0 0.00998624955231929 0 0 0 0 0 0 0.041609031899415 0 0 0 0 0 0 0 0.0378415372261281 0 0.00701770752997296 0 0 0 0 0 0 0.126770867577513 0 0 0 0.00984497707560221 0 0 0 0 0 0 0 0 0 0.0483276539699313 0 0 0 0 0 0 0 0 0.185477085073246 0 0 0 0 0 0 0 0.0624470683067481 0 0 0 0 0 0 0 0 0 0 0 0 0 0 0 0 0 0 0 0 0 0 0 0 0 0 0 0 0 0 0 0 0 0 0 0 0 0 0 0 0 0 0 0 0 0 0 0 0 0 0 0 0 0 0 0 0.0111569334902026 0 0.0252728603800284 0.0209887990526586 0 0 0 0 0 0 0 0 0 0 0 0 0 0 0 0 0 0 0 0 0 0 0 0 0 0 0 0 0 0 0 0 0 0 0 0 0 0 0 0 0 0 0 0 0.00964116721296449 0 0 0 0 0 0 0 0 0 0 0 0 0 0 0 0 0 0 0.0073093842740012 0 0.00759992787629117 0 0 0 0 0 0 0 0 0 0 0 0 0 0 0 0 0 0 0 0 0 0 0 0 0 0 0 0 0 0 0 0 0 0 0 0 0 0 0 0 0 0 0 0 0 0 0 0 0 0 0 0 0 0 0 0 0 0 0 0 0 0 0 0 0 0 0 0 0 0 0 0 0 0 0 0 0 0 0 0 0 0 0 0 0 0 0.00663572283336356 0 0 0 0 0 0 0 0 0 0 0 0 0 0 0 0 0 0 0 0 0 0 0 0 0 0
0 0.0219452858148663 0.00607247485877005 0 0 0 0 0 0 0 0 0.0239744669860697 0 0.0389738041354552 0.0294047834096843 0.135073024066105 0 0 0 0 0 0 0 0 0 0 0 0 0 0.0593269061405304 0.0863622343825186 0 0 0 0 0 0 0 0 0 0 0 0 0 0 0 0 0 0 0 0.0149299999525417 0 0 0 0.0226157932995394 0 0 0 0 0 0 0 0 0 0 0 0 0 0 0 0.0535141499705153 0 0 0 0 0.0145506023066889 0 0 0 0 0 0.0984965274646852 0 0 0 0 0 0 0 0 0 0 0 0 0 0 0 0 0 0 0 0 0 0 0 0 0.0173887782323941 0 0 0 0 0 0 0 0 0 0 0 0 0 0 0 0 0 0 0 0 0 0 0 0 0 0 0 0.0384418109014264 0 0 0.147322648684826 0 0.0425895728673746 0 0 0 0 0 0 0 0.0274901022838387 0 0 0.0285895485221788 0 0 0 0 0 0 0 0 0 0 0 0 0 0 0 0 0 0 0 0 0 0 0 0 0 0 0 0 0 0 0 0 0 0 0 0 0 0 0 0 0.0161662792767605 0 0 0 0 0 0 0 0 0 0 0 0 0 0 0 0 0 0 0 0 0 0 0 0 0 0 0 0 0 0 0 0 0 0 0 0 0 0 0.0767712064432315 0 0 0 0 0 0 0 0 0 0 0 0 0 0 0 0 0 0 0 0 0 0 0 0 0 0 0 0 0 0 0 0 0 0 0 0 0 0 0 0 0 0 0 0 0 0 0 0 0 0 0 0 0 0 0 0 0 0 0 0 0 0 0 0 0 0 0 0 0 0 0 0 0 0 0 0 0 0 0 0 0 0 0 0 0 0 0
0.00114101702281478 0 0.00141112653814465 0 0 0.00173722411581709 0 0 0 0 0 0.0135070299733674 0 0.0124007591845284 0.0087957903846946 0.00176734895741237 0 0 0 0 0 0 0 0 0 0 0 0 0 0.00193423144265921 0.101199794994715 0 0 0 0 0 0 0 0 0 0 0 0 0 0 0 0 0 0 0 0 0 0 0 0 0 0 0 0 0 0 0 0 0 0 0 0 0 0 0 0 0 0 0 0 0 0 0 0 0 0.0158785837514084 0.0305452700001535 0.00651063735642369 0.00989185731689515 0 0.0162753994046433 0.011617722167587 0 0.0547088420596874 0.00490133529478085 0.00591100848451653 0.00217004324798934 0.00209113258442609 0 0 0.0603596302660251 0.111887596740269 0.0484045534914698 0.10311364167437 0.0680143102538163 0 0 0 0 0 0 0 0 0 0 0 0 0 0 0 0 0 0 0 0 0 0 0 0 0 0 0 0.250196185566879 0 0 0 0 0 0 0 0 0 0.0454108993622018 0 0 0 0 0 0 0 0 0 0 0 0 0 0 0 0 0 0 0 0 0 0 0 0 0 0 0 0 0 0 0 0 0 0 0 0 0 0 0 0 0 0 0 0 0 0 0 0 0 0 0 0 0 0 0 0 0 0 0 0.00821702836230355 0 0 0 0 0 0 0 0 0 0 0 0 0 0 0 0 0 0 0 0 0 0 0 0 0 0 0 0 0 0 0 0 0 0 0 0 0 0 0 0 0 0 0 0 0 0 0 0 0 0 0 0 0 0 0 0 0 0 0 0 0 0 0 0 0 0 0 0 0 0 0 0 0 0 0 0 0 0 0 0 0 0 0 0 0 0 0 0 0 0 0 0 0 0 0 0 0 0 0 0 0 0 0 0 0 0 0 0 0 0 0 0 0 0 0 0 0 0 0 0
0 0.0175350623799046 0 0.00767484324656905 0 0 0 0 0 0 0.00494621356716627 0.0245021286957286 0 0.0138098424368479 0.0136667369503552 0.0959578439033504 0.00515820760756864 0 0 0.00498422929101765 0.0142120511104937 0 0 0 0 0 0 0 0 0.0459557783636578 0.162276506960712 0 0 0 0 0 0 0 0 0 0 0 0 0 0 0 0.00506854747823328 0 0 0 0.00331299023943286 0 0 0 0 0 0 0 0 0 0 0 0 0 0 0 0 0 0 0.00411644986332964 0 0 0 0 0 0.015689613963072 0 0 0 0 0 0.0108631743339407 0 0 0 0 0 0 0 0 0 0 0 0 0 0 0 0.0372824394967545 0.0313976539198169 0.0160746750004123 0 0 0 0 0 0 0 0 0 0 0 0 0 0 0 0 0 0 0 0 0 0 0 0 0 0 0 0.156458822515136 0 0 0 0 0 0 0.0301954510803426 0.0510854999642384 0.142249566791997 0 0.0139477634222443 0.00465419386321928 0 0 0 0 0 0 0 0.00901813266301953 0 0 0.0232054089872435 0 0 0 0.005018289678001 0 0 0 0 0 0 0 0 0 0 0 0 0 0 0 0 0 0 0 0 0 0 0 0 0 0 0 0 0 0 0 0 0 0 0 0 0 0 0 0 0 0 0 0 0 0 0 0 0 0 0 0 0 0 0 0 0 0 0 0 0 0 0 0 0 0 0 0 0 0 0 0 0 0 0 0.0296818822261948 0 0 0 0 0 0 0 0 0 0 0 0 0 0 0 0 0 0 0 0 0 0 0 0 0 0 0 0 0 0 0 0 0 0 0 0 0 0 0 0 0 0 0 0 0 0 0 0 0 0 0 0 0 0 0 0 0 0 0 0 0 0 0 0 0 0 0 0 0 0 0 0 0 0 0 0 0 0 0 0 0 0 0 0 0 0 0
0 0 0 0 0 0 0 0 0 0 0.00959465981453007 0 0 0.0281744101640206 0.0292421852042857 0.326305270987616 0 0 0 0 0 0 0 0 0 0 0 0 0 0.0441650546361682 0.0686491954751562 0 0 0.00986494712145588 0 0 0 0 0 0 0 0 0 0 0 0 0 0 0 0 0.0104220151502558 0 0 0 0.0290260190895713 0 0 0 0 0 0 0 0 0 0 0 0 0 0 0 0.235166224137606 0 0 0 0 0 0 0 0 0 0 0 0 0 0 0 0 0 0 0 0 0 0 0 0 0 0 0 0 0 0 0 0 0 0 0 0 0 0 0.00645015628499593 0 0 0 0 0 0 0 0 0 0 0 0 0 0 0 0 0 0.0213071951520055 0 0 0 0 0 0 0.100824162434157 0 0 0.0560782538254409 0 0.0247302505227353 0 0 0 0 0 0 0 0 0 0 0 0 0 0 0 0 0 0 0 0 0 0 0 0 0 0 0 0 0 0 0 0 0 0 0 0 0 0 0 0 0 0 0 0 0 0 0 0 0 0 0 0 0 0 0 0 0 0 0 0 0 0 0 0 0 0 0 0 0 0 0 0 0 0 0 0 0 0 0 0 0 0 0 0 0 0 0 0 0 0 0 0 0 0 0 0 0 0 0 0 0 0 0 0 0 0 0 0 0 0 0 0 0 0 0 0 0 0 0 0 0 0 0 0 0 0 0 0 0 0 0 0 0 0 0 0 0 0 0 0 0 0 0 0 0 0 0 0 0 0 0 0 0 0 0 0 0 0 0 0 0 0 0 0 0 0 0 0 0 0 0 0 0 0 0 0 0 0
0 0 0 0 0 0 0 0 0 0 0 0 0 0 0.00289707038053516 0.00841615483093909 0 0 0 0 0 0 0 0 0 0 0 0 0 0.0312893212889867 0.0235686233245112 0 0 0.0529051874093258 0 0 0 0.00699074388056086 0 0 0 0 0 0 0 0 0 0 0 0 0 0 0 0 0.117399568022082 0 0 0 0.00255905434485792 0 0 0 0 0 0 0 0 0 0 0 0.00535620937153607 0 0 0 0 0 0 0 0 0 0.0033406171637503 0 0.00191429864313474 0.00176926460166737 0 0.00119457079009161 0.00746826607166192 0 0.00836793434808935 0 0.00288542983116333 0.00247234090381168 0.00244079220258034 0.0071289417522962 0.00345627804659702 0.00961968763064524 0.00536422463829189 0 0 0 0 0.00221581068266851 0.00144034372776596 0.00309947242676787 0 0 0 0 0 0 0 0 0 0 0 0 0 0 0 0 0 0 0 0 0 0 0 0.00693790440711051 0 0 0.0223231543198138 0 0 0.0244414403363093 0 0.00438831996855967 0 0.00138296548345829 0.00182770238275595 0 0.00500734034919343 0 0.00359109114022174 0.0020794127745284 0.0306493617339678 0 0.0543976221458695 0 0 0 0.0320995391855135 0.00386411125152331 0 0.00539422123894482 0.261816718553215 0.0731812880870435 0 0 0 0 0 0 0 0 0 0 0 0 0 0 0 0 0 0 0 0 0 0 0 0 0 0 0 0 0 0 0 0 0 0 0 0 0 0 0 0 0 0 0 0 0 0 0 0 0 0 0 0 0 0 0 0 0 0 0 0 0 0 0 0 0 0 0 0 0 0 0 0 0 0 0 0 0 0 0 0 0 0 0 0 0 0 0 0 0 0 0 0 0 0 0 0 0 0.00080145157861719 0 0 0 0.0579692566636007 0.000610607178456805 0.00106269133942963 0 0 0 0 0 0 0 0 0 0 0 0 0 0 0 0 0 0 0 0 0 0 0 0 0 0 0 0 0 0 0 0 0 0 0 0 0 0 0 0.0218599117585422 0.00293365059136329 0 0 0 0.00625274077015521 0.00127661282976206 0 0 0 0 0 0.00604866960834242 0.0051088143969914 0.0349618748372902 0.00194776470163499 0 0 0.0102235540734679
0 0 0 0 0 0 0 0 0 0 0 0 0 0 0 0 0 0 0 0 0 0 0 0 0 0 0 0 0 0 0 0 0 0 0 0 0 0 0 0 0 0 0 0 0 0 0.0975540564028965 0 0 0 0.0533770671284342 0 0 0 0 0 0 0 0.147579820311268 0 0 0 0 0 0 0 0 0 0 0 0 0 0 0 0 0 0 0 0 0 0 0 0 0 0 0 0 0 0.0311747641882572 0.0368892364074355 0 0 0 0 0 0 0 0 0 0 0 0 0 0 0 0 0 0 0 0 0 0 0 0 0 0 0 0 0 0 0 0 0 0 0 0 0 0 0 0 0 0.0377841648875185 0.146172283599874 0 0 0 0 0 0 0.0242447704026845 0 0 0.0576734864233849 0.023098063295034 0 0 0.0620206382298461 0 0 0 0 0 0 0 0.266844193708884 0.0155874550144833 0 0 0 0 0 0 0 0 0 0 0 0 0 0 0 0 0 0 0 0 0 0 0 0 0 0 0 0 0 0 0 0 0 0 0 0 0 0 0 0 0 0 0 0 0 0 0 0 0 0 0 0 0 0 0 0 0 0 0 0 0 0 0 0 0 0 0 0 0 0 0 0 0 0 0 0 0 0 0 0 0 0 0 0 0 0 0 0 0 0 0 0 0 0 0 0 0 0 0 0 0 0 0 0 0 0 0 0 0 0 0 0 0 0 0 0 0 0 0 0 0 0 0 0 0 0 0 0 0 0 0 0 0 0 0 0 0 0 0 0 0 0 0 0 0 0 0 0 0 0 0 0 0 0 0 0 0 0 0 0 0 0
0 0 0 0 0 0 0 0 0 0 0 0 0 0 0 0 0 0 0 0 0 0 0 0 0 0 0 0 0 0 0 0 0 0 0 0 0 0 0 0 0 0 0 0 0 0 0 0 0 0 0 0 0 0 0 0 0 0 0 0 0 0 0 0 0 0 0 0 0 0 0 0 0 0 0 0 0 0 0 0 0.00230705299507546 0 0 0.00361094738978303 0 0 0.0148165715162247 0 0.0212098160763953 0.0469507274032828 0 0 0 0 0.0246101690715557 0.00269760064018656 0 0 0 0 0 0 0.0520228922866906 0.0998853271481357 0 0 0 0 0 0 0 0 0 0 0 0 0 0 0 0 0 0 0 0 0 0 0 0 0 0 0 0 0 0 0 0 0 0 0 0 0 0 0.0598101247465108 0.11114141886358 0 0.10699703046535 0.00822700769171906 0.00595153738460625 0.092254278898886 0.235703505393538 0.0394765097960594 0.0234043644224373 0.0219765356574866 0 0 0 0 0 0 0 0 0 0 0 0 0 0 0 0 0 0 0 0 0 0 0 0 0 0 0 0 0 0 0 0 0 0 0 0 0 0 0 0 0 0 0 0 0 0 0 0 0 0 0 0 0 0 0 0 0 0 0 0 0 0 0 0 0 0 0 0 0 0 0 0 0 0 0 0 0 0 0 0 0 0 0 0 0 0 0 0 0 0 0 0 0 0 0 0 0 0 0 0 0 0 0 0 0 0 0 0 0 0 0 0 0 0 0 0 0 0 0 0 0 0 0 0 0 0 0 0 0 0 0 0 0 0 0 0 0 0 0 0 0 0 0 0 0 0 0 0.0138896823140701 0 0 0 0 0 0 0 0 0 0.00524718803127895 0.00568220410225369 0 0 0 0.0021275077048938 0 0
0 0 0 0 0 0 0 0 0 0 0 0 0 0 0 0 0 0 0 0 0 0 0 0 0 0 0 0 0 0 0 0 0 0 0 0 0 0 0 0 0 0 0 0 0 0 0 0 0 0 0 0 0 0 0 0 0 0 0.0811920070687424 0 0 0 0 0 0 0 0 0 0 0 0 0 0 0 0 0 0 0 0 0 0 0 0 0 0 0.012499161458155 0.00258313203021842 0 0.0272453766979245 0.0522805923199241 0.00513257229592276 0.00271490324593548 0 0 0.0107555756368166 0 0 0 0 0 0 0 0.0425593842610979 0.0482136455523772 0 0 0 0 0 0 0 0 0 0 0 0 0 0 0 0 0 0 0 0 0 0 0 0 0 0 0 0 0 0 0 0 0 0 0 0.00310848220397891 0.0103106774121809 0.0372732357646799 0 0.399009934838847 0 0.0041011432564533 0.111503135004975 0.00994242123195446 0.0241542066968887 0.0181038012554182 0.00739501536082818 0.00266934061077925 0.00226941749466033 0 0.037316386655722 0 0 0 0 0 0 0 0 0 0 0 0 0 0 0 0 0 0 0 0 0 0 0 0 0 0 0 0 0 0 0 0 0 0 0 0 0 0 0 0 0 0 0 0 0 0 0 0 0 0 0 0 0 0 0 0 0 0 0 0 0 0 0 0 0 0 0 0 0 0 0 0 0 0 0 0 0 0 0 0 0 0.000482351186773201 0 0 0 0 0 0 0 0 0 0 0 0 0 0 0 0 0 0 0 0 0.0033458819168152 0 0 0 0 0 0 0 0 0 0 0 0 0 0 0 0 0 0 0 0 0 0 0 0 0 0 0 0 0 0 0 0 0 0 0 0 0 0 0 0 0 0 0.0211216229453392 0 0 0 0 0 0 0 0 0 0.00618437960029929 0.0106131437208396 0 0 0.00412701407825105 0.00179205819720271 0 0
0 0 0 0 0 0 0 0 0 0 0 0 0 0 0 0 0 0 0 0 0 0 0 0 0 0 0 0 0 0 0 0 0 0 0 0 0 0 0 0 0 0 0 0 0 0 0 0 0 0 0.0089831319459307 0 0 0 0 0 0 0 0.121937177862303 0 0 0 0 0 0 0 0 0 0 0 0 0 0 0 0 0 0 0 0 0 0.00291964520764568 0 0 0 0 0.0409013403548626 0.000774994770883027 0.00472559617229737 0.0833195050245007 0.184185679027131 0.0146839158519535 0.0118797109624371 0.0104261888753391 0 0.00208558169972167 0.00191783165361121 0 0 0 0 0 0 0.0694604908932429 0.049189536061737 0 0 0 0 0 0 0 0 0 0 0 0 0 0 0 0 0 0 0 0 0 0 0 0 0 0 0 0 0 0 0 0 0 0 0 0.00115897790248056 0.00265888191917441 0.0445975308913285 0.256918985969262 0 0 0.00573020005545662 0.0170457172820232 0.0222170370032146 0.012799152000184 0.0134647992014412 0.00284690714132821 0 0.000796992378293549 0 0.00594011714597913 0 0 0 0 0 0 0 0 0 0 0 0 0 0 0 0 0 0 0 0 0 0 0 0 0 0 0 0 0 0 0 0 0 0 0 0 0 0 0 0 0 0 0 0 0 0 0 0 0 0 0 0 0 0 0 0 0 0 0 0 0 0 0 0 0 0 0 0 0 0 0 0 0 0 0 0 0 0 0 0 0 0 0 0 0 0 0 0 0 0 0 0 0 0 0 0 0 0 0 0 0 0 0.00211229289102246 0 0 0 0 0 0 0 0 0 0 0 0 0 0 0 0 0 0 0 0 0 0 0 0 0 0 0 0 0 0 0 0 0 0 0 0 0 0 0 0 0 0 0.00190583158151323 0 0 0 0 0 0 0 0 0 0.00111441814845404 0.00130183212524782 0 0 0 0 0 0
0 0 0 0 0 0 0 0 0 0 0 0 0 0 0 0 0 0 0 0 0 0 0 0 0 0 0 0 0 0 0 0 0 0 0 0 0 0 0 0 0 0 0 0 0 0 0 0 0 0 0 0 0 0 0 0 0 0 0 0 0 0 0 0 0 0 0 0 0 0 0 0 0 0 0 0 0 0 0 0 0 0 0 0 0 0 0 0 0 0 0 0 0 0 0 0 0 0 0 0 0 0 0 0 0 0 0 0 0 0 0 0 0 0 0 0 0 0 0 0 0 0 0 0 0 0 0 0 0 0 0 0 0 0 0 0 0 0 0 0.272456493937374 0 0 0 0 0 0 0 0 0 0 0.469090905264885 0 0 0 0 0 0 0 0 0 0 0 0 0 0 0 0 0 0 0 0 0 0 0 0 0 0 0 0 0 0 0 0 0 0 0 0 0 0 0 0 0 0 0 0 0 0 0 0 0 0 0 0 0 0 0 0 0 0 0 0 0 0 0 0 0 0 0 0 0 0 0 0 0 0 0 0 0 0 0 0 0 0 0 0 0 0 0 0 0 0 0 0 0 0 0 0 0 0 0 0 0 0 0 0 0 0 0.0713334135749546 0 0 0 0 0 0 0 0 0 0 0 0 0 0 0 0 0 0 0 0 0 0 0 0 0 0 0 0 0 0 0 0 0 0 0 0 0 0 0 0 0 0.0690277058767609 0 0 0 0 0.0343911764253646 0 0 0 0 0 0 0 0 0.0837003049206615 0 0 0 0
0 0 0 0 0 0 0 0 0 0 0 0 0 0 0 0 0 0 0 0 0 0 0 0 0 0 0 0 0 0 0 0 0 0 0 0 0 0 0 0 0 0 0 0 0 0 0 0 0 0 0 0 0 0 0 0 0 0 0 0 0 0 0 0 0 0 0 0 0 0 0 0 0 0 0 0 0 0 0 0 0 0 0 0 0 0 0.0101724044344116 0 0.00685994350502591 0.0132230071852967 0 0 0 0 0 0 0 0 0 0 0 0 0.0269927030166759 0.0638734928798534 0 0 0 0 0 0 0 0 0 0 0 0 0 0 0 0 0 0 0 0 0 0 0 0 0 0 0 0 0 0 0 0 0 0 0 0 0 0.280503863374406 0.0172524061722117 0.0374370852871406 0 0 0 0 0.221440332901812 0.0967377582225097 0.0898722274869376 0.0120323231205808 0 0 0 0 0 0 0 0 0 0 0 0 0 0 0 0 0 0 0 0 0 0 0 0 0 0 0 0 0 0 0 0 0 0 0 0 0 0 0 0 0 0 0 0 0 0 0 0 0 0 0 0 0 0 0 0 0 0 0 0 0 0 0 0 0 0 0 0 0 0 0 0 0 0 0 0 0 0 0 0 0 0 0 0 0 0 0 0 0 0 0 0 0 0 0 0 0 0 0 0 0 0 0 0 0 0.00461688138111545 0 0 0 0 0 0 0 0 0 0 0 0 0 0 0 0 0 0 0 0 0 0 0 0 0 0 0 0 0 0 0 0 0 0 0 0 0 0 0 0 0 0.0232839673648238 0.029577112361607 0 0 0 0 0 0 0 0 0 0.00801359646016039 0 0 0.0198541293733342 0.0382567654720972 0 0 0
0 0 0 0 0 0 0 0 0 0 0 0 0 0 0 0 0 0 0 0 0 0 0 0 0 0 0 0 0 0 0 0 0 0 0 0 0 0 0 0 0 0 0 0 0 0 0 0 0 0 0 0 0 0 0.00448878412605744 0 0 0 0.0611019729120646 0 0 0 0 0 0 0 0 0 0 0 0 0 0 0 0 0 0 0 0 0 0 0 0 0 0 0.00506599967191884 0 0 0.0052513018859391 0.012350365456408 0 0 0 0 0 0 0 0 0 0 0 0 0 0 0 0 0 0 0 0 0 0 0 0 0 0 0 0 0 0 0 0 0 0 0 0 0 0 0 0 0 0 0 0 0 0 0 0 0 0.077791269191169 0.018317922107859 0.00847019238680254 0.184211212596293 0.0437352661983764 0 0 0 0.168834152480266 0.0314636516314486 0 0 0 0 0 0.190024289773621 0.188893619581776 0 0 0 0 0 0 0 0 0 0 0 0 0 0 0 0 0 0 0 0 0 0 0 0 0 0 0 0 0 0 0 0 0 0 0 0 0 0 0 0 0 0 0 0 0 0 0 0 0 0 0 0 0 0 0 0 0 0 0 0 0 0 0 0 0 0 0 0 0 0 0 0 0 0 0 0 0 0 0 0 0 0 0 0 0 0 0 0 0 0 0 0 0 0 0 0 0 0 0 0 0 0 0 0 0 0 0 0 0 0 0 0 0 0 0 0 0 0 0 0 0 0 0 0 0 0 0 0 0 0 0 0 0 0 0 0 0 0 0 0 0 0 0 0 0 0 0 0 0 0 0 0 0 0 0 0 0 0 0 0 0 0
0 0 0 0 0 0 0 0 0 0 0 0 0 0 0 0.00817736248743574 0 0 0 0 0 0 0 0 0 0 0 0 0 0.0133060605458562 0.0559109926459089 0 0 0 0 0 0 0.00385707916770009 0 0 0 0 0 0 0 0 0 0 0 0 0 0 0 0 0 0 0 0 0.0446807898003981 0 0 0 0 0 0 0 0 0 0 0 0 0 0 0 0 0 0 0 0 0 0 0 0 0.00338984669953579 0 0.00575120349907045 0.0473182080207207 0 0.0181240946018141 0.0354132365734837 0 0 0 0.0230973470234445 0 0.0676542681817638 0.00692615876853955 0 0.00211725360218908 0 0 0 0 0 0 0 0 0 0 0 0 0 0 0 0 0 0 0 0 0 0 0 0 0 0 0 0 0.0234893427194774 0 0 0 0 0 0 0 0.00479852279110498 0 0.00453962204324413 0 0 0 0.00725881621641513 0.0194583676906468 0.067528623162119 0 0 0.200007170304337 0 0.034871054528899 0 0.0116069511990975 0 0 0 0.219198453973255 0.0685173760296386 0 0 0 0 0 0 0 0 0 0 0 0 0 0 0 0 0 0 0 0 0 0 0 0 0 0 0 0 0 0 0 0 0 0 0 0 0 0 0 0 0 0 0 0 0 0 0 0 0 0 0 0 0 0 0 0 0 0 0 0 0 0 0 0 0 0 0 0 0 0 0 0 0 0 0 0 0 0 0 0 0 0 0 0 0 0 0 0 0 0 0 0 0 0 0 0 0 0 0 0 0 0.00300179772390452 0 0 0 0 0 0 0 0 0 0 0 0 0 0 0 0 0 0 0 0 0 0 0 0 0 0 0 0 0 0 0 0 0 0 0 0 0 0 0 0 0 0 0 0 0 0 0 0 0 0 0 0 0 0 0 0 0 0 0 0
0 0 0 0 0 0 0 0 0 0 0 0 0 0 0 0 0 0 0 0 0 0 0 0 0 0 0 0 0 0 0 0 0 0 0 0 0 0 0 0 0 0 0 0 0 0 0 0 0 0 0 0 0 0 0 0 0 0 0 0 0 0 0 0 0 0 0 0 0 0 0 0 0 0 0 0 0 0 0 0 0 0 0 0 0 0 0.0149952886306378 0 0.0129544041562493 0.0268106974816219 0 0 0 0 0 0.00599170649356564 0 0 0 0 0 0 0 0.0107711878288467 0 0 0 0 0 0 0 0 0 0 0 0 0 0 0 0 0 0 0 0 0 0 0 0 0 0 0 0 0 0 0 0 0 0 0 0 0 0.20027484060975 0.0841415031980041 0.0692446452610253 0 0.183370504316986 0.0663433854866338 0.0620680815947626 0 0.0164975039084402 0.223328305293071 0 0 0 0 0 0 0 0 0 0 0 0 0 0 0 0 0 0 0 0 0 0 0 0 0 0 0 0 0 0 0 0 0 0 0 0 0 0 0 0 0 0 0 0 0 0 0 0 0 0 0 0 0 0 0 0 0 0 0 0 0 0 0 0 0 0 0 0 0 0 0 0 0 0 0 0 0 0 0 0 0 0 0 0 0 0 0 0 0 0 0 0 0 0 0 0 0 0 0 0 0 0 0 0 0 0 0 0 0 0 0 0 0 0 0 0 0 0 0 0 0 0 0 0 0 0 0 0 0 0 0 0 0 0 0 0 0 0 0 0 0 0 0 0 0 0 0 0 0.0185183941532454 0.00468955158716004 0 0 0 0 0 0 0 0 0 0 0 0 0 0 0 0 0
0 0 0 0 0 0 0 0 0 0 0 0 0 0 0 0 0 0 0 0 0 0 0 0 0 0 0 0 0 0 0 0 0 0 0 0 0 0 0 0 0 0 0 0 0 0 0 0 0 0 0 0 0 0 0 0 0 0 0 0 0 0 0 0 0 0 0 0 0 0 0 0 0 0 0 0 0 0 0 0 0.00323615242921084 0.00159035460818013 0.00168674985228649 0.00257852371948109 0 0.00352097293515884 0.00537399887303803 0 0.0299277328750135 0.0722382084546434 0.0070455262630584 0.00769229865419432 0.0168165068353529 0 0.0403230424093387 0 0.00316776032489678 0 0 0 0.00691272497808459 0 0.0875366389452653 0.212821958879388 0 0 0 0 0 0 0 0 0 0 0 0 0 0 0 0 0 0 0 0 0 0 0 0 0 0 0 0 0 0 0 0 0 0 0 0 0 0.16531316644676 0.0203745857821149 0.0235345775025625 0 0.0258803591918051 0 0 0.00532990866440274 0 0.0566640992098468 0.0838271390580585 0.0755619467925533 0 0 0 0 0 0 0 0 0 0 0 0 0 0 0 0 0 0 0 0 0 0 0 0 0 0 0 0 0 0 0 0 0 0 0 0 0 0 0 0 0 0 0 0 0 0 0 0 0 0 0 0 0 0 0 0 0 0 0 0 0 0 0 0 0 0 0 0 0 0 0 0 0 0 0 0 0 0 0 0 0 0 0 0 0 0 0 0 0 0 0 0 0 0 0 0 0 0 0 0 0 0 0 0 0.0150902221640626 0 0 0 0 0 0 0 0 0 0 0 0 0 0 0 0 0 0 0 0 0 0 0 0 0 0 0 0 0 0 0 0 0 0 0 0 0 0 0 0 0 0.0103370484901305 0.00751450466565686 0 0 0 0.00260047963061585 0 0 0 0 0 0 0 0 0.00550281136483931 0 0 0 0
0 0 0 0 0 0 0 0 0 0 0 0 0 0 0 0.00188747511680729 0 0 0 0 0 0 0 0 0 0 0 0 0 0 0.00502143013377653 0 0.0337822939824791 0 0 0 0 0 0 0 0 0 0 0 0 0 0 0 0 0 0 0.00154316498355224 0 0 0 0 0 0 0.00358069949293321 0 0 0 0 0 0 0 0 0 0 0 0 0 0 0 0 0.00315058122601192 0 0 0 0 0.0033333948722835 0.010626759882317 0.00711073056333713 0.0204777972187498 0 0.00287520295074936 0.0209618835683737 0 0.009407725762597 0.0106005084904541 0 0 0 0.00456190978356576 0.00427945347614588 0.020890444695056 0.0210539706663451 0 0.00336034868267935 0.00218365832569038 0.077022352538021 0.017922109010053 0.00144753058337067 0.00504998869050906 0 0 0 0 0 0 0 0 0 0 0 0 0 0 0 0 0 0 0 0 0 0 0 0.00721413797064605 0 0 0 0 0 0 0 0.00390084954364572 0 0.00913088766994127 0 0.0425065344977743 0 0.0376353604782367 0.0113129019654802 0.00676387783463786 0.0698776329639474 0.0326825334784345 0 0.00907274814028776 0.0980756568588353 0.07702361847966 0 0.0791064969222869 0.00473981772671791 0.14182825111361 0 0 0 0 0 0 0 0 0 0 0 0 0 0 0 0 0 0 0 0 0 0 0 0 0 0 0 0 0 0 0 0 0 0 0 0 0 0 0 0 0 0 0 0.00200540050318504 0 0 0 0 0 0 0 0 0 0 0 0 0 0 0 0 0 0 0 0 0 0 0 0 0 0 0 0 0 0 0 0 0 0 0 0 0 0 0 0 0 0 0 0 0.00120002215402206 0 0 0 0 0 0 0 0 0 0 0 0 0 0 0.00493863375502933 0 0 0 0 0 0 0 0 0 0 0 0 0 0 0 0 0 0 0 0 0 0 0 0 0 0 0 0 0 0 0 0 0 0 0 0 0 0 0 0 0 0.0176813405531902 0.0242860730389863 0 0 0 0.00168293114230456 0 0 0 0 0 0.0020259839246018 0.00852437899812624 0 0.0019757726786341 0.0101156377625133 0 0.002561105149407 0
0 0 0 0 0 0 0 0 0 0 0 0 0 0 0 0 0 0 0 0 0 0 0 0 0 0 0 0 0 0 0 0 0 0 0 0 0 0 0 0 0 0 0 0 0 0 0 0 0 0 0 0 0 0 0 0 0 0 0 0 0 0 0 0 0 0 0 0 0 0 0 0 0 0 0 0 0 0 0 0 0 0 0 0 0 0 0 0 0.0073509285247308 0.0244878268155551 0.0162969096226385 0.0161940822942146 0.0315309577512767 0 0.0414041412288426 0 0.0077710247586449 0 0 0 0.0281450465237252 0.054564789078742 0.039491865753503 0.157379172322671 0 0 0 0 0 0 0 0 0 0 0 0 0 0 0 0 0 0 0 0 0 0 0 0 0 0 0 0 0 0 0 0 0 0 0 0.0084905818985285 0 0.0370241516177502 0.00677594495994768 0 0 0.00726056850829312 0 0 0 0.189073866388225 0.131263229675127 0 0.100463420411687 0.0351238489351374 0.0193526100673044 0 0 0 0 0 0 0 0 0 0 0 0 0 0 0 0 0 0 0 0 0 0 0 0 0 0 0 0 0 0 0 0 0 0 0 0 0 0 0 0 0 0 0 0 0 0 0 0 0 0 0 0 0 0 0 0 0 0 0 0 0 0 0 0 0 0 0 0 0 0 0 0 0 0 0 0 0 0 0 0 0 0 0 0 0 0 0 0 0 0 0 0 0 0 0 0 0 0 0 0 0 0 0.0171337148038178 0 0 0 0 0 0 0 0 0 0 0 0 0 0 0 0 0 0 0 0 0 0 0 0 0 0 0 0 0 0 0 0 0 0 0 0 0 0 0 0 0 0.0119890779315841 0.00657373164922707 0 0 0 0 0 0 0 0 0 0 0 0 0.00485850847882686 0 0 0 0
0 0 0 0 0 0 0 0 0 0 0 0 0 0 0 0 0 0 0 0 0 0 0 0 0 0 0 0 0 0 0 0 0 0 0 0 0 0 0 0 0 0 0 0 0 0 0 0 0 0 0.00186089693325432 0 0 0 0 0 0 0 0 0 0 0 0 0 0 0 0 0 0 0 0 0 0 0 0 0 0 0 0 0 0 0 0 0.00131670667493552 0 0 0 0 0.0185770830238419 0.0263295798208512 0.0541319276125346 0.0754027375793247 0.0629903124150653 0 0.123803421092642 0.00168561408341658 0.00479206312356072 0 0 0 0.00943151455467887 0.0847069614219787 0.0437420114017754 0.14601204879493 0 0 0 0 0 0 0 0 0 0 0 0 0 0 0 0 0 0 0 0 0 0 0.00131538303053822 0 0 0 0 0 0 0 0 0 0 0 0 0 0 0.0353340949532363 0.00585499798625095 0.00319340521193054 0 0 0 0 0 0.173219378177995 0.00799353809866403 0.102106745973508 0 0.00341758555290684 0.0105768027606435 0 0 0 0 0 0 0 0 0 0 0 0 0 0 0 0 0 0 0 0 0 0 0 0 0 0 0 0 0 0 0 0 0 0 0 0 0 0 0 0 0 0 0 0 0 0 0 0 0 0 0 0 0 0 0 0 0 0 0 0 0 0 0 0 0 0 0 0 0 0 0 0 0 0 0 0 0 0 0 0 0 0 0 0 0 0 0 0 0 0 0 0 0 0 0 0 0 0 0 0 0 0 0.00220518972153691 0 0 0 0 0 0 0 0 0 0 0 0 0 0 0 0 0 0 0 0 0 0 0 0 0 0 0 0 0 0 0 0 0 0 0 0 0 0 0 0 0 0 0 0 0 0 0 0 0 0 0 0 0 0 0 0 0 0 0 0
0 0 0 0 0 0 0 0 0 0 0 0 0 0 0 0 0 0 0 0 0 0 0 0 0 0 0 0 0 0.00223063884648519 0 0 0.0389474031866155 0.0454331197235191 0 0 0 0 0 0 0 0 0 0 0 0 0 0 0 0 0 0 0 0 0.0423630276139033 0 0 0 0 0 0 0 0 0 0 0 0 0 0 0 0 0 0 0 0 0 0 0 0 0 0.00297944541203366 0 0 0 0 0 0 0 0.00666834430190942 0 0.00860095647941885 0.00843989326433072 0.00579447434398641 0 0.0113182096267615 0.00259937881668546 0.0060232086597078 0 0 0 0.0979348268876074 0.0369562345922083 0.00312835905521676 0.00406077002339956 0 0 0 0 0 0 0 0 0 0 0 0 0 0 0 0 0 0 0 0 0 0 0 0 0 0 0 0 0 0 0 0 0 0 0 0.0112158930654921 0 0 0 0 0 0 0 0 0 0 0.22269524898294 0.0332368128887624 0.00318192684725815 0 0 0 0 0 0 0 0 0 0 0 0 0 0 0 0 0 0 0 0 0 0 0 0 0 0 0 0 0 0 0 0 0 0 0 0 0 0 0 0 0 0 0 0 0 0 0 0 0 0 0 0 0 0 0 0 0 0 0 0 0 0 0 0 0 0 0 0 0 0 0 0 0 0 0 0 0 0 0 0 0 0 0 0 0 0 0 0 0 0 0 0 0 0 0 0 0 0 0 0 0 0 0 0 0.126126125397149 0.00252008606302845 0.00247781895214462 0 0 0 0 0 0 0 0 0 0 0 0 0 0 0 0 0 0 0 0 0 0 0 0 0 0 0 0 0 0 0 0 0 0 0 0 0 0 0 0.086183387880359 0 0 0 0 0.0231200714043771 0.00913941711490338 0 0 0.0110602737681715 0 0 0.0264199221635375 0.0229308462382484 0.0533995268054023 0 0 0 0.0428143515944375
0 0 0 0 0 0 0 0 0 0 0 0 0 0 0 0.000797517538120805 0 0 0 0 0 0 0 0 0 0 0 0 0 0.00744942156477442 0.0153661437827849 0 0 0 0 0 0 0.003319288682116 0 0 0 0 0 0 0 0 0 0 0 0 0 0 0 0 0.0299227705362484 0 0 0 0.0274636823732317 0 0 0 0 0 0 0 0 0 0 0 0 0 0 0 0 0 0 0 0 0 0 0 0 0 0 0 0.00437400968340063 0 0.0195981225915126 0.0261307085340053 0.0117183590957327 0.0151681070891706 0.0104279789111744 0.0079350215931434 0.0203098383058385 0.00643998610182239 0.00170285286200248 0 0 0 0.00451894714438557 0.00419026719665083 0.0081194111079575 0.0127334427055184 0 0 0 0 0 0 0 0 0 0 0 0 0 0 0 0 0 0 0 0 0 0 0 0.00745422843486655 0 0 0.00431672989120473 0 0 0.00424258851172408 0 0 0 0.00110195199903049 0 0.193480612506775 0.0407274173747678 0 0.0318579410757267 0.00787590810289323 0 0 0.0981970079339707 0.0956183753427896 0 0 0 0.00650866307487005 0.00349993657522075 0 0 0.234224425835283 0 0 0 0 0 0 0 0 0 0 0 0 0 0 0 0 0 0 0 0 0 0 0 0 0 0 0 0 0 0 0 0 0 0 0 0 0 0 0 0 0 0 0 0 0 0 0 0 0 0 0 0 0 0 0 0 0 0 0 0 0 0 0 0 0 0 0 0 0 0 0 0 0 0 0 0 0 0 0 0 0 0 0 0 0 0 0 0 0 0 0 0 0 0 0 0 0 0 0 0 0 0.00969936116100716 0 0 0 0 0 0 0 0 0 0 0 0 0 0 0 0 0 0 0 0 0 0 0 0 0 0 0 0 0 0 0 0 0 0 0 0 0 0 0 0 0 0 0 0 0 0 0 0.010576493232269 0 0 0 0 0 0 0 0 0 0 0 0.0129324815480096
0 0 0 0 0 0 0 0 0 0 0 0 0 0 0 0 0 0 0 0 0 0 0 0 0 0 0 0 0 0 0 0 0 0 0 0 0 0 0 0 0 0 0 0 0 0 0 0 0 0 0 0 0 0 0 0 0 0 0.0077607197077201 0 0 0 0 0 0 0 0 0 0 0 0 0 0 0 0 0 0 0 0 0 0 0 0 0 0 0 0 0 0 0 0 0 0 0 0 0 0 0 0 0 0 0 0 0 0 0 0 0 0 0 0 0 0 0 0 0 0 0 0 0 0 0 0 0 0 0 0 0 0 0 0 0 0 0 0 0 0 0 0 0.128318100414167 0.00564484629960059 0 0 0 0 0 0.231608353879132 0.070917332326992 0 0 0 0 0 0 0.555750647372388 0 0 0 0 0 0 0 0 0 0 0 0 0 0 0 0 0 0 0 0 0 0 0 0 0 0 0 0 0 0 0 0 0 0 0 0 0 0 0 0 0 0 0 0 0 0 0 0 0 0 0 0 0 0 0 0 0 0 0 0 0 0 0 0 0 0 0 0 0 0 0 0 0 0 0 0 0 0 0 0 0 0 0 0 0 0 0 0 0 0 0 0 0 0 0 0 0 0 0 0 0 0 0 0 0 0 0 0 0 0 0 0 0 0 0 0 0 0 0 0 0 0 0 0 0 0 0 0 0 0 0 0 0 0 0 0 0 0 0 0 0 0 0 0 0 0 0 0 0 0 0 0 0 0 0 0 0 0 0 0 0 0 0
0 0 0 0 0 0 0 0 0 0 0 0 0 0 0 0 0 0 0 0 0 0 0 0 0 0 0 0 0 0 0 0 0 0 0 0 0 0 0 0 0 0 0 0 0 0 0 0 0 0 0 0 0 0 0 0 0 0 0 0 0 0 0 0 0 0 0 0 0 0 0 0 0 0 0 0 0 0 0 0 0 0 0 0 0 0 0 0 0 0 0 0 0 0 0 0 0 0 0 0 0 0 0 0 0 0 0 0 0 0 0 0 0 0 0 0 0 0 0 0 0 0 0 0 0 0 0 0 0 0 0 0 0 0 0 0 0 0 0 0 0 0 0 0 0 0 0 0 0 0 0 0 0 0 0 0 0 0.343644406891687 0.130941546157705 0.0238724083100871 0 0 0 0.0702571280233123 0 0.139468979081033 0 0 0 0 0 0 0 0 0 0 0 0.194857795034048 0 0 0 0 0 0 0 0 0 0 0 0 0 0 0 0 0 0 0 0 0 0 0 0 0 0 0 0 0 0 0 0 0 0 0 0 0 0 0 0 0 0 0 0 0 0 0 0 0 0 0 0 0 0 0 0 0 0 0 0 0 0 0 0 0 0 0 0 0 0 0 0 0 0 0 0 0 0 0 0 0 0 0 0 0 0 0 0 0 0 0 0 0 0 0 0 0 0 0 0 0 0 0 0 0 0 0 0 0 0 0.0293147315788161 0 0 0 0 0 0 0 0.0676430049233119 0 0 0 0 0 0 0 0 0 0 0 0 0 0 0 0 0 0 0 0 0
0 0 0 0 0 0 0 0 0 0 0 0 0 0 0 0 0 0 0 0 0 0 0 0 0 0 0 0 0 0 0 0 0 0 0 0 0 0 0 0 0 0 0 0 0 0 0 0 0 0 0 0 0 0 0 0 0 0 0 0 0 0 0 0 0 0 0 0 0 0.00455957889255647 0 0 0 0 0 0 0 0 0 0 0 0 0 0 0 0 0 0 0 0 0 0 0 0 0 0 0 0 0 0 0 0 0 0 0 0 0 0 0 0 0 0 0 0 0 0 0 0 0 0 0 0 0 0 0 0 0 0 0 0 0 0 0 0 0 0 0 0 0 0 0 0 0 0 0 0 0 0 0 0 0 0 0 0 0 0 0.0735770434653308 0 0.0132345813803957 0.023717335891634 0.00638702916298586 0.0319236451460485 0.152990731610841 0.0197867556518623 0 0.165349629931667 0.00704451745917558 0 0 0 0 0 0 0 0 0.00996958571003423 0.280714085172708 0.0437061294756965 0 0 0 0 0 0.00244802818137176 0 0 0 0 0 0 0 0 0 0.00828419305019913 0 0 0 0 0.00255972426732355 0 0 0 0 0 0 0 0.00302362647763586 0 0 0 0 0 0 0.00211652436514433 0 0.00233246206205639 0 0 0 0 0.0368870537735828 0 0.00403984083270892 0 0 0 0 0 0 0 0 0 0 0 0 0 0 0 0 0 0 0 0 0 0 0.00251968873136322 0 0 0 0 0.0124851666107181 0 0 0 0.00288235162227054 0 0 0 0 0 0 0 0 0 0 0 0 0 0 0 0 0 0 0 0 0 0 0 0 0 0 0 0 0 0 0 0 0 0.0370948559947852 0.0108430372414758 0.00303870192652418 0 0 0 0 0.00419466255958024 0.0283494636529045 0 0 0 0 0 0 0 0 0.00393996969941958 0 0 0 0 0 0 0 0 0 0 0 0
0 0 0 0 0 0 0 0 0 0 0 0 0 0 0 0 0 0 0 0 0 0 0 0 0 0 0 0 0 0 0 0 0 0 0 0 0 0 0 0 0 0 0 0 0 0 0 0 0 0 0 0 0 0 0 0 0 0 0 0 0 0 0 0 0 0 0 0 0 0 0 0 0 0 0 0 0 0 0 0 0 0 0 0 0 0 0 0 0 0 0 0 0 0 0 0 0 0 0 0 0 0 0 0 0 0 0 0 0 0 0 0 0 0 0 0 0 0 0 0 0 0 0 0 0 0 0 0 0 0 0 0 0 0 0 0 0 0 0 0 0 0 0 0 0 0 0 0 0 0 0 0 0 0 0 0 0.0311301212100074 0.0146953692429862 0 0 0 0 0.25917947776863 0.0113653968170569 0.0431427773140731 0.491562535116231 0.0541012593204657 0 0 0 0 0 0 0 0 0 0.0208852161454751 0 0 0 0 0 0 0 0 0 0 0 0 0 0 0 0 0 0 0 0 0 0 0 0 0 0 0 0 0 0 0 0 0 0 0 0 0 0 0 0 0 0 0 0 0 0 0 0 0 0 0 0 0 0 0 0 0 0 0 0 0 0 0 0 0 0 0 0 0 0 0 0 0 0 0 0 0 0 0 0 0 0 0 0 0 0 0 0 0 0 0 0 0 0 0 0 0 0 0 0 0 0.00932415343652733 0.0314013590131023 0 0.033212334615445 0 0 0 0 0 0 0 0 0 0 0 0 0 0 0 0 0 0 0 0 0 0 0 0 0 0 0 0 0 0 0 0 0 0 0 0
0 0 0 0 0 0 0 0 0 0 0 0 0 0 0 0 0 0 0 0 0 0 0 0 0 0 0 0 0 0 0 0 0 0 0 0 0 0 0 0 0 0 0 0 0 0 0 0 0 0 0 0 0 0 0 0 0 0 0 0 0 0 0 0 0 0 0 0 0 0 0 0 0 0 0 0 0 0 0 0 0 0 0 0 0 0 0 0 0 0 0 0 0 0 0 0 0 0 0 0 0 0 0 0 0 0 0 0 0 0 0 0 0 0 0 0 0 0 0 0 0 0 0 0 0 0 0 0 0 0 0 0 0 0 0 0 0 0 0 0 0 0 0 0 0 0 0 0 0 0 0 0 0 0 0 0 0.00538917252705389 0.025006833618462 0 0 0.0571205323401246 0.0364411161936981 0.0255741096485741 0 0 0 0.00451628866902748 0 0 0 0 0 0 0 0 0.0109642435328907 0 0.00484544547155239 0 0 0 0 0 0 0 0 0 0.00555219962146402 0 0 0 0 0 0.0461394470178402 0 0 0 0 0.0168229005048735 0 0 0 0 0 0 0 0.0186141082059473 0 0 0 0 0 0 0 0 0 0 0 0 0 0 0 0 0 0 0 0 0 0 0 0 0 0 0 0 0 0 0 0 0 0 0 0 0 0 0.0033364087062707 0 0 0 0 0 0 0 0 0 0 0 0 0 0 0 0 0 0 0 0 0 0 0 0 0 0 0 0 0 0 0 0 0 0 0 0 0 0 0 0.168858855013914 0 0.0331266338222815 0.283411123557438 0.105683079865805 0.0524482165429026 0 0 0 0 0.0376407598927066 0.0252792927706907 0 0 0 0 0 0 0 0 0 0 0 0 0.0332292324764823 0 0 0 0 0 0 0 0
0 0 0 0 0 0 0 0 0 0 0 0 0 0 0 0 0 0 0 0 0 0 0 0 0 0 0 0 0 0 0 0 0 0 0 0 0 0 0 0 0 0 0 0 0 0 0 0 0 0 0 0 0 0 0 0 0 0 0 0 0 0 0 0 0 0 0 0 0 0 0 0 0 0 0 0 0 0 0 0 0 0 0 0 0 0 0 0 0 0 0 0 0 0 0 0 0 0 0 0 0 0 0 0 0 0 0 0 0 0 0 0 0 0 0 0 0 0 0 0 0 0 0 0 0 0 0 0 0 0 0 0 0 0 0 0 0 0 0 0 0 0 0 0 0 0 0 0 0 0 0 0 0 0 0 0 0 0.010457496491087 0 0.0887009506294004 0 0 0 0 0 0 0 0 0 0 0 0 0 0 0 0 0 0 0 0 0 0 0 0 0 0 0 0.00737146932768346 0 0 0 0 0 0 0 0 0 0 0.0378645363403413 0 0 0 0 0 0 0 0.0264380422546711 0 0 0 0 0 0 0 0 0 0 0 0 0 0 0 0 0 0 0 0 0 0 0 0 0 0 0 0 0 0 0 0 0 0 0 0 0 0 0 0 0 0 0 0 0 0 0 0 0 0 0 0 0 0 0 0 0 0 0 0 0 0 0 0 0 0 0 0 0 0 0 0 0 0 0 0 0 0 0 0.0180837057225783 0.209769945443315 0 0.245661512075758 0.169147111081192 0 0 0 0 0.139958902732655 0.0465463279013186 0 0 0 0 0 0 0 0 0 0 0 0 0 0 0 0 0 0 0 0 0
0 0 0 0 0 0 0 0 0 0 0 0 0 0 0 0 0 0 0.0203818778753576 0 0 0 0 0 0 0 0 0 0 0 0 0 0 0 0 0 0 0 0 0 0 0 0 0 0 0 0 0 0 0 0 0 0 0 0 0 0 0 0 0 0 0 0 0 0 0 0 0 0 0.027675926051165 0 0 0 0 0 0 0 0 0 0 0 0 0 0 0 0 0 0 0 0 0 0 0 0 0 0 0 0 0 0 0 0 0 0 0 0 0 0 0 0 0 0 0 0 0 0 0 0 0 0 0 0 0 0 0 0 0 0 0 0 0 0 0 0 0 0 0 0 0 0 0 0 0 0 0 0 0 0 0 0 0 0 0 0 0 0 0 0.116400730073316 0 0.126020761684916 0 0 0.0312884105000869 0 0 0.120064126940699 0 0 0 0 0 0 0 0 0 0 0.420006386931595 0 0 0 0 0 0 0 0 0 0 0 0 0 0 0 0 0 0 0 0 0 0 0 0 0 0 0 0 0 0 0 0 0 0 0 0 0 0 0 0 0 0 0 0 0 0 0 0 0 0 0 0 0 0 0 0 0 0 0 0 0 0 0 0 0 0 0 0 0 0 0 0 0 0 0 0 0 0 0 0 0 0 0 0 0 0 0 0 0 0 0 0 0 0 0 0 0 0 0 0 0 0 0 0 0 0 0 0 0 0 0 0.045951740320612 0.0922100396222522 0 0 0 0 0 0 0 0 0 0 0 0 0 0 0 0 0 0 0 0 0 0 0 0 0 0 0 0
0 0 0 0 0 0 0 0 0 0 0 0 0 0 0 0 0 0 0 0 0 0 0 0 0 0 0 0 0 0 0 0 0 0 0 0 0 0 0 0 0 0 0 0 0 0 0 0 0 0 0 0 0 0 0 0 0 0 0 0 0 0 0 0 0 0 0 0 0 0 0 0 0 0 0 0 0 0 0 0 0 0 0 0 0 0 0 0 0 0 0 0 0 0 0 0 0 0 0 0 0 0 0 0 0 0 0 0 0 0 0 0 0 0 0 0 0 0 0 0 0 0 0 0 0 0 0 0 0 0 0 0 0 0 0 0 0 0 0 0 0 0 0 0 0 0 0 0 0 0 0 0 0 0 0 0 0 0.0447512598089139 0.0682763758987519 0.00709492594710359 0 0.00251003868914208 0 0.0126697170089144 0.0533054687630496 0.357366886800789 0.0468864111370945 0 0 0 0 0 0.0205937555990093 0 0 0.035355851918008 0.0724388213234285 0 0 0.0260152638522011 0 0.00226418156033109 0 0.0190270152919214 0.137782398571977 0 0 0 0 0 0 0 0 0 0 0 0 0 0.00173215131526205 0 0 0 0 0 0 0 0 0 0 0 0.00380320454551073 0 0 0 0 0 0 0 0 0.00772631314526999 0.0157220149272728 0 0 0 0 0 0 0 0 0 0 0 0 0 0 0 0 0 0 0 0 0 0 0 0.000529682408179437 0 0 0 0 0 0.00171630616890809 0 0 0 0 0 0 0 0 0 0 0 0 0 0 0 0 0 0 0 0.00161144360831959 0 0.00196555234756809 0.0098169814889507 0 0 0 0.0088178296549929 0.00766571932634935 0.00262143291212553 0 0.00657244553084083 0 0 0 0 0 0.000852453200902223 0.0138024208852267 0.00318825211646037 0.00104425517110522 0 0 0 0 0.000800699907817266 0.00367246916830257 0 0 0 0 0 0 0 0 0 0 0 0 0 0 0 0 0 0 0 0 0
0 0 0 0 0 0 0 0 0 0 0 0 0 0 0 0 0 0 0 0 0 0 0 0 0 0 0 0 0 0 0 0 0 0 0 0 0 0 0 0 0 0 0 0 0 0 0 0 0 0 0 0 0 0 0 0 0 0 0 0 0 0 0 0 0 0 0 0 0 0 0 0 0 0 0 0 0 0 0 0 0 0 0 0 0 0 0 0 0 0 0 0 0 0 0 0 0 0 0 0 0 0 0 0 0 0 0 0 0 0 0 0 0 0 0 0 0 0 0 0 0 0 0 0 0 0 0 0 0 0 0 0 0 0 0 0 0 0 0 0 0 0 0 0 0 0 0 0 0 0 0 0 0 0 0 0 0.0989506150586157 0.130157633320819 0.067330115882066 0 0 0 0.284919269839297 0 0 0 0.111183780773336 0 0 0 0 0 0.0307119826830477 0 0 0 0 0.0608079477022677 0 0 0 0.0503972766754618 0 0 0.0884681473176314 0 0 0 0 0.0104508807958178 0 0 0 0 0 0 0 0 0 0 0 0 0 0 0 0 0 0 0 0 0 0 0 0 0 0 0 0 0 0 0 0 0 0 0 0 0 0 0 0 0 0 0 0 0 0 0 0 0 0 0 0 0 0 0 0 0 0 0 0 0 0 0 0 0 0 0 0 0 0 0 0.0159058708938069 0 0 0 0 0 0 0 0 0 0 0 0 0 0 0 0 0 0 0 0 0 0 0 0 0 0 0 0 0 0 0 0 0 0 0.0507164790578328 0 0 0 0 0 0 0 0 0 0 0 0 0 0 0 0 0 0 0 0 0
0 0 0 0 0 0 0 0 0 0 0 0 0 0 0 0 0 0 0 0 0 0 0 0 0 0 0 0 0 0 0 0 0 0 0 0 0 0 0 0 0 0 0 0 0 0 0 0 0 0 0 0 0 0 0 0 0 0 0 0 0 0 0 0 0 0 0 0 0 0 0 0 0 0 0 0 0 0 0 0 0 0 0 0 0 0 0 0 0 0 0 0 0 0 0 0 0 0 0 0 0 0 0 0 0 0 0 0 0 0 0 0 0 0 0 0 0 0 0 0 0 0 0 0 0 0 0 0 0 0 0 0 0 0 0 0 0 0 0 0 0 0 0 0 0 0 0 0 0 0 0 0 0 0 0 0 0 0 0.0467182993734672 0 0 0 0.219119406288936 0 0 0.281291981545049 0.0224753366612733 0 0 0 0 0 0.0124623729630291 0 0 0 0 0 0 0.0369414815432092 0 0 0 0 0.0785472464109255 0 0 0 0 0 0 0 0 0 0 0 0 0 0 0 0 0 0 0 0 0 0 0 0 0 0 0 0 0 0 0 0 0 0 0 0 0 0 0 0 0 0 0 0 0 0 0 0 0 0 0 0 0 0 0 0 0 0 0 0 0 0 0 0 0 0 0 0 0 0 0 0 0 0 0 0 0 0 0 0 0 0 0 0 0 0 0 0 0 0 0 0 0 0 0.114677889258712 0 0.187765985955398 0 0 0 0 0 0 0 0 0 0 0 0 0 0 0 0 0 0 0 0 0 0 0 0 0 0 0 0 0 0 0 0 0 0 0 0
0 0 0 0 0 0 0 0 0 0 0 0 0 0 0 0 0 0 0 0 0 0 0 0 0 0 0 0 0 0 0 0 0 0 0 0 0 0 0 0 0 0 0 0 0 0 0 0 0 0 0 0 0 0 0 0 0 0 0 0 0 0 0 0 0 0 0 0 0 0 0 0 0 0 0 0 0 0 0 0 0 0 0 0 0 0 0 0 0 0 0 0 0 0 0 0 0 0 0 0 0 0 0 0 0 0 0 0 0 0 0 0 0 0 0 0 0 0 0 0 0 0 0 0 0 0 0 0 0 0 0 0 0 0 0 0 0 0 0 0 0 0 0 0 0 0 0 0 0 0 0 0 0 0 0 0 0.00863992855051838 0.0478412703937698 0.128087856383564 0 0 0.00952729283098534 0.353487158012166 0 0.0676873651416461 0 0.0517493476938342 0 0 0 0 0 0.00247694901243482 0 0 0.029237819474015 0.155949348109257 0 0 0 0 0 0 0 0.0583854707373649 0 0 0 0 0 0 0 0 0 0 0 0 0 0 0 0 0 0 0 0 0 0 0 0 0 0 0 0 0 0 0 0 0 0 0 0.0117913510310666 0 0 0 0 0 0 0 0 0 0 0 0 0 0 0 0 0 0 0 0 0 0 0 0 0 0 0 0 0 0 0 0 0 0 0 0 0 0 0 0 0 0 0 0 0 0 0 0 0 0 0 0 0 0 0 0 0.00941830049200652 0.0414856318012932 0.00463867136251024 0 0.0195962389735676 0 0 0 0 0 0 0 0 0 0 0 0 0 0 0 0 0 0 0 0 0 0 0 0 0 0 0 0 0 0 0 0 0 0 0 0
0 0 0 0 0 0 0 0 0 0 0 0 0 0 0 0 0 0 0 0 0 0 0 0 0 0 0 0 0 0 0 0 0 0 0 0 0 0 0 0 0 0 0 0 0 0 0 0 0 0 0 0 0 0 0 0 0 0 0 0 0 0 0 0 0 0 0 0 0 0 0 0 0 0 0 0 0 0 0 0 0 0 0 0 0 0 0 0 0 0 0 0 0 0 0 0 0 0 0 0 0 0 0 0 0 0 0 0 0 0 0 0 0 0 0 0 0 0 0 0 0 0 0 0 0 0 0 0 0 0 0 0 0 0 0 0 0 0 0 0 0 0 0 0 0 0 0 0 0 0 0 0 0 0 0 0 0 0.0111271949631509 0.0769611463556598 0.00676586519368937 0 0 0.2531869370113 0.0266981293742963 0.0295251038262093 0.282513920035957 0 0 0 0 0 0 0.0234164055738898 0 0 0 0.0263515071482638 0.0115856295926627 0 0 0 0 0 0 0.0861661665777506 0 0 0 0 0 0 0 0 0 0 0 0 0 0 0 0 0 0 0 0 0 0.0189605805224801 0 0 0 0.00617929617411331 0 0 0 0 0.00358200285437979 0 0 0 0 0 0 0 0 0 0 0 0 0 0 0 0 0 0 0 0 0 0 0 0 0 0 0 0 0 0 0 0 0 0 0 0 0 0 0 0 0 0 0 0 0 0 0 0 0 0 0 0 0 0 0 0 0 0 0 0 0 0 0 0 0 0 0 0 0 0 0 0.0189314008290465 0 0.00953022228221193 0.0124589710728849 0 0 0 0 0.0448402988288771 0.0329248416573905 0 0 0 0 0 0 0 0.00355033932111679 0.00530541932205308 0 0 0 0 0 0 0 0.00463819362578476 0 0 0 0.0048004278568318
0 0 0 0 0 0.00116745492182776 0 0.00180271110159899 0 0 0 0 0.0275916448028479 0 0 0 0 0 0.0553893505386505 0 0 0 0 0 0 0 0.00291143432862148 0 0 0 0 0.00181570774652146 0 0 0.00162926973184538 0 0 0 0 0 0 0 0 0 0 0 0 0 0.0193750814571186 0 0 0 0 0 0 0.0146015575914569 0.00565962980152126 0 0 0 0 0 0 0 0 0 0 0 0 0.0380899679332824 0 0 0 0 0 0 0 0 0 0 0 0 0 0 0 0 0 0 0 0 0 0 0 0 0 0 0 0 0 0 0 0 0 0 0.0149702048735308 0 0 0 0.00224616951039917 0.00156074616006766 0.00655050730189286 0 0 0 0.0188313252319728 0.00505012637059034 0.00273167369883867 0.00614522906651315 0.0596455713832296 0.0310766597155722 0.023643541379722 0 0 0 0 0 0 0 0 0 0 0 0 0 0 0 0 0 0 0 0 0 0 0 0 0 0 0 0 0 0 0 0 0 0 0 0 0 0 0 0 0 0 0 0 0 0 0 0.0241294710302639 0.0443614702617582 0 0.0236866618740836 0 0.00640913296921204 0 0 0 0 0 0 0 0 0 0 0 0 0 0.0400955097015813 0 0.007530669182613 0 0 0 0 0 0 0 0 0 0 0 0 0 0 0 0 0 0.144896394458843 0 0 0 0 0 0 0.00427801645313509 0 0 0 0 0 0 0 0 0 0 0 0 0 0 0 0 0 0 0 0 0 0 0 0 0 0 0 0 0 0 0 0 0 0 0 0 0 0 0 0 0 0 0 0 0 0.0834799791548999 0.00231882286638623 0.0705952184100879 0.149831581550695 0.0559015074388195 0 0 0 0 0 0 0 0 0 0 0 0 0 0 0 0 0 0 0 0 0 0 0 0 0 0 0 0 0 0 0 0 0 0 0 0 0 0 0 0 0 0 0 0 0 0 0 0 0 0 0 0 0
0 0 0 0 0 0 0 0 0 0 0 0 0 0 0 0 0 0 0 0.00211495008133144 0.00440026314376482 0 0.012145206640735 0 0 0 0.0225750647322251 0 0 0 0 0 0 0 0 0 0 0 0 0 0 0 0 0.0163019190923995 0 0.0240703756225944 0 0 0 0 0 0 0 0 0 0 0 0 0 0.00404903084746243 0 0 0.00306728460459378 0 0 0.0151309015602052 0 0 0 0 0 0 0 0 0 0 0 0 0 0 0 0 0 0 0 0 0 0 0 0 0 0 0 0 0 0 0 0 0 0 0 0 0 0 0 0 0 0 0 0 0 0 0 0 0 0 0 0 0 0 0 0 0 0 0 0 0 0 0.102071712509083 0.00251096116972741 0 0 0 0 0 0 0 0 0 0 0 0 0 0 0 0 0 0 0 0 0 0 0 0 0 0 0 0 0 0 0 0 0 0 0 0 0 0.0720662366925637 0 0.179573793148853 0.0608511426906769 0.0288765834141214 0 0.0428230378057006 0 0 0 0 0 0.0107684897850856 0 0 0 0 0.0154022090136545 0 0 0 0 0 0.269294171060803 0 0 0 0 0 0 0 0 0 0 0 0 0 0 0 0 0.0458286704443204 0 0 0 0 0 0 0 0 0 0 0 0 0 0 0 0.0283835927193497 0 0 0 0 0 0 0 0 0 0 0 0 0 0 0 0 0 0 0 0 0 0 0 0 0 0 0 0 0 0 0 0 0 0 0 0 0 0 0 0 0.0285386473499684 0 0 0 0 0 0 0 0 0 0 0 0 0 0 0 0 0 0 0 0 0 0 0 0 0 0 0 0 0 0 0 0 0 0 0 0 0 0 0 0.00330476454628278 0 0.00254622677821539 0 0 0 0 0 0 0 0 0 0 0.00330476454628278
0 0 0 0 0 0 0 0 0 0 0 0 0 0 0 0 0 0 0 0.00105123927773039 0.00168335701335912 0 0.00548111591812027 0 0 0 0.00422251101157436 0 0 0 0 0 0 0 0 0 0 0 0 0 0 0 0 0 0.00309010699961769 0 0 0 0 0 0 0 0 0 0 0 0 0 0 0 0 0 0 0 0 0.00257797749700859 0 0 0 0 0 0 0 0 0 0 0 0 0 0 0 0 0 0 0 0 0 0 0 0 0 0 0 0 0 0 0 0 0 0 0 0 0 0 0 0 0 0 0 0 0 0 0 0 0 0 0 0 0 0 0 0 0 0 0 0 0 0 0.0387793745665403 0 0 0 0 0 0 0 0 0 0 0 0 0 0 0 0 0 0 0 0 0 0 0 0 0 0 0 0 0 0 0 0 0 0 0 0 0 0 0.0877929084648877 0.11899053561297 0 0.0372750612723949 0.295070009102983 0 0.00779048503387696 0 0 0 0 0 0.00352873468776326 0 0 0 0 0.00427536615057579 0 0 0.111603544733099 0 0.0653353215952743 0.00437209389153904 0.0303470798584317 0 0 0 0 0 0.00391897155525081 0 0 0 0.00496766561451438 0 0 0.0180246327551075 0 0 0.0122549328620858 0 0 0 0 0 0 0 0 0 0 0 0 0 0 0 0.00774087849257993 0 0 0 0 0 0 0 0 0 0 0 0 0 0 0 0 0 0 0 0 0 0 0 0 0 0 0 0 0 0 0 0 0 0 0 0 0 0 0 0 0.0297386450458817 0 0 0 0 0 0 0 0 0 0 0 0 0 0 0 0 0 0 0.100087450986834 0 0 0 0 0 0 0 0 0 0 0 0 0 0 0 0 0 0 0 0 0 0 0 0 0 0 0 0 0 0 0 0 0 0
0 0 0 0 0 0 0 0 0 0 0 0 0 0 0 0 0 0 0 0 0 0 0 0 0 0 0 0 0 0 0 0 0 0 0 0 0 0 0 0 0 0 0 0.0170324529255364 0.0125396643060678 0.0153001215722693 0 0 0 0 0 0 0 0 0 0 0 0 0 0 0 0 0 0 0 0 0 0 0 0 0 0 0 0 0 0 0 0 0 0 0 0 0 0 0 0 0 0 0 0 0 0 0 0 0 0 0 0 0 0 0 0 0 0 0 0 0 0 0 0 0 0 0 0 0 0 0 0 0 0 0 0 0 0 0 0 0 0 0.0227604686089013 0 0 0 0 0 0 0 0 0 0 0 0 0 0 0 0 0 0 0 0 0 0 0 0 0 0 0 0 0 0 0 0 0 0 0 0 0 0 0 0.0712328385021809 0.0658507029690415 0 0.279929224100698 0 0 0 0 0 0 0 0 0 0 0 0 0 0 0 0 0 0 0.0845691636756355 0 0 0 0 0 0 0 0 0 0 0 0 0 0.0177346680900102 0 0 0 0 0 0 0 0 0 0 0 0 0 0 0.0221936974419118 0 0 0 0.324023076383912 0 0 0 0 0 0 0 0 0 0 0 0 0 0 0 0 0 0 0 0 0 0 0 0 0 0 0 0 0 0 0 0 0 0 0 0 0 0 0 0 0 0 0 0 0 0 0 0 0 0 0 0 0 0 0 0 0 0 0 0.0668339214238348 0 0 0 0 0 0 0 0 0 0 0 0 0 0 0 0 0 0 0 0 0 0 0 0 0 0 0 0 0 0 0 0 0 0
0 0 0 0 0 0 0 0 0 0 0 0 0 0 0 0 0 0 0 0 0 0 0 0 0 0 0 0 0 0 0 0 0 0 0 0 0 0 0.00387748964228312 0 0 0 0.0105250819359847 0 0.0212080012922165 0 0 0 0 0.00371703858840708 0 0 0 0 0 0 0 0 0 0 0 0 0 0 0 0 0 0 0 0 0 0 0 0 0.0048298189535169 0 0 0 0 0 0 0 0 0 0 0 0 0 0 0 0 0 0 0 0 0 0 0 0 0 0 0 0 0 0 0 0 0 0 0 0 0 0 0 0 0 0 0 0 0 0 0 0 0 0 0 0 0 0 0 0 0 0 0 0 0 0 0 0 0 0 0 0 0 0 0 0 0 0 0 0 0 0 0 0 0 0 0 0 0 0 0 0 0 0 0 0 0.0306476436202538 0.012509933282427 0.192914465044038 0.10359669816692 0 0 0 0 0 0 0 0 0 0 0 0 0 0 0 0 0.0769546605186725 0 0.0391874109358526 0 0.0319878767342871 0 0 0 0 0 0.00353583172433488 0 0 0 0.0156593687221561 0 0 0.0850134891623886 0 0 0.00627554016760172 0 0 0 0 0 0 0 0 0 0 0 0.0160832300720349 0 0 0 0.131821056903293 0 0 0 0 0 0 0 0 0 0 0 0 0 0 0 0 0 0 0 0 0 0 0 0 0 0 0 0 0 0 0 0 0 0 0 0 0 0 0 0 0 0 0 0 0 0 0 0 0 0 0 0 0 0 0 0 0 0 0 0.207547011032129 0 0 0 0 0 0 0 0.00210835350120251 0 0 0 0 0 0 0 0 0 0 0 0 0 0 0 0 0 0 0 0 0 0 0 0 0 0
0 0 0 0 0 0 0 0 0 0 0 0 0 0 0 0 0 0 0 0 0 0 0 0 0 0 0.0761898941103384 0 0 0 0 0 0 0 0 0 0 0 0 0 0 0 0 0 0 0 0 0 0 0 0 0 0 0 0 0 0 0 0 0 0 0 0 0 0 0 0.0117561694463117 0 0 0 0 0 0 0 0 0 0 0 0 0 0 0 0 0 0 0 0 0 0 0 0 0 0 0 0 0 0 0 0 0 0 0 0 0 0 0.0190089631435047 0 0 0 0 0 0 0 0 0 0 0 0 0 0 0 0 0 0 0 0 0 0 0 0.00475766376334956 0 0 0 0 0 0 0 0 0 0 0 0 0 0 0 0 0 0 0 0 0 0 0 0 0 0 0 0 0 0 0 0 0.248062908411891 0.0164505045645123 0.0365189216991792 0.030163658260077 0.0522338701478162 0 0 0 0 0 0 0.0679055217086248 0 0 0 0 0 0.0295742221351465 0 0 0 0 0.199747527221942 0 0 0 0 0 0.106056582387461 0 0.0356262117134621 0 0 0 0 0 0 0 0 0 0 0 0 0.0188237770469548 0 0 0 0 0.0255518961954366 0 0 0 0 0 0 0 0 0 0 0 0 0 0 0 0 0 0 0 0 0 0 0 0 0 0 0 0 0 0 0 0 0 0 0 0 0 0 0 0 0 0 0 0 0 0 0.00824479403668477 0 0 0 0 0 0 0 0 0 0 0 0 0 0 0 0 0 0 0 0 0 0 0 0 0 0 0 0 0 0 0 0 0 0 0 0 0 0 0 0 0 0.00610453055911507 0 0 0 0 0 0 0 0 0 0 0 0 0 0.00722238344819202 0 0 0 0
0 0 0 0 0 0 0 0 0 0 0 0 0 0 0 0 0 0 0 0 0 0 0 0 0 0 0.222646199809508 0 0 0 0 0 0 0 0 0 0 0 0 0 0 0 0 0 0 0 0 0 0 0 0 0 0 0.0104754280417766 0 0 0 0 0 0 0 0 0 0 0 0 0.0378814347805687 0 0 0 0 0 0 0 0 0 0 0 0 0 0 0 0 0 0 0 0 0 0 0 0 0 0 0 0 0 0 0 0 0 0 0 0 0 0 0 0 0.154082323498089 0.0562738007786572 0 0 0 0 0 0 0 0 0 0 0 0.0710770397067869 0 0 0 0 0 0 0 0 0 0 0 0 0 0 0 0 0 0 0 0 0 0 0 0 0 0 0 0 0 0 0 0 0 0 0 0 0 0 0 0 0 0 0 0 0 0 0.0583524289314652 0.130542848914552 0.0358402184931357 0 0 0.085807416430906 0 0 0 0 0 0 0 0 0 0 0 0 0 0 0 0 0 0 0 0 0 0 0 0 0 0 0 0 0 0 0 0 0 0 0 0 0 0 0 0 0 0 0 0 0 0 0 0 0 0 0 0 0 0 0 0 0 0 0 0 0 0 0 0 0 0 0 0 0 0 0 0 0 0 0 0 0 0 0 0 0 0 0 0 0 0 0 0 0 0.0956878901214334 0 0.0413329704931212 0 0 0 0 0 0 0 0 0 0 0 0 0 0 0 0 0 0 0 0 0 0 0 0 0 0 0 0 0 0 0 0 0 0 0 0 0 0 0 0 0 0 0 0 0 0 0 0 0 0 0 0 0
0 0 0 0 0 0 0 0 0 0 0 0 0 0 0 0 0 0 0 0 0 0 0 0 0 0 0.0111007190445558 0.0461356783145737 0 0 0 0 0 0 0 0 0 0 0 0 0 0 0 0 0 0 0 0 0 0 0 0 0 0.0749830601954179 0 0 0 0 0 0 0 0 0 0 0 0 0 0 0 0 0 0 0 0 0 0 0 0 0 0 0 0 0 0 0 0 0 0 0 0 0 0 0 0 0 0 0 0 0 0 0 0 0 0 0 0.0399029172195738 0 0.0105098530309582 0 0 0 0 0 0 0 0 0 0 0 0 0 0 0.0443234794922823 0 0 0 0 0 0 0.0270664052258038 0 0 0 0 0 0 0 0 0 0 0 0 0 0 0 0 0 0 0 0 0 0 0 0 0 0 0 0 0 0 0 0 0 0 0 0 0 0 0 0 0 0 0 0 0 0 0 0 0 0 0 0 0 0 0 0 0 0 0 0 0 0 0 0 0 0 0 0 0 0 0 0 0 0 0 0 0 0 0 0.0687214059022021 0 0 0 0 0.0142953938767765 0 0 0 0 0 0 0 0 0 0 0 0 0 0 0 0 0 0 0.124929940964267 0 0 0 0 0 0 0 0 0 0 0 0 0 0 0 0 0 0 0 0 0 0 0 0 0 0 0 0 0 0 0 0 0 0 0 0 0 0 0.0591776267240803 0.152494390498099 0.0257228944549046 0.125210669105499 0.0923324643309397 0 0 0 0.0830931016200667 0 0 0 0 0 0 0 0 0 0 0 0 0 0 0 0 0 0 0 0 0 0 0 0 0 0 0 0 0 0 0 0 0 0 0 0 0
0 0 0 0 0 0 0 0 0 0 0 0 0 0 0 0 0 0 0 0 0 0 0 0 0 0 0 0 0 0 0 0 0 0 0 0 0 0 0 0 0 0 0 0 0 0 0 0 0 0 0 0 0 0 0 0 0 0 0 0 0 0 0 0 0 0 0 0 0 0 0 0 0 0 0 0 0 0 0 0 0 0 0 0 0 0 0 0 0 0 0 0 0 0 0 0 0 0 0 0 0 0 0 0 0 0 0 0 0 0 0 0 0 0 0 0 0 0 0 0 0 0 0 0 0 0 0 0 0 0 0 0 0 0 0 0 0 0 0 0 0 0 0 0 0 0 0 0 0 0 0 0 0 0 0 0 0 0.0193735690853782 0 0.0202077703322618 0 0 0.234884136325772 0 0 0.196371305931382 0 0 0 0 0 0 0 0 0 0 0.259219681426444 0 0 0.0106539774690702 0 0 0 0.00832845029071315 0.0718125023296897 0 0 0 0 0 0 0 0 0 0 0 0 0 0 0 0 0 0 0 0 0 0 0 0 0 0 0.0248469380805781 0 0 0 0 0.0101550308658355 0 0 0 0.0639240495660093 0 0 0 0 0 0 0 0 0 0 0 0 0 0 0 0 0 0 0 0 0 0 0 0 0 0 0 0 0 0 0 0 0 0 0 0 0 0 0 0 0 0 0 0 0 0 0 0 0 0 0 0.0250567657327044 0 0 0 0 0 0 0 0 0 0 0 0 0 0 0 0.0551658225641618 0 0 0 0 0 0 0 0 0 0 0 0 0 0 0 0 0 0 0 0 0 0 0 0 0 0 0 0 0
0 0 0 0 0 0 0 0 0 0 0 0 0 0 0 0 0 0 0.0136211566036586 0 0 0 0 0 0 0 0 0 0 0 0 0 0 0 0 0 0 0 0 0 0 0 0 0 0 0 0 0 0 0 0 0 0 0 0 0 0 0 0 0 0 0 0 0 0 0 0 0 0 0.00716879773020732 0 0 0 0 0 0 0 0 0 0 0 0 0 0 0 0 0 0 0 0 0 0 0 0 0 0 0 0 0 0 0 0 0 0 0 0 0 0 0 0 0.00279495076659049 0 0 0 0 0.00229332320079617 0 0 0.00442148851876775 0 0 0 0 0 0.00118182173021668 0.00111404717526234 0 0 0 0 0 0 0 0 0 0 0 0 0 0 0 0 0 0 0 0 0 0 0 0 0 0 0 0 0 0 0 0.145029993986642 0.00971767353174431 0 0 0.0595122389705002 0.127945452716559 0 0 0.278469549305411 0.00861915391511235 0 0 0 0 0 0 0 0 0.0689174298297019 0 0 0 0 0 0 0 0.00115658226700034 0.0339684783907822 0 0 0 0 0 0 0 0 0.00326581833130561 0 0 0 0 0 0 0 0 0 0 0 0 0 0 0 0 0 0.0171692646048911 0 0 0 0 0.0175720968593183 0 0 0 0.0409816765729875 0 0 0 0 0.0144821845744825 0 0 0 0 0 0 0 0 0 0 0 0 0 0 0 0 0 0 0 0 0 0 0 0 0 0 0 0 0 0 0 0 0 0 0 0 0 0 0 0 0 0 0 0 0 0 0.0406178696772476 0.0683544340214891 0 0 0 0 0.0316245167193266 0 0 0 0 0 0 0 0 0 0 0 0 0 0 0 0 0 0 0 0 0 0 0 0 0 0 0 0 0 0 0 0 0 0 0 0 0 0 0
0 0 0 0 0 0 0 0 0 0 0 0 0 0 0 0 0 0 0 0 0 0 0 0 0 0 0 0 0 0 0 0 0 0 0 0 0 0 0 0 0 0 0 0 0 0 0 0 0 0 0 0 0 0 0 0 0 0 0 0 0 0 0 0 0 0 0 0 0 0 0 0 0 0 0 0 0 0 0 0 0 0 0 0 0 0 0 0 0 0 0 0 0 0 0 0 0 0 0 0 0 0 0 0 0 0 0 0 0 0 0 0 0 0 0 0 0 0 0 0 0 0 0 0 0 0 0 0 0 0 0 0 0 0 0 0 0 0 0 0 0 0 0 0 0 0 0 0 0 0 0 0 0 0 0 0 0.130887903144988 0.137116911217634 0 0.014417487507469 0 0 0 0.0290010663595753 0 0 0.0230109137852259 0 0 0 0 0 0 0 0 0 0 0 0.0304727888611408 0 0.0329853981608168 0 0 0 0 0 0 0 0 0 0 0 0 0 0 0 0 0 0 0 0 0 0 0 0 0 0.0948835066933805 0 0 0 0 0 0 0 0 0.00633008816298891 0 0 0 0 0 0 0 0 0 0 0 0 0 0 0 0 0 0 0 0 0 0 0 0 0 0 0 0 0 0.0382793746761926 0 0 0 0 0 0 0 0 0 0 0 0 0 0 0 0.0265997852956355 0 0 0 0 0 0 0 0 0 0 0.039810540015387 0 0.0174624202564055 0 0 0 0 0 0 0 0 0 0 0 0 0.0467674785466717 0.0112456402558258 0.0107947131442515 0.0597083372379021 0 0 0 0 0.07155426810143 0.147016497710253 0 0 0 0 0 0 0 0 0.0101327081656374 0 0 0 0 0 0 0 0.0215221727011893 0 0 0 0
0 0 0 0 0 0 0 0 0 0 0 0 0 0 0 0 0 0 0 0 0 0 0 0 0 0 0 0 0 0 0 0 0 0 0 0 0 0 0 0 0 0 0 0 0 0 0 0 0 0 0 0 0 0 0 0 0 0 0 0 0 0 0 0 0 0 0 0 0 0 0 0 0 0 0 0 0 0 0 0 0 0 0 0 0 0 0 0 0 0 0 0 0 0 0 0 0 0 0 0 0 0 0 0 0 0 0 0 0 0 0 0 0 0 0 0 0 0 0 0 0 0 0 0 0 0 0 0 0 0 0 0 0 0 0 0 0 0 0 0 0 0 0 0 0 0 0 0 0 0 0 0 0 0 0 0 0 0 0 0 0 0 0 0 0 0 0 0 0 0 0 0 0 0 0 0 0 0.0613799797268219 0 0.0193826862672703 0.034235802140307 0 0 0.0423643292617372 0 0 0 0 0 0 0 0 0 0 0 0 0 0 0 0 0 0 0 0 0 0 0.23770243396806 0 0 0 0 0 0 0 0 0.0106699336530545 0 0 0 0 0 0 0 0 0 0 0 0 0 0 0 0 0 0 0 0 0 0 0 0 0 0 0 0 0 0.189177573476332 0 0 0 0 0 0 0 0 0 0 0 0 0 0 0 0.0172899415335474 0 0 0 0.0243218416150551 0 0 0 0 0 0.0151369943256181 0 0 0 0 0.0449833221256178 0 0 0 0 0 0 0 0 0 0 0 0 0 0 0 0 0 0 0.157123184113555 0.127193817329991 0 0 0 0 0 0 0 0 0 0 0 0 0 0 0 0 0.0190381604630321 0 0 0 0
0 0 0 0 0 0 0 0 0 0 0 0 0 0 0 0 0 0 0 0 0 0 0 0 0 0 0 0 0 0 0 0 0 0 0 0 0 0 0 0 0 0 0 0 0 0 0 0 0 0 0 0 0 0 0 0 0 0 0 0 0 0 0.001630771151584 0 0 0 0 0 0 0 0 0 0 0 0 0 0 0 0.00445898307446093 0 0 0 0 0 0 0 0 0 0 0 0 0 0 0 0 0 0 0 0 0 0 0 0 0 0 0 0 0 0 0 0 0 0 0 0 0 0 0 0 0 0 0 0 0 0 0 0 0 0.00338239479376374 0 0 0 0 0 0 0 0 0 0 0 0 0 0 0 0 0 0 0 0 0 0 0 0 0 0 0 0 0 0 0 0 0 0.104471935961964 0 0.036089148968974 0 0 0 0.00866075612024498 0.00428302443963379 0 0 0.00985958104816366 0 0 0.00644007317018783 0 0 0.00360298377699893 0 0.00914906992855409 0.0210600932649296 0 0.181728098015975 0.389520419656741 0 0 0 0 0 0.051391575955306 0 0.00372756752799523 0 0 0 0 0 0 0 0 0 0 0 0 0 0 0 0 0 0 0 0 0 0 0 0 0 0 0.0667136387428308 0.00473092423967089 0 0 0.00487052528280872 0 0.00472674617208085 0 0 0 0 0 0 0 0 0 0 0 0 0 0 0 0 0 0 0 0 0 0 0 0 0 0 0 0 0 0 0 0 0 0 0 0 0 0 0 0 0 0 0 0 0 0 0.00364213473784817 0 0 0 0 0 0 0 0 0.013942149507762 0 0 0.00458579266450059 0 0 0 0 0 0 0.057331611797021 0 0 0 0 0 0 0 0 0 0 0 0 0 0 0 0 0 0 0 0 0 0 0 0 0 0
0 0 0 0 0 0 0 0 0 0 0 0 0 0 0 0 0 0 0 0 0 0 0 0 0 0 0 0 0 0 0 0 0 0 0 0 0 0 0 0 0 0 0 0 0 0 0 0 0 0 0 0 0 0 0 0 0 0 0 0 0 0 0 0 0 0 0 0 0 0 0 0 0 0 0 0 0 0 0 0 0 0 0 0 0 0 0 0 0 0 0 0 0 0 0 0 0 0 0 0 0 0 0 0 0 0 0 0 0 0 0 0 0 0 0 0 0 0 0 0 0 0 0 0 0 0 0 0 0 0 0 0 0 0 0 0 0 0 0 0 0 0 0 0 0 0 0 0 0 0 0 0 0 0 0 0 0 0 0 0 0 0 0 0 0 0 0 0 0 0 0 0 0 0 0 0 0 0.268759448240566 0.138486672314354 0.199093040267311 0 0 0 0.295943907243286 0 0 0 0 0 0 0 0 0 0 0 0 0 0 0 0 0 0 0 0 0 0 0 0 0 0 0 0 0 0 0 0 0 0 0 0 0 0 0 0 0 0 0 0 0 0 0 0 0 0 0 0 0 0 0 0 0 0 0 0 0 0 0 0 0 0 0 0 0 0 0 0 0 0 0 0 0 0.0977169319344836 0 0 0 0 0 0 0 0 0 0 0 0 0 0 0 0 0 0 0 0 0 0 0 0 0 0 0 0 0 0 0 0 0 0 0 0 0 0 0 0 0 0 0 0 0 0 0 0 0 0 0 0 0 0 0 0
0 0 0 0 0 0 0 0 0 0 0 0 0 0 0 0 0 0 0 0 0 0 0 0 0 0 0 0 0 0 0 0 0 0 0 0 0 0 0 0 0 0 0 0 0 0 0 0 0 0 0 0 0 0 0 0 0 0 0 0 0 0 0 0 0 0 0 0 0 0 0 0 0 0 0 0 0 0 0 0 0 0 0 0 0 0 0 0 0 0 0 0 0 0 0 0 0 0 0 0 0 0 0 0 0 0 0 0 0 0 0 0 0 0 0 0 0 0 0 0 0 0 0 0 0 0 0 0 0 0 0 0 0 0 0 0 0 0 0 0 0 0 0 0 0 0 0 0 0 0 0 0 0 0 0 0 0 0 0 0 0 0 0.163928979462881 0.162254461338014 0 0 0 0 0 0 0 0 0 0 0 0 0 0 0 0.37969368009814 0 0 0 0.165899201722181 0 0 0 0 0 0 0 0 0 0 0 0 0 0 0 0 0 0 0 0 0 0 0 0 0 0 0 0 0 0 0 0 0 0 0 0 0 0 0 0 0 0 0 0 0 0 0 0 0 0 0 0 0 0 0 0 0 0 0 0 0 0 0 0 0 0 0.0605825922412788 0 0 0 0 0 0 0 0 0 0 0 0 0 0 0 0 0 0 0 0 0 0 0 0 0 0 0 0 0 0 0 0 0 0 0 0 0 0 0 0 0 0 0 0 0 0 0 0 0 0 0 0 0 0 0 0 0 0.0676410851375042 0 0 0 0 0 0 0 0 0
0 0 0 0 0 0 0 0 0 0 0 0 0 0 0 0 0 0 0 0 0 0 0 0 0 0 0 0 0 0 0 0 0 0 0 0 0 0 0 0 0 0 0 0 0 0 0 0 0 0 0 0 0 0 0 0 0 0 0 0 0 0 0 0 0 0 0 0 0 0 0 0 0 0 0 0 0 0 0 0 0 0 0 0 0 0 0 0 0 0 0 0 0 0 0 0 0 0 0 0 0 0 0 0 0 0 0 0 0 0 0 0 0 0 0 0 0 0 0 0 0 0 0 0 0 0 0 0 0 0 0 0 0 0 0 0 0 0 0 0 0 0 0 0 0 0 0 0 0 0 0 0 0 0 0 0 0 0 0 0 0 0 0 0 0 0 0 0 0 0 0 0 0 0 0 0 0 0 0 0 0 0 0 0.639654885038063 0 0 0 0 0 0 0 0 0 0 0 0 0 0 0 0 0 0 0 0 0 0 0 0 0 0 0 0 0 0 0 0 0 0 0 0 0 0 0 0 0 0 0 0 0 0 0 0 0 0 0 0 0 0 0 0 0 0 0 0 0 0 0 0 0 0 0 0 0 0 0 0 0 0 0 0 0 0 0 0 0 0 0 0 0 0 0 0 0 0 0 0 0 0 0 0 0 0 0 0 0.0948143258788116 0 0 0 0 0 0 0 0 0.265530789083125 0 0 0 0 0 0 0 0 0 0 0 0 0 0 0 0 0 0 0 0 0 0 0 0
0 0 0 0 0 0 0 0 0 0 0 0 0 0 0 0 0 0 0 0 0.00752405711968328 0 0 0.00169863158680596 0 0 0 0 0 0 0 0 0 0 0 0 0 0 0 0 0 0 0 0 0.00129359549530134 0 0 0 0 0 0 0 0 0 0 0 0 0 0 0 0 0.00523567081371512 0 0 0 0 0 0 0 0 0 0 0 0 0 0 0 0 0.00545054827314866 0 0 0 0 0 0 0 0 0 0 0 0 0 0 0 0 0 0 0 0 0 0 0 0 0 0 0 0 0 0 0 0 0 0 0 0 0 0 0 0 0 0 0 0 0 0 0 0 0 0 0 0 0 0 0 0.00325006697513227 0 0 0 0 0 0 0 0 0 0 0 0 0 0 0 0 0 0 0 0 0 0 0.00175677921778182 0 0 0 0 0.0466800481178219 0 0 0 0 0 0 0 0 0 0 0 0 0.00307561836710106 0.00160651090155085 0 0.0048110281200725 0.111022576393931 0.00830844007634299 0.00562160644009195 0.0447611587929714 0 0 0 0 0 0 0 0 0 0 0.00130260055571322 0.000744616089327489 0 0 0 0.00368312853138376 0 0.00463209249337674 0 0 0.0175811330816029 0.00395627611107773 0 0.00591396502521801 0 0 0 0 0 0 0.125817675671995 0 0.00136809058365246 0 0.00425306242456398 0 0.0368671331241609 0 0 0.00696337746009617 0 0.0347416900131528 0 0 0 0 0 0 0 0 0 0.000655451458668456 0 0 0 0 0 0 0 0 0.00228429920759551 0.00391149243936923 0.0048808071337951 0 0 0.00184750171973182 0.00542447089607176 0.00750482557990963 0 0.00342105733441022 0 0.0033773642861139 0 0 0.00173253990339146 0 0 0 0.00210076802631543 0 0 0 0 0 0 0 0 0 0.00381318525072413 0.00380816024588548 0 0 0 0 0 0 0 0 0 0 0 0.0155150317019608 0 0.00252725728118169 0 0.0043344067708107 0 0 0.249697342463134 0 0.131552680180568 0 0.00388676523688457 0.00707513516425185 0 0 0 0 0 0 0 0 0.00225128830221291 0.00233394351918987 0.00266347426892338 0.0315360043298122 0 0 0 0 0 0 0 0 0.00194356944231502
0 0 0 0 0 0 0 0 0 0 0 0 0 0 0 0 0 0 0 0 0 0 0 0 0 0 0 0 0 0 0 0 0 0 0 0 0 0 0 0 0 0 0 0 0 0 0 0 0 0 0 0 0 0 0 0 0 0 0 0 0 0 0 0 0 0 0 0 0 0 0 0 0 0 0 0 0 0 0 0 0 0 0 0 0 0 0 0 0 0 0 0 0 0 0 0 0 0 0 0 0 0 0 0 0 0 0 0 0 0 0 0 0 0 0 0 0 0 0 0 0 0 0 0 0 0 0 0 0.00291041169791692 0 0 0 0 0 0 0 0 0 0 0 0 0 0 0 0 0 0 0 0 0 0 0 0 0 0 0 0 0 0 0 0 0 0.324238350062542 0.00925769064352423 0.0449668565690485 0.138904429168033 0.0375502738594111 0 0.00725910793298772 0.0030409136818487 0 0 0.0390234601191183 0 0 0.0254377280489364 0.0452577806195248 0 0 0.228259815365792 0 0 0 0 0 0 0 0 0 0 0.0294238342024817 0 0.00300907106674094 0 0 0 0 0 0 0 0 0 0 0 0 0 0 0 0 0 0.0078911927033014 0 0 0 0 0 0 0 0 0.0179176283466922 0.00685283052644573 0 0 0.00351477851078801 0 0 0 0 0 0 0 0 0 0 0 0 0 0 0 0 0 0 0 0 0 0 0 0 0 0 0 0 0 0 0 0 0 0 0 0 0 0 0 0 0 0 0 0 0 0 0.00310266992786576 0 0 0 0 0 0 0.00735326957906301 0.0148279073679383 0 0 0 0 0 0 0 0 0 0 0 0 0 0 0 0 0 0 0 0 0 0 0 0 0 0 0 0 0 0 0 0 0 0 0 0 0 0 0
0 0 0 0 0 0 0 0 0 0 0 0 0 0 0 0 0 0 0 0 0 0 0 0 0 0 0 0 0 0 0 0 0 0 0 0 0 0 0.288205687928962 0 0 0 0 0 0 0 0 0.328748561723655 0 0 0 0 0 0 0 0 0 0 0 0 0 0 0 0 0 0 0 0 0 0 0 0 0 0 0 0 0 0 0 0 0 0 0 0 0 0 0 0 0 0 0 0 0 0 0 0 0 0 0 0 0 0 0 0 0 0 0 0 0 0 0 0 0 0 0 0 0 0 0 0 0 0 0 0 0 0 0 0 0 0 0 0 0 0 0 0 0 0 0 0 0 0 0 0 0 0 0 0 0 0 0 0 0 0 0 0 0 0 0 0 0 0 0 0 0 0 0 0 0 0 0 0 0 0 0 0 0 0 0 0 0 0 0 0 0 0 0 0 0 0 0 0 0 0 0 0 0 0 0 0 0 0 0 0 0 0.383045750347383 0 0 0 0 0 0 0 0 0 0 0 0 0 0 0 0 0 0 0 0 0 0 0 0 0 0 0 0 0 0 0 0 0 0 0 0 0 0 0 0 0 0 0 0 0 0 0 0 0 0 0 0 0 0 0 0 0 0 0 0 0 0 0 0 0 0 0 0 0 0 0 0 0 0 0 0 0 0 0 0 0 0 0 0 0 0 0 0 0 0 0 0 0 0 0 0 0 0 0 0 0 0 0 0 0 0 0 0 0 0 0 0
0 0 0 0 0 0 0 0 0 0 0 0 0 0 0 0 0 0 0 0 0 0 0 0.032315356655287 0 0 0 0 0 0 0 0 0 0 0 0 0 0 0.0365409297530657 0 0 0 0 0 0 0 0 0.0385088003778644 0 0 0 0 0 0 0 0 0 0 0 0 0 0 0 0 0 0 0 0 0 0 0 0 0 0 0 0 0 0 0.0411108950319687 0 0 0 0 0 0 0 0 0 0 0 0 0 0 0 0 0 0 0 0 0 0 0 0 0 0 0 0 0 0 0 0 0 0 0 0 0 0 0 0 0 0 0 0 0 0 0 0 0 0 0 0 0 0 0 0 0 0 0 0 0 0 0 0 0 0 0 0 0 0 0 0 0 0 0 0 0 0 0 0 0 0 0 0 0 0 0 0 0 0 0 0 0 0 0 0 0 0 0 0 0 0 0 0 0 0 0 0 0 0 0 0 0 0 0 0 0 0 0 0 0.172448319108375 0.0931877720814454 0 0 0 0 0.0503968801834929 0 0 0.0735493968123064 0 0.0284565456267622 0 0 0 0.0302549316116438 0.0370719700905499 0 0 0 0 0 0 0 0 0 0 0 0.172577690581544 0 0 0 0.0970828875144427 0 0.0748459855000032 0 0 0 0 0 0 0 0 0 0 0 0 0 0 0 0 0 0 0 0 0 0 0 0 0 0 0 0 0 0 0 0 0 0 0 0 0 0 0 0 0 0 0 0 0 0 0 0 0 0 0 0 0 0 0 0 0 0 0 0 0 0 0 0 0 0 0 0 0 0 0 0.0216516390712487 0 0 0 0 0 0 0 0 0 0 0 0
0 0 0 0 0 0 0 0 0 0 0 0 0 0 0 0 0 0 0 0 0 0 0 0 0 0 0 0 0 0 0 0.00870091987520762 0 0 0.0101444678174018 0 0 0 0 0 0 0 0 0 0 0 0 0 0.0243099628207139 0 0 0 0 0 0 0 0 0 0 0 0 0 0 0 0 0 0 0 0 0 0 0 0 0 0 0 0 0 0 0 0 0 0 0 0 0 0 0 0 0 0 0 0 0 0 0 0 0 0 0 0 0 0 0 0 0 0 0 0.00249414057601843 0 0 0 0 0 0 0 0 0 0 0 0 0 0 0 0 0 0 0 0 0 0 0 0 0 0 0 0 0 0 0 0 0 0 0 0 0 0 0 0 0 0 0 0 0 0 0 0 0 0 0.00568803079809619 0.00486311905560778 0 0 0 0 0 0 0.0885643430332324 0 0.124562595809346 0 0.131372621143832 0 0 0 0 0 0 0 0 0 0 0 0 0 0 0 0 0 0.207448353980657 0 0.078858162965487 0 0 0 0.00821491915474788 0 0.00427546045924287 0 0 0 0.00902653208366617 0.0121816006753883 0 0.0244029326577492 0 0 0.00843744780877268 0 0 0 0 0 0 0 0 0 0 0 0 0 0 0 0 0 0 0 0 0 0 0 0 0 0 0 0 0 0 0 0 0 0 0 0 0 0 0 0 0 0 0 0 0 0 0 0 0 0.0278318814754888 0 0 0 0 0.00877714020714355 0.00673574761700244 0.00726794156279913 0 0 0 0 0 0 0 0 0 0 0 0 0 0 0 0 0 0 0.182288617969274 0 0 0 0 0.00705943618281542 0.00431844972137971 0 0 0 0 0 0 0 0 0 0 0.00217517454893009 0 0 0 0 0 0 0 0 0 0 0 0 0 0 0 0 0
0 0 0 0 0 0 0 0 0 0 0 0 0 0 0 0 0 0 0 0 0 0 0 0 0 0 0 0 0 0 0 0 0 0 0 0 0 0 0 0 0 0 0 0 0 0 0 0 0 0 0 0 0 0 0 0 0.00716868087129372 0 0 0 0 0 0 0 0 0 0 0 0 0 0 0.00826189583204535 0 0 0 0 0 0 0 0 0 0 0 0 0 0 0 0 0 0 0 0 0 0 0 0 0 0 0 0 0 0 0 0 0 0 0 0 0 0 0 0 0 0 0 0 0 0 0 0 0 0 0 0 0 0 0 0 0 0 0 0 0 0 0 0 0 0 0 0 0 0 0 0 0 0 0 0 0 0 0 0 0 0 0 0 0 0 0 0 0 0 0 0 0 0 0 0 0 0 0 0 0 0 0 0 0 0 0 0 0 0 0 0 0 0 0 0 0 0.0196067312776948 0 0 0 0 0 0.13545769648619 0 0 0 0 0 0 0 0 0 0 0 0 0 0 0 0 0 0 0.0221344185983857 0.0580890816585218 0 0 0 0 0 0 0 0 0 0 0 0 0 0 0 0 0 0 0 0 0 0 0 0 0 0 0 0 0 0 0 0 0 0 0 0 0 0 0 0 0 0.0447809010670733 0 0 0 0 0 0 0 0 0 0 0 0 0 0 0 0 0 0 0 0 0 0 0 0 0 0 0 0 0 0 0 0 0 0 0 0 0 0 0 0.0790341125943453 0 0 0 0 0 0.090577269295856 0.0360714356391643 0.0860452524496549 0 0 0 0 0 0 0 0 0 0 0 0.412772524229775
0 0 0 0 0.00783260191642634 0 0 0 0 0 0 0 0 0 0 0.000757927670289341 0 0 0 0 0 0 0 0 0 0 0 0 0.00730286095226278 0.00102324948648385 0 0 0 0.011878426799674 0.0341660136411522 0 0 0 0 0 0 0 0 0 0.00105545473787287 0 0.00402063105246181 0 0 0 0 0 0 0 0 0.00168904220756084 0.0374636631327602 0 0 0 0 0 0 0 0 0 0 0 0 0 0 0.0252178165913728 0 0 0 0 0 0 0 0 0 0 0 0 0 0.00159213064297741 0.000913998232570243 0 0 0 0 0 0 0 0 0 0 0 0 0 0.00216317852903497 0 0 0 0.00308316984004045 0 0 0 0 0.011529726610354 0 0 0 0 0 0 0 0 0 0 0 0 0 0 0 0 0 0 0 0 0 0 0 0.00479166910451002 0 0 0 0 0 0 0 0 0 0 0 0 0 0 0 0 0 0 0 0 0 0 0 0 0 0 0 0 0 0.00188635662804553 0 0 0 0.0182840765034173 0 0.0801556218485374 0 0.0735347809090206 0 0 0 0 0 0 0 0 0 0 0 0 0 0 0 0.228027006810661 0.0143762198597846 0 0 0.0549573909932086 0 0.00473564853805634 0 0.0217584934578492 0 0.0029488677893775 0 0 0 0.00766125587092816 0.0100108038378203 0 0.0223750342598896 0 0 0.0170738050309525 0 0 0 0 0 0 0 0 0 0 0 0 0 0 0 0 0 0 0 0 0 0 0 0 0 0 0 0 0 0 0 0 0 0 0 0 0 0 0 0 0 0 0 0 0 0 0 0 0 0.102958253764081 0 0 0 0 0 0 0 0 0 0 0 0 0 0 0 0 0 0 0 0 0 0 0 0 0 0.143858311443773 0 0 0 0 0 0 0 0 0 0 0 0 0 0 0 0 0.0029610566538084 0 0 0 0 0 0 0 0 0 0 0 0 0 0 0 0 0.0359554546529848
0 0 0 0 0 0 0 0 0 0 0 0 0 0 0 0 0 0 0 0 0 0 0 0 0 0 0.00524861404863137 0 0 0 0 0 0 0 0 0 0 0 0 0 0 0 0 0.00656620164146885 0 0.0160188713600457 0 0 0 0.00255773910978473 0 0 0 0 0 0 0 0 0 0 0 0 0 0 0 0.00461442602643055 0 0 0 0 0 0 0 0 0 0 0 0 0 0 0 0 0 0 0 0 0 0 0 0 0 0 0 0 0 0 0 0 0 0 0 0 0 0 0 0 0 0 0 0 0 0 0 0 0 0 0 0 0 0 0 0 0 0 0 0 0 0 0.0481808629957529 0 0 0 0 0 0 0 0 0 0 0 0 0 0 0 0 0 0 0 0 0 0 0 0 0 0 0 0 0 0 0 0 0 0 0 0 0 0 0 0.282817897390421 0.00692946894806171 0.0758718125499638 0 0.0461701925758589 0 0 0 0 0 0 0.0671074695365483 0 0 0 0 0.0655660408021539 0 0 0 0 0 0 0 0.135490750949219 0 0 0 0 0 0 0 0 0 0 0 0.00686651094109997 0.0339088230516478 0 0 0 0 0.00946094481139212 0 0 0 0 0 0 0 0 0.0559990654234948 0 0 0 0.0763078474477943 0 0 0 0.00994237965619844 0 0.0161267413717761 0 0 0.0139788895186451 0.00810555642272452 0 0 0 0 0 0 0 0 0 0 0 0 0 0 0 0 0 0 0 0 0 0 0 0 0 0 0 0 0 0 0 0 0 0 0 0 0 0 0 0 0 0 0 0 0 0 0 0 0 0 0 0 0 0 0 0 0 0 0 0 0 0 0 0 0 0 0 0 0 0 0 0 0 0 0 0 0 0 0 0.00280232147109068 0 0 0 0.00336057194979512
0 0 0 0 0 0 0 0 0 0 0 0 0 0 0 0 0 0 0 0 0 0 0 0 0 0 0 0 0 0 0 0 0 0 0 0 0 0 0 0 0 0 0 0 0 0 0 0 0 0 0 0.00488008409482937 0 0 0 0 0 0 0 0 0 0 0 0 0 0 0 0 0 0 0 0 0.0225871793576605 0 0 0.0240206334733204 0 0 0 0 0 0 0 0 0 0 0 0 0 0 0 0 0 0 0 0 0 0 0 0 0 0 0 0 0 0 0 0 0 0 0 0 0 0 0 0 0 0 0 0 0 0 0 0 0 0 0 0 0 0 0 0 0 0 0 0.00402934647542228 0 0 0 0 0 0 0 0 0 0 0 0 0 0 0 0 0 0 0 0 0 0 0 0 0 0 0 0 0 0 0 0 0 0.057326906655284 0 0.0924245386388002 0 0 0 0 0 0 0 0 0 0 0 0 0 0 0 0.133468443249034 0 0.0846217014104165 0 0 0 0 0 0 0 0.0527349030319553 0 0 0 0.252737858331247 0 0 0 0 0 0 0 0 0 0 0 0 0 0 0 0 0 0 0 0 0 0 0 0 0 0 0 0 0 0 0 0 0 0 0 0.0318379722118644 0 0 0 0 0 0 0 0 0 0 0 0 0 0 0 0 0 0 0 0 0 0 0 0 0 0 0 0 0 0 0 0 0 0 0 0 0 0 0 0 0 0 0 0 0 0.239330433070166 0 0 0 0 0 0 0 0 0 0 0 0 0 0 0 0 0 0 0 0 0 0 0 0 0 0 0 0 0 0 0 0 0 0
0 0 0 0 0 0 0 0 0 0 0 0 0 0 0 0 0 0 0 0 0 0 0 0 0 0 0 0 0 0 0 0 0 0 0 0 0 0 0 0 0 0 0 0 0 0 0 0 0 0 0 0 0 0 0 0 0 0 0 0 0 0 0 0 0 0 0 0 0 0 0 0 0 0 0 0 0 0 0 0 0 0 0 0 0 0 0 0 0 0 0 0 0 0 0 0 0 0 0 0 0 0 0 0 0 0 0 0 0 0 0 0 0 0 0 0 0 0 0 0 0 0 0 0 0 0 0 0 0 0 0 0 0 0 0 0 0 0 0 0 0 0 0 0 0 0 0 0 0 0 0 0 0 0 0 0 0 0 0 0 0 0 0 0 0 0 0 0 0 0 0 0 0.0543677596328849 0 0 0 0 0 0 0.0170628739198247 0 0 0 0 0.0235049793793504 0 0 0 0 0 0.474960381379161 0 0 0 0 0 0 0 0 0 0 0 0 0 0 0.325020283928561 0 0 0 0 0.0280939088222904 0 0 0 0 0 0 0 0 0.0231185789151222 0 0 0 0 0 0 0 0 0 0 0 0 0.0538712340228049 0 0 0 0 0 0 0 0 0 0 0 0 0 0 0 0 0 0 0 0 0 0 0 0 0 0 0 0 0 0 0 0 0 0 0 0 0 0 0 0 0 0 0 0 0 0 0 0 0 0 0 0 0 0 0 0 0 0 0 0 0 0 0 0 0 0 0 0 0 0 0 0 0 0 0 0 0 0 0 0 0 0 0 0 0
0 0 0 0 0 0 0 0 0 0 0 0 0 0 0 0 0 0 0 0 0 0 0 0 0 0 0 0 0 0 0 0 0 0 0 0 0 0 0 0 0 0 0 0 0 0 0 0 0 0 0 0 0 0 0 0 0 0 0 0 0 0 0 0 0 0 0 0 0 0 0 0 0 0 0 0 0 0 0 0 0 0 0 0 0 0 0 0 0 0 0 0 0 0 0 0 0 0 0 0 0 0 0 0 0 0 0 0 0 0 0 0 0 0 0 0 0 0 0 0 0 0 0 0 0 0 0 0 0 0 0 0 0 0 0 0 0 0 0 0 0 0 0 0 0 0 0 0 0 0 0 0 0 0 0 0 0 0.0132970590349724 0 0.0702400756853009 0 0 0 0 0 0 0 0 0 0 0 0 0 0 0 0 0.0101462085300481 0 0 0 0 0 0 0.00291350570578647 0 0 0 0 0 0.00640204744756966 0 0 0 0 0.00760683324293047 0 0.290039899351705 0 0.0131978687563365 0 0 0 0 0 0 0 0.00339334177938628 0 0 0 0 0 0 0 0 0.00999741845962743 0 0.0303288275621324 0 0 0 0 0.0629475253472655 0 0 0 0 0 0 0 0 0 0 0 0 0 0 0 0 0 0 0 0 0.0131047073298212 0.0067448239457316 0.00412029479528148 0 0 0 0.00564984369862712 0.0255356515514608 0 0 0 0 0 0 0.0149536069094332 0 0 0 0 0 0 0 0 0 0 0 0 0 0 0 0 0 0 0 0 0 0 0 0 0 0 0 0.0245506929529487 0.0154058193018361 0 0.170563891845756 0.0235483042877238 0.00866584039991418 0 0 0 0 0 0.0289442659619246 0 0 0 0 0 0 0 0 0 0 0 0 0.13770164611648 0 0 0 0 0 0 0 0
0 0 0 0 0 0 0 0 0 0 0 0 0 0 0 0 0 0 0 0 0 0 0 0 0 0 0 0 0 0 0 0 0 0 0 0 0 0 0 0 0 0 0 0 0 0 0 0 0 0 0 0 0 0 0 0 0 0 0 0 0 0 0 0 0 0 0 0 0 0 0 0 0 0 0 0 0 0 0 0 0 0 0 0 0 0 0 0 0 0 0 0 0 0 0 0 0 0 0 0 0 0 0 0 0 0 0 0 0 0 0 0 0 0 0 0 0 0 0 0 0 0 0 0 0 0 0 0 0 0 0 0 0 0 0 0 0 0 0 0 0 0 0 0 0 0 0 0 0 0 0 0 0 0 0 0 0 0 0 0 0 0 0 0 0 0 0 0 0 0 0 0 0 0 0 0 0 0 0 0 0 0 0 0.00898191320758259 0 0 0 0 0 0 0 0 0 0.0410237843027392 0 0 0.0412165095362273 0 0.0317740577013019 0 0 0 0 0 0 0 0 0 0 0 0 0 0 0 0 0 0 0.0473263636015497 0 0 0 0 0.134979316092968 0 0 0 0 0 0 0 0 0 0 0 0 0 0 0 0 0 0 0 0 0.0378892647482968 0.201627813506496 0.0845934063866654 0 0 0.0189219070933268 0.0822797881771064 0.16150758917312 0 0 0 0.0195153164930362 0 0 0 0 0 0 0 0 0 0 0 0 0 0 0 0 0 0 0 0 0 0 0 0 0 0 0 0 0 0 0 0 0 0 0 0.0166441818676761 0 0 0 0 0 0.0717187881119082 0 0 0 0 0 0 0 0 0 0 0 0 0 0 0 0 0 0 0 0 0
0 0 0 0 0.0348948728108664 0 0 0.00425875197982956 0 0 0 0 0 0 0 0 0 0 0 0 0 0 0 0 0 0 0 0 0.0130605244154013 0.00479255598150693 0.00388667907553725 0 0 0.00614632831029316 0.0219351675183491 0 0 0.00510994071238002 0 0 0 0 0 0 0 0 0 0 0 0 0 0 0 0 0 0.0154474261927063 0.0848967684248415 0 0 0 0 0 0 0 0 0 0 0.0251711119990195 0 0.00860153102008442 0 0.112561539330495 0 0 0 0 0 0 0 0 0 0 0 0 0 0.00370879180397266 0.00241851164541736 0 0.00367238652626918 0.00466055294350164 0 0 0 0 0 0.0029648831533449 0 0 0 0 0 0 0 0 0.00460114624995485 0 0 0 0 0.0229187162632848 0 0 0 0 0 0 0 0 0 0 0 0 0 0 0 0 0 0 0 0 0.0062164634041857 0 0 0.0100968974549553 0 0 0 0 0 0 0 0 0 0 0 0 0 0 0 0 0 0 0 0 0 0 0 0 0 0 0 0 0 0 0 0 0 0 0 0 0 0 0 0 0 0 0 0 0 0 0 0 0 0 0 0 0 0.0216503654527738 0.238138075599226 0.052169234750342 0 0 0 0 0 0 0 0 0 0 0 0 0 0 0 0 0 0.086729748225144 0 0 0 0 0 0 0.0330799503004583 0.0382499370987509 0 0 0 0 0 0 0 0 0 0 0 0 0 0 0 0 0 0 0 0 0 0 0 0 0 0 0 0 0 0 0 0 0 0 0 0 0 0 0 0 0 0 0 0 0 0 0 0 0 0 0 0 0 0 0 0 0 0 0 0 0 0 0 0 0 0 0 0 0 0 0 0 0 0 0 0 0 0 0 0 0 0.0166180199105226 0 0 0 0 0 0 0 0.0175606350185161 0 0 0 0 0 0 0 0 0 0 0 0.0937824864280699
0 0 0 0 0 0 0 0 0 0 0 0 0 0 0 0 0 0 0 0 0 0 0 0 0 0 0 0 0 0 0 0 0 0 0 0 0 0 0 0 0 0 0 0 0 0 0 0 0 0 0 0 0 0 0 0 0 0 0 0 0 0 0 0 0 0 0 0 0 0 0 0 0 0 0 0 0 0 0 0 0 0 0 0 0 0 0 0 0 0 0 0 0 0 0 0 0 0 0 0 0 0 0 0 0 0 0 0 0 0 0 0 0 0 0 0 0 0 0 0 0 0 0 0 0 0 0 0 0 0 0 0 0 0 0 0 0 0 0 0 0 0 0 0 0 0 0 0 0 0 0 0 0 0 0 0 0 0 0 0 0 0 0 0 0 0 0 0 0 0 0 0 0 0 0 0 0 0 0 0 0 0 0 0 0 0 0 0 0 0 0 0 0 0.175038071933536 0.00461226403558492 0 0 0 0.00327546262568044 0 0 0 0 0 0 0 0 0 0 0 0 0 0 0 0.00443467314178736 0.136445678803627 0.00614034316106186 0.0344985802201386 0 0 0 0 0.0384311040176942 0 0 0 0.0426519751410969 0 0 0 0 0.00854248946872348 0 0 0 0 0 0 0 0 0 0 0 0.00553736352449399 0.00240451062406573 0 0 0 0 0.00572200565071111 0.014942773171227 0 0 0 0 0 0 0.00390756944818018 0 0 0 0 0 0 0 0 0 0 0 0 0 0 0 0 0 0 0 0 0 0 0 0 0 0 0 0.0260544645005208 0.0129631113210989 0 0.0166765093251176 0 0 0 0 0 0 0 0.00412188096233003 0 0 0 0 0 0 0 0 0.13909642318028 0 0.0208202695877577 0.0896991946245132 0.193767807045031 0 0 0.010215474485742 0 0 0 0 0
0 0 0 0 0 0 0 0 0 0 0 0 0 0 0 0 0 0 0 0 0 0 0 0 0 0 0 0 0 0 0 0 0 0 0 0.0358781940638727 0 0 0 0 0 0 0 0 0 0 0 0 0 0 0 0 0.0456803359358188 0 0 0 0 0 0 0 0 0 0 0 0 0 0 0 0 0 0 0 0 0 0 0 0 0 0 0 0 0.0059156190275513 0.0508109256080145 0.128200429746033 0.0702291595064739 0 0 0 0 0 0 0 0 0 0 0 0 0 0.00384559780394741 0 0 0 0 0 0 0 0 0 0 0 0 0 0 0 0 0 0 0 0 0 0 0 0 0 0 0 0 0 0 0 0 0 0 0 0 0 0.0127511585580339 0 0 0 0 0 0 0 0 0 0 0 0 0 0.00252476730457158 0 0 0 0 0 0 0 0 0 0 0 0 0 0 0 0 0 0 0.00510224508889279 0 0.00704110904474167 0 0 0 0 0 0 0 0 0 0 0 0 0 0 0 0.00498726491787549 0 0.00312938179766296 0 0.0363450906465764 0 0 0 0 0 0 0 0 0 0.0173814806133051 0.014131944901348 0 0.00416583304904894 0 0 0 0 0 0 0 0 0 0 0 0 0 0 0 0 0 0 0 0 0 0 0 0 0 0 0 0 0 0 0 0 0.121949131350349 0 0 0 0.112187748817108 0.304577759448256 0 0 0 0 0 0 0 0 0 0 0 0 0 0 0 0 0 0 0 0 0 0 0 0 0 0 0 0 0 0 0 0 0 0 0 0 0 0 0 0 0.013164822770518 0 0 0 0 0 0 0 0 0 0 0 0 0 0 0 0 0 0 0 0 0 0 0 0 0 0 0 0 0 0 0 0 0 0
0 0 0 0 0 0 0 0 0 0 0 0 0 0 0 0 0 0 0 0 0 0 0 0 0 0 0 0 0 0 0 0 0 0 0 0 0 0 0 0 0 0 0 0 0 0 0 0 0 0 0 0 0 0 0 0 0 0 0 0 0 0 0 0 0 0 0 0 0 0 0 0 0 0 0 0 0 0 0 0 0 0 0 0 0 0 0 0 0 0 0 0 0 0 0 0 0 0 0 0 0 0 0 0 0 0 0 0 0 0 0 0 0 0 0 0 0 0 0 0 0 0 0 0 0 0 0 0 0 0 0 0 0 0 0 0 0 0 0 0 0 0 0 0 0 0 0 0 0 0 0 0 0 0 0 0 0 0.00205822377963515 0 0.012829433554129 0.018595301337297 0 0.00476151426005033 0 0 0 0 0 0 0 0 0 0 0 0 0 0 0 0 0 0 0 0 0.00412681982692474 0 0 0 0 0 0 0 0 0 0.0066114668546162 0.00295144622825578 0 0.00271889159980949 0 0 0 0 0 0 0 0 0 0.0656093356940209 0 0 0 0 0 0 0 0 0 0 0 0 0 0 0 0 0 0 0 0 0 0 0 0 0 0 0 0.00397774342448358 0 0 0 0 0 0 0 0 0.010619388634206 0.0406319866111242 0.0269157343658754 0 0 0 0.00790105251226688 0.0361810244342757 0 0 0 0 0 0 0 0 0 0 0 0 0 0 0 0 0 0 0 0 0 0 0 0 0 0 0 0 0 0 0 0 0 0 0 0.0192338911978558 0.034421941503011 0.00475397456904004 0.0587682507459982 0.117925979185027 0 0 0 0 0.159474220734531 0.268464344809387 0.00762234149712398 0 0 0 0 0 0.00535711140435341 0.00872425606620418 0.0046695913422279 0 0.00388091899368519 0 0 0 0 0 0.052530297794085 0 0 0 0.00768351704050057
0 0 0 0 0 0 0 0 0 0 0 0 0 0 0 0 0 0 0 0 0 0 0 0 0 0 0 0 0 0 0 0 0 0 0 0 0 0 0 0 0 0 0 0 0.0687261238539533 0 0 0 0 0 0 0 0 0 0 0 0 0 0 0 0 0 0 0 0 0 0 0 0 0 0 0 0 0 0.0476982856105448 0 0 0 0 0 0 0 0 0 0 0 0 0 0 0 0 0 0 0 0 0 0 0 0 0 0 0 0 0 0 0 0 0 0 0 0 0 0 0 0 0 0 0 0 0 0 0 0 0 0 0 0 0 0 0 0 0 0 0 0 0 0 0 0 0 0 0 0 0 0 0 0 0 0 0 0 0 0 0 0 0 0 0 0 0 0 0 0 0 0 0 0 0 0 0 0 0 0 0 0 0 0 0 0 0 0 0 0 0 0 0 0.184269257246631 0 0 0 0 0 0 0 0 0 0 0 0 0 0.22308916324956 0 0 0.0770046504099919 0 0.077355513540486 0 0 0.0653650208473403 0 0.0374603527311979 0 0 0 0 0 0 0 0 0 0 0 0 0 0 0 0 0.219031632510295 0 0 0 0 0 0 0 0 0 0 0 0 0 0 0 0 0 0 0 0 0 0 0 0 0 0 0 0 0 0 0 0 0 0 0 0 0 0 0 0 0 0 0 0 0 0 0 0 0 0 0 0 0 0 0 0 0 0 0 0 0 0 0 0 0 0 0 0 0 0 0 0 0 0 0 0 0 0 0 0 0 0 0 0 0 0 0 0 0 0
0 0 0 0 0 0 0 0 0 0 0 0 0 0 0 0 0 0 0 0 0 0 0 0.0334648441324944 0 0 0 0 0 0 0 0 0 0 0 0 0 0 0 0 0 0 0 0 0.0420837168748858 0 0 0 0 0 0 0 0 0 0 0 0 0 0 0 0 0 0 0 0 0 0 0 0 0 0 0 0 0 0.0340006113415122 0 0 0 0 0 0 0 0 0 0 0 0 0 0 0 0 0 0 0 0 0 0 0 0 0 0 0 0 0 0 0 0 0 0 0 0 0 0 0 0 0 0 0 0 0 0 0 0 0 0 0 0 0 0 0 0 0 0 0 0 0 0 0 0 0 0 0 0 0 0 0 0 0 0 0 0 0 0 0 0 0 0 0 0 0 0 0 0 0 0 0 0 0 0 0 0 0 0 0 0 0 0 0 0 0 0 0 0 0.0704571579012982 0 0 0.0804617031919296 0 0 0 0 0 0 0 0 0 0 0 0 0.180266425575591 0 0 0 0.213479982545195 0 0 0 0 0 0 0 0 0.157146865440129 0 0 0 0 0 0 0 0 0 0 0 0 0 0 0.142474498683265 0 0 0 0 0 0 0 0 0 0 0 0 0 0 0 0 0 0 0 0 0 0 0 0 0 0 0 0 0 0 0 0 0 0 0 0 0 0 0 0 0 0 0 0 0 0 0 0 0 0 0 0 0 0 0 0 0 0 0 0 0 0 0 0.0461641943136993 0 0 0 0 0 0 0 0 0 0 0 0 0 0 0 0 0 0 0 0 0 0 0 0 0 0
0 0 0 0 0 0 0 0 0 0 0 0 0 0 0 0 0 0 0 0 0 0 0 0 0 0 0 0 0 0 0 0 0 0 0 0 0 0 0 0 0 0 0 0 0 0 0 0 0 0 0 0 0 0 0 0 0 0 0 0 0 0 0 0 0 0 0 0 0 0 0 0 0 0 0 0.00580623624317803 0 0 0 0 0 0 0 0 0 0 0 0 0 0 0 0 0 0 0 0 0 0 0 0 0 0 0 0 0 0 0 0 0 0 0 0 0 0 0 0 0 0 0 0 0 0 0 0 0 0 0 0 0 0 0 0 0 0 0 0 0 0 0 0 0 0 0 0 0 0 0 0 0 0 0 0 0 0 0 0 0 0 0 0 0 0 0 0 0 0 0 0 0 0.0153014167051231 0 0.0737757809099275 0 0 0 0 0 0 0 0 0 0 0 0 0 0 0 0.0249109652902763 0 0.019235049148188 0 0.412105099177805 0 0 0 0 0 0.0411222483004663 0 0 0 0 0.0146918778683792 0 0.0462398689626805 0 0 0 0 0 0 0 0 0 0 0 0 0 0 0 0 0 0 0.0503366948191921 0 0 0 0 0 0 0 0 0 0 0 0 0 0 0 0 0 0 0 0 0 0 0 0 0 0 0 0 0 0 0 0 0 0 0 0 0 0 0 0 0 0 0 0 0 0 0 0 0 0 0 0 0 0 0 0 0 0 0 0.296474762574784 0 0 0 0 0 0 0 0 0 0 0 0 0 0 0 0 0 0 0 0 0 0 0 0 0 0 0 0 0 0 0 0 0 0
0 0 0 0 0 0 0 0 0 0 0 0 0 0 0 0 0 0 0 0 0 0 0 0.017522827814557 0 0 0 0 0 0 0 0 0 0 0 0 0 0 0.0637764326749394 0 0 0 0 0 0 0 0 0.0240165830429735 0 0 0 0 0 0 0 0 0 0 0 0 0 0 0 0 0 0 0 0 0 0 0 0 0 0 0 0 0 0 0 0.0152369821515759 0 0 0 0 0 0 0 0 0 0 0 0 0 0 0 0 0 0 0 0 0 0 0 0 0 0 0 0 0 0 0 0 0 0 0 0 0 0 0 0 0 0 0 0 0 0 0 0 0 0 0 0 0 0 0.0107990964726484 0 0 0 0 0 0 0 0 0 0 0 0 0 0 0 0 0 0 0 0 0 0 0 0 0 0 0 0 0 0 0 0 0 0 0 0 0 0 0 0 0 0 0 0 0 0 0 0 0 0 0 0 0.0354698534777567 0 0.0265184229959366 0 0 0 0 0 0 0 0.0352758451396023 0 0 0 0.015501107161876 0 0.0309714075729505 0.211221904601537 0 0 0 0 0 0 0 0.0257710987185607 0 0 0 0 0 0 0 0 0 0 0.0267349165909435 0 0 0 0 0 0 0 0 0 0 0 0 0 0 0 0 0 0 0 0 0 0 0 0 0 0 0 0 0 0 0 0 0 0.0109583499490879 0 0 0 0 0 0 0 0 0 0 0 0 0 0 0 0 0 0 0 0 0 0 0 0 0 0.450225171635055 0 0 0 0 0 0 0 0 0 0 0 0 0 0 0 0 0 0 0 0 0 0 0 0 0 0 0 0 0 0 0 0 0 0
0 0 0 0 0 0 0 0 0 0 0 0 0 0 0 0 0 0 0 0 0.00860161320384151 0 0 0 0 0 0 0 0 0 0 0 0 0 0 0 0 0 0.0335366074293678 0 0 0 0 0 0.10245699142524 0 0 0.0263677967585976 0 0 0 0 0 0 0 0 0 0 0 0.0152369203736612 0 0 0.0160584532913484 0 0 0 0 0 0 0 0 0 0 0 0.0660556778679422 0 0 0 0 0 0 0 0 0 0 0 0 0 0 0 0 0 0 0 0 0 0 0 0 0 0 0 0 0 0 0 0 0 0 0 0 0 0 0 0 0 0 0 0 0 0 0 0 0 0 0 0 0 0 0 0 0 0 0 0 0 0 0 0 0 0 0 0 0 0 0 0 0 0 0 0 0 0 0 0 0 0 0 0 0 0 0 0 0 0 0 0 0 0 0 0 0 0 0 0 0 0 0 0 0 0 0 0 0.113681432932793 0 0 0 0 0 0 0 0 0 0 0 0 0 0 0 0.0264513660941662 0.0907511085032081 0 0.0456940539714512 0 0.201213355206787 0 0 0 0 0 0.0165769366327423 0 0.079788677133991 0 0 0 0 0 0 0 0 0 0 0 0 0 0 0 0.0315781758146647 0 0 0 0 0 0 0 0 0 0 0 0 0 0 0 0 0 0 0 0 0 0 0 0 0 0 0 0 0 0 0 0 0 0 0 0 0 0 0 0 0 0 0 0 0 0 0 0 0 0 0 0 0 0 0 0 0 0 0 0 0 0 0.0943398083044347 0 0.0316110250557636 0 0 0 0 0 0 0 0 0 0 0 0 0 0 0 0 0 0 0 0 0 0 0 0
0 0 0 0 0 0 0 0 0 0 0 0 0 0 0 0 0 0 0 0 0.0035076338141878 0 0 0.00710864405118832 0 0 0 0 0 0 0 0 0 0 0 0 0 0 0.0396361581284448 0 0 0 0.0238394677270212 0 0.0470418020886523 0 0 0.0195442465407887 0 0.00675347686787668 0 0 0.00178779230309547 0 0 0 0 0 0 0 0 0 0 0.00833292322929763 0 0 0 0 0 0 0 0 0 0 0.038027267832215 0 0 0 0.00297074738998697 0 0 0 0 0 0 0 0 0 0 0 0 0 0 0 0 0 0 0 0 0 0 0 0 0 0 0 0 0 0 0 0 0 0 0 0 0 0 0 0 0 0 0 0 0 0 0 0 0 0 0 0 0 0 0 0.00360799451151509 0 0 0 0 0 0 0 0 0 0 0 0 0 0 0 0 0 0 0 0 0 0 0 0 0 0 0 0 0 0 0 0 0 0 0.0188226554629574 0.0104832389100292 0.135788373434023 0 0 0 0 0 0 0 0 0 0 0 0.00557160469319357 0 0 0 0.022832151005427 0 0.0190454931433865 0.00452418245586215 0 0 0 0 0 0 0.00334138965694394 0 0 0 0.0156765963077845 0.0678716997102942 0.0438235774062676 0 0 0 0 0 0 0 0 0 0 0 0 0 0 0 0 0 0 0 0.0842680168925558 0 0 0 0 0.00593683362960358 0 0 0 0 0 0 0 0 0 0 0 0 0 0 0 0 0 0 0 0 0 0 0 0 0 0 0 0 0.00582811151950359 0 0 0 0 0 0 0 0 0 0 0 0 0 0 0 0 0 0 0 0 0 0 0 0 0 0.345749396750404 0 0 0 0 0 0 0 0.00827852453749366 0 0 0 0 0 0 0 0 0 0 0 0 0 0 0 0 0 0 0 0 0 0 0 0 0 0
0 0 0 0 0 0 0 0 0 0 0 0 0 0 0 0 0 0 0 0 0 0 0 0 0 0 0 0 0 0 0 0 0 0 0 0 0 0 0 0 0 0 0 0.0800240950887326 0.0206074435230198 0.0946676876171644 0 0 0 0.00899390030703863 0 0 0 0 0 0 0 0 0 0 0 0 0 0 0 0.0178523140004531 0 0 0 0 0 0 0 0 0 0 0 0 0 0 0 0 0 0 0 0 0 0 0 0 0 0 0 0 0 0 0 0 0 0 0 0 0 0 0 0 0 0 0 0 0 0 0 0 0 0 0 0 0 0 0 0 0 0 0 0 0 0 0.0331394059333112 0 0 0 0 0 0 0 0 0 0 0 0 0 0 0 0 0 0 0 0 0 0 0 0 0 0 0 0 0 0 0 0 0 0 0 0 0 0 0 0 0 0 0 0.030636168832818 0 0 0 0 0 0 0 0 0 0 0 0 0.0146180339953093 0.0228601660136795 0 0 0 0.126769956714069 0 0.346630167135307 0 0 0 0 0 0 0.0328377265151173 0 0 0 0 0 0 0 0 0 0 0.0356180293397349 0 0 0 0 0 0 0 0 0 0 0 0 0 0 0 0 0 0 0 0 0 0.134744904984245 0 0 0 0 0 0 0 0 0 0 0 0 0 0 0 0 0 0 0 0 0 0 0 0 0 0 0 0 0 0 0 0 0 0 0 0 0 0 0 0 0 0 0 0 0 0 0 0 0 0 0 0 0 0 0 0 0 0 0 0 0 0 0 0 0 0 0 0 0 0 0 0 0 0 0 0 0 0 0 0 0 0 0 0 0
0 0 0 0 0 0 0 0 0 0 0 0 0 0 0 0 0 0 0 0 0 0 0 0 0 0 0 0 0 0 0 0 0 0 0 0 0 0 0 0 0 0 0 0 0 0 0 0 0 0 0 0 0 0 0 0 0 0 0 0 0 0 0 0 0 0 0 0 0 0 0 0 0 0 0 0 0 0 0 0 0 0 0 0 0 0 0 0 0 0 0 0 0 0 0 0 0 0 0 0 0 0 0 0 0 0 0 0 0 0 0 0 0 0 0 0 0 0 0 0 0 0 0 0 0 0 0 0 0 0 0 0 0 0 0 0 0 0 0 0 0 0 0 0 0 0 0 0 0 0 0 0 0 0 0 0 0 0.00316143422274101 0 0.0184588841587032 0.0168832664476261 0 0 0 0 0 0.0125508515529831 0 0 0 0 0 0 0 0 0 0 0.0316226356251354 0.0393302246982941 0 0 0 0 0.00861656146070601 0 0 0 0 0 0 0 0 0 0.00221043744382389 0 0 0 0 0.0853143812217123 0 0 0 0 0 0 0 0 0 0 0 0 0 0 0.00536762571088161 0 0 0 0 0 0 0 0 0 0 0 0 0 0 0 0 0 0 0 0 0.00148223238236641 0 0 0 0 0 0 0 0 0 0 0.0952563225502573 0 0 0 0 0 0 0 0 0 0 0 0 0 0 0 0 0 0 0 0 0 0 0 0 0 0 0 0 0 0 0 0 0 0 0 0 0 0 0 0 0.00432026093906123 0.0644505604429359 0 0.0328334317647074 0.0592377591253517 0 0 0.00556712272794764 0 0.230699472703846 0.220709921427138 0.00449656064156915 0 0.00694300915099559 0 0 0 0.00254537203292028 0.00575375250712079 0 0 0 0 0 0 0 0 0.0381268936813796 0 0 0 0.00406102537979554
0 0 0 0 0 0 0 0 0.00256617279917471 0 0 0 0.00488916645561164 0 0 0 0 0 0.0557706513364861 0 0 0 0 0 0 0 0 0 0 0 0 0 0 0 0.00550814725441126 0 0 0 0 0 0 0 0 0 0.00172892437702161 0 0 0 0 0 0 0 0 0 0 0.0452730759399862 0.0146373826222615 0 0 0 0 0 0 0 0 0 0 0.00329784522216039 0 0.0349327998849252 0 0.0161613738678054 0 0 0.00545312780159895 0 0 0 0 0 0 0 0 0 0 0 0 0 0 0 0 0 0 0 0 0 0 0 0 0 0 0 0 0 0.0705437079261231 0 0 0 0 0.0524247174691822 0 0 0 0 0.0353273818474592 0 0 0 0.0031964727954191 0 0 0 0 0 0 0 0 0 0 0 0 0 0 0.00608036500930134 0 0 0 0 0 0 0 0 0 0 0 0 0 0 0 0 0 0 0 0 0 0 0 0 0 0 0 0 0 0 0 0 0 0.416039507258908 0.0440585510115882 0.0177801092610626 0 0.0139262722109257 0 0 0 0 0 0 0 0 0 0 0 0 0 0 0 0.0109679364967314 0 0.0201914660149737 0 0 0 0 0 0.0427779507079184 0 0 0 0 0 0 0 0 0 0 0 0 0 0 0 0 0 0 0.0228190131889803 0 0 0 0 0 0 0 0 0 0 0 0 0 0 0 0 0 0 0 0 0 0 0 0 0 0 0 0 0 0 0 0 0 0 0 0 0 0 0 0 0 0 0 0 0 0.0126114473112219 0 0 0.0122953315428614 0.0287411023859002 0 0 0 0 0 0 0 0 0 0 0 0 0 0 0 0 0 0 0 0 0 0 0 0 0 0 0 0 0 0 0 0 0 0 0 0 0 0 0 0 0 0 0 0 0 0 0 0 0 0 0 0 0
0 0 0 0 0 0 0 0 0 0 0 0 0 0 0 0 0 0 0 0 0 0 0 0 0 0 0.0643677507191292 0 0 0 0 0 0 0 0 0 0 0 0 0 0 0 0 0 0 0 0 0 0 0 0 0 0 0 0 0 0 0 0.0398179785926489 0.0359483618063421 0 0 0 0 0 0 0 0 0 0 0 0 0 0 0 0 0 0 0 0 0 0 0 0 0 0 0 0 0 0 0 0 0 0 0 0 0 0 0 0 0 0 0 0 0 0 0 0 0 0 0 0 0 0 0 0 0 0 0 0 0 0 0 0 0 0 0 0 0 0.0372287453322927 0 0 0 0 0 0 0 0 0 0 0 0 0 0 0 0 0 0 0 0 0 0 0 0 0 0 0 0 0 0 0 0 0 0 0 0 0 0 0 0 0 0 0 0 0 0 0 0 0 0 0 0 0 0 0 0 0.102308565342094 0 0 0 0 0 0 0 0 0 0 0 0 0.0850911442069259 0 0 0 0 0 0 0 0 0 0 0.459184535405167 0 0 0 0 0 0 0 0 0 0 0 0 0 0 0 0 0 0 0 0 0.1760529185954 0 0 0 0 0 0 0 0 0 0 0 0 0 0 0 0 0 0 0 0 0 0 0 0 0 0 0 0 0 0 0 0 0 0 0 0 0 0 0 0 0 0 0 0 0 0 0 0 0 0 0 0 0 0 0 0 0 0 0 0 0 0 0 0 0 0 0 0 0 0 0 0 0 0 0 0 0 0 0 0 0 0 0 0 0 0
0 0 0 0 0 0 0 0 0 0 0 0 0 0 0 0 0 0 0 0 0 0 0 0 0 0 0 0.0906787971967194 0 0 0 0 0 0 0 0 0 0 0 0 0 0 0 0 0 0 0 0 0 0 0 0 0 0.0977336095463881 0 0 0 0 0 0 0 0 0 0 0 0 0 0 0 0 0 0 0 0 0 0 0 0 0 0 0 0 0 0 0 0 0 0 0 0 0 0 0 0 0 0 0 0 0 0 0 0 0 0 0 0.101308793242074 0 0 0 0 0 0 0 0 0 0 0 0 0 0 0 0 0.134759437112701 0 0 0 0 0 0 0.0436050796441714 0 0 0 0 0 0 0 0 0 0 0 0 0 0 0 0 0 0 0 0 0 0 0 0 0 0 0 0 0 0 0 0 0 0 0 0 0 0 0 0 0 0 0 0 0.120451809235182 0 0 0 0 0 0 0 0 0 0 0 0 0 0 0 0 0 0 0 0 0 0 0 0 0 0 0 0 0 0 0 0 0 0 0 0.0552754853096741 0 0 0 0 0 0 0 0 0 0 0 0 0 0 0 0 0 0 0 0 0 0 0 0 0 0 0 0 0 0 0 0 0 0 0 0 0 0 0 0 0 0 0 0 0 0 0 0 0 0 0 0 0 0 0 0 0 0.0350734192588879 0 0.11541593721147 0.0369982479144196 0.0456345221120497 0.0411472883661739 0.0395082978442508 0.042409276005838 0 0 0 0 0 0 0 0 0 0 0 0 0 0 0 0 0 0 0 0 0 0 0 0 0 0 0 0 0 0 0 0 0 0 0 0 0 0 0 0 0 0
0 0 0 0 0 0 0 0 0 0 0 0 0 0 0 0 0 0 0 0 0 0 0 0 0 0 0 0 0 0 0 0 0 0 0 0 0 0 0 0 0 0 0 0 0 0 0 0 0 0 0 0 0 0 0 0 0 0 0 0 0 0 0 0 0 0 0 0 0 0 0 0 0 0 0 0 0 0 0 0 0 0 0 0 0 0 0 0 0 0 0 0 0 0 0 0 0 0 0 0 0 0 0 0 0 0 0 0 0 0 0 0 0 0 0 0 0 0 0 0 0 0 0 0 0 0 0 0 0 0 0 0 0 0 0 0 0 0 0 0 0 0 0 0 0 0 0 0 0 0 0 0 0 0 0 0 0 0 0 0 0 0 0.113979979500222 0 0 0 0.0342944308105032 0 0 0 0 0 0.0635734453594542 0 0 0 0 0 0 0 0 0 0 0 0.100496491523888 0 0.0197325329818174 0 0 0 0.0540708336410989 0 0.0458029014700357 0 0 0 0 0 0 0.0243096440967965 0 0 0 0.0313169791242276 0 0.054449615535296 0 0 0.228904869722762 0.0536361058680889 0 0 0 0 0 0 0 0 0 0 0 0 0 0 0 0 0 0 0 0 0 0 0.0368469336128871 0 0 0 0 0 0 0 0 0 0 0 0 0 0 0 0 0 0 0 0 0 0 0 0 0 0 0 0 0 0 0 0 0 0 0 0 0 0.138585236752924 0 0 0 0 0 0 0 0 0 0 0 0 0 0 0 0 0 0 0 0 0 0 0 0 0 0 0 0 0 0 0 0 0 0 0 0 0 0 0 0 0 0 0 0 0 0 0
0 0 0 0 0 0 0 0 0 0 0 0 0 0 0 0 0 0 0 0 0 0 0 0 0 0 0 0 0 0 0 0 0 0 0 0 0 0 0 0 0 0 0 0 0 0 0 0 0 0 0 0 0 0 0 0 0 0 0 0 0 0 0 0 0 0 0 0 0 0 0 0 0 0 0 0 0 0 0 0 0 0 0 0 0 0 0 0 0 0 0 0 0 0 0 0 0 0 0 0 0 0 0 0 0 0 0 0 0 0 0 0 0 0 0 0 0 0 0 0 0 0 0 0 0 0 0 0 0 0 0 0 0 0 0 0 0 0 0 0 0 0 0 0 0 0 0 0 0 0 0 0 0 0 0 0 0 0 0 0 0 0 0 0 0 0 0 0 0 0 0 0 0 0 0 0.0635902054041288 0.165275296042573 0 0 0 0 0 0 0 0 0 0 0 0 0 0 0 0 0 0 0 0 0 0 0 0 0 0 0 0 0 0 0 0 0 0 0 0 0 0 0 0.391311791517729 0 0 0 0.0258188372465193 0 0 0 0 0 0 0 0 0 0 0 0 0 0 0 0 0 0 0 0 0 0 0 0 0 0 0 0 0 0 0 0 0 0 0 0 0 0 0 0 0 0 0 0 0 0 0 0 0 0 0 0.35400386978905 0 0 0 0 0 0 0 0 0 0 0 0 0 0 0 0 0 0 0 0 0 0 0 0 0 0 0 0 0 0 0 0 0 0 0 0 0 0 0 0 0 0 0 0 0
0 0 0 0 0 0 0 0 0 0 0 0 0 0 0 0 0 0 0 0 0 0 0 0.0311980460424036 0 0 0 0 0 0 0 0 0 0 0 0 0 0 0 0 0 0 0 0 0 0 0 0 0 0 0 0 0 0 0 0 0 0 0 0 0 0.0229224290263747 0 0.0192590639973121 0 0 0 0 0 0 0 0 0.0174704226682472 0 0 0 0 0 0 0 0 0 0 0 0 0 0 0 0 0 0 0 0 0 0 0 0 0 0 0 0 0 0 0 0 0 0 0 0 0 0 0 0 0 0 0 0 0 0 0 0 0 0 0 0 0 0 0 0 0 0 0 0 0 0 0 0 0 0 0 0 0 0 0 0 0 0 0 0 0 0 0 0 0 0 0 0 0 0 0 0 0 0 0 0 0 0 0 0 0 0 0 0 0 0 0 0 0 0 0 0 0 0 0 0 0 0 0 0 0 0 0 0 0 0 0 0 0 0 0 0.0599348718044741 0 0.034112280926495 0.0715847220174291 0 0 0 0 0 0 0 0 0 0 0 0.0202577997556812 0 0 0.0222692043585031 0.0510903198246663 0 0.199491357453977 0 0 0 0.0541507599818224 0 0.0356964183532118 0.163216248426736 0.03602982007139 0.0358794272625053 0.125436808028771 0 0 0 0 0 0 0 0 0 0 0 0 0 0 0 0 0 0 0 0 0 0 0 0 0 0 0 0 0 0 0 0 0 0 0 0 0 0 0 0 0 0 0 0 0 0 0 0 0 0 0 0 0 0 0 0 0 0 0 0 0 0 0 0 0 0 0 0 0 0 0 0 0 0 0 0 0 0 0 0 0 0 0 0 0 0
0 0 0 0 0 0 0 0 0 0 0 0 0 0 0 0 0 0 0 0 0 0 0 0 0 0 0 0 0 0 0 0 0 0 0 0 0 0 0 0 0 0 0 0 0 0 0 0 0 0 0 0 0 0 0 0 0 0 0 0 0 0.0119988599724372 0 0 0 0 0 0 0 0 0 0 0 0 0 0 0 0 0 0 0 0 0 0 0 0 0 0 0 0 0 0 0 0 0 0 0 0 0 0 0 0 0 0 0 0 0 0 0 0 0 0 0 0 0 0 0 0 0 0 0 0 0 0 0 0 0 0 0 0 0 0 0 0 0 0 0 0 0 0 0 0 0 0 0 0 0 0 0 0 0 0 0 0 0 0 0 0.00678271720663515 0 0 0 0 0 0 0 0 0 0 0 0 0 0 0 0 0 0 0 0 0 0 0 0 0 0.561851214035897 0 0 0 0 0 0 0 0 0 0 0 0 0 0 0 0 0 0 0 0 0 0 0.0164515435682149 0 0 0 0 0 0 0 0 0.00374751260413416 0 0 0 0 0 0 0 0 0 0 0 0 0 0 0 0 0 0 0 0 0 0 0 0 0 0 0 0 0 0.0065268447579 0 0 0 0 0 0 0 0 0 0 0 0.00558407829287 0 0 0 0 0 0 0 0 0 0 0 0 0 0.0114961059116442 0.00927807415783628 0 0 0 0 0 0 0 0 0 0 0 0 0 0 0 0 0 0 0.09101905142461 0 0.233093932833599 0 0.00480672571658722 0.00669508224810363 0 0 0 0 0 0 0.0068668504055237 0.0065387654354551 0 0.00515757755624164 0 0 0 0 0 0 0 0 0 0 0.0121050638723113
0 0 0 0 0 0 0 0 0 0 0 0 0 0 0 0 0 0 0 0 0 0 0 0 0 0 0 0 0.00432950497056332 0 0 0 0 0.00474371768029686 0 0 0 0 0 0 0 0 0 0 0 0 0 0 0 0 0 0 0 0 0 0 0.0550554380134661 0 0 0 0 0 0 0 0 0 0 0.0439976291867954 0 0.00595183704794002 0 0.10827196111588 0 0 0 0 0 0 0 0 0 0 0 0 0 0 0 0 0 0 0 0 0 0 0 0 0 0 0 0 0 0 0 0 0 0 0 0 0 0.0172011234123705 0 0 0 0 0 0 0 0 0 0 0 0 0 0 0 0 0 0 0 0 0 0 0 0 0 0 0 0 0 0 0 0 0 0 0 0 0 0 0 0 0 0 0 0 0 0 0 0 0 0 0 0 0 0 0 0 0 0.0207939630676682 0 0 0 0 0 0 0.00659241252494569 0 0 0 0 0 0 0 0 0 0 0 0.00568851773653279 0 0.0324909931039798 0 0 0 0 0 0 0.0276206924215105 0.0108818509473265 0 0 0 0 0 0 0 0 0 0 0.0386291082486345 0 0 0 0 0 0 0 0.248395000634422 0.0334775015811311 0 0 0 0 0 0 0 0 0 0.0178927101253697 0 0 0 0 0.0073235098426028 0 0.0119726874229454 0 0 0 0 0 0 0 0 0 0 0 0 0 0 0 0 0 0 0 0 0 0 0 0 0 0 0 0 0 0 0 0 0 0 0 0 0 0 0.0170503420366541 0 0 0 0 0 0 0 0 0 0 0 0 0 0 0 0 0 0 0 0 0 0 0 0 0.0654655576546466 0 0 0 0 0.0302057474566616 0.0244905923175991 0 0.015820922637169 0 0 0 0 0 0 0 0 0 0 0 0.145656678812888
0 0 0 0 0 0 0 0 0 0 0 0 0 0 0 0 0 0 0 0 0 0 0 0 0 0 0 0 0 0 0 0 0 0.00160720718261634 0 0 0 0 0 0 0 0 0 0 0 0 0 0 0 0 0.00314015396735602 0 0 0 0 0 0 0 0 0 0 0 0 0 0 0 0 0 0 0 0 0.00227622013372864 0 0 0 0 0 0 0 0 0 0 0 0 0 0 0 0 0 0 0 0 0 0 0 0 0 0 0 0 0.00174816876445626 0.00234681697137496 0 0 0 0 0 0 0 0 0 0 0 0 0 0 0 0 0 0 0 0 0 0 0 0 0 0 0 0 0 0 0 0 0 0 0 0 0 0 0 0 0 0 0 0 0 0 0 0 0 0 0 0 0 0 0 0.00240767676623562 0 0 0 0 0 0 0 0 0.00234085801969174 0 0 0 0 0 0 0 0 0 0 0.0020827861378008 0.00174293865016767 0 0 0 0 0.00196787575398692 0 0 0.00302698927271572 0 0.0370298244038572 0 0 0 0 0.0064293353363543 0 0.0138695609512933 0.145399602227226 0 0 0 0 0 0 0 0 0 0 0 0 0 0 0 0.00502288620412458 0.00120710835965405 0.107871104506751 0 0.0411438612356428 0 0 0.00219054168864844 0 0 0 0 0 0 0.00975150523829476 0 0 0.00176454750837169 0 0.025976611629355 0 0 0 0 0 0 0.00213931866059223 0 0.00115389233623737 0 0 0 0 0 0 0 0 0 0 0 0 0 0 0 0 0.0225762890531165 0 0 0 0 0 0 0 0 0 0 0 0 0 0 0.0114401653847617 0.00512903329976068 0 0 0 0 0 0 0 0 0 0 0 0 0 0 0 0.0022095203583089 0.00522373848216637 0 0.00154354404828688 0 0 0 0 0.0509396037991692 0 0 0 0 0.0033294538020133 0.0141906346268243 0 0.369684018680701 0 0 0.0352183331090441 0 0 0 0.00359952365268914 0 0 0 0 0.049278749796625
0 0 0 0 0 0 0 0 0 0 0 0 0 0 0 0 0 0 0 0 0 0 0 0 0 0 0 0 0 0 0 0 0 0 0 0 0 0 0 0 0 0 0 0 0 0 0 0 0 0 0 0 0 0 0 0 0 0 0 0 0 0 0 0 0 0 0 0 0 0 0 0 0 0 0 0 0 0 0 0 0 0 0 0 0 0 0 0 0 0 0 0 0 0 0 0 0 0 0 0 0 0 0 0 0 0 0 0 0 0 0 0 0 0 0 0 0 0 0 0 0 0 0 0 0 0 0 0 0 0 0 0 0 0 0 0 0 0 0 0 0 0 0 0 0 0 0 0 0 0 0 0 0 0 0 0 0 0 0 0 0 0 0 0 0 0 0 0 0 0 0 0 0 0 0 0.0100725601247385 0.0655573075892189 0 0 0 0 0 0 0 0 0 0 0 0 0 0 0 0 0 0 0 0.0122180986355497 0 0 0 0 0 0 0 0 0 0 0 0 0 0 0.151657609241083 0 0 0.0271470639384973 0.0768267741784521 0 0 0 0 0.0276919191649935 0 0 0 0 0.107884446980155 0.130432837120472 0 0 0 0 0 0 0 0 0 0 0 0 0 0 0 0 0 0 0 0 0 0 0 0 0 0 0 0 0 0 0 0 0 0 0 0 0 0 0 0 0 0 0 0 0 0.23852334904891 0.0515800713619871 0 0 0 0 0 0 0 0 0 0 0 0 0 0 0 0 0 0 0 0 0 0 0 0.0230106063341267 0 0 0 0 0.0347388824783743 0 0 0.042658473803442 0 0 0 0 0 0 0 0 0 0 0 0
0 0 0 0 0 0 0 0 0 0 0 0 0 0 0 0 0 0 0 0 0 0 0 0 0 0 0 0 0 0 0 0 0 0 0 0 0 0 0 0 0 0 0 0 0 0 0 0 0 0 0 0 0 0 0 0 0 0 0 0 0 0 0 0 0 0 0 0 0 0 0 0 0 0 0 0 0 0 0 0 0 0 0 0 0 0 0 0 0 0 0 0 0 0 0 0 0 0 0 0 0 0 0 0 0 0 0 0 0 0 0 0 0 0 0 0 0 0 0 0 0 0 0 0 0 0 0 0 0 0 0 0 0 0 0 0 0 0 0 0 0 0 0 0 0 0 0 0 0 0 0 0 0 0 0 0 0 0 0 0 0 0 0 0 0 0 0 0 0 0 0 0 0 0 0 0 0 0 0 0 0 0 0 0.021406315262967 0 0 0 0 0 0 0 0 0 0.0682481947362434 0.0197472606228385 0 0.128635841920339 0 0 0 0 0 0 0 0 0 0 0 0 0 0 0 0 0 0 0 0 0 0 0 0 0 0.305129375748694 0 0.00884439908064522 0.0139012541535817 0 0 0 0 0 0 0 0 0 0 0 0 0 0 0 0 0 0.0220911671038383 0.0113923889492207 0 0 0 0 0.0153952758651501 0.0828918707111848 0 0.0123901355553929 0 0.0118178609825823 0 0 0 0 0 0 0 0 0 0 0 0 0 0 0 0 0 0 0 0 0 0 0 0 0 0 0 0 0 0 0 0.0632595646362299 0 0 0 0 0 0 0 0 0 0 0 0 0 0 0 0 0 0 0 0 0.0992674966801344 0 0.115581597990958 0 0 0 0 0 0 0 0
0 0 0 0 0 0 0 0 0 0 0 0 0 0 0 0 0 0 0 0 0 0 0 0 0 0 0 0 0 0 0 0 0 0 0 0 0 0 0 0 0 0 0 0 0 0.0375725070003005 0 0 0 0 0 0 0 0 0 0 0 0 0 0 0 0 0 0 0 0 0 0 0 0 0 0 0 0 0 0 0 0 0 0 0 0 0 0 0 0 0 0 0 0 0 0 0 0 0 0 0 0 0 0 0 0 0 0 0 0 0 0 0 0 0 0 0 0 0 0 0 0 0 0 0 0 0 0 0 0 0 0 0 0 0 0 0 0 0 0 0 0 0 0 0 0 0 0 0 0 0 0 0 0 0 0 0 0 0 0 0 0 0 0 0 0 0 0 0 0 0 0 0 0 0 0 0 0 0 0 0 0 0 0 0 0 0 0 0 0 0 0 0 0 0 0 0 0 0 0 0 0 0 0 0 0 0 0 0 0 0 0 0 0 0 0 0.0280257083192328 0 0 0 0 0 0 0.354560293547031 0 0 0 0 0 0 0 0 0 0.0961569551907899 0 0 0 0.104887827787779 0 0 0 0 0 0 0 0 0 0 0 0 0 0 0 0 0 0 0 0 0 0 0 0 0 0 0 0 0 0 0 0 0 0 0 0 0 0 0 0 0 0 0 0 0 0.308357310291186 0 0.0326384184166626 0.0378009794470179 0 0 0 0 0 0 0 0 0 0 0 0 0 0 0 0 0 0 0 0 0 0 0 0 0 0 0 0 0 0 0 0 0 0 0
0 0 0 0 0 0 0 0 0 0 0 0 0 0 0 0 0 0 0 0.00178514254357695 0 0 0 0 0 0 0 0 0 0 0 0 0 0 0 0 0 0 0 0 0 0 0 0 0 0.020944698085588 0 0 0 0 0 0 0 0 0 0 0 0 0 0 0 0 0.00259939155476372 0 0 0 0 0 0 0 0 0 0 0 0 0 0 0 0.007322711839573 0 0 0 0 0 0 0 0 0 0 0 0 0 0 0 0 0 0 0 0 0 0 0 0 0 0 0 0 0 0 0 0 0 0 0 0 0 0 0 0 0 0 0 0 0 0 0 0 0 0 0 0 0 0 0 0 0 0 0 0 0 0 0 0 0 0 0 0 0 0 0 0 0 0 0 0 0 0 0 0 0 0 0 0.0346990102801161 0 0 0 0 0 0 0 0.0170526756443964 0.0333916955106112 0 0 0 0 0 0 0 0.0746084474617747 0 0 0 0.0674875280385527 0.0341943746522796 0 0 0 0 0 0.0479595639523588 0 0.00564817113123453 0 0 0 0 0 0 0 0 0 0 0 0 0 0 0 0 0 0 0 0.016121335614206 0 0 0.00278774377924287 0 0 0.0888997621647806 0 0 0 0 0.0470421347202939 0 0.0495084632432291 0.00735795512679085 0 0 0.10462249132212 0 0 0 0.0124222620314943 0 0 0 0 0 0 0 0 0 0 0 0 0 0 0 0 0 0 0 0 0 0 0 0 0 0 0 0 0 0 0 0 0 0 0 0 0 0 0 0.0100431858770852 0 0 0 0 0 0.115044977266122 0 0.0419756673649504 0.0110541336303892 0 0 0 0 0 0 0 0 0.145426477164469 0 0 0 0 0 0 0 0 0 0 0 0 0 0 0 0 0 0 0 0 0 0 0 0 0 0
0 0 0 0 0 0 0 0 0 0 0 0 0 0 0 0 0 0 0 0 0 0 0 0 0 0 0 0 0 0 0 0 0 0 0 0 0 0 0 0 0 0 0 0 0 0 0 0 0 0 0 0 0 0 0 0 0 0 0 0 0 0 0 0 0 0 0 0 0 0 0 0 0 0 0 0 0 0 0 0 0 0 0 0 0 0 0 0 0 0 0 0 0 0 0 0 0 0 0 0 0 0 0 0 0 0 0 0 0 0 0 0 0 0 0 0 0 0 0 0 0 0 0 0 0 0 0 0 0 0 0 0 0 0 0 0 0 0 0 0 0 0 0 0 0 0 0 0 0 0 0 0 0 0 0 0 0 0.103518144641979 0 0 0 0 0.150837932367843 0 0 0.11436854683557 0 0 0 0 0 0 0 0 0 0.0923154234049025 0.222606892805368 0 0 0.0113025634050506 0 0 0 0 0.0279384120389609 0 0 0 0 0 0 0 0 0 0 0 0 0 0 0 0 0 0 0 0 0 0 0 0 0 0 0.0145689856698927 0 0 0 0 0.0403185050612662 0 0 0 0 0 0 0 0 0.0121801970285229 0 0 0 0 0 0 0 0 0 0 0 0 0 0 0 0 0 0 0 0 0 0 0 0 0 0 0 0 0 0 0 0 0 0 0.010946773885797 0 0 0 0 0 0 0 0 0 0 0 0.074277488101958 0.1055425415471 0 0 0 0 0.0192775932057896 0 0 0 0 0 0 0 0 0 0 0 0 0 0 0 0 0 0 0 0 0 0 0 0 0 0 0 0 0 0 0 0 0 0 0 0 0 0 0
0 0 0 0 0 0 0 0 0 0 0 0 0 0 0 0 0 0 0 0 0 0 0 0 0 0 0 0 0 0 0 0 0 0 0 0 0 0 0 0 0 0 0 0 0 0 0 0 0 0 0 0 0 0 0 0 0 0 0 0 0 0 0 0 0 0 0 0 0 0 0 0 0 0 0 0 0 0 0 0 0 0 0 0 0 0 0 0 0 0 0 0 0 0 0 0 0 0 0 0 0 0 0 0 0 0 0 0 0 0 0 0 0 0 0 0 0 0 0 0 0 0 0 0 0 0 0 0 0 0 0 0 0 0 0 0 0 0 0 0 0 0 0 0 0 0 0 0 0 0 0 0 0 0 0 0 0 0 0 0 0 0 0 0 0 0 0 0 0 0 0 0 0 0 0 0 0 0 0 0 0 0 0 0 0 0 0 0 0 0 0 0 0 0 0 0 0 0 0 0 0 0 0 0 0 0 0 0 0 0 0 0 0.536615647206247 0 0 0 0 0 0 0 0 0 0 0 0 0 0 0 0.121250355698003 0.140725678119078 0 0.0533941152239015 0 0 0 0 0 0 0 0 0 0 0 0 0 0 0 0 0 0 0 0 0 0 0 0 0 0 0 0.02513423454887 0 0 0 0 0 0 0 0 0 0 0 0 0 0 0 0 0 0 0 0 0 0 0 0 0 0 0 0 0 0 0 0.0903375787502982 0 0 0 0 0 0 0 0 0 0 0 0 0 0 0 0 0 0 0 0 0.0325423904536016 0 0 0 0 0
0 0 0 0 0 0 0 0 0 0 0 0 0 0 0 0 0 0 0 0 0 0 0 0 0 0 0 0 0 0 0 0 0 0 0 0 0 0 0 0 0 0 0 0 0 0 0 0 0 0 0 0 0 0 0 0 0 0 0 0 0 0 0 0 0 0 0 0 0 0 0 0 0 0 0 0 0 0 0 0 0 0 0 0 0 0 0 0 0 0 0 0 0 0 0 0 0 0 0 0 0 0 0 0 0 0 0 0 0 0 0 0 0 0 0 0 0 0 0 0 0 0 0 0 0 0 0 0 0 0 0 0 0 0 0 0 0 0 0 0 0 0 0 0 0 0 0 0 0 0 0 0 0 0 0 0 0 0.00707475526269728 0 0 0 0 0 0 0 0 0 0 0 0 0 0 0 0 0 0 0 0 0 0 0 0 0 0.0169928542174197 0 0 0 0 0 0 0 0 0 0.0686784431573984 0.0273072005209406 0 0.0694784091708644 0 0 0 0 0 0 0 0 0 0 0 0 0 0 0 0 0 0 0 0 0.147941580692077 0 0 0 0 0 0 0.00543813723127012 0 0 0 0 0 0 0 0 0 0 0 0 0 0 0 0 0 0 0.0648498924848781 0.0270097735472286 0.00650972679934446 0 0 0 0.0288521132925653 0.150825223746149 0 0 0 0.0217222026526724 0 0 0 0 0 0 0 0 0 0 0 0 0 0 0 0 0 0 0 0 0 0 0 0 0 0 0 0 0 0 0 0.0508232304425482 0 0 0 0 0 0 0 0 0 0 0 0 0 0 0 0 0 0 0 0 0 0.270486678477797 0.0360097783041494 0 0 0 0 0 0 0 0
0 0 0 0 0 0 0 0 0 0 0 0 0 0 0 0 0 0 0 0 0 0 0 0 0 0 0 0 0 0 0 0 0 0 0 0 0 0 0 0 0 0 0.0250950931063017 0.0123500699263854 0.0236776770850572 0.0120176175960841 0 0 0 0.00673081043253918 0 0 0 0 0 0 0 0 0 0 0 0 0 0 0 0 0 0 0 0 0 0 0 0 0.0096393317570264 0 0 0 0 0 0 0 0 0 0 0 0 0 0 0 0 0 0 0 0 0 0 0 0 0 0 0 0 0 0 0 0 0 0 0 0 0 0 0 0 0 0 0 0 0 0 0 0 0 0 0 0 0 0.0113352932372738 0 0 0 0 0 0 0 0 0 0 0 0 0 0 0 0 0 0 0 0 0 0 0 0 0 0 0 0 0 0 0 0 0 0 0 0 0 0 0 0.0257341879899124 0.0105916565614374 0.250961748349587 0.275879040064435 0 0 0 0 0 0 0 0.00549057585447786 0 0 0 0 0.00676146530740555 0 0 0 0 0 0.0658767809694373 0 0 0 0 0 0 0 0 0 0 0.0223603731968115 0.0112560956855369 0 0.110413441174727 0 0 0 0 0 0 0 0 0 0 0 0 0 0 0.0474193657889702 0 0 0 0 0 0 0 0.00516919592735501 0 0.0106434194344824 0 0 0 0 0 0 0 0 0 0 0 0 0 0 0 0 0 0 0 0 0 0 0 0 0 0 0.00235960390036828 0 0 0 0 0 0 0 0 0 0 0 0 0 0 0 0 0 0 0 0 0 0 0 0 0 0 0.0452699404091627 0 0 0 0 0 0 0 0 0 0 0 0 0 0 0 0 0 0 0 0 0 0 0 0 0 0 0 0 0 0.00296721624522614 0 0 0 0
0 0 0 0 0 0 0 0 0 0 0 0 0 0 0 0 0 0 0 0 0 0 0 0 0 0 0 0 0 0 0 0 0 0 0 0 0 0 0 0 0 0 0 0 0 0 0 0 0 0 0 0 0 0 0 0 0 0 0 0 0 0 0 0 0 0 0 0 0 0 0 0 0 0 0 0 0 0 0 0 0 0 0 0 0 0 0 0 0 0 0 0 0 0 0 0 0 0 0 0 0 0 0 0 0 0 0 0 0 0 0 0 0 0 0 0 0 0 0 0 0 0 0 0 0 0 0 0 0 0 0 0 0 0 0 0 0 0 0 0 0 0 0 0 0 0 0 0 0 0 0 0 0 0 0 0 0 0 0 0 0 0 0 0 0 0 0 0 0 0 0 0 0 0 0 0 0 0 0 0 0 0 0 0.568390086445336 0 0 0 0 0 0 0 0 0 0 0 0 0 0 0 0 0 0 0 0 0 0 0 0 0 0 0 0 0 0 0 0 0 0.0287490649701225 0 0 0 0 0.0364585441239275 0 0 0 0 0 0 0 0 0 0 0 0 0 0 0 0 0 0 0 0 0 0 0 0 0 0 0 0 0 0 0 0 0 0 0 0 0 0 0 0 0 0 0 0 0 0 0 0 0 0 0 0 0 0 0 0 0 0 0 0 0 0 0 0 0 0 0 0 0.06574342701301 0 0 0 0 0 0 0 0 0 0 0 0 0 0 0 0 0.300658877447604 0 0 0 0 0 0 0 0 0
0 0 0 0 0 0 0 0 0 0 0 0 0 0 0 0 0 0 0 0 0 0 0 0 0 0 0 0 0 0 0 0 0 0 0 0 0 0 0 0 0 0 0 0 0 0 0 0 0 0 0 0 0 0 0 0 0 0 0 0 0 0 0 0 0 0 0 0 0 0 0 0 0 0 0 0 0 0 0 0 0 0 0 0 0 0 0 0 0 0 0 0 0 0 0 0 0 0 0 0 0 0 0 0 0 0 0 0 0 0 0 0 0 0 0 0 0 0 0 0 0 0 0 0 0 0 0 0 0 0 0 0 0 0 0 0 0 0 0 0 0 0 0 0 0 0 0 0 0 0 0 0 0 0 0 0 0 0 0 0 0 0 0 0 0 0 0 0 0 0 0 0 0 0 0 0 0.130846757638221 0 0 0.0187833582067928 0 0 0 0 0 0 0 0 0 0 0 0 0 0 0 0 0 0 0 0 0 0 0 0 0 0 0 0 0 0 0 0 0.0607161939652504 0 0 0 0.261270397692061 0.0179653450516831 0 0.175920735318506 0.020259760848288 0 0 0 0 0 0.034171854223849 0 0 0.0210349216236958 0 0 0 0 0 0 0 0 0 0 0 0 0 0 0 0 0 0 0 0 0 0 0 0 0 0 0 0 0 0 0.0278666862274881 0 0 0 0 0 0 0 0 0 0 0 0 0.0405740614044556 0 0 0 0.0237648462849031 0 0 0 0 0 0 0 0 0 0 0 0 0 0 0 0 0 0 0 0 0 0 0 0 0 0 0 0 0 0 0.144201002499111 0.0226240790156939 0 0 0 0 0 0 0 0
0 0 0 0 0 0 0 0 0 0 0 0 0 0 0 0 0 0 0 0 0 0 0 0 0 0 0 0 0 0 0 0 0 0 0 0 0 0 0 0 0 0 0 0 0 0 0 0 0 0 0 0 0 0 0 0 0 0 0 0 0 0 0 0 0 0 0 0 0 0 0 0 0 0 0 0 0 0 0 0 0 0 0 0 0 0 0 0 0 0 0 0 0 0 0 0 0 0 0 0 0 0 0 0 0 0 0 0 0 0 0 0 0 0 0 0 0 0 0 0 0 0 0 0 0 0 0 0 0 0 0 0 0 0 0 0 0 0 0 0 0 0 0 0 0 0 0 0 0 0 0 0 0 0 0 0 0 0 0 0 0 0 0 0 0 0 0 0 0 0 0 0 0 0 0 0 0 0 0 0 0 0 0 0 0 0 0 0 0 0 0 0 0 0 0 0 0.232155570806294 0 0 0 0 0 0 0 0 0 0 0 0 0 0 0 0 0 0.0396894363072247 0.049809041934391 0.356792666331237 0 0 0.0295319641231878 0 0 0 0 0 0.038598120402974 0 0 0 0.0126626317231425 0 0 0 0 0 0 0 0 0 0 0 0 0 0 0 0 0 0 0 0 0 0 0 0 0 0 0 0 0 0 0 0 0 0 0 0 0 0 0 0 0 0 0.0288051896475452 0 0 0 0 0 0 0 0 0 0 0 0 0 0 0 0 0 0 0 0 0 0 0 0 0 0 0 0 0 0.0376240925997015 0 0 0.0341435485007464 0 0 0.140187737623556 0 0 0 0 0 0 0 0 0
0 0 0 0 0 0 0 0 0 0 0 0 0 0 0 0 0 0 0 0 0 0 0 0 0 0 0 0 0 0 0 0 0 0 0 0 0 0 0 0 0 0 0.0905372992452304 0.0189372877975301 0.105766136915814 0.0925169459072222 0 0 0 0.0375502208779238 0 0 0 0 0 0 0 0 0 0.0114658332673719 0.00962486055352351 0 0.0302027934325516 0 0 0.00511747127361622 0 0 0 0 0 0 0 0 0.029423202404051 0 0 0.0339428826008644 0 0 0 0 0 0 0 0 0 0 0 0 0 0 0 0 0 0 0 0 0 0 0 0 0 0 0 0 0 0 0 0 0 0 0 0 0 0 0 0 0 0 0 0 0 0 0 0 0 0 0 0 0 0 0 0 0 0 0 0 0 0 0 0 0 0 0 0 0 0 0 0 0 0 0 0 0 0 0 0 0 0 0 0 0 0 0 0 0 0 0 0 0 0 0 0 0 0 0 0 0 0 0 0 0 0 0 0 0.0422451722507143 0 0 0 0.0200590644383477 0 0 0 0 0 0 0 0 0.0501770763248906 0.0403923645412893 0 0 0 0 0 0 0 0 0 0 0 0.0265346231726031 0 0 0 0 0 0 0 0 0 0 0.0120803678095397 0 0 0 0 0 0.296100707248386 0 0 0.0231490959215545 0.0241765940169761 0 0 0 0 0 0 0 0 0 0 0 0 0 0 0 0 0 0 0 0 0 0 0 0 0 0 0 0 0 0 0 0 0 0 0 0 0 0 0 0 0 0 0 0 0 0 0 0 0 0 0 0 0 0 0 0 0 0 0 0 0 0 0 0 0 0 0 0 0 0 0 0 0 0 0 0 0 0 0 0 0 0 0 0
0 0 0 0 0 0 0 0 0 0 0 0 0 0 0 0 0 0 0 0 0 0 0 0 0 0 0 0 0 0 0 0 0 0 0 0 0 0 0 0 0 0 0 0 0 0 0 0 0 0 0 0 0 0 0 0 0 0 0 0 0 0 0 0 0 0 0 0 0 0 0 0 0 0 0 0 0 0 0 0 0 0 0 0 0 0 0 0 0 0 0 0 0 0 0 0 0 0 0 0 0 0 0 0 0 0 0 0 0 0 0 0 0 0 0 0 0 0 0 0 0 0 0 0 0 0 0 0 0 0 0 0 0 0 0 0 0 0 0 0 0 0 0 0 0 0 0 0 0 0 0 0 0 0 0 0 0 0 0 0 0 0 0 0 0 0 0 0 0 0 0 0 0 0 0 0 0 0 0 0 0 0 0 0 0 0 0 0 0 0 0 0 0 0 0 0 0 0 0 0 0 0 0 0.0722416799174885 0.0623597912598789 0 0 0 0 0 0 0 0.416183742559623 0 0 0 0 0 0 0 0 0.114938491972832 0 0 0 0 0 0 0 0.291038431695302 0 0 0 0 0 0 0 0 0 0 0 0 0 0 0 0 0 0 0 0 0 0 0 0 0 0 0 0 0 0 0 0 0 0 0 0 0 0 0 0 0 0 0 0 0 0 0 0 0 0 0 0 0 0 0 0 0 0 0 0 0 0.0432378625948765 0 0 0 0 0 0 0 0 0 0 0 0 0 0 0 0 0 0 0 0 0 0 0 0 0 0
0 0 0 0 0 0 0 0 0 0 0 0 0 0 0 0 0 0 0 0 0.00531177264439308 0 0 0 0 0 0 0 0 0 0 0 0 0 0 0 0 0 0 0 0 0 0.0360589173002741 0.0117968579063119 0.0330494805791099 0.081041595816467 0 0 0 0 0 0 0 0 0 0 0 0 0 0.0118819861057173 0 0 0.0244276296904661 0 0 0 0 0 0 0 0 0 0 0 0 0 0 0.0183899960465869 0 0 0 0 0 0 0 0 0 0 0 0 0 0 0 0 0 0 0 0 0 0 0 0 0 0 0 0 0 0 0 0 0 0 0 0 0 0 0 0 0 0 0 0 0 0 0 0 0 0 0 0 0 0 0 0 0 0 0 0 0 0 0 0 0 0 0 0 0 0 0 0 0 0 0 0 0 0 0 0 0 0 0 0 0 0 0 0 0 0 0 0 0 0 0 0 0 0 0 0 0 0 0 0 0 0 0 0 0 0 0 0 0.0266190925779002 0 0 0 0 0 0 0 0 0 0 0 0 0 0 0 0 0 0 0 0 0 0.0219117301055797 0 0 0.00432799616339259 0 0 0.0464668660473327 0.201640254171538 0 0.0318162272582844 0 0.0203500104220962 0 0.0114092078274566 0.00608052330945799 0.242251089922476 0.0694133809045351 0 0 0 0 0.0359749035278335 0 0 0 0 0 0 0 0 0 0 0 0 0 0 0 0 0 0 0 0 0 0 0 0 0 0 0 0 0 0 0 0 0 0 0 0 0 0 0 0 0 0 0 0 0 0.0421345538295423 0 0 0 0 0 0 0 0 0 0 0 0.0107468725498249 0 0 0 0 0 0 0 0 0 0 0 0 0 0 0 0 0.00689905529342349 0 0 0 0 0 0 0 0 0
0 0 0 0 0 0 0 0 0 0 0 0 0 0 0 0 0 0 0 0 0 0 0 0 0 0 0 0 0 0 0 0 0 0 0 0 0 0 0 0 0 0 0 0 0 0 0 0 0 0 0 0.076371046084471 0 0 0 0 0 0 0 0 0 0 0 0 0 0 0 0 0 0 0 0 0 0 0 0.3269307115203 0 0 0 0 0 0 0 0 0 0 0 0 0 0 0 0 0 0 0 0 0 0 0 0 0 0 0 0 0 0 0 0 0 0 0 0 0 0 0 0 0 0 0 0 0 0 0 0 0 0 0 0 0 0 0 0 0 0 0 0.162081798842604 0 0.180717075660246 0 0 0 0 0 0 0 0 0 0 0 0 0 0 0 0 0 0 0 0 0 0 0 0 0 0 0 0 0 0 0 0 0 0 0 0 0 0 0 0 0 0 0 0 0 0 0 0 0 0 0 0 0 0 0 0 0 0 0 0 0 0 0 0 0 0 0 0 0 0 0 0 0 0 0.133461477001373 0 0 0 0 0 0 0 0 0 0 0 0 0 0 0 0 0 0 0 0 0 0 0 0 0 0 0 0 0 0 0 0 0 0 0 0 0 0 0 0 0 0.00945435183537222 0 0 0 0 0 0 0 0 0 0 0 0 0 0 0 0 0 0 0 0 0 0 0 0 0 0 0 0 0 0 0 0 0 0 0 0 0 0 0 0 0 0 0 0 0 0 0 0 0 0.0398135418662155 0 0 0 0.0318591239327948 0 0 0 0 0 0 0.0393108732566243 0 0
0 0 0 0 0 0 0 0 0 0 0 0 0 0 0 0 0 0 0 0 0 0 0 0.0281371921285348 0 0 0 0 0 0 0 0 0 0 0 0 0 0 0.0468429587607568 0 0 0 0 0 0 0 0 0.0500472922405822 0 0 0 0 0 0 0 0 0 0 0 0 0 0 0 0 0 0 0 0 0 0 0 0 0.0884170004430264 0 0 0 0 0 0.0148737345570133 0.0277290498689777 0 0 0 0 0 0 0 0 0 0 0 0 0 0 0 0 0 0 0 0 0 0 0 0 0 0 0 0 0 0 0 0 0 0 0 0 0 0 0 0 0 0 0 0 0 0 0 0 0 0 0 0 0 0 0 0 0 0 0 0 0 0 0 0 0 0 0 0 0 0 0 0 0 0 0 0 0 0 0 0 0 0 0 0 0 0 0 0 0 0 0 0 0 0 0 0 0 0 0 0 0 0 0 0 0 0 0.0457430791498027 0 0 0 0 0 0 0 0 0 0.0525297554311264 0 0 0 0 0 0 0 0 0 0 0 0.0596338790670121 0 0 0 0.179474831324334 0 0.0183526608466757 0.149899435009033 0 0 0 0 0 0.0284009395547549 0 0 0 0 0 0 0 0 0 0 0 0.0564500952820189 0 0 0 0 0 0 0 0 0 0 0 0 0 0 0 0 0 0 0 0 0 0 0 0 0 0 0 0 0 0 0 0 0 0 0 0 0 0 0 0 0 0 0 0 0 0 0 0 0 0 0 0 0 0 0 0 0 0 0 0 0 0 0 0.0374204427314698 0 0 0 0 0 0 0 0.116047653604881 0 0 0 0 0 0 0 0 0 0 0 0
0 0 0 0 0 0 0 0 0 0 0 0 0 0 0 0 0 0 0 0 0 0 0 0 0 0 0 0 0 0 0 0 0 0 0 0 0 0 0 0 0 0 0 0.0583468683955629 0.0271313348066552 0.0539012237558766 0 0 0 0 0 0 0 0 0 0 0 0 0 0 0 0 0 0 0 0.0366776949251696 0 0 0 0 0 0 0 0 0 0 0 0 0 0 0 0 0 0 0 0 0 0 0 0 0 0 0 0 0 0 0 0 0 0 0 0 0 0 0 0 0 0 0 0 0 0 0 0 0 0 0 0 0 0 0 0 0 0 0 0 0 0 0.132853202411945 0 0 0 0 0 0 0 0 0 0 0 0 0 0 0 0 0 0 0 0 0 0 0 0 0 0 0 0 0 0 0 0 0 0 0 0 0 0 0 0 0 0 0 0 0 0 0 0 0 0 0 0 0 0 0 0 0 0 0 0 0 0.070975440676832 0 0.0780269470007607 0 0 0 0 0 0 0 0 0 0 0 0 0.182997076516886 0 0 0 0 0.0327346891208588 0 0 0 0 0 0 0 0 0 0 0 0 0 0 0 0 0.0582571358403585 0 0 0 0 0 0.268098386549094 0 0 0 0 0 0 0 0 0 0 0 0 0 0 0 0 0 0 0 0 0 0 0 0 0 0 0 0 0 0 0 0 0 0 0 0 0 0 0 0 0 0 0 0 0 0 0 0 0 0 0 0 0 0 0 0 0 0 0 0 0 0 0 0 0 0 0 0 0 0 0 0 0 0 0 0 0 0 0 0 0 0 0 0
0 0 0 0 0 0 0 0 0 0 0 0 0 0 0 0 0 0 0 0 0 0 0 0 0 0 0 0 0 0 0 0 0 0 0 0 0 0 0 0 0 0 0 0.0396475459570604 0 0.176735306051077 0 0 0 0 0 0 0 0 0 0 0 0 0 0 0 0 0 0 0 0 0 0 0 0 0 0 0 0 0 0 0 0 0 0 0 0 0 0 0 0 0 0 0 0 0 0 0 0 0 0 0 0 0 0 0 0 0 0 0 0 0 0 0 0 0 0 0 0 0 0 0 0 0 0 0 0 0 0 0 0 0 0 0 0.0106981338409644 0 0 0 0 0 0 0 0 0 0 0 0 0 0 0 0 0 0 0 0 0 0 0 0 0 0 0 0 0 0 0 0 0 0 0 0 0 0 0 0 0 0 0 0 0.133520543226454 0 0 0 0 0 0 0 0 0 0 0 0.0326140518976346 0 0 0 0.0291103199249491 0 0 0 0 0 0 0 0 0 0 0 0 0 0 0 0 0 0 0 0 0 0 0 0.0277475696477758 0 0 0 0.110282166818302 0.0520919223182921 0 0 0 0 0 0 0 0.0430366969770447 0 0.0782739332518177 0 0.0522057351444064 0.189636931880885 0 0 0 0 0 0 0 0 0 0 0 0 0 0 0 0 0 0 0 0 0 0 0 0 0 0 0 0 0 0 0 0 0 0 0 0 0 0 0 0 0.0243991430633364 0 0 0 0 0 0 0 0 0 0 0 0 0 0 0 0 0 0 0 0 0 0 0 0 0 0 0 0 0 0 0 0 0 0 0 0 0 0 0 0 0 0 0 0
0 0 0 0 0 0 0 0 0 0 0 0 0 0 0 0 0 0 0 0 0 0 0 0 0 0 0 0 0 0 0 0 0 0 0 0 0 0 0 0 0 0 0 0 0 0 0 0 0 0 0 0 0 0 0 0 0 0 0 0 0 0 0 0 0 0 0 0 0 0 0 0 0 0 0 0 0 0 0 0 0 0 0 0 0 0 0 0 0 0 0 0 0 0 0 0 0 0 0 0 0 0 0 0 0 0 0 0 0 0 0 0 0 0 0 0 0 0 0 0 0 0 0 0 0 0 0 0 0 0 0 0 0 0 0 0 0 0 0 0 0 0 0 0 0 0 0 0 0 0 0 0 0 0 0 0 0 0 0 0 0 0 0 0 0 0 0 0 0 0 0 0 0 0 0 0 0 0 0 0 0 0 0 0.00630718390545414 0 0 0 0 0 0 0 0 0 0 0 0 0 0 0.0341611980344633 0 0 0 0 0 0 0 0.00978939874842144 0 0 0 0 0 0 0 0 0 0 0 0 0 0 0 0 0 0 0 0 0 0 0 0 0 0 0 0 0 0.0207294939109694 0 0 0 0 0 0 0 0.0120929541445569 0.0898199762976518 0.0375543010962064 0.0677322860360947 0.0725249516676182 0 0 0 0 0.0623610866093837 0 0.0172096450798572 0 0.0124024882379057 0.00864684271248748 0 0 0 0 0 0 0 0 0 0 0 0 0 0 0 0 0 0 0 0 0 0 0 0 0 0 0 0 0 0 0 0 0 0 0 0.0857790830357836 0.0196347912518252 0 0 0.026272620939154 0.149307501926171 0.0264588419838179 0 0 0 0 0 0.0100099994353258 0.0223990528884394 0 0 0.0201873022140934 0.0142178620693607 0 0.023958988175862 0.0210930708705627 0.122427385871426 0 0.00692169285710805
0 0 0 0 0 0 0 0 0 0 0 0 0 0 0 0 0 0 0 0 0 0 0 0 0 0 0 0 0 0 0 0 0 0 0 0 0 0 0 0 0 0 0 0 0 0 0 0 0 0 0 0 0 0 0 0 0 0 0 0 0 0 0 0 0 0 0 0 0 0 0 0 0 0 0.00381302784002833 0 0 0 0 0 0 0 0 0 0 0 0 0 0 0 0 0 0 0 0.00661187999291125 0 0 0 0 0 0 0 0 0.00930128584119363 0 0 0 0 0 0 0 0 0 0 0 0 0 0 0 0 0 0 0 0 0 0 0 0 0 0 0 0 0 0 0 0 0 0 0 0 0 0 0 0 0 0 0 0 0 0 0 0 0 0 0 0 0 0 0 0 0 0 0 0 0 0 0 0 0 0 0 0 0 0 0 0 0 0 0 0 0 0 0 0 0 0 0 0 0 0 0 0 0 0 0 0 0 0 0 0 0 0 0 0 0 0 0 0 0 0 0 0 0 0 0 0 0 0 0 0 0 0 0 0 0 0 0 0 0 0 0 0 0 0 0 0 0.153060236529289 0 0 0 0 0 0 0 0 0 0.186191111644921 0.0372479621364974 0.0201499222928732 0 0 0.0683305377094496 0 0.00525998295069735 0 0.036252114805325 0.0749323200335917 0.0456180911281514 0.0061419024119975 0 0 0 0 0 0 0 0 0 0 0 0 0 0 0 0 0 0 0 0 0 0 0 0 0 0 0 0 0 0 0 0 0 0 0 0 0 0 0 0 0.0225520584987638 0.29960971095975 0 0 0 0.00748007858817671 0 0 0 0 0 0 0 0 0.00891103267143798 0 0 0 0.00853674396494517
0 0 0 0 0 0 0 0 0 0 0 0 0 0 0 0 0 0 0 0 0 0 0 0 0 0 0 0 0 0 0 0 0 0 0 0 0 0 0 0 0 0 0 0 0 0 0 0 0 0 0 0 0 0 0 0 0 0 0 0 0 0 0 0 0 0 0 0 0 0 0 0 0 0 0.000584450270984711 0 0 0 0 0 0 0 0 0 0 0 0 0 0 0 0 0 0 0 0 0 0 0 0 0 0 0 0 0.00176467619868663 0 0 0 0 0 0 0 0 0 0 0 0 0 0 0 0 0 0 0 0 0 0 0 0 0 0 0 0 0 0 0 0 0 0 0 0 0 0 0.000851592124310053 0 0 0 0 0 0 0 0 0 0 0 0 0 0 0 0 0 0 0 0 0 0 0 0 0 0 0 0 0 0 0 0 0 0 0 0 0 0 0 0 0 0 0 0 0 0 0 0 0 0 0 0 0 0 0 0 0 0 0 0 0 0 0 0 0 0 0 0 0 0 0 0 0 0 0 0 0 0 0 0 0 0 0 0 0 0 0 0 0 0 0 0.00346717116447177 0.0837473910887326 0 0 0 0 0 0 0 0 0 0 0.191702671525384 0.038119018947997 0.000685983033766255 0.00263090200978743 0 0.00942069147062091 0 0.031449469332846 0 0.0600001300027196 0.0361419090060612 0.0864021134971621 0.0190815852104618 0.00980131528469262 0 0 0 0 0 0 0 0 0 0 0 0 0 0 0 0 0 0 0 0 0 0 0 0 0 0 0 0 0 0 0 0 0 0 0 0 0 0.00130446552386263 0.120817425395475 0.0299302787342661 0.1750023109539 0.0193180479623352 0 0 0.0103411674721769 0.00397115498382926 0 0 0.00130742106302954 0 0.0111617173556534 0.00701402377374871 0.00384602804883652 0.00662960417949262 0.0058044003235612 0 0.00474812521346488 0.0229527588476835
0 0 0 0 0 0 0 0 0 0 0 0 0 0 0 0 0 0 0 0 0 0 0 0 0 0 0 0 0 0 0 0 0 0 0 0 0 0 0 0 0 0 0 0 0 0 0 0 0 0 0 0 0 0 0 0 0 0 0 0 0 0 0 0 0 0 0 0 0 0 0 0 0 0 0 0 0 0 0 0 0 0 0.0212265513991524 0 0.036538989666886 0 0 0 0 0 0 0 0 0 0 0 0 0 0 0 0 0 0 0 0 0 0 0 0 0 0 0 0 0 0 0 0 0 0 0 0 0 0 0 0 0 0 0 0 0 0 0 0 0 0 0 0 0 0 0 0 0 0 0 0 0 0 0 0 0 0 0 0 0 0 0 0 0 0 0 0 0 0 0 0 0 0 0 0 0 0 0 0 0 0 0 0 0 0 0 0 0 0 0 0 0 0 0 0 0 0 0.0493004093978953 0 0 0 0 0 0.273990959327665 0 0 0 0 0 0 0 0 0 0 0 0 0 0 0 0 0 0 0 0 0 0 0 0 0 0 0 0 0 0 0 0 0 0 0 0 0 0 0 0 0 0 0 0.439901443354259 0.101425051615029 0 0 0 0 0 0 0.0135357832147752 0 0 0 0 0.00344352836311909 0 0 0 0 0 0 0 0 0 0 0 0 0 0 0 0 0 0 0 0 0 0 0 0 0 0 0 0 0 0 0 0 0 0 0 0 0 0 0 0 0 0 0 0 0.00784494411653711 0 0 0 0 0 0 0.00431138252321753 0 0 0 0.0180062458106228 0.0123508839096979 0 0.00503999262698461 0.013083834674159 0 0 0
0 0 0 0 0 0 0 0 0 0 0 0 0 0 0 0 0 0 0 0 0 0 0 0 0 0 0 0 0 0 0 0 0 0 0 0 0 0 0 0 0 0 0 0 0 0 0 0 0 0 0 0 0 0 0 0 0 0 0 0 0 0 0 0 0 0 0 0 0 0 0 0 0 0 0 0 0 0 0 0 0 0 0 0 0 0 0 0 0 0 0 0 0 0 0 0 0 0 0 0 0 0 0 0 0 0 0 0 0 0 0 0 0 0 0 0 0 0 0 0 0 0 0 0 0 0 0 0 0 0 0 0 0 0 0 0 0 0 0 0 0 0 0 0 0 0 0 0 0 0 0 0 0 0 0 0 0 0 0 0 0 0 0 0 0 0 0 0 0 0 0 0 0 0 0 0 0 0 0 0 0 0 0 0 0 0 0 0 0 0 0 0 0 0 0 0 0 0 0 0 0 0 0 0 0 0 0 0 0 0 0 0 0 0 0 0.0247892537390141 0 0 0 0 0 0 0 0 0 0 0 0 0 0 0 0 0 0 0 0 0 0 0 0.135269733076499 0 0 0 0 0 0 0 0 0 0 0 0 0 0 0 0 0 0 0 0 0 0 0 0 0 0 0 0 0 0 0 0 0 0 0 0 0 0 0 0 0 0 0 0 0.205496956412145 0 0 0 0 0 0 0 0.39435712061677 0.105695887022772 0.0964325043449345 0 0 0 0 0 0 0 0 0 0 0.0379585447878654 0 0 0 0 0 0 0 0 0 0 0 0
0 0 0 0 0 0 0 0 0 0 0 0 0 0 0 0 0 0 0 0 0 0 0 0 0 0 0 0 0 0 0 0 0 0 0 0 0 0 0 0 0 0 0 0 0 0 0 0 0 0 0 0 0 0 0 0 0 0 0 0 0 0 0 0 0 0 0 0 0 0 0 0 0 0 0 0 0 0 0 0 0 0 0 0 0 0 0 0 0 0 0 0 0 0 0 0 0 0 0 0 0 0 0 0 0 0 0 0 0 0 0 0 0 0 0 0 0 0 0 0 0 0 0 0 0 0 0 0 0 0 0 0 0 0 0 0 0 0 0 0 0 0 0 0 0 0 0 0 0 0 0 0 0 0 0 0 0 0 0 0 0 0 0 0 0 0 0 0 0 0 0 0 0 0 0 0 0 0 0 0 0 0 0 0 0 0 0 0 0 0 0 0 0 0 0 0 0 0 0 0 0 0 0 0 0 0 0 0 0 0 0 0 0 0 0 0 0 0 0 0 0 0 0 0 0 0 0 0 0 0 0 0 0 0 0 0 0 0 0.156901698929338 0 0.256021868395966 0.497338872563073 0 0 0 0 0 0 0 0 0 0 0 0 0 0 0 0 0 0 0 0 0 0 0 0 0 0 0 0 0 0 0 0 0 0 0 0 0 0 0 0 0 0 0 0 0 0 0 0 0 0 0 0 0.0897375601116226 0 0 0 0 0 0 0 0 0 0 0 0 0 0 0 0 0 0 0 0 0 0 0
0 0 0 0 0 0 0 0 0 0 0 0 0 0 0 0 0 0 0 0 0 0 0 0 0 0 0 0 0 0 0 0 0 0 0 0 0 0 0 0 0 0 0 0 0 0 0 0 0 0 0 0 0 0 0 0 0 0 0 0 0 0 0 0 0 0 0 0 0 0 0 0 0 0 0 0 0 0 0 0 0 0 0 0 0 0 0 0 0 0 0 0 0 0 0 0 0 0 0 0 0 0 0 0 0 0 0 0 0 0 0 0 0 0 0 0 0 0 0 0 0 0 0 0 0 0 0 0 0 0 0 0 0 0 0 0 0 0 0 0 0 0 0 0 0 0 0 0 0 0 0 0 0 0 0 0 0 0 0 0 0 0 0 0 0 0 0 0 0 0 0 0 0 0 0 0 0 0 0 0 0 0 0 0 0 0 0 0 0 0 0 0 0 0 0 0 0 0 0 0 0 0 0 0 0 0 0 0 0 0 0 0 0 0 0 0.0173030460326413 0 0 0 0 0 0 0 0 0 0 0 0 0 0 0 0 0 0 0 0 0 0 0 0.285640214359225 0 0.0747253801537613 0.301680717706666 0 0 0 0 0 0 0 0 0 0 0 0 0 0 0 0 0 0 0 0 0 0 0 0 0 0 0 0 0 0 0 0 0 0 0 0 0 0 0 0 0 0 0 0 0 0 0 0 0 0 0 0.291459424727779 0 0 0.0291912170199272 0 0 0 0 0 0 0 0 0 0 0 0 0 0 0 0 0 0 0 0
0 0 0 0 0 0 0 0 0 0 0 0 0 0 0 0 0 0 0 0 0 0 0 0 0 0 0 0 0 0 0 0 0 0 0 0 0 0 0 0 0 0 0 0 0 0 0 0 0 0 0 0 0 0 0 0 0 0 0 0 0 0 0 0 0 0 0 0 0 0 0 0 0 0 0 0 0 0 0 0 0 0 0.0259631831912341 0.0208763160057536 0.0484907124942226 0 0 0 0 0 0 0 0 0 0 0 0 0 0 0 0 0 0 0 0 0 0 0 0 0 0 0 0 0 0 0 0 0 0 0 0 0 0 0 0 0 0 0 0 0 0 0 0 0 0 0 0 0 0 0 0 0 0 0 0 0 0 0 0 0 0 0 0 0 0 0 0 0 0 0 0 0 0 0 0 0 0 0 0 0 0 0 0 0 0 0 0 0 0 0 0 0 0 0 0 0 0 0 0 0 0 0 0 0 0 0 0 0.125366429061632 0 0 0 0 0 0 0 0 0 0 0 0 0 0 0 0 0 0 0 0 0 0 0 0 0 0 0 0 0 0 0 0 0 0 0 0 0 0 0 0.218793133031214 0 0.0504729697756862 0.00679723521700238 0 0.210136612981572 0 0.00934273709754426 0 0 0 0.00510953401531622 0.026948176516051 0 0 0.0105431486543124 0 0.00354484395391686 0 0 0 0.00441491546880709 0 0 0 0 0 0 0 0 0 0 0 0 0 0 0 0 0 0 0 0 0 0 0 0 0 0 0 0 0 0 0 0 0 0 0 0.109023181082862 0 0 0 0 0.0139592259619724 0 0 0 0 0.00505935969907008 0 0.00409710057315829 0 0 0 0.0237705907114961 0.0267415516967005 0 0.0128340839925491 0.019166325741233 0.0185486330766938 0 0
0 0 0 0 0 0 0 0 0 0 0 0 0 0 0 0 0 0 0 0 0 0 0 0 0 0 0 0 0 0 0 0 0 0 0 0.0138707089087111 0 0 0 0 0 0 0 0 0 0 0 0 0 0 0 0 0.00733118963389612 0 0 0 0 0 0 0 0 0 0 0 0 0 0 0 0 0 0 0 0 0 0 0 0 0 0 0 0 0.0123534077011401 0.0523131177071512 0.0921203989721425 0.0627609686180422 0 0 0 0 0 0 0 0 0 0 0 0 0 0.00324220430670039 0 0 0 0 0 0 0 0 0 0 0 0 0 0 0 0 0 0 0 0 0 0 0 0 0 0 0 0 0 0 0 0 0 0 0 0 0 0 0 0 0 0 0 0 0 0 0 0 0 0 0 0.00197888780430945 0 0 0 0 0 0 0 0 0 0 0 0 0 0 0 0 0 0 0 0 0 0 0 0 0 0 0 0 0 0 0 0 0 0 0 0 0 0 0 0 0 0 0 0 0 0 0.398942089366736 0 0 0 0 0 0 0 0 0 0 0 0 0 0 0 0 0 0 0 0 0 0 0 0 0 0 0 0 0 0 0 0 0 0 0 0 0 0 0 0.0591288436553382 0 0 0.032165297048697 0.246307465919907 0 0 0 0 0 0 0 0 0 0 0 0 0 0 0 0.00346539015763795 0 0 0 0 0 0 0 0 0 0 0 0 0 0 0 0 0 0 0 0 0 0 0 0 0 0 0 0 0 0 0 0 0 0 0 0 0.00591185987638035 0 0 0 0 0 0 0 0 0 0.00283478197773532 0 0 0 0 0 0 0 0 0 0 0 0 0.00527338834547525
0 0 0 0 0 0 0 0 0 0 0 0 0 0 0 0 0 0 0 0 0 0 0 0 0 0 0 0 0 0 0 0 0 0 0 0 0 0 0 0 0 0 0 0 0 0 0 0 0 0 0 0 0 0 0 0 0 0 0 0 0 0 0 0 0 0 0 0 0 0 0 0 0 0 0 0 0 0 0 0 0 0 0 0 0 0 0 0 0 0 0 0 0 0 0 0 0 0 0 0 0 0 0 0 0 0 0 0 0 0 0 0 0 0 0 0 0 0 0 0 0 0 0 0 0 0 0 0 0 0 0 0 0 0 0 0 0 0 0 0 0 0 0 0 0 0 0 0 0 0 0 0 0 0 0 0 0 0 0 0 0 0 0 0 0 0 0 0 0 0 0 0 0 0 0 0 0 0 0 0 0 0 0 0.00948749441465989 0 0 0 0 0 0 0 0 0 0.024334434400614 0.0130460273228134 0 0.0170381403265576 0 0.0393640183316255 0 0 0 0 0 0 0 0 0 0 0 0 0 0 0 0 0 0 0.0182295960332603 0 0 0 0 0.110372634857007 0 0 0 0 0 0 0 0 0 0 0 0 0 0 0 0 0 0 0 0 0 0.143526590662488 0.0334127481587845 0 0 0 0.100760195098479 0.364148410851926 0.0197850142649909 0.0221920720885715 0 0.0233205672874294 0 0 0 0 0 0 0 0 0 0 0 0 0 0 0 0 0 0 0 0 0 0 0 0 0 0 0 0 0 0 0 0 0 0 0 0 0 0 0 0 0 0.0292252253866554 0 0 0 0 0 0 0 0 0 0 0.0205952856974702 0.011161544816668 0 0 0 0 0 0 0 0 0
0 0 0 0 0 0 0 0 0 0 0 0 0 0 0 0 0 0 0 0 0 0 0 0 0 0 0 0 0 0 0 0 0 0 0 0 0 0 0 0 0 0 0 0 0 0 0 0 0 0 0 0 0 0 0 0 0 0 0 0 0 0 0 0 0 0 0 0 0 0 0 0 0 0 0 0 0 0 0 0 0 0 0 0 0 0 0 0 0 0 0 0 0 0 0 0 0 0 0 0 0 0 0 0 0 0 0 0 0 0 0 0 0 0 0 0 0 0 0 0 0 0 0 0 0 0 0 0 0 0 0 0 0 0 0 0 0 0 0 0 0 0 0 0 0 0 0 0 0 0 0 0 0 0 0 0 0 0 0 0 0 0 0.00153545209200195 0 0 0 0 0 0 0 0 0 0 0 0 0 0 0 0 0 0 0 0 0.0046217089061247 0 0 0 0 0 0 0 0 0 0.00356308430009444 0.0197503181411972 0 0.00210478337435193 0 0.0428478974993504 0 0 0 0 0 0 0 0 0 0 0 0 0 0 0 0 0 0 0.00267445156441417 0 0 0 0 0.0130777985158637 0 0 0 0 0 0 0 0 0 0 0 0.00148490113515455 0 0 0 0 0 0 0.00562639165447821 0 0.0408313668006243 0 0.253395872612161 0 0.0106941388574998 0.0434094626714537 0.254553576725805 0.197266561214773 0.00555464793342077 0.00799898708787619 0 0.0523075477106297 0 0 0 0 0 0 0 0 0 0 0 0 0 0 0 0 0 0 0 0 0 0 0 0 0 0 0 0 0 0 0 0 0 0.00175409373860362 0.00291292727946176 0 0 0 0 0.00486894866218551 0 0.0165643136099881 0 0 0 0 0 0 0 0 0 0 0.00297742983410207 0.00545965495741603 0 0 0 0 0.00216368312096824 0 0 0 0
0 0 0 0 0 0 0 0 0 0 0 0 0 0 0 0 0 0 0 0 0 0 0 0 0 0 0 0 0 0 0 0 0 0 0 0 0 0 0 0 0 0 0 0 0 0 0 0 0 0 0 0 0 0 0 0 0 0 0 0 0 0 0 0 0 0 0 0 0 0 0 0 0 0 0 0 0 0 0 0 0 0 0 0 0 0 0 0 0 0 0 0 0 0 0 0 0 0 0 0 0 0 0 0 0 0 0 0 0 0 0 0 0 0 0 0 0 0 0 0 0 0 0 0 0 0 0 0 0 0 0 0 0 0 0 0 0 0 0 0 0 0 0 0 0 0 0 0 0 0 0 0 0 0 0 0 0 0.0025120376449187 0 0.0031547554197311 0 0 0 0 0 0 0 0 0 0 0 0 0 0 0 0 0 0.0121645321555645 0.0298459693480696 0 0 0 0 0.00678063120904581 0 0 0 0 0 0 0 0 0 0.00255918777983637 0.00974268256679426 0 0 0 0.0333722952707703 0 0 0 0 0 0 0 0.090827435133652 0 0 0 0 0 0 0.00203049579658945 0 0 0 0 0 0 0 0 0.00370590980955036 0 0 0 0 0 0 0 0 0 0 0 0.0129675058778394 0 0 0 0 0 0 0 0 0.0111761476495548 0.297932527468266 0 0 0.0174142114324705 0.0468720888398745 0.0895315514919292 0.0954447664690954 0.0100905671053653 0.00781531831149164 0 0.0211813421698936 0 0 0 0 0 0 0 0 0 0 0 0 0 0 0 0 0 0 0 0 0 0 0 0 0 0 0 0 0 0 0 0 0.00595954635357322 0 0.00602187143011884 0.00721527325026497 0 0 0.00335562364491235 0 0.0639826085217726 0.0536701307509592 0 0 0.0186459271711108 0 0 0 0 0 0 0.0011326341409376 0 0.00261937332545297 0 0.00235827298383857 0.00134462933289041 0 0.0108230195585476 0 0.0157491305853185 0 0
0 0 0 0 0 0 0 0 0 0 0 0 0 0 0 0 0 0 0 0 0 0 0 0 0 0 0 0 0 0 0 0 0 0 0 0 0 0 0 0 0 0 0 0 0 0 0 0 0 0 0 0 0 0 0 0 0 0 0 0 0 0 0 0 0 0 0 0 0 0 0 0 0 0 0 0 0 0 0 0 0 0 0 0 0 0 0 0 0 0 0 0 0 0 0 0 0 0 0 0 0 0 0 0.00181966185301386 0 0 0 0 0 0 0 0 0 0 0 0 0 0 0 0 0 0 0 0 0 0 0 0 0 0 0 0 0 0 0 0 0 0 0 0 0 0 0 0 0 0 0 0 0 0 0 0 0 0 0 0 0 0 0 0 0 0 0 0 0 0 0 0 0 0 0 0 0 0 0 0 0 0 0 0 0 0 0 0 0 0 0 0 0 0 0 0 0 0 0 0 0 0 0 0 0 0 0 0 0 0 0 0 0 0 0 0 0 0 0 0 0 0 0 0 0 0 0 0 0 0 0 0 0 0 0 0 0 0 0.00316134518072784 0.0512735636289519 0.0964836704511475 0 0 0 0 0 0 0 0 0 0 0.0757802040279039 0.00077428341525894 0.00358451105079554 0 0.0154312821574938 0 0.0499904705252229 0.00156309557712712 0.118818722553485 0.0684438313015365 0.0712535069381921 0.0182765785613445 0.0273630043234773 0 0 0 0 0 0 0 0 0 0 0 0 0 0 0 0 0 0 0 0 0 0 0 0 0 0 0 0 0 0 0 0 0 0 0 0 0 0 0.121266883588743 0.0273289341740652 0.133527922163277 0.011326946496713 0 0 0.00867543940815977 0.00367789024186729 0 0 0.00586723239448099 0 0.0094656581097327 0.00598762320998141 0.0303070405775315 0.00724081039404476 0.00650140108978466 0.00167080416169002 0.0047459224571827 0.0183917599870676
0 0 0 0 0 0 0 0 0 0 0 0 0 0 0 0 0 0 0 0 0 0 0 0 0 0 0 0 0 0 0 0 0 0 0 0 0 0 0 0 0 0 0 0 0 0 0 0 0 0 0 0 0 0 0 0 0 0 0 0 0 0 0 0 0 0 0 0 0 0 0 0 0 0 0 0 0 0 0 0 0 0 0 0 0 0 0 0 0 0 0 0 0 0 0 0 0 0 0 0 0 0 0 0 0 0 0 0 0 0 0 0 0 0 0 0 0 0 0 0 0 0 0 0 0 0 0 0 0 0 0 0 0 0 0 0 0 0 0 0 0 0 0 0 0 0 0 0 0 0 0 0 0 0 0 0 0 0 0 0 0 0 0 0 0 0 0 0 0 0 0 0 0 0 0 0 0 0 0 0 0 0 0 0 0 0 0 0 0 0 0 0 0 0 0 0 0 0 0 0 0 0 0 0 0 0 0 0 0 0 0 0 0 0 0 0 0 0 0 0 0 0 0 0 0 0 0 0 0 0 0 0 0 0 0.0119134076591893 0.0214321189140481 0.040086247297352 0 0 0 0 0 0 0 0.0153186662732921 0.0212158562870891 0.158337507904823 0 0.0299671675809805 0 0.00802165005077276 0.0485709304407108 0 0.042030473460347 0.00175713522998126 0.236316351046424 0.0894445036529786 0.0428912569370289 0.0141710771064494 0.0100451984783553 0 0 0 0 0 0 0 0 0 0 0 0 0 0 0 0 0 0 0 0 0 0 0 0 0 0 0 0 0 0 0 0 0 0 0 0 0 0.00306379054497309 0.0424650024948534 0.0235265567286574 0.0823538617400488 0.00362999264970403 0 0.00262850291289371 0.0173073153570598 0 0 0 0 0 0.00345324587175199 0.00415443037249078 0 0.011462118898191 0 0 0 0.0144356341095545
0 0 0 0 0 0 0 0 0 0 0 0 0 0 0 0 0 0 0 0 0 0 0 0 0 0 0 0 0 0 0 0 0 0 0 0 0 0 0 0 0 0 0 0 0 0 0 0 0 0 0 0 0 0 0 0 0 0 0 0 0 0 0 0 0 0 0 0 0 0 0 0 0 0 0 0 0 0 0 0 0 0 0 0 0 0 0 0 0 0 0 0 0 0 0 0 0 0 0 0 0 0 0 0 0 0 0 0 0 0 0 0 0 0 0 0 0 0 0 0 0 0 0 0 0 0 0 0 0 0 0 0 0 0 0 0 0 0 0 0 0 0 0 0 0 0 0 0 0 0 0 0 0 0 0 0 0 0 0 0 0 0 0 0 0 0 0 0 0 0 0 0 0 0 0 0 0 0 0 0 0 0 0 0.00374194254072903 0 0 0 0 0 0 0 0 0 0 0.00317717203084858 0 0 0 0 0 0 0 0 0 0 0 0 0 0 0 0 0 0 0 0 0 0 0 0 0 0 0 0 0 0 0 0 0 0 0 0 0 0 0 0.0152652791707603 0.0138743613907874 0.000863264923511284 0 0 0 0 0.00527459716092164 0 0 0.0744109038692695 0.0683357702202371 0.0019359985416981 0.0358610276140101 0 0.17290521556932 0.0347830326160555 0.0598184473070286 0.134349613301736 0.0257365825297642 0.0440023835285592 0.00582983099597063 0.0587372364271598 0.00601011307731396 0.0404731131401843 0.0231211800681165 0 0 0 0 0 0 0 0 0 0 0 0 0 0 0 0 0 0 0 0 0 0 0 0 0 0 0 0 0 0 0 0 0 0 0.0321229114115278 0 0 0 0.00217599836091687 0.00805034644760276 0.00819893655317345 0.0057490807177313 0 0 0 0 0.00213618503200588 0.0051880717341667 0.0103662233391791 0 0.0412445882292131 0.026297087483698 0 0 0.0197925637861566 0.00800283935834946 0 0.00216810152229663
0 0 0 0 0 0 0 0 0 0 0 0 0 0 0 0 0 0 0 0 0 0 0 0 0 0 0 0 0 0 0 0 0 0 0 0 0 0 0 0 0 0 0 0 0 0 0 0 0 0 0 0 0 0 0 0 0 0 0 0 0 0 0 0 0 0 0 0 0 0 0 0 0 0 0 0 0 0 0 0 0 0 0 0 0 0 0 0 0 0 0 0 0 0 0 0 0 0 0 0 0 0 0 0 0 0 0 0 0 0 0 0 0 0 0 0 0 0 0 0 0 0 0 0 0 0 0 0 0 0 0 0 0 0 0 0 0 0 0 0 0 0 0 0 0 0 0 0 0 0 0 0 0 0 0 0 0 0 0 0 0 0 0 0 0 0 0 0 0 0 0 0 0 0 0 0 0 0 0 0 0 0 0 0.00467037109317637 0 0 0 0 0 0 0 0 0 0.00217483255703981 0.00587287467216718 0 0.00364974817104877 0 0.00607128081657548 0 0 0 0 0 0 0 0 0 0 0 0 0 0 0 0 0 0 0.00263354850385327 0 0 0 0 0.0101794717357437 0 0 0 0 0 0 0 0 0 0 0 0 0 0.00140739866953717 0.00295427851194731 0 0 0 0.0118254895461432 0 0.0208874037577315 0.185486846017627 0.0554870504160678 0.00380992771147437 0 0.0735004227121174 0 0.140031242367278 0.0403389198187331 0.182335774423823 0.0134587213189177 0.075093591084173 0.0041448664113842 0.00723259907523733 0.00622204577181563 0.00785468188302524 0.0207922356758875 0 0 0 0 0 0 0 0 0 0 0 0 0 0 0 0 0 0 0 0 0 0 0 0 0 0 0 0 0 0 0 0 0 0 0.00451410898918495 0 0 0 0.0036718695540097 0.00361107326573598 0.00600767970086124 0 0 0 0 0.0021136063326276 0 0 0.0486088024656656 0 0.00851458321609766 0.00807019756110993 0.0130555361920345 0.0026272516792466 0.00659832664324662 0.00181725412196817 0 0.00267408755568694
0 0 0 0 0 0 0 0 0 0 0 0 0 0 0 0 0 0 0 0 0 0 0 0 0 0 0 0 0 0 0 0 0 0 0 0 0 0 0 0 0 0 0 0 0 0 0 0 0 0 0 0 0 0 0 0 0 0 0 0 0 0 0 0 0 0 0 0 0 0 0 0 0 0 0 0 0 0 0 0 0 0 0 0 0 0 0 0 0 0 0 0 0 0 0 0 0 0 0 0 0 0 0 0 0 0 0 0 0 0 0 0 0 0 0 0 0 0 0 0 0 0 0 0 0 0 0 0 0 0 0 0 0 0 0 0 0 0 0 0 0 0 0 0 0 0 0 0 0 0 0 0 0 0 0 0 0 0.0081410760141175 0 0 0 0 0.00382597463693595 0 0 0 0 0 0 0 0 0 0 0 0 0 0 0 0 0 0 0.00186530858644734 0 0.00681910375797852 0 0 0 0 0 0 0 0 0 0.0103735887075904 0.0121658705681614 0 0.0100586225240109 0 0.02934059530491 0 0 0 0 0 0 0 0 0 0 0 0 0 0 0 0 0 0 0.014964371325727 0 0 0 0 0.0561583422704157 0 0 0 0 0 0 0 0 0 0 0 0 0 0 0 0 0 0 0 0 0.0796648183661706 0.151698077204329 0.0624252567996046 0 0.00430640804183562 0.0156042132308489 0.147780669964617 0 0.0128702549370713 0.0644559810090213 0 0.110444664548572 0 0.00628403051192342 0 0 0.0333852477690947 0 0 0 0 0 0 0 0 0 0 0 0 0 0 0 0 0 0 0 0 0 0 0 0 0 0 0.00309540397859099 0 0.00560010607739653 0.00640635549450395 0 0.00108755161422935 0 0 0 0 0 0 0 0 0 0 0 0 0 0 0.00330424490817586 0.00450336200186271 0.121337725808895 0 0.00296109505020039 0 0.0090716789867617 0 0 0 0 0
0 0 0 0 0 0 0 0 0 0 0 0 0 0 0 0 0 0 0 0 0 0 0 0 0 0 0 0 0 0 0 0 0 0 0 0 0 0 0 0 0 0 0 0 0 0 0 0 0 0 0 0 0 0 0 0 0 0 0 0 0 0 0 0 0 0 0 0 0 0 0 0 0 0 0 0 0 0 0 0 0 0 0 0 0 0 0 0 0 0 0 0 0 0 0 0 0 0 0 0 0 0 0 0 0 0 0 0 0 0 0 0 0 0 0 0 0 0 0 0 0 0 0 0 0 0 0 0 0 0 0 0 0 0 0 0 0 0 0 0 0 0 0 0 0 0 0 0 0 0 0 0 0 0 0 0 0 0 0 0 0 0 0 0 0 0 0 0 0 0 0 0 0 0 0 0 0 0 0 0 0 0 0 0 0 0 0 0 0 0 0 0 0 0 0 0 0 0 0 0 0 0 0 0 0 0 0 0 0 0 0 0 0 0 0 0 0 0 0 0 0 0 0 0 0 0 0 0 0 0 0 0 0 0 0 0.0393720392026219 0.00992080571725414 0 0 0 0 0 0 0.00807390305338305 0.00796786837279682 0.0123107015906944 0.0322879539236465 0.0486392534563759 0.0500574335619292 0.0794101406418812 0.0240074570713893 0 0.161984219666099 0.0507905587231685 0.0254513271655302 0.0264585402227815 0.0711732415104826 0.00626658513626199 0.0400276659601929 0.059464712476315 0 0 0 0 0 0 0 0 0 0 0 0 0 0 0 0 0 0 0 0 0 0 0 0 0 0 0 0 0 0 0 0 0 0 0.00489305203684014 0 0.0040757606542956 0 0.0139366395688394 0.0174381529435514 0.0338000113886965 0.00412605169241191 0 0 0 0 0 0 0.0442708899390174 0 0.0459377026165009 0.0151638309831266 0.0370305498557501 0.00452355382810851 0.0176980666980907 0.00344133034196726 0 0
0 0 0 0 0 0 0 0 0 0 0 0 0 0 0 0 0 0 0 0 0 0 0 0 0 0 0 0 0 0 0 0 0 0 0 0 0 0 0 0 0 0 0 0 0 0 0 0 0 0 0 0 0 0 0 0 0 0 0 0 0 0 0 0 0 0 0 0 0 0 0 0.00121194837066035 0 0 0 0 0 0 0 0 0 0 0 0 0 0 0 0 0 0 0 0 0 0 0 0 0 0 0 0 0 0 0 0 0 0 0 0 0 0 0 0 0 0 0 0 0 0 0 0 0 0 0 0 0 0 0 0 0 0 0 0 0 0 0 0 0 0 0 0 0 0 0 0 0 0 0 0 0 0 0 0 0 0 0 0 0 0 0 0 0 0 0 0 0 0 0 0 0 0 0 0 0 0 0 0 0 0 0 0 0 0 0 0.00303209810107299 0 0 0 0 0 0 0 0 0 0 0 0 0 0 0 0 0 0 0 0 0 0 0 0 0 0 0 0 0 0 0 0 0 0.00218181937206156 0 0 0 0 0 0 0 0 0 0 0 0 0 0 0 0 0 0 0 0 0 0 0 0.00476265326282888 0 0.00473567844717483 0.00600009046224266 0.00498598639835707 0 0 0.0587904864082235 0.187698488549557 0.0628723108543574 0.0847051658378576 0 0.0473047082826384 0.11563600902895 0.00329675300123223 0.0343770139682928 0.00367466597341449 0.0296450395486173 0.0795059943827125 0 0 0 0 0 0 0 0 0 0 0 0 0 0 0 0 0 0 0 0 0 0 0 0 0 0 0 0 0 0 0 0.0014399838597001 0 0 0.00328093891439323 0 0 0 0 0.00444502551660792 0.00288858358203205 0.00395360610352509 0 0 0 0.00256079191685761 0 0.00576736365381915 0.112403884836717 0 0.0308828615754324 0.0238550536746985 0.0537419143172034 0 0.014615631706172 0.00374540499779324 0 0.00200204509479626
0 0 0 0 0 0 0 0 0 0 0 0 0 0 0 0 0 0 0 0 0 0 0 0 0 0 0 0 0 0 0 0 0 0 0 0 0 0 0 0 0 0 0 0 0 0 0 0 0 0 0 0 0 0 0 0 0 0 0 0 0 0 0 0 0 0 0 0 0 0 0 0 0 0 0 0 0 0 0 0 0 0 0 0 0 0 0 0 0 0 0 0 0 0 0 0 0 0 0 0 0 0 0 0 0 0 0 0 0 0 0 0 0 0 0 0 0 0 0 0 0 0 0 0 0 0 0 0 0 0 0 0 0 0 0 0 0 0 0 0.000962374346006018 0 0 0 0 0 0 0 0 0 0 0 0 0 0 0 0 0 0 0 0 0 0 0 0 0 0 0 0 0 0 0 0 0 0 0 0 0 0 0 0 0 0 0 0 0 0 0 0 0 0 0 0 0 0 0 0 0 0 0 0 0 0 0 0 0 0 0 0 0 0 0 0 0 0 0 0 0 0 0 0 0 0 0 0 0 0 0 0 0 0 0 0 0 0 0.00819552468278014 0.00226136022456088 0.0247109719473622 0 0 0 0 0 0 0 0 0 0.0780437409985119 0.0314041542390978 0.0160692890804817 0.0197682326282318 0 0.0378961710803744 0.0674962308782756 0 0.0167301556570456 0.0215570137337685 0.037146420515651 0.039951061454027 0.0724065107121827 0.195946486075388 0 0 0 0 0 0 0 0 0 0 0 0 0 0 0 0 0 0 0 0 0 0 0 0 0 0 0 0 0 0 0 0 0 0 0 0 0 0 0.0763493372188608 0.0132586084023805 0.0773891933608556 0.00280882413404097 0 0 0.00308020810834444 0.00478421992388408 0 0 0.0145571223534058 0 0.0323636413640789 0.0198773457029424 0.0506713677594198 0.00236944588429609 0.00900116350022465 0.0032794013771806 0.0036502058028173 0.0160142168535229
0 0 0 0 0 0 0 0 0 0 0 0 0 0 0 0 0 0 0 0 0 0 0 0 0 0 0 0 0 0 0 0 0 0 0 0 0 0 0 0 0 0 0 0 0 0 0 0 0 0 0 0 0 0 0 0 0 0 0 0 0 0 0 0 0 0 0 0 0 0 0 0 0 0 0 0 0 0 0 0 0 0 0 0 0 0 0 0 0 0 0 0 0 0 0 0 0 0 0 0 0 0 0 0 0 0 0 0 0 0 0 0 0 0 0 0 0 0 0 0 0 0 0 0 0 0 0 0 0 0 0 0 0 0 0 0 0 0 0 0 0 0 0 0 0 0 0 0 0 0 0 0 0 0 0 0 0 0.00328443005610981 0 0 0 0 0 0 0 0 0 0 0 0 0 0 0 0 0 0 0 0 0 0 0 0 0 0.00536278260823189 0 0 0 0 0 0 0 0 0 0 0.00256892512571161 0 0 0 0 0 0 0 0 0 0 0 0 0 0 0 0 0 0 0 0 0 0 0.00372830130148725 0 0 0 0 0.0141341518380632 0 0 0 0 0 0 0 0.000695683759338941 0 0 0 0 0 0 0.00138608540096973 0 0 0 0.00286883219852724 0 0.00891564673784744 0.0702937240622971 0.0242095816178384 0.00306401315533433 0.00164847453477842 0.0344965945733706 0.138490872977619 0.193005786918703 0.0238438846706993 0.207167909787415 0.0210065251580415 0 0 0.0136942576288752 0 0.00423262070029934 0.0557683214837104 0 0 0 0 0 0 0 0 0 0 0 0 0 0 0 0 0 0 0 0 0 0 0 0 0 0 0 0 0 0 0 0.00138134373746463 0 0 0.00175629943585397 0 0 0 0 0.00281911155445598 0 0 0 0 0 0.00199270074811416 0 0.00711002312595999 0.0745092479034632 0 0.0105103378148888 0.00499095067781164 0.0572049758470345 0.00140016992662028 0.00245743293306434 0 0 0
0 0 0 0 0 0 0 0 0 0 0 0 0 0 0 0 0 0 0 0 0 0 0 0 0 0 0 0 0 0 0 0 0 0 0 0 0 0 0 0 0 0 0 0 0 0 0 0 0 0 0 0 0 0 0 0 0 0 0 0 0 0 0 0 0 0 0 0 0 0 0 0 0 0 0 0 0 0 0 0 0 0 0 0 0 0 0 0 0 0 0 0 0 0 0 0 0 0 0 0 0 0 0 0 0 0 0 0 0 0 0 0 0 0 0 0 0 0 0 0 0 0 0 0 0 0 0 0 0 0 0 0 0 0 0 0 0 0 0 0 0 0 0 0 0 0 0 0 0 0 0 0 0 0 0 0 0 0 0 0 0 0 0 0 0 0 0 0 0 0 0 0 0 0 0 0 0 0 0 0 0 0 0 0 0 0 0 0 0 0 0 0 0 0 0 0 0 0 0 0 0 0 0 0 0 0 0 0 0 0 0 0 0 0 0 0 0 0 0 0 0 0 0 0 0 0 0 0 0 0 0 0 0 0 0.00246732296025859 0.017002381510116 0.0514303754836076 0 0 0 0 0 0 0 0 0 0.202360960009456 0.192622754628511 0.00397093472680983 0.00664149084130717 0 0.0215362071151686 0.00513159721709095 0.0235168742067256 0 0 0.134862749609735 0.0524579804697674 0.0336402500497432 0.031916031472151 0 0 0 0 0 0 0 0 0 0 0 0 0 0 0 0 0 0 0 0 0 0 0 0 0 0 0 0 0 0 0 0 0 0 0 0 0 0 0.0468435463689731 0.027985744060784 0.0931272576537437 0.0039799201909855 0 0 0.00987062914345183 0 0 0 0 0 0.0100738658221892 0.00263962644504705 0 0.00845607507245061 0.00329719564267488 0 0.00442923638403878 0.00973899291521392
0 0 0 0 0 0 0 0 0 0 0 0 0 0 0 0 0 0 0 0 0 0 0 0 0 0 0 0 0 0 0 0 0 0 0 0 0 0 0 0 0 0 0 0 0 0 0 0 0 0 0 0 0 0 0 0 0 0 0 0 0 0 0 0 0 0 0 0 0 0 0 0 0 0 0 0 0 0 0 0 0 0 0 0 0 0 0 0 0 0 0 0 0 0 0 0 0 0 0 0 0 0 0 0 0 0 0 0 0 0 0 0 0 0 0 0 0 0 0 0 0 0 0 0 0 0 0 0 0 0 0 0 0 0 0 0 0 0 0 0 0 0 0 0 0 0 0 0 0 0 0 0 0 0 0 0 0 0 0 0 0 0 0 0 0 0 0 0 0 0 0 0 0 0 0 0 0 0 0 0 0 0 0 0 0 0 0 0 0 0 0 0 0 0 0 0 0 0 0 0 0 0 0 0 0 0 0 0 0 0 0 0 0 0 0 0 0 0 0 0 0 0 0 0.00183972183755498 0 0 0 0 0 0 0 0 0 0 0 0.0366490291831829 0.032306914111919 0 0 0 0 0 0 0 0 0 0.12156066008382 0.07602988977678 0.0417221978172561 0.0120855471502222 0.00994987263285873 0.0604139136852658 0.0558021826928344 0.0422595486063133 0.0124077244478414 0.140640012138462 0 0.0103461739010383 0.086879226934033 0.0737631618243515 0 0 0 0 0 0 0 0 0 0 0 0 0 0 0 0 0 0 0 0 0 0 0 0 0 0 0 0 0 0 0 0 0 0 0 0 0 0 0.00975429978548058 0.0132608461742302 0.0462029833972541 0.00639895554551861 0 0 0.00456020287458265 0 0 0 0.00721517751615621 0 0.0649539161044419 0.0165729641696578 0 0.00485300513005977 0.0115718724788851 0 0 0
0 0 0 0 0 0 0 0 0 0 0 0 0 0 0 0 0 0 0 0 0 0 0 0 0 0 0 0 0 0 0 0 0.0014785503461323 0.0034637918868609 0 0 0 0 0 0 0 0 0 0 0 0 0 0 0 0 0.00738539807237084 0 0 0 0.00159542777804619 0 0 0.00175469287330035 0.00206134409689224 0 0 0 0 0 0 0 0 0 0 0 0 0.00291424888803203 0 0 0 0 0 0 0 0 0 0 0 0 0 0 0.000524440108598327 0 0.000735645460515399 0.00156451550595946 0 0 0.000929067127718499 0 0 0 0.000754475270542257 0 0 0 0.00361222914031485 0.00735038181881892 0.000938636226721319 0.00263098726652273 0 0 0 0 0 0 0 0 0 0 0 0 0 0 0 0 0 0 0 0 0 0 0 0 0 0 0 0 0 0 0 0 0 0 0 0.02547081172486 0 0 0.00169837545976093 0.00166519364052286 0.0035258378247829 0.000557092200902606 0 0.000778556748557031 0 0.00680612177061685 0.0016386830950021 0.00342616878525529 0.000433867085262164 0.0266529327328903 0.00576697550541211 0 0 0 0 0 0 0 0 0 0 0 0 0 0 0 0 0 0.00077705277544327 0 0 0 0 0 0 0 0 0 0 0.000801714244527634 0 0 0 0.00855637923568126 0.00918340003642147 0.0287960111862418 0 0 0 0.00309369645920642 0 0 0.00133956462574693 0 0 0 0 0 0.00115701126794519 0 0.00191500761606077 0 0 0 0 0 0 0 0 0.000578639646951696 0 0.00726283352904174 0 0 0 0 0 0 0 0 0 0 0 0 0 0 0 0 0 0 0.000596417280081097 0.00717630397459717 0.0248415778506463 0 0 0 0 0 0.000697281884630421 0 0 0 0.0407038420178187 0.0117265402431892 0.00137311443931867 0.00334407146093702 0 0.00171088804480034 0.00191854206719141 0.0146186284403402 0 0.0175953890821316 0.00332774620013135 0 0.0042612539439732 0.00617493166059656 0 0 0 0 0 0 0 0 0 0 0 0 0 0 0 0 0 0 0 0 0 0 0 0.00362712883279169 0 0 0 0.000870983719453423 0 0.0015706266408997 0.00164930195452788 0 0 0.00050196146442153 0 0.000732855197385272 0.00160318194377424 0.00209853692735153 0.0496093314546074 0.115587734351329 0.122664468062901 0 0 0.00831123786256467 0.04337729935061 0.0523255840251506 0 0 0.00369166279281343 0 0 0.0173470041195241 0.0122011048776242 0.0644303098221032 0.0116773493015729 0 0.0116392744789548 0.152840775164817
0 0 0 0 0 0 0 0 0 0 0 0 0 0 0 0 0 0 0 0 0 0 0 0 0 0 0 0 0 0 0 0 0 0 0 0 0 0 0 0 0 0 0 0 0 0 0 0 0 0 0 0 0 0 0 0 0 0 0 0 0 0 0 0 0 0 0 0 0 0 0 0 0 0 0 0 0 0 0 0 0 0 0 0 0 0 0 0 0 0 0 0 0 0 0 0 0 0 0 0 0 0 0 0 0 0 0 0 0 0 0 0 0 0 0 0 0 0 0 0 0 0 0 0 0 0 0 0 0 0 0 0 0 0 0 0 0 0 0 0.00085056078617686 0 0 0 0 0 0 0 0 0 0 0 0 0 0.00168831592863764 0 0 0 0 0 0 0 0 0 0 0 0 0 0 0 0 0 0 0 0 0 0 0 0 0 0 0 0 0 0 0 0 0 0 0 0 0 0 0 0 0 0 0 0 0 0 0 0 0 0 0 0 0 0 0 0 0 0 0 0 0 0 0 0 0 0 0 0 0 0 0 0 0 0 0 0 0 0 0 0 0.00131824869376637 0.00306312715995169 0.0173927261441664 0 0 0 0 0.00330105592604631 0 0 0 0 0.0330995777783547 0.0122829414705255 0.0293149460016061 0.0133834889613288 0 0.0346456976233119 0.0490686250632214 0.0839951714797866 0.00391049573482609 0.0357721398063205 0.0885900132585674 0.0135093922793941 0 0.200824672113935 0 0 0 0 0 0 0 0 0 0 0 0 0 0 0 0 0 0 0 0 0 0 0 0 0 0 0 0 0 0 0 0 0 0 0.00231287811072117 0 0 0 0.0455670854082016 0.00182141993287628 0.0446912155200404 0.0115367042843977 0 0 0 0 0 0 0.0108900339366964 0 0.105535889207647 0.0622548197635047 0.0452743261275516 0 0.0340828211239698 0.00485614404549566 0 0.00516546632897479
0 0 0 0 0 0 0 0 0 0 0 0 0 0 0 0 0 0 0 0 0 0 0 0 0 0 0 0 0 0 0 0 0 0 0 0 0 0 0 0 0 0 0 0 0 0 0 0 0 0 0 0 0 0 0 0 0 0 0 0 0 0 0 0 0 0 0 0 0 0 0 0 0 0 0 0 0 0 0 0 0 0 0 0 0 0 0 0 0 0 0 0 0 0 0 0 0 0 0 0 0 0 0 0 0 0 0 0 0 0 0 0 0 0 0 0 0 0 0 0 0 0 0 0 0 0 0 0 0 0 0 0 0 0 0 0 0 0 0 0.000880289117533706 0 0 0 0 0 0 0 0 0 0 0 0 0 0.000987148879342564 0 0 0 0 0 0 0 0 0 0 0 0 0 0 0 0 0 0 0 0 0 0 0 0 0 0 0 0 0 0 0 0 0 0 0 0 0 0 0 0 0 0 0 0 0 0 0 0 0 0 0 0 0 0 0 0 0 0 0 0 0 0 0 0 0 0 0 0.00140512238527281 0 0 0 0 0 0 0 0 0 0 0 0 0 0 0.00531266349493964 0 0 0 0 0 0 0 0 0 0.0294690459843861 0.00517765113265718 0.00995880490562107 0.0210676781289122 0.0320536433197115 0.0306071652430099 0.0782575900438175 0.13517267941698 0.0306397190893853 0.0201822383044313 0.0447283712738388 0.0116414021762047 0.119424053410041 0 0 0 0 0 0 0 0 0 0 0 0 0 0 0 0 0 0 0 0 0 0 0 0 0 0 0 0 0 0 0 0 0 0 0 0 0 0 0 0.0516518702699207 0.00218785997114828 0.0387413934559644 0.00532170383132349 0 0 0 0 0 0 0.0343027659711391 0 0.0500231857954344 0.0486015340581636 0.172006726511736 0 0.0112877814370812 0.00532881233706699 0 0.00358110005493667
0 0 0.00289184138619794 0 0 0.00671281395180603 0 0.00670635028290986 0.00362587770861551 0 0 0 0 0 0 0 0 0.00411484904367706 0.106919328047201 0 0 0 0 0 0 0 0 0 0 0 0 0 0 0 0 0 0 0 0 0 0 0 0 0 0 0 0 0 0 0 0 0 0 0 0 0 0 0 0 0 0 0 0 0 0 0 0 0 0 0.0613026735907816 0 0 0 0 0 0 0 0 0 0 0 0 0 0 0 0 0 0 0 0 0 0 0 0 0 0 0 0 0 0 0 0 0 0 0 0 0 0 0 0.0101026021906305 0.017226438274786 0 0 0 0 0 0 0 0 0 0 0 0 0 0 0 0 0 0 0 0 0 0 0.00441166097350368 0 0 0 0 0 0 0 0 0 0 0 0 0 0 0 0 0 0 0 0 0 0 0 0 0 0 0 0 0 0 0 0 0 0.430908368213851 0 0 0 0 0 0 0 0 0 0 0 0 0 0 0 0 0 0 0 0 0 0 0 0 0 0 0 0 0 0 0 0 0 0 0 0 0 0 0 0.0226720364677918 0 0 0 0 0 0 0 0 0 0 0 0 0.00984629251400375 0 0 0 0 0.0150692595374364 0 0 0 0 0 0 0 0 0 0 0 0 0 0 0 0 0 0 0 0 0 0 0 0 0 0 0 0 0 0 0 0 0 0 0 0 0 0.0819709394696794 0 0 0 0 0 0 0 0.136587883149564 0.0642909194114368 0 0 0 0 0 0 0 0 0 0 0 0 0 0 0 0 0 0 0 0 0 0 0 0 0 0 0 0 0 0.0146398657861275 0 0 0 0 0 0 0 0 0 0 0 0 0 0 0
0 0 0 0 0 0 0 0 0 0 0 0 0 0 0 0 0 0 0.116985347781448 0 0 0 0 0 0 0 0 0 0 0 0 0 0 0 0 0 0 0 0 0 0 0 0 0 0 0 0 0 0 0 0 0 0 0 0 0 0 0 0 0 0 0 0 0 0 0 0 0 0 0.0520908559138936 0 0 0 0 0 0 0 0 0 0 0 0 0 0 0 0 0 0 0 0 0 0 0 0 0 0 0 0 0 0 0 0 0 0 0 0 0 0 0 0 0.0337602752275802 0 0 0 0 0.0218368259460807 0 0 0 0 0 0 0 0 0 0 0 0 0 0 0 0 0 0 0 0 0 0 0 0 0 0 0 0 0 0 0 0 0 0 0 0 0 0 0 0 0 0 0 0 0 0 0 0.0384780113019789 0 0 0 0.0754555677200411 0 0 0 0 0 0 0 0 0 0.134921038388393 0.0435392085674591 0 0.0608316163899736 0 0 0.0465830096340418 0 0 0 0 0 0 0 0 0 0 0 0 0 0 0 0 0 0 0 0 0 0 0 0 0 0 0 0 0 0 0 0 0 0 0 0 0 0 0 0 0 0 0 0 0 0 0 0 0 0 0 0 0 0 0 0 0 0 0 0 0 0 0 0 0 0 0 0 0 0 0 0 0 0 0 0 0 0 0.105162432398557 0.0709561360837383 0 0 0.0925335917837913 0.0239935615498942 0 0 0 0 0 0 0.0551474666144212 0 0 0 0 0 0 0 0 0 0 0 0 0 0 0 0 0 0 0.0277250546987083 0 0 0 0 0 0 0 0 0 0 0 0 0 0 0 0 0 0 0 0 0 0 0 0
0 0 0 0 0 0 0 0 0 0 0 0 0.0217367645259222 0 0 0 0 0 0 0 0 0 0 0 0 0 0.0304903454920441 0.00427131548460083 0 0 0 0 0 0 0 0 0 0 0 0 0 0 0 0 0 0 0 0 0.0103446994108704 0 0 0 0 0 0 0 0 0 0 0 0 0 0 0 0 0 0 0 0 0 0 0 0 0 0 0 0 0 0 0 0 0 0 0 0 0 0 0 0 0 0 0 0 0 0 0 0 0 0 0 0 0 0 0 0 0.0151983891938468 0.00668444887368714 0.116227741029002 0.0438957547759403 0 0 0 0 0 0.00525241830451082 0 0.0110255759924411 0.0661721017405988 0.0266041906285589 0.103088517031146 0.0427508791138238 0 0.0182684186116947 0.00438012319358417 0.00403608373162549 0 0 0 0 0 0 0 0 0 0 0 0 0 0 0 0 0 0 0 0 0 0 0 0 0 0 0 0 0 0 0 0 0 0 0 0 0 0 0 0 0 0 0.266175623467899 0 0 0 0 0 0.0396269198079868 0 0 0 0 0 0 0 0 0 0 0 0 0 0.0149824508947183 0 0 0 0 0 0 0 0 0 0 0 0 0 0 0 0 0 0 0 0 0 0 0 0 0 0 0 0 0 0 0 0 0 0 0 0 0 0 0 0 0 0 0 0 0 0 0 0 0 0 0 0 0 0 0 0 0 0 0 0 0 0 0 0 0 0 0 0 0 0 0 0 0 0.0121851225077316 0 0.136602116187766 0 0 0 0 0 0 0 0 0 0 0 0 0 0 0 0 0 0 0 0 0 0 0 0 0 0 0 0 0 0 0 0 0 0 0 0 0 0 0 0 0 0 0 0 0 0 0 0 0 0 0 0 0 0
0 0 0 0 0 0 0 0 0 0 0 0 0.019207813050516 0 0 0 0 0 0.0437664291221126 0 0 0 0 0 0 0 0 0 0 0 0 0 0 0 0 0 0 0 0 0 0 0 0 0 0 0 0 0 0 0 0 0 0 0 0 0.00778431755229661 0.00471661240209647 0 0 0 0 0 0 0 0 0 0 0 0 0.0441818724512021 0 0 0 0 0 0 0 0 0 0 0 0 0 0 0 0 0 0 0 0 0 0 0 0 0 0 0 0 0 0 0 0 0 0 0.0167006227162492 0 0 0 0 0 0.0106081440333253 0 0 0 0.0123832531988935 0.00864544360985724 0.00986628294777391 0.00444339839440454 0.0861992921469313 0.0143805112477144 0 0 0 0 0 0 0 0 0 0 0 0 0 0 0 0 0 0 0 0 0 0 0 0 0 0 0 0 0 0 0 0 0 0 0 0 0 0 0 0 0 0 0 0 0 0 0 0.508133159899436 0 0 0 0 0 0 0 0 0 0 0 0 0 0 0 0 0 0 0 0.0103418161479235 0 0 0 0 0 0 0 0 0 0 0 0 0 0 0 0 0 0 0 0.0145223675031083 0 0 0 0 0 0 0 0 0 0 0 0 0 0 0 0 0 0 0 0 0 0 0 0 0 0 0 0 0 0 0 0 0 0 0 0 0 0 0 0 0 0 0 0 0 0 0 0 0 0 0 0 0.0538556770196507 0.00739503808023746 0.12286794847627 0 0 0 0 0 0 0 0 0 0 0 0 0 0 0 0 0 0 0 0 0 0 0 0 0 0 0 0 0 0 0 0 0 0 0 0 0 0 0 0 0 0 0 0 0 0 0 0 0 0 0 0 0 0 0
0 0 0 0 0 0 0 0 0 0 0 0 0 0 0 0 0 0 0 0 0 0 0 0 0 0 0.0520863155705545 0 0 0 0 0 0 0 0 0 0 0 0 0 0 0 0 0 0 0 0 0 0.0193486455945132 0 0 0 0 0 0 0 0 0 0 0 0 0 0 0 0 0 0 0 0 0 0 0 0 0 0 0 0 0 0 0 0 0 0 0 0 0 0 0 0 0 0 0 0 0 0 0 0 0 0 0 0 0 0 0 0 0 0 0.120464832832501 0.0667932938989056 0 0 0 0 0 0 0 0 0.00897974449453025 0 0 0.0718567995179891 0 0 0 0 0 0 0 0 0 0 0 0 0 0 0 0 0 0 0 0 0 0 0 0 0 0 0 0 0 0 0 0 0 0 0 0 0 0 0 0 0 0 0 0 0 0 0.353681527442979 0.0604558317871287 0.0950728537554697 0 0 0 0.0287227368827276 0 0 0 0 0 0 0 0 0 0 0 0 0 0.0208179095988969 0 0 0 0 0 0 0 0 0 0 0 0 0 0 0 0 0 0 0 0.0633308454128566 0 0 0 0 0 0 0 0 0 0 0 0 0 0 0 0 0 0 0 0 0 0 0 0 0 0 0 0 0 0 0 0 0 0 0 0 0 0 0 0 0 0 0 0 0 0 0 0 0 0 0 0 0 0 0 0 0 0 0 0 0 0.0383886632109481 0 0 0 0 0 0 0 0 0 0 0 0 0 0 0 0 0 0 0 0 0 0 0 0 0 0 0 0 0 0 0 0 0 0 0 0 0 0 0 0 0 0 0 0 0 0 0 0
0 0 0 0 0 0 0 0 0 0 0 0 0 0 0 0 0 0 0 0 0 0 0 0 0 0 0 0 0 0 0 0 0 0 0 0 0 0 0 0 0 0 0 0 0 0 0 0 0 0 0 0 0 0 0 0 0 0 0 0 0 0 0 0 0 0 0 0 0 0 0 0 0 0 0 0 0 0 0 0 0 0 0 0 0 0 0 0 0 0 0 0 0 0 0 0 0 0 0 0 0 0 0 0 0 0 0 0.0214557112933396 0 0 0 0 0 0 0 0 0 0.024508686019375 0 0.00945121451019736 0 0 0.0215300374512149 0 0.0423887020597788 0 0 0 0 0 0 0 0 0 0 0 0 0 0 0 0 0 0 0 0 0 0 0 0 0 0 0 0 0 0 0 0 0 0 0 0 0 0 0 0 0 0 0 0 0 0 0 0 0 0 0 0 0 0.00836791161442562 0 0 0 0 0 0 0 0 0 0 0 0 0 0 0 0 0 0 0 0 0 0 0 0 0 0 0 0 0 0 0 0 0 0 0 0 0 0 0 0 0 0 0 0 0 0 0 0 0 0 0 0 0 0 0 0 0 0 0 0 0 0 0 0 0 0 0 0 0 0 0 0 0 0 0 0 0 0 0 0 0 0 0 0 0 0 0 0.350264417261017 0 0 0 0 0 0 0.0184295823343844 0.0263414624553957 0.0230509267169061 0.399878225525795 0 0 0 0.0355171629260354 0 0.0188159598321355 0 0 0 0 0 0 0 0 0 0 0 0 0 0 0 0 0 0 0 0 0 0 0 0 0 0 0 0 0 0 0 0 0 0 0
0 0 0 0 0 0 0 0 0 0 0 0 0 0 0 0 0 0 0 0 0 0 0 0 0 0 0 0 0 0 0 0 0 0 0 0 0 0 0 0 0 0 0 0 0 0 0 0 0 0 0 0 0 0 0 0 0 0 0 0 0 0 0 0 0 0 0 0 0 0 0 0 0 0 0 0 0 0 0 0 0 0 0 0 0 0 0 0 0 0 0 0 0 0 0 0 0 0 0 0 0 0 0 0 0 0 0.0414453965241285 0.0299374834258565 0 0 0 0 0 0 0 0 0 0.0385928540655429 0 0.0151733802717445 0 0 0.0104289266205797 0 0.0254709821623094 0 0 0 0 0 0 0 0 0 0 0 0 0 0 0 0 0 0 0 0 0 0 0 0 0 0 0 0 0 0 0 0 0 0 0 0 0 0 0 0 0 0 0 0 0 0 0 0 0 0 0 0 0 0 0 0 0 0 0 0 0 0 0 0 0 0 0 0 0 0 0 0 0 0 0 0 0 0 0 0 0 0 0 0 0 0 0 0 0 0 0 0 0 0 0 0 0 0 0 0 0 0 0 0 0 0 0 0 0 0 0 0 0 0 0 0 0 0 0 0 0 0 0 0 0 0 0 0 0 0 0 0 0 0 0 0 0.01794797864316 0 0 0 0.497254270654803 0 0.112658975485193 0 0 0 0 0 0 0.0277493042631651 0.0459044855478112 0.137435962335705 0 0 0 0 0 0 0 0 0 0 0 0 0 0 0 0 0 0 0 0 0 0 0 0 0 0 0 0 0 0 0 0 0 0 0 0 0 0 0 0 0
0 0 0 0 0 0 0 0 0 0 0 0 0 0 0 0 0 0 0 0 0 0 0 0 0 0 0.0214964120499428 0 0 0 0 0 0 0 0 0 0 0 0 0 0 0 0 0 0 0 0 0 0 0 0 0 0 0 0 0 0 0 0 0 0 0 0 0 0 0 0 0 0 0 0 0 0 0 0 0 0 0 0 0 0 0 0 0 0 0 0 0 0 0 0 0 0 0 0 0 0 0 0 0 0 0 0 0 0 0 0.26763896297632 0.183241913457873 0.0271793788697752 0 0 0 0 0 0 0 0 0.109843684693056 0.0152823231884467 0.0302906000536302 0 0 0 0 0 0 0 0 0 0 0 0 0 0 0 0 0 0 0 0 0 0 0 0 0 0 0 0 0 0 0 0 0 0 0 0 0 0 0 0 0 0 0 0 0 0 0 0 0 0 0 0 0 0 0 0 0 0 0 0 0 0 0 0 0 0 0 0 0 0 0 0 0 0 0 0 0 0 0 0 0 0 0 0 0 0 0 0 0 0 0 0 0 0 0 0 0 0 0 0 0 0 0 0 0 0 0 0 0 0 0 0 0 0 0 0 0 0 0 0 0 0 0 0 0 0 0 0 0 0 0 0 0 0 0 0 0 0 0 0 0 0.0136873112761886 0 0 0 0 0.331339413434768 0 0 0 0 0 0 0 0 0 0 0 0 0 0 0 0 0 0 0 0 0 0 0 0 0 0 0 0 0 0 0 0 0 0 0 0 0 0 0 0 0 0 0 0 0 0 0 0 0 0 0
0 0 0 0 0 0 0 0 0 0 0 0 0 0 0 0 0 0 0 0 0 0 0 0 0 0 0 0.0405274083088308 0 0 0 0 0 0 0 0 0 0 0 0 0 0 0 0 0 0 0 0 0 0 0 0 0 0.0954575131418284 0 0 0 0 0 0 0 0 0 0 0 0 0 0 0 0 0 0 0 0 0 0 0 0 0 0 0 0 0 0 0 0 0 0 0 0 0 0 0 0 0 0 0 0 0 0 0 0 0 0 0 0.12866070905046 0 0.11197599235241 0 0 0 0 0 0 0 0 0 0 0 0 0 0 0.458467284681469 0 0 0 0 0 0 0 0 0 0 0 0 0 0 0 0 0 0 0 0 0 0 0 0 0 0 0 0 0 0 0 0 0 0 0 0 0 0 0 0 0 0 0 0 0 0 0 0 0 0 0 0 0 0 0 0 0 0 0 0 0 0 0 0 0 0 0 0 0 0 0 0 0 0 0 0 0 0 0 0 0 0 0 0 0 0 0.0765020339493473 0 0 0 0 0 0 0 0 0 0 0 0 0 0 0 0 0 0 0 0 0 0 0 0 0 0 0 0 0 0 0 0 0 0 0 0 0 0 0 0 0 0 0 0 0 0 0 0 0 0 0 0 0 0 0 0 0 0 0 0.0884090585156543 0 0 0 0 0 0 0 0 0 0 0 0 0 0 0 0 0 0 0 0 0 0 0 0 0 0 0 0 0 0 0 0 0 0 0 0 0 0 0 0 0 0 0 0 0 0 0 0
0 0 0 0 0 0 0 0 0 0 0 0 0 0 0 0 0 0 0 0 0 0 0 0 0 0 0 0.0313735559473681 0 0 0 0 0 0 0 0 0 0 0 0 0 0 0 0 0 0 0 0 0 0 0 0 0 0.0608484452609685 0 0 0 0 0 0 0 0 0 0 0 0 0 0 0 0 0 0 0 0 0 0 0 0 0 0 0 0 0 0 0 0 0 0 0 0 0 0 0 0 0 0 0 0 0 0 0 0 0 0 0 0.0506003579338858 0.0391387224564437 0.269785239837632 0.0324480256999967 0 0 0 0 0 0 0 0 0.0350927514169227 0 0 0 0 0.251347791635587 0 0.0892702429564288 0 0 0 0 0 0 0 0 0 0 0 0 0 0 0 0 0 0 0 0 0 0 0 0 0 0 0 0 0 0 0 0 0 0 0 0 0 0 0 0 0 0 0 0 0 0 0 0 0 0 0 0 0 0 0 0 0 0 0 0 0 0 0 0 0 0 0 0 0 0 0 0 0 0 0 0 0 0 0 0 0 0 0 0 0 0 0 0 0 0 0 0 0 0 0 0 0 0 0 0 0 0 0 0 0 0 0 0 0 0 0 0 0 0 0 0 0 0 0 0 0 0 0 0 0 0 0 0 0 0 0 0 0 0 0 0 0 0 0 0.102890420753278 0 0 0 0.0372044461014887 0 0 0 0 0 0 0 0 0 0 0 0 0 0 0 0 0 0 0 0 0 0 0 0 0 0 0 0 0 0 0 0 0 0 0 0 0 0 0 0 0 0 0 0 0 0 0 0 0
0 0 0 0 0 0 0 0 0 0 0 0 0 0 0 0 0 0 0 0 0 0 0 0 0 0 0.044666038794813 0.0571311627867783 0 0 0 0 0 0 0 0 0 0 0 0 0 0 0 0 0 0 0 0 0 0 0 0 0 0.055681849148166 0 0 0 0 0 0 0 0 0 0 0 0 0.0761431746999778 0 0 0 0 0 0 0 0 0 0 0 0 0 0 0 0 0 0 0 0 0 0 0 0 0 0 0 0 0 0 0 0 0 0 0 0 0 0 0.102803857304183 0 0.0758910021614843 0.0716940082030159 0 0 0 0 0 0 0 0 0 0 0 0 0 0.0507023787597185 0 0 0 0 0 0 0.0214510723251668 0 0 0 0 0 0 0 0 0 0 0 0 0 0 0 0 0 0 0 0 0 0 0 0 0 0 0 0 0 0 0 0 0.0633438074262251 0 0 0 0 0 0 0 0 0 0 0 0 0 0 0 0 0 0 0 0 0 0.0518267515305478 0 0 0 0 0 0 0 0 0 0 0 0 0 0 0 0 0 0 0 0 0 0 0 0 0.146892836915763 0.18177205994416 0 0 0 0 0 0 0 0 0 0 0 0 0 0 0 0 0 0 0 0 0 0 0 0 0 0 0 0 0 0 0 0 0 0 0 0 0 0 0 0 0 0 0 0 0 0 0 0 0 0 0 0 0 0 0 0 0 0 0 0 0 0 0 0 0 0 0 0 0 0 0 0 0 0 0 0 0 0 0 0 0 0 0 0 0 0 0 0 0 0 0 0 0 0 0 0 0 0 0 0 0 0 0 0 0 0 0
0 0 0 0 0 0 0 0 0 0 0 0 0 0 0 0 0 0 0.0184497102131667 0 0 0 0 0 0 0 0 0 0 0 0 0 0 0 0 0 0 0 0 0 0 0 0 0 0 0 0 0 0 0 0 0 0 0 0 0 0 0 0 0 0 0 0 0 0 0 0 0 0 0 0 0 0 0 0 0 0 0 0 0 0 0 0 0 0 0 0 0 0 0 0 0 0 0 0 0 0 0 0 0 0 0 0 0 0 0 0 0 0 0 0 0 0 0 0 0 0 0 0 0 0 0 0 0 0 0 0 0 0 0 0 0 0 0 0 0 0 0 0 0 0 0 0 0 0 0 0 0 0 0 0 0 0 0 0 0 0 0 0 0 0 0 0 0 0 0 0 0 0 0 0 0 0 0 0 0 0 0 0.0144398342817402 0 0 0 0 0.0320311775633633 0 0 0 0 0 0 0 0 0 0 0 0 0 0 0 0 0 0 0 0 0 0 0 0 0 0.024687241774872 0 0 0 0.0216249987432363 0 0 0 0 0 0 0 0 0 0 0 0 0 0 0 0 0 0 0 0 0 0 0 0 0 0 0 0 0 0 0 0 0 0 0 0 0 0 0 0 0 0 0 0 0 0 0.326188653559957 0 0 0 0 0 0 0 0 0 0 0 0.485719704492973 0 0.0768586793706915 0 0 0 0 0 0 0 0 0 0 0 0 0 0 0 0 0 0 0 0 0 0 0 0 0 0 0 0 0 0 0 0 0 0 0 0 0 0 0 0 0 0 0
0 0 0 0 0 0 0 0 0 0 0 0 0 0 0 0 0 0 0 0 0 0 0 0 0 0 0 0 0 0 0 0 0 0 0 0 0 0 0 0 0 0 0 0 0 0 0 0 0 0 0 0 0 0 0 0 0 0 0 0 0 0 0 0 0 0 0 0 0 0 0 0 0 0 0 0 0 0 0 0 0 0 0 0 0 0 0 0 0 0 0 0 0 0 0 0 0 0 0 0 0 0 0 0 0 0 0 0 0 0 0 0 0 0 0 0 0 0 0 0 0 0 0 0 0 0 0 0 0 0 0 0 0 0 0 0 0 0 0 0 0 0 0 0 0 0 0 0 0 0 0 0 0 0 0 0 0 0 0 0 0 0 0.00858653521872535 0 0 0 0 0 0 0 0 0 0 0 0.014670940674359 0.0164765383487032 0.10046088565891 0.0162152213094254 0 0.00396203165770325 0 0 0 0.00678090918670611 0 0 0 0 0 0 0 0 0 0 0 0 0 0 0 0 0 0 0 0 0 0 0 0 0 0.00645464901807042 0 0.0909560559942277 0 0.00369956691366986 0.00916611416996092 0.0141619218943848 0.158129624185834 0 0 0 0.0338211353952948 0 0 0 0 0 0.00698110388873385 0 0 0 0 0 0 0 0 0 0 0 0 0 0 0 0 0 0 0 0 0 0 0 0 0 0 0 0 0 0 0 0 0 0.0325457305812073 0 0 0 0 0 0 0 0 0 0 0.102961161882002 0 0.304748499694871 0.0120523510770698 0.0099796571819828 0 0 0.00977829772733748 0 0.0215495094419534 0 0 0 0 0 0 0 0 0 0 0 0 0 0 0 0 0 0 0 0 0 0.0111255485587891 0 0 0.00473601034007872 0 0 0 0 0 0 0 0 0 0 0 0
0 0 0 0 0 0 0 0 0 0 0 0 0 0 0 0 0 0 0 0 0 0 0 0 0 0 0 0 0 0 0 0 0 0 0 0 0 0 0 0 0 0 0 0 0 0 0 0 0 0 0 0 0 0 0 0 0 0 0 0 0 0 0 0 0 0 0 0 0 0 0 0 0 0 0 0 0 0 0 0 0 0 0 0 0 0 0 0 0 0 0 0 0 0 0 0 0 0 0 0 0 0 0 0 0 0 0 0 0 0 0 0 0 0 0 0 0 0 0.00132521746822917 0 0 0 0 0 0 0 0 0 0 0 0 0 0 0 0 0 0 0 0 0 0 0 0 0 0 0 0 0 0 0 0 0 0 0 0 0 0 0 0 0 0 0 0.0184291556428889 0 0 0 0 0 0 0 0 0 0 0 0.0162460733663879 0 0.0726508462303046 0 0 0 0 0 0 0 0 0 0 0 0 0 0 0 0 0 0 0 0 0 0 0 0 0 0 0 0 0 0 0 0 0.00250100448145348 0 0 0 0 0 0.0027284722147626 0.0146946214884891 0 0 0.00419811358533381 0.0206515497349584 0 0 0 0 0.00477302358782229 0 0 0 0 0 0 0 0.00243213433790939 0 0 0 0 0 0 0 0 0 0 0 0 0 0 0 0 0 0 0 0 0 0 0 0 0 0 0 0 0 0 0 0.00465478110988908 0 0 0 0 0 0 0.130959105826015 0 0 0.196143701216843 0.142167655229001 0.203580109521545 0.0951738536315479 0 0.0333411566389763 0 0.0309251441610881 0 0 0 0 0 0 0 0 0 0 0 0 0 0 0 0 0 0 0 0 0 0 0.00242428052655464 0 0 0 0 0 0 0 0 0 0 0 0
0 0 0 0 0 0 0 0 0 0 0 0 0 0 0 0 0 0 0 0 0 0 0 0 0 0 0 0 0 0 0 0 0 0 0 0 0 0 0 0 0 0 0 0 0 0 0 0 0 0 0 0 0 0 0 0 0 0 0 0 0 0 0 0 0 0 0 0 0 0 0 0 0 0 0 0 0 0 0 0 0 0 0 0 0 0 0 0 0 0 0 0 0 0 0 0 0 0 0 0 0 0 0 0 0 0 0 0.0142692105346431 0 0 0 0 0 0 0 0 0 0.0210172886094672 0 0 0 0 0 0 0 0 0 0 0 0 0 0 0 0 0 0 0 0 0 0 0 0 0 0 0 0 0 0 0 0 0 0 0 0 0 0 0 0 0 0 0 0 0 0 0 0 0 0 0 0 0 0 0 0 0.0290107180365447 0 0 0.0323569421982753 0 0 0 0 0 0 0 0 0 0 0 0 0 0 0 0 0 0 0 0 0 0 0 0 0 0 0 0 0 0 0 0.0254217632279 0 0 0 0 0 0 0 0 0 0 0 0 0 0 0 0 0 0 0 0 0 0 0 0 0 0 0 0 0 0 0 0 0 0 0 0 0 0 0 0 0 0 0 0 0 0 0 0 0 0 0 0.0201459179048351 0 0 0 0.0704316323259882 0.0522633770013198 0 0 0 0 0.074117174719074 0.0548289588821259 0 0 0.349112199002104 0.257024817557723 0 0 0 0 0 0 0 0 0 0 0 0 0 0 0 0 0 0 0 0 0 0 0 0 0 0 0 0 0 0 0 0 0 0 0 0 0 0 0 0 0
0 0 0 0 0 0 0 0 0 0 0 0 0 0 0 0 0 0 0 0 0 0 0 0 0 0 0 0 0 0 0 0 0 0 0 0 0 0 0 0 0 0 0 0 0 0 0 0 0 0 0 0 0 0 0 0 0 0 0 0 0 0 0 0 0 0 0 0 0 0 0 0 0 0 0 0 0 0 0 0 0 0 0 0 0 0 0 0 0 0 0 0 0 0 0 0 0 0 0 0 0 0 0 0 0 0 0 0 0 0 0 0 0 0 0 0 0 0 0 0 0 0 0 0 0 0 0 0 0 0 0 0 0 0 0 0 0 0 0 0 0 0 0 0 0 0 0 0 0 0 0 0 0 0 0 0 0 0 0 0 0 0 0 0 0 0 0 0 0 0 0 0 0 0 0.0330190906707067 0 0 0 0 0 0 0 0 0 0 0 0 0 0 0 0 0 0 0 0 0 0 0 0 0 0 0 0 0 0 0 0 0 0 0.00638062673060994 0 0 0 0 0 0 0 0 0 0 0 0 0 0 0 0 0 0 0 0 0 0 0 0 0 0 0 0 0 0 0 0 0 0 0 0 0 0 0 0 0 0 0 0 0 0 0 0 0 0 0 0 0 0 0 0.0144112413330572 0.0202155529149381 0 0 0 0 0 0.0106154639174591 0.48551605640078 0.0816300673459074 0 0.239787959155818 0.030301841752387 0 0 0.0637946688026128 0 0.0143274309757246 0 0 0 0 0 0 0 0 0 0 0 0 0 0 0 0 0 0 0 0 0 0 0 0 0 0 0 0 0 0 0 0 0 0 0
0 0 0 0 0 0 0 0 0 0 0 0 0 0 0 0 0 0 0 0 0 0 0 0 0 0 0 0 0 0 0 0 0 0 0 0 0 0 0 0 0 0 0 0 0 0 0 0 0 0 0 0 0 0 0 0 0 0 0 0 0 0 0 0 0 0 0 0 0 0 0 0 0 0 0 0 0 0 0 0 0 0 0 0 0 0 0 0 0 0 0 0 0 0 0 0 0 0 0 0 0 0 0 0 0 0 0.00740796351676083 0.0144443616365413 0.00267509793660808 0 0 0 0 0 0 0 0 0.0125844144346254 0 0 0 0 0.00290668288419671 0 0.00766445251941045 0 0 0 0 0 0 0 0 0 0 0 0 0 0 0 0 0 0 0 0 0 0 0 0 0 0 0 0 0 0 0 0 0 0 0 0 0 0 0 0 0 0 0 0 0 0 0 0 0 0.0189914089739997 0 0 0 0.00754682261399615 0 0 0 0 0 0 0 0 0 0 0 0 0 0 0 0 0 0 0 0 0 0 0 0 0 0 0 0 0 0 0 0 0 0 0 0 0 0 0 0 0 0 0 0 0 0 0 0 0 0 0 0 0 0 0 0 0 0 0 0 0 0 0 0 0 0 0 0 0 0 0 0 0 0 0 0 0 0 0 0 0 0 0 0 0 0 0.194993324643116 0.0472073774298869 0 0 0 0 0 0 0.274478933963816 0.0468747728939062 0.187027883098942 0 0.0804321280398947 0 0 0.039384283775474 0 0.0553800916388257 0 0 0 0 0 0 0 0 0 0 0 0 0 0 0 0 0 0 0 0 0 0 0 0 0 0 0 0 0 0 0 0 0 0 0
0 0 0 0 0 0 0 0 0 0 0 0 0 0 0 0 0 0 0 0 0 0 0 0 0 0 0 0 0 0 0 0 0 0 0 0 0 0 0 0 0 0 0 0 0 0 0 0 0 0 0 0 0 0 0 0 0 0 0 0 0 0 0 0 0 0 0 0 0 0 0 0 0 0 0 0 0 0 0 0 0 0 0 0 0 0 0 0 0 0 0 0 0 0 0 0 0 0 0 0 0 0 0 0 0 0 0 0 0 0 0 0 0 0 0 0 0 0 0 0 0 0 0 0 0 0 0 0 0 0 0 0 0 0 0 0 0 0 0 0 0 0 0 0 0 0 0 0 0 0 0 0 0 0 0 0 0 0 0 0 0 0 0.042828052863366 0 0 0.0462466028240145 0 0 0 0 0 0 0 0 0 0 0 0 0 0 0 0 0 0 0.0151766693848995 0 0 0 0 0 0 0 0 0 0 0 0 0 0 0 0 0 0 0 0 0 0 0 0 0 0 0 0 0 0 0 0 0 0 0 0 0 0 0 0 0.00723301336438391 0 0 0 0 0 0 0 0 0 0 0 0 0 0 0 0 0 0 0 0 0 0 0 0 0 0 0 0 0 0 0 0 0 0 0 0 0 0 0 0 0 0 0 0 0 0 0 0.526713564801705 0 0.0316722527513503 0.107785539808618 0 0.168101859864033 0 0 0 0.054242444337629 0 0 0 0 0 0 0 0 0 0 0 0 0 0 0 0 0 0 0 0 0 0 0 0 0 0 0 0 0 0 0 0 0 0 0
0 0 0 0 0 0 0 0 0 0 0 0 0 0 0 0 0 0 0 0 0 0 0 0 0 0 0 0 0 0 0 0 0 0 0 0 0 0 0 0 0 0 0 0 0 0 0 0 0 0 0 0 0 0 0 0 0 0 0 0 0 0 0 0 0 0 0 0 0 0 0 0 0 0 0 0 0 0 0 0 0 0 0 0 0 0 0 0 0 0 0 0 0 0 0 0 0 0 0 0 0 0 0 0 0 0 0 0 0 0 0 0 0 0 0 0 0 0 0.00472845464676329 0 0 0 0 0 0.00961998036618627 0 0 0 0 0 0 0 0 0 0 0 0 0 0 0 0 0 0 0 0 0 0 0 0 0 0 0 0 0 0 0 0 0 0.013708733339645 0 0 0 0.0427829749865413 0 0 0.234075760673098 0 0 0 0 0 0 0 0 0 0 0.0999282965168402 0 0 0 0 0 0 0 0.0351663497541365 0 0 0 0 0 0 0 0 0 0 0 0 0 0 0 0 0 0 0 0 0 0 0 0 0 0 0 0 0 0 0 0 0 0 0 0.0112142055456303 0 0 0 0 0 0 0 0 0 0 0 0 0 0 0 0 0 0 0 0 0 0 0 0 0 0 0 0 0 0 0 0 0 0 0 0 0 0 0 0 0 0 0 0 0 0 0 0 0 0 0 0.012492460424782 0.28294905997545 0 0 0 0.193163008086752 0 0 0 0 0.0601707156841745 0 0 0 0 0 0 0 0 0 0 0 0 0 0 0 0 0 0 0 0 0 0 0 0 0 0 0 0 0 0 0 0 0 0 0
0 0 0 0 0 0 0 0 0 0 0 0 0 0 0 0 0 0 0 0 0 0 0 0 0 0 0 0.00222584430907317 0 0 0 0 0 0 0 0 0 0 0 0 0 0 0 0 0 0 0 0 0 0 0 0 0 0.00447201596343468 0 0 0 0 0 0.00360184219236589 0 0 0 0 0 0 0 0 0 0 0 0 0 0 0 0 0 0 0 0 0 0 0 0 0 0 0 0 0 0 0 0 0 0 0 0 0 0 0 0 0 0 0 0 0 0 0 0 0 0 0 0 0 0 0 0 0 0 0 0 0 0 0.00398507599845233 0 0 0 0 0 0 0.00584436230400225 0 0 0 0 0 0 0 0 0 0 0 0 0 0 0 0 0 0 0 0 0 0 0 0 0 0 0 0 0.0372314921577902 0 0 0 0.0117986113433376 0 0.12556331203823 0.021106995652612 0 0 0 0 0 0 0 0 0 0 0 0 0 0 0 0 0 0 0 0 0 0 0 0 0 0 0 0 0 0 0 0 0 0 0 0 0 0 0 0 0 0 0 0 0 0 0 0 0 0 0 0 0.0774840148433042 0.115296209251058 0 0 0 0 0 0 0 0 0 0.0219095565105284 0 0 0 0 0 0 0 0 0 0 0 0 0 0 0 0 0 0 0 0 0 0 0 0 0 0 0 0 0 0 0 0 0 0 0 0 0 0 0 0 0 0 0 0 0 0 0 0 0 0 0.038525887230849 0.442092561816683 0.0888622183882799 0 0 0 0 0 0 0 0 0 0 0 0 0 0 0 0 0 0 0 0 0 0 0 0 0 0 0 0 0 0 0 0 0 0 0
0 0 0 0 0 0 0 0 0 0 0 0 0 0 0 0 0.00265803933961556 0 0 0 0 0 0 0 0 0 0 0.096852910380024 0 0 0 0 0 0 0 0 0 0 0 0 0 0 0 0 0 0 0 0 0 0 0 0 0 0.0386594579747667 0 0 0 0 0 0.0219924294984506 0 0 0 0 0 0 0 0 0 0 0 0 0 0 0 0 0.00616136322351388 0 0 0 0 0 0 0 0 0 0 0 0 0 0 0 0 0 0 0 0 0 0 0 0 0 0 0 0 0.0235463649311845 0 0 0 0 0 0 0 0 0 0 0 0 0 0 0 0 0.187398199869069 0.00452280414510178 0.0377393190373427 0 0 0 0 0.0547458137990887 0 0 0 0 0 0 0 0 0 0 0 0 0 0 0 0 0 0 0 0 0 0 0 0 0 0 0 0 0 0 0 0 0 0 0 0 0 0 0 0 0 0 0 0 0.0262296984022582 0 0 0 0 0 0 0 0 0 0 0 0 0 0 0 0 0 0 0 0 0 0 0 0 0 0 0 0 0 0 0 0 0 0 0 0 0 0 0 0 0 0 0 0 0 0 0 0 0 0 0 0 0 0 0 0 0 0 0 0 0 0 0 0 0 0 0 0 0 0 0 0 0 0 0 0 0 0 0 0 0 0 0 0 0 0 0 0 0 0 0.0265800517863859 0 0 0 0 0 0 0.027438811626727 0.0987903324542733 0 0.0763640478952656 0.0604433490016911 0 0 0.0476125840492957 0 0 0.162264422585946 0 0 0 0 0 0 0 0 0 0 0 0 0 0 0 0 0 0 0 0 0 0 0 0 0 0 0 0 0 0 0 0 0 0 0
0 0 0 0 0 0 0 0 0 0 0 0 0 0 0 0 0 0 0 0 0 0 0 0 0 0 0 0 0 0 0 0 0 0 0 0 0 0 0 0 0 0 0 0 0 0 0 0 0 0 0 0 0 0 0 0 0 0 0 0 0 0 0 0 0 0 0 0 0 0 0 0 0 0 0 0 0 0 0 0 0 0 0 0 0 0 0 0 0 0 0 0 0 0 0 0 0 0 0 0 0 0 0 0 0 0 0 0 0 0 0 0 0 0 0 0 0 0 0 0 0 0 0 0 0 0 0 0 0 0 0 0 0 0 0 0 0 0 0 0 0 0 0 0 0 0 0 0 0 0 0 0 0 0 0 0 0 0 0.044128901087762 0 0 0 0.0331497954620503 0 0.230388981015267 0.0999234114176616 0 0 0 0 0 0 0 0 0 0 0 0 0 0.0175110498907625 0 0 0 0 0 0 0 0 0 0 0 0 0 0 0 0 0 0 0 0 0 0 0 0 0 0 0 0 0 0 0 0 0 0 0 0 0 0 0.0091907019512482 0.0471418569396833 0 0 0 0 0 0 0 0 0 0 0 0 0 0 0 0 0 0 0 0 0 0 0 0 0 0 0 0 0 0 0 0 0 0 0 0 0 0 0 0 0 0 0 0 0 0 0 0 0 0 0 0 0 0 0 0 0 0 0 0.495421577555095 0 0 0.0231437246804703 0 0 0 0 0 0 0 0 0 0 0 0 0 0 0 0 0 0 0 0 0 0 0 0 0 0 0 0 0 0 0 0 0 0 0
0 0 0 0 0 0 0 0 0 0 0 0 0 0 0 0 0 0 0 0 0 0 0 0 0 0 0 0 0 0 0 0 0 0 0 0 0 0 0 0 0 0 0 0 0 0 0 0 0 0 0 0 0 0 0 0 0 0 0 0.0229934762235466 0 0 0 0 0 0 0 0 0 0 0 0 0 0 0 0 0 0 0 0 0 0 0 0 0 0 0 0 0 0 0 0 0 0 0 0 0 0 0 0 0 0 0 0 0 0 0 0 0 0 0 0 0 0 0 0 0 0 0 0 0 0 0.043409513270589 0 0.0607879585493567 0 0 0 0 0.00524045554839769 0 0 0 0 0 0 0 0 0 0 0 0 0 0 0 0 0 0 0 0 0 0 0 0 0 0 0 0 0 0 0 0 0 0 0 0 0 0 0 0 0 0 0 0 0 0 0 0 0 0 0 0 0 0 0 0 0 0 0 0 0 0 0 0 0 0 0 0 0 0 0 0 0 0 0 0 0 0 0 0 0 0 0 0 0 0 0 0 0.0155966383842355 0.0181903962511097 0 0 0 0 0 0 0 0 0 0 0 0 0 0 0 0 0 0 0 0 0 0 0 0 0 0 0 0 0 0 0 0 0 0 0 0 0 0 0 0 0 0 0 0 0 0.0187087560687278 0 0 0 0 0 0 0 0.121743700373805 0 0.0227863025307124 0.112922430581279 0.0825343732292433 0.0796763335819031 0.14591073131574 0.215587853606094 0.0339110804852608 0 0 0 0 0 0 0 0 0 0 0 0 0 0 0 0 0 0 0 0 0 0 0 0 0 0 0 0 0 0 0 0 0 0 0 0
0 0 0 0 0 0 0 0 0 0 0 0 0 0 0 0 0 0 0 0 0 0 0 0 0 0 0 0 0 0 0 0 0 0 0.00191730558417501 0 0 0 0.0248817472895864 0 0 0 0.00931997192898507 0 0 0 0 0.0119635702949295 0 0.00173573346585723 0 0 0 0 0 0 0 0 0 0 0 0 0 0.00354002590936867 0 0 0 0 0 0 0 0 0 0 0 0 0 0 0 0.00183513033340326 0 0 0 0 0 0 0 0 0 0 0 0 0 0 0 0 0 0 0 0 0 0 0 0 0 0 0 0 0 0 0 0 0 0 0 0 0 0 0 0 0 0 0 0 0 0 0 0 0 0 0 0 0 0 0 0 0 0 0 0 0 0 0 0 0 0 0 0 0 0 0 0 0 0 0 0 0 0 0 0 0 0 0 0 0 0 0 0 0 0.0637951813584526 0.0241136604823838 0.202341519930796 0 0 0 0 0 0 0 0 0 0 0 0 0 0 0 0.104101775966429 0 0.0747407155504092 0 0.0807540985958479 0 0 0 0 0 0.0064451652870724 0 0 0 0.0613502998582502 0.0883025657841468 0 0.211035350831844 0 0 0 0 0 0 0 0 0 0 0 0 0 0 0 0 0 0 0.0210884437056987 0 0 0 0 0 0 0 0 0 0 0 0 0 0 0 0 0 0 0 0 0 0 0 0 0 0 0 0 0 0 0 0 0 0.00673773784236401 0 0 0 0 0 0 0 0 0 0 0 0 0 0 0 0 0 0 0 0 0 0 0 0 0 0 0 0 0 0 0 0 0 0 0 0 0 0 0 0 0 0 0 0 0 0 0 0 0 0 0 0 0 0 0 0 0 0 0 0
0 0 0 0 0 0 0 0 0 0 0 0 0 0 0 0 0 0 0 0 0 0 0 0 0 0 0 0 0 0 0 0 0 0 0 0 0 0 0 0 0 0 0 0 0 0 0 0 0 0 0 0 0 0 0 0 0 0 0 0 0 0 0 0 0 0 0 0 0 0 0 0 0 0 0 0 0 0 0 0 0 0 0 0 0 0 0 0 0 0 0 0 0 0 0 0 0 0 0 0 0 0 0 0 0 0 0 0 0 0 0 0 0 0 0 0 0 0 0 0 0 0 0 0 0 0 0 0 0 0 0 0 0 0 0 0 0 0 0 0 0 0 0 0 0 0 0 0 0 0 0 0 0 0 0 0 0 0 0 0 0 0 0 0 0 0 0 0 0 0 0 0 0 0 0 0 0 0 0 0.0436010847698448 0 0 0.103257883945722 0.241460628278095 0 0 0 0 0 0 0 0 0 0 0 0 0 0 0 0 0 0 0 0 0 0 0 0 0 0 0 0 0 0 0 0 0 0 0 0 0 0 0 0 0 0 0 0 0 0 0 0 0 0 0 0 0 0 0.19187935874092 0 0 0 0 0 0 0 0 0 0 0 0 0 0 0 0 0 0 0 0 0 0 0 0 0 0 0 0 0 0 0 0 0 0 0 0 0 0 0 0 0 0 0 0 0 0 0 0 0 0 0 0 0 0 0.218639906325143 0.201161137940276 0 0 0 0 0 0 0 0 0 0 0 0 0 0 0 0 0 0 0 0 0 0 0
0 0 0 0 0 0 0 0 0 0 0 0 0 0 0 0 0 0 0 0 0 0 0 0 0 0 0 0 0 0 0 0 0 0 0 0 0 0 0 0 0 0 0 0 0 0 0 0 0 0 0 0 0 0 0 0 0 0 0 0 0 0 0 0 0 0 0 0 0 0 0 0 0 0 0 0 0 0 0 0 0 0 0 0 0 0 0 0 0 0 0 0 0 0 0 0 0 0 0 0 0 0 0 0 0 0 0 0 0 0 0 0 0 0 0 0 0 0 0 0 0 0 0 0 0 0 0 0 0 0 0 0 0 0 0 0 0 0 0 0 0 0 0 0 0 0 0 0 0 0 0 0 0 0 0 0 0 0 0 0.300239694691078 0 0 0 0 0 0 0 0 0 0 0 0 0 0 0 0 0 0 0 0 0 0 0 0 0 0 0 0 0 0 0 0 0 0.0286744725962284 0 0 0.0504242050726885 0 0 0 0 0 0 0 0 0 0 0 0 0 0 0 0 0 0 0 0 0 0 0 0 0 0 0 0 0 0 0 0 0 0 0 0 0 0 0 0 0 0 0 0 0 0 0 0 0 0 0 0 0 0 0 0 0 0 0 0 0 0 0 0 0 0 0 0 0 0 0 0 0 0 0 0 0 0 0 0 0 0 0 0 0 0 0 0 0 0.0405078436042883 0 0.242363532778739 0.0199285575964872 0.021910090312047 0 0 0 0 0 0 0 0 0 0 0 0 0 0 0 0 0 0 0.295951603348444 0 0 0 0 0 0 0 0
0 0 0 0 0 0 0 0 0 0 0 0 0 0 0 0 0 0 0 0 0 0 0 0 0 0 0 0 0 0 0 0 0 0 0 0 0 0 0 0 0 0 0 0 0 0 0 0 0 0 0 0 0 0 0 0 0 0 0 0 0 0 0 0 0 0 0 0 0 0 0 0 0 0 0 0 0 0 0 0 0 0 0 0 0 0 0 0 0 0 0 0 0 0 0 0 0 0 0 0 0 0 0 0 0 0 0 0 0 0 0 0 0 0 0 0 0 0 0 0 0 0 0 0 0 0 0 0 0 0 0 0 0 0 0 0 0 0 0 0 0 0 0 0 0 0 0 0 0 0 0 0 0 0 0 0 0 0 0 0 0.0337773289085281 0 0 0 0 0 0 0 0 0 0 0 0 0 0 0 0 0 0 0 0 0 0 0.0107699920914132 0 0 0 0 0 0 0 0 0 0.0293525687363233 0 0 0.0409256692002418 0 0.0731533887909435 0 0 0 0 0 0 0 0.0126363215357205 0 0 0 0 0 0 0 0 0 0 0.0535614057182668 0 0 0 0 0.0887527462314618 0 0 0 0 0 0 0 0 0 0 0 0 0 0 0 0 0 0 0 0 0 0 0 0 0 0 0 0.0145176582583576 0 0 0 0 0 0 0 0 0 0 0 0 0 0 0 0 0 0 0 0 0 0 0 0 0 0 0 0 0 0 0 0 0 0 0.0660798052970824 0 0.041426295400588 0.0198932895777096 0.316853859037424 0.0504703930404193 0 0 0 0 0.0264988294623259 0.0912927717689407 0 0 0 0 0 0 0 0 0 0 0 0 0.0300376769442537 0 0 0 0 0 0 0 0
0 0 0 0 0 0 0 0 0 0 0 0 0 0 0 0 0 0 0 0 0 0 0 0 0 0 0 0 0 0 0 0 0 0 0 0 0 0 0 0 0 0 0 0 0 0 0 0 0 0 0 0 0 0 0 0 0 0 0 0 0 0 0 0 0 0 0 0 0 0 0 0 0 0 0 0 0 0 0 0 0 0 0 0 0 0 0 0 0 0 0 0 0 0 0 0 0 0 0 0 0 0 0 0 0 0 0 0 0 0 0 0 0 0 0 0 0 0 0 0 0 0 0 0 0 0 0 0 0 0 0 0 0 0 0 0 0 0 0 0 0 0 0 0 0 0 0 0 0 0 0 0 0 0 0 0 0 0 0 0.0419068200107162 0.170889207949927 0 0.00388714374999751 0 0 0 0.0159863200385186 0 0 0 0 0 0 0 0 0 0 0.0198836212607141 0 0 0 0 0 0 0 0 0 0 0 0 0 0 0 0 0 0 0 0 0.0571000063453387 0 0 0 0 0 0 0 0.0822187534023549 0 0 0 0 0 0 0 0 0 0 0 0 0 0 0 0 0 0 0 0 0 0 0 0 0 0 0 0 0 0 0 0 0 0 0 0 0 0 0.00797322743506009 0 0 0 0 0 0 0 0 0 0 0 0.00349842937499776 0 0 0 0 0 0 0 0 0 0 0 0 0 0 0 0 0 0 0 0 0 0 0 0 0 0 0 0 0.018067979852105 0 0.00371271557360168 0.0682024663199811 0.215671294819686 0 0 0 0 0.187484210408025 0.029011185595473 0.0188098137889289 0 0 0 0 0 0.00838814089174288 0.0068855335481859 0.0100268976368286 0 0 0 0 0 0 0 0.016654322833667 0 0 0 0.0137419091641504
0 0 0 0 0 0 0 0 0 0 0 0 0 0 0 0 0 0 0 0 0 0 0 0 0 0 0 0 0 0 0 0 0 0 0 0 0 0 0 0 0 0 0 0 0 0 0 0 0 0 0 0 0 0 0 0 0 0 0 0 0 0 0 0 0 0 0 0 0 0 0 0 0 0 0 0 0 0 0 0 0 0 0 0 0 0 0 0 0 0 0 0 0 0 0 0 0 0 0 0 0 0 0 0 0 0 0 0 0 0 0 0 0 0 0 0 0 0 0 0 0 0 0 0 0 0 0 0 0 0 0 0 0 0 0 0 0 0 0 0 0 0 0 0 0 0 0 0 0 0 0 0 0 0 0 0 0.00833043240994889 0.049233675592681 0 0.356757130175771 0 0.0167265858783569 0.0626273005257449 0 0 0 0 0 0 0 0 0 0 0 0 0.0376778527167236 0 0.00475755790860137 0 0 0 0 0 0.0080163646487466 0 0 0 0.00867418977404806 0 0 0 0 0 0.141036097108994 0 0 0.022849334723986 0 0.00784704275141433 0 0 0 0 0 0 0 0 0 0 0 0 0 0 0 0 0 0 0 0 0 0 0 0 0 0 0 0 0 0 0 0 0 0 0 0 0 0 0 0 0 0 0 0 0 0.00274562046399961 0 0 0 0 0 0.0113987533457016 0 0 0 0 0 0 0 0 0 0 0 0 0 0 0 0 0 0 0 0 0 0 0 0 0 0 0 0 0 0 0 0 0 0 0.171584784877376 0.00863353143524498 0.00369436711684385 0 0.0397242999068863 0.012091826454539 0 0 0 0 0.00537742503221254 0.0202158271521792 0 0 0 0 0 0 0 0 0 0 0 0 0 0 0 0 0 0 0 0 0
0 0 0 0 0 0 0 0 0 0 0 0 0 0 0 0 0 0 0.00287125268899519 0 0 0 0 0 0 0 0 0 0 0 0 0 0 0 0 0 0 0 0 0 0 0 0 0 0 0 0 0 0 0 0 0 0 0 0 0 0.00343681100072097 0 0 0 0 0 0 0 0 0 0 0 0 0.00250569036284448 0 0 0 0 0 0 0 0 0 0 0 0 0 0 0 0 0 0 0 0 0 0 0 0 0 0 0 0 0 0 0 0 0 0 0 0 0 0 0 0 0 0 0 0 0 0 0 0 0 0 0 0 0 0 0 0 0 0 0 0 0 0 0 0 0 0 0 0 0 0 0 0 0 0 0 0 0 0 0 0 0 0 0 0 0 0 0 0.0110290038653924 0 0.101952528340725 0.152613738718746 0.0257229230528301 0.0110865865517763 0 0 0 0.00613696889429164 0 0 0 0 0 0 0 0 0 0 0.00349983662801712 0 0 0 0 0 0 0 0 0 0.00406652587206273 0 0 0 0 0 0.0149224314522553 0 0 0 0 0.0743410511948891 0 0 0 0 0 0 0 0.0319407865683898 0 0 0 0 0 0 0 0 0.00217720715907305 0 0 0 0 0 0 0 0 0 0 0 0 0 0 0 0 0 0 0 0 0 0 0 0 0 0 0 0 0.00349425115020671 0.00614380706132049 0 0 0 0 0.00999329956697462 0 0 0 0 0 0 0.00481084287635268 0 0 0 0 0 0 0 0 0 0 0 0 0 0 0 0 0 0 0 0 0 0 0 0 0 0 0 0.0108124505856249 0.105384718618769 0.0520098042591204 0.0304433907005138 0 0.157487515262932 0 0 0 0 0.0622747479839453 0.108841829583231 0 0 0 0 0 0 0 0 0 0 0 0 0 0 0 0 0 0 0 0 0
0 0 0 0 0 0 0 0 0 0 0 0 0 0 0 0 0 0 0 0 0 0 0 0 0 0 0 0 0 0 0 0 0 0 0 0 0 0 0 0 0 0 0 0 0 0 0 0 0 0 0 0 0 0 0 0 0 0 0 0 0 0 0 0 0 0 0 0 0 0 0 0 0 0 0 0 0 0 0 0 0 0 0 0 0 0 0 0 0 0 0 0 0 0 0 0 0 0 0 0 0 0 0 0 0 0 0 0 0 0 0 0 0 0 0 0 0 0 0 0 0 0 0 0 0 0 0 0 0 0 0 0 0 0 0 0 0 0 0 0 0 0 0 0 0 0 0 0 0 0 0 0 0 0 0 0 0 0.00230608571815801 0 0.037750722649936 0.0784012706415633 0 0.0027092796515199 0 0 0 0.00598597742650946 0 0 0 0 0 0 0 0 0 0 0.0144435400010565 0 0 0 0 0 0 0 0 0 0 0 0 0 0 0 0.00409725171105414 0.00145919249487532 0 0 0 0.111300580713608 0 0 0 0 0 0 0 0.0429961882754037 0 0 0 0 0 0 0 0 0.00384047708585198 0 0 0 0 0 0 0 0 0 0 0 0 0 0 0 0 0 0 0 0 0 0 0 0 0 0 0 0 0 0.00549238380957824 0 0 0 0 0 0 0 0 0 0 0 0.00376921050075369 0 0 0 0 0 0 0 0 0 0 0 0 0 0 0 0 0 0 0 0 0 0 0 0 0 0 0 0.00886940410780704 0.0125244115981218 0.122709868484986 0.00691402077483185 0.117502778583355 0 0 0 0 0 0.103075738829375 0.177862637988807 0.0372395794656865 0 0 0 0 0 0.0140135972863711 0.0158970255044459 0.0153659147797385 0 0 0 0 0 0 0 0.0352825816238537 0 0 0 0.0181902802927523
0 0 0 0 0 0 0 0 0 0 0 0 0 0 0 0 0 0 0 0.00134806808049075 0.0134065796366343 0 0 0 0 0 0 0 0 0 0 0 0 0 0 0 0 0 0 0.00593233041276055 0 0 0 0 0.00286288448889778 0 0 0 0 0 0 0 0 0 0 0 0 0 0 0 0 0.00380710361149081 0 0 0 0 0 0 0 0 0 0 0 0 0 0 0 0 0.0153275818660617 0 0 0 0 0 0 0 0 0 0 0 0 0 0 0 0 0 0 0 0 0 0 0 0 0 0 0 0 0 0 0 0 0 0 0 0 0 0 0 0 0 0 0 0 0 0 0 0 0 0 0 0 0 0 0 0.00468557840083156 0 0 0 0 0 0 0 0 0 0 0 0 0 0 0 0 0 0 0 0 0 0 0 0 0 0 0 0 0 0 0 0 0 0 0 0 0.00500883526435423 0 0 0 0 0 0 0 0.0733661361487122 0 0 0 0.523029513523355 0 0 0 0 0 0 0 0 0 0 0 0 0 0 0 0 0.00635725509139382 0 0 0.0305607907607825 0.012313216461954 0 0 0 0 0 0 0 0 0.0426938102064831 0 0 0 0 0 0.166407005618699 0 0.0121260601889674 0 0 0.00841722741366116 0 0 0 0.00612255953526 0.0063805489048021 0 0 0 0 0 0 0 0 0 0 0 0 0 0 0 0 0 0 0 0 0.00250712194162934 0 0.00340319633068339 0 0.00182222396185272 0 0 0 0 0 0 0 0 0 0 0 0 0 0 0 0 0 0 0 0 0 0 0 0 0 0 0 0 0 0 0 0 0 0 0 0 0 0 0.0421662709242939 0 0.00244057382220779 0 0 0 0 0 0 0 0 0 0 0 0.00313483783699322 0.00437268956674794 0 0 0 0 0 0 0 0 0
0 0 0 0 0 0 0 0 0 0 0 0 0 0 0 0 0 0 0 0 0 0 0 0 0 0 0 0 0 0 0 0 0 0 0 0 0 0 0 0 0 0 0 0 0 0 0 0 0 0 0 0 0 0 0 0 0 0 0 0 0 0 0 0 0 0 0 0 0 0 0 0 0 0 0 0 0 0 0 0 0 0 0 0 0 0 0 0 0 0 0 0 0 0 0 0 0 0 0 0 0 0 0 0 0 0 0 0 0 0 0 0 0 0 0 0 0 0 0 0 0 0 0 0 0 0 0 0 0 0 0 0 0 0 0 0 0 0 0 0 0 0 0 0 0 0 0 0 0 0 0 0 0 0 0 0 0 0 0 0 0 0 0 0 0 0 0 0 0 0 0 0 0 0 0 0 0 0 0 0 0 0 0 0 0 0 0 0 0 0 0 0 0 0 0 0 0 0 0 0 0 0 0 0 0 0 0 0 0 0 0 0 0 0 0 0.0407015435081646 0 0 0 0 0 0 0 0 0 0 0 0 0 0 0 0 0 0 0 0 0 0 0.897415497484524 0 0 0 0 0 0 0 0 0 0 0 0 0 0 0 0 0 0 0 0 0 0 0 0 0 0 0 0 0 0 0 0 0 0 0 0 0 0 0 0 0 0 0 0 0 0 0 0 0 0 0 0 0 0 0 0 0 0 0 0 0 0 0 0 0 0 0.0618829590073115 0 0 0 0 0 0 0 0 0 0 0 0
0 0 0 0 0 0 0 0 0 0 0 0 0 0 0 0 0 0 0 0 0 0 0 0 0 0 0 0 0 0 0 0 0 0 0 0 0 0 0 0 0 0 0 0 0 0 0 0 0 0 0 0 0 0 0 0 0 0 0 0 0 0 0 0 0 0 0 0 0 0 0 0 0 0 0 0 0 0 0 0 0 0 0 0 0 0 0 0 0 0 0 0 0 0 0 0 0 0 0 0 0 0 0 0 0 0 0 0 0 0 0 0 0 0 0 0 0 0 0 0 0 0 0 0 0 0 0 0 0 0 0 0 0 0 0 0 0 0 0 0 0 0 0 0 0 0 0 0 0 0 0 0 0 0 0 0 0 0 0 0 0 0 0 0 0 0 0 0 0 0 0 0 0 0 0 0 0 0 0 0 0 0 0.0717136094473721 0.507727627768101 0 0 0 0 0 0 0 0 0 0 0 0 0 0 0 0 0 0 0 0.0188680490515433 0 0 0.0147471009294961 0 0 0 0 0 0 0.201457017056856 0 0 0 0 0 0 0 0 0 0 0 0 0 0 0 0 0 0 0 0 0 0 0 0 0.024474757001866 0 0 0 0 0 0 0.00932235986806719 0 0 0 0 0 0 0 0 0 0 0 0.00418663518473575 0 0 0 0.0048256304677506 0 0 0 0 0 0 0 0 0 0 0 0 0 0 0 0 0 0 0 0 0 0 0.0542209183461826 0 0 0 0 0 0 0.0776933798037871 0 0 0 0 0.00688522619115089 0 0 0 0 0 0 0 0 0 0.003877688883091 0 0 0 0 0 0 0 0 0 0 0
0 0 0 0 0 0 0 0 0 0 0 0 0 0 0 0 0 0 0 0 0 0 0 0 0 0 0 0 0 0 0 0 0 0 0 0 0 0 0 0 0 0 0 0 0 0 0 0 0 0 0 0 0 0 0 0 0 0 0 0 0 0 0 0 0 0 0 0 0 0 0 0.00699038753258106 0 0 0 0 0 0 0 0 0 0 0 0 0 0 0 0 0 0 0 0 0 0 0 0 0 0 0 0 0 0 0 0 0 0 0 0 0 0 0 0 0 0 0 0 0 0 0 0 0 0 0 0 0 0 0 0 0 0 0 0 0 0 0 0 0 0 0 0 0 0 0 0 0 0 0 0 0 0 0 0 0 0 0 0 0 0 0 0 0 0 0 0 0 0 0 0 0 0 0 0 0 0 0 0 0 0 0 0 0 0 0 0 0 0 0 0 0 0 0 0 0 0 0 0 0 0 0 0 0 0 0 0 0 0 0 0 0 0 0 0 0 0 0 0 0 0 0 0 0 0 0 0 0 0 0 0 0 0 0 0 0 0 0.0402182130516006 0 0 0 0.0261029133670182 0.0209417408343214 0.0609641241876119 0.250698029114811 0.0115979265396749 0 0.0185913716730395 0 0 0 0.0715548322668767 0.0236545322926741 0 0.0130247818704536 0.0167013501009564 0 0.00499025349268797 0 0 0 0.00711302485825174 0 0 0 0 0 0 0 0 0 0 0 0 0 0 0 0 0 0 0 0 0 0 0 0 0 0.0583158695495885 0 0 0 0 0 0 0 0 0 0 0 0 0 0 0.0709162609127895 0 0 0 0 0 0 0.0138667914911251 0.00746576043897523 0 0 0.0462664667196998 0.060648138886274 0 0.0285441726698329 0.0248940975836641 0.115938960565492 0 0
0 0 0 0 0 0 0 0 0 0 0 0 0 0 0 0 0 0 0 0 0 0 0 0 0 0 0 0 0 0 0 0 0 0 0 0 0 0 0 0 0 0 0 0 0 0 0 0 0 0 0 0 0 0 0 0 0 0 0 0 0 0 0 0 0 0 0 0 0 0 0 0 0 0 0 0 0 0 0 0 0 0 0 0 0 0 0 0 0 0 0 0 0 0 0 0 0 0 0 0 0 0 0 0 0 0 0 0 0 0 0 0 0 0 0 0 0 0 0 0 0 0 0 0 0 0 0 0 0 0 0 0 0 0 0 0 0 0 0 0 0 0 0 0 0 0 0 0 0 0 0 0 0 0 0 0 0 0.00262664428435322 0 0.0223547498486859 0.0535273733997879 0 0.00171409096812769 0 0 0 0.0177761735995936 0 0 0 0 0 0 0 0 0 0 0.0142820682041278 0.015569737561449 0 0 0 0 0.00339149959833696 0 0 0 0 0 0 0 0 0 0 0 0 0 0 0.124192484493009 0 0 0 0 0 0 0 0.138163976373394 0 0 0 0 0 0 0.000939232550741354 0 0 0 0 0 0 0 0 0 0 0 0 0 0 0 0 0 0 0 0 0.00178047052518897 0 0 0 0 0 0 0 0 0 0 0.0401871237931284 0 0 0 0 0 0 0 0 0 0 0 0.00138192756066967 0 0 0 0 0 0 0 0 0 0 0 0 0 0 0 0 0 0 0 0 0 0 0 0 0 0 0 0 0.00542580551248541 0.088017439503909 0.00253705584351251 0.0383381252200553 0.0850498092368693 0.00101667731456417 0 0 0 0 0.240551725437755 0.0150653882385007 0 0.00392338181696475 0 0 0 0.00676856150985392 0.0122486802163095 0.00447085918534046 0 0 0 0 0 0 0 0.0476777564173097 0 0.00121846604665589 0 0.00980271573932115
0 0 0 0 0 0 0 0 0 0 0 0 0 0 0 0 0 0 0 0 0 0 0 0 0 0 0 0 0 0 0 0 0 0 0 0 0 0 0 0 0 0 0 0 0 0 0 0 0 0 0 0 0 0 0 0 0 0 0 0 0 0 0 0 0 0 0 0 0 0 0 0 0 0 0 0 0 0 0 0 0 0 0 0 0 0 0 0 0 0 0 0 0 0 0 0 0 0 0 0 0 0 0 0 0 0 0 0 0 0 0 0 0 0 0 0 0 0 0 0 0 0 0 0 0 0 0 0 0 0 0 0 0 0 0 0 0 0 0 0 0 0 0 0 0 0 0 0 0 0 0 0 0 0 0 0 0.00729164146082275 0.0142729652204398 0 0.0120709508073694 0.0143128446305815 0 0.00632102306097257 0.00388171283562582 0 0 0.0104944240303256 0 0 0 0 0 0 0 0 0 0 0.0235931951389007 0.0101337958410535 0 0 0 0 0.00496367490378569 0 0 0 0 0 0 0 0 0 0.00907875956771341 0.00417123917625475 0 0.00214232149348427 0 0.168095686616785 0 0 0 0 0 0 0 0.106276001524119 0 0 0 0 0 0 0.00105182827053818 0 0 0 0 0 0 0 0 0 0 0 0 0 0 0 0 0 0 0 0 0 0 0 0 0 0 0 0 0 0.00493659971206455 0.00983517155236339 0.0271033369538661 0 0 0 0 0 0.00168706398480001 0 0 0 0 0 0.0024306086957951 0 0 0 0 0 0 0 0 0 0 0 0 0 0 0 0 0 0 0 0 0 0 0 0 0 0 0 0 0.0150293103859674 0.0109505173617258 0.00766853326996295 0.0538740784850404 0.117995853237585 0 0 0.00125157161567865 0 0.193407630680558 0 0.0182138445221092 0 0.00466431229470184 0 0 0 0.00839022145151483 0.015936985772811 0.00607302805142397 0 0 0 0 0 0 0 0.0891484729215752 0 0 0 0.0132507944716846
0 0 0 0 0 0 0 0 0 0 0 0 0 0 0 0 0 0 0 0 0 0 0 0 0 0 0 0 0 0 0 0 0 0 0 0 0 0 0 0 0 0 0 0 0 0 0 0 0 0 0 0 0 0 0 0 0 0 0 0 0 0 0 0 0 0 0 0 0 0 0 0 0 0 0 0 0 0 0 0 0 0 0 0 0 0 0 0 0 0 0 0 0 0 0 0 0 0 0 0 0 0 0 0 0 0 0 0 0 0 0 0 0 0 0 0 0 0 0 0 0 0 0 0 0 0 0 0 0 0 0 0 0 0 0 0 0 0 0 0 0 0 0 0 0 0 0 0 0 0 0 0 0 0 0 0 0 0 0 0 0 0 0 0 0 0 0 0 0 0 0 0 0 0 0 0 0 0 0 0 0 0 0 0 0 0 0 0 0.100110978772355 0 0 0 0 0 0 0.0119735035497813 0 0 0.0194438639631357 0 0 0 0 0 0 0 0.00882100405570852 0 0 0 0 0 0 0 0.0564917632934709 0.101219816797546 0.0244867132229334 0 0 0 0 0 0 0 0 0 0 0 0 0 0 0.0128855040282842 0 0 0 0 0.00231656167953854 0 0 0 0.00386816429247936 0 0 0 0 0 0 0.00517388352474675 0 0 0 0 0 0 0 0 0 0.0129620313344443 0 0 0 0 0 0 0 0 0 0 0 0 0 0 0 0 0 0 0 0 0 0 0 0 0 0 0 0 0 0.028925300112594 0 0 0.100649356015221 0 0 0 0 0.0493480132993043 0.0742037479856547 0 0 0 0.00694968503861561 0 0 0 0.0189264309378702 0.170190261468711 0.0279408456291124 0 0.0125211257995201 0 0 0 0 0 0 0 0 0.150591445198972
0 0 0 0 0 0 0 0 0 0 0 0 0 0 0 0 0 0 0 0 0 0 0 0 0 0 0 0 0 0 0 0 0 0 0 0 0 0 0 0 0 0 0 0 0 0 0 0 0 0 0 0 0 0 0 0 0 0 0 0 0 0 0 0 0 0 0 0 0 0 0 0 0 0 0 0 0 0 0 0 0 0 0 0 0 0 0 0 0 0 0 0 0 0 0 0 0 0 0 0 0 0 0 0 0 0 0 0 0 0 0 0 0 0 0 0 0 0 0 0 0 0 0 0 0 0 0 0 0 0 0 0 0 0 0 0 0 0 0 0 0 0 0 0 0 0 0 0 0 0 0 0 0 0 0 0 0 0 0 0 0 0 0 0 0 0 0 0 0 0 0 0 0 0 0 0 0 0 0 0 0 0 0 0 0 0 0 0 0 0 0 0 0 0 0 0 0 0 0 0 0 0 0 0 0 0 0 0 0 0 0 0 0 0 0 0 0 0 0 0 0 0 0 0 0 0 0 0 0 0 0 0 0 0 0.0027841330581192 0 0.0765472479105477 0 0 0 0 0 0 0 0 0 0.152656946027037 0.0255845316923719 0.0010955390138 0.00434885357401804 0 0.00838482318620068 0 0.0615642750561633 0 0.0346244008864869 0.00691371884504235 0.109322251543913 0.0316736451967108 0.060375133933615 0 0 0 0 0 0 0 0 0 0 0 0 0 0 0 0 0 0 0 0 0 0 0 0 0 0 0 0 0 0 0 0 0 0 0 0 0 0 0 0.0312697250361281 0.181521828648415 0.0725600468384357 0 0 0.00530907820775987 0.00545668678764769 0 0 0 0 0.0320232746913238 0.0127472351649461 0.0176916865590223 0.00220394389271502 0.0230621022864593 0 0.00990258572282678 0.0303763062402936
0 0 0 0 0 0 0 0 0 0 0 0 0 0 0 0 0 0 0 0 0 0 0 0 0 0 0 0 0 0 0 0 0.0011741080770853 0 0 0 0 0 0 0 0 0 0 0 0 0 0 0 0 0 0 0 0 0 0 0 0 0 0 0 0 0 0 0 0 0 0 0 0 0 0 0 0 0 0 0 0 0 0 0 0 0 0 0 0 0 0 0 0 0 0 0 0.000806991723530507 0 0 0 0 0 0 0 0 0.000591776412045165 0.00114622210110588 0.00245297143239104 0 0 0 0 0 0 0 0 0 0 0 0 0 0 0 0 0 0 0 0 0 0 0 0 0 0 0 0 0 0 0 0 0 0 0 0.00935216645329254 0 0 0 0 0.00332209107594001 0.00273560956203194 0 0 0.00262740910767456 0.00453961898985417 0.00571244604751079 0.00233432742760156 0 0.0177330027075068 0 0 0 0 0 0 0 0 0 0 0 0 0 0 0 0 0 0 0.000560198248193866 0 0 0 0 0 0 0 0 0 0 0 0 0 0 0 0 0 0 0 0 0 0 0 0 0 0 0 0 0 0 0 0 0 0.00214707701492645 0 0 0 0 0 0 0 0 0 0 0 0 0 0 0 0 0 0 0 0 0 0 0 0 0 0 0 0.00699104009005394 0.00345436859415627 0.00837884857750211 0.000896022709293846 0 0 0 0.00320562118535699 0 0 0 0.00604728768309377 0.0152009462608871 0.00626294018529896 0.00179084265877433 0.00188971981578967 0 0.00463564210638534 0.00225967762860286 0.00472383824941598 0.000799935737077001 0.00913993137511144 0.00415298563482038 0.112546118196549 0.000559410299139097 0.0011299654230186 0 0 0 0 0 0 0 0 0 0 0 0 0 0 0 0 0 0 0 0 0 0 0 0 0 0 0 0 0 0 0 0 0 0 0.00708214185563872 0.00202587310154734 0.00299553332438409 0 0.0138164871829714 0 0.0615374692788967 0.0301144326182592 0 0 0.0681001617209784 0.00165526712232929 0.0169557728559269 0 0.00389043906092538 0 0.00647764918292103 0.017235835331617 0.00161501613944147 0.206925517708175 0.133536893648117 0.0515675588677714 0.0866186526653281 0.0365481395437543
0 0 0 0 0 0 0 0 0 0 0 0 0 0 0 0 0 0 0 0 0 0 0 0 0 0 0 0 0 0 0 0 0 0 0 0 0 0 0 0 0 0 0 0 0 0 0 0 0 0 0 0 0 0 0 0 0 0 0 0 0 0 0 0 0 0 0 0 0 0 0 0 0 0 0 0 0 0 0 0 0 0 0 0 0 0 0 0 0 0 0 0 0.00129734648545627 0 0.0061573372804207 0 0 0 0 0 0 0 0.00286961096449468 0.0230786625800499 0 0 0 0 0 0 0 0 0 0 0 0 0 0 0 0 0 0 0 0 0 0 0 0 0 0 0 0 0 0 0 0 0 0 0 0.00155653994622306 0 0.0053057236636675 0.0129466441662442 0.00181427015140754 0 0.00430963969866329 0 0 0.000825170618474232 0.00409271279946696 0.00973088364975246 0.00158736215491064 0 0 0 0 0 0 0 0 0 0 0 0 0 0 0 0 0 0 0 0 0 0 0 0 0 0 0 0 0 0 0 0 0 0 0 0.000807510916066121 0 0.00100005690390923 0 0 0 0 0 0 0 0 0 0 0 0 0 0 0 0 0 0 0 0 0 0 0 0 0 0 0 0 0 0 0 0 0 0 0 0 0 0 0 0 0 0 0 0 0.0015364522106042 0.0569149598080644 0.0607582735678757 0 0 0 0 0 0 0 0 0 0.0921102753955504 0.0271889179257679 0.00226197836452094 0.00389902435590215 0 0.0111433128593685 0.00182114793970238 0.034195224181853 0 0.0377199364148694 0.0179451573955664 0.148124060861863 0.0170227844646419 0.0248146943283934 0 0 0 0 0 0 0 0 0 0 0 0 0 0 0 0 0 0 0 0 0 0 0 0 0 0 0 0 0 0 0 0 0 0 0 0 0 0.00135867474080818 0.0994696282368434 0.076318125122188 0 0.0107158476515578 0 0 0.0192987014854078 0.00485223053829534 0 0 0.00357582397960562 0 0.0278965274802472 0.0362853934754188 0.00135963096077758 0.0201684343118999 0.0296336704005373 0.00291711728775445 0.017857878208737 0.0334566440661712
0 0 0 0 0 0 0 0 0 0 0 0 0 0 0 0 0 0 0 0 0 0 0 0 0 0 0 0 0 0 0 0 0 0 0 0 0 0 0 0 0 0 0 0 0 0 0 0 0 0 0 0 0 0 0 0 0 0 0 0 0 0 0 0 0 0 0 0 0 0 0 0 0 0 0 0 0 0 0 0 0 0 0 0 0 0 0 0 0 0 0 0 0 0 0 0 0 0 0 0 0 0 0 0 0 0 0 0 0 0 0 0 0 0 0 0 0 0 0 0 0 0 0 0 0 0 0 0 0 0 0 0 0 0 0 0 0 0 0 0 0 0 0 0 0 0 0 0 0 0 0 0 0 0 0 0 0 0 0 0 0 0 0 0 0 0 0 0 0 0 0 0 0 0 0 0 0 0 0 0 0 0 0 0 0 0 0 0 0 0 0 0 0 0 0 0 0 0 0 0 0 0 0 0 0 0 0 0 0 0 0 0 0 0 0 0 0 0 0 0 0 0 0 0 0 0 0 0 0 0 0 0 0 0 0 0 0.0316974266254496 0 0 0 0 0 0 0 0 0 0.0369273347064009 0.0056638641013168 0.00749598055204501 0 0 0.00642881999590184 0.0117802039864386 0.00586555089200245 0 0.00761846759860834 0.0117458775575354 0 0.0207677438274866 0.0161095540182438 0 0 0 0 0 0 0 0 0 0 0 0 0 0 0 0 0 0 0 0 0 0 0 0 0 0 0 0 0 0 0 0 0 0 0 0 0 0 0.187913644304746 0.17650697407308 0.0506437264714072 0 0 0 0 0 0 0 0 0 0.0663788993661949 0.0541717037586149 0.0217692768007151 0 0.207454271575616 0 0.0730606797881975 0
0 0 0 0 0 0 0 0 0 0 0 0 0 0 0 0 0 0 0 0 0 0 0 0 0 0 0 0 0 0 0 0 0 0 0 0 0 0 0 0 0 0 0 0 0 0 0 0 0 0 0 0 0 0 0 0 0 0 0 0 0 0 0 0 0 0 0 0 0 0 0 0 0 0 0 0 0 0 0 0 0 0 0 0 0 0 0 0 0 0 0 0 0 0 0 0 0 0 0 0 0 0 0 0 0 0 0 0 0 0 0 0 0 0 0 0 0 0 0 0 0 0 0 0 0 0 0 0 0 0 0 0 0 0 0 0 0 0 0 0 0 0 0 0 0 0 0 0 0 0 0 0 0 0 0 0 0 0 0 0 0 0 0 0 0 0 0 0 0 0 0 0 0 0 0 0 0 0 0 0 0 0 0 0 0 0 0 0 0 0 0 0 0 0 0 0 0 0 0 0 0 0 0 0 0 0 0 0 0 0 0 0 0 0 0.212538808225418 0.0539460154353689 0.30143568952734 0 0 0 0 0 0 0 0 0 0.119348202875922 0 0 0 0 0 0 0 0 0 0 0 0 0 0 0 0 0 0 0 0 0 0 0 0 0 0 0 0 0 0 0 0 0 0.0970013929461108 0 0 0 0 0 0 0 0 0 0 0 0.145618958567294 0 0 0 0 0 0 0 0 0 0 0 0 0 0 0 0 0 0 0 0 0 0 0 0 0 0 0 0 0 0 0 0 0.0701109324225469 0 0 0 0 0 0 0 0 0 0 0 0
0 0 0 0 0 0 0 0 0 0 0 0 0 0 0 0 0 0 0 0 0 0 0 0 0 0 0 0 0 0 0 0 0 0 0 0 0 0 0 0 0 0 0 0 0 0 0 0 0 0 0 0 0 0 0 0 0 0 0 0 0 0 0 0 0 0 0 0 0 0 0 0 0 0 0 0 0 0 0 0 0 0 0 0 0 0 0 0 0 0 0 0 0 0 0 0 0 0 0 0 0 0 0 0 0 0 0 0 0 0 0 0 0 0 0 0 0 0 0 0 0 0 0 0 0 0 0 0 0 0 0 0 0 0 0 0 0 0 0 0 0 0 0 0 0 0 0 0 0 0 0 0 0 0 0 0 0 0 0 0 0 0 0 0 0 0 0 0 0 0 0 0 0 0 0 0 0 0 0 0 0 0 0 0 0 0 0 0 0.107866334921019 0 0 0 0 0 0 0 0 0 0.0128476714660641 0 0 0 0 0 0 0 0.00469448988796957 0 0 0 0 0 0 0.00413209501059405 0.0198687763321039 0.026510100568922 0 0 0 0 0 0 0 0 0 0 0 0 0 0 0 0 0 0 0 0 0 0 0 0 0 0 0 0 0 0 0 0.00417316553069935 0 0 0 0 0 0 0 0 0 0.0482638248062932 0 0 0 0 0 0 0 0 0 0 0 0 0 0 0 0 0 0 0 0 0 0 0 0 0 0 0 0 0 0.0121271476960494 0 0 0.0356086442046905 0 0 0 0 0.0208442031860203 0.0321363991886615 0 0 0 0 0 0 0 0.276040780122763 0.0543813620697301 0 0 0 0 0 0 0 0 0 0 0 0.340505005008419
0 0 0 0 0 0 0 0 0 0 0 0 0 0 0 0 0 0 0 0 0 0 0 0 0 0 0 0 0 0 0 0 0.00213139318951611 0 0 0 0 0 0 0 0 0 0 0 0 0 0 0 0 0 0 0 0 0 0 0 0 0 0 0 0 0 0 0 0 0 0 0 0 0 0 0 0 0 0 0 0 0 0 0 0 0 0 0 0 0 0 0 0 0 0 0 0 0 0 0 0 0 0 0 0 0 0 0 0 0 0 0 0 0 0 0 0 0 0 0 0 0 0 0 0 0 0 0 0 0 0 0 0 0 0 0 0 0 0 0 0 0 0 0.00612825340892179 0 0 0 0 0.00379173166076636 0 0 0 0 0.002616247191153 0.00124559179149303 0 0 0.0108980891777043 0 0 0 0 0 0 0 0 0 0 0 0 0.00166492156458169 0 0.00167605529932426 0 0 0 0 0 0 0 0 0 0 0 0 0 0 0 0 0 0 0 0.016500432958507 0 0 0 0 0 0 0 0 0 0.00803687774704735 0 0 0 0 0 0 0 0.00407618165785793 0 0 0 0 0 0 0.00151138004568008 0 0 0 0 0 0 0 0 0 0 0 0 0 0 0 0 0.00190439146064212 0 0 0 0 0.00262476916897434 0.00663201683907517 0 0 0 0 0.00266163738206172 0.00127232231822388 0 0 0 0.0110545706139255 0.0105548500877074 0 0 0 0 0 0.00251408294898639 0 0.00738504898185626 0.00327171770228417 0.0967573013641413 0 0 0 0 0 0 0 0 0 0 0 0 0 0 0 0 0 0 0 0 0 0 0 0 0 0 0 0 0 0.00382380522547667 0 0 0.0155162543363203 0 0 0 0 0.0144891673235636 0.023447426760465 0.00683492117959609 0.00537396912887426 0.156009344275242 0.035648601407113 0 0 0.106032367740813 0 0.00791394514327511 0 0 0 0 0 0 0 0.195051229346259 0.0227942081270878 0 0.0292642082721753 0.170890687173307
0 0 0 0 0 0 0 0 0 0 0 0 0 0 0 0 0 0 0 0 0 0 0 0 0 0 0 0 0 0 0 0 0 0.00242004651992322 0 0 0 0 0 0 0 0 0 0 0 0 0 0 0 0 0.015343330326258 0 0 0 0.00217663361576038 0 0 0.00353526978371758 0 0 0 0 0 0 0 0 0 0 0 0 0 0.00319082982964049 0 0 0 0 0 0 0 0 0 0 0 0 0 0 0 0 0 0 0 0 0 0 0 0 0 0 0 0 0.00358438658191068 0.00834576483559916 0 0 0 0 0 0 0 0 0 0 0 0 0 0 0 0 0 0 0 0 0 0 0 0 0 0 0 0 0 0 0 0 0 0 0 0 0 0.00106947898104221 0 0 0 0 0 0 0 0 0 0 0 0 0 0.00368236167727165 0.0119898753074465 0 0 0.00249458325531711 0 0 0 0 0 0 0 0 0.00212662241940605 0 0 0 0 0 0 0 0 0 0 0.00204494664889646 0 0 0 0 0 0.00198625710421606 0 0 0.00108437007093094 0 0.0336438418429627 0 0 0 0 0 0 0.00390565369154299 0.0909161260826804 0 0.00367692346663622 0 0 0 0 0 0 0 0 0 0 0 0 0 0 0 0.00421420452829163 0.226752562806442 0.0140126182177391 0 0 0 0 0 0 0 0 0 0.00410009248072288 0 0 0 0 0.0123350353060113 0 0 0 0 0.00217690583172786 0 0.00200929224836094 0 0 0 0 0 0 0 0.00400586140179629 0 0 0.00216588026475174 0 0 0.00254915206547962 0.0033377779046837 0.00110722057377389 0 0 0.0997658895154603 0 0 0 0 0 0 0 0 0 0 0 0 0 0 0.00234662815804055 0.00279524824707771 0 0 0 0 0 0 0 0 0 0 0 0 0 0.00475961146816729 0 0 0.0128196508247682 0 0.00143946380099418 0 0 0.00452055627591567 0.00763732105014632 0.0525346990885799 0.0047211937949742 0.00324128570929957 0.00766130216688166 0 0.00265412205887973 0.0178550903278159 0.00676456373169876 0 0.0258336251779125 0.0249000550110284 0.0493155329110615 0 0 0 0.0226154440021999 0 0 0 0 0.169834811008158
0 0 0 0 0 0 0 0 0 0 0 0 0 0 0 0 0 0 0 0 0 0 0 0 0 0 0 0 0 0 0 0 0 0 0 0 0 0 0 0 0 0 0 0 0 0 0 0 0 0 0 0 0 0 0 0 0 0 0 0 0 0 0 0 0 0 0 0 0 0 0 0 0 0 0 0 0 0 0 0 0 0 0 0 0 0 0 0 0 0 0 0 0 0 0 0 0 0 0 0 0 0 0 0 0 0 0 0 0 0 0 0 0 0 0 0 0 0 0 0 0 0 0 0 0 0 0 0 0 0 0 0 0 0 0 0 0 0 0 0 0 0 0 0 0 0 0 0 0 0 0 0 0 0 0 0 0 0 0 0 0 0 0 0 0 0 0 0 0.00375924856296727 0 0 0 0 0 0 0 0 0 0 0 0 0 0 0.00701300379770617 0 0 0 0 0 0 0 0 0 0 0 0 0 0 0 0 0 0 0 0 0 0 0 0 0 0 0 0 0 0.00347040238894603 0 0 0 0 0 0 0 0 0 0 0 0 0 0 0 0 0 0 0 0 0.00312573981658234 0 0 0.00328400892076045 0 0 0 0.00627460073200639 0 0 0 0.00244976769310197 0 0 0.00316913205796386 0 0.0109269578064671 0 0 0 0 0 0 0 0 0 0 0 0 0 0 0 0 0 0 0 0 0 0 0 0 0 0 0 0 0 0 0 0 0 0 0 0 0 0 0 0 0 0 0.00301894776137162 0.00923535058141406 0 0 0.029373822937075 0 0.11307750012525 0 0 0 0 0 0.0879821837898839 0 0.223058721660826 0.0259247430310299 0 0 0.0239805852025044 0.0432850620250231 0.257409434721876 0 0.140180786387244 0 0
0 0 0 0 0 0 0 0 0 0 0 0 0 0 0 0 0 0 0 0 0 0 0 0 0 0 0 0 0 0 0 0 0 0 0 0 0 0 0 0 0 0 0 0 0 0 0 0 0 0 0 0 0 0 0 0 0 0 0 0 0 0 0 0 0 0 0 0 0 0 0 0 0 0 0 0 0 0 0 0 0 0 0 0 0 0 0 0 0 0 0 0 0 0 0 0 0 0 0 0 0 0 0 0 0 0 0 0 0 0 0 0 0 0 0 0 0 0 0 0 0 0 0 0 0 0 0 0 0 0 0 0 0 0 0 0 0 0 0 0 0 0 0 0 0 0 0 0 0 0 0 0 0 0 0 0 0 0 0 0 0 0 0 0 0 0 0 0 0 0 0 0 0 0 0 0 0 0 0 0 0 0 0 0.00802274453182599 0 0 0 0 0 0 0 0 0 0 0 0 0.046460236617654 0 0.0104330286957936 0 0 0 0 0 0 0 0 0 0 0 0 0 0 0 0 0 0 0.0594075124314537 0 0 0 0 0 0 0 0 0 0 0 0 0 0 0 0 0.00701147117233236 0 0 0 0 0 0 0 0 0.0149363242952404 0.00759024684745113 0 0 0 0.0077155726844751 0 0.0149287904241418 0 0.0196005788870186 0 0.0134875536533007 0 0 0 0 0 0 0 0 0 0 0 0 0 0 0 0 0 0 0 0 0 0 0 0 0 0 0 0 0 0 0 0 0 0 0 0 0.00450793101976492 0 0 0.00498439184430227 0 0 0 0 0 0 0 0 0 0 0.0850100781463185 0.223604188577037 0 0.168005808177442 0.161117022153341 0 0 0.0985458683780951 0.0446306514630127 0 0 0 0
0 0 0 0 0 0 0 0 0 0 0 0 0 0 0 0 0 0 0 0 0 0 0 0 0 0 0 0 0 0 0 0 0 0 0 0 0 0 0 0 0 0 0 0 0 0 0 0 0 0 0 0 0 0 0 0 0 0 0 0 0 0 0 0 0 0 0 0 0 0 0 0 0 0 0 0 0 0 0 0 0 0 0 0 0 0 0 0 0 0 0 0 0 0 0 0 0 0 0 0 0 0 0 0 0 0 0 0 0 0 0 0 0 0 0 0 0 0 0 0 0 0 0 0 0 0 0 0 0 0 0 0 0 0 0 0 0 0 0 0 0 0 0 0 0 0 0 0 0 0 0 0 0 0.00410980435820049 0 0 0 0 0 0 0 0 0 0 0 0 0 0 0 0 0 0 0 0 0 0 0 0 0 0 0 0.0018649980610529 0 0.0256600999232504 0 0 0 0 0 0 0 0 0 0 0 0 0.0540705555048625 0 0 0 0 0 0 0 0 0 0 0 0 0 0 0 0 0 0 0.0199222163637477 0 0 0 0 0 0 0.090188499889654 0 0.0149530627092731 0.0180384084606691 0.0155253840736441 0 0 0.00159112745588833 0.00120130511188836 0 0 0 0 0 0.000660975879231806 0 0 0 0 0 0 0.00218664076331952 0.00375973105967544 0.00153415980390119 0.00589356086322822 0 0.00416447227399953 0.0459380538297123 0.108657781117237 0.0212531947698309 0.103192967668024 0.00936632364156265 0.0381811997298901 0 0.00408068212381801 0.00649138469222672 0.00604012823809229 0.0319942051635698 0 0 0 0 0 0 0 0 0 0 0 0 0 0 0 0 0 0 0 0 0 0 0 0 0 0 0 0 0 0 0 0.00169858798269714 0 0 0 0 0 0.00356452980381617 0 0.00702579009174066 0.00520696459939456 0 0 0 0 0.0454811103116206 0.00702024719931336 0.045383868807636 0 0 0.00806865037850836 0.0407060372910301 0.188271298367783 0 0 0.00705199163700913 0 0
0 0 0 0 0 0 0 0 0 0 0 0 0 0 0 0 0 0 0 0 0 0 0 0 0 0 0 0 0 0 0 0 0 0 0 0 0 0 0 0 0 0 0 0 0 0 0 0 0 0 0 0 0 0 0 0 0 0 0 0 0 0 0 0 0 0 0 0 0 0 0 0 0 0 0 0 0 0 0 0 0 0 0 0 0 0 0 0 0 0 0 0 0 0 0 0 0 0 0 0 0 0 0 0 0 0 0 0 0 0 0 0 0 0 0 0 0 0 0 0 0 0 0 0 0 0 0 0 0 0 0 0 0 0 0 0 0 0 0 0 0 0 0 0 0 0 0 0 0 0 0 0 0 0 0 0 0 0 0 0.051081543650667 0 0 0 0 0 0 0 0 0 0 0 0 0 0 0 0 0 0 0 0 0 0 0 0 0 0 0 0 0 0 0 0 0 0.139049761733842 0 0 0.32421862987017 0 0 0 0 0 0 0 0 0 0 0 0 0 0 0 0 0 0 0 0 0.0518661802956647 0 0 0 0 0.0333280408048647 0 0 0.00785570018898946 0 0 0 0 0 0 0 0 0 0 0 0 0 0 0 0 0 0 0 0 0 0 0 0 0 0 0 0 0 0 0 0 0 0 0 0 0 0 0 0 0 0 0 0 0 0 0 0 0 0 0 0 0 0 0 0 0 0 0 0.255870448417438 0.0159197463970188 0 0 0 0 0 0 0 0 0 0 0 0 0 0 0 0 0 0 0 0 0.120809948641345 0 0 0 0 0 0 0 0 0 0
0 0 0 0 0 0 0 0 0 0 0 0 0 0 0 0 0 0 0 0 0 0 0 0 0 0 0 0 0 0 0 0 0 0 0 0 0 0 0 0 0 0 0 0 0 0 0 0 0 0 0 0 0 0 0 0 0 0 0 0 0 0 0 0 0 0 0 0 0 0 0 0.00383547384925602 0 0 0 0 0 0 0 0 0 0 0 0 0 0 0 0 0 0 0 0 0 0 0 0 0 0 0 0 0 0 0.0022013881532422 0.0143686056399662 0 0 0 0 0 0 0 0 0 0 0 0 0 0 0 0 0 0 0 0 0 0 0 0 0 0 0 0 0 0 0 0 0 0 0 0 0 0.00442717285114955 0.00837285561441512 0.00234322045120894 0 0.00257905258838397 0 0 0 0 0.0017929926737053 0 0 0 0 0 0 0 0 0 0 0 0 0 0 0 0 0 0 0 0 0 0 0 0 0 0 0 0 0 0 0 0 0 0 0 0 0 0 0 0 0 0 0 0 0 0 0 0 0 0 0 0 0 0 0 0 0 0 0 0 0 0 0 0 0 0 0 0 0 0 0 0 0 0 0 0 0 0 0 0 0 0 0 0.00258925036168073 0 0.00855933844233378 0.00563362499736198 0 0 0 0.0149529346119192 0 0 0 0.0020951075374423 0.0144222938802231 0.00251815809788738 0.0251330635872496 0.0122056274274092 0.00402213250537468 0.0334513990546013 0.0430056345496644 0.031585666981851 0.0081694931007034 0.00901234558180327 0.0557224405154653 0 0.0887883824563864 0.0707705508920533 0 0 0 0 0 0 0 0 0 0 0 0 0 0 0 0 0 0 0 0 0 0 0 0 0 0 0 0 0 0 0 0 0 0 0.0126567069425649 0 0 0 0.038759209807781 0.0177440609822993 0.0616165933169114 0.0310226190645922 0 0 0 0 0 0 0.0122388311119293 0 0 0.175129151875715 0.0376435764186532 0.00409292399709534 0.115049119456506 0.0192257763182773 0.00226322430493722 0
0 0 0 0 0 0 0 0 0 0 0 0 0 0 0 0 0 0 0 0 0 0 0 0 0 0 0 0 0 0 0 0 0 0.00144371631069625 0 0 0 0 0 0 0 0 0 0 0 0 0 0 0 0 0 0 0 0 0 0 0 0 0 0 0 0 0 0 0 0 0 0 0 0 0 0 0 0 0 0 0 0 0 0 0 0 0 0 0 0 0 0 0 0 0 0 0 0 0 0 0 0 0 0 0 0 0.00152680737965366 0.0134398867743243 0 0 0 0 0 0 0 0 0 0 0 0 0 0 0 0 0 0 0 0 0 0 0 0 0 0 0 0 0 0 0 0 0 0 0 0.00491639659830364 0 0.00332509689993688 0.009965730395157 0.00189848680455971 0 0 0 0 0 0 0.0052323031197013 0 0 0.0103279344994602 0 0 0 0 0 0 0 0 0 0 0 0 0 0 0 0 0 0 0 0 0 0 0 0 0 0 0 0 0 0 0 0 0 0 0 0 0 0 0 0 0 0 0 0 0 0 0 0 0 0 0 0 0 0 0 0 0 0 0 0 0 0 0 0 0 0 0 0 0 0 0 0 0 0 0 0 0 0 0 0 0.00126478784439806 0 0.00373047416928454 0.00268009646083092 0 0 0 0.0116670400627134 0 0 0 0.000828518957421033 0.00632740473705606 0.00210113811871393 0.0111140855252905 0.00802358590370335 0 0.00765846222828499 0.0230396484820023 0.0134548446758319 0.00269060124485499 0.00163784112081682 0.0098608103464364 0.0320897603636533 0.0363259161312584 0.0476890677032909 0 0 0 0 0 0 0 0 0 0 0 0 0 0 0 0 0 0 0 0 0 0 0 0 0 0 0 0 0 0 0 0 0 0 0.0115069305910782 0 0 0 0.0107007149922104 0.0327457965550403 0.0555862017305392 0.0175593539534444 0 0 0 0 0.00683163085565312 0 0.0428238289650008 0 0.121463577916742 0 0.192042811555691 0.0117894813584437 0.117071068345517 0.0901212678611994 0 0.0154968924618048
0 0 0 0 0 0 0 0 0 0 0 0 0 0 0 0 0 0 0 0 0 0 0 0 0 0 0 0 0 0 0 0 0 0 0 0 0 0 0 0 0 0 0 0 0 0 0 0 0 0 0 0 0 0 0 0 0 0 0 0 0 0 0 0 0 0 0 0 0 0 0 0 0 0 0 0 0 0 0 0 0 0 0 0 0 0 0 0 0 0 0 0 0 0 0 0 0 0 0 0 0 0 0 0 0 0 0 0 0 0 0 0 0 0 0 0 0 0 0 0 0 0 0 0 0 0 0 0 0 0 0 0 0 0 0 0 0 0 0 0.00417885716599538 0 0 0 0 0 0 0 0 0 0 0 0 0 0.0090209521448274 0 0 0 0 0 0 0 0 0 0 0 0 0 0 0 0 0 0 0 0 0 0 0 0 0 0 0 0 0 0 0 0 0 0 0 0 0 0 0 0 0 0 0.00651940342752523 0 0 0 0 0 0 0 0 0 0 0 0 0 0 0 0 0 0 0.00215571286004167 0 0 0 0 0 0.00179645834290935 0 0 0 0 0 0 0 0 0 0 0 0 0 0 0.00205854140349923 0 0 0 0 0 0 0 0 0 0.0322303512231795 0 0 0.0130625934019192 0.00860061842799629 0.0188210199932652 0.0522346799960683 0.0345170189110736 0.0310348908934285 0 0 0.0227138894720154 0.026585568175279 0.169849644079042 0 0 0 0 0 0 0 0 0 0 0 0 0 0 0 0 0 0 0 0 0 0 0 0 0 0 0 0 0 0 0 0 0 0 0 0 0 0 0.0149457044945316 0.00308780911853983 0.00209607377074548 0.00710117794463691 0 0 0 0.0220815457580972 0.0124094637318232 0.0281833533175601 0.199324710934125 0 0.026274161127285 0.193262863990612 0 0.00596791003896841 0.00837971330203703 0.0172199184626932 0 0.0242853940902798
0 0 0 0 0 0 0 0 0 0 0 0 0 0 0 0 0 0 0 0 0 0 0 0 0 0 0 0 0 0 0 0 0.00166680101999221 0 0 0 0 0 0 0 0 0 0 0 0 0 0 0 0 0 0 0 0 0 0 0 0 0 0 0 0 0 0 0 0 0 0 0 0 0 0 0 0 0 0 0 0 0 0 0 0 0 0 0 0 0 0 0 0 0 0 0 0 0 0 0 0 0 0 0 0 0.000836736424300531 0 0.00150693665041571 0 0 0 0 0 0 0 0 0 0 0 0 0 0 0 0 0 0 0 0 0 0 0 0 0 0 0 0 0 0 0 0 0 0 0 0.0184815468308729 0 0 0 0 0.00497731256858164 0.0028822241888193 0 0 0 0.00298598248566746 0.000788721496951639 0.0011688498746189 0 0.0135761274577332 0 0 0 0 0 0 0 0 0 0 0 0 0.00117314070100022 0 0 0 0 0 0.000818935685879356 0 0 0 0 0.00274077329436577 0.00120364231359714 0 0 0 0 0 0 0 0 0 0 0 0.000729899642019838 0 0 0 0 0 0 0 0.0261003380640184 0 0 0 0 0 0 0 0.01456837420803 0 0 0 0 0 0 0 0 0 0 0 0 0 0 0 0 0.00089522299212452 0 0 0 0 0 0 0 0 0 0 0.00138614421378164 0.00168651536846071 0.00229319486250426 0.000711277127964268 0 0 0 0.00364162749492669 0 0 0.00101945595521241 0.00433715426076635 0.00497639545021003 0.00377020168479458 0 0.00169880126373124 0 0.00148582943994785 0 0.00104309448411622 0.000490911677707627 0.00341235877688995 0.00187793139276375 0.0775155385924984 0 0 0 0 0 0 0 0 0 0 0 0 0 0 0 0 0 0 0 0 0 0 0 0 0 0 0 0 0 0.00498841359777242 0 0 0.0185741387495713 0 0 0 0.0035222163769399 0.0304191625506444 0.0707424706126605 0 0.00120324451393967 0.255678276657635 0.0200938846203755 0 0 0 0.105202486247312 0 0.047692010634674 0.00824885504331867 0 0 0.00184619624142485 0.00766745537410263 0.0038568119954448 0 0.114851117509978 0.0578207777489864 0.0314765516492475 0.00766793193070746
0 0 0 0 0 0 0 0 0 0 0 0 0 0 0 0 0 0 0 0 0 0 0 0 0 0 0 0 0 0 0 0 0 0 0 0 0 0 0 0 0 0 0 0 0 0 0 0 0 0 0 0 0 0 0 0 0 0 0 0 0 0 0 0 0 0 0 0 0 0 0 0 0 0 0 0 0 0 0 0 0 0 0 0 0 0 0 0 0 0 0 0 0 0 0 0 0 0 0 0 0 0 0 0.00350746203170562 0 0 0 0 0 0 0 0 0 0 0 0 0 0 0 0 0 0 0 0 0 0 0 0 0 0 0 0 0 0 0 0 0 0 0 0.00153203364502288 0 0 0.00375012552117366 0 0 0.00826367765658277 0 0 0 0 0.00600852925087741 0 0 0 0 0 0 0 0 0 0 0 0 0 0 0 0 0 0 0 0 0 0 0 0 0 0 0 0 0 0 0 0 0 0 0 0 0 0 0 0 0 0 0 0 0 0 0 0 0 0 0 0 0 0 0 0 0 0 0 0 0 0 0 0 0 0 0 0 0 0 0 0 0 0 0 0 0 0 0 0 0 0 0 0.00181579979846632 0 0.00298743817725851 0.0027474651907219 0 0 0 0.00809203431209277 0 0 0 0 0.00664848781673077 0 0.00809492635302452 0.00634838002711771 0 0.00864974356898599 0.0136602235587639 0.00589608469666611 0.00128201321019405 0.00197978843323795 0.00666286201279155 0.0209040785700438 0.0192452650414636 0.0107182087654873 0 0 0 0 0 0 0 0 0 0 0 0 0 0 0 0 0 0 0 0 0 0 0 0 0 0 0 0 0 0 0 0 0 0 0.00457070474884883 0 0 0 0.018734428897809 0.245510040441756 0.0439304218696119 0.0650733530616018 0 0 0.0182932146179039 0 0 0 0 0 0.077217491667953 0.113290722633577 0.0080579314791205 0.170892669443603 0 0.0184624649776832 0.0671719285221232 0
0 0 0 0 0 0 0 0 0 0 0 0 0 0 0 0 0 0 0 0 0 0 0 0 0 0 0 0 0 0 0 0 0 0 0 0 0 0 0 0 0 0 0 0 0 0 0 0 0 0 0 0 0 0 0 0 0 0 0 0 0 0 0 0 0 0 0 0 0 0 0 0 0 0 0 0 0 0 0 0 0 0 0 0 0 0 0 0 0 0 0 0 0 0 0 0 0 0 0 0 0 0 0 0.00636612572724547 0 0 0 0 0 0 0 0 0 0 0 0 0 0 0 0 0 0 0 0 0 0 0 0 0 0 0 0 0 0 0 0 0 0 0 0 0 0.00270507738703155 0.00365627012179353 0 0 0 0 0 0 0 0 0 0 0 0 0 0 0 0 0 0 0 0 0 0 0 0 0 0 0 0 0 0 0 0 0 0 0 0 0 0 0 0 0 0 0 0 0 0 0 0 0 0 0 0 0 0 0 0 0 0 0 0 0 0 0 0 0 0 0 0 0 0 0 0 0 0 0 0 0 0 0 0 0 0 0 0 0 0 0 0.00338828499544321 0 0 0 0.0236637211110506 0 0 0 0 0 0 0.0175835706671342 0 0 0 0.0210851904737056 0.00383634606061492 0 0.00734905095027924 0.00392573589047663 0 0.00377641817347618 0.00785986907697566 0.00482320752042383 0 0 0 0 0.00615681681304951 0.0113610993202854 0 0 0 0 0 0 0 0 0 0 0 0 0 0 0 0 0 0 0 0 0 0 0 0 0 0 0 0 0 0 0 0 0 0 0.0477961035552114 0.00259722391784692 0 0 0 0.212873142662718 0.00970979652351128 0 0 0 0 0 0.0867709159688848 0 0.0161197957246184 0 0.0289729412844415 0.195816087356381 0.0371793515386045 0.193173899971782 0.041453957207015 0 0 0
0 0 0 0 0 0 0 0 0 0 0 0 0 0 0 0 0 0 0 0 0 0 0 0 0 0 0 0 0 0 0 0 0 0 0 0 0 0 0 0 0 0 0 0 0 0 0 0 0 0 0 0 0 0 0 0 0 0 0 0 0 0 0 0 0 0 0 0 0 0 0 0 0 0 0 0 0 0 0 0 0 0 0 0 0 0 0 0 0 0 0 0 0 0 0 0 0 0 0 0 0 0 0 0 0 0 0 0 0 0 0 0 0 0 0 0 0 0 0 0 0 0 0 0 0 0 0 0 0 0 0 0 0 0 0 0 0 0 0 0 0 0 0 0 0 0 0 0 0 0 0.00368368339626838 0 0 0 0 0 0 0 0 0 0 0 0 0 0 0 0 0 0 0 0 0 0 0 0 0 0 0 0 0 0 0 0 0 0 0 0 0 0 0 0 0 0 0 0 0 0 0 0 0 0 0 0 0 0 0 0 0 0 0 0 0 0 0 0 0 0 0 0 0 0 0 0 0 0 0 0 0 0 0 0 0 0 0 0 0 0.00591757415290705 0 0 0 0 0 0 0 0 0 0.0117521285168411 0 0 0 0 0 0 0.00578978438566239 0 0.00643995600719627 0 0.050453656267581 0 0 0 0 0 0 0 0 0 0 0 0 0 0 0 0 0 0 0 0 0 0 0 0 0 0 0 0 0 0 0 0 0 0 0 0 0 0 0 0 0.019479156715285 0.385619856787411 0.064104683592655 0.0554938031193911 0 0 0.0568698752658133 0 0 0 0 0 0.00367823917637617 0 0 0.113411039995349 0.162655140693992 0 0 0.0546514219272708
0 0 0 0 0 0 0 0 0 0 0 0 0 0 0 0 0 0 0 0 0 0 0 0 0 0 0 0 0 0 0 0 0 0.00156162072630602 0 0 0 0 0 0 0 0 0 0 0 0 0 0 0 0 0.00827660926704497 0 0 0 0.00183014240683274 0 0.00150451031017189 0.00211778184757388 0 0 0 0 0 0 0 0 0 0 0 0 0 0.00324059490698823 0 0 0 0 0 0 0 0 0 0 0 0 0 0 0 0 0 0 0 0 0 0 0 0 0 0 0 0 0.0015694453984965 0.00549439211073226 0 0 0 0 0 0 0 0 0 0 0 0 0 0 0 0 0 0 0 0 0 0 0 0 0 0 0 0 0 0 0 0 0 0 0 0 0 0.0057753145044902 0 0 0 0 0 0 0 0 0 0 0 0 0 0.0116320967815973 0.00988588445847488 0 0 0 0 0 0 0 0 0 0 0 0.00129751178984612 0 0.000966041520827995 0 0 0 0 0 0 0 0 0 0 0 0 0 0 0.00115628556313127 0 0 0 0 0.108830379359071 0.0129289911209083 0.000935380974309217 0 0 0 0 0.0140648774007512 0 0 0.00407968344550284 0 0 0 0 0 0 0 0.00165823281938196 0 0 0 0 0 0 0.0016126958210969 0.0261622383468918 0.0203817702186079 0 0 0 0 0 0 0 0 0 0 0 0 0 0 0 0 0 0 0.000427939529586277 0.00172657187029865 0.00848434640753416 0 0 0 0 0 0.00136418945058859 0 0 0 0.0135076916302373 0.00507417775993559 0.000636843018691456 0.00184776466475863 0 0 0.00134386610634058 0.00753377589754558 0 0.00419981387932912 0 0.196502426931386 0.00209478678439745 0.00244214814007905 0 0 0 0 0 0 0 0 0 0 0 0 0 0 0 0 0 0 0 0 0 0 0 0 0 0 0 0.00439858193884411 0 0 0.0102333507364505 0 0 0 0 0.00668356213446391 0.0112366892417636 0.0313453076592558 0.017722233578946 0.0482586525979078 0.0356208462609894 0 0 0.0753869482083124 0.0984976446772378 0.114521599337433 0 0 0 0 0 0.0107703871328879 0.0167718702656928 0.00819423446854785 0 0 0.0162092685915231 0
