# Supplementary material for: Recovery of neural dynamics criticality in personalized whole-brain models of stroke
Source: Nat Commun. 2022 Jun 27;13:3683. doi: 10.1038/s41467-022-30892-6 (PMC9237050; doi:10.1038/s41467-022-30892-6)
Supplement: Supplementary file 3 — Source Data [file 41467_2022_30892_MOESM3_ESM.zip › Source_Data/Tables/Table1/Structural_Connectivity/controls/con_1_026_316_17_.txt]

0 0 0 0 0 0.127233717160355 0 0 0.0290248750689388 0.0261106155414076 0.355567136991779 0.0224828508225699 0 0 0.0174863098605113 0 0 0 0 0 0 0 0 0 0 0 0 0 0 0.219491275101566 0.142861342116663 0 0 0 0 0 0 0 0 0 0 0 0 0 0 0 0 0 0 0 0 0 0 0 0 0 0 0 0 0 0 0 0 0 0 0 0 0 0 0 0 0 0 0.0099905448839273 0 0 0 0 0 0 0 0 0 0 0 0 0.0106431080526126 0 0 0 0 0 0 0 0 0.00993608442835004 0.0122955424560635 0 0 0 0 0 0 0 0 0 0 0 0 0 0 0 0.00995192143861718 0 0 0 0 0 0 0 0 0 0 0 0 0 0 0 0 0 0 0 0 0.00692467607663875 0 0 0 0 0 0 0 0 0 0 0 0 0 0 0 0 0 0 0 0 0 0 0 0 0 0 0 0 0 0 0 0 0 0 0 0 0 0 0 0 0 0 0 0 0 0 0 0 0 0 0 0 0 0 0 0 0 0 0 0 0 0 0 0 0 0 0 0 0 0 0 0 0 0 0 0 0 0 0 0 0 0 0 0 0 0 0 0 0 0 0 0 0 0 0 0 0 0 0 0 0 0 0 0 0 0 0 0 0 0 0 0 0 0 0 0 0 0 0 0 0 0 0 0 0 0 0 0 0 0 0 0 0 0 0 0 0 0 0 0 0 0 0 0 0 0 0 0 0 0 0 0 0 0 0 0 0 0 0 0 0 0 0 0 0 0 0 0 0 0 0 0 0 0 0 0 0 0 0 0 0 0
0 0 0.164877465240524 0.0747908373778283 0.0735023233201999 0 0 0 0 0 0 0.197552884476066 0 0.0559296531066082 0.0466774958277696 0 0.101867944294799 0 0 0.21536081214898 0 0 0 0 0 0 0 0 0 0 0.0455016172979474 0 0 0 0 0 0 0 0 0 0 0 0 0 0 0 0 0 0 0 0 0 0 0 0 0 0 0 0 0 0 0 0 0 0 0 0 0 0 0 0 0 0 0 0 0 0 0 0 0 0 0.0239389669092778 0 0 0 0 0 0 0 0 0 0 0 0 0 0 0 0 0 0 0 0 0 0 0 0 0 0 0 0 0 0 0 0 0 0 0 0 0 0 0 0 0 0 0 0 0 0 0 0 0 0 0 0 0 0 0 0 0 0 0 0 0 0 0 0 0 0 0 0 0 0 0 0 0 0 0 0 0 0 0 0 0 0 0 0 0 0 0 0 0 0 0 0 0 0 0 0 0 0 0 0 0 0 0 0 0 0 0 0 0 0 0 0 0 0 0 0 0 0 0 0 0 0 0 0 0 0 0 0 0 0 0 0 0 0 0 0 0 0 0 0 0 0 0 0 0 0 0 0 0 0 0 0 0 0 0 0 0 0 0 0 0 0 0 0 0 0 0 0 0 0 0 0 0 0 0 0 0 0 0 0 0 0 0 0 0 0 0 0 0 0 0 0 0 0 0 0 0 0 0 0 0 0 0 0 0 0 0 0 0 0 0 0 0 0 0 0 0 0 0 0 0 0 0 0 0 0 0 0 0 0 0 0 0 0
0 0.165320638005124 0 0 0 0.0548488344265073 0 0 0 0 0 0.0498824368484641 0 0 0.0248601087708199 0 0.163649941198584 0.086771777258757 0.113277737588619 0.114966609001805 0 0 0 0 0 0 0 0 0 0.0317461552806822 0 0 0 0 0 0 0 0 0 0 0 0 0 0 0 0 0 0 0 0 0 0 0 0 0 0 0 0 0 0 0 0 0 0 0 0 0 0 0.0163618358444243 0.031397377889768 0 0 0 0 0 0 0 0 0 0 0 0 0 0 0 0 0 0 0 0 0 0 0 0 0 0 0 0 0 0 0 0 0 0 0.0594473079117892 0 0.0228890735658007 0 0 0 0 0 0 0 0 0.0543060628488784 0.010274103559976 0 0 0 0 0 0 0 0 0 0 0 0 0 0 0 0 0 0 0 0 0 0 0 0 0 0 0 0 0 0 0 0 0 0 0 0 0 0 0 0 0 0 0 0 0 0 0 0 0 0 0 0 0 0 0 0 0 0 0 0 0 0 0 0 0 0 0 0 0 0 0 0 0 0 0 0 0 0 0 0 0 0 0 0 0 0 0 0 0 0 0 0 0 0 0 0 0 0 0 0 0 0 0 0 0 0 0 0 0 0 0 0 0 0 0 0 0 0 0 0 0 0 0 0 0 0 0 0 0 0 0 0 0 0 0 0 0 0 0 0 0 0 0 0 0 0 0 0 0 0 0 0 0 0 0 0 0 0 0 0 0 0 0 0 0 0 0 0 0 0 0 0 0 0 0 0 0 0 0 0 0 0 0 0 0 0 0 0 0 0 0 0 0 0 0 0 0 0 0
0 0.0152968618356031 0 0 0 0 0.0354146851200451 0 0.00987413787592951 0 0 0.0221979344262613 0 0.00604389090452244 0 0 0 0 0 0.0246166333915343 0 0 0 0 0 0 0 0 0 0.0109176552106449 0.0192291100578766 0 0 0 0 0 0 0.275380469537806 0 0 0 0 0 0 0 0 0 0 0 0 0 0 0 0 0 0 0 0 0 0 0 0 0 0 0 0 0 0 0 0 0 0 0 0 0 0 0 0 0 0 0 0 0 0 0 0 0 0 0 0 0 0 0 0.0847610899628848 0 0 0 0 0 0 0 0 0 0 0 0 0 0 0 0 0 0 0 0 0 0 0 0 0 0 0 0 0 0 0 0 0 0 0 0 0.299188674434869 0.0131474589962796 0 0.152921793060789 0 0 0 0 0 0.00358951518019239 0 0 0 0 0 0 0 0 0 0 0 0 0 0 0.0195960409449411 0.00782404905982064 0 0 0 0 0 0 0 0 0 0 0 0 0 0 0 0 0 0 0 0 0 0 0 0 0 0 0 0 0 0 0 0 0 0 0 0 0 0 0 0 0 0 0 0 0 0 0 0 0 0 0 0 0 0 0 0 0 0 0 0 0 0 0 0 0 0 0 0 0 0 0 0 0 0 0 0 0 0 0 0 0 0 0 0 0 0 0 0 0 0 0 0 0 0 0 0 0 0 0 0 0 0 0 0 0 0 0 0 0 0 0 0 0 0 0 0 0 0 0 0 0 0 0 0 0 0 0 0 0 0 0 0 0 0 0 0 0 0 0 0 0 0 0 0 0 0 0 0 0 0 0 0 0 0 0 0 0 0 0 0
0 0.0261387822414381 0 0 0 0.0467406777842161 0 0.0259966601027274 0 0 0.0208508560822066 0.113991053674233 0 0.06189688300931 0.0132682384842898 0.00829666577624413 0.0413262660966907 0.35124708601408 0.0445769182927973 0.0281679329184465 0.0507879372597561 0 0 0 0 0 0 0 0.0604541043070095 0 0 0 0 0 0 0 0 0 0 0 0 0 0 0 0 0 0 0 0 0 0 0 0 0 0 0 0 0 0 0 0 0 0 0 0 0 0 0 0 0 0 0 0 0 0 0 0 0 0 0 0 0 0 0 0 0 0 0 0 0 0 0 0 0 0 0 0 0 0 0 0 0 0 0 0.0449474776505269 0 0 0 0 0.012114820163995 0 0 0 0 0 0 0 0 0 0 0 0 0 0 0 0 0 0 0 0 0 0 0 0 0 0 0 0 0 0 0 0 0 0 0 0 0 0 0 0 0 0 0 0 0 0 0 0 0 0 0 0 0 0 0 0 0 0 0 0 0 0 0 0 0 0 0.0119289467773672 0 0 0 0 0 0 0 0 0 0 0 0 0 0 0 0 0 0 0 0 0 0 0 0 0 0 0 0 0 0 0 0 0 0 0 0 0 0 0 0 0 0 0 0 0 0 0 0 0 0 0 0 0 0 0 0 0 0 0 0 0 0 0 0 0 0 0 0 0 0 0 0 0 0 0 0 0 0 0 0 0 0.0250802601107162 0.00521115866442933 0 0 0 0 0 0 0 0 0 0 0 0 0 0 0 0 0 0 0 0 0 0 0 0 0 0 0 0.00697727458952081 0 0 0 0 0 0 0 0 0 0 0 0 0 0 0 0 0 0 0 0 0 0 0 0 0 0 0 0
0.113457500379469 0 0.0202417059350243 0 0.0486358153198516 0 0 0.0106125174143371 0 0 0.182236601429382 0.207232067718393 0 0.0722757577451727 0.0218498646343578 0.0112717615040976 0 0.0366208383372137 0 0 0 0 0 0 0 0 0 0 0 0.119943066613766 0.123785109133882 0 0 0 0 0 0 0 0 0 0 0 0 0 0 0 0 0 0 0 0 0 0 0 0 0 0 0 0 0 0 0 0 0 0 0 0 0 0 0 0 0 0 0 0 0 0 0 0 0 0 0.00668182241758719 0 0 0 0 0.00759356395163458 0 0 0 0 0 0 0 0 0 0 0 0 0 0 0 0 0 0 0 0 0 0 0 0 0 0 0 0 0 0 0 0 0 0 0 0 0 0 0 0 0 0 0 0 0 0 0.0175620074658322 0 0 0 0 0 0 0 0 0 0 0 0 0 0 0 0 0 0 0 0 0 0 0 0 0 0 0 0 0 0 0 0 0 0 0 0 0 0 0 0 0 0 0 0 0 0 0 0 0 0 0 0 0 0 0 0 0 0 0 0 0 0 0 0 0 0 0 0 0 0 0 0 0 0 0 0 0 0 0 0 0 0 0 0 0 0 0 0 0 0 0 0 0 0 0 0 0 0 0 0 0 0 0 0 0 0 0 0 0 0 0 0 0 0 0 0 0 0 0 0 0 0 0 0 0 0 0 0 0 0 0 0 0 0 0 0 0 0 0 0 0 0 0 0 0 0 0 0 0 0 0 0 0 0 0 0 0 0 0 0 0 0 0 0 0 0 0 0 0 0 0 0 0 0 0 0 0 0 0 0 0 0
0 0 0 0.416673046017739 0 0 0 0 0.377844723127234 0.157713754123122 0 0 0 0 0 0 0 0 0 0 0 0 0 0 0 0 0 0 0 0 0 0 0 0 0 0 0 0 0 0 0 0 0 0 0 0 0 0 0 0 0 0 0 0 0 0 0 0 0 0 0 0 0 0 0 0 0 0 0 0 0 0 0 0 0 0 0 0 0 0 0 0 0 0 0 0 0 0 0 0 0 0 0 0 0 0 0 0 0 0 0 0 0 0 0 0 0 0 0 0 0 0 0 0 0 0 0 0 0 0 0 0 0 0 0 0 0 0 0 0 0 0 0 0 0 0 0 0 0 0 0 0 0 0 0 0 0 0 0 0 0 0 0 0 0.0477684767319048 0 0 0 0 0 0 0 0 0 0 0 0 0 0 0 0 0 0 0 0 0 0 0 0 0 0 0 0 0 0 0 0 0 0 0 0 0 0 0 0 0 0 0 0 0 0 0 0 0 0 0 0 0 0 0 0 0 0 0 0 0 0 0 0 0 0 0 0 0 0 0 0 0 0 0 0 0 0 0 0 0 0 0 0 0 0 0 0 0 0 0 0 0 0 0 0 0 0 0 0 0 0 0 0 0 0 0 0 0 0 0 0 0 0 0 0 0 0 0 0 0 0 0 0 0 0 0 0 0 0 0 0 0 0 0 0 0 0 0 0 0 0 0 0 0 0 0 0 0 0 0 0 0 0 0 0 0 0 0 0 0
0 0 0 0 0.0263676384489609 0.0103445332545718 0 0 0 0 0 0.0289524972137003 0 0 0.0178514023660546 0.0424196574244721 0 0.0133037433291974 0 0 0 0 0 0 0 0 0 0 0.0583262185028883 0.0136522914298402 0 0 0 0 0.0116420803918396 0 0.0300230283926613 0 0 0 0 0 0 0 0 0 0.228906752741746 0 0 0 0 0 0 0 0 0 0 0 0 0 0 0 0 0 0 0 0 0 0 0 0 0 0 0.132719857435344 0 0 0 0 0 0 0 0 0 0 0 0 0 0.020153856613409 0 0 0 0 0 0 0 0 0 0 0 0 0 0 0 0 0 0 0 0 0 0 0 0 0 0 0 0 0 0 0 0 0 0 0 0 0 0 0 0 0 0 0.0113265385689216 0.1200745562441 0.0315182439301213 0.195910750610662 0.00650635310150867 0 0 0 0 0 0 0 0 0 0 0 0 0 0 0 0 0 0 0 0 0 0 0 0 0 0 0 0 0 0 0 0 0 0 0 0 0 0 0 0 0 0 0 0 0 0 0 0 0 0 0 0 0 0 0 0 0 0 0 0 0 0 0 0 0 0 0 0 0 0 0 0 0 0 0 0 0 0 0 0 0 0 0 0 0 0 0 0 0 0 0 0 0 0 0 0 0 0 0 0 0 0 0 0 0 0 0 0 0 0 0 0 0 0 0 0 0 0 0 0 0 0 0 0 0 0 0 0 0 0 0 0 0 0 0 0 0 0 0 0 0 0 0 0 0 0 0 0 0 0 0 0 0 0 0 0 0 0 0 0 0 0 0 0 0 0 0 0 0 0 0 0 0 0 0 0 0 0 0 0 0
0.0593424891588581 0 0 0.0409595448221601 0 0 0.133216271168962 0 0 0.473998445276309 0 0 0 0 0 0 0 0 0 0 0 0 0 0 0 0 0 0 0 0 0 0 0 0 0 0 0 0.0382095520913154 0 0 0 0 0 0 0 0 0 0 0 0 0 0 0 0 0 0 0 0 0 0 0 0 0 0 0 0 0 0 0 0 0 0 0 0 0 0 0 0 0 0 0 0 0 0 0 0 0 0 0 0 0 0 0 0 0 0 0 0 0 0 0 0 0 0 0 0 0 0 0 0 0 0 0 0 0 0 0 0 0 0 0 0 0 0 0 0 0 0 0 0 0.201085043425895 0 0 0.0531886540565005 0 0 0 0 0 0 0 0 0 0 0 0 0 0 0 0 0 0 0 0 0 0 0 0 0 0 0 0 0 0 0 0 0 0 0 0 0 0 0 0 0 0 0 0 0 0 0 0 0 0 0 0 0 0 0 0 0 0 0 0 0 0 0 0 0 0 0 0 0 0 0 0 0 0 0 0 0 0 0 0 0 0 0 0 0 0 0 0 0 0 0 0 0 0 0 0 0 0 0 0 0 0 0 0 0 0 0 0 0 0 0 0 0 0 0 0 0 0 0 0 0 0 0 0 0 0 0 0 0 0 0 0 0 0 0 0 0 0 0 0 0 0 0 0 0 0 0 0 0 0 0 0 0 0 0 0 0 0 0 0 0 0 0 0 0 0 0 0 0 0 0 0 0 0 0 0 0 0 0 0 0 0
0.0524568012124701 0 0 0 0 0 0.0546390041429089 0 0.465764314396768 0 0 0 0 0 0 0 0 0 0 0 0 0 0 0 0 0 0 0 0 0 0 0 0 0 0 0 0 0 0 0 0 0 0 0 0 0 0 0 0 0 0 0 0 0 0 0 0 0 0 0 0 0 0 0 0 0 0 0 0 0 0 0 0 0 0 0 0 0 0 0 0 0 0 0 0 0 0 0 0 0 0 0 0 0 0 0 0 0 0 0 0 0 0 0 0 0 0 0 0 0 0 0 0 0 0 0 0 0 0 0 0 0 0 0 0 0 0 0 0 0 0.243113334338527 0 0 0.184026545909326 0 0 0 0 0 0 0 0 0 0 0 0 0 0 0 0 0 0 0 0 0 0 0 0 0 0 0 0 0 0 0 0 0 0 0 0 0 0 0 0 0 0 0 0 0 0 0 0 0 0 0 0 0 0 0 0 0 0 0 0 0 0 0 0 0 0 0 0 0 0 0 0 0 0 0 0 0 0 0 0 0 0 0 0 0 0 0 0 0 0 0 0 0 0 0 0 0 0 0 0 0 0 0 0 0 0 0 0 0 0 0 0 0 0 0 0 0 0 0 0 0 0 0 0 0 0 0 0 0 0 0 0 0 0 0 0 0 0 0 0 0 0 0 0 0 0 0 0 0 0 0 0 0 0 0 0 0 0 0 0 0 0 0 0 0 0 0 0 0 0 0 0 0 0 0 0 0 0 0 0 0 0
0.210377274961919 0 0 0 0.0143956506987045 0.120915457159282 0 0 0 0 0 0.0442207189420426 0 0 0.0334326861602191 0 0 0 0 0 0 0 0 0 0 0 0 0 0 0.318448387862873 0.218478071961205 0 0 0 0 0 0 0 0 0 0 0 0 0 0 0 0 0 0 0 0 0 0 0 0 0 0 0 0 0 0 0 0 0 0 0 0 0 0 0 0 0 0 0 0 0 0 0 0 0 0 0 0 0 0 0 0.00899596261171935 0 0 0 0 0 0 0 0 0.0102879899732784 0.012979019487943 0 0 0 0 0 0 0 0 0 0 0 0 0 0 0 0.00746878018081462 0 0 0 0 0 0 0 0 0 0 0 0 0 0 0 0 0 0 0 0 0 0 0 0 0 0 0 0 0 0 0 0 0 0 0 0 0 0 0 0 0 0 0 0 0 0 0 0 0 0 0 0 0 0 0 0 0 0 0 0 0 0 0 0 0 0 0 0 0 0 0 0 0 0 0 0 0 0 0 0 0 0 0 0 0 0 0 0 0 0 0 0 0 0 0 0 0 0 0 0 0 0 0 0 0 0 0 0 0 0 0 0 0 0 0 0 0 0 0 0 0 0 0 0 0 0 0 0 0 0 0 0 0 0 0 0 0 0 0 0 0 0 0 0 0 0 0 0 0 0 0 0 0 0 0 0 0 0 0 0 0 0 0 0 0 0 0 0 0 0 0 0 0 0 0 0 0 0 0 0 0 0 0 0 0 0 0 0 0 0 0 0 0 0 0 0 0 0 0 0 0 0 0
0.0131639404728994 0.0479990220531298 0.0120873446297822 0.0263698481905832 0.0778817134962113 0.136069408008975 0 0.0195028050386846 0 0 0.0437605850345884 0 0 0.144412339916506 0.118461721995488 0.0407645828305761 0.0267879978179606 0 0 0.0752821182192399 0.0199637435984205 0 0 0 0 0 0 0 0 0.0481750854783192 0.0816865259059672 0 0 0 0 0 0 0 0 0 0 0 0 0 0 0 0 0 0 0 0 0 0 0 0 0 0 0 0 0 0 0 0 0 0 0 0 0 0 0 0 0 0 0 0 0 0 0 0 0 0 0.0269988898044074 0 0 0 0 0 0 0 0 0 0 0 0 0 0 0 0 0 0 0 0 0 0 0 0 0 0 0 0 0 0 0 0 0 0 0 0 0 0 0 0 0 0 0 0 0 0.00934361773764835 0 0 0 0 0 0.017400397593531 0 0 0 0 0 0 0 0 0 0 0 0 0 0 0 0 0 0 0 0 0 0 0 0 0 0 0 0 0 0 0 0 0 0 0 0 0 0 0 0 0 0 0 0 0 0 0 0 0 0 0 0 0 0 0 0 0 0 0 0 0 0 0 0 0 0 0 0 0 0 0 0 0 0 0 0 0 0 0 0 0 0 0 0 0 0 0 0 0 0 0 0 0 0 0 0 0 0 0 0 0 0.00352535570476775 0 0 0 0.00727104614108348 0.00309191033123073 0 0 0 0 0 0 0 0 0 0 0 0 0 0 0 0 0 0 0 0 0 0 0 0 0 0 0 0 0 0 0 0 0 0 0 0 0 0 0 0 0 0 0 0 0 0 0 0 0 0 0 0 0 0 0 0 0 0 0 0 0 0 0 0 0 0 0 0 0 0 0 0 0 0 0
0 0 0 0 0 0 0 0 0 0 0 0 0 0 0 0 0 0 0 0 0 0 0.0247172455250838 0 0.0731416498956578 0 0.129180635981404 0 0 0 0 0.0175304377229534 0 0 0.0927171025523053 0.00944231482663604 0 0 0 0 0 0.00909278503026902 0 0 0 0 0 0 0.0348891068253473 0 0 0 0 0 0 0 0 0 0 0 0 0 0 0 0 0 0 0 0 0 0 0 0 0 0 0 0 0 0 0 0 0 0 0 0 0 0 0 0 0 0 0 0 0 0 0 0 0 0 0 0 0 0 0 0 0 0 0 0.0120761119620768 0 0 0 0 0 0.119455507770684 0 0 0 0.0290663592228041 0.0384227032108829 0.246341755937984 0 0 0 0 0 0.0197703339752797 0 0 0 0 0 0 0 0 0 0 0 0 0 0 0 0 0 0 0 0 0 0 0 0 0 0 0 0 0 0 0 0 0 0 0 0 0 0 0 0 0.0552432156286536 0 0 0 0 0 0 0 0 0 0 0 0 0 0 0 0 0 0 0 0 0 0 0 0 0 0 0 0 0 0 0 0 0 0 0 0 0 0 0.0353050788477438 0 0 0 0 0 0 0 0 0 0 0 0 0 0 0 0 0 0 0 0 0 0 0 0 0 0 0 0 0 0 0 0 0 0 0 0 0 0 0 0 0 0 0 0 0 0 0 0 0 0 0 0.0191993809750049 0 0.0168386946713951 0.0175695794378347 0 0 0 0 0 0 0 0 0 0 0 0 0 0 0 0 0 0 0 0 0 0 0 0 0 0 0 0 0 0 0 0 0 0 0 0 0 0 0 0 0 0 0 0 0 0 0 0 0 0 0 0 0 0
0 0.0118104822951899 0 0.00624005151959332 0.0367544563044419 0.0412451304907034 0 0 0 0 0 0.12551071346539 0 0 0.120103880680855 0.127434669824819 0.0375793447482352 0 0 0.136114671961768 0.0677743221273003 0 0 0 0 0 0 0 0 0 0.04308687237092 0 0 0 0 0 0 0 0.00416551224871598 0 0 0 0 0 0.0357255218894244 0 0 0 0 0.0162093729375412 0 0 0 0 0 0 0 0 0 0 0 0 0 0 0 0.0144160963528444 0 0 0 0 0 0 0 0 0 0 0 0 0 0 0 0.00911616035599637 0 0 0 0 0 0 0 0 0 0 0 0 0 0 0 0 0 0 0 0 0 0 0 0 0 0 0 0 0 0 0 0 0 0 0 0 0 0 0 0 0 0 0 0 0 0.0119644693030723 0.0148239984506679 0 0 0 0 0 0.086511083793174 0 0.0109271490410978 0.0128771116645934 0.0195908697690362 0 0 0 0 0 0 0 0 0 0 0 0 0 0 0 0 0 0 0 0 0 0 0 0 0 0 0 0 0 0 0 0 0 0 0 0 0 0 0 0 0 0 0 0 0 0 0 0 0 0 0 0 0 0 0 0 0 0 0 0 0 0 0 0 0 0 0 0 0 0 0 0 0 0 0 0 0 0 0 0.0100180584046208 0 0 0 0 0 0 0 0 0 0 0 0 0 0 0 0 0 0 0 0 0 0 0 0 0 0 0 0 0 0 0 0 0 0 0 0 0 0 0 0 0 0 0 0 0 0 0 0 0 0 0 0 0 0 0 0 0 0 0 0 0 0 0 0 0 0 0 0 0 0 0 0 0 0 0 0 0 0 0 0 0 0 0 0 0 0 0 0 0 0 0 0 0 0 0 0 0
0.01399589957574 0.0155033188643505 0.00823482519624039 0 0.0123921344222566 0.0196119330776462 0 0.0164380957822394 0 0 0.0452268883324429 0.161937025675489 0 0.188907266413407 0 0.147371507162516 0.0119629218025966 0 0 0.0156405920391352 0 0 0 0 0 0 0 0 0 0.0625487926009799 0.227434754619616 0 0 0 0 0 0 0 0 0 0 0 0 0 0 0 0 0 0 0.00740141395058508 0 0 0 0 0 0 0 0 0 0 0 0 0 0 0 0 0 0 0 0 0 0 0 0 0 0 0 0 0 0 0 0 0 0 0 0 0.00502382320992904 0 0 0 0 0 0 0 0 0 0 0 0 0 0 0 0 0 0 0.00962033174214787 0.0111286467467155 0 0 0 0 0 0 0 0 0.0068474426519513 0 0 0 0 0 0 0 0 0 0 0 0 0 0 0 0 0 0.00630869491176775 0 0 0 0.00646369122224671 0 0 0 0 0 0 0 0 0 0 0 0 0 0 0 0 0 0 0 0 0 0 0 0 0 0 0 0 0 0 0 0 0 0 0 0 0 0 0 0 0 0 0 0 0 0 0 0 0 0 0 0 0 0 0 0 0 0 0 0 0 0 0 0 0 0 0 0 0 0 0 0 0 0 0 0 0 0 0 0 0 0 0 0 0 0 0 0 0 0 0 0 0 0 0 0 0 0 0 0 0 0 0 0 0 0 0 0 0 0 0 0 0 0 0 0 0 0 0 0 0 0 0 0 0 0 0 0 0 0 0 0 0 0 0 0 0 0 0 0 0 0 0 0 0 0 0 0 0 0 0 0 0 0 0 0 0 0 0 0 0 0 0 0 0 0 0 0 0 0 0 0 0 0 0 0 0 0
0 0 0 0 0.00546725073124452 0.00713831966194169 0 0.027559978464325 0 0 0 0.0393172983831412 0 0.141420305409519 0.103979104859851 0 0 0 0 0.00315705839504934 0 0 0 0 0 0 0 0 0 0.015220191278955 0.127852731334161 0 0 0 0 0 0 0 0.00895424060221506 0 0 0 0 0 0 0 0.00268552799940344 0.0084339318815241 0 0.00823989751472193 0.00265145559754798 0 0 0 0 0 0 0 0.0304356141936667 0 0 0 0 0 0 0 0 0 0 0 0 0.00556010911086241 0 0.00582439262026151 0 0 0 0 0 0 0 0 0 0 0 0.00947389890617147 0 0.0103635622396754 0 0.0162227962916781 0 0 0 0 0 0 0 0 0 0 0 0 0 0 0 0 0.00561577730027923 0 0 0 0 0 0.00233504144656689 0 0 0.00675072117729888 0 0 0 0 0 0 0 0 0 0 0 0.0728161012226178 0 0 0 0 0 0.0143044386310775 0.107671326985105 0 0.0295260752778791 0.0574674826141273 0.0496536030665403 0 0 0.00670572032424329 0 0.0144503568912317 0 0.0137487347332528 0.0020420174786059 0 0.0115749344095007 0 0.00267692717047066 0 0 0 0.00765898791517555 0.0115869412285866 0 0 0 0 0 0 0 0 0 0 0 0 0 0 0 0 0 0 0 0 0 0 0 0 0 0 0 0 0 0 0 0 0 0 0 0 0 0 0 0 0 0 0 0 0 0 0 0 0 0 0 0 0 0 0 0 0 0 0 0 0 0 0 0 0 0 0 0 0 0 0 0.00345714665152425 0 0 0 0 0 0 0 0 0 0 0 0 0 0 0 0 0 0 0 0 0 0 0 0 0 0 0 0 0 0 0 0 0 0 0 0 0 0 0 0 0 0 0 0 0 0 0 0 0 0 0 0 0 0 0 0 0 0 0 0 0 0 0 0 0 0 0 0 0 0 0 0 0 0 0 0 0 0 0 0 0 0 0 0 0 0 0 0
0 0.0405352801118097 0.0649449997473371 0 0.0462420969819452 0 0 0 0 0 0 0.0438719438649118 0 0.0708140335488109 0.0143322960217158 0 0 0 0.232434171111681 0.0568257187954708 0.202526404863182 0 0 0 0 0 0 0 0.0139986045110654 0 0 0 0 0 0 0 0 0 0 0 0 0 0 0 0 0 0 0 0 0 0 0 0 0 0 0 0 0 0 0 0 0 0 0 0 0 0 0 0.0112374920706208 0.0117316496969198 0 0 0 0 0 0 0 0 0 0 0 0 0 0 0 0 0 0 0 0 0 0 0 0 0 0 0 0 0 0 0 0 0 0 0 0 0.0107370479995229 0 0 0 0 0 0 0 0 0 0.00615173190386222 0 0 0 0 0 0 0 0.173616528771145 0 0 0 0 0 0 0 0 0 0 0 0 0 0 0 0 0 0 0 0 0 0 0 0 0 0 0 0 0 0 0 0 0 0 0 0 0 0 0 0 0 0 0 0 0 0 0 0 0 0 0 0 0 0 0 0 0 0 0 0 0 0 0 0 0 0 0 0 0 0 0 0 0 0 0 0 0 0 0 0 0 0 0 0 0 0 0 0 0 0 0 0 0 0 0 0 0 0 0 0 0 0 0 0 0 0 0 0 0 0 0 0 0 0 0 0 0 0 0 0 0 0 0 0 0 0 0 0 0 0 0 0 0 0 0 0 0 0 0 0 0 0 0 0 0 0 0 0 0 0 0 0 0 0 0 0 0 0 0 0 0 0 0 0 0 0 0 0 0 0 0 0 0 0 0 0 0 0 0 0 0 0 0 0 0 0 0 0 0 0 0
0 0 0.0490250021296748 0 0.559542842837515 0.0560644675850254 0 0.0208949238801492 0 0 0 0 0 0 0 0 0 0 0.100276229720284 0 0 0 0 0 0 0 0 0 0.0226410297796941 0 0 0 0 0 0 0 0 0 0 0 0 0 0 0 0 0 0 0 0 0 0 0 0 0 0 0 0 0 0 0 0 0 0 0 0 0 0 0 0 0 0 0 0 0 0 0 0 0 0 0 0 0 0 0 0 0 0 0 0 0 0 0 0 0 0 0 0 0 0 0 0 0 0 0 0.0948352851267288 0 0 0 0 0.0140074283943548 0 0 0 0 0 0.0463562416365245 0 0 0 0 0 0 0 0 0 0 0 0 0 0 0 0 0 0 0 0 0 0 0 0 0 0 0 0 0 0 0 0 0 0 0 0 0 0 0 0 0 0 0 0 0 0 0 0 0 0 0 0 0 0 0 0 0 0 0 0 0.0110467043475609 0 0 0 0 0 0 0 0 0 0 0 0 0 0 0 0 0 0 0 0 0 0 0 0 0 0 0 0 0 0 0 0 0 0 0 0 0 0 0 0 0 0 0 0 0 0 0 0 0 0 0 0 0 0 0 0 0 0 0 0 0 0 0 0 0 0 0 0 0 0 0 0 0 0 0 0 0 0 0 0 0 0.025309844562489 0 0 0 0 0 0 0 0 0 0 0 0 0 0 0 0 0 0 0 0 0 0 0 0 0 0 0 0 0 0 0 0 0 0 0 0 0 0 0 0 0 0 0 0 0 0 0 0 0 0 0 0 0 0 0 0 0
0 0 0.0362575956665185 0 0.0402296230181119 0 0 0 0 0 0 0 0 0 0 0 0.187466877164983 0.0568084975123089 0 0 0 0 0 0 0 0 0 0 0.0724344115324508 0 0 0 0 0 0 0 0 0 0 0 0 0 0 0 0 0 0 0 0 0 0 0 0 0 0 0 0 0 0 0 0 0 0 0 0 0 0 0 0.0151013496445351 0.0196320790887154 0 0 0 0 0 0 0 0 0 0 0 0 0 0 0 0 0 0 0 0 0 0 0 0 0 0 0 0 0 0 0 0 0 0 0 0 0.0227923615772662 0 0 0 0.112300408787451 0.0585234380604484 0 0 0 0 0.00930978062353847 0 0 0 0 0 0 0 0.369143577323672 0 0 0 0 0 0 0 0 0 0 0 0 0 0 0 0 0 0 0 0 0 0 0 0 0 0 0 0 0 0 0 0 0 0 0 0 0 0 0 0 0 0 0 0 0 0 0 0 0 0 0 0 0 0 0 0 0 0 0 0 0 0 0 0 0 0 0 0 0 0 0 0 0 0 0 0 0 0 0 0 0 0 0 0 0 0 0 0 0 0 0 0 0 0 0 0 0 0 0 0 0 0 0 0 0 0 0 0 0 0 0 0 0 0 0 0 0 0 0 0 0 0 0 0 0 0 0 0 0 0 0 0 0 0 0 0 0 0 0 0 0 0 0 0 0 0 0 0 0 0 0 0 0 0 0 0 0 0 0 0 0 0 0 0 0 0 0 0 0 0 0 0 0 0 0 0 0 0 0 0 0 0 0 0 0 0 0 0 0 0 0
0 0.100637438763728 0.0535795234297176 0.0562428869068313 0.0370137927558896 0 0 0 0 0 0 0.144789047679135 0 0.301212040889143 0.0220053840579459 0.0062954362445419 0.0667332377859528 0 0 0 0.102970937498497 0 0 0 0 0 0 0 0 0 0.00755854736916915 0 0 0 0 0 0 0 0 0 0 0 0 0 0.0323011254409 0 0 0 0 0.0150109073775479 0 0 0 0 0 0 0 0 0 0 0 0 0 0 0 0.0129532847039983 0 0 0 0 0 0 0 0 0 0 0 0 0 0 0 0.0034315337034519 0 0 0 0 0 0 0 0 0 0 0 0 0 0 0 0 0 0 0 0 0 0 0 0 0 0 0 0 0 0 0 0 0 0 0 0 0 0 0 0 0 0 0 0 0 0 0.0181029408720993 0 0 0 0 0 0.0191619345214514 0 0 0 0 0 0 0 0 0 0 0 0 0 0 0 0 0 0 0 0 0 0 0 0 0 0 0 0 0 0 0 0 0 0 0 0 0 0 0 0 0 0 0 0 0 0 0 0 0 0 0 0 0 0 0 0 0 0 0 0 0 0 0 0 0 0 0 0 0 0 0 0 0 0 0 0 0 0 0 0 0 0 0 0 0 0 0 0 0 0 0 0 0 0 0 0 0 0 0 0 0 0 0 0 0 0 0 0 0 0 0 0 0 0 0 0 0 0 0 0 0 0 0 0 0 0 0 0 0 0 0 0 0 0 0 0 0 0 0 0 0 0 0 0 0 0 0 0 0 0 0 0 0 0 0 0 0 0 0 0 0 0 0 0 0 0 0 0 0 0 0 0 0 0 0 0 0 0 0 0 0
0 0 0 0 0.0322301180379758 0 0 0 0 0 0 0.018542939235774 0 0.0724311333572412 0 0 0.114860743353825 0 0 0.0497287310456177 0 0 0 0 0 0 0 0 0.00633426831546201 0 0 0 0 0 0 0 0 0 0 0 0 0 0 0 0.0126805839188468 0.00994219859142812 0.00737297441203404 0 0 0.0138530681573109 0 0 0 0 0 0 0 0 0 0.0579580349088381 0.166709366238069 0 0.10146411851699 0 0 0.0439486584562758 0 0 0.00934748470384481 0.00915983076200342 0 0 0 0 0 0 0 0.0291979802263188 0 0 0 0 0 0 0 0 0 0 0 0 0 0 0 0 0 0 0 0 0 0 0 0 0 0 0 0 0 0 0 0 0 0 0 0 0 0 0 0 0 0 0 0 0 0 0.00946496242425033 0 0 0 0.0253609515045437 0 0 0.00300899257481847 0 0 0.189827408801627 0 0 0 0 0 0 0 0 0 0 0 0 0 0 0 0 0 0 0 0 0 0 0 0 0 0 0 0 0 0 0 0 0 0.010287365081736 0 0 0 0 0 0.00628808737516895 0 0 0 0 0 0 0 0 0 0 0 0 0 0 0 0 0 0 0 0 0 0 0 0 0 0 0 0 0 0 0 0 0 0 0 0 0 0 0 0 0 0 0 0 0 0 0 0 0 0 0 0 0 0 0 0 0 0 0 0 0 0 0 0 0 0 0 0 0 0 0 0 0 0 0 0 0 0 0 0 0 0 0 0 0 0 0 0 0 0 0 0 0 0 0 0 0 0 0 0 0 0 0 0 0 0 0 0 0 0 0 0 0 0 0 0 0 0 0 0 0 0 0 0 0 0 0 0 0 0 0 0 0 0 0 0 0 0 0 0 0
0 0 0 0 0 0 0 0 0 0 0 0 0 0 0 0 0 0 0 0 0 0 0 0.101298884923908 0 0 0 0 0 0 0 0 0 0 0 0 0 0 0 0.571592511642392 0 0 0 0 0 0 0 0 0 0.0577964503609366 0 0 0 0 0 0 0 0 0 0 0 0 0 0.03391909619172 0 0 0 0 0 0 0 0 0.18582065627806 0 0 0 0 0 0 0 0 0 0 0 0 0 0 0 0 0 0 0 0 0 0 0 0 0 0 0 0 0 0 0 0 0 0 0 0 0 0 0 0 0 0 0 0 0 0 0 0 0 0 0 0 0 0 0 0 0 0 0 0 0 0.0358098972048155 0 0 0 0.0137625033981677 0 0 0 0 0 0 0 0 0 0 0 0 0 0 0 0 0 0 0 0 0 0 0 0 0 0 0 0 0 0 0 0 0 0 0 0 0 0 0 0 0 0 0 0 0 0 0 0 0 0 0 0 0 0 0 0 0 0 0 0 0 0 0 0 0 0 0 0 0 0 0 0 0 0 0 0 0 0 0 0 0 0 0 0 0 0 0 0 0 0 0 0 0 0 0 0 0 0 0 0 0 0 0 0 0 0 0 0 0 0 0 0 0 0 0 0 0 0 0 0 0 0 0 0 0 0 0 0 0 0 0 0 0 0 0 0 0 0 0 0 0 0 0 0 0 0 0 0 0 0 0 0 0 0 0 0 0 0 0 0 0 0 0 0 0 0 0 0 0 0 0 0 0 0 0 0 0
0 0 0 0 0 0 0 0 0 0 0 0 0.045878711020518 0 0 0 0 0 0 0 0 0 0 0 0.388561484330742 0.0553150734305259 0.0235011514990654 0 0 0 0 0 0 0 0.042871877575004 0 0 0 0 0 0 0 0 0 0 0 0 0 0 0 0 0 0 0 0 0 0 0 0 0 0 0 0 0 0 0 0 0 0 0 0 0 0 0 0.0397247965787749 0 0 0 0 0 0 0 0 0 0 0 0 0 0 0 0 0 0 0 0 0 0 0 0 0 0 0 0 0 0 0 0 0 0 0 0 0 0 0 0 0 0 0 0 0 0.303915570278102 0 0 0 0 0 0.0534735338335445 0 0 0 0 0 0 0 0 0 0 0 0 0 0 0 0 0 0 0 0 0 0 0 0 0 0 0 0 0 0 0 0 0 0 0 0 0 0 0 0 0 0.0467578014537236 0 0 0 0 0 0 0 0 0 0 0 0 0 0 0 0 0 0 0 0 0 0 0 0 0 0 0 0 0 0 0 0 0 0 0 0 0 0 0 0 0 0 0 0 0 0 0 0 0 0 0 0 0 0 0 0 0 0 0 0 0 0 0 0 0 0 0 0 0 0 0 0 0 0 0 0 0 0 0 0 0 0 0 0 0 0 0 0 0 0 0 0 0 0 0 0 0 0 0 0 0 0 0 0 0 0 0 0 0 0 0 0 0 0 0 0 0 0 0 0 0 0 0 0 0 0 0 0 0 0 0 0 0 0 0 0 0 0 0 0 0 0 0 0 0 0 0
0 0 0 0 0 0 0 0 0 0 0 0 0 0 0 0 0 0 0 0 0 0.163567436731141 0 0 0 0 0 0 0 0 0 0 0 0 0 0 0 0 0.175264860113763 0.229432484273628 0 0 0.117100237938181 0 0 0 0 0 0 0.121740104449691 0 0 0 0 0 0 0 0 0 0 0 0 0 0.0694445398650847 0 0 0 0 0 0 0 0 0 0 0 0 0 0 0 0.123450336628512 0 0 0 0 0 0 0 0 0 0 0 0 0 0 0 0 0 0 0 0 0 0 0 0 0 0 0 0 0 0 0 0 0 0 0 0 0 0 0 0 0 0 0 0 0 0 0 0 0 0 0 0 0 0 0 0 0 0 0 0 0 0 0 0 0 0 0 0 0 0 0 0 0 0 0 0 0 0 0 0 0 0 0 0 0 0 0 0 0 0 0 0 0 0 0 0 0 0 0 0 0 0 0 0 0 0 0 0 0 0 0 0 0 0 0 0 0 0 0 0 0 0 0 0 0 0 0 0 0 0 0 0 0 0 0 0 0 0 0 0 0 0 0 0 0 0 0 0 0 0 0 0 0 0 0 0 0 0 0 0 0 0 0 0 0 0 0 0 0 0 0 0 0 0 0 0 0 0 0 0 0 0 0 0 0 0 0 0 0 0 0 0 0 0 0 0 0 0 0 0 0 0 0 0 0 0 0 0 0 0 0 0 0 0 0 0 0 0 0 0 0 0 0 0 0 0 0 0 0 0 0 0 0 0 0 0
0 0 0 0 0 0 0 0 0 0 0 0 0.0325393196385887 0 0 0 0 0 0 0 0 0 0.0931305845127389 0 0 0.235698780798303 0 0 0 0 0 0.012861958973586 0 0 0.0354809651051888 0.055885655897644 0 0 0 0 0 0.0444842699987808 0 0 0 0 0 0 0.237796431375979 0 0 0 0 0 0 0 0 0 0 0 0 0 0 0 0 0 0 0 0 0 0 0 0 0 0.0321531812782833 0 0 0 0 0 0 0 0 0 0 0 0 0 0 0 0 0 0 0 0 0 0 0 0 0 0 0 0 0 0 0 0 0 0 0 0 0 0 0 0 0 0 0 0 0 0.0314250303536606 0 0 0 0 0 0.188543822067247 0 0 0 0 0 0 0 0 0 0 0 0 0 0 0 0 0 0 0 0 0 0 0 0 0 0 0 0 0 0 0 0 0 0 0 0 0 0 0 0 0 0 0 0 0 0 0 0 0 0 0 0 0 0 0 0 0 0 0 0 0 0 0 0 0 0 0 0 0 0 0 0 0 0 0 0 0 0 0 0 0 0 0 0 0 0 0 0 0 0 0 0 0 0 0 0 0 0 0 0 0 0 0 0 0 0 0 0 0 0 0 0 0 0 0 0 0 0 0 0 0 0 0 0 0 0 0 0 0 0 0 0 0 0 0 0 0 0 0 0 0 0 0 0 0 0 0 0 0 0 0 0 0 0 0 0 0 0 0 0 0 0 0 0 0 0 0 0 0 0 0 0 0 0 0 0 0 0 0 0 0 0 0 0 0 0 0 0 0
0 0 0 0 0 0 0 0 0 0 0 0 0 0 0 0 0 0 0 0 0 0 0.0250300068522844 0 0.444981783224864 0 0 0 0 0 0 0 0.00510035453466003 0 0.0546594537021563 0.0093610165544675 0 0 0 0 0 0.0200345138596692 0 0 0 0 0 0 0.0801354463911921 0 0 0 0 0 0 0 0 0 0 0 0 0 0 0 0 0 0 0 0 0 0 0 0.0141242030937132 0 0.0365525408317302 0 0 0 0 0 0 0 0 0 0 0 0 0 0 0 0 0 0 0 0 0 0 0 0 0 0 0 0 0 0 0 0 0 0 0 0 0 0 0 0 0 0 0 0 0 0.0522955764161572 0 0 0 0 0 0.257725104539106 0 0 0 0 0 0 0 0 0 0 0 0 0 0 0 0 0 0 0 0 0 0 0 0 0 0 0 0 0 0 0 0 0 0 0 0 0 0 0 0 0 0 0 0 0 0 0 0 0 0 0 0 0 0 0 0 0 0 0 0 0 0 0 0 0 0 0 0 0 0 0 0 0 0 0 0 0 0 0 0 0 0 0 0 0 0 0 0 0 0 0 0 0 0 0 0 0 0 0 0 0 0 0 0 0 0 0 0 0 0 0 0 0 0 0 0 0 0 0 0 0 0 0 0 0 0 0 0 0 0 0 0 0 0 0 0 0 0 0 0 0 0 0 0 0 0 0 0 0 0 0 0 0 0 0 0 0 0 0 0 0 0 0 0 0 0 0 0 0 0 0 0 0 0 0 0 0 0 0 0 0 0 0 0 0 0 0 0 0
0 0 0 0 0 0 0 0 0 0 0 0 0.204835843246122 0 0 0 0 0 0 0 0 0 0.020076432444253 0 0 0 0 0 0 0 0 0 0 0 0.0204959534418982 0 0 0 0 0 0 0 0 0 0 0 0 0 0.0353404771350456 0 0 0 0 0 0 0 0.0201780823781618 0 0 0 0 0 0 0 0 0 0 0 0 0 0 0 0 0 0 0 0 0 0 0 0 0 0 0 0 0 0 0 0 0 0 0 0 0 0 0 0 0 0 0 0 0 0 0 0 0 0 0 0.0582007001798649 0 0 0 0 0 0.0216680847506056 0 0 0 0 0.0141614007585733 0.0349143943735343 0 0 0 0 0 0 0 0 0 0 0 0 0 0 0 0 0 0 0 0 0 0 0 0 0 0 0 0 0 0 0 0 0 0 0 0 0 0 0 0 0 0 0 0 0 0 0 0.0101551432455186 0.0787418228542159 0 0 0 0.183754295460622 0 0 0 0 0 0 0.0210574238135471 0 0 0 0 0 0 0 0 0 0 0 0 0 0 0 0 0 0 0 0 0 0 0 0 0 0 0 0.0237216029193262 0 0 0 0 0 0 0 0 0 0 0 0 0 0 0 0 0 0 0 0 0 0 0 0 0 0 0 0 0 0 0 0 0 0 0 0 0 0 0 0 0 0 0 0 0 0 0 0 0 0 0 0.0553673590231498 0 0.179372255248159 0 0 0 0 0.0179587287274019 0 0 0 0 0 0 0 0 0 0 0 0 0 0 0 0 0 0 0 0 0 0 0 0 0 0 0 0 0 0 0 0 0 0 0 0 0 0 0 0 0 0 0 0 0 0 0 0
0 0 0 0 0 0 0 0 0 0 0 0 0 0 0 0 0 0 0 0 0 0 0 0 0 0 0 0 0 0 0 0 0 0 0 0 0 0 0 0 0 0 0 0 0 0 0.0375337181717834 0 0 0 0 0 0 0 0 0 0 0 0 0 0 0 0 0 0 0 0 0 0 0 0 0 0 0 0 0 0 0 0 0 0 0 0 0 0 0 0 0 0 0 0 0 0 0 0 0 0 0 0 0 0 0 0 0 0 0 0 0 0 0 0 0 0 0 0 0 0 0 0 0 0 0 0 0.0805366168933694 0 0.186343348367056 0 0 0 0.0861629786006381 0 0 0 0 0 0 0 0 0 0 0 0 0 0 0 0 0 0 0 0 0 0 0 0 0 0 0 0 0 0 0 0 0 0 0 0 0 0 0 0 0 0 0 0.0484531929937864 0.0517131228144572 0 0 0 0 0 0.0299796347127056 0 0 0 0 0 0 0 0 0 0 0 0 0 0 0 0 0 0 0 0 0 0 0 0 0 0 0 0.173236560312309 0 0 0 0 0 0 0 0 0 0 0 0 0 0 0 0 0 0 0 0 0 0 0 0 0 0 0 0 0 0 0 0 0 0 0 0 0 0 0 0 0 0 0 0 0 0 0 0 0 0 0 0 0 0 0.130766456716312 0 0 0.12696298945111 0 0.0483113809664725 0 0 0 0 0 0 0 0 0 0 0 0 0 0 0 0 0 0 0 0 0 0 0 0 0 0 0 0 0 0 0 0 0 0 0 0 0 0 0 0 0 0 0 0 0 0 0
0 0 0 0 0.101938692585772 0 0 0.0969668772389268 0 0 0 0 0 0 0 0 0.0210953463327437 0.0239656288454102 0.135338787990759 0 0.0168309411883352 0 0 0 0 0 0 0 0 0 0 0 0 0 0.0354162911379874 0 0 0 0 0 0 0 0 0 0 0 0.43145157692102 0 0 0 0.0196235358681009 0 0 0 0 0 0 0 0 0 0 0 0 0 0 0 0 0 0 0.0442007343964747 0 0 0 0 0 0 0 0 0 0 0 0 0 0 0 0 0 0 0 0 0 0 0 0 0 0 0 0 0 0 0 0 0 0 0 0 0 0 0 0 0 0.0169922454656808 0 0 0 0 0 0 0 0 0 0 0 0 0 0 0 0 0 0 0 0 0 0.0160950260992692 0 0 0 0 0 0 0 0 0 0 0 0 0 0 0 0 0 0 0 0 0 0 0 0 0 0 0 0 0 0 0 0 0 0 0 0 0 0 0 0 0 0 0 0 0 0 0 0 0 0 0 0 0 0 0 0 0 0 0 0 0 0 0 0 0 0 0 0 0 0 0 0 0.0174743361101352 0 0 0 0 0 0 0 0 0 0 0 0 0 0 0 0 0 0 0 0 0 0 0 0 0 0 0 0 0 0 0 0 0 0 0 0 0 0 0 0 0 0 0 0 0 0 0 0 0 0 0 0.0180654830393869 0.00454449677999825 0 0 0 0 0 0 0 0 0 0 0 0 0 0 0 0 0 0 0 0 0 0 0 0 0 0 0 0 0 0 0 0 0 0 0 0 0 0 0 0 0 0 0 0 0 0 0 0 0 0 0 0 0 0 0 0
0.0923846874434841 0 0.00552996752622797 0.00932336403374026 0 0.0566143968489407 0 0.00661096415992468 0 0 0.226539833231995 0.0346314515776459 0 0 0.0328926614762603 0.0113440372983948 0 0 0 0 0 0 0 0 0 0 0 0 0 0 0.331144554410684 0 0 0 0 0 0 0 0 0 0 0 0 0 0 0 0 0 0 0 0 0 0 0 0 0 0 0 0 0 0 0 0 0 0 0 0 0 0 0 0 0 0 0.00934767981177163 0 0 0 0 0 0 0 0 0 0 0 0 0.0141682999663442 0 0 0 0 0 0 0.012680489813713 0 0.00863752081654784 0 0 0 0 0 0 0 0 0.00349170493212198 0.012220792414909 0.0379563882220803 0 0 0 0 0 0.0123968923377268 0 0.00357267200301176 0.0279532224041874 0 0 0 0 0 0.0221629396279381 0 0 0 0 0 0.00644735263657722 0 0 0 0 0 0.0122059805407406 0.00321189629938679 0 0 0.00273399395239397 0.00109383552821643 0 0 0 0 0 0 0 0 0 0 0 0 0 0 0 0 0.00270242068503526 0 0 0 0 0 0 0 0 0 0 0 0 0 0 0 0 0 0 0 0 0 0 0 0 0 0 0 0 0 0 0 0 0 0 0 0 0 0 0 0 0 0 0 0 0 0 0 0 0 0 0 0 0 0 0 0 0 0 0 0 0 0 0 0 0 0 0 0 0 0 0 0 0 0 0 0 0 0 0 0 0 0 0 0 0 0 0 0 0 0 0 0 0 0 0 0 0 0 0 0 0 0 0 0 0 0 0 0 0 0 0 0 0 0 0 0 0 0 0 0 0 0 0 0 0 0 0 0 0 0 0 0 0 0 0 0 0 0 0 0 0 0 0 0 0 0 0 0 0 0 0 0 0 0 0 0 0 0 0 0
0.0295132237364644 0.00390070620059954 0 0.0080597513577235 0 0.0286773708382894 0 0 0 0 0.0762838438364815 0.0288215822837986 0 0.0174918550720805 0.058702433765123 0.0467710088453364 0 0 0 0.00138663402090052 0 0 0 0 0 0 0 0 0 0.16253122535092 0 0 0 0 0 0 0 0.0344403202123164 0 0 0 0 0 0 0 0 0 0 0 0 0 0 0 0 0 0 0 0 0 0 0 0 0 0 0 0 0 0 0 0 0 0 0 0.00472782823851625 0 0 0 0 0 0 0 0.00824181413741775 0 0 0 0.0104038105260067 0.0343965549018024 0.00783177224860346 0 0 0 0 0 0.0669803751023076 0 0.0425362598254058 0.0446750330052334 0 0 0 0 0 0 0 0 0.00675673491910612 0.0245916745931291 0 0 0 0 0 0.00608305783606852 0.00395638118132888 0 0.016869553482696 0 0 0 0 0 0.014530481781607 0 0 0 0 0 0.130684151720029 0 0 0.0130854478592265 0 0 0.00883498855916199 0.0095502771914397 0 0.0224179112089359 0.0141500508830783 0.00660261161897831 0 0 0 0 0 0 0 0 0 0 0 0 0 0 0 0 0.00551327365988768 0 0 0 0 0 0 0 0 0 0 0 0 0 0 0 0 0 0 0 0 0 0 0 0 0 0 0 0 0 0 0 0 0 0 0 0 0 0 0 0 0 0 0 0 0 0 0 0 0 0 0 0 0 0 0 0 0 0 0 0 0 0 0 0 0 0 0 0 0 0 0 0 0 0 0 0 0 0 0 0 0 0 0 0 0 0 0 0 0 0 0 0 0 0 0 0 0 0 0 0 0 0 0 0 0 0 0 0 0 0 0 0 0 0 0 0 0 0 0 0 0 0 0 0 0 0 0 0 0 0 0 0 0 0 0 0 0 0 0 0 0 0 0 0 0 0 0 0 0 0 0 0 0 0 0 0 0 0 0 0
0 0 0 0 0 0 0 0 0 0 0 0 0.0454756642174675 0 0 0 0 0 0 0 0 0 0 0 0.0749980023110535 0 0 0 0 0 0 0 0.0477819188821665 0 0.28889485801669 0.226398719826411 0 0 0 0 0 0.0223587270465632 0 0 0 0 0 0 0.0666782296156005 0 0 0 0 0 0 0 0 0 0 0 0 0 0 0 0 0 0 0 0 0 0 0 0 0 0 0 0 0 0 0 0 0 0 0 0 0 0 0 0 0 0 0 0 0 0 0 0 0 0 0 0.156607451179597 0.021925702589461 0 0 0 0 0 0 0 0 0 0 0 0 0 0 0 0 0 0 0 0 0 0 0 0 0.0212504796936855 0 0 0 0 0 0 0 0 0 0 0 0 0 0 0 0 0 0 0 0 0 0 0 0 0 0 0 0 0 0 0 0 0 0 0 0 0 0 0 0 0 0 0 0 0 0 0 0 0 0 0 0 0 0 0 0 0 0 0 0 0 0 0 0 0 0 0 0 0 0 0 0 0 0 0 0 0 0 0 0.0276302466213039 0 0 0 0 0 0 0 0 0 0 0 0 0 0 0 0 0 0 0 0 0 0 0 0 0 0 0 0 0 0 0 0 0 0 0 0 0 0 0 0 0 0 0 0 0 0 0 0 0 0 0 0 0 0 0 0 0 0 0 0 0 0 0 0 0 0 0 0 0 0 0 0 0 0 0 0 0 0 0 0 0 0 0 0 0 0 0 0 0 0 0 0 0 0 0 0 0 0 0 0 0 0 0 0 0 0 0 0 0
0 0 0 0 0 0 0 0 0 0 0 0 0 0 0 0 0 0 0 0 0 0 0 0 0 0.020120134132056 0 0 0 0 0 0.06102902239061 0 0.10041259353309 0.0521451617875784 0.0510032221120459 0 0 0 0 0 0.0571927145476545 0 0 0 0 0 0 0 0 0 0 0 0 0.108737489610744 0 0 0 0 0 0 0 0 0 0 0 0 0 0 0 0 0 0 0 0 0 0 0 0 0 0 0 0 0 0 0 0 0 0 0 0 0 0 0 0 0 0 0 0 0 0.450669920585162 0.0741147145355576 0 0 0 0 0 0 0 0 0 0 0 0 0 0 0 0 0 0 0 0 0 0 0 0 0.0245750267655009 0 0 0 0 0 0 0 0 0 0 0 0 0 0 0 0 0 0 0 0 0 0 0 0 0 0 0 0 0 0 0 0 0 0 0 0 0 0 0 0 0 0 0 0 0 0 0 0 0 0 0 0 0 0 0 0 0 0 0 0 0 0 0 0 0 0 0 0 0 0 0 0 0 0 0 0 0 0 0 0 0 0 0 0 0 0 0 0 0 0 0 0 0 0 0 0 0 0 0 0 0 0 0 0 0 0 0 0 0 0 0 0 0 0 0 0 0 0 0 0 0 0 0 0 0 0 0 0 0 0 0 0 0 0 0 0 0 0 0 0 0 0 0 0 0 0 0 0 0 0 0 0 0 0 0 0 0 0 0 0 0 0 0 0 0 0 0 0 0 0 0 0 0 0 0 0 0 0 0 0 0 0 0 0 0 0 0 0 0
0 0 0 0 0 0 0 0 0 0 0 0 0 0 0 0 0 0 0 0 0 0 0 0 0 0 0 0 0 0 0 0 0.0129005059364875 0 0 0 0 0 0 0 0 0 0 0 0 0 0 0 0 0 0 0 0 0 0.347049005787953 0 0 0.0501438291509624 0 0 0 0 0 0 0 0 0 0.0363463449083996 0 0 0 0.282371865218039 0 0 0 0 0.019824929124932 0 0 0 0 0 0 0 0 0 0 0 0 0 0 0 0 0 0 0 0 0 0 0 0.11511684790331 0.0386626305284119 0 0 0 0 0 0 0.00686429128468214 0 0 0 0 0 0 0 0 0 0 0 0 0 0 0 0 0 0 0 0 0 0 0 0 0 0 0 0 0 0 0.0168859072605061 0 0 0 0 0 0 0 0 0 0 0 0 0 0.0123710247540288 0.0264768063404866 0 0 0 0 0 0 0 0 0 0 0 0 0 0 0 0 0 0 0 0 0 0 0 0 0 0 0 0 0 0 0 0 0 0 0 0 0 0 0 0 0 0 0 0 0 0 0 0 0 0 0 0 0 0 0 0 0 0 0 0 0 0 0 0 0 0 0 0 0 0 0 0 0 0 0 0 0 0 0 0 0 0 0 0 0 0 0 0 0 0 0 0 0 0 0 0 0 0 0 0 0.0278273412809851 0 0 0 0 0 0 0 0 0 0 0 0 0 0 0 0 0 0 0 0 0 0 0 0 0 0 0 0 0 0 0 0 0 0 0 0 0 0 0 0 0 0.0030860358821622 0 0 0 0 0 0 0 0 0.00407263463865335 0 0 0 0 0 0 0 0 0
0 0 0 0 0 0 0 0.0138459478636792 0 0 0 0 0.0825789851005249 0 0 0 0 0 0 0 0 0 0.0205717414564781 0 0.0710332031157661 0.057962400741454 0.0115124903696814 0 0.0253358563504104 0 0 0.0991889312826238 0.0140173072127475 0 0 0.0806351282298759 0 0 0 0 0 0.0786207778386166 0 0 0 0 0 0 0.0487749925594145 0 0 0 0.00532238545706841 0 0 0 0.0566451048727047 0 0 0 0 0 0 0 0 0 0 0 0 0 0 0 0 0.0111372966868447 0 0 0 0 0 0 0 0 0 0 0 0 0 0 0 0 0 0 0 0 0 0 0 0 0 0 0.0900186843430396 0.0562952690676691 0 0 0 0 0 0 0.00915965368176128 0 0 0 0 0 0.0267580340534254 0 0 0 0.0206045835933567 0 0 0 0 0 0 0 0.103115259679335 0 0 0 0 0 0 0 0 0 0 0 0 0 0 0 0 0 0 0 0 0 0 0 0 0 0 0.00940366455024075 0 0 0 0 0 0 0 0 0 0 0 0 0 0 0 0 0 0 0 0 0 0 0 0 0 0 0 0 0 0 0 0 0 0 0 0 0 0 0 0 0 0 0 0 0 0 0 0 0 0 0 0 0.00746230189328187 0 0 0 0 0 0 0 0 0 0 0 0 0 0 0 0 0 0 0 0 0 0 0 0 0 0 0 0 0 0 0 0 0 0 0 0 0 0 0 0 0 0 0 0 0 0 0 0 0 0 0 0 0 0 0 0 0 0 0 0 0 0 0 0 0 0 0 0 0 0 0 0 0 0 0 0 0 0 0 0 0 0 0 0 0 0 0 0 0 0 0 0 0 0 0 0 0 0 0 0 0 0 0 0 0 0 0 0 0
0 0 0 0 0 0 0 0 0 0 0 0 0.0102413381781264 0 0 0 0 0 0 0 0 0 0 0 0.136249484422732 0.012088506056727 0 0 0 0 0 0.0946598706143189 0.0166961649467209 0 0.0981957794241226 0 0 0 0 0 0 0.101424596798475 0 0 0 0 0 0 0.110911997984292 0 0 0 0.0543618971910357 0 0 0 0 0 0 0 0 0 0 0 0 0 0 0 0 0 0 0 0 0 0 0 0 0 0 0 0 0 0.0620528781457593 0 0.182310232574205 0 0 0 0 0 0 0 0 0 0 0 0 0 0 0 0.0550817960081251 0 0 0 0 0 0 0 0 0 0 0 0 0 0 0 0 0 0 0 0 0 0 0 0 0 0.0603240981487572 0 0 0 0 0 0 0 0 0 0 0 0 0 0 0 0 0 0 0 0 0 0 0 0 0 0 0.00540135950660209 0 0 0 0 0 0 0 0 0 0 0 0 0 0 0 0 0 0 0 0 0 0 0 0 0 0 0 0 0 0 0 0 0 0 0 0 0 0 0 0 0 0 0 0 0 0 0 0 0 0 0 0 0 0 0 0 0 0 0 0 0 0 0 0 0 0 0 0 0 0 0 0 0 0 0 0 0 0 0 0 0 0 0 0 0 0 0 0 0 0 0 0 0 0 0 0 0 0 0 0 0 0 0 0 0 0 0 0 0 0 0 0 0 0 0 0 0 0 0 0 0 0 0 0 0 0 0 0 0 0 0 0 0 0 0 0 0 0 0 0 0 0 0 0 0 0 0 0 0 0 0 0 0 0 0 0 0 0 0 0 0 0
0 0 0 0 0 0 0 0.0296985044025828 0 0 0 0 0 0 0 0 0 0 0 0 0 0 0 0 0 0 0 0 0 0 0 0 0 0 0 0 0 0.253848004339288 0 0 0 0 0 0 0 0 0.0231365512920638 0 0 0 0 0 0 0 0 0 0 0 0 0 0 0 0 0 0 0 0 0 0 0 0 0 0 0.236272935424711 0 0 0 0 0 0 0 0 0 0 0 0.017620711822666 0.00867661855762526 0.109511751754424 0 0 0 0 0 0 0 0 0 0 0 0 0 0 0 0 0 0 0 0 0 0 0 0 0 0 0 0 0 0 0 0 0 0 0 0 0 0 0 0 0 0 0.188348745818473 0.0261440726507651 0 0.0757521631975073 0 0 0 0 0 0 0 0 0 0 0 0 0 0 0 0 0 0 0 0 0.0309899407398938 0 0 0 0 0 0 0 0 0 0 0 0 0 0 0 0 0 0 0 0 0 0 0 0 0 0 0 0 0 0 0 0 0 0 0 0 0 0 0 0 0 0 0 0 0 0 0 0 0 0 0 0 0 0 0 0 0 0 0 0 0 0 0 0 0 0 0 0 0 0 0 0 0 0 0 0 0 0 0 0 0 0 0 0 0 0 0 0 0 0 0 0 0 0 0 0 0 0 0 0 0 0 0 0 0 0 0 0 0 0 0 0 0 0 0 0 0 0 0 0 0 0 0 0 0 0 0 0 0 0 0 0 0 0 0 0 0 0 0 0 0 0 0 0 0 0 0 0 0 0 0 0 0 0 0 0 0 0 0 0 0
0 0 0 0.113528346511925 0 0 0 0 0.00379740736730849 0 0 0 0 0 0 0 0 0 0 0 0 0 0 0 0 0 0 0 0 0 0.0338747343614269 0 0 0 0 0 0.0599902723023343 0 0 0 0 0 0 0 0 0 0 0 0 0 0.00327564521946821 0 0 0 0 0 0 0 0.0101292491559022 0 0 0 0 0 0 0 0 0 0 0 0 0 0 0.00376197810515363 0 0 0 0 0 0 0 0 0 0 0 0.0943526157303979 0.0305327906331816 0.0595301222100656 0.00579700834816176 0.00251324358359198 0 0 0 0.121734801537573 0.00295774237174362 0.0267992420472601 0 0 0 0 0 0 0 0 0 0 0 0 0 0 0 0 0 0 0 0 0 0 0 0 0 0 0 0 0 0 0 0 0 0 0.276565206058378 0.0110302456339968 0 0.119963590965736 0 0 0 0 0 0 0 0 0 0 0 0 0 0 0 0 0.00184626053626958 0 0 0 0.0108963668806894 0.00712313043943494 0 0 0 0 0 0 0 0 0 0 0 0 0 0 0 0 0 0 0 0 0 0 0 0 0 0 0 0 0 0 0 0 0 0 0 0 0 0 0 0 0 0 0 0 0 0 0 0 0 0 0 0 0 0 0 0 0 0 0 0 0 0 0 0 0 0 0 0 0 0 0 0 0 0 0 0 0 0 0 0 0 0 0 0 0 0 0 0 0 0 0 0 0 0 0 0 0 0 0 0 0 0 0 0 0 0 0 0 0 0 0 0 0 0 0 0 0 0 0 0 0 0 0 0 0 0 0 0 0 0 0 0 0 0 0 0 0 0 0 0 0 0 0 0 0 0 0 0 0 0 0 0 0 0 0 0 0 0 0 0
0 0 0 0 0 0 0 0 0 0 0 0 0 0.00950245674056266 0 0.0184065363300211 0 0 0 0 0 0 0 0.0689937634252597 0 0 0 0 0 0 0 0 0 0 0 0 0 0 0 0.296772618702956 0 0 0 0 0.0210468471101009 0 0 0.0130598439461753 0 0.468213560601187 0 0 0 0 0 0 0 0 0 0 0 0 0 0.0112686211883771 0 0 0 0 0 0 0 0 0 0 0.0437786068093272 0 0 0 0 0 0 0 0 0.0177149041990473 0 0 0 0 0 0 0 0 0 0 0 0 0 0 0 0 0 0 0 0 0 0 0 0 0 0 0 0 0 0 0 0 0 0 0 0 0 0 0 0 0 0 0 0 0 0 0 0 0 0 0.0312422409469855 0 0 0 0 0 0 0 0 0 0 0 0 0 0 0 0 0 0 0 0 0 0 0 0 0 0 0 0 0 0 0 0 0 0 0 0 0 0 0 0 0 0 0 0 0 0 0 0 0 0 0 0 0 0 0 0 0 0 0 0 0 0 0 0 0 0 0 0 0 0 0 0 0 0 0 0 0 0 0 0 0 0 0 0 0 0 0 0 0 0 0 0 0 0 0 0 0 0 0 0 0 0 0 0 0 0 0 0 0 0 0 0 0 0 0 0 0 0 0 0 0 0 0 0 0 0 0 0 0 0 0 0 0 0 0 0 0 0 0 0 0 0 0 0 0 0 0 0 0 0 0 0 0 0 0 0 0 0 0 0 0 0 0 0 0 0 0 0 0 0 0 0 0 0 0 0 0 0 0 0 0
0 0 0 0 0 0 0 0 0 0 0 0 0 0 0 0 0 0 0 0 0 0.247933389087268 0 0.0616327024520509 0 0 0 0 0 0 0 0 0 0 0 0 0 0 0.202518707769953 0 0 0 0 0 0.0149091740721401 0 0 0 0 0.220184284166719 0 0 0 0 0 0 0 0 0 0 0 0 0 0.0123336886712678 0 0 0 0 0 0 0 0 0.154049343393233 0 0 0 0 0 0 0.0126422797518241 0 0 0 0.0129124998277773 0 0 0 0 0 0 0 0 0 0 0 0 0 0 0 0 0 0 0 0 0 0 0 0 0 0 0 0 0 0 0 0 0 0 0 0 0 0 0 0 0 0 0 0 0 0 0 0 0 0 0.023353770328229 0 0 0 0.0375301604795377 0 0 0 0 0 0 0 0 0 0 0 0 0 0 0 0 0 0 0 0 0 0 0 0 0 0 0 0 0 0 0 0 0 0 0 0 0 0 0 0 0 0 0 0 0 0 0 0 0 0 0 0 0 0 0 0 0 0 0 0 0 0 0 0 0 0 0 0 0 0 0 0 0 0 0 0 0 0 0 0 0 0 0 0 0 0 0 0 0 0 0 0 0 0 0 0 0 0 0 0 0 0 0 0 0 0 0 0 0 0 0 0 0 0 0 0 0 0 0 0 0 0 0 0 0 0 0 0 0 0 0 0 0 0 0 0 0 0 0 0 0 0 0 0 0 0 0 0 0 0 0 0 0 0 0 0 0 0 0 0 0 0 0 0 0 0 0 0 0 0 0 0 0 0 0 0 0
0 0 0 0 0 0 0 0 0 0 0 0 0 0 0 0 0 0 0 0 0 0 0 0 0 0 0 0 0 0 0 0 0 0 0 0 0 0 0 0 0 0 0 0 0 0 0 0.713444196141655 0 0 0 0 0 0 0 0 0 0 0 0 0 0 0 0 0 0 0 0 0 0 0 0 0 0 0.170223375689614 0 0 0 0 0 0 0 0 0 0 0 0 0 0 0 0 0 0 0 0 0 0 0 0 0 0 0 0 0 0 0 0 0 0 0 0 0 0 0 0 0 0 0 0 0 0 0 0 0 0 0 0 0 0.116332428168731 0 0 0 0 0 0 0 0 0 0 0 0 0 0 0 0 0 0 0 0 0 0 0 0 0 0 0 0 0 0 0 0 0 0 0 0 0 0 0 0 0 0 0 0 0 0 0 0 0 0 0 0 0 0 0 0 0 0 0 0 0 0 0 0 0 0 0 0 0 0 0 0 0 0 0 0 0 0 0 0 0 0 0 0 0 0 0 0 0 0 0 0 0 0 0 0 0 0 0 0 0 0 0 0 0 0 0 0 0 0 0 0 0 0 0 0 0 0 0 0 0 0 0 0 0 0 0 0 0 0 0 0 0 0 0 0 0 0 0 0 0 0 0 0 0 0 0 0 0 0 0 0 0 0 0 0 0 0 0 0 0 0 0 0 0 0 0 0 0 0 0 0 0 0 0 0 0 0 0 0 0 0 0 0 0 0 0
0 0 0 0 0 0 0 0 0 0 0 0 0.0148823915133207 0 0 0 0 0 0 0 0 0 0 0 0.163658495489856 0.0390414553927293 0 0 0 0 0 0.0141070623237722 0.028252533230948 0 0.144478574536175 0.153052652658024 0 0 0 0 0 0 0 0 0 0 0 0 0.128337092874231 0 0 0 0.025442003695165 0 0 0 0 0 0 0 0 0 0 0 0 0 0 0 0 0 0 0 0 0 0 0 0 0 0 0 0 0 0 0 0 0 0 0 0 0 0 0 0 0 0 0 0 0 0 0 0.031362686923835 0 0 0 0 0 0 0 0 0 0 0 0 0 0 0 0 0 0.00640066862583212 0 0 0 0 0 0 0 0.238890295034314 0 0 0 0 0 0 0 0 0 0 0 0 0 0 0 0 0 0 0 0 0 0 0 0 0 0 0.0120940877017978 0 0 0 0 0 0 0 0 0 0 0 0 0 0 0 0 0 0 0 0 0 0 0 0 0 0 0 0 0 0 0 0 0 0 0 0 0 0 0 0 0 0 0 0 0 0 0 0 0 0 0 0 0 0 0 0 0 0 0 0 0 0 0 0 0 0 0 0 0 0 0 0 0 0 0 0 0 0 0 0 0 0 0 0 0 0 0 0 0 0 0 0 0 0 0 0 0 0 0 0 0 0 0 0 0 0 0 0 0 0 0 0 0 0 0 0 0 0 0 0 0 0 0 0 0 0 0 0 0 0 0 0 0 0 0 0 0 0 0 0 0 0 0 0 0 0 0 0 0 0 0 0 0 0 0 0 0 0 0 0 0 0
0 0 0 0 0 0 0 0 0 0 0 0 0 0 0 0 0 0 0 0 0 0 0 0.0848013803253643 0 0 0 0 0 0 0 0 0 0 0 0 0 0 0 0 0 0 0 0 0 0.068005043659866 0 0 0 0.72999745592807 0 0 0 0 0 0 0 0 0 0 0 0 0 0 0 0.0549128938257831 0 0 0 0 0 0 0.0622832262609162 0 0 0 0 0 0 0 0 0 0 0 0 0 0 0 0 0 0 0 0 0 0 0 0 0 0 0 0 0 0 0 0 0 0 0 0 0 0 0 0 0 0 0 0 0 0 0 0 0 0 0 0 0 0 0 0 0 0 0 0 0 0 0 0 0 0 0 0 0 0 0 0 0 0 0 0 0 0 0 0 0 0 0 0 0 0 0 0 0 0 0 0 0 0 0 0 0 0 0 0 0 0 0 0 0 0 0 0 0 0 0 0 0 0 0 0 0 0 0 0 0 0 0 0 0 0 0 0 0 0 0 0 0 0 0 0 0 0 0 0 0 0 0 0 0 0 0 0 0 0 0 0 0 0 0 0 0 0 0 0 0 0 0 0 0 0 0 0 0 0 0 0 0 0 0 0 0 0 0 0 0 0 0 0 0 0 0 0 0 0 0 0 0 0 0 0 0 0 0 0 0 0 0 0 0 0 0 0 0 0 0 0 0 0 0 0 0 0 0 0 0 0 0 0 0 0 0 0 0 0 0 0 0 0 0 0 0 0 0 0 0 0 0
0 0 0 0 0 0 0 0 0 0 0 0 0 0 0 0 0 0 0 0 0 0 0 0 0 0 0 0 0 0 0 0 0 0 0 0 0 0 0 0 0 0 0 0 0 0.199441023779484 0 0 0 0.124045105909673 0 0 0 0 0 0 0 0 0 0 0 0.111830321181523 0 0.130249089253996 0 0.0916938259916578 0 0 0 0 0 0 0.0938549599375891 0 0 0 0 0 0 0 0 0 0 0 0 0 0 0 0 0 0 0 0 0 0 0 0 0 0 0 0 0 0 0 0 0 0 0 0 0 0 0 0 0 0 0 0 0 0 0 0 0 0 0 0 0 0 0 0 0 0 0 0 0 0 0 0 0 0 0 0 0 0 0 0 0 0 0 0 0 0 0 0 0 0 0 0 0 0 0 0 0 0 0 0 0 0 0 0 0 0 0 0 0 0 0 0 0 0 0 0 0 0 0 0 0 0 0 0 0 0 0 0 0 0 0 0 0 0 0 0 0 0 0 0.0388301086989564 0 0 0 0 0 0 0 0 0 0 0 0 0 0.118512303830162 0 0 0 0.0915432614169588 0 0 0 0 0 0 0 0 0 0 0 0 0 0 0 0 0 0 0 0 0 0 0 0 0 0 0 0 0 0 0 0 0 0 0 0 0 0 0 0 0 0 0 0 0 0 0 0 0 0 0 0 0 0 0 0 0 0 0 0 0 0 0 0 0 0 0 0 0 0 0 0 0 0 0 0 0 0 0 0 0 0 0 0 0 0 0 0 0 0 0 0 0
0 0 0 0 0 0 0 0 0 0 0 0 0 0.132489669548175 0 0 0 0 0 0.0541319536844006 0.0440030306797268 0 0 0 0 0 0 0 0 0 0 0 0 0 0 0 0 0 0.0342155082845247 0.0355179765735433 0 0 0 0 0 0 0 0.0912851989458673 0 0.212107797772854 0 0 0 0 0 0 0 0 0 0 0 0 0 0 0 0.00875085971275403 0.00998420235683345 0 0 0 0 0 0 0 0.193190565759851 0 0 0 0 0 0 0 0 0 0 0 0 0 0 0 0 0 0 0 0 0 0 0 0 0 0 0 0 0 0 0 0 0 0 0 0 0 0 0 0 0 0 0 0 0 0 0 0 0 0 0 0 0 0.075303710016903 0 0 0 0 0 0.109019526664567 0 0 0 0 0 0 0 0 0 0 0 0 0 0 0 0 0 0 0 0 0 0 0 0 0 0 0 0 0 0 0 0 0 0 0 0 0 0 0 0 0 0 0 0 0 0 0 0 0 0 0 0 0 0 0 0 0 0 0 0 0 0 0 0 0 0 0 0 0 0 0 0 0 0 0 0 0 0 0 0 0 0 0 0 0 0 0 0 0 0 0 0 0 0 0 0 0 0 0 0 0 0 0 0 0 0 0 0 0 0 0 0 0 0 0 0 0 0 0 0 0 0 0 0 0 0 0 0 0 0 0 0 0 0 0 0 0 0 0 0 0 0 0 0 0 0 0 0 0 0 0 0 0 0 0 0 0 0 0 0 0 0 0 0 0 0 0 0 0 0 0 0 0 0 0 0 0 0 0 0 0
0 0 0 0 0 0 0 0 0 0 0 0 0 0 0 0 0 0 0 0 0.0184488612504972 0 0 0 0 0 0 0 0 0 0 0 0 0 0 0 0 0 0 0 0 0 0.0321359178436725 0.0357544903697189 0 0 0.0154838399352241 0 0 0.0144476738789528 0 0 0 0.020077480544867 0 0 0 0 0.14123779177276 0 0.16793329794273 0 0 0.027796947178489 0 0 0 0 0 0 0 0 0 0.00687918292620396 0 0 0 0.069485966069857 0 0 0 0 0.00295025154867266 0 0.00447806038637814 0.00844693624293585 0.0143014744772965 0 0.00513343854177013 0.0439259991877301 0 0 0 0 0 0 0.00501542763274352 0 0 0 0 0 0 0 0 0 0 0 0 0 0 0 0 0 0 0 0 0 0 0 0 0 0 0 0 0 0 0 0 0.0954129283185571 0 0 0 0 0 0 0 0 0 0 0.0100001222943923 0 0 0.0498005827505524 0 0 0.0160284192520405 0 0 0 0 0 0 0 0 0 0 0 0 0 0 0 0 0 0 0 0 0 0.0635422601110267 0 0 0 0 0 0.0201557950320212 0 0 0 0 0 0 0 0 0 0 0 0 0 0 0.00959330085228712 0 0 0 0 0 0 0 0 0 0 0 0 0 0 0.0192526747700469 0 0 0 0 0 0 0 0 0 0 0 0 0 0.0365514019487081 0 0 0 0.0348839408289968 0 0 0 0 0 0 0 0 0.0108455361108709 0 0 0 0 0 0 0 0 0 0 0 0 0 0 0 0 0 0 0 0 0 0 0 0 0 0 0 0 0 0 0 0 0 0 0 0 0 0 0 0 0 0 0 0 0 0 0 0 0 0 0 0 0 0 0 0 0 0 0 0 0 0 0 0 0 0 0 0 0 0 0 0 0 0 0 0 0 0 0 0 0 0 0 0
0 0 0 0 0 0 0 0.0885556319980704 0 0 0 0 0 0 0 0.00159909973029982 0 0 0 0 0.00455882232548164 0 0 0 0 0 0 0.00223983983766391 0.10039915411359 0 0 0 0 0 0 0 0.0090484902797972 0 0 0 0 0 0 0 0 0.00515942711791587 0 0 0 0 0.167665325112936 0 0 0.00427452558908085 0 0 0 0 0.0649361430582054 0.0198671855435695 0.0326721288498841 0 0.00339013733114773 0 0.00323897897184146 0 0 0.00430317787321624 0.0072055224966358 0 0 0 0 0.0552567337349031 0 0 0.0108702174769349 0.00879188233300806 0.0122376401097755 0 0 0 0 0 0 0 0 0 0 0 0 0 0 0 0 0 0 0 0 0 0 0 0 0 0 0.0197199777082459 0 0 0 0 0 0 0 0 0 0 0 0 0 0 0 0.0111685378156642 0.00790527628014144 0.0318799510376309 0 0 0 0 0 0.0139647092738147 0 0.131214292550743 0.0752924607763483 0 0.016027168134151 0 0 0 0 0 0.0710681271152509 0 0 0 0 0 0.0154894354240524 0 0 0 0 0 0 0 0 0 0 0 0 0 0 0 0 0 0 0 0 0 0 0 0 0 0 0 0 0 0 0 0 0 0 0 0 0 0 0 0 0 0 0 0 0 0 0 0 0 0 0 0 0 0 0 0 0 0 0 0 0 0 0 0 0 0 0 0 0 0 0 0 0 0 0 0 0 0 0 0 0 0 0 0 0 0 0 0 0 0 0 0 0 0 0 0 0 0 0 0 0 0 0 0 0 0 0 0 0 0 0 0 0 0 0 0 0 0 0 0 0 0 0 0 0 0 0 0 0 0 0 0 0 0 0 0 0 0 0 0 0 0 0 0 0 0 0 0 0 0 0 0 0 0 0 0 0 0 0 0 0 0 0 0 0 0 0 0 0
0 0 0 0 0 0 0 0 0 0 0 0 0 0 0 0.0317388731481818 0 0 0 0 0 0 0 0 0 0 0 0 0 0 0 0 0 0 0 0 0 0 0.0239087069841141 0 0.180246215865557 0 0 0 0.102797491887315 0 0 0 0 0 0 0 0 0 0 0 0 0 0.0133020426633397 0 0 0 0 0 0 0.0675477158436162 0 0 0 0 0 0 0 0 0.447279805373221 0 0 0 0 0 0 0 0 0 0 0 0 0 0 0 0 0 0 0.0167005685334145 0 0 0 0 0 0 0 0 0 0 0 0 0 0 0 0 0 0 0 0 0 0 0 0 0 0 0 0 0 0 0 0 0 0 0.0636433937771855 0 0 0 0 0 0.0528351859240562 0 0 0 0 0 0 0 0 0 0 0 0 0 0 0 0 0 0 0 0 0 0 0 0 0 0 0 0 0 0 0 0 0 0 0 0 0 0 0 0 0 0 0 0 0 0 0 0 0 0 0 0 0 0 0 0 0 0 0 0 0 0 0 0 0 0 0 0 0 0 0 0 0 0 0 0 0 0 0 0 0 0 0 0 0 0 0 0 0 0 0 0 0 0 0 0 0 0 0 0 0 0 0 0 0 0 0 0 0 0 0 0 0 0 0 0 0 0 0 0 0 0 0 0 0 0 0 0 0 0 0 0 0 0 0 0 0 0 0 0 0 0 0 0 0 0 0 0 0 0 0 0 0 0 0 0 0 0 0 0 0 0 0 0 0 0 0 0 0 0 0 0 0 0 0 0 0 0 0 0 0
0 0 0 0 0 0 0 0 0 0 0 0 0.0309482398691311 0 0 0 0 0 0 0 0 0 0 0 0.474141228128335 0.0846334708631711 0.0197701505142253 0 0 0 0 0.0228004738207106 0 0 0.0485773282336439 0.0907081691077005 0 0 0 0 0 0.0695540620429306 0 0 0 0 0 0 0 0 0 0 0 0 0 0 0 0 0 0 0 0 0 0 0 0 0 0 0 0 0 0 0 0 0 0 0 0 0 0 0 0 0 0 0 0 0 0 0 0 0 0 0 0 0 0 0 0 0 0 0 0 0 0 0 0 0 0 0 0 0 0 0 0 0 0 0 0 0 0 0.0523832978108301 0 0 0 0 0 0.106483579609322 0 0 0 0 0 0 0 0 0 0 0 0 0 0 0 0 0 0 0 0 0 0 0 0 0 0 0 0 0 0 0 0 0 0 0 0 0 0 0 0 0 0 0 0 0 0 0 0 0 0 0 0 0 0 0 0 0 0 0 0 0 0 0 0 0 0 0 0 0 0 0 0 0 0 0 0 0 0 0 0 0 0 0 0 0 0 0 0 0 0 0 0 0 0 0 0 0 0 0 0 0 0 0 0 0 0 0 0 0 0 0 0 0 0 0 0 0 0 0 0 0 0 0 0 0 0 0 0 0 0 0 0 0 0 0 0 0 0 0 0 0 0 0 0 0 0 0 0 0 0 0 0 0 0 0 0 0 0 0 0 0 0 0 0 0 0 0 0 0 0 0 0 0 0 0 0 0 0 0 0 0 0 0 0 0 0 0 0 0
0 0 0 0 0 0 0 0 0 0 0 0 0 0.0188908105364114 0.00548412630923942 0.00865330507701783 0 0 0 0.0079054015630713 0.015106722463705 0.0187683125372825 0 0.0244830515645315 0 0 0 0 0 0 0 0 0 0 0 0 0 0 0.239199837542076 0.164839728873594 0 0 0.202725359829778 0.0130687147951599 0.0666557436042498 0.00849053543100752 0 0 0 0 0 0 0 0 0 0 0 0 0 0 0 0 0 0.0624073718116196 0 0.0379244023792192 0.004962329313802 0 0 0 0 0 0.0167744805515929 0 0 0 0 0.00862593649477397 0.00730340082429487 0 0 0.0058382492470099 0 0.00893232362795842 0 0 0 0 0 0 0 0 0 0 0 0 0 0 0 0.00482939095250686 0 0 0 0 0 0 0 0.00287966607171645 0 0 0 0 0 0 0 0 0 0 0 0 0 0 0 0 0 0 0 0 0.0262792736668648 0 0 0 0 0 0.0189715249315168 0 0 0 0 0 0 0 0 0 0 0 0 0 0 0 0 0 0 0 0 0 0 0 0 0 0 0 0 0 0 0 0 0 0 0 0 0 0 0 0 0 0 0 0 0 0 0 0 0 0 0 0 0 0 0 0 0 0 0 0 0 0 0 0 0 0 0 0 0 0 0 0 0 0 0 0 0 0 0 0 0 0 0 0 0 0 0 0 0 0 0 0 0 0 0 0 0 0 0 0 0 0 0 0 0 0 0 0 0 0 0 0 0 0 0 0 0 0 0 0 0 0 0 0 0 0 0 0 0 0 0 0 0 0 0 0 0 0 0 0 0 0 0 0 0 0 0 0 0 0 0 0 0 0 0 0 0 0 0 0 0 0 0 0 0 0 0 0 0 0 0 0 0 0 0 0 0 0 0 0 0
0 0 0 0 0 0 0 0 0 0 0 0 0 0 0 0.00349216114178721 0 0 0 0 0 0 0 0 0 0 0 0 0.0101004170931816 0 0 0 0 0 0 0 0 0.0119903353509391 0 0 0 0 0 0 0 0 0.370857705466287 0 0 0 0 0 0 0.0176362840300658 0.0182715032673994 0 0 0.0411489648640019 0.0384603637174355 0.00658765005421554 0 0 0 0 0.00951609182628519 0 0 0.0132285585829692 0 0 0 0 0 0 0 0 0.0384705289255076 0 0 0 0 0 0 0 0 0.0160168899970928 0.00968135174170006 0.0098064060455922 0.00874335924035592 0.0121092733709442 0 0 0 0 0 0.00542112852265697 0.00902555333734414 0 0 0 0 0 0 0 0 0.0438459501076959 0.00865468575042177 0 0 0 0 0 0 0 0 0 0 0 0 0 0 0.0146452259247572 0.0116012991577485 0.0553412259744842 0 0 0 0 0 0.00506498711971112 0.0654173645477159 0 0 0.0517527060150722 0 0 0 0 0 0 0.0433960870402072 0 0 0.0126191375128787 0 0 0.0320670748802362 0 0 0 0 0 0 0 0 0 0 0 0 0 0 0 0 0 0 0 0 0 0 0 0 0 0 0 0 0 0 0 0 0 0 0 0 0 0 0 0 0 0 0 0 0 0 0 0 0 0 0 0 0 0 0 0 0 0 0 0 0 0 0 0 0 0 0 0 0 0 0 0 0 0 0 0 0 0 0 0 0 0 0 0 0 0 0 0 0 0 0 0 0 0 0 0 0 0 0 0 0 0 0 0 0 0 0 0 0.00502972939330923 0 0 0 0 0 0 0 0 0 0 0 0 0 0 0 0 0 0 0 0 0 0 0 0 0 0 0 0 0 0 0 0 0 0 0 0 0 0 0 0 0 0 0 0 0 0 0 0 0 0 0 0 0 0 0 0 0 0 0 0
0 0 0 0 0 0 0 0 0 0 0 0 0 0 0 0 0 0 0 0 0 0 0 0 0 0 0 0 0 0 0 0 0 0 0 0 0 0 0 0 0 0 0 0 0 0 0 0 0 0 0 0 0 0 0 0 0 0 0 0 0 0 0 0 0 0 0 0 0 0 0 0 0.771667727430432 0 0 0.228332272569568 0 0 0 0 0 0 0 0 0 0 0 0 0 0 0 0 0 0 0 0 0 0 0 0 0 0 0 0 0 0 0 0 0 0 0 0 0 0 0 0 0 0 0 0 0 0 0 0 0 0 0 0 0 0 0 0 0 0 0 0 0 0 0 0 0 0 0 0 0 0 0 0 0 0 0 0 0 0 0 0 0 0 0 0 0 0 0 0 0 0 0 0 0 0 0 0 0 0 0 0 0 0 0 0 0 0 0 0 0 0 0 0 0 0 0 0 0 0 0 0 0 0 0 0 0 0 0 0 0 0 0 0 0 0 0 0 0 0 0 0 0 0 0 0 0 0 0 0 0 0 0 0 0 0 0 0 0 0 0 0 0 0 0 0 0 0 0 0 0 0 0 0 0 0 0 0 0 0 0 0 0 0 0 0 0 0 0 0 0 0 0 0 0 0 0 0 0 0 0 0 0 0 0 0 0 0 0 0 0 0 0 0 0 0 0 0 0 0 0 0 0 0 0 0 0 0 0 0 0 0 0 0 0 0 0 0 0 0 0 0
0 0 0 0 0 0 0 0 0 0 0 0 0 0 0 0 0 0 0 0 0 0 0 0 0 0 0 0 0 0 0 0 0 0 0.0215571678680439 0.180805419513751 0 0 0 0 0 0.0560751674737184 0 0 0 0 0 0 0 0 0 0 0 0 0 0 0 0 0 0 0 0 0 0 0 0 0 0 0 0 0 0 0 0 0 0 0 0 0 0 0 0 0.155421633306419 0.264162055709954 0.161200262963266 0 0 0 0 0 0 0 0 0 0 0 0 0 0 0 0 0 0 0 0 0 0 0 0 0 0 0 0 0 0 0 0 0 0 0 0 0 0 0 0 0 0.0240968787102161 0 0 0 0 0 0 0 0 0 0 0 0 0 0 0 0 0 0 0 0 0 0 0 0 0 0 0 0 0 0 0 0 0 0 0 0 0 0 0 0 0 0 0 0 0 0 0 0 0 0 0 0 0 0 0 0 0 0 0 0 0 0 0 0.0621564840976315 0 0 0 0 0 0.0434085766492747 0 0 0 0 0 0 0 0 0 0 0 0 0 0 0 0 0 0 0 0 0 0 0 0 0 0 0 0 0 0 0 0 0 0 0 0 0 0 0 0 0 0 0 0.0311163537077243 0 0 0 0 0 0 0 0 0 0 0 0 0 0 0 0 0 0 0 0 0 0 0 0 0 0 0 0 0 0 0 0 0 0 0 0 0 0 0 0 0 0 0 0 0 0 0 0 0 0 0 0 0 0 0 0 0 0 0 0 0 0 0 0 0 0 0 0 0 0 0 0 0 0 0
0 0 0 0 0 0 0 0 0 0 0 0 0 0 0 0 0 0 0 0 0 0 0 0 0 0 0 0 0 0 0 0 0 0 0 0 0 0 0 0 0 0 0 0 0 0.0212273341445545 0.0135628623775412 0 0 0 0.0252991812581317 0 0 0 0 0 0 0 0 0 0 0 0 0 0.0243097817430498 0.0624148847825908 0.144319743180206 0 0 0 0 0 0 0 0 0 0 0 0 0 0 0 0 0 0 0 0 0 0 0 0 0 0 0 0 0 0 0 0 0 0 0 0 0 0 0.131127821203044 0 0.201419368514711 0.0507083366621557 0 0 0 0 0 0 0 0 0 0 0 0 0 0 0.0181937876440018 0 0 0 0 0 0 0 0 0 0 0 0 0 0 0 0 0 0 0 0 0 0 0 0 0 0 0 0 0 0 0.0184091663061368 0 0 0 0 0 0 0 0 0 0 0 0 0 0 0 0 0 0 0.0289084909943131 0.013397367366345 0 0 0 0 0 0 0 0 0 0 0 0 0 0 0 0 0 0 0 0 0 0 0 0 0 0 0 0 0 0 0 0 0 0.0449214378700709 0 0 0 0 0 0 0 0 0 0 0 0 0 0 0 0 0 0 0 0 0 0 0 0 0 0 0 0 0 0 0 0 0 0 0 0 0 0 0 0 0 0 0 0 0 0 0 0 0 0 0 0.047104907268344 0 0 0.0134216772120652 0 0 0.0474647980326064 0.071512378759138 0.0222766746809935 0 0 0 0 0 0 0 0 0 0 0 0 0 0 0 0 0 0 0 0 0 0 0 0 0 0 0 0 0 0 0 0 0 0 0 0 0 0 0 0 0 0 0 0 0 0 0
0 0 0 0 0 0 0 0 0 0 0 0 0 0 0 0 0 0 0 0 0 0 0 0 0 0 0 0 0 0 0 0 0.00672727677432198 0.167121467151752 0 0 0 0 0 0 0 0 0 0 0 0 0 0 0 0 0.00584459154032489 0 0 0 0 0 0.00436686808483016 0.111323933051351 0 0 0 0 0 0 0 0 0 0 0 0 0 0.180001393936689 0 0 0 0 0.0533602948903579 0 0 0 0 0 0 0 0 0 0 0 0 0 0 0 0.00226163349101667 0 0 0 0.00385394931193524 0 0 0 0.0531484112057737 0.0419860260203464 0 0 0 0 0 0 0.00160319466715439 0 0 0 0 0 0 0 0 0 0 0 0 0 0 0 0 0 0 0 0 0 0 0 0 0 0 0 0 0.000925474397883943 0 0.097426206352398 0 0 0 0.00304532486799076 0 0 0.0063338160882787 0 0 0 0.00864383767087606 0.00758136820283014 0 0.0635618515426393 0.126344214447423 0 0 0 0 0 0 0 0 0 0 0 0 0 0 0 0 0 0 0 0 0 0 0 0 0 0 0 0 0 0 0 0 0 0 0 0 0 0 0 0 0 0 0 0 0 0 0 0 0 0 0 0.00697284819463425 0 0 0 0 0 0 0 0 0 0 0 0 0 0 0 0 0 0 0 0 0 0 0 0 0 0 0 0 0 0 0 0 0 0 0 0 0 0 0 0 0 0 0 0 0 0 0 0 0.036445890717526 0 0 0 0 0 0 0 0 0 0 0 0 0 0 0 0 0 0 0 0 0 0 0 0 0 0 0 0 0 0 0 0 0 0 0 0 0 0 0 0 0 0.00273110023972966 0 0 0 0 0 0 0 0 0.00526367909598704 0 0 0 0 0 0 0 0 0.00312534805594942
0 0 0 0 0 0 0 0 0 0 0 0 0 0 0 0 0 0 0 0 0 0 0 0 0 0 0 0 0 0 0 0 0 0 0 0 0 0 0 0 0 0 0 0 0 0 0 0 0 0 0 0 0 0 0 0 0.0952687286484211 0 0 0 0 0 0 0 0 0 0 0 0 0 0 0 0 0 0 0 0 0 0 0 0 0 0 0 0 0 0 0 0 0 0 0 0 0 0 0 0 0 0 0 0 0 0 0 0.121583372120724 0 0 0 0 0 0 0 0 0 0.314592920232504 0.14790323329557 0 0 0.0725541938086355 0 0 0 0 0 0 0 0 0 0 0 0 0 0 0 0 0 0 0 0 0 0 0 0 0 0 0 0 0 0 0 0 0 0 0 0 0 0 0 0 0 0.0160735444745285 0 0 0 0 0 0 0 0 0 0 0 0 0 0 0.0181746091846681 0 0 0 0 0 0 0 0 0 0 0 0 0.022389643253587 0 0 0 0 0 0 0 0 0 0 0 0 0 0 0 0 0 0.145354062473009 0 0 0 0 0 0 0 0 0 0 0 0 0 0 0 0 0 0 0 0 0 0 0 0 0 0 0 0 0 0 0 0 0 0 0 0 0 0 0 0 0 0 0 0 0 0 0 0 0 0 0 0.0164533887327263 0 0 0 0 0 0 0 0 0 0 0 0 0 0 0 0 0 0 0 0 0 0 0 0 0 0 0 0 0.0296523037756268 0 0 0 0 0 0 0 0 0 0 0 0 0 0 0 0 0 0 0 0 0 0 0 0 0 0 0 0
0 0 0 0 0 0 0 0 0 0 0 0 0 0 0 0 0 0 0 0 0 0 0 0 0 0 0.0376584445466866 0 0 0 0 0 0 0 0.188210443579192 0 0 0 0 0 0 0 0 0 0 0 0 0 0 0 0 0 0 0 0.0630437422726828 0.132116743874744 0 0 0 0 0 0 0 0 0 0 0 0 0 0 0 0.0936637630964437 0 0 0 0 0 0 0 0 0 0 0 0 0 0 0 0 0 0 0 0 0 0 0 0 0 0 0 0 0 0 0 0 0.130726041307641 0 0 0 0 0 0 0 0 0 0 0 0 0 0 0 0 0 0 0 0 0 0.0240108002796351 0 0 0 0 0 0 0 0 0 0 0 0 0 0 0 0 0 0 0 0 0 0 0 0 0 0 0 0 0 0 0 0 0 0 0 0 0 0 0 0 0 0 0 0 0 0 0 0 0 0 0 0 0 0 0 0 0 0 0 0 0.0302901803029901 0.0449406523570867 0 0 0 0 0 0.058401462252882 0 0 0 0 0 0 0 0 0 0 0 0.0976472817009862 0 0 0 0 0 0 0 0 0 0 0 0 0 0 0 0 0 0 0 0 0 0 0 0 0 0 0.0239597496766309 0 0 0 0 0 0 0 0 0 0 0 0 0 0 0 0 0 0 0 0 0 0.0753306947523986 0 0 0 0 0 0 0 0 0 0 0 0 0 0 0 0 0 0 0 0 0 0 0 0 0 0 0 0 0 0 0 0 0 0 0 0 0 0 0 0 0 0 0 0 0 0 0 0 0 0 0 0 0 0 0 0 0 0 0 0
0 0 0 0 0 0 0 0 0 0 0 0 0 0 0 0 0 0 0 0 0 0 0 0 0 0 0 0 0 0 0 0 0 0.113989249585164 0 0 0 0 0 0 0 0 0 0 0 0 0 0 0 0 0.0621360675598671 0 0 0 0.525525151351629 0 0 0 0 0 0 0 0 0 0 0 0 0 0 0 0 0.167305250609323 0 0 0 0 0.0949467220504009 0 0 0 0 0 0 0 0 0 0 0 0 0 0 0 0 0 0 0 0 0 0 0 0 0 0 0 0 0 0 0 0 0 0 0 0 0 0 0 0 0 0 0 0 0 0 0 0 0 0 0 0 0 0 0 0 0 0 0 0 0 0 0.024126887536226 0 0 0 0 0 0 0 0 0 0 0 0 0 0 0 0 0 0 0 0 0 0 0 0 0 0 0 0 0 0 0 0 0 0 0 0 0 0 0 0 0 0 0 0 0 0 0 0 0 0 0 0 0 0 0 0 0 0 0 0 0 0 0 0 0 0 0 0 0 0 0 0 0 0 0 0 0 0 0 0 0 0 0 0 0 0 0 0 0 0 0 0 0 0 0 0 0 0 0 0 0 0 0 0 0 0 0 0 0 0 0 0 0 0 0 0.0119706713073906 0 0 0 0 0 0 0 0 0 0 0 0 0 0 0 0 0 0 0 0 0 0 0 0 0 0 0 0 0 0 0 0 0 0 0 0 0 0 0 0 0 0 0 0 0 0 0 0 0 0 0 0 0 0 0 0 0 0 0 0
0 0 0 0 0 0 0 0 0 0 0 0 0 0 0 0.0083883326761749 0 0 0 0 0 0 0 0 0 0 0 0 0 0 0 0 0 0 0 0 0 0.00775881478504607 0 0 0 0 0 0 0 0.0217831879191038 0.0300562088702522 0.000974205321558451 0 0 0.00804816823033285 0 0 0 0 0 0 0 0 0.00111983762291715 0.0214018077867921 0.00092162037522433 0 0.00123402085744323 0 0 0 0 0 0 0 0 0 0.0125515016274599 0 0 0 0.00521856200354125 0.00367811805530665 0 0.00277937401024942 0.00213677791913838 0.00233174824170731 0 0.00238927258591124 0.13470550917427 0.0353156989102355 0.0276869547317134 0.0379858800373805 0.120633405261017 0.00390987320456374 0.00196345210373879 0.00124940561234558 0 0.00287014120496612 0.00272008696687664 0.00851465923972121 0 0 0 0 0 0 0 0 0 0 0 0 0 0 0 0 0 0 0 0 0 0 0 0 0 0 0 0 0 0 0.00886843295496515 0 0.00895264342169671 0 0.0100000985853423 0 0 0.00370926161261926 0 0.00135464228578688 0.00315063728573426 0.00214336133550516 0.0195579015326992 0.0293583988065132 0 0.0510836057881818 0.197582660437339 0 0 0.105287639871837 0 0 0 0 0 0 0 0.0448996049498651 0.00243157652555215 0 0 0 0 0 0 0 0 0 0 0 0 0 0 0 0 0 0 0 0 0 0 0 0 0 0 0 0 0 0 0 0 0 0 0 0 0 0 0 0 0 0 0 0 0 0 0 0 0 0 0 0 0 0 0 0 0 0 0 0 0 0 0 0 0 0 0 0 0 0 0 0 0 0 0 0 0 0 0 0 0 0 0 0 0 0 0 0 0 0 0 0 0 0 0 0 0 0 0 0 0 0 0.00129290927137488 0 0 0 0 0 0 0 0 0 0 0 0 0 0 0 0 0 0 0 0 0 0 0 0 0 0 0 0 0 0 0 0 0 0 0 0 0 0 0 0 0 0 0 0 0 0 0 0 0 0 0 0 0 0 0 0 0
0 0 0 0 0 0 0 0 0 0 0 0 0 0 0 0 0 0 0 0 0.0827748914839059 0 0 0 0 0 0 0 0 0 0 0 0 0 0 0 0 0 0 0 0 0 0 0 0 0 0.0458892939764549 0 0 0 0.00687925641326012 0 0 0 0 0 0 0 0.00558833422212982 0 0.320622612451304 0 0.172794103764663 0 0 0 0 0 0.0100786480873334 0 0 0 0 0 0 0 0 0 0.0378896544636592 0 0 0 0 0 0 0 0 0 0 0 0 0 0 0 0 0 0 0 0 0 0 0 0 0 0 0 0 0 0 0 0 0 0 0 0 0 0 0 0 0 0 0 0.18905606616252 0.00957429883320467 0.0834083779159442 0 0 0 0 0 0 0 0 0 0.0246039470154864 0 0 0 0 0 0 0 0 0 0 0 0.00558833422212982 0 0 0 0 0 0 0 0 0 0 0 0 0 0 0 0 0 0 0 0 0 0 0 0 0 0 0 0.00525218098800476 0 0 0 0 0 0 0 0 0 0 0 0 0 0 0 0 0 0 0 0 0 0 0 0 0 0 0 0 0 0 0 0 0 0 0 0 0 0 0 0 0 0 0 0 0 0 0 0 0 0 0 0 0 0 0 0 0 0 0 0 0 0 0 0 0 0 0 0 0 0 0 0 0 0 0 0 0 0 0 0 0 0 0 0 0 0 0 0 0 0 0 0 0 0 0 0 0 0 0 0 0 0 0 0 0 0 0 0 0 0 0 0 0 0 0 0 0 0 0 0 0 0 0 0 0 0 0 0 0 0 0 0 0 0 0 0 0 0 0 0 0
0 0 0 0 0 0 0 0 0 0 0 0 0 0 0 0 0 0 0 0 0.133589280956563 0 0 0 0 0 0 0 0 0 0 0 0 0 0 0 0 0 0 0 0 0 0 0 0 0.0725205848402047 0.0423427543680533 0 0 0 0 0 0 0 0 0 0 0 0.0599245002578704 0.179895703986393 0 0 0.108273531126238 0.00702650058373558 0 0 0 0 0 0 0 0 0 0.0131152885637735 0 0 0 0.146476407963205 0.0630599921872444 0 0 0 0 0 0 0 0.00111811947488118 0.00376576515659579 0 0.00349865366329847 0 0 0 0 0 0 0 0 0 0 0 0 0 0 0 0 0 0 0 0 0 0 0 0 0 0 0 0 0 0 0 0 0.00556852166670146 0 0 0 0 0 0 0.0117309458178442 0 0.0216032922571789 0 0 0.085193101349361 0 0 0 0 0 0.00343994800752212 0 0 0.00320614502669703 0 0 0.00806689716830026 0 0 0 0 0 0 0 0 0 0 0 0 0 0 0 0 0 0 0 0 0 0.00804425363780849 0 0 0 0 0.00422331442757923 0.00570624179022985 0 0 0 0 0 0 0 0 0 0 0 0 0 0 0 0 0 0 0 0 0 0 0 0 0 0 0 0 0 0 0 0 0 0 0 0 0 0 0 0 0 0 0 0.00527383504366342 0 0 0 0 0 0 0 0 0 0 0 0 0.0033364206790572 0 0 0 0 0 0 0 0 0 0 0 0 0 0 0 0 0 0 0 0 0 0 0 0 0 0 0 0 0 0 0 0 0 0 0 0 0 0 0 0 0 0 0 0 0 0 0 0 0 0 0 0 0 0 0 0 0 0 0 0 0 0 0 0 0 0 0 0 0 0 0 0 0 0 0 0 0 0 0 0 0 0 0 0
0 0 0 0 0 0 0 0 0 0 0 0 0 0 0 0 0 0 0 0 0 0 0 0 0 0 0 0 0 0 0 0 0 0 0 0 0 0 0 0 0 0 0 0.0280690472557281 0 0 0 0 0 0 0 0 0 0 0 0 0 0 0.00836630225356227 0 0 0 0 0.154157577599531 0 0 0 0 0 0 0.0398186213992815 0 0.494489291066481 0.0109986187311761 0 0.0673949345111657 0 0.0464242884693218 0.0726539803136464 0 0 0 0 0 0 0 0 0.00865694051379306 0 0 0 0 0 0 0 0 0 0 0 0 0 0 0 0 0 0 0 0 0 0 0 0 0 0 0 0 0 0 0 0 0 0 0 0 0 0 0 0 0 0 0 0.00733634511295506 0 0 0 0 0 0 0 0 0 0 0 0 0 0 0 0 0 0 0 0 0 0 0 0 0 0 0 0 0 0 0 0 0 0 0 0 0 0 0 0 0 0 0 0 0 0 0 0.0121246058930999 0 0 0 0 0 0 0 0 0 0 0 0 0 0 0 0 0 0 0 0 0 0 0 0 0 0 0 0 0 0 0 0 0 0 0 0 0 0 0.0495094468802578 0 0 0 0 0 0 0 0 0 0 0 0 0 0 0 0 0 0 0 0 0 0 0 0 0 0 0 0 0 0 0 0 0 0 0 0 0 0 0 0 0 0 0 0 0 0 0 0 0 0 0 0 0 0 0 0 0 0 0 0 0 0 0 0 0 0 0 0 0 0 0 0 0 0 0 0 0 0 0 0 0 0 0 0 0 0 0 0 0 0 0 0 0 0 0 0 0
0 0 0 0 0 0 0 0 0 0 0 0 0 0 0 0 0 0 0 0 0.223692560422229 0 0 0 0 0 0 0 0 0 0 0 0 0 0 0 0 0 0 0 0 0 0 0 0 0 0.0120877760564362 0 0 0 0 0 0 0 0 0 0 0 0 0.266736841866921 0.297885759875707 0 0 0 0 0 0 0 0 0 0 0 0 0 0 0 0 0 0.0285303920645931 0 0 0 0 0 0 0 0 0 0 0 0 0 0 0 0 0 0 0 0 0 0 0 0 0 0 0 0 0 0 0 0 0 0 0 0 0 0 0 0 0 0 0 0 0 0 0 0 0 0 0 0 0 0 0 0.163681749962829 0 0 0 0 0 0 0 0 0 0 0 0 0 0 0 0 0 0 0 0 0 0 0 0 0 0 0 0 0 0 0 0 0 0 0 0 0 0 0 0.00738491975128571 0 0 0 0 0 0 0 0 0 0 0 0 0 0 0 0 0 0 0 0 0 0 0 0 0 0 0 0 0 0 0 0 0 0 0 0 0 0 0 0 0 0 0 0 0 0 0 0 0 0 0 0 0 0 0 0 0 0 0 0 0 0 0 0 0 0 0 0 0 0 0 0 0 0 0 0 0 0 0 0 0 0 0 0 0 0 0 0 0 0 0 0 0 0 0 0 0 0 0 0 0 0 0 0 0 0 0 0 0 0 0 0 0 0 0 0 0 0 0 0 0 0 0 0 0 0 0 0 0 0 0 0 0 0 0 0 0 0 0 0 0
0 0 0 0 0 0 0 0 0 0 0 0 0 0 0 0 0 0 0 0 0 0.0273827636724687 0 0.0347199369815348 0 0 0 0 0 0 0 0 0 0 0 0 0 0 0.0143118777740929 0.0229550108289171 0 0 0 0.0341143332513891 0 0.0406109544814076 0 0 0 0.155147520652341 0 0 0 0 0 0 0 0 0.0116895576203059 0 0.0237717251813905 0.160864039500599 0 0 0 0 0 0 0 0 0 0 0.264104279838178 0 0 0 0 0.0544390802383116 0.0951576235970572 0 0 0 0 0 0 0 0 0 0 0 0 0 0 0 0 0 0 0 0 0 0 0 0 0 0 0 0 0 0 0 0 0 0 0 0 0 0 0 0 0 0 0 0 0 0 0 0 0 0 0 0 0 0 0 0.0101432766085902 0 0 0 0 0 0 0 0 0 0 0 0 0 0 0 0 0 0 0 0 0 0 0 0 0 0 0 0 0 0 0 0 0 0 0 0 0 0 0 0 0 0 0 0 0 0 0 0 0 0 0 0 0 0 0 0 0 0 0 0 0 0 0 0 0 0 0 0 0 0 0 0 0 0 0 0 0 0 0 0 0 0 0 0.0505880197734156 0 0 0 0 0 0 0 0 0 0 0 0 0 0 0 0 0 0 0 0 0 0 0 0 0 0 0 0 0 0 0 0 0 0 0 0 0 0 0 0 0 0 0 0 0 0 0 0 0 0 0 0 0 0 0 0 0 0 0 0 0 0 0 0 0 0 0 0 0 0 0 0 0 0 0 0 0 0 0 0 0 0 0 0 0 0 0 0 0 0 0 0 0 0 0 0 0
0 0 0 0 0 0 0 0 0 0 0 0 0 0 0 0 0 0 0 0 0 0 0 0 0 0 0 0 0 0 0 0 0 0 0 0 0 0 0 0 0 0 0 0 0 0 0.0510160520979749 0 0 0 0.0677631040360006 0 0 0.120674732558982 0 0 0 0 0 0 0 0 0 0 0 0 0 0 0 0 0 0 0 0 0 0 0 0 0 0 0 0 0 0 0 0 0 0 0 0 0 0 0 0 0 0 0 0 0 0 0 0 0 0 0 0 0 0 0 0 0 0 0 0 0 0 0 0 0 0 0 0 0 0 0 0 0 0 0 0 0 0 0 0 0 0 0 0 0 0 0 0 0 0 0 0 0 0 0 0 0 0 0 0 0 0 0 0 0 0 0 0 0 0 0 0 0 0 0 0 0 0 0 0.0755381918956318 0.299893647792052 0 0 0 0 0 0.030343977788545 0 0 0 0 0 0 0 0 0 0 0 0 0 0 0 0 0 0 0 0 0 0 0 0 0 0 0 0.354770293830814 0 0 0 0 0 0 0 0 0 0 0 0 0 0 0 0 0 0 0 0 0 0 0 0 0 0 0 0 0 0 0 0 0 0 0 0 0 0 0 0 0 0 0 0 0 0 0 0 0 0 0 0 0 0 0 0 0 0 0 0 0 0 0 0 0 0 0 0 0 0 0 0 0 0 0 0 0 0 0 0 0 0 0 0 0 0 0 0 0 0 0 0 0 0 0 0 0 0 0 0 0 0 0 0 0 0 0
0 0 0 0 0 0 0 0 0 0 0 0 0 0.0398335579577133 0 0 0 0 0 0.0161738699412812 0.113628414695599 0 0 0 0 0 0 0 0 0 0 0 0 0 0 0 0 0 0 0 0 0 0.0361558111798162 0.0229039499352362 0.00652001672522238 0 0 0.044691661807225 0 0.0899157541413624 0 0 0 0.0822538291286935 0 0 0 0 0 0 0 0 0 0 0 0 0.135907873401819 0 0 0 0 0 0 0 0 0 0 0.0588324822268063 0.0223190630529551 0 0 0.0236280862834121 0 0 0 0 0 0 0 0 0 0 0 0 0 0 0 0 0 0 0 0 0 0 0 0 0 0.0249325211044841 0 0 0 0 0 0 0 0 0 0 0 0 0 0 0 0 0 0 0 0.0128379629595763 0 0 0 0 0 0 0.0635970419416911 0 0 0 0 0 0 0 0 0 0 0 0 0 0 0 0 0 0 0 0 0 0 0 0 0 0 0 0 0 0 0 0 0 0.0668218769973301 0.0262065190597296 0.0740084703308118 0 0 0 0 0 0 0 0 0 0 0 0 0 0 0 0 0 0 0.0106810796534962 0 0 0 0 0 0 0 0 0 0 0 0 0 0 0 0 0 0 0 0 0 0 0 0 0 0 0 0 0 0 0 0 0.0281501574757383 0 0 0 0 0 0 0 0 0 0 0 0 0 0 0 0 0 0 0 0 0 0 0 0 0 0 0 0 0 0 0 0 0 0 0 0 0 0 0 0 0 0 0 0 0 0 0 0 0 0 0 0 0 0 0 0 0 0 0 0 0 0 0 0 0 0 0 0 0 0 0 0 0 0 0 0 0 0 0 0 0 0 0 0 0 0 0 0 0 0 0 0 0
0 0 0 0 0 0 0 0 0 0 0 0 0 0 0 0 0 0 0 0 0 0 0 0 0 0 0 0 0 0 0 0 0 0 0 0 0 0 0 0 0 0 0 0 0.0149785761244655 0 0 0 0 0.0236898218825362 0 0 0 0.38295951726381 0 0 0 0 0 0 0 0 0 0 0 0.273655250488276 0 0 0 0 0 0.0169608038348572 0 0 0 0 0 0 0 0 0 0 0 0 0 0 0 0 0 0 0 0 0 0 0 0 0 0 0 0 0 0 0 0 0 0 0 0.0206785180612635 0.143369701344447 0 0 0 0 0 0 0 0 0 0 0 0 0 0 0 0 0 0 0 0 0 0 0 0 0 0 0 0 0 0 0 0 0 0 0 0 0 0 0 0 0 0 0 0 0 0 0 0 0 0 0 0 0 0 0 0 0 0 0 0.0570344313916088 0 0.04373475919386 0 0 0.0229386204148749 0 0 0 0 0 0 0 0 0 0 0 0 0 0 0 0 0 0 0 0 0 0 0 0 0 0 0 0 0 0 0 0 0 0 0 0 0 0 0 0 0 0 0 0 0 0 0 0 0 0 0 0 0 0 0 0 0 0 0 0 0 0 0 0 0 0 0 0 0 0 0 0 0 0 0 0 0 0 0 0 0 0 0 0 0 0 0 0 0 0 0 0 0 0 0 0 0 0 0 0 0 0 0 0 0 0 0 0 0 0 0 0 0 0 0 0 0 0 0 0 0 0 0 0 0 0 0 0 0 0 0 0 0 0 0 0 0 0 0 0 0 0
0 0 0 0 0 0 0 0 0 0 0 0 0 0 0 0 0 0 0 0 0 0 0 0 0 0 0 0 0 0 0 0 0 0.065887566525135 0 0 0 0 0 0 0 0 0 0 0 0 0.0114613169884956 0 0 0 0.0159291902510595 0 0 0 0 0 0 0 0 0 0 0 0 0 0 0 0 0 0.439039469053654 0.0254379735387202 0 0.105343533862467 0 0 0 0 0.236171052192908 0 0 0 0 0 0 0 0 0 0 0 0 0 0 0 0 0 0 0 0 0 0 0 0 0 0 0 0 0.0258093646423044 0 0 0 0.0320200450852559 0 0 0 0 0 0 0 0 0 0 0 0.0118525470641186 0 0.0182193047521527 0 0 0 0 0 0 0 0 0 0 0 0 0 0 0 0 0 0 0 0 0 0 0 0 0 0 0 0 0 0 0 0 0 0 0 0 0 0 0 0 0 0 0 0 0 0 0 0 0 0 0 0 0 0 0 0 0 0 0 0 0 0 0 0 0 0 0 0 0 0 0 0 0 0 0 0 0 0 0 0 0 0 0 0 0 0 0 0 0 0 0 0 0 0 0 0 0 0 0 0 0 0 0 0 0 0 0 0 0 0 0 0 0 0 0 0 0 0 0 0 0 0 0 0 0 0 0 0 0 0 0 0 0 0 0 0 0 0 0 0 0 0 0 0 0 0 0 0 0 0 0 0 0 0 0 0 0 0 0 0 0 0 0 0.0128286360437297 0 0 0 0 0 0 0 0 0 0 0 0 0 0 0 0 0 0 0 0 0 0 0 0 0 0 0 0
0 0 0.00748809637920548 0 0 0 0 0 0 0 0 0 0 0 0 0 0.0129592219161119 0 0.0215923903306918 0 0.0190070327282945 0 0 0 0 0 0 0 0 0 0 0 0 0 0 0 0 0 0 0 0 0 0 0 0 0 0.0236960031042008 0 0 0 0 0 0 0 0 0 0 0 0 0.0143495034422997 0 0 0 0 0 0 0 0.542085709057437 0 0.0498846892062682 0 0 0 0 0 0 0.204134986887765 0 0.0102786112684427 0 0 0 0 0 0 0 0 0 0 0 0 0 0 0 0 0 0 0 0 0 0 0 0 0 0 0 0 0 0 0 0.0257389632693575 0 0 0.0518165971080487 0 0 0 0 0 0 0 0 0 0 0 0 0 0 0 0 0 0 0 0 0.0169681953018764 0 0 0 0 0 0 0 0 0 0 0 0 0 0 0 0 0 0 0 0 0 0 0 0 0 0 0 0 0 0 0 0 0 0 0 0 0 0 0 0 0 0 0 0 0 0 0 0 0 0 0 0 0 0 0 0 0 0 0 0 0 0 0 0 0 0 0 0 0 0 0 0 0 0 0 0 0 0 0 0 0 0 0 0 0 0 0 0 0 0 0 0 0 0 0 0 0 0 0 0 0 0 0 0 0 0 0 0 0 0 0 0 0 0 0 0 0 0 0 0 0 0 0 0 0 0 0 0 0 0 0 0 0 0 0 0 0 0 0 0 0 0 0 0 0 0 0 0 0 0 0 0 0 0 0 0 0 0 0 0 0 0 0 0 0 0 0 0 0 0 0 0 0 0 0 0 0 0 0 0 0
0 0 0.0643872566247924 0 0 0 0 0 0 0 0 0 0 0 0 0 0.0606227679867927 0 0.125781972575655 0 0.0834591881674064 0 0 0 0 0 0 0 0.151566856991253 0 0 0 0 0 0 0 0 0 0 0 0 0 0 0 0 0 0 0 0 0 0 0 0 0 0 0 0 0 0 0 0 0 0 0 0 0 0 0.140738867412626 0.223529279177305 0 0 0 0 0 0 0 0 0 0 0 0 0 0 0 0 0 0 0 0 0 0 0 0 0 0 0 0 0 0 0 0 0 0 0 0 0 0 0 0 0 0.14991381106417 0 0 0 0 0 0 0 0 0 0 0 0 0 0 0 0 0 0 0 0 0 0 0 0 0 0 0 0 0 0 0 0 0 0 0 0 0 0 0 0 0 0 0 0 0 0 0 0 0 0 0 0 0 0 0 0 0 0 0 0 0 0 0 0 0 0 0 0 0 0 0 0 0 0 0 0 0 0 0 0 0 0 0 0 0 0 0 0 0 0 0 0 0 0 0 0 0 0 0 0 0 0 0 0 0 0 0 0 0 0 0 0 0 0 0 0 0 0 0 0 0 0 0 0 0 0 0 0 0 0 0 0 0 0 0 0 0 0 0 0 0 0 0 0 0 0 0 0 0 0 0 0 0 0 0 0 0 0 0 0 0 0 0 0 0 0 0 0 0 0 0 0 0 0 0 0 0 0 0 0 0 0 0 0 0 0 0 0 0 0 0 0 0 0 0 0 0 0 0 0 0 0 0 0 0
0 0 0 0 0 0 0 0 0 0 0 0 0 0 0 0 0 0 0 0 0 0 0 0 0 0 0 0 0 0 0 0 0 0 0 0 0 0 0 0 0 0 0 0 0 0 0 0 0 0 0 0 0 0 0 0 0 0 0 0 0 0.0601379276992779 0 0 0 0 0 0 0 0 0 0 0 0 0 0.108609350815041 0 0 0 0 0 0 0 0 0 0 0 0 0 0 0 0 0 0 0 0 0 0 0 0 0 0 0 0 0 0 0 0 0 0 0 0 0 0 0 0 0 0 0 0 0 0 0 0 0 0 0 0 0 0 0 0 0 0 0.490405235208665 0.0989160341395893 0 0 0.125446411101357 0 0 0 0 0 0 0 0 0 0 0 0 0 0 0 0 0 0 0 0 0 0 0 0 0 0 0 0 0 0 0 0 0 0 0 0 0 0 0 0 0 0 0 0 0 0 0 0 0 0 0 0 0 0 0 0 0 0 0 0 0 0 0 0 0 0 0 0 0 0 0 0 0.0411703555559621 0 0 0 0 0 0 0 0 0 0 0 0 0 0 0 0.0188641825498483 0 0 0 0 0 0 0 0 0 0 0 0 0 0 0 0 0 0 0 0 0 0 0 0 0 0 0 0 0 0 0 0 0 0 0 0 0 0 0 0 0 0 0 0 0 0 0 0 0 0 0 0 0 0.0564505029302597 0 0 0 0 0 0 0 0 0 0 0 0 0 0 0 0 0 0 0 0 0 0 0 0 0 0 0 0 0 0 0 0 0 0
0 0 0 0 0 0 0 0 0 0 0 0 0 0 0 0.00460027956969057 0 0 0 0 0 0 0 0 0 0 0 0 0 0 0 0 0 0.267038553538059 0 0 0 0 0 0 0 0 0 0 0 0 0 0 0 0 0 0 0 0 0.353498013481818 0 0.0127412136879172 0.0696010378481665 0 0 0 0 0 0 0 0 0.00279905172387404 0.0549563275377837 0 0 0 0 0 0 0 0 0.0233871781430077 0 0 0 0 0 0 0 0 0 0 0 0 0 0 0 0 0 0 0.00673999783904481 0.0108869008817024 0 0 0 0.045201916127905 0.0378387861487287 0 0 0 0 0.0136131649496935 0 0 0 0 0 0.0129570190854002 0 0 0.0102565216781628 0 0 0 0 0 0 0 0 0 0 0 0 0 0 0 0 0 0.00629610362298526 0 0 0.00389996775977361 0.00518773003987353 0 0 0 0 0 0 0 0 0 0 0 0 0 0 0 0.00691266435756583 0 0 0 0 0 0 0 0 0 0 0 0 0 0 0 0 0 0 0 0 0 0 0 0 0 0 0 0 0 0 0 0 0 0 0 0 0 0 0 0 0 0 0 0 0 0 0 0 0 0 0 0 0 0 0 0 0 0 0 0 0 0 0 0 0 0 0 0 0 0 0 0 0 0 0 0 0 0 0 0 0 0 0 0 0 0 0 0 0 0 0 0 0 0 0 0 0 0 0 0 0 0.0372756763694694 0 0 0 0 0 0 0 0 0 0 0 0 0 0 0 0 0 0 0 0 0 0 0 0 0 0 0 0 0 0 0 0 0 0 0 0 0 0 0 0 0 0.00383165875216862 0 0 0 0 0 0 0 0 0.00515339286223845 0 0 0 0 0 0 0 0 0.00532684399497109
0 0 0 0 0 0 0 0 0 0 0 0 0 0 0 0 0 0 0 0 0 0.0957804785869157 0 0 0 0.0136390401865197 0 0 0 0 0 0 0 0 0 0 0 0 0 0.183060387902538 0 0 0.027454705344726 0.0156952929983778 0 0 0 0 0 0.0266261290907083 0 0.0790723849698825 0 0 0 0 0 0 0 0 0 0.329458707320113 0 0.168626352297087 0 0 0 0 0 0 0 0 0 0 0 0.0294253513509137 0 0 0 0 0 0 0 0 0 0 0 0 0 0 0 0 0 0 0 0 0 0 0 0 0 0 0 0 0 0 0 0 0 0 0 0 0 0 0 0 0 0 0 0 0 0 0 0 0 0 0 0 0 0 0 0 0 0 0.0201374285680708 0 0 0 0 0 0 0 0 0 0 0 0 0 0 0 0 0 0 0 0 0 0 0 0 0 0 0 0 0 0 0 0 0 0 0 0 0 0 0 0 0 0 0 0 0 0 0 0 0 0 0 0 0 0 0 0 0 0 0 0 0 0 0 0 0 0 0 0 0 0 0 0 0 0 0 0 0 0 0 0 0 0 0 0 0 0 0 0 0 0 0 0 0 0 0 0.0110237413841472 0 0 0 0 0 0 0 0 0 0 0 0 0 0 0 0 0 0 0 0 0 0 0 0 0 0 0 0 0 0 0 0 0 0 0 0 0 0 0 0 0 0 0 0 0 0 0 0 0 0 0 0 0 0 0 0 0 0 0 0 0 0 0 0 0 0 0 0 0 0 0 0 0 0 0 0 0 0 0 0 0 0 0 0 0
0.00538210968180519 0 0 0 0 0 0 0.0822575547440952 0 0 0 0 0 0 0 0.00555621208325972 0 0 0 0 0 0 0 0 0 0 0 0 0 0.0119642220393265 0.0123288660646806 0 0 0 0.00580400234970507 0 0.148038195785622 0.00997399142252343 0 0 0 0 0 0 0 0.00367233230626106 0.0885253222257724 0 0 0 0 0 0 0 0 0 0 0 0.0434440477842045 0 0.0162128171515705 0.00419364110512343 0 0 0 0 0 0 0 0 0 0 0 0 0 0 0 0.00389921118729152 0.0317355032244908 0 0 0 0 0 0 0.0554870647734336 0 0.257320615601888 0 0 0 0 0 0 0 0 0 0 0 0 0 0 0 0 0 0 0 0 0 0 0 0 0 0 0 0 0 0 0 0 0 0 0 0 0 0 0 0 0 0.00330514994366025 0 0.122754210223866 0.0403781245968836 0 0.0353813398270297 0 0 0 0 0 0 0 0 0 0 0 0 0 0 0 0 0 0 0 0.0123854658775067 0 0 0 0 0 0 0 0 0 0 0 0 0 0 0 0 0 0 0 0 0 0 0 0 0 0 0 0 0 0 0 0 0 0 0 0 0 0 0 0 0 0 0 0 0 0 0 0 0 0 0 0 0 0 0 0 0 0 0 0 0 0 0 0 0 0 0 0 0 0 0 0 0 0 0 0 0 0 0 0 0 0 0 0 0 0 0 0 0 0 0 0 0 0 0 0 0 0 0 0 0 0 0 0 0 0 0 0 0 0 0 0 0 0 0 0 0 0 0 0 0 0 0 0 0 0 0 0 0 0 0 0 0 0 0 0 0 0 0 0 0 0 0 0 0 0 0 0 0 0 0 0 0 0 0 0 0 0 0 0 0
0 0 0 0 0 0 0 0 0 0 0 0 0 0 0 0 0 0 0 0 0 0 0.0263795733504532 0 0.0890835376209066 0.0536421505783895 0 0 0 0 0 0 0 0 0 0 0 0 0.0539518743012299 0 0.0289502183304273 0 0 0 0.146451749701208 0 0 0.301096556287754 0 0 0 0 0 0 0 0 0 0 0 0 0 0 0 0 0 0 0 0 0 0 0 0 0 0 0 0 0 0 0 0 0 0 0 0 0 0 0 0 0 0 0 0 0 0 0 0 0 0 0 0 0 0 0 0 0 0 0 0 0 0 0 0 0 0 0 0 0 0 0 0 0 0 0 0 0 0 0 0 0.300444339829631 0 0 0 0 0 0 0 0 0 0 0 0 0 0 0 0 0 0 0 0 0 0 0 0 0 0 0 0 0 0 0 0 0 0 0 0 0 0 0 0 0 0 0 0 0 0 0 0 0 0 0 0 0 0 0 0 0 0 0 0 0 0 0 0 0 0 0 0 0 0 0 0 0 0 0 0 0 0 0 0 0 0 0 0 0 0 0 0 0 0 0 0 0 0 0 0 0 0 0 0 0 0 0 0 0 0 0 0 0 0 0 0 0 0 0 0 0 0 0 0 0 0 0 0 0 0 0 0 0 0 0 0 0 0 0 0 0 0 0 0 0 0 0 0 0 0 0 0 0 0 0 0 0 0 0 0 0 0 0 0 0 0 0 0 0 0 0 0 0 0 0 0 0 0 0 0 0 0 0 0 0 0 0 0 0 0 0
0 0 0 0 0 0 0 0 0 0 0 0 0 0 0 0 0 0 0 0 0 0 0 0 0 0 0 0 0 0 0 0 0 0 0 0 0 0 0 0 0 0 0 0 0 0 0 0 0 0 0 0.0448800647696566 0 0 0 0 0 0 0 0 0 0.0861317022375337 0 0 0 0 0 0 0 0 0.0919053416239874 0 0.0564434215659714 0 0 0 0 0 0.0216138254589113 0 0 0 0 0 0 0 0 0 0 0 0 0 0 0 0 0 0 0.271423277312591 0 0.0595920148068038 0 0 0 0 0 0 0 0 0 0 0 0 0 0 0 0 0 0 0 0 0 0 0 0 0 0 0 0 0 0 0 0.00680512401460259 0 0 0.0793170948318534 0 0.134331569141944 0.030323321782168 0 0 0 0 0 0 0 0 0 0 0 0 0 0 0 0 0 0 0 0 0 0 0 0 0 0 0 0 0 0 0 0 0 0 0 0 0 0 0 0 0 0 0 0 0 0 0 0 0 0 0 0 0 0 0 0 0 0 0 0 0 0 0 0 0 0 0 0 0 0 0 0 0 0 0 0 0 0 0 0 0 0 0.0606486746623491 0 0 0 0 0 0 0 0 0 0.0453376735769831 0 0 0 0 0 0 0 0 0 0 0 0 0 0 0 0 0 0 0 0 0 0 0 0 0 0 0 0 0 0 0 0 0 0 0 0 0 0 0 0 0 0 0 0 0 0 0 0 0 0 0 0 0 0 0 0 0 0 0 0 0.0112468942146452 0 0 0 0 0 0 0 0 0 0 0 0 0 0 0 0 0 0 0 0 0 0 0 0
0 0 0 0 0 0 0 0 0 0 0 0 0 0 0 0 0 0 0 0 0 0 0 0 0 0 0 0 0 0 0 0 0 0.0422110297088267 0 0 0 0 0 0 0 0 0 0 0 0 0.0340059598645551 0 0 0 0.0544102737295046 0 0 0 0.235934303372396 0 0 0.0889299154457775 0 0 0 0 0 0 0 0 0 0.277394753941886 0.194189002353828 0 0 0.0526549958223508 0 0 0 0 0 0 0 0 0 0 0 0 0 0 0 0 0 0 0 0 0 0 0 0 0 0 0 0 0 0 0 0 0 0 0 0 0 0 0 0 0 0 0 0 0 0 0 0 0 0 0 0.0202697657608751 0 0 0 0 0 0 0 0 0 0 0 0 0 0 0 0 0 0 0 0 0 0 0 0 0 0 0 0 0 0 0 0 0 0 0 0 0 0 0 0 0 0 0 0 0 0 0 0 0 0 0 0 0 0 0 0 0 0 0 0 0 0 0 0 0 0 0 0 0 0 0 0 0 0 0 0 0 0 0 0 0 0 0 0 0 0 0 0 0 0 0 0 0 0 0 0 0 0 0 0 0 0 0 0 0 0 0 0 0 0 0 0 0 0 0 0 0 0 0 0 0 0 0 0 0 0 0 0 0 0 0 0 0 0 0 0 0 0 0 0 0 0 0 0 0 0 0 0 0 0 0 0 0 0 0 0 0 0 0 0 0 0 0 0 0 0 0 0 0 0 0 0 0 0 0 0 0 0 0 0 0 0 0 0 0 0 0 0 0 0 0 0
0 0 0 0 0 0 0 0 0 0 0 0 0 0 0 0 0 0 0 0 0.0511705112060824 0 0 0 0 0 0 0 0 0 0 0 0 0 0 0 0 0 0 0 0 0 0 0 0 0.0656261481528969 0.0249194741071132 0 0 0.0138627350364701 0 0 0 0 0 0 0 0 0.0319565688485018 0 0.320348736228608 0.0313164892053938 0 0.0351920445475582 0 0.0398788653363153 0 0 0 0 0 0 0 0.00689844899124648 0 0 0 0 0.188008608932466 0 0 0 0 0 0 0 0 0 0 0 0 0 0 0 0 0 0 0 0 0 0 0 0 0 0 0 0 0 0 0 0 0 0 0 0 0 0 0 0 0 0 0 0 0 0 0 0 0 0 0 0 0.0148626307771205 0 0 0.104512316994824 0 0 0 0 0 0 0 0 0 0 0 0 0 0 0 0 0 0 0 0 0 0 0 0 0 0 0 0 0 0 0 0 0 0 0 0 0 0 0 0 0 0 0 0 0 0 0 0 0 0 0 0 0 0 0 0 0 0 0 0 0 0 0 0 0 0 0 0 0 0 0 0 0 0 0 0 0 0 0 0 0 0 0 0.0617419095781917 0 0 0 0.0097045120572117 0 0 0 0 0 0 0 0 0 0 0 0 0 0 0 0 0 0 0 0 0 0 0 0 0 0 0 0 0 0 0 0 0 0 0 0 0 0 0 0 0 0 0 0 0 0 0 0 0 0 0 0 0 0 0 0 0 0 0 0 0 0 0 0 0 0 0 0 0 0 0 0 0 0 0 0 0 0 0 0 0 0 0 0 0 0 0 0 0 0 0 0 0
0 0 0 0 0 0 0 0 0 0 0 0 0 0 0 0 0 0 0 0 0 0 0 0 0 0 0 0 0 0 0 0 0 0 0 0 0 0 0 0 0 0 0 0 0 0 0.0365203195819604 0 0 0.0123579857057928 0 0 0 0 0 0 0 0 0.0237145477234339 0.0489533603358828 0.145207528226445 0.051602068483797 0.0238789660396877 0.0647675089374445 0 0.0159287415643888 0 0 0.00932742389387581 0 0 0 0 0.0591153105053275 0 0.0120116747576147 0 0.197950964637551 0 0 0 0 0 0 0 0 0 0.0111354745212547 0 0 0 0 0 0 0 0 0 0 0 0 0 0 0 0 0 0 0 0 0 0 0 0 0 0 0 0 0 0 0 0 0 0 0 0 0 0 0 0 0 0 0 0.0287900509591474 0.0112402422988289 0 0.203783014675763 0 0 0 0 0 0 0 0 0 0 0 0 0 0 0 0 0 0 0 0 0 0 0 0 0 0 0 0 0 0 0 0 0 0 0 0 0 0 0 0 0 0 0 0 0 0 0 0 0 0 0 0 0 0 0 0 0 0 0 0 0 0 0 0 0 0 0 0 0 0 0 0 0 0 0 0 0 0 0 0 0 0 0 0.0437148171518043 0 0 0 0 0 0 0 0 0 0 0 0 0 0 0 0 0 0 0 0 0 0 0 0 0 0 0 0 0 0 0 0 0 0 0 0 0 0 0 0 0 0 0 0 0 0 0 0 0 0 0 0 0 0 0 0 0 0 0 0 0 0 0 0 0 0 0 0 0 0 0 0 0 0 0 0 0 0 0 0 0 0 0 0 0 0 0 0 0 0 0 0 0 0 0 0 0
0 0 0 0 0 0 0 0 0 0 0 0 0 0 0 0 0 0 0 0 0 0 0 0.723997101938293 0 0 0 0 0 0 0 0 0 0 0 0 0 0 0 0.276002898061707 0 0 0 0 0 0 0 0 0 0 0 0 0 0 0 0 0 0 0 0 0 0 0 0 0 0 0 0 0 0 0 0 0 0 0 0 0 0 0 0 0 0 0 0 0 0 0 0 0 0 0 0 0 0 0 0 0 0 0 0 0 0 0 0 0 0 0 0 0 0 0 0 0 0 0 0 0 0 0 0 0 0 0 0 0 0 0 0 0 0 0 0 0 0 0 0 0 0 0 0 0 0 0 0 0 0 0 0 0 0 0 0 0 0 0 0 0 0 0 0 0 0 0 0 0 0 0 0 0 0 0 0 0 0 0 0 0 0 0 0 0 0 0 0 0 0 0 0 0 0 0 0 0 0 0 0 0 0 0 0 0 0 0 0 0 0 0 0 0 0 0 0 0 0 0 0 0 0 0 0 0 0 0 0 0 0 0 0 0 0 0 0 0 0 0 0 0 0 0 0 0 0 0 0 0 0 0 0 0 0 0 0 0 0 0 0 0 0 0 0 0 0 0 0 0 0 0 0 0 0 0 0 0 0 0 0 0 0 0 0 0 0 0 0 0 0 0 0 0 0 0 0 0 0 0 0 0 0 0 0 0 0 0 0 0 0 0 0 0 0 0 0 0 0 0 0
0 0 0 0 0 0 0 0 0 0 0 0 0 0 0 0 0 0 0 0 0 0 0 0 0 0 0 0 0 0 0 0 0 0 0 0 0 0 0 0 0 0 0 0 0 0 0 0 0 0 0 0 0 0 0 0 0 0 0.0181469183690833 0 0 0 0 0 0 0 0 0 0 0 0 0 0 0 0 0 0 0 0 0 0 0 0.00829239003984832 0 0 0.0276209515145265 0.0207076079258105 0 0.358088782332381 0.0422779518041184 0.226382869078405 0 0.0967958206183692 0 0 0.0442794457329481 0.0911172391154531 0 0 0 0 0 0 0.0239556776633871 0 0 0 0 0 0 0 0 0 0 0 0 0 0 0 0 0 0 0 0 0 0 0 0 0 0 0 0 0 0 0 0 0 0 0 0 0 0 0 0.0222627142878445 0 0 0.00761344141793896 0 0 0 0 0 0 0 0.0124581900998854 0 0 0 0 0 0 0 0 0 0 0 0 0 0 0 0 0 0 0 0 0 0 0 0 0 0 0 0 0 0 0 0 0 0 0 0 0 0 0 0 0 0 0 0 0 0 0 0 0 0 0 0 0 0 0 0 0 0 0 0 0 0 0 0 0 0 0 0 0 0 0 0 0 0 0 0 0 0 0 0 0 0 0 0 0 0 0 0 0 0 0 0 0 0 0 0 0 0 0 0 0 0 0 0 0 0 0 0 0 0 0 0 0 0 0 0 0 0 0 0 0 0 0 0 0 0 0 0 0 0 0 0 0 0 0 0 0 0 0 0 0 0 0 0 0 0 0 0 0 0 0 0 0 0 0 0 0 0 0 0 0
0 0.00985111744425227 0 0 0 0.00743069683270278 0 0 0 0 0 0.0457274501352285 0 0.017765054372688 0 0 0 0 0 0.00302186783475102 0 0 0 0 0 0 0 0 0 0 0.0395627527104593 0 0 0 0 0 0 0 0 0 0 0 0 0 0 0 0 0 0 0.00976231550075387 0 0 0 0 0 0 0 0 0.0136143284475463 0 0 0 0 0 0 0.0166640941237229 0 0 0 0 0 0 0 0 0 0 0 0 0 0 0 0 0.0594436277344814 0.153071428828756 0 0.0702284885028555 0.0329913488289161 0.00931632491905672 0 0.0183945202167307 0 0 0 0 0 0 0.0711431771198592 0 0.150488824243578 0.130562381992641 0 0 0 0 0 0 0.0055041164132965 0 0 0 0 0 0 0 0 0 0 0 0 0 0 0 0 0 0 0 0 0 0 0 0 0 0 0 0 0 0.120641274391605 0 0 0 0 0 0 0.0148148094061182 0 0 0 0 0 0 0 0 0 0 0 0 0 0 0 0 0 0 0 0 0 0 0 0 0 0 0 0 0 0 0 0 0 0 0 0 0 0 0 0 0 0 0 0 0 0 0 0 0 0 0 0 0 0 0 0 0 0 0 0 0 0 0 0 0 0 0 0 0 0 0 0 0 0 0 0 0 0 0 0 0 0 0 0 0 0 0 0 0 0 0 0 0 0 0 0 0 0 0 0 0 0 0 0 0 0 0 0 0 0 0 0 0 0 0 0 0 0 0 0 0 0 0 0 0 0 0 0 0 0 0 0 0 0 0 0 0 0 0 0 0 0 0 0 0 0 0 0 0 0 0 0 0 0 0 0 0 0 0 0 0 0 0 0 0 0 0 0 0 0 0 0
0 0 0 0 0 0 0 0 0 0 0 0 0 0 0 0 0 0 0 0 0 0 0 0 0 0 0 0 0 0 0 0 0 0 0 0.0239682714900101 0 0 0 0 0 0 0 0 0 0.00142154200747594 0 0 0 0 0 0 0.0180496761857404 0 0 0 0 0 0.00728470198482763 0 0 0 0 0 0 0 0 0 0 0 0 0 0 0 0 0 0 0 0 0 0.00396783824794482 0.0291473181051807 0 0.108966017888312 0.299306851634751 0.0500548420283472 0.0410051987370484 0 0.0235416807046716 0.014426753471397 0 0 0 0 0 0.0267376848033833 0.112626371946154 0.0129371910340196 0.0620140517579775 0 0 0 0 0 0 0 0 0 0 0 0 0 0 0 0 0 0 0 0 0 0 0 0 0 0 0 0 0 0 0 0 0 0 0 0 0 0.0148388533349238 0 0 0 0 0 0 0.00778429744654793 0 0 0 0 0 0 0 0 0 0 0 0 0 0 0 0 0 0 0 0 0 0 0 0 0 0 0 0 0 0 0 0 0 0 0 0 0 0 0 0 0 0 0 0 0 0 0 0 0 0 0 0 0.00845725562599131 0 0 0 0 0 0 0 0 0 0 0 0 0 0 0 0 0 0 0 0 0 0 0 0 0 0 0 0 0 0 0 0 0 0 0 0 0 0 0.0313919923003787 0 0.0186571039970772 0 0.0613302243634551 0.0220842809043851 0 0 0 0 0 0 0 0 0 0 0 0 0 0 0 0 0 0 0 0 0 0 0 0 0 0 0 0 0 0 0 0 0 0 0 0 0 0 0 0 0 0 0 0 0 0 0 0 0 0 0 0 0 0 0 0 0 0 0 0 0 0 0 0 0 0 0 0 0 0 0 0 0 0 0
0 0 0 0 0 0 0 0 0 0 0 0 0 0 0 0 0 0 0 0 0 0 0 0 0 0 0 0 0 0 0 0 0 0 0 0 0 0 0.0135507105390542 0.0144741233795642 0 0 0 0 0 0 0 0 0 0.0133742925054428 0 0 0.0560236303033719 0 0 0 0 0 0 0 0 0 0 0 0 0 0 0 0 0 0 0 0 0 0 0 0 0 0 0 0 0.137066175986433 0.198991234158246 0 0.375071948234706 0.0105523174824904 0.00729553811478801 0 0 0.00523382683458219 0 0 0 0 0 0 0.0145419227981595 0 0.0219908782747485 0.0342002138928888 0 0 0 0 0 0 0 0 0 0 0 0 0 0 0 0 0 0 0 0 0 0 0 0 0 0 0 0 0 0 0 0 0 0 0 0 0.0302779730805466 0 0 0 0 0 0 0 0 0 0 0 0 0 0 0 0 0 0 0 0 0 0 0 0 0 0 0 0 0 0 0 0 0 0 0 0 0 0 0 0 0 0 0 0 0 0 0 0 0 0 0 0 0 0 0 0 0 0 0 0 0 0 0 0 0 0 0 0 0 0 0 0 0 0 0 0 0 0 0 0 0 0 0 0 0 0 0 0 0 0 0 0 0 0 0 0 0 0 0.0207803342603851 0 0 0 0.0242342979061292 0.0223405822484634 0 0 0 0 0 0 0 0 0 0 0 0 0 0 0 0 0 0 0 0 0 0 0 0 0 0 0 0 0 0 0 0 0 0 0 0 0 0 0 0 0 0 0 0 0 0 0 0 0 0 0 0 0 0 0 0 0 0 0 0 0 0 0 0 0 0 0 0 0 0 0 0 0 0 0
0 0 0 0 0 0 0 0 0 0 0 0 0 0 0 0 0 0 0 0 0 0 0 0 0 0 0 0 0 0 0 0 0 0 0 0.0734266289715004 0 0 0 0 0 0 0 0 0 0.0022498748246724 0 0 0 0 0 0 0.0195205231172494 0 0 0 0 0 0.00778329679267803 0 0 0 0 0 0 0 0 0 0 0 0 0 0 0 0 0 0 0 0 0 0 0 0.312093280486532 0.214160552403712 0 0.020205698240111 0.012031202046531 0 0 0.0112710053049975 0 0 0 0 0 0.0147123890002477 0.0520707109857339 0 0 0 0 0 0 0 0 0 0 0 0 0 0 0 0 0 0 0 0 0 0 0 0 0 0 0 0 0 0 0 0 0 0 0 0 0 0 0 0 0 0 0 0 0 0 0.00977437271638636 0 0 0 0 0 0 0 0 0 0 0 0 0 0 0 0 0 0 0 0 0 0 0 0 0 0 0 0 0 0 0 0 0 0 0 0 0 0 0 0 0 0 0 0 0 0 0 0 0 0 0 0 0 0 0 0 0 0 0 0 0 0 0 0 0 0 0 0 0 0 0 0 0 0 0 0 0 0 0 0 0 0 0 0 0 0 0 0 0 0 0 0.106674656120585 0 0 0 0.124049242136599 0.0199765668524638 0 0 0 0 0 0 0 0 0 0 0 0 0 0 0 0 0 0 0 0 0 0 0 0 0 0 0 0 0 0 0 0 0 0 0 0 0 0 0 0 0 0 0 0 0 0 0 0 0 0 0 0 0 0 0 0 0 0 0 0 0 0 0 0 0 0 0 0 0 0 0 0 0 0 0
0 0 0 0 0 0 0 0 0 0 0 0 0 0 0 0.00181437820857005 0 0 0 0 0 0 0 0 0 0 0 0 0 0 0.00544659122361369 0 0 0 0 0 0.00221643070768908 0.0502201001798739 0 0 0 0 0 0 0 0.000905263968250026 0 0 0 0 0.00232898853714142 0 0 0 0 0 0 0 0.0936032346975944 0 0 0 0 0 0 0 0 0 0 0 0 0 0 0.0111394219502454 0 0 0 0 0 0 0.0029396000178718 0.00765917484976869 0.0111332372179881 0.00128522851146797 0.00431004168916869 0 0.126479049694154 0.132995901117695 0.0722436381447248 0.141320778085827 0.00744346791608783 0.0120525736293229 0.0110984034765577 0.015530547660622 0.0296414436565703 0.0164562949844708 0.037043748811285 0 0.00553358540123736 0 0 0 0.0108603267552559 0.0107819037867916 0 0 0 0 0 0 0 0 0 0 0 0 0 0 0 0 0 0 0 0 0 0 0 0.0139509722225673 0 0 0 0 0 0 0 0 0.00277374688303013 0.0054084443701173 0.000749220456982859 0.00543247744839204 0 0.00255920509043052 0.0126003956408002 0.103327531062678 0 0 0.015377719736065 0 0.00275285472939955 0.00143139358272651 0 0.00111775734249417 0 0 0.00569721613319702 0.00233771042127397 0 0 0 0 0 0 0 0 0 0 0 0 0 0 0 0 0 0 0 0 0 0 0 0 0 0 0 0 0 0 0 0 0 0 0 0 0 0 0 0 0 0 0 0 0 0 0 0 0 0 0 0 0 0 0 0 0 0 0 0 0 0 0 0 0 0 0 0 0 0 0 0 0 0 0 0 0 0 0 0 0 0 0 0 0 0 0 0 0 0 0 0 0 0 0 0 0 0 0 0 0 0 0 0 0 0 0 0 0 0 0 0 0 0 0 0 0 0 0 0 0 0 0 0 0 0 0 0 0 0 0 0 0 0 0 0 0 0 0 0 0 0 0 0 0 0 0 0 0 0 0 0 0 0 0 0 0 0 0 0
0.00159510398639024 0 0 0 0 0.00127624833374902 0 0 0 0 0.00227871998055748 0 0 0 0.000940702350948089 0 0 0 0 0 0 0 0 0 0 0 0 0 0 0.0050449345898785 0.0249536196590014 0 0 0 0 0 0.00151240279859018 0.0225204148751421 0 0 0 0 0 0 0 0.00212394414213885 0 0 0 0 0.00195079401418644 0 0 0 0 0 0 0 0.034006314101171 0 0.000384526262386568 0 0 0 0 0 0 0 0 0 0 0 0 0 0 0 0 0 0 0 0.00305397724206943 0.00498603119655646 0.0126386458865729 0.00123133461943278 0.00355633681345367 0.175268895919178 0 0.0201874734178353 0.122100543255285 0.121002143327547 0.0243452014670982 0.0437357192385849 0.0325973454874491 0.0239175755613419 0.0681708824256741 0.0572277865523141 0.0470253947799504 0 0.00287369691828522 0 0 0.00228071508829908 0.0194991343377018 0.0163293730676436 0 0 0 0.000519343981329796 0 0 0 0 0 0 0 0.000721966929508089 0.000558240317459535 0 0 0 0 0 0 0 0 0 0 0 0.000518745354851883 0.000347454123799904 0.0061012177696343 0 0 0.000987375417724546 0.00115902292360094 0 0.00193366911519227 0.00125373802569166 0.000625021178889608 0.0017385773499852 0 0.0055833407287486 0.00248603393047704 0.0370964588197513 0 0.00277751193383999 0.00678977454788923 0.0018047177971137 0.00600986309169911 0.00196043901825204 0.00186414608464307 0.00379587868052049 0.00131693150286913 0 0.0052399952755636 0.00309814178566554 0 0 0 0 0 0 0 0 0 0 0 0 0 0 0 0 0 0 0 0 0 0 0 0 0 0 0 0 0 0 0 0 0 0 0 0 0 0 0 0 0 0 0 0 0 0 0 0 0 0 0 0 0 0 0 0 0 0 0 0 0 0 0 0 0 0 0 0 0 0 0 0 0 0 0 0 0 0 0 0 0 0 0 0 0 0 0 0 0 0 0 0.000373573726148381 0 0 0 0 0 0 0 0.000578004512342751 0 0 0 0 0 0 0 0 0 0 0 0 0 0 0 0 0 0 0 0 0 0 0 0 0 0 0 0 0 0 0 0 0 0 0 0 0 0 0 0 0 0.000384876010326874 0 0 0 0 0 0 0 0 0.00129673038524399 0 0.000463277984824904 0 0 0 0 0 0 0
0 0 0 0 0 0 0 0.00750555019339518 0 0 0 0 0 0 0 0.00594048238209716 0 0 0 0 0 0 0 0 0 0 0 0 0 0 0.0122717351699856 0 0 0 0 0 0.0412292099854187 0.0948361645398964 0 0 0 0 0 0 0 0 0 0 0 0 0.00426788400212456 0 0 0 0 0 0 0 0.0575829973311855 0 0.0027971666889223 0.00198336217695466 0 0 0 0 0 0 0 0 0 0 0 0.154617647884603 0 0 0 0 0.00359201898429243 0 0 0.00304107314877858 0 0 0 0.398063020049522 0.0436022888855995 0 0.04335410051307 0.0490687295811906 0.00366297679628149 0.00348314054222487 0.00369347765937503 0 0.00482720768061345 0 0.00638311660505949 0 0 0 0 0 0 0 0 0 0 0 0 0 0 0 0 0 0 0 0 0 0 0 0 0 0 0 0 0 0 0.0253860565606844 0 0 0 0.0052228428059903 0 0 0.00358219441048406 0 0 0.00347673977244945 0.0013912076862213 0 0 0 0 0.0151376079635795 0 0 0 0 0 0 0 0 0 0 0 0 0 0 0 0 0 0 0 0 0 0 0 0 0 0 0 0 0 0 0 0 0 0 0 0 0 0 0 0 0 0 0 0 0 0 0 0 0 0 0 0 0 0 0 0 0 0 0 0 0 0 0 0 0 0 0 0 0 0 0 0 0 0 0 0 0 0 0 0 0 0 0 0 0 0 0 0 0 0 0 0 0 0 0 0 0 0 0 0 0 0 0 0 0 0 0 0 0 0 0 0 0 0 0 0 0 0 0 0 0 0 0 0 0 0 0 0 0 0 0 0 0 0 0 0 0 0 0 0 0 0 0 0 0 0 0 0 0 0 0 0 0 0 0 0 0 0 0 0 0 0 0 0 0 0 0 0 0 0 0 0
0 0 0 0 0 0 0 0 0 0 0 0 0 0 0 0 0 0 0 0 0 0 0 0 0 0 0 0 0 0 0 0 0 0 0 0 0 0.00307842312861183 0 0 0 0 0 0 0 0.000548889777873853 0 0 0 0 0.0012684350618401 0 0 0 0 0 0 0 0.0263347044707984 0 0 0 0 0 0 0 0 0 0 0 0 0 0 0 0 0 0 0 0 0 0.0380225359763681 0 0.00522412536274809 0 0 0.0720776080825012 0.0879087483404351 0.0144516475142465 0 0.138236125386116 0.194898092393195 0.0201204236894222 0.066381433711611 0.00347137620730546 0.0136913854160193 0.088822266898126 0.0342140864667124 0 0 0 0 0.00971295173827678 0.0165796932003875 0.0593388520022436 0 0 0 0 0 0 0 0 0 0 0 0 0 0 0 0 0 0 0 0 0 0 0 0 0 0 0 0 0 0 0 0 0 0 0 0.00126356782826408 0 0.00238767682964237 0.00586877220614618 0.0493683018277914 0 0 0.0101379510808018 0 0.00163873819084211 0.00407033861289753 0 0.016798576782462 0.0064632696409033 0 0.00453312215063593 0.00108678640785198 0 0 0 0 0 0 0 0 0 0 0 0 0 0 0 0 0 0 0 0 0 0 0 0 0 0 0 0 0 0 0 0 0 0 0 0 0 0 0 0 0 0 0 0 0 0 0 0 0 0 0 0 0 0 0 0 0 0 0 0 0 0 0 0 0 0 0 0 0 0 0 0 0 0 0 0 0 0 0 0 0 0 0 0.00200109361692314 0 0 0 0 0 0 0 0 0 0 0 0 0 0 0 0 0 0 0 0 0 0 0 0 0 0 0 0 0 0 0 0 0 0 0 0 0 0 0 0 0 0 0 0 0 0 0 0 0 0 0 0 0 0 0 0 0 0 0 0 0 0 0 0 0 0 0 0 0 0 0 0 0 0 0 0
0 0 0 0 0 0 0 0 0 0 0 0 0 0 0 0.00227934731225423 0 0 0 0 0 0 0 0 0 0 0 0 0 0 0 0 0 0 0 0 0 0.00098139519648356 0 0 0 0 0 0 0 0.00345369023872314 0 0 0 0 0.00129179309015554 0 0 0 0 0 0 0 0.061497689870198 0 0.000636998201620309 0 0 0 0 0 0 0 0 0 0 0 0 0 0 0 0 0 0 0 0.00330102839837573 0.00147177981587904 0.00235412594389637 0.000467667905934088 0.00176382696498047 0.103679223349421 0.0640608241217194 0.0120275439384652 0.101649795789998 0 0.0428470485147443 0.0173807003151115 0.0494214635140905 0 0.0186198541643106 0.00929435419485398 0.00697727535588701 0 0 0 0.00133095613754409 0.0156673532900739 0.0879151515304469 0.0830110864331111 0 0 0 0 0 0 0 0 0 0 0 0 0 0 0 0 0 0 0 0 0 0 0 0.00663473086469062 0.000542133871345454 0.000446803080709935 0 0 0 0 0.00118886678895767 0 0.00106495422352423 0.00132552629793683 0.000985671917145159 0.00305923433680256 0 0.0111351678258711 0.013195825994293 0.15870730711791 0 0.00549783310142317 0.026627056859722 0.00109225395261877 0.0182310691045253 0.0137457789419068 0 0.0229280236606957 0.00763415211188655 0 0.0115235738866131 0.0010520624731431 0 0 0 0 0 0 0 0 0 0 0 0 0 0 0 0 0 0 0 0 0 0 0 0 0 0 0 0 0 0 0 0 0 0 0 0 0 0 0 0 0 0 0 0 0 0 0 0 0 0 0 0 0 0 0 0 0 0 0 0 0 0 0 0 0 0 0 0 0 0 0 0 0 0 0 0 0 0 0 0 0 0 0 0 0 0 0 0 0 0 0 0 0 0 0 0 0 0 0 0 0 0 0 0 0 0 0 0 0 0 0 0 0 0 0 0 0 0 0 0 0 0 0 0 0 0 0 0 0 0 0 0 0 0 0 0 0 0 0 0 0 0 0 0 0 0 0 0 0 0 0 0 0 0 0 0 0 0 0 0
0 0 0 0 0 0 0 0 0 0 0 0 0 0 0 0 0 0 0 0 0 0 0 0 0 0 0 0 0 0 0 0 0 0 0 0 0 0 0 0 0 0 0 0 0 0 0 0 0 0 0 0 0 0 0 0 0 0 0.00292749850110594 0 0 0 0 0 0 0 0 0 0 0 0 0 0 0 0 0 0 0 0 0 0.0259610153476035 0 0 0 0 0.00802054406461444 0.01893021838862 0.00131870939034098 0.210491876329069 0.062930865438709 0 0.0603462658709916 0.24381267156446 0 0.0283378935436306 0.046976023133516 0 0 0 0 0 0.0250278165132594 0.0215791900073987 0.144671433873973 0 0 0 0 0 0 0 0 0 0 0 0 0 0 0 0 0 0 0 0 0 0 0 0 0 0 0 0 0 0 0 0 0 0 0 0 0 0.00545868287367275 0.00180124216474632 0.0153543323842657 0 0 0.00145978181691892 0 0.0010466714956356 0.0139568840805431 0 0.0424792987896018 0.0171110844273236 0 0 0 0 0 0 0 0 0 0 0 0 0 0 0 0 0 0 0 0 0 0 0 0 0 0 0 0 0 0 0 0 0 0 0 0 0 0 0 0 0 0 0 0 0 0 0 0 0 0 0 0 0 0 0 0 0 0 0 0 0 0 0 0 0 0 0 0 0 0 0 0 0 0 0 0 0 0 0 0 0 0 0 0 0 0 0 0 0 0 0 0 0 0 0 0 0 0 0 0 0 0 0 0 0 0 0 0 0 0 0 0 0 0 0 0 0 0 0 0 0 0 0 0 0 0 0 0 0 0 0 0 0 0 0 0 0 0 0 0 0 0 0 0 0 0 0 0 0 0 0 0 0 0 0 0 0 0 0 0 0 0 0
0 0 0 0 0 0 0 0 0 0 0 0 0 0 0 0 0 0 0 0 0 0 0 0 0 0 0 0 0 0 0 0 0 0 0 0 0 0 0 0 0 0 0 0 0 0 0 0 0 0 0 0 0 0 0 0 0 0 0.00361927034029062 0 0 0 0 0 0 0 0 0 0 0 0 0 0 0 0 0 0 0 0 0 0 0 0 0 0 0.0319723829547674 0.0837230861729574 0.00308711376311457 0.0534972647016772 0.0628458737857029 0.148565204914248 0 0.163867131483723 0.0103630548575059 0.352628804336312 0.0169434827799826 0 0 0 0 0 0 0.0253566458015662 0.0410302252282982 0 0 0 0 0 0 0 0 0 0 0 0 0 0 0 0 0 0 0 0 0 0 0 0 0 0 0 0 0 0 0 0 0 0 0 0 0 0 0 0.00250045887985446 0 0 0 0 0 0 0 0 0 0 0 0 0 0 0 0 0 0 0 0 0 0 0 0 0 0 0 0 0 0 0 0 0 0 0 0 0 0 0 0 0 0 0 0 0 0 0 0 0 0 0 0 0 0 0 0 0 0 0 0 0 0 0 0 0 0 0 0 0 0 0 0 0 0 0 0 0 0 0 0 0 0 0 0 0 0 0 0 0 0 0 0 0 0 0 0 0 0 0 0 0 0 0 0 0 0 0 0 0 0 0 0 0 0 0 0 0 0 0 0 0 0 0 0 0 0 0 0 0 0 0 0 0 0 0 0 0 0 0 0 0 0 0 0 0 0 0 0 0 0 0 0 0 0 0 0 0 0 0 0 0 0 0 0 0 0 0 0 0 0 0 0
0 0 0 0 0 0 0 0 0 0 0 0 0 0 0 0 0 0 0 0 0 0 0 0 0 0 0 0 0 0 0 0 0 0 0 0 0 0 0 0 0 0 0 0 0 0 0 0 0 0 0 0 0 0 0.00124193344641082 0 0 0 0.00104875918005481 0 0 0 0 0 0 0 0 0 0 0 0 0 0 0 0 0 0 0 0 0 0.0124443734448826 0 0 0 0 0.0134068679812418 0.0284159906981114 0.00149069475286079 0.0803734654787178 0.0813760696421306 0.273334586249081 0.0746214119087343 0 0 0.0324846174471976 0.0143210530580904 0 0 0 0 0.00126004565191848 0.0372690370067746 0.0175352534905164 0.182856467505784 0.00346528064853509 0.0018316305145066 0.00500966760423725 0 0 0 0 0 0 0 0.00280948188644373 0.00665342738637289 0.00350383917323444 0 0.00112251093132801 0 0 0 0 0 0 0 0 0 0 0 0 0 0 0 0.00088426553359878 0 0 0 0.000382684337751965 0 0 0.00971765747215344 0 0.00763320566603691 0 0 0.00118122688773594 0 0 0.023157315837169 0.00129229029841478 0.0513224820166713 0.0265524068633021 0 0 0 0 0 0 0 0 0 0 0 0 0 0 0 0 0 0 0 0 0 0 0 0 0 0 0 0 0 0 0 0 0 0 0 0 0 0 0 0 0 0 0 0 0 0 0 0 0 0 0 0 0 0 0 0 0 0 0 0 0 0 0 0 0 0 0 0 0 0 0 0 0 0 0 0 0 0 0 0 0 0 0 0 0 0 0 0 0 0 0 0 0 0 0 0 0 0 0 0 0 0 0 0 0 0 0 0 0 0 0 0 0 0 0 0 0 0 0 0 0 0 0 0 0 0 0 0 0 0 0 0 0 0 0 0 0 0 0 0 0 0 0 0 0 0 0 0 0 0 0 0 0 0 0 0 0 0 0 0 0 0 0
0 0 0 0.0801723115792556 0 0 0 0 0 0 0 0 0 0 0 0 0 0 0 0 0 0 0 0 0 0 0 0 0 0.0140449641642389 0.151151683713273 0 0 0 0 0 0 0.279300329732766 0 0 0 0 0 0 0 0 0 0.00366354881503245 0 0 0 0 0 0 0 0 0 0 0 0 0 0 0 0 0 0 0 0 0 0 0 0 0 0 0 0 0 0 0 0 0 0 0 0 0 0.0669452606688875 0.0743984630533048 0 0.0149980221743271 0 0 0.0168393626698833 0 0 0.0530034913603677 0.169590722654591 0.0136941019658975 0 0 0 0 0 0 0 0 0 0 0 0 0 0 0 0 0 0 0 0 0 0 0 0 0 0 0 0 0 0 0 0 0 0.0537070360301757 0 0 0 0 0 0 0 0 0 0 0 0 0 0 0 0 0 0 0 0 0 0 0 0.00504541519127115 0.00344528622672798 0 0 0 0 0 0 0 0 0 0 0 0 0 0 0 0 0 0 0 0 0 0 0 0 0 0 0 0 0 0 0 0 0 0 0 0 0 0 0 0 0 0 0 0 0 0 0 0 0 0 0 0 0 0 0 0 0 0 0 0 0 0 0 0 0 0 0 0 0 0 0 0 0 0 0 0 0 0 0 0 0 0 0 0 0 0 0 0 0 0 0 0 0 0 0 0 0 0 0 0 0 0 0 0 0 0 0 0 0 0 0 0 0 0 0 0 0 0 0 0 0 0 0 0 0 0 0 0 0 0 0 0 0 0 0 0 0 0 0 0 0 0 0 0 0 0 0 0 0 0 0 0 0 0 0 0 0 0 0 0
0 0 0 0 0 0 0 0 0 0 0 0 0 0 0 0 0 0 0 0 0 0 0 0 0 0 0 0 0 0 0 0 0 0 0 0 0 0.00461028521032022 0 0 0 0 0 0 0 0 0 0 0 0 0 0 0 0 0 0 0 0 0.00584053436025085 0 0 0 0 0 0 0 0 0 0 0 0 0 0 0 0 0 0 0 0 0 0 0 0 0 0 0.0868046863093508 0.144064335017297 0.00472309006121104 0.0401874508451815 0.0743249079602771 0.0770163400479646 0.389283854673658 0.0787507599470762 0.0360093458302472 0 0.023500288542217 0 0 0 0 0 0 0 0.0133012779105199 0 0 0 0 0 0 0 0 0 0 0 0 0.00312177882943272 0 0 0 0 0 0 0 0 0 0 0 0 0 0 0 0 0 0 0 0 0.00286993319691643 0 0 0 0 0 0 0 0 0 0.00827973307467896 0 0 0 0 0 0 0.00731139818340083 0 0 0 0 0 0 0 0 0 0 0 0 0 0 0 0 0 0 0 0 0 0 0 0 0 0 0 0 0 0 0 0 0 0 0 0 0 0 0 0 0 0 0 0 0 0 0 0 0 0 0 0 0 0 0 0 0 0 0 0 0 0 0 0 0 0 0 0 0 0 0 0 0 0 0 0 0 0 0 0 0 0 0 0 0 0 0 0 0 0 0 0 0 0 0 0 0 0 0 0 0 0 0 0 0 0 0 0 0 0 0 0 0 0 0 0 0 0 0 0 0 0 0 0 0 0 0 0 0 0 0 0 0 0 0 0 0 0 0 0 0 0 0 0 0 0 0 0 0 0 0 0 0 0 0 0 0 0 0 0 0
0.00280624358199031 0 0 0 0 0 0 0 0 0 0.00491092626848304 0 0 0 0 0 0 0 0 0 0 0 0 0 0 0 0 0 0 0.00579584105207417 0.0581523765127566 0 0 0 0 0 0 0.037249629829207 0 0 0 0 0 0 0 0 0 0 0 0 0.00205851806025193 0 0 0 0 0 0 0 0.00493587450057447 0 0 0 0 0 0 0 0 0 0 0 0 0.00407411928915614 0 0 0 0 0 0 0 0 0.0123063029389016 0 0.0155301262723216 0 0.00819533342334475 0.0429742081994387 0.107844130067807 0 0.232486058947885 0.0330833381059758 0.113847515986297 0.016679510175702 0.0309587879932741 0.102741249817613 0.0209558458096505 0 0.0656402189224526 0 0.00377320597602592 0 0 0.0026474829497129 0.00837586671402305 0.025566966457279 0 0 0 0 0 0 0 0 0 0 0 0 0 0 0 0 0 0 0 0 0 0 0 0 0 0 0.00955277352989189 0 0 0 0 0 0 0 0 0 0 0 0 0.0136173635071341 0 0 0 0 0 0 0 0.00706264506402068 0.00143483571805043 0 0 0 0 0 0 0 0 0 0 0 0 0 0 0 0 0 0 0 0 0 0 0 0 0 0 0 0 0 0 0 0 0 0 0 0 0 0 0 0 0 0 0 0 0 0 0 0 0 0 0 0 0 0 0 0 0 0 0 0 0 0 0 0 0 0 0 0 0 0 0 0 0 0 0 0 0 0 0 0 0 0 0 0 0 0 0.00474270432870543 0 0 0 0 0 0 0 0 0 0 0 0 0 0 0 0 0 0 0 0 0 0 0 0 0 0 0 0 0 0 0 0 0 0 0 0 0 0 0 0 0 0 0 0 0 0 0 0 0 0 0 0 0 0 0 0 0 0 0 0 0 0 0 0 0 0 0 0 0 0 0 0 0 0 0 0
0.00478069112953111 0 0 0 0 0 0 0 0 0 0.008529187583368 0 0 0 0 0 0 0 0 0 0 0 0 0 0 0 0 0 0 0 0.0840825646039448 0 0 0 0 0 0 0 0 0 0 0 0 0 0 0.00193238076956118 0 0 0 0 0.00471814968729197 0 0 0 0.00629830940064288 0 0 0 0.0212706857408458 0 0 0 0 0 0 0 0 0 0 0 0 0.00905964442161347 0 0 0 0 0 0 0 0 0.0348625281346058 0.027893989857781 0.0900583906728755 0.00636741354332984 0.0399309677550861 0.13317528981869 0.121998618567922 0.00766704338504022 0.123285758422288 0.034190768870086 0 0 0 0.0114211335796544 0 0.09036555512348 0 0 0.0370252775798168 0 0 0 0 0 0 0 0 0 0 0 0 0 0 0 0 0 0 0 0 0 0 0 0 0 0 0 0 0 0 0 0 0 0 0 0 0 0.0252389507840683 0.00838074209785473 0 0.0088645613538549 0 0 0 0.0242961857568015 0 0 0.00477202934705332 0 0 0 0 0 0 0 0.0163770495313782 0.0131561324815349 0 0 0 0 0 0 0 0 0 0 0 0 0 0 0 0 0 0 0 0 0 0 0 0 0 0 0 0 0 0 0 0 0 0 0 0 0 0 0 0 0 0 0 0 0 0 0 0 0 0 0 0 0 0 0 0 0 0 0 0 0 0 0 0 0 0 0 0 0 0 0 0 0 0 0 0 0 0 0 0 0 0 0 0 0 0 0 0 0 0 0 0 0 0 0 0 0 0 0 0 0 0 0 0 0 0 0 0 0 0 0 0 0 0 0 0 0 0 0 0 0 0 0 0 0 0 0 0 0 0 0 0 0 0 0 0 0 0 0 0 0 0 0 0 0 0 0 0 0 0 0 0 0 0 0 0 0 0 0 0
0 0 0 0 0 0 0 0 0 0 0 0 0 0 0 0 0 0 0 0 0 0 0 0 0 0 0 0 0 0 0 0 0 0 0 0 0 0 0 0 0 0 0 0 0 0 0 0 0 0 0 0 0 0 0 0 0 0 0 0 0 0 0 0 0 0 0 0 0 0 0 0 0 0 0 0.144627191618149 0 0 0 0 0 0 0.0255994114165313 0 0 0 0 0 0 0 0 0 0 0 0 0 0 0 0.166761799588285 0.0467025842930873 0 0 0 0 0 0 0 0 0 0 0 0 0 0 0 0 0 0 0 0 0 0 0 0 0 0 0 0 0 0 0 0 0 0 0 0.104146129893514 0.423622707514316 0.088540175676117 0 0 0 0 0 0 0 0 0 0 0 0 0 0 0 0 0 0 0 0 0 0 0 0 0 0 0 0 0 0 0 0 0 0 0 0 0 0 0 0 0 0 0 0 0 0 0 0 0 0 0 0 0 0 0 0 0 0 0 0 0 0 0 0 0 0 0 0 0 0 0 0 0 0 0 0 0 0 0 0 0 0 0 0 0 0 0 0 0 0 0 0 0 0 0 0 0 0 0 0 0 0 0 0 0 0 0 0 0 0 0 0 0 0 0 0 0 0 0 0 0 0 0 0 0 0 0 0 0 0 0 0 0 0 0 0 0 0 0 0 0 0 0 0 0 0 0 0 0 0 0 0 0 0 0 0 0 0 0 0 0 0 0 0 0 0 0 0 0 0 0 0 0 0 0 0 0 0
0 0 0 0 0 0 0 0 0 0 0 0 0 0 0 0 0 0 0 0 0 0 0 0 0 0 0 0 0 0 0 0 0 0 0 0 0 0 0 0 0 0 0 0 0 0 0 0 0 0 0 0 0 0 0 0 0 0 0 0 0 0 0 0 0 0 0 0 0 0 0 0 0 0 0 0 0 0 0 0 0 0.170435163913301 0.143235861968872 0.0278138666202406 0 0.057463610243743 0.0215348076040139 0 0 0 0 0 0 0 0 0.0150044812285321 0.106948794590919 0.194656200734929 0 0.0440521769346886 0 0 0 0 0 0 0 0 0 0 0 0 0 0 0 0 0 0 0 0 0 0 0 0 0 0 0 0 0 0 0 0 0 0 0 0 0.146339160985931 0.0211992138529369 0 0 0 0 0 0 0 0 0 0 0 0 0 0 0 0 0 0 0 0 0 0 0 0 0 0 0 0 0 0 0 0 0 0 0 0 0 0 0 0 0 0 0 0 0 0 0 0 0 0 0 0 0 0 0 0 0 0 0 0 0 0 0 0 0 0 0 0 0 0 0 0 0 0 0 0 0 0 0 0 0 0 0 0 0 0 0 0 0 0 0 0 0 0 0 0 0 0.0126673145334779 0 0 0 0.0283923432087994 0.0102570035796163 0 0 0 0 0 0 0 0 0 0 0 0 0 0 0 0 0 0 0 0 0 0 0 0 0 0 0 0 0 0 0 0 0 0 0 0 0 0 0 0 0 0 0 0 0 0 0 0 0 0 0 0 0 0 0 0 0 0 0 0 0 0 0 0 0 0 0 0 0 0 0 0 0 0 0
0 0 0 0 0 0 0 0 0 0 0 0 0 0 0 0 0 0 0 0 0 0 0 0 0 0 0 0 0 0 0 0 0 0 0 0 0 0 0 0 0 0 0 0 0 0 0 0 0 0.0235905776773252 0 0 0 0 0 0 0 0 0 0 0 0 0 0 0 0 0 0 0 0 0 0 0 0 0 0.09560567073818 0 0 0 0 0 0.38141175109374 0 0.111575454923712 0 0 0 0 0 0 0 0 0 0 0 0 0 0.140615641821665 0.113628801472053 0 0 0 0 0 0 0 0 0 0 0 0 0 0 0 0 0 0 0 0 0 0 0 0 0 0 0 0 0 0 0 0 0 0 0 0 0 0.133572102273325 0 0 0 0 0 0 0 0 0 0 0 0 0 0 0 0 0 0 0 0 0 0 0 0 0 0 0 0 0 0 0 0 0 0 0 0 0 0 0 0 0 0 0 0 0 0 0 0 0 0 0 0 0 0 0 0 0 0 0 0 0 0 0 0 0 0 0 0 0 0 0 0 0 0 0 0 0 0 0 0 0 0 0 0 0 0 0 0 0 0 0 0 0 0 0 0 0 0 0 0 0 0 0 0 0 0 0 0 0 0 0 0 0 0 0 0 0 0 0 0 0 0 0 0 0 0 0 0 0 0 0 0 0 0 0 0 0 0 0 0 0 0 0 0 0 0 0 0 0 0 0 0 0 0 0 0 0 0 0 0 0 0 0 0 0 0 0 0 0 0 0 0 0 0 0 0 0 0 0
0 0 0 0 0 0 0 0 0 0 0 0 0 0 0 0 0 0 0 0 0 0 0 0 0 0 0 0 0 0 0 0.0374033933229471 0.0842721994572037 0.167550638531805 0.0626192476090097 0.0314640581185 0 0 0 0 0 0.0118719575403473 0 0 0 0 0 0 0 0 0 0 0 0 0.160640870656381 0 0 0 0 0 0 0 0 0 0 0 0 0 0 0 0 0.0695683172705798 0 0 0 0 0 0 0 0 0 0 0 0 0 0 0 0 0 0.0120624219934559 0 0 0.00693547078126997 0 0 0 0 0 0 0 0 0.18896965893905 0 0.0165767346082659 0 0 0 0 0 0 0 0 0 0 0 0 0 0 0 0 0 0 0 0 0 0 0 0 0 0 0 0 0 0 0 0 0 0 0 0 0 0 0 0 0 0 0 0 0 0.0135726375067774 0.0225199627905747 0.0238615096359098 0.00705343699616561 0.0652872201744733 0 0 0 0 0 0 0 0 0 0 0 0 0 0 0 0 0 0 0 0 0 0 0 0 0 0 0 0 0 0 0 0 0 0 0 0 0 0 0 0 0 0 0 0 0 0 0 0 0 0 0 0 0 0 0 0 0 0 0 0 0 0 0 0 0 0 0 0 0 0 0 0 0 0 0 0 0 0 0 0 0 0 0 0 0 0 0 0 0 0 0 0 0 0 0 0 0 0 0 0 0 0.0177702640672837 0 0 0 0 0 0 0 0 0 0 0 0 0 0 0 0 0 0 0 0 0 0 0 0 0 0 0 0 0 0 0 0 0 0 0 0 0 0 0 0 0 0 0 0 0 0 0 0 0 0 0 0 0 0 0 0 0 0 0 0
0 0 0 0 0 0 0 0 0 0 0 0 0 0 0 0 0 0 0 0 0 0 0 0 0 0 0 0 0 0 0 0.00152903286476022 0.00404664321399328 0.0164309742726483 0.0114343584238023 0 0 0 0 0 0 0 0 0 0 0 0 0 0 0 0 0 0 0 0.0370540132047305 0 0 0 0 0 0 0 0 0 0 0 0 0 0 0 0 0.0170042142385709 0 0 0 0 0 0 0 0 0 0 0 0 0 0 0.00319525841344799 0 0.0189004298715399 0.0414601748859665 0.045093678314894 0 0.0598966531627998 0 0 0.00196824229658395 0 0 0 0 0.0551768365839338 0 0.0198066267786786 0.131619376721391 0 0 0 0 0 0 0 0 0 0 0 0 0 0 0 0 0 0 0 0 0 0 0 0 0 0 0 0 0 0 0 0 0 0 0 0 0 0 0 0.00734941113589314 0.0160409336587028 0 0 0 0 0.0468306694395177 0.0425137299613601 0.135743053397644 0.0592429073785462 0.0139414826800173 0 0 0 0 0 0 0 0 0 0 0 0 0 0 0 0.00203937773421798 0 0.00303640684872455 0 0 0 0 0 0 0 0 0 0 0 0 0 0 0.00232393900575695 0 0.00160750950814829 0 0 0 0 0 0 0 0 0 0 0 0 0 0 0 0 0 0 0 0 0 0 0 0 0 0 0 0 0 0 0 0 0 0 0 0 0 0 0 0 0 0 0 0 0 0 0 0 0 0 0 0 0 0 0 0 0 0 0 0 0 0 0 0 0 0 0.125862603516172 0 0 0 0 0 0 0 0 0 0 0 0 0 0 0 0 0 0 0 0 0 0 0 0 0 0.00271455214518561 0 0 0 0 0 0 0 0 0 0 0 0 0 0 0 0.0516852766309426 0.0103744998531636 0 0 0 0 0 0 0 0.00139581805199065 0 0 0 0 0 0.00475256023477097 0 0 0.00792875557150363
0 0 0 0 0 0 0 0 0 0 0 0 0 0 0 0 0 0 0 0 0 0 0 0 0 0 0 0 0 0 0 0 0 0 0 0 0 0 0 0 0 0 0 0 0 0 0 0 0 0 0 0 0 0 0 0 0 0 0 0 0 0 0 0 0 0 0 0 0 0 0 0 0 0 0 0 0 0 0 0 0 0 0 0 0 0.0265273830768248 0.0343700838127094 0 0.0405907662172731 0.292704588461367 0.0489168122299625 0.0233479152486618 0.0354565717399577 0 0 0.0078343948270412 0 0 0 0 0 0.024919586212031 0 0.244825937812267 0 0 0 0 0 0 0 0 0 0 0 0 0 0 0 0 0 0 0 0 0 0 0 0 0 0 0 0 0 0 0 0 0 0 0 0 0 0.020286971628312 0.0111319283355861 0.0820987322683 0 0 0.00536545608361112 0 0.00594108440132323 0.0394695483666141 0 0.0489575965416483 0.0072546427365094 0 0 0 0 0 0 0 0 0 0 0 0 0 0 0 0 0 0 0 0 0 0 0 0 0 0 0 0 0 0 0 0 0 0 0 0 0 0 0 0 0 0 0 0 0 0 0 0 0 0 0 0 0 0 0 0 0 0 0 0 0 0 0 0 0 0 0 0 0 0 0 0 0 0 0 0 0 0 0 0 0 0 0 0 0 0 0 0 0 0 0 0 0 0 0 0 0 0 0 0 0 0 0 0 0 0 0 0 0 0 0 0 0 0 0 0 0 0 0 0 0 0 0 0 0 0 0 0 0 0 0 0 0 0 0 0 0 0 0 0 0 0 0 0 0 0 0 0 0 0 0 0 0 0 0 0 0 0 0 0 0 0 0
0 0 0 0 0 0 0 0 0 0 0 0 0 0 0 0 0 0 0 0 0 0 0 0 0 0 0 0 0 0 0 0 0 0 0 0 0 0 0 0 0 0 0 0 0 0 0 0 0 0 0 0 0 0 0 0 0 0 0 0 0 0 0 0 0 0 0 0 0 0 0 0 0 0 0 0 0 0 0 0 0.00250589148112273 0 0 0 0 0.0105974077601896 0.011582103652721 0 0.0584578146247422 0.111212748913173 0.131964911420201 0.015202425407618 0.148781075984274 0 0.0044643037921649 0.00962293550029793 0 0 0 0 0.00245045475260432 0.066635063293495 0.0985167560426407 0 0 0 0 0 0 0 0 0 0 0 0 0 0 0 0 0 0 0 0 0 0 0 0 0 0 0 0 0 0 0 0 0 0 0 0 0 0 0.0412344830062023 0 0.0269777828939976 0.00399796020121821 0.00231999549661129 0.00170681145960211 0 0.000745071275965156 0.104353817432291 0.00837377111577812 0.0987343423207645 0.0365266805064994 0 0 0 0 0 0 0 0 0 0 0 0 0 0 0 0 0 0 0 0 0 0 0 0 0 0 0 0 0 0 0 0 0 0 0 0 0 0 0 0 0 0 0 0 0 0 0 0 0 0 0 0 0 0 0 0 0 0 0 0 0 0 0 0 0 0 0 0 0 0 0 0 0 0 0 0 0 0 0 0 0 0 0 0 0 0 0 0 0 0 0 0 0 0 0 0 0 0 0 0 0 0 0.00162419188743124 0 0 0 0 0 0 0 0 0 0 0 0 0 0 0 0 0 0 0 0 0 0 0 0 0 0 0 0 0 0 0 0 0 0 0 0 0 0 0 0 0 0.00141119977839506 0 0 0 0 0 0 0 0 0 0 0 0 0 0 0 0 0 0
0 0 0.0186962675354373 0 0.0398574521582661 0 0 0 0 0 0 0 0 0 0 0 0 0.0527902291967236 0 0 0 0 0 0 0 0 0 0 0 0.00630418302598506 0 0 0 0 0 0 0 0 0 0 0 0 0 0 0 0 0 0 0 0 0 0 0 0 0 0.0373042896432777 0.028922724982696 0 0 0 0 0 0 0 0 0 0 0 0 0 0 0 0 0 0 0 0 0 0 0 0 0 0 0 0 0 0 0 0 0 0 0 0.0201563238264364 0 0 0 0 0 0 0 0 0 0 0 0 0 0 0 0 0.0513627685368733 0 0 0 0 0 0.269351853029444 0 0 0.107147981562691 0 0 0 0 0 0 0 0 0 0 0 0 0 0 0 0 0 0 0 0.00202468817739275 0 0 0 0 0 0 0 0 0 0 0 0 0 0 0 0 0 0 0 0 0 0 0.00825510657258319 0 0 0 0 0 0.135835837830582 0 0 0 0 0 0 0 0.0152291537755147 0 0 0 0 0 0 0 0 0 0 0 0 0 0 0 0 0 0 0 0 0 0 0 0 0 0 0 0 0 0 0.00591751427542414 0 0 0 0 0 0 0 0 0 0 0 0 0.00511370587999728 0 0 0 0 0 0 0 0 0 0 0 0 0 0 0 0 0 0 0 0 0 0 0 0 0 0 0 0 0 0 0 0 0 0 0 0 0 0 0.0598978021552441 0 0.0332365836400493 0.0790235124795929 0 0 0 0 0 0 0 0 0 0 0 0 0 0 0 0 0 0 0 0 0 0 0 0 0 0.0179827865680319 0.00558923514775833 0 0 0 0 0 0 0 0 0 0 0 0 0 0 0 0 0 0 0 0 0 0 0 0 0 0 0
0 0 0 0 0 0 0 0 0 0 0 0 0 0 0.0101720892298575 0 0 0 0 0 0 0 0 0 0 0 0 0 0 0.0245719371281084 0.0276794666317873 0 0 0 0 0 0 0 0 0 0 0 0 0 0 0 0.0496304391425966 0 0 0 0.0498892680299114 0 0 0.104009524208565 0 0 0 0 0 0 0 0 0 0 0 0 0 0.0243878651997559 0 0 0 0 0 0 0 0 0 0 0 0 0 0 0 0 0 0 0 0 0 0 0 0 0.011864775775501 0 0 0 0 0 0 0 0 0 0 0 0 0 0 0.110093679533955 0 0 0 0 0 0.0339382775713683 0 0 0 0 0 0 0 0.237961818521914 0 0.175908668133923 0 0.022969010335879 0 0 0 0 0 0 0 0 0 0 0 0 0 0 0 0 0 0 0 0 0 0 0 0 0 0 0 0 0 0 0 0 0 0 0 0 0 0 0 0 0 0 0 0 0 0 0 0 0 0 0 0 0 0 0 0 0 0 0 0 0 0 0 0 0 0 0 0 0 0 0 0 0 0 0 0 0 0 0 0 0 0 0 0 0 0 0 0 0 0 0 0 0 0 0 0 0 0 0 0 0 0 0 0 0 0 0 0 0 0 0 0 0 0 0 0 0 0 0 0 0 0 0 0 0 0 0 0 0 0 0 0 0 0 0.0224833695535229 0 0 0 0 0 0.0459400600194437 0.04849975098391 0 0 0 0 0 0 0 0 0 0 0 0 0 0 0 0 0 0 0 0 0 0 0 0 0 0 0 0 0 0 0 0 0 0 0 0 0 0 0 0 0 0 0 0 0 0 0 0
0 0 0.00501579672874229 0 0 0 0 0 0 0 0 0 0 0 0.00736211690859343 0.00526547651971695 0.00592879919983904 0 0.0156043830932886 0 0 0 0 0 0 0 0 0 0 0.0477490953710744 0.0630302717434337 0 0 0 0 0 0 0 0 0 0 0 0 0 0 0 0 0 0 0 0.00616125508925847 0 0 0 0 0 0 0 0 0 0 0 0 0 0 0 0 0 0 0 0 0.0154271605386246 0 0 0 0 0 0 0 0 0 0.00293890130561645 0 0 0 0 0 0 0 0 0 0 0.0203034956068364 0 0 0 0 0 0 0 0 0 0 0 0 0 0 0.0265009190234973 0 0 0 0 0.115136878263397 0 0 0.430543469388613 0.179212732912356 0 0.0146320498616147 0 0 0 0 0 0 0 0 0 0 0 0 0 0 0 0.00378501602514786 0 0 0.00243737605683011 0.00216452729939565 0 0 0 0 0 0 0 0 0 0 0 0 0 0 0 0 0 0 0 0 0 0 0 0 0 0 0 0 0.0106375005880047 0 0 0 0 0 0 0 0 0 0 0 0 0 0 0 0 0 0 0 0 0 0 0 0 0 0 0 0 0 0 0 0 0 0 0 0 0 0 0 0 0 0 0 0 0 0 0 0 0 0 0 0 0 0 0 0 0 0 0 0 0 0 0 0 0 0 0 0 0 0 0 0 0 0 0 0 0 0 0 0 0 0 0 0 0 0 0 0 0 0 0 0 0.00763496544190006 0.0069259746707847 0 0 0 0.00560183836343425 0 0 0 0 0 0 0 0 0 0 0 0 0 0 0 0 0 0 0 0 0 0 0 0 0 0 0 0 0 0 0 0 0 0 0 0 0 0 0 0 0 0 0 0 0 0 0 0 0 0
0 0 0 0 0 0 0 0 0 0 0 0 0 0 0 0 0 0 0 0 0 0 0 0 0 0 0 0 0 0 0 0 0 0 0 0 0 0 0 0 0 0 0 0 0 0 0 0 0 0.00360309088606147 0 0 0 0.140082932188271 0 0 0 0 0 0 0 0 0 0 0 0.0131577683928121 0.0054197129554242 0 0 0 0 0 0 0 0 0 0 0 0 0 0 0 0 0 0 0 0.00257136106479404 0 0 0 0 0 0 0 0 0 0 0 0 0 0 0 0 0 0 0.0965312913441287 0.0371386766289018 0 0.024189128296226 0 0 0 0 0 0 0.0534093551498635 0.0659031525792956 0 0 0.0642685830098522 0.100713087460373 0 0 0 0 0 0 0 0 0 0 0 0 0 0 0 0 0 0 0 0 0 0 0 0 0 0 0 0 0 0 0 0 0 0 0 0 0 0 0 0 0 0 0 0 0 0 0.0400889128243696 0 0 0 0 0 0 0 0 0 0 0 0 0 0 0 0 0 0 0 0 0 0 0 0 0 0 0 0 0 0 0 0 0 0 0 0 0 0 0 0 0 0 0 0 0 0 0 0 0 0 0 0 0 0 0 0 0 0 0 0 0 0 0 0 0 0 0 0 0 0 0 0 0 0 0 0 0 0 0 0 0 0 0 0 0 0 0 0 0 0 0 0 0.126396665572935 0 0 0 0 0.0186414506122626 0.0118087927106623 0.188309266193093 0.00776677213067415 0 0 0 0 0 0 0 0 0 0 0 0 0 0 0 0 0 0 0 0 0 0 0 0 0 0 0 0 0 0 0 0 0 0 0 0 0 0 0 0 0 0 0 0 0 0 0
0 0 0 0 0 0 0 0 0 0 0 0 0.0154802102372024 0 0 0 0 0 0 0 0 0 0 0 0 0 0.0470510584182609 0 0 0 0 0 0 0.0206712982139988 0.0131831467826498 0 0 0 0 0 0 0 0 0 0 0 0 0 0 0 0 0 0 0.070711570172034 0.0100257500349567 0 0 0 0 0 0 0 0 0 0 0 0.0753427342147896 0 0 0 0 0 0 0 0 0 0 0 0 0 0 0 0 0 0 0 0 0 0 0 0 0 0 0 0 0 0 0 0 0 0 0 0 0 0 0 0 0.0485006255692967 0 0 0 0 0 0 0 0 0 0 0 0 0.141243628322855 0 0 0 0 0 0 0 0 0 0 0 0 0 0 0 0 0 0 0 0 0 0 0 0 0 0 0 0 0 0 0 0 0 0 0 0 0 0 0 0 0 0 0 0 0 0 0 0 0.0130758716644782 0 0 0 0.212358940087657 0 0 0 0 0 0 0.00896954607047374 0 0 0 0 0 0 0 0 0 0 0 0 0 0 0 0 0 0 0 0 0 0 0 0 0 0 0 0.0144807005998397 0 0 0 0 0 0 0 0 0 0 0 0 0 0 0 0 0 0 0 0 0 0 0 0 0 0 0 0 0 0 0 0 0 0 0 0 0 0 0 0 0 0 0 0 0 0 0 0 0 0 0 0.0886142439205174 0 0.163928494974554 0 0 0 0 0.0563621807164366 0 0 0 0 0 0 0 0 0 0 0 0 0 0 0 0 0 0 0 0 0 0 0 0 0 0 0 0 0 0 0 0 0 0 0 0 0 0 0 0 0 0 0 0 0 0 0 0
0 0 0 0 0.110669686568137 0 0 0 0 0 0 0 0 0 0 0 0 0.0803247725091318 0 0 0 0 0 0 0 0 0 0 0 0 0 0 0 0 0 0 0 0 0 0 0 0 0 0 0 0 0 0 0 0 0 0 0 0 0 0 0 0 0 0 0 0 0 0 0 0 0 0.279883412218128 0 0 0 0 0 0 0 0 0 0 0 0 0 0 0 0 0 0 0 0 0 0 0 0 0 0 0 0 0 0 0 0 0 0 0 0 0.529122128704603 0 0 0 0 0 0 0 0 0 0 0 0 0 0 0 0 0 0 0 0 0 0 0 0 0 0 0 0 0 0 0 0 0 0 0 0 0 0 0 0 0 0 0 0 0 0 0 0 0 0 0 0 0 0 0 0 0 0 0 0 0 0 0 0 0 0 0 0 0 0 0 0 0 0 0 0 0 0 0 0 0 0 0 0 0 0 0 0 0 0 0 0 0 0 0 0 0 0 0 0 0 0 0 0 0 0 0 0 0 0 0 0 0 0 0 0 0 0 0 0 0 0 0 0 0 0 0 0 0 0 0 0 0 0 0 0 0 0 0 0 0 0 0 0 0 0 0 0 0 0 0 0 0 0 0 0 0 0 0 0 0 0 0 0 0 0 0 0 0 0 0 0 0 0 0 0 0 0 0 0 0 0 0 0 0 0 0 0 0 0 0 0 0 0 0 0 0 0 0 0 0 0 0 0 0 0 0 0 0 0 0
0 0 0 0 0 0 0 0 0 0 0 0 0 0 0 0 0 0 0.225627771679682 0 0 0 0 0 0 0 0 0 0 0 0 0 0 0 0 0 0 0 0 0 0 0 0 0 0 0 0 0 0 0 0 0 0 0 0 0 0 0 0 0 0 0 0 0 0 0 0 0 0.0361674015357471 0.0470111370627942 0 0 0 0 0 0 0 0 0 0 0 0 0 0 0 0 0 0 0 0 0 0 0 0 0 0 0 0 0 0 0 0 0 0 0 0 0 0 0 0 0 0.184174209497722 0 0.285204741151684 0 0 0 0 0 0 0 0 0 0 0.221814739072371 0 0 0 0 0 0 0 0 0 0 0 0 0 0 0 0 0 0 0 0 0 0 0 0 0 0 0 0 0 0 0 0 0 0 0 0 0 0 0 0 0 0 0 0 0 0 0 0 0 0 0 0 0 0 0 0 0 0 0 0 0 0 0 0 0 0 0 0 0 0 0 0 0 0 0 0 0 0 0 0 0 0 0 0 0 0 0 0 0 0 0 0 0 0 0 0 0 0 0 0 0 0 0 0 0 0 0 0 0 0 0 0 0 0 0 0 0 0 0 0 0 0 0 0 0 0 0 0 0 0 0 0 0 0 0 0 0 0 0 0 0 0 0 0 0 0 0 0 0 0 0 0 0 0 0 0 0 0 0 0 0 0 0 0 0 0 0 0 0 0 0 0 0 0 0 0 0 0 0 0 0 0 0 0 0 0 0 0 0 0 0
0 0 0 0 0 0 0 0 0 0 0 0 0 0 0 0 0 0 0.0994017159665773 0 0 0 0 0 0 0 0 0 0.0154467627628451 0 0 0 0 0 0 0 0 0 0 0 0 0 0 0 0 0 0 0 0 0 0 0 0 0 0 0 0 0 0 0 0 0 0 0 0 0 0 0 0 0 0 0 0 0 0 0 0 0 0 0 0 0 0 0 0 0 0 0 0 0 0 0 0 0 0 0 0 0 0 0 0 0 0 0 0 0 0 0 0 0 0.15569750292813 0 0.0326411256138663 0.637162827958969 0 0 0 0 0 0 0 0 0 0 0 0 0 0 0 0 0 0 0 0 0 0 0 0 0 0 0 0 0 0 0 0 0 0 0 0 0 0 0 0 0 0 0 0 0 0 0.0140889659439872 0 0 0 0 0 0 0 0 0 0 0 0 0 0 0 0 0 0 0 0 0 0 0 0 0 0 0 0 0 0 0 0 0 0 0 0 0 0 0 0 0 0 0 0 0 0.0120773858654316 0 0 0 0 0 0 0 0 0 0 0 0 0 0 0 0 0 0 0 0 0 0 0 0 0 0 0 0 0 0 0 0 0 0 0 0 0 0 0 0 0 0 0 0 0 0 0 0 0 0 0 0 0 0 0 0 0 0 0 0 0 0 0 0 0 0 0 0 0 0 0 0 0 0 0 0 0 0 0 0 0.0334837129601942 0 0 0 0 0 0 0 0 0 0 0 0 0 0 0 0 0 0 0 0 0 0 0 0 0 0 0 0
0.0168047322796607 0 0 0 0 0 0 0 0 0 0.0213155786118364 0 0 0 0 0.00698206770096562 0 0 0 0 0 0 0 0 0 0 0 0 0 0.0497341564490314 0.049721552468785 0 0 0 0 0 0 0 0 0 0 0 0 0 0 0 0 0 0 0 0 0 0 0 0 0 0 0 0 0 0 0 0 0 0 0 0 0 0 0 0 0.0468267103607317 0 0 0 0 0 0 0 0 0 0 0 0 0 0 0 0 0 0 0 0 0 0 0 0 0 0 0 0 0 0 0 0 0 0 0.367177540719394 0 0 0 0 0.0419585057247019 0 0 0 0.336063902575186 0 0 0 0 0 0 0 0 0 0 0 0 0 0 0 0 0 0 0.00992400676111276 0 0 0 0.00553006349070432 0 0 0 0 0 0 0 0 0 0 0 0 0 0 0 0 0 0 0 0 0 0 0 0 0 0 0 0 0.0190653388465314 0 0 0 0 0 0 0 0 0 0 0 0 0 0 0 0 0 0 0 0 0 0 0 0 0 0 0 0 0 0 0 0 0 0 0 0 0 0 0 0 0 0 0 0 0 0 0 0 0 0 0 0 0 0 0 0 0 0 0 0 0 0 0 0 0 0 0 0 0 0 0 0 0 0 0 0 0 0 0 0 0 0 0 0 0 0 0 0 0 0 0 0 0.0145730134006502 0.0143228306107089 0 0 0 0 0 0 0 0 0 0 0 0 0 0 0 0 0 0 0 0 0 0 0 0 0 0 0 0 0 0 0 0 0 0 0 0 0 0 0 0 0 0 0 0 0 0 0 0 0 0 0 0 0 0
0 0 0 0 0 0 0 0 0 0 0 0 0 0 0 0 0 0 0 0 0 0 0 0 0 0 0 0 0 0 0.0212780410492827 0 0 0 0 0 0 0 0 0 0 0 0 0 0 0 0 0 0 0 0 0 0 0 0 0 0 0 0 0 0 0 0 0 0 0 0 0 0.0520611366693769 0 0 0 0 0 0 0 0 0 0 0 0 0 0 0 0 0 0 0 0 0 0 0 0 0 0 0 0 0 0 0 0 0 0 0 0 0.044555618423809 0 0 0 0 0.2039272395489 0.538909820616346 0 0 0 0 0 0 0 0 0 0.0962845957619624 0 0 0 0.042983547930323 0 0 0 0 0 0 0 0 0 0 0 0 0 0 0 0 0 0 0 0 0 0 0 0 0 0 0 0 0 0 0 0 0 0 0 0 0 0 0 0 0 0 0 0 0 0 0 0 0 0 0 0 0 0 0 0 0 0 0 0 0 0 0 0 0 0 0 0 0 0 0 0 0 0 0 0 0 0 0 0 0 0 0 0 0 0 0 0 0 0 0 0 0 0 0 0 0 0 0 0 0 0 0 0 0 0 0 0 0 0 0 0 0 0 0 0 0 0 0 0 0 0 0 0 0 0 0 0 0 0 0 0 0 0 0 0 0 0 0 0 0 0 0 0 0 0 0 0 0 0 0 0 0 0 0 0 0 0 0 0 0 0 0 0 0 0 0 0 0 0 0 0 0 0 0 0 0 0 0 0 0 0 0 0 0 0 0 0 0 0
0 0 0 0 0 0 0 0 0 0 0 0 0.127169705083588 0 0 0 0 0 0 0 0 0 0 0 0 0 0.0145475371616219 0 0 0.0104880267916199 0 0 0 0 0.0319832061791745 0 0 0 0 0 0 0 0 0 0 0 0 0 0 0 0 0 0 0 0 0.156943343074514 0 0 0 0 0 0 0 0 0 0 0 0 0 0 0 0 0 0 0 0 0 0 0 0 0 0 0 0 0 0 0 0 0 0 0 0 0.0265710376378961 0 0 0 0 0 0 0 0 0 0 0 0 0 0 0 0 0 0 0 0 0 0 0.0828523105222802 0 0 0.212399837808031 0 0.0218998938783601 0 0 0 0 0 0.00738268377202506 0 0 0 0 0 0 0 0 0 0 0 0 0 0 0 0 0 0 0 0 0 0 0 0 0 0 0 0 0 0 0 0 0 0 0 0 0 0 0 0 0.0715232593427082 0 0 0 0 0 0 0 0 0 0 0 0 0 0 0 0 0 0 0 0 0.00788848370613721 0 0 0 0 0 0 0 0 0 0 0 0 0 0 0 0 0 0.0847418613206981 0 0 0 0 0 0 0 0 0 0 0 0 0 0 0 0 0 0 0 0 0 0 0 0 0 0 0 0 0 0 0 0 0 0 0 0 0 0 0 0 0 0 0 0 0 0 0 0 0 0 0 0.113792504921552 0 0 0.0298163087997939 0 0 0 0 0 0 0 0 0 0 0 0 0 0 0 0 0 0 0 0 0 0 0 0 0 0 0 0 0 0 0 0 0 0 0 0 0 0 0 0 0 0 0 0 0 0 0 0 0 0 0 0 0 0
0 0 0.00854967609238467 0 0 0 0 0 0 0 0 0 0 0 0.00325445587222281 0.00454744657077739 0 0.012917260954912 0 0 0 0 0 0 0 0 0 0 0 0.0252639805810902 0.0310637794720954 0 0 0 0 0 0 0 0 0 0 0 0 0 0 0 0 0 0 0 0 0 0 0 0 0.0227164718126461 0 0 0 0 0 0 0 0 0 0 0 0 0 0 0 0.0083505796961251 0 0 0 0 0 0 0 0 0 0 0 0 0 0 0.0018325228848187 0 0 0 0 0 0.0193730035107237 0 0 0 0 0 0 0 0 0 0 0 0.134833742660838 0 0.309319028127051 0.0273805063934044 0 0 0 0 0.0757094059744015 0 0.0255078516032122 0 0.0481486188639219 0 0.0643634441328627 0 0 0 0 0 0 0 0 0 0 0 0 0 0 0 0.00289587946066244 0 0 0.0018179409990522 0.00158618146312932 0 0 0 0 0 0 0 0 0 0 0 0 0 0 0 0 0 0 0 0 0 0 0 0 0 0 0 0 0.0791931063803931 0 0 0 0 0 0 0 0 0 0 0 0 0 0 0 0 0 0 0 0 0 0 0 0 0 0 0 0 0 0 0 0 0 0 0 0 0 0 0 0 0 0 0 0 0 0 0 0 0 0 0 0 0 0 0 0 0 0 0 0 0 0 0 0 0 0 0 0 0 0 0 0 0 0 0 0 0 0 0 0 0 0 0 0 0 0 0 0 0 0 0.0175023085557856 0 0.0314972919009702 0.0423755160365194 0 0 0 0 0 0 0 0 0 0 0 0 0 0 0 0 0 0 0 0 0 0 0 0 0 0 0 0 0 0 0 0 0 0 0 0 0 0 0 0 0 0 0 0 0 0 0 0 0 0 0 0 0 0
0 0 0.00452403519238855 0 0 0 0 0 0 0 0 0 0 0 0 0 0.0068257373078143 0 0.0128075791381249 0 0 0 0 0 0 0 0 0 0 0 0 0 0 0 0 0 0 0 0 0 0 0 0 0 0 0 0 0 0 0 0 0 0 0 0 0 0 0 0 0 0 0 0 0 0 0 0 0 0 0 0 0 0 0 0 0 0 0 0 0 0 0 0 0 0 0 0.00396309053030263 0 0 0 0 0 0.0285349023963474 0 0.0104871471530999 0 0 0 0 0 0 0 0 0 0 0 0.360113319954391 0.094495477456403 0 0 0 0 0 0 0 0.134668035836783 0 0.0334884654993007 0.0247371115594966 0.0284814620631112 0 0 0 0 0 0 0 0 0 0 0 0 0 0 0 0 0 0 0 0 0 0 0 0 0 0 0 0 0 0 0 0 0 0 0 0 0 0 0 0 0 0 0 0 0 0 0 0.080046536441339 0 0 0 0 0 0 0 0 0 0 0 0 0 0 0 0 0 0 0.0128573883619454 0 0 0 0 0 0 0 0 0 0 0 0 0 0 0 0 0 0 0 0 0 0 0 0 0 0 0 0 0 0 0 0 0 0 0 0 0 0 0 0 0 0 0 0 0 0 0 0 0 0 0 0 0 0 0 0 0 0 0 0 0 0 0 0 0 0 0 0 0 0 0 0 0 0.0895793499175526 0 0 0 0 0.0743903611915998 0 0 0 0 0 0 0 0 0 0 0 0 0 0 0 0 0 0 0 0 0 0 0 0 0 0 0 0 0 0 0 0 0 0 0 0 0 0 0 0 0 0 0 0 0 0 0 0 0 0
0 0 0 0 0 0 0 0 0 0 0 0 0 0 0 0 0 0 0 0 0 0 0 0 0 0 0 0 0 0 0 0 0 0 0 0 0 0 0 0 0 0 0 0 0 0 0 0 0 0 0 0 0 0 0 0 0 0 0 0 0 0 0 0 0 0 0 0 0 0 0 0 0 0 0 0 0 0 0 0 0 0 0 0 0 0 0 0 0 0 0 0 0 0 0 0 0 0 0 0 0 0 0 0 0 0 0 0 0 0 0 0 0 0 0 0 0.136617200005669 0 0 0 0 0 0 0 0 0 0 0 0 0 0 0 0 0 0 0 0 0 0 0 0 0 0 0 0 0 0 0 0 0 0 0 0 0 0 0 0 0 0 0 0 0 0 0 0 0 0 0.105052258264927 0 0 0 0 0 0 0 0 0 0 0 0 0 0 0 0 0 0 0 0 0 0 0 0 0 0 0 0 0 0 0 0 0 0 0 0 0 0 0 0 0 0 0 0 0 0 0 0 0 0 0 0 0 0 0 0 0 0 0 0 0 0 0 0 0 0 0 0 0 0 0 0 0 0 0 0 0 0 0 0 0 0 0 0 0 0 0 0 0 0 0 0 0.237249945066448 0 0 0 0.0419483323815042 0.479132264281452 0 0 0 0 0 0 0 0 0 0 0 0 0 0 0 0 0 0 0 0 0 0 0 0 0 0 0 0 0 0 0 0 0 0 0 0 0 0 0 0 0 0 0 0 0 0 0 0 0 0
0 0 0 0 0 0 0 0 0 0 0 0 0.0213806814427466 0 0 0 0 0 0 0 0 0 0 0 0 0 0 0 0 0 0 0 0 0 0.01701708070857 0 0 0 0 0 0 0.00287660643861061 0 0 0 0 0 0 0 0 0 0 0 0 0 0.0250097814249739 0 0 0 0 0 0 0 0 0 0 0 0 0 0 0 0 0 0 0 0 0 0 0 0 0 0 0 0 0 0 0 0 0 0 0 0 0.00733544183883869 0 0 0 0 0 0 0 0 0 0 0 0.120377904674516 0 0.0235927717774603 0 0 0 0 0 0 0 0.146759965722977 0.14445195994577 0.0198496319750982 0 0 0 0 0 0 0 0 0 0.00410943776944373 0 0 0 0 0 0 0 0 0 0 0 0 0 0 0 0 0 0 0 0 0 0 0 0 0 0 0 0 0 0 0 0 0 0 0 0 0 0 0 0 0.178235224728295 0 0 0 0 0 0 0 0 0 0 0 0 0 0 0 0 0 0 0.0105242471900255 0 0.0038102463111049 0 0 0 0 0 0 0 0 0 0 0 0 0 0 0 0 0 0.0237915848533511 0 0 0 0 0 0 0 0 0 0 0 0 0 0 0 0 0 0 0 0 0 0 0 0 0 0 0 0 0 0 0 0 0 0 0 0 0 0 0 0 0 0 0 0 0 0 0 0 0 0 0 0.0977672724168739 0 0.0516004204668686 0.101509740314476 0 0 0 0 0 0 0 0 0 0 0 0 0 0 0 0 0 0 0 0 0 0 0 0 0 0 0 0 0 0 0 0 0 0 0 0 0 0 0 0 0 0 0 0 0 0 0 0 0 0 0 0 0 0
0 0 0 0 0 0 0 0 0 0 0 0 0.0437619247112661 0 0 0 0 0 0 0 0 0 0 0 0 0 0.0101719958875335 0 0 0 0 0 0 0 0 0 0 0 0 0 0 0 0 0 0 0 0 0 0 0 0 0 0 0 0 0 0 0 0 0 0 0 0 0 0 0 0 0 0 0 0 0 0 0 0 0 0 0 0 0 0 0 0 0 0 0 0 0 0 0 0 0 0 0 0 0 0 0 0 0 0 0 0 0 0 0 0 0.114494499179735 0 0 0 0 0 0 0 0 0.0353869671667722 0 0 0 0.126840640408187 0 0 0 0 0 0 0 0 0 0 0 0 0 0 0 0 0 0 0 0 0 0 0 0 0 0 0 0 0 0 0 0 0 0 0 0 0 0 0 0 0 0 0 0 0 0 0.292674350761132 0 0 0 0 0 0 0 0 0 0 0 0 0 0 0 0 0 0 0 0 0 0 0 0 0 0 0 0 0 0 0 0 0 0 0 0 0 0 0 0 0 0 0 0 0 0 0 0 0 0 0 0 0 0 0 0 0 0 0 0 0 0 0 0 0 0 0 0 0 0 0 0 0 0 0 0 0 0 0 0 0 0 0 0 0 0 0 0.0071030912503044 0 0 0 0 0.153275369207998 0 0 0 0 0.0982786901899889 0 0.118012471237083 0 0 0 0 0 0 0 0 0 0 0 0 0 0 0 0 0 0 0 0 0 0 0 0 0 0 0 0 0 0 0 0 0 0 0 0 0 0 0 0 0 0 0 0 0 0 0 0
0 0 0 0 0 0 0 0 0 0 0 0 0.153838988683911 0 0 0 0 0 0 0 0 0 0.102251620115626 0 0.0441123682200662 0.0388834441697886 0.0137506858705604 0 0 0 0 0 0 0 0 0 0 0 0 0 0 0 0 0 0 0 0 0 0.0368786586756852 0 0 0 0 0 0 0 0 0 0 0 0 0 0 0 0 0 0 0 0 0 0 0 0 0 0 0 0 0 0 0 0 0 0 0 0 0 0 0 0 0 0 0 0 0 0 0 0 0 0 0 0 0 0 0 0 0 0 0.0983765735345882 0.0688093610603832 0 0 0 0 0 0.0128467392219747 0 0 0 0 0.0695469856237974 0 0 0 0 0 0 0.0390207306778162 0 0 0 0 0 0 0 0 0 0 0 0 0 0 0 0 0 0 0 0 0 0 0 0 0 0 0 0 0 0 0 0 0 0 0 0 0 0 0 0 0.202435181484598 0.00869909262043487 0 0 0 0 0.00805229610840774 0 0 0 0 0 0 0 0 0 0 0 0 0 0 0 0 0 0 0 0 0 0 0 0 0 0 0 0 0 0 0 0 0 0 0 0 0 0 0 0 0 0 0 0 0 0 0 0 0 0 0 0 0 0 0 0 0 0 0 0 0 0 0 0 0 0 0 0 0 0 0 0 0 0 0 0 0 0 0 0 0 0 0 0 0 0 0.0743734773093836 0 0.0281237966229792 0 0 0 0 0 0 0 0 0 0 0 0 0 0 0 0 0 0 0 0 0 0 0 0 0 0 0 0 0 0 0 0 0 0 0 0 0 0 0 0 0 0 0 0 0 0 0 0 0 0 0 0 0
0 0 0 0 0 0 0 0 0 0 0 0 0 0 0 0 0 0 0 0 0 0 0 0 0 0 0 0 0 0.0888865685791782 0.118732496538943 0 0 0 0 0 0 0 0 0 0 0 0 0 0 0 0.0560669286926737 0 0 0 0.0332385807426375 0 0 0 0 0 0 0 0 0 0 0 0 0 0 0 0 0.0223396780487071 0 0 0 0 0 0 0 0 0 0 0 0 0 0 0 0 0 0 0 0 0 0 0 0 0 0 0 0 0 0 0 0 0 0 0 0 0 0.474652779364315 0 0 0 0 0 0 0 0.146289407804212 0 0 0 0 0 0 0 0 0 0 0 0.0597935602293331 0 0 0 0 0 0 0 0 0 0 0 0 0 0 0 0 0 0 0 0 0 0 0 0 0 0 0 0 0 0 0 0 0 0 0 0 0 0 0 0 0 0 0 0 0 0 0 0 0 0 0 0 0 0 0 0 0 0 0 0 0 0 0 0 0 0 0 0 0 0 0 0 0 0 0 0 0 0 0 0 0 0 0 0 0 0 0 0 0 0 0 0 0 0 0 0 0 0 0 0 0 0 0 0 0 0 0 0 0 0 0 0 0 0 0 0 0 0 0 0 0 0 0 0 0 0 0 0 0 0 0 0 0 0 0 0 0 0 0 0 0 0 0 0 0 0 0 0 0 0 0 0 0 0 0 0 0 0 0 0 0 0 0 0 0 0 0 0 0 0 0 0 0 0 0 0 0 0 0 0 0 0 0 0 0 0 0 0 0 0
0 0 0 0 0 0 0 0 0 0 0 0 0 0 0 0 0 0 0 0 0 0 0 0 0 0 0 0 0 0 0 0 0 0 0 0 0 0 0 0 0 0 0 0 0 0 0.0310663635342298 0 0 0 0.0206118010414319 0 0 0 0 0 0 0 0 0.321653999689608 0.0168854099541421 0 0 0 0 0 0 0 0 0 0 0 0 0 0 0 0 0 0 0 0 0 0 0 0 0 0 0 0 0 0 0 0 0 0 0 0 0 0 0 0 0 0 0 0 0 0 0 0 0 0 0 0 0 0 0 0 0 0 0 0 0 0 0.220966537884764 0.357561747505486 0 0 0 0 0 0 0 0 0 0 0 0 0 0 0 0 0 0 0 0 0 0 0 0 0 0 0 0 0 0 0 0 0 0 0 0 0 0 0 0 0 0 0 0 0 0 0 0 0.0108206239625942 0.00963141477565695 0 0 0 0 0 0 0 0 0 0 0 0 0 0 0 0 0 0 0 0 0 0 0 0 0 0 0 0 0 0 0 0 0 0.0108021016520868 0 0 0 0 0 0 0 0 0 0 0 0 0 0 0 0 0 0 0 0 0 0 0 0 0 0 0 0 0 0 0 0 0 0 0 0 0 0 0 0 0 0 0 0 0 0 0 0 0 0 0 0 0 0 0 0 0 0 0 0 0 0 0 0 0 0 0 0 0 0 0 0 0 0 0 0 0 0 0 0 0 0 0 0 0 0 0 0 0 0 0 0 0 0 0 0 0 0 0 0 0 0 0 0 0 0 0
0 0 0 0 0 0 0 0 0 0 0 0 0 0 0 0 0 0 0 0 0 0 0 0 0 0 0 0.0176115184307211 0 0 0 0 0 0 0 0 0 0 0 0 0 0 0 0 0 0 0.116822282973085 0 0 0 0.091683834311959 0 0 0.0210120163969579 0 0 0 0 0 0.0151893781299756 0 0 0 0 0 0 0 0.0250665530695015 0 0 0 0 0 0 0 0 0.0237432392324228 0 0 0 0 0 0 0 0 0 0 0 0 0 0 0 0 0 0 0 0 0 0 0 0 0 0 0 0 0.256125951913631 0 0 0 0 0 0 0 0 0 0 0 0 0 0 0 0 0.20604457633652 0 0 0.0518005501392333 0 0 0 0 0 0 0 0 0 0 0 0 0 0 0 0 0 0 0 0 0 0 0 0 0 0 0 0 0 0 0 0 0 0 0 0 0 0 0 0 0 0 0 0 0 0 0 0 0.0112328366878011 0 0 0 0 0 0 0 0 0 0 0 0 0 0 0 0 0 0 0 0 0 0 0 0 0 0 0 0 0 0 0 0 0 0.0202082922361765 0 0 0 0 0 0 0 0 0 0 0 0 0 0 0 0 0 0 0 0 0 0 0 0 0 0 0 0 0 0 0 0 0 0 0 0 0 0 0 0 0 0 0 0 0 0 0 0 0 0 0 0 0 0 0.0403991255317648 0 0 0.0325803672809793 0.0704794773292705 0 0 0 0 0 0 0 0 0 0 0 0 0 0 0 0 0 0 0 0 0 0 0 0 0 0 0 0 0 0 0 0 0 0 0 0 0 0 0 0 0 0 0 0 0 0 0 0
0 0 0 0 0 0 0 0 0 0 0 0 0 0 0 0 0.151323614887594 0 0.398920528773536 0 0.0145460328324251 0 0 0 0 0 0 0 0 0 0 0 0 0 0 0 0 0 0 0 0 0 0 0 0 0 0 0 0 0 0 0 0 0 0 0 0 0 0 0.0897532899296154 0 0 0 0 0 0 0 0 0 0 0 0 0 0 0 0 0 0 0 0 0 0 0 0 0 0 0 0 0 0 0 0 0 0 0 0 0 0 0 0 0 0 0 0 0 0 0 0 0 0 0.119308188835707 0 0 0 0 0 0 0 0 0 0 0 0.226148344741122 0 0 0 0 0 0 0 0 0 0 0 0 0 0 0 0 0 0 0 0 0 0 0 0 0 0 0 0 0 0 0 0 0 0 0 0 0 0 0 0 0 0 0 0 0 0 0 0 0 0 0 0 0 0 0 0 0 0 0 0 0 0 0 0 0 0 0 0 0 0 0 0 0 0 0 0 0 0 0 0 0 0 0 0 0 0 0 0 0 0 0 0 0 0 0 0 0 0 0 0 0 0 0 0 0 0 0 0 0 0 0 0 0 0 0 0 0 0 0 0 0 0 0 0 0 0 0 0 0 0 0 0 0 0 0 0 0 0 0 0 0 0 0 0 0 0 0 0 0 0 0 0 0 0 0 0 0 0 0 0 0 0 0 0 0 0 0 0 0 0 0 0 0 0 0 0 0 0 0 0 0 0 0 0 0 0 0 0 0 0 0 0 0
0 0 0 0 0 0 0 0 0 0 0 0 0 0 0 0 0 0 0 0 0 0 0 0 0 0 0 0.165437057549052 0 0 0 0 0 0 0 0 0 0 0 0 0 0 0 0 0 0 0 0 0 0 0 0 0 0 0 0 0 0 0 0 0 0 0 0 0 0 0 0 0 0 0 0 0 0 0 0 0 0 0 0 0 0 0 0 0 0 0 0 0 0 0 0 0 0 0 0 0 0 0 0 0 0 0 0 0 0.135776344203359 0 0 0 0 0 0 0 0.1935402996918 0 0 0 0 0 0 0 0.177201539948737 0 0.210305124334765 0 0 0 0 0 0.117739634272286 0 0 0 0 0 0 0 0 0 0 0 0 0 0 0 0 0 0 0 0 0 0 0 0 0 0 0 0 0 0 0 0 0 0 0 0 0 0 0 0 0 0 0 0 0 0 0 0 0 0 0 0 0 0 0 0 0 0 0 0 0 0 0 0 0 0 0 0 0 0 0 0 0 0 0 0 0 0 0 0 0 0 0 0 0 0 0 0 0 0 0 0 0 0 0 0 0 0 0 0 0 0 0 0 0 0 0 0 0 0 0 0 0 0 0 0 0 0 0 0 0 0 0 0 0 0 0 0 0 0 0 0 0 0 0 0 0 0 0 0 0 0 0 0 0 0 0 0 0 0 0 0 0 0 0 0 0 0 0 0 0 0 0 0 0 0 0 0 0 0 0 0 0 0 0 0 0 0 0 0 0 0 0 0 0 0
0 0 0 0 0 0 0 0 0 0 0 0 0.0146845888000855 0 0 0 0 0 0 0 0 0 0.0213981158069609 0 0.314786700412765 0.227916568266337 0 0 0 0 0 0.00608457475473034 0.00550912550473384 0 0.0859925908854722 0.0413104942852085 0 0 0 0 0 0.108410285755381 0 0 0 0 0 0 0.0891629283538436 0 0 0 0.00496150583073158 0 0 0 0.00602647551662093 0 0 0 0 0 0 0 0 0 0 0 0 0 0 0 0 0 0 0 0 0 0 0 0 0 0 0 0 0 0 0 0 0 0 0 0 0 0 0 0 0 0 0 0 0 0 0 0 0 0 0 0 0 0 0 0 0 0.00515091715544452 0 0 0 0.00414953360347321 0 0.0464103451280845 0 0 0 0 0 0 0 0 0 0 0 0 0 0.0180452499401277 0 0 0 0 0 0 0 0 0 0 0 0 0 0 0 0 0 0 0 0 0 0 0 0 0 0 0 0 0 0 0 0 0 0 0 0 0 0 0 0 0 0 0 0 0 0 0 0 0 0 0 0 0 0 0 0 0 0 0 0 0 0 0 0 0 0 0 0 0 0 0 0 0 0 0 0 0 0 0 0 0 0 0 0 0 0 0 0 0 0 0 0 0 0 0 0 0 0 0 0 0 0 0 0 0 0 0 0 0 0 0 0 0 0 0 0 0 0 0 0 0 0 0 0 0 0 0 0 0 0 0 0 0 0 0 0 0 0 0 0 0 0 0 0 0 0 0 0 0 0 0 0 0 0 0 0 0 0 0 0 0 0 0 0 0 0 0 0 0 0 0 0 0 0 0 0 0 0 0 0 0
0 0 0 0 0 0 0 0 0 0 0 0.00968862030968475 0 0.0142745958286842 0 0.0782841120383145 0 0 0 0 0 0 0 0 0 0 0 0 0 0.00929993893935931 0.384062941464961 0 0 0 0 0 0 0 0 0 0 0 0 0 0 0 0 0 0 0 0 0 0 0 0 0 0 0 0.0345938994964868 0 0 0 0 0 0 0.00554325778693142 0 0 0 0 0 0 0 0 0 0 0 0 0 0 0 0 0 0 0 0.0783162000210923 0 0.0476133565989759 0 0.0507673773313128 0 0 0 0 0 0 0 0 0 0 0 0 0 0 0 0 0 0 0 0 0 0 0 0 0 0 0 0 0 0 0 0 0 0 0 0 0 0 0 0 0 0 0 0 0 0 0.159899930953574 0.0310427005887272 0.0209528659979052 0 0 0 0 0.0427730804636124 0 0.0102591827442568 0.00434089227124947 0 0.0123309848776885 0 0 0 0 0 0 0.00595606228718379 0 0 0 0 0 0 0 0 0 0 0 0 0 0 0 0 0 0 0 0 0 0 0 0 0 0 0 0 0 0 0 0 0 0 0 0 0 0 0 0 0 0 0 0 0 0 0 0 0 0 0 0 0 0 0 0 0 0 0 0 0 0 0 0 0 0 0 0 0 0 0 0 0 0 0 0 0 0 0 0 0 0 0 0 0 0 0 0 0 0 0 0 0 0 0 0 0 0 0 0 0 0 0 0 0 0 0 0 0 0 0 0 0 0 0 0 0 0 0 0 0 0 0 0 0 0 0 0 0 0 0 0 0 0 0 0 0 0 0 0 0 0 0 0 0 0 0 0 0 0 0 0 0 0 0 0 0 0 0 0
0 0 0 0 0 0 0 0 0 0 0 0 0 0.0432887388401207 0 0 0 0 0 0.0238886340501909 0.0692970932115907 0 0 0 0 0 0 0 0 0 0 0 0 0 0 0 0 0 0 0 0.0205509037258453 0 0 0 0.0592956058346559 0 0 0.0445017731416281 0 0.0658473879822379 0 0 0 0 0 0 0 0 0 0 0 0 0 0 0 0 0 0 0 0 0 0 0 0 0.312076821221601 0 0 0 0 0 0 0 0 0 0 0 0.00514344722982597 0 0 0.0101532984277084 0 0 0 0 0 0 0 0 0 0 0 0 0 0 0 0 0 0 0 0 0 0 0 0 0 0 0 0 0 0 0 0 0 0 0 0 0 0 0 0 0 0 0 0 0 0 0 0 0 0 0 0 0 0 0 0 0 0 0 0 0 0 0 0 0 0 0 0 0 0 0 0 0 0 0 0 0 0 0.254453321060688 0 0 0.0192859490078289 0 0 0 0 0 0 0 0 0 0 0 0 0 0 0 0 0 0.0344698563329919 0 0 0 0 0 0 0 0 0 0 0 0 0 0.0172558491122679 0 0 0 0 0 0 0 0 0 0 0 0 0 0 0 0 0 0 0 0 0 0 0 0 0 0 0 0 0 0 0 0 0 0 0 0 0 0 0 0 0 0 0 0 0 0 0 0 0 0 0 0 0 0 0 0 0 0 0 0 0 0 0 0 0 0 0 0 0 0 0 0 0 0 0 0 0 0.0204913208208182 0 0 0 0 0 0 0 0 0 0 0 0 0 0 0 0 0 0 0 0 0 0 0 0 0 0 0 0 0 0 0 0 0 0
0 0 0 0 0 0 0 0 0 0 0 0 0 0 0 0 0 0 0 0 0 0 0 0 0 0 0 0.038619733017839 0 0 0 0 0 0 0 0 0 0 0 0 0 0 0 0 0 0.238793895924616 0.104887826498745 0 0 0 0.0171991696763773 0 0 0 0 0 0 0 0.145276966900275 0 0.0679867912111552 0 0 0 0 0 0 0 0 0 0 0 0 0.0154953734560122 0 0 0 0 0 0 0 0 0 0 0 0 0.00585532750014851 0 0 0.014222319186165 0 0 0 0 0 0 0 0 0 0 0 0 0 0 0 0 0 0 0 0 0 0 0 0 0 0 0 0 0 0 0 0 0 0 0 0.0594418535752582 0 0 0 0 0 0 0 0 0 0 0 0 0 0 0.0309835939907042 0 0 0.0128228871132818 0 0 0.0239863341953229 0 0 0 0 0 0 0 0 0 0 0 0 0 0 0 0 0 0 0 0 0 0.0869927760597007 0 0.0145479245859207 0 0 0.0151255660078419 0.050803077008975 0 0 0 0 0 0.0271376351256574 0 0 0 0 0 0 0 0 0 0 0 0 0 0 0 0 0 0 0 0 0 0 0 0 0 0 0 0.0298209489660036 0 0 0 0 0 0 0 0 0 0 0 0 0 0 0 0 0 0 0 0 0 0 0 0 0 0 0 0 0 0 0 0 0 0 0 0 0 0 0 0 0 0 0 0 0 0 0 0 0 0 0 0 0 0 0 0 0 0 0 0 0 0 0 0 0 0 0 0 0 0 0 0 0 0 0 0 0 0 0 0 0 0 0 0 0 0 0 0 0 0 0 0 0 0 0 0 0 0 0 0 0 0 0 0 0 0 0
0 0 0 0.130229136491027 0 0 0 0.00279560755095079 0.0211002133181191 0.0259613075841667 0 0 0 0 0 0 0 0 0 0 0 0 0 0 0 0 0 0 0 0 0.0135890514710491 0 0 0 0 0 0.0469960813831866 0.292004387211065 0 0 0 0 0 0 0 0 0 0 0 0 0.0188690661331109 0 0 0 0 0 0 0 0 0 0 0 0 0 0 0 0 0 0 0 0 0 0 0 0 0 0 0 0 0 0 0 0 0 0 0 0.0087337041044869 0 0 0 0 0 0 0.0247153248883862 0 0.00725641089399141 0 0 0 0 0 0 0 0 0 0 0 0 0 0 0 0 0 0 0 0 0 0 0 0 0 0 0 0 0 0 0 0 0 0 0 0.0147062092823254 0 0.336863445083183 0 0 0 0 0 0.00576919272547723 0 0 0 0 0 0 0 0 0 0 0.00436234754032703 0 0 0 0.0408743387065878 0.00517417563255889 0 0 0 0 0 0 0 0 0 0 0 0 0 0 0 0 0 0 0 0 0 0 0 0 0 0 0 0 0 0 0 0 0 0 0 0 0 0 0 0 0 0 0 0 0 0 0 0 0 0 0 0 0 0 0 0 0 0 0 0 0 0 0 0 0 0 0 0 0 0 0 0 0 0 0 0 0 0 0 0 0 0 0 0 0 0 0 0 0 0 0 0 0 0 0 0 0 0 0 0 0 0 0 0 0 0 0 0 0 0 0 0 0 0 0 0 0 0 0 0 0 0 0 0 0 0 0 0 0 0 0 0 0 0 0 0 0 0 0 0 0 0 0 0 0 0 0 0 0 0 0 0 0 0 0 0 0 0 0 0
0 0 0 0.0163080783627272 0 0 0 0.0844555005580064 0 0 0 0 0 0 0 0 0 0 0 0 0.00338259827818129 0 0 0 0 0 0 0 0 0 0 0 0 0 0 0 0.018589602764158 0.0331875331329399 0 0 0 0 0 0 0 0 0.238561584645662 0 0 0 0 0 0 0 0 0 0 0 0.0392804033580195 0 0.0303066292824467 0.00317446049927883 0 0 0 0 0 0 0 0 0 0 0 0.13930716618158 0 0.00230404227705817 0 0.00953362468539137 0.0175398109897943 0 0 0 0 0 0 0 0 0.00986414699865205 0 0 0 0 0 0 0 0 0 0 0 0 0 0 0 0 0 0 0 0 0 0 0 0 0 0 0 0 0 0 0 0 0 0 0 0 0 0 0 0 0 0 0.0419081698492754 0 0.177147979281977 0.080217354663536 0.0279847739672009 0 0 0 0 0 0.0269465402241146 0 0 0 0 0 0 0 0 0 0 0 0 0 0 0 0 0 0 0 0 0 0 0 0 0 0 0 0 0 0 0 0 0 0 0 0 0 0 0 0 0 0 0 0 0 0 0 0 0 0 0 0 0 0 0 0 0 0 0 0 0 0 0 0 0 0 0 0 0 0 0 0 0 0 0 0 0 0 0 0 0 0 0 0 0 0 0 0 0 0 0 0 0 0 0 0 0 0 0 0 0 0 0 0 0 0 0 0 0 0 0 0 0 0 0 0 0 0 0 0 0 0 0 0 0 0 0 0 0 0 0 0 0 0 0 0 0 0 0 0 0 0 0 0 0 0 0 0 0 0 0 0 0 0 0 0 0 0 0 0 0 0 0 0 0 0 0 0 0 0 0 0 0 0 0
0 0 0 0 0 0 0 0.0535906384419042 0 0 0 0 0 0 0 0 0 0 0 0 0 0 0 0 0 0 0 0 0 0 0 0 0 0 0 0 0 0 0 0 0 0 0 0 0 0 0.330918332828752 0 0 0 0 0 0 0 0 0 0 0 0 0 0 0 0 0 0 0 0 0 0 0 0 0 0 0.110772810273793 0 0 0 0 0.0165541969286751 0 0 0 0 0 0 0 0 0 0 0 0 0 0 0 0 0 0 0 0 0 0 0 0 0 0 0 0 0 0 0 0 0 0 0 0 0 0 0 0 0 0 0 0 0 0 0 0 0 0 0 0 0.428238955747809 0 0.0182734016453394 0.041651664133727 0 0 0 0 0 0 0 0 0 0 0 0 0 0 0 0 0 0 0 0 0 0 0 0 0 0 0 0 0 0 0 0 0 0 0 0 0 0 0 0 0 0 0 0 0 0 0 0 0 0 0 0 0 0 0 0 0 0 0 0 0 0 0 0 0 0 0 0 0 0 0 0 0 0 0 0 0 0 0 0 0 0 0 0 0 0 0 0 0 0 0 0 0 0 0 0 0 0 0 0 0 0 0 0 0 0 0 0 0 0 0 0 0 0 0 0 0 0 0 0 0 0 0 0 0 0 0 0 0 0 0 0 0 0 0 0 0 0 0 0 0 0 0 0 0 0 0 0 0 0 0 0 0 0 0 0 0 0 0 0 0 0 0 0 0 0 0 0 0 0 0 0 0 0 0 0 0 0 0 0 0
0.00190942512060733 0 0 0.0855525749422044 0 0.00543058143661277 0 0.0621495455997823 0.00717342843106192 0.0252579994819086 0 0.00819460095852258 0 0 0.00217340192239967 0.0069845557948662 0 0 0 0 0 0 0 0 0 0 0 0 0.00307122606715334 0.00799637421462384 0.0117925366928646 0 0 0 0 0 0.0242937549333871 0.162795345811125 0 0 0 0 0 0 0 0 0 0 0 0 0.0191862950171904 0 0 0 0 0 0 0 0 0 0 0 0 0 0 0 0 0 0 0 0 0.00371568533085218 0 0 0 0 0 0 0 0 0 0 0 0 0 0 0.00181662359477683 0 0 0 0 0 0 0 0 0 0 0 0 0 0 0 0 0 0 0 0 0 0 0 0 0 0 0 0 0 0 0 0 0 0 0 0 0 0 0 0 0 0 0 0.432966782525169 0.036180209328955 0.00340935457538828 0 0.00465088265269955 0 0 0 0 0.00740116019029039 0 0 0 0 0 0 0 0 0 0 0.00339595099557154 0 0 0 0.061829075769711 0.00817419824861767 0 0 0 0 0 0 0 0 0 0 0 0 0 0 0 0 0 0 0 0 0 0 0 0 0 0 0 0 0 0 0 0 0 0 0 0 0 0 0 0 0 0 0 0 0 0 0 0 0 0 0 0 0 0 0 0 0 0 0 0 0 0 0 0 0 0 0 0 0 0 0 0 0 0 0 0 0 0 0 0 0 0 0 0 0 0 0 0 0 0 0 0 0 0 0 0 0 0 0 0 0 0 0 0 0 0 0 0 0 0 0 0 0 0 0 0 0 0 0 0 0 0 0 0 0 0 0 0 0 0 0 0.00249843036365864 0 0 0 0 0 0 0 0 0 0 0 0 0 0 0 0 0 0 0 0 0 0 0 0 0 0 0 0
0 0 0 0 0 0 0 0.00222749264559038 0 0 0 0 0 0.050589787890319 0 0.0567370823011463 0 0 0 0.00506364288877885 0.10386995104578 0.00583490598019327 0 0 0 0 0 0 0 0.00227081059922281 0.0137567606936008 0 0 0 0 0 0 0 0.00800876956295586 0.00877282177627394 0 0 0 0 0.0171906367212917 0 0.0141833186664125 0.00739824583722518 0 0.00951938668804906 0 0 0 0 0 0 0 0 0.00709187091877692 0.00942650761163786 0.0581733165250581 0 0.0406248914103955 0.00204727437411292 0 0.0134594278410204 0 0 0.00456611770217679 0 0.0683887606231382 0 0.00636578238132769 0.0195439811964719 0 0.0130714238881378 0 0.0326310867470586 0.0604299393222768 0 0 0 0 0 0 0 0.00230130206193733 0.00329308872983449 0 0.00445877274500358 0 0 0.00201411253370094 0 0 0 0 0 0 0 0 0 0 0 0 0 0.00212719278912852 0 0 0 0 0 0.00174889816663037 0 0 0.00226532219101999 0 0 0 0 0 0 0 0 0 0 0.00622890000970651 0 0 0 0 0.0136214551083344 0.00838656445428796 0.00501919816677397 0 0.0128107619386101 0.00746805352227578 0.0145487424768321 0.112320718753781 0 0 0.00300698167353881 0 0 0 0.00597054898152833 0 0 0.00444696135003351 0 0 0 0 0 0.00360957207189894 0.00208597408595297 0 0 0 0 0 0 0 0 0 0 0 0 0 0 0 0 0 0 0 0 0 0 0 0 0 0 0.0194521241546897 0 0 0.00780251625527279 0 0 0 0 0 0 0 0 0 0 0 0 0 0 0 0 0 0 0 0 0 0 0 0 0 0.0130316150365722 0 0 0 0 0 0 0.0237432449956159 0 0 0 0 0 0 0 0 0.0364869632967757 0 0.00292860112942304 0 0 0 0 0 0 0 0 0 0 0 0 0 0 0 0 0 0 0 0 0 0 0 0 0 0 0 0 0 0 0 0 0 0 0 0 0 0 0 0 0 0 0 0 0 0 0 0 0 0 0 0.0157570285541579 0 0 0 0 0 0 0 0.00948807825741726 0 0.00978222488000154 0 0 0 0 0 0.00126016228893458 0 0 0 0 0 0 0 0 0 0 0 0 0 0 0 0.00129032550190058 0 0
0 0 0 0 0 0 0 0 0 0 0 0 0 0 0 0 0 0 0 0 0 0 0 0 0 0 0 0 0 0 0 0 0 0 0 0 0 0 0 0 0 0 0 0 0 0 0 0 0 0 0 0 0 0 0 0 0 0 0 0 0 0 0 0 0 0 0 0 0 0 0.073248483125416 0 0 0 0 0 0 0 0 0 0 0 0 0 0 0 0 0 0 0 0 0 0 0 0 0 0 0.171040389487196 0 0 0 0 0 0 0 0 0 0 0 0 0 0 0 0 0 0 0 0 0 0 0 0 0 0 0 0 0 0 0 0 0 0 0 0 0.0680263649961947 0 0.272684125816889 0.382858764874494 0.0321418716998094 0 0 0 0 0 0 0 0 0 0 0 0 0 0 0 0 0 0 0 0 0 0 0 0 0 0 0 0 0 0 0 0 0 0 0 0 0 0 0 0 0 0 0 0 0 0 0 0 0 0 0 0 0 0 0 0 0 0 0 0 0 0 0 0 0 0 0 0 0 0 0 0 0 0 0 0 0 0 0 0 0 0 0 0 0 0 0 0 0 0 0 0 0 0 0 0 0 0 0 0 0 0 0 0 0 0 0 0 0 0 0 0 0 0 0 0 0 0 0 0 0 0 0 0 0 0 0 0 0 0 0 0 0 0 0 0 0 0 0 0 0 0 0 0 0 0 0 0 0 0 0 0 0 0 0 0 0 0 0 0 0 0 0 0 0 0 0 0 0 0 0 0 0 0 0 0 0
0 0 0 0 0 0 0 0 0 0 0 0 0 0.0102530742483827 0 0.0249648399191259 0 0 0 0 0 0 0 0 0 0 0 0 0 0 0.0518145201203275 0 0 0 0 0 0 0 0 0 0 0 0 0 0 0 0 0 0 0 0 0 0 0 0 0 0 0 0.00415579499210002 0 0 0 0 0 0 0 0 0 0 0 0 0.0039855032570099 0 0 0 0.0355214198901608 0 0 0 0 0 0.0580882866362743 0.0145713469117083 0.0162810829371063 0 0.0122459030011565 0.00616055574210384 0 0 0.00640868923727192 0 0 0 0 0 0 0.0309946377376609 0.210227050992676 0.0622154515889243 0.022015695375168 0 0 0 0 0 0 0 0 0 0 0 0 0 0 0 0 0 0 0 0 0 0 0 0 0 0 0 0.125754962253864 0 0 0 0 0 0 0.0119829446076187 0.0823974330506389 0 0.200110001880207 0.00985080562051435 0 0 0 0 0 0 0 0 0 0 0 0 0 0 0 0 0 0 0 0 0 0 0 0 0 0 0 0 0 0 0 0 0 0 0 0 0 0 0 0 0 0 0 0 0 0 0 0 0 0 0 0 0 0 0 0 0 0 0 0 0 0 0 0 0 0 0 0 0 0 0 0 0 0 0 0 0 0 0 0 0 0 0 0 0 0 0 0 0 0 0 0 0 0 0 0 0 0 0 0 0 0 0 0 0 0 0 0 0 0 0 0 0 0 0 0 0 0 0 0 0 0 0 0 0 0 0 0 0 0 0 0 0 0 0 0 0 0 0 0 0 0 0 0 0 0 0 0 0 0 0 0 0 0 0 0 0 0 0 0 0 0 0 0 0 0 0 0 0 0 0 0 0 0 0 0 0
0 0 0 0 0 0 0 0 0 0 0 0 0 0.0178534762331368 0.00569761770775284 0.071796343774722 0 0 0 0 0 0 0 0 0 0 0 0 0 0.004582792245064 0.0483249517967652 0 0 0 0 0 0 0 0 0 0 0 0 0 0 0 0 0 0 0 0 0 0 0 0.00274444645643446 0 0 0 0.0142818671141222 0 0 0 0 0 0 0 0 0 0 0 0 0.00783351378488409 0 0 0 0.0118480286718985 0 0 0 0 0 0 0 0 0 0.0352820204428425 0.0059020328356303 0.00757773980223386 0 0.0117864688637689 0 0 0 0 0.00639306393624876 0 0.015207395350269 0.0649242345828204 0.0133172497748899 0 0 0 0 0 0 0 0.00324769242573102 0 0 0 0 0 0 0 0 0.00337165015190396 0 0 0 0 0 0 0 0 0 0 0 0.0360739287709396 0 0 0 0 0 0 0.0344936123975538 0.170942287825165 0.295682681696036 0 0.0451553475435127 0 0 0.0116073722553779 0 0.00728421830311979 0 0.0171739894104633 0 0 0.0113312438763055 0.0037897963675814 0.00277410890468026 0 0 0 0 0.00484018121888009 0 0 0 0 0 0 0 0 0 0 0 0 0 0 0 0 0 0 0 0 0 0 0 0 0 0 0 0 0 0 0 0 0 0 0 0 0 0 0 0 0 0 0 0 0 0 0 0 0 0 0 0 0 0 0 0 0 0 0 0 0 0 0 0 0.00525187227501673 0 0 0 0 0 0 0 0 0 0 0 0 0 0 0 0 0 0 0 0 0 0 0 0 0 0 0 0 0 0 0 0 0 0 0 0 0 0 0 0 0 0 0 0 0 0 0 0 0 0 0 0 0 0 0 0 0 0 0 0 0 0 0 0 0 0 0 0 0 0 0 0 0 0 0 0 0 0 0 0 0 0 0 0 0 0 0 0.00162677320424969 0 0 0 0 0 0 0
0 0 0 0 0 0 0 0 0 0 0 0 0 0.0384136458443219 0 0.0877320759286726 0 0 0 0 0 0.00751915317530961 0 0 0 0 0 0 0 0.00259305738352763 0.0318901573523211 0 0 0 0 0 0 0 0 0.0472719402338327 0 0 0 0 0 0 0 0 0 0 0 0 0 0 0 0 0 0 0.0137407188666663 0 0 0 0 0 0 0 0 0 0 0 0.0586581796529843 0 0 0 0 0 0 0 0 0 0 0 0 0 0 0.00691223014423353 0.00416118514364296 0.00428831771234929 0 0.0123952482876842 0 0 0.00292268780301212 0 0 0 0 0 0 0 0 0 0 0 0.00265844066986563 0 0.00407889853235959 0 0 0 0 0 0.00326774601097454 0 0 0.00416047650300678 0 0 0 0 0 0 0 0 0 0 0 0.0344353788414723 0 0 0 0 0 0 0.376617571469553 0.0202959583852951 0.0205852584632315 0.0638611406860331 0 0 0 0.00459582404819776 0 0.00480819653208472 0 0.0116206088064068 0 0 0.00890222204287264 0 0 0 0 0 0.00551493079065341 0.00579297326142567 0 0 0 0 0 0 0 0 0 0 0 0 0 0 0 0 0 0 0 0 0 0 0 0 0 0 0.0137938424313627 0 0 0.0120952171848048 0 0 0 0 0 0 0 0 0 0 0 0 0 0 0 0 0 0 0 0 0 0 0 0 0 0.0328843834880045 0 0 0 0 0 0 0.00214588246584026 0 0 0 0 0 0 0 0 0.0136868027810084 0 0.0031314986764908 0.00410608495869059 0 0 0 0 0 0 0 0 0 0 0 0 0 0 0 0 0 0 0 0 0 0 0 0 0 0 0 0 0 0 0 0 0 0 0 0 0 0 0 0 0 0 0 0 0 0 0 0 0 0 0.00937500104782735 0 0 0 0 0 0 0 0.00723692431125633 0 0.0118501400827231 0 0 0 0 0 0 0 0 0 0 0 0 0 0 0 0 0 0 0 0 0 0 0 0
0 0 0 0.00227909859022059 0 0 0 0 0 0 0 0 0 0 0 0 0 0 0 0 0 0 0 0 0 0 0 0 0 0 0 0 0 0.0106956607483571 0 0 0 0 0 0 0 0 0 0 0 0 0 0 0 0 0 0 0 0 0.128149694879904 0 0 0.00672261313607991 0.0393242334926316 0 0 0 0 0 0 0 0 0 0 0 0 0 0 0 0 0 0 0 0 0 0 0 0 0 0 0.0157192001450366 0.0036302812438789 0 0.00366463153048604 0.0120658949893174 0 0 0 0 0 0 0.0071347874842578 0 0 0 0 0 0 0 0 0 0 0 0 0 0 0 0 0 0 0 0 0 0 0 0 0 0 0 0 0 0 0 0 0 0.00841548895055422 0 0 0.00839969310123123 0 0 0 0 0 0 0 0 0.0800202485167178 0.0586605835006497 0.0361329007349625 0 0.173837670326612 0 0 0.0125357047748732 0.0885052563086172 0.00886835336443129 0.00331704313769868 0 0.239553137846881 0.0358666209442245 0 0 0 0 0 0 0 0 0 0 0 0 0 0 0 0 0 0 0 0 0 0 0 0 0 0 0 0 0 0 0 0 0 0 0 0 0 0 0 0 0 0 0 0 0 0 0 0 0 0 0 0 0 0 0 0 0 0 0 0 0 0 0 0 0 0 0 0 0 0 0 0 0 0 0 0 0 0 0 0 0 0 0 0 0 0 0 0 0 0 0 0 0 0 0 0 0 0 0 0.010053706086514 0 0 0 0 0 0 0 0 0 0 0 0 0 0 0 0 0 0 0 0 0 0 0 0 0 0 0 0 0 0 0 0 0 0 0 0 0 0 0 0 0 0.00644749616586288 0 0 0 0 0 0 0 0 0 0 0 0 0 0 0 0 0 0
0 0 0 0 0 0 0 0 0 0 0 0 0 0 0 0 0 0 0 0 0 0 0 0 0 0 0 0 0 0 0 0 0 0 0 0 0 0 0 0 0 0 0 0 0 0.00841275277556827 0.179425794107461 0 0 0 0.0495332160715736 0 0 0 0 0 0 0 0.160138096474162 0 0.00670131778290598 0 0 0 0 0 0 0 0 0 0 0 0 0 0 0 0 0 0 0 0 0 0 0 0 0 0 0 0 0 0 0 0 0 0 0 0 0 0 0 0 0 0 0 0 0 0 0 0 0 0 0 0 0 0 0 0 0 0 0 0 0 0 0 0 0 0 0 0 0.0104147443133755 0 0.0374191270084482 0 0 0 0 0 0 0 0 0 0 0 0 0 0 0.28737589041076 0 0 0 0 0 0 0 0.260579061055745 0 0 0 0 0 0 0 0 0 0 0 0 0 0 0 0 0 0 0 0 0 0 0 0 0 0 0 0 0 0 0 0 0 0 0 0 0 0 0 0 0 0 0 0 0 0 0 0 0 0 0 0 0 0 0 0 0 0 0 0 0 0 0 0 0 0 0 0 0 0 0 0 0 0 0 0 0 0 0 0 0 0 0 0 0 0 0 0 0 0 0 0 0 0 0 0 0 0 0 0 0 0 0 0 0 0 0 0 0 0 0 0 0 0 0 0 0 0 0 0 0 0 0 0 0 0 0 0 0 0 0 0 0 0 0 0 0 0 0 0 0 0 0 0 0 0 0 0 0 0 0 0 0 0 0 0 0 0 0 0 0
0 0 0 0 0 0 0 0 0 0 0 0 0 0 0 0.00668140088063326 0 0 0 0 0 0 0 0 0 0 0 0 0 0 0 0 0 0 0 0 0 0 0 0 0 0 0 0 0 0 0 0 0 0 0 0 0 0 0 0 0 0 0 0 0 0 0 0 0 0 0 0 0 0 0 0 0 0 0 0 0 0 0 0 0 0 0 0 0 0.0133145995625827 0.0209619120011695 0 0.0124508157461817 0.0789648964546065 0.0263561745181698 0 0.041852150855732 0 0 0 0 0 0 0 0 0 0.0432104434739126 0.218262627629299 0 0 0 0 0 0 0 0 0 0 0 0 0 0 0 0 0 0 0 0 0 0 0 0 0 0 0 0 0 0 0.00568572619741199 0 0 0.00925711909629503 0.00259165894648623 0 0 0 0 0.057077051546604 0 0.037692676776412 0.0146150800933899 0 0.0216852369506853 0.325837192308323 0.0279864787813656 0.00543561593910628 0.0300811422416329 0 0 0 0 0 0 0 0 0 0 0 0 0 0 0 0 0 0 0 0 0 0 0 0 0 0 0 0 0 0 0 0 0 0 0 0 0 0 0 0 0 0 0 0 0 0 0 0 0 0 0 0 0 0 0 0 0 0 0 0 0 0 0 0 0 0 0 0 0 0 0 0 0 0 0 0 0 0 0 0 0 0 0 0 0 0 0 0 0 0 0 0 0 0 0 0 0 0 0 0 0 0 0 0 0 0 0 0 0 0 0 0 0 0 0 0 0 0 0 0 0 0 0 0 0 0 0 0 0 0 0 0 0 0 0 0 0 0 0 0 0 0 0 0 0 0 0 0 0 0 0 0 0 0 0 0 0 0 0 0 0 0 0
0 0 0 0 0 0 0 0 0 0 0 0 0 0 0 0 0 0 0 0 0 0 0 0 0 0 0 0 0 0 0 0 0 0 0 0 0 0 0 0 0 0 0 0 0 0 0 0 0 0 0 0 0 0 0 0 0 0 0.0856214991165929 0 0 0 0 0 0 0 0 0 0 0 0 0 0 0 0 0 0 0 0 0 0 0 0 0 0 0.0303934475456638 0.00432729574931312 0 0.0141886893045805 0.0433857039171266 0.00403217506512572 0 0 0 0 0 0 0 0 0 0 0 0.0109929605200542 0 0 0 0 0 0 0 0 0 0 0 0 0 0 0 0 0 0 0 0 0 0 0 0 0 0 0 0 0 0 0 0 0 0 0 0 0.0667057340538563 0 0 0 0.355934295306585 0 0 0.336957419839639 0 0.0273167752812121 0 0 0 0 0 0.0201440043002515 0 0 0 0 0 0 0 0 0 0 0 0 0 0 0 0 0 0 0 0 0 0 0 0 0 0 0 0 0 0 0 0 0 0 0 0 0 0 0 0 0 0 0 0 0 0 0 0 0 0 0 0 0 0 0 0 0 0 0 0 0 0 0 0 0 0 0 0 0 0 0 0 0 0 0 0 0 0 0 0 0 0 0 0 0 0 0 0 0 0 0 0 0 0 0 0 0 0 0 0 0 0 0 0 0 0 0 0 0 0 0 0 0 0 0 0 0 0 0 0 0 0 0 0 0 0 0 0 0 0 0 0 0 0 0 0 0 0 0 0 0 0 0 0 0 0 0 0 0 0 0 0 0 0 0 0 0 0 0 0 0
0 0 0 0 0 0 0 0 0 0 0 0 0 0 0 0.00273367649441933 0 0 0 0 0 0 0 0 0 0 0 0 0 0 0 0 0 0 0 0 0 0 0 0 0 0 0 0 0 0.00527205477107134 0 0 0 0 0.00181254292847695 0 0 0 0.00136745288559496 0 0 0 0.13562001820908 0 0.000785966745260204 0 0 0 0 0 0 0 0 0 0 0 0 0 0 0 0 0 0 0 0.00234043825820987 0.0015960048304034 0.00171026835575918 0 0.00205951981066385 0.102067040547599 0.02644330093684 0.00499589321019209 0.0488783910243661 0.213688267283957 0.0140757615001933 0.000931094956529307 0.00624179657541205 0 0 0.00515094225319971 0.00667573132545431 0 0 0 0 0.00373939036595696 0.0332012476598605 0.0271126228190689 0 0 0 0 0 0 0 0 0 0 0 0 0 0 0 0 0 0 0 0 0 0 0 0.00752649653390228 0 0.000542394543079567 0 0 0 0 0 0 0 0.00110298941004241 0.000514805429202612 0.0200254985623866 0 0.0108369727674278 0.145761732746258 0 0 0.00380834735268887 0.0901573477823733 0.00464853825861508 0.0250322660625372 0.0067549077550183 0 0.0049650820995549 0.00147133848541105 0 0.0236935994503241 0.00465825901360951 0 0 0 0 0 0 0 0 0 0 0 0 0 0 0 0 0 0 0 0 0 0 0 0 0 0 0 0 0 0 0 0 0 0 0 0 0 0 0 0 0 0 0 0 0 0 0 0 0 0 0 0 0 0 0 0 0 0 0 0 0 0 0 0 0 0 0 0 0 0 0 0 0 0 0 0 0 0 0 0 0 0 0 0 0 0 0 0 0 0 0 0 0 0 0 0 0 0 0 0 0 0 0 0 0 0 0 0 0 0 0 0 0 0 0 0 0 0 0 0 0 0 0 0 0 0 0 0 0 0 0 0 0 0 0 0 0 0 0 0 0 0 0 0 0 0 0 0 0 0 0 0 0 0 0 0 0 0 0 0
0 0 0 0 0 0 0 0 0 0 0 0 0 0 0 0 0 0 0 0 0 0 0 0 0 0 0 0 0 0 0 0 0 0 0 0 0 0 0 0 0 0 0 0 0 0 0 0 0 0 0 0 0 0 0 0 0 0 0 0 0 0 0 0 0 0 0 0 0 0 0 0 0 0 0 0 0 0 0 0 0 0 0 0 0 0 0 0 0 0 0 0 0 0 0 0 0 0 0 0 0 0.0498947133332611 0 0.0245629413293351 0 0 0 0 0 0 0 0 0 0 0 0 0 0 0 0 0 0 0 0 0 0 0 0 0 0 0 0 0 0 0 0 0 0 0 0.0754078248933744 0 0 0 0 0 0 0 0 0 0.113962117708233 0.285970436469093 0.0409088810501529 0.0119446433375742 0 0.00987442373568388 0 0 0 0 0 0 0 0 0 0 0 0 0 0 0 0 0 0 0 0 0 0 0 0 0 0 0 0 0 0 0 0 0 0 0 0 0 0 0 0 0 0 0 0 0 0 0 0 0 0 0 0 0 0 0 0 0 0 0 0 0 0 0 0 0 0 0 0 0 0 0 0 0 0 0 0 0 0 0 0 0 0 0 0 0 0 0 0 0 0 0 0 0 0 0 0 0 0 0 0 0.166568264731361 0 0 0 0 0 0 0 0 0 0 0 0 0 0 0 0 0 0 0 0 0 0 0 0 0 0 0 0 0 0 0 0 0 0 0 0 0 0 0 0 0 0.151032445088667 0.0438793308835038 0 0 0 0 0 0 0.0116538836545128 0 0 0 0 0 0 0.00878496244341774 0.00555513134183027 0 0
0 0 0 0 0 0 0 0 0 0 0 0 0 0 0 0.0294579987295747 0 0 0 0 0 0 0 0 0 0 0 0 0 0 0 0 0 0 0 0 0 0 0 0 0 0 0 0 0 0 0 0 0 0 0 0 0 0 0 0 0 0 0 0 0 0 0 0 0 0 0 0 0 0 0 0 0 0 0 0 0 0 0 0 0 0 0 0 0 0 0.0224238979248988 0 0 0.0838392274261048 0 0 0 0 0 0 0 0 0 0 0 0 0 0.0264073231517491 0 0 0 0 0 0 0 0 0 0 0 0 0 0 0 0 0 0 0 0 0 0 0 0.0204459391632276 0 0 0 0 0 0 0.0242765986748439 0 0 0.029453135935041 0.0140916468254554 0 0 0.081054175604439 0 0.043132885635289 0 0 0 0 0.314353818070663 0.0899822929137263 0.0366137561272301 0 0.0191475073154328 0 0 0 0 0 0 0 0 0 0 0 0 0 0 0 0 0 0 0 0 0 0 0 0 0 0 0 0 0 0 0 0 0 0 0 0 0 0 0 0 0 0 0 0 0 0 0 0 0 0 0 0 0 0 0 0 0 0 0 0 0 0 0 0 0 0 0 0 0 0 0 0 0 0 0 0 0 0 0 0 0 0 0 0 0 0 0 0 0 0 0 0 0 0 0 0 0 0 0 0 0 0 0 0 0 0 0 0 0 0 0 0 0 0 0 0 0 0 0 0 0 0 0 0 0 0 0 0 0 0 0 0 0 0 0 0 0 0 0 0 0 0 0 0 0 0 0 0 0 0 0 0 0 0 0 0 0 0 0 0.102076097736602 0.0632436987657226 0 0
0 0 0 0 0 0 0 0 0 0 0 0 0 0 0 0.000572583349445338 0 0 0 0 0 0 0 0 0 0 0 0 0 0 0 0 0 0 0 0 0 0 0 0 0 0 0 0 0 0.00251505158333666 0.00729405414265484 0 0 0 0.0068269809129147 0 0 0 0.00421555642178855 0 0 0 0.107118152721216 0.00113930692777062 0.00293115134539877 0 0 0 0 0 0 0 0 0 0 0 0 0 0 0 0 0 0 0 0.0011863444443355 0 0 0 0 0.0225150090603414 0.0071738002765323 0 0.0148774883375023 0.0531395209431101 0.00198353389388396 0 0.00143168239662966 0 0 0 0.00194345536396377 0 0 0 0 0 0.00321614271532966 0.00254250339518556 0 0 0 0 0 0 0 0 0 0 0 0 0 0 0 0 0 0 0 0 0 0 0 0.00113217108661393 0 0.00150384850117522 0 0 0 0 0 0 0 0 0 0.0879612852096454 0.0536011018857531 0.00411299674374168 0.204531133524762 0.13363242260124 0 0 0 0.0154901322806934 0.0325106813936304 0 0 0 0 0 0.177916430449665 0.042539390242357 0 0 0 0 0 0 0 0 0 0 0 0 0 0 0 0 0 0 0 0 0 0 0 0 0 0 0 0 0 0 0 0 0 0 0 0 0 0 0 0 0 0 0 0 0 0 0 0 0 0 0 0 0 0 0 0 0 0 0 0 0 0 0 0 0 0 0 0 0 0 0 0 0 0 0 0 0 0 0 0 0 0 0 0 0 0 0 0 0 0 0 0 0 0 0 0 0 0 0 0.00134917493096089 0 0 0 0 0 0 0 0 0 0 0 0 0 0 0 0 0 0 0 0 0 0 0 0 0 0 0 0 0 0 0 0 0 0 0 0 0 0 0 0 0 0.00109691291842187 0 0 0 0 0 0 0 0 0 0 0 0 0 0 0 0 0 0
0 0 0 0 0 0 0 0 0 0 0 0 0 0 0 0 0 0 0 0 0 0 0 0 0 0 0 0 0 0 0 0 0 0 0 0 0 0 0 0 0 0 0 0 0 0 0 0 0 0 0 0 0 0 0 0 0 0 0 0 0 0 0 0 0 0 0 0 0 0 0 0 0 0 0 0 0 0 0 0 0 0 0 0 0 0 0.0174315438952334 0 0 0.019927403716317 0 0 0 0 0.0378429797670549 0 0 0 0 0 0 0 0 0 0 0 0 0 0 0 0 0 0 0 0 0 0 0 0 0 0 0 0 0 0 0 0 0 0 0 0 0 0 0 0 0 0 0 0 0 0 0 0 0.0629882799888574 0 0 0.141607987818864 0 0.198063349760632 0.0899846213364165 0.0771611662814201 0 0.0270900878846225 0 0.0958154430194486 0.0478419976055719 0 0 0 0 0 0 0 0 0 0 0 0 0 0 0 0 0 0 0 0 0 0 0 0 0 0 0 0 0 0 0 0 0 0 0 0 0 0 0 0 0 0 0 0 0 0 0 0 0 0 0 0 0 0 0 0 0 0 0 0 0 0 0 0 0 0 0 0 0 0 0 0 0 0 0 0 0 0 0 0 0 0 0 0 0 0 0 0 0 0 0 0 0 0 0 0 0 0 0 0.0954477935694221 0 0 0 0 0 0 0 0 0 0 0 0 0 0 0 0 0 0 0 0 0 0 0 0 0 0 0 0 0 0 0 0 0 0 0 0 0 0 0 0 0 0.0768741803156339 0 0 0 0 0 0 0 0.0119231650405066 0 0 0 0 0 0 0 0 0 0
0 0 0 0 0 0 0 0 0 0 0 0 0 0 0 0.0144502239702212 0 0 0 0 0 0 0 0 0 0 0 0 0 0 0 0 0 0 0 0 0 0 0 0 0 0 0 0 0 0 0 0 0 0 0 0 0 0 0 0 0 0 0 0 0 0 0 0 0 0 0 0 0 0 0 0 0 0 0 0 0 0 0 0 0 0 0 0 0 0.0179448676085925 0.0282706169549489 0 0.0107069501932612 0.16198820261023 0.00633197006946443 0 0 0 0 0 0 0 0 0 0 0 0.0158551797497588 0.00494140661600071 0 0 0 0 0 0 0 0 0 0 0 0 0 0 0 0 0 0 0 0 0 0 0 0.0143188321095145 0 0 0 0 0 0 0.0105354347485379 0 0 0.011322790482995 0.00628994466040482 0 0 0.0271705305017849 0.0738228166513647 0.165191486304498 0 0.183161534364105 0.144744760539581 0.0964602259157446 0 0.00649222594899162 0 0 0 0 0 0 0 0 0 0 0 0 0 0 0 0 0 0 0 0 0 0 0 0 0 0 0 0 0 0 0 0 0 0 0 0 0 0 0 0 0 0 0 0 0 0 0 0 0 0 0 0 0 0 0 0 0 0 0 0 0 0 0 0 0 0 0 0 0 0 0 0 0 0 0 0 0 0 0 0 0 0 0 0 0 0 0 0 0 0 0 0 0 0 0 0 0 0 0 0 0 0 0 0 0 0 0 0 0 0 0 0 0 0 0 0 0 0 0 0 0 0 0 0 0 0 0 0 0 0 0 0 0 0 0 0 0 0 0 0 0 0 0 0 0 0 0 0 0 0 0 0 0 0 0 0 0 0 0 0 0 0 0 0 0 0
0 0 0 0 0 0 0 0 0 0 0 0 0 0 0 0 0 0 0 0 0 0 0 0 0 0 0 0 0 0 0 0 0 0 0 0 0 0 0 0 0 0 0 0 0 0 0 0 0 0 0 0 0 0 0 0 0 0 0 0 0 0 0 0 0 0 0 0 0 0 0 0 0 0 0 0 0 0 0 0 0 0 0 0 0 0.00273009521585279 0.00269827250908214 0 0.00778123462352354 0.0357357061286729 0.0247046491855054 0 0.0365628569635434 0 0 0 0 0 0 0 0.0038933772641985 0.0460074206425722 0.030819768211128 0.202498996729586 0 0 0 0 0 0 0 0 0 0 0 0 0 0 0 0 0 0 0 0 0 0 0 0 0 0 0 0 0 0 0 0 0 0.00110803511269622 0 0.00826294709645574 0 0.119452808291827 0 0.0130427353053055 0.0359942510605424 0.015340317643887 0 0.0128225444057672 0.00189957038238006 0 0.18104160652933 0.109685138448527 0.0933999969090512 0 0 0 0 0 0 0 0 0 0 0 0 0 0 0 0 0 0 0 0 0 0 0 0 0 0 0 0 0 0 0 0 0 0 0 0 0 0 0 0 0 0 0 0 0 0 0 0 0 0 0 0 0 0 0 0 0 0 0 0 0 0 0 0 0 0 0 0 0 0 0 0 0 0 0 0 0 0 0 0 0 0 0 0 0 0 0 0 0 0 0 0 0 0 0 0 0 0 0 0 0 0 0.00857887021123431 0 0 0 0 0 0 0 0 0 0 0 0 0 0 0 0 0 0 0 0 0 0 0 0 0 0 0 0 0 0 0 0 0 0 0 0 0 0 0 0 0 0.00470096633097731 0 0 0 0 0 0 0 0 0 0 0 0 0 0 0.00123783479835422 0 0 0
0 0 0 0 0 0 0 0 0 0 0 0 0 0 0 0.00133446195880165 0 0 0 0 0 0 0 0 0 0 0 0 0 0 0 0 0 0 0 0 0 0.00255792133381149 0 0 0 0 0 0 0 0 0 0 0 0 0 0 0 0 0.0102278992759622 0 0 0 0 0 0 0 0 0 0 0 0 0 0 0 0 0 0 0 0 0 0 0 0 0 0 0 0 0 0 0 0.00350158161342638 0 0 0 0 0 0.00278460646814731 0 0 0 0 0 0 0 0.00881620633469553 0.0570004872896825 0 0.0221762168657522 0 0 0 0 0 0 0 0 0 0 0 0 0 0 0 0 0 0 0 0 0 0 0 0 0 0 0.0057243031416289 0 0 0.00346707378870342 0 0 0 0.00110691173924129 0 0.0796172402678196 0 0.0140021848968567 0 0 0.123266654123434 0.00851870188898653 0 0.0150057097127394 0 0.247075813466066 0 0.0929386795259308 0.0635775984434791 0.00321167987395624 0.0517652128724478 0 0 0 0 0 0 0 0 0 0 0 0 0 0 0 0 0 0 0 0 0 0 0 0 0 0 0 0 0 0 0 0 0 0 0 0 0 0 0 0 0 0 0 0 0 0 0 0 0 0 0 0 0 0 0 0 0 0 0 0 0 0 0 0 0 0 0 0 0 0 0 0 0 0 0 0 0 0 0 0 0 0 0 0 0 0 0 0 0 0 0 0 0 0 0 0 0 0 0 0 0.0746994734973792 0 0 0 0 0 0 0 0 0 0 0 0 0 0 0 0 0 0 0 0 0 0 0 0 0 0 0 0 0 0 0 0 0 0 0 0 0 0 0 0 0 0.0599758100419131 0.034955111335552 0 0 0 0 0 0 0.00400149205514505 0 0 0 0.00506764708419055 0 0 0.00186131447240646 0.00176200663184526 0 0
0 0 0 0 0 0 0 0 0 0 0 0 0 0 0 0 0 0 0 0 0 0 0 0 0 0 0 0 0 0 0 0 0 0 0 0 0 0 0 0 0 0 0 0 0 0 0 0 0 0 0 0 0 0 0.00668868958241694 0 0 0 0 0 0 0 0 0 0 0 0 0 0 0 0 0 0 0 0 0 0 0 0 0 0 0 0 0 0 0.00216936040973872 0.00531630936376722 0 0.0326780332348328 0.060654787365245 0.0765126086992252 0 0.0824565208588622 0 0 0.00524898993449427 0 0 0 0 0.00696507192180221 0.135700230160292 0.0389002821021213 0.194961215240791 0 0 0 0 0 0 0 0 0 0 0 0 0 0 0 0 0 0 0 0 0 0 0 0 0 0 0 0 0 0 0 0 0 0 0 0.00594832455552983 0 0.00202772905235377 0 0.00975531152569353 0.0131478784958809 0 0 0 0 0.111612603422916 0.0692963100074513 0 0.0668649521312704 0 0 0 0 0 0 0 0 0 0 0 0 0 0 0 0 0 0 0 0 0 0 0 0 0 0 0 0 0 0 0 0 0 0 0 0 0 0 0 0 0 0 0 0 0 0 0 0 0 0 0 0 0 0 0 0 0 0 0 0 0 0 0 0 0 0 0 0 0 0 0 0 0 0 0 0 0 0 0 0 0 0 0 0 0 0 0 0 0 0 0 0 0 0 0 0 0 0 0 0 0 0 0.0233236224133885 0 0 0 0 0 0 0 0 0 0 0 0 0 0 0 0 0 0 0 0 0 0 0 0 0 0 0 0 0 0 0 0 0 0 0 0 0 0 0 0 0 0.018588606713697 0.0256440431797569 0 0 0 0 0 0 0 0 0 0 0.00553851962847297 0 0 0 0 0 0
0 0 0 0 0 0 0 0 0 0 0 0 0 0 0 0 0 0 0 0 0 0 0 0 0 0 0 0 0 0 0 0 0 0 0 0 0 0 0 0 0 0 0 0 0 0 0 0 0 0 0 0 0 0 0 0 0 0 0 0 0 0 0 0 0 0 0 0 0 0 0 0 0 0 0 0 0 0 0 0 0 0 0 0 0 0 0.00377000220407931 0 0.0256989980650965 0.0412800075600852 0.0629961052844288 0 0.0871970404941002 0 0 0.00217967144012633 0 0 0 0 0.00420832213036927 0.121054190981784 0.0117822758807034 0.14742484751498 0 0 0 0 0 0 0 0 0 0 0 0 0 0 0 0 0 0 0 0 0 0 0 0 0 0 0 0 0 0 0 0 0 0 0 0.0045476107287905 0 0.0229369664362396 0 0.00590891576799819 0.00784678518324279 0.00678946395931703 0 0.00802901517233487 0 0.194264215312327 0.0968942992633142 0.136671837612041 0 0 0 0 0 0 0 0 0 0 0 0 0 0 0 0 0 0 0 0 0 0 0 0 0 0 0 0 0 0 0 0 0 0 0 0 0 0 0 0 0 0 0 0 0 0 0 0 0 0 0 0 0 0 0 0 0 0 0 0 0 0 0 0 0 0 0 0 0 0 0 0 0 0 0 0 0 0 0 0 0 0 0 0 0 0 0 0 0 0 0 0 0 0 0 0 0 0 0 0 0 0 0 0.00585555744584706 0 0 0 0 0 0 0 0 0 0 0 0 0 0 0 0 0 0 0 0 0 0 0 0 0 0 0 0 0 0 0 0 0 0 0 0 0 0 0 0 0 0.002663871562795 0 0 0 0 0 0 0 0 0 0 0 0 0 0 0 0 0 0
0 0 0 0 0 0 0 0 0 0 0 0 0 0 0 0 0 0 0 0 0 0 0 0 0 0 0 0 0 0 0 0 0 0.0439079141973345 0.0159515263410604 0.00752384188856697 0 0 0 0 0 0.0111638018285847 0 0 0 0 0 0 0 0 0 0 0 0 0.468481273401718 0 0 0 0 0 0 0 0 0 0 0 0 0 0 0 0 0.0259435890824808 0 0 0 0 0 0 0 0 0 0 0 0 0 0 0 0 0 0 0 0 0 0 0 0 0 0 0 0 0.159205515927983 0.116432488068234 0 0 0 0 0 0 0 0 0 0 0 0 0 0 0 0 0 0 0 0 0 0 0 0 0 0 0 0 0 0 0 0 0 0 0 0 0 0 0 0 0 0 0 0 0 0 0 0 0.0200054399216142 0 0 0 0.0501540874439344 0 0 0 0 0 0 0 0 0 0 0 0 0 0 0 0 0 0 0 0 0 0 0 0 0 0 0 0 0 0 0 0 0 0 0 0 0 0 0 0 0 0 0 0 0 0 0 0 0 0 0 0 0 0 0 0 0 0 0 0 0 0 0 0 0 0 0 0 0 0 0 0 0 0 0 0 0 0 0 0 0 0 0 0 0 0 0 0 0 0 0 0 0 0 0 0 0 0 0 0 0.0554521577854055 0 0 0 0 0 0 0 0 0 0 0 0 0 0 0 0 0 0 0 0 0 0 0 0 0 0 0 0 0 0 0 0 0 0 0 0 0 0 0 0 0 0.0257783641130836 0 0 0 0 0 0 0 0 0 0 0 0 0 0 0 0 0 0
0 0 0 0.00712256740714408 0 0 0.00147569837675315 0 0 0 0 0 0 0 0 0.00242965092916313 0 0 0 0 0 0 0 0 0 0 0 0 0 0 0 0 0 0.009600408881613 0 0 0.00645691216816449 0.00960680047393516 0 0 0 0 0 0 0 0 0 0 0 0 0 0 0 0.0030909880089977 0.0951345034228059 0 0 0 0.0516798735514302 0 0 0 0 0 0 0 0 0 0 0 0 0 0 0.00411866693953394 0 0 0 0 0 0 0.00219623082377532 0 0 0 0 0.0094370470133825 0.00626351413075906 0 0.0075261017868309 0.0260180592629748 0 0 0 0.00193881900170203 0.00413551918019323 0 0.00754571444060422 0 0 0 0 0 0 0 0 0 0 0 0 0 0 0 0 0 0 0 0 0 0 0 0 0 0 0 0 0 0 0 0 0 0.0341315458193095 0 0 0.0401695790577976 0.00217300778875891 0 0 0 0.000990158972328684 0.137133252172142 0.0549865081450342 0 0.0138332251406087 0.0397315030945032 0.00270856389849911 0 0.201284018988457 0.0118575816917273 0 0 0.0329413095616114 0 0 0.00512381372895076 0 0.10581944441819 0 0 0 0 0 0 0 0 0 0 0 0 0 0 0 0 0 0 0 0 0 0 0 0 0 0 0 0 0 0 0 0 0 0 0 0 0 0 0 0 0 0 0 0 0 0 0 0 0 0 0 0 0 0 0 0 0 0 0 0 0 0 0 0 0 0 0 0 0 0 0 0 0 0 0 0 0 0 0 0 0 0 0 0 0 0 0 0 0 0 0 0 0 0 0 0 0 0 0 0.0340676760167219 0 0 0 0 0 0 0 0 0 0 0 0 0 0 0 0 0 0 0 0 0 0 0 0 0 0 0 0 0 0 0 0 0 0 0 0 0 0 0 0 0 0.0272717357055973 0 0 0 0 0 0 0 0 0 0 0 0 0 0 0 0 0 0
0 0 0 0.0115518340572865 0 0 0 0 0 0 0 0 0 0 0 0.0149311221757907 0 0 0 0 0 0 0 0 0 0 0 0 0 0.00467228220414127 0.0194207710116498 0 0 0 0 0 0 0.0255105074369681 0 0 0 0 0 0 0 0 0 0 0 0 0 0 0 0 0 0 0 0 0.0113688886094171 0 0 0 0 0 0 0 0 0 0 0 0 0 0 0 0 0 0 0 0 0 0 0 0 0 0 0.0157295132240681 0.0150431782706325 0 0.00732939302921333 0.00964895729534486 0 0 0 0.00537795063836043 0 0 0.0246231770704878 0 0 0 0 0 0 0 0 0 0 0 0 0 0 0 0 0 0 0 0 0 0 0 0 0 0 0 0 0 0 0.00713898826272129 0 0 0.0175508248308005 0 0 0.0215725179644097 0.00510112094927777 0 0 0.00499235099959905 0.00422491067441604 0.0834031630399235 0 0 0 0.0317306327672911 0 0 0.195494996191015 0.0240503314053969 0 0 0 0 0 0 0.429849695906728 0 0 0 0 0 0 0 0 0 0 0 0 0 0 0 0 0 0 0 0 0 0 0 0 0 0 0 0 0 0 0 0 0 0 0 0 0 0 0 0 0 0 0 0 0 0 0 0 0 0 0 0 0 0 0 0 0 0 0 0 0 0 0 0 0 0 0 0 0 0 0 0 0 0 0 0 0 0 0 0 0 0 0 0 0 0 0 0 0 0 0 0 0 0 0 0 0 0 0 0 0.00481933893320403 0 0 0 0 0 0 0 0 0 0 0 0 0 0 0 0 0 0 0 0 0 0 0 0 0 0 0 0 0 0 0 0 0 0 0 0 0 0 0 0 0 0.00486355305185728 0 0 0 0 0 0 0 0 0 0 0 0 0 0 0 0 0 0
0 0 0 0 0 0 0 0 0 0 0 0 0 0 0 0 0 0 0 0 0 0 0 0 0 0 0 0 0 0 0 0 0 0 0 0 0 0 0 0 0 0 0 0 0 0 0 0 0 0 0 0 0 0 0 0 0 0 0 0 0 0 0 0 0 0 0 0 0 0 0 0 0 0 0 0 0 0 0 0 0 0 0 0 0 0 0 0 0 0 0 0 0 0 0 0 0 0 0 0 0 0 0 0 0 0 0 0 0 0 0 0 0 0 0 0 0 0 0 0 0 0 0 0 0 0 0 0 0 0 0 0 0 0 0 0 0 0 0 0 0 0 0 0 0 0 0 0 0 0 0 0 0 0 0 0 0 0.408503983775513 0 0 0 0 0 0.187138057185491 0 0.107871364125767 0 0 0 0 0 0 0 0 0 0 0 0.220706053715586 0 0 0 0 0 0 0 0 0 0 0 0 0 0 0 0 0 0 0 0 0 0 0 0 0 0 0 0 0 0 0 0 0 0 0 0 0 0 0 0 0 0 0 0 0 0 0 0 0 0 0 0 0 0 0.0229040858907639 0 0 0 0 0 0 0 0 0 0 0 0 0 0 0 0 0 0 0 0 0 0 0 0 0 0 0 0 0 0 0 0 0 0 0 0 0 0 0 0 0 0 0 0 0 0 0 0 0 0 0 0 0 0.052876455306879 0 0 0 0 0 0 0 0 0 0 0 0 0 0 0 0 0 0 0 0 0 0 0 0 0 0 0 0 0
0 0 0 0 0 0 0 0 0 0 0 0 0 0 0 0 0 0 0 0 0 0 0 0 0 0 0 0 0 0 0 0 0 0 0 0 0 0 0 0 0 0 0 0 0 0 0 0 0 0 0 0 0 0 0 0 0 0 0 0 0 0 0 0 0 0 0 0 0 0 0 0 0 0 0 0 0 0 0 0 0 0 0 0 0 0 0 0 0 0 0 0 0 0 0 0 0 0 0 0 0 0 0 0 0 0 0 0 0 0 0 0 0 0 0 0 0 0 0 0 0 0 0 0 0 0 0 0 0 0 0 0 0 0 0 0 0 0 0 0 0 0 0 0 0 0 0 0 0 0 0 0 0 0 0 0 0.0702348549134629 0 0.0151697004783903 0.00941210656748139 0.00526999334801221 0.0523027342235463 0.267277573402413 0.0347228235643276 0 0.234472612745957 0 0 0 0 0 0 0 0 0 0 0.17052729082486 0.0231122125432811 0 0 0.0094152691258371 0 0 0.015819688833113 0 0 0 0 0 0 0 0 0 0 0 0 0 0 0 0 0 0 0 0 0 0 0 0 0 0 0 0 0 0 0 0 0 0 0 0 0 0 0 0 0 0 0 0 0 0 0 0 0 0 0 0 0 0 0 0 0 0 0 0 0 0 0 0 0 0 0 0 0 0 0 0 0 0 0 0 0 0 0 0 0 0 0 0 0 0 0 0 0 0.00901265926309563 0 0 0 0 0 0.0399396705168481 0 0 0 0 0 0 0.0230277760579786 0.0202830335913956 0 0 0 0 0 0 0 0 0 0 0 0 0 0 0 0 0 0 0 0 0 0 0 0 0 0 0 0
0 0 0 0 0 0 0 0 0 0 0 0 0 0 0 0 0 0 0 0 0 0 0 0 0 0 0 0 0 0 0 0 0 0 0 0 0 0 0 0 0 0 0 0 0 0 0 0 0 0 0 0 0 0 0 0 0 0 0 0 0 0 0 0 0 0 0 0 0 0 0 0 0 0 0 0 0 0 0 0 0 0 0 0 0 0 0 0 0 0 0 0 0 0 0 0 0 0 0 0 0 0 0 0 0 0 0 0 0 0 0 0 0 0 0 0 0 0 0 0 0 0 0 0 0 0 0 0 0 0 0 0 0 0 0 0 0 0 0 0 0 0 0 0 0 0 0 0 0 0 0 0 0 0 0 0 0 0.0702686613265515 0 0 0.0989944178675599 0 0 0 0 0.258818447701235 0.0866427867408051 0 0 0 0 0 0 0 0 0 0 0 0 0 0 0 0 0 0 0 0 0 0 0 0 0 0 0 0 0 0 0 0 0 0 0 0 0 0 0 0 0 0 0 0 0 0 0 0 0 0 0 0 0 0 0 0 0 0 0 0 0 0 0 0 0 0 0 0 0 0 0 0 0 0 0 0 0 0 0 0 0 0 0 0 0 0 0 0 0 0 0 0 0 0 0 0 0 0 0 0 0 0 0 0 0 0 0 0 0 0 0 0 0 0 0 0 0 0 0.104547452092377 0 0 0.33641384504147 0 0 0 0 0 0 0 0 0.0443143892300014 0 0 0 0 0 0 0 0 0 0 0 0 0 0 0 0 0 0
0 0 0 0 0 0 0 0 0 0 0 0 0 0 0 0 0 0 0 0 0 0 0 0 0 0 0 0 0 0 0 0 0 0 0 0 0 0 0 0 0 0 0 0 0 0 0 0 0 0 0 0 0 0 0 0 0 0 0 0 0 0 0 0 0 0 0 0 0 0 0 0 0 0 0 0 0 0 0 0 0 0 0 0 0 0 0 0 0 0 0 0 0 0 0 0 0 0 0 0 0 0 0 0 0 0 0 0 0 0 0 0 0 0 0 0 0 0 0 0 0 0 0 0 0 0 0 0 0 0 0 0 0 0 0 0 0 0 0 0 0 0 0 0 0 0 0 0 0 0 0 0 0 0 0 0 0 0.00569243174317604 0 0 0.189827845856338 0.0179092232222737 0.0104375985939624 0 0 0 0.00791388899532412 0 0 0 0 0 0 0 0 0.0203417549492832 0 0.0327229516145028 0.00371918778359768 0 0 0 0 0.00548470264012439 0 0 0 0 0 0 0 0 0 0.0112309871486834 0 0 0 0.0153310707780425 0 0 0 0 0 0 0 0.00719659164906045 0 0 0 0 0 0 0 0 0 0 0 0 0 0 0 0 0 0 0 0 0 0 0 0 0 0 0 0 0 0 0 0 0 0 0 0 0 0.00546998844739637 0 0 0 0 0 0 0 0 0 0 0 0 0 0 0 0 0 0 0 0 0 0 0 0 0 0 0 0 0 0 0 0 0 0 0 0 0 0 0 0.11400857326373 0 0.0354232837675076 0.0943239132019784 0.168405976976258 0.119836750356111 0 0 0 0 0.0548175464551551 0.0799057325574953 0 0 0 0 0 0 0 0 0 0 0 0 0 0 0 0 0 0 0 0 0
0 0 0 0 0 0 0 0 0 0 0 0 0 0 0 0 0 0 0 0 0 0 0 0 0 0 0 0 0 0 0 0 0 0 0 0 0 0 0 0 0 0 0 0 0 0 0 0 0 0 0 0 0 0 0 0.00191004474688919 0 0 0 0 0 0 0 0 0 0 0 0 0 0 0 0 0 0 0 0 0 0 0 0 0 0 0 0 0 0 0 0 0 0 0 0 0 0 0 0 0 0 0 0 0 0 0 0 0 0 0 0 0 0 0 0.00315668067393822 0 0 0 0 0 0 0 0 0 0 0 0 0 0 0 0 0 0 0 0 0 0 0 0 0 0 0 0 0 0 0 0 0 0 0 0 0 0 0 0 0 0 0 0 0 0.00412925416456088 0.0167450936384312 0.24592941226106 0 0.0392792283943207 0.00486826877596151 0 0 0 0.0255522954590132 0 0 0 0 0 0 0 0 0 0 0.0348359699302367 0 0 0 0 0 0 0 0 0 0 0 0 0 0 0 0.0168162015328065 0 0 0 0.0384474969590957 0 0 0 0 0 0 0 0.00388671896169311 0 0 0 0 0 0 0 0 0 0 0 0 0 0 0 0 0 0 0 0 0 0 0 0 0 0 0 0 0 0 0 0 0 0 0 0 0 0.00323375017612867 0 0 0 0 0 0 0 0 0 0 0 0 0 0 0 0 0 0 0 0 0 0 0 0 0 0 0 0 0 0 0 0 0 0 0 0 0 0 0 0.0515485494629474 0 0.122421908999695 0 0.106960898841136 0.114149709774563 0 0 0 0 0.085373792365466 0.0751103137898883 0 0 0.00564441109216754 0 0 0 0 0 0 0 0 0 0 0 0 0 0 0 0 0 0
0 0 0 0 0 0 0 0 0 0 0 0 0 0 0 0 0 0 0 0 0 0 0 0 0 0 0 0 0 0 0 0 0 0 0 0 0 0 0 0 0 0 0 0 0 0 0 0 0 0 0 0 0 0 0 0 0 0 0 0 0 0 0 0 0 0 0 0 0 0 0 0 0 0 0 0 0 0 0 0 0 0 0 0 0 0 0 0 0 0 0 0 0 0 0 0 0 0 0 0 0 0 0 0 0.00767824103137577 0 0 0 0 0 0 0 0 0 0 0 0 0 0 0 0 0 0 0 0 0 0 0 0 0 0 0 0 0 0 0 0 0 0 0 0 0 0 0 0 0 0 0 0 0 0 0 0 0 0 0 0 0.0984187178415301 0 0.0557210207304244 0.0943310588479309 0 0.0588427563034603 0 0 0.209232410211612 0.0259720823781285 0 0 0 0 0 0 0 0 0 0.246513291645932 0.013356477337214 0 0 0 0 0 0 0 0 0 0 0 0 0 0 0 0 0 0 0 0 0 0 0 0 0 0 0 0 0 0 0 0 0 0 0 0 0 0 0 0 0 0 0 0 0 0 0 0 0 0 0 0 0 0 0 0 0 0 0 0 0 0 0 0 0 0 0 0 0 0 0 0 0 0 0 0 0 0 0 0 0 0 0 0 0 0 0 0 0 0 0 0 0 0 0 0 0 0 0 0 0 0 0 0 0 0 0 0.0540649747371069 0.0351893009725696 0.0694578043059365 0.0312218636567793 0 0 0 0 0 0 0 0 0 0 0 0 0 0 0 0 0 0 0 0 0 0 0 0 0 0 0
0 0 0 0 0 0 0 0 0 0 0 0 0 0 0 0 0 0 0 0 0 0 0 0 0 0 0 0 0 0 0 0 0 0 0 0 0 0 0 0 0 0 0 0 0 0 0 0 0 0 0 0 0 0 0 0 0 0 0 0 0 0 0 0 0 0 0 0 0 0 0 0 0 0 0 0 0 0 0 0 0 0 0 0 0 0 0 0 0 0 0 0 0 0 0 0 0 0 0 0 0 0 0 0 0 0 0 0 0 0 0 0 0 0 0 0 0 0 0 0 0 0 0 0 0 0 0 0 0 0 0 0 0 0 0 0 0 0 0 0 0 0 0 0 0 0 0 0 0 0 0 0 0 0 0 0 0 0.2042298194904 0 0.013187006755029 0.00474755093515407 0.0238944111090828 0 0.0559476240512342 0.064370637892027 0.228855023587934 0 0 0 0 0 0 0 0 0 0.0069598806471745 0.05903240477083 0 0 0.0132093925949859 0.0127253702590407 0 0 0.193375467302726 0 0 0 0 0 0 0 0 0 0.0015776621980787 0 0 0 0 0 0 0 0 0 0 0 0 0 0 0 0 0 0 0 0 0 0 0 0 0 0 0 0 0 0 0 0 0 0 0 0 0 0 0 0 0 0 0 0 0 0 0 0 0 0 0 0 0 0 0 0 0 0 0 0 0 0 0 0 0 0 0 0 0 0 0 0 0 0 0 0 0 0 0 0 0 0 0 0 0 0.0775335821941143 0 0 0 0 0 0 0.0219771840190633 0.0150490235564456 0.00332795863668014 0 0 0 0 0 0 0 0 0 0 0 0 0 0 0 0 0 0 0 0 0 0 0 0 0 0 0
0 0 0 0 0 0 0 0 0 0 0 0 0 0 0 0 0 0 0 0 0 0 0 0 0 0 0 0 0 0 0 0 0 0 0 0 0 0 0 0 0 0 0 0 0 0 0 0 0 0 0 0 0 0 0 0 0 0 0 0 0 0 0 0 0 0 0 0 0 0 0 0 0 0 0 0 0 0 0 0 0 0 0 0 0 0 0 0 0 0 0 0 0 0 0 0 0 0 0 0 0 0 0 0 0 0 0 0 0 0 0 0 0 0 0 0 0 0 0 0 0 0 0 0 0 0 0 0 0 0 0 0 0 0 0 0 0 0 0 0 0 0 0 0 0 0 0 0 0 0 0 0 0 0 0 0 0.147151822914566 0.158804267965087 0 0 0 0 0.334866845275594 0 0 0 0 0 0 0 0 0 0 0 0 0 0.0358445148440233 0.110867723672474 0 0 0 0 0 0.212464825328256 0 0 0 0 0 0 0 0 0 0 0 0 0 0 0 0 0 0 0 0 0 0 0 0 0 0 0 0 0 0 0 0 0 0 0 0 0 0 0 0 0 0 0 0 0 0 0 0 0 0 0 0 0 0 0 0 0 0 0 0 0 0 0 0 0 0 0 0 0 0 0 0 0 0 0 0 0 0 0 0 0 0 0 0 0 0 0 0 0 0 0 0 0 0 0 0 0 0 0 0 0 0 0 0 0 0 0 0 0 0 0 0 0 0 0 0 0 0 0 0 0 0 0 0 0 0 0 0 0 0 0 0
0 0 0 0 0 0 0 0 0 0 0 0 0 0 0 0 0 0 0 0 0 0 0 0 0 0 0 0 0 0 0 0 0 0 0 0 0 0 0 0 0 0 0 0 0 0 0 0 0 0 0 0 0 0 0 0 0 0 0 0 0 0 0 0 0 0 0 0 0 0 0 0 0 0 0 0 0 0 0 0 0 0 0 0 0 0 0 0 0 0 0 0 0 0 0 0 0 0 0 0 0 0 0 0 0 0 0 0 0 0 0 0 0 0 0 0 0 0 0 0 0 0 0 0 0 0 0 0 0 0 0 0 0 0 0 0 0 0 0 0 0 0 0 0 0 0 0 0 0 0 0 0 0 0 0 0 0 0 0 0 0 0 0.362938844657326 0 0 0.274967642357686 0 0 0 0 0 0 0 0 0 0 0.221266590268662 0 0 0 0 0 0 0.118006746912797 0 0 0 0 0 0 0 0 0 0 0 0 0 0 0 0 0 0 0 0 0 0 0 0 0 0 0 0 0 0 0 0.0228201758035288 0 0 0 0 0 0 0 0 0 0 0 0 0 0 0 0 0 0 0 0 0 0 0 0 0 0 0 0 0 0 0 0 0 0 0 0 0 0 0 0 0 0 0 0 0 0 0 0 0 0 0 0 0 0 0 0 0 0 0 0 0 0 0 0 0 0 0 0 0 0 0 0 0 0 0 0 0 0 0 0 0 0 0 0 0 0 0 0 0 0 0 0 0 0 0 0 0 0 0 0
0 0 0 0 0 0 0 0 0 0 0 0 0 0 0 0 0 0 0 0 0 0 0 0 0 0 0 0 0 0 0 0 0 0 0 0 0 0 0 0 0 0 0 0 0 0 0 0 0 0 0 0 0 0 0 0 0 0 0 0 0 0 0 0 0 0 0 0 0 0 0 0 0 0 0 0 0 0 0 0 0 0 0 0 0 0 0 0 0 0 0 0 0 0 0 0 0 0 0 0 0 0 0 0 0 0 0 0 0 0 0 0 0 0 0 0 0 0 0 0 0 0 0 0 0 0 0 0 0 0 0 0 0 0 0 0 0 0 0 0 0 0 0 0 0 0 0 0 0 0 0 0 0 0 0 0 0.0162149300594463 0.20499564665386 0.0488498314446402 0 0 0.0972138545767911 0.261852263142356 0 0.0557996959030023 0 0 0 0 0 0 0 0 0 0 0 0.20266436381993 0.00740596850362111 0 0 0.00828357293089529 0 0 0.0122671600372282 0 0 0 0 0 0 0 0 0 0 0 0 0 0 0 0 0 0 0 0 0 0 0 0 0 0 0 0 0 0 0 0 0 0 0 0 0 0 0 0 0 0 0 0 0 0 0 0 0 0 0 0 0 0 0 0 0 0 0 0 0 0 0 0 0 0 0 0 0 0 0 0 0 0 0 0 0 0 0 0 0 0 0 0 0 0 0 0 0 0 0 0 0.0578760426872126 0 0 0.0265766702410169 0 0 0 0 0 0 0 0 0 0 0 0 0 0 0 0 0 0 0 0 0 0 0 0 0 0 0 0 0 0 0 0 0 0 0 0
0 0 0 0 0 0 0 0 0 0 0 0 0 0 0 0 0 0 0 0 0 0 0 0 0 0 0 0 0 0 0 0 0 0 0 0 0 0 0 0 0 0 0 0 0 0 0 0 0 0 0 0 0 0 0 0 0 0 0 0 0 0 0 0 0 0 0 0 0 0 0 0 0 0 0 0 0 0 0 0 0 0 0 0 0 0 0 0 0 0 0 0 0 0 0 0 0 0 0 0 0 0 0 0 0 0 0 0 0 0 0 0 0 0 0 0 0 0 0 0 0 0 0 0 0 0 0 0 0 0 0 0 0 0 0 0 0 0 0 0 0 0 0 0 0 0 0 0 0 0 0 0 0 0 0 0 0 0 0.0380904872784703 0.0266469648230091 0.0664105630575871 0.0281075021194668 0 0 0 0 0 0 0 0 0 0 0 0 0 0 0 0.0823961272395196 0.0196389425519372 0 0 0 0 0 0 0 0 0 0 0 0 0 0 0 0 0 0 0 0 0 0 0 0 0 0 0.0664401454392086 0 0 0 0 0 0 0 0 0 0 0 0 0 0 0 0 0 0 0 0 0 0 0 0 0 0 0 0 0 0 0 0 0 0 0 0 0 0.0133687865205678 0 0 0 0 0 0 0 0 0 0 0 0.0151094307135363 0 0 0 0 0 0 0 0 0 0 0 0 0 0 0 0 0 0 0 0 0 0 0 0 0 0 0 0 0 0.14918080438424 0 0.0167459336448734 0.186383835845699 0 0 0 0 0.10415872360743 0.100264063552496 0 0 0.0320402864709947 0 0 0 0.00795413169906593 0 0 0 0 0 0 0 0 0 0.0104298205179751 0 0 0.0086623925995028 0.0279710579344209
0 0 0 0 0 0 0 0 0 0 0 0 0.0070176667610366 0 0 0 0 0 0 0 0 0 0 0 0 0 0 0 0 0 0 0 0 0 0 0 0 0 0 0 0 0 0 0 0 0 0 0 0 0 0 0 0 0 0 0 0 0 0 0 0 0 0 0 0 0 0 0 0 0 0 0 0 0 0 0 0 0 0 0 0 0 0 0 0 0 0 0 0 0 0 0 0 0 0 0 0 0 0 0 0 0 0 0 0.0263548188917756 0 0.0029620765384731 0.00796554450772 0 0 0 0 0.00166471368209305 0 0.00853460848276989 0.0306940663078904 0.0110924863108527 0.00356846644037549 0.0307805533518851 0.0326429918404794 0.0411785831106737 0 0 0 0 0 0 0 0 0 0 0 0 0 0 0 0 0 0 0 0 0 0 0 0 0 0 0 0 0 0 0 0 0 0 0 0 0 0 0 0 0 0 0 0 0 0 0 0.00395719562921276 0.0587786585125679 0.0223107576773743 0.0248795955150342 0 0.00761149178004407 0 0 0 0 0 0 0 0 0 0 0 0 0.0436887434227307 0.00526242297644146 0.0307446406725152 0 0.00699482937007637 0 0 0 0.00243992976245439 0 0.00352260159017227 0 0 0 0 0 0 0 0 0 0.0602459864070734 0 0 0 0 0 0 0 0 0 0 0 0 0 0 0 0.0135043144012558 0 0 0 0 0 0 0 0 0 0 0 0 0 0 0 0 0 0 0 0 0 0 0 0 0 0 0 0 0 0 0 0 0 0 0 0.101402851792097 0 0.13279008702866 0.123103625999473 0.100805708445141 0 0 0.0107520424567747 0.00275809186324957 0 0.00409526414062683 0 0 0 0 0 0 0 0 0 0 0 0 0.0236222484501454 0 0 0 0 0 0 0 0 0 0 0 0 0 0 0 0 0 0 0 0 0.00228853302116536 0 0 0 0 0 0 0 0 0 0 0 0 0.00998380285969032
0 0 0 0 0 0 0 0 0 0 0 0 0 0 0 0 0 0 0 0 0.012326615034665 0 0.0141432058066887 0 0 0 0.00359569157772402 0 0 0 0 0 0 0 0 0 0 0 0 0 0 0 0 0 0 0.041031293445029 0 0 0 0 0 0 0 0 0 0 0 0 0 0 0.0120285651360653 0 0 0 0 0.0309682758048876 0.0131273269986617 0 0 0 0 0 0 0 0 0 0 0 0 0 0 0 0 0 0 0 0 0 0 0 0 0 0 0 0 0 0 0 0 0 0 0 0 0 0 0 0 0 0 0 0 0 0 0 0 0 0 0 0 0 0.00782078750694777 0 0 0 0 0 0 0 0.111583076123659 0.0224450069109605 0 0 0 0 0 0 0 0 0 0 0 0 0 0 0 0 0 0 0 0 0 0 0 0 0 0 0 0 0 0 0 0 0 0 0 0 0 0.0174895503551265 0 0.0463526283633106 0.0520172531869189 0 0 0.118618626344883 0 0 0 0 0 0.106845538683709 0 0 0 0.145525796442306 0 0 0 0 0 0.156316422093625 0 0 0 0 0 0 0 0 0 0 0 0 0 0 0 0 0.0098982881198355 0 0 0 0 0 0 0 0 0 0 0 0.0183529839547481 0 0 0 0.0336580264387957 0 0 0 0 0 0 0 0 0 0 0.00390394095850116 0 0 0 0 0 0 0 0 0 0 0 0 0 0 0 0 0 0 0 0 0 0 0 0 0 0 0 0 0.011574851761041 0 0 0 0 0 0 0 0 0 0 0 0 0 0 0 0 0 0 0 0 0 0 0 0 0 0 0 0 0 0 0 0 0 0 0.00370746516305597 0.00322566172395664 0 0 0 0 0 0 0 0 0 0 0 0 0 0 0.00344312206489753 0 0
0 0 0 0 0 0 0 0 0 0 0 0 0 0 0 0 0 0 0 0 0 0 0 0 0 0 0.0122147522655618 0 0 0 0 0 0 0 0 0 0 0 0 0 0 0 0 0 0 0 0 0 0 0 0 0 0 0 0 0 0 0 0 0 0 0 0 0 0 0.00532096636931766 0 0 0 0 0 0 0 0 0 0 0 0 0 0 0 0 0 0 0 0 0 0 0 0 0 0 0 0 0 0 0 0 0 0 0 0.00277291026731841 0 0 0 0 0 0 0.00250904621244803 0 0 0 0 0 0 0 0 0 0 0 0 0 0 0 0 0 0 0 0 0 0 0 0 0 0 0 0 0 0 0 0 0 0 0 0 0 0 0 0 0 0 0 0 0 0 0 0 0 0 0 0 0 0 0 0 0 0 0.113813456597344 0.0203075338158542 0 0.0520056026564089 0.232860028297483 0 0 0 0 0 0 0 0 0 0 0 0 0 0 0.122531637258314 0 0.0536866046438803 0 0.0642988114518822 0 0 0 0 0 0.00579904746553757 0 0 0 0.0016956640503734 0 0 0.00367032124104466 0 0 0 0 0 0 0 0 0 0 0 0 0 0 0 0 0 0 0.0100971994368474 0 0 0 0 0 0 0 0 0 0 0 0.00234811074599117 0 0 0 0 0 0 0 0 0 0 0 0 0 0 0 0 0 0 0 0 0.057239598886316 0 0 0 0 0 0 0.0443486159062704 0 0 0 0 0 0 0 0 0 0 0 0 0 0 0 0 0 0 0.171975875713926 0 0 0 0 0 0 0 0 0 0 0 0 0 0 0.00771418931235921 0 0.00851394358052026 0 0 0 0 0 0 0 0 0 0 0 0 0 0.00427608382500142 0 0 0
0 0 0 0 0 0 0 0 0 0 0 0 0 0 0 0 0 0 0 0 0 0 0 0 0 0 0 0 0 0 0 0 0 0 0 0 0 0 0 0 0 0 0 0 0 0 0 0 0 0 0 0 0 0 0 0 0 0 0 0 0 0 0 0 0 0.0542647052208462 0.0159258855965634 0 0 0 0 0 0 0 0 0 0 0 0 0 0 0 0 0 0 0 0 0 0 0 0 0 0 0 0 0 0 0 0 0 0 0 0 0 0 0 0 0 0 0 0 0 0 0 0 0 0 0 0 0 0 0 0 0 0 0 0 0 0 0.00593847946712497 0 0 0 0 0 0 0 0 0 0 0 0 0 0 0 0 0 0 0 0 0 0 0 0 0 0 0 0 0 0 0 0 0 0 0 0 0 0.156006648647644 0.0822972038666089 0.187804060682783 0 0.12215165938519 0 0 0 0 0 0 0 0 0 0 0 0 0 0 0 0 0.0239894083176627 0 0.014356478364162 0 0 0 0 0 0 0 0 0 0 0 0 0 0 0 0 0 0 0 0 0 0 0 0 0 0 0 0 0 0 0 0.203670908071484 0 0 0 0 0 0 0 0 0 0 0 0 0 0 0 0 0 0 0 0 0 0 0 0 0 0 0 0 0 0 0 0 0.0105047016016695 0 0 0 0 0 0 0.0283187211550124 0 0 0 0 0 0 0 0 0 0 0 0 0 0 0 0 0 0 0.0947711396232488 0 0 0 0 0 0 0 0 0 0 0 0 0 0 0 0 0 0 0 0 0 0 0 0 0 0 0 0 0 0 0 0 0 0
0 0 0 0 0 0 0 0 0 0 0 0 0 0 0 0 0 0 0 0 0 0 0 0 0 0 0 0 0 0 0 0 0 0 0 0 0 0 0 0 0 0 0 0 0 0 0 0 0 0 0 0 0 0 0 0 0 0 0 0 0 0 0 0 0 0 0 0 0 0 0 0 0 0 0 0 0 0 0 0 0 0 0 0 0 0 0 0 0 0 0 0 0 0 0 0 0 0 0 0 0 0.00211728653489823 0 0 0 0 0 0 0 0 0 0 0 0 0 0 0 0 0 0 0 0 0 0 0 0 0 0 0.00190018362469211 0 0 0 0 0 0 0 0 0 0 0 0 0 0 0 0 0 0 0 0 0 0 0 0 0 0 0 0 0 0 0 0 0 0 0 0 0 0 0.0247057925027251 0 0.119419837732372 0.0173470670478101 0 0 0 0 0 0 0 0 0 0 0 0 0 0 0 0.096961650165397 0 0.0326561101198916 0 0.0682622174442921 0 0 0 0 0 0.0113338781413989 0 0 0 0.0013601492664607 0 0 0.0622030795242472 0 0 0.00139978450491997 0 0 0 0 0 0 0 0 0 0 0 0.0121090594365019 0 0 0 0.087728387778321 0 0 0 0 0 0 0 0 0 0 0 0.00461259800925154 0 0 0 0 0 0 0 0 0 0.00561907666083298 0.00339784169599126 0 0 0 0 0 0 0 0.00148052524912397 0 0.0818355008230534 0 0.00313404027313797 0 0 0 0 0 0 0 0 0 0 0 0 0 0 0 0 0 0 0 0 0 0 0 0.31105071475692 0 0 0 0 0 0 0 0 0 0 0 0 0 0 0.0186664584507787 0.00457843477216606 0.0188236831530262 0 0 0 0 0 0 0 0 0 0 0 0.00218852929287093 0 0.00510811303891863 0 0 0
0 0 0 0 0 0 0 0 0 0 0 0 0 0 0 0 0 0 0 0 0 0 0 0 0 0 0 0 0 0 0 0 0 0 0 0 0 0 0 0 0 0 0 0 0 0 0 0 0 0 0 0 0 0 0 0 0 0 0 0 0 0 0 0 0 0 0 0 0 0 0 0 0 0 0 0 0 0 0 0 0 0 0 0 0 0 0 0 0 0 0 0 0 0 0 0 0 0 0 0 0 0 0 0 0 0 0 0 0 0 0 0 0 0 0 0 0 0 0 0 0 0 0 0 0 0 0 0 0 0 0 0 0 0 0 0 0 0 0 0 0 0 0 0 0 0 0 0 0 0 0 0 0 0 0 0 0 0 0 0 0 0 0 0 0 0 0 0 0 0 0 0 0 0.200118000080863 0 0 0 0 0 0.207780020658506 0.10367772739935 0 0 0.191066407108918 0 0 0 0 0 0 0 0 0 0 0 0 0 0 0 0.0177209477525782 0 0 0 0 0 0 0 0 0 0 0 0 0 0 0 0 0 0 0.264354324789867 0 0 0 0 0 0 0 0 0.0152825722099181 0 0 0 0 0 0 0 0 0 0 0 0 0 0 0 0 0 0 0 0 0 0 0 0 0 0 0 0 0 0 0 0 0 0 0 0 0 0 0 0 0 0 0 0 0 0 0 0 0 0 0 0 0 0 0 0 0 0 0 0 0 0 0 0 0 0 0 0 0 0 0 0 0 0 0 0 0 0 0 0 0 0 0 0 0 0 0 0
0 0 0 0 0 0 0 0 0 0 0 0 0 0 0 0 0 0 0 0 0 0 0 0 0 0 0.075301439405076 0.0064851035851196 0 0 0 0 0 0 0 0 0 0 0 0 0 0 0 0 0 0 0 0 0 0 0 0 0 0.0204343641437736 0 0 0 0 0 0 0.00730888087756162 0 0 0 0.0107564015316329 0 0.00611048779673621 0 0 0 0 0 0 0 0 0 0 0 0 0 0 0 0 0 0 0 0 0 0 0 0 0 0 0 0 0 0 0 0 0 0 0 0 0 0 0 0 0 0.107645316508356 0 0 0 0 0 0 0 0 0 0 0 0.00837848829152894 0 0.00617558462095213 0 0 0 0 0 0 0.00451666195628998 0 0 0 0 0 0 0 0 0 0 0 0 0 0 0 0 0 0 0 0 0 0 0 0 0 0 0 0 0 0 0 0 0 0 0 0 0 0.0389341148006708 0.137284747515677 0 0 0 0.135347000592831 0 0.0100644411374621 0 0 0 0 0.0216560837360179 0.109272826752502 0 0 0.0282471808955059 0 0 0 0 0 0 0 0 0 0 0 0 0 0 0 0 0 0 0 0 0 0 0 0 0 0 0 0 0 0 0 0 0 0 0 0 0 0 0 0 0 0 0 0 0 0 0 0 0 0 0 0 0 0 0 0 0 0 0 0 0 0 0 0 0 0 0 0 0 0 0 0 0 0 0 0 0.0640239389184881 0 0.146199074944097 0 0 0 0 0.0438310360085126 0 0 0 0 0 0 0 0 0 0.0120268259812089 0 0 0 0 0 0 0 0 0 0 0 0 0 0 0 0 0 0 0 0 0 0 0 0 0 0 0 0 0 0 0 0 0 0 0 0 0 0
0 0 0 0 0 0 0 0 0 0 0 0 0 0 0 0 0 0 0 0 0.0147047285773411 0 0 0 0 0 0 0.0116714454767719 0 0 0 0 0 0 0 0 0 0 0 0 0 0 0 0 0 0.0254010253121709 0 0 0 0 0 0 0 0.0159692506545004 0 0 0 0 0 0.0085998952263008 0.0166524064728883 0 0.00783330743043669 0 0.0720107033725818 0 0 0 0 0 0 0 0 0 0 0 0 0 0 0 0 0 0 0 0 0 0 0 0 0 0 0 0 0 0 0 0 0 0 0 0 0 0 0 0 0 0 0 0 0 0 0 0 0 0 0 0 0 0 0 0 0 0.00926926340830512 0.011593375607362 0 0 0 0 0 0.0255814604624164 0 0 0 0 0 0 0 0 0 0 0 0 0 0 0 0 0 0 0 0 0 0 0 0 0 0 0 0 0 0 0 0 0 0 0 0 0 0 0 0 0 0 0 0.0169714531534945 0 0 0 0 0 0 0 0 0 0 0 0 0 0 0 0 0 0 0 0 0 0 0 0 0 0 0 0 0 0 0 0 0 0 0.369320257937323 0 0 0 0 0 0 0 0.012886110770264 0 0 0 0 0.0879956712395965 0 0 0 0 0 0 0 0 0 0 0 0 0 0 0 0 0 0 0 0.0105390872871333 0 0 0 0 0 0.0167560275288764 0.0307337472483659 0 0 0 0.00490523914592852 0 0 0 0 0 0 0 0 0 0 0 0 0 0 0 0 0 0 0.0408993825953292 0 0.0454540188515032 0 0.0177198894993575 0 0.0440120519666137 0.0438313043199336 0 0 0 0 0 0 0 0 0 0 0 0 0 0 0 0 0 0 0 0 0 0 0 0 0 0 0 0.0386888964552056 0 0 0 0 0 0 0 0 0
0 0 0 0 0 0 0 0 0 0 0 0 0 0 0 0 0 0 0 0 0 0 0 0 0 0 0 0 0 0 0 0 0 0 0 0 0 0 0 0 0 0 0 0 0 0 0 0 0 0 0 0 0 0 0 0.00867343477167993 0 0 0 0 0 0 0 0 0 0 0 0 0 0 0 0 0 0 0 0 0 0 0 0 0 0 0 0 0 0 0 0 0 0 0 0 0 0 0 0 0 0 0 0 0 0 0 0 0.0236873903956006 0 0 0 0 0 0 0 0 0 0 0 0 0 0 0 0 0 0 0 0 0 0 0 0 0 0 0 0 0 0 0 0 0 0 0 0 0 0 0 0 0 0 0 0 0 0 0 0 0 0 0 0 0 0 0.105835927742701 0 0 0.0286616281482878 0 0 0 0 0 0 0 0 0 0 0 0 0 0.0539242382882279 0 0 0 0 0 0 0.043964071443181 0 0 0 0.124545967983809 0 0 0 0 0.238232704477261 0 0.173947136187673 0 0 0 0 0 0 0 0 0 0 0 0 0 0 0 0 0 0 0.023777236890771 0 0 0 0 0 0 0 0 0 0 0 0 0 0 0 0 0 0 0 0 0 0 0 0 0 0 0 0 0 0 0 0 0.00712707935429048 0 0 0 0 0 0 0 0 0.0127040428157177 0 0 0 0 0 0 0 0 0 0 0 0 0 0 0 0.0490942232159044 0 0 0 0.0294936415471654 0 0 0 0 0 0 0 0 0 0 0.0572400038068925 0 0 0 0 0 0 0 0 0 0 0 0 0 0.0190912729308376 0 0 0 0 0 0 0 0 0 0 0 0 0 0 0
0 0 0 0 0.004615834299736 0 0 0 0 0 0 0 0 0 0 0 0 0.00268324435786286 0 0 0 0 0 0 0 0 0 0 0 0 0 0 0 0 0 0 0 0 0 0 0 0 0 0 0 0 0 0 0 0 0 0 0 0 0 0 0 0 0 0 0 0 0 0 0 0 0 0 0 0 0 0 0 0 0 0 0 0 0 0 0 0 0 0 0 0 0 0 0 0 0 0 0 0 0 0 0 0 0 0 0 0 0 0 0 0 0 0 0 0 0 0 0 0 0 0 0 0 0 0 0 0 0 0 0 0 0 0 0 0 0 0 0 0 0 0 0 0 0 0 0 0 0 0 0 0 0 0 0 0 0 0 0 0 0 0 0 0.150540046663347 0 0 0 0.115649879537867 0.068201196725173 0.00691884695049985 0.0453389777507597 0.204636466478867 0 0 0 0 0 0 0 0 0 0.0151281727145304 0 0 0 0 0 0 0 0.00941692514157245 0 0 0 0 0 0 0 0 0 0 0 0 0 0 0 0 0 0 0 0 0 0 0.0106745510687548 0 0 0 0.0153227433185106 0 0 0 0 0.00729080581112985 0.0045909378302454 0 0 0.0142149021749774 0 0.014322090227029 0 0 0 0 0 0 0 0 0 0 0.00162344018668217 0 0 0 0 0 0 0 0 0 0 0 0 0 0 0 0 0 0 0 0 0 0 0 0 0 0.00589694658987731 0 0 0 0 0.0357962230478811 0 0 0 0 0 0 0 0.031676480891131 0 0.00716848431774563 0 0.0139559239648529 0.103584598391424 0.0179218992306264 0 0.0674468320178703 0 0 0 0 0.00333329436743741 0 0.00775679083302759 0 0 0 0 0 0 0 0 0 0 0 0 0 0.00609334384763592 0 0 0 0 0 0 0.00820012126294601 0 0 0 0 0 0 0 0
0 0 0 0 0 0 0 0 0 0 0 0 0 0 0 0 0 0 0 0 0 0 0 0 0 0 0 0 0 0 0 0 0 0 0 0 0 0 0 0 0 0 0 0 0 0 0 0 0 0 0 0 0 0 0 0 0 0 0 0 0 0 0 0 0 0 0 0 0 0 0 0 0 0 0 0 0 0 0 0 0 0 0 0 0 0 0 0 0 0 0 0 0 0 0 0 0 0 0 0 0 0 0 0 0 0 0 0 0 0 0 0 0 0 0 0 0 0 0 0 0 0 0 0 0 0 0 0 0 0 0 0 0 0 0 0 0 0 0 0 0 0 0 0 0 0 0 0 0 0 0 0 0 0 0 0 0.0494518487327266 0.0301198923843366 0 0.0705104306739789 0.0579399680941796 0.00925018705082502 0 0.0315914738175242 0 0.0110392924412758 0.0527290446043981 0 0 0 0 0 0 0 0 0 0 0 0.0440599381393897 0 0.0301906104677012 0 0 0 0 0 0 0 0 0 0 0 0 0.00494398821353168 0 0 0 0 0 0 0 0 0 0 0 0.0330463870268972 0 0 0 0 0 0 0 0 0 0 0 0 0 0 0 0 0 0 0 0 0 0 0 0 0 0 0 0 0 0 0 0 0 0 0 0 0 0.0331696675145698 0 0 0 0 0 0 0 0 0 0 0 0 0 0 0 0 0 0 0 0 0 0 0 0 0 0 0 0 0 0 0 0 0 0 0 0.0077532130557637 0 0 0 0.0406082604563564 0 0.0164893502797787 0.0201864482258707 0.095495681046997 0.119943069985663 0 0 0 0 0.0447381637484964 0.176921888736072 0 0 0.014927008274985 0 0 0 0 0 0 0 0 0 0 0 0 0 0.00489418702868275 0 0 0 0
0 0 0 0 0 0 0 0 0 0 0 0 0 0 0 0 0 0 0 0 0 0 0 0 0 0 0 0 0 0 0 0 0 0 0 0 0 0 0 0 0 0 0 0 0 0 0 0 0 0 0 0 0 0 0 0 0 0 0 0 0 0 0 0 0 0 0 0 0 0 0 0 0 0 0 0 0 0 0 0 0 0 0 0 0 0 0 0 0 0 0 0 0 0 0 0 0 0 0 0 0 0 0 0 0 0 0 0 0 0 0 0 0 0 0 0 0 0 0 0 0 0 0 0 0 0 0 0 0 0 0 0 0 0 0 0 0 0 0 0 0 0 0 0 0 0 0 0 0 0 0 0 0 0 0 0 0 0 0 0.0216760840835424 0 0 0 0 0 0 0.0339932764202946 0 0 0 0 0 0 0 0 0 0 0.119172405661347 0 0 0.0445300205399893 0 0 0 0 0 0 0 0 0.0251254431637044 0 0 0 0 0 0 0 0 0 0 0 0 0 0 0 0.193614074241957 0 0 0 0 0 0 0 0 0 0 0 0 0 0 0 0 0.019575040217788 0 0 0 0 0 0 0 0 0 0.0361515826549176 0 0 0 0 0 0 0 0 0 0 0.288731843212372 0 0 0 0 0 0 0 0 0 0 0 0 0 0 0 0 0 0 0 0 0 0 0 0 0 0 0 0 0 0 0 0 0 0 0 0 0 0 0 0 0 0 0 0.0152022670653638 0.0235142924972029 0 0 0 0.0284131034341202 0.0413317170645549 0.0711960311373273 0 0 0.0166893852772243 0 0 0 0 0 0 0 0 0.0210834333282942 0 0 0 0 0 0 0 0 0
0 0 0 0 0 0 0 0 0 0 0 0 0 0 0 0 0 0 0 0 0 0 0 0 0 0 0 0 0 0 0 0 0 0 0 0 0 0 0 0 0 0 0 0 0 0 0 0 0 0 0 0 0 0 0 0 0 0 0 0 0 0.00350971234926833 0 0 0 0 0 0 0 0 0 0 0 0 0 0 0 0 0 0 0 0 0 0 0 0 0 0 0 0 0 0 0 0 0 0 0 0 0 0 0 0 0 0 0 0 0 0 0 0 0 0 0 0 0 0 0 0 0 0 0 0 0 0 0 0 0 0 0 0 0 0 0 0 0 0 0 0 0 0 0 0 0 0 0 0 0 0 0 0 0 0 0 0 0 0 0 0 0 0 0 0 0.0188226430569352 0 0 0 0 0 0.067059411599175 0 0 0 0.0762079384694721 0.0117439412120023 0 0 0 0 0 0 0 0 0.067449765958492 0.577264325684014 0 0 0 0 0 0.0336231038553402 0 0.00459539049201258 0 0 0 0 0 0 0 0 0 0 0 0 0 0 0 0 0 0.00733248068521927 0 0 0 0 0 0 0 0 0.0558564669867823 0 0 0.00490540007975184 0.0366476927540034 0 0 0 0 0 0 0 0 0.00462819112354838 0 0.00153418060952254 0 0 0 0 0 0 0 0.00304782107132269 0 0 0 0 0 0 0 0 0 0 0 0 0 0 0 0 0 0 0 0 0 0 0 0 0 0 0 0 0 0 0 0 0 0 0 0 0 0 0 0 0 0 0 0 0 0 0 0.0207544407284152 0 0 0 0 0 0 0 0.00173288414442402 0.00160391609177356 0 0 0 0 0 0 0 0 0 0 0 0 0 0 0.00168029304852469 0 0
0 0 0 0 0 0 0 0 0 0 0 0 0 0 0 0 0 0 0 0 0 0 0 0 0 0 0.0207041178508338 0.00962734571782872 0 0 0 0 0 0 0 0 0 0 0 0 0 0 0 0 0 0 0 0 0 0 0 0 0 0 0 0 0 0 0 0 0 0 0 0 0.0103671324597986 0 0 0 0 0 0 0 0 0 0 0 0 0 0 0 0 0 0 0 0 0 0 0 0 0 0 0 0 0 0 0 0 0 0 0 0 0 0 0 0 0 0 0 0.0109088952090546 0 0 0 0 0 0 0 0 0 0 0 0 0 0 0 0 0 0 0 0 0.019443017468908 0 0 0 0 0 0 0 0 0 0 0 0 0 0 0 0 0 0 0 0 0 0 0 0 0 0 0 0.0453564336863716 0 0 0 0 0.0802268895350327 0 0 0.0456427019274697 0 0 0 0 0 0 0.168241706905752 0.262178994136155 0 0 0 0.111600505677319 0.060857672667574 0 0 0 0 0 0 0 0 0 0 0 0 0 0 0 0 0 0 0 0 0 0 0 0 0 0 0 0 0 0 0 0 0 0 0 0 0 0 0 0 0 0 0 0 0 0 0 0 0 0 0 0 0 0.0159092171653717 0 0 0 0 0 0 0 0 0 0 0 0 0 0 0 0 0 0 0 0 0 0 0 0 0 0 0 0 0 0 0 0 0 0.0551008657936142 0 0.0377038690662949 0 0 0 0 0 0 0 0 0 0 0.0461306347326217 0 0 0 0 0 0 0 0 0 0 0 0 0 0 0 0 0 0 0 0 0 0 0 0 0 0 0 0 0 0 0 0 0 0 0 0
0 0 0 0 0 0 0 0 0 0 0 0 0 0 0 0 0 0 0 0 0 0 0 0 0 0 0 0 0 0 0 0 0 0 0 0 0 0 0 0 0 0 0 0 0 0 0 0 0 0 0 0 0 0 0 0 0 0 0 0 0 0 0 0 0 0 0 0 0 0 0 0 0 0 0 0 0 0 0 0 0 0 0 0 0 0 0 0 0 0 0 0 0 0 0 0 0 0 0 0 0 0 0 0 0 0 0 0 0 0 0 0 0 0 0 0 0 0 0 0 0 0 0 0 0 0 0 0 0 0 0 0 0 0 0 0 0 0 0 0 0 0 0 0 0 0 0 0 0 0 0 0 0 0 0 0 0 0 0 0 0 0 0 0 0 0 0 0 0 0 0 0 0 0 0 0 0 0 0 0 0 0 1 0 0 0 0 0 0 0 0 0 0 0 0 0 0 0 0 0 0 0 0 0 0 0 0 0 0 0 0 0 0 0 0 0 0 0 0 0 0 0 0 0 0 0 0 0 0 0 0 0 0 0 0 0 0 0 0 0 0 0 0 0 0 0 0 0 0 0 0 0 0 0 0 0 0 0 0 0 0 0 0 0 0 0 0 0 0 0 0 0 0 0 0 0 0 0 0 0 0 0 0 0 0 0 0 0 0 0 0 0 0 0 0 0 0 0 0 0 0 0 0 0 0 0 0 0 0 0 0 0 0 0 0 0
0 0 0 0 0 0 0 0 0 0 0 0 0 0 0 0 0 0 0 0 0 0 0 0 0 0 0 0 0 0 0 0 0 0 0 0 0 0 0 0 0 0 0 0 0 0 0 0 0 0 0 0 0 0 0 0 0 0 0 0 0 0 0 0 0 0 0 0 0 0 0 0 0 0 0 0 0 0 0 0 0 0 0 0 0 0 0 0 0 0 0 0 0 0 0 0 0 0 0 0 0 0 0 0 0 0 0 0 0 0 0 0 0 0 0 0 0 0 0 0 0 0 0 0 0 0 0 0 0 0 0 0 0 0 0.0503360789590474 0 0 0 0.0106452754971866 0 0 0 0 0 0 0 0 0 0 0 0 0 0 0 0 0 0 0 0 0 0 0 0 0 0 0 0 0 0 0 0 0 0 0 0 0 0 0 0 0.126993290970598 0 0.0450066957835615 0 0 0 0 0 0 0 0 0 0 0 0 0 0 0 0 0 0 0 0 0 0.0558210706285762 0 0 0 0 0 0 0 0 0.0546120416129248 0 0 0 0 0 0 0 0 0 0 0 0 0 0 0 0 0 0 0 0 0 0 0 0 0 0 0 0 0 0 0 0 0 0 0 0 0 0 0 0 0 0 0 0 0 0 0 0 0 0 0 0 0 0 0 0 0 0 0 0 0 0 0 0 0 0 0 0 0.0258216222234934 0.0281179830977295 0 0 0 0 0 0 0.448234102510864 0 0.0939626334805449 0 0 0 0 0 0.0248113690998396 0 0 0 0 0 0 0 0 0.00761071855983845 0 0 0 0 0.00525122003911625 0 0.0227758975366796 0 0
0 0 0 0 0 0 0 0 0 0 0 0 0 0 0 0 0 0 0 0 0 0 0 0 0 0 0 0 0 0 0 0 0 0 0 0 0 0 0 0 0 0 0 0 0 0 0 0 0 0 0 0 0 0 0 0 0 0 0 0 0 0 0 0 0 0 0 0 0 0 0 0 0 0 0 0 0 0 0 0 0 0 0 0 0 0 0 0 0 0 0 0 0 0 0 0 0 0 0 0 0 0 0 0 0 0 0 0 0 0 0 0 0 0 0 0 0 0 0 0 0 0 0 0 0 0 0 0 0 0 0 0 0 0 0 0 0 0 0 0 0 0 0 0 0 0 0 0 0 0 0 0 0 0 0 0 0 0.0129712767750073 0 0.00743578596063711 0 0 0.20750546152053 0.0380912033971952 0.0224589451444829 0.0115047266652461 0 0 0.068781830134364 0 0 0 0.052772924551829 0.011535580513524 0 0.0114558414777162 0.00874652926466111 0 0 0.434715490922739 0 0 0 0 0 0 0 0 0 0.0417289242979461 0 0.00767345793714244 0 0 0 0 0 0 0 0 0 0 0 0 0 0 0 0 0 0.00658070954493161 0 0 0 0 0 0 0 0 0 0 0 0.00563733719591532 0.0349442962661963 0 0 0 0 0 0 0 0 0.00495072750619326 0 0 0 0 0 0 0 0 0 0 0 0 0 0 0 0 0 0 0 0 0 0 0 0 0 0 0 0 0 0 0 0 0 0 0 0 0 0 0 0 0 0 0 0 0 0 0 0 0 0 0 0 0 0 0.00669517340223916 0.00381377752150304 0 0 0 0 0 0 0 0 0 0 0 0 0 0 0 0 0 0 0 0 0 0 0 0 0 0 0 0
0 0 0 0 0 0 0 0 0 0 0 0 0 0 0 0 0 0 0 0 0 0 0 0 0 0 0 0 0 0 0 0 0 0 0 0 0 0 0 0 0 0 0 0 0 0 0 0 0 0 0 0 0 0 0 0 0 0 0 0 0 0 0 0 0 0 0 0 0 0 0 0 0 0 0 0 0 0 0 0 0 0 0 0 0 0 0 0 0 0 0 0 0 0 0 0 0 0 0 0 0 0 0 0 0 0 0 0 0 0 0 0 0 0 0 0 0 0 0 0 0 0 0 0 0 0 0 0 0 0 0 0 0 0 0 0 0 0 0 0 0 0 0 0 0 0 0 0 0 0 0 0 0 0 0 0 0 0 0 0 0 0 0 0 0 0 0 0 0 0 0 0 0 0 0 0 0 0 0 0 0 0 0 0 0 0 0 0 0 0 0 0 0 0 0 0 0 0 0 0 0 0 0 0 0 0 0 0 0 0 0 0 0 0 0 0 0 0 0 0 0 0 0 0 0 0 0 0 0 0 1 0 0 0 0 0 0 0 0 0 0 0 0 0 0 0 0 0 0 0 0 0 0 0 0 0 0 0 0 0 0 0 0 0 0 0 0 0 0 0 0 0 0 0 0 0 0 0 0 0 0 0 0 0 0 0 0 0 0 0 0 0 0 0 0 0 0 0 0 0 0 0 0 0 0 0 0 0 0 0 0 0 0 0 0 0
0 0 0 0 0 0 0 0 0 0 0 0 0 0 0 0 0 0 0 0 0 0 0 0 0 0 0 0 0 0 0 0 0 0 0 0 0 0 0 0 0 0 0 0 0 0 0 0 0 0 0 0 0 0 0 0 0 0 0 0 0 0 0 0 0 0 0 0 0 0 0 0 0 0 0 0 0 0 0 0 0 0 0 0 0 0 0 0 0 0 0 0 0 0 0 0 0 0 0 0 0 0 0 0 0 0 0 0 0 0 0 0 0 0 0 0 0 0 0 0 0 0 0 0 0 0 0 0 0 0 0 0 0 0 0.115581237099946 0 0 0 0.0534349765071101 0 0 0 0 0 0 0 0 0 0 0 0 0 0 0 0 0 0 0 0 0 0 0 0 0 0 0 0 0 0 0 0 0 0 0 0 0 0 0 0 0 0 0 0 0 0 0 0 0 0 0 0 0 0 0 0 0 0 0 0.190872652687992 0.0616814410004053 0 0 0 0.523076873731667 0 0 0 0 0 0 0 0 0 0 0 0 0 0 0 0 0 0 0.0553528189728794 0 0 0 0 0 0 0 0 0 0 0 0 0 0 0 0 0 0 0 0 0 0 0 0 0 0 0 0 0 0 0 0 0 0 0 0 0 0 0 0 0 0 0 0 0 0 0 0 0 0 0 0 0 0 0 0 0 0 0 0 0 0 0 0 0 0 0 0 0 0 0 0 0 0 0 0 0 0 0 0 0 0 0 0 0 0 0 0 0 0 0 0 0
0 0 0 0 0 0 0 0 0 0 0 0 0 0 0 0 0 0 0 0 0 0 0 0 0 0 0 0 0 0 0 0 0 0 0 0 0 0 0 0 0 0 0 0 0 0 0 0 0 0 0 0 0 0 0 0 0 0 0 0 0 0 0 0 0 0 0 0 0 0 0 0 0 0 0 0 0 0 0 0 0 0 0 0 0 0 0 0 0 0 0 0 0 0 0 0 0 0 0 0 0 0.00365682219873634 0 0 0 0 0 0 0 0 0 0 0 0 0 0 0.00399258378554588 0 0.00407276024914476 0 0 0 0 0 0 0 0 0 0 0 0 0 0 0 0 0 0 0 0 0 0 0 0 0 0 0 0 0 0 0 0 0 0 0 0 0 0 0 0 0 0 0 0 0 0 0 0 0.0979004017236689 0 0.141804238968269 0 0.218806109449959 0 0 0 0 0 0 0 0 0 0 0 0 0 0 0 0 0.120580640869112 0 0.050689323896057 0 0 0 0 0 0.00382016432841384 0 0 0 0.00196236952014398 0 0 0.00669961809866944 0 0 0.0117663717334881 0 0 0 0 0 0 0 0 0 0 0 0 0 0 0 0 0 0 0 0 0 0 0 0 0 0 0 0.00766074595140502 0 0 0 0 0 0 0 0 0 0.00431659796345099 0 0 0 0 0 0 0 0 0 0 0.092499173816974 0 0.00182810159002589 0 0 0.0208636011404767 0 0 0 0 0 0 0 0 0 0 0 0 0 0 0 0 0 0 0 0 0.157051973166787 0 0 0 0 0 0 0 0 0 0 0 0 0 0 0.023921247912595 0 0.0246463858788342 0 0 0 0 0 0 0 0 0 0 0 0.00146076775824302 0 0 0 0 0
0 0 0 0 0 0 0 0 0 0 0 0 0 0 0 0 0 0 0 0 0 0 0 0 0 0 0 0 0 0 0 0 0 0 0 0 0 0 0 0 0 0 0 0 0 0 0 0 0 0 0 0 0 0 0 0 0.00270204323232492 0 0 0 0 0 0 0 0 0 0 0 0 0 0 0 0 0 0 0 0 0 0 0 0 0 0 0 0 0 0 0 0 0 0 0 0 0 0 0 0 0 0 0 0 0 0 0 0 0 0 0 0 0 0 0 0 0 0 0 0 0 0 0 0 0 0 0 0 0 0 0 0 0 0 0 0 0 0 0 0 0 0 0 0 0 0 0 0 0 0 0 0 0 0 0 0 0 0 0 0 0 0 0 0 0 0 0 0 0 0 0.0109358720118039 0 0 0 0 0 0 0 0.0322850574347508 0 0 0 0 0 0 0 0 0 0 0 0 0.00639711009700091 0 0 0 0.00364812154149246 0 0.124855555940452 0.0179368386655458 0 0 0 0 0 0 0 0 0 0 0 0 0 0 0 0 0 0.0579957783519313 0.0245087989134435 0 0 0 0 0 0 0 0 0 0 0 0 0 0 0 0 0 0 0 0 0 0 0 0 0 0 0 0 0 0 0 0 0 0 0 0 0 0 0 0 0.0964296958580673 0 0 0 0 0 0 0 0 0 0 0 0 0 0 0 0 0 0 0 0 0 0 0 0 0 0 0 0 0 0 0 0 0.00293407464562706 0 0 0 0 0 0 0 0 0 0 0 0 0.0406343767534071 0.0242658224092534 0.106649863599164 0.00653689960410726 0.0315026207628133 0 0 0 0 0 0 0 0 0 0.409781470178815
0 0 0 0 0 0 0 0 0 0 0 0 0 0 0 0 0 0 0 0 0 0 0 0 0 0 0 0 0 0 0 0 0 0 0 0 0 0 0 0 0 0 0 0 0 0 0 0 0 0 0 0 0 0 0 0.00425575065586278 0.00615971872738764 0 0 0 0 0 0 0 0 0 0 0 0 0 0 0 0 0 0 0 0 0 0 0 0 0 0 0 0 0 0 0 0 0 0 0 0 0 0 0 0 0 0 0 0 0.00360426313718756 0 0 0 0 0 0 0 0 0 0 0 0 0.00300558198691717 0 0 0 0.00210104172309541 0 0 0 0 0 0 0 0 0 0 0 0 0 0 0 0 0 0 0 0 0 0 0 0 0 0 0 0 0 0 0 0 0 0 0 0 0 0 0 0 0 0 0 0 0 0 0 0 0.0981675974407005 0 0.0885300553165669 0.0109544225451282 0.105004453340204 0 0 0 0 0 0 0 0 0 0 0 0 0 0 0.171815131220327 0.0098291259303719 0 0 0.0208681295335323 0 0 0 0 0 0.00216934962347694 0 0 0 0 0 0 0.00412873334328266 0 0 0.028185304653081 0 0 0 0 0 0 0 0 0 0 0 0 0 0 0 0.0169508611511396 0 0 0 0 0 0 0 0 0 0 0 0.00354202994089656 0 0 0 0 0 0 0 0 0 0 0 0 0 0 0 0 0 0 0 0 0.206003198329002 0 0 0 0 0 0 0.0204843862059603 0 0 0 0 0 0 0 0 0 0 0 0 0 0 0 0 0 0 0.0937595954585755 0 0 0 0 0 0 0 0 0 0 0 0 0 0 0.0112893423819487 0.00886347985653575 0.0139235469577009 0 0 0 0 0 0 0 0 0 0 0 0 0 0 0 0.0331076467340588 0.0332972538070605
0 0 0 0 0 0 0 0 0 0 0 0 0 0 0 0 0 0 0 0 0 0 0 0 0 0 0 0 0 0 0 0 0 0 0 0 0 0 0 0 0 0 0 0 0 0.00994810843791422 0 0 0 0 0 0 0 0 0 0 0 0 0 0 0 0 0 0 0 0.0079493827105859 0 0 0 0 0 0 0 0 0 0 0 0 0 0 0 0 0 0 0 0 0 0 0 0 0 0 0 0 0 0 0 0 0 0 0 0 0 0 0 0 0 0 0 0 0 0 0 0 0 0 0 0 0 0 0 0 0 0 0 0 0 0 0.0242744599245158 0 0 0 0 0 0 0 0 0 0 0 0 0 0 0 0 0 0 0 0 0 0 0 0 0 0 0 0 0 0 0 0 0 0 0 0 0 0 0 0.251029350566001 0 0 0 0 0 0 0 0 0 0.0198582492617141 0.0860308775944603 0 0 0 0.141782733001749 0 0 0 0 0 0 0 0.0500808705807702 0 0 0 0 0 0 0 0 0 0 0 0.0128084628002121 0 0 0 0 0 0 0 0 0.0109607039250538 0 0 0 0 0 0.0455534395658648 0 0.0276811959405711 0 0.238428375274303 0 0 0 0 0 0 0.0126508321210171 0 0 0 0 0 0 0 0 0 0 0 0 0 0 0 0 0 0 0 0 0 0 0 0 0 0 0 0 0 0 0 0 0 0 0 0 0 0 0 0 0 0 0 0 0 0 0 0 0 0 0 0 0 0 0 0 0 0 0 0 0 0 0 0 0 0 0 0.00462177487306668 0 0 0 0 0 0 0 0 0 0 0 0 0 0 0 0 0 0.0563411834222013
0 0 0 0 0 0 0 0 0 0 0 0 0 0 0 0 0 0 0 0 0 0 0 0 0 0 0 0 0 0 0 0 0 0 0 0 0 0 0 0 0 0 0 0 0 0 0 0 0 0 0 0 0.00446669290079423 0 0 0 0 0 0 0 0 0 0 0 0 0 0 0 0 0 0 0 0 0 0 0 0 0 0 0 0 0 0 0 0 0 0 0 0 0 0 0 0 0 0 0 0 0 0 0 0 0 0 0 0 0 0 0 0 0 0 0 0 0 0 0 0 0 0 0 0 0 0 0 0 0 0 0 0 0 0 0 0 0 0 0 0 0 0 0 0 0 0 0 0 0 0 0 0 0 0 0 0 0 0 0 0 0 0 0 0 0 0 0 0 0 0 0.0142744063996198 0 0.06776570083135 0.00418986533741118 0.140283260089026 0 0 0 0 0 0 0 0 0 0 0 0 0 0 0.046161776148881 0 0.0133372323004772 0 0 0 0 0 0 0 0.137785453911688 0 0 0 0.102667106434486 0.0603478445634389 0 0.0530417559148745 0 0 0 0 0 0 0 0 0 0 0 0 0 0 0 0 0 0 0 0 0 0 0 0 0 0 0 0 0 0 0.000550338406545793 0.00444819375033728 0 0 0 0.0180005375035627 0.00355881896844727 0 0 0 0 0 0 0 0 0 0 0 0 0 0 0.020047368453833 0 0 0 0 0 0 0 0 0 0 0 0 0 0 0 0 0 0 0 0 0 0 0 0 0 0.302493218173225 0 0 0 0 0 0 0 0 0 0 0 0 0 0 0.00236202162870664 0 0.00421840828329519 0 0 0 0 0 0 0 0 0 0 0 0 0 0 0 0 0
0 0 0 0 0 0 0 0 0 0 0 0 0 0 0 0 0 0 0 0 0 0 0 0 0 0 0 0 0 0 0 0 0 0 0 0 0 0 0 0 0 0 0 0 0 0 0 0 0 0 0 0 0 0 0 0 0 0 0 0 0 0 0 0 0 0 0 0 0 0 0 0 0 0 0 0 0 0 0 0 0 0 0 0 0 0 0 0 0 0 0 0 0 0 0 0 0 0 0 0 0 0 0 0 0 0 0 0 0 0 0 0 0 0 0 0 0 0 0 0 0 0 0 0 0 0 0 0 0 0 0 0 0 0 0 0 0 0 0 0 0 0 0 0 0 0 0 0 0 0 0 0 0 0 0 0 0 0 0 0 0 0 0 0 0 0 0 0 0 0 0 0 0 0 0 0 0 0 0 0.0857984546150807 0 0 0 0.190246976725988 0 0 0 0 0 0.365436870361004 0 0 0 0 0 0 0 0 0 0 0 0 0 0 0.171516687542527 0 0 0 0 0.187001010755401 0 0 0 0 0 0 0 0 0 0 0 0 0 0 0 0 0 0 0 0 0 0 0 0 0 0 0 0 0 0 0 0 0 0 0 0 0 0 0 0 0 0 0 0 0 0 0 0 0 0 0 0 0 0 0 0 0 0 0 0 0 0 0 0 0 0 0 0 0 0 0 0 0 0 0 0 0 0 0 0 0 0 0 0 0 0 0 0 0 0 0 0 0 0 0 0 0 0 0 0 0 0 0 0 0 0
0 0 0 0 0 0 0 0 0 0 0 0 0 0 0 0 0 0 0 0 0 0 0 0 0 0 0 0 0 0 0 0 0 0 0 0 0 0 0 0 0 0 0 0 0 0 0 0 0 0 0 0 0 0 0 0 0 0 0 0 0 0 0 0 0 0 0 0 0 0 0 0 0 0 0 0 0 0 0 0 0 0 0 0 0 0 0 0 0 0 0 0 0 0 0 0 0 0 0 0 0 0 0 0 0 0 0 0 0 0 0 0 0 0 0 0 0 0 0 0 0 0 0 0 0 0 0 0 0 0 0 0 0 0 0 0 0 0 0 0 0 0 0 0 0 0 0 0 0 0 0 0 0 0 0 0 0 0 0 0 0 0 0 0 0 0 0 0 0 0 0 0 0 0 0 0.117626808768575 0 0 0 0 0 0 0 0 0 0 0 0.00694868047410584 0 0 0 0 0 0.00498127694053548 0.0166072216495121 0.0817825180947549 0 0 0 0 0 0 0 0 0 0 0 0 0 0 0 0 0 0 0 0 0.00828396951125225 0 0 0 0 0.0957745909205314 0 0 0.0333344707393719 0 0 0 0 0 0 0 0 0 0 0 0 0 0 0 0 0.0078308333204351 0 0 0 0 0 0 0 0 0 0 0 0 0 0.00547998544915703 0 0 0 0 0 0 0 0 0 0 0 0 0 0 0 0 0 0 0 0 0 0 0 0 0 0 0 0.17244829210316 0.0461598393696858 0 0.0777506966199896 0.00926926784147515 0 0 0 0 0 0 0 0 0 0 0 0 0 0 0 0 0 0 0 0.315721548197458 0 0 0 0 0 0 0 0
0 0 0 0 0 0 0 0 0 0 0 0 0 0 0 0 0 0 0 0 0 0 0 0 0 0 0 0 0 0 0 0 0 0 0 0 0 0 0 0 0 0 0 0 0 0 0 0 0 0 0 0 0 0 0 0 0 0 0 0 0 0 0 0 0 0 0 0 0 0 0 0 0 0 0 0 0 0 0 0 0 0 0 0 0 0 0 0 0 0 0 0 0 0 0 0 0 0 0 0 0 0 0 0 0 0 0 0 0 0 0 0 0 0 0 0 0 0 0 0 0 0 0 0 0 0 0 0 0 0 0 0 0 0 0 0 0 0 0 0 0 0 0 0 0 0 0 0 0 0 0 0 0 0 0 0 0 0 0 0.097581050296145 0.112778135151468 0 0.0108496552804297 0 0 0 0 0 0 0 0 0 0 0 0 0 0 0.0199353602211156 0 0 0 0 0 0 0 0 0 0 0 0 0 0 0.0168476219587999 0 0 0 0 0 0 0 0 0 0 0 0 0.015526965878513 0 0 0 0 0 0 0 0 0 0 0 0 0 0 0 0.0958285195439069 0 0 0 0 0 0 0 0 0 0 0 0 0 0 0 0 0 0 0 0 0 0 0 0 0 0 0.0264928855302129 0 0 0 0 0 0 0 0 0 0 0 0 0 0 0 0 0 0 0 0 0 0 0 0 0 0 0 0 0 0 0 0 0 0 0.0403228500586918 0.106994483823826 0 0.019451977147457 0.070014276174901 0.184995010546336 0 0 0 0 0.0210808550949321 0.107370098661657 0 0 0.0220201505694319 0 0 0 0 0 0 0 0 0 0.0187434591450521 0 0 0 0 0 0 0.0131666449171239 0
0 0 0 0 0 0 0 0 0 0 0 0 0 0 0 0 0 0 0 0 0 0 0 0 0 0 0 0 0 0 0 0 0 0 0 0 0 0 0 0 0 0 0 0 0 0 0 0 0 0 0 0 0 0 0 0 0.022021073311427 0 0 0 0 0 0 0 0 0 0 0 0 0 0 0 0 0 0 0 0 0 0 0 0 0 0 0 0 0 0 0 0 0 0 0 0 0 0 0 0 0 0 0 0 0 0 0 0 0 0 0 0 0 0 0 0 0 0 0 0 0 0 0 0 0 0 0 0 0 0 0 0 0 0 0 0 0 0 0 0 0 0 0 0 0 0 0 0 0 0 0 0 0 0 0 0 0 0 0 0 0 0 0 0 0 0 0 0 0 0 0.021432326557025 0 0 0 0 0 0 0 0.190595876605308 0 0 0 0 0 0 0 0 0 0 0 0.527754809176607 0 0 0 0 0.0368543084267863 0 0 0 0 0 0 0 0 0 0 0 0 0 0.0437519151075336 0 0 0 0 0 0 0.0341044126218058 0 0 0 0 0 0 0 0 0 0 0 0 0 0 0 0 0 0 0.00476381902200697 0 0 0 0 0 0 0 0 0 0 0 0 0 0 0 0 0 0 0 0 0 0 0.0398726235124861 0 0 0 0 0 0 0 0 0 0 0 0 0 0 0 0 0 0 0 0 0 0 0 0 0 0 0 0 0 0 0.0202122567106317 0 0.00906307842873544 0 0 0 0 0 0 0 0 0 0 0 0 0 0 0 0 0 0 0 0 0 0 0 0 0 0 0.0495735005196471
0 0 0 0 0 0 0 0 0 0 0 0 0 0 0 0 0 0 0 0 0 0 0 0 0 0 0 0 0 0 0 0 0 0 0 0 0 0 0 0 0 0 0 0 0 0 0 0 0 0 0 0 0 0 0 0 0 0 0 0 0 0 0 0 0 0 0 0 0 0 0 0 0 0 0 0 0 0 0 0 0 0 0 0 0 0 0 0 0 0 0 0 0 0 0 0 0 0 0 0 0 0 0 0 0 0 0 0 0 0 0 0 0 0 0 0 0 0 0 0 0 0 0 0 0 0 0 0 0 0 0 0 0 0 0 0 0 0 0 0 0 0 0 0 0 0 0 0 0 0 0 0 0 0 0 0 0 0 0 0 0 0 0 0 0 0 0 0 0 0 0 0 0 0 0 0 0 0 0 0 0 0 0 0 0 0 0 0.0380864836615217 0 0 0 0 0.0911700959857015 0 0 0 0 0 0 0 0 0 0 0 0 0 0 0 0 0 0 0 0 0.034593317572998 0.065348335668281 0 0.0114176150383175 0 0 0 0 0.0469273187324246 0 0 0 0.0832865791366747 0 0 0 0 0 0 0 0 0 0 0 0 0 0 0 0 0 0 0 0 0 0 0 0 0 0 0 0 0 0 0 0 0.0193728205952898 0 0 0 0 0 0 0 0 0 0 0 0 0 0 0 0 0 0 0 0 0 0 0 0 0 0 0 0 0 0 0 0 0 0 0 0 0 0 0 0 0 0 0.0323111818716657 0 0.155052560283692 0 0.0983868130268283 0.03497540179428 0.218313962378362 0 0 0 0 0 0 0 0.0707575142539631
0 0 0 0 0 0 0 0 0 0 0 0 0 0 0 0 0 0 0 0 0 0 0 0 0 0 0 0 0 0 0 0 0 0 0 0 0 0 0 0 0 0 0 0 0 0 0 0 0 0 0 0 0.00301432671267702 0 0 0 0 0 0 0 0 0 0 0 0 0 0 0 0 0 0 0 0 0 0 0 0 0 0 0 0 0 0.00505692238176556 0 0 0 0 0 0 0 0 0 0 0 0 0 0 0 0 0 0 0 0 0 0 0 0 0 0 0 0 0 0 0 0 0 0 0 0 0 0 0 0 0 0 0 0 0 0 0 0 0 0 0 0 0 0 0 0 0 0 0 0 0 0 0 0 0 0 0 0 0 0 0 0 0 0 0 0 0 0 0 0 0 0 0 0 0.00694639670010929 0 0.00590580053835068 0 0.022507078189863 0 0 0 0 0 0 0 0 0 0 0 0 0 0 0.00336173270808255 0 0.00133975956125831 0 0.133143047692113 0 0 0 0 0 0 0 0 0 0.101878098978243 0.0689923421468177 0 0.0327578574043927 0 0 0 0 0 0 0 0 0 0 0 0 0 0 0 0 0 0 0 0 0 0 0 0 0 0 0 0 0 0 0 0.150626669229604 0 0.014388568606497 0.00824694458144298 0.0886382193537533 0.226654208592714 0 0 0 0 0 0 0 0 0 0 0 0 0 0 0.00319164828852448 0 0 0 0 0 0 0 0 0 0 0 0 0 0 0 0 0 0 0 0 0 0 0 0 0 0.103035889341098 0 0 0 0 0 0 0 0 0 0 0.0160771147350997 0 0 0 0 0.00238362434805739 0.001853749909537 0 0 0 0 0 0 0 0 0 0 0 0 0 0 0 0 0
0 0 0 0 0 0 0 0 0 0 0 0 0 0 0 0 0 0 0 0 0 0 0 0 0 0 0 0 0 0 0 0 0 0 0 0 0 0 0 0 0 0 0 0 0 0 0 0 0 0 0 0 0 0 0 0 0 0 0 0 0 0 0 0 0 0 0 0 0 0 0 0 0 0 0 0 0 0 0 0 0 0 0 0 0 0 0 0 0 0 0 0 0 0 0 0 0 0 0 0 0 0 0 0 0 0 0 0 0 0 0 0 0 0 0 0 0 0 0 0 0 0 0 0 0 0 0 0 0 0 0 0 0 0 0 0 0 0 0 0 0 0 0 0 0 0 0 0 0 0 0 0 0 0 0 0 0 0 0 0.0266956192062216 0.0516755406381269 0 0 0 0 0 0 0 0 0 0 0 0 0 0 0 0 0 0 0 0 0 0 0 0 0 0 0 0 0 0 0 0 0 0 0 0 0 0 0 0 0 0 0 0 0.0367088694869709 0 0 0 0 0 0 0 0 0 0 0 0 0 0 0 0.030904566146873 0 0 0 0 0 0 0 0 0 0 0 0 0 0 0 0 0 0 0 0.0715000665901497 0.316957419034276 0.054653506840465 0 0 0.00579748927434832 0.0741294370565677 0.0772969687730116 0 0 0 0.01253775804886 0 0 0 0 0 0 0 0 0 0 0 0 0 0 0 0 0 0 0 0 0 0 0 0 0 0 0 0 0 0 0 0 0.0251576845437703 0 0.00625197933449973 0.0079085218936463 0 0 0 0 0.0908411512023125 0.0951409492786825 0 0 0 0 0 0 0 0 0 0 0 0.0125834776110067 0 0 0 0 0 0 0.00325899504021121 0 0
0 0 0 0 0 0 0 0 0 0 0 0 0 0 0 0 0 0 0 0 0 0 0 0 0 0 0 0 0 0 0 0 0 0 0 0 0 0 0 0 0 0 0 0 0 0 0 0 0 0 0 0 0 0 0 0 0 0 0 0 0 0 0 0 0 0 0 0 0 0 0 0 0 0 0 0 0 0 0 0 0 0 0 0 0 0 0 0 0 0 0 0 0 0 0 0 0 0 0 0 0 0 0 0 0 0 0 0 0 0 0 0 0 0 0 0 0 0 0 0 0 0 0 0 0 0 0 0 0 0 0 0 0 0 0 0 0 0 0 0 0 0 0 0 0 0 0 0 0 0 0 0 0 0 0 0 0 0 0 0 0 0 0 0 0 0 0 0 0 0 0 0 0 0 0 0 0 0 0 0 0 0 0 0 0 0.23852687711461 0 0 0 0 0 0 0 0 0 0 0 0 0 0.169680206848729 0 0 0 0 0.109445849641499 0 0 0 0 0 0 0 0 0 0 0 0 0 0 0 0 0 0 0 0 0 0.482347066395162 0 0 0 0 0 0 0 0 0 0 0 0 0 0 0 0 0 0 0 0 0 0 0 0 0 0 0 0 0 0 0 0 0 0 0 0 0 0 0 0 0 0 0 0 0 0 0 0 0 0 0 0 0 0 0 0 0 0 0 0 0 0 0 0 0 0 0 0 0 0 0 0 0 0 0 0 0 0 0 0 0 0 0 0 0 0 0 0 0
0 0 0 0 0 0 0 0 0 0 0 0 0 0 0 0 0 0 0 0 0 0 0 0 0 0 0 0 0 0 0 0 0 0 0 0 0 0 0 0 0 0 0 0 0 0 0 0 0 0 0 0 0 0 0 0 0 0 0 0 0 0 0 0 0 0 0 0 0 0 0 0 0 0 0 0 0 0 0 0 0 0 0 0 0 0 0 0 0 0 0 0 0 0 0 0 0 0 0 0 0 0 0 0 0 0 0 0 0 0 0 0 0 0 0 0 0 0 0 0 0 0 0 0 0 0 0 0 0 0 0 0 0 0 0 0 0 0 0 0 0 0 0 0 0 0 0 0 0 0 0 0 0 0 0 0 0 0 0 0 0 0 0 0 0 0 0 0 0 0 0 0 0.132581539120045 0 0 0 0 0 0 0 0 0 0 0 0 0.116738351478817 0 0 0 0 0 0 0 0 0 0 0 0 0.256978397698129 0 0 0 0 0 0.113202662583713 0 0 0 0.181189092640192 0 0 0.199309956479104 0 0 0 0 0 0 0 0 0 0 0 0 0 0 0 0 0 0 0 0 0 0 0 0 0 0 0 0 0 0 0 0 0 0 0 0 0 0 0 0 0 0 0 0 0 0 0 0 0 0 0 0 0 0 0 0 0 0 0 0 0 0 0 0 0 0 0 0 0 0 0 0 0 0 0 0 0 0 0 0 0 0 0 0 0 0 0 0 0 0 0 0 0 0 0 0 0 0 0 0 0 0 0 0
0 0 0 0 0 0 0 0 0 0 0 0 0 0 0 0 0 0 0 0 0 0 0 0 0 0 0 0 0 0 0 0 0 0 0 0 0 0 0 0 0 0 0 0 0 0 0 0 0 0 0 0 0 0 0 0 0 0 0 0 0 0 0 0 0 0 0 0 0 0 0 0 0 0 0 0 0 0 0 0 0 0 0 0 0 0 0 0 0 0 0 0 0 0 0 0 0 0 0 0 0 0 0 0 0 0 0 0 0 0 0 0 0 0 0 0 0 0 0 0 0 0 0 0 0 0 0 0 0 0 0 0 0 0 0 0 0 0 0 0 0 0 0 0 0 0 0 0 0 0 0 0 0 0 0 0 0 0 0 0 0 0 0 0 0 0 0 0 0 0.00587954449683576 0 0.00919621062325593 0 0 0 0 0 0 0 0 0 0 0 0 0 0 0.00587954449683576 0 0 0 0.337775543717273 0 0 0 0 0 0.346866684849299 0 0 0 0 0.230908421700431 0 0 0 0 0 0 0 0 0 0 0 0 0 0 0 0 0 0 0 0 0 0 0 0 0 0 0 0 0 0 0 0 0 0 0 0 0 0 0 0 0 0 0 0 0 0 0 0 0 0 0 0 0 0 0 0 0 0 0 0 0 0 0 0 0 0 0 0 0 0 0 0 0 0 0 0 0 0 0 0.0634940501160698 0 0 0 0 0 0 0 0 0 0 0 0 0 0 0 0 0 0 0 0 0 0 0 0 0 0 0 0 0 0 0 0 0 0
0 0 0 0 0 0 0 0 0 0 0 0 0 0 0 0 0 0 0 0 0 0 0 0 0 0 0 0 0 0 0 0 0 0 0 0 0 0 0 0 0 0 0 0 0 0 0 0 0 0 0 0 0 0 0 0 0 0 0 0 0 0 0 0 0 0 0 0 0 0 0 0 0 0 0 0 0 0 0 0 0 0 0 0 0 0 0 0 0 0 0 0 0 0 0 0 0 0 0 0 0 0 0 0 0 0 0 0 0 0 0 0 0 0 0 0 0 0 0 0 0 0 0 0 0 0 0 0 0 0 0 0 0 0 0 0 0 0 0 0 0 0 0 0 0 0 0 0 0 0 0 0 0 0 0 0 0 0 0 0 0 0 0 0 0 0 0 0 0 0 0 0 0 0 0 0 0 0 0 0 0 0 0 0 0 0 0 0 0 0 0.137872151255502 0 0 0 0 0 0.163117499365109 0 0 0 0.160345834464108 0 0 0.132096269453839 0 0 0 0 0 0 0 0 0 0 0 0 0 0 0 0 0 0 0 0 0 0 0 0 0 0 0 0 0 0 0 0 0 0 0 0 0.00630595031272805 0 0 0 0 0 0 0 0 0 0 0 0 0 0 0 0 0 0.00343836302624835 0 0 0 0 0 0 0 0 0 0 0 0 0 0 0 0 0 0 0 0 0 0 0.393656648183225 0 0 0 0 0 0 0 0 0 0 0 0 0 0 0 0.00316728393924078 0 0 0 0 0 0 0 0 0 0 0 0 0 0 0 0 0 0
0 0 0 0 0 0 0 0 0 0 0 0 0 0 0 0 0 0 0 0 0 0 0 0 0 0 0 0 0 0 0 0 0 0 0 0 0 0 0 0 0 0 0 0 0 0 0 0 0 0 0 0 0 0 0 0 0 0 0 0 0 0 0 0 0 0 0 0 0 0 0 0 0 0 0 0 0 0 0 0 0 0 0 0 0 0 0 0 0 0 0 0 0 0 0 0 0 0 0 0 0 0 0 0 0 0 0 0 0 0 0 0 0 0 0 0 0 0 0 0 0 0 0 0 0 0 0 0 0 0 0 0 0 0 0 0 0 0 0 0 0 0 0 0 0 0 0 0 0 0 0 0 0 0 0 0 0 0 0 0 0 0 0 0 0 0 0 0 0 0 0 0 0 0 0 0 0 0 0 0 0 0 0 0 0 0 0 0 0 0 0 0 0 0 0 0 0 0 0 0 0 0 0 0.56459495415511 0 0 0 0 0 0 0 0.43540504584489 0 0 0 0 0 0 0 0 0 0 0 0 0 0 0 0 0 0 0 0 0 0 0 0 0 0 0 0 0 0 0 0 0 0 0 0 0 0 0 0 0 0 0 0 0 0 0 0 0 0 0 0 0 0 0 0 0 0 0 0 0 0 0 0 0 0 0 0 0 0 0 0 0 0 0 0 0 0 0 0 0 0 0 0 0 0 0 0 0 0 0 0 0 0 0 0 0 0 0 0 0 0 0 0
0 0 0 0 0 0 0 0 0 0 0 0 0 0 0 0 0 0 0 0 0 0 0 0 0 0 0 0 0 0 0 0 0 0 0 0 0 0 0 0 0 0 0 0 0 0 0 0 0 0 0 0 0 0 0 0 0 0 0 0 0 0 0 0 0 0 0 0 0 0 0 0 0 0 0 0 0 0 0 0 0 0 0 0 0 0 0 0 0 0 0 0 0 0 0 0 0 0 0 0 0 0 0 0 0 0 0 0 0 0 0 0 0 0 0 0 0 0 0 0 0 0 0 0 0 0 0 0 0.00357861470258844 0 0 0 0 0 0 0 0 0 0 0 0 0 0 0 0 0 0 0 0 0 0 0 0 0 0 0 0 0 0 0 0 0 0 0 0 0 0 0 0 0.00396195609234528 0 0.130929025791591 0 0 0 0 0 0 0 0 0 0 0.0223399854817479 0 0 0.0365687349801284 0.00624905937903438 0 0.00270269861129854 0.00377194642607197 0.0543270952465269 0 0 0 0 0 0.0347215382818171 0 0 0 0 0.0592208117454868 0.00771946588941382 0 0 0 0 0 0 0 0 0.0242845769960724 0 0 0 0 0 0 0 0 0 0 0.135323020618689 0 0 0 0 0.0100689579561811 0 0 0 0 0 0 0.00229101917029764 0 0 0 0 0 0.00442335332304012 0 0 0 0.00207827881228944 0 0 0 0 0 0 0 0 0 0 0.0308954703082463 0 0.00289024227375219 0 0 0 0 0 0 0 0 0 0 0 0 0 0 0 0 0 0 0 0 0 0 0 0.374383989494277 0 0 0 0 0 0 0 0.0226387120632601 0 0 0 0 0 0 0.00740546420838914 0.00361607695276895 0.0080675339687332 0 0 0 0 0 0 0 0 0 0 0 0.00253495730961408 0 0 0.00300741391633865 0 0
0 0 0 0 0 0 0 0 0 0 0 0 0 0 0 0 0 0 0 0 0 0 0 0 0 0 0 0 0 0 0 0 0 0 0 0 0 0 0 0 0 0 0 0.0608375070092372 0 0.168258797248532 0 0 0 0 0 0 0 0 0 0 0 0 0 0 0 0 0 0 0 0 0 0 0 0 0 0 0 0 0 0 0 0 0 0 0 0 0 0 0 0 0 0 0 0 0 0 0 0 0 0 0 0 0 0 0 0 0 0 0 0 0 0 0 0 0 0 0 0 0 0 0 0 0 0 0 0 0 0 0 0 0 0 0 0 0 0 0 0 0 0 0 0 0 0 0 0 0 0 0 0 0 0 0 0 0 0 0 0 0 0 0 0 0 0 0 0 0 0 0 0 0 0 0 0 0 0 0 0 0 0 0 0 0 0 0 0 0 0 0 0 0 0 0 0 0 0.198098025644208 0 0 0 0 0 0 0.175224914529854 0.119670682965139 0 0 0 0 0 0 0 0 0 0.140052283867103 0 0 0 0 0 0 0 0 0 0 0 0 0 0 0 0 0.137857788735927 0 0 0 0 0 0 0 0 0 0 0 0 0 0 0 0 0 0 0 0 0 0 0 0 0 0 0 0 0 0 0 0 0 0 0 0 0 0 0 0 0 0 0 0 0 0 0 0 0 0 0 0 0 0 0 0 0 0 0 0 0 0 0 0 0 0 0 0 0 0 0 0 0 0 0 0 0 0 0 0 0 0 0 0 0 0 0 0 0
0 0 0 0 0 0 0 0 0 0 0 0 0 0 0 0 0 0 0 0 0 0 0 0 0 0 0 0 0 0 0 0 0 0 0 0 0 0 0 0 0 0 0 0 0 0 0 0 0 0 0 0 0 0 0 0 0 0 0 0 0 0 0 0 0 0 0 0 0 0 0 0 0 0 0 0 0 0 0 0 0 0 0 0 0 0 0 0 0 0 0 0 0 0 0 0 0 0 0 0 0 0 0 0 0 0 0 0 0 0 0 0 0 0 0 0 0 0 0 0 0 0 0 0 0 0 0 0 0 0 0 0 0 0 0 0 0 0 0 0 0 0 0 0 0 0 0 0 0 0 0 0 0 0 0 0 0 0 0 0.014014590093485 0.00584233056174688 0 0 0 0 0 0.0384261009558539 0 0 0 0 0 0 0 0 0 0 0.0298659701682609 0.0646930672971066 0 0 0 0 0 0 0 0 0 0 0 0 0 0 0.00348010686275485 0 0 0 0.0410541475603316 0 0 0 0 0 0 0 0 0 0 0 0 0 0 0 0 0 0 0 0 0 0 0 0.016817463684426 0 0 0 0 0 0 0 0 0 0 0 0.0118611310828322 0 0 0 0 0 0 0 0.0309623675241052 0.0354066228225521 0.197000770519557 0 0 0 0.00864675879824553 0.0342002290749844 0 0.0123059514574622 0 0 0 0 0 0 0 0 0 0 0 0 0 0 0 0 0 0 0 0 0 0 0 0 0 0 0 0 0 0 0 0 0.0056592568098481 0.00564832719477085 0.0210145333079395 0 0.0169163824592757 0.0241593537915975 0 0 0 0 0.208833933255032 0.134027549634969 0 0 0.0159858251749867 0.00667044614243967 0 0 0 0 0 0 0 0 0 0 0 0 0.0105059924118178 0 0.00600079135361823 0 0
0 0 0 0 0 0 0 0 0 0 0 0 0.0272106011402214 0 0 0 0 0 0 0 0 0 0 0 0 0 0 0 0.0108174389944583 0 0 0.00820917324706353 0 0 0.00645749495611003 0 0 0 0 0 0 0 0 0 0 0 0 0 0 0 0 0 0 0 0.0262175466931857 0.0524982218759763 0.0254313892795649 0 0 0 0 0 0 0 0 0 0 0 0 0 0 0 0 0 0 0 0 0 0 0 0 0 0 0 0 0 0 0 0 0 0 0 0 0 0 0 0 0 0 0 0 0 0 0 0.00696581833279749 0 0 0 0 0 0 0.00822450953335799 0 0 0.061350974302713 0 0 0 0.0249283433294564 0 0 0 0 0 0 0 0 0 0 0 0 0 0 0 0 0 0 0 0 0 0 0 0 0 0 0 0 0 0 0 0 0 0 0 0 0 0 0 0 0 0 0 0 0 0 0 0 0.365523479167866 0.0135880184219568 0 0 0.00855249574808745 0 0 0 0 0.0287964232491367 0 0 0 0 0 0 0 0 0 0.0318577282989192 0 0.0535563723358361 0 0 0 0 0 0.0302198450925906 0 0 0 0 0 0 0 0 0 0 0 0 0 0 0 0 0 0 0 0 0 0 0 0 0 0 0 0.0117237467975358 0 0 0 0 0 0 0 0 0 0 0.00980064923058614 0 0 0 0 0 0 0 0 0 0 0 0 0 0 0 0 0 0 0 0 0 0 0 0 0.0857770255670154 0 0 0.0633107304669992 0.0299188814293983 0 0 0 0 0 0 0 0 0 0 0 0 0 0 0 0 0 0 0.0090630925091673 0 0 0 0 0 0 0 0 0 0 0 0 0 0 0 0 0 0 0 0 0 0 0 0 0 0 0 0 0 0 0 0 0 0
0 0 0 0 0 0 0 0 0 0 0 0 0 0 0 0 0 0 0 0 0 0 0 0 0 0 0 0 0 0 0 0 0 0 0 0 0 0 0 0 0 0 0 0 0 0 0 0 0 0 0 0 0 0 0 0 0 0 0 0 0 0 0 0 0 0 0 0 0 0 0 0 0 0 0 0 0 0 0 0 0 0 0 0 0 0 0 0 0 0 0 0 0 0 0 0 0 0 0 0 0 0 0 0 0 0 0 0 0 0 0 0 0 0 0 0 0 0 0 0 0 0 0 0 0 0 0 0 0 0 0 0 0 0 0 0 0 0 0 0 0 0 0 0 0 0 0 0 0 0 0 0 0 0 0 0 0 0 0 0 0 0 0 0 0 0 0 0 0 0 0 0 0 0 0 0 0 0 0 0 0 0 0 0 0 0 0 0 0 0 0 0 0 0 0 0 0 0 0 0 0 0 0 0 0 0 0 0 0 1 0 0 0 0 0 0 0 0 0 0 0 0 0 0 0 0 0 0 0 0 0 0 0 0 0 0 0 0 0 0 0 0 0 0 0 0 0 0 0 0 0 0 0 0 0 0 0 0 0 0 0 0 0 0 0 0 0 0 0 0 0 0 0 0 0 0 0 0 0 0 0 0 0 0 0 0 0 0 0 0 0 0 0 0 0 0 0 0 0 0 0 0 0 0 0 0 0 0 0 0 0 0 0 0 0 0
0 0 0 0 0 0 0 0 0 0 0 0 0 0 0 0 0 0 0 0 0 0 0 0 0 0 0.0138207623082381 0.0329652410571219 0 0 0 0 0 0 0 0 0 0 0 0 0 0 0 0 0 0 0 0 0 0 0 0 0 0.0451451960188932 0 0 0 0 0 0 0 0 0 0 0.0718240443910642 0 0 0 0 0 0 0 0 0 0 0 0 0 0 0 0 0 0 0 0 0 0 0 0 0 0 0 0 0 0 0 0 0 0 0 0 0 0 0 0 0 0 0 0.0104360548350578 0 0 0 0 0 0 0 0 0 0 0 0 0 0.00876508678057648 0.0175850212762661 0 0 0 0 0 0.0126604633404867 0 0 0 0 0 0 0 0 0 0 0 0 0 0 0 0 0 0 0 0 0 0 0 0 0 0 0 0 0 0 0 0 0 0 0 0 0 0 0 0 0 0 0 0 0.311383755969199 0 0 0 0 0 0 0 0 0 0 0 0 0 0 0 0 0 0 0 0 0 0 0 0 0.0232873788684408 0 0 0 0 0 0 0 0 0 0 0 0 0 0 0 0 0 0 0 0 0 0.00740086622244957 0 0 0 0 0 0 0 0 0 0 0 0 0 0 0 0 0 0 0 0 0 0 0 0 0 0.0122028542883527 0 0 0 0 0.00254354456699585 0 0 0 0 0 0 0 0 0 0 0 0 0 0.0242619393164116 0 0.149351927747834 0 0 0 0 0.0234031272397547 0.024478273483082 0 0 0 0.0200048424217457 0 0.120634886566355 0 0 0 0 0 0 0 0 0 0 0 0 0 0 0 0 0 0 0 0 0 0 0 0 0 0.0678447333016746 0 0 0 0 0 0 0 0 0
0 0 0 0 0 0 0 0 0 0 0 0 0 0 0 0 0 0 0 0 0 0 0 0 0 0 0 0 0 0 0 0 0 0 0 0 0 0 0 0 0 0 0 0 0 0 0 0 0 0 0 0 0 0 0 0 0 0 0 0 0 0 0 0 0 0 0 0 0 0 0 0 0 0 0 0 0 0 0 0 0 0 0 0 0 0 0 0 0 0 0 0 0 0 0 0 0 0 0 0 0 0 0 0 0 0 0 0 0 0 0 0 0 0 0 0 0 0 0 0 0 0 0 0 0 0 0 0 0 0 0 0 0 0 0 0 0 0 0 0 0 0 0 0 0 0 0 0 0 0 0 0 0 0 0 0 0 0 0 0 0 0 0 0 0 0 0 0 0 0 0 0 0 0 0 0 0 0 0 0.113106487099141 0 0 0 0.1347965919433 0 0 0 0 0 0 0 0.154498225707164 0 0 0 0 0 0 0 0 0 0 0 0 0.100183447204576 0 0 0.39429934579 0 0 0 0 0 0 0 0 0 0 0.0628148074503776 0 0 0 0 0 0 0 0 0 0 0 0 0 0 0 0 0 0 0 0 0 0 0 0 0 0 0 0 0 0 0 0 0 0 0 0 0 0 0 0 0 0 0 0 0 0 0 0 0 0 0 0 0 0 0 0 0 0 0 0 0 0 0 0 0 0 0 0 0 0 0 0 0 0 0 0 0 0 0 0 0 0 0 0 0 0 0.0403010948054409 0 0 0 0 0 0 0 0 0 0
0 0 0 0 0 0 0 0 0 0 0 0 0 0 0 0 0 0 0 0 0 0 0 0 0 0 0 0 0 0 0 0 0 0 0 0 0 0 0 0 0 0 0 0 0 0 0 0 0 0 0 0 0 0 0 0 0 0 0 0 0 0 0 0 0 0 0 0 0 0 0 0 0 0 0 0 0 0 0 0 0 0 0 0 0 0 0 0 0 0 0 0 0 0 0 0 0 0 0 0 0 0 0 0 0 0 0 0 0 0 0 0 0 0 0 0 0 0 0 0 0 0 0 0 0 0 0 0 0 0 0 0 0 0 0 0 0 0 0 0 0 0 0 0 0 0 0 0 0 0 0 0 0 0 0 0 0 0 0 0 0 0 0 0 0 0 0 0 0 0 0 0 0 0 0 0 0.0739334189268316 0 0 0 0 0 0 0 0 0 0 0 0 0 0 0 0 0 0 0 0 0 0 0 0 0 0 0 0 0 0 0 0 0 0 0 0 0 0 0.445632871048349 0 0 0 0.36527483449058 0 0 0 0 0 0 0 0 0 0 0 0 0 0 0 0 0 0 0 0 0 0 0 0 0 0 0 0 0 0 0 0 0 0 0 0 0 0 0 0 0 0 0 0 0 0 0 0 0 0 0 0 0 0 0 0 0 0 0 0 0 0 0 0 0 0 0 0 0 0 0 0 0 0 0 0 0 0 0 0 0.11515887553424 0 0 0 0 0 0 0 0 0 0 0 0 0 0 0
0 0 0 0 0 0 0 0 0 0 0 0 0 0 0 0 0 0 0 0 0 0 0 0 0 0 0 0 0 0 0 0 0 0 0 0 0 0 0 0 0 0 0 0 0 0 0 0 0 0 0 0 0 0 0 0 0 0 0 0 0 0 0 0 0 0 0 0 0 0 0.0606841713442769 0 0 0 0 0 0 0 0 0 0 0 0 0 0 0 0 0 0 0 0 0 0 0 0 0 0 0 0 0 0 0 0 0 0 0 0 0 0 0 0 0 0 0 0 0 0 0 0 0 0 0 0 0 0 0 0 0 0 0 0 0 0 0 0.137739789462689 0 0 0 0.10365975360107 0 0 0 0 0 0 0 0 0 0 0 0 0 0 0 0 0 0 0 0 0 0 0 0 0 0 0 0 0 0 0 0 0 0 0 0 0 0 0 0 0 0 0 0 0 0 0 0 0 0 0 0 0 0 0 0 0 0 0 0 0.0751412586854987 0 0 0.0607586081242609 0.247853263526535 0 0 0 0 0 0 0 0 0 0 0 0 0 0 0 0 0.189777535967353 0 0 0 0 0 0 0.124385619288317 0 0 0 0 0 0 0 0 0 0 0 0 0 0 0 0 0 0 0 0 0 0 0 0 0 0 0 0 0 0 0 0 0 0 0 0 0 0 0 0 0 0 0 0 0 0 0 0 0 0 0 0 0 0 0 0 0 0 0 0 0 0 0 0 0 0 0 0 0 0 0 0 0 0 0 0 0 0 0 0 0 0 0 0 0 0 0 0
0 0 0 0 0 0 0 0 0 0 0 0 0 0 0 0 0 0 0 0 0 0 0 0 0 0 0 0 0 0 0 0 0 0 0 0 0 0 0 0 0 0 0 0 0 0 0 0 0 0 0 0 0 0 0 0 0 0 0 0 0 0 0 0 0 0 0 0 0 0 0 0 0 0 0 0 0 0 0 0 0 0 0 0 0 0 0 0 0 0 0 0 0 0 0 0 0 0 0 0 0 0 0 0 0 0 0 0 0 0 0 0 0 0 0 0 0 0 0 0 0 0 0 0 0 0 0 0 0 0 0 0 0 0 0 0 0 0 0 0 0 0 0 0 0 0 0 0 0 0 0 0 0 0 0 0 0 0 0 0 0 0 0 0 0 0 0 0 0 0 0 0 0 0 0 0 0 0 0 0 0 0 0.166030763829731 0 0 0 0 0 0 0.0245201080564618 0 0 0 0 0 0 0 0 0 0 0 0 0 0 0 0 0 0 0 0 0 0 0 0 0 0 0 0 0 0 0.102101926965581 0 0 0 0 0 0 0 0 0 0.0613849160908221 0 0 0 0 0 0 0 0 0 0 0 0 0 0 0 0 0 0 0 0 0 0 0 0 0 0 0 0 0 0 0 0 0 0 0 0 0 0 0 0 0 0 0 0 0 0 0 0 0 0 0 0 0 0 0 0 0 0 0.17040539824871 0.119102495921394 0.3564543908873 0 0 0 0 0 0 0 0 0 0 0 0 0 0 0 0 0 0 0 0 0 0 0 0
0 0 0 0 0 0 0 0 0 0 0 0 0 0 0 0 0 0 0 0 0 0 0 0 0 0 0 0 0 0 0 0 0 0 0 0 0 0 0 0 0 0 0 0 0 0 0 0 0 0 0 0 0 0 0 0 0 0 0 0 0 0 0 0 0 0 0 0 0 0 0 0 0 0 0 0 0 0 0 0 0 0 0 0 0 0 0 0 0 0 0 0 0 0 0 0 0 0 0 0 0 0 0 0 0 0 0 0 0 0 0 0 0 0 0 0 0 0 0 0 0 0 0 0 0 0 0 0 0 0 0 0 0 0 0 0 0 0 0 0 0 0 0 0 0 0 0 0 0 0 0 0 0 0 0 0 0 0 0 0 0 0 0 0 0 0 0 0 0 0 0 0 0 0 0 0.0183684961623962 0 0 0 0 0 0 0 0 0 0 0 0.172836995288739 0 0 0 0 0 0 0.0240450992256629 0.0485520490967166 0 0 0 0 0 0 0 0 0 0 0 0 0 0 0 0 0 0 0.352393574196167 0.0528740701061581 0 0 0 0 0 0 0 0 0 0.0340866893363379 0 0 0 0 0 0 0 0 0 0 0 0 0 0 0 0 0 0 0 0 0 0 0 0 0 0 0 0 0 0 0 0 0 0 0 0 0 0 0 0 0 0 0 0 0 0 0 0 0 0 0 0 0 0 0 0 0 0 0 0 0 0 0 0 0 0 0 0 0 0.0308391690314399 0 0 0 0 0.0481956443319092 0.111129036142522 0 0.0379490577318594 0 0 0 0 0 0 0 0 0 0 0 0.0687301193500915
0 0 0 0 0 0 0 0 0 0 0 0 0 0 0 0 0 0 0 0 0 0 0 0 0 0 0 0 0 0 0 0 0 0 0 0 0 0 0 0 0 0 0 0 0 0 0 0 0 0 0 0 0 0 0 0 0 0 0 0 0 0 0 0 0 0 0 0 0 0 0 0 0 0 0 0 0 0 0 0 0 0 0 0 0 0 0 0 0 0 0 0 0 0 0 0 0 0 0 0 0 0 0 0 0 0 0 0 0 0 0 0 0 0 0 0 0 0 0 0 0 0 0 0 0 0 0 0 0 0 0 0 0 0 0 0 0 0 0 0 0 0 0 0 0 0 0 0 0 0 0 0 0 0 0 0 0 0 0 0 0 0 0 0 0 0 0 0 0 0 0 0 0 0 0 0 0 0 0 0 0 0 0 0 0 0 0 0.0709851095935091 0 0 0 0 0 0 0 0.089136337066682 0 0 0 0 0 0 0 0 0 0 0 0 0 0 0 0 0 0.342478161081506 0 0.0322491701145145 0 0 0 0 0 0 0 0 0 0.0563244699304704 0 0 0 0 0 0 0 0 0 0 0 0 0 0 0 0 0 0 0 0 0 0 0 0 0 0 0 0 0 0 0 0 0 0 0 0 0 0 0 0 0 0 0 0 0 0 0 0 0 0 0 0 0 0 0 0 0 0 0 0 0 0 0 0 0 0 0 0 0 0.0866900099778015 0 0 0 0 0 0.0381259992849447 0 0.164909314156184 0.0131054530821945 0 0 0 0 0 0 0 0 0 0 0.105995975712193
0 0 0 0 0 0 0 0 0 0 0 0 0 0 0 0 0 0 0 0 0 0 0 0 0 0 0 0 0 0 0 0 0 0 0 0 0 0 0 0 0 0 0 0 0 0 0 0 0 0 0 0 0 0 0 0 0 0 0 0 0 0 0 0 0 0 0 0 0 0 0 0 0 0 0 0 0 0 0 0 0 0 0 0 0 0 0 0 0 0 0 0 0 0 0 0 0 0 0 0 0 0 0 0 0 0 0 0 0 0 0 0 0 0 0 0 0 0 0 0 0 0 0 0 0 0 0 0 0 0 0 0 0 0 0 0 0 0 0 0 0 0 0 0 0 0 0 0 0 0 0 0 0 0 0 0 0 0 0 0 0 0 0 0 0.0229606462926307 0 0 0 0 0 0 0 0 0 0 0 0.0358001439588747 0 0 0 0 0 0 0 0 0 0 0 0 0 0 0 0 0 0 0 0 0 0 0 0 0 0 0 0 0 0 0 0 0 0.453505122169666 0 0 0.0942849168120613 0.0591715738089568 0 0 0 0 0.0762723411519576 0 0.0189476229898596 0 0 0 0 0 0 0 0 0 0 0 0 0 0 0 0 0 0 0 0 0 0 0 0 0 0 0 0 0 0 0 0 0 0 0 0 0 0 0 0 0 0 0 0 0 0 0 0 0 0 0 0 0 0 0 0 0 0 0 0 0 0 0 0 0 0 0 0 0 0 0 0 0 0 0 0 0 0 0.207101150183437 0 0 0 0 0 0.0319564826325563 0 0 0 0 0 0 0 0 0
0 0 0 0 0 0 0 0 0 0 0 0 0 0 0 0 0 0 0 0 0 0 0 0 0 0 0 0 0 0 0 0 0 0 0 0 0 0 0 0 0 0 0 0 0 0 0 0 0 0 0 0 0 0 0 0 0 0 0 0 0 0 0 0 0 0 0 0 0 0 0 0 0 0 0 0 0 0 0 0 0 0 0 0 0 0 0 0 0 0 0 0 0 0 0 0 0 0 0 0 0 0 0 0 0 0 0 0 0 0 0 0 0 0 0 0 0 0 0 0 0 0 0 0 0 0 0 0 0 0 0 0 0 0 0 0 0 0 0 0 0 0 0 0 0 0 0 0 0 0 0 0 0 0 0 0 0 0 0 0 0 0 0 0 0 0 0 0 0 0 0 0 0 0 0.00807582932968026 0 0.0110346443690354 0 0 0 0 0 0 0 0 0 0 0 0 0 0 0 0.0113133947892218 0 0 0.0139874295777141 0 0 0 0 0 0 0 0 0 0 0 0 0 0 0 0 0 0 0 0 0 0 0 0 0 0.313429774160828 0 0 0 0 0 0 0 0 0 0.00890846868094578 0 0 0 0 0 0 0 0 0 0 0.0116379309628326 0 0 0 0 0.0277311012616992 0 0 0 0 0.0201994450815717 0 0 0 0 0 0 0 0 0 0 0 0 0 0 0 0 0 0 0 0 0 0 0 0 0 0 0 0 0 0 0 0.102873945732495 0 0 0 0 0 0 0 0 0 0 0 0 0 0 0 0 0 0 0 0 0.149689730379716 0.0421509381860649 0.278967367488195 0 0 0 0 0 0 0 0
0 0 0 0 0 0 0 0 0 0 0 0 0 0 0 0 0 0 0 0 0 0 0 0 0 0 0 0 0 0 0 0 0 0 0 0 0 0 0 0 0 0 0 0 0 0 0 0 0 0 0 0 0 0 0 0 0 0 0 0 0 0 0 0 0 0 0 0 0 0 0 0 0 0 0 0 0 0 0 0 0 0 0 0 0 0 0 0 0 0 0 0 0 0 0 0 0 0 0 0 0 0 0 0 0 0 0 0 0 0 0 0 0 0 0 0 0 0 0 0 0 0 0 0 0 0 0 0 0 0 0 0 0 0 0 0 0 0 0 0 0 0 0 0 0 0 0 0 0 0 0 0 0 0 0 0 0 0 0 0 0 0 0 0 0 0 0 0 0 0 0 0 0 0 0 0 0 0 0 0 0 0 0 0 0 0 0 0 0 0 0 0 0 0 0 0 0 0 0 0 0 0 0 0 0 0 0 0 0 0 0 0 0 0 0 0 0 0 0.0669557533820258 0 0 0.225710766164861 0 0 0 0 0 0 0 0 0 0.604601165629091 0 0 0 0 0 0 0 0 0 0 0 0 0 0 0 0 0.0322416171877482 0 0 0 0.00542953904989144 0 0 0 0 0 0 0 0 0 0 0 0 0 0 0 0 0 0 0 0 0 0 0 0 0.0650611585863827 0 0 0 0 0 0 0 0 0 0 0 0 0 0 0 0 0 0 0 0 0 0 0 0 0 0 0 0 0 0 0 0 0 0 0 0 0 0
0 0 0 0 0 0 0 0 0 0 0 0 0 0.0128389244598018 0 0 0 0 0 0 0 0 0 0 0 0 0 0 0 0 0 0 0 0 0 0 0 0 0 0 0 0 0 0.0137302167479362 0 0.0236211966030152 0 0 0 0 0 0 0 0 0 0 0 0 0 0 0.00789223332038447 0.022852511038455 0 0.0223768751985627 0 0 0 0 0 0 0 0 0 0 0 0 0 0.0422472162583006 0.0284097112885244 0 0 0 0 0 0 0 0 0 0 0 0 0 0 0 0 0 0 0 0 0 0 0 0 0 0 0 0 0 0 0 0 0 0 0 0 0 0 0 0 0 0 0 0 0 0 0 0 0 0 0 0 0 0 0 0.0520348195035356 0 0 0 0.001402552753222 0 0 0 0 0 0 0 0 0 0 0 0 0 0 0 0 0 0 0 0 0 0 0 0 0 0 0 0 0 0.018367582130069 0 0 0.053937568646072 0.154605453225739 0 0 0 0 0 0 0.0890667124750415 0 0 0 0 0 0 0 0 0 0.0283887704693928 0 0 0 0 0 0 0 0 0 0 0 0 0 0 0 0 0 0 0 0.00649332897664542 0 0 0 0 0 0 0 0.0219730041715223 0 0 0 0.0975863984885377 0.184582013938602 0 0 0 0 0 0 0 0 0.0867958845927852 0 0 0 0 0 0 0 0 0 0 0 0 0 0 0 0 0 0 0 0 0 0 0 0 0 0 0 0 0 0 0 0 0 0 0 0 0 0 0 0 0 0 0 0 0 0 0 0 0 0 0 0 0 0 0 0 0 0.0307970257138555 0 0 0 0 0 0 0 0 0 0 0 0 0 0 0 0 0 0 0 0 0 0 0 0 0 0
0 0 0 0 0 0 0 0 0 0 0 0 0 0 0 0 0 0 0 0 0 0 0 0 0 0 0 0 0 0 0 0 0 0 0 0 0 0 0 0 0 0 0 0 0 0 0 0 0 0 0 0 0 0 0 0 0 0 0 0 0 0 0 0 0 0 0 0 0 0 0 0 0 0 0 0 0 0 0 0 0 0 0 0 0 0 0 0 0 0 0 0 0 0 0 0 0 0 0 0 0 0 0 0 0.0204605741338124 0 0 0 0 0 0 0 0 0 0 0 0 0 0 0 0 0 0 0 0 0 0 0 0 0 0 0 0 0 0 0 0 0 0 0 0 0 0 0 0 0 0 0 0 0 0 0 0 0 0 0 0 0 0 0 0 0 0 0 0 0 0 0 0 0 0 0 0 0 0 0 0.130341299041358 0 0 0 0 0 0 0 0 0 0 0 0 0 0 0 0 0 0 0 0 0 0 0 0 0 0 0 0 0 0 0 0 0 0.694150529101957 0 0 0 0 0.1424282062924 0 0 0 0 0 0 0 0 0 0 0 0 0 0 0 0 0.0126193914304721 0 0 0 0 0 0 0 0 0 0 0 0 0 0 0 0 0 0 0 0 0 0 0 0 0 0 0 0 0 0 0 0 0 0 0 0 0 0 0 0 0 0 0 0 0 0 0 0 0 0 0 0 0 0 0 0 0 0 0 0 0 0 0 0 0 0 0 0 0 0 0 0 0 0 0 0 0 0 0 0 0 0 0
0 0 0 0 0 0 0 0 0 0 0 0 0 0 0 0 0 0 0 0 0 0 0 0 0 0 0 0 0 0 0 0 0 0 0 0 0 0 0 0 0 0 0 0 0 0 0 0 0 0 0 0 0 0 0 0 0 0 0 0 0 0 0 0 0 0 0 0 0 0 0 0 0 0 0 0.166882543166813 0 0 0 0 0 0 0 0 0 0 0 0 0 0 0 0 0 0 0 0 0 0 0 0 0 0 0 0 0 0 0 0 0 0 0 0 0 0 0 0 0 0 0 0 0 0 0 0 0 0 0 0 0 0 0 0 0 0 0 0 0 0.036985749871119 0 0 0 0 0 0 0 0 0 0 0 0 0 0 0 0 0 0 0 0 0 0 0 0 0 0 0 0 0 0 0 0 0 0 0 0 0 0 0 0 0 0 0 0 0 0 0 0 0 0 0 0.13142856765541 0 0 0 0 0 0 0 0 0 0 0 0 0 0 0 0 0 0 0 0 0 0.29978998876402 0.216698013856288 0 0 0 0 0 0 0 0 0 0 0 0 0 0 0.14821513668635 0 0 0 0 0 0 0 0 0 0 0 0 0 0 0 0 0 0 0 0 0 0 0 0 0 0 0 0 0 0 0 0 0 0 0 0 0 0 0 0 0 0 0 0 0 0 0 0 0 0 0 0 0 0 0 0 0 0 0 0 0 0 0 0 0 0 0 0 0 0 0 0 0 0 0 0 0 0 0 0 0 0 0 0 0 0 0 0
0 0 0 0 0 0 0 0 0 0 0 0 0 0 0 0 0 0 0 0 0 0 0 0 0 0 0 0 0 0 0 0 0 0 0 0 0 0 0 0 0 0 0 0 0 0 0 0 0 0 0 0 0 0 0 0 0 0 0 0 0 0 0 0 0 0 0 0 0 0 0 0 0 0 0 0 0 0 0 0 0 0 0 0 0 0 0 0 0 0 0 0 0 0 0 0 0 0 0 0 0 0 0 0 0 0 0 0 0 0 0 0 0 0 0 0 0 0 0 0 0 0 0 0 0 0 0 0 0 0 0 0 0 0 0 0 0 0 0 0 0 0 0 0 0 0 0 0 0 0 0 0 0 0 0 0 0 0 0 0 0 0 0 0 0 0 0 0 0 0 0 0 0 0 0.0121057915783841 0 0.00755666112387615 0 0 0.00209846503235099 0 0 0 0.00320236565072264 0 0 0 0 0 0 0 0 0.0287125238106632 0.00849411076821435 0 0.0126198696716825 0 0.0136686568362741 0 0 0 0 0 0 0 0.00665085774169127 0 0 0.00120759585976616 0 0 0 0 0 0 0.00203595902958113 0.0688029186917961 0.0198718891072235 0.0261803008660242 0 0 0 0 0 0 0 0 0.00567199930930881 0.00520774525758348 0 0 0.0315338841922642 0 0 0 0 0 0 0 0 0 0.0873313224071225 0.0209377633354301 0.00895620434269884 0 0 0.00347310657987369 0.0435050521908793 0.117862244750683 0 0.0254542968461722 0 0.0400410509781827 0 0 0.00152301992396921 0 0 0 0 0 0 0 0 0 0 0 0 0 0 0 0.00445555716612575 0 0.0018123469597084 0 0.00401573730086445 0.0025465544962154 0 0 0 0 0 0.00184856003358394 0.00928972090368552 0.0680774148878437 0 0.00291074335407907 0 0.00497684927354124 0 0 0 0 0.00337291637180489 0.00812382669297236 0 0 0.0224474780653658 0 0 0 0 0.00199935346128341 0 0 0.00886060624443679 0.156343767735775 0.0750400879789483 0 0 0 0.002686788266046 0.00621196328025004 0 0.0102740716450518 0
0 0 0 0 0 0 0 0 0 0 0 0 0 0 0 0 0 0 0 0 0 0 0 0 0 0 0 0 0 0 0 0 0 0 0 0 0 0 0 0 0 0 0 0.00626807106991253 0 0.0133234585413188 0 0 0 0 0 0 0 0 0 0 0 0 0 0 0 0 0 0 0 0.00771645927349558 0 0 0 0 0 0 0 0 0 0 0 0.00392450894210635 0 0 0 0 0 0 0 0 0 0 0 0 0 0 0 0 0 0 0 0 0 0 0 0 0 0 0 0 0 0 0 0 0 0 0 0 0 0 0 0 0 0 0 0 0 0 0 0 0 0 0 0 0 0 0 0 0 0 0 0 0 0 0 0 0 0 0 0 0 0 0 0 0 0 0 0 0 0 0 0 0 0 0 0 0 0 0 0 0 0.0353022631583952 0.0199079953832508 0.0136319190569384 0.0761430412628331 0.230948253158075 0 0 0 0 0 0 0.00569834681168503 0.0345368064229905 0 0 0 0.0437301976653541 0 0.00483988055900371 0 0 0.0138778769836194 0.0878166623702972 0 0 0 0 0 0 0 0 0 0 0 0 0 0.169247462652821 0 0 0.00505137113805261 0 0 0 0 0 0 0 0 0 0 0 0.109089501897215 0 0 0 0 0 0 0 0.00746998892873009 0 0 0 0.00709189676726595 0 0 0 0 0 0 0 0 0 0 0 0 0 0 0 0 0 0 0 0 0 0 0 0 0.00531982497735448 0 0 0 0 0 0 0.0166645543830981 0 0 0 0 0 0 0 0 0 0 0 0 0 0 0 0 0 0 0.0668716586112199 0 0 0 0 0 0 0 0 0 0 0 0 0 0 0 0.00309815596355204 0 0 0 0 0 0 0 0 0 0 0 0 0 0 0 0 0 0.0124298440214153
0 0 0 0 0 0 0 0 0 0 0 0 0 0 0 0 0 0 0 0 0 0 0 0 0 0 0 0 0 0 0 0 0 0 0 0 0 0 0 0 0 0 0 0 0 0 0 0 0 0 0 0 0 0 0 0 0 0 0 0 0 0 0 0 0 0 0 0 0 0 0 0 0 0 0 0 0 0 0 0 0 0 0 0 0 0 0 0 0 0 0 0 0 0 0 0 0 0 0 0 0 0 0 0 0 0 0 0 0 0 0 0 0 0 0 0 0 0 0 0 0 0 0 0 0 0 0 0 0 0 0 0 0 0 0 0 0 0 0 0 0 0 0 0 0 0 0 0 0 0 0 0 0 0 0 0 0 0 0 0 0 0 0 0 0 0 0 0 0 0 0 0 0 0 0 0 0 0 0 0 0 0 0 0 0 0 0 0 0 0 0 0 0 0 0 0 0 0 0 0 0 0 0 0 0 0 0 0 0 0 0 0 0 0 0 0 0 0 0 0 0 0 0 0 0 0 0 0 0 0 0.210853705193412 0 0 0 0 0 0 0 0.688180090898193 0 0 0 0 0 0 0 0 0 0 0 0 0 0 0 0 0 0 0 0 0 0 0 0 0 0 0 0 0 0 0 0 0 0 0 0 0 0 0 0 0 0 0 0.100966203908395 0 0 0 0 0 0 0 0 0 0 0 0 0 0 0 0 0 0 0 0 0 0 0 0 0 0 0 0 0 0 0 0 0
0 0 0 0 0 0 0 0 0 0 0 0 0 0 0 0 0 0 0 0 0 0 0 0 0 0 0 0 0 0 0 0 0 0 0 0 0 0 0 0 0 0 0 0 0 0 0 0 0 0 0 0 0 0 0 0 0 0 0 0 0 0 0 0 0 0 0 0 0 0 0 0 0 0 0 0 0 0 0 0 0 0 0 0 0 0 0 0 0 0 0 0 0 0 0 0 0 0 0 0 0 0 0 0 0 0 0 0 0 0 0 0 0 0 0 0 0 0 0 0 0 0 0 0 0 0 0 0 0 0 0 0 0 0 0 0 0 0 0 0 0 0 0 0 0 0 0 0 0 0 0 0 0 0 0 0 0 0 0 0 0 0 0 0 0 0 0 0 0 0 0 0 0 0 0 0 0 0 0 0 0 0 0 0 0 0 0 0 0 0 0 0 0.514368624176416 0 0 0 0 0 0 0 0 0 0 0 0 0 0 0 0 0 0 0 0 0 0 0 0 0 0 0 0 0 0 0 0 0 0 0 0 0 0 0 0 0 0 0 0 0 0 0 0 0 0 0 0 0 0 0 0 0 0 0 0 0 0 0 0 0 0 0 0 0 0 0 0 0 0 0 0 0 0 0 0 0 0 0 0 0 0 0 0 0 0 0 0 0 0 0 0 0 0 0 0 0 0 0 0 0 0 0 0 0 0 0 0 0 0 0.485631375823584 0 0 0 0 0 0 0 0
0 0 0 0 0 0 0 0 0 0 0 0 0 0 0 0 0 0 0 0 0 0 0 0 0 0 0 0 0 0 0 0 0 0 0 0 0 0 0 0 0 0 0 0 0 0 0 0 0 0 0 0 0 0 0 0 0 0 0 0 0 0 0 0 0 0 0 0 0 0 0 0 0 0 0 0 0 0 0 0 0 0 0 0 0 0 0 0 0 0 0 0 0 0 0 0 0 0 0 0 0 0 0 0 0 0 0 0 0 0 0 0 0 0 0 0 0 0 0 0 0 0 0 0 0 0 0 0 0 0 0 0 0 0 0 0 0 0 0 0 0 0 0 0 0 0 0 0 0 0 0 0 0 0 0 0 0 0 0 0 0 0 0 0 0 0 0 0 0 0 0 0 0 0 0 0 0 0 0 0 0 0 0 0 0 0 0 0 0 0 0 0 0 0 0 0.463974897637559 0 0 0 0 0 0 0 0 0 0 0 0 0 0 0 0 0 0.135297238589549 0.23003627223063 0 0 0 0 0 0 0 0 0 0 0 0 0 0 0 0 0 0 0 0 0 0 0 0 0 0 0 0 0 0 0 0 0 0 0 0 0 0 0 0 0 0 0 0 0 0 0 0 0 0 0 0 0 0 0 0 0 0 0 0 0 0 0 0 0 0 0 0 0 0 0 0 0 0 0 0 0 0 0 0 0 0 0 0 0 0 0 0 0 0 0 0 0.170691591542263 0 0 0 0 0 0 0 0
0 0 0 0 0 0 0 0 0 0 0 0 0 0 0 0 0 0 0 0 0 0 0 0 0 0 0 0 0 0 0 0 0 0 0 0 0 0 0 0 0 0 0 0 0 0 0 0 0 0 0 0 0 0 0 0 0 0 0 0 0 0 0 0 0 0 0 0 0 0 0 0 0 0 0 0 0 0 0 0 0 0 0 0 0 0 0 0 0 0 0 0 0 0 0 0 0 0 0 0 0 0 0 0 0 0 0 0 0 0 0 0 0 0 0 0 0 0 0 0 0 0 0 0 0 0 0 0 0 0 0 0 0 0 0 0 0 0 0 0 0 0 0 0 0 0 0 0 0 0 0 0 0 0 0 0 0 0 0 0 0 0 0 0 0 0 0 0 0 0 0 0 0 0 0 0 0 0 0 0 0 0 0 0 0 0 0 0 0 0 0 0 0 0 0 0 0 0 0.433949484239777 0 0 0 0 0 0.0774665622003552 0 0 0 0 0 0 0 0 0 0 0 0 0 0 0 0 0 0.0960501849384458 0 0 0 0 0.102634366172263 0.28989940244916 0 0 0 0 0 0 0 0 0 0 0 0 0 0 0 0 0 0 0 0 0 0 0 0 0 0 0 0 0 0 0 0 0 0 0 0 0 0 0 0 0 0 0 0 0 0 0 0 0 0 0 0 0 0 0 0 0 0 0 0 0 0 0 0 0 0 0 0 0 0 0 0 0 0 0 0 0 0 0 0 0 0 0 0 0 0 0
0 0 0 0 0 0 0 0 0 0 0 0 0 0 0 0.0164761101293662 0 0 0 0 0 0 0 0 0 0 0 0 0 0 0 0 0 0 0 0 0 0 0 0 0 0 0 0 0 0 0 0 0 0 0 0 0 0 0 0 0 0 0 0 0 0 0 0 0 0 0 0 0 0 0.0237923629644923 0 0 0 0 0 0 0 0 0 0 0 0 0 0 0 0 0 0 0 0 0 0 0 0 0 0 0 0 0 0 0 0 0 0 0 0 0 0 0 0 0 0 0 0 0 0 0 0 0 0 0 0 0 0 0 0 0 0 0 0 0 0 0 0.329995236157575 0 0 0 0.0369174125897825 0 0 0 0 0 0 0 0 0 0 0 0 0 0 0 0 0 0 0 0 0 0 0 0 0 0 0 0 0 0 0 0 0 0.0368850874061684 0 0 0 0 0 0 0 0 0 0 0 0 0 0 0 0 0 0 0 0 0 0 0 0 0 0 0 0 0 0 0.0879341163985966 0 0 0 0 0 0 0 0.106433648698971 0 0 0 0 0 0 0 0 0.080284002251379 0.0872502737733559 0 0 0 0 0.0557361480036692 0 0.138295601626644 0 0 0 0 0 0 0 0 0 0 0 0 0 0 0 0 0 0 0 0 0 0 0 0 0 0 0 0 0 0 0 0 0 0 0 0 0 0 0 0 0 0 0 0 0 0 0 0 0 0 0 0 0 0 0 0 0 0 0 0 0 0 0 0 0 0 0 0 0 0 0 0 0 0 0 0 0 0 0 0 0 0 0 0 0 0 0
0 0 0 0 0 0 0 0 0 0 0 0 0 0 0 0 0 0 0 0 0 0 0 0 0 0 0 0 0 0 0 0 0 0 0 0 0 0 0 0 0 0 0 0 0 0 0 0 0 0 0 0 0 0 0 0 0 0 0 0 0 0 0 0 0 0 0 0 0 0 0 0 0 0 0 0 0 0 0 0 0 0 0 0 0 0 0 0 0 0 0 0 0 0 0 0 0 0 0 0 0 0 0 0 0 0 0 0 0 0 0 0 0 0 0 0 0 0 0 0 0 0 0 0 0 0 0 0 0 0 0 0 0 0 0 0 0 0 0 0 0 0 0 0 0 0 0 0 0 0 0 0 0 0 0 0 0 0 0 0 0 0 0 0 0 0 0 0 0 0 0 0 0 0 0 0 0 0 0 0 0 0 0 0 0 0 0 0 0 0 0 0 0 0 0 0 0 0 0 0 0 0 0 0 0 0 0 0 0 0 0 0 0 0 0 0 0 0 0 0 0 0.14692807340896 0 0 0 0 0.288745941780992 0.253648787570201 0 0 0 0.310677197239847 0 0 0 0 0 0 0 0 0 0 0 0 0 0 0 0 0 0 0 0 0 0 0 0 0 0 0 0 0 0 0 0 0 0 0 0 0 0 0 0 0 0 0 0 0 0 0 0 0 0 0 0 0 0 0 0 0 0 0 0 0 0 0 0 0 0 0 0 0 0 0 0 0 0 0 0 0 0 0 0 0 0 0 0
0 0 0 0 0 0 0 0 0 0 0 0 0 0 0 0 0 0 0 0 0 0 0 0 0 0 0 0 0 0 0 0 0 0 0 0 0 0 0 0 0 0 0 0 0 0 0 0 0 0 0 0 0 0 0 0 0 0 0 0 0 0 0 0 0 0 0 0 0 0 0 0 0 0 0 0 0 0 0 0 0 0 0 0 0 0 0 0 0 0 0 0 0 0 0 0 0 0 0 0 0 0 0 0 0 0 0 0 0 0 0 0 0 0 0 0 0 0 0 0 0 0 0 0 0 0 0 0 0 0 0 0 0 0 0.145768779994938 0 0 0 0.0464853196046851 0 0 0 0 0 0 0 0 0 0 0 0 0 0 0 0 0 0 0 0 0 0 0 0 0 0 0 0 0 0 0 0 0 0 0 0 0 0 0 0 0 0 0 0 0 0 0 0 0 0 0.179058448217163 0 0 0 0 0 0 0 0 0 0 0 0 0 0 0 0 0 0 0 0 0 0 0 0 0 0 0 0 0 0 0 0 0 0 0 0 0 0 0 0 0 0 0 0 0 0 0 0 0.498417097751924 0 0 0 0 0 0 0 0 0 0 0 0 0 0 0 0 0 0 0 0 0 0 0 0 0 0 0 0 0 0 0 0 0 0 0 0 0 0 0 0 0 0 0.130270354431289 0 0 0 0 0 0 0 0 0 0 0 0 0 0 0 0 0 0 0 0 0 0 0 0 0 0 0 0 0 0 0 0 0 0
0 0 0 0 0 0 0 0 0 0 0 0 0 0 0 0 0 0 0 0 0 0 0 0 0 0 0 0 0 0 0 0 0 0 0 0 0 0 0 0 0 0 0 0 0 0 0 0 0 0 0 0 0 0 0 0 0 0 0 0 0 0 0 0 0 0 0 0 0 0 0 0 0.0873473328286262 0 0 0.187278614610956 0 0 0 0 0 0 0 0 0 0 0 0 0 0 0 0 0 0 0 0 0 0 0 0 0 0 0 0 0 0 0 0 0 0 0 0 0 0 0 0 0 0 0 0 0 0 0 0 0 0 0 0 0 0 0 0 0 0 0 0 0 0 0.0306944660853385 0 0 0 0 0 0 0 0 0 0 0 0 0 0 0 0 0 0 0 0 0 0 0 0 0 0 0 0 0 0 0 0 0 0 0 0 0 0 0 0 0 0 0 0 0 0.114344362582356 0 0 0 0 0 0 0 0 0 0 0 0 0 0 0 0 0 0 0 0 0 0 0 0 0 0 0 0.195578909736824 0 0 0 0 0 0 0 0 0 0.137242210697521 0.247514103458379 0 0 0 0 0 0 0 0 0 0 0 0 0 0 0 0 0 0 0 0 0 0 0 0 0 0 0 0 0 0 0 0 0 0 0 0 0 0 0 0 0 0 0 0 0 0 0 0 0 0 0 0 0 0 0 0 0 0 0 0 0 0 0 0 0 0 0 0 0 0 0 0 0 0 0 0 0 0 0 0 0 0 0 0 0 0 0 0 0 0 0 0
0 0 0 0 0 0 0 0 0 0 0 0 0 0 0 0 0 0 0 0 0 0 0 0 0 0 0 0 0 0 0 0 0 0 0 0 0 0 0 0 0 0 0 0 0 0.0112354477761199 0 0 0 0 0 0 0 0 0 0 0 0 0 0 0.00800378997863426 0 0 0 0 0 0 0 0 0 0 0 0 0 0 0 0 0 0 0 0 0 0 0 0 0 0 0 0 0 0 0 0 0 0 0 0 0 0 0 0 0 0 0 0 0 0 0 0 0 0 0 0 0 0 0 0 0 0 0 0 0 0 0 0 0 0 0 0 0 0 0 0 0 0 0 0 0 0 0 0 0 0 0 0 0 0 0 0 0 0 0 0 0 0 0 0 0 0 0 0 0 0 0 0 0 0 0 0 0 0 0 0 0 0 0 0 0 0 0.0118302725648268 0 0 0 0.0168043644386745 0 0 0 0 0 0 0 0 0 0 0 0 0 0 0 0 0 0 0 0 0 0 0 0 0 0 0 0 0 0 0 0 0.0116849223924718 0.318062173817159 0.139136360597127 0 0 0.188422877153385 0 0 0 0 0 0 0.0657976661421629 0 0 0 0 0 0 0 0 0 0 0 0 0.00701941162500029 0 0 0 0 0 0.0108210385307672 0.0336097931889026 0 0 0 0.00502757381929663 0 0 0 0 0 0 0 0 0 0 0 0 0 0 0 0 0 0 0 0 0 0.0219199035288701 0 0 0 0 0 0 0 0 0 0 0 0 0 0 0 0 0 0 0 0 0 0 0 0 0 0 0 0 0 0 0 0.150624404446603 0 0 0 0 0 0 0 0 0
0 0 0 0 0 0 0 0 0 0 0 0 0 0 0 0 0 0 0 0 0 0 0 0 0 0 0 0 0 0 0 0 0 0 0 0 0 0 0 0 0 0 0 0 0 0 0 0 0 0 0 0 0 0 0 0 0 0 0 0 0 0 0 0 0 0 0 0 0 0 0 0 0 0 0 0 0 0 0 0 0 0 0 0 0 0 0 0 0 0 0 0 0 0 0 0 0 0 0 0 0 0 0 0 0 0 0 0 0 0 0 0 0 0 0 0 0 0 0 0 0 0 0 0 0 0 0 0 0 0 0 0 0 0 0 0 0 0 0 0 0 0 0 0 0 0 0 0 0 0 0 0 0 0 0 0 0.00769165813308469 0 0 0 0 0 0 0 0 0 0 0 0 0 0 0 0 0 0 0 0.003591937361126 0 0.0200324567804901 0 0.00645049830330155 0 0 0 0 0 0 0 0 0 0 0 0 0 0.00269869592739134 0 0 0 0 0 0 0 0 0 0 0 0 0 0 0 0 0 0 0 0 0 0 0 0 0.00304503791104144 0 0 0 0 0 0 0 0 0 0 0 0 0 0.0145348455153354 0.0224475206827899 0 0 0 0 0.0159069246537742 0 0 0 0.01453397248872 0.0510569639742351 0.146763797853013 0.10945421202967 0.0160867050543411 0 0.0783068137143517 0.0368402847345168 0.0936303153463432 0.00669465247134228 0.0742887216921898 0.0384208838486217 0.0168960759022518 0.0138673575409729 0.0216483693011953 0 0 0 0 0 0 0 0 0 0 0 0 0 0 0 0.0041599830574271 0.00280978570707778 0 0 0 0 0 0 0 0 0 0 0 0 0 0 0 0 0 0.0732838506302192 0 0 0 0.0199264563861633 0.0217732145136733 0.0198356549663524 0 0 0 0 0 0 0 0.00721008806367962 0 0.00747991191373763 0 0 0 0.00310850168773042 0.0255238518538401 0 0
0 0 0 0 0 0 0 0 0 0 0 0 0 0 0 0 0 0 0 0 0 0 0 0 0 0 0 0 0 0 0 0 0 0 0 0 0 0 0 0 0 0 0 0 0 0 0 0 0 0 0 0 0 0 0 0 0.00368705729606122 0 0 0 0 0 0 0 0 0 0 0 0 0 0 0 0 0 0 0 0 0 0 0 0 0 0 0 0 0 0 0 0 0 0 0 0 0 0 0 0 0 0 0 0 0 0 0 0 0 0 0 0 0 0 0 0 0 0 0 0 0 0 0 0 0 0 0 0 0 0 0 0 0 0 0 0 0 0 0 0 0 0 0 0 0 0 0 0 0 0 0 0 0 0 0 0 0 0 0 0 0 0 0 0 0 0 0 0 0 0 0 0.00316655444210095 0 0 0 0 0 0 0 0 0 0 0.0019826993405821 0 0 0 0 0 0 0 0 0 0 0 0 0 0 0 0 0 0 0 0 0 0 0 0 0 0.0141708641730394 0.00579085283565413 0 0 0 0 0 0 0 0 0 0 0 0 0 0 0 0 0 0 0 0 0 0 0 0 0 0.0104711545400306 0 0.149278580920893 0 0 0 0 0 0 0 0.00821782856304621 0.00913819940877041 0.0711919428615791 0 0.039452737379592 0.0389110907481076 0.00729526779280265 0.0310618662139231 0.0153863937430732 0.0364995323827963 0.0114736574306348 0.0473697484771025 0.0881366459448257 0.00829470319633671 0.00566508658229661 0.00950197674378632 0 0 0 0 0 0 0 0 0 0 0 0 0 0 0 0 0 0 0 0 0 0 0 0 0 0 0 0 0 0 0 0 0 0 0 0 0 0 0 0.0353647410452072 0.296303038719078 0 0 0 0 0 0 0 0.00426186738902551 0 0 0 0 0 0.00927226076909228 0.0386536510605633 0 0
0 0 0 0 0 0 0 0 0 0 0 0 0 0 0 0 0 0 0 0 0 0 0 0 0 0 0 0 0 0 0 0 0 0 0 0 0 0 0 0 0 0 0 0 0 0 0 0 0 0 0 0 0 0 0 0 0 0 0 0 0 0 0 0 0 0 0 0 0 0 0 0 0 0 0 0 0 0 0 0 0 0 0 0 0 0 0 0 0 0 0 0 0 0 0 0 0 0 0 0 0 0 0 0 0 0 0 0 0 0 0 0 0 0 0 0 0 0 0 0 0 0 0 0 0 0 0 0 0 0 0 0 0 0 0 0 0 0 0 0 0 0 0 0 0 0 0 0 0 0 0 0 0 0 0 0 0 0 0 0 0 0 0 0 0 0 0 0 0 0.00365136705161089 0 0.0139862405263126 0 0 0 0 0 0 0 0 0 0 0 0 0 0 0.0102935931687019 0 0.00334013751270878 0 0.000812006955501503 0 0 0 0 0 0 0 0 0 0 0 0 0.00330035045110896 0 0 0 0 0 0 0 0 0 0 0 0 0 0 0 0 0 0 0 0 0 0 0 0 0 0 0 0 0.0135827762724608 0.125381515759632 0 0 0 0 0 0 0 0 0 0 0.176949385335739 0.0364134369107705 0.0109611897550538 0.00270905937062908 0 0.0101077871505572 0.00502734564611304 0.0099400235115568 0.00357690638494239 0.0586464527402072 0.0444802440909682 0.0887583784244075 0.0182377781635673 0.0142136582038666 0 0 0 0 0 0 0 0 0 0 0 0 0 0 0 0 0 0 0 0 0 0 0 0.0102627710518648 0 0 0 0 0 0 0 0 0 0 0 0 0 0 0.104954065555923 0.0270008625495523 0.143072917914682 0 0 0 0 0 0 0 0.00299810452851766 0 0.0128211624552869 0.0129966277201536 0.0176536733677038 0 0.00686231247952524 0 0 0.00700786899037471
0 0 0 0 0 0 0 0 0 0 0 0.00195499756616872 0 0 0 0 0 0 0 0 0 0 0 0 0 0 0 0 0 0 0 0 0 0 0 0 0 0 0 0 0 0 0 0 0 0 0 0 0 0 0 0 0 0 0 0 0 0 0 0 0 0 0 0 0 0 0 0 0 0 0 0 0 0 0 0 0 0 0 0 0 0 0.0209622445538777 0.0075985122469859 0.068314421682877 0 0 0 0 0 0 0 0 0 0 0 0 0 0.00366219782177964 0 0 0 0 0 0 0 0 0 0 0 0 0 0 0 0 0 0 0 0 0 0 0 0 0 0 0 0 0 0 0 0 0 0 0 0 0 0 0 0 0 0 0 0 0 0 0 0 0 0 0 0 0 0 0 0 0 0 0 0 0 0 0 0 0 0 0 0 0 0 0 0 0 0 0 0 0 0 0 0 0 0 0 0 0 0 0 0 0 0 0 0.00480021723836069 0 0 0 0 0 0.16821470054243 0 0 0 0 0 0 0 0 0 0 0 0 0 0 0 0 0 0 0 0 0 0 0 0 0 0 0 0 0 0 0 0 0 0 0 0 0 0 0 0 0.0119249177828596 0 0.453251615403693 0.249619543946003 0 0 0 0 0 0 0 0 0 0 0 0 0 0 0 0 0 0 0 0 0 0 0 0 0 0 0 0 0 0 0 0 0 0 0 0 0 0 0 0 0 0 0 0 0 0 0 0 0 0 0 0.00969663121496509 0 0 0 0 0 0 0 0 0 0 0 0 0 0 0 0 0 0 0 0 0 0 0
0 0 0 0 0 0 0 0 0 0 0 0 0 0 0 0 0 0 0 0 0 0 0 0 0 0 0 0 0 0 0 0 0 0 0 0 0 0 0 0 0 0 0 0 0 0 0 0 0 0 0 0 0 0 0 0 0 0 0 0 0 0 0 0 0 0 0 0 0 0 0 0 0 0 0 0 0 0 0 0 0 0 0 0 0 0 0 0 0 0 0 0 0 0 0 0 0 0 0 0 0 0 0 0 0 0 0 0 0 0 0 0 0 0 0 0 0 0 0 0 0 0 0 0 0 0 0 0 0 0 0 0 0 0 0 0 0 0 0 0 0 0 0 0 0 0 0 0 0 0 0 0 0 0 0 0 0 0 0 0 0 0 0 0 0 0 0 0 0 0 0 0 0 0 0 0 0 0 0 0 0 0 0 0 0 0 0 0 0 0 0 0 0 0 0 0 0 0 0 0 0 0 0 0 0 0 0 0 0 0 0 0 0 0 0 0 0 0 0 0 0 0 0 0 0 0 0 0 0 0 0 0 0 0 0 0 0 0.191113825924895 0.0914962906961894 0 0.032371688145352 0 0 0 0 0 0 0 0 0 0 0 0 0 0 0 0 0 0 0 0 0 0 0 0 0 0 0 0 0 0 0 0 0 0 0 0 0 0 0 0 0 0 0 0 0 0 0 0 0 0.526203356819011 0 0.114314682779868 0 0 0 0 0.0108366790067428 0 0 0 0 0 0 0 0 0.0121130645104825 0 0 0 0 0 0 0.021550412117459 0 0
0 0 0 0 0 0 0 0 0 0 0 0 0 0 0 0 0 0 0 0 0 0 0 0 0 0 0 0 0 0 0 0 0 0 0 0 0 0 0 0 0 0 0 0 0 0 0 0 0 0 0 0 0 0 0 0 0 0 0 0 0 0 0 0 0 0 0 0 0 0 0 0 0 0 0 0 0 0 0 0 0 0 0.0215171397601966 0 0 0 0 0 0 0 0 0 0 0 0 0 0 0 0 0 0 0 0 0 0 0 0 0 0 0 0 0 0 0 0 0 0 0 0 0 0 0 0 0 0 0 0 0 0 0 0 0 0 0 0 0 0 0 0 0 0 0 0 0 0 0 0 0 0 0 0 0 0 0 0 0 0 0 0 0 0 0 0 0 0 0 0 0 0 0 0 0 0 0 0 0 0 0 0 0 0 0 0 0 0 0 0 0 0 0 0 0 0 0 0 0 0.0277524334682022 0 0 0 0 0 0 0 0 0 0 0 0 0 0 0 0 0 0 0 0 0 0 0 0 0 0 0 0 0 0 0 0 0 0 0 0 0 0 0.0205957114046775 0.0468758775460699 0 0.0382757231911671 0.468786081266924 0.202961559302549 0 0 0 0 0 0 0 0 0 0 0 0 0 0 0 0 0 0 0 0 0 0 0 0 0 0 0 0 0 0 0 0 0 0 0 0 0 0 0 0 0 0.0373712505326809 0 0 0 0 0 0 0 0 0 0.135864223527533 0 0 0 0 0 0 0 0 0 0 0 0 0 0 0 0 0 0 0 0 0 0 0
0 0 0 0 0 0 0 0 0 0 0 0 0 0 0 0 0 0 0 0 0 0 0 0 0 0 0 0 0 0 0 0 0 0 0 0 0 0 0 0 0 0 0 0 0 0 0 0 0 0 0 0 0 0 0 0 0 0 0 0 0 0 0 0 0 0 0 0 0 0 0 0 0 0 0 0 0 0 0 0 0 0 0 0 0 0 0 0 0 0 0 0 0 0 0 0 0 0 0 0 0 0 0 0 0 0 0 0 0 0 0 0 0 0 0 0 0 0 0 0 0 0 0 0 0 0 0 0 0 0 0 0 0 0 0 0 0 0 0 0 0 0 0 0 0 0 0 0 0 0 0 0 0 0 0 0 0 0 0 0 0 0 0 0 0 0 0 0 0 0 0 0 0 0 0 0 0 0 0 0 0 0 0 0 0 0 0 0 0 0 0 0 0 0 0 0 0.054167246671013 0 0 0 0 0 0 0 0 0 0 0 0 0 0 0 0 0 0 0 0 0 0 0 0 0 0 0.20682605568225 0 0 0 0 0 0.0642607703868719 0 0 0 0 0 0 0.0764224574310836 0.13034176918918 0 0.0485313666518067 0.303193252779212 0 0 0 0 0 0 0 0 0 0 0 0 0 0 0 0 0 0 0 0 0 0 0 0 0 0 0 0 0 0 0 0 0 0 0 0 0 0 0 0 0 0 0 0 0 0 0 0 0 0 0 0.108128141926136 0 0 0 0 0 0 0 0 0 0 0 0 0 0 0 0 0 0 0 0 0.00812893928244726 0 0
0 0 0 0 0 0 0 0 0 0 0 0.00269614516977561 0 0 0 0 0 0 0 0 0 0 0 0 0 0 0 0 0 0 0 0 0 0 0 0 0 0 0 0 0 0 0 0 0 0 0 0 0 0 0 0 0 0 0 0 0 0 0 0 0 0 0 0 0 0 0 0 0 0 0 0 0 0 0 0 0 0 0 0 0 0 0.0273839789150266 0.00592528951303702 0.0531188120741045 0 0 0 0.0040263662765178 0 0 0 0 0 0 0.00364583375247687 0 0 0.00548859993210387 0 0 0 0 0 0 0 0 0 0 0 0 0 0 0 0 0 0 0 0 0 0 0 0 0 0 0 0 0 0 0 0 0 0 0 0 0 0 0 0 0 0 0 0 0 0 0 0 0 0 0 0 0 0 0 0 0 0 0 0 0 0 0 0 0 0 0 0 0 0 0 0 0 0 0 0 0 0 0 0 0 0 0 0 0 0 0 0 0 0 0 0.0129887023404338 0 0 0 0 0 0.0661890566048825 0 0 0 0 0 0 0 0 0 0 0 0 0 0 0 0 0 0 0 0 0 0 0 0 0 0 0 0 0 0 0 0 0 0 0 0.00470713608761405 0 0 0.303069655095589 0 0.181491545301607 0.00551752112612549 0 0.264535067976965 0 0 0 0 0 0.00281867177826784 0 0 0 0 0 0 0 0 0 0 0 0 0 0 0 0 0 0 0 0 0 0 0 0 0 0 0 0 0 0 0 0 0 0 0 0 0 0 0 0 0 0 0 0 0 0.0543760700632433 0 0 0 0 0 0 0 0 0 0 0 0 0 0.00202154799222872 0 0 0 0 0 0 0 0 0
0 0 0 0 0 0 0 0 0 0 0 0.00143906890243561 0 0 0 0 0 0 0 0 0 0 0 0 0 0 0 0 0 0 0 0 0 0 0 0 0 0 0 0 0 0 0 0 0 0 0 0 0 0 0 0 0.00202524221047902 0 0 0 0 0 0 0 0 0 0 0 0 0 0 0 0 0 0 0 0 0 0 0 0 0 0 0 0 0 0.0123769485908374 0.0068561758289838 0.0107370114922271 0 0 0 0 0 0 0 0 0 0 0 0 0 0.00248879527181281 0 0 0 0 0 0 0 0 0 0 0 0 0 0 0 0 0 0 0 0 0 0 0 0 0 0 0 0 0 0 0 0 0 0 0 0 0 0 0 0 0 0 0 0 0 0 0 0 0 0 0 0 0 0 0 0 0 0 0 0 0 0 0 0 0 0 0 0 0 0 0 0 0 0 0 0 0 0 0 0 0 0 0 0 0 0 0 0 0 0 0 0.00322325387649604 0 0 0 0 0 0.212440483881047 0 0 0 0 0.0024999099920631 0 0.00391148487794069 0 0 0 0 0 0 0 0 0 0 0 0 0 0 0 0 0 0 0 0 0 0 0 0 0 0 0 0 0 0 0 0.209502883958878 0.00385844814806318 0.0986288131071766 0.0432662586250155 0.332040897018086 0 0 0 0 0 0 0 0 0 0 0 0 0 0 0 0 0 0 0 0 0 0 0 0 0 0 0 0 0 0 0 0 0 0.00176690802110575 0 0 0 0 0 0 0 0 0 0 0 0 0 0 0 0 0 0 0.0529374161973526 0 0 0 0 0 0 0 0 0 0 0 0 0 0 0 0 0 0 0 0 0 0 0
0 0 0 0 0 0 0 0 0 0 0 0 0 0 0 0 0 0 0 0 0 0 0 0 0 0 0 0 0 0 0 0 0 0 0 0 0 0 0 0 0 0 0 0 0 0 0 0 0 0 0 0 0 0 0 0 0 0 0 0 0 0 0 0 0 0 0 0 0 0 0 0 0 0 0 0 0 0 0 0 0 0 0 0 0 0 0 0 0 0 0 0 0 0 0 0 0 0 0 0 0 0 0 0 0 0 0 0 0 0 0 0 0 0 0 0 0 0 0 0 0 0 0 0 0 0 0 0 0 0 0 0 0 0 0 0 0 0 0 0 0 0 0 0 0 0 0 0 0 0 0 0 0 0 0 0 0 0 0 0 0 0 0 0 0 0 0 0 0 0 0 0 0 0 0.00386026320189442 0 0 0 0 0.00347135318014087 0 0 0 0 0 0 0 0 0 0 0 0 0.00625044695983649 0 0 0 0 0.0841960402081107 0 0 0 0 0 0 0 0.0326011824956825 0 0 0 0 0 0 0 0 0 0 0 0 0 0 0 0.232515584941985 0 0 0 0 0 0 0 0 0 0.00312771072502761 0 0 0 0 0 0 0 0 0 0 0.0786102508314777 0.0288994825875953 0 0 0 0.0284406854511452 0.392701932660183 0 0 0 0.0173213119545891 0 0 0 0 0 0 0 0 0 0 0 0 0 0 0 0 0 0 0 0 0 0 0 0 0 0 0 0 0 0 0.0121796545227186 0 0 0 0 0 0 0 0 0 0.0174480632232434 0.0263830054892119 0 0 0.0133340901517821 0 0 0 0 0 0 0 0 0.00817257029667679 0 0 0 0 0.00571216355522848 0.00477420756347098 0 0 0
0 0 0 0 0 0 0 0 0 0 0 0 0 0 0 0 0 0 0 0 0 0 0 0 0 0 0 0 0 0 0 0 0 0 0 0 0 0 0 0 0 0 0 0 0 0 0 0 0 0 0 0 0 0 0 0 0 0 0 0 0 0 0 0 0 0 0 0 0 0 0 0 0 0 0 0 0 0 0 0 0 0 0 0 0 0 0 0 0 0 0 0 0 0 0 0 0 0 0 0 0 0 0 0 0 0 0 0 0 0 0 0 0 0 0 0 0 0 0 0 0 0 0 0 0 0 0 0 0 0 0 0 0 0 0 0 0 0 0 0 0 0 0 0 0 0 0 0 0 0 0 0 0 0 0 0 0 0 0 0 0 0 0 0 0 0 0 0 0 0 0 0 0 0 0 0 0 0 0 0 0 0 0 0 0 0 0 0 0 0 0 0 0 0 0 0 0 0.304549893883538 0 0 0 0 0 0 0 0.0304197756127393 0 0 0 0 0 0 0 0 0 0 0.00555004788625085 0 0 0 0 0.0454867207018798 0 0 0 0 0 0 0 0 0 0 0 0.00590960357505761 0 0 0 0 0 0 0 0.0641433284692921 0 0.119114425321146 0 0 0.0088461311034419 0.145051710170945 0.101369553513509 0 0.0170343826029094 0 0.053233164906203 0 0 0 0 0 0 0 0 0 0 0 0 0 0 0 0 0 0 0 0 0 0 0 0 0 0 0 0 0 0.00736273090559021 0 0 0 0 0 0 0 0 0 0.00637758480173875 0.0446707615422564 0.00658996188623379 0 0 0.00376867363867579 0 0 0 0 0 0 0 0 0.0242594837023893 0 0 0 0 0 0 0.00626206577620493 0 0
0 0 0 0 0 0 0 0 0 0 0 0 0 0 0 0 0 0 0 0 0 0 0 0 0 0 0 0 0 0 0 0 0 0 0 0 0 0 0 0 0 0 0 0 0 0 0 0 0 0 0 0 0 0 0 0 0 0 0 0 0 0 0 0 0 0 0 0 0 0 0 0 0 0 0 0 0 0 0 0 0 0 0 0 0 0 0 0 0 0 0 0 0 0 0 0 0 0 0 0 0 0 0 0 0 0 0 0 0 0 0 0 0 0 0 0 0 0 0 0 0 0 0 0 0 0 0 0 0 0 0 0 0 0 0 0 0 0 0 0 0 0 0 0 0 0 0 0 0 0 0 0 0 0 0 0 0 0 0 0.00879279454652182 0.00401232800746884 0 0 0 0 0 0.00638226320279553 0 0 0 0 0 0 0 0 0 0 0.0247446170784345 0.0796347240267936 0 0 0 0 0 0 0 0 0 0 0 0 0 0 0 0 0 0 0.0504534699023321 0 0 0 0 0 0 0 0.162612865156529 0 0 0 0 0 0 0 0 0 0 0 0 0 0 0 0.0186936372456506 0 0 0 0 0 0 0 0 0 0 0.00723411202985536 0.00631360457168515 0 0 0 0 0 0 0 0.0226557191810743 0.114440523365982 0 0 0 0.0845176177521678 0.0731322999504115 0.0463281454634981 0.0150419113626729 0.0268641359802501 0 0.0186098135811812 0 0 0 0 0 0 0 0 0 0 0 0 0 0 0 0 0 0 0 0 0 0 0 0 0 0 0 0 0 0.00535954084928251 0 0.00371534893467037 0.00596448796513137 0 0.00725155076199422 0.010561918014981 0 0 0 0.057983446949638 0.0722479573743076 0.0357989847286724 0 0 0.00395498022643075 0.00531562821412025 0 0 0 0 0 0 0 0.0183667529418691 0 0 0 0 0 0 0.00301482063359807 0 0
0 0 0 0 0 0 0 0 0 0 0 0 0 0 0 0 0 0 0 0 0 0 0 0 0 0 0 0 0 0 0 0 0 0 0 0 0 0 0 0 0 0 0 0 0 0 0 0 0 0 0 0 0 0 0 0 0 0 0 0 0 0 0 0 0 0 0 0 0 0 0 0 0 0 0 0 0 0 0 0 0 0 0 0 0 0 0 0 0 0 0 0 0 0 0 0 0 0 0 0 0 0 0 0 0 0 0 0 0 0 0 0 0 0 0 0 0 0 0 0 0 0 0 0 0 0 0 0 0 0 0 0 0 0 0 0 0 0 0 0 0 0 0 0 0 0 0 0 0 0 0 0 0 0 0 0 0 0 0 0 0 0 0 0 0 0 0 0 0 0 0 0.00805218493110513 0 0 0 0 0 0 0 0 0 0 0 0 0 0 0.00274113824357285 0 0 0 0 0 0 0 0 0 0 0 0 0 0 0 0 0.0014149091109924 0 0 0 0 0 0 0 0 0 0 0 0 0 0 0 0 0 0 0 0 0 0 0 0 0 0 0 0 0.0146005276614412 0.0282592258932804 0.0836262180142443 0 0 0 0 0 0 0 0 0 0 0.0879432166285162 0.00517833617930947 0 0 0.00763797354274369 0.00954472254242949 0.018801750515083 0 0.157817248895305 0.100444967316262 0.0827755253765127 0.0394049789954759 0.0532995858289233 0 0 0 0 0 0 0 0 0 0 0 0 0 0 0 0 0 0 0 0 0 0 0 0.00601287327143222 0 0 0 0 0 0 0 0 0 0 0 0 0 0 0.104216630264836 0.0258386008963334 0.107467712864744 0 0 0 0 0 0 0 0 0 0.0290666953537491 0.00493276406266769 0.00974992437445657 0 0.00358313010209448 0 0 0.00758915913448867
0 0 0 0 0 0 0 0 0 0 0 0 0 0 0 0 0 0 0 0 0 0 0 0 0 0 0 0 0 0 0 0 0 0 0 0 0 0 0 0 0 0 0 0 0 0 0 0 0 0 0 0 0 0 0 0 0 0 0 0 0 0 0 0 0 0 0 0 0 0 0 0 0 0 0 0 0 0 0 0 0 0 0 0 0 0 0 0 0 0 0 0 0 0 0 0 0 0 0 0 0 0 0 0 0 0 0 0 0 0 0 0 0 0 0 0 0 0 0 0 0 0 0 0 0 0 0 0 0 0 0 0 0 0 0 0 0 0 0 0 0 0 0 0 0 0 0 0 0 0 0 0 0 0 0 0 0 0 0 0 0 0 0 0 0 0 0 0 0 0 0 0.00745670499878015 0 0 0 0 0 0 0 0 0 0 0 0 0 0 0 0 0 0 0 0 0 0 0 0 0 0 0 0 0 0 0 0 0 0 0 0 0 0 0 0 0 0 0 0 0 0 0 0 0 0 0 0 0 0 0 0 0 0 0 0 0.064272847880132 0 0.0263542163670236 0 0 0 0 0 0 0 0 0 0.13467822487629 0 0.0576059480224019 0.0398191329091474 0 0.0493302970379672 0.0511749085387773 0.0955757729358609 0.00265759560829004 0.222340685153963 0.0365425082863722 0.0393787103325389 0.00742286244820252 0.0267310371093435 0 0 0 0 0 0 0 0 0 0 0 0 0 0 0 0 0 0 0 0 0 0 0 0.00360399540061861 0 0 0 0 0 0 0 0 0 0 0 0 0 0 0.0521282281188831 0.0123043110340385 0.0434181222439231 0 0 0 0 0 0 0 0.00690708668936344 0 0.00767644540268112 0 0.00500528509212792 0 0 0.00246239825903346 0 0.00515267525424079
0 0 0 0 0 0 0 0 0 0 0 0 0 0 0 0 0 0 0 0 0 0 0 0 0 0 0 0 0 0 0 0 0 0 0 0 0 0 0 0 0 0 0 0 0 0 0 0 0 0 0 0 0 0 0 0 0 0 0 0 0 0 0 0 0 0 0 0 0 0 0 0 0 0 0 0 0 0 0 0 0 0 0 0 0 0 0 0 0 0 0 0 0 0 0 0 0 0 0 0 0 0 0 0 0 0 0 0 0 0 0 0 0 0 0 0 0 0 0 0 0 0 0 0 0 0 0 0 0 0 0 0 0 0 0 0 0 0 0 0 0 0 0 0 0 0 0 0 0 0 0 0 0 0 0 0 0 0 0 0 0 0 0 0 0 0 0 0 0 0 0 0 0 0 0 0.00204174720235037 0 0 0 0 0 0 0 0 0 0 0 0 0 0 0 0 0 0 0 0 0 0.00496258000571271 0 0 0 0 0 0 0 0 0 0 0 0 0 0 0 0 0 0 0 0 0 0 0 0.00672175206420838 0 0 0 0 0 0 0 0 0 0 0.0505158815776297 0.0252748420494231 0.00836051416218225 0 0 0 0 0.0043961189442758 0 0 0.00788067483389948 0.0783685495176901 0.00835741819706193 0.0607091544220313 0 0.157951161153457 0.012503757081993 0.170990559241282 0.140490480032642 0.0801809838667512 0.0268206044882781 0.013547539789089 0.013424371578671 0.00283464954644883 0.00530421711724639 0.0127696119993741 0 0 0 0 0 0 0 0 0 0 0 0 0 0 0 0 0 0 0 0 0 0 0 0 0 0 0 0 0 0 0 0 0 0 0.0466314234721362 0 0 0 0.00482294410819852 0.00228331505816642 0.0128568854550889 0 0.00241939224351915 0 0 0 0 0 0.0184160115505197 0 0.00618342992919602 0.00678914728894936 0 0 0.00330332234860744 0.00188695967392125 0 0
0 0 0 0 0 0 0 0 0 0 0 0 0 0 0 0 0 0 0 0 0 0 0 0 0 0 0 0 0 0 0 0 0 0 0 0 0 0 0 0 0 0 0 0 0 0 0 0 0 0 0 0 0 0 0 0 0 0 0 0 0 0 0 0 0 0 0 0 0 0 0 0 0 0 0 0 0 0 0 0 0 0 0 0 0 0 0.000453319264507022 0 0 0 0 0 0 0 0 0 0 0 0 0 0 0 0 0 0 0 0 0 0 0 0 0 0 0 0 0 0 0 0 0 0 0 0 0 0 0 0 0 0 0 0 0 0 0 0 0 0 0 0 0 0 0 0 0 0 0 0 0 0 0 0 0 0 0 0 0 0 0 0 0 0 0 0 0 0 0 0 0 0 0 0 0 0 0 0.00239612724929863 0 0 0 0 0 0 0 0 0 0 0 0 0 0 0 0 0 0 0 0 0 0 0.0340800968321025 0 0 0 0 0 0 0 0.00355449111816273 0 0 0.00206970007633509 0 0 0 0 0 0 0 0.0063276238979009 0 0 0 0 0.045221672745276 0 0 0 0 0 0 0 0 0 0.00188243378862621 0.00398754050209885 0.0133883563769479 0.00110977864626977 0 0 0 0 0 0 0.0111036293598924 0.0694025520956234 0.0364205368882188 0 0.0225383025668082 0.0848331070061073 0 0.121442206598927 0.0415175358570749 0.137665857654884 0.0255892913028772 0.0764288581062592 0 0.00501520047163094 0 0.00138887768280381 0.00821974111980843 0 0 0 0 0 0 0 0 0 0 0 0 0 0 0 0 0 0 0 0 0 0 0 0 0.0038817629496254 0 0 0 0 0 0 0 0 0 0.00952707668934525 0 0 0 0.00391406381965083 0.0116523517842312 0.00862486171502785 0.0034030730419819 0 0 0 0 0 0 0.13794915528439 0 0.015154647245998 0.0252754652684514 0.00399061854271516 0 0.00719657872406825 0.0133935077260733 0 0
0 0 0 0 0 0 0 0 0 0 0 0 0 0 0 0 0 0 0 0 0 0 0 0 0 0 0 0 0 0 0 0 0 0 0 0 0 0 0 0 0 0 0 0 0 0 0 0 0 0 0 0 0 0 0 0 0 0 0 0 0 0 0 0 0 0 0 0 0 0 0 0 0 0 0 0 0 0 0 0 0 0 0 0 0 0 0 0 0 0 0 0 0 0 0 0 0 0 0 0 0 0 0 0 0 0 0 0 0 0 0 0 0 0 0 0 0 0 0 0 0 0 0 0 0 0 0 0 0 0 0 0 0 0 0 0 0 0 0 0 0 0 0 0 0 0 0 0 0 0 0 0 0 0 0 0 0 0 0 0 0 0 0 0 0 0 0 0 0 0 0 0 0 0 0.00548227241076888 0 0 0 0 0 0 0 0 0 0 0 0 0 0 0 0 0 0 0.00304484799422592 0 0 0 0.0443280742474414 0 0 0 0 0 0 0 0.0175371649647602 0 0 0 0 0 0 0 0 0 0 0 0.00368058548752584 0 0 0 0.152822718316673 0 0 0 0 0 0 0 0 0 0.00729328004214588 0 0.00313113203028783 0 0 0 0 0 0 0 0.191246818606759 0.0605015365089352 0.0287798357241533 0 0 0.00837701632000276 0.151487198135571 0 0.00802136568133434 0.0287651107919154 0 0.0744348724393409 0 0 0 0 0 0 0 0 0 0 0 0 0 0 0 0 0 0 0 0 0 0 0 0 0 0 0 0 0 0.00768320907151947 0 0 0 0 0 0 0 0 0 0 0.0105754660714214 0.0139343856203795 0 0 0 0 0 0 0 0 0 0 0 0.176875892603624 0 0 0 0 0 0 0 0.00199721693121557 0
0 0 0 0 0 0 0 0 0 0 0 0 0 0 0 0 0 0 0 0 0 0 0 0 0 0 0 0 0 0 0 0 0 0 0 0 0 0 0 0 0 0 0 0 0 0 0 0 0 0 0 0 0 0 0 0 0 0 0 0 0 0 0 0 0 0 0 0 0 0 0 0 0 0 0 0 0 0 0 0 0 0 0 0 0 0 0 0 0 0 0 0 0 0 0 0 0 0 0 0 0 0 0 0 0 0 0 0 0 0 0 0 0 0 0 0 0 0 0 0 0 0 0 0 0 0 0 0 0 0 0 0 0 0 0 0 0 0 0 0 0 0 0 0 0 0 0 0 0 0 0 0 0 0 0 0 0 0 0 0 0 0 0 0 0 0 0 0 0 0 0 0 0 0 0 0 0 0 0 0 0 0 0 0 0 0 0 0 0 0 0 0 0 0 0 0 0 0 0 0 0 0 0 0 0 0 0 0 0 0 0 0 0 0 0 0 0 0 0 0 0 0 0 0 0 0 0 0 0 0 0 0 0.0457477493756418 0.0251891536769148 0.00975901760101732 0 0 0 0 0 0 0 0 0.0176551864797935 0.0156039577255185 0.0658074873208569 0.216444649851175 0.0978506560013646 0.0151556373369144 0 0.133149533217899 0.122552593848812 0.0184934704405645 0.0392233146013856 0.031160576862267 0.00333314159961227 0.0147659357979837 0.0327592300538887 0 0 0 0 0 0 0 0 0 0 0 0 0 0 0 0 0 0 0 0 0 0 0 0 0 0 0 0 0 0 0 0 0 0 0.0258679861322527 0 0 0 0.0067953333572418 0.00400080387870953 0.0105633931422503 0 0 0 0 0 0 0 0.0231104109165918 0 0.0133318498850088 0.00797559627605567 0 0 0 0.00370333462028082 0 0
0 0 0 0 0 0 0 0 0 0 0 0 0 0 0 0 0 0 0 0 0 0 0 0 0 0 0 0 0 0 0 0 0 0 0 0 0 0 0 0 0 0 0 0 0 0 0 0 0 0 0 0 0 0 0 0 0 0 0 0 0 0 0 0 0 0 0 0 0 0 0 0 0 0 0 0 0 0 0 0 0 0 0 0 0 0 0 0 0 0 0 0 0 0 0 0 0 0 0 0 0 0 0 0 0 0 0 0 0 0 0 0 0 0 0 0 0 0 0 0 0 0 0 0 0 0 0 0 0 0 0 0 0 0 0 0 0 0 0 0 0 0 0 0 0 0 0 0 0 0 0 0 0 0 0 0 0 0 0 0 0 0 0 0 0 0 0 0 0 0 0 0 0 0 0 0 0 0 0 0 0 0 0 0 0 0 0 0 0 0 0 0 0 0 0 0 0 0 0 0 0 0 0 0 0 0.00541927610103014 0 0 0 0 0 0 0 0 0 0 0 0 0 0 0 0.0283445799131702 0 0 0 0 0 0 0 0 0 0 0.00978279555866577 0.00567143151968456 0.00220626958530167 0 0 0 0 0 0 0 0.00873134153236653 0.0143321709723242 0.00886318354395012 0.0310304785094073 0.0808335101670139 0.147478338522267 0.0247036860405798 0.0605214699444037 0 0.0572597381779218 0.0816738081941445 0.0335362408674549 0.0446570925271382 0 0.0376881135619597 0.0848896617008919 0 0 0 0 0 0 0 0 0 0 0 0 0 0 0 0 0 0 0 0 0 0 0 0 0 0 0 0 0 0 0 0 0 0 0 0 0 0 0.0136145853571244 0.00902513089847527 0.00286660841456841 0 0 0 0 0 0 0 0.119622843679923 0 0.0166026796255289 0.0320311071206387 0.0243685719604893 0 0.00562902412146575 0.0086162618821103 0 0
0 0 0 0 0 0 0 0 0 0 0 0 0 0 0 0 0 0 0 0 0 0 0 0 0 0 0 0 0 0 0 0 0 0 0 0 0 0 0 0 0 0 0 0 0 0 0 0 0 0 0 0 0 0 0 0 0 0 0 0 0 0 0 0 0 0 0 0 0 0 0 0 0 0 0 0 0 0 0 0 0 0 0 0 0 0 0 0 0 0 0 0 0 0 0 0 0 0 0 0 0 0 0 0 0 0 0 0 0 0 0 0 0 0 0 0 0 0 0 0 0 0 0 0 0 0 0 0 0 0 0 0 0 0 0 0 0 0 0 0 0 0 0 0 0 0 0 0 0 0 0 0 0 0 0 0 0 0 0 0 0 0 0 0 0 0 0 0 0 0 0 0 0 0 0 0 0 0 0 0 0 0 0 0 0 0 0 0 0 0 0 0 0 0 0 0 0 0 0 0 0 0 0 0 0 0 0 0 0 0 0 0 0 0 0 0 0 0 0 0 0 0 0 0 0 0 0 0 0 0 0 0 0.0537568754399402 0.0290884569050035 0.00943158702941969 0 0 0 0 0 0 0 0 0 0.0377487219642309 0.125301638114037 0.0997455329390768 0.0592703895967253 0 0.1204397538334 0.123801780330669 0 0.00562368217914374 0.106378026854671 0.0477847603870534 0.00468244743110286 0.0335334073036874 0.0951993266322012 0 0 0 0 0 0 0 0 0 0 0 0 0 0 0 0 0 0 0 0 0 0 0 0 0 0 0 0 0 0 0 0 0 0 0 0 0 0 0 0.00352347710542785 0.00523028479625413 0 0 0 0 0 0 0 0.00995032001610493 0 0.00954092616040631 0 0.0199686049814447 0 0 0 0 0
0 0 0 0 0 0 0 0 0 0 0 0 0 0 0 0 0 0 0 0 0 0 0 0 0 0 0 0 0 0 0 0 0 0 0 0 0 0 0 0 0 0 0 0 0 0 0 0 0 0 0 0 0 0 0 0 0 0 0 0 0 0 0 0 0 0 0 0 0 0 0 0 0 0 0 0 0 0 0 0 0 0 0 0 0 0 0 0 0 0 0 0 0 0 0 0 0 0 0 0 0 0 0 0 0 0 0 0 0 0 0 0 0 0 0 0 0 0 0 0 0 0 0 0 0 0 0 0 0 0 0 0 0 0 0 0 0 0 0 0 0 0 0 0 0 0 0 0 0 0 0 0 0 0 0 0 0 0 0 0 0 0 0 0 0 0 0 0 0 0 0 0 0 0 0.00121211986405916 0 0 0 0 0 0 0 0 0 0 0 0 0 0 0 0 0 0 0 0 0 0 0.00996039525566578 0 0 0 0 0 0 0 0 0 0 0.000745472988595061 0 0 0 0 0 0 0 0.00796451894632218 0.000858624625425146 0 0 0 0.071921538180216 0 0 0 0 0 0 0 0 0 0.00151131778207181 0.00286756067069101 0.00682185223548374 0.0025320482964163 0 0 0 0 0 0 0.0116856332202921 0.0440130479236631 0.0160149543327176 0 0.00259935067549846 0.0248918790659102 0.132069928013628 0.103113786521866 0.0135591609350095 0.131742950154079 0.00419553950814133 0 0 0.00752003873178597 0.00252608837329039 0.00583530242436751 0.042267150477888 0 0 0 0 0 0 0 0 0 0 0 0 0 0 0 0 0 0 0 0 0 0 0 0 0.0072781063837508 0 0 0 0 0 0 0 0 0 0 0 0.00262051908342187 0 0.00892417027147863 0.00814510414182061 0.00299064114386892 0 0 0 0 0 0 0 0.222121364266909 0 0.00819242457139572 0.0214098536432917 0.05712806812732 0 0.00250440027373731 0.0102550888899224 0 0
0 0 0 0 0 0 0 0 0 0 0 0 0 0 0 0 0 0 0 0 0 0 0 0 0 0 0 0 0 0 0 0 0 0 0 0 0 0 0 0 0 0 0 0 0 0 0 0 0 0 0 0 0 0 0 0 0 0 0 0 0 0 0 0 0 0 0 0 0 0 0 0 0 0 0 0 0 0 0 0 0 0 0 0 0 0 0 0 0 0 0 0 0 0 0 0 0 0 0 0 0 0 0 0 0 0 0 0 0 0 0 0 0 0 0 0 0 0 0 0 0 0 0 0 0 0 0 0 0 0 0 0 0 0 0 0 0 0 0 0 0 0 0 0 0 0 0 0 0 0 0 0 0 0 0 0 0 0 0 0 0 0 0 0 0 0 0 0 0 0 0 0.00256734548109023 0 0 0 0 0 0 0 0 0 0 0 0 0 0 0 0 0 0 0 0 0 0 0 0 0 0 0 0 0 0 0 0 0 0 0 0 0 0 0 0 0 0 0 0 0 0 0 0 0 0 0 0 0 0 0 0 0 0 0 0 0.0257072820821371 0.0227536046239394 0.0335393668217428 0 0 0 0 0 0 0 0 0 0.190973972112515 0.175688613420568 0.0101577671978212 0 0 0.0232331121455168 0.0437026385473069 0.0641161854558449 0 0 0.169869567212306 0.027116996618363 0.0400343082614699 0.0371959455570541 0 0 0 0 0 0 0 0 0 0 0 0 0 0 0 0 0 0 0 0 0 0 0 0.00225944046236767 0 0 0 0 0 0 0 0 0 0 0 0 0 0 0.039973599648479 0.0106227690292767 0.0397602205703567 0 0 0 0 0 0 0 0.00264111532383317 0 0.0248410674460678 0.00474451217349232 0.00541552780725261 0 0.00308504200119903 0 0 0
0 0 0 0 0 0 0 0 0 0 0 0 0 0 0 0 0 0 0 0 0 0 0 0 0 0 0 0 0 0 0 0 0 0 0 0 0 0 0 0 0 0 0 0 0 0 0 0 0 0 0 0 0 0 0 0 0 0 0 0 0 0 0 0 0 0 0 0 0 0 0 0 0 0 0 0 0 0 0 0 0 0 0 0 0 0 0 0 0 0 0 0 0 0 0 0 0 0 0 0 0 0 0 0 0 0 0 0 0 0 0 0 0 0 0 0 0 0 0 0 0 0 0 0 0 0 0 0 0 0 0 0 0 0 0 0 0 0 0 0 0 0 0 0 0 0 0 0 0 0 0 0 0 0 0 0 0 0 0 0 0 0 0 0 0 0 0 0 0 0 0 0 0 0 0 0 0 0 0 0 0 0 0 0 0 0 0 0 0 0 0 0 0 0 0 0 0 0 0 0 0 0 0 0 0 0 0 0 0 0 0 0 0 0 0 0 0 0 0 0 0 0 0 0 0 0 0 0 0 0 0 0 0.0172839598819138 0.055036178251365 0.0330691394238651 0 0 0 0 0 0 0 0 0 0.158012161948284 0.0375375263794234 0.0130850204362215 0.00910177693909273 0 0.0239944725163462 0.0756530328161839 0.03744102926339 0.00789789576150629 0.220830065333747 0 0.00329554660738995 0.100421752825279 0.0948301373479406 0 0 0 0 0 0 0 0 0 0 0 0 0 0 0 0 0 0 0 0 0 0 0 0 0 0 0 0 0 0 0 0 0 0 0 0 0 0 0.00864545993107492 0.00647421661056386 0.0068099911987515 0 0 0 0 0 0 0 0.00429585104515228 0 0.0510218021695996 0.0169713495863071 0.0102345540258358 0 0.00377350161662421 0.0042835780841413 0 0
0 0 0 0 0 0 0 0 0 0 0 0 0 0 0 0 0 0 0 0 0 0 0 0 0 0 0 0 0 0 0 0 0 0.00507643886561632 0 0 0 0 0 0 0 0 0 0 0 0 0 0 0 0 0.000609495517918941 0 0 0 0.013806849142856 0 0.00197672416659576 0.000960637536698996 0 0 0 0 0 0 0 0 0 0 0 0 0 0.00719052224666934 0 0 0 0 0 0 0 0 0 0 0 0 0 0 0.000347601554464478 0 0 0 0 0 0 0 0 0 0 0 0 0 0.00222727647361225 0.054027172663804 0 0.0013771139635489 0 0 0 0 0 0 0 0 0 0 0 0 0 0 0 0.000484288344947428 0 0 0 0 0 0 0 0 0 0 0 0 0 0 0 0 0 0 0 0.00289554561751299 0 0 0 0 0.0229870320851973 0 0.000767935627215613 0.00594278230781528 0 0.00374841880101773 0.023915733854314 0.0100149448343398 0.00123009969172575 0.00285015688078682 0.0171398028988217 0.000596897333050951 0 0 0 0 0 0 0 0 0 0 0.001780289232525 0 0 0.0180706580971628 0.000918345839301764 0.0503776147606595 0 0 0 0.000968718299484772 0 0 0 0 0 0 0 0 0 0 0.0252333123770722 0.0283657624174509 0.0394390597990105 0 0.00600520407590536 0 0.000846311079805971 0 0.00277481573999962 0 0.000989396347666925 0 0 0 0 0 0 0.0090358001493655 0 0 0 0 0 0 0 0 0 0 0 0 0 0 0 0 0 0.000784576224695128 0.00124399509274113 0 0 0 0 0 0 0 0 0 0.00207561351438074 0.00141441658285316 0.0180197943472945 0 0 0 0 0 0 0 0 0 0.035558957409029 0.0110462158317659 0.000754509225000561 0 0 0.000700880894462682 0 0.00100188071361654 0.000724476995316867 0.00962651179317357 0.000899937186298393 0 0.00355289926871059 0.0117313814285074 0 0 0 0 0 0 0 0 0 0 0 0 0 0 0 0 0 0 0 0 0 0 0 0.0387725952431732 0.000379241655594008 0 0 0.000808965251287755 0 0 0.00351625597660976 0 0 0 0.000398110133477414 0 0 0.0016210453678192 0.0663549470437078 0.126155147184566 0.0868710284648595 0 0 0.0121733360125206 0 0 0 0.012082774488933 0.0225647817255551 0 0 0 0.0073197072984537 0.00225459575682314 0.0224075685866582 0 0.0112503663221272 0.120954728356048
0 0 0 0 0 0 0 0 0 0 0 0 0 0 0 0 0 0 0 0 0 0 0 0 0 0 0 0 0 0 0 0 0 0 0 0 0 0 0 0 0 0 0 0 0 0 0 0 0 0 0 0 0 0 0 0 0 0 0 0 0 0 0 0 0 0 0 0 0 0 0 0 0 0 0 0 0 0 0 0 0 0 0 0 0 0 0 0 0 0 0 0 0 0 0 0 0 0 0 0 0 0 0 0 0 0 0 0 0 0 0 0 0 0 0 0 0 0 0 0 0 0 0 0 0 0 0 0 0 0 0 0 0 0 0 0 0 0 0 0 0 0 0 0 0 0 0 0 0 0 0 0 0 0 0 0 0 0 0 0 0 0 0 0 0 0 0 0 0 0 0 0 0 0 0 0 0 0 0 0 0 0 0 0 0 0 0 0 0 0 0 0 0 0 0 0 0 0 0 0 0 0 0 0 0 0 0 0 0 0 0 0 0 0 0 0 0 0 0 0 0 0 0 0 0 0 0 0 0 0 0 0 0.00968917610682488 0.00549434010571576 0.0210593468914445 0 0 0 0 0 0 0 0 0 0.0962788007285952 0.0118428423287067 0.00803006335034916 0.00391488607041172 0 0.0176597248231214 0.0991647991893084 0.0408087496653277 0.00951857480462678 0.0808336496544355 0.15597142347139 0.0202076305489373 0 0.204023029985895 0 0 0 0 0 0 0 0 0 0 0 0 0 0 0 0 0 0 0 0 0 0 0 0 0 0 0 0 0 0 0 0 0 0 0 0 0 0 0.052584380797905 0.00761184098926226 0.0313962291755187 0 0 0 0 0 0 0 0.00703339451992268 0 0.0680968854250078 0.0262904553676655 0.0137047596118125 0 0.00493852455343449 0.00384649183438077 0 0
0 0 0 0 0 0 0 0 0 0 0 0 0 0 0 0 0 0 0 0 0 0 0 0 0 0 0 0 0 0 0 0 0 0 0 0 0 0 0 0 0 0 0 0 0 0 0 0 0 0 0 0 0 0 0 0 0 0 0 0 0 0 0 0 0 0 0 0 0 0 0 0 0 0 0 0 0 0 0 0 0 0 0 0 0 0 0 0 0 0 0 0 0 0 0 0 0 0 0 0 0 0 0 0 0 0 0 0 0 0 0 0 0 0 0 0 0 0 0 0 0 0 0 0 0 0 0 0 0 0 0 0 0 0 0 0 0 0 0 0 0 0 0 0 0 0 0 0 0 0 0 0 0 0 0 0 0 0 0 0 0 0 0 0 0 0 0 0 0 0 0 0.0043587328991598 0 0 0 0 0 0 0 0 0 0 0 0 0 0 0.00112666956784854 0 0 0 0 0 0 0 0 0 0 0 0 0 0 0 0 0.0019097032276679 0 0 0 0 0 0 0 0 0 0 0 0 0 0 0 0 0 0 0 0 0 0 0 0 0 0 0 0 0.00600821759776485 0.00366058317389594 0.00651937804858865 0 0 0 0 0 0 0 0 0 0.0517286011645088 0.0169405564598611 0.00767896536725825 0.00920323680026494 0 0.015562665061507 0.0887228059362369 0.0460189610685373 0.0273866465479165 0.0298320288765976 0.058504725540316 0.0265038510745985 0.0810413228761757 0 0 0 0 0 0 0 0 0 0 0 0 0 0 0 0 0 0 0 0 0 0 0 0 0.00424941522403809 0 0 0 0 0 0 0 0 0 0 0 0 0 0 0.0391216749020311 0.0284805287758822 0.0293316967210516 0 0 0 0 0 0 0 0.113749596418253 0 0.0138242563210374 0.0732857889477754 0.16981179401386 0 0.0188343119829695 0.026603285404397 0 0
0 0 0 0 0.0179294498209255 0 0 0 0 0 0 0 0.0101341205441417 0 0 0 0 0.011358050354754 0 0 0 0 0 0 0 0 0 0 0.00765898531613451 0 0 0 0 0 0 0 0 0 0 0 0 0 0 0 0 0 0 0 0 0 0 0 0 0 0 0.00406977750658992 0 0 0.00508913538894185 0 0 0 0 0 0 0 0 0 0 0 0 0 0 0 0 0 0 0 0 0 0 0 0 0 0 0 0 0 0 0 0 0 0 0 0 0 0 0 0 0 0 0 0 0 0.0482882654460578 0 0 0 0 0 0 0 0 0 0.0564202507112956 0.0281869076377903 0 0 0.0701554528309318 0 0 0 0 0 0 0 0 0 0 0 0 0 0 0 0 0 0 0 0 0 0 0 0 0 0 0 0 0 0 0 0 0 0 0 0 0 0 0 0 0 0 0 0 0 0 0 0 0.421342450882705 0 0 0 0 0 0 0 0 0.010894668293935 0 0 0 0 0 0 0 0 0 0 0 0 0 0 0 0 0 0 0.0182425380987652 0 0 0 0 0 0.00306436896263062 0 0 0 0 0.0587447244768159 0 0 0 0 0 0 0 0 0 0 0 0 0 0 0 0 0 0 0 0 0 0 0 0 0 0 0 0 0 0 0 0 0 0 0 0 0 0 0 0 0 0 0 0 0 0 0 0 0 0 0 0 0.00779736437764623 0 0.189125101593316 0 0 0 0 0 0 0 0 0 0 0.0132565177693738 0 0 0 0 0 0 0 0 0 0 0 0 0 0 0 0 0 0.00291040586308367 0 0 0 0 0 0 0 0 0 0 0 0 0.00849860616657218 0 0.00683285795759374 0 0 0 0 0 0 0 0 0 0
0 0 0 0 0.019387521578956 0 0 0 0 0 0 0 0 0 0 0 0 0 0 0 0 0 0 0 0 0 0 0 0.0100267579183756 0 0 0 0 0 0 0 0 0 0 0 0 0 0 0 0 0 0 0 0 0 0 0 0 0 0 0 0 0 0 0 0 0 0 0 0 0 0 0 0 0 0 0 0 0 0 0 0 0 0 0 0 0 0 0 0 0 0 0 0 0 0 0 0 0 0 0 0 0 0 0 0 0 0 0 0 0 0 0 0 0 0 0 0 0 0 0 0 0 0 0 0 0 0 0 0 0 0 0 0 0 0 0 0 0 0 0 0 0 0 0 0 0 0 0 0 0 0 0 0 0 0 0 0 0 0 0 0 0 0 0 0 0 0 0 0 0 0 0 0 0 0 0 0 0 0 0 0 0 0 0 0 0 0 0 0 0 0 0 0 0 0 0 0 0 0 0 0 0 0 0 0 0 0 0 0 0 0 0 0 0 0 0 0 0 0 0 0 0 0 0 0 0 0 0 0 0 0 0 0 0 0 0 0 0 0 0 0 0 0 0 0 0 0 0 0 0 0 0 0 0 0 0 0 0 0 0 0 0 0.0405789589182885 0 0 0 0 0 0.273611950961427 0.477638868699702 0 0 0 0 0 0 0.178755941923251 0 0 0 0 0 0 0 0 0 0 0 0 0 0 0 0 0 0 0 0 0 0 0 0 0 0 0 0 0 0 0 0 0 0 0 0 0 0 0 0 0 0 0
0 0 0 0 0 0 0 0 0 0 0 0 0.00474463199920273 0 0 0 0 0 0 0 0 0 0 0 0 0 0.00983873773867196 0 0 0 0 0 0 0 0 0 0 0 0 0 0 0 0 0 0 0 0 0 0 0 0 0 0 0.0144384860251863 0 0 0 0 0 0 0 0 0 0 0 0 0 0 0 0 0 0 0 0 0 0 0 0 0 0 0 0 0 0 0 0 0 0 0 0 0 0 0 0 0 0 0 0 0 0 0 0 0 0 0.0143035015402487 0.00868837661502816 0.00471567726568281 0.0557066608763387 0.019478159779651 0 0 0 0.00282243991298322 0 0 0.0270782493866159 0.0275343344242378 0.0178756838356118 0.0197658932522511 0.0379190967649573 0.0335570531046457 0 0 0 0 0 0 0 0 0 0 0 0 0 0 0 0 0 0 0 0 0 0 0 0 0 0 0 0 0 0 0 0 0 0 0 0 0 0 0 0 0 0 0 0 0 0 0.294541148313129 0 0 0 0 0 0.0277627311373709 0 0 0 0 0 0 0 0 0 0 0 0 0.0206516459740512 0 0 0 0 0 0 0 0 0 0 0 0 0 0 0 0 0 0 0 0 0 0 0 0 0 0 0 0 0 0 0 0 0 0 0 0 0 0 0 0 0 0 0 0 0 0 0 0 0 0 0 0 0 0 0 0 0 0 0 0 0 0 0 0 0 0 0 0 0 0 0 0 0 0 0.110551607476536 0.067008523411351 0 0 0.0963044177113565 0 0.0847129434548928 0 0 0 0 0 0 0 0 0 0 0 0 0 0 0 0 0 0 0 0 0 0 0 0 0 0 0 0 0 0 0 0 0 0 0 0 0 0 0 0 0 0 0 0 0 0 0 0
0 0 0 0 0 0 0 0 0 0 0 0 0.00739034514858019 0 0 0 0 0 0 0 0 0 0 0 0 0 0 0 0 0 0 0 0 0 0 0 0 0 0 0 0 0 0 0 0 0 0 0 0 0 0 0 0 0 0 0 0 0 0 0 0 0 0 0 0 0 0 0 0 0 0 0 0 0 0 0 0 0 0 0 0 0 0 0 0 0 0 0 0 0 0 0 0 0 0 0 0 0 0 0 0 0 0 0 0.0507681764499487 0 0.00638597394783986 0 0 0 0 0 0.00414107828523203 0 0.0117809346749197 0.0543840582764364 0 0 0.0580470516904696 0 0 0 0 0 0 0 0 0 0 0 0 0 0 0 0 0 0 0 0 0 0 0 0 0 0 0 0 0 0 0 0 0 0 0 0 0 0 0 0 0 0 0 0 0 0 0 0 0.407624622440957 0 0 0 0 0 0 0 0 0 0 0 0 0 0 0 0 0 0 0 0 0 0 0 0 0 0 0 0 0 0 0 0 0 0 0 0 0 0 0.0345525201858483 0 0 0 0 0 0 0 0 0 0 0 0 0 0 0 0 0 0 0 0 0 0 0 0 0 0 0 0 0 0 0 0 0 0 0 0 0 0 0 0 0 0 0 0 0 0 0 0 0 0 0 0.150714032695926 0 0.165034334434771 0 0 0 0 0.0417539477284565 0 0 0 0 0 0 0 0 0 0 0 0 0 0 0 0 0 0 0 0 0 0 0 0 0 0 0 0 0 0 0 0 0 0 0.00742292404061449 0 0 0 0 0 0 0 0 0 0 0 0 0 0 0
0 0 0 0 0 0 0 0 0 0 0 0 0 0 0 0 0 0 0 0 0 0 0 0 0 0 0.0590811268379048 0 0 0 0 0 0 0 0 0 0 0 0 0 0 0 0 0 0 0 0 0 0 0 0 0 0 0 0 0 0 0 0 0 0 0 0 0 0 0 0 0 0 0 0 0 0 0 0 0 0 0 0 0 0 0 0 0 0 0 0 0 0 0 0 0 0 0 0 0 0 0 0 0 0 0 0 0 0 0 0 0 0.0667892805113223 0 0 0 0 0 0 0 0 0 0 0 0.023520557002718 0 0 0 0 0 0 0 0 0 0 0 0 0 0 0 0 0 0 0 0 0 0 0 0 0 0 0 0 0 0 0 0 0 0 0 0 0 0 0 0 0 0 0 0 0 0 0.414451171837847 0.0107674424705824 0.0941660542133742 0.0166507229553808 0 0 0.117509329464992 0 0 0 0 0 0 0 0 0 0 0 0 0 0 0.0263762141681463 0 0 0 0 0 0 0 0 0 0 0 0 0 0 0 0 0 0.0202743266371302 0 0 0 0 0 0 0 0 0 0 0 0 0 0 0 0.0262090900590427 0 0 0 0 0 0 0 0 0 0 0 0 0 0 0 0 0 0 0 0 0 0 0 0 0 0 0 0 0 0 0 0 0 0 0 0 0 0.124204683841559 0 0 0 0 0 0 0 0 0 0 0 0 0 0 0 0 0 0 0 0 0 0 0 0 0 0 0 0 0 0 0 0 0 0 0 0 0 0 0 0 0 0 0 0 0 0 0 0 0 0 0 0 0 0 0
0 0 0 0 0 0 0 0 0 0 0 0 0 0 0 0 0 0 0 0 0 0 0 0 0 0 0 0.0248904699158133 0 0 0 0 0 0 0 0 0 0 0 0 0 0 0 0 0 0 0 0 0 0 0 0 0 0.0134922605711506 0 0 0 0 0 0 0 0 0 0 0 0 0 0 0 0 0 0 0 0 0 0 0 0 0 0 0 0 0 0 0 0 0 0 0 0 0 0 0 0 0 0 0 0 0 0 0 0 0 0 0 0 0 0 0 0 0 0 0 0 0 0 0 0 0 0 0 0 0 0.0351645678805095 0 0 0 0 0 0 0 0 0 0 0 0 0 0 0 0 0 0 0 0 0 0 0 0 0 0 0 0 0 0 0 0 0 0 0 0 0 0 0 0 0 0 0 0 0 0 0 0 0 0 0 0 0.115782179771246 0 0 0 0 0 0 0 0 0 0 0 0 0 0 0 0 0 0 0 0 0 0 0 0 0 0 0 0 0 0 0 0 0 0 0 0 0 0 0 0 0 0 0 0 0 0 0 0 0 0 0 0 0 0 0 0 0 0 0 0 0 0 0 0 0 0 0 0 0 0 0 0 0 0 0 0 0 0 0 0 0 0 0 0 0 0 0 0 0 0.0655085745998652 0.0557266735712337 0 0 0 0 0 0 0.23032837409579 0 0.026812967227885 0.145411492274642 0.0399544782893232 0.246927961802541 0 0 0 0 0 0 0 0 0 0 0 0 0 0 0 0 0 0 0 0 0 0 0 0 0 0 0 0 0 0 0 0 0 0 0 0
0 0 0 0 0 0 0 0 0 0 0 0 0 0 0 0 0 0 0 0 0 0 0 0 0 0 0 0 0 0 0 0 0 0 0 0 0 0 0 0 0 0 0 0 0 0 0 0 0 0 0 0 0 0 0 0 0 0 0 0 0 0 0 0 0 0 0 0 0 0 0 0 0 0 0 0 0 0 0 0 0 0 0 0 0 0 0 0 0 0 0 0 0 0 0 0 0 0 0 0 0 0 0 0 0 0 0 0 0 0 0 0 0 0 0 0 0 0.0216281914179977 0 0 0 0 0 0 0 0 0 0 0 0 0 0 0 0 0 0 0 0 0 0 0 0 0 0 0 0 0 0 0 0 0 0 0 0 0 0 0 0 0 0 0 0 0 0 0 0 0 0 0 0 0 0 0 0 0 0 0 0 0 0 0 0 0 0 0 0 0 0 0 0 0 0 0 0 0 0 0 0 0 0 0 0 0 0 0 0 0 0 0 0 0 0 0 0 0 0 0 0 0 0 0 0 0 0 0 0 0 0 0 0 0 0 0 0 0 0 0 0 0 0 0 0 0 0 0 0 0 0 0 0 0 0 0 0 0 0 0 0 0 0.192055267726753 0 0 0 0 0 0.360460867398415 0 0 0 0 0 0 0.289134478427399 0 0.136721195029435 0 0 0 0 0 0 0 0 0 0 0 0 0 0 0 0 0 0 0 0 0 0 0 0 0 0 0 0 0 0 0 0 0 0 0 0 0 0 0 0 0
0 0 0 0 0 0 0 0 0 0 0 0 0 0 0 0 0 0 0 0 0 0 0 0 0 0 0 0 0 0 0 0 0 0 0 0 0 0 0 0 0 0 0 0 0 0 0 0 0 0 0 0 0 0 0 0 0 0 0 0 0 0 0 0 0 0 0 0 0 0 0 0 0 0 0 0 0 0 0 0 0 0 0 0 0 0 0 0 0 0 0 0 0 0 0 0 0 0 0 0 0 0 0 0 0 0 0.00915748822058776 0.0217450299695213 0 0 0 0 0 0 0 0 0.0605190552658758 0.0955478143342274 0 0.0643507730817728 0 0 0 0 0 0 0 0 0 0 0 0 0 0 0 0 0 0 0 0 0 0 0 0 0 0 0 0 0 0 0 0 0 0 0 0 0 0 0 0 0 0 0 0 0 0 0 0.0631219034629651 0 0 0 0 0 0 0 0 0 0 0 0 0 0 0 0 0 0 0 0 0 0 0 0 0 0 0 0 0 0 0 0 0 0 0 0 0 0 0 0 0 0 0 0 0 0 0 0 0 0 0 0 0 0 0 0 0 0 0 0 0 0 0 0 0 0 0 0 0 0 0 0 0 0 0 0 0 0 0 0 0 0 0 0 0 0 0 0 0 0 0 0.129673328291702 0.254891296104907 0.0740281838581967 0 0 0.139417714676421 0 0 0.0875474127338236 0 0 0 0 0 0 0 0 0 0 0 0 0 0 0 0 0 0 0 0 0 0 0 0 0 0 0 0 0 0 0 0 0 0 0 0 0 0 0 0 0 0 0 0 0 0 0 0
0 0 0 0 0 0 0 0 0 0 0 0 0 0 0 0 0 0 0 0 0 0 0 0 0 0 0 0.0463515516091405 0 0 0 0 0 0 0 0 0 0 0 0 0 0 0 0 0 0 0 0 0 0 0 0 0 0.0915166184442789 0 0 0 0 0 0 0 0 0 0 0 0 0 0 0 0 0 0 0 0 0 0 0 0 0 0 0 0 0 0 0 0 0 0 0 0 0 0 0 0 0 0 0 0 0 0 0 0 0 0 0 0.111671312592988 0 0.03273782574182 0 0 0 0 0 0 0 0 0 0 0 0 0 0 0 0.0543925842872583 0 0 0 0 0 0 0 0 0 0 0 0 0 0 0 0 0 0 0 0 0 0 0 0 0 0 0 0 0 0 0 0 0 0 0 0 0 0 0 0 0 0 0 0.0384823752980138 0 0 0 0 0 0 0 0 0 0 0 0 0.0626419587414581 0 0 0 0 0 0 0 0 0 0 0 0 0 0 0 0 0 0 0 0 0 0 0 0 0 0 0 0.0465474554849922 0 0 0 0 0 0 0 0 0 0 0 0 0 0 0 0 0 0 0 0 0 0 0 0 0 0 0 0 0 0 0 0 0 0 0 0 0 0 0 0 0 0 0 0 0 0 0 0 0 0 0 0 0 0 0.125645965210495 0 0 0 0.267065433888575 0.0375286846814855 0 0 0 0 0 0 0 0 0 0 0 0 0 0 0 0 0 0 0 0 0 0 0 0 0 0 0 0 0 0 0 0 0 0 0.0666138497223387 0 0.0188043842971566 0 0 0 0 0 0 0 0 0 0
0 0 0 0 0 0 0 0 0 0 0 0 0 0 0 0 0 0 0 0 0 0 0 0 0 0 0.00779956514118752 0 0 0 0 0 0 0 0 0 0 0 0 0 0 0 0 0 0 0 0 0 0 0 0 0 0 0.053572998142891 0 0 0 0 0 0 0 0 0 0 0 0 0 0 0 0 0 0 0 0 0 0 0 0 0 0 0 0 0 0 0 0 0 0 0 0 0 0 0 0 0 0 0 0 0 0 0 0 0 0 0 0.0458063799894003 0 0.202839450152138 0.0302789910386689 0 0 0 0 0 0 0 0 0 0 0.0713547257623989 0 0 0 0.045717533557557 0 0 0 0 0 0 0 0 0 0 0 0 0 0 0 0 0 0 0 0 0 0 0 0 0 0 0 0 0 0 0 0 0 0 0 0 0 0 0 0 0 0 0 0 0 0 0 0 0 0.0464526781197622 0 0 0 0 0 0 0 0 0 0 0 0 0 0 0 0 0 0 0 0 0 0 0 0 0 0 0 0 0 0 0 0 0 0 0 0 0 0 0 0 0 0 0 0 0 0 0 0 0 0 0 0 0 0 0 0 0 0 0 0 0 0 0 0 0 0 0 0 0 0 0 0 0 0 0 0 0 0 0 0 0 0 0 0 0 0 0.207042258138454 0 0 0.0415288511737908 0 0.0808432461452991 0.103765762384768 0 0.0575739135242232 0 0 0 0 0 0 0 0 0 0 0 0 0 0 0 0 0 0 0 0 0 0.00542364672946056 0 0 0 0 0 0 0 0 0 0 0 0 0 0 0 0 0 0 0 0 0 0 0 0 0
0 0 0 0 0 0 0 0 0 0 0 0 0 0 0 0 0 0 0 0 0 0 0 0 0 0 0 0.0269533641620421 0 0 0 0 0 0 0 0 0 0 0 0 0 0 0 0 0 0 0 0 0 0 0 0 0 0.0656379607869876 0 0 0 0 0 0 0 0 0 0 0 0 0 0 0 0 0 0 0 0 0 0 0 0 0 0 0 0 0 0 0 0 0 0 0 0 0 0 0 0 0 0 0 0 0 0 0 0 0 0 0 0 0 0.0329049539497889 0 0 0 0 0 0 0 0 0 0 0 0 0 0 0 0 0 0 0 0 0 0 0 0 0 0 0 0 0 0 0 0 0 0 0 0 0 0 0 0 0 0 0 0 0 0 0 0 0 0 0 0 0 0 0 0 0 0 0 0.0873195426743608 0 0 0 0 0 0 0 0 0 0 0 0 0.065504210262883 0 0 0 0 0 0 0 0 0 0 0 0 0 0 0 0 0 0 0 0 0 0 0 0 0 0 0 0.437882567571704 0 0 0 0 0 0 0 0 0 0 0 0 0 0 0 0 0 0 0 0 0 0 0 0 0 0 0 0 0 0 0 0 0 0 0 0 0 0 0 0 0 0 0 0 0 0 0 0 0 0 0 0 0 0 0 0 0 0.0573508334418937 0.22644656715034 0 0 0 0 0 0 0 0 0 0 0 0 0 0 0 0 0 0 0 0 0 0 0 0 0 0 0 0 0 0 0 0 0 0 0 0 0 0 0 0 0 0 0 0 0 0 0 0
0 0 0 0 0 0 0 0 0 0 0 0 0 0 0 0 0 0 0 0 0 0 0 0 0 0 0 0 0 0 0 0 0 0 0 0 0 0 0 0 0 0 0 0 0 0 0 0 0 0 0 0 0 0 0 0 0 0 0 0 0 0 0 0 0 0 0 0 0 0 0 0 0 0 0 0 0 0 0 0 0 0 0 0 0 0 0 0 0 0 0 0 0 0 0 0 0 0 0 0 0 0 0 0 0 0 0 0 0 0 0 0 0 0 0 0 0 0 0 0 0 0 0 0 0 0 0 0 0 0 0 0 0 0 0 0 0 0 0 0 0 0 0 0 0 0 0 0 0 0 0 0 0 0 0 0 0 0 0 0 0 0 0 0 0 0 0 0 0 0 0 0 0 0 0 0 0 0 0 0 0 0 0 0 0 0 0 0 0 0 0 0 0 0 0 0 0 0 0 0 0 0 0 0 0 0 0 0 0 0 0 0 0 0 0 0 0 0 0 0 0 0 0 0 0 0 0 0 0 0 0 0 0 0 0 0 0 0 0 0 0 0 0 0 0 0 0 0 0 0 0 0 0 0 0 0 0 0 0 0 0 0 0 0 0 0 0 0 0 0 0.797204476212058 0.0702161604964649 0 0 0 0 0 0 0 0 0 0 0 0 0 0 0 0 0 0 0 0 0 0 0 0 0 0 0 0 0 0 0 0 0.036169016216043 0.0964103470754337 0 0 0 0 0 0 0 0 0 0
0 0 0 0 0 0 0 0 0 0 0 0 0 0 0 0 0 0 0 0 0 0 0 0 0 0 0 0 0 0 0 0 0 0 0 0 0 0 0 0 0 0 0 0 0 0 0 0 0 0 0 0 0 0 0 0 0 0 0 0 0 0 0 0 0 0 0 0 0 0 0 0 0 0 0 0 0 0 0 0 0 0 0 0 0 0 0 0 0 0 0 0 0 0 0 0 0 0 0 0 0 0 0 0 0 0 0 0 0 0 0 0 0 0 0 0 0 0 0 0 0 0 0 0 0 0 0 0 0 0 0 0 0 0 0 0 0 0 0 0 0 0 0 0 0 0 0 0 0 0 0 0 0 0 0 0 0 0 0 0 0 0 0 0 0 0 0 0 0 0 0 0 0 0 0 0 0 0 0 0 0 0 0 0 0 0 0 0 0 0 0 0 0 0 0 0 0 0 0 0 0 0 0 0 0 0 0 0 0 0 0 0 0 0 0 0 0 0 0 0 0 0 0 0 0 0 0 0 0 0 0 0 0 0 0 0 0 0 0 0 0 0 0 0 0 0 0 0 0 0 0 0 0 0 0 0 0 0 0 0 0 0 0 0 0 0 0 0 0 0.52265338301682 0 0.162176260211127 0.151291348037852 0.108379859254303 0 0 0 0 0 0 0 0 0 0 0 0 0 0 0 0 0 0 0 0 0 0 0 0 0 0 0 0 0 0 0 0.055499149479899 0 0 0 0 0 0 0 0 0 0
0 0 0 0 0 0 0 0 0 0 0 0 0 0 0 0 0 0 0 0 0 0 0 0 0 0 0 0 0 0 0 0 0 0 0 0 0 0 0 0 0 0 0 0 0 0 0 0 0 0 0 0 0 0 0 0 0 0 0 0 0 0 0 0 0 0 0 0 0 0 0 0 0 0 0 0 0 0 0 0 0 0 0 0 0 0 0 0 0 0 0 0 0 0 0 0 0 0 0 0 0 0 0 0 0 0 0 0 0 0 0 0 0 0 0 0 0 0 0 0 0 0 0 0 0 0 0 0 0 0 0 0 0 0 0 0 0 0 0 0 0 0 0 0 0 0 0 0 0 0 0 0 0 0 0 0 0 0 0 0 0 0 0 0 0 0 0 0 0 0 0 0 0 0 0.0163210127218233 0.0210792355287352 0.0484795897633824 0 0 0 0 0 0 0 0 0 0 0 0 0 0 0 0 0 0 0 0 0 0 0 0 0 0 0 0 0 0 0 0 0 0 0 0 0 0 0 0 0 0 0 0 0.0129241052863668 0 0 0 0 0 0 0 0 0 0 0 0 0 0 0 0 0 0 0 0 0 0 0 0 0 0 0 0 0 0 0 0 0 0 0 0 0 0 0 0 0 0 0 0 0 0 0 0.0108591158391087 0.0382560945387678 0 0 0.225687743053818 0.0771911032632665 0.414046049150328 0.115168370346067 0 0 0 0 0 0 0.010283465333999 0 0 0 0 0 0 0 0 0 0 0 0 0 0 0 0 0 0 0 0 0 0 0 0.00970411517433704 0 0 0 0 0 0 0 0
0 0 0 0 0 0 0 0 0 0 0 0 0 0 0 0 0 0 0 0 0 0 0 0 0 0 0 0 0 0 0 0 0 0 0 0 0 0 0 0 0 0 0 0 0 0 0 0 0 0 0 0 0 0 0 0 0 0 0 0 0 0 0 0 0 0 0 0 0 0 0 0 0 0 0 0 0 0 0 0 0 0 0 0 0 0 0 0 0 0 0 0 0 0 0 0 0 0 0 0 0 0 0 0 0 0 0 0 0 0 0 0 0 0 0 0 0 0 0 0 0 0 0 0 0 0 0 0 0 0 0 0 0 0 0 0 0 0 0 0 0 0 0 0 0 0 0 0 0 0 0 0 0 0 0 0 0 0 0 0 0 0 0 0 0 0 0 0 0 0 0 0 0 0 0 0 0 0 0 0 0 0 0 0 0 0 0 0 0 0 0 0 0 0 0 0 0 0 0 0 0 0 0 0 0 0 0 0 0 0 0 0 0 0 0 0 0 0 0 0 0 0 0 0 0 0 0 0 0 0 0 0 0 0 0 0 0 0 0 0 0 0 0 0 0 0 0 0 0 0 0 0 0 0 0 0 0 0 0.0128889819468309 0.0333961630609073 0 0 0 0 0.0769564115220279 0 0 0 0 0 0.0418872076144867 0 0 0.327847410954647 0.225720604492163 0.281303220408937 0 0 0 0 0 0 0 0 0 0 0 0 0 0 0 0 0 0 0 0 0 0 0 0 0 0 0 0 0 0 0 0 0 0 0 0 0 0 0 0
0 0 0 0 0 0 0 0 0 0 0 0 0 0 0 0 0 0 0 0 0 0 0 0 0 0 0 0 0 0 0 0 0 0 0 0 0 0 0 0 0 0 0 0 0 0 0 0 0 0 0 0 0 0 0 0 0 0 0 0 0 0 0 0 0 0 0 0 0 0 0 0 0 0 0 0 0 0 0 0 0 0 0 0 0 0 0 0 0 0 0 0 0 0 0 0 0 0 0 0 0 0 0 0 0 0 0 0 0 0 0 0 0 0 0 0 0 0 0 0 0 0 0 0 0 0 0 0 0 0 0 0 0 0 0 0 0 0 0 0 0 0 0 0 0 0 0 0 0 0 0 0 0 0 0 0 0 0.00846649218260939 0 0 0 0 0 0 0 0 0 0 0 0 0 0 0 0 0.0126116827066831 0 0.00762815914543198 0 0 0 0 0 0 0 0 0 0 0 0 0 0 0 0 0 0 0 0 0 0 0 0 0 0 0 0 0 0 0 0.00770161526072451 0 0 0 0 0 0 0 0 0 0 0 0 0.00365519211134491 0 0 0 0 0 0 0 0 0 0 0.00200074391752894 0 0 0 0 0 0 0 0.00228788941542133 0 0 0 0 0 0 0 0 0 0 0 0 0 0 0 0 0 0 0 0 0 0 0 0 0 0 0 0 0 0.0177759299561033 0.156920025655435 0.194217423827863 0 0.265605199200437 0.308842583279933 0.012287063340485 0 0 0 0 0 0 0 0 0 0 0 0 0 0 0 0 0 0 0 0 0 0 0 0 0 0 0 0 0 0 0 0 0 0 0 0 0 0 0
0 0 0 0 0 0 0 0 0 0 0 0 0 0 0 0 0 0 0 0 0 0 0 0 0 0 0 0 0 0 0 0 0 0 0 0 0 0 0 0 0 0 0 0 0 0 0 0 0 0 0 0 0 0 0 0 0 0 0 0 0 0 0 0 0 0 0 0 0 0 0 0 0 0 0 0 0 0 0 0 0 0 0 0 0 0 0 0 0 0 0 0 0 0 0 0 0 0 0 0 0 0 0 0 0 0 0 0 0 0 0 0 0 0 0 0 0 0 0 0 0 0 0 0 0 0 0 0 0 0 0 0 0 0 0 0 0 0 0 0 0 0 0 0 0 0 0 0 0 0 0 0 0 0 0 0 0 0 0 0 0 0 0 0 0 0 0 0 0 0 0 0 0 0 0 0 0 0 0 0 0 0 0 0 0 0 0 0 0 0 0 0 0 0 0 0 0 0 0 0 0 0 0 0 0 0 0 0 0.00914561255385525 0 0 0 0 0 0 0 0 0 0 0 0 0 0 0 0 0 0 0 0 0 0 0.00839992543068846 0.00153425389026485 0 0 0 0 0 0 0 0 0 0 0 0 0 0 0 0 0 0 0 0 0 0 0 0 0 0 0 0 0 0 0.0860318817604806 0.0244749206579172 0 0 0 0 0 0 0.0609342873030502 0.151813966105232 0.301550923488836 0 0.316198096454905 0 0 0 0 0.0399161323547711 0 0 0 0 0 0 0 0 0 0 0 0 0 0 0 0 0 0 0 0 0 0 0 0 0 0 0 0 0 0 0 0 0 0 0
0 0 0 0 0 0 0 0 0 0 0 0 0 0 0 0 0 0 0 0 0 0 0 0 0 0 0 0 0 0 0 0 0 0 0 0 0 0 0 0 0 0 0 0 0 0 0 0 0 0 0 0 0 0 0 0 0 0 0 0 0 0 0 0 0 0 0 0 0 0 0 0 0 0 0 0 0 0 0 0 0 0 0 0 0 0 0 0 0 0 0 0 0 0 0 0 0 0 0 0 0 0 0 0 0 0 0 0 0 0 0 0 0 0 0 0 0 0 0 0 0 0 0 0 0 0 0 0 0 0 0 0 0 0 0 0 0 0 0 0 0 0 0 0 0 0 0 0 0 0 0 0 0 0 0 0 0 0 0 0 0 0 0 0 0 0 0 0 0 0 0 0 0 0 0.00445640175227036 0.00798078915102726 0.0134608839181697 0 0 0 0 0 0 0 0 0 0 0 0 0 0 0 0 0 0 0 0 0 0 0 0 0 0 0 0 0 0 0 0 0 0 0 0 0 0 0 0 0 0 0 0 0.00734102558375356 0 0 0 0 0 0 0 0 0 0 0 0 0 0 0 0 0 0 0 0 0 0 0 0 0 0 0 0 0 0 0 0 0 0 0 0 0 0 0 0 0 0 0 0 0 0 0 0 0 0.260940578408708 0.151047559852369 0.279936646205251 0.252439748688916 0 0.0172468411322842 0 0 0 0 0 0 0 0 0 0 0 0 0 0 0 0 0 0 0 0 0 0 0 0 0 0 0 0 0 0 0.00514952530725134 0 0 0 0 0 0 0 0
0 0 0 0 0 0 0 0 0 0 0 0 0 0 0 0 0 0 0 0 0 0 0 0 0 0 0 0 0 0 0 0 0 0 0 0 0 0 0 0 0 0 0 0 0 0 0 0 0 0 0 0 0 0 0 0 0 0 0 0 0 0 0 0 0 0 0 0 0 0 0 0 0 0 0 0 0 0 0 0 0 0 0 0 0 0 0 0 0 0 0 0 0 0 0 0 0 0 0 0 0 0 0 0 0 0 0 0 0 0 0 0 0 0 0 0 0 0 0 0 0 0 0 0 0 0 0 0 0 0 0 0 0 0 0 0 0 0 0 0 0 0 0 0 0 0 0 0 0 0 0 0 0 0 0 0 0 0 0 0 0 0 0 0 0 0.173872959799708 0 0 0 0 0 0 0 0 0 0 0.308192997640943 0 0 0 0 0 0 0 0 0 0 0 0 0 0 0 0 0 0 0 0 0 0 0 0 0 0 0 0 0 0 0 0 0 0 0 0 0 0 0 0 0 0 0 0 0.0143600850959367 0 0 0 0 0 0 0 0 0 0 0 0 0 0 0 0 0 0 0 0 0 0 0 0 0 0 0 0 0 0 0 0 0 0 0 0 0 0 0 0 0 0.0246642515895262 0 0 0 0 0 0 0 0.223892112116377 0 0.0343544715045149 0 0.053201289503414 0 0 0 0.120618843561536 0.0468429891880446 0 0 0 0 0 0 0 0 0 0 0 0 0 0 0 0 0 0 0 0 0 0 0 0 0 0 0 0 0 0 0 0 0 0 0
0 0 0 0 0 0 0 0 0 0 0 0 0 0 0 0 0 0 0 0 0 0 0 0 0 0 0 0 0 0 0 0 0 0 0 0 0 0 0 0 0 0 0 0 0 0 0 0 0 0 0 0 0 0 0 0 0 0 0 0 0 0 0 0 0 0 0 0 0 0 0 0 0 0 0 0 0 0 0 0 0 0 0 0 0 0 0 0 0 0 0 0 0 0 0 0 0 0 0 0 0 0 0 0 0 0 0 0 0 0 0 0 0 0 0 0 0 0 0 0 0 0 0 0 0 0 0 0 0 0 0 0 0 0 0 0 0 0 0 0 0 0 0 0 0 0 0 0 0 0 0 0 0 0 0 0 0 0 0 0 0 0 0 0 0 0 0 0 0 0 0 0 0 0.014229626581183 0.0308805287434072 0 0.048226839218573 0 0 0 0 0 0 0 0 0 0 0 0 0 0 0 0 0 0 0 0 0 0 0 0 0 0 0 0 0 0 0 0 0 0 0 0 0 0 0 0 0.029213924293993 0 0 0 0 0 0 0 0 0 0 0 0 0 0 0 0 0 0 0 0 0 0 0 0 0 0 0 0 0 0 0 0 0 0 0 0 0 0 0 0 0 0 0 0 0 0.120975933925836 0 0 0 0 0 0 0 0 0 0 0 0 0 0 0.207243431943556 0.549229715293452 0 0 0 0 0 0 0 0 0 0 0 0 0 0 0 0 0 0 0 0 0 0 0 0 0 0 0 0 0 0 0 0 0 0 0 0
0 0 0 0 0 0 0 0 0 0 0 0 0 0 0 0 0 0 0 0 0 0 0 0 0 0 0 0 0 0 0 0 0 0 0 0 0 0 0 0 0 0 0 0 0 0 0 0 0 0 0 0 0 0 0 0 0 0 0 0 0 0 0 0 0 0 0 0 0 0 0 0 0 0 0 0 0 0 0 0 0 0 0 0 0 0 0 0 0 0 0 0 0 0 0 0 0 0 0 0 0 0 0 0 0 0 0 0 0 0 0 0 0 0 0 0 0 0 0 0 0 0 0 0 0 0 0 0 0 0 0 0 0 0 0 0 0 0 0 0 0 0 0 0 0 0 0 0 0 0 0 0 0 0 0 0 0 0 0 0 0 0 0 0 0 0 0 0 0 0 0 0 0 0 0.0898460009204198 0 0 0 0 0 0 0 0 0 0 0 0 0 0 0 0 0 0 0 0 0 0 0 0 0 0 0 0 0 0 0 0 0 0.0486358677557892 0 0 0 0 0 0 0 0 0 0 0 0 0 0 0 0 0 0 0 0 0 0 0 0 0 0 0 0 0 0 0 0 0 0 0 0 0 0 0 0 0 0 0 0 0 0 0 0 0 0 0 0 0 0 0.0971106726610415 0 0 0 0 0 0 0 0 0 0 0 0 0 0.605455211313764 0 0.076003547784346 0.0829486995646396 0 0 0 0 0 0 0 0 0 0 0 0 0 0 0 0 0 0 0 0 0 0 0 0 0 0 0 0 0 0 0 0 0 0 0
0 0 0 0 0 0 0 0 0 0 0 0 0 0 0 0 0 0 0 0 0 0 0 0 0 0 0 0 0 0 0 0 0 0 0 0 0 0 0 0 0 0 0 0 0 0 0 0 0 0 0 0 0 0 0 0 0 0 0 0 0 0 0 0 0 0 0 0 0 0 0 0 0 0 0 0 0 0 0 0 0 0 0 0 0 0 0 0 0 0 0 0 0 0 0 0 0 0 0 0 0 0 0 0 0 0 0 0 0 0 0 0 0 0 0 0 0 0 0 0 0 0 0 0 0 0 0 0 0 0 0 0 0 0 0 0 0 0 0 0 0 0 0 0 0 0 0 0 0 0 0 0 0 0 0 0 0 0.0625730795209682 0 0 0 0 0.158970400088101 0 0 0.0476245739674195 0 0 0 0 0 0 0 0 0 0 0.119697878511325 0.00932079329088265 0 0 0.0150025927660576 0 0 0 0 0 0 0 0 0 0 0 0 0 0 0 0 0 0 0 0 0 0 0 0 0 0 0 0 0 0 0 0 0 0 0 0 0 0 0 0 0 0 0 0 0 0 0 0 0 0 0 0 0 0 0 0 0 0 0 0 0 0 0 0 0 0 0 0 0 0 0 0 0 0 0 0 0 0 0 0 0 0 0.135484824518838 0 0 0 0 0 0 0 0 0 0 0 0 0.0719469648299232 0.362221442244536 0.0171574502619493 0 0 0 0 0 0 0 0 0 0 0 0 0 0 0 0 0 0 0 0 0 0 0 0 0 0 0 0 0 0 0 0 0 0 0 0 0
0 0 0 0 0 0 0 0 0 0 0 0 0 0 0 0 0 0 0 0 0 0 0 0 0 0 0 0 0 0 0 0 0 0 0 0 0 0 0 0 0 0 0 0 0 0 0 0 0 0 0 0 0 0 0 0 0 0 0 0 0 0 0 0 0 0 0 0 0 0 0 0 0 0 0 0 0 0 0 0 0 0 0 0 0 0 0 0 0 0 0 0 0 0 0 0 0 0 0 0 0 0 0 0 0 0 0 0 0 0 0 0 0 0 0 0 0 0 0 0 0 0 0 0 0 0 0 0 0 0 0 0 0 0 0 0 0 0 0 0 0 0 0 0 0 0 0 0 0 0 0 0 0 0 0 0 0 0 0 0 0 0 0 0 0 0 0 0 0 0 0 0 0 0 0 0 0 0 0 0 0 0 0 0 0 0 0 0 0 0 0 0 0 0 0 0 0 0 0 0 0 0 0 0 0 0 0 0 0.386033167705279 0 0 0 0 0 0 0 0 0 0 0 0 0 0 0 0 0 0 0 0 0 0 0 0 0 0 0 0 0 0 0 0 0 0 0 0 0 0 0 0 0 0 0 0 0 0 0 0 0 0 0 0 0 0 0 0 0 0 0 0 0 0 0 0 0 0.341875625357623 0 0.162912047097674 0 0.109179159839424 0 0 0 0 0 0 0 0 0 0 0 0 0 0 0 0 0 0 0 0 0 0 0 0 0 0 0 0 0 0 0 0 0 0 0 0 0
0 0 0 0 0 0 0 0 0 0 0 0 0 0 0 0 0 0 0 0 0 0 0 0 0 0 0 0 0 0 0 0 0 0 0 0 0 0 0 0 0 0 0 0 0 0 0 0 0 0 0 0 0 0 0 0 0 0 0 0 0 0 0 0 0 0 0 0 0 0 0.00330698872222405 0 0 0 0 0 0 0 0 0 0 0 0 0 0 0 0 0 0 0 0 0 0 0 0 0 0 0 0 0 0 0.00161614417396148 0 0 0 0 0 0 0 0 0 0 0 0 0 0 0 0 0 0 0 0 0 0 0 0 0 0 0.00172379949406093 0 0 0 0 0 0.00661926220400883 0 0 0 0.00117453478412115 0 0 0 0 0 0 0 0 0 0 0 0 0 0 0 0 0 0 0 0 0 0 0 0 0 0 0 0 0.020028062875225 0 0.0753028302577826 0.0114911905977133 0.265578823513915 0 0 0 0 0 0 0 0 0 0 0.00419185678395694 0 0 0 0.0594218529325757 0 0.0248962936293437 0 0.125676021309456 0 0 0 0 0 0.0443006585538634 0 0 0 0.00801812701583382 0.0715878933205134 0 0.151864217463037 0 0 0.00126650516953707 0 0 0 0 0 0 0 0 0 0 0 0 0 0 0 0.0216885141781784 0 0 0 0 0 0 0.00109945273529065 0 0 0 0 0.00288982466899573 0 0 0 0 0 0 0 0 0 0.0035825767764948 0.0014021763785815 0 0 0 0 0 0 0 0.00111248623165033 0 0.0537763416279682 0 0.00260876959996015 0 0 0 0 0 0 0 0 0 0 0 0 0 0 0 0 0 0 0 0 0 0 0 0 0 0 0 0 0 0 0 0.0026877883373416 0 0 0 0 0 0 0.0118101971147745 0.00252524978586047 0.0119544202683067 0 0 0 0 0 0 0 0 0 0 0 0.00173348085267468 0 0.00306365864279395 0 0 0
0 0 0 0 0 0 0 0 0 0 0 0 0 0 0 0 0 0 0 0 0 0 0 0 0 0 0 0 0 0 0 0 0 0 0 0 0 0 0 0 0 0 0 0 0 0 0 0 0 0 0 0 0 0 0 0 0 0 0 0 0 0 0 0 0 0 0 0 0 0 0 0 0 0 0 0 0 0 0 0 0 0 0 0 0 0 0 0 0 0 0 0 0 0 0 0 0 0 0 0 0 0 0 0 0 0 0 0 0 0 0 0 0 0 0 0 0 0 0 0 0 0 0 0 0 0 0 0 0 0 0 0 0 0 0 0 0 0 0 0 0 0 0 0 0 0 0 0 0 0 0 0 0 0 0 0 0 0 0 0 0 0 0 0 0 0 0 0 0 0 0 0 0 0 0 0 0 0 0 0 0 0 0.0898315787468733 0 0 0 0 0 0 0 0 0 0 0 0 0 0 0 0 0 0 0 0 0 0 0 0 0 0 0 0 0 0 0 0 0 0 0 0 0 0 0.0259927035599633 0 0.0390912088258622 0 0 0 0 0 0 0 0 0 0 0 0 0 0.163944844429374 0 0 0 0 0.0476543424177003 0.0361056911521472 0 0 0 0.0525097530999527 0.0833196301651182 0 0 0 0.0569747981184519 0 0 0.0103515258209397 0 0 0 0 0 0 0 0 0 0 0 0 0 0 0 0 0 0 0 0 0 0 0 0 0 0 0 0 0 0 0 0 0 0 0 0 0.329316510423895 0 0 0 0 0 0 0 0 0 0 0 0 0 0.0495169751886573 0 0 0 0 0 0 0.0153904380510649 0 0
0 0 0 0 0 0 0 0 0 0 0 0 0 0 0 0 0 0 0 0 0 0 0 0 0 0 0 0 0 0 0 0 0 0 0 0 0 0 0 0 0 0 0 0 0 0 0 0 0 0 0 0 0 0 0 0 0 0 0 0 0 0 0 0 0 0 0 0 0 0 0 0 0 0 0 0 0 0 0 0 0 0 0 0 0 0 0 0 0 0 0 0 0 0 0 0 0 0 0 0 0 0 0 0 0 0 0 0 0 0 0 0 0 0 0 0 0 0 0 0 0 0 0 0 0 0 0 0 0 0 0 0 0 0 0 0 0 0 0 0 0 0 0 0 0 0 0 0 0 0 0 0 0 0 0 0 0 0 0 0.111173931480997 0.0387999664309623 0 0 0 0 0 0 0 0 0 0 0 0 0 0 0 0 0.0183771830822041 0 0 0 0 0 0 0 0 0 0 0 0 0 0 0.0654598060370058 0.00452552653974924 0 0 0 0 0 0 0 0 0 0 0 0.00283381383383458 0 0 0 0 0 0 0 0 0 0 0 0 0 0 0 0.0117624399786046 0 0 0 0 0 0 0 0 0 0 0 0 0 0 0 0 0 0 0 0.00579225525363178 0 0 0 0 0 0 0 0 0 0 0 0 0 0 0 0 0 0 0 0 0 0 0 0 0 0 0 0 0 0.00448885704793377 0 0 0 0 0 0 0 0 0 0 0 0 0.0246414438811146 0.00379761215274397 0.182732341533972 0.194072153799241 0.0888505109780237 0 0 0 0 0.0424028014640457 0.0788716350863941 0 0 0 0 0 0 0 0 0 0 0 0 0.118124248095835 0 0 0 0 0 0 0.00329347332370638 0
0 0 0 0 0 0 0 0 0 0 0 0 0 0 0 0 0 0 0 0 0 0 0 0 0 0 0 0 0 0 0 0 0 0 0 0 0 0 0 0 0 0 0 0 0 0 0 0 0 0 0 0 0 0 0 0 0 0 0 0 0 0 0 0 0 0 0 0 0 0 0 0 0 0 0 0 0 0 0 0 0 0 0 0 0 0 0 0 0 0 0 0 0 0 0 0 0 0 0 0 0 0 0 0 0 0 0 0 0 0 0 0 0 0 0 0 0 0 0 0 0 0 0 0 0 0 0 0 0 0 0 0 0 0 0 0 0 0 0 0 0 0 0 0 0 0 0 0 0 0 0 0 0 0 0 0 0 0 0 0 0 0 0 0 0 0 0 0 0 0 0 0 0 0 0 0 0.00838375029969258 0 0 0 0 0 0 0 0 0 0 0 0 0 0 0 0.0659669608889317 0.0452090784339821 0 0 0 0 0 0 0 0 0 0 0 0.0106482473648162 0 0 0 0 0 0 0 0 0 0 0.107649777019759 0 0 0 0 0.32452202764798 0 0 0 0 0 0 0 0 0 0 0 0 0 0 0 0 0 0 0 0 0 0.00848537256586005 0 0 0 0 0 0 0 0 0 0 0 0 0 0 0 0 0 0 0 0 0 0 0 0 0 0 0 0 0 0 0 0 0 0 0 0 0 0 0 0.0927710608993176 0 0 0 0.0665793737978884 0.05384534744873 0 0 0 0 0.0254633119131624 0.0789875550761641 0 0 0.0226451838827231 0 0 0 0 0 0 0 0 0 0.0888429527609919 0 0 0 0 0 0 0 0
0 0 0 0 0 0 0 0 0 0 0 0 0 0 0 0 0 0 0 0 0 0 0 0 0 0 0 0 0 0 0 0 0 0 0 0 0 0 0 0 0 0 0 0 0 0 0 0 0 0 0 0 0 0 0 0 0 0 0 0 0 0 0 0 0 0 0 0 0 0 0 0 0 0 0 0 0 0 0 0 0 0 0 0 0 0 0 0 0 0 0 0 0 0 0 0 0 0 0 0 0 0 0 0 0 0 0 0 0 0 0 0 0 0 0 0 0 0 0 0 0 0 0 0 0 0 0 0 0 0 0 0 0 0 0 0 0 0 0 0 0 0 0 0 0 0 0 0 0 0 0 0 0 0 0 0 0 0 0.0265322499518755 0.0688530404967266 0.183671976698889 0.0337759828489571 0 0 0 0 0.0861171116390052 0 0 0 0 0 0 0 0 0 0 0.0148743142134028 0 0 0 0 0 0 0 0 0 0 0 0 0 0 0 0 0 0 0 0.0280826095615318 0 0 0 0 0 0 0 0.0209749297666831 0 0 0 0 0 0 0 0 0 0 0 0 0 0 0 0 0 0 0 0 0 0 0 0 0 0 0 0 0 0 0 0 0 0 0 0 0 0.00721218660882246 0 0 0 0 0 0 0 0 0 0 0 0.00396336357837565 0 0 0 0 0 0 0 0 0 0 0 0 0 0 0 0 0 0 0 0 0 0 0 0 0 0 0 0.00756971380823416 0 0 0 0.0186629451022584 0.192892273108511 0 0 0 0 0.156399633056722 0.0723296101593602 0 0 0.0445255920702089 0 0 0 0 0 0 0 0 0 0 0 0 0 0.00410832326158353 0.00429847826657019 0 0.0145607318629412 0.0105949339393418
0 0 0 0 0 0 0 0 0 0 0 0 0 0 0 0 0 0 0 0 0 0 0 0 0 0 0 0 0 0 0 0 0 0 0 0 0 0 0 0 0 0 0 0 0 0 0 0 0 0 0 0 0 0 0 0 0 0 0 0 0 0 0 0 0 0 0 0 0 0 0 0 0 0 0 0 0 0 0 0 0 0 0 0 0 0 0 0 0 0 0 0 0 0 0 0 0 0 0 0 0 0 0 0 0 0 0 0 0 0 0 0 0 0 0 0 0 0 0 0 0 0 0 0 0 0 0 0 0 0 0 0 0 0 0 0 0 0 0 0 0 0 0 0 0 0 0 0 0 0 0 0 0 0 0 0 0.00966902018721515 0.0244915198902759 0 0.16587256249908 0 0.0198893719629435 0.0305899770265629 0 0 0 0 0 0 0 0 0 0 0 0 0.0193467355364692 0.00934517991019996 0.016474481655338 0 0 0 0 0 0.00868441922660818 0 0 0 0 0 0 0 0 0.0532239859983912 0.00393703192724529 0.00623485889017298 0 0 0 0 0 0 0 0 0 0 0 0 0 0 0 0 0 0 0 0 0 0 0 0 0 0 0.00664639210831304 0 0 0 0 0 0 0 0 0 0 0 0 0 0 0 0 0 0 0 0 0 0 0 0 0 0 0 0 0 0 0 0 0 0 0 0 0 0 0 0 0 0 0 0 0 0 0 0 0 0 0 0 0 0 0 0 0 0 0 0 0 0.329535881832571 0 0 0 0.105682743266934 0.0441879612199092 0 0 0 0 0 0.0128612316823976 0 0 0 0 0 0 0 0 0 0 0 0 0.133326645179372 0 0 0 0 0 0 0 0
0 0 0 0 0.00159187875327399 0 0 0 0 0 0 0 0 0 0 0 0 0 0 0 0 0 0 0 0 0 0 0 0 0 0 0 0 0 0 0 0 0 0 0 0 0 0 0 0 0 0 0 0 0 0 0 0 0 0 0.00234079291213134 0 0 0 0 0 0 0 0 0 0 0 0.00280058119381573 0 0 0 0 0 0 0 0 0 0 0 0 0 0 0 0 0 0 0 0 0 0 0 0 0 0 0 0 0 0 0 0 0 0 0 0 0.0046267597927456 0 0 0 0 0 0 0.00498376791729878 0 0 0 0 0 0 0 0 0 0 0 0 0 0 0 0 0 0 0 0 0 0.00177156891973842 0 0 0 0 0 0 0 0 0 0 0 0 0 0 0 0 0 0 0 0 0 0 0 0.0105576467318611 0 0.144937485093887 0.0710555019170854 0.0192132996713949 0.0102514643168852 0 0 0 0.00428030574280374 0 0 0 0 0 0 0 0 0 0 0.0381422275992797 0.00224490960180283 0 0 0 0 0.00242105570167255 0 0 0 0 0 0 0 0 0.00310541048527476 0.00693525230713986 0 0 0 0.00309010505001058 0 0 0 0 0 0 0 0.00747613571095838 0 0 0 0 0 0 0 0 0 0 0 0 0 0 0 0 0 0 0 0 0 0 0 0 0 0 0 0 0 0 0 0 0 0 0 0 0 0.00388251904877584 0 0 0 0 0 0 0 0 0 0 0 0 0 0 0 0 0 0 0 0 0 0 0 0 0 0 0 0 0 0 0 0 0 0 0 0 0 0 0 0.171285654923493 0.0156081382067887 0.00826359632347039 0.0517219099863065 0 0.213924144587422 0 0 0 0 0.063117000686141 0.122430171325618 0 0 0.00290816121430167 0 0 0 0 0 0 0 0 0 0.00503255427862311 0 0 0 0 0 0 0 0
0 0 0 0 0 0 0 0 0 0 0 0 0 0 0 0 0 0 0 0 0 0 0 0 0 0 0 0 0 0 0 0 0 0 0 0 0 0 0 0 0 0 0 0 0 0 0 0 0 0 0 0 0 0 0 0 0 0 0 0 0 0 0 0 0 0 0 0 0 0 0 0 0 0 0 0 0 0 0 0 0 0 0 0 0 0 0 0 0 0 0 0 0 0 0 0 0 0 0 0 0 0 0 0 0.001231234184074 0 0 0 0 0 0 0 0 0 0 0 0 0 0 0 0 0 0 0 0 0 0 0 0 0 0 0 0 0 0 0 0 0 0 0 0 0 0 0 0 0 0 0 0 0 0 0 0 0 0 0 0 0 0.0323662007208048 0.0883042414210717 0.0649255742628692 0.0073944869937142 0.00194099234430062 0 0 0 0.0407888998300325 0 0 0 0 0 0 0 0 0 0 0.0410171804972407 0.00297297143353182 0 0 0 0 0 0 0 0 0.0016030464439383 0 0 0 0 0 0.0156893155493773 0.00117145701672414 0 0 0.00334671978768861 0 0 0 0 0 0 0 0.00914162316474535 0 0 0 0 0 0 0 0 0 0 0 0 0 0 0 0.00476184581550657 0 0 0 0 0 0 0 0 0 0 0 0 0 0 0 0 0 0 0 0 0 0.00484165473487187 0 0 0 0 0 0 0 0 0 0 0 0.00653088092946071 0 0 0 0 0 0 0 0 0 0 0 0 0 0 0 0 0 0 0 0 0 0 0 0 0 0 0 0.0671407235226405 0.0108075660858459 0.0731260418183145 0.0185158119194108 0.183158941224983 0 0 0 0 0 0.0893975215844724 0.172129074040732 0 0 0.0287650879339839 0 0 0 0.00242030055662751 0 0 0 0 0 0 0 0 0 0.00186897326961796 0.00199169185099989 0.00128834573623133 0.00746490977668602 0.0138966855495024
0 0 0 0 0 0 0 0 0 0 0 0 0 0 0 0 0 0 0 0 0 0 0 0 0 0 0 0 0 0 0 0 0 0 0 0 0 0 0 0 0 0 0 0 0 0 0 0 0 0 0 0 0 0 0 0 0 0 0 0 0 0 0 0 0 0 0 0 0 0 0 0 0 0 0 0 0 0 0 0 0 0 0 0 0 0 0 0 0 0 0 0 0 0 0 0 0 0 0 0 0 0 0 0 0 0 0 0 0 0 0 0 0 0 0 0 0 0 0 0 0 0 0 0 0 0 0 0 0 0 0 0 0 0 0.0294809138620185 0 0 0 0.00670619240648034 0 0 0 0 0 0 0 0 0 0 0 0 0 0 0 0 0 0 0 0 0 0 0 0 0 0 0 0 0 0 0 0 0 0 0 0 0 0 0 0 0.046920399378144 0 0 0.53821429665524 0 0 0 0 0 0 0 0 0 0 0 0 0 0 0 0 0 0 0 0 0.0679230728938844 0 0 0 0 0 0 0 0 0.0673028615244974 0 0 0 0 0 0.0436633929891197 0 0 0 0 0 0 0 0 0 0 0 0 0 0 0 0 0 0 0 0 0 0 0 0 0 0 0 0 0 0 0 0 0 0 0 0 0 0 0 0 0 0 0 0 0 0 0 0 0 0 0 0 0 0 0 0 0 0 0 0 0 0 0.0198802795086865 0 0 0 0 0 0 0 0 0 0.165389642694351 0 0 0 0 0 0.00482281028167768 0 0 0 0 0 0 0 0 0.00460486600189961 0 0 0 0 0 0 0.00509127180400084 0 0
0 0 0 0 0 0 0 0 0 0 0 0 0 0 0 0 0 0 0 0 0 0 0 0 0 0 0 0 0 0 0 0 0 0 0 0 0 0 0 0 0 0 0 0 0 0 0 0 0 0 0 0 0 0 0 0 0 0 0 0 0 0 0 0 0 0 0 0 0 0 0 0 0 0 0 0 0 0 0 0 0 0 0 0 0 0 0 0 0 0 0 0 0 0 0 0 0 0 0 0 0 0 0 0 0 0 0 0 0 0 0 0 0 0 0 0 0 0 0 0 0 0 0 0 0 0 0 0 0 0 0 0 0 0 0 0 0 0 0 0 0 0 0 0 0 0 0 0 0 0 0 0 0 0 0 0 0 0 0 0 0 0 0 0 0 0 0 0 0 0 0 0 0 0 0 0 0 0 0 0 0 0 0 0 0 0 0 0 0 0 0 0 0 0 0 0 0 0 0 0 0 0 0 0 0 0 0 0 0 0 0 0 0.140911628719263 0 0 0 0 0 0 0 0 0 0 0 0 0 0 0 0 0 0 0 0 0 0 0 0.637459078522002 0 0 0 0 0 0 0 0 0 0 0 0 0 0 0 0 0 0 0 0 0 0.0131579864146663 0 0 0 0 0 0 0 0 0.0187941537491535 0 0 0 0 0 0 0 0 0 0 0 0 0 0 0 0 0 0 0 0 0 0 0 0.156144922456064 0 0 0 0 0 0 0 0 0 0 0 0 0 0 0.0335322301388521 0 0 0 0 0 0 0 0 0
0 0 0 0 0 0 0 0 0 0 0 0 0 0 0 0 0 0 0 0 0 0 0 0 0 0 0 0 0 0 0 0 0 0 0 0 0 0 0 0 0 0 0 0 0 0 0 0 0 0 0 0 0 0 0 0 0 0 0 0 0 0 0 0 0 0 0 0 0 0 0 0 0 0 0 0.0104990904071984 0 0 0 0 0 0 0 0 0 0 0 0 0 0 0 0 0 0 0 0 0 0 0 0 0 0 0 0 0 0 0 0 0 0 0 0 0 0 0 0 0 0 0 0 0 0 0 0 0 0 0 0 0 0 0 0 0 0 0.055411589461588 0 0 0 0.0200191551332445 0 0 0 0 0 0 0 0 0 0 0 0 0 0 0 0 0 0 0 0 0 0 0 0 0 0 0 0 0 0 0 0 0 0 0 0 0 0 0 0 0 0 0 0.205686503839769 0 0 0 0 0 0 0 0 0 0 0 0 0 0 0 0 0 0 0 0 0 0 0 0 0 0 0 0 0 0.256657778855679 0 0 0 0 0 0 0 0 0 0 0 0 0 0 0 0 0 0 0 0 0 0 0 0 0 0 0 0 0 0 0 0 0 0 0 0 0 0 0 0 0 0 0 0 0 0 0 0 0 0 0 0 0 0 0 0 0 0 0 0 0 0 0 0 0 0 0 0 0 0 0 0 0 0 0 0 0.30151476953983 0.0950281680485382 0 0 0 0 0 0 0.00843048151218259 0 0 0 0 0 0 0 0 0.0467524632019701 0 0 0 0 0 0 0 0 0
0 0 0 0 0 0 0 0 0 0 0 0 0 0 0 0 0 0 0 0 0 0 0 0 0 0 0 0 0 0 0 0 0 0 0 0 0 0 0 0 0 0 0 0 0 0 0 0 0 0 0 0 0 0 0 0 0 0 0 0 0 0 0 0 0 0 0 0 0 0 0 0 0 0 0 0 0 0 0 0 0 0 0 0 0 0 0 0 0 0 0 0 0 0 0 0 0 0 0 0 0 0 0 0 0 0 0 0 0 0 0 0 0 0 0 0 0 0 0 0 0 0 0 0 0 0 0 0 0 0 0 0 0 0 0 0 0 0 0 0 0 0 0 0 0 0 0 0 0 0 0 0 0 0 0 0 0 0 0 0 0 0 0 0 0 0 0 0 0 0 0 0 0 0 0 0 0 0 0.0131478179578414 0 0 0 0 0 0 0 0 0 0 0 0 0 0 0 0 0 0.0338790215542879 0 0 0 0 0 0 0 0 0 0 0 0 0 0 0 0 0 0 0 0 0 0 0 0 0 0 0 0 0 0 0 0 0 0 0 0.0611978818892767 0 0 0.0182970701316548 0.0306336389621486 0.148437756191982 0.034691078638523 0.153449471277715 0.119017820720087 0 0.0102801376886477 0.0972817206033902 0 0 0.0843745220078702 0.0320959151566938 0 0.0369760529023128 0 0 0 0 0 0.00270626739117273 0 0 0 0 0 0 0 0 0 0 0 0 0 0 0 0 0 0 0 0 0 0 0 0 0 0 0.0820148776257449 0 0 0 0 0 0 0 0 0 0 0 0 0 0 0.00712446738382373 0 0 0 0 0 0 0 0 0.0158672324832329 0 0 0.00554270757046254 0 0 0 0.0129845418631329 0 0
0 0 0 0 0 0 0 0 0 0 0 0 0 0 0 0 0 0 0 0 0 0 0 0 0 0 0 0 0 0 0 0 0 0 0 0 0 0 0 0 0 0 0 0 0 0 0 0 0 0 0 0 0 0 0 0 0 0 0 0 0 0 0 0 0 0 0 0 0 0 0 0 0 0 0 0 0 0 0 0 0 0 0 0 0 0 0 0 0 0 0 0 0 0 0 0 0 0 0 0 0 0 0 0 0 0 0 0 0 0 0 0 0 0 0 0 0 0 0 0 0 0 0 0 0 0 0 0 0 0 0 0 0 0 0 0 0 0 0 0 0 0 0 0 0 0 0 0 0 0 0 0 0 0 0 0 0 0 0 0.0514593483629265 0.0618612526796281 0 0 0 0 0 0.0290390593302114 0 0 0 0 0 0 0 0 0 0 0.0194904536060229 0.00665725843292308 0 0 0 0 0 0 0 0 0 0 0 0 0 0 0.00227764143080051 0 0 0 0.0489733494817324 0 0 0 0 0 0 0 0.100668180237998 0 0 0 0 0 0 0 0 0 0 0 0 0 0 0 0.00411130373838269 0 0 0 0 0 0 0 0 0 0 0 0 0 0 0 0 0 0 0 0.00798802075417832 0.0250635742403074 0.0421919643702467 0 0 0 0 0.00994169176048707 0 0 0 0 0 0 0 0 0 0 0 0 0 0 0 0 0 0 0 0 0 0 0 0 0 0 0 0 0 0 0 0 0 0 0.0408200738706788 0.00651100089044692 0.0755346313394132 0 0.0688442736137761 0.113888173361408 0 0 0 0 0 0.252725399332097 0 0 0.0145510217148228 0 0 0 0 0 0 0 0 0 0 0 0 0 0.00498724104636529 0.0050238279578898 0.0022888665955789 0.00510239185167864 0
0 0 0 0 0 0 0 0 0 0 0 0 0 0 0 0 0 0 0 0 0 0 0 0 0 0 0 0 0 0 0 0 0 0 0 0 0 0 0 0 0 0 0 0 0 0 0 0 0 0 0 0 0 0 0 0 0 0 0 0 0 0 0 0 0 0 0 0 0 0 0 0 0 0 0 0 0 0 0 0 0 0 0 0 0 0 0 0 0 0 0 0 0 0 0 0 0 0 0 0 0 0 0 0 0 0 0 0 0 0 0 0 0 0 0 0 0 0 0 0 0 0 0 0 0 0 0 0 0 0 0 0 0 0 0 0 0 0 0 0 0 0 0 0 0 0 0 0 0 0 0 0 0 0 0 0 0 0 0 0.0619179820549174 0.0449249787667909 0 0 0 0 0 0.0230741846779438 0 0 0 0 0 0 0 0 0 0 0.0636237886110591 0.00946590018319899 0 0 0 0 0 0 0 0 0 0 0 0 0 0 0.00957579082771792 0 0 0 0.0423388274948981 0 0 0 0 0 0 0 0.0533309592138686 0 0 0 0 0 0 0 0 0 0 0 0 0 0 0 0.00817389034499169 0 0 0 0 0 0 0 0 0 0 0 0 0 0 0 0 0 0 0 0.00997034976147339 0.00305208566092809 0.0172571490569303 0 0 0 0 0.0108129145300486 0 0 0 0.00146791863920877 0 0 0 0 0 0 0 0 0 0 0 0 0 0 0 0 0 0 0 0 0 0 0 0 0 0 0 0 0 0 0.0626749862953546 0.0166719232956343 0.0288350478222416 0.0056672017591052 0.11023108792852 0.181009574998034 0 0 0 0 0.208613811993669 0 0 0 0.0115934299552016 0 0 0 0 0 0 0 0 0 0 0 0 0 0.0033601056181436 0.00487911147836973 0.00279166669778096 0.00468533233396938 0
0 0 0 0 0 0 0 0 0 0 0 0 0 0 0 0 0 0 0 0 0 0 0 0 0 0 0 0 0 0 0 0 0 0 0 0 0 0 0 0 0 0 0 0 0 0 0 0 0 0 0 0 0 0 0 0 0 0 0 0 0 0 0 0 0 0 0 0 0 0 0 0 0 0 0 0 0 0 0 0 0 0 0 0 0 0 0 0 0 0 0 0 0 0 0 0 0 0 0 0 0 0 0 0 0 0 0 0 0 0 0 0 0 0 0 0 0 0 0 0 0 0 0 0 0 0 0 0 0 0 0 0 0 0 0 0 0 0 0 0 0 0 0 0 0 0 0 0 0 0 0 0 0 0 0 0 0 0 0 0 0 0 0 0 0 0 0 0 0 0 0 0 0 0 0 0 0 0 0 0 0 0 0 0 0 0 0 0 0 0 0 0 0 0 0 0 0 0 0 0 0 0 0 0 0 0 0 0 0 0 0 0 0 0.0234871787206678 0.0679348053986472 0 0 0 0 0 0 0 0 0 0 0 0 0 0 0 0 0 0 0 0 0 0 0 0 0 0 0 0 0 0 0 0 0 0 0 0 0 0 0 0 0.0125077737494802 0 0 0 0 0 0 0 0 0 0 0 0 0 0 0 0 0 0 0 0 0 0 0 0 0 0 0 0 0 0 0 0 0 0 0 0 0 0 0 0 0 0 0 0 0 0.158940282442086 0 0.359473729030947 0.244875671052485 0.0782044601783012 0.0070054595704662 0 0 0 0 0 0 0 0 0.0475706398569197
0 0 0 0 0 0 0 0 0 0 0 0 0 0 0 0 0 0 0 0 0 0 0 0 0 0 0 0 0 0 0 0 0 0 0 0 0 0 0 0 0 0 0 0 0 0 0 0 0 0 0 0 0 0 0 0 0 0 0 0 0 0 0 0 0 0 0 0 0 0 0 0 0 0 0 0 0 0 0 0 0 0 0 0 0 0 0 0 0 0 0 0 0 0 0 0 0 0 0 0 0 0 0 0 0 0 0 0 0 0 0 0 0 0 0 0 0 0 0 0 0 0 0 0 0 0 0 0 0 0 0 0 0 0 0 0 0 0 0 0 0 0 0 0 0 0 0 0 0 0 0 0 0 0 0 0 0 0 0 0 0 0 0 0 0 0 0 0 0 0.00556820669568621 0 0.0262727451278543 0 0 0 0 0 0 0 0 0 0 0 0 0 0 0.0149199686540439 0 0.00494161495689959 0 0.00161771471791668 0 0 0 0 0 0 0 0 0 0 0 0 0.00495189881306643 0 0 0 0 0 0 0 0 0 0 0 0 0 0 0 0 0 0 0 0 0 0 0 0 0 0 0 0 0.00559678184765179 0 0.0487177705486295 0 0 0 0 0 0 0 0 0 0.102360351368555 0.0334327936188835 0.00293511470063533 0.00443504673691238 0 0.00326699818142033 0.0144003393250841 0 0.00585182831509055 0.0324450379990938 0.00539784625207915 0.151712363873399 0.021138391351832 0.0395918031090859 0 0 0 0 0 0 0 0 0 0 0 0 0 0 0 0 0 0 0 0 0 0 0 0.0194687662969678 0 0 0 0 0 0 0 0 0 0 0 0 0 0 0 0.0489500556022524 0.208565585002673 0.0377709161136029 0 0 0 0 0 0 0.00149282623181006 0 0.0578178235240399 0.0455438032055794 0.0138838780517569 0 0.0262992711125056 0 0 0.0106524586649927
0 0 0 0 0 0 0 0 0 0 0 0 0 0 0 0 0 0 0 0 0 0 0 0 0 0 0 0 0 0 0 0 0 0.000742421298429009 0 0 0 0 0 0 0 0 0 0 0 0 0 0 0 0 0 0 0 0 0.00136441239545127 0 0 0 0 0 0 0 0 0 0 0 0 0 0 0 0 0.000974728647872635 0 0 0 0 0 0 0 0 0 0 0 0 0 0 0.000305234295074854 0 0 0 0 0 0 0 0 0 0 0 0 0 0 0.0292579827534362 0 0.00157791298255145 0 0 0 0 0 0 0 0 0 0 0 0 0 0 0 0 0 0 0 0 0 0 0 0 0 0 0 0 0 0 0.000503335270421885 0 0 0 0 0.00244882259599853 0 0 0 0 0.0274867187558775 0 0.000823361791695876 0.00631199187581749 0 0.00270873896805299 0.0253223669597704 0.0105259524353587 0.000737984686686548 0.00174730079164741 0.0180941463714324 0.000794379138574375 0 0 0.00302714589567023 0 0.00227945145209639 0 0 0 0 0 0.0049785269101547 0 0.000676237562897893 0 0 0.00371684878301398 0 0 0 0 0 0.00362438345500757 0.00149820031128667 0.000503603099591422 0 0 0.00382973977283286 0 0 0 0 0 0.00223778756825717 0.000524941735227232 0 0 0 0.00132597394105601 0 0 0.000974439978373394 0 0 0 0 0.000547651917575137 0 0.00139467005077175 0 0.00429480828907484 0 0 0 0 0 0 0 0 0 0 0 0 0 0 0 0.0152496234250654 0.000955403008422503 0 0 0 0 0 0 0 0 0 0.00352732270643311 0.00795259701862535 0.00722903144456217 0 0.000563361696894411 0 0 0 0 0.00340230245961781 0.00117848959306647 0.00128725937343394 0.0146378762654458 0.0045516760140288 0.000801480620655022 0.0076154964872746 0 0.00110942953931942 0.00550599931076276 0.000994206423693231 0.00308059570808824 0.00497309898779584 0.00233149221751997 0.16636692114068 0.00176489638511519 0.016624562535822 0 0 0 0 0 0 0 0 0 0 0 0 0 0 0 0 0 0 0 0 0 0 0 0.00240104315090072 0 0 0.00322720304083784 0.0119849895849557 0 0.0017678992871193 0.0204237943267151 0.000619966723251225 0 0.000594456800718168 0.00138212376664744 0.00810981715309295 0.00782772119364929 0 0.0282336824571731 0 0.054469541474863 0.0308319900092766 0 0 0 0 0.0249077216454346 0.0110261214121574 0.0108449290095696 0 0.00576082681423243 0.0282856094940105 0.00780186664369728 0.131038190043448 0.0609744794024013 0.049853380300934 0.0163819741318253 0.0423853470337304
0 0 0 0 0 0 0 0 0 0 0 0 0 0 0 0 0 0 0 0 0 0 0 0 0 0 0 0 0 0 0 0 0 0 0 0 0 0 0 0 0 0 0 0 0 0 0 0 0 0 0 0 0 0 0 0 0 0 0 0 0 0 0 0 0 0 0 0 0 0 0 0 0 0 0 0 0 0 0 0 0 0 0 0 0 0 0 0 0 0 0 0 0 0 0 0 0 0 0 0 0 0.00787451608613139 0 0 0 0 0 0 0 0 0 0 0 0 0 0 0 0 0 0 0 0 0 0 0 0 0 0 0 0 0 0 0 0 0 0 0 0 0 0 0 0 0 0 0.0107075919605661 0 0 0 0 0 0.0197887351784213 0.019470640349849 0 0 0 0 0 0 0 0 0 0 0 0 0 0 0 0 0.000788896817164843 0.00475279772083199 0 0.020489984808156 0 0 0 0 0 0 0 0.000624999517616291 0 0 0 0 0 0 0.0118886031459174 0 0.00471350150146621 0 0.00223439620633536 0 0 0 0 0 0.00101612607133967 0 0 0 0 0 0 0.00417209111748011 0 0.00240293916888402 0 0 0 0 0 0 0 0 0 0 0 0 0 0 0 0 0 0 0 0 0 0 0 0 0 0 0.00430872085858431 0.0893416091122583 0.0513616635256776 0 0 0 0 0 0 0 0 0.00231982655459458 0.0816330936501981 0.0215359606454569 0.00605120869005514 0.00755815765155468 0 0.00392767077319636 0.00234493163487709 0.00197883516535036 0.00151663662503061 0.0249584333580199 0.00328830782694307 0.153608815086877 0.00976081694144021 0.0229571797530111 0 0 0 0 0 0 0 0 0 0 0 0 0 0 0 0 0 0 0 0 0 0 0 0.0152406438035161 0 0 0 0 0 0 0 0 0 0 0 0 0 0 0.161300664120091 0.0730353122760121 0 0.0184402890082577 0 0 0 0 0 0.00570475002623526 0.00350075287120923 0 0.0262118107005576 0.0551703920154628 0.00547369694029484 0 0.0119987951772933 0.0156760017023423 0 0.00886920385544327
0 0 0 0 0 0 0 0 0 0 0 0 0 0 0 0 0 0 0 0 0 0 0 0 0 0 0 0 0 0 0 0 0 0 0 0 0 0 0 0 0 0 0 0 0 0 0 0 0 0 0 0 0 0 0 0 0 0 0 0 0 0 0 0 0 0 0 0 0 0 0 0 0 0 0 0 0 0 0 0 0 0 0 0 0 0 0 0 0 0 0 0 0 0 0 0 0 0 0 0 0 0 0 0 0 0 0 0 0 0 0 0 0 0 0 0 0 0 0 0 0 0 0 0 0 0 0 0 0 0 0 0 0 0 0 0 0 0 0 0 0 0 0 0 0 0 0 0 0 0 0 0 0 0 0 0 0 0 0 0 0 0 0 0 0 0 0 0 0 0 0 0 0 0 0 0 0 0 0 0 0 0 0 0 0 0 0 0 0 0 0 0 0 0 0 0 0 0 0 0 0 0 0 0 0 0 0 0 0 0 0 0 0 0 0 0 0 0 0 0 0 0 0 0 0 0 0 0 0 0 0 0 0 0 0 0 0 0 0 0 0 0 0 0 0 0 0 0.0132972731536285 0 0 0 0 0 0 0 0 0 0 0 0 0 0 0 0 0 0 0 0 0 0 0 0 0 0 0 0 0 0 0 0 0 0 0 0 0 0 0 0 0 0 0 0 0 0 0 0 0.130250242284956 0.184335185961827 0.0822233632329846 0 0 0 0 0 0 0 0 0 0.109940170987906 0.134962364970801 0.0241017491709713 0 0.320889650236927 0 0 0
0 0 0 0 0 0 0 0 0 0 0 0 0 0 0 0 0 0 0 0 0 0 0 0 0 0 0 0 0 0 0 0 0 0 0 0 0 0 0 0 0 0 0 0 0 0 0 0 0 0 0 0 0 0 0 0 0 0 0 0 0 0 0 0 0 0 0 0 0 0 0 0 0 0 0 0 0 0 0 0 0 0 0 0 0 0 0 0 0 0 0 0 0 0 0 0 0 0 0 0 0 0 0 0 0 0 0 0 0 0 0 0 0 0 0 0 0 0 0 0 0 0 0 0 0 0 0 0 0 0 0 0 0 0 0 0 0 0 0 0 0 0 0 0 0 0 0 0 0 0 0 0 0 0 0 0 0 0 0 0 0 0 0 0 0 0 0 0 0 0 0 0 0 0 0 0.0466132648083635 0.0530307619145265 0 0 0 0 0 0 0 0 0 0 0 0 0 0 0 0 0 0 0 0 0 0 0 0 0 0 0 0 0 0 0 0 0 0.207713791386256 0 0 0.152324657142961 0 0.367067090675507 0 0 0 0 0 0 0 0 0 0 0 0 0 0 0 0 0 0 0 0 0 0 0 0 0 0 0 0 0 0 0.0206200894474123 0 0 0 0 0 0 0 0 0 0 0 0 0 0 0.0438789132934861 0 0 0 0 0 0 0 0 0 0 0 0 0 0 0 0 0 0 0 0 0 0 0 0 0 0 0 0 0 0 0 0 0 0 0 0 0 0 0 0 0 0 0 0.108751431331487 0 0 0 0 0 0 0 0 0 0
0 0 0 0 0 0 0 0 0 0 0 0 0 0 0 0 0 0 0 0 0 0 0 0 0 0 0 0 0 0 0 0 0 0 0 0 0 0 0 0 0 0 0 0 0 0 0 0 0 0 0 0 0 0 0 0 0 0 0 0 0 0 0 0 0 0 0 0 0 0 0 0 0 0 0 0 0 0 0 0 0 0 0 0 0 0 0 0 0 0 0 0 0 0 0 0 0 0 0 0 0 0 0 0 0 0 0 0 0 0 0 0 0 0 0 0 0 0 0 0 0 0 0 0 0 0 0 0 0 0 0 0 0 0 0 0 0 0 0 0 0 0 0 0 0 0 0 0 0 0 0 0 0 0 0 0 0 0 0 0 0 0 0 0 0 0 0.0059914490396221 0 0 0 0 0 0 0 0 0 0 0 0 0 0 0 0 0 0 0 0 0.076414169199733 0 0 0 0 0 0 0 0.0286159494644098 0 0 0 0 0 0 0 0 0 0 0 0 0 0 0 0 0 0.070124134499613 0.0247546220239881 0 0 0 0 0 0 0 0 0 0 0 0 0 0 0 0 0 0 0 0 0 0 0 0 0 0 0 0 0 0 0 0 0 0 0 0 0 0 0 0 0.0778226899849644 0 0 0 0 0 0 0 0 0 0 0 0 0 0 0 0 0 0 0 0 0 0 0 0 0 0 0 0 0 0 0 0 0.00833056863497671 0 0 0 0 0 0 0.131687866552292 0 0 0 0 0 0 0 0.199798321934845 0 0.0165584408845101 0 0 0 0 0 0 0 0 0 0.359901787781046
0 0 0 0 0 0 0 0 0 0 0 0 0 0 0 0 0 0 0 0 0 0 0 0 0 0 0 0 0 0 0 0 0 0 0 0 0 0 0 0 0 0 0 0 0 0 0 0 0 0 0 0 0 0 0 0 0 0 0 0 0 0 0 0 0 0 0 0 0 0 0 0 0 0 0 0 0 0 0 0 0 0 0 0 0 0 0 0 0 0 0 0 0 0 0 0 0 0 0 0 0 0 0 0 0 0 0 0 0 0 0 0 0 0 0 0 0 0 0 0 0 0 0 0 0 0 0 0 0 0 0 0 0 0 0 0 0 0 0 0 0 0 0 0 0 0 0 0 0 0 0 0 0 0 0 0 0 0 0 0 0 0 0 0 0 0 0 0.011543036809427 0 0 0 0 0 0 0 0 0 0 0 0 0 0 0 0 0 0 0 0.0588966028880253 0 0 0 0 0 0 0 0 0 0 0 0 0 0 0 0 0 0 0 0 0 0 0 0 0 0 0 0 0 0 0 0 0 0.00849827350815139 0 0 0 0 0 0 0 0 0 0 0 0 0 0 0 0 0 0 0 0 0 0 0 0 0 0 0 0 0 0 0 0 0 0 0 0 0 0 0 0 0 0 0 0 0 0 0 0 0 0 0 0 0 0 0 0 0 0 0 0 0 0 0 0 0 0 0 0 0 0 0 0 0 0 0 0 0 0 0 0 0 0.1318807561082 0.0329542654802762 0.100645840187837 0.0631587664274446 0 0 0.100221094616561 0.0256434711121628 0.135765647699987 0 0 0.0420654137895428 0.288726831372385
0 0 0 0 0 0 0 0 0 0 0 0 0 0 0 0 0 0 0 0 0 0 0 0 0 0 0 0 0 0 0 0 0 0 0 0 0 0 0 0 0 0 0 0 0 0 0 0 0 0 0 0 0 0 0 0 0 0 0 0 0 0 0 0 0 0 0 0 0 0 0 0 0 0 0 0 0 0 0 0 0 0 0 0 0 0 0 0 0 0 0 0 0 0 0 0 0 0 0 0 0 0 0 0 0 0 0 0 0 0 0 0 0 0 0 0 0 0 0 0 0 0 0 0 0 0 0 0 0 0 0 0 0 0 0 0 0 0 0 0 0 0 0 0 0 0 0 0 0 0 0 0 0 0 0 0 0 0 0 0 0 0 0 0 0 0 0 0 0 0 0 0 0 0 0 0 0 0 0 0 0 0 0 0 0 0 0 0.0968562607979941 0 0 0 0 0 0 0 0.0663164637570268 0 0 0 0 0 0 0 0 0 0 0 0 0 0 0 0 0 0.0115645320783433 0.0517091443459039 0 0 0 0 0 0 0 0 0 0 0 0 0 0 0 0 0 0 0 0 0 0 0 0 0 0 0 0 0 0 0 0 0 0 0 0 0 0 0 0 0 0 0 0.00386009254464822 0 0 0 0 0 0 0 0.00901044936041941 0 0 0 0 0 0 0 0 0 0 0 0 0 0 0 0 0 0 0 0 0 0 0 0 0 0 0 0 0.143835484308335 0 0 0 0 0 0.0964892516461364 0.049346186069663 0 0.0664991506499149 0.131041195429362 0.0166472519531217 0.00909877260695948 0 0 0 0 0 0 0.0406776744306471 0.207048090021525
0 0 0 0 0 0 0 0 0 0 0 0 0 0 0 0 0 0 0 0 0 0 0 0 0 0 0 0 0 0 0 0 0 0 0 0 0 0 0 0 0 0 0 0 0 0 0 0 0 0 0 0 0 0 0 0 0 0 0 0 0 0 0 0 0 0 0 0 0 0 0 0 0 0 0 0 0 0 0 0 0 0 0 0 0 0 0 0 0 0 0 0 0 0 0 0 0 0 0 0 0 0 0 0 0 0 0 0 0 0 0 0 0 0 0 0 0 0 0 0 0 0 0 0 0 0 0 0 0 0 0 0 0 0 0 0 0 0 0 0 0 0 0 0 0 0 0 0 0 0 0 0 0 0 0 0 0 0 0 0 0 0 0 0 0 0 0 0 0 0 0 0 0 0 0 0 0 0 0 0 0 0 0 0 0 0 0 0.00863474454178918 0 0 0 0 0 0 0 0 0 0 0 0 0 0 0 0 0 0 0 0 0 0 0 0 0 0 0.0059770169846253 0 0 0 0 0 0 0 0 0 0 0 0 0 0 0 0 0 0 0 0 0 0 0 0 0 0 0 0 0 0 0 0 0 0 0 0 0 0 0 0 0 0 0 0 0 0 0 0 0 0 0 0 0 0 0.00446086612819589 0 0 0 0 0 0 0 0 0 0 0 0 0 0 0 0 0 0 0 0 0 0 0 0 0 0.142513106307995 0 0.0848137006964862 0 0 0 0 0.0179346986486531 0.096722248158432 0 0.168099056621232 0.0044269225103351 0 0 0.069749201551443 0.00603700051872035 0.177171140501967 0 0.181638790421964 0.00913449784980647 0.0226870085583556
0 0 0 0 0 0 0 0 0 0 0 0 0 0 0 0 0 0 0 0 0 0 0 0 0 0 0 0 0 0 0 0 0 0 0 0 0 0 0 0 0 0 0 0 0 0 0 0 0 0 0 0 0 0 0 0 0 0 0 0 0 0 0 0 0 0 0 0 0 0 0 0 0 0 0 0 0 0 0 0 0 0 0 0 0 0 0 0 0 0 0 0 0 0 0 0 0 0 0 0 0 0 0 0 0 0 0 0 0 0 0 0 0 0 0 0 0 0 0 0 0 0 0 0 0 0 0 0 0 0 0 0 0 0 0 0 0 0 0 0 0 0 0 0 0.00538681298874835 0 0 0.00248648626043864 0 0 0.00429100192988254 0 0 0 0 0 0 0 0 0 0 0 0 0 0 0 0 0 0 0 0 0 0 0 0 0 0 0 0 0 0 0 0 0 0 0 0 0.0310385145943668 0 0 0 0 0 0 0 0.0456526677209834 0 0 0 0 0 0 0 0 0 0 0 0 0 0.00192844696341133 0 0 0 0 0 0 0.0566968272962771 0 0 0 0 0.0152884541812101 0 0 0 0 0 0 0 0 0 0 0 0 0 0 0 0 0 0 0 0 0 0 0 0 0 0 0 0 0 0 0 0 0 0.0404703769867828 0 0 0.00336697006371011 0 0 0 0 0 0 0 0.00275948402961692 0 0 0.00886916441154877 0.00778755899550624 0 0 0 0 0 0 0 0 0 0 0 0 0 0 0 0 0 0 0 0 0 0 0 0 0.0339482393335531 0 0.0280047271352849 0.0108060263708049 0 0.0113759187337444 0.00867547760941365 0.0408559057394191 0.142165656827209 0.125383919472173 0 0.0938221517645106 0.150303629142718 0 0.0412687650170024 0 0.00675307063914586 0 0.0107450014991231 0.00694601551455002 0.0629227287788649
0 0 0 0 0 0 0 0 0 0 0 0 0 0 0 0 0 0 0 0 0 0 0 0 0 0 0 0 0 0 0 0 0 0.000941504752082814 0 0 0 0 0 0 0 0 0 0 0 0 0 0 0 0 0 0 0 0 0.00252694061014224 0 0 0 0 0 0 0 0 0 0 0 0 0 0 0 0 0.00125975987954743 0 0 0 0 0 0 0 0 0 0 0 0 0 0 0.000988233991920763 0 0 0 0 0 0 0 0 0 0 0 0 0 0 0.000759283495913287 0 0 0 0 0 0 0 0 0 0 0 0 0 0 0 0 0 0 0 0 0 0 0 0 0 0 0 0 0 0 0 0 0 0 0 0 0 0 0 0 0 0 0 0 0 0 0 0 0 0 0 0 0 0 0 0 0 0 0 0 0 0 0 0 0 0 0 0 0 0 0 0 0.00347462071530132 0 0 0 0.00181873109526822 0 0 0 0.00112886449187561 0 0 0 0 0 0 0 0 0 0 0 0 0.00614017882496829 0 0.00363323130980637 0 0 0 0 0 0 0 0 0 0 0.00722677243190577 0 0 0 0 0 0 0.00224162235638576 0.00604036296048921 0 0 0 0 0.102063334271913 0 0 0 0 0 0 0 0 0 0.0164561545824551 0.00112243403386501 0.000920949975449562 0.00077134178928559 0 0.000605121733693142 0 0 0.0010634909123934 0 0.002003852781208 0.00728981304440247 0.00574449353912277 0 0.00245531129825649 0.00621184168060197 0.0866365789601516 0.0890521913016427 0.00615825608724378 0.0701284726191739 0.00269798651185834 0.0807283380016407 0.0011881584058029 0.00148659809987992 0.0285950431618966 0.00156708336218842 0.0638042571822519 0 0 0 0 0 0 0 0 0 0 0 0 0 0 0 0 0 0 0 0 0 0 0 0 0.0022989281119993 0 0 0 0 0 0 0.000568830419282777 0.00138277800571037 0.00316788955022942 0.00295796705192464 0 0 0.00115056564807764 0.000827410845197207 0.0104213583111831 0.00250888004533945 0 0 0 0.00970022240638298 0.00683311046652445 0.00124930225871681 0.0354972270681869 0 0.00786296120131253 0.00574019735835447 0.0447698997772746 0.16024182154091 0.0151841783613587 0 0.0642166735766116 0.00648858774343886 0
0 0 0 0 0 0 0 0 0 0 0 0 0 0 0 0 0 0 0 0 0 0 0 0 0 0 0 0 0 0 0 0 0 0 0 0 0 0 0 0 0 0 0 0 0 0 0 0 0 0 0 0 0 0 0 0 0 0 0 0 0 0 0 0 0 0 0 0 0 0 0 0 0 0 0 0 0 0 0 0 0 0 0 0 0 0 0 0 0 0 0 0 0 0 0 0 0 0 0 0 0 0 0 0 0 0 0 0 0 0 0 0 0 0 0 0 0 0 0 0 0 0 0 0 0 0 0 0 0 0 0 0 0 0 0 0 0 0 0 0 0 0 0 0 0 0 0 0 0 0 0 0 0 0 0 0 0 0 0 0 0 0 0 0 0 0 0 0 0 0 0 0 0 0 0 0 0.0072210342615773 0 0 0 0 0 0 0 0 0 0 0 0 0 0 0 0.157972276185556 0.00277286339533702 0 0.0979864966750193 0 0 0 0 0 0 0 0 0 0 0 0 0 0 0 0 0 0 0 0 0.102205814990033 0 0 0 0 0.125241691329249 0 0 0.0157471688712968 0.0137523648647856 0 0 0 0 0 0 0 0 0 0 0 0 0 0 0 0 0 0 0 0 0 0 0 0 0 0 0 0 0 0 0 0 0 0 0 0 0 0 0 0 0 0 0 0 0 0.00558358413453138 0 0 0 0.00470144481992916 0 0 0 0 0 0 0 0.155704044074434 0.0311055187581172 0 0.0974519415530847 0.0075160824614279 0 0 0 0 0 0 0 0 0 0 0 0 0 0 0 0.00954827924670873 0 0.145386779905457 0.020102614473455 0 0 0 0 0 0 0 0 0
0 0 0 0 0 0 0 0 0 0 0 0 0 0 0 0 0 0 0 0 0 0 0 0 0 0 0 0 0 0 0 0 0 0 0 0 0 0 0 0 0 0 0 0 0 0 0 0 0 0 0 0 0 0 0 0 0 0 0 0 0 0 0 0 0 0 0 0 0 0 0 0 0 0 0 0 0 0 0 0 0 0 0 0 0 0 0.00139649046849439 0 0 0 0 0 0 0 0 0 0 0 0 0 0 0 0 0 0 0 0 0 0 0 0 0 0 0 0 0 0 0 0 0 0 0 0 0 0 0 0 0 0 0 0 0 0 0 0 0 0 0.0010416660264516 0 0 0 0 0 0 0 0 0 0 0 0 0 0 0 0 0 0 0 0 0 0 0 0 0 0 0 0 0 0 0 0 0 0 0 0 0 0 0 0 0 0 0 0 0 0 0 0 0 0 0 0 0 0 0 0 0 0 0 0 0 0 0 0 0 0 0 0 0 0 0 0 0 0 0 0 0 0 0 0 0 0 0 0 0 0 0 0 0 0 0 0 0 0 0.00460577749444083 0 0.0130470914371253 0 0 0 0 0 0 0 0 0 0.0625876382650842 0.0107933940630397 0.00824974369279269 0.037645606082592 0 0.0140516299638498 0.0384985752844742 0.0102324462684445 0.0117769909990137 0.0442021553095442 0.0698371272035354 0 0.060012342920976 0.0306709891582904 0 0 0 0 0 0 0 0 0 0 0 0 0 0 0 0 0 0 0 0 0 0 0 0 0 0 0 0 0 0 0 0 0 0 0 0 0 0 0.126753483245599 0.0218961947179539 0.0743022010214653 0.0698929788200804 0 0 0 0 0 0 0.0227045572237563 0 0 0.17301154306349 0.0297048161229709 0 0.0630845611465348 0 0 0
0 0 0 0 0 0 0 0 0 0 0 0 0 0 0 0 0 0 0 0 0 0 0 0 0 0 0 0 0 0 0 0 0 0 0 0 0 0 0 0 0 0 0 0 0 0 0 0 0 0 0 0 0 0 0 0 0 0 0 0 0 0 0 0 0 0 0 0 0 0 0 0 0 0 0 0 0 0 0 0 0 0 0 0 0 0 0 0 0 0 0 0 0 0 0 0 0 0 0 0 0 0 0 0 0 0 0 0 0 0 0 0 0 0 0 0 0 0 0 0 0 0 0 0 0 0 0 0 0 0 0 0 0 0 0 0 0 0 0 0 0 0 0 0 0 0 0 0 0 0 0.00308836935789292 0.00452692146146004 0 0 0 0 0 0 0 0 0 0 0 0 0 0 0 0 0 0 0 0 0 0 0 0 0 0 0 0 0 0 0 0 0 0 0 0 0 0 0 0 0 0 0 0 0 0 0 0 0 0 0 0 0 0 0 0 0 0 0 0 0 0 0 0 0 0 0 0 0 0 0 0 0 0 0 0 0 0 0 0 0 0 0.00502259143047056 0 0 0 0 0 0 0 0 0 0.00403361197548586 0 0.00343983104870424 0.0238439657825413 0 0.0031923486829595 0.0282065058042123 0 0.0116881683821166 0.00320608938971662 0.00882181244641798 0 0.00879877700553477 0.0617471108493988 0 0 0 0 0 0 0 0 0 0 0 0 0 0 0 0 0 0 0 0 0 0 0 0 0 0 0 0 0 0 0 0 0 0 0.00155206960888389 0 0 0 0.0379173805394313 0.0408282003993116 0.0593911309317637 0.0325837219837704 0 0 0.023120875562891 0 0.0295666368577478 0.0234534963120232 0.0672485932484923 0 0.065703113315245 0 0.240580120403182 0.0143842207678647 0.0748975101683692 0.119156826284112 0 0
0 0 0 0 0 0 0 0 0 0 0 0 0 0 0 0 0 0 0 0 0 0 0 0 0 0 0 0 0 0 0 0 0 0 0 0 0 0 0 0 0 0 0 0 0 0 0 0 0 0 0 0 0 0 0 0 0 0 0 0 0 0 0 0 0 0 0 0 0 0 0 0 0 0 0 0 0 0 0 0 0 0 0 0 0 0 0 0 0 0 0 0 0 0 0 0 0 0 0 0 0 0 0 0 0 0 0 0 0 0 0 0 0 0 0 0 0 0 0 0 0 0 0 0 0 0 0 0 0 0 0 0 0 0 0 0 0 0 0 0 0 0 0 0 0 0 0 0 0 0 0 0 0 0 0 0 0 0 0 0 0 0 0 0 0 0 0 0 0 0 0 0.00276873032694411 0 0 0 0 0 0 0 0 0 0 0 0 0 0 0.000818936112210214 0 0 0 0 0 0 0 0 0 0 0 0 0 0 0 0 0.00152361378535358 0 0 0 0 0 0 0 0 0 0 0 0 0 0 0 0 0 0 0 0 0 0 0 0 0 0 0 0 0 0 0.00736559771263091 0 0 0 0 0 0 0 0 0 0.00860757385073748 0.00288544826821944 0 0.00406438915077131 0 0 0.0231677125051905 0.00878058131896798 0.0336711566364176 0.0039509413953493 0.00574362530050926 0.0150427123933384 0.00495189424392027 0.154468688943772 0 0 0 0 0 0 0 0 0 0 0 0 0 0 0 0 0 0 0 0 0 0 0 0.0025685327274606 0 0 0 0 0 0 0 0 0 0 0 0 0 0 0.0124794532786788 0.0121581908203403 0.00636168278324204 0.00628220798003017 0 0 0.00638701125901066 0 0.00276286481734186 0 0.259865538886656 0 0.0121790516933602 0.259737989154911 0 0 0.0608782394510574 0.0805276352035795 0 0
0 0 0 0 0 0 0 0 0 0 0 0 0 0 0 0 0 0 0 0 0 0 0 0 0 0 0 0 0 0 0 0 0 0 0 0 0 0 0 0 0 0 0 0 0 0 0 0 0 0 0 0 0 0 0 0 0 0 0 0 0 0 0 0 0 0 0 0 0 0 0 0 0 0 0 0 0 0 0 0 0 0 0 0 0 0 0 0 0 0 0 0 0 0 0 0 0 0 0 0 0 0 0 0 0 0 0 0 0 0 0 0 0 0 0 0 0 0 0 0 0 0 0 0 0 0 0 0 0 0 0 0 0 0 0 0 0 0 0 0 0 0 0 0 0 0 0 0 0 0 0 0 0 0 0 0 0 0 0 0 0 0 0 0 0 0 0.00500168061885573 0 0 0 0 0 0 0 0 0 0 0.00366755453549817 0 0 0 0 0.00250157429354485 0 0 0 0 0 0 0 0 0 0 0 0 0 0 0 0 0 0 0 0 0 0 0.00871124963664345 0 0 0 0 0 0 0 0 0 0 0 0 0 0 0 0.00563325822538748 0 0 0 0 0 0 0 0 0 0 0 0 0 0 0 0 0 0 0 0.00449826274545233 0 0 0 0 0 0 0 0 0 0 0 0 0 0.00917625224300294 0 0 0 0 0 0 0 0 0 0 0 0 0 0 0 0 0 0 0 0 0 0 0 0 0 0 0 0 0 0.0034129287315516 0 0 0.00409551447786193 0 0 0 0 0.00857852430653317 0.0070018207440525 0 0 0.404419919951548 0 0 0 0 0.0669691808801054 0 0.160581542129494 0.00820592173564335 0.0487672577061196 0 0 0.0307557481946576 0 0 0.0489705748030978 0.0956783451467404 0.0733728888942101 0
0 0 0 0 0 0 0 0 0 0 0 0 0 0 0 0 0 0 0 0 0 0 0 0 0 0 0 0 0 0 0 0 0 0 0 0 0 0 0 0 0 0 0 0 0 0 0 0 0 0 0 0 0 0 0 0 0 0 0 0 0 0 0 0 0 0 0 0 0 0 0 0 0 0 0 0 0 0 0 0 0 0 0 0 0 0 0 0 0 0 0 0 0 0 0 0 0 0 0 0 0 0.0068060379953413 0 0 0 0 0 0 0 0 0 0 0 0 0 0 0 0 0 0 0 0 0 0 0 0 0 0 0 0 0 0 0 0 0 0 0 0 0 0 0 0 0 0 0.00404465757315108 0.0253670856684199 0 0 0 0.00180439621418126 0.00198809500774323 0 0 0 0 0 0 0 0 0 0 0 0 0 0 0 0 0 0 0.00450375551681658 0 0.0104907748258175 0 0 0 0 0 0 0 0 0 0 0 0 0 0 0 0 0 0 0 0 0 0 0 0 0 0 0 0 0 0 0 0 0 0 0 0 0 0 0 0 0 0 0 0 0 0 0 0 0 0.0106760266248534 0 0 0 0 0 0 0 0 0 0 0.00127398101182623 0.00527488912634282 0.0046479577394469 0 0 0 0 0 0 0.00308176865342826 0 0 0.00513524135603311 0 0.00293337337302393 0.0118987111005982 0 0 0.00868770284205603 0 0.00239624385381294 0.0036537569210229 0.00343779906929015 0.0747559808463878 0.00289678276859054 0.027812571359816 0 0 0 0 0 0 0 0 0 0 0 0 0 0 0 0 0 0 0 0 0 0 0 0.00736928242453049 0 0 0 0.00292706184052709 0 0 0.00357752002731089 0 0 0 0 0.00708339624747367 0.00833399723532208 0 0.0383748997053786 0.154254309436704 0.0226385013531715 0.135780758339411 0 0 0 0 0 0 0 0 0.0419883166682573 0.131268912991907 0.0988281934762386 0.0401411447347472 0 0.0396873450340548 0.0181326528031876 0.0260461182337781
0 0 0 0 0 0 0 0 0 0 0 0 0 0 0 0 0 0 0 0 0 0 0 0 0 0 0 0 0 0 0 0 0 0 0 0 0 0 0 0 0 0 0 0 0 0 0 0 0 0 0 0 0 0 0 0 0 0 0 0 0 0 0 0 0 0 0 0 0 0 0 0 0 0 0 0 0 0 0 0 0 0 0 0 0 0 0 0 0 0 0 0 0 0 0 0 0 0 0 0 0 0 0 0 0 0 0 0 0 0 0 0 0 0 0 0 0 0 0 0 0 0 0 0 0 0 0 0 0 0 0 0 0 0 0.00115153248392417 0 0 0 0 0 0 0 0 0 0.00225887919223942 0.0138809951028033 0 0 0 0 0.00166219412259127 0 0 0 0 0 0 0 0 0 0 0 0 0 0 0 0 0 0.00140320350009045 0 0 0 0 0 0 0 0 0 0 0.00109106324302661 0 0 0.00785488921008026 0 0 0 0 0 0 0 0 0 0 0 0 0 0 0.00218788494585714 0 0 0 0 0 0.00259163027018498 0 0.00360216231248893 0 0 0 0 0 0 0 0 0 0 0 0 0 0 0 0 0 0 0 0 0 0 0 0 0 0 0.00923878553762939 0.0194211545094021 0 0 0.00250318365422134 0 0.00113045558376239 0 0 0 0.00437522986546654 0.00219244775557674 0 0.00203525281485689 0.00147991179626355 0.0195580249169997 0 0.00229451787612447 0.0117448523509836 0 0.00866609651630083 0 0.00344666806539139 0 0.0019926927878643 0.0346963251657577 0 0 0 0 0 0 0 0 0 0 0 0 0 0 0 0 0 0 0 0 0 0 0 0 0.00166138650284809 0 0 0 0 0 0.00204385073133328 0.00146231357662068 0 0 0.00562816979738407 0.00285025740471249 0.00421146310066755 0 0 0.111388572637027 0.0261217433870173 0 0 0 0 0 0.119185279537624 0.00945244008370658 0.149312517677437 0 0 0.184446432118398 0.115457072382789 0.0692667849226539 0.0350516825598926 0 0 0
0 0 0 0 0 0 0 0 0 0 0 0 0 0 0 0 0 0 0 0 0 0 0 0 0 0 0 0 0 0 0 0 0 0 0 0 0 0 0 0 0 0 0 0 0 0 0 0 0 0 0 0 0 0 0 0 0 0 0 0 0 0 0 0 0 0 0 0 0 0 0 0 0 0 0 0 0 0 0 0 0 0 0 0 0 0 0 0 0 0 0 0 0 0 0 0 0 0 0 0 0 0 0 0 0 0 0 0 0 0 0 0 0 0 0 0 0 0 0 0 0 0 0 0 0 0 0 0 0 0 0 0 0 0 0 0 0 0 0 0 0 0 0 0 0 0 0 0 0 0 0 0 0 0 0 0 0 0 0 0 0 0 0 0 0 0 0.00859080685246465 0 0 0 0 0 0 0 0 0 0 0 0 0 0 0 0 0 0 0 0 0 0.0533500131321103 0 0 0 0 0.00506036043700337 0 0 0 0 0 0 0 0 0 0 0 0 0 0 0 0 0 0 0 0 0 0 0 0 0 0 0 0.0445477503009993 0 0 0 0 0 0 0 0 0 0 0 0 0 0 0 0 0 0 0 0 0 0 0 0 0 0 0.00667875040781204 0 0 0 0 0 0 0.0946935267934748 0 0 0 0 0 0 0 0 0 0 0 0 0 0 0 0 0 0 0 0 0 0 0 0 0 0 0 0.0112782724852571 0 0.0250151312298926 0 0 0.0338288246381521 0 0 0 0 0.0181502664686297 0.0201908885068348 0 0 0.104558142461952 0 0 0 0 0.0429108608053147 0.110898587292188 0.0171215978260682 0.0174549575593259 0.0430967172457741 0 0 0 0 0.15173738281104 0.0457471206386056 0 0 0.1450900421071
0 0 0 0 0 0 0 0 0 0 0 0 0 0 0 0 0 0 0 0 0 0 0 0 0 0 0 0 0 0 0 0 0 0 0 0 0 0 0 0 0 0 0 0 0 0 0 0 0 0 0 0 0 0 0.00206831880644486 0 0 0 0 0 0 0 0 0 0 0 0 0 0 0 0 0.00179505582652928 0 0 0 0 0 0 0 0 0 0 0 0 0 0 0 0 0 0 0 0 0 0 0 0 0 0 0 0 0 0.00594557195283515 0 0 0 0 0 0 0 0 0 0 0 0 0 0 0 0 0 0 0 0 0 0 0 0 0 0 0 0 0 0 0 0 0 0 0 0 0 0 0 0 0 0 0 0 0 0 0 0 0 0 0 0 0 0 0 0 0 0 0 0 0 0 0 0 0.00575737392350759 0.010661551458579 0 0 0 0 0 0 0 0 0 0 0 0 0 0 0 0 0 0 0 0.210576091414702 0.0111361247275022 0.00847694480603599 0 0 0 0 0.00602673372869924 0.0171239651471638 0 0 0 0 0 0 0 0 0 0 0 0 0 0 0 0 0 0.0118512324347803 0.0188061931595892 0 0 0 0 0 0 0 0.00507761866562277 0 0 0 0 0 0 0 0 0 0 0 0.00248541849188945 0 0 0 0 0 0 0 0 0 0.00569526337362079 0.00252497968299816 0 0 0 0 0 0 0 0 0 0.211298264724583 0 0 0 0 0 0 0 0 0 0 0 0 0 0 0 0 0 0 0 0 0 0 0 0 0 0 0 0 0 0.00377778542040426 0 0 0.0130705248782607 0 0 0 0 0 0 0.0107702857472055 0.00813907910185169 0.0561470338920798 0.0087622681801754 0 0 0.098346850248839 0.0611291923623029 0.117154932512978 0.00882584508801275 0.0328178441697236 0 0 0 0 0 0 0.013638445670273 0 0.0301132104028106 0
