# Supplementary material for: Recovery of neural dynamics criticality in personalized whole-brain models of stroke
Source: Nat Commun. 2022 Jun 27;13:3683. doi: 10.1038/s41467-022-30892-6 (PMC9237050; doi:10.1038/s41467-022-30892-6)
Supplement: Supplementary file 3 — Source Data [file 41467_2022_30892_MOESM3_ESM.zip › Source_Data/Tables/Table1/Structural_Connectivity/controls/con_1_029_317_22_.txt]

0 0.0052200060344785 0.00309815663483401 0.115960419423991 0.0185029100186296 0.131633874621207 0.0801457410355323 0 0.0534665141547092 0.0330619457850489 0.203598565788725 0.00506299250620227 0 0.00229987720830442 0.00493502217134963 0.00727970989908626 0 0.0285939820185758 0 0 0 0 0 0 0 0 0 0 0 0.117651357394693 0.0948669465646848 0 0 0 0 0 0 0.0212950156288922 0.0021060798012756 0 0 0 0 0 0 0 0 0 0 0 0 0 0 0 0 0 0 0 0 0 0 0 0 0 0 0 0 0 0 0 0 0.01686826428244 0 0 0 0 0 0 0 0 0 0 0 0 0 0 0 0 0 0 0 0 0 0.0120443669915781 0 0.00210663541687279 0 0 0 0 0 0 0 0 0.0159970711727889 0 0 0 0 0.00918897786775266 0 0 0 0 0 0 0 0 0 0 0 0 0 0 0 0 0 0.00550336654113126 0 0 0.00510859088591651 0 0 0.00350866935768729 0 0 0 0 0.00089494079361368 0 0 0 0 0 0 0 0 0 0 0 0 0 0 0 0 0 0 0 0 0 0 0 0 0 0 0 0 0 0 0 0 0 0 0 0 0 0 0 0 0 0 0 0 0 0 0 0 0 0 0 0 0 0 0 0 0 0 0 0 0 0 0 0 0 0 0 0 0 0 0 0 0 0 0 0 0 0 0 0 0 0 0 0 0 0 0 0 0 0 0 0 0 0 0 0 0 0 0 0 0 0 0 0 0 0 0 0 0 0 0 0 0 0 0 0 0 0 0 0 0 0 0 0 0 0 0 0 0 0 0 0 0 0 0 0 0 0 0 0 0 0 0 0 0 0 0 0 0 0 0 0 0 0 0 0 0 0 0 0 0 0 0 0 0 0 0 0 0 0 0 0 0 0 0 0 0 0
0.00905004983103921 0 0.0239812657067724 0.082446735362244 0 0.0394883261017904 0.0711836925999647 0 0 0 0 0.316173803486592 0 0.0352782269224269 0.0417442914883601 0 0.197272562531126 0 0.054648711321861 0.0667369234422487 0.0108509192813511 0 0 0 0 0 0 0 0 0.00945268330977455 0.0287419251327921 0 0 0 0 0 0 0 0 0 0 0 0 0 0 0 0 0 0 0 0 0 0 0 0 0 0 0 0 0 0 0 0 0 0 0 0 0 0 0 0 0 0 0 0 0 0 0 0 0 0 0 0 0 0 0 0 0 0 0 0 0 0 0 0 0 0 0 0 0 0 0 0 0 0 0 0 0 0 0 0.0129498834816571 0 0 0 0 0 0 0 0 0 0 0 0 0 0 0 0 0 0 0 0 0 0 0 0 0 0 0 0 0 0 0 0 0 0 0 0 0 0 0 0 0 0 0 0 0 0 0 0 0 0 0 0 0 0 0 0 0 0 0 0 0 0 0 0 0 0 0 0 0 0 0 0 0 0 0 0 0 0 0 0 0 0 0 0 0 0 0 0 0 0 0 0 0 0 0 0 0 0 0 0 0 0 0 0 0 0 0 0 0 0 0 0 0 0 0 0 0 0 0 0 0 0 0 0 0 0 0 0 0 0 0 0 0 0 0 0 0 0 0 0 0 0 0 0 0 0 0 0 0 0 0 0 0 0 0 0 0 0 0 0 0 0 0 0 0 0 0 0 0 0 0 0 0 0 0 0 0 0 0 0 0 0 0 0 0 0 0 0 0 0 0 0 0 0 0 0 0 0 0 0 0 0 0 0 0 0
0.0198851346376425 0.0887804415353126 0 0 0.0374035860207469 0.279447432417531 0 0 0 0 0 0.189729280725155 0 0 0 0 0.113519384297897 0 0.0941786228319678 0 0 0 0 0 0 0 0 0 0 0.0406355243425875 0.0197619702041773 0 0 0 0 0 0 0 0 0 0 0 0 0 0 0 0 0 0 0 0 0 0 0 0 0 0 0 0 0 0 0 0 0 0 0 0 0 0 0.0847567050794511 0 0 0 0 0 0 0 0 0 0 0 0 0 0 0 0 0 0 0 0 0 0 0 0 0 0 0 0 0 0 0 0 0 0 0 0 0 0 0 0.0319019179075311 0 0 0 0 0 0 0 0 0 0 0 0 0 0 0 0 0 0 0 0 0 0 0 0 0 0 0 0 0 0 0 0 0 0 0 0 0 0 0 0 0 0 0 0 0 0 0 0 0 0 0 0 0 0 0 0 0 0 0 0 0 0 0 0 0 0 0 0 0 0 0 0 0 0 0 0 0 0 0 0 0 0 0 0 0 0 0 0 0 0 0 0 0 0 0 0 0 0 0 0 0 0 0 0 0 0 0 0 0 0 0 0 0 0 0 0 0 0 0 0 0 0 0 0 0 0 0 0 0 0 0 0 0 0 0 0 0 0 0 0 0 0 0 0 0 0 0 0 0 0 0 0 0 0 0 0 0 0 0 0 0 0 0 0 0 0 0 0 0 0 0 0 0 0 0 0 0 0 0 0 0 0 0 0 0 0 0 0 0 0 0 0 0 0 0 0 0 0 0 0 0 0 0 0 0 0 0
0.0484481613538304 0.0198683142525189 0 0 0.013413283984085 0.0123707782868222 0.0404748252595363 0 0.0109670020273246 0.037749758842374 0.160577423481261 0 0 0.00182827571080269 0.00125184965460658 0 0 0.00308643752109461 0.00835904474145193 0.0222805375212025 0.00763628289310013 0 0 0 0 0 0 0 0 0.0694792994941963 0.00900725770172656 0 0 0.00720647157888622 0 0 0 0.149040132370622 0 0 0 0 0 0 0 0 0 0 0 0 0 0 0 0 0.0380641221799197 0 0.00261113323833997 0 0 0 0 0 0 0 0 0 0 0 0 0 0 0.00629137013301544 0 0 0 0 0 0 0 0 0 0 0 0 0 0 0.00258697603400374 0 0 0 0 0 0 0.132859695501195 0 0 0 0 0 0 0 0 0 0 0 0 0 0 0 0 0 0 0 0 0 0 0 0 0 0 0 0 0 0 0 0 0 0 0 0 0.137608028522732 0 0 0.0202520461591761 0 0 0 0 0 0.0366814915561766 0 0 0 0 0 0 0 0 0 0 0 0 0 0 0 0 0 0 0 0 0 0 0 0 0 0 0 0 0 0 0 0 0 0 0 0 0 0 0 0 0 0 0 0 0 0 0 0 0 0 0 0 0 0 0 0 0 0 0 0 0 0 0 0 0 0 0 0 0 0 0 0 0 0 0 0 0 0 0 0 0 0 0 0 0 0 0 0 0 0 0 0 0 0 0 0 0 0 0 0 0 0 0 0 0 0 0 0 0 0 0 0 0 0 0 0 0 0 0 0 0 0 0 0 0 0 0 0 0 0 0 0 0 0 0 0 0 0 0 0 0 0 0 0 0 0 0 0 0 0 0 0 0 0 0 0 0 0 0 0 0 0 0 0 0 0 0 0 0 0 0 0 0 0 0 0 0
0.011416065632164 0 0.00359554308045996 0.0198081546125078 0 0.037519361864699 0 0.113989881081236 0.00404498596551746 0.126319166810336 0.0095941301244608 0.00353553575856737 0 0.0221639561070069 0.00869897429149306 0.0143563602809182 0 0.141256462410355 0.0599749211065639 0 0 0 0 0 0 0 0 0 0.109156209719289 0.0114127843830812 0.0186821060455874 0 0 0 0 0 0.0147674090804606 0.0380453548703621 0.00140790976402696 0 0 0 0 0 0 0 0.0281348961879031 0 0 0 0 0 0 0 0 0 0.0309716400662152 0 0 0 0 0 0 0 0 0 0 0 0 0 0 0.0354061728038846 0 0.00998592155524236 0 0 0 0 0 0 0 0 0 0 0 0 0 0 0 0 0 0 0 0 0 0 0 0 0 0 0 0 0 0 0 0 0 0 0 0 0 0 0 0 0 0 0 0 0 0 0 0 0 0 0 0 0 0 0 0 0.025787738936671 0.0172102002112711 0.0231193766584232 0.03700286598619 0 0 0 0 0 0 0 0 0 0 0 0 0 0 0 0 0 0 0 0 0 0 0 0 0 0 0 0 0 0 0 0 0 0 0 0 0 0 0 0 0 0 0 0 0 0 0 0 0 0 0 0 0 0 0 0 0 0 0 0 0 0 0 0 0 0 0 0 0 0 0 0 0 0.0143621183771209 0 0 0 0 0 0 0 0 0 0 0 0 0 0 0 0 0 0 0 0 0 0 0 0 0 0 0 0 0 0 0 0 0 0 0 0 0 0 0 0 0 0 0 0 0 0 0 0 0 0 0 0 0 0 0 0 0 0 0 0 0 0 0 0 0 0 0 0 0 0 0 0 0 0 0 0 0 0 0 0 0 0 0 0 0 0 0 0 0 0 0 0 0 0 0 0 0.008273796227986 0 0 0 0 0 0 0 0 0 0 0 0
0.0829998590086846 0.0143614552344933 0.0274526737158413 0.0186697795891129 0.0383432316088182 0 0.0271664240704926 0.0155503744703589 0.0616586129966619 0.106834204882449 0.0729667418970741 0.106616825874436 0 0.0988999839236956 0.0483426886897917 0.014481978221966 0 0.0365353679299913 0 0.00328112339127376 0 0 0 0 0 0 0 0 0 0.0685929494539836 0.0828767544118841 0 0 0 0 0 0 0.00670102245817699 0.00193226170416864 0 0 0 0 0 0 0 0 0 0 0 0 0 0 0 0 0 0.00392666222085019 0 0 0 0 0 0 0 0 0 0 0 0 0 0.00154079917741226 0.00917025241535485 0.00231901064510655 0 0 0 0 0 0 0 0 0 0 0 0 0 0 0 0 0 0 0 0 0.00154383271863636 0 0 0 0 0 0 0 0 0 0 0.00391009503526575 0 0 0 0 0 0 0 0 0 0 0 0 0 0 0 0 0 0 0 0 0 0 0.00966870172149092 0 0 0 0 0 0.0336563325325295 0 0 0 0 0 0 0 0 0 0 0 0 0 0 0 0 0 0 0 0 0 0 0 0 0 0 0 0 0 0 0 0 0 0 0 0 0 0 0 0 0 0 0 0 0 0 0 0 0 0 0 0 0 0 0 0 0 0 0 0 0 0 0 0 0 0 0 0 0 0 0 0 0 0 0 0 0 0 0 0 0 0 0 0 0 0 0 0 0 0 0 0 0 0 0 0 0 0 0 0 0 0 0 0 0 0 0 0 0 0 0 0 0 0 0 0 0 0 0 0 0 0 0 0 0 0 0 0 0 0 0 0 0 0 0 0 0 0 0 0 0 0 0 0 0 0 0 0 0 0 0 0 0 0 0 0 0 0 0 0 0 0 0 0 0 0 0 0 0 0 0 0 0 0 0 0 0 0 0 0 0 0 0
0.127457515225575 0.0652958449856802 0 0.154064457493694 0 0.0685184902260403 0 0 0.187699434921853 0.0288484029533442 0.127298923538989 0.00981009611794117 0 0.00433521376750742 0.0106265781959152 0.00366088100802505 0 0 0 0 0 0 0 0 0 0 0 0 0 0.0118643553111851 0.0126420689744985 0 0 0 0 0 0 0.0623709158281599 0 0 0 0 0 0 0 0 0 0 0 0 0 0 0 0 0 0 0.0130820785762426 0 0 0 0 0 0 0 0 0 0 0 0 0 0 0.00733430234737195 0 0 0 0 0 0 0 0 0 0 0 0 0 0 0.00432973457704565 0 0 0 0 0 0 0.0323687892300319 0 0 0 0 0 0 0 0 0 0 0.00612991691077897 0 0 0 0 0 0 0 0 0 0 0 0 0 0 0 0 0 0 0 0 0 0 0.00450509306394689 0 0 0.0577569067461744 0 0 0 0 0 0 0 0 0 0 0 0 0 0 0 0 0 0 0 0 0 0 0 0 0 0 0 0 0 0 0 0 0 0 0 0 0 0 0 0 0 0 0 0 0 0 0 0 0 0 0 0 0 0 0 0 0 0 0 0 0 0 0 0 0 0 0 0 0 0 0 0 0 0 0 0 0 0 0 0 0 0 0 0 0 0 0 0 0 0 0 0 0 0 0 0 0 0 0 0 0 0 0 0 0 0 0 0 0 0 0 0 0 0 0 0 0 0 0 0 0 0 0 0 0 0 0 0 0 0 0 0 0 0 0 0 0 0 0 0 0 0 0 0 0 0 0 0 0 0 0 0 0 0 0 0 0 0 0 0 0 0 0 0 0 0 0 0 0 0 0 0 0 0 0 0 0 0 0 0 0 0 0 0 0 0
0 0 0 0 0.227233446622529 0.0303328723402085 0 0 0.0302680486918447 0.266415158706442 0.00794347304708248 0 0 0 0 0 0 0.00852429463613107 0 0 0 0 0 0 0 0 0 0 0 0 0 0 0 0 0 0 0 0 0 0 0 0 0 0 0 0 0.0643810126012815 0 0 0 0 0 0 0 0 0 0.0149620320784714 0 0 0 0 0 0 0 0 0 0 0 0 0.00707379763711552 0 0.0106357689898313 0 0.0123989164514992 0 0 0 0 0 0 0 0 0 0 0 0 0 0 0 0 0 0 0 0 0 0 0 0 0 0 0 0 0 0 0 0 0 0 0 0 0 0 0 0 0 0 0 0 0 0 0 0 0 0 0 0 0 0 0 0 0.0194871824334623 0.020671290779994 0 0.252045679549498 0 0 0 0 0 0 0 0 0 0 0 0 0 0 0 0 0 0 0 0 0 0 0 0 0 0 0 0 0 0 0 0 0 0 0 0 0 0 0 0 0 0 0 0 0 0 0 0 0 0 0 0 0 0 0 0 0 0 0 0 0 0 0 0 0 0 0 0 0 0 0 0 0 0.0148616895398359 0 0 0 0 0 0 0 0 0 0 0 0 0 0 0 0 0 0 0 0 0 0 0 0 0 0 0 0 0 0 0 0 0 0 0 0 0 0 0 0 0 0 0 0 0 0 0 0 0 0 0 0 0 0 0 0 0 0 0 0 0 0 0 0 0 0 0 0 0 0 0 0 0 0 0 0 0 0 0 0 0 0 0 0 0 0 0 0 0 0 0 0 0 0 0 0 0.012765335894772 0 0 0 0 0 0 0 0 0 0 0 0
0.0637462994274259 0 0 0.0312963369784133 0.00781652474291772 0.116588890458565 0.140718460187029 0.0293410165647913 0 0.193133123336995 0.0411666974937968 0.010664758915975 0 0.00733365062752511 0.0216706929950708 0.00928016874885056 0 0 0 0 0 0 0 0 0 0 0 0 0 0.0140247737951912 0.0170233559120791 0 0 0 0 0 0 0.0277639242103437 0 0 0 0 0 0 0 0 0 0 0 0 0 0 0 0 0 0 0.0204566826928314 0 0 0 0 0 0 0 0 0 0 0 0 0 0 0.005979676093121 0.00372575440219206 0 0 0 0 0 0 0 0 0 0 0 0 0 0 0 0 0 0 0 0 0.0386480504338482 0 0 0 0 0 0 0 0 0 0 0 0 0 0 0 0 0 0 0 0 0 0 0 0 0 0 0 0 0 0 0 0 0 0 0 0 0.104689445849477 0 0 0.0925678607143725 0 0 0 0 0 0 0 0 0 0 0 0 0 0 0 0 0 0 0 0 0 0 0 0 0 0 0 0 0 0 0 0 0 0 0 0 0 0 0 0 0 0 0 0 0 0 0 0 0 0 0 0 0 0 0 0 0 0 0 0 0 0 0 0 0 0 0 0 0 0 0 0 0 0 0 0 0 0 0 0 0 0 0 0 0 0 0 0 0 0 0 0 0 0 0 0 0 0 0 0 0 0 0 0 0 0 0 0 0 0 0 0 0 0 0 0 0 0 0 0 0 0 0 0 0 0 0 0 0 0 0 0 0 0 0 0 0 0 0 0 0 0 0 0 0 0 0 0 0 0 0 0 0 0 0.0023638554191885 0 0 0 0 0 0 0 0 0 0 0 0 0 0 0 0 0 0 0 0 0 0 0 0 0 0 0 0
0.0176334517469544 0 0 0.0481898510046821 0.109194749587196 0.0903669358799672 0.00967488253981689 0.115527528117077 0.0863957900334706 0 0.0711966496902701 0.0130678669387097 0 0.0100564531032784 0.0173238981005955 0.0119508265261763 0 0.0375491074016794 0 0 0 0 0 0 0 0 0 0 0.00426598721038703 0.0498185528864548 0.0520147988582455 0 0 0.00388540567547386 0 0 0 0.0379797865852728 0 0 0 0 0 0 0 0 0 0 0 0 0 0 0 0 0.0117245108559153 0 0.0193780734594114 0 0 0 0 0 0 0 0 0 0 0 0 0.00368738970473486 0.00211304417005328 0.0176921111846964 0.00379657811461064 0 0 0 0 0 0 0 0 0 0 0 0 0 0 0 0 0 0 0 0 0.020142916976161 0 0.00356314728157629 0 0 0 0.00184191150557636 0 0 0 0 0 0 0 0 0 0 0 0 0 0 0 0 0 0 0 0 0 0 0 0 0 0 0 0.00611274155720666 0 0 0.0353238224723561 0.00305382423057634 0 0.0740126433974345 0 0 0 0 0 0 0 0 0 0 0 0 0 0 0 0 0 0 0 0 0 0 0 0 0 0 0 0 0 0 0 0 0 0 0 0 0 0 0 0 0 0 0 0 0 0 0 0 0 0 0 0 0 0 0 0 0 0 0 0 0 0 0 0 0 0 0 0 0 0 0 0 0 0.00490479727549374 0 0 0 0 0 0 0 0 0 0 0 0 0 0 0 0 0 0 0 0 0 0 0 0 0 0 0 0 0 0 0 0 0 0 0 0 0 0 0 0 0 0 0 0 0 0 0 0 0 0 0 0 0 0 0 0 0 0 0 0 0 0 0 0 0 0 0 0 0 0 0 0 0 0 0 0 0 0 0 0 0 0 0 0 0 0 0 0 0 0 0 0 0 0 0 0 0.00655996592848937 0 0 0 0 0 0 0 0 0 0 0 0
0.0841590927060905 0 0 0.158870511328358 0.00642769875818902 0.0478345392703215 0.0330876606369463 0.00266965033062222 0.0142724736740014 0.0551793987011229 0 0.00480845987226246 0 0 0 0.00768136562342258 0 0.00457485610861087 0 0 0 0 0 0 0 0 0 0 0 0.172397485211952 0.16939123462207 0 0 0.0126187239344804 0 0 0 0.0254596211681456 0.0017451307888783 0 0 0 0 0 0 0 0 0 0 0 0 0 0 0 0.0417871307456348 0 0.00318136559938324 0 0 0 0 0 0 0 0 0 0 0 0 0 0 0.00952467436434547 0 0 0 0 0 0 0 0 0 0 0 0 0 0 0.0057002319333188 0 0 0 0 0 0 0.0371461725055857 0 0.00569021663108751 0.00412943521142993 0 0 0.00311679473418353 0.00132356468494903 0 0 0 0.00528395103578627 0 0 0 0 0 0 0 0 0 0 0 0 0 0 0 0 0 0 0 0 0 0 0.0180353492525394 0 0 0.0359683730727927 0 0 0.00326233669093395 0 0 0.00201665769867401 0 0 0.0226558431038809 0 0 0 0 0 0 0 0 0 0 0 0 0 0 0 0 0 0 0 0 0 0 0 0 0 0 0 0 0 0 0 0 0 0 0 0 0 0 0 0 0 0 0 0 0 0 0 0 0 0 0 0 0 0 0 0 0 0 0 0 0 0 0 0 0 0 0 0 0 0 0 0 0 0 0 0 0 0 0 0 0 0 0 0 0 0 0 0 0 0 0 0 0 0 0 0 0 0 0 0 0 0 0 0 0 0 0 0 0 0 0 0 0 0 0 0 0 0 0 0 0 0 0 0 0 0 0 0 0 0 0 0 0 0 0 0 0 0 0 0 0 0 0 0 0 0 0 0 0 0 0 0 0 0 0 0 0 0 0 0 0 0 0 0 0 0 0 0 0 0 0 0 0 0 0 0 0
0.0048747620450918 0.175586877089862 0.0284613392319565 0 0.00551727905531038 0.162802922066387 0.00593928820668873 0 0.00861239759301589 0.0235907591028947 0.0112002006254925 0 0 0.2603316612857 0.109460194210429 0.0193544059793176 0.0768285410648732 0 0 0.0221334374188872 0 0 0 0 0 0 0 0 0 0.0272657120759265 0.0512606012624398 0 0 0 0 0 0 0 0 0 0 0 0 0 0 0 0 0 0 0 0 0 0 0 0 0 0 0 0 0 0 0 0 0 0 0 0 0 0 0 0 0 0 0 0 0 0 0 0 0 0 0 0 0 0 0 0 0 0 0 0 0 0 0 0 0 0 0 0 0 0 0 0 0 0 0 0 0 0 0 0 0 0 0 0 0 0 0 0 0 0 0 0 0 0 0 0 0 0 0 0 0 0 0.00677962168572722 0 0 0 0 0 0 0 0 0 0 0 0 0 0 0 0 0 0 0 0 0 0 0 0 0 0 0 0 0 0 0 0 0 0 0 0 0 0 0 0 0 0 0 0 0 0 0 0 0 0 0 0 0 0 0 0 0 0 0 0 0 0 0 0 0 0 0 0 0 0 0 0 0 0 0 0 0 0 0 0 0 0 0 0 0 0 0 0 0 0 0 0 0 0 0 0 0 0 0 0 0 0 0 0 0 0 0 0 0 0 0 0 0 0 0 0 0 0 0 0 0 0 0 0 0 0 0 0 0 0 0 0 0 0 0 0 0 0 0 0 0 0 0 0 0 0 0 0 0 0 0 0 0 0 0 0 0 0 0 0 0 0 0 0 0 0 0 0 0 0 0 0 0 0 0 0 0 0 0 0 0 0 0
0 0 0 0 0 0 0 0 0 0 0 0 0 0 0 0 0 0 0 0 0 0 0.0259139456978355 0 0 0 0.00594495931861622 0 0 0 0 0.00626984435742933 0 0 0.0751695124244985 0 0 0 0 0 0 0 0 0 0 0 0 0 0.0656851482734764 0 0 0 0 0 0 0.0654073859231071 0.137579377207279 0 0 0 0 0 0 0 0 0 0 0 0 0 0 0 0 0 0 0 0 0 0 0 0 0 0 0 0 0 0 0 0 0 0 0 0 0 0 0 0 0 0 0 0 0 0 0 0.0158965211168086 0 0.00544183070672413 0 0 0 0 0 0 0 0.224617444881711 0 0 0.00300924651996405 0.0793348538090481 0.0409425321276106 0.0884815096892409 0 0 0 0 0 0 0 0 0 0 0 0 0 0 0 0 0 0 0 0 0 0 0 0 0 0 0 0 0 0 0 0 0 0 0 0 0.00789764927685527 0 0 0 0.0036877661923023 0 0 0 0 0 0.0634165616044161 0 0 0 0 0 0 0 0 0.0074912426088766 0 0 0 0 0 0 0 0 0 0 0.00518607361388755 0 0.00900934179185431 0 0 0 0 0 0.00467299327870159 0 0 0 0 0 0 0 0 0 0 0 0.00813480540274213 0 0 0 0 0 0 0 0 0 0 0 0 0 0 0 0 0 0 0 0 0 0 0 0 0 0 0 0 0 0 0 0 0 0 0 0 0 0 0 0 0 0 0 0 0 0 0 0 0 0 0 0.00654143307121464 0.014305038101248 0.00421556399192342 0.0211863357468746 0 0 0 0.00456108326575347 0 0 0 0 0 0 0 0 0 0 0 0 0 0 0 0 0 0 0 0 0 0 0 0 0 0 0 0 0 0 0 0 0 0 0 0 0 0 0 0 0 0 0 0 0 0 0 0 0 0
0.00177807017558785 0.0157315325049523 0 0.00338312788802026 0.0277725085597475 0.121263689920913 0.00210751059341405 0 0.00475544711756785 0.0145774028678769 0 0.209037932486067 0 0 0.239956226374822 0.118432161796859 0 0.00926660454168155 0 0.0806015534579948 0.00698220410119089 0 0 0 0 0 0 0 0 0 0.029460819692427 0 0 0 0 0 0 0.00299414276293048 0.00466018672110382 0 0 0 0 0 0 0 0.00573155255019761 0 0 0.006945009696365 0 0 0 0 0 0 0 0 0 0 0 0 0 0 0 0 0.011191323481556 0 0 0.00852693952180834 0 0 0 0.00259095871036973 0 0 0 0 0 0 0 0 0 0 0 0 0 0 0 0 0 0 0 0 0 0.00459869619229579 0 0 0 0 0 0 0 0 0 0 0 0 0 0 0 0 0 0 0 0 0 0 0 0 0 0 0 0 0 0 0 0.0256209741627965 0 0 0 0.0102760876697936 0.0125027710335986 0.00314209465364624 0.0161124707644154 0 0 0 0 0 0 0 0 0 0 0 0 0 0 0 0 0 0 0 0 0 0 0 0 0 0 0 0 0 0 0 0 0 0 0 0 0 0 0 0 0 0 0 0 0 0 0 0 0 0 0 0 0 0 0 0 0 0 0 0 0 0 0 0 0 0 0 0 0 0 0 0 0 0 0 0 0 0 0 0 0 0 0 0 0 0 0 0 0 0 0 0 0 0 0 0 0 0 0 0 0 0 0 0 0 0 0 0 0 0 0 0 0 0 0 0 0 0 0 0 0 0 0 0 0 0 0 0 0 0 0 0 0 0 0 0 0 0 0 0 0 0 0 0 0 0 0 0 0 0 0 0 0 0 0 0 0 0 0 0 0 0 0 0 0 0 0 0 0 0 0 0 0 0 0 0 0 0 0 0 0 0
0.00463069687229705 0.0225930245128786 0 0.00281152465384046 0.0132296657532095 0.0719413123451188 0.00626997325152245 0 0.0170552047016057 0.0304785246655168 0 0.106676147336133 0 0.291235974899288 0 0.111244124024785 0.00912250020661001 0.00684702550726256 0 0.0183417966752548 0.00314926055476587 0 0 0 0 0 0 0 0 0 0.0807982942928766 0 0 0 0 0 0 0.00251595512814684 0.00549141361841744 0 0 0 0.00655425492551343 0 0 0.00372489083071005 0.005592816753319 0 0 0 0 0 0 0 0 0 0 0 0.00481347365540212 0 0 0 0 0 0 0.00377935493206085 0.016318812182694 0 0 0 0 0 0 0 0 0 0 0 0 0 0 0 0 0 0 0 0 0 0 0 0 0 0 0 0 0.00501870987690064 0.00481092610498835 0 0 0 0 0 0 0 0 0 0 0 0.00353758110334147 0 0 0 0 0 0 0 0 0 0 0 0 0 0 0 0.00355543401868778 0 0 0.0870394926534587 0.0133791609021428 0 0 0.00834061691428386 0.0103003605427767 0.0101126921664611 0 0 0 0.00454221438858816 0 0 0 0 0 0 0 0 0 0 0 0 0 0 0 0 0 0 0 0 0 0 0 0 0 0 0 0 0 0 0 0 0 0 0 0.00414678904914201 0 0 0 0 0 0 0 0 0 0 0 0 0 0 0 0 0 0 0 0 0 0 0 0 0 0 0 0 0 0 0 0 0 0 0 0 0 0 0 0 0 0 0 0 0 0 0 0 0 0 0 0 0 0 0 0 0 0 0 0 0 0 0 0 0 0 0 0 0 0 0 0 0 0 0 0 0 0 0 0 0 0 0 0 0 0 0 0 0 0 0 0 0 0 0 0 0 0 0 0 0 0 0 0 0 0 0 0 0 0 0 0 0 0 0 0 0 0 0 0 0 0 0 0 0 0 0 0 0 0 0 0 0 0 0 0 0 0 0 0 0 0 0
0.00547074409764288 0 0 0 0.0174863938660072 0.0172603869628335 0.00172994757288404 0 0.00584945080986948 0.0168391957600576 0.0139651123742823 0.0151065759273185 0 0.115121843744562 0.0890947602804312 0 0 0.0052690069490519 0 0.00786116914331613 0 0 0 0.00292042272165446 0 0 0 0 0 0.0341862605754455 0.146052183586216 0 0 0 0 0 0.00227604442244226 0.00182254384029523 0.0487694061022676 0 0 0 0.00614734050789992 0 0 0 0.0106056671566831 0 0 0 0 0 0 0 0 0 0 0 0.00522492800075279 0 0 0 0 0 0 0 0 0 0 0.00787802030676467 0 0 0.0117787740104121 0.00510206842561258 0 0 0 0 0 0 0 0 0 0 0 0 0 0 0 0 0 0 0 0 0 0 0 0 0 0 0 0 0 0 0.00441381363790806 0 0 0 0 0.00261910495082825 0 0 0.00274391203711341 0 0 0 0 0 0 0 0 0 0 0 0 0 0 0.0997998793059278 0 0 0 0.0256704913185731 0.0295657771449228 0.00760844478177142 0.105094184081817 0 0 0.0610911818895483 0.0561124283202981 0.00191251241857212 0 0 0 0 0 0 0 0.00730783565710025 0.00224218731091583 0 0 0 0 0 0 0 0 0 0 0 0 0 0 0 0 0 0 0 0 0 0 0 0 0 0 0 0 0 0 0 0 0 0 0 0 0 0 0 0 0 0 0 0 0 0 0 0 0 0 0 0 0 0 0 0 0 0 0 0 0 0 0 0 0 0 0 0 0 0 0 0 0 0 0 0 0 0 0 0 0 0 0 0 0 0 0 0 0 0 0 0 0 0 0 0 0 0 0 0 0 0 0 0 0 0 0 0 0 0 0 0 0 0 0 0 0 0 0 0 0 0 0 0 0 0 0 0 0 0 0 0 0 0 0 0 0 0 0 0 0 0 0 0 0 0 0 0 0 0 0 0 0 0 0 0 0 0 0 0 0 0 0 0 0 0 0 0
0 0.209763781072883 0.0326053333029705 0 0 0 0 0 0 0 0 0.147102560404695 0 0 0.0179225755349255 0 0 0 0 0.0168811224860367 0.195626433924491 0 0 0 0 0 0 0 0 0 0.0158936047196509 0 0 0 0 0 0 0 0 0 0 0 0 0 0 0 0 0 0 0 0 0 0 0 0 0 0 0 0 0.0571752968858094 0 0 0.0125218840038212 0 0 0 0 0 0 0.00960563756892428 0 0 0 0 0 0 0 0 0 0 0 0 0 0 0 0 0 0 0 0 0 0 0 0 0 0 0 0 0 0 0 0 0 0 0 0.0273882256928265 0.017301382287887 0 0 0 0 0 0 0 0 0.0180344917068653 0 0 0 0 0 0 0 0 0.222177670408213 0 0 0 0 0 0 0 0 0 0 0 0 0 0 0 0 0 0 0 0 0 0 0 0 0 0 0 0 0 0 0 0 0 0 0 0 0 0 0 0 0 0 0 0 0 0 0 0 0 0 0 0 0 0 0 0 0 0 0 0 0 0 0 0 0 0 0 0 0 0 0 0 0 0 0 0 0 0 0 0 0 0 0 0 0 0 0 0 0 0 0 0 0 0 0 0 0 0 0 0 0 0 0 0 0 0 0 0 0 0 0 0 0 0 0 0 0 0 0 0 0 0 0 0 0 0 0 0 0 0 0 0 0 0 0 0 0 0 0 0 0 0 0 0 0 0 0 0 0 0 0 0 0 0 0 0 0 0 0 0 0 0 0 0 0 0 0 0 0 0 0 0 0 0 0 0 0 0 0 0 0 0 0 0 0 0 0 0 0 0 0 0
0.049664118894272 0 0 0.0128309278467036 0.397649097197841 0.100640292584458 0 0.0120377181966125 0 0.122280945605406 0.0192229131432542 0 0 0.0208182623339247 0.0126739735459656 0.0121776794719851 0 0 0 0 0 0 0 0 0 0 0 0 0 0.0411168311729747 0.0510736206723188 0 0 0 0 0 0 0.0142337294690742 0 0 0 0 0 0 0 0 0 0 0 0 0 0 0 0 0 0 0.0426247051543577 0 0 0 0 0 0 0 0 0 0 0 0 0 0 0.0543232243957328 0 0 0 0 0 0 0 0 0 0 0 0 0 0 0 0 0 0 0 0 0 0 0 0 0 0 0 0 0 0 0 0 0 0 0 0 0 0 0 0 0 0 0 0 0 0 0 0 0 0 0 0 0 0 0 0 0 0 0.018896148790113 0 0 0 0 0 0 0 0 0 0 0 0 0 0 0 0 0 0 0 0 0 0 0 0 0 0 0 0 0 0 0 0 0 0 0 0 0 0 0 0 0 0 0 0 0 0 0 0 0 0 0 0 0 0 0 0 0 0 0 0 0 0 0 0 0 0 0 0 0 0 0 0 0 0 0 0 0.0102064056727177 0 0 0 0 0 0 0 0 0 0 0 0 0 0 0 0 0 0 0 0 0 0 0 0 0 0 0 0 0 0 0 0 0 0 0 0 0 0 0 0 0 0 0 0 0 0 0 0 0 0 0 0 0 0 0 0 0 0 0 0 0 0 0 0 0 0 0 0 0 0 0 0 0 0 0 0 0 0 0 0 0 0 0 0 0 0 0 0 0 0 0 0 0 0 0 0 0.00752940585228936 0 0 0 0 0 0 0 0 0 0 0 0
0 0.0416370486599274 0.019382382000218 0.0264282925511182 0.128402430205342 0 0 0 0 0 0 0 0 0 0 0 0 0 0 0.00791448602093752 0 0 0 0 0 0 0 0 0.0699826487283222 0 0 0 0 0 0 0 0.0110065149121529 0.0253563757903036 0 0 0 0 0 0 0 0 0.0162892420149236 0 0 0 0 0 0 0 0 0 0 0 0 0 0 0 0 0 0 0 0 0 0 0.215820449885442 0 0.0130682626185524 0 0.0234200443118257 0 0 0 0 0 0 0 0 0 0 0 0 0 0 0 0 0 0 0 0 0 0 0 0 0 0 0 0 0 0 0.112566705180964 0 0 0 0 0.0216658337411451 0.0219513269246483 0.0150709340037399 0 0 0.0148902749417494 0 0 0 0.0118543936429461 0 0 0 0 0 0 0 0 0 0 0 0 0.0228924453057511 0.0246494822825114 0.0263235107744838 0 0 0 0 0 0 0 0 0 0 0 0 0 0 0 0 0 0 0 0 0 0 0 0.0140865746980191 0 0 0.00571210873320698 0 0 0 0 0 0 0.0083129285395118 0 0 0 0 0 0 0 0 0.00628827881695115 0 0 0 0 0 0 0 0 0 0 0 0 0 0 0 0 0 0 0 0 0 0 0 0 0 0 0 0 0 0 0.00621389517307456 0 0 0 0 0 0 0 0 0 0 0 0 0 0 0 0 0 0 0 0 0 0 0 0 0 0 0 0 0 0 0 0 0 0 0 0 0 0 0 0 0 0 0 0 0 0 0 0 0 0 0 0.0185345856788555 0.0127091482936861 0 0.0128283317857618 0 0 0 0 0 0 0 0 0 0 0 0 0 0 0 0 0 0 0 0 0 0 0 0.0123665055576968 0 0.00831976059905174 0.0084016186612506 0 0 0.00360890046553394 0 0 0.0120442785003942 0 0 0 0 0 0 0 0 0 0 0 0 0 0 0 0 0 0 0 0 0
0 0.0895236307749053 0 0.124025107636517 0 0.0121022005111587 0 0 0 0 0 0.0534631079036261 0 0.242465881216885 0.0454606981641835 0.024327993103045 0.021296538011966 0 0.0139345904542106 0 0.291923814630963 0 0 0 0 0 0 0 0 0 0.0148686272058355 0 0 0 0 0 0 0 0 0 0 0 0 0 0 0 0 0 0 0 0 0 0 0 0 0 0 0 0 0 0 0 0 0 0.00727623148745203 0.00751875347002253 0.014374373429815 0 0 0.00711874535595299 0 0 0 0 0 0 0 0 0 0 0 0 0 0 0 0 0 0 0 0 0 0 0 0 0 0 0 0 0 0 0 0 0 0 0 0 0 0 0.00515422745270356 0 0 0 0 0 0 0 0 0 0 0 0 0 0 0 0 0 0 0 0.0251654791907578 0 0 0 0 0 0 0 0 0 0 0 0 0 0 0 0 0 0 0 0 0 0 0 0 0 0 0 0 0 0 0 0 0 0 0 0 0 0 0 0 0 0 0 0 0 0 0 0 0 0 0 0 0 0 0 0 0 0 0 0 0 0 0 0 0 0 0 0 0 0 0 0 0 0 0 0 0 0 0 0 0 0 0 0 0 0 0 0 0 0 0 0 0 0 0 0 0 0 0 0 0 0 0 0 0 0 0 0 0 0 0 0 0 0 0 0 0 0 0 0 0 0 0 0 0 0 0 0 0 0 0 0 0 0 0 0 0 0 0 0 0 0 0 0 0 0 0 0 0 0 0 0 0 0 0 0 0 0 0 0 0 0 0 0 0 0 0 0 0 0 0 0 0 0 0 0 0 0 0 0 0 0 0 0 0 0 0 0
0 0.00659791873021475 0 0.0192679220615393 0 0 0 0 0 0 0 0 0 0.00952069573914789 0.00353811335932378 0 0.111867556121 0 0 0.132323947683678 0 0 0 0 0 0 0 0 0 0 0 0 0 0 0 0 0 0 0 0 0 0 0 0 0 0 0 0 0 0 0 0 0 0 0 0 0 0 0 0.0184003191350502 0 0 0.189081681661006 0 0.00941377794176142 0.0131059045290848 0.0299695251536691 0.00607912204465632 0 0.0445450050044734 0 0 0 0 0 0 0 0 0 0 0 0 0 0 0 0 0 0 0 0 0 0 0 0 0 0 0 0 0 0 0 0 0 0 0 0 0 0 0.0091734033325902 0 0 0.01212050907658 0 0 0 0 0 0 0 0 0 0 0 0 0 0 0 0 0.0734323875940397 0 0 0 0 0 0.226862033812332 0 0 0 0 0 0 0 0 0 0 0 0 0 0 0 0 0 0 0 0 0 0 0 0 0 0 0 0 0 0 0 0 0 0.033311878654436 0 0 0 0 0.00475715567881786 0 0 0 0 0 0.00452718628948676 0 0 0 0 0.00807616862526519 0 0 0 0 0 0.0131513501407415 0 0 0 0 0 0 0 0 0 0 0 0 0 0 0 0 0 0.0089890655523733 0 0.00423720089317144 0 0 0 0 0 0 0 0 0 0 0 0 0 0 0 0 0 0 0 0 0 0.00765017118556045 0 0 0 0 0 0 0 0 0 0 0 0 0 0 0 0 0 0 0 0 0 0 0 0 0 0 0 0 0 0 0 0 0 0 0 0 0 0 0 0 0 0 0 0 0 0 0 0 0 0 0 0 0 0 0 0 0 0 0 0 0 0 0 0 0 0 0 0 0 0 0 0 0 0 0 0 0 0 0 0 0 0 0 0
0 0 0 0 0 0 0 0 0 0 0 0 0 0 0 0 0 0 0 0 0 0 0 0.208924041117355 0 0 0 0 0 0 0 0 0 0 0 0 0 0 0.0277414197166748 0.319378664160124 0 0 0.117961977708195 0.0235867460216337 0.0418493175718463 0.00582429469599665 0 0 0 0.0418128392526288 0 0 0 0 0 0 0 0 0 0 0 0 0 0.0461075219151713 0 0.0292404175014284 0.0133722839281277 0 0 0 0.0609840770177853 0 0.0528061812312216 0 0 0 0 0 0 0.0104102181618115 0 0 0 0 0 0 0 0 0 0 0 0 0 0 0 0 0 0 0 0 0 0 0 0 0 0 0 0 0 0 0 0 0 0 0 0 0 0 0 0 0 0 0 0 0 0 0 0 0 0 0 0 0 0 0 0 0 0 0 0 0 0 0 0 0 0 0 0 0 0 0 0 0 0 0 0 0 0 0 0 0 0 0 0 0 0 0 0 0 0 0 0 0 0 0 0 0 0 0 0 0 0 0 0 0 0 0 0 0 0 0 0 0 0 0 0 0 0 0 0 0 0 0 0 0 0 0 0 0 0 0 0 0 0 0 0 0 0 0 0 0 0 0 0 0 0 0 0 0 0 0 0 0 0 0 0 0 0 0 0 0 0 0 0 0 0 0 0 0 0 0 0 0 0 0 0 0 0 0 0 0 0 0 0 0 0 0 0 0 0 0 0 0 0 0 0 0 0 0 0 0 0 0 0 0 0 0 0 0 0 0 0 0 0 0 0 0 0 0 0 0 0 0 0 0 0 0 0 0 0 0 0 0 0 0 0 0
0 0 0 0 0 0 0 0 0 0 0 0 0.0707070153270882 0 0 0 0 0 0 0 0 0 0 0 0.189910407755749 0.0291106329119066 0.0187306659785568 0 0 0 0 0 0 0 0.042565793261514 0 0 0 0 0 0 0 0 0 0 0 0 0 0.09446820968136 0 0 0 0 0 0 0 0.0536398904584212 0 0 0 0 0 0 0 0 0 0 0 0 0 0 0 0 0 0.0580593285038293 0 0 0 0 0 0 0 0 0 0 0 0 0 0 0 0 0 0 0 0 0 0 0 0 0 0 0 0 0 0 0 0 0 0 0 0 0 0 0 0 0 0 0 0 0 0.300273552987048 0 0 0 0 0 0 0 0.0409308124198528 0 0 0 0 0 0 0 0 0 0 0 0 0 0 0 0 0 0 0 0 0 0 0 0 0 0 0 0 0 0 0 0 0 0 0 0 0 0 0 0 0 0 0 0 0.0194702549618062 0 0 0 0 0.00371322503390425 0 0 0 0 0 0 0 0 0 0 0 0 0 0 0 0 0 0 0 0 0 0 0 0 0 0 0 0 0 0 0 0 0 0 0 0 0 0 0 0 0 0 0 0 0 0 0 0 0 0 0 0 0 0 0.00212796357712205 0 0 0 0 0 0 0 0 0 0 0 0 0 0 0 0 0 0 0 0 0 0 0 0 0 0 0 0.00526582074384288 0 0.0471945477927388 0 0 0 0.00846552623584942 0.0153663523694102 0 0 0 0 0 0 0 0 0 0 0 0 0 0 0 0 0 0 0 0 0 0 0 0 0 0 0 0 0 0 0 0 0 0 0 0 0 0 0 0 0 0 0 0 0 0 0 0
0 0 0 0 0 0 0 0 0 0 0 0 0 0 0 0.00607988961362424 0 0 0 0 0 0.356764086696364 0 0 0 0 0 0 0 0 0 0 0 0 0 0 0 0 0 0.193345338204404 0 0 0.163301339855726 0.031123005731572 0.0112693010739597 0.0246547304137322 0 0 0 0.0269787587386538 0 0 0 0 0 0 0 0 0 0 0 0 0 0.0328554479272755 0 0.0167146907552837 0 0 0 0 0 0 0 0 0 0 0 0 0 0 0 0 0 0 0 0 0 0 0 0 0 0 0 0 0 0 0 0 0 0 0 0 0 0 0 0 0 0 0 0 0 0 0 0 0 0 0 0 0 0 0 0 0 0 0 0 0 0 0 0 0 0 0 0 0 0 0 0 0 0 0 0 0 0 0 0 0 0 0 0 0 0 0 0 0 0 0 0 0 0 0 0 0 0 0 0 0 0 0 0 0 0.0227975460022317 0 0 0 0 0 0 0 0 0 0 0 0 0 0 0.00842878702265915 0 0 0 0.0335821049384713 0 0 0 0 0 0 0 0 0.00509589603057195 0 0 0 0 0.00815694289559093 0 0 0 0 0 0 0 0 0 0 0 0 0 0 0 0 0 0.0588521340998785 0 0 0 0 0 0 0 0 0 0 0 0 0 0 0 0 0 0 0 0 0 0 0 0 0 0 0 0 0 0 0 0 0 0 0 0 0 0 0 0 0 0 0 0 0 0 0 0 0 0 0 0 0 0 0 0 0 0 0 0 0 0 0 0 0 0 0 0 0 0 0 0 0 0 0 0 0 0 0 0 0 0 0 0 0 0 0 0 0 0 0 0 0 0
0 0 0 0 0 0 0 0 0 0 0 0 0 0 0 0 0 0 0 0 0 0 0.28754014667902 0 0 0 0 0 0 0 0 0.0129353528126852 0 0 0 0.0842030601161586 0 0 0 0 0 0.045957210913167 0 0 0 0 0 0.0371962996298067 0.173396015143536 0 0 0 0 0 0 0 0.0183947861594113 0 0 0 0 0 0 0 0 0 0 0 0 0 0 0 0 0 0.0577110796639414 0 0 0 0 0 0 0 0 0 0.0264729557458047 0 0 0 0 0 0 0 0 0 0 0 0 0 0 0 0 0 0 0 0 0 0 0 0 0 0 0 0 0 0 0 0 0 0 0 0.102823732498642 0 0 0 0 0 0.0233783308823837 0 0.129991029755443 0 0 0 0 0 0 0 0 0 0 0 0 0 0 0 0 0 0 0 0 0 0 0 0 0 0 0 0 0 0 0 0 0 0 0 0 0 0 0 0 0 0 0 0 0 0 0 0 0 0 0 0 0 0 0 0 0 0 0 0 0 0 0 0 0 0 0 0 0 0 0 0 0 0 0 0 0 0 0 0 0 0 0 0 0 0 0 0 0 0 0 0 0 0 0 0 0 0 0 0 0 0 0 0 0 0 0 0 0 0 0 0 0 0 0 0 0 0 0 0 0 0 0 0 0 0 0 0 0 0 0 0 0 0 0 0 0 0 0 0 0 0 0 0 0 0 0 0 0 0 0 0 0 0 0 0 0 0 0 0 0 0 0 0 0 0 0 0 0 0 0 0 0 0 0 0 0 0 0 0 0 0 0 0 0 0 0 0
0 0 0 0 0 0 0 0 0 0 0 0 0 0 0 0 0 0 0 0 0 0 0.084746899999467 0 0 0 0 0 0 0 0 0 0 0 0 0 0 0 0 0 0.216279781348713 0.075944173559439 0 0 0 0 0 0.0988960179844032 0 0 0 0 0 0 0 0 0 0 0 0 0 0 0 0 0 0 0 0 0 0 0 0 0 0 0 0 0 0 0 0 0 0 0 0 0 0 0 0 0 0 0 0 0 0 0 0 0 0 0 0 0 0 0 0 0 0 0 0 0 0 0 0 0 0 0 0 0 0 0 0 0 0 0 0 0 0 0.524133127107978 0 0 0 0 0 0 0 0 0 0 0 0 0 0 0 0 0 0 0 0 0 0 0 0 0 0 0 0 0 0 0 0 0 0 0 0 0 0 0 0 0 0 0 0 0 0 0 0 0 0 0 0 0 0 0 0 0 0 0 0 0 0 0 0 0 0 0 0 0 0 0 0 0 0 0 0 0 0 0 0 0 0 0 0 0 0 0 0 0 0 0 0 0 0 0 0 0 0 0 0 0 0 0 0 0 0 0 0 0 0 0 0 0 0 0 0 0 0 0 0 0 0 0 0 0 0 0 0 0 0 0 0 0 0 0 0 0 0 0 0 0 0 0 0 0 0 0 0 0 0 0 0 0 0 0 0 0 0 0 0 0 0 0 0 0 0 0 0 0 0 0 0 0 0 0 0 0 0 0 0 0 0 0 0 0 0 0 0 0 0
0 0 0 0 0 0 0 0 0 0 0 0 0.0309388604745357 0 0 0 0 0 0 0 0 0 0.0357256126526903 0 0 0 0 0 0 0 0 0 0 0 0 0 0 0 0 0 0 0 0 0 0 0 0 0 0.0173138864011469 0 0 0 0 0 0 0 0 0 0 0.0626019117119174 0.021556374326403 0 0 0 0 0 0 0 0 0 0 0 0 0 0 0 0 0 0 0 0 0 0 0 0 0 0 0 0 0 0 0 0 0 0 0 0 0 0 0 0 0 0 0 0 0 0 0 0.0371028063109064 0 0 0 0 0 0.0188809479097814 0 0 0.121959715310182 0 0 0.0352577610825854 0 0 0 0 0 0 0 0.0166463333574035 0 0 0 0 0 0 0 0 0 0 0 0 0 0 0 0 0 0 0 0 0 0 0 0 0 0 0 0 0 0 0 0 0 0 0 0 0 0 0.0303015420240421 0 0 0 0 0.0197892937734204 0.0582361921184904 0.0558193039206704 0 0 0 0 0 0 0 0 0 0 0 0 0 0 0 0 0 0 0 0 0 0 0 0 0 0 0 0 0 0 0 0 0 0 0.110989070335974 0 0 0 0 0 0 0 0 0 0 0 0 0 0 0 0 0 0 0 0 0 0 0 0 0 0 0 0 0 0 0 0 0 0 0 0 0 0 0 0 0 0 0 0 0 0 0 0 0 0 0 0.0319455182127329 0 0.175318749510901 0 0 0 0.0350991424662781 0.0465578030478553 0.0322127160854219 0 0 0 0 0 0 0 0 0 0.00574645896666146 0 0 0 0 0 0 0 0 0 0 0 0 0 0 0 0 0 0 0 0 0 0 0 0 0 0 0 0 0 0 0 0 0 0 0 0 0
0 0 0 0 0 0 0 0 0 0 0 0 0 0 0 0 0 0 0 0 0 0 0 0 0 0 0 0 0 0 0 0 0 0 0 0 0 0 0 0 0 0 0 0 0 0.0280989040574337 0 0 0 0 0 0 0 0.0759216524637915 0 0 0 0 0 0 0 0 0 0 0 0 0 0 0 0 0 0 0 0 0 0 0 0 0 0 0 0 0 0 0 0 0 0 0 0 0 0 0 0 0 0 0 0 0 0 0 0 0 0 0 0.130364953223508 0.0921281794100217 0.0590490228029727 0 0 0 0 0.0618378364302815 0 0 0.0824450042730863 0 0 0 0 0 0 0 0.0735305422595739 0 0 0 0 0 0.0822417635529584 0 0 0 0 0 0 0 0 0 0 0 0 0 0 0 0 0 0 0 0 0 0 0 0 0 0 0 0 0 0 0 0 0 0 0 0 0 0 0 0 0 0 0 0 0.0245998491770967 0 0 0 0 0 0 0 0 0 0 0 0 0 0 0 0 0 0 0 0 0 0 0 0 0 0 0 0 0 0 0 0 0 0 0.0883712537951997 0 0 0 0 0 0 0 0 0 0 0 0 0 0 0 0 0 0 0 0 0 0 0 0 0 0 0 0 0 0 0 0 0 0 0 0 0 0 0 0 0 0 0 0 0 0 0 0 0 0 0 0 0 0 0 0.0374223705486834 0.027915251089738 0.0602452889529967 0 0 0 0 0 0 0 0 0 0 0 0.0553711222765581 0 0.0204570056860995 0 0 0 0 0 0 0 0 0 0 0 0 0 0 0 0 0 0 0 0 0 0 0 0 0 0 0 0 0 0 0 0 0 0 0
0 0 0 0 0.271615524184726 0 0 0 0 0.0122798535155592 0 0 0 0 0 0 0 0 0.0813379006611056 0 0 0 0 0 0 0 0 0 0 0 0.00621180427903345 0 0 0 0 0 0.0174700077861848 0.026737469764464 0 0 0 0 0 0 0 0 0.241309765645449 0 0 0 0 0 0 0 0 0 0.00596895628642811 0 0.011208674849997 0 0 0 0 0 0 0 0 0 0 0.0154131250546724 0 0.0202957290050055 0 0.078683491750784 0 0 0 0 0 0 0 0 0 0 0 0.00448141616948174 0.00336352189964395 0.0118596311789359 0 0 0 0 0 0 0 0 0.00648226250877682 0 0 0 0 0 0 0 0 0 0 0 0 0 0 0 0 0 0 0 0 0 0 0 0 0 0 0 0 0 0 0.00308975643126897 0 0 0.00607771070130816 0.0629554739908222 0.0364797678734257 0.0721356089033189 0 0 0 0 0 0 0 0 0 0 0 0 0 0 0 0 0 0 0 0 0 0 0 0 0 0 0 0 0 0 0 0 0 0 0 0 0 0 0 0 0 0 0 0 0 0 0 0 0 0 0 0 0 0 0 0 0 0 0 0 0 0 0 0 0 0 0 0 0 0 0 0 0 0 0 0 0 0 0 0 0 0 0 0 0 0 0 0 0 0 0 0 0 0 0 0 0 0 0 0 0 0 0 0 0 0 0 0 0 0 0 0 0 0 0 0 0 0 0 0 0 0 0 0 0 0 0 0 0 0 0 0 0 0 0 0 0 0 0 0 0 0 0 0 0 0 0 0 0 0 0 0 0 0 0 0 0 0 0 0 0 0 0 0 0 0 0 0 0 0 0.00454254755960897 0 0 0 0 0 0 0 0 0 0 0 0
0.0433137183304372 0.00200726017678239 0.00233082264505913 0.0612232576739272 0.00680994678315732 0.0400496120623149 0.00274655102236977 0 0.00433063202450612 0.0343883002193528 0.153544095972491 0.0104255561969921 0 0 0 0.0167474155566783 0 0.00871525437048081 0 0 0 0 0 0 0 0 0 0 0 0 0.296985030439189 0 0 0.00543153946421657 0 0 0 0.0463786056511592 0.00147982285216888 0 0 0 0 0 0 0 0 0 0 0 0 0 0 0 0.0303317481483358 0 0.00196855635688432 0 0.00329716239742718 0 0 0 0 0 0 0 0 0 0 0 0 0.0124024328114696 0 0 0 0 0 0 0 0 0 0.00129913048878579 0 0 0 0 0.0103242514344703 0 0 0 0 0 0 0.0620479378979879 0 0.00467654455140195 0.00282704869079986 0.00239084641759044 0 0.00115156234644265 0 0 0 0 0.00547125483225423 0 0 0 0 0.00247286470358432 0 0 0 0 0 0 0 0 0 0 0 0 0 0 0 0 0 0.0283364692998816 0 0 0.0220372739035476 0 0 0.00383803161394758 0 0 0.00479869595441721 0 0.00103943169706176 0.0451623190086555 0 0 0 0 0 0 0 0.0163857437901623 0 0 0 0 0 0 0 0 0 0 0 0 0 0 0 0 0 0 0 0 0 0 0 0 0 0 0 0 0 0 0 0 0 0 0 0 0 0 0 0 0 0 0 0 0 0 0 0 0 0 0 0 0 0 0 0 0 0 0 0 0 0 0 0 0 0 0 0 0 0 0 0 0 0 0 0 0 0 0 0 0 0 0 0 0 0 0 0 0 0 0 0 0 0 0 0 0 0 0 0 0 0 0 0 0 0 0 0 0.000833272213608924 0 0 0 0 0 0 0 0 0 0 0 0 0 0 0 0 0 0 0 0 0 0 0 0 0 0 0 0 0 0 0 0 0 0 0 0 0 0 0 0 0 0 0 0 0 0 0 0 0 0 0 0 0 0 0 0 0 0 0 0
0.0177538795536569 0.00310251746653193 0.000576213490523485 0.00403462720630457 0.00566666788014216 0.0245980903353075 0.00148768677875671 0 0.00267208591637835 0.018251406834414 0.0766907437814532 0.00996359133525012 0 0.0071314677890089 0.0161147397001497 0.0363709021481621 0.00161345542776012 0.00550309358251002 0 0.00119645880085204 0 0 0 0 0 0 0 0 0.000757205132272085 0.150967818754689 0 0 0 0.00141148137416055 0 0 0 0.0431028785304789 0.00312123961385727 0 0 0 0 0 0 0 0 0 0 0 0 0 0 0 0.0103871104146141 0 0.00141564784712405 0 0.00500625873524418 0 0 0 0 0 0 0 0 0.000981940570603416 0 0 0 0.0129640753563894 0 0.000931638673870073 0 0.000916736038500068 0 0 0 0 0 0.00868560163697485 0 0 0 0.0207911935715164 0.0371756341314631 0.00269796111505568 0.00298517208933815 0 0 0 0 0.0638261623430709 0 0.0352756957303713 0.065331371357001 0.00919080692725749 0.00323947430641838 0.0220918715198241 0 0 0 0 0.0038563548126636 0 0 0 0 0.00206043215806689 0 0 0 0 0 0 0 0 0 0 0 0 0 0 0 0 0 0.1424752712951 0 0 0.0133473837967059 0 0 0.00627009258303558 0.00230972961470606 0 0.0489972707663799 0.00099940306945159 0.00182226387705291 0.0162526858815038 0 0 0 0 0 0 0 0.0217880833272452 0.00233796450057922 0 0 0 0 0 0 0 0 0 0 0 0 0 0 0 0 0 0 0 0 0 0 0 0 0 0 0 0 0 0 0 0 0 0 0 0 0 0 0 0 0 0 0 0 0 0 0 0 0 0 0 0 0 0 0 0 0 0 0.000671788970249058 0 0 0 0 0 0 0 0 0 0 0 0 0 0 0 0 0 0 0 0 0 0 0 0 0 0 0 0 0 0 0 0 0 0 0 0 0 0 0 0 0 0 0 0 0 0 0 0 0.000828671550003982 0 0 0 0 0 0 0 0 0 0 0 0 0 0 0 0 0 0 0 0 0 0 0 0 0 0 0 0 0 0 0 0 0 0 0 0 0 0 0 0 0 0 0 0 0 0 0 0 0 0 0 0 0 0 0 0 0 0 0 0
0 0 0 0 0 0 0 0 0 0 0 0 0.0327398996069852 0 0 0 0 0 0 0 0 0 0 0 0.0163500911206838 0 0 0 0 0 0 0 0.0143549672451548 0 0.413636819587721 0 0 0 0 0 0 0 0 0 0 0 0 0 0.27173958891149 0 0 0 0 0 0 0 0.0240159929741395 0 0 0 0 0 0 0 0 0 0 0 0 0 0 0.0152767747954825 0 0 0 0 0 0 0 0 0 0 0 0 0.0080204011443228 0 0 0 0 0 0 0 0 0 0 0 0 0 0 0 0.0587721124652222 0.0908808155579019 0 0 0 0 0 0 0 0 0 0 0 0 0 0 0 0 0 0.0401691171737254 0 0 0 0 0 0 0 0 0 0 0 0 0 0 0 0 0 0 0 0 0 0 0 0 0 0 0 0 0 0 0 0 0 0.0140434194171708 0 0 0 0 0 0 0 0 0 0 0 0 0 0 0 0 0 0 0 0 0 0 0 0 0 0 0 0 0 0 0 0 0 0 0 0 0 0 0 0 0 0 0 0 0 0 0 0 0 0 0 0 0 0 0 0 0 0 0 0 0 0 0 0 0 0 0 0 0 0 0 0 0 0 0 0 0 0 0 0 0 0 0 0 0 0 0 0 0 0 0 0 0 0 0 0 0 0 0 0 0 0 0 0 0 0 0 0 0 0 0 0 0 0 0 0 0 0 0 0 0 0 0 0 0 0 0 0 0 0 0 0 0 0 0 0 0 0 0 0 0 0 0 0 0 0 0 0 0 0 0 0 0 0 0 0 0 0 0 0 0 0 0
0 0 0 0 0 0 0 0 0 0 0 0 0 0 0 0 0 0 0 0 0 0 0 0 0 0 0 0 0 0 0 0.00729421526073561 0 0.160851529103865 0.230412951475522 0 0 0 0 0 0 0 0 0 0 0 0 0 0 0 0 0 0 0 0.0430382112629245 0 0 0 0 0 0 0 0 0 0 0 0 0 0 0 0 0 0 0 0 0 0 0 0 0 0 0 0 0 0 0 0 0 0 0.00672591985360042 0 0 0 0 0 0 0 0 0 0.0073459204784353 0.29652084879105 0.0416152021332737 0.00551870346962086 0.01045297206584 0 0 0 0 0 0 0 0 0 0 0 0 0 0 0 0 0 0 0 0 0 0 0 0 0 0 0 0 0 0 0 0 0 0 0 0 0 0 0 0 0 0 0 0 0 0 0.0173643220769669 0.0146631528421013 0.00807715412703739 0.150118897059027 0 0 0 0 0 0 0 0 0 0 0 0 0 0 0 0 0 0 0 0 0 0 0 0 0 0 0 0 0 0 0 0 0 0 0 0 0 0 0 0 0 0 0 0 0 0 0 0 0 0 0 0 0 0 0 0 0 0 0 0 0 0 0 0 0 0 0 0 0 0 0 0 0 0 0 0 0 0 0 0 0 0 0 0 0 0 0 0 0 0 0 0 0 0 0 0 0 0 0 0 0 0 0 0 0 0 0 0 0 0 0 0 0 0 0 0 0 0 0 0 0 0 0 0 0 0 0 0 0 0 0 0 0 0 0 0 0 0 0 0 0 0 0 0 0 0 0 0 0 0 0 0 0 0 0 0 0 0 0 0 0 0 0
0 0 0 0.00955586689389509 0 0 0 0 0 0.00403591844542649 0.0169123533834678 0 0 0 0 0 0 0 0 0 0 0 0 0 0 0 0 0 0 0.00817352413697135 0.0041784166238732 0 0.0623540072867926 0 0.0158947767997936 0 0 0.00794352669513492 0 0 0 0 0 0 0 0 0.0163599576722792 0 0 0 0.00457867168299525 0 0 0 0.413989830302272 0 0 0 0 0 0 0 0 0 0 0 0 0 0 0 0 0.208344033641235 0 0 0 0 0 0 0 0 0 0 0 0 0 0 0 0 0 0.00332973593651532 0 0 0 0.00422645547737713 0 0 0 0 0 0 0.054089068856051 0.0147645572386441 0.00309415091056957 0.00511739970759008 0 0 0 0 0 0 0 0 0 0 0 0 0 0 0 0 0 0 0 0 0 0 0 0 0 0 0.013550343042376 0 0 0.00373106861540076 0 0 0 0 0 0.0352242017115435 0 0 0 0 0 0 0 0 0 0 0.00633868753425789 0.00390006800750426 0 0.0457858011352135 0 0 0 0 0 0 0 0 0 0 0 0 0 0 0 0 0 0 0 0 0 0 0 0 0 0 0 0 0 0 0 0 0 0 0 0.00267532518229396 0 0 0 0 0 0 0 0 0 0 0 0 0 0 0 0 0 0 0 0 0 0 0 0 0 0 0 0 0 0 0 0 0 0 0 0 0 0 0 0 0 0 0 0 0 0 0 0 0 0 0 0 0 0 0 0 0 0 0 0 0 0 0 0 0 0 0.0302263437815642 0 0 0 0 0 0 0 0 0 0 0 0 0 0 0 0 0 0 0 0 0 0 0 0 0 0 0 0 0 0 0 0 0 0 0 0 0 0 0 0 0 0 0 0 0 0 0 0 0 0 0.00162590929896193 0 0 0 0 0 0 0 0 0
0 0 0 0 0 0 0 0 0 0 0 0 0.108994741614831 0 0 0 0 0 0 0 0 0 0.0226201553578865 0 0 0 0 0 0 0 0 0.114858309450056 0.125913920593428 0.0224069176441474 0 0 0 0 0 0 0 0 0 0 0 0 0 0 0.127531828402772 0 0 0 0 0 0 0.00776176675564492 0.138749438936515 0 0 0 0 0 0 0 0 0 0 0 0 0 0 0 0 0 0.00298286714845777 0 0 0 0 0 0 0 0 0 0 0.00373043434943602 0.00207225200991598 0 0 0.00528007334475191 0 0 0 0 0 0 0 0 0 0 0.174702710759752 0.0381641280161014 0.00234592729005023 0.0029636002437995 0 0 0 0 0 0 0 0 0 0 0.0220657184128677 0 0 0 0 0 0.0205904551076678 0 0 0 0 0 0 0 0 0 0 0 0 0 0 0 0 0 0 0 0 0 0 0 0 0 0 0 0 0 0 0.00353959059768181 0 0.0338384087244955 0 0 0 0 0 0 0 0 0 0 0 0 0 0 0 0 0 0 0 0 0 0 0 0 0 0 0 0 0 0 0 0 0 0.00279605433226934 0 0.0064094076095514 0 0 0 0 0 0 0 0 0 0 0 0 0 0 0 0 0 0.00424918435979537 0 0 0 0 0 0 0 0 0 0 0 0 0 0 0 0 0 0 0 0 0 0 0 0 0 0 0 0 0 0 0 0 0 0 0 0 0 0 0 0 0 0 0 0 0 0 0 0 0.00543210893812552 0 0 0 0 0 0 0 0 0 0 0 0 0 0 0 0 0 0 0 0 0 0 0 0 0 0 0 0 0 0 0 0 0 0 0 0 0 0 0 0 0 0 0 0 0 0 0 0 0 0 0 0 0 0 0 0 0 0 0 0
0 0 0 0 0 0 0 0 0 0 0 0 0 0 0 0 0 0 0 0 0 0 0 0 0.483262798764858 0 0 0 0 0 0 0 0 0 0 0 0 0 0 0 0.0958242428403053 0 0 0 0.0779463817921133 0 0 0 0 0 0 0 0 0 0 0 0 0 0 0 0 0 0 0 0 0 0 0 0 0 0 0 0 0 0 0 0 0 0 0 0 0 0 0 0.342966576602723 0 0 0 0 0 0 0 0 0 0 0 0 0 0 0 0 0 0 0 0 0 0 0 0 0 0 0 0 0 0 0 0 0 0 0 0 0 0 0 0 0 0 0 0 0 0 0 0 0 0 0 0 0 0 0 0 0 0 0 0 0 0 0 0 0 0 0 0 0 0 0 0 0 0 0 0 0 0 0 0 0 0 0 0 0 0 0 0 0 0 0 0 0 0 0 0 0 0 0 0 0 0 0 0 0 0 0 0 0 0 0 0 0 0 0 0 0 0 0 0 0 0 0 0 0 0 0 0 0 0 0 0 0 0 0 0 0 0 0 0 0 0 0 0 0 0 0 0 0 0 0 0 0 0 0 0 0 0 0 0 0 0 0 0 0 0 0 0 0 0 0 0 0 0 0 0 0 0 0 0 0 0 0 0 0 0 0 0 0 0 0 0 0 0 0 0 0 0 0 0 0 0 0 0 0 0 0 0 0 0 0 0 0 0 0 0 0 0 0 0 0 0 0 0 0 0 0 0 0 0 0 0
0 0 0 0 0.0508018081526302 0 0 0 0 0 0 0 0 0 0 0.00642835261139826 0 0 0.0176856543393758 0 0 0 0 0 0 0 0 0 0.0241524850292207 0 0 0 0 0 0 0 0 0.294325189603624 0 0 0 0 0 0 0 0 0 0 0 0 0 0 0 0 0 0 0 0 0.015101132624607 0 0 0 0 0 0 0 0 0 0 0 0 0 0 0.246423143138867 0 0 0 0 0 0 0 0 0 0 0 0.0440992118876726 0.0147784234890674 0.178600106786591 0 0 0 0 0 0.0422696092487216 0 0 0 0 0 0 0 0 0 0 0 0 0 0 0 0 0 0 0 0 0 0 0 0 0 0 0 0 0 0 0 0 0 0 0 0 0.0295972773053759 0 0 0.0272306912672919 0 0 0 0 0 0.00850691451555772 0 0 0 0 0 0 0 0 0 0 0 0 0 0 0 0 0 0 0 0 0 0 0 0 0 0 0 0 0 0 0 0 0 0 0 0 0 0 0 0 0 0 0 0 0 0 0 0 0 0 0 0 0 0 0 0 0 0 0 0 0 0 0 0 0 0 0 0 0 0 0 0 0 0 0 0 0 0 0 0 0 0 0 0 0 0 0 0 0 0 0 0 0 0 0 0 0 0 0 0 0 0 0 0 0 0 0 0 0 0 0 0 0 0 0 0 0 0 0 0 0 0 0 0 0 0 0 0 0 0 0 0 0 0 0 0 0 0 0 0 0 0 0 0 0 0 0 0 0 0 0 0 0 0 0 0 0 0 0 0 0 0 0 0 0 0 0 0 0 0 0 0 0 0 0 0 0
0.00490898052653666 0 0 0.0822335523387207 0.0142147283785645 0.00244987953493012 0.00904087507607748 0 0.00536810606756596 0.0164156068325893 0.0141983851520118 0 0 0.000892774140220766 0.000618100354590975 0.000559060749316384 0 0.00188913919290736 0.00442507409900699 0 0 0 0 0 0 0 0 0 0.00401468144830334 0.0290403942496098 0.0530934900066013 0 0 0.00330530674315597 0 0 0.0319660882505579 0 0.000453847253551319 0 0 0 0 0 0 0 0 0 0 0 0 0 0 0 0.0206523289542779 0 0.0008529752030468 0.00113942835935846 0.00171491035858262 0 0 0 0 0 0 0 0 0 0 0 0 0.00297007251262526 0 0.0125309578962626 0 0 0 0 0 0 0 0.00410788398269428 0.000954954340464063 0.000862963285737227 0 0.160105800553227 0.0595795307590783 0.0485380055218884 0.0148887040903036 0.0079068221908043 0 0 0 0.0867230744085788 0 0.032665761567697 0.0173660751567278 0.00157842597057241 0 0.00601720003280285 0 0 0 0 0 0 0 0 0 0 0 0 0 0 0 0 0 0 0 0 0 0 0 0 0 0 0 0.021455970803697 0 0 0.106326424426976 0 0 0.0539003004861118 0 0 0.0165602642031804 0 0 0.0308206642290291 0.00249793556647604 0.0010363792829307 0 0 0 0 0 0.00570506105987193 0 0 0 0 0 0 0.00145305440217827 0 0 0 0 0 0 0 0 0 0 0 0 0 0 0 0 0 0 0 0 0 0 0 0 0 0 0 0 0 0 0 0 0 0 0 0 0 0 0 0 0 0 0 0 0 0 0 0 0 0 0 0 0 0 0 0 0 0 0 0 0 0 0 0 0 0 0 0 0 0 0 0 0 0 0 0 0 0 0 0 0 0 0 0 0 0 0 0 0 0 0 0 0 0 0 0 0 0 0 0 0 0 0 0 0 0 0 0 0 0 0 0 0 0 0 0 0 0 0 0 0 0 0 0 0 0 0 0 0 0 0 0 0 0 0 0 0 0 0 0 0 0 0 0 0 0 0 0 0 0 0 0 0 0 0 0 0 0 0 0 0 0
0.00302559458753121 0 0 0 0.0032781914431682 0.00440242705190267 0 0 0 0 0.00606509435898702 0 0 0.00865954317130856 0.00840742154605219 0.0932290053567441 0 0 0 0 0 0.043498572402521 0 0 0 0 0 0 0 0.00577453629589545 0.0239598820085264 0 0 0 0 0 0 0.00282834430819369 0 0.0313292390611701 0 0 0.0376870916905592 0 0.0364685000950429 0 0 0 0 0.079804132343177 0 0 0 0 0 0 0.00490994783964733 0 0 0 0 0.0225578351103358 0 0 0 0 0 0 0 0 0.0952142111492684 0 0 0 0.0173405592711668 0 0 0 0.0198455064434347 0 0 0 0 0 0 0 0 0 0 0 0 0 0 0 0.00772350605162322 0 0 0 0 0 0 0 0 0 0 0 0 0 0 0 0 0 0 0 0 0 0 0 0 0 0 0 0 0 0 0 0 0 0 0 0 0.00471170172126384 0.00664470755562849 0 0.146659018002216 0 0 0 0.0139083769357522 0 0 0 0 0 0 0 0 0 0 0 0 0 0 0 0 0 0 0 0 0 0 0 0 0 0 0 0 0 0 0 0 0.0190395613196431 0 0 0 0 0 0 0 0 0 0 0 0.0088211230092035 0 0 0.0088293535022073 0 0 0 0.00581485926712298 0 0 0 0 0 0 0 0 0.00652806300043862 0.0383104998876193 0 0.0147953392989678 0 0.0608913946421012 0 0 0 0 0 0 0 0.0101360165155887 0 0 0 0 0 0 0 0 0 0.0226256442818716 0 0 0 0.0136049428088245 0.00453249178193377 0 0 0 0 0 0 0 0 0 0 0 0 0 0 0 0 0 0 0 0 0 0 0 0 0 0 0 0 0 0 0 0 0 0 0 0 0 0 0 0 0 0 0 0 0 0 0 0 0 0 0 0 0 0 0.0534145525684495 0 0 0 0 0 0 0 0.00472321231491197 0 0 0 0 0 0 0 0 0 0 0 0 0 0 0 0 0 0 0 0 0 0 0 0 0 0
0 0 0 0 0 0 0 0 0 0 0 0 0 0 0 0 0 0 0 0 0 0.466800985968719 0 0.16548813334678 0 0 0 0 0 0 0 0 0 0 0 0 0 0 0.0292031292421035 0 0 0 0.0745702700685914 0.00836852786951667 0.0429446903737583 0 0 0 0 0.0315024475703865 0 0 0 0 0 0 0 0 0 0 0 0 0 0 0 0.0344318533719475 0.0231841781773135 0 0 0 0.0815740045100729 0 0.0339250868332662 0 0 0 0 0 0 0 0 0 0 0 0 0 0 0 0 0 0 0 0 0 0 0 0 0 0 0 0 0 0 0 0 0 0 0 0 0 0 0 0 0 0 0 0 0 0 0 0 0 0 0 0 0 0 0 0 0 0 0 0 0 0 0.0080066926675452 0 0 0 0 0 0 0 0 0 0 0 0 0 0 0 0 0 0 0 0 0 0 0 0 0 0 0 0 0 0 0 0 0 0 0 0 0 0 0 0 0 0 0 0 0 0 0 0 0 0 0 0 0 0 0 0 0 0 0 0 0 0 0 0 0 0 0 0 0 0 0 0 0 0 0 0 0 0 0 0 0 0 0 0 0 0 0 0 0 0 0 0 0 0 0 0 0 0 0 0 0 0 0 0 0 0 0 0 0 0 0 0 0 0 0 0 0 0 0 0 0 0 0 0 0 0 0 0 0 0 0 0 0 0 0 0 0 0 0 0 0 0 0 0 0 0 0 0 0 0 0 0 0 0 0 0 0 0 0 0 0 0 0 0 0 0 0 0 0 0 0 0 0 0 0 0 0 0 0 0 0
0 0 0 0 0 0 0 0 0 0 0 0 0 0 0 0 0 0 0 0 0 0 0 0 0 0.380062336710693 0 0 0 0 0 0 0 0 0 0.0564132692078027 0 0 0 0 0 0 0 0 0 0 0 0 0 0 0 0 0 0 0 0 0 0 0 0 0 0 0 0 0 0 0 0 0 0 0 0 0 0 0 0 0 0 0 0 0 0 0.155465219996117 0 0.102286164432042 0 0 0 0 0 0 0 0 0 0 0 0 0 0 0 0 0 0 0 0 0 0 0 0 0 0 0 0 0 0 0 0 0 0 0 0 0 0 0 0 0 0.21899729077817 0 0 0 0 0 0 0 0 0 0 0 0 0 0 0 0 0 0 0 0 0 0 0 0 0 0 0 0 0 0 0 0 0 0 0 0 0 0 0 0 0 0 0 0 0 0 0 0 0 0 0 0 0 0 0 0 0 0 0 0 0 0 0 0 0 0 0 0 0 0 0 0 0 0 0 0.0357888558072756 0 0 0 0 0 0 0 0 0 0 0 0 0 0 0 0 0 0 0 0 0 0 0 0 0 0 0 0 0 0 0 0 0 0 0 0 0 0 0 0 0 0 0 0 0 0 0 0 0 0 0 0 0 0 0 0 0 0 0 0 0 0 0 0 0 0 0 0 0 0 0 0 0 0 0 0 0 0 0 0.0509868630678995 0 0 0 0 0 0 0 0 0 0 0 0 0 0 0 0 0 0 0 0 0 0 0 0 0 0 0 0 0 0 0 0 0 0
0 0 0 0 0 0 0 0 0 0 0 0 0 0 0 0 0 0 0 0 0 0 0 0 0.238850988234645 0.205279409367887 0 0 0 0 0 0 0 0 0 0 0 0 0 0 0 0 0 0 0.0427911472219892 0 0 0 0.188647525936418 0 0 0 0.0826882337907775 0 0 0 0 0 0 0 0 0 0 0 0 0 0 0 0 0 0 0 0 0 0 0 0 0 0 0 0 0 0 0 0 0 0 0 0 0 0 0 0 0 0 0 0 0 0 0 0 0 0 0 0 0 0 0 0 0 0 0 0 0 0 0 0 0 0 0 0 0 0 0 0 0 0.175978027458425 0 0 0 0 0 0 0 0 0 0 0 0 0 0 0 0 0 0 0 0 0 0 0 0 0 0 0 0 0 0 0 0 0 0 0 0 0 0 0 0 0 0 0 0 0 0 0 0 0 0 0 0 0 0 0 0 0 0 0 0 0 0 0 0 0 0 0 0 0 0 0 0 0 0 0 0 0 0 0 0 0 0 0 0 0 0 0 0 0 0 0 0 0 0 0 0 0.0657646679898585 0 0 0 0 0 0 0 0 0 0 0 0 0 0 0 0 0 0 0 0 0 0 0 0 0 0 0 0 0 0 0 0 0 0 0 0 0 0 0 0 0 0 0 0 0 0 0 0 0 0 0 0 0 0 0 0 0 0 0 0 0 0 0 0 0 0 0 0 0 0 0 0 0 0 0 0 0 0 0 0 0 0 0 0 0 0 0 0 0 0 0 0 0
0 0 0 0 0 0 0 0 0 0 0 0 0 0 0.00721452631723547 0.00844883209966127 0 0 0 0 0 0.132982407728848 0 0.107807551426165 0 0 0 0 0 0 0 0 0 0 0 0 0 0 0.0270955798965403 0.0575164400850671 0 0 0 0.0539400322080344 0.0660343546777102 0 0 0 0 0.392301568543612 0 0 0 0 0 0 0 0 0 0 0 0 0 0.0674042003165028 0 0 0 0 0 0 0 0 0 0 0 0 0 0 0 0 0 0 0 0 0 0 0 0 0 0 0 0 0 0 0 0 0 0 0 0 0 0 0 0 0 0 0 0 0 0 0 0 0 0 0 0 0 0 0 0 0 0 0 0 0 0 0 0 0 0 0 0 0 0 0.0391192682884322 0 0 0 0 0 0 0 0 0 0 0 0 0 0 0 0 0 0 0 0 0 0 0 0 0 0 0 0 0 0 0 0 0 0 0 0 0.00805605001284473 0 0 0 0 0 0 0 0 0 0 0 0 0 0 0 0 0 0 0.0154232895435973 0 0 0 0 0 0 0 0 0 0 0 0 0 0 0.00548282082466332 0 0 0 0 0 0 0 0 0 0 0 0 0 0 0 0 0.0111730780310865 0 0 0 0 0 0 0 0 0 0 0 0 0 0 0 0 0 0 0 0 0 0 0 0 0 0 0 0 0 0 0 0 0 0 0 0 0 0 0 0 0 0 0 0 0 0 0 0 0 0 0 0 0 0 0 0 0 0 0 0 0 0 0 0 0 0 0 0 0 0 0 0 0 0 0 0 0 0 0 0 0 0 0 0 0 0 0 0 0 0 0 0 0 0
0 0 0 0 0 0 0 0 0 0 0 0 0 0 0 0 0 0 0 0 0 0.0474074340282917 0 0.0366325574126907 0 0 0 0 0 0 0 0 0 0 0 0 0 0 0 0.0115080468398983 0 0 0.0961695255458126 0 0.0470875396275958 0.052765614886092 0 0 0 0.0696704816260545 0 0 0 0 0 0 0 0 0 0 0 0 0 0 0.0625769497870031 0.174960447483355 0.104509294351367 0 0 0 0 0 0 0 0 0 0 0 0 0 0 0 0 0 0 0 0 0 0 0 0 0 0 0 0 0 0 0 0 0 0 0 0 0 0 0 0 0 0 0 0 0 0 0 0 0 0 0 0 0 0 0 0 0 0 0 0 0 0 0 0 0 0 0 0 0 0 0 0 0 0 0 0 0 0 0 0 0 0 0 0 0 0 0 0 0 0 0 0 0 0 0 0 0 0 0 0 0 0.205628494805597 0 0 0 0.0137412375368058 0 0 0 0 0 0 0.00696247856626102 0 0 0 0 0.011996318484513 0 0 0 0 0 0.0174479478957214 0 0 0 0 0 0 0 0 0 0 0 0 0 0 0 0 0 0.0155362935898209 0 0.0090847203070212 0 0 0 0 0 0 0 0 0 0 0 0 0 0 0 0 0 0 0 0 0 0.0163146172260984 0 0 0 0 0 0 0 0 0 0 0 0 0 0 0 0 0 0 0 0 0 0 0 0 0 0 0 0 0 0 0 0 0 0 0 0 0 0 0 0 0 0 0 0 0 0 0 0 0 0 0 0 0 0 0 0 0 0 0 0 0 0 0 0 0 0 0 0 0 0 0 0 0 0 0 0 0 0 0 0 0 0 0 0
0 0 0 0 0 0 0 0 0 0 0 0 0 0 0 0 0 0 0 0 0 0.064383300657289 0 0.0101528770322772 0 0 0 0 0 0 0 0 0 0 0 0.00860314864337389 0 0 0.0357813265755312 0.0452031258856422 0 0.00521551870742274 0.0901161539472302 0.0360422949946768 0 0 0 0 0 0.118151935621141 0 0 0 0 0 0 0 0 0 0 0 0 0 0.0140040793867062 0 0.0626655332651867 0.0320888621529681 0 0 0 0 0 0 0 0.014157869282273 0 0 0 0.013904364111707 0 0 0 0 0 0 0 0 0 0 0 0 0 0 0 0 0 0 0 0 0 0 0 0 0 0 0 0 0 0 0 0 0 0 0 0 0 0 0 0 0 0 0 0 0 0 0 0 0 0.0189498109717061 0 0 0 0 0 0.12778643262091 0 0 0 0 0 0 0 0 0 0 0.00448137781585149 0 0 0.00422067392627117 0 0 0 0 0 0 0 0 0 0 0 0 0 0 0 0 0 0 0 0.0345070735971561 0.00831199126042095 0.0145919694644341 0.00562092112022891 0 0 0 0 0 0 0 0.0170338365681398 0.00898313946993472 0 0 0 0.0205483078581189 0 0 0 0 0 0.0805693850274002 0 0 0 0 0 0 0 0 0.0031559062299207 0 0 0 0 0 0.01089947640922 0 0 0 0 0.00471614822171573 0 0 0 0 0 0 0 0 0 0 0 0.0671008004718061 0 0 0 0 0 0 0 0 0 0.0131710858019238 0 0 0 0 0 0 0 0 0 0 0 0 0 0 0 0 0 0 0 0 0 0 0.00233306313905924 0 0 0 0 0 0 0 0 0 0 0 0 0 0 0 0 0 0 0 0 0 0 0 0 0 0 0 0 0 0 0 0 0 0 0 0 0 0 0 0 0 0 0 0 0 0 0 0 0 0 0 0 0 0 0 0 0 0 0.00254820976235679 0 0
0 0 0 0 0 0 0 0 0 0 0 0 0 0 0.00430651081438852 0 0 0 0 0 0 0.0068964086544919 0 0.0170957119882827 0 0 0 0.00712717032435291 0 0 0 0 0 0 0 0 0 0 0 0 0 0 0 0.0310850973447441 0 0 0.012989425281744 0 0 0 0 0.00999699406500854 0 0 0.0574018852366471 0 0 0 0 0 0.245238462920562 0 0.0590792754496662 0.1159794969201 0.0293509832448351 0 0 0 0 0 0 0.0185898362556425 0.0113961901852805 0 0 0 0 0.0417038047276238 0.064257322092889 0 0 0 0 0 0 0 0 0 0 0 0 0 0 0 0 0 0 0 0 0 0 0 0 0 0 0 0 0.0178761845751837 0 0.0276356398755016 0 0 0.0326738353337808 0 0 0 0 0 0 0 0 0 0 0 0 0 0 0 0 0.0263385155309794 0 0 0 0 0.00723497626203219 0 0 0 0 0 0 0 0 0 0 0 0 0 0 0 0 0 0 0 0 0 0 0 0 0 0 0 0 0 0 0 0 0 0.0448074662475066 0 0 0 0.0132205937460572 0 0 0 0 0 0 0 0 0 0 0 0.00399388353899202 0 0 0 0 0 0.0160345225430334 0 0 0 0 0 0 0 0 0 0 0 0 0 0 0 0 0 0.0273964742065154 0 0.00738652391607591 0 0 0 0 0 0 0.00579051473330679 0 0 0 0 0 0 0 0 0 0 0 0 0 0 0.0371162939847762 0 0 0 0 0 0 0 0 0 0 0 0 0 0 0 0 0 0 0 0 0 0 0 0 0 0 0 0 0 0 0 0 0 0 0 0 0 0 0 0 0 0 0 0 0 0 0 0 0 0 0 0 0 0 0 0 0 0 0 0 0 0 0 0 0 0 0 0 0 0 0 0 0 0 0 0 0 0 0 0 0 0 0 0
0 0 0 0 0.0212897808197075 0 0 0.0244386786742077 0 0 0 0 0 0.00346122892246894 0.00278275927432806 0.00658882479106956 0 0 0.00575735741306232 0 0 0 0 0 0 0 0 0 0.0733828593294032 0 0 0 0 0.0137869923058554 0 0 0 0 0 0 0 0 0 0 0 0.00559014395355713 0 0 0 0 0.195407488271558 0.00223304946028429 0 0 0.0758401116284973 0 0 0.00256154106855673 0.0855990672663381 0 0.0034510120415992 0 0.00113223733720667 0.00118588698987192 0 0 0 0.00853931190968604 0.010951178313022 0 0.00254269139902276 0.0823484755279919 0 0.0738881389620974 0 0.00142940302149418 0.0250717039414124 0 0 0 0 0 0 0 0 0.00278228212081737 0 0.00449646713013631 0 0 0 0 0 0 0 0 0 0 0 0 0 0 0 0 0 0 0 0 0 0 0 0 0 0 0 0 0 0 0 0 0 0 0 0 0 0 0 0 0 0 0 0.147454455715993 0.0440913015645177 0.00739671564739827 0.00346961074387143 0 0 0 0 0 0.0434305326575278 0 0 0 0 0 0 0 0 0 0 0 0 0 0 0 0 0 0 0 0 0 0 0 0 0 0 0 0 0 0 0 0 0 0 0 0 0 0 0 0 0 0 0 0 0 0 0 0 0 0 0 0 0 0 0 0 0 0 0 0 0 0 0 0 0 0 0 0 0 0 0 0 0 0 0 0 0 0 0 0 0 0 0 0 0 0 0 0 0 0 0 0 0 0 0 0 0 0 0 0 0 0 0 0 0 0 0 0 0 0 0 0 0 0 0 0.0176187117974394 0 0 0 0 0 0 0 0 0 0 0 0 0 0 0 0 0 0 0 0 0 0 0 0 0 0 0 0 0 0 0 0 0 0 0 0 0 0 0 0 0 0 0 0 0 0 0 0 0 0 0 0 0 0 0 0 0 0 0 0
0 0 0 0 0 0 0 0 0 0 0 0 0 0 0 0 0 0 0 0 0 0 0 0 0.0502909182864038 0.0695418410601102 0 0 0 0 0 0 0 0 0 0 0 0 0 0 0 0 0 0 0 0 0 0 0 0 0 0 0 0 0 0 0 0 0 0 0 0 0 0 0 0 0 0 0 0 0 0 0 0 0 0 0 0 0 0 0 0 0 0 0 0 0 0 0 0 0 0 0 0 0 0 0 0 0 0 0.00900825794621164 0.0169264361728874 0 0 0 0 0 0 0 0 0 0 0 0 0 0 0 0 0 0 0 0 0 0 0 0 0.149577404226369 0 0 0 0 0 0 0 0 0 0 0 0 0 0 0 0 0 0 0 0 0 0 0 0 0 0 0 0 0 0 0 0 0 0 0 0 0 0 0 0 0 0 0 0 0 0 0 0 0 0 0 0 0 0 0 0 0 0 0 0.0285398330281905 0 0 0 0.0118775032950229 0 0 0 0 0 0 0 0 0 0.0229370870148262 0 0.0240537872598694 0 0.144522339627552 0 0 0 0 0 0 0 0.0123485512162812 0 0 0 0 0 0 0 0.0172221054705477 0 0.0324382506220142 0 0 0 0 0 0 0 0 0 0 0 0 0 0 0 0 0 0 0 0 0 0 0 0 0 0 0 0 0 0 0 0 0 0 0 0 0 0 0 0 0 0 0 0 0 0 0 0 0 0 0 0 0 0 0 0 0 0 0 0.410715684773714 0 0 0 0 0 0 0 0 0 0 0 0 0 0 0 0 0 0 0 0 0 0 0 0 0 0 0 0 0 0 0 0 0 0
0 0 0 0 0 0 0 0 0 0 0 0 0.163478706732902 0 0 0 0 0 0 0 0 0 0.0861689364762579 0 0.104461062015979 0 0.00828005355262969 0 0 0 0 0.129516869742092 0 0 0.218901522423737 0 0 0 0 0 0 0.0218671940869319 0 0 0 0 0 0 0 0 0 0 0 0 0 0.0232368368587297 0.131517218383903 0 0 0 0 0 0 0 0 0 0 0 0 0 0 0 0 0 0.0106611221171454 0 0 0 0 0 0 0 0 0 0.00883765631956438 0 0 0 0 0 0 0 0 0 0 0 0 0 0 0 0.0123910870204913 0.0137647174219324 0 0 0 0 0 0 0 0 0 0 0 0 0 0 0 0 0 0.00863824253594344 0.0500349139829087 0 0 0 0 0 0 0 0 0 0 0 0 0 0 0 0 0 0 0 0 0 0 0 0 0 0 0 0 0 0 0 0 0 0 0 0 0 0 0 0 0 0 0 0 0 0 0 0 0 0 0 0 0 0 0 0 0 0 0 0 0 0 0 0 0 0 0 0 0 0 0 0 0 0 0 0 0 0 0 0 0 0 0 0 0 0 0 0 0 0 0 0 0 0 0 0 0 0 0 0 0 0 0 0 0 0 0 0 0 0 0 0 0 0 0 0 0 0 0 0 0 0 0 0 0 0 0 0 0 0 0 0 0 0 0 0 0 0 0 0 0 0 0.00824386032885324 0 0 0 0 0 0 0 0 0 0 0 0 0 0 0 0 0 0 0 0 0 0 0 0 0 0 0 0 0 0 0 0 0 0 0 0 0 0 0 0 0 0 0 0 0 0 0 0 0 0 0 0 0
0 0 0 0 0 0 0 0 0 0 0 0 0 0.0122215112152324 0 0 0 0 0 0 0 0.0620892437558489 0 0.0234604297503874 0 0 0 0 0 0 0 0 0 0 0 0 0 0 0.0755763251385717 0.0320055389061969 0 0 0.516743008378282 0.0514727184528882 0.114041440736686 0 0 0 0 0 0 0 0 0 0 0 0 0 0 0 0 0 0 0 0 0.0142727362290267 0.00826316307996281 0 0 0 0 0 0 0 0 0 0 0 0.0143427953960092 0 0 0 0 0 0 0 0 0 0 0 0 0 0 0 0 0 0 0 0 0 0 0 0 0 0 0 0 0 0 0 0 0 0 0 0 0 0 0 0 0 0 0 0 0 0 0 0 0 0 0 0 0 0 0 0.0608725467922811 0 0 0 0 0 0 0 0 0 0 0.00421939110239703 0 0 0.00399925160704742 0 0 0 0 0 0 0 0 0 0 0 0 0 0 0 0 0 0 0 0 0 0 0 0 0 0 0 0 0 0 0.00641989945918258 0 0 0 0 0 0 0 0 0 0 0 0 0 0 0 0 0 0 0 0 0 0 0 0 0 0 0 0 0 0 0 0 0 0 0 0 0 0 0 0 0 0 0 0 0 0 0 0 0 0 0 0 0 0 0 0 0 0 0 0 0 0 0 0 0 0 0 0 0 0 0 0 0 0 0 0 0 0 0 0 0 0 0 0 0 0 0 0 0 0 0 0 0 0 0 0 0 0 0 0 0 0 0 0 0 0 0 0 0 0 0 0 0 0 0 0 0 0 0 0 0 0 0 0 0 0 0 0 0 0 0 0 0 0 0 0 0
0 0 0 0 0 0 0 0 0 0 0 0 0 0 0 0 0 0 0 0 0 0 0 0 0 0 0 0 0 0 0 0 0 0.00752527821032597 0 0 0 0 0 0 0 0 0 0 0 0 0.381098204059593 0 0 0 0 0.00967420253641229 0 0 0.221959453928563 0 0 0.0341911928200798 0.0300503289657338 0.0101500718876987 0.00343874004023982 0.00320252614637519 0.01987132663759 0 0 0 0 0.00367551066650776 0.02496178886797 0 0.00618329156195179 0.17704315177084 0.00469306675826689 0 0 0 0.0284561994935441 0 0 0 0 0 0 0 0 0 0 0 0 0 0 0 0 0 0 0 0 0 0 0 0 0 0 0 0 0 0 0 0 0 0 0 0 0 0 0 0 0 0 0 0 0 0 0 0 0 0 0 0 0 0 0.00599802106888094 0 0 0.0102960013401032 0 0 0 0 0 0.017531643239324 0 0 0 0 0 0 0 0 0 0 0 0 0 0 0 0 0 0 0 0 0 0 0 0 0 0 0 0 0 0 0 0 0 0 0 0 0 0 0 0 0 0 0 0 0 0 0 0 0 0 0 0 0 0 0 0 0 0 0 0 0 0 0 0 0 0 0 0 0 0 0 0 0 0 0 0 0 0 0 0 0 0 0 0 0 0 0 0 0 0 0 0 0 0 0 0 0 0 0 0 0 0 0 0 0 0 0 0 0 0 0 0 0 0 0 0 0 0 0 0 0 0 0 0 0 0 0 0 0 0 0 0 0 0 0 0 0 0 0 0 0 0 0 0 0 0 0 0 0 0 0 0 0 0 0 0 0 0 0 0 0 0 0 0 0 0 0 0 0 0 0 0 0 0 0 0
0 0 0 0 0 0 0 0 0 0 0 0 0 0 0 0 0 0 0 0 0 0 0 0 0 0 0 0 0 0 0 0 0 0 0 0 0 0 0 0 0 0 0 0 0 0.0430936245021541 0.0223670586066139 0 0 0 0.0496855393932357 0 0 0 0 0 0 0 0.0447227918542356 0.0798906301490655 0.122151769059556 0 0.071724836054424 0 0 0 0 0.0135751885964433 0 0 0 0 0.311389440937543 0.0141882263853583 0 0.0356053739977858 0 0 0 0.110839382676098 0 0 0 0 0 0.0257930933892323 0 0.00823400150578621 0 0 0 0 0 0 0 0 0 0 0 0 0 0 0 0 0 0 0 0 0 0.0146673932201857 0 0 0 0 0 0 0 0 0 0 0 0 0 0 0 0 0 0 0 0 0 0.0129056357256387 0 0 0 0 0 0 0 0 0 0 0 0 0 0 0 0 0 0 0 0 0 0 0 0 0 0 0 0 0 0 0 0 0 0 0 0 0 0 0 0 0 0 0 0 0 0 0 0 0 0 0 0 0 0 0 0 0 0 0 0 0 0 0 0 0 0 0 0 0 0 0 0 0 0 0 0 0 0 0 0 0 0 0 0 0 0 0 0 0 0 0 0.019166013946645 0 0 0 0 0 0 0 0 0 0 0 0 0 0 0 0 0 0 0 0 0 0 0 0 0 0 0 0 0 0 0 0 0 0 0 0 0 0 0 0 0 0 0 0 0 0 0 0 0 0 0 0 0 0 0 0 0 0 0 0 0 0 0 0 0 0 0 0 0 0 0 0 0 0 0 0 0 0 0 0 0 0 0 0 0 0 0 0 0 0 0 0 0
0 0 0 0 0 0 0 0 0 0 0 0 0 0 0 0 0 0 0 0 0 0 0 0 0 0 0 0 0 0 0 0 0 0 0 0 0 0 0 0 0 0.0607734922370442 0 0 0 0 0 0 0 0 0 0 0 0 0 0 0 0 0 0 0 0 0 0 0 0 0 0 0 0 0 0 0 0 0 0 0 0 0 0 0 0 0.407343165830431 0 0.158225861545469 0 0 0 0 0 0 0 0 0 0 0 0 0 0 0 0 0 0 0 0 0 0 0 0 0 0 0 0 0 0 0 0 0 0 0 0 0 0 0 0 0 0 0 0 0 0 0 0 0 0 0 0 0 0 0 0 0 0 0 0 0 0 0 0 0 0 0 0 0 0 0 0 0 0 0 0 0 0 0 0 0 0 0 0 0 0 0 0 0 0 0 0 0 0 0 0 0 0 0 0 0 0 0 0 0 0 0.0382810933645879 0 0 0 0 0 0.213956179766521 0 0 0 0 0 0 0 0 0 0 0 0 0 0 0 0 0 0 0 0 0 0 0 0 0 0.0490587872767028 0 0 0 0 0 0 0 0 0 0 0 0 0 0 0 0.0376964390921947 0 0.0346649808870486 0 0 0 0 0 0 0 0 0 0 0 0 0 0 0 0 0 0 0 0 0 0 0 0 0 0 0 0 0 0 0 0 0 0 0 0 0 0 0 0 0 0 0 0 0 0 0 0 0 0 0 0 0 0 0 0 0 0 0 0 0 0 0 0 0 0 0 0 0 0 0 0 0 0 0
0 0 0 0 0 0 0 0 0 0 0 0 0 0 0 0 0 0 0 0 0 0 0 0 0 0 0 0.0451349163967975 0 0 0 0 0 0 0 0 0 0 0 0 0 0 0 0 0 0 0 0 0 0 0 0 0 0 0 0 0 0 0 0.028669309776853 0.191901637702351 0 0 0 0.036613720547237 0 0.136443908746427 0 0 0 0 0 0 0 0 0 0 0 0 0 0 0 0 0 0 0 0 0 0 0 0 0 0 0 0 0 0 0 0 0 0 0 0 0 0 0.0487786541193899 0 0.0500892487594381 0 0 0 0 0 0 0 0 0 0 0 0 0 0 0 0 0 0 0 0 0 0.028587811001099 0 0 0 0 0 0 0 0 0 0 0 0 0 0 0 0 0 0 0 0 0 0 0 0 0 0 0 0 0 0 0 0 0 0 0 0 0 0 0 0 0 0 0 0.0201902395303977 0.131390603547188 0 0 0 0 0 0 0 0 0 0 0 0 0 0 0 0 0 0 0 0 0 0 0 0 0 0 0 0 0 0 0 0 0 0 0.141719902663228 0 0 0 0 0 0 0 0 0 0 0 0 0 0 0 0 0 0 0 0 0 0 0 0 0 0 0 0 0 0 0 0 0 0 0 0 0 0 0 0 0 0 0 0 0 0 0 0 0 0 0 0.00927104911334656 0 0 0 0.0232836580616871 0 0.0295747482303773 0.0652680996721621 0 0 0 0 0 0 0 0 0 0 0.0130824921320216 0 0 0 0 0 0 0 0 0 0 0 0 0 0 0 0 0 0 0 0 0 0 0 0 0 0 0 0 0 0 0 0 0 0 0 0 0
0 0 0 0.0218948758972499 0 0 0 0 0 0.0052829925750192 0.0242946369236586 0 0 0 0 0 0 0 0 0 0 0 0 0 0 0 0 0 0 0.019799905023584 0.0133386105611758 0 0.0072372344916039 0.17958453249391 0 0 0 0.0215302899909549 0 0 0 0 0 0 0 0.0127160172906944 0.0390382968091059 0 0 0 0.0585827623506839 0 0 0 0 0 0 0.0231590619072929 0.00834860078371091 0.00107106996029859 0.00237477356250129 0 0.000862127602477313 0 0 0 0 0.00883401531500718 0.0107862643093995 0 0 0.225408090972835 0 0 0 0 0.025271144085203 0 0 0 0 0.000865535005624225 0 0 0 0.00489390902588426 0.0034068600969206 0 0.00116266257026766 0.00267006570807599 0 0 0.00116176798506355 0.00752538554782778 0 0.00169906482590956 0.00191140592022693 0 0 0.00223736573307897 0.0196552544503453 0.0048832830678771 0.00173097047958454 0.00290811819794951 0 0 0 0 0 0 0 0 0 0 0 0 0 0 0 0 0 0 0 0 0 0 0 0.00342172661386443 0 0 0.0252159144299037 0 0 0.00688130449731031 0.00103080264514585 0 0.000635208781789301 0 0 0.113566022678089 0.00512365963329587 0 0.00214700505520504 0.00222479762756856 0 0 0.00237877629884621 0 0 0 0 0.0026694925481086 0 0.00844895289236687 0.04852440226105 0 0 0 0 0 0 0 0 0 0 0 0 0 0 0 0 0 0 0 0 0 0 0 0 0 0 0 0 0 0 0 0 0 0 0 0 0 0 0 0 0 0 0 0 0 0 0 0 0 0 0 0 0 0 0 0 0 0 0 0 0 0 0 0 0 0 0 0 0 0 0 0 0 0 0 0 0 0 0 0 0 0 0 0 0 0 0 0 0 0 0 0 0 0 0 0 0 0 0 0 0 0.00707201476590855 0 0 0 0 0 0 0 0 0 0 0 0 0 0 0 0 0 0 0 0 0 0 0.000862806356907199 0 0 0 0 0 0 0 0 0 0 0 0 0 0 0 0 0 0 0.00135732031318829 0 0 0 0 0.00147529407759707 0 0 0 0.000837547002852905 0 0 0 0 0 0 0 0 0
0 0 0 0 0 0 0 0 0 0 0 0 0.284377141137573 0 0 0 0 0 0 0 0 0 0 0 0 0 0 0 0 0 0 0 0 0 0.0232736589782888 0 0 0 0 0 0 0 0 0 0 0 0 0 0.0405929759631822 0 0 0 0 0 0 0 0.343962767085542 0 0 0 0 0 0 0 0 0 0 0 0 0 0 0 0 0 0 0 0 0 0 0 0 0 0 0 0 0 0 0 0 0 0 0 0 0 0 0 0 0 0 0 0 0 0 0 0.0496794115625287 0 0 0 0 0 0 0 0 0 0.197381332964414 0 0 0 0 0 0.0607327123084716 0 0 0 0 0 0 0 0 0 0 0 0 0 0 0 0 0 0 0 0 0 0 0 0 0 0 0 0 0 0 0 0 0 0 0 0 0 0 0 0 0 0 0 0 0 0 0 0 0 0 0 0 0 0 0 0 0 0 0 0 0 0 0 0 0 0 0 0 0 0 0 0 0 0 0 0 0 0 0 0 0 0 0 0 0 0 0 0 0 0 0 0 0 0 0 0 0 0 0 0 0 0 0 0 0 0 0 0 0 0 0 0 0 0 0 0 0 0 0 0 0 0 0 0 0 0 0 0 0 0 0 0 0 0 0 0 0 0 0 0 0 0 0 0 0 0 0 0 0 0 0 0 0 0 0 0 0 0 0 0 0 0 0 0 0 0 0 0 0 0 0 0 0 0 0 0 0 0 0 0 0 0 0 0 0 0 0 0 0 0 0 0 0 0 0 0
0 0 0 0.00463910361814323 0.0372615010039279 0.00462260107994213 0.00610610568206526 0.00902985483061761 0.0127360472917362 0.0269695832638955 0.00571294196605006 0 0.189603824906759 0 0 0 0 0.0182165384525358 0 0 0 0 0.0270927242278806 0 0.0061363456390805 0 0 0 0.00288594731888576 0.00396909861048459 0.00561499596076018 0.00633831355066598 0 0 0.131874606803144 0 0 0.00274660130421657 0.002536959469696 0 0 0 0 0 0 0 0 0 0.0728253132058245 0 0 0 0 0 0 0.109027812245167 0 0 0 0 0 0 0 0 0 0 0 0 0 0 0 0.165947338443441 0 0 0.00795756683466357 0 0 0 0 0 0 0 0 0 0 0.00483974908664479 0.00162264327367923 0 0 0 0 0 0.00419265851754243 0 0 0.00269653276407947 0 0 0 0 0 0 0 0 0.0365122305462263 0 0.00846021019014856 0 0 0 0 0 0 0 0 0 0 0 0 0 0.066076271213378 0 0 0 0 0 0 0 0 0 0.00668808894684114 0 0 0.00454245771800118 0 0 0 0 0 0 0 0 0 0 0 0 0 0 0 0 0 0 0 0 0 0 0 0 0 0 0 0 0 0 0 0 0 0 0 0 0 0 0 0 0 0 0 0 0 0 0 0 0 0 0 0 0 0 0 0 0 0 0 0 0 0 0 0 0 0 0 0 0 0 0 0 0 0.0045174320338769 0 0 0 0 0 0 0 0 0 0 0 0 0 0 0 0 0 0 0 0 0 0 0 0 0 0 0 0 0 0 0 0 0 0 0 0 0 0 0 0 0 0 0 0 0 0 0 0 0 0 0 0 0 0 0 0 0 0 0 0 0 0 0 0 0 0 0 0 0 0 0 0 0 0 0 0 0 0 0 0 0 0 0 0 0 0 0 0 0 0 0 0 0 0 0 0 0 0 0 0 0 0 0 0 0 0 0 0 0
0 0 0 0 0 0 0 0 0 0 0 0 0 0 0 0 0 0 0 0 0 0 0 0 0 0 0 0 0 0 0 0 0 0 0 0 0 0.0254430464479614 0 0 0 0 0 0 0 0 0.02824193585103 0 0 0 0.193291026077313 0 0 0 0.49604628854162 0 0 0 0 0 0 0 0 0 0 0 0 0 0 0 0 0.049751819572572 0 0 0 0 0 0 0 0 0 0 0 0 0 0 0 0 0 0 0 0 0 0 0 0 0 0 0 0 0 0 0 0 0 0 0 0 0 0 0 0 0 0 0 0 0 0 0 0 0 0 0 0 0 0 0 0 0 0 0.0341029234170683 0 0 0 0 0 0 0 0 0.09176210716031 0 0 0 0 0 0 0 0 0 0 0 0 0 0 0.0813608529321252 0 0 0 0 0 0 0 0 0 0 0 0 0 0 0 0 0 0 0 0 0 0 0 0 0 0 0 0 0 0 0 0 0 0 0 0 0 0 0 0 0 0 0 0 0 0 0 0 0 0 0 0 0 0 0 0 0 0 0 0 0 0 0 0 0 0 0 0 0 0 0 0 0 0 0 0 0 0 0 0 0 0 0 0 0 0 0 0 0 0 0 0 0 0 0 0 0 0 0 0 0 0 0 0 0 0 0 0 0 0 0 0 0 0 0 0 0 0 0 0 0 0 0 0 0 0 0 0 0 0 0 0 0 0 0 0 0 0 0 0 0 0 0 0 0 0 0 0 0 0 0 0 0 0 0 0 0 0 0 0 0 0
0 0 0 0 0 0 0 0 0 0 0 0 0 0 0.000757250148984844 0.00102632757003879 0 0 0 0 0 0 0 0 0 0 0 0 0.00107772938018675 0.00132205592040198 0.00394887109680877 0 0 0 0 0 0.00105025860890045 0.00109816118763183 0 0 0 0 0 0 0 0 0.0270647956188956 0 0 0 0.0048717977487695 0.00141173796178975 0 0 0.00512811216348501 0 0 0 0 0 0 0 0 0 0 0 0 0 0 0 0 0.00113492948267242 0 0.0318623755621453 0 0.000405790576862273 0 0 0 0 0.000928483627160706 0 0.000765087876329663 0 0 0.0958748249618873 0.00227246646638302 0.06223648072289 0.00384974776812144 0.0753201244339652 0.00149403574312721 0 0.00153905474199705 0 0 0.00106182704047524 0.00283091000105169 0 0 0.00262932653103548 0.00241070695918073 0.000705590899911929 0.00683917714771955 0.0031912418774234 0 0 0 0 0 0 0 0 0 0 0 0 0 0 0 0 0 0 0 0 0 0 0 0.00328736526409362 0 0 0 0.020357369089466 0.0048068760990257 0.00200498450344949 0 0 0 0 0 0.0382418053570573 0.0239746470977279 0.0189011958854527 0.0835641050858581 0.167668506519317 0 0.00151011132446099 0.147283287433006 0.0132903321172232 0.0112744969205217 0.00273461549795509 0 0 0 0 0.0994506810755529 0.00372012791490656 0 0 0 0 0 0 0 0 0 0 0 0 0 0 0 0 0 0 0 0 0 0 0 0 0 0 0 0 0 0 0 0 0 0 0 0 0 0 0 0 0 0 0 0 0 0 0 0 0 0 0 0 0 0 0 0 0 0 0 0 0 0 0 0 0 0 0 0 0 0 0 0 0 0 0 0 0 0 0 0 0.000278786873188527 0 0 0 0.000605718710853643 0 0 0 0 0 0 0 0 0 0 0 0 0.000115576345061079 0 0 0.00597832677026056 0 0 0 0 0 0 0 0 0 0 0 0 0 0 0 0 0 0 0 0 0 0 0 0 0 0 0 0 0 0 0 0 0 0 0 0 0 0 0 0 0 0.00129646143100931 0 0 0 0 0 0 0 0 0.000720591472208645 0 0 0 0 0 0 0 0 0.00282475138611104
0 0 0 0 0 0 0 0 0 0 0 0 0 0 0 0 0.0172564567435919 0 0 0 0.00971162583982532 0 0 0 0 0 0.0124262573207649 0 0 0 0 0 0 0 0 0 0 0 0 0 0 0 0 0 0 0 0 0 0 0 0.00620237622102732 0.0095053913267767 0 0.00627358441901178 0.00247976558513057 0 0 0 0 0 0.0584965815621241 0.0245379412280282 0.183491985807483 0 0.0284368278137891 0 0.0260825084860884 0.0570920753053013 0 0 0.0099464281746536 0.00360041779338058 0.046922845317964 0 0 0.00171256859829049 0.0042084315869318 0.00507517516152796 0.0110335606735857 0 0 0 0 0 0 0 0 0 0 0 0 0 0 0 0 0 0 0 0 0 0 0 0 0 0 0 0 0.0207241323851717 0.0234397917940714 0.0205023468541689 0 0.00565493928880368 0 0.0137819067662545 0 0 0 0 0 0 0 0.0123304939076915 0.11546618425491 0.0468574709660871 0.0270029179711673 0 0 0 0 0.0190761036507271 0 0 0 0 0.035707217244905 0 0 0 0 0 0 0 0 0 0 0 0 0 0 0 0 0 0 0 0 0 0 0 0 0 0 0 0 0 0 0 0 0 0 0 0 0 0 0 0.0146233452997226 0 0 0 0 0 0 0 0 0 0 0 0 0 0 0 0 0 0 0 0 0 0 0 0 0 0 0 0 0 0 0 0 0 0 0.00925829687184591 0 0 0 0 0 0 0 0 0 0 0 0 0 0 0 0 0 0 0 0 0 0 0 0 0 0 0 0 0 0 0 0 0 0 0 0 0 0 0 0 0 0 0 0 0 0 0 0 0 0 0 0 0 0 0 0 0 0 0 0 0 0 0 0 0 0 0 0 0.0284640668002591 0.0442726735038875 0.00393536040893893 0.0344099470661104 0 0 0 0 0 0 0 0 0 0 0 0 0 0 0 0 0 0 0 0 0 0 0 0 0 0 0 0 0 0 0 0 0 0 0
0 0 0 0 0 0 0 0 0 0 0 0 0 0 0 0 0 0 0 0 0 0 0 0 0 0 0.00682810144899431 0 0 0 0 0 0 0 0 0 0 0 0 0 0 0 0 0 0 0.200714075849413 0.00656300392196349 0 0 0 0.00335320291428631 0.0231923852706886 0 0.067011400063673 0.00877377507101421 0 0 0 0 0.0933473490457877 0 0.00808619662152844 0.107701366660251 0.00990479001951878 0.148894163595642 0 0.0343574818731033 0.00434665641105295 0 0 0 0.0127433137638828 0.0375365802759443 0 0 0 0.00333056681239577 0.0602875082064463 0.0543755822737545 0 0 0 0 0 0 0 0 0 0 0 0 0 0 0 0 0 0 0 0 0 0 0 0 0 0.00357397292251237 0 0 0.011421943843111 0.0119704861312333 0.0175194631330568 0 0 0.00959473506266997 0 0 0 0 0 0 0 0 0.00282952004828623 0 0 0 0 0 0 0 0.02188124813928 0 0 0 0 0.0241095918963412 0 0 0 0 0 0 0 0 0 0 0 0 0 0 0 0 0 0 0 0 0 0 0 0 0 0 0 0 0 0 0 0 0 0 0 0 0 0 0 0.00270017056036458 0 0 0 0 0 0 0 0 0 0 0 0 0 0 0 0 0 0 0 0 0 0 0 0 0 0 0 0 0 0 0 0 0 0 0.00305136816380381 0 0 0 0 0 0 0 0 0 0 0 0 0 0 0 0 0 0 0 0 0 0 0 0 0 0 0 0 0 0 0 0 0 0 0 0 0 0 0 0 0 0 0 0 0 0 0 0 0 0 0 0 0 0 0 0 0 0 0 0 0 0 0 0 0 0 0 0 0 0 0 0 0 0 0 0 0 0 0 0 0 0 0 0 0 0 0 0 0 0 0 0 0 0 0 0 0 0 0 0 0 0 0 0 0 0 0
0 0 0 0 0 0 0 0 0 0 0 0 0 0 0 0 0 0 0 0 0 0 0 0 0 0 0 0 0 0 0 0 0 0 0 0 0 0 0.0348441416862046 0 0 0 0 0 0 0 0 0 0 0 0.00780482115629368 0 0 0 0 0 0 0 0 0.0978631984959134 0.0202094307009234 0 0.125605271546338 0 0 0 0 0.0388052428163206 0 0 0.0999770254029858 0 0.300129648680273 0 0 0 0 0 0.163647852433278 0 0 0 0 0 0 0 0 0 0 0 0 0 0 0 0 0 0 0 0 0 0 0 0 0 0 0 0 0 0 0 0 0 0 0 0 0 0 0 0 0 0 0 0 0 0 0 0 0 0 0 0 0 0 0 0.03082697271269 0 0 0 0 0 0 0 0 0 0 0 0 0 0 0 0 0 0 0 0 0 0 0 0 0 0 0 0 0 0 0 0 0 0 0 0 0 0 0 0 0 0 0 0 0 0 0 0 0 0 0 0 0 0 0 0 0 0 0 0 0 0 0 0 0 0 0 0 0.0364715967923891 0.0122894859777216 0 0 0 0 0 0 0 0.0143873344489457 0 0 0 0 0 0 0 0 0 0 0 0 0 0.017137977149723 0 0 0 0 0 0 0 0 0 0 0 0 0 0 0 0 0 0 0 0 0 0 0 0 0 0 0 0 0 0 0 0 0 0 0 0 0 0 0 0 0 0 0 0 0 0 0 0 0 0 0 0 0 0 0 0 0 0 0 0 0 0 0 0 0 0 0 0 0 0 0 0 0 0 0 0 0 0 0 0 0 0 0 0 0 0 0 0 0 0
0 0 0 0 0 0 0 0 0 0 0 0 0 0 0 0 0.00482293812287257 0 0 0 0.127354664942972 0 0 0 0 0 0 0 0 0 0 0 0 0 0 0 0 0 0 0 0 0 0 0 0 0.0386680007617725 0.00172195173646585 0 0 0 0.0154958236372022 0.0108903674488598 0 0 0.00254720063475674 0 0 0 0 0.234161728730591 0.0861288260121678 0.0401906840265221 0 0.00267647119299482 0 0.00894488764149149 0.0144277830209552 0.0473486206619318 0.00447735495898769 0.0153254484984663 0.0174490202489874 0.0035941863254822 0.0621606776600184 0 0 0.00481096952774115 0.00461563167890484 0.0328927584242556 0.077108431526054 0 0 0 0 0 0 0 0 0 0 0 0 0 0 0 0 0 0 0 0 0 0 0 0 0 0 0 0 0 0 0.0169185197678369 0 0.0053176627856084 0 0.00386936107688509 0 0 0 0 0 0 0 0 0 0 0 0 0 0 0.00544201743324708 0 0 0 0 0 0.105082706835493 0 0 0 0 0 0 0 0 0 0 0 0 0 0 0 0 0 0 0 0 0 0 0 0 0 0 0 0 0 0 0 0 0 0 0 0 0 0 0 0 0 0 0 0 0 0 0 0 0 0 0 0 0 0 0 0.00229890953719994 0 0 0 0 0 0 0 0 0 0 0 0 0 0 0 0 0 0.0032563951432765 0 0 0 0 0 0 0 0 0 0 0 0 0 0 0 0 0 0 0 0 0 0 0 0 0 0 0 0 0 0 0 0 0 0 0 0 0 0 0 0 0 0 0 0 0 0 0 0 0 0 0 0 0 0 0 0 0 0 0 0 0 0 0 0 0 0 0 0 0 0 0 0 0 0 0 0 0 0 0 0 0 0 0 0 0 0 0 0 0 0 0 0 0 0 0 0 0 0 0 0 0 0 0 0 0 0 0 0
0 0 0 0 0 0 0 0 0 0 0 0 0 0 0 0 0 0 0 0 0 0.132388669895723 0 0.0552450940722403 0 0 0 0 0 0 0 0 0 0 0 0 0 0 0 0 0 0 0.171677686190859 0 0.0261365791317337 0.281242280657471 0.00668204874450535 0 0 0 0 0 0 0 0 0 0 0 0 0 0.0293464395944057 0 0.0099162029318008 0 0 0 0 0 0 0 0 0 0 0 0 0 0 0.0342509755910641 0.0287447130094626 0 0 0 0 0 0 0 0 0 0 0 0 0 0 0 0 0 0 0 0 0 0 0 0 0 0 0 0 0 0 0 0 0 0 0 0 0 0 0 0 0 0 0 0 0 0 0 0 0 0 0 0 0 0 0 0 0 0 0 0 0 0 0 0 0 0 0 0 0 0 0 0 0 0 0 0 0 0 0 0 0 0 0 0 0 0 0 0 0 0 0 0 0.0133971477046642 0 0 0 0 0 0 0 0 0 0 0 0 0 0 0 0 0 0 0.0365986861494154 0 0 0 0 0 0 0 0 0 0 0 0 0 0.0139535805662397 0.0238383258463879 0 0 0 0 0 0 0 0 0 0 0 0 0 0 0 0 0.0501003844151838 0 0 0 0.086481185498843 0 0 0 0 0 0 0 0 0 0 0 0 0 0 0 0 0 0 0 0 0 0 0 0 0 0 0 0 0 0 0 0 0 0 0 0 0 0 0 0 0 0 0 0 0 0 0 0 0 0 0 0 0 0 0 0 0 0 0 0 0 0 0 0 0 0 0 0 0 0 0 0 0 0 0 0 0 0 0 0 0 0 0 0 0 0 0 0 0 0
0 0 0 0 0 0 0 0 0 0 0 0 0 0 0 0 0 0 0 0.00887897712565968 0.0253426167539025 0 0 0 0 0 0 0 0 0 0 0 0 0 0 0 0 0 0 0 0 0 0 0.0964393515494728 0 0.0767823353963267 0 0 0 0 0 0 0 0.0408661092168845 0 0 0 0 0 0.145044768137174 0.475912478992969 0 0 0 0 0.0263851128647724 0 0 0 0 0 0 0 0 0 0 0 0 0 0 0 0 0 0 0 0 0 0 0 0 0 0 0 0 0 0 0 0 0 0 0 0 0 0 0 0 0 0.0508967824698606 0 0 0 0 0 0 0 0 0 0 0 0 0 0 0 0 0 0 0 0 0 0 0 0 0 0 0 0 0 0 0 0 0 0 0 0 0 0 0 0 0 0 0 0 0 0 0 0 0 0 0 0 0 0 0 0 0 0 0 0 0 0 0 0 0 0.0297935933309383 0 0 0 0 0 0 0 0 0 0 0 0 0 0 0 0 0 0 0 0 0 0 0 0 0 0 0 0 0 0 0 0 0 0 0 0.00781471054191978 0 0 0 0 0 0 0 0 0 0 0 0 0 0 0 0 0 0 0 0 0 0 0.0158431636201197 0 0 0 0 0 0 0 0 0 0 0 0 0 0 0 0 0 0 0 0 0 0 0 0 0 0 0 0 0 0 0 0 0 0 0 0 0 0 0 0 0 0 0 0 0 0 0 0 0 0 0 0 0 0 0 0 0 0 0 0 0 0 0 0 0 0 0 0 0 0 0 0 0 0 0 0 0 0 0 0 0 0 0 0
0 0 0 0 0 0 0 0 0 0 0 0 0 0 0.00718074733951643 0 0 0 0 0.00576372942500368 0.0221643916822616 0.0568988107444962 0 0.019046941739642 0 0 0 0 0 0 0 0 0 0 0 0 0 0 0 0.0458410076542843 0 0 0 0.169387392239499 0.079261721886475 0 0 0 0 0.0187033821844536 0 0 0 0 0 0 0 0 0 0 0 0 0.0224594079952535 0 0.0165752568229907 0 0.413956968850468 0 0 0 0 0 0 0 0 0 0 0 0 0 0 0 0 0 0 0 0 0 0 0 0 0 0 0 0 0 0 0 0 0 0 0 0 0 0 0 0 0 0.0169949001579891 0 0 0 0 0 0 0 0 0 0 0 0 0 0 0 0 0 0 0 0 0 0 0 0 0 0 0 0 0 0 0 0 0 0 0 0 0 0 0 0 0 0 0 0 0 0 0 0 0 0 0 0 0 0 0 0 0 0 0 0.0478018262730126 0 0 0 0.0054160912640916 0.0104106862851343 0 0 0 0 0 0.00923293905145829 0 0 0 0 0.00828844972773591 0 0 0 0 0 0 0 0 0 0 0 0 0 0 0 0 0 0 0 0 0 0 0 0.00548031387198492 0 0 0 0 0 0 0 0 0 0 0 0 0 0 0 0 0 0 0 0 0 0 0 0.0191350348042493 0 0 0 0 0 0 0 0 0 0 0 0 0 0 0 0 0 0 0 0 0 0 0 0 0 0 0 0 0 0 0 0 0 0 0 0 0 0 0 0 0 0 0 0 0 0 0 0 0 0 0 0 0 0 0 0 0 0 0 0 0 0 0 0 0 0 0 0 0 0 0 0 0 0 0 0 0 0 0 0 0 0 0 0
0 0 0 0 0 0 0 0 0 0 0 0 0 0.0199086564570056 0.0239186162362988 0 0 0 0 0.00850045560657823 0.0390988711592765 0.0200733912634543 0 0 0 0 0 0 0 0 0 0 0 0 0 0 0 0 0 0.0238111845900641 0 0 0 0.0780533697381113 0.0313101120103144 0 0 0 0 0.00835323641732617 0 0 0 0.0738023909601843 0 0 0 0 0 0.0644714039753838 0.0532191084649569 0 0.0279459294225496 0 0 0.319338101394089 0 0 0 0 0 0 0 0 0 0 0 0 0 0 0 0 0 0 0 0 0 0 0 0 0 0 0 0 0 0 0 0 0 0 0 0 0 0 0 0 0 0 0.0908397771712636 0 0 0 0 0 0 0 0 0 0 0 0 0 0 0 0 0 0 0 0 0 0 0 0 0 0 0 0 0 0 0 0 0 0 0 0 0 0 0 0 0 0 0 0 0 0 0 0 0 0 0 0 0 0 0 0 0 0 0 0.034251033216779 0.003755237956013 0 0 0.00502178584520505 0.00949488005360504 0 0 0 0 0 0.0105888645235714 0 0 0 0 0.00981514064517964 0 0 0 0 0 0 0 0 0 0 0 0 0 0 0 0 0 0 0 0 0 0 0 0.00506522601504104 0 0 0 0 0 0 0 0 0 0.0051361034269288 0 0 0 0 0 0 0 0 0 0 0 0 0 0.0148299542411275 0 0 0 0 0 0 0 0 0 0 0 0 0 0 0 0 0 0 0 0 0 0 0 0 0 0 0 0 0 0 0 0 0 0 0 0 0.0193971692096929 0 0 0 0 0 0 0 0 0 0 0 0 0 0 0 0 0 0 0 0 0 0 0 0 0 0 0 0 0 0 0 0 0 0 0 0 0 0 0 0 0 0 0 0 0 0 0
0 0 0 0 0 0 0 0 0 0 0 0 0 0 0 0 0 0 0 0 0.00493139556356108 0 0 0 0 0 0 0 0 0 0.00448700165178857 0 0 0 0 0 0 0 0 0 0 0 0 0 0 0 0.0156411959128004 0 0 0 0.00345198632408826 0.00248246090282452 0 0 0.0314349901398843 0 0 0 0 0.0877482009630621 0.00418645282415536 0.0149544867614419 0.0570257371827812 0 0 0 0 0 0.245626678260924 0.036158216971144 0.00536411514167306 0.112866028470315 0.0220699440153593 0 0 0.00190621290730734 0.0321051174591445 0 0 0 0 0 0 0 0 0 0 0 0 0 0 0 0 0 0 0 0 0 0 0 0 0 0 0 0 0 0 0 0 0.148555948214626 0.00870889234022375 0.0702081392756717 0 0.0205170719091815 0 0 0 0 0 0 0 0 0 0 0.0209264766530862 0 0 0 0 0 0 0 0 0 0.0188835315644671 0 0 0 0 0 0 0 0 0 0 0 0 0 0 0 0 0 0 0 0 0 0 0 0 0 0 0 0 0 0 0 0 0 0 0 0 0 0 0 0 0 0 0 0 0 0 0 0 0 0 0 0 0 0.00265928952642436 0.00177444542639765 0 0 0 0 0 0.00370773440426229 0 0 0 0 0 0 0 0 0 0 0 0.0106500616140461 0 0 0 0 0 0 0 0 0 0 0 0.00240165368355247 0 0 0 0 0.00312416694186063 0 0 0 0 0 0 0 0 0 0 0 0 0 0 0 0 0 0 0 0 0 0 0 0 0 0 0 0 0 0 0 0 0 0 0 0 0 0 0 0 0 0 0 0 0 0 0 0 0 0 0 0 0 0 0 0 0 0 0 0 0 0 0 0 0 0 0 0 0 0 0 0 0 0 0 0 0 0 0 0.00544236699394457 0 0 0 0 0 0 0 0 0 0 0 0
0 0 0 0 0 0 0 0 0 0 0 0 0 0 0 0 0 0 0 0 0 0 0 0 0 0 0 0 0 0 0 0 0 0 0 0 0 0 0 0 0 0 0 0 0 0 0.0262645454043273 0 0 0 0.0306965129630225 0 0 0 0.0502560322637352 0 0 0 0 0 0 0 0.00706068865544926 0 0 0 0 0.321615887390267 0 0.0766000855652482 0 0.198495225821823 0 0 0 0 0.212273715721723 0 0 0 0 0 0 0 0 0 0 0 0 0 0 0 0 0 0 0 0 0 0 0 0 0 0 0 0 0 0 0 0 0.0327814100798529 0 0.036296241297488 0 0 0 0 0 0 0 0 0 0 0 0 0 0 0 0 0 0 0 0 0 0 0 0 0 0 0 0 0 0 0 0 0 0 0 0 0 0 0 0 0 0 0 0 0 0 0 0 0 0 0 0 0 0 0 0 0 0 0 0 0 0 0 0 0 0 0 0 0 0 0 0 0 0 0 0 0 0 0 0 0 0 0 0 0 0 0 0 0 0 0 0 0 0 0 0.00765965483706401 0 0 0 0 0 0 0 0 0 0 0 0 0 0 0 0 0 0 0 0 0 0 0 0 0 0 0 0 0 0 0 0 0 0 0 0 0 0 0 0 0 0 0 0 0 0 0 0 0 0 0 0 0 0 0 0 0 0 0 0 0 0 0 0 0 0 0 0 0 0 0 0 0 0 0 0 0 0 0 0 0 0 0 0 0 0 0 0 0 0 0 0 0 0 0 0 0 0 0 0 0 0 0 0 0 0 0 0 0
0 0 0.0222834405351033 0 0 0 0 0.00970518017508357 0 0.0116665772362079 0 0 0 0.0186115387486829 0 0.0176896041396078 0.00879256849363296 0 0.275705837429506 0.00516517848394471 0.0713036831596464 0 0 0 0 0 0 0 0.0169410953460125 0 0 0 0 0 0 0 0 0 0 0 0 0 0 0 0 0 0 0 0 0 0 0 0 0 0 0 0 0 0 0 0 0 0.0364217444813047 0 0 0 0 0.0713495076136513 0.115438658061451 0 0 0.0477783140700721 0 0 0 0 0 0 0 0 0 0 0 0 0 0 0 0 0 0 0 0 0 0 0 0 0 0 0 0 0 0 0 0 0.107756749745339 0 0 0 0 0.0169121945940265 0.027717821902541 0.0563822117584795 0 0 0 0 0 0 0.00926970737498723 0 0 0 0 0 0.0172111475287694 0 0 0 0 0 0 0 0 0 0.011348549226867 0 0 0 0 0 0 0 0 0 0 0 0 0 0 0 0 0 0 0 0 0 0 0 0 0 0.00629228714665111 0 0 0 0 0 0 0 0 0 0 0 0 0 0 0 0 0 0 0 0 0 0 0 0 0 0 0 0 0 0 0 0 0 0 0 0 0 0 0 0 0 0 0 0 0 0 0 0 0 0 0 0 0 0 0 0 0 0 0 0 0 0 0 0 0 0 0 0 0 0 0 0 0 0 0 0 0 0 0 0 0 0 0.00608288720799529 0 0 0 0 0 0 0 0 0 0 0 0 0 0 0 0 0 0 0 0 0 0 0 0 0 0 0 0 0 0 0 0 0 0 0 0 0 0 0 0 0 0 0.00554630329571596 0 0 0.00662721224472131 0 0 0 0 0 0 0 0 0 0 0 0 0 0 0 0 0 0 0 0 0 0 0 0 0 0 0
0 0 0 0 0 0.00401574108822785 0 0 0 0.00651071983055473 0 0 0 0 0 0 0 0 0 0 0 0.10938460944603 0 0 0 0 0 0 0 0 0 0 0 0 0 0 0 0 0.108916886500395 0.100107285035071 0 0 0 0 0 0 0.00894995221680202 0 0 0 0.0111596632146251 0 0 0 0 0 0 0 0 0.0293771408828874 0 0.0740391292234234 0.0403844903863792 0 0 0 0 0.0103080870014897 0 0 0 0 0 0 0 0.0319151295425245 0 0 0 0 0 0 0 0 0 0 0 0 0 0 0 0 0 0 0 0 0 0 0 0 0 0 0 0 0 0 0 0 0 0 0 0 0 0 0 0 0 0 0 0 0 0 0 0 0 0 0 0 0 0 0 0 0 0 0.280596958643366 0.0466522322371626 0 0 0.116323084656784 0 0 0 0 0 0 0 0 0 0 0 0 0 0 0 0 0 0 0 0 0 0 0 0 0 0 0 0 0 0 0 0 0 0 0 0 0 0 0 0 0 0 0 0 0 0 0 0 0 0 0 0 0 0 0 0 0 0 0 0 0 0 0 0 0 0 0 0 0 0 0 0 0 0.0213588900942773 0 0 0 0 0 0 0 0 0 0 0 0 0 0 0 0 0 0 0 0 0 0 0 0 0 0 0 0 0 0 0 0 0 0 0 0 0 0 0 0 0 0 0 0 0 0 0 0 0 0 0 0 0 0 0 0 0 0 0 0 0 0 0 0 0 0 0 0 0 0 0 0 0 0 0 0 0 0 0 0 0 0 0 0 0 0 0 0 0 0 0 0 0 0 0 0 0 0 0 0 0 0 0 0
0.00541308055064605 0 0 0.00483227684058273 0.0184152092320166 0.00466708481395609 0.00147995293194348 0.00277498483187751 0.00160945428291151 0.0106449794834563 0.00739431417559929 0 0 0 0 0 0 0.0100367137425882 0.00317476781065138 0 0 0 0 0 0 0 0 0 0.00424224930349413 0.0108106660104612 0.0222298889442806 0.00174303608877267 0 0.120681368196224 0 0 0 0.00413454572660456 0 0 0 0 0 0 0 0.00549895821538794 0.0566014247707276 0 0 0 0.0623957820448519 0 0 0 0.300988153328972 0 0.0717417262152307 0.0031016131511124 0.0024672034193556 0.00207653861443296 0.00460572482501616 0 0.00162438467952097 0 0 0 0 0.0423533692194749 0.0568869732894209 0.00908597563630974 0 0 0 0 0 0 0.0179056584755784 0 0 0 0 0.000834201291183199 0 0 0 0.00336587878759757 0.00085530404178827 0 0 0.00150547703591882 0 0 0.00291630811115403 0.00235849133815937 0 0 0 0 0 0 0 0 0 0 0.0184652195871184 0 0 0 0 0.024181316254847 0 0 0 0 0 0 0 0 0 0 0 0 0 0 0 0 0 0.00125694044517201 0 0 0 0 0 0 0 0 0 0 0 0 0.00661891010895773 0 0 0 0 0 0 0 0 0 0 0 0 0 0.0351934172384791 0 0 0 0 0 0 0 0 0 0 0 0 0 0 0 0 0 0 0 0 0 0 0 0 0 0 0 0 0 0 0 0 0 0 0 0 0 0 0 0 0.00586660889147502 0 0 0 0 0 0 0 0 0 0 0 0.0077138193774813 0 0 0 0 0 0 0 0 0 0 0 0 0 0 0 0 0 0 0 0 0 0 0 0 0 0 0 0 0 0 0 0 0 0 0 0 0 0 0 0 0.00116120886462132 0 0 0 0 0 0 0 0.0116051910779202 0 0 0 0 0 0 0 0 0 0 0 0 0 0 0 0 0 0 0 0 0 0 0 0 0 0 0 0 0 0 0 0 0 0 0 0 0 0 0 0 0 0 0 0 0 0 0 0.00313852616897728 0 0 0.00134512252769155 0 0 0 0 0 0 0 0 0
0 0 0 0 0 0.00574655848158964 0 0 0.00488265336760963 0.0111223919115344 0 0 0 0 0 0.0244896478408828 0 0 0 0 0 0.0900554393637474 0 0 0 0 0 0 0 0 0 0 0 0 0 0 0 0 0 0.0395840558633048 0 0 0 0 0 0.0164136522843581 0 0 0 0 0.00805329331700917 0.104041315181405 0 0 0 0 0 0 0 0.131768662131625 0.0660558065977124 0.211327207057617 0.136786967917407 0 0 0 0 0.0403242814819722 0 0 0 0 0 0 0 0 0 0 0.0722863419879431 0 0 0 0 0 0 0 0 0 0 0 0 0 0 0 0 0 0 0 0 0 0 0 0 0 0 0 0 0 0 0.011364693421689 0 0 0 0 0 0 0 0 0 0 0 0 0 0 0 0 0 0 0 0 0 0 0 0 0 0 0 0 0 0 0 0 0 0 0 0 0 0 0 0 0 0 0 0 0 0 0 0 0 0 0 0 0 0 0 0 0 0 0 0 0 0 0 0 0 0 0 0 0 0 0 0 0 0 0 0 0 0 0 0 0 0 0 0 0 0 0 0 0 0 0 0 0.00810149030653025 0 0 0 0 0 0 0 0 0 0 0 0 0 0 0 0 0 0 0 0 0 0 0 0 0 0 0 0 0 0 0 0 0 0 0 0 0 0 0 0 0 0 0 0 0 0 0 0 0 0 0 0 0 0 0 0 0 0 0 0 0 0 0 0 0 0 0 0 0 0 0 0 0 0 0 0 0 0 0 0 0 0 0 0 0 0 0 0 0.0175955414860635 0 0 0 0 0 0 0 0 0 0 0 0 0 0 0 0 0 0 0 0 0 0 0 0 0
0 0 0 0 0.0118159324623063 0 0 0.00735965791304628 0 0 0 0 0 0.00244665375932902 0 0.00495644419770477 0 0 0.0129438658767051 0 0 0 0 0 0 0 0 0 0.037415997933924 0 0.00363433897602542 0 0 0 0 0 0.084759127631025 0.0396850740094898 0 0 0 0 0 0 0 0 0.115539026650589 0 0 0 0 0.00221498889235546 0 0 0 0 0 0 0.157578299474363 0 0 0 0 0 0 0 0 0 0 0 0 0 0 0 0 0 0 0 0 0 0 0 0 0 0 0.0323888480191419 0 0.299811104384785 0 0 0 0 0 0 0 0 0 0 0 0 0 0 0 0 0 0 0 0 0 0 0 0 0 0 0 0 0 0 0 0 0 0 0 0 0 0 0 0 0 0 0 0.104353066816565 0.0469792500090942 0.0215381988750933 0 0 0 0 0 0 0.00516600523638202 0 0 0 0 0 0 0 0 0 0 0 0 0 0 0 0 0 0 0 0 0 0 0 0 0 0 0 0 0 0 0 0 0 0 0 0 0 0 0 0 0 0 0 0 0 0 0 0 0 0 0 0 0 0 0 0 0 0 0 0 0 0 0 0 0 0 0 0 0 0 0 0 0 0 0 0 0 0 0 0 0 0 0 0 0 0 0 0 0 0 0 0 0 0 0 0 0 0 0 0 0 0 0 0 0 0 0 0 0 0 0 0 0 0 0 0.00352898375657936 0 0 0 0 0 0 0 0 0 0 0 0 0 0 0 0 0 0 0 0 0 0 0 0 0 0 0 0 0 0 0 0 0 0 0 0 0 0 0 0 0 0 0 0 0 0 0 0 0 0 0.00588513512549529 0 0 0 0 0 0 0 0 0
0 0 0 0 0 0 0 0 0 0 0 0 0 0 0 0 0 0 0 0 0 0 0.178711337542665 0 0.117324732353305 0 0 0 0 0 0 0 0 0 0.0172774305425719 0 0 0 0.0546028175687951 0 0 0 0 0 0.0454371743052821 0 0 0 0.0359764218259884 0 0 0 0 0 0 0 0.0484948474383667 0 0 0 0 0 0 0 0 0 0 0 0 0 0 0 0 0 0 0 0 0 0 0 0 0 0 0 0 0 0 0 0 0 0 0 0 0 0 0 0 0 0 0 0 0.0168056409761608 0 0 0 0 0 0 0 0 0 0 0 0 0 0 0 0 0 0 0.0536979367626211 0 0 0 0 0 0 0 0.178290549074767 0 0 0 0 0 0 0 0 0 0 0 0 0 0 0 0 0 0 0 0 0 0 0 0 0 0 0 0 0 0 0 0 0 0 0 0 0 0 0 0.0521094696578105 0 0 0.0334287163842558 0 0 0 0 0 0 0 0 0 0 0 0 0 0 0 0 0 0 0.0518657318158627 0 0 0 0 0 0 0 0 0 0 0 0 0 0 0 0 0 0 0 0 0 0 0 0 0 0 0 0 0 0 0 0.115977193751548 0 0 0 0 0 0 0 0 0 0 0 0 0 0 0 0 0 0 0 0 0 0 0 0 0 0 0 0 0 0 0 0 0 0 0 0 0 0 0 0 0 0 0 0 0 0 0 0 0 0 0 0 0 0 0 0 0 0 0 0 0 0 0 0 0 0 0 0 0 0 0 0 0 0 0 0 0 0 0 0 0 0 0 0 0 0 0 0 0 0 0 0 0 0
0 0 0 0 0 0 0 0 0 0 0 0 0 0 0 0 0 0 0 0 0 0 0 0 0 0 0 0 0 0 0.0364365306535732 0 0 0 0 0 0 0 0 0 0 0 0 0 0 0 0.0227731686836506 0 0 0 0 0.0566335500380241 0 0 0 0 0 0 0.0204472546425969 0.0228945470747204 0 0 0.0503985301870158 0 0 0 0 0.0165803271093508 0 0 0.144456908428015 0 0 0 0 0 0 0 0 0 0 0.129169267717512 0 0 0 0 0 0 0 0 0 0 0 0 0 0 0 0.223558820282591 0.0722159427728323 0.102491976350035 0 0 0 0 0 0 0 0 0 0 0 0 0 0 0 0 0 0 0 0 0 0 0 0 0 0 0 0.083420484414481 0 0 0 0.0185226916456025 0 0 0 0 0 0 0 0 0 0 0 0 0 0 0 0 0 0 0 0 0 0 0 0 0 0 0 0 0 0 0 0 0 0 0 0 0 0 0 0 0 0 0 0 0 0 0 0 0 0 0 0 0 0 0 0 0 0 0 0 0 0 0 0 0 0 0 0 0 0 0 0 0 0 0 0 0 0 0 0 0 0 0 0 0 0 0 0 0 0 0 0 0 0 0 0 0 0 0 0 0 0 0 0 0 0 0 0 0 0 0 0 0 0 0 0 0 0 0 0 0 0 0 0 0 0 0 0 0 0 0 0 0 0 0 0 0 0 0 0 0 0 0 0 0 0 0 0 0 0 0 0 0 0 0 0 0 0 0 0 0 0 0 0 0 0 0 0 0 0 0 0 0 0 0 0 0 0 0 0 0 0 0 0 0
0 0 0 0 0 0 0 0 0 0 0 0 0 0 0 0 0 0 0 0 0 0 0 0 0 0 0 0 0 0 0 0 0 0 0 0 0 0 0 0 0 0 0 0 0 0 0.107750947502162 0 0 0 0.062707349444079 0 0 0 0.210994071545969 0 0 0 0 0.0151765421033291 0.00752660644594023 0 0.0130432221146472 0 0 0 0 0.0753293866631409 0.380385918286293 0 0 0.11195815785723 0 0 0 0 0 0 0 0 0 0 0 0 0 0 0 0 0 0 0 0 0 0 0 0 0 0 0 0 0 0 0 0 0 0 0 0 0 0 0 0 0 0 0 0 0 0 0 0 0 0 0 0 0 0 0 0 0 0 0 0 0 0 0.0151277980372094 0 0 0 0 0 0 0 0 0 0 0 0 0 0 0 0 0 0 0 0 0 0 0 0 0 0 0 0 0 0 0 0 0 0 0 0 0 0 0 0 0 0 0 0 0 0 0 0 0 0 0 0 0 0 0 0 0 0 0 0 0 0 0 0 0 0 0 0 0 0 0 0 0 0 0 0 0 0 0 0 0 0 0 0 0 0 0 0 0 0 0 0 0 0 0 0 0 0 0 0 0 0 0 0 0 0 0 0 0 0 0 0 0 0 0 0 0 0 0 0 0 0 0 0 0 0 0 0 0 0 0 0 0 0 0 0 0 0 0 0 0 0 0 0 0 0 0 0 0 0 0 0 0 0 0 0 0 0 0 0 0 0 0 0 0 0 0 0 0 0 0 0 0 0 0 0 0 0 0 0 0 0
0 0 0 0 0 0 0 0 0 0 0 0 0 0 0 0 0 0 0 0 0 0 0 0 0 0 0 0 0 0 0 0 0 0 0 0 0 0 0 0 0 0 0 0 0 0.106577584186963 0 0 0 0 0 0 0 0 0 0 0 0 0 0.0252885242463912 0.188247094905249 0 0.128432202627867 0.0360963882462182 0 0 0 0 0 0 0 0 0 0 0 0 0 0 0.502012646265463 0 0 0 0 0 0 0 0 0 0 0 0 0 0 0 0 0 0 0 0 0 0 0 0 0 0 0 0 0 0 0 0 0 0 0 0 0 0 0 0 0 0 0 0 0 0 0 0 0 0 0 0 0 0 0 0 0 0 0 0 0 0 0 0 0 0 0 0 0 0 0 0 0 0 0 0 0 0 0 0 0 0 0 0 0 0 0 0 0 0.0133455595218497 0 0 0 0 0 0 0 0 0 0 0 0 0 0 0 0 0 0 0 0 0 0 0 0 0 0 0 0 0 0 0 0 0 0 0 0 0 0 0 0 0 0 0 0 0 0 0 0 0 0 0 0 0 0 0 0 0 0 0 0 0 0 0 0 0 0 0 0 0 0 0 0 0 0 0 0 0 0 0 0 0 0 0 0 0 0 0 0 0 0 0 0 0 0 0 0 0 0 0 0 0 0 0 0 0 0 0 0 0 0 0 0 0 0 0 0 0 0 0 0 0 0 0 0 0 0 0 0 0 0 0 0 0 0 0 0 0 0 0 0 0 0 0 0 0 0 0 0
0 0 0 0 0 0 0 0 0 0 0 0 0 0 0 0 0 0 0 0 0 0 0 0 0 0 0 0 0 0 0 0 0 0 0 0 0 0 0.019197683022445 0 0 0 0 0 0.0137087932403746 0.0823144207988503 0 0 0 0.0146507562512528 0 0 0 0 0 0 0 0 0 0.0275582254426084 0.085107528722673 0.102486010492803 0.150917157006085 0.0151848984062464 0 0 0 0 0 0 0 0 0.0642930474764391 0 0 0 0 0.251638894412302 0 0 0 0 0 0 0 0 0 0 0 0 0 0 0 0 0 0 0 0 0 0 0 0 0 0 0 0 0 0 0 0 0 0 0 0 0 0 0 0 0 0 0 0 0 0 0 0 0 0 0.0417424662976095 0 0 0 0 0 0.0839735786639867 0 0 0 0 0 0 0 0 0 0 0 0 0 0 0 0 0 0 0 0 0 0 0 0 0 0 0 0 0 0 0 0 0 0 0 0 0 0 0 0 0 0 0 0 0 0 0 0 0 0 0 0 0 0 0 0.00915003419791609 0 0 0 0 0 0 0 0 0 0 0 0 0 0 0 0 0 0 0 0.00302689004775677 0 0 0 0 0 0 0 0 0 0 0 0 0.00628745612829345 0 0 0.0287621593923569 0 0 0 0 0 0 0 0 0 0 0 0 0 0 0 0 0 0 0 0 0 0 0 0 0 0 0 0 0 0 0 0 0 0 0 0 0 0 0 0 0 0 0 0 0 0 0 0 0 0 0 0 0 0 0 0 0 0 0 0 0 0 0 0 0 0 0 0 0 0 0 0 0 0 0 0 0 0 0 0 0 0 0 0 0 0 0 0 0 0
0 0 0 0 0 0 0 0 0 0 0 0 0 0 0 0 0 0 0 0 0 0.324045720522693 0 0 0 0 0 0 0 0 0 0 0 0 0 0 0 0 0 0 0 0 0 0 0 0 0 0 0 0 0 0.675954279477306 0 0 0 0 0 0 0 0 0 0 0 0 0 0 0 0 0 0 0 0 0 0 0 0 0 0 0 0 0 0 0 0 0 0 0 0 0 0 0 0 0 0 0 0 0 0 0 0 0 0 0 0 0 0 0 0 0 0 0 0 0 0 0 0 0 0 0 0 0 0 0 0 0 0 0 0 0 0 0 0 0 0 0 0 0 0 0 0 0 0 0 0 0 0 0 0 0 0 0 0 0 0 0 0 0 0 0 0 0 0 0 0 0 0 0 0 0 0 0 0 0 0 0 0 0 0 0 0 0 0 0 0 0 0 0 0 0 0 0 0 0 0 0 0 0 0 0 0 0 0 0 0 0 0 0 0 0 0 0 0 0 0 0 0 0 0 0 0 0 0 0 0 0 0 0 0 0 0 0 0 0 0 0 0 0 0 0 0 0 0 0 0 0 0 0 0 0 0 0 0 0 0 0 0 0 0 0 0 0 0 0 0 0 0 0 0 0 0 0 0 0 0 0 0 0 0 0 0 0 0 0 0 0 0 0 0 0 0 0 0 0 0 0 0 0 0 0 0 0 0 0 0 0 0 0 0 0 0 0 0 0 0 0 0 0
0 0 0 0 0 0 0 0 0 0 0 0 0 0 0 0 0 0 0 0 0 0 0 0 0 0 0 0 0 0 0 0 0 0 0 0 0 0 0 0 0 0 0 0 0 0 0 0 0 0 0 0 0 0 0 0 0 0 0.00355663641479609 0 0 0 0 0 0 0 0 0 0 0 0 0 0 0 0 0 0 0 0 0 0 0 0 0 0 0.00939135204412069 0.00421270609107203 0 0.222291664860768 0.0543964943996508 0.34592773205691 0.0110809677669882 0.0667461258578654 0 0.0071672310315385 0.155136971922646 0.0768007980921746 0 0 0 0.00169471035613322 0.00386985012678605 0.00357970531177381 0.0161087906450175 0 0 0 0 0 0 0 0 0 0 0 0 0 0 0 0 0 0 0 0 0 0 0 0 0 0 0 0 0 0 0 0 0 0 0 0.00355801295609427 0 0 0 0.0071459855108243 0 0 0 0.0029585416822796 0 0.00247702575309386 0 0 0.00189869711946632 0 0 0 0 0 0 0 0 0 0 0 0 0 0 0 0 0 0 0 0 0 0 0 0 0 0 0 0 0 0 0 0 0 0 0 0 0 0 0 0 0 0 0 0 0 0 0 0 0 0 0 0 0 0 0 0 0 0 0 0 0 0 0 0 0 0 0 0 0 0 0 0 0 0 0 0 0 0 0 0 0 0 0 0 0 0 0 0 0 0 0 0 0 0 0 0 0 0 0 0 0 0 0 0 0 0 0 0 0 0 0 0 0 0 0 0 0 0 0 0 0 0 0 0 0 0 0 0 0 0 0 0 0 0 0 0 0 0 0 0 0 0 0 0 0 0 0 0 0 0 0 0 0 0 0 0 0 0 0 0 0 0 0 0
0 0 0 0 0 0 0 0 0 0 0 0 0 0 0 0 0 0 0 0 0 0 0 0 0 0 0 0 0 0.00287206672427012 0.0377739008255331 0 0 0 0 0 0 0.0145035761406607 0 0 0 0 0 0 0 0 0 0 0 0 0 0 0 0 0.00293130306075981 0 0 0 0 0 0 0 0 0 0 0 0 0 0 0 0 0.00211576310968687 0 0 0 0.0141337827898004 0 0 0 0 0 0 0.128975407511627 0.196233786960994 0 0.02912055130936 0.0224001926777716 0 0.00652043185119623 0 0 0 0 0.00835203536552907 0 0.039812419049882 0.113905949517539 0.02849373851387 0.128446063944264 0.0140088866163443 0 0 0 0 0 0 0 0 0 0 0 0 0 0 0 0 0 0 0 0 0 0 0 0 0 0 0 0.0567004506829573 0 0 0 0 0 0 0 0 0.102428966228739 0 0 0 0 0 0 0 0 0.00333555395442418 0 0.00220341606235934 0.00398343774538841 0 0 0 0 0 0 0 0 0 0 0 0 0 0 0 0 0 0 0 0 0 0 0 0 0 0 0 0 0 0 0 0 0 0 0 0 0 0 0 0 0 0 0 0 0 0 0 0 0.00543808057042323 0 0 0 0 0 0 0 0 0 0 0 0 0 0 0 0 0 0 0 0 0 0 0 0 0 0 0 0 0 0 0 0 0 0 0 0 0 0 0.00649576229604683 0 0 0.00226641924862994 0.0185214211613905 0.00802663608055365 0 0 0 0 0 0 0 0 0 0 0 0 0 0 0 0 0 0 0 0 0 0 0 0 0 0 0 0 0 0 0 0 0 0 0 0 0 0 0 0 0 0 0 0 0 0 0 0 0 0 0 0 0 0 0 0 0 0 0 0 0 0 0 0 0 0 0 0 0 0 0 0 0 0 0
0 0 0 0 0 0 0 0 0 0 0 0 0 0 0 0 0 0 0 0 0 0 0 0 0 0 0 0 0 0 0 0 0 0 0 0 0 0.00288326917402854 0 0 0.0143923038831466 0 0 0 0 0 0 0 0 0 0 0 0.0333560806057582 0 0 0 0 0 0.0036073579224644 0 0 0 0 0 0 0 0 0 0 0 0 0 0 0 0 0 0 0 0 0 0 0.110294171004991 0 0.161884797121849 0.228970777199418 0.0128743888746253 0.00636454396120384 0 0.018470443863539 0.00605875044930301 0 0 0 0.00225561513499751 0 0.0424441420732372 0.074388702457046 0 0.102470733933809 0 0 0 0.0021747385075015 0.00229056128497635 0 0 0 0 0 0 0 0 0 0 0 0 0 0 0 0 0 0 0 0 0 0 0 0 0 0 0 0 0 0 0 0 0.00950638260832454 0 0 0 0 0.00238268064820111 0 0 0 0 0 0 0.00128170727452761 0 0 0 0 0 0 0 0 0 0 0 0 0 0 0 0 0 0 0 0 0 0 0 0 0 0 0 0 0 0 0 0 0 0 0 0 0 0 0 0 0 0 0 0 0 0 0 0 0.0532024363521766 0 0 0 0 0 0 0 0 0 0 0 0 0 0 0 0 0 0 0 0 0 0 0 0 0 0 0 0 0 0 0 0 0 0 0 0 0 0 0.0405979255471088 0 0 0 0.0419282417460023 0.0259192483717647 0 0 0 0 0 0 0 0 0 0 0 0 0 0 0 0 0 0 0 0 0 0 0 0 0 0 0 0 0 0 0 0 0 0 0 0 0 0 0 0 0 0 0 0 0 0 0 0 0 0 0 0 0 0 0 0 0 0 0 0 0 0 0 0 0 0 0 0 0 0 0 0 0 0 0
0 0 0 0 0 0 0 0 0 0 0 0 0 0 0 0 0 0 0 0 0 0 0 0 0 0 0 0 0 0 0 0 0 0 0 0 0 0.00433065664915305 0 0 0 0 0 0 0 0 0 0 0 0 0 0 0 0 0 0 0 0 0 0 0 0 0 0 0 0 0 0 0 0 0 0 0 0 0 0 0 0 0 0 0 0.278919121442451 0.269069775772103 0 0.176829963939637 0.00711103067255431 0 0 0 0 0 0 0 0 0 0.0280188764350908 0.0117746407612584 0 0.0306472114322528 0 0 0 0 0 0 0 0 0 0 0 0 0 0 0 0 0 0 0 0 0 0 0 0 0 0 0 0 0 0 0 0 0 0 0 0 0 0.0178290903637078 0 0 0 0 0 0 0 0 0 0 0 0 0 0 0 0 0 0 0 0 0 0 0 0 0 0 0 0 0 0 0 0 0 0 0 0 0 0 0 0 0 0 0 0 0 0 0 0 0 0 0 0 0 0 0 0 0 0 0 0 0.040250990884293 0 0 0 0 0 0 0 0 0 0 0 0 0 0 0 0 0 0 0 0 0 0 0 0 0 0 0 0 0 0 0 0 0 0 0 0 0 0 0.0294111755650805 0 0.00630957981050947 0.0127921065156359 0.0430160904093226 0.0406407920132166 0 0 0 0 0 0 0 0 0 0 0 0 0 0 0 0 0 0 0 0 0 0 0 0 0 0 0 0 0 0 0 0 0 0 0 0 0 0 0 0 0 0 0 0 0 0 0 0 0 0 0 0 0 0 0 0 0.00304889733373332 0 0 0 0 0 0 0 0 0 0 0 0 0 0 0 0 0 0
0 0 0 0 0 0 0 0 0 0 0 0 0 0 0 0 0 0 0 0 0 0 0 0 0.0158165990868183 0 0 0 0 0 0 0.0037910967187362 0 0 0 0.0357031867425692 0 0 0 0 0.0180869860921485 0 0 0 0 0 0 0 0.00876460719896141 0 0 0 0.0247482381169653 0 0 0 0 0 0 0 0 0 0 0 0 0 0 0 0 0 0 0 0 0 0 0 0 0 0 0 0 0 0.43735318626327 0.203211950068145 0 0.00532735942920107 0 0 0 0 0 0 0 0 0 0 0.0109251354165666 0 0.0180598284553735 0 0 0 0 0 0 0 0 0 0 0 0 0 0 0 0 0 0 0 0 0 0 0 0 0 0 0 0 0 0 0 0 0 0 0 0 0 0 0 0 0 0 0 0 0 0 0 0 0 0 0 0 0 0 0 0 0 0 0 0 0 0 0 0 0 0 0 0 0 0 0 0 0 0 0 0 0 0 0 0 0 0 0 0 0 0 0 0 0 0 0 0 0 0 0 0 0 0 0.0868002515080274 0 0 0 0 0 0 0 0 0 0 0 0 0 0 0 0 0 0 0 0 0 0 0 0 0 0 0 0 0 0 0 0 0 0 0 0 0 0 0.0707569594808586 0 0 0 0.033932233640997 0.0267223817813619 0 0 0 0 0 0 0 0 0 0 0 0 0 0 0 0 0 0 0 0 0 0 0 0 0 0 0 0 0 0 0 0 0 0 0 0 0 0 0 0 0 0 0 0 0 0 0 0 0 0 0 0 0 0 0 0 0 0 0 0 0 0 0 0 0 0 0 0 0 0 0 0 0 0 0
0 0 0 0 0 0 0 0 0 0 0 0 0 0 0 0 0 0 0 0 0 0 0 0 0 0 0 0 0.000494816615312784 0 0.0188327019801766 0 0 0 0.000809707832360908 0 0.00352201419916472 0.117734916258981 0 0 0 0 0 0 0 0 0.00101020713235129 0 0 0 0 0.000934979659395185 0 0 0.00345201965033365 0 0.00110525335854858 0 0.110097670512871 0 0 0 0 0 0 0 0 0 0 0 0 0.00177801711811544 0 0.00752057056565046 0 0 0 0 0 0 0.00281537627126863 0.00606514063904027 0.00313561153883891 0.00104200386872655 0.000679290269194904 0 0.0847021211057971 0.0638866341896183 0.0670019216430839 0.149906867800514 0.00292179105861638 0.00144426745011281 0.00601209843034506 0.0156415083707402 0.00209689308897292 0.0459896389021312 0.046018475376894 0.0012613752930374 0.00194369367297654 0.00217852162508068 0.00158783254289428 0.00126275204600476 0.0182546043477132 0.0153691716296495 0 0 0.000583594474999238 0 0 0 0 0 0 0 0 0.000614970522042207 0 0 0 0 0 0 0 0 0 0 0 0.0119677603728097 0 0 0.0061704337514135 0.000508856353049916 0 0.00226093504463115 0 0 0.0101028801411016 0 0 0.005625077605187 0.00661975434857017 0.0134390782095583 0.00361711696342989 0.0628084147942885 0 0 0.0246590559187993 0.00499185869590191 0.00428383405837781 0.00371518105204269 0 0.00119734632611669 0.000395516543414846 0 0.012246188863652 0 0 0 0 0 0 0 0 0 0 0 0 0 0 0 0 0 0 0 0 0 0 0 0 0 0 0 0 0 0 0 0 0 0 0 0 0 0 0 0 0 0 0 0 0 0 0 0 0 0 0 0 0 0 0 0 0 0 0 0 0 0 0 0 0 0 0 0 0 0 0 0 0 0 0 0 0 0 0 0 0 0.00262796307874672 0 0 0 0.00391927323193763 0.00132361517194743 0 0.000454192747907982 0 0 0 0 0 0 0 0 0 0 0 0 0.00328481234754221 0 0 0 0 0 0 0 0 0 0 0 0 0 0 0 0 0 0 0 0 0 0 0 0 0 0 0 0 0 0 0 0 0 0 0 0 0 0 0 0 0 0 0 0 0 0 0 0 0 0 0.00299109921904938 0 0 0 0 0 0 0 0 0.00108072411896909
0 0 0 0.00217214660950632 0 0 0.000955081706382643 0 0 0 0.00483760548486097 0 0 0 0 0 0 0 0 0 0 0 0 0 0 0 0 0 0.000768556765420418 0.00983771639905619 0.0696858000076151 0 0 0 0.000930816774382051 0 0.0024425365695553 0.0906667365339735 0 0 0 0 0 0 0 0 0 0 0 0 0 0 0 0 0.00497306756541084 0 0.000766857630559991 0 0.00540037256248882 0 0 0 0 0 0 0 0 0 0 0 0 0.000934998002191841 0 0 0 0 0 0 0 0 0.00261349803893294 0.00965485442177369 0.00320786153740141 0 0 0.175285898374697 0 0.0080080296945589 0.094280032991147 0.0965935156905717 0.0116119728252897 0.0103952822118805 0.00956654488218848 0.0333288487476929 0.00903781947703359 0.125132749084327 0.0558411844732224 0.00165873942640335 0.00374097226880292 0.00221223528338196 0.00214247215663096 0.000956397540861539 0.0271581040864732 0.0116211964008039 0 0 0.000932733818380637 0 0 0 0 0 0 0 0 0.000964245096028631 0 0 0 0 0 0 0 0 0 0 0 0.0176332870443226 0.000823882331352215 0 0.00832935685549742 0 0 0.00357235310205708 0 0.000635620677887112 0.0186544371437558 0 0.00033579667995255 0.00770818628209126 0.000964151361694421 0.00691647493566981 0 0.00873730266335156 0 0 0.00125200474101782 0.00752826648660046 0.0038754326605348 0.00418192336780134 0 0.00140290202673353 0.00147029779659783 0 0 0 0 0 0 0 0 0 0 0 0 0 0 0 0 0 0 0 0 0 0 0 0 0 0 0 0 0 0 0 0 0 0 0 0 0 0 0 0 0 0 0 0 0 0 0 0 0 0 0 0 0 0 0 0 0 0 0 0 0 0 0 0 0 0 0 0 0 0 0 0 0 0 0 0 0 0 0 0 0 0 0 0.00228512037622695 0 0 0 0.00427496151825205 0.0019594874462775 0 0 0 0 0 0 0 0.000459704162900919 0 0 0 0 0 0 0.00131937784694746 0 0 0 0 0 0 0 0 0 0 0 0 0 0 0 0 0 0 0 0 0 0 0 0 0 0 0 0 0 0 0 0 0 0 0 0 0 0 0 0 0 0 0 0 0 0 0 0 0 0 0.00476044573941579 0 0 0 0 0 0 0 0 0.000601745613173155
0 0 0 0 0 0 0 0 0 0 0 0 0 0 0 0 0 0 0 0 0 0 0 0 0 0 0 0 0.00402057959154978 0 0.0075033876018278 0 0 0 0 0 0.0437955991222387 0.109589418559194 0 0 0 0 0 0 0 0 0.00501267065959453 0 0 0 0 0.000916427594132934 0 0 0 0 0 0 0.219435584589811 0 0 0 0 0 0 0 0 0 0 0 0 0 0 0.213742796104943 0 0 0 0 0 0 0 0 0 0 0 0.196154597455977 0.0118812317012214 0 0.00630844378663411 0.00777943004788364 0.00386997766036051 0 0.00451828756113761 0.0149084535441671 0 0.00482720968156889 0.00519980611315372 0 0 0.00348459156963267 0.00179455137866734 0.00194663200397813 0.0175923245921081 0.0089798065890583 0 0 0 0 0 0 0 0 0 0 0 0 0 0 0 0 0 0 0 0 0 0 0 0.00334096376496712 0 0 0 0.00392272967603248 0 0 0 0 0 0 0 0 0 0 0 0.0548712485190816 0 0 0.00923575052097672 0.00437910171938214 0 0 0 0 0 0 0.0116032207745492 0 0 0 0 0 0 0 0 0 0 0 0 0 0 0 0 0 0 0 0 0 0 0 0 0 0 0 0 0 0 0 0 0 0 0 0 0 0 0 0 0 0 0 0 0 0 0 0 0 0 0 0 0 0 0 0 0 0 0 0 0 0 0 0 0 0 0 0 0 0 0 0 0 0 0 0 0 0 0 0 0 0 0 0 0 0 0 0 0.00148389794672997 0 0 0 0 0 0 0 0 0 0 0 0 0.00477485801616113 0 0 0 0 0 0 0 0 0 0 0 0 0 0 0 0 0 0 0 0 0 0 0 0 0 0 0 0 0 0 0 0 0 0 0 0 0 0 0 0 0 0 0 0 0 0 0 0 0 0 0.0131264215532787 0 0 0 0 0 0 0 0 0
0 0 0 0 0 0 0 0 0 0 0 0 0 0 0 0 0 0 0 0 0 0 0 0 0 0 0 0 0 0 0.00311058064513916 0 0 0 0 0 0 0.012594878784543 0 0 0 0 0 0 0 0 0 0 0 0 0 0 0 0 0.000943430559194677 0 0 0 0.00508562932610039 0 0 0 0 0 0 0 0 0 0 0 0 0 0 0 0 0 0 0 0 0 0.0766602770600251 0.00156227155013371 0.00517501775242491 0 0 0.077077237257669 0.0524090049202758 0.00236359267360063 0 0.176390070471519 0.169838124667308 0.0123275051404659 0.0727789288521608 0 0.00843334702827044 0.117983250773985 0.0506811083926379 0 0 0 0.00525271775138355 0.0153397604752736 0.0292847482637103 0.0365847795519917 0 0 0 0 0 0 0 0 0 0 0 0 0 0 0 0 0 0 0 0 0 0 0 0 0 0 0 0 0 0 0 0 0 0 0 0.00197449359660147 0 0.00251597782097256 0.00201414300461307 0.016907679154874 0 0 0.0016680823051093 0.00251291499558334 0 0.00096997670027972 0 0.0119654311954049 0.00373679306185144 0 0.00121311281337971 0 0 0 0 0 0 0 0 0 0 0 0 0 0 0 0 0 0 0 0 0 0 0 0 0 0 0 0 0 0 0 0 0 0 0 0 0 0 0 0 0 0 0.00103989780746126 0 0 0 0 0 0 0 0 0 0 0 0 0 0 0 0 0 0 0 0 0 0 0 0 0 0 0 0 0 0 0 0 0 0 0 0 0 0 0.00464717391617731 0 0.00163079199087741 0 0.011078110134079 0.0012220773474111 0 0 0 0 0 0 0 0 0 0 0 0 0 0 0 0 0 0 0 0 0 0 0 0 0 0 0 0 0 0 0 0 0 0 0 0 0 0 0 0 0 0 0 0 0 0 0 0 0 0 0 0 0 0 0 0 0 0 0 0 0 0 0 0 0 0.00302708225751196 0 0 0 0 0 0 0 0 0
0 0 0 0 0 0 0 0 0 0 0 0 0 0 0 0 0 0 0 0 0 0 0 0 0 0 0 0 0 0 0 0 0.000536876529921982 0.000685635583174876 0.000771251153159563 0 0 0.00391279520373244 0 0 0 0 0 0 0 0 0 0 0 0 0 0 0 0 0.00126743661324 0 0 0 0.0582065028789943 0 0 0 0 0 0 0 0 0 0 0 0 0.00053517834644647 0 0 0 0 0 0 0 0 0.0109740306723805 0 0.000993037452231421 0 0 0.100880787134184 0.0314110325409925 0.00170508576630192 0.103186334470363 0 0.0644366077615061 0.020988598720403 0.0382482095744703 0.000600070607356038 0.0132683172962991 0.00776377495163066 0.0067079032884099 0 0 0 0.0101031645035876 0.0166211247070085 0.121193256783549 0.081604701698246 0 0 0 0 0 0 0 0 0 0 0 0 0 0 0 0 0 0 0 0 0 0 0 0 0 0 0 0 0 0 0 0 0 0 0 0.0112261442450037 0.00197008509024149 0.0332515622196485 0.0182501870570161 0.153650780052794 0 0 0.0255706446320242 0.00809642890047424 0.0065120643150103 0.0113687977378572 0.00149178231091292 0.015953402247958 0.0049771564839754 0 0.00874981621323049 0 0 0 0 0 0 0 0 0 0 0 0 0 0 0 0 0 0 0 0 0 0 0 0 0 0 0 0 0 0 0 0 0 0 0 0 0 0 0 0 0 0 0 0 0 0 0 0 0 0 0 0 0 0 0 0 0 0 0 0 0 0 0 0 0 0 0 0 0 0 0 0 0 0 0 0 0 0 0 0 0 0 0 0 0 0.000621394450043601 0 0 0 0 0 0 0 0 0 0 0 0 0 0 0 0.000975865333490727 0 0 0 0 0 0 0 0 0 0 0 0 0 0 0 0 0 0 0 0 0 0 0 0 0 0 0 0 0 0 0 0 0 0 0 0 0 0 0 0 0 0 0 0 0 0 0 0 0 0 0 0 0 0 0 0 0 0 0 0.000732174472729994
0 0 0 0 0 0 0 0 0 0 0 0 0 0 0 0 0 0 0 0 0 0 0 0 0 0 0 0 0 0 0 0 0 0 0 0 0 0 0 0 0 0 0 0 0 0 0 0 0 0 0 0 0 0 0 0 0 0 0.00226955068136895 0 0 0 0 0 0 0 0 0 0 0 0 0 0 0 0 0 0 0 0 0 0.137182608457112 0 0 0 0 0.00386504457977279 0.00742264465132324 0.00166734444361058 0.195299736199402 0.126663384574176 0 0.0496827406847322 0.210745301800263 0 0.0337601089760419 0.0431780051154747 0.00328322638975054 0 0 0 0.0110293534456059 0.0092058061637462 0.0684019934682341 0.0416270955187681 0 0 0 0 0 0 0 0 0 0 0 0 0 0 0 0 0 0 0 0 0 0 0 0 0 0 0 0 0 0 0 0 0 0 0 0.00777437050449084 0 0 0.00216334790668224 0.0312567765478942 0 0 0 0.00196563074752135 0 0 0 0.00615093552176732 0.0040734623211852 0 0.00133153130107742 0 0 0 0 0 0 0 0 0 0 0 0 0 0 0 0 0 0 0 0 0 0 0 0 0 0 0 0 0 0 0 0 0 0 0 0 0 0 0 0 0 0 0 0 0 0 0 0 0 0 0 0 0 0 0 0 0 0 0 0 0 0 0 0 0 0 0 0 0 0 0 0 0 0 0 0 0 0 0 0 0 0 0 0 0 0 0 0 0 0 0 0 0 0 0 0 0 0 0 0 0 0 0 0 0 0 0 0 0 0 0 0 0 0 0 0 0 0 0 0 0 0 0 0 0 0 0 0 0 0 0 0 0 0 0 0 0 0 0 0 0 0 0 0 0 0 0 0 0 0 0 0 0 0 0 0 0 0 0 0 0 0
0 0 0 0 0 0 0 0 0 0 0 0 0 0 0 0 0 0 0 0 0 0 0 0 0 0 0 0 0 0 0 0 0 0 0 0 0 0 0 0 0 0 0 0 0 0 0 0 0 0 0 0 0 0 0 0 0 0 0 0 0 0 0 0 0 0 0 0 0 0 0 0 0 0 0 0 0 0 0 0 0.00877120562483642 0 0 0 0 0.00381347496103291 0.0132634610686551 0 0.0282949927566391 0.0823511726616744 0.0991684371522747 0 0.25009810952593 0 0.156918680505049 0.00610788697001636 0 0 0 0 0.0214955833383 0.0182489413917043 0.140432648567091 0.0527554927213202 0 0 0 0 0 0 0 0 0 0 0 0 0 0 0 0 0 0 0 0 0 0 0 0 0 0 0 0 0 0 0 0.00220035267394091 0 0 0 0.0165012908109287 0 0 0.0118134722023718 0.0674136184297373 0 0 0 0.00314160516766551 0 0.00266767395330754 0 0.00677360006209161 0.00427457934003127 0 0.0034937201154018 0 0 0 0 0 0 0 0 0 0 0 0 0 0 0 0 0 0 0 0 0 0 0 0 0 0 0 0 0 0 0 0 0 0 0 0 0 0 0 0 0 0 0 0 0 0 0 0 0 0 0 0 0 0 0 0 0 0 0 0 0 0 0 0 0 0 0 0 0 0 0 0 0 0 0 0 0 0 0 0 0 0 0 0 0 0 0 0 0 0 0 0 0 0 0 0 0 0 0 0 0 0 0 0 0 0 0 0 0 0 0 0 0 0 0 0 0 0 0 0 0 0 0 0 0 0 0 0 0 0 0 0 0 0 0 0 0 0 0 0 0 0 0 0 0 0 0 0 0 0 0 0 0 0 0 0 0 0 0 0 0 0
0 0 0 0 0 0 0 0 0 0 0 0 0 0 0 0 0 0 0 0 0 0 0 0 0 0 0 0 0 0 0 0 0 0 0 0 0 0 0 0 0 0 0 0 0 0 0 0 0 0 0 0 0 0 0.00112399521357087 0 0.00131327651620909 0 0.00242412663534742 0 0 0 0 0 0 0 0 0 0 0 0 0.00211299544892913 0 0 0 0 0 0 0 0 0.0274449268912223 0 0 0 0 0.00824619826319562 0.00634059641287494 0.00201842712765425 0.0867749692858952 0.0779564166625189 0.218514489456945 0.129916652967442 0 0 0.0610034271386864 0.0155243955618238 0.00104835639386119 0 0 0 0.00804902544612734 0.0157576842935081 0.107560778468334 0.0731496599700666 0.00123115542730462 0 0 0 0 0 0 0 0 0 0 0.00117349596089545 0 0 0.00079208670794405 0 0 0 0 0 0 0 0 0 0 0 0 0 0 0 0 0.00126975992400571 0 0 0 0.00450541769565681 0 0.00385270974743986 0.00999120166026636 0.0981378003387619 0 0 0.00116846833512314 0.0048977545255243 0 0.00475661616264985 0 0.0100649737899625 0.00895777653694543 0 0.00114163655817983 0 0 0 0 0 0 0 0 0 0 0 0 0 0 0 0 0 0 0 0 0 0 0 0 0 0 0 0 0 0 0 0 0 0 0 0 0 0 0 0 0 0 0 0 0 0 0 0 0 0 0 0 0 0 0 0 0 0 0 0 0 0 0 0 0 0 0 0 0 0 0 0 0 0 0 0 0 0 0 0 0 0 0 0 0 0 0 0 0 0 0 0 0 0 0 0 0 0 0 0 0 0.00177874847512722 0 0 0 0 0 0 0 0 0 0 0 0 0 0 0 0 0 0 0 0 0 0 0 0 0 0 0 0 0 0 0 0 0 0 0 0 0 0 0 0 0 0 0 0 0 0 0 0 0 0 0 0 0 0 0 0 0 0 0 0
0.00539162216086498 0 0 0.142351222145352 0 0.00109603903257129 0.00911122822947498 0 0.0145107531105349 0.016906313113205 0.0402275154677392 0 0 0 0 0 0 0 0 0 0 0 0 0 0 0 0 0 0 0.0754456659991213 0.152670755740952 0 0 0.00341504815657442 0 0 0.00891481670752805 0.168405700869988 0 0 0 0 0 0 0 0 0 0 0 0 0 0 0 0 0.0140174828423639 0 0 0 0 0 0 0 0 0 0 0 0 0 0 0 0 0.00328999821418834 0 0 0 0 0 0 0 0 0 0.00459364593979967 0.00145072315132435 0 0 0.0413049919854048 0.04252962275393 0.0128223617121028 0 0.00235472032921305 0 0 0 0 0 0.0476610912648425 0.0140463032298443 0 0 0 0 0 0 0 0 0 0 0 0 0 0 0 0 0 0 0 0 0 0 0 0 0 0 0 0 0 0 0.0116423724901745 0 0 0.0982272893551428 0 0 0.0150091009812445 0 0 0.00881448178391041 0 0 0.027856008156709 0 0 0 0 0 0 0 0.0159331250758987 0 0 0 0 0 0 0 0 0 0 0 0 0 0 0 0 0 0 0 0 0 0 0 0 0 0 0 0 0 0 0 0 0 0 0 0 0 0 0 0 0 0 0 0 0 0 0 0 0 0 0 0 0 0 0 0 0 0 0 0 0 0 0 0 0 0 0 0 0 0 0 0 0 0 0 0 0 0 0 0 0 0 0 0 0 0 0 0 0 0 0 0 0 0 0 0 0 0 0 0 0 0 0 0 0 0 0 0 0 0 0 0 0 0 0 0 0 0 0 0 0 0 0 0 0 0 0 0 0 0 0 0 0 0 0 0 0 0 0 0 0 0 0 0 0 0 0 0 0 0 0 0 0 0 0 0 0 0 0 0 0 0 0 0 0 0 0 0 0
0 0 0 0 0 0 0 0 0 0 0 0 0 0 0 0 0 0 0 0 0 0 0 0 0 0 0 0 0 0 0 0 0 0 0 0 0 0 0.00351338419871075 0 0 0 0 0 0 0 0 0 0 0 0 0 0 0 0 0 0 0 0 0 0 0 0 0 0 0 0 0 0 0 0 0 0 0 0 0 0 0 0 0 0.00828314443560691 0 0 0 0 0.00808372989116363 0.0168362929924559 0 0.0282615902914308 0.0760088954837037 0.098386156128381 0.229106218529365 0.171459695984198 0 0 0.0100392536307486 0 0 0 0 0.0499179500189653 0.0524568577191429 0.0543558687686359 0.0519865879351574 0 0 0 0 0 0 0 0 0 0 0 0 0 0 0 0 0 0 0 0 0 0 0 0 0 0 0 0 0 0 0 0 0 0 0 0.0294275787741151 0 0.0252091325604412 0 0.00951981543966897 0 0 0 0 0 0.0376210183541676 0.0150191819532516 0.0154284790885482 0.00907916782214165 0 0 0 0 0 0 0 0 0 0 0 0 0 0 0 0 0 0 0 0 0 0 0 0 0 0 0 0 0 0 0 0 0 0 0 0 0 0 0 0 0 0 0 0 0 0 0 0 0 0 0 0 0 0 0 0 0 0 0 0 0 0 0 0 0 0 0 0 0 0 0 0 0 0 0 0 0 0 0 0 0 0 0 0 0 0 0 0 0 0 0 0 0 0 0 0 0 0 0 0 0 0 0 0 0 0 0 0 0 0 0 0 0 0 0 0 0 0 0 0 0 0 0 0 0 0 0 0 0 0 0 0 0 0 0 0 0 0 0 0 0 0 0 0 0 0 0 0 0 0 0 0 0 0 0 0 0 0 0 0 0 0 0 0
0.000632697748452166 0 0 0 0 0 0 0 0 0.00200646578080566 0.00413437035419002 0 0 0.0017864767934476 0.00160635582917076 0 0 0 0 0 0 0 0 0 0 0 0 0 0 0.00381507831876959 0.0566114330679556 0 0 0 0 0 0 0.0425585035957004 0 0 0 0 0 0 0 0 0 0 0 0 0 0 0 0 0.00212335527449772 0 0.00109103842715672 0 0.00216034282910815 0 0 0 0 0 0 0 0 0 0 0 0 0 0 0 0 0 0 0 0 0 0.0823984389868418 0.0146911298859314 0.0183150765970591 0.00727415991266596 0 0.0814808120104615 0.107130625795101 0.00278549914436358 0.181709162172851 0.0204400217944025 0.0578299171918434 0.00409838793790921 0.0200531387487397 0.0319768308659465 0.00461382661355038 0 0.111564001580104 0.00353894619857283 0 0.00122625653650761 0.00113418571060086 0.00186367023513978 0.0043369354508605 0.00763464491619691 0 0 0 0 0 0 0 0 0 0 0 0 0 0 0 0 0 0 0 0 0 0 0 0.00718501034206303 0 0 0.00244663353397605 0 0 0 0 0 0.0450779360477984 0 0 0.0031597148637127 0 0.0016500709299085 0 0.00351312262854892 0 0 0 0.0067027767097449 0 0 0 0.00130135594005451 0.000891680656495492 0 0 0 0 0 0 0 0 0 0 0 0 0 0 0 0 0 0 0 0 0 0 0 0 0 0 0 0 0 0 0 0 0 0 0 0 0 0 0 0 0 0 0 0 0.00589260123984071 0 0 0 0 0 0 0 0 0 0 0 0 0 0 0 0 0 0 0 0 0 0 0 0 0 0 0 0 0 0 0 0 0 0 0 0 0 0 0.00587371506771081 0 0 0 0.0172218354312852 0.0124491958551133 0 0 0 0 0 0 0 0 0 0 0 0 0 0 0.00069381282508284 0 0 0 0 0 0 0 0 0 0 0 0 0 0 0 0 0 0 0 0 0 0 0 0 0 0 0 0 0 0 0 0 0 0 0 0 0 0 0 0 0 0 0 0 0 0 0 0 0 0 0.00131875162376149 0 0 0 0 0 0 0 0 0
0 0 0 0 0 0 0 0 0 0 0.00320868070232166 0 0 0 0.00164677254479007 0 0 0 0 0 0 0 0 0 0 0 0 0 0.0013561453186487 0.00246641946306027 0.112125812681862 0 0 0 0 0 0 0.0241963861186508 0 0 0 0 0 0 0 0 0 0 0 0 0 0 0 0 0.00255458825671252 0 0 0 0.00615956760144694 0 0 0 0 0 0 0 0 0 0 0 0 0 0 0 0 0 0 0 0 0 0.0436239187191655 0.0449508914498547 0.0343283738900622 0.00326915161560592 0.00263949498006259 0.0871932455211903 0.0511272632327271 0.00320884902551801 0.0834752715830168 0.0188864562745352 0.00470268723019284 0 0.00144821111196676 0.010078333980669 0 0.119310688437148 0 0.00211467951819068 0.0136253146094996 0.0130829406013753 0 0 0.00709054519207277 0.00367981371854629 0 0 0 0 0 0 0 0 0 0 0 0 0 0 0 0 0 0 0 0 0 0 0 0.0827524184431258 0 0 0.00243415022073642 0 0 0 0 0 0.0723779948908587 0 0 0.00210412947157374 0 0.00732541649210446 0 0.00265331264309433 0 0 0.00113264265930656 0 0.00181711960603788 0.00422727722264992 0 0 0 0 0 0 0 0 0 0 0 0 0 0 0 0 0 0 0 0 0 0 0 0 0 0 0 0 0 0 0 0 0 0 0 0 0 0 0 0 0 0 0 0 0 0 0 0.00991763547236249 0 0 0 0 0 0 0 0 0 0 0 0 0 0 0 0 0 0 0 0 0 0 0 0 0 0 0 0 0 0 0 0 0 0 0 0 0 0 0.0259447847772766 0 0.00291145797347885 0 0.0588962041578761 0.0231101627753119 0 0 0 0 0 0 0 0 0 0 0 0 0 0 0.000844789815313945 0 0 0 0 0 0 0 0 0 0 0 0 0 0 0 0 0 0 0 0 0 0 0 0 0 0 0 0 0 0 0 0 0 0 0 0 0 0 0 0 0 0 0 0 0 0 0 0 0 0 0 0 0 0 0 0 0 0 0 0
0 0 0 0 0 0 0 0 0 0 0 0 0 0 0 0 0 0 0 0 0 0 0 0 0 0 0 0 0 0.0102779543309383 0.0777246592158965 0 0 0 0 0 0 0.0108366339164908 0 0 0 0 0 0 0 0 0 0 0 0 0 0 0 0 0 0 0 0 0 0 0 0 0 0 0 0 0 0 0 0 0 0 0 0 0 0.0475668375914901 0 0 0 0 0 0.0554067516067608 0 0 0 0.0117765014971468 0.00748337392350418 0 0 0 0 0 0 0 0 0.0186487867607955 0.0104199566755202 0 0.0600040790568907 0.0467876685116852 0 0 0 0 0 0 0 0 0 0 0 0 0 0 0 0 0 0 0 0 0 0 0 0 0 0 0 0.0994878332520076 0 0 0 0 0 0 0 0.0747582022201509 0.345007741315786 0.106819379638628 0 0 0 0 0 0 0 0 0 0.00499496364722728 0 0 0 0 0 0 0 0 0 0 0 0 0 0 0 0 0 0 0 0 0 0 0 0 0 0 0 0 0 0 0 0 0 0 0 0 0 0 0 0 0 0 0 0 0 0 0 0 0 0 0 0 0 0 0 0 0 0 0 0 0 0 0 0 0 0 0 0 0 0 0 0 0 0 0 0.0119986768390808 0 0 0 0 0 0 0 0 0 0 0 0 0 0 0 0 0 0 0 0 0 0 0 0 0 0 0 0 0 0 0 0 0 0 0 0 0 0 0 0 0 0 0 0 0 0 0 0 0 0 0 0 0 0 0 0 0 0 0 0 0 0 0 0 0 0 0 0 0 0 0 0 0 0 0 0 0 0 0 0 0 0 0 0 0 0 0 0 0 0 0 0 0
0 0 0 0 0 0 0 0 0 0 0 0 0 0 0 0 0 0 0 0 0 0 0 0 0 0 0 0 0 0 0.0291842201056147 0 0 0 0 0 0 0 0 0 0 0 0 0 0 0 0 0 0 0 0 0 0 0 0 0 0 0 0 0 0 0 0 0 0 0 0 0 0 0 0 0 0 0 0 0.0163686899979251 0 0 0 0 0 0.266073990880902 0.24821945517163 0.0446650767149206 0.0229032627504752 0.0193316160636824 0.0179792733926329 0 0 0 0 0 0 0 0 0 0.0715214419906144 0.0639218216850547 0 0 0 0 0 0 0 0 0 0 0 0 0 0 0 0 0 0 0 0 0 0 0 0 0 0 0 0 0 0.0426754425372042 0 0 0 0 0 0 0 0 0.126304757815121 0 0 0 0 0 0 0 0 0 0 0 0 0 0 0 0 0 0 0 0 0 0 0 0 0 0 0 0 0 0 0 0 0 0 0 0 0 0 0 0 0 0 0 0 0 0 0 0 0 0 0 0 0 0 0 0 0 0 0 0 0 0 0 0 0 0 0 0 0 0 0 0 0 0 0 0 0 0 0 0 0 0 0 0 0 0 0 0 0 0 0 0 0 0 0 0 0 0 0 0 0 0 0 0.0188696055692756 0.0119813453249476 0 0 0 0 0 0 0 0 0 0 0 0 0 0 0 0 0 0 0 0 0 0 0 0 0 0 0 0 0 0 0 0 0 0 0 0 0 0 0 0 0 0 0 0 0 0 0 0 0 0 0 0 0 0 0 0 0 0 0 0 0 0 0 0 0 0 0 0 0 0 0 0 0 0 0
0 0 0 0 0 0 0 0 0 0.00503539717650706 0.0109940008610481 0 0 0 0 0 0 0 0 0 0 0 0 0 0 0 0 0 0 0.00456071386451823 0.172118700169218 0 0.00749452923439037 0 0 0 0 0.0380587919296565 0 0 0 0 0 0 0 0 0 0 0 0 0 0 0 0 0.0135742763461148 0 0 0 0.0259705057059109 0 0 0 0 0 0 0 0 0 0 0 0 0 0 0 0 0.0200905905469911 0 0 0 0 0 0.0250961580046218 0 0 0 0.0187380421724138 0.00919477187339989 0.00976170625904049 0 0 0 0 0 0 0 0.00595317053225221 0.0593905147106255 0.0431044164014518 0 0 0 0 0 0 0 0 0 0 0 0 0 0 0 0 0 0 0 0 0 0 0 0 0 0 0 0 0 0.178806727013818 0 0 0 0 0 0 0 0 0.0116562128218557 0 0 0.0155845336484793 0 0.0290984090466612 0 0 0 0.034145719783129 0.00506418934632286 0.0800483591170492 0.100732880146995 0.00778416127090451 0.0151395728360973 0 0 0 0 0 0 0 0 0 0 0 0 0 0 0 0 0 0 0 0 0 0 0 0 0 0 0 0 0 0 0 0 0 0 0 0 0 0 0 0 0 0 0 0 0 0 0 0 0 0 0 0 0 0 0 0 0 0 0 0 0 0 0 0 0 0 0 0 0 0 0 0 0 0 0 0 0 0 0 0 0 0 0 0 0 0 0 0 0 0 0.00281848619979246 0 0.00341367951586429 0 0 0 0 0 0 0 0 0 0.00136981773326906 0 0 0.0151556545877233 0 0 0 0 0 0 0 0 0 0 0 0 0 0 0 0 0 0 0 0 0 0 0 0 0 0 0 0 0 0 0 0 0 0 0 0 0.00243399642657027 0 0 0 0 0.0054942484903836 0 0 0 0 0 0 0 0 0.0184267200970291 0 0 0 0.00369034612989521 0 0 0 0 0
0 0 0 0 0 0 0 0 0 0 0.0011183293714426 0 0 0 0 0 0 0 0 0 0 0 0 0 0 0 0 0 0 0 0 0.00729831831778556 0.0724653451537209 0.0340992997049614 0.0781282172288469 0 0 0 0 0 0 0 0 0 0 0 0 0.00104578975810838 0.00322840106431512 0 0 0 0 0 0.0285650750644136 0 0 0 0.00570370820623768 0 0 0 0 0 0 0 0 0 0 0 0 0 0 0 0 0 0 0 0 0 0.00104675041171598 0 0 0 0 0.00327147819892942 0.00213305388004289 0.00120422252243462 0.00940772288168752 0.0309321298073561 0.0171784523432996 0.0167731755174379 0.0120907973506424 0 0.0266784484454066 0.00131894946030865 0 0 0 0 0 0.103239333323291 0.0269292078547922 0.0395116758797614 0 0 0 0 0 0 0 0 0 0 0 0 0 0 0 0 0 0 0 0 0 0 0 0 0 0 0 0 0 0 0 0 0 0 0 0.0566138706111792 0.000724610140081736 0 0 0.00861143483639951 0 0 0.00797890905540625 0 0 0.00306578807574379 0.0165688202103842 0.0425299617779111 0.00902953401101462 0.0735341809803974 0 0 0 0 0 0 0 0 0 0 0 0 0 0 0 0 0 0 0 0 0 0 0 0 0 0 0 0 0 0 0 0 0 0 0 0.00273447668328099 0 0 0 0 0 0 0 0 0 0 0 0 0 0 0 0 0 0 0 0 0 0 0 0 0 0 0 0 0 0 0 0 0 0 0 0 0 0 0 0 0 0 0 0 0 0 0 0 0 0 0 0 0 0 0 0 0 0 0 0 0 0 0 0 0 0 0.0963017582052504 0 0 0 0 0 0 0 0 0 0 0 0 0 0 0 0 0 0 0 0 0 0 0 0 0 0 0 0 0 0 0 0 0 0 0 0 0 0 0 0.00163357568440553 0 0.0486934209912667 0 0 0 0.00120591783375239 0.0340733128636759 0 0 0 0 0 0 0 0.00405998937781414 0.00907613679795529 0 0 0.00326521695715488 0.0569312031599883
0 0 0 0 0 0 0 0 0 0 0 0 0 0 0 0 0 0 0 0 0 0 0 0 0 0 0 0 0 0 0 0.0144886868025175 0.0130566705922247 0.0119498290151173 0.021911339257997 0 0 0 0 0 0 0 0 0 0 0 0 0.00252275111744111 0.00460416292594714 0 0 0 0 0 0.00911116491045894 0 0 0 0.00214324173396662 0 0 0 0 0 0 0 0 0 0 0 0 0 0 0 0.00166580214103068 0 0 0 0 0 0.00306864826342052 0 0 0 0 0.00334012500912546 0.00122244801130261 0.00167702685161307 0.0352715331692971 0.0653308210301636 0.0184077672659378 0.0182813827381431 0.0303885057317534 0 0.0359924497440992 0.00278239228672978 0 0 0 0 0.13254107841259 0 0.0588279234169238 0.132391682542587 0 0 0 0 0 0 0 0 0 0 0 0 0 0 0 0 0 0 0 0 0 0 0 0 0 0 0 0 0 0 0 0 0 0 0 0.0134637629748307 0 0 0 0.00759653212448523 0 0 0.00302767101782843 0 0 0.0179379228068488 0.0351138953549128 0.141712086932076 0.0548398641612781 0.0220048766977359 0 0 0 0 0 0 0 0 0 0 0 0 0 0 0 0 0 0 0 0 0 0 0 0 0 0 0 0 0 0 0 0 0 0 0 0.00517862534984173 0 0 0 0 0 0 0 0 0 0 0 0 0 0 0 0 0 0 0 0 0 0 0 0 0 0 0 0 0 0 0 0 0 0 0 0 0 0 0 0 0 0 0 0 0 0 0 0 0 0 0 0 0 0 0 0 0 0 0 0 0 0 0 0 0 0 0.0337593856815222 0 0 0 0 0 0 0 0 0 0 0 0 0 0 0 0 0 0 0 0 0 0 0 0 0 0 0 0 0 0 0 0 0 0 0 0 0 0 0 0 0 0.0267759325008506 0.00422642517701752 0 0 0 0.00417673064643748 0 0 0 0 0 0 0 0 0.00241577736082714 0 0.0021249857794038 0 0.0046680924637168
0 0 0 0 0 0 0 0 0 0 0 0 0 0 0 0 0 0 0 0 0 0 0 0 0 0 0 0 0 0 0 0 0.00065322706711487 0.000944777253638193 0.000508129957741698 0 0 0 0 0 0 0 0 0 0 0 0 0 0 0 0 0 0 0 0.0012184237132554 0 0 0 0.00783734045534941 0 0 0 0 0 0 0 0 0 0 0 0 0 0 0 0 0 0 0 0 0 0.00107089506032994 0 0.000528559629620371 0 0 0.0182164496803345 0.0130959820073855 0.00571776181924903 0.0254035217630405 0.179714383775454 0.0516005963707089 0.0530745261064896 0.078255984728332 0 0.0140702641305557 0.00244274944685881 0.00373439563006858 0 0 0 0.0130429419272253 0.0221937245708224 0 0.184482379719605 0 0 0 0 0 0 0 0 0 0 0 0 0 0 0 0 0 0 0 0 0 0 0 0 0 0 0 0 0 0 0 0 0 0 0 0.00329014560114377 0 0.0181815894100222 0.0161037047229389 0.202158567597336 0 0.00173070454169411 0.00255747948060918 0.0072405727454298 0.000725586766173261 0.0280392297583895 0.00290631497464131 0.0250527491641362 0.0115082232011405 0 0.00269811722316526 0 0 0 0 0 0 0 0 0 0 0 0 0 0 0 0 0 0 0 0 0 0 0 0 0 0 0 0 0 0 0 0 0 0 0 0 0 0 0 0 0 0 0 0 0 0 0 0 0 0 0 0 0 0 0 0 0 0 0 0 0 0 0 0 0 0 0 0 0 0 0 0 0 0 0 0 0 0 0 0 0 0 0 0 0 0 0 0 0 0 0 0 0 0 0 0 0 0 0 0 0 0 0 0 0 0 0 0 0 0 0 0 0 0 0 0 0 0 0 0 0 0 0 0 0 0 0 0 0 0 0 0 0 0 0 0 0 0 0 0 0 0 0 0 0 0 0 0 0 0 0 0 0 0 0 0 0 0 0 0 0 0
0 0 0 0 0 0 0 0 0 0 0 0 0 0 0 0 0 0 0 0 0 0 0 0 0 0 0 0 0 0 0 0 0.00131805388895314 0.00166457566573607 0.000683826834359312 0 0 0 0 0 0 0 0 0 0 0 0 0 0 0 0 0 0 0 0.00218065519233373 0 0 0 0.00389574791496262 0 0 0 0 0 0 0 0 0 0 0 0 0 0 0 0 0 0 0 0 0 0.00513368055317307 0 0.000593055209841502 0 0 0.0163383441169696 0.00596974425951929 0.00310910993096614 0.0338079735585565 0.128909768295126 0.0334524812717927 0.0212398764595194 0.056694665862981 0 0.0143355178964515 0.00458090275711552 0.00206458513146038 0 0 0 0.0203865481447997 0.0532075962903498 0.196526516662844 0 0 0 0 0 0 0 0 0 0 0 0 0 0 0 0 0 0 0 0 0 0 0 0 0 0 0 0 0 0 0 0 0 0 0 0 0.0017394728005379 0 0.0515910000266145 0.00675057598423748 0.122526636499752 0 0.00741693125157465 0.00162918086136551 0.00414991158401557 0.00557335306391871 0.0907017661269758 0.0112061205083251 0.0574796972900204 0.0331421281048509 0 0 0 0 0 0 0 0 0 0 0 0 0 0 0 0 0 0 0 0 0 0 0 0 0 0 0 0 0 0 0 0 0 0 0 0 0 0 0 0 0 0 0 0 0 0 0 0 0 0 0 0 0 0 0 0 0 0 0 0 0 0 0 0 0 0 0 0 0 0 0 0 0 0 0 0 0 0 0 0 0 0 0 0 0 0 0 0 0 0 0 0 0 0 0 0 0 0 0 0 0 0 0 0 0 0 0 0 0 0 0 0 0 0 0 0 0 0 0 0 0 0 0 0 0 0 0 0 0 0 0 0 0 0 0 0 0 0 0 0 0 0 0 0 0 0 0 0 0 0 0 0 0 0 0 0 0 0 0 0 0 0 0 0
0.0264282245783314 0 0 0 0 0.0102448389334319 0.00636791269499927 0 0 0 0.0211183491438731 0 0.048758551551879 0 0 0.00970307026004812 0 0 0.140785357467838 0 0 0 0 0 0 0 0 0 0 0.024551946495892 0.0340428687264645 0 0 0 0 0 0 0 0 0 0 0 0 0 0 0 0 0 0 0 0 0 0 0 0 0.0350475170816722 0.0812630866717937 0 0 0 0.00664997920002662 0 0 0 0 0 0 0 0 0.105496645099536 0 0.0950622075077737 0 0 0 0 0 0 0 0 0 0 0 0 0 0 0 0 0 0 0 0 0.00874784635439343 0 0 0 0 0 0 0 0 0 0 0 0 0 0.0290278542357517 0 0 0.129524199194691 0 0 0 0 0.100419305650011 0 0 0 0.0166452060453234 0 0 0 0 0 0 0 0 0 0 0 0 0 0 0 0 0 0 0 0 0 0 0 0 0 0 0 0 0 0 0 0 0 0 0 0 0 0 0 0 0 0 0 0 0 0 0 0 0 0 0 0 0 0 0 0 0 0 0 0 0 0 0 0 0 0 0 0 0 0 0.00525309021585641 0 0 0 0 0 0 0 0 0 0 0 0 0 0 0 0 0 0.0648619428904134 0 0 0 0 0 0 0 0 0 0 0 0 0 0 0 0 0 0 0 0 0 0 0 0 0 0 0 0 0 0 0 0 0 0 0 0 0 0 0 0 0 0 0 0 0 0 0 0 0 0 0 0 0 0 0 0 0 0 0 0 0 0 0 0 0 0 0 0 0 0 0 0 0 0 0 0 0 0 0 0 0 0 0 0 0 0 0 0 0 0 0 0 0 0 0 0 0 0 0 0 0 0 0 0 0 0 0 0 0
0 0 0 0 0 0 0 0 0 0 0 0 0 0 0 0 0.0230273109187766 0 0 0 0 0 0 0 0 0 0 0.0472435452621973 0 0 0 0 0 0 0 0 0 0 0 0 0 0 0 0 0 0 0 0 0 0 0 0 0 0.029734760888133 0 0 0 0 0 0 0 0 0 0 0 0 0 0 0 0 0 0 0 0 0 0 0 0 0 0 0 0 0 0 0 0 0 0 0 0 0 0 0 0 0 0 0 0 0 0 0 0 0 0 0 0 0.080867311120436 0.0570480065646412 0 0 0 0 0.12392727872989 0 0 0.287449516926029 0 0 0 0 0 0.0310820603954648 0 0.267873693746638 0 0.016127728663794 0 0 0 0 0 0 0 0 0 0 0 0 0 0 0 0 0 0 0 0 0 0 0 0 0 0 0 0 0 0 0 0 0 0 0 0 0 0 0 0 0 0 0 0 0 0 0 0 0 0 0 0 0 0 0 0 0 0 0 0 0 0 0 0 0 0 0 0 0 0 0 0 0 0 0 0 0 0 0 0 0 0 0 0 0 0 0 0 0 0 0 0 0 0 0 0 0 0 0 0 0 0 0 0 0 0 0 0 0 0 0 0 0 0 0 0 0 0 0 0 0 0 0 0 0 0 0 0 0 0 0 0 0 0 0 0 0 0 0 0.0164744596724259 0.0191443271115743 0 0 0 0 0 0 0 0 0 0 0 0 0 0 0 0 0 0 0 0 0 0 0 0 0 0 0 0 0 0 0 0 0 0 0 0 0 0 0 0 0 0 0 0 0 0 0 0 0 0
0 0 0 0 0 0 0 0 0 0 0 0 0.00661996785554288 0 0 0 0.00614931415872954 0 0 0 0 0 0 0 0 0 0 0.0141136930564225 0 0 0 0 0 0 0 0 0 0 0 0 0 0 0 0 0 0 0 0 0 0 0 0 0 0 0 0 0.00746789583703989 0 0 0 0 0 0 0 0 0 0 0 0 0 0 0 0 0 0 0 0 0 0 0 0 0 0 0 0 0.0022557412097264 0.00174214032169625 0 0 0 0 0 0 0 0 0 0 0 0 0 0 0 0 0 0.011512697216128 0.0341853125270948 0 0.0702745970755992 0 0 0 0 0.0120039427347355 0 0.0424959548334165 0.661957462443848 0.0374461957588747 0 0.0201053809181706 0 0 0.00481843679737913 0 0 0 0 0 0 0 0 0 0 0 0 0 0 0 0 0 0 0 0 0 0 0 0 0 0 0 0 0 0 0 0 0 0 0 0 0 0 0 0 0 0 0 0 0 0 0 0 0 0 0 0 0 0 0 0 0 0 0 0 0 0 0 0 0 0 0 0 0 0 0 0 0 0 0 0 0 0 0 0 0 0 0 0 0 0 0 0 0 0 0 0 0 0 0 0 0 0 0 0 0 0 0 0 0 0 0 0 0 0 0 0 0 0 0 0 0 0 0 0 0 0 0 0 0 0 0 0 0 0 0 0 0 0 0 0 0 0 0 0.0237688720285165 0 0 0 0.0142250460062694 0.0224164302455283 0.00644091897528192 0 0 0 0 0 0 0 0 0 0 0 0 0 0 0 0 0 0 0 0 0 0 0 0 0 0 0 0 0 0 0 0 0 0 0 0 0 0 0 0 0 0 0 0 0 0 0 0 0
0 0 0 0 0 0 0 0 0 0 0 0 0 0 0 0 0 0 0 0 0 0 0 0 0 0 0 0.0383191937925775 0 0 0 0 0 0 0 0 0 0 0 0 0 0 0 0 0 0.0457352147162104 0 0 0 0 0 0 0 0.0546765591640474 0 0 0 0 0 0.103379518944834 0.0357048052060561 0 0 0 0.0497768669434031 0 0 0 0 0 0 0 0 0 0 0 0 0 0 0 0 0 0 0 0 0 0 0 0 0 0 0 0 0 0 0 0 0 0 0 0 0 0 0 0 0.10215567418926 0.297682862604625 0 0.0268010112474155 0 0 0 0 0 0.0567978663398986 0 0 0 0 0 0 0 0 0 0 0 0 0 0 0.0193937648147964 0 0 0 0 0 0 0 0 0 0 0 0 0 0 0 0 0 0 0 0 0 0 0 0 0 0 0 0 0 0 0 0 0 0 0 0 0 0 0 0 0 0 0 0 0.0265039728311911 0 0 0 0 0 0 0 0 0 0 0 0 0 0 0 0 0 0 0 0 0 0 0 0 0 0 0 0 0 0 0 0 0 0 0.0237434995963561 0 0 0 0 0 0 0 0 0 0 0 0 0 0 0 0 0 0 0 0 0 0 0 0 0 0 0 0 0 0 0 0 0 0 0 0 0 0 0 0 0 0 0 0 0 0 0 0 0 0 0 0.0439004312625847 0 0.0146221156922739 0 0.01357130865101 0 0.0092620530516099 0.0170767944008966 0 0 0 0 0 0 0 0 0 0 0.0208964865509531 0 0 0 0 0 0 0 0 0 0 0 0 0 0 0 0 0 0 0 0 0 0 0 0 0 0 0 0 0 0 0 0 0 0 0 0 0
0 0 0 0 0 0 0 0 0 0 0 0 0 0 0.0136890987225931 0 0 0 0 0.00804707045299208 0.0315962680232721 0 0 0 0 0 0.048061599486844 0 0 0 0 0 0 0 0 0 0 0 0 0 0 0 0 0 0 0 0 0 0 0 0 0 0 0 0 0 0 0 0 0.152965138255622 0.0489529648485246 0 0 0 0 0.034612669984285 0.239826408428813 0 0 0 0 0 0 0 0 0 0 0 0 0 0 0 0 0 0 0 0 0 0 0 0 0 0 0 0 0 0 0 0 0 0 0 0 0 0 0 0 0.0350616012131044 0 0 0 0 0 0 0 0 0 0 0 0 0 0 0 0 0 0 0 0 0 0 0 0 0 0 0 0 0 0 0 0 0 0 0 0 0 0 0 0 0 0 0 0 0 0 0 0 0 0 0 0 0 0 0 0 0 0 0 0 0 0 0 0 0.0170540592849872 0 0.116278567924656 0 0 0 0 0 0 0 0 0 0 0 0 0 0 0 0 0 0 0 0 0 0 0 0 0 0 0 0 0 0 0 0 0 0 0.152312859093028 0 0 0 0 0 0 0 0 0 0 0 0 0 0 0 0 0 0 0 0 0 0 0 0 0 0 0 0 0 0 0 0 0 0 0 0 0 0 0 0 0 0 0 0 0 0 0 0 0 0 0 0.023453099797966 0 0 0 0 0 0.0142902941718741 0.0209856842093266 0.0264802667206827 0 0 0 0 0 0 0 0 0 0.0163323493814288 0 0 0 0 0 0 0 0 0 0 0 0 0 0 0 0 0 0 0 0 0 0 0 0 0 0 0 0 0 0 0 0 0 0 0 0 0
0.0147037398729298 0 0.00795338916847691 0 0 0 0 0 0 0 0 0 0 0 0 0.00557675004168857 0 0 0.026245571458585 0 0 0 0 0 0 0 0 0 0 0.0107481182365336 0.0176173498223979 0 0 0 0 0 0 0 0 0 0 0 0 0 0 0.0407625075500063 0 0 0 0 0 0.00501880952954887 0 0 0 0 0 0 0 0.0589626780927812 0.0315735137554059 0 0.0381273984215352 0 0 0 0 0.277972145380994 0.0468464736148361 0.0160371512944828 0 0.120577548356105 0.0116386752821268 0 0 0 0 0 0 0 0 0 0 0 0 0 0 0 0 0 0 0 0 0 0 0 0 0 0 0 0 0 0 0 0.125453854603559 0 0 0 0 0 0 0 0.0199324610775996 0.0342733362134363 0 0 0 0 0 0 0 0 0.0105457648228385 0.0205487521902582 0 0.0108964754000869 0 0 0 0 0 0 0 0 0.0223432487199981 0 0 0 0 0 0 0 0 0 0 0 0 0 0 0 0 0 0 0 0 0 0 0 0 0 0 0 0 0 0 0 0 0 0 0 0 0 0 0 0 0 0 0 0 0 0 0 0 0 0 0 0 0 0 0 0 0 0 0 0 0.00645797472932648 0 0 0 0 0 0 0 0 0 0 0 0.0101235272806716 0 0 0 0 0 0 0 0 0 0 0 0.0038909760235859 0 0 0 0 0.00517180906020612 0 0 0 0 0 0 0 0 0 0 0 0 0 0 0 0 0 0 0 0 0 0 0 0 0 0 0 0 0 0 0 0 0 0 0 0 0 0 0 0 0 0 0 0 0 0 0 0 0 0 0 0 0 0 0 0 0 0 0 0 0 0 0 0 0 0 0 0 0 0 0 0 0 0 0 0 0 0 0 0 0 0 0 0 0 0 0 0 0 0 0 0
0 0.0846326494749159 0 0 0 0 0 0 0 0 0 0 0 0 0 0 0 0 0.188292421727753 0 0 0 0 0 0 0 0 0 0 0 0 0 0 0 0 0 0 0 0 0 0 0 0 0 0 0 0 0 0 0 0 0 0 0 0 0 0 0 0 0 0 0 0 0 0 0 0 0.115389313935462 0 0.186113465280486 0 0 0 0 0 0 0 0 0 0 0 0 0 0 0 0 0 0 0 0 0 0 0 0 0 0 0 0 0 0 0 0 0 0 0 0 0 0 0 0 0 0.0638397373682816 0 0 0 0 0 0 0 0 0 0 0 0 0.100369851967085 0.261362560246016 0 0 0 0 0 0 0 0 0 0 0 0 0 0 0 0 0 0 0 0 0 0 0 0 0 0 0 0 0 0 0 0 0 0 0 0 0 0 0 0 0 0 0 0 0 0 0 0 0 0 0 0 0 0 0 0 0 0 0 0 0 0 0 0 0 0 0 0 0 0 0 0 0 0 0 0 0 0 0 0 0 0 0 0 0 0 0 0 0 0 0 0 0 0 0 0 0 0 0 0 0 0 0 0 0 0 0 0 0 0 0 0 0 0 0 0 0 0 0 0 0 0 0 0 0 0 0 0 0 0 0 0 0 0 0 0 0 0 0 0 0 0 0 0 0 0 0 0 0 0 0 0 0 0 0 0 0 0 0 0 0 0 0 0 0 0 0 0 0 0 0 0 0 0 0 0 0 0 0 0 0 0 0 0 0 0 0 0 0 0 0
0 0 0 0 0 0 0 0 0 0 0 0 0 0 0 0 0 0 0.0385699617111072 0 0.0388677575124391 0 0 0 0 0 0 0 0 0 0 0 0 0 0 0 0 0 0 0 0 0 0 0 0 0 0 0 0 0 0 0 0 0 0 0 0 0 0 0.0343581667960088 0 0 0.0253176863673414 0 0 0 0 0.277540974481536 0.109582029657756 0.112953002605516 0 0 0 0 0 0 0 0 0 0 0 0 0 0 0 0 0 0 0 0 0 0 0 0 0 0 0 0 0 0 0 0 0 0 0 0 0 0 0 0 0.0190470651827579 0 0.0861423908320498 0.257620964853488 0 0 0 0 0 0 0 0 0 0 0 0 0 0 0 0 0 0 0 0 0 0 0 0 0 0 0 0 0 0 0 0 0 0 0 0 0 0 0 0 0 0 0 0 0 0 0 0 0 0 0 0 0 0 0 0 0 0 0 0 0 0 0 0 0 0 0 0 0 0 0 0 0 0 0 0 0 0 0 0 0 0 0 0 0 0 0 0 0 0 0 0 0 0 0 0 0 0 0 0 0 0 0 0 0 0 0 0 0 0 0 0 0 0 0 0 0 0 0 0 0 0 0 0 0 0 0 0 0 0 0 0 0 0 0 0 0 0 0 0 0 0 0 0 0 0 0 0 0 0 0 0 0 0 0 0 0 0 0 0 0 0 0 0 0 0 0 0 0 0 0 0 0 0 0 0 0 0 0 0 0 0 0 0 0 0 0 0 0 0 0 0 0 0 0 0 0 0 0 0 0 0 0
0 0 0 0 0 0 0 0 0 0 0 0 0 0 0 0.0110021320689396 0 0 0 0 0 0 0 0 0 0 0 0.043566412708056 0 0 0 0 0 0 0 0 0 0 0 0 0 0 0 0 0 0.0907548565978529 0 0 0 0 0 0 0 0 0 0 0 0 0 0 0.0325621821481326 0 0 0 0 0 0 0 0 0 0 0 0 0 0 0 0 0 0 0 0 0 0 0 0 0 0 0 0 0 0 0 0 0 0 0 0 0 0 0 0 0 0 0 0 0.240925517742951 0.0552043436582311 0 0 0.0375352502802496 0 0.0767833223950873 0 0 0 0.244753656090797 0 0 0 0 0 0.0467817431277795 0 0.120130583181923 0 0 0 0 0 0 0 0 0 0 0 0 0 0 0 0 0 0 0 0 0 0 0 0 0 0 0 0 0 0 0 0 0 0 0 0 0 0 0 0 0 0 0 0 0 0 0 0 0 0 0 0 0 0 0 0 0 0 0 0 0 0 0 0 0 0 0 0 0 0 0 0 0 0 0 0 0 0 0 0 0 0 0 0 0 0 0 0 0 0 0 0 0 0 0 0 0 0 0 0 0 0 0 0 0 0 0 0 0 0 0 0 0 0 0 0 0 0 0 0 0 0 0 0 0 0 0 0 0 0 0 0 0 0 0 0 0 0 0 0 0 0 0 0 0 0 0 0 0 0 0 0 0 0 0 0 0 0 0 0 0 0 0 0 0 0 0 0 0 0 0 0 0 0 0 0 0 0 0 0 0 0 0 0 0 0 0 0 0 0 0 0 0
0 0 0 0 0 0 0 0 0 0 0 0 0 0 0 0 0 0 0 0 0 0 0 0 0 0 0 0 0 0 0 0 0 0 0 0 0 0 0 0 0 0 0 0 0 0 0 0 0 0 0 0 0 0 0 0 0 0 0 0.138453091803152 0 0 0.0304602732229199 0 0 0 0 0.134105422944673 0 0 0 0 0 0 0 0 0 0 0 0 0 0 0 0 0 0 0 0 0 0 0 0 0 0 0 0 0 0 0 0 0 0 0 0 0 0 0 0 0 0.11972259114501 0 0.42596362697806 0 0 0 0 0 0 0 0 0 0.0628690059718394 0 0 0 0.0884259879343453 0 0 0 0 0 0 0 0 0 0 0 0 0 0 0 0 0 0 0 0 0 0 0 0 0 0 0 0 0 0 0 0 0 0 0 0 0 0 0 0 0 0 0 0 0 0 0 0 0 0 0 0 0 0 0 0 0 0 0 0 0 0 0 0 0 0 0 0 0 0 0 0 0 0 0 0 0 0 0 0 0 0 0 0 0 0 0 0 0 0 0 0 0 0 0 0 0 0 0 0 0 0 0 0 0 0 0 0 0 0 0 0 0 0 0 0 0 0 0 0 0 0 0 0 0 0 0 0 0 0 0 0 0 0 0 0 0 0 0 0 0 0 0 0 0 0 0 0 0 0 0 0 0 0 0 0 0 0 0 0 0 0 0 0 0 0 0 0 0 0 0 0 0 0 0 0 0 0 0 0 0 0 0 0 0 0 0 0 0 0 0
0 0 0 0 0 0 0 0 0 0 0 0 0.281377016952745 0 0 0 0 0 0.00760583122766603 0 0 0 0 0 0 0 0.00454478670362876 0 0 0 0 0 0 0 0.0190633577145077 0 0 0 0 0 0 0 0 0 0 0 0 0 0 0 0 0 0 0 0 0.0568700126056262 0 0 0 0 0 0 0 0 0 0 0 0 0 0 0 0 0 0 0 0 0 0 0 0 0 0 0 0 0 0 0 0 0 0 0 0 0 0 0 0 0 0 0 0 0 0 0 0 0.0410122549163621 0 0.0437604597917909 0.013807365996473 0 0 0 0 0 0 0 0.03024332155067 0.00671699944885086 0.0209348606427784 0.220326885146082 0.0505521501938851 0.0145998082897097 0 0 0 0 0 0 0 0 0 0 0 0 0 0 0 0 0 0 0 0 0 0 0 0 0 0 0 0 0 0 0 0 0 0 0 0 0.0119049485097325 0 0 0 0.00593204297148976 0 0 0 0 0 0.0614692431528715 0 0 0 0 0 0 0 0 0.0117711208408839 0 0 0 0 0 0 0 0 0 0 0.00574782820674003 0 0.0103331140261768 0 0 0 0 0 0.00543483716089358 0 0 0 0 0 0 0 0 0 0 0 0.018827752106925 0 0 0 0 0 0 0 0 0 0 0 0 0 0 0 0 0 0 0 0 0 0 0 0 0 0 0 0 0 0 0 0 0 0 0 0 0 0 0 0 0 0 0 0 0 0 0 0 0 0 0 0.0106085410047472 0.0149986699791051 0 0.0271722065402472 0 0 0 0.00214607713235095 0 0 0 0 0 0 0 0 0 0 0 0 0 0 0 0 0 0 0 0 0 0 0.00223850718706112 0 0 0 0 0 0 0 0 0 0 0 0 0 0 0 0 0 0 0 0 0 0 0 0 0 0 0
0 0 0 0 0 0 0 0 0 0 0 0 0 0 0 0 0.00537287045957843 0 0 0 0 0 0 0 0 0 0 0.0105869072606362 0 0 0 0 0 0 0 0 0 0 0 0 0 0 0 0 0 0 0 0 0 0 0 0 0 0 0 0 0 0 0 0 0 0 0 0 0 0 0 0 0 0 0 0 0 0 0 0 0 0 0 0 0 0 0 0 0 0.00199245712829911 0.00150962622824094 0 0 0 0 0 0.00277197044630189 0 0 0 0 0 0 0 0 0 0 0 0 0.101855555008873 0.554864151707178 0 0 0 0 0 0.0446104328067941 0 0.0246179444224003 0 0.0595689292740448 0 0.0215248672497293 0.0143888945640336 0 0.0100366608500696 0 0.0317340216638907 0 0 0 0 0 0 0 0 0 0 0 0 0 0 0 0 0 0 0 0 0 0 0 0 0 0 0 0 0 0 0 0 0 0 0 0 0 0 0 0 0 0 0 0.0329746756001213 0 0 0 0 0 0 0 0 0 0 0 0 0 0 0 0 0 0 0 0 0 0 0 0 0 0 0 0 0 0 0 0 0 0 0 0 0 0 0 0 0 0 0 0 0 0 0 0 0 0 0 0 0 0 0 0 0 0 0 0 0 0 0 0 0 0 0 0 0 0 0 0 0 0 0 0 0 0 0 0 0 0 0 0 0 0 0 0 0 0 0 0 0.00126316235723664 0.0464383820901817 0 0 0 0.00916395020286343 0.0247245406795274 0 0 0 0 0 0 0 0 0 0 0 0 0 0 0 0 0 0 0 0 0 0 0 0 0 0 0 0 0 0 0 0 0 0 0 0 0 0 0 0 0 0 0 0 0 0 0 0 0 0
0 0 0 0 0 0 0 0 0 0 0 0 0 0 0 0 0 0 0 0 0 0 0 0 0 0 0 0 0 0 0 0 0 0 0 0 0 0 0 0 0 0 0 0 0 0 0 0 0 0 0 0 0 0 0 0 0 0 0 0 0 0 0 0 0 0 0 0 0 0 0 0 0 0 0 0 0 0 0 0 0 0 0 0 0 0 0 0 0 0 0 0 0 0 0 0 0 0 0 0 0 0 0 0 0 0 0.154332293236939 0 0 0 0 0 0 0 0.0268837676998492 0.292895241068447 0 0 0.0257622362866039 0.165127478004757 0 0 0 0 0 0 0 0 0 0 0 0 0 0 0 0 0 0 0 0 0 0 0 0 0 0 0 0 0 0 0 0 0 0 0 0 0 0 0 0 0 0 0 0 0 0 0 0.107203386076088 0 0 0 0 0 0 0 0 0 0 0 0 0 0 0 0 0 0 0 0 0 0 0 0 0 0 0 0 0 0 0 0 0 0 0 0 0 0 0 0 0 0 0 0 0 0 0 0 0 0 0 0 0 0 0 0 0 0 0 0 0 0 0 0 0 0 0 0 0 0 0 0 0 0 0 0 0 0 0 0 0 0 0 0 0 0 0 0 0 0 0 0 0.0195407061956745 0.117359223357541 0.0105630592807488 0 0 0.0176775663866777 0.0626550424066745 0 0 0 0 0 0 0 0 0 0 0 0 0 0 0 0 0 0 0 0 0 0 0 0 0 0 0 0 0 0 0 0 0 0 0 0 0 0 0 0 0 0 0 0 0 0 0 0 0 0
0 0 0 0 0 0 0 0 0 0 0 0 0.012837449586486 0 0 0 0 0 0 0 0 0 0 0 0 0 0.0999728238005292 0 0 0 0 0 0 0 0 0 0 0 0 0 0 0 0 0 0 0 0 0 0 0 0 0 0 0 0 0 0 0 0 0 0 0 0 0 0 0 0 0 0 0 0 0 0 0 0 0 0 0 0 0 0 0 0 0 0 0 0 0 0 0 0 0 0 0 0 0 0 0 0 0 0 0 0 0 0 0 0 0 0 0 0 0 0 0 0.0712928407347667 0 0 0 0.034153872926412 0.186561881942478 0.0896373810297852 0 0 0 0 0 0 0 0 0 0 0 0 0 0 0 0 0 0 0 0 0 0 0 0 0 0 0 0 0 0 0 0 0 0 0 0 0 0 0 0 0 0 0 0 0 0 0.0545264543102132 0 0 0 0 0 0 0.0809071854200154 0 0 0 0 0 0 0 0 0 0 0 0 0 0 0 0 0 0 0 0 0 0 0 0 0 0 0 0 0 0 0 0 0 0 0.0935855718273115 0 0 0 0 0 0 0 0 0 0 0 0 0 0 0 0 0 0 0 0 0 0 0 0 0 0 0 0 0 0 0 0 0 0 0 0 0 0 0 0 0 0 0 0 0 0 0 0 0 0 0 0.106808207828439 0 0.101899473120004 0 0 0.0158248574489979 0.0153873604647491 0 0 0 0 0 0 0 0 0 0 0 0.0275427952286622 0 0.00906184433115062 0 0 0 0 0 0 0 0 0 0 0 0 0 0 0 0 0 0 0 0 0 0 0 0 0 0 0 0 0 0 0 0 0 0 0
0 0 0 0 0 0 0 0 0 0 0 0 0.166844281754119 0 0 0 0 0 0.0101654234519633 0 0 0 0 0 0 0 0 0 0 0 0 0 0 0 0 0 0 0 0 0 0 0 0 0 0 0 0 0 0 0 0 0 0 0 0 0 0 0 0 0 0 0 0 0 0 0 0 0 0 0.0062224123325521 0 0 0 0 0 0 0 0 0 0 0 0 0 0 0 0 0 0 0 0 0 0 0.00385886499278733 0 0 0 0 0 0 0 0 0 0 0 0.0114126834606923 0 0.0347575177210966 0 0 0 0 0 0 0 0.369887501824618 0.044393597917553 0.0108061477248327 0.0168370605992415 0 0.0974918013701972 0 0 0 0 0 0 0 0 0 0 0 0 0 0 0 0 0 0 0 0 0 0 0 0 0 0 0 0 0 0 0 0 0 0 0 0 0 0.0100567441870449 0 0 0 0.00342512910927457 0 0 0 0 0 0.0898496516932326 0 0 0 0 0 0 0 0 0.00868731304273507 0 0 0 0 0 0 0 0 0 0 0 0 0.00733116747179437 0 0 0 0 0 0.00447813297288094 0 0 0 0 0 0 0 0 0 0 0 0.0214381388488185 0 0 0 0 0 0 0 0 0 0 0 0 0 0 0 0 0 0 0 0 0 0 0 0 0 0 0 0 0 0 0 0 0 0 0 0 0 0 0 0 0 0 0 0 0 0 0 0 0 0 0 0.00730175384134533 0.0292403881280493 0.00491943046822436 0.0308761017367038 0 0 0 0.00971875535024314 0 0 0 0 0 0 0 0 0 0 0 0 0 0 0 0 0 0 0 0 0 0 0 0 0 0 0 0 0 0 0 0 0 0 0 0 0 0 0 0 0 0 0 0 0 0 0 0 0 0
0 0 0 0 0 0 0 0 0 0 0 0 0.0911472762458781 0 0 0 0 0 0 0 0 0 0 0 0 0 0 0 0 0 0 0.0171253990625268 0 0 0 0 0 0 0 0 0 0 0 0 0 0 0 0 0.00772681263769797 0 0 0 0 0 0 0 0 0 0 0 0 0 0 0 0 0 0 0 0 0 0 0 0 0 0 0 0 0 0 0 0 0 0 0 0 0 0 0 0 0 0 0 0 0 0 0 0 0 0 0 0 0 0 0 0 0 0 0 0 0 0 0 0 0 0.0898387066202125 0.0314144158590578 0.0733210008906054 0.0973578392349944 0.103202398507764 0 0.0537037000787311 0 0 0 0 0 0 0 0 0 0 0 0 0 0 0 0 0 0 0 0 0 0 0 0 0 0 0 0 0 0 0 0 0 0 0 0 0 0 0 0 0 0 0 0 0 0 0.16274701752711 0 0 0 0 0 0 0 0 0 0 0 0 0 0 0 0 0 0 0 0 0 0 0 0 0 0 0 0 0 0 0 0 0 0 0 0 0 0 0 0 0 0 0 0 0 0 0 0 0 0 0 0 0 0 0 0 0 0 0 0 0 0 0 0 0 0 0 0 0 0 0 0 0 0 0 0 0 0 0 0 0 0 0 0 0 0 0 0 0 0 0 0 0.010218903888547 0.129627783348521 0.0149053499770932 0 0 0.0241735388670441 0.0934898572542159 0 0 0 0 0 0 0 0 0 0 0 0 0 0 0 0 0 0 0 0 0 0 0 0 0 0 0 0 0 0 0 0 0 0 0 0 0 0 0 0 0 0 0 0 0 0 0 0 0 0
0 0 0 0 0 0 0 0 0 0 0 0 0.200126657271996 0 0 0 0 0 0 0 0 0 0.248908965166177 0 0.056294646644149 0 0.0153232794204474 0 0 0 0 0 0 0 0.0321184479111909 0 0 0 0 0 0 0 0 0 0 0 0 0 0.0454706922572087 0 0 0 0 0 0 0.0315941883515876 0.108443665671374 0 0 0 0 0 0 0 0 0 0 0 0 0 0 0 0 0 0.0144610876665708 0 0 0 0 0 0 0 0 0 0 0 0 0 0 0 0 0 0 0 0 0 0 0 0 0 0 0 0 0 0 0 0 0 0 0 0 0 0 0 0.0263605478527786 0 0 0.0475248322169776 0 0.0545616668440694 0 0 0 0 0 0 0 0 0 0 0 0 0 0 0 0 0 0 0 0 0 0 0 0 0 0 0 0 0 0 0 0 0 0 0 0 0 0 0 0 0 0 0 0 0 0 0 0 0 0 0 0 0 0 0 0 0 0 0.00372868660999587 0 0 0 0 0 0 0 0 0 0 0 0 0 0 0 0 0 0 0 0 0 0 0 0 0 0 0 0 0 0 0.00560668655139257 0 0 0 0 0 0 0 0 0 0 0 0 0 0 0 0 0 0 0 0 0 0 0 0.00195995065397219 0 0 0 0 0 0 0 0 0 0 0 0 0 0 0 0 0 0 0 0 0 0 0 0 0 0 0 0.0332927329007925 0 0.0253598491296919 0 0.0090512925870122 0 0.015035366555338 0.0247767577372781 0 0 0 0 0 0 0 0 0 0 0 0 0 0 0 0 0 0 0 0 0 0 0 0 0 0 0 0 0 0 0 0 0 0 0 0 0 0 0 0 0 0 0 0 0 0 0 0
0 0 0 0 0 0 0 0 0 0 0 0 0 0 0 0 0 0 0 0 0 0 0 0 0 0 0 0 0 0 0 0 0 0 0 0 0 0 0 0 0 0 0 0 0 0 0 0 0 0 0 0 0 0 0 0 0 0 0 0.137963556269234 0.0198392468640066 0 0 0 0 0 0 0 0 0 0 0 0 0 0 0 0 0 0 0 0 0 0 0 0 0 0 0 0 0 0 0 0 0 0 0 0 0 0 0 0 0 0 0 0 0.124841097934591 0.045781223447481 0 0 0 0 0 0.0966514317407375 0.0700208132520224 0 0.11376636766613 0 0 0 0 0 0 0 0 0 0.391136262825797 0 0 0 0 0 0 0 0 0 0 0 0 0 0 0 0 0 0 0 0 0 0 0 0 0 0 0 0 0 0 0 0 0 0 0 0 0 0 0 0 0 0 0 0 0 0 0 0 0 0 0 0 0 0 0 0 0 0 0 0 0 0 0 0 0 0 0 0 0 0 0 0 0 0 0 0 0 0 0 0 0 0 0 0 0 0 0 0 0 0 0 0 0 0 0 0 0 0 0 0 0 0 0 0 0 0 0 0 0 0 0 0 0 0 0 0 0 0 0 0 0 0 0 0 0 0 0 0 0 0 0 0 0 0 0 0 0 0 0 0 0 0 0 0 0 0 0 0 0 0 0 0 0 0 0 0 0 0 0 0 0 0 0 0 0 0 0 0 0 0 0 0 0 0 0 0 0 0 0 0 0 0 0 0 0 0 0 0 0 0 0
0 0 0 0 0 0 0 0 0 0 0 0 0 0 0 0 0 0 0 0 0 0 0 0 0 0 0 0 0 0 0 0 0 0 0 0 0 0 0 0 0 0 0 0 0 0 0 0 0 0 0 0 0 0 0 0 0 0 0 0.534884285909646 0 0 0 0 0 0 0 0 0 0 0 0 0 0 0 0 0 0 0 0 0 0 0 0 0 0 0 0 0 0 0 0 0 0 0 0 0 0 0 0 0 0 0 0 0 0 0 0 0 0.0169867182174228 0 0 0 0 0 0 0 0 0 0 0 0 0 0.339984604427126 0.082675866252986 0 0 0 0 0 0 0 0 0 0 0 0 0 0 0 0 0 0 0 0 0 0 0 0 0 0 0 0 0 0 0 0 0 0 0 0 0 0 0 0 0 0 0 0 0 0 0 0 0 0 0 0 0 0 0 0 0 0 0 0 0 0 0 0 0 0 0 0 0 0 0 0 0 0 0 0 0 0 0 0 0 0 0 0 0 0 0 0 0 0 0 0 0 0 0 0 0 0 0 0 0 0 0 0 0 0 0 0 0 0 0 0 0 0 0 0 0 0 0 0 0 0 0 0 0 0 0 0 0 0 0 0 0 0 0 0 0 0 0 0 0 0 0 0 0 0 0 0 0 0 0 0 0 0 0.0158447640705316 0 0.00962376112228742 0 0 0 0 0 0 0 0 0 0 0 0 0 0 0 0 0 0 0 0 0 0 0 0 0 0 0 0 0 0 0 0 0 0 0
0 0 0 0 0 0 0 0 0 0 0 0 0 0 0 0 0 0 0 0 0 0 0 0 0 0 0 0.0272896437954975 0 0 0 0 0 0 0 0 0 0 0 0 0 0 0 0 0 0 0 0 0 0 0 0 0 0 0 0 0 0 0 0.133679078667916 0 0 0 0 0 0 0 0 0 0 0 0 0 0 0 0 0 0 0 0 0 0 0 0 0 0 0 0 0 0 0 0 0 0 0 0 0 0 0 0 0 0 0 0 0 0.274333305894994 0 0 0 0.0203843294252005 0 0 0.0632828702189551 0 0 0.0917171282743565 0 0 0 0 0 0 0.209381749954554 0 0 0.0560782860557602 0 0 0 0 0 0 0 0 0 0 0 0 0 0 0 0 0 0 0 0 0 0 0 0 0 0 0 0 0 0 0 0 0 0 0 0 0 0 0 0 0 0 0 0 0 0 0 0 0 0 0 0 0 0 0 0 0 0 0 0 0 0 0 0 0 0 0 0 0 0 0 0 0 0 0 0 0 0 0 0 0 0 0 0.0177479140948344 0 0 0 0 0 0 0 0 0 0 0 0 0 0 0 0 0 0 0 0 0 0 0 0 0 0 0 0 0 0 0 0 0 0 0 0 0 0 0 0 0 0 0 0 0 0 0 0 0 0 0 0 0 0 0 0.0326605878150324 0.0264127625495025 0.0164385206671104 0 0 0 0 0 0 0 0 0 0 0 0.0186210416622785 0 0.0119727809240084 0 0 0 0 0 0 0 0 0 0 0 0 0 0 0 0 0 0 0 0 0 0 0 0 0 0 0 0 0 0 0 0 0 0 0
0 0 0 0 0 0 0 0 0 0 0 0 0 0 0.0126918796585809 0 0.403689258154401 0 0 0 0 0 0 0 0 0 0 0 0 0 0 0 0 0 0 0 0 0 0 0 0 0 0 0 0 0 0 0 0 0 0 0 0 0 0 0 0 0 0 0.162560221717959 0 0 0 0 0 0 0 0.0819666730438849 0 0.0341638690000283 0 0 0 0 0 0 0 0 0 0 0 0 0 0 0 0 0 0 0 0 0 0 0 0 0 0 0 0 0 0 0 0 0 0 0 0 0 0 0 0 0.0296716576034944 0 0 0 0 0 0 0 0 0 0 0 0.107442799293134 0 0 0.0918525204219864 0 0 0 0 0 0 0 0 0 0 0 0 0 0 0 0 0 0 0 0 0 0 0 0 0 0 0 0 0 0 0 0 0 0 0 0 0 0 0 0 0 0 0 0 0 0 0 0 0 0 0 0 0 0 0 0 0 0 0 0 0 0 0 0 0 0 0 0 0 0 0 0 0 0 0 0 0 0 0 0 0 0 0 0 0 0 0 0 0 0 0 0 0 0 0 0 0 0 0 0 0 0 0 0 0 0 0 0 0 0 0 0 0 0 0 0 0 0 0 0 0 0 0 0 0 0 0 0 0 0 0 0 0 0 0 0 0 0 0 0.026225237040391 0.0208907111009674 0 0 0 0 0 0 0 0 0 0 0 0 0 0 0 0 0 0 0 0.0106120930707272 0 0 0 0 0 0 0 0 0.0182330798944455 0 0 0 0 0 0 0 0 0 0 0 0 0 0 0 0 0 0 0 0 0
0 0 0 0 0 0 0 0 0 0 0 0 0 0 0 0 0 0 0 0 0 0 0 0 0 0 0 0 0 0 0 0 0 0 0 0 0 0 0 0 0 0 0 0 0 0 0 0 0 0 0 0 0 0 0 0 0 0 0 0 0 0 0 0 0 0 0 0 0 0 0 0 0 0 0 0 0 0 0 0 0 0 0 0 0 0 0 0 0 0 0 0 0 0 0 0 0 0 0 0 0 0 0 0 0 0.0572718917349149 0 0 0 0.037481491693142 0.126964633545715 0 0 0.08707450579386 0 0 0 0 0 0 0 0.345818818496587 0 0.19445297015067 0.150935688585111 0 0 0 0 0 0 0 0 0 0 0 0 0 0 0 0 0 0 0 0 0 0 0 0 0 0 0 0 0 0 0 0 0 0 0 0 0 0 0 0 0 0 0 0 0 0 0 0 0 0 0 0 0 0 0 0 0 0 0 0 0 0 0 0 0 0 0 0 0 0 0 0 0 0 0 0 0 0 0 0 0 0 0 0 0 0 0 0 0 0 0 0 0 0 0 0 0 0 0 0 0 0 0 0 0 0 0 0 0 0 0 0 0 0 0 0 0 0 0 0 0 0 0 0 0 0 0 0 0 0 0 0 0 0 0 0 0 0 0 0 0 0 0 0 0 0 0 0 0 0 0 0 0 0 0 0 0 0 0 0 0 0 0 0 0 0 0 0 0 0 0 0 0 0 0 0 0 0 0 0 0 0 0 0 0 0 0 0 0 0 0 0
0 0 0 0 0 0 0 0 0 0 0 0 0 0 0 0 0 0 0 0 0 0 0 0 0.0433620633116829 0.505609934124327 0 0 0 0 0 0 0 0 0 0 0 0 0 0 0.120219195847373 0.0628031612726671 0 0 0 0 0 0.205197753622265 0 0 0 0 0 0 0 0 0 0 0 0 0 0 0 0 0 0 0 0 0 0 0 0 0 0 0 0 0 0 0 0 0 0 0 0 0 0 0 0 0 0 0 0 0 0 0 0 0 0 0 0 0 0 0 0 0 0 0 0 0 0 0 0 0 0 0 0 0 0 0 0 0 0 0 0 0 0 0 0 0 0 0 0 0 0 0 0 0 0 0 0 0 0 0 0 0 0 0 0 0 0 0 0 0 0 0 0 0 0 0 0 0 0 0 0 0 0 0 0 0 0 0 0 0 0 0 0 0 0 0 0 0 0 0 0 0 0 0 0 0 0 0 0 0 0 0 0 0 0 0 0 0 0 0.0264622082294409 0 0 0 0 0 0 0 0 0 0 0 0 0 0 0 0 0 0 0 0 0 0 0 0 0 0 0 0 0 0 0 0 0 0 0 0 0 0 0 0 0 0 0 0 0 0 0 0 0 0 0 0 0 0 0 0 0 0 0 0 0 0 0 0 0 0 0 0 0 0 0 0 0 0 0 0 0 0 0 0.0363456835922441 0 0 0 0 0 0 0 0 0 0 0 0 0 0 0 0 0 0 0 0 0 0 0 0 0 0 0 0 0 0 0 0 0 0
0.00215777387876402 0 0 0 0 0.00601223524202096 0.00111069869142321 0 0 0.00449370545198186 0.017107073392666 0 0 0.0129935817387306 0.0363694386989229 0.0520685136679379 0 0 0 0 0 0 0 0 0 0 0 0 0.000789076620116315 0.030178295240455 0.298496084069815 0 0 0 0 0 0 0.0364932309550396 0 0 0 0 0 0 0 0 0 0 0 0 0 0 0 0 0.00558249841463241 0 0 0 0.00873147150956506 0 0 0 0 0 0 0 0 0 0 0 0 0.00153574142878049 0 0 0 0.00439722956195196 0 0 0 0 0 0.0273145296994512 0 0 0 0.0276808115190275 0.019708179894678 0.00251680295716169 0 0 0 0 0 0.0101972604699722 0 0.00937989511523626 0.101017359207356 0.0246469925750133 0.00992438552101286 0.0480825453926554 0 0 0 0 0 0 0 0 0 0 0 0 0 0 0 0 0 0 0 0 0 0 0 0 0 0 0 0 0 0 0.00346664589561725 0 0 0 0 0 0.123941351286299 0.029245679200852 0.000881096360092621 0.00354295853847989 0 0.00136177739864597 0 0 0 0.00196286738918376 0.00111213510858891 0.0206317342416173 0.012367746121083 0 0 0 0 0 0 0 0 0 0 0 0 0 0 0 0 0 0 0 0 0 0 0 0 0 0 0 0 0 0 0 0 0 0 0 0 0 0 0 0 0 0 0 0 0 0 0 0 0 0 0 0 0 0 0 0 0 0 0 0 0 0 0 0 0 0 0 0 0 0 0 0 0 0 0 0 0 0 0 0 0 0 0 0 0 0 0 0 0 0 0 0 0 0 0 0 0 0 0 0 0 0 0 0 0 0 0 0.00250059754517198 0 0 0 0 0 0 0 0 0 0 0 0 0 0 0 0 0 0 0 0 0 0 0 0 0 0 0 0 0 0 0 0 0 0 0 0 0 0 0 0 0 0 0 0 0 0 0 0 0 0 0 0 0 0 0 0 0 0 0 0
0 0 0 0 0 0 0 0 0 0 0 0 0 0 0.0181951119024098 0 0 0 0 0.0138081924819398 0.0888894775308581 0 0.0355406769506413 0 0.0745485140466662 0 0.00757822424704353 0 0 0 0 0 0 0 0 0 0 0 0 0 0 0 0 0 0.0171559010710364 0 0 0 0 0 0 0 0 0 0 0 0 0 0 0 0 0 0.00978041384251523 0 0 0 0 0 0 0 0 0 0 0 0.0502948545566739 0 0 0 0.0383299861214256 0 0 0 0 0 0 0 0.00299698132246723 0 0 0 0 0 0 0 0 0 0 0 0 0 0 0 0 0 0 0 0 0 0 0 0 0 0 0 0 0 0 0 0 0 0 0 0 0 0 0 0 0 0 0 0 0 0 0 0.124262093079811 0 0 0 0 0 0 0 0 0 0 0 0 0 0 0 0 0 0 0 0 0 0 0 0 0 0 0 0.00888095014212665 0 0 0 0 0 0.165188782665708 0.0225058733626766 0.0226022615206826 0 0.0441535357824219 0.116624694375427 0 0 0 0 0 0.0145037403775016 0.00604518279420755 0 0 0 0.0331003738108685 0 0 0 0 0 0.00494273276169391 0 0 0 0 0 0 0 0 0 0 0 0 0 0 0 0 0 0 0 0 0 0 0 0 0 0 0 0.0160148380981124 0 0 0 0 0 0 0 0 0 0 0 0 0 0.0100720086465672 0 0 0 0 0 0 0 0 0 0 0 0 0 0 0 0 0 0 0 0 0 0 0 0 0 0 0 0 0 0 0.0333139405478309 0 0 0 0 0 0.0206706579606876 0 0 0 0 0 0 0 0 0 0 0 0 0 0 0 0 0 0 0 0 0 0 0 0 0 0 0 0 0 0 0 0 0 0 0 0 0 0 0 0 0 0 0 0 0 0 0
0 0 0 0 0 0 0 0 0 0 0 0 0 0 0 0 0 0 0 0 0 0 0 0 0 0 0 0.122111184946476 0 0 0 0 0 0 0 0 0 0 0 0 0 0 0 0 0 0.15417947723132 0 0 0 0 0 0 0 0.07139979141197 0 0 0 0 0 0.21772445155611 0.156501361937105 0 0 0 0 0 0 0 0 0 0 0 0 0 0 0 0 0 0 0 0 0 0 0 0 0 0 0 0 0 0 0 0 0 0 0 0 0 0 0 0 0 0 0 0 0 0 0.044373277457383 0 0 0 0 0 0 0 0 0 0 0 0 0 0 0 0 0 0 0 0 0 0 0 0 0 0 0 0 0 0 0 0 0 0 0 0 0 0 0 0 0 0 0 0 0 0 0 0 0 0 0 0 0 0 0 0 0 0 0 0 0 0 0 0 0 0 0.0464836374705664 0 0 0 0 0 0 0 0 0 0 0 0 0 0 0 0 0 0 0 0 0 0 0 0 0 0 0 0 0 0 0 0 0 0 0.04205293323324 0 0 0 0 0 0 0 0 0 0 0 0 0 0 0 0 0 0 0 0 0 0 0 0 0 0 0 0 0 0 0 0 0 0 0 0 0 0 0 0 0 0 0 0 0 0 0 0 0 0 0 0 0 0 0 0 0 0 0 0 0 0 0 0 0 0 0 0 0 0.109138089055505 0 0.0360357957003252 0 0 0 0 0 0 0 0 0 0 0 0 0 0 0 0 0 0 0 0 0 0 0 0 0 0 0 0 0 0 0 0 0 0 0
0.00214092032340226 0 0 0.138030681149585 0.0175160519872274 0 0.0152201280991159 0.00663996906808621 0.0367984201462243 0.0277560812262734 0.0364664800138845 0 0 0 0 0 0 0.00455936735539371 0 0 0 0 0 0 0 0 0 0 0.0016590399460687 0.0250858444162526 0.029889398986326 0 0 0.0102502565362136 0 0 0.00584386073441157 0.193297948153329 0 0 0 0 0 0 0 0 0 0 0 0 0 0 0 0 0.0439723737955201 0 0.00377597281320677 0.00277648644752886 0 0 0 0 0 0 0 0 0 0 0 0 0 0 0 0 0 0 0 0 0 0 0 0 0 0 0 0.0152546945352266 0.00995053881092288 0 0 0 0 0 0 0.0919593876132726 0 0.00341398333580534 0.00317602989152812 0 0 0 0 0 0 0 0 0 0 0 0 0 0 0 0 0 0 0 0 0 0 0 0 0 0 0 0 0 0 0.00370536820678281 0 0 0 0 0 0.187813773529755 0 0 0.00259514552310257 0 0 0.0674211888614166 0.00827809424433792 0 0 0 0 0 0 0 0 0 0 0 0 0 0.0033693858462147 0 0 0 0 0 0 0 0 0 0 0 0 0 0 0 0 0 0 0 0 0 0 0 0 0 0 0 0 0 0 0 0 0 0 0 0 0 0 0 0 0 0 0 0 0 0 0 0 0 0 0 0 0.00138312840358421 0 0 0 0 0 0 0 0 0 0 0 0 0 0 0 0 0 0 0 0 0 0 0 0 0 0 0 0 0 0 0 0 0 0 0 0 0 0 0 0 0 0 0 0 0 0 0 0 0 0 0 0 0 0 0 0 0 0 0 0 0 0 0 0 0 0 0 0 0 0 0 0 0 0 0 0 0 0 0 0 0 0 0 0 0 0 0 0 0 0 0 0 0 0 0 0 0 0 0 0 0 0 0 0 0 0 0 0 0
0 0 0 0 0.0249715423620594 0 0 0.0150460009747842 0 0.00512591000553035 0 0 0 0.0118992453016161 0.00795750269827279 0.0305800166786282 0 0 0.0155148675288708 0 0 0 0 0 0 0 0 0 0.0367102042930792 0 0 0 0 0 0 0 0 0 0.00293614664408134 0 0 0 0 0 0 0 0.282742746122457 0 0 0 0.00589720002310877 0.00247060002025577 0 0 0 0 0 0 0.123458075442223 0 0 0 0 0 0 0 0 0 0 0 0 0 0 0.127963117434572 0 0.00222930197615942 0 0 0 0 0 0 0 0 0 0.00268732075838634 0 0.00674720963102075 0 0 0 0 0 0 0 0 0 0 0 0 0 0 0 0 0 0 0 0 0 0 0 0 0 0 0 0 0 0 0 0 0 0 0 0 0 0 0 0 0 0 0 0 0.23002654785146 0.0271315929107677 0 0 0 0 0 0 0.0379048513426669 0 0 0 0 0 0 0 0 0 0 0 0 0 0 0 0 0 0 0 0 0 0 0 0 0 0 0 0 0 0 0 0 0 0 0 0 0 0 0 0 0 0 0 0 0 0 0 0 0 0 0 0 0 0 0 0 0 0 0 0 0 0 0 0 0 0 0 0 0 0 0 0 0 0 0 0 0 0 0 0 0 0 0 0 0 0 0 0 0 0 0 0 0 0 0 0 0 0 0 0 0 0 0 0 0 0 0 0 0 0 0 0 0 0 0 0 0 0 0 0 0 0 0 0 0 0 0 0 0 0 0 0 0 0 0 0 0 0 0 0 0 0 0 0 0 0 0 0 0 0 0 0 0 0 0 0 0 0 0 0 0 0 0 0 0 0 0 0 0 0 0 0 0 0 0 0
0 0 0 0 0.0605213402271388 0 0 0 0 0 0 0 0 0.0261198612910411 0.017729807416713 0.0635427209452754 0 0 0.0301395428181724 0 0 0 0 0 0 0 0 0 0.0383776467536621 0 0 0 0 0 0 0 0 0 0.00747048497202563 0 0 0 0 0 0 0 0.152531472279913 0 0 0 0 0 0 0 0 0 0 0 0.0525937032341884 0 0 0 0 0 0 0 0 0 0 0 0 0 0 0.103934240240314 0 0 0 0 0 0 0 0 0 0 0 0 0 0 0 0 0 0 0 0 0 0 0 0 0 0 0 0 0 0 0 0 0 0 0 0 0 0 0 0 0 0 0 0 0 0 0 0 0 0 0 0 0 0 0 0 0 0.41500271063748 0 0.0320364691840765 0 0 0 0 0 0 0 0 0 0 0 0 0 0 0 0 0 0 0 0 0 0 0 0 0 0 0 0 0 0 0 0 0 0 0 0 0 0 0 0 0 0 0 0 0 0 0 0 0 0 0 0 0 0 0 0 0 0 0 0 0 0 0 0 0 0 0 0 0 0 0 0 0 0 0 0 0 0 0 0 0 0 0 0 0 0 0 0 0 0 0 0 0 0 0 0 0 0 0 0 0 0 0 0 0 0 0 0 0 0 0 0 0 0 0 0 0 0 0 0 0 0 0 0 0 0 0 0 0 0 0 0 0 0 0 0 0 0 0 0 0 0 0 0 0 0 0 0 0 0 0 0 0 0 0 0 0 0 0 0 0 0 0 0 0 0 0 0 0 0 0 0 0 0 0 0 0 0 0 0 0 0 0
0.00207621682050868 0 0 0.0286834672335262 0.035488627518058 0.0315854712808913 0 0.12126267466953 0.0459427915767436 0.0821158990799772 0.00467017023133498 0.0041666745965592 0 0.0024049457098472 0.00637734341221728 0.00599092422416242 0 0 0.0117921798341208 0 0 0 0 0 0 0 0 0 0.0278033675991714 0.00616893626093617 0.019825578464809 0 0 0.00398518568027606 0 0 0.0075916756164079 0.138359218812382 0 0 0 0 0 0 0 0 0.00937490533595553 0 0 0 0 0 0 0 0.0169436450675095 0 0.00362116732097983 0 0.00803717211046166 0 0 0 0 0 0 0 0 0 0 0 0 0 0 0.0174575531892093 0 0 0 0 0 0 0 0 0 0 0 0.00789235819856145 0.00602587874978226 0 0 0 0 0 0 0.0198403564758437 0 0 0 0 0 0 0 0 0 0 0 0 0 0 0 0 0 0 0 0 0 0 0 0 0 0 0 0 0 0 0 0 0 0 0 0 0.265190717926491 0.0179336912479047 0.0117372423013228 0 0 0 0 0 0 0.0163001915553359 0.00735057651379349 0 0 0 0 0 0 0 0 0 0 0 0 0 0.00600319538539005 0 0 0 0 0 0 0 0 0 0 0 0 0 0 0 0 0 0 0 0 0 0 0 0 0 0 0 0 0 0 0 0 0 0 0 0 0 0 0 0 0 0 0 0 0 0 0 0 0 0 0 0 0 0 0 0 0 0 0 0 0 0 0 0 0 0 0 0 0 0 0 0 0 0 0 0 0 0 0 0 0 0 0 0 0 0 0 0 0 0 0 0 0 0 0 0 0 0 0 0 0 0 0 0 0 0 0 0 0 0 0 0 0 0 0 0 0 0 0 0 0 0 0 0 0 0 0 0 0 0 0 0 0 0 0 0 0 0 0 0 0 0 0 0 0 0 0 0 0 0 0 0 0 0 0 0 0 0 0 0 0 0
0 0 0 0 0 0 0 0 0 0 0 0 0 0.0145829901763362 0 0.0978532025724532 0 0 0 0 0.15058097874016 0 0 0 0 0 0 0 0 0 0.00863597715541748 0 0 0 0 0 0 0 0.0714334375562758 0 0 0 0.0265019404769425 0 0.0634364669653713 0.00466655685642757 0.00520004556831071 0 0 0.0313078942965085 0.00791223697597079 0 0 0 0.0030013042390507 0 0 0 0 0.044905311540721 0.0190002828182765 0.00972056037402596 0.103555732336734 0 0 0 0 0.015451211425959 0 0.00470582408972827 0.11947644512486 0 0 0 0 0 0.00527551504955049 0 0.0422813464114198 0 0 0 0 0 0 0 0 0 0 0 0 0 0 0 0 0 0 0 0 0 0 0 0 0 0 0 0 0 0 0.00977044633027977 0 0 0 0 0 0 0 0 0 0 0 0 0 0 0 0 0 0 0.0681371955732356 0 0 0 0 0 0 0 0 0 0.0267461602500392 0 0 0 0 0 0 0 0 0 0 0 0 0 0 0 0 0 0 0 0 0 0 0 0 0 0 0 0 0 0.0133156390145151 0 0 0 0 0 0 0 0 0 0 0 0 0 0 0 0 0 0 0 0 0 0.00891461621806629 0 0 0 0 0 0 0 0 0.00249006085327916 0 0 0 0 0 0.00313838768805898 0 0 0 0 0 0 0 0 0 0 0 0 0 0 0 0 0.0100341388834747 0 0 0 0.0079680944385521 0 0 0 0 0 0 0 0 0 0 0 0 0 0 0 0 0 0 0 0 0 0 0 0 0 0 0 0 0 0 0 0 0 0 0 0 0 0 0 0 0 0 0 0 0 0 0 0 0 0 0 0 0 0 0 0 0 0 0 0 0 0 0 0 0 0 0 0 0 0 0 0 0 0 0 0 0 0 0 0 0 0 0 0 0 0 0 0 0 0
0 0 0 0 0 0 0 0 0 0 0 0 0 0 0 0 0 0 0 0 0 0 0 0 0 0 0 0 0 0 0 0 0 0 0 0 0 0 0 0.0371121297759884 0 0 0 0 0 0 0 0 0 0 0 0 0 0 0 0 0 0 0 0 0 0 0 0 0 0 0 0 0 0 0.176206225275927 0 0 0 0 0 0 0 0 0 0 0 0 0 0 0 0.0112463589405234 0 0 0 0 0.030513051059844 0.0338969436796818 0 0 0 0 0.29319292988446 0 0 0 0 0 0 0 0 0 0 0 0 0 0 0 0 0 0 0 0 0 0 0 0 0 0 0 0 0 0 0 0 0 0 0 0 0 0 0.191566049802026 0.22626631158155 0 0 0 0 0 0 0 0 0 0 0 0 0 0 0 0 0 0 0 0 0 0 0 0 0 0 0 0 0 0 0 0 0 0 0 0 0 0 0 0 0 0 0 0 0 0 0 0 0 0 0 0 0 0 0 0 0 0 0 0 0 0 0 0 0 0 0 0 0 0 0 0 0 0 0 0 0 0 0 0 0 0 0 0 0 0 0 0 0 0 0 0 0 0 0 0 0 0 0 0 0 0 0 0 0 0 0 0 0 0 0 0 0 0 0 0 0 0 0 0 0 0 0 0 0 0 0 0 0 0 0 0 0 0 0 0 0 0 0 0 0 0 0 0 0 0 0 0 0 0 0 0 0 0 0 0 0 0 0 0 0 0 0 0 0 0 0 0 0 0 0 0 0 0 0 0 0 0 0
0 0 0 0 0 0 0 0 0 0 0.00269607943952977 0 0 0 0 0 0 0 0 0 0 0 0 0 0 0 0 0 0 0.00720313466895709 0.144683954108297 0 0 0 0 0 0 0.0396991073317805 0 0 0 0 0 0 0 0 0 0 0 0 0 0 0 0 0.00146065997309812 0 0 0 0 0 0 0 0 0 0 0 0 0 0 0 0 0 0 0 0 0 0 0 0 0 0 0.0695471503855285 0.00754790087321389 0.00851689382100438 0 0.0329352123568524 0.0293862875751184 0 0 0 0 0 0 0.0108814843343521 0 0.0829438025568077 0.124529199875137 0.120468120792058 0.0413994562998218 0.00441784423024123 0 0 0 0 0 0 0 0 0 0 0 0 0 0 0 0 0 0 0 0 0 0 0 0 0 0 0 0.174689000837618 0 0 0.00342207214831302 0 0 0 0 0.0170556075871921 0 0.069749693252452 0 0 0 0 0 0 0 0 0 0.00363616693703046 0.00313117061559645 0 0 0 0 0 0 0 0 0 0 0 0 0 0 0 0 0 0 0 0 0 0 0 0 0 0 0 0 0 0 0 0 0 0 0 0 0 0 0 0 0 0 0 0 0 0 0 0 0 0 0 0 0 0 0 0 0 0 0 0 0 0 0 0 0 0 0 0 0 0 0 0 0 0 0 0 0 0 0 0 0 0 0 0 0 0 0 0 0 0 0 0 0 0 0 0 0 0 0 0 0 0 0 0 0 0 0 0 0 0 0 0 0 0 0 0 0 0 0 0 0 0 0 0 0 0 0 0 0 0 0 0 0 0 0 0 0 0 0 0 0 0 0 0 0 0 0 0 0 0 0 0 0 0 0 0 0 0 0 0 0 0 0 0 0 0 0 0
0 0 0 0 0 0 0 0 0 0 0 0 0 0 0.012082321914479 0.202901948708084 0 0 0 0 0 0 0 0 0 0 0 0 0 0 0.013329146789592 0 0 0 0 0 0 0 0 0 0 0 0 0 0 0 0 0 0 0 0 0 0 0 0 0 0 0 0 0 0 0 0 0 0 0 0 0 0 0 0 0 0 0 0 0 0 0 0 0 0 0 0 0 0 0 0 0 0 0 0 0 0 0 0 0 0 0.168463779374723 0 0 0 0 0 0 0 0 0 0 0 0 0 0 0 0 0 0 0 0 0 0 0 0 0 0 0 0 0 0.186176232763479 0 0 0 0 0 0 0 0.090987501811467 0.315032597688356 0 0 0 0 0 0 0 0 0 0 0 0.0110264709498202 0 0 0 0 0 0 0 0 0 0 0 0 0 0 0 0 0 0 0 0 0 0 0 0 0 0 0 0 0 0 0 0 0 0 0 0 0 0 0 0 0 0 0 0 0 0 0 0 0 0 0 0 0 0 0 0 0 0 0 0 0 0 0 0 0 0 0 0 0 0 0 0 0 0 0 0 0 0 0 0 0 0 0 0 0 0 0 0 0 0 0 0 0 0 0 0 0 0 0 0 0 0 0 0 0 0 0 0 0 0 0 0 0 0 0 0 0 0 0 0 0 0 0 0 0 0 0 0 0 0 0 0 0 0 0 0 0 0 0 0 0 0 0 0 0 0 0 0 0 0 0 0 0 0 0 0 0 0 0 0 0 0 0 0 0 0 0 0
0.00416326523582629 0 0 0 0 0 0 0 0 0 0 0 0 0 0 0.347349366573425 0 0 0 0 0 0 0 0 0 0 0 0 0 0.0131343082888673 0.0452973394827351 0 0 0 0 0 0 0 0.0450381264410798 0 0 0 0 0 0 0 0 0 0 0 0 0 0 0 0 0 0 0 0 0 0 0 0 0 0 0 0 0 0 0 0.329288322385538 0 0 0 0 0 0 0 0 0 0 0 0 0 0 0 0.00445299206816232 0 0 0 0 0 0 0 0 0 0 0 0 0 0 0 0 0 0 0 0 0 0 0 0 0 0 0 0 0 0 0 0 0 0 0 0 0 0 0 0 0.0104540768939549 0 0 0 0 0 0 0.177816692898053 0 0 0 0 0 0 0 0 0 0 0 0 0 0 0 0 0 0 0 0 0 0 0 0 0 0 0 0 0 0 0 0 0 0 0 0 0 0 0 0 0 0 0 0 0 0 0 0 0 0 0 0 0 0 0 0 0 0 0 0 0 0 0 0 0 0 0 0.00635851349678205 0 0 0 0 0 0 0 0 0 0.00946717474546028 0 0 0 0 0 0 0 0 0 0 0 0 0 0 0 0 0 0 0 0 0 0 0 0 0 0 0 0 0 0 0 0 0 0 0 0 0 0 0 0 0 0 0 0 0 0 0 0 0 0 0 0 0 0 0 0 0 0 0 0 0 0 0 0 0 0 0 0 0 0.00717982149011639 0 0 0 0 0 0 0 0 0 0 0 0 0 0 0 0 0 0 0 0 0 0 0 0 0 0 0 0 0 0 0 0 0 0
0 0 0 0.018207963279561 0 0 0 0 0 0 0.0113667367611504 0 0 0 0 0.000527781108053163 0 0 0 0 0 0 0 0 0 0 0 0 0 0.0254407325706293 0.0180106214963756 0 0 0.0131858499090525 0 0 0.000831194553142489 0.0277274896868517 0 0 0 0 0 0 0 0 0 0 0 0 0 0 0 0 0.098002268592643 0 0 0.00369700339865988 0.0537257241929893 0 0 0 0 0 0 0 0 0 0 0 0 0 0 0 0 0 0 0 0 0 0.00130492693603268 0 0 0 0 0.00688174956365887 0.00455690373701137 0 0.00209984478632987 0.020408638425502 0.00719002214145137 0.00764566012053323 0.00401862716756521 0.0129052171218528 0.00933876336964782 0.00218183995200115 0.0013586018062606 0 0 0.00221667396131854 0.0336166058125412 0.00622719065583453 0.00403361226607075 0.00200184482333288 0 0 0 0 0 0 0 0 0 0 0 0 0 0 0 0 0 0 0 0 0 0 0 0.00187400386477741 0 0 0.0333640628103445 0 0 0.00571273858852092 0 0 0 0 0 0 0.00383603575238037 0.000903912814421871 0.0675574648551594 0.0540430057024784 0.0405041754884091 0.00907747043245785 0.0791201346289938 0.0100305982987317 0 0.0179304101874838 0.0440455559110984 0.0155314032416641 0.0012325479052649 0.005994259949599 0.0989389217436637 0.0156703223971247 0 0 0 0 0 0 0 0 0 0 0 0 0 0 0 0 0 0 0 0 0 0 0 0 0 0 0 0 0 0 0 0 0.000379994131789335 0 0 0 0 0 0 0 0 0 0 0 0 0 0 0 0 0 0 0 0 0 0 0 0 0 0 0 0 0 0 0 0 0 0 0 0 0 0 0 0 0 0 0 0 0 0 0 0 0 0 0 0 0 0 0 0 0 0 0 0 0 0 0 0 0 0 0 0.0330132989436888 0 0 0 0 0 0 0 0 0 0 0 0 0 0 0 0 0 0 0 0 0 0 0 0 0 0 0 0 0 0 0 0 0 0 0 0 0 0 0 0 0 0.0297035689777218 0.00310640029258709 0 0 0 0.01304514557964 0 0 0 0 0 0 0 0 0.00503470526275145 0.000687691329913575 0.0010345451283374 0.00255487067611138 0.00736266690883205
0 0 0 0 0 0 0 0 0 0 0 0 0 0 0 0 0 0 0 0 0 0 0 0 0 0 0 0 0 0 0 0 0 0 0 0 0 0.0117116628920193 0 0 0 0 0 0 0 0 0.100541078611704 0 0 0 0.0208101547087235 0 0 0 0.0230428799788487 0 0 0 0.175535470603993 0 0 0 0 0 0 0 0 0 0 0 0 0.0222927203238282 0 0.00764802413442464 0 0 0 0 0 0 0 0 0 0 0 0.0422066606259633 0.00297051428298762 0 0 0.018665394388784 0 0 0 0 0 0 0 0 0 0 0.00224235409496193 0 0 0 0 0 0 0 0 0 0 0 0 0 0 0 0 0 0 0 0 0 0 0 0 0 0 0 0 0 0.0213492028377499 0.0457624861688457 0 0.0134258508784326 0 0 0 0 0 0.0199917779503667 0 0 0 0.0463787898925852 0 0 0.174378530414756 0 0 0 0 0 0 0 0.174867183050714 0.0703526658894754 0 0 0 0 0 0 0 0 0 0 0 0 0 0 0 0 0 0 0 0 0 0 0 0 0 0 0 0 0 0 0 0 0 0 0 0 0 0 0 0 0 0 0 0 0 0 0 0 0 0 0 0 0 0 0 0 0 0 0 0 0 0 0 0 0 0 0 0 0 0 0 0 0 0 0 0 0 0 0 0 0 0 0 0 0 0 0 0 0 0 0 0 0 0 0 0 0 0 0 0 0.00322093772968775 0 0 0 0 0 0 0 0 0 0 0 0 0 0 0 0 0 0 0 0 0 0 0 0 0 0 0 0 0 0 0 0 0 0 0 0 0 0 0 0 0 0.00260566054114887 0 0 0 0 0 0 0 0 0 0 0 0 0 0 0 0 0 0
0 0 0 0 0 0 0 0 0 0 0 0 0 0 0 0 0 0 0 0 0 0 0 0 0 0 0 0 0 0 0 0 0 0 0 0 0 0.00160004175592514 0 0 0 0 0 0 0 0 0 0 0 0 0 0 0 0 0 0 0 0 0.0455698091634947 0 0 0 0 0 0 0 0 0 0 0 0 0 0 0 0 0 0 0 0 0 0 0 0.00121836060905232 0 0 0.0282152473678914 0.00701691952062361 0 0.00459179307041416 0.103738389785676 0 0 0.00589729675755268 0 0.0137289327443947 0.00195533712120447 0.00811701008270328 0 0 0.00710266430007088 0 0 0.0382520674378784 0.101889809103602 0 0 0 0 0 0 0 0 0 0 0 0 0 0 0 0 0 0 0 0 0 0 0 0.0012361027408437 0 0 0 0 0 0 0 0 0 0 0 0.00155120993839516 0 0 0.0719597182962889 0.104078667266388 0 0.0868205527947169 0.0395113255318151 0.0247550250459351 0.0927185106333821 0.163460072163688 0.0288862208883786 0.00580794377637764 0.00894473034508518 0 0 0 0 0 0 0 0 0 0 0 0 0 0 0 0 0 0 0 0 0 0 0 0 0 0 0 0 0 0 0 0 0 0 0 0 0 0 0 0 0 0 0 0 0 0 0 0 0 0 0 0 0 0 0 0 0 0 0 0 0 0 0 0 0 0 0 0 0 0 0 0 0 0 0 0 0 0 0 0 0 0 0 0 0 0 0 0.00137624175822185 0 0 0 0 0 0 0 0 0 0 0 0 0 0 0 0 0 0 0 0 0 0 0 0 0 0 0 0 0 0 0 0 0 0 0 0 0 0 0 0 0 0 0 0 0 0 0 0 0 0 0 0 0 0 0 0 0 0 0 0 0 0 0 0 0 0 0 0 0 0 0 0 0 0 0 0
0 0 0 0 0 0 0 0 0 0 0 0 0 0 0 0 0 0 0 0 0 0 0 0 0 0 0 0 0 0 0 0 0 0 0 0 0 0 0 0 0 0 0 0 0 0 0 0 0 0 0 0 0 0 0.00251087393685664 0 0 0 0.159099123446648 0 0 0 0 0 0 0 0 0 0 0 0 0 0 0 0 0 0 0 0 0 0 0 0 0 0 0.00599704112039824 0 0 0.00290285869485018 0.0449629567176513 0.0027114118531187 0.00741786221914452 0.0120771513543286 0 0 0 0 0 0 0 0 0 0.0267552466540025 0.0105282872585394 0 0 0 0 0 0 0 0 0 0 0 0 0 0 0 0 0 0 0 0 0 0 0 0 0 0 0 0 0 0 0 0 0 0 0 0.0915540314917633 0 0.0568263220222571 0 0.21066778513466 0 0.0137945249970079 0.179618914035104 0.0313636626249264 0.0254346271428841 0.0212466535387647 0.00188982685682253 0 0.00209058195785258 0 0.0859493527925009 0.00335801296004292 0 0 0 0 0 0 0 0 0 0 0 0 0 0 0 0 0 0 0 0 0 0 0 0 0 0 0 0 0 0 0 0 0 0 0 0 0 0 0 0 0 0 0 0 0 0 0 0 0 0 0 0 0 0 0 0 0 0 0 0 0 0 0 0 0 0 0 0 0 0 0 0 0 0 0 0 0 0 0 0 0 0 0 0 0 0 0 0 0 0 0 0 0 0 0 0 0 0 0 0 0.001242891189875 0 0 0 0 0 0 0 0 0 0 0 0 0 0 0 0 0 0 0 0 0 0 0 0 0 0 0 0 0 0 0 0 0 0 0 0 0 0 0 0 0 0 0 0 0 0 0 0 0 0 0 0 0 0 0 0 0 0 0 0
0 0 0 0 0 0 0 0 0 0 0 0 0 0 0 0 0 0 0 0 0 0 0 0 0 0 0 0 0 0 0 0 0 0 0 0 0 0 0 0 0 0 0 0 0 0 0 0 0 0 0 0 0 0 0.00110824203980987 0 0 0 0.135972719117916 0 0 0 0 0 0 0 0 0 0 0 0 0 0 0 0 0 0 0 0 0 0.00151285462361247 0 0 0 0 0.0443552031783711 0.00298161406064131 0.0126206899987731 0.0103793906429106 0.161240663894595 0.0166865124460688 0.0180302232156386 0.0505283794669279 0 0.0017438927172294 0.00140031164748106 0.000988927718146403 0 0 0 0.00295163688045441 0.00202813789073081 0.143063082448195 0.0813953647739209 0 0 0 0 0 0 0 0 0 0 0 0 0 0 0 0 0 0 0 0 0 0 0 0 0 0 0 0 0 0 0 0 0 0 0 0.0311957829546805 0.00513697006154351 0.035008546675101 0.0897326297188108 0 0 0.00149075278160503 0.0793780627873115 0.0155277145061976 0.00474897050456767 0.0150048114577068 0.00159876377435222 0.003581424276131 0.00439358815097404 0 0.0223880434359086 0 0 0 0 0 0 0 0 0 0 0 0 0 0 0 0 0 0 0 0 0 0 0 0 0 0 0 0 0 0 0 0 0 0 0 0 0 0 0 0 0 0 0 0 0 0 0 0 0 0 0 0 0 0 0 0 0 0 0 0 0 0 0 0 0 0 0 0 0 0 0 0 0 0 0 0 0 0 0 0 0 0 0 0 0 0 0 0 0 0 0 0 0 0 0 0 0 0 0 0 0 0.00116349969258735 0 0 0 0 0 0 0 0 0 0 0 0 0 0 0 0 0 0 0 0 0 0 0 0 0 0 0 0 0 0 0 0 0 0 0 0 0 0 0 0 0 0 0 0 0 0 0 0 0 0 0 0 0 0 0 0 0 0 0 0.000662592461099927
0 0 0 0 0 0 0 0 0 0 0 0 0 0 0 0 0 0 0 0 0 0 0 0 0 0 0 0 0 0 0 0 0 0 0 0 0 0 0 0 0 0 0 0 0 0 0 0 0 0 0 0 0 0 0 0 0 0 0 0 0 0 0 0 0 0 0 0 0 0 0 0 0 0 0 0 0 0 0 0 0 0 0 0 0 0 0 0 0 0 0 0 0 0 0 0 0 0 0 0 0 0 0 0 0 0 0 0 0 0 0 0 0 0 0 0 0 0 0 0 0 0 0 0 0 0 0 0 0 0 0 0 0 0 0 0 0 0 0 0.294691804444211 0 0 0 0 0 0.120205454804528 0.0111529160722749 0.125440790333014 0.0430015172696368 0.0211769156834818 0.236682242162828 0 0 0 0.100886316449733 0 0 0 0 0 0 0 0 0 0 0 0 0 0 0 0 0 0 0 0 0 0 0 0 0 0 0 0 0 0 0 0 0 0 0 0 0 0 0 0 0 0 0 0 0 0 0 0 0 0 0 0 0 0 0 0 0 0 0 0 0 0 0 0 0 0 0 0 0 0 0 0 0 0 0 0 0 0 0 0 0 0 0 0 0 0 0 0 0 0 0 0 0 0 0 0 0 0 0 0 0 0.00586894637681188 0 0 0 0 0 0 0 0 0 0 0 0 0 0 0 0 0 0 0 0 0 0 0 0 0 0 0 0 0 0 0 0 0 0 0 0 0 0 0 0 0 0.0187867338388037 0.0138440632199964 0 0 0 0 0 0 0 0 0 0 0 0 0 0.00826229934467992 0 0 0
0 0 0 0 0 0 0 0 0 0 0 0 0 0 0 0 0 0 0 0 0 0 0 0 0 0 0 0 0 0 0 0 0 0 0 0 0 0 0 0 0 0 0 0 0.00237875193644025 0 0 0 0 0.00232041424620062 0 0 0 0 0 0 0 0 0.00765390370761699 0 0 0 0 0 0 0 0 0 0 0 0 0 0 0 0 0 0 0 0 0 0 0.00306626535979291 0 0 0 0 0 0 0 0 0 0 0 0 0 0 0 0 0 0.0175216265199229 0 0 0.00765476924009551 0.0307940746873929 0 0 0 0 0 0 0 0 0 0 0 0 0 0 0 0 0 0 0 0 0 0 0 0.00374563547975678 0 0 0 0 0 0 0 0 0 0 0 0.0327487690997876 0 0.182519239111885 0.0367225440017168 0.00931707028361806 0.0596054611231166 0 0.00741251909660147 0 0.0905647594933689 0.16862948782738 0.21856688028912 0.0554522386228254 0.0101237024991273 0 0 0 0 0 0 0 0 0 0 0 0 0 0 0 0 0 0 0 0 0 0 0 0 0 0 0 0 0 0 0 0 0 0 0 0 0 0 0 0 0 0 0 0 0 0 0 0 0 0 0 0 0 0 0 0 0 0 0 0 0 0 0 0 0 0 0 0 0 0 0 0 0 0 0 0 0 0 0 0 0 0 0 0 0 0 0 0 0 0 0 0 0 0 0 0 0 0 0 0 0 0 0 0 0 0 0 0 0 0 0 0 0 0 0 0 0 0 0 0 0 0 0 0 0 0 0 0 0 0 0 0 0 0 0 0 0 0 0 0 0 0 0 0 0.00227382239992491 0.00869566191083906 0.0139028495151383 0.0147889472762532 0 0 0 0 0 0 0 0 0 0.0026876915535133 0 0 0.0108529147185654 0 0 0
0 0 0 0 0 0 0 0 0 0 0 0 0 0 0 0 0 0 0 0 0 0 0 0 0 0 0 0 0 0 0 0 0 0 0 0 0 0 0 0 0 0 0 0 0 0 0 0 0 0 0 0 0 0 0.00226249702415195 0 0 0 0.228057343865584 0 0 0 0 0 0 0 0 0 0 0 0 0 0 0 0 0 0 0 0 0 0 0 0 0 0 0.0332501410557153 0.000815774878510354 0.00405602624471174 0.0019552200456697 0.0512355958217709 0 0 0.00114869916203616 0 0 0 0.000806045103298935 0 0 0.000793897885283198 0.00522181197266167 0.00154340921827841 0.00345571478011086 0.00206646839628408 0 0 0 0 0 0 0 0 0 0 0 0 0 0 0 0 0 0 0 0 0 0 0 0.00064834872971705 0 0 0 0 0 0 0 0 0 0 0 0.0872034603448166 0.036878304094938 0.0253760642640965 0.146081304550838 0.151562165540221 0.00168953375573836 0.00226455247155469 0 0.0163155319388824 0.0262159862710652 0.0033294997948504 0 0.00100426831634797 0 0 0.132592537420793 0.025214043575752 0 0 0 0 0 0 0 0 0 0 0 0 0 0 0 0 0 0 0 0 0 0 0 0 0 0 0 0 0 0 0 0 0 0 0 0 0 0 0 0 0 0 0 0 0 0 0 0 0 0 0 0 0 0 0 0 0 0 0 0 0 0 0 0 0 0 0 0 0 0 0 0 0 0 0 0 0 0 0 0 0 0 0 0 0 0 0 0 0 0 0 0 0 0 0 0 0 0 0 0 0.00380812141101366 0 0 0 0 0 0 0 0 0 0 0 0 0 0 0 0 0 0 0 0 0 0 0 0 0 0 0 0 0 0 0 0 0 0 0 0 0 0 0 0 0 0.00211038459874067 0 0 0 0 0 0 0 0 0 0 0 0 0 0 0 0 0 0.00103724746656703
0 0 0 0 0 0 0 0 0 0 0 0 0 0 0 0.00438656561448458 0 0 0 0 0 0 0 0 0 0 0 0 0 0.020077323634722 0.0525180831260373 0 0 0 0 0 0 0.0111638794005729 0 0 0 0 0 0 0 0 0 0 0 0 0 0 0 0 0 0 0 0 0.0406130874704198 0 0 0 0 0 0 0 0 0 0 0 0 0 0 0 0 0 0 0 0 0 0.00236016651284151 0.00122122144109804 0 0 0 0.0132836954436614 0.00968052515362885 0.00379536175205397 0.00581293603053306 0.0320157146719226 0.00395415065262803 0.00316617527851476 0.00950223903414396 0.0160558640137911 0 0.0100673699893243 0 0.00142369508882589 0 0.0247654785155301 0 0 0.0193080419537051 0.0103881423483465 0 0 0 0 0 0 0 0 0 0 0 0 0 0 0 0 0 0 0 0 0 0 0 0.0237370327109758 0 0 0 0 0 0 0 0 0.00296814540654948 0 0 0.0218179086677063 0 0.0313765808305672 0.0503395032764029 0.0585109869339251 0.0375022047570198 0 0.0321988838743443 0 0.117516952709684 0.0046633994472157 0.031373287651439 0 0 0 0.0661033713234673 0.0344477131606619 0 0 0 0 0 0 0 0 0 0 0 0 0 0 0 0 0 0 0 0 0 0 0 0 0 0 0 0 0 0 0 0 0 0 0 0 0 0 0 0 0 0 0 0 0 0 0 0 0 0 0 0 0 0 0 0 0 0 0 0 0 0 0 0 0 0 0 0.00340212461429859 0 0 0 0 0 0 0 0 0 0 0 0 0 0 0 0 0 0 0 0 0 0 0 0 0 0 0 0 0 0 0 0 0.0898434221311757 0 0 0 0 0 0 0 0 0 0 0 0 0 0 0 0 0 0 0 0 0 0 0 0 0 0 0 0 0 0 0 0 0 0 0 0 0 0 0 0 0 0.085482655706192 0.00560215348103039 0 0 0 0 0 0 0 0 0 0 0 0 0 0 0.00454802189573171 0.00300593429482731 0
0 0 0 0 0 0 0 0 0 0 0 0 0 0 0 0.00213235468579216 0 0 0 0 0 0 0 0 0 0 0 0 0 0 0.00892851942625193 0 0 0 0 0 0 0 0 0 0 0 0 0 0.00214006633783156 0 0 0 0 0.00210088513360617 0 0 0 0 0 0 0 0 0.0545857198005755 0 0 0 0 0 0 0 0 0 0 0 0 0 0 0 0 0 0 0 0 0 0 0.00349790202152113 0.0013161118619737 0 0 0.0180609654792685 0.00789543068955552 0 0 0.0407981125838202 0 0 0 0 0 0 0.00404334891929508 0 0 0.049376151610874 0 0 0.00306553558823614 0.0221038182343828 0 0 0 0 0 0 0 0 0 0 0 0 0 0 0 0 0 0 0 0 0 0 0 0.0225441025612448 0 0 0 0 0 0 0 0 0.00404948494334222 0.0031573040095728 0 0 0 0.18619173085288 0.064678393518029 0.0283518273103466 0.020368239602917 0.0865101525032094 0.0819704798734161 0.18618822769892 0 0.0636377501666202 0.0284095482774938 0 0 0 0 0 0 0 0 0 0 0 0 0 0 0 0 0 0 0 0 0 0 0 0 0 0 0 0 0 0 0 0 0 0 0 0 0 0 0 0 0 0 0 0 0 0 0 0 0 0 0 0 0 0 0 0 0 0 0 0 0 0 0 0 0 0 0 0 0 0 0 0 0.00188480509023338 0 0 0 0 0 0 0 0 0 0 0 0 0 0 0 0 0.00201303121879044 0 0 0 0 0 0 0 0 0 0 0 0 0 0 0 0 0 0 0 0 0 0 0 0 0 0 0 0 0 0 0 0 0 0 0 0 0 0 0 0 0 0 0 0 0 0 0 0 0 0 0 0 0 0 0 0 0 0 0 0 0 0 0 0 0 0 0 0 0 0 0 0 0 0 0 0
0 0 0 0 0 0 0 0 0 0 0 0 0 0 0 0 0 0 0 0 0 0 0 0 0 0 0 0 0 0 0 0 0 0 0 0 0 0 0 0 0 0 0 0 0 0 0 0 0 0 0 0 0 0 0 0 0 0 0.0063487417110655 0 0 0 0 0 0 0 0 0 0 0 0 0 0 0 0 0 0 0 0 0 0.00150126268157606 0 0 0 0 0.00751100109206638 0.00408546241540643 0 0.00170466978493431 0.0341543047983594 0 0.00204257172056457 0.00701113386397878 0 0.0197293548441136 0 0.00451053393260896 0 0 0.0018296470942598 0.00300829651689839 0.0137102493180919 0.0568057904389464 0.172494799912435 0 0 0 0 0 0 0 0 0 0 0 0 0 0 0 0 0 0 0 0 0 0 0 0 0 0 0 0 0 0 0 0 0 0 0 0.0296304141251441 0 0.15740377635521 0.0259080009177403 0.0429557834409518 0.0048099652849595 0.0772415320561318 0.00499205990095763 0.0035429402831691 0.03051577022612 0 0.11627272464686 0.0810347965586975 0.0822880289403515 0 0 0 0 0 0 0 0 0 0 0 0 0 0 0 0 0 0 0 0 0 0 0 0 0 0 0 0 0 0 0 0 0 0 0 0 0 0 0 0 0 0 0 0 0 0 0 0 0 0 0 0 0 0 0 0 0 0 0 0 0 0 0 0 0 0 0 0 0 0 0 0 0 0 0 0 0 0 0 0 0 0 0 0 0 0 0 0 0 0 0 0 0 0 0 0 0 0 0 0 0 0 0 0 0 0 0 0 0 0 0 0 0 0 0 0 0 0 0 0 0 0 0 0 0 0 0 0 0 0 0 0 0 0 0 0 0 0 0 0 0 0 0 0 0 0.00181755499925159 0.00374946454531144 0 0 0 0 0 0 0 0 0 0 0 0 0 0.00138936759383828 0 0 0
0 0 0 0 0 0 0 0 0 0 0 0 0 0 0 0 0 0 0 0 0 0 0 0 0 0 0 0 0 0 0 0 0.0058813177155487 0.00553830637151018 0 0 0 0 0 0 0 0 0 0 0 0 0 0 0 0 0 0 0 0 0 0 0 0 0 0 0 0 0 0 0 0 0 0 0 0 0 0 0 0 0 0 0 0 0 0 0 0 0 0 0 0 0 0 0 0.00632993908637498 0 0 0 0 0.0111247890172355 0 0 0 0 0.00502611353727368 0.0229632452115374 0.0379066477926777 0.00831634266191813 0.0301008472530748 0 0 0 0 0 0 0 0 0 0 0 0 0 0 0 0 0 0 0 0 0 0 0 0 0 0 0 0 0 0 0 0 0 0 0 0.102804650289351 0 0.0392877680393951 0.00325483181266477 0.00646455401598558 0.0759290694104797 0.141405036942591 0 0.0336654492800707 0.0192414153744681 0.164225660556299 0 0.109133856423964 0.0119143104609223 0.0149139363882385 0.0931298881543353 0 0 0 0 0 0 0 0 0 0 0 0 0 0 0 0 0 0 0 0 0 0 0 0 0 0 0 0 0 0 0 0 0 0 0 0 0 0 0 0 0 0 0 0 0 0 0 0 0 0 0 0 0 0 0 0 0 0 0 0 0 0 0 0 0 0 0 0 0 0 0 0 0 0 0 0 0 0 0 0 0 0 0 0 0 0 0 0 0 0 0 0 0 0 0 0 0 0 0 0 0 0.0130493319855758 0 0 0 0 0 0 0 0 0 0 0 0 0 0 0 0 0 0 0 0 0 0 0 0 0 0 0 0 0 0 0 0 0 0 0 0 0 0 0 0 0 0.0157171530478629 0.0152090560844009 0 0 0 0 0 0 0 0 0 0 0 0 0 0.00544014069585566 0.00202634239038939 0 0
0 0 0 0 0 0 0 0 0 0 0 0 0 0 0 0 0 0 0 0 0 0 0 0 0 0 0 0 0 0 0 0 0.00478120806256865 0.00328052450499044 0.00211201235654821 0 0 0 0 0 0 0 0 0 0 0 0 0 0 0 0 0 0 0 0.00517631340580906 0 0 0 0 0 0 0 0 0 0 0 0 0 0 0 0 0 0 0 0 0 0 0 0 0 0 0 0 0 0 0.00329150310460989 0.00186358468591635 0 0.028593278611414 0.0651689714206277 0.0127823382502655 0.00705213728495598 0.0201724868633401 0 0.0110017581584226 0.00201918091687648 0 0 0 0 0.056745332306533 0.147277612913164 0.0690142160680208 0.148638521564964 0 0 0 0 0 0 0 0 0 0 0 0 0 0 0 0 0 0 0 0 0 0 0 0 0 0 0 0 0 0 0 0 0 0 0 0.0348991486778502 0 0.00760470734927505 0 0.0139413077978192 0 0.0345376737548733 0.0020474212094202 0 0 0.110186449003899 0.105063768708232 0 0.0566790846174126 0.00438992668739516 0 0 0 0 0 0 0 0 0 0 0 0 0 0 0 0 0 0 0 0 0 0 0 0 0 0 0 0 0 0 0 0 0 0 0 0 0 0 0 0 0 0 0 0 0 0 0 0 0 0 0 0 0 0 0 0 0 0 0 0 0 0 0 0 0 0 0 0 0 0 0 0 0 0 0 0 0 0 0 0 0 0 0 0 0 0 0 0 0 0 0 0 0 0 0 0 0 0 0 0 0 0 0.0133535593109128 0 0 0 0 0 0 0 0 0 0 0 0 0 0 0 0 0 0 0 0 0 0 0 0 0 0 0 0 0 0 0 0 0 0 0 0 0 0 0 0 0 0.01397863963532 0.0092055675788035 0 0 0 0 0 0 0 0 0 0 0 0 0 0.00303777996417399 0.00210398522558592 0 0
0 0 0 0 0 0 0 0 0 0 0 0 0 0 0 0 0 0 0 0 0 0 0 0 0 0 0 0 0 0 0 0 0.00542937423945495 0 0 0 0 0 0 0 0 0 0 0 0 0 0 0 0 0 0 0 0 0 0 0 0 0 0 0 0 0 0 0 0 0 0 0 0 0 0 0 0 0 0 0 0 0 0 0 0.00322566770381271 0 0 0 0 0.00224140462078905 0.0040263193934206 0 0.0184083887137257 0.041913118229974 0.017450744543759 0.00917435869634554 0.0370107719508089 0 0.0133464618020342 0.00285213189964167 0 0 0 0 0.0248359979660881 0.117491741016664 0.0653540598794047 0.176676351647831 0 0 0 0 0 0 0 0 0 0 0 0 0 0 0 0 0 0 0 0 0 0 0 0 0 0 0 0 0 0 0 0 0 0 0 0.00570938160865425 0 0.0241439587824865 0.00714575847411096 0.0352572319804064 0 0.0129985377520332 0 0 0 0.230661136223321 0.0236452283279307 0.116843337570022 0 0.00415853697728205 0 0 0 0 0 0 0 0 0 0 0 0 0 0 0 0 0 0 0 0 0 0 0 0 0 0 0 0 0 0 0 0 0 0 0 0 0 0 0 0 0 0 0 0 0 0 0 0 0 0 0 0 0 0 0 0 0 0 0 0 0 0 0 0 0 0 0 0 0 0 0 0 0 0 0 0 0 0 0 0 0 0 0 0 0 0 0 0 0 0 0 0 0 0 0 0 0 0 0 0 0 0 0 0 0 0 0 0 0 0 0 0 0 0 0 0 0 0 0 0 0 0 0 0 0 0 0 0 0 0 0 0 0 0 0 0 0 0 0 0 0 0 0 0 0 0 0 0 0 0 0 0 0 0 0 0 0 0 0 0 0 0 0
0 0 0 0 0 0 0 0 0 0 0 0 0 0 0 0 0 0 0 0 0 0 0 0 0 0 0 0 0 0 0 0.00817408316610882 0.171959106799269 0.135294909884352 0.0709304781949408 0 0 0 0 0 0 0 0 0 0 0 0 0 0 0 0 0 0 0 0.0575538357574227 0 0 0 0 0 0 0 0 0 0 0 0 0 0 0 0 0 0 0 0 0 0 0 0 0 0 0 0 0 0 0 0 0 0 0 0 0 0 0 0 0 0 0 0 0 0.344670365601217 0.0803393504445314 0 0 0 0 0 0 0 0 0 0 0 0 0 0 0 0 0 0 0 0 0 0 0 0 0 0 0 0 0 0 0 0 0 0 0 0 0 0.0473172225598351 0 0 0 0 0 0 0 0 0 0 0.0504388636351042 0.0154218616051423 0.00708661722145018 0 0 0 0 0 0 0 0 0 0 0 0 0 0 0 0 0 0 0 0 0 0 0 0 0 0 0 0 0 0 0 0 0 0 0 0 0 0 0 0 0 0 0 0 0 0 0 0 0 0 0 0 0 0 0 0 0 0 0 0 0 0 0 0 0 0 0 0 0 0 0 0 0 0 0 0 0 0 0 0 0 0 0 0 0 0 0 0 0 0 0 0 0 0 0 0 0 0 0 0 0 0 0 0.00597815561612128 0 0 0 0 0 0 0 0 0 0 0 0 0 0 0 0 0 0 0 0 0 0 0 0 0 0 0 0 0 0 0 0 0 0 0 0 0 0 0 0 0 0.00483514951450473 0 0 0 0 0 0 0 0 0 0 0 0 0 0 0 0 0 0
0 0 0 0 0 0 0 0 0 0 0 0 0 0 0 0 0 0 0 0 0 0 0 0 0 0 0 0 0 0 0 0 0 0 0 0 0 0.001781438570218 0 0 0 0 0 0 0 0 0 0 0 0 0 0 0 0 0.0570648034085938 0 0 0.00446706614275657 0.190402247943722 0 0 0 0 0 0 0 0 0 0 0 0 0.0309948592084793 0 0 0 0 0 0 0 0 0 0 0 0 0 0.0204169900301217 0 0.00630058443794022 0.00175813845368299 0.0216771789312971 0.00167817324196099 0.00220600045907978 0.00138768515147827 0 0 0 0 0 0 0 0 0 0.00450775458679061 0 0 0 0 0 0 0 0 0 0 0 0 0 0 0 0 0 0 0 0 0 0 0 0 0 0 0 0.00227223732348161 0 0 0.00286717723717634 0 0 0 0 0 0.134830328075644 0.0457256575025513 0 0.0864288829869076 0.0528542803692727 0.0188966327001965 0 0.163942970163468 0.0414150077104063 0 0 0.0543749455729607 0 0 0 0 0.051748959791814 0 0 0 0 0 0 0 0 0 0 0 0 0 0 0 0 0 0 0 0 0 0 0 0 0 0 0 0 0 0 0 0 0 0 0 0 0 0 0 0 0 0 0 0 0 0 0 0 0 0 0 0 0 0 0 0 0 0 0 0 0 0 0 0 0 0 0 0 0 0 0 0 0 0 0 0 0 0 0 0 0 0 0 0 0 0 0 0 0 0 0 0 0 0 0 0 0 0 0 0 0 0 0 0 0 0 0 0 0 0 0 0 0 0 0 0 0 0 0 0 0 0 0 0 0 0 0 0 0 0 0 0 0 0 0 0 0 0 0 0 0 0 0 0 0 0 0 0 0 0 0 0 0 0 0 0 0 0 0 0 0
0 0 0 0 0 0 0 0 0 0 0 0 0 0 0 0 0 0 0 0 0 0 0 0 0 0 0 0 0 0 0 0 0 0 0 0 0 0 0 0 0 0 0 0 0 0 0 0 0 0 0 0 0 0 0 0 0 0 0.0460226198828034 0 0 0 0 0 0 0 0 0 0 0 0 0 0 0 0 0 0 0 0 0 0 0 0 0 0 0 0 0 0 0 0 0 0 0 0 0 0 0 0 0 0 0 0 0 0 0 0 0 0 0 0 0 0 0 0 0 0 0 0 0 0 0 0 0 0 0 0 0 0 0 0 0 0 0 0 0 0 0 0 0.137989965028698 0.118872489660582 0 0.0218196516135191 0 0 0 0.201449118321674 0.139458082036298 0 0 0 0 0 0 0.334388073456426 0 0 0 0 0 0 0 0 0 0 0 0 0 0 0 0 0 0 0 0 0 0 0 0 0 0 0 0 0 0 0 0 0 0 0 0 0 0 0 0 0 0 0 0 0 0 0 0 0 0 0 0 0 0 0 0 0 0 0 0 0 0 0 0 0 0 0 0 0 0 0 0 0 0 0 0 0 0 0 0 0 0 0 0 0 0 0 0 0 0 0 0 0 0 0 0 0 0 0 0 0 0 0 0 0 0 0 0 0 0 0 0 0 0 0 0 0 0 0 0 0 0 0 0 0 0 0 0 0 0 0 0 0 0 0 0 0 0 0 0 0 0 0 0 0 0 0 0 0 0 0 0 0 0 0 0 0 0 0 0 0 0
0 0 0 0 0 0 0 0 0 0 0 0 0 0 0 0 0 0 0 0 0 0 0 0 0 0 0 0 0 0 0 0 0 0 0 0 0 0 0 0 0 0 0 0 0 0 0 0 0 0 0 0 0 0 0 0 0 0 0 0 0 0 0 0 0 0 0 0 0 0 0 0 0 0 0 0 0 0 0 0 0 0 0 0 0 0 0 0 0 0 0 0 0 0 0 0 0 0 0 0 0 0 0 0 0 0 0 0 0 0 0 0 0 0 0 0 0 0 0 0 0 0 0 0 0 0 0 0 0 0 0 0 0 0 0 0 0 0 0 0 0 0 0 0 0 0 0 0 0 0 0 0 0 0 0 0 0 0.0244407595907954 0.051961007048437 0 0 0 0.100420488975546 0.0365181530146297 0 0 0.100840843818798 0 0 0 0 0 0 0 0 0 0 0.22537903665794 0.0113861187221341 0 0 0 0 0 0 0 0 0 0 0 0 0 0 0 0 0 0 0 0 0 0 0 0 0 0 0 0 0 0 0 0 0 0 0 0 0 0 0 0 0 0 0 0 0 0 0 0 0 0 0 0 0 0 0 0 0 0 0 0 0 0 0 0 0 0 0 0 0 0 0 0 0 0 0 0 0 0 0 0 0 0 0 0 0 0 0 0 0 0 0 0 0 0 0 0 0 0 0 0 0 0 0 0 0 0 0 0.151442270691286 0 0 0.108438500579094 0 0 0 0 0.0765263273693588 0 0 0 0 0 0 0.0868855664943635 0 0 0 0 0 0.0257609270376175 0 0 0 0 0 0 0 0 0
0 0 0 0 0 0 0 0 0 0 0 0 0.0163766942733141 0 0 0 0 0 0.0119105722961604 0 0 0 0 0 0 0 0 0 0 0 0 0 0 0 0 0 0 0 0 0 0 0 0 0 0 0 0 0 0 0 0 0 0 0 0 0 0 0 0 0 0 0 0 0 0 0 0 0 0 0 0 0 0 0 0 0 0 0 0 0 0 0 0 0 0 0 0 0 0 0 0 0 0 0 0 0 0 0 0 0 0 0 0 0 0 0 0 0 0 0 0 0 0 0 0.0197065582325327 0 0 0 0.00991604525914312 0 0 0 0 0 0 0 0 0 0 0 0 0 0 0 0 0 0 0 0 0 0 0 0 0 0 0 0 0 0 0 0 0 0 0 0 0 0.0130578027446001 0 0.01707719406385 0.0204466945702896 0 0.155123256772437 0.16576145703491 0 0 0.101144170739566 0 0 0 0 0 0 0 0 0 0 0.344917779300372 0.0168344298939729 0.0133949861378406 0.0133939339827752 0 0 0 0 0.0145534455480451 0 0 0 0 0 0 0 0 0 0.00359223614138496 0 0 0 0 0 0 0 0 0 0 0 0 0 0 0 0 0 0 0.00919941138321803 0 0 0 0 0 0 0 0 0 0 0 0 0 0 0 0 0 0 0 0 0 0 0 0 0 0 0 0 0 0 0 0 0 0 0 0 0 0 0 0 0 0 0 0 0 0 0 0 0 0 0 0 0 0 0 0 0 0 0 0 0 0 0 0 0 0 0 0 0 0 0.0111630365155864 0 0 0.0261186431294169 0.00795882637954054 0.00835282560104354 0 0 0 0 0 0 0 0 0 0 0 0 0 0 0 0 0 0 0 0 0 0 0 0 0 0 0
0 0 0 0 0 0 0 0 0 0 0 0 0 0 0 0 0 0 0 0 0 0 0 0 0 0 0 0 0 0 0 0 0 0 0 0 0 0 0 0 0 0 0 0 0 0 0 0 0 0 0 0 0 0 0 0 0 0 0 0 0 0 0 0 0 0 0 0 0 0 0 0 0 0 0 0 0 0 0 0 0 0 0 0 0 0 0 0 0 0 0 0 0 0 0 0 0 0 0 0 0 0 0 0 0 0 0 0 0 0 0 0 0 0 0 0 0 0 0 0 0 0 0 0 0 0 0 0 0 0 0 0 0 0 0 0 0 0 0 0 0 0 0 0 0 0 0 0 0 0 0 0 0 0 0 0 0.0351689713988624 0.0216343183560831 0 0 0 0 0.389316417084009 0 0 0.436549910892208 0.0304331141987181 0 0 0 0 0 0 0 0 0 0 0 0.0106358306606137 0 0 0 0 0 0 0 0 0 0.018749539778887 0 0 0 0 0 0 0.00523473625840425 0 0 0 0 0 0 0 0 0 0 0 0 0 0 0 0 0 0 0 0 0 0 0 0 0 0 0 0 0 0 0 0 0 0 0 0 0 0 0 0 0 0 0 0 0 0 0 0 0 0 0 0 0 0 0 0 0 0 0 0 0 0 0 0 0 0 0 0 0 0 0 0 0 0 0 0 0 0 0 0 0 0 0 0 0 0 0 0 0 0 0 0 0 0.0334106375652216 0 0 0 0 0 0 0 0 0 0 0 0 0 0 0 0 0 0 0 0 0 0 0 0 0 0 0.0188665238069922
0 0 0 0 0 0 0 0 0 0 0 0 0 0 0 0 0 0 0 0 0 0 0 0 0 0 0 0 0 0 0 0 0 0 0 0 0 0 0 0 0 0 0 0 0 0 0 0 0 0 0 0 0 0 0 0 0 0 0 0 0 0 0 0 0 0 0 0 0 0 0 0 0 0 0 0 0 0 0 0 0 0 0 0 0 0 0 0 0 0 0 0 0 0 0 0 0 0 0 0 0 0 0 0 0 0 0 0 0 0 0 0 0 0 0 0 0 0 0 0 0 0 0 0 0 0 0 0 0 0 0 0 0 0 0 0 0 0 0 0 0 0 0 0 0 0 0 0 0 0 0 0 0 0 0 0 0 0.0134802542517078 0 0 0.14129956910449 0.00674201908074142 0.00866272139415519 0 0 0 0 0 0 0 0 0 0 0 0 0 0.0378833403875795 0 0 0 0 0 0 0 0 0 0 0 0 0 0 0 0 0 0 0 0.0111723824798715 0 0.0203459969586408 0 0 0 0 0 0 0 0.00694733720255141 0 0 0 0 0 0 0 0 0 0 0 0 0 0 0 0 0 0 0 0 0 0 0 0 0 0 0 0 0 0 0 0 0 0 0 0 0 0 0 0 0 0 0 0 0 0 0.00123830509938059 0 0 0.00374825307573501 0 0 0 0 0 0 0 0 0 0 0 0 0 0 0 0 0 0 0 0 0 0 0 0 0 0 0 0.121128413642728 0.0152076813914486 0.0796445240834361 0.253115523637554 0.148865770669226 0.0746661915006158 0 0 0 0 0.0183117320523108 0.0340461946002907 0 0 0 0 0 0 0 0 0 0 0 0.00349378938753809 0 0 0 0 0 0 0 0 0
0 0 0 0 0 0 0 0 0 0 0 0 0 0 0 0 0 0 0.00220590117255835 0 0 0 0 0 0 0 0 0 0 0 0 0 0 0 0 0 0 0 0 0 0 0 0 0 0 0 0 0 0 0 0 0 0 0 0 0 0 0 0 0 0 0 0 0 0 0 0 0 0 0.00190214995393256 0 0 0 0 0 0 0 0 0 0 0 0 0 0 0 0 0 0 0 0 0 0 0 0 0 0 0 0 0 0 0 0 0 0 0 0 0 0 0 0 0 0 0 0 0 0 0 0 0 0 0 0 0 0 0 0 0 0 0 0 0 0 0 0 0 0 0 0 0 0 0 0 0 0 0 0 0 0 0 0 0 0 0 0 0 0 0 0 0 0.0978877220630796 0 0.0490189741249625 0 0 0 0 0.0243471180235664 0 0 0 0 0 0 0 0 0 0 0.0117238998065611 0 0 0 0 0 0 0 0 0 0 0.010246740195261 0 0 0 0 0 0.0239902836935221 0 0.0406499104758052 0 0.0247560560648463 0 0 0 0 0 0 0 0.00758180906112884 0 0 0 0 0 0 0 0 0 0 0 0 0 0 0 0 0 0 0 0 0 0 0 0 0 0 0 0 0 0 0 0 0 0 0 0 0 0 0 0 0 0 0 0 0 0 0 0 0 0 0 0 0 0 0 0 0 0 0 0 0 0 0 0 0 0 0 0 0 0 0 0 0 0 0 0 0 0 0.0158325435102112 0.191232440288217 0.00384118721034255 0.0577801118400823 0.24103801614567 0 0 0 0 0.0169368092719685 0.0772214582229522 0.0120385011336619 0 0 0 0 0 0.00954167751674158 0.0131927618962222 0.0244552189945797 0 0 0 0.00535294060248456 0 0 0 0 0 0 0 0.0372257687316426
0 0 0 0 0 0 0 0 0 0 0 0 0.00886957065470533 0 0 0 0 0 0 0 0 0 0 0 0 0 0 0 0 0 0 0 0 0 0 0 0 0 0 0 0 0 0 0 0 0 0 0 0 0 0 0 0 0 0 0 0 0 0 0 0 0 0 0 0 0 0 0 0 0 0 0 0 0 0 0 0 0 0 0 0 0 0 0 0 0 0 0 0 0 0 0 0 0 0 0 0 0 0 0 0 0 0 0 0 0 0 0 0 0 0 0 0 0 0.0113893350452466 0 0 0 0.00391713793663277 0 0 0 0 0 0 0 0 0 0 0 0 0 0 0 0 0 0 0 0 0 0 0 0 0 0 0 0 0 0 0 0 0 0 0 0 0 0 0.179923435505428 0 0.0118611234037213 0.124483755061734 0 0.0473223925649382 0 0 0.11786938955276 0 0 0 0 0 0 0 0 0 0 0.237294666757038 0 0.0101439090906198 0 0 0 0 0 0 0 0 0 0.00813907816895978 0 0 0 0 0 0 0 0 0 0.0144963173324701 0 0 0 0 0 0 0 0 0 0 0 0 0 0 0.00875039014730632 0 0 0 0 0 0 0 0 0 0 0 0 0 0 0 0 0 0 0 0.00342597853355805 0 0 0 0 0 0 0 0 0 0 0 0 0 0 0 0 0 0 0 0 0 0 0 0 0 0 0 0 0 0 0 0 0 0 0 0 0 0 0 0 0 0 0 0 0 0 0 0 0 0 0 0 0.0681587316294383 0 0.0266784154861006 0.0637155075334282 0 0 0 0 0.010771814313039 0.0308474612509831 0.0119415900318932 0 0 0 0 0 0 0 0 0 0 0 0 0 0 0 0 0 0 0 0
0 0 0 0 0 0 0 0 0 0 0 0 0 0 0 0 0 0 0 0 0 0 0 0 0 0 0 0 0 0 0 0 0 0 0 0 0 0 0 0 0 0 0 0 0 0 0 0 0 0 0 0 0 0 0 0 0 0 0 0 0 0 0 0 0 0 0 0 0 0 0 0 0 0 0 0 0 0 0 0 0 0 0 0 0 0 0 0 0 0 0 0 0 0 0 0 0 0 0 0 0 0 0 0 0 0 0 0 0 0 0 0 0 0 0 0 0 0 0 0 0 0 0 0 0 0 0 0 0.00153327287828421 0 0 0 0 0 0 0 0 0 0 0 0 0 0 0 0 0 0 0 0 0 0 0 0 0 0 0 0.0105831183194678 0.0326978705974821 0.0606194414802443 0.00259188237474697 0 0.00804807079890675 0 0.0162600603496586 0.0289446059758186 0.329007667351173 0.0100955300520624 0 0 0 0 0 0 0 0 0.035940984769326 0.120538413227555 0 0.0116903358037976 0.0718501018249851 0.00349043965215868 0 0 0.0424161106873895 0.120089638940767 0 0 0 0 0 0 0 0 0 0 0 0 0 0.00165704110214438 0 0.00180830985168808 0 0 0 0 0 0 0 0 0 0 0 0 0 0 0 0 0 0 0.0139519506884467 0 0.00201254228991939 0 0.00116872163105803 0.00680563377059679 0 0 0 0 0 0 0 0 0.00226387238726178 0 0 0 0 0 0 0 0 0.00231112915812559 0.0021985145767744 0.0016947403516607 0 0 0 0.0103545297447905 0.0100042563370171 0 0.00104550471637528 0 0.00291394001348187 0 0 0 0 0 0 0 0 0 0 0 0 0 0 0.00400775056151498 0 0 0 0 0 0 0 0 0 0 0 0 0 0 0 0.00193707943806557 0 0 0.00465801305558531 0.00151246140929235 0.00236319722018922 0.00255528444484403 0 0 0 0 0.00253921395574251 0 0 0 0 0 0 0 0 0 0 0 0.0138387682116006 0 0 0 0 0 0 0 0 0
0 0 0 0 0 0 0 0 0 0 0 0 0 0 0 0 0 0 0 0 0 0 0 0 0 0 0 0 0 0 0 0 0 0 0 0 0 0 0 0 0 0 0 0 0 0 0 0 0 0 0 0 0 0 0 0 0 0 0 0 0 0 0 0 0 0 0 0 0 0 0 0 0 0 0 0 0 0 0 0 0 0 0 0 0 0 0 0 0 0 0 0 0 0 0 0 0 0 0 0 0 0 0 0 0 0 0 0 0 0 0 0 0 0 0 0 0 0 0 0 0 0 0 0 0 0 0 0 0 0 0 0 0 0 0 0 0 0 0 0 0 0 0 0 0 0 0 0 0 0 0 0 0 0 0 0 0.125309988063677 0 0 0 0 0 0.5294289895033 0 0 0.214875798594346 0 0 0 0 0 0 0 0 0 0 0 0 0 0 0 0 0 0 0.130385223838677 0 0 0 0 0 0 0 0 0 0 0 0 0 0 0 0 0 0 0 0 0 0 0 0 0 0 0 0 0 0 0 0 0 0 0 0 0 0 0 0 0 0 0 0 0 0 0 0 0 0 0 0 0 0 0 0 0 0 0 0 0 0 0 0 0 0 0 0 0 0 0 0 0 0 0 0 0 0 0 0 0 0 0 0 0 0 0 0 0 0 0 0 0 0 0 0 0 0 0 0 0 0 0 0 0 0 0 0 0 0 0 0 0 0 0 0 0 0 0 0 0 0 0 0 0 0 0 0 0 0 0 0
0 0 0 0 0 0 0 0 0 0 0 0 0 0 0 0 0 0 0 0 0 0 0 0 0 0 0 0 0 0 0 0 0 0 0 0 0 0 0 0 0 0 0 0 0 0 0 0 0 0 0 0 0 0 0 0 0 0 0 0 0 0 0 0 0 0 0 0 0 0 0 0 0 0 0 0 0 0 0 0 0 0 0 0 0 0 0 0 0 0 0 0 0 0 0 0 0 0 0 0 0 0 0 0 0 0 0 0 0 0 0 0 0 0 0 0 0 0 0 0 0 0 0 0 0 0 0 0 0 0 0 0 0 0 0 0 0 0 0 0 0 0 0 0 0 0 0 0 0 0 0 0 0 0 0 0 0 0 0 0 0 0 0.151316484717019 0 0 0.17579718446757 0 0 0.016085408099292 0.00641093173023416 0 0 0.0594927841071655 0.0168029662999707 0 0.0523812976948433 0.0771092076170854 0 0 0.0821251295228726 0 0 0 0 0 0 0 0 0 0 0 0 0 0 0 0 0 0 0 0 0 0 0 0 0 0 0 0 0 0 0 0 0 0 0 0 0 0 0.335298140061308 0.0114698166585829 0 0 0 0 0 0 0 0 0 0 0 0 0 0 0 0 0 0 0 0 0 0 0 0 0 0 0 0 0 0 0 0 0 0 0 0 0 0 0 0 0 0 0 0 0 0 0 0 0.0157106490240556 0 0 0 0 0 0 0 0 0 0 0 0 0 0 0 0 0 0 0 0 0 0 0 0 0 0 0 0 0 0 0 0 0 0 0 0 0 0 0 0 0 0 0 0 0 0 0 0
0 0 0 0 0 0 0 0 0 0 0 0 0 0 0 0 0 0 0 0 0 0 0 0 0 0 0 0 0 0 0 0 0 0 0 0 0 0 0 0 0 0 0 0 0 0 0 0 0 0 0 0 0 0 0 0 0 0 0 0 0 0 0 0 0 0 0 0 0 0 0 0 0 0 0 0 0 0 0 0 0 0 0 0 0 0 0 0 0 0 0 0 0 0 0 0 0 0 0 0 0 0 0 0 0 0 0 0 0 0 0 0 0 0 0 0 0 0 0 0 0 0 0 0 0 0 0 0 0 0 0 0 0 0 0 0 0 0 0 0 0 0 0 0 0 0 0 0 0 0 0 0 0 0 0 0 0 0.0304345732468252 0.103689208617986 0 0 0.0305785277460688 0.50187603958345 0.0100668218285619 0.0512960302447632 0 0 0 0 0 0 0 0 0 0 0.0046956969638687 0.128140569531626 0 0.0236926827122285 0.00596328096423523 0.00335016670417753 0 0 0 0.0906205431573976 0 0 0 0 0 0 0 0 0 0 0 0 0 0 0 0 0 0 0 0 0 0 0 0 0 0 0 0 0 0 0 0 0 0 0 0 0 0 0 0 0 0 0 0 0 0 0 0 0.0061285638868059 0 0 0 0 0 0 0 0 0 0 0.00200807332837265 0 0 0 0 0 0 0 0 0 0 0 0 0 0 0 0 0 0 0 0 0 0 0 0.00745922148363262 0 0 0 0 0 0 0 0 0 0 0 0 0 0 0 0 0 0 0 0 0 0 0 0 0 0 0 0 0 0 0 0 0 0 0 0 0 0 0 0 0 0 0 0 0 0 0 0
0 0 0 0 0 0 0 0 0 0 0 0 0 0 0 0 0 0 0 0 0 0 0 0 0 0 0 0 0 0 0 0 0 0 0 0 0 0 0 0 0 0 0 0 0 0 0 0 0 0 0 0 0 0 0 0 0 0 0 0 0 0 0 0 0 0 0 0 0 0 0 0 0 0 0 0 0 0 0 0 0 0 0 0 0 0 0 0 0 0 0 0 0 0 0 0 0 0 0 0 0 0 0 0 0 0 0 0 0 0 0 0 0 0 0 0 0 0 0 0 0 0 0 0 0 0 0 0 0 0 0 0 0 0 0 0 0 0 0 0 0 0 0 0 0 0 0 0 0 0 0 0 0 0 0 0 0.0983279481447034 0 0.0438434573796291 0 0.0972904704197164 0 0.0934067607806671 0 0 0 0 0 0 0 0 0 0 0 0 0 0 0.178975387709904 0.00680949996302381 0 0 0 0 0 0.0953230222569402 0 0 0 0 0 0 0 0 0 0 0 0 0 0.0591559484644549 0 0 0 0 0 0 0 0 0 0 0 0 0 0 0 0 0 0 0 0 0 0 0 0 0 0 0 0 0 0 0 0 0 0 0 0 0 0 0 0 0 0 0 0 0 0.0140291570942805 0 0 0 0 0 0 0 0 0 0 0 0 0 0 0 0 0 0 0 0 0 0 0 0 0 0 0 0 0 0 0 0 0 0 0 0 0 0 0 0 0 0.110623099110099 0 0 0 0 0 0 0 0.0889323525717301 0.0420381054273121 0.0257597887357082 0 0 0 0 0 0 0.0228089403869364 0 0 0 0 0 0 0 0 0 0 0 0 0.0226760615548949
0 0 0 0 0 0 0 0 0 0 0 0 0.0380023650069375 0 0 0 0 0 0.00203123798702881 0 0 0 0 0 0 0 0.00348913069062979 0 0 0 0 0 0 0 0 0 0 0 0 0 0 0 0 0 0 0 0 0 0 0 0 0 0 0 0 0 0 0 0 0 0 0 0 0 0 0 0 0 0 0 0 0 0 0 0 0 0 0 0 0 0 0 0 0 0 0 0 0 0 0 0 0 0 0 0 0 0 0 0 0 0 0 0 0 0 0 0 0 0 0 0 0 0 0 0.0294049646164569 0.0193785388105872 0.0128131667155086 0.00765939042161653 0.0256021849581732 0.0438078536482404 0 0 0 0 0 0 0 0 0 0 0 0 0 0 0 0 0 0 0 0 0 0 0 0 0 0 0 0 0 0 0 0 0 0 0 0 0 0 0 0 0 0 0 0 0 0 0 0 0.0216821986271331 0.06493022387303 0.0724344554296873 0.0200715280529071 0 0.0205057071119425 0 0 0 0 0 0 0 0 0 0 0 0 0 0.0206218956805382 0 0.00339325344728614 0.00209691118131717 0 0 0 0 0.00301674254027163 0 0 0 0 0 0 0 0 0 0 0 0.165874334205761 0 0 0 0 0 0.0151826683188306 0 0 0 0 0 0 0 0 0.00952976588431848 0 0 0 0 0 0 0 0 0 0 0 0 0.000831240629845032 0 0 0 0 0 0 0 0 0 0.00240966384831481 0 0 0 0 0 0 0 0 0 0 0 0 0 0.0527544919665769 0.0214796424680768 0.0797546073354889 0.0895965424700162 0.13852443120622 0 0 0.010109148231221 0 0 0 0 0 0 0 0 0 0 0 0 0 0 0 0.00301171463603784 0 0 0 0 0 0 0 0 0 0 0 0 0 0 0 0 0 0 0 0 0 0 0 0 0 0 0 0 0 0 0 0 0 0
0 0 0 0 0 0 0 0 0 0 0 0 0 0 0 0 0 0 0 0 0.0254312476479695 0 0 0 0 0 0 0 0 0 0 0 0 0 0 0 0 0 0 0 0 0 0 0.0898678232821848 0.0197025581541009 0.0332406941306751 0 0 0 0 0 0 0 0 0 0 0 0 0 0 0 0 0 0 0 0.0215786471762358 0.0200427754653315 0 0 0 0 0 0 0 0.00927081093049981 0 0 0.00387405953967255 0 0 0 0 0 0 0 0 0 0 0 0 0 0 0 0 0 0 0 0 0 0 0 0 0 0 0 0 0 0 0 0 0 0 0 0 0 0 0 0 0 0 0 0 0 0 0 0 0 0 0.104180488513873 0 0 0 0 0 0.0153151854413374 0 0 0 0 0 0 0 0 0 0 0 0 0 0 0 0 0 0 0 0 0 0 0 0 0 0 0 0 0 0.0112398184734233 0 0 0.0540636687319168 0 0.117351917237675 0.163992919102788 0 0 0.158666193745056 0 0 0 0 0 0.01938781684849 0 0 0 0 0.0233596675891151 0 0 0 0 0 0.049792934544494 0 0 0 0 0 0 0 0 0 0 0 0 0 0 0 0 0 0 0 0 0 0 0 0 0 0 0 0.0357636161348716 0 0 0 0 0 0 0 0 0 0 0 0 0 0 0 0 0 0 0 0 0 0 0 0 0 0 0 0 0 0 0 0 0 0 0 0 0 0 0 0 0 0 0 0 0.0238771573102887 0 0 0 0 0 0 0 0 0 0 0 0 0 0 0 0 0 0 0 0 0 0 0 0 0 0 0 0 0 0 0 0 0 0 0 0 0 0 0 0 0 0 0 0 0 0 0 0 0 0 0 0 0
0 0 0 0 0 0 0 0 0 0 0 0 0 0 0 0 0 0 0 0 0 0 0 0 0 0 0 0 0 0 0 0 0 0 0 0 0 0 0 0 0 0 0 0 0.00315805783692888 0 0 0 0 0 0 0 0 0 0 0 0 0 0 0 0 0 0 0 0 0 0.00146225178357091 0 0 0 0 0 0 0 0 0 0 0 0 0 0 0 0 0 0 0 0 0 0 0 0 0 0 0 0 0 0 0 0 0 0 0 0 0 0 0 0 0 0 0 0 0 0 0 0 0 0 0 0 0 0 0 0 0 0 0 0 0 0.00944500563327491 0 0 0 0 0 0 0 0 0 0 0 0 0 0 0 0 0 0 0 0 0 0 0 0 0 0 0 0 0 0 0 0 0 0 0 0.0029809101051201 0 0 0.107733212095574 0.0780891513194369 0 0.142634825165495 0.220574671617716 0 0.04456639623453 0 0 0 0 0 0 0 0 0 0 0.00279333042279681 0 0 0.10333251346014 0 0.0656276257695235 0.00225126442006422 0.0150428160695607 0 0 0 0.00188236920904912 0 0 0 0 0 0.00321548482764468 0.00490646200720114 0 0.00324620998106425 0 0 0.0166220957052614 0 0 0 0 0 0 0 0 0 0 0.00577906880350931 0 0 0 0.015260766522817 0 0 0 0 0 0 0 0 0 0 0 0 0 0 0 0 0 0 0 0 0 0 0 0 0 0 0 0 0 0 0 0 0 0.0247839867838448 0 0 0 0 0 0.00276550872423642 0.0398791736283005 0 0 0 0 0 0 0 0 0 0 0 0 0 0 0 0 0 0 0.05908842114619 0 0 0 0 0 0 0 0.00108113739328184 0 0 0 0 0 0 0.00120551598859819 0 0.00114900742663265 0 0 0 0 0 0 0 0 0 0 0 0 0 0.0085871603112172 0 0 0.0108555996074196
0 0 0 0 0 0 0 0 0 0 0 0 0 0 0 0 0 0 0 0 0 0 0 0 0 0 0 0 0 0 0 0 0 0 0 0 0 0 0 0 0 0 0 0 0.00453221103124662 0 0 0 0 0 0 0 0 0 0 0 0 0 0 0 0 0 0 0 0 0 0 0 0 0 0 0 0 0 0 0 0 0 0 0 0 0 0 0 0 0 0 0 0 0 0 0 0 0 0 0 0 0 0 0 0 0 0 0 0 0 0 0 0 0 0 0 0 0 0 0 0 0 0 0 0 0 0 0 0 0 0 0 0.00775424387922717 0 0 0 0 0 0 0 0 0 0 0 0 0 0 0 0 0 0 0 0 0 0 0 0 0 0 0 0 0 0 0 0 0 0 0 0 0 0 0.0982492214420377 0.0892086197371903 0.116602210564409 0 0.352307405133569 0 0.00578915411363297 0 0 0 0 0 0.00388974107948438 0 0 0 0 0.00411547805300451 0 0 0 0 0.001339420649446 0.0287234523922267 0.00776583638165672 0 0 0 0 0 0 0 0 0 0.0143931065347439 0 0 0.0135327534435507 0 0 0.00268569824620914 0 0 0 0 0 0 0 0 0 0 0 0 0 0 0.138916459709813 0 0 0 0 0 0 0 0 0 0 0 0 0 0 0 0 0 0 0.00275396858209286 0 0 0 0 0 0 0 0 0 0 0 0 0 0 0 0 0 0 0 0 0 0.00747312652928985 0 0 0 0 0 0 0 0 0 0 0 0 0 0 0 0 0 0 0.0999678924971692 0 0 0 0 0 0 0 0 0 0 0 0 0 0 0 0 0 0 0 0 0 0 0 0 0 0 0 0 0 0 0 0 0 0
0 0 0 0 0 0 0 0 0 0 0 0 0 0 0 0 0 0 0 0 0 0 0 0.00351596256018161 0 0 0 0 0 0 0 0 0 0 0 0 0 0 0.00319786017582752 0 0 0 0.00188199671310495 0 0.000962213592227478 0 0 0 0 0 0 0 0 0 0 0 0 0 0 0 0 0 0 0.0012288027132264 0 0 0 0 0 0 0 0 0 0 0.00178307774839998 0 0 0 0 0 0 0 0 0 0 0 0 0 0 0 0 0 0 0 0 0 0 0 0 0 0 0 0 0 0 0 0 0 0 0 0 0 0 0 0 0 0 0 0 0 0 0 0 0 0 0 0 0 0 0 0 0 0 0 0 0 0 0 0 0 0 0 0 0 0 0 0 0 0 0 0 0 0 0 0 0 0 0 0 0 0 0 0 0 0 0 0 0.0150048666536751 0 0.0993812915467837 0.194173320324655 0 0 0 0 0 0 0 0 0.0013159455587233 0 0 0 0 0 0 0 0.0589587985558853 0 0.0521205908499258 0.0134361783744872 0.0536938028169965 0 0 0 0.00155866530105698 0 0.00774387788749474 0 0 0 0.0239785489979456 0.00788056970258402 0.00677785339506643 0.0327126186917996 0 0 0.00893910307825154 0 0 0 0 0 0 0 0 0 0 0 0 0 0 0.108272695556983 0 0 0 0 0 0 0 0 0 0 0 0 0 0.00625485358652223 0 0 0 0 0.00485799002138782 0 0 0 0 0 0 0 0 0 0 0 0 0 0 0.0169399106637578 0 0 0 0 0 0.00107177695058048 0.00137938966723499 0 0 0 0 0 0 0 0 0 0 0 0 0 0 0 0 0 0 0.252765769256235 0 0 0 0 0 0 0 0 0 0 0 0 0 0 0.00130558422531268 0 0.00142012886245517 0 0 0 0 0 0 0 0 0 0 0 0 0 0.00466248718197893 0 0 0.0108234687892532
0 0 0 0 0 0 0 0 0 0 0 0 0 0 0 0 0 0 0 0 0 0 0 0 0 0 0.0142514009090269 0 0 0 0 0 0 0 0 0 0 0 0 0 0 0 0 0.0150632725220053 0 0.0246004594348842 0 0 0 0 0 0 0 0 0 0 0 0 0 0 0 0 0 0 0 0.00613250991293449 0.00737080518381549 0 0 0 0 0 0 0 0 0 0 0 0 0 0 0 0 0 0 0 0 0 0 0 0 0 0 0 0 0 0 0 0 0 0 0 0 0 0 0 0 0 0.00948120570950417 0 0 0 0 0 0 0 0 0 0 0 0 0 0 0 0 0 0 0 0.0698463770824486 0 0 0 0 0 0 0 0 0 0 0 0 0 0 0 0 0 0 0 0 0 0 0 0 0 0 0 0 0 0 0 0 0 0 0 0.104271126843344 0 0 0 0 0 0 0 0 0.0941294947246631 0 0 0 0 0 0.134414243875059 0 0 0 0 0.106101295753198 0 0 0 0 0 0.0499355887517824 0 0 0 0 0 0 0 0 0 0 0 0 0 0 0 0 0 0 0 0.0970595983230718 0 0 0 0 0 0 0 0.206163075376096 0 0 0 0 0 0 0 0 0 0 0 0 0 0 0 0 0 0 0 0 0 0 0 0 0 0 0 0 0 0 0 0 0 0 0 0 0 0 0 0 0 0 0 0 0.043050320777382 0 0 0 0 0 0.0181292248207842 0 0 0 0 0 0 0 0 0 0 0 0 0 0 0 0 0 0 0 0 0 0 0 0 0 0 0 0 0 0 0 0 0 0 0 0 0 0 0 0 0 0 0 0 0 0 0
0 0 0 0 0 0 0 0 0 0 0 0 0 0 0.00508291702338171 0 0 0 0 0 0.00519021431691289 0 0.0152377973078404 0 0 0 0.023895551472976 0 0 0 0 0 0 0 0 0 0 0 0 0 0 0 0 0 0 0 0 0 0 0 0 0 0 0.00913295507096317 0 0 0 0 0 0 0 0 0 0 0.0120746154008305 0.00671627500821548 0.00794041229420488 0 0 0 0 0 0 0 0 0 0 0 0 0 0 0 0 0 0 0 0 0 0 0 0 0 0 0 0 0 0 0 0 0 0 0 0 0 0 0 0 0 0 0 0 0 0 0 0 0 0 0 0 0 0 0 0 0 0 0 0 0 0.105115253397674 0 0 0 0 0 0 0 0 0 0 0 0 0 0 0 0 0 0 0 0 0 0 0 0 0 0 0 0 0 0 0 0 0 0 0 0.0167796367933244 0 0 0.0730712153542644 0.226753390564707 0.0957142035107018 0.0152090740285365 0 0.0536318222693 0 0 0 0 0 0 0.0254468578743822 0 0 0 0 0.012286437916023 0 0 0 0 0 0 0 0 0 0 0 0 0 0 0 0 0 0 0 0 0 0 0.00813975335104714 0 0 0 0 0 0 0 0 0 0 0.0411400640772168 0 0 0 0 0 0 0 0 0 0 0 0 0 0 0 0 0 0 0 0 0 0 0 0 0 0 0 0 0 0 0 0 0 0 0 0 0 0 0 0 0 0 0.0376741131682794 0.00415602711238064 0.199611412686838 0 0 0 0 0 0 0 0 0 0 0 0 0 0 0 0 0 0 0 0 0 0 0 0 0 0 0 0 0 0 0 0 0 0 0 0 0 0 0 0 0 0 0 0 0 0 0 0 0 0 0 0 0
0 0 0 0 0 0 0 0 0 0 0 0 0 0 0 0 0 0 0 0 0 0 0 0 0 0 0.0178768356112816 0.00516334835956919 0 0 0 0 0 0 0 0 0 0 0 0 0 0 0 0 0 0 0 0 0 0 0 0 0 0.0463891377074244 0 0 0 0 0 0.0235939262871136 0.00273006620826969 0 0 0 0 0 0 0 0 0 0 0 0 0 0 0 0 0 0 0 0 0 0 0 0 0 0 0 0 0 0 0 0 0 0 0 0 0 0 0 0 0 0 0 0 0 0 0.00857247666905571 0.0287484506257685 0 0 0 0 0 0 0 0 0.0316102380270958 0 0 0 0 0 0 0 0 0 0 0 0.00657106944376313 0 0 0 0 0 0 0 0 0 0 0 0 0 0 0 0 0 0 0 0 0 0 0 0 0 0 0 0 0 0 0 0 0 0 0 0 0 0 0 0 0 0 0 0 0 0 0 0 0 0 0 0 0 0 0 0 0 0 0 0 0 0 0 0 0 0 0.00495293520320908 0 0 0 0 0 0 0 0 0 0 0 0.0598497554235222 0.329628261258387 0 0 0 0 0.0132490328662453 0 0 0.00586591576599908 0 0 0 0 0 0 0.00484660876572522 0 0 0 0 0 0 0 0.0178996076465065 0 0 0 0 0 0 0 0 0 0 0 0 0 0 0 0 0 0 0 0 0 0 0 0 0 0 0 0.0441296575490261 0 0 0 0.0153996177528524 0.128513701958399 0 0.140352857749038 0 0 0 0 0 0 0 0.0183642795689325 0 0 0 0.0356845267314336 0 0 0 0 0 0 0 0 0 0 0 0 0 0 0 0 0 0 0 0 0 0 0 0 0.0100076928213825 0 0 0 0 0 0 0 0 0 0 0 0
0 0 0 0 0 0 0 0 0 0 0 0 0 0 0 0 0 0 0 0 0 0 0 0 0 0 0 0 0 0 0 0 0 0 0 0 0 0 0 0 0 0 0 0 0 0 0 0 0 0 0 0 0 0 0 0 0 0 0 0 0 0 0 0 0 0 0 0 0 0 0 0 0 0 0 0 0 0 0 0 0 0 0 0 0 0 0 0 0 0 0 0 0 0 0 0 0 0 0 0 0 0 0 0 0 0 0 0 0 0 0 0 0 0 0 0 0 0 0 0 0 0 0 0 0 0 0 0 0 0 0 0 0 0 0 0 0 0 0 0 0 0 0 0 0 0 0 0 0 0 0 0 0 0 0 0 0 0 0 0 0 0 0.207907931582461 0 0.0579613826844117 0.017806997764898 0 0 0 0 0 0 0 0 0 0 0.402638556767689 0 0 0.0400129110216081 0 0 0 0 0.0453987998768673 0 0 0 0 0 0 0 0 0.106167723962747 0 0 0 0 0 0 0 0 0 0 0 0 0 0 0 0 0 0 0 0.00753977354807131 0 0 0 0 0 0.0139394773690292 0 0 0 0 0 0 0 0 0 0 0 0 0 0 0 0 0 0 0 0 0 0 0 0 0 0 0 0 0 0 0 0 0 0.00323223482157556 0 0 0 0 0 0 0 0 0 0 0 0 0 0 0 0 0 0 0 0 0 0 0 0 0 0 0 0 0 0 0 0 0 0.0256870712944968 0 0 0 0 0 0 0 0 0 0 0 0 0 0.0307295619102861 0 0 0 0 0 0.0227858254253213 0.0181917519705388 0 0 0 0 0 0 0 0
0 0 0 0 0 0 0 0 0 0 0 0 0.00360494850869229 0 0 0 0 0 0.00123388823210224 0 0 0 0 0 0 0 0 0 0 0 0 0 0 0 0 0 0 0 0 0 0 0 0 0 0 0 0 0 0 0 0 0 0 0 0 0 0 0 0 0 0 0 0 0 0 0 0 0 0 0 0 0 0 0 0 0 0 0 0 0 0 0 0 0 0 0 0 0 0 0 0 0 0 0 0 0 0 0 0 0 0 0 0 0 0 0 0 0 0 0 0 0 0 0 0.00452186802941484 0 0 0 0.00198784891970258 0 0 0 0 0 0 0 0 0 0 0 0 0 0 0 0 0 0 0 0 0 0 0 0 0 0 0 0 0 0 0 0 0 0 0 0 0 0 0.0800446641691878 0 0.013334910275131 0 0.0474781690069074 0.141809837838193 0 0.0173527587499733 0.0988273379201415 0 0 0 0 0 0 0 0 0 0.0818870386553896 0 0.00423063039897798 0.00427371512711827 0.0316241306751325 0 0 0 0 0.0481177880861041 0 0 0 0.00306890072401744 0 0 0 0 0 0 0 0 0 0 0 0 0 0 0 0 0 0 0.0037915064073715 0 0 0 0 0 0.00667585725498323 0 0.0202175471078128 0 0 0 0.0160525177998021 0 0 0 0 0.00623404583968276 0 0 0 0 0 0 0 0 0.000719842373280456 0 0 0 0 0 0 0 0 0 0 0 0 0 0 0 0 0 0 0 0 0 0 0 0 0 0.00870047963183515 0 0 0 0 0 0 0 0 0 0 0.0443060041354638 0.028008871651552 0.108518579366239 0 0.0817122813054279 0.00783100643596956 0 0 0 0 0 0 0 0 0.00870414997654795 0 0 0.0407951972047982 0.00264143194818432 0.00273601378751109 0 0 0 0 0 0 0 0 0 0 0 0.028956232457353 0 0 0 0 0 0 0 0 0 0 0 0 0 0 0
0 0 0 0 0 0 0 0 0 0 0 0 0 0 0 0 0 0 0 0 0 0 0 0 0 0 0 0 0 0 0 0 0 0 0 0 0 0 0 0 0 0 0 0 0 0 0 0 0 0 0 0 0 0 0 0 0 0 0 0 0 0 0 0 0 0 0 0 0 0 0 0 0 0 0 0 0 0 0 0 0 0 0 0 0 0 0 0 0 0 0 0 0 0 0 0 0 0 0 0 0 0 0 0 0 0 0 0 0 0 0 0 0 0 0 0 0 0 0 0 0 0 0 0 0 0 0 0 0 0 0 0 0 0 0 0 0 0 0 0 0 0 0 0 0 0 0 0 0 0 0 0 0 0 0 0 0.148078827265268 0.0207024839614807 0 0 0.0315670343680829 0 0 0 0 0 0.120595819874403 0 0 0 0 0 0 0 0 0 0.0224187979854673 0 0.0481684600862035 0 0 0 0 0 0 0 0 0 0.00936549904172354 0 0 0 0 0 0 0.0160107763452323 0 0 0 0 0 0 0 0 0 0 0.0322708120327344 0 0 0 0 0 0 0 0 0 0 0 0 0 0 0 0 0 0 0 0 0 0 0 0 0 0 0 0 0 0 0 0 0 0 0 0 0 0 0 0 0 0 0 0 0 0 0 0 0 0 0 0 0.0091544085727256 0 0 0 0 0 0 0 0 0 0 0.0405725165046863 0 0 0 0 0 0 0 0 0 0 0 0 0 0 0 0.136481081787494 0 0 0.0419692715644667 0 0 0 0 0.108873663792713 0.0885514561319914 0.0176620266111795 0 0.00621646301554428 0 0 0.0422678562345462 0 0.0169393789078531 0 0 0 0.0115252395948492 0 0 0 0 0 0 0 0 0.0306081263213549
0 0 0 0 0 0 0 0 0 0 0 0 0 0 0 0 0 0 0 0 0 0 0.00432280299227986 0 0 0 0 0 0 0 0 0 0 0 0 0 0 0 0 0 0 0 0 0 0 0 0 0 0 0 0 0 0 0 0 0 0 0 0 0 0 0 0 0 0 0 0 0 0 0 0 0 0 0 0 0 0 0 0 0 0 0 0 0 0 0 0 0 0 0 0 0 0 0 0 0 0 0 0 0 0 0 0 0 0 0 0 0 0 0 0 0 0 0 0 0 0 0 0 0 0.00523656622642032 0 0 0 0 0 0 0 0 0 0 0 0 0 0 0 0 0 0 0 0 0 0 0 0 0 0 0 0 0 0 0 0 0 0 0 0.00931849655352477 0.0205190384365976 0.0128605472125789 0 0 0.0133970526441579 0.0907832670188755 0 0 0.12061535976917 0.0057153766661965 0 0 0 0 0 0 0 0 0 0.0282100269454205 0.0600003046422827 0 0.0214376600617832 0 0 0 0.0138010874217596 0.0520057917662698 0 0 0 0.00658764139065649 0 0 0 0 0 0 0 0 0 0 0 0 0 0 0 0 0 0.0746084182911074 0.00463799325080264 0 0.00483645540898148 0 0 0 0 0 0 0 0 0 0 0 0 0 0 0 0 0 0 0 0 0 0 0 0.126587704502917 0 0 0 0 0 0 0 0 0 0 0.0621060323191249 0 0 0 0 0 0 0 0 0 0 0 0 0 0 0.00571607737796754 0 0 0 0 0 0 0 0 0 0 0.023633819957157 0.0158986797710148 0 0.0169555750158629 0 0.0100730724241171 0 0 0 0 0 0 0 0 0 0 0 0 0 0 0 0 0.0148793004475183 0 0.0199109720634116 0.0362875315897731 0.00546713216662458 0 0.0717542290432879 0 0 0 0 0 0 0 0 0.00863607850817916 0 0 0 0 0 0 0.0172608240091752 0 0.0159390841050032
0 0 0 0 0 0 0 0 0 0 0 0 0 0 0 0 0 0 0 0 0.00180309130383262 0 0 0 0 0 0 0 0 0 0 0 0 0 0 0 0 0 0 0 0 0 0 0.0015874703016883 0.00507396860748488 0 0 0 0 0.00198126091481606 0 0 0 0 0 0 0 0 0 0 0 0 0 0 0 0.0021744053380161 0.00323261800888179 0 0 0 0 0 0 0 0 0 0 0 0 0 0 0 0 0 0 0 0 0 0 0 0 0 0 0 0 0 0 0 0 0 0 0 0 0 0 0 0 0 0 0 0 0 0 0 0 0 0 0 0 0 0 0 0 0 0 0 0 0 0.00477206846514573 0 0 0 0 0 0 0 0 0 0 0 0 0 0 0 0 0 0 0 0 0 0 0 0 0 0 0 0 0.00503513009807632 0 0 0 0 0.136928551830328 0 0.029938090230814 0.00745008891313391 0 0 0.0101146234725518 0 0.00373043761857478 0.00228986155586757 0.027957191747884 0.00928935564029181 0 0.0131821330307532 0.0512276380911913 0 0.00526096225398485 0 0.0416426371583591 0.00492400258087139 0 0.075502600637459 0.390252529837376 0 0 0 0 0 0.0456540798231963 0 0 0 0 0 0 0 0 0 0 0 0 0 0 0 0 0 0 0 0 0 0 0 0 0 0 0 0.0374100206813952 0.00759435279748321 0 0 0.0144309490313275 0 0.00423291449934558 0 0 0 0 0 0 0 0 0 0 0 0 0 0 0 0 0 0 0.00132172976166622 0.00259362455071566 0 0 0 0.00525217366571388 0.00612230366577876 0 0 0 0.00278642466741201 0 0 0 0 0 0 0 0 0 0 0 0 0 0 0 0 0 0 0 0 0 0 0 0 0 0 0 0 0 0 0.00199545679879637 0 0 0.00373883005416212 0 0 0.0221004495900726 0 0 0 0 0 0 0 0 0 0 0 0 0 0 0 0 0.00722879732078661 0 0 0 0 0 0 0.00218717545476508 0 0
0 0 0 0 0 0 0 0 0 0 0 0 0 0 0 0 0 0 0 0 0 0 0 0 0 0 0 0 0 0 0 0 0 0 0 0 0 0 0 0 0 0 0 0 0.0361078373526345 0 0 0 0 0 0 0 0 0 0 0 0 0 0 0 0 0 0 0 0 0 0 0 0 0 0 0 0 0 0 0 0 0 0 0 0 0 0 0 0 0 0 0 0 0 0 0 0 0 0 0 0 0 0 0 0 0 0 0 0 0 0 0 0 0 0 0 0 0 0 0 0 0 0 0 0 0 0 0 0 0 0 0 0.0268394814945251 0 0 0 0 0 0 0 0 0 0 0 0 0 0 0 0 0 0 0 0 0 0 0 0 0 0 0 0 0 0 0 0 0 0.0897604034516545 0 0 0.0564781727154731 0 0 0 0 0 0 0 0 0 0 0 0 0 0.561922290341865 0 0 0 0 0.0898387418585357 0 0 0 0 0 0.0979424595383084 0 0 0 0 0 0 0 0 0 0 0 0 0 0 0 0 0 0 0 0 0 0 0 0 0 0 0 0 0 0 0 0.0411106132470036 0 0 0 0 0 0 0 0 0 0 0 0 0 0 0 0 0 0 0 0 0 0 0 0 0 0 0 0 0 0 0 0 0 0 0 0 0 0 0 0 0 0 0 0 0 0 0 0 0 0 0 0 0 0 0 0 0 0 0 0 0 0 0 0 0 0 0 0 0 0 0 0 0 0 0 0 0 0 0 0 0 0 0 0 0 0 0 0 0 0 0 0 0 0
0 0 0 0 0 0 0 0 0 0 0 0 0 0 0 0 0 0 0 0 0 0 0 0 0 0 0 0 0 0 0 0 0 0 0 0 0 0 0 0 0 0 0 0 0 0 0 0 0 0 0 0 0 0 0 0 0 0 0 0 0 0 0 0 0 0 0 0 0 0 0 0 0 0 0 0 0 0 0 0 0 0 0 0 0 0 0 0 0 0 0 0 0 0 0 0 0 0 0 0 0 0 0 0 0 0 0 0 0 0 0 0 0 0 0 0 0 0 0 0 0 0 0 0 0 0 0 0 0 0 0 0 0 0 0 0 0 0 0 0 0 0 0 0 0 0 0 0 0 0 0 0 0 0 0 0 0 0 0 0 0 0 0 0 0 0 0 0 0 0 0 0 0 0 0 0 0 0 0 0.373349324133569 0 0 0 0 0.626650675866431 0 0 0 0 0 0 0 0 0 0 0 0 0 0 0 0 0 0 0 0 0 0 0 0 0 0 0 0 0 0 0 0 0 0 0 0 0 0 0 0 0 0 0 0 0 0 0 0 0 0 0 0 0 0 0 0 0 0 0 0 0 0 0 0 0 0 0 0 0 0 0 0 0 0 0 0 0 0 0 0 0 0 0 0 0 0 0 0 0 0 0 0 0 0 0 0 0 0 0 0 0 0 0 0 0 0 0 0 0 0 0 0 0 0 0 0 0 0 0 0 0 0 0 0 0 0 0 0 0 0 0 0
0 0 0 0 0 0 0 0 0 0 0 0 0 0 0 0 0 0 0 0 0 0 0 0 0 0 0 0 0 0 0 0 0 0 0 0 0 0 0 0 0 0 0 0 0 0 0 0 0 0 0 0 0 0 0 0 0 0 0 0 0 0 0 0 0 0 0 0 0 0 0 0 0 0 0 0 0 0 0 0 0 0 0 0 0 0 0 0 0 0 0 0 0 0 0 0 0 0 0 0 0 0 0 0 0 0 0 0 0 0 0 0 0 0 0 0 0 0 0 0 0 0 0 0 0 0 0 0 0 0 0 0 0 0 0 0 0 0 0 0 0 0 0 0 0 0 0 0 0 0 0 0 0 0 0 0 0 0 0 0 0 0 0 0 0 0 0 0 0 0 0 0 0 0 0 0 0 0 0 0 0 0 0 1 0 0 0 0 0 0 0 0 0 0 0 0 0 0 0 0 0 0 0 0 0 0 0 0 0 0 0 0 0 0 0 0 0 0 0 0 0 0 0 0 0 0 0 0 0 0 0 0 0 0 0 0 0 0 0 0 0 0 0 0 0 0 0 0 0 0 0 0 0 0 0 0 0 0 0 0 0 0 0 0 0 0 0 0 0 0 0 0 0 0 0 0 0 0 0 0 0 0 0 0 0 0 0 0 0 0 0 0 0 0 0 0 0 0 0 0 0 0 0 0 0 0 0 0 0 0 0 0 0 0 0 0 0
0 0 0 0 0 0 0 0 0 0 0 0 0 0 0 0 0 0 0 0 0 0 0 0 0 0 0 0 0 0 0 0 0 0 0 0 0 0 0.00394556461083398 0 0 0 0 0 0 0 0 0 0 0 0 0 0 0 0 0 0 0 0 0 0 0 0 0 0 0 0 0 0 0 0 0 0 0 0 0 0 0 0 0 0 0 0 0 0 0 0 0 0 0 0 0 0 0 0 0 0 0 0 0 0 0 0 0 0 0 0 0 0 0 0 0 0 0 0 0 0 0 0 0 0 0 0 0 0 0 0 0 0 0 0 0 0 0 0 0 0 0 0 0 0 0 0 0 0 0 0 0 0 0 0 0 0 0 0 0 0 0 0 0 0 0 0.123711170534464 0 0 0 0 0 0 0 0 0 0 0 0 0 0 0 0.00518337414464096 0.115550906322603 0 0 0.0591528577154628 0 0 0 0 0.00191936033996403 0 0 0.0189209997017414 0 0 0 0 0 0 0 0.00339234796144339 0 0.0325962593567462 0 0 0.0241436100983558 0.0113419933672716 0 0 0 0 0 0.00254342754304816 0 0 0 0 0 0 0 0 0.00682336919753892 0 0.00248097422651262 0.00613674474624457 0.00460890640503871 0 0 0 0 0 0 0 0 0 0 0 0 0 0 0 0 0 0 0.00197276556933581 0 0.00394542938678543 0 0 0 0.00591568373612286 0.00548710971127064 0 0 0 0.00506223705356699 0 0 0.00236384378711359 0 0 0 0 0 0 0 0 0 0 0 0 0 0 0 0 0 0 0 0 0 0 0 0 0 0 0.00929355449382131 0 0 0 0 0 0 0.311107857568303 0 0.183688924522849 0 0.00238546730616411 0.00387856825103641 0 0 0.00203978234164504 0 0 0 0 0 0 0 0 0.0204055558310835 0 0 0.00162860304407314 0 0 0.00376945252018884 0.0146032986047292 0 0
0 0 0 0 0 0 0 0 0 0 0 0 0 0 0 0 0 0 0 0 0.0030290050635005 0 0 0 0 0 0 0 0 0 0 0 0 0 0 0 0 0 0 0 0 0 0 0.00257569831112874 0.0057639025771389 0.0014555970760918 0 0 0 0 0 0 0 0 0 0 0 0 0 0 0 0 0 0 0 0.00183814222908365 0.00282167370726935 0 0 0 0 0 0 0 0 0 0 0 0 0 0 0 0 0 0 0 0 0 0 0 0 0 0 0 0 0 0 0 0 0 0 0 0 0 0 0 0 0 0 0 0 0 0 0 0 0 0 0 0 0 0 0 0 0 0 0 0 0 0.0102556883541061 0 0 0 0 0 0 0 0 0 0 0 0 0 0 0 0 0 0 0 0 0 0 0 0 0 0 0 0 0.00515197368024138 0 0 0 0 0.215514965982563 0.00718645494715444 0 0.106612496432026 0.0184893018575033 0 0.0114760581025881 0.00206228117638327 0.00371676109532476 0 0.0207813715675222 0.00422359905807914 0 0.0140842972458288 0.073400101416982 0 0.012018348316132 0.367494628104124 0.00626947094565643 0.00778276080125233 0 0 0 0 0 0 0 0 0.0499469071209293 0 0 0 0 0 0 0 0 0 0 0 0 0 0 0 0 0 0 0 0 0 0 0 0 0 0 0 0.0165399024629893 0.00621558017412356 0 0 0.0134345229339888 0 0.00381990606673711 0 0 0 0 0 0 0 0 0.00203917054032978 0 0 0 0 0 0 0 0 0 0 0.00138239884623761 0 0 0 0 0 0 0 0 0 0 0 0 0 0 0 0 0 0 0 0 0 0 0 0 0 0 0 0 0 0 0 0 0 0 0 0 0 0 0 0 0 0 0 0 0 0 0 0 0 0 0 0 0 0 0 0 0 0 0 0 0 0 0 0 0 0 0 0 0 0.00261703380698493 0 0
0 0 0 0 0 0 0 0 0 0 0 0 0 0 0 0 0 0 0 0 0 0 0 0 0 0 0 0 0 0 0 0 0 0 0 0 0 0 0 0 0 0 0 0 0 0 0 0 0 0 0 0 0 0 0 0 0 0 0 0 0 0 0 0 0 0 0 0 0 0 0 0 0 0 0 0 0 0 0 0 0 0 0 0 0 0 0 0 0 0 0 0 0 0 0 0 0 0 0 0 0 0 0 0 0 0 0 0 0 0 0 0 0 0 0 0 0 0 0 0 0 0 0 0 0 0 0 0 0 0 0 0 0 0 0 0 0 0 0 0 0 0 0 0 0 0 0 0 0 0 0 0 0 0 0 0 0 0 0 0 0 0 0 0 0 0 0 0 0 0 0 0 0 0 0 0 0 0 0 0 0 0 0 0 0 0 1 0 0 0 0 0 0 0 0 0 0 0 0 0 0 0 0 0 0 0 0 0 0 0 0 0 0 0 0 0 0 0 0 0 0 0 0 0 0 0 0 0 0 0 0 0 0 0 0 0 0 0 0 0 0 0 0 0 0 0 0 0 0 0 0 0 0 0 0 0 0 0 0 0 0 0 0 0 0 0 0 0 0 0 0 0 0 0 0 0 0 0 0 0 0 0 0 0 0 0 0 0 0 0 0 0 0 0 0 0 0 0 0 0 0 0 0 0 0 0 0 0 0 0 0 0 0 0 0 0 0
0 0 0 0 0 0 0 0 0 0 0 0 0 0 0 0 0 0 0 0 0 0 0 0.0550171738372214 0 0 0 0 0 0 0 0 0 0 0 0 0 0 0.0627636936509829 0 0 0 0 0 0 0 0 0.0968767606420277 0 0 0 0 0 0 0 0 0 0 0 0 0 0 0 0 0 0 0 0 0 0 0 0 0 0 0 0 0 0 0 0 0 0 0 0 0 0 0 0 0 0 0 0 0 0 0 0 0 0 0 0 0 0 0 0 0 0 0 0 0 0 0 0 0 0 0 0 0 0 0 0 0 0 0 0 0 0 0 0 0 0 0 0 0 0 0 0 0 0 0 0 0 0 0 0 0 0 0 0 0 0 0 0 0 0 0 0 0 0 0 0 0 0 0 0 0 0 0 0 0 0 0 0 0 0 0 0 0 0 0 0 0 0 0 0 0 0.394441491409137 0 0 0 0 0 0 0 0 0 0 0 0 0 0.0501382031912307 0.164933664982498 0 0 0 0 0.104027668671554 0 0 0 0 0 0 0 0 0 0 0 0 0 0 0 0 0 0.0718013436153488 0 0 0 0 0 0 0 0 0 0 0 0 0 0 0 0 0 0 0 0 0 0 0 0 0 0 0 0 0 0 0 0 0 0 0 0 0 0 0 0 0 0 0 0 0 0 0 0 0 0 0 0 0 0 0 0 0 0 0 0 0 0 0 0 0 0 0 0 0 0 0 0 0 0 0 0 0 0 0 0 0 0 0 0 0 0 0 0 0 0 0 0 0
0 0 0 0 0 0 0 0 0 0 0 0 0.00648242219227633 0 0 0 0 0 0 0 0 0 0 0 0 0 0 0 0 0 0 0 0 0 0.00241035177134472 0 0 0 0 0 0 0 0 0 0 0 0 0 0 0 0 0 0 0 0 0 0 0 0 0 0 0 0 0 0 0 0 0 0 0 0 0 0 0 0 0 0 0 0 0 0 0 0 0 0 0 0 0 0 0 0 0 0 0 0 0 0 0 0 0 0 0 0 0 0 0 0 0 0 0 0 0 0 0 0.0057353150112931 0 0 0 0 0 0 0 0 0 0 0 0 0 0 0 0 0 0 0 0 0 0 0 0 0 0 0 0 0 0 0 0 0 0 0 0 0 0 0 0 0 0 0 0 0 0 0 0 0 0 0 0 0.0430149366301802 0 0.129904736640736 0 0.164508227615277 0 0 0 0 0 0 0 0 0 0 0 0.00201100322239727 0 0 0 0 0 0.122934495473932 0 0.0277188445266826 0 0 0 0.00534767408174221 0 0.00383378626403965 0 0 0 0 0.0175900742110942 0 0.0153143305861168 0 0 0.0304015508799666 0 0 0 0 0 0 0 0 0 0 0 0 0 0 0 0 0 0 0 0 0 0 0 0 0 0 0 0 0 0 0 0 0.00324233035259115 0 0 0 0 0.0122651058467335 0.00271960662841156 0 0 0 0 0.00131486661981785 0 0.00070261222384066 0.00425174420906234 0.00158595028642262 0.139940462078886 0.000776477887999464 0.00261894933062724 0 0 0.0148946453408957 0.00268369092396558 0.0231459598114026 0 0 0 0 0 0 0.00147305544449227 0 0 0 0 0 0 0 0 0 0 0 0.0693699762509596 0 0 0 0 0 0 0 0.00204240067608345 0 0 0 0 0 0 0.0293276816936776 0 0.0461928491208307 0 0 0 0 0 0 0 0 0 0 0 0.00246751639581972 0 0.0289222054340338 0.00117002273082403 0 0.0316841416055441
0 0 0 0 0 0 0 0 0 0 0 0 0 0 0 0 0 0 0 0 0 0 0 0 0 0 0 0 0 0 0 0 0 0 0 0 0 0 0 0 0 0 0 0 0 0 0 0 0 0 0 0 0 0 0 0 0 0 0 0 0 0 0 0 0 0 0 0.000821537779373183 0 0 0 0 0 0 0 0 0 0 0 0 0 0 0 0 0 0 0 0 0 0 0 0 0 0 0 0 0 0 0 0 0 0 0 0 0 0 0 0 0 0 0 0 0 0 0 0 0 0 0 0 0 0 0 0 0 0 0 0 0 0 0 0 0 0 0 0 0 0 0 0.000484067888958085 0 0 0 0 0 0 0 0 0 0 0 0 0 0 0 0 0 0 0.0035008055857886 0 0.00530673559662187 0.0016598486217419 0 0 0 0 0 0 0 0 0 0 0 0 0 0 0.00312802429636537 0.00180140334107448 0.00101723032056417 0 0 0 0 0 0 0 0 0 0 0.0396664815300918 0 0 0 0 0 0.0318515202848735 0.00511063361751497 0 0 0 0 0 0 0 0 0 0.0011304731617297 0 0 0 0 0 0 0.157095280428298 0.0304634461210387 0 0 0 0 0.00122502762012087 0 0 0 0 0 0.00421796826230883 0 0 0 0 0 0 0 0.000370103205300022 0 0 0 0 0 0 0 0 0 0.00120495233758496 0.000629790792397855 0 0 0 0 0 0 0.00220053698708971 0 0.000608709737315356 0 0 0.0581482857474975 0 0 0 0 0 0 0 0 0.00101253156625787 0 0 0 0 0 0 0 0 0 0 0 0 0 0 0 0 0 0 0 0 0.00493399888799094 0 0 0.0203574068197041 0 0 0.000963031284976058 0 0.00128726982530458 0.00148467731865851 0.0283523708896773 0 0.00416781439496771 0 0 0.00847832816544489 0.12972495140695 0.0405218324496284 0.0524477288041475 0.00268833480429762 0 0.00953810750804268 0 0 0 0.00298413437774181 0 0 0 0.00930756236490786 0.330107055867653
0 0 0 0 0 0 0 0 0 0 0 0 0.0106074459851402 0 0 0 0 0 0 0 0 0 0 0 0 0 0 0 0 0 0 0 0 0.00306237389794698 0.00520441409526077 0 0 0 0 0 0 0 0 0 0 0 0 0 0 0 0 0 0 0 0 0 0 0 0 0 0 0 0 0 0 0 0 0.00131586049202198 0 0 0 0 0 0 0 0 0 0 0 0 0 0 0 0 0 0 0 0 0 0 0 0 0 0 0 0 0 0 0 0 0.00496500747364561 0.00732411013750287 0 0 0.00201643357718838 0 0 0 0 0 0 0 0 0 0.00971189210839173 0 0 0 0.00410434260041557 0 0 0 0 0 0 0 0 0 0 0 0 0 0 0 0 0 0 0 0 0 0 0 0 0 0 0 0 0 0 0 0 0 0 0 0 0 0 0 0 0 0 0 0 0 0 0 0 0.00666693361770235 0 0.077713025389708 0.00194018393294701 0.136983247751927 0 0 0 0 0 0 0 0 0 0 0 0 0 0 0 0.11579582287244 0.095215787496736 0 0 0.00603443588606212 0 0 0 0.0747319787906536 0 0 0 0 0 0 0.00799581760947534 0 0.0080456528868533 0 0 0.0302241905638168 0 0 0 0 0 0 0 0 0 0 0 0 0 0 0.00229692601045462 0 0 0 0 0 0 0.00125153565807522 0 0 0 0.00167281245330194 0 0 0 0 0 0 0 0 0 0 0 0.00456490174044662 0.00246055330637221 0 0 0 0 0.00144875434754314 0 0 0.00425510811412147 0.00164936178233782 0.141978915141795 0 0.00103514398273638 0 0 0 0 0 0 0.00126659342958061 0 0 0 0 0 0 0 0 0 0 0 0 0 0 0 0 0.0418066232981236 0 0.00311118041552119 0 0 0.00497698132606295 0 0.00246905615343717 0.00117448437934397 0 0 0 0 0 0 0.00898237614806137 0 0.0187027903469118 0 0 0 0 0 0 0 0.00470693504236038 0 0 0 0 0 0.00809562197828206 0.000662339309461549 0 0.131772048469834
0 0 0 0 0 0 0 0 0 0 0 0 0 0 0 0 0 0 0 0 0.008553702196346 0 0 0.0147173558528547 0 0 0 0 0 0 0 0 0 0 0 0 0 0 0.00277528428460304 0 0 0 0.0102385735397239 0.00649651620218158 0.0391922124651317 0.0101342350859805 0 0.0027069611282801 0 0 0 0 0 0 0 0 0 0 0 0 0 0 0.0022199350382429 0.00953896041327195 0 0 0 0 0 0 0 0 0 0 0.00786134444267189 0 0 0 0.00451444488230732 0 0 0 0 0 0 0 0 0 0 0 0 0 0 0 0 0 0 0 0 0 0 0 0 0 0 0 0 0 0 0 0 0 0 0 0 0 0 0 0 0 0 0 0 0 0 0 0 0 0.00265575624323346 0 0 0 0 0 0.00873530638314486 0 0 0 0 0 0 0 0 0 0 0 0 0 0 0 0 0 0 0 0 0 0 0 0 0 0 0 0 0 0 0 0 0.00445448472852558 0.0424212016336856 0.00288231364786949 0.0449852521469782 0.0381804898597331 0.0169610548520351 0 0 0 0 0 0 0.0745545281643973 0.0118529759407236 0 0 0.0201895698300137 0.0866159283668063 0 0 0 0 0 0 0 0.0138791198034572 0 0 0 0 0 0 0.0122217430529277 0 0 0 0.0147434710230415 0.039618558610162 0.00783110941338432 0 0 0 0 0.00435137165610601 0 0 0 0 0 0 0 0.0383061102360493 0 0 0 0.335010690593875 0 0 0 0 0 0 0.00440446248334635 0.0102946177225465 0 0 0 0 0 0 0 0 0 0 0 0 0 0 0 0 0 0 0 0 0 0 0 0 0 0 0 0 0 0.00230413796376441 0 0 0 0 0.00375685285425431 0 0 0 0 0.00189304386247512 0 0 0 0 0 0 0 0 0 0 0 0.0110624234953837 0 0 0 0 0 0 0 0.0217414208210039 0 0 0 0 0 0 0 0 0 0 0 0 0 0 0 0 0.00371314372626782 0 0 0 0 0 0 0.00142933535321307 0 0
0 0 0 0 0 0 0 0 0 0 0 0 0 0 0 0 0 0 0 0 0 0 0 0 0 0 0 0 0 0 0 0 0 0 0 0 0 0 0 0 0 0 0 0 0 0 0 0 0 0 0 0 0.00293539505992942 0 0 0 0 0 0 0 0 0 0 0 0 0 0 0 0 0 0 0 0 0 0 0 0 0 0 0 0 0 0 0 0 0 0 0 0 0 0 0 0 0 0 0 0 0 0 0 0 0 0 0 0 0 0 0 0 0 0 0 0 0 0 0 0 0 0 0 0 0 0 0 0 0 0 0 0 0 0 0 0 0 0 0 0 0 0 0 0 0 0 0 0 0 0 0 0 0 0 0 0 0 0 0 0 0 0 0 0 0 0 0 0 0 0 0 0 0.0183072566254507 0.0115611530453863 0.145033822202326 0 0 0 0 0 0 0 0 0 0 0 0 0 0 0 0.0268337428188657 0 0.00620188455612316 0 0 0 0 0 0 0 0.0577719528050722 0 0 0 0.304215480216059 0 0 0.0181494508842779 0 0 0 0 0 0 0 0 0 0 0 0 0 0 0 0 0 0.00593072325510306 0.00722058874949331 0 0 0 0 0 0 0 0 0 0 0 0 0.0434953536308907 0 0 0 0.00683491932073699 0.0232647989174368 0 0 0 0 0 0 0 0 0 0 0 0 0 0 0.00400989278416351 0 0 0 0 0 0 0 0 0 0 0 0 0 0 0 0 0 0 0 0 0 0 0 0 0 0.313991335018873 0 0 0 0 0 0 0 0 0 0 0 0 0 0 0 0 0 0 0 0 0 0 0 0 0 0 0 0 0 0 0 0 0 0.0042422501098122
0 0 0 0 0 0 0 0 0 0 0 0 0 0 0 0 0 0 0 0 0 0 0 0 0 0 0 0 0 0 0 0 0 0 0 0 0 0 0 0 0 0 0 0 0 0 0 0 0 0 0 0 0 0 0 0 0 0 0 0 0 0 0 0 0 0 0 0 0 0 0 0 0 0 0 0 0 0 0 0 0 0 0 0 0 0 0 0 0 0 0 0 0 0 0 0 0 0 0 0 0 0 0 0 0 0 0 0 0 0 0 0 0 0 0 0 0 0 0 0 0 0 0 0 0 0 0 0 0 0 0 0 0 0 0 0 0 0 0 0 0 0 0 0 0 0 0 0 0 0 0 0 0 0 0 0 0 0 0 0 0 0 0 0 0 0 0 0 0 0 0 0 0 0 0 0 0 0 0 0 0 0 0 0 0 0 0 0 0 0 0.103871504011315 0 0 0 0 0 0 0 0 0.160642733714227 0 0 0 0 0 0.512071903291437 0 0 0 0 0.143624216780649 0 0 0 0 0 0 0 0 0 0 0 0 0 0 0 0.0523998549994695 0 0 0 0.027389787202902 0 0 0 0 0 0 0 0 0 0 0 0 0 0 0 0 0 0 0 0 0 0 0 0 0 0 0 0 0 0 0 0 0 0 0 0 0 0 0 0 0 0 0 0 0 0 0 0 0 0 0 0 0 0 0 0 0 0 0 0 0 0 0 0 0 0 0 0 0 0 0 0 0 0 0 0 0 0 0 0 0 0 0 0 0 0
0 0 0 0 0 0 0 0 0 0 0 0 0 0 0 0 0 0 0 0 0 0 0 0 0 0 0 0 0 0 0 0 0 0 0 0 0 0 0 0 0 0 0 0 0 0 0 0 0 0 0 0 0 0 0 0 0 0 0 0 0 0 0 0 0 0 0 0 0 0 0 0 0 0 0 0 0 0 0 0 0 0 0 0 0 0 0 0 0 0 0 0 0 0 0 0 0 0 0 0 0 0 0 0 0 0 0 0 0 0 0 0 0 0 0 0 0 0 0 0 0 0 0 0 0 0 0 0 0 0 0 0 0 0 0 0 0 0 0 0 0 0 0 0 0 0 0 0 0 0 0 0 0 0 0 0 0 0 0 0 0 0 0 0 0 0 0 0 0 0 0 0 0 0 0 0.205121860255652 0 0 0 0 0 0 0 0 0 0 0 0 0 0 0 0 0 0 0 0 0.0959959946056405 0 0 0 0 0 0 0 0 0 0 0 0 0 0 0 0 0 0 0 0 0 0 0.113485731462566 0 0.0227505513426133 0 0 0.0262190456501104 0 0 0 0 0 0 0 0 0 0 0 0 0 0 0 0 0 0.0128196460219749 0 0 0 0 0 0.0249396472148748 0.0841049437055266 0 0 0 0.0173336480357623 0 0 0 0 0 0 0 0 0 0 0 0 0 0 0 0 0 0 0 0 0 0 0 0 0 0 0 0 0 0 0.0861477899208037 0 0 0.0360409146792646 0 0 0 0 0 0 0 0 0 0 0 0 0 0 0 0 0 0 0 0.184548638758327 0.0904915883468836 0 0 0 0 0 0 0 0
0 0 0 0 0 0 0 0 0 0 0 0 0 0 0 0 0 0 0 0 0 0 0 0 0 0 0 0 0 0 0 0 0 0 0 0 0 0 0 0 0 0 0 0 0 0 0 0 0 0 0 0 0 0 0 0 0 0 0 0 0 0 0 0 0 0 0 0 0 0 0 0 0 0 0 0 0 0 0 0 0 0 0 0 0 0 0 0 0 0 0 0 0 0 0 0 0 0 0 0 0 0 0 0 0 0 0 0 0 0 0 0 0 0 0 0 0 0 0 0 0 0 0 0 0 0 0 0 0 0 0 0 0 0 0 0 0 0 0 0 0 0 0 0 0 0 0 0 0 0 0 0 0 0 0 0 0 0.017988337169864 0 0 0.263026294303677 0 0 0 0 0 0 0 0 0 0 0 0 0 0 0 0 0 0 0 0 0 0 0 0 0 0 0 0 0 0 0 0 0 0 0 0.0852152447949652 0 0 0 0 0 0 0 0 0 0 0 0 0 0 0 0 0 0 0 0 0 0 0 0 0 0 0 0 0 0 0 0 0 0 0 0 0 0 0 0 0 0 0 0 0 0 0 0 0 0 0 0 0.0632644250635866 0 0 0 0 0 0 0 0 0 0 0 0 0 0 0 0 0 0 0 0 0 0 0 0 0 0 0 0 0 0 0 0 0 0 0 0 0.0542925450653913 0 0.0656015249569172 0.285080403071297 0 0 0 0 0 0.0526017911970155 0.0269306277125566 0 0 0 0 0 0 0 0.0591741433607035 0 0 0 0 0 0 0 0 0 0 0 0.0268246633040264
0 0 0 0 0 0 0 0 0 0 0 0 0.0175613761728156 0 0 0 0 0 0 0 0 0 0 0 0 0 0 0 0 0 0 0 0 0 0 0 0 0 0 0 0 0 0 0 0 0 0 0 0 0 0 0 0 0 0 0 0 0 0 0 0 0 0 0 0 0 0 0.00877609753477258 0 0 0 0.0370045595724127 0 0 0 0 0 0 0 0 0 0 0 0 0 0 0 0 0 0 0 0 0 0 0 0 0 0 0 0 0 0 0 0 0 0 0 0 0 0.00816916997392483 0 0 0 0 0.0163043987145772 0 0 0 0.00800226766453933 0 0 0 0 0 0 0 0 0 0 0 0 0 0 0 0 0 0 0 0 0 0 0 0 0 0 0 0 0 0 0 0 0 0 0 0 0 0 0 0.00748864243235931 0 0 0 0 0 0 0 0 0.0189188051003044 0 0.00711471581356194 0 0.0130754492506621 0 0 0 0 0 0.0235951823894999 0 0 0 0 0 0 0 0 0 0.0160779133882782 0.244040032373026 0.238534996694509 0 0 0 0 0 0 0.0203213589327412 0 0 0 0 0 0 0 0 0 0 0.0796218732325335 0 0 0 0 0 0.032554979974306 0.0118027201831742 0 0 0 0 0 0 0 0 0 0 0 0 0 0 0 0 0 0 0 0 0 0 0 0 0 0 0 0 0 0 0 0 0 0 0 0 0 0 0 0 0 0.0397405943806606 0 0 0 0 0 0 0 0 0 0 0 0 0 0 0 0 0 0 0 0 0 0 0 0 0 0 0 0 0 0.00535079638749835 0 0 0.0115043837330057 0 0 0 0 0 0 0 0 0 0 0 0 0 0 0 0 0 0.0112281707329745 0 0 0 0 0 0 0 0 0.123211515367862
0 0 0 0 0 0 0 0 0 0 0 0 0 0 0 0 0 0 0 0 0 0 0 0 0 0 0 0 0 0 0 0 0 0 0 0 0 0 0 0 0 0 0 0 0 0 0 0 0 0 0 0 0 0 0 0 0 0 0 0 0 0 0 0 0 0 0 0 0 0 0 0 0 0 0 0 0 0 0 0 0 0 0 0 0 0 0 0 0 0 0 0 0 0 0 0 0 0 0 0 0 0 0 0 0 0 0 0 0 0 0 0 0 0 0 0 0 0 0 0 0 0 0 0 0 0 0 0 0 0 0 0 0 0 0 0 0 0 0 0 0 0 0 0 0 0 0 0 0 0 0 0 0 0 0 0 0 0 0 0.00900512412659863 0.0472950966333909 0 0 0 0 0 0 0 0 0 0 0 0 0 0.00327452469330645 0 0 0 0 0 0 0 0 0 0 0 0 0 0.0114812598467381 0 0 0 0 0.0231385188286954 0.00904294807103414 0.00595849580292534 0 0 0.00563941883798142 0 0 0 0 0 0 0 0.00675667571483755 0 0 0 0 0 0 0.0419234795418075 0.0288558338210494 0 0.00708604502885795 0 0 0.00462645390060764 0.00432725887328181 0.0213436168532757 0 0.00367328406138589 0 0 0 0.00469785429151465 0 0 0 0 0.00625545007725156 0 0 0 0 0 0 0 0 0 0.0117093561764062 0.00837406998607196 0.00447721345220094 0 0 0 0.0339420268694957 0.0971784176489267 0 0.00695065558894043 0 0.0130994068755105 0 0 0 0 0 0 0 0 0 0 0 0 0 0 0 0 0 0.00740661877336058 0 0 0 0 0 0 0 0 0 0 0 0 0.0514234539994702 0.0161291542119756 0.013684116858311 0.01939989145175 0.0189196103267685 0.0660658879915024 0 0 0 0 0.00289071489607345 0.0116958406912326 0 0 0 0 0 0.0292850331722564 0 0 0.0426464596512911 0 0.0185002048427595 0.212193793269855 0.0696467342613006 0 0 0 0 0 0 0 0
0 0 0 0 0 0 0 0 0 0 0 0 0 0 0 0 0 0 0 0 0 0 0 0 0 0 0 0 0 0 0 0 0 0 0 0 0 0 0 0 0 0 0 0 0 0 0 0 0 0 0 0 0.0173848659097725 0 0 0 0 0 0 0 0 0 0 0 0 0 0 0 0 0 0 0 0 0 0 0 0 0 0 0 0 0.00461448480219846 0.0527914330101107 0.0240297722578231 0.0450921223933946 0 0 0 0.00368288434572727 0 0 0 0 0 0 0.0135502716929532 0.0213252348900772 0 0 0 0 0 0 0 0 0 0 0 0 0 0 0 0 0 0 0 0 0 0 0 0 0 0 0 0 0 0 0 0 0 0 0 0 0 0 0 0 0 0 0 0 0 0 0 0 0 0 0 0 0 0 0 0 0 0 0 0 0 0 0 0 0 0 0 0 0 0 0 0 0 0 0.0221650088826234 0 0 0 0 0 0 0 0 0 0 0 0 0 0 0 0.00393276786314256 0 0 0 0.0612183094849743 0 0 0 0 0 0 0 0 0 0.0790809249291048 0 0 0 0 0 0 0 0 0 0 0 0 0 0 0 0 0 0 0 0 0 0 0 0 0 0 0 0 0 0 0 0 0 0 0.229372677340391 0 0 0 0.0928414282920449 0.251714550224264 0 0 0 0 0 0 0 0 0 0 0 0 0 0 0 0 0 0 0 0 0 0 0 0 0 0 0 0 0 0 0 0 0 0 0 0 0 0 0 0 0.0437835401491932 0 0 0 0 0 0 0 0 0 0 0.00304253671148594 0 0 0 0 0.00674590181927729 0 0 0 0 0 0 0 0 0 0 0 0.00717289448761336 0 0 0.0116551179564888 0.00480327255733942 0 0
0 0 0 0 0 0 0 0 0 0 0 0 0 0 0 0 0 0 0 0 0 0 0 0 0 0 0 0 0 0 0 0 0 0 0 0 0 0 0 0 0 0 0 0 0 0 0 0 0 0 0 0 0 0 0 0 0 0 0 0 0 0 0 0 0 0 0 0 0 0 0 0 0 0 0 0 0 0 0 0 0 0 0 0 0 0 0 0 0 0 0 0 0 0 0 0 0 0 0 0 0 0 0 0 0 0 0 0 0 0 0 0 0 0 0 0 0 0 0 0 0 0 0 0 0 0 0 0 0 0 0 0 0 0 0 0 0 0 0 0 0 0 0 0 0 0 0 0 0 0 0 0 0 0 0 0 0 0 0 0.0210738749869862 0.0370134440109029 0.00853468043690641 0.00573637803079128 0 0 0 0.0221336847033715 0 0 0 0 0 0 0 0 0 0 0 0 0 0 0 0 0.00402649165116994 0 0 0 0 0 0 0 0 0 0 0 0 0.00724696003790944 0 0 0 0 0 0 0 0 0 0.0891708033843146 0 0 0 0 0 0 0 0 0 0 0 0 0 0 0.0351762554649087 0 0 0 0 0 0 0 0 0 0 0 0 0 0 0 0.00464368238895929 0 0 0.00528423727010804 0.00560352020113993 0 0.105060678115811 0.0211262670630264 0 0 0.00417612153410891 0.0293675609390682 0.0688436902985729 0 0 0 0 0 0 0 0 0 0 0 0 0 0 0 0 0 0 0 0 0 0 0 0 0 0 0 0 0 0 0 0 0 0 0.00635561309131328 0 0.0254282420506496 0.00616661048426314 0.0466588126220421 0.0622779613688739 0 0 0.0047303694069246 0.0212646804666518 0.0910515644841765 0.219292461644584 0.0178370814962516 0 0.0108538337584445 0 0 0 0.00275372700664013 0.00677744789022844 0 0 0 0 0 0 0 0 0 0 0 0 0.00433326371090105
0 0 0 0 0 0 0 0 0 0 0 0 0 0 0 0 0 0 0 0 0 0 0 0.0266510883647924 0 0 0 0 0 0 0 0 0 0 0 0 0 0 0.0371813469983299 0 0 0 0 0 0.0183200365949218 0 0 0 0 0 0 0 0 0 0 0 0 0 0 0 0 0 0 0 0 0 0 0 0 0 0 0 0 0 0 0 0 0 0 0 0 0 0 0 0 0 0 0 0 0 0 0 0 0 0 0 0 0 0 0 0 0 0 0 0 0 0 0 0 0 0 0 0 0 0 0 0 0 0 0 0 0 0 0 0 0 0 0 0 0 0 0 0 0 0.0291177602430784 0 0 0 0 0 0 0 0 0 0 0 0 0 0 0 0 0 0 0 0 0 0 0 0 0 0 0 0 0 0 0 0 0 0 0 0 0 0 0 0 0 0 0 0 0 0 0 0 0 0 0 0.0401726017493826 0 0 0 0.145849741272434 0 0.256152798331602 0 0 0 0 0 0 0 0 0 0 0 0 0.317524486008314 0 0 0 0 0.0509589467017793 0 0 0 0 0 0 0 0 0 0 0 0 0 0 0 0 0 0 0 0.0780711937353659 0 0 0 0 0 0 0 0 0 0 0 0 0 0 0 0 0 0 0 0 0 0 0 0 0 0 0 0 0 0 0 0 0 0 0 0 0 0 0 0 0 0 0 0 0 0 0 0 0 0 0 0 0 0 0 0 0 0 0 0 0 0 0 0 0 0 0 0 0 0 0 0 0 0 0 0 0 0 0 0 0 0 0 0 0 0
0 0 0 0 0 0 0 0 0 0 0 0 0 0 0 0 0 0 0 0 0 0 0 0 0 0 0 0 0 0 0 0 0 0 0 0 0 0 0.151818887345225 0 0 0 0 0 0 0 0 0.0434045081429414 0 0 0 0 0 0 0 0 0 0 0 0 0 0 0 0 0 0 0 0 0 0 0 0 0 0 0 0 0 0 0 0 0 0 0 0 0 0 0 0 0 0 0 0 0 0 0 0 0 0 0 0 0 0 0 0 0 0 0 0 0 0 0 0 0 0 0 0 0 0 0 0 0 0 0 0 0 0 0 0 0 0 0 0 0 0 0 0 0 0 0 0 0 0 0 0 0 0 0 0 0 0 0 0 0 0 0 0 0 0 0 0 0 0 0.0467276160634057 0 0 0 0 0 0 0 0 0 0 0 0 0 0 0 0 0 0 0 0 0.288795531237962 0 0 0.091947030102867 0 0 0 0 0 0 0 0 0 0 0 0 0 0 0 0 0.0959951415994034 0 0 0 0 0 0 0 0 0 0 0 0 0 0 0 0 0 0 0 0 0 0 0 0 0 0 0 0 0 0 0 0 0 0 0 0 0 0 0 0 0 0 0 0 0.0233699776930929 0.0253004632067445 0 0 0 0 0 0 0 0 0 0 0 0 0 0 0 0 0 0 0 0 0 0 0 0 0 0 0 0 0 0 0 0 0 0 0 0 0 0 0 0 0.232640844608358 0 0 0 0 0 0 0 0 0 0 0 0 0 0 0 0 0 0 0 0 0 0 0 0 0 0
0 0 0 0 0 0 0 0 0 0 0 0 0 0 0 0 0 0 0 0 0 0 0 0 0 0 0 0 0 0 0 0 0 0 0 0 0 0 0 0 0 0 0 0 0 0 0 0 0 0 0 0 0 0 0 0 0 0 0 0 0 0 0 0 0 0 0 0 0 0 0 0 0 0 0 0 0 0 0 0 0 0 0 0 0 0 0 0 0 0 0 0 0 0 0 0 0 0 0 0 0 0 0 0 0 0 0 0 0 0 0 0 0 0 0 0 0 0 0 0 0 0 0 0 0 0 0 0 0 0 0 0 0 0 0 0 0 0 0 0 0 0 0 0 0 0 0 0 0 0 0 0 0 0 0 0 0 0 0 0 0 0 0 0 0 0 0 0 0 0.00428394265732974 0.023456894491649 0.0709040574902233 0 0 0 0 0 0 0 0 0 0 0 0 0 0 0 0 0 0 0 0.333030776432562 0 0 0 0 0 0.0816978289377739 0 0 0 0 0.00936207354451902 0 0.0809830184638979 0 0 0 0 0 0 0 0 0 0 0 0 0 0 0 0 0 0.018310422107243 0 0 0 0 0 0 0 0 0 0 0 0 0 0.0444895884641549 0 0 0 0 0.0409405164108191 0 0 0 0 0 0 0 0 0 0 0 0 0 0 0 0 0 0 0 0 0 0 0 0 0 0 0 0 0 0 0 0 0 0 0 0 0 0 0 0 0.292540880999828 0 0 0 0 0 0 0 0 0 0 0 0 0 0 0 0 0 0 0 0 0 0 0 0 0 0 0 0 0 0 0 0 0 0
0 0 0 0 0 0 0 0 0 0 0 0 0 0 0 0 0 0 0 0 0 0 0 0 0 0 0 0 0 0 0 0 0 0 0 0 0 0 0.011573317378029 0 0.00534931048481155 0 0 0 0 0 0 0.00898472918135107 0 0 0 0 0 0 0 0 0 0 0 0 0 0 0 0 0 0 0 0 0 0 0 0 0.00582665070435879 0 0 0 0 0 0 0 0 0 0 0 0 0 0 0 0 0 0 0 0 0 0 0 0 0 0 0 0 0 0 0 0 0 0 0 0 0 0 0 0 0 0 0 0 0 0 0 0 0 0 0 0 0 0.00720511634751453 0 0 0 0 0 0 0 0 0 0 0 0.00153597684113698 0 0 0 0 0 0 0 0 0 0 0 0 0 0 0 0 0 0 0 0 0 0 0 0 0 0 0 0 0 0 0.0102955093290721 0 0.0367018550527635 0 0 0 0 0 0 0 0 0 0 0 0 0 0 0 0.0293602043791304 0 0.0141688679112215 0 0 0 0 0 0 0 0 0 0 0 0.0147453219832238 0 0 0.176732724100579 0 0 0 0 0 0 0 0 0 0 0 0 0 0 0 0 0 0 0 0 0 0 0 0 0 0 0 0 0 0 0 0 0 0 0 0 0 0 0 0 0.0020403169792159 0 0 0 0 0 0 0 0 0.00229232041563691 0 0.0212645346786472 0 0 0 0 0 0 0 0 0 0 0 0 0 0 0 0 0 0 0 0 0 0 0 0 0 0.632833978405101 0 0 0 0 0 0 0 0 0 0 0 0 0 0 0.00432108661518093 0 0.00786774710861718 0 0 0 0 0 0 0 0 0 0 0 0 0 0 0 0 0.00690043210440873
0 0 0 0 0 0 0 0 0 0 0 0 0 0 0 0 0 0 0 0 0 0 0 0 0 0 0 0 0 0 0 0 0 0 0 0 0 0 0 0 0 0 0 0 0 0 0 0 0 0 0 0 0 0 0 0 0 0 0 0 0 0.06097474212273 0 0 0 0 0 0 0 0 0 0 0 0 0 0 0 0 0 0 0 0 0 0 0 0 0 0 0 0 0 0 0 0 0 0 0 0 0 0 0 0 0 0 0 0 0 0 0 0 0 0 0 0 0 0 0 0 0 0 0 0 0 0 0 0 0 0 0 0 0 0 0 0 0 0 0 0 0 0 0 0 0 0 0 0 0 0 0 0 0 0 0 0 0 0 0 0 0 0 0 0 0 0 0 0 0 0 0 0 0 0.104211869172247 0 0 0 0 0 0 0 0 0 0 0 0.13939412664842 0 0 0 0 0 0 0.0797735685438489 0 0 0 0 0 0 0 0 0 0.062555977638008 0 0 0 0.210544911331977 0 0 0 0 0 0 0 0 0 0 0 0 0 0 0 0 0 0.159349817544408 0 0 0 0 0 0 0 0 0 0 0 0 0 0 0 0 0 0 0 0 0 0 0 0 0 0 0 0 0.012456293685454 0 0 0 0 0 0 0 0 0 0 0 0 0 0 0 0 0 0 0 0 0 0 0 0 0 0 0 0 0 0 0.051025419121021 0 0 0 0 0 0 0 0.119713274191887 0 0 0 0 0 0 0 0 0 0 0 0 0 0 0 0 0 0 0 0 0 0 0 0 0 0
0 0 0 0 0 0 0 0 0 0 0 0 0 0 0 0 0 0 0 0 0 0 0 0.00285050842823229 0 0 0 0 0 0 0 0 0 0 0 0 0 0 0.023173798176817 0 0 0 0 0 0 0 0 0.0262642421870403 0 0 0 0 0 0 0 0 0 0 0 0 0 0.00302790792266036 0 0.00289997495193263 0 0 0 0 0 0 0 0 0 0 0 0 0 0 0 0 0 0 0 0 0 0 0 0 0 0 0 0 0 0 0 0 0 0 0 0 0 0 0 0 0 0 0 0 0 0 0 0 0 0 0 0 0 0 0 0 0 0 0 0 0 0 0 0 0 0 0 0 0 0 0 0 0 0 0 0 0 0 0 0 0 0 0 0 0 0 0 0 0 0 0 0 0 0 0 0 0 0 0 0 0 0 0 0 0 0.00331409054931468 0.0169002341251727 0.0741231859467256 0 0 0 0 0 0 0 0 0 0 0 0.00965040204521447 0 0 0 0.0124364888803712 0 0.00693652458494878 0.0315916058368555 0.0152249939035635 0 0 0 0 0 0 0 0 0 0.0620561084445552 0.0859855229503235 0.0310283370951321 0 0 0 0 0 0 0 0 0 0 0 0 0 0 0 0 0 0 0.133288532771601 0 0 0 0 0 0 0 0 0 0 0 0 0 0.00348405513330621 0 0 0 0 0.00930080495729241 0 0 0 0 0 0 0 0 0 0.00160664136726831 0 0 0.00150461202886998 0 0.0116564687577512 0 0 0 0 0 0 0 0 0 0 0 0 0 0 0 0 0 0 0 0 0 0 0 0 0 0.418372416171661 0 0 0 0 0 0 0 0.00572212074210364 0 0 0 0 0 0 0.00216592320130405 0 0.00543449883998233 0 0 0 0 0 0 0 0 0 0 0 0 0 0 0 0 0
0 0 0 0 0 0 0 0 0 0 0 0 0 0 0 0 0 0 0 0 0 0 0 0 0 0 0 0 0 0 0 0 0 0 0 0 0 0 0 0 0 0 0.0192970967217737 0 0.0281099999948966 0 0 0 0 0 0 0 0 0 0 0 0 0 0 0 0 0 0 0.0329410001531288 0 0 0 0 0 0 0 0 0 0 0 0 0 0 0 0 0 0 0 0 0 0 0 0 0 0 0 0 0 0 0 0 0 0 0 0 0 0 0 0 0 0 0 0 0 0 0 0 0 0 0 0 0 0 0 0 0 0 0 0 0 0 0 0 0 0 0 0 0 0 0.0163045028133498 0 0 0 0 0 0 0 0 0 0 0 0 0 0 0 0 0 0 0 0 0 0 0 0 0 0 0 0 0 0 0 0 0 0 0 0 0 0 0 0 0 0 0 0 0 0 0 0 0 0 0 0.0370307938880393 0 0 0 0.0415191801823069 0 0.36276211859773 0 0 0 0 0 0 0.141068544466855 0 0 0 0 0 0 0 0 0.0399056415672341 0 0.0204899942631468 0 0 0 0 0 0 0 0 0 0 0 0 0 0 0 0.106430305809686 0 0 0 0.030322730248885 0.0813766942653049 0.0424413970276635 0 0 0 0 0 0 0 0 0 0 0 0 0 0 0 0 0 0 0 0 0 0 0 0 0 0 0 0 0 0 0 0 0 0 0 0 0 0 0 0 0 0 0 0 0 0 0 0 0 0 0 0 0 0 0 0 0 0 0 0 0 0 0 0 0 0 0 0 0 0 0 0 0 0 0 0 0 0 0 0 0 0 0 0
0 0 0 0 0 0 0 0 0 0 0 0 0 0 0 0 0 0 0 0 0 0 0 0 0 0 0 0 0 0 0 0 0 0 0 0 0 0 0 0 0 0 0 0 0 0 0 0 0 0 0 0 0 0 0 0 0 0 0 0 0 0 0 0 0 0 0 0 0 0 0 0 0 0 0 0 0 0 0 0 0 0 0 0 0 0 0 0 0 0 0 0 0 0 0 0 0 0 0 0 0 0 0 0 0 0 0 0 0 0 0 0 0 0 0 0 0 0 0 0 0 0 0 0 0 0 0 0 0 0 0 0 0 0 0 0 0 0 0 0 0 0 0 0 0 0 0 0 0 0 0 0 0 0 0 0 0 0 0 0.0145396255000179 0.0229044728065136 0 0 0 0 0 0 0 0 0 0 0 0 0 0 0 0 0.0362072604392154 0.0672021104600676 0 0 0 0 0 0 0 0 0 0.00659425881215866 0 0 0 0 0 0 0 0.0175438137816919 0 0.180173990321392 0 0 0 0 0 0 0 0 0 0 0 0 0 0 0 0 0 0 0 0 0 0 0 0 0 0 0 0 0 0 0 0 0 0 0 0 0 0 0.00620239925785102 0 0 0 0 0 0 0.0970399976803683 0 0 0.0142800975999624 0 0 0 0 0 0 0 0 0 0 0 0 0 0 0 0 0 0 0 0 0 0 0 0 0 0 0 0 0 0 0 0 0 0 0 0 0 0 0.034361274054893 0 0.0239240892034753 0.0396898379760925 0 0 0 0 0.136045562583979 0.121908178725735 0.0322215031331425 0 0.0650042580878914 0 0 0 0 0.0198625905465841 0 0.0116610235927338 0.00666780166988202 0 0 0 0 0 0.00861786770123068 0 0.0268302029542868 0 0.0105177831108353
0 0 0 0 0.0215949722112993 0 0 0.0112097616131077 0 0.00853144715753973 0 0 0.0140113160309413 0 0 0 0 0.00545149098978851 0.00436409817504388 0 0 0 0 0 0 0 0 0 0 0 0.00333015992269132 0 0 0 0.00504746739069048 0 0 0 0 0 0 0 0 0 0 0 0 0 0 0 0 0 0 0 0 0 0.00564585386232609 0 0 0 0 0 0 0 0 0 0 0.0115534932716006 0.00634612228024552 0 0 0.0223000552988188 0 0 0 0 0 0 0 0 0 0 0 0 0 0 0 0 0 0 0 0 0 0 0 0 0 0 0 0 0 0 0 0 0.0364227731979661 0 0 0 0 0.00586923933871594 0 0 0 0 0.0258872008708582 0 0 0 0.017557858269039 0 0 0 0 0 0 0 0 0 0 0 0.00306177792111521 0 0 0 0 0 0 0 0 0 0 0 0 0 0 0 0 0 0 0 0 0 0 0 0 0 0 0 0 0 0 0 0 0 0 0 0 0.476763522037128 0 0.0287943246476583 0.0056911118898516 0.0343689345021242 0 0.00656543477405596 0 0 0.0135705781719564 0 0.002514888518889 0 0 0 0 0 0 0 0 0.0418917847916916 0 0.0442149026987296 0 0 0 0 0 0.0364922601207879 0 0 0 0 0 0 0 0 0 0 0 0 0 0 0 0 0 0 0 0 0 0 0 0 0 0 0 0 0 0 0 0 0 0 0 0 0 0.00162484586693141 0.00358188490991279 0.00120161085399472 0 0 0 0 0 0 0 0 0 0 0 0 0 0 0 0 0 0 0 0 0 0 0 0.0116162028578753 0 0 0.0149576351350405 0.0679649904215846 0 0 0 0 0 0 0 0 0 0 0 0 0 0 0 0 0 0 0 0 0 0 0 0 0 0 0 0 0 0 0 0 0 0 0 0 0 0 0 0 0 0 0 0 0 0 0 0 0 0 0 0 0
0 0 0 0 0 0 0 0 0 0 0 0 0 0 0 0 0 0 0 0 0.0111079824944269 0 0 0 0 0 0 0 0 0 0 0 0 0 0 0 0 0 0 0 0 0 0 0.0109905757422975 0 0.0328977708022706 0 0 0 0 0 0 0 0 0 0 0 0 0 0 0 0 0.00597437303459409 0 0 0.00400439817924609 0.00479772234683258 0 0 0 0 0 0 0 0 0 0 0 0 0 0 0 0 0 0 0 0 0 0 0 0 0 0 0 0 0 0 0 0 0 0 0 0 0 0 0 0 0 0 0 0 0 0 0 0 0 0 0 0 0 0 0 0 0 0 0 0 0 0 0 0 0 0 0 0 0 0 0 0 0 0 0 0 0 0 0 0 0 0 0 0 0 0 0 0 0 0 0 0 0 0 0 0 0 0 0 0 0 0 0 0 0 0 0 0.0868486254886428 0 0 0 0 0 0 0 0 0 0 0 0 0 0 0 0 0 0 0 0 0 0 0 0 0 0 0 0 0 0 0.0143003172874963 0 0 0 0.0310277922514047 0.221131419337675 0 0 0 0 0 0 0.0617551393313609 0.262242021490991 0 0.010143814808918 0 0 0 0 0 0 0 0 0 0 0 0.176715543673337 0 0 0 0 0 0 0 0 0 0 0 0 0 0 0 0 0 0 0 0 0 0 0 0 0 0 0 0 0 0 0 0 0.0165446326766809 0 0.0299703619354395 0.019547509118385 0 0 0 0 0 0 0 0 0 0 0 0 0 0 0 0 0 0 0 0 0 0 0 0 0 0 0 0 0 0 0 0 0 0 0 0 0 0 0 0 0 0 0 0 0 0 0 0
0 0 0 0 0 0 0 0 0 0 0 0 0 0 0 0 0 0 0 0 0 0 0 0 0 0 0.0347837839401489 0.0181509926198637 0 0 0 0 0 0 0 0 0 0 0 0 0 0 0 0 0 0 0 0 0 0 0 0 0 0.0489635861575811 0 0 0 0 0 0.014617562745168 0.0030190268349303 0 0 0 0.00241899984581897 0 0 0 0 0 0 0 0 0 0 0 0 0 0 0 0 0 0 0 0 0 0 0 0 0 0 0 0 0 0 0 0 0 0 0 0 0 0 0 0 0 0 0.00751502528033434 0.03685035879322 0 0 0 0 0 0 0 0 0.0357799683551476 0 0 0.00404302007373133 0 0 0.00982215047384251 0 0 0 0 0 0.00581731560525318 0 0 0 0 0 0 0 0 0 0 0 0 0 0 0 0 0 0 0 0 0 0 0 0 0 0 0 0 0 0 0 0 0 0 0 0 0 0 0 0 0 0 0 0 0.322563201282768 0 0 0 0.00248333947099191 0 0 0 0 0 0 0 0 0 0 0 0 0 0 0 0 0 0 0 0 0 0 0 0 0 0 0 0 0 0.0209238060840727 0 0.0170713044924575 0 0 0 0.00818182553262006 0 0 0 0 0 0 0 0 0 0 0 0 0 0 0 0 0 0 0.0013807367458715 0 0 0 0 0 0 0 0 0 0 0 0 0 0 0 0 0 0 0 0 0 0 0 0 0 0 0.0432756871257909 0 0 0 0.021258557132907 0.108901248766359 0 0.138639967535098 0.0125224770177202 0.0330161477574911 0.00981465294298686 0 0 0 0 0.0117502452593478 0 0 0 0.0264350121284779 0 0 0 0 0 0 0 0 0 0 0 0 0 0 0 0 0 0 0 0 0 0 0 0 0 0 0 0 0 0 0 0 0 0 0 0 0
0 0 0 0 0 0 0 0 0 0 0 0 0 0 0 0 0 0 0 0 0.00842879950990721 0 0 0 0 0 0 0 0 0 0 0 0 0 0 0 0 0 0 0 0 0 0 0.0103454792647445 0.00701649243226253 0.0142783470411727 0 0 0 0 0 0 0 0 0 0 0 0 0 0 0 0 0 0 0 0 0 0 0 0 0 0 0 0 0 0 0 0 0.00456752745361787 0 0 0 0 0 0 0 0 0 0 0 0 0 0 0 0 0 0 0 0 0 0 0 0 0 0 0 0 0 0 0 0 0 0 0 0 0 0 0 0 0 0 0 0 0 0 0 0 0 0 0 0 0 0 0 0 0 0 0 0 0 0 0 0 0 0 0 0 0 0 0 0 0 0 0 0 0 0 0 0 0 0 0 0 0 0 0 0 0 0 0 0 0 0.100828674243603 0 0 0 0 0 0 0 0 0 0 0.00830051884788542 0 0 0 0 0 0 0.0133084985527763 0 0.058694318056165 0 0 0 0 0 0 0.0130602295978784 0 0 0 0 0 0.0118200480567421 0 0 0.355972528036831 0.0407514368969951 0 0 0 0 0 0 0 0 0.333267487331128 0 0.00842384084219687 0 0 0.0109357738360941 0 0 0 0 0 0 0 0 0 0 0 0 0 0 0 0 0 0 0 0 0 0 0 0 0 0 0 0 0 0 0 0 0 0 0 0 0 0 0 0 0 0 0 0 0 0 0 0 0 0 0 0 0 0 0 0 0 0 0 0 0 0 0 0 0 0 0 0 0 0 0 0 0 0 0 0 0 0 0 0 0 0 0 0 0 0 0 0 0 0 0 0 0
0 0 0 0 0 0 0 0 0 0 0 0 0 0 0 0 0 0 0 0 0 0 0 0 0 0 0 0 0 0 0 0 0 0 0 0 0 0 0 0 0 0 0 0 0 0 0 0 0 0 0 0 0 0 0 0 0 0 0 0 0 0 0 0 0 0 0 0 0 0 0 0 0 0 0 0 0 0 0 0 0 0 0 0 0 0 0 0 0 0 0 0 0 0 0 0 0 0 0 0 0 0 0 0 0 0 0 0 0 0 0 0 0 0 0 0 0 0 0 0 0 0 0 0 0 0 0 0 0 0 0 0 0 0 0 0 0 0 0 0 0 0 0 0 0 0 0 0 0 0 0 0 0 0 0 0 0 0 0 0 0 0 0 0 0 0 0 0 0 0 0 0 0 0 0 0 0 0 0 0 0 0 0 0 0 0 0 0 0 0 0 0 0 0 0 0 0 0 0 0 0 0 0 0 0 0 0 0 0 0 0 0 0.506181163871037 0 0 0 0 0 0 0 0 0 0 0.235067158324999 0 0 0 0 0 0 0 0 0 0 0 0 0 0 0 0 0 0 0 0 0 0 0 0 0 0 0 0 0 0 0 0 0 0 0 0 0 0 0 0 0 0 0 0 0 0 0 0 0 0 0 0 0 0 0 0 0 0 0 0 0 0 0 0 0 0 0 0 0 0 0 0 0 0 0 0 0 0 0 0 0 0 0 0.258751677803964 0 0 0 0 0 0 0 0 0
0 0 0 0 0 0 0 0 0 0 0 0 0 0 0 0 0 0 0 0 0 0 0 0 0 0 0 0 0 0 0 0 0 0 0 0 0 0 0.0425799088142911 0 0 0 0 0 0 0 0 0.0247709131444198 0 0 0 0 0 0 0 0 0 0 0 0 0 0.0391277976321162 0 0 0 0 0 0 0 0 0.0784373033027717 0 0 0 0 0 0 0 0 0 0 0 0 0 0 0 0 0 0 0 0 0 0 0 0 0 0 0 0 0 0 0 0 0 0 0 0 0 0 0 0 0 0 0 0 0 0 0 0 0 0 0 0 0 0 0 0 0 0 0 0 0 0 0 0 0 0 0 0.0122815716793391 0 0 0 0 0 0 0 0 0 0 0 0 0 0 0 0 0 0 0 0 0 0 0 0 0 0 0 0 0 0 0 0 0 0 0 0 0 0 0 0 0 0 0 0 0 0 0 0 0 0 0 0 0 0 0 0 0 0 0 0 0 0 0 0 0 0 0 0 0 0 0 0 0.165887615849253 0 0 0 0 0 0 0 0 0.386387609797891 0 0 0 0 0 0 0 0 0 0 0 0 0 0 0 0 0 0 0 0 0 0 0 0 0 0 0 0.020584030558185 0 0 0.0218071625762239 0 0.0146474283196598 0 0 0 0 0 0 0 0 0 0 0 0 0 0 0 0 0 0 0 0 0 0 0 0 0 0 0 0 0 0 0 0 0 0 0 0 0 0 0.0742038437021757 0 0 0 0 0 0 0 0 0 0 0 0 0 0 0.119284814623674 0 0 0 0 0 0 0 0 0
0 0 0 0 0 0 0 0 0 0 0 0 0 0 0 0 0 0 0 0 0 0 0 0 0 0 0 0 0 0 0 0 0 0 0 0 0 0 0 0 0 0 0 0 0 0 0 0 0 0 0 0 0 0 0 0 0 0 0 0 0 0 0 0 0 0 0 0 0 0 0 0 0 0 0 0 0 0 0 0 0 0 0 0 0 0 0 0 0 0 0 0 0 0 0 0 0 0 0 0 0 0 0 0 0 0 0 0 0 0 0 0 0 0 0 0 0 0 0 0 0 0 0 0 0 0 0 0 0 0 0 0 0 0 0 0 0 0 0 0 0 0 0 0 0 0 0 0 0 0 0 0 0 0 0 0 0 0.00513335096323599 0 0 0 0.00420976170795417 0 0 0 0 0 0.0293163222067425 0 0 0 0 0 0 0 0.00368707709969353 0.0160520740212594 0 0 0 0 0 0 0 0 0 0 0 0.370595355003363 0 0 0 0 0 0 0.0100235914864619 0.0440229717316704 0 0 0 0 0 0 0 0 0 0 0 0 0 0 0 0 0 0.0671861388936686 0 0 0 0 0.00646403619455304 0 0 0 0 0.00976244655531708 0 0 0 0 0 0 0 0 0 0 0 0 0 0 0 0 0 0 0 0 0 0 0 0 0 0 0 0 0.000909730452583283 0 0 0 0 0 0 0 0 0 0 0 0 0 0.00488589281523283 0 0 0 0 0 0 0 0 0 0 0 0 0 0 0 0 0 0 0 0 0 0 0 0 0 0 0 0 0.0287869945896997 0 0 0 0 0.0452265036309704 0.0725857388960192 0.0169790529592828 0.10447837863853 0 0 0.00510774646811917 0 0 0 0 0 0 0 0 0.154586835685643
0 0 0 0 0 0 0 0 0 0 0 0 0 0 0 0 0 0 0 0 0 0 0 0 0 0 0 0 0 0 0 0 0 0 0 0 0 0 0 0 0 0 0 0 0 0 0 0 0 0 0 0 0 0 0 0 0 0 0 0 0 0 0 0 0 0 0 0 0 0 0 0 0 0 0 0 0 0 0 0 0 0 0 0 0 0 0 0 0 0 0 0 0 0 0 0 0 0 0 0 0 0 0 0 0 0 0 0 0 0 0 0 0 0 0 0 0 0 0 0 0 0 0 0 0 0 0 0 0 0 0 0 0 0 0 0 0 0 0 0 0 0 0 0 0 0 0 0 0 0 0 0 0 0 0 0 0 0 0 0 0 0 0 0 0 0 0 0 0 0 0 0 0 0 0.0141940033802917 0 0 0 0 0 0 0 0 0 0 0 0 0 0.110899332640122 0 0 0 0 0 0 0.00560791090870249 0.0467593786682603 0 0 0 0 0 0 0 0 0 0 0 0 0.00895737095864452 0 0 0 0.103679466024529 0 0.00635252733823269 0 0 0 0 0 0 0 0 0 0 0 0 0 0 0 0 0 0 0 0 0 0 0 0 0 0 0 0 0 0 0 0 0 0 0 0.00338902069951287 0 0.00212530878445294 0 0 0 0 0 0 0 0 0 0 0 0 0 0 0 0 0.00481902667586552 0.0105106179885672 0 0 0 0.00499296182127892 0 0 0.00739558946783133 0 0.00637573189733278 0 0 0 0 0 0 0 0 0 0 0 0 0 0 0 0.0189459472485613 0 0 0 0 0.0271998386939009 0.0339370437586929 0 0.495957356337708 0 0.0054236954222669 0.0356412762106044 0 0 0 0 0 0 0 0 0.0468365950746408
0 0 0 0 0 0 0 0 0 0 0 0 0 0 0 0 0 0 0 0 0 0 0 0 0 0 0 0 0 0 0 0 0 0 0 0 0 0 0 0 0 0 0 0 0 0 0 0 0 0 0 0 0 0 0 0 0 0 0 0 0 0 0 0 0 0 0 0 0 0 0 0 0 0 0 0 0 0 0 0 0 0 0 0 0 0 0 0 0 0 0 0 0 0 0 0 0 0 0 0 0 0 0 0 0 0 0 0 0 0 0 0 0 0 0 0 0 0 0 0 0 0 0 0 0 0 0 0 0 0 0 0 0 0 0 0 0 0 0 0 0 0 0 0 0 0 0 0 0 0 0 0 0 0 0 0 0 0 0 0 0 0 0 0 0 0 0 0 0 0 0 0 0 0 0 0 0.265644468201651 0 0 0 0 0 0 0 0 0 0 0 0 0 0 0 0 0 0 0 0 0 0 0 0 0 0 0 0 0 0 0 0 0 0 0 0 0 0.022494776128659 0 0 0 0 0.28863811314673 0 0 0 0 0 0 0 0 0 0 0 0 0 0 0 0 0 0 0 0 0 0 0 0 0 0 0 0 0 0 0 0 0 0 0 0 0 0 0 0 0 0 0 0 0 0 0 0 0 0 0 0.158507941503791 0.100376033706951 0 0 0 0 0 0 0 0 0 0 0 0 0 0 0 0 0 0 0 0 0 0 0 0 0 0 0 0 0.164338667312218 0 0 0 0 0 0 0 0 0 0 0 0 0 0 0
0 0 0 0 0 0 0 0 0 0 0 0 0 0 0 0 0 0 0 0 0 0 0 0 0 0 0 0 0 0 0 0 0 0 0 0 0 0 0 0 0 0 0 0 0 0 0 0 0 0 0 0 0 0 0 0 0 0 0 0 0 0 0 0 0 0 0 0 0 0 0 0 0 0 0 0 0 0 0 0 0 0 0 0 0 0 0 0 0 0 0 0 0 0 0 0 0 0 0 0 0 0 0 0 0 0 0 0 0 0 0 0 0 0 0 0 0 0 0 0 0 0 0 0 0 0 0 0 0 0 0 0 0 0 0 0 0 0 0 0 0 0 0 0 0 0 0 0 0 0 0 0 0 0 0 0 0 0 0 0 0 0 0 0 0 0 0 0 0 0 0 0 0 0 0 0 0 0 0 0 0 0 0 0 0 0 0 0 0 0 0 0 0 0 0 0 0.034500575825794 0 0 0 0 0 0 0 0 0 0 0 0 0 0 0 0 0 0 0 0 0 0 0 0 0.3310050797038 0 0 0 0 0 0 0 0 0 0 0 0 0 0 0 0 0 0 0 0 0 0 0 0 0 0 0 0.0421938361215663 0 0 0 0 0 0 0 0 0 0 0 0 0 0 0 0 0 0 0 0 0 0 0 0 0 0 0 0 0 0 0 0 0 0 0 0.0504492932402076 0 0 0 0 0 0 0 0 0 0 0 0 0 0 0 0 0 0 0 0 0.118656597812432 0.0444114374071195 0.37878317988908 0 0 0 0 0 0 0 0
0 0 0 0 0 0 0 0 0 0 0 0 0 0 0 0 0 0 0 0 0 0 0 0 0 0 0 0 0 0 0 0 0 0 0 0 0 0 0 0 0 0 0 0 0 0.0363583010074492 0 0 0 0 0 0 0 0 0 0 0 0 0 0 0 0 0 0 0 0 0 0 0 0 0 0 0 0 0 0 0 0 0 0 0 0 0 0 0 0 0 0 0 0 0 0 0 0 0 0 0 0 0 0 0 0 0 0 0 0 0 0 0 0 0 0 0 0 0 0 0 0 0 0 0 0 0 0 0 0 0 0 0 0 0 0 0 0 0 0 0 0 0 0 0 0 0 0 0 0 0 0 0 0 0 0 0 0 0 0 0 0 0 0 0 0 0 0 0 0 0 0 0 0 0 0 0 0 0.044509324768189 0 0 0 0 0 0 0 0 0 0 0 0 0 0 0 0 0 0 0 0 0 0 0 0 0 0 0 0 0 0 0 0 0 0.322914628783296 0 0 0 0 0 0 0 0 0 0.315228756535704 0 0 0 0 0 0 0 0 0 0 0 0 0 0.0932966357722978 0 0 0 0 0 0 0 0 0 0 0 0 0 0 0 0 0 0 0 0 0 0 0 0 0 0 0 0 0 0 0 0 0 0 0 0 0 0 0 0 0 0 0 0 0 0.187692353133064 0 0 0 0 0 0 0 0 0 0 0 0 0 0 0 0 0 0 0 0 0 0 0 0 0 0 0 0 0 0 0 0 0 0 0 0 0 0
0 0 0 0 0 0 0 0 0 0 0 0 0 0 0 0 0 0 0 0 0 0 0 0 0 0 0 0 0 0 0 0 0 0 0 0 0 0 0 0 0 0 0 0 0 0 0 0 0 0 0 0 0 0 0 0 0 0 0 0 0 0 0 0 0 0 0.00298524403705881 0 0 0 0 0 0 0 0 0 0 0 0 0 0 0 0 0 0 0 0 0 0 0 0 0 0 0 0 0 0 0 0 0 0 0 0 0 0 0 0 0 0 0 0 0 0 0 0 0 0 0 0 0 0 0 0 0 0 0 0 0 0.0100320637668653 0 0 0 0 0 0 0 0 0 0 0 0 0 0 0 0 0 0 0 0 0 0 0 0 0 0 0 0 0 0 0 0 0 0 0 0.2327127897657 0 0 0 0.0355224833542539 0.00862619449711418 0 0 0.0816394778794472 0.0285928517382836 0 0 0 0 0 0.0712244379826101 0 0 0 0 0.0334401917318982 0 0 0 0 0 0.0446595872183433 0 0 0 0 0 0 0 0 0 0 0 0 0 0 0 0 0 0.160920762113484 0 0.127038897018244 0 0 0 0 0 0 0.036993124275482 0 0.0143850722385226 0 0 0 0 0 0 0 0 0 0 0 0 0.02703763979142 0 0 0 0 0 0 0 0 0 0 0 0 0 0 0 0.00395202265922433 0.00661503243981225 0 0 0 0.00257354722193003 0 0 0 0 0 0 0 0 0 0 0 0 0 0 0 0.0275229576534359 0 0 0.012132304417041 0 0.011385110142804 0 0 0 0 0 0 0 0 0 0 0 0 0 0 0 0 0 0 0 0 0 0 0 0 0 0 0 0 0 0 0 0 0.0200082080570257 0 0 0 0 0 0 0 0 0
0 0 0 0 0 0 0 0 0 0 0 0 0 0 0 0 0 0 0 0 0 0 0 0 0 0 0 0 0 0 0 0 0 0 0 0 0 0 0 0 0 0 0 0 0 0 0 0 0 0 0 0 0 0 0 0 0 0 0 0 0 0 0 0 0 0 0 0.00354449687269417 0 0 0 0 0 0 0 0 0 0 0 0 0 0 0 0 0 0 0 0 0 0 0 0 0 0 0 0 0 0 0 0 0 0 0 0 0 0 0 0 0 0.00306896217846809 0 0 0 0 0 0 0 0 0 0 0 0 0 0 0 0 0 0 0 0 0 0 0 0 0 0 0 0 0 0 0 0 0 0 0 0 0 0 0 0 0 0 0 0 0 0 0 0 0 0 0 0 0.0799255068699244 0 0.0125686415557202 0 0 0 0 0 0 0 0 0 0 0.0138043471494808 0.0781650727408458 0 0 0.0228283544946671 0 0 0 0.0134020509527118 0.0198408486459297 0 0 0 0.00585232153417734 0 0 0 0 0.0581689471126545 0 0 0.00983820207245293 0 0 0 0 0 0 0 0 0 0 0 0 0 0 0 0 0.0130902892765386 0 0.106967276961256 0 0 0.0227119698964271 0 0 0 0 0 0.163128778641981 0 0 0 0 0 0 0 0 0 0 0 0 0 0 0 0 0 0 0 0 0 0 0 0 0.00591505468898763 0 0 0 0 0 0 0 0 0 0 0 0 0 0 0 0 0 0 0 0 0.018954157154157 0.0182782259676199 0.0450674413132986 0 0 0 0 0 0.00611029343324242 0 0.0236994170314208 0 0 0 0 0 0 0 0 0 0.00566539858763174 0 0 0 0 0 0 0 0 0 0 0.221051067884081 0 0 0 0 0 0.0283528769836312 0 0 0 0 0 0 0 0 0
0 0 0 0 0 0 0 0 0 0 0 0 0 0 0 0 0 0 0 0 0 0 0 0 0 0 0 0 0 0 0 0 0 0 0 0 0 0 0 0 0 0 0 0 0 0 0 0.0403986457420551 0 0 0 0 0 0 0 0 0 0 0 0 0 0 0 0 0 0 0 0 0 0 0 0 0 0 0 0 0 0 0 0 0 0 0 0 0 0 0 0 0 0 0 0 0 0 0 0 0 0 0 0 0 0 0 0 0 0 0 0 0 0 0 0 0 0 0 0 0 0 0 0 0 0 0 0 0 0 0 0 0 0 0 0 0 0 0 0 0 0 0 0 0 0 0 0 0 0 0 0 0 0 0 0 0 0 0 0 0 0 0 0 0 0 0 0 0 0 0 0 0 0 0 0 0 0 0 0 0 0 0 0 0 0 0 0 0 0 0 0 0 0 0 0 0 0 0 0 0.0514534703588179 0 0 0 0 0 0 0 0 0 0 0 0.0549525892742601 0 0.0283485579589437 0 0.451832789581916 0 0 0 0 0 0 0 0 0 0 0.219074478447304 0 0 0 0 0 0 0 0 0 0 0 0 0 0 0 0 0 0 0 0 0 0 0 0 0 0 0 0 0 0.00724923953460735 0 0 0 0 0 0 0 0 0 0 0 0 0 0 0 0 0 0 0 0 0 0 0 0 0 0 0 0 0 0 0 0 0 0 0 0 0 0 0 0 0 0 0 0 0 0 0 0 0 0 0 0 0 0.146690229102096 0 0 0 0 0 0 0 0 0
0 0 0 0 0 0 0 0 0 0 0 0 0 0 0 0 0 0 0 0 0 0 0 0 0 0 0 0 0 0 0 0 0 0 0 0 0 0 0 0 0 0 0 0 0 0 0 0 0 0 0 0 0 0 0 0 0 0 0 0 0 0 0 0 0 0 0 0 0 0 0 0 0 0 0 0 0 0 0 0 0 0 0 0 0 0 0 0 0 0 0 0 0 0 0 0 0 0 0 0 0 0 0 0 0 0 0 0 0 0 0 0 0 0 0 0 0 0 0 0 0 0 0 0 0 0 0 0 0 0 0 0 0 0 0 0 0 0 0 0 0 0 0 0 0 0 0 0 0 0 0 0 0 0 0 0 0 0 0 0 0 0 0.0102516219878918 0 0 0 0 0 0 0 0 0 0 0 0 0 0 0 0 0 0 0 0 0.00433303053034387 0 0 0 0 0 0 0 0 0 0.0103690500308704 0 0 0.0403582771037996 0 0.051759812288929 0 0 0 0 0 0 0 0 0 0 0 0 0 0 0 0 0 0.128551404088364 0 0 0 0 0 0 0 0 0 0 0 0 0 0 0 0 0 0 0 0 0 0 0 0 0 0 0.0235644895775975 0.0436598765203941 0 0 0 0.0623064120611296 0.119263403973958 0 0 0 0.0136947255728651 0 0 0 0 0 0 0 0 0 0 0 0 0 0 0 0 0 0 0 0 0 0 0 0 0 0 0 0 0 0 0.0101088946537518 0.116453084878086 0 0.0219228690051951 0.0225405123548191 0 0 0 0 0 0 0.0652343348705794 0 0 0.00425936751171075 0 0 0 0 0 0.0218794767858642 0 0 0.155122690768441 0.0743666654354097 0 0 0 0 0 0 0 0
0 0 0 0 0 0 0 0 0 0 0 0 0 0 0 0 0 0 0 0 0 0 0 0.0180654278983443 0 0 0 0 0 0 0 0 0 0 0 0 0 0 0.00756368412384037 0 0 0 0.00519516606515079 0 0.0228623881352711 0 0 0.00517819552537591 0 0 0 0 0 0 0 0 0 0 0 0 0 0 0 0.00914620160385974 0 0 0 0 0 0 0 0 0 0 0.0123126935817015 0 0 0 0 0 0 0 0 0 0 0 0 0 0 0 0 0 0 0 0 0 0 0 0 0 0 0 0 0 0 0 0 0 0 0 0 0 0 0 0 0 0 0 0 0 0 0 0 0 0 0 0 0 0 0 0 0 0 0 0.00688683628753944 0 0 0 0 0 0 0 0 0 0 0 0 0 0 0 0 0 0 0 0 0 0 0 0 0 0 0 0 0 0 0 0 0.0141795951367503 0 0.0136853288894798 0.15238821706502 0.215500779229498 0 0 0 0 0 0 0 0.0165064425766746 0.00348477315581268 0 0 0.00458654022495995 0.0163183248196479 0 0 0 0 0.00173947732989967 0.234651225381513 0.00437011057558836 0 0 0 0 0 0 0 0 0 0.0123248051723186 0 0.0206279681190931 0.117080324290653 0 0 0 0 0 0 0 0 0 0 0 0 0 0 0 0 0 0 0 0 0 0 0 0 0 0.00560598608534303 0 0 0 0 0 0 0 0 0 0 0 0 0 0 0 0 0 0 0 0 0 0 0 0 0 0.0014838914107369 0 0 0 0.00134656691911987 0 0 0 0 0.00234306645803426 0 0 0 0 0 0 0 0 0 0 0 0 0 0 0 0 0.061017164017814 0 0 0 0 0 0 0 0.00806726731356902 0 0 0 0 0 0 0.00151614991966597 0 0.0014233244143803 0 0 0 0 0 0 0 0.00254207827334461 0 0 0 0 0 0 0 0 0
0 0 0 0 0 0 0 0 0 0 0 0 0 0 0 0 0 0 0 0 0 0 0 0 0 0 0 0 0 0 0 0 0 0 0 0 0 0 0 0 0 0.0227740059260945 0 0 0 0 0 0 0 0 0 0.0164133277109979 0.0231149590440424 0 0 0 0 0 0 0 0 0 0 0 0 0 0 0 0 0 0 0 0 0 0 0 0 0 0.0181188276250042 0 0 0 0 0 0 0 0 0 0 0 0 0 0 0 0 0 0 0.0303617985045205 0 0 0 0 0 0 0 0 0 0 0 0 0 0 0 0 0 0 0 0 0 0 0 0 0 0 0 0 0 0 0 0 0 0 0 0 0 0 0 0 0 0 0 0 0 0 0 0 0 0.030203668785586 0.0105614666375644 0 0 0 0 0 0 0 0 0 0 0 0 0 0.0212444567118311 0 0 0 0 0 0 0 0 0 0 0 0 0 0 0 0 0 0 0 0 0.0287246247229994 0 0 0.0281575418562125 0 0 0 0 0.0443676784409628 0 0 0 0 0.0247859799714396 0 0 0 0 0 0 0 0 0 0 0 0 0 0.020884309685943 0.0511215815478347 0 0 0 0 0 0 0 0 0.124320163285647 0 0 0 0 0 0 0 0 0 0 0 0 0 0 0 0 0.278624069450679 0 0 0 0 0 0 0 0 0 0 0.0334975471800591 0.0146925043316383 0 0 0 0.0173789976709239 0 0 0 0 0 0 0 0 0 0 0 0 0 0 0 0 0 0 0 0 0 0 0 0 0 0 0 0 0 0 0 0 0 0 0 0 0 0 0 0 0 0 0 0 0 0 0 0 0 0 0 0 0 0.160652490910021 0 0 0 0 0 0 0 0 0
0 0 0 0 0 0 0 0 0 0 0 0 0 0 0 0 0 0 0 0 0 0 0 0 0 0 0 0 0 0 0 0 0 0 0 0 0 0 0 0 0 0 0 0 0 0 0 0 0 0 0 0 0 0 0 0 0 0 0 0 0 0 0 0 0 0 0 0.00903600751242509 0 0 0 0 0 0 0 0 0 0 0 0 0 0 0 0 0 0 0 0 0 0 0 0 0 0 0 0 0 0 0 0 0 0 0 0 0 0 0 0 0 0.00799417406045262 0 0 0 0 0 0 0 0 0 0 0 0 0 0 0 0 0 0 0 0 0 0 0 0 0 0 0 0 0 0 0 0 0 0 0 0 0 0 0 0 0 0 0 0 0 0 0 0 0 0 0 0 0.0764041902312658 0 0 0 0 0 0 0 0 0 0 0 0.0133533189428157 0 0.0594891417569373 0 0 0.0249356946721787 0 0 0 0 0.0238962300616201 0 0 0 0 0 0 0 0 0.0263369183462498 0 0 0 0 0 0 0 0 0 0 0 0 0 0 0 0 0 0 0 0.0387438049440602 0 0 0 0 0 0.319689756227245 0 0 0 0 0 0.0449516472253519 0 0 0 0 0 0 0 0 0 0 0 0 0 0 0 0 0 0 0 0 0 0 0 0 0 0 0 0 0 0 0 0 0 0 0 0 0 0 0 0 0 0 0 0 0 0.0227236180342685 0 0 0 0 0 0 0.0343184473503308 0 0.0261773788253728 0 0 0 0 0 0 0 0 0 0 0 0 0 0 0 0 0 0 0 0 0.183155924908106 0 0 0 0 0 0.0887937469013193 0 0 0 0 0 0 0 0 0
0 0 0 0 0 0 0 0 0 0 0 0 0 0 0 0 0 0 0 0 0 0 0 0 0 0 0 0 0 0 0 0 0 0 0 0 0 0 0 0 0 0 0 0 0 0 0 0 0 0 0 0 0 0 0 0 0 0 0 0 0 0 0 0 0 0 0 0 0 0 0 0 0 0 0 0 0 0 0 0 0 0 0 0 0 0 0 0 0 0 0 0 0 0 0 0 0 0 0 0 0 0 0 0 0 0 0 0 0 0 0 0 0 0 0 0 0 0 0 0 0 0 0 0 0 0 0 0 0 0 0 0 0 0 0 0 0 0 0 0 0 0 0 0 0 0 0 0 0 0 0 0 0 0 0 0 0 0 0 0 0 0 0 0 0 0 0 0 0 0 0 0 0 0 0 0 0 0 0 0 0 0 0 0 0 0 0 0 0.241773884145682 0 0 0 0 0 0 0 0 0 0 0 0 0 0 0 0 0 0 0 0 0 0 0 0 0 0 0 0 0 0 0 0 0 0 0 0.275214465317537 0 0 0 0 0 0 0 0 0 0 0 0 0 0 0 0 0 0 0 0 0 0 0 0 0 0 0 0 0 0 0 0 0 0 0 0 0 0 0 0 0 0 0 0 0 0 0 0 0 0 0 0 0 0 0 0 0 0 0 0 0 0 0 0 0 0 0 0 0 0 0 0 0 0 0 0 0.376663859097929 0.106347791438852 0 0 0 0 0 0 0 0 0 0 0 0 0 0
0 0 0 0 0 0 0 0 0 0 0 0 0 0 0 0 0 0 0 0 0 0 0 0 0 0 0 0 0 0 0 0 0 0 0 0 0 0 0.0398202908162586 0 0 0 0 0 0 0 0 0 0 0 0 0 0 0 0 0 0 0 0 0 0 0.0324739347100161 0 0.138228191071659 0 0 0 0 0 0 0 0 0 0 0 0 0 0 0.087024706107125 0 0 0 0 0 0 0 0 0 0 0 0 0 0 0 0 0 0 0 0 0 0 0 0 0 0 0 0 0 0 0 0 0 0 0 0 0 0 0 0 0 0 0 0 0 0 0 0 0 0 0 0 0 0 0 0.0478816824924257 0 0 0 0 0 0 0 0 0 0 0 0 0 0 0 0 0 0 0 0 0 0 0 0 0 0 0 0 0 0 0 0 0 0 0 0 0 0 0 0 0 0 0 0 0 0 0 0 0 0 0 0 0 0 0 0 0 0.0429373293698303 0 0 0 0 0 0 0 0 0 0 0 0 0.123106014398257 0 0 0 0 0 0 0 0 0 0 0 0 0 0 0 0 0 0 0 0 0 0 0.227293328308392 0 0 0.211501741679674 0 0 0 0 0 0 0 0 0 0 0 0 0 0 0 0 0 0 0 0 0 0 0 0 0 0 0 0 0 0 0 0 0 0 0 0 0 0 0 0 0 0 0 0 0 0 0 0 0 0 0 0 0 0 0 0 0 0 0 0 0 0 0 0 0 0 0 0 0 0 0 0 0 0 0 0.0497327810463628 0 0 0 0 0 0 0 0 0
0 0 0 0 0 0 0 0 0 0 0 0 0 0 0 0 0 0 0 0 0 0 0 0 0 0 0 0 0 0 0 0 0 0 0 0 0 0 0.0415238386097819 0 0 0 0 0 0 0 0 0 0 0 0 0 0 0 0 0 0 0 0 0 0 0 0 0 0 0 0 0 0 0 0 0 0 0 0 0 0 0 0 0 0 0 0 0 0 0 0 0 0 0 0 0 0 0 0 0 0 0 0 0 0 0 0 0 0 0 0 0 0 0 0 0 0 0 0 0 0 0 0 0 0 0 0 0 0 0 0 0 0 0 0 0 0 0 0 0 0 0 0 0 0 0 0 0 0 0 0 0 0 0 0 0 0 0 0 0 0 0 0 0 0 0 0 0 0 0 0 0 0 0 0 0 0 0 0 0 0 0 0 0 0 0 0 0 0 0 0 0 0 0 0 0 0 0 0 0 0.104176517583037 0 0 0 0 0 0 0 0 0 0 0 0 0 0 0 0 0 0 0 0 0 0 0 0 0 0 0 0 0 0 0 0.808866383758949 0 0 0 0 0 0 0 0 0 0 0 0 0 0 0 0 0 0 0 0 0 0 0 0 0 0 0 0 0 0 0 0 0 0 0 0 0 0 0 0 0 0 0 0 0 0 0 0 0 0 0 0 0 0 0 0 0 0 0 0 0 0 0 0 0 0 0 0 0 0 0 0 0 0 0 0 0 0 0.0454332600482327 0 0 0 0 0 0 0 0 0
0 0 0 0 0 0 0 0 0 0 0 0 0 0 0 0 0 0 0 0 0 0 0 0 0 0 0 0 0 0 0 0 0 0 0 0 0 0 0 0 0 0 0 0 0 0 0 0 0 0 0 0 0 0 0 0 0 0 0 0 0 0 0 0 0 0 0 0 0 0 0 0 0 0 0 0 0 0 0 0 0 0 0 0 0 0 0 0 0 0 0 0 0 0 0 0 0 0 0 0 0 0 0 0 0 0 0 0 0 0 0 0 0 0 0 0 0 0 0 0 0 0 0 0 0 0 0 0 0 0 0 0 0 0 0 0 0 0 0 0 0 0 0 0 0 0 0 0 0 0 0 0 0 0 0 0 0 0 0 0 0 0 0 0 0 0 0 0 0 0 0 0 0 0 0 0 0 0 0 0 0 0 0 0 0 0 0 0 0 0 0 0 0 0 0 0 0 0 0 0 0 0 0 0 0 0 0 0 0 0 0 0 0 0 0 0 0 0 0 0 0 0 0 0 0 0 0.250899816347294 0.285257899404685 0 0 0 0.144556226396565 0.295580838705382 0 0 0 0 0 0 0 0 0 0 0 0 0 0 0 0 0 0 0 0 0 0 0 0 0 0 0 0 0 0 0 0 0 0 0 0 0 0 0 0 0 0 0 0 0 0 0 0 0 0 0 0 0 0 0 0 0 0 0 0 0 0 0 0 0 0 0 0 0 0 0 0 0 0 0.0237052191460729 0 0 0 0 0 0 0 0 0
0 0 0 0 0 0 0 0 0 0 0 0 0 0 0 0 0 0 0 0 0 0 0 0 0 0 0 0 0 0 0 0 0 0 0 0 0 0 0 0 0 0 0 0 0 0 0 0 0 0 0 0 0 0 0 0 0 0 0 0 0 0 0 0 0 0 0 0 0 0 0 0 0 0 0 0 0 0 0 0 0 0 0 0 0 0 0 0 0 0 0 0 0 0 0 0 0 0 0 0 0 0 0 0 0 0 0 0 0 0 0 0 0 0 0 0 0 0 0 0 0 0 0 0 0 0 0 0 0 0 0 0 0 0 0 0 0 0 0 0 0 0 0 0 0 0 0 0 0 0 0 0 0 0 0 0 0 0 0 0 0 0 0 0 0 0 0 0 0 0 0 0 0 0 0 0 0 0 0 0 0 0 0 0 0 0 0 0 0 0.235021315877475 0.764978684122525 0 0 0 0 0 0 0 0 0 0 0 0 0 0 0 0 0 0 0 0 0 0 0 0 0 0 0 0 0 0 0 0 0 0 0 0 0 0 0 0 0 0 0 0 0 0 0 0 0 0 0 0 0 0 0 0 0 0 0 0 0 0 0 0 0 0 0 0 0 0 0 0 0 0 0 0 0 0 0 0 0 0 0 0 0 0 0 0 0 0 0 0 0 0 0 0 0 0 0 0 0 0 0 0 0 0 0 0 0 0 0 0 0 0 0 0 0 0 0 0 0 0 0 0 0 0
0 0 0 0 0 0 0 0 0 0 0 0 0 0 0 0 0 0 0 0 0 0 0 0 0 0 0 0 0 0 0 0 0 0 0 0 0 0 0 0 0 0 0 0 0 0 0 0 0 0 0 0 0 0 0 0 0 0 0 0 0 0 0 0 0 0 0 0 0 0 0 0 0 0 0 0 0 0 0 0 0 0 0 0 0 0 0 0 0 0 0 0 0 0 0 0 0 0 0 0 0 0 0 0 0 0 0 0 0 0 0 0 0 0 0 0 0 0 0 0 0 0 0 0 0 0 0 0 0 0 0 0 0 0 0 0 0 0 0 0 0 0 0 0 0 0 0 0 0 0 0 0 0 0 0 0 0 0 0 0 0 0 0 0 0 0 0 0 0 0 0 0 0 0 0 0 0 0 0 0 0 0 0 0 0 0 0 0 0 0 0.28102334119259 0 0.0999047946221708 0 0 0 0 0 0 0.178587260179078 0 0 0 0 0 0.156125913833841 0 0 0 0 0 0 0 0 0 0 0 0 0 0 0 0 0.218484193937132 0 0 0 0 0 0 0 0 0 0 0 0 0 0 0 0 0 0 0 0 0 0 0 0 0 0 0 0 0 0 0 0 0 0 0 0 0 0 0 0 0 0 0 0 0 0 0 0 0 0 0 0 0 0 0 0 0 0 0 0 0 0 0 0 0 0 0 0 0 0 0 0 0 0 0 0 0 0 0 0 0 0 0 0 0.0658744962351878 0 0 0 0 0 0 0 0 0
0 0 0 0 0 0 0 0 0 0 0 0 0 0 0 0 0 0 0 0 0 0 0 0 0 0 0 0 0 0 0 0 0 0 0 0 0 0 0 0 0 0 0 0 0 0 0 0 0 0 0 0 0 0 0 0 0 0 0 0 0 0 0 0 0 0 0 0 0 0 0 0 0 0 0 0 0 0 0 0 0 0 0 0 0 0 0 0 0 0 0 0 0 0 0 0 0 0 0 0 0 0 0 0 0 0 0 0 0 0 0 0 0 0 0 0 0 0 0 0 0 0 0 0 0 0 0 0 0 0 0 0 0 0 0 0 0 0 0 0 0 0 0 0 0 0 0 0 0 0 0 0 0 0 0 0 0 0 0 0 0 0 0 0 0 0 0 0 0 0 0 0 0 0 0 0 0 0 0 0 0 0 0 0 0 0 0 0 0 0 0 0 0 0 0 0 0 0 0 0 0 0 0 0 0 0.160327882468535 0 0 0 0 0 0 0 0 0 0 0 0 0 0 0 0 0 0 0 0 0.360254156242006 0 0.223058203035235 0 0 0 0.256359758254225 0 0 0 0 0 0 0 0 0 0 0 0 0 0 0 0 0 0 0 0 0 0 0 0 0 0 0 0 0 0 0 0 0 0 0 0 0 0 0 0 0 0 0 0 0 0 0 0 0 0 0 0 0 0 0 0 0 0 0 0 0 0 0 0 0 0 0 0 0 0 0 0 0 0 0 0 0 0 0 0 0 0 0 0
0 0 0 0 0 0 0 0 0 0 0 0 0 0 0 0 0 0 0 0 0.0163466387788899 0 0 0 0 0 0 0 0 0 0 0 0 0 0 0 0 0 0 0 0 0 0 0.0199566015456499 0.0210486786687735 0.0770678201276567 0 0 0 0 0 0 0 0 0 0 0 0 0 0 0 0 0 0 0.0125751077105303 0.024176740705842 0.0242891751474811 0 0 0 0 0 0 0 0 0 0 0 0 0 0 0 0 0 0 0 0 0 0 0 0 0 0 0 0 0 0 0 0 0 0 0 0 0 0 0 0 0 0 0 0 0 0 0 0 0 0 0 0 0 0 0 0 0 0 0 0 0 0.0177791378851441 0 0 0 0 0 0 0 0 0 0 0 0 0 0 0 0 0 0 0 0 0 0 0 0 0 0 0 0 0 0 0 0 0 0 0 0 0 0 0 0 0 0 0 0 0 0.0449138986191023 0 0 0 0 0 0 0 0 0 0 0 0 0 0 0 0 0 0 0 0 0 0.0237416108352054 0 0 0 0 0 0 0 0 0.0262989082794047 0 0 0.305570499823276 0 0 0 0 0 0 0 0 0.030852335321406 0.0761895931660004 0 0 0 0 0 0 0 0 0 0.143448730852094 0 0 0.0806285574662518 0 0 0 0 0 0 0 0 0 0 0 0 0 0 0 0 0 0 0 0 0 0 0 0 0 0 0 0 0 0 0 0 0 0 0 0 0 0 0 0 0 0 0 0 0 0 0 0 0 0 0 0 0 0 0 0 0 0 0 0 0 0 0 0 0 0 0 0 0 0 0 0 0.0153996165976037 0 0 0.0397163484696881 0 0 0 0 0 0 0 0 0
0 0 0 0 0 0 0 0 0 0 0 0 0 0 0 0 0 0 0 0 0 0 0.00205079269181149 0 0 0 0 0 0 0 0 0 0 0 0 0 0 0 0 0 0 0 0 0 0 0 0 0 0 0 0 0 0 0 0 0 0 0 0 0 0 0 0 0 0 0 0 0 0 0 0 0 0 0 0 0 0 0 0 0 0 0 0 0 0 0 0 0 0 0 0 0 0 0 0 0 0 0 0 0 0 0 0 0 0 0 0 0 0 0 0 0 0 0 0 0 0 0 0 0 0.00227865854645721 0 0 0 0 0 0 0 0 0 0 0 0 0 0 0 0 0 0 0 0 0 0 0 0 0 0 0 0 0 0 0 0 0 0 0 0 0 0 0 0 0.0037456910237064 0.0145537248799348 0 0 0.0258279830718886 0 0 0 0 0 0 0 0 0 0 0.00393349620835654 0 0.104793639046109 0 0 0 0 0 0.00730472501566034 0 0 0 0.00198416094270025 0.00373607872667877 0 0 0 0 0 0 0 0 0 0 0 0 0 0 0 0 0 0.00248065827264293 0 0.00222610362512045 0 0 0 0 0 0 0 0 0 0 0 0 0 0 0 0 0 0 0 0 0 0 0 0 0.0199220248186032 0.0200119472174034 0 0 0 0 0.00624738383896426 0 0 0 0.0295693902473187 0.042830260898153 0.0743293362373585 0.119555900691726 0 0 0.0138180268209067 0.0105337702050578 0.0102922754732824 0.00185434220130548 0.0476477400927484 0.00821754205904388 0.00654183609928002 0.0292422922283394 0.047339036630426 0.00192056489689742 0.00167110729913694 0 0 0 0 0 0 0 0 0 0.0137430383870652 0.0165859173991558 0 0.0318024700979051 0.0115090642907834 0.0141749960509556 0 0 0 0 0 0 0 0 0 0 0 0 0 0 0 0 0 0.172422526576589 0 0 0 0.00977724544355776 0.0121821545580458 0.0112005389570792 0 0 0 0 0 0 0 0.00299376412316297 0 0.0103760269549751 0.0104566596423322 0 0 0.00624512668340652 0.0100699808279691 0 0
0 0 0 0 0 0 0 0 0 0 0 0 0 0 0 0 0 0 0 0 0 0 0 0 0 0 0 0 0 0 0 0 0 0 0 0 0 0 0 0 0 0 0 0 0 0 0 0 0 0 0 0 0 0 0 0 0 0 0 0 0 0 0 0 0 0 0 0 0 0 0 0 0 0 0 0 0 0 0 0 0 0 0 0 0 0 0 0 0 0 0 0 0 0 0 0 0 0 0 0 0 0 0 0 0 0 0 0 0 0 0 0 0 0 0 0 0 0 0 0 0 0 0 0 0 0 0 0 0 0 0 0 0 0 0 0 0 0 0 0 0 0 0 0 0 0 0 0 0 0 0 0 0 0 0 0 0 0 0 0 0 0 0 0 0 0 0 0 0 0 0 0 0 0 0 0 0 0 0 0 0 0 0 0 0 0 0 0 0 0 0 0 0 0 0 0 0 0 0 0 0 0 0 0 0 0 0 0.00514935686726093 0 0 0 0 0 0 0 0 0 0 0 0 0 0 0 0 0 0 0 0 0 0 0 0 0 0.0187594486020728 0 0.176140728018584 0 0 0 0 0 0 0 0.0346562039470741 0 0.284973548427523 0.0193665861814827 0.0190226772046713 0 0 0.0249095200697052 0.0217929447532658 0 0 0.090164387134054 0.166179173826718 0 0.0546702320965546 0.0721501935142069 0 0 0 0 0 0 0 0 0 0 0 0 0 0 0 0 0 0 0 0 0 0 0 0 0 0 0 0 0 0 0 0 0 0 0 0 0 0 0 0 0 0 0 0 0 0 0 0 0 0 0 0 0 0 0 0.0120649993568258 0 0
0 0 0 0 0 0 0 0 0 0 0 0 0 0 0 0 0 0 0 0 0 0 0 0 0 0 0 0 0 0 0 0 0 0 0 0 0 0 0 0 0 0 0 0 0 0 0 0 0 0 0 0 0 0 0 0 0 0 0 0 0 0 0 0 0 0 0 0 0 0 0 0 0 0 0 0 0 0 0 0 0 0 0 0 0 0 0 0 0 0 0 0 0 0 0 0 0 0 0 0 0 0 0 0 0 0 0 0 0 0 0 0 0 0 0 0 0 0 0 0 0 0 0 0 0 0 0 0 0 0 0 0 0 0 0 0 0 0 0 0 0 0 0 0 0 0 0 0 0 0 0 0 0 0 0 0 0 0 0 0 0 0 0 0 0 0 0 0.00260251316038809 0 0 0 0 0 0 0 0 0 0 0 0 0 0 0 0 0 0 0 0 0 0 0 0 0 0 0 0 0 0 0 0 0 0 0 0 0 0 0 0.0013088991553259 0 0 0 0 0 0 0 0 0 0 0 0 0 0 0 0 0 0 0 0 0 0 0 0 0 0.0142783137943532 0.133462964832064 0 0 0 0 0 0 0 0 0.0149476361983849 0 0.234583136889523 0.0194819303429509 0.00890957578871848 0 0 0.0111698771741148 0.0175395827279551 0.00624274805821098 0 0.0800106231598175 0.0524317271165452 0.066731249963772 0.0244527524184733 0.0227301227250055 0 0 0.0016739011491908 0.00125656765485389 0 0 0 0 0 0 0 0 0 0 0 0 0 0 0 0 0 0 0 0 0 0 0 0 0 0 0 0 0 0 0 0 0 0 0.0781237420052182 0.0363756813374017 0.125518753012837 0 0 0 0.0115800645264934 0 0 0 0 0 0 0 0.0117966008837798 0.0023243789731066 0.00387216288843303 0.00305738708852432 0 0.0135371069745582
0 0 0 0 0 0 0 0 0 0 0 0 0 0 0 0 0 0 0 0 0 0 0 0 0 0 0 0 0 0 0 0 0 0 0 0 0 0 0 0 0 0 0 0 0 0 0 0 0 0 0 0 0 0 0 0 0 0 0.000985031313460207 0 0 0 0 0 0 0 0 0 0 0 0 0 0 0 0 0 0 0 0 0 0 0.00416270444486309 0.0304231125005856 0.0132602994846811 0.0277598251608103 0.00808580808100296 0.0033975085613234 0 0.0124295159115333 0 0 0 0 0 0 0.0102005055408219 0.0421311801834134 0 0 0 0 0 0 0 0 0 0 0 0 0 0 0 0 0 0 0 0 0 0 0 0 0 0 0 0 0 0 0 0 0 0 0 0 0 0 0 0 0 0 0 0 0 0 0 0 0 0 0 0 0 0 0 0 0 0 0 0 0 0 0 0 0 0 0 0 0 0 0 0 0 0 0.0135205522974014 0 0 0 0 0 0 0 0 0 0 0 0 0 0 0 0 0 0 0 0.0348076754914235 0 0 0 0 0 0.173224594899256 0 0 0 0.0325227666805226 0 0 0.00332371315984983 0 0 0 0 0 0 0 0 0 0 0 0 0 0 0 0 0 0 0 0 0 0 0 0 0 0 0 0 0 0 0 0 0 0.00944713064804163 0 0.35971781638805 0.170697560818499 0 0 0 0 0 0 0 0 0 0 0 0 0 0 0 0 0 0 0 0 0 0 0 0 0 0 0 0 0 0 0 0 0 0 0 0 0 0 0 0 0.0283348116875568 0 0 0 0 0 0 0 0 0 0 0.0104122574908473 0 0 0 0 0.00351118927477394 0 0 0 0 0 0 0 0 0 0 0 0.00163677719891752 0 0 0.00395253745919962 0.00205512532316509 0 0
0 0 0 0 0 0 0 0 0 0 0 0 0 0 0 0 0 0 0 0 0 0 0 0 0 0 0 0 0 0 0 0 0 0 0 0 0 0 0 0 0 0 0 0 0 0 0 0 0 0 0 0 0 0 0 0 0 0 0 0 0 0 0 0 0 0 0 0 0 0 0 0 0 0 0 0 0 0 0 0 0 0 0 0 0 0 0 0 0 0 0 0 0 0 0 0 0 0 0 0 0 0 0 0 0 0 0 0 0 0 0 0 0 0 0 0 0 0 0 0 0 0 0 0 0 0 0 0 0 0 0 0 0 0 0 0 0 0 0 0 0 0 0 0 0 0 0 0 0 0 0 0 0 0 0 0 0 0 0 0 0 0 0 0 0 0 0 0 0 0 0 0 0 0 0 0 0 0 0 0 0 0 0 0 0 0 0 0 0 0 0 0 0 0 0 0 0 0 0.0113991981993934 0 0 0 0 0 0 0 0.00753532691079901 0 0 0 0 0 0 0 0 0 0 0 0 0 0 0 0 0.13025678770134 0 0 0 0 0 0 0 0 0 0 0 0 0 0 0 0.0215779125640574 0 0 0 0 0 0 0 0 0.00547555825458286 0 0 0 0 0.00454429722917506 0 0 0 0 0 0 0 0 0 0 0 0 0 0 0 0 0 0 0 0 0 0 0 0 0 0 0 0 0 0.448049417453686 0 0 0 0 0 0 0 0.113111013812181 0 0.178368456340462 0 0 0 0 0.0117686801659036 0 0 0 0 0 0 0 0 0.0219888005591199 0 0 0 0 0 0 0.0459245508092995 0 0
0 0 0 0 0 0 0 0 0 0 0 0 0 0 0 0 0 0 0 0 0 0 0 0 0 0 0 0 0 0 0 0 0 0 0 0 0 0 0 0 0 0 0 0 0 0 0 0 0 0 0 0 0 0 0 0 0 0 0 0 0 0 0 0 0 0 0 0 0 0 0 0 0 0 0 0 0 0 0 0 0 0 0 0.00787022306653459 0 0 0 0 0.0120672834253066 0 0 0 0 0 0 0 0.013080059886927 0 0 0 0 0 0 0 0 0 0 0 0 0 0 0 0 0 0 0 0 0 0 0 0 0 0 0 0 0 0 0 0 0 0 0 0 0 0 0 0 0 0 0 0 0 0 0 0 0 0 0 0 0 0 0 0 0 0 0 0 0 0 0 0 0 0 0 0 0 0 0 0 0 0 0 0 0 0 0 0 0 0 0 0 0 0 0 0 0 0 0 0 0 0 0 0 0 0 0 0 0 0 0 0 0 0 0 0 0 0 0 0 0 0 0 0 0 0 0 0 0 0 0 0 0 0 0 0 0 0 0 0 0 0 0 0 0 0 0 0.0261363884339691 0 0 0.0243543065437321 0.52596093391529 0.291391176273054 0 0.0109417123910177 0 0 0 0 0 0 0 0 0 0 0 0 0 0 0 0 0 0 0 0 0 0 0 0 0 0 0 0 0 0 0 0 0 0 0 0 0 0 0 0 0 0 0 0 0 0 0 0 0 0.0787511824493082 0 0 0 0 0.00464767245627121 0 0 0 0 0 0 0 0 0 0 0 0 0 0 0.004799061158589 0 0 0
0 0 0 0 0 0 0 0 0 0 0 0 0 0 0 0 0 0 0 0 0 0 0 0 0 0 0 0 0 0 0 0 0 0 0 0 0 0 0 0 0 0 0 0 0 0 0 0 0 0 0 0 0.0621923666365221 0 0 0 0 0 0 0 0 0 0 0 0 0 0 0 0 0 0 0 0 0 0 0 0 0 0 0 0 0.0390488346670733 0 0.155062003577001 0 0 0 0 0 0 0 0 0 0 0 0 0 0 0 0 0 0 0 0 0 0 0 0 0 0 0 0 0 0 0 0 0 0 0 0 0 0 0 0 0 0 0 0 0 0 0 0 0 0 0 0 0 0 0 0 0 0 0 0 0 0 0 0 0 0 0 0 0 0 0 0 0 0 0 0 0 0 0 0 0 0 0 0 0 0 0 0 0 0 0 0 0 0 0 0 0 0 0 0 0 0 0 0 0 0 0 0 0 0 0 0 0 0 0 0 0 0 0 0 0 0 0 0 0 0 0 0 0 0 0 0 0 0 0 0 0 0 0 0 0 0 0 0 0 0 0 0 0 0 0 0 0 0.161617406157097 0.236675056120364 0 0 0 0 0.0517527803204794 0 0 0 0 0 0 0 0 0 0 0 0 0 0 0 0 0 0 0 0 0 0 0 0 0 0 0 0 0 0 0 0 0 0 0 0 0 0 0 0 0 0 0 0 0 0 0 0 0 0.293651552521463 0 0 0 0 0 0 0 0 0 0 0 0 0 0 0 0 0 0 0 0 0 0 0
0 0 0 0 0 0 0 0 0 0 0 0 0 0 0 0 0 0 0 0 0 0 0 0 0 0 0 0 0 0 0 0 0 0 0 0 0 0 0 0 0 0 0 0 0 0 0 0 0 0 0 0 0 0 0 0 0 0 0.00156523129821528 0 0 0 0 0 0 0 0 0 0 0 0 0 0 0 0 0 0 0 0 0 0 0.00868059667947085 0.0229792722062962 0.0141840973646018 0.00973620772421291 0.00881940993203563 0.00464850716774887 0 0.0216700935194111 0.00207785111574734 0 0 0 0 0 0.0218734896074398 0.0699472550880086 0 0.00426929800052573 0 0 0 0 0 0 0 0 0 0 0 0 0 0 0 0 0 0 0 0 0 0 0 0 0 0 0 0 0 0 0 0 0 0 0 0 0 0 0 0 0 0 0.0014750758010711 0 0 0 0 0 0 0.00107442517293235 0 0 0 0 0 0 0 0 0 0 0 0 0 0 0 0 0 0 0 0 0 0 0 0 0 0 0 0 0 0 0 0 0 0 0 0 0 0 0.00183706856612925 0 0 0 0.00400032582758717 0 0 0 0 0 0.0512789946405226 0.0026428970941558 0 0 0 0 0 0 0 0 0 0 0 0 0 0 0 0 0 0 0 0 0 0 0 0 0 0 0 0 0 0 0 0 0 0 0.00168259036515821 0 0 0.263082382849423 0 0.139039325320796 0 0 0.270884170490352 0 0.00579034684690324 0 0 0 0 0 0 0 0 0 0.000784186027686175 0 0 0 0 0 0 0 0 0 0 0 0 0 0 0 0 0 0 0 0 0 0 0 0 0 0 0 0 0 0 0 0 0 0 0 0 0 0 0 0.0371480653472854 0 0 0 0 0.00839384213575296 0 0 0 0 0 0 0 0 0.00122629467291191 0 0 0.0054064698466775 0 0 0.0110874516327502 0.00271477765819154 0 0
0 0 0 0 0 0 0 0 0 0 0 0 0 0 0 0 0 0 0 0 0 0 0 0 0 0 0 0 0 0 0 0 0 0 0 0 0 0 0 0 0 0 0 0 0 0 0 0 0 0 0 0 0.00179676577861016 0 0 0 0 0 0 0 0 0 0 0 0 0 0 0 0 0 0 0 0 0 0 0 0 0 0 0 0 0.00434475355266223 0.016406212233433 0.0154770873425214 0.0088554135953196 0.0034399491885532 0.00246082133675615 0 0.00276089636026955 0 0 0 0 0 0 0.0182614913434817 0.0316987895248632 0 0.00313080152228853 0.000851616107332151 0 0 0 0 0 0 0 0 0 0 0 0 0 0 0 0 0 0 0 0 0 0 0 0 0 0 0 0 0 0 0 0 0 0 0 0 0 0 0 0 0 0 0 0 0 0 0 0 0 0 0 0 0 0 0 0 0 0 0 0 0 0 0 0 0 0 0 0 0 0 0.00277134231072689 0.00886992655815487 0 0 0 0 0 0 0 0 0 0 0 0 0 0 0 0 0 0 0 0.0157259749611664 0 0 0 0 0 0.160569225399416 0.00323679495528661 0 0 0.0252795030849496 0 0 0.00749454335426784 0 0 0 0 0 0 0 0 0 0 0 0 0 0 0 0 0 0 0 0 0 0 0 0 0 0 0 0 0 0 0 0.14418279386535 0 0.0889645248334051 0 0.312852716400372 0 0 0.0119144973932513 0 0 0 0 0 0.00213870158234238 0 0 0 0.000762226785992158 0 0 0 0 0 0 0 0 0 0 0 0 0 0 0 0 0 0 0 0 0 0 0 0 0 0 0 0 0.0290873814569716 0 0 0 0 0 0 0 0 0 0 0.0213551100683637 0 0 0 0 0.0120731904937754 0 0 0 0 0 0 0 0 0.000961221612060379 0 0 0.0160141602260824 0 0 0.0207617349848277 0.00549983178714654 0 0
0 0 0 0 0 0 0 0 0 0 0 0 0 0 0 0 0 0 0 0 0 0 0 0 0 0 0 0 0 0 0 0 0 0 0 0 0 0 0 0 0 0 0 0 0 0 0 0 0 0 0 0 0 0 0 0 0 0 0 0 0 0 0 0 0 0 0 0 0 0 0 0 0 0 0 0 0 0 0 0 0 0 0 0 0 0 0 0 0 0 0 0 0 0 0 0 0 0 0 0 0 0 0 0 0 0 0 0 0 0 0 0 0 0 0 0 0 0 0 0 0 0 0 0 0 0 0 0 0 0 0 0 0 0 0 0 0 0 0 0 0 0 0 0 0 0 0 0 0 0 0 0 0 0 0 0 0 0 0 0 0 0 0.0423953412825967 0 0 0 0 0 0 0 0 0 0 0 0 0 0 0 0 0 0 0 0 0.0124077011906179 0 0 0 0 0 0 0 0 0 0.021041147828302 0 0 0.0797340764846371 0 0 0 0 0 0 0 0 0 0 0 0 0 0 0 0 0 0 0 0 0 0 0 0 0 0 0 0 0 0 0 0 0 0 0 0 0 0 0 0 0 0 0 0 0 0 0 0 0 0 0 0 0.717768007530415 0 0 0 0 0 0 0.0103287396049863 0 0 0 0 0 0 0 0 0 0 0 0 0 0 0 0 0 0 0 0 0 0 0 0 0 0 0 0 0 0 0.0413477272638697 0.0427885644858385 0.0321886943287369 0 0 0 0 0 0 0 0 0 0 0 0 0 0 0 0 0 0 0 0 0 0 0 0 0 0 0
0 0 0 0 0 0 0 0 0 0 0 0 0 0 0 0 0 0 0 0 0 0 0 0 0 0 0 0 0 0 0 0 0 0 0 0 0 0 0 0 0 0 0 0 0 0 0 0 0 0 0 0 0 0 0 0 0 0 0 0 0 0 0 0 0 0 0 0 0 0.00247817959908119 0 0 0 0 0 0 0 0 0 0 0 0 0 0 0 0.00184198036560336 0 0.00196001931746356 0 0 0 0 0 0 0 0 0 0 0 0.00160955273505793 0 0 0 0 0 0 0 0 0 0 0 0 0 0 0 0 0 0 0 0 0 0 0 0 0 0 0 0 0 0 0 0 0 0 0 0 0 0 0 0 0 0 0 0 0 0 0 0 0 0 0 0 0 0 0 0 0 0 0 0 0 0 0.00686029180366505 0 0 0 0 0 0 0 0 0 0 0 0 0 0 0 0 0.00216415958040513 0 0 0 0 0 0 0 0 0.00313555872968592 0 0 0 0 0 0 0 0.00969989110073989 0 0.0946997769775001 0 0 0 0 0 0 0 0 0 0 0 0 0 0 0 0 0 0 0 0 0 0 0.0144352299893395 0 0 0 0 0 0 0 0 0 0 0 0 0.0178642759823921 0.0101689465995767 0 0 0.00521291053787309 0.00253718387524979 0.0104355511740607 0.018592176626743 0 0 0.0650503060320872 0 0 0.0074997523722882 0.219586156062878 0.100120843578533 0.00796006352146453 0.110527980893407 0 0.00871039637860225 0.0123077705339601 0 0 0 0 0 0 0 0 0 0 0 0 0 0 0 0.00621905756059568 0 0 0 0 0 0 0 0 0 0 0 0 0 0.00942322619633459 0 0 0.0127897142203142 0.0360486173041792 0.036721715905895 0 0 0 0.0540838103766133 0.0146214707863238 0.0201244433803419 0 0 0.0162971168192961 0 0 0 0 0 0 0.00199432292876452 0 0.00422839141382794 0 0 0.0126906095245646 0 0 0.00512268604042637 0.0257045932434558 0 0.00847126993141028
0 0 0 0 0 0 0 0 0 0 0 0 0 0 0 0 0 0 0 0 0 0 0 0 0 0 0 0 0 0 0 0 0 0 0 0 0 0 0 0 0 0 0 0 0 0 0 0 0 0 0 0 0 0 0 0 0 0 0 0 0 0 0 0 0 0 0 0 0 0 0 0 0 0 0 0 0 0 0 0 0 0 0 0 0 0 0 0 0 0 0 0 0 0 0 0 0 0 0 0 0 0 0 0 0 0 0 0 0 0 0 0 0 0 0 0 0 0 0 0 0 0 0 0 0 0 0 0 0 0 0 0 0 0 0 0 0 0 0 0 0 0 0 0 0 0 0 0 0 0 0 0 0 0 0 0 0 0 0 0 0 0 0.00812834264064327 0 0 0.00631375836693709 0.00727245805486543 0 0 0 0 0 0 0 0 0 0 0 0.0383578093387857 0.00652738627208096 0 0 0 0.00648806265175143 0.00369453937900736 0 0 0 0.00251899305981342 0 0 0 0 0 0 0 0.00797119925541962 0 0.0292696220850203 0 0 0 0 0 0 0 0.0665389141712233 0 0 0 0 0 0 0 0 0 0 0 0 0 0 0.0411087022282638 0 0 0 0 0 0 0 0 0 0 0 0.0220606844624842 0 0 0 0 0 0 0 0 0 0.0999850198182346 0 0 0 0.0389294561922677 0.114298914090853 0.101136126801872 0 0.0491683579689798 0 0.0363499601294816 0 0.00631120090196774 0.00179063171679716 0 0.00578951565342169 0 0 0 0 0 0 0 0 0 0 0 0 0 0 0.00329203941480851 0 0 0 0 0 0 0 0 0 0 0.00478958207780093 0 0 0.00324857959481588 0.00711673901939281 0.00897597636243984 0 0 0.00526635114141804 0.0417067618104812 0.0267659303469173 0.0193013126662463 0.00332081985353918 0 0.0559235259665734 0 0 0 0 0 0.00540499049911377 0.00881977278265943 0.00699037640446869 0.0294322719634073 0.00395371483068813 0 0.0108642597826983 0 0.00694710829881893 0.00919857833215039 0.0344483390868555 0 0.00422331452453443
0 0 0 0 0 0 0 0 0 0 0 0 0 0 0 0 0 0 0 0 0 0 0 0 0 0 0 0 0 0 0 0 0 0 0 0 0 0 0 0 0 0 0 0 0 0 0 0 0 0 0 0 0 0 0 0 0 0 0 0 0 0 0 0 0 0 0 0 0 0 0 0 0 0 0 0 0 0 0 0 0 0 0 0 0 0 0 0 0 0 0 0 0 0 0 0 0 0 0 0 0 0 0 0 0 0 0 0 0 0 0 0 0 0 0 0 0 0 0 0 0 0 0 0 0 0 0 0 0 0 0 0 0 0 0 0 0 0 0 0 0 0 0 0 0 0 0 0 0 0 0 0 0 0 0 0 0 0 0 0 0 0 0 0 0 0 0 0.00264778368302557 0 0 0 0 0 0 0 0 0 0 0 0 0 0 0 0 0 0 0 0.0064611026075331 0 0.00255298134448222 0 0 0 0 0 0 0 0 0 0 0 0 0.000643934329065781 0 0 0 0 0 0 0 0 0 0 0 0 0 0 0 0 0 0 0 0 0 0 0 0 0 0 0 0 0 0 0.0107250212466837 0.0757818842309029 0.0823297235847115 0 0 0 0 0 0 0 0 0 0 0.0695334951968186 0 0 0 0.00359936875155163 0.00549233444105446 0.0096213581497827 0 0.122567849397683 0.0420470296107395 0.0845420129440969 0.0552371431490631 0.0521958452508605 0 0 0.00145080877963122 0.000981081380093802 0 0 0 0 0 0 0 0 0 0 0 0 0 0 0 0 0 0 0 0.00169279539413057 0 0 0 0 0 0 0 0 0 0 0 0 0 0 0.125344042195879 0.0469903360692866 0.134080787651303 0 0 0.00283396792787272 0.017352054782523 0 0 0 0 0 0 0 0.0116194124739606 0.00219441663036574 0.00710141747514734 0 0 0.0223800113217512
0 0 0 0 0 0 0 0 0 0 0 0 0 0 0 0 0 0 0 0 0 0 0 0 0 0 0 0 0 0 0 0 0 0 0 0 0 0 0 0 0 0 0 0 0 0 0 0 0 0 0 0 0 0 0 0 0 0 0 0 0 0 0 0 0 0 0 0 0 0 0 0 0 0 0 0 0 0 0 0 0 0 0 0 0 0 0 0 0 0 0 0 0 0 0 0 0 0 0 0 0 0 0 0 0 0 0 0 0 0 0 0 0 0 0 0 0 0 0 0 0 0 0 0 0 0 0 0 0 0 0 0 0 0 0 0 0 0 0 0 0 0 0 0 0 0 0 0 0 0 0 0 0 0 0 0 0 0 0 0 0 0 0 0 0 0 0 0 0 0 0 0 0 0 0 0 0 0 0 0 0 0 0 0 0 0 0 0.0032811999600694 0 0.00315166649443375 0 0 0 0 0 0 0 0 0 0 0 0 0 0 0 0 0 0 0 0 0 0 0 0 0 0 0 0 0 0 0 0 0 0 0 0 0 0 0 0 0 0 0 0.0426283933875282 0.0117951967892251 0.0156596886514716 0 0 0 0 0 0 0 0 0 0.159252159202319 0 0 0 0 0.154543762650726 0.0128312584498736 0.114816006041432 0 0.211746197179875 0.0204456230625541 0.0183902067107551 0.0101715206083693 0.106103634694826 0.00370170637872078 0.00455363144234741 0 0 0 0 0 0 0 0 0 0.00929772727675453 0 0 0 0 0 0 0 0 0 0 0 0.00295582650157739 0 0 0 0 0 0 0 0 0 0 0 0 0 0 0.0257775013413417 0 0.0334064978402614 0 0 0 0 0 0 0 0.00614779766980804 0 0 0.00696093833888328 0.022381859326848 0 0 0 0 0
0 0 0 0 0 0 0 0 0 0 0 0 0 0 0 0 0 0 0 0 0 0 0 0 0 0 0 0 0 0 0 0 0 0 0 0 0 0 0 0 0 0 0 0 0 0 0 0 0 0 0 0 0 0 0 0 0 0 0 0 0 0 0 0 0 0 0 0 0 0 0 0 0 0 0 0 0 0 0 0 0 0 0 0 0 0 0 0 0 0 0 0 0 0 0 0 0 0 0 0 0 0 0 0 0 0 0 0 0 0 0 0 0 0 0 0 0 0 0 0 0 0 0 0 0 0 0 0 0 0 0 0 0 0 0 0 0 0 0 0 0 0 0 0 0 0 0 0 0 0 0 0 0 0 0 0 0 0 0 0 0 0 0 0 0 0 0 0 0 0 0 0 0 0 0 0 0 0 0 0 0 0 0 0 0 0 0 0 0 0 0 0 0 0 0 0 0 0 0.00277842129738904 0 0 0 0 0 0 0 0.00470204442884402 0 0 0 0 0 0 0 0 0 0 0 0 0 0 0 0 0 0 0 0 0 0 0 0 0 0 0.0428329760314231 0.00723756172875626 0.00447380126081983 0 0 0 0 0 0 0 0.00553558007809709 0.0186942892356955 0 0 0 0.0692858149643379 0.0113757448090064 0.0307843439878959 0.295713795441035 0.00483531458344061 0.0608792630878323 0.00662548262118302 0.024602512412962 0.00378491649213561 0.034318750049886 0.0684932858726883 0 0 0 0 0 0 0 0 0 0 0 0 0.00153170995532559 0 0.00216019248922542 0 0 0 0 0 0 0 0 0 0 0 0 0 0 0 0 0 0 0 0.0447356856782557 0.00579802641546723 0.00362982479731847 0.00173073135755782 0.0107014012517166 0.0141429350403844 0.00794518853509506 0 0 0 0 0.00353181870038609 0 0.00258843091909216 0.0619835964743567 0 0.0335255203658787 0.0380466174524876 0.023511484521911 0.00206682922659007 0.0261535563768169 0.0159956261651259 0 0.00326692589358025
0 0 0 0 0 0 0 0 0 0 0 0 0 0 0 0 0 0 0 0 0 0 0 0 0 0 0 0 0 0 0 0 0 0 0 0 0 0 0 0 0 0 0 0 0 0 0 0 0 0 0 0 0 0 0 0 0 0 0 0 0 0 0 0 0 0 0 0 0 0 0 0.00107273058328015 0 0 0 0 0 0 0 0 0 0 0 0 0 0 0 0 0 0 0 0 0 0 0 0 0 0 0 0 0 0 0 0 0 0 0 0 0 0 0 0 0 0 0 0 0 0 0 0 0 0 0 0 0 0 0 0 0 0 0 0 0 0 0 0 0 0 0 0 0 0 0 0 0 0 0 0 0 0 0 0 0 0 0 0 0 0 0 0 0 0 0.013932904889182 0 0 0 0 0 0 0 0 0 0 0 0 0 0 0 0 0.00370837584163229 0 0 0 0.0027292176281918 0 0 0 0 0 0 0 0 0 0.0030026248428169 0 0 0.0169537626307201 0 0.0114149677337401 0 0.00121693901220263 0 0 0 0 0 0 0 0 0 0 0 0.00101114049035424 0 0 0 0 0 0.0014656254868012 0 0 0.0164587355229984 0 0.00247964639090699 0 0 0 0 0 0 0 0 0 0 0 0 0 0.00086700862221164 0 0 0 0 0 0.0946897585899094 0.0320667218301642 0 0 0.0404786638964523 0 0.157032125313785 0.0286326947791291 0.304041760515661 0.0134407148125592 0.0666421364072433 0 0 0 0 0.0108417781871339 0 0 0 0 0 0 0 0 0 0 0 0 0 0 0 0 0 0 0 0 0 0 0 0 0 0.00275758632405349 0 0 0.00736603912971779 0.0100165366893298 0.00958761776165927 0.000836847001824087 0 0 0.0119044199139419 0 0 0 0 0.00379817323867109 0 0 0 0 0 0.00528491554846542 0 0.00769905392642436 0.0929768428323745 0.0123043942419996 0 0 0.00635223389021633 0.00141748521039357 0.00172177476542847 0.00179604551842379 0 0
0 0 0 0 0 0 0 0 0 0 0 0 0 0 0 0 0 0 0 0 0 0 0 0 0 0 0 0 0 0 0 0 0 0 0 0 0 0 0 0 0 0 0 0 0 0 0 0 0 0 0 0 0 0 0 0 0 0 0 0 0 0 0 0 0 0 0 0 0 0 0 0 0 0 0 0 0 0 0 0 0 0 0 0 0 0 0.000472331891083231 0 0 0 0 0 0 0 0 0 0 0 0 0 0 0 0 0 0 0 0 0 0 0 0 0 0 0 0 0 0 0 0 0 0 0 0 0 0 0 0 0 0 0 0 0 0 0 0 0 0 0 0 0 0 0 0 0 0 0 0 0 0 0 0 0 0 0 0 0 0 0 0 0 0 0 0.016367214537944 0 0 0 0 0 0 0 0 0 0 0 0 0 0 0 0 0.00525579241395273 0 0 0 0.00307790729769315 0 0 0 0 0 0 0 0 0 0.0123114998378593 0.00407717453994973 0 0.0590169579898937 0 0.0325349110275534 0 0.00160183456180885 0 0 0 0 0 0 0 0 0 0 0 0 0 0 0 0.00526300245823978 0 0.00298273199317535 0.00168926685888467 0 0.0383044821951424 0 0.00132236469076452 0 0 0 0 0 0 0 0 0 0 0 0 0 0 0 0 0 0.00174977184974376 0.0640147630335678 0.0524929795916495 0.0344982805084353 0 0 0.00808053939630507 0.190926925944813 0 0 0.0355794987709277 0 0.107047384327887 0 0 0.00097935724932216 0.00345540026235612 0 0 0 0 0 0 0 0 0 0 0 0 0 0 0 0 0 0 0 0 0 0 0 0 0 0 0.00253765596741797 0 0 0.00822344134099966 0.00482736747285844 0 0.00122372247140925 0 0 0.00427281813539107 0 0 0 0 0.00612873149899922 0 0 0 0 0 0.0211306211242428 0 0.00508770407034832 0.238395440054109 0.0109918389115751 0 0.00173022364985359 0 0 0.0019277979403399 0.00872429221706364 0 0.00169597191643981
0 0 0 0 0 0 0 0 0 0 0 0 0 0 0 0 0 0 0 0 0 0 0 0 0 0 0 0 0 0 0 0 0 0 0 0 0 0 0 0 0 0 0 0 0 0 0 0 0 0 0 0 0 0 0 0 0 0 0 0 0 0 0 0 0 0 0 0 0 0 0 0 0 0 0 0 0 0 0 0 0 0 0 0 0 0 0 0 0 0 0 0 0 0 0 0 0 0 0 0 0 0 0 0 0 0 0 0 0 0 0 0 0 0 0 0 0 0 0 0 0 0 0 0 0 0 0 0 0 0 0 0 0 0 0 0 0 0 0 0 0 0 0 0 0 0 0 0 0 0 0 0 0 0 0 0 0 0 0 0 0 0 0 0 0 0 0 0 0 0 0 0 0 0 0 0 0 0 0 0 0 0 0 0 0 0 0 0 0 0 0 0 0 0 0 0 0 0 0 0 0 0 0 0 0 0 0 0 0 0 0 0 0 0 0 0 0 0 0 0 0 0 0 0 0 0 0 0 0 0 0 0 0 0.00540743955316294 0.0103520034959676 0.00612641575935984 0 0 0 0 0 0 0 0.00641757798141753 0 0.00562502611025919 0.105452872300411 0.0336254659236281 0.0535326560782309 0 0 0.157965135375606 0.225823098060448 0.00407331941441573 0.00870107040676789 0 0.00238548831893351 0.0186350962660579 0.170893787465273 0 0 0 0 0 0 0 0 0 0 0 0.00230375917177811 0 0 0 0 0 0 0 0 0 0 0 0 0 0 0 0 0 0 0 0 0 0 0.0166288052331285 0 0 0 0.00458363581151273 0.00335423148324573 0.00437353537041088 0 0 0 0 0 0 0 0.0234285019196239 0 0.012298454629406 0.022860670513507 0.083308613502352 0 0.00784911039637398 0.00399422945872146 0 0
0 0 0 0 0 0 0 0 0 0 0 0 0 0 0 0 0 0 0 0 0 0 0 0 0 0 0 0 0 0 0 0 0 0 0 0 0 0 0 0 0 0 0 0 0 0 0 0 0 0 0 0 0 0 0 0 0 0 0 0 0 0 0 0 0 0 0 0 0 0 0 0 0 0 0 0 0 0 0 0 0 0 0 0 0 0 0 0 0 0 0 0 0 0 0 0 0 0 0 0 0 0 0 0 0 0 0 0 0 0 0 0 0 0 0 0 0 0 0 0 0 0 0 0 0 0 0 0 0 0 0 0 0 0 0 0 0 0 0 0 0 0 0 0 0 0 0 0 0 0 0 0 0 0 0 0 0 0 0 0 0 0 0.000912342588385443 0 0 0 0 0 0 0 0 0 0 0 0 0 0 0 0 0 0 0 0 0 0 0 0 0.000375473533676599 0.00160137283234897 0.000439211043966236 0 0 0 0 0 0 0.00225151453162742 0 0 0 0 0 0 0.000645506251301435 0.000564958837445688 0 0 0 0 0 0 0 0.000694705767879134 0 0.000677466934059678 0 0 0 0 0 0 0 0 0 0 0 0 0 0 0 0 0 0 0.00142986018576821 0.00314151443218931 0.00333688636369921 0 0 0 0 0 0 0 0.0309094266361318 0.00894579258310039 0.00297727716674079 0.00303696841958048 0.112040253906434 0.197175930112879 0.0189776229425249 0.0547930323076115 0 0.0729739202876061 0.053501981210574 0.0142434750368936 0.040579111425844 0.00282378813269816 0.0235012753140892 0.068369827303433 0 0 0 0 0 0 0 0 0 0 0 0 0 0 0 0 0 0 0 0 0 0 0 0.000668176801312569 0 0 0 0 0 0 0 0 0 0 0.0116694592286728 0 0 0.00121145568045284 0.00674643495409648 0.0127230258955955 0.00436889228757029 0 0 0.000674217936995114 0.00103609585554595 0.00318095529088945 0.000678453521395602 0.00102909782555724 0.0760787097913525 0.00191320993295065 0.0303552888226325 0.0397390073833639 0.0357962264570698 0 0.0322579541320978 0.0153007033906965 0 0.00365213872326385
0 0 0 0 0 0 0 0 0 0 0 0 0 0 0 0 0 0 0 0 0 0 0 0 0 0 0 0 0 0 0 0 0 0 0 0 0 0 0 0 0 0 0 0 0 0 0 0 0 0 0 0 0 0 0 0 0 0 0 0 0 0 0 0 0 0 0 0 0 0 0 0 0 0 0 0 0 0 0 0 0 0 0 0 0 0 0 0 0 0 0 0 0 0 0 0 0 0 0 0 0 0 0 0 0 0 0 0 0 0 0 0 0 0 0 0 0 0 0 0 0 0 0 0 0 0 0 0 0 0 0 0 0 0 0 0 0 0 0 0 0 0 0 0 0 0 0 0 0 0 0 0 0 0 0 0 0 0 0 0 0 0 0 0 0 0 0 0 0 0 0 0 0 0 0 0 0 0 0 0 0 0 0 0 0 0 0 0 0 0 0 0 0 0 0 0 0 0 0 0 0 0 0 0 0 0 0 0 0 0 0 0 0 0 0 0 0 0 0 0 0 0 0 0 0 0 0 0 0 0 0 0 0 0.00372350596465671 0 0.00316540210644966 0 0 0 0 0 0 0 0 0 0.0139004734400583 0.0724276472000638 0.00488267875795015 0.0232313230766635 0 0.208767731131942 0.194490591306505 0 0.0105890434622439 0.0190919591273034 0.0152432134044974 0.00282349999184761 0.0125608796291513 0.185474335902086 0 0 0 0 0 0 0 0 0 0 0 0 0 0 0 0 0 0 0 0 0 0 0 0 0 0 0 0 0 0 0 0 0 0 0.00537228653668994 0 0 0 0.0093121807605423 0.00226322020184697 0.004733377258693 0 0 0 0 0 0 0 0.0497420900391888 0 0.00513890978821438 0.0215220584705951 0.121515716372683 0 0.00363080397865617 0.00639707209147063 0 0
0 0 0 0 0 0 0 0 0 0 0 0 0 0 0 0 0 0 0 0 0 0 0 0 0 0 0 0 0 0 0 0 0 0 0 0 0 0 0 0 0 0 0 0 0 0 0 0 0 0 0 0 0 0 0 0 0 0 0.000408435861545468 0 0 0 0 0 0 0 0 0 0 0 0 0 0 0 0 0 0 0 0 0 0 0 0 0 0 0 0 0 0 0 0 0 0 0 0 0 0 0 0 0.000490096738153151 0 0 0 0 0 0 0 0 0 0 0 0 0 0 0 0 0 0 0 0 0 0 0 0 0 0 0 0 0 0 0 0 0 0 0 0 0 0 0 0 0 0 0 0 0 0 0 0 0 0 0 0 0 0 0 0 0 0 0 0.000877280358015699 0 0 0.00689970321275429 0 0 0 0 0 0 0 0 0 0 0 0 0.00132303588083144 0 0 0 0.003462027251501 0 0 0 0.00410973869038467 0 0 0 0.000544416378224346 0.00120196517197219 0 0 0 0 0.00367230929674158 0 0 0.0115137943398742 0 0 0 0 0 0 0 0 0 0 0 0 0 0 0 0.00126613780323334 0.000761478303351644 0.00115279947447814 0 0 0 0.00167947767330201 0 0.000535867590656727 0.00636583779123794 0 0.00226381003627115 0 0 0 0 0 0 0 0 0 0.000682994909330437 0 0 0 0.00126619400465771 0 0 0.00107242388143899 0.000902558332848301 0 0.00660958941706325 0.0179454729884802 0 0 0.0625878073175161 0.117270134105786 0.154930134859956 0.0038338084445163 0.145173623067042 0.0107806181391616 0 0 0 0.00555952608818453 0.0111379643500073 0.0195553964091879 0 0 0 0 0 0 0 0 0 0 0 0 0 0 0 0 0 0 0 0 0 0 0 0 0 0 0 0 0.00130537783789226 0 0 0 0 0 0.00566491155463316 0 0 0.00206279746419959 0.00606230631316013 0.011977522227118 0.00455554398390504 0 0 0.00084288439524107 0.00133272065203508 0.00628541467426302 0.00142708179760635 0.00555002917838934 0.188001822967131 0.00900207633607608 0.0151894864572524 0.0384704128700128 0.0503099472178614 0.00097486346817282 0.0201944807199418 0.0187693013589006 0 0.00418456035850265
0 0 0 0 0 0 0 0 0 0 0 0 0 0 0 0 0 0 0 0 0 0 0 0 0 0 0 0 0 0 0 0 0 0 0 0 0 0 0 0 0 0 0 0 0 0 0 0 0 0 0 0 0 0 0 0 0 0 0 0 0 0 0 0 0 0 0 0 0 0 0 0 0 0 0 0 0 0 0 0 0 0 0 0 0 0 0 0 0 0 0 0 0 0 0 0 0 0 0 0 0 0 0 0 0 0 0 0 0 0 0 0 0 0 0 0 0 0 0 0 0 0 0 0 0 0 0 0 0 0 0 0 0 0 0 0 0 0 0 0 0 0 0 0 0 0 0 0 0 0 0 0 0 0 0 0 0 0 0 0 0 0 0 0 0 0 0 0 0 0 0 0 0 0 0 0 0 0 0 0 0 0 0 0 0 0 0 0.00481550911718891 0 0.00511642426172186 0 0 0 0 0 0 0 0 0 0 0 0 0.00155546054738684 0 0.00209845587740722 0 0 0 0 0 0 0 0 0 0 0 0 0 0 0 0 0 0 0 0 0 0 0 0 0 0 0 0 0.0256524879009279 0.0515508258603938 0.0603736265144048 0 0 0 0 0 0 0 0.013651348510998 0 0.263521654764425 0.198776067023093 0.00995628841754077 0 0 0.0119705533112089 0.0564928401989132 0.0284116874212619 0 0 0.0793502953816715 0.0282179063547791 0.0351074394882063 0.0116720123324932 0 0 0 0 0 0 0 0 0 0 0 0 0 0 0 0 0 0 0 0 0 0 0 0.00477812658720421 0 0 0 0 0 0 0 0 0 0 0 0 0 0 0.04346910603333 0.00277834865176703 0.0571719918115018 0 0 0 0 0 0 0 0 0 0 0 0 0 0 0 0 0.00351154363217455
0 0 0 0 0 0 0 0 0 0 0 0 0 0 0 0 0 0 0 0 0 0 0 0 0 0 0 0 0 0 0 0 0 0 0 0 0 0 0 0 0 0 0 0 0.00188955078723568 0 0 0 0 0 0 0 0 0 0 0 0 0 0 0 0 0 0 0 0 0 0 0 0 0 0 0 0 0 0 0 0 0 0 0 0 0 0 0 0 0 0 0 0 0 0 0 0 0 0 0 0 0 0 0 0 0 0 0 0 0 0 0 0 0 0 0 0 0 0 0 0 0 0 0 0 0 0 0 0 0 0 0 0 0 0 0 0 0 0 0 0 0 0 0 0 0 0 0 0 0 0 0 0 0 0 0 0 0 0 0 0 0 0 0 0 0 0 0 0 0 0 0 0 0 0 0 0 0 0 0 0 0 0 0 0 0 0 0 0 0 0 0.00268917244084973 0 0.00296910720821619 0 0 0 0 0 0 0 0 0 0 0 0 0 0 0 0 0 0 0 0 0 0 0 0 0 0 0 0 0 0 0 0 0 0 0 0 0 0 0 0 0 0 0 0.0066234326032491 0.142243093668434 0.0592308242395754 0 0 0 0 0 0 0 0 0.00681830739825444 0.135340901613207 0.0287344458056284 0.055349462905673 0 0 0 0.240953914040205 0.0339607336318584 0 0.118796200138598 0 0.0206741594388666 0.0230513950280128 0.0527352678448574 0 0 0 0 0 0 0 0 0 0 0 0 0 0 0 0 0 0 0 0 0 0 0 0 0 0 0 0 0 0 0 0 0 0 0 0 0 0 0.0236995978968709 0 0.0238566125681361 0 0 0 0 0 0 0 0 0 0 0 0.0203838207422725 0 0 0 0 0
0 0 0 0 0 0 0 0 0 0 0 0 0 0 0 0 0 0 0 0 0 0 0 0 0 0 0 0 0 0.000332938713488811 0.000651343382045699 0 0 0.00802558325648818 0.00102313224869741 0 0 0 0 0 0 0 0 0 0 0 0.0055510837662746 0 0 0 0 0 0 0 0.00432867410430695 0 0 0 0.00595727377873225 0 0 0 0 0 0 0 0 0 0 0 0 0.0053196630552232 0 0.000711048643482632 0 0 0 0 0 0 0 0 0 0 0 0.00285039421830672 0.000553236543002667 0.00134947965897787 0 0.00125833802968292 0 0 0.00112533341464599 0 0 0.000339814055725806 0.000386894375397741 0 0 0.00152899732593423 0.040559187668994 0.011075013357831 0 0 0 0 0 0 0 0 0 0 0 0 0 0 0 0 0 0 0 0 0 0 0 0 0 0.000938149887978137 0 0 0 0 0 0 0 0 0 0 0 0.0234160125898393 0.000438366717950617 0 0.000650508535048736 0.00142966371967189 0.00057215789875028 0 0.00245068844721736 0.0292970588260298 0 0 0.00396553360055692 0.00421518772159222 0 0.000537164820735674 0 0 0 0 0 0.000748777265306862 0 0 0 0 0 0 0 0 0 0.00680749988012652 0 0.0103271050322056 0 0 0 0 0 0 0 0 0 0 0 0.000541132356585921 0 0 0 0.0305753743937078 0.03237662312129 0.0329331447803191 0 0.000905013609644244 0 0 0 0.00288800595620712 0 0 0 0 0 0 0.00278351112263349 0 0.00313614198063426 0 0 0 0 0 0 0 0 0 0 0 0 0 0 0 0 0 0.000454506086709181 0 0 0 0 0 0 0 0 0 0 0.000679422997166849 0 0.00971364595496596 0 0 0 0 0 0 0.00037593798745587 0 0.000249270131414218 0.0350643446715571 0.00333033931503054 0.00109720973241002 0 0.000399681439295188 0.000633099887014486 0.00216054322281397 0.000810564767232307 0.00156765600994324 0.00544349949958613 0.00266395729848706 0 0.00476836677312263 0.00590769501462762 0 0 0 0 0 0 0 0 0 0 0 0 0 0 0 0 0 0 0 0 0 0 0 0.0152489037401336 0 0 0 0 0.000582475171784467 0.00047982656104634 0.000404618028348923 0.000530872859340411 0 0 0.000896230497441079 0 0 0.0010142645402707 0.0669913227871455 0.16706059687628 0.0979388602595398 0.00396083116813438 0 0.00840433863881947 0.0459133906191225 0 0.000616027889053158 0 0.00850974929011403 0 0 0.00167841672667278 0.013094413382436 0.013812940775216 0.0251476070738387 0.00690290260392749 0.00832520344783755 0.152306214413394
0 0 0 0 0 0 0 0 0 0 0 0 0 0 0 0 0 0 0 0 0 0 0 0 0 0 0 0 0 0 0 0 0 0 0 0 0 0 0 0 0 0 0 0 0 0 0 0 0 0 0 0 0 0 0 0 0 0 0 0 0 0 0 0 0 0 0 0 0 0 0 0 0 0 0 0 0 0 0 0 0 0 0 0 0 0 0 0 0 0 0 0 0 0 0 0 0 0 0 0 0 0 0 0 0 0 0 0 0 0 0 0 0 0 0 0 0 0 0 0 0 0 0 0 0 0 0 0 0 0 0 0 0 0 0 0 0 0 0 0 0 0 0 0 0 0 0 0 0 0 0 0 0 0 0 0 0 0 0 0 0 0 0 0 0 0 0 0 0 0 0 0 0 0 0 0 0 0 0 0 0 0 0 0 0 0 0 0.000728112117831202 0 0 0 0 0 0 0 0 0 0 0 0 0 0 0 0 0 0 0 0 0 0 0 0 0 0 0 0 0 0 0 0 0 0 0 0 0 0 0 0 0 0 0 0 0 0.013034449173111 0.0258788870759102 0.0152764149768158 0 0 0 0 0 0 0 0 0 0.0983252450875654 0.00790548361790001 0.0426977998576811 0 0.0060521807016253 0.0212259564369123 0.0771725706057723 0.0154760695068488 0.013479056972766 0.0290665335770904 0.0127478603531976 0.0204649335731004 0 0.201878646433133 0 0 0 0 0 0 0 0 0 0 0 0 0 0 0 0 0 0 0 0 0 0 0 0 0 0 0 0 0 0 0 0 0 0 0 0 0 0 0.0568958356815212 0.0382704998653581 0.0456644097065593 0.0016022306447488 0 0 0 0 0 0 0 0 0.0926900644490265 0.0587363739621623 0.0491526886566515 0 0.0500058386953885 0.00557185827132256 0 0
0 0 0 0 0 0 0 0 0 0 0 0 0 0 0 0 0 0 0 0 0 0 0 0 0 0 0 0 0 0 0 0 0 0 0 0 0 0 0 0 0 0 0 0 0 0 0 0 0 0 0 0 0 0 0 0 0 0 0 0 0 0 0 0 0 0 0 0 0 0 0 0 0 0 0 0 0 0 0 0 0 0 0 0 0 0 0 0 0 0 0 0 0 0 0 0 0 0 0 0 0 0 0 0 0 0 0 0 0 0 0 0 0 0 0 0 0 0 0 0 0 0 0 0 0 0 0 0 0 0 0 0 0 0 0 0 0 0 0 0 0 0 0 0 0 0 0 0 0 0 0 0 0 0 0 0 0 0 0 0 0 0 0 0 0 0 0 0 0 0 0 0 0 0 0 0 0 0 0 0 0 0 0 0 0 0 0 0.00105373406905848 0 0.000442166216574338 0 0 0 0 0 0 0 0 0 0 0 0 0 0 0 0 0 0 0 0 0 0 0 0 0 0 0 0 0 0 0 0 0 0 0 0 0 0 0 0 0 0 0 0.00905389482166945 0.0146543627417755 0.00609298678977404 0 0 0 0 0 0 0 0 0.0014841631624898 0.0398661707886795 0.0353840532910703 0.0365642606572476 0.00990666490709374 0 0.0835211878618218 0.0963320447672993 0.0980526198297559 0.0101544187476308 0.00414643233733207 0.0125134193712574 0.0108791136159494 0.0866213890131149 0 0 0 0 0 0 0 0 0 0 0 0 0 0 0 0 0 0 0 0 0 0 0 0 0 0 0 0 0 0 0 0 0 0 0 0 0 0 0 0.0278235391553425 0.0116579565196951 0.0216642638773462 0.00132706729451216 0 0 0 0 0 0 0.0353627039096982 0 0.03670363688939 0.039533895342993 0.242372618750364 0 0.0233456829810712 0.00348555228999366 0 0
0 0 0 0 0 0 0 0 0 0 0 0 0.0237045477862697 0 0 0 0 0 0.0273867491329734 0 0 0 0 0 0 0 0 0 0 0 0 0 0 0 0 0 0 0 0 0 0 0 0 0 0 0 0 0 0 0 0 0 0 0 0 0 0 0 0 0 0 0 0 0 0 0 0 0 0 0 0 0 0 0 0 0 0 0 0 0 0 0 0 0 0 0 0 0 0 0 0 0 0 0 0 0 0 0 0 0 0 0 0 0 0 0 0 0 0 0 0 0 0 0 0.0306880500170183 0 0 0 0.0125816806978117 0 0 0 0 0 0 0 0 0 0 0 0 0 0 0 0 0 0 0 0 0 0 0 0 0 0 0 0 0 0 0 0 0 0 0 0 0 0 0 0 0 0 0 0 0 0 0 0 0.319014397501527 0 0 0 0 0 0 0 0 0.0655174164309601 0.0130087815984447 0.00652099304459754 0 0 0 0 0 0 0 0 0 0 0 0 0 0 0 0 0 0 0 0 0 0 0 0 0 0 0 0 0.0244394371428914 0 0 0 0 0 0 0 0 0 0 0 0 0 0 0 0 0 0 0 0 0 0 0 0 0 0.00264667873096413 0 0 0 0 0 0 0 0 0 0 0 0 0.00889478587050325 0 0 0 0 0 0 0 0 0 0 0 0 0 0.00913066057891485 0 0.0903825879148892 0.0443364050159384 0 0 0 0 0 0 0.321746828536296 0 0 0 0 0 0 0 0 0 0 0 0 0 0 0 0 0 0 0 0 0 0 0 0 0 0 0 0 0 0 0 0 0 0 0 0 0 0 0 0 0 0 0 0 0 0
0 0 0 0 0 0 0 0 0 0 0 0 0.0361971401139337 0 0 0 0 0 0.0131129533480522 0 0 0 0 0 0 0 0 0 0 0 0 0 0 0 0 0 0 0 0 0 0 0 0 0 0 0 0 0 0 0 0 0 0 0 0 0 0 0 0 0 0 0 0 0 0 0 0 0 0 0 0 0 0 0 0 0 0 0 0 0 0 0 0 0 0 0 0 0 0 0 0 0 0 0 0 0 0 0 0 0 0 0 0 0 0 0 0 0 0 0 0 0 0 0 0.0302965272952413 0.0031345628103855 0.0098620121923875 0 0.0351820443813911 0.0116150359369412 0 0 0 0 0 0 0 0 0 0 0 0 0 0 0 0 0 0 0 0 0 0 0 0 0 0 0 0 0 0 0 0 0 0 0 0 0 0 0 0 0 0 0 0 0 0 0 0.0906993875420609 0 0 0 0 0 0 0.0669968124256386 0 0 0 0 0 0 0 0 0 0 0 0 0 0 0 0.0045800302554941 0 0 0 0 0 0 0 0 0 0 0 0 0 0 0 0 0 0 0.0671393564857455 0 0 0 0 0 0 0 0 0 0 0 0 0.00382141010792502 0 0 0 0 0 0 0 0 0 0 0.00160806294430459 0 0 0 0 0 0 0 0 0 0 0 0 0.00764043129847321 0 0 0 0 0 0 0 0 0 0 0 0 0.00637571163575579 0 0 0.0674946185063411 0 0.0237594541083865 0.317738975648046 0.0798091619021148 0.092160170126812 0 0 0.00946447762510015 0 0 0.00347506875274187 0 0 0 0.0178365945567279 0 0 0 0 0 0 0 0 0 0 0 0 0 0 0 0 0 0 0 0 0 0 0 0 0 0 0 0 0 0 0 0 0 0 0 0 0 0 0
0 0 0 0 0 0 0 0 0 0 0 0 0.00739166602073526 0 0 0 0 0 0 0 0 0 0.00338394861517985 0 0 0 0.0107631938031278 0 0 0 0 0 0 0 0 0 0 0 0 0 0 0 0 0 0 0 0 0 0 0 0 0 0 0.00344354582409589 0 0 0 0 0 0 0 0 0 0 0 0 0 0 0 0 0 0 0 0 0 0 0 0 0 0 0 0 0 0 0 0 0 0 0 0 0 0 0 0 0 0 0 0 0 0 0 0 0 0 0 0 0.0342597641018053 0.0149378850582677 0.00610014296660893 0 0 0 0 0 0 0.079853929449823 0.0410434554194757 0.0439005835744017 0.00410160822452435 0.102097650364869 0.0258097429236417 0 0 0 0 0 0 0 0 0 0 0 0 0 0 0 0 0 0 0 0 0 0 0 0 0 0 0 0 0 0 0 0 0 0 0 0 0 0 0 0 0 0 0 0 0 0 0.233364342159219 0 0 0 0 0 0.0309350037505825 0 0 0 0 0 0 0 0 0 0 0 0 0 0.0208938359556216 0 0 0 0 0 0 0 0 0 0 0 0 0 0 0 0 0 0 0 0 0 0 0 0 0 0 0 0 0 0 0 0 0 0 0 0 0 0 0 0 0 0 0 0 0 0 0 0.00156438034857711 0 0 0 0 0 0 0 0 0 0.00386333929561651 0 0 0 0 0 0 0 0 0 0 0 0 0 0 0 0 0.0419933009037336 0.274485449037456 0 0 0.0158132322026373 0 0 0 0 0 0 0 0 0 0 0 0 0 0 0 0 0 0 0 0 0 0 0 0 0 0 0 0 0 0 0 0 0 0 0 0 0 0 0 0 0 0 0 0 0 0 0 0 0 0
0 0 0 0 0 0 0 0 0 0 0 0 0.0602326557423439 0 0 0 0 0 0.0148711712413991 0 0 0 0 0 0 0 0 0 0 0 0 0 0 0 0 0 0 0 0 0 0 0 0 0 0 0 0 0 0 0 0 0 0 0 0 0 0 0 0 0 0 0 0 0 0 0 0 0 0 0 0 0 0 0 0 0 0 0 0 0 0 0 0 0 0 0 0 0 0 0 0 0 0 0 0 0 0 0 0 0 0 0 0 0 0 0 0 0 0 0 0 0 0 0 0.0616674414935418 0 0.0059897116985357 0 0.0417398923063113 0.0190348449188426 0 0 0 0 0 0 0 0 0 0 0 0 0 0 0 0 0 0 0 0 0 0 0 0 0 0 0 0 0 0 0 0 0 0 0 0 0 0 0 0 0 0 0 0 0 0 0 0.425069044379328 0 0.00790752461671655 0 0.00680175426386037 0 0.00553318281351841 0 0 0 0 0 0 0 0 0 0 0 0 0 0.00610393673490862 0 0 0 0 0 0 0 0 0 0 0 0 0 0 0 0 0 0 0 0.0246892181203003 0 0 0 0 0 0 0 0 0 0 0 0 0 0 0 0 0 0 0 0 0 0 0 0 0 0 0 0.00190409202002328 0 0 0 0 0 0 0 0 0 0.00423591485613875 0 0 0 0 0 0 0 0 0 0 0 0 0 0.0709091307781472 0.0758333198048771 0.0680878351707231 0 0.069998482074005 0 0 0.0293908469664795 0 0 0 0 0 0 0 0 0 0 0 0 0 0 0 0 0 0 0 0 0 0 0 0 0 0 0 0 0 0 0 0 0 0 0 0 0 0 0 0 0 0 0 0 0 0 0 0 0 0
0 0 0 0 0 0 0 0 0 0 0 0 0 0 0 0 0 0 0 0 0 0 0.022080934133507 0 0 0 0.0430058475918191 0 0 0 0 0 0 0 0 0 0 0 0 0 0 0 0 0 0 0 0 0 0.00422854727538155 0 0 0 0 0 0 0 0 0 0 0 0 0 0 0 0 0 0 0 0 0 0 0 0 0 0 0 0 0 0 0 0 0 0 0 0 0 0 0 0 0 0 0 0 0 0 0 0 0 0 0 0 0 0 0 0 0 0 0.00362241719718487 0 0 0 0 0 0 0 0 0 0.0304933773650812 0 0 0.0143135982104814 0 0 0 0 0 0 0 0.0179504891971074 0 0 0 0 0 0 0 0 0 0 0 0 0 0 0 0 0 0 0 0 0 0 0 0 0 0 0 0 0 0 0 0 0 0 0 0 0 0 0.295102586402734 0.0203998543284916 0.0512023721976202 0.0117372149345279 0.00393080866925659 0.0146638590397552 0.11933296396553 0 0 0 0 0 0 0 0 0 0 0 0 0 0.0236391106297404 0 0 0 0 0 0 0 0 0 0 0 0 0 0 0 0 0 0 0 0.0503741897300143 0 0 0 0 0 0 0 0 0 0 0 0 0 0 0 0 0 0 0 0 0 0 0 0 0 0 0 0 0 0 0 0 0 0 0 0 0 0 0 0 0 0 0 0 0 0 0 0 0 0 0 0.0156191097797975 0 0.199842222561937 0.031431639485665 0 0 0 0 0 0.0129225130867584 0.0141063442176088 0 0 0 0 0 0 0 0 0 0 0 0 0 0 0 0 0 0 0 0 0 0 0 0 0 0 0 0 0 0 0 0 0 0 0 0 0 0 0 0 0 0 0 0 0 0 0
0 0 0 0 0 0 0 0 0 0 0 0 0 0 0 0 0 0 0 0 0 0 0 0 0 0 0 0 0 0 0 0 0 0 0 0 0 0 0 0 0 0 0 0 0 0 0 0 0 0 0 0 0 0 0 0 0 0 0 0 0 0 0 0 0 0 0 0 0 0 0 0 0 0 0 0 0 0 0 0 0 0 0 0 0 0 0 0 0 0 0 0 0 0 0 0 0 0 0 0 0 0 0 0 0 0 0 0 0 0 0 0 0 0 0 0 0 0 0 0 0 0 0 0 0 0 0 0 0 0 0 0 0 0 0 0 0 0 0 0 0 0 0 0 0 0 0 0 0 0 0 0 0 0 0 0 0 0 0 0 0 0 0 0 0 0 0 0 0 0 0 0 0 0 0.0179990084094685 0 0 0 0 0 0 0 0 0 0 0 0 0 0 0 0 0 0 0 0 0 0 0 0 0 0 0 0 0 0 0 0 0 0 0.0253911307895195 0 0 0 0 0 0 0 0 0 0 0 0 0 0 0 0 0 0 0 0 0 0 0 0 0 0 0 0 0 0 0 0 0 0 0 0 0 0 0 0 0 0 0 0 0 0 0 0 0 0 0.0182915923495017 0 0 0 0 0.117945294803944 0 0.0346095218844922 0 0 0 0 0 0.125285469584471 0.0320105685784778 0.576183830778217 0 0 0.0108749764365423 0.0288406423550813 0 0.012567964030285 0 0 0 0 0 0 0 0 0 0 0 0 0 0 0 0 0 0 0 0 0 0 0 0 0 0 0 0 0 0 0 0 0 0 0
0 0 0 0 0 0 0 0 0 0 0 0 0 0 0 0 0 0 0 0 0 0 0 0 0 0 0 0.00682625708475719 0 0 0 0 0 0 0 0 0 0 0 0 0 0 0 0 0 0 0 0 0 0 0 0 0 0.00714423230793606 0 0 0 0 0 0 0 0 0 0 0 0 0 0 0 0 0 0 0 0 0 0 0 0 0 0 0 0 0 0 0 0 0 0 0 0 0 0 0 0 0 0 0 0 0 0 0 0 0 0 0 0.00829241250028292 0.0169377939736546 0.00381477936611542 0 0 0 0 0 0 0 0.0130175514304373 0.00510712558142002 0 0 0.0157284257544739 0.00579658497186567 0 0 0.0160525948259834 0.00610831862328532 0 0 0 0 0 0 0 0 0 0 0 0 0 0 0 0 0 0 0 0 0 0 0 0 0 0 0 0 0 0 0 0 0 0 0 0 0 0 0 0 0 0 0 0 0 0 0 0 0 0.11168678692931 0 0 0 0 0 0 0 0 0 0 0 0 0 0.00299013027206677 0.00155823690234466 0.00427477078502957 0 0 0 0 0 0 0 0 0 0 0 0 0 0 0 0 0 0.00990852302686934 0.0967152239709509 0 0 0 0 0 0 0 0 0 0 0 0 0.00380635327881839 0 0 0 0 0 0 0 0 0 0 0 0 0 0 0 0 0 0 0 0 0 0 0 0 0 0 0 0 0 0 0 0 0 0 0 0 0 0.181885999564739 0 0 0 0.0876989400459413 0 0.243986630031668 0.133593163694677 0 0 0.0111800134952733 0 0 0.0058891515820992 0 0 0 0 0 0 0 0 0 0 0 0 0 0 0 0 0 0 0 0 0 0 0 0 0 0 0 0 0 0 0 0 0 0 0 0 0 0 0 0 0 0 0
0 0 0 0 0 0 0 0 0 0 0 0 0.0123116240662287 0 0 0 0 0 0 0 0 0 0 0 0 0 0 0.00948912591113095 0 0 0 0 0 0 0 0 0 0 0 0 0 0 0 0 0 0 0 0 0 0 0 0 0 0 0 0 0 0 0 0 0 0 0 0 0 0 0 0 0 0 0 0 0 0 0 0 0 0 0 0 0 0 0 0 0 0 0 0 0 0 0 0 0 0 0 0 0 0 0 0 0 0 0 0 0 0.0179573873042808 0.0497396752092127 0 0 0 0 0 0 0 0.00462431631967217 0.0654497721666432 0.0337321026819477 0.0100130449933327 0.0124741423038828 0.113355564817891 0 0 0 0.0241918120429499 0.00906752598600885 0 0 0 0 0 0 0 0 0 0 0 0 0 0 0 0 0 0 0 0 0 0 0 0 0 0 0 0 0 0 0 0 0 0 0 0 0 0 0 0 0 0 0.0455359054015451 0 0 0 0 0 0 0 0 0 0 0 0 0 0 0 0 0 0 0 0 0 0 0 0 0 0 0 0 0 0 0 0 0 0 0 0 0 0 0 0 0 0 0 0 0 0 0 0 0 0 0 0 0 0 0 0 0 0 0 0 0 0 0 0 0 0 0 0 0 0 0 0 0 0 0 0 0 0 0 0 0 0 0 0 0 0 0 0 0 0 0 0 0.0851363163674164 0.0243434060853619 0.0279050808326883 0 0 0.454673197509807 0 0 0 0 0 0 0 0 0 0 0 0 0 0 0 0 0 0 0 0 0 0 0 0 0 0 0 0 0 0 0 0 0 0 0 0 0 0 0 0 0 0 0 0 0 0 0 0 0 0 0
0 0 0 0 0 0 0 0 0 0 0 0 0 0 0 0 0 0 0 0 0 0 0.00742383947596644 0 0 0 0.0161378120354131 0.0181536513687965 0 0 0 0 0 0 0 0 0 0 0 0 0 0 0 0 0 0 0 0 0 0 0 0 0 0.0149904601763371 0 0 0 0 0 0 0 0 0 0 0 0 0 0 0 0 0 0 0 0 0 0 0 0 0 0 0 0 0 0 0 0 0 0 0 0 0 0 0 0 0 0 0 0 0 0 0 0 0 0 0 0 0.0126689480627882 0.00430075313863997 0.0050722173460826 0 0 0 0 0 0 0 0 0.00863071383467965 0 0 0.015906153772773 0 0 0.0133466887552793 0 0 0 0 0 0 0 0 0 0 0 0 0 0 0 0 0 0 0 0 0 0 0 0 0 0 0 0 0 0 0 0 0 0 0 0 0 0 0 0 0 0 0 0 0 0 0 0 0 0 0.201494490850104 0 0 0 0 0 0 0 0 0 0 0 0 0 0 0 0 0 0 0 0 0 0 0 0 0 0 0 0 0 0 0 0 0 0.0296505896774373 0.203394864665993 0 0 0 0.0101036476737988 0 0 0 0 0 0 0 0 0 0 0 0 0 0 0 0 0 0 0 0 0 0 0 0 0 0 0 0 0 0 0 0 0 0 0 0 0 0 0 0 0 0 0 0 0 0 0.0871488381049874 0 0 0 0.0425107607992528 0.220685494528681 0 0 0.0526076404259809 0.0149694123085217 0 0 0 0 0 0 0 0 0 0.0208030229984874 0 0 0 0 0 0 0 0 0 0 0 0 0 0 0 0 0 0 0 0 0 0 0 0 0 0 0 0 0 0 0 0 0 0 0 0 0
0 0 0 0 0 0 0 0 0 0 0 0 0 0 0 0 0 0 0 0 0 0 0.0385854376094029 0 0 0 0.061294097530616 0 0 0 0 0 0 0 0 0 0 0 0 0 0 0 0 0 0 0 0 0 0 0 0 0 0 0.0947268087155223 0 0 0 0 0 0 0 0 0 0 0 0 0 0 0 0 0 0 0 0 0 0 0 0 0 0 0 0 0 0 0 0 0 0 0 0 0 0 0 0 0 0 0 0 0 0 0 0 0 0 0 0 0 0.0227050064674352 0.021328378968093 0 0 0 0 0 0 0 0 0 0 0 0.0750539684172925 0 0 0 0 0 0 0 0 0 0 0 0 0 0 0 0 0 0 0 0 0 0 0 0 0 0 0 0 0 0 0 0 0 0 0 0 0 0 0 0 0 0.0671302049958061 0 0.0503376358547245 0.0819068736253611 0 0 0 0 0 0 0 0 0 0 0 0 0 0 0 0 0 0 0 0 0 0 0 0 0 0 0 0 0 0 0 0 0 0 0 0 0 0 0 0 0 0 0.0553746253670901 0.0526041258928232 0 0 0 0 0 0 0 0 0 0 0 0 0 0 0 0 0 0 0 0 0 0 0 0 0 0 0 0 0 0 0 0 0 0 0 0 0 0 0 0 0 0 0 0 0 0 0 0 0 0 0 0 0 0.0693543985348238 0 0 0 0.150635333279181 0 0.038308466264921 0 0 0 0 0 0 0 0 0.0464248539346431 0 0.0742297845422642 0 0 0 0 0 0 0 0 0 0 0 0 0 0 0 0 0 0 0 0 0 0 0 0 0 0 0 0 0 0 0 0 0 0 0 0
0 0 0 0 0 0 0 0 0 0 0 0 0 0 0 0 0 0 0 0 0 0 0 0 0 0 0.0590470687288835 0 0 0 0 0 0 0 0 0 0 0 0 0 0 0 0 0 0 0 0 0 0 0 0 0 0 0 0 0 0 0 0 0 0 0 0 0 0 0 0.0724667584200151 0 0 0 0 0 0 0 0 0 0 0 0 0 0 0 0 0 0 0 0 0 0 0 0 0 0 0 0 0 0 0 0 0 0 0 0 0 0 0 0 0 0.0374715702261769 0 0 0 0 0 0 0 0 0 0 0 0 0 0 0 0 0 0 0 0.0832293367704292 0 0 0 0 0 0 0 0 0 0 0 0 0 0 0 0 0 0 0 0 0 0 0 0 0 0 0 0 0 0 0 0 0 0 0 0 0 0 0 0 0 0 0 0.046144821553841 0 0 0 0 0 0 0 0 0 0 0 0 0 0 0 0 0 0 0 0 0 0 0 0 0 0 0 0 0 0 0 0 0 0 0 0 0.193108231400846 0 0 0 0 0 0 0 0 0.176908827287788 0 0 0 0 0 0 0 0 0 0 0 0 0 0 0 0 0 0 0 0 0 0 0 0 0 0 0 0 0 0 0 0 0 0 0 0 0 0 0 0 0 0 0 0 0.10541109576721 0 0 0 0.0596798333521704 0.0533383511792277 0 0 0 0 0 0 0 0 0 0.113194105313412 0 0 0 0 0 0 0 0 0 0 0 0 0 0 0 0 0 0 0 0 0 0 0 0 0 0 0 0 0 0 0 0 0 0 0 0 0 0
0 0 0 0 0 0 0 0 0 0 0 0 0 0 0 0 0 0 0 0 0 0 0 0 0 0 0 0 0 0 0 0 0 0 0 0 0 0 0 0 0 0 0 0 0 0 0 0 0 0 0 0 0 0 0 0 0 0 0 0 0 0 0 0 0 0 0 0 0 0 0 0 0 0 0 0 0 0 0 0 0 0 0 0 0 0 0 0 0 0 0 0 0 0 0 0 0 0 0 0 0 0 0 0 0 0 0 0 0 0 0 0 0 0 0 0 0 0 0 0 0 0 0 0 0 0 0 0 0 0 0 0 0 0 0 0 0 0 0 0 0 0 0 0 0 0 0 0 0 0 0 0 0 0 0 0 0 0 0 0 0 0 0 0 0 0 0 0 0 0 0 0 0 0 0 0 0.222368518841161 0.0384269068224335 0.0179699434913541 0 0 0 0 0 0 0 0 0.00284627187404476 0 0 0.00359162699798592 0 0 0 0 0 0 0 0 0 0 0 0 0 0 0 0 0 0 0.0145337883814341 0 0 0 0 0.00651827786314802 0 0 0 0 0.0195364486664779 0 0 0 0 0 0 0 0 0 0 0 0 0 0.0126226968143501 0 0 0 0 0 0 0 0 0 0.0117680077828517 0 0 0.0148904383978999 0 0 0 0.0054070554904614 0 0 0 0 0 0 0 0 0.214442778466767 0.00903373469844067 0 0 0 0 0.0186416449033026 0 0 0 0 0 0.307732671443914 0.025176538873095 0.0382487846834638 0 0.0162438655074147 0 0 0 0 0 0 0 0 0 0 0 0 0 0 0 0 0 0 0 0 0 0 0 0 0 0 0 0 0 0 0 0 0 0 0 0 0 0 0 0 0
0 0 0 0 0 0 0 0 0 0 0 0 0 0 0 0 0 0 0 0 0 0 0 0 0 0 0 0 0 0 0 0 0 0 0 0 0 0 0 0 0 0 0 0 0 0 0 0 0 0 0 0 0 0 0 0 0 0 0 0 0 0 0 0 0 0 0 0 0 0 0 0 0 0 0 0 0 0 0 0 0 0 0 0 0 0 0 0 0 0 0 0 0 0 0 0 0 0 0 0 0 0 0 0 0 0 0 0 0 0 0 0 0 0 0 0 0 0 0 0 0 0 0 0 0 0 0 0 0 0 0 0 0 0 0 0 0 0 0 0 0 0 0 0 0 0 0 0 0 0 0 0 0 0 0 0 0 0 0 0 0 0 0 0 0 0 0 0 0 0 0 0 0 0 0 0 0.169753893832933 0 0.0145977950683852 0 0 0 0 0 0 0 0 0 0 0 0 0 0 0 0 0 0.0196038804934808 0 0 0 0 0 0 0 0 0 0 0 0 0 0 0 0 0 0.0171678220526868 0.0731143872428048 0 0 0 0.0227503769755298 0 0 0 0 0.0144322452380458 0 0 0 0 0 0 0 0 0.0183959534308526 0 0 0 0 0 0 0 0 0 0 0 0 0 0.00474189686326567 0 0 0 0 0 0 0 0 0 0 0 0 0 0 0 0 0 0 0 0 0 0 0.371609680464041 0 0.145250149112217 0.0855051853289314 0.0329701288987242 0 0 0 0 0 0 0 0 0 0 0 0 0 0 0 0 0 0 0 0 0 0 0 0 0 0 0.0101066049981012 0 0 0 0 0 0 0 0 0 0 0 0 0 0 0
0 0 0 0 0 0 0 0 0 0 0 0 0 0 0 0 0 0 0 0 0 0 0 0 0 0 0 0 0 0 0 0 0 0 0 0 0 0 0 0 0 0 0 0 0 0 0 0 0 0 0 0 0 0 0 0 0 0 0 0 0 0 0 0 0 0 0 0 0 0 0 0 0 0 0 0 0 0 0 0 0 0 0 0 0 0 0 0 0 0 0 0 0 0 0 0 0 0 0 0 0 0 0 0 0 0 0 0 0 0 0 0 0 0 0 0 0 0 0 0 0 0 0 0 0 0 0 0 0 0 0 0 0 0 0 0 0 0 0 0 0 0 0 0 0 0 0 0 0 0 0 0 0 0 0 0 0 0 0 0 0 0 0 0 0 0 0 0 0 0 0 0 0 0 0 0 0.271395299378833 0 0 0 0 0 0 0 0 0 0 0 0 0 0 0 0 0 0 0 0 0 0 0 0 0 0 0 0 0 0 0 0 0 0 0 0 0 0 0.0191053914155157 0 0 0.0098381785679897 0.0231468313452146 0 0 0 0 0 0 0 0 0 0 0 0 0 0 0 0 0 0 0 0 0 0 0 0 0 0 0 0 0 0 0 0 0 0 0 0 0 0 0 0 0 0 0 0 0 0 0 0 0 0 0.0125453715331811 0.0599364031650784 0 0.0176832430498232 0.314778625000982 0.0365199505408195 0.156825028065408 0.0408953414336813 0.0124405855964232 0 0.0248897509070509 0 0 0 0 0 0 0 0 0 0 0 0 0 0 0 0 0 0 0 0 0 0 0 0 0 0 0 0 0 0 0 0 0 0 0 0
0 0 0 0 0 0 0 0 0 0 0 0 0 0 0 0 0 0 0 0 0 0 0 0 0 0 0 0 0 0 0 0 0 0 0 0 0 0 0 0 0 0 0 0 0 0 0 0 0 0 0 0 0 0 0 0 0 0 0 0 0 0 0 0 0 0 0 0 0 0 0 0 0 0 0 0 0 0 0 0 0 0 0 0 0 0 0 0 0 0 0 0 0 0 0 0 0 0 0 0 0 0 0 0 0 0 0 0 0 0 0 0 0 0 0 0 0 0 0 0 0 0 0 0 0 0 0 0 0 0 0 0 0 0 0 0 0 0 0 0 0 0 0 0 0 0 0 0 0 0 0 0 0 0 0 0 0 0 0 0 0 0 0 0 0 0 0 0 0 0 0 0 0 0 0 0 0 0 0.0125618165321932 0 0 0 0 0 0 0 0 0 0 0 0 0 0 0 0 0 0 0 0 0 0 0 0 0 0 0 0 0 0 0 0 0 0 0 0 0 0 0 0 0 0 0 0 0 0 0 0 0 0 0 0 0 0 0.0284614734148946 0 0 0 0 0 0 0 0 0 0 0.00394898004037103 0 0 0.00539612179429582 0 0 0 0 0 0 0 0 0 0 0 0 0.00323192459409787 0 0 0 0.151350363156311 0.0095680133136743 0 0 0 0 0.0372687455892194 0.0689931820498074 0.0345781336868309 0 0.243104604410243 0.314396062891913 0 0 0 0.0638859822745084 0 0.0232545962516403 0 0 0 0 0 0 0 0 0 0 0 0 0 0 0 0 0 0 0 0 0 0 0 0 0 0 0 0 0 0 0 0 0 0 0
0 0 0 0 0 0 0 0 0 0 0 0 0 0 0 0 0 0 0 0 0 0 0 0 0 0 0 0 0 0 0 0 0 0 0 0 0 0 0 0 0 0 0 0 0 0 0 0 0 0 0 0 0 0 0 0 0 0 0 0 0 0 0 0 0 0 0 0 0 0 0 0 0 0 0 0 0 0 0 0 0 0 0 0 0 0 0 0 0 0 0 0 0 0 0 0 0 0 0 0 0 0 0 0 0 0 0 0 0 0 0 0 0 0 0 0 0 0 0 0 0 0 0 0 0 0 0 0 0 0 0 0 0 0 0 0 0 0 0 0 0 0 0 0 0 0 0 0 0 0 0 0 0 0 0 0 0 0 0 0 0 0 0 0 0 0 0 0 0 0 0 0 0 0 0 0 0.22049721432513 0 0 0 0 0 0 0 0 0 0 0 0 0 0 0 0 0 0 0 0 0 0 0 0 0 0 0 0 0 0 0 0 0 0 0 0 0 0 0 0 0 0.00996153323991536 0 0 0 0 0 0 0 0 0 0 0 0 0 0 0.00568348161381662 0 0 0 0 0 0 0 0 0 0 0 0 0 0 0 0 0 0 0 0 0 0 0 0 0 0 0 0 0 0 0.0213380175271147 0 0 0 0 0 0 0.0146795345363221 0.339643090412646 0.134143953425169 0 0.153458660295367 0.0192975492360824 0.010462794254468 0.0129290844528261 0.0301994246677438 0.0129585398166715 0.014747122196728 0 0 0 0 0 0 0 0 0 0 0 0 0 0 0 0 0 0 0 0 0 0 0 0 0 0 0 0 0 0 0 0 0 0 0
0 0 0 0 0 0 0 0 0 0 0 0 0 0 0 0 0 0 0 0 0 0 0 0 0 0 0 0 0 0 0 0 0 0 0 0 0 0 0 0 0 0 0 0 0 0 0 0 0 0 0 0 0 0 0 0 0 0 0 0 0 0 0 0 0 0 0 0 0 0 0 0 0 0 0 0 0 0 0 0 0 0 0 0 0 0 0 0 0 0 0 0 0 0 0 0 0 0 0 0 0 0 0 0 0 0 0 0 0 0 0 0 0 0 0 0 0 0 0 0 0 0 0 0 0 0 0 0 0 0 0 0 0 0 0 0 0 0 0 0 0 0 0 0 0 0 0 0 0 0 0 0 0 0 0 0 0 0 0 0 0 0 0 0 0 0 0 0 0 0 0 0 0 0 0.0132260471126524 0 0.0195339559469228 0 0.00380659478782249 0 0 0 0 0 0 0 0 0 0 0 0 0 0 0 0 0 0 0 0 0 0 0 0 0 0 0 0 0 0 0.00864794104664975 0 0 0 0 0.00335655438340155 0 0 0 0 0 0 0 0 0 0 0 0 0 0 0 0 0 0 0.00647074434459676 0 0 0 0 0 0 0 0 0 0 0 0 0 0 0 0 0 0 0 0 0 0 0 0 0 0 0 0 0 0 0.355041073093168 0 0 0 0 0 0.00807330367212885 0 0.0364254211813117 0.160365841468495 0.141856177821759 0 0.0531528153017164 0 0.0466876333446 0.0238213601427986 0.0429465113886372 0.0765880249633395 0 0 0 0 0 0 0 0 0 0 0 0 0 0 0 0 0 0 0 0 0 0 0 0 0 0 0 0 0 0 0 0 0 0 0
0 0 0 0 0 0 0 0 0 0 0 0 0 0 0 0 0 0 0 0 0 0 0 0 0 0 0 0 0 0 0 0 0 0 0 0 0 0 0 0 0 0 0 0 0 0 0 0 0 0 0 0 0 0 0 0 0 0 0 0 0 0 0 0 0 0 0 0 0 0 0 0 0 0 0 0 0 0 0 0 0 0 0 0 0 0 0 0 0 0 0 0 0 0 0 0 0 0 0 0 0 0 0 0 0 0 0 0 0 0 0 0 0 0 0 0 0 0 0 0 0 0 0 0 0 0 0 0 0 0 0 0 0 0 0 0 0 0 0 0 0 0 0 0 0 0 0 0 0 0 0 0 0 0 0 0 0 0 0 0 0 0 0 0 0 0 0 0 0 0 0 0 0 0 0 0 0 0 0 0 0 0 0 0 0 0 0 0 0 0 0 0 0 0 0 0 0 0 0 0 0 0 0 0 0 0 0 0 0 0 0 0 0 0 0 0 0 0 0 0 0 0 0 0 0 0 0 0 0 0 0 0 0 0 0 0 0 0 0 0 0 0 0 0 0 0 0 0 0 0 0 0 0 0 0 0 0 0 0 0 0 0 0 0 0 0 0 0 0 0 0 0 0.599445954206853 0 0.0683627094914032 0.203697890002226 0 0 0.0597333027646929 0 0.0687601435348245 0 0 0 0 0 0 0 0 0 0 0 0 0 0 0 0 0 0 0 0 0 0 0 0 0 0 0 0 0 0 0 0 0 0 0 0
0 0 0 0 0 0 0 0 0 0 0 0 0 0 0 0 0 0 0 0 0 0 0 0 0 0 0 0 0 0 0 0 0 0 0 0 0 0 0 0 0 0 0 0 0 0 0 0 0 0 0 0 0 0 0 0 0 0 0 0 0 0 0 0 0 0 0 0 0 0 0 0 0 0 0 0 0 0 0 0 0 0 0 0 0 0 0 0 0 0 0 0 0 0 0 0 0 0 0 0 0 0 0 0 0 0 0 0 0 0 0 0 0 0 0 0 0 0 0 0 0 0 0 0 0 0 0 0 0 0 0 0 0 0 0 0 0 0 0 0 0 0 0 0 0 0 0 0 0 0 0 0 0 0 0 0 0 0 0 0 0 0 0 0 0 0 0 0 0 0 0 0 0 0 0 0 0 0 0 0 0 0 0 0 0 0 0 0 0 0 0 0 0 0 0 0 0 0 0 0 0 0 0 0 0 0 0 0 0 0 0 0 0 0 0 0 0 0 0 0 0 0 0 0 0 0 0 0 0 0 0 0 0 0 0 0 0 0 0 0 0 0 0 0 0 0 0 0 0 0 0 0 0 0 0 0 0 0 0 0 0.143602536318627 0 0 0 0 0 0 0 0 0 0 0 0.692254556861152 0 0.164142906820221 0 0 0 0 0 0 0 0 0 0 0 0 0 0 0 0 0 0 0 0 0 0 0 0 0 0 0 0 0 0 0 0 0 0 0 0 0 0 0 0 0 0
0 0 0 0 0 0 0 0 0 0 0 0 0 0 0 0 0 0 0 0 0 0 0 0 0 0 0 0 0 0 0 0 0 0 0 0 0 0 0 0 0 0 0 0 0 0 0 0 0 0 0 0 0 0 0 0 0 0 0 0.0469204834730495 0 0 0 0 0 0 0 0 0 0 0 0 0 0 0 0 0 0 0 0 0 0 0 0 0 0 0 0 0 0 0 0 0 0 0 0 0 0 0 0 0 0 0 0 0 0 0 0 0 0 0 0 0 0 0 0 0 0 0 0 0 0 0 0 0 0 0 0 0 0 0 0 0 0 0 0 0 0 0 0 0 0 0 0 0 0 0 0 0 0 0 0 0 0 0 0 0 0 0 0 0 0 0 0 0 0 0 0 0 0 0 0 0 0 0 0 0 0 0 0 0 0 0 0 0 0 0 0 0 0 0 0 0 0 0 0 0 0 0 0 0 0 0 0 0 0 0 0 0 0 0 0 0 0 0.00705284133415399 0 0 0.0252722227587415 0 0.00444038870444979 0 0 0 0 0.0127258974050992 0 0 0 0 0 0 0 0 0 0 0 0 0 0 0 0 0 0 0 0 0 0 0 0 0 0 0 0 0 0 0 0 0 0 0 0 0 0 0 0.00950608582702556 0 0 0 0.0115383217493959 0.0202055691733942 0 0 0.0176023681837892 0 0.0169543248238451 0.0662304544687763 0.0221111915014777 0 0 0.0518085719220168 0.485833486793771 0.201797791881014 0 0 0 0 0 0 0 0 0 0 0 0 0 0 0 0 0 0 0 0 0 0 0 0 0 0 0 0 0 0 0 0 0 0 0
0 0 0 0 0 0 0 0 0 0 0 0 0 0 0 0 0 0 0 0 0 0 0 0 0 0 0.0031126044482835 0.0196562063284623 0 0 0 0 0 0 0 0 0 0 0 0 0 0 0 0 0 0 0 0 0 0 0 0 0 0.00781195743355593 0.00545101029808125 0 0 0 0 0.120811040714457 0 0 0 0 0 0 0 0 0 0 0 0 0 0 0 0 0 0 0 0 0 0 0 0 0 0 0 0 0 0 0 0 0 0 0 0 0 0 0 0 0 0 0 0 0 0 0 0.0114310467165255 0.0068293728677278 0 0 0 0 0 0 0 0 0.0181997775531444 0 0 0 0 0.00933365252442054 0.0178110798136559 0 0 0 0 0 0.0260933410359786 0 0 0 0 0 0 0 0 0 0 0 0 0 0 0 0 0 0 0 0 0 0 0 0 0 0 0 0 0 0 0 0 0 0 0 0 0 0 0 0 0 0 0 0 0.0603527877030579 0 0 0 0 0 0 0 0 0 0 0 0 0 0 0 0 0 0 0 0 0 0 0 0 0 0 0 0 0 0 0 0 0 0 0.045688460737987 0 0 0 0 0 0 0 0 0 0 0 0 0 0 0 0 0 0 0 0 0 0 0 0 0 0 0 0 0 0 0 0 0 0 0 0 0 0 0 0 0 0 0 0 0 0 0 0 0 0 0 0 0 0 0.0417333919221168 0 0 0.0245076644980638 0 0 0 0 0 0.0765246882890651 0.0655566488168711 0.0559406848689967 0 0 0.0857643834230602 0 0 0.297390200006488 0 0 0 0 0 0 0 0 0 0 0 0 0 0 0 0 0 0 0 0 0 0 0 0 0 0 0 0 0 0 0 0 0 0 0
0 0 0 0 0 0 0 0 0 0 0 0 0 0 0 0 0 0 0 0 0 0 0 0 0 0 0 0 0 0 0 0 0 0 0 0 0 0 0 0 0 0 0 0 0 0 0 0 0 0 0 0 0 0 0 0 0 0 0 0.00807721946245281 0 0 0 0 0 0 0 0 0 0 0 0 0 0 0 0 0 0 0 0 0 0 0 0 0 0 0 0 0 0 0 0 0 0 0 0 0 0 0 0 0 0 0 0 0 0 0 0 0 0 0 0 0 0 0 0 0 0 0 0 0 0 0 0 0 0 0 0 0 0 0 0 0 0 0 0 0 0 0 0 0 0 0 0 0 0 0 0 0 0 0 0 0 0 0 0 0 0 0 0 0 0 0 0 0 0 0 0 0 0 0 0 0 0 0 0 0 0 0 0 0 0 0 0 0 0 0 0 0 0 0 0 0 0 0 0 0 0 0 0 0 0 0 0 0 0 0 0 0 0 0 0 0 0 0.00757065067295232 0 0 0 0 0.021444129833747 0 0 0 0 0.0120864507549308 0 0 0 0 0 0 0 0 0 0 0 0 0 0 0 0 0 0 0 0 0 0 0 0 0 0 0 0 0 0 0 0 0 0 0 0 0 0 0 0 0 0 0 0.022971118467174 0 0 0 0.0438493004979753 0 0.0211582934913628 0.0758569905659033 0.0316916050196885 0 0.60492187312778 0 0 0.150372368106033 0 0 0 0 0 0 0 0 0 0 0 0 0 0 0 0 0 0 0 0 0 0 0 0 0 0 0 0 0 0 0 0 0 0 0
0 0 0 0 0 0 0 0 0 0 0 0 0 0 0 0 0 0 0 0 0 0 0 0 0 0 0 0.00594194951912612 0 0 0 0 0 0 0 0 0 0 0 0 0 0 0 0 0 0 0 0 0 0 0 0 0 0 0 0 0 0 0 0.0768290383391889 0 0 0 0 0 0 0 0 0 0 0 0 0 0 0 0 0 0 0 0 0 0 0 0 0 0 0 0 0 0 0 0 0 0 0 0 0 0 0 0 0 0 0 0 0 0 0 0 0 0 0 0 0 0 0 0 0 0.00489942574213015 0 0 0 0 0.00463853889117492 0.0093702640581732 0 0 0 0 0 0.0070494945162108 0 0 0 0 0 0 0 0 0 0 0 0 0 0 0 0 0 0 0 0 0 0 0 0 0 0 0 0 0 0 0 0 0 0 0 0 0 0 0 0 0 0 0 0 0 0 0 0 0 0 0 0 0 0 0 0 0 0 0 0 0 0 0 0 0 0 0 0 0 0 0 0 0 0 0 0 0 0 0 0 0 0 0 0 0 0 0 0 0 0 0 0 0 0 0 0 0 0 0 0 0 0 0 0 0 0 0 0 0 0 0 0 0 0 0 0 0 0 0 0 0 0 0 0 0 0 0 0 0 0 0 0 0 0 0.014880386090403 0 0 0 0 0 0 0 0 0.0227916261199698 0.0261936409554641 0.147160959203513 0 0 0.273333129580208 0.243330847498617 0.163580699485822 0 0 0 0 0 0 0 0 0 0 0 0 0 0 0 0 0 0 0 0 0 0 0 0 0 0 0 0 0 0 0 0 0 0 0 0
0 0 0 0 0 0 0 0 0 0 0 0 0 0 0 0 0 0 0 0 0 0 0 0 0 0 0 0 0 0 0 0 0 0 0 0 0 0 0.00817908623765784 0 0.00149183414739178 0 0 0 0 0 0 0.0300313650048695 0 0 0 0 0 0 0 0 0 0 0 0 0 0 0 0 0 0 0 0 0 0 0 0 0 0 0 0 0 0 0 0 0 0 0 0 0 0 0 0 0 0 0 0 0 0 0 0 0 0 0 0 0 0 0 0 0 0 0 0 0 0 0 0 0 0 0 0 0 0 0 0 0 0 0 0 0 0 0.00193722478008643 0 0 0 0 0 0 0 0 0 0 0 0.000339511879935463 0 0 0 0 0 0 0 0 0 0 0 0 0 0 0 0 0 0 0 0 0 0 0 0 0 0 0 0 0.00205261823451081 0 0.0242713560099449 0.0502309025305514 0.230441619663401 0 0 0 0 0 0 0 0 0 0 0 0 0 0 0 0.0226660168409801 0 0.014502057489321 0.00354917329032955 0.105977871836489 0 0 0 0 0 0.0139458220675228 0 0 0 0.0901947035518263 0.123880242845066 0.00302554924141244 0.168332098077941 0 0 0 0 0 0 0 0 0 0 0 0 0 0 0 0 0 0.0279489040249058 0 0 0 0 0 0 0 0 0 0 0 0 0 0.0119504898172698 0 0 0 0 0.0145239210831306 0 0 0 0.00104996009242965 0.000800490151908168 0 0 0 0 0.000764535092793102 0 0 0.00137843481043872 0 0.0228041455442594 0 0 0 0 0 0 0 0 0 0 0 0 0 0 0 0 0 0 0 0 0 0 0 0 0 0 0 0 0 0 0 0 0 0 0 0.00198803180519597 0 0 0 0 0.00317456732368246 0 0.00713638603591749 0 0 0 0 0 0 0 0 0 0 0 0 0 0.00601990627878839 0 0 0.00541117421004187
0 0 0 0 0 0 0 0 0 0 0 0 0 0 0 0 0 0 0 0 0 0 0 0 0 0 0 0 0 0 0 0 0 0 0 0 0 0 0 0 0 0 0 0 0 0 0 0 0 0 0 0 0 0 0 0 0 0 0 0 0 0 0 0 0 0 0 0 0 0 0 0 0 0 0 0 0 0 0 0 0 0 0 0 0 0 0 0 0 0 0 0 0 0 0 0 0 0 0 0 0 0 0 0 0 0 0 0 0 0 0 0 0 0 0 0 0 0 0 0 0 0 0 0 0 0 0 0 0 0 0 0 0 0 0 0 0 0 0 0 0 0 0 0 0 0 0 0 0 0 0 0 0 0 0 0 0 0 0 0 0 0 0 0 0 0 0 0 0 0 0 0 0 0 0 0 0 0 0 0 0 0 0 0.0371262910568326 0 0 0 0 0 0 0 0 0 0 0 0 0 0 0 0 0 0 0 0 0 0 0 0 0 0 0 0 0 0 0 0 0 0 0 0 0 0 0 0 0 0 0 0 0 0 0 0 0 0 0 0 0 0.614309773504636 0 0 0 0 0 0 0 0 0 0 0 0 0 0 0 0 0 0 0 0 0 0 0 0 0 0 0 0 0 0 0 0 0 0 0 0 0 0 0 0 0 0 0 0 0 0 0 0 0 0 0 0 0 0.0585987174422119 0 0.289965217996319 0 0 0 0 0 0 0 0 0 0 0 0 0 0 0 0 0 0 0 0 0 0 0
0 0 0 0 0 0 0 0 0 0 0 0 0 0 0 0 0 0 0 0 0 0 0 0 0 0 0 0 0 0 0 0 0 0 0 0 0 0 0 0 0 0 0 0 0 0 0 0 0 0 0 0 0 0 0 0 0 0 0 0 0 0 0 0 0 0 0 0 0 0 0 0 0 0 0 0 0 0 0 0 0 0 0 0 0 0 0 0 0 0 0 0 0 0 0 0 0 0 0 0 0 0 0 0 0 0 0 0 0 0 0 0 0 0 0 0 0 0 0 0 0 0 0 0 0 0 0 0 0 0 0 0 0 0 0 0 0 0 0 0 0 0 0 0 0 0 0 0 0 0 0 0 0 0 0 0 0 0.00528649043563572 0 0.0870073939925306 0 0 0.00465046758244651 0 0 0 0 0 0 0 0 0 0 0 0 0 0.017762114502813 0 0 0.0025137662607819 0 0 0 0 0 0 0 0 0 0.00259490184105304 0 0 0 0.0185051583479224 0 0 0.0458276372747454 0 0.00440759983636129 0 0 0 0 0 0 0 0 0 0 0 0 0 0 0 0 0 0 0 0 0 0 0.00476436792347417 0 0 0 0 0 0 0 0 0 0 0 0 0 0 0 0 0 0 0 0 0 0.0072499592722081 0.00239744127418691 0 0 0 0.00492002165516937 0.00372384821005988 0 0 0 0 0 0 0 0 0 0 0 0 0 0 0 0 0 0 0 0 0 0 0 0 0 0 0 0 0 0 0 0 0 0 0 0.00465851598496886 0.00421912461853064 0.472841904850228 0.141064798478108 0.0771360845733077 0 0 0 0 0.00404029984999785 0.014942486002615 0 0 0 0 0 0 0 0 0 0 0 0.0116471229074875 0.0578384943253683 0 0 0 0 0 0 0 0
0 0 0 0 0 0 0 0 0 0 0 0 0 0 0 0 0 0 0 0 0 0 0 0 0 0 0 0 0 0 0 0 0 0 0 0 0 0 0 0 0 0 0 0 0 0 0 0 0 0 0 0 0 0 0 0 0 0 0 0 0 0 0 0 0 0 0 0 0 0 0 0 0 0 0 0 0 0 0 0 0 0 0 0 0 0 0 0 0 0 0 0 0 0 0 0 0 0 0 0 0 0 0 0 0 0 0 0 0 0 0 0 0 0 0 0 0 0 0 0 0 0 0 0 0 0 0 0 0 0 0 0 0 0 0 0 0 0 0 0 0 0 0 0 0 0 0 0 0 0 0 0 0 0 0 0 0 0 0 0.0610232965244504 0.0917056228905123 0 0 0 0 0 0 0 0 0 0 0 0 0 0 0 0 0 0 0 0 0 0 0 0 0 0 0 0 0 0 0 0 0 0 0 0.0802971896335125 0 0 0 0 0 0 0 0 0 0 0 0 0 0 0 0 0 0 0 0.0515847585070674 0 0 0 0 0.306602115450802 0 0 0 0 0 0 0 0 0 0 0 0 0 0 0 0 0 0 0 0 0 0 0 0 0 0 0 0 0 0 0 0 0 0 0 0 0 0 0 0 0 0 0 0 0 0 0 0 0 0 0 0 0 0 0 0 0 0 0 0 0 0 0.0260237643756905 0 0.0263709076379445 0.0326974256678656 0.19932041063192 0.0513800603631054 0 0 0 0 0 0 0 0 0 0 0 0 0 0 0 0 0 0 0.0729944483171296 0 0 0 0 0 0 0 0
0 0 0 0 0 0 0 0 0 0 0 0 0 0 0 0 0 0 0.0051795630811744 0 0 0 0 0 0 0 0 0 0 0 0 0 0 0 0 0 0 0 0 0 0 0 0 0 0 0 0 0 0 0 0 0 0 0 0 0 0 0 0 0 0 0 0 0 0 0 0 0 0 0.00181842911690716 0 0 0 0 0 0 0 0 0 0 0 0 0 0 0 0 0 0 0 0 0 0 0 0 0 0 0 0 0 0 0 0 0 0 0 0 0 0 0 0 0 0 0 0 0 0 0 0 0 0 0 0 0 0 0.00175281705916362 0 0 0 0 0 0 0 0 0 0 0 0 0 0 0 0 0 0 0 0 0 0 0 0 0 0 0 0 0 0 0 0.0400794192439398 0 0 0.0598411388646385 0.207404469480213 0.0291091538635759 0 0 0 0 0.0300247654045145 0 0 0 0 0 0 0 0 0 0 0.054975262954828 0 0 0 0 0 0 0 0 0 0 0.0103327010954364 0 0 0 0 0 0.00537072557220251 0.00146252176022303 0.0127560670855335 0 0.0184456872721258 0 0 0 0 0 0 0 0.0123361131815654 0 0 0 0 0 0 0 0 0 0 0 0 0 0 0 0 0 0 0 0 0 0 0 0 0 0 0 0 0 0 0 0 0 0 0 0 0 0 0 0 0 0 0 0 0 0 0 0 0 0 0 0 0 0 0 0 0 0 0 0 0 0 0 0 0 0 0 0 0 0 0 0 0 0 0 0 0 0.00441322581939987 0.00493783242020651 0 0.00871039495691916 0.0428936644212213 0.143713780776168 0 0 0 0 0.0747669736426694 0.130143210554129 0.026322438720802 0 0 0 0 0.00993797694603499 0.00824264347202851 0.0191628236960992 0.00304558552640877 0 0 0.0019617796293801 0 0 0 0 0 0 0 0 0.0308588343824916
0 0 0 0 0 0 0 0 0 0 0 0 0 0 0 0 0 0 0 0 0 0 0 0 0 0 0 0 0 0 0 0 0 0 0 0 0 0 0 0 0 0 0 0 0 0 0 0 0 0 0 0 0 0 0 0 0 0 0 0 0 0 0 0 0 0 0 0 0 0 0 0 0 0 0 0 0 0 0 0 0 0 0 0 0 0 0 0 0 0 0 0 0 0 0 0 0 0 0 0 0 0 0 0 0 0 0 0 0 0 0 0 0 0 0 0 0 0 0 0 0 0 0 0 0 0 0 0 0 0 0 0 0 0 0 0 0 0 0 0 0 0 0 0 0 0 0 0 0 0 0 0 0 0 0 0 0 0.00912052033498028 0 0.13406419721697 0.00293678477502886 0 0.00824581886928254 0 0 0 0 0 0 0 0 0 0 0 0 0.00786079725304657 0.0613848552107281 0 0 0.0034729792393673 0 0 0 0 0 0 0 0 0 0.00306087538000097 0 0 0 0.00570858364326425 0 0 0.0127482162568655 0 0.0031533713924134 0 0 0 0 0 0 0 0 0 0 0 0 0 0 0 0 0 0 0 0 0 0 0.00761873572502748 0 0 0 0 0 0 0 0 0 0 0 0 0 0 0 0 0 0 0 0 0.00399016461838148 0.00725572293154484 0.00119902370395949 0 0 0 0.00969071493363068 0.00889808856495297 0 0 0 0.000975931916766529 0 0 0.00154435701470464 0 0 0 0 0 0 0 0 0 0 0 0 0 0 0 0 0 0 0 0 0 0 0 0 0 0 0 0.348658178781233 0.00431593536542732 0.0061402768042049 0 0.161713667750031 0.113881641769141 0 0 0 0 0 0.0281671210872583 0 0 0 0 0 0 0 0 0 0 0 0.00940492843290229 0.0347885110288869 0 0 0 0 0 0 0 0
0 0 0 0 0 0 0 0 0.000906587425392282 0 0 0 0 0 0 0 0 0 0.00288000167374082 0 0 0 0 0 0 0 0 0 0 0 0 0 0 0 0 0 0 0 0 0 0 0 0 0 0 0 0 0 0 0 0 0 0 0 0 0 0 0 0 0 0 0 0 0 0 0 0 0 0 0 0 0 0 0 0 0 0 0 0 0 0 0 0 0 0 0 0 0 0 0 0 0 0 0 0 0 0 0 0 0 0 0 0 0 0 0 0 0 0 0 0 0 0 0 0 0 0 0 0 0 0 0 0 0 0 0 0 0 0 0 0 0 0 0 0 0 0 0 0 0 0 0 0 0 0 0 0 0 0 0 0 0 0 0 0 0 0 0.00325839487681131 0 0.0924431125397462 0.0517929565475518 0.00941681187655609 0.00313908496339272 0 0 0 0 0 0 0 0 0 0 0 0 0 0.00465990758925173 0 0 0 0 0 0 0 0 0 0 0 0 0 0 0 0 0 0.00536342827465838 0 0.0145763231716107 0 0.0279735747178849 0 0 0 0 0 0 0 0.00709872383413466 0 0 0 0 0 0 0 0 0 0 0 0 0 0 0.00918406572146897 0 0 0 0 0 0 0 0 0 0 0 0 0 0 0 0 0 0 0 0 0.00484119488715365 0.023976961183707 0.00307964726092179 0 0 0 0.0154498782680282 0.00612405614992838 0 0 0 0 0 0 0.00149155836067546 0 0 0 0 0 0 0 0 0 0 0 0 0 0 0 0 0 0 0 0 0 0 0 0 0 0 0 0.121951804484728 0.0308459977947237 0.0354510359468152 0.189597412569002 0 0.225894725419251 0 0 0 0 0.0207004864636036 0.075375429888337 0 0 0 0 0 0 0 0 0 0 0 0 0.0125268381109239 0 0 0 0 0 0 0 0
0 0 0 0 0 0 0 0 0 0 0 0 0 0 0 0 0 0 0.00199125708120516 0 0 0 0 0 0 0 0 0 0 0 0 0 0 0 0 0 0 0 0 0 0 0 0 0 0 0 0 0 0 0 0 0 0 0 0 0 0 0 0 0 0 0 0 0 0 0 0 0 0 0.00122953778444284 0 0 0 0 0 0 0 0 0 0 0 0 0 0 0 0 0 0 0 0 0 0 0 0 0 0 0 0 0 0 0 0 0 0 0 0 0 0 0 0 0 0 0 0 0.00103867312184279 0 0 0 0 0 0 0 0 0 0 0 0 0 0 0 0 0 0 0 0 0 0 0 0 0 0 0 0 0 0 0 0 0 0 0 0 0 0 0 0 0 0.0162396269656873 0.00234137272287798 0.00739256584435676 0.031745792010979 0.147931385987919 0.015398253551379 0.00335815851675188 0 0 0 0 0 0 0 0 0 0 0 0 0 0.00330475004114547 0.0095663117270997 0 0 0 0 0 0 0 0 0 0 0.0241243439995613 0.00121892992779934 0 0 0 0 0.0159579964264851 0.00177936690461538 0.0348494184362691 0 0.0255641366471519 0 0 0 0 0 0 0 0.00806318549610483 0 0 0 0 0 0 0 0 0 0 0 0 0 0 0 0 0 0 0 0 0 0 0 0 0 0 0 0 0 0 0 0 0 0 0 0.00249350743359778 0.0167228753405258 0.00265940262578255 0 0 0 0.0101251308447924 0 0 0 0 0 0 0 0.000861159610311342 0 0 0 0 0 0 0 0 0 0 0 0 0 0 0 0 0 0 0 0 0 0 0 0 0 0 0 0.0456572369354144 0.00544407522170348 0.0813236107227959 0.091415924490041 0.154663754129135 0 0 0 0 0 0.0206926387806774 0.0986081554618551 0.020890085871974 0 0 0 0 0.00623534746393737 0.00888009592623822 0.0111258192608979 0.0132925887067846 0 0 0 0.00519108600316061 0 0 0 0.00181289145114266 0 0 0 0.0488095505255585
0 0 0 0 0 0 0 0 0 0 0 0 0 0 0 0 0 0 0 0 0 0 0 0 0 0 0 0 0 0 0 0 0 0 0 0 0 0 0.00443808332917015 0 0 0 0 0 0 0 0 0 0 0 0 0 0 0 0 0 0 0 0 0 0 0 0 0 0 0 0 0 0 0 0 0 0 0 0 0 0 0 0 0 0 0 0 0 0 0 0 0 0 0 0 0 0 0 0 0 0 0 0 0 0 0 0 0 0 0 0 0 0 0 0 0 0 0 0 0 0 0 0 0 0 0 0 0 0 0 0 0 0 0 0 0 0 0 0 0 0 0 0 0 0 0 0 0 0 0 0 0 0 0 0 0 0 0 0 0 0 0 0 0 0 0 0.0156563321546218 0 0 0 0 0 0 0.0027251181421332 0 0 0 0 0 0 0 0 0 0.071053464207671 0 0 0 0.653557319532571 0 0 0 0.00409503293055003 0 0.00250002624535615 0.0428033379551939 0 0 0 0 0 0 0 0 0 0.0551614869461475 0 0 0.0435584829296268 0.0141277728149425 0 0 0 0 0 0 0 0 0 0 0 0 0 0 0.00605941612993155 0 0 0.0226752457908078 0 0 0 0 0 0 0 0 0 0 0 0 0 0 0 0 0 0 0 0 0 0 0 0 0 0.00381053142273855 0.00458293551333707 0 0 0 0 0 0 0.00487167710703366 0 0 0 0 0 0 0 0 0 0 0 0 0 0 0 0 0 0 0 0 0 0 0 0 0 0 0 0 0 0 0 0 0 0 0 0.0394342453992977 0 0 0 0 0 0 0 0 0 0 0 0 0 0 0 0 0 0 0 0 0.0040971394289711 0 0 0.00479235201989851
0 0 0 0 0 0 0 0 0 0 0 0 0 0 0 0 0 0 0 0 0 0 0 0 0 0 0 0 0 0 0 0 0 0 0 0 0 0 0 0 0 0 0 0 0 0 0 0 0 0 0 0 0 0 0 0 0 0 0 0 0 0 0 0 0 0 0 0 0 0 0 0 0.115758027488236 0 0 0 0 0 0 0 0 0 0 0 0 0 0 0 0 0 0 0 0 0 0 0 0 0 0 0 0 0 0 0 0 0 0 0 0 0 0 0 0 0 0 0 0 0 0 0 0 0 0 0 0 0 0 0 0 0 0 0 0 0 0 0 0 0 0 0 0 0 0 0 0 0 0 0 0 0 0 0 0 0 0 0 0 0 0 0 0 0 0 0 0 0 0 0 0 0 0 0 0 0 0 0 0 0 0 0 0 0 0 0 0 0 0 0 0 0 0 0 0 0 0 0 0 0 0 0 0 0 0 0 0 0 0 0 0 0 0 0 0 0 0 0 0 0 0 0 0 0 0 0 0 0 0 0 0 0 0 0 0 0 0 0 0 0.621024529521695 0 0 0 0 0 0 0 0 0 0 0 0 0 0 0 0 0 0 0 0 0 0 0 0 0 0 0 0 0 0 0 0 0 0 0 0 0 0 0 0 0 0 0 0 0 0.234655351064343 0 0 0 0 0 0 0 0 0 0 0 0 0 0 0 0 0 0 0 0 0 0 0 0 0 0 0 0 0 0 0.0285620919257265 0 0
0 0 0 0 0 0 0 0 0 0 0 0 0 0 0 0 0 0 0.00594220964939039 0 0 0 0 0 0 0 0 0 0 0 0 0 0 0 0 0 0 0 0 0 0 0 0 0 0 0 0 0 0 0 0 0 0 0 0 0 0 0 0 0 0 0 0 0 0 0 0 0 0 0 0 0 0 0 0 0 0 0 0 0 0 0 0 0 0 0 0 0 0 0 0 0 0 0 0 0 0 0 0 0 0 0 0 0 0 0 0 0 0 0 0 0 0 0 0 0 0 0 0 0 0 0 0 0 0 0 0 0 0 0 0 0 0 0 0 0 0 0 0 0 0 0 0 0 0 0 0 0 0 0 0 0 0 0 0 0 0 0 0 0 0 0 0 0 0 0 0 0 0 0 0 0 0 0 0 0 0 0 0.0189153166410781 0 0 0 0 0.621748609548622 0 0 0 0 0.00792833789991211 0 0 0 0 0 0 0 0 0 0.0134896442983237 0 0 0 0 0 0 0 0 0 0 0 0 0 0.0267427532395635 0 0 0 0 0 0 0 0 0 0 0 0 0 0 0 0 0 0 0 0 0 0 0 0 0 0 0 0 0 0 0 0.0108397908884486 0 0 0 0 0 0 0 0 0 0 0 0 0 0 0 0 0 0 0 0 0 0 0 0 0 0 0 0 0 0 0 0 0 0 0 0 0 0.0196560056477438 0 0 0 0 0 0 0 0.0635378746031528 0 0 0 0.012916642983708 0.0199140468177769 0.00811676150588877 0 0.018537816372967 0 0 0 0.00597754421925052 0.0136504442332969 0 0 0 0 0 0 0.00672050111132386 0 0.0161618442936852 0 0.0685248182381907 0 0.0406790378076771
0 0 0 0 0 0 0 0 0 0 0 0 0 0 0 0 0 0 0 0 0 0 0 0 0 0 0 0 0 0 0 0 0 0 0 0 0 0 0 0 0 0 0 0 0 0 0 0 0 0 0 0 0 0 0 0 0 0 0 0 0 0 0 0 0 0 0 0 0 0 0 0 0 0 0 0 0 0 0 0 0 0 0 0 0 0 0 0 0 0 0 0 0 0 0 0 0 0 0 0.00155630408938664 0 0 0 0 0 0 0 0 0 0 0 0 0 0 0 0 0 0 0 0 0 0 0 0 0 0 0 0 0 0 0 0 0 0 0 0 0 0 0 0 0 0 0 0 0 0 0 0 0 0 0 0 0 0 0 0 0 0 0 0 0 0 0 0 0 0 0 0 0 0 0 0 0 0 0 0 0 0 0 0 0 0 0 0 0 0 0 0 0 0 0 0 0 0 0 0 0 0.00410711049565631 0.0259931956556906 0 0 0 0 0 0 0 0 0 0 0 0 0 0 0 0 0 0 0 0 0 0 0 0 0 0 0 0 0 0 0 0 0 0 0.113495092637387 0 0 0.0186113376785324 0.088819243839218 0.0508796503764784 0.019522822941945 0.0907902207154327 0.0451906285826815 0 0.0733431130231869 0.0367970444007706 0 0 0.0821920746294797 0.0374371037241947 0.0110517166498519 0.0279703875267274 0.0565879650278883 0.00977465853663754 0.0101239182150495 0 0 0.00568018150500272 0 0 0 0 0 0 0 0 0 0 0 0 0 0 0 0 0 0 0 0 0 0 0 0 0 0 0.105310922278798 0 0 0 0 0 0 0 0 0 0 0 0 0 0 0.0154126500488235 0 0 0 0 0 0 0 0 0.01885675374838 0 0.00247932690980805 0.0172151740122693 0 0 0.0208362093367482 0.00702955713833537 0.00293563627563935 0
0 0 0 0 0 0 0 0 0 0 0 0 0 0 0 0 0 0 0 0 0 0 0 0 0 0 0 0 0 0 0 0 0 0 0 0 0 0 0 0 0 0 0 0 0 0 0 0 0 0 0 0 0 0 0 0 0 0 0 0 0 0 0 0 0 0 0 0 0 0 0 0 0 0 0 0 0 0 0 0 0 0 0 0 0 0 0 0 0 0 0 0 0 0 0 0 0 0 0 0 0 0 0 0 0 0 0 0 0 0 0 0 0 0 0 0 0 0 0 0 0 0 0 0 0 0 0 0 0 0 0 0 0 0 0 0 0 0 0 0 0 0 0 0 0 0 0 0 0 0 0 0 0 0 0 0 0.0311086457892271 0 0 0.021133395517573 0.0282152607642428 0.00706631295143373 0 0 0 0 0.0370757128787618 0 0 0 0 0 0 0 0 0 0 0.0673617908464393 0.00988991494535373 0 0 0 0 0.00315481800804552 0 0 0 0 0.00414076263410686 0 0 0 0 0 0 0 0.00413905510312372 0 0.101452287655177 0 0 0 0 0 0 0 0.0750221308703588 0 0 0 0 0 0 0 0 0 0 0 0 0 0 0 0 0 0 0 0 0 0 0 0 0 0 0 0 0 0 0 0 0 0 0 0 0.0180741023092289 0.0215259548943427 0 0 0.0097102330080371 0 0 0 0 0 0 0 0 0 0 0 0 0 0 0 0 0 0 0 0 0 0 0 0 0 0 0 0 0 0 0 0 0 0 0 0 0.00649147400101948 0 0.114843317474628 0 0.0384716398230392 0.0561685957082156 0 0 0.00504682966276636 0 0 0.194204405159159 0.0482482818560872 0 0.00932133807489587 0 0 0.0124690989111095 0.00489357270846084 0.0302187664321627 0 0 0 0 0 0 0 0 0.0137062611440816 0 0 0 0.026846040868922
0 0 0 0 0 0 0 0 0 0 0 0 0 0 0 0 0 0 0.00391606178350357 0 0 0 0 0 0 0 0 0 0 0 0 0 0 0 0 0 0 0 0 0 0 0 0 0 0 0 0 0 0 0 0 0 0 0 0 0 0 0 0 0 0 0 0 0 0 0 0 0 0 0 0 0 0 0 0 0 0 0 0 0 0 0 0 0 0 0 0 0 0 0 0 0 0 0 0 0 0 0 0 0 0 0 0 0 0 0 0 0 0 0 0 0 0 0 0 0 0 0 0 0 0 0 0 0 0.00233785834160851 0 0 0 0 0 0 0 0 0 0 0 0 0 0 0 0 0 0 0 0 0 0 0 0 0 0 0 0 0 0 0 0 0 0 0.0198579824290029 0.0650155376962816 0.0102270440191835 0.00494999659202102 0 0 0 0.00885726325480159 0 0 0 0 0 0 0 0 0 0 0.0276893768760321 0.00910928330748578 0 0 0 0 0.0025923818326886 0 0 0 0 0.00241362340814607 0 0 0 0 0 0.00403939115834957 0 0.00846357955244992 0 0.123488018927879 0 0 0 0 0 0 0 0.03397539748007 0 0 0 0 0 0 0 0 0 0 0 0 0 0 0.0249651553813889 0 0 0 0 0 0 0 0 0 0 0 0 0 0 0 0 0 0 0 0 0 0.0125723435874926 0.00784501209004906 0 0 0.00307228721606013 0 0 0 0 0 0 0 0 0 0 0 0 0 0 0 0 0 0 0 0 0 0 0 0 0 0 0 0 0 0 0 0 0 0 0 0 0.0121333093669769 0 0.101028552944032 0.031018084525533 0.0707972905660934 0.135274897423702 0 0 0.00393237751057997 0 0.0981489743419414 0 0.0764271111600947 0 0.00869311570807603 0 0 0 0.0058457483703639 0.0381247111963251 0 0 0 0 0 0 0 0 0.0132182011509117 0 0 0 0.0299700308008749
0 0 0 0 0 0 0 0 0 0 0 0 0 0 0 0 0 0 0 0 0 0 0 0 0 0 0 0 0 0 0 0 0 0 0 0 0 0 0 0 0 0 0 0 0 0 0 0 0 0 0 0 0 0 0 0 0 0 0 0 0 0 0 0 0 0 0 0 0 0 0 0 0 0 0 0 0 0 0 0 0 0 0 0 0 0 0 0 0 0 0 0 0 0 0 0 0 0 0 0 0.00233083546396696 0 0 0 0 0 0 0 0 0 0 0 0 0 0 0 0 0 0 0 0 0 0 0 0 0 0 0 0 0 0 0 0 0 0 0 0 0 0 0 0 0 0 0 0 0 0 0 0 0 0 0 0 0 0 0 0 0 0 0 0.0117605085463681 0.00459375023685649 0 0 0 0 0.00629757340661823 0 0 0 0 0 0 0 0 0 0 0.00640814800478521 0.0015924319370131 0 0 0 0 0 0 0 0 0 0.0534812242624662 0 0 0 0 0 0.00239958632052677 0 0 0 0.0116546555066309 0 0 0 0 0 0 0 0.0104196234203214 0 0 0 0 0 0 0.0230182048790974 0.00981699072081634 0 0 0 0 0 0 0 0 0 0 0 0 0 0 0 0 0 0 0 0 0 0 0 0 0 0 0 0 0 0.00156612568307798 0 0 0.00169973155297961 0 0 0 0.00314018840676372 0 0.00197054752293127 0 0 0.00343612193814152 0 0 0 0 0 0 0 0 0 0 0 0 0 0 0 0 0 0 0 0 0 0 0 0 0 0 0 0 0 0.023709547374449 0 0 0.0332521037659002 0 0 0.00185974324035884 0 0.0282932648469164 0.0886792410930436 0 0 0 0 0 0 0.0941680425590283 0.0743155599453411 0.210167543135733 0.0692335825327574 0.0302165932128277 0.0188495034594538 0 0 0.010655300297306 0.0589820432838832 0.023575678375166 0 0 0 0.078456005068474
0 0 0 0 0 0 0 0 0 0 0 0 0 0 0 0 0 0 0 0 0 0 0 0 0 0 0 0 0 0 0 0 0 0 0 0 0 0 0 0 0 0 0 0 0 0 0 0 0 0 0 0 0 0 0 0 0 0 0 0 0 0 0 0 0 0 0 0 0 0 0 0 0 0 0 0 0 0 0 0 0 0 0 0 0 0 0 0 0 0 0 0 0 0 0 0 0 0 0 0 0 0 0 0 0 0 0 0 0 0 0 0 0 0 0 0 0 0 0 0 0 0 0 0 0 0 0 0 0 0 0 0 0 0 0 0 0 0 0 0 0 0 0 0 0 0.00105514191672036 0 0 0 0 0 0 0 0 0 0 0 0 0 0 0 0 0 0 0 0 0 0 0 0.000781537648470677 0 0.0018785935549449 0 0 0 0 0 0 0 0 0 0 0 0 0 0 0 0.0151240000332768 0 0.00491768881017344 0 0 0 0 0 0 0 0 0 0 0 0 0.00133502840028538 0 0.00137541013757699 0 0 0 0 0 0 0 0 0 0 0 0 0 0 0 0 0 0.00109607478104843 0 0 0 0 0 0 0 0 0 0 0.00239672141853784 0 0.0268408647096047 0 0 0 0 0 0 0 0 0 0.12270359701154 0.0110180096173434 0.00732207972222182 0 0 0.00287121359145365 0.01218331977618 0.00630974465845848 0.0040347007700788 0.0197922224647791 0.00720776852470318 0.158117161321053 0.031289617200775 0.0356613172804401 0 0 0 0 0 0 0 0 0 0 0 0 0 0 0 0 0 0 0 0 0 0 0 0.00501037020357346 0 0 0 0 0 0 0 0 0 0 0 0 0 0 0 0.0815841788239284 0.216204689900925 0.0533678071700911 0 0.00367960761095034 0.0214137802779311 0 0 0 0.0032277112336603 0 0.0237728505411573 0.0167189491668311 0.0359843657567398 0.00209397572631366 0.0223039972566806 0.00424247853528984 0 0.0350834244462635
0 0 0 0 0 0 0 0 0 0 0 0 0 0 0 0 0 0 0 0 0 0 0 0 0 0 0 0 0 0 0 0 0 0 0 0 0 0 0 0 0 0 0 0 0 0 0 0 0 0 0 0 0 0 0.000867947355977693 0 0 0 0.00134966757965489 0 0 0 0 0 0 0 0 0 0 0 0 0 0 0 0 0 0 0 0 0 0 0 0 0.000405016996291021 0 0 0 0 0 0 0 0 0 0 0 0 0 0 0 0.000579081418141694 0.0214251871365286 0.0091768499930502 0 0 0 0 0 0 0 0 0 0 0 0 0 0 0 0 0 0 0 0 0 0 0 0 0 0 0 0 0 0 0 0 0 0 0 0 0 0.0220106038461018 0.000370486498735662 0 0 0 0.00191340252839727 0.0017860591218547 0.00141885570489778 0.0291215876335759 0 0.000815010845421071 0.00498983908859047 0.0046098213446936 0 0.000453888897327215 0 0 0 0 0 0 0 0 0 0 0 0 0 0 0 0 0 0 0 0 0 0 0 0.000695532347708388 0.00644511674210678 0 0 0 0 0.000487829278579101 0 0 0 0 0.00242438902253115 0 0 0 0 0 0 0 0 0.0015010576958621 0.00218695974716595 0 0 0 0 0 0 0 0.00648231322752617 0 0 0 0 0 0 0 0 0 0 0 0 0 0 0.000583256586839246 0 0 0 0 0 0 0 0 0 0 0 0.00132179466189773 0 0.00553176155377638 0.00103453155063955 0.000965992128321214 0.00049497054792262 0 0.00338158631758326 0.00421138969939019 0 0.00364300398347366 0.00813313198871645 0.0203610888079088 0 0.00428323793746267 0.00196890872699405 0.00261302002584075 0.000930009269673131 0.0101699909400894 0.000678775326324057 0.00352841199110031 0.000559937363441221 0 0.174531303934531 0.00931585570647261 0.0066137273956842 0 0 0 0 0 0 0 0 0 0 0 0 0 0 0 0 0 0 0 0 0 0 0 0 0 0 0 0 0 0 0 0 0 0.00130981741118231 0.00254058732531901 0.00168562689383649 0.00311051259056282 0 0.0361114390586193 0 0.0750086077381153 0.0201705632202268 0 0.00147924590382575 0.044869143846361 0 0.0201614313930007 0 0.00443098864349815 0 0.0127645367506309 0.0319883424415502 0.00218496907582322 0.0562153556939387 0.0933560248382964 0.0989302100717996 0.0410830865474306 0.0662273200611809
0 0 0 0 0 0 0 0 0 0 0 0 0 0 0 0 0 0 0 0 0 0 0 0 0 0 0 0 0 0 0 0 0 0 0 0 0 0 0 0 0 0 0 0 0 0 0 0 0 0 0 0 0 0 0 0 0 0 0 0 0 0 0 0 0 0 0 0 0 0 0 0 0 0 0 0 0 0 0 0 0 0 0 0 0 0 0 0 0 0 0 0 0 0 0 0 0 0 0 0 0 0.00244518453538125 0 0 0 0 0 0 0 0 0 0 0 0 0 0 0 0 0 0 0 0 0 0 0 0 0 0 0 0 0 0 0 0 0 0 0 0 0 0.00388570806646455 0 0 0 0 0.00238017046766494 0.00482043725487287 0 0.00322167311045279 0 0.00283814451376129 0.00815087714963698 0.00512459069215432 0 0 0 0 0 0 0 0 0 0 0 0 0 0 0 0 0 0.000556580570235856 0 0.00152680637467396 0 0 0 0 0 0 0 0 0 0 0 0 0 0 0 0.0177988507762512 0 0.00765075839759782 0 0 0 0 0 0 0 0 0 0 0 0 0.0018162524012063 0 0.00257855823731114 0 0 0 0 0 0 0 0 0 0 0 0 0 0 0 0 0 0.000768829809397846 0 0 0 0 0 0 0 0 0 0 0.00205148448503367 0 0.0322218416073131 0 0 0 0 0 0 0 0 0 0.0980727666773975 0.0106689469201532 0.00406187251471787 0 0 0.00204699280900315 0.0058950965174191 0.00239640260790423 0.00226538476484081 0.0194502619392744 0.00542121844929331 0.172720456754971 0.0187640202882783 0.020747091550842 0 0 0 0 0 0 0 0 0 0 0 0 0 0 0 0 0 0 0 0 0 0 0 0.0084157317814411 0 0 0 0 0 0 0 0 0 0 0 0 0 0 0.161544950269963 0.12661948183444 0 0.0432864089123349 0 0.00258438754066141 0.0183498507040819 0 0 0 0.00202200771215936 0 0.0182785841275744 0.0187742054389729 0.0201807849581408 0.0026726718204735 0.0703166389965838 0.0159491416189672 0.00160471779689733 0.0270531762438041
0 0 0 0 0 0 0 0 0 0 0 0 0 0 0 0 0 0 0 0 0 0 0 0 0 0 0 0 0 0 0 0 0 0 0 0 0 0 0 0 0 0 0 0 0 0 0 0 0 0 0 0 0 0 0 0 0 0 0 0 0 0 0 0 0 0 0 0 0 0 0 0 0 0 0 0 0 0 0 0 0 0 0 0 0 0 0 0 0 0 0 0 0 0 0 0 0 0 0 0 0 0 0 0 0 0 0 0 0 0 0 0 0 0 0 0 0 0 0 0 0 0 0 0 0 0 0 0 0 0 0 0 0 0 0 0 0 0 0 0 0 0 0 0 0 0.0195862710970995 0 0 0 0 0 0 0 0 0 0 0 0 0 0 0 0 0 0 0 0 0 0 0 0 0 0 0 0 0 0 0 0 0 0 0 0 0 0 0 0 0 0 0 0 0 0 0 0 0 0 0 0 0 0 0 0 0 0 0 0 0 0 0 0 0 0 0 0 0 0 0 0 0 0 0 0 0 0 0 0 0 0 0 0 0 0 0 0 0 0 0 0 0 0 0 0 0 0 0 0 0 0 0 0 0 0 0 0 0 0 0.0266812978720693 0.00251480878157995 0.00485442863680264 0 0 0 0 0 0 0 0 0 0 0 0 0 0 0 0 0 0 0 0 0 0 0 0 0 0 0 0 0 0 0 0 0 0 0 0 0 0 0.152313894754165 0.130058679738065 0.165342098827819 0 0 0 0 0 0 0 0 0 0.0650498932273124 0.0660730218874922 0.0225298679609595 0 0.319938997212938 0.0250567400036977 0 0
0 0 0 0 0 0 0 0 0 0 0 0 0 0 0 0 0 0 0 0 0 0 0 0 0 0 0 0 0 0 0 0 0 0 0 0 0 0 0 0 0 0 0 0 0 0 0 0 0 0 0 0 0 0 0 0 0 0 0 0 0 0 0 0 0 0 0 0 0 0 0 0 0 0 0 0 0 0 0 0 0 0 0 0 0 0 0 0 0 0 0 0 0 0 0 0 0 0 0 0 0 0 0 0 0 0 0 0 0 0 0 0 0 0 0 0 0 0 0 0 0 0 0 0 0 0 0 0 0 0 0 0 0 0 0 0 0 0 0 0 0 0 0 0 0 0 0 0 0 0 0 0 0 0 0 0 0.0510388628574772 0 0 0 0 0 0 0 0 0 0 0 0 0 0 0 0 0 0 0.0296099256184348 0.137190234047799 0.0377906294981976 0 0 0 0 0 0 0 0 0 0 0.0394097869480932 0 0 0 0 0 0 0 0.0605933252052483 0 0 0 0 0 0 0 0 0 0 0 0 0 0 0 0 0.0891148428058716 0.034730440434719 0.0592582184330092 0 0 0 0.215082058148902 0 0 0 0 0.0909356975855796 0.0305451130052692 0 0 0 0 0 0 0 0 0 0 0 0 0 0 0 0 0 0 0 0 0 0 0 0 0 0 0 0 0 0 0 0 0 0 0 0 0 0 0 0 0 0 0 0 0 0.0079006405478755 0 0 0 0 0 0 0 0 0 0 0 0 0 0 0.0220585535238209 0 0 0.0244580296407398 0 0 0 0 0.0180184814925559 0 0 0 0 0 0 0 0.0171006245504847 0.0200257313814887 0.0151388042744335 0 0 0 0 0 0 0 0 0 0 0 0
0 0 0 0 0 0 0 0 0 0 0 0 0 0 0 0 0 0 0 0 0 0 0 0 0 0 0 0 0 0 0 0 0 0 0 0 0 0 0 0 0 0 0 0 0 0 0 0 0 0 0 0 0 0 0 0 0 0 0 0 0 0 0 0 0 0 0 0 0 0 0 0 0 0 0 0 0 0 0 0 0 0 0 0 0 0 0 0 0 0 0 0 0 0 0 0 0 0 0 0 0.00135259021028709 0 0 0 0 0 0 0 0 0 0 0 0 0 0 0 0 0 0 0 0 0 0 0 0 0 0 0 0 0 0 0 0 0 0 0 0 0 0 0 0 0 0 0 0 0 0 0 0 0 0 0 0 0 0 0 0 0 0 0 0.0073274790156259 0 0 0 0 0 0 0 0 0 0 0 0 0 0 0 0 0 0 0 0 0 0 0 0 0 0 0 0.192358614635519 0 0 0 0 0 0 0 0 0 0.00141440145135102 0 0 0 0 0 0 0 0 0 0 0 0 0 0 0.0456249700425471 0.0138233158132319 0 0 0 0 0 0 0 0 0 0 0.00275112623996847 0 0 0 0 0 0 0 0 0 0 0 0 0 0 0 0 0 0 0 0.00313026830218517 0 0 0 0 0 0.00137380357648521 0 0.000632957430885121 0 0 0.0223819042370417 0 0 0 0 0 0 0 0 0 0 0 0 0 0 0 0 0 0 0 0 0 0 0 0 0 0 0 0 0 0.00583632973398213 0 0 0.0111115008579536 0 0 0.00107663666602228 0 0.00225581470245205 0.00533200816723742 0.0740252202136949 0.00415178201179564 0.00377080922357456 0.0039026750910879 0 0.00545514415391008 0 0.168368969609877 0.13544553518072 0.0158050130214073 0 0.005377606561387 0 0 0 0.0050442371916675 0 0 0 0 0.260869286658103
0 0 0 0 0 0 0 0 0 0 0 0 0 0 0 0 0 0 0 0 0 0 0 0 0 0 0 0 0 0 0 0 0 0 0 0 0 0 0 0 0 0 0 0 0 0 0 0 0 0 0 0 0 0 0.00200209010790511 0 0 0 0 0 0 0 0 0 0 0 0 0 0 0 0 0 0 0 0 0 0 0 0 0 0 0 0 0 0 0 0 0 0 0 0 0 0 0 0 0 0 0 0 0 0.0318172530940193 0.0030379420274614 0 0 0 0 0 0 0 0 0 0 0 0 0 0 0 0 0 0 0 0 0 0 0 0 0 0 0 0 0 0 0 0 0 0 0 0 0 0.0205147504323692 0 0 0 0 0 0 0 0 0 0 0 0 0 0 0 0 0 0 0 0 0.00843461711612003 0 0 0 0 0 0.00364932058077411 0 0 0 0 0 0 0 0 0 0 0.00402221652853817 0 0 0 0 0 0 0 0 0 0 0.0500238369425254 0 0 0 0 0 0 0 0 0 0.00289812955735779 0 0 0 0 0 0 0 0.00420356804118232 0 0 0 0 0 0 0.00888514567728324 0 0 0 0 0 0 0 0 0 0 0 0 0 0 0 0 0 0 0 0 0 0.00373729413486907 0 0 0 0 0 0 0 0 0 0.0159564891856061 0 0 0 0 0 0.00175761631966048 0 0.000833192623805151 0 0 0.10179645527523 0 0 0 0 0 0 0 0 0 0 0 0 0 0 0 0 0 0 0 0 0 0 0 0 0 0 0 0 0 0.0112962061261603 0 0 0.01159009156625 0 0 0.00204688268989527 0 0.011597220351282 0.0289505654638489 0.0486357613863205 0.0201152843533148 0.0952229798221621 0.0230694421405933 0 0.00531841772816313 0.140172188404475 0 0.0239007864480032 0.0114567983818428 0 0.00263752529177774 0 0 0 0.00802973010409535 0.0466340500845714 0 0 0.00755393153728633 0.238202220475251
0 0 0 0 0.00431002036731015 0 0 0.00333580606156346 0 0.00395315261785893 0 0 0 0 0 0 0 0.0013932964609378 0 0 0 0 0 0 0 0 0 0 0.000950972248529672 0 0 0 0 0 0 0 0 0 0 0 0 0 0 0 0 0 0 0 0 0 0 0 0 0 0 0 0 0 0 0 0 0 0 0 0 0 0 0.00204545238320623 0 0 0 0.00314342123733132 0 0 0 0 0 0 0 0 0 0 0 0 0 0 0 0 0 0 0 0 0 0 0 0 0 0 0 0 0 0 0 0 0 0 0 0 0 0 0 0 0 0 0 0 0 0 0 0 0 0 0 0 0 0 0 0 0 0 0 0 0 0 0 0 0 0 0 0 0 0 0 0 0 0 0 0 0 0 0 0 0 0 0 0 0 0 0 0 0.0154082357375462 0 0 0 0 0 0 0 0 0 0 0 0 0 0.00358298033329351 0 0 0 0 0 0 0 0 0 0 0 0 0 0.0638067051839886 0 0 0 0 0 0.00340055305403344 0 0.0230944603162815 0 0 0 0 0 0 0 0 0 0 0 0 0 0 0 0 0.05388020303994 0.165742569453861 0 0 0 0 0 0 0.00626609774097023 0 0 0 0 0 0 0 0 0 0 0.00219726846774585 0 0 0 0 0 0 0 0 0 0 0 0.00164400791438116 0 0 0.0022370554551875 0.00572973532240545 0.0188421345402168 0 0.0053178173235073 0 0.00387250452149454 0 0 0 0 0 0 0 0 0 0 0 0 0 0 0 0 0 0 0 0 0 0 0 0 0 0 0 0 0 0 0 0 0.00176927611232036 0 0 0.0136463386080759 0 0 0 0 0 0 0.135548064780469 0 0 0 0 0.00396220865859262 0.111126133200849 0.0235539582561379 0 0.0155373208735187 0.0323332914320322 0.141768111477318 0 0 0 0 0 0 0 0 0.126600846819096
0 0 0 0 0 0 0 0 0 0 0 0 0 0 0 0 0 0 0 0 0 0 0 0 0 0 0 0 0 0 0 0 0 0 0 0 0 0 0 0 0 0 0 0 0 0 0 0 0 0 0 0 0 0 0 0 0 0 0 0 0 0 0 0 0 0 0 0 0 0 0 0 0 0 0 0 0 0 0 0 0 0 0 0 0 0 0 0 0 0 0 0 0 0 0 0 0 0 0 0 0 0 0 0 0 0 0 0 0 0 0 0 0 0 0 0 0 0 0 0 0 0 0 0 0 0 0 0 0 0 0 0 0 0 0 0 0 0 0 0 0 0 0 0 0 0 0 0 0 0 0 0 0 0 0 0 0 0 0 0 0 0 0 0 0 0 0 0 0 0 0 0 0 0 0 0 0 0 0 0 0 0 0 0 0 0 0 0 0.00990187738766105 0 0 0 0 0 0 0 0 0 0 0 0 0 0 0 0 0 0.00736317515551175 0 0 0 0 0 0 0 0 0 0 0 0 0 0 0 0 0 0 0 0 0 0 0 0 0 0 0 0 0 0 0 0 0 0 0 0 0.00282282919811794 0.00812196142455661 0 0 0 0 0 0 0.00343392263877764 0 0.00266195936521716 0 0 0.00407511557020825 0 0 0 0 0 0 0 0 0 0 0 0 0 0 0 0 0 0 0 0 0 0 0 0 0 0 0 0 0 0 0 0 0 0 0 0 0 0 0 0.135188277886683 0 0.127661991004051 0 0 0 0.0392591528224673 0.034182949740962 0.0470403659144991 0 0.0829113787455967 0.0895675963178235 0 0 0.030534847148917 0 0.143613991209654 0 0.108475529569332 0 0.123183078899964
0 0 0 0 0 0 0 0 0 0 0 0 0 0 0 0 0 0 0 0 0 0 0 0 0 0 0 0 0 0 0 0 0 0 0 0 0 0 0 0 0 0 0 0 0 0 0 0 0 0 0 0 0 0 0 0 0 0 0 0 0 0 0 0 0 0 0 0 0 0 0 0 0 0 0 0 0 0 0 0 0 0 0 0 0 0 0 0 0 0 0 0 0 0 0 0 0 0 0 0 0 0 0 0 0 0 0 0 0 0 0 0 0 0 0 0 0 0 0 0 0 0 0 0 0 0 0 0 0 0 0 0 0 0 0 0 0 0 0 0 0 0 0 0 0 0 0 0 0 0 0 0 0 0 0 0 0 0 0 0 0 0 0 0 0 0 0 0 0 0 0 0 0 0 0 0 0 0 0 0 0 0 0 0 0 0 0 0 0 0 0 0 0 0 0 0 0.0278276936245955 0 0 0 0 0 0 0 0 0 0.00386271277816911 0 0 0 0 0 0 0 0.00503455240238833 0 0.0366581152335541 0 0 0 0 0 0 0 0 0 0 0 0 0 0 0 0 0 0 0 0 0 0 0 0 0 0 0 0.00590589025105114 0 0 0.00455397633014863 0.0231851394459049 0.0126013049475031 0 0.00477868442737641 0 0.00949793310511816 0 0 0 0 0 0 0 0 0 0 0 0 0 0 0 0 0 0 0 0 0 0 0 0 0 0 0 0 0 0 0 0 0 0 0 0 0 0 0 0 0 0 0.0541313694031723 0 0 0 0 0 0 0 0.0898102196347472 0.0760668482932306 0 0.201316812385691 0.400611806539231 0 0 0.0127838400576625 0 0 0.0136944528906031 0 0.017678648249853
0 0 0 0 0 0 0 0 0 0 0 0 0 0 0 0 0 0 0 0 0 0 0 0 0 0 0 0 0 0 0 0 0 0.000496180282688996 0 0 0 0 0 0 0 0 0 0 0 0 0 0 0 0 0 0 0 0 0.000589214085693182 0 0 0 0.000825295027638395 0 0 0 0 0 0 0 0 0 0 0 0 0.000708672982977901 0 0.00136288211436095 0 0 0 0 0 0 0 0 0 0 0 0.00298316574672343 0.0022942539645625 0.00426387464765705 0.0026244113420383 0 0 0 0 0 0 0.000742359418521307 0 0 0 0.00213664448652939 0 0 0 0 0 0 0 0 0 0 0 0 0 0 0 0 0 0 0 0 0 0 0 0 0 0 0 0 0 0 0 0 0 0 0 0 0 0 0 0 0 0 0 0 0 0 0 0 0 0 0 0 0 0 0 0 0.00208337673505824 0 0 0.000802181543140079 0 0 0.0106197046373311 0 0 0 0 0 0 0 0 0 0 0 0 0.00302272531412852 0 0.00141865514378626 0.000853400244991387 0.00291081379112007 0 0 0 0.0053689005491734 0 0 0 0 0.00610392301645933 0.00125487294283133 0.000915578747836411 0 0 0.0126714211092101 0 0.000937831756188977 0.0604456026839032 0 0 0 0 0 0 0 0 0 0 0 0 0 0 0.00237561442662724 0.00334171920064785 0.00138560465191142 0.006265419849896 0 0.00259839055783102 0 0.00423170600453644 0.0037980586753958 0.00351424008255614 0.0233691417723963 0.000894908641662475 0.00678215825285106 0.0060694422424608 0 0.00199966502266815 0.000583627360001336 0.000863465169986923 0 0.000595030300592075 0 0.00298091593573609 0.000357363640563093 0 0 0 0.00198563885773463 0 0 0.000543509848438156 0.000368875490626544 0 0.00103986496332973 0.00470912217620731 0 0.00127959825699843 0.0206520097469147 0.053024734816096 0.111820899840053 0.00714647142732886 0.0669030919877315 0.0164125537443237 0.0609294503151212 0 0 0.0097806780997698 0 0.022071010608216 0 0 0 0 0 0 0 0 0 0 0 0 0 0 0 0 0 0 0 0 0 0 0 0 0 0.00372292657484008 0 0.000599490404256125 0.00407696899400516 0 0 0 0 0 0.00341961044432713 0 0 0.0063949151990447 0.00157176067480035 0.00487476329858465 0.00131779020756632 0 0 0.00232085354396894 0.00136727396316587 0.0745737109972611 0.0155619338225854 0.0381251362806215 0 0.0153609851861158 0 0.0566372483360423 0.156762494229493 0.00974859784888329 0 0.011187531941476 0 0.0132660837712029
0 0 0 0 0 0 0 0 0 0 0 0 0 0 0 0 0 0 0 0 0 0 0 0 0 0 0 0 0 0 0 0 0 0 0 0 0 0 0 0 0 0 0 0 0 0 0 0 0 0 0 0 0 0 0 0 0 0 0 0 0 0 0 0 0 0 0 0 0 0 0 0 0 0 0 0 0 0 0 0 0 0 0 0 0 0 0 0 0 0 0 0 0 0 0 0 0 0 0 0 0 0 0 0 0 0 0 0 0 0 0 0 0 0 0 0 0 0 0 0 0 0 0 0 0 0 0 0 0 0 0 0 0 0 0 0 0 0 0 0 0 0 0 0 0 0 0 0 0 0 0 0 0 0 0 0 0 0 0 0 0.00815987496401992 0 0 0 0 0 0 0 0 0 0 0 0 0 0 0.0110996929174823 0 0 0 0 0 0 0 0 0 0 0 0 0 0 0 0 0 0.0285775642213188 0 0 0.0912505126631019 0 0 0 0 0 0 0 0 0 0 0 0 0 0 0 0 0 0 0 0.10193018341447 0 0 0 0 0.0515285904393552 0 0 0 0 0 0 0 0 0 0 0 0 0 0 0 0 0 0 0 0 0 0 0.00290953799149017 0 0 0 0.0322750161569045 0.023713623155979 0 0.00773834695851077 0 0.0134186990040268 0 0 0 0 0 0 0 0 0 0 0 0 0 0 0 0 0 0 0 0 0 0 0 0 0 0 0 0 0 0 0.0850325712265794 0.0192103658285221 0 0.0693617872037093 0.0213029731349902 0.0128936097621837 0 0 0 0 0 0 0 0 0 0 0 0 0 0 0 0 0.348945517794785 0.0706515331625711 0 0 0 0 0 0 0 0 0
0 0 0 0 0 0 0 0 0 0 0 0 0 0 0 0 0 0 0 0 0 0 0 0 0 0 0 0 0 0 0 0 0 0 0 0 0 0 0 0 0 0 0 0 0 0 0 0 0 0 0 0 0 0 0 0 0 0 0 0 0 0 0 0 0 0 0 0 0 0 0 0 0 0 0 0 0 0 0 0 0 0 0 0 0 0 0 0 0 0 0 0 0 0 0 0 0 0 0 0 0 0 0 0 0 0 0 0 0 0 0 0 0 0 0 0 0 0 0 0 0 0 0 0 0 0 0 0 0 0 0 0 0 0 0 0 0 0 0 0 0 0 0 0 0 0 0 0 0 0 0 0 0 0 0 0 0 0 0 0 0 0 0 0 0 0 0 0 0 0 0 0 0 0 0 0 0 0 0 0 0 0 0 0 0 0 0 0 0 0 0 0 0 0 0 0 0 0 0 0 0 0 0 0 0 0 0 0 0 0 0 0 0 0 0 0 0 0 0 0 0 0 0 0 0 0 0 0 0 0 0 0 0 0.00497402292154785 0 0 0 0 0 0 0 0 0 0 0 0 0 0.0448585244330321 0 0 0.0150654320923547 0.107201614708832 0.00680937156084738 0.0197693412204653 0 0 0 0.0996847226917636 0.0919961730101405 0 0 0 0 0 0 0 0 0 0 0 0 0 0 0 0 0 0 0 0 0 0 0 0 0 0 0 0 0 0 0 0 0 0 0.00180562436362152 0 0 0 0.0464897179769848 0.0563951635669361 0.047839862969739 0.0445719951605069 0 0 0 0 0 0 0 0 0 0.208181326616172 0.091121169590336 0 0.110391910209088 0 0.00284402690763176 0
0 0 0 0 0 0 0 0 0 0 0 0 0 0 0 0 0 0 0 0 0 0 0 0 0 0 0 0 0 0 0 0 0 0 0 0 0 0 0 0 0 0 0 0 0 0 0 0 0 0 0 0 0 0 0 0 0 0 0 0 0 0 0 0 0 0 0 0 0 0 0 0 0 0 0 0 0 0 0 0 0 0 0 0 0 0 0 0 0 0 0 0 0 0 0 0 0 0 0 0 0 0 0 0 0 0 0 0 0 0 0 0 0 0 0 0 0 0 0 0 0 0 0 0 0 0 0 0 0 0 0 0 0 0 0 0 0 0 0 0 0 0 0 0 0 0.000943451463871183 0 0 0 0 0 0 0 0 0 0 0 0 0 0 0 0 0 0 0 0 0 0 0 0 0 0 0 0 0 0 0 0 0 0 0 0 0 0.000665650447199979 0 0 0 0 0 0 0 0 0 0 0 0 0 0.00272771356335155 0 0 0 0 0 0 0 0 0 0 0 0 0 0 0 0 0 0 0 0 0 0 0 0 0 0 0 0 0 0 0 0 0 0 0 0.00193900894278578 0 0 0.000824187487113253 0 0 0 0.00372237752247886 0.00954672688402407 0 0.00484817514200364 0.00270028974889819 0 0.00225069121713248 0.0196922643434342 0 0.00126072782546065 0.0108325365247017 0.0542867848558729 0.0110313837957885 0.0193680591385076 0 0 0.00299671923154457 0.0244350201785032 0.0383301411593671 0 0 0 0 0 0 0 0 0 0 0 0 0 0 0 0 0 0 0 0 0 0 0 0 0 0 0 0 0 0 0 0 0 0.000811522923103622 0.00484970339024552 0 0 0.00561558008235561 0.0126472113965931 0.0546686926132129 0.0190072413702805 0.0175125668236596 0 0 0 0 0.00824142765573423 0 0.087982480323364 0 0.080528928509361 0 0.212884509272647 0.0366850803721188 0.120291658887722 0.122014571389724 0.00233416155739914 0.00152275396043996
0 0 0 0 0 0 0 0 0 0 0 0 0 0 0 0 0 0 0 0 0 0 0 0 0 0 0 0 0 0 0 0 0 0 0 0 0 0 0 0 0 0 0 0 0 0 0 0 0 0 0 0 0 0 0 0 0 0 0 0 0 0 0 0 0 0 0 0 0 0 0 0 0 0 0 0 0 0 0 0 0 0 0 0 0 0 0 0 0 0 0 0 0 0 0 0 0 0 0 0.000559360808588522 0.00256905164346717 0 0 0 0 0 0 0 0 0 0 0 0 0 0 0 0 0 0 0 0 0 0 0 0 0 0 0 0 0 0 0 0 0 0 0 0 0 0 0 0 0 0 0 0 0 0 0 0 0 0 0 0 0 0 0 0 0 0 0 0 0 0 0 0 0 0 0 0 0 0 0 0 0 0 0 0 0 0 0 0 0 0 0 0 0 0 0.000809993310905714 0.00249635252714102 0 0 0 0 0 0 0 0 0 0 0 0 0 0 0 0 0 0 0 0 0 0 0 0 0 0 0 0 0 0 0 0 0 0 0 0 0 0 0 0 0 0 0 0 0 0 0.00257989957936075 0 0 0 0 0 0 0 0 0 0.00724052765426827 0.00608963048227395 0.0102401497086972 0.00473555511586765 0 0.0332183268193463 0.0411491626814775 0.0524113430043616 0.0213137450331748 0 0.00394618911735439 0.0196733787245138 0.0172067757124329 0.197742952775044 0 0 0 0 0 0 0 0 0 0 0 0 0 0 0 0 0 0 0 0 0 0 0 0 0 0 0 0 0 0 0 0 0 0 0 0 0 0.0261574493977633 0.0229058441847014 0.00314223669039507 0.0171926264748913 0.00502494058742578 0 0.00284573801315646 0.00544127359804262 0 0 0.00316470616309711 0.204919302862835 0 0.0296603371665612 0.179139232834433 0 0.00380885056985201 0.0101908515605585 0.0323013413514509 0 0.0301228738465606
0 0 0 0 0 0 0 0 0 0 0 0 0 0 0 0 0 0 0 0 0 0 0 0 0 0 0 0 0 0 0 0 0 0 0 0 0 0 0 0 0 0 0 0 0 0 0 0 0 0 0 0 0 0 0 0 0 0 0 0 0 0 0 0 0 0 0 0 0 0 0 0 0 0 0 0 0 0 0 0 0 0 0 0 0 0 0 0 0 0 0 0 0 0 0 0 0 0 0 0 0.0210363078654271 0.00436134139521135 0 0 0 0 0 0 0 0 0 0 0 0 0 0 0 0 0 0 0 0 0 0 0 0 0 0 0 0 0 0 0 0 0 0 0 0 0 0.0196522157300384 0 0 0 0 0 0 0 0 0 0 0 0 0 0 0 0 0 0 0 0 0 0 0 0 0 0 0 0 0 0 0 0 0 0 0 0 0 0 0 0 0 0 0 0 0 0 0 0 0 0 0 0 0 0 0 0 0 0 0 0 0 0 0 0 0 0 0.00452691330666295 0 0 0 0 0 0 0 0 0 0 0 0 0 0 0 0 0 0 0 0 0 0 0 0 0 0 0 0 0.00186197309550722 0 0 0 0 0 0 0 0 0.00532208114725722 0.00500870762691442 0 0.00329724635183153 0.00387064640577555 0 0 0 0 0.00151276075163098 0 0 0.0760150530112339 0 0 0 0 0 0 0 0 0 0 0 0 0 0 0 0 0 0 0 0 0 0 0 0 0 0 0 0 0 0 0 0 0.00468755990571441 0 0 0.00601529942169118 0 0.0130561864244785 0.0249139740791141 0.0382966094786038 0.00488230200835169 0.296120934533903 0.00834008267003154 0 0 0 0.115750612605892 0 0.119473242132552 0 0.0466770507539317 0 0 0.11307241602405 0.0139512937267587 0 0 0.0322781378159491 0.010564048575883 0.00545500315560363
0 0 0 0 0 0 0 0 0 0 0 0 0 0 0 0 0 0 0 0 0 0 0 0 0 0 0 0 0 0 0 0 0 0 0 0 0 0 0 0 0 0 0 0 0 0 0 0 0 0 0 0 0 0 0 0 0 0 0 0 0 0 0 0 0 0 0 0 0 0 0 0 0 0 0 0 0 0 0 0 0 0 0 0 0 0 0 0 0 0 0 0 0 0 0 0 0 0 0 0 0 0 0 0 0 0 0 0 0 0 0 0 0 0 0 0 0 0 0 0 0 0 0 0 0 0 0 0 0 0 0 0 0 0 0 0 0 0 0 0.00108831273124818 0 0 0 0 0.00179718516129624 0.00476076136479941 0 0 0 0.00133054580223756 0.00368858357529321 0.00213950022475958 0 0 0 0 0 0 0 0 0 0 0 0 0 0 0 0 0 0.00526262211602436 0 0.0063419274796667 0 0 0 0 0 0 0 0 0 0 0 0.00192530327462539 0 0 0 0.0140992505723862 0 0.00418982335250149 0 0 0 0 0 0 0 0.00553873874057153 0 0 0 0 0 0 0 0 0 0 0 0 0 0 0 0 0 0 0 0 0 0 0 0 0 0 0 0 0 0 0 0 0 0 0 0.0014471647605716 0 0.00125760070133412 0.0024871520198848 0 0.00109153324239069 0 0.00953955807948329 0.0154669206786519 0 0.00244558884497257 0.00285706961987638 0.00657164854771339 0 0.0169161000212865 0.00190618036009471 0.00175537735893326 0.00464784376907679 0.0550685717241432 0.00232562065784581 0.012705209531854 0 0 0.0561090361315884 0.0259965772396825 0.0282857227665704 0 0 0 0 0 0 0 0 0 0 0 0 0 0 0 0 0 0 0 0 0 0 0 0.00898153757207411 0 0 0 0 0 0 0 0.000996159573247962 0 0 0.0073352067463222 0 0 0 0.0210842612944787 0.199378896756876 0.0889621999953262 0.105969943066434 0 0 0 0 0 0 0 0 0.053362637085866 0.150322988209679 0.0151339994113729 0 0 0.0094711416637814 0.0104663697712727 0.0274916284019053
0 0 0 0 0 0 0 0 0 0 0 0 0 0 0 0 0 0 0 0 0 0 0 0 0 0 0 0 0 0 0 0 0 0 0 0 0 0 0 0 0 0 0 0 0.000832625664084646 0 0 0 0 0 0 0 0 0 0 0 0 0 0 0 0 0 0 0 0 0 0 0 0 0 0 0 0 0 0 0 0 0 0 0 0 0 0 0 0 0 0 0 0 0 0 0 0 0 0 0 0 0 0 0 0 0.00218267409653765 0 0 0 0 0 0 0 0 0 0 0 0 0 0 0 0 0 0 0 0 0 0 0 0 0 0 0 0 0 0 0 0 0 0 0 0 0 0.00229750571903013 0 0 0 0 0 0 0 0.00464347837041921 0 0 0.00192801019744923 0.00207943672319064 0 0 0 0 0 0 0 0 0 0 0 0 0 0 0 0 0 0 0 0 0 0 0 0 0 0 0.00464652896111182 0.00239918060242283 0 0 0 0.0104669183974498 0.0030484802300956 0 0 0.000800397865878636 0 0.000481030953886454 0.00096010564133602 0 0 0 0 0 0 0.00320315856903001 0 0 0 0 0 0 0 0 0.00801855297173373 0 0 0 0 0 0 0 0 0 0 0 0 0 0 0 0 0 0 0 0 0 0 0 0 0 0 0.00327455561070323 0.00416643333713944 0.00139343456837036 0.00181472844930535 0.011297297940935 0 0 0.00327776478536742 0.0057495866360046 0 0.0172204081838733 0.0150146564691847 0 0 0.0145183659049642 0.00279030702013281 0.0111477234098861 0.00331902936574266 0.0366543387673654 0.00574995332500194 0.0165708295231816 0 0 0.0216129917937898 0.0040648312197818 0.00592624087410162 0 0 0 0 0 0 0 0 0 0 0 0 0 0 0 0 0 0 0 0 0 0 0 0 0 0 0 0 0 0 0 0 0.00127972253721006 0.0145105513237998 0.00347271076228681 0 0 0 0.00562784776255852 0.29649185649684 0.0283159883536157 0.011646276290888 0 0 0 0 0.0513423054484265 0.00706491576769959 0.0304765098693308 0 0 0.21396788086217 0.0673148364299251 0.0183644599466197 0.0132907452297489 0 0 0.00328183077039268
0 0 0 0 0 0 0 0 0 0 0 0 0 0 0 0 0 0 0 0 0 0 0 0 0 0 0 0 0 0 0 0 0 0 0 0 0 0 0 0 0 0 0 0 0 0 0 0 0 0 0 0 0 0 0 0 0 0 0 0 0 0 0 0 0 0 0 0 0 0 0 0 0 0 0 0 0 0 0 0 0 0 0 0 0 0 0 0 0 0 0 0 0 0 0 0 0 0 0 0 0.0115967555700287 0 0 0 0 0 0 0 0 0 0 0 0 0 0 0 0 0 0 0 0 0 0 0 0 0 0 0 0 0 0 0 0 0 0 0 0 0 0 0.0152813727098969 0 0 0 0 0 0 0 0.00826583342035333 0 0 0 0 0 0 0 0 0 0 0 0 0 0 0 0 0 0 0 0 0 0 0 0 0 0 0 0 0 0 0 0 0 0 0 0 0 0 0 0 0.0437018696189575 0 0 0 0 0 0 0 0 0 0 0 0 0 0 0 0 0 0 0 0 0 0 0 0 0 0 0 0 0 0 0 0 0 0 0 0 0 0 0 0 0 0 0 0 0 0 0 0 0 0 0 0 0 0 0 0 0 0 0 0 0 0 0 0 0 0 0 0.0702043921730819 0 0 0 0 0 0 0 0 0 0 0 0 0 0 0 0 0 0 0 0 0 0 0 0 0 0 0 0 0 0 0 0 0 0 0 0 0.00390597247603658 0 0 0 0 0.331614252584082 0.00767325030299357 0 0 0 0.0287308968541936 0 0 0 0 0 0.00519597463097271 0.011024377709422 0 0.0161877453815894 0.0395575476570947 0 0 0.407059758911297
0 0 0 0 0 0 0 0 0 0 0 0 0 0 0 0 0 0 0 0 0 0 0 0 0 0 0 0 0 0 0 0 0 0 0 0 0 0 0 0 0 0 0 0 0 0 0 0 0 0 0 0 0 0 0 0 0 0 0.00264074085919852 0 0 0 0 0 0 0 0 0 0 0 0 0 0 0 0 0 0 0 0 0 0 0 0 0 0 0.000879805864708859 0.00023671852650391 0 0 0.000885726543037376 0 0 0 0 0 0 0 0 0 0 0.022494846757039 0.00143670240293321 0 0 0 0 0 0 0 0 0 0 0 0 0 0 0 0 0 0 0 0 0 0 0 0 0 0 0 0 0 0 0 0 0 0 0 0 0 0.0048993313936887 0 0 0 0.00076382128852873 0 0 0.000626235012112515 0 0 0 0 0 0 0 0 0 0 0 0.00184010051922405 0 0.0100706540837484 0 0 0 0 0 0.00153517853236376 0 0 0.00279735725912023 0 0.00619029851263668 0 0 0 0 0 0.00307531115792442 0.00128565661334305 0 0 0 0 0 0 0 0 0.00649453513242738 0.172435660946649 0.0286754533138162 0 0.000898248010380806 0 0 0.000661887989592428 0.00840025887245148 0 0 0.000784063224208152 0 0 0 0.000847404974752117 0 0 0 0.000941869552073824 0 0 0 0 0 0 0.0342300830220442 0.00672059449447195 0 0 0 0 0 0 0 0 0 0 0 0 0 0 0 0 0 0 0 0 0.00184865775097626 0 0 0 0 0 0 0 0.00170049644431924 0.000551562892879798 0.00870825402529834 0 0.000888485362177396 0 0.000649335488989526 0 0.00262153560517632 0 0.00110698179989293 0.000635519840287622 0 0.142887839172271 0 0 0 0 0 0 0 0 0 0 0 0 0 0 0 0 0 0 0 0 0 0 0 0 0 0.00339464199545597 0 0 0 0.00769727454865187 0 0 0.0215151327531727 0.000489934907074076 0 0.00258107839350152 0 0.00435955116746372 0.00962990566601084 0.0217263369292199 0.0139450208178922 0.05947240777929 0.0143915368667373 0 0 0.0918982212593342 0.100792951046692 0.0543587243315245 0.0174698487110115 0.00273278747628796 0.0108284969820658 0 0 0.000800131054562266 0.0188096685391199 0.000929949141830922 0.0115595776744207 0.000983355802255743 0.0452862529151777 0
