# Supplementary material for: Recovery of neural dynamics criticality in personalized whole-brain models of stroke
Source: Nat Commun. 2022 Jun 27;13:3683. doi: 10.1038/s41467-022-30892-6 (PMC9237050; doi:10.1038/s41467-022-30892-6)
Supplement: Supplementary file 3 — Source Data [file 41467_2022_30892_MOESM3_ESM.zip › Source_Data/Tables/Table1/Structural_Connectivity/controls/con_1_030_318_19_.txt]

0 0.0356742632268589 0.0303894319248577 0.00944750496277144 0.0232165513410672 0.253749367412336 0.0433960380137084 0.0190598973347512 0.0176544756918484 0.0574129519249463 0.263583761326742 0 0 0 0.00782040103114846 0 0.0147536177775553 0.0146978392739395 0 0 0 0 0 0 0 0 0 0 0 0.0615241031545372 0.0666329629237308 0 0 0 0 0 0.0161474493715035 0 0 0 0 0 0 0 0 0 0 0 0 0 0 0 0 0 0 0 0 0 0 0 0 0 0 0 0 0 0 0 0 0 0 0 0 0.020285722327732 0 0 0 0 0 0 0 0 0 0 0 0 0 0 0 0 0 0 0 0 0 0 0 0 0 0 0 0 0 0 0 0 0 0 0 0 0 0 0 0 0 0 0 0 0 0 0 0 0 0 0 0 0 0 0 0 0.0445536609799649 0 0 0 0 0 0 0 0 0 0 0 0 0 0 0 0 0 0 0 0 0 0 0 0 0 0 0 0 0 0 0 0 0 0 0 0 0 0 0 0 0 0 0 0 0 0 0 0 0 0 0 0 0 0 0 0 0 0 0 0 0 0 0 0 0 0 0 0 0 0 0 0 0 0 0 0 0 0 0 0 0 0 0 0 0 0 0 0 0 0 0 0 0 0 0 0 0 0 0 0 0 0 0 0 0 0 0 0 0 0 0 0 0 0 0 0 0 0 0 0 0 0 0 0 0 0 0 0 0 0 0 0 0 0 0 0 0 0 0 0 0 0 0 0 0 0 0 0 0 0 0 0 0 0 0 0 0 0 0 0 0 0 0 0 0 0 0 0 0 0 0 0 0 0 0 0 0 0 0 0 0 0 0 0 0 0 0
0.0146970492790108 0 0.0318306146835642 0.072309661061638 0 0.0211462125520182 0.0337276679209703 0 0 0 0.0454685466124699 0.287743481561506 0 0.0749771577319808 0.00722077251047396 0.00348141682256979 0.209249745694275 0.0468326280607002 0 0.0897877635441295 0.00825682634915112 0 0 0 0 0 0 0 0 0 0.0485956386177361 0 0 0 0 0 0 0 0 0 0 0 0 0 0 0 0 0 0 0 0 0 0 0 0 0 0 0 0 0 0 0 0 0 0 0 0 0 0 0 0.00467481699780626 0 0 0 0 0 0 0 0 0 0 0 0 0 0 0 0 0 0 0 0 0 0 0 0 0 0 0 0 0 0 0 0 0 0 0 0 0 0 0 0 0 0 0 0 0 0 0 0 0 0 0 0 0 0 0 0 0 0 0 0 0 0 0 0 0 0 0 0 0 0 0 0 0 0 0 0 0 0 0 0 0 0 0 0 0 0 0 0 0 0 0 0 0 0 0 0 0 0 0 0 0 0 0 0 0 0 0 0 0 0 0 0 0 0 0 0 0 0 0 0 0 0 0 0 0 0 0 0 0 0 0 0 0 0 0 0 0 0 0 0 0 0 0 0 0 0 0 0 0 0 0 0 0 0 0 0 0 0 0 0 0 0 0 0 0 0 0 0 0 0 0 0 0 0 0 0 0 0 0 0 0 0 0 0 0 0 0 0 0 0 0 0 0 0 0 0 0 0 0 0 0 0 0 0 0 0 0 0 0 0 0 0 0 0 0 0 0 0 0 0 0 0 0 0 0 0 0 0 0 0 0 0 0 0 0 0 0 0 0 0 0 0 0 0 0 0 0
0.0813685029197652 0.206872913693454 0 0 0 0.209653751967591 0 0 0 0 0 0.115200412951737 0 0 0 0 0.0298233996484246 0.105884559688346 0.0611664629732021 0.0575983723346124 0 0 0 0 0 0 0 0 0 0.0131864764007355 0.0458158417963955 0 0 0 0 0 0 0 0 0 0 0 0 0 0 0 0 0 0 0 0 0 0 0 0 0 0 0 0 0 0 0 0 0 0 0 0 0 0 0.0315312866426851 0.0104882941863658 0 0 0 0 0 0 0 0 0 0 0 0 0 0 0 0 0 0 0 0 0 0 0 0 0 0 0 0 0 0 0 0 0 0 0 0 0 0 0 0 0 0 0 0 0 0 0 0 0 0 0 0 0 0 0 0 0 0 0 0 0 0 0 0 0 0 0 0 0 0 0 0 0 0 0 0 0 0 0 0 0 0 0 0 0 0 0 0 0 0 0 0.0107133203651671 0 0 0 0 0 0 0 0 0 0 0 0 0 0.0121951461660417 0 0 0.00850125826547673 0 0 0 0 0 0 0 0 0 0 0 0 0 0 0 0 0 0 0 0 0 0 0 0 0 0 0 0 0 0 0 0 0 0 0 0 0 0 0 0 0 0 0 0 0 0 0 0 0 0 0 0 0 0 0 0 0 0 0 0 0 0 0 0 0 0 0 0 0 0 0 0 0 0 0 0 0 0 0 0 0 0 0 0 0 0 0 0 0 0 0 0 0 0 0 0 0 0 0 0 0 0 0 0 0 0 0 0 0 0 0 0 0 0 0 0 0 0 0 0 0 0 0 0 0 0 0 0 0 0 0 0 0 0 0 0 0 0
0.00335007544980103 0.062238432682581 0 0 0 0.00604776173372559 0.00968648808588704 0 0.0197765315211312 0 0.0130530270713938 0.0747666787098304 0 0.138871023905995 0.0103498962735641 0.00794481489576354 0 0 0 0.163427699103343 0 0 0 0 0 0 0 0 0 0.00684821816908601 0 0 0 0 0 0 0 0.0877830668959002 0 0 0 0 0 0 0 0.00565148702335043 0 0 0 0 0.00291101034464886 0 0 0 0.00707107691588321 0 0 0 0 0 0.00607882718817575 0 0 0 0 0.0180687920607245 0.015550484976174 0 0 0 0 0.0055027042286634 0 0 0 0 0 0 0 0 0 0 0 0 0 0 0 0 0 0 0 0 0 0.0274548158663197 0 0 0 0 0 0 0 0 0 0 0 0 0 0 0 0 0 0 0 0 0 0 0 0 0 0 0 0 0 0 0 0 0 0 0.0244938998219824 0 0.214494895461535 0 0 0.0663717284830537 0 0 0 0.00220656313148704 0 0 0 0 0 0 0 0 0 0 0 0 0 0 0 0 0 0 0 0 0 0 0 0 0 0 0 0 0 0 0 0 0 0 0 0 0 0 0 0 0 0 0 0 0 0 0 0 0 0 0 0 0 0 0 0 0 0 0 0 0 0 0 0 0 0 0 0 0 0 0 0 0 0 0 0 0 0 0 0 0 0 0 0 0 0 0 0 0 0 0 0 0 0 0 0 0 0 0 0 0 0 0 0 0 0 0 0 0 0 0 0 0 0 0 0 0 0 0 0 0 0 0 0 0 0 0 0 0 0 0 0 0 0 0 0 0 0 0 0 0 0 0 0 0 0 0 0 0 0 0 0 0 0 0 0 0 0 0 0 0 0 0 0 0 0 0 0 0 0 0 0 0 0 0 0 0 0 0 0
0.0209746343381946 0 0 0 0 0.159086956737433 0.016517608768175 0.146922052037371 0 0.132497431793763 0.0187241559515067 0.0485717222311224 0 0.0117587993653738 0 0 0 0.120516753134876 0 0 0 0 0 0 0 0 0 0 0.271638016190733 0 0.03845349628669 0 0 0 0 0 0 0 0 0 0 0 0 0 0 0 0 0 0 0 0 0 0 0 0 0 0 0 0 0 0 0 0 0 0 0 0 0 0 0 0.0143383731647606 0 0 0 0 0 0 0 0 0 0 0 0 0 0 0 0 0 0 0 0 0 0 0 0 0 0 0 0 0 0 0 0 0 0 0 0 0 0 0 0 0 0 0 0 0 0 0 0 0 0 0 0 0 0 0 0 0 0 0 0 0 0 0 0 0 0 0 0 0 0 0 0 0 0 0 0 0 0 0 0 0 0 0 0 0 0 0 0 0 0 0 0 0 0 0 0 0 0 0 0 0 0 0 0 0 0 0 0 0 0 0 0 0 0 0 0 0 0 0 0 0 0 0 0 0 0 0 0 0 0 0 0 0 0 0 0 0 0 0 0 0 0 0 0 0 0 0 0 0 0 0 0 0 0 0 0 0 0 0 0 0 0 0 0 0 0 0 0 0 0 0 0 0 0 0 0 0 0 0 0 0 0 0 0 0 0 0 0 0 0 0 0 0 0 0 0 0 0 0 0 0 0 0 0 0 0 0 0 0 0 0 0 0 0 0 0 0 0 0 0 0 0 0 0 0 0 0 0 0 0 0 0 0 0 0 0 0 0 0 0 0 0 0 0 0 0 0
0.159305718887967 0.0322243268439062 0.0491581232004021 0.0107073897597049 0.110551409226596 0 0.0138119232611905 0.0218821655803493 0.015451650345442 0.118822017176336 0.188792859286838 0.05532366201796 0 0.00966927046639048 0.0165232598774309 0 0.0062511882159459 0.0537783127014691 0 0.0114079370975504 0 0 0 0 0 0 0 0 0 0.0251104603789317 0.0665538572654988 0 0 0 0 0 0 0 0 0 0 0 0 0 0 0 0 0 0 0 0 0 0 0 0 0 0 0 0 0 0 0 0 0 0 0 0 0 0 0 0.0132154956546439 0 0 0 0 0 0 0 0 0 0 0 0 0 0 0 0 0 0 0 0 0 0 0 0 0 0 0 0 0 0 0 0 0 0 0 0 0 0 0 0 0 0 0 0 0 0 0 0 0 0 0 0 0 0 0 0 0 0 0 0.0214589727554463 0 0 0 0 0 0 0 0 0 0 0 0 0 0 0 0 0 0 0 0 0 0 0 0 0 0 0 0 0 0 0 0 0 0 0 0 0 0 0 0 0 0 0 0 0 0 0 0 0 0 0 0 0 0 0 0 0 0 0 0 0 0 0 0 0 0 0 0 0 0 0 0 0 0 0 0 0 0 0 0 0 0 0 0 0 0 0 0 0 0 0 0 0 0 0 0 0 0 0 0 0 0 0 0 0 0 0 0 0 0 0 0 0 0 0 0 0 0 0 0 0 0 0 0 0 0 0 0 0 0 0 0 0 0 0 0 0 0 0 0 0 0 0 0 0 0 0 0 0 0 0 0 0 0 0 0 0 0 0 0 0 0 0 0 0 0 0 0 0 0 0 0 0 0 0 0 0 0 0 0 0 0 0 0 0 0 0
0.0607892215566934 0.114679997915344 0 0.0382653235792703 0.0256110265772889 0.0308179864095413 0 0.0179648015461847 0.214590130322321 0.227242431039349 0 0.101602775605619 0 0 0 0 0 0 0 0 0 0 0 0 0 0 0 0 0 0 0 0 0 0 0 0 0 0 0 0 0 0 0 0 0 0 0 0 0 0 0.0108845077887609 0 0 0 0 0 0 0 0 0 0 0 0 0 0 0 0 0 0 0 0 0 0 0 0 0 0 0 0 0 0 0 0 0 0 0 0 0 0 0 0 0 0 0.0186108619226451 0 0 0 0 0 0 0 0 0 0 0 0 0 0 0 0 0 0 0 0 0 0 0 0 0 0 0 0 0 0 0 0 0 0 0 0 0.107945524614818 0 0 0.0309954111221635 0 0 0 0 0 0 0 0 0 0 0 0 0 0 0 0 0 0 0 0 0 0 0 0 0 0 0 0 0 0 0 0 0 0 0 0 0 0 0 0 0 0 0 0 0 0 0 0 0 0 0 0 0 0 0 0 0 0 0 0 0 0 0 0 0 0 0 0 0 0 0 0 0 0 0 0 0 0 0 0 0 0 0 0 0 0 0 0 0 0 0 0 0 0 0 0 0 0 0 0 0 0 0 0 0 0 0 0 0 0 0 0 0 0 0 0 0 0 0 0 0 0 0 0 0 0 0 0 0 0 0 0 0 0 0 0 0 0 0 0 0 0 0 0 0 0 0 0 0 0 0 0 0 0 0 0 0 0 0 0 0 0 0 0 0 0 0 0 0 0 0 0 0 0 0 0 0 0 0 0 0 0 0 0
0.0116146296161949 0 0 0 0.0991003307252679 0.0212397161962823 0.00781503146455544 0 0.238228484996257 0.28307948307768 0.0257561797655829 0.00775068414916895 0 0 0 0 0 0 0 0 0 0 0 0 0 0 0 0 0.00996551239574477 0.0389050803746167 0.0784862780928722 0 0 0 0.0061170382645293 0 0 0 0 0 0 0 0 0 0 0 0.0190333491258926 0 0 0 0 0 0 0 0 0 0 0 0 0 0 0 0 0 0 0 0 0 0 0 0.00774080970460602 0 0 0 0 0 0 0 0 0 0 0 0 0 0 0 0 0 0 0 0 0 0 0 0 0 0.00698530456625112 0 0 0 0 0 0 0 0 0 0 0 0 0 0 0 0 0 0 0 0 0 0 0 0 0 0 0 0 0 0 0 0 0 0 0.0325745573334588 0.0126888994172618 0.0929186307337766 0 0 0 0 0 0 0 0 0 0 0 0 0 0 0 0 0 0 0 0 0 0 0 0 0 0 0 0 0 0 0 0 0 0 0 0 0 0 0 0 0 0 0 0 0 0 0 0 0 0 0 0 0 0 0 0 0 0 0 0 0 0 0 0 0 0 0 0 0 0 0 0 0 0 0 0 0 0 0 0 0 0 0 0 0 0 0 0 0 0 0 0 0 0 0 0 0 0 0 0 0 0 0 0 0 0 0 0 0 0 0 0 0 0 0 0 0 0 0 0 0 0 0 0 0 0 0 0 0 0 0 0 0 0 0 0 0 0 0 0 0 0 0 0 0 0 0 0 0 0 0 0 0 0 0 0 0 0 0 0 0 0 0 0 0 0 0 0 0 0 0 0 0 0 0 0 0 0 0 0 0 0 0 0
0.00980471013960665 0 0 0.0309736652944231 0 0.0136687376554655 0.0850771978226453 0.217114493412441 0 0.291995826234437 0.00984951645948592 0 0 0 0 0 0 0 0 0 0 0 0 0 0 0 0 0 0 0.013332047996046 0.0359181165294077 0 0 0 0 0 0 0.0227195281310217 0 0 0 0 0 0 0 0 0 0 0 0 0 0 0 0 0 0 0 0 0 0 0 0 0 0 0 0 0 0 0 0 0 0 0 0 0 0 0 0 0 0 0 0 0 0 0 0 0 0 0.00330634581666773 0 0 0 0 0.015859601641461 0 0 0.00410868411455133 0 0 0 0 0 0 0 0 0 0 0 0 0 0 0 0 0 0 0 0 0 0 0 0 0 0 0 0 0 0 0 0 0 0.132763807214817 0 0 0.113507721537523 0 0 0 0 0 0 0 0 0 0 0 0 0 0 0 0 0 0 0 0 0 0 0 0 0 0 0 0 0 0 0 0 0 0 0 0 0 0 0 0 0 0 0 0 0 0 0 0 0 0 0 0 0 0 0 0 0 0 0 0 0 0 0 0 0 0 0 0 0 0 0 0 0 0 0 0 0 0 0 0 0 0 0 0 0 0 0 0 0 0 0 0 0 0 0 0 0 0 0 0 0 0 0 0 0 0 0 0 0 0 0 0 0 0 0 0 0 0 0 0 0 0 0 0 0 0 0 0 0 0 0 0 0 0 0 0 0 0 0 0 0 0 0 0 0 0 0 0 0 0 0 0 0 0 0 0 0 0 0 0 0 0 0 0 0 0 0 0 0 0 0 0 0 0 0 0 0 0 0 0 0 0 0 0
0.0246188717677323 0 0 0 0.0628881819956072 0.0811575245179882 0.0695618614270085 0.19919656963954 0.225452459917606 0 0.0253338274692034 0.00952414809273847 0 0.00585743725542136 0.00740998405863893 0.00434390768839688 0 0 0 0 0 0 0 0 0 0 0 0 0 0.0257917227058357 0.0771029691178568 0 0 0 0 0 0 0 0 0 0 0 0 0 0 0 0 0 0 0 0 0 0 0 0 0 0 0 0 0 0 0 0 0 0 0 0 0 0 0 0.00950626796490479 0 0 0 0 0.00212010261810367 0 0 0 0 0 0 0 0 0 0 0 0 0.00868322156028807 0 0.00360217749383612 0 0 0 0 0 0.0114976995939165 0 0 0 0 0 0 0 0 0 0 0 0 0 0 0 0 0 0 0 0 0 0 0 0 0 0 0 0.0030970588299407 0 0 0 0 0 0.057101474480407 0 0 0.0828398950083816 0.00331263679664811 0 0 0 0 0 0 0 0 0 0 0 0 0 0 0 0 0 0 0 0 0 0 0 0 0 0 0 0 0 0 0 0 0 0 0 0 0 0 0 0 0 0 0 0 0 0 0 0 0 0 0 0 0 0 0 0 0 0 0 0 0 0 0 0 0 0 0 0 0 0 0 0 0 0 0 0 0 0 0 0 0 0 0 0 0 0 0 0 0 0 0 0 0 0 0 0 0 0 0 0 0 0 0 0 0 0 0 0 0 0 0 0 0 0 0 0 0 0 0 0 0 0 0 0 0 0 0 0 0 0 0 0 0 0 0 0 0 0 0 0 0 0 0 0 0 0 0 0 0 0 0 0 0 0 0 0 0 0 0 0 0 0 0 0 0 0 0 0 0 0 0 0 0 0 0 0 0 0 0 0 0 0 0
0.154478612146968 0.0646823280180076 0 0.021573642971016 0.0121466150510731 0.176241781217945 0 0.0247711601789528 0.010394047174038 0.0346251965447953 0 0.0148346426890581 0 0 0 0.00519546723501707 0.0264493245377415 0 0 0 0 0 0 0 0 0 0 0 0.00406207921793279 0.0663621428667558 0.129917224766603 0 0 0 0 0 0.011857334127758 0.0531986518045091 0 0 0 0 0 0 0 0 0 0 0 0 0 0 0 0 0 0 0 0 0 0 0 0 0 0 0 0 0 0 0 0 0 0 0 0.0138593832390423 0 0 0 0 0 0 0 0 0 0 0 0 0 0 0 0 0 0 0 0.0176203087935975 0 0 0 0 0 0 0 0 0 0 0 0 0 0 0 0 0 0 0 0 0 0 0 0 0 0 0 0 0 0 0.00796874504581579 0 0 0 0 0 0.138548476705985 0 0 0.0112128356673889 0 0 0 0 0 0 0 0 0 0 0 0 0 0 0 0 0 0 0 0 0 0 0 0 0 0 0 0 0 0 0 0 0 0 0 0 0 0 0 0 0 0 0 0 0 0 0 0 0 0 0 0 0 0 0 0 0 0 0 0 0 0 0 0 0 0 0 0 0 0 0 0 0 0 0 0 0 0 0 0 0 0 0 0 0 0 0 0 0 0 0 0 0 0 0 0 0 0 0 0 0 0 0 0 0 0 0 0 0 0 0 0 0 0 0 0 0 0 0 0 0 0 0 0 0 0 0 0 0 0 0 0 0 0 0 0 0 0 0 0 0 0 0 0 0 0 0 0 0 0 0 0 0 0 0 0 0 0 0 0 0 0 0 0 0 0 0 0 0 0 0 0 0 0 0 0 0 0 0 0 0 0 0 0
0 0.269973696157686 0.0166307328910556 0.0815007725625462 0.0207815487066516 0.0340624292224849 0.0280362657186972 0.00491639000905946 0 0.00858536901539461 0.00978404583370299 0 0 0.227276069669826 0.0483504821799887 0.013866610296506 0.0347542334767447 0.0128669864458455 0 0.0705769431385631 0.00375050432220661 0 0 0 0 0 0 0 0.00846527194879146 0 0.0690847077209952 0 0 0 0 0 0 0 0 0 0 0 0 0 0 0 0 0 0 0 0 0 0 0 0 0 0 0 0 0 0 0 0 0 0 0 0 0 0 0 0.0158147029129911 0 0 0 0 0 0 0 0 0 0 0 0 0 0 0 0 0 0 0 0 0 0 0 0 0 0 0 0 0 0 0 0 0 0 0 0 0 0 0 0 0 0 0 0 0 0 0 0 0 0 0 0 0 0 0 0 0.0045437360814167 0 0 0 0 0 0 0.00851836242690864 0 0 0.00633187812155791 0.00152826114037958 0 0 0 0 0 0 0 0 0 0 0 0 0 0 0 0 0 0 0 0 0 0 0 0 0 0 0 0 0 0 0 0 0 0 0 0 0 0 0 0 0 0 0 0 0 0 0 0 0 0 0 0 0 0 0 0 0 0 0 0 0 0 0 0 0 0 0 0 0 0 0 0 0 0 0 0 0 0 0 0 0 0 0 0 0 0 0 0 0 0 0 0 0 0 0 0 0 0 0 0 0 0 0 0 0 0 0 0 0 0 0 0 0 0 0 0 0 0 0 0 0 0 0 0 0 0 0 0 0 0 0 0 0 0 0 0 0 0 0 0 0 0 0 0 0 0 0 0 0 0 0 0 0 0 0 0 0 0 0 0 0 0 0 0 0 0 0 0 0 0 0 0 0 0 0 0 0 0 0
0 0 0 0 0 0 0 0 0 0 0 0 0 0 0 0 0 0 0 0 0 0 0 0 0.0116349282711121 0.00537454398777061 0 0 0 0 0 0.0205675691000716 0 0 0.0395583188025772 0 0 0 0 0 0 0 0 0 0 0 0 0.0231228615052141 0.041130051269236 0 0 0 0 0 0 0.0077315237579216 0.015531705834929 0 0 0 0 0 0 0 0 0 0 0 0 0 0 0 0 0 0 0 0 0 0 0 0 0 0 0 0 0 0 0 0 0 0 0 0 0 0 0 0 0 0 0 0 0 0 0 0 0 0 0 0 0 0 0 0 0 0.358016999907442 0 0 0 0.108249119148239 0.0985581077953414 0.0472539243286498 0 0 0 0 0 0 0 0.00948371051411682 0 0 0 0 0 0 0 0 0 0 0 0 0 0 0 0 0 0 0 0 0 0 0 0 0 0 0 0 0 0 0 0 0 0 0 0 0 0 0.0907748674953251 0 0 0 0 0 0 0 0 0 0 0 0 0 0 0 0 0 0 0 0 0 0.0225356853157286 0 0 0 0 0 0 0 0 0 0 0 0 0 0 0 0 0 0.0326935329347192 0 0 0 0 0 0 0 0 0 0 0 0 0 0 0 0 0 0 0 0 0 0 0 0 0 0 0 0 0 0 0 0 0 0 0 0 0 0 0.00241121587087709 0 0 0 0 0 0 0 0 0 0 0.00560191963104634 0 0 0.0244993791051222 0 0 0.0283502523814598 0 0 0 0 0 0 0 0 0 0 0 0 0 0 0 0 0 0 0 0 0 0 0 0 0 0 0 0 0 0 0 0 0 0 0.00353912567853199 0 0.00338065736456788 0 0 0 0 0 0 0 0 0 0 0 0 0 0 0 0 0
0 0.0663552328138015 0 0.14278925256041 0.00474556179413472 0.00561550285089462 0 0 0 0.00498047446831012 0 0.214379846879678 0 0 0.107308895914647 0.0609305076954277 0.00618725096465568 0 0 0.16085708881587 0.0116901667580393 0 0 0 0 0 0 0 0.00482616186677269 0 0.0405742256305002 0 0 0 0 0 0 0 0 0 0 0 0 0 0 0.00584235352912589 0 0 0 0 0 0 0 0 0 0 0 0 0 0 0.00442755828343935 0 0 0 0 0.0153931797853614 0.0105440439440036 0 0 0.0202829504096182 0.00686244700246533 0 0 0 0 0 0 0 0 0 0 0 0 0 0 0 0 0 0 0 0 0 0 0 0 0 0 0 0 0 0 0 0 0 0 0 0 0 0 0 0 0 0 0 0 0 0 0 0 0 0 0 0 0 0 0 0 0.00908183629188989 0.0212822723494178 0 0 0 0 0 0.0561951686420928 0 0 0.0128414642662665 0.00600655648317858 0 0 0 0 0 0 0 0 0 0 0 0 0 0 0 0 0 0 0 0 0 0 0 0 0 0 0 0 0 0 0 0 0 0 0 0 0 0 0 0 0 0 0 0 0 0 0 0 0 0 0 0 0 0 0 0 0 0 0 0 0 0 0 0 0 0 0 0 0 0 0 0 0 0 0 0 0 0 0 0 0 0 0 0 0 0 0 0 0 0 0 0 0 0 0 0 0 0 0 0 0 0 0 0 0 0 0 0 0 0 0 0 0 0 0 0 0 0 0 0 0 0 0 0 0 0 0 0 0 0 0 0 0 0 0 0 0 0 0 0 0 0 0 0 0 0 0 0 0 0 0 0 0 0 0 0 0 0 0 0 0 0 0 0 0 0 0 0 0 0 0 0 0 0 0 0 0 0 0
0.00612455698856066 0.0137263219401219 0 0.0228583139649248 0 0.0206117559086451 0 0 0 0.0135333296354192 0 0.0979614870392236 0 0.230494220439454 0 0.188931168079428 0.00623076002099158 0 0 0.0286640502881561 0 0 0 0 0 0 0 0 0 0 0.130720329680285 0 0 0 0 0 0 0 0 0 0 0 0 0 0 0 0 0 0 0 0 0 0 0 0 0 0 0 0 0 0 0 0 0 0 0 0 0 0 0.0152307467179794 0.0132138547605837 0 0 0 0 0 0 0 0 0 0 0 0 0 0 0 0 0 0 0 0 0 0 0 0 0 0 0 0 0 0 0 0 0 0 0 0 0 0 0 0 0 0 0 0 0 0 0 0 0 0 0 0 0 0 0 0 0.0722831783448422 0 0 0 0 0 0 0.0707313900820355 0 0.0144285849740775 0.0453340846460702 0.00892186648920195 0 0 0 0 0 0 0 0 0 0 0 0 0 0 0 0 0 0 0 0 0 0 0 0 0 0 0 0 0 0 0 0 0 0 0 0 0 0 0 0 0 0 0 0 0 0 0 0 0 0 0 0 0 0 0 0 0 0 0 0 0 0 0 0 0 0 0 0 0 0 0 0 0 0 0 0 0 0 0 0 0 0 0 0 0 0 0 0 0 0 0 0 0 0 0 0 0 0 0 0 0 0 0 0 0 0 0 0 0 0 0 0 0 0 0 0 0 0 0 0 0 0 0 0 0 0 0 0 0 0 0 0 0 0 0 0 0 0 0 0 0 0 0 0 0 0 0 0 0 0 0 0 0 0 0 0 0 0 0 0 0 0 0 0 0 0 0 0 0 0 0 0 0 0 0 0 0 0 0
0 0.00594628115974714 0 0.0157656135985201 0 0 0 0 0 0.00712831483528033 0.00623791506129991 0.0252431628331211 0 0.117592062904403 0.169754973998849 0 0 0 0 0.0217211736458804 0.00999554175223243 0 0 0 0 0 0 0 0 0.0481690544792228 0.162697840294193 0 0 0 0 0 0 0 0 0.00487590316649062 0 0 0 0 0 0 0 0 0 0 0.010433327337448 0 0 0 0 0 0 0 0 0 0 0 0 0 0 0 0 0 0.00904004453395268 0.0181556580768476 0.0281953545532898 0 0 0 0 0.00544907906637197 0 0 0 0 0 0 0 0 0 0 0 0 0 0 0 0 0 0 0 0 0 0 0 0 0 0 0 0 0 0 0 0 0 0 0 0 0 0 0 0 0 0 0 0 0 0 0 0 0 0 0 0.0234237857855455 0 0 0 0 0 0 0.156756172461891 0.0057280277431054 0.00692364456421961 0.0747910211854613 0.0630749456105794 0.00290110135204686 0 0 0 0 0 0 0 0 0 0 0 0 0 0 0 0 0 0 0 0 0 0 0 0 0 0 0 0 0 0 0 0 0 0 0 0 0 0 0 0 0 0 0 0 0 0 0 0 0 0 0 0 0 0 0 0 0 0 0 0 0 0 0 0 0 0 0 0 0 0 0 0 0 0 0 0 0 0 0 0 0 0 0 0 0 0 0 0 0 0 0 0 0 0 0 0 0 0 0 0 0 0 0 0 0 0 0 0 0 0 0 0 0 0 0 0 0 0 0 0 0 0 0 0 0 0 0 0 0 0 0 0 0 0 0 0 0 0 0 0 0 0 0 0 0 0 0 0 0 0 0 0 0 0 0 0 0 0 0 0 0 0 0 0 0 0 0 0 0 0 0 0 0 0 0 0 0 0
0.0115192024827648 0.396564364159837 0.00869655581964177 0 0 0.00777427790207559 0 0 0 0 0.0352361752925162 0.0702005480165783 0 0.0132495239392733 0.0062118255854584 0 0 0 0 0.0197003501721809 0.0590343384637878 0 0 0 0 0 0 0 0 0 0.0748245116809493 0 0 0 0 0 0 0 0 0 0 0 0 0 0 0 0 0 0 0 0 0 0 0 0 0 0 0 0 0 0 0 0 0 0 0 0 0 0 0 0 0 0 0 0 0 0 0 0 0 0 0 0 0 0 0 0 0 0 0 0 0 0 0 0 0 0 0 0 0 0 0 0 0 0 0 0 0 0 0 0 0.0349070495418457 0 0.00895505756365181 0 0 0 0 0 0 0 0 0 0 0.253126219379439 0 0 0 0 0 0 0 0 0 0 0 0 0 0 0 0 0 0 0 0 0 0 0 0 0 0 0 0 0 0 0 0 0 0 0 0 0 0 0 0 0 0 0 0 0 0 0 0 0 0 0 0 0 0 0 0 0 0 0 0 0 0 0 0 0 0 0 0 0 0 0 0 0 0 0 0 0 0 0 0 0 0 0 0 0 0 0 0 0 0 0 0 0 0 0 0 0 0 0 0 0 0 0 0 0 0 0 0 0 0 0 0 0 0 0 0 0 0 0 0 0 0 0 0 0 0 0 0 0 0 0 0 0 0 0 0 0 0 0 0 0 0 0 0 0 0 0 0 0 0 0 0 0 0 0 0 0 0 0 0 0 0 0 0 0 0 0 0 0 0 0 0 0 0 0 0 0 0 0 0 0 0 0 0 0 0 0 0 0 0 0 0 0
0.0285318729860629 0.220673498160005 0.076767196260842 0 0.258956920201214 0.16628671798874 0 0 0 0 0 0.0646193425872475 0 0 0 0 0 0 0.116585719059321 0.0391287779283759 0 0 0 0 0 0 0 0 0 0 0.0284499548281918 0 0 0 0 0 0 0 0 0 0 0 0 0 0 0 0 0 0 0 0 0 0 0 0 0 0 0 0 0 0 0 0 0 0 0 0 0 0 0 0 0 0 0 0 0 0 0 0 0 0 0 0 0 0 0 0 0 0 0 0 0 0 0 0 0 0 0 0 0 0 0 0 0 0 0 0 0 0 0 0 0 0 0 0 0 0 0 0 0 0 0 0 0 0 0 0 0 0 0 0 0 0 0 0 0 0 0 0 0 0 0 0 0 0 0 0 0 0 0 0 0 0 0 0 0 0 0 0 0 0 0 0 0 0 0 0 0 0 0 0 0 0 0 0 0 0 0 0 0 0 0 0 0 0 0 0 0 0 0 0 0 0 0 0 0 0 0 0 0 0 0 0 0 0 0 0 0 0 0 0 0 0 0 0 0 0 0 0 0 0 0 0 0 0 0 0 0 0 0 0 0 0 0 0 0 0 0 0 0 0 0 0 0 0 0 0 0 0 0 0 0 0 0 0 0 0 0 0 0 0 0 0 0 0 0 0 0 0 0 0 0 0 0 0 0 0 0 0 0 0 0 0 0 0 0 0 0 0 0 0 0 0 0 0 0 0 0 0 0 0 0 0 0 0 0 0 0 0 0 0 0 0 0 0 0 0 0
0 0 0.0442353648988557 0 0 0 0 0 0 0 0 0 0 0 0 0 0 0.116294334511696 0 0 0 0 0 0 0 0 0 0 0 0.0482290467829923 0.040760024105815 0 0 0 0 0 0 0 0 0 0 0 0 0 0 0 0 0 0 0 0 0 0 0 0 0 0 0 0 0 0 0 0 0 0 0 0 0 0 0.256913665904245 0 0 0 0 0 0 0 0 0 0 0 0 0 0 0 0 0 0 0 0 0 0 0 0 0 0 0 0 0 0 0 0 0 0 0 0 0 0 0 0 0.04397976183089 0.0432102802543457 0 0 0 0 0 0 0 0 0 0 0 0 0.0854558422686144 0 0 0 0 0 0 0 0 0 0 0 0 0 0 0 0 0 0 0 0 0 0 0 0 0 0 0 0 0 0 0 0 0 0 0 0 0 0 0 0 0 0 0 0 0 0 0 0 0 0 0 0 0 0 0 0 0 0 0 0 0 0 0 0 0 0 0 0 0 0 0 0 0 0 0 0 0 0 0 0 0 0 0 0 0 0 0 0 0 0 0 0 0 0 0 0 0 0 0 0 0 0 0 0 0 0 0 0 0 0 0 0 0 0 0 0 0 0 0 0 0 0 0 0 0 0 0 0 0 0 0 0 0 0 0 0 0 0 0 0 0 0 0 0 0 0 0 0 0 0 0.141051023732877 0.179870655709669 0 0 0 0 0 0 0 0 0 0 0 0 0 0 0 0 0 0 0 0 0 0 0 0 0 0 0 0 0 0 0 0 0 0 0 0 0 0 0 0 0
0 0.119732921562381 0.011818110070262 0.253197708094589 0 0.00998279798655597 0 0 0 0 0 0.100309787695688 0 0.242376453114286 0.0201077494313079 0.0169586117021113 0.0138618637202128 0.0110736567991462 0 0 0.0666600177219494 0 0 0 0 0 0 0 0 0 0.0065328896316604 0 0 0 0 0 0 0 0 0 0 0 0 0 0 0.0107738646102708 0 0 0 0 0 0 0 0 0 0 0 0 0 0 0.0210158946083109 0 0 0 0 0.0268083631792639 0.0245958179456579 0 0 0.0057795871360236 0 0 0 0 0 0 0 0 0 0 0 0 0 0 0 0 0 0 0 0 0 0 0 0 0 0 0 0 0 0 0 0 0 0 0 0 0 0 0 0 0 0 0 0 0 0 0 0 0 0 0 0 0 0 0 0 0 0 0.0207642096460773 0.00743668299640789 0 0 0 0 0.006033310865309 0 0 0.00307922335694596 0 0.00110047812558205 0 0 0 0 0 0 0 0 0 0 0 0 0 0 0 0 0 0 0 0 0 0 0 0 0 0 0 0 0 0 0 0 0 0 0 0 0 0 0 0 0 0 0 0 0 0 0 0 0 0 0 0 0 0 0 0 0 0 0 0 0 0 0 0 0 0 0 0 0 0 0 0 0 0 0 0 0 0 0 0 0 0 0 0 0 0 0 0 0 0 0 0 0 0 0 0 0 0 0 0 0 0 0 0 0 0 0 0 0 0 0 0 0 0 0 0 0 0 0 0 0 0 0 0 0 0 0 0 0 0 0 0 0 0 0 0 0 0 0 0 0 0 0 0 0 0 0 0 0 0 0 0 0 0 0 0 0 0 0 0 0 0 0 0 0 0 0 0 0 0 0 0 0 0 0 0 0 0
0 0.0160777289402509 0 0 0 0 0 0 0 0 0 0.00778368520447019 0 0.0257208936403739 0 0.0113953710867672 0.0606551255464769 0 0 0.0973375813728992 0 0 0 0 0 0 0 0 0 0 0.0095724400984796 0 0 0 0 0 0 0 0 0 0 0 0 0 0.0179905256784316 0 0 0 0 0 0 0 0 0 0 0 0 0 0 0 0.0472156958234375 0 0.100367862426946 0 0 0.0264290621363277 0.012212585903516 0.00523822323988515 0.0426313630676218 0.00655023842505709 0 0 0 0 0 0 0 0 0 0 0 0 0 0 0 0 0 0 0 0 0 0 0 0 0 0 0 0 0 0 0 0 0 0 0 0 0 0 0 0 0 0.00950939537460768 0 0 0 0 0 0 0 0 0 0 0.0393290129312365 0 0 0 0 0 0.0185856466398932 0.00495308439717723 0 0 0 0 0.424321959397197 0 0 0 0.0161225186689473 0 0 0 0 0 0 0 0 0 0 0 0 0 0 0 0 0 0 0 0 0 0 0 0 0 0 0 0 0 0 0 0 0 0 0 0 0 0 0 0 0 0 0 0 0 0 0 0 0 0 0 0 0 0 0 0 0 0 0 0 0 0 0 0 0 0 0 0 0 0 0 0 0 0 0 0 0 0 0 0 0 0 0 0 0 0 0 0 0 0 0 0 0 0 0 0 0 0 0 0 0 0 0 0 0 0 0 0 0 0 0 0 0 0 0 0 0 0 0 0 0 0 0 0 0 0 0 0 0 0 0 0 0 0 0 0 0 0 0 0 0 0 0 0 0 0 0 0 0 0 0 0 0 0 0 0 0 0 0 0 0 0 0 0 0 0 0 0 0 0 0 0 0 0 0 0 0 0 0
0 0 0 0 0 0 0 0 0 0 0 0 0 0 0 0 0 0 0 0 0 0 0 0.15485526806026 0 0 0 0 0 0 0 0 0 0 0 0 0 0 0 0.556203064586539 0 0 0 0 0 0 0 0 0 0 0 0 0 0 0 0 0 0 0 0 0 0 0 0 0 0 0 0 0 0 0 0 0.0762361019039708 0 0 0 0 0 0 0.193869391197284 0 0 0 0 0 0 0 0 0 0 0 0 0 0 0 0 0 0 0 0 0 0 0 0 0 0 0 0 0 0 0 0 0 0 0 0 0 0 0 0 0 0 0 0 0 0 0 0 0 0 0 0 0 0 0 0 0 0 0 0 0 0 0 0 0 0 0 0 0 0 0 0 0 0 0 0 0 0 0 0 0 0 0 0 0 0 0 0 0 0 0 0 0 0 0 0 0 0 0 0 0 0 0 0 0 0 0 0 0 0 0 0 0 0 0 0 0 0 0 0 0 0 0 0 0.0188361742519465 0 0 0 0 0 0 0 0 0 0 0 0 0 0 0 0 0 0 0 0 0 0 0 0 0 0 0 0 0 0 0 0 0 0 0 0 0 0 0 0 0 0 0 0 0 0 0 0 0 0 0 0 0 0 0 0 0 0 0 0 0 0 0 0 0 0 0 0 0 0 0 0 0 0 0 0 0 0 0 0 0 0 0 0 0 0 0 0 0 0 0 0 0 0 0 0 0 0 0 0 0 0 0 0 0 0 0 0 0 0 0 0 0
0 0 0 0 0 0 0 0 0 0 0 0 0 0 0 0 0 0 0 0 0 0 0 0 0.253951412116636 0.0731272455659671 0.0668603440501719 0 0 0 0 0 0 0 0 0 0 0 0 0 0 0 0 0 0 0 0 0.0448184924928076 0.0652311477975104 0 0 0 0 0 0 0 0 0 0 0 0 0 0 0 0 0 0.0286891525814356 0 0 0 0 0 0 0 0 0 0 0 0 0 0 0 0 0 0 0 0 0 0 0 0 0 0 0 0 0 0 0 0 0 0 0 0 0 0 0 0 0 0 0 0 0 0 0 0 0 0 0 0 0 0.146057886734019 0 0 0 0 0 0 0 0.2582296482295 0 0 0 0 0 0 0 0 0 0 0 0 0 0 0 0 0 0 0 0 0 0 0 0 0 0 0 0 0 0 0 0 0 0 0 0 0 0 0 0.0304223426982233 0 0 0 0 0 0 0 0 0 0 0 0 0 0 0 0 0 0 0 0 0 0 0 0 0 0 0 0 0 0 0 0 0 0 0 0 0 0 0 0 0 0 0 0 0 0 0 0 0 0 0 0 0 0 0 0 0 0 0 0 0 0 0 0.0171757281094816 0 0 0 0 0 0 0 0 0 0 0 0 0 0 0 0 0 0 0 0 0 0 0 0 0 0 0 0 0 0 0 0.0154365996242474 0 0 0 0 0 0 0 0 0 0 0 0 0 0 0 0 0 0 0 0 0 0 0 0 0 0 0 0 0 0 0 0 0 0 0 0 0 0 0 0 0 0 0 0 0 0 0 0 0 0 0 0 0
0 0 0 0 0 0 0 0 0 0 0 0 0 0 0 0 0 0 0 0 0 0.252624729901547 0 0 0 0 0 0 0 0 0 0 0 0 0 0 0 0 0 0.38352038775755 0 0 0.180405533078783 0 0 0 0 0 0 0.0786443003351379 0 0 0 0 0 0 0 0 0 0 0 0 0 0 0 0 0 0 0 0 0 0 0 0 0 0 0 0 0 0.0471870918529326 0 0 0 0 0 0 0 0 0 0 0 0 0 0 0 0 0 0 0 0 0 0 0 0 0 0 0 0 0 0 0 0 0 0 0 0 0 0 0 0 0 0 0 0 0 0 0 0 0 0 0 0 0 0 0 0 0 0 0 0 0 0 0 0 0 0 0 0 0 0 0 0 0 0 0 0 0 0 0 0 0 0 0 0 0 0 0 0 0 0 0 0 0 0 0 0 0 0 0 0 0 0 0 0 0 0 0.0177009654628629 0 0 0 0 0 0 0 0 0 0 0 0 0 0 0 0 0 0 0 0 0 0 0 0 0 0 0 0 0 0 0 0 0 0 0 0 0 0 0 0 0 0 0 0 0 0 0 0 0 0 0 0 0 0 0 0 0 0 0 0 0 0 0 0 0 0 0 0 0 0 0 0 0 0 0 0 0 0 0 0 0 0 0 0 0 0 0 0 0 0 0 0 0 0 0 0 0.0399169916111866 0 0 0 0 0 0 0 0 0 0 0 0 0 0 0 0 0 0 0 0 0 0 0 0 0 0 0 0 0 0 0 0 0 0
0 0 0 0 0 0 0 0 0 0 0 0 0.0189145549262315 0 0 0 0 0 0 0 0 0 0.201312562406197 0 0 0.186938094676592 0 0 0 0 0 0.0570177551881194 0 0 0.103980956095267 0 0 0 0 0 0 0 0 0 0 0 0 0.0513960049169053 0.273719711413083 0 0 0 0 0 0 0 0.0152838250017541 0 0 0 0 0 0 0 0 0 0 0 0 0 0 0 0 0 0 0 0 0 0 0 0 0 0 0 0 0 0 0 0 0 0 0 0 0 0 0 0 0 0 0 0 0 0 0 0 0 0 0 0 0 0 0 0 0 0 0 0 0 0 0 0 0 0 0 0 0 0.0199987837458222 0 0.0714377516300289 0 0 0 0 0 0 0 0 0 0 0 0 0 0 0 0 0 0 0 0 0 0 0 0 0 0 0 0 0 0 0 0 0 0 0 0 0 0 0 0 0 0 0 0 0 0 0 0 0 0 0 0 0 0 0 0 0 0 0 0 0 0 0 0 0 0 0 0 0 0 0 0 0 0 0 0 0 0 0 0 0 0 0 0 0 0 0 0 0 0 0 0 0 0 0 0 0 0 0 0 0 0 0 0 0 0 0 0 0 0 0 0 0 0 0 0 0 0 0 0 0 0 0 0 0 0 0 0 0 0 0 0 0 0 0 0 0 0 0 0 0 0 0 0 0 0 0 0 0 0 0 0 0 0 0 0 0 0 0 0 0 0 0 0 0 0 0 0 0 0 0 0 0 0 0 0 0 0 0 0 0 0 0 0 0 0 0 0 0
0 0 0 0 0 0 0 0 0 0 0 0 0.0230383895224213 0 0 0 0 0 0 0 0 0 0.152854257244311 0 0.492919376913233 0 0 0 0 0 0 0 0 0 0.0585563606259139 0 0 0 0 0 0 0 0 0 0 0 0 0.15060664318783 0.084782292902928 0 0 0 0 0 0 0 0 0 0 0 0 0 0 0 0 0 0 0 0 0 0 0 0 0 0 0 0 0 0 0 0 0 0 0 0 0 0 0 0 0 0 0 0 0 0 0 0 0 0 0 0 0 0 0 0 0 0 0 0 0 0 0 0 0 0 0 0 0 0 0 0 0 0 0 0 0 0.0372426796033638 0 0 0 0 0 0 0 0 0 0 0 0 0 0 0 0 0 0 0 0 0 0 0 0 0 0 0 0 0 0 0 0 0 0 0 0 0 0 0 0 0 0 0 0 0 0 0 0 0 0 0 0 0 0 0 0 0 0 0 0 0 0 0 0 0 0 0 0 0 0 0 0 0 0 0 0 0 0 0 0 0 0 0 0 0 0 0 0 0 0 0 0 0 0 0 0 0 0 0 0 0 0 0 0 0 0 0 0 0 0 0 0 0 0 0 0 0 0 0 0 0 0 0 0 0 0 0 0 0 0 0 0 0 0 0 0 0 0 0 0 0 0 0 0 0 0 0 0 0 0 0 0 0 0 0 0 0 0 0 0 0 0 0 0 0 0 0 0 0 0 0 0 0 0 0 0 0 0 0 0 0 0 0 0 0 0 0 0 0 0 0
0 0 0 0 0 0 0 0 0 0 0 0 0 0 0 0 0 0 0 0 0 0 0.042481445105798 0 0 0 0 0 0 0 0 0 0 0 0 0 0 0 0 0 0 0 0 0 0 0 0 0 0.0444905659196124 0 0 0 0 0.0300813993779482 0 0 0 0 0 0 0 0 0 0 0 0.0242996776517014 0 0 0 0 0 0 0 0 0 0 0 0 0 0 0 0 0 0 0 0 0 0 0 0 0 0 0 0 0 0 0 0 0 0 0 0 0 0 0 0 0 0 0.033729538601007 0 0 0 0 0 0 0 0 0.0512782545334367 0 0 0.150518722992781 0 0 0 0 0 0 0 0.078315649937902 0 0 0 0 0 0 0 0 0 0 0 0 0 0 0 0 0 0 0 0 0 0 0 0 0 0 0 0 0 0 0 0 0 0 0 0 0 0 0.0104502244409073 0 0 0 0 0.0148773119588045 0.158893275532382 0.0113485836840385 0 0 0 0 0 0 0 0 0 0 0 0 0 0 0 0 0 0 0 0 0 0 0 0 0 0 0 0 0 0 0 0 0 0 0.0106063397709546 0 0 0 0 0 0 0 0 0 0 0 0 0 0 0 0 0 0 0 0 0 0 0 0 0 0 0 0 0 0 0 0 0 0 0 0 0 0 0 0 0 0 0 0 0 0 0 0 0 0 0 0 0.121979758956832 0 0.126742938331234 0 0 0 0.00932452137115745 0.0226210363541454 0.0428681246271415 0 0 0 0 0 0 0 0 0 0.0150926308522153 0 0 0 0 0 0 0 0 0 0 0 0 0 0 0 0 0 0 0 0 0 0 0 0 0 0 0 0 0 0 0 0 0 0 0 0 0
0 0 0 0 0 0 0 0 0 0 0 0 0 0 0 0 0 0 0 0 0 0 0 0 0 0 0 0 0 0 0 0 0 0 0 0 0 0 0 0 0 0 0 0 0 0 0 0 0 0 0 0 0 0 0 0 0 0 0 0 0 0 0 0 0 0.0173285054219155 0 0 0 0 0 0 0 0 0 0 0 0 0 0 0 0 0 0 0 0 0 0 0 0 0 0 0 0 0 0 0 0 0 0 0 0 0 0 0 0.170883468480617 0.0286540608914634 0 0 0.0356953854838284 0 0 0.0140745652317909 0 0 0 0 0 0 0 0 0.19630894254198 0 0.180246389447966 0 0.0302229895745602 0 0 0 0.0185242507055545 0 0 0 0 0 0 0 0 0 0 0 0 0 0 0 0 0 0 0 0 0 0 0 0 0 0 0 0 0 0 0 0 0 0 0 0 0 0 0 0 0 0 0 0 0.0419976344069028 0 0 0 0 0 0 0 0 0 0 0 0 0 0 0 0 0 0 0 0 0 0 0 0 0 0 0 0 0 0 0 0 0 0 0.0299934344093376 0 0 0 0 0 0 0 0 0.013500360789013 0 0 0 0 0 0 0 0 0 0 0 0 0 0 0 0 0 0 0 0 0 0 0 0 0 0 0 0 0 0 0 0 0 0 0 0 0 0 0 0 0 0 0 0 0 0 0.0834033554072644 0 0 0 0.0199165512612994 0 0 0 0 0 0 0 0 0 0 0.11136554837334 0.00788455757316683 0 0 0 0 0 0 0 0 0 0 0 0 0 0 0 0 0 0 0 0 0 0 0 0 0 0 0 0 0 0 0 0 0 0 0 0
0 0 0 0 0.633533823643486 0 0 0.0344580559237064 0 0 0.0146040942295462 0.0461451183333753 0 0.0278905120320441 0 0 0 0 0 0 0 0 0 0 0 0 0 0 0 0 0.0171216789169832 0 0 0 0 0 0 0 0 0 0 0 0 0 0 0 0.116187953353958 0 0 0 0 0 0 0 0 0 0 0 0 0 0 0 0 0 0 0 0 0 0 0.110058763566901 0 0 0 0 0 0 0 0 0 0 0 0 0 0 0 0 0 0 0 0 0 0 0 0 0 0 0 0 0 0 0 0 0 0 0 0 0 0 0 0 0 0 0 0 0 0 0 0 0 0 0 0 0 0 0 0 0 0 0 0 0 0 0 0 0 0 0 0 0 0 0 0 0 0 0 0 0 0 0 0 0 0 0 0 0 0 0 0 0 0 0 0 0 0 0 0 0 0 0 0 0 0 0 0 0 0 0 0 0 0 0 0 0 0 0 0 0 0 0 0 0 0 0 0 0 0 0 0 0 0 0 0 0 0 0 0 0 0 0 0 0 0 0 0 0 0 0 0 0 0 0 0 0 0 0 0 0 0 0 0 0 0 0 0 0 0 0 0 0 0 0 0 0 0 0 0 0 0 0 0 0 0 0 0 0 0 0 0 0 0 0 0 0 0 0 0 0 0 0 0 0 0 0 0 0 0 0 0 0 0 0 0 0 0 0 0 0 0 0 0 0 0 0 0 0 0 0 0 0 0 0 0 0 0 0 0 0 0 0 0 0 0 0 0 0 0 0 0
0.0376197316743504 0 0.00301137901755972 0.0118089295031145 0 0.0244567463103915 0 0.0390383911165137 0.0146786912511754 0.0367783705091986 0.0692374548764397 0 0 0 0 0.0418575658285838 0 0 0.0152296208015877 0 0 0 0 0 0 0 0 0 0 0 0.3953613097349 0 0 0 0 0 0.00599846724092319 0.0622480365577847 0 0 0 0 0 0 0 0 0.0118817550141997 0 0 0 0.0307234701362455 0 0 0 0 0 0 0 0 0 0 0 0 0 0 0 0 0 0 0 0 0 0 0.00835110059857358 0 0 0 0 0 0 0 0 0 0 0 0 0 0 0 0 0 0 0 0.0383399521374764 0 0 0 0 0 0 0 0 0 0 0 0 0 0 0 0 0 0 0.0176055790341671 0 0 0.0202150425906165 0 0 0 0 0 0.00871354604532982 0 0 0 0 0 0.0108128552650915 0 0 0.0437144349199266 0 0 0.0242178738205552 0.0140248541915262 0 0 0 0.00694822037961573 0.00712662144415345 0 0 0 0 0 0 0 0 0 0 0 0 0 0 0 0 0 0 0 0 0 0 0 0 0 0 0 0 0 0 0 0 0 0 0 0 0 0 0 0 0 0 0 0 0 0 0 0 0 0 0 0 0 0 0 0 0 0 0 0 0 0 0 0 0 0 0 0 0 0 0 0 0 0 0 0 0 0 0 0 0 0 0 0 0 0 0 0 0 0 0 0 0 0 0 0 0 0 0 0 0 0 0 0 0 0 0 0 0 0 0 0 0 0 0 0 0 0 0 0 0 0 0 0 0 0 0 0 0 0 0 0 0 0 0 0 0 0 0 0 0 0 0 0 0 0 0 0 0 0 0 0 0 0 0 0 0 0 0 0 0 0 0 0 0 0 0 0 0 0 0 0 0 0 0 0 0 0
0.0105702190201261 0.0187118624743674 0.00271441838219185 0 0.0067520244230265 0.0168167354998407 0 0.0204316663485503 0.0102595539937428 0.0285238204593908 0.0351651025144196 0.0283521298557621 0 0.0176532128956826 0.026478436649559 0.0366785445888997 0.015202494953783 0.00232487524965357 0.00333917594317708 0.00188637754820711 0.00189291376325288 0 0 0 0 0 0 0 0.00128903664488058 0.102569591494421 0 0 0 0 0 0 0.00645390010352364 0.0247497811202952 0 0 0 0 0 0 0 0 0 0 0 0 0.00809806999734207 0 0 0 0 0 0 0 0.00105504117337294 0 0 0 0 0 0 0 0 0 0 0 0 0 0 0.00859381337850379 0 0.00204769893494372 0 0 0 0 0 0 0 0 0 0.00347830827414279 0.00663263590785332 0 0.0119881956641855 0 0.00849131167821762 0.00112982228213536 0.00183116100109711 0.0569202583461382 0.00152625115306005 0.0162272019072298 0.0782149544094768 0 0.00330655859561683 0 0 0.000810442455936342 0 0 0.00183034095586599 0.010855786256741 0.0190464176134711 0 0 0.00341798138699968 0 0 0.0204369848826267 0 0 0.00981690770008483 0.00232949625110101 0 0 0 0 0.0161047625631538 0 0 0.00460145375802004 0 0 0.120681610849624 0 0 0.0492082935427131 0 0 0.010264973870495 0.0187193361598501 0 0.0742482708814411 0.00195365911924245 0.00370581614370886 0.00225403583827191 0 0 0 0 0 0 0 0 0 0 0 0 0.00048064262831173 0 0 0 0 0 0 0 0 0 0 0 0 0 0 0 0 0 0 0 0 0 0 0 0 0 0 0 0 0 0 0 0 0 0 0 0 0 0 0 0 0 0 0.000875630512272102 0 0 0 0 0 0 0 0 0 0 0 0 0 0 0 0 0 0 0 0 0 0 0 0 0 0 0 0 0 0 0 0 0 0 0 0 0 0 0 0 0 0 0 0 0 0 0 0 0 0 0 0 0 0 0 0 0 0 0 0 0 0 0 0 0 0 0 0 0 0 0 0 0 0 0 0 0 0 0 0 0 0 0 0 0 0 0 0 0 0 0 0 0 0 0 0 0 0 0 0 0 0 0 0 0 0 0 0 0 0 0 0 0 0 0 0 0 0 0 0 0 0
0 0 0 0 0 0 0 0 0 0 0 0 0.0498416754165329 0 0 0 0 0 0 0 0 0 0 0 0.0849938234156157 0 0 0 0 0 0 0 0 0.0153721068828884 0.306162142009226 0.00725100761993592 0 0 0 0 0.0101845165282192 0.00708286831280697 0 0 0 0 0 0 0.200062282086825 0 0 0 0 0 0 0 0 0 0 0 0 0 0 0 0 0 0 0 0 0 0 0 0 0 0 0 0 0 0 0 0 0 0 0 0 0 0 0 0 0 0 0 0 0 0 0 0 0 0 0 0.0537449403148676 0.0766076608414055 0 0 0 0 0 0 0 0 0 0 0 0 0 0 0 0 0 0 0 0 0 0 0 0 0 0 0 0 0 0 0 0 0 0 0 0 0 0 0 0 0 0 0 0 0 0 0 0 0.00866861706129784 0.0125307288769515 0.0121860013329225 0 0 0 0 0 0 0 0 0 0 0 0 0 0 0 0 0 0 0 0 0 0 0 0 0 0 0 0 0 0 0 0 0 0 0.0639185226601489 0 0.0575279858967437 0 0 0 0 0 0 0 0 0 0 0 0 0 0 0 0 0 0.00727403150116217 0 0 0 0 0 0 0 0 0 0 0 0 0 0 0 0 0 0 0 0 0 0 0 0 0 0 0 0 0 0 0 0 0 0 0 0 0 0 0 0 0 0 0 0 0 0 0 0 0 0.0265910892424509 0 0 0 0 0 0 0 0 0 0 0 0 0 0 0 0 0 0 0 0 0 0 0 0 0 0 0 0 0 0 0 0 0 0 0 0 0 0 0 0 0 0 0 0 0 0 0 0 0 0 0 0 0 0 0 0 0 0 0 0
0 0 0 0 0 0 0 0 0 0 0 0 0 0 0 0 0 0 0 0 0 0 0 0 0 0 0 0 0 0 0 0 0 0.0749397442928118 0.254300229885263 0 0 0 0 0 0 0 0 0 0 0 0 0 0 0 0 0 0 0 0 0 0 0 0 0 0 0 0 0 0 0 0 0 0 0 0 0 0 0 0 0 0 0 0 0 0 0 0 0 0 0 0 0 0 0.0152438342342121 0 0 0 0 0 0 0 0 0 0 0.285732815920042 0.036483961027892 0.0125077614229432 0.0162600898498262 0 0 0 0 0 0 0 0 0 0 0 0 0 0 0 0 0 0 0 0 0 0 0 0 0 0 0 0 0 0 0 0 0 0 0 0 0 0 0 0 0 0 0 0 0 0 0 0.0133037098771305 0.00677503743742758 0.105464100026142 0 0 0 0 0 0 0 0 0 0 0 0 0 0 0 0 0 0 0 0 0 0 0 0 0 0 0 0 0 0 0 0 0 0 0.0920811150557776 0 0 0 0 0 0 0 0 0 0 0 0 0 0 0 0 0 0 0 0 0 0 0 0 0 0 0 0 0 0 0 0 0 0 0 0 0 0 0 0 0 0 0 0 0 0 0 0 0 0 0 0 0 0 0 0 0 0 0 0 0 0 0 0 0 0 0 0 0.086907600970532 0 0 0 0 0 0 0 0 0 0 0 0 0 0 0 0 0 0 0 0 0 0 0 0 0 0 0 0 0 0 0 0 0 0 0 0 0 0 0 0 0 0 0 0 0 0 0 0 0 0 0 0 0 0 0 0 0 0 0 0
0 0 0 0 0 0 0 0 0 0 0 0 0 0 0 0 0 0 0 0 0 0 0 0 0 0 0 0 0 0 0 0.00628328667570208 0.0249343804820363 0 0.127782300766165 0 0 0 0 0 0 0 0 0 0 0 0.0061218752715974 0 0 0 0 0 0 0 0.169735688753862 0 0 0 0 0 0 0 0 0 0 0 0 0 0 0 0 0.0400157208781087 0 0 0 0 0 0 0 0 0 0 0 0 0 0 0 0 0 0 0 0 0 0 0.00534985978437293 0 0 0 0 0 0.0626451323137863 0.0633802239835392 0 0 0 0 0 0 0 0 0 0 0 0 0 0 0 0 0 0 0 0 0 0 0 0 0 0 0 0 0 0 0 0 0 0 0 0 0 0.0996524282340723 0 0 0 0 0 0 0 0 0 0 0.0134778826936763 0.00998058534753645 0.00346525008760519 0 0 0 0 0 0 0 0 0 0 0 0 0 0 0 0 0 0 0 0 0 0 0 0 0 0 0 0 0 0 0 0 0 0 0.0101936270911338 0.0338526455296992 0.0285911366757261 0 0 0 0 0 0.0263599782591721 0 0 0 0 0 0 0 0 0 0 0 0.0402059974732249 0 0 0 0 0 0 0 0 0 0 0 0 0 0 0 0 0 0 0 0 0 0 0 0 0 0 0 0 0 0 0 0 0 0 0 0 0 0 0 0 0 0 0 0 0 0 0 0 0 0.182267682607841 0 0 0 0 0 0 0 0 0 0 0 0 0 0 0 0 0 0 0 0 0 0 0 0 0 0 0 0 0 0 0 0 0 0 0 0 0 0 0 0 0 0.0280441236799066 0 0 0 0 0.0121503821434402 0 0.00550981126779692 0 0 0 0 0 0 0 0 0 0 0
0 0 0 0 0 0 0 0.00669919120048418 0 0 0 0 0.0380446214494901 0 0 0 0 0 0 0 0 0 0 0 0.0615144055010213 0.0131376903840543 0 0 0 0 0 0.121505870494353 0.0821533773602982 0.124068918784508 0 0 0 0 0 0 0.00762088167053701 0.00468640424567506 0 0 0 0 0 0.0403039219923732 0.120202481872247 0 0 0 0 0 0 0 0.0342357701799689 0 0 0 0 0 0 0 0 0 0 0 0 0 0 0 0 0 0.0204067304292651 0 0 0 0 0 0 0 0 0 0 0 0 0 0 0 0 0 0 0 0 0 0 0 0 0 0.0740169985875098 0.00986934417928474 0 0 0 0 0 0 0 0 0 0 0 0 0.0138648826846352 0 0 0 0 0 0 0 0 0 0 0 0.00768624057297804 0 0 0 0 0 0 0 0 0 0 0 0 0 0 0 0 0 0 0 0 0 0 0 0.00946054563588904 0 0 0.0154212600712695 0 0 0 0 0 0 0 0 0 0 0 0 0 0.0173581430288928 0 0 0 0 0 0 0 0 0 0 0 0 0 0 0 0 0 0 0 0.0120631396426402 0.00709781601934861 0.0120673203938853 0 0 0 0 0 0.0208054548049704 0 0 0 0 0 0 0 0 0 0 0 0.0715630429674673 0 0 0 0 0 0 0 0 0 0 0 0 0 0 0 0 0 0 0 0 0 0 0 0 0 0 0 0 0 0 0 0 0 0 0 0 0 0 0 0 0 0 0 0 0 0 0 0 0 0.0455335651907909 0 0 0.00861198065616204 0 0 0 0 0 0 0 0 0 0 0 0 0 0 0 0 0 0 0 0 0 0 0 0 0 0 0 0 0 0 0 0 0 0 0 0 0 0 0 0 0 0 0 0 0 0 0 0 0 0 0 0 0 0 0 0 0
0 0 0 0 0 0 0 0 0 0 0 0 0 0 0 0 0 0 0 0 0 0 0 0 0 0 0 0 0 0 0 0.0102495379159488 0 0 0 0 0 0 0 0 0.118123786476202 0.0481375932870721 0 0 0 0 0 0.0840671101854898 0 0 0 0 0.163065837124592 0 0 0 0 0 0 0 0 0 0 0 0 0 0 0 0 0 0 0 0 0 0 0 0 0 0 0 0 0 0.0278604050174767 0.166448033785791 0.382047696207427 0 0 0 0 0 0 0 0 0 0 0 0 0 0 0 0 0 0 0 0 0 0 0 0 0 0 0 0 0 0 0 0 0 0 0 0 0 0 0 0 0 0 0 0 0 0 0 0 0 0 0 0 0 0 0 0 0 0 0 0 0 0 0 0 0 0 0 0 0 0 0 0 0 0 0 0 0 0 0 0 0 0 0 0 0 0 0 0 0 0 0 0 0 0 0 0 0 0 0 0 0 0 0 0 0 0 0 0 0 0 0 0 0 0 0 0 0 0 0 0 0 0 0 0 0 0 0 0 0 0 0 0 0 0 0 0 0 0 0 0 0 0 0 0 0 0 0 0 0 0 0 0 0 0 0 0 0 0 0 0 0 0 0 0 0 0 0 0 0 0 0 0 0 0 0 0 0 0 0 0 0 0 0 0 0 0 0 0 0 0 0 0 0 0 0 0 0 0 0 0 0 0 0 0 0 0 0 0 0 0 0 0 0 0 0 0 0 0 0 0 0 0 0 0 0 0 0 0 0 0 0 0 0
0.00632510717239026 0 0 0 0 0 0 0 0 0 0.0079250371564497 0 0 0 0 0 0 0 0 0 0 0 0 0 0 0 0 0 0 0.00384267669534256 0.0159364408425685 0 0 0 0 0 0 0.249979295092589 0 0 0 0 0 0 0 0 0.00809445965482806 0 0 0 0.0128837772964601 0 0 0 0 0 0 0 0.0098492400690935 0 0 0 0 0 0 0 0 0 0 0 0 0 0 0.228017018666686 0 0 0 0 0 0 0 0.00817414199912562 0 0.00611592997020223 0 0.094279697808547 0.0430634712716163 0.186259562060138 0 0.0297904256818374 0 0 0 0.00663950414999956 0 0 0.012996795559706 0 0 0 0 0 0 0 0 0 0 0 0 0 0 0 0 0 0 0 0 0 0 0 0 0 0 0 0 0 0 0.00475138430375121 0 0 0.0106650446113555 0 0.0155071642283253 0.0118336133376936 0 0 0 0 0 0 0.0270702123712939 0 0 0 0 0 0 0 0 0 0 0 0 0 0 0 0 0 0 0 0 0 0 0 0 0 0 0 0 0 0 0 0 0 0 0 0 0 0 0 0 0 0 0 0 0 0 0 0 0 0 0 0 0 0 0 0 0 0 0 0 0 0 0 0 0 0 0 0 0 0 0 0 0 0 0 0 0 0 0 0 0 0 0 0 0 0 0 0 0 0 0 0 0 0 0 0 0 0 0 0 0 0 0 0 0 0 0 0 0 0 0 0 0 0 0 0 0 0 0 0 0 0 0 0 0 0 0 0 0 0 0 0 0 0 0 0 0 0 0 0 0 0 0 0 0 0 0 0 0 0 0 0 0 0 0 0 0 0 0 0 0 0 0 0 0 0 0 0 0 0 0 0 0 0 0 0 0
0 0 0 0.0442645806404618 0 0 0 0 0.00731479966356075 0 0.0162305778495614 0 0 0 0 0 0 0 0 0 0 0 0 0 0 0 0 0 0 0.0182028051075056 0.0278971325099938 0 0 0 0 0 0.114109852985402 0 0 0 0 0 0 0 0 0 0.001374070297147 0 0 0 0.00233930953672616 0 0 0 0 0 0 0 0 0 0 0 0 0 0 0 0 0 0 0 0 0 0 0.00839885440237227 0 0 0 0 0 0 0 0.00490318069964463 0.000886700453228791 0.00435816784691538 0 0.130015572146802 0.0591233739402688 0.119417314904548 0.00290962197845461 0.0103448811075566 0 0 0 0.11590539095649 0 0.00715130559061664 0.0153389836348654 0 0 0.00122004805770299 0 0 0 0 0 0 0 0 0 0 0 0 0 0 0 0 0 0 0 0 0 0 0 0 0 0 0 0.0186647541845193 0 0 0.203530756958697 0 0.00434825428578508 0.0431446060797268 0 0 0.0155238186720115 0 0 0 0.00308128550943546 0 0 0 0 0 0 0 0 0 0 0 0 0 0 0 0 0 0 0 0 0 0 0 0 0 0 0 0 0 0 0 0 0 0 0 0 0 0 0 0 0 0 0 0 0 0 0 0 0 0 0 0 0 0 0 0 0 0 0 0 0 0 0 0 0 0 0 0 0 0 0 0 0 0 0 0 0 0 0 0 0 0 0 0 0 0 0 0 0 0 0 0 0 0 0 0 0 0 0 0 0 0 0 0 0 0 0 0 0 0 0 0 0 0 0 0 0 0 0 0 0 0 0 0 0 0 0 0 0 0 0 0 0 0 0 0 0 0 0 0 0 0 0 0 0 0 0 0 0 0 0 0 0 0 0 0 0 0 0 0 0 0 0 0 0 0 0 0 0 0 0 0 0 0 0 0 0
0 0 0 0 0 0 0 0 0 0 0 0 0 0 0 0 0 0 0 0 0 0 0 0 0 0 0 0 0 0 0 0 0 0 0 0 0 0 0 0.222763209468561 0 0 0 0 0.218423341829718 0 0 0.0319821276902545 0 0.143062170311282 0 0 0 0 0 0 0 0 0 0 0 0.0694455255358783 0 0.0227276539833976 0 0 0 0 0 0 0 0 0 0 0 0 0 0 0 0 0 0 0 0 0 0 0 0 0 0 0 0 0 0 0 0 0 0 0 0 0 0 0 0 0 0 0 0 0 0 0 0 0 0 0 0 0 0 0 0 0 0 0 0 0 0 0 0 0 0 0 0 0 0 0 0 0 0 0 0 0 0 0 0 0 0 0 0 0 0 0 0 0 0 0 0 0 0 0 0 0 0 0 0 0 0 0 0 0 0 0 0 0 0 0 0 0 0 0 0 0 0 0 0 0 0 0 0 0 0 0 0 0 0 0 0 0 0 0 0 0.0528267248241372 0 0.065656718186773 0.0093388212540036 0.0524547420735337 0 0 0 0 0 0 0 0 0 0 0 0 0 0 0 0 0 0 0 0 0 0 0 0 0 0 0 0 0 0 0 0 0 0 0 0 0 0 0 0 0 0 0 0 0 0 0 0 0 0 0 0 0 0 0 0 0 0 0 0 0 0 0 0 0 0 0 0 0 0 0 0 0 0 0 0 0 0 0.111318964842461 0 0 0 0 0 0 0 0 0 0 0 0 0 0 0 0 0 0 0 0 0 0 0 0 0 0 0 0 0 0 0 0 0 0
0 0 0 0 0 0 0 0 0 0 0 0 0 0 0 0.005367999329251 0 0 0 0 0 0.280910294996431 0 0.118733386890495 0 0 0 0 0 0 0 0 0 0 0 0 0 0 0.134314777536803 0 0 0 0 0 0.0291933293388332 0 0 0 0 0.0398283545030178 0 0 0 0 0 0 0 0 0 0 0 0.0338263219962952 0 0.00885874753278922 0 0 0 0 0.00652904437367902 0 0.0201685699349613 0 0.0908440639614441 0 0 0 0 0 0 0.0836000016884911 0 0 0 0 0 0 0 0 0 0 0 0 0 0 0 0 0 0 0 0 0 0 0 0 0 0 0 0 0 0 0 0 0 0 0 0 0 0 0 0 0 0 0 0 0 0 0 0 0 0 0 0 0 0 0 0 0 0 0 0 0 0 0 0 0 0 0 0 0 0 0 0 0 0 0 0 0 0 0 0 0 0 0 0 0 0 0 0 0 0 0 0 0 0 0 0 0 0 0 0 0 0 0 0 0 0 0 0 0 0 0 0 0 0 0 0 0 0 0 0 0.0469715982974125 0 0.0515218118666012 0 0.0125428946479547 0 0 0 0 0 0 0 0 0 0 0 0 0 0 0 0 0 0 0 0 0 0 0 0 0 0 0 0 0 0 0 0 0 0 0 0 0 0 0 0 0 0 0 0 0 0 0 0 0 0 0 0 0 0 0 0 0 0 0 0 0 0 0 0 0 0 0 0 0 0 0 0 0 0 0 0 0 0 0.0367888031055404 0 0 0 0 0 0 0 0 0 0 0 0 0 0 0 0 0 0 0 0 0 0 0 0 0 0 0 0 0 0 0 0 0 0
0 0 0 0 0 0 0 0 0 0 0 0 0 0 0 0 0 0 0 0 0 0 0 0 0 0 0 0 0 0 0 0.0219386508198949 0 0 0.0413646109023604 0.180011783015006 0 0 0 0 0 0.1137173268288 0 0 0 0 0 0.137394540846068 0.0358640081887402 0 0 0 0 0 0 0 0 0 0 0 0 0 0 0 0 0 0 0 0 0 0 0 0 0 0.13048244321444 0 0 0 0 0 0 0 0 0 0 0 0 0 0 0 0 0 0 0 0 0 0 0 0 0 0 0 0 0 0 0 0 0 0 0 0 0 0 0 0 0 0 0 0 0 0 0 0 0 0 0 0.167615454692623 0 0 0 0 0 0 0 0 0 0 0 0 0 0 0 0 0 0 0 0 0 0 0 0 0 0 0 0 0 0 0 0 0 0 0 0 0 0 0 0 0 0 0 0 0 0 0 0 0 0 0 0 0 0 0 0 0 0 0 0 0 0 0 0 0.039213771294075 0 0 0 0 0 0 0 0 0 0.0412350997112954 0.0911623104866977 0 0 0 0 0 0 0 0 0 0 0 0 0 0 0 0 0 0 0 0 0 0 0 0 0 0 0 0 0 0 0 0 0 0 0 0 0 0 0 0 0 0 0 0 0 0 0 0 0 0 0 0 0 0 0 0 0 0 0 0 0 0 0 0 0 0 0 0 0 0 0 0 0 0 0 0 0 0 0 0 0 0 0 0 0 0 0 0 0 0 0 0 0 0 0 0 0 0 0 0 0 0 0 0 0 0 0 0 0 0 0 0 0 0 0
0 0 0 0 0 0 0 0 0 0 0 0 0 0 0 0 0 0 0 0 0 0 0 0 0 0 0 0 0 0 0 0.0443209989421506 0 0 0.0738914769410409 0.213097728992398 0 0 0 0 0.330337225282689 0 0 0 0 0 0 0 0.0778695328636395 0 0 0 0 0 0 0 0 0 0 0 0 0 0 0 0 0 0 0 0 0 0 0 0 0 0 0 0 0 0 0 0 0 0 0 0 0 0 0 0 0 0 0 0 0 0 0 0 0 0 0 0 0 0 0 0 0 0 0 0 0 0 0 0 0 0 0 0 0 0 0 0 0 0 0 0 0 0 0 0 0 0 0 0 0 0 0 0 0 0 0 0 0 0 0 0 0 0 0 0 0 0 0 0 0 0 0 0 0 0 0 0 0 0 0 0 0 0 0 0 0 0 0 0 0 0 0 0 0 0 0 0 0 0 0 0 0 0 0 0 0 0 0.128285940133349 0 0 0 0 0 0 0 0 0 0.132197096844732 0 0 0 0 0 0 0 0 0 0 0 0 0 0 0 0 0 0 0 0 0 0 0 0 0 0 0 0 0 0 0 0 0 0 0 0 0 0 0 0 0 0 0 0 0 0 0 0 0 0 0 0 0 0 0 0 0 0 0 0 0 0 0 0 0 0 0 0 0 0 0 0 0 0 0 0 0 0 0 0 0 0 0 0 0 0 0 0 0 0 0 0 0 0 0 0 0 0 0 0 0 0 0 0 0 0 0 0 0 0 0 0 0 0 0 0
0 0 0 0 0 0 0 0 0 0 0 0 0 0 0 0 0 0 0 0 0 0 0 0.0900263668220182 0 0 0 0 0 0 0 0 0 0 0 0 0 0 0 0 0 0 0 0.116972916304818 0.0535251930359035 0 0 0 0 0.452976236942944 0 0 0 0 0 0 0 0 0 0 0 0 0 0.149690331844486 0 0.0234949261748352 0 0 0 0 0 0 0 0 0 0 0 0 0 0 0 0 0 0 0 0 0 0 0 0 0 0 0 0 0 0 0 0 0 0 0 0 0 0 0 0 0 0 0 0 0 0 0 0 0 0 0 0 0 0 0 0 0 0 0 0 0 0 0 0 0 0 0 0 0 0 0 0 0 0 0 0 0 0 0 0 0 0 0 0 0 0 0 0 0 0 0 0 0 0 0 0 0 0 0 0 0 0 0 0 0 0 0 0 0 0 0 0 0 0 0 0 0 0 0 0 0 0 0 0 0 0 0 0 0 0 0 0 0 0 0 0 0 0 0 0 0 0 0 0 0 0 0 0 0 0 0 0 0 0.034402655376085 0 0 0 0 0 0 0 0.0276299986387106 0.023475799577004 0.0278055752831957 0 0 0 0 0 0 0 0 0 0 0 0 0 0 0 0 0 0 0 0 0 0 0 0 0 0 0 0 0 0 0 0 0 0 0 0 0 0 0 0 0 0 0 0 0 0 0 0 0 0 0 0 0 0 0 0 0 0 0 0 0 0 0 0 0 0 0 0 0 0 0 0 0 0 0 0 0 0 0 0 0 0 0 0 0 0 0 0
0 0 0 0 0 0 0 0 0 0 0 0 0 0 0 0 0 0 0 0 0 0 0 0 0 0 0 0 0 0 0 0 0 0 0 0 0 0 0 0 0 0 0.0990850128728175 0 0.0286798253827117 0.124131668505244 0 0 0 0.158415501452905 0 0 0 0 0 0 0 0 0 0 0 0 0 0.0524011373006123 0 0.434741991731477 0.0846622756322715 0 0 0 0 0 0 0 0 0 0 0 0 0 0 0 0 0 0 0 0 0 0 0 0 0 0 0 0 0 0 0 0 0 0 0 0 0 0 0 0 0 0 0 0 0 0 0 0 0 0 0 0 0 0 0 0 0 0 0 0 0 0 0 0 0 0 0 0 0 0 0 0 0 0 0 0 0 0 0 0 0 0 0 0 0 0 0 0 0 0 0 0 0 0 0 0 0 0 0 0 0 0 0 0 0 0 0 0 0 0 0 0 0.00826959629348011 0 0 0 0 0 0 0 0 0 0 0 0 0 0 0 0 0 0 0 0 0 0 0 0 0 0 0 0 0 0 0 0 0 0 0 0 0 0 0 0 0 0 0 0 0 0 0 0 0 0 0 0 0 0.00961299082848032 0 0 0 0 0 0 0 0 0 0 0 0 0 0 0 0 0 0 0 0 0 0 0 0 0 0 0 0 0 0 0 0 0 0 0 0 0 0 0 0 0 0 0 0 0 0 0 0 0 0 0 0 0 0 0 0 0 0 0 0 0 0 0 0 0 0 0 0 0 0 0 0 0 0 0 0 0 0 0 0 0 0 0 0
0 0 0 0 0 0 0 0 0 0 0 0 0 0 0 0 0 0 0 0 0.0173751864459586 0 0 0 0 0 0 0 0 0 0 0 0 0 0 0 0 0 0.13171333680113 0.0291967156863768 0 0 0.0332103265840343 0.0210072282619637 0 0.00901523317436112 0 0 0 0.0810119544501316 0.00317820550435521 0 0 0 0 0 0 0 0 0 0 0.0163620734698241 0 0.0555661233145167 0 0.0232367761444888 0.0507263365973717 0 0 0 0 0 0 0 0.0885382762799499 0 0 0 0.0064098603788593 0 0 0 0 0 0 0 0.00197454077219208 0 0 0.00408118145687345 0.00559305741525429 0 0 0 0 0 0 0 0 0 0 0 0 0 0 0 0 0 0 0 0 0 0 0 0 0 0 0 0 0 0 0 0 0 0 0 0 0 0.0308098342280491 0 0 0 0 0 0.0552725287807147 0 0 0 0 0 0 0 0 0 0 0 0 0 0 0 0 0 0 0 0 0 0 0 0 0 0 0 0 0 0 0 0 0 0.0127905519762802 0.0385783949498552 0.0733773794028959 0.0595730229903338 0 0 0 0 0 0 0 0.00753020230944204 0 0 0 0 0.00743479826382526 0 0.00457006744866289 0 0 0 0.012458234513999 0 0 0 0 0 0 0 0 0 0.00621924457122185 0 0 0 0.0125196910864168 0 0 0 0 0 0 0 0 0 0 0 0 0 0 0 0 0 0 0.0688403885849885 0 0 0 0 0 0 0 0 0.0154296629848558 0.012162425578868 0 0 0 0 0 0 0 0 0 0 0 0 0 0 0 0 0 0 0 0 0 0 0 0 0 0 0 0 0 0 0 0 0 0 0 0 0 0 0 0 0 0 0 0 0 0 0 0 0 0.00423715959194973 0 0 0 0 0 0 0 0 0 0 0 0 0 0 0 0 0 0 0 0 0 0 0 0 0 0 0 0 0 0 0 0 0 0
0 0 0 0.0201868630761763 0 0 0 0 0 0 0 0 0 0.0202959812549664 0 0 0 0 0 0.024839537908193 0 0 0 0 0 0 0 0 0 0 0 0 0 0 0 0 0 0 0 0 0 0 0 0.148643559728459 0.0147383279731858 0 0 0 0 0.0414642917434796 0 0 0 0 0 0 0 0 0 0 0.239422734338698 0 0.050422335782716 0.0587097680936129 0 0.166725626109779 0.0359637090445733 0 0 0 0 0 0 0 0 0 0 0 0.0462160816811728 0 0 0 0 0 0 0 0 0 0 0 0 0 0 0 0 0 0 0 0 0 0 0 0 0 0 0 0 0 0 0 0 0 0 0 0 0 0 0 0 0 0 0 0 0 0 0 0 0 0 0.110049751447869 0 0 0 0 0.0223214318171187 0 0 0 0 0 0 0 0 0 0 0 0 0 0 0 0 0 0 0 0 0 0 0 0 0 0 0 0 0 0 0 0 0 0 0 0 0 0 0 0 0 0 0 0 0 0 0 0 0 0 0 0 0 0 0 0 0 0 0 0 0 0 0 0 0 0 0 0 0 0 0 0 0 0 0 0 0 0 0 0 0 0 0 0 0 0 0 0 0 0 0 0 0 0 0 0 0 0 0 0 0 0 0 0 0 0 0 0 0 0 0 0 0 0 0 0 0 0 0 0 0 0 0 0 0 0 0 0 0 0 0 0 0 0 0 0 0 0 0 0 0 0 0 0 0 0 0 0 0 0 0 0 0 0 0 0 0 0 0 0 0 0 0 0 0 0 0 0 0 0 0 0 0 0 0 0 0 0 0 0 0 0 0
0 0 0 0 0 0 0 0.0253712749003616 0 0 0 0 0 0 0 0 0 0 0 0 0 0 0 0 0 0 0 0 0.0447916479395072 0.0157841818819968 0 0 0 0.00723473573498307 0 0 0.0167855582990985 0.00624220134528802 0 0 0 0 0 0 0 0 0 0 0 0 0.0787583396398539 0 0 0 0 0 0 0 0.0959136323391727 0 0 0 0 0 0 0 0 0 0 0 0 0.014026978462124 0 0.0328289925682413 0 0.00540829286697709 0 0 0 0 0 0 0 0 0 0 0.00310014173642059 0.00979450671612627 0 0 0 0 0 0 0 0 0 0 0 0 0 0 0 0 0 0 0 0 0 0 0 0 0 0 0 0 0 0 0 0 0 0 0 0 0 0 0 0 0 0 0 0.144891096913982 0.251765814830574 0.0751540265940736 0 0 0 0 0 0 0.161732914754859 0 0 0 0 0 0 0 0 0 0 0 0 0 0 0 0 0 0 0 0 0 0 0 0 0 0 0 0 0 0 0 0 0 0 0 0 0 0 0 0 0 0 0 0 0 0 0 0.00535762808932258 0 0 0 0 0 0 0.00505803438703802 0 0 0 0 0 0 0 0 0 0 0 0 0 0 0 0 0 0 0 0 0 0 0 0 0 0 0 0 0 0 0 0 0 0 0 0 0 0 0 0 0 0 0 0 0 0 0 0 0 0 0 0 0 0 0 0 0 0 0 0 0 0 0 0 0 0 0 0 0 0 0 0 0 0 0 0 0 0 0 0 0 0 0 0 0 0 0 0 0 0 0 0 0 0 0 0 0 0 0 0 0 0 0 0 0 0 0 0 0 0 0 0 0 0 0 0 0 0 0 0 0 0
0 0 0 0 0 0 0 0 0 0 0 0 0.0452537162755593 0 0 0 0 0 0 0 0 0 0.0427718214018121 0 0.0618742029402206 0.0687616525176149 0 0 0 0 0 0 0 0 0.0820171247441203 0.0480311735646458 0 0 0.0338056244707528 0 0.0515113560140785 0 0 0 0 0 0 0 0 0 0 0 0 0 0 0 0 0 0 0 0 0 0 0 0 0 0 0 0 0 0 0 0 0 0.0453699922410083 0 0 0 0 0 0 0 0 0 0 0 0 0 0 0 0 0 0 0 0 0 0 0 0 0 0 0 0 0 0 0 0 0 0 0 0 0 0 0 0 0 0 0 0 0 0 0 0 0 0 0 0.105905380122488 0 0 0 0 0 0 0 0 0 0 0 0 0 0 0 0 0 0 0 0 0 0 0 0 0 0 0 0 0 0 0 0 0 0 0 0 0 0 0 0 0 0 0 0 0 0 0 0 0 0 0 0 0 0 0 0 0 0 0 0 0 0 0 0 0.0172321013246263 0 0 0 0 0 0.0183259846996083 0 0 0.0180283105465736 0 0.208430306658836 0 0.0352653119617258 0 0 0 0 0 0 0 0 0 0 0 0 0 0 0 0 0 0 0 0 0 0 0 0 0 0 0 0 0 0 0 0 0 0 0 0 0 0 0 0 0 0 0 0 0 0 0 0 0 0 0 0 0 0 0 0 0 0 0 0 0 0 0 0 0 0 0 0 0 0 0 0 0 0 0 0 0 0 0.11741594051633 0 0 0 0 0 0 0 0 0 0 0 0 0 0 0 0 0 0 0 0 0 0 0 0 0 0 0 0 0 0 0 0 0 0
0 0 0 0 0 0 0 0 0 0 0 0 0.0443811207621587 0 0 0 0 0 0 0 0 0 0.0343227331078758 0 0.181682321952656 0.0213419293075666 0.0368437730182885 0 0 0 0 0.0890829448750036 0 0 0.134864301774746 0 0 0 0 0 0.00741342116144037 0.00554110708619625 0 0 0 0 0 0 0 0 0 0 0 0 0 0 0 0 0 0 0 0 0 0 0 0 0 0 0 0 0 0 0 0 0 0 0 0 0 0 0 0 0 0 0 0 0 0 0 0 0 0 0 0 0 0 0 0 0 0 0 0 0 0 0 0 0 0 0 0 0 0 0 0 0 0 0 0.0535079233302072 0 0.0592357233809929 0.309981869545476 0 0 0 0 0 0 0 0 0 0 0 0 0 0 0 0 0 0 0 0 0 0 0 0 0 0 0 0 0 0 0 0 0 0 0 0 0 0 0 0 0 0 0 0 0 0 0 0 0 0 0 0 0 0 0 0 0 0 0 0 0 0 0 0 0 0 0.0218008306973924 0 0 0 0 0 0 0 0 0 0 0 0 0 0 0 0 0 0 0 0 0 0 0 0 0 0 0 0 0 0 0 0 0 0 0 0 0 0 0 0 0 0 0 0 0 0 0 0 0 0 0 0 0 0 0 0 0 0 0 0 0 0 0 0 0 0 0 0 0 0 0 0 0 0 0 0 0 0 0 0 0 0 0 0 0 0 0 0 0 0 0 0 0 0 0 0 0 0 0 0 0 0 0 0 0 0 0 0 0 0 0 0 0 0 0 0 0 0 0 0 0 0 0 0 0 0 0 0 0 0
0 0 0 0 0 0 0 0 0 0 0 0 0 0 0 0 0 0 0 0 0 0 0 0.0257534054019634 0 0 0 0 0 0 0 0 0 0 0 0 0 0 0.0912406038271564 0.0421284397295322 0 0 0.297250751002293 0.122722039698503 0.085680451549612 0.026824747066685 0 0 0 0 0 0 0 0 0 0 0 0 0 0 0 0 0 0.126042136284252 0 0.0930206464359652 0 0 0 0 0 0 0 0 0 0 0 0 0 0 0 0 0 0 0 0 0 0 0 0 0 0 0 0 0 0 0 0 0 0 0 0 0 0 0 0 0 0 0 0 0 0 0 0 0 0 0 0 0 0 0 0 0 0 0 0 0 0 0 0 0 0 0 0 0.0305389182481309 0 0 0 0 0 0 0 0 0 0 0 0 0 0 0 0 0 0 0 0 0 0 0 0 0 0 0 0 0 0 0 0 0 0 0 0 0 0 0 0 0 0 0 0 0 0 0 0 0 0 0 0 0 0 0 0 0 0 0 0 0 0 0 0 0 0 0 0 0 0 0 0 0 0 0 0 0 0 0 0 0 0 0 0 0.0188860354102741 0 0 0 0 0 0 0 0.0301102249172362 0 0.0098016004283964 0 0 0 0 0 0 0 0 0 0 0 0 0 0 0 0 0 0 0 0 0 0 0 0 0 0 0 0 0 0 0 0 0 0 0 0 0 0 0 0 0 0 0 0 0 0 0 0 0 0 0 0 0 0 0 0 0 0 0 0 0 0 0 0 0 0 0 0 0 0 0 0 0 0 0 0 0 0 0 0 0 0 0 0 0 0 0 0
0 0 0 0.0065534371133382 0 0 0.00620290515231899 0 0 0 0 0 0 0 0 0.0118364406755394 0 0 0 0 0 0 0 0 0 0 0 0 0 0.0401109281689433 0.0407520548743606 0 0 0 0 0 0.026256818323743 0.0104440147037779 0 0 0 0 0 0 0.00327470749000817 0 0.0774011679267157 0 0 0 0 0.0197475868478642 0 0 0.0938030314233822 0 0 0 0.116179700581266 0 0 0 0 0 0 0 0 0.0244577267064892 0 0 0.00921554135293615 0.0105440059912502 0 0.0454256915840159 0 0.0153570810421303 0.0367424138006252 0 0 0 0 0 0.00491722486671358 0 0 0 0.00852868697113326 0.0125546518216146 0.00679924003907668 0 0.0039765965452715 0 0 0.0263662448191838 0 0.00872222660390899 0.0267793382918895 0 0 0 0 0.0060633781465658 0 0 0 0 0 0 0 0 0 0 0 0 0 0 0 0 0 0 0 0 0 0 0 0 0 0.00787481150804262 0 0 0.0384649068491168 0 0 0.0165646448856012 0.00440847913016032 0 0.00439967760948785 0 0.00651024114590543 0.0270727215509415 0.178407106971985 0 0 0 0 0 0 0 0 0 0 0 0 0 0 0 0 0 0 0 0 0 0 0 0 0 0 0 0 0 0 0 0 0 0 0 0 0 0 0 0 0 0 0 0 0 0 0 0 0 0 0 0 0 0 0 0 0 0 0 0 0 0 0 0 0 0 0 0 0 0 0 0 0 0 0 0 0 0 0 0 0 0 0 0 0 0 0 0 0 0 0 0 0 0 0 0 0 0 0 0 0 0 0 0 0 0 0 0 0 0 0 0 0 0 0 0 0.0172845684846975 0 0 0 0 0 0 0 0 0 0 0 0 0 0 0 0 0 0 0 0 0 0 0 0 0 0 0 0 0 0 0 0 0 0 0 0 0 0 0 0 0 0 0 0 0 0 0 0 0 0 0 0 0 0 0 0 0 0 0 0
0 0 0 0 0 0 0 0 0 0 0 0 0 0 0 0 0 0 0 0 0 0 0 0 0 0 0 0 0 0 0 0 0 0 0 0 0 0 0 0 0 0 0 0 0 0 0 0 0 0 0.0606618038970548 0 0 0 0 0 0 0 0 0 0 0 0 0 0 0 0 0 0 0 0 0 0 0 0 0.0964176499137427 0 0 0 0.0684528437564075 0 0.0281343923587777 0 0.0519686082290081 0 0 0 0 0 0 0 0 0 0 0 0 0 0 0 0 0 0 0 0 0 0 0 0.0103860014994346 0 0 0 0 0 0 0 0 0 0 0 0 0 0 0 0 0 0 0 0 0 0 0 0 0 0 0 0.0933287785737334 0 0.146320674546563 0 0.0323145216859487 0.0159796362964504 0 0 0 0 0 0 0 0.0108224578831039 0 0.0097807558239713 0 0 0 0 0 0 0 0 0 0 0 0 0 0 0 0 0 0 0 0 0 0 0 0 0 0 0 0 0 0 0 0 0 0 0 0 0 0 0 0 0.117163512794102 0 0 0 0 0 0 0 0 0 0.0555354041918149 0 0 0 0 0 0 0 0 0 0 0 0 0 0 0 0 0 0 0 0.0337187845169618 0 0 0.122806990897274 0 0 0 0 0 0.0462071831356516 0 0 0 0 0 0 0 0 0 0 0 0 0 0 0 0 0 0 0 0 0 0 0 0 0 0 0 0 0 0 0 0 0 0 0 0 0 0 0 0 0 0 0 0 0 0 0 0 0 0 0 0 0 0 0 0 0 0 0 0 0 0 0 0 0 0 0 0 0 0 0 0 0 0 0 0 0 0 0 0 0 0 0 0 0 0 0
0 0 0 0 0 0 0 0 0 0 0 0 0 0 0 0 0 0 0 0 0 0 0 0 0 0 0 0 0 0 0 0 0 0 0 0.172098335082596 0 0 0 0 0 0 0 0 0 0 0 0 0 0 0 0 0 0 0 0 0 0 0 0 0 0 0 0 0 0 0 0 0 0 0 0 0 0 0 0 0 0 0 0 0 0 0 0.353394268854434 0.226849824526993 0 0 0 0 0 0 0.013726672519784 0 0 0 0 0 0 0 0 0 0 0.0320109343237105 0.013797728236357 0 0 0 0 0 0 0 0 0 0 0 0 0 0 0 0 0 0 0 0 0 0 0 0 0 0 0 0 0 0 0 0 0 0 0 0 0 0.0577544939732856 0.0129240662618265 0 0 0 0 0 0.0154260921721634 0.0186973259482921 0 0 0 0 0 0 0 0 0 0 0 0 0 0 0 0 0 0 0 0 0 0 0 0 0 0 0 0 0 0 0 0 0 0 0 0 0 0 0 0 0 0.0176583222096414 0 0 0 0 0 0.0656619358909171 0 0 0 0 0 0 0 0 0 0 0 0 0 0 0 0 0 0 0 0 0 0 0 0 0 0 0 0 0 0 0 0 0 0 0 0 0 0 0 0 0 0 0 0 0 0 0 0 0 0 0 0 0 0 0 0 0 0 0 0 0 0 0 0 0 0 0 0 0 0 0 0 0 0 0 0 0 0 0 0 0 0 0 0 0 0 0 0 0 0 0 0 0 0 0 0 0 0 0 0 0 0 0 0 0 0 0 0 0 0 0 0 0 0 0 0 0 0 0 0
0 0 0 0 0 0 0 0 0 0 0 0 0 0 0 0 0 0 0 0 0 0 0 0 0 0 0.0156899228194509 0 0 0 0 0 0 0 0 0 0 0 0 0 0 0 0 0 0 0 0 0 0 0 0 0 0 0 0 0 0 0 0 0 0 0 0 0 0.0592434590048549 0.0200375108723225 0.0533751369969978 0 0 0 0 0 0 0 0 0 0 0 0 0 0 0 0 0 0 0 0 0 0 0 0 0 0 0 0 0 0 0 0 0 0 0 0 0 0.0284979859304393 0.0931348534539955 0.0263414821800177 0.201000553361728 0.0337018870398607 0 0 0 0 0 0 0 0 0 0 0 0 0.0182321074521556 0 0.0147101567181382 0 0 0 0 0.0149394100895051 0 0 0 0 0 0 0 0 0 0 0 0 0 0 0 0 0 0 0 0 0 0 0 0 0 0 0 0 0 0.00340674398302732 0 0 0 0.00949703837566975 0 0 0.0092735786491834 0 0.00761977215329177 0 0 0 0 0 0.0260775717264123 0.0200986303913914 0 0 0 0 0 0 0 0 0 0 0 0 0 0 0 0 0 0 0 0 0 0 0 0 0 0 0 0 0 0 0 0 0 0 0.0195470873337293 0 0 0 0 0 0 0 0 0.00527440125011465 0 0 0 0 0 0 0 0 0 0 0 0 0 0 0 0 0 0 0 0 0 0 0 0 0 0 0 0 0 0 0 0 0 0 0 0 0 0 0 0 0 0 0 0.0523296642210795 0 0 0.0757946270217946 0 0 0.0234275115695437 0.0724404350827141 0.00792910440245943 0 0 0 0 0 0 0 0 0 0.0883793679201223 0 0 0 0 0 0 0 0 0 0 0 0 0 0 0 0 0 0 0 0 0 0 0 0 0 0 0 0 0 0 0 0 0 0 0 0 0
0 0 0 0.00736760014926095 0 0 0 0 0 0 0 0 0 0 0 0 0 0 0 0 0 0 0 0 0 0 0 0 0 0 0 0 0 0.0912383501509622 0 0 0 0 0 0 0 0 0 0 0 0 0 0 0 0 0.0434142170125953 0 0 0 0 0 0 0.0206398277303441 0 0 0 0 0 0 0 0 0 0.02381233837878 0.0118786208129066 0 0 0.22468767069145 0 0 0 0 0.0161447128997136 0 0 0 0 0 0 0 0 0 0 0 0 0 0 0 0 0 0 0 0 0 0 0 0.0146419334294354 0.0617425524215745 0 0 0 0 0 0 0 0 0 0 0 0 0 0 0 0 0 0 0 0 0 0 0 0 0 0 0 0 0 0 0 0 0 0 0 0 0 0.15932242659438 0 0 0 0 0 0 0 0 0 0 0.00464041013975878 0.00324926846889448 0 0.00777674267018789 0.0127054654457545 0 0 0 0 0 0 0 0 0 0 0 0 0 0 0 0 0 0 0 0 0 0 0 0 0 0 0 0 0 0 0 0 0 0.0169323491708652 0 0 0 0 0 0 0 0 0 0 0 0 0 0 0 0 0 0 0 0 0 0 0 0 0 0.00274559228686517 0.00637472307775594 0 0 0 0 0 0 0 0 0 0 0 0 0 0 0 0 0 0 0 0 0 0 0 0 0 0 0 0 0 0 0 0 0 0 0 0 0 0 0 0 0 0.169610532413006 0 0 0 0 0 0 0 0 0 0 0 0 0 0 0 0 0 0 0 0 0 0 0 0 0 0 0 0 0 0 0 0 0 0 0 0 0 0 0 0.0039286489386767 0 0.0294706137096244 0 0 0 0 0.0152399409637296 0.0243743956525997 0.00490335219908439 0 0 0 0 0 0 0 0 0 0 0.0231577145917944
0 0 0 0 0 0 0 0 0 0 0 0 0.0355979220980014 0 0 0 0 0 0 0 0 0 0 0 0 0 0 0 0 0 0 0 0 0 0 0 0 0 0 0 0 0 0 0 0 0 0 0 0 0 0 0 0 0 0 0 0.0871640927364963 0 0 0 0 0 0 0 0 0 0 0 0 0 0 0 0 0 0 0 0 0 0 0 0 0 0 0 0 0 0 0 0 0 0 0 0 0 0 0 0 0 0 0 0 0 0 0 0 0 0 0 0 0.100324630500624 0 0 0 0 0.192753377255171 0 0 0 0 0 0 0 0 0 0 0 0 0 0 0 0 0 0 0 0 0 0 0 0 0 0 0 0 0 0 0 0 0 0 0 0 0 0 0 0 0 0 0 0 0 0 0 0 0 0 0 0 0 0 0 0 0 0 0 0 0 0 0 0 0 0 0 0 0 0 0 0 0 0 0.0234213440409587 0 0 0 0 0 0.0499241946744668 0.0231230947160925 0 0 0 0 0 0 0 0 0 0 0.395006534478446 0 0 0 0 0 0 0 0 0 0 0 0 0 0 0 0 0 0 0 0 0 0 0 0 0 0 0 0 0 0 0 0 0 0 0 0 0 0 0 0 0 0 0 0 0 0 0 0 0 0 0 0 0.0687352919819129 0 0 0 0 0 0 0 0 0 0 0 0 0 0 0 0 0 0 0 0 0 0 0 0 0 0 0 0 0.0239495175178314 0 0 0 0 0 0 0 0 0 0 0 0 0 0 0 0 0 0 0 0 0 0 0 0 0 0 0 0
0 0 0 0 0 0 0 0 0 0 0 0 0.0292018399697974 0 0 0 0 0 0 0 0 0 0 0 0.0176762729945441 0 0 0 0 0 0 0 0 0 0.066929213480668 0 0 0 0 0 0 0 0 0 0 0 0 0 0 0 0 0 0 0 0 0.0355933709340476 0 0 0 0 0 0 0 0 0 0 0 0 0 0.0290440146364377 0.0157807987178666 0.0192605306885056 0 0 0 0.0104673577249969 0 0 0 0 0 0 0 0 0 0 0 0 0 0 0 0 0 0 0 0 0 0 0 0 0 0 0 0 0 0 0 0 0 0 0 0 0 0 0 0 0 0 0 0 0 0 0 0 0 0 0 0 0 0 0 0 0 0 0 0 0 0 0.00270014157184556 0 0 0 0 0 0 0 0 0 0 0 0 0 0 0 0 0 0 0 0 0 0 0 0 0 0 0 0 0 0 0 0 0 0 0 0 0 0 0 0 0 0 0 0 0 0 0 0 0.0302703177612885 0 0.145777489597053 0 0 0 0 0 0.132740385265215 0 0 0 0 0 0 0 0 0 0 0 0.335273444053259 0 0 0 0 0 0 0 0 0 0 0 0 0 0 0 0 0 0 0 0 0 0 0 0 0 0 0.00272172080938906 0.00771054801934706 0.0052829089178064 0 0 0 0 0 0.00607670407609103 0 0 0 0 0 0 0 0 0.00687570595652503 0 0 0.00264957446586649 0 0 0.0510207874337577 0 0 0.0224536505177533 0 0 0 0 0 0 0 0 0 0 0 0 0 0 0 0 0 0 0 0 0 0 0 0 0.0136324379094765 0 0 0 0.0108607844984628 0 0 0 0 0 0 0 0 0 0 0 0 0 0 0 0 0 0 0 0 0 0 0 0 0 0 0 0
0 0 0 0 0 0 0 0 0 0 0 0 0 0 0 0 0 0 0 0 0 0 0 0 0 0 0 0 0 0 0 0 0 0 0 0 0 0 0 0 0 0 0 0 0 0 0 0 0 0 0 0 0 0 0.531579243116124 0 0 0 0 0 0 0 0 0 0 0 0 0 0 0 0 0 0 0 0 0 0 0 0 0 0 0 0 0 0 0 0 0 0 0 0 0 0 0 0 0 0 0 0 0 0 0 0 0 0 0 0 0 0 0 0 0 0 0 0 0 0 0 0 0 0 0 0 0 0 0 0 0 0 0 0 0 0 0 0 0 0 0 0 0.468420756883876 0 0 0 0 0 0 0 0 0 0 0 0 0 0 0 0 0 0 0 0 0 0 0 0 0 0 0 0 0 0 0 0 0 0 0 0 0 0 0 0 0 0 0 0 0 0 0 0 0 0 0 0 0 0 0 0 0 0 0 0 0 0 0 0 0 0 0 0 0 0 0 0 0 0 0 0 0 0 0 0 0 0 0 0 0 0 0 0 0 0 0 0 0 0 0 0 0 0 0 0 0 0 0 0 0 0 0 0 0 0 0 0 0 0 0 0 0 0 0 0 0 0 0 0 0 0 0 0 0 0 0 0 0 0 0 0 0 0 0 0 0 0 0 0 0 0 0 0 0 0 0 0 0 0 0 0 0 0 0 0 0 0 0 0 0 0 0 0 0 0 0 0 0 0 0 0 0 0
0 0 0 0 0 0 0 0 0 0 0 0 0 0 0 0 0 0 0 0 0 0 0 0 0 0 0 0 0 0 0.00101542447947043 0 0 0 0 0 0.00383894462565488 0 0 0 0 0 0 0 0 0 0.0180277503357649 0 0 0 0.0222198174881344 0 0 0 0 0 0 0 0 0 0 0 0 0 0 0 0 0 0 0 0 0 0 0.0174037902499442 0 0 0 0 0 0 0 0.0032583069967889 0 0.00346552526004456 0 0.0719704234574965 0.0192816160960655 0.0588161157341822 0.0349992646868569 0.0952107591334871 0 0 0 0 0 0.0116366244382928 0.00181302358296197 0 0 0 0 0 0 0 0 0 0 0 0 0 0 0 0 0 0 0 0 0 0 0 0 0 0 0 0 0 0 0.00114951392234092 0 0 0 0 0 0 0 0 0 0 0 0.0164469001957045 0.0877944281628161 0.00154880301517267 0.147892413124782 0.128075928585821 0 0 0.100171933436739 0.0213602427789309 0.00645261133977195 0 0.00201009850844469 0 0 0 0.0946963801918965 0.0294433601724351 0 0 0 0 0 0 0 0 0 0 0 0 0 0 0 0 0 0 0 0 0 0 0 0 0 0 0 0 0 0 0 0 0 0 0 0 0 0 0 0 0 0 0 0 0 0 0 0 0 0 0 0 0 0 0 0 0 0 0 0 0 0 0 0 0 0 0 0 0 0 0 0 0 0 0 0 0 0 0 0 0 0 0 0 0 0 0 0 0 0 0 0 0 0 0 0 0 0 0 0 0 0 0 0 0 0 0 0 0 0 0 0 0 0 0 0 0 0 0 0 0 0 0 0 0 0 0 0 0 0 0 0 0 0 0 0 0 0 0 0 0 0 0 0 0 0 0 0 0 0 0 0 0 0 0 0 0 0 0 0 0 0
0 0 0 0 0 0 0 0 0 0 0 0 0 0 0 0 0 0 0 0 0 0 0 0 0 0 0 0 0 0 0 0 0 0 0 0 0 0 0 0 0 0 0 0 0 0 0 0 0 0 0 0 0 0 0 0 0 0 0 0 0.134209022731122 0 0.158647511179876 0 0 0 0 0 0 0 0 0 0 0 0 0 0 0 0.0306262902233396 0 0 0 0 0 0 0 0 0 0 0 0 0 0 0 0 0 0 0 0 0 0 0 0 0 0 0 0 0 0 0 0 0.0466457867040394 0.0240561182358927 0 0 0 0 0 0 0 0 0 0.30114274105236 0 0.172936173116159 0 0 0 0 0.0290259541985665 0 0 0 0 0.074819117472556 0 0 0 0 0 0 0 0 0 0 0 0 0 0 0 0 0 0 0 0 0 0 0 0 0 0 0 0 0 0 0 0 0 0 0 0 0 0 0 0 0 0 0 0 0 0 0 0 0 0 0 0 0 0 0 0 0 0 0 0 0 0 0 0 0 0 0 0 0 0 0 0 0 0.0171665971943891 0 0 0 0 0 0 0 0 0 0 0 0 0 0 0 0 0 0 0 0 0 0 0 0 0 0 0 0 0 0 0 0 0 0 0 0 0 0 0 0 0 0 0 0 0 0 0 0 0 0 0 0 0 0 0 0 0.0107246878916993 0 0 0 0 0 0 0 0 0 0 0 0 0 0 0 0 0 0 0 0 0 0 0 0 0 0 0 0 0 0 0 0 0 0 0 0 0 0 0 0 0 0 0 0 0 0 0 0 0 0 0 0
0 0 0 0.0201893108580375 0 0 0 0 0 0 0 0 0 0.0143015168445372 0 0 0 0 0 0.0450521452621455 0.0693168569572617 0 0 0 0 0 0 0 0 0 0 0 0 0 0 0 0 0 0 0 0 0 0 0 0 0.222618361302836 0 0 0 0 0 0 0 0 0 0 0 0 0 0.110371956247716 0 0 0.278415579221296 0 0 0 0 0 0 0 0 0 0 0 0 0 0 0.0440341944159402 0.0583326894716054 0 0 0 0 0 0 0 0 0 0 0 0 0 0 0 0 0 0 0 0 0 0 0 0 0 0 0 0 0 0 0 0 0 0 0 0 0 0 0 0 0 0 0 0.0172846106793839 0 0 0 0 0 0 0.0534602447774852 0 0 0 0 0.0566324882205084 0 0 0 0 0 0 0 0 0 0 0 0 0 0 0 0 0 0 0 0 0 0 0 0 0 0 0 0 0 0 0 0 0 0 0 0 0 0 0 0 0 0 0 0 0 0 0 0 0 0 0 0 0 0 0 0 0 0 0 0 0 0 0 0 0 0 0 0 0 0 0 0 0 0 0 0 0 0 0 0 0 0 0 0 0 0 0 0 0 0 0 0 0 0 0 0 0 0 0.00999004574124725 0 0 0 0 0 0 0 0 0 0 0 0 0 0 0 0 0 0 0 0 0 0 0 0 0 0 0 0 0 0 0 0 0 0 0 0 0 0 0 0 0 0 0 0 0 0 0 0 0 0 0 0 0 0 0 0 0 0 0 0 0 0 0 0 0 0 0 0 0 0 0 0 0 0 0 0 0 0 0 0 0 0 0 0
0 0 0 0 0 0 0 0 0 0 0 0 0 0 0 0 0 0 0 0 0 0 0 0 0 0 0 0 0 0 0 0 0 0 0 0 0 0 0.105797020147564 0.0854680144439594 0 0 0 0 0.0413367949389057 0 0 0 0 0 0 0 0 0 0 0 0 0 0 0 0 0 0 0.0620205563348823 0 0 0 0 0 0 0 0 0.251896354265308 0 0 0 0 0 0.245520080099008 0.0529479160945648 0 0 0 0 0 0 0 0 0 0 0 0 0 0 0 0 0 0 0 0 0 0 0 0 0 0 0 0 0 0 0 0 0 0 0 0 0 0 0 0 0 0 0 0 0 0 0 0 0 0 0 0 0 0 0 0 0 0 0 0 0 0 0 0 0 0 0 0 0 0 0 0 0 0 0 0 0 0 0 0 0 0 0 0 0 0 0 0 0 0 0 0 0 0 0 0 0 0 0 0 0 0 0 0 0 0 0.0678783052801717 0 0 0 0 0 0 0 0 0 0 0 0 0 0.0330877175679957 0 0 0 0.0180494707682704 0 0 0 0 0 0 0 0 0 0 0 0 0 0 0 0 0 0 0 0 0 0 0.0169155489128348 0.0190822211465352 0 0 0 0 0 0 0 0 0 0 0 0 0 0 0 0 0 0 0 0 0 0 0 0 0 0 0 0 0 0 0 0 0 0 0 0 0 0 0 0 0 0 0 0 0 0 0 0 0 0 0 0 0 0 0 0 0 0 0 0 0 0 0 0 0 0 0 0 0 0 0 0 0 0 0 0 0 0 0 0 0 0 0 0 0 0 0 0 0
0 0 0 0 0 0 0 0 0 0 0 0 0 0 0 0 0 0 0 0 0.150397266190301 0 0 0 0 0 0 0 0 0 0 0 0 0 0 0 0 0 0 0 0 0 0 0 0 0.0478532407457142 0 0 0 0 0 0 0 0 0 0 0 0 0 0.133168984740879 0.284175303532542 0 0 0 0 0 0 0.009561770744037 0 0 0 0 0.0134768003211002 0 0 0 0 0 0.143174607035771 0 0 0 0 0 0 0 0 0 0 0 0 0 0 0 0 0 0 0 0 0 0 0 0 0 0 0 0 0 0 0 0 0 0 0 0 0 0 0 0 0 0 0 0.0584125220472448 0 0.0119119940615947 0 0 0 0 0 0 0 0 0 0.147867510580816 0 0 0 0 0 0 0 0 0 0 0 0 0 0 0 0 0 0 0 0 0 0 0 0 0 0 0 0 0 0 0 0 0 0 0 0 0 0 0 0 0 0 0 0 0 0 0 0 0 0 0 0 0 0 0 0 0 0 0 0 0 0 0 0 0 0 0 0 0 0 0 0 0 0 0 0 0 0 0 0 0 0 0 0 0 0 0 0 0 0 0 0 0 0 0 0 0 0 0 0 0 0 0 0 0 0 0 0 0 0 0 0 0 0 0 0 0 0 0 0 0 0 0 0 0 0 0 0 0 0 0 0 0 0 0 0 0 0 0 0 0 0 0 0 0 0 0 0 0 0 0 0 0 0 0 0 0 0 0 0 0 0 0 0 0 0 0 0 0 0 0 0 0 0 0 0 0 0 0 0 0 0 0
0 0 0 0 0 0 0 0 0 0 0 0 0 0 0 0 0 0 0 0 0 0 0 0 0 0 0 0 0 0 0 0 0 0 0 0 0 0 0.0166413707012521 0.010757874665397 0 0 0.112774896363054 0.0466054543170558 0.06747049241295 0.0436056629477677 0 0 0 0.144706120338025 0 0 0 0 0 0 0 0 0 0 0 0.0298085586557006 0 0 0.00958793057782609 0.0311245701974634 0.0152420183768237 0 0 0 0 0 0.0568583644318932 0 0 0 0.00538943571568652 0.0244385255506072 0.138143918418259 0.0268049360237554 0 0 0 0 0 0 0 0 0 0 0 0 0 0 0 0 0 0 0 0 0 0 0 0 0 0 0 0 0 0 0 0 0 0 0 0 0 0 0 0 0 0 0.00912993567968887 0 0 0 0 0 0 0.0185457575233425 0 0 0 0 0 0 0 0 0 0 0 0 0 0 0 0 0 0 0 0 0 0 0 0 0 0 0 0 0 0 0 0 0 0 0 0 0 0 0.00696680494719914 0 0 0 0 0 0 0 0 0 0 0 0 0 0 0 0 0 0.0986895328023357 0 0 0 0 0 0 0 0 0 0 0 0 0 0 0 0 0 0.00711194198502589 0 0 0 0 0 0 0 0 0 0 0 0 0 0 0.0155723022812363 0 0 0 0.00700056469646992 0 0 0 0.0434297728820443 0 0 0 0 0.0135932575091413 0 0 0 0 0 0 0 0 0 0 0 0 0 0 0 0 0 0 0 0 0 0 0 0 0 0 0 0 0 0 0 0 0 0 0 0 0 0 0 0 0 0 0 0 0 0 0 0 0 0 0 0 0 0 0 0 0 0 0 0 0 0 0 0 0 0 0 0 0 0 0 0 0 0 0 0 0 0 0 0 0 0 0 0 0
0 0 0 0 0 0 0 0 0 0 0 0 0 0 0 0 0 0 0 0 0 0 0 0 0 0 0 0 0 0 0 0 0 0 0 0 0 0 0 0 0 0 0 0 0 0 0 0 0 0 0 0 0 0.269617060660587 0 0 0 0 0 0 0 0 0 0.0218741866318709 0 0.0685811981557341 0.0573586047923541 0 0 0 0 0 0 0 0 0 0 0 0 0 0 0 0 0 0 0 0 0 0 0 0 0 0 0 0 0 0 0 0 0 0 0 0 0 0 0 0 0 0.0638897240536951 0 0 0 0 0 0 0.0248467052676937 0 0 0 0 0 0 0 0 0 0 0 0 0 0.110838388311142 0 0 0 0 0 0 0 0 0 0 0 0 0 0 0 0 0 0 0 0 0 0 0 0 0 0 0 0 0 0 0 0 0 0 0 0 0 0 0.0262826703630843 0 0 0 0.0308352846498343 0.147337410322089 0.0200495970574878 0 0 0 0 0 0 0 0 0 0 0 0 0 0 0 0 0 0 0 0 0 0 0 0 0 0 0 0 0 0 0 0 0 0.0479290357500861 0.110560133984342 0 0 0 0 0 0 0 0 0 0 0 0 0 0 0 0 0 0 0 0 0 0 0 0 0 0 0 0 0 0 0 0 0 0 0 0 0 0 0 0 0 0 0 0 0 0 0 0 0 0 0 0 0 0 0 0 0 0 0 0 0 0 0 0 0 0 0 0 0 0 0 0 0 0 0 0 0 0 0 0 0 0 0 0 0 0 0 0 0 0 0 0 0 0 0 0 0 0 0 0 0 0 0 0 0 0 0 0
0 0 0 0.0270924380010081 0 0 0 0 0 0 0 0 0 0.0224472646739105 0 0 0 0 0 0.0259450888744416 0.0175166676634578 0 0 0 0 0 0.0142890564193867 0.00652323452546812 0 0 0 0 0 0 0 0 0 0 0 0 0 0 0.0100039867357471 0.218528437605455 0.0159463022845502 0.0699866526946495 0 0 0 0.0603574432646638 0 0 0 0.0225904060886642 0 0 0 0 0 0 0 0 0 0.0175907234078037 0.0169894129604947 0 0.232047155407971 0 0 0 0 0 0 0 0 0 0 0.00723002775750555 0.00975388706735344 0 0 0 0 0 0 0 0 0 0 0 0 0 0 0 0 0 0 0 0 0 0 0 0 0 0 0 0 0 0.0374981966440004 0 0 0 0 0 0 0 0 0 0 0 0 0 0 0 0 0 0 0 0.040133181162548 0.0279428069065392 0 0 0 0 0.0261054621923218 0 0 0 0 0 0 0 0 0 0 0 0 0 0 0 0 0 0 0 0 0 0 0 0 0 0 0 0 0 0 0 0 0 0.0107736339990102 0 0 0 0.00639502557590264 0.0187079919239135 0 0 0 0 0 0.00951499946704441 0 0 0 0 0.00669122317067909 0 0 0 0 0 0 0 0 0 0 0 0 0 0 0 0 0 0 0 0 0.00306945936233637 0 0 0.00956343213509576 0 0 0 0 0 0 0 0 0 0 0 0 0 0 0 0 0 0 0 0 0 0 0 0 0.00876640202807804 0 0 0 0 0 0 0 0 0 0 0 0 0 0 0 0 0 0 0 0 0 0 0 0 0 0 0 0 0 0 0 0 0 0 0 0 0 0 0 0 0 0 0 0 0 0 0 0 0 0 0 0 0 0 0 0 0 0 0 0 0 0 0 0 0 0 0 0 0 0 0 0 0 0 0 0 0 0 0 0 0 0 0 0
0 0 0 0.038215841654976 0 0 0 0 0 0 0 0 0 0.0252012925202591 0 0 0 0 0 0.0390145549113814 0.0132665467725949 0 0.0175683896937843 0 0 0 0 0 0 0 0 0 0 0 0 0 0 0 0 0 0 0 0 0.0697504205142813 0.0570555820389293 0.0247433138407182 0 0 0 0 0 0 0 0.0986279013804085 0 0 0 0 0 0 0 0 0 0.0141189805672172 0.0232890839329129 0.380326661747826 0 0 0 0 0 0 0 0 0 0 0 0 0 0 0 0 0 0 0 0 0 0 0 0 0 0 0 0 0 0 0 0 0 0 0 0 0 0 0 0 0 0 0.0269296278150039 0 0 0 0 0 0 0 0 0 0 0 0 0 0 0 0 0 0 0 0.0381661934982616 0.0129935667082568 0 0 0 0 0.0105397875885606 0 0 0 0 0 0 0 0 0 0 0 0 0 0 0 0 0 0 0 0 0 0 0 0 0 0 0 0 0 0 0 0 0 0.0244151642072363 0 0 0 0 0.030918224003915 0 0 0 0 0 0.0169472876400148 0 0 0 0 0.0178883576002648 0 0 0 0 0 0 0 0 0 0 0 0 0 0 0 0 0 0 0 0 0 0 0 0.00839056347403614 0 0 0 0 0 0 0 0 0 0 0 0 0 0 0 0 0 0 0 0 0 0 0 0 0 0 0 0 0 0 0 0 0 0 0 0 0 0 0 0 0 0 0 0 0 0 0 0 0 0 0 0 0 0.0116326578891604 0 0 0 0 0 0 0 0 0 0 0 0 0 0 0 0 0 0 0 0 0 0 0 0 0 0 0 0 0 0 0 0 0 0 0 0 0 0 0 0 0 0 0 0 0 0 0 0 0 0 0 0 0 0 0
0 0 0 0 0 0 0 0 0 0 0 0 0 0 0 0 0 0 0 0 0.00634365823479526 0 0 0 0 0 0 0 0 0 0 0 0 0 0 0 0 0 0 0 0 0 0 0 0 0 0 0 0 0 0.0297643021374648 0 0 0 0.0626132955501177 0 0 0 0 0 0 0 0.00772767473320951 0 0 0 0 0 0.263698811719953 0 0 0.0632747353925438 0 0 0 0 0.164918102482217 0 0 0 0 0 0 0 0 0 0 0 0 0 0 0 0 0 0 0 0 0 0 0 0 0 0 0 0 0 0 0 0 0.139402151411698 0 0.0775736489949394 0.027607092730552 0 0 0 0 0 0 0 0 0 0.0530307333979971 0.0213378050373009 0.0308841862569497 0 0 0 0 0 0 0 0 0 0.0108022228729335 0 0 0 0 0 0 0 0 0 0 0 0 0 0 0 0 0 0 0 0 0 0 0 0 0 0 0 0 0 0 0 0 0 0 0 0 0 0 0 0 0 0 0 0 0 0 0 0 0 0 0 0 0 0 0 0 0 0 0 0 0 0.0163843490604129 0 0 0 0 0 0 0 0 0 0 0 0 0 0 0 0 0 0.0140690221030965 0.0044121747450181 0 0 0 0 0 0 0 0 0 0 0 0 0 0 0 0 0 0 0 0 0 0 0 0 0 0 0 0 0 0 0 0 0 0 0 0 0 0 0 0 0 0 0 0 0 0 0 0 0 0 0 0 0 0 0 0 0 0 0 0 0 0 0 0 0 0 0 0 0 0 0 0 0 0 0 0 0 0 0 0 0 0 0 0 0 0 0.00615603313880156 0 0 0 0 0 0 0 0 0 0 0 0 0 0 0
0 0 0 0 0 0 0 0 0 0 0 0 0 0 0 0.014320428859557 0 0 0 0 0.0592369293618124 0 0 0 0 0 0 0 0 0 0 0 0 0 0 0 0 0 0 0.00939458702246278 0 0 0 0 0 0 0 0 0 0 0 0 0 0 0.0358375310011687 0 0 0 0 0 0 0 0 0 0 0 0 0.302562930488197 0 0.202744508626954 0 0.0462646237513787 0 0 0 0 0.0809843032305282 0 0 0 0 0 0 0 0 0 0 0 0 0 0 0 0 0 0 0 0 0 0 0 0 0 0 0 0 0 0 0 0 0 0 0.139331841828827 0 0 0 0 0 0 0 0 0 0 0 0 0 0 0 0 0 0 0 0 0 0 0.109322315829115 0 0 0 0 0 0 0 0 0 0 0 0 0 0 0 0 0 0 0 0 0 0 0 0 0 0 0 0 0 0 0 0 0 0 0 0 0 0 0 0 0 0 0 0 0 0 0 0 0 0 0 0 0 0 0 0 0 0 0 0 0 0 0 0 0 0 0 0 0 0 0 0 0 0 0 0 0 0 0 0 0 0 0 0 0 0 0 0 0 0 0 0 0 0 0 0 0 0 0 0 0 0 0 0 0 0 0 0 0 0 0 0 0 0 0 0 0 0 0 0 0 0 0 0 0 0 0 0 0 0 0 0 0 0 0 0 0 0 0 0 0 0 0 0 0 0 0 0 0 0 0 0 0 0 0 0 0 0 0 0 0 0 0 0 0 0 0 0 0 0 0 0 0 0 0 0 0 0 0 0 0 0 0
0 0 0.00694503349682684 0 0 0 0 0 0 0 0 0 0 0.0328077300302192 0.0114694326669729 0.0152164672800515 0 0 0.0782462642056033 0.00620428369877194 0.00481544930189862 0 0 0 0 0 0 0 0.0308045649473819 0 0 0 0 0 0 0 0 0 0 0 0 0 0 0 0 0 0 0 0 0 0 0 0 0 0 0 0.0131286913971021 0 0 0 0 0 0 0 0 0 0 0 0.107266840099233 0 0 0 0 0 0 0 0 0 0 0 0 0 0 0 0 0 0 0 0 0 0 0 0 0 0 0 0 0 0 0 0 0 0 0 0 0 0 0 0 0 0.153295697085849 0.17209087500879 0 0.130945315677559 0 0 0 0 0 0 0 0 0 0 0.0304869670890966 0 0 0 0 0 0 0 0 0 0.00692066495824148 0 0 0 0 0 0 0 0 0 0 0 0 0 0 0 0 0 0 0 0 0 0 0 0 0 0 0 0 0 0 0 0 0.00725168838555794 0 0 0 0 0 0 0 0.00469406994044045 0 0 0 0 0 0 0 0 0 0 0 0 0 0 0 0 0 0 0 0 0 0 0 0 0 0 0 0 0 0 0 0 0 0 0 0 0 0 0 0 0 0 0 0 0.00322220055233624 0 0 0 0 0 0 0 0 0 0 0 0 0 0 0 0 0 0 0 0 0 0 0 0 0 0 0 0 0 0 0 0 0 0 0 0 0 0 0 0 0 0 0 0 0 0 0 0 0 0 0 0 0.00938707776610819 0 0.0700235383640497 0.104777148047911 0 0 0 0 0 0 0 0 0 0 0 0 0 0 0 0 0 0 0 0 0 0 0 0 0 0 0 0 0 0 0 0 0 0 0 0 0 0 0 0 0
0 0.00965810538911229 0.00333406129704805 0 0.0135084541460227 0.0179167618565161 0 0.0108119504498021 0 0.0188692329624136 0 0.0348234989268715 0 0.0160199119519146 0.0143610547102147 0.0341047970198736 0 0 0 0 0 0 0 0 0 0 0 0 0 0 0 0 0 0 0 0 0 0 0 0.0221592794065405 0 0 0 0 0 0 0 0 0 0 0.00982563141766011 0 0 0 0 0 0.0102950827340624 0 0 0 0 0 0 0 0 0 0 0 0 0 0 0 0.0920648964728836 0 0 0.158389091967356 0 0 0.0857555413134088 0 0 0 0 0 0 0 0 0 0 0 0 0 0 0 0 0 0 0 0 0 0 0 0 0 0 0 0 0 0 0 0 0 0 0 0 0 0 0 0 0 0 0 0 0 0 0 0 0 0 0 0 0 0 0 0.36181448313675 0 0 0.0148446762816191 0.0714434885599295 0 0 0 0 0 0 0 0 0 0 0 0 0 0 0 0 0 0 0 0 0 0 0 0 0 0 0 0 0 0 0 0 0 0 0 0 0 0 0 0 0 0 0 0 0 0 0 0 0 0 0 0 0 0 0 0 0 0 0 0 0 0 0 0 0 0 0 0 0 0 0 0 0 0 0 0 0 0 0 0 0 0 0 0 0 0 0 0 0 0 0 0 0 0 0 0 0 0 0 0 0 0 0 0 0 0 0 0 0 0 0 0 0 0 0 0 0 0 0 0 0 0 0 0 0 0 0 0 0 0 0 0 0 0 0 0 0 0 0 0 0 0 0 0 0 0 0 0 0 0 0 0 0 0 0 0 0 0 0 0 0 0 0 0 0 0 0 0 0 0 0 0 0 0 0 0 0 0 0
0 0 0 0.0105766589733698 0 0 0 0 0 0 0 0 0 0 0 0 0 0 0 0 0 0 0 0 0 0 0 0 0 0 0 0 0 0.0396795507282177 0 0 0 0 0 0 0 0 0 0 0 0 0.0117696090206115 0 0 0 0.00900228147496879 0 0 0 0.414487165006015 0 0.0100618175304329 0 0 0 0 0 0 0 0 0 0 0.0443912797063555 0.0282884281700255 0 0 0 0 0 0 0 0.106243969880111 0 0 0 0 0 0 0 0 0 0 0 0 0 0 0 0 0 0 0 0 0 0 0 0 0.00921002643208345 0 0 0.0135780134613103 0 0 0 0 0.0328266351085924 0 0 0 0 0 0 0 0 0 0 0 0 0 0 0 0 0 0 0 0 0 0 0 0 0 0 0 0 0 0 0 0 0 0 0 0 0 0 0 0 0 0 0 0 0 0 0 0 0 0 0 0 0 0 0 0 0 0 0 0 0 0 0 0 0 0 0 0 0 0 0 0 0 0 0 0 0 0 0.109189500579098 0 0 0 0 0 0 0.0501581649998333 0.00588618449067233 0 0 0 0 0 0 0 0 0 0 0 0 0 0 0 0 0 0 0.00441897011077205 0 0 0 0 0 0 0 0 0 0 0 0 0 0 0 0 0 0 0 0 0.0013961673013933 0 0 0 0 0 0 0 0 0 0 0 0 0 0 0 0 0 0 0 0 0.0836639081952832 0 0 0 0 0 0 0 0 0 0 0 0 0 0 0 0 0 0 0 0 0 0 0 0 0 0 0 0 0 0 0 0 0.00514537783810746 0 0 0 0 0 0 0 0 0 0 0 0 0 0 0 0 0 0 0 0 0 0 0 0 0 0 0.0100262909927465
0 0 0 0 0 0 0 0 0 0 0 0 0 0 0 0 0 0 0 0 0 0.0611009188835148 0 0 0 0 0 0 0 0 0 0 0 0 0 0 0 0 0 0.144161514327285 0 0 0 0 0 0 0 0 0 0 0 0 0 0 0 0 0 0 0 0 0 0.158207048011322 0.0137825492730622 0.0743007142460515 0 0 0 0 0 0 0.132973874229429 0 0 0 0 0 0 0 0.0969414647433406 0.211225920006692 0 0 0 0 0 0 0 0 0 0 0 0 0 0 0 0 0 0 0 0 0 0 0 0 0 0 0 0 0 0 0 0 0 0 0 0 0 0 0 0 0 0 0 0 0 0 0 0 0 0 0 0 0 0 0 0 0 0 0 0 0 0 0 0 0 0 0 0 0 0 0 0 0 0 0 0 0 0 0 0 0 0 0 0 0 0 0 0 0 0 0 0 0 0 0 0 0 0 0 0 0 0 0 0.0205363062181936 0 0 0 0 0 0 0 0 0 0 0 0 0 0 0 0 0 0.015694560521486 0.0103825927525767 0 0 0 0 0 0 0 0 0 0 0.0125920172567955 0 0 0 0 0 0 0 0 0 0 0 0 0 0 0 0 0 0.0396252863917124 0 0 0 0 0 0 0 0 0 0 0 0 0 0 0 0 0 0 0 0 0 0 0 0 0 0 0 0 0 0 0 0 0 0 0 0 0 0 0 0 0 0 0 0 0 0 0 0 0 0 0 0 0 0 0 0 0 0 0 0.0084752331385386 0 0 0 0 0 0 0 0 0 0 0 0 0 0 0 0 0 0 0 0 0 0 0 0 0 0
0.0134012366673787 0 0 0 0 0 0 0 0 0 0.0156224303260751 0 0 0 0 0 0 0 0 0 0 0 0 0 0 0 0 0 0 0.00902251709857828 0.035788661645522 0 0 0 0 0 0.384554330475587 0.0310306868963986 0 0 0 0 0 0 0 0 0.0266993120357929 0 0 0 0.0375917982563562 0 0 0 0 0 0 0 0.0753052334868615 0 0 0 0 0 0 0 0 0 0 0 0 0 0 0 0 0.0032331638413964 0 0 0 0 0 0.0038621244152219 0 0.00603670014207761 0 0.0664136365094561 0.0146394593659558 0.115780180423409 0 0.0154900773085418 0 0 0 0 0 0.00789247735131656 0 0 0 0 0 0 0 0 0 0 0 0 0 0 0 0 0 0 0 0 0 0 0 0 0 0 0 0 0 0 0 0 0 0 0 0 0.0138359749636033 0.0592369029123072 0 0 0 0 0 0 0.0645630958781639 0 0 0 0 0 0 0 0 0 0 0 0 0 0 0 0 0 0 0 0 0 0 0 0 0 0 0 0 0 0 0 0 0 0 0 0 0 0 0 0 0 0 0 0 0 0 0 0 0 0 0 0 0 0 0 0 0 0 0 0 0 0 0 0 0 0 0 0 0 0 0 0 0 0 0 0 0 0 0 0 0 0 0 0 0 0 0 0 0 0 0 0 0 0 0 0 0 0 0 0 0 0 0 0 0 0 0 0 0 0 0 0 0 0 0 0 0 0 0 0 0 0 0 0 0 0 0 0 0 0 0 0 0 0 0 0 0 0 0 0 0 0 0 0 0 0 0 0 0 0 0 0 0 0 0 0 0 0 0 0 0 0 0 0 0 0 0 0 0 0 0 0 0 0 0 0 0
0 0 0 0 0 0 0 0 0 0 0 0 0 0 0 0 0 0 0 0 0 0 0 0 0 0 0 0 0 0 0 0 0 0 0.0505933183301049 0 0 0 0 0 0.0596002515038986 0 0 0 0.189079512761334 0 0 0.0552753131648063 0 0 0 0 0 0 0 0 0 0 0 0 0 0 0 0 0 0 0 0 0 0 0 0 0 0 0 0 0 0 0 0 0 0 0 0 0 0 0 0 0 0 0 0 0 0 0 0 0 0 0 0 0 0 0 0 0 0 0 0 0 0 0 0 0 0 0 0 0 0 0 0 0 0 0 0 0 0 0 0 0.120157406418567 0 0 0 0 0 0 0 0 0 0 0 0 0 0 0 0 0 0 0 0 0 0 0 0 0 0 0 0 0 0 0 0 0 0 0 0 0 0 0 0.091401219259575 0.0439373980686986 0.0864114156939406 0.0722934095816073 0 0 0 0 0 0 0 0 0 0 0 0 0 0 0 0 0 0 0.0148708017705851 0.0109985671958269 0 0 0 0 0 0 0 0 0 0 0.0431517320374082 0 0.0509430660950094 0 0 0 0 0 0 0 0 0 0 0 0 0 0 0 0 0 0 0.059754271535473 0 0 0 0 0 0 0 0 0 0 0 0 0 0 0 0 0 0 0 0 0 0 0 0 0 0 0 0 0 0 0 0 0 0 0 0 0 0 0 0 0 0 0 0 0 0 0 0 0 0 0 0 0 0 0 0 0 0 0 0.0515323165831653 0 0 0 0 0 0 0 0 0 0 0 0 0 0 0 0 0 0 0 0 0 0 0 0 0 0 0 0 0 0 0 0 0 0
0 0 0 0 0 0 0 0 0 0.00978963461415058 0 0 0 0 0 0.0153329748928708 0 0 0 0 0 0 0 0 0 0 0 0 0 0 0.0255587207454172 0 0 0 0 0 0 0 0 0 0 0 0 0 0 0 0.0131830586958557 0 0 0 0.038090239078273 0.0778502973936026 0 0 0 0 0.0158855894054272 0 0 0 0 0 0 0 0 0 0 0 0 0 0.368460277671544 0 0 0.00969038835356952 0 0 0 0 0 0 0 0 0 0 0 0 0 0 0 0 0 0 0 0 0 0 0 0 0 0 0 0 0 0 0 0 0 0 0 0 0 0 0 0 0 0 0 0 0 0 0 0 0 0 0 0 0 0.0986237191138783 0 0 0 0 0 0.00984244984119628 0.0612174133589499 0.220220281666821 0 0 0.0211588085455861 0.0150961466228584 0 0 0 0 0 0 0 0 0 0 0 0 0 0 0 0 0 0 0 0 0 0 0 0 0 0 0 0 0 0 0 0 0 0 0 0 0 0 0 0 0 0 0 0 0 0 0 0 0 0 0 0 0 0 0 0 0 0 0 0 0 0 0 0 0 0 0 0 0 0 0 0 0 0 0 0 0 0 0 0 0 0 0 0 0 0 0 0 0 0 0 0 0 0 0 0 0 0 0 0 0 0 0 0 0 0 0 0 0 0 0 0 0 0 0 0 0 0 0 0 0 0 0 0 0 0 0 0 0 0 0 0 0 0 0 0 0 0 0 0 0 0 0 0 0 0 0 0 0 0 0 0 0 0 0 0 0 0 0 0 0 0 0 0 0 0 0 0 0 0 0 0 0 0 0 0 0 0
0 0 0 0 0 0 0 0 0 0 0 0 0 0 0 0 0 0 0 0 0 0 0 0 0 0 0 0 0 0 0 0 0 0 0 0 0 0 0 0 0 0 0 0 0 0 0 0 0 0 0.086151198415283 0 0 0 0.0817916306021069 0 0 0 0 0 0 0 0 0.0107231823559804 0 0 0 0.31774765331713 0.135990110736746 0 0 0.291776953408015 0 0 0 0 0 0 0 0 0 0 0 0 0 0 0 0 0 0 0 0 0 0 0 0 0 0 0 0 0 0 0 0 0 0 0 0 0 0 0 0 0 0 0 0 0 0 0 0 0 0 0 0 0 0 0 0 0 0 0 0 0 0 0 0 0 0 0 0 0 0 0 0 0 0 0 0 0 0 0 0 0 0 0 0 0 0 0 0 0 0 0 0 0 0 0 0 0 0 0 0 0 0 0 0 0 0 0 0 0 0 0 0 0 0 0 0 0.0343817414000937 0 0 0 0 0 0 0 0 0 0 0 0 0 0 0 0 0 0 0 0 0 0 0 0 0 0 0 0 0 0 0 0 0 0 0 0 0 0 0 0 0 0 0 0 0 0 0 0 0 0 0 0 0 0 0 0 0 0 0 0 0 0 0 0 0 0 0 0 0.0414375297646445 0 0 0 0 0 0 0 0 0 0 0 0 0 0 0 0 0 0 0 0 0 0 0 0 0 0 0 0 0 0 0 0 0 0 0 0 0 0 0 0 0 0 0 0 0 0 0 0 0 0 0 0 0 0 0 0 0 0 0 0
0 0 0 0 0 0 0 0 0 0 0 0 0 0 0 0 0 0 0 0 0 0 0 0 0 0 0 0 0 0 0 0 0 0 0 0 0 0 0 0 0 0 0 0 0 0 0 0 0 0 0 0 0 0 0 0 0 0 0 0 0.162213588547941 0 0 0.112702939420475 0 0.058995633727642 0 0 0 0 0 0 0 0 0 0 0 0 0.666087838303942 0 0 0 0 0 0 0 0 0 0 0 0 0 0 0 0 0 0 0 0 0 0 0 0 0 0 0 0 0 0 0 0 0 0 0 0 0 0 0 0 0 0 0 0 0 0 0 0 0 0 0 0 0 0 0 0 0 0 0 0 0 0 0 0 0 0 0 0 0 0 0 0 0 0 0 0 0 0 0 0 0 0 0 0 0 0 0 0 0 0 0 0 0 0 0 0 0 0 0 0 0 0 0 0 0 0 0 0 0 0 0 0 0 0 0 0 0 0 0 0 0 0 0 0 0 0 0 0 0 0 0 0 0 0 0 0 0 0 0 0 0 0 0 0 0 0 0 0 0 0 0 0 0 0 0 0 0 0 0 0 0 0 0 0 0 0 0 0 0 0 0 0 0 0 0 0 0 0 0 0 0 0 0 0 0 0 0 0 0 0 0 0 0 0 0 0 0 0 0 0 0 0 0 0 0 0 0 0 0 0 0 0 0 0 0 0 0 0 0 0 0 0 0 0 0 0 0 0 0 0 0 0 0 0 0 0 0 0 0
0 0 0 0 0 0 0 0 0 0 0 0 0 0 0 0 0 0 0 0 0 0 0 0 0 0 0 0 0 0 0 0 0 0 0 0 0 0 0 0 0 0 0 0 0.0079065544682751 0.0348706920735906 0 0 0 0 0 0 0 0 0 0 0 0 0 0.0204382293996078 0.0473351600506543 0.119874622494148 0.113826937170716 0.140335222187682 0 0.0175320339111404 0 0 0 0 0.0962876829397248 0 0.0753608637817356 0 0 0 0 0.146725695658807 0 0 0 0 0 0 0 0 0 0 0 0 0 0 0 0 0 0 0 0 0 0 0 0 0 0 0 0 0 0 0 0 0 0 0 0 0 0 0 0 0 0 0 0 0.0252046783028636 0 0 0 0 0 0 0 0 0 0 0 0.154301627561056 0 0 0 0 0 0 0 0 0 0 0 0 0 0 0 0 0 0 0 0 0 0 0 0 0 0 0 0 0 0 0 0 0 0 0 0 0 0 0 0 0 0 0 0 0 0 0 0 0 0 0 0 0 0 0 0 0 0 0 0 0 0 0 0 0 0 0 0 0 0 0 0 0 0 0 0 0 0 0 0 0 0 0 0 0 0 0 0 0 0 0 0 0 0 0 0 0 0 0 0 0 0 0 0 0 0 0 0 0 0 0 0 0 0 0 0 0 0 0 0 0 0 0 0 0 0 0 0 0 0 0 0 0 0 0 0 0 0 0 0 0 0 0 0 0 0 0 0 0 0 0 0 0 0 0 0 0 0 0 0 0 0 0 0 0 0 0 0 0 0 0 0 0 0 0 0 0 0 0 0 0 0 0
0 0 0 0 0 0 0 0 0 0 0 0 0 0 0 0 0 0 0 0 0 0.234163268888933 0 0.0349367788116283 0 0 0 0 0 0 0 0 0 0 0 0 0 0 0 0.199931642320136 0 0 0 0 0 0 0 0 0 0 0 0.0517159541951838 0 0 0 0 0 0 0 0 0 0.0501158710542596 0 0.0527880800820043 0 0 0 0 0 0 0 0 0.318324214725878 0 0 0 0 0 0 0 0 0 0 0 0 0 0 0 0 0 0 0 0 0 0 0 0 0 0 0 0 0 0 0 0 0 0 0 0 0 0 0 0 0 0 0 0 0 0 0 0 0 0 0 0 0 0 0 0 0 0 0 0 0 0 0 0 0 0 0 0 0 0 0 0 0 0 0 0 0 0 0 0 0 0 0 0 0 0 0 0 0 0 0 0 0 0 0 0 0 0 0 0 0 0 0 0 0 0 0 0 0 0 0 0 0 0 0 0 0 0 0.0268902351605365 0 0 0 0 0 0 0 0 0 0 0.0136711196924797 0 0 0 0 0 0 0 0 0 0 0 0 0 0 0 0 0 0 0 0 0 0 0 0 0 0 0 0 0.0174628350689602 0 0 0 0 0 0 0 0 0 0 0 0 0 0 0 0 0 0 0 0 0 0 0 0 0 0 0 0 0 0 0 0 0 0 0 0 0 0 0 0 0 0 0 0 0 0 0 0 0 0 0 0 0 0 0 0 0 0 0 0 0 0 0 0 0 0 0 0 0 0 0 0 0 0 0 0 0 0 0 0 0 0 0 0 0 0
0 0 0 0 0 0 0 0 0 0 0 0 0 0 0 0 0 0 0 0 0 0 0 0 0 0 0 0 0 0 0 0 0 0 0 0 0 0 0 0 0 0 0 0 0 0 0 0 0 0 0 0 0 0 0 0 0 0 0 0 0 0 0 0 0 0 0 0 0 0 0 0 0 0 0 0 0 0 0 0 0 0 0 0 0 0 0 0 0.187514835143684 0.00855527422876902 0.402954399200818 0.0464271885987277 0.164453516708976 0 0.0152644073396253 0.0290945031945574 0.0980976815172232 0 0 0 0 0 0 0.0352250268674255 0 0 0 0 0 0 0 0 0 0 0 0 0 0 0 0 0 0 0 0 0 0 0 0 0 0 0 0 0 0 0 0 0.0124131672001933 0 0 0 0 0 0 0 0 0 0 0 0 0 0 0 0 0 0 0 0 0 0 0 0 0 0 0 0 0 0 0 0 0 0 0 0 0 0 0 0 0 0 0 0 0 0 0 0 0 0 0 0 0 0 0 0 0 0 0 0 0 0 0 0 0 0 0 0 0 0 0 0 0 0 0 0 0 0 0 0 0 0 0 0 0 0 0 0 0 0 0 0 0 0 0 0 0 0 0 0 0 0 0 0 0 0 0 0 0 0 0 0 0 0 0 0 0 0 0 0 0 0 0 0 0 0 0 0 0 0 0 0 0 0 0 0 0 0 0 0 0 0 0 0 0 0 0 0 0 0 0 0 0 0 0 0 0 0 0 0 0 0 0 0 0 0 0 0 0 0 0 0 0 0 0 0 0 0 0 0 0
0 0 0 0 0 0 0 0 0 0 0 0 0 0 0 0 0 0 0 0 0 0 0 0 0 0 0 0 0 0 0 0 0 0 0 0 0.0172149295298611 0.0226215241901857 0 0 0 0 0 0 0 0 0 0 0 0 0 0.00946456008870809 0 0 0 0 0 0 0.0176054020685278 0 0 0 0 0 0 0 0 0 0 0 0 0 0 0.00482279595618803 0 0 0 0 0 0 0 0 0.141604380984345 0.302657129836178 0 0.018223791945557 0.00506821634212423 0.0105372661269537 0.0163198954664532 0.0837946272297735 0 0 0 0 0 0.0151246948604333 0.0798580518276085 0 0.056649251238534 0.0615750174839877 0 0 0.00558814096517577 0.00730268421585471 0 0 0 0 0 0 0 0 0 0 0 0 0 0 0 0 0 0 0 0 0 0 0 0 0 0 0 0 0 0 0 0 0.0137232681076563 0 0 0.00637467937904033 0 0.0247018474444184 0 0 0 0.00708139744214917 0 0 0.0153193445517969 0 0 0 0 0 0.00626846146102834 0 0 0 0 0 0 0 0 0 0 0 0 0 0 0 0 0 0 0 0 0 0 0 0 0 0 0 0 0 0 0 0 0 0 0 0 0 0 0 0 0 0 0.00953882682631681 0 0 0 0 0 0 0 0 0 0 0 0 0 0 0 0 0 0 0 0 0 0 0 0 0 0 0 0 0 0 0 0 0 0 0 0 0 0 0 0 0 0 0 0.0250231159835424 0.0159366984476008 0 0 0 0 0 0 0 0 0 0 0 0 0 0 0 0 0 0 0 0 0 0 0 0 0 0 0 0 0 0 0 0 0 0 0 0 0 0 0 0 0 0 0 0 0 0 0 0 0 0 0 0 0 0 0 0 0 0 0 0 0 0 0 0 0 0 0 0 0 0 0 0 0 0 0
0 0 0 0 0 0 0 0 0 0 0 0 0 0 0 0 0 0 0 0 0 0 0 0 0 0 0 0 0 0 0 0 0 0 0 0.00648867829365378 0 0.00274529373363115 0 0 0 0 0 0 0 0 0 0 0 0 0.00340998268890148 0 0 0 0 0 0 0 0 0 0 0 0 0 0 0 0 0 0 0 0 0 0 0 0 0 0 0 0 0 0 0.095026473717386 0 0.150086507427952 0.197177556738033 0.0099287926824679 0.0170134915662521 0.00355695757689129 0.0302554685153927 0.0183971526917047 0 0 0 0 0 0.0218670253513499 0.114151845088763 0 0.0362341173008087 0 0 0 0 0 0 0.0032187436684367 0.00418743263911118 0 0 0 0 0 0 0 0 0.00281050760776338 0.00279068958752018 0 0 0 0 0.00356011424758034 0 0 0 0 0 0 0 0 0 0 0 0 0 0 0.03578490131898 0 0 0.00355115015195306 0 0 0 0 0 0 0 0 0 0 0 0 0 0 0 0 0 0 0 0 0 0 0 0 0 0 0 0 0 0 0 0 0 0 0 0 0 0 0 0 0 0 0 0 0 0 0 0 0 0 0 0.00317328448379843 0 0 0 0 0 0.0313513131112886 0 0 0 0 0 0 0 0 0 0 0 0 0 0 0 0 0 0 0 0 0 0 0 0 0 0 0 0 0 0 0 0 0 0 0 0 0 0 0 0.0559889373070906 0 0 0 0.0953071634907163 0.0519364190125732 0 0 0 0 0 0 0 0 0 0 0 0 0 0 0 0 0 0 0 0 0 0 0 0 0 0 0 0 0 0 0 0 0 0 0 0 0 0 0 0 0 0 0 0 0 0 0 0 0 0 0 0 0 0 0 0 0 0 0 0 0 0 0 0 0 0 0 0 0 0 0 0 0 0 0
0 0 0 0 0 0 0 0 0 0 0 0 0 0 0 0 0 0 0 0 0 0 0 0 0 0 0 0 0 0 0 0 0 0 0 0.0343154546019096 0.00765130949488076 0.0119442287199565 0 0 0 0 0 0 0 0 0 0 0 0 0 0.0103851834701188 0.0690330250782006 0 0 0 0 0 0.0111232887134547 0 0 0 0 0 0 0 0 0 0 0 0 0 0 0.0044779828514703 0 0 0 0 0 0 0 0.179788166508507 0.132856841064668 0 0.180687704601062 0.0132331559488314 0 0.00463138909818618 0 0.0463778224555946 0 0 0 0 0 0 0.0386232055577364 0 0.0141475713195855 0.00736284834809355 0 0 0 0 0 0 0 0 0 0 0 0 0 0 0 0 0 0 0 0 0 0 0 0 0 0 0 0 0 0 0 0 0 0 0 0 0 0 0 0.00446307882382547 0 0.0132255445778202 0 0 0 0.00449812526586825 0 0 0.00903652673338612 0 0 0 0 0 0.00397243646099869 0 0 0 0 0 0 0 0 0 0 0 0 0 0 0 0 0 0 0 0 0 0 0 0 0 0 0 0 0 0 0 0 0 0 0 0 0.00579520778710774 0 0 0 0 0 0.0415573185239444 0 0 0 0 0 0 0 0 0 0 0 0 0 0 0 0 0 0 0 0 0 0 0 0 0 0 0 0 0 0 0 0 0 0 0 0 0 0 0 0.0121899589972238 0 0 0 0.0827275346217342 0.0558950903758353 0 0 0 0 0 0 0 0 0 0 0 0 0 0 0 0 0 0 0 0 0 0 0 0 0 0 0 0 0 0 0 0 0 0 0 0 0 0 0 0 0 0 0 0 0 0 0 0 0 0 0 0 0 0 0 0 0 0 0 0 0 0 0 0 0 0 0 0 0 0 0 0 0 0 0
0 0 0 0 0 0 0 0 0 0 0 0 0 0 0 0 0 0 0 0 0 0 0 0 0 0 0 0 0 0 0 0 0 0 0 0.118797132899027 0 0 0 0 0 0 0 0 0 0 0 0 0 0 0 0 0.066836413502849 0 0 0 0 0 0 0 0 0 0 0 0 0 0 0 0 0 0 0 0 0 0 0 0 0 0 0 0 0 0.263255248322032 0.272524710860967 0 0 0 0 0 0 0 0 0 0 0 0 0.0163733522042874 0 0 0 0 0 0 0 0 0 0 0 0 0 0 0 0 0 0 0 0 0 0 0 0 0 0 0 0 0 0 0 0 0 0 0 0 0 0 0 0 0 0 0 0 0 0 0 0 0 0 0 0 0 0 0 0 0 0 0 0 0 0 0 0 0 0 0 0 0 0 0 0 0 0 0 0 0 0 0 0 0 0 0 0 0 0 0 0 0 0 0 0 0 0 0 0 0 0 0 0 0.0115428996382716 0 0 0 0 0 0 0 0 0 0 0 0 0 0 0 0 0 0 0 0 0 0 0 0 0 0 0 0 0 0 0 0 0 0 0 0 0 0 0 0.102566666013279 0 0 0 0.108754067261799 0.0393495092974874 0 0 0 0 0 0 0 0 0 0 0 0 0 0 0 0 0 0 0 0 0 0 0 0 0 0 0 0 0 0 0 0 0 0 0 0 0 0 0 0 0 0 0 0 0 0 0 0 0 0 0 0 0 0 0 0 0 0 0 0 0 0 0 0 0 0 0 0 0 0 0 0 0 0 0
0 0 0 0 0 0 0 0 0 0 0 0 0 0 0 0 0 0 0 0 0 0 0 0 0 0 0 0 0 0 0.00326158345733512 0 0 0 0 0 0.035802183293953 0.108160228115256 0 0 0 0 0 0 0 0 0 0 0 0 0 0 0 0 0 0 0 0 0.0701190887239513 0 0 0 0 0 0 0 0 0 0 0 0 0 0 0.0149540265492772 0 0 0 0 0 0 0 0.00328599582319904 0.00266782155577224 0.0040168118985003 0 0 0.149387308886052 0.163001626008643 0.117308308047182 0.158137890480953 0 0 0 0.0436634756693525 0 0.0145120489022014 0.0122761058752803 0 0.00191931641912413 0 0 0 0.00503784117303264 0.00289564237653648 0 0 0 0 0 0 0 0 0 0 0 0 0 0 0 0 0 0 0 0 0 0 0 0.00248827147824004 0 0 0 0 0.00154827270093202 0.00336271715200874 0 0 0.00293561757422398 0 0 0.00106401336667862 0.0019793736859656 0 0.0072501279204648 0.0538625887713512 0 0 0.00601111650091637 0.00184423798645277 0.00149702830310244 0 0.00106028733128085 0 0 0 0.00243343624354513 0.00225560772923565 0 0 0 0 0 0 0 0 0 0 0 0 0 0 0 0 0 0 0 0 0 0 0 0 0 0 0 0 0 0 0 0 0 0 0 0 0 0 0 0 0 0 0 0 0 0 0 0 0 0 0 0 0 0 0 0 0 0 0 0 0 0 0 0 0 0 0 0 0 0 0 0 0 0 0 0 0 0 0 0 0 0 0 0 0 0 0 0 0 0 0 0 0 0 0 0 0 0 0 0 0 0 0 0 0 0 0 0 0 0 0 0 0 0 0 0 0 0 0 0 0 0 0 0 0 0 0 0 0 0 0 0 0 0 0 0 0 0 0 0 0 0 0 0 0 0 0 0 0 0 0 0 0 0 0 0 0 0 0 0 0 0
0 0 0 0 0 0 0 0 0 0 0 0 0 0 0 0 0 0 0 0 0 0 0 0 0 0 0 0 0 0 0.00965847970384175 0 0 0 0 0 0.0253958382513241 0.0763824563487678 0 0 0 0 0 0 0.000588723363649124 0 0.000881631582991011 0 0 0 0.00246795253280831 0 0 0 0 0 0 0 0.0291734522720462 0 0 0 0 0 0 0 0 0 0 0 0 0 0 0.00511903516484893 0 0 0 0 0 0 0 0.00141920649911629 0.00709930725709976 0 0 0.231993539906936 0 0.0724869496384358 0.0395528229903397 0.160341445458942 0 0 0.00229082442685376 0.0230508972859834 0 0.141678524756318 0.04936772103518 0 0.00602763510483637 0 0 0 0.0162529173836235 0.00764945790546933 0 0 0 0 0 0 0 0 0 0 0 0 0 0 0 0 0 0 0 0 0 0 0 0 0 0 0.00802534015078145 0 0.00179081710044177 0.00418576255693603 0 0 0.0108502641316195 0 0 0.00446785266995163 0.0033423920312296 0.00140534706064836 0.00119317457599449 0.0192200542744803 0 0.00202649754379335 0.00258666975906829 0.00632178480337038 0.00304794229689377 0 0.00769773419065754 0.00135146495955563 0.0011026430781727 0 0.0109281284592173 0.00157731148777674 0 0 0 0 0 0 0 0 0 0 0 0 0 0 0 0 0 0 0 0 0 0 0 0 0 0 0 0 0 0 0 0 0 0 0 0 0 0 0 0 0 0 0 0 0 0 0 0 0 0 0 0 0 0 0 0 0 0 0 0 0 0 0 0 0 0 0 0 0 0 0 0 0 0 0 0 0 0 0 0 0 0 0 0 0 0 0 0 0 0 0 0 0 0 0 0 0 0 0 0 0 0 0 0 0 0 0 0 0 0 0 0 0 0 0 0 0 0 0 0 0 0 0 0 0 0 0 0 0 0 0 0 0 0 0 0 0 0 0 0 0 0 0 0 0 0 0 0 0 0 0 0 0 0 0 0 0 0 0 0 0 0
0 0 0 0 0 0 0 0 0 0 0 0 0 0 0 0 0 0 0 0 0 0 0 0 0 0 0 0 0 0 0 0 0 0 0 0 0.123904717830314 0.174027331399183 0 0 0 0 0 0 0 0 0.00314198354236421 0 0 0 0.00409802919834655 0 0 0 0 0 0 0 0.100382147163015 0 0 0 0 0 0 0 0 0 0 0 0 0 0 0.0456681105985767 0 0 0 0 0 0 0 0.00332838949639553 0.00167423707893202 0.00246267594887409 0 0.285541918001375 0.0817665308581013 0 0.0499680500958794 0.0589300293737028 0 0 0 0.00527175503020982 0 0.0237071814344515 0.00531491283013569 0 0.00206428177200389 0 0 0 0 0 0 0 0 0 0 0 0 0 0 0 0 0 0 0 0 0 0 0 0 0 0 0 0 0 0 0 0 0 0 0.00588534775854564 0 0 0 0 0 0 0.00891637047465244 0 0 0.00810532168269256 0 0 0.00365800662448235 0.00218267180776657 0 0 0 0 0 0 0 0 0 0 0 0 0 0 0 0 0 0 0 0 0 0 0 0 0 0 0 0 0 0 0 0 0 0 0 0 0 0 0 0 0 0 0 0 0 0 0 0 0 0 0 0 0 0 0 0 0 0 0 0 0 0 0 0 0 0 0 0 0 0 0 0 0 0 0 0 0 0 0 0 0 0 0 0 0 0 0 0 0 0 0 0 0 0 0 0 0 0 0 0 0 0 0 0 0 0 0 0 0 0 0 0 0 0 0 0 0 0 0 0 0 0 0 0 0 0 0 0 0 0 0 0 0 0 0 0 0 0 0 0 0 0 0 0 0 0 0 0 0 0 0 0 0 0 0 0 0 0 0 0 0 0 0 0 0 0 0 0 0 0
0 0 0 0 0 0 0 0 0.000616592587769026 0.00209726144190861 0 0 0 0 0 0 0 0 0 0 0 0 0 0 0 0 0 0 0 0 0.00782688442164729 0 0 0 0 0 0 0.00168532422679848 0 0 0 0 0 0 0 0 0 0 0 0 0.000882119628150291 0 0 0 0 0 0 0 0.0237419178387138 0 0 0 0 0 0 0 0 0 0 0 0 0 0 0 0 0 0 0 0 0 0.02264115031645 0.00204889783411071 0.00566029269826743 0 0 0.0816776893579169 0.0177333166919544 0.0198604524818333 0 0.238453296118136 0.143539966568115 0.0329170351378848 0.0643731564611206 0.00303951161573372 0.0273080276152655 0.023890625437916 0.0380693369567163 0 0.00164910335919269 0 0.00273617570953554 0.0100841071712463 0.0611021945223203 0.0652997145534141 0 0 0 0 0 0 0 0 0 0 0 0 0 0 0 0 0 0 0 0 0 0 0 0 0 0 0 0 0 0 0 0 0.00212435826907372 0 0 0.00141953510938824 0 0 0.001954039586128 0.0455717725448635 0 0 0.00221285842906941 0.000960596385419718 0.00113234549133377 0.0059781113786984 0.00995046846033804 0.0157057361780737 0.0104337613303405 0.000763742096736472 0.00285852398841933 0 0 0 0 0 0 0 0 0 0 0 0 0 0 0 0 0 0 0 0 0 0 0 0 0 0 0 0 0 0 0 0 0 0 0 0 0 0 0 0 0 0 0 0 0 0 0 0 0 0 0 0 0 0 0 0 0 0 0 0 0 0 0 0 0 0 0 0 0 0 0 0 0 0 0 0 0 0 0 0 0 0 0 0 0 0 0 0 0 0 0 0 0 0 0 0 0 0 0 0 0 0 0 0 0 0 0 0 0 0 0 0 0 0 0 0 0 0 0 0 0 0 0 0 0 0 0 0 0 0 0 0 0 0 0 0 0 0 0 0 0 0 0 0 0 0 0 0 0 0 0 0 0 0 0 0 0 0 0 0 0 0 0
0 0 0 0 0 0 0 0 0 0 0 0 0 0 0 0 0 0 0 0 0 0 0 0 0 0 0 0 0 0 0 0 0.000588402597314543 0 0 0 0.00606429654258361 0.00461328322276215 0 0 0 0 0 0 0.000420030931466722 0 0 0 0 0 0 0 0 0 0 0 0 0 0.0497256678175659 0 0 0 0 0 0 0 0 0 0 0 0 0 0 0.00186967819417131 0 0 0 0 0 0 0.000795306458899716 0.00809947413738333 0.00264986249799536 0.00754641716271563 0 0.0847712002673372 0.0553472436853681 0.0180331299830998 0.183586629668979 0 0.0187814513428533 0.0148228423156789 0.0145948183460431 0 0.00981230113619344 0.049265437679408 0.00652185592126543 0 0.00186880566181647 0 0.00218648225341535 0.00608950480391196 0.130564670568066 0.102695453504217 0 0 0 0 0 0 0 0 0 0 0 0 0 0 0 0 0 0 0 0 0 0 0 0 0 0 0 0 0 0 0 0 0 0 0 0.00549083916662151 0.0015271873941136 0.00855578514406342 0.00584633769522617 0.113318143944039 0 0.00161039952776723 0.00345652253938787 0.00405672755916798 0.00707347339546499 0.010931915655266 0.010154381661824 0.0169287352664478 0.0124448466791822 0.00131900571335632 0.0120633790405429 0.0039080729170171 0 0 0 0 0 0 0 0 0 0 0 0 0 0 0 0 0 0 0 0 0 0 0 0 0 0 0 0 0 0 0 0 0 0 0 0 0 0 0 0 0 0 0 0 0 0 0 0 0 0 0 0 0 0 0 0 0 0 0 0 0 0 0 0 0 0 0 0 0 0 0 0 0 0 0 0 0 0 0 0 0 0 0 0 0 0 0 0 0 0 0 0 0 0 0 0 0 0 0 0 0 0 0 0 0 0 0 0 0 0 0 0 0 0 0 0 0 0 0 0 0 0 0 0 0 0 0 0 0 0 0 0 0 0 0 0 0 0 0 0 0 0 0 0 0 0 0 0 0 0 0 0 0 0 0 0 0 0 0 0 0 0
0 0 0 0 0 0 0 0 0 0.00103950045553337 0 0 0 0 0 0 0 0 0 0 0 0 0 0 0 0 0 0 0 0 0.00662365594973209 0 0 0 0 0 0 0 0 0 0 0 0 0 0.000893294814497418 0 0 0 0 0 0.000616405533281191 0 0 0 0 0 0 0 0 0 0 0 0 0 0 0 0 0 0 0 0 0 0 0 0 0 0 0 0 0 0.0581308459112551 0 0 0 0 0 0 0 0.171498658177104 0.0291460238646183 0 0.0914830356035415 0.261051298022682 0 0.0629972000350341 0.00684873272722536 0.0179119247070522 0 0 0 0.00436737862621605 0.0252140974025287 0.0603839984013762 0.10934664035863 0 0 0 0 0 0 0 0 0 0 0 0 0 0 0 0 0 0 0 0 0 0 0 0 0 0 0 0 0 0 0 0 0 0 0 0.000976347369550285 0 0.00267565065033937 0 0.014369290804001 0 0 0 0 0 0.0100465140355979 0.0177540228359352 0.0347074789894013 0.0119180047248679 0 0 0 0 0 0 0 0 0 0 0 0 0 0 0 0 0 0 0 0 0 0 0 0 0 0 0 0 0 0 0 0 0 0 0 0 0 0 0 0 0 0 0 0 0 0 0 0 0 0 0 0 0 0 0 0 0 0 0 0 0 0 0 0 0 0 0 0 0 0 0 0 0 0 0 0 0 0 0 0 0 0 0 0 0 0 0 0 0 0 0 0 0 0 0 0 0 0 0 0 0 0 0 0 0 0 0 0 0 0 0 0 0 0 0 0 0 0 0 0 0 0 0 0 0 0 0 0 0 0 0 0 0 0 0 0 0 0 0 0 0 0 0 0 0 0 0 0 0 0 0 0 0 0 0 0 0 0 0 0 0 0 0 0 0
0 0 0 0 0 0 0 0 0 0 0 0 0 0 0 0 0 0 0 0 0 0 0 0 0 0 0 0 0 0 0.00140557165473837 0 0 0 0 0 0 0 0 0 0 0 0 0 0 0 0 0 0 0 0 0 0.00107984934414765 0 0 0 0 0 0 0 0 0 0 0 0 0 0 0 0 0 0 0 0 0 0 0 0 0 0 0 0.0106817644820227 0 0 0 0 0 0 0 0.0627232376772724 0.036686098386966 0.145901728867948 0 0.193613469730208 0 0.171394638906799 0.00407529036023436 0.00706721188588205 0 0 0 0.00689188473947766 0.0474398051308434 0.0688625754026495 0.129242822386243 0 0 0 0 0 0 0 0 0 0 0 0 0 0 0 0 0 0 0 0 0 0 0 0 0 0 0 0 0 0 0 0 0 0 0 0 0 0.00284763421670989 0 0.00478549721173993 0 0 0 0 0 0.016247502815272 0.0223523692323461 0.0406996777199574 0.0242861481592572 0.00171522168928529 0 0 0 0 0 0 0 0 0 0 0 0 0 0 0 0 0 0 0 0 0 0 0 0 0 0 0 0 0 0 0 0 0 0 0 0 0 0 0 0 0 0 0 0 0 0 0 0 0 0 0 0 0 0 0 0 0 0 0 0 0 0 0 0 0 0 0 0 0 0 0 0 0 0 0 0 0 0 0 0 0 0 0 0 0 0 0 0 0 0 0 0 0 0 0 0 0 0 0 0 0 0 0 0 0 0 0 0 0 0 0 0 0 0 0 0 0 0 0 0 0 0 0 0 0 0 0 0 0 0 0 0 0 0 0 0 0 0 0 0 0 0 0 0 0 0 0 0 0 0 0 0 0 0 0 0 0 0 0 0 0 0 0 0
0 0 0 0 0 0 0 0 0 0 0 0 0 0 0 0 0 0 0 0 0 0 0 0 0 0 0 0 0 0 0.00165455625256101 0 0 0 0 0 0 0 0 0 0 0 0 0 0 0 0 0 0 0 0 0 0 0 0 0 0 0 0 0 0 0 0 0 0 0 0 0 0 0 0 0 0 0 0 0 0 0 0 0 0.0274805821883196 0 0 0 0 0 0.00142142581405509 0 0.0890891290837519 0.0262349888254919 0.302383354042116 0.140620202759384 0 0 0.0897081123326872 0.00404317871449245 0.00734309453010916 0 0 0 0.00450366364141867 0.0309662601463943 0.0633462856483364 0.113371393673262 0 0 0 0 0 0 0 0 0 0 0 0 0 0 0 0 0 0 0 0 0 0 0 0 0 0 0 0 0 0 0 0 0 0 0 0.00105682507890229 0 0.00311565457610069 0 0.0158255868880121 0 0 0 0 0 0.0103808597609089 0.0181711187479554 0.0310709672435966 0.0182127600521448 0 0 0 0 0 0 0 0 0 0 0 0 0 0 0 0 0 0 0 0 0 0 0 0 0 0 0 0 0 0 0 0 0 0 0 0 0 0 0 0 0 0 0 0 0 0 0 0 0 0 0 0 0 0 0 0 0 0 0 0 0 0 0 0 0 0 0 0 0 0 0 0 0 0 0 0 0 0 0 0 0 0 0 0 0 0 0 0 0 0 0 0 0 0 0 0 0 0 0 0 0 0 0 0 0 0 0 0 0 0 0 0 0 0 0 0 0 0 0 0 0 0 0 0 0 0 0 0 0 0 0 0 0 0 0 0 0 0 0 0 0 0 0 0 0 0 0 0 0 0 0 0 0 0 0 0 0 0 0 0 0 0 0 0 0
0 0 0 0.0351407231743598 0 0 0.00603003183446039 0 0.0129611029085528 0 0.013645624809938 0 0 0 0 0 0 0 0 0 0 0 0 0 0 0 0 0 0 0.0284584199237973 0.162855196352666 0 0 0 0 0 0.00769309877567179 0.294205096251386 0 0 0 0 0 0 0 0 0 0 0 0 0.0149904631867014 0 0 0 0 0 0 0 0 0 0 0 0 0 0 0 0 0 0 0 0 0 0 0 0 0 0 0 0 0 0 0 0 0 0 0.133227118611778 0.0452897558752267 0.00918230295501614 0.0133199767653101 0 0 0 0 0 0 0.00813575723697037 0 0 0 0 0 0 0 0 0 0 0 0 0 0 0 0 0 0 0 0 0 0 0 0 0 0 0 0 0 0 0 0 0 0 0.171351499241734 0 0 0.0435138320964308 0 0 0 0 0 0 0 0 0 0 0 0 0 0 0 0 0 0 0 0 0 0 0 0 0 0 0 0 0 0 0 0 0 0 0 0 0 0 0 0 0 0 0 0 0 0 0 0 0 0 0 0 0 0 0 0 0 0 0 0 0 0 0 0 0 0 0 0 0 0 0 0 0 0 0 0 0 0 0 0 0 0 0 0 0 0 0 0 0 0 0 0 0 0 0 0 0 0 0 0 0 0 0 0 0 0 0 0 0 0 0 0 0 0 0 0 0 0 0 0 0 0 0 0 0 0 0 0 0 0 0 0 0 0 0 0 0 0 0 0 0 0 0 0 0 0 0 0 0 0 0 0 0 0 0 0 0 0 0 0 0 0 0 0 0 0 0 0 0 0 0 0 0 0 0 0 0 0 0 0 0 0 0 0
0 0 0 0 0 0 0 0 0 0 0 0 0 0 0 0 0 0 0 0 0 0 0 0 0 0 0 0 0 0 0.00221774716559019 0 0 0.00179411219681623 0 0 0 0 0 0 0 0 0 0 0 0 0 0 0 0 0 0 0 0 0 0 0 0 0 0 0 0 0 0 0 0 0 0 0 0 0 0 0 0 0 0 0 0 0 0 0.00410198182964486 0 0 0 0 0 0 0 0.0607772804385975 0.0283650843136778 0.11735032354715 0.200189090426889 0.144265584384837 0 0 0 0.00928597770601622 0 0 0 0.0123278013110435 0.080826757526888 0.0314530624427882 0.12467177613296 0 0 0 0 0 0 0 0 0 0 0 0 0 0 0 0 0 0 0 0 0 0 0 0 0 0 0 0 0 0 0 0 0 0 0 0 0 0.00866091050863065 0 0 0 0 0 0 0 0.0335029751460852 0.0321118175465854 0.069235450308601 0.0388622670671992 0 0 0 0 0 0 0 0 0 0 0 0 0 0 0 0 0 0 0 0 0 0 0 0 0 0 0 0 0 0 0 0 0 0 0 0 0 0 0 0 0 0 0 0 0 0 0 0 0 0 0 0 0 0 0 0 0 0 0 0 0 0 0 0 0 0 0 0 0 0 0 0 0 0 0 0 0 0 0 0 0 0 0 0 0 0 0 0 0 0 0 0 0 0 0 0 0 0 0 0 0 0 0 0 0 0 0 0 0 0 0 0 0 0 0 0 0 0 0 0 0 0 0 0 0 0 0 0 0 0 0 0 0 0 0 0 0 0 0 0 0 0 0 0 0 0 0 0 0 0 0 0 0 0 0 0 0 0 0 0 0 0 0 0 0
0 0 0 0 0 0 0 0 0 0 0 0 0 0 0 0 0 0 0 0 0 0 0 0 0 0 0 0 0 0 0.0337622918843572 0 0 0 0 0 0 0.013200349020504 0 0 0 0 0 0 0 0 0 0 0 0 0.00360618215247935 0 0 0 0 0 0 0 0.0251557388647711 0 0 0 0 0 0 0 0 0 0 0 0 0 0 0.0039431389857424 0 0 0 0 0 0 0.0111950743842632 0.00605121709983809 0.0130370069659023 0 0 0.0322000530766269 0.202427584359532 0.0300282374989858 0.0761343600384433 0.203919054417502 0.0182673485164695 0.00681559824740842 0.00931014000160458 0.00591631792309758 0 0 0.115626213749741 0 0.00799785567572629 0 0 0 0.0299971495217583 0.0234557555337683 0 0 0 0 0 0 0 0 0 0 0 0 0 0 0 0 0 0 0 0 0 0 0 0.00911655612307211 0 0 0 0 0 0 0 0 0.0281373120048494 0 0 0.00351932044695848 0.00591187624297514 0 0.00428814773982895 0.030841823201602 0 0.00369178126575724 0 0.00738634613109858 0.00561126674479666 0 0.00878171628937884 0.00260530666711569 0.00348529351824076 0 0.0145765857058057 0 0 0 0 0 0 0 0 0 0 0 0 0 0 0 0 0 0 0 0 0 0 0 0 0 0 0 0 0 0 0 0 0 0 0 0 0 0 0 0 0 0 0 0 0 0 0 0 0 0 0 0 0 0 0 0 0 0 0 0 0 0 0 0 0 0 0 0 0 0 0 0 0 0 0 0 0 0 0 0 0 0 0 0 0 0 0 0 0 0 0 0 0 0 0 0 0 0 0 0 0 0 0 0 0 0 0 0 0 0 0 0 0 0 0 0 0 0 0 0 0 0 0 0 0 0 0 0 0 0 0 0 0 0 0 0 0 0 0 0 0 0 0 0 0 0 0 0 0 0 0 0 0 0 0 0 0 0 0 0 0 0 0
0 0 0 0 0 0 0 0.00298224352977203 0.0019247103631862 0.00697581982066095 0 0 0 0 0 0 0 0 0 0 0 0 0 0 0 0 0 0 0 0 0.128273664545424 0 0 0 0 0 0.00863206887499312 0.0223180418040162 0 0 0 0 0 0 0 0 0 0 0 0 0.00872729308450792 0 0 0 0 0 0 0 0.00308939143459625 0 0 0 0 0 0 0 0 0 0 0 0 0 0 0 0 0 0 0 0 0 0.0297532359386797 0.0251845531306004 0.0536451606133403 0.0205047113178173 0.00576322614089762 0.0214707841005593 0.0555991524140133 0.00530646727079428 0.0956286269670095 0.0212787488473515 0.0376588433209731 0.00931650374486008 0.0133282097206644 0 0.0104806764558195 0.0911414072280174 0 0 0.0356059766021792 0 0 0.00250806966948832 0.00377258637671108 0.00567076796751424 0 0 0 0 0 0 0 0 0 0 0 0 0 0 0 0 0 0 0 0 0 0 0 0.0908286250006059 0 0 0.00685025412508011 0 0 0 0 0 0.12848093743015 0 0 0.00696683993262737 0 0 0 0 0 0.0024648922281305 0 0.00875029452718355 0 0 0.00363699824013239 0.00283292221979607 0.000720581944521 0 0.0101122086133995 0 0 0 0 0 0 0 0 0 0 0 0 0 0 0 0 0 0 0 0 0 0 0 0 0 0 0 0 0 0 0 0 0 0.00162733375978732 0 0 0 0 0 0 0 0 0 0 0 0 0 0 0 0 0 0 0 0 0 0 0 0 0 0 0 0 0 0 0 0 0 0 0 0 0 0 0 0 0 0 0 0 0 0 0 0 0.00554515526388819 0 0 0 0.00464201543025121 0 0 0 0 0 0 0 0 0 0 0 0 0 0 0 0 0 0 0 0 0 0 0 0 0 0 0 0 0 0 0 0 0 0 0 0 0 0 0 0 0 0 0 0 0 0 0 0 0 0 0 0 0 0 0 0 0 0 0 0 0 0 0 0 0 0 0 0 0 0 0 0 0 0 0 0
0 0 0 0 0 0 0 0 0 0 0 0 0 0 0 0 0 0 0 0 0 0 0 0 0 0 0 0 0 0 0 0 0 0 0 0 0 0 0 0 0 0 0 0 0 0 0 0 0 0 0 0 0 0 0 0 0 0 0 0 0 0 0 0 0 0 0 0 0 0 0 0 0 0 0 0 0 0 0 0 0 0 0 0 0 0 0 0 0 0 0 0 0 0 0 0 0 0 0.125850408634525 0.443529931818422 0 0 0 0 0 0 0 0 0 0 0 0 0 0 0 0 0 0 0 0 0 0 0 0 0 0 0 0.143525848528546 0 0 0 0 0 0 0 0 0.287093811018507 0 0 0 0 0 0 0 0 0 0 0 0 0 0 0 0 0 0 0 0 0 0 0 0 0 0 0 0 0 0 0 0 0 0 0 0 0 0 0 0 0 0 0 0 0 0 0 0 0 0 0 0 0 0 0 0 0 0 0 0 0 0 0 0 0 0 0 0 0 0 0 0 0 0 0 0 0 0 0 0 0 0 0 0 0 0 0 0 0 0 0 0 0 0 0 0 0 0 0 0 0 0 0 0 0 0 0 0 0 0 0 0 0 0 0 0 0 0 0 0 0 0 0 0 0 0 0 0 0 0 0 0 0 0 0 0 0 0 0 0 0 0 0 0 0 0 0 0 0 0 0 0 0 0 0 0 0 0 0 0 0 0 0 0 0 0 0 0 0 0 0 0 0 0 0 0 0 0 0 0 0
0 0 0 0 0 0 0 0 0 0 0 0 0 0 0 0 0 0 0 0 0 0 0 0 0 0 0 0 0 0 0.0266033502438209 0 0 0 0 0 0 0 0 0 0 0 0 0 0 0 0 0 0 0 0 0 0 0 0 0 0 0 0 0 0 0 0 0 0 0 0 0 0 0 0 0 0 0 0 0 0 0 0 0 0 0.0876439849225926 0.083536774757804 0.03684678830666 0 0.01646820488777 0.0333030836848192 0.0101109211843174 0.0203223013557036 0.0299124119344141 0 0 0 0 0 0.0309275410152975 0.17467683151051 0.0737302948876664 0 0.230127955247879 0 0 0 0 0 0 0 0 0 0 0 0 0 0 0 0 0 0 0 0 0 0 0 0 0 0 0 0 0 0 0 0 0 0 0 0 0.120555501462556 0.025234054598189 0 0 0 0 0 0 0 0 0 0 0 0 0 0 0 0 0 0 0 0 0 0 0 0 0 0 0 0 0 0 0 0 0 0 0 0 0 0 0 0 0 0 0 0 0 0 0 0 0 0 0 0 0 0 0 0 0 0 0 0 0 0 0 0 0 0 0 0 0 0 0 0 0 0 0 0 0 0 0 0 0 0 0 0 0 0 0 0 0 0 0 0 0 0 0 0 0 0 0 0 0 0 0 0 0 0 0 0 0 0 0 0 0 0 0 0 0 0 0 0 0 0 0 0 0 0 0 0 0 0 0 0 0 0 0 0 0 0 0 0 0 0 0 0 0 0 0 0 0 0 0 0 0 0 0 0 0 0 0 0 0 0 0 0 0 0 0 0 0 0 0 0 0 0 0 0 0 0 0 0
0 0 0 0 0 0 0 0 0 0 0 0 0 0 0 0 0 0 0 0 0 0 0 0 0 0 0 0 0 0 0 0 0 0 0 0 0 0.0116134512222015 0 0 0 0 0 0 0 0 0 0 0 0 0 0 0 0 0 0 0 0 0 0 0 0 0 0 0 0 0 0 0 0 0 0 0 0 0 0 0 0 0 0 0 0.127041303618514 0 0.0255726690929998 0 0 0 0 0 0 0 0 0 0 0 0 0 0.346518743368581 0.306889362382816 0 0 0 0 0 0 0 0 0 0 0 0 0 0 0 0 0 0 0 0 0 0 0 0 0 0 0 0 0 0 0 0 0 0 0 0 0 0.148985619982064 0.0333788503328228 0 0 0 0 0 0 0 0 0 0 0 0 0 0 0 0 0 0 0 0 0 0 0 0 0 0 0 0 0 0 0 0 0 0 0 0 0 0 0 0 0 0 0 0 0 0 0 0 0 0 0 0 0 0 0 0 0 0 0 0 0 0 0 0 0 0 0 0 0 0 0 0 0 0 0 0 0 0 0 0 0 0 0 0 0 0 0 0 0 0 0 0 0 0 0 0 0 0 0 0 0 0 0 0 0 0 0 0 0 0 0 0 0 0 0 0 0 0 0 0 0 0 0 0 0 0 0 0 0 0 0 0 0 0 0 0 0 0 0 0 0 0 0 0 0 0 0 0 0 0 0 0 0 0 0 0 0 0 0 0 0 0 0 0 0 0 0 0 0 0 0 0 0 0 0 0 0 0 0 0
0 0 0 0 0 0 0 0 0 0 0 0 0 0 0 0 0 0 0 0 0 0 0 0 0 0 0 0 0 0 0 0.0171224932777833 0.0741007214970912 0.0488273630814466 0.0594176014443689 0 0 0 0 0 0 0 0 0 0 0 0 0 0 0 0 0 0 0 0.0212309834409586 0 0 0 0 0 0 0 0 0 0 0 0 0 0 0 0 0 0 0 0 0 0 0 0 0 0 0 0 0 0 0 0 0 0.014153493632786 0.0146902067635457 0.0189083063212432 0.0187089717666518 0.0168331622568146 0 0.0286519620463219 0 0 0 0 0 0 0.281233001303644 0.0132600503061321 0.0345615253053307 0 0 0 0 0 0 0 0 0 0 0 0 0 0 0 0 0 0 0 0 0 0 0 0 0 0 0 0 0 0 0 0 0 0 0 0 0 0 0 0 0 0 0 0 0 0.0148793355528288 0.0284828843268116 0.0795586096614782 0.0602954687743919 0.0715545710213497 0 0 0 0 0 0 0 0 0 0 0 0 0 0 0 0 0 0 0 0 0 0 0 0 0 0 0 0 0 0 0 0 0 0.00770994526847046 0 0 0 0 0 0 0 0 0.00492263324340497 0 0 0 0 0 0 0 0 0 0 0 0 0 0 0 0 0 0 0.00338627000183272 0 0 0 0 0 0 0 0 0 0 0 0 0 0 0 0 0 0 0 0 0 0 0 0 0 0 0 0 0 0 0 0 0 0 0 0 0 0 0 0 0 0.061687866383078 0 0 0 0 0 0 0 0 0 0 0 0 0 0 0 0 0 0 0 0 0 0 0 0 0 0 0 0 0 0 0 0 0 0 0 0 0 0 0 0 0 0.00582257332223545 0 0 0 0 0 0 0 0 0 0 0 0 0 0 0 0 0 0
0 0 0 0 0 0 0 0 0 0 0 0 0 0 0 0 0 0 0 0 0 0 0 0 0 0 0 0 0 0 0.00109917449218732 0.00980147213998096 0.0037997409315848 0.0198389826823714 0.00318171759256364 0 0 0 0 0 0 0 0 0 0 0 0 0 0 0 0.00163414701726991 0 0 0 0.0359538954688565 0 0 0 0 0 0 0 0 0 0 0 0 0 0 0 0 0.00290730372094393 0 0 0 0 0 0 0 0 0 0 0 0 0 0 0 0 0.0209482048426284 0.0164306073728202 0.0438394301111669 0.0517183307239741 0.0464812938727176 0 0.075442068324066 0 0.00207413179170235 0 0 0 0.112942129060356 0 0.0153072324040862 0.0559981425571783 0 0 0 0 0 0 0 0 0 0 0 0 0 0 0 0 0 0 0 0 0 0 0 0 0 0 0 0 0 0 0 0 0 0 0 0.025924311242508 0 0 0 0 0.00164664302952702 0 0 0 0 0.00377086121558873 0.0322561404575418 0.0930776905044146 0.056691289891233 0.0207164862499532 0 0 0 0 0 0 0 0 0 0 0 0 0 0 0 0 0 0 0 0 0 0 0 0 0 0 0 0 0 0 0 0 0 0.00141382954424895 0.0130749829419172 0.0060393290888977 0 0 0 0 0 0.00151731544560212 0 0 0 0 0 0 0 0 0 0 0 0 0 0 0 0 0 0 0 0 0 0 0 0 0 0 0 0 0 0 0 0 0 0 0 0 0 0 0 0 0 0 0 0 0 0 0 0 0 0 0 0 0 0 0 0 0 0 0 0 0 0.142117102191031 0 0 0 0 0 0 0 0 0 0 0 0 0 0 0 0 0 0 0 0 0 0 0 0 0 0 0 0 0 0 0 0 0 0 0 0 0 0 0 0 0 0.042510503672145 0.01520740329818 0 0 0 0.00590123841662348 0.00444579647584602 0 0 0 0 0 0 0 0.00163339370165554 0 0 0 0.0126576775266323
0 0 0 0 0 0 0 0 0 0 0 0 0 0 0 0 0 0 0 0 0 0 0 0 0 0 0 0 0 0 0 0 0.000830172978265808 0 0 0 0 0 0 0 0 0 0 0 0 0 0 0 0 0 0 0 0.00174958420560061 0 0 0 0 0 0 0 0 0 0 0 0 0 0 0 0 0 0 0 0 0 0 0 0 0 0 0 0 0.000928788102291948 0 0 0 0.00464371441893241 0.00964695320518187 0 0.0808915520570127 0.224509290850705 0.0669083532411177 0.0478433811193827 0.0605965091465846 0 0.0187093356838315 0.012461581595553 0.00198825894306896 0 0 0 0.00339368759327872 0.00975514381493124 0 0.23892432024211 0 0 0 0 0 0 0 0 0 0 0 0 0 0 0 0 0 0 0 0 0 0 0 0 0 0 0 0 0 0 0 0 0 0 0 0.000869257565661195 0 0.0191894759927046 0.0160864002757183 0.0670192865942635 0 0.00371976451070222 0 0 0.00225304727630151 0.0320147561433018 0.0128326152849937 0.0333646280238064 0.026187902551111 0.0026822385835862 0 0 0 0 0 0 0 0 0 0 0 0 0 0 0 0 0 0 0 0 0 0 0 0 0 0 0 0 0 0 0 0 0 0 0 0 0 0 0 0 0 0 0 0 0 0 0 0 0 0 0 0 0 0 0 0 0 0 0 0 0 0 0 0 0 0 0 0 0 0 0 0 0 0 0 0 0 0 0 0 0 0 0 0 0 0 0 0 0 0 0 0 0 0 0 0 0 0 0 0 0 0 0 0 0 0 0 0 0 0 0 0 0 0 0 0 0 0 0 0 0 0 0 0 0 0 0 0 0 0 0 0 0 0 0 0 0 0 0 0 0 0 0 0 0 0 0 0 0 0 0 0 0 0 0 0 0 0 0 0 0 0 0 0
0 0 0 0 0 0 0 0 0 0 0 0 0 0 0 0 0 0 0 0 0 0 0 0 0 0 0 0 0 0 0 0 0.00079329829015943 0 0 0 0 0 0 0 0 0 0 0 0 0 0 0 0 0 0 0 0.000554330351710076 0 0 0 0 0 0 0 0 0 0 0 0 0 0 0 0 0 0 0 0 0 0 0 0 0 0 0 0.00413890178814045 0.000892188013899654 0 0 0 0.00196196171494097 0.00333744468117683 0 0.0635451216354536 0.129802910526092 0.089061189413406 0.0660039017601436 0.0797176539836481 0 0.0545115021011588 0.00716254192271407 0.00219684897907828 0 0 0 0.00650195804381237 0.026232228997945 0.175624431652515 0 0 0 0 0 0 0 0 0 0 0 0 0 0 0 0 0 0 0 0 0 0 0 0 0 0 0 0 0 0 0 0 0 0 0 0 0.00086600423523086 0 0.031032457100822 0.00506343545144129 0.0100101207497967 0 0.0052123368434435 0 0 0.00486022785078544 0.0788838560712291 0.0436308698958606 0.0637641782068549 0.0365558232497682 0.00712445796571097 0 0 0 0 0 0 0 0 0 0 0 0 0 0 0 0 0 0 0 0 0 0 0 0 0 0 0 0 0 0 0 0 0 0 0 0 0 0 0 0 0 0 0 0 0 0 0 0 0 0 0 0 0 0 0 0 0 0 0 0 0 0 0 0 0 0 0 0 0 0 0 0 0 0 0 0 0 0 0 0 0 0 0 0 0 0 0 0 0 0 0 0 0 0 0 0 0 0 0 0 0 0 0 0.000957818523062093 0 0 0 0 0 0 0 0 0 0 0 0 0 0 0 0 0 0 0 0 0 0 0 0 0 0 0 0 0 0 0 0 0 0 0 0 0 0 0 0 0 0 0 0 0 0 0 0 0 0 0 0 0 0 0 0 0 0 0 0
0 0 0 0 0 0 0 0 0 0 0 0 0 0 0 0 0 0 0 0 0 0 0 0 0 0 0 0 0 0 0.0265293523818401 0 0 0 0 0 0 0 0 0 0 0 0 0 0 0 0 0 0 0 0 0 0 0.138940071703367 0 0 0 0 0 0 0 0 0 0 0 0 0 0 0 0 0 0.0458053236052901 0 0 0 0 0 0 0 0 0 0 0 0 0 0 0 0 0 0 0 0 0 0 0 0 0 0 0 0 0 0 0 0 0 0 0.0758526298025476 0.0318083162862389 0 0.133298787810629 0 0 0 0 0 0 0 0 0.136675260043284 0 0 0 0 0 0 0 0 0 0 0 0 0 0 0 0 0 0 0 0 0 0 0 0 0 0 0 0 0 0 0 0 0 0 0 0 0 0 0 0 0 0 0 0 0 0 0 0 0.15547728280211 0 0 0 0 0 0 0 0 0 0 0 0 0 0 0 0 0 0 0 0 0 0 0 0 0 0 0 0 0 0 0 0 0 0 0 0 0 0 0 0.105877755015515 0 0 0 0 0 0 0 0 0 0 0 0 0 0 0 0 0 0 0 0 0 0 0 0 0 0 0 0 0 0 0 0 0 0 0 0 0 0 0 0 0 0 0 0 0 0 0 0 0 0 0 0 0.107254230016736 0 0 0.0424809905324428 0 0 0 0 0 0 0 0 0 0 0 0 0 0 0 0 0 0 0 0 0 0 0 0 0 0 0 0 0 0 0 0 0 0 0 0 0 0 0 0 0 0 0 0 0 0 0 0 0 0 0 0 0 0
0 0 0 0 0 0 0 0 0 0 0 0 0 0 0 0 0 0 0 0 0 0 0 0 0 0 0 0.0461061246454868 0 0 0.0260783154244023 0 0 0 0 0 0 0 0 0 0 0 0 0 0 0 0 0 0 0 0 0 0 0.0752573957920316 0 0 0 0 0 0 0 0 0 0 0 0 0 0 0 0 0 0 0 0 0 0 0 0 0 0 0 0 0.00221566731509874 0 0 0 0 0 0 0 0 0 0 0 0 0 0 0 0 0 0 0 0 0 0 0 0.0428854773542476 0.0486947628167737 0 0.0114119654858453 0 0.00292236015002245 0.0128637292110978 0 0 0 0 0 0 0 0 0.28006406083323 0.0240523699540041 0.199827857219961 0.00567049693224178 0.0454814936522165 0 0 0 0 0 0 0 0 0 0 0 0 0 0 0 0 0 0 0 0 0 0 0 0 0 0 0 0 0 0 0 0 0 0 0 0 0 0 0 0 0 0 0 0 0 0 0 0 0 0 0 0 0 0 0 0 0 0 0 0 0 0 0 0 0 0 0 0 0 0 0 0 0 0 0 0 0 0 0 0 0 0 0 0 0 0 0 0 0 0 0 0 0.00393013893705603 0 0 0 0 0 0 0 0 0 0 0 0 0 0 0 0 0 0 0 0 0 0 0 0 0 0 0 0 0 0 0 0 0 0 0 0 0 0 0 0 0 0 0.00392150011435479 0.00556851227053791 0 0 0.0532299740291688 0 0 0.00572394456918817 0.0322129475991731 0 0 0.00317210194424266 0 0 0.0057639735745176 0.0157952560786679 0 0 0 0.0471495740964338 0 0 0 0 0 0 0 0 0 0 0 0 0 0 0 0 0 0 0 0 0 0 0 0 0 0 0 0 0 0 0 0 0 0 0 0 0
0 0 0 0 0 0 0 0 0 0 0 0 0 0 0 0 0 0 0 0 0 0 0 0 0 0 0 0.0249548333135413 0 0 0.147686730771767 0 0 0 0 0 0 0 0 0 0 0 0 0 0 0 0 0 0 0 0 0 0 0.0687048004911491 0 0 0 0 0 0 0 0 0 0 0 0 0 0 0 0 0 0 0 0 0 0 0 0 0 0 0 0 0.00930413315714536 0 0 0 0 0 0 0 0 0 0 0 0 0 0 0 0 0 0 0 0 0 0.0405792640214362 0.138426797887321 0 0.115052214277316 0 0 0 0 0.0364747737981989 0 0 0.0516869371198482 0.111077391983602 0 0 0 0 0.191651184279219 0 0.0297847411191488 0 0 0 0 0 0 0 0 0 0 0 0 0 0.00558772932684898 0 0 0 0 0 0 0 0 0 0 0 0 0 0 0 0 0 0 0 0 0 0 0 0 0 0 0 0 0 0.014546239153359 0 0 0 0 0 0 0 0 0 0 0 0 0 0 0 0 0 0 0 0 0 0 0 0 0 0 0 0 0 0 0 0 0 0 0 0 0 0 0 0 0 0 0 0 0 0 0 0 0 0 0 0 0 0 0 0 0 0 0 0 0 0 0 0 0 0 0 0 0 0 0 0 0 0 0 0 0 0 0 0 0 0 0 0 0 0 0 0 0 0 0 0 0 0 0 0 0 0 0 0 0 0 0 0 0 0 0 0 0.0144822293000989 0 0 0 0 0 0 0 0 0 0 0 0 0 0 0 0 0 0 0 0 0 0 0 0 0 0 0 0 0 0 0 0 0 0 0 0 0 0 0 0 0
0 0 0 0 0 0 0 0 0 0 0 0 0 0 0 0 0 0 0 0 0 0 0 0 0 0 0 0 0 0 0 0 0 0 0 0 0 0 0 0 0 0 0 0 0 0 0 0 0 0 0 0.0031605250906086 0 0.318050504678424 0 0 0 0 0 0 0 0 0 0 0 0 0 0 0 0 0 0 0 0 0 0 0 0 0 0 0 0 0 0 0 0 0 0 0 0 0 0 0 0 0 0 0 0 0 0 0 0 0 0 0.0103234810804905 0.0953551470967616 0.0697986371285938 0 0.132772172483168 0 0 0 0 0 0 0 0.0220560052967313 0 0 0 0 0.044451626524228 0 0.0620020086494546 0 0 0 0 0 0 0 0 0 0 0 0 0 0 0 0 0 0 0 0 0 0 0 0 0 0 0 0 0 0 0 0 0 0 0 0 0 0 0 0 0 0 0 0.0426130950902205 0 0 0 0 0 0 0 0 0 0 0 0 0 0 0 0 0 0 0 0 0 0 0 0 0 0 0 0 0 0 0 0 0 0 0 0 0 0 0 0 0 0 0 0 0 0 0 0 0 0 0 0 0 0 0 0 0 0 0 0 0 0 0 0 0 0 0 0 0 0 0 0 0 0 0 0 0 0 0 0 0 0 0 0 0 0 0 0 0 0 0 0 0 0 0.0570742499495961 0 0 0.00721148631336438 0 0.0162988400977926 0.00697269044926391 0.111859530071301 0 0 0 0 0 0 0 0 0 0 0 0 0 0 0 0 0 0 0 0 0 0 0 0 0 0 0 0 0 0 0 0 0 0 0 0 0 0 0 0 0 0 0 0 0 0 0 0
0 0 0 0 0 0 0 0 0 0 0 0 0 0 0 0 0 0 0 0 0 0 0 0 0 0 0.0238104618006973 0 0 0 0 0 0 0 0 0 0 0 0 0 0 0 0 0 0 0 0 0 0 0 0 0 0 0.0456130239659929 0 0 0 0 0 0 0 0 0 0 0.019000222934119 0.045015778158265 0.01972441849036 0 0 0 0 0 0 0 0 0 0 0 0 0 0 0 0 0 0 0 0 0 0 0 0 0 0 0 0 0 0 0 0 0 0 0 0 0 0 0 0 0.113564572937777 0 0 0 0 0 0 0 0 0 0.212237044187983 0 0 0.0816098161813073 0 0 0 0 0 0 0 0.0185805714629427 0 0 0 0 0 0 0 0 0 0 0 0 0 0 0 0 0 0 0 0 0 0 0 0 0 0 0 0 0 0 0 0 0 0 0 0 0 0 0.112894153017917 0 0 0 0 0 0.0153881491949002 0 0 0 0 0 0 0 0 0 0 0 0 0 0 0 0 0 0 0 0 0 0 0 0 0 0 0 0 0 0 0 0 0 0 0 0 0 0 0 0 0 0 0 0 0 0 0 0 0 0 0 0 0 0 0 0 0 0 0 0 0 0 0 0 0 0 0 0 0 0 0 0 0 0 0 0 0 0 0 0 0 0 0 0 0 0 0 0 0.142655568102248 0 0.0261429973124179 0 0 0 0.0255806306546084 0.0981825915984642 0 0 0 0 0 0 0 0 0 0 0 0 0 0 0 0 0 0 0 0 0 0 0 0 0 0 0 0 0 0 0 0 0 0 0 0 0 0 0 0 0 0 0 0 0 0 0 0
0 0 0 0 0 0 0 0 0 0 0 0 0 0 0 0 0 0 0 0 0 0 0 0 0 0 0 0.0322437922766599 0 0 0.0274892829950659 0 0 0 0 0 0 0 0 0 0 0 0 0 0 0 0 0 0 0 0 0 0 0 0 0.0400613935537712 0 0 0 0 0 0 0 0 0 0 0 0.183069330196008 0 0 0 0.0614476327647449 0 0 0 0 0 0 0 0 0 0 0 0 0 0 0 0 0 0 0 0 0 0 0 0 0 0 0 0 0 0 0 0 0.0739648308103809 0.038206382406468 0 0 0 0 0 0.0197709982800233 0.168905211776691 0 0 0 0 0 0 0 0 0 0.138453204597208 0.136210618755593 0.0440666398414419 0 0 0 0 0 0 0 0 0 0 0 0 0 0 0 0 0 0 0 0 0 0 0 0 0 0 0 0 0 0 0 0 0 0 0 0 0 0 0 0 0 0 0 0 0 0 0 0 0 0 0 0 0 0 0 0 0 0 0 0 0 0 0 0 0 0 0 0 0 0 0 0 0 0 0 0 0 0 0 0 0 0 0 0 0 0 0 0 0 0.00901154581610008 0 0 0 0 0 0 0 0 0 0 0 0 0 0 0 0 0 0 0 0 0 0 0 0 0 0 0 0 0 0 0 0 0 0 0 0 0 0 0 0 0 0 0 0 0 0.0270991359298444 0 0 0 0 0 0 0 0 0 0 0 0 0 0 0 0 0 0 0 0 0 0 0 0 0 0 0 0 0 0 0 0 0 0 0 0 0 0 0 0 0 0 0 0 0 0 0 0 0 0 0 0 0 0 0 0 0
0 0 0 0 0 0 0 0 0 0 0 0 0 0 0 0 0 0 0.0305708098225299 0 0 0 0 0 0 0 0 0 0 0 0 0 0 0 0 0 0 0 0 0 0 0 0 0 0 0 0 0 0 0 0 0 0 0 0 0 0 0 0 0 0 0 0 0 0 0 0 0 0 0.349870744595471 0 0 0 0 0 0 0 0 0 0 0 0 0 0 0 0 0 0 0 0 0 0 0 0 0 0 0 0 0 0 0 0 0 0 0 0 0 0 0 0 0 0.297141584388235 0 0.152026034335016 0 0 0 0 0 0 0 0 0 0 0.031559282161788 0 0 0 0 0 0 0 0 0 0 0 0 0 0 0 0 0 0 0 0 0 0 0 0 0 0 0 0 0 0 0 0 0 0 0 0 0 0 0 0 0 0 0.0498207990992132 0 0 0 0 0 0 0 0 0 0 0 0 0 0 0 0 0 0 0 0 0 0 0 0 0 0 0 0 0 0 0 0 0 0 0 0 0 0 0 0 0 0 0 0 0 0 0 0 0 0 0 0 0 0 0 0 0 0 0 0 0 0 0 0 0 0 0 0 0 0 0 0 0 0 0 0 0 0 0 0 0 0 0 0 0 0 0 0 0 0 0 0 0 0.0113805743210975 0 0.0325138945100344 0 0 0 0 0 0 0 0 0 0.0115447469104548 0 0.00685903240944847 0.0267124974467126 0 0 0 0 0 0 0 0 0 0 0 0 0 0 0 0 0 0 0 0 0 0 0 0 0 0 0 0 0 0 0 0 0 0 0 0 0 0 0 0 0
0 0 0 0 0 0 0 0 0 0 0 0 0 0 0 0 0.0259107257588112 0 0.0129326466695941 0 0.0068699968011643 0 0 0 0 0 0 0 0 0 0 0 0 0 0 0 0 0 0 0 0 0 0 0 0 0 0 0 0 0 0 0 0 0 0 0 0 0 0 0.0188773318551886 0 0 0 0 0 0 0 0.0462766675020576 0.0724420428791944 0.169114858503908 0 0 0 0 0 0 0 0 0 0 0 0 0 0 0 0 0 0 0 0 0 0 0 0 0 0 0 0 0 0 0 0 0 0 0 0.00444437755445917 0 0 0 0.00898111666914516 0.127940986153592 0 0.120078207415501 0.108610540753752 0 0 0 0 0 0 0 0.0467116472052775 0.0121225285795449 0 0.0701032119133439 0.0133179944264643 0 0 0 0 0 0 0 0 0.0169772574146816 0 0 0 0 0 0 0 0 0 0 0 0 0 0 0 0 0 0 0 0 0 0 0 0 0 0 0 0 0 0 0 0 0.0297679522373774 0 0 0 0 0 0 0 0 0 0 0 0 0 0 0 0 0 0 0 0 0 0 0 0 0 0 0 0 0 0 0 0 0 0 0 0 0 0 0 0 0 0 0 0 0 0 0 0 0 0 0 0 0 0 0 0 0 0 0 0 0 0 0 0 0 0 0 0 0 0 0 0 0 0 0 0 0 0 0 0 0 0 0 0 0 0 0 0 0 0 0 0 0 0.0166525944707126 0 0.0181959490810939 0 0.00301407242283139 0 0 0 0 0 0 0 0.007069488541307 0 0.00998143421013184 0.0336063709808667 0 0 0 0 0 0 0 0 0 0 0 0 0 0 0 0 0 0 0 0 0 0 0 0 0 0 0 0 0 0 0 0 0 0 0 0 0 0 0 0 0
0 0 0 0 0 0 0 0 0 0 0 0 0 0 0 0 0 0 0 0 0 0 0 0 0 0 0 0.0135730627928801 0 0.0392172668200074 0.17547666598819 0 0 0 0 0 0 0 0 0 0 0 0 0 0 0 0 0 0 0 0 0 0 0 0 0 0 0 0 0.0228802534097741 0 0 0 0 0 0 0 0.0387057620182011 0 0 0 0 0 0 0 0 0 0 0 0 0 0 0 0 0 0 0 0 0 0 0 0 0 0 0 0 0 0 0 0 0 0 0 0 0 0.0459781179253476 0.0403893611089918 0 0 0.180323314814208 0 0.282209278165484 0 0 0 0.0419990420197104 0 0 0 0 0 0.042987671231016 0.019876868165534 0.0245022166897967 0.031881118850859 0 0 0 0 0 0 0 0 0 0 0 0 0 0 0 0 0 0 0 0 0 0 0 0 0 0 0 0 0 0 0 0 0 0 0 0 0 0 0 0 0 0 0 0 0 0 0 0 0 0 0 0 0 0 0 0 0 0 0 0 0 0 0 0 0 0 0 0 0 0 0 0 0 0 0 0 0 0 0 0 0 0 0 0 0 0 0 0 0 0 0 0 0 0 0 0 0 0 0 0 0 0 0 0 0 0 0 0 0 0 0 0 0 0 0 0 0 0 0 0 0 0 0 0 0 0 0 0 0 0 0 0 0 0 0 0 0 0 0 0 0 0 0 0 0 0 0 0 0 0 0 0 0 0 0 0 0 0 0 0 0 0 0 0 0 0 0 0 0 0 0 0 0 0 0 0 0 0 0 0 0 0 0 0 0 0 0 0 0 0 0 0 0
0 0 0 0 0 0 0 0 0 0 0 0 0 0 0 0 0.0190410306216328 0 0 0 0 0 0 0 0 0 0 0 0 0 0 0 0 0 0 0 0 0 0 0 0 0 0 0 0 0 0 0 0 0 0 0 0 0 0 0 0 0 0 0 0 0 0 0 0 0 0 0 0 0.36861204719872 0 0 0 0 0 0 0 0 0 0 0 0 0 0 0 0 0 0 0 0 0 0 0 0 0 0 0 0 0 0 0 0 0 0 0 0 0 0 0 0 0.187508025351835 0.311119770814459 0 0 0 0 0 0 0 0 0 0.0456761821414046 0 0 0.0544997328644096 0 0 0 0 0 0 0 0 0 0 0 0 0 0 0 0 0 0 0 0 0 0 0 0 0 0 0 0 0 0 0 0 0 0 0 0 0 0 0 0 0 0 0 0 0 0 0 0 0 0 0 0 0 0 0 0 0 0 0 0 0 0 0 0 0 0 0 0 0 0 0 0 0 0 0 0 0 0 0 0 0 0 0 0 0 0 0 0 0 0 0 0 0 0 0 0 0 0 0 0 0 0 0 0 0 0 0 0 0 0 0 0 0 0 0 0 0 0 0 0 0 0 0 0 0 0 0 0 0 0 0 0 0 0 0 0 0.0135432110075389 0 0 0 0 0 0 0 0 0 0 0 0 0 0 0 0 0 0 0 0 0 0 0 0 0 0 0 0 0 0 0 0 0 0 0 0 0 0 0 0 0 0 0 0 0 0 0 0 0 0 0 0 0 0 0 0
0 0 0 0 0 0 0 0 0 0 0 0 0.355533879339953 0 0 0 0 0 0 0 0 0 0 0 0 0 0 0 0 0 0 0 0 0 0.0143165409831586 0 0 0 0 0 0 0 0 0 0 0 0 0 0 0 0 0 0 0 0 0.0415738060042828 0 0 0 0 0 0 0 0 0 0 0 0 0 0 0 0 0 0 0 0 0 0 0 0 0 0 0 0 0 0 0 0 0 0 0 0 0 0 0 0 0 0 0 0 0 0 0 0 0 0 0 0 0 0 0 0 0 0 0 0.00588662551638288 0 0 0.153210768937831 0.0181308740192639 0.023528300028302 0 0 0 0 0 0 0 0.0096890886273474 0 0 0 0 0 0 0 0 0 0 0 0 0 0 0 0 0 0 0 0 0 0 0 0 0 0 0 0 0 0 0 0 0 0 0 0 0 0 0.108373470994184 0 0 0 0 0 0 0 0 0 0 0 0 0 0 0 0 0 0 0 0 0 0.0290563874045842 0 0 0 0 0 0.0125805586564243 0 0 0 0 0 0 0 0 0 0 0 0.110833713432696 0 0 0 0 0 0 0 0 0 0 0 0 0 0 0 0 0 0 0 0 0 0 0 0 0 0 0 0 0.00114169812143593 0 0 0 0 0 0 0 0 0 0.00357616188922356 0 0 0 0 0 0 0 0 0 0 0.00736667779137732 0 0 0.0467573913065222 0 0 0.0212791791959623 0 0 0 0 0 0 0 0.00741097365882928 0 0 0 0.00895846374655265 0.00975225167346238 0 0 0 0 0 0 0 0 0 0 0 0 0 0 0 0 0 0 0 0 0 0.00513325259416019 0 0.00590993607806351 0 0 0 0 0 0 0 0 0 0 0 0 0 0 0 0 0
0 0 0 0 0 0 0 0 0 0 0 0 0 0 0 0 0 0 0 0 0 0 0 0 0 0 0 0 0 0.0857204576805876 0.16045751763087 0 0 0 0 0 0 0 0 0 0 0 0 0 0 0 0 0 0 0 0 0 0 0 0 0 0 0 0 0 0 0 0 0 0.0300169047898346 0 0 0 0 0 0 0 0 0 0 0 0 0 0 0 0 0 0.0131634593167547 0 0 0 0 0 0 0 0 0 0 0 0 0 0 0 0 0 0 0 0 0 0 0 0.108952696783823 0 0 0 0 0 0.079950686136526 0 0.0221492357448064 0 0.26401595534036 0 0.070035747246727 0 0 0 0 0 0 0 0 0 0 0 0 0 0 0 0 0 0 0 0 0 0 0 0 0 0 0 0 0 0 0 0 0 0 0 0 0 0 0 0 0 0 0 0 0 0 0 0 0.120957820069629 0 0 0 0 0 0 0 0 0 0 0 0 0 0 0 0 0 0 0 0 0 0 0 0 0 0 0 0 0 0 0 0 0 0 0 0 0 0 0 0 0 0 0 0 0 0 0 0 0 0 0 0 0 0 0 0 0 0 0 0 0 0 0 0 0 0 0 0 0 0 0 0 0 0 0 0 0 0 0 0 0 0 0 0 0 0 0 0 0 0 0 0 0 0 0 0.0445795192600816 0 0 0 0 0 0 0 0 0 0 0 0 0 0 0 0 0 0 0 0 0 0 0 0 0 0 0 0 0 0 0 0 0 0 0 0 0 0 0 0 0 0 0 0 0 0 0 0 0 0 0 0 0 0
0 0 0 0 0 0 0 0 0 0 0 0 0 0 0 0 0 0 0 0 0 0 0 0 0 0 0 0 0 0 0.0384689153257489 0 0 0 0 0 0 0 0 0 0 0 0 0 0 0 0 0 0 0 0 0 0 0 0 0 0 0 0 0 0 0 0 0 0 0 0 0 0 0 0 0 0 0 0 0 0 0 0 0 0 0 0.0132056373330049 0 0 0 0 0 0 0 0 0 0 0 0 0 0 0 0 0 0 0 0 0 0 0 0.236562240619958 0.0774273947969972 0 0 0 0 0 0 0 0.266742819414805 0 0.0165056209435095 0.0522891658954096 0.0689361356565208 0 0 0 0 0 0 0 0 0 0 0 0 0 0 0 0 0 0 0 0 0 0 0 0 0 0 0 0 0 0 0 0 0 0 0 0 0 0 0 0 0 0 0 0 0 0 0 0.120773682030891 0 0 0 0 0 0 0 0 0 0 0 0 0 0 0 0 0 0 0 0 0 0 0 0 0 0 0 0 0 0 0 0 0 0 0 0 0 0 0 0 0 0 0 0 0 0 0 0 0 0 0 0 0 0 0 0 0 0 0 0 0 0 0 0 0 0 0 0 0 0 0 0 0 0 0 0 0 0 0 0 0 0 0 0 0 0 0 0 0 0 0 0 0 0 0.0538923437279155 0.0551960442552398 0 0 0 0 0 0 0 0 0 0 0 0 0 0 0 0 0 0 0 0 0 0 0 0 0 0 0 0 0 0 0 0 0 0 0 0 0 0 0 0 0 0 0 0 0 0 0 0 0 0 0 0 0 0
0 0 0 0 0 0 0 0 0 0 0 0 0 0 0 0 0 0 0 0 0 0 0 0 0 0 0.0498511249883442 0 0 0 0 0 0 0 0 0 0 0 0 0 0 0 0 0 0 0 0 0 0.0628150424665562 0 0 0 0 0 0 0 0 0 0 0 0 0 0 0 0 0 0 0 0 0 0 0 0 0 0 0 0 0 0 0 0 0 0 0 0 0 0 0 0 0 0 0 0 0 0 0 0 0 0 0 0 0 0 0 0 0 0 0 0.292284308196705 0 0 0 0 0 0 0 0.0055383984862006 0 0 0 0.195665663611964 0 0 0 0 0 0 0 0 0 0 0 0 0 0 0 0 0 0 0 0 0 0 0 0 0 0 0 0 0 0 0 0 0 0 0 0 0 0 0 0 0 0 0 0 0 0 0.105999046679197 0 0 0 0 0 0 0 0 0 0 0 0 0 0 0 0 0 0 0 0 0 0 0 0 0 0 0 0 0 0 0 0 0 0 0 0 0 0 0 0 0 0 0 0 0 0 0 0 0 0 0 0 0 0 0 0 0 0 0 0 0 0 0 0 0 0 0 0 0 0 0 0 0 0 0 0 0 0 0 0 0 0 0 0 0 0 0 0 0 0 0 0 0 0 0.156447297822272 0 0.0550161935011266 0 0 0 0 0.0763829242476342 0 0 0 0 0 0 0 0 0 0 0 0 0 0 0 0 0 0 0 0 0 0 0 0 0 0 0 0 0 0 0 0 0 0 0 0 0 0 0 0 0 0 0 0 0 0 0 0
0 0 0 0 0 0 0 0 0 0 0 0 0.144193352498737 0 0 0 0 0 0 0 0 0 0 0 0 0 0 0 0 0 0 0 0 0 0 0 0 0 0 0 0 0 0 0 0 0 0 0 0 0 0 0 0 0 0 0 0 0 0 0 0 0 0 0 0 0 0 0 0 0 0 0 0 0 0 0 0 0 0 0 0 0 0 0 0 0 0 0 0 0 0 0 0 0 0 0 0 0 0 0 0 0 0 0 0.0549454593119832 0 0 0 0 0 0 0 0 0 0.205509933082548 0.024967264110063 0.0184501685933688 0 0 0.0523934959908297 0 0 0 0 0 0 0 0 0 0 0 0 0 0 0 0 0 0 0 0 0 0 0 0 0 0 0 0 0 0 0 0 0 0 0 0 0 0 0 0 0 0 0 0 0 0 0 0.243769726048382 0 0 0 0 0 0 0 0 0 0 0 0 0 0 0 0 0 0 0 0 0 0.0319788267074336 0 0 0 0 0 0 0 0 0 0 0 0 0 0 0 0 0 0.0733935779363534 0 0 0 0 0 0 0 0 0 0 0 0 0 0 0 0 0 0 0 0 0 0 0 0 0 0 0 0 0 0 0 0 0 0 0 0 0 0 0.00310887530747783 0 0 0 0 0 0 0 0 0 0 0.00472387148073304 0 0 0.0467307338369372 0.00610747487482099 0 0.0829181861504929 0 0 0 0 0 0 0 0 0 0 0 0 0 0 0 0 0 0 0 0 0 0 0 0 0 0 0 0 0 0 0 0 0 0 0.00348494893338241 0 0.00332410513645707 0 0 0 0 0 0 0 0 0 0 0 0 0 0 0 0 0
0 0 0 0 0 0 0 0 0 0 0 0 0.198751822644036 0 0 0 0 0 0 0 0 0 0 0 0 0 0 0 0 0 0 0 0 0 0 0 0 0 0 0 0 0 0 0 0 0 0 0 0.110704033584065 0 0 0 0 0 0 0 0 0 0 0 0 0 0 0 0 0 0 0 0 0 0 0 0 0 0 0 0 0 0 0 0 0 0 0 0 0 0 0 0 0 0 0 0 0 0 0 0 0 0 0 0 0 0 0 0 0 0 0 0 0 0 0 0 0 0.0368179972304773 0 0.0368242113331939 0 0.0793186424998559 0 0.164587143461323 0 0 0 0 0 0 0 0 0 0 0 0 0 0 0 0 0 0 0 0 0 0 0 0 0 0 0 0 0 0 0 0 0 0 0 0 0 0 0 0 0 0 0 0 0 0 0.233102316390352 0 0 0 0 0 0 0 0 0 0 0 0 0 0 0 0 0 0 0 0 0 0.00818631725297823 0 0 0 0 0 0 0 0 0 0 0 0 0 0 0 0 0 0 0 0 0 0 0 0 0 0 0 0 0 0 0 0 0 0 0 0 0 0 0 0 0 0 0 0 0 0 0 0 0 0 0 0 0 0 0 0 0 0 0 0 0 0 0 0 0 0 0 0 0 0 0 0 0.0356442246771046 0.0761107391721928 0 0 0 0 0 0 0 0 0 0.00992761111683356 0 0 0 0 0.0100249406375868 0 0 0 0 0 0 0 0 0 0 0 0 0 0 0 0 0 0 0 0 0 0 0 0 0 0 0 0 0 0 0 0 0 0 0 0 0 0 0
0 0 0 0 0 0 0 0 0 0 0 0 0.0471766430150049 0 0 0 0 0 0 0 0 0 0.0711053033990122 0 0 0 0.115328549914099 0 0 0 0 0 0 0 0 0 0 0 0 0 0 0 0 0 0 0 0 0 0.28680481058897 0 0 0 0 0 0 0 0 0 0 0 0 0 0 0 0 0 0 0 0 0 0 0 0 0 0 0 0 0 0 0 0 0 0 0 0 0 0 0 0 0 0 0 0 0 0 0 0 0 0 0 0 0 0 0 0 0 0 0 0.0885791049831125 0 0 0 0 0 0.0236538783901431 0 0 0.154212364745434 0 0.0814828662562781 0 0 0 0 0 0 0 0 0 0 0 0 0 0 0 0 0 0 0 0 0 0 0 0 0 0 0 0 0 0 0 0 0 0 0 0 0 0 0 0 0 0 0 0 0 0 0 0.0144636709772437 0 0 0 0 0 0.0174302244551778 0 0 0 0 0 0 0 0 0 0 0 0 0 0 0 0 0 0 0 0 0 0 0 0 0 0 0 0 0 0 0 0 0 0 0 0 0 0 0 0 0 0 0 0 0 0 0 0 0 0 0 0 0 0 0 0 0 0 0 0 0 0 0 0 0 0 0 0 0 0 0 0 0 0 0 0 0 0 0 0 0 0 0 0 0 0 0 0 0.0615874418879722 0 0.015356924857456 0 0 0 0 0.0228182165300955 0 0 0 0 0 0 0 0 0 0 0 0 0 0 0 0 0 0 0 0 0 0 0 0 0 0 0 0 0 0 0 0 0 0 0 0 0 0 0 0 0 0 0 0 0 0 0 0
0 0 0 0 0 0 0 0 0 0 0 0 0 0 0 0 0 0 0 0 0 0 0 0 0 0 0 0.0733122344726973 0 0.00751649621373606 0.0535488785143892 0 0 0 0 0 0 0 0 0 0 0 0 0 0 0 0 0 0 0 0 0 0 0.0203916151151151 0 0 0 0 0 0 0 0 0 0 0 0 0 0 0 0 0 0 0 0 0 0 0 0 0 0 0 0 0.00339203166263225 0 0 0 0 0 0 0 0 0 0 0 0 0 0 0 0 0 0 0 0 0 0 0.387645891063617 0.0821825071584545 0.0314198114469242 0 0 0 0.042513393933613 0.0166470552743834 0.0145122501793961 0 0 0 0 0 0 0 0 0.0259905065347371 0.095821278941075 0 0.0602621652980952 0 0 0 0 0 0 0 0 0 0 0 0 0 0 0 0 0 0 0 0 0 0 0 0 0 0 0 0 0 0 0 0 0 0 0 0 0 0 0 0 0 0.0101289677359167 0 0 0 0 0 0 0 0 0 0 0 0 0 0 0 0 0 0 0 0 0 0 0 0 0 0 0 0 0 0 0 0 0 0 0 0 0 0 0 0 0 0 0 0 0 0 0 0 0 0 0 0 0 0 0 0 0 0 0 0 0 0 0 0 0 0 0 0 0 0 0 0 0 0 0 0 0 0 0 0 0 0 0 0 0 0 0 0 0 0 0 0 0 0.0170649427929105 0 0.00431984616830527 0 0.00245999365462027 0 0 0 0 0 0 0.00358499412351467 0 0 0.0157945549777565 0.0314905847381108 0 0 0 0 0 0 0 0 0 0 0 0 0 0 0 0 0 0 0 0 0 0 0 0 0 0 0 0 0 0 0 0 0 0 0 0 0 0 0 0 0
0 0 0 0 0 0 0 0 0 0 0 0 0 0 0 0 0 0 0 0 0.037427131237201 0 0 0 0 0 0 0 0 0 0 0 0 0 0 0 0 0 0 0 0 0 0 0 0 0 0 0 0 0 0 0 0 0 0 0 0 0 0 0.160535265499165 0.011204194187617 0 0.037096606567489 0.00740886719166936 0 0 0 0.0416720967127568 0 0 0 0 0 0 0 0 0 0 0.0201340125314998 0 0 0 0 0 0 0 0 0 0 0 0 0 0 0 0 0 0 0 0 0 0 0 0 0 0 0.0481842326043173 0 0 0 0.0828465857387316 0 0.0159684616510689 0.0111406550745174 0 0 0 0 0 0 0 0 0.0376169874186032 0 0.0193439061812071 0.303910064249213 0 0 0 0 0 0 0 0 0 0.0181217913035974 0 0 0 0 0 0 0 0 0 0 0 0 0 0 0 0 0 0 0 0 0 0 0 0 0 0 0 0 0 0 0 0 0 0 0 0 0 0 0 0 0 0 0 0 0 0 0 0 0 0 0 0 0 0 0 0 0 0 0 0 0 0 0 0 0 0 0 0 0 0 0 0 0 0 0.00616122011781235 0 0 0 0 0 0 0 0 0 0 0 0 0 0 0 0 0 0 0 0 0 0 0 0 0 0 0 0 0 0 0 0 0 0 0 0 0 0 0 0 0 0 0 0 0 0 0 0 0 0 0 0 0 0 0 0.0737541625866764 0 0 0 0.00724532974876858 0 0 0 0 0 0 0.0144824915239872 0 0 0 0.0457459378741022 0 0 0 0 0 0 0 0 0 0 0 0 0 0 0 0 0 0 0 0 0 0 0 0 0 0 0 0 0 0 0 0 0 0 0 0 0
0 0 0 0 0 0 0 0 0 0 0 0 0 0 0 0 0 0 0 0 0 0 0 0 0 0 0 0.0809365734358425 0 0 0 0 0 0 0 0 0 0 0 0 0 0 0 0 0 0 0 0 0 0 0 0 0 0.0197821695739613 0 0 0 0 0 0 0 0 0 0 0 0 0 0.0139296453882447 0 0 0 0 0 0 0 0 0 0 0 0 0 0 0 0 0 0 0 0 0 0 0 0 0 0 0 0 0 0 0 0 0 0 0 0 0 0.332564357342433 0.0153569006885544 0.0526942884062632 0 0.0677103669543911 0 0 0.0114088204726886 0 0 0 0 0 0 0 0 0.115213622097318 0.0160700332759955 0 0 0.0614537274566554 0 0 0 0 0 0 0 0 0 0 0 0 0 0 0 0 0 0 0 0 0 0 0 0 0 0 0 0 0 0 0 0 0 0 0 0 0 0 0 0 0 0 0 0 0 0 0 0 0 0 0 0 0 0 0 0 0 0 0 0 0 0 0 0 0 0 0 0 0 0 0 0 0 0 0 0 0 0 0 0 0 0 0 0 0 0 0 0 0 0 0 0 0 0 0 0 0 0 0 0 0 0 0 0 0 0 0 0 0 0 0 0 0 0 0 0 0 0 0 0 0 0 0 0 0 0 0 0 0 0 0 0 0 0 0 0 0.0149285641355609 0 0 0.0910751689501756 0 0 0.00834485070537139 0.0643062186427336 0 0 0 0 0 0 0 0 0 0 0.0342246924738106 0 0 0 0 0 0 0 0 0 0 0 0 0 0 0 0 0 0 0 0 0 0 0 0 0 0 0 0 0 0 0 0 0 0 0 0 0
0 0 0 0 0 0 0 0 0 0.0050764480184551 0.00955672263846955 0 0 0 0 0 0.227867299810593 0 0.0310184810111115 0 0 0 0 0 0 0 0 0 0 0 0.0203877339979137 0 0 0 0 0 0 0 0 0 0 0 0 0 0 0 0 0 0 0 0 0 0 0 0 0 0 0 0 0.0848774788051613 0 0 0.00696500238383933 0 0 0 0 0.0223440789374865 0 0.0363342820986803 0 0 0 0 0 0 0 0 0 0 0 0 0 0 0 0 0 0 0 0 0 0 0 0 0 0 0 0 0 0 0 0 0 0 0 0.0104586773763748 0 0 0 0.0242767258429906 0.0164797953216047 0.0850190708676399 0.0164514772164472 0.0230736965784442 0 0 0 0 0 0 0 0 0.279803831599911 0 0 0 0 0 0 0 0 0 0 0 0 0 0 0 0 0 0 0 0 0 0 0 0 0 0 0 0 0 0 0 0 0 0 0 0 0 0 0 0 0 0 0 0 0 0 0 0 0 0 0 0 0 0 0 0 0 0 0 0 0 0 0 0 0 0 0 0 0 0 0 0 0 0 0 0 0 0 0 0 0 0 0 0 0 0 0 0 0 0 0 0 0 0 0 0 0 0 0 0 0 0 0 0 0 0 0 0 0 0 0 0 0 0 0 0 0 0 0 0 0 0 0 0 0 0 0 0 0 0 0 0 0 0 0 0 0 0 0 0 0 0 0.0527819470529425 0 0 0 0.0068013968179885 0 0 0 0 0 0 0.023759037250897 0 0 0 0.016666816373049 0 0 0 0 0 0 0 0 0 0 0 0 0 0 0 0 0 0 0 0 0 0 0 0 0 0 0 0 0 0 0 0 0 0 0 0 0
0 0 0 0 0 0 0 0 0 0 0 0 0 0 0 0 0 0 0 0 0 0 0 0 0 0 0 0.0533533654802293 0 0 0 0 0 0 0 0 0 0 0 0 0 0 0 0 0 0 0 0 0 0 0 0 0 0 0 0 0 0 0 0 0 0 0 0 0 0 0 0 0 0 0 0 0 0 0 0 0 0 0 0 0 0 0 0 0 0 0 0 0 0 0 0 0 0 0 0 0 0 0 0 0 0 0 0 0 0.297577812860883 0 0 0 0 0 0.0572964149505728 0 0 0 0 0 0 0 0 0 0.28486084465402 0 0.241598586049022 0 0 0 0 0 0 0 0 0 0 0 0 0 0 0 0 0 0 0 0 0 0 0 0 0 0 0 0 0 0 0 0 0 0 0 0 0 0 0 0 0 0 0 0.034164770591391 0 0 0 0 0 0 0 0 0 0 0 0 0 0 0 0 0 0 0 0 0 0 0 0 0 0 0 0 0 0 0 0 0 0 0 0 0 0 0 0 0 0 0 0 0 0 0 0 0 0 0 0 0 0 0 0 0 0 0 0 0 0 0 0 0 0 0 0 0 0 0 0 0 0 0 0 0 0 0 0 0 0 0 0 0 0 0 0 0 0 0 0 0 0.0103760248943165 0 0.0207721805195657 0 0 0 0 0 0 0 0 0 0 0 0 0 0 0 0 0 0 0 0 0 0 0 0 0 0 0 0 0 0 0 0 0 0 0 0 0 0 0 0 0 0 0 0 0 0 0 0 0 0 0 0 0 0
0 0 0 0 0 0 0 0 0 0 0 0 0 0 0 0 0 0 0 0 0 0 0 0 0.0919826920386111 0.0649628954502424 0 0 0 0 0 0 0 0 0.0597576458641344 0 0 0 0 0 0.240087661352291 0 0 0 0 0 0 0.404613435281597 0 0 0 0 0 0 0 0 0 0 0 0 0 0 0 0 0 0 0 0 0 0 0 0 0 0 0 0 0 0 0 0 0 0 0 0 0 0 0 0 0 0 0 0 0 0 0 0 0 0 0 0 0 0 0 0 0 0 0 0 0 0 0 0 0 0 0 0 0 0 0 0 0 0 0 0 0 0 0 0 0 0 0 0 0 0 0 0 0 0 0 0 0 0 0 0 0 0 0 0 0 0 0 0 0 0 0 0 0 0 0 0 0 0 0 0 0 0 0 0 0 0 0 0 0 0 0 0 0 0 0 0 0 0 0 0 0 0 0 0 0 0 0 0 0 0 0 0 0 0 0 0 0 0 0.138595670013123 0 0 0 0 0 0 0 0 0 0 0 0 0 0 0 0 0 0 0 0 0 0 0 0 0 0 0 0 0 0 0 0 0 0 0 0 0 0 0 0 0 0 0 0 0 0 0 0 0 0 0 0 0 0 0 0 0 0 0 0 0 0 0 0 0 0 0 0 0 0 0 0 0 0 0 0 0 0 0 0 0 0 0 0 0 0 0 0 0 0 0 0 0 0 0 0 0 0 0 0 0 0 0 0 0 0 0 0 0 0 0 0 0 0 0
0 0 0 0 0 0 0 0 0 0 0 0.00440380494340024 0 0.00933164910770664 0.0345778238705881 0.0124709232415044 0 0 0 0 0 0 0 0 0 0 0 0 0 0.00662485017486144 0.285004889309809 0 0 0 0 0 0.00454425061456814 0.0391061699950869 0 0 0 0 0 0 0 0 0 0 0 0 0.00369558668101932 0 0 0 0 0 0 0 0.00282063718540487 0 0 0 0 0 0 0 0 0 0 0 0 0 0 0 0 0.0186603411505602 0 0 0 0 0 0 0 0 0 0.00626683914647917 0 0 0 0 0 0 0 0 0 0.010347936182072 0.130793525523927 0.0246815577957824 0 0 0 0 0 0 0 0 0 0 0 0 0 0 0 0 0 0 0 0 0 0 0 0 0 0 0 0 0 0 0 0 0.0600904479103474 0 0 0.00966559227520819 0 0.0113237691651186 0.288712999162518 0.0346402316194203 0 0 0.00223617494461734 0 0 0 0 0 0 0 0 0 0 0 0 0 0 0 0 0 0 0 0 0 0 0 0 0 0 0 0 0 0 0 0 0 0 0 0 0 0 0 0 0 0 0 0 0 0 0 0 0 0 0 0 0 0 0 0 0 0 0 0 0 0 0 0 0 0 0 0 0 0 0 0 0 0 0 0 0 0 0 0 0 0 0 0 0 0 0 0 0 0 0 0 0 0 0 0 0 0 0 0 0 0 0 0 0 0 0 0 0 0 0 0 0 0 0 0 0 0 0 0 0 0 0 0 0 0 0 0 0 0 0 0 0 0 0 0 0 0 0 0 0 0 0 0 0 0 0 0 0 0 0 0 0 0 0 0 0 0 0 0 0 0 0 0 0 0 0 0 0 0 0 0 0 0 0 0 0
0 0 0 0.0445538107397678 0 0 0 0 0 0 0 0 0.00881519906404305 0.03764965771945 0 0 0 0 0 0.0243785695766475 0.014943604481682 0 0.117043625844365 0 0.0408459683331035 0 0.0558675395583738 0 0 0 0 0 0 0 0 0 0 0 0 0 0 0 0 0 0.0256496492181027 0 0 0 0 0 0 0 0 0.0204325074524291 0 0 0 0 0 0 0 0 0 0 0 0.0486868341639911 0.0282492079362169 0 0 0 0 0 0 0 0.0468413283148516 0 0 0 0 0 0 0 0 0 0 0 0 0 0 0 0 0 0 0 0 0 0 0 0 0 0 0 0 0 0 0 0 0 0.0187764133541236 0 0 0 0 0 0.00906900039727024 0 0 0 0 0 0 0 0 0 0 0 0 0 0 0 0 0 0 0 0.0121479820136274 0 0 0 0 0 0 0 0 0 0 0 0 0 0 0 0 0 0 0 0 0 0 0 0 0 0 0 0 0 0 0 0 0.00794887088391692 0.115520373401136 0 0 0 0.0113979135560206 0.150103609620975 0 0 0 0 0 0 0 0 0 0 0 0 0 0 0 0 0 0 0 0 0 0 0 0 0 0 0 0 0 0 0 0.00536617230739741 0 0 0.0237096591402335 0 0 0 0 0 0 0 0 0 0 0 0 0 0 0 0 0 0 0 0 0 0 0 0 0.00996073398672507 0 0 0 0 0 0 0 0 0 0 0 0 0 0 0 0 0 0 0 0 0 0 0 0 0 0 0 0 0 0 0.122041768935551 0 0 0 0 0 0 0 0 0 0 0 0 0 0 0 0 0 0 0 0 0 0 0 0 0 0 0 0 0 0 0 0 0 0 0 0 0 0 0 0 0 0 0 0 0 0 0 0 0 0 0 0 0
0 0 0 0 0 0 0 0 0 0 0 0 0 0 0 0 0 0 0 0.0373325916439889 0.0170282286379149 0 0 0 0 0 0 0.0361715019641138 0 0 0 0 0 0 0 0 0 0 0 0 0 0 0 0 0 0.239621585818523 0 0 0 0 0 0 0 0 0 0 0 0 0 0.0558990990920923 0.125190743794193 0 0 0.0543686964733309 0.142425421387672 0.144941928675967 0.0411217761049533 0 0 0 0 0 0 0 0 0 0 0 0 0 0 0 0 0 0 0 0 0 0 0 0 0 0 0 0 0 0 0 0 0 0 0 0 0 0 0 0 0 0 0 0 0 0 0 0 0 0 0 0 0 0 0 0 0 0 0 0 0 0 0 0 0 0 0 0 0 0 0 0 0 0 0 0 0 0 0 0 0 0 0 0 0 0 0 0 0 0 0 0 0 0 0 0 0 0 0 0 0 0 0 0 0 0 0 0.0595075530443996 0 0 0 0 0 0 0 0 0 0 0 0 0 0 0 0 0 0 0 0 0 0 0 0 0 0 0 0 0 0 0 0 0 0 0.0463908733628514 0 0 0 0 0 0 0 0 0 0 0 0 0 0 0 0 0 0 0 0 0 0 0 0 0 0 0 0 0 0 0 0 0 0 0 0 0 0 0 0 0 0 0 0 0 0 0 0 0 0 0 0 0 0 0 0 0 0 0 0 0 0 0 0 0 0 0 0 0 0 0 0 0 0 0 0 0 0 0 0 0 0 0 0 0 0 0 0 0 0 0 0 0 0 0 0 0 0 0 0 0 0 0 0 0 0 0 0
0.0090858702819605 0 0 0.123356670267288 0 0.00697052784097845 0.0157148875082284 0 0.0487509293958041 0.0271563995515083 0.0482097837606131 0 0 0 0 0 0 0 0 0 0 0 0 0 0 0 0 0 0 0.0145793312388463 0.0632596201747968 0 0 0 0 0 0.00555241419254769 0.232129384718888 0 0 0 0 0 0 0 0 0 0 0 0 0.00982618585528057 0 0 0 0 0 0 0 0 0 0 0 0 0 0 0 0 0 0 0 0 0 0 0 0 0 0 0 0 0 0 0 0 0 0 0 0.00708482472302343 0 0 0 0 0 0 0.0769912597931798 0 0 0.00536966575085939 0 0 0 0 0 0 0 0 0 0 0 0 0 0 0 0 0 0 0 0 0 0 0 0 0 0 0 0 0 0 0.0327101476502535 0 0 0 0 0.00324431547143855 0.244653406980093 0 0 0.0209434333479891 0 0 0.00154233727570769 0.00286860422071533 0 0 0 0 0 0 0 0 0 0 0 0 0 0 0 0 0 0 0 0 0 0 0 0 0 0 0 0 0 0 0 0 0 0 0 0 0 0 0 0 0 0 0 0 0 0 0 0 0 0 0 0 0 0 0 0 0 0 0 0 0 0 0 0 0 0 0 0 0 0 0 0 0 0 0 0 0 0 0 0 0 0 0 0 0 0 0 0 0 0 0 0 0 0 0 0 0 0 0 0 0 0 0 0 0 0 0 0 0 0 0 0 0 0 0 0 0 0 0 0 0 0 0 0 0 0 0 0 0 0 0 0 0 0 0 0 0 0 0 0 0 0 0 0 0 0 0 0 0 0 0 0 0 0 0 0 0 0 0 0 0 0 0 0 0 0 0 0 0 0 0 0 0 0 0 0 0
0 0 0 0 0 0 0 0.0675150393955611 0 0 0 0 0 0 0 0 0 0 0 0 0 0 0 0 0 0 0 0 0 0 0 0 0 0 0 0 0 0 0 0 0 0 0 0 0 0 0.2252872563292 0 0 0 0 0 0 0 0 0 0 0 0 0 0 0 0 0 0 0 0 0 0 0 0 0 0 0 0 0 0 0 0 0 0 0 0 0 0 0 0 0 0 0 0 0 0 0 0 0 0 0 0 0 0 0 0 0 0 0 0 0 0 0 0 0 0 0 0 0 0 0 0 0 0 0 0 0 0 0 0 0 0 0 0 0 0.390389306773221 0.27755839111222 0 0 0 0 0 0 0.0392500063897982 0 0 0 0 0 0 0 0 0 0 0 0 0 0 0 0 0 0 0 0 0 0 0 0 0 0 0 0 0 0 0 0 0 0 0 0 0 0 0 0 0 0 0 0 0 0 0 0 0 0 0 0 0 0 0 0 0 0 0 0 0 0 0 0 0 0 0 0 0 0 0 0 0 0 0 0 0 0 0 0 0 0 0 0 0 0 0 0 0 0 0 0 0 0 0 0 0 0 0 0 0 0 0 0 0 0 0 0 0 0 0 0 0 0 0 0 0 0 0 0 0 0 0 0 0 0 0 0 0 0 0 0 0 0 0 0 0 0 0 0 0 0 0 0 0 0 0 0 0 0 0 0 0 0 0 0 0 0 0 0 0 0 0 0 0 0 0 0 0 0 0 0 0 0 0 0 0
0 0 0 0 0 0 0 0.0166291617582079 0 0 0 0 0 0 0 0 0 0 0 0 0 0 0 0 0 0 0 0 0 0 0 0 0 0 0 0 0.0316154698394156 0.0194206195672188 0 0 0 0 0 0 0 0 0.247523300057635 0 0 0 0 0 0 0 0 0 0 0 0 0 0 0 0 0 0 0 0 0 0 0 0 0 0 0.0167257876266208 0 0 0 0 0 0 0 0 0 0 0 0.00831234156295015 0.00619105937406624 0 0 0 0 0 0 0 0 0 0 0 0 0 0 0 0 0 0 0 0 0 0 0 0 0 0 0 0 0 0 0 0 0 0 0 0 0 0 0 0 0 0 0 0.0127048971120409 0.246843851237501 0 0.219669485661774 0 0 0 0 0 0 0.174364026202569 0 0 0 0 0 0 0 0 0 0 0 0 0 0 0 0 0 0 0 0 0 0 0 0 0 0 0 0 0 0 0 0 0 0 0 0 0 0 0 0 0 0 0 0 0 0 0 0 0 0 0 0 0 0 0 0 0 0 0 0 0 0 0 0 0 0 0 0 0 0 0 0 0 0 0 0 0 0 0 0 0 0 0 0 0 0 0 0 0 0 0 0 0 0 0 0 0 0 0 0 0 0 0 0 0 0 0 0 0 0 0 0 0 0 0 0 0 0 0 0 0 0 0 0 0 0 0 0 0 0 0 0 0 0 0 0 0 0 0 0 0 0 0 0 0 0 0 0 0 0 0 0 0 0 0 0 0 0 0 0 0 0 0 0 0 0 0 0 0 0 0 0 0 0 0 0 0
0 0 0 0.0572633836064252 0 0 0.00676943212441569 0.0466497511378537 0.0625283270517963 0.0591034195259417 0.00585325018040443 0 0 0 0 0 0 0 0 0 0 0 0 0 0 0 0 0 0 0.012117051341687 0.0197967694361214 0 0 0 0 0 0.00924239989667447 0.0738201260121099 0 0 0 0 0 0 0 0 0.0283055571022026 0 0 0 0.00634820029158747 0 0 0 0 0 0 0 0 0 0 0 0 0 0 0 0 0 0 0 0 0 0 0.0274327459551604 0 0.00152078100211159 0 0 0 0 0 0 0 0 0 0.00691618163089044 0.00554355616369855 0.00690987586232159 0 0 0 0 0 0.0293311472753998 0 0 0 0 0 0 0 0 0 0 0 0 0 0 0 0 0 0 0 0 0 0 0 0 0 0 0 0 0 0 0 0 0 0.00789321143112219 0 0 0.367028230251999 0.0672324424181588 0.0841530498232819 0 0 0 0.00512417760576657 0 0 0 0.00311693287286914 0 0 0 0 0 0 0 0 0 0 0 0 0 0 0 0 0 0 0 0 0 0 0 0 0 0 0 0 0 0 0 0 0 0 0 0 0 0 0 0 0 0 0 0 0 0 0 0 0 0 0 0 0 0 0 0 0 0 0 0 0 0 0 0 0 0 0 0 0 0 0 0 0 0 0 0 0 0 0 0 0 0 0 0 0 0 0 0 0 0 0 0 0 0 0 0 0 0 0 0 0 0 0 0 0 0 0 0 0 0 0 0 0 0 0 0 0 0 0 0 0 0 0 0 0 0 0 0 0 0 0 0 0 0 0 0 0 0 0 0 0 0 0 0 0 0 0 0 0 0 0 0 0 0 0 0 0 0 0 0 0 0 0 0 0 0 0 0 0 0 0 0 0 0 0 0 0
0 0 0 0 0 0 0 0 0 0.00294343606483004 0 0.0083966117435277 0 0.0587241434771624 0.0344116575205837 0.0848787842812629 0 0 0 0.00418430365568665 0.201533790293555 0 0 0 0 0 0 0 0 0.00873910600380212 0.044960862799243 0 0 0 0 0 0 0 0 0 0 0 0 0 0.0271816664879067 0.00671455972958949 0 0 0 0.0141999808136933 0.00210409331475058 0 0 0 0 0 0 0 0 0.0199062523106239 0.0183216904116513 0 0.0468683710227886 0 0 0.0187074250257554 0.0046082280440813 0.00423652451865978 0.0373678291480749 0.00447116279969324 0.161965508265477 0 0 0 0 0.0117800235895918 0 0 0.0615174825242909 0 0 0 0 0 0 0 0 0 0 0 0 0 0 0 0 0 0 0 0 0 0 0 0 0 0 0 0 0 0 0 0 0.0111613382110655 0 0 0 0 0 0 0 0 0 0 0.00904440489448578 0 0 0 0 0 0.00717594029580397 0 0 0 0 0 0 0 0 0.0035967341199291 0.0778522284465301 0 0 0 0 0 0 0 0 0 0 0 0 0 0 0 0 0 0 0 0 0 0 0 0 0 0 0 0 0 0 0 0 0 0 0 0 0 0 0 0 0 0 0 0 0 0 0 0.0024458601859036 0 0 0 0 0 0 0 0 0 0 0 0 0 0 0 0 0 0 0 0 0 0 0 0 0 0 0 0 0 0 0 0 0 0 0 0 0 0 0 0 0 0 0 0 0 0 0 0 0 0 0 0 0 0 0 0 0 0 0 0 0 0 0 0 0 0 0 0 0 0 0 0 0 0 0 0 0 0 0 0 0 0 0 0 0 0 0 0 0 0 0 0 0 0 0 0 0 0 0 0 0 0 0 0 0 0 0 0 0 0 0 0 0 0 0 0 0 0 0 0 0 0 0 0 0 0 0 0 0 0 0
0 0 0 0 0 0 0 0 0 0 0 0 0 0 0 0.0201312254613467 0 0 0 0 0 0 0 0 0 0 0 0 0 0 0 0 0 0 0 0 0 0 0 0 0 0 0 0 0 0 0 0 0 0 0 0.0941198229053656 0 0 0 0 0 0 0 0 0 0 0 0 0 0 0 0 0 0 0 0 0 0 0 0.275054718038766 0 0 0 0 0 0 0 0 0 0 0 0 0 0 0 0 0 0 0 0 0 0 0 0 0 0 0 0 0 0 0 0 0 0 0 0 0 0 0 0 0 0 0 0 0 0 0 0 0 0 0 0.0747505838737661 0 0 0 0 0 0 0 0 0.175129939361395 0.360813710359361 0 0 0 0 0 0 0 0 0 0 0 0 0 0 0 0 0 0 0 0 0 0 0 0 0 0 0 0 0 0 0 0 0 0 0 0 0 0 0 0 0 0 0 0 0 0 0 0 0 0 0 0 0 0 0 0 0 0 0 0 0 0 0 0 0 0 0 0 0 0 0 0 0 0 0 0 0 0 0 0 0 0 0 0 0 0 0 0 0 0 0 0 0 0 0 0 0 0 0 0 0 0 0 0 0 0 0 0 0 0 0 0 0 0 0 0 0 0 0 0 0 0 0 0 0 0 0 0 0 0 0 0 0 0 0 0 0 0 0 0 0 0 0 0 0 0 0 0 0 0 0 0 0 0 0 0 0 0 0 0 0 0 0 0 0 0 0 0 0 0 0 0 0 0 0 0 0 0 0 0
0 0 0 0 0 0 0 0 0 0 0 0 0 0 0.0065253154250664 0.00348492658967117 0 0 0 0 0 0 0 0 0 0 0 0 0 0 0.165773423745677 0 0 0 0 0 0 0.0307495611118131 0 0 0 0 0 0 0 0 0 0 0 0 0.00195200727208429 0 0 0 0 0 0 0 0 0 0 0 0 0 0 0 0 0 0 0 0 0 0 0 0 0 0 0 0 0 0.00512553172227484 0.00589188068874712 0.0228943488390486 0 0 0.00698984613859464 0.016635898415286 0 0.00726475924781812 0 0 0 0 0 0 0.0301941556237441 0.174911979289836 0.0466749246294572 0.033454572760461 0.0310027594369639 0 0 0 0 0 0 0 0 0 0 0 0 0 0 0 0 0 0 0 0 0 0 0 0 0 0 0 0.27295037117896 0 0 0.0363737574691641 0 0 0.00593220649814811 0 0.0250815381631915 0 0.070136235753994 0 0 0 0 0 0 0 0 0 0 0 0 0 0 0 0 0 0 0 0 0 0 0 0 0 0 0 0 0 0 0 0 0 0 0 0 0 0 0 0 0 0 0 0 0 0 0 0 0 0 0 0 0 0 0 0 0 0 0 0 0 0 0 0 0 0 0 0 0 0 0 0 0 0 0 0 0 0 0 0 0 0 0 0 0 0 0 0 0 0 0 0 0 0 0 0 0 0 0 0 0 0 0 0 0 0 0 0 0 0 0 0 0 0 0 0 0 0 0 0 0 0 0 0 0 0 0 0 0 0 0 0 0 0 0 0 0 0 0 0 0 0 0 0 0 0 0 0 0 0 0 0 0 0 0 0 0 0 0 0 0 0 0 0 0 0 0 0 0 0 0 0 0 0 0 0 0 0 0 0
0 0 0 0.00754655989167303 0 0 0 0 0 0 0 0.0198660523565913 0 0.0427133201172871 0.0702019734163056 0.128900628122221 0 0 0 0.00679735190173998 0 0 0 0 0 0 0 0 0 0 0.0149356474260559 0 0 0 0 0 0 0 0 0 0 0 0 0 0 0 0 0 0 0 0 0.0723621870570266 0 0 0 0 0 0 0 0 0 0 0 0 0 0 0 0 0 0 0.0211513646718332 0 0 0 0 0 0 0 0 0 0 0 0 0 0 0 0 0 0 0 0 0 0 0 0 0 0 0 0.0239774058095754 0.0237834072905365 0 0 0 0 0 0 0.00550912276283768 0 0 0 0 0 0 0 0 0 0 0 0 0 0 0 0 0 0 0 0 0.112135942945633 0 0 0 0 0 0 0.011448257930439 0.176938973030602 0.240153629429723 0 0.0215781758399203 0 0 0 0 0 0 0 0 0 0 0 0 0 0 0 0 0 0 0 0 0 0 0 0 0 0 0 0 0 0 0 0 0 0 0 0 0 0 0 0 0 0 0 0 0 0 0 0 0 0 0 0 0 0 0 0 0 0 0 0 0 0 0 0 0 0 0 0 0 0 0 0 0 0 0 0 0 0 0 0 0 0 0 0 0 0 0 0 0 0 0 0 0 0 0 0 0 0 0 0 0 0 0 0 0 0 0 0 0 0 0 0 0 0 0 0 0 0 0 0 0 0 0 0 0 0 0 0 0 0 0 0 0 0 0 0 0 0 0 0 0 0 0 0 0 0 0 0 0 0 0 0 0 0 0 0 0 0 0 0 0 0 0 0 0 0 0 0 0 0 0 0 0 0 0 0 0 0 0
0 0 0 0 0 0 0 0 0 0 0 0.00785635121183414 0 0.032735474402682 0.0226372923785719 0.178117563647595 0 0 0 0 0.0399356369020959 0 0 0 0 0 0 0 0 0.0225796704280309 0.0464198169803422 0 0 0 0 0 0 0 0 0 0 0 0 0 0 0 0 0 0 0 0.0162049854131236 0 0 0 0 0 0.00411243785692121 0 0 0 0 0 0 0 0 0 0 0 0 0 0.16679176532269 0 0 0 0 0.0212342905388782 0 0 0 0 0 0 0 0 0 0 0 0 0 0 0 0 0 0 0 0 0 0 0 0 0 0 0 0 0 0 0 0 0 0 0 0 0 0 0 0 0 0 0 0 0 0 0 0 0 0 0 0 0 0 0 0 0 0 0.406019049235423 0 0 0.0353556656818126 0 0 0 0 0 0 0 0 0 0 0 0 0 0 0 0 0 0 0 0 0 0 0 0 0 0 0 0 0 0 0 0 0 0 0 0 0 0 0 0 0 0 0 0 0 0 0 0 0 0 0 0 0 0 0 0 0 0 0 0 0 0 0 0 0 0 0 0 0 0 0 0 0 0 0 0 0 0 0 0 0 0 0 0 0 0 0 0 0 0 0 0 0 0 0 0 0 0 0 0 0 0 0 0 0 0 0 0 0 0 0 0 0 0 0 0 0 0 0 0 0 0 0 0 0 0 0 0 0 0 0 0 0 0 0 0 0 0 0 0 0 0 0 0 0 0 0 0 0 0 0 0 0 0 0 0 0 0 0 0 0 0 0 0 0 0 0 0 0 0 0 0 0 0 0 0 0 0 0 0
0 0 0 0 0 0 0 0 0 0 0 0 0 0 0 0.000988424799338437 0 0 0 0.000480236469196195 0 0 0 0 0 0 0 0 0 0.00279420698961249 0.00340652234614271 0 0 0.0347583764175729 0 0 0 0 0 0 0 0 0 0 0 0 0 0 0 0 0.00813044573813065 0.00315921281881888 0 0 0.103381838806013 0 0 0.0118016172441883 0.0258259473773385 0 0 0 0 0 0 0 0 0 0 0 0 0 0 0 0 0.00182786249602449 0 0 0 0 0 0.00185257843488908 0.00153786909695061 0.0021834468305628 0 0.00171489321973193 0.00463688852418486 0 0.00328595389530862 0.0165088313572358 0.00189161087469211 0 0.00176765916495445 0 0 0.00255635378636503 0.00642005209816681 0 0 0 0 0.0288877152588261 0.00151990851033879 0.00205998667270819 0 0 0 0 0 0 0 0 0 0 0 0 0 0 0 0 0 0 0 0 0 0 0 0 0 0 0.00181318244207931 0 0 0 0 0 0 0 0 0 0.0209602153988063 0 0.0291430799944178 0.0258083387105095 0.0495146304188277 0.00870441132685046 0.00947435670539739 0 0.00526419335042121 0.0104469414512293 0.0800466248672499 0.0306067620991544 0 0.0274768624699782 0.195413145739345 0.00932671131344258 0 0 0 0 0 0 0 0 0 0 0 0 0 0 0 0 0 0 0 0 0 0 0 0 0 0 0 0 0 0 0 0 0.00298693963083276 0 0 0 0 0 0 0 0 0 0 0 0 0 0 0 0 0 0 0 0 0 0 0 0 0 0 0 0 0 0 0 0 0 0 0 0 0 0 0 0 0 0 0 0 0 0 0 0 0 0 0 0 0 0 0 0 0 0 0 0 0 0 0 0 0 0 0 0 0.101751306290779 0 0 0 0 0 0 0 0 0 0 0 0 0 0 0 0 0 0 0 0 0 0 0 0 0 0 0 0 0 0 0 0 0 0 0 0 0 0 0 0 0 0.0682066098761394 0.0178083834698071 0 0 0 0.00523117885975157 0.00494393611041891 0.0034703794505267 0 0 0 0 0 0 0.00784359361719984 0 0.00550801901919861 0 0.00487175816034435
0 0 0 0 0 0 0 0 0 0 0 0 0 0 0 0 0 0 0 0 0 0 0 0 0 0 0 0 0 0 0 0 0 0 0 0 0.0292209534520261 0.00728644270556531 0 0 0 0 0 0 0 0 0.084188584000948 0 0 0 0.0944965559395692 0.00275530342203487 0 0 0 0 0 0 0.243142316185431 0 0 0 0 0 0 0 0 0 0 0 0 0 0 0.0413234548255342 0 0 0 0 0 0 0 0 0 0 0 0.00562651112744681 0.00611795937791108 0.0144684350522089 0 0.00809825278580399 0 0 0 0 0 0.00757371344656047 0 0 0 0 0 0 0 0 0 0 0 0 0 0 0 0 0 0 0 0 0 0 0 0 0 0 0 0 0 0 0 0.00252386650865646 0 0 0.00594777010076536 0.0131401280567673 0.0923192684083711 0.00430787197400202 0 0 0 0 0 0.0369672489033644 0 0 0.031115625451405 0.0135868036570476 0 0 0.0217029544713498 0.0101990810813058 0 0 0 0 0 0 0.190365588256136 0.0335253108097891 0 0 0 0 0 0 0 0 0 0 0 0 0 0 0 0 0 0 0 0 0 0 0 0 0 0 0 0 0 0 0 0 0 0 0 0 0 0 0 0 0 0 0 0 0 0 0 0 0 0 0 0 0 0 0 0 0 0 0 0 0 0 0 0 0 0 0 0 0 0 0 0 0 0 0 0 0 0 0 0 0 0 0 0 0 0 0 0 0 0 0 0 0 0 0 0 0 0 0 0 0 0 0 0 0 0 0 0 0 0 0 0 0 0 0 0 0 0 0 0 0 0 0 0 0 0 0 0 0 0 0 0 0 0 0 0 0 0 0 0 0 0 0 0 0 0 0 0 0 0 0 0 0 0 0 0 0 0 0 0 0 0
0 0 0 0 0 0 0 0 0 0 0 0 0 0 0 0 0 0 0 0 0 0 0 0 0 0 0 0 0 0 0 0 0 0 0 0 0 0 0 0 0 0 0 0 0 0 0 0 0 0 0 0 0.0109191175863427 0 0 0 0 0 0.0048113248832706 0 0 0 0 0 0 0 0 0 0 0 0 0 0 0 0 0 0 0 0 0 0 0.0142018194292485 0 0.012800234343271 0 0 0.00288541107563493 0 0 0.0508901547368049 0.0102554127334929 0.00684365434610463 0.0103095809861034 0 0.0178206787749502 0 0 0 0 0 0 0 0.0663786440084006 0.146034965263725 0 0 0 0 0 0 0 0 0 0 0 0 0 0 0 0 0 0 0 0 0 0 0 0 0 0 0 0 0 0 0 0 0 0 0 0 0 0 0.105954493699877 0.0831653547395043 0 0.109222034724075 0.0328120173003926 0 0.127163450096486 0.106581499488218 0.0463992660668523 0.014643312414528 0.00669364376303461 0 0 0.0132139295396823 0 0 0 0 0 0 0 0 0 0 0 0 0 0 0 0 0 0 0 0 0 0 0 0 0 0 0 0 0 0 0 0 0 0 0 0 0 0 0 0 0 0 0 0 0 0 0 0 0 0 0 0 0 0 0 0 0 0 0 0 0 0 0 0 0 0 0 0 0 0 0 0 0 0 0 0 0 0 0 0 0 0 0 0 0 0 0 0 0 0 0 0 0 0 0 0 0 0 0 0 0 0 0 0 0 0 0 0 0 0 0 0 0 0 0 0 0 0 0 0 0 0 0 0 0 0 0 0 0 0 0 0 0 0 0 0 0 0 0 0 0 0 0 0 0 0 0 0 0 0 0 0 0 0 0 0 0 0 0 0 0 0
0 0 0 0 0 0 0 0 0 0 0 0 0 0 0 0 0 0 0 0 0 0 0 0 0 0 0 0 0 0 0 0 0 0 0 0 0 0 0 0 0 0 0 0 0 0 0 0 0 0 0 0 0.00130070643592792 0 0 0 0 0 0.244564122621527 0 0 0 0 0 0 0 0 0 0 0 0 0 0 0 0 0 0 0 0 0 0 0 0 0 0 0.0123058131170381 0.0013040866501585 0 0.00476346887171564 0.0185112673108365 0 0 0 0 0 0.00328024688257048 0 0 0 0 0 0 0.0296211888551429 0.0126842361610505 0 0 0 0 0 0 0 0 0 0 0 0 0 0 0 0 0 0 0 0 0 0 0 0 0 0 0 0 0 0 0 0 0 0 0 0.0306909332766023 0.0185794045620326 0.0564024194429283 0 0.177185508977153 0.00502616729748588 0 0.114334630599648 0.0174197412083461 0.0531772323514053 0.0106347286918941 0 0 0 0 0.175438183152017 0.0127759135345197 0 0 0 0 0 0 0 0 0 0 0 0 0 0 0 0 0 0 0 0 0 0 0 0 0 0 0 0 0 0 0 0 0 0 0 0 0 0 0 0 0 0 0 0 0 0 0 0 0 0 0 0 0 0 0 0 0 0 0 0 0 0 0 0 0 0 0 0 0 0 0 0 0 0 0 0 0 0 0 0 0 0 0 0 0 0 0 0 0 0 0 0 0 0 0 0 0 0 0 0 0 0 0 0 0 0 0 0 0 0 0 0 0 0 0 0 0 0 0 0 0 0 0 0 0 0 0 0 0 0 0 0 0 0 0 0 0 0 0 0 0 0 0 0 0 0 0 0 0 0 0 0 0 0 0 0 0 0 0 0 0 0
0 0 0 0 0 0 0 0 0 0 0 0 0 0 0 0 0 0 0 0 0 0 0 0 0 0 0 0 0 0 0 0 0 0 0 0 0 0 0 0 0 0 0 0 0 0 0 0 0 0 0 0 0 0 0 0 0 0 0.137959923722175 0 0 0 0 0 0 0 0 0 0 0 0 0 0 0 0 0 0 0 0 0 0 0 0 0 0 0.059551190748854 0.0136834512338267 0.00511558784738656 0.0723643183933276 0.233716992030271 0.0190974773271584 0.00398793311185892 0.018158019191801 0 0 0.015367931491873 0 0 0 0 0 0 0.0803862918474704 0.0163341650073934 0 0 0 0 0 0 0 0 0 0 0 0 0 0 0 0 0 0 0 0 0 0 0 0 0 0 0 0 0 0 0 0 0 0 0 0.017704076490325 0.00528456369321667 0.028837617596319 0.115416202644577 0 0 0.00325699200982197 0.0242797521843433 0.018612430643664 0.0216105811256701 0.0117130186487609 0.00552213851847901 0.00262905196049748 0 0 0.0637615519888118 0.00564874054211695 0 0 0 0 0 0 0 0 0 0 0 0 0 0 0 0 0 0 0 0 0 0 0 0 0 0 0 0 0 0 0 0 0 0 0 0 0 0 0 0 0 0 0 0 0 0 0 0 0 0 0 0 0 0 0 0 0 0 0 0 0 0 0 0 0 0 0 0 0 0 0 0 0 0 0 0 0 0 0 0 0 0 0 0 0 0 0 0 0 0 0 0 0 0 0 0 0 0 0 0 0 0 0 0 0 0 0 0 0 0 0 0 0 0 0 0 0 0 0 0 0 0 0 0 0 0 0 0 0 0 0 0 0 0 0 0 0 0 0 0 0 0 0 0 0 0 0 0 0 0 0 0 0 0 0 0 0 0 0 0 0 0
0 0 0 0 0 0 0 0 0 0 0 0 0 0 0 0 0 0 0 0 0 0 0 0 0 0 0 0 0 0 0 0 0 0 0 0 0 0 0 0 0 0 0 0 0 0 0 0 0 0 0 0 0 0 0 0 0 0 0 0 0 0 0 0 0 0 0 0 0 0 0 0 0 0 0 0 0 0 0 0 0 0 0 0 0 0 0 0 0 0 0 0 0 0 0 0 0 0 0 0 0 0.002172713954016 0 0 0 0 0 0 0 0 0 0 0 0 0 0 0 0 0 0 0 0 0 0 0 0 0 0 0 0 0 0 0 0 0 0 0 0 0 0.0586314544219183 0 0 0.00565144387819326 0 0 0.11135437567403 0.0088005372049726 0.024696483074648 0.0647699620425052 0.00467860826533014 0.442052000152165 0.00942991974320593 0 0.037690536866287 0.0175488010554952 0 0 0 0 0 0 0 0 0 0 0 0 0 0 0 0 0 0 0 0 0 0 0 0 0 0 0 0 0 0 0 0 0 0 0 0 0 0 0 0 0 0 0 0 0 0 0 0 0 0 0 0 0 0 0 0 0 0 0 0 0 0 0 0 0 0 0 0 0 0 0 0 0 0 0 0 0 0 0 0 0 0 0 0 0 0 0 0 0 0 0 0 0 0 0 0 0 0 0 0 0 0 0.0233272599066182 0 0 0 0 0 0 0 0 0 0 0 0 0 0 0 0 0 0 0 0 0 0 0 0 0 0 0 0 0 0 0 0 0 0 0 0 0 0 0 0 0 0.0417569434458126 0.00334103921151657 0 0 0 0.0199979352804018 0 0.00149403137249841 0 0 0 0 0 0 0.00391440353431105 0.00488922607030916 0.00216886552342943 0.111633459322336 0
0 0 0 0 0 0 0 0 0 0 0 0 0 0 0 0 0 0 0 0 0 0 0 0 0 0 0 0 0 0 0 0 0 0 0 0 0 0 0 0 0 0 0 0 0 0 0 0 0 0 0 0 0 0 0 0 0 0 0 0 0 0 0 0 0 0 0 0 0 0 0 0 0 0 0 0 0 0 0 0 0 0.00310618909818183 0 0.00332146953072908 0 0 0.00317442124237395 0 0 0.00730805666605198 0 0 0 0 0 0.00404751782564242 0.00342839867653601 0 0 0 0 0 0.00981691605827173 0.0187140390789969 0 0 0 0 0 0 0 0 0 0 0 0 0 0 0 0 0 0 0 0 0 0 0 0 0 0 0 0 0 0 0 0 0 0 0 0.0131380245433626 0 0.0833306238169065 0 0.00716628587777869 0.141938700580654 0 0 0 0.10497591349397 0.0278553080716626 0.298395812927283 0.00727097974304664 0.00273423433970745 0.0400505636831046 0 0 0 0 0 0 0 0 0 0 0 0 0 0 0 0 0 0 0 0 0 0 0 0 0 0 0 0 0 0 0 0 0 0 0 0 0 0 0 0 0 0 0 0 0 0 0 0 0 0 0 0 0 0 0 0 0 0 0 0 0 0 0 0 0 0 0 0 0 0 0 0 0 0 0 0 0 0 0 0 0 0 0 0 0 0 0 0 0 0 0 0 0 0 0 0 0 0 0 0 0 0 0 0.0236241230978314 0 0 0 0 0 0 0 0 0 0 0 0 0 0 0 0 0 0 0 0 0 0 0 0 0 0 0 0 0 0 0 0 0 0 0 0 0 0 0 0 0 0.0665651768657249 0.00779522103188651 0 0 0 0.0326840718344308 0 0 0 0 0 0 0 0 0 0.0357320328977671 0.00917940278093096 0.0446465162371683 0
0 0 0 0 0 0 0 0 0 0 0 0 0 0 0 0 0 0 0 0 0 0 0 0 0 0 0 0 0 0 0 0 0 0 0 0 0 0 0 0 0 0 0 0 0 0 0 0 0 0 0 0 0 0 0 0 0 0 0.231591751677699 0 0 0 0 0 0 0 0 0 0 0 0 0 0 0 0 0 0 0 0 0 0 0 0 0 0 0.0142642838056464 0.00395251588359236 0.00495520216721601 0.00754177868794549 0.0153010709160059 0 0 0 0 0 0 0 0 0 0 0 0 0 0 0 0 0 0 0 0 0 0 0 0 0 0 0 0 0 0 0 0 0 0 0 0 0 0 0 0 0 0 0 0 0 0 0 0 0 0.0139493688566758 0.0181176679397053 0.0244197641501259 0.15984828196761 0.052111772924621 0.010942508286144 0 0 0.121176477653751 0.0948255340435497 0 0 0 0 0 0.0821153097996274 0.144886711240084 0 0 0 0 0 0 0 0 0 0 0 0 0 0 0 0 0 0 0 0 0 0 0 0 0 0 0 0 0 0 0 0 0 0 0 0 0 0 0 0 0 0 0 0 0 0 0 0 0 0 0 0 0 0 0 0 0 0 0 0 0 0 0 0 0 0 0 0 0 0 0 0 0 0 0 0 0 0 0 0 0 0 0 0 0 0 0 0 0 0 0 0 0 0 0 0 0 0 0 0 0 0 0 0 0 0 0 0 0 0 0 0 0 0 0 0 0 0 0 0 0 0 0 0 0 0 0 0 0 0 0 0 0 0 0 0 0 0 0 0 0 0 0 0 0 0 0 0 0 0 0 0 0 0 0 0 0 0 0 0 0 0
0 0 0 0 0 0 0 0 0 0 0 0 0 0 0 0 0 0 0 0 0 0 0 0 0 0 0 0 0 0 0 0 0 0 0 0 0 0 0 0 0 0 0 0 0 0 0 0 0 0 0 0 0 0 0 0 0 0 0.0381793536699629 0 0 0 0 0 0 0 0 0 0 0 0 0 0 0 0 0 0 0 0 0 0 0 0 0 0 0.00338342960660793 0.00746823030843308 0.0022858655656207 0.00253108341478653 0.0138836492518658 0 0 0 0 0 0.00610719775605199 0.00917858161234658 0 0 0 0 0 0 0 0 0 0 0 0 0 0 0 0 0 0 0 0 0 0 0 0 0 0 0 0 0 0 0 0 0 0 0 0 0 0 0 0 0 0 0 0.00658248437445333 0 0.0188285655577584 0.0308844625147497 0.0237404074621096 0 0.0936836235904975 0 0.147700585991922 0 0.0501078889327819 0 0 0 0.28199658065734 0.0636720058781669 0 0 0 0 0 0 0 0 0 0 0 0 0 0 0 0 0 0 0 0 0 0 0 0 0 0 0 0 0 0 0 0 0 0 0 0 0 0 0 0 0 0 0 0 0 0 0 0 0 0 0 0 0 0 0 0 0 0 0 0 0 0 0 0 0 0 0 0 0 0 0 0 0 0 0 0 0 0 0 0 0 0 0 0 0 0 0 0 0 0 0 0 0 0 0 0 0 0 0 0 0 0.0696189529319937 0 0 0 0 0 0 0 0 0 0 0 0 0 0 0 0 0 0 0 0 0 0 0 0 0 0 0 0 0 0 0 0 0 0 0 0 0 0 0 0 0 0.0663016767227834 0 0 0 0 0.00970103332699404 0 0.0174279221122203 0.00200505755554746 0.00428382665920273 0 0 0 0 0.00526807683208281 0 0.0251794577137208 0 0
0 0 0 0 0 0 0 0 0 0 0 0 0 0 0 0 0 0 0 0 0 0 0 0 0 0 0 0 0 0 0 0 0 0 0 0 0 0 0 0 0 0 0 0 0 0 0 0 0 0 0 0.00113076882607738 0.00157553538030708 0 0 0 0 0 0.0108286541548731 0 0 0 0 0 0 0 0 0 0 0 0 0 0 0 0 0 0 0 0 0 0 0.00475800850167904 0 0.00472472323086962 0 0.00257861664889898 0.00338065866812939 0 0.0028013092419316 0.0227288312530823 0 0 0 0 0 0.00435601965941618 0 0 0 0 0 0 0.00421023215549051 0.0123557125512473 0 0 0 0 0 0 0 0 0 0 0 0 0 0 0 0 0 0 0 0 0 0 0 0 0 0 0 0 0 0 0 0 0 0 0 0.00562598544044797 0 0.0686962105054229 0.0539657050529744 0.0336682070831968 0.0584579105629426 0.0743302803396063 0.068831501330946 0.138675202036135 0 0.0162330206720649 0.379488541679515 0 0 0.00611001242768243 0.0134971134080265 0.0069912391890377 0 0 0 0 0 0 0 0 0 0 0 0 0 0 0 0 0 0 0 0 0 0 0 0 0 0 0 0 0 0 0 0 0 0 0 0 0 0 0 0 0 0 0 0 0 0 0 0 0 0 0 0 0 0 0 0 0 0 0 0 0 0 0 0 0 0 0 0 0 0 0 0 0 0 0 0 0 0 0 0 0 0 0 0 0 0 0 0 0 0 0 0 0 0 0 0 0 0 0 0 0 0 0 0 0 0 0 0 0 0 0 0 0 0 0 0 0 0 0 0 0 0 0 0 0 0 0 0 0 0 0 0 0 0 0 0 0 0 0 0 0 0 0 0 0 0 0 0 0 0 0 0 0 0 0 0 0 0 0 0 0 0
0 0 0 0 0 0 0 0 0 0 0 0 0 0 0 0 0 0 0 0 0 0 0 0 0 0 0 0 0 0 0 0 0 0 0 0 0 0 0 0 0 0 0 0 0 0 0 0 0 0 0 0 0.00183893771953825 0 0 0 0 0 0 0 0 0 0 0 0 0 0 0 0 0 0 0 0 0 0 0 0 0 0 0 0 0 0 0 0 0 0 0 0.0142416852940899 0.0338264121255991 0.0200320267829906 0.0203131018765973 0.0178694340479739 0 0.0358616136959113 0 0 0 0 0 0.0068526925869586 0.00432442701623099 0.057610443814132 0.193114365741979 0 0 0 0 0 0 0 0 0 0 0 0 0 0 0 0 0 0 0 0 0 0 0 0 0 0 0 0 0 0 0 0 0 0 0 0.0107515533953161 0 0.055445663902352 0.010392830003709 0.0175726663244726 0.004066320569191 0.0189932532009943 0 0 0.0156320028438572 0 0.233710884906723 0.111138593859452 0.0342510191211088 0.073077866666975 0.00305169246898428 0 0 0 0 0 0 0 0 0 0 0 0 0 0 0 0 0 0 0 0 0 0 0 0 0 0 0 0 0 0 0 0 0 0 0 0 0 0 0 0 0 0 0 0 0 0 0 0 0 0 0 0 0 0 0 0 0 0 0 0 0 0 0 0 0 0 0 0 0 0 0 0 0 0 0 0 0 0 0 0 0 0 0 0 0 0 0 0 0 0 0 0 0 0 0 0 0 0 0 0 0 0 0.00603051203486312 0 0 0 0 0 0 0 0 0 0 0 0 0 0 0 0 0 0 0 0 0 0 0 0 0 0 0 0 0 0 0 0 0 0 0 0 0 0 0 0 0 0 0 0 0 0 0 0 0 0 0 0 0 0 0 0 0 0 0 0
0 0 0 0 0 0 0 0 0 0 0 0 0 0 0 0 0 0 0 0 0 0 0 0 0 0 0 0 0 0 0 0.000499693086363408 0 0.00190073562683934 0.00137411770046194 0 0 0 0 0 0 0 0 0 0 0 0 0 0 0 0 0.000386617950579635 0 0 0.00121745285837626 0 0 0 0.00127619780274642 0 0 0 0 0 0 0 0 0 0 0 0 0 0 0 0 0 0 0 0 0 0 0 0 0 0 0.000690942676900908 0.00323012380559846 0 0.00931295064064171 0.0123441030164908 0.0139076150773836 0.010978918968212 0.0122886883847026 0 0.0135038539285754 0.00257911076275782 0.00135510908607939 0 0 0 0.00515356869133464 0.0145327169777658 0.00907219942795043 0.0419630177823538 0 0 0 0 0 0 0 0 0 0 0 0 0 0 0 0 0 0 0 0 0 0 0 0 0 0 0 0 0 0 0 0 0 0 0 0.0323646914692604 0 0.00948294570988414 0 0.00325478657019274 0.150940116453875 0.0799338089016551 0 0.0177985396275592 0.14356888981821 0.0918174719414794 0 0.070996856566045 0.0103051181192551 0.0920614487907041 0.0107216870851866 0 0 0 0 0 0 0 0 0 0 0 0 0 0 0 0 0 0 0 0 0 0 0 0 0 0 0 0 0 0 0 0 0 0 0 0 0 0 0 0 0 0 0 0 0 0 0 0 0 0 0 0 0 0 0 0 0 0 0 0 0 0 0 0 0 0 0 0 0 0 0 0 0 0 0 0 0 0 0 0 0 0 0 0 0 0 0 0 0 0 0 0 0 0 0 0 0 0 0 0 0 0 0.0186802381508597 0 0 0 0 0 0 0 0 0 0 0 0 0 0 0 0 0 0 0 0 0 0 0 0 0 0 0 0 0 0 0 0 0 0 0 0 0 0 0 0.0025061093382955 0 0.03392978402454 0.0131799634691325 0 0 0 0.0171014766775438 0.000627527390116852 0.000428637794200186 0 0 0 0 0 0 0 0 0.00483074136953783 0.0372689905550048 0.000632435925347456
0 0 0 0 0 0 0 0 0 0 0 0 0 0 0 0 0 0 0 0 0 0 0 0 0 0 0 0 0 0 0 0.00148399640444808 0.0012825141830651 0.00289173870992307 0 0 0 0 0 0 0 0 0 0 0 0 0 0 0 0 0 0 0 0 0.00175139608923644 0 0 0 0 0 0 0 0 0 0 0 0 0 0 0 0 0 0 0 0 0 0 0 0 0 0 0 0 0 0 0 0.00116510224963914 0 0.03019986938077 0.0422798619970373 0.055857558666871 0.0410704990543713 0.0431699584916427 0 0.0598169628096366 0.00157199961481813 0.00216854685394165 0 0 0 0.0295742868408656 0.0861554997572695 0.0484603664793173 0.125994794041584 0 0 0 0 0 0 0 0 0 0 0 0 0 0 0 0 0 0 0 0 0 0 0 0 0 0 0 0 0 0 0 0 0 0 0 0.0254242896244628 0 0.00614857499010903 0 0.00318359182954986 0.00661518981379139 0.00400160033407436 0 0 0 0.089704510723744 0.145861982945042 0 0.0474028688217923 0.0136687627593813 0.0111580844125927 0 0 0 0 0 0 0 0 0 0 0 0 0 0 0 0 0 0 0 0 0 0 0 0 0 0 0 0 0 0 0 0 0 0 0 0 0 0 0 0 0 0 0 0 0 0 0 0 0 0 0 0 0 0 0 0 0 0 0 0 0 0 0 0 0 0 0 0 0 0 0 0 0 0 0 0 0 0 0 0 0 0 0 0 0 0 0 0 0 0 0 0 0 0 0 0 0 0 0 0 0 0 0.0249653084952163 0 0 0 0 0 0 0 0 0 0 0 0 0 0 0 0 0 0 0 0 0 0 0 0 0 0 0 0 0 0 0 0 0 0 0 0 0 0 0 0 0 0.0254140144990963 0.0172921366631732 0 0 0 0 0 0 0 0 0 0 0 0 0 0.00138190324340597 0.00288222922013157 0 0
0 0 0 0 0 0 0 0 0 0 0 0 0 0 0 0 0 0 0 0 0 0 0 0 0 0 0 0 0 0 0.00134122169851555 0.00320785077268685 0.00145176904146901 0.00223169088390012 0 0 0 0 0 0 0 0 0 0 0 0 0 0 0 0 0 0 0 0 0 0 0 0 0 0 0 0 0 0 0 0 0 0 0 0 0 0 0 0 0 0 0 0 0 0 0 0 0 0 0 0 0.00211295684358259 0 0.0445947860922189 0.0690867906405001 0.042634272288664 0.0544746025504987 0.0562469586169349 0 0.0746311938984093 0.00467443756500149 0.00122606630015816 0 0 0 0.0498205126629084 0.11664071310142 0.0845468717707772 0.160556844166431 0 0 0 0 0 0 0 0 0 0 0 0 0 0 0 0 0 0 0 0 0 0 0 0 0 0 0 0 0 0 0 0 0 0 0 0 0 0.00624732589675098 0 0 0 0.00334482137343668 0 0 0 0.0614496342977201 0.0470600503375409 0.105366134182202 0 0.00705249501827269 0 0 0 0 0 0 0 0 0 0 0 0 0 0 0 0 0 0 0 0 0 0 0 0 0 0 0 0 0 0 0 0 0 0 0 0 0 0 0 0 0 0 0 0 0 0 0 0 0 0 0 0 0 0 0 0 0 0 0 0 0 0 0 0 0 0 0 0 0 0 0 0 0 0 0 0 0 0 0 0 0 0 0 0 0 0 0 0 0 0 0 0 0 0 0 0 0 0 0 0 0 0 0 0 0 0 0 0 0 0 0 0 0 0 0 0 0 0 0 0 0 0 0 0 0 0 0 0 0 0 0 0 0 0 0 0 0 0 0 0 0 0 0 0 0 0 0 0 0 0 0 0 0 0 0 0 0 0 0 0 0 0 0 0
0 0 0 0 0 0 0 0 0 0 0 0 0 0 0 0 0 0 0 0 0 0 0 0 0 0 0 0 0 0 0 0 0.020158254913015 0 0.00912408817871192 0 0 0 0 0 0 0 0 0 0 0 0 0 0 0 0 0 0 0 0.00831104011669658 0 0 0 0 0 0 0 0 0 0 0 0 0 0 0 0 0 0 0 0 0 0 0 0 0 0 0 0 0 0 0 0 0 0.00291173848309203 0.00653152502172423 0 0.00343176973766225 0 0 0 0 0 0 0 0 0.0527379627186989 0.0380200228780757 0.00772425642713486 0.0279117157190905 0 0 0 0 0 0 0 0 0 0 0 0 0 0 0 0 0 0 0 0 0 0 0 0 0 0 0 0 0 0 0 0 0 0 0 0.045254049749716 0 0 0 0 0.0524234390527503 0.0437027010494392 0 0 0.00941598226667674 0.116948354446948 0.375007254061213 0.0271011722433311 0.00629079073213815 0 0 0 0 0 0 0 0 0 0 0 0 0 0 0 0 0 0 0 0 0 0 0 0 0 0 0 0 0 0 0 0 0 0 0 0 0 0 0 0 0 0 0 0 0 0 0 0 0 0 0 0 0 0 0 0 0 0 0 0 0 0 0 0 0 0 0 0 0 0 0 0 0 0 0 0 0 0 0 0 0 0 0 0 0 0 0 0 0 0 0 0 0 0 0 0 0 0 0 0 0 0 0 0 0.0712797654196709 0 0 0 0 0 0 0 0 0 0 0 0 0 0 0 0 0 0 0 0 0 0 0 0 0 0 0 0 0 0 0 0 0 0 0 0 0 0 0 0 0 0.0393843954110159 0.0104765794869574 0 0 0 0.00757605404025205 0.00562845991089209 0.00249929194744277 0 0 0 0 0 0 0.00328972465510308 0 0.0019317597443051 0 0.00492785158824699
0 0 0 0 0 0 0 0 0 0 0 0 0 0 0 0 0 0 0 0 0 0 0 0 0 0 0 0 0 0 0 0 0 0 0 0 0 0 0 0 0 0 0 0 0 0 0 0 0 0 0 0 0 0 0.0046940147232955 0 0 0 0.0846626993015509 0 0 0 0 0 0 0 0 0 0 0 0 0 0 0 0 0 0 0 0 0 0 0.00103720773299445 0 0.00110650033838915 0 0.00223303998443404 0.00645743630378021 0 0.00376741702742177 0.0206506207107624 0 0 0 0 0 0.00602843362456679 0.00530560933075857 0 0 0 0 0 0 0 0 0 0 0 0 0 0 0 0 0 0 0 0 0 0 0 0 0 0 0 0 0 0 0 0 0 0 0 0 0 0 0 0 0 0 0.111260319818291 0.0614544849079435 0 0.0948497089201622 0.0529215042246838 0.00843794815860351 0 0.0317545408204382 0.141052305003184 0.00719052587337511 0.00168828296563743 0.0150980621782543 0.00764794456208282 0 0 0 0.112619716504677 0 0 0 0 0 0 0 0 0 0 0 0 0 0 0 0 0 0 0 0 0 0 0 0 0 0 0 0 0 0 0 0 0 0 0 0 0 0 0 0 0 0 0 0 0 0 0 0 0 0 0 0 0 0 0 0 0 0 0 0 0 0 0 0 0 0 0 0 0 0 0 0 0 0 0 0 0 0 0 0 0 0 0 0 0 0 0 0 0 0 0 0 0 0 0 0 0 0 0 0 0 0.0845419089270289 0 0 0 0 0 0 0 0 0 0 0 0 0 0 0 0 0 0 0 0 0 0 0 0 0 0 0 0 0 0 0 0 0 0 0 0 0 0 0 0 0 0.079625127339018 0.00444336503845224 0 0 0 0.00772338391182931 0 0.0115215233837254 0 0.00262893415244706 0 0 0 0 0.00957571548086161 0 0.0180217187513519 0 0
0 0 0 0 0 0 0 0 0 0 0 0 0 0 0 0 0 0 0 0 0 0 0 0 0 0 0 0 0 0 0 0 0 0 0 0 0 0 0 0 0 0 0 0 0 0 0 0 0 0 0 0 0 0 0 0 0 0 0.0968606394655548 0 0 0 0 0 0 0 0 0 0 0 0 0 0 0 0 0 0 0 0 0 0 0 0 0 0 0.00761625241901567 0.00342951758002012 0 0 0.0246165973466615 0 0 0 0 0 0 0 0 0 0 0 0 0 0 0 0 0 0 0 0 0 0 0 0 0 0 0 0 0 0 0 0 0 0 0 0 0 0 0 0 0 0 0 0 0 0 0 0 0 0.0195396279400997 0.0398234772179206 0.0139934064558704 0.0254158754038755 0.0172514719045599 0 0 0.206163359945657 0.117188799306557 0.0137048770786273 0 0 0 0 0 0.41439609793558 0 0 0 0 0 0 0 0 0 0 0 0 0 0 0 0 0 0 0 0 0 0 0 0 0 0 0 0 0 0 0 0 0 0 0 0 0 0 0 0 0 0 0 0 0 0 0 0 0 0 0 0 0 0 0 0 0 0 0 0 0 0 0 0 0 0 0 0 0 0 0 0 0 0 0 0 0 0 0 0 0 0 0 0 0 0 0 0 0 0 0 0 0 0 0 0 0 0 0 0 0 0 0 0 0 0 0 0 0 0 0 0 0 0 0 0 0 0 0 0 0 0 0 0 0 0 0 0 0 0 0 0 0 0 0 0 0 0 0 0 0 0 0 0 0 0 0 0 0 0 0 0 0 0 0 0 0 0 0 0 0 0 0
0 0 0 0 0 0 0 0 0 0 0 0 0 0 0 0 0 0 0 0 0 0 0 0 0 0 0 0 0 0 0 0 0 0 0 0 0 0 0 0 0 0 0 0 0 0 0 0 0 0 0 0 0 0 0 0 0 0 0 0 0 0 0 0 0 0 0 0 0 0 0 0 0 0 0 0 0 0 0 0 0 0 0 0 0 0 0 0 0 0 0 0 0 0 0 0 0 0 0 0 0 0 0 0 0 0 0 0 0 0 0 0 0 0 0 0 0 0 0 0 0 0 0 0 0 0 0 0 0 0 0 0 0 0 0 0 0 0 0 0 0 0 0 0 0 0 0 0 0 0 0 0 0 0 0 0 0 0.403360317321449 0.0348030832676894 0.0404656549641613 0.0119056646999332 0 0.050652474458151 0.118013549644389 0 0.0593947273557836 0 0 0 0 0 0 0 0 0 0 0.136527969697644 0.0466063251253848 0 0.0106683406366771 0 0.0263351179439463 0 0.0116176145912077 0 0 0 0 0 0 0 0 0 0 0 0 0 0 0 0 0 0 0 0 0 0 0 0 0 0 0 0 0 0 0 0 0 0 0 0 0 0 0 0 0 0 0 0 0 0 0 0 0 0 0 0 0 0 0 0 0 0 0.0045754509956305 0 0 0 0 0 0 0 0 0 0 0 0 0 0 0 0 0 0 0 0 0 0 0 0 0 0 0 0 0 0 0 0 0 0 0 0 0 0 0 0 0 0 0 0 0.00661097363402751 0.00747045194160176 0 0.0150533081581934 0 0 0 0.0110310642183242 0.00490791134580628 0 0 0 0 0 0 0 0 0 0 0 0 0 0 0 0 0 0 0 0 0 0
0 0 0 0 0 0 0 0 0 0 0 0 0 0 0 0 0 0 0 0 0 0 0 0 0 0 0 0 0 0 0 0 0 0 0 0 0 0 0 0 0 0 0 0 0 0 0 0 0 0 0 0 0 0 0 0 0 0 0 0 0 0 0 0 0 0 0 0 0 0 0 0 0 0 0 0 0 0 0 0 0 0 0 0 0 0 0 0 0 0 0 0 0 0 0 0 0 0 0 0 0 0 0 0 0 0 0 0 0 0 0 0 0 0 0 0 0 0 0 0 0 0 0 0 0 0 0 0 0 0 0 0 0 0 0 0 0 0 0 0 0 0 0 0 0 0 0 0 0 0 0 0 0 0 0 0 0.22205241021411 0 0.0161123927032296 0.0593640851423658 0.0220611239610083 0.0338638445952574 0.183141142570138 0.0121786246790231 0 0.0672766785162047 0.0100078048926566 0 0 0 0 0 0 0 0 0.00819774907589834 0.199006749260082 0 0 0.0352680193057043 0 0.0121436915230552 0.00546035165420103 0.0403430079032833 0.010979929609061 0 0 0 0 0 0 0 0 0.0106008146019482 0 0 0 0 0 0 0 0 0 0 0 0 0 0 0 0 0 0 0 0.0071884113715674 0 0 0 0 0 0.00734308898853566 0 0 0 0 0 0 0 0 0 0 0 0 0 0 0 0 0 0 0 0 0 0 0.00399261432824846 0 0 0 0 0 0 0 0 0 0 0 0 0 0 0 0 0 0 0 0 0 0 0 0 0 0 0 0 0 0 0 0 0 0 0 0 0 0 0 0 0 0 0 0 0 0.00808907878570304 0 0.0153877387441763 0.00204063740277798 0 0.00432419278740369 0.00357581738436096 0 0 0 0 0 0 0 0 0 0 0 0 0 0 0 0 0 0 0 0 0 0 0
0 0 0 0 0 0 0 0 0 0 0 0 0 0 0 0 0 0 0 0 0 0 0 0 0 0 0 0 0 0 0 0 0 0 0 0 0 0 0 0 0 0 0 0 0 0 0 0 0 0 0 0 0 0.0032275905097217 0 0 0 0 0 0 0 0 0 0 0 0 0 0 0 0 0 0 0 0 0 0 0 0 0 0 0 0 0 0 0 0 0 0 0 0 0 0 0 0 0 0 0 0 0 0 0 0 0 0 0 0 0 0 0 0 0 0 0 0 0 0 0 0 0 0 0 0 0 0 0 0 0 0 0 0 0 0 0 0 0 0 0 0 0 0 0 0 0 0 0 0 0 0 0 0 0 0 0 0 0 0 0.0266475451034122 0.0224097598323521 0 0 0 0.0231987584778474 0.188541574766978 0.0239309372143752 0 0.260413797991993 0.0212463050452878 0 0 0 0 0 0 0 0 0 0.0830129723456283 0.0146060604363816 0 0 0 0 0 0 0 0 0 0 0 0 0 0 0 0 0 0 0.0149754925205586 0 0.0135305145241255 0 0 0 0 0 0 0 0.0374413313938545 0 0 0 0 0 0 0 0 0 0 0 0 0 0 0 0 0 0 0 0 0 0 0 0 0 0 0 0 0 0 0 0 0 0 0 0 0 0 0.00992074580549632 0 0 0 0 0 0 0 0 0 0 0 0 0 0 0 0 0 0 0 0 0 0 0 0 0 0 0 0 0 0 0 0 0 0 0 0 0 0 0 0 0 0.0742515446933109 0 0.0254955660543454 0.0389543542995032 0 0 0 0 0.0383575866163715 0.0614068007829024 0.00691722311049296 0 0 0 0 0 0 0 0 0 0.00582872885299952 0 0.00568480962206126 0 0 0 0 0 0 0 0
0 0 0 0 0 0 0 0 0 0 0 0 0 0 0 0 0 0 0 0 0 0 0 0 0 0 0 0 0 0 0 0 0 0 0 0 0 0 0 0 0 0 0 0 0 0 0 0 0 0 0 0 0 0 0 0 0 0 0 0 0 0 0 0 0 0 0 0 0 0 0 0 0 0 0 0 0 0 0 0 0 0 0 0 0 0 0 0 0 0 0 0 0 0 0 0 0 0 0 0 0 0 0 0 0 0 0 0 0 0 0 0 0 0 0 0 0 0 0 0 0 0 0 0 0 0 0 0 0 0 0 0 0 0 0 0 0 0 0 0 0 0 0 0 0 0 0 0 0 0 0 0 0 0 0 0 0.027102201521029 0.072223653505107 0 0 0.0761415588064498 0.0304100381457136 0.0569064658783241 0 0 0.0137058474564991 0 0 0 0 0 0 0 0 0 0.0139897468485472 0.100796590038518 0.0125557740217128 0 0.0173918431470675 0 0 0 0.00829884059939534 0.00573461296171967 0 0 0 0 0 0 0 0 0 0 0 0 0 0 0 0 0 0 0 0 0 0 0 0 0 0 0 0 0 0 0 0 0 0 0 0 0 0 0 0 0 0 0 0 0 0 0 0 0 0 0 0 0 0 0 0 0 0 0 0 0 0 0 0 0 0 0 0 0 0 0 0 0 0 0 0 0 0 0 0 0 0 0 0 0 0 0 0 0 0 0 0 0 0 0 0 0 0 0 0 0.0642964676003267 0.0282771613490859 0.0240946743545056 0.224075933036151 0.119252699273733 0.0858399368531847 0 0 0.00255043230610856 0 0 0.0163555222968215 0 0 0 0 0 0 0 0 0 0 0 0 0 0 0 0 0 0 0 0 0
0 0 0 0 0 0 0 0 0 0 0 0 0 0 0 0 0 0 0 0 0 0 0 0 0 0 0 0 0 0 0 0 0 0 0 0 0 0 0 0 0 0 0 0 0 0 0 0 0 0 0 0 0 0 0 0 0 0 0 0 0 0 0 0 0 0 0 0 0 0 0 0 0 0 0 0 0 0 0 0 0 0 0 0 0 0 0 0 0 0 0 0 0 0 0 0 0 0 0 0 0 0 0 0 0 0 0 0 0 0 0 0 0 0 0 0 0 0 0 0 0 0 0 0 0 0 0 0 0 0 0 0 0 0 0 0 0 0 0 0 0 0 0 0 0 0 0 0 0 0 0 0 0 0 0 0 0.00808100670228495 0.0272005153923369 0 0.0771641518923055 0 0.0765919337954499 0 0.00578345108025265 0 0 0 0 0 0 0 0 0 0 0 0 0 0.00727727709720982 0 0 0 0 0 0 0 0 0 0 0 0 0 0 0 0 0 0 0.0257064608219271 0 0 0 0 0 0 0 0 0 0 0 0 0 0 0 0 0 0 0 0 0 0 0 0 0 0 0 0 0 0 0 0 0 0 0 0 0 0 0 0 0 0 0 0 0 0 0 0 0.00515597261162794 0 0 0 0 0 0 0 0 0 0 0 0 0 0 0 0 0 0 0 0 0 0 0 0 0 0 0 0 0 0 0 0 0 0 0 0 0 0 0 0.0470517719203205 0.0417031516934807 0.055942751478845 0.0119186297291393 0.265928074550942 0.251630187858608 0 0 0 0 0 0.0370254507179971 0 0 0 0 0 0 0 0 0 0 0.0253511375609336 0 0.0304880750963389 0 0 0 0 0 0 0 0
0 0 0 0 0 0 0 0 0 0 0 0 0 0 0 0 0 0 0 0 0 0 0 0 0 0 0 0 0 0 0 0 0 0 0 0 0 0 0 0 0 0 0 0 0 0 0 0 0 0 0 0 0 0 0 0 0 0 0 0 0 0 0 0 0 0 0 0 0 0 0 0 0 0 0 0 0 0 0 0 0 0 0 0 0 0 0 0 0 0 0 0 0 0 0 0 0 0 0 0 0 0 0 0 0 0 0 0 0 0 0 0 0 0 0 0 0 0 0 0 0 0 0 0 0 0 0 0 0 0 0 0 0 0 0 0 0 0 0 0 0 0 0 0 0 0 0 0 0 0 0 0 0 0 0 0 0 0.0821257003434227 0.0404511062626 0.0606183504317568 0.15065250600092 0 0.0176420547430441 0 0 0 0 0 0 0 0 0 0 0 0 0 0.271632563875498 0 0 0 0 0 0 0 0 0 0 0 0 0 0 0 0 0 0 0 0 0 0 0 0 0 0 0 0 0 0 0 0 0 0 0 0 0 0 0 0 0 0 0 0 0 0 0 0 0 0 0 0 0 0 0 0 0 0 0 0 0 0 0 0 0 0 0 0 0 0 0 0 0 0 0 0 0 0 0 0 0 0 0 0 0 0 0 0 0 0 0 0 0 0 0 0 0 0 0 0 0 0 0 0 0 0 0 0 0 0.0258274838784939 0.0108323457328573 0.0417717907345477 0.265062094698503 0.0333840032983568 0 0 0 0 0 0 0 0 0 0 0 0 0 0 0 0 0 0 0 0 0 0 0 0 0 0 0
0 0 0.000412852908053575 0 0 0 0 0 0 0 0 0 0 0 0 0 0 0 0 0 0 0 0 0 0 0 0 0 0 0 0 0 0 0 0 0 0 0 0 0 0 0 0 0 0 0 0 0 0 0 0 0 0 0.00207786358422158 0 0 0 0 0 0 0 0 0 0 0 0 0 0 0 0 0 0 0 0 0 0 0 0 0 0 0 0 0 0 0 0 0 0 0 0 0 0 0 0 0 0 0 0 0 0 0 0 0 0 0 0 0 0 0 0 0 0 0 0 0 0 0 0 0 0 0 0 0 0 0 0 0 0 0 0 0 0 0 0 0 0 0 0 0 0 0 0 0 0 0 0 0 0 0 0 0 0 0 0 0 0 0.00895632940893244 0.0588237882889325 0.0435408634151125 0.0150235653706236 0 0.00233654103312921 0 0.0262543807897789 0.0639580220030103 0.275339271038447 0.0155299698141399 0 0.00525388234063308 0 0 0 0.00215992238016759 0.00245861825919332 0 0.0145053821620027 0.151873557122643 0 0 0.0899277839367582 0 0 0.0044457429387107 0.0213468483940323 0.0776542690308581 0 0 0 0 0 0 0 0 0.0183312119729801 0 0 0.00222721051687133 0 0 0 0 0 0 0 0 0 0 0 0 0 0 0.00530258095942734 0 0.00447342071811325 0 0 0 0 0 0.0603121386487444 0.00977818647277884 0 0 0 0 0.005777177394481 0 0 0.00379105335492663 0.00528036475685156 0 0 0 0 0 0 0 0 0 0 0 0 0 0 0 0 0 0 0 0 0 0 0 0 0 0 0 0 0 0 0 0 0 0 0 0 0 0 0 0 0 0 0 0 0 0 0 0 0 0 0 0 0 0 0 0 0 0 0.00132601541700189 0 0 0 0 0.00152118556844349 0 0 0 0 0 0 0 0 0 0 0 0 0 0 0 0 0 0 0 0 0 0 0 0
0 0 0 0 0 0 0 0 0 0 0 0 0 0 0 0 0 0 0 0 0 0 0 0 0 0 0 0 0 0 0 0 0 0 0 0 0 0 0 0 0 0 0 0 0 0 0 0 0 0 0 0 0 0 0 0 0 0 0 0 0 0 0 0 0 0 0 0 0 0 0 0 0 0 0 0 0 0 0 0 0 0 0 0 0 0 0 0 0 0 0 0 0 0 0 0 0 0 0 0 0 0 0 0 0 0 0 0 0 0 0 0 0 0 0 0 0 0 0 0 0 0 0 0 0 0 0 0 0 0 0 0 0 0 0 0 0 0 0 0 0 0 0 0 0 0 0 0 0 0 0 0 0 0 0 0 0.218860399502453 0.0410271396191981 0.0579636247496092 0 0.0158019455516644 0 0.275364342618674 0 0 0.159108459890304 0 0 0 0 0 0 0 0 0 0 0.0925375667823677 0.0808697037862764 0 0 0 0 0 0 0.0288498290849739 0 0 0 0 0 0 0 0 0 0 0 0 0 0 0 0 0 0 0 0 0 0 0 0 0 0 0 0 0 0 0 0 0 0 0 0 0 0 0 0 0 0 0 0 0 0 0 0 0 0 0 0 0 0 0 0 0 0 0 0 0 0 0 0 0 0 0 0 0 0 0 0 0 0 0 0 0 0 0 0 0 0 0 0 0 0 0 0 0 0 0 0 0 0 0 0 0 0 0 0 0 0 0.00782785669694921 0 0 0.0217891317175304 0 0 0 0 0 0 0 0 0 0 0 0 0 0 0 0 0 0 0 0 0 0 0 0 0 0 0
0 0 0 0 0 0 0 0 0 0 0 0 0 0 0 0 0 0 0 0 0 0 0 0 0 0 0 0 0 0 0 0 0 0 0 0 0 0 0 0 0 0 0 0 0 0 0 0 0 0 0 0 0 0 0 0 0 0 0 0 0 0 0 0 0 0 0 0 0 0 0 0 0 0 0 0 0 0 0 0 0 0 0 0 0 0 0 0 0 0 0 0 0 0 0 0 0 0 0 0 0 0 0 0 0 0 0 0 0 0 0 0 0 0 0 0 0 0 0 0 0 0 0 0 0 0 0 0 0 0 0 0 0 0 0 0 0 0 0 0 0 0 0 0 0 0 0 0 0 0 0 0 0 0 0 0 0 0 0 0 0 0 0.381707371095091 0 0 0.462734646708398 0 0 0.0159309854162582 0 0 0 0 0.00871756098131194 0 0 0.0445213581719312 0 0 0.0358532984678535 0 0 0 0 0.0141435864573979 0 0 0 0 0 0 0 0 0 0 0 0 0 0 0 0 0 0 0 0 0 0 0 0 0 0 0 0 0 0 0 0 0 0 0 0 0 0 0 0 0 0 0 0 0 0 0 0 0 0 0 0 0 0 0 0 0 0 0 0 0 0 0 0 0 0 0 0 0 0 0 0 0 0 0 0 0 0 0 0 0 0 0 0 0 0 0 0 0 0 0 0 0 0 0 0 0.0363911927017577 0 0 0 0 0 0 0 0 0 0 0 0 0 0 0 0 0 0 0 0 0 0 0 0 0 0 0 0 0 0 0 0 0 0 0 0
0 0 0 0 0 0 0 0 0 0 0 0 0 0 0 0 0 0 0 0 0 0 0 0 0 0 0 0 0 0 0 0 0 0 0 0 0 0 0 0 0 0 0 0 0 0 0 0 0 0 0 0 0 0.00286647739756865 0 0 0 0 0 0 0 0 0 0 0 0 0 0 0 0 0 0 0 0 0 0 0 0 0 0 0 0 0 0 0 0 0 0 0 0 0 0 0 0 0 0 0 0 0 0 0 0 0 0 0 0 0 0 0 0 0 0 0 0 0 0 0 0 0 0 0 0 0 0 0 0 0 0 0 0 0 0 0 0 0 0 0 0 0 0 0 0 0 0 0 0 0 0 0 0 0 0 0 0 0 0 0.014837119969872 0.0305283924280103 0.0849622923251584 0.00511198549723823 0 0 0.388991831329943 0.0214318505878141 0.109539011784051 0 0.00719484364152349 0 0 0 0 0 0 0.00338273136985459 0 0.0130137982338116 0.241037727993692 0 0 0.0177067199437668 0 0 0 0.00178281943191664 0.0258859539030006 0 0 0 0 0 0 0 0 0.00693665375679388 0 0 0 0 0 0 0 0 0 0 0 0 0 0 0 0 0 0 0 0 0 0 0 0 0 0 0 0 0 0 0 0 0 0 0 0 0 0 0 0 0 0 0 0 0 0 0 0 0 0 0 0 0 0 0 0 0 0 0 0 0 0 0 0 0 0 0 0 0 0 0 0 0 0 0 0 0 0 0 0 0 0 0 0 0 0 0 0.0247897904059857 0 0 0 0 0 0 0 0 0 0 0 0 0 0 0 0 0 0 0 0 0 0 0 0 0 0 0 0 0 0 0 0 0 0 0 0
0 0 0 0 0 0 0 0 0 0 0 0 0 0 0 0 0 0 0 0 0 0 0 0 0 0 0 0 0 0 0 0 0 0 0 0 0 0 0 0 0 0 0 0 0 0 0 0 0 0 0 0 0 0 0 0 0 0 0 0 0 0 0 0 0 0 0 0 0 0 0 0 0 0 0 0 0 0 0 0 0 0 0 0 0 0 0 0 0 0 0 0 0 0 0 0 0 0 0 0 0 0 0 0 0 0 0 0 0 0 0 0 0 0 0 0 0 0 0 0 0 0 0 0 0 0 0 0 0 0 0 0 0 0 0 0 0 0 0 0 0 0 0 0 0 0 0 0 0 0 0 0 0 0 0 0 0 0.0350692571636173 0.0535295984424735 0 0 0 0.169430377227092 0 0 0.0555609551806992 0 0 0 0 0 0 0 0 0 0 0 0.0818050454230363 0.0261642670385424 0.10057771920204 0 0.0334656629257938 0 0 0.137779662921428 0 0 0 0 0 0 0 0 0.0106714486370516 0 0 0 0 0 0 0 0 0 0 0 0 0.0132930998550938 0 0 0 0 0 0 0 0 0 0 0 0 0 0 0 0 0 0 0 0 0 0 0 0 0 0 0 0 0 0 0 0 0 0 0 0 0 0 0.0325122181983807 0 0 0 0 0 0 0 0 0 0 0 0 0 0 0 0 0 0 0 0 0 0 0 0 0 0 0 0 0 0 0 0 0 0 0 0 0 0 0 0 0 0.0124742582866906 0 0.0115129083412513 0.0326151543652488 0 0 0 0 0.0802332453918606 0.113305121399701 0 0 0 0 0 0 0 0 0 0 0 0 0 0 0 0 0 0 0 0 0
0 0 0 0 0 0 0 0 0 0 0 0 0.02005233802862 0 0 0 0 0 0 0 0 0 0 0 0 0 0.00177166728201351 0 0 0 0 0 0 0 0.003987008990429 0 0 0 0 0 0 0 0 0 0 0 0 0 0 0 0 0 0 0.00247671343883976 0 0 0 0 0 0 0 0 0 0 0 0 0 0 0 0.00188487551975144 0 0 0 0 0 0 0 0 0 0 0 0 0 0 0 0 0 0 0 0 0 0 0 0 0 0 0 0 0 0 0 0 0 0 0.0103654310373889 0 0.00181274879140532 0.00875342507230818 0.0271125632681778 0 0.00567383320816762 0.00787351350520333 0 0 0.0241071035844058 0.00715094874291966 0.00706707103865123 0.0184848860073301 0.0404257694091913 0.0255344918470725 0.00320028587350363 0.00294363670443907 0 0 0 0.00210043625225374 0 0 0.00188908283117946 0 0 0 0 0 0 0 0 0 0 0 0 0 0 0 0 0 0 0 0 0 0 0 0 0 0 0 0 0 0 0 0 0 0 0 0 0 0 0 0.00940435599108046 0.0719888907481306 0.012386358287357 0.0360266085930033 0 0 0 0 0.00554910799823702 0 0 0.00110863272882143 0 0 0 0 0.00173970058984286 0 0 0.023263505788755 0 0 0.00201066499247821 0 0 0 0 0 0 0 0 0 0 0 0 0 0 0 0 0.13487724051315 0 0 0 0 0 0 0 0 0 0 0 0 0 0 0 0 0 0 0 0 0 0 0 0 0 0 0 0 0 0 0 0 0 0 0 0 0 0 0 0 0 0 0 0 0 0 0 0 0 0 0 0 0.0490714214232004 0.0347435922849816 0.057967486469853 0.188798773334079 0.121596699220462 0 0.00859127841237656 0.00522978592672722 0.0109780662642127 0 0 0 0 0 0 0 0 0 0 0 0 0 0 0 0 0 0 0 0 0 0 0 0 0 0 0 0 0 0 0 0 0 0 0 0 0 0 0 0 0 0 0 0 0 0 0 0 0
0 0 0 0 0 0 0 0 0 0 0 0 0 0 0 0 0 0 0 0 0 0 0.0152478048732419 0 0 0 0 0 0 0 0 0 0 0 0 0 0 0 0 0 0 0 0 0 0.0117748223433918 0 0 0 0 0 0 0 0 0 0 0 0 0 0 0 0 0 0 0.00528195803764341 0.00873421243827293 0.0144525065785073 0.0199829722387646 0 0 0 0 0 0 0 0.0394006742329234 0 0 0 0 0 0 0 0 0 0 0 0 0 0 0 0 0 0 0 0 0 0 0 0 0 0 0 0 0 0 0 0 0 0 0 0 0 0 0 0 0 0 0 0 0 0 0 0 0 0 0 0 0 0.127741376575984 0 0 0 0 0 0 0 0 0 0 0 0 0 0 0 0 0 0 0 0 0 0 0 0 0 0 0 0 0 0 0 0 0 0.0363172310221103 0 0.0184518324992255 0 0 0.0437579038904129 0 0.0495131195385473 0.257864340753583 0.0374521444915513 0 0.0248198145553523 0 0 0 0 0 0.0343912240228015 0 0 0 0 0.0369275189049588 0 0 0 0 0.0126547349240145 0.0825272428419614 0 0 0 0 0 0 0 0 0 0 0 0 0 0 0 0 0.0208131707578859 0 0 0 0 0 0 0 0 0 0 0 0 0 0 0 0.0338798070773014 0 0 0 0 0 0 0 0 0 0 0.00270532435922752 0 0 0 0 0 0 0 0 0 0 0 0 0 0 0 0 0.00542631549836577 0 0 0 0 0 0 0 0 0 0 0 0 0.0598819475439711 0 0 0 0 0 0 0 0 0 0 0 0 0 0 0 0 0 0 0 0 0 0 0 0 0 0 0 0 0 0 0 0 0 0 0 0 0 0 0 0 0 0 0 0 0 0 0 0 0 0 0 0 0
0 0 0 0 0 0 0 0 0 0 0 0 0 0 0 0 0 0 0 0 0 0 0 0 0 0 0 0 0 0 0 0 0 0 0 0 0 0 0 0 0 0 0 0 0.0110328447882627 0 0 0 0 0 0 0 0 0 0 0 0 0 0 0 0 0 0 0 0 0 0 0 0 0 0 0 0 0 0.00588388636348222 0 0 0 0 0 0 0 0 0 0 0 0 0 0 0 0 0 0 0 0 0 0 0 0 0 0 0 0 0 0 0 0 0 0 0 0 0 0 0 0 0 0 0 0 0 0 0 0 0 0 0 0 0 0 0 0 0 0 0 0 0 0 0 0 0 0 0 0 0 0 0 0 0 0 0 0 0 0 0 0 0 0 0 0 0 0 0 0 0 0 0 0 0.10405697786073 0.0153814956421556 0 0.033622942469756 0.272868621055635 0 0 0 0 0 0 0 0 0 0 0 0 0 0 0 0.149619325706866 0.00133288044071356 0.117129723622391 0.00662386067287502 0.0221606919642655 0 0 0 0.00284998160772964 0 0 0 0 0 0.0168374932687752 0.0108518064259785 0 0.00482846497370429 0 0 0.0540628326873733 0 0 0 0 0 0 0 0 0 0 0 0 0 0 0 0 0 0 0 0 0 0 0 0 0 0 0 0 0 0.00341248390586693 0 0 0 0.00387130469993356 0 0 0 0 0 0 0 0 0 0 0 0 0 0 0 0.00400405200358889 0 0 0 0 0 0 0.0773694014133412 0 0 0 0 0 0 0 0 0 0 0 0 0 0 0 0 0 0 0.0821989284265756 0 0 0 0 0 0 0 0 0 0 0 0 0 0 0 0 0 0 0 0 0 0 0 0 0 0 0 0 0 0 0 0 0 0
0 0 0 0 0 0 0 0 0 0 0 0 0 0 0 0 0 0 0 0 0 0 0 0 0 0 0 0 0 0 0 0 0 0 0 0 0 0 0 0 0 0 0 0 0.0401456448782803 0 0 0 0 0 0 0 0 0 0 0 0 0 0 0 0 0 0 0 0 0 0 0 0 0 0 0 0 0 0.0221377740089194 0 0 0 0 0 0 0 0 0 0 0 0 0 0 0 0 0 0 0 0 0 0 0 0 0 0 0 0 0 0 0 0 0 0 0 0 0 0 0 0 0 0 0 0 0 0 0 0 0 0 0 0 0 0 0 0 0 0 0 0 0 0 0 0 0 0 0 0 0 0 0 0 0 0 0 0 0 0 0 0 0 0 0 0 0 0 0 0 0 0 0 0 0.0342517095547595 0.153250695413707 0.0643233426713521 0 0.25213006392573 0 0 0 0 0 0 0 0 0 0 0 0 0 0 0 0 0 0 0.117618712000537 0 0 0 0 0 0 0 0 0 0 0 0 0 0.01467202757734 0 0 0.0167790910154877 0 0 0 0 0 0 0 0 0 0 0 0 0 0 0 0.26279485802684 0 0 0 0 0 0 0 0 0 0 0 0 0 0 0 0 0 0 0 0 0 0 0 0 0 0 0 0 0 0 0 0 0 0 0 0 0 0 0 0 0.017104323804638 0 0 0 0 0 0 0 0 0 0 0 0 0 0 0 0 0 0 0.00479175712240903 0 0 0 0 0 0 0 0 0 0 0 0 0 0 0 0 0 0 0 0 0 0 0 0 0 0 0 0 0 0 0 0 0 0
0 0 0 0 0 0 0 0 0 0 0 0 0 0 0 0 0 0 0 0 0 0 0 0 0 0 0 0 0 0 0 0 0 0 0 0 0 0 0 0 0 0 0 0 0.0133107899869916 0 0 0 0 0 0 0 0 0 0 0 0 0 0 0 0 0 0 0 0 0 0 0 0 0 0 0 0 0 0.00756379045423252 0 0 0 0 0 0 0 0 0 0 0 0 0 0 0 0 0 0 0 0 0 0 0 0 0 0 0 0 0 0 0 0 0 0 0 0 0 0 0 0 0 0 0 0 0 0 0 0 0 0 0 0 0 0 0 0 0 0 0 0 0 0 0 0 0 0 0 0 0 0 0 0 0 0 0 0 0 0 0 0 0 0 0 0 0 0 0 0 0 0 0 0 0.040685527123803 0.00909004025603418 0.213188824679895 0.1029680730455 0 0 0 0 0 0 0 0 0 0 0 0 0 0 0 0 0.123804341042415 0.00169486428841567 0.100260084453961 0.0125862095852781 0.0273771008369174 0 0 0 0.00407351876478006 0 0 0 0 0 0.0136584292747186 0.00449708919546877 0 0.0351816346646232 0 0 0.0359183744259043 0 0 0 0 0 0 0 0 0 0 0 0.00583670926546025 0 0 0 0.0927211257527754 0 0 0 0 0 0 0 0 0 0 0 0.00116352515277238 0 0.00409673756048777 0 0 0 0.00392362480204073 0 0 0 0 0 0 0 0 0 0 0 0 0 0 0 0.00514225223604211 0 0 0 0 0 0 0.0155332245125627 0 0 0 0 0 0 0 0 0 0 0 0 0 0 0 0 0 0 0.125724108638922 0 0 0 0 0 0 0 0 0 0 0 0 0 0 0 0 0 0 0 0 0 0 0 0 0 0 0 0 0 0 0 0 0 0
0 0 0 0 0 0 0 0 0 0 0 0 0 0 0 0 0 0 0 0 0 0 0 0 0 0 0.0486009921665622 0 0 0 0 0 0 0 0 0 0 0 0 0 0 0 0 0 0 0 0 0 0 0 0 0 0 0 0 0 0 0 0 0 0 0 0 0 0.0424364350932421 0.0355271126229797 0 0 0 0 0 0 0 0 0 0 0 0 0 0 0 0 0 0 0 0 0 0 0 0 0 0 0 0 0 0 0 0 0 0 0 0 0 0 0 0 0 0 0 0 0 0 0 0 0 0 0 0 0 0 0 0 0 0 0 0 0 0 0.0521957371858116 0 0 0 0 0 0 0 0 0 0 0 0 0 0 0 0 0 0 0 0 0 0 0 0 0 0 0 0 0 0 0 0 0 0.0618311322585093 0 0 0 0 0 0 0 0 0 0 0.142970648903931 0 0 0 0 0 0.211274732599847 0 0 0 0 0.201764747369873 0 0 0 0 0 0 0 0 0 0 0 0 0 0 0 0 0 0 0 0 0 0 0 0 0 0.160418789208574 0 0 0 0 0 0 0 0 0 0 0 0 0 0 0 0 0 0 0 0 0 0 0 0 0 0 0 0 0 0 0 0 0 0 0 0 0 0 0 0 0 0 0 0 0 0 0 0 0 0 0 0 0 0 0 0 0 0 0 0 0 0 0 0 0 0 0 0 0 0 0.0429796725906707 0 0 0 0 0 0 0 0 0 0 0 0 0 0 0 0 0 0 0 0 0 0 0 0 0 0 0 0 0 0 0 0 0 0 0 0
0 0 0 0 0 0 0 0 0 0 0 0 0 0 0 0 0 0 0 0 0 0 0 0 0 0 0.146067875859023 0 0 0 0 0 0 0 0 0 0 0 0 0 0 0 0 0 0 0 0 0 0 0 0 0 0 0.0459614342667221 0 0 0 0 0 0 0 0 0 0 0.0570600954808023 0.0292464616513639 0.0294903667776798 0 0 0 0 0 0 0 0 0 0 0 0 0 0 0 0 0 0 0 0 0 0 0 0 0 0 0 0 0 0 0 0 0 0 0 0 0 0 0 0 0 0.0200390978483304 0 0 0 0 0 0 0 0 0 0 0 0.0209124959140091 0 0 0 0 0 0 0 0.193432454697797 0 0 0 0 0 0 0 0 0 0 0 0 0 0 0 0 0 0 0 0 0 0 0 0 0 0 0 0 0 0 0 0 0 0.0198056312006065 0 0.0117667643676158 0.0192882476249879 0 0 0.028924358215043 0 0 0 0.0402323516472166 0 0 0 0 0 0 0 0 0 0 0 0 0 0 0 0 0 0 0 0 0 0 0 0 0 0 0 0 0 0 0 0 0 0 0 0 0.032280489604087 0 0 0 0 0 0 0 0 0 0 0 0 0 0 0 0 0 0 0 0 0 0 0 0 0 0 0 0 0 0 0 0 0 0 0 0 0 0 0 0 0 0 0 0 0 0 0.00603046213640206 0 0 0 0 0 0.194907476195929 0 0.0891100582798891 0 0 0 0 0 0 0 0 0 0 0 0 0 0 0 0 0.0154438782324957 0 0 0 0 0 0 0 0 0 0 0 0 0 0 0 0 0 0 0 0 0 0 0 0 0 0 0 0 0 0 0 0 0 0 0 0
0 0 0 0 0 0 0 0 0 0 0 0 0 0 0 0 0 0 0 0 0 0 0 0 0 0 0.0190639287949574 0.0451642100974986 0 0 0 0 0 0 0 0 0 0 0 0 0 0 0 0 0 0 0 0 0 0 0 0 0 0.0647313157690139 0 0 0 0 0 0 0 0 0 0 0.0141888323647295 0 0 0 0 0 0 0 0 0 0 0 0 0 0 0 0 0 0 0 0 0 0 0 0 0 0 0 0 0 0 0 0 0 0 0 0 0 0 0 0 0 0 0 0 0 0 0 0 0 0 0 0 0 0 0 0 0 0 0 0 0 0 0 0 0.0327729692350234 0 0 0 0 0 0 0 0 0 0 0 0 0 0 0 0 0 0 0 0 0 0 0 0 0 0 0 0 0 0 0 0 0 0 0 0 0 0 0 0 0 0 0 0 0 0 0 0 0 0 0 0 0 0 0 0 0 0 0 0 0 0 0 0 0 0 0 0 0 0 0 0 0 0 0 0.0625036799081406 0 0 0.104118093422739 0.168016667302912 0 0 0 0 0 0 0 0 0.0435678567701204 0 0 0 0 0 0 0 0 0 0 0 0 0 0.0464794333469242 0.0936790944105798 0 0 0 0 0 0 0 0 0 0 0 0 0 0 0 0 0 0 0 0 0 0 0 0 0 0 0 0 0 0 0 0 0 0 0 0 0 0 0 0.0465390617872312 0 0 0.0297790308889385 0 0 0 0.153277325338622 0.0761185005625695 0 0 0 0 0 0 0 0 0 0 0 0 0 0 0 0 0 0 0 0 0 0 0 0 0 0 0 0 0 0 0 0 0 0 0 0
0 0 0 0 0 0 0 0 0 0 0 0 0 0 0 0 0 0 0 0 0 0 0 0 0 0 0 0 0 0 0 0 0 0 0 0 0 0 0 0 0 0 0 0 0 0 0 0 0 0 0 0 0 0 0 0 0 0 0 0 0 0 0 0 0 0 0 0 0 0.00575451004309999 0 0 0 0 0 0 0 0 0 0 0 0 0 0 0 0 0 0 0 0 0 0 0 0 0 0 0 0 0 0 0 0 0 0 0 0 0 0 0 0 0 0 0 0 0 0 0 0 0 0 0 0 0 0 0 0 0 0 0 0 0 0 0 0 0 0 0 0 0 0 0 0 0 0 0 0 0 0 0 0 0 0 0 0 0 0 0 0.0184493845755839 0 0.0258786397003729 0 0 0.101636421953462 0 0 0.0645434147078054 0 0 0 0 0 0 0 0 0 0 0.251255954259863 0 0 0.035391749109013 0 0 0 0 0.0197056880500302 0 0 0 0 0 0 0 0 0.394687839019312 0 0 0 0 0 0 0 0 0 0 0 0 0 0 0 0 0 0 0 0 0 0 0 0 0 0.0232949709706761 0.0594014276107816 0 0 0 0 0 0 0 0 0 0 0 0 0 0 0 0 0 0 0 0 0 0 0 0 0 0 0 0 0 0 0 0 0 0 0 0 0 0 0 0 0 0 0 0 0 0 0 0 0 0 0 0 0 0 0 0 0 0 0 0 0 0 0 0 0 0 0 0 0 0 0 0 0 0 0 0 0 0 0 0 0 0 0 0 0 0 0 0 0 0 0 0 0 0 0 0 0
0 0 0.000666294716756099 0 0 0 0 0 0 0 0 0 0 0 0 0 0 0 0 0 0 0 0 0 0 0 0 0 0 0 0 0 0 0 0 0 0 0 0 0 0 0 0 0 0 0 0 0 0 0 0 0 0 0 0 0 0 0 0 0 0 0 0 0 0 0 0 0 0 0 0 0 0 0 0 0 0 0 0 0 0 0 0 0 0 0 0 0 0 0 0 0 0 0 0 0 0 0 0 0 0 0 0 0 0 0 0 0 0 0 0 0 0 0 0 0 0 0 0 0 0 0 0 0 0 0 0 0 0 0 0 0 0 0 0 0 0 0 0 0 0 0 0 0 0 0 0 0 0 0 0 0 0 0 0 0 0.0342262349779771 0.0906239483666977 0.0271796571883936 0.0377281352072367 0 0.0510051681251254 0.215322923934226 0.0125089327390994 0.010576475935626 0.241891610246473 0 0.00529573621567782 0 0 0 0 0 0 0 0.0508398515586833 0 0.00210966469037934 0 0.0410217926656863 0 0 0 0.0039857525414752 0.0253666415558825 0 0 0 0 0 0 0 0 0.0264030411988388 0 0 0.00908894615978414 0 0 0 0 0 0 0 0 0 0 0.00226702856195018 0 0 0 0 0 0 0 0 0 0 0 0.0130534169990352 0.0103686533867959 0 0 0 0 0 0 0 0 0 0 0 0 0 0 0 0 0 0 0 0 0 0 0 0 0 0 0 0 0 0 0 0 0 0 0 0 0 0 0 0 0.000977663826214742 0.00216976943582754 0.00271607786202943 0 0 0 0.00202624254011068 0.00197919027061571 0.00203077117924886 0 0 0 0.0212504419492034 0 0 0.00322483142676803 0 0.032327793392426 0 0 0.0152078239359681 0 0 0 0 0 0 0.00220901591141098 0 0 0 0 0.00235047129837672 0 0 0 0 0 0 0 0 0 0 0 0 0 0 0 0 0 0 0 0 0 0 0 0
0 0 0 0 0 0 0 0 0 0 0 0 0 0 0 0 0 0 0 0 0 0 0 0 0 0 0 0 0 0 0 0 0 0 0 0 0 0 0 0 0 0 0 0 0 0 0 0 0 0 0 0 0 0 0 0 0 0 0 0 0 0 0 0 0 0 0 0 0 0 0 0 0 0 0 0 0 0 0 0 0 0 0 0 0 0 0 0 0 0 0 0 0 0 0 0 0 0 0 0 0 0 0 0 0 0 0 0 0 0 0 0 0 0 0 0 0 0 0 0 0 0 0 0 0 0 0 0 0 0 0 0 0 0 0 0 0 0 0 0 0 0 0 0 0 0 0 0 0 0 0 0 0 0 0 0 0.0942693110486458 0 0.0385850511739127 0.0379184841369785 0.0216861553673529 0 0 0.0882015080678747 0 0 0.0857739685918977 0 0 0 0 0 0 0 0 0 0.0170216403868498 0 0.0512351171714861 0 0.0231227791884219 0 0 0 0 0 0 0 0 0 0 0 0 0 0 0 0 0 0 0 0 0 0 0 0 0 0.101829498269283 0 0 0 0 0 0 0 0 0 0 0 0 0 0 0 0 0 0 0 0 0 0 0 0 0 0 0 0 0 0 0 0 0 0 0 0 0 0 0.106648555128884 0 0 0 0 0 0 0 0 0 0 0 0 0 0 0 0.00964611773907609 0 0 0 0 0 0 0 0 0 0.0429285647943428 0 0 0 0 0 0 0 0 0 0 0 0 0 0 0 0.0530057964443914 0 0.0220393209567202 0.0468733858663591 0 0 0 0 0.0701153660119338 0.0706096956126049 0 0 0 0 0 0.0184896840429847 0 0 0 0 0 0 0 0 0 0 0 0 0 0 0
0 0 0 0 0 0 0 0 0 0 0 0 0 0 0 0 0 0 0 0 0 0 0 0 0 0 0 0 0 0 0 0 0 0 0 0 0 0 0 0 0 0 0 0 0 0 0 0 0 0 0 0 0 0 0 0 0 0 0 0 0 0 0 0 0 0 0 0 0 0 0 0 0 0 0 0 0 0 0 0 0 0 0 0 0 0 0 0 0 0 0 0 0 0 0 0 0 0 0 0 0 0 0 0 0 0 0 0 0 0 0 0 0 0 0 0 0 0 0 0 0 0 0 0 0 0 0 0 0 0 0 0 0 0 0 0 0 0 0 0 0 0 0 0 0 0 0 0 0 0 0 0 0 0 0 0 0 0 0 0 0 0 0 0 0 0 0.0455211517195061 0 0 0 0 0 0 0 0 0 0 0.0850152796822158 0 0 0.0250975585447469 0 0 0 0 0 0 0 0 0.00984655462942888 0 0 0 0 0 0 0.0557492546807994 0 0 0 0 0 0 0 0 0 0.129309518526134 0 0 0 0 0 0 0 0 0.021726342435593 0 0 0 0 0 0 0 0 0 0 0 0 0 0 0 0 0 0 0.084007615287257 0 0 0 0 0 0 0 0 0 0 0.197045583030626 0 0.0618661855359208 0 0 0 0.0243302987778995 0.0641939462491833 0 0.0232701300971504 0 0.0446522796822164 0.00855465184200331 0 0 0 0 0 0 0 0 0 0 0 0 0 0 0 0 0 0 0 0 0 0 0 0 0 0 0 0 0 0 0 0 0 0 0 0 0.0515200631864177 0.0313500494938889 0.0200560571007009 0 0 0 0 0 0 0 0 0 0 0 0 0 0 0 0 0 0 0 0 0.016887479498312
0 0 0.000746453834457857 0 0 0 0 0 0 0 0 0 0 0 0 0 0 0 0 0 0 0 0 0 0 0 0 0 0 0 0 0 0 0 0 0 0 0 0 0 0 0 0 0.00183805176327221 0.00228500851009336 0 0 0 0 0 0 0 0 0 0 0 0 0 0 0 0 0 0 0 0 0.00420732273893097 0.00457211070310235 0 0 0 0 0 0 0 0 0 0 0 0 0 0 0 0 0 0 0 0 0 0 0 0 0 0 0 0 0 0 0 0 0 0 0 0 0 0 0 0 0 0 0 0 0 0 0 0 0 0 0 0 0 0 0 0 0 0 0 0 0 0 0 0 0 0 0 0 0 0 0 0 0 0 0 0 0 0 0 0 0 0 0 0 0 0 0 0 0 0.00429808255985151 0.0258105124730266 0 0.0104617778351989 0 0 0.204900198221834 0 0.0136880657022857 0.0285571118419965 0.0210053345988666 0.00170032228288339 0.0113361017213949 0 0 0 0.0168161662750767 0 0 0.0115088073816201 0.0659257408261124 0 0 0 0.00532626791886 0.0369976997362441 0.00442727821545343 0.0818491226412813 0.334471626616536 0 0 0 0 0 0.027514853734817 0 0 0.00985563355466558 0 0 0.00350978484041895 0 0 0 0 0 0 0 0 0 0 0 0 0 0 0 0 0 0 0 0 0 0 0.043195523795481 0.0090846096375401 0 0 0 0 0.00828475492633845 0 0 0.00333864349585459 0.00248703161650581 0 0 0 0 0 0 0 0 0 0 0 0 0 0 0 0 0 0 0 0 0 0 0 0 0 0 0 0 0 0 0 0 0 0 0 0 0 0 0 0 0 0 0 0 0 0 0 0 0 0 0 0 0 0 0 0 0 0 0 0 0 0 0 0 0 0 0 0 0 0 0 0 0 0 0 0 0 0 0 0 0 0 0 0 0 0 0 0
0 0 0 0 0 0 0 0 0 0 0 0 0 0 0 0 0 0 0 0 0 0 0 0 0 0 0 0 0 0 0 0 0 0 0 0 0 0 0 0 0 0 0 0 0 0 0 0 0 0 0 0 0 0 0 0 0 0 0 0 0 0 0 0 0 0 0 0 0 0 0 0 0 0 0 0 0 0 0 0 0 0 0 0 0 0 0 0 0 0 0 0 0 0 0 0 0 0 0 0 0 0 0 0 0 0 0 0 0 0 0 0 0 0 0 0 0 0 0 0 0 0 0 0 0 0 0 0 0 0 0 0 0 0 0 0 0 0 0 0 0 0 0 0 0 0 0 0 0 0 0 0 0 0 0 0 0 0 0 0 0 0 0 0 0 0 0 0 0 0 0 0 0 0 0 0 0 0.167209428669353 0.109376230739975 0.193370995355339 0 0 0 0.307844153107172 0 0 0 0 0 0 0 0 0 0 0 0 0 0 0 0 0 0 0 0 0 0 0 0 0 0 0 0 0 0 0 0 0 0 0 0 0 0 0 0 0 0 0 0 0 0 0 0 0 0 0 0 0 0 0 0 0 0 0 0 0 0 0 0 0 0 0 0 0 0 0 0 0 0 0 0 0 0 0 0 0 0 0 0 0 0 0 0 0 0 0 0 0 0 0 0 0 0 0 0 0 0 0 0 0 0 0 0.222199192128161 0 0 0 0 0 0 0 0 0 0 0 0 0 0 0 0 0 0 0 0 0 0 0 0 0 0
0 0 0 0 0 0 0 0 0 0 0 0 0 0 0 0 0 0 0 0 0 0 0 0 0 0 0 0 0 0 0 0 0 0 0 0 0 0 0 0 0 0 0 0 0 0 0 0 0 0 0 0 0 0 0 0 0 0 0 0 0 0 0 0 0 0 0 0 0 0 0 0 0 0 0 0 0 0 0 0 0 0 0 0 0 0 0 0 0 0 0 0 0 0 0 0 0 0 0 0 0 0 0 0 0 0 0 0 0 0 0 0 0 0 0 0 0 0 0 0 0 0 0 0 0 0 0 0 0 0 0 0 0 0 0 0 0 0 0 0 0 0 0 0 0 0 0 0 0 0 0 0 0 0 0 0 0.129003921983311 0.108057782604171 0 0 0 0 0 0 0 0 0.0849800574518489 0 0 0 0 0 0 0 0 0 0 0 0 0.449846649743032 0 0 0 0.0990798876120211 0.129031700605616 0 0 0 0 0 0 0 0 0 0 0 0 0 0 0 0 0 0 0 0 0 0 0 0 0 0 0 0 0 0 0 0 0 0 0 0 0 0 0 0 0 0 0 0 0 0 0 0 0 0 0 0 0 0 0 0 0 0 0 0 0 0 0 0 0 0 0 0 0 0 0 0 0 0 0 0 0 0 0 0 0 0 0 0 0 0 0 0 0 0 0 0 0 0 0 0 0 0 0 0 0 0 0 0 0 0 0 0 0 0 0 0 0 0 0 0 0 0 0 0 0 0 0 0 0 0 0 0 0 0 0 0 0
0 0 0 0 0 0 0 0 0 0 0 0 0 0 0 0 0 0 0 0 0 0 0 0 0 0 0 0 0 0 0 0 0 0 0 0 0 0 0 0 0 0 0 0 0 0 0 0 0 0 0 0 0 0 0 0 0 0 0 0 0 0 0 0 0 0 0 0 0 0 0 0 0 0 0 0 0 0 0 0 0 0 0 0 0 0 0 0 0 0 0 0 0 0 0 0 0 0 0 0 0 0 0 0 0 0 0 0 0 0 0 0 0 0 0 0 0 0 0 0 0 0 0 0 0 0 0 0 0 0 0 0 0 0 0 0 0 0 0 0 0 0 0 0 0 0 0 0 0 0 0 0 0 0 0 0 0 0.0378826818276784 0 0 0 0 0.096027888694343 0 0 0 0 0 0 0 0 0 0 0 0 0 0 0 0 0.0419702310727024 0 0 0 0.328210872510897 0 0 0 0 0 0 0 0 0 0 0 0 0 0 0 0 0 0 0 0 0 0 0 0 0 0 0 0 0 0 0 0 0 0 0 0 0 0 0 0 0 0 0 0 0 0 0 0 0 0 0 0 0 0 0 0 0 0 0 0 0 0 0 0 0 0 0 0 0 0 0 0 0 0 0 0 0 0 0 0 0 0 0 0 0 0 0 0 0 0 0 0 0 0 0 0 0 0 0 0 0.200358810380475 0 0 0 0 0 0 0 0.0650459975267103 0.230503517987194 0 0 0 0 0 0 0 0 0 0 0 0 0 0 0 0 0 0 0 0 0 0 0 0
0 0 0 0 0 0 0 0 0 0 0 0 0 0 0 0 0 0 0 0 0 0 0 0 0 0 0 0 0 0 0 0 0 0 0 0 0 0 0 0 0 0 0 0 0 0 0 0 0 0 0 0 0 0 0 0 0 0 0 0 0 0 0 0 0 0 0 0 0 0 0 0 0.00782036282151424 0 0 0 0 0 0 0 0 0 0 0 0 0 0 0 0 0 0 0 0 0 0 0 0 0 0 0 0 0 0 0 0 0 0 0 0 0 0 0 0 0 0 0 0 0 0 0 0 0 0 0 0 0 0 0 0 0 0 0 0 0 0 0 0 0 0 0 0 0 0 0 0 0 0 0 0 0 0 0 0 0 0 0 0.00932010155583564 0.0587908356933671 0 0.00994038274089199 0 0 0.0968518795861153 0 0 0.00572544600872569 0 0 0 0 0 0 0 0 0 0 0.0127548840724954 0 0 0.162982069846305 0.0168845070402954 0.0162263761323526 0.0689404665738271 0 0.0374383088185527 0 0 0 0 0 0.00510668269736432 0 0 0.0290265896445279 0 0 0 0 0 0 0 0 0 0.0065977181721296 0 0 0 0 0 0 0 0 0 0.0162591005557483 0 0 0 0 0 0.0270904532755366 0 0 0 0 0.0270291626572662 0 0 0 0 0 0 0 0 0 0 0 0 0 0 0 0 0 0 0 0 0 0 0 0 0 0 0 0 0 0.00104650974959452 0 0 0 0 0 0 0 0 0 0 0 0 0 0 0 0 0 0 0 0 0 0 0 0 0 0 0 0 0 0.0102342923174878 0.00620894622838573 0.00272914461799676 0 0.0102126180622898 0 0 0.278346230789031 0 0.0720749311650844 0 0 0 0 0 0 0 0 0 0 0 0 0 0 0.00436199917727912 0 0 0 0 0 0 0 0 0
0 0 0 0 0 0 0 0 0 0 0 0 0 0 0 0 0 0 0 0 0 0 0 0 0 0 0 0 0 0 0 0 0 0 0 0 0 0 0 0 0 0 0 0 0.00287021832486768 0 0 0 0 0 0 0 0 0 0 0 0 0 0 0 0 0 0 0 0 0.00376415189925007 0.00613976248944688 0 0 0 0 0 0 0 0 0 0 0 0 0 0 0 0 0 0 0 0 0 0 0 0 0 0 0 0 0 0 0 0 0 0 0 0 0 0 0 0 0 0 0 0 0 0 0 0 0 0 0 0 0 0 0 0 0 0 0 0 0 0 0 0 0 0 0 0 0 0 0 0 0 0 0 0 0 0 0 0 0 0 0 0 0 0 0 0 0 0 0.0102230310564626 0 0.004388625898186 0 0 0.225101500315825 0.00797352529062642 0.00686968906692078 0.0531134979269683 0.0366081266562539 0.00339455326631693 0.0154856984020723 0 0 0 0.020430984137755 0 0 0.00815238093677722 0.0518642285136882 0 0 0.425523793188151 0 0.0135011642480077 0 0.0239196592342386 0 0 0 0 0 0 0.0439907139088879 0 0 0.00750711739354698 0 0 0 0 0 0 0 0 0 0 0 0 0 0 0 0 0 0 0 0 0 0 0 0 0 0.0216461175733487 0.00753146027240214 0 0 0 0 0 0 0 0 0 0 0 0 0 0 0 0 0 0 0 0 0 0 0 0 0 0 0 0 0 0 0 0 0 0 0 0 0 0 0 0 0 0 0 0 0 0 0 0 0 0 0 0 0 0 0 0 0 0 0 0 0 0 0 0 0 0 0 0 0 0 0 0 0 0 0 0 0 0 0 0 0 0 0 0 0 0 0 0 0 0 0 0 0 0 0 0 0
0 0 0 0 0 0 0 0 0 0 0 0 0 0 0 0 0 0 0 0 0 0 0 0 0 0 0 0 0 0 0 0 0 0 0 0 0 0 0 0 0 0 0 0 0 0 0 0 0 0 0 0 0 0 0 0 0 0 0 0 0 0 0 0 0 0 0 0 0 0 0 0 0 0 0 0 0 0 0 0 0 0 0 0 0 0 0 0 0 0 0 0 0 0 0 0 0 0 0 0 0 0 0 0 0 0 0 0 0 0 0 0 0 0 0 0 0 0 0 0 0 0 0 0 0 0 0 0 0 0 0 0 0 0 0 0 0 0 0 0 0 0 0 0 0 0 0 0 0 0 0 0 0 0 0 0 0 0 0 0 0 0 0 0 0 0 0 0 0 0 0 0 0 0 0 0 0 0 0 0 0 0 0 0 0 0 0.533581752075683 0 0 0 0 0 0 0 0 0 0 0 0 0 0.466418247924317 0 0 0 0 0 0 0 0 0 0 0 0 0 0 0 0 0 0 0 0 0 0 0 0 0 0 0 0 0 0 0 0 0 0 0 0 0 0 0 0 0 0 0 0 0 0 0 0 0 0 0 0 0 0 0 0 0 0 0 0 0 0 0 0 0 0 0 0 0 0 0 0 0 0 0 0 0 0 0 0 0 0 0 0 0 0 0 0 0 0 0 0 0 0 0 0 0 0 0 0 0 0 0 0 0 0 0 0 0 0 0 0 0 0 0 0 0
0 0 0 0 0 0 0 0 0 0 0 0 0 0 0 0 0 0 0 0 0 0 0 0.023211714429261 0 0 0 0 0 0 0 0 0 0 0 0 0 0 0 0 0 0 0 0 0.0193552194325298 0 0 0 0 0 0 0 0 0 0 0 0 0 0 0 0 0.113791027311159 0 0.344225311199833 0 0 0 0 0 0 0 0 0 0 0 0 0 0 0 0 0 0 0 0 0 0 0 0 0 0 0 0 0 0 0 0 0 0 0 0 0 0 0 0 0 0 0 0 0 0 0 0 0 0 0 0 0 0 0 0 0 0 0 0 0 0 0 0 0 0 0 0 0 0 0.0210639770130531 0 0 0 0 0 0 0 0 0 0 0 0 0 0 0 0 0 0 0 0 0 0 0 0 0 0 0 0 0 0 0 0 0 0 0 0 0 0 0 0 0 0 0 0 0 0 0 0 0 0 0.0677776322545221 0 0 0 0 0 0 0 0 0 0 0 0 0 0.046071497710665 0 0 0 0.0840759121897447 0 0 0 0 0 0 0 0 0 0 0 0 0 0 0 0 0 0 0 0 0 0 0 0.131288453418687 0.0270583214434984 0 0 0.122080933597047 0 0 0 0 0 0 0 0 0 0 0 0 0 0 0 0 0 0 0 0 0 0 0 0 0 0 0 0 0 0 0 0 0 0 0 0 0 0 0 0 0 0 0 0 0 0 0 0 0 0 0 0 0 0 0 0 0 0 0 0 0 0 0 0 0 0 0 0 0 0 0 0 0 0 0 0 0 0 0 0 0 0 0 0 0 0
0 0 0 0 0 0 0 0 0 0 0 0 0 0 0 0 0 0 0 0 0 0 0 0 0 0 0 0 0 0 0 0.00914655489206395 0 0.0035686674443355 0.00434956072241279 0 0 0 0 0 0 0 0 0 0 0 0 0 0.00700607063881849 0 0 0 0 0 0 0 0.00558298426569027 0 0 0 0 0 0 0 0 0 0 0 0 0 0 0 0 0 0 0 0 0 0 0 0 0 0 0 0 0 0 0 0 0 0 0 0 0 0 0 0 0 0 0 0.0034630015990682 0.00158127993817902 0 0 0 0 0 0 0 0 0 0 0 0 0 0 0 0 0 0 0 0 0 0 0 0 0 0 0 0 0 0 0 0 0 0 0 0 0 0 0 0 0 0 0 0 0 0 0 0 0 0 0 0 0 0 0 0 0 0 0 0 0 0 0 0 0 0.0365187794346808 0 0.162488659936421 0 0.172091887385537 0 0 0 0 0 0 0 0 0 0 0 0 0 0 0 0 0.00458323543474736 0.220865659069507 0 0.0362668884592151 0 0 0 0.00629628625624103 0 0 0 0 0 0.0256045603759181 0.0234433238854049 0 0.0148570309108423 0 0 0.00737047077024927 0 0 0 0 0 0 0 0 0 0 0 0 0 0 0 0 0 0 0 0 0 0 0 0 0 0 0 0 0.00335477765950831 0.00323336775916559 0 0 0 0.00420429052146777 0 0 0 0 0.00794669580478014 0.00135994917366567 0 0 0 0 0 0.00136265747008914 0 0.0028611728340124 0 0.0866787826338475 0.00502537337835877 0.00661556819249279 0 0 0 0 0.00843872472833771 0 0 0 0 0 0 0 0 0 0 0 0 0 0 0 0 0 0 0.0923396124842414 0 0 0 0 0 0 0 0 0 0 0 0 0 0.000711429129874797 0.0153446248544771 0 0.0154380719563474 0 0 0 0 0 0 0 0 0 0 0 0 0 0 0 0 0
0 0 0 0 0 0 0 0 0 0 0 0 0 0 0 0 0 0 0 0 0 0 0 0 0 0 0 0 0 0 0 0 0.0104365321810223 0.01153166148976 0.00249018558844183 0 0 0 0 0 0 0 0 0 0 0 0.00154430699695462 0 0 0 0 0 0 0 0.0107303090571471 0 0 0 0 0 0 0 0 0 0 0 0 0 0 0 0 0.0375097396619381 0 0 0 0 0.0043007514514365 0 0 0 0 0 0 0 0 0 0 0 0 0 0 0 0 0 0 0 0.00146455952963056 0 0 0 0 0.0142290129211931 0 0 0 0 0 0 0 0 0 0 0 0 0 0 0 0 0 0 0 0 0 0 0 0 0 0 0 0 0 0 0 0 0 0 0 0 0 0.00291711882670541 0 0 0 0 0 0 0 0 0 0 0 0 0 0 0 0 0 0 0 0 0 0 0 0 0 0 0 0 0 0.00140847289356774 0 0.00229235243324406 0 0 0 0 0 0 0 0 0 0 0 0 0 0 0 0.0044595814614128 0 0.0046470202273553 0 0 0 0.00322507308316549 0 0.0490308560266789 0.0340669720582182 0 0 0 0 0 0 0 0 0 0 0 0 0 0 0 0 0 0.00623194287453333 0.0428644519160815 0 0 0 0 0 0 0 0 0 0 0 0 0 0 0 0 0 0 0 0 0.0055916947074456 0 0 0 0 0 0 0 0 0 0.0153978849244071 0.00365262959653757 0 0 0 0 0 0 0 0.00500931422335377 0 0.246701006059722 0.00139531627119216 0.00313879906684371 0 0 0 0 0 0 0 0 0 0 0 0 0 0 0 0 0 0 0 0 0 0 0 0 0 0 0 0 0 0 0.00364271788360228 0 0 0 0 0 0 0.0375364258316748 0.0196200803421995 0 0.0413990329491572 0 0 0.0867631001284489 0 0.0199709479776603 0.00413171256475672 0 0 0 0 0 0 0 0 0 0 0.260668436794512
0 0 0 0 0 0 0 0 0 0 0 0 0.00775144487716096 0 0 0 0 0 0 0 0 0 0 0 0 0 0 0 0 0 0 0.00816547390247901 0 0.00992842062301716 0.00431585947948768 0 0 0 0 0 0 0 0 0 0 0 0 0 0 0 0 0 0 0 0 0.00174970226242255 0.0266692805722706 0 0 0 0 0 0 0 0 0 0 0 0 0 0 0 0 0 0 0 0 0 0 0 0 0 0 0 0 0 0 0 0 0 0 0 0 0 0 0 0 0 0 0 0 0.00669995387846866 0 0 0 0 0 0 0 0 0 0 0 0 0.0100641283783681 0 0 0 0.00825759446688851 0.00139630952821123 0 0 0 0 0 0 0 0 0 0 0 0 0 0 0 0 0 0 0 0 0 0 0 0 0 0 0 0 0 0 0 0 0 0 0 0 0 0 0 0 0 0 0 0 0 0 0 0 0.00423485069080235 0.126175168026051 0 0.138236904495205 0 0 0 0 0 0 0.00119998660018827 0 0 0 0 0 0 0 0 0.21907842242697 0.00473722527517404 0 0.00147156609733808 0.0245916594865681 0 0 0 0.020493212297026 0 0 0 0 0 0.0185868878941433 0.0155460250745028 0 0.0148961896104866 0 0 0.0836374640656126 0 0 0 0 0 0 0 0 0 0 0 0 0 0 0 0 0 0 0 0 0 0 0 0 0 0 0 0 0.00345410138124969 0.0024944915864842 0 0 0 0.00266939564550311 0 0 0 0 0.00715921814406461 0.00101213506875903 0 0 0 0 0 0.00103150778971504 0 0.00286526920940536 0 0.0838897569510258 0.00498657197330807 0.00499237252736353 0 0 0 0 0.00417623050476866 0 0 0 0 0 0 0 0 0 0 0 0 0 0 0 0 0 0 0.0645549845097729 0 0 0 0 0 0 0 0 0 0 0 0 0 0 0.0132063857108439 0 0.014075595481192 0 0 0 0 0 0 0 0 0 0 0 0 0 0 0 0 0.0315482535077016
0 0 0 0 0 0 0 0 0 0 0 0 0 0 0 0 0 0 0 0 0 0 0 0 0 0 0 0 0 0 0 0 0 0 0 0 0 0 0 0 0 0 0 0 0.0116257874959643 0 0 0 0 0 0 0 0 0 0 0 0 0 0 0 0 0 0 0 0 0 0 0 0 0 0 0 0 0 0.00649810689299705 0 0 0 0 0 0 0 0 0 0 0 0 0 0 0 0 0 0 0 0 0 0 0 0 0 0 0 0 0 0 0 0 0 0 0 0 0 0 0 0 0 0 0 0 0 0 0 0 0 0 0 0 0 0 0 0 0 0 0 0 0 0 0 0 0 0 0 0 0 0 0 0 0 0 0 0 0 0 0 0 0 0 0 0 0 0 0 0 0 0 0 0 0.00948348514527551 0.0836562009325885 0.0216139286687358 0.200616226195197 0.0525662075165104 0 0 0 0 0 0 0 0.0846158866388363 0 0 0 0.00788674455118189 0.106336202002569 0 0 0 0 0.00445754283818395 0 0 0.0212710810274424 0 0 0 0 0 0 0 0 0 0 0 0 0.0379868557357651 0 0.0100338415259513 0.0388071801867525 0 0 0 0 0 0 0 0 0 0 0.059236603085594 0 0 0 0.202134508888666 0 0 0 0 0 0 0 0 0.0187438548073499 0 0 0 0.00234691593959036 0 0 0 0 0.00558967618575414 0.00818041085050483 0 0 0 0 0 0 0 0 0 0 0 0 0 0 0 0 0 0 0.00238244630008323 0 0 0 0 0 0 0 0 0 0 0 0 0 0 0 0 0 0 0 0 0 0 0 0 0 0 0 0 0 0 0 0 0 0 0 0 0 0 0 0 0 0 0 0 0 0 0.00393030658850628 0 0 0 0 0 0 0 0 0
0 0 0 0 0 0 0 0 0 0 0 0 0 0 0 0 0 0 0 0 0 0 0 0 0 0 0 0 0 0 0 0 0 0 0 0 0 0 0 0 0.00347153163318447 0.0039095853820235 0 0 0 0 0 0.00406899587353829 0 0 0 0.0153214713426122 0.00225726133027516 0 0 0 0 0 0 0 0 0 0 0 0 0 0 0 0 0 0 0 0 0 0.00213168296940692 0 0 0 0 0.00465446363962755 0 0 0.00183817256714267 0.00379231159520967 0 0 0 0 0 0 0 0 0 0 0 0 0 0 0 0 0 0 0 0 0 0 0 0 0 0 0 0 0 0 0 0 0 0 0 0 0 0 0 0 0 0 0 0 0 0 0 0 0 0 0 0 0 0 0 0 0 0 0 0 0 0 0 0 0 0 0 0 0 0 0 0 0 0 0 0 0 0 0 0 0 0 0 0 0 0.032073021721276 0 0.0507146202447616 0 0 0 0 0 0 0 0 0 0 0 0 0 0 0 0.048331635786072 0 0.0330398163591216 0 0 0 0 0 0 0 0.128470067773931 0 0 0 0.374192956127748 0.0105729564649571 0 0.0301279352451366 0 0 0 0 0 0 0 0 0 0 0 0 0 0 0 0 0 0 0.0151598159990328 0.00849988960798937 0 0 0 0 0 0 0 0 0 0 0 0 0.0668777326855385 0 0 0 0.0437407050411809 0.0235854779676584 0 0 0 0 0 0 0 0 0 0 0 0 0 0.00168235763762017 0.0156849637799711 0 0 0 0.00185096670559171 0 0 0 0 0 0 0 0 0 0 0 0 0 0 0 0 0 0 0 0 0 0.0739496045193927 0 0 0 0 0 0 0 0 0 0 0 0 0 0 0 0 0 0 0 0 0 0 0 0 0 0 0 0 0 0 0 0 0 0
0 0 0 0 0 0 0 0 0 0 0 0 0 0 0 0 0 0 0 0 0 0 0 0 0 0 0 0 0 0 0 0 0 0 0 0 0 0 0 0 0 0 0 0 0 0 0 0 0 0 0 0 0 0 0 0 0 0 0 0 0 0 0 0 0 0 0 0 0 0 0 0 0 0 0 0 0 0 0 0 0 0 0 0 0 0 0 0 0 0 0 0 0 0 0 0 0 0 0 0 0 0 0 0 0 0 0 0 0 0 0 0 0 0 0 0 0 0 0 0 0 0 0 0 0 0 0 0 0 0 0 0 0 0 0 0 0 0 0 0 0 0 0 0 0 0 0 0 0 0 0 0 0 0 0 0 0 0 0 0 0 0 0 0 0 0 0 0 0 0 0 0 0 0 0 0 0 0 0 0 0 0 0 0 0 0 0 0 0 0 0.0810757474629723 0 0 0 0 0 0 0 0 0.203606032389485 0 0 0 0.28823609398224 0 0.071122870346359 0 0 0 0 0 0 0 0 0 0 0 0 0 0.237322378398535 0 0 0 0 0 0 0 0 0 0 0 0 0.118636877420408 0 0 0 0 0 0 0 0 0 0 0 0 0 0 0 0 0 0 0 0 0 0 0 0 0 0 0 0 0 0 0 0 0 0 0 0 0 0 0 0 0 0 0 0 0 0 0 0 0 0 0 0 0 0 0 0 0 0 0 0 0 0 0 0 0 0 0 0 0 0 0 0 0 0 0 0 0 0 0 0 0 0 0 0 0
0 0 0 0 0 0 0 0 0 0 0 0 0 0 0 0 0 0 0 0 0 0 0 0 0 0 0 0 0 0 0 0 0 0 0 0 0 0 0 0 0 0 0 0 0 0 0 0 0 0 0 0 0 0 0 0 0 0 0 0 0 0 0 0 0 0 0 0 0 0 0 0 0 0 0 0 0 0 0 0 0 0 0 0 0 0 0 0 0 0 0 0 0 0 0 0 0 0 0 0 0 0 0 0 0 0 0 0 0 0 0 0 0 0 0 0 0 0 0 0 0 0 0 0 0 0 0 0 0 0 0 0 0 0 0 0 0 0 0 0 0 0 0 0 0 0 0 0 0 0 0 0 0 0 0 0 0 0.00917682624417292 0 0 0 0 0.0494057365690249 0 0 0.0132331700418885 0.0026362640735005 0 0 0 0 0 0 0 0 0.15181677163993 0.0501917165445238 0 0 0.0116579519045343 0 0 0 0.017242805309156 0.00697985422801579 0 0 0 0.0038305205630014 0 0 0 0 0 0.00714367501809779 0.00346837890389724 0.194069442849073 0 0.00383635443531789 0 0 0 0 0 0 0 0.00215182346247892 0 0 0 0 0 0 0.00475107640238928 0.0364405234426802 0.0132207880596321 0 0.0100584551105454 0 0.009651150659884 0.0160906964409362 0 0.00554928243557072 0 0 0 0 0 0 0 0 0 0 0 0 0 0 0 0 0 0 0 0 0.00466307371237127 0.00982600247055631 0.00695721265932591 0 0 0 0.00849387912621172 0.0161015658591774 0 0 0 0.0040135971939262 0 0 0 0 0 0 0 0 0 0 0 0 0 0 0 0 0 0 0 0 0 0 0 0 0 0 0 0 0 0 0.0988353618803675 0 0 0.0427310250265731 0.029209270771097 0.0100034881056698 0 0 0 0 0.00532598028813072 0.0165979797179937 0 0 0 0 0 0.00522174975024948 0 0 0 0 0 0.00533053620337968 0.114086012896719 0 0 0 0 0 0 0 0
0 0 0 0 0 0 0 0 0 0 0 0 0 0 0 0 0 0 0 0 0 0 0 0 0 0 0 0 0 0 0 0 0 0 0 0 0 0 0 0 0 0 0 0 0 0 0 0 0 0 0 0 0 0 0 0 0 0 0 0 0 0 0 0 0 0 0 0 0 0 0 0 0 0 0 0 0 0 0 0 0 0 0 0 0 0 0 0 0 0 0 0 0 0 0 0 0 0 0 0 0 0 0 0 0 0 0 0 0 0 0 0 0 0 0 0 0 0 0 0 0 0 0 0 0 0 0 0 0 0 0 0 0 0 0 0 0 0 0 0 0 0 0 0 0 0 0 0 0 0 0 0 0 0 0 0 0 0 0 0 0 0 0 0 0 0 0 0 0 0 0 0 0 0 0 0 0 0 0 0 0 0 0 0 0 0 0 0 0 0 0 0 0 0.0922122192779676 0 0 0 0 0.0553253969840526 0 0 0 0 0 0 0 0 0 0 0 0 0 0 0 0 0 0 0 0 0 0 0 0 0 0 0 0 0 0 0 0 0 0 0 0 0 0 0 0 0 0 0 0 0.0453247174023687 0.135055441304404 0.0830944213974461 0 0 0 0.219125095495311 0.102029866156484 0 0 0 0.0926466114561054 0 0 0 0 0 0 0 0 0 0 0 0 0 0 0 0 0 0 0 0 0 0 0 0 0 0 0 0 0 0 0.0307003579822006 0.0514698135064942 0 0 0.0692715063379403 0 0 0 0 0 0 0 0 0 0 0 0 0 0 0 0 0 0.023744552699226 0 0 0 0 0 0 0 0 0 0
0 0 0 0 0 0 0 0 0 0 0 0 0 0 0 0 0 0 0 0 0 0 0 0 0 0 0 0 0 0 0.00620264834270518 0 0 0.0430945640780335 0.0350317928463032 0 0 0 0 0 0 0 0 0 0 0 0.00699714746214462 0 0 0 0 0 0 0 0 0.017558689768178 0.114327999667624 0 0 0 0 0 0 0 0 0 0 0 0 0 0 0.0826957104928887 0 0 0 0 0 0 0 0 0 0 0 0 0 0 0 0 0 0 0 0 0 0 0 0 0 0 0 0 0 0.00792478875391429 0 0 0 0 0 0 0 0 0 0 0 0 0.0205146057713973 0 0 0 0 0 0 0 0 0 0 0 0 0 0 0 0 0 0 0 0 0 0 0 0 0 0 0 0 0 0 0 0 0 0 0 0 0 0 0 0 0 0 0 0 0 0 0 0 0 0 0 0 0 0 0.0144536498155614 0 0.0264420031835447 0 0 0 0 0 0 0 0 0 0 0 0 0 0 0 0.0294025212089486 0.235313936120094 0.096480320380057 0 0 0 0.0140147860208429 0 0 0.0488845670844193 0 0 0 0 0 0 0 0 0 0 0.0564030389161819 0 0 0 0 0 0 0.0454572347471935 0.0427491988398674 0 0 0 0 0 0 0 0 0 0 0 0 0 0 0 0 0 0 0 0 0 0 0 0 0 0 0 0 0 0 0 0 0 0 0 0 0 0 0 0 0 0.0393776887010759 0 0 0 0 0 0 0 0 0 0 0 0 0 0 0 0 0 0 0 0 0 0 0 0 0 0.0166731077990243 0 0 0 0 0 0 0 0 0 0 0 0 0 0 0 0 0 0 0 0 0 0 0 0 0 0 0 0 0 0 0 0 0 0
0 0 0 0 0 0 0 0 0 0 0 0 0 0 0 0 0 0 0 0 0 0 0 0 0 0 0 0 0 0 0 0 0 0 0 0 0 0 0 0 0 0 0 0 0 0 0 0 0 0 0 0 0 0 0 0.00139973034220485 0 0 0 0 0 0 0 0 0 0 0 0.00326178434088272 0 0 0 0.00167029274354724 0 0 0 0 0 0 0 0 0 0 0 0 0 0 0 0 0 0 0 0 0 0 0 0 0 0 0 0 0.00177711840879075 0 0 0 0 0 0 0 0 0 0 0 0 0 0 0 0 0 0 0 0 0 0 0 0 0 0 0 0 0 0 0 0 0 0 0 0 0 0 0 0 0 0 0 0 0 0 0 0 0 0 0 0 0 0 0 0 0 0.00648238075768523 0 0.0125523019118995 0 0.00417469531130478 0 0 0 0 0 0 0 0 0 0 0 0 0 0.0120162496484372 0 0.00550525254541429 0.00288732400864275 0 0 0 0 0 0 0 0 0.0281403236618768 0 0 0 0 0.134969138414492 0 0.00841374130354881 0 0 0.00299974316167082 0 0 0 0 0 0 0 0.00668380959019759 0 0 0 0 0.00569475824921824 0 0 0.0497925957895121 0.153282126081404 0 0.00462365104332605 0 0.00439475742731981 0.00582982160660927 0 0.00383840930415372 0 0 0.00957892633361781 0.00968764980506411 0 0 0 0 0 0 0 0.000930423138609722 0.00201301814131202 0.000974377755596251 0 0 0 0 0.00231565382031758 0.00383404398082198 0 0 0.00336578259012947 0.00151604682115939 0.00405211724443651 0 0 0.00464294434497952 0.00238032082396555 0 0 0.00191120031428674 0 0 0.0185633560244049 0 0 0 0 0 0 0 0 0 0 0 0 0 0 0 0 0 0.00317054508054037 0 0 0 0 0 0.00215281106779202 0 0 0 0 0 0.0306745417831133 0 0.0176030726495914 0.049984221033126 0 0 0 0 0.0122737132595702 0.027825546097934 0 0.00178047359229184 0 0.00409611305847936 0 0.0141802361396217 0 0 0.0819379296545252 0 0.122688112942216 0.00748482728015876 0.0908318894501394 0 0 0 0 0 0 0 0.00716010012006024
0 0 0 0 0 0 0 0 0 0 0 0 0 0 0 0 0 0 0 0 0 0 0 0 0 0 0 0 0 0 0 0 0 0 0 0 0 0 0 0 0 0 0 0 0 0 0 0.00626351031081979 0 0 0 0 0.0121491964490165 0 0 0 0 0 0 0 0 0 0 0 0 0 0 0 0 0 0 0 0 0 0 0 0 0 0 0 0 0.00536712398047439 0.0262866035293951 0.0393626189462408 0.00724893326920307 0 0 0 0 0 0 0 0 0 0 0 0 0 0 0 0 0 0 0 0 0 0 0 0 0 0 0 0 0 0 0 0 0 0 0 0 0 0 0 0 0 0 0 0 0 0 0 0 0 0 0 0 0 0 0 0 0 0 0 0 0 0 0 0 0 0 0 0 0 0 0 0 0 0 0 0 0 0 0 0 0 0 0 0 0 0 0 0 0 0 0 0 0 0 0 0 0 0 0 0 0 0 0 0 0 0 0.185953098990412 0 0 0 0 0 0 0 0 0 0.0900393250769042 0 0 0.00996594085010438 0 0 0 0 0 0 0 0 0 0 0 0 0 0 0 0 0 0 0.00896038637871522 0 0 0 0 0 0 0 0 0 0 0 0 0 0.092636609946102 0 0 0.0238853848828837 0.196833324879619 0.29504794251011 0 0 0 0 0 0 0 0 0 0 0 0 0 0 0 0 0 0 0 0 0 0 0 0 0 0 0 0 0 0 0 0 0 0 0 0 0 0 0 0 0 0 0 0 0 0 0 0 0 0 0 0 0 0 0 0 0 0 0 0 0 0 0 0 0 0 0 0 0 0 0 0 0 0 0
0 0 0 0 0 0 0 0 0 0 0 0 0 0 0 0 0 0 0 0 0 0 0 0 0 0 0 0 0 0 0 0 0 0 0 0 0 0 0 0 0 0 0 0 0 0 0 0 0 0 0 0 0 0 0 0 0 0 0 0 0 0 0 0 0 0 0 0 0 0 0 0 0 0 0 0 0 0 0 0 0 0 0 0 0 0 0 0 0 0 0 0 0 0 0 0 0 0 0 0 0 0 0 0 0 0 0 0 0 0 0 0 0 0 0 0 0 0 0 0 0 0 0 0 0 0 0 0 0 0 0 0 0 0 0 0 0 0 0 0 0 0 0 0 0 0 0 0 0 0 0 0 0 0 0 0 0 0 0.0124315388178924 0 0 0 0 0 0 0 0 0 0 0 0 0 0 0 0 0 0 0 0 0 0 0 0 0 0 0 0 0 0 0 0 0 0 0.00566308652441436 0.00632691830459632 0 0.00636709351357957 0 0 0 0 0 0 0 0 0 0.0280651661856699 0 0 0 0 0 0 0.00244362493664653 0 0 0 0 0 0 0 0 0.00799652174608702 0 0 0 0 0 0 0 0 0 0 0 0 0 0 0 0 0 0 0 0 0.0730680999971477 0.294289235142058 0.0536167457157365 0 0 0.0106627367298637 0.0154227699066421 0.187796454160947 0 0 0 0.00786477270864251 0 0 0 0 0 0 0 0 0 0 0 0 0 0 0 0 0 0 0 0 0 0 0 0 0 0 0 0 0 0 0 0 0.0551320467614577 0 0 0.0260662578928742 0 0 0 0 0.0773726781016124 0.113187039366831 0 0 0 0 0 0 0 0 0 0 0.00937699796733684 0 0.00685021551996401 0 0 0 0 0 0 0 0
0 0 0 0 0 0 0 0 0 0 0 0 0 0 0 0 0 0 0 0 0 0 0 0 0 0 0 0 0 0 0 0 0 0 0 0 0 0 0 0 0 0 0 0 0 0 0 0 0 0 0 0 0 0 0 0 0 0 0 0 0 0 0 0 0 0 0 0 0 0 0 0 0 0 0 0 0 0 0 0 0 0 0 0 0 0 0 0 0 0 0 0 0 0 0 0 0 0 0 0 0 0 0 0 0 0 0 0 0 0 0 0 0 0 0 0 0 0 0 0 0 0 0 0 0 0 0 0 0 0 0 0 0 0 0 0 0 0 0 0 0 0 0 0 0 0 0 0 0 0 0 0 0 0 0 0 0 0 0 0 0 0 0 0 0 0 0 0 0 0 0 0 0 0 0 0 0 0 0 0 0 0 0 0 0 0 0.0794185540502654 0 0 0 0 0 0.417915518082624 0 0 0 0 0 0 0 0.123742821941515 0 0 0 0 0.0759882396446131 0 0 0 0 0 0 0 0 0 0 0 0 0 0 0 0 0 0 0 0 0 0.302934866280983 0 0 0 0 0 0 0 0 0 0 0 0 0 0 0 0 0 0 0 0 0 0 0 0 0 0 0 0 0 0 0 0 0 0 0 0 0 0 0 0 0 0 0 0 0 0 0 0 0 0 0 0 0 0 0 0 0 0 0 0 0 0 0 0 0 0 0 0 0 0 0 0 0 0 0 0 0 0 0 0 0 0 0 0 0 0 0 0 0 0
0 0 0 0 0 0 0 0 0 0 0 0 0 0 0 0 0 0 0 0 0 0 0 0 0 0 0 0 0 0 0 0 0 0 0 0 0 0 0.104377624693516 0.153924847121665 0 0 0 0 0.0203779576089422 0 0 0.033699786076107 0 0 0 0 0 0 0 0 0 0 0 0 0 0.0429132460485988 0 0 0 0 0 0 0 0 0 0 0 0 0 0 0 0 0 0 0 0 0 0 0 0 0 0 0 0 0 0 0 0 0 0 0 0 0 0 0 0 0 0 0 0 0 0 0 0 0 0 0 0 0 0 0 0 0 0 0 0 0 0 0 0 0 0 0 0 0 0 0 0 0 0 0 0 0 0 0 0 0 0 0 0 0 0 0 0 0 0 0 0 0 0 0 0 0 0 0 0 0 0 0 0 0 0 0 0 0 0 0 0 0 0 0 0 0 0 0 0 0 0 0 0.0458361874403927 0 0 0 0 0 0 0 0 0 0 0 0 0 0.0555364224604583 0 0 0 0.1423830226319 0 0 0 0 0 0 0 0 0.0488108521200511 0 0 0 0 0 0 0 0 0 0 0 0 0 0 0.134718249735807 0 0 0 0.217421804062563 0 0 0 0 0 0 0 0 0 0 0 0 0 0 0 0 0 0 0 0 0 0 0 0 0 0 0 0 0 0 0 0 0 0 0 0 0 0 0 0 0 0 0 0 0 0 0 0 0 0 0 0 0 0 0 0 0 0 0 0 0 0 0 0 0 0 0 0 0 0 0 0 0 0 0 0 0 0 0 0 0 0 0 0 0 0
0 0 0 0 0 0 0 0 0 0 0 0 0 0 0 0 0 0 0 0 0 0 0 0 0 0 0 0 0 0 0 0 0 0 0 0 0 0 0 0 0.0043497633227134 0.0048005347881996 0 0 0 0 0 0 0 0 0 0.00865354564000562 0 0 0 0 0 0 0 0 0 0 0 0 0 0 0 0 0 0 0 0 0.00487823512955048 0 0 0 0 0 0 0 0 0 0 0 0 0 0 0 0 0 0 0 0 0 0 0 0 0 0 0 0 0 0 0 0 0 0 0 0 0 0 0 0 0 0 0 0 0 0 0 0 0 0 0 0 0 0 0 0 0 0 0 0 0 0 0 0 0 0 0 0 0 0 0 0 0 0 0 0 0 0 0 0 0 0 0 0 0 0 0 0 0 0 0 0 0 0 0 0 0.0290368872988992 0 0.0301482801928009 0 0 0 0 0 0 0 0 0 0 0 0 0 0 0 0.040658802502574 0 0.029755861605877 0 0.445873509448016 0 0 0 0 0 0.0741219482893792 0 0 0 0 0.0437922355095214 0 0.068387615444063 0 0 0 0 0 0 0 0 0 0 0 0 0 0 0 0 0.00913199246430588 0 0.0305529554585588 0.00840571851661814 0 0 0 0 0 0 0 0 0 0 0 0 0.0232291473396485 0 0 0 0.0281552840431115 0.0270729152031572 0 0 0 0 0 0 0 0 0 0 0 0 0 0.00349905646784326 0.00815482581761818 0 0 0 0.00127824707937897 0 0 0 0 0 0 0 0 0 0 0 0 0 0 0 0 0 0 0 0 0 0.0760626384381599 0 0 0 0 0 0 0 0 0 0 0 0 0 0 0 0 0 0 0 0 0 0 0 0 0 0 0 0 0 0 0 0 0 0
0 0 0 0 0 0 0 0 0 0 0 0 0 0 0 0 0 0 0 0 0 0 0 0 0 0 0 0 0 0 0 0 0 0 0 0 0 0 0.0358835411622426 0.0467010796158459 0.0176719039825412 0 0 0 0 0 0 0.107769379261163 0 0 0 0 0 0 0 0 0 0 0 0 0 0 0 0 0 0 0 0 0 0 0 0 0.00593046614991366 0 0.0183134530481339 0 0 0 0 0.00518160891713434 0 0 0 0 0 0 0 0 0 0 0 0 0 0 0 0 0 0 0 0 0 0 0 0 0 0 0 0 0 0 0 0 0 0 0 0 0 0 0 0 0 0 0 0 0 0 0.0187569361497576 0 0 0 0 0 0 0 0 0 0 0 0 0 0 0 0 0 0 0 0 0 0 0 0 0 0 0 0 0 0 0 0 0 0 0 0 0 0 0 0 0 0 0.0343909445282848 0 0.0182415915751534 0 0 0 0 0 0 0 0 0 0 0 0 0 0 0 0.0684109921940708 0 0.0457356289735952 0 0.0231516499866225 0 0 0 0 0 0 0 0 0 0.0804760324770193 0 0 0.0924487086099556 0 0 0 0 0 0 0 0 0 0 0 0 0 0 0 0 0.0156657497484429 0 0 0 0 0 0 0 0 0 0 0 0 0 0 0 0 0 0 0 0 0 0 0 0 0 0 0 0 0 0 0 0 0 0 0.00444199942671009 0.00858531187071587 0 0 0 0 0 0 0 0 0 0 0 0 0 0 0 0 0 0 0 0 0 0 0 0 0 0.352243022322698 0 0 0 0 0 0 0 0 0 0 0 0 0 0 0 0 0 0 0 0 0 0 0 0 0 0 0 0 0 0 0 0 0 0
0 0 0 0 0 0 0 0 0 0 0 0 0 0 0 0 0 0 0 0 0 0 0 0 0 0 0 0 0 0 0 0 0 0 0 0 0 0 0.0229646519136046 0 0 0 0 0 0 0 0 0 0 0 0 0 0 0 0 0 0 0 0 0 0 0 0 0 0 0 0 0 0 0 0 0 0 0 0 0 0 0 0 0 0 0 0 0 0 0 0 0 0 0 0 0 0 0 0 0 0 0 0 0 0 0 0 0 0 0 0 0 0 0 0 0 0 0 0 0 0 0 0 0 0 0 0 0 0 0 0 0 0 0 0 0 0 0 0 0 0 0 0 0 0 0 0 0 0 0 0 0 0 0 0 0 0 0 0 0 0 0 0 0 0 0 0 0 0 0 0 0 0 0 0 0 0 0 0 0 0 0 0 0 0 0 0 0.0445270457059045 0 0 0.0809530465674066 0 0 0 0 0 0.330459457137022 0 0 0 0 0 0 0 0.177203497221918 0 0 0 0.27032639651227 0 0 0 0 0 0 0 0 0 0 0 0 0 0 0 0 0 0 0 0 0 0 0.0735659049418746 0 0 0 0 0 0 0 0 0 0 0 0 0 0 0 0 0 0 0 0 0 0 0 0 0 0 0 0 0 0 0 0 0 0 0 0 0 0 0 0 0 0 0 0 0 0 0 0 0 0 0 0 0 0 0 0 0 0 0 0 0 0 0 0 0 0 0 0 0 0 0 0 0 0 0 0 0 0 0 0 0 0 0 0 0 0 0 0 0 0
0 0 0 0 0 0 0 0 0 0 0 0 0 0 0 0 0 0 0 0 0 0.00582019733144698 0 0 0 0 0 0 0 0 0 0 0 0 0 0 0 0 0.0193497704955428 0.00767376519187881 0 0 0 0 0.00765868082543586 0 0 0.0123071411777664 0 0 0 0 0 0 0 0 0 0 0 0 0 0.00437045213260791 0 0.00358298327988577 0 0 0 0 0 0 0 0 0 0 0.0145925780839403 0 0 0 0 0 0 0 0 0 0 0 0 0 0 0 0 0 0 0 0 0 0 0 0 0 0 0 0 0 0 0 0 0 0 0 0 0 0 0 0 0 0 0 0 0 0 0 0 0 0 0 0 0 0 0 0 0 0 0 0 0 0 0 0 0 0 0 0 0 0 0 0 0 0 0 0 0 0 0 0 0 0 0 0 0 0 0 0 0 0 0 0 0 0 0.0103282344861006 0.0164049250657136 0.0963212653874714 0 0 0 0 0 0 0 0 0 0 0 0 0 0 0 0.0292626509562156 0 0.0295791317980529 0 0.044527653749794 0 0 0 0 0 0.0101760042725867 0 0 0 0.0848246040475597 0.0623987353178782 0.0405519472880167 0 0 0 0 0 0 0 0 0 0 0 0 0 0 0 0 0 0 0 0.0955865118130633 0 0 0 0 0 0 0 0 0 0 0 0.0075203675264912 0 0 0 0 0 0 0 0 0 0 0 0.00325368628302815 0 0 0 0.00455927619706203 0 0 0 0 0.0115769659064685 0.00830440565202112 0 0 0 0 0 0 0 0 0 0 0 0 0 0 0 0 0 0 0 0 0 0 0 0 0 0.369468065733972 0 0 0 0 0 0 0 0 0 0 0 0 0 0 0 0 0 0 0 0 0 0 0 0 0 0 0 0 0 0 0 0 0 0
0 0 0 0 0 0 0 0 0 0 0 0 0 0 0 0 0 0 0 0 0 0 0 0 0 0 0 0 0 0 0 0 0 0 0 0 0 0 0 0 0 0 0 0 0 0 0 0 0 0 0 0 0 0 0 0 0 0 0 0 0 0 0 0 0 0.00899496834200205 0 0 0 0 0 0 0 0 0 0 0 0 0 0 0 0 0 0 0 0 0 0 0 0 0 0 0 0 0 0 0 0 0 0 0 0 0 0 0 0 0 0 0 0 0 0 0 0 0 0 0 0 0 0 0 0 0 0 0 0 0 0 0.0129626684992893 0 0 0 0 0 0 0 0 0 0 0 0 0 0 0 0 0 0 0 0 0 0 0 0 0 0 0 0 0 0 0 0 0 0 0 0 0 0 0 0 0 0 0 0 0 0.0641173602951424 0 0 0 0 0 0 0 0 0 0 0 0 0 0 0 0.0818633171227187 0 0.0402127586229134 0 0 0 0 0 0 0.0209316333429087 0 0 0 0 0 0 0 0 0.236854930967646 0 0 0 0.03303575151211 0 0 0 0 0 0 0.043821650383997 0 0 0 0.0187672973168365 0 0 0 0.067781637941824 0 0 0 0 0.341230574607775 0.0294254510448371 0 0 0 0 0 0 0 0 0 0 0 0 0 0 0 0 0 0 0 0 0 0 0 0 0 0 0 0 0 0 0 0 0 0 0 0 0 0 0 0 0 0 0 0 0 0 0 0 0 0 0 0 0 0 0 0 0 0 0 0 0 0 0 0 0 0 0 0 0 0 0 0 0 0 0 0 0 0 0 0 0 0 0 0
0 0 0 0 0 0 0 0 0 0 0 0 0 0 0 0 0 0 0 0 0 0 0 0 0 0 0 0 0 0 0 0 0 0 0 0 0 0 0 0 0 0 0 0 0 0 0 0 0 0 0 0 0 0 0 0 0 0 0 0 0 0 0 0 0 0 0 0 0 0 0 0 0 0 0 0 0 0 0 0 0 0 0 0 0 0 0 0 0 0 0 0 0 0 0 0 0 0 0 0 0 0 0 0 0 0 0 0 0 0 0 0 0 0 0 0 0 0 0 0 0 0 0 0 0 0 0 0 0 0 0 0 0 0 0 0 0 0 0 0 0 0 0 0 0 0 0 0 0 0 0 0 0 0 0 0 0 0 0.0586138908163045 0 0 0 0 0 0 0 0.00825971308399428 0 0 0 0 0 0 0 0 0 0 0.0603443875727942 0.0461811263013657 0 0 0 0 0 0 0 0 0 0 0 0 0 0 0.00541227431540775 0 0 0.0241724079075799 0 0.0478196405153338 0 0 0 0 0 0 0 0 0 0 0 0 0 0 0 0 0 0 0 0 0 0 0 0 0 0 0 0 0 0 0 0 0 0 0 0 0 0 0 0 0 0 0 0 0 0 0.179765980646093 0 0 0 0 0 0 0 0 0 0 0 0 0 0 0 0 0 0 0 0 0 0 0 0 0 0 0 0 0 0 0 0 0 0 0 0 0 0 0 0 0.00760803830411694 0.0898954883753382 0 0.0124037469410035 0.0789422039506701 0 0 0 0 0.251185441279929 0.0960906852667499 0 0 0 0 0 0 0 0 0 0 0.0183476507457807 0 0.0149573239775386 0 0 0 0 0 0 0 0
0 0 0 0 0 0 0 0 0 0 0 0 0.0147876508691202 0 0 0 0 0 0 0 0 0 0 0 0 0 0 0 0 0 0 0.00135769695666565 0 0.018359676669397 0.0336566349820626 0 0 0 0 0 0 0 0 0 0 0 0 0 0 0 0 0 0 0 0 0.0388044972490925 0.0806576250612882 0 0 0 0 0 0 0 0 0 0 0 0 0 0 0 0 0 0 0 0 0 0 0 0 0 0 0 0 0 0 0 0 0 0 0 0 0 0 0 0 0 0 0 0 0 0 0 0.0144531692962162 0 0 0 0 0 0 0 0 0 0.0504814564413715 0 0 0 0.0249215199625685 0 0 0 0 0 0 0 0 0 0 0 0 0 0 0 0 0 0 0 0 0 0 0 0 0 0 0 0 0 0 0 0 0 0 0 0 0 0 0 0 0 0 0 0 0 0 0 0 0.276170072020494 0.00915901433854115 0.0765827595993603 0.0124241806232062 0.0651235472967402 0 0 0 0 0.00486397983446179 0 0 0 0 0 0 0 0 0 0 0.00961373349527973 0 0.109983186326187 0.00435589023096042 0 0 0 0 0.0157543049298238 0 0 0 0 0 0 0 0 0 0 0 0 0 0 0 0 0 0 0.0119941831013544 0 0 0 0 0 0 0 0 0 0 0 0 0 0 0 0 0 0 0 0 0 0 0 0 0 0 0 0 0 0 0 0 0 0 0 0 0 0 0 0 0 0 0 0 0 0 0 0 0 0.053877477601223 0 0 0 0 0 0 0 0 0.00871625186335553 0 0 0 0.00371988055705765 0.0131656526457108 0 0 0 0 0 0 0 0 0 0 0 0 0 0 0 0 0 0 0 0 0 0 0 0.0470159580484617 0 0 0 0 0 0 0 0 0 0 0 0 0 0 0
0 0 0 0 0 0 0 0 0 0 0 0 0 0 0 0 0 0 0 0 0 0 0 0 0 0 0 0 0 0 0 0 0 0 0 0 0 0 0 0 0 0 0 0 0 0 0 0 0 0 0 0 0 0 0 0 0 0 0 0.0114375139174571 0 0 0 0 0.0213071379960316 0.0171619606757794 0.00918678868336807 0 0 0 0 0 0 0 0 0 0 0 0 0 0 0 0 0 0 0 0 0 0 0 0 0 0 0 0 0 0 0 0 0 0 0 0 0 0 0 0 0 0 0 0 0 0 0 0 0 0 0 0 0 0 0 0 0 0 0 0 0 0.0350728035308379 0 0 0 0 0 0 0 0 0 0 0 0 0 0 0 0 0 0 0 0 0 0 0 0 0 0 0 0 0 0 0 0 0 0 0 0 0 0 0 0 0 0 0 0 0 0.0654051016268892 0 0 0 0 0 0 0 0 0 0 0 0 0 0 0 0.0512133811246844 0 0 0 0 0 0 0 0 0 0 0 0 0 0 0.145043343186125 0 0 0 0.151477040408761 0 0 0 0 0 0 0 0 0.0405908639712494 0.0514830070060055 0 0 0 0 0 0 0 0 0 0 0 0 0.166065115556694 0.0486340627321329 0 0 0 0 0 0 0 0 0 0 0 0 0 0 0 0 0 0 0 0 0 0 0 0 0 0 0 0 0 0 0 0 0 0 0.0196664239306035 0 0.0358295172824761 0 0 0 0 0 0 0 0 0 0 0.130425938370905 0 0 0 0 0 0 0 0 0 0 0 0 0 0 0 0 0 0 0 0 0 0 0 0 0 0 0 0 0 0 0 0 0 0 0 0
0 0 0 0 0 0 0 0 0 0 0 0 0 0 0 0 0 0 0 0 0 0 0 0 0 0 0.0127062527137237 0.0230026037654884 0 0 0 0 0 0 0 0 0 0 0 0 0 0 0 0 0 0 0 0 0 0 0 0 0 0.0448963706715702 0 0 0 0 0 0 0 0 0 0 0.0557982753451866 0 0 0 0 0 0 0 0 0 0 0 0 0 0 0 0 0 0 0 0 0 0 0 0 0 0 0 0 0 0 0 0 0 0 0 0 0 0 0 0 0 0 0 0 0 0 0 0 0 0 0 0 0 0 0 0 0 0.00874202178877493 0 0 0 0 0 0 0.0182203811244863 0 0 0 0 0 0 0 0 0 0 0 0 0 0 0 0 0 0 0 0 0 0 0 0 0 0 0 0 0 0 0 0 0 0 0 0 0 0 0 0 0 0 0 0.0420671287404518 0.119821175662374 0 0 0 0 0 0 0 0 0 0 0 0 0 0 0 0 0 0 0 0 0 0 0 0 0 0 0 0 0 0 0 0 0 0.17196600562531 0 0 0 0 0 0 0 0 0 0 0 0 0 0 0 0 0 0 0 0 0 0 0 0 0 0 0 0 0 0 0 0 0 0 0 0 0 0 0 0 0 0 0 0 0 0 0 0 0 0 0 0 0 0.0697675365359225 0 0 0 0 0 0.0798262955122424 0 0.35318595251447 0 0 0 0 0 0 0 0 0 0 0 0 0 0 0 0 0 0 0 0 0 0 0 0 0 0 0 0 0 0 0 0 0 0 0 0 0 0 0 0 0 0 0 0 0 0 0
0 0 0 0 0 0 0 0 0 0 0 0 0 0 0 0 0 0 0 0 0 0 0 0 0 0 0 0 0 0 0 0 0 0 0 0 0 0 0 0 0 0 0 0 0 0 0 0 0 0 0 0 0 0 0 0 0 0 0 0 0 0 0 0 0 0 0 0 0 0 0 0 0 0 0 0 0 0 0 0 0 0 0 0 0 0 0 0 0 0 0 0 0 0 0 0 0 0 0 0 0 0 0 0 0 0 0 0 0 0 0 0 0 0 0 0 0 0 0 0 0 0 0 0 0 0 0 0 0 0 0 0 0 0 0 0 0 0 0 0 0 0 0 0 0 0 0 0 0 0 0 0 0 0 0 0 0 0 0 0 0 0 0 0 0 0 0 0 0 0 0 0 1 0 0 0 0 0 0 0 0 0 0 0 0 0 0 0 0 0 0 0 0 0 0 0 0 0 0 0 0 0 0 0 0 0 0 0 0 0 0 0 0 0 0 0 0 0 0 0 0 0 0 0 0 0 0 0 0 0 0 0 0 0 0 0 0 0 0 0 0 0 0 0 0 0 0 0 0 0 0 0 0 0 0 0 0 0 0 0 0 0 0 0 0 0 0 0 0 0 0 0 0 0 0 0 0 0 0 0 0 0 0 0 0 0 0 0 0 0 0 0 0 0 0 0 0 0 0 0 0 0 0 0 0 0 0 0 0 0 0 0 0 0 0 0 0 0
0 0 0 0 0 0 0 0 0 0 0 0 0 0 0 0 0 0 0 0 0 0 0 0 0 0 0 0 0 0 0 0 0 0 0 0 0 0 0 0 0 0 0 0 0 0 0 0 0 0 0 0 0 0 0 0 0 0 0 0 0 0 0 0 0 0 0 0 0 0 0 0 0 0 0 0 0 0 0 0 0 0 0 0 0 0 0 0 0 0 0 0 0 0 0 0 0 0 0 0 0 0 0 0 0 0 0 0 0 0 0 0 0 0 0 0 0 0 0 0 0 0 0 0 0 0 0 0 0 0 0 0 0 0 0 0 0 0 0 0 0 0 0 0 0 0 0 0 0 0 0 0 0 0 0 0 0 0 0 0 0 0 0.0604453459548656 0 0 0 0 0 0 0 0 0 0 0 0 0 0 0 0 0 0 0 0 0 0 0 0 0 0 0 0 0 0 0 0 0 0.0346327785934383 0 0 0 0 0 0 0 0 0 0 0 0 0 0 0 0 0 0 0 0.054520751220199 0 0 0.0353758650171703 0.215173849374527 0 0 0 0 0.0392120298667886 0 0 0 0 0 0 0 0 0 0 0 0 0 0 0 0 0 0 0 0 0 0 0 0 0 0 0 0 0 0 0 0 0 0 0 0 0 0 0 0 0 0 0 0 0 0 0 0.317575233623058 0 0 0 0.0571102037781102 0.0957288845768062 0 0 0 0 0 0 0 0 0 0 0 0 0 0 0 0 0 0 0 0 0 0 0 0.0902250579950362 0 0 0 0 0 0 0 0 0 0 0 0 0 0 0
0 0 0 0 0 0 0 0 0 0 0 0 0 0 0 0 0 0 0 0 0 0 0 0 0 0 0 0 0 0 0 0 0 0 0 0 0 0 0 0 0 0 0 0 0 0 0 0 0 0 0 0 0 0 0 0 0 0 0 0 0 0 0 0 0 0 0 0 0 0 0 0 0 0 0 0 0 0 0 0 0 0 0 0 0 0 0 0 0 0 0 0 0 0 0 0 0 0 0 0 0 0 0 0 0 0 0 0 0 0 0 0 0 0 0 0 0 0 0 0 0 0 0 0 0 0 0 0 0 0 0 0 0 0 0 0 0 0 0 0 0 0 0 0 0 0 0 0 0 0 0 0 0 0 0 0 0 0 0 0 0 0 0 0 0 0 0 0 0 0 0 0 0 0 0 0 0 0 0 0 0 0 0 0 0 0 0 0 0 0 0 0 0 0 0 0 0 0 0 0 0.0700895688795088 0 0 0 0 0.0772898277041902 0 0 0 0 0 0 0 0 0 0 0 0 0 0 0 0 0 0 0 0 0 0.556380150818768 0 0.101379554986432 0 0 0.127127647091353 0 0 0.0351454140138422 0 0 0 0 0 0 0 0 0 0 0 0 0 0 0 0 0 0 0 0 0.0325878365059052 0 0 0 0 0 0 0 0 0 0 0 0 0 0 0 0 0 0 0 0 0 0 0 0 0 0 0 0 0 0 0 0 0 0 0 0 0 0 0 0 0 0 0 0 0 0 0 0 0 0 0 0 0 0 0 0 0 0 0 0 0
0 0 0 0 0 0 0 0 0 0 0 0 0 0 0 0 0 0 0 0 0 0 0 0 0 0 0 0 0 0 0 0 0 0 0 0 0 0 0 0 0 0 0 0 0 0 0 0 0 0 0 0 0 0 0 0 0 0 0 0 0 0 0 0 0 0 0 0 0 0 0 0 0.0247616072445898 0 0 0 0 0 0 0 0 0 0 0 0 0 0 0 0 0 0 0 0 0 0 0 0 0 0 0 0 0 0 0 0 0 0 0 0 0 0 0 0 0 0 0 0 0 0 0 0 0 0 0 0 0 0 0 0 0 0 0 0 0 0 0 0 0 0 0 0 0 0 0 0 0 0 0 0 0 0 0 0 0 0 0 0 0.0540945148950843 0 0 0 0 0.104807649720676 0 0 0 0 0 0 0 0 0 0 0 0 0 0 0 0 0 0 0 0 0.0839605870872968 0 0 0 0 0 0 0 0 0 0.0413008559871332 0 0 0 0 0.0143902094062507 0 0 0 0 0 0 0 0 0 0 0 0 0 0 0 0 0 0 0.0216464013115933 0 0 0 0.266284976737857 0 0 0 0 0 0 0.0203029993003994 0.0266307108298509 0 0 0 0 0 0 0 0 0 0 0 0 0 0 0 0.0122693881876775 0 0 0 0.0141533386347944 0.0253132139558282 0 0 0 0.0214044222807071 0 0 0 0 0 0 0.0126795094903733 0 0 0 0 0 0 0 0 0 0 0 0 0 0 0 0 0 0 0 0 0 0 0 0.0158220818159349 0 0 0 0 0 0.0865056165288148 0 0.134053421110896 0 0 0 0 0 0 0 0 0 0 0 0 0 0 0.0196184954742427 0 0 0 0 0 0 0 0 0
0 0 0 0 0 0 0 0 0 0 0 0 0 0 0 0 0 0 0 0 0 0 0 0 0 0 0 0 0 0 0 0 0 0 0 0 0 0 0 0 0 0 0 0 0 0 0 0 0 0 0 0 0 0 0.00347379717712206 0 0 0 0 0 0 0 0 0 0 0 0 0.0067696747945284 0 0 0 0 0 0 0 0 0 0 0 0 0 0 0 0 0 0 0 0 0 0 0 0 0 0 0 0 0 0 0 0 0 0 0 0 0 0 0 0 0 0.00330184797328328 0 0 0 0 0 0 0 0 0 0 0 0 0 0 0 0 0 0 0 0 0 0 0 0 0 0 0 0 0 0 0 0 0 0 0 0 0 0 0 0 0 0 0 0 0 0 0 0 0 0 0 0 0 0 0 0 0 0 0 0 0 0 0 0 0 0 0 0 0 0 0 0 0 0 0 0 0 0 0.0124421908993247 0 0 0 0 0.0612547491833327 0 0.0189102920945674 0.120349034436767 0 0 0 0 0 0 0 0 0 0 0.0178636069734537 0 0 0 0 0 0 0 0.388605960709365 0 0 0 0.0117691580322977 0.00572967941870966 0 0 0 0 0.0188876115858167 0 0 0 0 0 0 0 0 0 0 0.0022055348624675 0 0 0 0 0 0.0066854857955451 0 0 0 0 0.00572336888317966 0 0 0 0 0 0 0 0 0 0.00742418270398352 0 0 0 0 0 0 0 0 0 0 0 0 0 0 0.0144876192348191 0.0110021424300511 0 0.0200058260828086 0.0152908279267357 0 0 0 0 0 0 0 0 0 0 0.00470122104784578 0 0 0.0122710645748587 0 0 0 0 0 0 0.011838489535209 0 0 0.00558408347805873 0 0.163636934934441 0 0 0.0252819515136832 0 0 0 0 0 0 0 0 0 0 0 0.0245036637177456
0 0 0 0 0 0 0 0 0 0 0 0 0 0 0 0 0 0 0 0 0 0 0 0 0 0 0 0 0 0 0 0 0 0 0 0 0 0 0 0 0 0 0 0 0 0 0 0 0 0 0 0 0 0 0.00542626287393318 0 0 0 0 0 0 0 0 0 0 0 0 0.00142832715424864 0 0 0 0.00203905398952132 0 0 0 0 0 0 0 0 0 0 0 0 0 0 0 0 0 0 0 0 0 0 0 0 0 0 0 0 0.00198787652644151 0 0 0 0 0 0 0 0 0 0 0 0 0 0 0 0 0 0 0 0 0 0 0 0 0 0 0 0 0 0 0 0 0 0 0 0 0 0 0 0 0 0 0 0 0 0 0 0 0 0 0 0 0 0 0 0 0 0 0 0 0 0 0 0 0 0 0 0 0 0 0 0 0 0 0 0 0 0.00348878123522868 0 0 0 0 0 0 0 0 0 0.0575760365885335 0 0 0 0 0.0149514597615317 0 0.0119644929450842 0.249253033366333 0 0 0 0 0 0 0 0 0 0 0 0 0 0 0 0 0 0.261445127135852 0 0 0 0 0 0 0 0 0 0 0 0 0 0 0 0 0 0 0 0 0.00176547741601967 0.00138181181641051 0 0 0 0 0 0.00113289280469031 0 0 0 0 0.00174507240065864 0 0 0 0 0 0 0 0 0 0.0153182955676153 0 0 0 0 0 0 0 0 0 0 0 0 0 0 0 0.00328888211046997 0 0.00319116261954218 0 0 0 0 0 0 0 0 0 0 0 0.00239656468090939 0 0 0.00563567574241674 0 0 0 0 0 0 0.0292360672087023 0 0 0.00333024825846846 0 0 0.019227828546781 0 0.135452465903254 0.0274556151239359 0.0497507544237611 0 0.0461009917208408 0 0 0 0 0 0 0 0.0440297420788163
0 0 0 0 0 0 0 0 0 0 0 0 0 0 0 0 0 0 0 0 0 0 0 0 0 0 0 0 0 0 0 0 0 0 0 0 0 0 0 0 0 0 0 0 0 0 0 0 0 0 0 0 0 0 0 0 0 0 0 0 0 0 0 0 0 0 0 0 0 0 0 0 0 0 0 0 0 0 0 0 0 0 0 0 0 0 0 0 0 0 0 0 0 0 0 0 0 0 0 0 0 0 0 0 0 0 0 0 0 0 0 0 0 0 0 0 0 0 0 0 0 0 0 0 0 0 0 0 0 0 0 0 0 0 0 0 0 0 0 0 0 0 0 0 0 0 0 0 0 0 0 0 0 0 0 0 0 0 0 0 0 0 0 0 0 0 0 0 0 0 0 0 0 0 0 0 0 0 0 0 0 0 0 0 0 0 0 0 0 0 0 0 0 0 0 0 0 0 0 0 0 0 0 0 0 0 0 0 0 0 0 0.0927344168107312 0 0 0 0 0 0 0 0 0.0359726985185858 0 0 0 0 0.0571623121695119 0 0 0 0 0 0 0 0 0 0 0 0 0 0 0 0 0 0 0 0 0 0 0 0 0 0 0 0 0 0 0 0 0 0 0 0 0 0 0 0 0 0 0 0 0 0.174017141940363 0.0516753315141873 0.217047997549446 0 0.0883688346888741 0 0 0.0339557839332223 0 0 0 0 0 0 0 0 0 0 0 0 0 0 0 0 0 0 0 0 0 0 0 0.249065482875078 0 0 0 0 0 0 0 0 0 0 0 0 0 0 0
0 0 0 0 0 0 0 0 0 0 0 0 0 0 0 0 0 0 0 0 0 0 0 0 0 0 0 0 0 0 0 0 0 0 0 0 0 0 0 0 0 0 0 0 0 0 0 0 0 0 0 0 0 0 0 0 0 0 0 0 0 0 0 0 0 0 0 0 0 0 0 0 0 0 0 0 0 0 0 0 0 0 0 0 0 0 0 0 0 0 0 0 0 0 0 0 0 0 0 0 0 0 0 0 0 0 0 0 0 0 0 0 0 0 0 0 0 0 0 0 0 0 0 0 0 0 0 0 0 0 0 0 0 0 0 0 0 0 0 0 0 0 0 0 0 0 0 0 0 0 0 0 0 0 0 0 0 0 0 0 0 0 0 0 0 0 0 0 0 0 0 0 0 0 0 0 0 0 0 0 0 0 0 0 0 0 0 0 0 0 0 0 0 0.11381091890691 0 0 0.0752246855180397 0 0 0 0 0 0 0 0 0 0 0 0 0 0 0 0 0.0281754794600164 0 0 0 0 0 0 0 0 0.290183937736298 0 0 0 0 0 0 0 0 0 0 0 0 0 0 0 0 0 0 0 0 0 0 0 0 0 0 0 0 0 0 0 0 0 0 0 0 0 0 0 0 0 0 0 0 0 0 0 0 0 0 0 0 0 0 0 0 0 0 0 0 0 0 0.218239087636517 0.116512202403459 0 0 0 0 0 0 0 0 0 0 0 0 0 0 0 0 0 0 0 0 0.0869752746809464 0 0.0708784136578138 0 0 0 0 0 0 0 0
0 0 0 0 0 0 0 0 0 0 0 0 0 0 0 0 0 0 0 0 0 0 0 0 0 0 0 0.0279459958593888 0 0 0 0 0 0 0 0 0 0 0 0 0 0 0 0 0 0 0 0 0 0 0 0 0 0.0326983442598574 0 0 0 0 0 0 0 0 0 0 0 0 0 0 0 0 0 0 0 0 0 0 0 0 0 0 0 0 0 0 0 0 0 0 0 0 0 0 0 0 0 0 0 0 0 0 0 0 0 0 0 0.0301525155137474 0 0 0 0 0 0 0 0 0 0 0 0 0 0 0 0 0 0 0 0 0 0 0 0 0 0 0 0 0 0 0 0 0 0 0 0 0 0 0 0 0 0 0 0 0 0 0 0 0 0 0 0 0 0 0 0 0 0 0 0 0 0 0 0 0 0 0 0 0.0838630824852916 0 0 0 0 0 0 0 0 0 0 0 0 0 0 0 0 0 0 0 0 0 0 0 0 0 0 0 0 0 0 0 0 0 0.124379126494208 0 0 0 0 0 0 0 0 0 0 0.441495787986527 0 0 0 0 0 0 0 0 0 0 0 0 0 0.185790397043326 0 0 0 0 0 0 0 0 0 0 0 0 0 0 0 0 0 0 0 0 0 0 0 0 0 0 0 0 0 0 0 0 0 0 0 0 0 0 0 0 0 0 0 0 0 0.0736747503576534 0 0 0 0 0 0 0 0 0 0 0 0 0 0 0 0 0 0 0 0 0 0 0 0 0 0 0 0 0 0 0 0 0 0 0 0 0 0
0 0 0 0 0 0 0 0 0 0 0 0 0 0 0 0 0 0 0 0 0 0 0 0 0 0 0 0 0 0 0 0 0 0 0 0 0 0 0 0 0 0 0.0115748591493281 0 0 0 0 0 0 0.00968315778504892 0 0 0 0 0 0 0 0 0 0 0 0 0 0.00695437154897527 0 0 0 0 0 0 0 0 0 0 0 0 0 0 0 0 0 0 0 0 0 0 0 0 0 0 0 0 0 0 0 0 0 0 0 0 0 0 0 0 0 0 0 0 0 0 0 0 0 0 0 0 0 0 0 0 0 0 0 0 0 0 0 0 0 0 0 0 0 0 0 0 0 0 0 0 0 0 0 0 0 0 0 0 0 0 0 0 0 0 0 0 0 0.00960333363776301 0 0 0 0 0.245573151741539 0 0 0 0 0 0 0 0 0.0141652001098985 0 0 0 0.0135368662126661 0.0374879993549946 0 0 0.0771909548055484 0 0 0 0.0243118573811663 0.0304048674768645 0 0 0 0 0 0.034421763249444 0 0.0361809745012387 0.0145803870096714 0 0 0.00954657411872167 0 0 0 0 0 0 0 0 0.0118161421217735 0 0 0.0226691643148713 0 0 0.0126359431687667 0 0 0.0105774307728268 0 0 0 0.0634423063549468 0 0.00419192400360672 0 0 0.00841087088556062 0 0.00827684575571481 0 0.0138948263387993 0.050949630001144 0.125585488581005 0 0 0 0.0812120692249858 0 0 0 0 0 0 0 0 0 0 0 0 0 0 0 0 0 0 0 0 0 0 0 0 0 0 0 0 0 0 0 0 0 0 0 0 0 0 0 0 0 0 0 0 0 0 0 0.0111210403931302 0 0 0 0 0 0 0 0 0 0 0 0 0 0 0 0 0 0 0 0 0 0 0 0 0 0 0 0 0 0 0 0 0 0 0 0
0 0 0 0 0 0 0 0 0 0 0 0 0 0 0 0 0 0 0 0 0 0 0 0 0 0 0 0 0 0 0 0 0 0 0 0 0 0 0 0 0 0 0 0 0 0 0 0 0 0 0 0 0 0 0 0 0 0 0 0 0 0 0 0 0 0 0 0 0 0.00531086472914322 0 0 0 0 0 0 0 0 0 0 0 0 0 0 0 0 0 0 0 0 0 0 0 0 0 0 0 0 0 0 0 0 0 0 0 0 0 0 0 0 0 0 0 0 0 0 0 0 0 0 0 0 0 0 0 0 0 0 0 0 0 0 0 0 0 0 0 0 0 0 0 0 0 0 0 0 0 0 0 0 0 0 0 0 0 0 0 0 0 0 0 0 0.0921154299027542 0 0 0 0 0 0 0 0 0 0 0 0 0.0798639449082499 0.0688950978390654 0 0 0.0375605420888002 0 0 0 0 0.0244759864518813 0 0 0 0 0 0 0 0 0.0562422531581297 0 0 0.0292998784155633 0 0 0 0 0 0 0 0 0 0 0 0 0 0 0.177823026641873 0 0 0.0119141491712473 0 0.0174780272705742 0 0 0.00969865058869726 0 0 0 0 0 0.0333558563064312 0 0 0 0 0 0 0 0 0 0 0 0 0 0 0 0 0 0 0 0 0 0 0 0 0 0 0 0 0 0 0 0 0 0 0 0 0 0 0 0 0 0 0 0 0 0 0 0.205232928491965 0 0 0 0 0.105432711247993 0 0 0 0 0 0 0 0 0 0 0 0 0 0 0 0 0 0 0 0 0 0 0 0.0453006527876314 0 0 0 0 0 0 0 0 0 0 0 0 0 0 0
0 0 0 0 0 0 0 0 0 0 0 0 0 0 0 0 0 0 0 0 0 0 0 0 0 0 0 0 0 0 0 0 0 0 0 0 0 0 0 0 0 0 0 0 0 0 0 0 0 0 0 0.0556925446211637 0 0 0 0 0 0 0 0 0 0 0 0 0 0 0 0 0 0 0 0 0 0 0 0 0 0 0 0 0 0 0 0 0 0 0 0 0 0 0 0 0 0 0 0 0 0 0 0 0 0 0 0 0 0 0 0 0 0 0 0 0 0 0 0 0 0 0 0 0 0 0 0 0 0 0 0 0 0 0 0 0 0 0 0 0 0 0 0 0 0 0 0 0 0 0 0 0 0 0 0 0 0 0 0 0 0 0 0 0 0 0 0 0 0 0 0 0 0 0 0 0 0 0 0 0 0 0 0 0 0 0 0 0 0 0 0 0 0 0 0 0 0 0 0 0 0 0 0 0 0.0967980355048067 0.0903613565465197 0 0 0 0 0 0 0 0 0 0 0.446146729614827 0 0 0 0 0 0 0 0 0 0 0 0 0 0 0 0 0 0 0 0 0 0 0 0 0 0 0 0 0 0 0 0 0 0 0 0 0 0 0 0 0.015409367667804 0 0 0 0 0 0 0 0 0 0 0 0 0 0 0 0 0 0 0 0 0 0 0 0 0 0 0 0 0.295591966044879 0 0 0 0 0 0 0 0 0 0 0 0 0 0 0 0 0 0 0 0 0 0 0 0 0 0 0 0 0 0 0 0 0 0
0 0 0 0 0 0 0 0 0 0 0 0 0 0 0 0 0 0 0 0 0 0 0 0 0 0 0 0 0 0 0 0 0 0 0 0 0 0 0 0 0 0 0 0 0 0 0 0 0 0 0 0 0 0 0 0 0 0 0 0 0 0 0 0 0 0 0 0 0 0 0 0 0 0 0 0 0 0 0 0 0 0 0 0 0 0 0 0 0 0 0 0 0 0 0 0 0 0 0 0 0 0 0 0 0 0 0 0 0 0 0 0 0 0 0 0 0 0 0 0 0 0 0 0 0 0 0 0 0 0 0 0 0 0 0 0 0 0 0 0 0 0 0 0 0 0 0 0 0 0 0 0 0 0 0 0 0 0 0 0 0 0 0 0 0 0 0 0 0 0 0 0 0 0 0 0 0 0 0 0 0 0 0 0 0 0 0 0 0 0 0 0 0 0.0208385494605735 0 0 0.0207254812039023 0 0.0203421712289484 0 0 0 0 0 0 0 0 0 0 0 0 0 0 0 0 0 0 0.0963055637521832 0 0 0 0 0 0 0 0 0 0 0 0 0 0 0 0 0 0 0 0 0 0 0 0 0 0.0577400885737581 0.024509433836984 0 0 0 0 0.0844633186538064 0.187975222616036 0 0 0 0.0312159835978369 0 0 0 0 0 0 0 0 0 0 0 0 0 0 0 0 0 0 0 0 0 0 0 0 0 0 0 0 0 0 0 0 0 0 0 0 0 0 0 0 0 0 0 0 0 0 0 0 0 0 0 0 0.100531520795469 0.332006447552092 0.0233462187284105 0 0 0 0 0 0 0 0
0 0 0 0 0 0 0 0 0 0 0 0 0 0 0 0 0 0 0 0 0 0 0 0 0 0 0 0 0 0 0 0 0 0 0 0 0 0 0 0 0 0 0 0 0.0419030207957091 0 0 0 0 0 0 0 0 0 0 0 0 0 0 0 0 0 0 0.00350938739227459 0 0 0 0 0 0 0 0 0 0 0.0170316829391327 0 0 0 0 0 0 0 0 0 0 0 0 0 0 0 0 0 0 0 0 0 0 0 0 0 0 0 0 0 0 0 0 0 0 0 0 0 0 0 0 0 0 0 0 0 0 0 0 0 0 0 0 0 0 0 0 0 0 0 0 0 0 0 0 0 0 0 0 0 0 0 0 0 0 0 0 0 0 0 0 0 0 0 0 0 0 0 0 0 0 0 0 0 0.0224015398191864 0 0.292376620166317 0.252596031116157 0 0 0 0 0 0 0 0 0 0 0 0 0 0 0 0 0 0 0.131848928387185 0.0222944126102009 0 0 0 0 0 0.00910389781307597 0 0 0 0.0377085010238039 0 0 0.0951126484922072 0.00568043878505395 0 0 0 0 0 0 0 0 0 0 0 0 0 0.00944135091493052 0 0 0 0 0 0 0 0 0 0 0 0 0 0 0 0 0 0 0 0 0 0 0 0 0 0 0 0 0 0 0 0 0 0 0 0 0.00361672978746867 0 0 0 0 0 0 0 0 0 0 0 0 0 0 0 0 0 0 0 0 0 0 0 0 0 0 0.0553748099572969 0 0 0 0 0 0 0 0 0 0 0 0 0 0 0 0 0 0 0 0 0 0 0 0 0 0 0 0 0 0 0 0 0 0
0 0 0 0 0 0 0 0 0 0 0 0 0 0 0 0 0 0 0 0 0 0 0 0 0 0 0 0 0 0 0 0 0 0 0 0 0 0 0 0 0 0 0 0 0 0 0 0 0 0 0 0.24580908343833 0 0 0 0 0 0 0 0 0 0 0 0 0 0 0 0 0 0 0 0 0 0 0 0 0 0 0 0 0 0 0 0 0 0 0 0 0 0 0 0 0 0 0 0 0 0 0 0 0 0 0 0 0 0 0 0 0 0 0 0 0 0 0 0 0 0 0 0 0 0 0 0 0 0 0 0 0 0 0 0 0 0 0 0 0 0 0 0 0 0 0 0 0 0 0 0 0 0 0 0 0 0 0 0 0 0 0 0 0 0 0 0 0 0 0 0 0 0 0 0 0 0 0 0 0 0 0 0 0 0 0 0.28339506091863 0 0 0 0 0 0 0 0.130100819952872 0 0 0 0 0 0 0 0 0 0.107975575744285 0 0 0 0 0 0 0 0 0 0 0 0 0 0 0 0 0 0 0 0 0 0 0 0 0 0 0 0 0 0 0 0 0 0 0 0 0.232719459945882 0 0 0 0 0 0 0 0 0 0 0 0 0 0 0 0 0 0 0 0 0 0 0 0 0 0 0 0 0 0 0 0 0 0 0 0 0 0 0 0 0 0 0 0 0 0 0 0 0 0 0 0 0 0 0 0 0 0 0 0 0 0 0 0 0 0 0 0 0 0 0 0 0 0 0 0 0 0 0
0 0 0 0 0 0 0 0 0 0 0 0 0 0 0 0 0 0 0 0 0 0 0 0 0 0 0 0 0 0 0 0 0 0 0 0 0 0 0 0 0 0 0 0 0 0 0 0 0 0 0 0 0 0 0 0 0 0 0 0 0 0 0 0 0 0 0 0 0 0 0 0 0 0 0 0 0 0 0 0 0 0 0 0 0 0 0 0 0 0 0 0 0 0 0 0 0 0 0 0 0 0 0 0 0 0 0 0 0 0 0 0 0 0 0 0 0 0 0 0 0 0 0 0 0 0 0 0 0 0 0 0 0 0 0 0 0 0 0 0 0 0 0 0 0 0 0 0 0 0 0 0 0 0 0 0 0 0 0 0 0 0 0.145804061222134 0 0 0 0 0 0 0 0 0 0 0 0 0 0 0 0 0.0917666962170151 0 0 0 0 0 0 0 0 0 0 0 0 0 0 0 0 0.128975504585732 0 0 0 0 0 0 0 0 0 0 0 0 0 0 0.0868155823793864 0 0 0.105217893458142 0 0.0744061839534944 0 0 0.0513029837628217 0.0893618073527234 0 0 0 0 0 0 0 0 0 0 0 0 0 0 0 0 0 0 0 0 0 0 0 0 0 0 0 0 0 0 0 0 0 0 0 0 0 0 0 0 0 0 0 0 0 0 0 0 0 0 0 0 0 0 0 0 0 0 0 0 0 0 0 0 0 0 0 0 0 0 0 0 0 0 0 0 0 0 0 0 0 0.22634928706855 0 0 0 0 0 0 0 0 0 0 0 0 0 0 0
0 0 0 0 0 0 0 0 0 0 0 0 0 0 0 0 0 0 0 0 0 0 0 0 0 0 0 0 0 0 0 0 0 0 0 0 0 0 0 0 0 0 0 0 0 0 0 0 0 0 0 0 0 0 0 0 0 0 0 0 0 0 0 0 0 0 0 0 0 0 0 0 0 0 0 0 0 0 0 0 0 0 0 0 0 0 0 0 0 0 0 0 0 0 0 0 0 0 0 0 0 0 0 0 0 0 0 0 0 0 0 0 0 0 0 0 0 0 0 0 0 0 0 0 0 0 0 0 0 0 0 0 0 0 0 0 0 0 0 0 0 0 0 0 0 0 0 0 0 0 0 0 0 0 0 0 0 0 0 0 0 0 0 0 0 0 0 0 0 0 0 0 0 0 0 0 0 0 0 0 0 0 0 0 0 0 0 0 0 0 0 0 0 0 0 0 0.56412026865859 0 0 0 0 0 0 0 0 0 0 0 0 0 0 0 0 0 0 0 0 0 0 0 0 0 0 0 0 0 0 0 0 0 0 0 0 0 0 0 0 0 0 0 0 0 0 0 0 0 0 0 0 0 0 0 0 0 0 0 0 0 0 0 0 0 0 0 0 0 0 0 0 0 0 0 0 0 0 0 0 0 0 0 0 0 0 0 0 0 0 0 0 0 0 0 0 0 0 0 0 0 0 0 0 0 0.43587973134141 0 0 0 0 0 0 0 0 0 0 0 0 0 0 0
0 0 0 0 0 0 0 0 0 0 0 0 0 0 0 0 0 0 0 0 0 0 0 0 0 0 0 0 0 0 0 0 0 0 0 0 0 0 0 0 0 0 0.0233687620344749 0 0 0 0 0 0 0.0388080035467305 0 0 0 0 0 0 0 0 0 0 0 0.00912698993805072 0 0.0487555113093264 0 0 0 0 0 0 0 0 0 0 0 0 0 0 0 0 0 0 0 0 0 0 0 0 0 0 0 0 0 0 0 0 0 0 0 0 0 0 0 0 0 0 0 0 0 0 0 0 0 0 0 0 0 0 0 0 0 0 0 0 0 0 0 0 0 0 0 0 0 0 0 0 0 0 0 0 0 0 0 0 0 0 0 0 0 0 0 0 0 0 0 0 0 0 0 0 0 0 0 0 0 0 0 0 0 0 0 0 0 0 0 0 0 0 0 0 0 0 0 0 0 0 0.0422562527239291 0 0 0 0 0 0 0 0 0 0 0 0 0.0565619098417096 0.0560458359904387 0 0 0.0245911829580041 0 0.0459441401727176 0 0 0 0 0 0 0.16119499326698 0 0 0 0 0 0 0.0349288442706521 0 0 0 0 0 0 0 0 0.191709128222514 0.121224906646196 0 0 0.130542693857254 0.0149408452210223 0 0 0 0 0 0 0 0 0 0 0 0 0 0 0 0 0 0 0 0 0 0 0 0 0 0 0 0 0 0 0 0 0 0 0 0 0 0 0 0 0 0 0 0 0 0 0 0 0 0 0 0 0 0 0 0 0 0 0 0 0 0 0 0 0 0 0 0 0 0 0 0 0 0 0 0 0 0 0 0 0 0 0 0
0 0 0 0 0 0 0 0 0 0 0 0 0 0 0 0 0 0 0 0 0 0 0 0 0 0 0 0 0 0 0 0 0 0 0 0 0 0 0 0 0 0 0.0198804425395601 0 0 0 0 0 0 0 0 0 0 0 0 0 0 0 0 0 0 0.0103091109329413 0 0 0 0 0 0 0 0 0 0 0 0 0 0 0 0 0 0 0 0 0 0 0 0 0 0 0 0 0 0 0 0 0 0 0 0 0 0 0 0 0 0 0 0 0 0 0 0 0 0 0 0 0 0 0 0 0 0 0 0 0 0 0 0 0 0 0 0 0 0 0 0 0 0 0 0 0 0 0 0 0 0 0 0 0 0 0 0 0 0 0 0 0 0 0 0 0 0 0 0 0.0388524094217728 0 0 0 0 0 0 0 0 0 0 0 0 0 0 0 0 0.0150168768706867 0 0 0 0 0 0 0.00871999252238865 0 0 0 0 0 0 0 0 0 0 0 0 0 0 0 0 0 0 0 0 0 0 0 0 0 0 0.00888106445960046 0 0 0 0 0 0.128239831589337 0 0 0 0 0 0 0 0.191952425468678 0 0.176978142545488 0 0 0.0434595793098813 0.104269476170422 0 0 0 0 0 0 0 0 0 0 0 0 0 0 0 0 0 0 0 0 0 0 0.00611990390419969 0 0 0 0 0.00649733196737979 0 0 0 0 0 0 0 0 0 0 0 0 0 0 0.0164366897125523 0 0 0.0465110375056087 0 0.0346395730354271 0 0 0 0 0 0 0 0 0 0.135417868137298 0 0 0 0 0 0 0 0 0 0 0.00781824390677762 0 0 0 0 0 0 0 0 0 0 0 0 0 0 0
0 0 0 0 0 0 0 0 0 0 0 0 0 0 0 0 0 0 0 0 0 0 0 0 0 0 0 0 0 0 0 0 0 0 0 0 0 0 0 0 0 0 0.0246986357420656 0 0 0 0 0 0 0.0132675439055709 0 0 0 0 0 0 0 0 0 0 0 0 0 0 0 0 0 0 0 0 0 0 0 0 0 0 0 0 0 0 0 0 0 0 0 0 0 0 0 0 0 0 0 0 0 0 0 0 0 0 0 0 0 0 0 0 0 0 0 0 0 0 0 0 0 0 0 0 0 0 0 0 0 0 0 0 0 0 0 0 0 0 0 0 0 0 0 0 0 0 0 0 0 0 0 0 0 0 0 0 0 0 0 0 0 0 0 0 0 0 0 0 0.0567619634269242 0 0 0 0 0 0 0 0 0 0 0 0 0 0 0 0 0.0117334656127802 0 0 0 0 0 0 0 0 0 0 0 0 0 0 0 0 0 0 0 0 0 0 0 0 0 0 0 0 0 0 0 0 0.0308472560779487 0.0122186438807455 0 0 0 0 0 0.331555922401267 0 0 0 0 0 0 0 0.127314566618011 0.185632946660871 0 0 0 0 0.133788313479755 0 0 0 0 0 0 0 0 0 0 0 0 0 0 0 0 0 0 0 0 0 0 0 0 0 0 0 0 0 0 0 0 0 0 0 0 0 0 0 0 0 0 0 0 0 0.0345789847187954 0 0.0140775898320822 0 0 0 0 0 0 0 0 0 0.0235241676431836 0 0 0 0 0 0 0 0 0 0 0 0 0 0 0 0 0 0 0 0 0 0 0 0 0 0
0 0 0 0 0 0 0 0 0 0 0 0 0 0 0 0 0 0 0 0 0 0 0 0 0 0 0 0 0 0 0 0 0 0 0 0 0 0 0 0 0 0 0 0 0 0 0 0 0 0 0 1 0 0 0 0 0 0 0 0 0 0 0 0 0 0 0 0 0 0 0 0 0 0 0 0 0 0 0 0 0 0 0 0 0 0 0 0 0 0 0 0 0 0 0 0 0 0 0 0 0 0 0 0 0 0 0 0 0 0 0 0 0 0 0 0 0 0 0 0 0 0 0 0 0 0 0 0 0 0 0 0 0 0 0 0 0 0 0 0 0 0 0 0 0 0 0 0 0 0 0 0 0 0 0 0 0 0 0 0 0 0 0 0 0 0 0 0 0 0 0 0 0 0 0 0 0 0 0 0 0 0 0 0 0 0 0 0 0 0 0 0 0 0 0 0 0 0 0 0 0 0 0 0 0 0 0 0 0 0 0 0 0 0 0 0 0 0 0 0 0 0 0 0 0 0 0 0 0 0 0 0 0 0 0 0 0 0 0 0 0 0 0 0 0 0 0 0 0 0 0 0 0 0 0 0 0 0 0 0 0 0 0 0 0 0 0 0 0 0 0 0 0 0 0 0 0 0 0 0 0 0 0 0 0 0 0 0 0 0 0 0 0 0 0 0 0 0 0 0 0 0 0 0 0 0 0 0 0 0 0 0 0 0 0 0 0 0
0 0 0 0 0 0 0 0 0 0 0 0 0 0 0 0 0 0 0 0 0 0 0 0 0 0 0 0 0 0 0 0 0 0 0 0 0 0 0 0 0 0 0 0 0 0 0 0 0 0 0 0 0 0 0 0 0 0 0 0 0 0 0 0 0 0 0 0 0 0 0 0 0.1895453205973 0 0 0 0 0 0 0.0554284761924251 0 0 0 0 0 0 0 0 0 0 0 0 0 0 0 0 0 0 0 0 0 0 0 0 0 0 0 0 0 0 0 0 0 0 0 0 0 0 0 0 0 0 0 0 0 0 0 0 0 0 0 0 0 0 0 0 0 0 0 0 0 0 0 0 0 0 0 0 0 0 0 0 0 0 0 0 0 0 0 0 0 0 0 0 0 0 0 0 0 0 0 0 0 0 0 0 0 0 0 0 0 0 0 0 0 0 0.218783926645268 0 0 0 0 0 0 0 0 0 0 0 0 0 0.503643387808546 0 0 0 0 0 0 0 0 0 0 0 0 0 0 0 0 0 0 0 0 0 0 0 0 0 0 0 0 0 0 0 0 0 0 0 0 0 0 0 0 0 0 0 0 0 0 0 0 0 0 0 0 0 0 0 0.0325988887564613 0 0 0 0 0 0 0 0 0 0 0 0 0 0 0 0 0 0 0 0 0 0 0 0 0 0 0 0 0 0 0 0 0 0 0 0 0 0 0 0 0 0 0 0 0 0 0 0 0 0 0 0 0 0 0 0 0 0 0 0 0
0 0 0 0 0 0 0 0 0 0 0 0 0 0 0 0 0 0 0 0 0 0 0.0142977201558485 0 0 0 0 0 0 0 0 0 0 0 0 0 0 0 0 0 0 0 0 0 0.0235916589455363 0 0 0 0 0 0 0 0 0 0 0 0 0 0 0 0 0 0 0.0171167695547685 0 0 0 0 0 0 0 0 0 0 0 0 0 0 0 0 0 0 0 0 0 0 0 0 0 0 0 0 0 0 0 0 0 0 0 0 0 0 0 0 0 0 0 0 0 0 0 0 0 0 0 0 0 0 0 0 0 0 0 0 0 0 0 0 0 0 0 0 0 0 0 0 0 0 0 0 0 0 0 0 0 0 0 0 0 0 0 0 0 0 0 0 0 0 0 0 0 0 0 0 0 0 0 0 0 0 0 0 0 0 0.0362502530900185 0 0 0 0 0 0 0 0 0 0 0 0 0 0 0 0.0307110789028989 0 0.0509981556747123 0 0 0 0 0 0 0 0 0 0 0 0 0.25943472704684 0 0 0.206178422473461 0 0 0 0.0413125528116614 0 0 0 0 0 0 0 0 0 0 0 0 0 0 0.146424811257924 0.0486851832005892 0 0 0 0 0.0871538356847953 0 0 0 0 0 0 0 0 0 0 0 0 0 0 0 0 0 0 0 0 0 0 0 0 0 0 0 0.0161963394938045 0 0 0 0 0 0 0 0 0 0 0 0 0 0 0.0216484917071431 0 0 0 0 0 0 0 0 0 0 0 0 0 0 0 0 0 0 0 0 0 0 0 0 0 0 0 0 0 0 0 0 0 0 0 0 0 0 0 0 0
0 0 0 0 0 0 0 0 0 0 0 0 0 0 0 0 0 0 0 0 0 0 0 0 0 0 0 0 0 0 0 0 0 0 0 0 0 0 0 0 0 0 0 0.0119498941671585 0.020641130293825 0 0 0 0 0 0 0 0 0 0 0 0 0 0 0 0.0111535702822104 0 0 0 0 0.021679564040762 0 0 0 0 0 0 0 0 0 0 0 0 0 0 0 0 0 0 0 0 0 0 0 0 0 0 0 0 0 0 0 0 0 0 0 0 0 0 0 0 0 0 0 0 0 0 0 0 0 0 0 0 0 0 0 0 0 0 0 0 0 0 0.0203054469246185 0 0 0 0 0 0 0 0 0 0 0 0 0 0 0 0 0 0 0 0 0 0 0 0 0 0 0 0 0 0 0 0 0 0 0 0 0 0 0 0 0 0 0 0 0 0.0810968789728652 0 0 0 0 0 0 0 0 0 0 0 0 0 0 0 0 0 0 0 0 0 0 0 0 0 0 0 0 0 0 0.0248321623220031 0 0 0.0670218774784342 0 0 0 0 0 0 0 0 0 0.0835564720134268 0.254170421857134 0 0 0 0 0 0 0 0.0186015231759499 0.129652149347567 0.158600766668382 0 0 0.0967381424556631 0 0 0 0 0 0 0 0 0 0 0 0 0 0 0 0 0 0 0 0 0 0 0 0 0 0 0 0 0 0 0 0 0 0 0 0 0 0 0 0 0 0 0 0 0 0 0 0 0 0 0 0 0 0 0 0 0 0 0 0 0 0 0 0 0 0 0 0 0 0 0 0 0 0 0 0 0 0 0 0 0 0 0 0 0
0 0 0 0 0 0 0 0 0 0 0 0 0 0 0 0 0 0 0 0 0 0 0 0 0 0 0 0 0 0 0 0 0 0 0 0 0 0 0 0 0 0 0 0 0 0 0 0 0 0 0 0 0 0 0 0 0.00264161367830314 0 0 0 0 0 0 0 0 0 0 0 0 0 0 0 0 0 0 0 0 0 0 0 0 0 0 0 0 0 0 0 0 0 0 0 0 0 0 0 0 0 0 0 0 0 0 0 0 0 0 0 0 0 0 0 0 0 0 0 0 0 0 0 0 0 0 0 0 0 0 0 0 0 0 0 0 0 0 0 0 0 0 0 0 0 0 0 0 0 0 0 0 0 0 0 0 0 0 0 0 0 0 0 0 0 0 0 0 0 0 0 0.0048029635527606 0 0 0 0 0 0 0 0 0 0.0543144837466878 0 0 0 0 0 0 0 0 0 0 0 0 0 0 0 0 0 0.00609171141090556 0 0 0 0 0 0 0 0 0 0 0 0 0 0 0 0 0 0 0 0 0 0 0 0 0 0 0 0 0 0 0 0 0 0 0 0 0 0 0.0690299778167603 0.0322289921975854 0.0104262861168116 0 0 0 0.0171540674183659 0.0109581431923401 0 0 0.0376385234614656 0.014956089265907 0.0383132608151369 0.0734767204664145 0 0 0.035774394419923 0.0796129812511174 0.0946306472521566 0.0100269229491761 0.0249245507892539 0.0486939999711106 0.00341303492155153 0.0135625551464335 0.11433745860838 0 0 0 0 0 0 0 0 0 0 0 0 0 0 0 0 0 0 0 0 0 0 0 0 0 0 0 0 0 0 0 0 0 0 0.0280982590752153 0 0 0 0.0219570880491165 0.0165778597704153 0.0383839202511809 0 0 0 0.00488798695254513 0 0.00424441810720861 0 0.00517668601287001 0 0 0.0190726205139264 0.0476008281082351 0 0.0048200336080633 0.0121709211026764 0 0
0 0 0 0 0 0 0 0 0 0 0 0 0 0 0 0 0 0 0 0 0 0 0 0 0 0 0 0 0 0 0 0 0 0 0 0 0 0 0 0 0 0 0 0 0 0 0 0 0 0 0 0 0 0 0 0 0.00227701798469174 0 0 0 0 0 0 0 0 0 0 0 0 0 0 0 0 0 0 0 0 0 0 0 0 0 0 0 0 0 0 0 0 0 0 0 0 0 0 0 0 0 0 0 0 0 0 0 0 0 0 0 0 0 0 0 0 0 0 0 0 0 0 0 0 0 0 0 0 0 0 0 0 0 0 0 0 0 0 0 0 0 0 0 0 0 0 0 0 0 0 0 0 0 0 0 0 0 0 0 0 0 0 0 0 0 0 0 0 0 0 0 0 0 0 0.00258959645354682 0 0 0 0 0 0 0 0 0 0 0 0 0 0 0 0 0 0 0 0 0 0 0 0 0.00401016268092189 0 0 0 0 0 0 0 0.00611349013856565 0 0 0 0 0 0 0 0.00371466072411013 0 0 0.00216285563336396 0 0 0 0 0 0 0 0 0 0 0 0 0 0 0 0 0 0 0.0210035747896338 0 0.118904653311626 0 0 0 0 0.00272149011963462 0 0 0 0.012630590653862 0.106028742689033 0.0309026679678266 0.0251076197737831 0.00702661579651047 0 0.0409902912863458 0.0432684558387579 0.013735529101552 0.00292046313716616 0.0523436715902156 0.205579533643544 0 0.00818254134243395 0.0184503613301623 0.0071077402659474 0 0 0 0 0 0 0 0 0 0 0 0 0 0 0 0 0 0 0 0 0 0 0 0 0 0 0 0 0 0 0.00221580053688902 0 0 0 0 0 0.00610616441052756 0 0.0373636165601402 0.164158056742744 0 0 0 0.0239966683780659 0 0.00369942350506688 0 0 0 0 0 0 0.00474220728742295 0 0.0142275413920008 0 0.00571819493390714
0 0 0 0 0 0 0 0 0 0 0 0 0 0 0 0 0 0 0 0 0 0 0 0 0 0 0 0 0 0 0 0 0 0 0 0 0 0 0 0 0 0 0 0 0 0 0 0 0 0 0 0 0 0 0 0 0.00156057479292525 0 0 0 0 0 0 0 0 0 0 0 0 0 0 0.000789479284870933 0 0 0 0 0 0 0 0 0 0 0 0 0 0 0 0 0 0 0 0 0 0 0 0 0 0 0 0 0 0 0 0 0 0 0 0 0 0 0 0 0 0 0.000638522886901224 0 0 0 0 0 0 0 0 0 0 0 0 0 0 0 0 0 0 0 0 0 0 0 0 0 0 0 0 0 0 0 0 0 0 0 0 0 0 0 0 0 0 0 0 0 0 0 0 0 0 0 0 0 0 0 0 0 0 0 0 0 0 0 0 0 0 0 0 0 0 0 0 0.00537311063420398 0.00920414725447623 0.00557732191019547 0.00125104350957039 0 0 0 0 0 0.00194165431832976 0 0 0 0 0 0 0 0 0 0 0 0 0 0 0 0 0 0.00181836321226399 0.00169334136609492 0 0 0 0 0 0 0 0 0 0 0 0 0 0 0 0 0 0 0.00980917446674729 0.11894031954503 0 0 0 0 0 0 0 0 0 0.00183862324078145 0.205924661503021 0.0370422589602387 0.00289154042574388 0 0 0.0182017759916815 0.0062010508398541 0.0186524827099154 0 0.082128816298983 0.0486921716967455 0.0754294993916935 0.0115490755813792 0.0238044964793452 0 0 0 0 0 0 0 0 0 0 0 0.000651416838630057 0 0 0 0 0 0 0 0 0 0 0 0 0 0 0 0 0 0 0 0 0 0 0 0 0 0.00189260752944272 0.113128027750767 0.0126231560327962 0.148942152683719 0 0 0 0.00750043748101405 0 0 0 0 0 0 0.00140053820620163 0.00989552344463182 0.00407015859621654 0 0.00255460577730402 0 0.00638786935828415
0 0 0 0 0 0 0 0 0 0 0 0 0 0 0 0 0 0 0 0 0 0 0 0 0 0 0 0 0 0 0 0 0 0 0 0 0 0 0 0 0 0 0 0 0 0 0 0 0 0 0 0 0 0 0 0 0 0 0 0 0 0 0 0 0 0 0 0 0 0 0 0 0 0 0 0 0 0 0 0 0 0 0.0486542691618757 0.0119668184736497 0.0667583217606638 0 0 0 0 0 0 0 0 0 0 0 0.0102537996022363 0 0 0 0 0 0 0 0 0 0 0 0 0 0 0 0 0 0 0 0 0 0 0 0 0 0 0 0 0 0 0 0 0 0 0 0 0 0 0 0 0 0 0 0 0 0 0 0 0 0 0 0 0 0 0 0 0 0 0 0 0 0 0 0 0 0 0 0 0 0 0 0 0.00740915413811798 0 0.0113847978219862 0 0 0 0 0 0 0 0 0 0 0 0 0 0 0 0.00646424424848673 0 0.00502774552660079 0 0.100328194720723 0 0 0 0 0 0.0960113647564201 0 0 0 0.0292454738787785 0 0 0 0 0 0 0 0 0 0 0 0 0 0 0 0 0 0 0 0 0 0 0 0 0 0 0 0 0 0 0 0 0.00396110163492507 0 0 0 0 0 0 0.438420109207105 0.0910696599220948 0 0 0 0 0 0 0 0 0.00472016379801265 0 0 0.00307972748081967 0 0 0 0 0 0 0 0 0 0 0 0 0 0 0 0 0 0 0 0 0 0 0 0 0 0 0 0 0.0162619806052811 0 0 0 0 0 0 0 0 0 0 0.0489830732622223 0 0 0 0 0 0 0 0 0 0 0 0 0 0 0 0 0 0 0 0 0 0 0
0 0 0 0 0 0 0 0 0 0 0 0 0 0 0 0 0 0 0 0 0 0 0 0 0 0 0 0 0 0 0 0 0 0 0 0 0 0 0 0 0 0 0 0 0 0 0 0 0 0 0 0 0 0 0 0 0 0 0 0 0 0 0 0 0 0 0 0 0 0 0 0 0 0 0 0 0 0 0 0 0 0 0 0 0 0 0 0 0 0 0 0 0 0 0 0 0 0 0 0 0 0 0 0 0 0 0 0 0 0 0 0 0 0 0 0 0 0 0 0 0 0 0 0 0 0 0 0 0 0 0 0 0 0 0 0 0 0 0 0 0 0 0 0 0 0 0 0 0 0 0 0 0 0 0 0 0 0 0 0 0 0 0 0 0 0 0 0 0 0 0 0 0 0 0 0 0 0 0 0 0 0 0 0 0 0 0 0 0 0 0 0 0 0 0 0 0 0 0 0 0 0 0 0 0 0 0 0 0 0 0 0 0 0 0 0 0 0 0 0 0 0 0 0 0.0540305564160033 0 0 0 0 0 0 0 0 0 0 0 0 0 0 0.0190363156883564 0.0331837806817148 0 0.0364730449227152 0 0.0111520492878136 0 0 0 0 0 0.0117968501566356 0 0 0 0 0 0 0 0 0 0 0 0 0 0 0 0 0 0 0 0 0 0 0 0 0 0 0 0 0 0 0 0 0 0.198946138668244 0 0 0 0 0 0 0 0.39685752152591 0.16634255583516 0.0721811868174475 0 0 0 0 0 0 0 0 0 0 0 0 0 0 0 0 0 0 0 0 0 0 0
0 0 0 0 0 0 0 0 0 0 0 0 0 0 0 0 0 0 0 0 0 0 0 0 0 0 0 0 0 0 0 0 0 0 0 0 0 0 0 0 0 0 0 0 0 0 0 0 0 0 0 0 0 0 0 0 0 0 0 0 0 0 0 0 0 0 0 0 0 0 0 0 0 0 0 0 0 0 0 0 0 0 0 0 0 0 0 0 0 0 0 0 0 0 0 0 0 0 0 0 0 0 0 0 0 0 0 0 0 0 0 0 0 0 0 0 0 0 0 0 0 0 0 0 0 0 0 0 0 0 0 0 0 0 0 0 0 0 0 0 0 0 0 0 0 0 0 0 0 0 0 0 0 0 0 0 0 0 0 0 0 0 0 0 0 0 0 0 0 0 0 0 0 0 0 0 0 0 0 0 0 0 0 0 0 0 0 0 0 0 0 0 0 0 0 0 0 0 0 0 0 0 0 0 0 0 0 0 0 0 0 0 0 0 0 0 0 0 0 0 0 0 0 0 0 0 0 0 0 0 0 0 0 0 0 0 0 0 0.0251796054304792 0 0.129171038383356 0.508398681515665 0.09117686087969 0 0 0 0 0 0 0 0 0 0 0 0.0177554456760143 0 0 0 0.00646122626778859 0 0 0 0 0 0 0 0 0 0 0 0 0 0 0 0 0 0 0 0 0 0 0 0 0 0 0 0 0 0 0 0 0 0 0 0.169442266080493 0 0 0 0 0.014431316935685 0 0 0 0 0 0 0 0.0108808796246394 0 0 0.00846830572867032 0.0186343734775196 0 0 0 0 0 0
0 0 0 0 0 0 0 0 0 0 0 0 0 0 0 0 0 0 0 0 0 0 0 0 0 0 0 0 0 0 0 0 0 0 0 0 0 0 0 0 0 0 0 0 0 0 0 0 0 0 0 0 0 0 0 0 0 0 0 0 0 0 0 0 0 0 0 0 0 0 0 0 0 0 0 0 0 0 0 0 0 0 0 0 0 0 0 0 0 0 0 0 0 0 0 0 0 0 0 0 0 0 0 0 0 0 0 0 0 0 0 0 0 0 0 0 0 0 0 0 0 0 0 0 0 0 0 0 0 0 0 0 0 0 0 0 0 0 0 0 0 0 0 0 0 0 0 0 0 0 0 0 0 0 0 0 0 0 0 0 0 0 0 0 0 0 0 0 0 0 0 0 0 0 0 0 0 0 0 0 0 0 0 0 0 0 0 0 0 0 0 0 0 0 0 0 0 0.258606174751447 0 0 0 0 0 0 0 0 0 0 0 0 0 0 0 0 0 0 0 0 0 0 0 0 0 0 0 0 0 0 0 0 0 0 0 0 0 0 0 0 0.146339137233203 0.430659225114703 0 0 0.148085515799605 0 0 0 0 0 0 0 0 0 0 0 0 0 0 0 0 0 0 0 0 0 0 0 0 0 0 0 0 0 0 0 0 0 0 0 0 0 0 0 0 0 0 0 0 0 0 0 0 0 0 0 0 0 0 0 0 0 0 0 0 0 0 0 0.0163099471010424 0 0 0 0 0 0 0 0 0 0 0
0 0 0 0 0 0 0 0 0 0 0 0 0 0 0 0 0 0 0 0 0 0 0 0 0 0 0 0 0 0 0 0 0 0 0 0 0 0 0 0 0 0 0 0 0 0 0 0 0 0 0 0 0 0 0 0 0 0 0 0 0 0 0 0 0 0 0 0 0 0 0 0 0 0 0 0 0 0 0 0 0 0.00631525375951774 0.0358432216441048 0.0351470844559227 0.0306342635387844 0 0 0 0 0 0 0 0 0 0 0 0.00371484295640958 0 0 0 0 0 0 0 0 0 0 0 0 0 0 0 0 0 0 0 0 0 0 0 0 0 0 0 0 0 0 0 0 0 0 0 0 0 0 0 0 0 0 0 0 0 0 0 0 0 0 0 0 0 0 0 0 0 0 0 0 0 0 0 0 0 0 0 0 0 0 0 0 0.00363762677079305 0 0.00471886349601974 0 0 0 0 0 0 0 0 0 0 0 0 0 0 0 0.00363762677079305 0 0.00232845021699528 0.00160962573555916 0.0283981468216081 0 0 0 0 0.00249276630226539 0.0882879397763703 0 0 0 0.0153408022518671 0 0 0 0 0 0 0 0 0 0 0 0 0 0 0 0 0 0 0 0 0 0 0 0 0 0 0 0 0 0 0 0 0.00282043583724013 0.0014706197357934 0 0.189737524670824 0 0.0702213422948805 0 0 0.24864805603322 0.00325203237964518 0 0 0 0 0.0016775060119516 0 0.0195841683207423 0 0.00513283071816288 0 0.0123351968834054 0 0.00262418102937083 0.00179424387690531 0.00199937602237777 0 0 0 0 0 0 0 0 0 0 0 0 0 0 0 0 0 0 0 0 0 0 0 0 0 0 0 0 0 0 0 0 0 0 0 0.144607812720238 0 0 0 0 0.00864651077346676 0.00203188151037988 0 0 0 0 0 0 0.00223970114217483 0 0 0.00346555594515404 0.00951732349984593 0 0 0.0027519526128157 0.00333523348439557 0 0
0 0 0 0 0 0 0 0 0 0 0 0 0 0 0 0 0 0 0 0 0 0 0 0 0 0 0 0 0 0 0 0 0 0 0 0 0 0 0 0 0 0 0 0 0 0 0 0 0 0 0 0 0 0 0 0 0.00159302146152911 0 0 0 0 0 0 0 0 0 0 0 0 0 0 0 0 0 0 0 0 0 0 0 0 0.00660733716263373 0.0320872273893859 0.0390114041413705 0.018208742471294 0 0 0 0 0 0 0 0 0 0 0 0 0 0 0 0 0 0 0 0 0 0 0 0 0 0 0 0 0 0 0 0 0 0 0 0 0 0 0 0 0 0 0 0 0 0 0 0 0 0 0 0 0 0 0 0 0 0 0 0 0 0 0 0 0 0 0 0 0 0 0 0.00268172007271675 0.00425083819228855 0 0 0 0 0 0 0 0 0 0 0 0 0 0 0 0 0 0 0 0 0 0 0 0 0 0 0 0 0 0 0 0 0.00386983163208452 0.0251551898623113 0 0 0 0 0.00678021893030869 0.217407259194978 0 0 0 0.0242327040437976 0 0 0 0 0 0 0 0 0 0 0 0 0.00489149658338509 0.00123204482431065 0 0 0 0 0 0 0 0 0 0 0 0 0 0 0 0 0 0 0.00295981644909426 0 0 0.0647463329025432 0.0109466555178918 0.0206884542664732 0.0100783024262737 0.408473385388815 0 0 0 0 0 0 0 0 0.00734098192635361 0 0 0 0.00555448255980907 0 0.0015814394701999 0 0 0 0 0.00189424897935599 0 0 0 0 0 0 0 0 0 0.00334428666189164 0 0 0 0 0.00233640269349021 0 0 0 0 0 0 0 0 0 0 0 0 0.00273434705395401 0 0 0 0 0.0405702047331222 0 0 0 0 0.00502548266977122 0 0 0.00274385470649523 0 0 0 0.00476321737468835 0.00448212489013791 0 0 0.00182578075344806 0.00213540860371745 0 0 0 0.00524019813062549 0 0.00252555587945371
0 0 0 0 0 0 0 0 0 0 0 0 0 0 0 0 0 0 0 0 0 0 0 0 0 0 0 0 0 0 0 0 0 0 0 0 0 0 0 0 0 0 0 0 0 0 0 0 0 0 0 0 0 0 0 0 0 0 0 0 0 0 0 0 0 0 0 0 0 0 0 0 0 0 0 0 0 0 0 0 0 0 0 0 0 0 0 0 0 0 0 0 0 0 0 0 0 0 0 0 0 0 0 0 0 0 0 0 0 0 0 0 0 0 0 0 0 0 0 0 0 0 0 0 0 0 0 0 0 0 0 0 0 0 0 0 0 0 0 0 0 0 0 0 0 0 0 0 0 0 0 0 0 0 0 0 0 0 0 0 0 0 0 0 0 0 0 0 0 0 0 0 0 0 0 0 0 0 0 0 0 0 0 0 0 0 0 0 0 0 0 0 0 0.0144310676411908 0.010866620531979 0 0 0 0.153186157723394 0 0 0 0 0 0 0 0 0 0 0 0 0 0 0 0 0 0 0 0 0 0 0 0.0475853175079324 0 0 0 0 0 0 0 0 0 0 0 0 0 0 0 0 0 0 0.0134429875353467 0 0 0.14086123975338 0.0187964143664497 0 0 0.00999460607115292 0.158421686806806 0.27900122663854 0 0.022489319429242 0 0.0652928444403524 0 0 0 0 0 0 0 0 0 0 0 0 0 0 0 0 0 0 0 0 0 0 0 0 0 0 0 0 0 0 0 0 0 0 0 0 0 0 0 0 0 0 0 0 0.0256333033278629 0 0 0 0 0 0 0 0.0107931655466775 0 0 0 0 0 0 0 0.0292040426796935 0 0
0 0 0 0 0 0 0 0 0 0 0 0 0 0 0 0 0 0 0 0 0 0 0 0 0 0 0 0 0 0 0 0 0 0 0 0 0 0 0 0 0 0 0 0 0 0 0 0 0 0 0 0 0 0 0 0 0 0 0 0 0 0 0 0 0 0 0 0 0 0 0 0 0 0 0 0 0 0 0 0 0 0 0 0 0 0 0 0 0 0 0 0 0 0 0 0 0 0 0 0 0 0 0 0 0 0 0 0 0 0 0 0 0 0 0 0 0 0 0 0 0 0 0 0 0 0 0 0 0 0 0 0 0 0 0 0 0 0 0 0 0 0 0 0 0 0 0 0 0 0 0 0 0 0 0 0 0 0 0 0 0 0 0 0 0 0 0 0 0 0 0 0 0 0 0 0 0 0 0 0 0 0 0 0 0 0 0 0 0 0 0 0 0 0.0120684788505712 0.012850527815074 0 0 0 0.244858716136617 0 0 0 0 0 0 0 0 0 0 0 0 0 0 0 0 0 0 0 0 0 0 0 0.00801637985541354 0 0 0 0 0 0 0 0 0 0 0 0 0 0 0 0.00334253398325251 0 0 0 0 0.0559037562206682 0 0.150626628840061 0 0 0.0193214148982859 0.180480076166755 0.19304659183517 0 0.0077804804482118 0 0.0353624716673301 0 0.00748887349338472 0 0 0 0 0 0 0 0 0 0 0 0 0 0 0 0 0 0 0 0 0 0 0 0 0 0 0 0.00322802681529453 0 0 0.00741923645191526 0 0 0 0 0.00258525372018168 0 0.00897357060581484 0 0.0283583902269005 0 0 0.00861394757677587 0 0 0 0 0 0 0 0 0 0 0 0.00688702009115402 0 0 0 0.00278762430116788 0 0
0 0 0 0 0 0 0 0 0 0 0 0 0 0 0 0 0 0 0 0 0 0 0 0 0 0 0 0 0 0 0 0 0 0 0 0 0 0 0 0 0 0 0 0 0 0 0 0 0 0 0 0 0 0 0 0 0 0 0 0 0 0 0 0 0 0 0 0 0 0 0 0 0 0 0 0 0 0 0 0 0 0 0 0 0 0 0 0 0 0 0 0 0 0 0 0 0 0 0 0 0 0 0 0 0 0 0 0 0 0 0 0 0 0 0 0 0 0 0 0 0 0 0 0 0 0 0 0 0 0 0 0 0 0 0 0 0 0 0 0 0 0 0 0 0 0 0 0 0 0 0 0 0 0 0 0 0 0 0.0101603193326961 0 0.00595663930938192 0 0 0 0 0 0.0132159705974846 0 0 0 0 0 0 0 0 0 0 0.0413458594981102 0.0460377932777512 0 0 0 0 0 0 0 0 0 0 0 0 0 0 0.0114478046163375 0.0105923424507965 0 0.00796334760213566 0 0.0597658235000154 0 0 0 0 0 0 0 0.117603778803394 0 0 0 0 0 0 0.00232243088758682 0 0 0 0 0 0 0 0 0 0 0 0 0 0 0 0 0 0 0 0 0.0136013924857807 0.0150009571847073 0.00218302046319079 0 0 0 0 0 0 0.00999391747396998 0.201796217566234 0 0 0 0.0223241549754382 0.0468332164351584 0.0403496414501046 0 0.0296167297042743 0 0.0277839062216248 0 0.0204030215743539 0 0.00703995943168702 0 0 0 0 0 0 0 0 0 0 0 0 0 0 0 0 0 0 0 0 0 0 0 0 0 0 0 0 0.0343286431488781 0 0.00384889431948939 0.0149896089670148 0 0 0 0 0.0553463083170467 0.0863450027472164 0.00219230581744745 0 0.00462623020776389 0 0 0 0 0 0 0.00247980467030987 0.0129672508858487 0 0.00689308801847921 0.00310247436225347 0.00752785035865514 0 0 0 0.00201429333738338 0 0
0 0 0 0 0 0 0 0 0 0 0 0 0.000513656476817072 0 0 0 0 0 0 0 0 0 0 0 0 0 0 0 0 0 0 0 0 0 0 0 0 0 0 0 0 0 0 0 0 0 0 0 0 0 0 0 0 0 0 0 0 0 0 0 0 0 0 0 0 0 0 0 0 0 0 0 0 0 0 0 0 0 0 0 0 0 0 0 0 0 0 0 0 0 0 0 0 0 0 0 0 0 0 0 0 0 0 0 0 0 0 0 0 0 0 0 0 0 0.000767143311789642 0 0 0 0.00049718625096106 0 0 0 0 0 0 0 0 0 0 0 0 0 0 0 0 0 0 0 0 0 0 0 0 0 0 0 0 0 0 0 0 0 0 0 0 0 0 0 0 0 0 0 0 0 0 0 0 0 0 0 0 0 0 0 0 0 0 0 0 0 0 0 0 0 0 0 0 0.00488183143799402 0.00972154579217178 0.0044339457731342 0 0 0 0 0 0 0.00115875418792475 0 0 0 0 0 0 0 0 0 0 0 0 0 0 0 0 0 0 0 0 0 0 0 0 0 0 0 0 0 0 0 0 0 0 0 0 0 0.00174597464520261 0.0406806620179689 0.078984616011921 0 0 0 0 0 0 0 0 0 0 0.0579019073168345 0.000925498835938314 0 0 0.0107539476183333 0.00157506167448775 0.0434541113555229 0 0.195667143442013 0.0674346602599681 0.0774116929461548 0.0251831674459086 0.048941003957571 0 0 0 0 0 0 0 0 0 0 0 0.000672117821299202 0 0 0 0 0 0 0 0 0 0 0 0 0 0 0 0 0 0 0 0 0 0 0 0 0 0.00112017806526885 0.148686754878196 0.0112502290092612 0.135155687136114 0 0 0 0.00157733802343921 0 0 0 0.00291444600716752 0 0.00375894928482157 0.00415427606977611 0.0124527758392886 0 0 0.00126506288110053 0 0.00435867422564943
0 0 0 0 0 0 0 0 0 0 0 0 0 0 0 0 0 0 0 0 0 0 0 0 0 0 0 0 0 0 0 0 0 0 0 0 0 0 0 0 0 0 0 0 0 0 0 0 0 0 0 0 0 0 0 0 0 0 0 0 0 0 0 0 0 0 0 0 0 0 0 0 0 0 0 0 0 0 0 0 0 0 0 0 0 0 0 0 0 0 0 0 0 0 0 0 0 0 0 0 0 0 0 0 0 0 0 0 0 0 0 0 0 0 0 0 0 0 0 0 0 0 0 0 0 0 0 0 0 0 0 0 0 0 0 0 0 0 0 0 0 0 0 0 0 0 0 0 0 0 0 0 0 0 0 0 0 0 0 0 0 0 0 0 0 0 0 0 0 0 0 0 0 0 0 0 0 0 0.00829629227554098 0 0 0 0 0 0 0 0 0.00148433760124493 0.00409726176529649 0.00111372270869131 0 0 0 0 0 0 0.00550268339854973 0 0 0 0 0 0 0 0.00180303454622529 0 0 0 0 0 0 0 0 0 0.00321563256755106 0.00145732708493341 0 0 0 0 0 0 0 0 0 0 0 0 0 0 0 0 0 0 0.00794662685747236 0.0210656176162785 0.0252432596551165 0 0 0 0 0 0 0 0 0 0.102874251992053 0 0 0 0 0.185464627438375 0 0.160720853643837 0 0.141162878197208 0.028629003746711 0.0153376744034258 0.0166040652926232 0.102442594105756 0 0 0 0 0 0 0 0 0 0 0 0.0061676538953929 0 0 0 0 0 0 0 0 0 0 0 0 0 0 0 0 0 0 0 0 0 0 0.00518773462855213 0 0 0.00664500302980292 0.0560401049310017 0.0072039958601028 0.0448489817445328 0 0 0 0.00427200469131363 0 0 0 0 0 0 0 0.0332315502004399 0.00194122612197085 0 0 0 0
0 0 0 0 0 0 0 0 0 0 0 0 0 0 0 0 0 0 0 0 0 0 0 0 0 0 0 0 0 0 0 0 0 0 0 0 0 0 0 0 0 0 0 0 0 0 0 0 0 0 0 0 0 0 0 0 0 0 0 0 0 0 0 0 0 0 0 0 0 0 0 0 0 0 0 0 0 0 0 0 0 0 0 0 0 0 0 0 0 0 0 0 0 0 0 0 0 0 0 0 0 0 0 0 0 0 0 0 0 0 0 0 0 0 0 0 0 0 0 0 0 0 0 0 0 0 0 0 0 0 0 0 0 0 0 0 0 0 0 0 0 0 0 0 0 0 0 0 0 0 0 0 0 0 0 0 0 0 0 0 0 0 0 0 0 0 0 0 0 0 0 0 0 0 0 0 0 0 0 0 0 0 0 0 0 0 0 0 0 0 0 0 0 0 0 0 0 0 0.0105988650536571 0 0 0 0 0 0 0 0 0 0 0 0 0 0 0 0 0 0 0 0 0 0 0 0 0 0 0 0 0 0 0 0 0 0 0 0.0236776598985937 0.0265912696252538 0.00306148791167374 0 0 0 0 0.00328778937629305 0 0.00473875929301842 0.0230827958733986 0.0199073406472762 0.00255472999469355 0 0 0.221443832870534 0.00598366333716116 0.0342127347086746 0.264437265192576 0.0124586858407395 0.052118569521702 0 0.0584516620349624 0.00234772563804506 0.0340013039034082 0.0632484355651496 0 0 0 0 0 0 0 0 0 0 0 0 0 0 0 0 0 0 0 0 0 0 0 0 0 0 0 0.00257680790822794 0 0 0 0 0 0 0.00832852622041456 0 0.0146872851022088 0 0.0129385961453919 0.0134132116850375 0.00993625060890148 0 0 0 0 0 0.00477614433114717 0.00598560136577238 0.010510039745016 0 0 0.0231414964058329 0.012641021437573 0 0.00584265804597971 0.0090177847116857 0 0
0 0 0 0 0 0 0 0 0 0 0 0 0 0 0 0 0 0 0 0 0 0 0 0 0 0 0 0 0 0 0 0 0 0 0 0 0 0 0 0 0 0 0 0 0 0 0 0 0 0 0 0 0 0 0 0 0 0 0 0 0 0 0 0 0 0 0 0 0 0 0 0 0 0 0 0 0 0 0 0 0 0 0 0 0 0 0 0 0 0 0 0 0 0 0 0 0 0 0 0 0 0 0 0 0 0 0 0 0 0 0 0 0 0 0 0 0 0 0 0 0 0 0 0 0 0 0 0 0 0 0 0 0 0 0 0 0 0 0 0 0 0 0 0 0 0 0 0 0 0 0 0 0 0 0 0 0 0 0 0 0 0 0 0 0 0 0 0 0 0 0 0 0 0 0 0 0 0 0 0 0 0 0 0 0 0 0 0 0 0 0 0 0 0.00514119609488707 0.0102750377451246 0 0 0 0.00632391463775497 0 0 0 0 0 0 0 0 0 0 0 0 0 0 0.000985484849554248 0 0 0 0 0 0 0 0 0.0136143082022289 0 0 0 0 0 0 0 0 0 0 0 0 0.00306981837632288 0 0 0 0 0 0 0 0.0309846463890694 0.088942983536586 0.0172276146198996 0 0 0.0913474720446193 0 0.148170441528825 0.0495740924583958 0.186176679199467 0.0209960825078823 0.133608095083977 0 0.0117046316495133 0 0.0102455236856007 0.0254121925140258 0 0 0 0 0 0 0 0 0 0 0 0 0 0 0 0 0 0 0 0 0 0 0 0 0 0.00279116972126382 0 0 0 0 0 0 0 0 0 0 0.0124523533541438 0 0.00870903494888231 0.0144144608690224 0.00400401356123913 0 0 0 0 0 0.0023079303087839 0.0114951916415604 0.0534852560190857 0 0.00266288023561803 0.00673980174626528 0.0151566246418391 0 0 0.0119810678285614 0 0
0 0 0 0 0 0 0 0 0 0 0 0 0 0 0 0 0 0 0 0 0 0 0 0 0 0 0 0 0 0 0 0 0 0 0 0 0 0 0 0 0 0 0 0 0 0 0 0 0 0 0 0 0 0 0 0 0 0 0 0 0 0 0 0 0 0 0 0 0 0 0 0 0 0 0 0 0 0 0 0 0 0 0 0 0 0 0 0 0 0 0 0 0 0 0 0 0 0 0 0 0 0 0 0 0 0 0 0 0 0 0 0 0 0 0 0 0 0 0 0 0 0 0 0 0 0 0 0 0 0 0 0 0 0 0 0 0 0 0 0 0 0 0 0 0 0 0 0 0 0 0 0 0 0 0 0 0 0 0 0 0 0 0 0 0 0 0 0 0 0 0 0 0 0 0 0 0 0 0 0 0 0 0 0 0 0 0 0 0 0 0 0 0 0.0126564427004205 0.0062130389528232 0 0.00524758770519854 0 0.0999991847965209 0 0 0 0 0 0 0 0 0 0 0 0 0 0 0.0022888840674653 0 0 0 0 0 0 0 0 0.0393471695249266 0 0 0 0 0 0 0 0 0 0 0 0 0 0 0 0.00226284649738567 0 0 0.0205619089112571 0.0046917380449208 0.0708636430919048 0.123546378236618 0.0192750846683031 0 0 0.00320542445396222 0.192418589583682 0 0.00840217772406339 0.040938855434072 0 0.104011068265977 0 0 0 0 0.0123427990766491 0 0 0 0 0 0 0 0 0 0 0 0 0 0 0 0 0 0 0 0 0 0 0 0 0 0 0 0 0 0 0 0 0.00174160807935126 0 0.0218969448173655 0 0 0 0 0.00630978520634035 0 0 0 0 0 0 0 0.0118588616904917 0.177360798019849 0.00595303227951592 0 0 0 0 0 0.00660614817093612 0 0
0 0 0 0 0 0 0 0 0 0 0 0 0 0 0 0 0 0 0 0 0 0 0 0 0 0 0 0 0 0 0 0 0 0 0 0 0 0 0 0 0 0 0 0 0 0 0 0 0 0 0 0 0 0 0 0 0.00126917707963191 0 0 0 0 0 0 0 0 0 0 0 0 0 0 0 0 0 0 0 0 0 0 0 0 0 0 0 0 0 0 0 0 0 0 0 0 0 0 0 0 0 0 0 0 0 0 0 0 0 0 0 0 0 0 0 0 0 0 0 0 0 0 0 0 0 0 0 0 0 0 0 0 0 0 0 0 0 0 0 0 0 0 0 0 0 0 0 0 0 0 0 0 0 0 0 0 0 0 0 0 0 0 0 0 0 0 0 0 0 0 0 0.00183220550227383 0 0 0 0 0 0 0 0 0 0.00299173853550864 0 0 0 0 0 0 0 0 0 0 0 0 0 0 0 0 0 0.00296396798649649 0 0 0 0 0 0 0 0.00231669980978611 0 0 0 0 0 0 0 0 0 0 0 0 0 0 0 0 0 0 0 0 0 0 0 0 0 0 0 0 0 0.00680379915337553 0.0256215096185646 0.0113738429056534 0.00236292488732599 0 0 0 0 0 0 0 0 0.0175197226488196 0.170061725314336 0.0201919363969696 0.070927068264303 0.00925685898788229 0 0.250747316219905 0.0878150434505769 0.0536502088810333 0.0122025772541556 0.0186464515226192 0.001735536874665 0.0134099538536644 0.049471820963682 0 0 0 0 0 0 0 0 0 0 0 0 0 0 0 0 0 0 0 0 0 0 0 0 0 0 0 0 0 0 0 0 0 0 0.00331003847443929 0 0 0.00709076862812075 0.0170592319320676 0.01145948012409 0.0157434973285833 0 0 0 0.00575523353089361 0 0.00341314539173967 0.0039222741303376 0.041082160699926 0 0 0.00459371050687884 0.0444860462510398 0 0 0.00891232689065455 0 0
0 0 0 0 0 0 0 0 0 0 0 0 0 0 0 0 0 0 0 0 0 0 0 0 0 0 0 0 0 0 0 0 0 0 0 0 0 0 0 0 0 0 0 0 0 0 0 0 0 0 0 0 0 0 0 0 0 0 0 0 0 0 0 0 0 0 0 0 0 0 0 0 0 0 0 0 0 0 0 0 0 0 0 0 0 0 0 0 0 0 0 0 0 0 0 0 0 0 0 0 0 0 0 0 0 0 0 0 0 0 0 0 0 0 0 0 0 0 0 0 0 0 0 0 0 0 0 0 0 0 0 0 0 0 0 0 0 0 0 0 0 0 0 0 0 0 0 0 0 0 0 0 0 0 0 0 0 0 0 0 0 0 0 0 0 0 0 0 0 0 0 0 0 0 0 0 0 0 0.00454443299359631 0 0 0 0 0 0 0 0 0 0 0 0 0 0 0 0 0 0 0 0 0 0 0 0 0 0 0 0 0 0 0 0 0 0 0 0 0 0 0 0 0 0 0 0 0 0 0 0 0 0 0 0 0 0 0 0.00871710982916398 0.0155705711480528 0.00223083879767413 0 0 0 0 0.00341819205432276 0 0.00362305475150233 0.00315831553651245 0.00897377006643093 0.00147729187981514 0 0.0898508672806686 0.15335288571126 0.0259667094006322 0.144359619960243 0 0.0635564647401171 0.0818609878786241 0.0043421072279326 0.062900527006685 0.00118972061453138 0.0336670573261773 0.120232451121819 0 0 0 0 0 0 0 0 0 0 0 0 0 0 0 0 0 0 0 0 0 0 0 0 0 0 0 0 0 0 0 0 0 0 0.00236167349161871 0 0 0 0.0195001381707523 0.00875049528939841 0.00966665360394398 0 0 0 0 0 0.00314843229095066 0.00515275247968405 0.0433594376733981 0 0.00212229671432079 0.0103302000667805 0.0556620364881357 0 0 0.00695290840525578 0 0
0 0 0 0 0 0 0 0 0 0 0 0 0 0 0 0 0 0 0 0 0 0 0 0 0 0 0 0 0 0 0 0 0 0 0 0 0 0 0 0 0 0 0 0 0 0 0 0 0 0 0 0 0 0 0 0 0 0 0 0 0 0 0 0 0 0 0 0 0 0 0 0 0 0 0 0 0 0 0 0 0 0 0 0 0 0 0 0 0 0 0 0 0 0 0 0 0 0 0 0 0 0 0 0 0 0 0 0 0 0 0 0 0 0 0 0 0 0 0 0 0 0 0 0 0 0 0 0 0 0 0 0 0 0 0 0 0 0 0 0 0 0 0 0 0 0 0 0 0 0 0 0 0 0 0 0 0 0 0 0 0 0 0 0 0 0 0 0 0 0 0 0 0 0 0 0 0 0 0 0 0 0 0 0 0 0 0 0.00103840402072297 0 0.000792466226341215 0 0 0 0 0 0 0 0 0 0 0 0 0 0 0 0 0 0 0 0 0 0 0 0 0 0 0 0 0 0 0 0 0 0 0 0 0 0 0 0 0 0 0 0 0.0137036154593249 0.00653722243304291 0.00887471193394454 0 0 0 0 0 0 0 0 0 0.0539031743639173 0.112212665434715 0.00559869195958705 0.0228728175581303 0 0.0668641116928456 0.0840571099646303 0 0.0199538253463338 0.0368431330377567 0.0233971661205636 0.00885127542611107 0.0271760467742674 0.262777708565825 0 0 0 0 0 0 0 0 0 0 0 0 0 0 0 0 0 0 0 0 0 0 0 0 0 0 0 0 0 0 0 0 0 0 0 0 0 0 0.068598907830489 0.0043365222016165 0.0301646426867107 0 0 0 0 0 0 0 0.00905374425016556 0 0.00381021678778866 0.0054079446072933 0.123173875317876 0 0 0 0 0
0 0 0 0 0 0 0 0 0 0 0 0 0 0 0 0 0 0 0 0 0 0 0 0 0 0 0 0 0 0 0 0 0 0 0 0 0 0 0 0 0 0 0 0 0 0 0 0 0 0 0 0 0 0 0 0 0.000436480223122655 0 0 0 0 0 0 0 0 0 0 0 0 0 0 0 0 0 0 0 0 0 0 0 0 0 0 0 0 0 0 0 0 0 0 0 0 0 0 0 0 0 0 0 0 0 0 0 0 0 0 0 0 0 0 0 0 0 0 0 0 0 0 0 0 0 0 0 0 0 0 0 0 0 0 0 0 0 0 0 0 0 0 0 0 0 0 0 0 0 0 0 0 0 0 0 0 0 0 0 0 0 0 0 0 0 0 0 0 0 0 0 0 0 0 0 0 0 0 0 0 0 0.00255363322694669 0 0 0 0 0.000480456457691776 0 0 0 0 0 0 0 0 0 0.00310193454500215 0.00554704385705788 0 0.00212386905211816 0 0.00411766061224337 0 0 0 0 0 0 0 0 0 0 0 0 0 0 0.00190298478966745 0 0 0 0 0 0 0 0.000817684142427511 0.00642458697514716 0 0 0 0 0 0 0 0 0 0 0 0.00170188569382868 0.00162914205589313 0 0.00137590564058243 0 0.00253168627620968 0 0.012733848656675 0.00349042659562289 0.0163056551123951 0.0222518330459609 0.0130498409747685 0 0 0.0274515065052345 0.170597838572523 0.102266844872976 0.0478800872483267 0.126896913982652 0.0233875928018253 0 0 0.00838359527120956 0.00122335086513194 0.050156132362113 0.0589897292996495 0 0 0 0 0 0 0 0 0 0 0 0 0 0 0 0 0 0 0 0 0 0 0 0 0 0.000805219975598362 0.00110041849785429 0 0 0.00110041849785429 0 0 0 0 0.0195851283526095 0 0 0 0.028535757183004 0.0169288583614987 0.00522732174996318 0.00130151762616009 0 0 0 0 0.00554822444104345 0.0136492248537916 0.0631142189469182 0.00130365203917676 0.0136670489965188 0.034081220777987 0.0541448926952848 0 0.00502557945164682 0.0150711478380872 0 0
0 0 0 0 0 0 0 0 0 0 0 0 0 0 0 0 0 0 0 0 0 0 0 0 0 0 0 0 0 0 0 0 0 0 0 0 0 0 0 0 0 0 0 0 0 0 0 0 0 0 0 0 0 0 0 0 0 0 0 0 0 0 0 0 0 0 0 0 0 0 0 0 0 0 0 0 0 0 0 0 0 0 0 0 0 0 0 0 0 0 0 0 0 0 0 0 0 0 0 0 0 0 0 0 0 0 0 0 0 0 0 0 0 0 0 0 0 0 0 0 0 0 0 0 0 0 0 0 0 0 0 0 0 0 0 0 0 0 0 0 0 0 0 0 0 0 0 0 0 0 0 0 0 0 0 0 0 0 0 0 0 0 0 0 0 0 0 0 0 0 0 0 0 0 0 0 0 0 0 0 0 0 0 0 0 0 0 0.002708186387798 0.00487293701979647 0.00273418868310253 0 0 0 0 0 0 0 0 0 0 0 0 0 0 0 0 0 0 0 0 0 0 0 0 0 0 0 0 0 0 0 0 0 0 0 0 0 0 0 0 0 0 0 0 0.00448317292512212 0.0309433158054781 0.0485364469064066 0 0 0 0 0 0 0 0 0 0.30147837913413 0.122417907275719 0 0 0 0.0115406567150575 0.00713296453028995 0.0457626697200213 0 0 0.0681365045066896 0.0574393477680924 0.0218422592445156 0.0234403507362118 0 0 0 0 0 0 0 0 0 0 0 0 0 0 0 0 0 0 0 0 0 0 0 0 0 0 0 0 0 0 0 0 0 0 0 0 0 0 0.113630561583582 0.0086831487594937 0.110075492316638 0 0 0 0 0 0 0 0 0 0 0.00245801657709767 0.0116834934047574 0 0 0 0 0
0 0 0 0 0 0 0 0 0 0 0 0 0 0 0 0 0 0 0 0 0 0 0 0 0 0 0 0 0 0 0 0 0 0 0 0 0 0 0 0 0 0 0 0 0 0 0 0 0 0 0 0 0 0 0 0 0 0 0 0 0 0 0 0 0 0 0 0 0 0 0 0 0 0 0 0 0 0 0 0 0 0 0 0 0 0 0 0 0 0 0 0 0 0 0 0 0 0 0 0 0 0 0 0 0 0 0 0 0 0 0 0 0 0 0 0 0 0 0 0 0 0 0 0 0 0 0 0 0 0 0 0 0 0 0 0 0 0 0 0 0 0 0 0 0 0 0 0 0 0 0 0 0 0 0 0 0 0 0 0 0 0 0 0 0 0 0 0 0 0 0 0 0 0.00214521579853572 0 0 0 0 0.00674118550805283 0 0 0 0 0 0 0 0 0 0 0 0 0.0015512045732353 0 0 0 0 0 0 0 0 0 0.00270760707987831 0.00187043984913336 0 0.00722245864802005 0 0 0 0 0 0 0 0.00264329830896279 0 0 0 0 0 0 0 0 0 0 0.00226759092877535 0 0 0 0 0.00171121476868745 0 0 0.00163911869191477 0 0 0.0113702782825885 0.157768405248574 0.0373567472365161 0 0 0 0 0.00372683634947515 0.00136716335268196 0 0.00648294903534814 0.0131837614638672 0.134883532913836 0.0322305839105556 0.0423548836599474 0.02056039415465 0 0.0228935238155182 0.134140924860288 0.0377272846416091 0.0115335562202442 0.0884539724538311 0 0.00750183771627702 0.0168178011188411 0.0714658264532382 0 0 0 0 0 0 0 0 0 0 0 0 0 0 0 0 0 0 0 0 0 0 0 0.00239731615863637 0 0 0 0 0 0 0 0.00185941275430118 0 0 0 0 0 0 0.0156106433860178 0.0104242462986258 0.056502998481686 0 0 0 0 0 0 0 0.00618773901331168 0 0.00508767315488044 0.0122299748614104 0.00476001403339351 0 0 0.00262038481465298 0 0
0 0 0 0 0 0 0 0 0 0 0 0 0.000561953866927648 0 0 0 0 0 0 0 0 0 0 0 0 0 0 0 0 0 0 0.00110075394399877 0.00292849697823058 0.0184590911827308 0.00474941375009274 0 0 0 0 0 0 0 0 0 0 0 0 0 0 0 0.00150719702311752 0 0 0 0.0319557639334077 0 0.00272219910688545 0 0 0 0 0 0 0 0 0 0 0 0 0 0 0.00854481550274665 0 0 0 0 0.00154103216837999 0 0 0 0 0 0 0 0 0 0 0 0 0 0 0 0 0 0 0 0 0 0 0 0.00801538620196701 0.0459813119008874 0 0.000661540859160434 0 0 0 0 0 0 0 0 0 0 0.000744145949855262 0 0 0 0.000355746794485892 0 0 0 0 0 0 0 0 0 0 0 0 0 0 0 0 0 0 0 0 0.0295439826881473 0 0 0 0 0.00571999500049441 0.00454458342548839 0 0.0177585029272407 0 0.00170137943819745 0.0134147631410238 0.00872638850814548 0 0.0125662298309139 0.0431136278430455 0 0 0 0 0 0 0 0 0 0 0 0 0 0 0.00125793551717836 0 0.00206776512679965 0 0 0 0 0 0 0.000304050931185917 0 0 0 0 0 0 0 0 0.0250747209978677 0.0733453005074662 0.0244658795311777 0 0.00340475313820038 0 0 0 0.00243934608282042 0.00668132060206442 0 0 0 0 0.0014855960479059 0.000851084498888678 0 0.00121969212949269 0 0 0 0 0 0 0 0 0 0.00110554551241349 0.00339052792833019 0 0 0 0 0 0 0 0 0 0 0 0 0 0 0 0 0 0 0.000187623715111971 0 0.0136239327409236 0 0 0 0 0.000599900688403782 0 0 0 0 0.0364530339826181 0.00406511474305168 0.000400502588760091 0 0 0.000501650963476576 0.000597314909574456 0.00336007910119924 0.000396219022954034 0.01755489951998 0.00176611517196268 0 0.00850164990823656 0.0101215681649375 0 0 0 0 0 0 0 0 0 0 0 0 0 0 0 0 0 0 0 0 0 0 0 0.00157778099150372 0 0 0 0 0 0 0 0 0 0 0 0 0 0.0027855797917955 0.0536432211761546 0.154070905482185 0.100149549947917 0.00180998607701255 0 0.00256775138774713 0.0164346388967477 0.014527015354582 0.0121061626206572 0.000540852306181845 0.00237273858054206 0 0 0 0.000685583703103535 0.0107247972250736 0.00428628296337549 0.0338954990500366 0.00141238209348513 0.0742678466133465
0 0 0 0 0 0 0 0 0 0 0 0 0 0 0 0 0 0 0 0 0 0 0 0 0 0 0 0 0 0 0 0 0 0 0 0 0 0 0 0 0 0 0 0 0 0 0 0 0 0 0 0 0 0 0 0 0 0 0 0 0 0 0 0 0 0 0 0 0 0 0 0 0 0 0 0 0 0 0 0 0 0 0 0 0 0 0 0 0 0 0 0 0 0 0 0 0 0 0 0 0 0 0 0 0 0 0 0 0 0 0 0 0 0 0 0 0 0 0 0 0 0 0 0 0 0 0 0 0 0 0 0 0 0 0 0 0 0 0 0 0 0 0 0 0 0 0 0 0 0 0 0 0 0 0 0 0 0 0 0 0 0 0 0 0 0 0 0 0 0 0 0 0 0 0 0 0 0 0 0 0 0 0 0 0 0 0 0.00553958913221626 0.00158073818356313 0.00554166032428309 0 0 0 0 0 0 0 0 0 0 0 0 0 0 0 0 0 0 0 0 0 0 0 0 0 0 0 0 0 0 0 0 0 0 0 0 0 0 0 0 0 0 0 0 0.00284102090821618 0.00563333576479345 0.00794866882201132 0 0 0.00113700784804602 0 0.00254728935438329 0 0 0 0.00408086543522089 0.0451880272432817 0.0167692500502364 0.0221024018433448 0.0161452627409503 0 0.0147700172382072 0.0644094277476107 0.0393111583905722 0.0619005122091347 0.0254373765706771 0.0150871247835319 0.0323958314458213 0 0.181259463060371 0 0 0 0 0 0 0 0 0 0 0 0 0 0 0 0 0 0 0 0 0 0 0 0 0 0 0 0 0 0 0 0 0 0 0.00539514904693616 0 0 0 0.208603106153693 0.0210407545875123 0.096181700000843 0.00507479322816353 0 0 0.00139078748553753 0 0.00118291383834664 0 0.00547787063378999 0 0.0275297450105129 0.0297107547344667 0.0211169931740931 0 0 0.00158418525080867 0 0.00408521775882269
0 0 0 0 0 0 0 0 0 0 0 0 0 0 0 0 0 0 0 0 0 0 0 0 0 0 0 0 0 0 0 0 0 0 0 0 0 0 0 0 0 0 0 0 0 0 0 0 0 0 0 0 0 0 0 0 0 0 0 0 0 0 0 0 0 0 0 0 0 0 0 0 0 0 0 0 0 0 0 0 0 0 0 0 0 0 0 0 0 0 0 0 0 0 0 0 0 0 0 0 0 0 0 0 0 0 0 0 0 0 0 0 0 0 0 0 0 0 0 0 0 0 0 0 0 0 0 0 0 0 0 0 0 0 0 0 0 0 0 0 0 0 0 0 0 0 0 0 0 0 0 0 0 0 0 0 0 0 0 0 0 0 0 0 0 0 0 0 0 0 0 0 0 0 0 0 0 0 0 0 0 0 0 0 0 0 0 0.00320375900268507 0.00156219149651896 0.00243740818049585 0 0 0 0 0 0 0 0 0 0 0 0 0 0 0 0 0 0 0 0 0 0 0 0 0 0 0 0 0 0 0 0 0 0 0 0 0 0 0 0 0 0 0 0 0.0105221603782181 0.00558040570663732 0.00719763216081257 0 0 0 0 0 0 0 0 0 0.0385806350621124 0.0454530724163512 0.018062470704508 0.0175928646440302 0.00657995058333786 0.0239383980589188 0.101053056151704 0.166994262704662 0.0319838010577125 0.0119928482071259 0.0281656098856757 0.0169440485518375 0.0796313646772534 0 0 0 0 0 0 0 0 0 0 0 0 0 0 0 0 0 0 0 0 0 0 0 0 0 0 0 0 0 0 0 0 0 0 0 0 0 0 0 0.120446462564451 0.0072904344841067 0.0568268053204501 0.0016121107922188 0 0 0 0 0 0 0.018053794218552 0 0.00276083409746181 0.00827538451697792 0.16520572281709 0 0 0.00205251155809464 0 0
0 0 0 0 0 0 0 0 0 0 0 0 0.0524815490377281 0 0 0 0 0 0 0 0 0 0 0 0 0 0 0 0 0 0 0 0 0 0.0191822334334364 0 0 0 0 0 0 0 0 0 0 0 0 0 0 0 0 0 0 0 0 0.0319795092856979 0.0255827640731685 0 0 0 0 0 0 0 0 0 0 0 0 0 0 0 0 0 0 0 0 0 0 0 0 0 0 0 0 0 0 0 0 0 0 0 0 0 0 0 0 0 0 0 0 0 0 0 0.0693405093598682 0 0 0 0 0.0315739541107169 0 0 0 0 0.100861285121696 0 0 0 0.0751507466593808 0 0 0 0 0 0 0 0 0 0 0 0 0 0 0 0 0 0 0 0 0 0 0 0 0 0 0 0 0 0 0 0 0 0 0 0 0 0 0 0 0 0 0 0 0 0 0 0 0.47586176577323 0 0 0 0 0 0 0 0 0 0 0 0 0 0 0 0 0 0 0 0 0 0 0 0 0 0 0 0 0 0 0 0 0 0 0 0 0 0 0 0 0 0 0 0 0 0 0 0 0 0 0 0 0 0 0 0 0 0 0 0 0 0 0 0 0 0 0 0.0274227397186614 0 0 0 0 0 0 0 0 0 0 0 0 0 0 0 0 0 0 0 0 0 0 0 0 0 0 0 0.063321007962509 0 0 0 0 0 0 0 0 0 0 0 0 0 0 0 0 0 0 0 0 0 0 0 0 0 0 0 0 0 0 0 0 0 0 0 0 0.0272419354639062 0 0 0 0 0 0 0 0 0 0 0 0 0 0 0 0 0
0 0 0 0 0 0 0 0 0 0 0 0 0 0 0 0 0 0 0 0 0 0 0 0 0 0 0 0 0 0 0 0 0 0 0 0 0 0 0 0 0 0 0 0 0 0 0 0 0 0 0 0 0 0 0 0 0 0 0 0 0 0 0 0 0 0 0 0 0 0 0 0 0 0 0 0 0 0 0 0 0 0 0 0 0 0 0 0 0 0 0 0 0 0 0 0 0 0 0 0 0 0 0 0 0 0.0146454366900988 0 0 0 0 0.0120332606434017 0.0408935479052115 0 0.011610178477975 0 0 0 0 0.00940358561400357 0 0 0.0460444327723279 0 0 0 0.00592263911073076 0 0 0 0 0 0 0 0 0 0 0 0 0 0 0 0 0 0 0 0 0 0 0 0 0 0 0 0 0 0 0 0 0 0 0 0 0 0 0 0 0 0.322572981723079 0 0 0 0 0 0 0 0 0.00951129491529503 0.0116309364594608 0 0 0 0 0 0 0 0 0 0 0 0 0.00468973321251669 0.00821465989748784 0 0 0 0 0 0 0 0 0 0.00476090732009298 0 0 0 0 0 0 0 0 0 0 0 0.00746461513240716 0 0 0 0 0 0 0 0 0 0 0 0 0 0 0.00874450442602321 0 0 0 0.0194583372450467 0 0 0 0 0 0 0 0 0 0.00788215779279472 0 0 0 0 0 0 0 0 0 0 0 0 0 0 0 0 0 0 0 0 0.237000279314174 0 0.038149176269291 0.0192779850266371 0.0630858196726455 0.0284208770389852 0 0 0 0.0427035972665621 0.0132202782692551 0.012658777804497 0 0 0 0 0 0 0 0 0 0 0 0 0 0 0 0 0 0 0 0 0 0 0 0 0 0 0 0 0 0 0 0 0 0 0 0 0 0 0 0 0 0 0
0 0 0 0 0 0 0 0 0 0 0 0 0 0 0 0 0 0 0 0 0 0 0 0 0 0 0.0710286718497471 0 0 0 0 0 0 0 0 0 0 0 0 0 0 0 0 0 0 0 0 0 0 0 0 0 0 0.0584212842425454 0 0 0 0 0 0 0 0 0 0 0 0 0.00702815478966556 0 0 0 0 0 0 0 0 0 0 0 0 0 0 0 0 0 0 0 0 0 0 0 0 0 0 0 0 0 0 0 0 0 0 0 0 0 0 0.00769352522700497 0 0.0402684143198787 0.117673110246503 0 0 0 0 0 0 0 0.0108313751283331 0.0937070486562967 0 0.0134109387472851 0.046804949638564 0 0 0.0123932316964684 0 0 0 0 0 0 0 0 0 0 0 0 0 0 0 0 0 0 0 0 0 0 0 0 0 0 0 0 0 0 0 0 0 0 0 0 0 0 0 0 0 0 0 0.19910118527164 0 0 0 0 0 0.123459702280162 0 0 0.00780907863721932 0 0 0 0 0 0 0 0 0 0 0 0 0 0 0 0 0 0 0 0 0 0 0 0 0 0 0 0 0 0 0 0 0.0339115279651752 0 0 0 0 0 0 0 0 0 0 0 0 0 0 0 0 0 0 0 0 0 0 0 0 0 0 0 0 0 0 0 0 0 0 0 0 0 0 0 0 0 0 0 0 0 0 0 0 0 0 0 0 0 0.0345460198324061 0.0815057188778253 0 0 0.0129618191749946 0 0.0274442434182857 0 0 0 0 0 0 0 0 0 0 0 0 0 0 0 0 0 0 0 0 0 0 0 0 0 0 0 0 0 0 0 0 0 0 0 0 0 0 0 0 0 0 0 0 0 0 0 0
0 0 0 0 0 0 0 0 0 0 0 0 0.021200943590519 0 0 0 0 0 0 0 0 0 0 0 0 0 0 0 0 0 0 0 0 0 0 0 0 0 0 0 0 0 0 0 0 0 0 0 0 0 0 0 0 0 0 0 0 0 0 0 0 0 0 0 0 0 0 0 0 0 0 0 0 0 0 0 0 0 0 0 0 0 0 0 0 0 0 0 0 0 0 0 0 0 0 0 0 0 0 0 0 0 0 0 0.00958768874860727 0 0 0 0 0 0.012535271240154 0.0162927051101005 0 0 0.0160241790973226 0.00892203581502305 0.0109338716593314 0 0.0465508039788642 0.0282244467489324 0 0.00424997300099464 0 0 0 0.0043232659485567 0 0 0 0 0 0 0 0 0 0 0 0 0 0 0 0 0 0 0 0 0 0 0 0 0 0 0 0 0 0 0 0 0 0 0 0 0 0 0 0 0 0.639142998683998 0 0 0 0 0 0 0 0 0.00963469378414873 0 0 0 0 0 0 0 0 0 0 0 0 0 0 0 0 0 0 0 0 0 0 0 0 0 0 0 0 0 0 0 0 0 0 0 0 0 0 0 0 0 0 0 0 0 0 0 0 0 0 0 0 0 0 0 0 0 0 0 0 0 0 0 0 0 0 0 0 0 0 0 0 0 0 0 0 0 0 0 0 0 0 0 0.0221052033008135 0.0864160590684511 0.0340492468138368 0 0 0.00858271260498215 0 0.0212239008053641 0 0 0 0 0 0 0 0 0 0 0 0 0 0 0 0 0 0 0 0 0 0 0 0 0 0 0 0 0 0 0 0 0 0 0 0 0 0 0 0 0 0 0 0 0 0 0 0 0 0
0 0 0 0 0 0 0 0 0 0 0 0 0 0 0 0 0 0 0 0 0 0 0.00469861109587193 0 0 0 0.0607170910473132 0 0 0 0 0 0 0 0 0 0 0 0 0 0 0 0 0 0 0 0 0 0 0 0 0 0 0 0 0 0 0 0 0 0 0 0 0 0 0 0 0 0 0 0 0 0 0 0 0 0 0 0 0 0 0 0 0 0 0 0 0 0 0 0 0 0 0 0 0 0 0 0 0 0 0 0 0 0 0 0 0 0.0177412879625665 0 0 0 0 0 0 0 0 0.0271104042906932 0 0 0.00960163379273055 0 0 0 0 0 0 0 0.0819567428538223 0 0 0 0 0 0 0 0 0 0 0 0 0 0 0 0 0 0 0 0 0 0 0 0 0 0 0 0 0 0 0 0 0 0 0 0 0 0 0.343599421564416 0.0363662989807517 0.15124956981289 0.0174782494460325 0.0388665231072135 0 0.0464370600932832 0 0 0 0 0 0 0 0 0 0 0 0 0 0.0151903005870475 0 0.00757883756976349 0 0 0 0 0 0 0 0 0 0 0 0 0 0 0 0 0 0.0743532492236783 0 0 0 0 0 0 0 0 0 0 0 0 0 0 0 0 0 0 0 0 0 0 0 0 0 0 0 0 0 0 0 0 0 0 0 0 0 0 0 0 0 0 0 0 0 0 0 0 0 0 0 0 0 0 0.0670547185719262 0 0 0 0 0 0 0 0 0 0 0 0 0 0 0 0 0 0 0 0 0 0 0 0 0 0 0 0 0 0 0 0 0 0 0 0 0 0 0 0 0 0 0 0 0 0 0 0 0 0 0 0 0 0 0
0 0 0 0 0 0 0 0 0 0 0 0 0 0 0 0 0 0 0 0 0 0 0 0 0 0 0 0.0152837867348923 0 0 0 0 0 0 0 0 0 0 0 0 0 0 0 0 0 0 0 0 0 0 0 0 0 0.0415972142342076 0 0 0 0 0 0.00193831572310719 0 0 0 0 0 0 0 0 0 0 0 0 0 0 0 0 0 0 0 0 0 0 0 0 0 0 0 0 0 0 0 0 0 0 0 0 0 0 0 0 0 0 0 0 0 0.0361530657193299 0 0.00250121931835927 0 0 0 0.00134606289019989 0 0 0 0 0 0 0 0 0 0.00120710503086082 0.0250050853467406 0.037167999922154 0.0194365256837672 0 0 0 0 0 0 0 0 0 0 0 0 0 0 0 0 0 0 0 0 0 0 0 0 0 0 0 0 0 0 0 0 0 0 0 0 0 0 0 0 0 0 0 0 0 0 0 0 0 0 0 0 0 0 0 0 0 0 0 0 0 0 0 0 0 0 0 0 0 0 0 0 0 0 0 0 0 0 0 0 0 0 0 0 0 0 0 0 0 0 0 0 0 0 0 0 0 0 0 0 0 0 0 0 0 0 0 0 0 0 0 0 0 0 0 0 0 0 0 0 0 0 0 0 0 0 0 0 0 0 0 0 0 0 0 0 0.00693783468965699 0 0.00428072918798934 0 0 0.0290968357484293 0 0.109975922974327 0.0325242048153581 0 0 0 0.066328579849919 0 0.00401688699713004 0.359389763262256 0 0 0 0.13830123624028 0 0.0675116256310356 0 0 0 0 0 0 0 0 0 0 0 0 0 0 0 0 0 0 0 0 0 0 0 0 0 0 0 0 0 0 0 0 0 0 0
0 0 0 0 0 0 0 0 0 0 0 0 0 0 0 0 0 0 0 0 0 0 0 0 0 0 0 0 0 0 0 0 0 0 0 0 0 0 0 0 0 0 0 0 0 0 0 0 0 0 0 0 0 0 0 0 0 0 0 0 0 0 0 0 0 0 0 0 0 0 0 0 0 0 0 0 0 0 0 0 0 0 0 0 0 0 0 0 0 0 0 0 0 0 0 0 0 0 0 0 0 0 0 0 0 0 0 0 0 0 0 0 0 0 0 0 0 0 0 0 0 0 0 0 0 0 0 0 0 0 0 0 0 0 0 0 0 0 0 0 0 0 0 0 0 0 0 0 0 0 0 0 0 0 0 0 0 0 0 0 0 0 0 0 0 0 0 0.110569211947701 0 0 0 0 0 0 0 0 0 0 0 0 0 0 0 0 0 0 0 0 0 0 0 0 0 0 0 0 0 0 0 0 0 0 0 0 0 0 0 0 0 0 0 0 0 0 0 0 0 0 0 0 0 0 0 0 0 0 0 0 0 0 0 0 0 0 0 0 0 0 0 0 0 0 0 0 0 0 0 0 0 0 0 0 0 0 0 0 0 0 0 0 0 0.0267229741158747 0 0 0 0.221783959310938 0 0.0377865980759259 0.0556748502513128 0.123100643199329 0 0 0 0 0 0 0.424361763098918 0 0 0 0 0 0 0 0 0 0 0 0 0 0 0 0 0 0 0 0 0 0 0 0 0 0 0 0 0 0 0 0 0 0 0 0 0 0 0 0 0
0 0 0 0 0 0 0 0 0 0 0 0 0 0 0 0 0 0 0 0 0 0 0 0 0 0 0 0 0 0 0 0 0 0 0 0 0 0 0 0 0 0 0 0 0 0 0 0 0 0 0 0 0 0 0 0 0 0 0 0 0 0 0 0 0 0 0 0 0 0 0 0 0 0 0 0 0 0 0 0 0 0 0 0 0 0 0 0 0 0 0 0 0 0 0 0 0 0 0 0 0 0 0 0 0 0 0 0.0992826472088165 0 0 0 0 0 0 0 0 0 0 0 0 0 0 0 0 0 0 0 0 0 0 0 0 0 0 0 0 0 0 0 0 0 0 0 0 0 0 0 0 0 0 0 0 0 0 0 0 0 0 0 0 0 0 0 0 0 0 0 0.155083510047228 0 0 0 0 0 0 0 0 0.0629607614326928 0 0 0 0 0 0 0 0 0 0 0 0 0 0 0 0 0 0 0 0 0 0 0 0 0 0 0 0 0 0 0 0 0 0 0 0 0 0 0 0 0 0 0 0 0 0 0 0 0 0 0 0 0 0 0 0 0 0 0 0 0 0 0 0 0 0 0 0 0 0 0 0 0 0 0 0 0 0 0 0 0 0 0 0 0.201493105940419 0.111907267708855 0.185912268196613 0 0 0.0870648954771109 0 0 0.0962955439882655 0 0 0 0 0 0 0 0 0 0 0 0 0 0 0 0 0 0 0 0 0 0 0 0 0 0 0 0 0 0 0 0 0 0 0 0 0 0 0 0 0 0 0 0 0 0 0 0
0 0 0 0 0 0 0 0 0 0 0 0 0 0 0 0 0 0 0 0 0 0 0 0 0 0 0.00647495789833201 0 0 0 0 0 0 0 0 0 0 0 0 0 0 0 0 0 0 0 0 0 0 0 0 0 0 0.0311898861606333 0 0 0 0 0 0 0 0 0 0 0 0 0 0 0 0 0 0 0 0 0 0 0 0 0 0 0 0 0 0 0 0 0 0 0 0 0 0 0 0 0 0 0 0 0 0 0 0 0 0 0 0.00943074707619091 0 0.00586663647209868 0.0251631049636363 0 0 0 0 0 0 0 0 0 0 0 0 0 0 0.00826132255655759 0 0 0 0 0 0 0 0 0 0 0 0 0 0 0 0 0 0 0 0 0 0 0 0 0 0 0 0 0 0 0 0 0 0 0 0 0 0 0 0 0 0 0 0.0449655283784921 0 0 0 0 0 0 0 0 0.0084945080714308 0 0 0 0 0 0 0 0 0 0 0 0 0 0 0 0 0 0 0 0 0 0 0 0 0 0 0 0 0 0 0 0.0129413515856838 0.0462705244999024 0 0 0 0 0 0 0 0 0 0 0 0 0 0 0 0 0 0 0 0 0 0 0 0 0 0 0 0 0 0 0 0 0 0 0 0 0 0 0 0 0 0 0 0 0 0 0 0 0 0 0 0.0125382827730062 0 0 0 0.266783777357413 0.0177188890879038 0 0 0.115460708097085 0 0 0 0.119122724302024 0 0 0.20460799202466 0 0 0 0 0 0.0647090586949505 0 0 0 0 0 0 0 0 0 0 0 0 0 0 0 0 0 0 0 0 0 0 0 0 0 0 0 0 0 0 0 0 0 0 0
0 0 0 0 0 0 0 0 0 0 0 0 0 0 0 0 0 0 0 0 0 0 0 0 0 0 0.0164509146945501 0.00927236542038811 0 0 0 0 0 0 0 0 0 0 0 0 0 0 0 0 0 0 0 0 0 0 0 0 0 0.101003362267678 0 0 0 0 0 0 0 0 0 0 0 0 0 0 0 0 0 0 0 0 0 0 0 0 0 0 0 0 0 0 0 0 0 0 0 0 0 0 0 0 0 0 0 0 0 0 0 0 0 0 0 0.0555838080263307 0 0.0985664092398619 0.101147377217861 0 0 0 0 0 0 0 0 0.0571389300608773 0 0 0.0216577304031921 0 0.00624063690487196 0.0666731744234248 0.0063629761893166 0 0 0 0 0 0 0 0 0 0 0 0 0 0 0 0 0 0 0 0 0 0 0 0 0 0 0 0 0 0 0 0 0 0 0 0 0 0 0 0 0 0 0 0 0 0 0 0 0 0 0 0.00912806722147096 0 0 0 0 0 0 0 0 0 0 0 0 0 0 0 0 0 0 0 0 0 0 0 0 0 0 0 0 0 0 0 0 0 0 0 0 0 0 0 0 0 0 0 0 0 0 0 0 0 0 0 0 0 0 0 0 0 0 0 0 0 0 0 0 0 0 0 0 0 0 0 0 0 0 0 0 0 0 0 0 0 0 0 0 0 0.0342754284431692 0 0 0.0826295983322704 0.0410303202411766 0.0139298194254987 0.120920899480016 0 0.0190492447612254 0 0 0.0559550359885837 0 0 0.0829839012582377 0 0 0 0 0 0 0 0 0 0 0 0 0 0 0 0 0 0 0 0 0 0 0 0 0 0 0 0 0 0 0 0 0 0 0 0 0 0 0 0 0
0 0 0 0 0 0 0 0 0 0 0 0 0 0 0 0 0 0 0 0 0 0 0 0 0 0 0.0906077377831579 0 0 0 0 0 0 0 0 0 0 0 0 0 0 0 0 0 0 0 0 0 0 0 0 0 0 0.0321315863549024 0 0 0 0 0 0 0 0 0 0 0 0 0 0 0 0 0 0 0 0 0 0 0 0 0 0 0 0 0 0 0 0 0 0 0 0 0 0 0 0 0 0 0 0 0 0 0 0 0 0 0 0 0 0 0 0 0 0 0 0 0 0 0 0 0 0 0 0 0 0 0 0 0 0 0 0 0 0 0 0 0 0 0 0 0 0 0 0 0 0 0 0 0 0 0 0 0 0 0 0 0 0 0 0 0 0 0 0 0 0 0 0 0 0 0 0 0 0 0 0 0 0 0 0 0 0 0 0 0 0 0 0 0 0 0 0 0 0 0 0 0 0 0 0 0 0 0 0 0 0 0 0 0 0 0.0717654808705701 0.623135180988575 0 0 0 0 0 0 0 0 0 0 0 0 0 0 0 0 0 0 0 0 0 0 0 0 0 0 0 0 0 0 0 0 0 0 0 0 0 0 0 0 0 0 0 0 0 0 0 0 0 0 0 0 0 0 0 0 0 0 0 0.0553644528387906 0 0 0 0 0 0 0 0 0 0.0506135796002386 0 0.0763819815637652 0 0 0 0 0 0 0 0 0 0 0 0 0 0 0 0 0 0 0 0 0 0 0 0 0 0 0 0 0 0 0 0 0 0 0 0
0 0 0 0 0 0 0 0 0 0 0 0 0 0 0 0 0 0 0 0 0 0 0 0 0 0 0 0 0 0 0 0 0 0 0 0 0 0 0 0 0 0 0 0 0 0 0 0 0 0 0 0 0 0 0 0 0 0 0 0 0 0 0 0 0 0 0 0 0 0 0 0 0 0 0 0 0 0 0 0 0 0 0 0 0 0 0 0 0 0 0 0 0 0 0 0 0 0 0 0 0 0 0 0 0 0 0 0 0 0 0 0 0 0 0.0327261819140321 0 0 0 0 0 0 0 0 0 0 0 0 0 0 0 0 0 0 0 0 0 0 0 0 0 0 0 0 0 0 0 0 0 0 0 0 0 0 0 0 0 0 0 0 0 0 0 0 0 0 0 0 0 0 0 0 0 0 0 0 0 0 0.110675946525863 0 0 0 0 0 0 0 0 0 0 0 0 0 0 0 0 0 0 0 0 0 0 0 0 0 0 0 0 0 0 0 0 0 0 0 0 0 0 0.264691694501863 0 0 0 0 0 0 0 0 0 0 0 0 0 0 0 0 0 0 0 0.00514344226224648 0 0 0 0 0 0.0297547503389958 0 0 0 0.013835859685443 0.0714606417919007 0 0 0 0 0 0 0 0 0 0 0 0 0 0 0 0 0 0 0 0 0 0 0 0 0.179875204940655 0 0.275558796056127 0 0 0 0 0 0 0 0 0 0 0 0 0 0 0 0 0 0 0 0 0 0 0 0.0162774819828742 0 0 0 0 0 0 0 0 0 0 0 0 0 0 0 0 0 0 0
0 0 0 0 0 0 0 0 0 0 0 0 0 0 0 0 0 0 0 0 0 0 0 0 0 0 0 0 0 0 0 0 0 0 0 0 0 0 0 0 0 0 0 0 0 0 0 0 0 0 0 0 0 0 0 0 0 0 0 0 0 0 0 0 0 0 0 0 0 0 0 0 0 0 0 0 0 0 0 0 0 0 0 0 0 0 0 0 0 0 0 0 0 0 0 0 0 0 0 0 0 0 0 0 0 0.0133627285508723 0 0 0 0 0 0 0 0 0 0 0 0 0 0 0 0.0109108517525471 0 0 0 0 0 0 0 0 0 0 0 0 0 0 0 0 0 0 0 0 0 0 0 0 0 0 0 0 0 0 0 0 0 0 0 0 0 0 0 0 0 0 0 0 0 0 0 0 0 0 0 0 0 0 0 0 0 0 0 0 0 0 0 0 0 0 0 0 0 0 0 0 0 0 0 0 0 0 0 0 0 0 0 0 0 0 0 0 0 0 0 0 0.0497521423739174 0 0.0414652911841504 0 0 0 0 0 0 0 0 0 0 0 0 0 0 0 0 0 0 0 0 0 0 0 0 0 0 0 0 0 0 0 0 0 0 0 0 0 0 0 0 0 0 0 0 0.048168417344934 0 0 0 0 0 0 0 0 0 0.094890878446868 0 0.21010631294128 0.0260810077006154 0.402669442689285 0.0753819965154104 0 0 0 0 0 0 0 0 0 0 0 0 0 0 0 0 0 0 0 0 0 0 0 0 0 0.0272109305001206 0 0 0 0 0 0 0 0 0 0 0 0 0 0 0
0 0 0 0 0 0 0 0 0 0 0 0 0 0 0 0 0 0 0 0 0 0 0 0 0 0 0 0 0 0 0 0 0 0 0 0 0 0 0 0 0 0 0 0 0 0 0 0 0 0 0 0 0 0 0 0 0 0 0 0 0 0 0 0 0 0 0 0 0 0.0027339211605856 0 0 0 0 0 0 0 0 0 0 0 0 0 0 0 0 0 0 0 0 0 0 0 0 0 0 0 0 0 0 0 0 0 0 0 0 0 0 0 0 0.00147320207753007 0.00209517180845199 0 0 0 0 0 0 0 0.00121853334297039 0 0 0 0 0 0 0 0 0 0 0 0 0 0 0 0 0 0 0 0 0 0 0 0 0 0 0 0 0 0 0 0 0 0 0 0 0 0 0 0 0 0 0 0 0 0 0 0 0 0 0 0 0 0 0.00526278294300744 0 0.0249503607727318 0 0 0 0 0 0 0 0 0 0 0 0 0 0 0 0 0 0 0 0 0 0 0 0 0 0 0 0 0 0 0.00476984053805607 0 0 0 0.0463754389714222 0 0 0.00404252646235786 0.00179619226226762 0.0186345142667349 0 0 0 0.0362651886372354 0 0 0 0 0 0 0 0 0 0 0 0 0 0 0 0 0 0 0 0 0 0 0 0 0 0 0 0 0 0 0 0 0 0 0 0 0 0 0 0 0.00159550936703216 0 0 0 0.0440170241412698 0 0 0.0325876313160849 0.0146160561963361 0 0 0.0224801884129204 0 0 0.220454300810052 0.131780247028867 0.179703623144484 0.106308397379961 0.0353986067775477 0.0241754124591685 0.023703216784433 0 0 0 0 0 0 0 0 0 0 0 0 0 0 0 0 0 0 0 0 0.0135621129384925 0 0 0 0 0 0 0 0 0 0 0 0 0 0 0
0 0 0 0 0 0 0 0 0 0 0 0 0 0 0 0 0 0 0 0 0 0 0 0 0 0 0 0 0 0 0 0 0 0 0 0 0 0 0 0 0 0 0 0 0 0 0 0 0 0 0 0 0 0 0 0 0 0 0 0 0 0 0 0 0 0 0 0 0 0 0 0 0 0 0 0 0 0 0 0 0 0 0 0 0 0 0 0 0 0 0 0 0 0 0 0 0 0 0 0 0 0 0 0 0 0 0 0 0 0 0 0 0 0 0 0 0 0 0 0 0 0 0 0 0 0 0 0 0 0 0 0 0 0 0 0 0 0 0 0 0 0 0 0 0 0 0 0 0 0 0 0 0 0 0 0 0 0 0 0 0 0 0 0 0 0 0 0 0 0 0 0 0 0 0 0 0 0 0 0 0 0 0 0 0 0 0 0 0 0 0 0 0 0 0 0 0 0 0 0 0 0 0 0 0 0 0 0 0 0 0 0 0 0 0 0 0 0 0 0 0 0 0 0 0 0 0 0 0 0 0 0 0 0 0 0 0 0 0 0 0 0 0 0 0 0 0 0 0 0 0 0 0 0 0 0 0 0 0 0 0 0.0768801088146404 0 0 0 0 0 0 0 0 0 0.782693523164331 0.140426368021028 0 0 0 0 0 0 0 0 0 0 0 0 0 0 0 0 0 0 0 0 0 0 0 0 0 0 0 0 0 0 0 0 0 0 0 0 0 0 0 0 0 0 0 0 0
0 0 0 0 0 0 0 0 0 0 0 0 0 0 0 0 0 0 0.0190016786211964 0 0 0 0 0 0 0 0 0 0 0 0 0 0 0 0 0 0 0 0 0 0 0 0 0 0 0 0 0 0 0 0 0 0 0 0 0 0 0 0 0 0 0 0 0 0 0 0 0 0 0.0309730071438401 0 0 0 0 0 0 0 0 0 0 0 0 0 0 0 0 0 0 0 0 0 0 0 0 0 0 0 0 0 0 0 0 0 0 0 0.00394561391142565 0 0 0 0 0.00132930460935614 0.00449270957521527 0 0 0.00339118413100463 0 0 0 0 0 0 0.00781127982057526 0 0 0 0 0 0 0 0 0 0 0 0 0 0 0 0 0 0 0 0 0 0 0 0 0 0 0 0 0 0 0 0 0 0 0 0 0 0 0 0 0 0 0 0 0 0 0 0 0 0 0 0 0 0 0 0 0 0 0 0 0 0 0 0 0 0 0 0 0 0 0 0 0 0 0.00427632922899554 0 0 0 0 0 0 0 0 0 0 0 0 0 0 0 0 0 0.0111638976760243 0.00264689796715811 0.0115224589874625 0 0 0 0 0 0 0 0 0 0 0 0 0 0 0 0 0 0 0 0 0 0 0 0 0 0 0 0 0 0 0 0 0 0 0 0 0 0 0 0 0 0 0 0 0 0 0 0 0.00404849253731168 0 0 0 0 0 0 0.0654324630405381 0.334813010170609 0 0 0.256599453582974 0.0664770028353495 0.122215807403304 0.017546406321991 0.0160234905812296 0.0162895118544399 0 0 0 0 0 0 0 0 0 0 0 0 0 0 0 0 0 0 0 0 0 0 0 0 0 0 0 0 0 0 0 0 0 0 0 0
0 0 0 0 0 0 0 0 0 0 0 0 0 0 0 0 0 0 0.0183465651625586 0 0 0 0 0 0 0 0 0 0 0 0 0 0 0 0 0 0 0 0 0 0 0 0 0 0 0 0 0 0 0 0 0 0 0 0 0 0 0 0 0 0 0 0 0 0 0 0 0 0 0.0350901009309892 0 0 0 0 0 0 0 0 0 0 0 0 0 0 0 0 0 0 0 0 0 0 0 0 0 0 0 0 0 0 0 0 0 0 0 0.00818649498740153 0.00232539548104099 0 0 0 0.00391971845157716 0.0114529070945724 0 0 0.00279512641947504 0 0 0 0 0 0 0.0117916410596019 0.00374686064149087 0 0.0066764333975877 0 0 0 0 0 0 0 0 0 0 0 0 0 0 0 0 0 0 0 0 0 0 0 0 0 0 0 0 0 0 0 0 0 0 0 0 0 0 0 0 0 0 0 0 0 0 0 0 0 0.00387231669364704 0 0.00435389903974734 0 0 0 0 0 0 0 0 0 0 0 0 0 0 0 0 0 0 0 0 0 0 0 0 0 0 0 0 0 0 0 0 0 0 0 0 0 0.00646054391972596 0 0 0 0 0 0 0 0 0 0 0 0 0 0.00306998135011559 0 0 0 0.00360942260156346 0 0 0 0 0 0 0 0 0 0.00134920206213293 0 0 0 0 0 0 0 0 0 0 0 0 0 0 0 0 0 0 0 0 0 0 0.274250959254258 0.0424848733504506 0 0.0643640322949792 0.0249256990118073 0 0 0.0092745095878629 0.151534943327601 0 0.194282843512218 0 0.0356300081355761 0.018620095505253 0.0120886368021763 0.0241459045659422 0.00927464643565795 0.0120762389229898 0 0 0 0 0 0 0 0 0 0 0 0 0 0 0 0 0 0 0 0 0 0 0 0 0 0 0 0 0 0 0 0 0 0 0
0 0 0 0 0 0 0 0 0 0 0 0 0 0 0 0 0 0 0 0 0 0 0 0 0 0 0 0 0 0 0 0 0 0 0 0 0 0 0 0 0 0 0 0 0 0 0 0 0 0 0 0 0 0 0 0 0 0 0 0 0 0 0 0 0 0 0 0 0 0 0 0 0 0 0 0 0 0 0 0 0 0 0 0 0 0 0 0 0 0 0 0 0 0 0 0 0 0 0 0 0 0 0 0 0 0 0 0 0 0 0 0 0 0 0 0 0 0 0 0 0 0 0 0 0 0 0 0 0 0 0 0 0 0 0 0 0 0 0 0 0 0 0 0 0 0 0 0 0 0 0 0 0 0 0 0 0 0 0 0 0 0 0 0 0 0 0 0 0 0 0 0 0 0 0 0 0 0 0 0 0 0 0 0 0 0 0 0 0 0 0 0 0 0 0 0 0 0 0 0 0 0 0 0 0 0 0 0.00693880860664786 0 0 0 0.0284273869533276 0 0 0 0 0 0 0 0 0 0 0 0 0 0 0 0 0 0 0 0 0 0 0 0 0 0 0 0 0 0 0 0 0 0 0 0 0 0 0 0 0 0 0 0 0 0 0 0 0 0 0 0 0 0 0 0 0 0 0 0 0 0.612545928403659 0 0.149200234318486 0.105617351328431 0 0.0823479536780738 0 0.0149223367113753 0 0 0 0 0 0 0 0 0 0 0 0 0 0 0 0 0 0 0 0 0 0 0 0 0 0 0 0 0 0 0 0 0 0 0 0 0
0 0 0 0 0 0 0 0 0 0 0 0 0 0 0 0 0 0 0 0 0 0 0 0 0 0 0 0 0 0 0 0 0 0 0 0 0 0 0 0 0 0 0 0 0 0 0 0 0 0 0 0 0 0 0 0 0 0 0 0 0 0 0 0 0 0 0 0 0 0 0 0 0 0 0 0 0 0 0 0 0 0 0 0 0 0 0 0 0 0 0 0 0 0 0 0 0 0 0 0 0 0 0 0 0 0 0 0 0 0 0 0 0 0 0 0 0 0 0 0.00379113844301394 0 0 0 0 0 0 0 0 0 0 0 0 0 0 0 0 0 0 0 0 0 0 0 0 0 0 0 0 0 0 0 0 0 0 0 0 0 0 0 0 0 0 0 0 0 0 0 0 0 0 0 0 0 0 0 0 0.116944580081847 0 0 0 0 0 0 0 0 0 0 0 0 0 0 0 0 0 0 0 0 0 0 0 0 0 0 0 0 0 0 0.02219788799484 0 0 0 0.0430704668903548 0 0 0 0 0.00898196231323928 0 0 0 0.0574002054887579 0 0 0 0 0 0 0 0 0 0 0 0 0 0 0 0 0 0 0 0 0 0 0 0 0 0 0 0 0 0 0 0 0 0 0 0 0 0 0 0 0 0 0 0 0 0 0 0 0 0 0 0 0.327538793451315 0 0.247935551838918 0.0498901264177345 0.0744331093040862 0 0.0212198859650278 0 0.0265962918108655 0 0 0 0 0 0 0 0 0 0 0 0 0 0 0 0 0 0 0 0 0 0 0 0 0 0 0 0 0 0 0 0 0 0 0 0
0 0 0 0 0 0 0 0 0 0 0 0 0 0 0 0 0 0 0 0 0 0 0 0 0 0 0 0 0 0 0 0 0 0 0 0 0 0 0 0 0 0 0 0 0 0 0 0 0 0 0 0 0 0 0 0 0 0 0 0 0 0 0 0 0 0 0 0 0 0 0 0 0 0 0 0 0 0 0 0 0 0 0 0 0 0 0 0 0 0 0 0 0 0 0 0 0 0 0 0 0 0 0 0 0 0 0 0 0 0 0 0 0 0 0 0 0 0 0 0 0 0 0 0 0 0 0 0 0 0 0 0 0 0 0 0 0 0 0 0 0 0 0 0 0 0 0 0 0 0 0 0 0 0 0 0 0 0 0 0 0 0 0 0 0 0 0 0 0 0 0 0 0 0 0 0 0 0 0 0 0 0 0 0 0 0 0 0 0 0 0 0 0 0 0 0 0 0 0 0 0 0 0 0 0 0 0 0 0 0 0 0 0 0 0 0 0 0 0.017244571995792 0 0 0 0 0 0 0 0 0 0.030099235952109 0.0213341947904517 0 0 0 0 0 0 0 0 0 0 0 0 0 0 0 0 0 0 0 0 0 0 0 0 0 0 0 0 0 0 0 0 0 0 0 0 0 0 0 0 0.0181236374306249 0 0 0.141034936284378 0 0.0460304234110513 0.0418846984757402 0 0.0274402718274859 0 0.0144257429035926 0.642382286928775 0 0 0 0 0 0 0 0 0 0 0 0 0 0 0 0 0 0 0 0 0 0 0 0 0 0 0 0 0 0 0 0 0 0 0 0
0 0 0 0 0 0 0 0 0 0 0 0 0 0 0 0 0 0 0 0 0 0 0 0 0 0 0.00982611307111531 0.0464158721271424 0 0 0 0 0 0 0 0 0 0 0 0 0 0 0 0 0 0 0 0 0 0 0 0 0 0.110317631006412 0 0 0 0 0 0 0 0 0 0 0 0 0 0 0 0 0 0 0 0 0 0 0 0 0 0 0 0 0 0 0 0 0 0 0 0 0 0 0 0 0 0 0 0 0 0 0 0 0 0 0 0.0728341170286065 0 0 0 0 0 0 0 0 0 0 0 0 0 0 0 0 0.035274636724997 0.0317670560741486 0.0139589930050355 0 0 0 0 0 0 0 0 0 0 0 0 0 0 0 0 0 0 0 0 0 0 0 0 0 0 0 0 0 0 0 0 0 0 0 0 0 0 0 0 0 0 0 0 0 0 0 0 0 0.0594051337716856 0 0 0 0 0 0 0 0 0 0 0 0 0 0 0 0 0 0 0 0 0 0 0 0 0 0 0 0 0 0 0 0 0 0 0 0 0 0 0 0 0 0 0 0 0 0 0 0 0 0 0 0 0 0 0 0 0 0 0 0 0 0 0 0 0 0 0 0 0 0 0 0 0 0 0 0 0 0 0 0 0 0 0 0 0 0 0 0 0 0 0.314553318534842 0 0 0 0 0 0 0 0.082855648811263 0 0.0361594328330467 0.0719663101792286 0.0150038682279282 0 0.0124092599040683 0 0 0.0872526087004802 0 0 0 0 0 0 0 0 0 0 0 0 0 0 0 0 0 0 0 0 0 0 0 0 0 0 0 0 0 0 0 0 0 0 0
0 0 0 0 0 0 0 0 0 0 0 0 0 0 0 0 0 0 0 0 0 0 0 0 0 0 0 0.0029105050046504 0 0 0 0 0 0 0 0 0 0 0 0 0 0 0 0 0 0 0 0 0 0 0 0 0 0 0 0 0 0 0 0 0 0 0 0 0 0 0 0 0 0 0 0 0 0 0 0 0 0 0 0 0 0 0 0 0 0 0 0 0 0 0 0 0 0 0 0 0 0 0 0 0 0 0 0 0 0 0 0 0 0 0 0 0 0 0 0 0 0 0 0 0 0 0 0 0 0 0 0 0 0 0 0 0 0 0 0 0 0 0 0 0 0 0 0 0 0 0 0 0 0 0 0 0 0 0 0 0 0 0 0 0 0 0 0 0.0308106833406851 0.0886627291353093 0 0 0 0 0 0 0.00758638032650404 0.00968722410922824 0.026128330204376 0 0.0542000311056823 0 0 0 0 0 0 0 0 0 0 0 0 0 0 0 0 0 0 0 0.00580340614838558 0 0 0 0 0 0 0 0 0 0 0 0.0712688881220503 0 0 0 0 0 0 0 0 0 0 0.0138009768131471 0 0 0 0 0 0 0 0 0.0170787088062695 0.00661721712551551 0 0 0 0 0 0 0 0 0 0 0 0 0 0 0 0 0 0 0 0 0 0 0 0 0 0 0 0 0 0 0 0 0 0 0 0 0 0 0 0 0.020837820481105 0 0 0.0719500143927937 0 0.0325572651940779 0.0244826534765681 0 0.0262029092184311 0.489414256995221 0 0 0 0 0 0 0 0 0 0 0 0 0 0 0 0 0 0 0 0 0 0 0 0 0 0 0 0 0 0 0 0 0 0 0 0 0 0
0 0 0 0 0 0 0 0 0 0 0 0 0 0 0 0 0 0 0 0 0 0 0 0 0 0 0 0 0 0 0 0 0 0 0 0 0 0 0 0 0 0 0 0 0 0 0 0 0 0 0 0 0 0 0 0 0 0 0 0 0 0 0 0 0 0 0 0 0 0 0 0 0 0 0 0 0 0 0 0 0 0 0 0 0 0 0 0 0 0 0 0 0 0 0 0 0 0 0 0 0 0 0 0 0 0 0 0 0 0 0 0 0 0 0 0 0 0 0 0 0 0 0 0 0 0 0 0 0 0 0 0 0 0 0 0 0 0 0 0 0 0 0 0 0 0 0 0 0 0 0 0 0 0 0 0 0 0 0 0 0 0 0 0 0 0 0 0 0 0 0 0 0 0 0 0 0 0 0 0 0 0 0 0 0 0 0 0 0 0 0 0 0 0 0 0 0 0 0 0 0 0 0 0 0 0 0 0 0 0 0 0 0 0 0 0 0 0 0 0 0 0 0 0 0 0 0 0 0 0 0 0 0 0 0 0 0 0 0 0 0 0 0 0 0 0 0 0 0 0 0 0 0 0 0 0 0 0 0 0 0 0 0 0 0 0.455008127438481 0 0 0.179781031953428 0 0 0 0 0 0 0 0.10665711513125 0 0 0 0.258553725476841 0 0 0 0 0 0 0 0 0 0 0 0 0 0 0 0 0 0 0 0 0 0 0 0 0 0 0 0 0 0 0 0 0 0 0 0 0
0 0 0 0 0 0 0 0 0 0 0 0 0 0 0 0 0 0 0 0 0 0 0 0.00397160541703801 0 0 0 0 0 0 0 0 0 0 0 0 0 0 0.0215711540821489 0.0118233228786434 0 0 0 0 0.00136159622594282 0 0 0.0215253228066113 0 0 0 0 0 0 0 0 0 0 0 0 0 0 0 0 0 0 0 0 0 0 0 0 0 0 0.00775424951041735 0 0 0 0 0 0 0 0 0 0 0 0 0 0 0 0 0 0 0 0 0 0 0 0 0 0 0 0 0 0 0 0 0 0 0 0 0 0 0 0 0 0 0 0 0 0 0 0 0 0 0 0 0 0 0 0 0 0 0 0 0 0 0 0 0 0 0 0 0 0 0 0 0 0 0 0 0 0 0 0 0 0 0 0 0 0 0 0 0 0 0 0 0 0 0.0923626360746169 0.00281444050732762 0.180816429651159 0 0 0 0 0 0 0 0 0 0 0 0 0 0 0 0.0955394742895044 0 0.0673369081615672 0 0.0574128965146432 0 0 0 0.00369412213901782 0 0 0 0 0 0.0495597293062777 0.124890814177967 0 0.194084148413548 0 0 0 0 0 0 0 0 0 0 0 0 0 0 0 0 0.018169758987398 0 0.0292336973482871 0 0 0 0 0 0 0 0 0 0 0 0 0 0.00841599723622788 0 0 0 0 0 0 0 0 0 0 0 0 0 0 0 0 0 0 0.00201859020909006 0.00564310606256547 0 0 0 0 0 0 0 0 0 0 0 0 0 0 0 0 0 0 0 0 0 0 0 0 0 0 0 0 0 0 0 0 0 0 0 0 0 0 0 0 0 0 0 0 0 0 0 0 0 0 0 0 0 0 0 0 0 0 0 0
0 0 0 0 0 0 0 0 0 0 0 0 0 0 0 0 0 0 0 0 0 0 0 0 0 0 0 0 0 0 0 0 0 0 0 0 0 0 0 0 0 0 0 0 0 0 0 0 0 0 0 0 0 0 0 0 0 0 0 0 0 0 0 0 0 0 0 0 0 0 0 0 0 0 0 0 0 0 0 0 0 0 0 0 0 0 0 0 0 0 0 0 0 0 0 0 0 0 0 0 0 0 0 0 0 0 0 0 0 0 0 0 0 0 0 0 0 0 0 0 0 0 0 0 0 0 0 0 0 0 0 0 0 0 0 0 0 0 0 0 0 0 0 0 0 0 0 0 0 0 0 0 0 0 0 0 0 0 0 0 0 0 0 0 0 0 0 0 0 0 0 0 0 0 0 0 0 0 0 0 0 0 0.109906069601496 0.0267269742639589 0 0 0 0 0 0 0 0 0 0 0 0 0 0 0 0 0 0 0 0 0 0 0 0 0 0 0 0 0 0 0 0 0 0 0 0 0 0 0 0 0 0 0 0 0 0 0 0 0 0 0 0 0 0 0.213432753709569 0 0 0 0 0 0.0115542440323451 0 0 0 0 0 0 0 0 0 0 0 0 0 0 0 0 0 0 0 0 0 0 0 0 0 0 0 0 0 0 0 0 0 0 0 0 0 0 0 0 0 0 0 0 0 0 0 0.151888357062329 0.129303179237321 0.357188422092981 0 0 0 0 0 0 0 0 0 0 0 0 0 0 0 0 0 0 0 0 0 0 0
0 0 0 0 0 0 0 0 0 0 0 0 0 0 0 0 0 0 0 0 0 0 0 0 0 0 0 0 0 0 0 0 0 0 0 0 0 0 0 0 0 0 0 0 0 0 0 0 0 0 0 0 0 0 0 0 0.00427479802187247 0 0 0 0 0 0 0 0 0 0 0 0 0 0 0 0 0 0 0 0 0 0 0 0 0 0 0 0 0 0 0 0 0 0 0 0 0 0 0 0 0 0 0 0 0 0 0 0 0 0 0 0 0 0 0 0 0 0 0 0 0 0 0 0 0 0 0 0 0 0 0 0 0 0 0 0 0 0 0 0 0 0 0 0 0 0 0 0 0 0 0 0 0 0 0 0 0 0 0 0 0 0 0.0673034279109375 0.0485995480027632 0 0 0 0 0 0 0 0 0 0 0 0 0 0 0 0 0 0 0 0 0 0 0.0054260311868457 0 0 0 0 0 0 0 0 0 0.145400142557812 0.00349888066270201 0 0 0 0 0 0 0 0 0 0 0 0 0 0 0 0 0 0 0.00267762073897506 0 0 0 0.0283747709974259 0 0 0 0 0 0 0 0 0 0 0 0 0 0 0 0 0 0 0 0 0 0 0 0 0 0 0 0 0 0 0 0.00678391859992805 0 0 0 0 0.00153273886850593 0 0 0 0 0 0 0 0 0 0 0 0 0 0 0 0 0 0 0 0 0 0 0 0 0 0 0 0 0 0 0 0.0800307171073091 0 0.151938020716699 0.1787680269198 0.105765665381278 0 0 0 0 0.00653919748872252 0.0274006732358967 0 0 0 0 0 0 0 0 0 0 0 0 0.135685821602527 0 0 0 0 0 0 0 0
0 0 0 0 0 0 0 0 0 0 0 0 0 0 0 0 0 0 0 0 0 0 0 0 0 0 0 0 0 0 0 0 0 0 0 0 0 0 0 0 0 0 0 0 0 0 0 0 0 0 0 0 0 0 0 0 0 0 0 0 0 0 0 0 0 0 0 0 0 0 0 0 0 0 0 0 0 0 0 0 0 0 0 0 0 0 0 0 0 0 0 0 0 0 0 0 0 0 0 0 0 0 0 0 0 0 0 0 0 0 0 0 0 0 0 0 0 0 0 0 0 0 0 0 0 0 0 0 0 0 0 0 0 0 0 0 0 0 0 0 0 0 0 0 0 0 0 0 0 0 0 0 0 0 0 0 0 0 0 0.069154854447326 0.100637981115112 0.0316870501862745 0 0 0 0 0 0 0 0 0 0 0 0 0 0 0 0 0 0 0 0 0 0.00557221323669872 0 0 0 0 0 0 0 0 0 0 0.0137048749206215 0 0 0 0 0 0 0 0 0 0 0 0.0103965392005251 0 0 0 0 0 0 0 0 0 0 0.0353922383914998 0 0 0 0 0 0 0 0 0 0 0 0 0 0 0 0 0 0 0 0 0 0 0 0 0 0 0 0 0 0 0 0 0 0 0 0 0.00489382351990841 0 0 0 0 0 0 0 0 0 0 0 0 0 0 0 0 0 0 0 0 0 0 0 0 0 0 0 0 0 0 0.186979287027838 0 0.0172397975239359 0.0216993085129733 0.300044374252725 0.102847379958791 0 0 0 0 0.0109534966576961 0.0153589822856136 0 0 0 0 0 0 0 0 0 0 0.0454263796530869 0 0.0280114191093748 0 0 0 0 0 0 0 0
0 0 0 0 0 0 0 0 0 0 0 0 0 0 0 0 0 0 0 0 0 0 0 0 0 0 0 0 0 0 0 0 0 0 0 0 0 0 0 0 0 0 0 0 0 0 0 0 0 0 0 0 0 0 0 0 0 0 0 0 0 0 0 0 0 0 0 0 0 0 0 0 0 0 0 0 0 0 0 0 0 0 0 0 0 0 0 0 0 0 0 0 0 0 0 0 0 0 0 0 0 0 0 0 0 0 0 0 0 0 0 0 0 0 0 0 0 0 0 0 0 0 0 0 0 0 0 0 0 0 0 0 0 0 0 0 0 0 0 0 0 0 0 0 0 0 0 0 0 0 0 0 0 0 0 0 0.00377589497313015 0 0.0553886127820418 0.0205474317117487 0.047074583252572 0.00463416879408433 0 0.00241080471962929 0 0 0.00369333885189842 0 0 0 0 0 0 0 0 0 0 0.0149676070357077 0 0 0 0 0 0 0 0 0 0 0 0 0 0 0 0 0 0 0.0528615212526685 0 0.0447619020541908 0 0 0 0 0 0 0 0.0428354786498837 0 0 0 0 0 0 0 0.00335192584638733 0.00253981328864489 0 0 0 0 0 0 0 0 0 0 0 0 0 0 0 0 0 0 0 0 0 0 0 0 0 0 0 0 0.00723973112465113 0.0250039486178652 0 0 0.00210472706159792 0 0 0 0 0 0 0 0 0 0 0 0 0 0 0 0 0 0 0 0 0 0 0 0 0 0 0 0 0 0 0 0 0 0 0 0 0 0.00601148522297793 0 0.00741059775547119 0.0291808012222061 0.285852944935042 0 0 0 0 0.115793523798378 0.160351214814767 0.0055869557686501 0 0 0 0 0 0 0 0 0 0.0271025442607826 0 0.0257607027489867 0 0 0 0 0 0 0 0.00375773945603624
0 0 0 0 0 0 0 0 0 0 0 0 0 0 0 0 0 0 0 0 0 0 0 0 0 0 0 0 0 0 0 0 0 0 0 0 0 0 0 0 0 0 0 0 0 0 0 0 0 0 0 0 0 0 0 0 0 0 0 0 0 0 0 0 0 0 0 0 0 0 0 0 0 0 0 0 0 0 0 0 0 0 0 0 0 0 0 0 0 0 0 0 0 0 0 0 0 0 0 0 0 0 0 0 0 0 0 0 0 0 0 0 0 0 0 0 0 0 0 0 0 0 0 0 0 0 0 0 0 0 0 0 0 0 0 0 0 0 0 0 0 0 0 0 0 0 0 0 0 0 0 0 0 0 0 0 0.00737252743503642 0.0145012775536495 0 0.330176940197767 0.017329420076502 0.0308778796102702 0.00740097100026767 0 0 0 0 0 0 0 0 0 0 0 0 0 0.00869622703452533 0 0 0 0 0 0 0.0125632768896301 0 0 0 0 0 0 0 0 0 0.08849062058035 0 0 0 0 0 0 0 0 0 0 0 0 0 0 0 0 0 0 0 0 0 0 0 0 0 0 0 0 0 0 0 0 0 0 0 0 0 0 0 0 0 0 0 0 0 0 0 0 0 0 0 0 0 0 0 0 0 0 0 0 0 0 0 0 0 0 0 0 0 0 0 0 0 0 0 0 0 0 0 0 0 0 0 0 0 0 0 0 0 0 0 0.213878888797042 0.0130740625345677 0.0128046667733537 0 0.11986578866226 0.0996281615581252 0 0 0.0057862873293118 0 0 0 0 0 0 0 0 0 0 0 0 0 0 0 0.0175530039673408 0 0 0 0 0 0 0 0
0 0 0 0 0 0 0 0 0 0 0 0 0 0 0 0 0 0 0 0 0 0 0 0 0 0 0 0 0 0 0 0 0 0 0 0 0 0 0 0 0 0 0 0 0 0 0 0 0 0 0 0 0 0 0 0.00190154704294003 0.00211173780719847 0 0 0 0 0 0 0 0 0 0 0 0 0 0 0 0 0 0 0 0 0 0 0 0 0 0 0 0 0 0 0 0 0 0 0 0 0 0 0 0 0 0 0 0 0 0 0 0 0 0 0 0 0 0 0 0 0 0 0 0 0 0 0 0 0 0 0 0 0 0 0 0 0 0 0 0 0 0 0 0 0 0 0 0 0 0 0 0 0 0 0 0 0 0 0 0 0 0 0 0 0 0.0144753797981673 0.0774025049947206 0.170316672457515 0.0863072491511078 0 0 0 0 0.00259441700900295 0 0 0 0 0 0 0 0 0 0 0.00473671801280696 0 0 0 0 0 0 0 0 0 0 0 0 0 0 0 0.0266446437358318 0.00489527449967913 0 0.0230887471595923 0 0 0 0 0 0 0 0 0 0.00449851257256171 0 0 0 0 0 0 0 0 0 0 0 0 0 0 0 0 0 0 0 0 0 0 0 0 0 0 0 0 0 0 0 0 0 0 0 0.00202805111033774 0 0 0.00213372408603315 0 0 0 0 0 0 0 0 0.00129881782493084 0 0 0 0 0 0 0 0 0 0 0 0 0 0 0 0 0 0 0 0 0 0 0 0 0 0 0 0 0 0 0.110847671410396 0.0796315968412678 0.0222099471731921 0.052799586353675 0 0.199883723263549 0 0 0 0 0.00983397844522951 0.0335551033812348 0 0 0 0 0 0 0 0 0 0 0.0239405158593833 0 0.0428638800096465 0 0 0 0 0 0 0 0
0 0 0 0 0 0 0 0 0 0 0 0 0 0 0 0 0 0 0 0 0 0 0 0 0 0 0 0 0 0 0 0 0 0 0 0 0 0 0 0 0 0 0 0 0 0 0 0 0 0 0 0 0 0 0 0 0 0 0 0 0 0 0 0 0 0 0 0 0 0 0 0.0014238145525294 0 0 0 0 0 0 0 0 0 0 0 0 0 0 0 0 0 0 0 0 0 0 0 0 0 0 0 0 0 0 0 0 0 0 0 0 0 0 0 0 0 0 0 0 0 0 0 0 0 0 0 0 0 0 0 0 0 0 0 0 0 0 0 0 0 0 0 0 0 0 0 0 0 0 0 0 0 0 0 0 0 0 0 0 0.00486521784870852 0.00903405690433555 0.016443219858862 0.041423017521446 0.119817777973081 0.00808171644221329 0 0.00379730034832094 0 0 0.00546436522941521 0 0 0 0 0 0 0 0 0 0 0.00748981674911208 0 0 0 0 0 0 0 0 0 0 0.0029342595273931 0 0 0 0 0.00678431818455696 0 0 0.0487427872677266 0 0.0119756463609569 0 0 0 0 0 0 0 0.0212858419653974 0 0 0 0 0 0 0 0.00495087350624731 0.00337967152150079 0 0 0 0 0 0 0 0 0 0 0 0 0 0 0 0 0 0 0 0 0 0 0 0 0 0 0 0 0 0.00617814535135463 0 0 0 0 0 0 0 0 0 0 0 0 0 0 0 0 0 0 0 0 0 0 0 0 0 0 0 0 0 0 0 0 0 0 0 0 0 0 0 0.0487581229772368 0.0202935821502726 0.161755303612637 0.0326274350893884 0.148608269006123 0 0 0 0 0 0.0571382911446579 0.117377395851122 0.00711483568751648 0 0 0 0 0 0 0.00204261393030412 0 0 0.0332128439748249 0 0.0416756616812639 0 0 0 0 0 0 0 0.00532379778149617
0 0 0 0 0 0 0 0 0 0 0 0 0 0 0 0 0 0 0 0 0 0 0 0 0 0 0 0 0 0 0 0 0 0 0 0 0 0 0 0 0 0 0 0 0 0 0 0 0 0 0 0 0 0 0 0 0 0 0 0 0 0 0 0 0 0 0 0 0 0 0 0 0.00694963982834635 0 0 0 0 0 0 0 0 0 0 0 0 0 0 0 0 0 0 0 0 0 0 0 0 0 0 0 0 0 0 0 0 0 0 0 0 0 0 0 0 0 0 0 0 0 0 0 0 0 0 0 0 0 0 0 0 0 0 0 0 0 0 0 0 0 0 0 0 0 0 0 0 0 0 0 0 0 0 0 0 0 0 0 0 0.00640343895535912 0 0 0 0 0 0 0 0 0 0 0 0 0 0 0 0 0 0 0 0 0 0 0.0262425494678276 0 0 0.599365053694483 0 0 0 0 0 0 0 0 0 0 0 0 0 0 0 0 0 0 0 0 0 0 0 0 0 0 0 0 0 0.0360721002178148 0 0 0 0 0 0 0 0 0 0 0 0 0 0 0.129091686046399 0.0213796770390027 0 0 0 0 0 0.00579739919708406 0 0 0 0 0 0 0 0 0 0 0 0 0 0 0 0 0 0 0 0 0.00633925452427833 0 0 0 0 0 0 0 0 0 0 0 0 0 0 0 0 0 0 0 0 0 0 0 0 0 0 0 0 0 0 0 0 0 0 0 0 0.162359201029405 0 0 0 0 0 0 0 0 0 0 0 0 0 0 0 0 0 0 0 0 0 0 0 0
0 0 0 0 0 0 0 0 0 0 0 0 0 0 0 0 0 0 0 0 0 0 0 0 0 0 0 0 0 0 0 0 0 0 0 0 0 0 0 0 0 0 0 0 0 0 0 0 0 0 0 0 0 0 0 0 0 0 0 0 0 0 0 0 0 0 0 0 0 0 0 0 0 0 0 0 0 0 0 0 0 0 0 0 0 0 0 0 0 0 0 0 0 0 0 0 0 0 0 0 0 0 0 0 0 0 0 0 0 0 0 0 0 0 0 0 0 0 0 0 0 0 0 0 0 0 0 0 0 0 0 0 0 0 0 0 0 0 0 0 0 0 0 0 0 0 0 0 0 0 0 0 0 0 0 0 0 0 0 0 0 0 0 0 0 0 0 0 0 0 0 0 0 0 0 0 0 0 0 0 0 0 0.0509552701999741 0 0 0 0 0 0 0 0 0 0 0 0 0 0 0 0 0 0 0 0 0 0 0 0 0 0 0 0 0 0 0 0 0 0 0 0 0 0 0 0 0 0 0 0 0 0 0 0 0 0 0 0 0 0 0 0.60801664261325 0 0 0 0 0 0.0132148692857978 0 0 0 0 0 0.013910484312799 0 0 0 0 0 0 0 0 0 0 0 0 0 0 0 0 0 0 0 0 0 0 0 0 0 0 0 0 0 0 0 0 0 0.216910103872186 0 0 0 0 0 0 0 0 0.0316553431588591 0.0653372865571342 0 0 0 0 0 0 0 0 0 0 0 0 0 0 0 0 0 0 0 0 0 0 0
0 0 0 0 0 0 0 0 0 0 0 0 0 0 0 0 0 0 0 0 0 0 0 0 0 0 0 0 0 0 0 0 0 0 0 0 0 0 0 0 0 0 0 0 0 0 0 0 0 0 0 0 0 0 0 0 0 0 0 0 0 0 0 0 0 0 0 0 0 0 0 0 0 0 0 0 0 0 0 0 0 0 0 0 0 0 0 0 0 0 0 0 0 0 0 0 0 0 0 0 0 0 0 0 0 0 0 0 0 0 0 0 0 0 0 0 0 0 0 0 0 0 0 0 0 0 0 0 0 0 0 0 0 0 0 0 0 0 0 0 0 0 0 0 0 0 0 0 0 0 0 0 0 0 0 0 0 0.0164121554815874 0 0.00795643832995729 0 0 0.0179752815095782 0 0 0 0 0 0 0 0 0 0 0 0 0 0.0195902668904388 0 0 0 0 0 0.126100854350259 0.18771693415555 0 0 0 0 0 0 0 0 0 0 0 0 0 0 0 0 0 0 0 0 0 0 0 0 0 0 0 0 0 0.0676111259551482 0 0 0 0 0 0 0 0 0 0 0 0 0 0 0 0 0 0 0 0 0 0 0 0 0.177973836159888 0 0 0 0 0 0 0 0 0 0 0 0 0 0 0 0 0 0 0 0 0 0 0 0 0 0 0 0 0 0 0 0 0 0 0 0 0 0 0 0 0 0 0 0 0 0.12895448204229 0 0 0 0.0122504874722303 0 0 0.196376741253679 0.0221064479589355 0 0.0189749484404572 0 0 0 0 0 0 0 0 0 0 0 0 0 0 0 0 0 0 0 0 0 0 0
0 0 0 0 0 0 0 0 0 0 0 0 0 0 0 0 0 0 0 0 0 0 0 0 0 0 0 0 0 0 0 0 0 0 0 0 0 0 0 0 0 0 0 0 0 0 0 0 0 0 0 0 0 0 0 0 0 0 0 0 0 0 0 0 0 0 0 0 0 0 0 0 0 0 0 0 0 0 0 0 0 0 0 0 0 0 0 0 0 0 0 0 0 0 0 0 0 0 0 0 0 0 0 0 0 0 0 0 0 0 0 0 0 0 0 0 0 0 0 0 0 0 0 0 0 0 0 0 0 0 0 0 0 0 0 0 0 0 0 0 0 0 0 0 0 0 0 0 0 0 0 0 0 0 0 0 0.00960384570212171 0.00565510627621094 0 0 0 0 0 0 0 0 0 0 0 0 0 0 0 0 0 0 0 0 0.0133643986325611 0 0 0 0 0 0 0 0 0 0 0 0 0 0 0 0 0 0 0 0 0 0 0 0 0 0 0 0 0 0 0 0 0 0 0 0 0 0 0 0 0 0 0 0 0 0 0 0 0 0 0 0 0 0 0 0.0112734137747394 0 0 0.0517291947092619 0.0321796765893877 0.0571101611236441 0 0.352873203734716 0.0602636491475888 0 0.0133475571664708 0 0 0.0100350625190641 0.0103694370166382 0 0.0508923082917557 0.00698280449492303 0.00865380807634865 0 0.0462956032060849 0 0 0 0.0103334791892215 0 0 0 0 0 0 0 0 0 0 0 0 0 0 0 0 0 0 0 0 0 0 0 0 0 0.148432662085168 0 0 0 0 0 0 0 0.0190124418922887 0.00790652174134404 0 0 0.00614539248544738 0 0.00458114407349708 0.018497820258117 0 0 0 0 0 0 0 0.00529860993928227 0 0 0.00837768706242782 0.020241782464953 0 0 0.00439398657066228 0.00614924177607403 0 0
0 0 0 0 0 0 0 0 0 0 0 0 0 0 0 0 0 0 0 0 0 0 0 0 0 0 0 0 0 0 0 0 0 0 0 0 0 0 0 0 0 0 0 0 0 0 0 0 0 0 0 0 0 0 0 0 0 0 0 0 0 0 0 0 0 0 0 0 0 0 0 0 0 0 0 0 0 0 0 0 0 0 0 0 0 0 0 0 0 0 0 0 0 0 0 0 0 0 0 0 0 0 0 0 0 0 0 0 0 0 0 0 0 0 0 0 0 0 0 0 0 0 0 0 0 0 0 0 0 0 0 0 0 0 0 0 0 0 0 0 0 0 0 0 0 0 0 0 0 0 0 0 0 0 0 0 0.00394052987651556 0 0.0402225596484838 0 0 0 0 0 0 0 0.033393521255453 0 0 0 0 0 0 0 0 0 0 0.0278320789820883 0.00749965731413268 0 0 0 0 0 0 0 0 0 0 0 0 0 0 0.0089730870105143 0 0 0.0297331540393285 0 0.0883070711164059 0 0 0 0 0 0 0 0.168253313852534 0 0 0 0 0 0 0 0 0 0 0 0 0 0 0 0 0 0 0 0 0 0 0 0 0 0 0 0 0 0 0 0 0 0 0 0 0 0 0.0566688047091011 0 0 0 0 0 0 0 0 0 0 0 0 0 0 0 0 0 0 0 0 0 0 0 0 0 0 0 0 0 0 0 0 0 0 0 0 0 0 0 0.00748883569565633 0.00536915371551059 0.162775000403986 0 0.0181627821250074 0.141943275844836 0 0 0 0 0 0.152177395486844 0.00462656240271253 0 0 0 0 0 0 0 0 0 0.020449337013291 0 0.0221838795075983 0 0 0 0 0 0 0 0
0 0 0 0 0 0 0 0 0 0 0 0 0 0 0 0 0 0 0 0 0 0 0 0 0 0 0 0 0 0 0 0 0 0 0 0 0 0 0 0 0 0 0 0 0 0 0 0 0 0 0 0 0 0 0 0 0 0 0 0 0 0 0 0 0 0 0 0 0 0 0 0 0 0 0 0 0 0 0 0 0 0 0 0 0 0 0 0 0 0 0 0 0 0 0 0 0 0 0 0 0 0 0 0 0 0 0 0 0 0 0 0 0 0 0 0 0 0 0 0 0 0 0 0 0 0 0 0 0 0 0 0 0 0 0 0 0 0 0 0 0 0 0 0 0 0 0 0 0 0 0 0 0 0 0 0 0 0 0.0408530121364352 0.0124392305751094 0.0277866141865363 0 0 0 0 0 0.0299189659036132 0 0 0 0 0 0 0 0 0 0 0.0177822193588618 0.00304395289367383 0 0 0 0 0 0 0 0 0 0 0 0 0 0 0.0177413529185089 0 0 0.0427659265331424 0 0.0819584493351823 0 0 0 0 0 0 0 0.0408356651943362 0 0 0 0 0 0 0 0 0 0 0 0 0 0 0 0 0 0 0 0 0 0 0 0 0 0 0 0 0 0 0 0 0 0 0 0 0 0.0246795601495525 0.0560895277192162 0 0 0.0106991156399364 0.0219899807369351 0 0 0 0 0 0 0 0 0 0 0 0 0 0 0 0 0 0 0 0 0 0 0 0 0 0 0 0 0 0 0 0 0 0 0 0.0199085790358596 0.00477644386891459 0.143009494121385 0 0.0393188569413729 0.184995526902927 0 0 0 0.00359558003778561 0.0965471210807492 0 0.0133266543260057 0 0 0 0 0 0 0 0 0 0.0308104013582664 0 0.0351277690456952 0 0 0 0 0 0 0 0
0 0 0 0 0 0 0 0 0 0 0 0 0 0 0 0 0 0 0 0 0 0 0 0 0 0 0 0 0 0 0 0 0 0 0 0 0 0 0 0 0 0 0 0 0 0 0 0 0 0 0 0 0 0 0.0028588954066483 0 0 0 0 0 0 0 0 0 0 0 0 0 0 0 0 0 0 0 0 0 0 0 0 0 0 0 0 0 0 0 0 0 0 0 0 0 0 0 0 0 0 0 0 0 0 0 0 0 0 0 0 0 0 0 0 0 0 0 0 0 0 0 0 0 0 0 0 0 0 0 0 0 0 0 0 0 0 0 0 0 0 0 0 0 0 0 0 0 0 0 0 0 0 0 0.00695119181433811 0 0 0 0 0 0 0 0.00416245624684326 0 0 0 0 0 0 0 0 0 0 0 0 0 0 0 0 0 0 0 0 0 0 0 0 0 0 0 0 0.000794902032807511 0.0431035407460771 0 0 0 0 0 0 0 0 0 0 0 0 0 0 0 0 0 0 0 0 0 0 0 0 0 0.00680899362205039 0.0249939266191148 0 0 0 0 0 0 0 0 0 0 0 0 0 0 0 0 0 0 0 0.00426106998152479 0.00132032390615009 0 0 0 0 0 0 0 0 0.00128811903584971 0.00203738374651152 0.00680247783868001 0 0 0 0.00791625504021153 0 0 0 0 0 0.0107590583025978 0 0 0 0 0 0 0 0 0 0 0 0 0 0 0 0 0 0 0 0 0 0 0 0 0 0 0 0 0 0.00450690221558757 0 0 0.0101426611995531 0 0 0 0 0.0026549594478115 0.0120540064451371 0 0.00453103016906339 0.0643683855068922 0.00317579775373881 0 0 0.126320909834205 0.0489407916374907 0.162216690257979 0.17323127469032 0.0293027807472212 0 0 0 0 0 0.0132407381476299 0 0 0 0.221254477607966
0 0 0 0 0 0 0 0 0 0 0 0 0.000578328366483258 0 0 0 0 0 0 0 0 0 0 0 0 0 0 0 0 0 0 0 0 0 0 0 0 0 0 0 0 0 0 0 0 0 0 0 0 0 0 0 0 0 0 0 0 0 0 0 0 0 0 0 0 0 0 0 0 0 0 0 0 0 0 0 0 0 0 0 0 0 0 0 0 0 0 0 0 0 0 0 0 0 0 0 0 0 0 0 0 0 0 0 0 0 0 0 0 0 0 0 0 0 0.000844683093991401 0 0 0 0.000427517660301464 0 0 0 0 0 0 0 0 0 0 0 0 0 0 0 0 0 0 0 0 0 0 0 0 0 0 0 0 0 0 0 0 0 0 0 0 0 0 0 0 0 0 0 0 0 0 0 0 0 0 0 0 0 0 0 0 0 0 0 0 0 0 0 0 0 0 0 0 0.00723093238607676 0.00950204039432683 0.00627408781920651 0 0 0 0 0 0 0.00104389321211063 0 0 0 0 0 0 0 0 0 0 0 0 0 0 0 0 0 0 0 0 0 0 0 0 0 0 0 0 0 0 0 0 0 0 0 0 0 0.00196623970529762 0 0.0332848190639281 0 0 0 0 0 0 0 0 0 0.114054944438942 0.0241950739315276 0.00359550470590974 0.00586691497276314 0 0.00803233842337858 0.0159481670602317 0.0424204788868206 0.0150552651729487 0.0565716336707143 0.00598669148781653 0.0873835265692127 0.0891763261401553 0.117203177441685 0 0 0 0 0 0 0 0 0 0 0 0.000606552391676614 0 0 0 0 0 0 0 0 0 0 0 0 0 0 0 0 0 0 0 0 0 0 0.00102249132873013 0 0 0.00191096624255169 0 0.0356662593177113 0.205083501237508 0.00666684740851451 0 0.00109125056771081 0.00397922152663467 0 0 0 0.0015838667334667 0 0.0274317140767702 0.0368270737532156 0.0159795277240797 0 0 0.00355028132055109 0 0.0119578617670502
0 0 0 0 0 0 0 0 0 0 0 0 0 0 0 0 0 0 0 0 0 0 0 0 0 0 0 0 0 0 0 0 0 0.00252419775483857 0 0 0 0 0 0 0 0 0 0 0 0 0 0 0 0 0 0 0 0 0.0049347644321767 0 0 0 0 0 0 0 0 0 0 0 0 0 0 0 0 0 0 0 0 0 0 0 0 0 0 0 0 0 0 0 0 0 0 0 0 0 0 0 0 0 0 0 0 0 0.000672388889434515 0.0122239657462459 0 0 0 0 0 0 0 0 0 0 0 0 0 0 0 0 0 0 0 0 0 0 0 0 0 0 0 0 0 0 0 0 0 0 0 0 0 0.0176009605637293 0 0 0 0 0.00910000186888851 0.0113806307509134 0 0.0150308740151696 0 0 0.0216552177272186 0.00789499282854928 0 0.00617083279447572 0.0360888894407242 0 0 0 0 0 0 0 0 0 0 0 0 0 0 0 0 0 0 0 0 0 0 0 0 0 0 0 0 0 0 0 0 0 0 0 0 0 0 0 0 0 0 0 0 0 0 0 0 0 0 0 0 0 0 0 0 0 0 0 0 0 0 0 0 0 0 0 0 0 0 0 0 0 0 0 0 0 0 0 0.000809946475700624 0.00599958597381618 0.00202632953758761 0 0 0.000592310487681305 0 0.00256932849573286 0.000909029191205574 0.00184264803554471 0.00156023692953891 0.000625466859496116 0.00470835648530219 0.00169694438144655 0.0020336285145308 0.00529790668188068 0.00178580906993023 0.00294383578355651 0.00390455786174845 0.00146307328309468 0.00487295970091905 0.00235856010820387 0.00218110653815805 0.136930909915744 0.00490745421486792 0.00387048053513086 0 0 0 0 0 0 0 0 0 0 0 0 0 0 0 0 0 0 0 0 0 0 0 0 0 0 0 0 0 0 0 0 0 0 0.00225253930870967 0 0 0.0148113558985948 0.0194591426971009 0 0.0798667911310265 0.0206577622070852 0 0 0.0766704118286765 0 0.0185436491723433 0.000380557786143104 0.00766724856295635 0 0.00876021837301641 0.0222994251260614 0.00477342216645019 0.0492500725448995 0.11965669894661 0.118806468100383 0.0888980564502919 0.00607799782646902
0 0 0 0 0 0 0 0 0 0 0 0 0.000464497887126192 0 0 0 0 0 0 0 0 0 0 0 0 0 0 0 0 0 0 0 0 0 0 0 0 0 0 0 0 0 0 0 0 0 0 0 0 0 0 0 0 0 0 0 0 0 0 0 0 0 0 0 0 0 0 0 0 0 0 0 0 0 0 0 0 0 0 0 0 0 0 0 0 0 0 0 0 0 0 0 0 0 0 0 0 0 0 0 0 0.00673920820933039 0 0 0 0 0 0 0 0 0 0 0 0 0.000817688758748929 0 0 0 0.000342875512313398 0 0 0 0 0 0 0 0 0 0 0 0 0 0 0 0 0 0 0 0 0.00708226775233188 0 0 0 0 0.00112210187962424 0.00205392988252238 0 0 0 0 0.0129638382271094 0.00827875561664719 0 0.00252974674202218 0.00310365406419207 0 0 0 0 0 0 0 0 0 0 0 0 0 0 0 0 0 0 0 0 0 0 0 0 0 0 0 0 0 0 0 0 0.006116953275938 0.0168581674888828 0.00562260364900969 0 0 0 0 0 0 0.00201928002499254 0 0 0 0 0 0 0 0 0 0 0 0 0 0 0 0 0 0.00113893430242816 0.00100960684666749 0 0 0 0 0 0 0 0 0 0 0 0 0 0 0 0 0 0 0.00289011499753483 0.0406230487532128 0.036846622770281 0 0 0 0 0.000930497181564307 0 0 0 0 0.0871726475171725 0.0162811350192613 0.00232166373549756 0.00226798082035385 0 0.00623286637361012 0.00664742308569303 0.0156841370267916 0.002318901587359 0.0460784944740472 0.0182197178802363 0.137172735098107 0.0345720658431717 0.0464946148908817 0.00174730604345901 0 0 0 0 0 0 0 0 0 0 0 0 0 0 0 0 0 0 0 0 0 0 0 0 0 0 0 0 0 0 0 0 0 0 0 0 0.00112619339410829 0.17243872386979 0.123084728724567 0 0.0139426040969409 0 0.000862494656721765 0.00859508590487649 0 0.00184910845022542 0 0.00166421110245432 0 0.0176924509117466 0.0358895409211822 0.00643826266635291 0.00270503685725815 0.00601239883523503 0.0110192708864731 0.00168013710543878 0.0122336683985063
0 0 0 0 0 0 0 0 0 0 0 0 0 0 0 0 0 0 0 0 0 0 0 0 0 0 0 0 0 0 0 0 0 0 0 0 0 0 0 0 0 0 0 0 0 0 0 0 0 0 0 0 0 0 0 0 0 0 0 0 0 0 0 0 0 0 0 0 0 0 0 0 0 0 0 0 0 0 0 0 0 0 0 0 0 0 0 0 0 0 0 0 0 0 0 0 0 0 0 0 0 0 0 0 0 0 0 0 0 0 0 0 0 0 0 0 0 0 0 0 0 0 0 0 0 0 0 0 0 0 0 0 0 0 0 0 0 0 0 0 0 0 0 0 0 0 0 0 0 0 0 0 0 0 0 0 0 0 0 0 0 0 0 0 0 0 0 0 0 0 0 0 0 0 0 0 0 0 0 0 0 0 0 0 0 0 0 0 0 0 0 0 0 0 0 0 0 0 0 0 0 0 0 0 0 0 0 0 0 0 0 0 0 0 0 0 0 0 0 0 0 0 0 0 0 0 0 0 0 0 0 0 0 0 0 0 0 0 0 0 0 0 0 0 0 0 0 0 0 0 0 0 0 0 0.0040556011982933 0 0 0.0174139035032005 0.0128130740912324 0.00926502086754753 0 0 0 0 0 0 0 0 0 0 0 0 0 0 0 0 0 0 0 0 0 0 0 0 0 0 0 0 0 0 0 0 0 0 0 0 0 0 0.0393755556393363 0.223626524466064 0.0979368201121232 0 0 0 0 0 0 0 0 0 0.0184692549855652 0.0642384290061929 0 0 0.484744617582868 0.010333856231138 0.0177273423164385 0
0 0 0 0 0 0 0 0 0 0 0 0 0 0 0 0 0 0 0 0 0 0 0 0 0 0 0 0 0 0 0 0 0 0 0 0 0 0 0 0 0 0 0 0 0 0 0 0 0 0 0 0 0 0 0 0 0 0 0 0 0 0 0 0 0 0 0 0.00576736838293023 0 0 0 0 0 0 0 0 0 0 0 0 0 0 0 0 0 0 0 0 0 0 0 0 0 0 0 0 0 0 0 0 0 0 0 0 0 0 0 0 0 0 0 0 0 0 0 0 0 0 0 0 0 0 0 0 0 0 0 0 0 0 0 0 0 0 0 0 0 0 0 0 0 0 0 0 0 0 0 0 0 0 0 0 0 0 0 0 0 0 0 0 0 0 0 0 0 0 0 0 0 0 0 0 0 0 0 0 0 0.0142576390698713 0 0 0 0 0 0 0 0 0 0 0 0 0 0 0 0.0170900787037045 0 0 0.0667320020884113 0 0 0 0 0 0 0 0 0 0 0.136337906075548 0 0 0 0.0698177449551963 0 0 0.318606172298268 0 0.113311262369168 0 0 0 0.0424174541637146 0 0 0 0 0.0791114637893395 0.0352260618568402 0 0.00672922984179877 0 0 0 0 0 0 0 0 0 0 0 0 0 0.00730172000873075 0 0 0 0 0 0 0 0 0 0 0 0 0 0 0 0 0 0 0 0 0 0 0 0 0 0 0 0 0 0.0154277104243384 0.0718661859721394 0 0 0 0 0 0 0 0 0 0 0 0 0 0 0 0 0 0 0 0 0 0 0 0 0 0 0 0 0 0 0 0 0 0 0 0 0 0 0 0 0 0 0 0
0 0 0 0 0 0 0 0 0 0 0 0 0 0 0 0 0 0 0 0 0 0 0 0 0 0 0 0 0 0 0 0 0 0 0 0 0 0 0 0 0 0 0 0 0 0 0 0 0 0 0 0 0 0 0 0 0 0 0 0 0 0 0 0 0 0 0 0 0 0 0 0 0 0 0 0 0 0 0 0 0 0 0 0 0 0 0 0 0 0 0 0 0 0 0 0 0 0 0 0 0 0 0 0 0 0 0 0 0 0 0 0 0 0 0 0 0 0 0 0 0 0 0 0 0 0 0 0 0 0 0 0 0 0 0 0 0 0 0 0 0 0 0 0 0 0 0 0 0 0 0 0 0 0 0 0 0 0 0 0 0 0 0 0 0 0 0 0 0 0 0 0 0 0 0 0 0 0 0 0 0 0 0 0 0 0 0 0 0.207769579406818 0 0 0 0 0 0 0 0 0 0 0 0 0 0 0 0 0 0 0 0 0 0 0 0 0 0 0.0342793556199733 0 0 0 0 0 0 0 0 0 0 0 0 0 0 0 0 0 0 0 0 0 0 0 0 0 0 0 0 0 0 0 0 0 0 0 0 0 0 0 0 0 0.0206822841317341 0 0 0 0 0 0 0 0 0 0 0 0 0 0 0 0 0 0 0 0 0 0 0 0 0 0 0 0 0 0 0 0 0 0 0 0 0 0 0 0.263428109287334 0.00539579313208176 0 0.00507204554415685 0 0 0 0 0.0116360472060162 0 0 0 0 0 0 0 0 0 0 0 0.451736785671886
0 0 0 0 0 0 0 0 0 0 0 0 0 0 0 0 0 0 0 0 0 0 0 0 0 0 0 0 0 0 0 0 0 0.00336883735427758 0 0 0 0 0 0 0 0 0 0 0 0 0 0 0 0 0 0 0 0 0.00786084322741911 0 0 0 0 0 0 0 0 0 0 0 0 0 0 0 0 0 0 0 0 0 0 0 0 0 0 0 0 0 0 0 0 0 0 0 0 0 0 0 0 0 0 0 0 0 0 0.00522718220981536 0 0 0 0 0 0 0 0 0 0 0 0 0 0 0 0 0 0 0 0 0 0 0 0 0 0 0 0 0 0 0 0 0 0 0 0 0 0.00415832165184756 0 0 0 0 0.0134247603932028 0.0172132946619879 0 0.00677464159236395 0 0 0.0336220102528985 0 0 0.00365654787618243 0.010783000006477 0 0 0 0 0 0 0 0 0 0 0 0 0 0 0 0 0 0 0 0 0 0 0 0 0 0 0 0 0 0 0 0 0 0 0 0 0 0 0 0 0 0 0 0 0 0 0 0 0 0 0 0 0 0 0 0 0 0 0 0 0 0 0 0 0 0 0 0 0 0 0 0 0 0 0 0 0 0 0 0.000735641973381354 0.0118694864455117 0.00370883339240272 0 0 0 0 0 0 0 0 0 0.00203348677033344 0.00309980574642174 0 0 0 0.00455428515641081 0 0 0 0 0 0.0449934846571315 0.00099922737639318 0 0 0 0 0 0 0 0 0 0 0 0 0 0 0 0 0 0 0 0 0 0 0 0 0 0 0 0 0 0 0 0.00206397360559408 0 0 0 0 0 0 0.0346897999820397 0.00668763961569574 0.236176346717088 0.0171799101857355 0 0 0 0 0 0.0223577462498255 0 0 0 0 0 0 0.0660350880528204 0.107116688256583 0 0.2896125951015 0.0399965214886605
0 0 0 0 0 0 0 0 0 0 0 0 0 0 0 0 0 0 0 0 0 0 0 0 0 0 0 0 0 0 0 0 0 0 0 0 0 0 0 0 0 0 0 0 0 0 0 0 0 0 0 0 0 0 0.0220553657328792 0 0 0 0 0 0 0 0 0 0 0 0 0 0 0 0 0 0 0 0 0 0 0 0 0 0 0 0 0 0 0 0 0 0 0 0 0 0 0 0 0 0 0 0 0 0 0.00690825901381469 0 0 0 0 0 0 0 0 0 0 0 0 0 0 0 0 0 0 0 0 0 0 0 0 0 0 0 0 0 0 0 0 0 0 0 0 0 0.00689423236856152 0 0 0 0 0 0 0 0 0 0 0.00216429924202855 0 0 0.00476554236221535 0 0 0 0 0 0 0 0 0 0 0 0 0 0 0 0 0 0 0 0 0 0 0 0 0 0 0 0 0 0 0 0 0 0 0.0285157023390147 0 0 0 0 0 0 0 0.14163638206542 0 0 0 0 0 0 0 0 0 0 0 0 0 0 0 0 0 0.0180810059748431 0.143988503291982 0 0 0 0 0 0 0 0 0 0 0 0 0 0 0 0 0 0 0 0 0 0 0 0 0 0 0 0 0 0 0 0 0 0 0 0 0 0 0 0 0 0.0697686655095632 0 0 0 0 0 0 0 0 0 0 0 0 0 0 0 0 0 0 0 0 0 0 0 0 0 0 0 0 0 0 0 0 0 0 0 0 0 0 0 0.20170696694169 0 0 0 0 0 0.00693815451525715 0 0 0.139148486389902 0.0954851615736143 0 0.0168118653523273 0 0 0 0.0502758605836582 0 0 0 0.0448555467432289
0 0 0 0 0 0 0 0 0 0 0 0 0 0 0 0 0 0 0 0 0 0 0 0 0 0 0 0 0 0 0 0 0 0.00105558817474053 0 0 0 0 0 0 0 0 0 0 0 0 0 0 0 0 0 0 0 0 0.00174761847050931 0 0 0 0 0 0 0 0 0 0 0 0 0 0 0 0 0 0 0 0 0 0 0 0 0 0 0 0 0 0 0 0 0 0 0 0 0 0 0 0 0 0 0 0 0 0 0 0 0 0 0 0 0 0 0 0 0 0 0 0 0 0 0 0 0 0 0 0 0 0 0 0 0 0 0 0 0 0 0 0 0 0 0 0 0.00190617671496138 0 0 0 0 0.000693024819581019 0 0 0.00840972171105607 0 0 0.000582301906365902 0 0 0.000833513958125294 0.011115002754545 0 0 0 0 0 0 0 0 0 0 0 0 0 0 0 0 0 0 0 0 0 0 0 0 0 0 0 0 0 0 0 0 0 0.00232374582719094 0 0 0 0 0 0 0 0 0 0 0 0 0 0 0 0 0 0 0 0 0 0 0 0 0 0 0.0114959590893251 0 0 0 0 0 0 0 0 0 0 0 0 0 0 0 0 0 0 0.000441389815472644 0.00126439484750667 0 0 0 0 0.000427369670216323 0 0.00183390461202445 0 0 0.0007136262687297 0 0 0.00154131916180504 0.00180553072181209 0 0.00186629264312271 0.00299026637167545 0 0.00339934670109038 0 0 0.0229014855044522 0.000587251789870236 0 0 0 0 0 0 0 0 0 0 0 0 0 0 0 0 0 0 0 0 0 0 0 0 0 0 0 0 0 0 0 0 0 0 0 0 0 0 0.0848447146952104 0 0.0394703968928946 0.00255388147232472 0 0 0 0.0154488341037942 0.0548089669290184 0 0.167396340399181 0.0791640556787147 0 0 0.053043197419049 0.0207785964482827 0.155823264860085 0.0115288646777614 0.230616219307167 0 0.00458783558233889
0 0 0 0 0 0 0 0 0 0 0 0 0 0 0 0 0 0 0 0 0 0 0 0 0 0 0 0 0 0 0 0 0 0 0 0 0 0 0 0 0 0 0 0 0 0 0 0 0 0 0 0 0 0 0 0 0 0 0 0 0 0 0 0 0 0 0 0 0 0 0 0 0 0 0 0 0 0 0 0 0 0 0 0 0 0 0 0 0 0 0 0 0 0 0 0 0 0 0 0 0 0 0 0 0 0 0 0 0 0 0 0 0 0 0 0 0 0 0 0 0 0 0 0 0 0 0 0 0 0 0 0 0 0 0 0 0 0 0 0 0 0 0 0 0 0 0 0.00112784426601459 0 0 0 0 0 0 0 0 0 0 0.00200251842674657 0 0.00982489201667727 0 0 0 0 0 0 0 0 0 0 0 0 0 0 0 0 0 0 0 0 0 0 0 0 0 0 0 0 0 0 0 0 0 0.0010153686968114 0 0.0973759556153123 0 0.0035063552219298 0 0 0 0 0 0 0 0.00402655713070366 0 0 0 0 0 0 0 0 0.0242828680615773 0 0.00424296768140405 0 0 0 0 0.0147774044205552 0 0 0 0 0 0 0 0 0 0 0 0 0 0 0 0 0.001108077235483 0 0.00165132055649431 0.0020116229086369 0.00192508193809737 0 0.00434998286297846 0 0 0.00225169313230139 0.010482978279238 0.00832771822278059 0.00250005277783411 0.00570480859563346 0 0.00974845308243655 0 0 0.00119267499502154 0 0 0 0 0 0 0 0 0 0 0 0 0 0 0 0 0 0 0 0 0 0 0 0 0 0 0 0 0.00729533806974821 0.0124823896451411 0 0.0144867466035588 0.0270319813911308 0 0 0 0.00160094474288556 0.0066998251781609 0.0159108145113629 0.0167299100560052 0 0.00094424171108198 0 0 0 0 0 0.043842498422954 0.195133681039939 0 0.196525433001585 0.138370049852418 0 0.010320647078569 0.0171727522749622 0.0406103055865379 0 0.0414052447092913 0 0
0 0 0 0 0 0 0 0 0 0 0 0 0 0 0 0 0 0 0 0 0 0 0 0 0 0 0 0 0 0 0 0 0 0 0 0 0 0 0 0 0 0 0 0 0 0 0 0 0 0 0 0 0 0 0 0 0 0 0 0 0 0 0 0 0 0 0 0 0 0 0 0 0 0 0 0 0 0 0 0 0 0 0 0 0 0 0 0 0 0 0 0 0 0 0 0 0 0 0 0 0 0 0 0 0 0 0 0 0 0 0 0 0 0 0 0 0 0 0 0 0 0 0 0 0 0 0 0 0 0 0 0 0 0 0 0 0 0 0 0 0 0 0 0 0 0 0 0.00215399136294961 0 0 0 0 0 0 0.0026427460442961 0 0 0 0 0 0 0 0 0 0 0 0 0 0 0 0 0 0 0 0 0 0 0 0 0 0 0 0 0.0012785385558237 0 0 0 0 0 0 0.000745926057662485 0 0 0.00263019068820668 0 0 0.00531032137740603 0 0 0 0 0 0 0 0 0 0 0 0 0 0 0 0 0.00111356352947915 0 0 0 0 0 0 0 0 0.0436246745877974 0 0 0 0 0 0 0 0 0 0 0 0.000560960171993635 0 0 0 0 0 0 0 0 0 0 0 0.00270530561226418 0 0.00353423601094187 0.0436005858663242 0.111334670518423 0.0234074598218431 0.0429116500139396 0.00677493406954215 0.0402944011460228 0 0.00287155109567718 0.00467716936292437 0.00283373387854794 0.0212584849189303 0 0 0 0 0 0 0 0 0 0 0 0 0 0 0 0 0 0 0 0 0 0 0 0 0 0 0 0 0 0 0 0 0 0 0 0 0 0 0.00191662488408355 0.0170055971981014 0.00239509543592921 0 0 0 0 0 0.0824905291734445 0.175674423839893 0 0 0.00515713309544973 0.0842488663882341 0.152182255722449 0.0320730322578556 0.0109466359801551 0.0696447113334092 0 0
0 0 0 0 0 0 0 0 0 0 0 0 0 0 0 0 0 0 0 0 0 0 0 0 0 0 0 0 0 0 0 0 0 0 0 0 0 0 0 0 0 0 0 0 0 0 0 0 0 0 0 0 0 0 0 0 0 0 0 0 0 0 0 0 0 0 0 0 0 0 0 0 0 0 0 0 0 0 0 0 0 0 0 0 0 0 0 0 0 0 0 0 0 0 0 0 0 0 0 0 0 0 0 0 0 0 0 0 0 0 0 0 0 0 0 0 0 0 0 0 0 0 0 0 0 0 0 0 0 0 0 0 0 0 0 0 0 0 0 0 0 0 0 0 0 0 0 0 0 0 0 0 0 0 0 0 0 0 0.00394719164467735 0 0.0238797600650039 0 0 0 0 0 0 0 0 0 0 0 0 0 0 0 0 0 0 0 0 0 0 0 0 0 0 0 0 0 0 0 0 0.127270744464461 0 0 0.145699215626301 0 0.00517685432673033 0 0 0 0 0 0 0 0.00663402220553604 0 0 0 0 0 0 0 0 0.0454757841804248 0 0.00698807444784295 0 0 0 0 0.00693556866942404 0 0 0 0 0 0 0 0 0 0 0 0 0 0 0 0 0 0 0 0 0 0 0.00467329370231126 0 0 0 0 0.00844871917301347 0 0 0 0.00188173743698324 0 0 0 0 0 0 0 0 0 0 0 0 0 0 0 0 0 0 0 0 0 0 0 0 0 0 0 0 0 0 0.102891186432212 0.00909163573134214 0.0239781127829286 0.00945570039021384 0.0524201741505649 0.068552601062721 0 0 0 0 0.0146889703877942 0.0366619233504671 0 0 0 0 0 0 0 0 0.0156007303410369 0 0.27964799942801 0 0 0 0 0 0 0 0 0 0
0 0 0 0 0 0 0 0 0 0 0 0 0 0 0 0 0 0 0 0 0 0 0 0 0 0 0 0 0 0 0 0 0 0 0 0 0 0 0 0 0 0 0 0 0 0 0 0 0 0 0 0 0 0 0 0 0 0 0 0 0 0 0 0 0 0 0 0 0 0 0 0 0 0 0 0 0 0 0 0 0 0 0 0 0 0 0 0 0 0 0 0 0 0 0 0 0 0 0 0 0 0 0 0 0 0 0 0 0 0 0 0 0 0 0 0 0 0 0 0 0 0 0 0 0 0 0 0 0 0 0 0 0 0 0 0 0 0 0 0 0 0 0 0 0 0 0 0 0 0 0 0 0 0 0 0 0 0 0 0 0 0 0 0 0 0 0 0 0 0 0 0 0 0 0 0 0 0 0 0 0 0 0 0 0 0 0 0 0 0 0 0 0 0 0 0 0 0 0 0 0 0 0 0 0 0 0 0 0 0 0 0 0 0 0 0 0 0 0 0 0 0 0 0 0 0 0 0 0 0 0 0 0 0 0 0 0 0 0 0.0032513870371988 0 0.00963341664658557 0.00308942287529608 0 0 0.00392386401331136 0.0147164521884652 0 0 0.00915558751560281 0 0 0.00885878196059763 0.0120254925900301 0.036801759510416 0 0.00995818297935918 0 0.0600655997163124 0.013711357973405 0 0 0 0 0 0 0 0 0 0 0 0 0 0 0 0 0 0 0 0 0 0 0 0 0 0 0 0 0 0 0 0 0 0 0.00954343325430259 0 0 0 0.140006361298299 0.0819489919174232 0.107393685232834 0.0159601886401167 0 0 0 0 0 0 0.0217512729307835 0 0 0.353644808207889 0.0270137718317244 0 0.0375178688508402 0.0200283128292068 0 0
0 0 0 0 0 0 0 0 0 0 0 0 0 0 0 0 0 0 0 0 0 0 0 0 0 0 0 0 0 0 0 0 0 0 0 0 0 0 0 0 0 0 0 0 0 0 0 0 0 0 0 0 0 0 0 0 0 0 0 0 0 0 0 0 0 0 0 0 0 0 0 0 0 0 0 0 0 0 0 0 0 0 0 0 0 0 0 0 0 0 0 0 0 0 0 0 0 0 0 0 0 0 0 0 0 0 0 0 0 0 0 0 0 0 0 0 0 0 0 0 0 0 0 0 0 0 0 0 0 0 0 0 0 0 0 0 0 0 0 0 0 0 0 0 0 0 0 0 0 0 0 0 0 0 0 0 0 0 0 0 0 0 0 0 0 0 0 0 0 0 0 0 0 0 0 0 0 0 0 0 0 0 0 0 0 0 0 0 0 0 0 0 0 0 0 0 0 0 0 0 0 0 0 0 0 0 0 0 0 0 0 0 0 0 0 0 0 0 0 0 0 0 0 0 0 0 0 0 0 0 0 0 0 0 0.00229057847460099 0 0.000552642186902357 0 0 0.00188003183146867 0 0.00695185215222534 0.000949484735944836 0 0.00306638461831637 0.00250181383541211 0.00427376144951515 0 0.00862456563561343 0.00608919625609269 0 0.00290080968112876 0.0113306522149408 0.00448501282520626 0.0241149985510662 0.00164119983240042 0.00629020397836077 0 0.0170339582646087 0.0107995735804792 0 0 0 0 0 0 0 0 0 0 0 0 0 0 0 0 0 0 0 0 0 0 0 0 0 0 0 0 0 0 0 0 0 0 0.00605909170655964 0 0 0 0.0493901449397378 0.0548151511864451 0.0572449150467974 0.014586860185541 0 0 0 0 0.0612576529664458 0.0102247172548194 0.0933724318167207 0 0.0929277779366865 0 0.169241785619108 0 0.111217964264207 0.163884786972648 0 0
0 0 0 0 0 0 0 0 0 0 0 0 0 0 0 0 0 0 0 0 0 0 0 0 0 0 0 0 0 0 0 0 0 0 0 0 0 0 0 0 0 0 0 0 0 0 0 0 0 0 0 0 0 0 0 0 0 0 0 0 0 0 0 0 0 0 0 0 0 0 0 0 0 0 0 0 0 0 0 0 0 0 0 0 0 0 0 0 0 0 0 0 0 0 0 0 0 0 0 0 0 0 0 0 0 0 0 0 0 0 0 0 0 0 0 0 0 0 0 0 0 0 0 0 0 0 0 0 0 0 0 0 0 0 0 0 0 0 0 0 0 0 0 0 0 0 0 0 0 0 0 0 0 0 0 0 0 0 0 0 0 0 0 0 0 0 0 0 0 0 0 0 0 0 0 0 0 0 0 0 0 0 0 0 0 0 0 0 0 0 0 0 0 0 0 0 0 0 0 0 0 0 0 0 0 0 0 0 0 0 0 0 0 0 0 0 0 0 0 0 0 0 0 0 0 0 0 0 0 0 0 0 0 0 0.00565805462505032 0 0.00386460993669103 0 0 0 0 0 0 0 0 0 0.0126794061717908 0.0190444977641895 0.00466278919508854 0.0135529290749806 0 0.0278033574293061 0.0604258946024408 0.101103893511713 0.0379181740093389 0.00772088696889353 0.00242306585703404 0.00148240241597833 0.0119826202100352 0.213383745079359 0 0 0 0 0 0 0 0 0 0 0 0 0 0 0 0 0 0 0 0 0 0 0 0 0 0 0 0 0 0 0 0 0 0 0 0 0 0 0.021210692556176 0.0116132724552259 0.0101637862586457 0 0 0 0 0 0.0237500586702711 0.0168384497565476 0.166930787212807 0 0.00702556592841647 0.167504091298471 0 0 0.0141853864435235 0.0370715825680259 0 0
0 0 0 0 0 0 0 0 0 0 0 0 0 0 0 0 0 0 0 0 0 0 0 0 0 0 0 0 0 0 0 0 0 0 0 0 0 0 0 0 0 0 0 0 0 0 0 0 0 0 0 0 0 0 0 0 0 0 0 0 0 0 0 0 0 0 0 0 0 0 0 0 0 0 0 0 0 0 0 0 0 0 0 0 0 0 0 0 0 0 0 0 0 0 0 0 0 0 0 0 0 0.002041491028917 0 0 0 0 0 0 0 0 0 0 0 0 0 0 0 0 0 0 0 0 0 0 0 0 0 0 0 0 0 0 0 0 0 0 0 0 0 0.00879763046236943 0 0 0 0 0.00370782390887366 0 0 0.00519101816888957 0 0 0 0 0 0.00224037063211348 0.0188640672930534 0 0 0 0 0 0 0 0 0 0 0 0 0 0 0 0 0 0 0 0 0 0 0 0 0 0 0 0 0 0 0 0 0 0 0 0 0 0 0 0 0 0 0 0 0 0 0 0 0 0 0 0 0 0 0 0 0 0 0 0 0 0 0 0 0 0 0 0 0 0 0 0 0 0 0 0 0 0 0 0 0.00330973813310553 0.00283984202846789 0 0 0 0 0 0 0 0 0 0 0.00198751770428467 0 0 0 0 0 0 0 0 0 0.041429593714232 0 0 0 0 0 0 0 0 0 0 0 0 0 0 0 0 0 0 0 0 0 0 0 0 0 0 0 0 0 0 0 0 0 0 0 0 0 0 0 0.0132426567970533 0 0.214065953706651 0.00762914686617279 0 0 0 0.0931766050034113 0.0404386899096482 0.318197478574407 0.071140090587905 0.0628533458667125 0 0 0 0 0 0 0.088846939613733 0 0
0 0 0 0 0 0 0 0 0 0 0 0 0 0 0 0 0 0 0 0 0 0 0 0 0 0 0 0 0 0 0 0 0 0 0 0 0 0 0 0 0 0 0 0 0 0 0 0 0 0 0 0 0 0 0 0 0 0 0 0 0 0 0 0 0 0 0 0 0 0 0 0 0 0 0 0 0 0 0 0 0 0 0 0 0 0 0 0 0 0 0 0 0 0 0 0 0 0 0 0 0 0 0 0 0 0 0 0 0 0 0 0 0 0 0 0 0 0 0 0 0 0 0 0 0 0 0 0 0 0 0 0 0 0 0 0 0 0 0 0 0 0 0 0 0.0030486372259866 0.0174795326599729 0 0 0 0 0 0.00122831272773477 0 0 0 0 0 0 0 0 0 0 0 0 0 0 0 0 0 0 0 0 0 0 0 0 0 0 0 0 0 0 0 0 0 0 0 0 0 0 0 0 0 0 0 0 0 0 0 0 0 0 0 0 0 0 0 0 0 0 0 0 0 0 0 0 0 0 0 0 0 0 0 0 0 0 0 0 0 0 0 0 0 0 0.000673799639231635 0 0 0 0 0 0 0.00233976665466071 0 0 0 0 0 0 0.00253455758333489 0 0 0 0 0 0.00413908305560731 0 0 0.0108997000463941 0 0 0 0 0 0 0 0 0 0 0 0 0 0 0 0 0 0 0 0 0 0 0 0 0 0 0 0 0 0 0 0 0 0 0 0 0.00153095842835824 0 0 0 0 0.342365399322243 0.0111625314204556 0.128122618118131 0 0 0.0994950287899671 0 0.0154975519128397 0 0.0141215113839608 0 0.0114752545241526 0.129455599951902 0.0166828118340488 0 0 0.0580800726941819 0.129667272026837 0
0 0 0 0 0 0 0 0 0 0 0 0 0 0 0 0 0 0 0 0 0 0 0 0 0 0 0 0 0 0 0 0 0 0 0 0 0 0 0 0 0 0 0 0 0 0 0 0 0 0 0 0 0 0 0 0 0 0 0 0 0 0 0 0 0 0 0 0 0 0 0 0 0 0 0 0 0 0 0 0 0 0 0 0 0 0 0 0 0 0 0 0 0 0 0 0 0 0 0 0 0 0 0 0 0 0 0 0 0 0 0 0 0 0 0 0 0 0 0 0 0 0 0 0 0 0 0 0 0 0 0 0 0 0 0 0 0 0 0 0.00289732578084476 0 0 0 0 0.000963468231346862 0.00319908414050001 0 0.0116358493411547 0 0 0.0062847389032215 0.00182515174098766 0 0.000616970929345146 0.016649898082242 0 0 0 0 0 0 0 0 0 0 0 0 0 0 0 0 0 0 0 0 0 0 0 0 0 0 0 0 0 0 0 0 0 0 0 0 0 0 0 0 0 0 0 0 0 0 0 0 0 0 0 0 0 0 0 0 0 0 0 0 0 0 0 0 0 0 0 0 0 0 0 0 0 0 0 0 0 0 0 0.00121211353074729 0.00465687119780494 0.000835907089211569 0 0 0 0 0.0020202121684402 0.00193214516140235 0.00427930045611204 0.00102923504261254 0.000555126261861621 0.00107922520872186 0 0.00278695977685941 0.00897621861876277 0.00381119134014177 0.00466693514334273 0.0063240854537569 0 0.00884307833567801 0 0.00111760743750657 0.0614065764810204 0.000753169812449696 0.00222120724510731 0 0 0 0 0 0 0 0 0 0 0 0 0 0 0 0 0 0 0 0 0 0 0 0 0 0 0 0 0 0 0 0 0 0 0.00152638955726965 0 0 0 0.00394839779961058 0.242176545005714 0.0145749447192095 0.00194587244730981 0 0 0 0 0.220854143052539 0.0340161204238883 0.064007046998528 0 0.00436423046618633 0.135901323316218 0.0310604934200393 0.0416671447278128 0.041377695154492 0 0 0
0 0 0 0 0 0 0 0 0 0 0 0 0 0 0 0 0 0 0 0 0 0 0 0 0 0 0 0 0 0 0 0 0 0 0 0 0 0 0 0 0 0 0 0 0 0 0 0 0 0 0 0 0 0 0 0 0 0 0 0 0 0 0 0 0 0 0 0 0 0 0 0 0 0 0 0 0 0 0 0 0 0 0 0 0 0 0 0 0 0 0 0 0 0 0 0 0 0 0 0 0 0 0 0 0 0 0 0 0 0 0 0 0 0 0 0 0 0 0 0 0 0 0 0 0 0 0 0 0 0 0 0 0 0 0 0 0 0 0 0 0 0 0 0 0.0823421611216549 0.0258358001865314 0 0 0 0 0.0805089545784384 0 0 0 0 0 0 0 0 0 0 0 0 0 0 0 0 0 0 0 0 0 0 0 0 0 0 0 0 0 0 0 0 0 0 0 0 0 0 0 0 0 0 0 0 0 0 0 0 0 0 0 0 0 0 0 0 0 0 0 0 0 0 0 0 0 0 0 0 0 0 0 0 0 0 0 0 0 0 0 0 0 0 0 0 0 0 0 0 0 0 0 0 0 0 0 0 0 0 0 0 0 0 0 0 0 0 0.00424862264946953 0 0 0 0 0 0 0 0 0 0 0 0 0 0 0 0 0 0 0 0 0 0 0 0 0 0 0 0 0 0 0 0 0 0 0 0 0 0 0 0 0 0.300889729760714 0.00368996191933268 0.00554266574397025 0 0 0.318217411564274 0 0 0 0 0 0 0 0 0 0.153388437249968 0 0 0.0253362552256469
0 0 0 0 0 0 0 0 0 0 0 0 0 0 0 0 0 0 0 0 0 0 0 0 0 0 0 0 0 0 0 0 0 0 0 0 0 0 0 0 0 0 0 0 0 0 0 0 0 0 0 0 0 0 0.011804532153728 0 0 0 0 0 0 0 0 0 0 0 0 0 0 0 0 0.00277052161343377 0 0 0 0 0 0 0 0 0 0 0 0 0 0 0 0 0 0 0 0 0 0 0 0 0 0 0 0 0 0.011080152485122 0 0 0 0 0 0 0 0 0 0 0 0 0 0 0 0 0 0 0 0 0 0 0 0 0 0 0 0 0 0 0 0 0 0 0 0 0 0.0038271145688978 0 0 0 0 0 0 0 0 0 0 0.00122877913321767 0 0 0.00235046101305286 0 0 0 0 0 0 0 0 0 0 0 0 0 0 0 0 0 0 0 0 0 0 0 0 0.00162392335880828 0 0 0 0 0 0 0 0 0 0.209674933882336 0.0248933826117237 0 0 0 0 0 0 0.0069723889891943 0 0 0 0 0 0 0 0 0 0 0 0 0 0 0 0 0 0.00987223975980291 0.0263669392146412 0 0 0 0 0 0 0 0 0 0 0 0 0 0 0 0 0 0 0 0.00279516318360503 0.00312157652866698 0 0 0 0 0 0.00139069812268528 0 0 0 0.00555313486488914 0 0 0 0 0 0 0 0 0 0 0.200935895760906 0.00290058764680229 0 0 0 0 0 0 0 0 0 0 0 0 0 0 0 0 0 0 0 0 0 0 0 0 0 0 0 0 0.0021233794255588 0 0 0.00531626514119105 0 0 0 0 0 0 0.154985156494277 0.0198607436112532 0.0185027540858153 0.0241654342536622 0 0 0.15173879304142 0.0395265995788916 0.0252690450431682 0.00656156432275549 0 0 0 0 0 0 0 0 0 0.0227878401104942 0
