# Supplementary material for: Recovery of neural dynamics criticality in personalized whole-brain models of stroke
Source: Nat Commun. 2022 Jun 27;13:3683. doi: 10.1038/s41467-022-30892-6 (PMC9237050; doi:10.1038/s41467-022-30892-6)
Supplement: Supplementary file 3 — Source Data [file 41467_2022_30892_MOESM3_ESM.zip › Source_Data/Tables/Table1/Structural_Connectivity/controls/con_1_033_316_18_.txt]

0 0.0128466252772911 0.0370434835941401 0.0638969226838499 0 0.221651125999734 0.0300043090981217 0 0.045616241883754 0.0673994196706751 0.190463849872851 0 0 0 0 0.00905616773729869 0 0.00874298902021669 0 0 0 0 0 0 0 0 0 0 0 0.21032996173866 0.0371376865062535 0 0 0 0 0 0 0 0 0 0 0 0 0 0 0 0 0 0 0 0 0 0 0 0 0 0 0 0 0 0 0 0 0 0 0 0 0 0 0.00495002546304505 0 0 0 0 0 0 0 0 0 0 0 0 0 0 0 0 0 0 0 0 0 0 0 0 0 0 0 0 0 0 0 0 0 0 0 0 0 0 0 0 0 0 0 0 0 0 0 0 0 0 0 0 0 0 0 0 0.0172579399208036 0 0 0.0203954807594176 0 0 0.0232077707738883 0 0 0 0 0 0 0 0 0 0 0 0 0 0 0 0 0 0 0 0 0 0 0 0 0 0 0 0 0 0 0 0 0 0 0 0 0 0 0 0 0 0 0 0 0 0 0 0 0 0 0 0 0 0 0 0 0 0 0 0 0 0 0 0 0 0 0 0 0 0 0 0 0 0 0 0 0 0 0 0 0 0 0 0 0 0 0 0 0 0 0 0 0 0 0 0 0 0 0 0 0 0 0 0 0 0 0 0 0 0 0 0 0 0 0 0 0 0 0 0 0 0 0 0 0 0 0 0 0 0 0 0 0 0 0 0 0 0 0 0 0 0 0 0 0 0 0 0 0 0 0 0 0 0 0 0 0 0 0 0 0 0 0 0 0 0 0 0 0 0 0 0 0 0 0 0 0 0 0 0 0 0 0
0.0143859158347476 0 0.046634075336837 0 0 0.105162195140897 0 0.017770099968336 0.0381344994345075 0.0730737259764319 0 0.228669075257363 0 0.0312869855720304 0 0 0.288041426136865 0 0 0.09317077174091 0.0287399787962701 0 0 0 0 0 0 0 0 0.0349312508048041 0 0 0 0 0 0 0 0 0 0 0 0 0 0 0 0 0 0 0 0 0 0 0 0 0 0 0 0 0 0 0 0 0 0 0 0 0 0 0 0 0 0 0 0 0 0 0 0 0 0 0 0 0 0 0 0 0 0 0 0 0 0 0 0 0 0 0 0 0 0 0 0 0 0 0 0 0 0 0 0 0 0 0 0 0 0 0 0 0 0 0 0 0 0 0 0 0 0 0 0 0 0 0 0 0 0 0 0 0 0 0 0 0 0 0 0 0 0 0 0 0 0 0 0 0 0 0 0 0 0 0 0 0 0 0 0 0 0 0 0 0 0 0 0 0 0 0 0 0 0 0 0 0 0 0 0 0 0 0 0 0 0 0 0 0 0 0 0 0 0 0 0 0 0 0 0 0 0 0 0 0 0 0 0 0 0 0 0 0 0 0 0 0 0 0 0 0 0 0 0 0 0 0 0 0 0 0 0 0 0 0 0 0 0 0 0 0 0 0 0 0 0 0 0 0 0 0 0 0 0 0 0 0 0 0 0 0 0 0 0 0 0 0 0 0 0 0 0 0 0 0 0 0 0 0 0 0 0 0 0 0 0 0 0 0 0 0 0 0 0 0 0 0 0 0 0 0 0 0 0 0 0 0 0 0 0
0.0689268805360297 0.0774875114943592 0 0 0.0808848388980323 0.0748213623637371 0 0.0536752535988076 0.0157227263929577 0 0.0410016894333211 0.0748038672982261 0 0 0.019575429774945 0.0091562867133498 0.197200070309324 0.0337525597519134 0.0352413281204292 0.0195015423841225 0 0 0 0 0 0 0 0 0 0.119799884865446 0 0 0 0 0 0 0 0 0 0 0 0 0 0 0 0 0.0136425888963042 0 0 0 0 0 0 0 0 0 0 0 0 0 0 0 0 0 0 0 0 0 0 0 0 0 0 0 0 0 0 0 0 0 0 0 0 0 0 0 0 0 0 0 0 0 0 0 0 0 0 0 0 0 0 0 0 0 0 0 0 0 0 0 0 0 0 0 0 0 0.0648061791686946 0 0 0 0 0 0 0 0 0 0 0 0 0 0 0 0 0 0 0 0 0 0 0 0 0 0 0 0 0 0 0 0 0 0 0 0 0 0 0 0 0 0 0 0 0 0 0 0 0 0 0 0 0 0 0 0 0 0 0 0 0 0 0 0 0 0 0 0 0 0 0 0 0 0 0 0 0 0 0 0 0 0 0 0 0 0 0 0 0 0 0 0 0 0 0 0 0 0 0 0 0 0 0 0 0 0 0 0 0 0 0 0 0 0 0 0 0 0 0 0 0 0 0 0 0 0 0 0 0 0 0 0 0 0 0 0 0 0 0 0 0 0 0 0 0 0 0 0 0 0 0 0 0 0 0 0 0 0 0 0 0 0 0 0 0 0 0 0 0 0 0 0 0 0 0 0 0 0 0 0 0 0 0 0 0 0 0 0 0 0 0 0 0 0 0 0 0 0 0
0.0292566149046753 0 0 0 0 0.0150774659266262 0.0267907477549978 0 0 0 0.17691524930927 0 0 0.0316104298016148 0 0 0 0 0 0.0514867032607925 0.0180126674828085 0 0 0 0 0 0 0 0 0 0 0 0 0.0113374730633615 0 0 0 0.147515856756044 0 0 0 0 0 0 0 0 0 0 0 0 0.0219009906246753 0 0 0.0226525713776294 0 0 0 0 0 0 0 0 0 0 0 0.0128050271503188 0 0 0 0 0.0115849313774464 0 0 0 0 0 0 0 0 0 0 0 0 0 0 0 0 0 0 0 0 0 0.0758055696525043 0 0 0 0 0 0 0.00288302141474088 0 0 0 0 0 0 0 0 0 0 0 0 0 0 0 0 0 0 0 0 0 0 0 0 0 0 0 0.0162670024868751 0 0.188014954467706 0 0 0.0822813929099493 0 0 0 0 0 0.0412859819507628 0 0 0 0 0 0 0 0 0 0 0 0 0 0 0.0125271021140637 0 0 0 0 0 0 0 0 0 0 0 0 0 0 0 0 0 0 0 0 0 0 0 0 0 0 0 0 0 0 0 0 0 0 0 0 0 0 0 0 0 0 0 0 0 0 0 0 0 0 0 0 0 0 0 0 0 0 0 0 0 0 0 0 0 0 0 0 0 0 0 0 0 0 0 0 0 0 0 0 0 0 0 0 0 0 0 0 0 0 0 0 0 0 0 0 0 0 0 0 0 0.0039882462131368 0 0 0 0 0 0 0 0 0 0 0 0 0 0 0 0 0 0 0 0 0 0 0 0 0 0 0 0 0 0 0 0 0 0 0 0 0 0 0 0 0 0 0 0 0 0 0 0 0 0 0 0 0 0 0 0 0 0 0 0
0 0 0.0159711614566146 0 0 0.0207146345519898 0 0.282317403645605 0.0206338935037331 0.0639643384225969 0 0.067866103348813 0 0.007737863346766 0.0168408010395892 0.0311359568416386 0 0 0.0319874337659011 0 0 0 0 0 0 0 0 0 0.249403336522928 0 0 0 0 0 0 0 0.0103354154104306 0 0 0 0 0 0 0 0 0 0.0516180225641451 0 0 0 0 0 0 0 0 0 0 0 0 0 0 0.00911755542082727 0 0 0 0 0 0.0205633502780793 0.0118810468273347 0 0 0 0.00786390302967548 0 0 0 0 0.00679784392527222 0 0 0 0 0 0 0 0 0.00940445650172747 0 0 0 0 0 0 0 0 0 0 0 0 0 0 0 0 0 0 0 0 0 0 0 0 0 0 0 0 0 0 0 0 0 0 0 0 0 0 0 0 0 0 0 0 0 0 0.0303165921339727 0 0 0.014053627562606 0 0 0 0 0 0 0 0 0 0 0 0 0 0 0 0 0 0 0 0 0 0 0 0 0 0 0 0 0 0 0 0 0 0 0 0 0 0 0 0 0 0 0 0 0 0 0 0 0 0 0 0 0 0 0 0 0 0 0 0 0 0 0 0 0 0 0 0 0.0110488893198372 0 0 0 0 0 0 0 0 0 0 0 0 0 0 0 0 0 0 0 0 0 0 0 0 0 0 0 0 0 0 0 0 0 0 0 0 0 0 0 0 0 0 0 0 0 0 0 0 0 0.00842637057991646 0 0 0 0 0 0 0 0 0 0 0 0 0 0 0 0 0 0 0 0 0 0 0 0 0 0 0 0 0 0 0 0 0 0 0 0 0 0 0 0 0 0 0 0 0 0 0 0 0 0 0 0 0 0 0 0 0 0 0 0
0.0956482596924756 0.0405245606232634 0.0173522557398083 0.0142099108678976 0.0243297826217142 0 0 0.0570916204897827 0.110395588090151 0.215620655395393 0.0674679471615275 0.086967847781977 0 0 0.025477627959971 0.0402456532557209 0.0175796685520636 0 0 0 0 0 0 0 0 0 0 0 0 0.0766283831765316 0.0120742812766786 0 0 0 0 0 0 0 0 0 0 0 0 0 0 0 0 0 0 0 0 0 0 0 0 0 0 0 0 0 0 0 0 0 0 0 0 0 0 0.0086676211361877 0 0 0 0 0 0 0 0 0 0 0 0 0 0 0 0 0.00768217987544796 0 0 0 0 0 0 0 0 0 0 0 0 0 0 0 0 0 0 0 0 0 0 0 0 0 0 0 0 0 0 0 0 0 0 0 0 0 0 0 0.00858167166139696 0 0 0 0 0 0.0152356972029974 0 0.007205677587762 0 0.00896844801262725 0 0 0 0 0 0 0 0 0 0 0 0 0 0 0 0 0 0 0 0 0 0 0 0 0 0 0 0 0 0.0208503849085058 0 0 0 0 0 0 0 0 0 0 0 0 0 0 0 0 0 0 0 0 0 0 0 0 0 0 0 0 0 0 0 0 0 0 0 0 0 0 0.0141899096700156 0 0 0 0 0 0 0 0 0 0 0 0 0 0 0 0 0 0 0 0 0 0 0 0 0 0 0 0 0 0 0 0 0 0 0 0 0 0 0 0 0 0 0 0 0 0 0 0 0 0 0 0 0 0 0 0.0070043672601033 0 0 0 0 0 0 0 0 0 0 0 0 0 0 0 0 0 0 0 0 0 0 0 0 0 0 0 0 0 0 0 0 0 0 0 0 0 0 0 0 0 0 0 0 0 0 0 0 0 0 0 0 0 0
0.072018887678185 0 0 0.140444094212666 0 0 0 0 0.0476786391525769 0.0698912722827268 0.13889872754363 0 0 0 0 0 0 0 0 0 0 0 0 0 0 0 0 0 0 0 0 0 0 0 0 0 0 0 0 0 0 0 0 0 0 0 0 0 0 0 0 0 0 0 0 0 0 0 0 0 0 0 0 0 0 0 0 0 0 0 0 0 0 0 0 0 0 0 0 0 0 0 0 0 0 0 0 0 0 0 0 0 0 0 0 0 0 0 0 0 0 0 0 0 0 0 0 0 0 0 0 0 0 0 0 0 0 0 0 0 0 0 0 0 0 0 0 0 0 0.167414661227248 0 0 0.0422979665994286 0 0 0 0 0 0.15217476226918 0 0 0 0 0 0 0 0 0 0 0 0 0 0 0 0 0 0 0 0 0 0 0 0 0 0 0 0.0582763073388668 0 0 0 0 0 0 0 0 0 0 0 0 0 0 0 0 0 0 0 0 0 0 0 0 0 0 0 0 0 0 0 0 0 0 0 0 0 0 0.0619871892749252 0 0 0 0 0 0 0 0 0 0 0 0 0 0 0 0 0 0 0 0 0 0 0 0 0 0 0 0 0 0 0 0 0 0 0 0 0 0 0 0 0 0 0 0 0 0 0 0 0 0.0362012788125799 0 0 0 0 0 0.012716213607986 0 0 0 0 0 0 0 0 0 0 0 0 0 0 0 0 0 0 0 0 0 0 0 0 0 0 0 0 0 0 0 0 0 0 0 0 0 0 0 0 0 0 0 0 0 0 0 0 0 0 0 0 0 0
0 0.00603014588254701 0.0109618463160302 0 0.291996657488132 0.0502749498579046 0 0 0.115537225351039 0.1104653546138 0 0.0646018142891379 0 0.00783905956311383 0.0176680738688988 0.0298427553331612 0.00744423891611005 0 0 0 0 0 0 0 0 0 0 0 0.0309103937243529 0 0 0 0 0 0 0 0 0 0 0 0 0 0 0 0 0 0.0247778729557257 0 0 0 0 0 0 0 0 0 0 0 0 0 0 0.0031834008355357 0 0 0 0 0 0 0 0 0 0 0 0 0 0 0 0.00359416223366934 0 0 0 0 0 0 0 0 0 0 0 0 0 0 0 0 0 0 0 0 0 0 0 0 0 0 0 0 0 0 0 0 0 0 0 0 0 0 0 0 0 0 0 0 0 0 0 0 0 0 0 0.0256053909479166 0.0849383028563706 0 0.0771403056958863 0.00572112922486272 0 0 0.0107875675310473 0 0 0 0 0 0 0 0 0 0 0 0 0 0 0 0 0 0 0 0 0 0 0 0 0 0 0 0 0 0 0 0 0 0 0 0 0 0 0 0 0 0 0 0 0 0 0 0 0 0 0 0 0 0 0 0 0 0 0 0 0 0 0 0 0 0 0 0 0.00698471521426393 0 0 0 0 0 0 0 0 0 0 0 0 0 0 0 0 0 0 0 0 0 0 0 0 0 0 0 0 0 0 0 0 0 0 0 0 0 0 0 0 0 0 0 0 0 0 0 0 0 0.00768117054485688 0 0 0.00601346675563784 0 0 0 0 0 0 0 0 0 0 0 0 0 0 0 0 0 0 0 0 0 0 0 0 0 0 0 0 0 0 0 0 0 0 0 0 0 0 0 0 0 0 0 0 0 0 0 0 0 0 0 0 0 0 0 0 0
0.0278937205458051 0.0208236345829398 0.00516699447413941 0 0.0343417126220782 0.156434136577412 0.0121464122030478 0.185918441373257 0 0.259058610629603 0 0.0456986838924148 0 0 0.0211092487983092 0.0230902083211877 0.00814681701108544 0 0 0 0 0 0 0 0 0 0 0 0 0.00678203082626499 0 0 0 0 0 0 0 0 0 0 0 0 0 0 0 0 0 0 0 0 0 0 0 0 0 0 0 0 0 0 0 0 0 0 0 0 0 0 0 0 0 0 0 0 0 0 0 0 0 0 0 0 0 0 0 0 0 0 0 0 0 0 0 0 0 0 0 0 0 0 0 0 0 0 0 0 0 0 0 0 0 0 0 0 0 0 0 0 0 0 0 0 0 0 0 0 0 0 0 0.0110346221663754 0 0 0.0560689958746571 0 0.00346085877036321 0 0.00408475782033648 0 0.0322094454691943 0 0 0 0 0 0 0 0 0 0 0 0 0 0 0 0 0 0 0 0 0 0 0 0 0 0 0 0.0302826470034052 0 0 0 0 0 0 0 0 0 0 0 0 0 0 0 0 0 0 0 0 0 0 0 0 0 0 0 0 0 0 0 0 0 0 0 0 0 0 0.0339652409834732 0 0 0 0 0 0 0 0 0 0 0 0 0 0 0 0 0 0 0 0 0 0 0 0 0 0 0 0 0 0 0 0 0 0 0 0 0 0 0 0 0 0 0 0 0 0 0 0 0 0.00356913508849009 0 0 0.00979690262983853 0 0 0.00891674233632119 0 0 0 0 0 0 0 0 0 0 0 0 0 0 0 0 0 0 0 0 0 0 0 0 0 0 0 0 0 0 0 0 0 0 0 0 0 0 0 0 0 0 0 0 0 0 0 0 0 0 0 0 0 0
0.0209954570035217 0.0203274063384898 0 0 0.054232660434396 0.155651175999295 0.00907046063386626 0.0905542545223565 0.131971533863109 0 0 0.0434348257695383 0 0 0.0164513268873273 0.0239025828179304 0.00987272410713289 0 0 0 0 0 0 0 0 0 0 0 0.00563038215407311 0.00681864086172511 0 0 0 0 0 0 0.0245971763468875 0.00220488263347223 0 0 0 0 0 0 0 0 0 0 0 0 0 0 0 0.00415821962475419 0 0 0 0.00586414083320543 0 0 0.00273282692999837 0 0 0 0 0 0 0 0 0.00383570849102799 0.00456500197934971 0 0.0388848537345135 0 0 0 0 0.0122028318608096 0 0 0 0 0 0 0.0120061122552281 0 0.0469603313170744 0.00316031573446724 0 0 0 0 0 0 0 0 0 0 0 0 0 0 0 0 0 0 0 0 0 0 0 0 0 0 0 0 0 0 0 0 0 0 0 0 0 0 0 0 0 0.00819044873091435 0 0 0.0385599813253775 0 0.0828738290197854 0 0.00748704887453511 0 0 0 0 0 0 0 0 0 0 0 0 0 0 0 0 0 0 0 0 0 0 0 0 0 0 0 0 0 0.0356821757845432 0 0 0 0 0 0 0 0 0 0 0 0 0 0 0 0 0 0 0 0 0 0 0 0 0 0 0 0 0 0 0 0 0 0 0 0 0 0 0.0449707790890355 0 0 0 0 0 0 0 0 0 0 0 0 0 0 0 0 0 0 0 0 0 0 0 0 0 0 0 0 0 0 0 0 0 0 0 0 0 0 0 0 0 0 0 0 0 0 0 0 0 0.00718554966854854 0 0 0.01409790916096 0 0 0.0108664452127503 0 0 0 0 0 0 0 0 0 0 0 0 0 0 0 0 0 0 0 0 0 0 0 0 0 0 0 0 0 0 0 0 0 0 0 0 0 0 0 0 0 0 0 0 0 0 0 0 0 0 0 0 0 0
0.135085100011608 0 0.0156285914852024 0.274041304626711 0 0.110888180035527 0.0410421760214412 0 0 0 0 0.0317293814037689 0 0 0 0 0 0 0 0 0 0 0 0 0 0 0 0 0 0.141678169658893 0.0460442663232423 0 0 0 0 0 0 0.0360999609179536 0 0 0 0 0 0 0 0 0 0 0 0 0 0 0 0 0 0 0 0 0 0 0 0 0 0 0 0 0 0 0 0 0 0 0 0 0 0 0 0 0 0 0 0 0 0 0 0 0 0 0 0 0 0 0 0 0 0 0 0 0 0 0 0 0 0 0 0 0 0 0 0 0 0 0 0 0 0 0 0 0 0 0 0 0 0 0 0 0 0 0 0.0922699425412486 0 0 0.0754929269744043 0 0 0 0 0 0 0 0 0 0 0 0 0 0 0 0 0 0 0 0 0 0 0 0 0 0 0 0 0 0 0 0 0 0 0 0 0 0 0 0 0 0 0 0 0 0 0 0 0 0 0 0 0 0 0 0 0 0 0 0 0 0 0 0 0 0 0 0 0 0 0 0 0 0 0 0 0 0 0 0 0 0 0 0 0 0 0 0 0 0 0 0 0 0 0 0 0 0 0 0 0 0 0 0 0 0 0 0 0 0 0 0 0 0 0 0 0 0 0 0 0 0 0 0 0 0 0 0 0 0 0 0 0 0 0 0 0 0 0 0 0 0 0 0 0 0 0 0 0 0 0 0 0 0 0 0 0 0 0 0 0 0 0 0 0 0 0 0 0 0 0 0 0 0 0 0 0 0 0 0 0 0 0
0 0.100060422151224 0.0196992913157485 0 0.0905128188522665 0.0987540569475015 0 0.0833031957506257 0.0366201487488602 0.0683238393285563 0.0219214899698522 0 0 0.100473814722294 0.0716981566908672 0.0886593065176458 0.0514496157904782 0 0 0.00761626499233022 0 0 0 0 0 0 0 0 0 0.0892492145317651 0.0313591174173673 0 0 0 0 0 0 0 0 0 0 0 0 0 0 0 0 0 0 0 0 0 0 0 0 0 0 0 0 0 0 0 0 0 0 0 0 0 0 0.00658006690009583 0 0 0 0 0 0 0 0 0 0 0 0 0 0 0 0 0.00500002032389886 0 0 0 0 0 0 0 0 0 0 0 0 0 0 0 0 0 0 0 0 0 0 0 0 0 0 0 0 0 0 0 0 0 0 0 0 0 0 0 0 0 0 0 0 0 0 0 0.00834690936411502 0 0.0183724884729194 0.00199976121158857 0 0 0 0 0 0 0 0 0 0 0 0 0 0 0 0 0 0 0 0 0 0 0 0 0 0 0 0 0 0 0 0 0 0 0 0 0 0 0 0 0 0 0 0 0 0 0 0 0 0 0 0 0 0 0 0 0 0 0 0 0 0 0 0 0 0 0 0 0 0 0 0 0 0 0 0 0 0 0 0 0 0 0 0 0 0 0 0 0 0 0 0 0 0 0 0 0 0 0 0 0 0 0 0 0 0 0 0 0 0 0 0 0 0 0 0 0 0 0 0 0 0 0 0 0 0 0 0 0 0 0 0 0 0 0 0 0 0 0 0 0 0 0 0 0 0 0 0 0 0 0 0 0 0 0 0 0 0 0 0 0 0 0 0 0 0 0 0 0 0 0 0 0 0 0 0 0 0
0 0 0 0 0 0 0 0 0 0 0 0 0 0 0 0 0 0 0.00940093736889014 0 0 0 0.047045111205588 0 0 0 0.0106860573746448 0 0.00393783416876914 0 0 0.012397573810346 0 0 0.0522238876888014 0 0 0 0 0 0 0 0 0 0 0 0 0 0.0466772795687971 0 0 0 0 0 0.0904218992393517 0 0 0 0 0 0 0 0 0 0 0 0 0 0 0 0 0 0 0 0 0 0 0 0 0 0 0 0 0 0 0 0 0 0 0 0 0 0 0 0 0 0 0 0 0 0 0 0 0.00721108199448533 0 0 0 0 0 0 0 0 0 0.330240138590321 0 0.0102332269112392 0 0.0879169970392485 0.00603484795984381 0.0607125599986173 0 0 0 0 0 0 0 0 0 0 0 0 0 0 0 0 0 0 0 0 0 0 0 0 0 0 0 0 0 0 0 0 0 0 0 0 0 0 0 0 0 0 0 0 0 0 0.148622583928415 0 0 0 0 0 0 0 0 0 0 0 0 0 0 0 0 0 0 0.00991848690191968 0 0 0 0 0 0 0 0 0 0 0 0 0 0 0 0 0 0 0 0.0112210790825239 0 0 0 0 0 0 0 0 0 0 0 0 0 0 0 0 0 0 0 0 0 0 0 0 0 0 0 0 0 0 0 0 0 0 0 0 0 0 0 0 0 0 0 0 0 0 0 0 0 0 0 0 0 0 0.0069974572621498 0.0481009599060476 0 0 0 0 0 0 0 0 0 0 0 0 0 0 0 0 0 0 0 0 0 0 0 0 0 0 0 0 0 0 0 0 0 0 0 0 0 0 0 0 0 0 0 0 0 0 0 0 0 0 0 0 0 0
0 0.0198486715606127 0 0.0490458709047733 0.0149620485666437 0 0 0.0146552671667134 0 0 0 0.145668524015683 0 0 0.131939417469622 0.154307610900484 0 0 0 0.166310548356152 0 0 0 0 0 0 0 0 0 0 0.0814621305817419 0 0 0 0 0 0 0 0 0 0 0 0 0 0.0118617336632332 0 0.0514186183201849 0 0 0 0 0 0 0 0 0 0 0 0 0 0 0 0 0 0 0 0 0 0 0.00716336235730565 0 0 0 0 0 0 0 0 0 0 0 0 0 0 0 0 0 0 0 0 0 0 0 0 0 0 0 0 0 0 0 0 0 0 0 0 0 0 0 0 0 0 0 0 0 0 0 0 0 0 0 0 0 0 0 0 0.0337743785588372 0.0269739604202788 0 0 0 0 0 0.0398356187512485 0 0 0.0402183861658959 0.0105538522405905 0 0 0 0 0 0 0 0 0 0 0 0 0 0 0 0 0 0 0 0 0 0 0 0 0 0 0 0 0 0 0 0 0 0 0 0 0 0 0 0 0 0 0 0 0 0 0 0 0 0 0 0 0 0 0 0 0 0 0 0 0 0 0 0 0 0 0 0 0 0 0 0 0 0 0 0 0 0 0 0 0 0 0 0 0 0 0 0 0 0 0 0 0 0 0 0 0 0 0 0 0 0 0 0 0 0 0 0 0 0 0 0 0 0 0 0 0 0 0 0 0 0 0 0 0 0 0 0 0 0 0 0 0 0 0 0 0 0 0 0 0 0 0 0 0 0 0 0 0 0 0 0 0 0 0 0 0 0 0 0 0 0 0 0 0 0 0 0 0 0 0 0 0 0 0 0 0 0
0 0 0.0108534564494157 0 0.0472879113338767 0.0609095548688153 0 0.0479663160398169 0.0356138889914283 0.0544835404986107 0 0.150951766999372 0 0.191598429448327 0 0.206765793921492 0 0 0 0 0 0 0 0 0 0 0 0 0 0.0259562527433603 0.167613088705485 0 0 0 0 0 0 0 0 0 0 0 0 0 0 0 0 0 0 0 0 0 0 0 0 0 0 0 0 0 0 0 0 0 0 0 0 0 0 0 0 0 0 0 0 0 0 0 0 0 0 0 0 0 0 0 0 0 0 0 0 0 0 0 0 0 0 0 0 0 0 0 0 0 0 0 0 0 0 0 0 0 0 0 0 0 0 0 0 0 0 0 0 0 0 0 0 0 0 0 0 0 0 0 0 0 0 0 0 0 0 0 0 0 0 0 0 0 0 0 0 0 0 0 0 0 0 0 0 0 0 0 0 0 0 0 0 0 0 0 0 0 0 0 0 0 0 0 0 0 0 0 0 0 0 0 0 0 0 0 0 0 0 0 0 0 0 0 0 0 0 0 0 0 0 0 0 0 0 0 0 0 0 0 0 0 0 0 0 0 0 0 0 0 0 0 0 0 0 0 0 0 0 0 0 0 0 0 0 0 0 0 0 0 0 0 0 0 0 0 0 0 0 0 0 0 0 0 0 0 0 0 0 0 0 0 0 0 0 0 0 0 0 0 0 0 0 0 0 0 0 0 0 0 0 0 0 0 0 0 0 0 0 0 0 0 0 0 0 0 0 0 0 0 0 0 0 0 0 0 0 0 0 0 0 0
0.00402816690729531 0 0.00218879748111557 0 0.0376945912395104 0.0414834483071443 0 0.0349313613386345 0.0167959242703832 0.0341301860643663 0 0.0804792601598544 0 0.0966126877719899 0.089147286383727 0 0 0 0 0 0 0 0 0 0 0 0 0 0 0.0731171613785547 0.0804314201733752 0 0 0 0 0 0 0 0.0128094654859272 0 0 0 0 0 0 0 0.0280984843794237 0 0 0 0 0 0 0 0 0 0 0 0 0 0.0267192971243828 0 0 0 0 0 0 0 0 0.0531081428043226 0 0.00790692627349934 0 0 0 0 0 0 0 0 0 0 0 0 0 0 0.00689533120273257 0 0 0 0 0 0 0 0 0 0 0 0 0 0 0 0 0 0 0.00308667578700251 0 0 0.00315360515598273 0 0 0 0 0 0.00392118231779607 0 0 0 0 0 0 0 0 0 0 0 0.054411145780821 0 0 0 0 0 0.00476312935138204 0.014726931770086 0 0 0.10770470859061 0.0267471543807874 0.00708338313358739 0 0 0 0 0 0 0 0.00922953169497714 0 0 0 0 0 0 0.0385946132907287 0 0 0 0 0 0 0 0 0 0 0 0 0 0 0 0 0 0 0 0 0 0 0 0 0 0 0 0 0 0 0 0 0 0 0 0 0 0 0 0 0 0 0 0 0 0 0 0 0 0 0 0 0 0 0 0 0 0 0 0 0 0 0 0 0 0 0 0 0 0 0 0 0 0 0 0 0 0 0 0 0 0 0 0 0 0 0 0 0 0 0 0 0 0 0 0 0 0 0 0 0 0 0 0 0 0 0 0 0 0 0 0 0 0 0 0 0 0 0 0 0 0 0 0 0 0 0 0 0 0 0 0 0 0 0 0 0 0 0 0 0 0 0 0 0 0 0 0 0 0 0 0 0 0 0 0 0 0 0 0 0 0
0 0.204161443661479 0.0841196577698708 0 0 0.0323348452059762 0 0.0155489522789054 0.0105747048113422 0.0251556219863577 0 0.0833385646147795 0 0 0 0 0 0 0.016576816797167 0.0373078516699437 0.0173233229052613 0 0.0277091669115574 0 0 0 0 0 0 0 0 0 0 0 0 0 0 0 0 0 0 0 0 0 0 0 0.0102172042567067 0 0 0 0 0 0 0 0 0 0 0 0.0302016654939858 0 0 0 0 0 0 0.0133652021505928 0 0.0157479925023589 0.0338183358138305 0 0 0 0 0 0 0.0121933075497396 0 0 0 0 0 0 0 0 0 0 0 0 0 0 0 0 0 0 0 0 0 0 0 0 0 0 0 0 0 0 0 0.0587011996908981 0 0 0 0 0 0 0 0 0.0195430383113043 0 0 0 0 0.0510352446717749 0 0.0992767139296999 0 0 0 0.0878862043767452 0 0 0 0 0 0 0 0 0 0 0 0 0 0 0 0 0 0 0 0 0 0 0 0 0 0 0 0 0 0 0 0 0 0 0 0.00744478773442681 0 0 0 0 0 0 0 0 0.00641815490529581 0 0 0 0 0 0 0 0 0 0 0 0 0 0 0 0 0 0 0 0 0 0 0 0 0 0 0 0 0 0 0 0 0 0 0 0 0 0 0 0 0 0 0 0 0 0 0 0 0 0 0 0 0 0 0 0 0 0 0 0 0 0 0 0 0 0 0 0 0 0 0 0 0 0 0 0 0 0 0 0 0 0 0 0 0 0 0 0 0 0 0 0 0 0 0 0 0 0 0 0 0 0 0 0 0 0 0 0 0 0 0 0 0 0 0 0 0 0 0 0 0 0 0 0 0 0 0 0 0 0 0 0 0 0 0 0 0 0 0 0 0 0 0
0.0793996860148937 0 0.164736093958209 0 0 0 0 0 0 0 0 0 0 0 0 0 0 0 0.13971519886828 0 0 0 0 0 0 0 0 0 0 0 0 0 0 0 0 0 0 0 0 0 0 0 0 0 0 0 0 0 0 0 0 0 0 0 0 0 0 0 0 0 0 0 0 0 0 0 0 0 0 0 0 0 0 0 0 0 0 0 0 0 0 0 0 0 0 0 0 0 0 0 0 0 0 0 0 0 0 0 0 0 0 0 0 0 0 0 0 0 0 0 0 0 0 0 0.246864865065997 0.164576576710665 0 0 0 0 0 0 0 0 0 0 0 0 0 0 0 0 0 0 0 0 0 0 0 0 0 0 0 0 0 0 0 0 0 0 0 0 0 0 0 0 0 0 0 0 0 0 0 0 0 0 0 0 0 0 0 0 0 0 0 0.204707579381956 0 0 0 0 0 0 0 0 0 0 0 0 0 0 0 0 0 0 0 0 0 0 0 0 0 0 0 0 0 0 0 0 0 0 0 0 0 0 0 0 0 0 0 0 0 0 0 0 0 0 0 0 0 0 0 0 0 0 0 0 0 0 0 0 0 0 0 0 0 0 0 0 0 0 0 0 0 0 0 0 0 0 0 0 0 0 0 0 0 0 0 0 0 0 0 0 0 0 0 0 0 0 0 0 0 0 0 0 0 0 0 0 0 0 0 0 0 0 0 0 0 0 0 0 0 0 0 0 0 0 0 0 0 0 0 0 0 0 0 0
0 0 0.0104567299192995 0 0.0480677339049539 0 0 0 0 0 0 0 0.0127519097695326 0 0 0 0.0115306643434438 0.00849386252830472 0 0 0 0 0 0 0 0 0 0 0 0 0 0 0 0 0 0 0 0 0 0 0 0 0 0 0 0 0 0 0 0 0 0 0 0 0 0 0 0 0 0 0 0 0 0 0 0 0 0.0261593109686824 0.0499962399266508 0 0 0 0 0 0 0 0 0 0 0 0 0 0 0 0 0 0 0 0 0 0 0 0 0 0 0 0 0 0 0 0 0 0 0.0963950293906195 0 0.023940074020338 0 0 0.21074089924287 0.0234649019389081 0 0.0105788523125176 0 0.0396163438324596 0.109178751296991 0.0592196214064512 0.048535031768336 0.0232992186065945 0 0 0 0 0 0.13947543456649 0.0253804751737349 0 0 0 0 0 0 0 0 0 0 0 0 0 0 0 0 0 0 0 0 0 0 0 0 0 0 0 0 0 0 0 0 0 0 0 0 0 0 0 0 0 0 0 0 0 0 0 0 0 0 0 0 0 0 0 0 0 0 0 0 0 0 0 0 0 0 0 0 0 0 0 0 0 0 0 0 0 0 0 0 0 0 0 0 0 0 0 0 0 0 0 0 0 0 0 0 0 0 0 0 0 0 0 0 0 0 0 0 0 0 0 0 0 0 0 0 0 0 0 0 0 0 0 0 0 0 0 0 0 0 0 0 0 0 0 0.017204064371958 0.00551485071086344 0 0 0 0 0 0 0 0 0 0 0 0 0 0 0 0 0 0 0 0 0 0 0 0 0 0 0 0 0 0 0 0 0 0 0 0 0 0 0 0 0 0 0 0 0 0 0 0 0 0 0 0 0 0
0 0.0751253498130743 0.00946340511184869 0.101532767768141 0 0 0 0 0 0 0 0.0140344037087269 0 0.211377562936517 0 0 0.0424412611299622 0 0 0 0.137212882037336 0 0 0.0170796750013312 0 0 0 0 0 0 0 0 0 0 0 0 0 0 0.0125981690135753 0 0 0 0.0141631749123868 0 0.0561889536377916 0 0 0 0 0.00732835599915258 0 0 0 0 0 0 0 0 0 0 0 0 0 0 0.0300696441394782 0.071635292992366 0 0 0 0 0 0 0 0.0169953606677562 0 0 0 0 0 0 0 0 0 0 0 0 0 0 0 0 0 0 0 0 0 0 0 0 0 0 0 0 0 0 0 0 0 0 0 0 0 0 0 0 0 0 0 0 0 0 0 0 0 0 0 0 0 0.0955176558629426 0 0 0 0 0 0.0324777583893728 0 0 0 0 0 0 0 0 0 0 0 0 0 0 0 0 0 0 0 0 0 0 0 0 0 0 0 0 0 0 0 0 0 0 0 0 0 0 0 0 0 0 0 0 0 0 0 0 0 0 0 0 0 0 0 0 0 0 0 0 0 0 0 0 0 0 0 0 0 0.00364785738056677 0 0 0.00775229849329881 0 0 0 0 0 0 0 0 0 0.00696371692637921 0.0095300758023209 0 0 0 0 0 0 0 0 0 0.00811545180146332 0 0 0 0.0187489264742121 0 0 0 0 0 0 0 0 0 0 0 0 0 0 0 0 0 0 0 0 0 0 0 0 0 0 0 0 0 0 0 0 0 0 0 0 0 0 0 0 0 0 0 0 0 0 0 0 0 0 0 0 0 0 0 0 0 0 0 0 0 0 0 0 0 0 0 0 0 0 0 0 0 0 0 0 0 0 0 0 0 0 0 0
0 0.0217459314788679 0 0.0333329637506715 0 0 0 0 0 0 0 0 0 0 0 0 0.0184928563874575 0 0 0.12875960739761 0 0 0 0 0 0 0 0 0 0 0 0 0 0 0 0 0 0 0 0 0 0 0 0 0.0869750149991607 0 0 0 0 0.0486876795027884 0 0 0 0 0 0 0 0 0 0 0 0.140979961314646 0 0 0.0254111731555481 0.0321356185200312 0 0 0 0 0 0 0 0.0200148152877953 0 0 0 0.0418729932723429 0 0 0 0 0 0 0 0 0 0 0 0 0 0 0 0 0 0 0 0 0 0 0 0 0 0 0 0 0 0 0 0 0 0 0 0 0 0 0 0 0 0 0 0 0 0 0 0 0 0.114470078744234 0 0 0 0 0 0.215231248038795 0 0 0 0 0 0 0 0 0 0 0 0 0 0 0 0 0 0 0 0 0 0 0 0 0 0 0 0 0 0 0 0.00752231299346369 0 0 0 0 0 0 0 0 0 0 0 0 0.00723483606377718 0 0 0 0.00946557718344181 0 0 0 0 0 0 0 0 0 0 0 0 0 0 0 0 0 0 0 0 0 0 0 0.0111608080659043 0 0 0 0 0 0 0 0 0 0.0155173184181617 0 0 0 0 0 0 0 0 0 0 0 0 0 0 0.0151749086267079 0 0 0 0 0 0 0 0 0 0 0 0 0 0 0 0 0 0 0 0 0 0 0 0 0 0 0 0 0 0 0 0 0 0 0 0 0 0 0 0 0 0 0 0 0 0 0 0 0 0 0 0 0 0 0 0 0 0.00581429679859387 0 0 0 0 0 0 0 0 0 0 0 0 0 0 0 0 0 0 0 0 0 0 0 0 0 0
0 0 0 0 0 0 0 0 0 0 0 0 0 0 0 0 0 0 0 0 0 0 0 0.0540903007052805 0 0 0 0 0 0 0 0 0 0 0 0 0 0 0 0.567104760776459 0 0 0 0 0.0664475042040732 0 0 0 0 0 0 0 0 0 0 0 0 0 0 0 0.113421005450429 0 0.0247771956157514 0 0 0 0 0 0 0 0 0 0 0 0 0 0 0 0.13401127436404 0 0 0 0 0 0 0 0 0 0 0 0 0 0 0 0 0 0 0 0 0 0 0 0 0 0 0 0 0 0 0 0 0 0 0 0 0 0 0 0 0 0 0 0 0 0 0 0 0.0401479588839661 0 0 0 0 0 0 0 0 0 0 0 0 0 0 0 0 0 0 0 0 0 0 0 0 0 0 0 0 0 0 0 0 0 0 0 0 0 0 0 0 0 0 0 0 0 0 0 0 0 0 0 0 0 0 0 0 0 0 0 0 0 0 0 0 0 0 0 0 0 0 0 0 0 0 0 0 0 0 0 0 0 0 0 0 0 0 0 0 0 0 0 0 0 0 0 0 0 0 0 0 0 0 0 0 0 0 0 0 0 0 0 0 0 0 0 0 0 0 0 0 0 0 0 0 0 0 0 0 0 0 0 0 0 0 0 0 0 0 0 0 0 0 0 0 0 0 0 0 0 0 0 0 0 0 0 0 0 0 0 0 0 0 0 0 0 0 0 0 0 0 0 0 0 0 0 0 0 0 0 0 0 0 0 0 0 0 0 0
0 0 0 0 0 0 0 0 0 0 0 0 0.181761613268744 0 0 0 0.0548984722161293 0 0 0 0 0 0 0 0.29693976458479 0 0 0 0 0 0 0 0 0 0.0675157104965776 0 0 0 0 0 0 0 0 0 0 0 0 0 0.0364288256041095 0 0 0 0 0 0 0 0 0 0 0 0 0 0 0 0 0 0 0 0 0 0 0 0 0 0 0 0 0 0 0 0 0 0.014122291242807 0 0 0 0 0 0 0 0 0 0 0 0 0 0 0 0 0 0 0 0 0 0 0 0 0 0 0 0 0 0 0 0 0.0176092767348581 0 0.0192238021212865 0 0.151262662653068 0 0 0 0 0 0 0 0.0514780240221448 0 0 0 0 0 0 0 0 0 0 0 0 0 0 0 0 0 0 0 0 0 0 0 0 0 0 0 0 0 0 0 0 0 0 0 0 0 0 0 0.0257523110144366 0 0 0 0 0.0707606898995673 0 0 0 0 0 0 0 0 0 0 0 0 0 0 0 0 0.0122465561414816 0 0 0 0 0 0 0 0 0 0 0 0 0 0 0 0 0 0 0 0 0 0 0 0 0 0 0 0 0 0 0 0 0 0 0 0 0 0 0 0 0 0 0 0 0 0 0 0 0 0 0 0 0 0 0 0 0 0 0 0 0 0 0 0 0 0 0 0 0 0 0 0 0 0 0 0 0 0 0 0 0 0 0 0 0 0 0 0 0 0 0 0 0 0 0 0 0 0 0 0 0 0 0 0 0 0 0 0 0 0 0 0 0 0 0 0 0 0 0 0 0 0 0 0 0 0
0 0 0 0 0 0 0 0 0 0 0 0 0 0 0 0 0 0 0 0.0142789699936362 0 0.032612257880078 0 0 0 0 0 0 0 0 0 0 0 0 0 0 0 0 0 0.0753517190305899 0 0 0.318363187284562 0 0 0.0626548577002301 0 0 0 0 0 0 0 0 0 0 0 0.0157296524943135 0 0 0.173395950706345 0 0.137053128335682 0 0 0 0 0 0 0 0 0.100434187736952 0 0 0 0 0 0 0 0 0 0 0 0 0 0 0 0 0 0 0 0 0 0 0 0 0 0 0 0 0 0 0 0 0 0 0 0 0 0 0 0 0 0 0 0 0 0 0 0 0 0 0 0 0 0 0 0 0 0 0 0 0 0 0 0 0 0 0 0 0 0 0 0 0 0 0 0 0 0 0 0 0 0.012892368935243 0 0 0 0 0 0 0 0 0 0 0 0 0 0 0 0 0.0208802676305123 0 0 0 0 0 0 0 0 0 0 0 0 0 0 0 0 0 0 0 0 0 0 0 0 0 0 0 0 0 0 0 0 0 0 0 0 0 0 0 0 0 0 0 0 0 0 0 0 0 0 0.0199779090468157 0 0 0 0.0163755432250407 0 0 0 0 0 0 0 0 0 0 0 0 0 0 0 0 0 0 0 0 0 0 0 0 0 0 0 0 0 0 0 0 0 0 0 0 0 0 0 0 0 0 0 0 0 0 0 0 0 0 0 0 0 0 0 0 0 0 0 0 0 0 0 0 0 0 0 0 0 0 0 0 0 0 0 0 0 0 0 0 0 0 0 0 0 0 0 0 0 0
0 0 0 0 0 0 0 0 0 0 0 0 0 0 0 0 0 0 0 0 0 0 0.186384161722718 0 0 0.105862008040362 0 0 0 0 0 0.0835445049581866 0 0 0.103921608781531 0 0 0 0 0 0 0 0 0 0 0 0 0 0.188873061147858 0 0 0 0 0 0 0 0 0 0 0 0 0 0 0 0 0 0 0 0 0 0 0 0 0.272814429477403 0 0 0 0 0 0 0 0 0 0 0 0 0 0 0 0 0 0 0 0 0 0 0 0 0 0 0 0 0 0 0 0 0 0 0 0 0 0 0 0 0 0 0 0 0 0 0 0 0 0 0 0.0586002258719421 0 0 0 0 0 0 0 0 0 0 0 0 0 0 0 0 0 0 0 0 0 0 0 0 0 0 0 0 0 0 0 0 0 0 0 0 0 0 0 0 0 0 0 0 0 0 0 0 0 0 0 0 0 0 0 0 0 0 0 0 0 0 0 0 0 0 0 0 0 0 0 0 0 0 0 0 0 0 0 0 0 0 0 0 0 0 0 0 0 0 0 0 0 0 0 0 0 0 0 0 0 0 0 0 0 0 0 0 0 0 0 0 0 0 0 0 0 0 0 0 0 0 0 0 0 0 0 0 0 0 0 0 0 0 0 0 0 0 0 0 0 0 0 0 0 0 0 0 0 0 0 0 0 0 0 0 0 0 0 0 0 0 0 0 0 0 0 0 0 0 0 0 0 0 0 0 0 0 0 0 0 0 0 0 0 0 0 0 0 0
0 0 0 0 0 0 0 0 0 0 0 0 0 0 0 0 0 0 0 0 0 0 0 0 0.581607891086946 0 0 0 0 0 0 0 0 0 0.0724430840616883 0 0 0 0 0 0 0 0 0 0 0 0 0 0 0 0 0 0 0 0 0 0 0 0 0 0 0 0 0 0 0 0 0 0 0 0 0 0 0.237608194561756 0 0 0 0 0 0 0 0 0 0 0 0 0 0 0 0 0 0 0 0 0 0 0 0 0 0 0 0 0 0 0 0 0 0 0 0 0 0 0 0 0 0 0 0 0 0 0 0 0 0 0 0.108340830289609 0 0 0 0 0 0 0 0 0 0 0 0 0 0 0 0 0 0 0 0 0 0 0 0 0 0 0 0 0 0 0 0 0 0 0 0 0 0 0 0 0 0 0 0 0 0 0 0 0 0 0 0 0 0 0 0 0 0 0 0 0 0 0 0 0 0 0 0 0 0 0 0 0 0 0 0 0 0 0 0 0 0 0 0 0 0 0 0 0 0 0 0 0 0 0 0 0 0 0 0 0 0 0 0 0 0 0 0 0 0 0 0 0 0 0 0 0 0 0 0 0 0 0 0 0 0 0 0 0 0 0 0 0 0 0 0 0 0 0 0 0 0 0 0 0 0 0 0 0 0 0 0 0 0 0 0 0 0 0 0 0 0 0 0 0 0 0 0 0 0 0 0 0 0 0 0 0 0 0 0 0 0 0 0 0 0 0 0 0 0
0 0 0 0 0 0 0 0 0 0 0 0 0.0576219833660663 0 0 0 0 0 0 0 0 0 0 0 0 0 0 0 0 0.0128405585401272 0.0162012912873591 0 0 0 0 0 0 0 0 0 0 0 0 0 0 0 0 0 0 0 0 0 0 0 0 0 0 0 0 0 0 0 0 0 0 0 0 0 0 0 0 0 0 0 0 0 0 0 0 0 0 0 0 0 0 0 0 0 0 0 0 0 0 0 0 0 0 0 0 0 0 0 0 0 0 0 0.0921201418800107 0.0194742422019354 0 0 0 0 0 0.0229350455474161 0 0 0.0717207555566492 0.0250626809605932 0 0.0666719658131182 0 0 0 0 0 0 0 0 0 0 0 0 0 0 0 0 0 0 0 0 0 0 0 0 0 0 0 0 0 0 0 0 0 0 0 0 0 0 0 0 0 0 0 0 0 0 0 0 0 0 0 0 0.206996587440552 0 0 0 0 0 0 0 0 0 0 0 0 0 0 0 0 0 0 0 0 0 0 0 0 0 0 0 0 0 0 0 0 0 0 0 0 0 0 0 0 0 0 0 0 0 0 0 0 0 0 0 0 0 0 0 0 0 0 0 0 0 0 0 0 0 0 0 0 0 0 0 0 0 0 0 0 0 0 0 0 0 0 0 0 0 0 0 0.0490643202236117 0 0.187146795112557 0 0 0 0.0121584098451513 0.159985222224852 0 0 0 0 0 0 0 0 0 0 0 0 0 0 0 0 0 0 0 0 0 0 0 0 0 0 0 0 0 0 0 0 0 0 0 0 0 0 0 0 0 0 0 0 0 0 0 0
0 0 0 0 0 0 0 0 0 0 0 0 0 0 0 0 0 0 0 0 0 0 0 0 0 0 0 0 0 0 0 0 0 0 0 0 0 0 0 0 0 0 0 0 0 0.131884337671733 0.0349148104114515 0 0 0 0 0 0.328438904518396 0 0 0 0 0 0.104763216103658 0 0 0 0 0 0 0 0 0 0 0 0 0 0 0 0 0 0 0 0 0 0 0 0 0 0 0 0 0 0 0 0 0 0 0 0 0 0 0 0 0 0 0 0 0 0.0933712666488942 0 0 0 0 0 0 0 0 0 0 0 0 0 0 0 0 0 0.0689039551531922 0 0 0 0 0 0.0472888928190719 0 0 0 0 0 0 0 0 0 0 0 0 0 0 0 0 0 0 0 0 0 0 0 0 0 0 0 0 0 0 0 0 0 0 0 0 0 0 0 0 0 0 0 0 0.152092012765067 0 0 0 0 0 0 0 0 0 0 0 0 0 0 0 0 0 0 0 0 0 0 0 0 0 0 0 0 0 0 0 0 0 0 0 0 0 0 0 0 0 0 0 0 0 0 0 0 0 0 0 0 0 0 0 0 0 0 0 0 0 0 0 0 0 0 0 0 0 0 0 0 0 0 0 0 0 0 0 0 0 0 0 0 0 0 0 0 0 0 0 0 0 0 0 0 0 0 0 0 0 0 0 0 0.0383426039085371 0 0 0 0 0 0 0 0 0 0 0 0 0 0 0 0 0 0 0 0 0 0 0 0 0 0 0 0 0 0 0 0 0 0 0 0 0
0 0 0 0 0.657691091919913 0 0 0.0788104865443447 0 0.0175119527224513 0 0 0.00937361143084022 0 0 0 0 0 0 0 0 0 0 0 0 0 0 0 0 0 0 0 0 0 0 0 0 0 0 0 0 0 0 0 0 0 0.146656267520984 0 0 0 0 0 0 0 0.0103362136328567 0 0 0 0 0 0 0.00515804484095069 0 0 0 0 0 0.0146864113705112 0.0277125634417562 0 0 0 0 0 0 0 0 0 0 0 0 0 0 0 0 0 0 0 0 0 0 0 0 0 0 0 0 0 0 0 0 0 0 0 0 0 0 0 0.0320633565753923 0 0 0 0 0 0 0 0 0 0 0 0 0 0 0 0 0 0 0 0 0 0 0 0 0 0 0 0 0 0 0 0 0 0 0 0 0 0 0 0 0 0 0 0 0 0 0 0 0 0 0 0 0 0 0 0 0 0 0 0 0 0 0 0 0 0 0 0 0 0 0 0 0 0 0 0 0 0 0 0 0 0 0 0 0 0 0 0 0 0 0 0 0 0 0 0 0 0 0 0 0 0 0 0 0 0 0 0 0 0 0 0 0 0 0 0 0 0 0 0 0 0 0 0 0 0 0 0 0 0 0 0 0 0 0 0 0 0 0 0 0 0 0 0 0 0 0 0 0 0 0 0 0 0 0 0 0 0 0 0 0 0 0 0 0 0 0 0 0 0 0 0 0 0 0 0 0 0 0 0 0 0 0 0 0 0 0 0 0 0 0 0 0 0 0 0 0 0 0 0 0 0 0 0 0 0 0
0.0561463184109933 0.0083269473687724 0.0171869866472199 0 0 0.0474026556624788 0 0 0.00296069014523974 0.005843173515189 0.0533246715209415 0.0486206980784034 0 0 0.00671627655944797 0.043880994786377 0 0 0 0 0 0 0 0 0 0 0.00156176972834184 0 0 0 0.225474160799964 0 0 0 0.00643653528701532 0 0 0.00748351469572298 0 0 0 0 0 0 0.0041383425513745 0 0 0 0 0 0 0 0.0622736287739397 0.00345000372679846 0 0 0 0 0 0 0.00301536022385851 0 0 0 0 0.00431148493245987 0 0 0 0.0163352527226896 0.00200448138455101 0.00497733447163614 0 0 0 0.00235478718068881 0 0 0 0 0 0 0 0 0 0 0 0 0 0 0 0 0 0 0 0.0219928153824483 0 0 0 0 0 0 0 0 0.0501089372951279 0.0851176780306386 0.0334427452910019 0.00474883345822062 0.00804727453775478 0 0 0.00917910929300979 0 0 0.0424612408359109 0.00272109072905459 0.00901925565444173 0 0 0 0 0 0 0 0 0 0.0308399962432191 0.0268689100678465 0 0 0 0 0 0 0 0 0.00408495939798285 0.00313340231506145 0.00336479408774117 0 0 0 0 0 0 0 0.00395182106344515 0 0 0 0 0 0 0.0149074233346583 0 0 0 0 0 0 0 0 0 0 0 0 0 0 0 0 0 0 0 0 0 0 0 0 0 0 0 0 0 0 0 0 0 0.00205939393584961 0 0 0 0 0 0 0 0 0 0 0 0 0 0 0 0 0 0 0.00266010894174881 0 0 0 0 0 0 0 0 0 0 0 0 0 0 0 0 0 0 0 0 0 0 0 0 0 0 0 0 0 0 0 0 0 0 0 0 0 0 0 0 0 0 0 0 0 0 0 0 0.00706414093073438 0 0 0 0 0 0 0 0 0 0 0 0 0 0 0 0 0 0 0 0 0 0 0 0 0 0 0 0 0 0 0 0 0 0 0 0 0 0 0 0 0 0 0 0 0 0 0 0 0 0 0 0 0 0 0 0 0 0 0 0
0.00867643123616725 0 0 0 0 0.00653702944931432 0 0 0 0 0.0151672536745261 0.0149515686933703 0 0.0267895775762013 0.0379577663096195 0.0422463332971517 0 0 0 0 0 0 0 0 0 0 0.0017246018904806 0 0 0.19733445523227 0 0 0 0 0.00552505041995279 0 0 0.0265459153881894 0 0 0 0 0 0 0.00452061318399977 0 0 0 0 0 0 0 0.0586782427332375 0 0 0 0 0 0 0 0 0 0 0 0 0.00655222993257378 0 0 0 0.0148711251672155 0 0 0 0 0 0 0 0 0 0 0 0 0 0 0.0320213464253519 0.0239800086681879 0.0346030336169262 0 0.0113189754301503 0 0 0 0.0663916579676511 0 0 0.0638856336864655 0 0 0 0 0 0 0 0 0.0514541784680548 0.00986943031010636 0.0206507967184815 0.00447147608417368 0.0111332729530971 0 0 0 0 0 0.00811086470911286 0 0 0 0 0 0 0 0 0 0 0 0.0879873716565392 0.0351633358361518 0 0.014782103737467 0 0 0 0 0 0.0306785346757485 0 0.00134375267679427 0 0 0 0 0 0 0 0 0.00499746350789526 0 0 0 0 0 0 0.00963755617370254 0 0 0 0 0 0 0 0 0 0 0 0 0 0 0 0 0 0 0 0 0 0 0 0 0 0 0 0 0 0 0 0 0 0.00343222829118279 0 0 0 0 0 0 0 0 0 0 0 0 0 0 0 0 0 0 0.00600878422248992 0 0 0 0 0 0 0 0 0 0 0 0 0 0 0 0 0 0 0 0 0 0 0 0 0 0 0 0 0 0 0 0 0 0 0 0 0 0 0 0 0 0 0 0 0 0 0 0 0 0 0 0 0 0 0 0 0 0 0 0 0 0 0 0 0 0 0 0 0 0 0 0 0 0 0 0 0 0 0 0 0 0 0 0 0 0 0 0 0 0 0 0 0 0 0 0 0 0 0 0 0 0 0 0 0 0 0 0 0
0 0 0 0 0 0 0 0 0 0 0 0 0.0188827952292141 0 0 0 0 0 0 0 0 0 0 0 0.0524709777258277 0 0 0 0 0 0 0 0.0127086300308413 0 0.278339012662369 0.0162039602007377 0 0 0 0 0 0 0 0 0 0 0 0 0.0492301019039989 0 0 0 0 0 0.0679098954930323 0 0 0 0 0 0 0 0 0 0 0 0 0 0 0 0 0 0 0 0 0 0 0 0 0 0 0 0 0.00895382919395731 0 0 0 0 0 0 0 0.00521695853055947 0 0.00452341126395054 0 0 0 0 0 0.0946154773429496 0.0424327625225217 0 0.00458944646488413 0 0 0 0 0 0 0 0 0 0 0 0.0105021498763672 0.0109746922055194 0 0 0.0372889565939936 0 0 0 0 0 0 0.0142611297922514 0 0 0 0 0 0 0 0 0 0 0 0 0 0 0 0 0 0 0 0 0 0 0 0 0 0.00239070024976854 0.00458256653337665 0 0 0 0 0 0 0 0 0 0 0 0 0 0.0225991966973355 0 0 0 0 0 0 0 0 0 0 0 0 0 0 0 0 0 0 0.0578147759039402 0 0.0553780029648261 0 0 0 0 0 0.0084015687012827 0 0 0 0 0 0 0 0 0 0 0 0.0351933745856986 0 0 0 0 0 0 0 0 0 0 0 0 0 0 0 0 0 0 0 0 0 0 0 0 0 0 0 0 0 0 0 0 0 0 0 0 0 0 0 0 0 0 0 0 0 0 0 0 0 0.0669533276151971 0 0 0 0 0 0 0 0 0 0 0 0 0 0 0 0 0 0 0 0 0 0 0 0 0 0 0 0 0 0 0 0 0 0 0 0 0 0 0 0 0 0 0 0.00566654034867918 0 0 0 0 0 0 0 0 0 0 0 0 0 0 0 0.0119157593669198
0 0 0 0 0 0 0 0 0 0 0 0 0 0 0 0 0 0 0 0 0 0 0 0 0 0 0 0 0 0 0 0.0549144626850272 0 0.339451319779574 0.199591804161835 0 0 0 0 0 0 0 0 0 0 0 0 0 0 0 0 0 0 0 0 0 0 0.0943138955566558 0 0 0 0 0 0 0 0 0 0 0 0 0 0 0 0 0 0 0 0 0 0 0 0 0 0 0.0689074767309587 0 0 0 0 0 0 0 0 0 0 0 0 0 0 0.242821041085949 0 0 0 0 0 0 0 0 0 0 0 0 0 0 0 0 0 0 0 0 0 0 0 0 0 0 0 0 0 0 0 0 0 0 0 0 0 0 0 0 0 0 0 0 0 0 0 0 0 0 0 0 0 0 0 0 0 0 0 0 0 0 0 0 0 0 0 0 0 0 0 0 0 0 0 0 0 0 0 0 0 0 0 0 0 0 0 0 0 0 0 0 0 0 0 0 0 0 0 0 0 0 0 0 0 0 0 0 0 0 0 0 0 0 0 0 0 0 0 0 0 0 0 0 0 0 0 0 0 0 0 0 0 0 0 0 0 0 0 0 0 0 0 0 0 0 0 0 0 0 0 0 0 0 0 0 0 0 0 0 0 0 0 0 0 0 0 0 0 0 0 0 0 0 0 0 0 0 0 0 0 0 0 0 0 0 0 0 0 0 0 0 0 0 0 0 0 0 0 0 0 0 0 0 0 0 0 0 0 0 0 0 0 0 0 0
0 0 0 0.0062176139488305 0 0 0 0 0 0 0 0 0 0 0 0 0 0 0 0 0 0 0 0 0 0 0 0 0 0 0 0 0.0318196341223692 0 0 0 0 0 0 0 0 0 0 0 0 0 0 0 0 0 0 0 0 0.222488522883523 0 0 0 0.0436584869296676 0 0 0 0 0 0 0 0 0 0 0 0 0.181288337800904 0 0 0 0 0 0 0 0 0 0 0 0 0 0.0282123243863501 0 0.00898419546980526 0.00576176253747335 0.00722810823214184 0.00225251645879284 0 0.00430823000898872 0 0 0 0 0 0 0 0.0856488927495861 0.0540447311149881 0.0128475111107396 0.0250707021172672 0 0 0 0 0 0 0 0 0 0 0 0 0 0 0 0 0 0 0 0 0 0 0 0 0 0 0.00325106135266372 0 0 0 0 0 0 0 0 0.00862181470726419 0 0 0 0.00682449174497417 0 0 0 0 0 0.0152373481917879 0 0.0327652229630984 0.0144022889521221 0 0.0171127408806944 0 0 0 0 0 0 0 0 0 0 0 0 0 0 0 0 0 0 0 0 0 0 0 0 0 0 0 0 0 0 0 0 0.00696065197552147 0 0 0 0 0 0 0 0 0 0 0 0 0 0 0 0 0 0 0 0 0 0 0 0 0 0.0180716988423547 0.00803528855552487 0 0 0 0 0 0 0 0 0 0 0 0 0 0 0 0 0 0 0 0 0 0 0 0 0 0 0 0 0 0 0 0 0 0 0 0 0 0 0 0 0 0.0710220244028725 0 0 0 0 0 0 0 0 0 0 0 0 0 0 0 0 0 0 0 0 0 0 0 0 0 0 0 0 0 0 0 0 0 0 0 0 0 0 0 0 0 0.0051396035286416 0 0 0 0 0.00541740401731679 0 0 0 0 0 0 0 0 0.00389087022686794 0 0 0 0.0634159197868675
0 0 0 0 0 0 0 0 0 0 0 0 0.041809876435222 0 0 0 0 0 0 0 0 0 0.0139902945538436 0 0.0343073546822487 0.00435299471032105 0 0 0 0.00785702351890738 0.0077061241654224 0.146303321747668 0.0242792242556797 0 0 0.016109754562658 0 0 0 0 0.0123215155182763 0 0 0 0 0 0 0 0.0530814984639787 0 0 0 0 0 0.0181770611915702 0.0247269574855097 0 0 0 0 0 0 0 0 0 0 0 0 0 0 0 0 0 0 0 0 0 0 0 0 0 0 0 0.00959370142804468 0 0.000973453893592012 0 0.00802979021004366 0.00967342164198153 0.00857419742433765 0 0.0141646523936803 0 0.00324738975496738 0 0 0 0 0 0.116856245953617 0.0515670190263097 0.00554090782253277 0.031447449189156 0 0 0 0 0 0 0 0 0 0 0.0256732486540396 0 0 0 0 0 0 0 0 0 0 0 0.00576713285668831 0.00448226069165796 0 0 0 0 0 0 0 0 0 0.00210465474742031 0 0 0 0 0 0 0 0 0 0 0 0 0 0 0.011829300305819 0.00487739111075728 0 0 0 0 0 0 0 0 0 0 0 0 0 0 0 0 0 0 0 0 0 0 0 0 0 0 0 0 0 0 0 0 0 0.0195852573836153 0.114690836196269 0 0 0 0 0 0.0131630236959572 0 0 0 0 0 0 0 0 0 0 0 0 0 0 0 0 0 0 0 0 0 0 0 0 0 0 0 0 0 0 0 0 0 0 0 0 0 0 0 0 0 0 0 0 0 0 0 0 0 0 0 0 0 0 0 0 0 0 0 0 0 0.0832766784754396 0 0 0 0 0 0 0 0 0 0 0 0 0 0 0 0 0 0 0 0 0 0 0 0 0 0 0 0 0 0 0 0 0 0 0 0 0 0 0 0 0 0 0 0.00568260466423139 0 0 0 0 0 0 0 0 0 0 0 0 0 0 0 0.0441763811885374
0 0 0 0 0 0 0 0 0 0 0 0 0 0 0 0 0 0 0 0 0 0 0 0 0 0 0 0 0 0 0 0.055542455804673 0 0 0.105054033072444 0 0 0 0 0 0 0 0 0 0 0 0 0 0 0 0 0.128858158485038 0 0 0 0 0 0 0 0 0 0 0 0 0 0 0 0 0 0 0 0 0 0 0 0 0 0 0 0 0 0.167540831331083 0 0.367610670751464 0 0 0 0.0147658906205797 0.0139617476766602 0.00950925475019315 0 0 0 0 0 0 0 0 0 0.0416975304723067 0.0388892774288192 0 0.0383526438011794 0 0 0 0 0 0 0 0 0 0 0 0 0 0 0 0 0 0 0 0 0 0 0 0 0 0 0 0 0 0 0 0 0 0 0 0 0 0 0 0 0 0 0 0 0 0 0 0 0.0182175058055602 0 0 0 0 0 0 0 0 0 0 0 0 0 0 0 0 0 0 0 0 0 0 0 0 0 0 0 0 0 0 0 0 0 0 0 0 0 0 0 0 0 0 0 0 0 0 0 0 0 0 0 0 0 0 0 0 0 0 0 0 0 0 0 0 0 0 0 0 0 0 0 0 0 0 0 0 0 0 0 0 0 0 0 0 0 0 0 0 0 0 0 0 0 0 0 0 0 0 0 0 0 0 0 0 0 0 0 0 0 0 0 0 0 0 0 0 0 0 0 0 0 0 0 0 0 0 0 0 0 0 0 0 0 0 0 0 0 0 0 0 0 0 0 0 0 0 0 0 0 0 0 0 0 0 0 0 0 0 0 0 0 0 0 0
0 0 0 0 0.0113529904961921 0 0 0 0 0.0318672505469935 0 0 0 0 0 0 0 0 0 0 0 0 0 0 0 0 0 0 0 0 0 0 0 0 0 0 0 0.188953001440546 0 0 0 0 0 0 0 0 0.0185184548405316 0 0 0 0.00715340545419175 0 0 0 0 0 0 0 0 0 0 0 0 0 0 0 0 0 0 0 0 0 0.0764579729648919 0 0 0 0 0.00455367191757742 0 0 0 0 0 0 0.0218688607836765 0.0168391008736741 0.0195422095251701 0 0 0 0 0 0.0282229148081672 0 0 0 0 0 0 0 0 0 0 0 0 0 0 0 0 0 0 0 0 0 0 0 0 0 0 0 0 0 0 0 0 0 0 0 0 0.107637500749373 0 0 0.34824979574096 0.0101056147562458 0.0267541879146602 0 0 0 0.0241080886540744 0.0083465964307709 0 0 0 0 0 0 0 0 0 0 0 0 0 0.0494683821023038 0 0 0 0 0 0 0 0 0 0 0 0 0 0 0 0 0 0 0 0 0 0 0 0 0 0 0 0 0 0 0 0 0 0 0 0 0 0 0 0 0 0 0 0 0 0 0 0 0 0 0 0 0 0 0 0 0 0 0 0 0 0 0 0 0 0 0 0 0 0 0 0 0 0 0 0 0 0 0 0 0 0 0 0 0 0 0 0 0 0 0 0 0 0 0 0 0 0 0 0 0 0 0 0 0 0 0 0 0 0 0 0 0 0 0 0 0 0 0 0 0 0 0 0 0 0 0 0 0 0 0 0 0 0 0 0 0 0 0 0 0 0 0 0 0 0 0 0 0 0 0 0 0 0 0 0 0 0 0 0 0 0
0 0 0 0.0545263075874236 0 0 0 0 0 0.00119792000432813 0.00861436674455434 0 0 0 0 0 0 0 0 0 0 0 0 0 0 0 0 0 0 0.00474457143781639 0.019230161790676 0 0 0 0 0 0.0792386002883268 0 0 0 0 0 0 0 0 0 0 0 0 0 0 0 0 0.00157189602965535 0 0 0 0.00312981766495759 0 0 0 0 0 0 0 0 0 0 0 0 0 0 0.00418846830262202 0 0 0 0 0 0 0 0 0 0 0 0.0971212825494314 0.0476266251212188 0.0300836513389425 0.0120073863963244 0.0202519705537474 0 0 0 0.28015205224235 0 0 0 0 0 0 0 0 0 0 0 0 0 0 0 0 0 0 0 0 0 0 0 0 0 0 0 0 0 0 0 0 0 0 0 0 0.198400313324575 0 0 0.102306928513878 0 0 0 0 0 0.00853920174822329 0 0 0 0 0.00190708937284752 0 0 0.00352517624643692 0 0 0 0 0 0 0.0216362127416645 0 0 0 0 0 0 0 0 0 0 0 0 0 0 0 0 0 0 0 0 0 0 0 0 0 0 0 0 0 0 0 0 0 0 0 0 0 0 0 0 0 0 0 0 0 0 0 0 0 0 0 0 0 0 0 0 0 0 0 0 0 0 0 0 0 0 0 0 0 0 0 0 0 0 0 0 0 0 0 0 0 0 0 0 0 0 0 0 0 0 0 0 0 0 0 0 0 0 0 0 0 0 0 0 0 0 0 0 0 0 0 0 0 0 0 0 0 0 0 0 0 0 0 0 0 0 0 0 0 0 0 0 0 0 0 0 0 0 0 0 0 0 0 0 0 0 0 0 0 0 0 0 0 0 0 0 0 0 0 0 0 0
0 0 0 0 0 0 0 0 0 0 0 0 0 0 0 0.042319685541584 0 0 0 0.0205034328755494 0 0 0 0 0 0 0 0 0 0 0 0 0 0 0 0 0 0 0 0.0678533689078751 0 0 0.1284454295224 0 0.124034814735446 0 0 0.133622857931435 0 0.047422627040281 0 0 0 0 0 0 0 0 0 0 0 0 0 0 0 0 0 0 0 0.025940239137632 0 0 0 0 0 0 0 0 0 0 0 0 0 0 0 0 0 0.00924097579303017 0.00885269949920537 0 0.00803585267472212 0 0 0 0 0 0 0 0 0 0 0 0 0 0 0 0 0 0 0 0 0 0 0 0 0 0 0 0 0 0 0 0 0 0 0 0 0 0 0 0 0 0 0.326241929933154 0 0 0 0.020429748505938 0 0 0 0 0 0 0 0 0 0 0 0 0 0 0 0 0 0 0 0 0 0 0 0 0 0 0 0 0 0 0 0 0 0 0 0 0 0 0 0 0 0 0 0 0 0 0.0370563379017472 0 0 0 0 0 0 0 0 0 0 0 0 0 0 0 0 0 0 0 0 0 0 0 0 0 0 0 0 0 0 0 0 0 0 0 0 0 0 0 0 0 0 0 0 0 0 0 0 0 0 0 0 0 0 0 0 0 0 0 0 0 0 0 0 0 0 0 0 0 0 0 0 0 0 0 0 0 0 0 0 0 0 0 0 0 0 0 0 0 0 0 0 0 0 0 0 0 0 0 0 0 0 0 0 0 0 0 0 0 0 0 0 0 0 0 0 0 0 0 0 0 0 0 0 0 0 0 0 0 0 0
0 0 0 0 0 0 0 0 0 0 0 0 0 0 0 0 0 0 0 0 0 0.58393906677668 0 0.128687371651446 0 0 0 0 0 0 0 0 0 0 0 0 0 0 0.059526768873348 0 0 0 0 0 0 0 0 0 0 0 0 0 0 0 0 0 0 0 0 0 0.10085329876411 0 0 0 0 0 0 0 0 0.0523569576109654 0 0.062949449528508 0 0 0 0 0 0 0 0 0 0 0 0 0 0 0 0 0 0 0 0 0 0 0 0 0 0 0 0 0 0 0 0 0 0 0 0 0 0 0 0 0 0 0 0 0 0 0 0 0 0 0 0 0 0 0 0 0 0 0 0 0 0 0 0 0 0.0116870867949429 0 0 0 0 0 0 0 0 0 0 0 0 0 0 0 0 0 0 0 0 0 0 0 0 0 0 0 0 0 0 0 0 0 0 0 0 0 0 0 0 0 0 0 0 0 0 0 0 0 0 0 0 0 0 0 0 0 0 0 0 0 0 0 0 0 0 0 0 0 0 0 0 0 0 0 0 0 0 0 0 0 0 0 0 0 0 0 0 0 0 0 0 0 0 0 0 0 0 0 0 0 0 0 0 0 0 0 0 0 0 0 0 0 0 0 0 0 0 0 0 0 0 0 0 0 0 0 0 0 0 0 0 0 0 0 0 0 0 0 0 0 0 0 0 0 0 0 0 0 0 0 0 0 0 0 0 0 0 0 0 0 0 0 0 0 0 0 0 0 0 0 0 0 0 0 0 0 0
0 0 0 0 0 0 0 0 0 0 0 0 0 0 0 0 0 0 0 0 0 0 0 0 0 0 0 0 0 0 0 0 0 0 0.0401662668800811 0 0 0 0 0 0 0.081610153073011 0 0 0 0 0 0.12451684861212 0 0 0 0.0199903025927388 0 0 0 0 0 0 0 0 0 0 0 0 0 0 0 0 0 0 0 0 0 0 0 0 0 0 0 0 0 0.0238586527753147 0 0 0 0 0 0 0.00832131998276774 0 0 0 0 0 0 0 0 0 0 0.0253396156432464 0.0178195117921007 0.00548636489298736 0.0168336520833217 0 0 0 0 0 0 0 0 0 0 0 0 0 0 0 0 0 0 0 0 0 0 0.058562354776839 0 0 0 0 0 0 0 0 0 0 0 0 0 0 0 0 0 0 0 0 0 0 0 0 0 0.00653734061488223 0 0 0 0 0 0 0 0 0 0 0 0 0 0 0 0 0 0 0 0 0 0 0 0 0 0 0 0 0 0 0 0 0.0113214978282114 0 0 0 0 0.293207074822795 0 0 0 0 0 0 0 0 0 0.233856255629969 0 0 0 0 0 0 0 0 0 0 0 0 0 0 0 0 0 0 0 0 0 0 0 0 0 0 0 0 0 0.0145098145903379 0 0 0 0 0 0 0 0 0 0 0 0 0 0 0 0 0 0 0 0 0 0 0 0 0 0 0 0 0 0 0 0 0 0 0 0 0 0 0 0 0 0 0 0 0 0 0 0 0 0 0 0.0180629734092762 0 0 0 0 0 0 0 0 0 0 0 0 0 0 0 0 0 0 0 0 0 0 0 0 0 0 0 0 0 0 0 0 0 0
0 0 0 0 0 0 0 0 0 0 0 0 0 0 0 0 0 0 0 0 0 0 0 0 0 0 0 0 0 0 0 0 0 0 0 0 0 0 0 0 0.779684577640027 0 0 0 0 0 0 0 0 0 0 0 0 0 0 0 0 0 0 0 0 0 0 0 0 0 0 0 0 0 0 0 0 0 0 0 0 0 0 0 0 0 0 0 0 0 0 0 0 0 0 0 0 0 0 0 0 0 0 0 0 0 0 0 0 0 0 0 0 0 0 0 0 0 0 0 0 0 0 0 0 0 0 0 0 0 0 0 0 0 0 0 0 0 0 0 0 0 0 0 0 0 0 0 0 0 0 0 0 0 0 0 0 0 0 0 0 0 0 0 0 0 0 0 0 0 0 0 0 0 0 0 0 0 0 0 0 0 0 0 0 0 0 0 0 0 0 0 0 0.127336298081369 0 0 0 0 0 0 0 0 0 0.0929791242786035 0 0 0 0 0 0 0 0 0 0 0 0 0 0 0 0 0 0 0 0 0 0 0 0 0 0 0 0 0 0 0 0 0 0 0 0 0 0 0 0 0 0 0 0 0 0 0 0 0 0 0 0 0 0 0 0 0 0 0 0 0 0 0 0 0 0 0 0 0 0 0 0 0 0 0 0 0 0 0 0 0 0 0 0 0 0 0 0 0 0 0 0 0 0 0 0 0 0 0 0 0 0 0 0 0 0 0 0 0 0 0 0 0 0 0 0
0 0 0 0 0 0 0 0 0 0 0 0 0 0 0 0 0 0 0 0.0126842130355982 0 0 0 0.341042477387634 0 0 0 0 0 0 0 0 0 0 0 0 0 0 0.0706809558330074 0 0 0 0 0 0 0 0 0 0 0.293657668245581 0 0 0 0 0 0 0 0 0 0 0 0 0.174338071453375 0 0 0 0 0 0 0 0 0 0 0 0 0 0 0 0 0 0 0 0 0 0 0 0 0 0 0 0 0 0 0 0 0 0 0 0 0 0 0 0 0 0 0 0 0 0 0 0 0 0 0 0 0 0 0 0 0 0 0 0 0 0 0 0 0 0 0 0 0 0 0 0 0 0 0 0 0 0 0 0 0 0 0 0 0 0 0 0 0 0 0 0 0 0 0 0 0 0 0 0 0 0 0 0 0 0 0 0.0300366015435398 0 0 0 0 0 0 0 0 0 0 0 0 0 0 0 0 0 0 0 0 0 0 0 0 0 0 0 0 0 0 0 0 0 0 0 0 0 0 0 0 0 0 0 0 0 0 0 0 0 0 0.0306683580489477 0 0 0 0 0.0270757698726567 0.0198158845796602 0 0 0 0 0 0 0 0 0 0 0 0 0 0 0 0 0 0 0 0 0 0 0 0 0 0 0 0 0 0 0 0 0 0 0 0 0 0 0 0 0 0 0 0 0 0 0 0 0 0 0 0 0 0 0 0 0 0 0 0 0 0 0 0 0 0 0 0 0 0 0 0 0 0 0 0 0 0 0 0 0 0 0 0 0 0 0 0
0 0 0 0 0 0 0 0 0 0 0 0 0 0 0 0 0 0 0 0 0 0 0 0 0 0 0 0 0 0 0 0 0 0 0 0 0 0 0 0 0 0 0 0 0 0.0759482356711607 0 0 0 0 0 0 0 0 0 0 0 0 0 0 0 0 0 0 0 0 0 0 0 0 0 0 0 0 0 0 0 0 0 0 0 0 0 0 0 0 0 0 0 0 0 0 0 0 0 0 0 0 0 0 0 0 0 0 0 0 0 0 0 0 0 0 0 0 0 0 0 0 0 0 0 0 0 0 0 0 0 0 0 0 0 0 0 0 0 0 0 0 0 0 0 0 0 0 0 0 0 0 0 0 0 0 0 0 0 0 0 0 0 0 0 0 0 0 0 0.0145842601822684 0 0.0568293436907808 0.0163517366888846 0.0504578582209115 0 0 0 0 0 0 0 0 0.030623738316199 0 0 0 0.0457295904788791 0 0 0 0 0 0.0252525075488767 0 0 0 0 0 0 0 0 0 0 0 0 0 0 0 0 0 0 0 0 0 0 0 0 0 0 0 0 0.213354262832256 0 0 0 0 0 0 0 0 0 0 0 0 0.0493469252629226 0.421521541106861 0 0 0 0 0 0 0 0 0 0 0 0 0 0 0 0 0 0 0 0 0 0 0 0 0 0 0 0 0 0 0 0 0 0 0 0 0 0 0 0 0 0 0 0 0 0 0 0 0 0 0 0 0 0 0 0 0 0 0 0 0 0 0 0 0 0 0 0 0 0 0 0 0 0 0 0 0 0 0 0 0 0 0 0
0 0 0 0 0 0 0 0 0 0 0 0 0 0.014553237678922 0 0 0 0 0 0.0542404529407067 0.0894709642300392 0.0462588923656587 0 0 0 0 0 0 0 0.0135124447482726 0.0168654797686591 0 0 0 0 0 0 0 0.0735693323536058 0 0 0 0 0 0 0 0 0.070815026084161 0 0.132245356326187 0 0 0 0 0 0 0 0 0 0 0 0.0308196972080831 0.0126895172553168 0 0.0278637855080615 0 0 0 0 0 0 0 0 0.0402386406874602 0.0128290121711696 0 0 0.0623220514088813 0 0 0 0 0 0 0 0 0 0.0172685023397027 0.0165429350145051 0 0.00470408749235102 0 0 0 0 0 0 0 0 0 0 0 0 0 0 0 0 0 0 0 0 0 0 0 0 0 0 0 0 0 0 0 0 0 0 0 0 0.101803086925192 0 0 0 0 0 0.0582830579900219 0 0 0 0 0 0 0 0 0 0 0 0 0 0 0 0 0 0 0 0 0 0 0 0 0 0 0 0 0 0 0 0 0 0 0.0090829050998072 0.0275823964676555 0.0225458753123038 0 0 0 0 0 0 0 0 0 0 0 0 0 0 0 0 0 0.0070990150847528 0 0 0 0 0 0 0 0 0 0 0 0 0 0 0 0 0 0 0 0 0 0 0 0 0 0 0 0 0 0 0 0 0.0280668903257052 0 0 0 0 0 0.00872735721281751 0 0 0 0 0 0 0 0 0 0 0 0 0 0 0 0 0 0 0 0 0 0 0 0 0 0 0 0 0 0 0 0 0 0 0 0 0 0 0 0 0 0 0 0 0 0 0 0 0 0 0 0 0 0 0 0 0 0 0 0 0 0 0 0 0 0 0 0 0 0 0 0 0 0 0 0 0 0 0 0 0 0 0 0 0 0 0 0
0 0 0 0 0 0 0 0 0 0 0 0 0 0 0 0 0 0 0 0 0 0 0 0.0874934581841628 0 0 0 0.038941624789725 0 0 0 0 0 0 0 0 0 0 0 0 0 0 0 0.0515158575758336 0 0 0.0471459613306541 0 0 0 0.1233040015343 0 0.0327044053778249 0 0 0 0 0.0192769553506203 0 0.231890572261483 0 0 0.0906167085800685 0 0 0 0 0 0 0 0 0 0 0 0 0 0.0893367614406134 0.0271146356978834 0 0 0 0 0 0 0 0 0 0 0 0 0 0 0 0 0 0 0 0 0 0 0 0 0 0 0 0 0 0 0 0 0 0 0 0 0 0 0 0 0 0 0 0 0 0 0 0 0 0 0 0 0 0 0 0 0 0 0 0 0 0 0 0 0 0 0 0 0 0 0 0 0 0 0 0 0 0 0 0 0 0 0 0 0 0 0 0 0 0 0 0 0 0 0 0 0 0 0 0 0 0 0 0 0 0 0 0 0 0 0 0 0 0 0 0 0 0 0 0 0 0 0 0 0 0 0 0 0 0 0 0 0 0 0 0 0 0 0 0.020599102063635 0 0 0 0 0 0 0 0 0 0.0101053645992541 0 0 0 0.129954591213943 0 0 0 0 0 0 0 0 0 0 0 0 0 0 0 0 0 0 0 0 0 0 0 0 0 0 0 0 0 0 0 0 0 0 0 0 0 0 0 0 0 0 0 0 0 0 0 0 0 0 0 0 0 0 0 0 0 0 0 0 0 0 0 0 0 0 0 0 0 0 0 0 0 0 0 0 0 0 0 0 0 0 0 0
0 0 0.00153252512552145 0 0.0293658650677798 0 0 0.0136290388318035 0 0 0 0 0 0.0151283594150612 0 0.0132040606073536 0.00269062055101903 0 0 0 0 0 0 0 0 0 0 0.00204420648180722 0.0316389719279593 0 0 0 0 0 0 0 0.00959099898838568 0 0 0 0 0 0 0 0 0.0093484309209094 0 0 0 0 0.115203134485073 0 0 0.00897931668895488 0 0 0 0.142503742996831 0.0775702103664075 0.0340426498848993 0.00726058337913313 0.114830056582186 0 0 0 0 0 0 0.0296379267743608 0 0 0 0.033681226394207 0 0 0.0137884218494805 0.0286965083182589 0.0740945399454523 0 0 0 0 0 0 0 0 0 0 0 0 0 0 0 0 0 0 0 0 0 0 0 0 0 0 0 0 0 0 0 0 0 0 0 0 0 0 0 0 0 0 0 0.0255544265946103 0 0.0092784271713521 0 0 0 0 0 0 0.0386432768932237 0.0661032647820955 0.00330249102709143 0.0160536521855255 0 0 0.00775725168726491 0.000967508855600099 0 0.0238783052203915 0 0 0 0 0 0 0 0 0 0 0 0 0 0 0 0 0 0 0 0 0 0 0 0 0 0 0 0 0 0 0 0 0 0 0 0 0 0 0 0 0 0 0 0 0 0 0 0 0 0 0 0 0 0 0 0 0 0 0 0 0 0 0 0 0 0 0 0 0 0 0 0 0 0 0 0 0 0 0 0 0 0 0 0 0 0 0 0 0 0 0 0 0 0 0 0 0 0 0 0 0 0 0 0 0 0 0 0 0 0 0 0 0 0 0 0 0 0 0 0 0 0 0 0 0 0 0 0 0 0 0 0 0 0 0 0 0 0 0 0 0 0 0 0 0 0 0 0 0 0 0 0 0 0 0 0 0 0 0 0 0 0 0 0 0 0 0 0 0 0 0 0 0 0 0 0
0 0 0 0 0 0 0 0 0 0 0 0 0 0 0 0 0 0 0 0 0 0 0 0 0 0 0 0 0 0 0 0 0 0 0 0 0 0 0.156614080894992 0 0.201896696433613 0 0 0 0.139933680455649 0 0 0 0 0 0 0 0 0 0 0 0 0 0 0 0 0 0 0 0 0 0 0 0 0 0 0 0 0.179375455473594 0 0 0 0 0 0 0 0 0 0 0 0 0 0 0 0 0 0 0 0 0 0 0 0 0 0 0 0 0 0 0 0 0 0 0 0 0 0 0 0 0 0 0 0 0 0 0 0 0 0 0 0 0 0 0 0 0 0 0 0 0 0 0 0 0 0 0 0 0 0 0 0 0 0 0 0 0 0 0 0 0 0 0 0 0 0 0 0 0 0 0 0 0 0 0 0 0 0 0 0 0 0 0 0 0 0 0 0 0 0 0.152399636792051 0 0 0 0 0 0 0 0 0 0 0 0 0 0 0 0 0 0.0414926885039965 0 0 0 0 0 0 0 0.128287761446105 0 0 0 0 0 0 0 0 0 0 0 0 0 0 0 0 0 0 0 0 0 0 0 0 0 0 0 0 0 0 0 0 0 0 0 0 0 0 0 0 0 0 0 0 0 0 0 0 0 0 0 0 0 0 0 0 0 0 0 0 0 0 0 0 0 0 0 0 0 0 0 0 0 0 0 0 0 0 0 0 0 0 0 0 0 0 0 0 0 0 0 0 0 0 0 0 0 0 0 0 0 0 0 0 0
0 0 0 0 0 0 0 0 0 0 0 0 0.189262224928171 0 0 0 0 0 0 0 0 0 0.0382310218336703 0 0.315791262561281 0 0 0 0 0 0 0.131056799619443 0 0 0.268838766183881 0 0 0 0 0 0 0 0 0 0 0 0 0 0 0 0 0 0 0 0 0 0 0 0 0 0 0 0 0 0 0 0 0 0 0 0 0 0 0 0 0 0 0 0 0 0 0 0 0 0 0 0 0 0 0 0 0 0 0 0 0 0 0 0 0 0 0 0 0 0 0 0 0 0 0 0 0 0 0 0 0 0 0 0 0 0 0 0 0 0 0.0374009931485139 0 0 0 0 0 0 0 0 0 0 0 0 0 0 0 0 0 0 0 0 0 0 0 0 0 0 0 0 0 0 0 0 0 0 0 0 0 0 0 0 0 0 0 0 0 0 0 0 0 0 0 0 0 0 0 0 0 0 0 0 0 0.0194189317250389 0 0 0 0 0 0 0 0 0 0 0 0 0 0 0 0 0 0 0 0 0 0 0 0 0 0 0 0 0 0 0 0 0 0 0 0 0 0 0 0 0 0 0 0 0 0 0 0 0 0 0 0 0 0 0 0 0 0 0 0 0 0 0 0 0 0 0 0 0 0 0 0 0 0 0 0 0 0 0 0 0 0 0 0 0 0 0 0 0 0 0 0 0 0 0 0 0 0 0 0 0 0 0 0 0 0 0 0 0 0 0 0 0 0 0 0 0 0 0 0 0 0 0 0 0 0 0 0
0 0 0 0 0 0 0 0 0 0 0 0 0 0 0 0 0 0 0 0.00831952227175522 0.0589014720957726 0 0 0 0 0 0 0 0 0 0 0 0 0 0 0 0 0 0.0330794506440475 0 0 0 0.372246195117772 0 0.155524888450686 0 0 0 0 0 0 0 0 0 0 0 0 0 0 0 0.0700009076279063 0 0.0559916816969406 0 0.0352046647496057 0 0 0 0 0 0 0 0 0 0 0 0.032455561951104 0.137513394600571 0 0 0 0 0 0 0 0 0 0 0 0 0 0 0 0 0 0 0 0 0 0 0 0 0 0 0 0 0 0 0 0 0 0 0 0 0 0 0 0 0 0 0 0 0 0 0 0 0 0 0 0 0 0 0 0.0407622607938391 0 0 0 0 0 0 0 0 0 0 0 0 0 0 0 0 0 0 0 0 0 0 0 0 0 0 0 0 0 0 0 0 0 0 0 0 0 0 0 0 0 0 0 0 0 0 0 0 0 0 0 0 0 0 0 0 0 0 0 0 0 0 0 0 0 0 0 0 0 0 0 0 0 0 0 0 0 0 0 0 0 0 0 0 0 0 0 0 0 0 0 0 0 0 0 0 0 0 0 0 0 0 0 0 0 0 0 0 0 0 0 0 0 0 0 0 0 0 0 0 0 0 0 0 0 0 0 0 0 0 0 0 0 0 0 0 0 0 0 0 0 0 0 0 0 0 0 0 0 0 0 0 0 0 0 0 0 0 0 0 0 0 0 0 0 0 0 0 0 0 0 0 0 0 0 0 0 0 0 0 0 0
0 0 0 0.0179804172134968 0 0 0 0 0 0 0 0 0 0 0 0 0 0 0 0 0 0 0 0 0 0 0 0 0 0 0 0 0 0 0 0 0.00666291793553349 0 0 0 0 0 0 0 0 0.0439707550019924 0.207184289355665 0 0 0 0 0 0 0.101506402448353 0 0 0.0233246543688207 0.16190816162601 0.0189323719818553 0.0493365278824343 0 0.0373019538167183 0 0 0 0 0 0 0 0 0.00888456811965128 0 0 0 0 0.0725385088941007 0.0348341049440311 0.0378825147043834 0 0 0 0 0 0 0.00333257878590717 0.00191478065434155 0.00660880447679946 0 0 0 0 0 0 0 0 0 0 0 0 0.00653392608655485 0 0 0 0 0 0 0 0 0 0 0 0 0 0 0 0 0 0 0 0 0 0 0 0 0 0 0 0 0.00433257835922413 0.0102194345626689 0 0 0.0285713476164512 0 0 0 0 0 0 0.0584377644877459 0 0 0 0 0 0 0 0 0 0 0 0 0 0.0246133105929439 0 0 0 0 0 0 0 0 0 0 0 0 0 0 0 0 0 0 0 0 0 0 0 0 0 0 0 0 0 0 0 0 0 0 0 0 0 0 0 0 0 0 0 0 0 0 0 0 0 0 0 0 0 0 0 0 0 0 0 0 0 0 0 0 0 0 0 0 0 0 0 0 0 0 0 0 0 0 0 0 0 0 0 0 0 0 0 0 0 0 0 0 0 0 0 0 0 0 0 0 0 0.0147202543301342 0 0 0 0 0 0 0 0 0 0 0 0 0 0 0 0 0 0 0 0 0 0 0 0 0 0 0 0 0 0 0 0 0 0 0 0 0 0 0 0 0 0.0037547315392806 0 0 0 0 0 0 0 0 0 0 0 0 0 0 0 0 0 0.0147123402149029
0 0 0 0 0 0 0 0 0 0 0 0 0 0 0 0 0 0 0 0 0 0 0 0 0 0 0 0 0 0 0 0 0 0 0 0.150009508677491 0 0 0 0 0.0465535389229623 0 0 0 0 0 0 0 0 0 0 0 0 0 0 0 0 0 0 0 0 0 0 0 0 0 0 0 0 0 0 0 0 0 0 0 0 0 0 0 0 0.322437998213734 0.205967637258217 0.209341158803093 0 0 0 0 0 0 0 0 0 0 0 0 0 0 0 0 0 0 0 0 0 0 0 0 0 0 0 0 0 0 0 0 0 0 0 0 0 0 0 0 0 0 0 0 0 0 0 0 0 0 0 0 0 0 0 0 0 0 0 0 0 0 0 0 0 0 0 0 0 0 0 0 0 0 0 0 0 0 0 0 0 0 0 0 0 0 0 0 0 0 0 0 0 0 0 0 0 0 0 0 0 0 0 0 0 0 0 0 0 0 0 0.0452309657253935 0 0 0 0 0 0 0 0 0 0 0 0 0 0 0 0 0 0 0 0 0 0 0 0 0 0 0 0 0 0 0 0 0 0 0 0 0 0 0 0 0 0 0 0 0.0204591923991086 0 0 0 0 0 0 0 0 0 0 0 0 0 0 0 0 0 0 0 0 0 0 0 0 0 0 0 0 0 0 0 0 0 0 0 0 0 0 0 0 0 0 0 0 0 0 0 0 0 0 0 0 0 0 0 0 0 0 0 0 0 0 0 0 0 0 0 0 0 0 0 0 0 0 0
0 0 0 0 0 0 0 0 0 0 0 0 0 0 0 0 0 0 0 0 0 0 0 0 0 0 0 0.0299090817590625 0 0.0758411758552011 0.0816529428542988 0 0 0 0 0 0 0 0 0 0 0 0 0 0 0.0100863468130022 0 0 0 0 0 0 0 0.011377464120016 0 0 0 0.00469484739438548 0.0545222821956427 0.00891201725576483 0 0 0 0.0148709674995891 0.0203961645252328 0.0383446221383709 0 0 0 0 0 0 0 0 0 0.0181378071914203 0 0 0 0 0 0 0 0 0 0 0 0 0 0 0 0 0 0 0 0.016385335151594 0 0 0 0 0 0 0 0 0.291216100049937 0 0.168707740872393 0 0 0 0 0 0 0 0 0 0 0 0 0 0 0 0.0286942213007541 0 0.0316556027566623 0 0 0 0.0178414337572817 0 0 0 0 0 0 0 0 0 0.00895649197078297 0 0 0 0 0 0 0.00276701948824619 0 0 0 0 0 0 0 0.0102122525469133 0 0 0 0 0 0 0 0 0 0 0 0 0 0 0 0 0 0 0.0290342028750021 0 0 0 0 0 0 0 0 0 0 0 0 0 0 0 0 0 0 0 0 0 0 0 0 0 0 0 0 0 0 0 0 0 0 0.00477905296235796 0 0 0 0 0 0 0 0 0 0 0 0 0 0 0 0 0 0 0 0 0 0 0 0 0 0 0 0 0 0 0 0 0 0 0 0 0 0 0 0 0 0 0 0 0 0 0 0 0 0 0 0 0 0 0 0 0 0 0.00503747383226024 0.0159673528338292 0 0 0 0 0 0 0 0 0 0 0 0 0 0 0 0 0 0 0 0 0 0 0 0 0 0 0 0 0 0 0 0 0 0 0 0 0 0 0 0 0 0 0 0 0 0 0 0
0 0 0 0.00634581143636142 0 0 0 0 0 0.00171219031694564 0 0 0 0 0 0 0 0 0 0 0 0 0 0 0 0 0 0 0 0.00165772776245733 0 0 0 0.113650089805034 0 0 0 0.00119131357154949 0 0 0 0 0 0 0 0 0.00551022665439062 0 0 0 0.0346359485580878 0 0.0044888824925263 0 0 0 0.0201721599077928 0.0188431388305059 0.00409595605116467 0 0 0 0 0 0.00118392145457537 0 0 0 0 0 0.153592936196386 0 0.001508545079217 0 0 0.0582105901529955 0 0 0 0 0 0 0 0 0.0140292460756123 0 0.0039469974745042 0 0 0 0 0.0031857473722595 0.00129827361357715 0 0 0 0 0 0 0.042714076073162 0.0198927859273413 0 0.00331188774065355 0 0 0 0 0 0 0 0 0 0 0 0 0 0 0 0 0 0 0.00192810120151505 0 0.00654501012618732 0 0 0 0 0 0.00316944819965724 0 0 0.00169711321411912 0 0 0 0 0 0.103868706696091 0 0 0 0.00426526775442544 0 0 0 0 0 0.00545269723420685 0 0.0107664452296151 0.00124282191110537 0.0106044578900047 0.0692725502500112 0.00868781839525842 0 0 0 0 0 0 0 0 0 0 0 0 0 0 0 0 0 0 0 0 0 0 0 0 0 0 0 0 0 0 0 0.0033481846730648 0 0 0 0 0 0 0 0 0 0 0 0 0 0 0 0 0 0 0 0 0 0 0 0 0 0.0133462434208949 0.00917156734044853 0 0 0 0 0 0 0 0 0 0 0 0 0 0 0 0 0 0 0 0 0 0 0 0 0 0 0 0 0 0 0 0 0 0 0 0 0 0 0 0 0 0.0892690754141099 0 0 0 0 0 0 0 0 0 0 0 0 0 0 0 0 0 0 0 0 0 0 0 0 0 0 0 0 0 0 0 0 0 0 0 0 0 0 0 0.00574814218394873 0 0.0218794075849218 0 0 0 0.0146909573026412 0.0137666386738024 0 0 0 0 0 0 0 0 0.0122838816332305 0 0 0 0.07381701112364
0 0 0 0 0 0 0 0 0 0 0 0 0.223142995410866 0 0 0 0 0 0 0 0 0 0 0 0 0 0 0 0.010715725680597 0 0 0.110030507227989 0 0 0.0560303864387056 0 0 0 0 0 0 0 0 0 0 0 0 0 0 0 0 0 0 0 0 0 0 0 0 0 0 0 0 0 0 0 0 0 0 0 0 0 0 0 0 0 0 0 0 0 0 0 0 0 0 0 0 0 0 0 0 0.00882672360576271 0 0 0 0 0 0 0 0 0 0 0.0349327512944329 0.00984532966185235 0 0 0 0 0 0 0 0 0 0.135892755090337 0 0 0 0 0 0 0 0 0 0 0 0 0 0 0 0 0 0 0 0 0 0 0 0 0 0 0 0 0 0 0 0 0 0 0 0 0 0 0 0 0 0 0 0 0 0 0 0 0 0 0 0 0.0809866599662346 0 0 0 0 0 0 0 0 0 0 0 0 0 0 0 0 0 0 0.0152055790133729 0 0.0642903633857451 0 0 0 0 0 0.0153445277325809 0 0 0 0 0 0 0 0 0 0 0 0.102462792189308 0 0 0 0 0 0 0 0 0 0 0 0 0 0 0 0 0 0 0 0 0 0 0 0 0 0 0 0 0 0 0 0 0 0 0 0 0 0 0 0 0 0 0 0 0 0 0 0 0 0.132292903302216 0 0 0 0 0 0 0 0 0 0 0 0 0 0 0 0 0 0 0 0 0 0 0 0 0 0 0 0 0 0 0 0 0 0 0 0 0 0 0 0 0 0 0 0 0 0 0 0 0 0 0 0 0 0 0 0 0 0 0 0
0 0 0 0 0 0 0 0 0 0 0 0 0 0 0 0 0 0 0 0 0 0 0 0 0 0 0 0 0 0 0 0 0 0 0.776548294285153 0 0 0 0 0 0 0 0 0 0 0 0 0 0 0 0 0 0 0 0 0 0 0 0 0 0 0 0 0 0 0 0 0 0 0 0 0 0 0 0 0 0 0 0 0 0 0 0 0 0 0 0 0 0 0 0 0 0 0 0 0 0 0 0 0 0 0 0 0 0 0 0 0 0 0 0 0 0 0 0 0 0 0 0 0 0 0 0 0 0 0 0 0 0 0 0 0 0 0 0 0 0 0 0 0 0 0 0 0 0 0 0 0 0 0 0 0 0 0 0 0 0 0 0 0 0 0 0 0 0 0 0 0 0 0 0 0 0 0 0 0 0 0 0 0 0 0 0 0 0 0 0 0.223451705714847 0 0 0 0 0 0 0 0 0 0 0 0 0 0 0 0 0 0 0 0 0 0 0 0 0 0 0 0 0 0 0 0 0 0 0 0 0 0 0 0 0 0 0 0 0 0 0 0 0 0 0 0 0 0 0 0 0 0 0 0 0 0 0 0 0 0 0 0 0 0 0 0 0 0 0 0 0 0 0 0 0 0 0 0 0 0 0 0 0 0 0 0 0 0 0 0 0 0 0 0 0 0 0 0 0 0 0 0 0 0 0 0 0 0 0 0 0 0 0 0 0 0 0 0 0 0 0 0
0 0 0 0 0 0 0 0 0 0 0 0 0 0 0 0 0 0 0 0 0 0 0 0 0 0 0 0 0 0 0 0 0 0 0 0 0 0 0 0 0 0 0 0 0 0 0 0 0 0 0.137033255280738 0 0 0.347319774144419 0 0 0 0 0 0 0 0 0 0 0 0 0 0 0 0 0 0 0 0 0 0 0 0 0 0 0 0 0 0 0 0 0 0 0 0 0 0 0 0 0 0 0 0 0 0.0247027710515752 0 0 0 0 0 0 0 0 0 0 0 0 0 0 0 0 0 0 0 0 0 0 0 0 0 0 0 0 0 0 0 0 0 0 0 0 0 0 0 0 0 0 0 0 0 0 0 0 0 0 0 0 0 0.324193966697494 0.0951449701460052 0 0 0 0 0 0 0 0 0 0 0 0 0 0 0 0 0 0 0 0 0 0 0 0 0 0 0 0 0 0 0 0 0 0 0 0 0 0 0 0 0 0 0 0 0 0 0 0 0 0 0 0 0 0 0 0 0 0 0 0 0 0 0 0 0 0 0 0 0 0 0 0 0 0 0 0 0 0 0 0 0 0 0 0 0 0 0 0 0 0 0 0 0 0 0 0 0 0 0 0 0.0327792980267388 0 0 0 0 0 0 0 0 0 0 0 0 0 0 0 0 0 0 0 0 0 0 0 0 0 0 0 0 0 0 0 0 0 0 0 0 0 0 0 0 0 0 0 0 0 0 0 0 0 0 0 0 0 0 0 0 0 0 0 0.0388259646530305
0 0 0 0 0 0 0 0 0 0.00185059481208065 0 0 0 0 0 0 0 0 0 0 0 0 0 0.00204843741732062 0 0 0 0 0 0 0 0 0.00346112966493049 0.0170920118993065 0 0 0 0.00181795716223657 0 0 0 0 0 0 0 0.00179771639467216 0.0670215984924143 0 0 0 0.0423413525835089 0 0.00141963460788384 0.014441609035576 0 0 0 0 0.000773419765963867 0.00276913562871343 0 0.00598752271459596 0 0 0 0 0 0 0 0 0.00461506000022051 0 0.0295082487945676 0 0 0 0.00303651847760044 0.0129585425356955 0 0 0 0 0 0 0.137977144109411 0.00857174045652041 0.0776352323617497 0.0372605934045437 0.120611354777619 0 0 0 0.00183916044084335 0.00206105739239352 0 0 0 0 0.00384988011204555 0.000820498748706606 0.00318557437651373 0.0033580531687918 0.00951345590404899 0 0 0 0 0 0 0 0 0 0 0 0 0 0 0 0 0 0 0 0 0 0 0 0 0 0 0 0.0118207664185629 0.0430343500284375 0 0 0.000768812712548673 0 0 0 0.0041008592711773 0.0140685979055306 0.0172966220054387 0.0128028756417394 0.137510535014475 0 0 0.0607066875347713 0.00440289719069674 0.0035163428699498 0.00492899887438852 0.00590339181141958 0 0 0 0.0403510422631814 0.0062928874954594 0 0 0 0 0 0 0 0 0 0 0 0 0 0 0 0 0 0 0 0 0 0 0 0 0 0 0 0 0 0 0 0.00140972870809902 0 0 0 0 0 0 0.000520509795651457 0 0 0 0 0 0 0 0 0 0 0 0 0 0 0 0 0 0 0 0 0 0 0 0 0 0 0 0 0 0 0 0 0 0 0 0 0 0 0 0 0 0 0 0 0 0 0 0 0 0 0 0 0 0 0 0 0 0 0 0 0 0.00746737680242868 0 0 0 0 0 0 0 0 0 0 0 0 0 0 0 0 0 0 0 0 0 0 0 0 0 0 0 0 0 0 0 0 0 0 0 0 0 0 0 0 0 0 0 0 0 0 0 0 0 0 0 0 0 0 0 0 0 0 0 0.00347248241556941
0 0 0 0 0 0 0 0 0 0 0 0 0 0 0 0 0.0115045156206501 0 0 0 0 0 0 0 0 0 0 0.00887239688659034 0 0 0 0 0 0 0 0 0 0 0 0 0 0 0 0 0 0 0.112204954726504 0 0 0 0.0152275337273136 0 0.0507058047429527 0.009654864415715 0 0 0 0.0023787227299474 0 0.0705722436033379 0.00592657776505181 0.0849458877740861 0 0.0186395225504155 0.11766184794702 0.163016597413839 0 0.0156109611688918 0 0 0 0 0.0023170625013564 0 0 0.0147986422013785 0.00931552747002332 0.0385967126830331 0 0 0 0 0 0 0 0 0 0 0 0 0 0 0 0 0 0 0 0 0 0 0 0 0 0 0.00761248821941264 0 0 0.0229184330807345 0 0 0 0 0 0 0 0 0 0 0 0 0 0.090536785296616 0 0.00947839544776851 0 0 0 0.00782502554401036 0.0510259016858168 0 0 0 0 0 0 0 0 0 0 0 0 0 0 0 0 0 0 0 0 0 0 0 0 0 0 0 0 0 0 0 0 0 0 0 0 0 0 0 0 0 0 0 0 0.0198434847894832 0 0 0 0 0 0 0 0 0 0 0 0 0 0 0 0 0 0 0 0 0 0 0 0 0 0 0 0 0 0 0 0 0 0 0 0 0 0 0 0 0 0 0 0.00685222910341539 0 0 0 0 0 0 0 0 0 0 0 0 0 0 0 0 0 0 0 0 0 0 0 0 0 0 0 0 0 0 0 0 0 0 0 0 0 0 0 0 0 0 0 0 0 0 0 0 0 0 0 0 0 0 0 0 0 0 0 0.0319568809046363 0 0 0 0 0 0 0 0 0 0 0 0 0 0 0 0 0 0 0 0 0 0 0 0 0 0 0 0 0 0 0 0 0 0 0 0 0 0
0 0 0 0 0 0 0 0 0 0 0 0 0 0 0 0 0 0 0 0 0 0 0 0 0 0 0 0 0 0 0 0 0 0 0 0 0 0 0 0 0 0 0 0 0 0.158683096636217 0.117483453756945 0 0 0 0.094673711889779 0 0.0197740648288948 0 0 0 0 0.0203193150670021 0.168372130011095 0 0 0.0710001931957147 0 0 0.0522103591804127 0.0246014943538052 0 0 0 0 0 0 0 0 0 0 0.117389378666891 0.0515432059228584 0 0 0 0 0 0 0.00412643981669994 0 0.00636009549500797 0 0 0 0 0 0 0 0 0 0 0 0 0 0 0 0 0 0 0 0 0 0 0 0 0 0 0 0 0 0 0 0 0 0 0 0 0 0 0 0 0 0.0588568206351373 0 0 0 0 0 0 0 0 0 0 0 0 0 0 0 0 0 0 0 0 0 0 0 0 0 0 0 0 0 0 0 0 0 0 0 0 0 0 0 0 0 0 0 0 0 0 0 0 0 0 0 0 0 0 0 0 0 0 0 0 0 0 0 0 0 0 0 0 0 0 0 0 0 0 0 0 0 0 0 0 0 0 0 0 0 0 0 0 0 0 0 0 0 0 0 0 0 0 0.0062288844381364 0 0 0 0.0283773561054034 0 0 0 0 0 0 0 0 0 0 0 0 0 0 0 0 0 0 0 0 0 0 0 0 0 0 0 0 0 0 0 0 0 0 0 0 0 0 0 0 0 0 0 0 0 0 0 0 0 0 0 0 0 0 0 0 0 0 0 0 0 0 0 0 0 0 0 0 0 0 0 0 0 0 0 0 0 0 0 0 0 0 0 0
0 0 0 0 0 0 0 0 0 0.00536616543960204 0 0 0 0 0 0.036743720967708 0 0 0 0 0 0.0554119607071926 0 0.140503616826172 0 0 0 0 0 0.00690939727846497 0 0 0 0 0 0 0 0 0 0.0478515372605408 0 0 0 0 0 0 0.0212473615425298 0 0 0.0417712692674465 0 0 0 0 0 0 0 0 0.0119900339396372 0 0 0.0487131519513214 0.0453016625337172 0 0.0062585372826247 0.00733582648701092 0 0 0 0 0 0.240365401507007 0.00760407746856804 0 0 0 0.0459328562647536 0.128986687710674 0 0 0 0 0 0 0 0 0 0 0 0 0 0 0 0 0 0 0 0 0 0 0 0 0 0 0 0 0 0 0 0 0 0 0 0 0 0 0 0 0 0 0 0 0 0 0 0 0 0 0 0 0 0 0 0 0 0 0 0 0 0 0 0 0 0 0 0 0 0 0 0 0 0 0 0 0 0 0 0 0 0 0 0 0 0 0 0 0 0 0 0 0 0 0 0 0 0 0 0 0 0 0 0 0 0 0.0431369096108081 0 0 0 0 0 0 0 0 0 0 0 0 0 0 0 0 0 0 0 0 0 0 0 0 0 0.0342331657231452 0 0 0 0 0 0 0 0 0 0 0 0 0 0 0.00669491397026001 0.00605239639431218 0 0 0 0 0 0 0 0 0 0 0 0 0 0 0 0 0 0 0 0 0 0 0 0 0 0 0 0 0 0 0 0 0 0 0 0 0 0 0 0 0 0 0 0 0 0 0 0 0 0 0 0 0 0 0 0 0 0 0 0 0 0 0.0115893498665043 0 0 0 0 0 0 0 0 0 0 0 0 0 0 0 0 0 0 0 0 0 0 0 0 0 0
0 0 0 0 0.00803955213718904 0 0 0.00271396686706349 0 0 0 0 0 0 0 0 0 0 0 0 0.0539035016419404 0 0 0 0 0 0 0 0.00172472102271989 0 0 0 0 0 0 0 0 0 0 0 0 0 0 0 0.0114551387398954 0 0.177978518419114 0 0 0 0.032147785655013 0 0 0 0 0 0 0.0197319802575606 0.0910200987347294 0.0318873326030401 0.0258002995821094 0 0 0 0.0900369089499268 0.0603966263240047 0 0 0 0 0 0.00368388948838412 0.00817600341771405 0 0 0 0.0820620517227953 0.203314930781127 0 0 0 0 0 0 0.00192208000706851 0 0.00433492625736602 0 0 0 0 0 0 0 0 0 0 0 0 0 0 0 0 0 0 0 0 0 0 0 0 0 0 0 0 0 0 0 0 0 0 0 0 0 0 0 0 0.0260695928541892 0 0 0 0 0 0.0485828668091862 0 0 0 0 0 0 0 0 0 0 0 0 0 0 0 0 0 0 0 0 0 0 0 0 0 0 0 0 0 0 0 0.0022535448518629 0 0.00313260578761545 0 0 0 0 0 0 0 0 0 0 0.00217209142348232 0 0 0 0.00279509438990748 0 0 0 0 0 0 0 0 0 0 0 0 0 0 0 0 0 0 0 0 0 0 0 0.00466389127499482 0 0 0 0 0 0 0 0 0 0 0 0 0 0 0 0 0 0 0 0 0 0 0 0 0 0 0 0 0 0 0 0 0 0 0 0 0 0 0 0 0 0 0 0 0 0 0 0 0 0 0 0 0 0 0 0 0 0 0 0 0 0 0 0 0 0 0 0 0 0 0 0 0 0 0 0 0 0 0 0 0 0 0 0 0 0 0 0 0 0 0 0 0 0 0 0 0 0 0 0 0 0 0 0 0 0 0 0 0
0 0 0 0 0 0 0 0 0 0 0 0 0 0 0 0 0 0 0 0 0 0.0251308386874149 0 0.230559124296196 0 0 0 0 0 0 0 0 0 0 0 0 0 0 0 0 0 0 0.273778895996563 0 0.0184877209390727 0.109164344159931 0 0 0 0.0693653082725297 0 0 0 0 0 0 0 0 0 0 0.0940500322327976 0 0 0 0 0 0 0 0 0 0 0 0 0 0 0 0 0.129064472995095 0 0 0 0 0 0 0 0 0 0 0 0 0 0 0 0 0 0 0 0 0 0 0 0 0 0 0 0 0 0 0 0 0 0 0 0 0 0 0 0 0 0 0 0 0 0 0 0 0 0 0 0 0 0 0 0 0 0 0 0 0 0 0 0 0 0 0 0 0 0 0 0 0 0 0 0.0274149740896129 0 0 0 0 0 0 0 0 0 0 0 0 0 0 0 0 0 0 0 0 0 0 0 0 0 0 0 0 0 0 0 0 0 0 0 0 0 0 0 0 0 0 0 0 0.0133800919016198 0 0 0 0 0 0 0 0 0 0 0 0 0 0 0 0 0 0 0 0 0 0 0 0 0 0 0 0 0 0 0 0 0 0 0 0 0 0 0 0 0 0 0 0 0 0 0 0 0 0 0 0 0 0 0 0 0 0 0 0 0 0 0 0 0 0 0 0 0 0 0 0 0 0 0 0 0 0 0 0 0 0 0 0 0 0 0 0 0 0 0.00960419642916688 0 0 0 0 0 0 0 0 0 0 0 0 0 0 0 0 0 0 0 0 0 0 0 0 0 0
0 0 0 0 0 0 0 0 0 0 0 0 0 0 0 0 0 0 0 0 0 0 0 0 0 0 0 0 0 0 0 0 0 0 0 0 0 0 0 0 0 0 0 0 0 0 0 0 0 0 0 0 0.246934284693823 0 0 0 0 0 0.332807648032533 0 0 0 0 0 0.218139363774849 0 0 0 0 0 0 0 0 0 0 0.0542566740232745 0 0 0 0 0 0 0 0 0 0 0 0 0 0 0 0 0 0 0 0 0 0 0 0 0 0 0 0 0 0 0 0 0 0 0 0 0 0 0 0 0 0 0 0 0 0 0 0 0 0 0 0 0.147862029475521 0 0 0 0 0 0 0 0 0 0 0 0 0 0 0 0 0 0 0 0 0 0 0 0 0 0 0 0 0 0 0 0 0 0 0 0 0 0 0 0 0 0 0 0 0 0 0 0 0 0 0 0 0 0 0 0 0 0 0 0 0 0 0 0 0 0 0 0 0 0 0 0 0 0 0 0 0 0 0 0 0 0 0 0 0 0 0 0 0 0 0 0 0 0 0 0 0 0 0 0 0 0 0 0 0 0 0 0 0 0 0 0 0 0 0 0 0 0 0 0 0 0 0 0 0 0 0 0 0 0 0 0 0 0 0 0 0 0 0 0 0 0 0 0 0 0 0 0 0 0 0 0 0 0 0 0 0 0 0 0 0 0 0 0 0 0 0 0 0 0 0 0 0 0 0 0 0 0 0 0 0 0 0 0 0 0 0
0 0 0 0 0 0 0 0 0 0 0 0 0 0 0 0 0 0 0 0.0207723513807664 0.0187067064015491 0 0 0 0 0 0 0 0 0 0 0 0 0 0 0 0 0 0 0 0 0 0 0 0.0199399987815319 0 0 0 0 0.0214222831172718 0 0 0.0391327281495392 0.00575733828193617 0 0 0 0 0.242741276189844 0.0451469447473039 0.00638211145832971 0.173353893404292 0 0.0252048138231182 0 0.321846273084317 0 0 0 0 0 0 0 0 0 0.00794249313067962 0.00857746182839425 0 0 0 0 0 0 0 0 0 0 0 0 0 0 0 0 0 0 0 0 0 0 0 0 0 0 0 0 0 0 0 0 0 0 0 0 0 0 0 0 0 0 0 0 0 0 0 0 0 0 0 0.0367195173647603 0 0 0 0 0 0 0 0 0 0.00635380885636674 0 0 0 0 0 0 0 0 0 0 0 0 0 0 0 0 0 0 0 0 0 0 0 0 0 0 0 0 0 0 0 0 0 0 0 0 0 0 0 0 0 0 0 0 0 0 0 0 0 0 0 0 0 0 0 0 0 0 0 0 0 0 0 0 0 0 0 0 0 0 0 0 0 0 0 0 0 0 0 0 0 0 0 0 0 0 0 0 0 0 0 0 0 0 0 0 0 0 0 0 0 0 0 0 0 0 0 0 0 0 0 0 0 0 0 0 0 0 0 0 0 0 0 0 0 0 0 0 0 0 0 0 0 0 0 0 0 0 0 0 0 0 0 0 0 0 0 0 0 0 0 0 0 0 0 0 0 0 0 0 0 0 0 0 0 0 0 0 0 0 0 0 0 0 0 0 0
0 0 0 0.0135992482548817 0 0 0 0 0 0 0 0 0 0 0 0 0.00818816957935791 0 0 0.0385789407434236 0.0184427280974668 0 0 0 0 0 0 0 0 0.00785389809638605 0.0136377076673672 0 0 0 0 0 0 0 0 0 0 0 0 0 0 0 0 0 0 0 0 0 0.0573537696112654 0 0 0 0 0 0.262183692474052 0.0165843730437719 0.00583185177111386 0.0906549638373415 0 0 0.250907919930837 0 0 0 0 0 0 0 0 0 0 0 0.00716276750736555 0.00568957419024781 0 0 0 0 0 0 0 0 0 0 0 0 0 0 0 0 0 0 0 0 0 0 0 0 0 0 0 0 0 0.0308496373227447 0 0 0 0 0 0 0 0 0 0 0 0 0 0.0189727589777541 0 0 0 0 0 0 0.0228600133502631 0 0 0 0 0 0 0 0 0 0 0 0 0 0 0 0 0 0 0 0 0 0 0 0 0 0 0 0 0 0 0 0 0.00517610925491715 0 0.00710166481083714 0 0 0 0.0118555072335635 0.0110562486958479 0 0 0 0.0333662155285144 0.0305918764966064 0 0 0 0 0 0 0 0 0 0 0 0 0 0 0 0 0 0 0 0 0 0 0 0 0 0 0 0 0 0 0 0 0.00695380448892364 0.00614438248649804 0 0 0 0 0 0 0 0 0 0.0106122469097494 0 0 0 0 0 0 0 0 0 0 0 0 0 0 0 0 0 0 0 0 0 0 0 0 0 0 0 0 0 0 0 0 0 0 0 0 0 0 0 0 0 0 0 0 0.00778992963890169 0 0 0 0 0 0 0 0 0 0 0 0 0 0 0 0 0 0 0 0 0 0 0 0 0 0 0 0 0 0 0 0 0 0 0 0 0 0 0 0 0 0 0 0 0 0 0 0 0 0 0 0 0
0 0 0 0 0 0 0 0 0 0 0 0 0 0 0 0 0 0 0 0 0 0 0 0 0 0 0 0 0 0 0 0 0 0 0 0 0 0 0 0 0 0 0 0 0 0 0 0 0 0 0 0 0 0 0 0 0 0 0 0 0 0 0 0 0 0 0 0.402319103465523 0.099910233380523 0 0 0 0 0 0 0.133090540000962 0 0 0 0 0 0 0 0 0 0 0 0 0 0 0 0 0 0 0 0 0 0 0 0 0 0 0 0 0 0 0 0 0.107850847020504 0 0.130218133529661 0 0.053692608160918 0 0 0 0 0 0 0 0 0 0 0.0729185344419091 0 0 0 0 0 0 0 0 0 0 0 0 0 0 0 0 0 0 0 0 0 0 0 0 0 0 0 0 0 0 0 0 0 0 0 0 0 0 0 0 0 0 0 0 0 0 0 0 0 0 0 0 0 0 0 0 0 0 0 0 0 0 0 0 0 0 0 0 0 0 0 0 0 0 0 0 0 0 0 0 0 0 0 0 0 0 0 0 0 0 0 0 0 0 0 0 0 0 0 0 0 0 0 0 0 0 0 0 0 0 0 0 0 0 0 0 0 0 0 0 0 0 0 0 0 0 0 0 0 0 0 0 0 0 0 0 0 0 0 0 0 0 0 0 0 0 0 0 0 0 0 0 0 0 0 0 0 0 0 0 0 0 0 0 0 0 0 0 0 0 0 0 0 0 0 0 0 0 0 0 0 0 0 0 0 0 0 0 0 0 0 0
0 0 0 0 0.0406854711819769 0 0 0 0 0 0 0 0 0 0 0 0.0144228012709451 0 0.0344427269265413 0 0 0 0 0 0 0 0 0 0.0110189817784521 0 0 0 0 0 0 0 0 0 0 0 0 0 0 0 0 0 0 0 0 0 0 0 0 0 0 0 0 0 0.0375332886358244 0 0 0 0 0 0 0 0.131373375579757 0 0.374492401545171 0 0.0189668093406396 0 0 0 0 0.137264399552427 0 0 0 0 0 0 0 0 0 0 0 0 0 0 0 0 0 0 0 0 0 0 0 0 0 0 0 0 0 0 0 0 0 0 0.144589300976989 0 0 0 0 0 0 0 0 0 0 0 0 0.0552104432112771 0 0 0 0 0 0 0 0 0 0 0 0 0 0 0 0 0 0 0 0 0 0 0 0 0 0 0 0 0 0 0 0 0 0 0 0 0 0 0 0 0 0 0 0 0 0 0 0 0 0 0 0 0 0 0 0 0 0 0 0 0 0 0 0 0 0 0 0 0 0 0 0 0 0 0 0 0 0 0 0 0 0 0 0 0 0 0 0 0 0 0 0 0 0 0 0 0 0 0 0 0 0 0 0 0 0 0 0 0 0 0 0 0 0 0 0 0 0 0 0 0 0 0 0 0 0 0 0 0 0 0 0 0 0 0 0 0 0 0 0 0 0 0 0 0 0 0 0 0 0 0 0 0 0 0 0 0 0 0 0 0 0 0 0 0 0 0 0 0 0 0 0 0 0 0 0 0 0 0 0 0 0 0 0 0 0 0 0 0 0 0 0
0 0 0 0 0.0193099379927824 0 0 0 0 0 0 0 0 0 0 0 0.0254423573101157 0 0.0540740958401781 0 0 0 0 0 0 0 0 0 0.0170798153619611 0 0 0 0 0 0 0 0 0 0 0 0 0 0 0 0 0 0.0846705842437274 0 0 0 0 0 0 0 0 0 0 0 0 0 0 0 0 0 0 0 0.0267995420396357 0.30762647235133 0 0 0 0 0 0 0 0 0 0 0 0 0 0 0 0 0 0 0 0 0 0 0 0 0 0 0 0 0 0 0 0 0 0 0 0 0 0 0 0 0.074616585067514 0.165983644966773 0.119462039136878 0 0.0343654252694385 0 0.0121679061324382 0 0 0 0 0 0 0 0 0.0584015942872279 0 0 0 0 0 0 0 0 0 0 0 0 0 0 0 0 0 0 0 0 0 0 0 0 0 0 0 0 0 0 0 0 0 0 0 0 0 0 0 0 0 0 0 0 0 0 0 0 0 0 0 0 0 0 0 0 0 0 0 0 0 0 0 0 0 0 0 0 0 0 0 0 0 0 0 0 0 0 0 0 0 0 0 0 0 0 0 0 0 0 0 0 0 0 0 0 0 0 0 0 0 0 0 0 0 0 0 0 0 0 0 0 0 0 0 0 0 0 0 0 0 0 0 0 0 0 0 0 0 0 0 0 0 0 0 0 0 0 0 0 0 0 0 0 0 0 0 0 0 0 0 0 0 0 0 0 0 0 0 0 0 0 0 0 0 0 0 0 0 0 0 0 0 0 0 0 0 0 0 0 0 0 0 0 0 0 0 0 0 0 0 0
0.00504880175122739 0 0 0 0 0.0204867786052973 0 0 0 0.0125590648695876 0 0.0136964444335636 0 0.0102844630690482 0 0.121780849671246 0 0 0 0 0 0 0 0 0 0 0 0 0 0.0624146588765206 0.0649229776905503 0 0 0 0 0 0 0 0.0180044739483812 0.0414228493416516 0 0 0 0 0 0 0 0 0 0 0 0 0 0 0 0 0 0 0 0 0 0 0 0 0 0 0 0 0 0 0 0 0 0 0 0 0 0 0 0 0 0 0 0 0 0 0 0 0 0 0 0 0 0 0 0 0 0 0 0 0 0 0 0 0 0 0 0 0 0 0 0 0 0 0 0 0 0 0 0 0 0 0 0 0 0 0.0521614085910744 0 0 0 0 0 0 0.0827492211869791 0.171909732059816 0.032084914919616 0.109789555499871 0.0993323925819007 0.0142699635886808 0 0 0 0 0 0 0 0.0152698813834676 0 0 0 0 0 0 0.05181156793152 0 0 0 0 0 0 0 0 0 0 0 0 0 0 0 0 0 0 0 0 0 0 0 0 0 0 0 0 0 0 0 0 0 0 0 0 0 0 0 0 0 0 0 0 0 0 0 0 0 0 0 0 0 0 0 0 0 0 0 0 0 0 0 0 0 0 0 0 0 0 0 0 0 0 0 0 0 0 0 0 0 0 0 0 0 0 0 0 0 0 0 0 0 0 0 0 0 0 0 0 0 0 0 0 0 0 0 0 0 0 0 0 0 0 0 0 0 0 0 0 0 0 0 0 0 0 0 0 0 0 0 0 0 0 0 0 0 0 0 0 0 0 0 0 0 0 0 0 0 0 0 0 0 0 0 0 0 0 0 0 0 0
0 0 0 0.00623593813530976 0 0 0 0 0 0.00361180470976076 0 0 0 0 0 0 0 0 0 0 0 0 0 0 0 0 0 0 0 0.00185069286592016 0 0 0 0.177938823369418 0 0 0 0 0 0 0 0 0 0 0 0 0 0 0 0 0.00582517059339382 0 0 0.295127663574202 0 0 0 0.0115705417270215 0 0 0 0 0 0 0 0 0 0.00643065320090244 0 0 0 0 0.00317917322874421 0 0 0.0198570777832707 0 0 0 0 0 0 0 0 0.0106949316434884 0 0.00761018545690536 0 0 0 0 0.00483957181578673 0 0 0 0 0 0 0 0.0431130647136478 0.0201623417770062 0 0.00638138275654147 0 0 0 0 0 0 0 0.0116463935244175 0 0 0 0 0 0 0 0 0 0 0 0 0 0 0 0 0 0 0.00345870053527153 0 0 0 0 0 0 0 0 0.0318957974434263 0 0 0 0.00363280080002757 0 0 0 0 0 0 0 0 0 0 0.0441204139885212 0 0 0 0 0 0 0 0 0 0 0 0 0 0 0 0 0 0 0 0 0 0 0 0 0 0 0 0 0 0 0 0 0.00789607768826779 0 0 0 0 0 0 0 0 0 0 0 0 0 0 0 0 0 0 0 0 0 0 0 0 0 0.0336496120587354 0.0182391311267135 0 0 0 0 0 0 0 0 0 0 0 0 0 0 0 0 0 0 0 0 0 0 0 0 0 0 0 0 0 0 0 0 0 0 0 0 0 0 0 0 0 0.132992120027847 0 0 0 0 0 0 0 0 0 0 0 0 0 0 0 0 0 0 0 0 0 0 0 0 0 0 0 0 0 0 0 0 0 0 0 0 0 0 0 0 0 0 0 0 0 0 0 0 0 0 0 0 0 0 0 0 0 0 0 0.0880399354554524
0 0 0 0 0 0 0 0 0 0 0 0 0 0 0 0.0189889497695138 0 0 0 0 0 0 0 0.142123297620203 0 0 0 0 0 0.0199174135202273 0 0 0 0 0 0 0 0 0 0.0521594345330468 0 0 0 0 0 0 0 0 0 0 0 0 0 0 0 0 0 0 0 0 0.419765852554112 0.0121468376598232 0 0 0 0 0 0 0 0 0 0 0 0 0.114759008029297 0 0 0 0 0 0 0 0 0 0 0 0 0 0 0 0 0 0 0 0 0 0 0 0 0 0 0 0 0 0 0 0 0 0 0 0 0 0 0 0 0 0 0 0 0 0 0 0 0 0 0 0 0 0 0 0 0 0 0 0.0996157701444057 0 0 0 0 0 0 0 0 0 0 0 0 0 0 0 0 0 0 0 0 0 0 0 0 0 0 0 0 0 0 0 0 0 0 0 0 0 0 0 0 0 0 0 0 0 0 0 0 0 0.0543827274169127 0 0 0 0 0 0 0 0 0 0 0 0 0 0 0 0 0 0.0158334804202968 0 0 0 0 0 0 0 0.0267772471377485 0 0 0 0 0 0 0 0 0 0 0 0 0 0 0 0 0 0 0 0 0 0 0 0 0 0 0 0 0 0 0 0 0 0 0 0 0 0 0 0 0 0 0 0 0 0 0 0 0 0 0 0 0 0 0 0 0 0 0 0 0 0 0 0 0 0 0 0 0 0 0.0235299811944141 0 0 0 0 0 0 0 0 0 0 0 0 0 0 0 0 0 0 0 0 0 0 0 0 0 0 0 0 0 0 0 0 0 0
0 0 0 0 0.014426901205898 0 0 0 0 0.0841380380148725 0 0 0 0 0 0 0 0 0 0 0 0 0 0 0 0 0 0 0 0 0 0 0 0 0 0 0.127695428784497 0.0166811045193196 0 0 0 0 0 0 0 0 0.108612889834902 0 0 0 0 0 0 0.00792730541567497 0 0 0 0.202324464160085 0.00516552128714121 0 0.00837927636293423 0.0170107134344503 0 0 0 0 0 0 0 0 0.00869446400428868 0 0 0 0 0 0 0.0723393987026081 0 0 0 0 0 0 0.0207240644443101 0 0.0813507015633216 0 0 0 0 0 0 0 0 0 0 0 0 0 0.0224927140605332 0 0 0 0 0 0 0 0 0 0 0 0 0 0 0 0 0 0 0 0 0 0 0 0 0 0 0 0 0 0 0.0327630233120896 0.0220342297155101 0.0147059850624605 0.0752239953315055 0 0 0 0 0 0 0 0 0 0 0 0 0 0 0 0 0 0 0 0 0 0 0 0 0 0 0 0 0 0 0 0 0 0 0 0 0 0 0 0 0 0 0 0 0 0 0 0 0 0 0 0.00753189294602291 0 0 0 0 0 0 0 0 0 0 0 0 0 0 0 0 0 0 0 0 0 0 0 0 0 0.00590167610128751 0 0 0 0 0 0 0 0 0 0 0 0 0 0 0 0 0 0 0 0 0 0 0 0 0 0 0 0 0 0 0 0 0 0 0 0 0 0 0 0 0 0 0.0291243530554848 0 0 0 0 0 0 0 0 0 0 0 0 0 0 0 0 0 0 0 0 0 0 0 0 0 0 0 0 0 0 0 0 0 0 0 0 0 0 0 0 0 0 0 0 0 0 0 0 0 0 0 0 0 0 0 0 0 0 0 0.014751858680802
0 0 0 0 0 0 0 0 0 0 0 0 0 0 0 0 0 0 0 0.0282992308707679 0.0355149392295424 0 0 0 0.415548948808251 0.065875830411959 0 0 0 0 0 0 0 0 0 0 0 0 0 0 0 0 0 0 0.0694089037616072 0 0 0.156580639849104 0 0 0 0 0 0 0 0 0 0 0 0 0 0 0 0 0 0 0 0 0 0 0 0 0 0 0 0 0 0 0 0 0 0 0 0 0 0 0 0 0 0 0 0 0 0 0 0 0 0 0 0 0 0 0 0 0 0 0 0 0 0 0 0 0 0 0 0 0 0 0 0 0 0 0 0 0 0 0 0.109904261956248 0 0 0 0 0 0 0 0 0 0 0 0 0 0 0 0 0 0 0 0 0 0 0 0 0 0 0 0 0 0 0 0 0 0 0 0 0 0 0 0 0 0 0 0 0 0 0 0 0 0 0 0 0 0 0 0 0.0347193933570232 0 0 0 0 0.0157039949618088 0 0 0 0 0 0 0 0 0 0 0 0 0.0320156384918404 0 0 0 0 0 0 0 0.0364282183018476 0 0 0 0 0 0 0 0 0 0 0 0 0 0 0 0 0 0 0 0 0 0 0 0 0 0 0 0 0 0 0 0 0 0 0 0 0 0 0 0 0 0 0 0 0 0 0 0 0 0 0 0 0 0 0 0 0 0 0 0 0 0 0 0 0 0 0 0 0 0 0 0 0 0 0 0 0 0 0 0 0 0 0 0 0 0 0 0 0 0 0 0 0 0 0 0 0 0 0 0 0 0 0 0 0
0 0 0 0 0 0 0 0 0 0 0 0 0 0 0 0 0 0 0 0 0 0 0 0 0 0 0 0 0 0 0 0 0 0 0 0 0 0 0 0 0 0 0 0 0.0827415095521512 0 0 0 0 0 0 0 0 0 0 0 0 0 0 0 0 0 0 0 0 0 0 0 0 0 0 0.603932482400709 0 0 0 0 0 0 0 0 0 0 0 0 0 0 0 0 0 0 0 0 0 0 0 0 0.145633414540024 0 0 0 0 0 0 0 0 0 0 0 0 0 0 0 0 0 0 0 0 0 0 0 0 0 0 0 0 0 0 0 0 0 0 0 0 0 0.167692593507116 0 0 0 0 0 0 0 0 0 0 0 0 0 0 0 0 0 0 0 0 0 0 0 0 0 0 0 0 0 0 0 0 0 0 0 0 0 0 0 0 0 0 0 0 0 0 0 0 0 0 0 0 0 0 0 0 0 0 0 0 0 0 0 0 0 0 0 0 0 0 0 0 0 0 0 0 0 0 0 0 0 0 0 0 0 0 0 0 0 0 0 0 0 0 0 0 0 0 0 0 0 0 0 0 0 0 0 0 0 0 0 0 0 0 0 0 0 0 0 0 0 0 0 0 0 0 0 0 0 0 0 0 0 0 0 0 0 0 0 0 0 0 0 0 0 0 0 0 0 0 0 0 0 0 0 0 0 0 0 0 0 0 0 0 0 0 0 0 0 0 0 0 0 0 0 0 0 0 0 0 0
0 0 0 0 0 0 0 0 0 0 0 0 0 0 0 0 0.00896185919947765 0 0 0 0 0 0 0 0 0 0 0 0 0.00514606590664426 0 0 0 0 0 0 0 0 0 0 0 0 0 0 0 0 0.0384831639406254 0 0 0 0.112572499360716 0 0.0325467462328626 0.264747603060978 0 0 0 0 0.0285536093389847 0 0 0 0 0.00586318768850661 0.00742827588999801 0 0.0348767541186203 0.110156488376458 0 0 0.0470009563316252 0 0 0 0 0 0 0 0 0 0 0 0 0 0 0 0 0 0 0 0 0.00789657632101511 0 0 0 0 0 0 0 0 0.00617198502018081 0 0 0 0 0.0105185587131809 0 0 0 0 0.0179231895456954 0 0.0571795754216924 0 0 0 0 0 0 0 0 0.0418167450769767 0.0102977744294142 0.0901388414988857 0.0164726008256845 0 0 0 0 0 0 0 0 0 0 0 0 0 0 0 0 0 0 0 0 0 0 0 0 0 0 0 0 0.0120827219971794 0 0 0 0 0 0 0 0 0 0 0 0 0 0 0 0 0 0 0 0 0 0 0 0 0 0 0 0 0 0 0 0 0 0.00495652858283729 0 0 0 0 0 0.0091774059762038 0 0 0 0 0 0 0 0 0 0 0 0 0 0 0 0 0 0 0 0 0 0 0 0 0 0 0 0 0 0 0 0 0 0 0 0 0 0 0 0 0 0 0 0 0 0 0 0 0 0 0 0 0 0 0 0 0 0 0 0 0 0.0190302871455575 0 0 0 0 0 0 0 0 0 0 0 0 0 0 0 0 0 0 0 0 0 0 0 0 0 0 0 0 0 0 0 0 0 0 0 0 0 0 0 0 0 0 0 0 0 0 0 0 0 0 0 0 0 0 0 0 0 0 0 0
0 0 0 0 0 0 0 0 0 0 0 0 0 0 0 0 0 0 0 0 0 0 0 0 0 0 0 0 0 0 0 0 0 0 0 0 0 0 0 0 0 0 0 0 0 0.063661323011886 0.103128875960106 0 0 0.0237837795562992 0.0696086737247263 0 0 0 0 0 0 0.0232027064581016 0.0231441701149619 0.122243755747571 0.0564080633052027 0.190274938515411 0 0 0.0103296353372702 0.0110647387762442 0 0 0 0 0 0 0 0 0 0 0 0.273250748141629 0 0 0 0 0 0 0 0 0 0 0 0 0 0 0 0 0 0 0 0 0 0 0 0 0 0 0 0 0 0 0 0 0 0 0 0 0 0 0 0 0 0 0 0 0 0 0 0 0 0 0 0 0 0 0 0 0 0 0 0 0 0 0 0 0 0 0 0 0 0 0 0 0 0 0 0 0 0 0 0 0 0 0 0 0 0 0 0 0 0 0 0 0 0 0 0 0 0 0 0 0 0 0 0 0 0 0 0 0 0 0 0 0 0 0 0 0 0 0 0 0 0 0 0 0 0 0 0 0 0 0 0 0 0 0 0 0 0 0 0 0 0 0 0 0 0 0 0 0 0.0138863846712964 0 0 0 0.0160122066792939 0 0 0 0 0 0 0 0 0 0 0 0 0 0 0 0 0 0 0 0 0 0 0 0 0 0 0 0 0 0 0 0 0 0 0 0 0 0 0 0 0 0 0 0 0 0 0 0 0 0 0 0 0 0 0 0 0 0 0 0 0 0 0 0 0 0 0 0 0 0 0 0 0 0 0 0 0 0 0 0 0 0 0 0
0 0 0 0 0.00671443282678941 0 0 0.00343238181112513 0 0.0142159462962725 0 0 0 0 0 0 0 0 0 0 0.0179340468003074 0 0 0 0 0 0 0 0 0 0 0 0 0 0 0 0.00409465715447168 0 0 0 0 0 0 0 0.0259476735980445 0.00933457844470133 0.128642038731788 0 0 0.0486835479990683 0.0365715177620238 0 0 0 0 0 0 0.0478370463689544 0.0463265500884207 0.0259307327318622 0.0765258404850047 0.227747685955145 0.0368829051619827 0 0 0.00424605442017032 0 0 0 0 0 0 0.0389473694658768 0 0 0 0.132010002861538 0 0 0 0 0 0 0 0.00206728074003046 0 0.00442341189149527 0 0 0 0 0 0 0 0 0 0 0 0 0 0 0 0 0 0 0 0 0 0 0 0 0 0 0 0 0 0 0 0 0 0 0 0 0 0 0 0 0 0 0 0 0.00814198256300081 0 0.0390121885678453 0 0 0 0 0 0 0 0 0 0 0 0 0 0 0 0 0 0 0 0 0 0 0 0 0 0 0 0 0 0 0 0 0 0 0 0 0 0 0 0 0 0 0 0 0 0 0 0 0 0 0.00264463123999781 0 0 0 0 0 0 0 0 0 0 0 0 0 0 0 0 0 0 0 0 0 0 0 0 0 0 0 0 0 0 0 0 0 0 0 0 0 0 0 0 0.0053787261490413 0 0 0 0 0 0 0 0 0 0 0 0 0 0 0 0 0 0 0 0 0 0 0 0 0 0 0 0 0 0 0 0 0 0 0 0 0 0 0 0 0 0 0 0 0 0 0 0 0 0 0 0 0 0 0 0 0 0 0 0 0 0 0 0.00630676988504117 0 0 0 0 0 0 0 0 0 0 0 0 0 0 0 0 0 0 0 0 0 0 0 0 0 0
0 0 0 0 0 0 0 0 0 0 0 0 0 0 0 0 0 0 0 0 0 1 0 0 0 0 0 0 0 0 0 0 0 0 0 0 0 0 0 0 0 0 0 0 0 0 0 0 0 0 0 0 0 0 0 0 0 0 0 0 0 0 0 0 0 0 0 0 0 0 0 0 0 0 0 0 0 0 0 0 0 0 0 0 0 0 0 0 0 0 0 0 0 0 0 0 0 0 0 0 0 0 0 0 0 0 0 0 0 0 0 0 0 0 0 0 0 0 0 0 0 0 0 0 0 0 0 0 0 0 0 0 0 0 0 0 0 0 0 0 0 0 0 0 0 0 0 0 0 0 0 0 0 0 0 0 0 0 0 0 0 0 0 0 0 0 0 0 0 0 0 0 0 0 0 0 0 0 0 0 0 0 0 0 0 0 0 0 0 0 0 0 0 0 0 0 0 0 0 0 0 0 0 0 0 0 0 0 0 0 0 0 0 0 0 0 0 0 0 0 0 0 0 0 0 0 0 0 0 0 0 0 0 0 0 0 0 0 0 0 0 0 0 0 0 0 0 0 0 0 0 0 0 0 0 0 0 0 0 0 0 0 0 0 0 0 0 0 0 0 0 0 0 0 0 0 0 0 0 0 0 0 0 0 0 0 0 0 0 0 0 0 0 0 0 0 0 0 0 0 0 0 0 0 0 0 0 0 0 0 0 0 0 0 0 0
0 0 0 0 0 0 0 0 0 0 0 0 0 0 0 0 0 0 0 0 0 0 0 0 0 0 0 0 0 0 0 0 0 0 0 0 0 0 0 0 0 0 0 0 0 0 0 0 0 0 0 0 0 0 0 0 0 0 0 0 0 0 0 0 0 0 0 0 0 0 0 0 0 0 0 0 0 0 0 0 0.0391084607009756 0.0701249871955061 0.0588053265387026 0 0 0 0 0.120926286262488 0.0429532952814236 0.2725715760594 0 0.0299360177718287 0 0.0168247450274789 0.100884751748667 0.0376668986290413 0 0 0 0.0215438835043116 0.0271973062303146 0 0.0758380852321799 0 0 0 0 0 0 0 0 0 0 0 0 0 0 0 0 0 0 0 0 0 0 0 0.0278779454061961 0 0 0 0 0 0 0 0 0.0295506221305678 0 0 0 0 0 0 0 0 0 0 0 0 0 0 0 0.0281898122809181 0 0 0 0 0 0 0 0 0 0 0 0 0 0 0 0 0 0 0 0 0 0 0 0 0 0 0 0 0 0 0 0 0 0 0 0 0 0 0 0 0 0 0 0 0 0 0 0 0 0 0 0 0 0 0 0 0 0 0 0 0 0 0 0 0 0 0 0 0 0 0 0 0 0 0 0 0 0 0 0 0 0 0 0 0 0 0 0 0 0 0 0 0 0 0 0 0 0 0 0 0 0 0 0 0 0 0 0 0 0 0 0 0 0 0 0 0 0 0 0 0 0 0 0 0 0 0 0 0 0 0 0 0 0 0 0 0 0 0 0 0 0 0 0 0 0 0 0 0 0 0 0 0 0 0 0 0 0 0 0 0 0 0 0
0 0 0 0 0 0 0 0 0 0 0 0 0 0 0 0 0 0 0 0 0 0 0 0 0 0 0 0 0 0 0 0 0 0 0 0 0 0 0 0 0 0 0 0 0 0 0 0 0 0 0 0 0 0 0 0 0 0 0 0 0 0 0 0 0 0 0 0 0 0 0 0 0 0 0 0 0 0 0 0.0255121767016261 0 0.135559136430133 0.188735795191141 0 0.0148319041890119 0.0239518049979038 0 0.0441745638870026 0.0410496858470956 0 0 0 0 0 0.00780132063149906 0.0745324741988143 0 0.189929835124173 0.0865952928231301 0 0 0 0 0 0 0 0 0 0 0 0 0 0 0 0.0089977543232452 0 0 0 0 0 0 0 0 0 0 0 0 0 0 0 0 0 0 0 0 0.149316567527374 0 0 0 0 0 0 0 0 0 0 0 0 0 0 0 0 0 0 0 0 0 0 0 0 0 0 0 0 0 0 0 0 0 0 0 0 0 0 0 0 0 0 0 0 0 0 0 0 0 0 0 0 0 0 0 0 0 0 0 0 0 0 0 0 0 0 0 0 0 0 0 0 0 0 0 0 0 0 0 0 0 0 0 0 0 0 0 0 0 0 0 0 0 0 0 0 0 0 0 0 0 0 0 0.00901168812784953 0 0 0 0 0 0 0 0 0 0 0 0 0 0 0 0 0 0 0 0 0 0 0 0 0 0 0 0 0 0 0 0 0 0 0 0 0 0 0 0 0 0 0 0 0 0 0 0 0 0 0 0 0 0 0 0 0 0 0 0 0 0 0 0 0 0 0 0 0 0 0 0 0 0 0 0
0 0 0 0 0 0 0 0 0 0 0 0 0 0 0 0 0 0 0 0 0 0 0 0 0 0 0 0 0 0 0 0 0 0 0 0.0271442264811116 0 0 0 0 0.00773266482057616 0 0 0 0 0 0 0 0 0 0 0.0448741414282997 0 0 0 0 0 0 0 0 0 0 0 0 0 0 0 0 0 0 0 0 0 0 0 0 0 0 0 0.0264193024300304 0.078288965302962 0 0.20714870219487 0.293936756066045 0 0.010839406781179 0 0.0158955516469477 0.00606847678925171 0.00590477923777306 0 0 0 0 0.00459826369896472 0.0217985416190456 0 0.0631108601492037 0.0063855973683789 0 0 0 0 0 0 0 0 0 0 0 0 0 0 0 0 0 0 0 0 0 0 0 0 0 0 0 0.00695156106002522 0 0 0 0 0 0 0 0 0.0117993549517207 0 0 0 0 0 0 0 0 0 0 0 0 0 0 0 0 0 0 0 0 0 0 0 0 0 0 0 0 0 0 0 0 0 0 0 0 0 0 0 0 0 0 0 0 0 0 0 0 0 0 0 0 0 0.00551063310572516 0 0 0 0 0 0.0411591284749577 0 0 0 0 0 0 0 0 0 0 0 0 0 0 0 0 0 0 0 0 0 0 0 0 0 0 0 0 0 0 0 0 0 0 0 0 0 0 0 0.0260491769812119 0 0 0 0.0585059916241604 0.0298779177875595 0 0 0 0 0 0 0 0 0 0 0 0 0 0 0 0 0 0 0 0 0 0 0 0 0 0 0 0 0 0 0 0 0 0 0 0 0 0 0 0 0 0 0 0 0 0 0 0 0 0 0 0 0 0 0 0 0 0 0 0 0 0 0 0 0 0 0 0 0 0 0 0 0 0 0
0 0 0 0 0 0 0 0 0 0 0 0 0 0 0 0 0 0 0 0 0 0 0.00291081810676074 0 0 0 0 0 0 0 0 0 0 0 0 0 0 0 0 0 0 0 0 0 0 0 0 0 0 0 0 0.0269870989300183 0 0 0 0 0 0 0 0 0 0 0 0 0 0 0 0 0 0 0 0 0 0 0 0 0 0 0 0.020857991940083 0.102620307809267 0.195024644405307 0 0.204804014871249 0 0.0191037431534427 0 0.0633565373720308 0.0277863777394732 0 0 0 0 0 0 0.0342251163590219 0 0.0465593476484403 0.014626959103937 0 0 0 0 0 0 0.00966302376929258 0 0 0 0 0 0 0 0 0.01023820375556 0 0 0 0 0 0 0 0 0 0 0 0 0 0 0 0 0 0 0 0 0.040927450054719 0 0 0 0 0 0 0 0 0 0 0 0 0 0 0 0 0 0 0 0 0 0 0 0 0 0 0 0 0 0 0 0 0 0 0 0 0 0 0 0 0 0 0 0 0 0 0 0 0 0 0 0 0 0.00848876557183998 0 0 0 0 0 0.0808465818268496 0 0 0 0.00398370578537428 0 0 0 0 0 0 0 0 0 0 0 0 0 0 0 0 0 0 0 0 0 0 0 0 0 0 0 0 0 0 0 0 0 0 0 0.00816031894244516 0 0 0 0.030592499871875 0.0482364929830124 0 0 0 0 0 0 0 0 0 0 0 0 0 0 0 0 0 0 0 0 0 0 0 0 0 0 0 0 0 0 0 0 0 0 0 0 0 0 0 0 0 0 0 0 0 0 0 0 0 0 0 0 0 0 0 0 0 0 0 0 0 0 0 0 0 0 0 0 0 0 0 0 0 0 0
0 0 0 0 0 0 0 0 0 0 0 0 0 0 0 0 0 0 0 0 0 0 0 0 0 0 0 0 0 0 0 0.00619606716882694 0 0 0.0126302924252671 0.0742149690567815 0 0 0 0 0 0 0 0 0 0 0 0 0 0 0 0.0363037223595637 0 0 0 0 0 0 0 0 0 0 0 0 0 0 0 0 0 0 0 0 0 0 0 0 0 0 0 0 0 0.366269279513351 0.271067709066181 0 0 0.00650840762251294 0 0.00623089473591969 0.00347846540779165 0.00256688751918086 0 0 0 0 0 0 0 0 0 0.00646735838672247 0.00634792703941378 0 0.00671584905464724 0 0 0 0 0 0 0 0 0 0 0 0 0 0 0 0 0 0 0 0 0 0 0 0 0 0 0 0 0 0 0 0 0 0 0 0 0 0 0 0 0 0 0 0 0 0 0 0 0.0026863396218589 0 0 0 0 0 0 0 0 0 0 0 0 0 0 0 0 0 0 0 0 0 0 0 0 0 0 0 0 0 0 0 0 0 0 0 0 0 0.00921081551814311 0 0 0 0 0 0.0712847660357919 0 0 0 0 0 0 0 0 0 0 0 0 0 0 0 0 0 0 0 0 0 0 0 0 0 0 0 0 0 0 0 0 0 0 0 0 0 0 0 0.0367135958590726 0 0 0 0.047639852324103 0.0274668012848705 0 0 0 0 0 0 0 0 0 0 0 0 0 0 0 0 0 0 0 0 0 0 0 0 0 0 0 0 0 0 0 0 0 0 0 0 0 0 0 0 0 0 0 0 0 0 0 0 0 0 0 0 0 0 0 0 0 0 0 0 0 0 0 0 0 0 0 0 0 0 0 0 0 0 0
0 0 0 0 0 0 0 0 0 0.0046235439199471 0 0 0 0 0 0 0 0 0 0 0 0 0 0 0 0 0 0 0 0 0.0164420160824389 0 0.00308584545952538 0.0134781105485117 0 0 0.00650038991096926 0.0688406014703779 0 0 0 0 0 0 0 0 0 0 0 0 0.00106351115703731 0 0 0.0131208601883997 0 0 0 0.168373132107312 0 0.000686240456243548 0 0.000711727263529227 0 0 0 0 0 0 0 0 0.00520555825668877 0 0.0036883795970702 0 0 0 0 0.000683371558015105 0 0 0.00298472129303007 0 0 0 0 0.077255334390727 0.11192972840403 0.0973453222191353 0.182063027970801 0 0.00732227431620191 0.00367728816539273 0.0587367418323996 0 0.0098605227204017 0.00628786663106718 0 0.00140786222516206 0.00415842668267363 0 0.00189656500601511 0.00444400954912266 0.00372636986769598 0 0 0 0 0 0 0 0 0 0 0 0 0 0 0 0 0 0 0 0 0 0 0 0.00628845263914091 0 0 0.00494670349644612 0 0 0.0238283026202039 0 0.00275866346444495 0.0106883723516381 0 0 0.00717179302733221 0 0.00786603122969167 0 0.0261003158483683 0 0 0.0088983050900753 0.00554095256219756 0.00164111685243775 0.00190083895532444 0.00279889793963378 0 0 0 0 0 0 0 0 0 0 0 0 0 0 0 0 0 0 0 0 0 0 0 0 0 0 0 0 0 0 0 0 0 0 0 0 0.000802295373794133 0 0 0 0 0 0 0.000599410611366879 0 0 0 0 0 0 0 0 0 0 0 0 0 0 0 0 0 0 0 0 0 0 0 0 0 0 0 0 0 0 0 0 0 0 0 0 0 0 0 0 0 0 0 0 0 0 0 0 0 0 0 0 0 0 0 0 0 0 0 0 0 0.00565135773176449 0 0 0 0 0 0 0 0 0 0 0 0 0 0 0 0 0 0 0 0 0 0 0 0 0 0 0 0 0 0 0 0 0 0 0 0 0 0 0 0 0 0 0 0 0 0 0 0 0 0 0 0 0 0 0 0 0 0 0 0.00291884095621759
0 0 0 0 0 0 0 0 0 0 0 0 0 0 0 0 0 0 0 0 0 0 0 0 0 0 0 0 0 0 0.0234832691811651 0 0 0 0.000683478488589057 0 0.0095460979716876 0.0643833835071404 0 0 0 0 0 0 0 0 0 0 0 0 0.00116539834471813 0 0 0 0 0 0 0.0199493335984708 0 0 0 0 0 0 0 0 0 0 0 0 0 0 0 0 0 0 0 0 0 0 0.0091926105354985 0.00720334753662445 0.0134846614130862 0.00347101908426729 0.147340526572944 0 0.0229143307633841 0.19567758342883 0.12635507062343 0.0274277472984063 0.00241535064153639 0 0.0712829746470292 0 0.094468217636267 0.028950812692615 0 0.00404843012678326 0.00363802610352618 0.00205880066136922 0.00396722969154838 0.0237745369757213 0.0147433961665178 0 0 0 0 0 0 0 0 0 0 0 0 0 0 0 0 0 0 0 0 0 0 0 0 0 0 0.0244180088177066 0 0 0.0110692102788832 0 0 0.00636609200538786 0 0 0.00231604239485042 0 0.00421368956279758 0 0.00517358383472861 0 0 0.0024360417919071 0.00461466566143551 0 0.00293756228568499 0.00289292063237227 0.0018398672184934 0.00453916256534968 0 0.00464467876516231 0 0 0 0 0 0 0 0 0 0 0 0 0 0 0 0 0 0 0 0 0 0 0 0 0 0 0 0 0 0 0 0 0 0 0 0 0 0 0 0 0 0 0 0 0 0 0 0 0 0 0 0 0 0 0 0 0 0 0 0 0 0 0 0 0 0 0 0 0 0 0 0 0 0 0 0 0 0 0 0 0 0 0 0 0 0 0 0 0 0 0 0 0 0 0 0 0 0 0 0 0 0.000912840494084924 0 0 0 0 0 0 0 0 0 0 0 0 0 0 0 0 0 0 0 0 0 0 0 0 0 0 0 0 0 0 0 0 0 0 0 0 0 0 0 0 0 0 0 0 0 0 0 0 0 0 0 0 0 0 0 0 0 0 0 0
0 0 0 0 0.00652326135500397 0.00453685183072278 0 0 0 0.0384183962755733 0 0.00260043300932537 0 0 0 0.00395065755746792 0 0 0 0 0 0 0 0 0 0 0 0 0 0 0.0377454968133333 0 0 0.00911811004884359 0 0 0.0123402058626124 0.0452998001140173 0 0 0 0 0 0 0 0 0 0 0 0 0.004480433337427 0 0 0.00784206278783729 0 0 0 0.201261167733057 0 0.0022469837440036 0 0.0034100390056128 0 0 0 0 0 0 0 0 0.0078690087861171 0 0.0307579559926642 0 0 0 0 0.00310634947536169 0 0 0 0 0 0 0.237783076459967 0.0255240113180501 0 0.0432038639336716 0.104915951605378 0 0 0 0.00804578973463731 0 0 0 0 0 0.0065324497535748 0 0.0041314072010652 0 0 0 0 0 0 0 0 0 0 0 0 0 0 0 0 0 0 0 0 0 0 0 0 0 0.0255675576416587 0 0 0 0 0 0 0 0.023754930806622 0 0.00200246748277686 0 0.00982896067511868 0 0 0 0.0359940029211863 0 0 0 0.00601660316786815 0 0 0.00624275849246464 0 0 0 0 0 0 0 0 0 0 0 0 0 0 0 0 0 0 0 0 0 0 0 0 0 0 0 0 0 0 0 0 0 0 0 0 0 0 0 0 0 0 0 0 0 0 0 0 0 0 0 0 0 0 0 0.00193394104733932 0 0 0 0 0 0 0 0 0 0 0 0 0 0 0 0 0 0 0 0 0 0 0 0 0 0 0 0 0 0 0 0 0 0 0 0 0 0 0 0 0 0 0 0 0 0 0.000739358188714241 0 0 0.0255350976849725 0 0 0 0 0 0 0 0 0 0 0 0 0 0 0 0 0 0 0 0 0 0 0 0 0 0 0 0 0 0 0 0 0 0 0 0 0 0 0 0 0 0 0 0 0 0 0 0 0 0 0.0107405581559539 0 0 0 0 0 0 0 0 0
0 0 0 0 0 0 0 0 0 0.00102144481399189 0 0 0 0 0 0 0 0 0 0 0 0 0 0 0 0 0 0 0 0 0 0 0 0.00231024132175521 0.00248102858684396 0.000699621924078645 0 0.00714316332623593 0.000633136015247291 0 0 0 0 0 0.00199471405258904 0 0 0 0 0 0 0 0 0 0 0 0 0.0381616595643393 0 0 0 0 0 0 0 0 0 0 0 0 0 0 0 0 0 0 0 0 0 0.0133234355772107 0.00746089605951312 0.00464860413081814 0.0196802728414407 0.00146234813803814 0.0817009174819942 0.0861111088994257 0.017068641015044 0 0.308545245315571 0.11404563418808 0.0238698101764897 0.0411862159966778 0.00291756476117039 0.00874384634375855 0.0477691103591286 0.00817306477538855 0 0.00180826040762576 0.00269866729522042 0.00739742124180928 0.0136005232411255 0.0265989939503442 0.0551818993126171 0 0 0 0 0 0 0 0 0 0 0 0 0 0 0 0 0 0 0 0 0 0 0 0 0 0 0 0 0 0 0 0 0 0 0 0 0 0.00487079825111534 0 0.0184121338520367 0 0 0.00275997576495191 0 0 0.00437875641678395 0.00248372013941537 0.00407481522507335 0.0118688318664453 0 0.0016803985833654 0 0 0 0 0 0 0 0 0 0 0 0 0 0 0 0 0 0 0 0 0 0 0 0 0 0 0 0 0 0 0 0 0 0 0 0 0 0 0 0 0 0 0 0 0 0 0 0 0 0 0 0 0 0 0 0 0 0 0 0 0 0 0 0 0 0 0 0 0 0 0 0 0 0 0 0 0 0 0 0 0 0 0 0 0 0 0 0 0 0 0 0 0 0 0 0 0 0 0 0 0 0.00103307878723972 0 0 0 0 0 0 0 0 0 0 0 0 0 0 0 0 0 0 0 0 0 0 0 0 0 0 0 0 0 0 0 0 0 0 0 0 0 0 0 0 0 0 0 0 0 0 0 0 0 0 0 0 0 0 0 0 0 0 0 0
0 0 0 0 0 0 0 0 0 0 0 0 0 0 0 0 0 0 0 0 0 0 0 0 0 0 0 0 0 0 0.00390948515953783 0 0 0.00232279971716069 0.00239548145491181 0.000530186510667004 0 0.00965593884619359 0.000486116132489662 0 0.000632131709297111 0 0 0 0.00153152349150227 0 0 0 0 0 0 0 0 0 0 0 0 0.0990035590174054 0 0 0 0 0 0 0 0 0 0 0 0 0 0 0 0 0 0 0 0 0 0.00379295005313913 0.00555665818741469 0.00142236736751994 0.00691762064755315 0.000654294359492248 0.122466902474058 0.0445652047246098 0.0332202582624328 0.247288536202636 0 0.0246861121865278 0.0311438537871397 0.0223758913449687 0.00429864533449478 0.0018019843978969 0.0120138571135413 0.00504385223688882 0.00202008417184211 0.0018317756954271 0.00780156441289144 0.00636360926200518 0.0149905575673209 0.0690777186917523 0.0607018718579626 0 0 0 0 0 0 0 0 0 0 0 0 0 0 0 0 0 0 0 0 0 0 0 0 0 0 0 0 0 0.00308760258000393 0 0 0.00163534367867861 0 0 0.00246889177027362 0 0.012505709535949 0 0.0782155057503674 0 0 0.00689355037794615 0.00133395076919241 0 0.00853036461903087 0.00575564880026576 0.00789155597862909 0.0117242720268643 0 0.00167092946811397 0 0 0 0 0 0 0 0 0 0 0 0 0 0 0 0 0 0 0 0 0 0 0 0 0 0 0 0 0 0 0 0 0 0 0 0 0 0 0 0 0 0 0 0 0 0 0 0 0 0 0 0 0 0 0 0 0 0 0 0 0 0 0 0 0 0 0 0 0 0 0 0 0 0 0 0 0 0 0 0 0 0 0 0 0 0.00360864824554488 0 0 0 0 0 0 0 0 0 0 0 0 0 0 0 0.0029862634930298 0 0 0 0 0 0 0 0 0 0 0 0 0 0 0 0 0 0 0 0 0 0 0 0 0 0 0 0 0 0 0 0 0 0 0 0 0 0 0 0 0 0 0 0 0 0 0 0 0 0 0 0 0 0 0 0 0 0 0 0.00118837052742933
0 0 0 0 0 0 0 0 0 0 0 0 0 0 0 0 0 0 0 0 0 0 0 0 0 0 0 0 0 0 0 0 0 0.0016087192365772 0.00471879747728992 0.00080252863181268 0 0 0 0 0 0 0 0 0 0 0 0 0 0 0 0 0 0 0 0 0 0 0 0 0 0 0 0 0 0 0 0 0 0 0 0 0 0 0 0 0 0 0 0.0534916957933266 0 0.00307581998622638 0 0.00107304390096302 0 0.0214990136344849 0 0.203136962695518 0.0548627866312311 0 0.0748733607602264 0.185175515318113 0 0.0520690911820406 0.0201363124551188 0 0 0 0 0.019899554865392 0.0390605230564594 0.0621754810425956 0.145778027390324 0 0 0 0 0 0 0 0 0 0 0 0 0 0 0 0 0 0 0 0 0 0 0 0 0 0 0 0 0 0 0 0 0 0 0 0 0 0 0 0 0 0 0 0 0 0.00269960398791108 0.00691954183915489 0.0129187786288698 0.0340248414863637 0 0 0 0 0 0 0 0 0 0 0 0 0 0 0 0 0 0 0 0 0 0 0 0 0 0 0 0 0 0 0 0 0 0 0 0 0 0 0 0 0 0 0 0 0 0 0 0 0 0 0 0 0 0 0 0 0 0 0 0 0 0 0 0 0 0 0 0 0 0 0 0 0 0 0 0 0 0 0 0 0 0 0 0 0 0 0 0 0 0 0 0 0 0 0 0 0 0 0 0 0 0 0 0 0 0 0 0 0 0 0 0 0 0 0 0 0 0 0 0 0 0 0 0 0 0 0 0 0 0 0 0 0 0 0 0 0 0 0 0 0 0 0 0 0 0 0 0 0 0 0 0 0 0 0 0 0 0 0 0 0 0 0 0
0 0 0 0 0 0 0 0 0 0 0 0 0 0 0 0 0 0 0 0 0 0 0 0 0 0 0 0 0 0 0 0 0 0 0 0 0 0 0.002207973570008 0 0 0 0 0 0.00217913473154259 0 0 0 0 0 0 0 0 0 0 0 0 0 0 0 0 0 0 0 0 0 0 0 0 0 0 0 0 0 0 0 0 0 0 0 0 0 0 0 0.0246456660794811 0.00426266311674442 0 0.0957263905571265 0.155836772405443 0.168577556971331 0 0.277337914102443 0 0.0889309915217107 0.00560562478578982 0 0 0 0 0.0111636720823583 0.0197320140980501 0.0612319427191142 0.0731645070785583 0 0 0 0 0 0 0 0 0 0 0 0 0 0 0 0 0 0 0 0 0 0 0 0 0 0 0 0 0 0 0 0 0 0 0 0 0 0 0 0 0 0 0 0 0 0 0 0 0.00939717618029945 0 0 0 0 0 0 0 0 0 0 0 0 0 0 0 0 0 0 0 0 0 0 0 0 0 0 0 0 0 0 0 0 0 0 0 0 0 0 0 0 0 0 0 0 0 0 0 0 0 0 0 0 0 0 0 0 0 0 0 0 0 0 0 0 0 0 0 0 0 0 0 0 0 0 0 0 0 0 0 0 0 0 0 0 0 0 0 0 0 0 0 0 0 0 0 0 0 0 0 0 0 0 0 0 0 0 0 0 0 0 0 0 0 0 0 0 0 0 0 0 0 0 0 0 0 0 0 0 0 0 0 0 0 0 0 0 0 0 0 0 0 0 0 0 0 0 0 0 0 0 0 0 0 0 0 0 0 0 0 0 0 0 0 0
0 0 0 0 0 0 0 0 0 0 0 0 0 0 0 0 0 0 0 0 0 0 0 0 0 0 0 0 0 0 0 0.00163967037713327 0 0.00334296912671251 0.00846964062071187 0 0 0 0 0 0 0 0 0 0 0 0 0 0 0 0 0 0 0.00483930113013382 0.00171221635377921 0 0 0 0 0 0 0 0 0 0 0 0 0 0 0 0.00382595251643663 0 0 0 0 0.00263742498743607 0 0 0 0.00638294395296501 0 0 0 0 0.00597270414794563 0 0 0.0797045997157924 0.0540289728577832 0.201189246534524 0.133831399241072 0 0 0.0768327276822458 0.00325987429182291 0 0 0 0 0.0292926657817671 0.0565351382869562 0.0674118986177815 0.135535781341749 0 0 0.00213538217996003 0 0 0 0 0 0 0 0 0 0.00172324143411087 0 0 0 0 0 0 0 0 0 0 0 0 0 0 0 0 0 0 0 0 0 0 0.00818435871477715 0 0 0 0 0 0 0 0.0184364403917625 0 0.00241546293453136 0.00802635785481698 0.0111283448527991 0.0339137422224247 0 0.0320386747012366 0 0 0 0 0 0 0 0 0 0 0 0 0 0 0 0 0 0 0 0 0 0 0 0 0 0 0 0 0 0 0 0 0 0.00240607356231712 0 0 0 0 0 0 0 0 0 0 0 0 0 0 0 0 0 0 0 0 0 0 0 0 0 0 0 0 0 0 0 0 0 0 0 0 0 0 0 0 0 0 0 0 0 0 0 0 0 0 0 0 0 0 0 0 0 0 0 0 0 0 0 0 0 0 0 0.00314679358651512 0 0 0 0 0 0 0 0 0 0 0 0 0 0 0 0 0 0 0 0 0 0 0 0 0 0 0 0 0 0 0 0 0 0 0 0 0 0 0 0 0 0 0 0 0 0 0 0 0 0 0 0 0 0 0 0 0 0 0 0
0 0 0 0.0376322145158002 0 0 0 0 0 0 0 0 0 0 0 0 0 0 0 0 0 0 0 0 0 0 0 0 0 0 0.0645936793654492 0 0 0 0 0 0.0158955713247207 0.376257430273088 0 0 0 0 0 0 0 0 0 0 0 0 0 0 0 0.00230067479699905 0 0 0 0.00425251922625957 0 0 0 0 0 0 0 0 0 0 0 0 0 0 0 0 0 0 0 0 0 0 0 0 0 0 0.111293777108394 0.0708195402718203 0.00717619475537973 0.00658672736768114 0.012108648492834 0 0 0 0 0 0 0.0193621621464885 0.00482613005339659 0 0 0 0 0 0 0 0 0 0 0 0 0 0 0 0 0 0 0 0 0 0 0 0 0 0 0 0 0 0 0 0 0.141352112996419 0 0 0.0495263313330848 0 0 0.0214257111506165 0.00501411771934204 0 0.00539092269676284 0 0 0 0 0 0 0 0.015677836392935 0 0 0 0 0 0 0.0285076980125298 0 0 0 0 0 0 0 0 0 0 0 0 0 0 0 0 0 0 0 0 0 0 0 0 0 0 0 0 0 0 0 0 0 0 0 0 0 0 0 0 0 0 0 0 0 0 0 0 0 0 0 0 0 0 0 0 0 0 0 0 0 0 0 0 0 0 0 0 0 0 0 0 0 0 0 0 0 0 0 0 0 0 0 0 0 0 0 0 0 0 0 0 0 0 0 0 0 0 0 0 0 0 0 0 0 0 0 0 0 0 0 0 0 0 0 0 0 0 0 0 0 0 0 0 0 0 0 0 0 0 0 0 0 0 0 0 0 0 0 0 0 0 0 0 0 0 0 0 0 0 0 0 0 0 0 0 0 0 0 0 0 0
0 0 0 0 0 0 0 0 0 0 0 0 0 0 0 0 0 0 0 0 0 0 0 0 0 0 0 0 0 0 0 0.00314323680737838 0 0 0.00429304398528928 0 0 0 0 0 0 0 0 0 0 0 0 0 0 0 0 0 0 0 0 0 0 0.00903172953437921 0 0 0 0 0 0 0 0 0 0 0 0 0 0 0 0 0 0 0 0 0 0.00793135437343638 0 0 0 0 0 0 0 0.0374115644505474 0.00961987111297366 0.12507573394506 0.0948798017227191 0.169870557379976 0 0 0 0 0 0 0 0.0684985768048553 0.128627048869551 0.031807590234092 0.236366139622613 0 0 0 0 0 0 0 0 0 0 0 0 0 0 0 0 0 0 0 0 0 0 0 0 0 0 0 0 0 0 0 0 0 0 0 0 0 0 0 0 0 0 0 0 0 0.0153301724991437 0 0 0.0581135786579855 0 0 0 0 0 0 0 0 0 0 0 0 0 0 0 0 0 0 0 0 0 0 0 0 0 0 0 0 0 0 0 0 0 0 0 0 0 0 0 0 0 0 0 0 0 0 0 0 0 0 0 0 0 0 0 0 0 0 0 0 0 0 0 0 0 0 0 0 0 0 0 0 0 0 0 0 0 0 0 0 0 0 0 0 0 0 0 0 0 0 0 0 0 0 0 0 0 0 0 0 0 0 0 0 0 0 0 0 0 0 0 0 0 0 0 0 0 0 0 0 0 0 0 0 0 0 0 0 0 0 0 0 0 0 0 0 0 0 0 0 0 0 0 0 0 0 0 0 0 0 0 0 0 0 0 0 0 0 0 0 0 0 0 0
0 0 0 0 0 0 0 0 0 0 0 0 0 0 0 0 0 0 0 0 0 0 0 0 0 0 0 0 0 0 0 0 0 0 0 0 0 0 0 0 0 0 0 0 0 0 0 0 0 0 0 0 0 0 0 0 0 0 0 0 0 0 0 0 0 0 0 0 0 0 0 0 0 0 0 0 0 0 0 0.0472831843117577 0.00560496006927907 0.00572040146135072 0 0 0.03520444167055 0.176843663555316 0 0.20320426987137 0.063765095305212 0.0480900609808817 0.00594602844581932 0.007165640848889 0 0 0 0.0355890606408079 0.0228033511833823 0.0190646168069972 0.0438581356145641 0 0.00320189535305803 0.016509098777115 0.0133804140686414 0 0 0 0 0 0 0 0 0 0 0 0 0 0 0 0 0 0 0 0 0 0 0 0.0139861505065578 0 0 0 0 0 0 0 0 0.230624410600246 0 0 0 0 0 0 0 0 0 0 0 0 0 0 0 0.00215511992820538 0 0 0 0 0 0 0 0 0 0 0 0 0 0 0 0 0 0 0 0 0 0 0 0 0 0 0 0 0 0 0 0 0 0 0 0 0 0 0 0 0 0 0 0 0 0 0 0 0 0 0 0 0 0 0 0 0 0 0 0 0 0 0 0 0 0 0 0 0 0 0 0 0 0 0 0 0 0 0 0 0 0 0 0 0 0 0 0 0 0 0 0 0 0 0 0 0 0 0 0 0 0 0 0 0 0 0 0 0 0 0 0 0 0 0 0 0 0 0 0 0 0 0 0 0 0 0 0 0 0 0 0 0 0 0 0 0 0 0 0 0 0 0 0 0 0 0 0 0 0 0 0 0 0 0 0 0 0 0 0 0 0 0 0
0 0 0 0 0 0 0 0 0 0 0 0 0 0 0 0 0 0 0 0 0 0 0 0 0 0 0 0 0 0.0530354008691832 0.176028136863805 0 0 0 0 0 0 0 0 0 0 0 0 0 0 0 0 0 0 0 0 0 0.0324443794445235 0 0 0 0 0 0 0 0 0 0 0 0 0 0 0 0 0 0 0 0 0 0 0 0 0 0 0.0265342571199303 0.0804851609115444 0.0407592287438814 0.0679729586547553 0 0.0337416819364915 0.0814573775632767 0 0.0522560405520314 0.0402372960871959 0 0 0 0.0548347955956782 0 0.0534912082819458 0 0 0.0269477520922008 0 0 0 0 0 0 0.0260573435583602 0 0.0099757080077289 0 0 0 0 0 0 0 0 0 0 0 0 0 0 0 0 0 0 0 0 0 0 0 0 0 0 0 0 0.143741273717468 0 0 0 0 0 0 0 0 0 0 0 0 0 0 0 0 0 0 0 0 0 0 0 0 0 0 0 0 0 0 0 0 0 0 0 0 0 0 0 0 0 0 0 0 0 0 0 0 0 0 0 0 0 0 0 0 0 0 0 0 0 0 0 0 0 0 0 0 0 0 0 0 0 0 0 0 0 0 0 0 0 0 0 0 0 0 0 0 0 0 0 0 0 0 0 0 0 0 0 0 0 0 0 0 0 0 0 0 0 0 0 0 0 0 0 0 0 0 0 0 0 0 0 0 0 0 0 0 0 0 0 0 0 0 0 0 0 0 0 0 0 0 0 0 0 0 0 0 0 0 0 0 0 0 0 0 0 0 0 0 0 0 0 0 0 0 0 0 0 0 0 0 0 0 0 0 0 0 0 0
0 0 0 0 0 0 0 0 0 0 0 0 0 0 0 0 0 0 0 0 0 0 0 0 0 0 0 0 0 0 0 0 0 0 0 0 0 0 0 0 0 0 0 0 0 0 0 0 0 0 0 0 0 0 0 0 0 0 0 0 0 0 0 0 0 0 0 0 0 0 0 0 0 0 0.020883231300484 0 0 0 0 0 0 0 0 0 0 0 0 0 0.0201801902467427 0 0 0 0.0171155458360519 0 0.0429194270063547 0 0 0.0851450764935379 0.220058513606745 0 0.00427492028974615 0 0 0 0 0 0 0 0 0 0 0 0 0 0 0 0 0 0 0 0 0 0 0 0 0 0 0 0 0 0 0 0 0 0.0820526929237137 0.395030995480265 0.0707333348958996 0 0 0 0 0 0 0 0 0 0.0139906482209874 0.00950373344069304 0 0.00980960257192604 0 0 0 0 0 0 0 0 0 0 0 0 0 0 0 0 0 0 0 0 0 0 0 0 0 0 0 0 0 0 0 0 0 0 0 0 0 0 0 0 0 0 0 0 0 0 0 0 0 0 0 0 0 0 0 0 0 0 0 0 0 0 0 0 0 0 0 0 0 0 0 0 0 0 0 0 0 0 0 0 0 0 0 0 0 0 0 0 0 0 0 0 0 0 0 0 0 0 0 0 0 0 0 0 0 0.00830208768685228 0 0 0 0 0 0 0 0 0 0 0 0 0 0 0 0 0 0 0 0 0 0 0 0 0 0 0 0 0 0 0 0 0 0 0 0 0 0 0 0 0 0 0 0 0 0 0 0 0 0 0 0 0 0 0 0 0 0 0 0
0 0 0 0 0 0 0 0 0 0 0 0 0 0 0 0 0 0 0 0 0 0 0 0 0 0 0 0 0 0 0 0 0 0 0 0 0 0 0 0 0 0 0 0 0 0 0 0 0 0 0 0 0 0 0 0 0 0 0 0 0 0 0 0 0 0 0 0 0 0 0 0 0 0 0 0 0 0 0 0 0.280033941516817 0.161120136628835 0.126254053648113 0 0.0103150364234092 0.0155526184103625 0 0.0157855506581036 0.0199519767363064 0 0 0 0 0 0.0391238123420804 0.0367933851892003 0.0928362067333504 0 0.0577736999770051 0 0 0 0 0 0 0 0 0 0 0 0 0 0 0 0 0 0 0 0 0 0 0 0 0 0 0 0 0 0 0 0 0 0 0 0 0.144459581736418 0 0 0 0 0 0 0 0 0 0 0 0 0 0 0 0 0 0 0 0 0 0 0 0 0 0 0 0 0 0 0 0 0 0 0 0 0 0 0 0 0 0 0 0 0 0 0 0 0 0 0 0 0 0 0 0 0 0 0 0 0 0 0 0 0 0 0 0 0 0 0 0 0 0 0 0 0 0 0 0 0 0 0 0 0 0 0 0 0 0 0 0 0 0 0 0 0 0 0 0 0 0 0 0 0 0 0 0 0 0 0 0 0 0 0 0 0 0 0 0 0 0 0 0 0 0 0 0 0 0 0 0 0 0 0 0 0 0 0 0 0 0 0 0 0 0 0 0 0 0 0 0 0 0 0 0 0 0 0 0 0 0 0 0 0 0 0 0 0 0 0 0 0 0 0 0 0 0 0 0
0 0 0 0 0 0 0 0 0 0 0 0 0 0 0 0 0 0 0 0 0 0 0 0 0 0 0 0 0 0 0 0 0 0 0 0 0 0 0 0 0 0 0 0 0 0 0 0 0 0 0 0 0 0 0 0 0 0.0248297581494037 0 0 0 0 0 0 0 0 0 0 0 0 0 0 0 0 0 0 0 0 0 0 0.092100248564541 0.0117597012509121 0.0286115592685697 0 0.0219780265402648 0.0100816522847278 0.0162517536614709 0.0169940598727795 0.0612977270757434 0 0 0 0 0 0.0649250492795911 0 0.173079271021424 0.0416753462712627 0 0 0 0 0.00786360752476326 0 0 0.0259482740948985 0 0 0.00800736632529923 0 0 0 0 0 0.031634227475933 0 0 0 0 0 0 0 0 0 0 0 0 0 0 0 0 0 0 0 0 0.273473033093182 0 0 0 0 0.00575121006880121 0 0 0 0 0.0110731433861185 0.0162376607463732 0.0111586942138675 0 0.0234828697832995 0 0 0 0 0 0 0 0 0 0 0 0 0 0 0 0 0 0 0 0 0 0 0 0 0 0 0 0 0 0 0 0 0 0 0 0 0 0 0 0 0 0 0 0 0 0.0130209485125212 0 0 0 0 0 0 0 0 0 0 0 0 0 0 0 0 0 0 0 0 0 0 0 0 0 0 0 0 0 0 0 0 0 0 0 0 0 0 0 0 0 0 0 0 0 0 0 0 0 0 0 0 0 0 0 0 0 0 0 0.00876481153425252 0 0 0 0 0 0 0 0 0 0 0 0 0 0 0 0 0 0 0 0 0 0 0 0 0 0 0 0 0 0 0 0 0 0 0 0 0 0 0 0 0 0 0 0 0 0 0 0 0 0 0 0 0 0 0 0 0 0 0 0
0 0 0 0.000843577888961894 0 0 0 0 0 0 0 0 0 0 0 0 0 0 0 0 0 0 0 0 0 0 0 0 0 0 0 0.0204473815561461 0.0121443375954637 0.0456974101381709 0.0480449053797403 0.00262894766639496 0 0 0 0 0.00319593614861392 0 0 0 0 0 0 0 0 0 0.0023287106611101 0 0 0.0446147723085974 0 0 0.00149856722407833 0.00111820969033873 0 0 0 0 0 0 0 0 0 0 0 0 0.023435697475441 0 0 0 0 0 0 0 0 0.00315854701230385 0 0 0 0.00201973844688793 0 0.00120559169427898 0 0.00984346933429536 0.0105654067763074 0.014866232284298 0.00370418096216807 0.0201416593602349 0 0.0213032585549015 0 0 0 0 0 0 0.118318060108982 0.021014489808133 0.0596739475513875 0 0 0 0 0 0 0 0 0 0 0 0 0 0 0 0 0 0 0 0 0 0 0 0 0 0 0.00104351795150174 0 0 0 0 0 0 0 0 0.0021223252619749 0 0 0 0.000918391974091256 0 0.00180697305628618 0 0 0 0.0166120317457365 0.00884488664101678 0.0429481155205815 0.0316732530653757 0.0192595093175062 0 0 0 0 0 0 0 0 0 0 0 0 0 0 0 0 0 0 0 0 0 0 0 0 0 0 0 0 0 0 0 0 0 0.010707372082737 0 0 0 0 0 0 0 0 0 0 0 0 0 0 0 0 0 0 0 0 0 0 0 0 0 0.00609311350084241 0.000971456478508722 0 0 0 0 0 0 0 0 0 0 0 0 0 0 0 0 0 0 0 0 0 0 0 0 0 0 0 0 0 0 0 0 0 0 0 0 0 0 0 0 0 0.135363579576389 0 0 0 0 0 0 0 0 0 0 0 0 0 0 0 0 0 0 0 0 0 0 0 0 0 0 0 0 0 0 0 0 0 0 0 0 0 0 0 0.00936109651833329 0 0.0414256949988489 0 0 0 0.026550646483018 0.0275315051522626 0 0 0 0 0 0 0 0 0.0261642611091176 0 0 0 0.0987892339386358
0 0 0 0 0 0 0 0 0 0 0 0 0 0 0 0 0 0 0 0 0 0 0 0 0 0 0 0 0 0 0 0.00561893465091534 0 0.0176685273501337 0.0129910602404901 0.00150237600275693 0 0 0 0 0.00137711760465055 0 0 0 0 0 0 0 0 0 0 0 0 0.0127315251180892 0 0 0 0.0026601751724922 0 0 0 0 0 0 0 0 0 0 0 0 0.00671563552046381 0 0.00273942482058963 0 0 0.000868519654467701 0 0 0 0.0024432415343554 0 0 0 0.00121472309664155 0.00129785023543043 0.00142347699184052 0.0013308201184455 0.011089210245631 0.0152502745267751 0.0178802161758927 0.00401174850303483 0.0238194630484774 0 0.0245117294116201 0.000613714604438541 0 0.000435343541597714 0 0 0.0724983626945253 0 0.0327814603979416 0.0787938380868995 0 0 0 0 0 0 0 0 0 0 0 0 0 0 0 0 0 0 0 0 0 0 0 0.00232224616947827 0 0 0 0 0 0 0 0 0 0 0 0.0157612791851984 0 0.00187291201561593 0 0.00491005235245136 0.00433257818171204 0.00304767189255307 0 0.00230987711666313 0 0.0260165618393418 0.0662190101864032 0.0836777597217738 0.0441478570143824 0.00339055073654986 0.0360316264744962 0 0 0 0 0 0 0 0 0 0 0 0 0 0 0 0 0 0 0 0 0 0 0 0 0 0 0 0 0 0 0 0 0.00318141793850599 0 0 0 0 0 0 0.00196334411444163 0 0 0 0 0 0 0 0 0 0 0 0 0 0 0 0 0 0 0.00496959872757368 0.000779981243089925 0 0 0 0 0 0 0 0 0 0 0 0 0 0 0 0 0 0 0 0 0 0 0 0 0 0 0 0 0 0 0 0 0 0 0 0 0 0 0 0 0 0.147912487008448 0 0 0 0 0 0 0 0 0 0 0 0 0 0 0 0 0 0 0 0 0 0 0 0 0 0 0 0 0 0 0 0 0 0 0 0 0 0 0 0 0 0.0943066070060455 0.0155919077380906 0 0 0 0.01503246870045 0 0.00099919417093006 0 0.00148821039051227 0 0 0 0 0.0512048253224413 0 0 0.00409965303055759 0.0101615523736973
0 0 0 0 0 0 0 0 0 0 0 0 0 0 0 0 0 0 0 0 0 0 0 0 0 0 0 0 0 0 0 0 0 0.00969315861882842 0.00322146057323171 0 0 0 0 0 0.000978496423559963 0 0 0 0 0 0 0 0 0 0 0 0 0 0 0 0 0.00647156592442129 0 0 0 0 0 0 0 0 0 0 0 0 0 0 0 0 0 0 0 0 0 0 0 0 0 0 0.00701828751325216 0.0196867714191961 0 0.0500506286047654 0.162179959112292 0.0656830316329172 0.0287302659223829 0.0655464827621642 0 0.0139885191280351 0.00730267571058976 0 0 0 0 0.0297163410232655 0.0756532556775771 0 0.264761697708015 0 0 0 0 0 0 0 0 0 0 0 0 0 0 0 0 0 0 0 0 0 0 0 0 0 0 0 0 0 0 0 0 0 0 0 0 0 0.00365029736352661 0 0.0198706239465632 0 0 0 0 0 0.0282595466633547 0.0193453812338393 0.0523769158667826 0.0547492599705393 0 0 0 0 0 0 0 0 0 0 0 0 0 0 0 0 0 0 0 0 0 0 0 0 0 0 0 0 0 0 0 0 0 0 0 0 0 0 0 0 0 0 0 0 0 0 0 0 0 0 0 0 0 0 0 0 0 0 0 0 0 0 0 0 0 0 0 0 0 0 0 0 0 0 0 0 0 0 0 0 0 0 0 0 0 0 0 0 0 0 0 0 0 0 0 0 0 0 0 0 0 0 0 0.0056458833754434 0 0 0 0 0 0 0 0 0 0 0 0 0 0 0 0 0 0 0 0 0 0 0 0 0 0 0 0 0 0 0 0 0 0 0 0 0 0 0 0 0 0.00541949382545729 0 0 0 0 0 0 0 0 0 0 0 0 0 0 0 0 0 0
0 0 0 0 0 0 0 0 0 0 0 0 0 0 0 0 0 0 0 0 0 0 0 0 0 0 0 0 0 0 0 0.000800740450000939 0 0.0107992171616214 0.0104384683626867 0.00195219347198784 0 0 0 0 0.00171408502578326 0 0 0 0 0 0 0 0 0 0 0 0 0.00279279600649062 0.00376170035896198 0 0 0.0104674183296643 0 0 0 0 0 0 0 0 0 0 0 0 0.00280052674661236 0 0 0 0 0 0 0 0 0.0089764921583858 0 0 0 0.00169326555610479 0.00335986317417952 0.00697010670697558 0 0.0592816700925402 0.081365583603151 0.0879236208804254 0.0195993432207191 0.0752395617428982 0 0.0593479463635878 0.00337915149591589 0 0 0 0.0013415220557262 0.0481771063320826 0.103817613367927 0.151159211321292 0 0.00563563448812612 0 0 0 0 0 0 0 0 0 0 0 0 0 0 0 0 0 0 0 0 0 0 0 0 0 0 0 0 0 0 0 0 0 0 0.00162947377694865 0 0.0181792636858254 0 0.0209073229862315 0 0 0 0.00302555758777576 0 0.0360914530106242 0.0198930385038663 0.0504319851567611 0.0737669285601615 0 0.00236700063190734 0 0 0 0 0 0 0 0 0 0 0 0 0 0 0 0 0 0 0 0 0 0 0 0 0 0 0 0 0 0 0 0 0 0 0 0 0 0 0 0 0 0 0 0 0 0 0 0 0 0 0 0.00127522745306746 0 0 0 0 0 0 0 0 0 0 0 0 0 0 0 0 0 0 0 0 0 0 0 0 0 0 0 0 0 0 0 0 0 0 0 0 0 0 0 0 0 0 0 0 0 0 0 0 0 0.0054223758616066 0 0 0 0 0 0 0 0 0 0 0 0 0 0 0 0 0 0 0 0 0 0 0 0 0 0 0 0 0 0 0 0 0 0 0 0 0 0 0 0 0 0.00421553431137753 0 0 0 0 0 0 0 0 0 0 0 0 0 0 0 0 0 0
0 0 0 0 0 0 0 0 0 0 0 0 0.0394107016895333 0 0 0 0 0 0.388386657518164 0 0 0 0 0 0 0 0 0 0 0 0 0 0 0 0 0 0 0 0 0 0 0 0 0 0 0 0 0 0 0 0 0 0 0 0.021803909080179 0 0 0 0 0 0 0 0 0 0 0 0 0 0 0 0 0 0 0 0 0 0 0 0 0 0 0 0 0 0 0 0 0 0 0 0 0 0 0 0 0 0 0 0 0 0 0 0.115903222582181 0 0 0 0 0.0346141523259852 0.253290875665062 0 0 0 0 0.0659941122171252 0 0 0 0.01998790445096 0 0 0 0 0 0 0 0 0 0 0 0 0 0 0 0 0 0 0 0 0 0 0 0 0 0 0 0 0 0 0 0 0 0 0 0 0 0 0 0 0 0 0 0 0 0 0 0 0.0368369301183937 0 0 0 0 0 0 0 0 0 0 0 0 0 0 0 0 0 0 0 0 0 0 0 0 0 0 0 0 0 0 0 0 0 0 0 0 0 0 0.0237715343524169 0 0 0 0 0 0 0 0 0 0 0 0 0 0 0 0 0 0 0 0 0 0 0 0 0 0 0 0 0 0 0 0 0 0 0 0 0 0 0 0 0 0 0 0 0 0 0 0 0 0 0 0 0 0 0 0 0 0 0 0 0 0 0 0 0 0 0 0 0 0 0 0 0 0 0 0 0 0 0 0 0 0 0 0 0 0 0 0 0 0 0 0 0 0 0 0 0 0 0 0 0 0 0 0 0 0 0 0 0 0
0 0 0 0 0 0 0 0 0 0 0 0 0 0 0 0 0 0 0 0 0 0 0 0 0 0 0 0.011790567771929 0 0.0846231252249569 0.0992860823401309 0 0 0 0 0 0 0 0 0 0 0 0 0 0 0 0 0 0 0 0 0 0.403820502694001 0 0 0 0 0 0.0113505253678125 0 0 0 0 0 0 0 0 0 0 0 0 0 0 0 0 0 0 0 0 0 0 0 0 0 0 0 0 0 0 0 0 0 0 0 0 0.0182481557779775 0 0 0 0 0 0 0 0 0 0 0.051903644918258 0 0 0 0 0 0 0 0 0 0 0 0 0 0.110908332621661 0 0.097298947376686 0 0.0966508184304234 0 0 0 0 0 0 0 0 0 0 0 0 0 0 0 0 0 0 0 0 0 0 0 0 0 0 0 0 0 0 0 0 0 0 0 0 0 0 0 0 0 0 0 0 0 0 0 0.0141192974761636 0 0 0 0 0 0 0 0 0 0 0 0 0 0 0 0 0 0 0 0 0 0 0 0 0 0 0 0 0 0 0 0 0 0 0 0 0 0 0 0 0 0 0 0 0 0 0 0 0 0 0 0 0 0 0 0 0 0 0 0 0 0 0 0 0 0 0 0 0 0 0 0 0 0 0 0 0 0 0 0 0 0 0 0 0 0 0 0 0 0 0 0 0 0 0 0 0 0 0 0 0 0 0 0 0 0 0 0 0 0 0 0 0 0 0 0 0 0 0 0 0 0 0 0 0 0 0 0 0 0 0 0 0 0 0 0 0 0 0 0 0 0 0
0 0 0 0 0 0 0 0 0 0 0 0 0 0 0 0.00430032286091005 0 0 0.0268706461224035 0 0 0 0 0 0 0 0 0 0 0.197593508834039 0.0261781437697953 0 0 0 0 0 0 0 0 0 0 0 0 0 0 0 0 0 0 0 0 0 0 0 0 0 0 0 0 0 0 0 0 0 0 0 0 0 0 0 0 0 0 0 0 0.0111734029204491 0 0 0 0 0 0 0.0184744775998398 0 0 0 0 0 0 0 0 0.00679146644763168 0 0 0 0 0 0 0.0253618025025258 0 0 0 0 0 0 0 0 0 0 0 0 0.10526356390959 0 0 0.529451300683697 0.025092708540316 0 0 0 0 0.0234486558088027 0 0 0 0 0 0 0 0 0 0 0 0 0 0 0 0 0 0 0 0 0 0 0 0 0 0 0 0 0 0 0 0 0 0 0 0 0 0 0 0 0 0 0 0 0 0 0 0 0 0 0 0 0 0 0 0 0 0 0 0 0 0 0 0 0 0 0 0 0 0 0 0 0 0 0 0 0 0 0 0 0 0 0 0 0 0 0 0 0 0 0 0 0 0 0 0 0 0 0 0 0 0 0 0 0 0 0 0 0 0 0 0 0 0 0 0 0 0 0 0 0 0 0 0 0 0 0 0 0 0 0 0 0 0 0 0 0 0 0 0 0 0 0 0 0 0 0 0 0 0 0 0 0 0 0 0 0 0 0 0 0 0 0 0 0 0 0 0 0 0 0 0 0 0 0 0 0 0 0 0 0 0 0 0 0 0 0 0 0 0 0 0 0 0 0
0 0 0 0 0 0 0 0 0 0 0 0 0 0 0 0 0 0 0 0 0 0 0 0 0 0 0.035228566304808 0 0 0.105149982928647 0.0741887331440644 0 0 0 0 0 0 0 0 0 0 0 0 0 0 0 0 0 0 0 0 0 0.435553402689991 0 0 0 0 0 0 0 0 0 0 0 0 0 0 0 0 0 0 0 0 0 0 0 0 0 0 0 0 0 0 0 0 0 0 0 0 0 0 0 0 0 0 0.0130066659625513 0 0 0 0 0 0 0 0 0.0966342932207189 0 0 0.0792983232426144 0 0 0 0 0 0 0 0 0 0 0 0 0 0 0.0560039653892803 0 0 0 0 0 0 0 0 0 0 0 0 0 0 0 0 0 0 0 0 0 0 0 0 0 0 0 0 0 0 0 0 0 0 0 0 0 0 0 0 0 0 0 0 0 0 0 0 0 0.0290645106342945 0 0 0 0 0 0 0 0 0 0 0 0 0 0 0 0 0 0 0 0 0 0 0 0 0 0 0 0 0 0 0 0 0 0 0 0 0 0 0 0 0 0 0 0 0 0 0 0 0 0 0 0 0 0 0 0 0 0 0 0 0 0 0 0 0 0 0 0 0 0 0 0 0 0 0 0 0 0 0 0 0 0 0 0 0 0 0 0.00993534399996568 0 0 0 0 0 0.00851037843571581 0.0574258340473479 0 0 0 0 0 0 0 0 0 0 0 0 0 0 0 0 0 0 0 0 0 0 0 0 0 0 0 0 0 0 0 0 0 0 0 0 0 0 0 0 0 0 0 0 0 0 0 0
0 0 0 0 0 0 0 0 0 0 0 0 0 0 0 0 0.0978356312086524 0 0 0 0 0 0 0 0 0 0.0117379111978894 0 0 0.0235333690852713 0.0253187311587325 0 0 0 0 0 0 0 0 0 0 0 0 0 0 0 0 0 0 0 0 0 0 0 0 0 0 0 0.100276126849707 0 0 0 0 0 0 0.0839245150406214 0 0 0 0 0 0 0 0 0 0 0 0 0 0 0 0 0 0 0 0 0 0 0 0 0 0 0 0 0 0 0 0 0 0 0 0 0 0.0205845283548228 0 0 0.124983846368709 0 0.0207589735103721 0 0 0 0 0 0 0 0.212369627517676 0 0 0 0 0.023048487989279 0 0.0455324729037404 0 0 0 0 0 0 0 0 0 0 0 0 0 0 0 0 0 0 0 0 0 0 0 0 0 0 0 0 0 0 0 0 0 0 0 0 0 0 0 0 0 0 0 0 0 0 0 0 0.0376310637881852 0 0 0 0 0 0 0 0 0 0 0 0 0 0 0 0 0 0 0 0 0 0 0 0 0 0 0 0 0 0 0 0 0 0 0 0 0 0 0 0 0 0 0 0 0 0 0 0 0 0 0 0 0 0 0 0 0 0 0 0 0 0 0 0 0 0 0 0 0 0 0 0 0 0 0 0 0 0 0 0 0 0 0 0 0 0 0 0.104981694047792 0 0 0 0 0.0155417732550685 0.0196754995563246 0.0322657481671558 0 0 0 0 0 0 0 0 0 0 0 0 0 0 0 0 0 0 0 0 0 0 0 0 0 0 0 0 0 0 0 0 0 0 0 0 0 0 0 0 0 0 0 0 0 0 0 0
0 0 0 0 0 0 0 0 0 0 0 0 0 0 0 0.00832382468118831 0 0 0.448133085790566 0 0 0 0 0 0 0 0 0 0.0388527455070322 0.0353921774837056 0.0559467908622866 0 0 0 0 0 0 0 0 0 0 0 0 0 0 0 0 0 0 0 0 0 0 0 0 0 0 0 0 0 0 0 0 0 0 0 0.056878379803128 0 0.146703888887259 0 0 0 0 0 0 0 0 0 0 0 0 0 0 0 0 0 0 0 0 0 0 0 0 0 0 0 0 0 0.0148274646227129 0 0 0 0 0.133680500810167 0 0 0 0.0184232893527403 0 0 0.0210774229638825 0.0217604292353314 0 0 0 0 0 0 0 0 0 0 0 0 0 0 0 0 0 0 0 0 0 0 0 0 0 0 0 0 0 0 0 0 0 0 0 0 0 0 0 0 0 0 0 0 0 0 0 0 0 0 0 0 0 0 0 0 0 0 0 0 0 0 0 0 0 0 0 0 0 0 0 0 0 0 0 0 0 0 0 0 0 0 0 0 0 0 0 0 0 0 0 0 0 0 0 0 0 0 0 0 0 0 0 0 0 0 0 0 0 0 0 0 0 0 0 0 0 0 0 0 0 0 0 0 0 0 0 0 0 0 0 0 0 0 0 0 0 0 0 0 0 0 0 0 0 0 0 0 0 0 0 0 0 0 0 0 0 0 0 0 0 0 0 0 0 0 0 0 0 0 0 0 0 0 0 0 0 0 0 0 0 0 0 0 0 0 0 0 0 0 0 0 0 0 0 0 0 0 0 0 0 0 0 0
0 0 0 0 0 0 0 0 0 0 0 0 0 0 0 0 0 0 0.0934456609206303 0 0 0 0 0 0 0 0 0 0 0 0 0 0 0 0 0 0 0 0 0 0 0 0 0 0 0 0 0 0 0 0 0 0 0 0 0 0 0 0 0 0 0 0 0 0 0 0 0 0.611158379792342 0 0 0 0 0 0 0 0 0 0 0 0 0 0 0 0 0 0 0 0 0 0 0 0 0 0 0 0 0 0 0 0 0 0 0 0 0 0 0 0 0 0.0978105064458096 0 0.0792248079021876 0 0 0 0 0 0 0 0 0 0 0.11836064493903 0 0 0 0 0 0 0 0 0 0 0 0 0 0 0 0 0 0 0 0 0 0 0 0 0 0 0 0 0 0 0 0 0 0 0 0 0 0 0 0 0 0 0 0 0 0 0 0 0 0 0 0 0 0 0 0 0 0 0 0 0 0 0 0 0 0 0 0 0 0 0 0 0 0 0 0 0 0 0 0 0 0 0 0 0 0 0 0 0 0 0 0 0 0 0 0 0 0 0 0 0 0 0 0 0 0 0 0 0 0 0 0 0 0 0 0 0 0 0 0 0 0 0 0 0 0 0 0 0 0 0 0 0 0 0 0 0 0 0 0 0 0 0 0 0 0 0 0 0 0 0 0 0 0 0 0 0 0 0 0 0 0 0 0 0 0 0 0 0 0 0 0 0 0 0 0 0 0 0 0 0 0 0 0 0 0 0 0 0 0 0 0
0 0 0 0 0 0 0 0 0 0 0 0 0 0 0 0 0 0 0 0 0 0 0 0 0 0 0 0 0 0 0 0 0 0 0 0 0 0 0 0 0 0 0 0 0 0 0 0 0 0 0 0 0 0 0 0 0 0 0 0 0 0 0 0 0 0 0.0714658349658445 0.243011295052135 0.244421570520733 0 0.0577325781052741 0 0 0 0 0.0375364702522349 0 0 0 0 0 0 0 0 0 0 0 0 0 0 0 0 0 0 0 0 0 0 0 0 0 0 0 0 0 0 0 0 0.0219341525692445 0.0543508875887844 0 0 0.120079820323217 0 0 0 0 0 0 0 0 0 0 0.149467390622533 0 0 0 0 0 0 0 0 0 0 0 0 0 0 0 0 0 0 0 0 0 0 0 0 0 0 0 0 0 0 0 0 0 0 0 0 0 0 0 0 0 0 0 0 0 0 0 0 0 0 0 0 0 0 0 0 0 0 0 0 0 0 0 0 0 0 0 0 0 0 0 0 0 0 0 0 0 0 0 0 0 0 0 0 0 0 0 0 0 0 0 0 0 0 0 0 0 0 0 0 0 0 0 0 0 0 0 0 0 0 0 0 0 0 0 0 0 0 0 0 0 0 0 0 0 0 0 0 0 0 0 0 0 0 0 0 0 0 0 0 0 0 0 0 0 0 0 0 0 0 0 0 0 0 0 0 0 0 0 0 0 0 0 0 0 0 0 0 0 0 0 0 0 0 0 0 0 0 0 0 0 0 0 0 0 0 0 0 0 0 0 0
0 0 0 0 0 0 0 0 0 0 0 0 0 0 0 0 0 0 0.0525932296966469 0 0 0 0 0 0 0 0 0 0 0.0943826382862162 0 0 0 0 0 0 0 0 0 0 0 0 0 0 0 0 0 0 0 0 0 0 0 0 0 0 0 0 0 0 0 0 0 0 0 0 0 0 0 0 0 0 0 0 0 0 0 0 0 0 0 0 0 0 0 0 0 0 0 0 0 0 0 0 0 0 0 0 0 0 0 0 0 0 0 0.466247736366671 0 0 0.0508745480975423 0 0 0 0 0 0.134650480630785 0 0 0 0 0 0.201251366922139 0 0 0 0 0 0 0 0 0 0 0 0 0 0 0 0 0 0 0 0 0 0 0 0 0 0 0 0 0 0 0 0 0 0 0 0 0 0 0 0 0 0 0 0 0 0 0 0 0 0 0 0 0 0 0 0 0 0 0 0 0 0 0 0 0 0 0 0 0 0 0 0 0 0 0 0 0 0 0 0 0 0 0 0 0 0 0 0 0 0 0 0 0 0 0 0 0 0 0 0 0 0 0 0 0 0 0 0 0 0 0 0 0 0 0 0 0 0 0 0 0 0 0 0 0 0 0 0 0 0 0 0 0 0 0 0 0 0 0 0 0 0 0 0 0 0 0 0 0 0 0 0 0 0 0 0 0 0 0 0 0 0 0 0 0 0 0 0 0 0 0 0 0 0 0 0 0 0 0 0 0 0 0 0 0 0 0 0 0 0 0 0 0 0 0
0 0 0 0 0 0 0 0 0 0 0 0 0 0 0 0 0 0 0 0 0 0 0 0 0 0 0 0 0 0 0 0 0 0 0 0 0 0 0 0 0 0 0 0 0 0 0 0 0 0 0 0 0 0 0 0 0 0 0 0 0 0 0 0 0 0 0.0364589462193914 0 0.0869949283367771 0 0 0 0 0 0 0.148163648935963 0 0 0 0 0 0 0 0 0 0 0 0 0 0 0 0 0 0 0 0 0 0 0 0 0 0 0 0 0 0 0 0 0 0.054468439534885 0.148570517033387 0 0 0 0 0 0 0 0 0 0.080508175979194 0 0 0.0552148319215595 0.389620512038844 0 0 0 0 0 0 0 0 0 0 0 0 0 0 0 0 0 0 0 0 0 0 0 0 0 0 0 0 0 0 0 0 0 0 0 0 0 0 0 0 0 0 0 0 0 0 0 0 0 0 0 0 0 0 0 0 0 0 0 0 0 0 0 0 0 0 0 0 0 0 0 0 0 0 0 0 0 0 0 0 0 0 0 0 0 0 0 0 0 0 0 0 0 0 0 0 0 0 0 0 0 0 0 0 0 0 0 0 0 0 0 0 0 0 0 0 0 0 0 0 0 0 0 0 0 0 0 0 0 0 0 0 0 0 0 0 0 0 0 0 0 0 0 0 0 0 0 0 0 0 0 0 0 0 0 0 0 0 0 0 0 0 0 0 0 0 0 0 0 0 0 0 0 0 0 0 0 0 0 0 0 0 0 0 0 0 0 0 0 0 0
0 0 0 0 0 0 0 0 0 0 0 0 0.38312722741281 0 0 0 0 0 0.03388312667517 0 0 0 0 0 0 0 0.00493448763130034 0 0 0 0 0 0 0 0.0372035429795659 0 0 0 0 0 0 0 0 0 0 0 0 0 0 0 0 0 0 0 0.0638851367368312 0 0 0 0 0 0 0 0 0 0 0 0 0 0 0 0 0 0 0 0 0 0 0 0 0 0 0 0 0 0 0 0 0 0 0 0 0 0 0 0 0 0 0 0 0 0 0 0 0.0140089187434274 0 0 0 0 0 0 0 0 0 0 0 0 0 0.148752866682177 0 0 0 0 0 0 0 0 0 0 0 0 0 0 0 0 0 0 0 0 0 0 0 0 0 0 0 0 0 0 0 0 0 0 0 0 0 0 0 0 0 0 0 0 0 0 0 0 0.222059509047512 0 0 0 0 0 0 0 0 0 0 0 0 0 0 0 0 0 0 0.00611519427380488 0 0 0 0 0 0 0 0 0 0 0 0 0 0 0 0 0 0 0 0.0150091520584779 0 0 0 0 0 0 0 0 0 0 0 0 0 0 0 0 0 0 0 0 0 0 0 0 0 0 0 0 0 0 0 0 0 0 0 0 0 0 0 0 0 0 0 0 0 0 0 0 0 0 0 0 0 0 0 0.0710208377589233 0 0 0 0 0 0 0 0 0 0 0 0 0 0 0 0 0 0 0 0 0 0 0 0 0 0 0 0 0 0 0 0 0 0 0 0 0 0 0 0 0 0 0 0 0 0 0 0 0 0 0 0 0 0
0 0 0 0 0 0 0 0 0 0 0 0 0 0 0 0.00361290934387259 0 0.0111404686188977 0.0810439732374686 0 0 0 0 0 0 0 0 0 0 0.0651891874749844 0.0142280014936141 0.00694281038171499 0 0 0 0 0 0 0 0 0 0 0 0 0 0 0 0 0 0 0 0 0 0 0 0 0 0 0 0 0 0 0 0 0 0 0 0 0.0083511547122963 0 0 0 0 0 0 0 0 0 0 0 0.00618589107747885 0 0.0129453223238912 0 0 0 0 0 0 0 0 0 0 0 0 0 0 0 0.0204483774820314 0 0 0 0 0 0 0.350151507594565 0 0 0 0 0 0.020104775248306 0 0 0 0.259279785636137 0 0.0923388547095064 0 0 0 0 0 0 0 0 0 0 0 0 0 0 0 0 0 0 0 0 0 0 0 0 0 0 0 0 0 0 0 0 0 0 0 0 0 0 0 0 0 0 0 0 0 0 0 0 0.0355356777589292 0 0 0 0 0 0 0 0 0 0 0 0 0 0 0 0 0 0 0.00711524619511707 0 0 0 0 0 0 0 0 0 0 0 0 0 0 0 0 0 0 0 0 0 0 0 0 0 0 0 0 0 0 0 0 0 0 0 0 0 0 0 0 0 0 0 0 0 0 0 0 0 0 0 0 0 0 0 0 0 0 0 0 0 0 0 0 0 0 0 0 0 0 0 0 0 0.00538605671118834 0 0 0 0 0 0 0 0 0 0 0 0 0 0 0 0 0 0 0 0 0 0 0 0 0 0 0 0 0 0 0 0 0 0 0 0 0 0 0 0 0 0 0 0 0 0 0 0 0 0 0 0 0 0 0 0
0 0 0 0 0 0 0 0 0 0 0 0 0.0235246410517807 0 0 0 0 0.0169564888439386 0.100362612123372 0 0 0 0.0104776587710301 0 0 0 0 0 0 0.00953783131414897 0 0.0165643031167516 0 0 0 0 0 0 0 0 0 0 0 0 0 0 0 0 0 0 0 0 0 0 0 0 0 0 0 0 0 0 0 0 0 0 0 0 0 0 0 0 0 0 0 0 0 0 0 0 0 0 0 0 0 0 0 0 0 0 0 0.00827537689749597 0 0 0 0 0 0 0 0 0 0 0 0 0 0.0378879625202429 0 0 0 0 0 0 0 0 0.59196003458151 0 0.00669352789816121 0.100834297030136 0 0 0 0 0 0.00844485099288285 0 0 0 0 0 0 0 0 0 0 0 0 0 0 0 0 0 0 0 0 0 0 0 0 0 0 0 0 0 0 0 0 0 0 0 0 0 0 0 0 0 0 0.0376579139704046 0 0 0 0 0 0 0 0 0 0 0 0 0 0 0 0 0 0 0.0108515205006131 0 0 0 0 0 0 0 0 0 0 0 0 0 0 0 0 0 0 0 0 0 0 0 0 0 0 0 0 0 0 0 0 0 0 0 0 0 0 0 0 0 0 0 0 0 0 0 0 0 0 0 0 0 0 0 0 0 0 0 0 0 0 0 0 0 0 0 0 0 0 0 0 0 0.0112868987072505 0.00868408168027981 0 0 0 0 0 0 0 0 0 0 0 0 0 0 0 0 0 0 0 0 0 0 0 0 0 0 0 0 0 0 0 0 0 0 0 0 0 0 0 0 0 0 0 0 0 0 0 0 0 0 0 0 0 0 0
0 0 0.041324868892018 0 0 0 0 0 0 0 0 0 0 0 0 0 0.0292143830259514 0 0.104305392462713 0 0 0 0 0 0 0 0.0387730236421548 0 0 0.0400887417757686 0 0 0 0 0 0 0 0 0 0 0 0 0 0 0 0 0 0 0 0 0 0 0 0 0 0 0 0 0 0 0 0 0 0 0 0 0 0 0 0 0 0 0 0 0 0 0 0 0 0 0 0 0 0 0 0 0 0 0 0 0 0 0 0 0 0 0 0 0 0 0 0 0 0 0 0 0 0.190478940483531 0 0 0 0 0 0 0 0.0084878987748766 0 0 0.138165803254099 0 0 0 0 0.0586501494822985 0 0 0 0 0 0 0 0 0 0 0 0 0 0 0 0 0 0 0 0 0 0 0 0 0 0 0 0 0 0 0 0 0 0 0 0 0 0 0 0 0 0 0.0313227848633476 0 0 0 0 0 0.0258326633836343 0 0 0 0 0 0 0 0 0 0 0 0 0 0 0 0 0 0 0 0 0 0 0 0 0 0 0 0 0 0 0 0 0 0 0 0 0 0 0 0 0 0 0 0 0 0 0 0 0 0 0 0 0 0 0 0 0 0 0 0 0 0 0 0 0 0 0 0 0 0 0 0 0 0 0 0 0 0 0 0 0 0 0 0 0 0 0 0.169731129925381 0 0.0281563379449873 0 0.0170422158035147 0.02310275759738 0 0.0553229086883445 0 0 0 0 0 0 0 0 0 0 0 0 0 0 0 0 0 0 0 0 0 0 0 0 0 0 0 0 0 0 0 0 0 0 0 0 0 0 0 0 0 0 0 0 0 0 0 0
0 0 0 0 0 0 0 0 0 0 0 0 0.149797464454205 0 0 0 0 0 0.0292663728550914 0 0 0 0.00847780132817348 0 0 0 0.0079193300163336 0 0 0 0 0 0 0 0 0 0 0 0 0 0 0 0 0 0 0 0 0 0 0 0 0 0 0 0 0 0 0 0 0 0 0 0 0 0 0 0 0 0 0 0 0 0 0 0 0 0 0 0 0 0 0 0 0 0 0 0 0 0 0 0 0 0 0 0 0 0 0 0 0 0 0 0 0.00623139308335796 0 0 0 0 0 0 0 0 0 0.218465972233237 0.156253382340744 0.0747359381387567 0 0 0 0 0 0 0 0 0 0 0 0 0 0 0 0 0 0 0 0 0 0 0 0 0 0 0 0 0 0 0 0 0 0 0 0 0 0 0 0 0 0 0 0 0 0 0 0 0 0 0.23854701451608 0 0 0 0 0 0 0 0 0 0 0 0 0 0 0 0 0 0 0 0 0 0 0 0 0 0 0 0 0 0 0 0 0 0 0 0 0 0 0 0 0 0 0 0 0 0 0 0 0 0 0 0 0 0 0 0 0 0 0 0 0 0 0 0 0 0 0 0 0 0 0 0 0 0 0 0 0 0 0 0 0 0 0 0 0 0 0 0 0 0 0 0 0.00541747235648803 0 0.104887858677533 0 0 0 0 0 0 0 0 0 0 0 0 0 0 0 0 0 0 0 0 0 0 0 0 0 0 0 0 0 0 0 0 0 0 0 0 0 0 0 0 0 0 0 0 0 0 0 0 0 0 0 0 0 0
0 0 0 0 0 0 0 0 0 0 0 0 0.0422558207854002 0 0 0 0 0 0 0 0 0 0 0 0 0 0 0 0 0 0 0.171423697834956 0 0 0 0 0 0 0 0 0 0 0 0 0 0 0 0 0 0 0 0 0 0 0 0 0 0 0 0 0 0 0 0 0 0 0 0 0 0 0 0 0 0 0 0 0 0 0 0 0 0 0 0 0 0 0 0 0 0 0 0 0 0 0 0 0 0 0 0 0 0 0 0 0 0 0 0 0 0 0 0 0 0 0 0 0.331867909826103 0 0 0 0 0 0 0 0 0 0 0.0346575264056402 0 0 0 0 0 0 0 0 0 0 0 0 0 0 0 0 0 0 0 0 0 0 0 0 0 0 0 0 0 0 0 0 0 0 0 0 0 0 0.180131266329633 0 0 0 0 0 0 0 0 0 0 0 0 0 0 0 0 0 0 0.0938997783365512 0 0 0 0 0 0 0 0 0 0 0 0 0 0 0 0 0 0 0 0 0 0 0 0 0 0 0 0 0 0 0 0 0 0 0 0 0 0 0 0 0 0 0 0 0 0 0 0 0 0 0 0 0 0 0 0 0 0 0 0 0 0 0 0 0 0 0 0 0 0 0 0 0 0 0.145764000481716 0 0 0 0 0 0 0 0 0 0 0 0 0 0 0 0 0 0 0 0 0 0 0 0 0 0 0 0 0 0 0 0 0 0 0 0 0 0 0 0 0 0 0 0 0 0 0 0 0 0 0 0 0 0 0
0 0 0 0 0 0 0 0 0 0 0 0 0.208439309914585 0 0 0 0 0 0 0 0 0 0.134414200338992 0 0 0 0.0424496037175112 0 0 0 0 0 0 0 0 0 0 0 0 0 0 0 0 0 0 0 0 0 0 0 0 0 0 0 0 0 0 0 0 0 0 0 0 0 0 0 0 0 0 0 0 0 0 0 0 0 0 0 0 0 0 0 0 0 0 0 0 0 0 0 0 0 0 0 0 0 0 0 0 0 0 0 0 0 0 0 0 0 0 0 0 0 0 0 0 0 0 0 0 0 0 0 0 0 0 0 0 0 0 0 0 0 0 0 0 0 0 0 0 0 0 0 0 0 0 0 0 0 0 0 0 0 0 0 0 0 0 0 0 0 0 0 0 0 0 0 0 0 0 0 0 0 0.320434587670369 0 0 0 0 0 0 0 0 0 0 0 0 0 0 0 0 0 0 0 0 0 0 0 0 0 0 0 0 0 0 0 0 0 0 0 0 0 0 0 0 0 0 0 0 0 0 0 0 0 0 0 0 0 0 0 0 0 0 0 0 0 0 0 0 0 0 0 0 0 0 0 0 0 0 0 0 0 0 0 0 0 0 0 0 0 0 0 0.0666253516433204 0 0.227636946715223 0 0 0 0 0 0 0 0 0 0 0 0 0 0 0 0 0 0 0 0 0 0 0 0 0 0 0 0 0 0 0 0 0 0 0 0 0 0 0 0 0 0 0 0 0 0 0 0 0 0 0 0 0
0 0 0 0 0 0 0 0 0 0 0 0 0 0 0 0 0 0 0 0 0 0 0 0 0 0 0 0 0 0 0 0 0 0 0 0 0 0 0 0 0 0 0 0 0 0 0 0 0 0 0 0 0 0 0 0 0 0 0 0 0 0 0 0 0 0 0 0 0 0 0 0 0 0 0 0 0 0 0 0 0 0 0 0 0 0 0 0 0 0 0 0 0 0 0 0 0 0 0 0 0 0 0 0 0.336434187062481 0.0517457705552767 0 0 0 0 0 0.100266782505858 0.0728325271564215 0 0 0 0 0 0 0 0 0 0 0.179833410471507 0.258887322248455 0 0 0 0 0 0 0 0 0 0 0 0 0 0 0 0 0 0 0 0 0 0 0 0 0 0 0 0 0 0 0 0 0 0 0 0 0 0 0 0 0 0 0 0 0 0 0 0 0 0 0 0 0 0 0 0 0 0 0 0 0 0 0 0 0 0 0 0 0 0 0 0 0 0 0 0 0 0 0 0 0 0 0 0 0 0 0 0 0 0 0 0 0 0 0 0 0 0 0 0 0 0 0 0 0 0 0 0 0 0 0 0 0 0 0 0 0 0 0 0 0 0 0 0 0 0 0 0 0 0 0 0 0 0 0 0 0 0 0 0 0 0 0 0 0 0 0 0 0 0 0 0 0 0 0 0 0 0 0 0 0 0 0 0 0 0 0 0 0 0 0 0 0 0 0 0 0 0 0 0 0 0 0 0 0 0 0 0 0 0 0
0 0 0 0 0 0 0 0 0 0 0 0 0 0 0 0 0.0603156473813888 0 0 0 0 0 0 0 0 0 0 0 0 0 0 0 0 0 0 0 0 0 0 0 0 0 0 0 0 0 0.114684718635466 0 0 0 0 0 0 0.0141007776321209 0 0 0 0 0.280897204592915 0 0 0 0 0 0 0.0365998230308646 0 0 0 0 0 0 0 0 0 0.0672408863153302 0 0 0 0 0 0 0 0 0 0 0 0 0 0 0 0 0 0 0 0 0 0 0 0 0 0 0 0 0 0 0 0.0163437668602935 0 0 0 0 0 0 0 0 0 0 0 0 0 0 0 0.322566328545043 0 0 0 0 0 0 0 0 0 0 0 0 0 0 0 0 0 0 0 0 0 0 0 0 0 0 0 0 0 0 0 0 0 0 0 0 0 0 0 0 0 0 0 0 0 0 0 0 0 0.0159303148068922 0 0 0 0 0 0 0 0 0 0 0 0 0 0 0 0 0 0 0 0 0 0 0 0 0 0 0 0 0 0 0 0 0 0 0 0 0 0 0 0 0 0 0 0 0 0 0 0 0 0 0 0 0 0 0 0 0 0 0 0 0 0 0 0 0 0 0 0 0 0 0 0 0 0 0 0 0 0 0 0 0 0 0 0 0 0 0 0 0 0 0 0 0 0 0 0 0 0 0 0 0 0 0 0.0713205321996859 0 0 0 0 0 0 0 0 0 0 0 0 0 0 0 0 0 0 0 0 0 0 0 0 0 0 0 0 0 0 0 0 0 0 0 0 0 0
0 0 0 0 0 0 0 0 0 0 0 0 0 0 0 0 0 0 0 0 0 0 0 0 0 0 0 0.0259503494290067 0 0 0 0 0 0 0 0 0 0 0 0 0 0 0 0 0 0 0 0 0 0 0 0 0.118671113386515 0 0 0 0 0 0 0 0 0 0 0 0 0 0 0 0 0 0 0 0 0 0 0.0237340116517136 0 0 0 0 0 0 0 0 0 0 0 0 0 0 0 0 0 0 0 0 0 0 0 0 0 0 0 0 0.290192197952521 0 0.0897145640434775 0 0 0 0 0 0 0 0 0 0 0 0 0 0 0 0 0 0.451737763536767 0 0 0 0 0 0 0 0 0 0 0 0 0 0 0 0 0 0 0 0 0 0 0 0 0 0 0 0 0 0 0 0 0 0 0 0 0 0 0 0 0 0 0 0 0 0 0 0 0 0 0 0 0 0 0 0 0 0 0 0 0 0 0 0 0 0 0 0 0 0 0 0 0 0 0 0 0 0 0 0 0 0 0 0 0 0 0 0 0 0 0 0 0 0 0 0 0 0 0 0 0 0 0 0 0 0 0 0 0 0 0 0 0 0 0 0 0 0 0 0 0 0 0 0 0 0 0 0 0 0 0 0 0 0 0 0 0 0 0 0 0 0 0 0 0 0 0 0 0 0 0 0 0 0 0 0 0 0 0 0 0 0 0 0 0 0 0 0 0 0 0 0 0 0 0 0 0 0 0 0 0 0 0 0 0 0 0 0 0 0 0
0 0 0 0 0 0 0 0 0 0 0 0 0 0 0 0 0.0645880143109382 0 0.130451497911305 0 0 0 0 0 0 0 0 0 0 0 0 0 0 0 0 0 0 0 0 0 0 0 0 0 0 0 0.0229223174698243 0 0 0 0 0 0 0.0263492530510921 0 0 0 0 0.0161883251283625 0 0 0 0 0 0 0 0.0169143282591192 0.0392194367885875 0.0505038082090707 0 0 0 0 0 0 0.0797884306419656 0 0 0 0 0 0 0 0 0 0 0 0 0 0 0 0 0 0 0 0 0 0 0 0 0 0 0 0 0 0 0 0.0177736123150638 0 0.0277983023047812 0.0631736936648182 0 0.018861792660884 0 0 0.00466054824961553 0.0255251925624621 0 0 0 0.0679066334636261 0.177567621754246 0 0 0.149807191254239 0 0 0 0 0 0 0 0 0 0 0 0 0 0 0 0 0 0 0 0 0 0 0 0 0 0 0 0 0 0 0 0 0 0 0 0 0 0 0 0 0 0 0 0 0 0 0 0 0 0 0 0 0 0 0 0 0 0 0 0 0 0 0 0 0 0 0 0 0 0 0 0 0 0 0 0 0 0 0 0 0 0 0 0 0 0 0 0 0 0 0 0 0 0 0 0 0 0 0 0 0 0 0 0 0 0 0 0 0 0 0 0 0 0 0 0 0 0 0 0 0 0 0 0 0 0 0 0 0 0 0 0 0 0 0 0 0 0 0 0 0 0 0 0 0 0 0 0 0 0 0 0 0 0 0 0 0 0 0 0 0 0 0 0 0 0 0 0 0 0 0 0 0 0 0 0 0 0 0 0 0 0 0 0 0 0 0 0 0 0 0
0 0 0 0 0 0 0 0 0 0 0 0 0 0 0 0 0 0 0.0315055515217353 0 0 0 0 0 0 0 0 0 0 0 0 0 0 0 0 0 0 0 0 0 0 0 0 0 0 0 0 0 0 0 0 0 0.0667324893741179 0 0 0 0 0 0 0 0 0 0 0 0 0 0 0 0 0 0 0 0 0 0 0.0193520116269441 0 0 0 0 0 0 0 0 0 0 0 0 0 0 0 0 0 0 0 0 0 0 0 0 0 0 0 0 0.146932981432697 0 0 0 0 0 0 0 0.176646491353063 0 0 0 0 0 0 0 0.129744391688408 0 0.230262153734074 0.19882392926896 0 0 0 0 0 0 0 0 0 0 0 0 0 0 0 0 0 0 0 0 0 0 0 0 0 0 0 0 0 0 0 0 0 0 0 0 0 0 0 0 0 0 0 0 0 0 0 0 0 0 0 0 0 0 0 0 0 0 0 0 0 0 0 0 0 0 0 0 0 0 0 0 0 0 0 0 0 0 0 0 0 0 0 0 0 0 0 0 0 0 0 0 0 0 0 0 0 0 0 0 0 0 0 0 0 0 0 0 0 0 0 0 0 0 0 0 0 0 0 0 0 0 0 0 0 0 0 0 0 0 0 0 0 0 0 0 0 0 0 0 0 0 0 0 0 0 0 0 0 0 0 0 0 0 0 0 0 0 0 0 0 0 0 0 0 0 0 0 0 0 0 0 0 0 0 0 0 0 0 0 0 0 0 0 0 0 0 0 0 0 0 0
0 0 0 0 0 0 0 0 0 0 0 0 0 0 0 0 0 0 0 0 0 0 0 0 0.300078413011812 0.100980487101706 0 0 0 0 0 0.116275477056934 0 0 0.0894569422845702 0 0 0 0 0 0.27866041738768 0 0 0 0 0 0 0 0.114548263157298 0 0 0 0 0 0 0 0 0 0 0 0 0 0 0 0 0 0 0 0 0 0 0 0 0 0 0 0 0 0 0 0 0 0 0 0 0 0 0 0 0 0 0 0 0 0 0 0 0 0 0 0 0 0 0 0 0 0 0 0 0 0 0 0 0 0 0 0 0 0 0 0 0 0 0 0 0 0 0 0 0 0 0 0 0 0 0 0 0 0 0 0 0 0 0 0 0 0 0 0 0 0 0 0 0 0 0 0 0 0 0 0 0 0 0 0 0 0 0 0 0 0 0 0 0 0 0 0 0 0 0 0 0 0 0 0 0 0 0 0 0 0 0 0 0 0 0 0 0 0 0 0 0 0 0 0 0 0 0 0 0 0 0 0 0 0 0 0 0 0 0 0 0 0 0 0 0 0 0 0 0 0 0 0 0 0 0 0 0 0 0 0 0 0 0 0 0 0 0 0 0 0 0 0 0 0 0 0 0 0 0 0 0 0 0 0 0 0 0 0 0 0 0 0 0 0 0 0 0 0 0 0 0 0 0 0 0 0 0 0 0 0 0 0 0 0 0 0 0 0 0 0 0 0 0 0 0 0 0 0 0 0 0 0 0 0 0
0.00956264263423099 0 0 0 0 0.0110192931491819 0 0 0 0 0 0 0 0.0263426922268289 0 0.067781916664099 0 0 0 0 0 0 0 0 0 0 0 0 0 0.0640152061385285 0.208681060289518 0 0 0 0.00762184381475962 0 0 0 0 0 0 0 0 0 0 0 0 0 0 0 0 0 0 0 0 0 0 0 0 0 0 0 0 0 0 0 0 0 0 0.0283372302646367 0 0 0 0 0 0 0 0 0 0.0169040838301642 0 0.0111883144775187 0 0 0.0290463124518335 0 0.0555905489073707 0 0 0 0 0 0 0 0.0180945540823412 0 0 0 0 0 0.0156746776501347 0 0 0 0 0 0 0 0 0 0 0 0 0 0 0 0 0 0 0 0 0 0 0 0 0 0 0 0 0 0 0 0.0123474580239729 0.0113844058590132 0 0.14399334305142 0.0768521446773407 0.00331267547536859 0.00985517609207838 0 0 0 0 0 0 0 0.0787605805757131 0 0 0.0229319224741463 0 0 0 0.0455673244794131 0 0 0 0 0 0 0 0 0 0 0 0 0 0 0 0 0 0 0 0 0 0 0 0 0 0 0 0 0 0 0 0 0 0 0 0 0 0 0 0.00413212444633234 0 0 0 0 0 0 0 0 0 0 0 0 0 0 0 0 0 0 0 0 0 0 0 0 0 0 0 0 0 0 0 0 0 0 0 0 0 0 0 0 0 0 0 0 0 0 0 0 0 0 0 0 0 0 0 0 0 0 0 0 0 0.0210024682640553 0 0 0 0 0 0 0 0 0 0 0 0 0 0 0 0 0 0 0 0 0 0 0 0 0 0 0 0 0 0 0 0 0 0 0 0 0 0 0 0 0 0 0 0 0 0 0 0 0 0 0 0 0 0 0 0 0 0 0 0
0 0 0 0.0233096769487195 0 0 0 0 0 0 0 0 0 0.0249115865658663 0 0 0.0726484459236889 0 0 0.0694066745254287 0.08863899126979 0.0210390073403257 0.0214778447214315 0 0 0 0 0 0 0.0660393457929933 0.0987498942569196 0 0 0 0 0 0 0 0 0 0 0 0 0 0.0766312950567592 0 0 0 0 0 0 0 0 0 0 0 0 0 0.0169806354643468 0 0 0.05279678538761 0 0 0 0 0 0 0 0 0 0 0 0.0479609600833414 0 0 0 0 0 0 0 0 0 0 0 0 0 0 0 0 0 0 0 0 0 0 0 0 0 0 0 0 0 0 0 0 0 0 0 0 0 0 0 0 0 0 0 0 0.00797873155108181 0 0 0 0 0 0 0 0 0 0 0 0 0 0 0 0 0 0 0 0 0 0 0 0 0 0 0 0 0 0 0 0 0 0 0 0 0 0 0 0 0 0 0 0 0.0108176404315068 0 0 0 0.11783869682857 0.0655602349578061 0.0187880423609385 0 0 0 0.0261422189422201 0 0 0 0 0 0 0 0 0 0 0 0 0 0 0 0 0 0 0 0 0 0 0 0 0 0 0 0 0 0 0 0 0.0501649679869899 0 0 0 0 0 0 0 0 0 0 0.0131281230340006 0 0 0 0 0 0 0 0 0 0 0 0 0 0 0 0 0 0 0 0 0 0 0 0 0 0 0 0 0 0 0 0 0 0 0 0 0 0 0 0 0 0 0 0 0.00899020056966549 0 0 0 0 0 0 0 0 0 0 0 0 0 0 0 0 0 0 0 0 0 0 0 0 0 0 0 0 0 0 0 0 0 0 0 0 0 0 0 0 0 0 0 0 0 0 0 0 0 0 0 0 0
0 0 0 0 0 0 0 0 0 0 0 0 0 0 0 0 0 0 0 0 0 0 0 0 0 0 0 0.0285918643573601 0 0 0 0 0 0 0 0 0 0 0 0 0 0 0 0 0 0 0 0 0 0 0.0248783834756924 0 0.118458054494055 0 0 0 0 0 0.364285494452063 0.176121228991204 0 0 0 0.0591220302051936 0.127069168706239 0.101473775318194 0 0 0 0 0 0 0 0 0 0 0 0 0 0 0 0 0 0 0 0 0 0 0 0 0 0 0 0 0 0 0 0 0 0 0 0 0 0 0 0 0 0 0 0 0 0 0 0 0 0 0 0 0 0 0 0 0 0 0 0 0 0 0 0 0 0 0 0 0 0 0 0 0 0 0 0 0 0 0 0 0 0 0 0 0 0 0 0 0 0 0 0 0 0 0 0 0 0 0 0 0 0 0 0 0 0 0 0 0 0 0 0 0 0 0 0 0 0 0 0 0 0 0 0 0 0 0 0 0 0 0 0 0 0 0 0 0 0 0 0 0 0 0 0 0 0 0 0 0 0 0 0 0 0 0 0 0 0 0 0 0 0 0 0 0 0 0 0 0 0 0 0 0 0 0 0 0 0 0 0 0 0 0 0 0 0 0 0 0 0 0 0 0 0 0 0 0 0 0 0 0 0 0 0 0 0 0 0 0 0 0 0 0 0 0 0 0 0 0 0 0 0 0 0 0 0 0 0 0 0 0 0 0 0 0 0 0 0 0 0 0 0 0 0 0 0 0 0 0 0
0.00396525020856584 0 0 0.0798334524632672 0 0 0.0135602394808978 0.0131003124607091 0.00350838442366586 0.00511181550296928 0.025293097013196 0 0 0 0 0 0 0 0 0 0 0 0 0 0 0 0 0 0 0 0.0123011754303556 0 0 0.00251715638239841 0 0 0.0518527435171806 0.227912155089289 0 0 0 0 0 0 0 0 0 0 0 0 0.00528546716073636 0 0 0.00480403895035921 0 0 0 0 0 0 0 0 0 0 0 0 0 0 0 0 0.00272833155482664 0 0 0 0 0 0 0 0 0 0 0 0 0 0.00801697937857926 0.0207496794564448 0 0 0 0 0 0 0.120902745234463 0 0 0 0 0 0 0.0015143111572501 0 0 0 0 0 0 0 0 0 0 0 0 0 0 0 0 0 0 0 0 0 0 0 0 0 0 0 0 0 0 0 0 0.277394391022779 0 0 0 0 0 0.0458498868217637 0 0 0 0 0.0131619930537189 0 0 0.00470258378987788 0 0 0 0 0 0 0.0456309763928171 0 0 0 0 0 0 0 0 0 0 0 0 0.00337165105903074 0 0 0 0 0 0 0 0 0 0 0 0 0 0 0 0 0 0 0 0 0 0 0 0 0 0 0 0 0 0 0 0 0 0 0 0 0 0 0.00251612855210752 0 0 0 0 0 0 0 0 0 0 0 0 0 0 0 0 0 0 0 0 0 0 0 0 0 0 0 0 0 0 0 0 0 0 0 0 0 0 0 0 0 0 0 0 0 0 0 0 0 0.00441505444275114 0 0 0 0 0 0 0 0 0 0 0 0 0 0 0 0 0 0 0 0 0 0 0 0 0 0 0 0 0 0 0 0 0 0 0 0 0 0 0 0 0 0 0 0 0 0 0 0 0 0 0 0 0 0 0 0 0 0 0 0
0 0 0 0 0 0 0 0.299033769922067 0 0 0 0 0 0 0 0 0 0 0 0 0 0 0 0 0 0 0 0 0 0 0 0 0 0 0 0 0 0 0 0 0 0 0 0 0 0 0.247337175295301 0 0 0 0 0 0 0 0 0 0 0.160869078981804 0 0 0 0 0 0 0 0 0 0 0 0 0 0 0 0 0 0 0 0 0 0 0 0 0 0 0 0 0 0 0 0 0 0 0 0 0 0 0 0 0 0 0 0 0 0 0 0 0 0 0 0 0 0 0 0 0 0 0 0 0 0 0 0 0 0 0 0 0 0 0 0 0 0.292759975800829 0 0 0 0 0 0 0 0 0 0 0 0 0 0 0 0 0 0 0 0 0 0 0 0 0 0 0 0 0 0 0 0 0 0 0 0 0 0 0 0 0 0 0 0 0 0 0 0 0 0 0 0 0 0 0 0 0 0 0 0 0 0 0 0 0 0 0 0 0 0 0 0 0 0 0 0 0 0 0 0 0 0 0 0 0 0 0 0 0 0 0 0 0 0 0 0 0 0 0 0 0 0 0 0 0 0 0 0 0 0 0 0 0 0 0 0 0 0 0 0 0 0 0 0 0 0 0 0 0 0 0 0 0 0 0 0 0 0 0 0 0 0 0 0 0 0 0 0 0 0 0 0 0 0 0 0 0 0 0 0 0 0 0 0 0 0 0 0 0 0 0 0 0 0 0 0 0 0 0 0 0 0 0 0
0 0 0 0 0 0 0 0 0 0 0 0 0 0 0 0 0 0 0 0 0 0 0 0 0 0 0 0 0 0 0 0 0 0 0 0 0 0 0 0 0 0 0 0 0 0 0.302956432889038 0 0 0 0 0 0 0 0 0 0 0.419357106519994 0 0 0 0 0 0 0 0 0 0 0 0 0 0 0.04656373056371 0 0 0 0 0.021492687727376 0 0 0 0 0 0 0 0 0 0 0 0 0 0 0 0 0 0 0 0 0 0 0 0 0 0 0 0 0 0 0 0 0 0 0 0 0 0 0 0 0 0 0 0 0 0 0 0 0 0 0 0 0.209630042299882 0 0 0 0 0 0 0 0 0 0 0 0 0 0 0 0 0 0 0 0 0 0 0 0 0 0 0 0 0 0 0 0 0 0 0 0 0 0 0 0 0 0 0 0 0 0 0 0 0 0 0 0 0 0 0 0 0 0 0 0 0 0 0 0 0 0 0 0 0 0 0 0 0 0 0 0 0 0 0 0 0 0 0 0 0 0 0 0 0 0 0 0 0 0 0 0 0 0 0 0 0 0 0 0 0 0 0 0 0 0 0 0 0 0 0 0 0 0 0 0 0 0 0 0 0 0 0 0 0 0 0 0 0 0 0 0 0 0 0 0 0 0 0 0 0 0 0 0 0 0 0 0 0 0 0 0 0 0 0 0 0 0 0 0 0 0 0 0 0 0 0 0 0 0 0 0 0 0 0 0 0 0 0 0 0
0.00436935964043591 0 0 0.0338331059809869 0 0.00664721259379571 0.00331773029050164 0.0382189996529606 0.0172631562876293 0.0233051555701806 0.0200399087835283 0 0 0 0 0.00201610776775406 0 0 0 0 0 0 0 0 0 0 0 0 0 0 0 0 0 0 0 0 0.162460102048394 0.113809338021201 0 0 0 0 0 0 0 0 0.00297466729929309 0 0 0 0.0143098457918318 0 0 0.00249104397063383 0 0 0 0 0 0 0 0 0 0 0 0 0 0 0 0 0 0 0.00615461871788104 0 0 0 0 0 0 0 0 0 0 0 0.037396909266637 0.00910889089888401 0 0 0.00720388923678055 0 0 0 0.0410220852511081 0 0 0 0 0 0 0 0 0 0 0 0 0 0 0 0 0 0 0 0 0 0 0 0 0 0 0 0 0 0 0 0 0 0.00419539592186821 0 0 0.268624358971406 0 0 0 0 0.0108060560930639 0 0 0 0.0587500010558246 0.0116713124561304 0 0 0 0.0130322026873861 0 0 0.00375951423583392 0 0 0 0 0 0 0.0688266521728192 0 0 0 0 0 0 0 0 0 0 0 0 0.00313328269509986 0 0 0 0 0 0 0 0 0 0 0 0 0 0 0 0 0 0 0 0 0 0 0 0 0 0 0 0 0 0 0 0 0 0 0 0 0 0 0.00333578226919924 0 0 0 0 0 0 0 0 0 0 0 0 0 0 0 0 0 0 0 0 0 0 0 0 0 0 0 0 0 0 0 0 0 0 0 0 0 0 0 0 0 0 0 0 0 0 0 0 0 0.00598508789780906 0 0 0.00193822647314232 0 0 0 0 0 0 0 0 0 0 0 0 0 0 0 0 0 0 0 0 0 0 0 0 0 0 0 0 0 0 0 0 0 0 0 0 0 0 0 0 0 0 0 0 0 0 0 0 0 0 0 0 0 0 0 0 0
0 0 0 0 0.0537524578765046 0 0 0.00980752616058525 0 0 0 0 0 0.0365274629880456 0 0.0215681750522956 0 0 0 0.0234312197899721 0.165473867614333 0 0 0 0 0 0 0 0 0 0 0 0 0 0 0 0.0163116670173515 0 0.144620373363518 0 0 0 0 0 0.0435590920340845 0 0.0500322875783039 0 0 0.0259045041796643 0 0 0 0 0 0 0 0 0 0 0 0.0976894446590348 0 0 0 0 0 0 0 0.0528502632051015 0 0 0.0142127186439881 0 0 0 0 0.0700293535138598 0 0 0 0 0 0 0 0 0 0 0 0 0 0 0 0 0 0 0 0 0 0 0 0 0 0 0 0 0 0 0 0 0 0 0 0 0 0 0 0 0 0 0 0 0 0 0 0 0.0133839874654177 0 0 0 0 0 0 0 0.0326370229280651 0.00709312147728043 0.0207012016498653 0.0834688614521125 0 0 0 0 0 0 0 0 0 0 0 0 0 0 0 0 0 0 0 0 0 0 0 0 0 0 0 0 0 0 0 0 0 0 0 0 0 0 0 0 0 0 0 0 0 0 0 0 0 0 0 0 0 0 0 0 0 0 0 0 0 0 0 0 0 0 0 0 0 0 0 0 0 0 0 0 0 0 0 0 0 0 0 0 0 0 0 0 0 0 0 0 0 0 0 0 0 0 0 0 0 0 0 0 0 0 0 0 0 0 0 0 0 0 0 0 0 0 0 0 0 0 0 0 0 0 0 0 0 0 0 0 0 0 0 0 0 0 0 0 0 0 0 0 0 0 0 0 0 0 0 0.0169453913506158 0 0 0 0 0 0 0 0 0 0 0 0 0 0 0 0 0 0 0 0 0 0 0 0 0 0
0 0 0 0 0 0.0135836233381567 0 0 0.00460410128857838 0.216419388163992 0 0.0138570338745217 0 0 0 0 0 0 0 0 0 0 0 0 0 0 0 0 0 0 0 0 0 0 0 0 0.0539276124264129 0 0 0 0 0 0 0 0 0 0 0 0 0 0 0 0 0 0 0 0 0.00636198099247002 0 0 0 0 0 0 0 0 0 0 0 0.137109489427547 0 0.0758612118659289 0.0907869121505882 0 0.0242663220856837 0 0 0 0 0 0 0 0 0 0.0187070322626801 0 0.0758271005821446 0 0 0 0 0 0 0 0 0 0.0828030336954588 0 0 0 0 0 0 0 0 0 0 0 0 0 0 0 0 0 0 0 0 0 0 0 0 0 0 0 0 0 0 0 0 0 0 0 0.046690743110648 0.0407562621701352 0 0 0.058269749043742 0.0401684035213117 0 0 0 0 0 0 0 0 0 0 0 0 0 0 0 0 0 0 0 0 0 0 0 0 0 0 0 0 0 0 0 0 0 0 0 0 0 0 0 0 0 0 0 0 0 0 0 0 0 0 0 0 0 0 0 0 0 0 0 0 0 0 0 0 0 0 0 0 0 0 0 0 0 0 0 0 0 0 0 0 0 0 0 0 0 0 0 0 0 0 0 0 0 0 0 0 0 0 0 0 0 0 0 0 0 0 0 0 0 0 0 0 0 0 0 0 0 0 0 0 0 0 0 0 0 0 0 0 0 0 0 0 0 0 0 0 0 0 0 0 0 0 0 0 0 0 0 0 0 0 0 0 0 0 0 0 0 0 0 0 0 0 0 0 0 0 0 0 0 0 0 0 0 0 0 0 0 0
0 0 0 0 0 0 0 0 0 0 0 0 0 0 0 0 0 0 0 0 0 0 0 0 0 0 0 0 0 0 0.0410729369559338 0 0 0 0 0 0 0 0 0 0 0 0 0 0 0 0 0 0 0 0 0 0 0 0 0 0 0 0 0 0 0 0 0 0 0 0 0 0 0.00983937327949114 0 0 0 0 0 0 0 0 0 0.0101147687816073 0.0783466690829436 0.0107201051541717 0.0394955520644474 0 0.0278687340868824 0.00870331769461162 0 0 0.00633895591217898 0 0 0 0.0294835573882581 0 0.168427660997766 0.0698431390064794 0.153279500852522 0.0514092668461416 0.134915090657791 0 0 0 0 0 0 0 0 0 0 0 0 0 0 0 0 0 0 0 0 0 0 0 0 0 0 0 0.0812832146589975 0 0 0 0 0 0 0.00340581224834524 0 0 0.0736975584755125 0.00175478585591916 0 0 0 0 0 0 0 0 0 0 0 0 0 0 0 0 0 0 0 0 0 0 0 0 0 0 0 0 0 0 0 0 0 0 0 0 0 0 0 0 0 0 0 0 0 0 0 0 0 0 0 0 0 0 0 0 0 0 0 0 0 0 0 0 0 0 0 0 0 0 0 0 0 0 0 0 0 0 0 0 0 0 0 0 0 0 0 0 0 0 0 0 0 0 0 0 0 0 0 0 0 0 0 0 0 0 0 0 0 0 0 0 0 0 0 0 0 0 0 0 0 0 0 0 0 0 0 0 0 0 0 0 0 0 0 0 0 0 0 0 0 0 0 0 0 0 0 0 0 0 0 0 0 0 0 0 0 0 0 0 0 0 0 0 0 0 0 0 0 0 0 0 0 0 0 0 0 0
0 0 0 0 0.030367402317196 0.0164996809069731 0 0.0225373319723095 0.00530328236548617 0.0190812522991276 0 0.0297666533875196 0 0.0449442190398665 0 0.192237040369183 0 0 0 0 0 0 0 0 0 0 0 0 0 0.0121487888451412 0 0 0 0 0.00512767161227664 0 0 0 0 0 0 0 0 0 0 0 0.0294635891439612 0 0 0 0 0 0 0 0 0 0 0 0 0 0 0 0 0 0 0 0 0 0 0.085456582881687 0 0 0 0 0 0 0 0 0 0 0 0 0 0 0 0 0.00623811818889289 0 0 0 0 0 0.0175128615508012 0 0 0 0.069661847784942 0 0 0 0 0 0 0 0 0 0 0 0 0 0 0 0 0 0 0 0 0 0 0 0 0 0 0 0 0 0.110111429119953 0 0 0 0 0 0 0.0252288126917489 0.0568670361128331 0.187055745206361 0 0.0343906542037407 0 0 0 0 0 0 0 0 0 0 0 0 0 0 0 0 0 0 0 0 0 0 0 0 0 0 0 0 0 0 0 0 0 0 0 0 0 0 0 0 0 0 0 0 0 0 0 0 0 0 0 0 0 0 0 0 0 0 0 0 0 0 0 0 0 0 0 0 0 0 0 0 0 0 0 0 0 0 0 0 0 0 0 0 0 0 0 0 0 0 0 0 0 0 0 0 0 0 0 0 0 0 0 0 0 0 0 0 0 0 0 0 0 0 0 0 0 0 0 0 0 0 0 0 0 0 0 0 0 0 0 0 0 0 0 0 0 0 0 0 0 0 0 0 0 0 0 0 0 0 0 0 0 0 0 0 0 0 0 0 0 0 0 0 0 0 0 0 0 0 0 0 0 0 0 0 0 0
0 0 0 0 0 0 0 0 0 0 0 0.00880239645940083 0 0.0320420996171725 0 0.129700223368643 0 0 0 0 0 0 0 0 0 0 0 0 0 0.0253175780521892 0.0124056406820744 0 0 0 0 0 0 0 0.0299857375774227 0.0195531661414886 0 0 0 0 0 0 0.00998374486815412 0 0 0 0 0 0 0 0 0 0 0 0 0 0 0 0 0 0 0 0 0 0 0.210056512356969 0 0 0 0 0 0 0 0 0 0 0 0 0 0 0 0 0 0 0 0 0 0 0 0 0 0 0 0 0 0 0 0 0 0 0 0 0 0 0 0 0 0 0 0 0 0 0 0 0 0 0 0 0 0 0 0 0.0128948429842473 0 0 0 0 0 0 0.276367203644669 0.106503229033995 0.0121004865851526 0.0934331940114717 0 0.00654069617586838 0 0 0 0 0 0 0 0 0 0 0 0 0 0 0.0143132484410807 0 0 0 0 0 0 0 0 0 0 0 0 0 0 0 0 0 0 0 0 0 0 0 0 0 0 0 0 0 0 0 0 0 0 0 0 0 0 0 0 0 0 0 0 0 0 0 0 0 0 0 0 0 0 0 0 0 0 0 0 0 0 0 0 0 0 0 0 0 0 0 0 0 0 0 0 0 0 0 0 0 0 0 0 0 0 0 0 0 0 0 0 0 0 0 0 0 0 0 0 0 0 0 0 0 0 0 0 0 0 0 0 0 0 0 0 0 0 0 0 0 0 0 0 0 0 0 0 0 0 0 0 0 0 0 0 0 0 0 0 0 0 0 0 0 0 0 0 0 0 0 0 0 0 0 0 0 0 0 0 0 0
0 0 0 0.0148179326220451 0 0 0.0104185908504149 0 0.00865616318235368 0 0 0 0 0 0 0.00261701892613221 0 0 0 0 0 0 0 0 0 0 0 0 0 0.00207141673519783 0 0 0 0.00564256015094627 0 0 0.00981665197501172 0.00829153404940656 0 0 0 0 0 0 0 0 0 0 0 0 0 0 0.00452737058616835 0.133076100368808 0 0 0 0.00685532220937094 0 0 0 0 0 0 0.00167398140847693 0 0 0 0 0.00229917013697755 0.0212671909053371 0 0 0 0 0 0 0 0 0 0 0 0 0 0.00982460536262326 0.00166356636424981 0.0063381056275299 0 0.00502796732659336 0 0 0.00690285393813631 0.00389752977459397 0 0 0 0 0 0 0.00260327244315932 0.0315516431640651 0 0.00247570623461681 0 0 0 0 0 0 0 0 0 0 0 0 0 0 0 0 0 0 0 0 0 0 0 0.00292283665528059 0 0 0.0387552683207877 0 0 0.0512805461649246 0 0 0 0 0.000498341398741235 0 0 0 0 0.00538803664706177 0.0367930756734218 0 0.0033664544148617 0.0343497622226942 0.00855640497110683 0 0.00543437973051325 0 0 0 0.256275390557271 0.0401521877836646 0 0 0 0 0 0 0 0 0 0 0 0 0 0 0 0 0 0 0 0 0 0 0 0 0 0 0 0 0 0 0 0 0 0 0 0 0 0 0 0 0 0 0 0 0 0 0 0 0 0 0 0 0 0 0 0 0 0 0 0 0 0 0 0 0 0 0 0 0 0 0 0 0 0 0 0 0 0 0 0 0 0 0 0 0 0 0 0 0 0 0 0 0 0 0 0 0 0 0 0 0.070345922942595 0 0 0 0 0 0 0 0 0 0 0 0 0 0 0 0 0 0 0 0 0 0 0 0 0 0 0 0 0 0 0 0 0 0 0 0 0 0 0 0.00275406511092966 0 0.0532816904702983 0 0 0 0.00818978876881039 0.0154525839771702 0 0 0 0 0 0 0 0 0.0494479978414793 0 0 0 0.014439012006173
0 0 0 0 0 0 0 0 0 0 0 0 0 0 0 0 0 0 0 0 0 0 0 0 0 0 0 0 0 0 0 0 0 0 0 0 0.0220687365788931 0 0 0 0 0 0 0 0 0 0.121902456216903 0 0 0 0.165886111309268 0 0 0 0 0 0 0.152711331674416 0 0 0 0 0 0 0 0 0 0 0 0 0 0 0 0 0 0 0 0 0 0 0 0 0 0 0 0 0 0 0 0 0 0 0 0 0 0 0 0 0 0 0 0 0 0 0 0 0 0 0 0 0 0 0 0 0 0 0 0 0 0 0 0 0 0 0 0 0 0 0 0 0 0 0.0661503124763641 0 0 0 0 0 0 0 0 0 0 0 0 0.127566767814682 0 0 0 0 0 0 0 0.317107003787794 0.0266072801416802 0 0 0 0 0 0 0 0 0 0 0 0 0 0 0 0 0 0 0 0 0 0 0 0 0 0 0 0 0 0 0 0 0 0 0 0 0 0 0 0 0 0 0 0 0 0 0 0 0 0 0 0 0 0 0 0 0 0 0 0 0 0 0 0 0 0 0 0 0 0 0 0 0 0 0 0 0 0 0 0 0 0 0 0 0 0 0 0 0 0 0 0 0 0 0 0 0 0 0 0 0 0 0 0 0 0 0 0 0 0 0 0 0 0 0 0 0 0 0 0 0 0 0 0 0 0 0 0 0 0 0 0 0 0 0 0 0 0 0 0 0 0 0 0 0 0 0 0 0 0 0 0 0 0 0 0 0 0 0 0 0
0 0 0 0 0 0 0 0 0 0 0 0 0 0 0 0 0 0 0 0 0 0 0 0 0 0 0 0 0 0 0 0 0 0 0 0 0 0 0 0 0 0 0 0 0 0 0 0 0 0 0 0 0 0 0 0 0 0.050579966601891 0 0 0 0 0 0 0 0 0 0 0 0 0 0 0 0 0 0 0 0 0 0 0 0 0 0 0.018849822747579 0.00529444449767153 0 0.0139072063707013 0.0445515655310702 0 0 0 0 0 0 0 0 0 0.00260766135369502 0 0.00655861492619531 0.00553890194535557 0.0483161433513734 0 0 0 0 0 0 0 0 0 0 0 0 0 0 0 0 0 0 0 0 0 0 0 0 0 0 0 0 0 0 0 0 0 0 0 0 0 0 0.0560291199335236 0.0960766635929438 0 0.0702554808085325 0.0508579198208951 0 0.0976972780426623 0.350765151174937 0.0354792440635379 0.0116113200061892 0.0289121693696455 0 0 0 0 0 0 0 0 0 0 0 0 0 0 0 0 0 0 0 0 0 0 0 0 0 0 0 0 0 0 0 0 0 0 0 0 0 0 0 0 0 0 0 0 0 0 0 0 0 0 0 0 0 0 0 0 0 0 0 0 0 0 0 0 0 0 0 0 0 0 0 0 0 0 0 0 0 0 0 0 0 0 0 0 0 0 0 0 0 0 0 0 0 0 0 0 0 0 0 0 0 0 0 0.00311677618941643 0 0 0 0 0 0 0 0 0 0 0 0 0 0 0 0 0 0 0 0 0 0 0 0 0 0 0 0 0 0 0 0 0 0 0 0 0 0 0 0 0 0 0.00299454967218441 0 0 0 0 0 0 0 0 0 0 0 0 0 0 0 0 0
0 0 0 0 0 0 0 0 0 0 0 0 0 0 0 0 0 0 0 0 0 0 0 0 0 0 0 0 0 0 0 0 0 0 0 0 0 0 0 0 0 0 0 0 0 0 0 0 0 0 0 0 0 0 0 0 0 0.0352508116239783 0 0 0 0 0 0 0 0 0 0 0 0 0 0 0 0 0 0 0 0 0 0 0 0 0 0 0 0 0 0 0 0 0 0 0 0 0 0 0 0 0 0 0 0 0 0 0 0 0 0 0 0 0 0 0 0 0 0 0 0 0 0 0 0 0 0 0 0 0 0 0 0 0 0 0 0 0 0 0 0 0 0 0.0527543347679704 0 0.330184453266484 0 0 0.297132317211729 0.0897354790992287 0.0802434300794074 0.0269224573845807 0 0 0.00954322090782351 0 0.020588936797633 0.0576445588611648 0 0 0 0 0 0 0 0 0 0 0 0 0 0 0 0 0 0 0 0 0 0 0 0 0 0 0 0 0 0 0 0 0 0 0 0 0 0 0 0 0 0 0 0 0 0 0 0 0 0 0 0 0 0 0 0 0 0 0 0 0 0 0 0 0 0 0 0 0 0 0 0 0 0 0 0 0 0 0 0 0 0 0 0 0 0 0 0 0 0 0 0 0 0 0 0 0 0 0 0 0 0 0 0 0 0 0 0 0 0 0 0 0 0 0 0 0 0 0 0 0 0 0 0 0 0 0 0 0 0 0 0 0 0 0 0 0 0 0 0 0 0 0 0 0 0 0 0 0 0 0 0 0 0 0 0 0 0 0 0 0
0 0 0 0 0 0 0 0 0 0 0 0 0 0 0 0 0 0 0 0 0 0 0 0 0 0 0 0 0 0 0 0 0 0.00409589900210419 0 0 0 0 0 0 0 0 0 0 0 0 0 0 0 0 0 0 0 0.0050114460026103 0 0 0 0.210809603767097 0 0 0 0 0 0 0 0 0 0 0 0 0.00222136366332113 0 0 0 0 0 0 0 0 0 0 0 0 0 0.0327894810934733 0.00340789755485681 0.0212854794382222 0.0275601170551712 0.146077950399031 0 0 0 0 0 0 0 0 0 0 0.00103308765392796 0.00901401043413868 0.0158068056338705 0.0291307440297877 0 0 0 0 0 0 0 0 0 0 0 0 0 0 0 0 0 0 0 0 0 0 0 0 0 0 0 0 0 0 0 0 0 0 0 0.00494119456425378 0 0.0503680444551957 0.183843994289858 0 0 0 0.119760992676997 0.0131794144941443 0.0169211217770965 0.0198641688948236 0.00381113352910402 0.0095131514362061 0.00607935690705754 0 0.0373181027531182 0.017888505482974 0 0 0 0 0 0 0 0 0 0 0 0 0 0 0 0 0 0 0 0 0 0 0 0 0 0 0 0 0 0 0 0 0 0 0 0 0 0 0 0 0 0 0 0 0 0 0 0 0 0 0 0 0 0 0 0 0 0 0 0 0 0 0 0 0 0 0 0 0 0 0 0 0 0 0 0 0 0 0 0 0 0 0 0 0 0 0 0 0 0 0 0 0 0 0 0 0 0 0 0 0.00443573148246575 0 0 0 0 0 0 0 0 0 0 0 0 0 0 0 0 0 0 0 0 0 0 0 0 0 0 0 0 0 0 0 0 0 0 0 0 0 0 0 0 0 0.00383120152909321 0 0 0 0 0 0 0 0 0 0 0 0 0 0 0 0 0 0
0 0 0 0 0 0 0 0 0 0 0 0 0 0 0 0 0 0 0 0 0 0 0 0 0 0 0 0 0 0 0 0 0 0 0 0 0 0.0070263443160658 0 0 0 0 0 0 0 0 0 0 0 0 0 0 0 0 0 0 0 0 0 0 0 0 0 0 0 0 0 0 0 0 0 0 0 0 0 0 0 0 0 0 0 0 0 0 0 0 0 0 0 0 0 0 0 0 0 0 0 0 0 0 0.0329092280930405 0 0 0 0 0 0 0 0 0 0 0 0 0 0 0 0 0 0 0 0 0 0 0 0 0 0 0 0 0.0422138444089447 0 0 0.0431621785385188 0 0 0 0 0 0.139606892870662 0 0 0 0 0 0.0233889018287503 0 0.0819763936347754 0.0736546639126434 0 0.0926022499635036 0 0 0 0.261950497921635 0 0 0 0 0 0 0 0 0 0 0 0 0 0 0 0 0 0 0 0 0 0 0 0 0 0 0 0 0 0 0 0 0 0 0 0 0 0 0 0 0 0 0 0 0 0 0 0 0 0 0 0 0 0 0 0 0 0 0 0 0 0 0 0 0 0 0 0 0 0 0 0 0 0 0 0 0 0 0 0 0 0 0 0 0 0 0 0 0 0 0 0 0 0 0 0 0 0 0 0 0 0.049237871527909 0 0 0 0 0 0 0 0 0 0 0 0 0 0 0 0 0 0 0 0 0 0 0 0 0 0 0 0 0 0 0 0 0 0 0 0 0 0 0 0 0 0.0530162252527215 0 0 0 0 0.0135765180498221 0 0 0 0 0 0 0 0 0.0476015183688627 0 0 0.0380766713121448 0
0 0 0 0 0 0 0 0 0 0 0 0 0 0 0 0 0 0 0 0 0 0 0 0 0 0 0 0 0 0 0 0 0 0 0 0 0 0 0 0 0 0 0 0 0 0 0 0 0 0 0 0 0 0 0 0 0 0 0 0 0 0 0 0 0 0 0 0 0 0 0 0 0 0 0 0 0 0 0 0 0 0 0 0 0 0 0 0 0 0 0 0 0 0 0 0 0 0 0 0.0127826615482005 0.0351852519281061 0 0 0 0 0 0 0 0 0 0 0 0 0 0 0 0 0 0 0 0 0 0 0 0 0 0 0 0 0 0 0 0 0 0 0 0 0 0 0 0.231620987209917 0 0 0.0355492955234565 0 0 0 0.0752648115295232 0.285573157745224 0.192251713195039 0.101760550454898 0.0300115708656359 0 0 0 0 0 0 0 0 0 0 0 0 0 0 0 0 0 0 0 0 0 0 0 0 0 0 0 0 0 0 0 0 0 0 0 0 0 0 0 0 0 0 0 0 0 0 0 0 0 0 0 0 0 0 0 0 0 0 0 0 0 0 0 0 0 0 0 0 0 0 0 0 0 0 0 0 0 0 0 0 0 0 0 0 0 0 0 0 0 0 0 0 0 0 0 0 0 0 0 0 0 0 0 0 0 0 0 0 0 0 0 0 0 0 0 0 0 0 0 0 0 0 0 0 0 0 0 0 0 0 0 0 0 0 0 0 0 0 0 0 0 0 0 0 0 0 0 0 0 0 0 0 0 0 0 0 0 0 0 0 0 0 0 0
0 0 0 0 0 0 0 0 0 0 0 0 0 0 0 0 0 0 0 0 0 0 0 0 0 0 0 0 0 0 0 0 0 0 0 0 0 0 0 0 0 0 0 0 0 0 0 0 0 0 0 0 0.00162250574228019 0 0 0 0 0.117721412085798 0 0 0 0 0 0 0 0 0 0 0 0 0 0 0 0 0 0 0 0 0 0 0 0 0 0 0.014140363683673 0.00202975809026616 0 0.00522572689972126 0.0162854314610171 0 0 0 0 0 0 0 0 0 0.00332938919986362 0 0 0 0 0 0 0 0 0 0 0 0 0 0 0 0 0 0 0 0 0 0 0 0 0 0 0 0 0 0 0 0 0 0 0 0 0 0 0 0.00390515843869513 0.0227895647845588 0.0337256458971078 0.20927011976268 0.151488579634705 0 0 0 0.130158649495353 0.0465084297991553 0.0124013418795825 0 0 0.00175960105552282 0 0.120577493507457 0.107060828582563 0 0 0 0 0 0 0 0 0 0 0 0 0 0 0 0 0 0 0 0 0 0 0 0 0 0 0 0 0 0 0 0 0 0 0 0 0 0 0 0 0 0 0 0 0 0 0 0 0 0 0 0 0 0 0 0 0 0 0 0 0 0 0 0 0 0 0 0 0 0 0 0 0 0 0 0 0 0 0 0 0 0 0 0 0 0 0 0 0 0 0 0 0 0 0 0 0 0 0 0 0 0 0 0 0 0 0 0 0 0 0 0 0 0 0 0 0 0 0 0 0 0 0 0 0 0 0 0 0 0 0 0 0 0 0 0 0 0 0 0 0 0 0 0 0 0 0 0 0 0 0 0 0 0 0 0 0 0 0 0 0
0 0 0 0 0 0 0 0 0 0 0 0 0 0 0 0.00435154594031964 0 0 0 0 0 0 0 0 0 0 0 0 0 0.00310458844654358 0.00448590688790555 0 0 0 0 0 0 0.00436813675030733 0 0 0 0 0 0 0 0 0 0 0 0 0 0 0 0 0 0 0 0.00939267569732587 0 0 0 0 0 0 0 0 0 0 0 0.00313965324269461 0 0 0 0 0 0 0 0 0 0 0 0 0 0 0.00968656006463475 0.00422991503652147 0.00495109226987479 0 0.00346679349877907 0 0 0.019843527549734 0.0144647270260032 0 0 0 0.00363973879857038 0 0.00537092344954003 0 0.00590088529959389 0 0.00586617392373536 0 0 0 0 0 0 0 0 0 0 0 0 0 0 0 0 0 0 0 0 0 0 0 0.0298089612333992 0 0 0.00507255540628407 0 0 0.00418768757858392 0 0 0 0 0 0.0438350505761868 0 0 0.0695269815296732 0.0183397106586766 0.0275705746227223 0 0.143187428640018 0 0.0953499712264446 0 0.0242192419699651 0 0 0 0.291764271679605 0.123765957298414 0 0 0 0 0 0 0 0 0 0 0 0 0 0 0 0 0 0 0 0 0 0 0 0 0 0 0 0 0 0 0 0 0 0 0 0 0 0 0 0 0 0 0 0 0 0 0 0 0 0 0 0 0 0 0 0 0 0 0 0 0 0 0 0 0 0 0 0 0 0 0 0 0 0 0 0 0 0 0 0 0 0 0 0 0 0 0 0 0 0 0 0 0 0 0 0 0 0 0 0 0.0105585999145085 0 0 0 0 0 0 0 0 0 0 0 0 0 0 0 0 0 0 0 0 0 0 0 0 0 0 0 0 0 0 0 0 0 0 0 0 0 0 0 0 0 0.00436192061428441 0 0 0 0 0 0 0 0 0 0 0 0 0 0.00218824316915078 0 0 0 0
0 0 0 0 0 0 0 0 0 0 0 0 0 0 0 0 0 0 0 0 0 0 0 0 0 0 0 0 0 0 0 0 0 0 0 0 0 0 0 0 0 0 0 0 0 0 0 0 0 0 0 0 0 0 0 0 0 0.0156180585227177 0 0 0 0 0 0 0 0 0 0 0 0 0 0 0 0 0 0 0 0 0 0 0 0 0 0 0.00597323630944757 0 0 0 0 0 0 0 0 0 0 0 0.00514768158630397 0 0.00768464700769567 0 0 0 0 0 0 0 0 0 0 0 0 0 0 0 0 0 0 0 0 0 0 0 0 0 0 0 0 0 0 0 0 0 0 0 0 0 0 0 0.0227339110086564 0 0.148388775375902 0.129444535507381 0.049024205173416 0.0515753648233998 0.0346747123656665 0.106524273501277 0.198520615821126 0 0.0638937700111913 0.0358817399846988 0.00416203057044329 0.00566560351764941 0 0.0480173545887954 0.0576018344628995 0 0 0 0 0 0 0 0 0 0 0 0 0 0 0 0 0 0 0 0 0 0 0 0 0 0 0 0 0 0 0 0 0 0 0 0 0 0 0 0 0 0 0 0 0 0 0 0 0 0 0 0 0 0 0 0 0 0 0 0 0 0 0 0 0 0 0 0 0 0 0 0 0 0 0 0 0 0 0 0 0 0 0 0 0 0 0 0 0 0 0 0 0 0 0 0 0 0 0 0 0.00541419400142284 0 0 0 0 0 0 0 0 0 0 0 0 0 0 0 0 0 0 0 0 0 0 0 0 0 0 0 0 0 0 0 0 0 0 0 0 0 0 0 0 0 0 0.00405345585990998 0 0 0 0 0 0 0 0 0 0 0 0 0 0 0 0 0
0 0 0 0 0 0 0 0 0 0 0 0 0 0 0 0 0 0 0 0 0 0 0 0 0 0 0 0 0 0 0 0 0 0.0120282509003363 0 0 0 0 0 0 0 0 0 0 0 0 0 0 0 0 0 0 0 0.00842640444032414 0 0 0 0.00993864777609855 0 0 0 0 0 0 0 0 0 0 0 0 0 0 0 0 0 0 0 0 0 0 0 0 0 0 0.00314085773178175 0.00254504979651998 0 0.00862068708925039 0.0209543196278497 0.00298387664876865 0 0.00245731018133889 0 0.00705398909511536 0 0 0 0 0 0.0245779697020207 0.0628197200863971 0.0295673198768081 0.0661411399506447 0 0 0 0 0 0 0 0 0 0 0 0 0 0 0 0 0 0 0 0 0 0 0 0 0 0 0 0 0 0 0 0 0 0 0 0 0 0.241862075973605 0.0197161305466912 0.0261267000623447 0 0.0597270442029521 0.0128949105595388 0 0.0290062285324213 0 0.138712705859543 0.119003788969276 0.0791478061286331 0.00370244435066277 0 0 0 0 0 0 0 0 0 0 0 0 0 0 0 0 0 0 0 0 0 0 0 0 0 0 0 0 0 0 0 0 0 0 0 0 0 0 0 0 0 0 0 0 0 0 0 0 0 0 0 0 0 0 0 0 0 0 0 0 0 0 0 0 0 0 0 0 0 0 0 0 0 0 0 0 0 0 0 0 0 0 0 0 0 0 0 0 0 0 0 0 0 0 0 0 0 0 0 0 0 0 0.00374709020846985 0 0 0 0 0 0 0 0 0 0 0 0 0 0 0 0 0 0 0 0 0 0 0 0 0 0 0 0 0 0 0 0 0 0 0 0 0 0 0 0 0 0.00313469889621811 0.00196283280638944 0 0 0 0 0 0 0 0 0 0 0 0 0 0 0 0 0
0 0 0 0 0 0 0 0 0 0 0 0 0 0 0 0 0 0 0 0 0 0 0 0 0 0 0 0 0 0 0 0 0 0 0 0 0 0 0 0 0 0 0 0 0 0 0 0 0 0 0 0 0 0 0 0 0 0.010472944747849 0 0 0 0 0 0 0 0 0 0 0 0 0 0 0 0 0 0 0 0 0 0 0 0 0 0 0.00406900878008965 0.00220518151058394 0.00427211177429393 0.00430221764151568 0.012439384116724 0.0067290966728532 0 0.00718417238137326 0 0 0 0 0.00212226794612976 0 0.00645941354328658 0.0115136797783706 0.140678394139259 0.0178083090938619 0.0320750288345339 0 0 0 0 0 0 0 0 0 0 0 0 0 0 0 0 0 0 0 0 0 0 0 0.00721763339340762 0 0 0 0 0 0 0 0 0 0 0 0.00576718893641549 0 0.0215240661514752 0 0.00441028798184698 0.0258997140258264 0.0353771204871247 0 0.0201408115976395 0.0143319362651963 0.122043559799655 0 0.118491964202361 0.0388566505820475 0.00546465063243008 0.0086977781691309 0 0 0 0 0 0 0 0 0 0 0 0 0 0 0 0 0 0 0 0 0 0 0 0 0 0 0 0 0 0 0 0 0 0 0 0 0 0 0 0 0 0 0 0 0 0 0 0 0 0 0 0 0 0 0 0 0 0 0 0 0 0 0 0 0 0 0 0 0 0 0 0 0 0 0 0 0 0 0 0 0 0 0 0 0 0 0 0 0 0 0 0 0 0 0 0 0 0 0 0 0 0.118288044705537 0 0 0 0 0 0 0 0 0 0 0 0 0 0 0 0 0 0 0 0 0 0 0 0 0 0 0 0 0 0 0 0 0 0 0 0 0 0 0 0 0 0.10065907750817 0.0297942167810941 0 0 0 0.00308633643628627 0 0 0 0.00492732618771881 0 0 0 0 0.0409236582546857 0 0.00312351181620447 0.0018775917572772 0.00676566336774552
0 0 0 0 0 0 0 0 0 0 0 0 0 0 0 0 0 0 0 0 0 0 0 0 0 0 0 0 0 0 0 0 0 0.0224694086809657 0 0 0 0 0 0 0 0 0 0 0 0 0 0 0 0 0 0 0 0.0144540209778799 0 0 0 0 0 0 0 0 0 0 0 0 0 0 0 0 0 0 0 0 0 0 0 0 0 0 0 0 0 0 0 0.00138478104707102 0 0.00696922432749841 0.0168404634762266 0.0124047406897838 0 0.00983502814080264 0 0 0 0 0 0 0 0.0552017433708958 0.175526045118553 0.0476071430930782 0.0802895089343841 0 0 0 0 0 0 0 0 0 0 0 0 0 0 0 0 0 0 0 0 0 0 0 0 0 0 0 0 0 0 0 0 0 0 0 0 0 0.00695533993056937 0 0.010869861227068 0 0.0184892168245258 0 0 0.0016414340757199 0.103382306723401 0.116997263645698 0 0.0736227279911286 0.00398205494109741 0 0 0 0 0 0 0 0 0 0 0 0 0 0 0 0 0 0 0 0 0 0 0 0 0 0 0 0 0 0 0 0 0 0 0 0 0 0 0 0 0 0 0 0 0 0 0 0 0 0 0 0 0 0 0 0 0 0 0 0 0 0 0 0 0 0 0 0 0 0 0 0 0 0 0 0 0 0 0 0 0 0 0 0 0 0 0 0 0 0 0 0 0 0 0 0 0 0 0 0 0 0 0.0848913016552002 0 0 0 0 0 0 0 0 0 0 0 0 0 0 0 0 0 0 0 0 0 0 0 0 0 0 0 0 0 0 0 0 0 0 0 0 0 0 0 0 0 0.0540500109819997 0.0583710963784963 0 0 0 0.00239170176436049 0 0 0 0.00850977365876888 0 0 0.0014187013567349 0 0.00254013780043531 0 0.00694327075437726 0.00196169243328064 0
0 0 0 0 0 0 0 0 0 0 0 0 0 0 0 0 0 0 0 0 0 0 0 0 0 0 0 0 0 0 0 0.000950338018466098 0 0.0141344467768259 0.00894606253363039 0.00211270073316272 0 0 0 0 0.00151661953189675 0 0 0 0 0 0 0 0 0 0 0 0 0.00238777843591728 0 0 0 0 0 0 0 0 0 0 0 0 0 0 0 0 0 0 0 0 0 0 0 0 0 0.00760208983743889 0 0 0 0.00154314445534587 0 0.00488921511123002 0 0.0290504778593231 0.035805196693543 0.0467553296696301 0.00573535036649897 0.0428933064619316 0 0.0332444820293175 0.00124002679447436 0 0 0 0 0.0582599531538402 0.132528697465407 0.0712162711738211 0.168067298104987 0 0 0 0 0 0 0 0 0 0 0 0 0 0 0 0 0 0 0 0 0 0 0 0 0 0 0 0 0 0 0 0 0 0 0 0 0 0.0247848459826732 0.00868872740500407 0.00994090696390025 0 0.00780362829880631 0.00227466830324722 0 0.00319766628140576 0.09839954482574 0.0549061442796182 0.105361194284744 0 0 0 0 0 0 0 0 0 0 0 0 0 0 0 0 0 0 0 0 0 0 0 0 0 0 0 0 0 0 0 0 0 0 0 0 0 0 0 0 0 0 0 0 0 0 0 0 0 0 0 0 0 0 0 0 0 0 0 0 0 0 0 0 0 0 0 0 0 0 0 0 0 0 0 0 0 0 0 0 0 0 0 0 0 0 0 0 0 0 0 0 0 0 0 0 0 0 0 0 0 0 0 0 0.00721364509978884 0 0 0 0 0 0 0 0 0 0 0 0 0 0 0 0 0 0 0 0 0 0 0 0 0 0 0 0 0 0 0 0 0 0 0 0 0 0 0 0 0 0.00618319781937987 0.00236704524900373 0 0 0 0 0 0 0 0 0 0 0 0 0 0 0 0 0
0 0 0 0 0 0 0 0 0 0 0 0 0 0 0 0 0 0 0 0 0 0 0 0 0 0 0 0 0 0 0 0.00775697351334979 0 0 0.015706919122561 0 0 0 0 0 0 0 0 0 0 0 0 0 0 0 0 0 0 0.0867569246885905 0 0 0 0 0 0 0 0 0 0 0 0 0 0 0 0 0 0 0 0 0 0 0 0 0 0 0 0 0 0 0 0 0 0 0 0 0 0 0 0 0 0 0 0 0 0.150852749857068 0.0433412170642218 0 0 0 0 0 0 0 0 0 0 0 0 0 0 0 0 0 0 0 0 0 0 0 0 0 0 0 0 0 0 0 0 0 0 0 0 0 0 0 0 0 0 0 0 0 0 0 0.0196007775766332 0.0328812666752575 0.0242664685876863 0 0 0 0 0 0 0 0 0 0 0 0 0 0 0 0 0 0 0 0 0 0 0 0 0 0 0 0 0 0 0 0 0 0 0 0 0 0 0 0 0 0 0 0 0 0 0 0 0 0 0 0 0 0 0 0 0 0 0 0 0 0 0 0 0 0 0 0 0 0 0 0 0 0 0 0 0 0 0 0 0 0 0 0 0 0 0 0 0 0 0 0 0 0 0 0 0 0 0 0 0 0 0 0 0.158839780884886 0 0 0 0 0 0 0 0 0 0 0 0 0 0 0 0 0 0 0 0 0 0 0 0 0 0 0 0 0 0 0 0 0 0 0 0 0 0 0 0.0167566449005612 0 0.132932713881843 0 0 0 0.043699110490493 0.0882632383820948 0 0 0 0 0 0 0 0 0.0997493699238253 0 0 0 0.078595844450929
0 0 0 0.00230308837264157 0 0 0 0 0 0 0 0 0 0 0 0.00730411852674148 0 0 0 0 0 0 0 0.00143768681907654 0 0 0 0 0 0.0047009600537823 0.00347252000813091 0 0 0.00573683124114913 0 0 0.0103181849725836 0.0107615256478819 0 0 0 0 0 0 0 0 0 0 0 0 0.00551180712316928 0 0.00264426293935594 0.0454623107340146 0 0 0.0123571452131448 0.0345527605869591 0 0 0 0 0.00181729756608035 0 0 0 0 0 0 0.00427612082503816 0.0150692359015034 0 0 0 0 0.0017435125521192 0 0 0 0 0 0 0 0 0 0.00170893008934289 0 0.00140495629620616 0.00174310480830439 0 0 0.0138418315210668 0.010557557970013 0 0 0 0 0 0 0 0.0369478672218908 0 0.00184215044918676 0 0 0 0 0 0 0 0 0 0 0 0 0 0 0 0 0 0 0 0 0 0 0 0.00692259100617666 0 0 0.0197572834104502 0 0 0.0307734648029063 0 0 0 0 0.000558619624104977 0.131274959178237 0.0250157415370079 0 0.00640324797408413 0.0208445790923912 0.0353633539939897 0 0.0532445693917515 0.117114136275748 0.00925742907611331 0 0.00419825793303994 0 0 0 0 0.165517276211296 0 0 0 0 0 0 0 0 0 0 0 0 0 0 0 0 0 0 0 0 0 0 0 0 0 0 0 0 0 0 0 0 0 0 0 0 0 0 0 0 0 0 0 0 0 0 0 0 0 0 0 0 0 0 0 0 0 0 0 0 0 0 0 0 0 0 0 0 0 0 0 0 0 0 0 0 0 0 0 0 0 0 0 0 0 0 0 0 0 0 0 0 0 0 0 0 0 0 0 0 0.0597689098234635 0 0 0 0 0 0 0 0 0 0 0 0 0 0 0 0 0 0 0 0 0 0 0 0 0 0 0 0 0 0 0 0 0 0 0 0 0 0 0 0 0 0.042140259317829 0 0 0 0 0.00178657521153901 0 0.000805395789767119 0 0 0 0 0 0 0.0317375829107211 0 0 0 0
0 0 0 0 0 0 0 0 0 0 0 0 0 0 0 0 0 0 0 0 0 0 0 0 0 0 0 0 0 0 0 0 0 0 0 0 0 0 0 0 0 0 0 0 0 0 0 0 0 0 0 0 0 0.0168249458933807 0 0 0.0107016728044541 0.015901224675119 0 0 0 0 0 0 0 0 0 0 0 0 0 0 0 0 0 0 0 0 0 0 0 0 0 0 0 0 0 0 0 0 0 0 0 0 0 0 0 0 0 0 0 0 0 0 0 0 0 0 0 0 0 0 0 0 0 0 0 0 0 0 0 0 0 0 0 0 0 0 0 0 0 0 0 0 0 0 0 0 0.0606927497521113 0.00619384940168901 0 0.0529026384915039 0.0294849397531919 0 0 0.139505805170194 0.146599007080669 0.0327703508291831 0 0 0 0 0 0.488422816148504 0 0 0 0 0 0 0 0 0 0 0 0 0 0 0 0 0 0 0 0 0 0 0 0 0 0 0 0 0 0 0 0 0 0 0 0 0 0 0 0 0 0 0 0 0 0 0 0 0 0 0 0 0 0 0 0 0 0 0 0 0 0 0 0 0 0 0 0 0 0 0 0 0 0 0 0 0 0 0 0 0 0 0 0 0 0 0 0 0 0 0 0 0 0 0 0 0 0 0 0 0 0 0 0 0 0 0 0 0 0 0 0 0 0 0 0 0 0 0 0 0 0 0 0 0 0 0 0 0 0 0 0 0 0 0 0 0 0 0 0 0 0 0 0 0 0 0 0 0 0 0 0 0 0 0 0 0 0 0 0 0 0
0 0 0 0 0 0 0 0 0 0 0 0 0 0 0 0 0 0 0 0 0 0 0 0 0 0 0 0 0 0 0 0 0 0 0 0 0 0 0 0 0 0 0 0 0 0 0 0 0 0 0 0 0 0 0 0 0 0 0 0 0 0 0 0 0 0 0 0 0 0 0 0 0 0 0 0 0 0 0 0 0 0 0 0 0 0 0 0 0 0 0 0 0 0 0 0 0 0 0 0 0 0 0 0 0 0 0 0 0 0 0 0 0 0 0 0 0 0 0 0 0 0 0 0 0 0 0 0 0 0 0 0 0 0 0 0 0 0 0 0 0 0 0 0 0 0 0 0 0 0 0 0 0 0 0 0 0.130147388709823 0.209032006440078 0 0 0 0.23682801111919 0 0 0 0 0 0 0 0 0 0 0 0 0 0 0 0 0.112551264337163 0 0 0.104425950990329 0 0 0 0 0 0 0 0 0 0 0 0 0 0 0 0 0 0 0 0 0 0 0 0 0 0 0 0 0 0.065039370424854 0 0 0 0 0 0 0 0 0 0 0 0 0 0 0 0 0 0 0 0 0 0 0 0 0 0 0 0 0 0 0 0 0 0 0 0 0 0 0 0 0 0 0 0 0 0 0 0 0 0 0 0 0 0 0 0 0 0 0 0 0 0 0 0 0 0 0 0 0 0 0 0 0 0 0 0 0.141976007978562 0 0 0 0 0 0 0 0 0 0 0 0 0 0 0 0 0 0 0 0 0 0 0 0 0 0 0
0 0 0 0 0 0 0 0 0 0 0 0 0 0 0 0 0 0 0 0 0 0 0 0 0 0 0 0 0 0 0 0 0 0 0 0 0 0 0 0 0 0 0 0 0 0 0 0 0 0 0 0 0 0 0 0 0 0 0 0 0 0 0 0 0 0 0 0 0 0 0 0 0 0 0 0 0 0 0 0 0 0 0 0 0 0 0 0 0 0 0 0 0 0 0 0 0 0 0 0 0 0 0 0 0 0 0 0 0 0 0 0 0 0 0 0 0 0 0 0 0 0 0 0 0 0 0 0 0 0 0 0 0 0 0 0 0 0 0 0 0 0 0 0 0 0 0 0 0 0 0 0 0 0 0 0.0117566868503113 0 0 0.0202255234069842 0.0226393256610959 0.106366088945818 0.241464009775886 0 0 0.0321213944334694 0 0 0 0 0 0 0 0 0 0 0.224974216677335 0 0 0.0740351073729229 0 0 0.0615448912706502 0.0101340966437948 0 0 0 0 0 0 0 0 0 0 0 0 0 0 0 0 0 0 0 0 0 0 0 0 0 0 0 0 0.00910455232971711 0 0 0 0 0 0 0 0 0 0 0 0 0 0 0 0 0 0 0 0 0 0 0 0 0 0 0 0 0 0 0 0 0 0 0 0 0 0 0 0 0 0 0 0 0 0 0.0213238908367509 0 0 0 0 0 0 0 0 0 0 0 0 0 0 0 0 0 0 0 0 0 0 0 0 0 0 0 0.0510629197632669 0.044412741250613 0.0688345547813838 0 0 0 0 0 0 0 0 0 0 0 0 0 0 0 0 0 0 0 0 0 0 0 0 0 0 0
0 0 0 0 0 0 0 0 0 0 0 0 0 0 0 0 0 0 0 0 0 0 0 0 0 0 0 0 0 0 0 0 0 0 0 0 0 0 0 0 0 0 0 0 0 0 0 0 0 0 0 0 0 0 0 0 0 0 0 0 0 0 0 0 0 0 0 0 0 0 0 0 0 0 0 0 0 0 0 0 0 0 0 0 0 0 0 0 0 0 0 0 0 0 0 0 0 0 0 0 0 0 0 0 0 0 0 0 0 0 0 0 0 0 0 0 0 0 0 0 0 0 0 0 0 0 0 0 0 0 0 0 0 0 0 0 0 0 0 0 0 0 0 0 0 0 0 0 0 0 0 0 0 0 0 0.0265746402187815 0 0 0 0 0 0.472867619735991 0 0 0.500557740045227 0 0 0 0 0 0 0 0 0 0 0 0 0 0 0 0 0 0 0 0 0 0 0 0 0 0 0 0 0 0 0 0 0 0 0 0 0 0 0 0 0 0 0 0 0 0 0 0 0 0 0 0 0 0 0 0 0 0 0 0 0 0 0 0 0 0 0 0 0 0 0 0 0 0 0 0 0 0 0 0 0 0 0 0 0 0 0 0 0 0 0 0 0 0 0 0 0 0 0 0 0 0 0 0 0 0 0 0 0 0 0 0 0 0 0 0 0 0 0 0 0 0 0 0 0 0 0 0 0 0 0 0 0 0 0 0 0 0 0 0 0 0 0 0 0 0 0 0 0 0 0
0 0 0 0 0 0 0 0 0 0 0 0 0 0 0 0 0 0 0 0 0 0 0 0 0 0 0 0 0 0 0 0 0 0 0 0 0 0 0 0 0 0 0 0 0 0 0 0 0 0 0 0 0 0 0 0 0 0 0 0 0 0 0 0 0 0 0 0 0 0 0 0 0 0 0 0 0 0 0 0 0 0 0 0 0 0 0 0 0 0 0 0 0 0 0 0 0 0 0 0 0 0 0 0 0 0 0 0 0 0 0 0 0 0 0 0 0 0 0 0 0 0 0 0 0 0 0 0 0 0 0 0 0 0 0 0 0 0 0 0 0 0 0 0 0 0 0 0 0 0 0 0 0 0 0 0 0.0137814284192605 0 0 0.304609868359903 0 0.0221178029746342 0 0 0 0 0 0 0 0 0 0 0 0 0 0.0573251267015082 0 0 0.00831577553245523 0 0 0.00408792834090042 0 0 0 0 0 0 0 0 0 0 0 0 0 0 0.0237325484300592 0 0 0 0 0 0 0 0 0 0 0 0 0 0 0.00323268074032037 0 0 0 0 0 0 0 0 0 0 0 0 0 0 0 0 0 0 0 0 0 0 0 0 0 0.00561830430634695 0 0.00773428904510099 0 0 0 0 0 0 0 0 0 0 0 0 0 0 0 0 0 0 0 0 0 0 0 0 0 0 0 0 0 0 0 0 0 0 0 0 0 0 0 0 0 0 0 0.0536214897795424 0 0.149137358153076 0.0757443622923583 0.0941270568185665 0.0753440136983341 0 0 0.0034641707426312 0 0.0403445589681672 0.0429976467035798 0 0 0 0 0 0 0 0 0 0 0 0 0.0146635899932548 0 0 0 0 0 0 0 0
0 0 0 0 0 0 0 0 0 0 0 0 0 0 0 0 0 0 0 0 0 0 0 0 0 0 0 0 0 0 0 0 0 0 0 0 0 0 0 0 0 0 0 0 0 0 0 0 0 0 0 0 0 0 0 0 0 0 0 0 0 0 0 0 0 0 0 0 0 0 0 0 0 0 0 0 0 0 0 0 0 0 0 0 0 0 0 0 0 0 0 0 0 0 0 0 0 0 0 0 0 0 0 0 0 0 0 0 0 0 0 0 0 0 0 0 0 0 0 0 0 0 0 0 0 0 0 0 0 0 0 0 0 0 0 0 0 0 0 0 0 0 0 0 0 0 0 0 0 0 0 0 0 0 0 0 0.0103355311443141 0 0.20408863349818 0 0.0209883302259461 0.00606016036391005 0 0 0 0.00735343242111159 0.0078887361135072 0 0 0 0 0 0 0 0 0 0 0 0.00337261098513255 0 0 0.00472988125963711 0 0 0 0 0 0 0 0 0 0 0.0308008581910839 0 0 0 0.0301167507709174 0 0 0 0 0 0 0 0.00732638446622762 0.00621237968938692 0 0 0 0 0 0 0 0.00364343679033185 0 0 0 0 0 0 0 0 0 0 0 0 0 0 0 0 0 0 0 0 0 0 0 0 0 0 0 0 0 0 0 0 0 0 0 0 0 0 0 0 0 0 0 0 0 0 0 0 0 0 0 0 0 0 0 0 0 0 0 0 0 0 0 0 0 0 0 0 0 0.0244274021760354 0 0.239328825750691 0.00975488332721782 0.0525316705020668 0.108437990516 0 0 0 0 0.115827293104877 0.0654436253709653 0 0 0 0 0 0 0 0 0.0231324292616787 0 0 0 0 0 0 0 0.0181987540707811 0 0 0 0
0 0 0 0 0 0 0 0 0 0 0 0 0 0 0 0 0 0 0 0 0 0 0 0 0 0 0 0 0 0 0 0 0 0 0 0 0 0 0 0 0 0 0 0 0 0 0 0 0 0 0 0 0 0 0 0 0 0 0 0 0 0 0 0 0 0 0 0 0 0 0 0 0 0 0 0 0 0 0 0 0 0 0 0 0 0 0 0 0 0 0 0 0 0 0 0 0 0 0 0 0 0 0 0 0 0 0 0 0 0 0 0 0 0 0 0 0 0 0 0 0 0 0 0 0 0 0 0 0 0 0 0 0 0 0 0 0 0 0 0 0 0 0 0 0 0 0 0 0 0 0 0 0 0 0 0 0.148528603812877 0 0 0.0641971108613915 0 0.0273032817599171 0 0 0 0 0.0304864240444449 0 0 0 0 0 0 0 0 0.466548484051488 0 0 0.0104790633082521 0 0 0.0149125131694356 0 0 0 0 0 0 0 0 0 0 0 0 0 0 0 0 0 0 0 0 0 0 0 0 0 0 0 0 0 0.0112750167858503 0 0 0 0 0 0 0 0 0 0 0 0 0 0 0 0 0 0 0 0 0 0 0 0 0 0 0 0 0 0 0 0 0 0 0 0 0 0 0 0 0 0 0 0 0 0 0 0 0 0 0 0 0 0 0 0 0 0.0287111757029947 0.0307402518478297 0 0 0 0 0 0 0 0 0 0 0 0 0 0 0 0 0.0894727091112149 0.0643711906437004 0 0 0.0129741749006038 0 0 0 0 0 0 0 0 0 0 0 0 0 0 0 0 0 0 0 0 0 0 0 0
0 0 0 0 0 0 0 0 0 0 0 0 0 0 0 0 0 0 0 0 0 0 0 0 0 0 0 0 0 0 0 0 0 0 0 0 0 0 0 0 0 0 0 0 0 0 0 0 0 0 0 0 0 0 0 0 0 0 0 0 0 0 0 0 0 0.00118647923233206 0 0 0 0 0 0 0 0 0 0 0 0 0 0 0 0 0 0 0 0 0 0 0 0 0 0 0 0 0 0 0 0 0 0 0 0 0 0 0 0 0 0 0 0 0 0 0 0 0 0 0 0 0 0 0 0 0 0 0 0 0 0 0 0 0 0 0 0 0 0 0 0 0 0 0 0 0 0 0 0 0 0 0 0 0 0 0 0 0 0.00415377818834065 0.0468827577851688 0.0652371839009687 0.00630243336538348 0.00257736273734917 0.00379637132885244 0 0.0140232659686445 0.00870005178496652 0.232189869402931 0.0407280103614807 0 0 0 0 0 0 0.00361251733341889 0 0.00229585319561936 0.0814690102085771 0.0215046933911112 0 0.0862268173638619 0 0 0.027135630268315 0.165448517559027 0 0 0 0 0 0 0 0 0.0135878703186857 0 0 0 0 0 0 0 0 0 0 0 0 0 0 0 0 0 0 0.00442146347222844 0.00950654990884158 0 0 0 0 0 0.0194669207418088 0 0.00426316308844754 0.00194818346421065 0 0 0 0 0 0.00507778229239374 0 0 0 0 0 0 0 0 0 0.00285309731751628 0 0 0 0 0.0120168132507719 0 0 0 0 0 0 0 0 0 0 0 0 0 0 0 0 0 0 0 0 0 0 0.00316354217167228 0.00326562206777108 0 0 0 0 0 0 0 0 0 0 0 0 0 0 0 0 0 0.0126168561411006 0 0 0.0312433125808671 0.0105111381566591 0.0103884358207394 0.00141061908078806 0 0.00751425376095055 0 0 0.00180833807162864 0 0 0 0 0 0 0 0 0 0 0 0 0.03146543491657 0 0 0 0 0 0 0 0
0 0 0 0 0 0 0 0 0 0 0 0 0 0 0 0 0 0 0 0 0 0 0 0 0 0 0 0 0 0 0 0 0 0 0 0 0 0 0 0 0 0 0 0 0 0 0 0 0 0 0 0 0 0 0 0 0 0 0 0 0 0 0 0 0 0 0 0 0 0 0 0 0 0 0 0 0 0 0 0 0 0 0 0 0 0 0 0 0 0 0 0 0 0 0 0 0 0 0 0 0 0 0 0 0 0 0 0 0 0 0 0 0 0 0 0 0 0 0 0 0 0 0 0 0 0 0 0 0 0 0 0 0 0 0 0 0 0 0 0 0 0 0 0 0 0 0 0 0 0 0 0 0 0 0 0 0 0 0 0 0 0.484882693860971 0 0 0 0 0 0 0 0 0 0 0 0 0 0 0 0 0 0 0 0 0.515117306139029 0 0 0 0 0 0 0 0 0 0 0 0 0 0 0 0 0 0 0 0 0 0 0 0 0 0 0 0 0 0 0 0 0 0 0 0 0 0 0 0 0 0 0 0 0 0 0 0 0 0 0 0 0 0 0 0 0 0 0 0 0 0 0 0 0 0 0 0 0 0 0 0 0 0 0 0 0 0 0 0 0 0 0 0 0 0 0 0 0 0 0 0 0 0 0 0 0 0 0 0 0 0 0 0 0 0 0 0 0 0 0 0 0 0 0 0 0 0 0 0 0 0 0 0 0 0 0 0 0 0 0 0 0
0 0 0 0 0 0 0 0 0 0 0 0 0 0 0 0 0.00583608949813958 0 0 0 0 0 0 0 0 0 0 0 0 0 0 0 0 0 0 0 0 0 0 0 0 0 0 0 0 0 0 0 0 0 0 0 0 0 0 0 0 0 0 0 0 0 0 0 0 0.00908695751194564 0 0 0 0 0 0 0 0 0 0 0 0 0 0 0 0 0 0 0 0 0 0 0 0 0 0 0 0 0 0 0 0 0 0 0 0 0 0 0 0 0 0 0 0 0 0 0 0 0 0 0 0 0 0 0 0 0 0 0 0 0 0.010258799586004 0 0 0 0 0 0 0 0 0 0 0 0 0 0 0 0 0 0 0 0 0 0 0 0 0 0 0 0 0 0 0 0 0 0.0485650073162465 0 0 0.498340610620087 0 0 0 0 0 0 0 0 0 0 0.079165441591186 0 0 0 0 0 0 0.0258295006238777 0 0 0 0 0 0 0 0 0 0 0 0 0 0 0 0 0 0 0 0 0 0 0 0 0 0 0 0 0 0 0 0 0 0 0.0922203637914717 0.00800828125190527 0 0 0 0 0 0 0 0 0 0 0 0 0 0 0 0 0 0 0 0 0 0 0 0 0 0 0 0 0 0 0 0 0 0 0 0 0 0 0 0 0 0 0 0 0 0 0 0 0 0 0 0 0.0191024521526812 0 0 0 0 0 0.182875887291878 0 0.0207106087645771 0 0 0 0 0 0 0 0 0 0 0 0 0 0 0 0 0 0 0 0 0 0 0 0 0 0 0 0 0 0 0 0 0 0 0 0
0 0 0 0 0 0 0 0 0 0 0 0 0 0 0 0 0 0 0 0 0 0 0 0 0 0 0 0 0 0 0 0 0 0 0 0 0 0 0 0 0 0 0 0 0 0 0 0 0 0 0 0 0 0 0 0 0 0 0 0 0 0 0 0 0 0 0 0 0 0 0 0 0 0 0 0 0 0 0 0 0 0 0 0 0 0 0 0 0 0 0 0 0 0 0 0 0 0 0 0 0 0 0 0 0 0 0 0 0 0 0 0 0 0 0 0 0 0 0 0 0 0 0 0 0 0 0 0 0 0 0 0 0 0 0 0 0 0 0 0 0 0 0 0 0 0 0 0 0 0 0 0 0 0 0 0 0.0104653323426056 0.115879790905189 0 0 0 0.389619926003164 0 0.14980370390009 0 0.0273994041188824 0 0 0 0 0 0 0 0 0 0.151102259308959 0.0107010438279837 0 0 0 0 0 0.117420743359693 0 0 0 0 0 0 0 0 0 0 0 0 0 0 0 0 0 0 0 0 0 0 0 0 0 0 0 0 0 0 0 0 0 0 0 0 0 0 0 0 0 0 0 0 0 0 0 0 0 0 0 0 0 0 0 0 0 0 0 0 0 0 0 0 0 0 0 0 0 0 0 0 0 0 0 0 0 0 0 0 0 0 0.00501071813637432 0 0 0 0 0 0.015274909832722 0 0 0 0 0 0 0 0 0 0 0 0 0 0 0 0 0 0 0 0 0 0 0 0 0 0 0 0 0 0 0 0 0 0 0.00732216826433665 0 0 0 0 0 0 0 0 0
0 0 0 0 0 0 0 0 0 0 0 0 0 0 0 0 0 0 0 0 0.00373038596069941 0 0 0 0 0 0 0 0 0 0 0 0 0 0 0 0 0 0 0 0 0 0 0.00394327132485515 0 0 0 0 0 0 0 0 0 0 0 0 0 0 0 0 0 0.00292286652152295 0 0 0 0 0 0 0 0 0 0 0 0 0 0 0 0 0 0 0 0 0 0 0 0 0 0 0 0 0 0 0 0 0 0 0 0 0 0 0 0 0 0 0 0 0 0 0 0 0 0 0 0 0 0 0 0 0 0 0 0 0 0 0 0 0 0 0 0 0 0 0 0 0 0 0 0 0 0 0 0 0 0 0 0 0 0 0 0 0 0 0 0 0 0 0 0 0 0.0117893183694455 0 0.153532512192683 0 0 0.0615531647837485 0 0 0.0094579237220255 0 0 0 0 0 0 0 0.0841794765608652 0.024563193268683 0 0.185644936919152 0 0 0 0.392361889860528 0 0 0 0 0 0.00774254411722178 0 0 0 0 0 0 0 0 0 0 0 0 0 0 0 0 0 0 0 0 0 0 0 0.00410522718849243 0 0 0 0 0 0 0 0 0 0 0 0 0 0 0 0 0 0 0 0 0 0 0 0 0 0 0 0 0 0 0 0 0 0 0 0 0 0 0 0 0 0 0 0 0 0 0 0 0 0 0 0 0 0 0 0 0 0 0 0 0 0 0 0 0 0 0 0 0 0 0 0 0.0226273743553932 0 0 0.0047841578655608 0 0 0 0 0.0108479404623643 0.00953582229837137 0 0 0 0 0 0 0 0 0 0 0 0 0 0 0 0 0.00350841326700859 0 0.00316958096137888 0 0
0 0 0 0 0 0.00733046227360331 0.00368344053721482 0 0.00751331000118702 0.0173782711917195 0 0 0.0553978448664784 0 0 0 0 0 0 0 0 0 0 0 0 0 0 0 0 0 0 0.00553059024592836 0 0 0 0 0 0 0 0 0 0 0 0 0 0 0 0 0 0 0 0 0 0 0.012232406830334 0 0 0 0 0 0 0 0 0 0 0 0 0 0 0 0 0 0 0 0 0 0 0 0 0 0 0 0 0 0 0 0 0 0 0 0 0 0 0 0 0 0 0 0 0 0 0 0 0.00251233621564455 0 0 0 0 0 0 0 0 0 0.0713451209536686 0.0131548527708367 0.00610595950718205 0.00400509585598834 0.0521855699471786 0.00958908029918939 0 0 0 0 0 0 0 0 0 0 0.00263105780167994 0 0 0.00252487353664312 0 0 0 0 0 0 0 0 0 0 0 0 0 0 0 0 0 0 0 0 0 0 0 0 0 0 0.00456654810876656 0.00576965041516103 0 0 0 0 0 0 0 0.0638893214856964 0.00352127956834519 0.0246643505502998 0 0.013646406221897 0 0 0 0 0 0 0 0 0.00325388455110135 0 0 0 0.0738847906313708 0.0336332052958634 0.0336237170380726 0 0 0 0 0 0 0 0 0 0 0 0 0 0 0 0 0 0.157265776762943 0 0 0 0 0 0 0 0 0 0 0 0 0 0 0 0.00225769115181316 0 0 0 0 0 0 0 0 0 0 0 0 0 0 0 0 0 0 0 0 0 0 0 0 0 0 0 0 0 0 0 0 0 0 0 0 0.00318131805789037 0 0.0399503535770235 0.134179445836836 0.111134896115613 0 0 0 0 0 0 0 0 0 0 0 0 0 0 0 0 0 0 0.01107672277385 0 0 0 0 0 0.00560616456122461 0 0.00177420446175506 0 0 0 0 0 0 0 0 0 0 0 0 0 0 0 0 0 0 0 0 0 0 0 0 0 0
0 0 0 0 0 0 0 0 0 0 0 0 0 0 0 0 0 0 0 0 0 0 0.0105556570899611 0 0 0 0 0 0 0 0 0 0 0 0 0 0 0 0 0 0 0 0 0.0235708686403111 0 0 0 0 0 0 0 0 0 0 0 0 0 0 0 0 0 0.00623274289960551 0 0 0 0.015715011301869 0 0 0 0 0 0 0 0 0 0 0 0 0 0 0 0 0 0 0 0 0 0 0 0 0 0 0 0 0 0 0 0 0 0 0 0 0 0 0 0 0 0 0 0 0 0 0 0 0 0 0 0 0 0 0 0 0 0 0 0 0 0.11576790272224 0 0 0 0 0 0 0 0 0 0 0 0 0 0 0 0 0 0 0 0 0 0 0 0 0 0 0 0 0 0 0 0 0 0 0 0 0 0.0145086330605525 0 0 0.255800523975076 0.335351287518986 0 0 0.102931181548576 0 0 0 0 0 0.0244224458201231 0.00891267171312542 0 0 0.0322176351369951 0 0 0 0 0 0.0540134385725795 0 0 0 0 0 0 0 0 0 0 0 0 0 0 0 0 0 0 0 0 0 0 0 0 0 0 0 0 0 0 0 0 0 0 0 0 0 0 0 0 0 0 0 0 0 0 0 0 0 0 0 0 0 0 0 0 0 0 0 0 0 0 0 0 0 0 0 0 0 0 0 0 0 0 0 0 0 0 0 0 0 0 0 0 0 0 0 0 0 0 0 0 0 0 0 0 0 0 0 0 0 0 0 0 0 0 0 0 0 0 0 0 0 0 0 0 0 0 0 0 0 0 0 0 0 0 0
0 0 0 0 0 0 0 0 0 0 0 0 0 0 0 0 0 0 0 0 0 0 0 0 0 0 0 0 0 0 0 0 0 0 0 0 0 0 0 0 0 0 0 0.00264442876686688 0.00261899862215539 0 0 0 0 0 0 0 0 0 0 0 0 0 0 0 0 0 0 0 0 0.00571435737521101 0 0 0 0 0 0 0 0 0 0 0 0 0 0 0 0 0 0 0 0 0 0 0 0 0 0 0 0 0 0 0 0 0 0 0 0 0 0 0 0 0 0 0 0 0 0 0 0 0 0 0 0 0 0 0 0 0 0 0 0 0 0.0251134151860544 0 0 0 0 0 0 0 0 0 0 0 0 0 0 0 0 0 0 0 0 0 0 0 0 0 0 0 0 0 0 0 0 0 0 0 0 0 0 0.105838088670767 0.0997393355061128 0 0.140277451795062 0.159193704091666 0 0.0144440835751218 0 0 0 0 0 0 0 0 0 0 0 0 0.0910762601230093 0.00313402104555473 0.0430283571357245 0.00339991181911151 0.00259376376183002 0 0 0 0 0 0.0027346287332919 0 0 0 0.0030857892061116 0 0 0.0198947822748987 0 0 0.00514519428403395 0 0 0 0 0 0 0 0 0 0 0 0 0 0 0 0.0244288777790271 0 0 0 0 0 0 0 0 0 0 0 0 0.00493698744331467 0.00190652130065176 0 0 0 0.00280817325350957 0 0 0 0 0.0106914947914151 0 0 0 0 0 0 0 0 0 0 0.0236492283722822 0 0 0 0 0 0 0.0835104870201596 0 0 0 0 0 0 0 0 0 0 0 0 0 0 0 0 0 0 0.0628618621572592 0 0 0 0 0 0 0 0 0 0 0 0 0 0 0 0.00430440043239957 0.0118024856066741 0.0172946253206661 0 0 0 0 0 0 0 0 0 0 0 0 0 0 0 0.0221282845500581
0 0 0 0 0 0 0 0 0 0 0 0 0 0 0 0 0 0 0 0 0 0 0 0 0 0 0 0 0 0 0 0 0 0 0 0 0 0 0 0 0 0 0 0.0104659158411899 0.0102005344816236 0 0 0 0 0 0 0 0 0 0 0 0 0 0 0 0 0 0 0 0 0 0 0 0 0 0 0 0 0 0 0 0 0 0 0 0 0 0 0 0 0 0 0 0 0 0 0 0 0 0 0 0 0 0 0 0 0 0 0 0 0 0 0 0 0 0 0 0 0 0 0 0 0 0 0 0 0 0 0 0 0 0 0.00923054288239444 0 0 0 0 0 0 0 0 0 0 0 0 0 0 0 0 0 0 0 0 0 0 0 0 0 0 0 0 0 0 0 0 0 0 0 0 0 0 0.00748160296870208 0.167704786102285 0.179915386591924 0 0.296309710850732 0 0 0 0 0 0 0 0 0 0 0 0 0 0 0 0 0.00519660378895837 0.0170658616929984 0 0 0 0 0 0 0 0 0 0 0 0 0 0.027341259626943 0 0 0 0 0 0 0 0 0 0 0 0 0 0 0 0 0 0 0.204605990814902 0 0 0 0 0 0 0 0 0 0 0 0 0 0 0 0 0 0 0 0 0 0 0 0 0 0 0 0 0 0 0 0 0 0 0 0 0 0 0 0 0 0 0 0 0 0 0 0 0 0 0 0 0 0 0 0 0 0 0 0.0644818043573471 0 0 0 0 0 0 0 0 0 0 0 0 0 0 0 0 0 0 0 0 0 0 0 0 0 0 0 0 0 0 0 0 0 0
0 0 0 0 0 0 0 0 0 0 0 0 0 0 0 0 0 0 0 0 0 0 0 0.00510224313342829 0 0 0 0 0 0 0 0 0 0 0 0 0 0 0 0 0 0 0.00685157241045663 0 0.00477130418963539 0 0 0 0 0 0 0 0 0 0 0 0 0 0 0 0 0 0 0 0 0 0 0 0 0 0 0 0 0 0 0 0 0 0 0 0 0 0 0 0 0 0 0 0 0 0 0 0 0 0 0 0 0 0 0 0 0 0 0 0 0 0 0 0 0 0 0 0 0 0 0 0 0 0 0 0 0 0 0 0 0 0 0 0 0 0 0 0 0 0 0 0 0 0 0 0 0 0 0 0 0 0 0 0 0 0 0 0 0 0 0 0 0 0 0 0 0 0 0 0 0 0.0299876827757048 0 0.116838345695112 0.169560605092101 0 0 0 0 0 0 0 0 0 0 0 0 0 0 0 0.078053165302341 0 0.0357420051700838 0 0.0224323546046092 0 0 0 0 0 0.00609684516757543 0 0 0 0.0114213826755619 0 0 0.057662336781895 0 0 0 0 0 0 0 0 0 0 0 0 0 0 0 0 0 0 0.153792339025283 0 0 0 0 0 0 0 0 0 0 0 0 0.00368280097474599 0.00277589968049481 0 0 0 0.00586215168521548 0 0 0 0 0.0100116665338768 0 0 0 0 0 0 0 0 0 0 0.0245586598696785 0 0 0 0 0 0.00247809706387626 0 0 0 0 0 0 0 0 0 0 0 0 0 0 0 0 0 0 0 0.195492532638797 0 0 0 0 0 0 0 0 0 0 0 0 0 0 0 0.00319905243468337 0.0114868316117077 0.0173362694493379 0 0 0 0 0 0 0 0 0 0 0 0 0 0 0 0.0248038560337983
0 0 0 0 0 0 0 0 0 0 0 0 0 0 0 0 0 0 0 0 0 0 0 0 0 0 0 0 0 0 0 0 0 0 0 0 0 0 0 0 0 0 0 0 0 0 0 0 0 0 0 0 0 0 0 0 0 0 0 0 0 0 0 0 0 0 0 0 0 0 0 0 0 0 0 0 0 0 0 0 0 0 0 0 0 0 0 0 0 0 0 0 0 0 0 0 0 0 0 0 0 0 0 0 0 0 0 0 0 0 0 0 0 0 0 0 0 0 0 0 0 0 0 0 0 0 0 0 0 0 0 0 0 0 0 0 0 0 0 0 0 0 0 0 0 0 0 0 0 0 0 0 0 0 0 0 0 0 0 0 0 0 0 0 0 0 0 0 0 0 0 0 0.150795378426323 0.306922237192891 0 0 0 0 0 0 0 0 0 0 0 0 0 0 0 0 0 0 0 0 0 0 0 0 0 0 0 0 0 0.0208850034872024 0 0 0 0.0836852038126246 0.0167999281942682 0 0 0 0 0 0 0 0 0 0 0 0 0 0 0 0 0 0 0 0 0 0 0 0 0 0 0 0 0 0 0 0 0 0 0 0 0 0 0 0 0 0 0 0 0 0 0 0 0 0 0 0 0 0 0 0 0 0.274007793685404 0 0.146904455201287 0 0 0 0 0 0 0 0 0 0 0 0 0 0 0 0 0 0 0 0 0 0 0 0 0 0 0 0 0 0 0 0 0 0 0 0 0 0 0 0 0 0 0 0 0 0 0
0 0 0 0 0 0 0 0 0 0 0 0 0 0 0 0 0.00541328030063781 0 0 0 0 0 0.0301235110302255 0 0 0 0.0631384163720458 0 0 0 0 0 0 0 0 0 0 0 0 0 0 0 0 0 0 0 0 0 0 0 0 0 0.0597869551803167 0 0 0 0 0 0 0 0 0 0 0 0 0.045935238432258 0 0 0 0 0 0 0 0 0 0 0 0 0 0 0 0 0 0 0 0 0 0 0 0 0 0 0 0 0 0 0 0 0 0 0 0 0 0 0.0209670163576465 0 0.0231821196600678 0.0190434987635831 0 0 0 0 0 0 0 0 0.0145752116520271 0 0 0.153511002140866 0 0 0 0 0 0 0 0 0 0 0 0 0 0 0 0 0 0 0 0 0 0 0 0 0 0 0 0 0 0 0 0 0 0 0 0 0 0 0 0 0 0.0216966287328072 0 0 0 0 0.0602159348457655 0.106903376986661 0.0384741840526397 0 0 0.0719685788083656 0 0 0 0 0 0 0 0 0 0 0.0146458937915529 0 0 0 0 0 0 0 0 0 0 0 0 0 0 0 0 0 0 0 0 0 0 0 0 0 0 0 0 0 0 0 0 0 0 0 0 0 0 0 0 0 0 0 0 0 0 0 0 0 0 0 0 0 0 0 0 0 0 0 0 0 0 0 0 0 0 0 0 0 0 0 0 0 0 0 0 0 0.00998169414999195 0 0.162716837272113 0 0 0 0.0592928481127108 0.0184277733577188 0 0 0 0 0 0 0 0 0 0 0 0 0 0 0 0 0 0 0 0 0 0 0 0 0 0 0 0 0 0 0 0 0 0 0 0 0 0 0 0 0 0 0 0 0 0 0 0
0 0 0 0 0 0 0 0 0 0 0 0 0 0 0 0 0 0 0 0 0 0 0 0 0 0 0 0.0579923970774297 0 0 0 0 0 0 0 0 0 0 0 0 0 0 0 0 0 0 0 0 0 0 0 0 0 0 0 0 0 0 0.0893409275772777 0 0 0 0 0 0 0.0856376577116413 0 0 0 0 0 0 0 0 0 0 0 0 0 0 0 0 0 0 0 0 0 0 0 0 0 0 0 0 0 0 0 0 0 0 0 0 0 0 0 0 0 0 0 0 0 0 0 0 0 0 0 0 0 0 0 0.0231171624763273 0 0 0 0 0 0.0542383897214262 0 0 0 0 0 0 0 0 0 0 0 0 0 0 0 0 0 0 0 0 0 0 0 0 0 0 0 0 0 0 0 0 0 0 0 0 0 0 0 0 0 0 0 0.297853624387078 0 0 0 0 0 0 0 0 0 0 0 0 0 0 0 0 0 0 0 0 0 0 0.0823901045446457 0 0 0 0 0 0 0 0 0 0 0 0 0.0779594014628835 0.0278754150489702 0 0 0 0 0 0 0 0 0 0 0 0 0 0 0 0 0 0 0 0 0 0 0 0 0 0 0 0 0 0 0 0 0 0 0 0 0 0 0 0 0 0 0 0 0 0 0 0 0 0 0 0 0 0 0 0 0 0 0 0.03802509873744 0 0 0 0 0 0 0 0 0 0.16556982125488 0 0 0 0 0 0 0 0 0 0 0 0 0 0 0 0 0 0 0 0 0 0 0 0 0 0 0 0 0 0 0 0 0 0 0 0 0
0 0 0 0 0 0 0 0 0 0 0 0 0 0 0 0 0 0 0 0 0 0 0 0 0 0 0 0 0 0 0 0 0 0 0 0 0 0 0 0 0 0 0 0 0 0 0 0 0 0 0 0 0 0 0 0 0 0 0 0 0 0 0 0 0 0 0 0 0 0 0 0 0 0 0 0 0 0 0 0 0 0 0 0 0 0 0 0 0 0 0 0 0 0 0 0 0 0 0 0 0 0 0 0 0 0 0 0 0 0 0 0 0 0 0 0 0 0 0 0 0 0 0 0 0 0 0 0 0 0 0 0 0 0 0 0 0 0 0 0 0 0 0 0 0 0 0 0 0 0 0 0 0 0 0 0 0 0 0 0 0 0.0615072566184128 0 0 0 0 0 0 0 0 0 0 0 0 0 0.252627250751756 0 0 0 0 0 0 0 0 0 0 0 0 0 0 0 0.196783257810769 0 0 0 0 0 0 0 0 0 0 0 0 0 0 0 0 0 0 0 0 0 0 0 0 0 0.267539895983644 0 0 0 0 0 0 0 0 0 0 0 0 0 0 0 0 0 0 0 0 0 0 0 0.140550746524935 0 0 0 0 0 0 0 0 0 0 0 0 0 0 0 0 0 0 0 0 0 0 0 0 0 0 0 0 0 0 0 0 0 0 0 0 0 0 0 0 0 0 0 0 0.0809915923104829 0 0 0 0 0 0 0 0 0 0 0 0 0 0 0 0 0 0 0 0 0 0 0 0 0 0 0 0 0
0 0 0 0 0 0 0 0 0 0 0 0 0 0 0 0 0 0.00352776221599084 0 0 0 0 0 0 0 0 0 0 0 0 0 0 0 0 0 0 0 0 0 0 0 0 0 0 0 0 0 0 0 0 0 0 0 0 0 0 0 0 0 0 0 0 0 0 0 0 0 0 0 0 0 0 0 0 0 0 0 0 0 0 0 0 0 0 0 0 0 0 0 0 0 0 0 0 0 0 0 0 0 0 0 0 0 0 0 0 0 0 0 0 0 0 0 0 0 0 0 0 0 0 0 0 0 0 0 0 0 0 0 0 0 0 0 0 0 0 0 0 0 0 0 0 0 0 0 0 0 0 0 0 0 0 0 0 0 0 0.0613313447111203 0 0.0229350820108863 0 0.091083479556497 0.114388255431141 0 0.0199123727896343 0.126433471415862 0.0313536463739743 0 0 0 0 0 0 0 0 0.0132399684421342 0 0 0 0.0154628497438082 0 0 0 0.0764476390991512 0 0 0 0 0 0 0 0 0.0113003468340652 0 0 0 0 0 0 0 0 0 0 0 0 0 0.00275768874861014 0 0 0 0 0 0 0 0.00274574563327563 0.00374604297614784 0.00312908715265682 0 0.00725783357336558 0.00735443293170736 0 0 0 0 0 0 0 0 0 0 0 0 0 0 0 0 0 0 0 0 0 0 0 0 0 0 0 0 0 0 0 0 0 0 0 0 0 0 0 0.019776526511541 0.00374093999634401 0 0 0 0 0.00560223731930216 0 0 0 0 0.0522648301095007 0.0609951075781901 0.121689915689234 0.00392918285498173 0.0261159202786091 0 0.0124931909916442 0.0241093411404905 0 0 0.0126071837801353 0 0 0 0 0.00281970306622392 0 0.0183885895549119 0.00333599029251977 0.00254375091955494 0 0 0 0 0 0 0 0 0 0 0 0.0151805402767885 0 0 0 0 0 0 0 0 0 0 0 0 0 0 0
0 0 0 0 0 0 0 0 0 0 0 0 0 0 0 0 0 0 0 0 0 0 0 0 0 0 0 0 0 0 0 0 0 0 0 0 0 0 0 0 0 0 0 0 0 0 0 0 0 0 0 0 0 0 0 0 0 0 0 0 0 0 0 0 0 0 0 0 0 0 0 0 0 0 0 0 0 0 0 0 0 0 0 0 0 0 0 0 0 0 0 0 0 0 0 0 0 0 0 0 0 0 0 0 0 0 0 0 0 0 0 0 0 0 0 0 0 0 0 0 0 0 0 0 0 0 0 0 0 0 0 0 0 0 0 0 0 0 0 0 0 0 0 0 0 0 0 0 0 0 0 0 0 0 0 0 0 0 0 0 0 0.33848712386424 0 0 0.10037767874695 0.102562018973117 0 0 0 0 0 0 0 0 0 0 0 0 0 0 0 0 0 0 0 0 0 0 0 0 0 0 0 0 0 0 0 0 0 0 0 0 0 0 0.0856573111936676 0 0 0 0 0 0 0 0 0 0 0 0 0 0 0 0 0 0 0 0 0 0 0 0 0 0 0 0 0 0 0 0 0 0 0 0 0 0 0.0434414855587975 0 0 0 0 0 0 0 0 0 0 0 0 0 0 0 0 0 0 0 0 0 0 0 0 0 0 0 0 0 0 0 0 0 0 0 0 0 0 0 0 0 0 0 0 0 0 0 0 0 0.170443900695377 0.126948330522394 0 0 0.0320821504454567 0 0 0 0 0 0 0 0 0 0 0 0 0 0 0 0 0 0
0 0 0 0 0 0 0 0 0 0 0 0 0 0 0 0 0 0 0 0 0 0 0 0 0 0 0 0 0 0 0 0 0 0 0 0 0 0 0 0 0 0 0 0 0 0 0 0 0 0 0 0 0 0 0 0 0 0 0 0 0 0 0 0 0 0 0 0 0 0 0 0 0 0 0 0 0 0 0 0 0 0 0 0 0 0 0 0 0 0 0 0 0 0 0 0 0 0 0 0 0 0 0 0 0 0 0 0 0 0 0 0 0 0 0 0 0 0 0 0 0 0 0 0 0 0 0 0 0 0 0 0 0 0 0 0 0 0 0 0 0 0 0 0 0 0 0 0 0 0 0 0 0 0 0 0 0 0 0 0 0 0 0 0 0 0 0 0 0 0 0 0 0 0 0 0 0 0 0 0 0 0 0 0 0 0 0 0 0 0 0 0 0.16002975767036 0 0 0 0 0 0 0 0 0 0 0 0 0 0 0 0 0 0 0 0 0 0 0 0 0 0 0 0 0 0 0 0 0 0 0 0 0 0 0 0 0 0 0 0 0 0 0 0 0 0 0.0834561707273086 0 0 0 0 0 0 0 0 0 0 0 0 0 0 0 0 0 0 0 0 0 0 0 0 0 0 0 0 0 0 0 0 0 0 0 0 0 0 0 0 0 0.283095472711618 0 0 0.0412747228487039 0 0 0 0 0.432143876042009 0 0 0 0 0 0 0 0 0 0 0 0 0 0 0 0 0 0 0 0 0 0
0 0 0 0 0 0 0 0 0 0 0 0 0 0 0 0 0 0 0 0 0.0020598085688819 0 0 0 0 0 0 0 0 0 0 0 0 0 0 0 0 0 0 0 0 0 0 0.00475363968111988 0 0 0 0 0 0 0 0 0 0 0 0 0 0 0 0 0 0.00161739715606593 0 0 0 0 0 0 0 0 0 0 0 0 0 0 0 0 0 0 0 0 0 0 0 0 0 0 0 0 0 0 0 0 0 0 0 0 0 0 0 0 0 0 0 0 0 0 0 0 0 0 0 0 0 0 0 0 0 0 0 0 0 0 0 0 0 0 0 0 0 0 0 0 0 0 0 0 0 0 0 0 0 0 0 0 0 0 0 0 0 0 0 0 0 0.00427231800053848 0.031110100339144 0 0.00512828313517381 0.00310427822294101 0.00315340140916171 0.186614470058529 0 0 0 0.106580783095998 0 0.00914016977191107 0 0 0 0 0 0 0 0.0238343602070857 0 0 0 0 0 0.0469185177812309 0.342748944191572 0 0 0 0 0 0.0219961481008015 0 0 0.014438336387074 0 0 0 0 0 0 0 0 0 0 0 0 0 0 0 0 0 0 0 0.0167601688991274 0 0 0 0 0 0.0443357006290755 0 0 0 0.00430382141152327 0 0 0 0 0 0 0 0 0 0 0 0 0 0 0.00389277866116093 0 0 0 0 0.00538387230514794 0 0 0 0 0 0 0 0 0 0 0 0 0 0 0 0 0 0 0 0 0 0 0 0 0 0 0 0 0 0 0 0 0 0 0 0 0 0 0 0 0 0.00945614744457674 0 0 0.0273521592176421 0.0129341828444815 0.014084403770772 0.0199458383048961 0.00285854805028063 0.00986060149169667 0 0 0 0 0 0 0 0 0 0 0 0 0 0 0 0.0213608208623899 0 0 0 0 0 0 0 0
0 0 0 0 0 0 0 0 0 0 0 0 0 0 0 0 0 0 0 0 0 0 0 0 0 0 0 0 0 0 0 0 0 0 0 0 0 0 0 0 0 0 0 0 0 0 0 0 0 0 0 0 0 0 0 0 0 0 0 0 0 0 0 0 0 0 0 0 0 0 0 0 0 0 0 0 0 0 0 0 0 0 0 0 0 0 0 0 0 0 0 0 0 0 0 0 0 0 0 0 0 0 0 0 0 0 0 0 0 0 0 0 0 0 0 0 0 0 0 0 0 0 0 0 0 0 0 0 0 0 0 0 0 0 0 0 0 0 0 0 0 0 0 0 0 0 0 0 0 0 0 0 0 0 0 0 0 0 0 0 0 0 0 0 0 0 0 0.337416847423037 0 0 0 0 0 0 0 0 0 0 0 0 0 0 0 0 0 0 0 0 0.662583152576963 0 0 0 0 0 0 0 0 0 0 0 0 0 0 0 0 0 0 0 0 0 0 0 0 0 0 0 0 0 0 0 0 0 0 0 0 0 0 0 0 0 0 0 0 0 0 0 0 0 0 0 0 0 0 0 0 0 0 0 0 0 0 0 0 0 0 0 0 0 0 0 0 0 0 0 0 0 0 0 0 0 0 0 0 0 0 0 0 0 0 0 0 0 0 0 0 0 0 0 0 0 0 0 0 0 0 0 0 0 0 0 0 0 0 0 0 0 0 0 0 0 0 0 0 0 0 0
0 0 0 0 0 0 0 0 0 0 0 0 0 0 0 0 0 0 0 0 0 0 0 0 0 0 0 0 0 0 0 0 0 0 0 0 0 0 0 0 0 0 0 0 0 0 0 0 0 0 0 0 0 0 0 0 0 0 0 0 0 0 0 0 0 0 0 0 0 0 0 0 0 0 0 0 0 0 0 0 0 0 0 0 0 0 0 0 0 0 0 0 0 0 0 0 0 0 0 0 0 0 0 0 0 0 0 0 0 0 0 0 0 0 0 0 0 0 0 0 0 0 0 0 0 0 0 0 0 0 0 0 0 0 0 0 0 0 0 0 0 0 0 0 0 0 0 0 0 0 0 0 0 0 0 0 0 0 0 0 0 0 0 0 0 0 0 0 0 0 0 0 0 0 0 0 0 0 0 0 0 0 0 0 0 0 0 0 0 0 0 0 0 0 0 0 0 0 0 0 0 0 0 0 0 0 0 0 0 0 0 0 0 0 0 0 0 0 0 0 0 0 0 0 0 0 0 0 0 0 0 0 0 0 0 0 0 0 0 0 0 0 0 0 0 0 0 0 0 0 0 0 0 0 0 0 0 0 0 0 0 0 0 0 0 0 0 0 0 0 0 0 0 0 0 0 0 0 0 0 0 0 0 0 0 0 0 0 0 0 0 1 0 0 0 0 0 0 0 0 0 0 0 0 0 0 0 0 0 0 0 0 0 0 0 0
0 0 0 0 0 0 0 0 0 0 0 0 0 0 0 0 0 0 0 0 0 0 0 0 0 0 0 0 0 0 0 0 0 0 0 0 0 0 0 0 0 0 0 0 0 0 0 0 0 0 0 0 0 0 0 0 0 0 0 0 0 0 0 0 0 0 0 0 0 0 0 0 0 0 0 0 0 0 0 0 0 0 0 0 0 0 0 0 0 0 0 0 0 0 0 0 0 0 0 0 0 0 0 0 0 0 0 0 0 0 0 0 0 0 0 0 0 0 0 0 0 0 0 0 0 0 0 0 0 0 0 0 0 0 0 0 0 0 0 0 0 0 0 0 0 0 0 0 0 0 0 0 0 0 0 0.00909603217319652 0.0593452639563446 0 0.00578499338850279 0.00999021838683279 0.0102976467390732 0.134763793736367 0 0 0 0 0.0118726119995356 0 0 0 0 0 0 0 0 0 0 0 0.107665023500059 0 0 0 0 0 0 0 0 0 0 0 0 0 0 0 0 0 0 0 0 0 0 0 0 0 0 0.00855321755015098 0 0 0 0 0 0.0455973172180346 0.00489330639752279 0 0 0 0 0 0 0 0 0 0 0 0 0 0 0 0 0 0 0 0 0 0 0 0.0136685647984253 0 0 0 0 0 0 0 0 0 0 0 0 0 0 0 0 0 0 0 0 0 0.015921221975544 0 0 0.00374844362430451 0 0 0 0 0 0 0 0.0169873404764125 0 0 0.00595218852065008 0 0 0 0 0 0 0 0 0 0.0199852237624727 0 0 0 0.0299874771484684 0.036686536848637 0.0433416753523953 0.349246289387535 0 0.0491687834037148 0.00744682965582071 0 0 0 0 0 0 0 0 0 0 0 0 0 0 0 0 0 0 0 0 0 0 0
0 0 0 0 0 0 0 0 0 0 0 0 0 0 0 0 0 0 0 0 0.00202026835955486 0 0 0 0 0 0 0 0 0 0 0 0 0 0 0 0 0 0 0 0 0 0 0.00532143990768964 0 0 0 0 0 0 0 0 0 0 0 0 0 0 0 0 0 0.00156026673070583 0 0 0 0 0 0 0 0 0 0 0 0 0 0 0 0 0 0 0 0 0 0 0 0 0 0 0 0 0 0 0 0 0 0 0 0 0 0 0 0 0 0 0 0 0 0 0 0 0 0 0 0 0 0 0 0 0 0 0 0 0 0 0 0 0 0 0 0 0 0 0 0 0 0 0 0 0 0 0 0 0 0 0 0 0 0 0 0 0 0 0 0 0 0 0.00319236498165947 0 0 0 0 0.268429124425153 0.0241704859896415 0.00750725458012572 0.113530797295336 0.168867630937688 0 0.00903904527834209 0 0 0 0 0.00395640112875092 0 0 0.0883368351915142 0 0 0.256944852090963 0 0 0 0 0 0 0 0 0 0.024109462636274 0 0 0 0 0 0 0 0 0 0 0 0 0 0 0 0 0 0 0 0 0 0 0 0 0 0 0 0 0.0118329957286347 0 0 0 0.00859521786306406 0 0 0 0 0 0 0 0 0 0 0 0 0 0 0 0 0 0 0 0 0 0 0 0 0 0 0 0 0 0 0 0 0 0 0 0 0 0 0 0 0 0 0 0 0 0 0 0 0 0 0 0 0 0 0 0 0 0 0 0 0 0 0 0 0.00258555687490313 0 0 0 0 0 0 0 0 0 0 0 0 0 0 0 0 0 0 0 0 0 0 0 0 0 0 0 0 0
0 0 0 0 0 0 0 0 0 0 0 0 0 0 0 0 0 0 0 0 0 0 0 0 0 0 0 0 0 0 0 0 0 0 0 0 0 0 0 0 0 0 0 0 0 0 0 0 0 0 0 0 0 0 0 0 0 0 0 0 0 0 0 0 0 0 0 0 0 0 0 0 0 0 0 0 0 0 0 0 0 0 0 0 0 0 0 0 0 0 0 0 0 0 0 0 0 0 0 0 0 0 0 0 0 0 0 0 0 0 0 0 0 0 0 0 0 0 0 0 0 0 0 0 0 0 0 0 0 0 0 0 0 0 0 0 0 0 0 0 0 0 0 0 0 0 0 0 0 0 0 0 0 0 0 0 0 0 0 0 0 0 0 0 0 0 0 0 0 0 0 0 0 0 0 0 0 0 0 0 0 0 0 0 1 0 0 0 0 0 0 0 0 0 0 0 0 0 0 0 0 0 0 0 0 0 0 0 0 0 0 0 0 0 0 0 0 0 0 0 0 0 0 0 0 0 0 0 0 0 0 0 0 0 0 0 0 0 0 0 0 0 0 0 0 0 0 0 0 0 0 0 0 0 0 0 0 0 0 0 0 0 0 0 0 0 0 0 0 0 0 0 0 0 0 0 0 0 0 0 0 0 0 0 0 0 0 0 0 0 0 0 0 0 0 0 0 0 0 0 0 0 0 0 0 0 0 0 0 0 0 0 0 0 0 0
0 0 0 0 0 0 0 0 0 0 0 0 0 0 0 0 0 0 0 0 0 0 0 0 0 0 0 0 0 0 0 0 0 0 0 0 0 0 0.0350235868097076 0 0.0148031129416249 0 0 0 0 0 0 0.122894374889905 0 0 0 0 0 0 0 0 0 0 0 0 0.0979491046296859 0 0 0 0 0 0 0 0 0 0 0.0707094200483149 0 0.0320734113735206 0 0 0 0.0101216973693744 0 0 0 0 0 0 0 0 0 0 0 0 0 0 0 0 0 0 0 0 0 0 0 0 0 0 0 0 0 0 0 0 0 0 0 0 0 0 0 0 0 0 0 0 0 0 0 0 0 0 0 0 0 0 0 0 0 0 0 0 0 0 0 0 0 0 0 0 0 0 0 0 0 0 0 0 0 0 0 0 0 0 0 0 0 0 0 0 0 0 0 0 0 0 0 0 0 0 0 0 0 0 0 0 0 0.0732638605332163 0 0 0 0 0.0194201109196331 0 0.0829164434655252 0 0 0 0 0 0 0.0597192086389796 0.0435281381074566 0 0 0.125501095452449 0.0653167338883318 0 0 0 0 0 0 0 0 0 0 0 0 0 0 0 0 0 0 0 0 0 0 0.0390550460751029 0 0 0 0.0699038485955232 0 0 0 0 0 0 0 0 0 0 0 0 0 0 0 0 0 0 0 0 0 0 0 0 0 0 0 0 0 0 0 0 0 0 0 0 0 0 0 0 0 0 0 0 0 0 0 0 0 0 0 0.0378008062616492 0 0 0 0 0 0 0 0 0 0 0 0 0 0 0 0 0 0 0 0 0 0 0 0 0 0 0 0 0 0 0 0 0 0
0 0 0 0 0 0 0 0 0 0 0 0 0.00641487691462029 0 0 0 0 0 0 0 0 0 0 0 0 0 0 0 0 0 0 0.0245500380341204 0 0 0 0 0 0 0 0 0 0 0 0 0 0 0 0 0 0 0 0 0 0 0.00398507254786265 0 0 0 0 0 0 0 0 0 0 0 0 0 0 0 0 0 0 0 0 0 0 0 0 0 0 0 0 0 0 0 0 0 0 0 0 0 0 0 0 0 0 0 0 0 0 0 0 0 0 0 0 0 0 0 0 0 0 0.00340910206259644 0.00457031529498774 0.00305297394273148 0 0 0.00867335778430652 0 0 0 0 0 0 0 0 0 0 0 0 0 0 0 0 0 0 0 0 0 0 0 0 0 0 0 0 0 0 0 0 0 0 0 0 0 0 0 0 0 0 0 0 0 0 0 0.128200550024618 0 0.0953951549656847 0 0.111391521886435 0 0 0 0 0 0 0 0 0 0 0 0 0 0 0 0.0118473052149943 0.139577022283705 0 0 0 0 0 0 0 0.00826207492167385 0 0 0 0.00329513949723021 0 0 0.00270597476218592 0 0 0.00712624273642651 0 0 0 0 0 0 0 0 0 0 0 0 0 0 0 0 0 0 0 0 0 0 0 0 0 0 0 0 0.019621469533426 0.0035520674666712 0 0 0 0.0054036103527895 0 0 0 0 0.0384944968437319 0 0 0 0 0 0 0 0 0 0 0.110987688334489 0 0.00411008575292055 0 0 0.0133660007307176 0 0.0183211765973744 0 0 0 0 0 0 0 0 0 0 0 0 0 0 0 0 0 0 0.0215562288131594 0 0 0 0 0 0 0 0 0 0 0 0 0 0 0.00955481463915704 0.0160663212446612 0.0524154565143063 0.0457663930763647 0 0 0 0 0 0 0 0 0 0 0 0 0 0 0.00241562329647173 0.0759118439295804
0 0 0 0 0 0 0 0 0 0 0 0 0 0 0 0 0 0 0 0 0 0 0 0 0 0 0 0 0 0 0 0 0 0.00550643713278243 0.0119392109557922 0 0 0 0 0 0 0 0 0 0 0 0 0 0 0 0 0 0 0.00518522968466799 0 0 0 0.00284860218371373 0 0 0 0 0 0 0 0 0 0 0 0 0.00636401698922224 0 0.00221970589362063 0 0 0 0 0 0 0 0 0 0 0 0.00132851024439699 0 0 0 0 0 0 0 0 0 0 0 0 0 0 0.0158757344246983 0.00769829409086475 0 0 0 0 0 0 0 0 0 0 0 0 0 0 0 0 0 0 0 0 0 0 0 0 0 0 0 0 0 0 0 0 0 0 0 0 0 0 0 0 0 0 0 0 0 0 0 0 0 0 0 0 0 0 0 0 0 0 0 0 0 0 0 0 0 0.0440368477732904 0 0.00247705792088144 0 0 0 0 0 0 0 0 0 0 0 0 0 0 0 0 0.00893990083219235 0 0.0292195575948098 0 0 0 0 0 0.0381286484045539 0 0 0 0 0 0.00198380160160308 0 0 0.00445361336045701 0 0 0 0 0 0 0 0 0 0.0276633807724188 0.0482151701030819 0 0 0 0 0 0 0 0 0 0 0 0 0 0 0 0 0 0 0 0 0 0 0 0 0 0.00235004837007592 0 0 0 0 0 0 0 0 0 0 0 0 0 0 0 0.205507500016582 0 0 0 0 0 0 0 0 0 0 0 0 0 0 0 0 0 0 0 0 0 0 0 0 0 0.0135477492140948 0 0 0 0 0 0 0 0 0 0 0 0 0 0.0728169714487218 0 0 0 0 0 0.0473152906212887 0 0 0 0 0.0126026329663862 0 0 0 0 0 0 0 0.00801321352023807 0.373762873879564
0 0 0 0 0 0 0 0 0 0 0 0 0 0 0 0 0 0 0 0 0 0 0 0 0 0 0 0 0 0.00240336113921181 0.00457667032798667 0.0278285835047343 0 0 0.109648432010079 0 0 0 0 0 0 0 0 0 0 0 0 0 0.00366564431308567 0 0 0 0 0 0.0199397467622257 0.00680235969262812 0 0 0 0 0 0 0 0 0 0 0 0 0 0 0 0 0 0 0 0.00264687565148123 0 0 0 0 0 0 0 0 0 0 0 0 0 0 0 0.00384701204289221 0 0 0 0 0 0 0 0 0 0 0 0 0 0 0 0 0 0 0 0 0 0 0 0 0 0 0 0 0 0 0 0 0 0 0 0 0 0 0 0 0 0 0 0 0 0 0 0 0 0 0 0 0 0 0 0 0 0 0 0 0 0 0 0 0 0 0 0 0 0 0 0 0 0 0.0690432222551059 0 0.0533355013440429 0.00502227841428848 0.0603644181949446 0 0 0 0 0 0 0 0 0 0 0 0 0 0 0.165178841954184 0.0458248445046703 0 0 0 0 0 0 0.0273512563515539 0 0.00283431653859505 0 0 0 0.00355333200130575 0 0 0.00377007757208288 0 0 0.0234112596001961 0 0 0 0 0 0 0 0 0 0 0 0 0 0 0 0.00583010255148451 0 0 0 0 0 0 0 0 0 0 0 0 0.0151353907122064 0.00326946900604622 0 0 0 0.00468949351130447 0 0 0 0 0.0291143799392383 0 0 0 0 0 0 0 0 0 0 0.119742535906405 0 0 0 0 0 0 0 0 0 0 0 0 0 0 0 0 0 0 0 0 0 0 0 0 0 0.0235899673219997 0 0 0 0 0 0 0 0 0 0 0 0 0 0 0 0.00651966795351427 0.0322576633073735 0.043999937459434 0 0 0 0 0 0 0 0 0 0 0 0 0 0 0.00668938343899181 0.068113974716707
0 0 0 0 0 0 0 0 0 0 0 0 0 0 0 0 0 0 0 0 0 0 0 0 0 0 0 0 0 0 0 0 0 0 0 0 0 0 0 0 0 0 0 0.0104453817029353 0.00523552707514989 0 0 0 0 0 0 0 0 0 0 0 0 0 0 0 0 0 0 0 0 0 0 0 0 0 0 0 0 0 0 0 0 0 0 0 0 0 0 0 0 0 0 0 0 0 0 0 0 0 0 0 0 0 0 0 0 0 0 0 0 0 0 0 0 0 0 0 0 0 0 0 0 0 0 0 0 0 0 0 0 0 0 0 0 0 0 0 0 0 0 0 0 0 0 0 0 0 0 0 0 0 0 0 0 0 0 0 0 0 0 0 0 0 0 0 0 0 0 0 0 0.0118448955894469 0 0.0538664908514171 0.00869599879173659 0.0340329504119075 0 0 0 0 0 0 0 0 0.0586135985811488 0.0174541375411869 0 0 0.0856989470505384 0 0.00898812506271504 0 0 0 0 0 0.0360520851558401 0 0 0 0 0 0 0 0 0 0 0 0 0.097742379956565 0 0 0 0 0.0206973304113718 0 0 0 0 0 0 0 0 0.0663249933288258 0 0 0 0.420303228652266 0 0 0 0.0199291521818181 0 0.0341471107797043 0 0 0 0 0 0 0 0 0 0 0 0 0 0 0 0 0 0 0 0 0 0 0 0 0 0 0 0 0 0 0 0 0 0 0 0 0 0 0 0 0 0 0 0 0 0 0 0 0 0 0 0 0 0 0 0 0 0 0 0 0 0 0 0 0 0 0 0 0 0 0 0 0 0 0 0 0 0 0 0 0 0 0 0 0 0 0 0.00992766687542662
0 0 0 0 0 0 0 0 0 0 0 0 0 0 0 0 0 0 0 0 0 0 0.00260210485378726 0 0 0 0 0 0 0 0 0 0 0 0 0 0 0 0 0 0.0922286609098024 0.00419245998659429 0 0 0 0 0 0 0 0 0 0 0 0 0 0 0 0 0 0 0 0 0 0 0 0 0 0 0 0 0 0 0 0.00349000031646398 0 0 0 0 0 0 0 0.00534822519801884 0.00875075351411534 0.00717397197256757 0 0 0 0 0 0 0 0 0 0 0 0 0 0 0 0 0 0 0 0 0 0 0 0 0 0 0 0 0 0 0 0 0 0 0 0 0 0 0 0 0 0 0 0 0 0 0 0 0 0 0 0 0 0 0 0 0 0 0 0 0 0 0 0 0 0 0 0 0 0 0 0 0 0 0 0 0 0 0 0 0 0 0 0 0.00344831656190716 0 0.0406342323879239 0 0 0 0 0 0 0 0 0 0 0 0 0 0 0 0 0 0 0 0 0 0 0 0 0.0979878780218025 0 0 0 0.210357346998949 0 0 0 0 0 0 0 0 0 0 0 0 0 0 0 0 0 0 0 0 0 0 0 0 0 0 0 0 0 0 0 0 0 0 0 0.0534331885072406 0 0 0 0.146020151676404 0.024515312244391 0 0 0 0 0 0 0 0 0 0 0 0 0 0 0 0 0 0 0 0 0 0 0 0 0 0 0 0 0 0 0 0 0 0 0 0 0 0 0 0 0.293677264108822 0 0 0 0 0 0 0 0 0 0 0 0 0 0 0 0 0 0 0 0 0 0 0 0 0 0 0 0 0 0 0 0 0 0.0061401327412115
0 0 0 0 0 0 0 0 0 0 0 0 0 0 0 0 0 0 0 0 0 0 0 0 0 0 0 0 0 0 0 0 0 0 0 0 0 0 0 0 0 0 0 0 0 0 0 0 0 0 0 0 0 0 0 0 0 0 0 0 0 0 0 0 0 0 0 0 0 0 0 0 0 0 0 0 0 0 0 0 0 0 0 0 0 0 0 0 0 0 0 0 0 0 0 0 0 0 0 0 0 0 0 0 0 0 0 0 0 0 0 0 0 0 0 0 0 0 0 0 0 0 0 0 0 0 0 0 0 0 0 0 0 0 0 0 0 0 0 0 0 0 0 0 0 0 0 0 0 0 0 0 0 0 0 0 0 0 0 0 0 0 0 0 0 0 0 0 0 0 0 0 0 0 0 0 0 0 0 0 0 0 0 0 0.272966964407814 0 0 0 0.256438018317176 0 0 0 0 0 0.228856438600025 0 0 0 0 0 0 0 0 0.106987576249425 0 0 0 0 0 0 0 0 0 0.13475100242556 0 0 0 0 0 0 0 0 0 0 0 0 0 0 0 0 0 0 0 0 0 0 0 0 0 0 0 0 0 0 0 0 0 0 0 0 0 0 0 0 0 0 0 0 0 0 0 0 0 0 0 0 0 0 0 0 0 0 0 0 0 0 0 0 0 0 0 0 0 0 0 0 0 0 0 0 0 0 0 0 0 0 0 0 0 0 0 0 0 0 0 0 0 0 0 0 0 0 0 0 0 0
0 0 0 0 0 0 0 0 0 0 0 0 0 0 0 0 0 0 0 0 0 0 0 0 0 0 0 0 0 0 0 0 0 0 0 0 0 0 0 0 0 0 0 0 0 0 0 0 0 0 0 0 0 0 0 0 0 0 0 0 0 0 0 0 0 0 0 0 0 0 0 0 0 0 0 0 0 0 0 0 0 0 0 0 0 0 0 0 0 0 0 0 0 0 0 0 0 0 0 0 0 0 0 0 0 0 0 0 0 0 0 0 0 0 0 0 0 0 0 0 0 0 0 0 0 0 0 0 0 0 0 0 0 0 0 0 0 0 0 0 0 0 0 0 0 0 0 0 0 0 0 0 0 0 0 0 0 0 0 0 0 0.0579934666250639 0 0 0 0 0 0 0 0 0 0 0 0 0.0313497137996822 0.0343502935893433 0 0 0.0284735667905443 0 0 0 0 0 0 0 0 0 0 0 0 0 0 0 0.126577122963265 0 0 0 0 0 0 0 0 0 0 0 0 0 0 0 0 0.00455111177009621 0 0.0361246548936592 0 0 0 0.0216028085340632 0.0119336853204861 0 0.0396797854322365 0 0 0.0123283448129525 0 0 0 0 0 0 0 0 0 0 0 0 0 0 0 0 0 0.0671156619408979 0.00711729140466422 0 0 0 0 0 0.0142924248341975 0 0 0 0 0 0 0 0 0 0 0 0 0 0 0 0 0 0 0 0 0 0 0 0 0 0 0 0 0 0 0 0 0 0 0.0410227372073935 0.0140279595357926 0 0.0507389841671341 0.0417926537801316 0 0 0 0 0 0 0.0107219702158687 0 0 0 0 0 0 0 0 0 0 0.0679641569981634 0.0104891433721071 0.269752462012257 0 0 0 0 0 0 0 0
0 0 0 0 0 0 0 0 0 0 0 0 0 0 0 0 0 0 0 0 0 0 0 0 0 0 0 0 0 0 0 0 0 0 0 0 0 0 0 0 0 0 0 0 0 0 0 0 0 0 0 0 0 0 0 0 0 0 0 0 0 0 0 0 0 0 0 0 0 0 0 0 0 0 0 0 0 0 0 0 0 0 0 0 0 0 0 0 0 0 0 0 0 0 0 0 0 0 0 0 0 0 0 0 0 0 0 0 0 0 0 0 0 0 0 0 0 0 0 0 0 0 0 0 0 0 0 0 0 0 0 0 0 0 0 0 0 0 0 0 0 0 0 0 0 0 0 0 0 0 0 0 0 0 0 0 0 0 0 0.139457562533176 0 0 0 0 0 0 0 0 0 0 0 0 0 0 0 0 0 0.0409681663167975 0 0 0 0 0 0 0 0 0 0 0 0 0 0 0 0 0 0 0.0529162545554958 0 0 0 0 0 0 0 0.0145101875364683 0 0 0 0 0 0 0 0 0 0 0.0244312052630144 0 0 0 0 0.0142918122098325 0 0 0 0 0 0 0 0 0 0 0 0 0 0 0 0 0 0 0 0 0 0 0 0 0 0 0 0 0 0 0 0 0 0 0 0 0 0 0 0 0 0 0 0 0 0 0 0 0 0 0 0 0 0 0 0 0 0 0 0 0 0 0.0230794108603142 0.0249135533566051 0.229153908851105 0.0169026900378851 0.10401423409031 0.0992367207953165 0 0 0 0 0.136188299193854 0.0578122261089275 0 0 0 0 0 0 0 0 0 0 0 0 0.0221237682908976 0 0 0 0 0 0 0 0
0 0 0 0 0 0 0 0 0 0 0 0 0 0 0 0 0 0 0 0 0 0 0 0 0 0 0 0 0 0 0 0.0144920291920968 0 0 0.0431960838879391 0 0 0 0 0 0 0 0 0 0 0 0 0 0 0 0 0 0 0 0.016335870828666 0 0 0.00566196963890884 0 0 0 0 0 0 0 0 0 0 0 0 0 0 0 0 0 0.0168225130581537 0 0 0 0 0 0 0 0 0.00534315062093711 0 0 0 0 0 0 0 0 0 0 0 0 0 0 0 0.0255748189299527 0 0 0 0 0 0 0 0 0 0 0 0 0 0 0 0 0 0 0 0 0 0 0 0 0 0.00797442122380609 0 0 0 0 0 0 0 0 0 0 0 0 0 0 0 0 0 0 0 0 0 0 0 0 0 0 0 0 0 0 0 0 0 0 0 0 0 0 0 0 0 0 0 0 0 0 0 0 0 0 0 0 0 0 0 0 0 0 0 0.20525501675439 0.0938841516655614 0 0 0 0 0 0 0 0 0 0 0 0 0 0 0 0 0 0.0574470982066772 0 0 0 0 0 0 0.0484559518613628 0.131556317847281 0 0 0 0 0 0 0 0 0 0 0 0 0 0 0 0 0 0 0 0 0 0 0 0 0 0 0 0 0 0 0 0 0 0 0 0 0 0 0 0 0 0.129249061861375 0 0 0 0 0 0 0 0 0 0 0 0 0 0 0 0 0 0 0 0 0 0 0 0 0 0 0 0 0 0 0 0 0 0 0 0 0 0 0 0.0724512119049985 0 0 0 0 0 0 0 0 0 0 0 0 0 0 0 0 0 0 0 0.126300332517894
0 0 0 0 0 0 0 0 0 0 0 0 0 0 0 0 0 0 0 0 0 0 0 0 0 0 0 0 0 0 0 0 0 0 0 0 0 0 0 0 0 0 0 0 0 0 0 0 0 0 0 0 0 0 0 0 0 0 0 0 0 0 0 0 0 0 0 0 0 0 0 0 0 0 0 0 0 0 0 0 0 0 0 0 0 0 0 0 0 0 0 0 0 0 0 0 0 0 0 0 0 0 0 0 0 0 0 0 0 0 0 0 0 0 0 0 0 0 0 0 0 0 0 0 0 0 0 0 0 0 0 0 0 0 0 0 0 0 0 0 0 0 0 0 0 0 0 0 0 0 0 0 0 0 0 0 0 0 0 0 0 0 0 0 0 0 0 0 0 0 0 0 0 0.0205470910499224 0 0 0 0 0 0 0 0 0 0 0 0 0 0 0 0 0.0169915755087581 0.0903243389460659 0 0 0 0 0 0 0 0 0 0 0 0.00681146177741857 0 0 0 0 0 0 0 0 0 0.274005620811855 0 0 0 0 0 0 0.0194741145686259 0 0 0 0 0.0107430183088058 0 0 0 0 0 0.00625808115502578 0 0 0 0 0 0 0 0 0 0.0224506567526543 0 0 0 0 0 0 0 0 0.00649825458283279 0 0.00254757222983516 0 0 0 0 0 0 0 0 0 0 0 0 0 0.0454772184290081 0 0 0 0 0.031785263367395 0 0.0172541361123959 0 0 0 0 0.0267042694913605 0 0 0 0 0.00679535429267355 0 0 0 0.00551801761594597 0 0 0 0 0 0 0 0 0 0 0 0 0 0 0 0.140388401041518 0 0.168031799074132 0.0307884569289638 0.0416022773333806 0 0 0.00900302062142627 0 0 0 0 0
0 0 0 0 0 0 0 0 0 0 0 0 0 0 0 0 0 0 0 0 0 0 0 0 0 0 0 0 0 0 0 0 0 0 0 0 0 0 0 0 0 0 0 0 0 0 0 0 0 0 0 0.00489154753416527 0 0 0 0 0 0 0 0 0 0 0 0 0 0 0 0 0 0 0 0 0 0 0 0 0 0 0 0 0 0.0319835489273339 0.0667290383932573 0.0444539762298086 0 0 0 0 0 0 0 0 0 0 0 0 0 0 0.00549424910185281 0 0 0 0 0 0 0 0 0 0 0 0 0 0 0 0 0 0 0 0 0 0 0 0 0 0 0 0 0 0 0 0 0 0 0 0 0 0 0 0 0 0 0 0 0 0 0 0 0 0 0 0 0 0 0 0 0 0 0 0 0 0 0 0 0 0 0 0 0 0.00291090059700319 0 0.0088424916268581 0 0 0 0 0 0 0 0 0 0 0 0 0 0 0.00839647506013416 0 0.00243397288788027 0 0.0784557260163943 0 0 0 0 0 0 0 0 0 0.0218295536518421 0 0 0 0 0 0 0 0 0 0 0 0 0 0 0 0 0 0 0 0 0 0 0 0 0 0 0 0 0 0 0 0 0 0 0.000768266298310593 0.165068786156856 0 0 0 0.209570630667798 0.22832545632205 0 0 0 0.00207975119138625 0 0 0.00518920762752218 0 0 0 0 0.00164364042500703 0 0 0.00462205286577276 0 0 0 0 0 0 0 0 0 0 0 0 0 0 0 0 0 0 0 0 0 0 0 0 0 0.075845668732317 0 0 0 0 0 0 0 0 0 0 0 0 0 0 0 0 0.00228772631052488 0.00349876324005731 0 0.00233724295517868 0 0 0 0 0 0 0.00601234014142723 0.00461563832888349 0 0 0 0.00410625290415532 0 0.00760709580622292
0 0 0 0 0 0 0 0 0 0 0 0 0 0 0 0 0 0 0 0 0 0 0 0 0 0 0 0 0 0 0 0 0 0 0 0 0 0 0 0 0 0 0 0 0 0 0 0 0 0 0 0 0 0 0 0 0 0 0 0 0 0 0 0 0 0 0 0 0 0 0 0 0 0 0 0 0 0 0 0 0 0 0 0 0 0 0 0 0 0 0 0 0 0 0 0 0 0 0 0 0 0 0 0 0 0 0 0 0 0 0 0 0 0 0 0 0 0 0 0 0 0 0 0 0 0 0 0 0 0 0 0 0 0 0 0 0 0 0 0 0 0 0 0 0 0 0 0 0 0 0 0 0 0 0 0 0 0 0.042559634558662 0.0806096026770281 0 0 0 0 0 0 0 0 0 0 0 0 0 0 0 0 0 0 0 0 0 0 0 0 0 0 0 0 0 0 0 0 0.0312815676680179 0 0 0 0 0 0 0 0 0 0 0 0.07809529782309 0 0 0 0 0 0 0 0 0 0 0 0 0 0 0 0.0477206390238169 0 0 0 0 0 0 0 0 0 0 0 0 0 0 0 0 0 0 0 0 0 0.136114496919064 0.0311722571069195 0 0 0 0 0 0 0 0 0 0 0 0 0 0 0 0 0 0 0 0 0 0 0 0 0 0 0 0 0 0 0 0 0 0 0 0 0 0 0 0.0151417152529076 0 0.077240355720741 0 0.0261885883166315 0.0846090213240249 0 0 0 0 0.096104191871135 0.198547744271317 0 0 0.0075813085342497 0 0 0 0 0 0 0.0143629003260917 0.0191412298444372 0 0 0 0 0 0.0135294487618666 0 0 0 0
0 0 0 0 0 0 0 0 0 0 0 0 0 0 0 0 0 0 0 0 0 0 0 0 0 0 0 0 0 0 0 0 0 0 0 0 0 0 0 0 0 0 0 0 0 0 0 0 0 0 0 0 0 0 0 0 0 0 0 0 0 0 0 0 0 0 0 0 0 0 0 0 0 0 0 0 0 0 0 0 0 0 0 0 0 0 0 0 0 0 0 0 0 0 0 0 0 0 0 0 0 0 0 0 0 0 0 0 0 0 0 0 0 0 0 0 0 0 0 0 0 0 0 0 0 0 0 0 0 0 0 0 0 0 0 0 0 0 0 0 0 0 0 0 0 0 0 0 0 0 0 0 0 0 0 0 0 0 0 0 0 0 0 0 0 0 0 0 0 0 0 0 0 0 0 0 0 0 0 0 0 0 0 0 1 0 0 0 0 0 0 0 0 0 0 0 0 0 0 0 0 0 0 0 0 0 0 0 0 0 0 0 0 0 0 0 0 0 0 0 0 0 0 0 0 0 0 0 0 0 0 0 0 0 0 0 0 0 0 0 0 0 0 0 0 0 0 0 0 0 0 0 0 0 0 0 0 0 0 0 0 0 0 0 0 0 0 0 0 0 0 0 0 0 0 0 0 0 0 0 0 0 0 0 0 0 0 0 0 0 0 0 0 0 0 0 0 0 0 0 0 0 0 0 0 0 0 0 0 0 0 0 0 0 0 0
0 0 0 0 0 0 0 0 0 0 0 0 0 0 0 0 0 0 0 0 0 0 0 0 0 0 0 0 0 0 0 0 0 0 0 0 0 0 0 0 0 0 0 0 0 0 0 0 0 0 0 0 0 0 0 0 0 0 0 0 0 0 0.152942975903685 0 0 0 0 0 0 0 0 0 0 0 0 0 0 0 0 0 0 0 0 0 0 0 0 0 0 0 0 0 0 0 0 0 0 0 0 0 0 0 0 0 0 0 0 0 0 0 0 0 0 0 0 0 0 0 0 0 0 0 0 0 0 0 0 0 0 0 0 0 0 0 0 0 0 0 0 0 0 0 0 0 0 0 0 0 0 0 0 0 0 0 0 0 0 0 0 0 0 0 0 0 0 0 0 0 0 0 0 0 0 0 0 0 0 0 0 0 0 0 0 0 0.454918812588585 0 0 0 0 0 0 0 0 0 0 0 0 0 0 0 0 0 0 0 0 0 0 0 0 0 0 0 0 0 0 0 0 0 0 0 0 0 0 0 0 0.39213821150773 0 0 0 0 0 0 0 0 0 0 0 0 0 0 0 0 0 0 0 0 0 0 0 0 0 0 0 0 0 0 0 0 0 0 0 0 0 0 0 0 0 0 0 0 0 0 0 0 0 0 0 0 0 0 0 0 0 0 0 0 0 0 0 0 0 0 0 0 0 0 0 0 0 0 0 0 0 0 0 0 0 0 0 0 0 0 0 0 0 0
0 0 0 0 0 0 0 0 0 0 0 0 0 0 0 0 0 0 0 0 0 0 0 0 0 0 0 0 0 0 0 0 0 0 0 0 0 0 0 0 0.103771871364401 0.00431858385652204 0 0 0 0 0 0 0 0 0 0 0 0 0 0 0 0 0 0 0 0 0 0 0 0 0 0 0 0 0 0 0 0 0 0 0 0 0 0 0 0 0.00579331797855836 0 0 0 0 0 0 0 0 0 0 0 0 0 0 0 0 0 0 0 0 0 0 0 0 0 0 0 0 0 0 0 0 0 0 0 0 0 0 0 0 0 0 0 0 0 0 0 0 0 0 0 0 0 0 0 0 0 0 0 0 0 0 0 0 0 0 0 0 0 0 0 0 0 0 0 0 0 0 0 0 0 0 0 0 0 0.00578738220194098 0 0.029186033755616 0 0 0 0 0 0 0 0 0 0 0 0 0 0 0.00590022515225107 0.0047073868744204 0.00537638151000263 0 0.296754206617634 0 0 0 0 0 0.0384619910185395 0 0 0 0 0 0 0.0572205687754438 0 0 0 0 0 0 0 0 0 0 0 0 0 0 0 0 0 0 0.0152671508096632 0 0 0 0 0 0 0 0 0 0 0 0 0 0.0350139603688201 0 0 0 0.0693936766955795 0.00658824801063253 0 0 0 0 0 0 0 0 0 0 0 0 0 0 0 0 0 0 0 0 0 0 0 0 0 0 0 0 0 0 0 0 0 0 0 0 0 0 0 0 0.297877164417046 0 0 0 0 0 0 0 0 0 0 0 0 0 0 0 0 0 0 0 0 0 0 0 0 0 0 0 0 0 0 0 0 0 0.0185818505929285
0 0 0 0 0 0 0 0 0 0 0 0 0 0 0 0 0 0 0 0 0 0 0 0 0 0 0 0 0 0 0 0 0 0 0 0 0 0 0 0 0 0 0 0 0 0 0 0 0 0 0 0 0 0 0 0 0 0 0 0 0 0 0 0 0 0 0 0 0 0 0 0 0 0 0 0 0 0 0 0 0 0 0 0 0 0 0 0 0 0 0 0 0 0 0 0 0 0 0 0 0 0 0 0 0 0 0 0 0 0 0 0 0 0 0 0 0 0 0 0 0 0 0 0 0 0 0 0 0 0 0 0 0 0 0 0 0 0 0 0 0 0 0 0 0 0 0 0 0 0 0 0 0 0 0 0 0 0 0 0 0 0 0 0 0 0 0 0 0 0 0 0 0 0 0 0 0 0 0 0 0 0 0 0 0 0 0 0 0 0 0 0 0 0 0 0 0 0 0 0 0 0 0.469151421609399 0 0 0 0 0 0 0 0 0 0 0 0 0 0 0 0 0 0 0.188748668231797 0 0 0 0 0 0 0 0 0 0 0 0 0 0 0 0 0 0 0 0 0 0 0 0 0 0 0 0 0 0 0 0 0 0 0 0 0 0 0 0 0 0 0 0 0 0 0 0 0 0 0 0 0 0 0 0 0 0 0 0.342099910158805 0 0 0 0 0 0 0 0 0 0 0 0 0 0 0 0 0 0 0 0 0 0 0 0 0 0 0 0 0 0 0 0 0 0
0 0 0 0 0 0 0 0 0 0 0 0 0 0 0 0 0 0 0 0 0 0 0 0 0 0 0 0 0 0 0 0 0 0 0 0 0 0 0 0 0 0 0 0 0 0 0 0 0 0 0 0 0 0 0 0 0 0 0 0 0 0 0 0 0 0 0 0 0 0 0 0 0 0 0 0 0 0 0 0 0 0 0 0 0 0 0 0 0 0 0 0 0 0 0 0 0 0 0 0 0 0 0 0 0 0 0 0 0 0 0 0 0 0 0 0 0 0 0 0 0 0 0 0 0 0 0 0 0 0 0 0 0 0 0 0 0 0 0 0 0 0 0 0 0 0 0 0 0 0 0 0 0 0 0 0 0 0 0 0 0 0 0 0 0 0 0 0 0 0 0 0 0 0 0 0 0 0 0 0 0 0 0 0 0.227521421785574 0 0 0 0 0 0 0 0 0 0 0 0 0 0 0 0 0 0.29110899384288 0 0 0 0 0 0 0 0 0 0 0 0 0 0 0 0 0 0 0.34497403634615 0 0 0 0.0698209982311063 0 0 0 0 0 0 0 0 0 0 0 0 0 0 0 0 0 0 0 0 0 0 0 0 0 0 0 0 0 0 0 0 0 0 0 0 0 0 0 0 0 0 0 0 0 0 0 0 0 0 0 0 0 0 0 0 0 0 0 0 0 0 0 0.0665745497942894 0 0 0 0 0 0 0 0 0 0 0 0 0 0 0 0 0 0 0 0 0 0 0 0 0 0
0 0 0 0 0 0 0 0 0 0 0 0 0 0 0 0 0 0 0 0 0 0 0 0 0 0 0 0 0 0 0 0 0 0 0 0 0 0 0 0 0 0 0 0 0 0 0 0.00768324293636834 0 0 0 0 0 0 0 0 0 0 0 0 0 0 0 0 0 0 0 0 0 0 0 0.00472734825003495 0 0.00679141251354225 0 0 0 0 0 0 0 0 0 0 0 0 0 0 0 0 0 0 0 0 0 0 0 0 0 0 0 0 0 0 0 0 0 0 0 0 0 0 0 0 0 0 0 0 0 0 0 0 0 0 0 0 0 0 0 0 0 0 0 0 0 0 0 0 0 0 0 0 0 0 0 0 0 0 0 0 0 0 0 0 0 0 0 0 0 0 0 0 0 0 0 0 0 0 0.0252463456787232 0.0270518776395438 0.099699288906773 0 0 0 0 0 0 0 0 0 0 0 0 0 0.0149985535089015 0.00327840004062812 0.00715051943831954 0.0038596507017705 0 0 0 0 0 0 0 0 0 0 0 0.0387164559125952 0.0941242166121111 0.0368727699348833 0 0 0 0 0 0 0 0 0 0 0 0 0 0 0 0 0 0 0 0.265703950365797 0 0 0 0 0 0 0 0 0 0 0 0 0.00103603448756553 0 0 0 0 0 0 0 0 0 0.00276959714497716 0 0 0 0 0 0 0 0 0 0.00416857520689076 0.00326709764876213 0 0 0 0 0 0 0 0 0 0 0 0 0 0 0 0 0 0 0 0 0 0 0 0 0 0.336024613726809 0 0 0 0 0 0 0 0 0 0 0 0 0 0 0 0 0.00235826938235356 0 0 0 0 0 0 0 0 0 0 0 0 0 0 0 0 0.0144717799626506
0 0 0 0 0 0 0 0 0 0 0 0 0 0 0 0 0 0 0 0.010999651986554 0 0 0 0 0 0 0 0 0 0 0 0 0 0 0 0 0 0 0 0 0 0 0 0 0 0 0 0 0 0 0 0 0 0 0 0 0 0 0 0 0 0 0 0 0 0 0 0 0 0 0 0 0 0 0 0 0 0 0 0 0 0 0 0 0 0 0 0 0 0 0 0 0 0 0 0 0 0 0 0 0 0 0 0 0 0 0 0 0 0 0 0 0 0 0 0 0 0 0 0 0 0 0 0 0 0 0 0 0 0 0 0 0 0 0 0 0 0 0 0 0 0 0 0 0 0 0 0 0 0 0 0 0 0 0 0 0 0 0 0 0 0 0 0 0 0 0 0 0 0 0 0.040538554598784 0 0 0 0 0 0 0 0 0 0 0 0 0 0 0 0 0.413989503865143 0 0.0637070867467886 0 0 0 0.0546291201960837 0 0 0 0 0 0 0 0 0 0 0 0 0.0748052250108046 0.121830351893474 0 0 0 0 0.0383922180018312 0 0 0 0 0 0 0 0 0 0 0 0 0 0 0 0 0.0727267493077466 0 0 0 0 0 0 0 0 0 0 0 0 0 0 0 0 0 0 0 0 0 0 0 0 0 0 0 0 0 0 0 0 0 0 0 0.0697161374751875 0 0.0386654009176029 0 0 0 0 0 0 0 0 0 0 0 0 0 0 0 0 0 0 0 0 0 0 0 0 0 0 0 0 0 0 0 0 0 0 0 0 0 0 0 0 0 0 0 0 0 0 0
0 0 0 0 0 0 0 0 0 0 0 0 0 0 0 0 0 0 0 0 0 0 0 0 0 0 0 0 0 0 0 0 0 0 0 0 0 0 0 0 0 0 0 0 0 0 0 0 0 0 0 0 0 0 0 0 0 0 0 0 0 0 0 0 0 0 0 0 0 0 0 0 0 0 0 0 0 0 0 0 0 0 0 0 0 0 0 0 0 0 0 0 0 0 0 0 0 0 0 0 0 0 0 0 0 0 0 0 0 0 0 0 0 0 0 0 0 0 0 0 0 0 0 0 0 0 0 0 0 0 0 0 0 0 0 0 0 0 0 0 0 0 0 0 0 0 0 0 0 0 0 0 0 0 0 0 0 0 0 0.0196970614360318 0 0 0 0 0 0 0 0 0 0 0 0 0 0 0 0 0.0344013784751934 0 0 0 0 0 0 0 0 0 0 0 0 0 0 0 0.00861599635583297 0 0 0 0.0784436790389669 0 0 0 0 0 0 0 0 0 0 0 0 0 0 0 0 0 0 0 0 0 0 0 0.0215087094191655 0 0 0 0 0 0 0 0 0 0 0 0 0 0 0 0 0 0 0 0 0 0 0.0702676701127014 0 0 0 0 0 0 0 0 0 0 0 0 0 0 0 0 0 0 0 0 0 0 0 0 0 0 0 0 0 0 0 0 0 0 0 0 0 0 0 0.0145791862372409 0 0.09300978859927 0.0103967296124853 0.0201500257828618 0.0720250160852609 0 0 0 0.0796060477885601 0.254797827984807 0.149530397332824 0 0 0.0313859725357616 0 0 0 0 0 0 0.0115357236629723 0 0 0 0 0 0 0.0300487895400649 0 0 0 0
0 0 0 0 0.0118493764301008 0.0129567342499477 0.0101756513129143 0.00724244737005255 0.0218862224240041 0.0568832350329224 0 0 0.0108627883885397 0 0 0 0 0 0 0 0 0 0 0 0 0 0 0 0 0 0 0.0223685600246851 0 0 0 0 0 0 0 0 0 0 0 0 0 0 0 0 0 0 0 0 0 0 0.0401941870251565 0 0 0 0 0 0 0 0 0 0 0 0 0 0 0 0 0 0 0 0 0 0 0 0 0 0 0 0 0 0 0 0.00299012282117097 0 0 0 0 0 0 0 0 0 0 0 0 0 0 0 0.00464550903864575 0.00421066002446792 0 0 0 0 0 0 0 0 0 0.0125241913645948 0 0 0 0 0 0 0 0 0 0 0 0 0 0 0 0.00509940173348179 0 0 0.00698130127781951 0 0 0 0 0 0 0 0 0 0 0 0 0 0 0 0 0 0 0 0 0 0 0 0 0 0 0.00933979263217672 0 0 0 0 0 0 0.408444317619969 0 0.00806652901215897 0 0 0 0 0 0 0.00694295043124774 0 0 0 0 0 0.00608813140076655 0 0 0 0.0106665605730257 0 0.0296106598406995 0 0 0 0 0 0.021167832702468 0 0 0 0 0 0 0 0 0 0 0 0 0 0 0 0 0 0 0 0 0 0 0 0 0.0048692169534166 0 0 0 0 0 0 0 0 0 0 0 0 0 0 0 0 0 0 0 0 0 0 0 0 0 0 0 0 0 0.00889437946830738 0 0.0188252408995001 0 0.00877205214228511 0 0 0.0752529296556893 0 0 0.0318201759558757 0 0 0.0447900201165508 0.00608854441211151 0 0 0 0.00745618667489502 0 0 0.0172818597780547 0.0122196035668267 0 0 0 0 0 0 0 0 0 0 0 0 0 0 0.00367683254128307 0 0.0106133793645257 0 0 0 0.00408652972686417 0 0 0 0 0 0 0 0 0 0 0 0 0 0 0.014155886012798 0 0 0 0 0 0 0 0 0
0 0 0 0 0 0 0 0 0 0 0 0 0 0 0 0 0 0 0 0.0270714318728482 0.0415328394298092 0 0 0 0 0 0 0 0 0.0314206594496163 0.0810954222350281 0 0 0 0 0 0 0 0 0 0 0 0 0 0 0 0 0 0 0 0 0 0 0 0 0 0 0 0 0 0 0.0453925739395885 0 0 0 0.0450899713456997 0 0 0 0 0 0 0 0 0 0 0 0 0 0 0 0 0 0 0 0 0 0 0 0 0 0 0 0 0 0 0 0 0 0 0 0 0 0 0 0 0 0 0 0 0 0 0 0 0 0 0 0 0 0 0 0 0 0 0 0 0 0.241081397012378 0 0 0 0 0 0 0 0 0 0 0 0 0 0 0 0 0 0 0 0 0 0 0 0 0 0 0 0 0 0 0 0 0 0 0 0 0 0 0 0 0 0 0 0 0 0 0 0 0 0 0 0 0 0 0 0 0 0 0 0 0 0 0 0 0 0 0 0 0 0 0 0 0 0 0 0 0 0 0 0 0.487315704715032 0 0 0 0 0 0 0 0 0 0 0 0 0 0 0 0 0 0 0 0 0 0 0 0 0 0 0 0 0 0 0 0 0 0 0 0 0 0 0 0 0 0 0 0 0 0 0 0 0 0 0 0 0 0 0 0 0 0 0 0 0 0 0 0 0 0 0 0 0 0 0 0 0 0 0 0 0 0 0 0 0 0 0 0 0 0 0 0 0 0 0 0 0 0 0 0 0 0 0 0 0 0 0 0 0 0 0
0 0 0 0 0 0 0 0 0 0 0 0 0 0 0 0 0 0 0 0 0 0 0 0 0 0 0 0 0 0 0 0 0 0 0 0 0 0 0 0 0 0 0 0 0 0 0 0 0 0 0 0 0.015856990554836 0 0 0 0 0 0 0 0 0 0 0 0 0.0136301194421725 0 0 0 0 0 0 0 0 0 0 0 0 0 0 0 0 0 0 0 0 0 0 0 0 0 0 0 0 0 0 0 0 0 0 0 0 0 0 0 0 0 0 0 0 0 0 0 0 0 0 0 0 0 0 0 0 0 0 0 0 0 0 0 0 0 0 0 0 0 0 0 0 0 0 0 0 0 0 0 0 0 0 0 0 0 0 0 0 0 0 0 0 0 0 0 0 0 0 0 0 0 0 0 0 0 0.0643555443465712 0 0.0617776312589035 0 0 0 0 0 0 0 0 0 0 0 0 0 0 0 0 0 0 0 0 0 0 0 0 0 0 0 0 0 0.0296370870517015 0 0 0 0 0.0257072448878292 0 0 0 0 0.0131094627372645 0 0 0 0 0 0 0 0 0 0 0 0 0 0 0 0 0 0 0 0 0 0 0 0 0 0 0 0 0 0 0 0 0 0 0 0 0 0 0 0 0 0 0 0 0 0 0 0 0 0.0395086196097732 0 0 0.616464052878122 0 0 0 0 0 0 0 0.0687985877574328 0 0 0 0.0317941594869623 0.0193604999884312 0 0 0 0 0 0 0 0 0 0 0 0 0 0 0 0 0 0 0 0 0 0 0 0 0 0 0 0 0 0 0 0 0 0 0 0
0 0 0 0 0 0 0 0 0 0 0 0 0 0 0 0 0 0 0 0 0 0 0 0 0 0 0 0 0 0 0 0 0 0 0 0 0 0 0 0 0 0 0 0 0 0 0 0 0 0 0 0 0 0 0 0 0 0 0 0 0 0 0 0 0 0 0 0 0 0 0 0 0 0 0 0 0 0 0 0 0 0 0 0 0 0 0 0 0 0 0 0 0 0 0 0 0 0 0 0 0 0 0 0 0 0 0 0 0 0 0 0 0 0 0 0 0 0 0 0 0 0 0 0 0 0 0 0 0 0 0 0 0 0 0 0 0 0 0 0 0 0 0 0 0 0 0 0 0 0 0 0 0 0 0 0 0 0 0 0 0 0 0 0 0 0 0 0 0 0 0 0.0416179114286595 0 0.0711573334014851 0 0 0 0 0 0 0 0 0 0 0 0 0 0 0.111881917736786 0 0 0 0 0 0 0 0 0 0 0 0 0 0 0.155487201464682 0 0 0.537044050241598 0.0828115857267895 0 0 0 0 0 0 0 0 0 0 0 0 0 0 0 0 0 0 0 0 0 0 0 0 0 0 0 0 0 0 0 0 0 0 0 0 0 0 0 0 0 0 0 0 0 0 0 0 0 0 0 0 0 0 0 0 0 0 0 0 0 0 0 0 0 0 0 0 0 0 0 0 0 0 0 0 0 0 0 0 0 0 0 0 0 0 0 0 0 0 0 0 0 0 0 0 0 0 0 0 0 0 0 0 0 0 0 0
0 0 0 0 0 0 0 0 0 0 0 0 0 0 0 0 0 0 0 0 0 0 0 0 0 0 0 0 0 0 0 0 0 0 0 0 0 0 0 0 0 0 0 0 0 0 0 0 0 0 0 0 0 0 0 0 0 0 0 0 0 0 0 0 0 0 0 0 0 0 0 0 0 0 0 0 0 0 0 0 0 0 0 0 0 0 0 0 0 0 0 0 0 0 0 0 0 0 0 0 0 0 0 0 0 0 0 0 0 0 0 0 0 0 0 0 0 0 0 0 0 0 0 0 0 0 0 0 0 0 0 0 0 0 0 0 0 0 0 0 0 0 0 0 0 0 0 0 0 0 0 0 0 0 0 0 0 0 0 0 0 0 0 0 0 0 0 0 0 0 0 0 0 0 0 0 0 0 0 0 0 0 0 0 0 0 0 0 0 0 0 0 0 0 0 0 0 0 0 0 0 0 0 0 0 0 0 0 0 0 0 0 0 0 0 0 0 0 0.67450691672802 0 0 0 0 0 0 0 0 0 0 0 0 0 0 0 0 0 0 0 0 0 0 0 0 0 0 0 0 0 0 0 0 0 0 0 0 0 0 0 0 0 0 0 0 0 0 0 0 0 0 0 0.325493083271981 0 0 0 0 0 0 0 0 0 0 0 0 0 0 0 0 0 0 0 0 0 0 0 0 0 0 0 0 0 0 0 0 0 0 0 0 0 0 0 0 0 0 0 0 0
0 0 0 0 0 0 0 0 0 0 0 0 0 0 0 0 0 0 0 0 0 0 0 0 0 0 0 0 0 0 0 0 0 0 0 0 0 0 0 0 0 0 0 0 0 0 0 0.201020977626039 0 0 0 0 0 0 0 0 0 0 0 0 0.151045080639525 0 0 0 0 0 0 0 0 0 0 0.0676535045087558 0 0.0653911594169105 0 0 0 0 0 0 0 0 0 0 0 0 0 0 0 0 0 0 0 0 0 0 0 0 0 0 0 0 0 0 0 0 0 0 0 0 0 0 0 0 0 0 0 0 0 0 0 0 0 0 0 0 0 0 0 0 0 0 0 0 0 0 0 0 0 0 0 0 0 0 0 0 0 0 0 0 0 0 0 0 0 0 0 0 0 0 0 0.107056103307242 0 0 0 0 0 0 0 0 0 0 0 0 0 0 0 0 0 0 0 0 0 0 0 0 0 0 0 0 0 0 0 0 0 0 0 0 0 0 0 0 0 0 0 0 0 0 0 0 0 0 0 0 0 0 0 0 0 0.111632630309926 0.0439897640739225 0 0 0 0 0 0.101067948866774 0 0.0716346313762602 0 0 0 0 0 0 0 0 0 0 0 0 0.0380094589941846 0 0 0 0 0 0 0 0 0 0 0 0 0 0 0 0 0 0 0 0 0 0 0 0 0 0 0 0 0 0 0 0 0 0 0 0 0 0 0 0 0 0 0 0 0 0 0 0 0 0 0 0 0 0 0 0 0 0 0 0 0 0 0 0 0 0.04149874088046 0 0 0 0 0 0 0 0
0 0 0 0 0 0 0 0 0 0 0 0 0 0 0 0 0 0 0 0 0 0 0 0 0 0 0 0 0 0 0 0 0 0 0 0 0 0 0 0 0 0 0 0 0 0 0 0 0 0 0 0 0 0 0 0 0 0 0 0 0 0 0 0 0 0 0 0 0 0 0 0 0 0 0 0 0 0 0 0 0 0 0 0 0 0 0 0 0 0 0 0 0 0 0 0 0 0 0 0 0 0 0 0 0 0 0 0 0 0 0 0 0 0 0 0 0 0 0 0 0 0 0 0 0 0 0 0 0 0 0 0 0 0 0 0 0 0 0 0 0 0 0 0 0 0 0 0 0 0 0 0 0 0 0 0.00927696397642628 0.0143760192685771 0 0.00749114841096422 0 0.0127494173783561 0.0773111690351357 0 0 0 0 0 0 0 0 0 0 0 0 0 0 0 0 0.0629788519264543 0 0 0.0746664122475569 0 0 0 0 0 0 0 0 0 0.00867179759458215 0 0 0 0 0 0 0 0 0 0 0 0 0 0 0 0 0 0 0 0 0 0 0 0 0 0 0 0.0941751068560561 0 0 0 0 0 0 0.0289564791833978 0 0 0 0 0 0 0 0 0 0.0198159113447667 0 0 0 0 0.00700756176439015 0 0 0 0 0 0.0394077253592503 0 0 0.0744464010107254 0 0 0 0.0133188476567053 0 0 0 0 0 0 0 0 0 0 0 0 0 0 0 0 0 0 0 0 0 0 0 0 0 0 0 0 0 0 0 0.0240272044542687 0.0236498749077931 0.0201833320621593 0.12851897184753 0.0325309219293983 0.187764057181171 0 0 0 0 0 0 0 0 0 0 0 0 0 0 0 0.0166545495525067 0 0 0 0 0 0 0 0.0220212750518285
0 0 0 0 0 0 0 0 0 0 0 0 0 0 0 0 0 0 0 0 0 0 0 0 0 0 0 0 0 0 0 0 0 0.0369652066059933 0 0 0 0 0 0 0 0 0 0 0 0 0 0 0 0 0 0 0 0.0534430245272589 0 0 0 0 0 0 0 0 0 0 0 0 0 0 0 0 0.0701250802915196 0 0.00449717781266634 0 0 0 0 0 0 0 0 0 0 0 0 0 0 0 0 0 0 0 0 0 0 0 0 0 0 0.0233595025877224 0.0310934195902328 0 0 0 0 0 0 0 0 0 0 0 0 0 0 0 0 0 0 0 0 0 0 0 0 0 0 0 0 0 0 0 0 0 0 0 0 0 0 0 0 0 0 0 0 0 0 0 0 0 0 0 0 0 0 0 0 0 0 0 0 0 0 0 0 0.00501811457022915 0 0 0 0 0 0 0 0 0 0 0 0 0 0 0 0.00454024859692322 0 0 0 0 0.0715284224354871 0 0 0 0 0 0 0.0232743816275417 0 0 0 0 0 0 0 0 0 0 0 0 0 0 0 0 0 0 0 0.220320997705687 0 0 0 0 0 0 0 0 0 0 0 0 0 0 0 0 0 0 0 0 0 0 0 0 0 0 0 0 0 0 0 0 0 0 0 0 0 0 0 0 0 0.163568180759755 0 0 0 0 0 0 0 0 0 0 0 0 0 0 0 0 0 0 0 0 0 0 0 0 0 0 0 0 0 0.00738518584425352 0 0 0 0 0 0 0 0 0 0.0523047437971719 0 0 0 0 0.0308954869423784 0 0 0 0 0 0 0 0 0 0 0 0 0 0 0.20168082630518
0 0 0 0 0 0 0 0 0 0 0 0 0 0 0 0 0 0 0 0 0 0 0 0 0 0 0 0 0 0 0 0 0 0.00670581713286457 0 0 0 0 0 0 0 0 0 0 0 0 0 0 0 0 0 0 0 0.0149841329360348 0 0 0 0 0 0 0 0 0 0 0 0 0 0 0 0 0.0155079191060632 0 0 0 0 0 0 0 0 0 0 0 0 0 0 0 0 0 0 0 0 0 0 0 0 0 0 0 0 0.00151951063129418 0.00199107397147779 0 0 0 0 0 0 0 0 0 0 0 0 0 0 0 0 0 0 0 0 0 0 0 0 0 0 0 0 0 0 0 0 0 0 0 0 0 0 0 0 0 0 0 0 0 0 0 0 0 0 0 0 0 0 0 0 0 0 0.00291319313134149 0 0 0 0 0 0 0 0 0 0 0 0 0 0 0 0.00367652830821825 0 0 0 0 0 0 0 0 0 0 0.0508643111043207 0 0 0 0.0061757809009324 0.0159126547236576 0 0.0257809432458782 0.169140976177903 0 0 0 0 0 0 0 0 0.00295494009948207 0 0 0 0.00254675278573989 0 0 0 0 0.0898901201760522 0 0 0 0 0 0 0 0 0 0 0 0.00364951374829295 0.00936817655667003 0 0 0 0 0 0.00274518206812741 0 0 0 0 0 0 0 0.002779455401013 0 0.0030515824799546 0 0 0 0 0 0 0 0 0.00382786935561568 0 0.00260463353087034 0 0 0.0825606013817813 0 0 0 0 0 0 0 0 0 0 0.0205312412640486 0 0 0 0 0.00302251978966932 0 0 0 0 0 0 0 0 0 0 0 0.00200852152689795 0 0.00357350459383557 0 0.00174654045817213 0.00836998423718305 0 0 0 0 0 0 0.00646782033695527 0 0 0 0 0.0437439014120755 0.00666531103426688 0 0.220228996584588 0.00218560940210035 0.0183112874483301 0.0175163860849239 0.0096381047334577 0 0 0.0101816282632387 0 0 0 0 0.104656973876671
0 0 0 0 0 0 0 0 0 0 0 0 0 0 0 0 0 0 0 0 0 0 0 0 0 0 0 0 0 0 0 0 0 0 0 0 0 0 0 0 0 0 0 0 0 0 0 0 0 0 0 0 0 0 0 0 0 0 0 0 0 0 0 0 0 0 0 0 0 0 0 0 0 0 0 0 0 0 0 0 0 0 0 0 0 0 0 0 0 0 0 0 0 0 0 0 0 0 0 0 0 0 0 0 0 0 0 0 0 0 0 0 0 0 0 0 0 0 0 0 0 0 0 0 0 0 0 0 0 0 0 0 0 0 0 0 0 0 0 0 0 0 0 0 0 0 0 0 0 0 0 0 0 0 0 0 0 0 0 0 0 0 0 0 0 0 0 0 0 0 0 0 0 0 0 0.2787517551652 0 0 0 0 0 0 0 0 0 0 0 0 0 0 0 0 0 0 0 0 0 0 0 0 0 0 0 0 0 0 0 0 0 0 0 0 0 0 0 0 0 0 0 0 0 0 0 0 0 0 0 0 0 0 0 0 0 0 0 0 0 0 0 0 0 0 0 0 0 0 0 0 0 0 0 0 0 0 0 0 0 0 0 0 0 0 0 0 0 0 0 0 0 0 0.721248244834799 0 0 0 0 0 0 0 0 0 0 0 0 0 0 0 0 0 0 0 0 0 0 0 0 0 0 0 0 0 0 0 0 0 0 0 0 0 0 0 0 0 0 0 0 0
0 0 0 0 0 0 0 0 0 0 0 0 0 0 0 0 0 0 0 0 0 0 0 0 0 0 0 0 0 0 0 0 0 0 0 0 0 0 0 0 0 0 0 0 0 0 0 0 0 0 0 0 0 0 0 0 0 0 0 0 0 0 0 0 0 0 0 0 0 0 0 0 0 0 0 0 0 0 0 0 0 0 0 0 0 0 0 0 0 0 0 0 0 0 0 0 0 0 0 0 0 0 0 0 0 0 0 0 0 0 0 0 0 0 0 0 0 0 0 0 0 0 0 0 0 0 0 0 0 0 0 0 0 0 0 0 0 0 0 0 0 0 0 0 0 0 0 0 0 0 0 0 0 0 0 0 0 0 0 0 0 0 0 0 0 0 0 0 0 0 0 0 0 0 0 0.0231842661277899 0 0 0 0 0 0 0 0 0 0 0 0 0 0 0 0 0.0238738113972382 0 0 0 0 0 0 0 0 0 0 0 0 0 0 0 0 0 0 0 0 0 0 0 0 0 0 0 0.0392104076560117 0 0 0 0 0 0 0 0 0 0 0 0 0 0 0 0 0 0 0 0 0 0 0 0 0 0 0 0.0230808572690576 0 0 0 0 0 0 0 0 0 0 0 0 0 0 0 0 0 0 0 0 0 0 0 0 0 0 0 0 0 0 0 0 0 0 0.152885874663123 0.0497929591593641 0 0.1024686316593 0.185870697327364 0.0618513123891126 0 0 0 0 0 0 0 0 0 0 0 0 0 0 0 0 0 0 0.337781182351639 0 0 0 0 0 0 0 0
0 0 0 0 0 0 0 0 0 0 0 0 0 0 0 0 0 0 0 0.0329085364952662 0.078144672359891 0 0 0 0 0 0 0 0 0 0 0 0 0 0 0 0 0 0 0 0 0 0 0 0 0 0 0 0 0 0 0 0 0 0 0 0 0 0 0 0 0 0 0 0 0 0 0 0 0 0 0 0 0 0 0 0 0 0 0 0 0 0 0 0 0 0 0 0 0 0 0 0 0 0 0 0 0 0 0 0 0 0 0 0 0 0 0 0 0 0 0 0 0 0 0 0 0 0 0 0 0 0 0 0 0 0 0 0 0 0 0 0 0 0 0 0 0 0 0 0 0 0 0 0 0 0 0 0 0 0 0 0 0 0 0 0 0 0 0 0 0 0 0 0 0 0 0 0 0 0 0 0 0 0 0 0 0 0 0 0 0 0 0 0 0 0 0 0 0 0 0 0 0 0 0 0 0 0 0 0 0 0 0 0 0 0 0 0 0 0 0 0 0 0 0 0 0.72647078706007 0.100302421829584 0 0 0 0 0 0 0 0 0 0 0 0 0.062173582255188 0 0 0 0 0 0 0 0 0 0 0 0 0 0 0 0 0 0 0 0 0 0 0 0 0 0 0 0 0 0 0 0 0 0 0 0 0 0 0 0 0 0 0 0 0 0 0 0 0 0 0 0 0 0 0 0 0 0 0 0 0 0 0 0 0 0 0 0 0 0 0 0 0 0 0 0 0 0 0 0 0 0 0 0
0 0 0 0 0 0 0 0 0 0 0 0 0 0 0 0 0 0 0 0.00401970879479582 0 0 0 0 0 0 0 0 0 0 0 0 0 0 0 0 0 0 0 0 0 0 0 0.0522859126639611 0 0.00744232126768479 0 0 0 0 0 0 0 0 0 0 0 0 0.00863138932233689 0 0 0 0 0 0 0.00831155580902451 0 0 0 0 0 0 0 0 0 0 0 0 0 0 0 0 0 0 0 0 0 0 0 0 0 0 0 0 0 0 0 0 0 0 0 0 0 0 0 0 0 0 0 0 0 0 0 0 0 0 0 0 0 0 0 0 0 0 0 0 0 0.00762049696253917 0 0 0 0 0 0 0 0 0 0 0 0 0 0 0 0 0 0 0 0 0 0 0 0 0 0 0 0 0 0 0 0 0 0.0665143779465813 0 0.0564473402832119 0 0 0 0 0 0 0 0 0 0 0.0341212226493398 0.0176618536577023 0 0 0.0699953017001943 0 0 0 0.0249198960447624 0 0 0 0 0 0.0392953153403214 0 0 0.0172942133779431 0 0 0 0 0 0 0 0 0 0 0 0 0 0 0 0 0 0 0 0 0 0 0 0 0.0648408847412775 0 0.0217093053873341 0 0.0294998749249097 0.0377151572979081 0 0 0 0 0.00786623206592435 0.0527809250096761 0 0 0 0.138681897431362 0 0 0 0 0 0 0 0 0 0.00613123412757437 0 0 0 0 0 0 0 0 0 0 0 0 0 0 0 0 0 0 0 0 0 0 0 0 0 0 0 0 0 0 0 0 0 0 0 0.0634929057144208 0 0 0 0 0 0 0 0 0 0 0 0.0382050311533247 0 0 0 0 0 0 0 0 0 0 0 0 0 0 0 0 0.115547085766937 0.00896856055895187 0 0 0 0 0 0 0 0
0 0 0 0 0 0 0 0 0 0 0 0 0 0 0 0 0 0 0 0 0 0 0 0 0 0 0 0 0 0 0 0 0 0 0 0 0 0 0 0 0 0 0 0 0 0 0 0 0 0 0 0 0 0 0 0 0 0 0 0 0 0 0 0 0 0 0 0 0 0 0 0 0 0 0 0 0 0 0 0 0 0 0 0 0 0 0 0 0 0 0 0 0 0 0 0 0 0 0 0 0 0 0 0 0 0 0 0 0 0 0 0 0 0 0 0 0 0 0 0 0 0 0 0 0 0 0 0 0 0 0 0 0 0 0 0 0 0 0 0 0 0 0 0 0 0 0 0 0 0 0 0 0 0 0 0 0 0 0 0 0 0 0 0.0141060543556864 0 0 0 0 0 0 0 0 0 0 0 0.0515024692988915 0 0 0 0 0 0 0 0 0 0 0 0 0 0 0 0.0274925334259437 0 0 0 0 0 0 0 0 0 0 0 0 0 0.0135437574669788 0 0 0 0.0985583799202937 0 0 0 0 0 0 0.0257627239343926 0.0624734531023321 0 0 0.0446269326920851 0 0 0.14129486339666 0.0240740459637814 0 0 0 0 0 0 0.0254693580155598 0 0 0 0 0 0 0 0 0 0.0386974024336513 0 0 0 0 0 0 0 0 0 0 0 0 0 0 0 0 0 0 0 0 0 0 0 0 0 0 0 0 0.101267309143776 0.204584899919232 0 0.0475083979175839 0 0.0394079582344322 0 0.0129346689493564 0 0 0 0 0 0 0 0 0 0 0 0 0 0 0 0 0 0 0 0 0 0 0.0266947918293635 0 0 0 0 0 0 0 0 0 0 0 0 0 0 0
0 0 0 0 0 0 0 0 0 0 0 0 0 0 0 0 0 0 0 0 0 0 0 0 0 0 0 0 0 0 0 0 0 0 0 0 0 0 0 0 0 0 0 0 0 0 0 0 0 0 0 0 0 0 0 0 0 0 0 0 0 0 0 0 0 0 0 0 0 0 0 0 0 0 0 0 0 0 0 0 0 0 0 0 0 0 0 0 0 0 0 0 0 0 0 0 0 0 0 0 0 0 0 0 0 0 0 0 0 0 0 0 0 0 0 0 0 0 0 0 0 0 0 0 0 0 0 0 0 0 0 0 0 0 0 0 0 0 0 0 0 0 0 0 0 0 0 0 0 0 0 0 0 0 0 0 0 0 0 0 0 0.0480250062155704 0 0 0 0 0 0 0 0 0 0 0 0 0 0 0 0 0 0 0 0 0 0 0 0 0 0 0 0 0 0 0 0 0 0 0 0 0 0 0 0 0 0 0 0 0 0 0 0 0.0519375250213172 0.130452467022473 0 0 0 0 0 0 0 0 0.058688818835086 0 0.0861191584591506 0 0 0 0.126199599599812 0.229176672809878 0 0 0 0.193087793443526 0 0 0 0 0 0 0 0 0 0.0123134607358767 0 0 0 0 0 0 0 0 0 0 0 0 0 0 0 0 0 0 0 0 0 0 0 0 0 0 0 0 0 0 0 0 0 0 0 0 0 0 0 0 0 0 0 0 0 0 0 0 0 0 0 0 0 0 0 0 0 0 0 0 0 0 0 0.0151137181617925 0.0208761272691471 0.0280096524263697 0 0 0 0 0 0 0 0
0 0 0 0 0 0 0 0 0 0 0 0 0 0 0 0 0 0 0 0 0 0 0 0 0 0 0 0 0 0 0 0 0 0 0 0 0 0 0 0 0 0 0 0 0 0 0 0 0 0 0 0 0 0 0 0 0 0 0 0 0 0 0 0 0 0 0 0 0 0 0 0 0 0 0 0 0 0 0 0 0 0 0 0 0 0 0 0 0 0 0 0 0 0 0 0 0 0 0 0 0 0 0 0 0 0 0 0 0 0 0 0 0 0 0 0 0 0 0 0 0 0 0 0 0 0 0 0 0 0 0 0 0 0 0 0 0 0 0 0 0 0 0 0 0 0 0 0 0 0 0 0 0 0 0 0 0 0 0 0 0 0.00818634139286677 0 0 0 0 0 0 0 0 0 0 0 0 0 0 0 0 0 0 0 0 0 0 0 0 0 0 0 0 0 0.0390662421391778 0.005641043853036 0 0.0268683174933426 0 0.0318624387022169 0 0 0 0 0 0 0 0.0142973005266328 0 0 0 0 0 0.00763424760909667 0 0 0 0 0.0158378660754604 0 0.0362795507553581 0.0190716900641981 0.0218917200335485 0 0 0 0 0 0 0.00500904902910618 0.0326570581086482 0.00524524599604463 0 0 0.00973533292438486 0 0 0 0 0 0.00537140795843402 0 0 0 0.0671565413198646 0.0610643312402367 0.0377450954450532 0 0 0 0 0.168771973448761 0 0 0 0.0466236989700606 0 0 0 0 0 0 0 0 0 0 0 0 0 0 0 0 0 0 0 0 0 0 0 0 0 0 0 0 0 0 0 0.011534576417946 0 0 0 0.0113657796968008 0 0 0 0 0.0206406962623284 0.0666222257633204 0 0 0 0 0 0 0 0 0 0 0 0.212329431748977 0.0114907970250986 0 0 0 0 0 0 0 0
0 0 0 0 0 0 0 0 0 0 0 0 0 0 0 0 0 0 0 0 0 0 0 0.00683792923652521 0 0 0 0 0 0 0 0 0 0 0 0 0 0 0 0 0 0 0.00979894827082951 0 0.00831981719005729 0 0 0 0 0 0 0 0 0 0 0 0 0 0 0 0 0 0 0 0 0 0 0 0 0 0 0 0 0 0 0 0 0 0 0 0 0 0 0 0 0 0 0 0 0 0 0 0 0 0 0 0 0 0 0 0 0 0 0 0 0 0 0 0 0 0 0 0 0 0 0 0 0 0 0 0 0 0 0 0 0 0 0 0 0 0 0 0 0 0 0 0 0 0 0 0 0 0 0 0 0 0 0 0 0 0 0 0 0 0 0 0 0 0 0 0 0 0 0 0 0 0.00384491936392693 0 0.0251138045192518 0.164001152554527 0.215419088380126 0 0 0 0 0 0 0 0.00460959922249896 0 0 0 0.0122801032899614 0 0 0 0 0.00483530161695164 0.168935103191074 0 0 0 0 0 0 0 0 0 0 0.00836856665486812 0.0306776362103571 0.0353986100630722 0.215252235456371 0 0 0 0 0 0 0 0 0 0 0 0 0 0 0.0255864206356058 0 0 0 0 0 0 0 0.00628534470940125 0 0 0 0 0 0 0 0 0 0 0 0 0 0 0 0 0 0 0 0 0 0 0 0 0 0 0 0 0 0 0 0 0 0 0 0 0 0 0 0 0 0 0 0 0 0 0 0 0 0 0 0 0 0 0 0.0514444611496291 0 0 0 0 0 0 0 0 0 0 0 0 0 0 0 0 0 0 0 0 0 0 0 0 0 0 0 0 0 0 0 0 0 0.00299095828496604
0 0 0 0 0 0 0 0 0 0 0 0 0 0 0 0 0 0 0 0 0 0 0 0 0 0 0 0 0 0 0 0 0 0 0 0 0 0 0 0 0 0 0 0 0 0 0 0 0 0 0 0 0 0 0 0 0 0 0 0 0 0 0 0 0 0 0 0 0 0 0 0 0 0 0 0 0 0 0 0 0 0 0 0 0 0 0 0 0 0 0 0 0 0 0 0 0 0 0 0 0 0 0 0 0 0 0 0 0 0 0 0 0 0 0 0 0 0 0 0 0 0 0 0 0 0 0 0 0 0 0 0 0 0 0 0 0 0 0 0 0 0 0 0 0 0 0 0 0 0 0 0 0 0 0 0 0 0 0 0 0 0 0 0 0 0 0 0 0 0 0 0 0 0 0 0 0 0 0 0 0 0 0 0 0 0 0 0 0 0 0 0 0 0 0 0 0 0 0 0 0 0 0 0 0 0 0 0 0 0 0 0 0 0 0 0 0 0 0 0.14518916774682 0 0 0 0 0 0 0 0 0 0 0 0 0 0 0 0 0.520673582470008 0 0 0 0 0.0199051310185274 0 0 0 0 0 0.029711953947115 0 0 0.0273147644724773 0 0 0 0 0 0 0 0 0 0 0 0 0 0 0 0 0 0 0 0 0 0 0 0 0 0 0 0 0 0 0 0 0 0 0 0.0229867392941009 0 0 0 0 0 0.0860642595579974 0 0 0 0 0 0 0 0 0 0 0 0.0123255444630058 0 0 0 0 0.044670435543296 0 0 0 0.0568825623877852 0 0.0342758590988662
0 0 0 0 0 0 0 0 0 0 0 0 0 0 0 0 0 0 0 0 0 0 0 0 0 0 0 0 0 0 0 0 0 0 0 0 0 0 0 0 0 0 0 0 0 0 0 0 0 0 0 0 0 0 0 0 0 0 0 0 0 0 0 0 0 0 0 0 0 0 0 0 0 0 0 0 0 0 0 0 0 0 0 0 0 0 0 0 0 0 0 0 0 0 0 0 0 0 0 0 0 0 0 0 0 0 0 0 0 0 0 0 0 0 0 0 0 0 0 0 0 0 0 0 0 0 0 0 0 0 0 0 0 0 0 0 0 0 0 0 0 0 0 0 0 0 0 0 0 0 0 0 0 0 0 0 0 0 0 0 0 0 0 0 0 0 0 0 0 0 0 0 0 0 0 0 0 0 0 0 0 0 0 0 0 0 0 0 0 0 0 0.120269629238559 0 0 0 0 0 0 0 0 0 0 0 0 0 0 0 0 0 0 0 0 0 0 0 0 0 0 0.598325335924485 0 0 0 0 0 0 0 0 0 0 0 0 0 0 0 0 0 0 0 0 0 0 0 0 0 0 0 0 0 0 0 0 0 0 0 0 0 0 0 0 0 0 0 0 0 0 0 0 0 0 0 0 0.201982434449542 0 0 0 0 0 0 0.0794226003874144 0 0 0 0 0 0 0 0 0 0 0 0 0 0 0 0 0 0 0 0 0 0 0 0 0 0 0 0 0 0 0 0 0 0 0 0 0
0 0 0 0 0 0 0 0 0 0 0 0 0 0 0 0 0 0 0 0 0 0 0 0 0 0 0 0 0 0 0 0 0 0 0 0 0 0 0 0 0 0 0 0 0 0 0 0 0 0 0 0 0 0 0 0 0 0 0 0 0 0 0 0 0 0 0 0 0 0 0 0 0 0 0 0 0 0 0 0 0 0 0 0 0 0 0 0 0 0 0 0 0 0 0 0 0 0 0 0 0 0 0 0 0 0 0 0 0 0 0 0 0 0 0 0 0 0 0 0 0 0 0 0 0 0 0 0 0 0 0 0 0 0 0 0 0 0 0 0 0 0 0 0 0 0 0 0 0 0 0 0 0 0 0 0 0 0 0 0 0 0 0 0 0 0 0 0 0 0 0 0 0 0 0 0 0 0 0 0 0 0 0 0 0 0 0 0 0 0 0 0 0 0 0 0 0 0 0 0 0 0 0 0 0 0 0 0 0 0 0 0 0 0.221405294330741 0 0 0 0 0.279254921416446 0 0 0 0 0 0 0 0 0 0 0 0 0 0 0 0 0 0 0 0 0 0 0 0 0 0 0 0 0 0 0 0 0 0 0 0 0 0 0 0 0 0 0 0 0 0 0 0 0 0 0 0 0.499339784252812 0 0 0 0 0 0 0 0 0 0 0 0 0 0 0 0 0 0 0 0 0 0 0 0 0 0 0 0 0 0 0 0 0 0 0 0 0 0 0 0 0 0 0 0
0 0 0 0 0 0 0 0 0 0 0 0 0 0 0 0 0 0 0 0 0 0 0 0.0558952669977384 0 0 0 0 0 0 0 0 0 0 0 0 0 0 0 0 0 0 0 0 0 0 0 0 0 0 0 0 0 0 0 0 0 0 0 0 0.0282017310960446 0 0 0 0 0 0 0 0 0 0 0 0 0 0 0 0 0.038189764671802 0 0 0 0 0 0 0 0 0 0 0 0 0 0 0 0 0 0 0 0 0 0 0 0 0 0 0 0 0 0 0 0 0 0 0 0 0 0 0 0 0 0 0 0 0 0 0 0 0 0 0 0 0 0 0 0 0 0 0 0 0 0 0 0 0 0 0 0 0 0 0 0 0 0 0 0 0 0 0 0 0 0 0 0 0 0 0 0 0 0 0 0 0 0 0 0 0 0 0 0 0 0 0 0 0 0 0.0724530177601948 0 0 0 0.0798823343590842 0 0 0 0 0 0.0815390601866016 0 0 0 0.0696072830215863 0 0 0.0714480864578925 0 0 0 0 0 0 0 0 0 0 0 0.115187430817882 0 0 0 0 0 0 0 0.0626807016884571 0 0 0 0 0.0608541270682842 0 0 0.0951333832756402 0 0.0789555518378451 0 0 0 0 0 0 0 0 0 0 0 0 0 0 0 0 0 0 0 0 0 0 0 0 0 0 0 0 0 0 0 0 0 0 0 0 0 0 0 0 0 0 0 0 0 0 0 0 0 0 0 0 0 0 0 0 0 0 0 0 0 0 0 0 0 0 0 0 0 0 0 0.0899722607609472 0 0 0 0 0 0 0 0 0 0 0 0
0 0 0 0 0 0 0 0 0 0 0 0 0 0 0 0 0 0 0 0 0 0 0 0 0 0 0 0 0 0 0 0 0 0 0 0 0 0 0 0 0 0 0.040681755945519 0 0 0 0 0 0 0 0 0 0 0 0 0 0 0 0 0 0.0120221825310557 0 0 0 0 0 0 0 0 0 0 0 0 0 0 0 0 0 0 0 0 0 0 0 0 0 0 0 0 0 0 0 0 0 0 0 0 0 0 0 0 0 0 0 0 0 0 0 0 0 0 0 0 0 0 0 0 0 0 0 0 0 0 0 0 0 0 0 0 0 0 0 0 0 0 0 0 0 0 0 0 0 0 0 0 0 0 0 0 0 0 0 0 0 0 0 0 0 0 0 0 0.0553497798327764 0 0 0 0 0 0 0 0 0 0 0 0 0 0 0 0 0 0 0 0 0 0 0 0 0 0 0 0 0 0 0 0 0 0 0 0 0 0 0 0 0 0 0 0 0 0 0 0 0.0454998413909268 0.0388122006615517 0 0 0 0 0 0.0250951792669572 0 0.122113678861129 0.0129938277233962 0 0 0 0 0.0286955943287911 0 0.380647358833285 0 0 0 0 0 0 0 0 0 0 0 0 0 0.0210145318389193 0 0 0 0 0 0 0 0 0 0 0 0 0 0 0 0 0 0 0 0 0 0 0 0 0 0 0 0 0 0 0 0 0 0 0 0 0 0 0 0 0 0 0 0 0 0 0 0.186522616657775 0 0 0 0 0 0 0 0 0 0 0 0 0 0 0 0 0.0128014742826556 0.017749977845262 0 0 0 0 0 0 0 0
0 0 0 0 0 0 0 0 0 0 0 0 0 0 0 0 0 0 0 0.00727431595765163 0 0 0 0 0 0 0 0 0 0 0 0 0 0 0 0 0 0 0 0 0 0 0.0198330731130708 0 0.00810382113902479 0.00775877811845826 0 0 0 0 0 0 0 0 0 0 0 0 0 0.00698882303800057 0 0 0 0 0 0 0 0 0 0 0 0 0 0 0 0 0.0149618425928894 0 0 0 0 0 0 0 0 0 0 0 0 0 0 0 0 0 0 0 0 0 0 0 0 0 0 0 0 0 0 0 0 0 0 0 0 0 0 0 0 0 0 0 0 0 0 0 0 0 0 0 0 0 0 0 0 0 0 0 0 0 0 0 0 0 0 0 0 0 0 0 0 0 0 0 0 0 0 0 0 0 0 0 0 0 0 0 0 0 0 0 0 0 0 0 0 0 0 0 0 0 0 0 0 0 0 0 0 0 0 0 0.0429930986862982 0 0 0 0 0 0 0 0 0 0 0 0 0 0 0 0 0 0 0 0 0 0 0 0 0 0 0 0 0.112165221408042 0 0.147718340917098 0.0564308450452126 0 0 0 0 0 0.253559854415547 0 0 0 0 0.154828044050832 0 0 0 0 0 0 0 0 0 0 0 0 0 0 0 0 0 0 0 0 0 0 0 0 0 0 0 0 0 0 0 0 0 0 0 0 0 0 0 0 0 0 0 0 0 0 0 0 0 0 0 0 0.00792145805882993 0 0 0 0 0.0520400491355882 0 0 0 0 0 0 0 0 0 0 0 0 0 0 0 0.0215087802993987 0.0859136540240583 0 0 0 0 0 0 0 0 0
0 0 0 0 0 0 0 0 0 0 0 0 0 0 0 0 0 0 0 0 0 0 0 0 0 0 0 0 0 0 0 0 0 0 0 0 0 0 0 0 0 0 0 0 0 0 0 0 0 0 0 0 0 0 0 0 0 0 0 0 0 0 0 0 0 0 0 0 0 0 0 0 0 0 0 0 0 0 0 0 0 0 0 0 0 0 0 0 0 0 0 0 0 0 0 0 0 0 0 0 0 0 0 0 0 0 0 0 0 0 0 0 0 0 0 0 0 0 0 0 0 0 0 0 0 0 0 0 0 0 0 0 0 0 0 0 0 0 0 0 0 0 0 0 0 0 0 0 0 0 0 0 0 0 0 0 0 0 0 0 0 0 0 0 0 0 0 0 0 0 0 0 0 0 0 0 0 0 0 0 0 0 0 0 0 0 0 0 0 0 0 0 0 0 0 0 0 0 0 0 0 0 0 0 0 0 0 0 0 0 0.4891285147838 0 0 0 0 0 0 0 0 0 0.206372204420392 0 0 0 0 0 0 0 0 0 0 0 0 0 0 0 0 0 0 0 0 0 0 0 0 0 0 0 0 0 0 0 0 0 0 0 0 0 0 0 0 0 0 0 0 0 0 0 0 0 0 0 0 0 0 0 0 0 0 0 0 0 0 0 0 0 0.304499280795808 0 0 0 0 0 0 0 0 0 0 0 0 0 0 0 0 0 0 0 0 0 0 0 0 0 0 0 0 0
0 0 0 0 0 0 0 0 0 0 0 0 0 0 0 0 0 0 0 0 0 0 0 0 0 0 0 0 0 0 0 0 0 0 0 0 0 0 0 0 0.135362396959295 0 0 0 0 0 0 0 0 0 0 0 0 0 0 0 0 0 0 0 0 0 0 0 0 0 0 0 0 0 0 0 0 0 0 0 0 0 0 0 0 0 0 0 0 0 0 0 0 0 0 0 0 0 0 0 0 0 0 0 0 0 0 0 0 0 0 0 0 0 0 0 0 0 0 0 0 0 0 0 0 0 0 0 0 0 0 0 0 0 0 0 0 0 0 0 0 0 0 0 0 0 0 0 0 0 0 0 0 0 0 0 0 0 0 0 0 0 0 0 0 0 0 0 0 0 0 0 0 0 0 0 0 0 0 0 0 0 0 0 0 0 0 0 0.49875595588184 0 0 0 0 0 0 0 0 0 0 0 0 0 0 0 0 0 0 0 0 0 0 0 0 0 0 0 0 0 0 0 0 0 0 0 0 0 0 0 0 0.365881647158866 0 0 0 0 0 0 0 0 0 0 0 0 0 0 0 0 0 0 0 0 0 0 0 0 0 0 0 0 0 0 0 0 0 0 0 0 0 0 0 0 0 0 0 0 0 0 0 0 0 0 0 0 0 0 0 0 0 0 0 0 0 0 0 0 0 0 0 0 0 0 0 0 0 0 0 0 0 0 0 0 0 0 0 0 0 0 0 0 0 0
0 0 0 0 0 0 0 0 0 0 0 0 0 0 0 0 0 0 0 0 0 0 0 0 0 0 0 0 0 0 0 0 0 0 0 0 0 0 0 0 0 0 0 0.165466038196331 0 0 0 0 0 0 0 0 0 0 0 0 0 0 0 0 0 0 0 0 0 0 0 0 0 0 0 0 0 0 0 0 0 0 0 0 0 0 0 0 0 0 0 0 0 0 0 0 0 0 0 0 0 0 0 0 0 0 0 0 0 0 0 0 0 0 0 0 0 0 0 0 0 0 0 0 0 0 0 0 0 0 0 0 0 0 0 0 0 0 0 0 0 0 0 0 0 0 0 0 0 0 0 0 0 0 0 0 0 0 0 0 0 0 0 0 0 0 0 0 0 0 0 0 0 0 0 0 0 0 0 0 0 0 0 0 0 0 0 0 0 0 0 0 0 0 0 0 0 0 0 0 0 0 0 0 0 0 0 0.13919278396255 0 0 0 0 0 0 0 0 0 0 0 0 0 0 0 0 0 0 0 0 0 0 0 0 0 0 0 0.530031276505555 0 0 0 0 0 0 0 0 0 0 0 0 0 0 0 0 0 0 0 0 0 0 0 0 0 0 0 0 0 0 0 0 0 0 0 0 0 0 0 0 0 0 0 0 0 0 0 0 0 0 0 0 0 0 0 0 0 0 0 0 0 0 0 0 0 0 0 0 0 0 0 0 0 0.165309901335565 0 0 0 0 0 0 0 0 0 0
0 0 0 0 0 0 0 0 0 0 0 0 0 0 0 0 0 0 0 0.0115356031019538 0.00994959095520272 0 0 0 0 0 0 0 0 0 0 0 0 0 0 0 0 0 0 0 0 0 0 0.150684577308713 0 0.0684884620207259 0 0 0 0 0 0 0 0 0 0 0 0 0 0.0218549663348632 0 0 0 0 0 0 0 0 0 0 0 0 0 0 0 0 0.0118421761912467 0 0 0 0 0 0 0 0 0 0 0 0 0 0 0 0 0 0 0 0 0 0 0 0 0 0 0 0 0 0 0 0 0 0 0 0 0 0 0 0 0 0 0 0 0 0 0 0 0 0 0 0 0 0 0 0 0 0 0 0 0 0 0 0 0 0 0 0 0 0 0 0 0 0 0 0 0 0 0 0 0 0 0 0 0 0 0 0 0 0 0 0 0 0 0 0 0 0 0 0 0 0 0 0 0 0 0 0 0 0 0 0 0 0 0 0 0 0.0102411299719557 0 0 0 0 0 0 0 0 0 0 0 0 0 0 0 0 0 0 0.00727760499050836 0 0 0.00809472930293873 0.202295134369522 0.012910232898423 0.0854285966504509 0.0115471483167725 0 0 0 0 0.0170235438887816 0 0.106275723141124 0 0 0.0565069357867504 0 0 0 0 0 0 0 0 0 0 0 0 0 0 0 0 0 0 0 0 0 0 0 0 0 0 0 0 0 0 0 0 0 0 0 0 0 0 0 0 0 0 0 0 0 0 0 0 0 0 0 0 0 0 0 0 0 0 0 0 0 0 0 0 0 0 0 0 0 0 0 0 0.0144909890250304 0 0.156976528177186 0.0365763275678518 0 0 0 0 0 0 0 0 0
0 0 0 0 0 0 0 0 0 0 0 0 0 0 0 0 0 0 0 0 0 0 0 0 0 0 0 0 0 0 0 0 0 0 0 0 0 0 0 0 0 0 0 0 0 0 0 0 0 0 0 0 0 0 0 0 0 0 0 0 0 0 0 0 0 0 0 0 0 0 0 0 0 0 0 0 0 0 0 0 0 0 0 0 0 0 0 0 0 0 0 0 0 0 0 0 0 0 0 0 0 0 0 0 0 0 0 0 0 0 0 0 0 0 0 0 0 0 0 0 0 0 0 0 0 0 0 0 0 0 0 0 0 0 0 0 0 0 0 0 0 0 0 0 0 0 0 0 0 0 0 0 0 0 0 0 0 0 0 0 0 0 0 0 0 0 0 0 0 0 0 0 0 0 0 0 0 0 0 0 0 0 0 0 0 0 0 0 0 0 0 0 0 0 0 0 0 0 0 0 0 0 0 0 0 0 0 0 0 0 0 0 0 0 0 0 0 0 0 0 0 0 0 0 0 0 0 0 0 0 0 0 0 0.0986879982149604 0.0581764571816115 0 0 0 0 0 0 0 0 0 0 0 0.401798873615999 0 0 0 0 0 0 0.116559435639473 0.103287862538539 0 0.0645148145322524 0.107782173384422 0 0 0 0 0 0 0 0 0 0 0 0 0 0 0 0 0 0 0 0 0 0 0 0 0 0 0 0 0 0 0 0 0 0 0 0 0 0 0.0491923848927422 0 0 0 0 0 0 0 0 0 0 0 0 0 0 0 0 0 0 0
0 0 0 0 0 0 0 0 0 0 0 0 0 0 0 0 0 0 0 0 0 0 0 0 0 0 0 0 0 0 0 0 0 0 0 0 0 0 0 0 0 0 0 0 0 0 0 0 0 0 0 0 0 0 0 0 0 0 0 0 0 0 0 0 0 0 0 0 0 0 0 0 0 0 0 0 0 0 0 0 0 0 0 0 0 0 0 0 0 0 0 0 0 0 0 0 0 0 0 0 0 0 0 0 0 0 0 0 0 0 0 0 0 0 0 0 0 0 0 0 0 0 0 0 0 0 0 0 0 0 0 0 0 0 0 0 0 0 0 0 0 0 0 0 0 0 0 0 0 0 0 0 0 0 0 0 0 0 0 0 0 0 0 0 0 0 0 0 0 0 0 0 0 0 0 0 0 0 0 0 0 0 0 0 0 0 0 0 0 0 0 0 0 0 0 0 0 0 0 0 0 0 0 0 0 0 0 0 0 0 0 0 0 0 0 0 0 0 0 0 0 0 0 0 0 0 0 0 0 0 0 0 0.00519380593950107 0 0.138580161930181 0 0 0 0 0 0 0 0.0251723521243136 0.0149294258996113 0.141834190689517 0 0 0.126158461386656 0.0147203608906712 0.012730612345935 0.0930139146254134 0 0.0195801296789754 0.0461027905867875 0.284259179942602 0 0.00872226531137166 0.0262759357928156 0 0 0 0 0 0 0 0 0 0 0 0 0 0 0 0 0 0 0 0 0 0 0 0 0 0 0 0 0 0 0 0 0 0 0 0 0 0 0 0 0.0327861049368849 0 0 0 0 0 0 0 0.00994030791876312 0 0 0 0 0 0 0 0 0
0 0 0 0 0 0 0 0 0 0 0 0 0 0 0 0 0 0 0 0 0 0 0 0 0 0 0 0 0 0 0 0 0 0 0 0 0 0 0 0 0 0 0 0 0 0 0 0 0 0 0 0 0 0 0 0 0 0 0 0 0 0 0 0 0 0 0 0 0 0 0 0 0 0 0 0 0 0 0 0 0 0 0 0 0 0 0 0 0 0 0 0 0 0 0 0 0 0 0 0 0 0 0 0 0 0 0 0 0 0 0 0 0 0 0 0 0 0 0 0 0 0 0 0 0 0 0 0 0 0 0 0 0 0 0 0 0 0 0 0 0 0 0 0 0 0 0 0 0 0 0 0 0 0 0 0 0 0 0 0 0 0 0 0 0 0 0 0 0.00717409039305918 0 0.00729161215094651 0 0 0 0 0 0 0 0 0 0 0 0 0 0 0.0272216987271351 0 0.0177433999183881 0 0 0 0 0 0 0 0.00104878773934841 0 0 0 0 0 0 0.00118636875572192 0 0 0 0 0 0 0 0 0 0 0 0 0 0 0 0 0 0 0 0 0 0 0 0 0 0 0 0 0 0.00239121142532064 0.108230681377356 0 0.00185838515662263 0 0 0 0.00226447117389405 0 0 0 0.00354918541345936 0.149678147706952 0.00200800166029932 0 0.0103964659572576 0 0.00761577290186165 0.0331450593541392 0.00232684736236086 0.00114571543991799 0.0193030899288065 0.0733970711981397 0.0885781334572601 0.013797074807745 0.0647115224236561 0 0 0 0 0 0 0 0 0 0 0 0 0 0 0 0 0 0 0 0 0 0 0 0 0 0 0 0 0 0 0 0 0 0 0 0 0 0 0.084672830264698 0.0607189032553516 0.133496452906857 0.0169172317255425 0 0.00154684415810305 0 0 0 0 0 0 0 0 0.0073176452130951 0.00460394587224251 0 0.00265261400920487 0 0.042010738165258
0 0 0 0 0 0 0 0 0 0 0 0 0 0 0 0 0 0 0 0 0 0 0 0 0 0 0 0 0 0 0 0 0 0 0 0 0 0 0 0 0 0 0 0 0 0 0 0 0 0 0 0 0 0 0 0 0 0 0 0 0 0 0 0 0 0 0 0 0 0 0 0 0 0 0 0 0 0 0 0 0 0.0232954068672233 0.00775132861366875 0.0263485438721592 0 0 0 0 0 0 0 0 0 0 0 0 0 0 0 0 0 0 0 0 0 0 0 0 0 0 0 0 0 0 0 0 0 0 0 0 0 0 0 0 0 0 0 0 0 0 0 0 0 0 0 0 0 0 0 0 0 0 0 0 0 0 0 0 0 0 0 0 0 0 0 0 0 0 0 0 0 0 0 0 0 0 0 0 0.00233553551800985 0 0.00463328558692168 0 0 0 0 0 0 0 0 0 0 0 0 0 0 0.00415436730285461 0 0.00323117456888692 0 0.0492355955268775 0 0 0 0 0 0.189968139639674 0 0 0 0.0228702094262385 0 0 0 0 0 0 0 0 0 0 0 0 0 0 0 0 0 0 0 0 0 0 0 0 0 0 0 0 0 0 0 0 0 0 0.0015666634829011 0 0 0 0 0.452698873287542 0.165550778884508 0 0 0 0.00382962184709159 0 0 0.00632824859674766 0 0 0 0 0.00239530828893799 0 0 0.00591027863225091 0 0 0 0 0 0 0 0 0 0 0 0 0 0 0 0 0 0 0 0 0 0 0 0 0 0.0115390602105112 0 0 0 0 0 0 0 0 0 0 0 0 0 0 0 0 0.00414875700101589 0.00351148837328162 0 0 0 0 0 0 0 0 0 0 0 0 0 0 0 0.00869733447269732
0 0 0 0 0 0 0 0 0 0 0 0 0 0 0 0 0 0 0 0 0 0 0 0 0 0 0 0 0 0 0 0 0 0 0 0 0 0 0 0 0 0 0 0 0 0 0 0 0 0 0 0 0 0 0 0 0 0 0 0 0 0 0 0 0 0 0 0 0 0 0 0 0 0 0 0 0 0 0 0 0 0 0 0 0 0 0 0 0 0 0 0 0 0 0 0 0 0 0 0 0 0 0 0 0 0 0 0 0 0 0 0 0 0 0 0 0 0 0 0 0 0 0 0 0 0 0 0 0 0 0 0 0 0 0 0 0 0 0 0 0 0 0 0 0 0 0 0 0 0 0 0 0 0 0 0 0 0 0 0 0 0.0211390994144569 0 0 0 0 0 0 0 0 0 0 0 0 0 0 0 0 0.0133268235438968 0 0 0.0203919847003616 0 0 0 0 0 0 0 0 0 0 0 0 0 0 0 0 0 0 0 0 0 0 0 0 0 0 0 0 0 0.0180536341965182 0 0 0 0 0 0 0 0 0 0 0.203126000706587 0 0 0 0 0 0 0 0 0 0 0 0 0 0 0.181027435063414 0.0497103334041139 0 0 0 0 0.134166129971882 0 0 0 0 0 0 0 0 0 0 0 0 0 0 0 0 0 0 0 0 0 0 0 0 0 0 0 0 0 0 0 0 0 0 0 0 0 0 0.0672991350810723 0 0 0 0.0109767883498011 0 0 0 0.0783939260433709 0.116505003828911 0.0581508063883152 0 0 0 0 0 0 0 0 0 0 0 0 0 0.0126992905475393 0 0 0.00521947158317125 0 0 0 0.00981413717658927 0 0
0 0 0 0 0 0 0 0 0 0 0 0 0 0 0 0 0 0 0 0 0 0 0 0 0 0 0 0 0 0 0 0 0 0 0 0 0 0 0 0 0 0 0 0 0 0 0 0 0 0 0 0 0 0 0 0 0 0 0 0 0 0 0 0 0 0 0 0 0 0 0 0 0 0 0 0 0 0 0 0 0 0 0 0 0 0 0 0 0 0 0 0 0 0 0 0 0 0 0 0 0 0 0 0 0 0 0 0 0 0 0 0 0 0 0 0 0 0 0 0 0 0 0 0 0 0 0 0 0 0 0 0 0 0 0 0 0 0 0 0 0 0 0 0 0 0 0 0 0 0 0 0 0 0 0 0 0 0 0.00646523933576409 0 0 0 0 0 0 0 0 0 0 0 0 0 0 0 0 0 0 0 0 0 0 0 0 0 0 0 0 0 0 0 0 0 0 0 0 0 0 0 0 0 0 0 0 0 0 0 0 0 0 0 0 0 0 0 0 0 0 0 0 0 0.00516227587527336 0 0 0 0 0 0 0 0 0 0 0 0 0 0 0 0.0986705554353126 0 0.136833814207047 0.429843672273785 0.0525099887736119 0 0.00833741355166285 0 0 0 0 0.0964601268713366 0 0 0.0174070244641311 0 0.0292197724572099 0 0 0 0 0 0 0 0 0 0 0 0 0 0 0 0 0 0 0 0 0 0 0 0 0 0 0 0 0 0 0 0 0 0 0.00989396481521491 0.0124589811213669 0 0 0 0.0600778553352611 0 0.0165613285637682 0 0 0 0 0 0 0 0 0 0 0 0.0154548739122624 0 0 0 0 0 0 0.00464311300699224 0 0
0 0 0 0 0 0 0 0 0 0 0 0 0 0 0 0 0 0 0 0 0 0 0 0 0 0 0 0 0 0 0 0 0 0 0 0 0 0 0 0 0 0 0 0 0 0 0 0 0 0 0 0 0 0 0 0 0 0 0 0 0 0 0 0 0 0 0 0 0 0 0 0 0 0 0 0 0 0 0 0 0 0 0 0 0 0 0 0 0 0 0 0 0 0 0 0 0 0 0 0 0 0 0 0 0 0 0 0 0 0 0 0 0 0 0 0 0 0 0 0 0 0 0 0 0 0 0 0 0 0 0 0 0 0 0 0 0 0 0 0 0 0 0 0 0 0 0 0 0 0 0 0 0 0 0 0 0 0 0 0 0 0 0 0 0 0 0 0 0 0 0 0 0 0 0 0 0 0 0 0 0 0 0 0 0 0 0 0 0 0 0 0 0 0 0 0 0 0 0 0 0 0 0 0 0 0 0 0 0 0 0 0 0 0 0 0 0 0 0 0 0 0 0 0 0 0 0 0 0 0 0 0 0 0 0 0 0.0786707688005082 0.397298546695471 0 0.0506333633071597 0.218143123461666 0 0 0 0 0 0 0.065940386053559 0.0140443524303252 0 0 0 0.0446668577338563 0 0 0 0 0 0 0 0 0 0 0 0 0 0 0 0 0 0 0 0 0 0 0 0 0 0 0 0 0 0 0 0 0 0 0 0 0 0 0 0.0722050488062436 0 0 0 0 0 0 0 0 0 0 0 0 0 0.0304572312401999 0 0.012391415450846 0.008667028332894 0 0 0 0.00688187768727099 0 0
0 0 0 0 0 0 0 0 0 0 0 0 0 0 0 0 0 0 0 0 0 0 0 0 0 0 0 0 0 0 0 0 0 0 0 0 0 0 0 0 0 0 0 0 0 0 0 0 0 0 0 0 0 0 0 0 0 0 0 0 0 0 0 0 0 0 0 0 0 0 0 0 0 0 0 0 0 0 0 0 0.00216853560543833 0.024377490097653 0.0135393037926539 0.015929878133595 0 0 0 0 0.00641506572606741 0 0 0 0 0 0 0 0 0 0 0 0 0 0 0 0 0 0 0 0 0 0 0 0 0 0 0 0 0 0 0 0 0 0 0 0 0 0 0 0 0 0 0 0 0 0 0 0 0 0 0 0 0 0 0 0 0 0 0 0 0 0 0 0 0 0 0 0 0 0.00283626452676354 0 0 0 0 0 0 0 0 0 0.00160280638362298 0 0.00455884372857016 0 0 0 0 0 0 0 0 0 0 0 0 0 0 0.00294455764566858 0.00169706983040056 0.00215934227349029 0 0.0626892754507609 0 0 0 0 0 0.112372122186679 0 0 0 0.0211184069517656 0 0 0 0 0 0 0 0 0 0 0 0 0 0.00190262481958125 0 0 0 0 0 0 0 0 0 0 0 0 0 0 0 0 0 0 0 0 0.000889445085163623 0.210921943302636 0 0.136980114359272 0.00555725364487845 0 0.130960125631649 0 0.003698144149105 0.00382451266629563 0.00255962530063754 0 0 0.0630303437759516 0.00280522222053197 0 0.0207480320024797 0 0.017951232707333 0 0 0.00741463418581877 0 0 0 0 0 0 0 0 0 0 0 0 0 0 0 0 0 0 0 0 0 0 0 0 0 0.0258544413005051 0 0 0 0 0 0.00432520327506095 0.00540961085996988 0 0 0 0.0307990471013469 0 0.00816545035467151 0 0 0.00663937680155348 0.00284402811181948 0.00279651650045343 0 0.00198840448081829 0 0 0 0 0.00310213546298767 0 0.00199727845049607 0.00490539933585098 0 0 0 0.00718846483675089 0 0.0103324269432528
0 0 0 0 0 0 0 0 0 0 0 0 0 0 0 0 0 0 0 0 0 0 0 0 0 0 0 0 0 0 0 0 0 0 0 0 0 0 0 0 0 0 0 0 0 0 0 0 0 0 0 0.00233820708421871 0 0 0 0 0 0 0 0 0 0 0 0 0 0 0 0 0 0 0 0 0 0 0 0 0 0 0 0 0 0.0245354979996481 0.0420739219048737 0.0181011445983175 0 0 0 0 0 0 0 0 0 0 0 0 0 0 0 0 0 0 0 0 0 0 0 0 0 0 0 0 0 0 0 0 0 0 0 0 0 0 0 0 0 0 0 0 0 0 0 0 0 0 0 0 0 0 0 0 0 0 0 0 0 0 0 0 0 0 0 0 0 0 0 0 0 0 0 0 0 0 0 0 0 0 0 0 0 0 0 0 0 0 0 0 0 0 0 0 0 0 0 0 0 0 0 0 0 0.0207431061416882 0 0 0 0 0 0.241289488098217 0 0 0 0.00395154653753048 0 0 0 0 0 0 0 0 0 0 0 0 0 0 0 0 0 0 0 0 0 0 0 0 0 0 0 0 0 0 0 0 0 0 0 0.152019564528622 0 0.0329795569781244 0.0471868379545171 0.258104150512433 0 0 0 0 0 0 0 0.0387607445986736 0.00378926606741219 0 0.00441328866058591 0 0.0168310219083799 0 0 0 0 0 0 0 0 0 0 0 0 0 0 0 0 0 0 0 0 0 0 0 0 0 0 0 0 0.0263842082294136 0 0 0 0 0 0 0 0 0 0 0.0203255044900958 0 0 0 0 0 0 0 0 0.00406494258044956 0 0 0 0 0.00423414164570632 0 0.0117233759873154 0.00903967799569192 0 0 0 0.00902975334131157 0 0.00808105215677278
0 0 0 0 0 0 0 0 0 0 0 0 0 0 0 0 0 0 0 0 0 0 0 0 0 0 0 0 0 0 0 0 0 0 0 0 0 0 0 0 0 0 0 0 0 0 0 0 0 0 0 0 0 0 0 0 0 0 0 0 0 0 0 0 0 0 0 0 0 0 0 0 0 0 0 0 0 0 0 0 0 0 0 0 0 0 0 0 0 0 0 0 0 0 0 0 0 0 0 0 0 0 0 0 0 0 0 0 0 0 0 0 0 0 0 0 0 0 0 0 0 0 0 0 0 0 0 0 0 0 0 0 0 0 0 0 0 0 0 0 0 0 0 0 0 0 0 0 0 0 0 0 0 0 0 0 0 0 0 0 0 0.118690300239645 0 0 0 0 0 0 0 0 0 0 0 0 0.0518175446982491 0 0 0 0.0245707100997519 0 0 0 0 0 0 0 0 0 0 0 0 0.155318117336918 0 0 0.0728077681158338 0 0 0 0 0 0 0 0 0 0 0 0 0 0 0 0.0155050158455756 0.00851086188769697 0 0.0160318787665378 0 0 0 0.0177237470692691 0.0388722674183846 0.0107961911081842 0.157853508250741 0 0.0103519230670067 0 0 0 0.0190416165246261 0 0 0 0 0 0 0 0 0 0 0 0 0 0 0 0.0374825305176532 0 0 0 0 0 0.13394580237496 0 0 0 0.0187736507712087 0 0 0 0 0 0 0 0 0 0 0 0 0 0 0 0 0 0 0 0 0 0 0 0 0 0 0 0 0 0 0 0 0 0 0 0 0 0 0 0 0 0 0 0 0 0 0 0 0 0 0 0.0556621841908049 0 0 0.0228810669131958 0 0 0 0.0133633148037574 0 0 0 0
0 0 0 0 0 0 0 0 0 0 0 0 0 0 0 0 0 0 0 0 0 0 0 0 0 0 0 0 0 0 0 0 0 0 0 0 0 0 0 0 0 0 0 0 0 0 0 0 0 0 0 0 0 0 0 0 0 0 0 0 0 0 0 0 0 0 0 0 0 0 0 0 0 0 0 0 0 0 0 0 0 0 0 0 0 0 0 0 0 0 0 0 0 0 0 0 0 0 0 0 0 0 0 0 0 0 0 0 0 0 0 0 0 0 0 0 0 0 0 0 0 0 0 0 0 0 0 0 0 0 0 0 0 0 0 0 0 0 0 0 0 0 0 0 0 0 0 0 0 0 0 0 0 0 0 0 0 0 0 0 0 0 0 0 0 0 0 0 0 0 0 0 0 0 0 0 0 0 0 0 0 0 0 0 0 0 0 0 0 0 0 0.00864640355133957 0 0 0 0 0.112141297308903 0 0 0 0 0 0 0 0 0 0 0 0 0 0 0 0 0 0 0 0 0 0 0 0.0753487473079503 0 0 0 0 0 0 0 0 0 0 0 0 0.031110990815901 0 0 0 0.0107045078166379 0 0.0148995176366717 0 0.0196766616251915 0 0.0784498062154749 0 0 0.0257225906501527 0.23220478773824 0.117024010393259 0 0.029432314747229 0 0.0226101751174805 0 0 0 0 0 0 0 0 0 0 0 0 0 0 0 0 0 0 0 0 0 0 0 0 0 0 0 0 0 0 0.0103462709504251 0 0 0.017238511985175 0.0218569357840846 0.008887688833254 0 0 0 0.0215701299059849 0 0.0453857066375289 0 0 0.0076009516299947 0.0130719177588234 0 0 0 0 0 0.00650197921644196 0.0143887313166713 0.0170779924680306 0 0.018458214249993 0.0111992752251707 0 0 0 0.00844388311399057 0 0
0 0 0 0 0 0 0 0 0 0 0 0 0 0 0 0 0 0 0 0 0 0 0 0 0 0 0 0 0 0 0 0 0 0 0 0 0 0 0 0 0 0 0 0 0 0 0 0 0 0 0 0 0 0 0 0 0 0 0 0 0 0 0 0 0 0 0 0 0 0 0 0 0 0 0 0 0 0 0 0 0 0 0 0 0 0 0 0 0 0 0 0 0 0 0 0 0 0 0 0 0 0 0 0 0 0 0 0 0 0 0 0 0 0 0 0 0 0 0 0 0 0 0 0 0 0 0 0 0 0 0 0 0 0 0 0 0 0 0 0 0 0 0 0 0 0 0 0 0 0 0 0 0 0 0 0 0 0 0 0 0 0 0 0 0 0 0 0 0 0 0 0 0 0 0 0 0.0176652327787101 0.0128451743068947 0 0 0 0 0 0 0 0 0 0 0 0 0 0 0 0 0 0 0.031703309969698 0 0 0 0 0 0 0 0.0711473686309129 0 0 0 0 0 0 0 0 0 0 0 0 0 0 0 0.0574942115802505 0 0 0 0 0 0 0 0 0 0 0 0 0.0227776185479827 0.00693337304814225 0 0.115903510749647 0 0 0.0190212757026663 0 0 0.096842733370673 0 0 0 0 0.0751790677349939 0.138276311556558 0 0.0169935613925055 0 0.103043414691774 0 0.0134665697817158 0 0 0 0 0 0 0 0 0 0 0 0 0 0 0 0 0 0 0 0 0 0 0 0 0 0 0 0.0453354623950556 0 0 0 0.0108616588327846 0.00763095390781252 0 0 0 0 0.0851898152236791 0 0.024379536247692 0 0 0 0 0 0 0 0 0 0.00748315593301696 0 0.0198266836168343 0 0 0 0 0 0 0 0 0
0 0 0 0 0 0 0 0 0 0 0 0 0 0 0 0 0 0 0 0 0 0 0 0 0 0 0 0 0 0 0 0 0 0 0 0 0 0 0 0 0 0 0 0 0 0 0 0 0 0 0 0 0 0 0 0 0 0 0 0 0 0 0 0 0 0 0 0 0 0 0 0 0 0 0 0 0 0 0 0 0 0 0 0 0 0 0 0 0 0 0 0 0 0 0 0 0 0 0 0 0 0 0 0 0 0 0 0 0 0 0 0 0 0 0 0 0 0 0 0 0 0 0 0 0 0 0 0 0 0 0 0 0 0 0 0 0 0 0 0 0 0 0 0 0 0 0 0 0 0 0 0 0 0 0 0 0 0 0 0 0 0 0 0 0 0 0 0 0.00873550172393234 0 0.0111454161676706 0 0 0 0 0 0 0 0 0 0 0 0 0 0 0.0300280370757619 0 0.0191909004728481 0 0 0 0 0 0 0 0.00159636355521422 0 0 0 0 0 0 0.00178322725850157 0 0 0 0 0 0 0 0 0 0 0 0 0 0 0 0 0 0 0 0 0 0 0 0 0 0 0 0 0 0 0.0622837662714944 0.084159472221681 0.00255423294728208 0 0 0 0.0036641112769794 0 0 0 0 0 0.0184900814997965 0 0 0 0.00299639498846688 0.00882944908867732 0.0129823447545963 0 0.0345736397390583 0.0567684538492948 0.10351232224152 0.0327117355578289 0.13820715969511 0 0 0 0 0 0 0 0 0 0 0 0 0 0 0 0 0 0 0 0 0 0 0 0 0 0 0 0 0 0 0 0 0 0 0 0 0 0 0.0757294870727611 0.0431228080420656 0.13858630745807 0.0221145491071148 0 0.00221824475180184 0 0 0 0 0 0 0 0 0.0390000701902528 0 0 0 0 0.0450159229922191
0 0 0 0 0 0 0 0 0 0 0 0 0 0 0 0 0 0 0 0 0 0 0 0 0 0 0 0 0 0 0 0 0 0 0 0 0 0 0 0 0 0 0 0 0 0 0 0 0 0 0 0 0 0 0 0 0 0 0 0 0 0 0 0 0 0 0 0 0 0 0 0 0 0 0 0 0 0 0 0 0 0 0 0 0 0 0 0 0 0 0 0 0 0 0 0 0 0 0 0 0 0 0 0 0 0 0 0 0 0 0 0 0 0 0 0 0 0 0 0 0 0 0 0 0 0 0 0 0 0 0 0 0 0 0 0 0 0 0 0 0 0 0 0 0 0 0 0 0 0 0 0 0 0 0 0 0 0 0 0 0 0 0 0 0 0 0 0 0 0 0 0 0 0 0 0 0 0 0 0 0 0 0 0 0 0 0 0 0 0 0 0 0 0 0 0 0 0 0 0 0 0 0 0 0 0 0 0 0 0 0 0 0 0 0 0 0 0 0 0 0 0 0 0 0 0 0 0 0 0 0 0 0 0 0.0075839761270799 0 0 0 0 0 0 0 0 0 0.12420157749558 0 0 0 0 0.223878140544756 0 0.153866231907287 0 0.065129989012984 0 0.0113209834397712 0 0.190612798467727 0 0 0 0 0 0 0 0 0 0 0 0 0 0 0 0 0 0 0 0 0 0 0 0 0 0 0 0 0 0 0 0 0 0 0 0 0 0 0.0478268510293708 0.0538452556981379 0.0340022853461796 0 0 0 0 0 0.0114996996325059 0 0 0 0 0 0 0 0 0.0371524176423662 0 0.0390797936562544
0 0 0 0 0 0 0 0 0 0 0 0 0 0 0 0 0 0 0 0 0 0 0 0 0 0 0 0 0 0 0 0 0 0 0 0 0 0 0 0 0 0 0 0 0 0 0 0 0 0 0 0 0 0 0 0 0 0 0 0 0 0 0 0 0 0 0 0 0 0 0 0 0 0 0 0 0 0 0 0 0 0 0 0 0 0 0 0 0 0 0 0 0 0 0 0 0 0 0 0 0 0 0 0 0 0 0 0 0 0 0 0 0 0 0 0 0 0 0 0 0 0 0 0 0 0 0 0 0 0 0 0 0 0 0 0 0 0 0 0 0 0 0 0 0 0 0 0 0 0 0 0 0 0 0 0 0 0 0 0 0 0 0 0 0 0 0 0 0 0 0 0 0 0 0 0 0 0 0 0 0 0 0 0 0 0 0 0 0 0 0 0 0 0 0 0 0 0 0 0 0 0 0 0 0 0 0 0 0 0 0 0 0 0 0 0 0 0 0 0 0 0 0 0 0 0 0 0 0 0 0 0 0.149904119755409 0 0 0 0 0 0 0 0 0 0.147539442068443 0 0 0 0 0.228357612458849 0 0.250583913518003 0.185502287955722 0 0.0381126242435743 0 0 0 0 0 0 0 0 0 0 0 0 0 0 0 0 0 0 0 0 0 0 0 0 0 0 0 0 0 0 0 0 0 0 0 0 0 0 0 0 0 0 0 0 0 0 0 0 0 0 0 0 0 0 0 0 0 0 0 0 0 0 0
0 0 0 0 0 0 0 0 0 0 0 0 0 0 0 0 0 0 0 0 0 0 0 0 0 0 0 0 0 0 0 0 0 0 0 0 0 0 0 0 0 0 0 0 0 0 0 0 0 0 0 0 0 0 0 0 0 0 0 0 0 0 0 0 0 0 0 0 0 0 0 0 0 0 0 0 0 0 0 0 0 0 0 0 0 0 0 0 0 0 0 0 0 0 0 0 0 0 0 0 0 0 0 0 0 0 0 0 0 0 0 0 0 0 0 0 0 0 0 0 0 0 0 0 0 0 0 0 0 0 0 0 0 0 0 0 0 0 0 0 0 0 0 0 0 0 0 0 0 0 0 0 0 0 0 0 0 0 0 0 0 0 0 0 0 0 0 0 0 0 0 0 0 0 0 0 0 0 0 0 0 0 0 0 0 0 0 0 0 0 0 0 0 0 0 0.00366201370217263 0 0 0 0 0 0 0 0 0 0 0 0 0 0 0 0.00820753743060868 0 0 0 0 0 0 0 0 0 0 0.00264979394923295 0 0 0 0 0 0 0 0 0 0 0.0509341203009204 0.00537438573375218 0.00388049060835671 0 0.0404562449505352 0.00952501533027445 0.0829545918016401 0.0258837359477821 0 0.0758531379351673 0.0198940934567371 0 0 0.0130054218843797 0 0.138662702227276 0.00592188996799407 0.160361971587517 0 0.127224087159531 0 0.0293680344598941 0 0.0219102855995415 0.0183815315306748 0 0 0 0 0 0 0 0 0 0 0 0 0 0 0 0 0 0 0 0 0 0 0 0 0 0 0 0 0 0 0 0 0 0.00241267836697169 0.0111781526377771 0 0 0 0 0 0 0 0 0 0 0 0.0023205782576134 0.00629818771840434 0.0781858048057043 0 0.0197216124940664 0.00778569367628722 0.0254974102906425 0 0 0.00248879618854578 0 0
0 0 0 0 0 0 0 0 0 0 0 0 0 0 0 0 0 0 0 0 0 0 0 0 0 0 0 0 0 0 0 0 0 0 0 0 0 0 0 0 0 0 0 0 0 0 0 0 0 0 0 0 0 0 0 0 0 0 0 0 0 0 0 0 0 0 0 0 0 0 0 0 0 0 0 0 0 0 0 0 0 0 0 0 0 0 0 0 0 0 0 0 0 0 0 0 0 0 0 0 0 0 0 0 0 0 0 0 0 0 0 0 0 0 0 0 0 0 0 0 0 0 0 0 0 0 0 0 0 0 0 0 0 0 0 0 0 0 0 0 0 0 0 0 0 0 0 0 0 0 0 0 0 0 0 0 0 0 0 0 0 0 0 0 0 0 0 0 0 0 0 0 0 0 0 0 0 0 0 0 0 0 0 0 0 0 0 0 0 0 0 0.00735302174389592 0 0 0 0 0 0 0 0 0 0 0 0 0 0.00552478586880116 0 0 0 0 0 0 0 0 0 0.00487163626704578 0 0 0 0 0.0881917457387058 0 0 0 0 0 0 0 0 0 0 0 0 0.0077045571582545 0 0 0 0 0.00262998163014251 0.00478624386972684 0.00328039958442156 0.0297776761008366 0.0495580439856502 0.0474364087182324 0 0 0 0.179761406459978 0 0 0.0542831490964962 0 0.13956840985909 0 0 0 0.00400369515853063 0 0 0 0 0 0 0 0 0 0 0 0 0 0 0 0 0 0 0 0 0 0 0 0 0 0 0 0 0 0.00515563300010226 0.00847761140614095 0 0 0 0 0 0 0 0 0 0.00275014692451634 0 0 0 0 0 0 0.0197605486074826 0 0.317934296676456 0.00513285798708428 0 0 0 0.00864370048789186 0 0.00341404367051658 0 0
0 0 0 0 0 0 0 0 0 0 0 0 0 0 0 0 0 0 0 0 0 0 0 0 0 0 0 0 0 0 0 0 0 0 0 0 0 0 0 0 0 0 0 0 0 0 0 0 0 0 0 0 0 0 0 0 0 0 0 0 0 0 0 0 0 0 0 0 0 0 0 0 0 0 0 0 0 0 0 0 0 0 0 0 0 0 0 0 0 0 0 0 0 0 0 0 0 0 0 0 0 0 0 0 0 0 0 0 0 0 0 0 0 0 0 0 0 0 0 0 0 0 0 0 0 0 0 0 0 0 0 0 0 0 0 0 0 0 0 0 0 0 0 0 0 0 0 0 0 0 0 0 0 0 0 0 0 0 0 0 0 0 0 0 0 0 0 0 0 0 0 0 0 0 0 0 0 0 0 0 0 0 0 0 0 0 0 0 0 0 0 0 0 0 0 0 0 0 0 0 0 0 0 0 0 0 0 0 0 0 0 0 0 0 0 0 0 0 0 0 0 0 0 0 0 0 0 0 0 0 0 0 0 0.0186494503857183 0.0142850380165795 0 0 0 0 0 0 0 0 0 0.00999589934193865 0.11118500420047 0.0517829104578301 0.0214874387237431 0 0 0.172868344012971 0.155457263764098 0.0136575195457105 0.0381052880975062 0.023541100674594 0 0.0570605302328873 0.211418863770362 0 0 0 0 0 0 0 0 0 0 0 0 0 0 0 0 0 0 0 0 0 0 0 0 0 0 0 0 0 0 0 0 0 0 0 0 0 0 0.0418863082043314 0.0172112158223917 0.0311043443458352 0 0 0 0 0 0 0 0 0 0 0.010303480403033 0 0 0 0 0 0
0 0 0 0 0 0 0 0 0 0 0 0 0 0 0 0 0 0 0 0 0 0 0 0 0 0 0 0 0 0 0 0 0 0 0 0 0 0 0 0 0 0 0 0 0 0 0 0 0 0 0 0 0 0 0 0 0 0 0 0 0 0 0 0 0 0 0 0 0 0 0 0 0 0 0 0 0 0 0 0 0 0 0 0 0 0 0 0 0 0 0 0 0 0 0 0 0 0 0 0 0 0 0 0 0 0 0 0 0 0 0 0 0 0 0 0 0 0 0 0 0 0 0 0 0 0 0 0 0 0 0 0 0 0 0 0 0 0 0 0 0 0 0 0 0 0 0 0 0 0 0 0 0 0 0 0 0 0 0 0 0 0 0 0 0 0 0 0 0 0 0 0 0 0 0 0 0 0 0 0 0 0 0 0 0 0 0 0 0 0 0 0 0 0 0.00312847997233877 0 0 0 0 0 0 0 0 0 0 0.00780848236920144 0 0 0 0 0 0.0134226512110762 0 0.0029854128883783 0 0 0 0 0 0 0 0 0.00210882938475915 0 0 0 0 0 0 0 0 0 0 0.0325089874066717 0.014832863239844 0 0 0.00632012073269874 0 0.0236390901884611 0.00255129264691467 0 0.00832319164127845 0.00389291316363956 0.00702740842460747 0 0.0091457918985903 0.13882397664249 0.0362486076777441 0.0412433798285876 0 0.0479980876259718 0.0816684515217165 0.023260184362262 0.046879520576795 0.0171444092183565 0.0452604836145425 0.127436879291011 0 0 0 0 0 0 0 0 0 0 0 0 0 0 0 0 0 0 0 0 0 0 0 0 0 0 0 0 0 0 0 0 0 0.00310648830501456 0 0 0 0 0.0246888317616682 0.0101319638731077 0.0342022771240173 0 0 0 0 0.00599472074025247 0.00366112980288764 0.00692309944428556 0.0953593943491477 0 0.0234109049983098 0.00967991433878659 0.0227544090281033 0 0 0.0079570319920443 0 0.00847033871443781
0 0 0 0 0 0 0 0 0 0 0 0 0 0 0 0 0 0 0 0 0 0 0 0 0 0 0 0 0 0 0 0 0 0 0 0 0 0 0 0 0 0 0 0 0 0 0 0 0 0 0 0 0 0 0 0 0 0 0 0 0 0 0 0 0 0 0 0 0 0 0 0 0 0 0 0 0 0 0 0 0 0 0 0 0 0 0 0 0 0 0 0 0 0 0 0 0 0 0 0 0 0 0 0 0 0 0 0 0 0 0 0 0 0 0 0 0 0 0 0 0 0 0 0 0 0 0 0 0 0 0 0 0 0 0 0 0 0 0 0 0 0 0 0 0 0 0 0 0 0 0 0 0 0 0 0 0 0 0 0 0 0 0 0 0 0 0 0 0 0 0 0 0 0 0 0 0 0 0 0 0 0 0 0 0 0 0 0 0 0 0 0 0 0 0 0 0 0 0 0 0 0 0 0 0 0 0 0 0 0 0 0 0 0 0 0 0 0 0 0 0 0 0 0 0 0 0 0 0 0 0 0 0 0 0.0022105180785052 0 0 0 0 0 0 0 0 0 0.0219348521091929 0.0387022848060866 0 0 0 0.0787353531754181 0.101892899000561 0 0.0169626102366553 0.0785834957801401 0 0.00585012018841804 0.0591785236181486 0.337177318244783 0 0 0 0 0 0 0 0 0 0 0 0 0 0 0 0 0 0 0 0 0 0 0 0 0 0 0 0 0 0 0 0 0 0 0 0 0 0 0.0172663554769673 0.00511567402984546 0.0128796512533313 0 0 0 0 0.00375237702809802 0 0 0.0260775809332056 0 0.0105352082764948 0.0121318579320177 0.157018761534069 0 0 0.00979860759526012 0 0.00419595070280164
0 0 0 0 0 0 0 0 0 0 0 0 0 0 0 0 0 0 0 0 0 0 0 0 0 0 0 0 0 0 0 0 0 0 0 0 0 0 0 0 0 0 0 0 0 0 0 0 0 0 0 0 0 0 0 0 0 0 0 0 0 0 0 0 0 0 0 0 0 0 0 0 0 0 0 0 0 0 0 0 0 0 0 0 0 0 0.00080186752274638 0 0 0 0 0 0 0 0 0 0 0 0 0 0 0 0 0 0 0 0 0 0 0 0 0 0 0 0 0 0 0 0 0 0 0 0 0 0 0 0 0 0 0 0 0 0 0 0 0 0 0 0 0 0 0 0 0 0 0 0 0 0 0 0 0 0 0 0 0 0 0 0 0 0 0 0 0 0 0 0 0 0 0 0 0 0 0 0 0 0 0 0 0 0 0 0 0 0 0 0 0 0 0 0 0 0 0 0.0020741445148205 0.00169810552001311 0 0 0 0 0 0 0 0 0 0.00615322994620426 0 0 0 0 0 0 0 0.00343534036545581 0 0 0 0 0 0 0.0275129070750753 0 0 0 0 0 0 0 0 0 0 0 0 0.0115730260907257 0.000867079275512743 0.00215032183544849 0 0.0179412836921757 0.00944579556089016 0.0345878824300307 0.0164544843582373 0.0047131642281679 0.0108129762734069 0.0399196203563953 0 0 0.00317772819075243 0.186255148272609 0.157611998164983 0.00551044225438577 0.138111604296061 0.0135128995199922 0 0 0.00522347351439374 0.000891914863249382 0.0115003800313947 0.0458454472615842 0 0 0 0 0 0 0 0 0 0 0 0 0 0 0 0 0 0 0 0 0 0 0 0 0 0 0 0 0 0 0 0 0 0 0.00466527703950789 0 0 0 0 0 0.00197604031595068 0 0 0 0 0.00512910447706812 0.00560902362011834 0.00692339760664268 0.154790357460054 0 0.0127384088991926 0.00402336679343523 0.0395868542426297 0 0 0.00677590413068793 0 0
0 0 0 0 0 0 0 0 0 0 0 0 0 0 0 0 0 0 0 0 0 0 0 0 0 0 0 0 0 0 0 0 0 0 0 0 0 0 0 0 0 0 0 0 0 0 0 0 0 0 0 0 0 0 0 0 0 0 0 0 0 0 0 0 0 0 0 0 0 0 0 0 0 0 0 0 0 0 0 0 0 0 0 0 0 0 0 0 0 0 0 0 0 0 0 0 0 0 0 0 0 0 0 0 0 0 0 0 0 0 0 0 0 0 0 0 0 0 0 0 0 0 0 0 0 0 0 0 0 0 0 0 0 0 0 0 0 0 0 0 0 0 0 0 0 0 0 0 0 0 0 0 0 0 0 0 0 0 0 0 0 0 0 0 0 0 0 0 0 0 0 0 0 0 0 0 0 0 0 0 0 0 0 0 0 0 0 0 0 0 0 0 0 0 0 0 0 0 0 0 0 0 0 0 0 0 0 0 0 0 0 0 0 0 0 0 0 0 0 0 0 0 0 0 0 0 0 0 0 0 0 0 0.011945600707815 0.0897772695964331 0.0481300912406619 0 0 0 0 0 0 0 0 0 0.153317013195899 0.0429969813205113 0 0 0 0.0506532930926005 0.12959755620909 0.206250504506427 0 0 0.138097047748238 0.0109586789979382 0 0.054615799732172 0 0 0 0 0 0 0 0 0 0 0 0 0 0 0 0 0 0 0 0 0 0 0 0 0 0 0 0 0 0 0 0 0 0 0 0 0 0 0 0.0122091352573977 0.0229804275303177 0 0 0 0 0 0 0 0 0 0 0 0.0284706008644983 0 0 0 0 0
0 0 0 0 0 0 0 0 0 0 0 0 0 0 0 0 0 0 0 0 0 0 0 0 0 0 0 0 0 0 0 0 0 0 0 0 0 0 0 0 0 0 0 0 0 0 0 0 0 0 0 0 0 0 0 0 0 0 0 0 0 0 0 0 0 0 0 0 0 0 0 0 0 0 0 0 0 0 0 0 0 0 0 0 0 0 0 0 0 0 0 0 0 0 0 0 0 0 0 0 0 0 0 0 0 0 0 0 0 0 0 0 0 0 0 0 0 0 0 0 0 0 0 0 0 0 0 0 0 0 0 0 0 0 0 0 0 0 0 0 0 0 0 0 0 0 0 0 0 0 0 0 0 0 0 0 0 0 0 0 0 0 0 0 0 0 0 0 0 0 0 0 0 0 0 0 0 0 0 0 0 0 0 0 0 0 0 0 0 0 0 0 0 0 0 0 0 0 0 0 0 0 0.00679482189984904 0 0 0 0 0 0 0 0 0.00763835794736361 0 0 0 0 0 0 0 0 0 0 0 0 0 0 0 0 0 0 0 0 0.00604317186681836 0.316015784514336 0.10447771818601 0 0 0 0 0 0 0 0 0.00981264425908412 0.143716757846363 0 0 0.0808680054753574 0 0.0178650525425443 0.149115201168978 0 0.00982476803222885 0.0788387067941716 0 0 0.0158500747631201 0.0189083899575564 0 0 0 0 0 0 0 0 0 0 0 0 0 0 0 0 0 0 0 0 0 0 0 0 0 0 0 0 0 0 0 0 0 0.0046847807133735 0 0 0 0 0 0 0 0 0 0 0 0 0 0 0 0 0.0295457640328467 0 0 0 0 0 0 0
0 0 0 0.000350123343311683 0.000921886838916097 0 0.000606239697899302 0.000812501626761419 0.000234616894002922 0.000927201356742905 0 0 0 0 0 0 0 0 0 0 0 0 0 0 0 0 0 0 0 0.00106370806323124 0 0.00434119674490839 0 0.0113690628564778 0.0102726050855209 0 0 0 0 0 0 0 0 0 0 0 0 0 0 0 0.00157404960055172 0 0 0.0279750252081004 0.00529412019238563 0 0.00059661200916121 0.00305334009344729 0 0 0 0 0 0 0 0 0 0 0 0 0.0216898566686365 0 0.00173683450657408 0 0 0.00131124775203855 0 0 0 0 0 0 0 0 0.00189362628806312 0.000160377201629778 0.00402757379766475 0.00041244217876014 0.0014875536157776 0 0 0.00064918188472893 0 0 0 0 0.000413976824202376 0 0.000555679547568828 0.0406128639376647 0.0724251606333953 0.00119789073413527 0.00201509470024292 0 0 0 0 0 0 0 0 0 0 0 0 0 0 0 0 0 0 0 0 0 0 0 0.00152357767996333 0 0 0.000912814754809116 0 0 0.00127781918475158 0 0 0 0 0 0.017206519857636 0 0.000435808290765001 0 0.0011830904322775 0.00317404157571314 0 0 0.00202377704307157 0.000498431059256268 0.000759858423310491 0.0272634469530087 0.0198160138601786 0.0011766277786713 0.00608433407529847 0.028540031927439 0 0 0 0 0 0 0 0 0 0 0 0 0 0 0.00378235322058373 0 0.00535168153219482 0 0 0 0 0 0 0 0 0 0 0 0 0 0 0.0169472324148114 0.0415851748001277 0.015450123054475 0 0 0 0 0 0.00485842926949237 0 0.000694466042132943 0 0 0 0 0 0 0.00041176354086831 0 0 0.00767685961577851 0 0 0 0 0 0 0.0128007756621197 0.0158363189262616 0 0 0 0 0 0 0 0 0 0 0 0 0 0 0 0 0 0 0 0 0.00974915131716245 0.000771628481782536 0 0 0 0.00207767528099581 0 0 0 0 0.0202622530714352 0.000329907016375694 0 0 0 0 0.00421654383431232 0.000677764627579753 0.000129712445615086 0.000483736258745163 0 0 0.00322132807486026 0.0139343182910407 0 0 0 0 0 0 0 0 0 0 0 0 0 0 0 0 0 0 0 0 0 0 0 0.00066464998695321 0 0 0 0 0 0 0 0 0 0 0 0 0 0.00816739864960369 0.0164379041830542 0.108054777694247 0.0611844078087107 0.00997909759367609 0 0.0166476668136931 0.0268345159319155 0.00343886257152595 0.000762088478242952 0 0.0107021325806518 0 0 0.00224416223290483 0.0016901118332895 0.0513876789434173 0 0.00717524257839568 0.00795550103124523 0.15356676153107
0 0 0 0 0 0 0 0 0 0 0 0 0 0 0 0 0 0 0 0 0 0 0 0 0 0 0 0 0 0 0 0 0 0 0 0 0 0 0 0 0 0 0 0 0 0 0 0 0 0 0 0 0 0 0 0 0 0 0 0 0 0 0 0 0 0 0 0 0 0 0 0 0 0 0 0 0 0 0 0 0 0 0 0 0 0 0 0 0 0 0 0 0 0 0 0 0 0 0 0 0 0 0 0 0 0 0 0 0 0 0 0 0 0 0 0 0 0 0 0 0 0 0 0 0 0 0 0 0 0 0 0 0 0 0 0 0 0 0 0 0 0 0 0 0 0 0 0 0 0 0 0 0 0 0 0 0 0 0 0 0 0 0 0 0 0 0 0 0 0 0 0 0 0 0 0 0 0 0 0 0 0 0 0 0 0 0 0 0 0 0 0 0 0 0 0 0 0 0 0 0 0 0 0 0 0 0 0 0 0 0 0 0 0 0 0 0 0 0 0 0 0 0 0 0 0 0 0 0 0 0 0 0.00283035306775888 0.00727091512565111 0.0147264298591988 0 0 0 0 0 0 0 0 0 0.0620968310521612 0 0 0.0452392498535231 0.00637663503878264 0.0324697423016711 0.107950200392129 0.0664887861686468 0.016219617409634 0 0.0118849352686544 0.0312395755933859 0 0.258010328730762 0 0 0 0 0 0 0 0 0 0 0 0 0 0 0 0 0 0 0 0 0 0 0 0 0 0 0 0 0 0 0 0 0 0 0 0 0 0 0.0827056805679183 0.0193236130966258 0.101629027692784 0 0 0 0 0.00388913404071648 0 0 0 0 0.0365572707138862 0.0225626226309972 0.0473866423282129 0 0 0.0107247181520529 0 0.0124176909148477
0 0 0 0 0 0 0 0 0 0 0 0 0 0 0 0 0 0 0 0 0 0 0 0 0 0 0 0 0 0 0 0 0 0 0 0 0 0 0 0 0 0 0 0 0 0 0 0 0 0 0 0 0 0 0 0 0 0 0 0 0 0 0 0 0 0 0 0 0 0 0 0 0 0 0 0 0 0 0 0 0 0 0 0 0 0 0 0 0 0 0 0 0 0 0 0 0 0 0 0 0 0 0 0 0 0 0 0 0 0 0 0 0 0 0 0 0 0 0 0 0 0 0 0 0 0 0 0 0 0 0 0 0 0 0 0 0 0 0 0 0 0 0 0 0 0 0 0 0 0 0 0 0 0 0 0 0 0 0 0 0 0 0 0 0 0 0 0 0 0 0 0 0 0 0 0 0 0 0 0 0 0 0 0 0 0.00199892792538154 0 0 0 0 0 0 0 0 0 0 0 0 0 0 0 0 0 0 0 0 0 0 0 0 0 0 0 0 0 0 0 0 0 0 0 0 0 0 0 0 0 0 0 0 0 0 0.0015530312798471 0.00719399413481838 0.0226852817003508 0 0 0 0 0 0 0 0 0 0.0861684930572602 0.0176921953930109 0 0.0124652546489818 0 0.0395128975495769 0.0998277989424213 0.124421300239877 0.0212361963916747 0.00767875843954852 0.00465663460411819 0.0443821154901314 0.0847401439123975 0 0 0 0 0 0 0 0 0 0 0 0 0 0 0 0 0 0 0 0 0 0 0 0 0 0 0 0 0 0 0 0 0 0 0 0 0 0 0 0.0844234303200767 0.0421630738287776 0.0904214169732132 0 0 0 0 0.00675640344607916 0.00231930673741417 0.00486079650922756 0.01873432317243 0 0.00650959516243385 0.00450610465719136 0.123010978273241 0 0 0.00408256993518324 0 0.035998977275336
0 0 0 0 0 0 0 0.0267810560835123 0.0271138406941064 0.0765904681108792 0 0 0 0 0 0 0 0 0 0 0 0 0 0 0 0 0 0 0 0 0 0 0 0 0 0 0 0 0 0 0 0 0 0 0 0 0 0 0 0 0 0 0 0 0 0 0 0 0 0 0 0 0 0 0 0 0 0 0 0 0 0 0 0 0 0 0 0 0 0 0 0 0 0 0 0 0 0 0 0 0 0 0 0 0 0 0 0 0 0 0 0 0 0 0 0 0 0 0 0 0 0 0 0 0 0 0 0 0 0 0 0 0 0 0 0 0 0 0 0 0 0 0.0174224547648752 0 0 0 0 0 0 0 0 0 0 0 0 0 0 0 0 0 0 0 0 0 0 0 0.0628609798941571 0 0 0 0 0 0 0 0 0 0.0354872106791305 0 0 0 0 0 0 0 0 0.213852815987073 0 0 0 0 0 0.0486739998424237 0 0 0 0 0 0 0 0 0 0 0 0 0 0 0 0 0 0 0 0 0 0 0 0.136668590968942 0 0 0 0 0 0 0 0 0 0 0 0 0 0 0 0 0 0 0 0 0 0 0 0 0 0 0 0 0 0 0 0 0 0 0 0 0 0 0 0 0 0 0 0 0 0 0 0 0 0 0 0 0 0 0 0 0 0 0 0 0 0 0 0.188908664437156 0.110256701004495 0 0 0 0 0 0 0 0 0 0 0 0 0 0 0 0 0 0 0.0202036981429823 0 0.0351795193902682 0 0 0 0 0 0 0 0 0 0 0 0 0 0 0 0 0 0 0 0 0 0 0 0
0 0 0 0 0 0 0 0 0 0 0 0 0 0 0 0 0 0 0 0 0 0 0 0 0 0 0 0 0 0 0 0 0 0 0 0 0 0 0 0 0 0 0 0 0 0 0 0 0 0 0 0 0 0 0 0 0 0 0 0 0 0 0 0 0 0 0 0 0 0 0 0 0 0 0 0 0 0 0 0 0 0 0 0 0 0 0 0 0 0 0 0 0 0 0 0 0 0 0 0 0 0 0 0 0 0 0 0 0 0 0 0 0 0 0.0484916533629867 0.0445089111231797 0 0.0288235740081734 0 0 0 0 0 0 0 0 0 0 0 0 0 0 0 0 0 0 0 0 0 0 0 0 0 0 0 0 0 0 0 0 0 0 0 0 0 0 0 0 0 0 0 0 0 0 0 0 0 0 0 0 0 0 0 0 0 0.0881973643223889 0 0 0 0 0 0 0 0 0 0 0 0 0 0 0 0 0 0 0 0 0 0 0 0 0 0 0 0 0 0 0 0 0 0 0 0 0 0 0 0 0 0 0 0 0 0 0 0 0 0 0 0 0 0 0 0 0 0 0 0 0 0 0 0 0 0 0 0 0 0 0 0 0 0 0 0 0 0 0 0 0 0 0 0 0.0317924525893365 0.0390023113315608 0 0.121655700884339 0.344047835269621 0.110552124128924 0 0 0 0 0 0 0.14292807297949 0 0 0 0 0 0 0 0 0 0 0 0 0 0 0 0 0 0 0 0 0 0 0 0 0 0 0 0 0 0 0 0 0 0 0 0 0 0 0 0 0 0 0
0 0 0 0 0 0 0 0 0 0 0 0 0.0200311259669362 0 0 0 0 0 0.0363071445726988 0 0 0 0 0 0 0 0.0260471488842631 0 0 0 0 0 0 0 0 0 0 0 0 0 0 0 0 0 0 0 0 0 0 0 0 0 0 0 0 0 0 0 0 0 0 0 0 0 0 0 0 0 0 0 0 0 0 0 0 0 0 0 0 0 0 0 0 0 0 0 0 0 0 0 0 0 0 0 0 0 0 0 0 0 0 0 0 0 0 0 0.0137923079079389 0.09246507585589 0 0 0 0 0 0 0 0.0108138067911691 0.166675242162857 0 0.0595929901914832 0.0555524913761808 0 0 0 0 0 0 0 0 0 0 0 0 0 0 0 0 0 0 0 0 0 0 0 0 0 0 0 0 0 0 0 0 0 0 0 0 0 0 0 0 0 0 0 0 0 0 0.306815766103147 0 0 0 0 0 0.0173727338248078 0 0 0 0 0 0 0 0 0 0 0 0 0.0591593895956556 0 0 0 0 0 0 0 0 0 0 0 0 0 0 0 0 0 0 0 0 0 0 0 0 0 0 0 0 0 0 0 0 0 0 0 0 0 0 0 0 0 0 0 0 0 0 0 0 0 0 0 0 0 0 0 0 0 0 0 0 0 0 0 0 0 0 0 0 0 0 0 0 0 0.0100393685179751 0 0 0.0595979466192908 0 0 0.0657374616297066 0 0 0 0 0 0 0 0 0 0 0 0 0 0 0 0 0 0 0 0 0 0 0 0 0 0 0 0 0 0 0 0 0 0 0 0 0 0 0 0 0 0 0 0 0 0 0 0 0 0
0 0 0 0 0 0.0105713638030498 0.00345035893322098 0 0.00949704541007945 0.02271891358853 0 0 0.0769673667772238 0 0 0 0 0 0.00650552835392312 0 0 0 0 0 0 0 0 0 0 0 0 0 0 0 0 0 0 0 0 0 0 0 0 0 0 0 0 0 0 0 0 0 0 0 0 0 0 0 0 0 0 0 0 0 0 0 0 0 0 0 0 0 0 0 0 0 0 0 0 0 0 0 0 0 0 0 0 0 0 0 0 0 0 0 0 0 0 0 0 0 0 0 0 0 0 0 0 0 0 0 0 0 0 0.0979547538003603 0 0 0 0.0985023264380631 0 0 0 0 0 0 0 0 0 0 0 0 0 0 0 0 0 0 0 0 0 0 0 0 0 0 0 0 0 0 0 0 0 0 0 0 0 0 0 0 0 0 0 0 0 0 0 0 0.576011052991436 0 0 0 0.00874963452216059 0 0 0 0 0 0 0 0 0 0 0.00441013284281246 0 0 0 0 0 0 0 0 0 0 0 0 0 0 0 0 0 0 0 0 0 0 0 0.0740333576764643 0 0 0 0 0 0 0 0 0 0 0 0 0 0 0 0 0 0 0 0 0 0 0 0 0 0 0 0 0 0 0 0 0 0 0 0 0 0 0 0 0 0 0 0 0 0 0 0 0 0 0 0 0 0.00688431108244717 0 0 0 0 0 0 0 0 0 0 0 0 0 0 0 0 0 0 0 0 0 0 0 0 0 0 0 0 0 0.00374385378022928 0 0 0 0 0 0 0 0 0 0 0 0 0 0 0 0 0 0 0 0 0 0 0 0 0 0
0 0 0 0 0 0 0 0 0 0 0 0 0 0 0 0 0 0 0 0 0 0 0 0 0 0 0.0488457712170818 0 0 0 0 0 0 0 0 0 0 0 0 0 0 0 0 0 0 0 0 0 0 0 0 0 0 0 0 0 0 0 0 0 0 0 0 0 0 0.00917670216959702 0 0 0 0 0 0 0 0 0 0 0 0 0 0 0 0 0 0 0 0 0 0 0 0 0 0 0 0 0 0 0 0 0 0 0 0 0 0 0 0 0 0 0 0 0 0 0 0 0 0 0.0135936452490061 0 0 0.0933161792531014 0 0 0 0 0 0 0 0.00784924996023366 0 0 0 0 0 0 0 0 0 0 0 0 0 0 0 0 0 0 0 0 0 0 0 0 0 0 0 0 0 0 0 0 0 0 0 0 0 0 0.419621434025599 0 0.190341952404879 0 0 0 0.139234407791334 0 0 0 0 0 0 0 0 0 0 0 0 0.0398681180138631 0 0 0 0 0 0 0 0 0 0 0 0 0 0 0 0 0 0 0 0.0088516057030779 0 0 0 0 0 0 0 0 0 0 0 0 0 0 0 0 0 0 0 0 0 0 0 0 0 0 0 0 0 0 0 0 0 0 0 0 0 0 0 0 0 0 0 0 0 0 0 0 0 0 0 0 0 0 0.0293009342122263 0 0 0 0 0 0 0 0 0 0 0 0 0 0 0 0 0 0 0 0 0 0 0 0 0 0 0 0 0 0 0 0 0 0 0 0 0 0 0 0 0 0 0 0 0 0 0 0 0 0 0 0 0 0 0
0 0 0 0 0 0 0 0 0 0 0 0 0 0 0 0 0 0 0 0 0 0 0 0 0 0 0 0 0 0 0 0 0 0 0 0 0 0 0 0 0 0 0 0 0 0 0 0 0 0 0 0 0 0 0 0 0 0 0 0 0 0 0 0 0 0 0 0 0 0 0 0 0 0 0 0 0 0 0 0 0 0 0 0 0 0 0 0 0 0 0 0 0 0 0 0 0 0 0 0 0 0 0 0 0 0 0 0 0 0 0 0 0 0 0 0 0 0 0 0 0 0 0 0 0 0 0 0 0 0 0 0 0 0 0 0 0 0 0 0 0 0 0 0 0 0 0 0 0 0 0 0 0 0 0 0 0 0 0 0 0 0 0 0 0 0 0 0 0 0 0 0 0 0 0 0 0 0 0 0 0 0 0 0 0 0 0 0 0 0 0 0 0 0 0 0 0 0 0 0 0 0 0 0 0 0 0 0.0420545652447119 0 0 0 0 0 0 0 0 0 0 0 0 0 0 0 0 0 0 0 0 0 0 0 0 0 0 0 0 0 0 0 0 0 0 0 0 0 0 0 0 0 0 0 0 0 0 0 0 0 0 0 0.0378577333734547 0 0 0 0 0.0414290516139704 0 0.148859419845815 0 0 0 0 0 0.0608559252823856 0 0.577107242357168 0 0 0 0.0918360622824943 0 0 0 0 0 0 0 0 0 0 0 0 0 0 0 0 0 0 0 0 0 0 0 0 0 0 0 0 0 0 0 0 0 0 0 0 0
0 0 0 0 0 0 0 0 0 0 0 0 0 0 0 0 0 0 0 0 0 0 0 0 0 0 0 0 0 0 0 0 0 0 0 0 0 0 0 0 0 0 0 0 0 0 0 0 0 0 0 0 0 0 0 0 0 0 0 0 0 0 0 0 0 0 0 0 0 0 0 0 0 0 0 0 0 0 0 0 0 0 0 0 0 0 0 0 0 0 0 0 0 0 0 0 0 0 0 0 0 0 0 0 0 0 0 0 0 0 0 0 0 0 0 0 0.0394128430429154 0 0 0 0 0 0 0 0 0 0 0 0 0 0 0 0 0 0 0 0 0 0 0 0 0 0 0 0 0 0 0 0 0 0 0 0 0 0 0 0 0 0 0 0 0.0778792865552375 0 0 0 0 0 0 0 0 0 0 0 0 0 0.098224729584327 0 0 0 0 0 0 0 0 0 0 0 0 0 0 0 0 0 0 0 0 0 0 0 0 0 0 0 0 0 0 0 0 0 0 0 0 0 0 0 0 0 0 0 0 0 0 0 0 0 0 0 0 0 0 0 0 0 0 0 0 0 0 0 0 0 0 0 0 0 0 0 0 0 0 0 0 0 0 0 0 0 0 0 0.255860535556789 0 0 0 0.0990073242428643 0 0.189763819352714 0 0 0 0 0 0 0.146137051296433 0 0 0 0 0 0 0.0937144103687201 0 0 0 0 0 0 0 0 0 0 0 0 0 0 0 0 0 0 0 0 0 0 0 0 0 0 0 0 0 0 0 0 0 0 0 0
0 0 0 0 0 0 0 0 0 0 0 0 0 0 0 0 0 0 0 0 0 0 0 0 0 0 0 0 0 0 0 0 0 0 0 0 0 0 0 0 0 0 0 0 0 0 0 0 0 0 0 0 0 0 0 0 0 0 0 0 0 0 0 0 0 0 0 0 0 0 0 0 0 0 0 0 0 0 0 0 0 0 0 0 0 0 0 0 0 0 0 0 0 0 0 0 0 0 0 0 0 0 0 0 0 0 0 0.0483788029796665 0 0 0 0 0 0 0 0 0.0801795860899955 0 0 0 0 0 0 0 0 0 0 0 0 0 0 0 0 0 0 0 0 0 0 0 0 0 0 0 0 0 0 0 0 0 0 0 0 0 0 0 0 0 0 0 0 0.120643115388433 0 0 0.110316049878773 0 0 0 0 0 0 0 0 0 0 0 0 0 0 0 0 0 0 0 0 0 0 0 0 0 0 0 0 0 0 0 0 0 0 0 0 0 0 0 0 0 0 0 0 0 0 0 0 0 0 0 0 0 0 0 0 0 0 0 0 0 0 0 0 0 0 0 0 0 0 0 0 0 0 0 0 0 0 0 0 0 0 0 0 0 0 0 0 0 0 0 0 0 0 0.123378603902154 0.232328948338211 0 0 0 0.284774893422767 0 0 0 0 0 0 0 0 0 0 0 0 0 0 0 0 0 0 0 0 0 0 0 0 0 0 0 0 0 0 0 0 0 0 0 0 0 0 0 0 0 0 0 0 0 0 0 0 0 0 0
0 0 0 0 0 0 0 0 0 0 0 0 0 0 0 0 0 0 0 0 0 0 0 0 0 0 0.00284791779126822 0 0 0 0 0 0 0 0 0 0 0 0 0 0 0 0 0 0 0 0 0 0 0 0 0 0.00796580192413881 0 0 0 0 0 0 0 0 0 0 0 0 0 0 0 0 0 0 0 0 0 0 0 0 0 0 0 0 0 0 0 0 0 0 0 0 0 0 0 0 0 0 0 0 0 0 0 0 0 0 0 0 0 0.00521265727351722 0.00764620935853229 0 0 0 0 0 0 0 0 0 0 0 0 0 0 0 0 0 0 0 0 0 0 0 0 0 0 0 0 0 0 0 0 0 0 0 0 0 0 0 0 0 0 0 0 0 0 0 0 0 0 0 0 0 0 0 0 0 0 0 0 0 0 0 0.10042410771528 0.0455326034329747 0 0 0 0 0 0 0 0 0 0 0 0 0 0 0 0 0 0 0 0 0 0.0688682637528596 0 0 0 0 0 0 0 0 0.0131635999623254 0 0.00972817663074501 0 0.293795766278156 0 0 0 0 0 0.0503675801223106 0 0 0 0 0 0 0 0 0 0 0 0 0 0 0 0 0 0 0 0 0 0 0 0 0 0 0 0 0 0 0 0 0 0 0 0 0 0 0 0 0 0 0 0 0 0 0 0 0 0.0666488724499273 0 0 0 0.0655969151574218 0.112007095945586 0 0 0 0 0 0.0995340191499342 0 0 0 0 0.0367598679679734 0 0 0 0 0 0 0 0 0 0 0 0 0 0 0 0 0 0 0 0 0.0139005450870488 0 0 0 0 0 0 0 0 0 0 0 0 0 0 0
0 0 0 0 0 0 0 0 0 0 0 0 0 0 0 0 0 0 0 0 0 0 0 0 0 0 0.152329381149879 0 0 0 0 0 0 0 0 0 0 0 0 0 0 0 0 0 0 0 0 0 0 0 0 0 0.10263671914301 0 0 0 0 0 0 0 0 0 0 0 0 0 0 0 0 0 0 0 0 0 0 0 0 0 0 0 0 0 0 0 0 0 0 0 0 0 0 0 0 0 0 0 0 0 0 0 0 0 0 0 0 0 0.142978504270605 0.050970077759241 0 0 0 0 0 0 0 0 0.09743702170538 0 0 0 0 0 0 0 0 0 0 0 0 0 0 0 0 0 0 0 0 0 0 0 0 0 0 0 0 0 0 0 0 0 0 0 0 0 0 0 0 0 0 0 0 0 0 0 0 0 0 0 0 0 0 0 0.0575236151435208 0 0 0 0 0 0 0 0 0 0 0 0 0 0 0 0 0 0 0 0 0 0 0 0 0 0 0 0 0 0 0 0 0 0 0 0 0 0 0 0 0 0 0 0 0 0 0 0 0 0 0 0 0 0 0 0 0 0 0 0 0 0 0 0 0 0 0 0 0 0 0 0 0 0 0 0 0 0 0 0 0 0 0 0 0 0 0 0 0 0 0 0 0 0.266646909925436 0 0.129477770902928 0 0 0 0 0 0 0 0 0 0 0 0 0 0 0 0 0 0 0 0 0 0 0 0 0 0 0 0 0 0 0 0 0 0 0 0 0 0 0 0 0 0 0 0 0 0 0
0 0 0 0 0 0 0 0 0 0 0 0 0 0 0 0 0 0 0 0 0 0 0 0 0 0 0 0 0 0 0 0 0 0 0 0 0 0 0 0 0 0 0 0 0 0 0 0 0 0 0 0 0 0 0 0 0 0 0 0 0 0 0 0 0 0 0 0 0 0 0 0 0 0 0 0 0 0 0 0 0 0 0 0 0 0 0 0 0 0 0 0 0 0 0 0 0 0 0 0 0 0 0 0 0 0 0 0 0 0 0 0 0 0 0 0 0 0 0 0 0 0 0 0 0 0 0 0 0 0 0 0 0 0 0 0 0 0 0 0 0 0 0 0 0 0 0 0 0 0 0 0 0 0 0 0 0 0 0 0 0 0 0 0 0 0 0 0 0 0 0 0.245442599359919 0 0.0654652440511571 0 0 0 0 0 0 0 0 0 0 0 0 0 0 0 0 0 0 0 0 0 0 0 0 0 0 0 0 0 0.033281568429839 0 0 0 0 0 0 0 0 0 0 0 0 0 0 0 0 0 0 0 0 0 0 0 0 0 0 0 0 0 0 0 0 0 0 0 0 0 0 0 0 0 0 0 0 0 0 0 0 0 0 0 0 0 0 0 0 0 0 0 0 0 0 0.510605450173766 0.145205137985319 0 0 0 0 0 0 0 0 0 0 0 0 0 0 0 0 0 0 0 0 0 0 0 0 0 0 0 0 0 0 0 0 0 0 0 0 0 0 0 0 0 0 0 0 0 0 0 0
0 0 0 0 0 0 0 0 0 0 0 0 0 0 0 0 0 0 0 0 0 0 0 0 0 0 0 0 0 0 0 0 0 0 0 0 0 0 0 0 0 0 0 0 0 0 0 0 0 0 0 0 0 0 0 0 0 0 0 0 0 0 0 0 0 0 0 0 0 0 0 0 0 0 0 0 0 0 0 0 0 0 0 0 0 0 0 0 0 0 0 0 0 0 0 0 0 0 0 0 0 0 0 0 0 0 0 0 0 0 0 0 0 0 0 0 0 0 0 0 0 0 0 0 0 0 0 0 0 0 0 0 0 0 0 0 0 0 0 0 0 0 0 0 0 0 0 0 0 0 0 0 0 0 0 0 0 0 0 0 0.0364034991250566 0 0 0 0 0 0 0 0 0 0 0 0 0 0 0.339436754190683 0 0 0 0 0 0.0311910787888435 0 0 0 0 0 0 0 0 0 0 0 0 0 0 0 0 0 0 0 0 0 0 0 0.0445800942633539 0 0 0 0 0 0 0 0 0 0 0 0 0 0 0 0 0 0 0 0 0 0 0 0 0 0 0 0 0 0 0 0 0 0 0 0 0 0 0 0 0 0 0 0 0 0 0 0 0 0 0 0 0.11345829239895 0 0 0 0 0 0 0 0 0 0 0 0.277332147770108 0.061565927502471 0.0313366524800713 0.0424866615865685 0 0 0 0 0 0 0 0 0 0 0 0 0 0 0 0.00811376030299006 0 0.0140951315909035 0 0 0 0 0 0 0 0 0 0 0 0 0 0 0 0 0 0 0 0 0 0 0 0
0 0 0 0 0 0 0 0 0 0 0 0 0 0 0 0 0 0 0 0 0 0 0 0 0 0 0 0 0 0 0 0 0 0 0 0 0 0 0 0 0 0 0 0 0 0 0 0 0 0 0 0 0 0 0 0 0 0 0 0 0 0 0 0 0 0 0 0 0 0 0 0 0 0 0 0 0 0 0 0 0 0 0 0 0 0 0 0 0 0 0 0 0 0 0 0 0 0 0 0 0 0 0 0 0 0 0 0 0 0 0 0 0 0 0 0 0 0 0 0 0 0 0 0 0 0 0 0 0 0 0 0 0 0 0 0 0 0 0 0 0 0 0 0 0 0 0 0 0 0 0 0 0 0 0 0 0 0 0 0 0.0262586860725105 0 0 0 0 0 0 0 0 0 0 0 0 0 0 0.266881052089816 0 0 0 0 0 0 0 0 0 0 0 0 0 0 0 0 0 0 0 0 0 0 0 0 0 0 0 0 0 0.0212364069239321 0 0 0 0.0297161671195974 0 0 0 0 0.0424094513047334 0 0 0 0.0632722311962865 0 0 0 0 0 0 0 0 0 0 0 0 0 0 0 0 0 0 0 0 0 0 0 0 0 0 0 0 0 0 0 0 0 0 0 0 0 0 0 0.0446131384016197 0 0 0 0 0 0 0 0 0 0 0.186841623177067 0 0.203475157874382 0.0734175530784202 0.0418785327616357 0 0 0 0 0 0 0 0 0 0 0 0 0 0 0 0 0 0 0 0 0 0 0 0 0 0 0 0 0 0 0 0 0 0 0 0 0 0 0 0 0 0
0 0 0 0 0 0 0 0 0 0 0 0 0 0 0 0 0 0 0 0 0 0 0 0 0 0 0 0 0 0 0 0 0 0 0 0 0 0 0 0 0 0 0 0 0 0 0 0 0 0 0 0 0 0 0 0 0 0 0 0 0 0 0 0 0 0 0 0 0 0 0 0 0 0 0 0 0 0 0 0 0 0 0 0 0 0 0 0 0 0 0 0 0 0 0 0 0 0 0 0 0 0 0 0 0 0 0 0 0 0 0 0 0 0 0 0 0 0 0 0 0 0 0 0 0 0 0 0 0 0 0 0 0 0 0 0 0 0 0 0 0 0 0 0 0 0 0 0 0 0 0 0 0 0 0 0 0 0 0 0 0 0 0 0.0102776327408004 0.0273392349912828 0 0 0 0 0 0 0 0 0 0 0.260298214198324 0 0 0 0 0 0 0 0 0 0 0 0 0 0 0 0 0 0 0.0313439813992022 0 0 0 0 0 0 0 0 0 0 0 0 0 0 0 0 0 0 0.00482845444983186 0 0 0 0 0.0624901136153714 0 0 0 0 0.0145693548547331 0.0131486800393148 0 0 0 0 0 0 0 0 0 0 0 0 0 0 0 0 0 0 0 0 0 0 0 0 0 0 0 0 0 0 0 0 0 0 0 0 0 0 0 0 0 0 0 0 0.020277186802542 0.0994730084980487 0 0 0.198443557439854 0 0.164294110458766 0.0851499272787861 0 0 0.00806654323314242 0 0 0 0 0 0 0 0 0 0 0 0 0 0 0 0 0 0 0 0 0 0 0 0 0 0 0 0 0 0 0 0 0 0 0 0
0 0 0 0 0 0 0 0 0 0 0 0 0 0 0 0 0 0 0 0 0 0 0 0 0 0 0 0 0 0 0 0 0 0 0 0 0 0 0 0 0 0 0 0 0 0 0 0 0 0 0 0 0 0 0 0 0 0 0 0 0 0 0 0 0 0 0 0 0 0 0 0 0 0 0 0 0 0 0 0 0 0 0 0 0 0 0 0 0 0 0 0 0 0 0 0 0 0 0 0 0 0 0 0 0 0 0 0 0 0 0 0 0 0 0 0 0 0 0 0 0 0 0 0 0 0 0 0 0 0 0 0 0 0 0 0 0 0 0 0 0 0 0 0 0 0 0 0 0 0 0 0 0 0 0 0 0 0 0 0 0 0 0 0 0 0 0 0 0 0 0 0 0 0 0 0.0787276327358291 0 0 0 0 0 0.0337176510584623 0 0 0 0 0 0 0 0 0 0 0 0 0 0 0 0 0 0 0 0 0 0 0 0 0 0 0 0 0 0 0 0 0 0 0 0 0 0 0 0 0 0 0 0 0 0 0 0 0 0 0 0 0 0 0 0 0 0 0 0 0 0 0 0 0 0 0 0 0 0 0 0 0 0 0 0 0 0.121469606961098 0 0 0 0.166199921675671 0.167003646087453 0 0 0 0 0.0966781276629994 0.336203413818487 0 0 0 0 0 0 0 0 0 0 0 0 0 0 0 0 0 0 0 0 0 0 0 0 0 0 0 0 0 0 0 0 0 0 0 0 0 0 0 0 0 0 0 0 0
0 0 0 0 0 0 0 0 0 0 0 0 0 0 0 0 0 0 0 0 0 0 0 0 0 0 0 0 0 0 0 0 0 0 0 0 0 0 0 0 0 0 0 0 0 0 0 0 0 0 0 0 0 0 0 0 0 0 0 0 0 0 0 0 0 0 0 0 0 0 0 0 0 0 0 0 0 0 0 0 0 0 0 0 0 0 0 0 0 0 0 0 0 0 0 0 0 0 0 0 0 0 0 0 0 0 0 0 0 0 0 0 0 0 0 0 0 0 0 0 0 0 0 0 0 0 0 0 0 0 0 0 0 0 0 0 0 0 0 0 0 0 0 0 0 0 0 0 0 0 0 0 0 0 0 0 0 0 0 0 0 0 0 0 0 0 0 0 0 0 0 0 0 0 0 0.16338606122957 0 0 0 0 0 0 0 0 0 0 0 0 0 0 0 0 0 0 0.0497639261689449 0 0 0 0 0 0 0 0 0 0 0 0 0 0 0 0 0 0 0 0 0 0 0 0.0424425231629405 0 0 0 0 0 0 0 0 0 0 0 0 0 0 0 0 0 0 0 0 0 0 0 0 0 0 0 0 0 0 0 0 0 0 0 0 0 0 0 0 0 0 0 0 0 0 0 0 0 0 0.0409272866939751 0.0598795305983438 0.58040356938182 0 0 0 0.0631971027644055 0 0 0 0 0 0 0 0 0 0 0 0 0 0 0 0 0 0 0 0 0 0 0 0 0 0 0 0 0 0 0 0 0 0 0 0 0 0 0 0
0 0 0 0 0 0 0 0 0 0 0 0 0 0 0 0 0 0 0 0 0 0 0 0 0 0 0 0 0 0 0 0 0 0 0 0 0 0 0 0 0 0 0 0 0 0 0 0 0 0 0 0 0 0 0 0 0 0 0 0 0 0 0 0 0 0 0 0 0 0 0 0 0 0 0 0 0 0 0 0 0 0 0 0 0 0 0 0 0 0 0 0 0 0 0 0 0 0 0 0 0 0 0 0 0 0 0 0 0 0 0 0 0 0 0 0 0 0 0 0 0 0 0 0 0 0 0 0 0 0 0 0 0 0 0 0 0 0 0 0 0 0 0 0 0 0 0 0 0 0 0 0 0 0 0 0 0 0 0 0 0 0 0 0 0 0 0 0 0 0 0 0 0 0 0 0 0 0 0 0 0 0 0 0 0 0 0 0 0 0 0 0 0 0 0 0 0 0 0 0 0 0 0 0 0 0 0 0.0449440806584044 0 0 0 0 0 0 0 0 0 0 0 0 0 0 0 0 0 0 0 0 0 0 0 0 0 0 0 0 0 0 0 0 0 0 0 0 0 0 0 0 0 0 0 0 0 0 0 0 0 0 0 0 0 0 0 0.354183406615728 0 0 0.136435297722244 0 0 0 0 0 0 0 0 0.0577205459394799 0 0.0196176517804672 0 0 0.387099017283676 0 0 0 0 0 0 0 0 0 0 0 0 0 0 0 0 0 0 0 0 0 0 0 0 0 0 0 0 0 0 0 0 0 0 0
0 0 0 0 0 0 0 0 0 0 0 0 0 0 0 0 0 0 0 0 0 0 0 0 0 0 0 0 0 0 0 0 0 0 0 0 0 0 0 0 0 0 0 0 0 0 0 0 0 0 0 0 0 0 0 0 0 0 0 0 0 0 0 0 0 0 0 0 0 0 0 0 0 0 0 0 0 0 0 0 0 0 0 0 0 0 0 0 0 0 0 0 0 0 0 0 0 0 0 0 0 0 0 0 0 0 0 0 0 0 0 0 0 0 0 0 0 0 0 0 0 0 0 0 0 0 0 0 0 0 0 0 0 0 0 0 0 0 0 0 0 0 0 0 0 0 0 0 0 0 0 0 0 0 0 0 0 0 0 0 0 0 0 0 0 0 0 0 0 0 0 0 0 0 0 0.0935433114669199 0 0 0 0 0 0 0 0 0 0 0 0 0 0 0 0 0 0 0 0 0 0 0 0 0 0 0 0 0 0 0 0 0 0 0 0 0 0 0 0 0 0 0.0421351393700563 0 0 0 0 0 0 0 0 0 0 0 0 0 0 0 0 0 0 0 0 0 0 0 0 0 0 0 0 0 0 0 0 0 0 0 0 0 0 0 0 0 0 0 0 0 0 0 0 0 0 0 0 0.575101840648875 0 0.0756357051747445 0.0959844977575917 0 0.0491161092065154 0 0 0 0.0684833963752972 0 0 0 0 0 0 0 0 0 0 0 0 0 0 0 0 0 0 0 0 0 0 0 0 0 0 0 0 0 0 0 0 0 0 0
0 0 0 0 0 0 0 0 0 0 0 0 0 0 0 0 0 0 0 0 0 0 0 0 0 0 0 0 0 0 0 0 0 0 0 0 0 0 0 0 0 0 0 0 0 0 0 0 0 0 0 0 0 0 0 0 0 0 0 0 0 0 0 0 0 0 0 0 0 0 0 0 0 0 0 0 0 0 0 0 0 0 0 0 0 0 0 0 0 0 0 0 0 0 0 0 0 0 0 0 0 0 0 0 0 0 0 0 0 0 0 0 0 0 0 0 0 0 0 0 0 0 0 0 0 0 0 0 0 0 0 0 0 0 0 0 0 0 0 0 0 0 0 0 0 0 0 0 0 0 0 0 0 0 0 0 0 0 0 0 0 0 0 0 0 0 0 0 0 0 0 0 0 0 0 0.215528110752736 0 0 0 0 0 0 0 0 0 0 0 0 0 0 0 0 0 0 0 0 0 0 0 0 0 0 0 0 0 0 0 0 0 0 0 0 0 0 0 0 0 0 0 0 0 0 0 0 0 0 0 0 0 0 0 0 0 0 0 0 0 0 0 0 0 0 0 0 0 0 0 0 0 0 0 0 0 0 0 0 0 0 0 0 0 0 0 0 0 0 0 0 0 0 0 0.355865808344213 0 0 0 0.0586412441120597 0 0 0 0.156901896906643 0.213062939884349 0 0 0 0 0 0 0 0 0 0 0 0 0 0 0 0 0 0 0 0 0 0 0 0 0 0 0 0 0 0 0 0 0 0 0
0 0 0 0 0 0 0 0 0 0 0 0 0 0 0 0 0 0 0 0 0 0 0 0 0 0 0 0 0 0 0 0 0 0 0 0 0 0 0 0 0 0 0 0 0 0 0 0 0 0 0 0 0 0 0 0 0 0 0.106999963679101 0 0 0 0 0 0 0 0 0 0 0 0 0 0 0 0 0 0 0 0 0 0 0 0 0 0 0 0 0 0 0 0 0 0 0 0 0 0 0 0 0 0 0 0 0 0 0 0 0 0 0 0 0 0 0 0 0 0 0 0 0 0 0.0769682254921104 0 0 0 0 0 0 0 0 0 0 0 0 0 0 0 0 0 0 0 0 0 0 0 0 0 0 0 0 0 0 0 0 0 0 0 0 0 0 0 0 0 0.297538736022898 0 0 0 0 0 0 0 0 0 0 0 0 0 0 0 0 0 0 0 0 0 0 0 0 0 0 0 0 0 0 0 0 0 0 0 0 0 0 0 0 0 0 0 0 0 0 0 0 0 0 0 0 0 0.168770142814765 0.0119474755249339 0 0 0 0 0 0 0 0 0 0 0 0 0 0 0 0 0 0 0 0 0 0 0 0 0 0 0 0 0 0 0 0 0 0 0 0 0 0 0 0 0 0 0 0 0 0 0 0 0 0 0 0 0 0 0 0.0281824028874961 0 0 0 0.0201716341438901 0.289421419434807 0 0 0 0 0 0 0 0 0 0 0 0 0 0 0 0 0 0 0 0 0 0 0 0 0 0 0 0 0 0 0 0 0 0 0 0
0 0 0 0 0 0 0 0 0 0 0 0 0 0 0 0 0 0 0 0 0 0 0 0 0 0 0 0.0300398388354815 0 0 0 0 0 0 0 0 0 0 0 0 0 0 0 0 0 0 0 0 0 0 0 0 0 0 0 0 0 0 0 0 0 0 0 0 0 0 0 0 0 0 0 0 0 0 0 0 0 0 0 0 0 0 0 0 0 0 0 0 0 0 0 0 0 0 0 0 0 0 0 0 0 0 0 0 0 0 0 0 0 0 0 0 0 0 0 0 0 0 0 0 0 0 0 0 0 0 0 0 0 0 0 0 0 0 0 0 0 0 0 0 0 0 0 0 0 0 0 0 0 0 0 0 0 0 0 0 0 0 0 0 0 0 0 0 0 0 0 0 0 0 0 0 0 0.3401985999685 0 0 0 0 0 0 0 0 0 0 0 0 0 0 0 0 0 0 0 0 0.220017260437317 0 0 0 0 0 0 0 0 0 0 0 0 0.0824396111289732 0 0 0 0 0 0 0 0 0 0 0 0 0 0 0 0.0478650508991916 0 0 0 0 0 0 0 0 0 0 0 0 0 0 0 0 0 0 0 0 0 0 0 0 0 0 0 0 0 0 0 0 0 0 0 0 0 0 0 0.22370750208568 0 0 0 0 0 0 0 0 0 0 0 0 0 0.0557321366448571 0 0 0 0 0 0 0 0 0 0 0 0 0 0 0 0 0 0 0 0 0 0 0 0 0 0 0 0 0 0 0 0 0 0 0 0 0 0
0 0 0 0 0 0 0 0 0 0 0 0 0 0 0 0 0 0 0 0 0 0 0 0 0 0 0 0 0 0 0 0 0 0 0 0 0 0 0 0 0 0 0 0 0 0 0 0 0 0 0 0 0 0 0 0 0 0 0 0 0 0 0 0 0 0 0 0 0 0 0 0 0 0 0 0 0 0 0 0 0 0 0 0 0 0 0 0 0 0 0 0 0 0 0 0 0 0 0 0 0 0 0 0 0 0 0 0 0 0 0 0 0 0 0 0 0 0 0 0 0 0 0 0 0 0 0 0 0 0 0 0 0 0 0 0 0 0 0 0 0 0 0 0 0 0 0 0 0 0 0 0 0 0 0 0 0 0 0 0 0 0 0 0.0488369868725671 0 0 0 0 0 0 0 0 0 0 0 0.11819162522389 0 0 0 0 0 0 0 0 0 0 0 0 0 0 0 0 0 0 0 0 0 0 0 0 0 0 0 0 0 0 0 0.0263335538529805 0 0 0 0 0 0 0 0 0 0 0 0 0 0 0 0 0 0 0 0 0 0 0 0 0 0 0 0 0 0 0 0 0 0 0 0 0 0 0 0 0 0 0 0 0 0 0 0 0 0 0 0 0 0 0 0 0.0501089910459572 0 0.104912943361359 0 0 0 0 0.0353540757559669 0 0 0 0 0.164542554365355 0.419468736755919 0 0 0 0 0 0 0 0 0 0 0 0 0 0 0 0 0 0 0 0 0 0 0 0 0 0 0 0 0.0322505327660057 0 0 0 0 0 0 0 0 0
0 0 0 0 0 0 0 0 0 0 0 0 0 0 0 0 0 0 0 0 0 0 0 0 0 0 0 0 0 0 0 0 0 0 0 0 0 0 0 0 0 0 0 0 0 0 0 0 0 0 0 0 0 0 0 0 0 0 0 0 0 0 0 0 0 0 0 0 0 0 0 0 0 0 0 0 0 0 0 0 0 0 0 0 0 0 0 0 0 0 0 0 0 0 0 0 0 0 0 0 0 0 0 0 0 0 0 0 0 0 0 0 0 0 0 0 0 0 0 0 0 0 0 0 0 0 0 0 0 0 0 0 0 0 0 0 0 0 0 0 0 0 0 0 0 0 0 0 0 0 0 0 0 0 0 0 0 0 0 0 0 0 0 0 0 0 0 0 0 0 0 0 0 0 0 0 0 0 0 0 0 0 0 0 0 0 0 0 0 0 0 0 0 0 0 0 0 0 0 0 0 0 0 0 0 0 0 0 0 0 0 0 0 0 0 0 0 0 0 0 0 0 0 0 0 0 0 0 0 0 0 0 0 0 0 0 0 0 0 0 0 0 0 0 0 0 0 0 0 0 0 0 0 0 0 0 0 0 0 0 0 0 0 0 0 0 0 0 0 0 0 0 0 0 0.722744271361855 0.0768913017184148 0.20036442691973 0 0 0 0 0 0 0 0 0 0 0 0 0 0 0 0 0 0 0 0 0 0 0 0 0 0 0 0 0 0 0 0 0 0 0 0 0 0 0
0 0 0 0 0 0 0 0 0 0 0 0 0 0 0 0 0 0 0 0 0 0 0 0 0 0 0 0 0 0 0 0 0 0 0 0 0 0 0 0 0.00298838527537808 0 0 0 0 0 0 0 0 0 0 0 0 0 0 0 0 0 0 0 0 0 0 0 0 0 0 0 0 0 0 0.00387111480089957 0 0 0 0 0 0 0 0 0 0 0 0 0 0 0 0 0 0 0 0 0 0 0 0 0 0 0 0 0 0 0 0 0 0 0 0 0 0 0 0 0 0 0 0 0 0 0 0 0 0 0 0 0 0 0 0 0 0 0 0 0 0 0 0 0 0 0 0 0 0 0 0 0 0 0 0 0 0 0 0 0 0 0 0 0 0 0 0 0 0 0 0 0 0 0.0128309140559093 0 0.0439561694711739 0.0351551811785951 0.186252992357287 0 0 0 0 0 0 0 0 0 0 0 0 0 0.00478298747160328 0.0143907773175239 0.0119857576635405 0.0133075565172746 0 0.15446362154446 0 0 0 0 0 0.0498235168600496 0 0 0 0.111059035978729 0.0378193936427539 0 0.18515879849149 0 0 0 0 0 0 0 0 0 0 0 0 0 0 0 0 0 0 0.0349914731646134 0 0 0 0 0 0 0 0 0 0 0 0 0 0.0065865534754985 0 0 0 0.0316745599217761 0.0164007456244397 0 0 0 0 0 0 0 0 0 0 0 0 0 0 0.00290589882406241 0 0 0 0 0 0 0 0 0 0 0 0 0 0 0 0 0 0 0 0 0 0 0 0 0 0 0 0 0 0 0 0 0 0 0 0 0 0 0 0 0 0.00353854397766561 0 0 0 0 0 0 0 0 0 0 0 0 0 0 0 0 0 0.0360560223852767
0 0 0 0 0 0 0 0 0 0 0 0 0 0 0 0 0 0 0 0 0 0 0 0 0 0 0 0 0 0 0 0 0 0 0 0 0 0 0 0 0 0 0 0 0 0 0 0 0 0 0 0 0 0 0 0 0 0 0 0 0 0 0 0 0 0 0 0 0 0 0 0 0 0 0 0 0 0 0 0 0 0 0 0 0 0 0 0 0 0 0 0 0 0 0 0 0 0 0 0 0 0 0 0 0 0 0 0 0 0 0 0 0 0 0 0 0 0 0 0 0 0 0 0 0 0 0 0 0 0 0 0 0 0 0 0 0 0 0 0 0 0 0 0 0 0 0 0 0 0 0 0 0 0 0 0 0 0 0 0 0 0 0 0 0 0 0 0 0 0 0 0 0 0 0 0 0 0 0 0 0 0.101520094522064 0 0 0 0 0 0 0 0 0 0 0 0 0 0 0 0 0 0 0 0 0 0 0 0 0 0 0 0 0 0 0 0 0 0 0 0 0 0 0 0 0 0 0 0 0 0 0 0 0 0 0 0 0 0 0.229147909945539 0 0 0 0 0 0 0.178686099543357 0 0 0 0 0 0 0 0 0 0 0 0 0 0 0 0 0 0 0 0 0 0 0 0 0 0 0 0 0 0 0 0 0 0 0 0 0 0 0 0 0 0 0 0 0 0 0.0975035929945032 0 0.393142302994537 0 0 0 0 0 0 0 0 0 0 0 0 0 0 0 0 0 0 0 0 0 0 0
0 0 0 0 0 0 0 0 0 0 0 0 0 0 0 0 0 0 0 0 0 0 0 0 0 0 0 0 0 0 0 0 0 0 0 0 0 0 0 0 0 0 0 0 0 0 0 0 0 0 0 0 0 0 0 0 0 0 0 0 0 0 0 0 0 0 0 0 0 0 0 0 0 0 0 0 0 0 0 0 0 0 0 0 0 0 0 0 0 0 0 0 0 0 0 0 0 0 0 0 0 0 0 0 0 0 0 0 0 0 0 0 0 0 0 0 0 0 0 0 0 0 0 0 0 0 0 0 0 0 0 0 0 0 0 0 0 0 0 0 0 0 0 0 0 0 0 0 0 0 0 0 0 0 0 0 0 0 0.0540483319433466 0.0367490277029167 0 0.0446301444873976 0 0 0 0 0 0 0 0 0 0 0 0 0 0 0 0 0.0154556906866558 0 0 0 0 0 0 0 0 0 0 0 0 0.033999622882146 0.00766856381365051 0 0.00789245288604849 0 0.00851069407441849 0 0 0 0 0 0 0 0.00815812057870757 0 0 0 0 0 0 0 0 0.00377908815810921 0 0.0519852112865438 0 0 0 0 0 0 0 0 0 0 0 0 0 0 0 0 0 0 0 0 0 0 0 0 0 0 0.00705850227220655 0 0 0 0 0 0 0 0 0 0 0 0 0 0 0 0 0 0 0 0 0 0 0 0 0 0 0 0 0 0 0 0 0 0 0 0 0 0 0 0 0 0.0185929259700777 0.0258542230548426 0.170632501266873 0.194415560199178 0.116690239025124 0 0 0 0 0.0155663595029473 0.0828483168314031 0 0 0 0 0 0 0 0 0 0 0 0 0.0954644233774073 0 0 0 0 0 0 0 0
0 0 0 0 0 0 0 0 0 0 0 0 0 0 0 0 0 0 0 0 0 0 0 0 0 0 0 0 0 0 0 0 0 0 0 0 0 0 0 0 0 0 0 0 0 0 0 0 0 0 0 0 0 0 0 0 0 0 0 0 0 0 0 0 0 0 0 0 0 0 0 0 0 0 0 0 0 0 0 0 0 0 0 0 0 0 0 0 0 0 0 0 0 0 0 0 0 0 0 0 0 0 0 0 0 0 0 0 0 0 0 0 0 0 0 0 0 0 0 0 0 0 0 0 0 0 0 0 0 0 0 0 0 0 0 0 0 0 0 0 0 0 0 0 0 0 0 0 0 0 0 0 0 0 0 0 0 0 0 0 0 0 0 0 0 0 0 0 0 0 0 0 0 0 0 0.0461422728302683 0 0 0 0 0 0 0 0 0 0 0 0 0 0 0 0.0755181653415943 0.0537690610572287 0 0 0 0 0 0 0 0 0 0 0 0 0 0 0 0 0 0 0 0 0 0 0.109973449883183 0 0 0 0 0.0630704971333149 0 0 0 0 0 0 0.025066300158634 0 0 0 0 0 0 0 0 0 0 0 0 0 0 0 0 0 0 0 0 0 0 0 0 0 0 0 0 0 0 0 0 0 0 0 0 0 0 0 0 0 0 0 0 0 0 0 0 0 0 0 0 0 0 0 0.120768925175352 0 0.0732793913256314 0.0577253583343411 0.123977926675415 0.127409821993023 0 0 0 0 0 0.123298830092015 0 0 0 0 0 0 0 0 0 0 0 0 0 0 0 0 0 0 0 0 0
0 0 0 0 0 0 0 0 0 0 0 0 0 0 0 0 0 0 0 0 0 0 0 0 0 0 0 0 0 0 0 0 0 0 0 0 0 0 0 0 0 0 0 0 0 0 0 0 0 0 0 0 0 0 0 0 0 0 0 0 0 0 0 0 0 0 0 0 0 0 0 0 0 0 0 0 0 0 0 0 0 0 0 0 0 0 0 0 0 0 0 0 0 0 0 0 0 0 0 0 0 0 0 0 0 0 0 0 0 0 0 0 0 0 0 0 0 0 0 0 0 0 0 0 0 0 0 0 0 0 0 0 0 0 0 0 0 0 0 0 0 0 0 0 0 0 0 0 0 0 0 0 0 0 0 0 0 0 0.101267446016193 0.242551280976877 0 0 0 0 0 0.0143035597427102 0 0 0 0 0 0 0 0 0 0 0 0.0162221350295694 0 0 0 0 0 0 0 0 0 0 0 0 0 0 0.051292820325854 0 0 0 0.0292465176319405 0 0 0 0 0 0 0 0.0350610958276064 0.00247858131034983 0 0 0 0 0 0 0.00381916150920688 0.0045294437373067 0 0 0 0 0 0 0 0 0 0 0 0 0 0 0 0 0 0 0 0 0 0 0 0 0 0 0 0 0 0 0 0 0 0 0 0 0 0 0 0 0 0 0 0 0 0 0 0 0 0 0 0 0 0 0 0 0 0 0 0 0 0 0 0 0 0 0 0 0 0.0174169250747824 0.00760001386387025 0 0.0107942259327206 0.0221534992117876 0.133968094119168 0 0 0 0 0.148345908464046 0.0709422271910319 0 0 0.013311989726972 0 0 0 0 0 0.0123602439035816 0.0142822321979478 0 0 0 0 0 0 0.0409534947518724 0 0.00709910345460654 0 0
0 0 0 0 0 0 0 0 0 0 0 0 0 0 0 0 0 0 0 0 0 0 0 0 0 0 0 0 0 0 0 0 0 0 0 0 0 0 0 0 0 0 0 0 0 0 0 0 0 0 0 0 0 0 0 0 0 0 0 0 0 0 0 0 0 0 0 0 0 0 0 0 0 0 0 0 0 0 0 0 0 0 0 0 0 0 0 0 0 0 0 0 0 0 0 0 0 0 0 0 0 0 0 0 0 0 0 0 0 0 0 0 0 0 0 0 0 0 0 0 0 0 0 0 0 0 0 0 0 0 0 0 0 0 0 0 0 0 0 0 0 0 0 0 0 0 0 0 0 0 0 0 0 0 0 0 0.0335763897861402 0 0.0730944164173027 0.0140501551522686 0 0.105809505757643 0 0 0 0 0 0 0 0 0 0 0 0 0.0102382400244186 0.0443534119921675 0 0 0.0428012318494509 0 0 0.0204491013257052 0.00539703149918872 0 0 0 0 0 0 0 0 0.0402607353973782 0.00537694525893013 0 0 0 0 0 0 0 0 0 0 0 0.00556985713713824 0 0 0 0 0 0 0.010005793786183 0 0 0 0.0333575279299959 0 0 0 0 0 0 0.0040989730320379 0 0 0 0 0 0.00623747103208854 0 0 0 0 0 0 0 0.00501733393008577 0 0 0 0 0 0.0112594961481934 0.00574698647711396 0 0 0 0 0.00795173680359582 0 0 0 0 0 0 0 0 0 0 0 0 0 0 0 0 0 0 0 0 0 0 0 0 0 0 0 0 0 0 0 0 0 0 0.163362445979812 0.00850843424242436 0.0153405871432159 0 0.131857712294212 0.0342981033927065 0 0 0.0114611916407912 0 0.00919160147962119 0.0649930034910013 0 0 0 0 0 0 0 0 0 0 0 0 0.0763345795991897 0 0 0 0 0 0 0 0
0 0 0 0 0 0 0 0 0 0 0 0 0 0 0 0 0 0 0 0 0 0 0 0 0 0 0 0 0 0 0 0 0 0 0 0 0 0 0 0 0 0 0 0 0 0 0 0 0 0 0 0 0 0 0 0 0 0 0 0 0 0 0 0 0 0 0 0 0 0 0 0 0 0 0 0 0 0 0 0 0 0 0 0 0 0 0 0 0 0 0 0 0 0 0 0 0 0 0 0 0 0 0 0 0 0 0 0 0 0 0 0 0 0 0 0 0 0 0 0 0 0 0 0 0 0 0 0 0 0 0 0 0 0 0 0 0 0 0 0 0 0 0 0 0 0 0 0 0 0 0 0 0 0 0 0 0.0212245679453993 0 0.066016317300074 0.0549899312932484 0.0306206889680192 0.0258714208809687 0 0 0 0 0.0101378812221167 0 0 0 0 0 0 0 0 0.0058479859220101 0 0 0.0147097934168667 0 0 0.0181820956730523 0 0 0 0 0 0 0 0 0 0.0241014298990828 0.0240478075665432 0 0.00445939940045677 0 0.0102422503868094 0 0 0 0 0 0 0 0.00784559413371696 0.00738986340170263 0 0 0 0 0 0.00715780853031215 0 0.00228655987426618 0 0.0439761063931501 0 0 0 0 0 0 0 0 0 0 0 0 0 0 0 0 0 0 0 0 0 0.00603014600656094 0 0.00827212336797462 0 0 0.0103755560938736 0.00293444364223274 0 0 0 0 0.00950290597988536 0 0 0 0 0 0 0 0 0 0 0 0 0 0 0 0 0 0 0 0 0 0 0 0 0 0 0 0 0 0 0 0 0 0 0.135277141026757 0.0132809855235209 0.0228820925057426 0.0958315387057262 0 0.156349374214013 0 0 0.00760123773070964 0 0.0114000585289002 0.0901156461741291 0 0 0 0 0 0 0 0 0 0 0 0 0.0510392482921791 0 0 0 0 0 0 0 0
0 0 0 0 0 0 0 0 0 0 0 0 0 0 0 0 0 0 0 0 0 0 0 0 0 0 0 0 0 0 0 0 0 0 0 0 0 0 0 0 0 0 0 0 0 0 0 0 0 0 0 0 0 0 0 0 0 0 0 0 0 0 0 0 0 0 0 0 0 0 0 0 0 0 0 0 0 0 0 0 0 0 0 0 0 0 0 0 0 0 0 0 0 0 0 0 0 0 0 0 0 0 0 0 0 0 0 0 0 0 0 0 0 0 0 0 0 0 0 0 0 0 0 0 0 0 0 0 0 0 0 0 0 0 0 0 0 0 0 0 0 0 0 0 0 0 0 0 0 0 0 0 0 0 0 0.00489851403036695 0.0262909580147827 0 0.0422332196900258 0.0907218821353789 0.0176069665030531 0.0204356907974495 0 0 0 0.00249653409814984 0 0 0 0 0 0 0 0 0 0.00356389375777954 0 0.00195245611751808 0.0128019070467987 0 0 0.017167677310585 0 0 0 0 0 0 0 0 0 0 0.0183368082053496 0 0 0 0.0264465238810048 0 0 0 0 0 0 0 0.0224131150498286 0 0 0 0 0 0 0.00488216799634699 0 0.00875784375369437 0 0.0116956238063677 0 0 0 0 0.00532081790908985 0 0 0 0 0 0 0 0 0 0 0 0 0 0 0 0 0.00606888096054866 0 0.00826885030874755 0 0 0.00337193793768204 0 0 0 0 0 0 0 0 0 0 0 0 0 0 0 0 0 0 0 0 0 0 0 0 0 0 0 0 0 0 0 0 0 0 0 0 0 0 0 0 0.0648928054021538 0.0109083099148402 0.110591922295839 0.0199223999808935 0.124958203390252 0 0 0 0.00394358758744967 0 0.0541783902004602 0.113469699346824 0 0 0.0141901013126287 0 0 0 0 0 0.0331875727804399 0.0203887471081332 0 0 0.00974556318623499 0 0 0 0.0574996913593215 0 0.00639073682398201 0 0
0 0 0 0 0 0 0 0 0 0 0 0 0 0 0 0 0 0 0 0 0.00466100305194629 0 0 0 0 0 0 0 0 0 0 0 0 0 0 0 0 0 0 0 0 0 0 0 0 0 0 0 0 0 0 0 0 0 0 0 0 0 0 0 0.0128694560244173 0 0.00513709198253886 0 0 0 0 0 0 0 0 0 0 0 0 0 0 0.0118044262703427 0 0 0 0 0 0 0 0 0 0 0 0 0 0 0 0 0 0 0 0 0 0 0 0 0 0 0 0 0 0 0 0 0 0 0 0 0 0 0 0 0 0 0 0 0 0 0 0 0 0 0 0 0 0 0 0.0176689076009535 0 0 0 0 0 0 0 0 0 0 0 0 0 0 0 0 0 0 0 0 0 0 0 0 0 0 0 0.00859600655017928 0 0 0 0 0.00794330924988723 0 0 0 0 0 0 0 0 0 0 0 0.0561611921925287 0 0 0.428534182093259 0 0 0 0 0 0 0 0 0 0 0 0 0 0 0 0 0 0 0 0.0179590407677301 0 0 0 0 0 0 0 0 0 0.0963019139184245 0 0 0 0 0 0.0681379822360269 0 0 0 0 0 0 0 0 0.104274150912267 0.0436742230425847 0 0 0 0 0 0 0 0 0 0 0 0 0 0 0 0 0 0 0 0 0 0 0 0 0 0 0 0 0 0 0.00810893652481762 0 0 0.00390455782737287 0 0 0 0 0 0 0 0.00542214138606164 0 0 0 0 0 0 0 0 0 0 0 0 0 0 0 0 0 0 0 0 0 0.0896844894831184 0 0 0 0 0 0 0 0 0 0 0 0 0 0 0.00915698888554401 0 0 0 0 0 0 0 0 0
0 0 0 0 0 0 0 0 0 0 0 0 0 0 0 0 0 0 0 0 0 0 0 0 0 0 0 0 0 0 0 0 0 0 0 0 0 0 0 0 0 0 0 0 0 0 0 0 0 0 0 0 0 0 0 0 0 0 0 0 0 0 0 0 0 0 0 0 0 0 0 0 0 0 0 0 0 0 0 0 0 0 0 0 0 0 0 0 0 0 0 0 0 0 0 0 0 0 0 0 0 0 0 0 0 0 0 0 0 0 0 0 0 0 0 0 0 0 0 0 0 0 0 0 0 0 0 0 0 0 0 0 0 0 0 0 0 0 0 0 0 0 0 0 0 0 0 0 0 0 0 0 0 0 0 0 0 0 0 0 0 0 0 0 0 0 0 0 0 0 0 0 0 0 0 0 0 0 0.0459191146285269 0 0 0 0 0 0 0 0 0 0 0 0 0 0 0 0 0 0 0 0 0 0 0 0 0 0 0 0 0 0 0 0 0.139068263523146 0 0 0 0 0 0 0 0 0 0 0 0 0 0 0 0 0 0 0 0 0 0 0 0 0.36784383979115 0 0 0 0 0 0 0 0 0 0 0 0 0 0 0 0 0 0 0 0 0 0 0 0 0 0 0 0 0 0 0 0 0 0 0 0 0 0 0 0 0 0 0 0 0 0.134367821049753 0 0 0 0 0 0 0 0 0.312800961007424 0 0 0 0 0 0 0 0 0 0 0 0 0 0 0 0 0 0 0 0 0 0 0 0
0 0 0 0 0 0 0 0 0 0 0 0 0 0 0 0 0 0 0 0 0 0 0 0 0 0 0 0 0 0 0 0 0 0 0 0 0 0 0 0 0 0 0 0 0 0 0 0 0 0 0 0 0 0 0 0 0 0 0 0 0 0 0 0 0 0 0 0 0 0 0 0 0 0 0 0 0 0 0 0 0 0 0 0 0 0 0 0 0 0 0 0 0 0 0 0 0 0 0 0 0 0 0 0 0 0 0 0 0 0 0 0 0 0 0 0 0 0 0 0 0 0 0 0 0 0 0 0 0 0 0 0 0 0 0 0 0 0 0 0 0 0 0 0 0 0 0 0 0 0 0 0 0 0 0 0 0 0 0.00835918585284269 0 0.0152767860458241 0.0636332744035244 0 0 0 0 0 0 0 0 0 0 0 0 0 0 0 0 0.0385832549181241 0 0.0955261052937958 0.0838406355076304 0 0 0 0 0 0 0 0 0 0 0 0 0 0 0 0 0 0 0 0 0 0 0 0.00978960711378887 0 0 0 0 0 0.195520170457675 0 0 0 0 0 0 0 0 0 0 0 0 0 0 0 0 0 0 0 0 0 0 0 0 0.133159788551096 0 0 0 0 0 0 0 0 0 0 0.012062769584866 0 0 0.0179413133556279 0 0 0 0.00850618881144351 0 0 0 0.019621597467788 0 0 0 0 0 0 0 0 0 0 0.013089686024403 0 0 0 0 0 0 0 0 0 0 0 0 0 0 0 0 0.0286589699134352 0.026152438696781 0.0169766010641218 0.124631772262851 0.0761930790929011 0 0 0 0 0 0 0 0 0 0 0 0 0 0 0 0 0.0124767755814804 0 0 0 0 0 0 0 0
0 0 0 0 0 0 0 0 0 0 0 0 0 0 0 0 0 0 0 0 0 0 0 0 0 0 0 0 0 0 0 0 0 0 0 0 0 0 0 0 0 0 0 0 0 0 0 0 0 0 0 0 0 0 0 0 0 0 0 0 0 0 0 0 0 0 0 0 0 0 0 0 0 0 0 0 0 0 0 0 0 0 0 0 0 0 0 0 0 0 0 0 0 0 0 0 0 0 0 0 0 0 0 0 0 0 0 0 0 0 0 0 0 0 0 0 0 0 0 0 0 0 0 0 0 0 0 0 0 0 0 0 0 0 0 0 0 0 0 0 0 0 0 0 0 0 0 0 0 0 0 0 0 0 0 0 0 0 0 0 0 0 0 0 0 0 0 0 0 0 0 0 0 0 0 0 0 0 0 0 0 0.0122469634980484 0 0 0 0 0 0 0 0 0 0 0 0 0 0 0 0 0 0 0 0 0 0 0.10285278990399 0 0 0 0 0 0 0 0 0 0 0 0 0 0 0 0 0 0.0370120580339668 0 0 0 0 0 0 0 0 0 0 0 0 0 0.0641026767371466 0.121504305967681 0.0502945898361326 0.195464341926305 0.0654509101543127 0 0.0339777525498342 0.108706221665745 0 0 0 0.0539025787273731 0 0 0 0 0.0153666076661508 0 0 0 0 0 0 0 0 0 0 0 0 0 0 0 0 0 0 0 0 0 0 0 0 0 0 0 0 0 0.127281059848304 0 0 0 0 0 0 0 0 0 0 0 0 0 0 0 0 0 0 0 0 0 0 0 0.0118371434850097 0 0 0 0 0 0 0 0 0
0 0 0 0 0 0 0 0 0 0 0 0 0 0 0 0 0 0 0 0 0 0 0 0 0 0 0 0 0 0 0 0 0 0 0 0 0 0 0 0 0 0 0 0 0 0 0 0 0 0 0 0 0 0 0 0 0 0 0 0 0 0 0 0 0 0 0 0 0 0 0 0 0 0 0 0 0 0 0 0 0 0 0 0 0 0 0 0 0 0 0 0 0 0 0 0 0 0 0 0 0 0 0 0 0 0 0 0 0 0 0 0 0 0 0 0 0 0 0 0 0 0 0 0 0 0 0 0 0 0 0 0 0 0 0 0 0 0 0 0 0 0 0 0 0 0 0 0 0 0 0 0 0 0 0 0 0 0 0.0334649875523262 0.143397557359835 0 0 0 0 0 0.00837682705452899 0 0 0 0 0 0 0 0 0 0 0.0315218708122998 0.030250024789834 0 0 0 0 0 0 0 0 0 0 0 0 0 0 0.0372384323389074 0 0 0 0.0444523282075615 0 0 0 0 0 0 0 0.117331557063853 0 0 0 0 0 0 0 0 0 0 0 0 0 0 0 0.0142989373005334 0 0 0 0 0 0 0 0 0 0 0 0 0 0 0 0 0 0 0 0 0 0 0 0 0 0 0 0 0 0 0 0 0 0 0 0 0 0 0 0 0 0 0 0 0 0 0 0 0 0 0 0 0 0 0 0 0 0 0 0 0 0 0.0128100059800155 0 0.181216549376697 0.00790065308256006 0.0134826717778095 0.0801726710251686 0 0 0 0 0 0.157196355792749 0 0 0.0255210511693128 0 0 0 0 0 0.00378680359843362 0.0184565190463699 0.00441026750106925 0 0 0 0 0 0.0277573878802014 0 0.00695654128993371 0 0
0 0 0 0 0 0 0 0 0 0 0 0 0 0 0 0 0 0 0 0 0 0 0 0 0 0 0 0 0 0 0 0 0 0 0 0 0 0 0 0 0 0 0 0 0 0 0 0 0 0 0 0 0 0 0 0 0 0 0 0 0 0 0 0 0 0 0 0 0 0 0 0 0 0 0 0 0 0 0 0 0 0 0 0 0 0 0 0 0 0 0 0 0 0 0 0 0 0 0 0 0 0 0 0 0 0 0 0 0 0 0 0 0 0 0 0 0 0 0 0 0 0 0 0 0 0 0 0 0 0 0 0 0 0 0 0 0 0 0 0 0 0 0 0 0 0 0 0 0 0 0 0 0 0 0 0 0 0 0.0301770782510954 0.0685527692343237 0 0.00445395526018804 0 0 0 0.00623041839615503 0 0 0 0 0 0 0 0 0 0 0.0198648056574538 0 0 0 0 0 0 0 0 0 0 0 0 0 0 0.00618747054263514 0.0133751324920006 0 0 0 0.0777041018586862 0 0 0 0 0 0 0 0.0582606608359315 0 0 0 0 0 0 0 0 0 0 0 0 0 0 0 0.0390503888846243 0 0 0 0 0 0 0 0 0 0 0 0 0 0 0 0 0.0101006268502085 0 0.0156273849380584 0 0 0.0215594111934525 0.00938140900571692 0 0 0 0 0 0 0 0 0 0 0 0 0 0 0 0 0 0 0 0 0 0 0 0 0 0 0 0 0 0 0 0 0 0 0 0 0 0 0 0.0576863117227873 0.0132172339623841 0.0733253102778669 0.0472677815580186 0.0901770219515425 0.14207150031033 0 0 0 0 0.133005402061347 0 0 0 0.0163760305198129 0 0 0 0 0 0 0.00422737442521597 0 0 0.0162486667562324 0 0 0 0.0208095238050348 0 0.00506222924889784 0 0
0 0 0 0 0 0 0 0 0 0 0 0 0 0 0 0 0 0 0 0 0 0 0 0 0 0 0 0 0 0 0 0 0 0 0 0 0 0 0 0 0 0 0 0 0 0 0 0 0 0 0 0 0 0.0165994512784961 0 0 0 0 0 0 0 0 0 0 0 0 0 0 0 0 0 0 0 0 0 0 0 0 0 0 0 0 0 0 0 0 0 0 0 0 0 0 0 0 0 0 0 0 0 0.0258812524412955 0 0 0 0 0 0 0 0 0 0 0 0 0 0 0 0 0 0 0 0 0 0 0 0 0 0 0 0 0 0 0 0 0 0 0 0 0 0 0.00620761954057876 0 0 0 0 0 0 0 0 0 0 0 0 0 0.00591476669942348 0 0 0 0 0 0 0 0 0 0 0 0 0 0 0 0 0 0 0 0 0 0 0 0 0 0 0 0 0 0 0 0 0 0.135781389079277 0 0 0 0 0 0 0.0250963706222796 0 0 0 0 0 0 0 0 0 0 0 0 0 0 0 0 0 0 0.0377203159875088 0.0114323659872326 0 0 0 0 0 0 0 0 0 0 0 0 0 0 0 0 0 0 0 0 0 0 0 0 0 0 0 0 0 0 0 0 0 0 0 0 0 0 0 0 0 0.0752628281788107 0 0 0 0 0 0 0 0 0 0 0 0 0 0 0 0 0 0 0 0 0 0 0 0 0 0 0 0 0 0 0 0 0 0 0 0 0 0 0 0 0 0.0514883452433634 0 0 0 0.0688045899590866 0.00677812003772043 0.122464945295856 0.0509153204161147 0 0 0 0 0.0164986039757438 0 0.0416124789730032 0 0 0 0.301541236284209
0 0 0 0 0 0 0 0 0 0 0 0 0 0 0 0 0 0 0 0 0 0 0 0 0 0 0 0 0 0 0 0 0 0 0 0 0 0 0 0 0 0 0 0 0 0 0 0 0 0 0 0 0 0 0 0 0 0 0 0 0 0 0 0 0 0 0 0 0 0 0 0 0 0 0 0 0 0 0 0 0 0 0 0 0 0 0 0 0 0 0 0 0 0 0 0 0 0 0 0 0 0 0 0 0 0 0 0 0 0 0 0 0 0 0 0 0 0 0 0 0 0 0 0 0 0 0 0 0 0 0 0 0 0 0 0 0 0 0 0 0 0 0 0 0 0 0 0 0 0 0 0 0 0 0 0 0 0 0 0 0 0 0 0 0 0 0 0 0 0 0 0 0 0 0 0 0 0 0 0 0 0 0 0 0 0.00838547076258877 0 0 0 0 0 0 0 0 0 0 0 0 0 0 0 0 0 0 0 0 0 0 0 0 0 0 0 0 0 0 0 0 0 0 0 0 0 0 0 0 0 0 0 0 0 0 0.00127905751885187 0 0.0535630830429994 0 0 0 0 0 0 0 0 0 0.085200452640817 0.00801051407203872 0 0 0 0.0141262262772536 0.0348992294996252 0.0114973033966156 0 0 0 0.0944773379618741 0.0490169602722928 0.152342797101867 0 0 0 0 0 0 0 0 0 0 0 0 0 0 0 0 0 0 0 0 0 0 0 0 0 0 0 0 0 0 0 0 0 0 0 0 0 0 0 0.123474250983803 0.203781016011132 0.0122124528169771 0 0.00289390982167673 0 0 0 0 0 0 0.0241077948881941 0.0124106342469972 0.0127114620220765 0 0 0 0 0.095610046662319
0 0 0 0 0 0 0 0 0 0 0 0 0 0 0 0 0 0 0 0 0 0 0 0 0 0 0 0 0 0 0 0 0 0.00115059290002875 0 0 0 0 0 0 0 0 0 0 0 0 0 0 0 0 0.000561490537034528 0 0 0.00958882647315159 0 0 0 0 0 0 0 0 0 0 0 0 0 0 0 0 0 0 0 0 0 0 0 0 0 0 0 0 0 0 0 0 0 0 0 0 0 0 0 0 0 0 0 0 0 0.0173816915925609 0.0645783877755594 0.00160806825787817 0.00219088167041382 0 0 0 0 0 0 0 0 0 0 0 0 0 0 0 0 0 0 0 0 0 0 0 0 0 0 0 0 0 0 0 0 0 0 0 0.0182260498643698 0 0 0 0.00142905236229265 0.00477950140832611 0 0 0.00116921543329442 0 0.000888985782520794 0.0324454130366975 0.0176444994251755 0.00141045072161222 0.00712108377042217 0.0281408217187178 0 0 0 0 0 0 0 0 0 0 0 0 0 0 0.000962760415452379 0 0.000974916468346219 0 0 0 0 0 0.00102792877829837 0 0 0 0 0 0 0 0 0.00343084325333678 0 0.0011764390177593 0 0 0 0 0 0 0 0 0.000607526723538703 0 0 0 0 0 0 0 0.00250393895433325 0 0 0 0 0 0 0 0 0 0 0 0 0 0 0 0 0 0 0 0 0 0 0 0 0 0 0 0 0 0.00934597588153745 0 0 0 0 0.00260181079402285 0 0 0.000739312399455142 0 0.0118049232394532 0.00219439745777929 0 0 0.000631650345420121 0.00141235825502478 0.00348488281357133 0.000828852830786579 0 0.000753695273054925 0 0.151113903775513 0.00278662556208433 0.0185127289715031 0 0 0 0 0 0 0 0 0 0 0 0 0 0 0 0 0 0 0 0 0 0 0 0.00113187263347113 0 0 0 0.00281730776045741 0 0 0.00363793375029333 0 0 0 0 0.0044214792580891 0.00335313366711855 0.00781398557803309 0.0300438543479408 0 0.0684731538928607 0.0527596644317569 0 0.0114556391352434 0.0363199526496119 0 0.00258056190388105 0 0 0 0.00209546648737044 0.00881068206078896 0 0.156978081592383 0.0387778166761941 0.0391416394229152 0.0311841554089831 0.0709931354022808
0 0 0 0 0 0 0 0 0 0 0 0 0 0 0 0 0 0 0 0 0 0 0 0 0 0 0 0 0 0 0 0 0 0 0 0 0 0 0 0 0 0 0 0 0 0 0 0 0 0 0 0 0 0 0 0 0 0 0 0 0 0 0 0 0 0 0 0 0 0 0 0 0 0 0 0 0 0 0 0 0 0 0 0 0 0 0 0 0 0 0 0 0 0 0 0 0 0 0 0 0.0190160366772808 0 0 0 0 0 0 0 0 0 0 0 0 0 0 0 0 0 0 0 0 0 0 0 0 0 0 0 0 0 0 0 0 0 0 0 0 0 0 0 0.00104293565320526 0 0 0 0 0 0 0.000929464601275503 0.000991420658219354 0.0171044063725796 0.0339380650419247 0.000961672080918426 0 0 0 0 0 0 0 0 0 0 0 0 0 0 0 0 0.00470169778681351 0 0.00623479206909191 0 0 0 0 0 0 0 0 0 0 0 0 0 0 0.0199351484705924 0 0.010366986150543 0 0 0 0 0 0 0 0.000856162684405534 0 0 0 0 0 0 0.000740312887448857 0 0 0 0 0 0 0 0 0 0 0 0 0 0 0 0 0 0 0 0 0 0 0 0 0 0 0 0 0 0 0.00701965166519977 0.036597054721185 0.00134913191072513 0 0 0 0.00198498829810751 0 0 0.00226451394617294 0 0.0675697215528019 0.00246803677710645 0 0 0 0.00454600642195098 0.0209519881184834 0.00371667286351875 0.000715797487677044 0.00252664753302865 0 0.152397163347602 0.0261025974301294 0.0707107035270926 0 0 0 0 0 0 0 0 0 0 0 0 0 0 0 0 0 0 0 0 0 0 0 0 0 0 0 0 0 0 0 0 0 0 0 0 0 0 0.0883117807861262 0.121953987137853 0 0.0264047384271637 0 0.00117887502330642 0 0.00181658874021408 0 0 0.0305423862712114 0 0.0422483559429794 0.0707603771699544 0.00284066270676246 0.00292669298522441 0.0138345970842005 0.0297048738030387 0.00211325438270473 0.04762305280418
0 0 0 0 0 0 0 0 0 0 0 0 0 0 0 0 0 0 0 0 0 0 0 0 0 0 0 0 0 0 0 0.00195707173019943 0 0 0.00373384338156343 0 0 0 0 0 0 0 0 0 0 0 0 0 0 0 0 0 0 0 0 0 0 0 0 0 0 0 0 0 0 0 0 0 0 0 0 0 0 0 0 0 0 0 0 0 0 0 0 0 0 0 0 0 0 0 0 0 0 0 0 0 0 0 0 0 0 0 0 0 0 0 0 0 0 0 0 0 0 0 0 0 0 0 0 0 0 0 0 0 0 0 0 0 0 0 0 0 0 0 0 0 0 0 0 0 0 0 0 0 0 0 0 0 0 0 0 0 0 0 0 0 0 0 0 0 0 0 0 0 0 0 0 0 0.0147335608855525 0 0.0201229988136928 0 0 0 0 0 0 0 0 0 0 0 0 0 0 0.0372239213366908 0 0.0302403634504084 0 0 0 0 0 0 0 0.0028001552898194 0 0 0 0 0 0 0 0 0 0 0 0 0 0 0 0 0 0 0 0 0 0 0 0 0 0 0 0 0 0 0 0 0 0 0 0 0 0 0.00991793004641195 0.00244198495963291 0 0 0 0.00417404172164291 0 0 0 0 0.0230581907926529 0 0 0 0 0 0 0 0 0 0 0.0531548290692218 0 0 0 0 0 0 0 0 0 0 0 0 0 0 0 0 0 0 0 0 0 0 0 0 0 0 0 0 0 0 0 0 0 0 0 0 0 0 0 0 0.0113180902197043 0.200952322442946 0.0564673235167796 0 0 0 0 0 0 0 0.0113796464099762 0 0.0486191780503736 0.125164473630718 0 0.0264083848258767 0.231531384931829 0.0433332249188448 0.0151715917133083 0.0260954878621541
0 0 0 0 0 0 0 0 0 0 0 0 0 0 0 0 0 0 0 0 0 0 0 0 0 0 0 0 0 0 0 0 0 0 0 0 0 0 0 0 0 0 0 0 0 0 0 0 0 0 0 0 0 0 0 0 0 0 0 0 0 0 0 0 0 0 0 0 0 0 0 0 0 0 0 0 0 0 0 0 0 0 0 0 0 0 0 0 0 0 0 0 0 0 0 0 0 0 0 0 0 0 0 0 0 0 0 0 0 0 0 0 0 0 0 0 0 0 0 0 0 0 0 0 0 0 0 0 0 0 0 0 0 0 0 0 0 0 0 0 0 0 0 0 0 0 0 0 0 0 0 0 0 0 0 0 0 0 0 0 0 0 0 0 0 0 0 0 0 0 0 0 0 0 0 0.232447052988115 0 0 0 0 0 0 0 0 0 0 0 0 0 0 0 0 0 0 0 0 0 0 0 0 0 0 0 0 0 0 0 0 0 0 0 0 0.144148563675667 0.500238043955974 0 0 0 0 0.0583693012698546 0 0 0 0 0 0 0 0 0 0 0 0 0 0 0 0 0 0 0 0 0 0 0 0 0 0 0 0 0 0 0 0 0 0 0 0 0 0 0 0 0 0 0 0 0 0 0 0.0647970381103898 0 0 0 0 0 0 0 0 0 0 0 0 0 0 0 0 0 0 0 0 0 0 0 0 0 0 0 0 0 0 0 0 0 0 0 0 0 0 0 0 0 0 0 0 0 0 0 0 0
0 0 0 0 0 0 0 0 0 0 0 0 0 0 0 0 0 0 0 0 0 0 0 0 0 0 0 0 0 0 0 0 0 0 0 0 0 0 0 0 0 0 0 0 0 0 0 0 0 0 0 0 0 0.0472041946121409 0 0 0 0 0 0 0 0 0 0 0 0 0 0 0 0 0 0 0 0 0 0 0 0 0 0 0 0 0 0 0 0 0 0 0 0 0 0 0 0 0 0 0 0 0 0.0816766528360498 0 0 0 0 0 0 0 0 0 0 0 0 0 0 0 0 0 0 0 0 0 0 0 0 0 0 0 0 0 0 0 0 0 0 0 0 0 0 0.0205394048081433 0 0 0 0 0 0 0 0 0 0 0 0 0 0.0171627713008117 0 0 0 0 0 0 0 0 0 0 0 0 0 0 0 0 0 0 0 0 0 0 0 0 0 0 0 0 0 0 0 0 0 0.098168784342669 0 0 0 0 0 0 0 0 0.0036006508564342 0 0 0 0 0 0 0 0 0 0 0 0 0 0 0 0 0 0.0131087975958653 0 0 0 0 0 0 0 0 0 0 0 0 0 0 0 0 0 0 0 0 0.00174561270426395 0 0 0 0 0.00571286185810439 0.0059258069554942 0 0 0 0.00445211313564568 0 0 0 0 0 0 0 0 0 0 0.170692492895183 0 0 0 0 0 0 0 0 0 0 0 0 0 0 0 0 0 0 0 0 0 0 0 0 0 0 0 0 0 0 0 0 0 0 0 0 0 0 0 0.0765564306620642 0.00516255672112105 0.0839885182636088 0.00485280331785379 0 0 0 0.0239449995266159 0 0 0 0 0 0 0 0 0 0 0 0 0.335504547607931
0 0 0 0 0 0 0 0 0 0 0 0 0 0 0 0 0 0 0 0 0 0 0 0 0 0 0 0 0 0 0 0 0 0.00607928015558689 0 0 0 0 0 0 0 0 0 0 0 0 0 0 0 0 0 0 0 0.0302431257750931 0 0 0 0 0 0 0 0 0 0 0 0 0 0 0 0 0 0 0 0 0 0 0 0 0 0 0 0 0 0 0 0 0 0 0 0 0 0 0 0 0 0 0 0 0 0.0579056648858725 0.0515993520273371 0 0 0 0 0 0 0 0 0 0 0 0 0 0 0 0 0 0 0 0 0 0 0 0 0 0 0 0 0 0 0 0 0 0 0 0 0 0.0264962572952469 0 0 0 0 0.00613523289841498 0 0 0 0 0 0.00498669134775599 0.00391371719532877 0 0.0237007965532678 0.00598039315881009 0 0 0 0 0 0 0 0 0 0 0 0 0 0 0 0 0 0 0 0 0 0 0 0 0 0 0 0 0 0 0 0 0 0 0 0 0 0 0 0 0 0 0 0 0 0 0 0 0 0 0 0 0 0 0 0 0 0 0 0 0 0 0 0 0 0 0 0 0 0 0 0 0 0 0 0 0 0 0 0 0 0 0 0 0 0 0 0 0 0 0 0 0 0 0 0 0 0 0 0 0 0.188114848592032 0 0 0 0 0 0 0 0 0 0 0 0 0 0 0 0 0 0 0 0 0 0 0 0 0 0 0 0 0 0 0 0 0 0 0 0 0 0 0 0.0051563428665237 0 0.182059830788234 0 0 0 0.0163712974353205 0 0 0 0 0 0 0 0 0 0.287619659700797 0 0 0.0561290284864961 0.0475084808378825
0 0 0 0 0 0 0 0 0 0 0 0 0 0 0 0 0 0 0 0 0 0 0 0 0 0 0 0 0 0 0 0 0 0 0 0 0 0 0 0 0 0 0 0 0 0 0 0 0 0 0 0 0 0 0 0 0 0 0 0 0 0 0 0 0 0 0 0 0 0 0 0 0 0 0 0 0 0 0 0 0 0 0 0 0 0 0 0 0 0 0 0 0 0 0 0 0 0 0 0 0 0 0 0 0 0 0 0 0 0 0 0 0 0 0 0 0 0 0 0 0 0 0 0 0 0 0 0 0 0 0 0 0 0 0 0 0 0 0 0 0 0 0 0 0 0 0 0 0 0 0 0 0 0 0 0 0 0 0 0.0178499575036739 0 0 0 0 0 0 0 0 0 0 0 0 0 0 0 0 0 0 0 0 0 0 0 0 0 0 0 0 0 0 0 0 0 0 0.083633157666561 0 0 0 0 0 0 0 0 0 0 0 0 0 0 0 0 0 0 0.212535952575636 0 0 0 0 0 0 0 0 0 0 0 0.00706181789953686 0 0 0 0 0 0.00527519608122227 0 0 0 0 0 0 0 0 0 0 0 0 0 0 0 0 0 0 0.00741787594489166 0.00218724329300764 0.00375298048424164 0 0 0.0173018018715032 0.00201771237779394 0.010672589765921 0 0 0 0 0 0 0 0 0 0 0 0 0 0 0 0 0 0 0 0 0 0 0 0 0 0 0 0.00941097071193119 0 0 0.0306098248062357 0 0 0 0 0.00236024930385305 0 0.0668638727094633 0 0 0.00366941650224764 0 0 0 0 0 0.159928651567323 0.100228543066337 0.063035748481572 0.00898475158849167 0 0.0110886564526569 0.0414833786088167 0.0513906127363831 0 0.0123697961562611 0 0.0688692418444384
0 0 0 0 0 0 0 0 0 0 0 0 0 0 0 0 0 0 0 0 0 0 0 0 0 0 0 0 0 0 0 0 0 0 0 0 0 0 0 0 0 0 0 0 0 0 0 0 0 0 0 0 0 0 0 0 0 0 0 0 0 0 0 0 0 0 0 0 0 0 0 0 0 0 0 0 0 0 0 0 0 0 0 0 0 0 0 0 0 0 0 0 0 0 0 0 0 0 0 0 0.00262566716404063 0 0 0 0 0 0 0 0 0 0 0 0 0 0 0 0 0 0 0 0 0 0 0 0 0 0 0 0 0 0 0 0 0 0 0 0 0 0 0 0 0 0 0 0 0 0 0 0 0 0 0 0 0.00206392365528242 0 0 0 0 0 0 0 0 0 0 0 0 0 0 0 0 0 0 0 0 0 0 0 0 0 0 0 0 0 0 0 0 0 0 0 0 0 0 0 0 0 0 0.00441680335614992 0 0 0 0 0 0 0 0.00353165029397863 0 0 0 0 0 0 0 0 0.00224987865444183 0 0 0 0 0 0 0 0 0.00125599915098642 0 0 0 0 0 0 0 0 0 0 0 0 0 0 0 0 0 0 0.0109065521924806 0.00242689116622512 0.00226263424199698 0 0.00179845281260903 0 0.00265154230844253 0.0174166466918502 0 0.0048323054194748 0 0.00437774709747536 0 0 0.00408987984489411 0 0.00390787866066939 0 0 0 0 0 0 0 0 0 0 0 0 0 0 0 0 0 0 0 0 0 0 0 0 0 0 0 0.0115993087846114 0 0 0.0200587807579852 0 0 0 0 0.0122705359340736 0.00332167888273819 0.0296521954922088 0 0.00990282226165588 0 0 0 0 0 0.170590528570479 0 0.116564330576719 0.0617765743570765 0 0 0.0141658275683957 0.0235809041071256 0.231190698027882 0 0.214360825317721 0 0.0101505366503291
0 0 0 0 0 0 0 0 0 0 0 0 0 0 0 0 0 0 0 0 0 0 0 0 0 0 0 0 0 0 0 0 0 0 0 0 0 0 0 0 0 0 0 0 0 0 0 0 0 0 0 0 0 0 0 0 0 0 0 0 0 0 0 0 0 0 0 0 0 0 0 0 0 0 0 0 0 0 0 0 0 0 0 0 0 0 0 0 0 0 0 0 0 0 0 0 0 0 0 0 0 0 0 0 0 0 0 0 0 0 0 0 0 0 0 0 0 0 0 0 0 0 0 0 0 0 0 0 0 0 0 0 0 0 0 0 0 0 0 0 0 0 0 0 0 0 0 0 0 0 0 0 0 0 0 0 0 0 0 0 0 0 0 0 0 0 0 0 0 0 0 0 0 0 0 0 0 0 0 0 0 0 0 0 0 0 0 0 0 0 0 0.0455154315530566 0 0 0.157695984954381 0 0.00869338690093653 0 0 0 0 0 0 0 0 0 0 0 0 0 0 0 0 0.027839323522735 0 0 0 0 0 0.00383479580476844 0 0 0 0 0 0 0 0.00846686619587309 0 0 0.0101069844645482 0.0900237689640454 0 0 0 0 0 0 0 0 0 0 0.00793195934565358 0 0 0 0 0.0106284808826692 0 0 0.0134956271508881 0 0.00798060702577058 0 0 0 0 0.0120960500135862 0 0 0 0 0 0 0 0 0 0 0 0 0 0 0 0 0 0 0 0 0 0 0 0 0 0 0 0 0 0 0 0 0 0 0 0.0043304389577148 0 0 0 0 0 0 0 0 0 0.157896793074796 0.172154716921424 0 0.104692683003555 0.0315611841719137 0 0 0.0209041275569148 0.0890667122008716 0 0 0 0.0150840773338983
0 0 0 0 0 0 0 0 0 0 0 0 0 0 0 0 0 0 0 0 0 0 0 0 0 0 0 0 0 0 0 0 0 0 0 0 0 0 0 0 0 0 0 0 0 0 0 0 0 0 0 0 0 0 0 0 0 0 0 0 0 0 0 0 0 0 0 0 0 0 0 0 0 0 0 0 0 0 0 0 0 0 0 0 0 0 0.00541145334250496 0 0 0 0 0 0 0 0 0 0 0 0 0 0.0023277162812224 0 0 0 0 0 0 0 0 0 0 0 0 0 0 0 0 0 0 0 0 0 0 0 0 0 0 0 0 0 0 0 0 0 0 0 0 0 0 0 0 0 0 0 0 0 0 0 0 0.00362770787639385 0.00634530055113572 0 0 0 0 0 0 0 0 0 0 0 0 0 0.00502656030770467 0 0 0 0 0 0 0 0 0 0 0 0 0 0 0 0 0 0 0 0 0 0.00814616547188889 0 0 0 0 0.00283101017330241 0 0 0.0116450071620233 0 0 0 0 0 0 0 0 0 0 0.00461294554545878 0 0 0 0 0 0 0 0.0107326504430272 0 0 0 0.0389555919758436 0 0.00213473287388385 0.0582075450967102 0 0 0 0 0 0.00135284254297346 0.0136298721331336 0 0 0 0.00845366916702678 0 0.0027294210499035 0 0 0.0019744159410438 0.00440840494197662 0.00299214676227781 0.00277670528108576 0.00192299654908743 0 0.0037941759970627 0.00356825240593325 0 0 0 0.0531748390330084 0.166793397174034 0 0.0749167042332404 0.00965078180675082 0.0719089974187854 0 0 0.0341862458050973 0 0.0187887037679657 0 0 0 0 0 0 0 0 0 0 0 0 0 0 0 0 0 0 0 0 0 0.00282233369728967 0 0 0 0 0 0 0 0 0 0.00173099091423459 0 0 0.00166949713467188 0 0 0 0 0 0.0391694909235975 0.00682430448752237 0 0 0 0.0400213269426632 0.0367705184018272 0.0421928641942423 0 0 0.0375731310584605 0.0399254696146645 0.0862265245797832 0 0 0.0185647228906848 0 0.00948186604887133
0 0 0 0 0 0 0 0 0 0 0 0 0 0 0 0 0 0 0 0 0 0 0 0 0 0 0 0 0 0 0 0 0 0 0 0 0 0 0 0 0 0 0 0 0 0 0 0 0 0 0 0 0 0 0 0 0 0 0 0 0 0 0 0 0 0 0 0 0 0 0 0 0 0 0 0 0 0 0 0 0 0 0 0 0 0 0 0 0 0 0 0 0 0 0 0 0 0 0 0 0 0 0 0 0 0 0 0 0 0 0 0 0 0 0 0 0 0 0 0 0 0 0 0 0 0 0 0 0 0 0 0 0 0 0 0 0 0 0 0 0 0 0 0 0 0 0 0 0 0 0 0 0 0 0 0 0 0 0.0149642628745816 0 0 0.112689248130015 0 0 0 0 0 0 0 0 0 0 0 0 0 0 0 0 0.0353479084033038 0 0 0 0 0 0 0 0 0 0 0 0 0.226353118823281 0.00744252015321103 0 0.0489202422367141 0 0 0 0 0 0 0 0 0 0 0 0 0 0 0 0.00613816095110188 0.00733436173033517 0 0.018360046398683 0 0.116283877099932 0 0.0094005489270548 0 0.00890473458197908 0.00979352184646835 0 0 0 0 0 0.00583182840235269 0 0 0 0 0 0 0 0 0 0 0 0 0 0 0.00829657984292377 0 0 0 0 0 0 0.00837182961545464 0 0 0 0 0 0 0 0 0 0 0 0 0 0 0 0 0 0 0 0 0 0 0 0 0 0 0 0 0 0 0 0 0 0 0.0966525138949797 0 0 0.08072395813282 0.0742647075166745 0.0177425697833071 0 0 0.00527658200125289 0 0 0.0236265467357108 0 0 0 0 0 0 0 0 0.0177349636017899 0 0.0395453683160739 0 0 0 0 0 0 0 0 0 0
0 0 0 0 0 0 0 0 0 0 0 0 0 0 0 0 0 0 0 0 0 0 0 0 0 0 0 0 0 0 0 0 0 0 0 0 0 0 0 0 0 0 0 0 0 0 0 0 0 0 0 0 0 0 0 0 0 0 0 0 0 0 0 0 0 0 0 0 0 0 0 0 0 0 0 0 0 0 0 0 0 0 0 0 0 0 0 0 0 0 0 0 0 0 0 0 0 0 0 0 0 0 0 0 0 0 0 0 0 0 0 0 0 0 0 0 0 0 0 0 0 0 0 0 0 0 0 0 0 0 0 0 0 0 0 0 0 0 0 0 0 0 0 0 0 0 0 0 0 0 0 0 0 0 0 0 0 0 0 0 0 0 0 0 0 0 0 0 0 0 0 0 0 0 0 0 0 0 0 0 0 0 0 0 0 0 0 0 0 0 0 0 0 0 0 0.0084291715963946 0 0 0 0 0 0 0 0 0 0 0 0 0 0 0 0 0 0 0 0 0 0 0 0 0 0 0 0 0 0 0 0 0 0 0 0 0 0 0 0 0 0 0.00355596560307592 0.00522217963180741 0.0155528498287948 0 0.0119788327086725 0 0 0 0 0.0391800383462045 0 0 0.0537251385943952 0.0113889184519062 0.0172861659740353 0 0.0213164956463303 0 0.0351745738047661 0.0190702749356057 0 0 0 0 0 0 0 0 0 0 0 0 0 0 0 0 0 0 0 0 0 0 0 0 0 0 0 0 0 0 0 0 0 0 0 0 0 0 0.0391382615501678 0.0139812343549049 0.158270122225793 0.0851689715845015 0 0 0 0 0 0 0.109754301438886 0 0 0.311056242537174 0 0 0 0.0407502611865841 0 0
0 0 0 0 0 0 0 0 0 0 0 0 0 0 0 0 0 0 0 0 0 0 0 0 0 0 0 0 0 0 0 0 0 0 0 0 0 0 0 0 0 0 0 0 0 0 0 0 0 0 0 0 0 0 0 0 0 0 0 0 0 0 0 0 0 0 0 0 0 0 0 0 0 0 0 0 0 0 0 0 0 0 0 0 0 0 0 0 0 0 0 0 0 0 0 0 0 0 0 0 0 0 0 0 0 0 0 0 0 0 0 0 0 0 0 0 0 0 0 0 0 0 0 0 0 0 0 0 0 0 0 0 0 0 0 0 0 0 0 0 0 0 0 0 0 0 0 0 0 0 0.0016315906800028 0 0 0 0 0 0 0 0 0 0 0 0 0 0 0 0 0 0 0 0 0 0 0 0 0 0 0 0 0 0 0 0 0 0 0 0 0 0 0 0 0 0 0 0 0.00341676417148365 0 0 0 0 0 0 0 0 0 0 0 0 0 0 0 0 0 0 0 0 0 0 0 0 0 0 0.00417893286096907 0 0 0 0 0 0 0 0 0 0 0 0 0 0.00125161791209505 0 0.00131325399389313 0.00677219475054518 0.00633216358857559 0 0.00383757269452141 0 0 0 0 0.00816698256986335 0 0.00297868067598227 0.0117293173436897 0.00692482103399526 0.00288280323540395 0 0 0.0110565943574049 0.0114626897898178 0.00697021427006686 0 0 0 0 0 0 0 0 0 0 0 0 0 0 0 0 0 0 0 0 0 0 0 0 0 0 0 0 0 0 0 0 0 0 0 0 0 0.00882099437884136 0.0106384878195594 0.031039606444211 0.139965546431366 0.115770190674211 0 0 0 0.0108584926443878 0.013004807403594 0 0.0615794883630553 0 0.164240705575321 0 0.142075301233381 0.00335141224016048 0.0334570284963209 0.174291744367281 0 0
0 0 0 0 0 0 0 0 0 0 0 0 0 0 0 0 0 0 0 0 0 0 0 0 0 0 0 0 0 0 0 0 0 0 0 0 0 0 0 0 0 0 0 0 0 0 0 0 0 0 0 0 0 0 0 0 0 0 0 0 0 0 0 0 0 0 0 0 0 0 0 0 0 0 0 0 0 0 0 0 0 0 0 0 0 0 0 0 0 0 0 0 0 0 0 0 0 0 0 0 0 0 0 0 0 0 0 0 0 0 0 0 0 0 0 0 0 0 0 0 0 0 0 0 0 0 0 0 0 0 0 0 0 0 0 0 0 0 0 0 0 0 0 0 0 0 0 0 0 0 0 0 0 0 0 0 0 0 0 0 0 0 0 0 0 0 0 0 0 0 0 0 0 0 0 0 0 0 0 0 0 0 0 0 0 0 0 0 0 0 0 0 0 0 0.0062616342248729 0 0 0 0 0 0 0 0 0 0 0 0 0 0 0 0 0 0 0.0114716879633115 0 0 0 0 0 0 0 0 0 0 0 0 0 0 0 0 0 0 0 0 0.00473086258211123 0 0 0 0 0 0 0 0 0 0.0448424950856044 0 0 0.0318876091656493 0 0 0.0328721683885768 0.106854878655707 0.0338172225479881 0.00738202931833337 0 0.00992759701024318 0.0287021524362734 0.226856013914948 0 0 0 0 0 0 0 0 0 0 0 0 0 0 0 0 0 0 0 0 0 0 0 0 0 0 0 0 0 0 0 0 0 0 0 0 0 0 0.0129910124234072 0 0.00669903496384151 0 0 0 0 0.0484313196916337 0.0258097617648396 0.0154918162714395 0.158558122586236 0 0 0.169387030846467 0 0 0 0.00981424845648112 0 0.00721130170203551
0 0 0 0 0 0 0 0 0 0 0 0 0 0 0 0 0 0 0 0 0 0 0 0 0 0 0 0 0 0 0 0 0 0.00132810523474604 0 0 0 0 0 0 0 0 0 0 0 0 0 0 0 0 0 0 0 0.00820841291485606 0 0 0 0 0 0 0 0 0 0 0 0 0 0 0 0 0 0 0 0 0 0 0 0 0 0 0 0 0 0 0 0 0 0 0 0 0 0 0 0 0 0 0 0 0 0.0167388023969195 0.0534625462378771 0 0 0 0 0 0 0 0 0 0 0 0 0 0 0 0 0 0 0 0 0 0 0 0 0 0 0 0 0 0 0 0 0 0 0 0 0 0.0257903325346502 0 0 0 0 0.00654317096976375 0 0 0.000894346959424941 0 0 0.0201126122938743 0.00126434182305258 0 0.00814738156527606 0.0323152180568882 0 0 0 0 0 0.00595162018398223 0 0 0 0 0 0.000715658289330188 0 0 0 0 0 0 0 0 0 0 0 0 0 0 0 0 0 0 0 0 0 0 0 0 0 0 0 0 0 0 0.00165308425138863 0 0 0 0 0 0 0 0.00365518025956862 0 0 0 0 0 0 0 0 0 0 0 0 0 0 0 0 0 0 0 0 0 0 0 0 0 0 0 0 0 0.00108049961865086 0 0 0 0 0 0 0.00104037619368111 0 0 0 0 0 0 0.00302701255889166 0 0 0 0 0 0 0.109575415035991 0 0 0 0 0 0 0 0 0 0 0 0 0 0 0 0 0 0 0 0 0 0 0 0 0 0 0 0 0 0.0132152674621729 0 0 0.0224764891352173 0 0 0 0 0.00733231812611318 0.00649677820716582 0.00962899432912737 0 0.239349590455174 0.00250550438097635 0.0105716921085762 0 0 0.0874869705732714 0.0217801769548617 0.0918584948381805 0.0239613419588873 0 0 0 0.001450490358767 0 0 0.0212867041109121 0.103308650719666 0.0270220274975259 0.00876439140459239
0 0 0 0 0 0 0 0 0 0 0 0 0 0 0 0 0 0 0 0 0 0 0 0 0 0 0 0 0 0 0 0 0 0 0 0 0 0 0 0 0 0 0 0 0 0 0 0 0 0 0 0 0 0 0 0 0 0 0 0 0 0 0 0 0 0 0 0 0 0 0 0 0 0 0 0 0 0 0 0 0 0 0 0 0 0 0 0 0 0 0 0 0 0 0 0 0 0 0 0 0 0 0 0 0 0 0 0 0 0 0 0 0 0 0 0 0 0 0 0 0 0 0 0 0 0 0 0 0 0 0 0 0 0 0 0 0 0 0 0 0 0 0 0 0 0 0 0 0 0 0 0 0 0 0 0 0 0 0 0 0 0 0 0 0 0 0 0 0 0 0 0 0 0 0 0 0 0 0 0 0 0 0 0 0 0 0 0 0 0 0 0 0 0 0 0 0 0 0 0 0 0 0 0 0 0 0 0 0 0 0 0 0 0 0 0 0 0 0 0 0 0 0 0 0 0 0 0 0 0 0 0 0 0 0 0 0 0 0 0 0 0 0 0 0 0 0 0 0 0 0 0 0 0 0 0 0 0 0 0 0 0 0 0 0 0 0 0 0 0 0 0 0 0 0 0 0 0 0 0 0 0 0 0 0 0 0 0 0 0 0 0 0 0 0 0 0 0.280757016386085 0.056239067254938 0.440114958766864 0 0 0 0 0 0 0 0 0 0.0687587472045696 0 0.101079251525359 0 0.0329630182832796 0.0200879405789052 0
0 0 0 0 0 0 0 0 0 0 0 0 0 0 0 0 0 0 0 0 0 0 0 0 0 0 0 0 0 0 0 0 0 0 0 0 0 0 0 0 0 0 0 0 0 0 0 0 0 0 0 0 0 0 0 0 0 0 0 0 0 0 0 0 0 0 0 0 0 0 0 0 0 0 0 0 0 0 0 0 0 0 0 0 0 0 0 0 0 0 0 0 0 0 0 0 0 0 0 0 0 0 0 0 0 0 0 0 0 0 0 0 0 0 0 0 0 0 0 0 0 0 0 0 0 0 0 0 0 0 0 0 0 0 0 0 0 0 0 0 0 0 0 0 0 0 0 0 0 0.0032923165372303 0.00741200537225725 0 0 0 0 0 0 0 0 0 0 0 0 0 0 0.00138663196856812 0 0 0 0 0 0 0 0 0 0 0 0 0 0 0 0 0 0 0 0 0 0 0 0 0 0 0 0 0 0.00282150172377865 0 0 0 0 0 0 0 0 0 0 0 0 0 0 0 0 0 0 0 0 0 0 0 0 0 0 0.00493941767318487 0 0 0 0 0 0 0 0 0 0 0 0.00133515862453648 0 0.00218448340059346 0.00189610639932715 0.000967914188495797 0.00921176003516141 0.00587119419505459 0 0.00268571734004762 0 0 0.00495122881250453 0 0.0024232880556685 0.00256417689611434 0 0.00894960194096275 0.00519154946628786 0.00450654818467679 0 0 0.0328136928042662 0.00505748076840734 0.00586178493251322 0 0 0 0 0 0 0 0 0 0 0 0 0 0 0 0 0 0 0 0 0 0 0 0 0 0 0 0.00491306932204421 0 0 0.00535769876756611 0 0 0 0 0.00394112736326403 0.00338955047078456 0 0 0.127996201340273 0.0545393690177113 0.0372038662954485 0 0 0 0.0112435782977645 0.182666449237856 0 0.0265782209055267 0 0.0199720971458299 0.161781258359459 0.00764094143633476 0.221564964215873 0.0148880485046261 0 0 0
0 0 0 0 0 0 0 0 0 0 0 0 0 0 0 0 0 0 0 0 0 0 0 0 0 0 0 0 0 0 0 0 0 0 0 0 0 0 0 0 0 0 0 0 0 0 0 0 0 0 0 0 0 0 0 0 0 0 0 0 0 0 0 0 0 0 0 0 0 0 0 0 0 0 0 0 0 0 0 0 0 0 0 0 0 0 0 0 0 0 0 0 0 0 0 0 0 0 0 0 0.0239311512774675 0 0 0 0 0 0 0 0 0 0 0 0 0 0 0 0 0 0 0 0 0 0 0 0 0 0 0 0 0 0 0 0 0 0 0 0 0 0 0 0 0 0 0.0292620115562953 0 0 0 0 0 0.00515908807983996 0.005459035061226 0 0 0 0 0 0 0 0 0 0 0 0 0 0 0 0 0 0 0 0 0 0 0 0 0 0 0 0 0 0 0 0 0 0 0.00439728942050741 0.0193307824138672 0.0102896699390553 0 0 0 0 0 0 0 0 0 0 0 0 0 0 0 0 0 0 0 0 0 0 0 0 0 0 0 0 0 0 0 0 0 0 0 0 0 0 0 0 0 0 0 0 0 0 0 0 0 0 0 0 0 0 0 0 0 0 0 0 0 0 0 0 0 0 0 0.0948417149726913 0 0 0 0 0 0 0 0 0 0 0 0 0 0 0 0 0 0 0 0 0 0 0 0 0 0 0 0 0 0 0 0 0 0 0 0 0 0 0 0 0 0.265830860706416 0.0101145721827638 0.0339556112610272 0 0 0.0954531083708106 0 0 0 0 0 0 0 0 0.15107606745376 0.0236515474731567 0 0 0.227247489831116
0 0 0 0 0 0 0 0 0 0 0 0 0 0 0 0 0 0 0 0 0 0 0 0 0 0 0 0 0 0 0 0.00116795076121549 0 0.0153460081274232 0.00823783031895237 0 0 0 0 0 0 0 0 0 0 0 0 0 0 0 0.00237821090769179 0 0 0.0349696603361935 0 0 0.00106826771792915 0.00214640997024478 0 0 0 0 0 0 0 0 0 0 0 0 0.0217058099474288 0 0.00132988596512373 0 0 0 0 0 0 0 0 0 0 0 0.00147848667269511 0 0 0 0.000894873985156156 0 0 0 0 0 0 0 0 0 0 0.0448060759899959 0.00752159933199899 0 0 0 0 0 0 0 0 0 0 0 0 0 0 0 0 0 0 0 0 0 0 0 0 0 0 0 0 0 0 0 0 0 0 0 0 0 0.00533896523842022 0 0 0 0 0 0 0 0 0 0 0.00235730514064177 0 0 0.00455112605806831 0 0 0 0 0 0 0 0 0 0 0 0 0 0 0 0.0053500564397715 0 0.00817090774101325 0 0 0 0 0 0 0 0 0 0 0 0 0 0 0.0175226193956497 0.114333243288739 0.0132857239001396 0.0009384388843654 0.00111663610608058 0 0 0 0.00717692630217522 0 0.00172782796819485 0 0 0 0.00239543103076916 0 0 0.00275723151023889 0 0 0 0 0 0 0 0 0.0014761709759106 0.0238598430612342 0.030346951624788 0 0 0 0 0 0 0 0.000703415573517183 0.000983856900872497 0 0 0 0 0 0 0 0 0 0 0 0.00698982184782346 0.0017165322752263 0 0 0 0.00437679085653071 0.00173686256854779 0 0 0 0.0133207092871014 0.00172157190485177 0 0 0 0 0.00314920099689787 0.000734869115422423 0 0 0 0.232146817049692 0.00193569169120709 0.0170857244393469 0 0 0 0 0 0 0 0 0 0 0 0 0 0 0 0 0 0 0 0 0 0 0 0.0124668241524887 0 0 0 0 0 0 0 0 0 0 0 0 0 0.0494669847373664 0.0251470956976787 0.0767399326994862 0.0289032458521255 0.00740592777248609 0 0.0494655535010386 0.0102448909290774 0.0206925634478517 0.0028592317502384 0.00287690719097572 0.0044872290563663 0 0 0 0.00185588249829497 0.00621345489043532 0 0 0.028815936618803 0
