# Supplementary material for: Recovery of neural dynamics criticality in personalized whole-brain models of stroke
Source: Nat Commun. 2022 Jun 27;13:3683. doi: 10.1038/s41467-022-30892-6 (PMC9237050; doi:10.1038/s41467-022-30892-6)
Supplement: Supplementary file 3 — Source Data [file 41467_2022_30892_MOESM3_ESM.zip › Source_Data/Tables/Table1/Structural_Connectivity/controls/con_3_002_318_20_.txt]

0 0 0.0164795687194179 0.0322130393980091 0.0213841970197231 0.224365499586441 0.12753158680132 0 0.0439913926755279 0.0864192221507333 0.167327197455104 0.0251879658183463 0 0.0110302250622644 0.0181066937970656 0.0380391321940024 0 0.0175168422395604 0 0 0 0 0 0 0 0 0 0 0 0.0914747385565746 0.0233341974980274 0 0 0 0 0 0 0 0 0 0 0 0 0 0 0 0 0 0 0 0 0 0 0 0 0 0 0 0 0 0 0 0 0 0 0 0 0 0 0 0 0 0 0 0 0.00305519546726331 0 0 0 0 0 0 0 0 0 0 0 0 0 0 0 0 0 0 0 0 0 0 0 0 0 0 0 0 0 0 0 0 0 0.00814564394895279 0 0 0 0 0 0 0 0 0 0 0 0 0 0 0 0 0 0 0 0 0.0175359891572225 0 0 0.00468848813557882 0 0 0 0.0105852817959948 0.0115879025228691 0 0 0 0 0 0 0 0 0 0 0 0 0 0 0 0 0 0 0 0 0 0 0 0 0 0 0 0 0 0 0 0 0 0 0 0 0 0 0 0 0 0 0 0 0 0 0 0 0 0 0 0 0 0 0 0 0 0 0 0 0 0 0 0 0 0 0 0 0 0 0 0 0 0 0 0 0 0 0 0 0 0 0 0 0 0 0 0 0 0 0 0 0 0 0 0 0 0 0 0 0 0 0 0 0 0 0 0 0 0 0 0 0 0 0 0 0 0 0 0 0 0 0 0 0 0 0 0 0 0 0 0 0 0 0 0 0 0 0 0 0 0 0 0 0 0 0 0 0 0 0 0 0 0 0 0 0 0 0 0 0 0 0 0 0 0 0 0 0 0 0 0 0 0 0 0 0 0 0
0 0 0.205787905420386 0 0 0 0 0 0 0 0 0.432526852232133 0 0 0 0 0.361685242347482 0 0 0 0 0 0 0 0 0 0 0 0 0 0 0 0 0 0 0 0 0 0 0 0 0 0 0 0 0 0 0 0 0 0 0 0 0 0 0 0 0 0 0 0 0 0 0 0 0 0 0 0 0 0 0 0 0 0 0 0 0 0 0 0 0 0 0 0 0 0 0 0 0 0 0 0 0 0 0 0 0 0 0 0 0 0 0 0 0 0 0 0 0 0 0 0 0 0 0 0 0 0 0 0 0 0 0 0 0 0 0 0 0 0 0 0 0 0 0 0 0 0 0 0 0 0 0 0 0 0 0 0 0 0 0 0 0 0 0 0 0 0 0 0 0 0 0 0 0 0 0 0 0 0 0 0 0 0 0 0 0 0 0 0 0 0 0 0 0 0 0 0 0 0 0 0 0 0 0 0 0 0 0 0 0 0 0 0 0 0 0 0 0 0 0 0 0 0 0 0 0 0 0 0 0 0 0 0 0 0 0 0 0 0 0 0 0 0 0 0 0 0 0 0 0 0 0 0 0 0 0 0 0 0 0 0 0 0 0 0 0 0 0 0 0 0 0 0 0 0 0 0 0 0 0 0 0 0 0 0 0 0 0 0 0 0 0 0 0 0 0 0 0 0 0 0 0 0 0 0 0 0 0 0 0 0 0 0 0 0 0 0 0 0 0 0 0 0 0 0 0
0.0334082331238805 0.0445120905179996 0 0 0.0682749642235769 0.232113804813154 0.020033240626968 0 0 0.0713895167609886 0 0.0473087618592367 0 0.0312743518080985 0.0113181952851349 0.0103350555995205 0 0.0849823517582722 0.115677071599883 0 0 0 0 0 0 0 0 0 0 0.0115270759312121 0 0 0 0 0 0 0 0 0 0 0 0 0 0 0 0 0 0 0 0 0 0 0 0 0 0 0 0 0 0 0 0 0 0 0 0 0 0 0 0.176500567447193 0 0 0 0 0 0 0 0 0 0 0 0 0 0 0 0 0 0 0 0 0 0 0 0 0 0 0 0 0 0 0 0 0 0 0 0 0 0 0 0 0 0 0 0 0 0 0 0 0 0 0 0 0 0 0.0413447186448812 0 0 0 0 0 0 0 0 0 0 0 0 0 0 0 0 0 0 0 0 0 0 0 0 0 0 0 0 0 0 0 0 0 0 0 0 0 0 0 0 0 0 0 0 0 0 0 0 0 0 0 0 0 0 0 0 0 0 0 0 0 0 0 0 0 0 0 0 0 0 0 0 0 0 0 0 0 0 0 0 0 0 0 0 0 0 0 0 0 0 0 0 0 0 0 0 0 0 0 0 0 0 0 0 0 0 0 0 0 0 0 0 0 0 0 0 0 0 0 0 0 0 0 0 0 0 0 0 0 0 0 0 0 0 0 0 0 0 0 0 0 0 0 0 0 0 0 0 0 0 0 0 0 0 0 0 0 0 0 0 0 0 0 0 0 0 0 0 0 0 0 0 0 0 0 0 0 0 0 0 0 0 0 0 0 0 0 0 0 0 0 0 0
0.0114542992402287 0 0 0 0 0.019790292870918 0.0300732163669433 0 0.0420308971377111 0.00407626831446537 0.164674520237846 0 0 0 0 0 0 0 0 0 0 0 0 0 0 0 0 0 0 0.120519664746094 0 0 0 0.011478014404102 0 0 0 0.131154974738607 0 0 0 0 0 0 0 0 0 0 0 0 0.0103502127993856 0 0 0 0.0395520660693153 0 0 0 0 0 0 0 0 0 0 0 0 0 0 0 0 0.0173065055829168 0 0 0 0 0 0 0 0 0 0 0 0 0 0 0 0 0 0 0 0 0 0 0 0 0 0 0 0 0.00599218719312188 0.00602286819857643 0 0 0 0 0 0 0 0 0 0 0 0 0 0 0 0 0 0 0 0 0 0 0 0 0 0 0 0 0.226641902522686 0 0 0.0147014415991819 0 0 0 0 0 0.00760985251356466 0.0179263306576135 0 0.0146467776681224 0 0.0206060054355687 0 0 0 0 0 0.0071154942296976 0 0 0 0.0467312763634699 0.00357176086464489 0 0 0 0 0 0 0 0 0 0 0 0 0 0 0 0 0 0 0 0 0 0 0 0 0.00148799408901014 0 0 0 0 0 0 0 0 0 0 0 0 0 0 0 0 0 0 0 0 0 0 0 0 0 0 0 0 0 0 0 0 0 0 0 0 0 0 0 0 0 0 0 0 0 0 0 0 0 0 0 0 0 0 0 0 0 0 0 0 0 0 0 0 0 0 0 0 0 0 0 0 0 0 0 0 0.0143258752062983 0 0 0 0 0 0 0 0 0 0 0 0 0 0 0 0 0 0 0 0 0 0 0 0 0 0 0 0 0 0 0 0 0 0 0 0 0 0 0 0 0 0 0 0 0 0 0 0 0 0 0 0 0 0 0 0 0 0 0 0.0101593009499098
0.00811935455591157 0 0.0127874036666351 0 0 0.0424783177613819 0.00716083261072629 0.0830096127548376 0 0.0823236121314254 0.00559055359378296 0.0262475140146308 0 0.0256864091767328 0 0.0385534271934516 0 0.269808554978455 0.107977248289332 0 0 0 0 0 0 0 0 0 0.0998143126769154 0 0 0.00330790063703572 0 0 0.0115873369441226 0 0 0.0040801561626513 0 0 0 0 0 0 0 0 0.0329644736975187 0 0 0 0 0 0 0 0 0 0 0 0 0 0 0 0 0 0 0 0 0 0 0 0 0 0 0 0 0.0235967276229021 0 0 0 0 0 0 0 0 0 0.0095429397899984 0.00812258996129614 0.0040801561626513 0 0 0 0 0 0 0 0 0 0 0 0 0 0 0 0 0 0 0 0 0 0 0 0 0 0 0 0 0 0 0 0 0 0 0 0 0 0 0 0 0 0 0.00490880534173445 0.00929676170292763 0.013336928636401 0.00952390737226597 0.0257890498323892 0 0 0 0 0 0 0 0 0 0 0 0 0 0 0 0 0 0 0 0 0 0 0 0 0 0 0 0 0 0 0 0 0 0 0 0 0 0 0 0 0 0 0 0 0 0 0 0 0 0 0 0 0 0 0 0 0 0 0 0 0 0 0 0 0 0 0 0 0 0 0 0 0 0 0 0 0 0 0 0.00610420567712037 0 0 0 0 0 0 0 0 0 0 0 0 0 0 0 0 0 0 0 0 0 0 0 0 0 0 0 0 0 0 0 0 0 0 0 0 0 0 0 0 0 0 0.0143256321879091 0 0 0 0 0 0 0 0 0 0 0 0 0 0 0.00987527486685741 0 0 0 0 0 0 0 0 0 0 0 0 0 0 0 0 0 0 0 0 0 0 0 0 0 0 0 0 0 0 0 0 0 0 0 0 0 0 0 0 0 0 0 0 0
0.0998652603490466 0 0.0509626105564934 0.0247727238837142 0.0497963042320143 0 0.0672556757974033 0.0213091116156142 0.0758586363288166 0.226429634786459 0.0562818825076439 0.0598546634768112 0 0.0464521540836023 0.033615351060731 0.0592435833653628 0 0.0446727579690797 0 0 0 0 0 0 0 0 0 0 0 0.0198501281588805 0 0 0 0 0 0 0 0 0 0 0 0 0 0 0 0 0 0 0 0 0 0 0 0 0 0 0 0 0 0 0 0.00465411549641215 0 0 0 0 0 0 0 0 0 0 0 0 0 0.0126328603522427 0 0 0 0 0 0 0 0 0 0 0 0 0 0 0 0 0 0 0 0 0 0 0 0 0 0 0 0 0 0 0 0 0 0 0 0 0 0 0 0 0 0 0 0 0 0 0 0 0 0 0 0 0 0 0.0182098807268046 0 0 0.0121585651979003 0 0 0 0.00233532233074301 0.00752478480660177 0 0 0 0 0 0 0 0 0 0 0 0 0 0 0 0 0 0 0 0 0 0 0 0 0 0 0 0 0 0 0 0 0 0 0 0 0 0 0 0 0 0 0 0 0 0 0 0 0 0 0 0 0 0 0 0 0 0 0 0 0 0 0 0 0 0 0 0 0 0 0 0 0 0 0 0 0 0 0 0 0 0 0 0 0 0 0 0 0 0 0 0 0 0 0 0 0 0 0 0 0 0 0 0 0 0 0 0 0 0 0 0 0 0 0 0 0 0 0 0 0 0 0 0 0 0 0 0 0 0 0 0 0 0.00626399291762218 0 0 0 0 0 0 0 0 0 0 0 0 0 0 0 0 0 0 0 0 0 0 0 0 0 0 0 0 0 0 0 0 0 0 0 0 0 0 0 0 0 0 0 0 0
0.176512511441977 0 0.0136773283329118 0.117057916182004 0.0261031364262107 0.2091357653039 0 0 0.089029045636403 0.0635229338603428 0.168407290897208 0 0 0 0 0 0 0.0207887254172816 0 0 0 0 0 0 0 0 0 0 0 0 0 0 0 0 0 0 0 0 0 0 0 0 0 0 0 0 0 0 0 0 0 0 0 0 0 0 0 0 0 0 0 0 0 0 0 0 0 0 0 0 0 0 0 0 0 0 0 0 0 0 0 0 0 0 0 0 0 0 0 0 0 0 0 0 0 0 0 0 0 0 0 0 0 0 0 0 0 0 0 0 0 0 0 0 0 0 0 0 0 0 0 0 0 0 0 0 0 0 0 0 0.0785776628545537 0 0 0.0371876836472079 0 0 0 0 0 0 0 0 0 0 0 0 0 0 0 0 0 0 0 0 0 0 0 0 0 0 0 0 0 0 0 0 0 0 0 0 0 0 0 0 0 0 0 0 0 0 0 0 0 0 0 0 0 0 0 0 0 0 0 0 0 0 0 0 0 0 0 0 0 0 0 0 0 0 0 0 0 0 0 0 0 0 0 0 0 0 0 0 0 0 0 0 0 0 0 0 0 0 0 0 0 0 0 0 0 0 0 0 0 0 0 0 0 0 0 0 0 0 0 0 0 0 0 0 0 0 0 0 0 0 0 0 0 0 0 0 0 0 0 0 0 0 0 0 0 0 0 0 0 0 0 0 0 0 0 0 0 0 0 0 0 0 0 0 0 0 0 0 0 0 0 0 0 0 0 0 0 0 0 0 0 0 0 0
0 0 0 0 0.134362434000175 0.029422868898545 0 0 0.0932473232631487 0.303922160533763 0 0 0 0 0 0.00249955602924269 0 0.0181164740369524 0 0 0 0 0 0 0 0 0 0 0.009016564569154 0 0 0 0 0 0 0 0 0.0194696984841243 0 0 0 0 0 0 0 0 0.0355736893230846 0 0 0 0 0 0 0 0 0 0 0 0 0 0 0 0 0 0 0 0 0 0 0 0 0 0 0 0 0 0 0 0 0 0 0 0 0 0 0.00918670206012277 0.0104631713420109 0.0119199100778544 0 0 0 0 0 0 0 0 0 0 0 0 0 0 0 0 0 0 0 0 0 0 0 0 0 0 0 0 0 0 0 0 0 0 0 0 0 0 0 0 0 0 0.0221246079663864 0.0479198400107195 0.0355380503870941 0.175083676853856 0 0 0 0 0 0 0 0 0 0 0 0 0 0 0 0 0 0 0 0 0 0 0 0 0 0 0 0 0 0 0 0 0 0 0 0 0 0 0 0 0 0 0 0 0 0 0 0 0 0 0 0 0 0 0.00835180587744956 0 0 0 0 0 0 0 0 0 0 0 0 0 0 0 0 0 0 0 0 0 0 0 0 0 0.0101526272734114 0 0 0 0 0 0 0 0 0 0 0 0 0 0 0 0 0 0 0 0 0 0 0 0 0 0 0 0 0 0 0 0 0 0 0 0 0 0 0 0 0 0 0.017805141098412 0 0 0 0 0 0 0 0 0 0 0 0 0 0 0 0 0 0 0 0 0 0 0 0 0 0 0 0 0 0 0 0 0 0 0 0 0 0 0 0 0 0 0 0 0 0 0 0 0 0 0 0 0 0 0 0 0 0 0 0.00582369791449248
0.0341369417825627 0 0 0.09172521522333 0 0.132252402450964 0.0499149784041567 0.117737616628748 0 0.270926958955431 0 0.00771756278033818 0 0.0175888627042862 0.0277120265169119 0.0509750254499494 0 0.0133598470509259 0 0 0 0 0 0 0 0 0 0 0 0 0 0 0 0 0 0 0 0.0155223317801281 0 0 0 0 0 0 0 0 0 0 0 0 0 0 0 0 0 0 0 0 0 0 0 0 0 0 0 0 0 0 0 0 0 0 0 0 0 0.00677581758467579 0 0 0 0 0 0 0 0 0 0 0 0 0 0 0 0 0 0 0 0 0 0 0 0 0 0 0 0 0 0 0 0 0 0 0 0 0 0 0 0 0 0 0 0 0 0 0 0 0 0 0 0 0 0 0.118054550247746 0 0 0.0256860168052241 0 0 0 0.00640679515504288 0.0103110397139236 0 0 0 0 0 0 0 0 0 0 0 0 0 0 0 0 0 0 0 0 0 0 0 0 0 0 0 0 0 0 0 0 0 0 0 0 0 0 0 0 0 0 0 0 0 0 0 0 0 0 0 0 0 0 0 0 0 0 0 0 0 0 0 0 0 0 0 0 0 0 0 0 0 0 0 0.00319601076565573 0 0 0 0 0 0 0 0 0 0 0 0 0 0 0 0 0 0 0 0 0 0 0 0 0 0 0 0 0 0 0 0 0 0 0 0 0 0 0 0 0 0 0 0 0 0 0 0 0 0 0 0 0 0 0 0 0 0 0 0 0 0 0 0 0 0 0 0 0 0 0 0 0 0 0 0 0 0 0 0 0 0 0 0 0 0 0 0 0 0 0 0 0 0 0 0 0 0 0 0 0 0 0
0.030341377849866 0 0.0123637929167011 0.00402486101466471 0.076123860412318 0.178607565233876 0.0161137923672874 0.173623808979191 0.122580183667653 0 0.011179925820885 0.0296101229963479 0 0.0227617800944032 0.0261667238590566 0.0524780276411426 0 0.0705802843118627 0 0 0 0 0 0 0 0 0 0 0 0.00347444710517828 0 0 0 0 0 0 0.00857384656056836 0.0234190281040946 0 0 0 0 0 0 0 0 0 0 0 0 0 0 0 0 0 0 0 0 0 0 0 0.00790580349274591 0 0 0 0 0 0 0 0 0 0 0 0.00796241617564836 0 0.0089367224929423 0 0 0 0 0 0 0 0 0 0.00505991713980884 0 0.0276010418651862 0 0 0 0 0 0 0 0 0 0 0 0 0 0 0 0 0 0 0 0 0 0 0 0 0 0 0 0 0 0 0 0 0 0 0 0 0 0 0 0 0 0 0.00808922148133026 0 0 0.0579578272103874 0 0 0 0.00380700854038941 0.00726675506188358 0 0 0 0 0 0 0 0 0 0 0 0 0 0 0 0 0 0 0 0 0 0 0 0 0 0 0 0 0 0 0 0 0 0 0 0 0 0 0 0 0 0 0 0 0 0 0 0 0 0 0 0 0 0 0 0 0 0 0 0 0 0 0 0 0 0 0 0 0 0 0 0 0 0 0 0.00338985760458079 0 0 0 0 0 0 0 0 0 0 0 0 0 0 0 0 0 0 0 0 0 0 0 0 0 0 0 0 0 0 0 0 0 0 0 0 0 0 0 0 0 0 0 0 0 0 0 0 0 0 0 0 0 0 0 0 0 0 0 0 0 0 0 0 0 0 0 0 0 0 0 0 0 0 0 0 0 0 0 0 0 0 0 0 0 0 0 0 0 0 0 0 0 0 0 0 0 0 0 0 0 0 0
0.0769260820503442 0 0 0.21291029538999 0.0067691374436098 0.058132276435063 0.0559384251536069 0 0 0.014639325008724 0 0.0107629285353396 0 0 0.011185111671978 0.00591555431433551 0 0.004835098174007 0 0 0 0 0 0 0 0 0 0 0 0.170106029606987 0.029303036059309 0 0 0.0164320503431339 0 0 0 0 0 0 0 0 0 0 0 0 0 0 0 0 0 0 0 0 0.0534141434716955 0 0 0 0 0 0 0 0 0 0 0 0 0 0 0 0 0.0273140804826152 0 0 0 0 0 0 0 0 0 0 0 0 0 0 0 0 0 0 0 0 0 0 0 0 0 0 0 0 0.0324028312427352 0.0185559020695102 0 0 0 0 0 0 0 0 0 0 0 0 0 0 0 0 0 0 0 0 0 0 0 0 0 0 0 0 0.00731177210281222 0 0 0 0 0 0 0 0.00204995756348316 0.00438146037118709 0 0 0.00748327313155525 0 0.00481356209891161 0 0 0 0 0 0.0107053535247861 0 0 0 0.00431647889610681 0 0 0 0.00290534975020621 0 0 0 0 0 0 0 0.00267212621794697 0 0 0 0 0 0 0 0 0 0 0.00947096993504934 0.00458075948545419 0 0.0116954820614076 0 0 0.00173240593376735 0 0 0 0 0.0078860485450254 0.00586360958324728 0 0 0 0 0 0 0 0 0 0 0 0 0 0 0 0 0 0 0 0 0 0 0 0 0 0 0 0 0 0 0 0 0 0 0 0 0 0 0 0 0 0 0 0 0 0 0 0 0 0 0 0 0 0 0 0 0 0 0 0 0 0 0 0 0 0 0 0.0610729529893972 0 0 0 0 0 0 0 0 0 0 0 0 0 0 0 0 0 0 0 0 0 0 0 0 0 0 0 0 0 0 0 0 0 0.00141045438855395 0 0 0 0 0 0 0 0 0 0 0 0 0 0 0 0 0 0 0 0 0 0 0 0 0 0.0441056759681185
0.025996728125073 0.0476309397982478 0.0240857133477648 0 0.0713485602433237 0.138792253961527 0 0 0.0102647616086454 0.0870444053105407 0.0241628955776523 0 0 0.168317576588328 0.0941557254002445 0.0438086882262552 0.0614888922874506 0.0262267524360159 0.0106281063447431 0.0526680170600979 0 0 0 0 0 0 0 0 0 0 0 0 0 0 0 0 0 0 0 0 0 0 0 0 0 0 0 0 0 0 0 0 0 0 0 0 0 0 0 0 0 0 0 0 0 0 0 0 0 0 0 0 0 0 0 0 0 0 0 0 0 0 0 0 0 0 0 0 0 0 0 0 0 0 0 0 0 0 0 0 0 0 0 0 0 0 0 0 0 0 0 0 0 0 0 0 0 0 0 0 0 0 0 0 0.106887356599044 0 0 0 0 0 0 0 0 0 0 0 0 0 0.00649262708504717 0 0 0 0 0 0 0 0 0 0 0 0 0 0 0 0 0 0 0 0 0 0 0 0 0 0 0 0 0 0 0 0 0 0 0 0 0 0 0 0 0 0 0 0 0 0 0 0 0 0 0 0 0 0 0 0 0 0 0 0 0 0 0 0 0 0 0 0 0 0 0 0 0 0 0 0 0 0 0 0 0 0 0 0 0 0 0 0 0 0 0 0 0 0 0 0 0 0 0 0 0 0 0 0 0 0 0 0 0 0 0 0 0 0 0 0 0 0 0 0 0 0 0 0 0 0 0 0 0 0 0 0 0 0 0 0 0 0 0 0 0 0 0 0 0 0 0 0 0 0 0 0 0 0 0 0 0 0 0 0 0 0 0 0 0 0 0 0 0 0 0 0 0 0 0 0 0 0 0
0 0 0 0 0 0 0 0 0 0 0 0 0 0 0 0 0 0 0 0 0 0 0.0445921950882089 0 0.00714811588314429 0 0.00399226061212156 0 0 0 0 0 0 0 0.0219450492790971 0 0 0 0 0 0 0 0 0 0 0 0 0 0.0989402263512161 0 0 0 0 0 0 0.0122499828001383 0.0078311895134934 0 0 0 0 0 0 0 0 0 0 0 0 0 0 0 0 0 0 0 0 0 0 0 0 0 0 0 0 0 0 0 0 0 0 0 0 0 0 0 0 0 0 0 0 0 0 0 0 0 0 0 0 0 0 0 0 0 0.222096709923109 0 0 0 0.0810036433527385 0.0293647461396923 0.0833242495654006 0 0 0 0 0 0 0 0.00473125446277212 0 0 0 0 0 0 0 0 0 0 0 0 0 0 0 0 0 0 0 0 0 0 0 0 0 0 0 0 0 0 0 0 0 0 0 0 0 0 0.170608331274497 0 0 0 0 0 0 0 0 0 0 0 0 0 0 0 0 0 0 0 0.00468951292617392 0 0 0 0 0 0 0 0.00530242160278339 0 0 0 0 0 0 0 0 0 0 0 0.00859008079847119 0 0 0 0 0 0 0 0 0 0 0 0 0 0 0 0 0 0 0 0 0 0 0 0 0 0 0 0 0 0 0 0 0 0 0 0 0 0 0 0 0 0 0 0 0 0 0 0 0 0 0 0 0.0246749409137856 0.012572534638534 0.0123170165163683 0.106744533227868 0 0 0 0 0 0 0 0.0118753996044851 0.0164467995610808 0.00895880596482067 0 0 0 0 0 0 0 0 0 0 0 0 0 0 0 0 0 0 0 0 0 0 0 0 0 0 0 0 0 0 0 0 0 0 0 0 0 0 0 0 0 0 0 0
0.00812917815094306 0 0.0113695406508803 0 0.0498582584154606 0.076914773143954 0 0 0.0167048709805301 0.0477797138633318 0 0.120189392444863 0 0 0.157867262018616 0.129780460652762 0 0.00713577405235561 0.00639346662603814 0.113256447725052 0.0769278710975288 0 0 0 0 0 0 0 0 0 0.0154544521879041 0 0 0 0 0 0 0 0 0 0 0 0 0 0.0063037867947194 0 0 0 0 0 0 0 0 0 0 0 0 0 0 0 0 0 0 0 0 0 0 0 0 0 0 0 0 0 0.00819328405893274 0 0 0 0 0 0 0 0 0 0 0 0 0 0 0 0 0 0 0 0 0 0 0 0 0 0 0 0 0 0 0 0 0 0 0 0 0 0 0 0 0 0 0 0 0 0 0 0 0 0 0 0 0 0.0234865104007602 0 0 0 0 0 0.104032511554595 0 0 0 0.0160823819530424 0 0 0 0 0 0 0 0 0 0 0 0 0 0 0 0 0 0 0 0 0 0 0 0 0 0 0 0 0 0 0 0 0 0 0 0 0 0 0 0 0 0 0 0 0 0 0 0 0 0 0 0 0 0 0 0 0 0 0 0 0 0 0 0 0 0 0 0 0 0 0 0 0 0 0 0 0 0 0 0 0 0 0 0 0 0 0 0 0.00414006322773111 0 0 0 0 0 0 0 0 0 0 0 0 0 0 0 0 0 0 0 0 0 0 0 0 0 0 0 0 0 0 0 0 0 0 0 0 0 0 0 0 0 0 0 0 0 0 0 0 0 0 0 0 0 0 0 0 0 0 0 0 0 0 0 0 0 0 0 0 0 0 0 0 0 0 0 0 0 0 0 0 0 0 0 0 0 0 0 0 0 0
0.0195026974105994 0 0.00601346853067437 0 0 0.0813457400826931 0 0 0.0384651039819726 0.0802749290992076 0.0262052781117803 0.0982599778519923 0 0.230720048784709 0 0.134227183653828 0 0 0 0.0224447254372649 0 0 0 0 0 0 0 0 0 0 0.109829256638933 0 0 0 0 0 0 0 0 0 0 0 0 0 0.00875545758009403 0 0 0 0 0 0 0 0 0 0 0 0 0 0 0 0 0 0 0 0 0 0 0 0 0 0 0 0 0 0 0.0110008898350533 0 0 0 0 0 0 0 0 0 0 0 0 0 0 0 0 0 0 0 0 0 0 0 0 0 0 0 0 0 0 0 0 0 0 0 0 0 0 0 0 0 0 0 0 0 0 0 0 0 0 0 0 0.013545444679748 0 0 0 0 0 0.0826782643376358 0 0 0.00862154422873895 0.0281099897550757 0 0 0 0 0 0 0 0 0 0 0 0 0 0 0 0 0 0 0 0 0 0 0 0 0 0 0 0 0 0 0 0 0 0 0 0 0 0 0 0 0 0 0 0 0 0 0 0 0 0 0 0 0 0 0 0 0 0 0 0 0 0 0 0 0 0 0 0 0 0 0 0 0 0 0 0 0 0 0 0 0 0 0 0 0 0 0 0 0 0 0 0 0 0 0 0 0 0 0 0 0 0 0 0 0 0 0 0 0 0 0 0 0 0 0 0 0 0 0 0 0 0 0 0 0 0 0 0 0 0 0 0 0 0 0 0 0 0 0 0 0 0 0 0 0 0 0 0 0 0 0 0 0 0 0 0 0 0 0 0 0 0 0 0 0 0 0 0 0 0 0 0 0 0 0 0 0 0 0
0.0118292566606421 0 0.00158537500126674 0 0.0315763033240404 0.0413913709828568 0 0.00126477040917383 0.0204280731844356 0.0464814226785849 0.00400142999981896 0.0131996223630248 0 0.0547613187648275 0.0387535780942681 0 0.00229042440521346 0.00607186868644631 0 0.00141174846023857 0.00234120333610992 0.00843358294368599 0 0 0 0 0 0 0 0.00608095634256792 0.0839471652316381 0 0 0 0 0 0 0 0.0497849587478988 0.0101912501858766 0.00176711275734696 0 0 0 0.00356753394965254 0 0 0.0201814595232171 0 0 0.0038351985609369 0 0 0 0.00113182782953923 0 0 0 0.00864787708802393 0 0 0 0 0 0 0 0 0 0 0 0.0326253650911125 0 0 0 0.00383658447224236 0.024428659829125 0 0 0 0 0 0 0 0 0 0.00534005802896564 0.00106270962325346 0 0 0 0 0 0 0 0 0 0 0.020278715274384 0 0 0.00105638196656149 0.00101545243071261 0 0.00214077559663483 0 0 0 0 0 0.00120023054326223 0 0 0.00365692891728198 0 0 0 0 0 0 0 0 0 0 0 0.00258968522741304 0 0 0.00875190301937277 0 0 0 0 0 0.00232138717587704 0.0686248615600902 0.0111662514413831 0 0.0695839055905298 0.123866399953148 0.0106405471365287 0.0298668737137093 0 0.0012402085612373 0 0.00543678425635022 0 0.00813991169510577 0.0171498056148111 0 0.0035311118592343 0.00265128876342684 0 0 0 0.0181191591649265 0.0156455893337658 0 0 0 0 0 0 0 0 0 0 0 0 0 0 0 0 0 0 0 0 0 0.00116936293613109 0.000979971927917951 0 0.00124683040336995 0 0 0 0 0 0.00516019974217508 0 0 0 0 0 0 0 0 0 0 0 0 0 0 0 0 0 0 0 0 0 0 0 0 0 0.00379462144837241 0 0 0 0 0 0 0 0 0 0 0 0 0 0 0 0 0 0 0 0 0 0 0 0 0 0 0 0 0 0 0 0 0 0 0 0 0 0 0 0 0 0 0 0 0.0093774037090455 0 0 0 0 0 0 0 0 0 0 0 0 0 0 0 0 0 0 0 0 0 0 0 0 0 0 0 0 0 0 0 0 0 0 0 0 0 0 0 0.000850589942820754 0 0 0 0 0 0 0 0.00177516473863662 0 0 0 0 0 0 0 0 0 0 0 0.00472162979975316
0 0.0797991353039982 0 0 0 0 0 0 0 0 0 0.123193555597048 0 0 0 0.0152302147136466 0 0 0 0 0.0193419155773194 0 0 0 0 0 0 0 0 0.0129627627625158 0 0 0 0 0 0 0 0 0 0 0 0 0 0 0 0 0 0 0 0 0 0 0 0 0 0 0 0 0 0.0663323254058035 0 0 0 0 0 0 0 0 0 0 0 0 0 0 0 0 0 0 0 0 0 0 0 0 0 0 0 0 0 0 0 0 0 0 0 0 0 0 0 0 0 0 0 0 0 0 0 0 0 0 0 0 0 0 0 0 0 0 0 0 0 0 0.190754793031349 0.0576065435260037 0.430534372744298 0 0 0 0 0 0 0 0 0 0 0 0 0 0.00424438133801817 0 0 0 0 0 0 0 0 0 0 0 0 0 0 0 0 0 0 0 0 0 0 0 0 0 0 0 0 0 0 0 0 0 0 0 0 0 0 0 0 0 0 0 0 0 0 0 0 0 0 0 0 0 0 0 0 0 0 0 0 0 0 0 0 0 0 0 0 0 0 0 0 0 0 0 0 0 0 0 0 0 0 0 0 0 0 0 0 0 0 0 0 0 0 0 0 0 0 0 0 0 0 0 0 0 0 0 0 0 0 0 0 0 0 0 0 0 0 0 0 0 0 0 0 0 0 0 0 0 0 0 0 0 0 0 0 0 0 0 0 0 0 0 0 0 0 0 0 0 0 0 0 0 0 0 0 0 0 0 0 0 0 0 0 0 0 0 0 0 0 0 0 0 0 0 0 0 0 0
0.0119250092074323 0 0.0285380295945199 0 0.483760117251527 0.0683262063192443 0.0102252288480649 0.0200677437189012 0.0117205364581945 0.13685521835361 0.00715980384749198 0.0172990328800449 0 0.00659146161249033 0 0.0132922475512279 0 0 0.123686681157234 0 0 0 0 0 0 0 0 0 0 0 0 0.00478522625772381 0 0 0.0153421371740433 0 0 0 0 0 0 0 0 0 0 0 0 0 0 0 0 0 0 0 0 0 0 0 0 0 0 0 0 0 0 0 0 0 0 0 0 0 0 0 0 0.00536935627479076 0 0 0 0 0 0 0 0 0 0 0 0 0 0 0 0 0 0 0 0 0 0 0 0 0 0 0 0 0 0 0 0 0 0 0 0 0 0 0 0 0 0 0 0 0 0 0 0 0 0 0 0 0 0 0 0 0 0 0.00861853133351172 0 0 0 0 0 0 0 0 0 0 0 0 0 0 0 0 0 0 0 0 0 0 0 0 0 0 0 0 0 0 0 0 0 0 0 0 0 0 0 0 0 0 0 0 0 0 0 0 0 0 0 0 0 0 0 0 0 0 0 0 0 0 0 0 0 0 0 0 0 0 0 0 0 0 0 0 0 0 0 0 0 0 0 0 0 0 0 0 0 0 0 0 0 0 0 0 0 0 0 0 0 0 0 0 0 0 0 0 0 0 0 0 0 0 0 0 0 0 0 0 0 0 0.0150194418864412 0 0 0 0 0 0 0 0 0 0 0 0 0 0 0.0114179902735064 0 0 0 0 0 0 0 0 0 0 0 0 0 0 0 0 0 0 0 0 0 0 0 0 0 0 0 0 0 0 0 0 0 0 0 0 0 0 0 0 0 0 0 0 0
0 0 0.0579616100281904 0 0.288871380349215 0 0 0 0 0 0 0.010459986277861 0 0.00881200948141002 0 0 0 0.184552890914117 0 0 0 0 0 0 0 0 0 0 0 0 0 0 0 0 0 0 0 0 0 0 0 0 0 0 0 0 0 0 0 0 0 0 0 0 0 0 0 0 0 0 0 0 0 0 0 0 0 0 0 0.36399330546504 0 0 0 0 0 0.00569669273053492 0 0 0 0 0 0 0 0 0 0 0 0 0 0 0 0 0 0 0 0 0 0 0 0 0 0 0 0 0.0127284170369152 0 0 0 0 0 0 0 0 0 0 0 0 0 0 0 0 0 0 0 0.0461644612803474 0 0 0 0 0 0 0 0 0 0.0207592464363702 0 0 0 0 0 0 0 0 0 0 0 0 0 0 0 0 0 0 0 0 0 0 0 0 0 0 0 0 0 0 0 0 0 0 0 0 0 0 0 0 0 0 0 0 0 0 0 0 0 0 0 0 0 0 0 0 0 0 0 0 0 0 0 0 0 0 0 0 0 0 0 0 0 0 0 0 0 0 0 0 0 0 0 0 0 0 0 0 0 0 0 0 0 0 0 0 0 0 0 0 0 0 0 0 0 0 0 0 0 0 0 0 0 0 0 0 0 0 0 0 0 0 0 0 0 0 0 0 0 0 0 0 0 0 0 0 0 0 0 0 0 0 0 0 0 0 0 0 0 0 0 0 0 0 0 0 0 0 0 0 0 0 0 0 0 0 0 0 0 0 0 0 0 0 0 0 0 0 0 0 0 0 0
0 0 0 0 0 0 0 0 0 0 0 0.132763556486734 0 0.399814164348773 0.0542146026520105 0.0118110355264622 0 0 0 0 0.292143940817118 0 0 0 0 0 0 0 0 0 0 0 0 0 0 0 0 0 0 0 0 0 0 0 0 0 0 0 0 0 0 0 0 0 0 0 0 0 0 0 0 0 0 0 0 0 0 0 0 0 0 0 0 0 0 0 0 0 0 0 0 0 0 0 0 0 0 0 0 0 0 0 0 0 0 0 0 0 0 0 0 0 0 0 0 0 0 0 0 0 0 0 0 0 0 0 0 0 0 0 0 0 0 0 0.054923901628458 0 0 0.0126676243248951 0.0334743190295052 0 0 0 0 0 0 0 0 0 0.00818685518604332 0 0 0 0 0 0 0 0 0 0 0 0 0 0 0 0 0 0 0 0 0 0 0 0 0 0 0 0 0 0 0 0 0 0 0 0 0 0 0 0 0 0 0 0 0 0 0 0 0 0 0 0 0 0 0 0 0 0 0 0 0 0 0 0 0 0 0 0 0 0 0 0 0 0 0 0 0 0 0 0 0 0 0 0 0 0 0 0 0 0 0 0 0 0 0 0 0 0 0 0 0 0 0 0 0 0 0 0 0 0 0 0 0 0 0 0 0 0 0 0 0 0 0 0 0 0 0 0 0 0 0 0 0 0 0 0 0 0 0 0 0 0 0 0 0 0 0 0 0 0 0 0 0 0 0 0 0 0 0 0 0 0 0 0 0 0 0 0 0 0 0 0 0 0 0 0 0 0 0
0 0 0 0 0 0 0 0 0 0 0 0 0 0.115216784415004 0 0.00831010638770338 0.0103246864011788 0 0 0.123946332182069 0 0 0 0 0 0 0.00594634876545722 0 0 0 0 0 0 0 0 0 0 0 0 0 0 0 0 0.0351918593715765 0.0104410919653842 0 0 0 0 0 0 0 0 0 0 0 0 0 0 0.0662440630545852 0.0132113997377466 0.0151777730817977 0.110218253142171 0 0.016882511685779 0.0519857316811552 0.0220074693435454 0 0 0.0324861235863912 0 0 0 0 0 0 0 0 0 0 0 0 0 0 0 0 0 0 0 0 0 0 0 0 0 0 0 0 0 0 0 0 0 0 0 0 0 0 0 0 0 0 0 0 0 0 0 0 0 0 0 0 0 0 0 0 0 0.0182586855184793 0.221214149431325 0 0 0 0 0 0.116409073399073 0 0 0 0.00652755684957769 0 0 0 0 0 0 0 0 0 0 0 0 0 0 0 0 0 0 0 0 0 0 0 0 0 0 0 0 0 0 0 0 0 0 0 0 0 0 0 0 0 0 0 0 0 0 0 0 0 0 0 0 0 0 0 0 0 0 0 0 0 0 0 0 0 0 0 0 0 0 0 0 0 0 0 0 0 0 0 0 0 0 0 0 0 0 0 0 0 0 0 0 0 0 0 0 0 0 0 0 0 0 0 0 0 0 0 0 0 0 0 0 0 0 0 0 0 0 0 0 0 0 0 0 0 0 0 0 0 0 0 0 0 0 0 0 0 0 0 0 0 0 0 0 0 0 0 0 0 0 0 0 0 0 0 0 0 0 0 0 0 0 0 0 0 0 0 0 0 0 0 0 0 0 0 0 0 0 0
0 0 0 0 0 0 0 0 0 0 0 0 0 0 0 0.106451359310996 0 0 0 0 0 0 0 0 0 0 0 0 0 0 0 0 0 0 0 0 0 0 0 0.803763115800717 0 0 0 0 0 0 0 0 0 0 0 0 0 0 0 0 0 0 0.0343992678548684 0 0 0 0 0 0 0 0 0 0 0 0 0 0 0 0 0 0 0 0 0 0 0 0 0 0 0 0 0 0 0 0 0 0 0 0 0 0 0 0 0 0 0 0 0 0 0 0 0 0 0 0 0 0 0 0 0 0 0 0 0 0 0 0 0 0 0 0 0 0 0 0 0 0 0 0 0 0 0 0.0209795308957484 0 0.0344067261376694 0 0 0 0 0 0 0 0 0 0 0 0 0 0 0 0 0 0 0 0 0 0 0 0 0 0 0 0 0 0 0 0 0 0 0 0 0 0 0 0 0 0 0 0 0 0 0 0 0 0 0 0 0 0 0 0 0 0 0 0 0 0 0 0 0 0 0 0 0 0 0 0 0 0 0 0 0 0 0 0 0 0 0 0 0 0 0 0 0 0 0 0 0 0 0 0 0 0 0 0 0 0 0 0 0 0 0 0 0 0 0 0 0 0 0 0 0 0 0 0 0 0 0 0 0 0 0 0 0 0 0 0 0 0 0 0 0 0 0 0 0 0 0 0 0 0 0 0 0 0 0 0 0 0 0 0 0 0 0 0 0 0 0 0 0 0 0 0 0 0 0 0 0 0 0 0 0
0 0 0 0 0 0 0 0 0 0 0 0 0.141199547335654 0 0 0 0 0 0 0 0 0 0 0 0 0 0.0340143544744119 0 0 0 0 0 0 0 0.118420517331046 0 0 0 0 0 0 0 0 0 0.0795627031914593 0 0 0 0 0 0 0 0 0 0 0.0439043762888395 0 0 0 0 0 0 0 0 0 0 0 0 0 0 0 0 0 0 0 0 0 0 0 0 0 0 0 0 0 0 0 0 0 0 0 0 0 0 0 0 0 0 0 0 0 0 0 0 0 0 0 0 0 0 0 0 0 0 0.0992186968433237 0 0 0 0 0 0.257790549819628 0 0 0 0 0 0 0 0.0543469757186896 0 0 0 0 0 0 0 0 0 0 0 0 0 0 0 0 0 0 0 0 0 0 0 0 0 0 0 0 0 0 0 0 0 0 0 0 0 0 0 0.0626466488733721 0 0 0 0 0.0380143470447625 0 0 0 0 0 0 0 0 0 0 0 0 0 0 0 0 0.0164296960818168 0 0 0 0 0 0 0 0 0 0 0 0 0 0 0 0 0 0 0 0 0 0 0 0 0 0 0 0 0 0 0.009240320607073 0 0 0.00656859094220065 0 0 0 0 0 0 0 0 0 0 0 0 0 0 0 0 0 0 0 0 0 0 0 0 0 0 0 0 0 0 0 0 0 0 0 0 0 0 0 0.0386426754477236 0 0 0 0 0 0 0 0 0 0 0 0 0 0 0 0 0 0 0 0 0 0 0 0 0 0 0 0 0 0 0 0 0 0 0 0 0 0 0 0 0 0 0 0 0 0 0 0 0 0 0 0 0
0 0 0 0 0 0 0 0 0 0 0 0 0 0 0 0 0 0 0 0 0 0 0 0 0 0 0 0 0 0 0 0 0 0 0 0 0 0 0 0.333098483948677 0 0 0 0 0.00914507629749703 0 0.0328171494674955 0 0 0.0105795980696534 0.0370331784947299 0 0 0 0 0 0 0 0.0094745848809794 0 0 0 0 0.00798274247633194 0 0 0 0 0 0 0 0 0 0 0 0 0.0112991865157202 0 0 0 0 0 0 0 0 0 0 0 0 0 0 0 0 0 0 0 0 0 0 0 0 0 0 0 0 0 0 0 0 0 0 0 0 0 0 0 0 0 0 0 0 0 0 0 0 0 0 0 0 0 0 0 0 0 0 0 0 0 0 0 0.0190249259988296 0 0 0 0 0 0 0 0 0 0 0 0 0 0 0 0 0 0 0 0 0 0 0 0 0 0 0 0 0 0 0.0440080987129218 0 0 0 0 0 0 0 0 0 0 0 0 0 0 0.0863566288194856 0 0 0 0 0 0 0 0 0 0 0 0 0.00970684156732474 0.0417968627963068 0 0 0 0.120421038775416 0.00450377343321132 0 0 0 0 0 0 0.0484241924390761 0 0 0 0 0 0 0 0 0 0 0.0375583996783688 0 0 0 0 0 0 0 0 0 0 0 0 0 0 0 0 0 0 0 0 0 0 0 0 0 0 0 0 0 0 0 0 0 0 0 0 0 0 0 0 0 0 0 0 0 0 0 0 0 0 0 0 0 0 0 0 0 0 0 0.125914921793175 0 0 0 0 0 0 0 0 0 0 0 0 0 0 0 0 0 0 0 0 0 0 0 0 0.0108543158347995 0 0 0 0 0 0 0 0 0
0 0 0 0 0 0 0 0 0 0 0 0 0.0270168123023067 0 0 0 0 0 0 0 0 0 0 0 0 0.0746342436771959 0 0 0 0 0 0.137671750502933 0 0 0.283444035335013 0 0 0 0 0 0 0 0 0 0 0 0 0 0.292630934549022 0 0 0 0 0 0 0 0 0 0 0 0 0 0 0 0 0 0 0 0 0 0 0 0 0 0 0 0 0 0 0 0 0 0 0 0 0 0 0 0 0 0 0 0 0 0 0 0 0 0 0 0.0289287023951646 0 0 0 0 0 0 0 0 0 0 0 0 0 0 0 0 0 0 0 0 0 0 0 0 0 0.155673521238366 0 0 0 0 0 0 0 0 0 0 0 0 0 0 0 0 0 0 0 0 0 0 0 0 0 0 0 0 0 0 0 0 0 0 0 0 0 0 0 0 0 0 0 0 0 0 0 0 0 0 0 0 0 0 0 0 0 0 0 0 0 0 0 0 0 0 0 0 0 0 0 0 0 0 0 0 0 0 0 0 0 0 0 0 0 0 0 0 0 0 0 0 0 0 0 0 0 0 0 0 0 0 0 0 0 0 0 0 0 0 0 0 0 0 0 0 0 0 0 0 0 0 0 0 0 0 0 0 0 0 0 0 0 0 0 0 0 0 0 0 0 0 0 0 0 0 0 0 0 0 0 0 0 0 0 0 0 0 0 0 0 0 0 0 0 0 0 0 0 0 0 0 0 0 0 0 0 0 0 0 0 0 0 0 0 0 0 0 0 0 0
0 0 0 0 0 0 0 0 0 0 0 0 0 0 0 0 0 0 0 0 0 0 0 0 0.130237167467614 0 0 0 0 0 0 0.0455035447028787 0 0 0.0953870609486602 0 0 0 0 0 0 0 0 0 0 0 0 0.194077273614744 0.0450186320309725 0 0 0 0 0 0 0 0 0 0 0 0 0 0 0 0 0 0 0 0 0 0 0 0 0 0.210678556454727 0 0 0 0 0 0 0 0 0 0 0 0 0 0 0 0 0 0 0 0 0 0 0 0 0 0.0203870821314059 0.0492152919829352 0 0 0 0 0 0 0 0 0 0 0 0 0 0 0 0 0 0 0 0 0 0 0 0 0.191841414936422 0 0 0 0 0 0 0 0 0 0 0 0 0 0 0 0 0 0 0 0 0 0 0 0 0 0.0176539757296389 0 0 0 0 0 0 0 0 0 0 0 0 0 0 0 0 0 0 0 0 0 0 0 0 0 0 0 0 0 0 0 0 0 0 0 0 0 0 0 0 0 0 0 0 0 0 0 0 0 0 0 0 0 0 0 0 0 0 0 0 0 0 0 0 0 0 0 0 0 0 0 0 0 0 0 0 0 0 0 0 0 0 0 0 0 0 0 0 0 0 0 0 0 0 0 0 0 0 0 0 0 0 0 0 0 0 0 0 0 0 0 0 0 0 0 0 0 0 0 0 0 0 0 0 0 0 0 0 0 0 0 0 0 0 0 0 0 0 0 0 0 0 0 0 0 0 0 0 0 0 0 0 0 0 0 0 0 0 0 0 0 0 0 0 0
0 0 0 0 0 0 0 0 0 0 0 0 0.0123217246165516 0 0 0 0 0 0 0 0.00771232137366376 0 0.0331543405900139 0 0 0 0 0 0 0 0 0 0 0 0 0 0 0 0 0 0 0 0 0 0 0 0 0 0 0 0 0 0 0 0 0 0 0 0 0.018455293217009 0 0 0.0135941175337162 0 0 0 0 0 0 0 0 0 0 0 0 0 0 0 0 0 0 0 0 0 0 0 0 0 0 0 0 0 0 0 0 0 0 0 0 0 0 0 0 0 0 0 0 0 0.0085351287316996 0 0 0 0 0 0 0 0 0.0479442906813835 0 0 0.0636875646555068 0 0 0 0 0 0 0 0 0 0 0 0 0 0 0 0 0 0 0 0 0 0 0 0 0 0 0 0 0 0 0 0 0 0 0 0 0 0 0 0 0 0 0 0 0 0 0.138216900891109 0.0103604910944202 0 0 0 0 0.158258939166395 0 0 0 0 0 0 0 0 0 0 0 0 0 0 0 0 0 0 0 0 0 0 0 0 0 0 0 0 0 0 0 0 0 0 0 0.0313928577150166 0 0 0 0 0 0 0 0 0 0 0 0 0 0 0 0 0 0 0 0 0 0 0 0 0 0 0 0 0 0 0 0 0 0 0 0 0 0 0 0 0 0 0 0 0 0 0 0 0 0 0 0 0.131553860742086 0 0.193111747597153 0.00911145004652707 0.0202873892201865 0.0382017672699049 0.0153839756598803 0.0376769846348057 0.0110388545629712 0 0 0 0 0 0 0 0 0 0 0 0 0 0 0 0 0 0 0 0 0 0 0 0 0 0 0 0 0 0 0 0 0 0 0 0 0 0 0 0 0 0 0 0 0 0 0
0 0 0 0 0 0 0 0 0 0 0 0 0 0 0 0 0 0 0 0 0 0 0 0 0 0 0 0 0 0 0 0 0 0 0 0 0 0 0 0 0 0 0.0180066381215773 0 0 0.014400032251368 0 0 0 0 0 0 0 0.11601390454592 0 0 0 0 0 0 0 0 0 0 0 0 0 0 0 0 0 0 0 0 0 0 0 0 0 0 0 0 0 0 0 0 0 0 0 0 0 0 0 0 0 0 0 0 0 0 0 0 0 0 0 0.150032041268983 0 0 0 0 0 0 0 0 0 0 0 0 0 0 0 0 0 0.0859069737569487 0 0 0 0 0 0.0116841699319371 0 0 0 0 0 0 0 0 0 0 0 0 0 0 0 0 0 0 0 0 0 0 0 0 0 0 0 0 0 0 0 0 0 0 0 0 0 0 0 0 0 0 0 0 0 0 0 0 0 0 0 0 0 0 0 0 0 0 0 0 0 0 0 0 0 0 0 0 0 0 0 0 0 0 0 0 0 0 0 0 0 0 0 0 0 0 0 0 0 0 0 0 0 0 0 0 0 0 0 0 0 0 0 0 0 0 0 0 0 0 0 0 0 0 0 0 0 0 0 0 0 0 0 0 0 0 0 0 0 0 0 0.0219337416051048 0 0 0 0.149265933706951 0.164027593337526 0.0552343640187518 0 0 0 0 0 0 0.0821312751439374 0 0.114138720543755 0 0 0 0.0172246117672391 0 0 0 0 0 0 0 0 0 0 0 0 0 0 0 0 0 0 0 0 0 0 0 0 0 0 0 0 0 0 0 0 0 0 0 0 0
0 0 0 0 0.849931282129477 0 0 0.0474332208826442 0 0 0 0 0 0 0 0 0 0 0 0 0 0 0 0 0 0 0 0 0 0 0 0 0 0 0 0 0 0 0 0 0 0 0 0 0 0 0.0643104789798997 0 0 0 0 0 0 0 0 0 0 0 0 0 0 0 0 0 0 0 0 0 0 0 0 0 0 0 0 0.0383250180079788 0 0 0 0 0 0 0 0 0 0 0 0 0 0 0 0 0 0 0 0 0 0 0 0 0 0 0 0 0 0 0 0 0 0 0 0 0 0 0 0 0 0 0 0 0 0 0 0 0 0 0 0 0 0 0 0 0 0 0 0 0 0 0 0 0 0 0 0 0 0 0 0 0 0 0 0 0 0 0 0 0 0 0 0 0 0 0 0 0 0 0 0 0 0 0 0 0 0 0 0 0 0 0 0 0 0 0 0 0 0 0 0 0 0 0 0 0 0 0 0 0 0 0 0 0 0 0 0 0 0 0 0 0 0 0 0 0 0 0 0 0 0 0 0 0 0 0 0 0 0 0 0 0 0 0 0 0 0 0 0 0 0 0 0 0 0 0 0 0 0 0 0 0 0 0 0 0 0 0 0 0 0 0 0 0 0 0 0 0 0 0 0 0 0 0 0 0 0 0 0 0 0 0 0 0 0 0 0 0 0 0 0 0 0 0 0 0 0 0 0 0 0 0 0 0 0 0 0 0 0 0 0 0 0 0 0 0 0 0 0 0 0
0.0369994423293293 0 0.00229988165729225 0.137092941629917 0 0.0180384391046904 0 0 0 0.00400271583948169 0.149660307316036 0 0 0 0 0.00790931791906434 0.00253556446447382 0 0 0 0 0 0 0 0 0 0 0 0 0 0.13052855839666 0 0 0.00848944611309462 0 0 0 0.066115684115553 0 0 0 0 0 0 0 0 0 0 0 0 0.0210704079477113 0 0 0 0.0249048425815276 0 0 0 0 0 0 0 0 0 0 0 0 0.00378883302182873 0 0 0 0.010574844488839 0 0 0 0 0 0 0 0 0 0 0 0 0 0 0 0 0 0 0 0 0 0.0327222811820084 0 0 0 0 0 0 0.0164344338024845 0.0122949994539448 0 0 0.0160461831170806 0 0 0 0 0.00540090786543136 0 0 0.0775943283617305 0 0 0.0043677533297296 0 0 0 0 0 0 0 0 0 0 0 0 0 0 0 0 0 0 0 0 0.00424504896242697 0 0.00238834389366861 0.0217448923544563 0.00496074770841124 0 0.0100549925339567 0 0.0262250479869931 0 0 0.00863568466132125 0 0 0.0106460530749703 0 0 0 0.0419669719740198 0.0115653334795646 0 0 0 0 0 0 0 0 0 0 0 0 0 0 0 0 0 0 0 0 0 0.00162682832808346 0 0 0.00256960882097289 0 0 0 0 0 0 0 0.00338302615838337 0.00400290501104432 0 0 0 0 0 0 0 0 0 0 0 0 0 0 0 0 0 0 0 0 0 0 0 0 0 0 0 0 0 0 0 0 0 0 0 0 0 0 0 0 0 0 0 0 0 0 0 0 0 0 0 0 0 0 0 0 0 0 0 0 0 0 0 0 0 0 0 0.0309649587657208 0 0 0 0 0 0 0 0 0 0 0 0 0 0 0 0 0 0 0 0 0 0 0 0 0 0 0 0 0 0 0 0 0 0 0 0 0 0 0 0 0 0 0 0 0 0 0 0 0 0 0 0 0 0 0 0 0 0 0 0.0261474422480974
0.00852541366044993 0 0 0 0 0 0 0 0 0 0.0232877823796547 0 0 0.00766150235049975 0.0372550465153312 0.0986283510245141 0 0 0 0 0 0 0 0 0 0 0 0 0 0.117905518193195 0 0 0 0 0 0 0.0142191744211277 0.0363082277798354 0.00618661533969756 0 0 0 0 0 0 0 0 0 0 0 0.0185652623165691 0 0 0 0.0050504619520686 0 0 0 0 0 0 0 0 0 0 0 0 0 0 0 0.00587468515450273 0 0 0.00474762331671188 0 0.0124125457489143 0 0 0 0 0 0.00647773192588335 0.0022714193074415 0 0 0.016995115351128 0.0303715968955564 0 0 0 0 0 0 0.0593953166024108 0 0.00904292331742858 0.0702974169418668 0 0.00848917918071006 0 0 0.00276529375749756 0 0 0.0137454695702827 0 0 0 0 0.0108846080017939 0 0 0.0156620024138598 0 0 0 0 0 0 0 0 0 0 0 0 0 0 0.128018753843285 0 0 0 0 0 0 0.0121384973642555 0 0.0884968190065931 0.0109390689083844 0.0146889415225066 0.0259779501835555 0.0066864678493509 0 0 0 0.0117559562789096 0 0.004930273743589 0.0196975540942743 0 0 0 0 0 0 0.0239318971270987 0.00415616064055597 0 0 0 0 0 0 0 0 0 0 0 0 0 0 0 0 0 0 0 0 0 0 0 0 0 0 0 0 0 0 0 0 0 0 0 0 0 0 0 0 0 0 0 0 0 0 0 0 0 0 0 0 0 0 0 0 0 0 0 0 0 0 0 0 0 0 0 0 0 0 0 0 0 0 0 0 0 0 0 0 0 0 0 0 0 0 0 0 0 0 0 0 0 0 0 0 0 0 0 0 0 0.00555537601871018 0 0 0 0 0 0 0 0 0 0 0 0 0 0 0 0 0 0 0 0 0 0 0 0 0 0 0 0 0 0 0 0 0 0 0 0 0 0 0 0 0 0 0 0 0 0 0 0 0 0 0 0 0 0 0 0 0 0 0 0
0 0 0 0 0.0108949461285129 0 0 0 0 0 0 0 0 0 0 0 0 0.00879024062641382 0 0 0 0 0 0 0.0982035244615636 0.0186007588931652 0 0 0 0 0 0 0 0 0.300484648343836 0 0 0 0 0 0 0 0 0 0 0 0 0 0.138475072855395 0 0 0 0 0 0 0 0 0 0 0 0 0 0 0 0 0 0 0 0 0 0 0 0 0 0 0 0 0 0 0 0 0 0 0 0 0 0 0 0 0.00784359932818464 0.00828962628485927 0 0.0190127100971636 0 0.00866279947709535 0 0 0 0 0 0.0690072905907336 0.151000814742719 0.0085854483092745 0.0417627977845713 0 0 0 0 0 0 0 0 0 0 0 0 0 0 0 0 0 0 0 0 0 0 0.0557765581681881 0 0 0 0 0 0 0 0 0 0 0 0 0 0 0 0 0 0 0 0 0 0 0 0 0 0.0451472191300004 0 0 0 0 0 0 0 0 0 0 0 0 0 0 0 0 0 0 0 0 0 0 0 0 0 0 0 0 0 0 0 0 0 0 0 0 0 0 0 0 0 0 0 0 0 0 0 0 0 0 0 0 0 0 0 0 0 0 0 0 0 0 0 0 0 0 0 0 0 0 0 0 0 0 0 0 0 0 0 0 0 0 0 0 0 0 0 0 0 0 0 0 0 0 0 0 0 0 0 0 0 0 0 0 0.00946194477832327 0 0 0 0 0 0 0 0 0 0 0 0 0 0 0 0 0 0 0 0 0 0 0 0 0 0 0 0 0 0 0 0 0 0 0 0 0 0 0 0 0 0 0 0 0 0 0 0 0 0 0 0 0 0 0 0 0 0 0 0
0 0 0 0 0 0 0 0 0 0 0 0 0 0 0 0 0 0 0 0 0 0 0 0 0 0 0 0 0 0 0 0 0 0.135202850145608 0.160260856423155 0 0 0 0 0 0 0 0 0 0 0 0 0 0 0 0 0 0 0 0 0 0 0 0 0 0 0 0 0 0 0 0 0 0 0 0 0 0 0 0 0 0 0 0 0 0 0 0 0 0 0 0 0 0 0 0 0 0 0 0 0 0 0 0 0 0.220955647710424 0.149415825284254 0 0 0 0 0 0 0 0 0 0 0 0 0 0 0 0 0 0 0 0 0 0 0 0 0 0 0 0 0 0 0 0 0 0 0 0 0 0 0 0 0 0 0 0 0 0 0 0 0 0 0 0.172928938482309 0 0 0 0 0 0 0 0 0 0 0 0 0 0 0 0 0 0 0 0 0 0 0 0 0.011015690696765 0 0 0 0 0 0 0 0 0 0.0223527623867393 0 0 0 0 0 0 0 0 0 0 0 0 0 0 0 0 0 0 0 0 0 0 0 0 0 0 0 0 0 0 0 0 0 0 0 0 0 0 0 0 0 0 0 0 0 0 0 0 0 0 0 0 0 0 0 0 0 0 0 0 0 0 0 0 0 0 0 0 0.0895319724384174 0 0 0 0 0 0 0 0 0 0 0 0 0 0 0 0 0 0 0 0 0 0 0 0 0 0 0 0 0 0 0 0 0 0 0 0 0 0 0 0 0 0 0 0 0 0 0 0 0 0 0 0 0 0 0 0 0 0 0 0.0383354564323289
0 0 0 0.0300313945174212 0 0 0 0 0 0 0.0332529542646821 0 0 0 0 0 0 0 0 0 0 0 0 0 0 0 0 0 0 0.0195267924184058 0 0 0.0553455978266926 0 0.0367749717881439 0 0 0 0 0 0 0 0 0 0 0 0 0 0 0 0 0 0 0 0.199981042601826 0 0.0596490402214994 0 0 0 0 0 0 0 0 0 0 0 0 0 0 0.0967332970049144 0 0 0 0 0 0 0 0 0 0 0 0 0 0 0 0 0 0 0 0 0 0 0 0 0 0 0 0 0 0.0257659391721664 0 0 0 0 0 0 0 0 0 0 0 0 0 0 0 0 0 0 0 0 0 0 0 0 0 0 0 0 0 0 0 0 0 0 0 0 0 0.0481440601944956 0 0 0 0 0 0 0 0 0 0 0 0 0 0 0 0 0 0 0 0 0 0 0 0 0 0 0 0 0 0 0 0 0 0 0 0 0 0 0 0 0 0 0 0 0 0 0 0 0.0504454936013017 0 0 0 0 0 0 0 0 0 0 0 0 0 0 0 0 0 0.0053431757290667 0 0 0 0 0 0 0 0 0 0 0 0 0 0 0 0 0 0 0 0 0 0 0 0 0 0 0 0 0 0 0 0 0 0 0 0 0 0 0.00459011069342643 0 0 0 0 0 0 0 0 0 0 0 0.140469420828343 0 0 0 0 0 0 0 0 0 0 0 0 0 0 0 0 0 0 0 0 0 0 0 0 0 0 0 0 0 0 0 0 0 0 0 0 0 0 0 0.00569435022258884 0 0.0282606870903561 0 0 0 0.0221943043426395 0.0161779308617911 0.0145769244155213 0 0 0 0 0.00545301159541484 0 0 0.010133910089322 0 0 0 0.091455590519981
0 0 0 0 0.0190366804422569 0 0 0 0 0 0 0 0.0295118390668413 0 0 0 0 0.0140578563265897 0 0 0 0 0.0502935410647937 0 0.10085199992876 0.0194495632775592 0 0 0 0 0 0.149884678729787 0.0439860824421403 0.0246571533843862 0 0 0 0 0.00407466137391733 0 0 0 0.00706237051299804 0 0 0 0 0.00420211523679816 0.0537980291671994 0 0 0 0 0 0 0.0253595873983465 0.00935134785314028 0 0 0 0 0 0 0 0 0 0 0 0 0 0 0 0 0 0 0 0 0 0 0 0 0 0 0 0 0 0 0 0 0 0 0 0 0 0 0 0 0 0 0 0.0982837378025277 0.064630255304923 0 0 0 0 0 0 0 0 0 0 0 0 0.0857631260863547 0 0 0 0 0 0 0 0 0 0 0 0.0322172235512544 0 0 0 0 0 0 0 0 0 0 0 0 0 0 0 0 0 0 0 0 0 0 0 0 0 0.01820095074707 0.0409667819409615 0 0 0 0 0 0 0 0 0 0 0 0 0 0.00777456823332006 0 0.00424666932471679 0 0.00637000398707518 0 0 0 0 0 0 0 0 0 0 0 0 0 0 0 0.0168731702962542 0.0101684559179778 0.0158204140259312 0 0 0 0 0 0.00442375210602344 0 0 0 0 0 0 0 0 0 0 0 0.0118844896919489 0 0 0 0 0 0 0 0 0 0 0 0 0 0 0 0 0 0 0 0 0 0 0 0 0 0 0 0 0 0 0 0 0 0 0 0 0 0 0 0 0 0 0 0 0 0 0 0 0 0.0156730409210881 0 0 0.00799393469434526 0 0 0.00313191916271428 0 0 0 0 0 0 0 0 0 0 0 0 0 0 0 0 0 0 0 0 0 0 0 0 0 0 0 0 0 0 0 0 0 0 0 0 0 0 0 0 0 0 0 0 0 0 0 0 0 0 0 0 0 0
0 0 0 0 0 0 0 0 0 0 0 0 0 0 0 0 0 0 0 0 0 0 0 0 0 0 0 0 0 0 0 0 0 0 0 0 0 0 0 0 0.146371357785774 0 0 0 0 0 0 0.0299740728081448 0 0 0 0 0.0900866839558893 0 0 0 0 0 0 0 0 0 0 0 0 0 0 0 0 0 0 0 0 0 0 0 0 0 0 0 0 0 0.0574631998023811 0.0398336914834124 0.310860427690718 0 0 0 0 0 0 0 0 0 0 0 0 0 0 0 0 0 0 0 0 0 0 0 0 0 0 0 0 0 0 0 0 0 0 0 0 0 0 0 0 0 0.0456593688628614 0 0 0 0 0 0 0 0 0 0 0 0 0 0 0 0 0 0 0 0 0 0 0 0 0 0 0 0 0 0 0 0 0 0 0 0 0 0 0 0 0 0 0 0 0 0 0 0 0 0 0 0 0 0 0 0 0 0 0 0 0 0 0 0 0 0 0 0 0 0 0.138425891915513 0 0 0 0 0 0 0 0 0 0 0 0 0 0 0 0 0 0 0 0 0 0 0 0 0 0 0 0 0 0 0 0 0.0234552807476212 0 0 0 0 0 0 0 0 0 0 0.0795238977938448 0.03834612715384 0 0 0 0 0 0 0 0 0 0 0 0 0 0 0 0 0 0 0 0 0 0 0 0 0 0 0 0 0 0 0 0 0 0 0 0 0 0 0 0 0 0 0 0 0 0 0 0 0 0 0 0 0 0 0 0 0 0 0 0 0 0 0 0 0 0 0 0 0 0 0 0 0 0 0
0 0 0 0 0 0 0 0 0 0.0160281895252552 0 0 0 0 0 0 0 0 0 0 0 0 0 0 0 0 0 0 0 0 0.0255437996054102 0 0 0 0 0 0 0.238296412555901 0 0 0 0 0 0 0 0 0 0 0 0 0 0 0 0 0 0 0 0 0 0 0 0.0036438420649033 0 0 0 0 0 0 0 0 0 0 0 0.32213394400624 0 0 0 0 0 0 0 0 0 0 0 0.0545654179910735 0.0156552932332321 0.213155148914176 0 0 0 0 0 0.0355945086902829 0 0.0129519988258382 0.0149962009447943 0 0 0 0 0 0 0 0 0 0 0 0 0 0 0 0 0 0 0 0 0 0 0 0 0 0 0 0 0 0 0 0 0 0 0 0 0.0215818030863441 0 0 0.0147236034601863 0 0 0 0 0 0 0 0 0 0 0.0111298370963637 0 0 0 0 0 0 0 0 0 0 0 0 0 0 0 0 0 0 0 0 0 0 0 0 0 0 0 0 0 0 0 0 0 0 0 0 0 0 0 0 0 0 0 0 0 0 0 0 0 0 0 0 0 0 0 0 0 0 0 0 0 0 0 0 0 0 0 0 0 0 0 0 0 0 0 0 0 0 0 0 0 0 0 0 0 0 0 0 0 0 0 0 0 0 0 0 0 0 0 0 0 0 0 0 0 0 0 0 0 0 0 0 0 0 0 0 0 0 0 0 0 0 0 0 0 0 0 0 0 0 0 0 0 0 0 0 0 0 0 0 0 0 0 0 0 0 0 0 0 0 0 0 0 0 0 0 0 0 0 0 0 0 0 0 0 0 0 0 0 0
0 0 0 0.0873749821785834 0.00254558368567176 0 0 0.00750447551058865 0.00473848177462502 0.015800945490502 0 0 0 0 0 0 0 0 0 0 0 0 0 0 0 0 0 0 0 0.0387212748726096 0.0235408214423283 0 0 0 0 0 0.0860048512976422 0 0 0 0 0 0 0 0 0 0 0 0 0 0.013108070610655 0 0 0 0 0.00319804061677542 0 0 0 0 0 0.00329101109222856 0 0 0 0 0 0 0 0 0 0 0 0.0331552547530583 0 0 0.0015510370719686 0 0 0 0 0 0.00073000906501037 0 0 0.077588255523341 0.0245243750127998 0.111579124250282 0 0 0 0 0 0.128260016089918 0 0.0158174492881835 0.00320061081902257 0 0 0 0 0 0 0 0 0 0 0 0 0 0 0 0 0 0 0 0 0 0 0 0 0 0 0 0 0 0 0.00935317543631017 0 0 0.120817819786787 0 0 0.0366864308081218 0 0 0.00517764641528009 0 0 0.00512207741297327 0.0236622608779633 0 0 0 0 0 0.0054353488280508 0.00974018096098086 0 0 0 0 0 0 0.0861351550849075 0.0156352339428308 0 0 0 0 0 0 0 0 0 0 0 0 0 0 0 0 0 0 0 0 0 0 0 0 0 0 0 0 0 0 0 0 0 0 0 0 0 0 0 0 0 0 0 0 0 0 0 0 0 0 0 0 0 0 0 0 0 0 0 0 0 0 0 0 0 0 0 0 0 0 0 0 0 0 0 0 0 0 0 0 0 0 0 0 0 0 0 0 0 0 0 0 0 0 0 0 0 0 0 0 0 0 0 0 0 0 0 0 0 0 0 0 0 0 0 0 0 0 0 0 0 0 0 0 0 0 0 0 0 0 0 0 0 0 0 0 0 0 0 0 0 0 0 0 0 0 0 0 0 0 0 0 0 0 0 0 0 0 0 0 0 0
0 0 0 0 0 0 0 0 0 0 0 0 0 0 0 0.254264832347452 0 0 0 0 0 0 0 0 0 0 0 0 0 0 0.0268933882786864 0 0 0 0.0103745765182222 0 0 0 0 0 0.0493494753237403 0 0.0917436174854535 0 0.0242519259554268 0 0 0.0452099053125017 0 0.0802490074057922 0 0 0 0 0 0 0 0 0 0 0 0 0 0 0 0 0 0 0 0 0.0246211459819918 0 0 0 0 0 0 0 0 0 0 0 0 0 0 0 0 0 0 0 0 0 0 0 0 0 0 0 0 0 0 0 0 0 0 0 0 0 0 0 0 0 0 0 0 0 0 0 0 0 0 0 0 0 0 0 0 0 0 0 0 0 0 0 0.0385555625979822 0 0 0 0.0311355034845559 0 0.0217397792474476 0 0 0 0 0 0.0122548746482204 0.0358666678199152 0 0 0 0 0 0 0.0069881581452931 0.00538356403107749 0 0 0 0 0 0 0 0 0 0 0 0 0 0 0 0.0494465729264891 0 0 0 0 0 0 0 0 0 0 0 0 0 0 0.0481232251332497 0 0 0 0 0 0 0 0 0 0 0 0 0 0.00933626075419836 0 0 0 0 0 0 0 0 0 0 0 0.0512724696835964 0 0 0 0 0 0 0 0 0 0 0.0333576816530212 0 0 0 0.0196525725193959 0 0 0 0 0 0 0 0 0 0 0 0 0 0 0 0 0 0 0 0 0 0 0 0 0 0 0 0 0 0.00893899553581338 0 0 0 0 0 0 0 0 0 0 0 0 0 0 0 0 0 0 0 0 0 0 0 0 0 0 0 0 0 0 0 0 0 0 0 0 0 0 0 0 0 0 0 0 0 0 0 0.00460492130720431 0 0 0.00801780287810655 0 0 0 0 0 0 0 0 0.00836751302516602
0 0 0 0 0 0 0 0 0 0 0 0 0 0 0 0.0408833884972269 0 0 0 0 0 0.255451467809498 0 0.474971760295414 0 0 0 0 0 0 0 0 0 0 0 0 0 0 0 0 0 0 0 0 0 0 0 0 0 0 0.00610549958690517 0 0 0 0 0 0 0 0.00589521843103192 0 0 0 0 0 0 0 0 0 0 0 0 0 0 0 0 0 0.00932178954786415 0 0 0 0 0 0 0 0 0 0 0 0 0 0 0 0 0 0 0 0 0 0 0 0 0 0 0 0 0 0 0 0 0 0 0 0 0 0 0 0 0 0 0 0 0 0 0 0 0 0 0 0 0 0 0 0 0 0 0 0 0 0.0121217604389833 0 0.00682424385345829 0 0 0 0 0 0 0 0 0 0 0 0 0 0 0 0 0 0 0 0 0 0 0 0 0 0 0 0 0 0 0.0328950746399628 0 0 0 0 0 0 0 0 0 0 0 0 0 0 0.0473969993167456 0 0 0 0 0 0 0 0 0 0 0 0 0.00613052830551598 0.0346835967352151 0 0 0 0.0209891873349029 0 0 0 0 0 0 0 0.0219767717071144 0 0 0 0 0 0 0 0 0 0 0.0243527135001613 0 0 0 0 0 0 0 0 0 0 0 0 0 0 0 0 0 0 0 0 0 0 0 0 0 0 0 0 0 0 0 0 0 0 0 0 0 0 0 0 0 0 0 0 0 0 0 0 0 0 0 0 0 0 0 0 0 0 0 0 0 0 0 0 0 0 0 0 0 0 0 0 0 0 0 0 0 0 0 0 0 0 0 0 0 0 0 0 0 0 0 0 0 0
0 0 0 0 0 0 0 0 0 0 0 0 0 0 0 0.0171249385699399 0 0 0 0 0 0 0 0 0 0 0 0 0 0 0 0 0 0 0 0.179207744856732 0 0 0.0936395148178209 0 0 0.0810251063207435 0 0 0 0 0 0.133402193490368 0 0 0 0 0 0 0 0 0 0 0 0 0 0 0 0 0 0 0 0 0 0 0 0 0 0 0 0 0 0 0 0 0 0 0.0295543643144452 0.0589031287430385 0.0852653775509466 0 0 0 0 0 0 0 0 0 0 0 0 0 0 0 0 0 0 0 0 0 0 0 0 0 0 0 0 0 0 0 0 0 0 0 0 0 0 0 0 0 0.100968239898346 0 0 0 0 0 0 0 0 0 0 0 0 0 0 0 0 0 0 0 0 0 0 0 0 0 0 0 0 0 0 0 0 0 0 0 0 0 0 0 0 0 0 0 0 0 0 0 0 0 0 0 0 0 0 0 0 0 0 0 0 0 0 0 0 0 0 0 0 0 0 0 0 0 0 0 0.0235041213723476 0 0.0912062323719296 0 0 0 0 0 0 0 0 0 0 0 0 0 0 0 0 0 0 0 0 0 0 0 0 0 0 0 0 0 0 0 0 0 0 0 0 0 0 0 0 0 0 0 0 0 0 0 0 0 0 0 0 0 0 0 0 0 0 0 0 0 0 0 0 0 0 0 0 0 0 0 0 0 0 0 0 0 0 0.106199037693343 0 0 0 0 0 0 0 0 0 0 0 0 0 0 0 0 0 0 0 0 0 0 0 0 0 0 0 0 0 0 0 0 0 0
0 0 0 0 0 0 0 0 0 0 0 0 0 0 0 0 0 0 0 0 0 0 0 0 0 0 0 0 0 0 0 0 0 0 0 0 0 0 0 0 0.835602487047314 0 0 0 0 0 0 0 0 0 0 0 0 0 0 0 0 0 0 0 0 0 0 0 0 0 0 0 0 0 0 0 0 0 0 0 0 0 0 0 0 0 0 0 0 0 0 0 0 0 0 0 0 0 0 0 0 0 0 0 0 0 0 0 0 0 0 0 0 0 0 0 0 0 0 0 0 0 0 0 0 0 0 0 0 0 0 0 0 0 0 0 0 0 0 0 0 0 0 0 0 0 0 0 0 0 0 0 0 0 0 0 0 0 0 0 0 0 0 0 0 0 0 0 0 0 0 0 0 0 0 0 0 0 0 0 0 0 0 0 0 0 0 0 0 0 0 0 0 0 0 0 0 0 0 0 0 0 0 0 0 0 0.164397512952686 0 0 0 0 0 0 0 0 0 0 0 0 0 0 0 0 0 0 0 0 0 0 0 0 0 0 0 0 0 0 0 0 0 0 0 0 0 0 0 0 0 0 0 0 0 0 0 0 0 0 0 0 0 0 0 0 0 0 0 0 0 0 0 0 0 0 0 0 0 0 0 0 0 0 0 0 0 0 0 0 0 0 0 0 0 0 0 0 0 0 0 0 0 0 0 0 0 0 0 0 0 0 0 0 0 0 0 0 0 0 0 0 0 0 0
0 0 0 0 0 0 0 0 0 0 0 0 0 0 0 0 0 0 0 0 0 0 0 0 0 0 0 0.00724964038385688 0 0 0 0 0 0 0.0101275610274749 0 0 0 0.0516715364410572 0 0 0 0 0 0 0.0287327694728866 0.0151490738434642 0 0 0.185340391456163 0.0448562520100741 0 0 0 0 0 0 0 0 0 0 0 0 0.0178842501296348 0 0 0 0 0 0 0 0 0 0 0 0 0.0104375172539237 0 0 0 0 0 0 0 0 0 0 0 0 0 0 0 0 0 0 0 0 0 0 0 0.0117135691401591 0 0 0 0 0 0 0 0 0 0 0 0 0 0 0 0 0 0 0 0 0 0 0 0 0 0 0 0 0 0 0 0 0 0 0 0 0 0 0 0 0 0 0 0 0 0 0 0 0 0 0 0 0 0.108254096531352 0 0 0 0 0 0 0 0 0 0 0 0 0 0 0.0303479354594207 0.0560999125668419 0.0146239659549683 0 0 0 0 0 0 0 0.00545693603428655 0 0 0 0 0 0 0 0 0 0 0.05070636245473 0 0.00977071624034084 0 0 0 0 0 0 0 0 0 0 0 0 0.100830951412686 0 0 0 0 0 0 0 0 0 0 0 0 0 0 0 0 0 0.184237383299528 0 0 0 0.0446353226500631 0 0 0 0 0.0118738562370877 0 0 0 0 0 0 0 0 0 0 0 0 0 0 0 0 0 0 0 0 0 0 0 0 0 0 0 0 0 0 0 0 0 0 0 0 0 0 0 0 0 0 0 0 0 0 0 0 0 0 0 0 0 0 0 0 0 0 0 0 0 0 0 0 0 0 0 0 0 0 0 0 0 0 0 0 0 0 0 0 0 0 0 0 0
0 0 0 0 0 0 0 0 0 0 0 0 0 0 0 0 0 0 0 0 0.0468482527264459 0 0 0 0 0 0 0 0 0 0 0 0 0 0 0 0 0 0 0 0 0 0 0 0 0.172780489235758 0 0 0 0.037203677948905 0 0 0 0.0106830959521133 0 0 0 0 0 0 0 0 0 0 0 0.124010007590245 0.0475922882983875 0 0 0 0 0 0 0 0 0 0 0 0 0 0 0 0 0 0 0 0 0 0 0 0 0 0 0 0 0 0 0 0 0 0 0 0 0 0 0 0 0 0 0 0 0 0 0 0 0 0 0 0 0 0 0 0 0 0 0 0 0 0 0 0 0 0 0 0 0 0 0 0 0 0 0 0 0 0 0 0 0 0 0 0 0 0 0 0.13191679543868 0 0 0 0 0 0 0 0 0 0 0 0 0 0.0811808755622814 0 0 0 0.0594661436221094 0 0 0 0 0 0 0.0262424943616891 0 0 0 0 0.0377499406156761 0 0 0 0 0 0.0127208410564698 0 0 0 0 0 0 0 0 0 0 0 0 0 0 0.0161640143341787 0 0 0.0982452653215892 0 0.0128499588161986 0 0 0 0 0 0 0 0 0.0208188023997503 0 0 0 0 0 0 0 0 0 0 0 0 0.0148481010377151 0.0486789556818073 0 0 0 0 0 0 0 0 0 0 0 0 0 0 0 0 0 0 0 0 0 0 0 0 0 0 0 0 0 0 0 0 0 0 0 0 0 0 0 0 0 0 0 0 0 0 0 0 0 0 0 0 0 0 0 0 0 0 0 0 0 0 0 0 0 0 0 0 0 0 0 0 0 0 0 0 0 0 0 0 0 0 0 0
0 0 0 0 0 0 0 0 0 0 0 0 0 0.00945697080740471 0.00898744245066006 0.0126839365260836 0 0 0 0 0.010458379983249 0 0.0598923628162317 0.0115571031920229 0 0 0 0 0 0 0 0 0 0 0 0 0 0 0.0168827828295174 0 0 0 0 0 0 0.0176723175113205 0 0.0345970012202704 0 0.301363391550393 0 0 0 0 0.00676510676491751 0 0 0 0 0 0 0 0 0 0 0.0148446861449098 0 0 0 0 0 0 0 0 0.0256269611730807 0 0 0 0.00822655330038153 0 0 0 0 0 0 0 0 0 0 0 0 0 0 0 0 0 0 0 0 0 0 0 0 0 0 0 0.00500454376755487 0 0 0 0 0 0 0 0 0.00628765909926684 0 0 0 0 0 0 0 0 0 0 0 0 0.0230142704847563 0 0 0 0 0 0.401291579401232 0 0 0 0 0 0 0 0 0 0 0 0 0 0 0 0 0 0 0 0 0 0 0 0 0 0 0 0 0 0 0 0 0 0.00661206388683008 0 0.0118214958001507 0 0 0 0 0 0 0 0 0 0 0 0 0 0 0 0 0 0 0 0.00695339128976634 0 0 0 0 0 0 0 0 0 0 0 0 0 0 0 0 0 0 0 0 0 0 0 0 0 0 0 0 0 0 0 0 0 0 0 0 0 0 0 0 0 0 0 0 0 0 0 0 0 0 0 0 0 0 0 0 0 0 0 0 0 0 0 0 0 0 0 0 0 0 0 0 0 0 0 0 0 0 0 0 0 0 0 0 0 0 0 0 0 0 0 0 0 0 0 0 0 0 0 0 0 0 0 0 0 0 0 0 0 0 0 0 0 0 0 0 0 0 0 0 0 0 0 0 0 0 0
0 0 0 0 0 0 0 0 0 0 0 0 0 0 0 0 0 0 0 0 0 0 0 0 0 0 0 0.00536324518893125 0 0 0 0 0 0 0 0 0 0 0 0 0 0 0.0265801757464089 0.0973016231498548 0.0132267023334408 0 0.0280819368248925 0 0 0.0328690704431359 0.0287691313961132 0 0 0 0 0 0 0 0 0 0.0289226773465307 0 0 0 0 0.0312733359101853 0 0 0.00822654300563487 0 0 0 0 0 0 0 0.0628064525832115 0.0383829174752486 0 0 0 0 0 0 0 0 0 0 0 0 0 0 0 0 0 0 0 0 0 0 0 0 0 0 0 0 0 0 0 0 0 0 0 0 0 0 0 0 0 0 0 0 0 0 0 0 0 0 0 0.0121488337899099 0 0 0 0 0 0 0 0 0 0 0.00753009285168978 0 0 0 0 0 0 0 0 0 0 0 0 0 0.0251732100692357 0 0 0 0 0 0 0 0 0 0 0 0 0 0.0145639302580323 0 0 0 0.00611881334661684 0 0 0 0 0 0 0.0181189842887056 0 0 0 0 0.0203903573028513 0 0 0 0 0 0.0121090490381673 0 0 0 0 0 0 0 0 0 0 0 0 0 0 0.16764896135183 0 0 0.102369547257324 0 0 0 0 0 0 0 0 0 0 0 0 0 0 0 0 0 0 0.0344477752256235 0 0 0 0 0.104718797077239 0.0728578367391865 0 0 0 0 0 0 0 0 0 0 0 0 0 0 0 0 0 0 0 0 0 0 0 0 0 0 0 0 0 0 0 0 0 0 0 0 0 0 0 0 0 0 0 0 0 0 0 0 0 0 0 0 0 0 0 0 0 0 0 0 0 0 0 0 0 0 0 0 0 0 0 0 0 0 0 0 0 0 0 0 0 0 0 0
0 0 0 0 0.0246612981845831 0 0 0.0164417947062686 0 0 0 0 0 0 0 0 0 0 0 0 0 0 0 0.0106548676870772 0 0 0 0 0.00565015730187525 0 0 0 0 0 0 0 0 0 0 0 0 0 0.00481054095135938 0 0 0.00963950053665095 0 0 0 0.00746279566551254 0.290962148983208 0 0 0 0 0 0 0 0.0728805694499339 0 0.0121468232247163 0.0120615950837518 0 0.00711796463024056 0 0 0 0 0.00325897256765099 0.00736054901683106 0 0 0 0.042556720328215 0 0.0017730390640964 0.0138879768913927 0.0307699707048556 0.0242241423589093 0 0 0 0 0 0 0.0106556643720266 0.000993398039419005 0.00493874104502672 0 0 0 0 0 0 0 0 0 0 0 0 0 0 0 0 0 0 0 0 0 0 0 0 0 0 0 0 0 0 0 0 0 0 0 0 0 0 0 0 0 0 0 0.119528569198375 0.0696015443614114 0.0325163135832724 0 0 0 0 0 0 0.0642746809471513 0 0 0 0 0 0 0 0 0 0 0 0 0 0 0 0 0 0 0 0 0 0 0 0 0 0 0 0 0 0 0 0 0 0 0 0 0 0 0 0 0 0 0 0 0 0 0 0.0309999851220275 0 0 0 0 0 0 0 0 0 0 0 0 0 0 0 0 0 0 0 0 0 0 0 0 0 0.00694810564539482 0 0 0 0 0 0 0 0 0 0 0 0 0 0 0 0 0 0 0 0 0 0 0 0 0 0 0 0 0 0 0 0 0 0 0 0 0 0 0 0 0 0 0.0300597429142436 0 0 0 0 0 0 0 0 0 0 0 0 0 0 0 0 0 0 0 0 0 0 0 0 0 0 0 0 0 0 0 0 0 0.000831372418124739 0 0 0 0 0 0 0 0 0 0 0 0 0 0 0 0 0 0 0 0 0 0 0 0 0 0.0303304550163986
0 0 0 0 0 0 0 0 0 0 0 0 0 0 0 0.112054489059842 0 0 0 0 0 0 0 0 0 0.109537410137462 0 0 0 0 0 0 0 0 0.0116314901543498 0.021026082275589 0 0 0.0491498436827486 0 0.0764319428098928 0 0 0 0.0540292824704508 0 0 0 0 0 0 0 0 0 0 0 0 0 0 0 0 0 0 0 0 0 0 0 0 0 0 0 0 0 0.0889901381063069 0 0 0 0 0 0 0 0 0 0 0 0 0 0 0 0 0 0 0 0 0 0 0 0 0 0 0 0 0 0 0 0 0 0 0 0 0 0 0 0 0 0 0 0 0 0 0 0 0 0 0 0.132419865565227 0 0 0 0 0 0 0 0 0 0 0 0 0 0 0 0 0 0 0 0 0 0 0 0 0 0 0 0 0 0 0 0 0 0 0 0 0 0 0 0 0 0 0 0 0.0189831060309111 0 0 0 0 0 0 0 0 0 0 0 0 0 0 0.00880784976056118 0 0 0 0 0 0 0 0 0 0 0 0 0 0 0 0 0 0.159168436891407 0 0 0 0 0 0 0 0 0 0 0 0 0 0 0 0 0 0 0 0 0 0 0 0 0 0 0 0 0 0 0 0 0 0 0 0 0 0 0 0 0 0 0 0 0 0 0 0 0 0 0 0 0 0 0 0 0 0 0 0 0 0 0 0 0 0 0 0 0 0 0 0 0 0 0 0 0 0 0.157770063055252 0 0 0 0 0 0 0 0 0 0 0 0 0 0 0 0 0 0 0 0 0 0 0 0 0 0 0 0 0 0 0 0 0 0
0 0 0 0 0 0 0 0 0 0 0 0 0.290473240186726 0 0 0 0 0 0 0 0 0 0 0 0.227306022683916 0.0200394684077736 0 0 0 0 0 0.150792614366939 0 0 0.117446446777687 0 0 0 0 0 0 0 0 0 0 0 0 0 0 0 0 0 0 0 0 0 0 0 0 0 0 0 0 0 0 0 0 0 0 0 0 0 0 0 0 0 0 0 0 0 0 0 0 0 0 0 0 0 0 0 0 0 0 0 0 0 0 0 0 0 0 0 0 0 0 0 0 0 0 0 0 0 0 0 0.0195933569602923 0 0 0 0 0 0.0310957606715288 0 0 0 0 0 0.0620442876277568 0 0.0286125212753475 0 0 0 0 0 0 0 0 0 0 0 0 0 0 0 0 0 0 0 0 0 0 0 0 0 0 0 0 0 0 0 0 0 0 0 0 0 0 0 0 0 0 0 0 0 0 0 0 0 0 0 0 0 0 0 0 0 0 0.0525962810420334 0 0 0 0 0 0 0 0 0 0 0 0 0 0 0 0 0 0 0 0 0 0 0 0 0 0 0 0 0 0 0 0 0 0 0 0 0 0 0 0 0 0 0 0 0 0 0 0 0 0 0 0 0 0 0 0 0 0 0 0 0 0 0 0 0 0 0 0 0 0 0 0 0 0 0 0 0 0 0 0 0 0 0 0 0 0 0 0 0 0 0 0 0 0 0 0 0 0 0 0 0 0 0 0 0 0 0 0 0 0 0 0 0 0 0 0 0 0 0 0 0 0 0 0 0 0 0 0 0 0
0 0 0 0 0 0 0 0 0 0 0 0 0 0 0 0 0 0 0 0 0 0 0 0.00905671118862559 0 0 0 0 0 0 0 0 0 0 0 0 0 0 0.0378422684111493 0 0 0 0.155178680086954 0.0189623815024322 0.204140976013408 0.0297487717855321 0.0196768554248869 0 0 0 0.0364397302224795 0 0 0 0.00523728603898739 0 0 0 0 0 0 0 0 0 0 0.103516004607077 0.0469570609392138 0 0 0 0 0 0 0 0 0 0.00519060411847643 0 0 0 0 0 0 0 0 0 0 0 0 0 0 0 0 0 0 0 0 0 0 0 0 0 0 0 0.00409107287390628 0 0 0 0 0 0 0 0 0 0.00425508644099154 0 0 0 0.0039856918034722 0 0 0 0 0 0 0 0 0 0 0 0 0 0 0 0.271011312595813 0 0 0 0 0 0 0 0 0 0 0 0 0 0 0 0 0 0 0 0.0357620711191506 0 0 0 0 0 0 0 0 0 0 0 0 0 0 0 0 0 0 0 0 0 0 0 0 0 0 0 0 0 0 0 0 0 0 0 0 0 0 0 0 0 0 0 0 0 0 0 0 0 0 0 0 0 0 0 0 0 0 0 0 0 0 0 0 0 0 0 0 0.00894743482744393 0 0 0 0 0 0 0 0 0 0 0 0 0 0 0 0 0 0 0 0 0 0 0 0 0 0 0 0 0 0 0 0 0 0 0 0 0 0 0 0 0 0 0 0 0 0 0 0 0 0 0 0 0 0 0 0 0 0 0 0 0 0 0 0 0 0 0 0 0 0 0 0 0 0 0 0 0 0 0 0 0 0 0 0 0 0 0 0 0 0 0 0 0 0
0 0 0 0.00975855175600064 0 0 0 0 0 0 0 0 0 0 0 0.00413460391345646 0 0 0 0 0 0 0 0.0141909921099758 0 0 0 0 0 0.0174643270079617 0.0170353637229898 0 0 0 0 0 0 0.0185512223593576 0 0.00164077051575046 0 0 0.0168114580350576 0 0 0.0116554430824586 0.343408515325706 0 0 0.0163115628295111 0 0 0 0.00417887551135972 0.0146270615395469 0 0 0.0500036530479893 0.0699081013953993 0 0 0 0 0.00404090524121806 0 0 0 0 0 0 0 0.00833661095537815 0 0.00804291898278765 0 0 0.0277298499368896 0.00305465792904824 0 0 0 0 0 0 0 0.00600765394488362 0.00120950232369581 0.00611675973971597 0 0 0 0 0 0 0 0 0 0 0 0 0 0 0 0 0 0 0 0 0 0 0 0 0 0 0 0 0 0 0 0 0 0 0 0 0 0 0 0 0 0 0.0173086710056142 0.0251240410617687 0.00590462228553139 0.00430769358415401 0 0 0 0 0 0 0.12342267666172 0 0 0 0 0 0 0 0 0 0 0 0 0 0.0289343974350427 0 0 0 0 0 0 0 0 0 0 0 0 0 0 0 0 0 0 0 0 0 0 0 0 0 0 0 0 0 0 0.00114109049787474 0 0 0 0 0 0 0 0 0 0 0 0 0 0 0 0 0 0 0 0 0 0 0 0 0 0 0 0 0.00313985268372815 0.00440861224716584 0 0 0 0 0 0 0 0 0 0 0 0 0 0 0 0 0 0 0 0 0 0 0 0 0 0 0 0 0 0.000947656146476452 0 0 0 0 0 0 0 0 0 0 0 0.0403901828550392 0 0 0 0 0 0 0 0 0 0 0 0 0 0 0 0 0 0 0 0 0 0 0 0 0 0 0 0 0 0 0 0 0 0 0 0 0 0 0 0.00296632416771156 0 0.0148019633289902 0 0 0 0.00458460666881168 0.0108617537864359 0.0155821979152329 0 0 0 0 0.00154836134543742 0 0 0.00447922718707905 0 0 0 0.0159267079300479
0 0 0 0 0 0 0 0 0 0 0 0 0 0 0 0 0 0 0 0 0 0 0 0 0 0 0 0 0 0 0 0 0 0 0 0 0 0 0 0 0 0 0 0 0 0 0 0 0 0 0 0 0 0 0 0 0 0 0 0 0 0 0 0 0 0 0 0 0 0 0 0 0 0 0 0 0 0 0 0 0 0 0 0 0 0 0 0 0 0 0 0 0 0 0 0 0 0 0 0 0 0 0 0 0 0 0 0 0 0 0 0 0 0 0 0 0 0 0 0 0 0 0 0 0 0 0 0 0 0 0 0 0 0 0 0 0 0 0 0 0 0 0 0 0 0 0 0 0 0 0 0 0 0 0 0 0 0 0 0 0 0 0 0 0 0 0 0 0 0 0 0 0 0 0 0 0 0 0 0 0 0 0 0 0 0 0 0 0 0 0 0 0 0 0 0 0 0 0 0 0 0 1 0 0 0 0 0 0 0 0 0 0 0 0 0 0 0 0 0 0 0 0 0 0 0 0 0 0 0 0 0 0 0 0 0 0 0 0 0 0 0 0 0 0 0 0 0 0 0 0 0 0 0 0 0 0 0 0 0 0 0 0 0 0 0 0 0 0 0 0 0 0 0 0 0 0 0 0 0 0 0 0 0 0 0 0 0 0 0 0 0 0 0 0 0 0 0 0 0 0 0 0 0 0 0 0 0 0 0 0 0 0 0 0 0 0 0
0 0 0 0 0 0 0 0 0 0 0 0 0 0 0 0 0 0 0 0 0 0 0 0 0 0 0 0 0 0 0 0 0 0 0 0.168987968925473 0 0 0 0 0 0 0 0 0 0 0 0 0 0 0 0 0 0 0 0 0 0 0 0 0 0 0 0 0 0 0 0 0 0 0 0 0 0 0 0 0 0 0 0 0 0 0 0.329142768198916 0.380509860854376 0 0 0 0 0 0 0 0 0 0 0 0 0 0 0 0 0 0 0 0 0 0 0 0 0 0 0 0 0 0 0 0 0 0 0 0 0 0 0 0 0 0 0 0 0 0 0 0 0 0 0 0 0 0 0 0 0 0 0 0 0 0 0 0 0 0 0 0 0 0 0 0 0 0 0 0 0 0 0 0 0 0 0 0 0 0 0 0 0 0 0 0 0 0 0 0 0 0 0 0 0 0 0 0 0 0 0 0 0 0 0 0 0.0803993560284891 0 0 0 0 0 0 0 0 0 0 0 0 0 0 0 0 0 0 0 0 0 0 0 0 0 0 0 0 0 0 0 0 0 0 0 0 0 0 0 0 0 0 0 0.0409600459927461 0 0 0 0 0 0 0 0 0 0 0 0 0 0 0 0 0 0 0 0 0 0 0 0 0 0 0 0 0 0 0 0 0 0 0 0 0 0 0 0 0 0 0 0 0 0 0 0 0 0 0 0 0 0 0 0 0 0 0 0 0 0 0 0 0 0 0 0 0 0 0 0 0 0 0 0
0 0 0 0 0 0 0 0 0 0 0 0 0 0 0 0 0 0 0 0 0 0 0 0 0 0 0 0.0436169881788403 0 0 0 0 0 0 0 0 0 0 0 0 0 0 0 0.00607300946072707 0 0 0 0 0 0 0.0104121121784474 0 0 0 0.0139748693224334 0 0 0.0143230993178045 0 0 0 0 0 0 0.0211456959099155 0 0.0254712803941797 0 0 0 0 0.00956136565715045 0 0 0 0 0.0140771077383177 0 0 0 0 0 0 0 0 0 0 0 0 0 0 0 0 0 0 0 0 0 0 0 0 0 0 0 0.0109042470447101 0.163866926991223 0 0.0894939413136975 0.0567998266071328 0.0259703892305163 0 0 0 0 0 0 0 0 0 0 0 0 0 0 0 0 0 0 0 0 0 0 0 0 0 0 0 0 0 0 0 0 0 0 0 0 0 0 0 0 0 0 0 0 0.054487212818392 0 0 0 0 0 0 0 0 0 0 0 0 0 0 0 0 0 0 0.0101676840323674 0.0329530508176712 0 0 0 0 0 0 0 0 0 0 0 0 0 0 0 0 0 0 0 0 0 0 0 0 0 0 0 0 0 0 0 0 0 0 0.0851502444300656 0 0 0 0 0 0 0 0 0 0 0 0 0 0 0 0 0 0 0 0 0 0 0 0 0 0 0 0 0 0 0 0 0 0 0 0 0 0 0 0 0 0 0 0 0 0 0 0 0 0 0 0 0 0 0.00597284735715273 0.0793293957253473 0.0580773827353476 0 0.0586658171873163 0.0315735849545137 0 0 0 0 0 0 0.0102957872979825 0 0 0.00571807161849193 0.0504848026503434 0 0.0114332590299129 0 0 0 0 0 0 0 0 0 0 0 0 0 0 0 0 0 0 0 0 0 0 0 0 0 0 0 0 0 0 0 0 0 0 0
0 0 0 0.030671140407882 0 0 0 0 0 0 0.0320366253592116 0 0 0 0 0.00100357788963651 0 0 0 0 0 0 0 0 0 0 0 0 0 0.0169780328765727 0.00381158915946458 0 0 0.0592708074892572 0 0 0 0 0 0 0 0 0 0 0.00168717225861061 0 0 0 0 0.00192819686698355 0.012030446532601 0 0 0.00461310149128343 0 0 0 0.0215287577197528 0.00376533007199882 0 0 0 0 0 0 0 0 0 0 0 0 0.107107145600846 0 0 0 0 0.0399248769224526 0 0 0 0 0 0 0 0 0 0 0.00202923894659306 0 0 0 0 0 0 0 0 0 0 0 0 0.00876229810635763 0.0924933474288271 0 0 0 0 0 0 0 0 0 0 0 0 0 0 0 0 0 0 0 0 0 0 0 0 0 0 0 0 0.00533968675709188 0 0 0.00381334214449404 0 0 0 0 0 0.0922448725115879 0 0 0 0 0 0 0 0 0 0 0.00471972321786314 0.00485867365252741 0 0.0665343433979371 0.031209316500362 0 0 0 0 0 0 0 0 0 0 0 0 0 0 0 0 0 0 0 0 0 0 0 0 0 0 0 0 0 0 0 0 0 0.00479486512196415 0 0 0 0 0 0 0 0 0 0 0 0 0 0 0 0 0 0.0034592713571364 0 0 0 0 0 0 0 0.00348647821833626 0.00452856003361551 0 0 0 0 0 0 0 0 0 0 0 0 0 0 0 0 0 0 0 0 0 0 0 0 0 0 0 0 0 0.00291714674146577 0 0 0 0 0 0 0 0 0 0 0 0.137526726840506 0.000768926865413063 0 0 0 0 0 0 0 0 0 0 0 0 0 0 0 0 0 0 0 0 0 0 0 0 0 0 0 0 0 0 0 0 0 0 0 0 0 0 0.00901686368030393 0 0.0505086379662905 0 0 0 0 0.0216051270216511 0.0218104401118038 0 0 0 0 0.0031734080833438 0 0 0.0267488914329951 0 0 0.00672892054532033 0.0545640926696596
0 0 0 0 0 0 0 0 0 0 0 0 0.0264043380412665 0 0 0 0 0 0 0 0 0 0.0298863696747459 0 0 0 0 0 0 0 0 0 0 0 0.0406464176211066 0 0 0.0134977399688564 0 0 0 0 0 0 0 0 0 0 0 0 0 0 0 0 0 0 0.0236223270256628 0 0 0 0 0 0 0 0 0 0 0 0 0 0 0 0 0 0 0 0 0 0 0 0 0 0 0 0 0.0752934575575172 0 0.0101994200516546 0 0 0 0 0 0 0 0 0 0 0 0 0 0 0 0 0 0 0 0 0 0 0 0 0 0 0.288455890640508 0 0 0 0.0070974845583955 0 0.0141040681826798 0 0 0 0 0 0 0 0 0 0 0 0 0 0 0 0 0 0 0 0 0 0 0 0 0 0 0 0 0 0 0 0 0 0 0 0 0 0 0 0 0 0 0 0 0 0 0.0188014257362448 0 0 0 0 0 0 0 0 0 0 0 0 0 0 0 0 0 0 0 0.0200022592659512 0 0.0149636497548844 0 0 0 0.0219635355898816 0 0.0241541935452876 0 0 0 0 0 0 0 0 0 0 0 0.17334466604366 0 0 0 0 0 0 0.0419093063677218 0 0 0 0 0 0 0 0 0 0 0.0269329490444089 0 0 0 0 0 0 0 0 0 0 0 0 0 0 0 0 0 0 0 0 0 0 0 0 0 0 0 0 0 0 0 0 0 0 0.0417267888328845 0 0 0.0122326769060708 0 0 0 0 0 0 0 0 0 0 0 0 0 0 0 0 0 0 0 0 0 0 0 0 0 0 0 0 0 0 0 0 0 0 0 0 0 0 0.0747610355906113 0 0 0 0 0 0 0 0 0 0 0 0 0 0 0
0 0 0 0 0 0 0 0 0 0 0 0 0.037544311127152 0 0 0 0 0 0 0 0 0 0 0 0 0 0 0 0 0 0 0 0 0.142577416601093 0.0333373369785292 0 0 0 0 0 0 0 0 0 0 0 0 0 0 0 0 0 0 0 0 0.0525411142293604 0 0 0 0 0 0 0 0 0 0 0 0 0 0 0 0.293470883377558 0 0 0 0 0 0 0 0 0 0 0 0 0 0 0 0 0 0 0 0 0 0 0 0 0 0 0 0 0 0 0 0 0 0 0 0 0 0 0 0 0 0 0 0 0 0 0 0 0 0 0 0 0 0 0 0 0 0 0 0 0 0 0 0 0 0 0 0 0 0 0 0 0 0 0 0 0 0 0 0 0 0 0 0 0 0 0 0 0 0 0 0 0 0 0 0 0 0 0 0 0 0 0 0 0 0 0 0 0 0 0 0 0 0 0 0 0.0675456147273111 0.0145142147389515 0 0 0 0 0 0.0562289668319623 0 0 0 0 0 0 0 0 0 0 0 0 0 0 0 0 0 0 0.0602020982391662 0 0 0 0 0 0 0 0 0 0 0 0 0 0 0 0 0 0 0 0 0 0 0 0 0 0 0 0 0 0 0 0 0 0 0 0 0 0 0 0 0 0 0.165626920698353 0 0 0 0 0 0 0 0 0 0 0 0 0 0 0 0 0 0 0 0 0 0 0 0 0 0 0 0 0 0 0 0 0 0 0 0 0 0 0 0 0 0 0 0 0 0 0 0 0 0 0 0 0 0 0 0 0 0 0 0.0764111224505638
0 0 0 0 0 0 0 0 0 0 0 0 0 0 0 0 0 0 0 0 0 0 0 0 0 0 0 0 0 0 0 0 0 0 0 0 0 0 0 0 0 0 0 0 0 0 0 0 0 0 0.260813892890563 0 0 0.0299837940993352 0.136528494062089 0 0 0 0 0 0 0 0 0 0 0 0 0 0 0 0 0 0 0 0 0 0 0 0 0 0 0 0 0 0 0 0 0 0 0 0 0 0 0 0 0 0 0 0 0 0 0 0 0 0 0 0 0 0 0 0 0 0 0 0 0 0 0 0 0 0 0 0 0 0 0 0 0 0 0 0 0 0 0 0 0 0 0 0 0 0 0 0 0 0 0 0 0 0 0 0 0 0 0 0.105837262054625 0 0 0 0 0 0 0 0 0 0 0 0 0 0 0 0 0 0 0 0 0 0 0 0 0 0 0 0 0 0 0 0 0 0 0 0 0 0 0 0 0 0 0 0 0 0 0 0 0 0 0 0 0 0 0 0 0 0 0 0 0 0 0 0 0 0 0 0 0 0 0 0 0 0 0 0 0 0 0 0 0 0 0 0 0 0 0 0 0 0 0 0 0 0 0 0 0 0 0 0 0 0 0.15903236077239 0 0 0 0 0 0 0 0 0 0 0 0 0 0 0 0 0 0 0 0 0 0 0 0 0 0 0 0 0 0 0 0 0 0 0 0 0 0 0 0.0239544501817944 0 0.106202768038597 0 0 0 0 0.0738375384798966 0.0345192384898007 0 0 0 0 0 0 0 0.0488699654809381 0 0 0 0.0204202354499714
0 0 0 0 0 0 0 0 0 0 0 0 0 0 0 0.00536053446421868 0 0 0 0 0 0.00168930743122425 0 0.00208753847016325 0 0 0 0 0 0 0 0 0 0 0 0 0 0 0 0.000910917540600499 0 0 0 0 0 0 0.0494582616891465 0 0 0 0.0401957405192253 0 0 0 0.00263227294869724 0 0 0 0 0 0 0.000889588155701929 0 0.00113552990351111 0 0 0 0 0 0 0 0 0 0.00878954822547632 0 0 0 0 0.00103787082010801 0 0 0.00125620393172404 0 0 0 0.084982087612874 0.0329989724692879 0.147493177734915 0.0271629647869748 0.195988845015753 0 0 0 0.00378789297364667 0 0.0621731995831765 0 0 0.00115684467274794 0 0 0 0 0 0 0 0 0 0 0 0 0 0 0 0 0 0 0 0 0 0 0 0 0 0 0 0 0 0 0 0 0.00240188802039521 0 0 0 0 0 0 0 0 0.0537072340211058 0 0.0480361205372179 0.159578703669319 0 0 0.0392920720644776 0 0 0 0 0 0 0 0.0211312827530318 0.00324555864662354 0 0 0 0 0 0 0 0 0 0 0 0 0 0 0 0 0 0 0 0 0 0 0 0 0 0 0 0 0 0 0 0 0 0 0 0 0 0 0 0 0 0 0 0 0 0 0 0 0 0 0 0 0 0 0 0 0 0 0 0 0 0 0 0 0 0 0 0 0 0 0 0.00141984133865658 0 0 0 0 0 0 0 0 0 0 0 0 0 0 0 0 0 0 0 0 0 0 0 0 0 0 0 0 0 0 0 0 0 0 0 0 0 0 0 0 0 0 0 0 0 0 0 0 0 0 0 0 0 0 0 0 0 0 0 0 0 0 0 0 0 0 0 0 0 0 0 0 0 0 0 0 0 0 0 0 0 0 0 0 0 0 0 0 0 0
0 0 0 0 0 0 0 0 0 0 0 0 0 0 0 0 0.0413631163414002 0 0 0 0.0773851457317446 0 0 0 0 0 0.0166225195357376 0 0 0 0 0 0 0 0 0 0 0 0 0 0 0 0 0 0 0 0 0 0 0 0 0 0 0 0 0 0 0 0 0 0.201832724776866 0.00999627746646618 0.118280335262366 0 0 0 0 0.0107083782960507 0 0.0278689396656765 0 0 0 0 0 0 0.0087294837819528 0.101565764062896 0.0291427600019411 0 0 0 0 0 0 0 0 0 0 0 0 0.00564667771032577 0 0 0 0 0 0 0 0 0 0 0 0 0 0 0 0 0 0 0 0 0 0 0 0 0 0 0 0 0 0 0.197194683239139 0.0249759364997943 0.11158521771624 0.0171020399114034 0 0 0 0 0 0 0 0 0 0 0 0 0 0 0 0 0 0 0 0 0 0 0 0 0 0 0 0 0 0 0 0 0 0 0 0 0 0 0 0 0 0 0 0 0 0 0 0 0 0 0 0 0 0 0 0 0 0 0 0 0 0 0 0 0 0 0 0 0 0 0 0 0 0 0 0 0 0 0 0 0 0 0 0 0 0 0 0 0 0 0 0 0 0 0 0 0 0 0 0 0 0 0 0 0 0 0 0 0 0 0 0 0 0 0 0 0 0 0 0 0 0 0 0 0 0 0 0 0 0 0 0 0 0 0 0 0 0 0 0 0 0 0 0 0 0 0 0 0 0 0 0 0 0 0 0 0 0 0 0 0 0 0 0 0 0 0 0 0 0 0 0 0 0 0 0 0 0 0 0 0 0 0 0 0 0 0 0 0 0 0 0
0 0 0 0 0 0 0 0 0 0 0 0 0 0 0 0 0 0 0 0 0.00969056988414961 0 0 0 0 0 0 0 0 0 0 0 0 0 0 0 0 0 0 0 0 0 0 0 0 0.0282984342889475 0.0346225580317363 0 0 0 0 0 0 0 0 0 0 0 0 0.126730580736144 0 0 0.0320608159917142 0 0 0 0 0.0269929952933011 0 0 0 0 0 0 0 0 0.0943721525647814 0.399504846681712 0.0187156510383016 0 0 0 0 0 0 0 0 0 0 0 0 0 0 0 0 0 0 0 0 0 0 0 0 0 0 0 0 0 0 0.00990556408320246 0 0 0 0 0 0 0 0 0 0 0 0 0 0 0 0 0 0 0 0.143314203899478 0 0 0 0 0.012043010955067 0 0 0 0 0 0 0 0 0 0 0 0 0 0 0 0 0 0 0 0 0 0 0 0 0 0 0 0 0 0.00478144037553037 0 0 0 0 0 0 0 0 0 0 0 0 0 0 0 0 0 0 0 0 0 0 0 0 0 0 0 0 0 0 0 0 0 0 0 0 0 0 0 0 0 0 0 0.0116884982932593 0 0 0 0.00620629487264527 0 0 0 0 0 0 0 0 0 0 0 0 0 0 0 0 0 0 0 0.00738880770272737 0.0336835753073027 0 0 0 0 0 0 0 0 0 0 0 0 0 0 0 0 0 0 0 0 0 0 0 0 0 0 0 0 0 0 0 0 0 0 0 0 0 0 0 0 0 0 0 0 0 0 0 0 0 0 0 0 0 0 0 0 0 0 0 0 0 0 0 0 0 0 0 0 0 0 0 0 0 0 0 0 0 0 0 0 0 0 0 0
0 0 0 0 0 0.00611490674134532 0 0 0 0.0131683727862973 0 0 0 0 0 0 0 0 0 0 0.00804127278676787 0 0 0 0 0 0 0 0 0 0 0 0 0 0 0 0.00324666052254505 0.00812458592811121 0 0 0 0 0 0 0 0 0.0248323282525434 0 0 0 0 0 0 0 0 0 0 0 0.00269882420617126 0.00453361251977501 0 0 0.00876938899883234 0.0519721648887543 0 0 0 0 0 0 0.0212918558756052 0 0.0979680153454592 0.0305740249719161 0 0 0 0.0759044307985666 0.155433156122174 0.0187215733220889 0 0 0 0 0 0.00841901946827226 0.00802303229011316 0.00535357330742287 0 0 0 0 0 0 0 0 0 0 0 0 0 0 0 0 0 0 0 0 0 0 0 0 0 0 0 0 0 0 0 0 0 0 0 0 0 0 0 0 0 0 0 0.0259487280965933 0.0130032051076032 0.0048361701540899 0.0109391679680287 0 0 0 0 0 0 0 0 0 0 0 0 0 0 0 0 0 0 0 0 0 0 0 0 0 0 0 0 0 0 0 0 0 0 0 0 0 0 0 0 0 0 0 0 0 0 0 0 0.0303761399951409 0 0 0.114612685356772 0 0 0 0 0 0 0 0 0 0 0 0 0 0 0 0.00586778048441179 0 0.064169193120604 0 0 0 0 0 0 0 0.0896837213166885 0.00932043844267788 0 0 0 0 0 0 0 0 0 0 0 0 0 0 0.0107422490877343 0 0 0 0 0 0 0 0 0 0 0 0 0 0 0 0 0 0 0 0 0 0 0 0 0 0 0 0 0 0 0 0 0 0 0 0 0 0 0 0 0 0 0 0 0 0 0 0 0 0 0 0 0 0 0.0501082916660115 0 0 0 0 0 0 0 0.0121057190793074 0 0 0 0 0 0 0 0 0 0 0 0 0 0 0 0 0.00509571099157546 0 0 0 0 0 0 0 0 0
0 0 0 0 0 0 0 0 0 0 0 0 0 0 0 0 0 0 0 0 0.287273099455228 0 0 0 0 0 0.0273185545378926 0 0 0 0 0 0 0 0 0 0 0 0 0 0 0 0 0 0 0 0 0 0 0 0 0 0 0 0 0 0 0 0 0.263902400397084 0.113924078261326 0.0431413799117583 0 0 0.0214423414018027 0 0 0 0 0 0 0 0 0 0 0 0.0669105470248061 0 0.0595345587481487 0 0 0 0 0 0 0 0 0 0 0 0 0 0 0 0 0 0 0 0 0 0 0 0 0 0 0 0 0 0 0 0 0 0 0 0 0 0 0 0 0 0 0 0 0 0 0 0 0 0 0 0 0 0 0 0.116553040261953 0 0 0 0 0 0 0 0 0 0 0 0 0 0 0 0 0 0 0 0 0 0 0 0 0 0 0 0 0 0 0 0 0 0 0 0 0 0 0 0 0 0 0 0 0 0 0 0 0 0 0 0 0 0 0 0 0 0 0 0 0 0 0 0 0 0 0 0 0 0 0 0 0 0 0 0 0 0 0 0 0 0 0 0 0 0 0 0 0 0 0 0 0 0 0 0 0 0 0 0 0 0 0 0 0 0 0 0 0 0 0 0 0 0 0 0 0 0 0 0 0 0 0 0 0 0 0 0 0 0 0 0 0 0 0 0 0 0 0 0 0 0 0 0 0 0 0 0 0 0 0 0 0 0 0 0 0 0 0 0 0 0 0 0 0 0 0 0 0 0 0 0 0 0 0 0 0 0 0 0 0 0 0
0 0 0 0 0 0 0 0 0 0 0 0 0 0 0 0 0 0 0 0 0 0 0 0.0182722086497115 0 0 0 0 0 0 0 0 0 0 0 0 0 0 0 0 0 0 0.0400378077214049 0 0 0 0.0501819515012079 0 0 0 0.0241376965317137 0 0 0 0 0 0 0 0.0117967725372988 0 0 0.177971242613249 0 0 0 0 0 0 0 0 0 0 0.0347894767100357 0 0 0 0 0.0916818023592366 0.0781000153447646 0.0479699699321417 0 0 0 0 0 0 0 0 0 0 0 0 0 0 0 0 0 0 0 0 0 0 0 0 0 0 0 0 0 0 0 0 0 0 0 0 0 0 0 0 0 0 0 0 0 0 0 0 0 0 0 0 0 0 0 0 0 0 0 0 0 0 0 0 0 0 0 0 0 0 0 0 0 0 0 0 0 0 0 0 0 0 0 0 0 0 0 0 0 0 0 0 0 0 0 0 0 0 0 0 0 0 0 0 0 0 0.100057810202416 0 0 0 0.0117923766421379 0 0 0 0 0 0 0 0 0.0195330595622861 0 0 0 0 0 0.0825091085143934 0 0 0 0 0 0 0.0117902832795513 0 0 0 0 0 0 0 0 0 0 0.0585830663375483 0 0 0 0.0831551515676063 0 0 0 0 0.0364004205007594 0 0 0 0 0 0 0 0 0 0 0 0 0 0 0 0 0 0 0 0 0 0 0 0 0 0 0 0 0 0 0 0 0 0 0 0 0 0 0 0 0 0 0 0 0 0 0 0 0 0 0 0 0 0 0 0 0 0 0.0212397794925371 0 0 0 0 0 0 0 0 0 0 0 0 0 0 0 0 0 0 0 0 0 0 0 0 0 0
0 0 0 0 0 0 0 0 0 0 0 0 0 0 0 0 0 0 0 0 0.080767508553182 0 0 0 0 0 0 0 0 0 0 0 0 0 0 0 0 0 0 0 0 0 0 0 0 0 0 0 0 0 0 0 0 0.133679125811094 0 0 0 0 0 0 0 0 0.0393577621923844 0 0 0 0 0 0 0 0 0 0 0 0 0 0 0 0 0 0 0 0 0 0 0 0 0 0 0 0 0 0 0 0 0 0 0 0 0 0 0 0 0 0 0 0 0 0 0 0 0 0 0 0 0 0 0 0 0 0 0 0 0 0 0 0 0 0 0.0462655995940198 0 0 0 0 0 0 0 0 0 0 0 0 0 0 0 0 0 0 0 0 0 0 0 0 0 0 0 0 0 0 0 0 0 0 0 0 0 0 0 0 0 0 0 0.118450301390136 0.0659641045297858 0 0 0 0 0 0 0 0 0 0 0 0 0 0 0 0 0 0 0 0 0 0 0 0 0 0 0 0 0 0 0 0 0 0 0.378221897993487 0 0 0 0 0 0 0 0 0.0303593739777331 0 0 0 0 0 0 0 0 0 0 0 0 0 0 0 0 0 0 0 0 0 0 0 0 0 0 0 0 0 0 0 0 0 0 0 0 0 0 0 0 0 0 0 0 0 0 0 0 0 0.0399329433482002 0 0 0 0 0 0 0 0 0 0 0 0.0307977315199762 0 0 0 0 0 0 0 0 0 0 0 0 0 0 0 0 0 0 0 0 0 0 0 0 0 0 0 0 0 0 0 0 0 0 0 0 0.036203651090002
0 0 0 0 0 0 0 0 0 0 0 0 0 0 0 0 0 0 0 0 0.0609730506766894 0 0 0 0 0 0 0 0 0 0 0 0 0 0 0 0 0 0 0 0 0 0 0.109259526360663 0.0173822618456163 0.0489273172469297 0 0 0 0.178938205268879 0 0 0 0 0 0 0 0 0 0 0 0 0 0 0 0 0.31818044969467 0 0 0 0 0 0 0 0 0 0 0 0 0 0 0 0 0 0 0 0 0 0 0 0 0 0 0 0 0 0 0 0 0 0 0 0 0 0 0 0 0 0.0089211749865051 0 0 0 0 0 0 0 0 0 0.00492957964373201 0 0 0 0 0 0 0 0 0 0.0674290367104763 0 0 0 0 0 0.153631379513119 0 0 0 0 0 0 0 0 0 0 0 0 0 0 0 0 0 0 0 0 0 0 0 0 0 0 0 0 0 0 0 0 0 0.00747046352010361 0 0 0 0.0239575545326168 0 0 0 0 0 0 0 0 0 0 0 0 0 0 0 0 0 0 0 0 0 0 0 0 0 0 0 0 0 0 0 0 0 0 0 0 0 0 0 0 0 0 0 0 0 0 0 0 0 0 0 0 0 0 0 0 0 0 0 0 0 0 0 0 0 0 0 0 0 0 0 0 0 0 0 0 0 0 0 0 0 0 0 0 0 0 0 0 0 0 0 0 0 0 0 0 0 0 0 0 0 0 0 0 0 0 0 0 0 0 0 0 0 0 0 0 0 0 0 0 0 0 0 0 0 0 0 0 0 0 0 0 0 0 0 0 0 0 0 0 0 0 0 0 0
0 0 0 0 0 0 0 0 0 0 0 0 0 0 0 0 0 0 0 0 0.0376641291832692 0 0 0 0 0 0 0 0 0 0 0 0 0 0 0 0 0 0 0 0 0 0 0.061184755310631 0 0 0 0 0 0.118440584966675 0 0 0 0.0576037277230336 0 0 0 0 0 0 0 0 0 0 0 0.464277409617676 0 0 0 0 0 0 0 0 0 0 0 0 0 0 0 0 0 0 0 0 0 0 0 0 0 0 0 0 0 0 0 0 0 0 0 0 0 0 0 0 0 0 0.0727802359565991 0 0 0 0 0 0 0 0 0 0 0 0 0 0 0 0 0 0 0 0 0 0 0 0 0 0.114140018128314 0 0 0 0 0 0 0 0 0 0 0 0 0 0 0 0 0 0 0 0 0 0 0 0 0 0 0 0 0 0 0 0 0 0.030259661470169 0 0 0 0.019581539173374 0 0 0 0 0 0 0 0 0 0 0 0 0 0 0 0 0 0 0 0 0 0 0 0 0 0 0 0 0 0 0 0 0 0 0 0 0 0 0 0 0 0 0 0 0 0 0 0 0 0 0 0 0 0 0 0 0 0 0 0 0 0 0 0 0 0 0 0 0 0 0 0 0 0 0 0 0 0 0 0 0 0 0 0 0 0 0 0 0 0 0 0.0240679384702591 0 0 0 0 0 0 0 0 0 0 0 0 0 0 0 0 0 0 0 0 0 0 0 0 0 0 0 0 0 0 0 0 0 0 0 0 0 0 0 0 0 0 0 0 0 0 0 0 0 0 0 0 0
0 0 0 0 0 0 0 0 0 0 0 0 0 0 0 0 0 0 0 0 0 0 0 0 0 0 0 0 0 0.00865976117852878 0 0 0 0 0 0 0 0 0 0 0 0 0 0 0 0 0 0 0 0 0 0 0 0 0 0 0 0 0 0.00767738304301825 0.0308212849924328 0 0 0 0 0 0 0 0.030075765020039 0.0946659058041239 0 0.031687460093584 0 0 0 0 0.029512954521301 0.0136452794249383 0 0 0 0 0 0 0 0.0054953397552629 0 0 0 0 0 0 0 0 0 0 0 0 0 0 0 0 0 0 0 0 0 0 0 0.24212752068546 0.0407033683620513 0.124800321018546 0.0154075089788122 0.100192865433821 0 0 0 0 0 0 0 0.041364811015948 0 0 0.0606133826408045 0.0958761390292121 0 0 0 0.0148393724778798 0 0 0 0 0 0 0 0 0 0 0 0 0 0 0 0 0 0 0 0 0 0 0 0 0 0 0 0 0 0 0 0 0 0 0 0 0 0 0 0 0 0 0 0 0 0 0 0 0 0 0 0 0 0 0 0 0 0 0 0 0 0 0 0 0 0 0 0 0 0 0 0 0 0 0 0 0 0 0 0 0 0 0 0 0 0 0 0 0 0 0 0 0 0 0 0 0 0 0 0 0 0 0 0 0 0 0 0 0 0 0 0 0 0 0 0 0 0 0 0 0 0 0 0 0 0 0 0 0 0 0.0118335765242373 0 0 0 0 0 0 0 0 0 0 0 0 0 0 0 0 0 0 0 0 0 0 0 0 0 0 0 0 0 0 0 0 0 0 0 0 0 0 0 0 0 0 0 0 0 0 0 0 0 0 0 0 0 0 0 0 0
0 0 0 0 0 0 0 0 0 0 0 0 0 0 0 0 0 0 0 0 0 0 0 0 0 0 0 0 0 0 0 0 0 0 0 0 0 0 0 0 0 0 0 0 0 0.0426659576350203 0.0492399220060554 0 0 0 0 0 0 0 0 0 0 0 0 0 0 0 0 0 0 0 0 0.139623085643972 0 0.293058713846185 0 0 0 0 0 0 0.417986405302172 0 0 0 0 0 0 0 0 0 0 0 0 0 0 0 0 0 0 0 0 0 0 0 0 0 0 0 0 0 0 0 0 0 0 0 0 0 0 0 0 0 0 0 0 0 0 0 0 0 0 0 0 0 0 0 0 0 0 0 0 0 0 0 0 0 0 0 0 0 0 0 0 0 0 0 0 0 0.057425915566596 0 0 0 0 0 0 0 0 0 0 0 0 0 0 0 0 0 0 0 0 0 0 0 0 0 0 0 0 0 0 0 0 0 0 0 0 0 0 0 0 0 0 0 0 0 0 0 0 0 0 0 0 0 0 0 0 0 0 0 0 0 0 0 0 0 0 0 0 0 0 0 0 0 0 0 0 0 0 0 0 0 0 0 0 0 0 0 0 0 0 0 0 0 0 0 0 0 0 0 0 0 0 0 0 0 0 0 0 0 0 0 0 0 0 0 0 0 0 0 0 0 0 0 0 0 0 0 0 0 0 0 0 0 0 0 0 0 0 0 0 0 0 0 0 0 0 0 0 0 0 0 0 0 0 0 0 0 0 0 0 0 0 0
0 0 0.0771930990289658 0 0 0 0 0 0 0 0 0 0 0 0 0 0 0 0.317711263796264 0 0.0260941782611469 0 0 0 0 0 0 0 0 0 0 0 0 0 0 0 0 0 0 0 0 0 0 0 0 0 0.0229748083896494 0 0 0 0 0 0 0 0 0 0 0 0 0.0191626485788289 0 0 0 0 0 0 0 0.0907902434491745 0.0605424060629411 0 0 0 0 0 0 0 0.0943964259112347 0 0 0 0 0 0 0 0 0 0 0 0 0 0 0 0 0 0 0 0 0 0 0 0 0 0 0 0 0 0 0 0 0.0192365557393458 0.0564867827508671 0.0178631188757137 0 0 0 0 0 0 0 0 0 0 0 0 0.166758554819344 0.0204681109939688 0 0 0 0 0 0 0 0 0.010321803342556 0 0 0 0 0 0 0 0 0 0 0 0 0 0 0 0 0 0 0 0 0 0 0 0 0 0 0 0 0 0 0 0 0 0 0 0 0 0 0 0 0 0 0 0 0 0 0 0 0 0 0 0 0 0 0 0 0 0 0 0 0 0 0 0 0 0 0 0 0 0 0 0 0 0 0 0 0 0 0 0 0 0 0 0 0 0 0 0 0 0 0 0 0 0 0 0 0 0 0 0 0 0 0 0 0 0 0 0 0 0 0 0 0 0 0 0 0 0 0 0 0 0 0 0 0 0 0 0 0 0 0 0 0 0 0 0 0 0 0 0 0 0 0 0 0 0 0 0 0 0 0 0 0 0 0 0 0 0 0 0 0 0 0 0 0 0 0 0 0 0 0 0 0 0 0 0 0 0 0 0 0 0 0
0 0 0 0 0 0 0 0 0 0 0 0 0 0 0 0.382085081510957 0 0 0 0 0 0 0 0 0 0 0 0 0 0 0.0585589876216366 0 0 0 0 0 0 0 0.0564579128342862 0 0 0 0 0 0 0 0 0 0 0 0 0 0 0 0 0 0 0 0 0 0 0.132597101119337 0 0 0 0 0 0 0 0 0 0 0 0 0 0 0 0 0 0 0 0 0 0 0 0 0 0 0 0 0 0 0 0 0 0 0 0 0 0 0 0 0 0 0 0 0 0 0 0 0 0 0 0 0 0 0 0 0 0 0 0 0 0 0 0 0 0 0 0 0 0 0 0 0.137478591123185 0 0 0 0.0421205744434741 0 0 0 0 0 0 0 0 0 0 0 0 0 0 0 0 0 0 0 0 0 0 0 0 0 0 0 0 0 0 0 0 0 0 0 0 0 0 0 0 0 0 0 0 0.0761203401059103 0 0 0.0523137824495607 0 0 0 0 0 0 0 0 0 0 0 0 0 0 0 0 0 0 0 0 0 0 0 0 0 0.0350337561814227 0 0 0 0 0 0 0 0 0 0 0 0 0 0 0 0 0 0 0 0 0 0 0 0 0 0 0 0 0 0 0 0 0 0 0 0 0 0 0 0 0 0 0 0 0 0 0 0 0 0 0 0 0 0 0 0 0 0 0 0 0 0 0 0 0 0 0 0 0 0 0 0 0 0 0 0 0 0 0.0272338726102308 0 0 0 0 0 0 0 0 0 0 0 0 0 0 0 0 0 0 0 0 0 0 0 0 0 0
0 0 0 0.0195163352893885 0 0 0 0 0 0 0.023823480651573 0 0 0 0 0 0 0 0 0 0 0 0 0 0 0 0 0 0 0.0104834853576691 0 0 0 0.0416923274728095 0 0 0 0 0 0 0 0 0 0 0 0 0 0 0 0 0.00997108291623137 0 0 0.00458979528542661 0.155756643526615 0 0.0529173257081051 0 0 0 0 0 0 0 0 0 0 0.013744175244991 0 0 0 0 0 0 0 0 0.0233132087153044 0 0 0 0 0 0 0 0 0 0 0 0 0 0 0 0 0 0 0 0 0 0 0 0 0.00537426121796343 0 0 0 0 0 0 0 0.0441162936870744 0 0 0 0 0 0 0 0 0 0 0 0 0 0 0 0 0 0 0 0 0 0 0 0 0 0 0 0 0 0 0 0 0 0 0 0 0 0 0 0 0 0 0 0 0 0 0 0 0 0 0 0 0 0 0 0 0 0 0 0 0 0 0 0 0 0 0 0 0.00205591413173529 0 0 0 0 0 0 0.00190604157769268 0 0 0.0780025176176121 0.0120093588342847 0 0 0 0 0 0.0323855711072129 0 0 0 0 0 0 0 0 0 0 0.0305628120884475 0.00993578833695938 0 0 0 0 0 0 0.0508823795423475 0.0197129593151975 0 0 0 0 0 0 0.00907087419331036 0 0 0 0.0301906305294825 0 0 0 0 0 0 0 0 0 0 0 0 0 0 0 0 0 0 0.0229745074370944 0 0 0 0 0 0 0 0 0 0 0 0.12592159592357 0.00560721146614826 0 0.00971333468530895 0 0 0 0 0 0 0 0 0 0 0 0 0 0 0 0 0 0 0 0 0 0 0 0 0 0 0 0 0 0 0 0 0 0 0 0 0 0 0.00594262382978563 0 0 0.0336678591714726 0 0 0.00722406120793893 0 0 0.00314804872518016 0 0.0146467214915905 0 0 0 0 0 0 0.0891407737144766
0 0 0 0 0 0 0 0 0 0 0 0 0 0 0 0 0 0 0 0 0 0 0 0 0 0 0 0 0 0 0 0 0 0 0 0 0 0 0 0 0 0 0 0 0 0 0 0 0 0 0 0 0 0 0 0 0 0 0 0 0 0.23181744433838 0 0.0240397902869628 0 0 0 0 0 0 0 0 0 0 0 0 0 0.0586427687885596 0.0761529498329312 0 0 0 0 0 0 0 0 0 0 0 0 0 0 0 0 0 0 0 0 0 0 0 0 0 0 0 0 0 0 0 0 0 0 0 0 0 0 0 0 0 0 0 0 0 0 0 0 0 0 0 0 0 0 0 0 0 0 0 0 0 0 0 0 0 0 0 0 0 0 0 0 0 0 0 0 0 0 0 0 0 0 0 0 0 0 0 0 0 0 0 0 0 0 0 0 0 0 0 0 0 0 0 0 0.0450741198340024 0 0.0827037617106883 0.137329291488574 0 0 0 0 0 0 0 0 0 0 0 0 0 0 0 0.0742572389723884 0 0.0672409362052666 0 0 0 0 0 0 0 0.0167830647084196 0.0123100269859731 0 0 0 0 0 0 0 0 0 0 0 0 0 0 0 0 0 0 0 0 0 0 0 0 0 0 0 0 0 0 0 0 0 0 0 0 0 0 0 0 0 0 0 0 0 0 0 0 0 0 0 0 0 0 0 0 0 0 0 0 0 0 0 0 0 0 0 0 0 0.173648606847854 0 0 0 0 0 0 0 0 0 0 0 0 0 0 0 0 0 0 0 0 0 0 0 0 0 0 0 0 0 0 0 0 0 0
0 0 0 0 0 0 0 0 0 0.010503440349429 0 0 0 0 0 0 0 0 0 0 0 0 0 0 0 0 0 0 0 0 0.00601818188233415 0 0 0 0 0 0.227307846648934 0.064822363542352 0 0 0 0 0 0 0 0 0.0693875334432647 0 0 0 0.0111109815932667 0 0 0 0 0 0 0 0.0211179988010428 0 0 0.0242132573920114 0 0 0 0 0 0 0 0 0 0 0 0 0 0 0 0 0.0115604999060266 0 0 0 0 0 0 0.089362117199572 0.0339352208208817 0.229773546735671 0 0 0 0 0 0.0219457597659696 0 0.0200294264252884 0.00862338595050902 0 0.00322516928002748 0 0 0 0 0 0 0 0 0 0 0 0 0 0 0 0 0 0 0 0 0 0 0 0 0 0 0 0 0 0 0 0 0.0640562941174118 0.0300884768401742 0.045360256412324 0 0 0.00755824289350948 0 0 0 0 0 0 0 0 0 0 0 0 0 0 0 0 0 0 0 0 0 0 0 0 0 0 0 0 0 0 0 0 0 0 0 0 0 0 0 0 0 0 0 0 0 0 0 0 0 0 0 0 0 0 0 0 0 0 0 0 0 0 0 0 0 0 0 0 0 0 0 0 0 0 0 0 0 0 0 0 0 0 0 0 0 0 0 0 0 0 0 0 0 0 0 0 0 0 0 0 0 0 0 0 0 0 0 0 0 0 0 0 0 0 0 0 0 0 0 0 0 0 0 0 0 0 0 0 0 0 0 0 0 0 0 0 0 0 0 0 0 0 0 0 0 0 0 0 0 0 0 0 0 0 0 0 0 0 0 0 0 0 0 0 0 0 0 0 0 0 0 0 0 0 0 0 0 0 0 0 0
0 0 0 0 0 0 0 0 0 0 0 0 0 0.0242172713713859 0 0.026874932007892 0 0 0 0 0 0 0 0 0 0.150014776996393 0 0 0 0 0 0 0 0 0 0 0 0 0 0 0 0 0 0 0.0504909770711579 0 0 0.112271054499242 0 0 0 0 0 0 0 0 0 0 0 0 0 0 0 0 0 0 0 0 0 0 0 0 0 0 0 0 0 0 0 0 0 0 0 0 0 0 0 0 0 0 0 0 0 0 0 0 0 0 0 0 0 0 0 0 0 0 0 0 0 0 0 0 0 0 0 0 0 0 0 0 0 0 0 0 0 0 0.0485010181266532 0 0.103274653960748 0 0 0 0 0 0.219272851837011 0 0 0 0 0 0 0 0 0 0 0 0 0 0 0 0 0 0 0 0 0 0 0 0 0 0 0 0 0 0 0 0 0 0 0.0197037590731262 0 0 0 0 0 0 0 0 0 0 0 0 0 0 0 0 0.0128951302834595 0 0 0 0.0372088154170623 0 0 0 0 0 0 0 0 0 0 0 0 0 0 0.156187051476419 0 0 0 0 0 0 0 0 0 0 0 0 0 0 0 0 0 0.022176809325142 0 0 0 0.0169108985543085 0 0 0 0 0 0 0 0 0 0 0 0 0 0 0 0 0 0 0 0 0 0 0 0 0 0 0 0 0 0 0 0 0 0 0 0 0 0 0 0 0 0 0 0 0 0 0 0 0 0 0 0 0 0 0 0 0 0 0 0 0 0 0 0 0 0 0 0 0 0 0 0 0 0 0 0 0 0 0 0 0 0 0 0 0 0 0 0 0 0
0.00575737448169809 0 0 0 0.117113968460132 0.0534846072556299 0 0 0.0164547118961517 0.0479665854434541 0 0 0 0 0.0192467660678143 0.148032906168791 0 0.0148629424069415 0.0105683564310027 0 0 0 0 0 0 0 0 0 0.0223382060286906 0 0.0640211909095488 0 0 0 0 0 0 0 0 0 0 0 0 0 0 0 0.0117626570266486 0 0 0 0 0 0 0 0 0 0 0 0 0 0 0 0 0 0 0 0 0 0 0 0 0 0 0 0 0 0 0 0 0 0 0 0.0344004714635667 0 0 0 0 0 0 0 0 0 0 0 0 0 0 0.105728383402463 0.034075146864268 0.0605441468350212 0 0 0 0 0 0 0 0 0 0 0 0 0 0 0 0 0 0 0 0 0 0 0 0 0 0 0 0 0 0 0 0 0 0.00771641087113015 0 0.0470891411035191 0.0258861408798093 0 0 0 0 0 0 0 0 0 0 0 0 0 0 0 0 0 0 0 0 0 0 0 0 0 0 0 0 0 0 0 0 0 0 0 0 0 0 0 0 0 0 0 0 0 0 0 0 0 0.00996495649861931 0 0 0 0 0 0 0 0 0 0 0.0383167051139859 0 0 0 0 0.028342856880761 0 0 0 0 0 0 0 0 0 0 0 0 0 0 0 0 0 0 0 0 0 0 0 0 0 0 0 0.0529721463746206 0.0233532211357325 0 0 0 0 0 0 0 0 0 0 0 0 0 0 0 0 0 0 0 0 0 0 0 0 0 0 0 0 0 0 0 0 0 0 0 0 0 0 0 0 0 0 0 0 0 0 0 0 0 0 0 0 0 0 0 0 0 0 0 0 0 0 0 0 0 0 0 0 0 0 0 0 0 0 0 0 0 0 0 0 0 0 0 0 0 0
0 0 0 0 0 0 0 0 0 0 0 0 0 0 0 0 0 0 0 0 0 0 0 0.00993444687512036 0 0 0 0 0 0 0 0 0 0 0 0 0 0.00503652136917131 0 0.00574778712060535 0 0 0.00897541106849268 0 0 0.0583822793249775 0.037608697552102 0 0 0.00533105387076145 0.0636241895449072 0 0 0.0129630970848019 0.111376526955736 0 0 0 0 0.00520752389779732 0.0896595858766615 0 0.0178898416306039 0 0 0 0 0.0245564675572596 0.0749160401179303 0.0818960905457386 0 0.0447222868370067 0 0 0 0 0 0.0462147698114549 0.00834019627291985 0 0 0 0 0 0 0 0 0 0 0 0 0 0 0 0 0 0 0 0 0 0 0 0 0 0 0 0 0 0 0 0 0 0 0 0 0 0 0 0 0 0 0 0 0.00806692792895149 0 0 0 0 0 0.0234812468049463 0 0 0 0 0 0 0 0 0 0 0 0 0 0 0 0 0 0 0 0 0 0 0 0 0.037691193248443 0 0 0 0 0 0 0 0 0 0 0 0 0 0 0 0 0 0 0 0 0 0 0 0 0 0 0 0 0 0 0.00179255618151413 0 0 0.0319480070380216 0 0 0 0 0 0 0 0 0 0 0 0 0 0 0 0 0 0.010882959389282 0 0 0 0 0 0 0 0.00597496336452379 0.0372029732842995 0 0 0 0 0 0 0 0 0 0 0.00571465888445541 0 0 0 0 0 0 0 0 0 0 0 0 0 0 0 0 0 0 0.0103766341220425 0 0 0 0 0 0 0 0 0 0 0 0.0506323831279791 0.00296500784223702 0 0 0 0 0 0 0 0 0 0 0 0 0 0 0 0 0 0 0 0 0 0 0 0 0 0 0 0 0 0 0 0 0 0 0 0 0 0 0 0 0 0 0 0 0.00549298310843006 0 0.0144248368347576 0 0 0 0 0.0115703756311062 0 0 0 0 0 0 0.0293994798949621
0 0 0 0 0 0 0 0 0 0 0 0 0 0 0 0 0 0 0 0 0 0 0 0 0 0 0 0 0 0 0 0 0 0 0 0 0 0 0 0 0 0 0 0 0 0.0289518902597028 0.0676142991246041 0 0 0 0.00568721291010164 0 0 0 0 0 0 0 0 0.0491645658894329 0.307990328861681 0.0810150865034771 0 0.0285760955600904 0 0 0 0.00921293057088116 0 0 0 0 0.0264515688795805 0 0 0 0.0375010090750424 0 0.111259756233229 0 0 0 0 0 0 0 0 0 0 0 0 0 0 0 0 0 0 0 0 0 0 0 0 0 0 0 0 0 0 0 0 0 0 0 0 0 0 0 0 0 0 0 0 0 0 0 0 0 0 0.0147257210363956 0 0 0 0 0.0243475081390323 0 0 0 0 0 0 0 0 0 0 0 0 0 0 0 0 0 0 0 0 0 0 0 0 0 0 0 0 0 0 0 0 0 0 0 0 0 0 0 0 0 0 0 0 0 0 0 0 0 0 0 0.00348187338411558 0 0 0 0 0 0 0 0 0 0 0 0 0 0 0 0 0 0 0.0242708945514733 0 0 0 0 0 0 0.0128486726093997 0 0 0 0 0 0 0 0 0 0 0 0 0 0 0.0302719728424294 0 0.0140331372730581 0 0.00673269407046756 0.112598969896103 0 0 0 0 0 0 0 0 0 0 0 0 0 0 0 0 0 0 0 0 0 0 0 0 0 0 0 0 0 0 0 0 0 0 0 0 0 0 0 0 0 0 0 0 0 0 0 0 0 0 0 0 0 0 0 0 0 0 0 0.00326381232970298 0 0 0 0 0 0 0 0 0 0 0 0 0 0 0 0 0 0 0 0 0 0 0 0 0
0 0 0 0 0 0 0 0 0 0 0 0 0 0 0 0 0 0 0 0 0 0 0 0 0 0 0 0 0 0 0 0 0 0 0 0 0 0 0 0 0 0 0 0 0.0076386924620319 0 0.0875515767025801 0 0 0 0 0 0 0 0 0 0 0 0.00552753845483857 0.0232027597043176 0.0237314382657638 0.272864182339848 0.0212445388325495 0.0400382382954534 0 0 0 0 0 0 0 0 0.0564973129607916 0.0256258852861814 0 0 0.0111312138029945 0.182996253230224 0 0 0 0 0 0 0 0 0 0 0 0 0 0 0 0 0 0 0 0 0 0 0 0 0 0 0 0 0 0 0 0 0 0 0 0 0 0 0 0 0 0 0 0 0 0 0 0 0 0 0 0 0 0.021740972673693 0.00652294483704067 0 0.0301900443620089 0 0 0 0 0 0 0 0 0 0 0 0 0 0 0 0 0 0 0 0 0 0 0 0 0 0 0 0 0 0 0 0 0 0 0 0 0 0 0 0 0 0 0 0 0 0 0 0 0 0 0 0.0245485586800536 0 0 0 0 0 0 0 0 0 0 0 0 0 0 0 0 0 0 0.0160319816741484 0 0 0 0 0 0 0.0198646936838994 0 0 0 0 0 0 0 0 0 0 0 0 0 0 0.0471001052475257 0.011431608956758 0.0186016112661292 0 0.0278676850849225 0.00900397912379779 0 0 0 0 0 0 0 0 0 0 0 0 0 0 0 0 0 0 0 0 0 0 0 0 0 0 0 0 0 0 0 0 0 0 0 0 0 0 0 0 0 0 0 0 0 0 0 0 0 0 0 0 0 0 0 0 0 0 0.00489656017607551 0.00414962389637274 0 0 0 0 0 0 0 0 0 0 0 0 0 0 0 0 0 0 0 0 0 0 0 0 0
0 0 0 0 0 0 0 0 0 0 0 0 0 0 0 0 0 0 0 0 0 0 0 0 0 0 0 0 0 0 0 0 0 0 0 0 0 0 0 0 0 0 0 0 0 0 0 0 0 0 0 0 0 0 0 0 0 0 0 0 0 0.57199980958728 0 0.42800019041272 0 0 0 0 0 0 0 0 0 0 0 0 0 0 0 0 0 0 0 0 0 0 0 0 0 0 0 0 0 0 0 0 0 0 0 0 0 0 0 0 0 0 0 0 0 0 0 0 0 0 0 0 0 0 0 0 0 0 0 0 0 0 0 0 0 0 0 0 0 0 0 0 0 0 0 0 0 0 0 0 0 0 0 0 0 0 0 0 0 0 0 0 0 0 0 0 0 0 0 0 0 0 0 0 0 0 0 0 0 0 0 0 0 0 0 0 0 0 0 0 0 0 0 0 0 0 0 0 0 0 0 0 0 0 0 0 0 0 0 0 0 0 0 0 0 0 0 0 0 0 0 0 0 0 0 0 0 0 0 0 0 0 0 0 0 0 0 0 0 0 0 0 0 0 0 0 0 0 0 0 0 0 0 0 0 0 0 0 0 0 0 0 0 0 0 0 0 0 0 0 0 0 0 0 0 0 0 0 0 0 0 0 0 0 0 0 0 0 0 0 0 0 0 0 0 0 0 0 0 0 0 0 0 0 0 0 0 0 0 0 0 0 0 0 0 0 0 0 0 0 0 0 0 0
0 0 0 0 0 0 0 0 0 0 0 0 0 0 0 0 0 0 0 0 0 0 0 0 0 0 0 0 0 0 0 0 0 0 0 0 0 0 0 0 0 0 0 0 0 0 0 0 0 0 0 0 0 0 0 0 0 0 0 0 0 0 0 0 0 0 0 0 0 0 0 0 0 0 0 0 0 0 0 0 0 0 0.00988301770634819 0 0 0 0.0692187835466467 0 0.335778878995488 0.047413676127781 0.242327068000287 0 0.0904121260010606 0 0.0113477197081454 0.0571554805258372 0.0149950422052382 0 0.00993086957268222 0 0 0.00385356657244795 0.020410993305495 0.0415981009327781 0 0 0 0 0 0 0 0 0 0 0 0 0 0 0 0 0 0 0 0 0 0 0 0 0 0 0 0 0 0 0 0 0.018028815636971 0 0 0 0 0 0 0.0199123509067581 0 0 0 0 0 0 0 0 0.0077335102560356 0 0 0 0 0 0 0 0 0 0 0 0 0 0 0 0 0 0 0 0 0 0 0 0 0 0 0 0 0 0 0 0 0 0 0 0 0 0 0 0 0 0 0 0 0 0 0 0 0 0 0 0 0 0 0 0 0 0 0 0 0 0 0 0 0 0 0 0 0 0 0 0 0 0 0 0 0 0 0 0 0 0 0 0 0 0 0 0 0 0 0 0 0 0 0 0 0 0 0 0 0 0 0 0 0 0 0 0 0 0 0 0 0 0 0 0 0 0 0 0 0 0 0 0 0 0 0 0 0 0 0 0 0 0 0 0 0 0 0 0 0 0 0 0 0 0 0 0 0 0 0 0 0 0 0 0 0 0 0 0 0 0 0 0 0
0 0 0 0 0 0 0 0 0 0 0 0 0 0 0 0 0 0 0 0 0 0 0 0 0 0 0 0 0 0 0.00955096798294386 0 0 0 0 0 0 0 0 0 0 0 0 0 0 0 0 0 0 0 0 0 0 0 0 0 0 0 0.00351060299565433 0 0 0 0 0 0 0 0 0 0 0 0 0 0 0 0 0 0 0 0 0 0 0 0.121492422389422 0.265963608681704 0.0376110868784395 0.0571571331070327 0.0601025468875647 0 0.0127882135820423 0.00456895499532623 0 0 0 0.00484331248564799 0 0.00986117196881025 0.123161552974356 0 0.148204429178265 0.0287297095767685 0 0 0 0 0 0 0 0 0 0 0 0 0 0 0 0 0 0 0 0 0 0 0 0 0 0 0 0 0 0 0 0 0 0 0 0.016855698988175 0.0166108006806402 0 0 0 0.0060906662592351 0 0 0 0 0 0.00331355290136355 0 0 0 0 0 0 0 0.0037002053668269 0.00246821404541254 0 0 0 0 0 0 0 0 0 0 0 0 0 0 0 0 0 0 0 0 0 0 0 0 0 0 0 0 0 0 0 0 0 0 0 0 0 0 0 0 0 0.0198331612380172 0 0 0 0 0 0 0 0 0 0 0 0 0 0 0 0 0 0 0 0 0 0 0 0 0 0 0 0 0 0 0 0 0 0 0 0 0 0 0 0.00752972166633424 0 0 0.00341803363922101 0.0197141145942436 0.0129201169365533 0 0 0 0 0 0 0 0 0 0 0 0 0 0 0 0 0 0 0 0 0 0 0 0 0 0 0 0 0 0 0 0 0 0 0 0 0 0 0 0 0 0 0 0 0 0 0 0 0 0 0 0 0 0 0 0 0 0 0 0 0 0 0 0 0 0 0 0 0 0 0 0 0 0 0
0 0 0 0 0 0 0 0 0 0 0 0 0 0 0 0 0 0 0 0 0 0 0 0 0 0 0 0 0 0 0.00235087022738144 0 0 0 0 0.0088278063684706 0 0.00116531418776858 0 0 0.00370837754121497 0 0 0 0 0 0 0 0 0 0 0 0 0 0 0 0 0 0 0 0 0 0 0 0 0 0 0 0 0 0 0 0 0 0 0.00690292017358624 0 0 0 0 0.00639392402212253 0.0852817524827019 0 0.08647690546828 0.351927404496101 0.0187107513485181 0.0353087944167545 0 0.0236998773395569 0.00154226672078355 0.00412652325996598 0.00405205125116868 0.00372262367243122 0 0 0.00581619910105267 0.076272345522645 0.0292184420115008 0.0393967926382715 0.00486104274155837 0 0 0 0 0 0 0 0 0 0 0 0 0 0 0 0 0 0 0 0 0 0 0 0 0 0 0 0.0116805403783462 0 0 0 0 0 0 0 0.00371177259794592 0.0444603312800408 0 0 0 0.00224146499910171 0 0 0 0 0 0 0.00140379533327312 0 0 0 0 0 0 0 0.00234756985113019 0 0 0 0 0 0 0 0 0 0 0 0 0 0 0 0 0 0 0 0 0 0 0 0 0 0 0 0 0 0 0 0 0 0 0 0.00489016843731732 0 0 0 0 0 0.0143323136250155 0 0 0 0.00270536921468172 0 0 0 0 0 0 0 0 0 0 0 0 0 0 0 0 0 0 0 0 0 0 0 0 0 0 0 0 0 0 0 0 0 0 0 0.0604739609684251 0 0 0.00177035199628692 0.0428946245411701 0.00732475178543085 0 0 0 0 0 0 0 0 0 0 0 0 0 0 0 0 0 0 0 0 0 0 0 0 0 0 0 0 0 0 0 0 0 0 0 0 0 0 0 0 0 0 0 0 0 0 0 0 0 0 0 0 0 0 0 0 0 0 0 0 0 0 0 0 0 0 0 0 0 0 0 0 0 0 0
0 0 0 0 0 0 0 0 0 0 0 0 0 0 0 0 0 0 0 0 0 0 0 0 0 0 0 0 0 0 0 0 0 0 0 0.00700252052219783 0 0 0 0 0.00845749063153723 0 0 0 0 0 0 0 0 0 0 0 0.0308455818685217 0 0 0 0 0 0 0 0 0 0 0 0 0 0 0 0 0 0 0 0 0 0 0 0 0 0 0 0 0.213633808984424 0.0989557380311842 0 0.217570681551513 0.0311925881611769 0.027894233098245 0 0.00544497737561357 0 0 0 0 0 0 0 0.0495396378853942 0 0.0560190534597585 0 0 0 0 0 0 0 0 0 0 0 0 0 0 0 0 0 0 0 0 0 0 0 0 0 0 0 0 0 0 0 0 0 0 0 0 0 0 0 0 0 0.00398193672337751 0 0 0 0 0 0 0 0 0 0 0 0 0 0 0 0 0 0 0 0 0 0 0 0 0 0 0 0 0 0 0 0 0 0 0 0 0 0 0 0 0 0 0 0 0 0 0 0 0 0 0.0172439694916844 0 0 0 0 0 0.104827813076285 0 0 0 0.0135233958487344 0 0 0 0 0 0 0 0 0 0 0 0 0 0 0 0 0 0 0 0 0 0 0 0 0 0 0 0 0 0 0 0 0 0 0 0.0221364433691072 0.00353158879079082 0 0 0.0710278492677384 0.0171706918627162 0 0 0 0 0 0 0 0 0 0 0 0 0 0 0 0 0 0 0 0 0 0 0 0 0 0 0 0 0 0 0 0 0 0 0 0 0 0 0 0 0 0 0 0 0 0 0 0 0 0 0 0 0 0 0 0 0 0 0 0 0 0 0 0 0 0 0 0 0 0 0 0 0 0 0
0 0 0 0 0 0 0 0 0 0 0 0 0 0 0 0 0 0 0 0 0 0 0 0 0 0 0 0 0 0 0 0 0 0 0 0.0493152411325999 0 0 0 0 0.0110481043371628 0 0 0 0 0 0 0 0 0 0 0 0.0321800305172528 0 0 0 0 0 0 0 0 0 0 0 0 0 0 0 0 0 0 0 0 0 0 0 0 0 0 0 0 0.0272631188315548 0.363417481561338 0.196341569412196 0 0.00497709629208757 0.0116735035289905 0 0 0 0 0 0 0 0 0 0.0282652692180159 0 0.00539714008217517 0 0 0 0 0 0 0 0 0 0 0 0 0 0 0 0 0 0 0 0 0 0 0 0 0 0 0 0 0 0 0 0 0 0 0 0 0 0 0 0 0 0 0 0 0 0 0 0 0 0 0 0 0 0 0 0 0 0 0 0 0 0 0 0 0 0 0 0 0 0 0 0 0 0 0 0 0 0 0 0 0 0 0 0 0 0 0 0 0 0 0 0 0.0130160874022955 0 0 0 0 0 0.027623533773449 0 0 0 0.0088553918121629 0 0 0 0 0 0 0 0 0 0 0 0 0 0 0 0 0 0 0 0 0 0 0 0 0 0 0 0 0 0 0 0 0 0 0 0.139556255725982 0 0 0 0.0708894940472946 0.0101806823254427 0 0 0 0 0 0 0 0 0 0 0 0 0 0 0 0 0 0 0 0 0 0 0 0 0 0 0 0 0 0 0 0 0 0 0 0 0 0 0 0 0 0 0 0 0 0 0 0 0 0 0 0 0 0 0 0 0 0 0 0 0 0 0 0 0 0 0 0 0 0 0 0 0 0 0
0 0 0 0 0.00381726090546292 0 0 0.00227028206249344 0 0.00218885342011522 0 0 0 0 0 0.00260805858344328 0 0 0 0 0 0 0 0 0 0 0 0 0 0 0.00706479795068086 0 0 0 0 0 0.012626471380658 0.0497456436711653 0 0 0 0 0 0 0 0 0.00569744846461094 0 0 0 0.00272163710237804 0 0 0 0 0.0114377138224527 0 0 0.0669576460659976 0 0 0.00218649601859357 0 0 0 0 0 0.000902814068495849 0 0 0 0 0 0.0293048851755368 0 0 0 0 0 0 0 0.0161146786121493 0.00751511297404333 0.0109485058701391 0.00193583171886018 0 0.15557021072507 0.186732417775065 0.0378174885046424 0.153459703191182 0.00179401695486819 0.0208012187264705 0.0189673425663446 0.014422725648265 0.00274099314804691 0.0698061158866545 0.00935928292221586 0.00296535413349409 0.00657979803331191 0 0 0.00226441260631666 0.0113725963920405 0.0104941686225739 0 0 0 0 0 0 0 0 0 0 0 0 0 0 0 0 0 0 0 0 0 0 0 0.00405328058722248 0 0 0 0 0 0 0 0 0.00269404969198898 0.00118080482804457 0.00039553536921722 0 0.0011794421710444 0 0.00131216974050331 0.0391664442068669 0 0 0 0.00566461353384402 0.000923541567175666 0 0 0 0.00157938992647433 0 0 0 0 0 0 0 0 0 0 0 0 0 0 0 0 0 0 0 0 0 0 0 0 0 0 0 0 0 0 0 0 0 0 0 0 0 0 0 0 0 0 0 0 0 0 0 0 0 0 0 0 0 0 0 0 0 0 0 0 0 0 0 0 0 0 0 0 0 0 0 0 0 0 0 0 0 0 0 0 0 0 0 0 0.000658744673779701 0 0 0 0 0 0 0 0 0 0 0 0 0 0 0 0 0 0 0 0 0 0 0 0 0 0 0 0 0 0 0 0 0 0 0 0 0 0 0 0 0 0 0 0 0 0 0 0 0 0 0 0 0 0 0 0 0 0 0 0 0 0 0 0 0 0 0 0 0 0 0 0 0 0 0 0 0 0 0 0
0 0 0 0 0.00480141934719256 0 0 0.00382110498946667 0 0 0 0 0 0 0 0.000766993046450573 0 0 0 0 0 0 0 0 0 0 0 0 0 0 0.0186572960782994 0 0 0 0 0 0.00535341813995028 0.0232360585985633 0 0 0 0 0 0 0 0 0.000784925825724102 0 0 0 0.000809724840777136 0 0 0 0 0 0 0 0.0384218830811304 0 0 0.00307915225811397 0 0 0 0 0 0 0 0 0 0 0 0.0164453341083671 0 0 0 0 0 0 0.0265797929871748 0.0250408769646192 0.0209571693506983 0.0144684936282793 0.00670962463593828 0.22989625000387 0 0.0347956861808704 0.113745254915522 0.0784378528562988 0.00473248241245936 0.00277861748301331 0.00448875998677228 0.0567638922510608 0 0.188106942090709 0.037021824544742 0.00184483603727617 0.0124369029207337 0 0 0 0.00237286372902045 0 0 0 0 0 0 0 0 0 0 0 0 0 0 0 0 0 0 0 0 0 0 0 0 0 0 0 0 0 0 0 0 0 0.00339770275904034 0 0 0 0.000925845828515448 0 0 0.0148392360051782 0 0 0.00239624239877312 0 0 0 0 0 0 0 0 0 0 0 0 0 0 0 0 0 0 0 0 0 0 0 0 0 0 0 0 0 0 0 0 0 0 0 0 0 0 0 0 0 0 0 0 0 0 0 0 0 0 0 0 0 0 0 0 0 0 0 0 0 0 0 0 0 0 0 0 0 0 0 0 0 0 0 0 0 0 0 0 0 0 0 0 0 0 0 0 0 0 0.00108553971539907 0 0 0 0 0 0 0 0 0 0 0 0 0 0 0 0 0 0 0 0 0 0 0 0 0 0 0 0 0 0 0 0 0 0 0 0 0 0 0 0 0 0 0 0 0 0 0 0 0 0 0 0 0 0 0 0 0 0 0 0 0 0 0 0 0 0 0 0 0 0 0 0 0 0 0 0 0 0 0 0
0 0 0 0 0.00256105891457748 0 0 0.00462238684017016 0 0.0187357840926377 0 0 0 0 0 0 0 0 0 0 0 0 0 0 0 0 0 0 0 0 0 0 0 0 0 0 0.0773986637603186 0.112257441171699 0 0 0 0 0 0 0 0 0.00414370902048357 0 0 0 0.00434830354395326 0 0 0 0.00175390861612965 0.00243125541593365 0 0 0.182355067844589 0 0 0.00218174532398601 0 0 0 0 0 0 0 0 0 0 0 0.118238721513328 0 0 0 0 0 0 0 0 0 0 0 0.293017017302678 0.0369481825682105 0 0.0240083316488277 0.0350338467860389 0 0 0 0.0068114907114093 0 0.0196492836780728 0 0 0 0 0 0 0 0 0 0 0 0 0 0 0 0 0 0 0 0 0 0 0 0 0 0 0 0 0 0 0 0 0 0 0 0 0 0 0 0 0 0 0 0 0.00473152866446416 0 0 0.0214594531262726 0 0 0 0.0192774815378454 0.00630674450169116 0 0.00172859341668413 0 0 0 0 0 0 0 0 0 0 0 0 0 0 0 0 0 0 0 0 0 0 0 0 0 0 0 0 0 0 0 0 0 0 0 0 0 0 0 0 0 0 0 0 0 0 0 0 0 0 0 0 0 0 0 0 0 0 0 0 0 0 0 0 0 0 0 0 0 0 0 0 0 0 0 0 0 0 0 0 0 0 0 0 0 0 0 0 0 0 0 0 0 0 0 0 0 0 0 0 0 0 0 0 0 0 0 0 0 0 0 0 0 0 0 0 0 0 0 0 0 0 0 0 0 0 0 0 0 0 0 0 0 0 0 0 0 0 0 0 0 0 0 0 0 0 0 0 0 0 0 0 0 0 0 0 0 0 0 0 0 0 0 0 0 0 0
0 0 0 0 0 0 0 0 0 0 0 0 0 0 0 0 0 0 0 0 0 0 0 0 0 0 0 0 0 0 0 0 0 0 0 0 0 0 0 0 0 0 0 0 0 0 0 0 0 0 0 0 0 0 0 0 0 0 0.0341655772953543 0 0 0 0 0 0 0 0 0 0 0 0 0 0 0 0 0 0 0 0 0 0.139288214050974 0.0057557232403287 0.015195996870867 0.0030509727922493 0 0.0603714343684507 0.122875883050494 0.0244246117953905 0 0.253658391263815 0.110914581754264 0 0.00955885507793136 0 0 0.119892264829712 0.0199396079872034 0 0.00315924583403326 0 0 0 0.00470936430001366 0 0 0 0 0 0 0 0 0 0 0 0 0 0 0 0 0 0 0 0 0 0 0 0 0 0 0 0 0 0 0 0 0 0 0 0 0 0 0 0.00825290144299576 0.0647863740459242 0 0 0 0 0 0 0 0 0 0 0 0 0 0 0 0 0 0 0 0 0 0 0 0 0 0 0 0 0 0 0 0 0 0 0 0 0 0 0 0 0 0 0 0 0 0 0 0 0 0 0 0 0 0 0 0 0 0 0 0 0 0 0 0 0 0 0 0 0 0 0 0 0 0 0 0 0 0 0 0 0 0 0 0 0 0 0 0 0 0 0 0 0 0 0 0 0 0 0 0 0 0 0 0 0 0 0 0 0 0 0 0 0 0 0 0 0 0 0 0 0 0 0 0 0 0 0 0 0 0 0 0 0 0 0 0 0 0 0 0 0 0 0 0 0 0 0 0 0 0 0 0 0 0 0 0 0 0 0 0 0 0 0 0 0 0 0 0 0 0 0 0 0 0
0 0 0 0 0 0 0 0 0 0 0 0 0 0 0 0 0 0 0 0 0 0 0 0 0 0 0 0 0 0 0 0.000545443251243805 0 0 0 0 0 0 0 0 0 0 0 0 0 0 0 0 0 0 0 0 0 0 0 0 0 0 0.0884181203402715 0 0 0 0 0 0 0 0 0 0 0 0 0 0 0 0 0 0 0 0 0 0.0070544466857742 0.000737573379932521 0.00035468344360934 0 0 0.0878681527854249 0.0303918678539952 0.012783560940832 0.0909803421070473 0 0.00651199849275523 0.0496067865897504 0.0556115217053207 0.0143105375695446 0.00710141602263384 0.130475383477028 0.00116851513000545 0 0 0 0 0.00458441781849058 0.0671675791519951 0.038369948095712 0 0 0 0 0 0 0 0 0 0 0 0 0 0 0 0 0 0 0 0 0 0 0 0 0 0 0 0 0 0 0 0 0 0 0 0 0.0026352141605383 0.00624654445283258 0.0629341230574425 0.193453407623988 0 0 0.0140776474788082 0.00296235434207748 0.00397608746997672 0.00259461867199692 0 0.00142387783614145 0.00390304668764934 0 0.00793766409051186 0.00381311928666957 0 0 0 0 0 0 0 0 0 0 0 0 0 0 0 0 0 0 0 0 0 0 0 0 0 0 0 0 0 0 0 0 0 0 0 0 0 0 0 0 0 0 0 0 0 0 0 0 0 0 0 0 0 0 0 0 0 0 0 0 0 0 0 0 0 0 0 0 0 0 0 0 0 0 0 0 0 0 0 0 0 0 0 0 0 0 0 0 0 0 0 0 0 0 0 0 0 0 0 0 0 0 0 0 0 0 0 0 0 0 0 0 0 0 0 0 0 0 0 0 0 0 0 0 0 0 0 0 0 0 0 0 0 0 0 0 0 0 0 0 0 0 0 0 0 0 0 0 0 0 0 0 0 0 0 0 0 0 0 0 0 0
0 0 0 0 0 0 0 0 0 0 0 0 0 0 0 0 0 0 0 0 0 0 0 0 0 0 0 0 0 0 0 0.00215963053291099 0 0 0 0 0 0 0 0 0 0 0 0 0 0 0 0 0 0 0 0 0 0 0 0 0 0 0 0 0 0 0 0 0 0 0 0 0 0 0 0 0 0 0 0 0 0 0 0 0.135073946635712 0 0.00355529843206393 0 0 0.00384834519109955 0.00686959349962636 0 0.149038102480539 0.0243963371362463 0 0.0627499973774333 0.257462204030418 0 0.0163438309846414 0.0242075800396697 0 0.00510513323424251 0.00562775943166005 0 0 0.00958651010890304 0.0916294352535072 0.106813756552973 0 0 0 0 0 0 0 0 0 0 0 0 0 0 0 0 0 0 0 0 0 0 0 0 0 0 0 0 0 0 0 0 0.00909321657069643 0 0 0 0 0 0.00605678145111395 0.0636958957365068 0 0 0 0 0 0.00381428081067403 0 0 0.0128723645093628 0 0 0 0 0 0 0 0 0 0 0 0 0 0 0 0 0 0 0 0 0 0 0 0 0 0 0 0 0 0 0 0 0 0 0 0 0 0 0 0 0 0 0 0 0 0 0 0 0 0 0 0 0 0 0 0 0 0 0 0 0 0 0 0 0 0 0 0 0 0 0 0 0 0 0 0 0 0 0 0 0 0 0 0 0 0 0 0 0 0 0 0 0 0 0 0 0 0 0 0 0 0 0 0 0 0 0 0 0 0 0 0 0 0 0 0 0 0 0 0 0 0 0 0 0 0 0 0 0 0 0 0 0 0 0 0 0 0 0 0 0 0 0 0 0 0 0 0 0 0 0 0 0 0 0 0 0 0 0 0 0 0 0 0 0
0 0 0 0 0 0 0 0 0 0 0 0 0 0 0 0 0 0 0 0 0 0 0 0 0 0 0 0 0 0 0 0 0 0 0 0 0 0 0 0 0 0 0 0 0 0 0 0 0 0 0 0 0 0 0 0 0 0 0 0.00168045281436899 0 0 0 0 0 0 0 0 0 0 0 0 0 0 0 0 0 0 0 0 0 0 0.00411205830661861 0 0 0.0525567895902648 0.00475076299181073 0 0 0.218899112487916 0.0739105241957373 0 0.227316132419274 0.0191582907933243 0.0528930658706984 0.036561171411631 0 0 0 0 0 0.0123014407184223 0.105804922642112 0.141255518105506 0 0 0 0 0 0 0 0 0 0 0 0 0 0 0 0 0 0 0 0 0 0 0 0 0 0 0 0 0 0 0 0 0 0 0 0 0 0 0 0.0103765531655325 0 0 0 0 0 0.0099852993317578 0 0.0107582107262778 0.0176796944287466 0 0 0 0 0 0 0 0 0 0 0 0 0 0 0 0 0 0 0 0 0 0 0 0 0 0 0 0 0 0 0 0 0 0 0 0 0 0 0 0 0 0 0 0 0 0 0 0 0 0 0 0 0 0 0 0 0 0 0 0 0 0 0 0 0 0 0 0 0 0 0 0 0 0 0 0 0 0 0 0 0 0 0 0 0 0 0 0 0 0 0 0 0 0 0 0 0 0 0 0 0 0 0 0 0 0 0 0 0 0 0 0 0 0 0 0 0 0 0 0 0 0 0 0 0 0 0 0 0 0 0 0 0 0 0 0 0 0 0 0 0 0 0 0 0 0 0 0 0 0 0 0 0 0 0 0 0 0 0 0 0 0 0 0 0
0 0 0 0 0 0 0 0 0 0 0 0 0 0 0 0 0 0 0 0 0 0 0 0 0 0 0 0 0 0 0 0.00362779206726197 0 0 0 0 0 0 0 0 0 0 0 0 0 0 0 0 0 0 0 0 0 0 0 0 0 0 0 0 0 0 0 0 0 0 0 0 0 0 0 0 0 0 0 0 0 0 0 0 0.0369105228424907 0 0.00234906347576138 0 0 0.0297994205488735 0.00477223990984916 0 0.00940737373014972 0.152591017003105 0.188567714135144 0.141348609846469 0 0.00808695731828857 0.0223829273099132 0.0234596081149408 0 0 0 0 0.00230055258351775 0.02534804066334 0.106854689072522 0.175892294120574 0 0 0 0 0 0 0 0 0 0 0 0 0 0 0 0 0 0 0 0 0 0 0 0 0 0 0 0 0 0 0 0 0 0 0 0.00136705836712749 0 0 0 0.0105074098312488 0 0 0 0.00283434132696356 0 0.00708319904387744 0.00170854831749828 0.0124818425632277 0.0303187778078555 0 0 0 0 0 0 0 0 0 0 0 0 0 0 0 0 0 0 0 0 0 0 0 0 0 0 0 0 0 0 0 0 0 0 0 0 0 0 0 0 0 0 0 0 0 0 0 0 0 0 0 0 0 0 0 0 0 0 0 0 0 0 0 0 0 0 0 0 0 0 0 0 0 0 0 0 0 0 0 0 0 0 0 0 0 0 0 0 0 0 0 0 0 0 0 0 0 0 0 0 0 0 0 0 0 0 0 0 0 0 0 0 0 0 0 0 0 0 0 0 0 0 0 0 0 0 0 0 0 0 0 0 0 0 0 0 0 0 0 0 0 0 0 0 0 0 0 0 0 0 0 0 0 0 0 0 0 0 0 0 0 0 0 0 0
0 0 0 0 0 0 0 0 0 0 0 0 0 0 0 0 0 0 0 0 0 0 0 0 0 0 0 0 0 0.0449946408395792 0.0904150713047042 0 0 0 0 0 0.0301620262360427 0.301136470339073 0 0 0 0 0 0 0 0 0 0 0 0 0 0 0 0 0 0 0 0 0.0109290768504673 0 0 0 0 0 0 0 0 0 0 0 0 0 0 0.0263542216045103 0 0 0 0 0 0 0 0.00500042248877545 0 0 0 0.0528153717132415 0.140662948967139 0.0158957873486275 0 0.0915233280381435 0 0.0277670480127762 0.0188493690713944 0 0 0.0670667590889243 0.0109124031525424 0 0.00548077620472287 0 0 0 0.0291431838942727 0.0159115109769204 0 0 0 0 0 0 0 0 0 0 0 0 0 0 0 0 0 0 0 0 0 0 0 0 0 0 0 0 0 0 0 0 0 0 0 0 0 0 0 0.00896388543110189 0 0 0 0.00601569843704143 0 0 0 0 0 0 0 0 0 0 0 0 0 0 0 0 0 0 0 0 0 0 0 0 0 0 0 0 0 0 0 0 0 0 0 0 0 0 0 0 0 0 0 0 0 0 0 0 0 0 0 0 0 0 0 0 0 0 0 0 0 0 0 0 0 0 0 0 0 0 0 0 0 0 0 0 0 0 0 0 0 0 0 0 0 0 0 0 0 0 0 0 0 0 0 0 0 0 0 0 0 0 0 0 0 0 0 0 0 0 0 0 0 0 0 0 0 0 0 0 0 0 0 0 0 0 0 0 0 0 0 0 0 0 0 0 0 0 0 0 0 0 0 0 0 0 0 0 0 0 0 0 0 0 0 0 0 0 0 0 0 0 0 0 0 0 0 0 0 0
0 0 0 0 0 0 0 0 0 0 0 0 0 0 0 0 0 0 0 0 0 0 0 0 0 0 0 0 0 0 0 0.0075252066344909 0 0 0 0 0 0 0 0 0 0 0 0 0 0 0 0 0 0 0 0 0 0 0 0 0 0 0 0 0 0 0 0 0 0 0 0 0 0 0 0 0 0 0 0 0 0 0 0 0.0210908422309807 0 0 0 0 0.0196051914932681 0 0 0 0.0887096675748417 0.0544966145367469 0.149734484492644 0.101901057674572 0 0 0 0 0 0 0 0 0.0738682464322786 0.0169256265727223 0.17348332577909 0.0115069648008088 0 0 0 0 0 0 0 0 0 0 0 0 0 0 0 0 0 0 0 0 0 0 0 0 0 0 0 0 0 0 0 0 0 0 0 0 0.0664742012874565 0.0197654652286201 0 0 0 0 0 0.0155854822744271 0.0307391507925274 0 0.073917252602159 0.0746712195923662 0 0 0 0 0 0 0 0 0 0 0 0 0 0 0 0 0 0 0 0 0 0 0 0 0 0 0 0 0 0 0 0 0 0 0 0 0 0 0 0 0 0 0 0 0 0 0 0 0 0 0 0 0 0 0 0 0 0 0 0 0 0 0 0 0 0 0 0 0 0 0 0 0 0 0 0 0 0 0 0 0 0 0 0 0 0 0 0 0 0 0 0 0 0 0 0 0 0 0 0 0 0 0 0 0 0 0 0 0 0 0 0 0 0 0 0 0 0 0 0 0 0 0 0 0 0 0 0 0 0 0 0 0 0 0 0 0 0 0 0 0 0 0 0 0 0 0 0 0 0 0 0 0 0 0 0 0 0 0 0 0 0 0 0 0
0 0 0 0 0 0 0 0 0 0 0 0 0 0 0 0 0 0 0 0 0 0 0 0 0 0 0 0 0 0 0.00466972158625506 0 0 0 0 0 0.00372312673335579 0.0125980123283342 0 0 0 0 0 0 0 0 0 0 0 0 0 0 0 0 0 0 0 0 0.060853072475466 0 0 0 0 0 0 0 0 0 0 0 0 0 0 0.00815946338833953 0 0 0 0 0 0 0.0184495838881826 0.00345371307446178 0.00290195091455833 0 0 0.0867161493899862 0.158126947444713 0.0155553615856217 0.0932951064270195 0.283072675884716 0.0140187861193962 0.0179757311884568 0.0185492319871712 0.0227510179347023 0 0 0.011171913510902 0 0 0 0 0 0.0250568243488649 0.00713159869455842 0 0 0 0 0 0 0 0 0 0 0 0 0 0 0 0 0 0 0 0 0 0 0 0 0 0 0 0 0 0 0 0 0.00408804023883827 0 0 0 0.00277184735528866 0.0022208124374403 0.0115761961829291 0.095902916517923 0 0 0.0059072181451213 0 0.001340366582498 0.00108573052497081 0 0 0 0 0.00350294472415475 0.00337393838577421 0 0 0 0 0 0 0 0 0 0 0 0 0 0 0 0 0 0 0 0 0 0 0 0 0 0 0 0 0 0 0 0 0 0 0 0 0 0 0 0 0 0 0 0 0 0 0 0 0 0 0 0 0 0 0 0 0 0 0 0 0 0 0 0 0 0 0 0 0 0 0 0 0 0 0 0 0 0 0 0 0 0 0 0 0 0 0 0 0 0 0 0 0 0 0 0 0 0 0 0 0 0 0 0 0 0 0 0 0 0 0 0 0 0 0 0 0 0 0 0 0 0 0 0 0 0 0 0 0 0 0 0 0 0 0 0 0 0 0 0 0 0 0 0 0 0 0 0 0 0 0 0 0 0 0 0 0 0 0 0 0 0
0 0 0 0 0 0 0 0 0 0 0 0 0 0 0 0 0 0 0 0 0 0 0 0 0 0 0 0 0 0 0.120044570253469 0 0 0 0 0 0.0142551991284653 0.00842984250976591 0 0 0 0 0 0 0 0 0 0 0 0 0 0 0 0 0 0 0 0 0 0 0 0 0 0 0 0 0 0 0 0 0 0 0 0.0116169447283883 0 0 0 0 0 0 0.0160065376847011 0.14264412598987 0.125845854238684 0.0714305175558472 0.0451619004939506 0.0384476766109911 0.102915288483805 0 0.0513103916664762 0.00838348752057114 0 0 0 0.0122415082281097 0 0.0369443966778813 0 0 0.0513918912230681 0 0 0 0 0 0 0 0 0 0 0 0 0 0 0 0 0 0 0 0 0 0 0 0 0 0 0 0 0.0443375044316223 0 0 0 0 0 0 0 0 0.0985923625743333 0 0 0 0 0 0 0 0 0 0 0 0 0 0 0 0 0 0 0 0 0 0 0 0 0 0 0 0 0 0 0 0 0 0 0 0 0 0 0 0 0 0 0 0 0 0 0 0 0 0 0 0 0 0 0 0 0 0 0 0 0 0 0 0 0 0 0 0 0 0 0 0 0 0 0 0 0 0 0 0 0 0 0 0 0 0 0 0 0 0 0 0 0 0 0 0 0 0 0 0 0 0 0 0 0 0 0 0 0 0 0 0 0 0 0 0 0 0 0 0 0 0 0 0 0 0 0 0 0 0 0 0 0 0 0 0 0 0 0 0 0 0 0 0 0 0 0 0 0 0 0 0 0 0 0 0 0 0 0 0 0 0 0 0 0 0 0 0 0 0 0 0 0 0 0 0 0 0 0 0 0
0 0 0 0 0 0 0 0 0 0 0 0 0 0 0 0.103739319640876 0 0 0 0 0 0 0 0 0 0 0 0 0 0 0 0 0 0 0 0 0 0 0 0 0 0 0 0 0 0 0 0 0 0 0 0 0 0 0 0 0 0 0 0 0 0 0 0 0 0 0 0 0 0 0 0 0 0 0 0.0892556930387097 0 0 0 0 0 0 0.122922938288441 0 0 0.0310604796251957 0.0130762711683604 0 0 0 0.0249282157691602 0 0 0 0 0 0 0 0.273622434497998 0.0703492714350714 0 0 0 0 0 0 0 0 0 0 0 0 0 0 0 0 0 0 0 0 0 0 0 0 0 0 0 0.0613392213636546 0 0 0 0 0 0 0 0 0.209706155172533 0 0 0 0 0 0 0 0 0 0 0 0 0 0 0 0 0 0 0 0 0 0 0 0 0 0 0 0 0 0 0 0 0 0 0 0 0 0 0 0 0 0 0 0 0 0 0 0 0 0 0 0 0 0 0 0 0 0 0 0 0 0 0 0 0 0 0 0 0 0 0 0 0 0 0 0 0 0 0 0 0 0 0 0 0 0 0 0 0 0 0 0 0 0 0 0 0 0 0 0 0 0 0 0 0 0 0 0 0 0 0 0 0 0 0 0 0 0 0 0 0 0 0 0 0 0 0 0 0 0 0 0 0 0 0 0 0 0 0 0 0 0 0 0 0 0 0 0 0 0 0 0 0 0 0 0 0 0 0 0 0 0 0 0 0 0 0 0 0 0 0 0 0 0 0 0 0 0 0 0 0
0 0 0 0 0 0 0 0 0 0 0 0 0 0 0 0 0 0 0 0 0 0 0 0 0 0 0 0 0 0 0.0166257265790729 0 0 0 0 0 0 0 0 0 0 0 0 0 0 0 0 0 0 0 0 0 0 0 0 0 0 0 0.00429424815184701 0 0 0 0 0 0 0 0 0 0 0 0 0 0 0.00498285665016075 0 0.0129386743875505 0 0 0 0 0.0121576256518949 0.196857379062394 0.074549452347576 0.0926357272191139 0.00988996041205892 0.0309992986142947 0.0396502656694467 0 0.00932360605257946 0 0.0123602527460932 0 0 0.00705128673303646 0 0 0.0589394908336939 0.123072044510456 0 0.0536183798269027 0 0 0 0 0 0 0 0 0 0 0 0 0 0 0 0 0 0 0 0 0 0 0 0 0 0 0 0.0223213409542469 0 0 0 0 0 0 0 0.0135999158582778 0.194705100944571 0 0 0 0.0059465133486359 0 0 0 0 0 0 0 0 0 0 0 0 0 0 0.00348085344609665 0 0 0 0 0 0 0 0 0 0 0 0 0 0 0 0 0 0 0 0 0 0 0 0 0 0 0 0 0 0 0 0 0 0 0 0 0 0 0 0 0 0 0 0 0 0 0 0 0 0 0 0 0 0 0 0 0 0 0 0 0 0 0 0 0 0 0 0 0 0 0 0 0 0 0 0 0 0 0 0 0 0 0 0 0 0 0 0 0 0 0 0 0 0 0 0 0 0 0 0 0 0 0 0 0 0 0 0 0 0 0 0 0 0 0 0 0 0 0 0 0 0 0 0 0 0 0 0 0 0 0 0 0 0 0 0 0 0 0 0 0 0 0 0 0 0 0 0 0 0 0 0 0 0 0 0 0 0 0 0 0 0
0 0 0 0 0 0 0 0 0 0 0 0 0 0 0 0 0 0 0 0 0 0 0 0 0 0 0 0 0 0 0 0 0 0 0 0 0 0 0 0 0 0 0 0 0 0 0 0 0 0 0 0 0 0 0 0 0 0 0 0 0 0 0 0 0 0 0 0 0 0 0 0 0 0 0 0.147736660776517 0 0 0 0 0 0.245236900857249 0.0591121966306945 0 0 0 0 0 0 0 0 0 0 0 0 0 0 0.203344010329042 0.344570231406498 0 0 0 0 0 0 0 0 0 0 0 0 0 0 0 0 0 0 0 0 0 0 0 0 0 0 0 0 0 0 0 0 0 0 0 0 0 0 0 0 0 0 0 0 0 0 0 0 0 0 0 0 0 0 0 0 0 0 0 0 0 0 0 0 0 0 0 0 0 0 0 0 0 0 0 0 0 0 0 0 0 0 0 0 0 0 0 0 0 0 0 0 0 0 0 0 0 0 0 0 0 0 0 0 0 0 0 0 0 0 0 0 0 0 0 0 0 0 0 0 0 0 0 0 0 0 0 0 0 0 0 0 0 0 0 0 0 0 0 0 0 0 0 0 0 0 0 0 0 0 0 0 0 0 0 0 0 0 0 0 0 0 0 0 0 0 0 0 0 0 0 0 0 0 0 0 0 0 0 0 0 0 0 0 0 0 0 0 0 0 0 0 0 0 0 0 0 0 0 0 0 0 0 0 0 0 0 0 0 0 0 0 0 0 0 0 0 0 0
0 0 0 0.0131103188994059 0 0 0 0 0 0 0.0548328206527133 0 0 0 0 0.00264276672029665 0 0 0 0 0 0 0 0 0.0128373300596872 0.00518446587575045 0 0 0 0.0316100694276248 0 0.0429297628980918 0.0756347703640774 0 0.122577349385376 0 0 0 0 0 0 0 0.0101874018117529 0 0 0 0 0 0 0 0 0 0 0 0.024722088598794 0 0 0 0 0 0 0 0 0 0 0 0 0 0 0 0 0 0 0 0 0 0 0 0 0 0 0 0 0 0 0 0 0 0 0 0 0 0.0075006226566038 0 0 0 0 0 0 0 0 0.201639420985785 0 0.0180907208965501 0 0 0 0 0 0 0 0 0 0 0 0 0 0 0 0 0 0 0 0 0 0 0.00695336692629365 0 0 0 0.00495940708714449 0 0 0 0 0 0 0 0 0 0 0 0 0 0 0 0 0 0 0.0117974580899079 0 0.0375257386206886 0.0289876617991976 0.107718662669853 0 0 0 0 0 0 0 0 0 0 0 0 0 0 0 0 0 0 0 0 0 0 0 0.0131413650658297 0.00645824505177505 0 0.0182342088025871 0 0 0 0 0 0 0 0.0157605385575235 0.0185283522435488 0 0 0 0 0 0 0 0 0 0 0 0 0 0 0 0 0 0 0 0 0 0 0 0 0 0.00301857893472577 0 0 0 0 0 0 0 0 0 0 0 0 0 0 0 0 0 0 0 0 0 0 0 0 0 0 0 0 0 0 0 0 0 0 0 0 0 0 0 0 0 0.0669795639044933 0 0 0 0 0 0 0 0 0 0 0 0 0 0 0 0 0 0 0 0 0 0 0 0 0 0 0 0 0 0 0 0 0 0 0 0 0 0 0 0 0 0 0 0 0 0 0 0 0 0 0 0 0 0 0 0 0 0 0 0.0364369430139223
0 0 0 0.0044358422073843 0 0 0 0 0 0 0.0105702326386909 0 0 0 0 0.000855149960155841 0 0 0 0 0 0 0 0 0 0.00421302328722335 0 0 0 0.00796056811898879 0.0019821121908511 0.0316218773709942 0.0172170138854739 0.00725287132971812 0.0271337162235507 0 0 0 0 0 0 0 0 0 0 0 0 0 0 0 0 0 0 0 0.0878460983526311 0 0 0 0 0 0 0 0 0 0 0 0 0 0 0 0 0.00350996363810517 0 0 0 0 0 0 0 0 0.00172661846260055 0 0 0 0 0.00390451318958039 0 0 0 0.0138056983341227 0.00770591806980589 0.00839512680357676 0.0278198250224524 0 0.0178076241523731 0 0 0 0 0 0.0678766324417555 0 0.0184897843666507 0.0723131337561841 0 0 0 0 0 0 0 0 0 0 0 0 0 0 0 0 0 0 0 0 0 0 0 0 0 0 0 0 0 0 0 0 0 0 0 0.0352595817309123 0 0 0 0 0.00483870332223203 0.00754831355605431 0 0 0 0.0136862261085991 0.0372417363338526 0.0900120656017412 0.0682855891174288 0.0489779594694274 0.0109720637221968 0 0 0 0 0 0 0 0 0 0 0 0 0 0 0 0 0 0 0 0 0 0 0 0 0 0 0 0 0 0 0 0 0 0 0 0 0 0 0 0 0 0 0 0 0 0 0 0 0 0 0 0 0 0 0 0 0 0 0 0 0 0 0 0 0 0 0 0 0 0 0 0 0 0 0 0 0 0 0 0 0 0 0 0 0 0 0 0 0 0 0 0 0 0 0 0 0 0 0 0 0 0 0.117319260988288 0 0 0 0 0 0 0 0 0 0 0 0 0 0 0 0 0 0 0 0 0 0 0 0 0 0 0 0 0 0 0 0 0 0 0 0 0 0 0 0 0 0.0586231813408103 0 0 0 0 0 0 0 0 0 0 0 0 0 0.025401023078656 0 0 0.00637967436468437 0.0310112774622471
0 0 0 0 0 0 0 0 0 0 0 0 0 0 0 0 0 0 0 0 0 0 0 0 0 0 0 0 0 0 0 0.0015434940546532 0 0 0 0 0 0 0 0 0 0 0 0 0 0 0 0 0 0 0 0 0 0 0 0 0 0 0 0 0 0 0 0 0 0 0 0 0 0 0 0 0 0 0 0 0 0 0 0 0.00785111390671569 0 0 0 0 0.0168346689445129 0.00237690762830321 0 0.00436685156815412 0.173647088902742 0.0632313546540539 0.0619884503920774 0.10067860920757 0.0117806418304624 0.00350289056826864 0.029858258346006 0 0 0 0 0 0.0158732358769366 0 0.126259569844591 0 0 0 0 0 0 0 0 0 0 0 0 0 0 0 0 0 0 0 0 0 0 0 0 0 0 0 0 0 0 0 0 0 0 0 0 0.00555521429663216 0.0195186390417773 0.0624235801585646 0.195611131414023 0 0 0.010922079575639 0.0104018909748212 0.0115994950686441 0.00951772488954242 0 0.0056768073008409 0.0141587402261312 0 0.0293597119778669 0.00546184935047028 0 0 0 0 0 0 0 0 0 0 0 0 0 0 0 0 0 0 0 0 0 0 0 0 0 0 0 0 0 0 0 0 0 0 0 0 0 0 0 0 0 0 0 0 0 0 0 0 0 0 0 0 0 0 0 0 0 0 0 0 0 0 0 0 0 0 0 0 0 0 0 0 0 0 0 0 0 0 0 0 0 0 0 0 0 0 0 0 0 0 0 0 0 0 0 0 0 0 0 0 0 0 0 0 0 0 0 0 0 0 0 0 0 0 0 0 0 0 0 0 0 0 0 0 0 0 0 0 0 0 0 0 0 0 0 0 0 0 0 0 0 0 0 0 0 0 0 0 0 0 0 0 0 0 0 0 0 0 0 0 0 0
0 0 0 0 0 0 0 0 0 0 0 0 0 0 0 0.00149787576638907 0 0 0 0 0 0 0 0 0 0 0 0 0 0 0 0.00726640998017004 0 0 0 0 0 0 0 0 0 0 0 0 0 0 0 0 0 0 0 0 0 0 0 0 0 0 0 0 0 0 0 0 0 0 0 0 0 0 0 0 0 0 0 0 0 0 0 0 0.01548563332062 0 0 0 0 0.0150342345441273 0 0 0 0.0960035631516947 0.071336696604452 0.0800937554482155 0.160390545717749 0.00622489037258735 0.0347478456335762 0.00822457885443626 0 0 0 0 0.00505967558836743 0.0600812742927758 0.122194774575942 0 0 0 0 0 0 0 0 0 0 0 0 0 0 0 0 0 0 0 0 0 0 0 0 0 0 0 0 0 0 0 0 0 0 0.000987170069774895 0 0 0 0.0484564679662384 0.0111904362569197 0.0206898079020841 0 0.00809569876101994 0 0.0172604143465593 0.0119392630991102 0.0748000351308762 0.0111302950176184 0.0432381992722302 0.0605508334372319 0.00419007632228363 0 0 0 0 0 0 0 0 0 0 0 0 0 0 0 0 0 0 0 0 0 0 0 0 0 0 0 0 0 0 0 0 0 0 0 0 0 0 0 0 0 0 0 0 0 0 0 0 0 0 0 0 0 0 0 0 0 0 0 0 0 0 0 0 0 0 0 0 0 0 0 0 0 0 0 0 0 0 0 0 0 0 0 0 0 0 0 0 0 0 0 0 0 0 0 0 0 0 0 0 0 0 0 0 0 0 0 0 0 0 0 0 0 0 0 0 0 0 0 0 0 0 0 0 0 0 0 0 0 0 0 0 0 0 0 0 0 0 0 0 0 0 0 0 0 0 0.00382954856694977 0 0 0 0 0 0 0 0 0 0 0 0 0 0 0 0 0
0 0 0 0 0 0 0 0 0 0 0 0 0 0 0 0 0 0 0.0171221357417126 0 0 0 0 0 0 0 0 0 0 0.0542078400390191 0.0514068922298912 0 0 0 0 0 0 0 0 0 0 0 0 0 0 0 0 0 0 0.00746395623194403 0 0 0 0.0178372428716581 0 0 0 0 0 0 0 0 0 0 0 0 0 0 0 0 0 0 0 0 0 0 0 0 0 0 0 0 0 0 0 0 0 0 0 0 0 0 0 0 0.0144738406075721 0 0 0 0 0 0 0 0 0 0 0 0 0 0 0.0886075996627654 0 0 0.199632113180855 0 0 0 0 0 0.0369849531585577 0 0 0 0 0 0 0 0 0 0 0 0 0 0 0 0 0 0 0 0 0 0 0 0 0 0 0 0 0 0 0 0 0 0 0 0 0 0 0 0 0 0 0 0 0 0 0 0 0 0 0 0 0 0 0 0 0 0 0 0 0 0 0 0 0 0 0 0 0 0.0120870790511894 0.0109708431848173 0 0 0 0 0 0.0125560132528829 0 0 0 0 0 0 0 0 0 0 0 0.200704666509499 0 0 0 0 0 0 0.0091155550577359 0 0 0 0 0 0 0 0 0 0 0 0 0 0 0 0 0 0 0 0 0 0 0 0 0 0 0 0 0 0 0 0 0 0 0 0 0 0 0 0 0 0 0 0 0 0.158611537131665 0 0 0.0162045169592647 0 0 0 0 0 0 0 0.00951070060635036 0 0 0 0 0 0 0 0 0 0 0 0 0 0 0 0 0 0 0 0 0 0 0 0 0 0 0 0 0 0 0.0825025145226196 0 0 0 0 0 0 0 0 0 0 0 0 0 0 0
0 0 0 0 0 0 0 0 0 0 0 0 0 0 0 0 0 0 0 0 0 0 0 0 0 0 0 0.0446582769955788 0 0 0 0 0 0 0 0 0 0 0 0 0 0 0 0 0 0 0 0 0 0 0 0 0 0.129736932258088 0 0 0 0 0 0 0 0 0 0 0 0 0 0 0 0 0 0 0 0 0 0 0 0 0 0 0 0 0 0 0 0 0 0 0 0 0 0 0 0 0 0 0 0 0 0 0 0 0 0 0 0 0.0223434180495535 0.0043393348665599 0 0 0 0 0.0947544104397807 0 0 0.0482076263188413 0.0134783120142295 0 0 0 0 0.215585416956256 0 0.126415486695021 0 0.0225812196007256 0 0 0 0 0 0 0 0 0 0 0 0 0 0 0 0 0 0 0 0 0 0 0 0 0 0 0 0 0 0 0 0 0 0 0 0 0 0 0 0 0 0 0 0 0 0 0 0 0 0 0 0 0 0 0 0 0 0 0 0 0 0 0 0 0 0 0 0 0 0 0 0 0 0 0 0 0 0 0 0 0 0 0 0 0 0 0 0 0 0 0 0 0 0 0 0 0 0 0 0 0 0 0 0 0 0 0 0 0 0 0 0 0 0 0 0 0 0 0 0 0 0 0 0 0 0 0 0 0 0 0 0 0 0 0 0.00845457883194959 0.0199119238585532 0 0 0.0454175403131226 0.0969201643811225 0.10062745112259 0 0 0 0 0 0 0 0 0.00656790729802845 0 0 0 0 0 0 0 0 0 0 0 0 0 0 0 0 0 0 0 0 0 0 0 0 0 0 0 0 0 0 0 0 0 0 0 0 0 0 0 0 0
0 0 0 0 0 0 0 0 0 0 0 0 0 0 0 0 0 0 0 0 0 0 0 0 0 0 0 0 0 0 0 0 0 0 0 0 0 0 0 0 0 0 0 0 0.00168221345715788 0 0 0 0 0 0 0 0 0 0 0 0 0 0 0 0 0 0 0 0 0 0 0 0 0 0 0 0 0 0 0 0 0 0 0 0 0 0 0 0 0 0 0 0 0 0 0 0 0 0 0 0 0 0 0 0 0 0 0 0 0.0125560891438164 0 0 0 0 0 0 0.0458217182303011 0 0 0.512322189464303 0.127644840981073 0 0.00793942146589921 0 0 0.00856291894996818 0 0 0 0 0 0 0 0 0 0 0 0 0 0 0 0 0 0 0 0 0 0 0 0 0 0 0 0 0 0 0 0 0 0 0 0 0 0 0 0 0 0 0 0 0 0.038102276191928 0 0 0 0 0 0 0 0 0.0467052480475441 0 0 0 0 0 0 0.00224216926251671 0 0 0 0 0 0 0 0 0 0 0 0 0 0 0 0 0 0 0 0 0 0 0 0 0 0 0 0 0 0 0 0 0 0 0 0 0 0 0 0 0 0 0 0 0 0 0 0 0 0 0 0 0 0 0 0 0 0 0 0 0 0 0 0 0 0 0 0 0 0 0 0 0 0 0 0 0 0.00358735982154839 0.0655719727726397 0 0 0.00661625762898378 0.0187552208747694 0.0404571722947763 0 0 0 0 0 0.0191657554634733 0 0 0 0.00927490458183009 0.0268648997701861 0 0 0.00612737159728546 0 0 0 0 0 0 0 0 0 0 0 0 0 0 0 0 0 0 0 0 0 0 0 0 0 0 0 0 0 0 0 0 0 0 0 0
0 0 0 0 0 0 0 0 0 0 0 0 0 0 0 0 0 0 0 0 0 0 0 0 0 0 0 0 0 0 0 0 0 0 0 0 0 0 0 0 0 0 0 0 0 0 0 0 0 0 0 0 0 0.17450450894174 0 0 0 0 0 0 0 0 0 0 0 0 0 0 0 0 0 0 0 0 0 0 0 0 0 0 0 0 0 0 0 0 0 0 0 0 0 0 0 0 0 0 0 0 0 0 0 0 0 0 0 0.0106871983320027 0 0 0.218592533940745 0 0 0 0 0 0 0 0.105044909314256 0 0.0449642212911235 0 0 0 0 0 0 0 0 0 0 0 0 0 0 0 0 0 0 0 0 0 0 0 0 0 0 0 0 0 0 0 0 0 0 0 0 0 0 0 0 0 0 0 0 0 0 0 0 0 0 0 0 0 0 0.0353926576044101 0 0 0 0 0 0 0 0 0 0 0 0 0 0 0 0 0 0 0 0 0 0 0 0 0 0 0 0 0 0 0 0 0 0 0 0.015400943919153 0 0 0 0 0 0 0 0 0 0 0 0 0 0 0 0 0 0 0 0 0 0 0 0 0 0 0 0 0 0 0 0 0 0 0 0 0 0 0 0 0 0 0 0 0 0 0 0 0 0 0 0 0.010195701510317 0 0 0.14440914927587 0.137386802264937 0.0130768335818472 0.0124658989552941 0.0778786410683044 0 0 0 0 0 0 0 0 0 0 0 0 0 0 0 0 0 0 0 0 0 0 0 0 0 0 0 0 0 0 0 0 0 0 0 0 0 0 0 0 0 0 0 0 0 0 0 0
0 0 0 0 0 0 0 0 0 0 0 0 0 0 0 0 0 0 0 0 0 0 0 0 0 0 0.00813390820577131 0 0 0 0 0 0 0 0 0 0 0 0 0 0 0 0 0 0 0 0 0 0 0 0 0 0 0.0927711475364286 0 0 0 0 0 0 0 0 0 0 0 0.00940139339609675 0.0525629299700373 0 0 0 0 0 0 0 0 0 0 0 0 0 0 0 0 0 0 0 0 0 0 0 0 0 0 0 0 0 0 0 0 0 0 0 0 0 0 0 0 0.183099949722021 0 0 0 0 0 0 0 0 0 0.252084811787227 0.0563442599670617 0.0252759069379726 0.0420231481460848 0 0 0 0 0 0 0 0 0 0 0 0 0 0 0 0 0 0 0 0 0 0 0 0 0 0 0 0 0 0 0 0 0 0 0 0 0 0 0 0 0 0 0 0 0 0 0 0.0122550822712315 0 0 0 0 0.0201365351021524 0 0 0 0 0 0 0 0 0 0 0 0 0 0 0 0 0 0 0 0 0 0 0 0 0 0 0 0 0 0 0 0 0 0 0 0.028650338677883 0 0 0 0 0 0 0 0 0 0 0 0 0 0 0 0 0 0 0 0 0 0 0 0 0 0 0 0 0 0 0 0 0 0 0 0 0 0 0 0 0 0 0 0 0 0 0 0 0 0 0 0 0.0529550540125003 0 0.0151966813058148 0.0191828629240446 0.0350237019873169 0.0189617071108852 0.00787487500301525 0.0680657059364553 0 0 0 0 0 0 0 0 0 0 0 0 0 0 0 0 0 0 0 0 0 0 0 0 0 0 0 0 0 0 0 0 0 0 0 0 0 0 0 0 0 0 0 0 0 0 0 0
0.00703445081566024 0 0 0 0 0 0 0 0 0 0 0 0 0 0 0.00333305587917581 0 0 0 0 0 0 0 0 0 0 0 0 0 0.0115312806414971 0.0257273453547388 0 0 0 0 0 0 0 0 0 0 0 0 0 0 0 0 0 0 0 0 0 0 0.0268491732055286 0 0 0 0 0 0 0.0105654791712424 0 0 0 0 0 0 0.226180145422704 0 0.0187366547057388 0 0.0950119187998542 0 0 0 0 0 0 0 0 0 0 0 0 0 0 0 0 0 0 0 0 0 0 0 0 0 0 0 0 0 0 0 0 0.0560004331685479 0 0 0 0 0 0 0 0.250295950587827 0.0364112113240576 0 0 0 0 0 0 0 0.0670514559525466 0 0 0 0.0695168886522759 0 0 0 0.00752310475529564 0 0 0 0 0 0 0 0 0 0 0 0 0 0 0 0 0 0 0 0 0 0 0 0 0 0 0 0 0 0 0 0 0 0 0 0 0 0 0 0 0 0 0 0 0 0 0 0 0 0 0 0 0 0 0 0 0 0 0 0 0 0 0 0 0 0.0111946471288141 0 0 0 0 0 0 0 0 0 0 0 0.0340373829183513 0 0 0 0 0 0 0.0287097309785392 0 0 0 0 0 0 0 0.00865011886280666 0 0 0 0 0 0 0 0 0 0 0 0 0 0 0 0 0 0 0 0 0 0 0 0 0 0 0 0 0 0 0 0 0 0 0 0 0 0 0 0 0 0 0 0 0 0 0 0 0 0 0 0 0 0 0 0 0 0 0 0 0 0 0 0 0 0.00563957167479737 0 0 0 0 0 0 0 0 0 0 0 0 0 0 0 0 0 0 0 0 0 0 0 0 0 0 0 0 0
0 0 0 0 0 0 0 0 0 0 0 0 0 0 0 0 0 0 0 0 0 0 0 0 0 0 0 0 0 0 0 0 0 0 0 0 0 0 0 0 0 0 0 0 0 0 0 0 0 0 0 0 0 0 0 0 0 0 0 0 0 0 0 0 0 0 0 0.216062239033611 0 0.312643767883525 0 0 0 0 0 0 0 0 0 0 0 0 0 0 0 0 0 0 0 0 0 0 0 0 0 0 0 0 0 0 0 0 0 0 0 0 0 0 0 0 0 0.0929813899676023 0 0 0.0316274549710318 0 0 0 0.0280757086908625 0 0 0 0 0 0.219790581407291 0.0988188580460757 0 0 0 0 0 0 0 0 0 0 0 0 0 0 0 0 0 0 0 0 0 0 0 0 0 0 0 0 0 0 0 0 0 0 0 0 0 0 0 0 0 0 0 0 0 0 0 0 0 0 0 0 0 0 0 0 0 0 0 0 0 0 0 0 0 0 0 0 0 0 0 0 0 0 0 0 0 0 0 0 0 0 0 0 0 0 0 0 0 0 0 0 0 0 0 0 0 0 0 0 0 0 0 0 0 0 0 0 0 0 0 0 0 0 0 0 0 0 0 0 0 0 0 0 0 0 0 0 0 0 0 0 0 0 0 0 0 0 0 0 0 0 0 0 0 0 0 0 0 0 0 0 0 0 0 0 0 0 0 0 0 0 0 0 0 0 0 0 0 0 0 0 0 0 0 0 0 0 0 0 0 0 0 0 0 0 0 0 0 0 0 0
0 0 0 0 0 0 0 0 0 0 0 0 0 0 0 0 0 0 0 0 0 0 0 0 0 0 0 0 0 0 0 0 0 0 0 0 0 0 0 0 0 0 0 0 0 0 0 0 0 0 0 0 0 0 0 0 0 0 0 0 0 0 0 0 0 0 0 0.580821160211383 0 0.0866838975239846 0 0 0 0 0 0 0 0 0 0 0 0 0 0 0 0 0 0 0 0 0 0 0 0 0 0 0 0 0 0 0 0 0 0 0 0 0 0 0 0 0.0815218899628875 0 0 0.191942656835363 0 0 0 0 0 0 0 0 0 0 0.0590303954663814 0 0 0 0 0 0 0 0 0 0 0 0 0 0 0 0 0 0 0 0 0 0 0 0 0 0 0 0 0 0 0 0 0 0 0 0 0 0 0 0 0 0 0 0 0 0 0 0 0 0 0 0 0 0 0 0 0 0 0 0 0 0 0 0 0 0 0 0 0 0 0 0 0 0 0 0 0 0 0 0 0 0 0 0 0 0 0 0 0 0 0 0 0 0 0 0 0 0 0 0 0 0 0 0 0 0 0 0 0 0 0 0 0 0 0 0 0 0 0 0 0 0 0 0 0 0 0 0 0 0 0 0 0 0 0 0 0 0 0 0 0 0 0 0 0 0 0 0 0 0 0 0 0 0 0 0 0 0 0 0 0 0 0 0 0 0 0 0 0 0 0 0 0 0 0 0 0 0 0 0 0 0 0 0 0 0 0 0 0 0 0 0 0
0 0 0 0 0 0 0 0 0 0 0 0 0 0 0 0.00838748584137398 0 0 0 0 0 0 0 0 0 0 0 0 0 0.136828987275555 0.030575025718496 0 0 0 0 0 0 0 0 0 0 0 0 0 0 0 0 0 0 0 0 0 0 0 0 0 0 0 0 0 0 0 0 0 0 0 0 0.0118872149125087 0 0 0 0 0 0 0 0 0 0 0 0 0 0 0 0 0 0 0 0 0 0 0 0 0 0 0 0 0 0 0 0 0 0 0 0 0.104204909191746 0.102192009159855 0.0879395209168177 0 0 0.206724135533954 0 0 0 0 0 0.0654330280211405 0.0263343790959472 0 0 0 0 0.167739056355591 0 0.0209254343411157 0 0.0162581152411631 0 0 0 0 0 0 0 0 0 0 0 0 0.00296906840547557 0 0 0 0 0 0 0 0 0 0 0 0 0 0 0 0 0 0 0 0 0 0 0 0 0 0 0 0 0 0 0 0 0 0 0 0 0 0 0 0 0 0 0 0 0 0 0 0 0 0 0 0 0 0 0 0 0 0 0 0 0 0 0 0 0 0 0 0 0 0 0 0 0 0 0 0 0 0 0 0 0 0 0 0 0 0 0 0 0 0 0 0 0 0 0 0 0 0 0 0 0 0 0 0 0 0 0 0 0 0 0 0 0 0 0 0 0 0 0 0 0 0 0 0.00461661937468625 0 0 0 0 0.00698501061457327 0 0 0 0 0 0 0 0 0 0 0 0 0 0 0 0 0 0 0 0 0 0 0 0 0 0 0 0 0 0 0 0 0 0 0 0 0 0 0 0 0 0 0 0 0 0 0 0 0 0
0 0 0 0 0 0 0 0 0 0 0 0 0 0 0 0 0 0 0 0 0 0 0 0 0 0 0 0 0 0 0 0 0 0 0 0 0 0 0 0 0 0 0 0 0 0 0 0 0 0 0 0 0 0 0 0 0 0 0 0 0 0 0 0 0 0 0 0.289277175559212 0 0 0 0 0 0 0 0 0 0 0 0 0 0 0 0 0 0 0 0 0 0 0 0 0 0 0 0 0 0 0 0 0 0 0 0 0 0 0 0 0 0.112538772666077 0 0.119075426467717 0 0 0 0 0 0 0 0 0 0.153602851718875 0 0 0.13886176722341 0.186644006364708 0 0 0 0 0 0 0 0 0 0 0 0 0 0 0 0 0 0 0 0 0 0 0 0 0 0 0 0 0 0 0 0 0 0 0 0 0 0 0 0 0 0 0 0 0 0 0 0 0 0 0 0 0 0 0 0 0 0 0 0 0 0 0 0 0 0 0 0 0 0 0 0 0 0 0 0 0 0 0 0 0 0 0 0 0 0 0 0 0 0 0 0 0 0 0 0 0 0 0 0 0 0 0 0 0 0 0 0 0 0 0 0 0 0 0 0 0 0 0 0 0 0 0 0 0 0 0 0 0 0 0 0 0 0 0 0 0 0 0 0 0 0 0 0 0 0 0 0 0 0 0 0 0 0 0 0 0 0 0 0 0 0 0 0 0 0 0 0 0 0 0 0 0 0 0 0 0 0 0 0 0 0 0 0 0 0 0 0 0 0 0 0
0 0 0 0 0 0 0 0 0 0 0 0 0.149292590667785 0 0 0 0 0 0 0 0 0 0.0210627559111621 0 0 0 0 0 0 0 0 0 0 0 0.0428683747461151 0 0 0 0 0 0 0 0 0 0 0 0 0 0.00448612892443864 0.00177144818878354 0 0 0 0 0 0.0899571600529189 0 0 0 0 0 0 0 0 0 0 0 0 0 0 0 0 0 0 0 0 0 0 0 0 0 0 0 0 0 0 0 0 0 0 0 0 0 0 0 0 0 0 0 0 0 0 0 0 0 0 0 0 0 0 0.00200952693929274 0 0 0 0 0.0118616344473791 0.00914913592696389 0 0.220572278887684 0.0133886800399585 0.013321145751281 0 0 0 0 0 0 0 0 0 0 0 0 0 0 0 0 0 0 0 0 0 0 0 0 0 0 0 0 0 0 0 0 0 0 0 0 0 0 0 0 0 0 0 0 0 0 0.142686819688726 0 0 0 0 0 0 0 0.00339895558383503 0.00785792221094259 0 0 0 0 0 0 0 0 0 0 0.00784642874805059 0 0.00510232085014425 0 0 0 0 0 0.00307095832266955 0 0 0 0 0 0 0 0 0 0 0 0.0175487537710688 0 0 0 0 0 0 0 0 0 0 0 0 0 0 0 0 0 0 0 0 0 0 0 0 0 0 0 0 0 0 0 0 0 0 0 0 0 0 0 0 0 0 0 0 0 0 0 0 0 0 0 0 0.0601648708290614 0.0158518642711605 0.00203063831705458 0.0720740036859512 0 0 0 0 0 0 0 0.0353657412487839 0.0333291671821341 0.0139306948066539 0 0 0 0 0 0 0 0 0 0 0 0 0 0 0 0 0 0 0 0 0 0 0 0 0 0 0 0 0 0 0 0 0 0 0 0 0 0 0 0 0 0 0 0
0 0 0 0 0 0 0 0 0 0 0 0 0 0 0 0 0 0 0 0 0 0 0 0 0 0 0 0 0 0.00440355432429742 0 0 0 0 0 0 0 0 0 0 0 0 0 0 0.00231907847007582 0 0 0 0 0 0 0 0 0 0 0 0 0 0 0 0 0 0 0 0 0 0 0 0 0 0 0 0 0 0 0 0 0 0 0 0 0 0 0 0 0 0 0 0 0 0 0 0 0 0 0 0 0 0 0 0 0 0 0 0 0.0297255824134891 0.562151031370692 0 0 0 0 0 0.0374105539599085 0 0.0155135515396202 0 0.0710354146109232 0 0.0370034605529878 0.0222642392142649 0 0.0365193446103309 0 0 0 0 0 0 0 0 0 0 0 0 0 0 0 0 0 0 0 0 0 0 0 0 0 0 0 0 0 0 0 0 0 0 0 0 0 0 0 0 0 0 0 0 0 0.0144564190774619 0 0 0 0 0 0 0 0 0.0204526423297756 0 0 0 0 0 0 0 0 0 0 0 0 0 0 0 0 0 0 0 0 0 0 0 0 0 0 0 0 0 0 0 0 0 0 0 0 0 0 0 0 0 0 0 0 0 0 0 0 0 0 0 0 0 0 0 0 0 0 0 0 0 0 0 0 0 0 0 0 0 0 0 0 0 0 0 0 0 0 0 0 0 0 0 0 0.00408568164230506 0.0464526389824299 0.00232167404742088 0 0.00510573739159441 0.0171208285903817 0.0259773150645286 0 0 0 0.00885541908917976 0.0124612899658369 0.00851701312611483 0 0 0 0 0.0127125192307221 0 0 0.00313501039565841 0 0 0 0 0 0 0 0 0 0 0 0 0 0 0 0 0 0 0 0 0 0 0 0 0 0 0 0 0 0 0 0 0 0 0 0
0 0 0 0 0 0 0 0 0 0 0 0 0 0 0 0 0 0 0 0 0 0 0 0 0 0 0 0 0 0 0 0 0 0 0 0 0 0 0 0 0 0 0 0 0 0 0 0 0 0 0 0 0 0 0 0 0 0 0 0 0 0 0 0 0 0 0 0 0 0 0 0 0 0 0 0 0 0 0 0 0 0 0 0 0 0 0 0 0 0 0 0 0 0 0 0 0 0 0 0 0 0 0 0 0 0.0119328159438516 0.201097153720028 0.0377608484155783 0 0 0 0 0.0216178756993472 0 0.0171806499180718 0.101992381177958 0 0.0119743205480223 0.0331266414011013 0.0921959993616081 0 0.0246094645047446 0 0 0 0 0 0 0 0 0 0 0 0 0 0 0 0 0 0 0 0 0 0 0 0 0 0 0 0 0 0 0 0 0 0 0 0 0 0.00428318899473606 0 0 0 0 0 0 0 0.0590910364291925 0 0 0 0 0 0 0 0.0101274161406808 0.0492717443460809 0 0 0 0 0 0 0 0 0 0 0 0 0 0 0 0 0 0 0 0 0 0 0 0 0 0 0 0 0 0 0 0 0 0 0 0 0 0 0 0 0 0 0 0 0 0 0 0 0 0 0 0 0 0 0 0 0 0 0 0 0 0 0 0 0 0 0 0 0 0 0 0 0 0 0 0 0 0 0 0 0 0 0 0 0.00193685821231366 0.0822366407644734 0.0029651056681543 0 0.00893261016938825 0.0383525648486223 0.0582915391694472 0 0 0 0 0.00467165558148916 0.0538519781758631 0 0 0 0.0204549123855458 0.0448299129261451 0 0 0.00721468549755633 0 0 0 0 0 0 0 0 0 0 0 0 0 0 0 0 0 0 0 0 0 0 0 0 0 0 0 0 0 0 0 0 0 0 0 0
0 0 0 0 0 0 0 0 0 0 0 0 0 0 0 0 0 0 0 0 0 0 0 0 0 0 0.0323604910740648 0 0 0 0 0 0 0 0 0 0 0 0 0 0 0 0 0 0 0 0 0 0 0 0 0 0 0 0 0 0 0 0 0 0 0 0 0 0 0 0 0 0 0 0 0 0 0 0 0 0 0 0 0 0 0 0 0 0 0 0 0 0 0 0 0 0 0 0 0 0 0 0 0 0 0 0 0 0 0 0 0 0.178540067480226 0 0 0 0 0 0 0 0.0197617800804818 0 0 0.0389384023542882 0.14435948722715 0 0 0 0 0 0 0 0 0 0 0 0 0 0 0 0 0 0 0 0 0 0 0 0 0 0 0 0 0 0 0 0 0 0 0 0 0 0 0 0 0 0 0 0 0 0 0.144634271956614 0 0 0 0 0 0.00929959399084344 0 0 0 0 0 0 0 0 0 0 0 0 0 0 0 0 0 0 0 0 0 0 0 0 0 0 0 0 0 0 0 0 0 0 0 0 0 0 0 0 0 0 0 0 0 0 0 0 0 0 0 0 0 0 0 0 0 0 0 0 0 0 0 0 0 0 0 0 0 0 0 0 0 0 0 0 0 0 0 0 0 0 0 0 0 0 0 0 0.191002906282394 0 0.0704227795148345 0.0205425650926871 0.061372701776669 0.0338147429241673 0 0.0382637061904712 0 0 0 0.00837673021974255 0 0 0 0 0.00830977383536637 0 0 0 0 0 0 0 0 0 0 0 0 0 0 0 0 0 0 0 0 0 0 0 0 0 0 0 0 0 0 0 0 0 0 0 0 0 0 0
0 0 0 0 0 0 0 0 0 0 0 0 0.0760400516653685 0 0 0 0 0 0 0 0 0 0 0 0 0 0 0 0 0 0 0 0 0 0 0 0 0 0 0 0 0 0 0 0 0 0 0 0 0.00231721057691228 0 0 0 0 0 0.00309102488524494 0 0 0 0 0 0 0 0 0 0.00165796783313067 0 0 0 0 0 0 0 0 0 0 0 0 0 0 0 0 0 0 0 0 0 0 0 0 0 0 0 0 0 0 0 0 0 0 0 0 0 0 0.0117856894453649 0 0.00930194413131359 0.0120203197952524 0.0179823200968647 0 0.00249116237085809 0 0 0 0.308029741447612 0.0395109402769244 0.0246354000396335 0 0 0.0930257581018067 0 0 0 0 0 0 0 0 0 0 0 0 0 0 0 0 0 0 0 0 0 0 0 0 0 0 0 0 0 0 0 0 0 0 0 0 0 0 0 0 0 0 0 0 0 0 0 0.111944059360828 0 0 0 0 0 0 0 0.0100087127888307 0.0141024484777181 0 0 0 0 0 0 0 0 0 0 0 0 0 0 0 0 0 0 0 0 0 0 0 0 0 0 0 0 0 0 0 0 0 0 0 0 0 0 0 0 0 0 0 0 0 0 0 0 0 0 0 0 0 0 0 0 0 0 0 0 0 0 0 0 0 0 0 0 0 0 0 0 0 0 0 0 0 0 0 0 0 0 0 0.0620579604273391 0.0181006582254639 0.00356242227756768 0.0649674138456428 0 0 0 0 0 0 0 0.0486122843931482 0.0479766515338684 0.0167778580033072 0 0 0 0 0 0 0 0 0 0 0 0 0 0 0 0 0 0 0 0 0 0 0 0 0 0 0 0 0 0 0 0 0 0 0 0 0 0 0 0 0 0 0 0
0 0 0 0 0 0 0 0 0 0 0 0 0.0433392634429235 0 0 0 0 0 0 0 0 0 0 0 0 0 0 0 0 0 0 0 0 0 0 0 0 0 0 0 0 0 0 0 0 0 0 0 0 0 0 0 0 0 0 0 0 0 0 0 0 0 0 0 0 0 0 0 0 0 0 0 0 0 0 0 0 0 0 0 0 0 0 0 0 0 0 0 0 0 0 0 0 0 0 0 0 0 0 0 0 0 0 0 0 0 0 0 0.0126829481699071 0 0 0 0 0 0.0293965868800125 0.0373766443934971 0.107798250788755 0.0275868798798166 0.146258341014264 0 0.0644249363864909 0 0 0 0 0 0 0 0 0 0 0 0 0 0 0 0 0 0 0 0 0 0 0 0 0 0 0 0 0 0 0 0 0 0 0 0 0 0 0.00743118910232989 0 0 0 0 0 0 0 0.159577212105648 0 0 0 0 0 0 0 0 0.0499350822451304 0 0 0 0 0 0 0 0 0 0 0 0 0 0 0 0 0 0 0 0 0 0 0 0 0 0 0 0 0 0 0 0 0 0 0 0 0 0 0 0 0 0 0 0 0 0 0 0 0 0 0 0 0 0 0 0 0 0 0 0 0 0 0 0 0 0 0 0 0 0 0 0 0 0 0 0 0 0 0 0 0 0 0 0 0.00476364747381079 0.114933966826873 0.0596223274347775 0 0 0 0 0 0 0 0 0.0126966217060471 0.0599320683218112 0 0.00773691825623272 0 0.013190463916905 0.0344506329570835 0 0 0.00686601869768378 0 0 0 0 0 0 0 0 0 0 0 0 0 0 0 0 0 0 0 0 0 0 0 0 0 0 0 0 0 0 0 0 0 0 0 0
0 0 0 0 0 0 0 0 0 0 0 0 0.164792034707141 0 0 0 0 0 0 0 0 0 0.161011666399341 0 0 0 0.0408100223820052 0 0 0 0 0 0 0 0 0 0 0 0 0 0 0 0 0 0 0 0 0 0.0209475270781215 0 0 0 0 0 0 0.01294104652592 0 0 0 0 0 0 0 0 0 0 0 0 0 0 0 0 0 0 0 0 0 0 0 0 0 0 0 0 0 0 0 0 0 0 0 0 0 0 0 0 0 0 0 0 0 0 0 0 0 0 0 0 0.0282560586825143 0 0 0 0 0 0.0391931577780653 0 0 0.137050087069672 0 0.0863303552402405 0 0 0 0 0 0 0 0 0 0 0 0 0 0 0 0 0 0 0 0 0 0 0 0 0 0 0 0 0 0 0 0 0 0 0 0 0 0 0 0 0 0 0 0 0 0 0 0.116573393975725 0 0 0 0 0 0.0240034918305789 0 0 0 0 0 0 0 0 0 0 0 0 0 0 0 0 0 0 0 0 0 0 0 0 0 0 0 0 0 0 0 0 0 0 0 0 0 0 0 0 0 0 0 0 0 0 0 0 0 0 0 0 0 0 0 0 0 0 0 0 0 0 0 0 0 0 0 0 0 0 0 0 0 0 0 0 0 0 0 0 0 0 0 0 0 0 0 0 0.0905494716886097 0 0.0775416866420658 0 0 0 0 0 0 0 0 0 0 0 0 0 0 0 0 0 0 0 0 0 0 0 0 0 0 0 0 0 0 0 0 0 0 0 0 0 0 0 0 0 0 0 0 0 0 0 0 0 0 0 0 0
0 0 0 0 0 0 0 0 0 0 0 0 0 0 0 0 0 0 0 0 0 0 0 0 0 0 0 0 0 0 0 0 0 0 0 0 0 0 0 0 0 0 0 0 0 0 0 0 0 0 0 0 0 0 0 0 0 0 0 0 0 0 0 0 0 0 0 0.0409025295723375 0 0 0 0 0 0 0 0 0 0 0 0 0 0 0 0 0 0 0 0 0 0 0 0 0 0 0 0 0 0 0 0 0 0 0 0 0 0.2979945503367 0.0210623097818247 0 0 0.0709768974322371 0 0 0.214983749593726 0.0526066964591065 0 0.0818648163815526 0.0384223274795529 0 0 0 0 0 0 0.0404453514385505 0 0.140740771524412 0 0 0 0 0 0 0 0 0 0 0 0 0 0 0 0 0 0 0 0 0 0 0 0 0 0 0 0 0 0 0 0 0 0 0 0 0 0 0 0 0 0 0 0 0 0 0 0 0 0 0 0 0 0 0 0 0 0 0 0 0 0 0 0 0 0 0 0 0 0 0 0 0 0 0 0 0 0 0 0 0 0 0 0 0 0 0 0 0 0 0 0 0 0 0 0 0 0 0 0 0 0 0 0 0 0 0 0 0 0 0 0 0 0 0 0 0 0 0 0 0 0 0 0 0 0 0 0 0 0 0 0 0 0 0 0 0 0 0 0 0 0 0 0 0 0 0 0 0 0 0 0 0 0 0 0 0 0 0 0 0 0 0 0 0 0 0 0 0 0 0 0 0 0 0 0 0 0 0 0 0 0 0 0 0 0 0 0 0 0 0 0
0 0 0 0 0 0 0 0 0 0 0 0 0 0 0 0 0.210619177194522 0 0 0 0 0 0 0 0 0 0 0 0 0 0 0 0 0 0 0 0 0 0 0 0 0 0 0 0 0 0 0 0 0 0 0 0 0 0 0 0 0 0 0.349164132625081 0 0 0 0 0 0 0 0 0 0 0 0 0 0 0 0 0 0 0 0 0 0 0 0 0 0 0 0 0 0 0 0 0 0 0 0 0 0 0 0 0 0 0 0 0 0 0 0 0 0 0 0 0 0 0 0 0 0 0 0 0 0 0 0.252131373342082 0.173826718360526 0 0 0 0 0 0 0 0 0 0 0 0 0 0 0 0 0 0 0 0 0 0 0 0 0 0 0 0 0 0 0 0 0 0 0 0 0 0 0 0 0 0 0 0 0 0 0 0 0 0 0 0 0 0 0 0 0 0 0 0 0 0 0 0 0 0 0 0 0 0 0 0 0 0 0 0 0 0 0 0 0 0 0 0 0 0 0 0 0 0 0 0 0 0 0 0 0 0 0 0 0 0 0 0 0 0 0 0 0 0 0 0 0 0 0 0 0 0 0 0 0 0 0 0 0 0 0 0 0 0 0 0 0 0 0 0 0 0 0 0 0 0 0 0 0 0 0 0 0 0 0 0 0 0 0 0.0142585984777891 0 0 0 0 0 0 0 0 0 0 0 0 0 0 0 0 0 0 0 0 0 0 0 0 0 0 0 0 0 0 0 0 0 0 0 0 0
0 0 0 0 0 0 0 0 0 0 0 0 0 0 0 0 0.0375160014587325 0 0 0 0 0 0 0 0 0 0 0.0520694964518982 0 0 0 0 0 0 0 0 0 0 0 0 0 0 0 0 0 0 0 0 0 0 0 0 0 0 0 0 0 0 0 0.0260842575060186 0 0 0 0 0 0 0 0 0 0 0 0 0 0 0 0 0.0141228441035222 0 0 0 0 0 0 0 0 0 0 0 0 0 0 0 0 0 0 0 0 0 0 0 0 0 0 0 0 0.257417040743813 0 0 0 0 0 0 0.0395088136976727 0 0 0 0 0 0 0 0 0.0595822204545319 0.148713078171106 0 0 0 0 0 0 0 0 0 0 0 0 0 0 0 0 0 0 0 0 0 0 0 0 0 0 0 0 0 0 0 0.0358502965704793 0 0 0 0 0 0 0 0 0 0 0 0 0 0 0 0 0 0 0 0 0 0 0 0 0 0 0 0 0 0 0 0 0 0 0 0 0 0 0 0 0 0 0 0 0 0 0 0 0 0 0 0 0 0 0 0 0 0 0 0 0 0 0 0 0 0 0 0 0 0 0 0 0 0 0 0 0 0 0 0 0 0 0 0 0 0 0 0 0 0 0 0 0 0 0 0 0 0 0 0 0 0 0 0 0 0 0.0252793528227304 0 0 0 0.0222059137275715 0.107018589543798 0.110122308349829 0 0 0 0 0 0 0.0218439485863622 0 0.042665837811935 0 0 0 0 0 0 0 0 0 0 0 0 0 0 0 0 0 0 0 0 0 0 0 0 0 0 0 0 0 0 0 0 0 0 0 0 0 0 0 0 0
0 0 0.0187097962030188 0 0 0 0 0 0 0 0 0.0950073974557862 0 0 0 0.00763970883521485 0.191006257086525 0 0.0416930468017685 0.0193669198477071 0 0 0 0 0 0 0 0 0 0 0 0 0 0 0 0 0 0 0 0 0 0 0 0 0 0 0 0 0 0 0 0 0 0 0 0 0 0 0 0.079388646992777 0 0 0 0 0 0 0 0.0601493242459764 0 0.172545949276192 0 0 0 0 0 0 0 0 0 0 0 0 0 0 0 0 0 0 0 0 0 0 0 0 0 0 0 0 0 0 0 0 0 0 0 0 0 0 0 0 0.0410887365368762 0.0125866801600585 0 0.0477273749128074 0 0 0 0 0 0 0 0 0.0698447621636463 0 0 0.114918724979213 0 0 0 0 0 0 0 0 0 0 0 0 0.00258257708580648 0 0 0 0 0 0 0 0 0 0 0 0 0 0 0 0 0 0 0.00733241579166432 0 0 0 0 0 0 0 0 0 0 0 0 0 0 0 0 0 0 0.0184116816249611 0 0 0 0 0 0 0 0 0 0 0 0 0 0 0 0 0 0 0 0 0 0 0 0 0 0 0 0 0 0 0 0 0 0 0 0 0 0 0 0 0 0 0 0 0 0 0 0 0 0 0 0 0 0 0 0 0 0 0 0 0 0 0 0 0 0 0 0 0 0 0 0 0 0 0 0 0 0 0 0 0 0 0 0 0 0 0 0 0 0 0 0 0 0 0 0 0 0 0 0 0 0 0 0 0 0 0 0 0 0 0 0 0 0 0 0 0 0 0 0 0 0 0 0 0 0 0 0 0 0 0 0 0 0 0 0 0 0 0 0 0
0 0 0 0 0 0 0 0 0 0 0 0 0 0 0 0 0 0 0 0 0 0 0 0 0 0 0 0 0 0 0 0 0 0 0 0 0 0 0 0 0 0 0 0 0 0 0 0 0 0 0 0 0 0 0 0 0 0 0 0.0205061334004651 0 0 0 0 0 0 0 0.160345543926743 0 0.035692628868354 0 0 0 0 0 0 0 0 0 0 0 0 0 0 0 0 0 0 0 0 0 0 0 0 0 0 0 0 0 0 0 0 0 0 0 0.0527914477073334 0 0 0 0.124459015421845 0.0311341968876567 0 0.0352426755141282 0.108114273826318 0 0 0 0 0 0 0 0.238038477224279 0 0 0.193675607222877 0 0 0 0 0 0 0 0 0 0 0 0 0 0 0 0 0 0 0 0 0 0 0 0 0 0 0 0 0 0 0 0 0 0 0 0 0 0 0 0 0 0 0 0 0 0 0 0 0 0 0 0 0 0 0 0 0 0 0 0 0 0 0 0 0 0 0 0 0 0 0 0 0 0 0 0 0 0 0 0 0 0 0 0 0 0 0 0 0 0 0 0 0 0 0 0 0 0 0 0 0 0 0 0 0 0 0 0 0 0 0 0 0 0 0 0 0 0 0 0 0 0 0 0 0 0 0 0 0 0 0 0 0 0 0 0 0 0 0 0 0 0 0 0 0 0 0 0 0 0 0 0 0 0 0 0 0 0 0 0 0 0 0 0 0 0 0 0 0 0 0 0 0 0 0 0 0 0 0 0 0 0 0 0 0 0 0 0 0 0 0 0 0
0 0 0 0 0 0 0 0 0 0 0 0 0 0 0 0 0 0 0 0 0 0 0 0 0.170101081784472 0.120126241608707 0 0 0 0 0 0.0854401098443248 0 0 0.0989380268160943 0.0355345025781438 0 0 0 0 0.0641806998906019 0 0 0 0 0 0 0.146913219950952 0.0872777256305287 0 0 0 0 0 0 0 0 0 0 0 0 0 0 0 0 0 0 0 0 0 0 0 0 0 0.042651338917043 0 0 0 0 0 0 0 0 0 0 0 0 0 0 0 0 0 0 0 0 0 0 0 0 0 0.0171214964584523 0 0 0 0 0 0 0 0 0 0 0 0 0 0 0 0 0 0 0 0 0 0 0 0 0 0 0 0 0 0 0 0 0 0 0 0 0 0 0 0 0 0 0 0 0 0 0 0 0 0 0 0 0 0 0 0 0 0 0 0 0 0 0 0 0 0 0 0 0 0 0 0 0 0 0 0 0 0 0 0 0 0 0 0 0 0 0 0 0 0 0 0 0 0 0 0 0 0 0 0 0 0 0 0.061417928040542 0 0 0 0 0 0 0 0 0 0 0 0 0 0 0 0 0 0 0 0 0 0 0 0 0 0 0 0 0 0 0 0 0 0 0 0 0 0 0 0 0 0 0 0 0 0 0 0 0 0 0 0 0 0 0 0 0 0 0 0 0 0 0 0 0 0 0 0 0 0 0 0 0 0 0 0 0 0 0.0702976284801384 0 0 0 0 0 0 0 0 0 0 0 0 0 0 0 0 0 0 0 0 0 0 0 0 0 0 0 0 0 0 0 0 0 0
0 0 0 0 0 0 0 0 0 0 0 0 0 0 0 0.0268433496462975 0 0 0 0.00464406975115784 0.0157774303202887 0 0 0 0 0 0 0 0 0 0.334204328323409 0 0 0 0 0 0 0.0376600587657086 0 0 0 0 0 0 0 0 0 0 0 0 0 0 0 0 0 0 0 0 0 0 0 0 0 0 0 0 0 0 0 0 0 0 0 0 0 0 0 0 0 0 0 0 0.0294625319865233 0 0 0.0254547897573414 0 0 0 0 0 0 0 0 0 0 0.0677807805481013 0.0367764252528232 0.0297538947512324 0 0 0 0 0 0 0 0 0 0 0 0 0 0 0 0 0 0 0 0 0 0 0 0 0 0 0 0 0 0 0 0 0 0 0 0 0.039475876926417 0.220268371120647 0.0438695915366095 0.00580624266012344 0.00545557613334479 0.0108836145869547 0 0 0 0 0 0.0165673441648275 0.0221573869264025 0 0 0 0 0 0 0.0122754579439801 0.0148828788978107 0 0 0 0 0 0 0 0 0 0 0 0 0 0 0 0 0 0 0 0 0 0 0 0 0 0 0 0 0 0 0 0 0 0 0 0 0 0 0 0 0 0 0 0 0 0 0 0 0 0 0 0 0 0 0 0 0 0 0 0 0 0 0 0 0 0 0 0 0 0 0 0 0 0 0 0 0 0 0 0 0 0 0 0 0 0 0 0 0 0 0 0 0 0 0 0 0 0 0 0 0 0 0 0 0 0 0 0 0 0 0 0 0 0 0 0 0 0 0 0 0 0 0 0 0 0 0 0 0 0 0 0 0 0 0 0 0 0 0 0 0 0 0 0 0 0 0 0 0 0 0 0 0 0 0 0 0 0 0 0 0 0
0 0 0 0 0 0 0 0 0 0 0 0 0.00600733725073747 0.0187688802973983 0.00740661684952667 0 0 0 0 0.00757768208327587 0.118032263499853 0 0.0217924789883301 0 0 0 0 0 0 0 0 0 0 0 0 0 0 0 0 0 0 0 0 0 0.0122593247772372 0 0 0 0.0123745269634028 0 0 0 0 0 0 0 0 0 0 0 0 0 0 0 0 0.0306747495207405 0 0 0 0 0 0 0 0 0.0279219935234061 0 0 0 0 0 0 0 0 0 0 0 0 0 0 0 0 0 0 0 0 0 0 0 0 0 0 0 0 0 0 0 0 0 0 0 0 0 0 0 0 0 0 0 0 0 0 0 0 0 0 0 0 0 0 0 0 0 0 0 0.0272383852238555 0 0 0 0 0 0 0 0 0 0 0 0 0 0 0 0 0 0 0 0 0 0 0 0 0 0 0 0 0 0 0 0 0 0.269943927741443 0.0261173542280265 0 0 0.131651620146802 0.0385037140159757 0.0100102467337724 0 0 0 0 0 0 0 0 0 0 0 0 0 0 0 0.0150753882506484 0 0 0 0 0 0 0 0 0 0 0 0 0 0 0.00851144149941811 0 0 0.0763826310575353 0 0.00373447393465985 0 0 0 0 0 0 0 0.0297278508914526 0 0 0 0 0 0 0 0 0 0 0 0 0 0 0.010929131132227 0 0 0 0 0 0 0 0 0 0 0 0 0 0 0 0 0 0 0 0 0 0 0 0 0 0 0 0 0 0 0.0751691437277105 0 0 0 0 0 0 0 0 0 0 0 0 0 0 0.00926036226851988 0.0049284753940449 0 0 0 0 0 0 0 0 0 0 0 0 0 0 0 0 0 0 0 0 0 0 0 0 0 0 0 0 0 0 0 0 0 0 0 0 0
0 0 0 0 0 0 0 0 0 0 0 0 0 0 0 0 0 0 0 0 0 0 0 0 0 0 0 0.0126407523783204 0 0 0 0 0 0 0 0 0 0 0 0 0 0 0 0 0 0.0352894965547812 0 0 0 0 0 0 0 0 0 0 0 0 0 0 0.425477102677897 0 0 0 0.0210594007883859 0 0 0.038583607540174 0 0 0 0 0 0 0 0 0.0733762045131584 0.0567085443483023 0 0 0 0 0 0 0 0 0 0 0 0 0 0 0 0 0 0 0 0 0 0 0 0 0 0 0 0 0 0 0 0.0209398747964267 0 0 0 0 0 0 0 0 0 0 0 0 0 0 0 0 0 0 0 0 0 0 0 0 0 0 0 0 0 0 0 0 0 0 0 0 0 0 0 0 0 0 0 0 0.0221135824203038 0 0 0 0 0 0 0 0 0 0.0619595136316751 0.0155663736184226 0 0 0 0 0 0 0 0 0.0453710085871825 0 0 0 0 0 0 0 0 0 0 0 0 0 0 0 0 0 0 0 0 0 0 0 0 0 0 0 0 0 0 0 0 0 0 0.0332067572030121 0.00709093438679499 0 0 0 0 0 0 0 0.0469335266522665 0 0 0 0 0 0 0 0 0 0 0 0 0 0 0.0152479286636699 0 0 0 0 0 0 0 0 0 0 0 0 0 0 0 0 0 0 0 0 0 0 0 0 0 0 0 0 0 0 0 0 0 0 0 0 0 0 0 0 0 0 0 0 0 0 0.0602276363088535 0.00820775493037276 0 0 0 0 0 0 0 0 0 0 0 0 0 0 0 0 0 0 0 0 0 0 0 0 0 0 0 0 0 0 0 0 0 0 0 0
0.00694208093712175 0 0 0.252326457587487 0.00511807511521094 0.0161960140158978 0.0224750559262961 0.0142513811151896 0.0602261685258874 0.00912097331311674 0.00629614867114184 0 0 0 0 0 0 0 0 0 0 0 0 0 0 0 0 0 0 0 0 0 0 0 0 0 0 0.201906939532774 0 0 0 0 0 0 0 0 0 0 0 0 0.0204385563052363 0 0 0 0.00766615533021864 0 0 0 0 0 0 0 0 0 0 0 0 0 0 0 0 0 0 0 0 0 0 0 0 0 0 0 0 0 0 0 0 0 0 0 0 0 0 0 0 0 0 0 0 0 0.00252362289125214 0 0 0 0 0 0 0 0 0 0 0 0 0 0 0 0 0 0 0 0 0 0 0 0 0 0 0 0 0 0 0 0 0.229084231360593 0 0 0 0 0 0.0032991076526621 0.034420256757856 0 0.0165880812381444 0 0 0 0 0 0 0 0 0 0 0 0.0821274898176375 0.00466248888336451 0 0 0 0 0 0 0 0 0 0 0 0 0 0 0 0 0 0 0 0 0 0 0 0 0.00220939306649955 0 0 0 0 0 0 0 0 0 0 0 0 0 0 0 0 0 0 0 0 0 0 0 0 0 0 0 0 0 0 0 0 0 0 0 0 0 0 0 0 0 0 0 0 0 0 0 0 0 0 0 0 0 0 0 0 0 0 0 0 0 0 0 0 0 0 0 0 0 0 0 0 0 0 0 0 0.00212132195641229 0 0 0 0 0 0 0 0 0 0 0 0 0 0 0 0 0 0 0 0 0 0 0 0 0 0 0 0 0 0 0 0 0 0 0 0 0 0 0 0 0 0 0 0 0 0 0 0 0 0 0 0 0 0 0 0 0 0 0 0
0 0 0 0 0.0147139196097305 0 0 0.0468557144650156 0 0 0 0 0 0 0 0 0 0 0 0 0 0 0 0 0 0 0 0 0 0 0 0 0 0 0 0 0 0 0 0 0 0 0 0 0 0 0.252870759270813 0 0 0 0.0450341346448419 0 0 0 0 0 0 0 0.00748777105445686 0 0 0.026664305185247 0 0 0 0 0 0 0 0 0 0 0 0.0831142332801245 0 0 0 0 0.0127259525709537 0 0 0 0 0 0 0 0 0 0 0 0 0 0 0 0 0 0 0 0 0 0 0 0 0 0 0 0 0 0 0 0 0 0 0 0 0 0 0 0 0 0 0 0 0 0 0 0 0 0 0 0 0 0.394585036645895 0.115948173272922 0 0 0 0 0 0 0 0 0 0 0 0 0 0 0 0 0 0 0 0 0 0 0 0 0 0 0 0 0 0 0 0 0 0 0 0 0 0 0 0 0 0 0 0 0 0 0 0 0 0 0 0 0 0 0 0 0 0 0 0 0 0 0 0 0 0 0 0 0 0 0 0 0 0 0 0 0 0 0 0 0 0 0 0 0 0 0 0 0 0 0 0 0 0 0 0 0 0 0 0 0 0 0 0 0 0 0 0 0 0 0 0 0 0 0 0 0 0 0 0 0 0 0 0 0 0 0 0 0 0 0 0 0 0 0 0 0 0 0 0 0 0 0 0 0 0 0 0 0 0 0 0 0 0 0 0 0 0 0 0 0 0 0 0 0 0 0 0 0 0 0 0 0 0 0 0 0 0 0 0 0 0 0 0
0 0 0 0 0.0265555381444732 0 0 0.0437163005916607 0 0 0 0 0 0 0 0 0 0 0 0 0 0 0 0 0 0 0 0 0 0 0 0 0 0 0 0 0 0 0 0 0 0 0 0 0 0 0.185245798837047 0 0 0 0.0133151802031499 0 0 0 0 0 0 0 0 0 0 0.0168099804636763 0 0 0 0 0 0 0 0 0 0 0 0.0491152541999586 0 0 0 0 0.00480349823653447 0 0 0 0 0 0 0 0 0 0 0 0 0 0 0 0 0 0 0 0 0 0 0 0 0 0 0 0 0 0 0 0 0 0 0 0 0 0 0 0 0 0 0 0 0 0 0 0 0 0 0 0 0.496413074808566 0 0.164025374514934 0 0 0 0 0 0 0 0 0 0 0 0 0 0 0 0 0 0 0 0 0 0 0 0 0 0 0 0 0 0 0 0 0 0 0 0 0 0 0 0 0 0 0 0 0 0 0 0 0 0 0 0 0 0 0 0 0 0 0 0 0 0 0 0 0 0 0 0 0 0 0 0 0 0 0 0 0 0 0 0 0 0 0 0 0 0 0 0 0 0 0 0 0 0 0 0 0 0 0 0 0 0 0 0 0 0 0 0 0 0 0 0 0 0 0 0 0 0 0 0 0 0 0 0 0 0 0 0 0 0 0 0 0 0 0 0 0 0 0 0 0 0 0 0 0 0 0 0 0 0 0 0 0 0 0 0 0 0 0 0 0 0 0 0 0 0 0 0 0 0 0 0 0 0 0 0 0 0 0 0 0 0 0 0
0.00226710272517318 0 0 0.0199922410579807 0.0121289995796765 0.0132087689596229 0.0129921125635631 0.137754565688743 0.0160058314619363 0.0798225371145567 0 0 0 0 0 0.00360960021910963 0 0 0 0 0 0 0 0 0 0 0 0 0 0 0 0 0 0 0 0 0.0158998268663814 0.0748866988160872 0 0 0 0 0 0 0 0 0.0553530216237777 0 0 0 0.00621312754684113 0 0 0 0.00668723492332582 0 0 0 0 0 0 0.00399879285023136 0 0 0 0 0 0 0 0 0 0 0 0.0473589682662097 0 0.00198001392392108 0 0 0 0 0 0 0 0 0 0 0 0 0 0 0 0 0 0 0 0 0 0 0 0 0 0 0 0 0 0 0 0 0 0 0 0 0 0 0 0 0 0 0 0 0 0 0 0 0 0 0 0 0 0 0.279817047245809 0.0932990129529797 0.104911132872235 0 0 0 0 0 0 0 0 0 0.0065489248019414 0 0 0 0 0 0 0 0 0 0 0 0.0052644379398968 0 0 0 0 0 0 0 0 0 0 0 0 0 0 0 0 0 0 0 0 0 0 0 0 0 0 0 0 0 0 0 0 0 0 0 0 0 0 0 0 0 0 0 0 0 0 0 0 0 0 0 0 0 0 0 0 0 0 0 0 0 0 0 0 0 0 0 0 0 0 0 0 0 0 0 0 0 0 0 0 0 0 0 0 0 0 0 0 0 0 0 0 0 0 0 0 0 0 0 0 0 0 0 0 0 0 0 0 0 0 0 0 0 0 0 0 0 0 0 0 0 0 0 0 0 0 0 0 0 0 0 0 0 0 0 0 0 0 0 0 0 0 0 0 0 0 0 0 0 0 0 0 0 0 0 0 0 0 0 0 0 0 0
0 0 0 0 0.0333820345091976 0 0 0 0 0 0 0 0 0.0693765718566988 0.0377260942599765 0.108457764098949 0 0.00622209131383784 0.0100442331209097 0 0.0518320694155039 0 0 0 0 0 0 0 0 0 0.0163285776978486 0 0 0 0 0 0 0 0.0119310335077892 0 0 0 0 0 0.178382919306066 0 0 0 0 0.177844708494854 0 0 0 0 0 0 0 0 0 0 0.00731048706531032 0.00919346585789908 0.0199110373111546 0 0 0.0583227351339457 0.0296955811018642 0 0 0.00572165363428685 0.0185528032016417 0 0 0 0.0494722225170336 0 0 0.0191712629613095 0.0144529287584733 0 0 0 0 0 0 0 0 0 0 0 0 0 0 0 0 0 0 0 0 0 0 0 0 0 0 0 0 0 0 0 0 0 0 0 0 0 0 0 0 0 0 0 0 0 0 0 0 0 0.0227303038052077 0 0 0 0 0 0 0 0 0 0.0276307683165802 0 0 0 0 0 0 0 0 0 0 0 0 0 0 0 0 0 0 0 0 0 0 0 0 0 0 0 0 0 0 0 0 0 0 0 0 0 0 0 0 0 0 0 0 0 0 0 0 0 0 0 0.00314324707661074 0 0 0 0 0 0 0 0 0 0 0 0 0 0 0 0 0 0 0 0 0 0 0 0 0 0 0 0 0 0 0 0 0.0038057772665702 0 0 0 0.00310828326040817 0.00333530065211128 0 0 0 0 0 0 0 0 0 0 0 0 0 0 0 0 0 0 0 0 0 0 0 0 0 0 0 0 0 0 0 0 0 0 0 0 0 0 0 0 0 0 0 0 0 0 0 0 0 0 0 0 0 0 0 0 0 0 0 0 0 0 0.0029140444979613 0 0 0 0 0 0 0 0 0 0 0 0 0 0 0 0 0 0 0 0 0 0 0 0 0 0
0 0 0 0 0 0 0 0 0 0 0 0 0 0 0 0.0923177099347587 0 0 0 0 0 0 0 0 0 0 0 0 0 0 0 0 0 0 0 0 0 0 0 0 0 0 0 0 0 0 0 0 0 0 0 0 0 0 0 0 0 0 0 0 0 0 0 0 0 0 0 0 0 0 0 0 0 0 0 0.0642450639004774 0 0 0 0 0 0.0804459587022314 0.0252366614175838 0 0 0 0 0 0 0 0 0 0 0 0 0 0 0 0.0488655926662082 0 0 0 0 0 0 0 0 0 0 0 0 0 0 0 0 0 0 0 0 0 0 0 0 0 0 0 0 0.106408223880101 0 0 0 0 0 0 0 0 0.0956655077677017 0.390741468823059 0.0467088738178854 0 0.0110262744728808 0 0 0 0 0 0 0 0 0 0 0 0 0 0 0.0113915910122388 0 0 0 0 0 0 0 0 0 0 0 0 0 0 0 0 0 0 0 0 0 0 0 0 0 0 0 0 0 0 0 0 0 0 0 0 0 0 0 0 0 0 0 0 0 0 0 0 0 0 0 0 0 0 0 0 0 0 0 0 0 0 0 0 0 0 0 0 0 0 0 0 0 0 0.0269470736048743 0 0 0 0 0 0 0 0 0 0 0 0 0 0 0 0 0 0 0 0 0 0 0 0 0 0 0 0 0 0 0 0 0 0 0 0 0 0 0 0 0 0 0 0 0 0 0 0 0 0 0 0 0 0 0 0 0 0 0 0 0 0 0 0 0 0 0 0 0 0 0 0 0 0 0 0 0 0 0 0 0 0 0 0 0 0 0
0 0 0 0 0 0 0 0 0 0 0 0 0 0 0 0 0 0 0 0 0 0 0 0 0 0 0 0 0 0.00739686996346066 0.170712118042266 0 0 0 0 0 0.0158102845324676 0.0154046741874591 0 0 0 0 0 0 0 0 0 0 0 0 0 0 0 0 0 0 0 0 0 0 0 0 0 0 0 0 0 0 0 0 0 0 0 0.0115018706684301 0 0.00968146577161037 0 0 0 0 0.0217395446380557 0.0217321572743971 0.0828663179203633 0 0 0.0125016306307709 0.0106694245533554 0 0 0 0.0196712119735216 0 0 0 0 0.0152710785881812 0.111372202957767 0.0929053336082651 0.191778132891975 0 0 0 0 0 0 0 0 0 0 0 0 0 0 0 0 0 0 0 0 0 0 0 0 0 0 0 0 0.162761002337322 0 0 0 0 0 0 0 0.0262246794603322 0 0 0 0 0 0 0 0 0 0 0 0 0 0 0 0 0 0 0 0 0 0 0 0 0 0 0 0 0 0 0 0 0 0 0 0 0 0 0 0 0 0 0 0 0 0 0 0 0 0 0 0 0 0 0 0 0 0 0 0 0 0 0 0 0 0 0 0 0 0 0 0 0 0 0 0 0 0 0 0 0 0 0 0 0 0 0 0 0 0 0 0 0 0 0 0 0 0 0 0 0 0 0 0 0 0 0 0 0 0 0 0 0 0 0 0 0 0 0 0 0 0 0 0 0 0 0 0 0 0 0 0 0 0 0 0 0 0 0 0 0 0 0 0 0 0 0 0 0 0 0 0 0 0 0 0 0 0 0 0 0 0 0 0 0 0 0 0 0 0 0 0 0 0 0 0 0 0 0 0 0 0
0.0166989581272958 0 0 0 0 0.00827704701380753 0 0 0.0130247947933012 0.0171058971618689 0 0 0 0 0.0126274741109632 0.352995280115389 0 0 0 0 0 0 0 0 0 0 0 0 0 0 0.0472329116827602 0 0 0 0 0 0 0 0 0 0 0 0 0 0 0 0 0 0 0 0 0 0 0 0 0 0 0 0 0 0 0 0 0 0 0 0 0 0 0 0 0 0 0 0 0 0 0 0 0 0 0 0 0 0 0.012264980202951 0 0 0 0 0 0 0 0 0 0 0 0 0 0 0 0 0 0.00715727044430824 0 0 0 0 0 0 0 0 0 0 0 0 0 0 0 0 0 0 0 0 0 0 0 0.072558697221775 0 0 0 0 0 0 0 0.239757379103815 0 0 0.117116751876665 0.00900796053700483 0.0192536464253597 0 0 0 0 0 0.00550749867920383 0 0 0.00870766433870422 0 0 0 0 0.0130537938443627 0.0142657128085105 0 0 0 0 0 0 0 0 0 0 0 0 0 0 0 0 0 0 0 0 0 0 0 0 0 0 0 0 0 0 0 0 0 0 0 0 0 0 0 0 0 0 0 0 0 0 0 0 0 0 0 0 0 0 0 0 0 0 0 0 0 0 0 0 0 0 0 0 0 0 0 0 0 0 0.0133862815119537 0 0 0 0 0 0 0 0 0 0 0 0 0 0 0 0 0 0 0 0 0 0 0 0 0 0 0 0 0 0 0 0 0 0 0 0 0 0 0 0 0 0 0 0 0 0 0 0 0 0 0 0 0 0 0 0 0 0 0 0 0 0 0 0 0 0 0 0 0 0 0 0 0 0 0 0 0 0 0 0 0 0 0 0 0 0 0
0.0136796835434062 0 0 0 0 0.019957536870944 0 0 0.0156861649179316 0.0244335625094366 0.00526391674356843 0.00742619039550649 0 0.0257607986168857 0.03080891326457 0.470216515417929 0.00242308526279546 0 0 0.00371476049734094 0.0069811597601491 0.0063095886343483 0 0 0 0 0 0 0 0.00697066283038267 0.0474612452040857 0 0 0 0 0 0 0 0.0231425979924635 0.0114707189653727 0 0 0 0 0 0 0 0 0 0 0 0 0 0 0 0 0 0 0 0 0 0 0 0 0 0 0 0 0 0 0.0136531841564252 0 0 0 0 0 0 0 0 0 0 0 0 0 0 0.00307438549114792 0 0 0 0 0 0 0 0 0 0 0 0 0 0 0 0 0 0 0 0 0 0 0 0 0 0 0.00491415992046366 0 0 0 0 0 0 0 0 0 0 0 0.00332328684978843 0 0 0.00718629984387985 0 0 0 0 0 0 0.0663679126754105 0.0214469796634109 0 0.0876401848783082 0 0.0108343158435484 0.00378512839518435 0 0 0 0.00339004417048379 0 0.00233652441131324 0.00878794182637052 0 0 0 0 0 0 0.00904945640019999 0.00681646239309214 0 0 0 0 0 0 0 0 0 0 0 0 0 0 0 0 0 0 0 0 0 0 0 0 0 0 0 0 0 0 0.0122273721680153 0 0 0 0 0 0 0 0 0 0 0 0 0 0 0 0 0 0 0 0 0 0 0 0 0 0.00629580713254511 0 0 0 0 0 0 0 0 0 0 0 0 0 0 0 0 0 0 0 0 0 0 0 0 0 0 0 0 0 0 0 0 0 0 0 0 0 0 0 0 0 0 0 0 0.00523689134567856 0 0 0 0 0 0 0 0 0 0 0 0 0 0 0 0 0 0 0 0 0 0 0 0 0 0 0 0 0 0 0 0 0 0 0 0 0 0 0 0 0 0 0 0 0 0 0 0 0 0 0 0 0 0 0 0 0 0 0 0.0019265610076175
0 0 0 0.0074064208009233 0 0 0 0 0 0 0.00329822877046042 0 0 0 0 0.0118414822971532 0 0 0 0 0 0 0 0 0 0 0 0 0 0.0186051092722952 0.0246065797914108 0 0 0.0179087850099663 0 0 0 0.00748300351535089 0 0 0 0 0 0 0 0 0 0 0 0 0 0 0 0 0.115774690518624 0 0 0 0 0 0 0 0 0 0 0 0 0 0 0 0 0 0 0 0 0 0 0 0 0 0 0 0 0 0 0 0 0 0 0 0 0 0.00198269755073454 0 0 0 0 0 0 0 0 0.0465947053727812 0 0 0 0 0 0 0 0 0 0 0 0 0 0 0 0 0 0 0 0 0 0 0 0 0 0.00197946815411835 0 0 0.00288407166004479 0 0 0 0 0 0 0.00197609804095305 0.00317613708600484 0 0 0.00685165104966457 0.00658428124559056 0 0.00891174784029853 0 0.0120664651033086 0.0246307893250263 0.0106257905614491 0.0347485035482719 0.099883720853795 0.0107933597173365 0 0.00810174779542763 0.280855089289094 0.00756641824507016 0 0 0 0 0 0 0 0 0 0 0 0 0 0 0 0 0 0 0 0 0 0 0 0 0 0 0 0 0 0 0 0 0 0 0 0 0 0 0 0 0 0 0 0 0 0 0 0 0 0 0 0 0 0 0 0 0 0 0 0 0 0 0 0 0 0 0 0 0 0 0 0 0 0 0 0 0 0 0 0 0 0 0 0 0 0 0 0 0 0 0 0 0 0 0 0 0 0 0 0 0 0.0930804543120964 0 0 0 0 0 0 0 0 0 0 0 0 0 0 0 0 0 0 0 0 0 0 0 0 0 0 0 0 0 0 0 0 0 0 0 0 0 0 0 0 0 0.0638706761456029 0 0 0 0 0.0127336168784454 0 0 0 0 0 0 0 0 0.0450050881792508 0 0 0 0.00817312206945161
0 0 0 0.0276119621042478 0 0 0 0 0 0 0 0 0 0 0 0.0526024046944303 0 0 0 0 0 0.00480087161619365 0 0.0119100756841732 0 0 0 0 0 0.00671731672308072 0.0100234414148908 0 0 0 0 0 0 0.0547091253852533 0.00749691897977852 0.00299606305486816 0 0 0 0 0 0.00498393241559867 0.123932231251933 0 0 0 0.201634450312814 0 0 0 0 0 0 0 0.152598419207536 0 0 0 0 0 0 0 0 0 0 0 0 0 0 0 0 0 0 0 0 0 0 0.00619242108083256 0.00324653967366989 0.00504013611447467 0 0.00425325203452768 0.00225931972190655 0.0108735866363258 0 0.0165967571545541 0 0 0 0 0 0.00804650463233349 0 0 0.00455163638133235 0 0 0 0.0135331946836496 0 0 0 0 0 0 0 0 0 0 0 0 0 0 0 0 0 0 0 0 0 0 0 0 0.00624963674198367 0 0 0.0476208768546704 0 0 0 0 0.00234891343501663 0 0.00668449691658922 0.00175611149228625 0 0 0 0.0462827071771912 0.0182281213849297 0 0 0.00902642621928625 0 0 0 0 0 0 0 0.0472474445463237 0.0779447042733182 0 0 0 0 0 0 0 0 0 0 0 0 0 0 0 0 0 0 0 0 0 0 0 0 0 0 0 0 0 0 0 0 0 0 0 0 0 0 0 0 0 0 0 0 0 0 0 0 0 0 0 0 0 0 0 0 0 0 0 0 0 0 0 0 0 0 0 0 0 0 0 0 0 0 0 0 0 0 0 0 0 0 0 0 0 0 0 0 0 0 0 0 0 0 0 0 0 0 0 0 0 0 0 0 0 0 0 0 0 0 0 0 0 0 0 0 0 0 0 0 0 0 0 0 0 0 0 0 0 0 0 0 0 0 0 0 0 0 0 0 0 0 0 0 0 0 0 0 0 0 0 0 0 0 0 0 0 0 0 0 0 0
0 0 0 0 0 0 0 0 0 0 0 0 0 0 0 0 0 0 0 0 0 0 0 0 0 0 0 0 0 0 0 0 0 0 0 0 0 0 0 0 0 0 0 0 0 0 0 0 0 0 0 0 0 0 0 0 0 0 0 0 0 0 0 0 0 0 0 0 0 0 0 0 0 0 0 0 0 0 0 0 0 0 0 0 0 0 0 0 0 0.0345165209582811 0 0 0 0 0.0294045347328075 0.00565626427887776 0 0 0 0 0 0 0.0417185208353708 0.107014541407827 0 0 0 0 0 0 0 0 0 0 0 0 0 0 0 0 0 0 0 0 0 0 0 0 0 0 0 0 0 0 0 0 0 0 0 0.00951368604270008 0 0 0.149290398451623 0.129161107392495 0 0 0 0.0859466648738765 0.100807483995635 0.174718900608431 0.0708979032074809 0.0157209377221252 0 0 0.0456325354924697 0 0 0 0 0 0 0 0 0 0 0 0 0 0 0 0 0 0 0 0 0 0 0 0 0 0 0 0 0 0 0 0 0 0 0 0 0 0 0 0 0 0 0 0 0 0 0 0 0 0 0 0 0 0 0 0 0 0 0 0 0 0 0 0 0 0 0 0 0 0 0 0 0 0 0 0 0 0 0 0 0 0 0 0 0 0 0 0 0 0 0 0 0 0 0 0 0 0 0 0 0 0 0 0 0 0 0 0 0 0 0 0 0 0 0 0 0 0 0 0 0 0 0 0 0 0 0 0 0 0 0 0 0 0 0 0 0 0 0 0 0 0 0 0 0 0 0 0 0 0 0 0 0 0 0 0 0 0 0 0 0 0 0
0 0 0 0.00877733751182976 0 0 0 0 0 0 0.00346850280781424 0 0 0 0 0.000849816973358109 0 0 0 0 0 0 0 0 0 0 0 0 0 0.00529718671680064 0 0 0 0 0 0 0 0 0 0 0 0 0 0 0 0 0 0 0 0 0 0 0 0 0 0 0 0 0.0531006720686598 0 0 0 0 0 0 0 0 0 0 0 0 0 0 0 0 0 0 0 0 0 0 0 0 0 0 0.00184098109319887 0 0 0.00725315832992838 0.154208514033941 0.00396144595661898 0 0 0 0.00387706616094871 0.0130743069596151 0 0 0 0 0 0 0.0591647493616975 0.0109590534392065 0 0 0 0 0 0 0 0 0 0 0 0 0 0 0 0 0 0 0 0 0 0 0 0 0 0 0.00892882434669437 0 0 0.00288595235059693 0 0 0 0 0 0.00405412317192945 0.0180066779517355 0.0662013528050478 0 0.30060561655983 0 0 0.0688000048407592 0.0554790444222426 0.0572734109131479 0 0 0 0 0 0.0709458160934402 0.013857105273894 0 0 0 0 0 0 0 0 0 0 0 0 0 0 0 0 0 0 0 0 0 0 0 0 0 0 0 0 0 0 0 0 0 0 0 0 0 0 0 0 0 0 0 0 0 0 0 0 0 0 0 0 0 0 0 0 0 0 0 0 0 0 0 0 0 0 0 0 0 0 0 0 0 0 0 0 0 0 0 0 0 0 0 0 0 0 0 0 0 0 0 0 0 0 0 0 0 0 0 0 0 0.00204054305317295 0 0 0 0 0 0 0 0 0 0 0 0 0 0 0 0 0 0 0 0 0 0 0 0 0 0 0 0 0 0 0 0 0 0 0 0 0 0 0 0 0 0 0.00261709310568172 0 0 0 0 0 0 0 0 0 0 0 0 0.00247164369820949 0 0 0 0
0 0 0 0 0 0 0 0 0 0 0 0 0 0 0 0 0 0 0 0 0 0 0 0 0 0 0 0 0 0 0 0 0 0 0 0 0 0 0 0 0 0 0 0 0 0 0 0 0 0 0 0 0 0 0 0 0 0 0.103296816326807 0 0 0 0 0 0 0 0 0 0 0 0 0 0 0 0 0 0 0 0 0 0.00425092989760895 0 0 0 0 0.0321775791287516 0.00824983602424118 0.0112353019637486 0.0333414194402706 0.277573795087774 0.0243951331910104 0.00337405602317184 0.00549456812421923 0.0020110483892345 0 0.0634255914269122 0 0 0 0 0 0 0.108564499116098 0.0118648539653908 0 0 0 0 0 0 0 0 0 0 0 0 0 0 0 0 0 0 0 0 0 0 0 0 0 0 0 0 0 0 0 0 0 0 0 0 0.00415275841852951 0.0335387335155302 0.176026073936251 0 0 0 0.029158753788497 0.0177395298440027 0.0117801335966707 0.0128420950736529 0 0 0.000906136620074551 0 0.0220795913203731 0.00252076578118034 0 0 0 0 0 0 0 0 0 0 0 0 0 0 0 0 0 0 0 0 0 0 0 0 0 0 0 0 0 0 0 0 0 0 0 0 0 0 0 0 0 0 0 0 0 0 0 0 0 0 0 0 0 0 0 0 0 0 0 0 0 0 0 0 0 0 0 0 0 0 0 0 0 0 0 0 0 0 0 0 0 0 0 0 0 0 0 0 0 0 0 0 0 0 0 0 0 0 0 0 0 0 0 0 0 0 0 0 0 0 0 0 0 0 0 0 0 0 0 0 0 0 0 0 0 0 0 0 0 0 0 0 0 0 0 0 0 0 0 0 0 0 0 0 0 0 0 0 0 0 0 0 0 0 0 0 0 0 0 0 0 0
0 0 0 0.0471707207494073 0 0 0 0 0 0 0.00852265729566051 0 0 0 0 0.0142308476216434 0 0 0 0 0 0 0 0 0 0 0 0 0 0.0527761631062325 0.026190928451642 0 0 0 0 0 0 0 0 0 0 0 0 0 0 0 0 0 0 0 0 0 0 0 0 0 0 0 0 0 0 0 0 0 0 0 0 0 0 0 0 0 0 0 0 0 0 0 0 0 0 0 0 0 0 0 0 0 0 0 0 0 0 0 0 0 0 0 0 0 0 0.0150395543451024 0 0 0 0 0 0 0 0 0 0 0 0 0 0 0 0 0 0 0 0 0 0 0 0 0 0 0 0 0 0 0 0 0 0 0 0 0.00233748946606049 0.0209608769408784 0 0 0 0 0 0.232347405169877 0 0 0 0 0.523540530792035 0.0153913597529578 0 0 0 0 0 0 0 0 0 0 0 0 0 0 0 0 0 0 0 0 0 0 0 0 0 0 0 0 0 0 0 0 0 0 0 0 0 0 0 0 0 0 0 0 0 0 0 0 0 0 0 0 0 0 0 0 0 0 0 0 0 0 0 0 0 0 0 0 0 0 0 0 0 0 0 0 0 0 0 0 0 0 0 0 0 0 0 0 0 0 0 0 0 0 0 0 0 0 0 0 0 0 0 0 0 0.0212291834914978 0 0 0 0 0 0 0 0 0 0 0 0 0 0 0 0 0 0 0 0 0 0 0 0 0 0 0 0 0 0 0 0 0 0 0 0 0 0 0 0 0 0.0202622828170054 0 0 0 0 0 0 0 0 0 0 0 0 0 0 0 0 0 0
0 0 0 0 0 0 0 0 0 0 0 0 0 0 0 0 0 0 0 0 0 0 0 0 0 0 0 0 0 0 0 0 0 0 0 0 0 0 0 0 0 0 0 0 0 0 0 0 0 0 0 0 0 0 0 0 0 0 0 0 0 0 0 0 0 0 0 0 0 0 0 0 0 0 0 0 0 0 0 0 0 0 0 0 0 0 0 0 0 0 0 0 0 0 0 0 0 0 0 0 0 0.0184632877159508 0 0.023833701293105 0 0 0 0 0 0 0 0 0 0 0 0 0 0 0 0 0 0 0 0 0 0 0 0 0 0 0 0 0 0 0 0 0 0 0 0 0 0 0 0 0.182848313575249 0 0 0 0.183246331695691 0.107354119019468 0.365535881065313 0.023277109991986 0.00927452279695473 0 0 0 0 0 0 0 0 0 0 0 0 0 0 0 0 0 0 0 0 0 0 0 0 0 0 0 0 0 0 0 0 0 0 0 0 0 0 0 0 0 0 0 0 0 0 0 0 0 0 0 0 0 0 0 0 0 0 0 0 0 0 0 0 0 0 0 0 0 0 0 0 0 0 0 0 0 0 0 0 0 0 0 0 0 0 0 0 0 0 0 0 0 0 0 0.00288761492673634 0 0 0 0.00521104896667582 0 0 0 0 0.0255184632948884 0 0 0 0 0 0 0 0 0 0 0 0 0 0 0 0 0 0 0 0 0 0 0 0 0 0 0 0 0 0 0 0 0 0 0 0 0 0 0 0 0 0.028465166321936 0.00564070347130102 0 0 0 0 0 0 0 0 0 0.0043261538591271 0 0 0.00413472688324482 0.00998285512237341 0 0 0
0 0 0 0 0 0 0 0 0 0 0 0 0 0 0 0.0129157050838207 0 0 0 0 0 0 0 0 0 0 0 0 0 0 0.00665845888902787 0 0 0 0 0 0 0.0113217496869156 0.00380731802268959 0 0 0 0 0 0 0 0 0 0 0 0 0 0 0 0 0 0 0 0.100578411912436 0 0 0 0 0 0 0 0 0 0 0 0 0 0 0 0 0 0 0 0 0 0 0.0030350942360206 0 0 0 0 0.00526807999675396 0 0 0.0798766795972218 0 0 0 0 0 0.0154491133023776 0 0 0 0 0 0 0.0239710712480139 0 0 0 0 0 0 0 0 0 0 0 0 0 0 0 0 0 0 0 0 0 0 0 0 0.00857071608426178 0 0 0 0 0 0 0 0 0 0.00172263287281049 0.000976617238243082 0.0172042750608923 0.00813201985591103 0 0.15931483535923 0.115307298473769 0 0 0 0.0709815490367498 0.0377316280473068 0 0 0 0 0 0.285400141711394 0.0317766042841546 0 0 0 0 0 0 0 0 0 0 0 0 0 0 0 0 0 0 0 0 0 0 0 0 0 0 0 0 0 0 0 0 0 0 0 0 0 0 0 0 0 0 0 0 0 0 0 0 0 0 0 0 0 0 0 0 0 0 0 0 0 0 0 0 0 0 0 0 0 0 0 0 0 0 0 0 0 0 0 0 0 0 0 0 0 0 0 0 0 0 0 0 0 0 0 0 0 0 0 0 0 0 0 0 0 0 0 0 0 0 0 0 0 0 0 0 0 0 0 0 0 0 0 0 0 0 0 0 0 0 0 0 0 0 0 0 0 0 0 0 0 0 0 0 0 0 0 0 0 0 0 0 0 0 0 0 0 0 0 0 0 0
0 0 0 0 0 0 0 0 0 0 0 0 0 0 0 0.0221367895472316 0 0 0 0 0 0 0 0 0 0 0 0 0 0.00857008368311784 0.0216407346196117 0 0 0 0 0 0.00680671220193941 0.016504796016321 0.00906480195091238 0 0 0 0 0 0 0 0 0 0 0 0 0 0 0 0 0 0 0 0 0 0 0 0 0 0 0 0 0 0 0 0 0 0 0 0 0 0 0 0 0 0 0 0.00149015741767032 0 0 0.0149711221550828 0 0.0324684264401969 0 0.0136736333736884 0 0 0.00476798506340553 0.00434167316452169 0 0 0 0 0 0 0 0 0.0185716894096178 0.0318421220262229 0 0 0 0 0 0 0 0 0 0 0 0 0 0 0 0 0 0 0 0 0 0 0 0.00932480512301716 0 0 0 0 0 0 0 0 0 0 0.00298812144555555 0.0285687773150252 0 0.0717941030667983 0.104509009225239 0.0570672509184766 0 0 0.0577434171251761 0 0.141487358308828 0.056005302559825 0.048357794278456 0 0 0 0.121105356901395 0.0306194349976551 0 0 0 0 0 0 0 0 0 0 0 0 0 0 0 0 0 0 0 0 0 0 0 0 0 0 0 0 0 0 0 0 0 0 0 0 0 0 0 0 0 0 0 0 0 0 0 0 0 0 0 0 0 0 0 0 0 0 0 0 0 0 0 0 0 0 0 0 0 0 0 0 0 0 0 0 0 0 0 0 0 0 0 0 0 0 0 0 0 0 0 0 0 0 0 0 0 0 0 0 0 0.0271756427641454 0 0 0 0 0 0 0 0 0 0 0 0 0 0 0 0 0 0 0 0 0 0 0 0 0 0 0 0 0 0 0 0 0 0 0 0 0 0 0 0 0 0.021211592530836 0.00550904804757332 0 0 0 0.00360829825869584 0 0 0 0 0 0 0 0 0.00607396006376199 0 0 0 0
0 0 0 0 0 0 0 0 0 0 0 0 0 0 0 0 0 0 0 0 0 0 0 0 0 0 0 0 0 0 0 0 0 0 0 0 0 0 0 0 0 0 0 0 0 0 0 0 0 0 0 0 0 0 0 0 0 0 0 0 0 0 0 0 0 0 0 0 0 0 0 0 0 0 0 0 0 0 0 0 0 0 0 0 0 0.00336671376169518 0 0.0146514923098102 0 0.0253144522319283 0 0 0 0 0.00794340770639386 0.00393338835524784 0 0 0 0 0 0 0.0285656346818151 0.0303804349093857 0 0 0 0 0 0 0 0 0 0 0 0 0 0 0 0 0 0 0 0 0 0 0 0 0 0 0 0 0 0 0 0 0 0 0 0.0169996607503931 0 0.11614972870236 0.148813895514045 0.0522709918532652 0 0.158385201457995 0.0423377945813592 0.195156633021363 0 0.0331154532587373 0.0598958587887995 0 0 0 0.0627192581154054 0 0 0 0 0 0 0 0 0 0 0 0 0 0 0 0 0 0 0 0 0 0 0 0 0 0 0 0 0 0 0 0 0 0 0 0 0 0 0 0 0 0 0 0 0 0 0 0 0 0 0 0 0 0 0 0 0 0 0 0 0 0 0 0 0 0 0 0 0 0 0 0 0 0 0 0 0 0 0 0 0 0 0 0 0 0 0 0 0 0 0 0 0 0 0 0 0 0 0 0 0 0 0 0 0 0 0 0 0 0 0 0 0 0 0 0 0 0 0 0 0 0 0 0 0 0 0 0 0 0 0 0 0 0 0 0 0 0 0 0 0 0 0 0 0 0 0 0 0 0 0 0 0 0 0 0 0 0 0 0 0 0 0
0 0 0 0 0 0 0 0 0 0 0 0 0 0 0 0.00376778452438569 0 0 0 0 0 0 0 0 0 0 0 0 0 0 0 0 0 0 0 0 0 0 0 0 0 0 0 0 0 0 0 0 0 0 0 0 0 0 0 0 0 0 0 0 0 0 0 0 0 0 0 0 0 0 0 0 0 0 0 0 0 0 0 0 0 0 0 0 0 0 0 0 0 0.00990010072005081 0.00388479764625805 0.00863424279426814 0.00984988888207929 0 0.00938927249106518 0.00190949600257853 0 0 0 0 0.00503182090759467 0.0173410582425984 0.0140472531791265 0.114070077157848 0 0 0 0 0 0 0 0 0 0 0 0 0 0 0 0 0 0 0 0 0 0 0 0 0 0 0 0 0 0 0 0 0 0.00183153897448887 0 0.0333172063602383 0 0.12064762634433 0 0.0341507208734037 0 0.0556098205406211 0 0.0462965145174154 0.0198465111784816 0 0.224451493419941 0.147040607024808 0.0562657034751919 0.0627164647432271 0 0 0 0 0 0 0 0 0 0 0 0 0 0 0 0 0 0 0 0 0 0 0 0 0 0 0 0 0 0 0 0 0 0 0 0 0 0 0 0 0 0 0 0 0 0 0 0 0 0 0 0 0 0 0 0 0 0 0 0 0 0 0 0 0 0 0 0 0 0 0 0 0 0 0 0 0 0 0 0 0 0 0 0 0 0 0 0 0 0 0 0 0 0 0 0 0 0 0 0 0 0 0 0 0 0 0 0 0 0 0 0 0 0 0 0 0 0 0 0 0 0 0 0 0 0 0 0 0 0 0 0 0 0 0 0 0 0 0 0 0 0 0 0 0 0 0 0 0 0 0 0 0 0 0 0 0 0 0 0 0 0 0 0
0 0 0 0.00474576354393478 0 0 0 0 0 0 0.00552244988016282 0 0 0 0 0.00202193887812968 0 0 0 0 0 0 0 0 0 0 0 0 0 0.00624212514951104 0 0 0 0 0 0 0 0 0 0 0 0 0 0 0 0 0 0 0 0 0 0 0 0 0.00405935287965933 0 0 0 0 0 0 0 0 0 0 0 0 0 0 0 0 0 0 0 0 0 0 0 0 0 0 0 0 0 0 0 0 0.00172012242429831 0 0 0 0 0.001698108983498 0 0 0 0 0 0 0 0 0.0337254859809187 0 0.0121314585462066 0 0 0 0 0 0 0 0 0 0 0 0 0 0 0 0 0 0 0 0 0 0 0 0 0 0 0 0 0 0 0 0 0 0 0 0.0684484461960555 0 0.034990382823391 0 0 0.152536097771082 0.135331596218861 0 0.0285707762973253 0.0256558657793222 0.160420146512153 0 0.106933142434004 0.0104933439038883 0.0859353758110103 0.0268714256328009 0 0 0 0 0 0 0 0 0 0 0 0 0 0 0 0 0 0 0 0 0 0 0 0 0 0 0 0 0 0 0 0 0 0 0 0 0 0 0 0 0 0 0 0 0 0 0 0 0 0 0 0 0 0 0 0 0 0 0 0 0 0 0 0 0 0 0 0 0 0 0 0 0 0 0 0 0 0 0 0 0 0 0 0 0 0 0 0 0 0 0 0 0 0 0 0 0 0 0 0 0 0 0.0385747486747946 0 0 0 0 0 0 0 0 0 0 0 0 0 0 0 0 0 0 0 0 0 0 0 0 0 0 0 0 0 0 0 0 0 0 0 0 0 0 0 0 0 0.0369898505171121 0.0029328758113335 0 0 0 0 0 0 0 0 0 0 0 0 0.0119282926968517 0 0 0 0.00152082665369568
0 0 0 0 0 0 0 0 0 0 0 0 0 0 0 0 0 0 0 0 0 0 0 0 0 0 0 0 0 0 0 0 0 0 0 0 0 0 0 0 0 0 0 0 0 0 0 0 0 0 0 0 0 0 0.0066804085408162 0 0 0 0 0 0 0 0 0 0 0 0 0 0 0 0 0 0 0 0 0 0 0 0 0 0 0 0 0 0 0 0 0 0 0.00620755006370822 0 0.0106288099654871 0.0198317944582154 0 0.0257968881820039 0 0 0 0 0 0.0182872081597582 0.130308888779954 0.00957290704914152 0.0753388452418829 0 0 0 0 0 0 0 0 0 0 0 0 0 0 0 0 0 0 0 0 0 0 0 0 0 0 0 0 0 0 0 0 0 0 0 0.0118241668883703 0 0.0124033434038109 0 0 0.00716876477140671 0.0137766386403387 0 0 0 0.168003648763443 0.170945371894163 0 0.0689268030860108 0.101699264899273 0.0149403715107109 0 0 0 0 0 0 0 0 0 0 0 0 0 0 0 0 0 0 0 0 0 0 0 0 0 0 0 0 0 0 0 0 0 0 0 0 0 0 0 0 0 0 0 0 0 0 0 0 0 0 0 0 0 0 0 0 0 0 0 0 0 0 0 0 0 0 0 0 0 0 0 0 0 0 0 0 0 0 0 0 0 0 0 0 0 0 0 0 0 0 0 0 0 0 0 0 0 0 0 0 0 0 0.0559325974848789 0 0 0 0 0 0 0 0 0 0 0 0 0 0 0 0 0 0 0 0 0 0 0 0 0 0 0 0 0 0 0 0 0 0 0 0 0 0 0 0 0 0.0564809562837503 0 0 0 0 0 0 0 0 0 0 0 0 0 0.0152447719328762 0 0 0 0
0 0 0 0 0 0 0 0 0 0 0 0 0 0 0 0 0 0 0 0 0 0 0 0 0 0.00383250382224819 0 0 0 0 0 0.023976492023815 0 0 0.0193782145243064 0 0 0 0 0 0 0 0 0 0 0 0 0 0 0 0 0 0 0 0 0 0 0 0 0 0 0 0 0 0 0 0 0 0 0 0 0 0 0 0 0 0 0 0 0 0.00878732032474105 0 0 0 0 0.00690632436537256 0 0 0 0.0298074079666681 0.0262402796880027 0.0305979488687556 0.0843855270176533 0 0.0456507286585584 0 0 0 0 0 0.0247459601623821 0.173171069180953 0.0418251269587738 0.18481807833691 0 0 0 0 0 0 0 0 0 0 0 0 0 0 0 0 0 0 0 0 0 0 0 0 0 0 0 0 0 0 0 0 0 0 0 0 0 0 0 0.00482294232353886 0 0.00961565218769521 0 0 0 0.112615493595945 0.0293854190798988 0.12074276038722 0 0.0186947505265611 0 0 0 0 0 0 0 0 0 0 0 0 0 0 0 0 0 0 0 0 0 0 0 0 0 0 0 0 0 0 0 0 0 0 0 0 0 0 0 0 0 0 0 0 0 0 0 0 0 0 0 0 0 0 0 0 0 0 0 0 0 0 0 0 0 0 0 0 0 0 0 0 0 0 0 0 0 0 0 0 0 0 0 0 0 0 0 0 0 0 0 0 0 0 0 0 0 0 0 0 0 0 0 0 0 0 0 0 0 0 0 0 0 0 0 0 0 0 0 0 0 0 0 0 0 0 0 0 0 0 0 0 0 0 0 0 0 0 0 0 0 0 0 0 0 0 0 0 0 0 0 0 0 0 0 0 0 0 0 0 0 0 0 0
0 0 0 0 0 0 0 0 0 0 0 0 0 0 0 0 0 0 0 0 0 0 0 0 0 0 0 0 0 0 0 0 0.0458082659726655 0 0.0395385011956683 0 0 0 0 0 0 0 0 0 0 0 0 0 0 0 0 0 0 0 0.145268950925839 0 0 0 0 0 0 0 0 0 0 0 0 0 0 0 0 0 0 0 0 0 0 0 0 0 0 0 0 0 0 0 0 0 0 0 0 0 0 0 0 0 0 0 0 0 0.0833586636717433 0.112594099639078 0 0.0115935095976509 0 0 0 0 0 0 0 0 0 0 0 0 0 0 0 0 0 0 0 0 0 0 0 0 0 0 0 0 0 0 0 0 0 0 0 0.0140939994673362 0 0 0 0 0 0 0 0 0 0.113790139114088 0.218151714222348 0.161495135580527 0.0169468248593289 0 0 0 0 0 0 0 0 0 0 0 0 0 0 0 0 0 0 0 0 0 0 0 0 0 0 0 0 0 0 0 0 0 0 0 0 0 0 0 0 0 0 0 0 0 0 0 0 0 0 0 0 0 0 0 0 0 0 0 0 0 0 0 0 0 0 0 0 0 0 0 0 0 0 0 0 0 0 0 0 0 0 0 0 0 0 0 0 0 0 0 0 0 0 0 0 0 0 0 0 0 0 0 0 0.0219053973252507 0 0 0 0 0 0 0 0 0 0 0 0 0 0 0 0 0 0 0 0 0 0 0 0 0 0 0 0 0 0 0 0 0 0 0 0 0 0 0 0 0 0.00683857716752885 0 0 0 0 0 0 0 0 0 0 0 0 0 0 0 0 0 0.00861622126094735
0 0 0 0.01956015873875 0 0 0 0 0 0 0.0013974108090645 0 0 0 0 0.00867186960004728 0 0 0 0 0 0 0 0 0 0 0 0 0 0.0154424138242445 0.0097489106290046 0 0 0 0 0 0 0.0541181372698588 0.000654861228425323 0 0 0 0.0180117279488051 0.0133615289699301 0 0.00452761280156682 0 0 0 0.00710676121966565 0.0128452654533 0 0 0.00970831433251261 0.0168456681022527 0 0 0.00900820475738224 0.0163155596654685 0 0 0 0 0 0 0 0 0 0.00199147327130957 0 0 0 0 0 0 0 0.00729279127565041 0 0 0 0 0.0010223047354567 0 0 0 0 0 0 0 0.0135849769632666 0 0 0 0 0 0.002763313163922 0 0 0 0 0 0.00623562979575326 0.0194361467534577 0 0 0 0 0 0 0 0 0 0 0 0 0 0 0 0 0 0 0 0 0.003962165951962 0 0 0 0.00191548250490984 0 0.00136923789870929 0.0308766871539011 0 0 0.00162037370012671 0 0 0 0.00123154802186874 0.00114091378463434 0.120785523682069 0.0128391771202327 0.0141336264900865 0.0495530980282195 0.026336323090195 0 0 0.0860855893102305 0.0449037507123777 0.0168598807348668 0 0.0168637600821205 0.00586516299719379 0 0 0 0.0877633865878385 0 0 0 0 0 0 0 0 0 0 0 0 0 0 0 0 0 0 0 0 0 0 0 0 0 0 0 0 0 0 0 0 0 0 0 0 0 0 0 0 0 0 0 0 0 0 0 0 0 0 0 0 0 0.00292927126715933 0 0 0 0 0 0 0 0 0 0 0 0 0 0 0 0 0 0 0 0 0 0 0 0 0 0 0 0 0 0 0 0 0 0 0 0 0 0 0 0 0 0 0 0 0 0 0 0.0801153871251449 0 0 0 0 0 0 0 0 0 0 0.00234331192985707 0 0 0 0 0 0 0 0 0 0 0 0.00237951769549857 0 0.00156147805837446 0 0 0 0 0 0 0 0 0 0 0 0 0 0 0 0 0.0456024481927139 0 0 0 0 0.00359512693355728 0 0 0 0 0 0 0 0 0.067716729637057 0 0 0 0
0 0 0 0.00712150559275953 0 0 0 0 0 0 0 0 0 0 0 0.035669033250667 0 0 0 0 0 0 0 0 0 0 0 0 0 0.0202717118706132 0.00806484454091263 0 0 0 0 0 0 0.0467941428998634 0.00240315149617928 0 0 0 0 0 0 0 0 0 0 0 0 0 0 0 0 0 0 0 0.0119368651854396 0 0 0 0 0 0 0 0 0 0 0 0 0 0 0 0 0 0 0 0 0 0 0.00324834446070144 0.00440140016750132 0 0 0 0 0 0 0.0310864618431337 0 0 0 0 0 0.0126782316369852 0 0 0.00344885138125077 0 0 0 0.0172235555174108 0 0 0 0 0 0 0 0 0 0 0 0 0 0 0 0 0 0 0 0 0 0 0 0 0.0110624710752843 0 0 0.00834996530751055 0 0 0 0 0.00314127658166411 0 0.00641110354707996 0.00409368189020558 0.0155005691817284 0.100895127410312 0 0.0461042808729067 0.0143225820497651 0 0 0.0456571156069153 0.0540805562904775 0 0 0 0 0 0 0.418059490189127 0 0 0 0 0 0 0 0 0 0 0 0 0 0 0 0 0 0 0 0 0 0 0 0 0 0 0 0 0 0 0 0 0 0 0 0 0 0 0 0 0 0 0 0 0 0 0 0 0 0 0 0 0 0 0 0 0 0 0 0 0 0 0 0 0 0 0 0 0 0 0 0 0 0 0 0 0 0 0 0 0 0 0 0 0 0 0 0 0 0 0 0 0 0 0 0 0 0 0 0 0 0 0.0294734653297166 0 0 0 0 0 0 0 0 0 0 0 0 0 0 0 0 0 0 0 0 0 0 0 0 0 0 0 0 0 0 0 0 0 0 0 0 0 0 0 0 0 0.0171995202141714 0 0 0 0 0 0 0 0 0 0 0 0 0 0.0213006946097171 0 0 0 0
0 0 0 0 0 0 0 0 0 0 0 0 0 0 0 0 0 0 0 0 0 0 0 0 0 0 0 0 0 0 0 0 0 0 0 0 0 0 0 0 0 0 0 0 0 0 0 0 0 0 0 0 0 0 0 0 0 0 0 0 0 0 0 0 0 0 0 0 0 0 0 0 0 0 0 0 0 0 0 0 0 0 0 0 0 0 0 0 0 0 0 0 0 0 0 0 0 0 0 0 0 0 0 0 0 0 0 0 0 0 0 0 0 0 0 0 0 0 0 0 0 0 0 0 0 0 0 0 0 0 0 0 0 0 0 0 0 0 0 0 0 0 0 0 0 0 0 0 0 0 0 0 0 0 0 0 0 0.125402335795713 0.418103352466274 0.039640283598548 0 0 0.118816273104885 0 0 0 0.0898849742744145 0 0 0 0 0 0 0 0 0 0 0.115277858422354 0 0.02347816264599 0 0 0 0.0213671255826648 0 0 0 0 0 0 0 0 0 0 0 0 0 0 0 0 0 0 0 0 0 0 0 0 0 0 0 0 0 0 0 0 0 0 0 0 0 0 0 0 0 0 0 0 0 0 0 0 0 0 0 0 0 0 0 0 0 0 0 0 0 0 0 0 0 0 0 0 0 0 0 0 0 0 0 0 0 0 0 0 0 0 0 0 0 0 0 0 0 0 0 0 0 0 0 0 0 0 0 0 0 0 0 0 0.0480296341091569 0 0 0 0 0 0 0 0 0 0 0 0 0 0 0 0 0 0 0 0 0 0 0 0 0 0 0 0 0
0 0 0 0 0 0 0 0 0 0 0 0 0 0 0 0 0 0 0 0 0 0 0 0 0 0 0 0 0 0 0 0 0 0 0 0 0 0 0 0 0 0 0 0 0 0 0 0 0 0 0 0 0 0 0 0 0 0 0 0 0 0 0 0 0 0 0 0 0 0 0 0 0 0 0 0 0 0 0 0 0 0 0 0 0 0 0 0 0 0 0 0 0 0 0 0 0 0 0 0 0 0 0 0 0 0 0 0 0 0 0 0 0 0 0 0 0 0 0 0 0 0 0 0 0.00594349463380662 0 0 0 0 0 0 0 0 0 0 0 0 0 0 0 0 0 0 0 0 0 0 0 0 0 0 0 0 0 0 0 0.0369455599298872 0 0.0365192143031253 0.0281443713163024 0 0.135288996976593 0.180964820331318 0 0 0.100306916688106 0 0 0 0 0 0 0 0 0 0 0.198127726057209 0.0498560356711389 0 0.0612722146842303 0 0 0 0.0667283957549283 0 0 0 0 0 0 0 0 0 0 0 0 0 0 0 0 0 0 0 0 0 0 0 0 0 0 0 0 0 0 0 0 0 0 0 0 0 0 0 0 0 0 0 0 0 0 0 0 0 0 0 0 0 0 0 0 0 0 0 0 0 0 0 0 0 0 0 0 0 0 0 0 0 0 0 0 0 0 0 0 0 0 0 0 0 0 0 0 0 0 0 0 0 0 0 0 0 0 0 0 0 0.0314402365159011 0 0 0.062101575606535 0 0 0.00636044153091933 0 0 0 0 0 0 0 0 0 0 0 0 0 0 0 0 0 0 0 0 0 0 0 0 0 0
0 0 0 0 0 0 0 0 0 0 0.00547165115673315 0 0 0 0 0 0 0 0 0 0 0 0 0 0 0 0 0 0 0 0 0 0 0 0 0 0 0 0 0 0 0 0 0 0 0 0 0 0 0 0 0 0 0 0 0 0 0 0 0 0 0 0 0 0 0 0 0 0 0 0 0 0 0 0 0 0 0 0 0 0 0 0 0 0 0 0 0 0 0 0 0 0 0 0 0 0 0 0 0 0 0 0 0 0 0 0 0 0 0 0 0 0 0 0 0 0 0 0 0 0 0 0 0 0 0 0 0 0 0 0 0 0 0 0 0 0 0 0 0 0 0 0 0 0 0 0 0 0 0 0 0 0 0 0 0 0.143422028661461 0.0425203675166758 0 0.0321563430747245 0.114081229205318 0.0446029303691695 0 0 0 0.0973101408136531 0.0850294056154503 0 0 0 0 0 0 0 0 0 0.0558708307692335 0.0888746295098435 0 0 0 0 0 0 0 0 0 0 0 0 0 0 0 0 0 0 0 0 0.023386166798621 0 0 0 0 0 0 0 0 0 0 0 0 0 0 0 0 0 0 0 0 0 0 0 0 0 0 0 0 0 0 0 0 0 0 0 0 0 0 0 0 0 0 0 0 0 0 0 0 0 0 0 0 0 0 0 0 0 0 0.00989948230636577 0 0 0 0 0 0 0 0 0 0 0 0 0 0 0 0 0 0 0 0 0 0 0 0 0 0 0 0 0 0.0211014924916563 0 0.0522920950269069 0.143384773795642 0 0 0 0 0 0 0 0 0 0 0 0 0.0136066930435188 0 0 0 0 0 0 0 0 0 0 0 0 0 0.0269897398450266
0 0 0 0 0 0 0 0 0 0 0 0 0 0 0 0 0 0 0 0 0 0 0 0 0 0 0 0 0 0 0 0 0 0 0 0 0 0 0 0 0 0 0 0 0 0 0 0 0 0 0 0 0 0 0 0 0 0 0 0 0 0 0 0 0 0 0 0 0 0 0 0 0 0 0 0 0 0 0 0 0 0 0 0 0 0 0 0 0 0 0 0 0 0 0 0 0 0 0 0 0 0 0 0 0 0 0 0 0 0 0 0 0 0 0 0 0.00337819656178595 0 0 0.00501275354847575 0 0 0 0 0 0 0 0 0 0 0 0 0 0 0 0 0 0 0 0 0 0 0 0 0 0 0 0 0 0 0 0 0 0 0 0 0.00725256538084277 0.0174779231172495 0.0171509958506127 0 0.140932336644381 0.20755392728111 0.0127868788173817 0 0 0 0 0 0 0 0 0 0 0 0 0 0.0330143949192828 0 0 0.00271394896774537 0 0 0 0.0307703159572015 0 0 0 0 0 0 0 0 0 0.0152233528825942 0 0 0 0 0 0 0 0 0 0 0 0 0 0 0 0 0 0 0 0 0 0 0 0 0 0 0 0 0 0 0 0 0 0 0 0 0 0 0 0 0 0 0 0 0 0 0 0 0 0.00685817969308794 0 0 0 0 0 0 0.00729132788423033 0 0 0 0 0 0 0 0 0 0 0 0 0 0 0 0 0 0 0 0 0 0 0 0 0 0 0 0 0 0 0 0 0 0.00300640689670956 0.120107616836154 0.0100622347362125 0.0418726668876111 0.144694225482678 0.0982443783107193 0.0288119091052242 0 0.00236161173333632 0 0 0.00617946261778483 0.020284805168729 0 0 0 0 0 0 0 0 0 0 0 0 0.0169575847188601 0 0 0 0 0 0 0 0
0 0 0 0 0 0 0 0 0 0 0 0 0 0 0 0 0 0 0 0 0 0 0 0 0 0 0 0 0 0 0 0 0 0 0 0 0 0 0 0 0 0 0 0 0 0 0 0 0 0 0 0 0 0 0 0 0 0 0 0 0 0 0 0 0 0 0 0 0 0 0 0 0 0 0 0 0 0 0 0 0 0 0 0 0 0 0 0 0 0 0 0 0 0 0 0 0 0 0 0 0 0 0 0 0 0 0 0 0 0 0 0 0 0 0 0 0 0 0 0 0 0 0 0 0 0 0 0 0 0 0 0 0 0 0 0 0 0 0 0 0 0 0 0 0 0 0 0 0 0 0 0 0 0 0 0 0 0 0.045489623032417 0.10536251048986 0 0.165048161040097 0 0 0 0 0 0 0 0 0 0 0 0 0 0 0 0.0190814703863764 0 0 0 0 0 0.00296624454070898 0 0 0 0 0 0 0 0 0 0.00636834482354602 0.0200905212257863 0 0 0 0.00562944149102052 0 0 0 0 0 0 0 0.0118527507285864 0 0 0 0 0 0 0 0 0 0 0 0 0 0 0 0 0 0 0 0 0 0 0 0 0 0 0 0 0 0 0 0 0 0 0 0 0.00588468227127807 0 0 0 0 0 0 0.00631526877893257 0 0 0 0 0 0 0 0 0 0 0 0 0 0 0 0 0 0 0 0 0 0 0 0 0 0 0 0 0 0 0 0 0 0 0.0589600583905056 0.010282223413017 0.0593984186981582 0 0.188355489935057 0.153822298414994 0 0 0 0 0.0238893634867069 0.047164202696104 0 0 0.00493854200098824 0 0 0 0.00797157275013595 0 0 0.00742665828951115 0 0 0.0272937738194502 0 0 0 0.00550657708634653 0 0 0 0.0109018022104161
0 0 0 0 0 0 0 0 0 0 0 0 0 0 0 0 0 0 0 0 0 0 0 0 0 0 0 0 0 0 0 0 0 0 0 0 0 0 0 0 0 0 0 0 0 0 0 0 0 0 0 0 0 0 0 0 0 0 0 0 0 0 0 0 0 0 0 0 0 0 0 0 0 0 0 0 0 0 0 0 0 0 0 0 0 0 0 0 0 0 0 0 0 0 0 0 0 0 0 0 0 0 0 0 0 0 0 0 0 0 0 0 0 0 0 0 0 0 0 0 0 0 0 0 0 0 0 0 0 0 0 0 0 0 0 0 0 0 0 0 0 0 0 0 0 0 0 0 0 0 0 0 0 0 0 0 0 0.0645564662717389 0.0182795323467895 0.159481369153668 0.16963451924531 0 0.00490788943414448 0 0 0.0250322813836958 0 0 0 0 0 0 0 0 0 0.0253223453492656 0.130612366571777 0 0 0.0022164920383879 0 0 0 0.0135114402730431 0 0 0 0 0 0 0 0 0 0.00568052239416402 0.013129925637598 0 0 0 0.0182362569387716 0 0 0 0 0 0 0 0 0 0 0 0 0 0 0 0 0 0 0 0 0 0.00848483379799609 0 0 0 0 0 0 0 0 0 0 0 0 0 0 0 0 0 0 0 0 0 0 0 0 0 0 0 0 0 0 0 0 0 0 0 0 0 0 0 0 0 0 0 0 0 0 0 0 0 0 0 0 0 0 0 0 0 0 0 0 0 0 0 0.00261897012556242 0.0605870036993337 0 0.0348117552854195 0.0705534249105513 0.123376158943828 0.01970167044278 0.00374451142476109 0 0 0 0.0128909884065561 0 0 0 0 0 0 0 0 0 0 0 0 0 0.012629275924859 0 0 0 0 0 0 0 0
0 0 0 0 0 0 0 0 0 0 0 0 0 0 0 0 0 0 0 0 0 0 0 0 0 0 0 0 0 0 0 0 0 0 0 0 0 0 0 0 0 0 0 0 0 0 0 0 0 0 0 0 0 0 0 0 0 0 0 0 0 0 0 0 0 0 0 0 0 0 0 0 0 0 0 0 0 0 0 0 0 0 0 0 0 0 0 0 0 0 0 0 0 0 0 0 0 0 0 0 0 0 0 0 0 0 0 0 0 0 0 0 0 0 0 0 0 0 0 0 0 0 0 0 0 0 0 0 0 0 0 0 0 0 0 0 0 0 0 0 0 0 0 0 0 0 0 0 0 0 0 0 0 0 0 0 0.0138287202727198 0.071489719818633 0 0.00813421628029712 0 0.00406318818123531 0 0.0249500217674215 0 0.166073582389399 0 0 0 0 0 0 0 0 0 0 0.147304704845138 0.0130919863389352 0 0.0923527532591809 0.0171275275955454 0.00775715246829467 0 0.0653440326380901 0.172112991471027 0 0 0 0 0 0 0 0 0 0 0 0.024369936157758 0 0 0 0 0 0 0 0 0 0 0 0 0 0 0 0 0 0 0 0 0.0268060544559624 0 0.066695243818396 0 0 0 0 0 0.00302201721469544 0 0 0 0 0 0 0 0 0 0 0 0 0 0 0 0 0 0 0 0 0 0 0 0 0 0 0 0 0 0 0 0 0 0 0 0 0 0 0 0 0 0 0 0 0 0 0 0 0 0 0 0 0 0 0 0 0 0 0 0.0366734015327632 0 0 0.0349474409282422 0 0 0 0.0038553085662649 0 0 0 0 0 0 0 0 0 0 0 0 0 0 0 0 0 0 0 0 0 0 0 0 0
0 0 0 0 0 0 0 0 0 0 0 0 0 0 0 0 0 0 0 0 0 0 0 0 0 0 0 0 0 0 0 0 0 0 0 0 0 0 0 0 0 0 0 0 0 0 0 0 0 0 0 0 0 0 0 0 0 0 0 0 0 0 0 0 0 0 0 0 0 0 0 0 0 0 0 0 0 0 0 0 0 0 0 0 0 0 0 0 0 0 0 0 0 0 0 0 0 0 0 0 0 0 0 0 0 0 0 0 0 0 0 0 0 0 0 0 0 0 0 0 0 0 0 0 0 0 0 0 0 0 0 0 0 0 0 0 0 0 0 0 0 0 0 0 0 0 0 0 0 0 0 0 0 0 0 0 0 0 0 0 0 0 0.550472447594441 0 0 0.166155830898842 0 0 0 0 0 0 0 0 0 0 0 0 0 0 0 0 0 0 0.283371721506718 0 0 0 0 0 0 0 0 0 0 0 0 0 0 0 0 0 0 0 0 0 0 0 0 0 0 0 0 0 0 0 0 0 0 0 0 0 0 0 0 0 0 0 0 0 0 0 0 0 0 0 0 0 0 0 0 0 0 0 0 0 0 0 0 0 0 0 0 0 0 0 0 0 0 0 0 0 0 0 0 0 0 0 0 0 0 0 0 0 0 0 0 0 0 0 0 0 0 0 0 0 0 0 0 0 0 0 0 0 0 0 0 0 0 0 0 0 0 0 0 0 0 0 0 0 0 0 0 0 0 0 0 0
0 0 0 0 0 0 0 0 0 0 0 0 0 0 0 0 0 0 0 0 0 0 0 0 0 0 0 0 0 0 0 0 0 0 0 0 0 0 0 0 0 0 0 0 0 0 0 0 0 0 0 0 0 0 0 0 0 0 0 0 0.0129408325328754 0 0 0 0 0 0 0 0 0 0 0 0 0 0 0 0 0 0 0 0 0 0 0 0 0 0 0 0 0 0 0 0 0 0 0 0 0 0 0 0 0 0 0 0 0 0 0 0 0 0 0 0 0 0 0 0 0 0 0 0 0 0 0 0 0 0 0 0 0.0564838791104375 0 0 0 0 0 0 0 0 0 0 0 0 0 0 0 0 0 0 0 0 0 0 0 0 0 0 0 0 0 0 0 0 0 0 0 0.291910546804745 0 0 0.0276421104930441 0 0 0 0 0 0 0 0 0 0 0.0200687726908952 0 0 0 0 0.230203182619372 0 0 0 0 0 0 0 0 0 0 0 0 0 0 0 0 0 0 0 0 0 0 0 0 0 0 0 0 0 0 0 0 0 0 0.171347599334294 0 0 0 0 0 0 0 0 0 0 0 0 0 0 0 0 0 0 0 0 0 0 0 0 0 0 0 0 0 0 0 0 0 0 0 0 0 0 0 0 0 0 0 0 0 0 0 0 0 0 0 0 0 0 0 0 0 0 0.0548449974460553 0 0 0.134558078968281 0 0 0 0 0 0 0 0 0 0 0 0 0 0 0 0 0 0 0 0 0 0 0 0 0 0 0 0 0 0 0 0 0 0 0 0
0 0 0 0 0 0 0 0 0 0 0 0 0 0 0 0 0 0 0 0 0 0 0 0 0 0 0 0 0 0 0 0 0 0 0 0 0 0 0 0 0 0 0 0 0 0 0 0 0 0 0 0 0 0 0 0 0 0 0 0 0 0 0 0 0 0 0 0 0 0 0 0 0 0 0 0 0 0 0 0 0 0 0 0 0 0 0 0 0 0 0 0 0 0 0 0 0 0 0 0 0 0 0 0 0 0 0 0 0 0 0 0 0 0 0 0 0 0 0 0 0 0 0 0 0 0 0 0 0 0.00272543363214043 0 0 0 0 0 0 0 0 0 0 0 0 0 0 0 0 0 0 0 0 0 0 0 0 0 0 0 0.0567687478418718 0.0472999793100595 0 0 0.0296894117864533 0.237919231866952 0.0107889684738911 0.0560636581990006 0 0 0 0 0 0 0 0 0 0 0.0537386395099967 0.320272126008348 0.0340887994638892 0 0.00731739358821907 0.0147459519412693 0 0 0 0.0857028646021647 0 0 0 0 0 0 0 0 0 0 0 0 0 0 0 0 0 0 0 0 0 0 0 0 0 0 0 0 0 0 0 0 0 0 0.0132785111173565 0 0 0 0 0 0 0 0 0 0 0 0 0 0 0 0 0 0 0 0 0 0 0 0 0 0 0 0 0 0 0 0 0 0 0 0 0 0 0 0 0 0 0 0 0 0 0 0 0 0 0 0 0 0.0129519903521756 0 0 0 0 0.0166482923062117 0 0 0 0 0 0 0 0 0 0 0 0 0 0 0 0 0 0 0 0 0 0 0 0 0 0 0 0 0 0 0 0 0 0 0 0 0 0 0
0 0 0 0 0 0 0 0 0 0 0.008803297592257 0 0 0 0 0 0 0 0 0 0 0 0 0 0 0 0 0 0 0 0 0 0 0 0 0 0 0 0 0 0 0 0 0 0 0 0 0 0 0 0 0 0 0 0 0 0 0 0 0 0 0 0 0 0 0 0 0 0 0 0 0 0 0 0 0 0 0 0 0 0 0 0 0 0 0 0 0 0 0 0 0 0 0 0 0 0 0 0 0 0 0 0 0 0 0 0 0 0 0 0 0 0 0 0 0 0 0 0 0 0 0 0 0 0 0 0 0 0 0 0 0 0 0 0 0 0 0 0 0 0 0 0 0 0 0 0 0 0 0 0 0 0 0 0 0 0.0539371188904445 0 0.148743356650788 0 0 0 0 0 0 0 0 0 0 0 0 0 0 0 0 0 0 0.222637196043368 0 0 0 0 0 0 0 0 0 0 0 0 0 0 0 0 0 0 0 0 0 0 0 0 0 0 0 0 0.0678878154005977 0 0 0 0 0 0 0 0 0 0 0 0 0 0 0 0 0 0 0 0 0 0 0 0 0 0 0 0 0 0 0 0 0 0 0 0 0 0 0 0 0 0 0 0 0 0 0 0 0 0 0.0166464447133152 0 0 0 0 0 0 0 0 0 0 0 0 0 0 0 0 0 0 0 0 0 0 0 0 0 0 0 0 0 0 0 0 0.10644214114261 0 0 0 0 0.0226569178384265 0.0619294379850924 0 0 0.0589913067324208 0 0 0 0.0300310649943229 0 0 0.0882188614197776 0 0 0 0 0 0 0.0497996753259613 0 0.00806735057092319 0 0.055208014699694
0 0 0 0 0 0 0 0 0 0 0 0 0.0694250217117453 0 0 0 0 0 0 0 0 0 0 0 0 0 0.0182231867459989 0 0 0 0 0 0 0 0.00235251474987941 0 0 0 0 0 0 0 0 0 0 0 0 0 0 0 0 0 0 0 0 0.00354949662423267 0 0 0 0 0 0 0 0 0 0 0 0 0 0 0 0 0 0 0 0 0 0 0 0 0 0 0 0 0 0 0 0 0 0 0 0 0 0 0 0 0 0 0 0 0 0 0 0 0 0 0.0193514596632078 0 0 0 0 0 0 0 0.0863780743484052 0.00669134915872271 0.0190494200578058 0.0282524544179645 0.0485265023888846 0.0439978431451723 0.0239855910610751 0 0 0 0 0 0 0 0 0 0 0 0 0 0 0 0 0 0 0 0 0 0 0 0 0 0 0 0 0 0 0 0 0 0 0 0 0 0 0 0 0 0 0 0 0 0 0 0 0.00587137788681278 0.00311985903425047 0.00807397123343457 0.00310985041212371 0 0 0 0 0 0 0 0 0 0 0 0 0 0 0.0162739341604126 0 0.0181406986292345 0 0 0 0 0 0.0506353948411005 0 0 0 0.0155235231196954 0 0 0.00727170365467801 0 0 0 0 0.0866395041682106 0 0 0 0 0 0 0 0 0 0 0 0 0 0 0 0 0 0 0 0 0 0 0 0 0 0 0 0 0 0 0 0 0 0 0 0 0 0 0 0 0 0 0 0 0 0 0 0 0 0 0 0 0.0385620242801714 0.00284184520118818 0.176215133015825 0.116463072820114 0.0742930607790826 0 0 0 0 0 0 0 0 0 0 0 0 0 0 0 0 0 0 0.00718213269057087 0 0 0 0 0 0 0 0 0 0 0 0 0 0 0 0 0 0 0 0 0 0 0 0 0 0 0 0 0 0 0 0 0 0
0 0 0 0 0 0 0 0 0 0 0 0 0 0 0 0 0 0 0 0 0 0 0.0196280809659607 0 0 0 0.00333029094700964 0 0 0 0 0 0 0 0 0 0 0 0 0 0 0 0 0.0254237214838386 0.00275204240081347 0.00809913421760626 0 0 0 0 0 0 0 0 0 0 0 0 0 0 0 0 0 0 0 0.00265540250788923 0.00737127842357982 0 0 0 0 0 0 0 0 0 0 0 0 0 0 0 0 0 0 0 0 0 0 0 0 0 0 0 0 0 0 0 0 0 0 0 0 0 0 0 0 0 0.00413360405925304 0 0 0 0 0 0 0 0 0 0 0 0 0 0 0 0 0 0 0 0.210922205908725 0 0 0 0 0 0 0 0 0 0 0 0 0 0 0 0 0 0 0 0 0 0 0 0 0 0 0 0 0 0 0 0 0 0 0 0.00580502129236565 0 0 0 0 0.0329024485431052 0.110652642572289 0 0.0167598826149122 0.0102664740598076 0 0 0 0 0 0.0213813109135199 0 0 0 0 0.0171511077549309 0 0 0 0 0.00270761286731803 0.194141809679058 0 0 0 0 0 0 0 0 0 0 0 0 0 0 0 0 0 0 0 0 0 0 0 0 0 0 0 0 0.157677668925671 0 0 0 0.02527831212706 0 0 0 0 0 0 0 0 0 0 0 0 0 0 0 0 0 0 0 0 0 0 0 0 0 0 0 0 0 0 0 0 0 0 0 0 0 0 0 0 0.0959308450780601 0 0 0 0 0 0.0158570062142109 0 0 0 0 0 0 0 0 0 0 0 0 0 0 0 0 0 0 0 0 0 0 0 0 0 0 0 0 0 0 0 0 0 0 0 0 0 0 0 0 0 0 0 0 0 0 0.00917209644301564
0 0 0 0 0 0 0 0 0 0 0 0 0 0 0 0 0 0 0 0 0 0 0 0 0 0 0 0 0 0 0 0 0 0 0.00228200419420108 0 0 0 0 0 0 0 0.0113721551022586 0 0 0 0 0 0 0 0 0 0 0 0 0 0 0 0 0 0 0 0 0 0 0 0 0 0 0 0 0 0 0 0.00303196205258332 0 0 0 0 0 0 0 0 0 0 0 0 0 0 0 0 0 0 0 0 0 0 0 0 0 0 0 0 0 0 0 0 0 0 0 0 0 0 0 0 0 0 0 0 0 0 0 0 0 0 0 0 0 0.0148645298944646 0 0 0 0 0 0 0 0 0 0 0 0 0 0 0 0 0 0 0 0 0 0 0 0 0 0 0 0 0 0 0 0 0 0 0 0 0 0 0.0104268217799312 0.0239663267417232 0 0.0837714605491008 0.273467522252024 0 0 0 0 0 0 0 0 0 0 0 0 0 0 0 0.20757449564532 0.0134484568179365 0.0969089208139975 0 0.0174178241876948 0 0 0 0 0 0.0121292333669612 0 0 0 0.00446324290109287 0.0194655286516728 0 0 0 0 0 0 0 0 0 0 0 0 0 0 0 0 0 0 0 0 0 0 0 0 0 0 0 0 0 0 0 0 0 0 0.00650556312943047 0 0 0 0.00659156101274289 0.00232201616481122 0 0 0 0 0 0 0 0 0 0 0 0 0 0 0.0278829304188487 0 0 0 0 0 0 0.0476413592820436 0 0 0 0 0 0 0 0 0 0 0 0 0 0 0 0 0 0 0.0659502065723153 0 0 0 0 0 0 0 0 0 0 0 0 0 0 0 0 0 0 0 0 0 0 0 0 0 0 0 0 0 0 0.00494897079051979 0 0.00180693932430809 0.0417599683540168
0 0 0 0 0 0 0 0 0 0 0 0 0 0 0 0 0 0 0 0 0 0 0 0 0 0 0 0 0 0 0 0 0 0 0 0 0 0 0 0 0 0 0.0197640299816976 0 0.00336948452686771 0 0 0 0 0 0 0 0 0 0 0 0 0 0 0 0 0 0 0 0 0 0 0 0 0 0 0 0 0 0 0 0 0 0 0 0 0 0 0 0 0 0 0 0 0 0 0 0 0 0 0 0 0 0 0 0 0 0 0 0 0 0 0 0 0 0 0 0 0 0 0 0 0 0 0 0 0 0 0 0 0 0 0 0 0 0 0 0 0 0 0 0 0 0 0 0 0 0 0 0 0 0 0 0 0 0 0 0 0 0 0 0 0 0 0 0 0 0 0 0 0 0 0.00520890679256271 0.0757765353339917 0.0787582004781464 0 0.307183978303401 0 0 0 0 0 0 0 0.0192540838068632 0 0 0 0 0.0108613397844607 0 0 0 0 0.0123345307035376 0.00587918891862968 0.00410552151410572 0 0 0 0 0 0 0 0 0 0.0101053454315641 0.0524374999899801 0.0231422716424858 0.0390643781968749 0 0 0 0 0 0 0 0 0 0 0 0 0 0 0.0130205942431946 0 0 0 0.124509885954218 0 0 0 0 0 0 0 0 0 0 0 0 0 0 0 0 0 0 0.00448824511786703 0 0 0 0 0 0 0 0 0 0 0 0 0 0 0 0 0 0 0 0 0 0.00391342608054561 0 0 0 0 0 0 0 0 0 0 0 0 0 0 0 0 0 0 0.177583629778514 0 0 0 0 0 0 0 0 0 0 0 0 0 0 0 0 0 0 0 0 0 0 0 0 0 0 0 0 0 0 0 0 0 0.00923892342049136
0 0 0 0 0 0 0 0 0 0 0 0 0 0 0 0 0 0 0 0 0 0 0 0.00765557844711448 0 0 0 0 0 0 0 0 0 0 0.00155417567530476 0 0 0 0.00473824752147847 0.00401311077681749 0 0 0.00248811929973601 0 0 0 0 0.00167324785720855 0 0 0 0 0 0 0 0 0 0 0 0 0 0 0 0 0 0 0 0 0 0 0 0 0 0 0 0 0 0 0 0 0 0 0 0 0 0 0 0 0 0 0 0 0 0 0 0 0 0 0 0 0 0 0 0 0 0 0 0 0 0 0 0 0 0 0 0 0 0 0 0 0 0 0 0 0 0 0 0 0 0 0 0 0 0 0 0 0 0 0 0 0 0 0 0 0 0 0 0 0 0 0 0 0 0 0 0 0 0 0 0 0 0 0 0 0 0 0 0.00651015794798143 0 0.124164706372288 0.148351271713624 0 0 0 0 0 0 0 0 0.00840948841135591 0 0 0 0 0 0 0 0.0942411029183159 0.0158379787443708 0.0688047892601051 0 0.0215868593312567 0 0 0 0 0 0.0104770320828392 0 0 0 0.00749393120298778 0.0633314998768211 0 0.0120984764806153 0 0 0 0 0 0 0 0 0 0 0 0 0 0 0 0 0 0 0.0692663591218694 0 0 0 0 0 0 0 0 0 0 0 0 0 0.00728026947963459 0 0 0 0.00612782238299005 0.00535011182746967 0 0 0 0 0 0 0 0 0 0 0 0 0 0 0.0229065073365663 0 0 0 0 0 0 0.00278340175054972 0 0 0 0 0 0 0 0 0 0 0 0 0 0 0 0 0 0 0.230039167842602 0 0 0 0 0 0 0 0.00431985539742894 0 0 0 0 0 0 0 0 0 0 0 0 0 0 0 0 0 0 0 0 0 0 0.0039643940385621 0 0.00253125106796839 0.0420010858341378
0 0 0 0 0 0 0 0 0 0 0 0 0 0 0 0 0 0 0 0 0 0 0 0 0 0 0 0 0 0 0 0 0 0 0 0 0 0 0 0 0 0 0 0.0924334211843501 0 0.0168888886296621 0 0 0 0 0 0 0 0 0 0 0 0 0 0 0 0 0 0 0 0.042266779493093 0.0236755151323458 0 0 0 0 0 0 0 0 0 0 0 0 0 0 0 0 0 0 0 0 0 0 0 0 0 0 0 0 0 0 0 0 0 0 0 0 0 0 0 0 0 0 0 0 0 0 0 0 0 0 0 0 0 0 0 0 0 0 0 0 0 0.510562379710368 0 0 0 0 0 0 0 0 0 0 0 0 0 0 0 0 0 0 0 0 0 0 0 0 0 0 0 0 0 0 0 0 0 0 0 0 0 0 0.037631542540277 0.0831849641040087 0 0 0 0 0 0 0 0 0 0 0.0186791598729335 0 0 0 0 0 0 0.0245303363226586 0 0 0 0 0 0 0 0 0 0 0 0 0 0 0 0 0 0 0.0277430123177358 0 0 0 0 0.0234890837623497 0 0 0 0 0 0 0 0 0.0989149169302176 0 0 0 0 0 0 0 0 0 0 0 0 0 0 0 0 0 0 0 0 0 0 0 0 0 0 0 0 0 0 0 0 0 0 0 0 0 0 0 0 0 0 0 0 0 0 0 0 0 0 0 0 0 0 0 0 0 0 0 0 0 0 0 0 0 0 0 0 0 0 0 0 0 0 0 0 0 0 0 0 0 0 0 0 0 0 0 0 0 0 0 0 0 0 0 0 0 0
0 0 0 0 0 0 0 0 0 0 0 0 0 0 0 0 0 0 0 0 0 0 0.0529946148547618 0 0 0 0.226346766113034 0 0 0 0 0 0 0 0 0 0 0 0 0 0 0 0 0 0 0 0 0 0 0 0 0 0 0.0249232579898256 0 0 0 0 0 0 0 0 0 0 0.0459279781232409 0 0 0 0 0 0 0 0 0 0 0 0 0 0 0 0 0 0 0 0 0 0 0 0 0 0 0 0 0 0 0 0 0 0 0 0 0 0 0 0 0 0 0.0444921023707996 0.0302204965615458 0 0 0 0 0 0 0 0 0.0197056981592573 0 0 0.0535757521599948 0 0 0 0 0 0 0 0.133861465004885 0 0 0 0 0 0 0 0 0 0 0 0 0 0 0 0 0 0 0 0 0 0 0 0 0 0 0 0 0 0 0 0 0 0 0 0 0 0 0 0.0456799397934694 0 0 0 0 0 0 0 0 0 0 0 0 0 0 0 0 0 0 0 0 0 0 0 0 0 0 0 0 0 0 0 0 0 0 0 0 0 0 0 0 0 0 0 0 0 0 0 0 0 0 0 0 0 0 0 0 0 0 0 0 0 0 0 0 0 0 0 0 0 0 0 0 0 0 0 0 0 0 0 0 0 0 0 0 0 0 0 0 0 0 0 0 0 0.0403487179080364 0 0.107686929560763 0 0 0 0 0.132128288477723 0.0421079929226634 0 0 0 0 0 0 0 0 0 0 0 0 0 0 0 0 0 0 0 0 0 0 0 0 0 0 0 0 0 0 0 0 0 0 0 0 0 0 0 0 0 0 0 0 0 0 0
0 0 0 0 0 0 0 0 0 0 0 0 0 0 0 0 0 0 0 0 0 0 0 0 0 0 0 0 0 0 0 0 0 0 0 0 0 0 0 0 0 0 0 0 0 0 0 0 0 0 0 0 0 0.104539722150841 0 0 0 0 0 0 0 0 0 0 0.0331018121842642 0 0 0 0 0 0 0 0 0 0 0 0 0 0 0 0 0 0 0 0 0 0 0 0 0 0 0 0 0 0 0 0 0 0 0 0 0 0 0 0 0 0 0 0 0 0 0 0 0 0 0 0 0 0 0 0 0 0 0 0 0 0 0 0.0450402378165364 0.0500189669219005 0 0 0 0 0 0 0 0 0 0 0 0 0 0 0 0 0 0 0 0 0 0 0 0 0 0 0 0 0 0 0 0 0 0 0 0 0 0 0 0 0 0 0 0 0 0 0 0 0 0 0 0 0 0 0 0 0 0 0 0 0 0 0 0 0 0 0 0 0 0 0 0 0 0 0 0 0 0 0.0739704890284438 0.154114583657671 0 0 0 0 0 0 0 0 0.0372793891206502 0 0 0 0 0 0 0 0 0 0 0 0 0 0 0.0411974529172305 0 0 0 0 0 0 0 0 0 0 0 0 0 0 0 0 0 0 0 0 0 0 0 0 0 0 0 0 0 0 0 0.0912601805128524 0 0 0 0 0 0 0 0 0 0 0.113778926353686 0 0 0 0.219381725833429 0 0 0 0 0 0 0 0 0 0 0 0 0 0 0 0 0 0 0 0 0 0.0363165135024952 0 0 0 0 0 0 0 0 0 0 0 0 0 0 0
0 0 0 0 0 0 0 0 0 0 0 0 0 0 0 0 0 0 0 0 0 0 0 0 0 0 0 0 0 0 0 0 0 0 0 0 0 0 0 0 0 0 0 0 0 0 0 0 0 0 0 0 0 0 0 0 0 0 0 0 0 0 0 0 0 0 0 0 0 0 0 0 0 0 0 0 0 0 0 0 0 0 0 0 0 0 0 0 0 0 0 0 0 0 0 0 0 0 0 0 0 0 0 0 0 0 0 0 0 0 0 0 0 0 0.00693463106323062 0 0.0110031496150497 0 0.0146222557949862 0 0 0 0 0 0 0 0 0 0 0 0 0 0 0 0 0 0 0 0 0 0 0 0 0 0 0 0 0 0 0 0 0 0 0 0 0 0 0 0 0 0 0.0453968388502592 0 0 0 0.0812282675966968 0 0 0 0 0 0 0 0 0 0 0.568867259491234 0 0 0 0 0 0 0 0 0 0 0 0 0 0 0 0 0.0527087135668261 0 0 0 0 0 0 0 0 0 0 0 0 0 0 0 0 0 0 0 0 0 0 0 0 0 0 0.182795912268529 0 0 0 0 0 0 0 0 0 0 0 0 0 0 0 0 0 0 0 0 0 0 0 0 0 0 0 0 0 0 0 0 0 0 0 0 0 0 0 0 0 0 0 0 0 0 0 0 0 0 0 0 0 0 0 0 0 0 0 0 0 0 0 0 0.0232367596959258 0 0 0.0132062120572629 0 0 0 0 0 0 0 0 0 0 0 0 0 0 0 0 0 0 0 0 0 0 0 0 0 0 0 0 0
0 0 0 0 0 0 0 0 0 0 0 0 0 0 0 0 0 0 0 0 0 0 0 0 0 0 0 0 0 0 0 0 0 0 0 0 0 0 0 0 0 0 0 0 0 0 0 0 0 0 0 0 0 0 0 0 0 0 0 0 0 0 0 0 0 0 0 0 0 0 0 0 0 0 0 0 0 0 0 0 0 0 0 0 0 0 0 0 0 0 0 0 0 0 0 0 0 0 0 0 0 0 0 0 0 0 0.0254038278945482 0 0 0 0 0 0 0 0.00509445881513058 0.0101384848598296 0.0170109574971755 0 0.00654701191133488 0.0147447343956053 0 0 0 0 0.00405695008344689 0 0 0 0 0 0 0 0 0 0 0 0 0 0 0 0 0 0 0 0 0 0 0 0 0 0 0 0 0 0 0 0 0.0538587998862126 0.0130443055052817 0.0144516184281986 0 0.0744077963379947 0.101362799368054 0 0 0.153833926588947 0 0 0 0 0 0 0 0 0 0.180768768081704 0 0.00881640705919131 0 0.0106747050343046 0.0035354184485028 0 0 0.00530026395334841 0.0154349719142266 0 0 0 0 0 0 0 0 0.0145978973620192 0 0 0.00337598082278518 0 0 0 0 0 0 0 0 0 0 0 0 0 0 0.0376011908411148 0 0 0 0 0.00549044497773345 0 0 0.00959827255836398 0.0440914892146212 0 0 0 0 0 0 0 0 0 0 0 0 0 0 0 0 0 0 0 0 0 0 0 0 0 0 0 0 0 0 0 0 0 0 0 0 0 0 0 0 0 0 0 0 0 0 0 0 0 0 0 0.0151670399151298 0.0844147645949751 0 0.0116750971731538 0 0.00364716937901394 0.031220390272615 0 0 0.0169652309052914 0 0 0 0 0 0 0 0 0 0.00366882592014582 0 0 0 0 0 0 0 0 0 0 0 0 0 0 0 0 0 0 0 0 0 0 0 0 0 0
0 0 0 0 0 0 0 0 0 0 0.0137479117120944 0 0 0 0 0.00250941114978512 0 0 0 0 0 0 0 0 0 0 0 0 0 0.00268409002438816 0 0 0 0 0 0 0 0 0 0 0 0 0 0 0 0 0 0 0 0 0 0 0 0 0 0 0 0 0 0 0 0 0 0 0 0 0 0 0 0 0 0 0 0 0 0 0 0 0 0 0 0 0 0 0 0 0 0 0 0 0 0 0 0 0 0 0 0 0 0 0.0112726267851561 0 0 0 0 0 0 0 0 0 0 0 0 0 0 0 0 0 0 0 0 0 0 0 0 0 0 0 0 0 0 0 0 0 0 0 0 0 0 0 0 0 0 0 0 0 0 0 0 0 0 0 0 0 0 0 0.0304789784704095 0.0447420236239151 0.0685015028218349 0 0.0368838279755511 0 0.0297408916531586 0 0 0.0540544126696841 0.0980960646842514 0 0 0 0 0 0 0 0 0 0.0291057032503972 0 0.0706740859114853 0 0.111958007736665 0 0 0 0 0 0 0 0.0128158693347451 0 0 0 0 0 0 0 0 0 0 0 0 0 0 0 0 0 0.0320860177425966 0 0 0 0 0 0 0 0 0 0 0 0 0 0 0 0 0 0 0 0 0 0 0 0 0 0 0 0 0 0 0 0 0 0 0 0 0 0 0 0 0 0 0 0 0 0 0 0 0 0 0.0308382564077202 0 0 0 0 0.0126347973975195 0 0 0 0 0 0 0 0 0 0 0 0 0 0 0 0 0 0 0 0 0 0 0 0 0.0284848556293083 0 0 0.0268761936867286 0 0 0 0 0.0200750621059859 0 0 0 0.0569264330719062 0 0 0 0.0238176987457359 0.00908460192776747 0.00641805126365123 0.0390649383112007 0 0 0 0 0 0 0.0127289895222578 0 0.0199410129208003 0 0.0637576834632999
0 0 0 0 0 0 0 0 0 0 0.0102987629862551 0 0 0 0 0.00325717754026692 0 0 0 0 0 0 0 0 0 0 0 0 0 0 0 0 0.00500977319714236 0 0 0 0 0 0 0 0 0 0 0 0 0 0 0 0 0 0 0 0 0 0 0 0 0 0 0 0 0 0 0 0 0 0 0 0 0 0 0.00529948805344498 0 0 0 0 0 0 0 0 0 0 0 0 0 0 0 0 0 0 0 0 0 0 0 0 0 0 0 0 0.00858033937660404 0 0 0 0 0 0 0 0 0 0 0 0 0 0 0 0 0 0 0 0 0 0 0 0 0 0 0 0 0 0 0 0 0 0 0 0 0 0 0 0 0 0 0 0 0 0 0 0 0 0 0 0 0 0 0 0 0 0 0 0 0 0 0 0 0 0 0 0 0 0 0 0 0 0 0 0 0.109462533975552 0 0 0.106316023082232 0 0 0 0 0 0 0 0 0 0 0 0 0 0 0 0 0 0 0 0 0 0 0 0 0 0.154269812578601 0 0 0 0 0 0 0 0 0 0 0 0 0 0 0 0 0 0 0 0 0 0 0 0 0 0 0 0 0 0 0 0 0 0 0 0 0 0 0.304440652656865 0 0 0.0699133629055094 0.0231874906580867 0 0 0 0 0 0 0 0.0464436219000143 0.0127176249035528 0 0 0 0 0 0 0 0 0 0 0 0 0 0 0 0 0 0 0 0 0 0 0 0 0 0 0 0 0 0 0 0 0 0 0 0 0 0 0 0.00449114177972864 0.0108491771674809 0.00545576438019874 0 0 0.0119305288360494 0.0117114101035224 0.00920679776129913 0.0201464983479325 0 0 0 0.0151610450103927 0.00431706651694846 0 0 0 0.00935516687787857 0 0.038178739404441
0 0 0 0 0 0 0 0 0 0 0 0 0 0 0 0 0 0 0 0 0 0 0 0 0 0 0 0 0 0 0 0 0 0 0 0 0 0 0 0 0 0 0.00273290154555653 0.00800064981161021 0 0.00980908757543837 0 0 0 0 0 0 0 0 0 0 0 0 0 0 0 0 0 0 0 0 0 0 0 0 0 0 0 0 0 0 0 0 0 0 0 0 0 0 0 0 0 0 0 0 0 0 0 0 0 0 0 0 0 0 0 0 0 0 0 0 0 0 0 0 0 0 0 0 0 0 0 0 0 0 0 0 0 0 0 0 0 0 0 0 0 0 0 0 0 0 0 0 0 0 0 0 0 0 0 0 0 0 0 0 0 0 0 0 0 0 0.00416710936328533 0.0369128640097247 0 0.00263279817887004 0 0.00279835666936792 0.140836288948388 0 0.004102874098677 0.00778918727969017 0 0 0.0208146487641491 0 0.0273706216523383 0.0247536169979307 0.00366368592630157 0 0 0 0.023656943409833 0 0 0 0.0407984112228707 0.0592997217845148 0.0139484722972546 0.076038931710437 0.291793108690475 0 0 0 0 0 0.0416306758051944 0 0 0 0 0 0.00673165056377361 0 0 0 0 0 0 0 0 0 0 0 0 0 0 0 0 0 0 0 0 0 0 0.0199073037919414 0 0 0 0.0703213730058988 0 0 0 0 0 0 0 0 0 0 0 0 0 0 0 0 0 0 0 0 0 0 0 0 0 0 0 0 0 0 0 0 0 0 0 0 0 0 0 0 0 0 0 0 0 0 0 0 0 0 0 0 0 0 0 0 0 0 0 0 0.0112462719528017 0 0 0 0.00339676620533985 0 0 0.0420029731128256 0.00284270562551192 0 0 0 0 0 0 0 0 0 0 0 0 0 0 0 0 0 0 0 0 0 0 0 0 0
0 0 0 0.00489541809037787 0 0 0 0 0 0 0.0297602416907719 0 0 0 0 0.00469035735919848 0 0 0 0 0 0 0 0 0 0 0 0 0 0.00743187534279304 0 0 0 0 0 0 0 0 0 0 0 0 0 0 0 0 0 0 0 0 0 0 0 0 0 0 0 0 0 0 0 0 0 0 0 0 0 0 0 0 0 0 0 0 0 0 0 0 0 0 0 0 0 0 0 0 0 0 0 0 0 0 0 0 0 0 0 0 0 0 0.0274187481462866 0 0 0 0 0 0 0 0 0 0 0 0 0 0 0 0 0 0 0 0 0 0 0 0 0 0 0 0 0 0.0065288844989561 0 0 0 0 0 0 0 0 0 0 0 0 0 0 0 0 0 0 0 0 0 0 0 0 0 0 0 0 0 0 0 0.0682054639666486 0 0 0.0409890932167954 0 0 0 0 0 0 0 0 0 0 0.0204598920328153 0.196259736745393 0.120328769512913 0.106537626518675 0 0 0 0 0 0 0 0 0 0 0.022782797919636 0 0 0 0 0 0 0 0 0 0 0 0 0 0 0 0 0 0 0 0 0 0 0 0 0 0 0 0 0 0 0 0 0.0178096425371103 0 0 0 0 0 0 0 0 0 0 0 0 0 0 0 0 0 0 0 0 0 0 0 0 0 0 0 0 0 0 0 0 0 0.0877462440330967 0 0 0 0 0.0195268182500872 0 0 0 0 0 0 0 0 0 0 0 0.0204284291056999 0 0 0 0 0 0 0.0303257061734105 0 0 0.0194859221360273 0 0 0 0 0 0 0 0 0 0 0 0 0 0.00567729529928151 0 0 0 0 0.0168194077682967 0.0114421151708909 0.012206765997914 0.0222727818717114 0 0 0 0 0.00542608754267613 0 0.00862831046893029 0 0 0 0.0659155686036071
0 0 0 0 0 0 0 0 0 0 0 0 0 0 0 0 0 0 0 0 0 0 0 0 0 0 0 0 0 0 0 0 0 0 0 0 0 0 0 0 0 0 0 0 0 0 0 0 0 0 0 0 0 0 0 0 0 0 0 0 0 0 0 0 0 0 0 0 0 0 0 0 0 0 0 0 0 0 0 0 0 0 0 0 0 0 0 0 0 0 0 0 0 0 0 0 0 0 0 0 0 0 0 0 0 0 0 0 0 0 0 0 0 0 0 0 0 0 0 0 0 0 0 0 0 0 0 0 0 0 0 0 0 0 0 0 0 0 0 0 0 0 0 0 0 0 0 0 0 0 0 0 0 0 0 0 0 0 0 0 0 0 0.109093418505042 0 0 0 0 0 0 0 0 0 0 0 0 0 0 0 0 0.546870067752103 0 0 0 0 0.344036513742856 0 0 0 0 0 0 0 0 0 0 0 0 0 0 0 0 0 0 0 0 0 0 0 0 0 0 0 0 0 0 0 0 0 0 0 0 0 0 0 0 0 0 0 0 0 0 0 0 0 0 0 0 0 0 0 0 0 0 0 0 0 0 0 0 0 0 0 0 0 0 0 0 0 0 0 0 0 0 0 0 0 0 0 0 0 0 0 0 0 0 0 0 0 0 0 0 0 0 0 0 0 0 0 0 0 0 0 0 0 0 0 0 0 0 0 0 0 0 0 0 0 0 0 0 0 0 0 0 0 0 0 0 0
0 0 0 0 0 0 0 0 0 0 0 0 0 0 0 0 0 0 0 0 0 0 0 0 0 0 0 0 0 0 0 0 0 0 0 0 0 0 0 0 0 0 0 0 0 0 0 0 0 0 0 0 0 0 0 0 0 0 0 0 0 0 0 0 0 0 0 0 0 0 0 0 0 0 0 0 0 0 0 0 0 0 0 0 0 0 0 0 0 0 0 0 0 0 0 0 0 0 0 0 0 0 0 0 0 0 0 0 0 0 0 0 0 0 0 0 0 0 0 0 0 0 0 0 0 0 0 0 0 0 0 0 0 0 0 0 0 0 0 0 0 0 0 0 0 0 0 0 0 0 0 0 0 0 0 0 0 0 0 0 0 0 0 0 0 0 0 0 0 0 0 0 0 0 0 0 0 0 0 0.186028663940834 0 0 0 0.476039525196104 0 0 0 0 0 0 0 0 0 0 0 0 0 0 0 0 0 0 0 0 0 0 0 0 0 0 0 0 0 0 0 0 0 0 0 0 0 0 0 0 0 0 0 0 0 0 0 0 0 0 0 0 0 0 0 0 0 0 0 0 0 0 0 0 0 0 0 0 0 0 0 0 0 0 0 0 0 0 0 0 0 0 0 0 0 0 0 0 0 0 0 0 0 0 0 0 0 0 0 0 0 0 0 0 0 0 0 0 0 0.296211897581984 0 0 0 0 0 0 0 0 0 0 0 0 0.0417199132810774 0 0 0 0 0 0 0 0 0 0 0
0 0 0 0 0 0 0 0 0 0 0.00136686984083792 0 0 0 0 0 0 0 0 0 0 0 0 0 0 0 0 0 0 0 0 0 0 0 0 0 0 0 0 0 0 0 0 0 0 0 0 0 0 0 0 0 0 0 0 0 0 0 0 0 0 0.0188410940583728 0 0 0 0 0 0 0 0 0.00758147557772741 0 0.0118151430298267 0 0 0 0 0 0 0 0 0 0 0 0 0 0 0 0 0 0 0 0 0 0 0 0 0 0 0 0 0 0 0 0 0 0.00218838414246207 0 0 0 0 0 0 0 0 0 0 0 0 0 0 0 0 0 0 0 0 0 0 0 0 0 0 0 0 0 0 0 0 0 0 0 0 0 0 0 0 0 0 0 0 0 0 0 0 0 0.00307068899127774 0.0325494598832891 0 0.0241694509891686 0.00311649420848147 0.0138120288088344 0.0806844042138507 0 0 0 0 0 0 0 0 0 0 0 0 0 0.0095108467447412 0 0 0.0615679856336953 0 0 0.0289007244020497 0 0.0202025841255348 0.00692938417020364 0 0 0 0 0 0 0 0 0 0 0 0 0.00209867019116616 0 0 0 0 0 0 0 0.00322732866242814 0.00266012188646018 0 0 0 0 0 0.0704140287996776 0 0 0 0.0308882610532324 0 0 0 0 0.0383752074136904 0 0 0 0 0 0 0 0 0.0122851530681487 0 0 0 0 0 0 0 0 0 0 0 0.00602354175882453 0 0.0075657990531757 0 0 0 0.00402359749464464 0.00442854199679083 0 0 0 0.00166225273017154 0 0 0.0012496825234586 0 0 0.00429582040210347 0 0 0 0 0 0 0 0 0 0 0 0 0.00616505707707403 0 0.00624617624914079 0 0 0 0 0 0 0 0 0 0.0637474334220002 0 0.00173652756748121 0.0814463454551224 0 0.00308801002817873 0.132622346982822 0.0130643393462001 0.144429216089849 0 0.00242608517772627 0.00658995629807451 0 0 0 0 0 0.00370319982535055 0 0 0 0.00535489569273943 0 0.0113970547998257 0 0 0 0 0 0 0.00247833013408936 0 0
0 0 0 0 0 0 0 0 0 0 0 0 0 0 0 0 0 0 0 0 0 0 0 0 0 0 0 0 0 0 0 0 0 0 0 0 0 0 0 0 0 0 0 0.0109975326138295 0 0.0105482019549869 0 0 0 0 0 0 0 0 0 0 0 0 0 0 0 0 0 0 0 0 0 0 0 0 0 0 0 0 0 0 0 0 0 0 0 0 0 0 0 0 0 0 0 0 0 0 0 0 0 0 0 0 0 0 0 0 0 0 0 0 0 0 0 0 0 0 0 0 0 0 0 0 0 0 0 0 0 0 0 0 0 0 0 0 0 0 0 0 0 0 0 0 0 0 0 0 0 0 0 0 0 0 0 0 0 0 0 0 0 0 0 0 0 0 0 0 0.250805591896485 0.0187161024194154 0.0449715168905695 0.0871745883823906 0 0 0.0159545944775319 0 0.0147538050459815 0 0 0 0 0 0.0326864253437908 0 0 0.278826384599424 0 0.0356477297788893 0 0.023842227219001 0 0 0 0 0 0 0.0572660061321341 0 0 0 0 0 0.00420649431099149 0 0 0 0 0 0 0 0 0 0 0 0 0 0 0 0 0 0 0 0 0 0 0.0834493537298512 0 0 0 0.0301534452047274 0 0 0 0 0 0 0 0 0 0 0 0 0 0 0 0 0 0 0 0 0 0 0 0 0 0 0 0 0 0 0 0 0 0 0 0 0 0 0 0 0 0 0 0 0 0 0 0 0 0 0 0 0 0 0 0 0 0 0 0 0 0 0 0 0 0 0 0 0 0 0 0 0 0 0 0 0 0 0 0 0 0 0 0 0 0 0 0 0 0 0 0 0 0
0 0 0 0 0 0 0 0 0 0 0 0 0 0 0 0 0 0 0 0 0 0 0 0 0 0 0 0 0 0 0 0 0 0 0 0 0 0 0 0 0 0 0 0 0 0 0 0 0 0 0.00925586561156031 0 0 0 0 0 0 0 0 0 0 0 0 0 0 0 0 0 0 0 0 0.0129263683793434 0.162525787876469 0 0 0 0.00633716454176458 0 0 0 0 0 0 0 0 0 0 0 0 0 0 0 0 0 0 0 0 0 0 0 0 0 0 0 0 0 0 0 0 0 0 0 0 0 0 0 0 0 0 0 0 0 0 0 0 0 0 0 0 0 0 0 0 0 0 0 0 0 0 0 0 0 0 0 0 0 0 0 0 0 0 0 0 0 0 0 0 0 0 0 0 0 0 0 0 0 0 0 0 0 0 0 0 0 0 0 0 0 0 0 0 0 0 0.0519493272422167 0 0 0 0 0.0155775453255842 0.0135811295200243 0 0 0 0 0 0 0 0 0 0.0310081074138303 0 0 0 0 0 0 0 0 0 0 0 0 0 0.0412395090531648 0 0.0214790487636088 0 0 0 0 0 0 0 0 0 0 0 0.0437978146907171 0.030957846370158 0 0 0 0 0 0 0 0 0 0 0 0 0 0 0 0 0 0 0 0 0 0 0 0 0 0 0 0 0.0428705676620458 0 0 0 0 0 0 0 0 0 0 0 0 0 0 0 0 0 0 0 0 0 0 0 0 0 0 0 0 0 0 0 0 0 0 0 0 0 0 0 0.0312338793192225 0 0.12924364808941 0 0 0 0.0399853318428247 0.0137740882120506 0.0416985671007791 0.0365034932986 0 0 0 0 0 0 0.111042392118463 0 0.0564465483506879 0 0.056565969217474
0 0 0 0 0 0 0 0 0 0 0 0 0 0 0 0.0159729246388207 0 0 0 0 0 0 0 0.0950143764419246 0 0 0 0 0 0 0 0 0 0 0 0 0 0 0.0291665130035186 0.0365720543837861 0 0 0 0 0 0 0 0.00491033519601783 0 0 0 0 0 0 0 0 0 0 0 0 0 0.188654178581172 0 0.0480956401776243 0 0 0 0 0 0 0.0138270442027493 0 0.0955289747607004 0 0.00569824416934363 0.00509019844320413 0 0.00536967428541549 0.0230174322470449 0 0 0 0 0 0 0 0 0 0 0 0 0 0 0 0 0 0 0 0 0 0 0 0 0 0 0 0 0 0 0 0 0 0 0 0 0 0 0 0 0 0 0 0 0 0 0 0 0 0 0 0 0 0 0 0 0 0 0 0.00997026491179096 0 0 0 0 0 0 0 0 0 0 0 0 0 0 0 0 0 0 0 0 0 0 0 0 0 0 0 0 0 0 0 0 0 0.0103381670752228 0 0 0 0 0 0 0 0 0 0 0 0 0 0 0 0 0 0 0 0 0 0 0 0 0 0 0.0330202629488685 0.0404289100879391 0 0 0 0 0 0 0 0 0 0 0 0.107458618637707 0 0 0 0 0 0 0 0 0 0 0 0 0 0 0.0436006220262992 0.112180368241285 0 0 0.0592031734740285 0.0168820220655371 0 0 0 0 0 0 0 0 0 0 0 0 0 0 0 0 0 0 0 0 0 0 0 0 0 0 0 0 0 0 0 0 0 0 0 0 0 0 0 0 0 0 0 0 0 0 0 0 0 0 0 0 0 0 0 0 0 0 0 0 0 0 0 0 0 0 0 0 0 0 0 0 0 0 0 0 0 0 0 0 0 0 0 0 0
0 0 0 0 0 0 0 0 0 0 0 0 0.00357949259665381 0 0 0 0 0 0 0 0 0 0 0 0 0 0 0 0 0 0 0 0 0 0.00957702690417277 0 0 0 0 0 0 0 0 0 0 0 0 0 0.0136746285706961 0 0 0 0 0 0 0.00708325665318794 0 0 0 0 0 0 0 0 0 0 0 0 0 0 0 0 0 0 0 0 0 0 0 0 0 0 0 0 0 0 0 0 0 0 0 0 0 0 0 0 0 0 0 0 0 0 0 0 0 0 0 0 0 0 0 0 0 0 0.0089098345035085 0 0 0 0 0 0 0 0 0 0 0 0 0 0 0 0 0 0 0 0 0 0 0 0 0 0 0 0 0 0 0 0 0 0 0 0 0 0 0 0 0 0 0 0 0 0 0 0 0 0 0 0 0.0305260419541561 0 0.219250208932447 0 0.219237062535384 0 0 0 0 0 0 0 0 0 0 0 0 0 0 0 0 0.00674962881757856 0.146051231833318 0 0.0284312923091593 0 0 0 0 0 0.0178525541754387 0 0 0 0 0.00419780351817956 0 0 0 0 0.00602005373334413 0 0 0 0 0 0 0 0 0 0 0 0 0 0 0 0 0 0 0 0 0 0 0 0 0 0 0 0 0 0.0115211347172363 0 0 0 0.00855712698771713 0 0 0 0 0 0 0 0 0 0 0 0 0 0 0 0.121179428057587 0 0 0 0 0.0106534937076667 0.00296001994154201 0.0080649158714937 0 0 0 0 0 0 0 0 0 0 0 0 0 0 0 0 0 0 0.0395466962184145 0 0 0 0 0 0 0 0 0 0 0 0 0 0 0 0 0.00267295390686961 0 0 0 0 0 0 0 0 0 0 0 0 0 0.025925675134413 0 0 0.047778438419836
0 0 0 0 0 0 0 0.00317004645282675 0 0 0.00400143382189928 0 0 0 0 0 0 0 0 0 0 0 0 0 0 0 0 0 0 0.00195107796279813 0 0 0.00229427858755679 0.0126485310198588 0.00380261306448456 0 0 0 0 0 0 0 0 0 0 0 0.0254581245531754 0 0 0 0 0 0 0 0.00405641232540528 0 0.00708545250981927 0 0 0 0 0 0 0 0 0 0 0 0 0 0 0.0453780871164433 0 0 0 0 0.00968856338280491 0 0 0 0 0 0 0 0 0 0 0 0 0 0 0 0 0 0 0 0 0 0 0 0.00472573776112343 0 0 0 0.0020634800360461 0 0 0 0 0 0 0 0 0 0 0 0 0 0 0 0 0 0 0 0 0 0 0 0 0 0 0 0 0 0 0 0 0 0 0 0 0 0 0 0 0 0 0 0 0 0 0 0 0 0 0 0 0 0 0 0 0 0 0 0 0 0 0 0 0.00935904607571404 0 0.0242754046647468 0 0 0 0 0 0.00447983467389433 0 0 0 0 0 0 0 0.00133626449559261 0 0.0044470600955145 0 0.0533005942859904 0 0.0013194385397004 0 0 0 0.0254516543346217 0 0 0 0 0 0 0.00886374585930454 0 0 0 0 0 0 0 0 0 0 0 0.0117937111003285 0.0127563580820121 0 0 0 0 0 0 0 0 0 0 0 0 0 0 0 0 0 0 0 0 0 0 0 0 0 0 0 0 0 0 0 0 0 0 0 0 0 0 0 0 0 0.239799024417625 0 0 0 0 0 0 0 0 0 0 0 0 0 0 0 0 0 0 0 0 0 0 0 0 0 0.00764542771782323 0 0 0 0 0 0.00217648381896535 0 0 0 0 0 0 0 0.0199227669059627 0 0 0 0 0 0.0653178984233638 0.00597629588721689 0 0 0 0 0 0 0 0 0 0.00546118198716388 0 0 0.369993970040218
0 0 0 0 0 0 0 0 0 0 0.00439403334076076 0 0 0 0 0 0 0 0 0 0 0 0 0 0 0 0 0 0 0.00340946833734917 0 0 0 0 0.00873749781475503 0 0 0 0 0 0 0 0 0 0 0 0 0 0 0 0 0 0 0 0 0.00515616347177715 0.00224856831518492 0 0 0 0 0 0 0 0 0 0 0 0 0 0 0.0103180943614893 0 0 0 0 0 0 0 0 0 0 0 0 0 0 0 0 0 0 0 0 0 0 0 0 0 0 0 0 0.0082049789733816 0 0 0 0.00276605636627955 0 0 0 0 0 0 0 0 0 0.00563768211682065 0 0 0 0 0 0 0 0 0 0 0 0 0 0 0 0 0 0 0 0 0 0 0 0 0 0 0 0 0 0 0 0 0 0 0 0 0 0 0 0 0 0 0 0 0 0 0 0 0 0 0 0 0.0331106089479007 0.00202703416497522 0.099601298249974 0.0134841686358078 0.155749801166035 0 0 0 0 0 0 0 0 0 0 0 0 0 0.00172056627609931 0 0.142115170929294 0.078718019827138 0 0 0.0193984199839941 0 0.00519287604308052 0 0.0152970184419533 0 0.00801275644860695 0 0 0 0 0.025810772902246 0 0.00153285322463553 0 0.0103453917801847 0.017830693903764 0 0 0 0 0 0 0 0 0 0 0 0 0 0 0.0107947780033421 0.00166841657929008 0 0.00415232051025219 0 0 0 0 0 0 0 0 0 0 0 0.00531066793276435 0 0 0 0.00483524600569519 0 0 0 0.0106204106995482 0 0 0 0 0 0 0 0 0 0 0 0.106921781723718 0 0 0 0 0 0 0 0 0 0 0 0 0 0 0 0 0 0 0 0 0 0 0 0 0 0.0413327834211742 0 0 0 0 0 0 0 0 0 0 0 0 0 0 0 0 0.00256050727759426 0 0 0 0 0 0 0 0 0 0.00134660971618235 0 0 0 0.00925766200376897 0 0.00196955123636186 0.118409270866821
0 0 0 0 0 0 0 0 0 0 0 0 0 0 0 0 0 0 0 0 0 0 0.00733686436609075 0 0 0 0 0 0 0 0 0 0 0 0 0 0 0 0 0 0 0 0.0371795206322227 0.00567808882007825 0.00412492173863681 0.00959778479442795 0 0 0 0 0 0 0 0 0 0 0 0 0 0 0 0 0 0.00386227432487425 0 0 0 0 0 0 0 0 0 0 0.0112033582562447 0 0 0 0 0 0 0 0 0 0 0 0 0 0 0 0 0 0 0 0 0 0 0 0 0 0 0 0 0 0 0 0 0 0 0 0 0 0 0 0 0 0 0 0 0 0 0 0 0 0 0 0 0 0.0167887442000159 0 0 0 0 0 0.00419473320537523 0 0 0 0 0 0 0 0 0 0 0 0 0 0 0 0 0 0 0 0 0 0 0 0 0 0 0 0 0 0 0 0 0 0.276706931182059 0 0.0122361678454922 0 0 0 0 0 0 0 0 0.0609508360724707 0.0127736054681523 0 0 0 0.0877413404814208 0 0 0 0 0 0 0 0.012154489674877 0 0 0 0 0 0 0 0 0 0 0 0 0 0 0 0 0 0 0 0 0 0 0 0 0 0 0.220873722283705 0 0 0 0.211678542760973 0 0 0 0 0 0 0 0 0 0 0 0 0 0 0 0 0 0 0 0 0 0 0 0 0 0 0 0 0 0 0 0 0 0 0 0 0 0 0 0 0 0 0 0 0 0 0 0 0 0 0 0 0 0 0 0 0 0 0 0 0 0 0 0 0 0 0 0.00491807389288273 0 0 0 0 0 0 0 0 0 0 0 0 0 0 0 0 0 0 0 0 0 0 0 0 0 0
0 0 0 0 0 0 0 0 0 0 0 0 0 0 0 0 0 0 0 0 0 0 0 0 0 0 0 0 0 0 0 0 0 0 0 0 0 0 0 0 0 0 0 0 0 0 0 0 0 0 0 0 0 0 0 0 0 0 0 0 0 0 0 0 0 0 0 0 0 0 0 0 0 0 0 0 0 0 0 0 0 0 0.0105643895619012 0.0325549470286588 0.0272300423943346 0 0 0 0 0 0 0 0 0 0 0 0 0 0 0 0 0 0 0 0 0 0 0 0 0 0 0 0 0 0 0 0 0 0 0 0 0 0 0 0 0 0 0 0 0 0 0 0 0 0 0 0 0 0 0 0 0 0 0 0 0 0 0 0 0 0 0 0 0 0 0 0 0 0 0 0 0 0 0 0 0 0 0 0 0.0424486897113786 0.0106423863683895 0.115869047803712 0 0 0 0 0 0 0 0 0 0 0 0 0 0 0 0.0655995654573655 0.00462062176391452 0.0459976349643426 0 0 0 0 0 0 0 0.0358236804270161 0 0 0 0.216225592942602 0 0 0.0106332531849023 0 0 0 0 0 0 0 0 0 0 0 0 0 0 0 0 0 0 0 0 0 0 0 0 0 0 0 0 0 0 0 0 0.0676489420291212 0 0 0 0.0401055529664768 0.0170537795862599 0 0 0 0 0 0 0 0 0 0 0 0 0 0 0.0281559468426607 0 0 0 0 0 0 0 0 0 0 0 0 0 0 0 0 0 0 0 0 0 0 0 0 0 0.182567305761225 0 0 0 0 0 0 0 0 0 0 0 0 0 0 0 0 0 0 0 0 0 0 0 0 0 0 0 0 0 0 0.00793743080452371 0 0 0.0383211904012151
0 0 0 0 0 0 0 0 0 0 0 0 0 0 0 0 0 0 0 0 0 0 0 0 0 0 0 0 0 0 0 0 0 0 0 0 0 0 0 0 0 0 0.0858219939312263 0 0 0 0 0 0 0 0 0 0 0 0 0 0 0 0 0 0 0 0 0 0 0 0 0 0 0 0 0 0 0 0 0 0 0 0 0 0 0 0 0 0 0 0 0 0 0 0 0 0 0 0 0 0 0 0 0 0 0 0 0 0 0 0 0 0 0 0 0 0 0 0 0 0 0 0 0 0 0 0 0 0 0 0 0 0 0 0 0 0 0 0 0 0 0 0 0 0 0 0 0 0 0 0 0 0 0 0 0 0 0 0 0 0 0 0 0 0 0 0 0 0 0 0 0 0 0 0 0 0 0 0 0 0 0 0 0 0 0 0 0 0 0 0 0 0 0 0.145602086731939 0 0 0 0 0 0 0 0 0 0 0 0 0 0 0.585578999543105 0 0 0.18299691979373 0 0 0 0 0 0 0 0 0 0 0 0 0 0 0 0 0 0 0 0 0 0 0 0 0 0 0 0 0 0 0 0 0 0 0 0 0 0 0 0 0 0 0 0 0 0 0 0 0 0 0 0 0 0 0 0 0 0 0 0 0 0 0 0 0 0 0 0 0 0 0 0 0 0 0 0 0 0 0 0 0 0 0 0 0 0 0 0 0 0 0 0 0 0 0 0 0 0 0 0 0 0 0 0 0 0 0 0 0
0 0 0 0 0 0 0 0 0 0 0 0 0 0 0 0 0 0 0 0 0 0 0 0 0 0 0 0 0 0 0 0 0 0 0 0 0 0 0 0 0 0 0 0 0 0 0 0 0 0 0 0 0 0 0 0.0214106604697547 0 0 0 0 0 0 0 0 0 0 0 0 0 0 0 0 0 0 0 0 0 0 0 0 0 0 0 0 0 0 0 0 0 0 0 0 0 0 0 0 0 0 0 0 0 0 0 0 0 0 0 0 0 0 0 0 0 0 0 0 0 0 0 0 0 0 0 0 0 0 0 0 0 0 0 0 0 0 0 0 0 0 0 0 0 0 0 0 0 0 0 0 0 0 0 0 0 0 0 0 0 0 0 0.0321295480510937 0.0179781672103516 0.0156028372421179 0 0 0 0 0 0 0 0 0 0 0 0 0 0.0807562295412908 0.0703835979188764 0 0 0 0 0 0 0 0 0 0 0 0 0.0146908398625415 0 0 0 0 0 0 0.0702904680881934 0 0 0 0 0 0 0 0 0 0 0 0 0 0 0 0 0 0 0 0 0.137037359860842 0 0 0.0136046905068233 0 0 0 0 0 0 0 0 0 0 0 0 0 0 0 0 0 0 0 0 0 0 0 0 0 0 0 0 0 0 0 0 0 0 0 0 0 0 0 0 0 0 0 0 0 0 0 0 0 0 0 0 0 0 0 0 0 0 0 0 0 0 0 0 0.234768670881585 0 0 0.0481970421754475 0.0160565182389015 0 0 0 0 0 0 0 0 0 0 0 0 0 0 0 0 0 0.0290046117974697 0.0315273262115483 0.166561431943163 0 0 0 0 0 0 0 0
0 0 0 0 0 0 0 0 0 0 0 0 0 0 0 0 0 0 0 0 0 0 0 0 0 0 0 0 0 0 0 0 0 0 0 0 0 0 0 0 0 0 0 0 0 0 0 0 0 0 0 0 0 0 0 0 0 0 0 0 0 0 0 0 0 0 0 0 0 0 0 0 0 0 0 0 0 0 0 0 0 0 0 0 0 0 0 0 0 0 0 0 0 0 0 0 0 0 0 0 0 0 0 0 0 0 0 0 0 0 0 0 0 0 0 0 0 0 0 0 0 0 0 0 0 0 0 0 0 0 0 0 0 0 0 0 0 0 0 0 0 0 0 0 0 0 0 0 0 0 0 0 0 0 0 0 0 0 0 0 0.0730154277775333 0.0464282328332725 0 0 0 0 0 0 0 0 0 0 0 0 0 0 0 0 0 0 0 0 0 0 0 0 0 0 0 0 0 0 0 0 0 0 0 0 0.0199216060769741 0 0 0 0 0 0 0 0.0112592049737588 0 0 0 0 0 0 0 0 0 0 0 0 0 0 0 0.0620791683939351 0 0 0 0 0 0 0 0 0 0 0 0 0 0 0 0 0 0 0 0 0.234627363608091 0 0 0 0 0 0 0.158069121407803 0 0 0 0.00915543631701731 0 0 0 0 0 0 0 0 0 0 0 0 0 0 0 0 0 0 0 0 0 0 0 0 0 0 0 0 0 0 0 0 0.0536564516515574 0 0.0294038779194468 0.0352418501994202 0 0 0 0 0.0570586992542887 0.136629949214335 0 0 0.0207304333200188 0 0 0 0 0 0 0.027177850615195 0.0092375245226695 0 0 0 0 0 0.0103149685820902 0 0.00599283333259374 0 0
0 0 0 0 0 0 0 0 0 0 0 0 0.0166055913876311 0 0 0 0 0 0 0 0 0 0 0 0 0 0 0 0 0 0 0 0 0 0.0103017536410659 0 0 0 0 0 0 0 0 0 0 0 0 0 0 0 0 0 0 0 0 0.035093996436485 0.0367302418903005 0 0 0 0 0 0 0 0 0 0 0 0 0 0 0.117322788344683 0 0 0 0 0 0 0 0 0 0 0 0 0 0 0 0 0 0 0 0 0 0 0 0 0 0 0 0 0 0 0 0 0.0133482375265314 0 0 0 0 0.0188305131371448 0 0 0 0 0.0143073066035047 0 0 0 0 0 0 0 0 0 0 0 0 0 0 0 0 0 0 0 0 0 0 0 0 0 0 0 0 0 0 0 0 0 0 0 0 0 0 0 0 0 0 0 0 0 0 0 0 0 0 0 0 0.389689319290423 0 0 0 0 0 0 0 0 0 0 0 0 0 0 0 0 0 0 0 0 0.158492701517837 0.0644997353261827 0 0 0 0 0 0 0 0 0 0.0147399405356171 0 0 0 0 0 0 0 0.0216789565897938 0 0 0 0 0 0 0.0156372909292509 0 0 0 0 0 0 0 0.00912085341142556 0 0 0 0 0 0 0 0 0 0 0 0 0 0 0 0 0 0 0 0 0 0 0 0 0 0 0 0 0 0 0 0 0 0 0.0494681373856206 0 0 0 0 0 0 0 0 0 0 0 0 0 0 0 0 0 0 0 0 0 0 0 0 0 0 0 0 0 0 0 0 0 0 0 0 0 0 0 0 0 0 0 0 0 0 0 0 0 0 0 0 0 0 0 0 0 0 0 0.014132636046503
0 0 0 0 0 0 0 0 0 0 0 0 0 0 0 0 0 0 0 0 0 0 0 0 0 0 0 0 0 0 0 0 0 0 0 0 0 0 0 0 0 0 0 0 0 0 0 0 0 0 0 0 0 0 0 0 0 0 0 0 0 0 0 0 0 0 0 0 0 0 0 0 0 0 0 0 0 0 0 0 0 0 0 0 0 0 0 0 0 0 0 0 0 0 0 0 0 0 0 0 0 0 0 0 0 0 0 0 0 0 0 0 0 0 0 0 0 0 0 0 0 0 0 0 0 0 0 0 0 0 0 0 0 0 0 0 0 0 0 0 0 0 0 0 0 0 0 0 0 0 0 0 0 0 0 0 0 0 0 0 0 0 0.0507410203101655 0 0 0 0 0 0 0 0 0 0 0 0 0 0.0102151041163836 0 0 0.00919097622733823 0 0 0 0 0.0060103747063671 0 0 0 0 0 0 0 0 0.0441121376673531 0 0 0 0 0 0 0 0 0 0 0 0 0 0 0 0 0 0 0 0 0 0.0579709525158751 0 0.116468568736912 0.0179873171721392 0 0.0209739623274469 0 0 0 0 0.0308367549715055 0.0121444063476453 0 0 0 0 0 0 0 0 0 0 0 0 0 0 0 0 0 0 0.00592802075646412 0 0 0 0 0 0 0 0 0 0 0 0 0 0 0 0 0 0 0 0 0 0 0 0 0 0 0 0 0 0 0 0 0 0.00784425729662022 0 0 0 0 0 0.0185739982073524 0 0 0 0 0 0 0 0 0 0 0 0 0 0 0 0 0 0 0 0.0341416083238789 0 0.267434049366293 0.188085757687642 0.0904176729327041 0 0 0 0 0 0 0 0.0109230603299136
0 0 0 0 0 0 0 0 0 0 0 0 0 0 0 0 0 0 0 0 0 0 0 0 0 0 0 0 0 0 0 0 0 0 0 0.0139202802599561 0 0 0 0 0 0 0 0 0 0 0 0 0 0 0 0 0.00431010682046026 0 0 0 0 0 0 0 0 0 0 0 0 0 0 0 0 0 0 0 0 0 0 0.00503296915589888 0 0 0 0 0 0.00911310812620617 0.00938175222075469 0.0599657595993077 0.0175103232415797 0 0 0 0 0 0 0 0 0 0 0 0 0 0 0 0 0 0 0 0 0 0 0 0 0 0 0 0 0 0 0 0 0 0 0 0 0 0 0 0 0 0 0 0 0 0 0 0 0 0 0 0 0 0 0 0 0 0 0 0 0 0 0 0 0 0 0 0 0 0 0 0 0 0 0 0 0 0 0 0 0 0 0 0 0.0089567572746192 0 0.0170397538515099 0 0 0 0 0 0 0 0 0 0 0 0 0 0 0 0.012481069119109 0 0.00575702550528774 0 0.0108546860922508 0 0 0 0 0 0 0.0036581664453536 0 0 0.0293193686181927 0.0312442141216155 0 0 0 0 0 0 0 0 0 0 0 0 0 0 0 0 0 0 0 0 0 0 0 0 0 0 0 0 0 0 0 0 0.00176431503720021 0.000529195303889644 0.0991186171168524 0 0.0151403296962798 0 0.238590326655116 0.292371917551577 0 0.00456819894047463 0 0 0 0 0.0199419187362606 0.00273401176857902 0.015258572144354 0.00151034994414942 0 0.00251561727807377 0 0 0.00423799173782176 0 0 0 0 0 0 0 0 0 0 0 0 0 0 0 0 0 0 0 0 0 0 0 0 0 0.00304805317317844 0 0 0 0 0 0 0 0 0 0 0.0305463839189711 0 0 0 0 0.00346250982937741 0 0 0 0 0 0 0 0 0.0174877722154624 0 0.00304229552848499 0 0 0 0 0.00349177519960759 0 0.00209450777218879
0 0 0 0 0 0 0 0 0 0 0 0 0 0 0 0 0 0 0 0 0 0 0 0 0 0 0 0 0 0 0 0 0 0 0 0 0 0 0 0 0 0 0 0 0 0 0 0 0 0 0 0 0 0 0 0 0 0 0 0 0 0 0 0 0 0 0 0 0 0 0 0 0 0 0 0 0 0 0 0 0 0 0 0 0 0 0 0 0 0 0 0 0 0 0 0 0 0 0 0 0 0 0 0 0 0 0 0 0 0 0 0 0 0 0 0 0 0 0 0 0 0 0 0 0 0 0 0 0 0 0 0 0 0 0 0 0 0 0 0 0 0 0 0 0 0 0 0 0 0 0 0 0 0 0 0 0 0 0.00737085910074004 0 0.00444965387972676 0.0140246838709157 0 0 0 0 0 0 0 0 0 0 0 0 0 0 0 0 0 0 0 0 0 0.00157886770797771 0 0 0 0 0 0 0 0 0 0 0.00433273212352543 0 0 0.00403299789847022 0 0 0 0 0 0 0 0 0.0892827857488827 0 0 0 0 0 0 0 0 0 0 0 0 0 0 0 0.0496773707930799 0 0 0 0 0 0 0 0 0 0 0 0 0 0 0 0 0 0 0 0 0.20593680325854 0.0769574579926258 0.0383562254540539 0 0 0 0.066414479512668 0.144335037607682 0 0 0 0.00762650684255116 0 0 0 0 0 0 0 0 0 0 0 0 0 0 0 0 0 0 0 0 0 0 0 0 0 0 0 0 0 0 0 0 0.0388423720592842 0 0.00381926451399733 0.00968385928320065 0 0 0 0.00559080827880255 0.0511011916703518 0.0815612693912953 0 0 0.027409456419338 0 0 0 0 0 0.00351663367950264 0.0139239938328681 0.00918666248209176 0.012070505734652 0 0 0 0 0 0 0.0289175208631765 0 0
0 0 0 0 0 0 0 0 0 0 0 0 0 0 0 0 0 0 0 0 0 0 0 0.0404676445326974 0 0 0 0 0 0 0 0 0 0 0 0 0 0 0 0.0179239099822172 0 0 0 0 0 0 0 0 0 0 0 0 0 0 0 0 0 0 0 0 0 0 0 0.0355763454069507 0 0 0 0 0 0 0 0 0 0 0 0 0 0 0 0 0 0 0 0 0 0 0 0 0 0 0 0 0 0 0 0 0 0 0 0 0 0 0 0 0 0 0 0 0 0 0 0 0 0 0 0 0 0 0 0 0 0 0 0 0 0 0 0 0 0 0 0 0 0 0 0 0 0 0 0 0 0 0 0 0 0 0 0 0 0 0 0 0 0 0 0 0 0 0 0 0 0 0 0 0 0 0 0.299970951583097 0 0 0 0 0 0 0 0 0 0 0 0 0 0 0 0 0 0.0415897704605045 0.125117157765011 0 0 0 0 0 0 0 0 0.037010106737442 0 0 0 0 0 0 0 0.156096911401163 0 0.108445011495121 0 0.0444104240457166 0 0 0 0 0 0 0 0 0 0 0 0 0 0 0 0 0 0 0 0.0567962635235308 0 0 0 0 0 0 0 0 0 0 0 0 0 0 0 0 0 0 0 0 0 0 0 0 0 0 0 0 0 0 0 0 0 0 0 0 0.0365955030665498 0 0 0 0 0 0 0 0 0 0 0 0 0 0 0 0 0 0 0 0 0 0 0 0 0 0 0 0 0 0 0 0 0 0 0 0 0 0 0 0 0 0 0 0 0 0 0 0 0 0 0 0 0
0 0 0 0 0 0 0 0 0 0 0 0 0 0 0 0 0 0 0 0 0 0 0 0.241255215654164 0 0 0 0 0 0 0 0 0 0 0 0 0 0 0.0296853477373512 0.140398355350809 0 0 0 0 0 0 0 0 0 0 0 0 0 0 0 0 0 0 0 0 0 0 0 0 0 0 0 0 0 0 0 0 0 0 0 0 0 0 0 0 0 0 0 0 0 0 0 0 0 0 0 0 0 0 0 0 0 0 0 0 0 0 0 0 0 0 0 0 0 0 0 0 0 0 0 0 0 0 0 0 0 0 0 0 0 0 0 0 0 0 0 0 0 0 0 0 0 0 0 0 0 0 0 0 0 0 0 0 0 0 0 0 0 0 0 0 0 0 0 0 0 0 0 0 0 0 0 0 0 0 0 0 0 0 0 0 0 0 0 0 0 0 0 0 0 0 0.212095481554414 0 0 0 0 0 0 0 0 0 0 0 0 0 0 0 0 0 0 0 0 0 0 0 0 0 0 0 0 0 0 0 0 0 0 0 0 0 0 0 0 0.113309974246953 0.120782258606348 0 0 0 0 0 0 0 0 0 0 0 0 0 0 0 0 0 0 0 0 0 0 0 0 0 0 0 0 0 0 0 0 0 0 0 0 0 0 0 0 0 0 0 0 0 0 0 0 0 0 0 0 0 0 0 0 0 0 0 0 0 0 0.0526681546962689 0 0 0 0 0 0 0 0 0 0 0 0.0348492844878045 0 0 0 0 0 0 0 0 0 0 0 0 0 0.0549559276658881
0 0 0 0 0 0 0 0 0 0 0 0 0 0 0 0 0 0 0 0 0 0 0 0 0 0 0 0 0 0 0 0 0 0 0 0 0 0 0 0 0 0 0 0 0 0 0 0 0 0 0 0 0 0 0 0 0 0 0 0 0 0 0 0 0 0 0 0 0 0 0 0 0 0 0 0 0 0 0 0 0 0 0.00962740192753468 0.0420559529510597 0.0305167031541423 0 0 0 0 0 0 0 0 0 0 0 0 0 0 0 0 0 0 0 0 0 0 0 0 0 0 0 0 0 0 0 0 0 0 0 0 0 0 0 0 0 0 0 0 0 0 0 0 0 0 0 0 0 0 0 0 0 0 0 0 0 0 0 0 0 0 0 0 0 0 0 0 0 0 0 0 0 0 0 0 0 0 0 0 0.0179177255385226 0.0431503003940244 0.0662597279819914 0 0 0 0 0 0 0 0 0 0 0 0 0 0 0 0 0 0 0 0.356179620661591 0 0 0 0 0 0.159393100103108 0 0 0 0 0.103162603622136 0 0 0 0 0 0 0 0 0 0 0 0 0 0 0 0 0 0 0 0 0 0 0 0 0 0 0 0 0 0 0 0 0 0 0.021975151668627 0 0 0 0 0.0279384941086176 0 0 0 0 0 0 0 0 0 0 0 0 0 0 0 0 0 0 0 0 0 0 0 0 0 0 0 0 0 0 0 0 0 0 0 0 0 0 0 0 0.121823217888646 0 0 0 0 0 0 0 0 0 0 0 0 0 0 0 0 0 0 0 0 0 0 0 0 0 0 0 0 0 0 0 0 0 0
0 0 0 0 0 0 0 0 0 0 0 0 0 0 0 0 0 0 0 0 0 0 0 0 0 0 0 0 0 0 0 0 0 0 0 0 0 0 0 0 0.00328675702837337 0.00222914699609969 0 0 0 0 0 0 0 0 0 0.0073078545657056 0 0 0 0 0 0 0 0 0 0.00422841893220718 0 0 0 0 0 0 0 0 0 0 0.0226141955881178 0 0 0.00633830800833721 0 0 0 0 0 0 0 0 0 0 0 0 0 0 0 0 0 0 0 0 0 0 0 0 0 0 0 0 0 0 0 0 0 0 0 0 0 0 0 0 0 0 0 0 0 0 0 0 0 0 0 0 0 0 0 0 0 0 0 0 0 0 0 0 0 0 0 0 0 0 0 0 0 0 0 0 0 0 0 0 0 0 0 0 0 0 0 0 0 0 0 0.0162352561938443 0 0.0244724392939947 0.0701218455597273 0.175363183261039 0 0 0 0 0 0 0 0 0 0 0 0 0 0 0 0.00499651435647457 0.0160128715500683 0.031572634687145 0 0 0 0 0 0 0 0.0531940686242628 0 0 0 0.0323073245388049 0 0.0539954966645567 0.10298192876689 0 0 0 0 0 0 0 0 0 0 0 0 0 0 0 0 0 0 0.0172872624187323 0 0 0 0 0 0 0 0 0 0 0 0 0 0 0 0 0 0 0 0 0 0 0 0 0 0 0 0 0 0 0 0 0 0.00312294322156581 0 0 0 0 0 0 0.00482137247453092 0 0 0 0 0 0 0 0 0 0 0 0 0 0 0 0 0 0 0.328288831207173 0 0 0 0 0 0 0 0 0 0 0 0 0 0 0 0 0 0 0 0 0 0 0 0 0 0 0 0 0 0 0 0 0 0.0192213460623483
0 0 0 0 0 0 0 0 0 0 0 0 0 0 0 0 0 0 0 0 0 0 0 0 0 0 0 0 0 0 0 0 0 0 0 0 0 0 0 0 0 0 0 0 0 0 0 0 0 0 0 0 0 0 0 0 0 0 0 0 0 0 0 0 0 0 0 0 0 0 0 0 0 0 0 0 0 0 0 0 0 0 0 0 0 0 0 0 0 0 0 0 0 0 0 0 0 0 0 0 0 0 0 0 0 0 0 0 0 0 0 0 0 0 0 0 0 0 0 0 0 0 0 0 0 0 0 0 0 0 0 0 0 0 0 0 0 0 0 0 0 0 0 0 0 0 0 0 0 0 0 0 0 0 0 0 0 0 0 0 0 0 0 0 0 0 0 0 0 0 0.0675370940277405 0 0 0 0 0 0 0 0 0 0 0 0 0 0 0 0 0 0 0 0 0 0 0 0 0 0 0 0 0.0393598468330305 0 0 0.117837240428297 0 0.468581071366347 0 0 0 0 0 0 0 0 0 0 0 0 0 0 0 0 0 0 0.294472194549012 0 0 0 0 0 0 0 0 0 0 0 0 0 0 0 0 0 0 0 0 0 0 0 0 0 0 0 0 0 0 0 0 0 0 0 0 0 0 0 0 0 0 0 0 0 0 0 0 0 0 0 0 0 0 0 0 0 0 0 0.0122125527955737 0 0 0 0 0 0 0 0 0 0 0 0 0 0 0 0 0 0 0 0 0 0 0 0 0 0 0 0 0 0 0 0 0 0
0 0 0 0 0 0 0 0 0 0 0 0 0 0 0 0 0 0 0 0 0 0 0 0.0421646373644485 0 0 0 0 0 0 0 0 0 0 0 0 0 0 0 0.00515402464647761 0.00927107391560067 0 0 0 0 0 0 0.0282390804503012 0 0 0 0 0 0 0 0 0 0 0 0 0 0.033613418076891 0 0 0 0 0 0 0 0 0 0 0.0148853155922637 0 0 0 0 0 0 0 0 0 0 0 0 0 0 0 0 0 0 0 0 0 0 0 0 0 0 0 0 0 0 0 0 0 0 0 0 0 0 0 0 0 0 0 0 0 0 0 0 0 0 0 0 0 0.00982157247683362 0 0 0 0 0 0 0 0 0 0 0 0 0 0 0 0 0 0 0 0 0 0 0 0 0 0 0 0 0 0 0 0 0 0 0 0 0 0 0 0 0 0 0 0.0379729400993858 0.0243518118669507 0 0 0 0 0 0 0 0 0 0 0 0 0 0 0 0 0 0.00136298895105342 0 0.00398739053546664 0 0 0 0 0 0 0 0 0 0 0.0748588187962539 0.156077991034623 0 0 0 0 0 0 0 0 0 0 0 0 0 0 0 0 0 0 0 0.137715014752129 0 0 0 0.00326940931633728 0.0137599138511355 0 0 0 0 0 0 0 0 0 0 0 0 0 0 0 0 0 0 0 0 0 0 0 0 0 0 0 0 0.00133386100710878 0 0 0 0 0 0 0 0 0 0 0 0 0 0 0 0 0 0 0 0 0 0 0 0 0 0.383052019996906 0 0 0 0 0 0 0 0.00907041362556502 0 0 0 0 0 0 0 0.00373782546888689 0 0 0 0 0 0 0 0 0 0 0 0 0 0 0 0 0 0.00630047817538214
0 0 0 0 0 0 0 0 0 0 0 0 0 0 0 0 0 0 0 0 0 0 0 0.00654619249546724 0 0 0 0 0 0 0 0 0 0 0 0 0 0 0 0 0 0 0.143339778767355 0.0139883702103251 0 0.257628184002274 0 0 0 0 0 0 0 0 0 0 0 0 0 0 0 0 0 0.0523932338624217 0 0 0 0 0 0 0 0 0 0 0.0911756653921894 0 0 0.0494469315899605 0.0198580535454545 0 0 0 0 0 0 0 0 0 0 0 0 0 0 0 0 0 0 0 0 0 0 0 0 0 0 0 0 0 0 0 0 0 0 0 0 0 0 0 0 0 0 0 0 0 0 0 0 0 0.0183774123507423 0 0 0 0 0 0 0 0 0 0 0 0 0 0 0 0 0 0 0 0 0 0 0 0 0 0 0 0 0 0 0 0 0 0 0 0 0 0 0 0 0 0 0 0.015445865659817 0 0 0 0 0 0 0 0 0 0 0 0 0 0 0 0 0 0 0 0.0947733339189066 0 0 0 0 0 0 0.0378087074850324 0 0 0 0 0 0 0 0 0.0551707014036588 0 0.0669462172911587 0 0 0 0 0 0 0 0 0 0 0 0 0 0 0 0 0.0137270550618593 0 0 0 0.00999629789861272 0.0533779990647646 0 0 0 0 0 0 0 0 0 0 0 0 0 0 0 0 0 0 0 0 0 0 0 0 0 0 0 0 0 0 0 0 0 0 0 0 0 0 0 0 0 0 0 0 0 0 0 0 0 0 0 0 0 0 0 0 0 0 0 0 0 0 0 0 0 0 0 0 0 0 0 0 0 0 0 0 0 0 0 0 0 0 0 0 0
0 0 0 0 0 0 0 0 0 0 0 0 0 0 0 0 0 0 0 0 0 0 0 0 0 0 0 0 0 0 0 0 0 0.0022187838765532 0 0 0 0 0 0 0 0 0 0 0 0 0 0 0 0 0 0 0 0 0.00484672254365695 0 0 0 0 0 0 0 0 0 0 0 0 0 0 0 0 0.0294461625259544 0 0 0 0 0.00546588451077068 0 0 0 0 0 0 0 0 0 0 0 0 0 0 0 0 0 0 0 0 0 0 0 0 0 0 0 0 0 0 0 0 0 0 0 0 0 0 0 0 0 0 0 0 0 0 0 0 0 0 0 0 0 0 0 0 0 0 0 0 0 0 0 0 0 0 0 0 0 0 0 0 0 0 0 0 0 0 0 0 0 0 0 0.0132634054690881 0 0 0 0 0 0.0173163932603945 0 0 0 0 0 0 0 0 0 0 0.0185749462020417 0.0576616943604341 0 0 0 0 0.00343731804689177 0 0 0 0 0 0.0116011932676695 0 0 0 0 0.00346673137657646 0 0 0 0.126398729089736 0 0 0 0 0 0 0 0 0 0 0 0 0 0 0 0.00743750098242361 0.00714060076915859 0 0 0 0 0 0 0.00564856574358028 0 0 0 0.00219777687269753 0 0 0 0 0 0 0 0 0.00538878723850741 0 0 0 0 0 0 0 0.0151816221221225 0 0.23741531178098 0 0 0.0208537513943399 0.0483965469329322 0.0269858596494961 0 0 0 0 0 0 0.00349540675129312 0.00947591432551366 0 0 0 0 0 0 0 0 0 0 0 0 0 0 0 0 0 0 0 0 0 0 0 0 0 0 0 0 0.0078863668087631 0 0 0 0 0 0 0 0.0376562396325995 0.0292859600350958 0 0 0.0656640889216243 0.00400061741625275 0 0 0 0 0.00360039091022293 0.016407628145483 0.00781524427680572 0.00735734257212296 0 0.0502522270476604 0.00447486816105702 0 0.00366272876732433 0.00284071370531573 0.0757799745068601 0 0
0 0 0 0 0 0 0 0 0 0 0 0 0.0161869858996733 0 0 0 0 0 0 0 0 0 0 0 0 0 0 0 0 0 0 0 0 0 0.0166528881211576 0 0 0 0 0 0 0 0 0 0 0 0 0 0 0 0 0 0 0 0 0.151544234027764 0 0 0 0 0 0 0 0 0 0 0 0 0 0 0 0.0216581718678221 0 0 0 0 0 0 0 0 0 0 0 0 0 0 0 0 0 0 0 0 0 0 0 0 0 0 0 0 0 0 0 0 0.128386180740597 0 0 0 0 0.0344505813807697 0 0 0 0 0.0491947650355901 0 0 0 0 0 0 0 0 0 0 0 0 0 0 0 0 0 0 0 0 0 0 0 0 0 0 0 0 0 0 0 0 0 0 0 0 0 0 0 0 0 0 0 0 0 0 0 0 0 0 0 0 0.401207375955927 0 0 0 0 0 0 0 0 0 0 0 0 0 0 0 0.00641006053107731 0 0 0 0.0148619356318261 0 0.0452384832455349 0 0 0 0 0 0.0130444876026574 0 0 0 0.0106426299676258 0 0 0 0 0 0 0 0 0 0 0 0 0 0 0 0 0 0 0 0 0 0 0 0 0 0 0 0 0 0 0 0 0 0 0 0 0 0 0 0 0 0 0 0 0 0 0 0 0 0 0 0 0 0 0 0 0 0 0 0 0.0149326234283855 0 0.0165023906730393 0.042284547026027 0.016801658864526 0 0 0 0 0 0 0 0 0 0 0 0 0 0 0 0 0 0 0 0 0 0 0 0 0 0 0 0 0 0 0 0 0 0 0 0 0 0 0 0 0 0 0 0 0 0 0 0 0 0 0 0 0
0 0 0 0 0 0 0 0 0 0 0 0 0 0 0 0 0 0 0 0 0 0 0 0 0 0 0 0 0 0 0 0 0 0 0 0 0 0 0 0 0 0 0 0.108656325335965 0 0.201042918652682 0 0 0 0 0 0 0 0 0 0 0 0 0 0 0.0234613393425188 0 0 0 0 0 0 0 0 0 0 0 0 0 0 0 0 0 0 0 0 0 0 0 0 0 0 0 0 0 0 0 0 0 0 0 0 0 0 0 0 0 0 0 0 0 0 0 0 0 0 0 0 0 0 0 0 0 0 0 0 0 0 0 0 0 0 0 0.210766385810781 0 0 0 0 0 0 0 0 0 0 0 0 0 0 0 0 0 0 0 0 0 0 0 0 0 0 0 0 0 0 0 0 0 0 0 0 0 0 0 0 0 0 0 0 0 0.0453637900249278 0 0 0 0 0 0 0 0 0 0 0 0 0 0 0 0 0 0.0378503533083563 0 0 0 0 0 0 0 0 0 0 0 0 0.0705072860464963 0 0 0 0.0451727352643087 0.204618642171544 0 0 0 0 0 0 0 0 0 0 0 0 0 0 0 0 0 0 0 0 0 0 0 0 0 0 0 0 0 0 0 0 0 0 0 0 0 0 0 0 0 0 0 0 0 0 0 0 0 0 0 0 0 0 0 0.02811627705326 0 0.0244439469891607 0 0 0 0 0 0 0 0 0 0 0 0 0 0 0 0 0 0 0 0 0 0 0 0 0 0 0 0 0 0 0 0 0 0 0 0 0 0 0 0 0 0 0 0 0 0 0 0 0
0 0 0 0 0 0 0 0 0 0 0 0 0 0 0 0 0 0 0 0 0 0 0 0 0 0 0.0147090120082276 0 0 0 0 0 0 0 0 0 0 0 0 0 0 0 0 0 0 0 0 0 0 0 0 0 0 0.0683778242155528 0 0 0 0 0 0 0 0 0 0 0.0480434773453658 0 0 0 0 0 0 0 0 0 0 0 0 0 0 0 0 0 0 0 0 0 0 0 0 0 0 0 0 0 0 0 0 0 0 0 0 0 0 0 0 0 0 0.00634254708154018 0.0140861795516516 0 0 0 0 0 0 0 0 0 0 0 0 0 0 0 0 0 0 0 0 0.00926672800433579 0 0 0 0 0 0 0 0 0 0 0 0 0 0 0 0 0 0 0 0 0 0 0 0 0.0132020001644017 0 0 0 0 0 0 0 0 0 0 0 0 0 0 0 0 0 0 0 0.0390110286864831 0 0 0 0 0 0 0 0 0 0 0 0 0 0 0 0 0 0 0 0 0 0 0 0 0 0 0 0 0 0 0 0 0 0.0186452929727861 0 0.0175418927784026 0 0 0 0 0 0 0 0 0 0 0 0 0 0 0 0 0 0 0 0 0 0 0.0117612545409917 0 0 0 0 0 0 0 0 0 0 0 0 0 0 0 0 0 0 0 0 0 0 0 0 0 0 0 0 0 0 0 0.256705874999641 0.0257305362502867 0 0.0455822465530043 0 0.0126171833917597 0 0 0 0.0558327744378198 0 0.3222044886161 0 0 0 0.0203396584016499 0 0 0 0 0 0 0 0 0 0 0 0 0 0 0 0 0 0 0 0 0 0 0 0 0 0 0 0 0 0 0 0 0 0 0 0 0
0 0 0 0 0 0 0 0 0 0 0 0 0 0 0 0 0 0 0 0 0 0 0 0 0 0 0 0 0 0 0 0 0 0 0 0 0 0 0 0 0 0 0 0.0375277435997546 0 0 0 0 0 0 0 0 0 0 0 0 0 0 0 0 0 0 0 0 0 0 0 0 0 0 0 0 0 0 0 0 0 0 0 0 0 0 0 0 0 0 0 0 0 0 0 0 0 0 0 0 0 0 0 0 0 0 0 0 0 0 0 0 0 0 0 0 0 0 0 0 0 0 0 0 0 0 0 0 0 0 0 0 0.027210937221419 0.0126595400150807 0 0 0 0 0 0 0 0 0 0 0 0 0 0 0 0 0 0 0 0 0 0 0 0 0 0 0 0 0 0 0 0 0 0 0 0 0 0 0 0 0 0 0.04413239954818 0 0 0 0 0 0 0 0 0 0 0 0 0 0 0 0 0 0 0 0 0 0 0 0 0 0 0 0 0 0 0 0 0.225922179461963 0 0 0.54032185181913 0.112225348334473 0 0 0 0 0 0 0 0 0 0 0 0 0 0 0 0 0 0 0 0 0 0 0 0 0 0 0 0 0 0 0 0 0 0 0 0 0 0 0 0 0 0 0 0 0 0 0 0 0 0 0 0 0 0 0 0 0 0 0 0 0 0 0 0 0 0 0 0 0 0 0 0 0 0 0 0 0 0 0 0 0 0 0 0 0 0 0 0 0 0 0 0 0 0 0 0 0 0 0 0 0 0 0 0 0 0 0 0
0 0 0 0 0 0 0 0 0 0 0 0 0 0 0 0 0 0 0 0 0 0 0 0 0 0 0 0 0 0 0 0 0 0 0 0 0 0 0 0 0 0 0 0 0 0 0 0 0 0 0 0 0 0 0 0 0 0 0 0 0 0 0 0 0 0 0 0 0 0 0 0 0 0 0 0 0 0 0 0 0 0 0 0 0 0 0 0 0 0 0 0 0 0 0 0 0 0 0 0 0 0 0 0 0 0 0 0 0 0 0 0 0 0 0 0 0 0 0 0 0 0 0 0 0 0 0 0 0 0 0 0 0 0 0 0 0 0 0 0 0 0 0 0 0 0 0 0 0 0 0 0 0 0 0 0 0 0 0 0 0 0 0 0 0 0 0 0 0 0 0 0 0 0 0 0 0.144470693595586 0 0 0 0 0 0 0 0 0 0 0 0 0 0 0 0 0 0 0 0 0 0 0 0 0 0 0 0 0 0 0 0 0 0 0 0 0 0 0 0.197496287871371 0 0 0 0.0583382496364011 0 0 0 0 0.0677968419805937 0 0 0 0 0 0 0 0 0 0 0 0 0 0 0 0 0 0 0 0 0 0 0 0 0 0 0 0 0 0 0 0 0 0 0.0319748826829405 0 0 0 0 0 0 0 0 0 0 0 0.0934047400577368 0.315066943859993 0 0 0 0 0.0313626430045292 0 0 0 0 0 0 0 0 0 0 0 0 0 0 0 0 0 0 0 0 0 0 0 0.0600887173108484 0 0 0 0 0 0 0 0 0 0 0 0 0 0 0
0 0 0 0 0 0 0 0 0 0 0 0 0 0 0 0.0210256635642282 0 0 0 0 0 0 0 0.0953716624712282 0 0 0 0 0 0 0 0 0 0 0 0 0 0 0.0556259377880859 0.0303546849686113 0 0 0 0 0 0 0 0 0 0 0 0 0 0 0 0 0 0 0 0 0.0132082635364189 0.264247377102161 0 0.010144771733331 0 0 0 0 0 0 0.0165753709377111 0 0.0208980868749418 0 0 0 0 0.035469621638133 0.0333408042252673 0 0 0 0 0 0 0 0 0 0 0 0 0 0 0 0 0 0 0 0 0 0 0 0 0 0 0 0 0 0 0 0 0 0 0 0 0 0 0 0 0 0 0 0 0 0 0 0 0 0 0 0 0 0 0 0 0 0 0 0.00918942432489247 0 0 0 0 0 0 0 0 0 0 0 0 0 0 0 0 0 0 0 0 0 0 0 0 0 0 0 0 0 0 0 0 0 0 0 0 0 0 0 0 0 0 0 0 0 0 0 0.192355486164562 0 0 0 0 0 0 0 0 0 0 0 0 0 0 0 0 0 0 0 0 0 0 0 0 0 0 0 0 0 0 0 0 0 0 0 0 0 0 0 0 0 0.202192844670428 0 0 0 0 0 0 0 0 0 0 0 0 0 0 0 0 0 0 0 0 0 0 0 0 0 0 0 0 0 0 0 0 0 0 0 0 0 0 0 0 0 0 0 0 0 0 0 0 0 0 0 0 0 0 0 0 0 0 0 0 0 0 0 0 0 0 0 0 0 0 0 0 0 0 0 0 0 0 0 0 0 0 0 0 0 0 0 0 0
0 0 0 0 0 0 0 0 0 0 0 0 0 0 0 0 0 0 0 0 0 0 0 0 0 0 0 0 0 0 0 0 0 0 0 0 0 0 0 0 0 0 0 0 0 0 0 0 0 0 0 0 0 0 0 0 0 0 0 0 0 0.0448918937891311 0 0 0 0 0 0 0 0 0 0 0.0250569834254293 0 0 0 0 0 0 0 0 0 0 0 0 0 0 0 0 0 0 0 0 0 0 0 0 0 0 0 0 0 0 0 0 0 0 0 0 0 0 0 0 0 0 0 0 0 0 0 0 0 0 0 0 0 0 0 0 0 0 0 0 0 0 0 0 0 0 0 0 0 0 0 0 0 0 0 0 0 0 0 0 0 0 0 0 0 0 0 0 0 0 0 0 0 0 0 0 0 0 0 0 0 0 0 0 0 0 0 0 0 0 0.546785823179361 0 0.042715574392731 0 0 0 0 0 0 0 0 0 0 0 0 0 0 0 0 0 0 0 0 0 0 0 0 0 0 0 0 0 0 0 0.0336367491267585 0 0 0 0 0.0206818568236866 0 0 0 0 0 0 0 0 0 0 0 0 0 0 0 0.154149941325698 0 0 0 0 0 0 0.00962333022386397 0 0 0 0.0164130441719155 0.0121791309369056 0 0 0 0 0 0 0 0 0 0 0 0 0 0 0 0 0 0 0 0 0 0 0 0 0 0 0 0 0 0 0 0 0 0.0780988083657403 0 0 0 0 0 0 0 0 0 0 0 0 0 0 0 0 0 0 0 0 0 0 0 0.0157668642387787 0 0 0 0 0 0 0 0 0
0 0 0 0 0.0143867489316213 0 0 0.0147829964968966 0.00368564412592881 0.00864009614520946 0 0 0 0 0 0 0 0 0 0 0 0 0 0 0 0 0 0 0 0 0 0 0 0 0 0 0 0 0 0 0 0 0 0 0 0 0.0218892121953983 0 0 0 0.0083810498934705 0 0 0 0.0113149190550314 0.0375107980166087 0.0242259522956034 0 0 0 0 0 0 0 0 0 0 0 0 0 0 0.11355434956407 0 0 0 0 0.00695103790331604 0 0 0 0 0 0 0 0 0 0 0 0 0 0 0 0 0 0 0 0 0 0 0 0 0 0 0 0.00596981433002334 0 0 0 0 0.0297499619202678 0 0 0 0 0 0 0 0 0 0 0 0 0 0 0 0 0 0 0 0 0 0 0 0 0 0 0 0 0 0 0 0 0 0 0 0 0 0 0 0 0 0 0 0 0 0 0 0 0 0 0 0 0 0 0 0 0 0 0 0 0 0 0 0 0 0 0 0 0 0 0 0 0 0 0 0 0 0 0.0452427798750956 0 0 0 0 0 0 0.00963312201328894 0 0 0 0 0 0 0 0 0 0 0.0172277278853931 0 0 0 0 0 0 0 0 0.179848940097454 0 0 0 0 0 0 0 0 0 0.0114400347930346 0 0 0 0 0 0 0 0.0123836868017137 0 0 0 0 0 0 0 0 0 0 0 0.014379048471273 0 0 0 0 0 0 0 0 0 0 0 0.0951976704808571 0.00364095732050085 0 0 0 0 0 0 0 0 0 0 0 0 0 0 0 0 0 0 0 0 0 0 0 0 0 0 0 0 0 0 0 0 0 0 0 0 0 0 0.15214277675731 0 0 0 0 0.0321247417139591 0 0 0.0510080903193823 0 0 0 0 0.01642326261712 0 0 0 0 0 0 0.0582645799801712
0 0 0 0 0 0 0 0 0 0 0 0 0 0 0 0 0 0 0 0 0 0 0 0 0 0 0 0 0 0 0 0 0 0 0 0 0 0 0 0 0 0 0 0 0 0 0 0 0 0 0.00771877020431681 0 0 0 0.00964010312157596 0 0 0 0 0 0 0 0 0 0 0 0 0 0 0 0 0.0288566054550245 0 0 0 0 0.028388935976183 0 0 0 0 0 0 0 0 0 0 0 0 0 0 0 0 0 0 0 0 0 0 0 0.00227749248767782 0 0 0 0 0 0 0 0 0 0 0 0 0 0 0 0 0 0 0 0 0 0 0 0 0 0 0 0 0 0 0 0 0 0 0 0 0 0 0 0 0 0 0 0 0 0 0 0 0 0 0 0 0 0 0 0 0 0 0 0 0 0 0 0 0 0 0 0 0 0 0 0 0 0 0 0 0 0 0 0 0 0 0 0 0.0046362228328717 0 0 0.0320983385564893 0 0 0 0 0 0 0 0.0556318933730092 0 0 0 0 0 0 0 0 0 0.0108490765800187 0 0 0 0 0 0 0 0.11796819592134 0 0 0 0 0 0 0 0 0 0 0 0.093538318324035 0 0 0 0 0.00952759337654833 0.00402446907685542 0.00735070859433472 0 0 0 0 0 0 0 0 0 0 0 0.00953213664834012 0 0 0 0 0 0 0 0 0 0 0 0.029664584997105 0 0 0 0 0 0 0 0 0 0 0 0 0 0 0 0 0 0 0 0 0 0 0 0 0 0 0 0 0 0 0 0 0 0 0 0 0 0 0 0.181578189587657 0 0.00427530006532375 0 0 0 0.00842654870053243 0 0.288338961503766 0.0112488762569089 0 0 0 0.0108965513753892 0 0 0 0 0 0 0.0435321269846973
0 0 0 0 0 0 0 0 0 0 0 0 0 0 0 0 0 0 0 0 0 0 0 0 0 0 0 0 0 0 0 0 0 0 0 0 0 0 0 0 0 0 0 0 0 0 0 0 0 0 0 0 0 0 0 0 0 0 0 0 0 0 0 0 0 0 0 0 0 0 0 0 0 0 0 0 0 0 0 0 0 0 0 0 0 0 0 0 0 0 0 0 0 0 0 0 0 0 0 0 0 0 0 0 0 0 0 0 0 0 0 0 0 0 0 0 0 0 0 0 0 0 0 0 0 0 0 0 0 0 0 0 0 0 0 0 0 0 0 0 0 0 0 0 0 0 0 0 0 0 0 0 0 0 0 0 0 0 0 0 0 0 0 0 0 0 0 0 0 0 0 0 0 0 0 0 0.0471747352243128 0 0 0 0 0 0 0 0 0 0 0 0 0 0 0 0 0 0 0 0 0 0 0 0 0 0 0 0 0 0 0 0 0 0 0.441654547275817 0 0 0 0 0 0 0 0 0.227525693354896 0 0 0 0 0.076751718775765 0 0 0 0 0 0 0 0 0 0 0 0 0 0 0 0 0 0 0 0 0 0 0 0 0 0 0 0 0 0 0 0 0 0 0 0 0 0 0 0 0 0 0 0 0 0 0.0482958505316765 0.124370224571427 0 0 0 0 0 0 0 0 0 0 0 0 0 0 0 0 0 0 0 0 0 0 0 0 0 0 0 0 0.0342272302661057 0 0 0 0 0 0 0 0 0 0 0 0 0 0 0
0 0 0 0 0 0 0 0 0 0 0 0 0 0 0 0 0 0 0 0 0 0 0 0 0 0 0 0 0 0 0 0 0 0 0 0 0 0 0 0 0 0 0 0 0 0 0 0 0 0 0 0 0 0 0 0 0 0 0 0 0 0 0 0 0 0 0 0 0 0 0 0 0 0 0 0 0 0 0 0 0 0 0 0 0 0 0 0 0 0 0 0 0 0 0 0 0 0 0 0 0 0 0 0 0 0 0 0 0 0 0 0 0 0 0 0 0 0 0 0 0 0 0 0 0 0 0 0 0 0 0 0 0 0 0 0 0 0 0 0 0 0 0 0 0 0 0 0 0 0 0 0 0 0 0 0 0 0 0 0 0 0 0.0835530550931269 0 0 0 0 0 0 0 0 0 0 0 0 0 0 0 0 0 0 0 0 0.0779721006063317 0 0 0 0 0 0 0 0 0 0.128743492450711 0 0 0.174354585199507 0 0 0 0 0 0 0 0 0 0 0 0 0 0 0 0 0.0109345707573442 0 0 0 0 0 0 0 0 0.079327857403956 0 0 0 0 0 0 0 0 0 0 0 0 0 0 0 0 0 0 0 0 0.0236339904065556 0 0 0 0 0 0 0.0190110328349139 0 0 0 0 0 0 0 0 0 0 0 0 0 0 0 0 0 0 0 0 0 0 0 0 0 0 0 0 0 0 0 0 0 0 0.0491749674788111 0 0 0 0.0217646524584489 0.0183957787014378 0.0103497540235739 0.0141199063984206 0 0 0 0 0 0 0 0 0 0 0 0 0 0 0.0890376439640145 0.0351757119763979 0.16445090024645 0 0 0 0 0 0 0 0
0 0 0 0 0 0 0 0 0 0 0 0 0 0 0 0 0 0 0 0 0 0 0 0 0 0 0 0 0 0 0 0 0 0 0 0 0 0 0 0 0 0 0 0 0 0 0 0 0 0 0 0 0 0 0 0 0 0 0 0 0 0 0 0 0.0034582576907905 0 0 0 0 0 0 0 0 0 0 0 0 0 0 0 0 0 0 0 0 0 0 0 0 0 0 0 0 0 0 0 0 0 0 0 0 0 0 0 0 0 0 0 0 0 0 0 0 0 0 0 0 0 0 0 0 0 0 0 0 0 0 0 0.0303626621572995 0.0117451863966283 0 0 0 0 0 0 0 0 0 0 0 0 0 0 0 0 0 0 0 0 0 0 0 0 0 0 0 0 0 0 0 0 0 0 0 0 0 0 0 0 0 0 0 0 0.00846231578334931 0 0 0 0 0 0 0 0 0 0 0 0 0 0 0 0 0 0 0 0 0 0.0176896462031971 0 0 0 0 0 0 0 0 0 0 0 0 0 0 0 0 0 0 0 0 0 0 0.223687377280091 0 0 0 0 0 0 0.0100473442124436 0 0 0.031820546899665 0 0.00788826725708826 0 0.0583117989527194 0 0 0 0 0 0 0 0 0 0 0 0 0 0 0 0 0 0 0 0 0 0 0 0 0 0 0 0 0 0 0 0 0 0 0 0 0.011848349986924 0 0 0 0 0 0 0 0 0.282942371885779 0.148698511984995 0 0.15303736330903 0 0 0 0 0 0 0 0 0 0 0 0 0 0 0 0 0 0 0 0 0 0 0 0 0 0 0 0 0 0 0 0 0 0 0
0 0 0 0 0 0 0 0 0 0 0 0 0 0 0 0 0 0 0 0 0 0 0 0 0 0 0 0 0 0 0 0 0 0 0 0 0 0 0 0 0 0 0 0.00603544937623189 0 0 0 0 0 0 0 0 0 0 0 0 0 0 0 0 0 0 0 0 0 0 0 0 0 0 0 0 0 0 0 0 0 0 0 0 0 0 0 0 0 0 0 0 0 0 0 0 0 0 0 0 0 0 0 0 0 0 0 0 0 0 0 0 0 0 0 0 0 0 0 0 0 0 0 0 0 0 0 0 0 0 0 0 0 0 0 0 0 0 0 0 0 0 0 0 0 0 0 0 0 0 0 0 0 0 0 0 0 0 0 0 0 0 0 0 0 0 0.096714882661484 0 0.0333103441537677 0.0134406054075845 0 0 0.145961617691497 0 0.0176005535981072 0 0.0184483023128194 0 0 0 0.0202269101416628 0 0 0.0189298060003652 0 0 0 0 0.0830420114695223 0 0 0 0 0 0.143453636890245 0 0 0 0 0 0 0 0 0 0 0 0 0 0 0 0 0 0 0 0 0 0 0 0 0 0 0 0.158409915918815 0 0 0.00962407717272977 0 0.0112397310033341 0 0 0 0 0.0209220967112178 0.101032918135955 0 0.0172781640946469 0 0.0499956149672292 0 0 0 0 0 0 0 0 0 0 0 0 0 0 0 0 0 0 0 0 0 0 0 0 0 0 0 0 0 0 0 0 0 0 0 0 0 0 0 0 0 0 0 0 0 0 0 0.0260658169443805 0 0 0 0 0 0 0 0 0 0.00826754534840399 0 0 0 0 0 0 0 0 0 0 0 0 0 0 0 0 0 0 0 0 0 0 0 0 0 0
0 0 0 0 0 0 0 0 0 0 0 0 0 0 0 0 0 0 0 0 0 0 0 0 0 0 0 0 0 0 0 0 0 0 0 0 0 0 0 0 0 0 0 0 0 0 0 0 0 0 0 0 0 0 0 0 0 0 0 0 0 0 0 0 0 0 0 0 0 0 0 0 0 0 0 0 0 0 0 0 0 0 0 0 0 0 0 0 0 0 0 0 0 0 0 0 0 0 0 0 0 0 0 0 0 0 0 0 0 0 0 0 0 0 0 0 0 0 0 0 0 0 0 0 0 0 0 0 0 0 0 0 0 0 0 0 0 0 0 0 0 0 0 0 0 0 0 0 0 0 0 0 0 0 0 0 0 0 0 0 0 0.0209871963102893 0 0 0 0 0 0 0 0 0 0 0 0 0 0.252206270408014 0.191439569333497 0 0 0 0 0 0 0 0 0 0 0 0 0 0 0 0 0.0122513641760822 0 0 0.0300964033109711 0 0 0 0 0 0 0 0 0 0 0 0 0 0 0.0659253094615392 0 0 0 0 0.114975540490849 0 0 0 0 0 0 0 0 0.0293418898669161 0 0 0 0 0 0 0 0 0 0 0 0 0 0 0 0 0 0 0 0 0 0 0 0 0 0 0 0 0 0 0 0 0 0 0.0655817212902392 0 0 0 0 0 0 0 0 0 0 0 0.0394400762569176 0.0587603390548935 0 0 0 0 0.0350298403268144 0 0 0 0 0 0 0.0300421194374652 0 0 0.0251746165468721 0 0 0 0 0 0 0 0 0 0 0 0 0 0.0287477437286399 0 0 0 0 0 0 0 0 0 0 0 0 0 0 0
0 0 0 0 0 0 0 0 0 0 0 0 0 0 0 0 0 0 0 0 0 0 0.018982367773389 0 0 0 0 0 0 0 0 0 0 0 0 0 0 0 0 0 0 0 0 0 0 0 0 0 0 0 0 0 0 0 0 0 0 0 0 0 0 0 0 0 0 0 0 0 0 0 0 0 0 0 0 0 0 0 0 0 0 0 0 0 0 0 0 0 0 0 0 0 0 0 0 0 0 0 0 0 0 0 0 0 0 0 0 0 0 0 0 0 0 0 0 0 0 0 0 0 0 0 0 0 0 0 0 0 0 0 0 0 0 0 0 0 0 0 0 0 0 0 0 0 0 0 0 0 0 0 0 0 0 0 0 0 0 0 0 0 0 0 0 0 0 0 0 0 0 0 0 0 0 0 0 0 0 0 0 0 0 0 0 0 0 0 0 0 0 0 0 0 0 0 0 0 0 0 0 0 0 0 0 0 0 0 0 0 0 0 0 0 0 0 0 0 0 0 0 0.0681669663104255 0 0 0 0 0 0 0 0 0 0.0746174702243538 0.0883233172117241 0.0739526924997291 0 0 0 0 0 0 0 0 0 0 0 0 0 0 0 0 0 0 0 0 0 0 0 0 0 0 0 0.033978086379811 0 0 0 0 0 0 0 0 0 0 0 0 0 0 0 0 0 0 0 0 0 0 0 0 0 0 0 0 0 0 0 0 0 0 0 0 0 0 0 0 0 0 0 0 0 0 0.0267214507936868 0.139693677389398 0.369659463141184 0 0 0 0.0215604252943432 0.0843440829819547 0 0 0 0
0 0 0 0 0 0 0 0 0 0 0 0 0 0 0 0 0 0 0 0 0 0 0 0 0 0 0 0 0 0 0 0 0 0 0 0 0 0 0 0 0 0 0 0 0 0 0 0 0 0 0 0 0 0 0 0 0 0 0 0 0 0 0 0 0 0 0 0 0 0 0 0.0124168132877835 0 0 0 0 0 0 0 0 0 0 0 0 0 0 0 0 0 0 0 0 0 0 0 0 0 0 0 0 0 0 0 0 0 0 0 0 0 0.00549799084770094 0 0 0 0 0 0 0 0 0 0 0 0 0 0 0 0 0 0 0 0 0 0 0 0 0 0 0 0 0 0 0 0 0 0 0 0 0 0 0 0 0 0 0 0 0 0 0 0 0 0 0 0 0 0 0 0 0 0 0 0 0 0 0 0 0 0 0 0 0 0 0 0 0 0.0580701399200659 0 0 0 0 0 0.0171986773332284 0 0 0 0 0.0271571361527755 0.00344639988349663 0 0 0.0999215565536043 0 0 0 0 0 0 0 0.00802534666401829 0 0 0 0 0 0 0.00403026508000993 0 0 0 0.0475534560477055 0 0 0 0 0 0 0 0 0 0 0 0 0 0 0 0 0 0 0 0 0 0 0 0 0 0.273303201189374 0.0166341909581595 0.00728498155726679 0 0 0 0.0278884196527831 0.205884730424633 0 0 0 0.00414608792365495 0 0 0 0 0 0 0 0 0 0 0 0 0 0 0 0 0 0 0 0 0 0 0 0 0 0 0 0 0 0 0 0.0108078418313082 0 0 0.0151060416062593 0 0 0.00245177893395418 0 0 0 0 0 0 0 0 0 0 0 0 0 0 0 0.153174944152219 0 0 0 0 0 0 0 0 0
0 0 0 0 0 0 0 0 0 0 0 0 0 0 0 0 0 0 0 0 0 0 0 0.0147216263098402 0 0 0 0 0 0 0 0 0 0 0 0 0 0 0.00720245763631825 0.00669423473152818 0 0 0.0706296565998064 0 0 0 0 0 0 0.00409681076561222 0 0 0 0 0 0 0 0 0 0 0 0 0 0.0100318697158362 0 0 0 0 0 0 0 0 0 0 0.00349115757065585 0 0 0 0 0 0 0 0 0 0 0 0 0 0 0 0 0 0 0 0 0 0 0 0 0 0 0 0 0 0 0 0 0 0 0 0 0 0 0 0 0 0 0 0 0 0 0 0 0 0 0 0 0 0 0 0 0 0 0 0.00265544432120448 0 0 0 0 0 0 0 0 0 0 0 0 0 0 0 0 0 0 0 0 0 0 0 0 0 0 0 0 0 0 0 0 0 0.0188372301873699 0 0.135487694778691 0.156072240718484 0 0 0 0 0 0 0 0.0538296500422965 0.00522071098121198 0 0 0 0.0241552934631584 0 0 0 0 0.00166072976785693 0.110673806061714 0 0 0 0 0 0 0 0 0 0 0 0.0140673043319769 0.109800401526589 0.154164366611999 0 0 0 0 0 0 0 0 0 0 0 0 0 0 0.00904807960985729 0 0 0 0 0 0 0 0 0 0 0 0 0 0 0 0 0 0 0 0 0 0 0 0 0 0 0 0 0 0 0 0 0 0 0 0 0 0 0 0 0 0 0 0 0 0 0 0 0 0 0 0 0 0 0 0 0 0 0 0 0 0 0 0.0786646069556147 0 0 0 0 0 0 0 0.00879462731237729 0 0 0 0 0 0 0 0 0 0 0 0 0 0 0 0 0 0 0 0 0 0 0 0 0 0
0 0 0 0 0 0 0 0 0 0 0 0 0 0 0 0 0 0 0 0 0 0 0.0312639037338177 0 0 0 0 0 0 0 0 0 0 0 0 0 0 0 0 0 0 0 0 0 0 0 0 0 0 0 0 0 0 0 0 0 0 0 0 0 0 0 0 0 0 0 0 0 0 0 0 0 0 0 0 0 0 0 0 0 0 0 0 0 0 0 0 0 0 0 0 0 0 0 0 0 0 0 0 0 0 0 0 0 0 0 0 0 0 0 0 0 0 0 0 0 0 0 0 0 0 0 0 0 0 0 0 0 0 0 0 0 0 0 0 0 0 0 0 0 0 0 0 0 0 0 0 0 0 0 0 0 0 0 0 0 0 0 0 0 0 0 0 0 0 0 0 0 0 0 0 0 0 0 0 0 0 0 0 0 0 0 0 0 0 0 0 0 0 0 0 0 0 0 0 0 0 0 0 0 0 0 0 0 0 0 0 0 0 0 0 0 0 0 0 0 0 0 0 0 0 0 0 0 0 0 0 0 0 0 0 0 0 0 0 0 0 0 0.503791465848569 0 0 0 0 0 0 0 0 0 0 0 0 0 0 0 0 0 0 0 0 0 0 0 0 0 0 0 0 0 0 0 0 0 0 0 0 0 0 0 0 0 0 0 0 0 0 0 0 0 0 0 0 0 0 0 0 0 0 0 0 0 0 0 0 0 0 0 0 0.0846081205726918 0.18963792799866 0 0 0 0 0.190698581846261 0 0 0 0
0 0 0 0 0 0 0 0 0 0 0 0 0 0 0 0 0 0 0 0 0 0 0 0 0 0 0 0 0 0 0 0 0 0 0 0 0 0 0 0 0 0 0 0 0 0 0 0 0 0 0 0 0 0 0 0.0650974662396847 0 0 0 0 0 0 0 0 0 0 0 0 0 0 0 0 0 0 0 0 0 0 0 0 0 0 0 0 0 0 0 0 0 0 0 0 0 0 0 0 0 0 0 0 0 0 0 0 0 0 0 0 0 0 0 0 0 0 0 0 0 0 0 0 0 0 0 0 0 0 0 0 0 0 0 0 0 0 0 0 0 0 0 0 0 0 0 0 0 0 0 0 0 0 0 0 0 0 0 0 0 0 0 0 0 0 0.0248595024898861 0 0 0 0 0 0 0 0 0 0 0 0 0 0 0 0 0 0 0 0 0 0 0 0 0 0 0.0291260707892629 0 0 0 0 0 0 0.121831436366378 0 0 0 0 0 0 0 0 0 0 0 0 0 0 0.210942858718924 0 0 0.0308931142338658 0 0.106787323926719 0 0 0 0.0807875918669062 0 0 0 0 0 0.0391917046588717 0 0 0 0 0 0 0 0 0 0 0 0 0 0 0 0 0 0 0 0 0 0 0 0 0 0 0 0 0 0 0 0 0 0.0271174182047569 0 0 0 0 0 0 0 0 0 0 0 0 0.0624864629235559 0 0 0 0 0.0632875714225758 0 0 0 0 0 0 0 0 0 0 0 0 0 0 0 0 0 0 0 0 0 0 0 0.137591478158614 0 0 0 0 0 0 0 0 0 0 0 0 0 0 0
0 0 0 0 0 0 0 0 0 0 0 0 0 0 0 0 0 0 0 0 0 0 0 0 0 0 0 0 0 0 0 0 0 0 0 0 0 0 0 0 0 0 0 0 0 0 0 0 0 0 0 0 0 0 0 0 0 0 0 0 0 0 0 0 0 0 0 0 0 0 0 0.138344958073347 0 0 0 0 0.0136508443164297 0 0 0 0 0 0 0 0 0 0 0 0 0 0 0 0 0 0 0 0 0 0 0 0 0 0 0 0 0 0 0 0 0 0 0 0 0 0 0 0 0 0 0 0 0 0 0 0 0 0 0 0 0 0 0 0 0 0 0 0 0 0 0 0 0 0 0 0 0 0 0 0 0 0 0 0 0 0 0 0 0 0 0 0 0 0 0 0 0 0 0 0 0 0 0 0 0 0 0 0 0 0 0 0 0 0 0 0 0 0 0 0 0 0 0 0 0 0 0 0.0364827386087264 0 0 0 0 0 0 0 0 0 0.0104529616761607 0 0 0 0 0 0 0 0 0.292810937080812 0 0 0.0306909031083423 0 0 0 0 0 0 0.0297998858542868 0 0.0250479348765697 0 0 0 0 0 0.253421361084643 0 0 0 0 0 0 0 0 0 0 0 0.00877729606395169 0 0 0 0 0 0 0 0 0 0 0 0 0 0 0 0 0 0 0 0 0 0 0 0 0 0 0 0.0776107998543025 0 0 0 0.0560117339816329 0 0.0268976454207944 0 0 0 0 0 0 0 0 0 0 0 0 0 0 0 0 0 0 0 0 0 0 0 0 0 0 0 0 0 0 0 0 0 0 0 0 0 0
0 0 0 0 0 0 0 0 0 0 0 0 0 0.0113861153258302 0 0 0 0 0 0 0 0 0 0 0 0 0 0 0 0 0 0 0 0 0 0 0 0 0.0250804474404927 0 0 0 0.101139088709943 0 0 0.0843764359240935 0 0 0 0 0 0 0 0 0 0 0 0 0.0149294995455343 0 0 0 0 0.0841646967466444 0 0 0 0 0 0 0 0 0 0 0.0157350487374073 0 0 0.0983018704511251 0.0929905551047786 0 0 0 0 0 0 0 0 0 0 0 0 0 0 0 0 0 0 0 0 0 0 0 0 0 0 0 0 0 0 0 0 0 0 0 0 0 0 0 0 0 0 0 0 0 0 0 0 0 0 0 0 0 0 0 0.0128187430256542 0 0 0 0 0 0 0 0 0 0 0 0 0 0 0 0 0 0 0 0 0 0 0 0 0 0 0 0 0 0 0 0 0 0 0 0 0 0 0 0 0 0 0 0 0 0 0 0 0 0 0.0326447577585013 0.0918076292647231 0 0 0 0 0 0 0 0 0 0 0 0 0.0315623630041167 0.0454794124598446 0 0 0 0.0216323163598867 0.0218798766216882 0 0 0 0 0 0 0 0 0 0 0 0 0 0 0 0 0 0 0 0 0.0276303215888179 0 0 0 0 0.0755950800441457 0 0 0 0 0 0 0 0 0 0 0 0 0 0 0 0 0 0 0 0 0 0 0 0 0 0 0 0.0133887895891235 0 0 0 0 0 0 0 0 0 0 0 0 0 0 0 0 0 0 0 0 0 0 0 0 0 0 0 0 0 0 0 0 0 0 0 0 0 0 0.0106504306548789 0 0 0 0 0 0 0.0278306686605089 0 0 0 0 0 0.0352897287641853 0.0236861242180761 0 0 0 0 0
0 0 0 0 0 0 0 0 0 0 0 0 0 0 0 0 0 0 0 0 0 0 0 0 0 0 0 0 0 0 0 0 0 0 0 0 0 0 0 0 0 0 0 0 0 0 0 0 0 0 0 0 0 0 0 0 0 0 0 0 0 0.0299433398926044 0 0 0 0 0 0 0 0 0 0 0 0 0 0 0 0 0.0181513744380535 0 0 0 0 0 0 0 0 0 0 0 0 0 0 0 0 0 0 0 0 0 0 0 0 0 0 0 0 0 0 0 0 0 0 0 0 0 0 0 0 0 0 0 0 0 0 0 0 0 0 0 0 0 0 0 0.0110622898459402 0 0 0 0 0 0 0 0 0 0 0 0 0 0 0 0 0 0 0 0 0 0 0 0 0 0 0 0 0 0 0 0 0 0 0 0 0 0 0 0 0 0 0 0 0 0 0 0 0 0 0.0185573920241678 0.189971364456992 0 0 0 0 0 0 0 0 0 0 0 0 0 0.0389883668969295 0 0 0 0.0732208283422712 0 0 0 0 0 0 0 0.191281839386817 0 0 0 0 0 0 0.0800611665319695 0 0 0 0 0 0 0 0 0 0.172913798830247 0 0 0 0 0 0 0 0 0 0 0 0 0 0 0 0 0 0 0 0 0 0 0 0 0 0 0 0 0 0 0 0 0 0 0 0 0 0 0 0 0 0 0 0 0 0 0 0 0 0 0 0 0 0 0 0 0 0 0 0 0 0.127331874202808 0 0 0 0 0 0 0 0 0 0 0 0 0 0 0 0 0.0485163651511998 0 0 0 0 0 0 0 0 0
0 0 0 0 0 0 0 0 0 0 0 0 0 0 0 0 0 0 0 0 0 0 0 0 0 0 0 0 0 0 0 0 0 0 0 0 0 0 0 0 0 0 0 0 0 0 0 0 0 0 0 0 0 0 0 0 0 0 0 0 0 0 0 0 0 0 0 0 0 0 0 0 0 0 0 0 0 0.030586088870616 0.024649927320257 0 0 0 0 0 0 0 0 0 0 0 0 0 0 0 0 0 0 0 0 0 0 0 0 0 0 0 0 0 0 0 0 0 0 0 0 0 0 0 0 0 0 0 0 0 0 0 0 0 0 0 0 0 0 0 0 0 0 0 0 0 0 0 0 0 0 0 0 0 0 0 0 0 0 0 0 0 0 0 0 0 0 0 0 0 0 0 0 0 0 0 0 0 0 0 0 0 0 0 0 0 0 0 0 0 0 0 0 0 0 0 0 0 0 0 0 0 0 0 0 0 0 0 0 0 0 0 0 0 0 0 0 0 0 0 0 0 0 0 0.0719661313388968 0.322658067544734 0 0.0336438185944448 0 0 0 0 0 0 0.144308720208773 0 0 0.063685663032207 0.0235315237323229 0.0735319110696843 0 0 0 0 0 0 0 0 0 0 0 0 0 0 0 0 0 0 0 0 0 0 0 0 0 0 0 0 0 0 0 0 0 0 0 0 0 0 0 0 0 0 0 0 0 0 0 0 0 0 0 0 0 0 0 0 0 0.0263191219223746 0 0 0 0 0 0 0 0 0 0 0 0 0 0 0.00950563882104279 0.0678867251962738 0.107726662348374 0 0 0 0 0 0 0 0 0
0 0 0 0 0 0 0 0 0 0 0 0 0 0 0 0 0 0 0 0 0 0 0 0 0 0 0 0 0 0 0 0 0 0 0 0.0746823040837156 0 0 0 0 0 0 0 0 0 0 0 0 0 0 0 0 0 0 0 0 0 0 0 0 0 0 0 0 0 0 0 0 0 0 0 0 0 0 0 0.220307918218849 0 0 0 0 0 0 0 0 0 0 0 0 0 0 0 0 0 0 0 0 0 0 0 0 0 0 0 0 0 0 0 0 0 0 0 0 0 0 0 0 0 0 0 0 0 0 0 0 0 0 0 0 0 0 0 0 0 0 0 0.0821438678860858 0 0.0665029661483507 0 0 0 0 0 0 0 0 0 0 0 0 0 0 0 0 0 0 0 0 0 0 0 0 0 0 0 0 0 0 0 0 0 0 0 0 0 0 0 0 0 0 0 0 0 0 0 0 0 0 0 0 0 0 0 0 0 0 0 0 0 0 0 0 0 0 0 0 0 0 0 0 0 0 0 0 0 0 0 0 0 0 0 0.229418882085345 0 0 0 0 0 0 0 0 0 0 0 0 0 0 0 0 0 0 0 0 0.140150032388226 0 0 0 0 0 0 0 0 0 0 0 0 0 0 0 0 0 0 0 0 0 0 0 0 0 0 0 0 0 0 0 0 0 0 0 0 0 0 0 0 0 0 0 0 0 0 0 0 0 0 0 0 0 0 0 0 0 0 0 0 0 0 0 0 0 0 0 0 0 0 0.0716503626531169 0 0.11514366653631 0 0
0 0 0 0 0 0 0 0 0 0 0 0 0 0 0 0 0 0 0 0 0 0 0 0 0 0 0 0 0 0 0 0 0 0 0 0 0 0 0 0 0 0 0 0 0 0 0 0 0 0 0 0 0 0 0 0 0 0 0 0 0 0 0 0 0 0 0 0 0 0 0 0 0 0 0 0.0241376840609813 0 0.0210093854853592 0.0528714558678991 0 0 0 0 0 0 0 0 0 0 0 0 0 0 0 0 0 0 0 0 0 0 0 0 0 0 0 0 0 0 0 0 0 0 0 0 0 0 0 0 0 0 0 0 0 0 0 0 0 0 0 0 0 0 0 0 0 0 0 0 0 0 0 0 0 0 0 0 0 0 0 0 0 0 0 0 0 0 0 0 0 0 0 0 0 0 0 0 0 0 0 0 0 0 0 0 0 0 0 0 0 0 0 0 0.0659675387778646 0 0 0.119793840140235 0 0 0 0 0 0 0 0 0 0 0 0 0 0 0 0 0 0 0.0153112305323777 0 0 0 0 0 0 0 0 0 0.0316153778970021 0 0 0.0255421487637369 0.079000987890144 0 0.0477390803596649 0 0 0 0 0 0.0726435306322589 0 0.0911794505726339 0 0 0.0396630901992178 0 0 0 0 0 0 0 0 0 0 0 0 0 0 0 0 0 0 0 0 0 0 0 0 0 0 0 0 0 0 0 0 0 0 0 0 0 0 0 0 0 0 0 0 0 0 0 0 0 0 0.063083373658062 0 0 0 0 0 0 0 0 0 0.0450457430392701 0 0 0 0.0532469522475825 0 0.0144794162076109 0 0 0 0 0 0.0616872920550228 0.0153878221441191 0 0.0228270265367378 0 0 0 0 0.0142726006257114 0 0.0100533522995682 0 0.0134416200069401
0 0 0 0 0 0 0 0 0 0 0 0 0 0 0 0 0 0 0 0 0 0 0 0 0 0 0 0 0 0 0 0 0 0 0 0 0 0 0 0 0 0 0.0163315216723219 0.0124322806456084 0 0.15569660767242 0 0 0 0 0 0 0 0 0 0 0 0 0 0 0.011228065950421 0 0 0.0223635997831952 0 0 0 0 0 0 0 0 0 0 0 0 0 0.221947358793298 0.0107906088354695 0 0 0 0 0 0 0 0 0 0 0 0 0 0 0 0 0 0 0 0 0 0 0 0 0 0 0 0 0 0 0 0 0 0 0 0 0 0 0 0 0 0 0 0 0 0 0 0 0 0 0 0 0 0 0 0 0 0 0 0 0 0 0 0 0 0 0 0 0 0 0 0 0 0 0 0 0 0 0 0 0 0 0 0 0 0 0 0 0 0 0 0 0 0 0 0 0 0 0 0 0 0 0 0 0 0 0 0.0215776954259576 0 0 0 0 0 0 0 0 0 0 0 0 0 0 0 0 0 0 0.0516445253309506 0 0 0 0 0 0 0 0 0 0.00843557814802034 0 0 0 0 0 0 0 0 0 0 0 0 0 0.0212812160680265 0 0.0250540328519248 0 0.293983023948578 0 0 0 0 0 0 0 0 0 0 0 0.00335537600199515 0 0 0 0 0 0 0 0 0 0 0 0 0 0.0157644050955688 0 0 0 0 0 0 0 0 0 0 0 0 0 0 0 0 0 0 0 0 0 0 0 0 0 0 0 0 0 0 0 0 0 0 0 0 0 0.0140592969133672 0 0 0 0 0 0 0 0.0540808449671267 0.00919109548612763 0.0118558749065848 0.0117822359320097 0 0 0.00714475557102722 0 0 0 0 0 0
0 0 0 0 0 0 0 0 0 0 0 0 0 0 0 0 0 0 0 0 0 0 0 0 0 0 0 0 0 0 0 0 0 0 0 0 0 0 0 0 0 0 0 0.0326932713658051 0 0.086889643063669 0 0 0 0 0 0 0 0 0 0 0 0 0 0 0.0410568862444551 0 0 0 0 0 0 0 0 0 0 0 0 0 0 0 0 0 0 0 0 0 0 0 0 0 0 0 0 0 0 0 0 0 0 0 0 0 0 0 0 0 0 0 0 0 0 0 0 0 0 0 0 0 0 0 0 0 0 0 0 0 0 0 0 0 0 0 0.0183132791028312 0.00626025062409787 0 0 0 0 0 0 0 0 0 0 0 0 0 0 0 0 0 0 0 0 0 0 0 0 0 0 0 0 0 0 0 0 0 0 0 0 0 0 0 0 0 0 0 0 0.0153424582705941 0 0 0 0 0 0 0 0 0 0 0 0 0 0 0 0 0 0 0 0 0 0 0 0 0 0 0 0 0 0 0 0 0 0 0.0173035243653317 0 0 0 0 0.0136568490334144 0.0123586974392481 0 0 0.0956666539035987 0.115823096895164 0 0 0 0 0 0 0.136109668489487 0 0 0.0533407944854484 0 0 0.235808517679643 0 0 0 0 0 0 0 0 0 0 0 0 0 0 0 0 0 0 0 0 0 0 0 0 0 0 0 0 0 0 0 0 0 0 0 0 0 0 0 0 0 0 0 0 0 0 0 0 0 0 0 0 0 0 0 0 0 0 0 0 0 0 0 0 0.010541022515008 0 0 0 0 0.0563936184199495 0 0 0.0413191647259091 0.0111226033763458 0 0 0 0 0 0 0 0 0 0 0
0 0 0 0 0 0 0 0 0 0 0 0 0 0 0 0 0 0 0 0 0 0 0 0 0 0 0 0 0 0 0 0 0 0 0 0 0 0 0 0 0 0 0 0 0 0 0 0 0 0 0 0 0 0 0 0 0 0 0 0 0 0 0 0 0 0 0 0 0 0 0 0 0 0 0 0 0 0 0 0 0 0 0 0 0 0 0 0 0 0 0 0 0 0 0 0 0 0 0 0 0 0 0 0 0 0 0 0 0 0 0 0 0 0 0 0 0 0 0 0 0 0 0 0 0 0 0 0 0 0 0 0 0 0 0 0 0 0 0 0 0 0 0 0 0 0 0 0 0 0 0 0 0 0 0 0 0 0 0 0 0 0 0 0 0 0 0 0 0 0 0 0 0 0 0 0 0 0 0 0 0 0 0 0 0 0 0 0 0 0 0 0 0 0 0 0 0 0 0 0 0 0 0 0 0 0 0 0 0 0 0 0 0 0 0 0 0 0 0 0 0 0 0 0 0 0 0 0 0 0 0 0 0 0 0 0.00656187464562415 0.0193038878296834 0 0 0 0 0.0029906854737853 0.00249616267890742 0 0 0.172832804940932 0.0691447032341666 0.148918944142364 0.0807279056563264 0.0106493302691516 0 0.0234347764429385 0.0063279624399391 0.0214385703658961 0.00279773802386367 0.112214588002474 0.0432324542312813 0 0.0736505935622676 0.0535043364075327 0 0 0 0 0 0 0 0 0 0 0 0 0 0 0 0 0 0 0 0 0 0 0 0 0 0 0 0 0 0 0 0 0 0 0.0109953892781055 0 0 0 0.0177485902720852 0.00668773955473539 0.0144194721217645 0.00583677541690618 0 0 0 0 0 0 0 0 0.043324331401971 0.0195253399657571 0.0109011748740164 0.00309796430901853 0.00732356207809787 0.0099123423804083 0 0
0 0 0 0 0 0 0 0 0 0 0 0 0 0 0 0 0 0 0 0 0 0 0 0 0 0 0 0 0 0 0 0 0 0 0 0 0 0 0 0 0 0 0 0 0 0 0 0 0 0 0 0 0 0 0 0 0 0 0 0 0 0 0 0 0 0 0 0 0 0 0 0 0 0 0 0 0 0 0 0 0 0 0 0 0 0 0 0 0 0 0 0 0 0 0 0 0 0 0 0 0 0 0 0 0 0 0 0 0 0 0 0 0 0 0 0 0 0 0 0 0 0 0 0 0 0 0 0 0 0 0 0 0 0 0 0 0 0 0 0 0 0 0 0 0 0 0 0 0 0 0 0 0 0 0 0 0 0 0 0 0 0 0 0 0 0 0 0 0 0 0 0 0 0 0 0 0 0 0 0 0 0 0 0 0 0 0 0 0 0 0 0 0 0 0 0 0 0.00405430707057629 0 0 0 0 0 0 0 0 0.00793399699199577 0 0 0 0 0 0 0 0 0 0 0 0 0 0 0 0 0 0 0 0 0 0 0 0 0 0 0 0.00504937634426519 0 0.143016739352939 0 0.00562506346989858 0 0 0 0 0 0 0.020655433901253 0.128564167138515 0 0 0.0448586429777775 0 0.118099658723613 0.0782780049200501 0.0152115816570268 0.00284136437230586 0.00322954364738289 0.0280307958482069 0.00762246056804467 0.00901006440266367 0.0167028292011576 0 0 0 0 0 0 0 0 0 0 0 0 0 0 0 0 0 0 0 0 0 0 0 0 0 0 0 0 0 0 0 0 0 0 0 0 0 0 0 0.0259651214399448 0.328242620333916 0 0 0.00230239733718134 0 0 0 0 0 0 0 0 0 0 0 0 0 0.00470583030128581
0 0 0 0 0 0 0 0 0 0 0 0 0 0 0 0 0 0 0 0 0 0 0 0 0 0 0 0 0 0 0 0 0 0 0 0 0 0 0 0 0 0 0 0 0 0 0 0 0 0 0 0 0 0 0 0 0 0 0 0 0 0 0 0 0 0 0 0 0 0 0 0 0 0 0 0 0 0 0 0 0 0 0 0 0 0 0 0 0 0 0 0 0 0 0 0 0 0 0 0 0 0 0 0 0 0 0 0 0 0 0 0 0 0 0 0 0 0 0 0 0 0 0 0 0 0 0 0 0 0 0 0 0 0 0 0 0 0 0 0 0 0 0 0 0 0 0 0 0 0 0 0 0 0 0 0 0 0 0 0 0 0 0 0 0 0 0 0 0 0 0 0 0 0 0 0 0 0 0 0 0 0 0 0 0 0 0 0 0 0 0 0 0 0 0 0 0 0.00132974471038015 0 0 0 0 0 0 0 0 0 0 0 0 0 0 0 0 0 0 0 0 0 0 0 0 0 0 0 0 0 0 0 0 0 0 0 0 0.0162430052047546 0.156386283556269 0 0 0.000941805737203243 0 0 0 0 0 0 0.00761276642695876 0.214133622358832 0 0 0.00560226119707377 0 0.0273467505468146 0.0127440577414829 0.00735508943228397 0 0.0324759257685027 0.0385949089195885 0.0079275259297142 0.0608987794419917 0.0540931865948108 0 0 0 0 0 0 0 0 0 0 0 0 0 0 0 0 0 0 0 0 0 0 0 0 0 0 0 0 0 0 0 0 0 0 0 0 0 0 0.104201422289135 0.0159836827342721 0.158474531734593 0.00685112975100702 0 0 0 0 0 0 0.00298270258270136 0 0.0223874348277107 0.024897475812262 0.00909361968836519 0 0.0090910289135252 0.00235125809976778 0 0
0 0 0 0 0 0 0 0 0 0 0 0 0 0 0 0 0 0 0 0 0 0 0 0 0 0 0 0 0 0 0 0 0 0 0 0 0 0 0 0 0 0 0 0 0 0 0 0 0 0 0 0 0 0 0 0 0 0 0 0 0 0 0 0 0 0 0 0 0 0 0 0 0 0 0 0 0 0 0 0 0 0.00487138635628957 0.0557359159872437 0.0178292769167041 0.124555614475555 0.0015116093100669 0.00168563178200412 0 0 0 0 0 0 0 0 0 0 0 0 0 0 0 0 0 0 0 0 0 0 0 0 0 0 0 0 0 0 0 0 0 0 0 0 0 0 0 0 0 0 0 0 0 0 0 0 0 0 0 0 0 0 0 0 0 0 0 0 0 0 0 0 0 0 0 0 0 0 0 0 0 0 0 0 0 0 0 0 0 0 0.00676396607376875 0 0.0166713807392169 0 0 0 0 0 0 0 0 0 0 0 0 0 0 0 0.0113408538942019 0 0.00537235162164525 0 0.0288607190706752 0 0 0 0 0 0.139557861549965 0 0 0 0.00569135989576791 0 0 0 0 0 0 0 0 0 0 0 0 0 0 0 0 0 0 0 0 0 0 0 0 0 0 0 0 0 0 0 0 0 0 0 0 0 0.0269396810165177 0 0.468835102386485 0.0645906363378378 0 0 0 0 0 0 0.00597413493289338 0 0 0 0 0 0 0 0.00477713214313753 0 0 0 0 0 0 0 0 0 0 0 0 0 0 0 0 0 0 0 0 0 0 0 0 0 0.00628447156980291 0 0 0 0 0 0 0 0 0 0 0 0 0 0 0 0 0 0 0 0 0 0 0 0 0 0 0 0 0 0 0 0 0 0.00215091394022132
0 0 0 0 0 0 0 0 0 0 0 0 0 0 0 0 0 0 0 0 0 0 0 0 0 0 0 0 0 0 0 0 0 0 0 0 0 0 0 0 0 0 0 0 0 0 0 0 0 0 0 0 0 0 0 0 0 0 0 0 0 0 0 0 0 0 0 0 0 0 0 0 0 0 0 0 0 0 0 0 0 0 0 0.0133946966512802 0 0 0 0 0 0 0 0 0 0 0 0 0 0 0 0 0 0 0 0 0 0 0 0 0 0 0 0 0 0 0 0 0 0 0 0 0 0 0 0 0 0 0 0 0 0 0 0 0 0 0 0 0 0 0 0 0 0 0 0 0 0 0 0 0 0 0 0 0 0 0 0 0 0 0 0 0 0 0 0 0 0 0 0 0 0 0 0 0 0 0 0 0 0 0 0 0 0 0 0 0 0 0 0 0 0 0 0 0 0 0 0 0 0 0 0 0 0 0 0 0 0 0 0 0 0 0 0 0 0.0898169421282486 0 0 0 0 0 0 0 0 0 0 0.118273231970574 0 0 0 0 0 0 0 0 0 0 0.0162301623146431 0.00248510636132007 0 0 0.110328163134765 0.0593080940171977 0.0338187540428664 0 0 0 0 0 0 0 0 0 0.0131238781511738 0 0 0 0 0 0 0 0 0 0 0 0 0 0 0 0 0 0 0 0 0 0 0 0 0 0 0 0 0 0 0 0 0.185074364789232 0 0 0 0 0 0 0 0.21141370079903 0 0.14673290563967 0 0 0 0 0 0 0 0 0 0 0 0 0 0 0 0 0 0 0 0 0 0 0
0 0 0 0 0 0 0 0 0 0 0 0 0 0 0 0 0 0 0 0 0 0 0 0 0 0 0 0 0 0 0 0 0 0 0 0 0 0 0 0 0 0 0 0 0 0 0 0 0 0 0 0 0 0 0 0 0 0 0 0 0 0 0 0 0 0 0 0 0 0 0 0 0 0 0 0 0 0 0 0 0 0 0 0 0 0 0 0 0 0 0 0 0 0 0 0 0 0 0 0 0 0 0 0 0 0 0 0 0 0 0 0 0 0 0 0 0 0 0 0 0 0 0 0 0 0 0 0 0 0 0 0 0 0 0 0 0 0 0 0 0 0 0 0 0 0 0 0 0 0 0 0 0 0 0 0 0 0 0 0 0 0 0 0 0 0 0 0 0 0 0 0 0 0 0 0 0 0 0 0 0 0 0 0 0 0 0 0 0 0 0 0 0 0 0 0 0 0.0512994844886251 0 0 0 0 0 0 0 0 0 0 0 0 0 0 0 0 0 0 0 0 0 0 0 0 0 0 0 0 0 0 0 0 0 0 0 0 0 0 0 0.0648292572029851 0.0563803953440872 0 0.0515415652420451 0.386710822707203 0.241326802055957 0 0 0 0 0 0 0 0 0.0117870621651308 0 0 0 0 0 0 0 0 0 0 0 0 0 0 0 0 0 0 0 0 0 0 0 0 0 0 0 0 0 0 0 0 0.0299410605202883 0 0 0 0 0 0 0 0 0 0.106183550273678 0 0 0 0 0 0 0 0 0 0 0 0 0 0 0 0 0 0 0 0 0 0 0
0 0 0 0 0 0 0 0 0 0 0 0 0 0 0 0 0 0 0 0 0 0 0 0 0 0 0 0 0 0 0 0 0 0 0 0 0 0 0 0 0 0 0 0 0 0 0 0 0 0 0 0 0 0 0 0 0 0 0 0 0 0 0 0 0 0 0 0 0 0 0 0 0 0 0 0 0 0 0 0 0 0.0230291580716064 0.0169923884800203 0 0 0 0 0 0 0 0 0 0 0 0 0 0 0 0 0 0 0 0 0 0 0 0 0 0 0 0 0 0 0 0 0 0 0 0 0 0 0 0 0 0 0 0 0 0 0 0 0 0 0 0 0 0 0 0 0 0 0 0 0 0 0 0 0 0 0 0 0 0 0 0 0 0 0 0 0 0 0 0 0 0 0 0 0 0 0 0 0 0 0 0 0 0 0 0 0 0 0 0 0 0 0 0 0 0 0 0 0 0 0 0 0 0 0 0 0 0 0 0 0 0 0 0 0 0 0 0 0 0 0 0 0 0 0 0 0 0 0 0 0 0 0 0 0 0 0 0 0 0 0 0 0 0 0 0.131161137899581 0.223052493460599 0 0.226629960312978 0.206886417443127 0 0 0 0 0 0 0 0 0 0 0 0 0 0 0 0 0 0 0 0 0 0 0 0 0 0 0 0 0 0 0 0 0 0 0 0 0 0 0 0 0 0.0959935949247433 0 0 0 0 0 0 0 0 0 0.0762548494073452 0 0 0 0 0 0 0 0 0 0 0 0 0 0 0 0 0 0 0 0 0 0 0
0 0 0 0 0 0 0 0 0 0 0 0 0 0 0 0 0 0 0 0 0 0 0 0 0 0 0 0 0 0 0 0 0 0 0 0.00641348482869193 0 0 0 0 0 0 0 0 0 0 0 0 0 0 0 0 0.00176100935781258 0 0 0 0 0 0 0 0 0 0 0 0 0 0 0 0 0 0 0 0 0 0 0 0 0 0 0 0 0.00726469895191062 0.0225183357978216 0.032585263911892 0.0360381566861354 0 0 0 0 0 0 0 0 0 0 0 0 0 0 0 0 0 0 0 0 0 0 0 0 0 0 0 0 0 0 0 0 0 0 0 0 0 0 0 0 0 0 0 0 0 0 0 0 0 0 0 0 0 0 0 0 0 0 0 0 0 0 0 0 0 0 0 0 0 0 0 0 0 0 0 0 0 0 0 0 0 0 0 0 0.00390365559161917 0 0.00799276375034623 0 0 0 0 0 0 0 0 0 0 0 0 0 0 0 0.00479783347476188 0 0.00278612470099758 0 0.00974579652494702 0 0 0 0 0 0.191345651258845 0 0 0 0 0 0 0 0 0 0 0 0 0 0 0 0 0 0 0 0 0 0 0 0 0 0 0 0 0 0 0 0 0 0 0 0 0.000803166922463645 0 0 0.267046452593727 0.00409060390540043 0.0915323100189532 0.012395268531046 0 0.169905978426066 0 0.00594017592345796 0 0 0 0 0.0324568601676282 0 0.0325212838485222 0 0 0.000978801089944022 0 0 0.00242459958439572 0 0 0 0 0 0 0 0 0 0 0 0 0 0 0 0 0 0 0 0 0 0 0 0 0 0 0 0 0 0 0 0 0 0 0 0 0.0390795995856078 0 0 0 0 0 0 0 0 0 0 0 0 0 0.0118766442060684 0 0 0 0 0 0 0 0 0.00179548036093806
0 0 0 0 0 0 0 0 0 0 0 0 0 0 0 0 0 0 0 0 0 0 0 0 0 0 0 0 0 0 0 0 0 0 0 0.00483364189547111 0 0 0 0 0 0 0 0 0 0 0 0 0 0 0 0 0 0 0 0 0 0 0 0 0 0 0 0 0 0 0 0 0 0 0 0 0 0 0 0 0 0 0 0 0 0.00744154890880326 0.00601011640437957 0.0123122357864797 0.00808935937051983 0 0 0 0 0 0 0 0 0 0 0 0 0 0 0 0 0 0 0 0 0 0 0 0 0 0 0 0 0 0 0 0 0 0 0 0 0 0 0 0 0 0 0 0 0 0 0 0 0 0 0 0 0 0 0 0 0 0 0 0 0 0 0 0 0 0 0 0 0 0 0 0 0 0 0 0 0 0 0 0 0 0 0 0 0.00214933943725107 0.0044189250825277 0.0109071231892074 0 0 0 0 0 0 0 0 0 0 0 0 0 0 0 0 0 0 0 0.00647724057344694 0 0 0 0 0 0.366486491690135 0 0 0 0.00644184699793097 0 0 0 0 0 0 0 0 0 0 0 0 0 0 0 0 0 0 0 0 0 0 0 0 0 0 0 0 0.00554841700307774 0 0 0 0.00104776650166727 0 0 0.0575033050429871 0 0.0892791825123523 0.0176858992677275 0.265561560135447 0 0 0.00360247298035178 0 0 0 0 0.0251547618332018 0.00258668759762479 0.0201070792977834 0 0 0.00169395002360145 0 0 0 0 0 0 0 0 0 0 0 0 0 0 0 0 0 0 0 0 0 0 0 0 0 0 0 0 0.0173010735267071 0 0 0 0 0 0 0 0 0 0 0.0469161559291212 0 0 0 0 0 0 0 0 0 0 0 0 0 0.0104438190121972 0 0 0 0 0 0 0 0 0
0 0 0 0 0 0 0 0 0 0 0 0 0 0 0 0 0 0 0 0 0 0 0 0 0 0 0 0 0 0 0 0 0 0 0 0 0 0 0 0 0 0 0 0 0 0 0 0 0 0 0 0 0 0 0 0 0 0 0 0 0 0 0 0 0 0 0 0 0 0 0 0 0 0 0 0 0 0 0 0 0 0 0 0 0 0 0 0 0 0 0 0 0 0 0 0 0 0 0 0 0 0 0 0 0 0 0 0 0 0 0 0 0 0 0 0 0 0 0 0 0 0 0 0 0 0 0 0 0 0 0 0 0 0 0 0 0 0 0 0 0 0 0 0 0 0 0 0 0 0 0 0 0 0 0 0 0 0 0 0.00429878225239129 0.00493382963058546 0 0 0 0 0 0 0 0 0 0 0 0 0 0 0 0 0 0 0 0 0 0 0.00480677377339568 0 0 0 0 0 0 0 0 0 0 0.0541272995752459 0 0 0 0.218441010051088 0 0 0 0 0 0 0 0.0113747906325672 0 0 0 0 0 0 0 0 0 0 0.00747124601070626 0 0 0 0 0.144126665638714 0 0 0 0 0 0 0 0 0 0 0 0 0 0 0 0 0 0 0 0 0 0.0256292194146929 0.0116152650404394 0 0 0 0.0279019899232513 0.359711731910697 0 0 0 0.00504001766844227 0 0 0 0 0 0 0 0 0 0 0 0 0 0 0 0 0 0 0 0 0 0 0 0 0 0 0 0 0 0 0 0 0.00821109284778452 0 0.017251170924764 0.0136285929461824 0 0 0 0 0 0.0493608662267847 0 0 0.00316701077203008 0 0 0 0 0 0 0.00595354483155483 0 0.0201398521561895 0 0 0 0 0 0 0.00280924777249358 0 0
0 0 0 0 0 0 0 0 0 0 0 0 0 0 0 0 0 0 0 0 0 0 0 0 0 0 0 0 0 0 0 0 0 0 0 0 0 0 0 0 0 0 0 0 0 0 0 0 0 0 0 0 0 0 0 0 0 0 0 0 0 0 0 0 0 0 0 0 0 0 0 0 0 0 0 0 0 0 0 0 0 0 0 0 0 0 0 0 0 0 0 0 0 0 0 0 0 0 0 0 0 0 0 0 0 0 0 0 0 0 0 0 0 0 0 0 0 0 0 0 0 0 0 0 0 0 0 0 0 0 0 0 0 0 0 0 0 0 0 0 0 0 0 0 0 0 0 0 0 0 0 0 0 0 0 0 0 0 0 0 0 0 0 0 0 0 0 0 0 0 0 0 0 0 0 0 0 0 0 0 0 0 0 0 0 0 0 0 0 0 0 0 0 0 0 0 0 0.0107624499890906 0.164456982608017 0 0 0 0 0 0 0 0 0 0 0 0 0 0 0 0 0 0 0 0 0 0 0 0.0176726915802659 0 0 0 0 0 0 0 0 0 0 0 0 0 0 0 0 0 0 0.01745017072229 0.00677087122893157 0.0516341193014319 0 0.0376357144686574 0 0 0 0.331723617305008 0.220744976463717 0 0 0 0.0492079511911176 0 0 0 0 0 0 0 0 0 0 0 0 0 0 0 0 0 0 0 0 0 0 0 0 0 0 0 0 0 0 0 0 0 0 0 0 0 0 0 0.0595253819591662 0 0 0 0 0 0 0 0 0 0 0 0 0 0.0324150731823068 0 0 0 0 0 0 0 0 0
0 0 0 0 0 0 0 0 0 0 0 0 0 0 0 0 0 0 0 0 0 0 0 0 0 0 0 0 0 0 0 0 0 0.00100078852580019 0 0 0 0 0 0 0 0 0 0 0 0 0 0 0 0 0.00057338005935656 0 0 0 0.00214597875802827 0 0 0 0 0 0 0 0 0 0 0 0 0 0 0 0 0.011622116315525 0 0 0 0 0.00273636206750596 0 0 0 0 0 0 0 0 0 0 0 0 0 0 0 0 0 0 0 0 0 0 0 0 0 0 0 0 0 0 0 0 0 0 0 0 0 0 0 0 0 0 0 0 0 0 0 0 0 0 0 0 0 0 0 0 0 0 0 0 0 0 0 0 0 0 0 0 0 0 0 0 0 0 0 0 0 0 0 0 0 0 0 0 0 0 0 0 0 0 0 0 0 0 0 0 0 0 0 0 0 0.0597465327525169 0 0 0 0 0.00423092123571374 0 0 0 0 0 0.00625317591323046 0 0 0 0 0 0 0.00196593300024138 0 0.0285111314537174 0 0 0 0 0 0 0 0.124655756795521 0 0 0 0 0 0 0.000693022723138969 0.00325936348165305 0.00329409296924357 0 0 0 0 0 0 0.00269219465768988 0 0 0 0.000968966145085122 0 0 0 0 0 0.000553197906888813 0 0.0474284148800845 0.00736608867882335 0.00248275199121794 0 0 0 0 0 0 0.0081396832471008 0.0130911304637595 0 0 0 0.0502187434724954 0.0811837249954667 0.0612011659844427 0.00350379311807514 0.0869465176836549 0.013759158984149 0.0454080307763959 0.00406487930471202 0.0165283424089944 0 0.0457405537895166 0.0417365048614719 0 0 0 0 0 0 0 0 0 0 0 0 0 0 0 0 0 0 0 0 0 0 0 0 0 0 0 0 0 0 0 0 0 0 0.00826755742549833 0 0 0 0.00797597315801967 0.0078413157131415 0.00875476665364969 0.00882064555425411 0 0 0.000911836804733804 0.00210293788232613 0.00542975910565874 0.0029120825545661 0.0525491855750379 0 0.0533592317998573 0.016120866011258 0.0104907098394818 0.00507413702509 0.0110535374404353 0.0146330580557747 0 0
0 0 0 0 0 0 0 0 0 0 0 0 0 0 0 0 0 0 0 0 0 0 0 0 0 0 0 0 0 0 0 0 0 0 0 0 0 0 0 0 0 0 0 0 0 0 0 0 0 0 0 0 0 0 0 0 0 0 0 0 0 0 0 0 0 0 0 0 0 0 0 0 0 0 0 0 0 0 0 0 0 0 0 0 0 0 0 0 0 0 0 0 0 0 0 0 0 0 0 0 0 0 0 0 0 0 0 0 0 0 0 0 0 0 0 0 0 0 0 0 0 0 0 0 0 0 0 0 0 0 0 0 0 0 0 0 0 0 0 0 0 0 0 0 0 0 0 0 0 0 0 0 0 0 0 0 0 0 0 0 0 0 0 0 0 0 0 0 0 0 0 0 0 0 0 0 0 0 0 0 0 0 0 0 0 0 0 0 0 0 0 0 0 0 0 0 0 0 0 0 0 0 0 0 0 0 0 0 0 0 0 0 0 0 0 0 0 0 0 0 0 0 0 0 0 0 0 0 0 0 0 0 0 0 0.0327727901910896 0.0791889582812006 0.120619567323117 0 0 0 0 0 0 0 0 0 0 0 0 0 0 0.00635947319153654 0.00472017067375832 0 0.00517776179164222 0.12154314842205 0.0872867514010675 0.00431228160231892 0.0401861594144268 0.0934049501090544 0 0 0 0 0 0 0 0 0 0 0 0 0 0 0 0 0 0 0 0 0 0 0 0 0 0 0 0 0 0 0 0 0 0 0 0 0 0 0.083017776321993 0.0109770035556963 0.0692030385792394 0 0 0 0 0 0 0 0.00443672324441714 0 0.020726245737771 0.0337343024847341 0.180178138516901 0 0 0.00215475915798689 0 0
0 0 0 0 0 0 0 0 0 0 0 0 0 0 0 0 0 0 0 0 0 0 0 0 0 0 0 0 0 0 0 0 0 0 0 0 0 0 0 0 0 0 0 0 0 0 0 0 0 0 0 0 0 0 0 0 0 0 0 0 0 0 0 0 0 0 0 0 0 0 0 0 0 0 0 0 0 0 0 0 0 0 0 0 0 0 0 0 0 0 0 0 0 0 0 0 0 0 0 0 0 0 0 0 0 0 0 0 0 0 0 0 0 0 0 0 0 0 0 0 0 0 0 0 0 0 0 0 0 0 0 0 0 0 0 0 0 0 0 0 0 0 0 0 0 0 0 0 0 0 0 0 0 0 0 0 0 0 0 0 0 0 0 0 0 0 0 0 0 0 0 0 0 0 0 0 0 0 0 0 0 0 0 0 0 0 0 0 0 0 0 0 0 0 0 0 0 0 0 0 0 0 0 0 0 0 0 0 0 0 0 0 0 0 0 0 0 0 0 0 0 0 0 0 0 0 0 0 0 0 0 0 0 0 0.168692353988052 0 0 0 0 0 0 0 0 0 0 0 0 0 0.146538541395962 0.0500187473180273 0 0.333276566131647 0 0.0376411789163807 0 0.263832612249931 0 0 0 0 0 0 0 0 0 0 0 0 0 0 0 0 0 0 0 0 0 0 0 0 0 0 0 0 0 0 0 0 0 0 0 0 0 0 0 0 0 0 0 0 0 0 0 0 0 0 0 0 0 0 0 0 0 0 0 0 0 0
0 0 0 0 0 0 0 0 0 0 0 0 0 0 0 0 0 0 0 0 0 0 0 0 0 0 0 0 0 0 0 0 0 0 0 0 0 0 0 0 0 0 0 0 0 0 0 0 0 0 0 0 0 0 0 0 0 0 0 0 0 0 0 0 0 0 0 0 0 0 0 0 0 0 0 0 0 0 0 0 0 0 0 0 0 0 0 0 0 0 0 0 0 0 0 0 0 0 0 0 0 0 0 0 0 0 0 0 0 0 0 0 0 0 0 0 0 0 0 0 0 0 0 0 0 0 0 0 0 0 0 0 0 0 0 0 0 0 0 0 0 0 0 0 0 0.00119689246518674 0 0 0 0 0 0 0 0 0 0 0 0 0 0 0 0 0 0 0 0 0 0 0 0 0 0 0 0 0 0 0 0 0.0179593267696377 0 0 0 0 0 0 0 0 0 0 0 0 0 0 0 0 0 0 0 0 0 0 0 0 0 0 0 0.0143320265436576 0 0 0 0 0 0 0 0 0 0 0 0 0 0 0 0 0 0 0 0 0 0 0 0 0 0 0 0.0289971900263459 0 0 0 0 0 0 0 0 0 0 0.0657333307848233 0 0.0464663589669381 0 0.104780880867204 0.0370228975438477 0.10363018411157 0.200020608815911 0.119941766639381 0.0626889678805282 0 0 0 0.00443566915397429 0.0442746504727454 0 0 0 0 0 0 0 0 0 0 0 0 0 0 0 0 0 0 0 0 0 0 0 0 0 0 0 0 0 0 0 0 0 0 0.00740963271080824 0 0 0 0 0.00468826912604124 0 0.00122281090028629 0 0 0 0.00145090357583833 0.00262579718416094 0 0.0510442546107994 0 0.010120857630496 0.0127910698593083 0.042893363063287 0.00318280737860495 0.00890797361926362 0.00218150929935502 0 0
0 0 0 0 0 0 0 0 0 0 0 0 0 0 0 0 0 0 0 0 0 0 0 0 0 0 0 0 0 0 0 0 0 0 0 0 0 0 0 0 0 0 0 0 0 0 0 0 0 0 0 0 0 0 0 0 0 0 0 0 0 0 0 0 0 0 0 0 0 0 0 0 0 0 0 0 0 0 0 0 0 0 0 0 0 0 0 0 0 0 0 0 0 0 0 0 0 0 0 0 0 0 0 0 0 0 0 0 0 0 0 0 0 0 0 0 0 0 0 0 0 0 0 0 0 0 0 0 0 0 0 0 0 0 0 0 0 0 0 0 0 0 0 0 0 0 0 0 0 0 0 0 0 0 0 0 0 0 0 0 0 0 0 0 0 0 0 0 0 0 0 0 0 0 0 0 0 0 0.00428185330920511 0 0 0 0 0.00211720366567264 0 0 0 0 0 0 0 0 0 0 0 0 0 0.015377227365981 0.0464525258060369 0 0 0 0 0 0 0 0.0239103515246712 0 0 0 0 0 0 0.00111219053346295 0 0 0 0 0 0 0 0 0.00969772526400011 0 0 0 0 0 0 0 0 0 0 0 0.00274981007015189 0.0150527802675848 0.00171918319445146 0.00327180226869213 0 0 0 0.0312069865312092 0.015474227871 0.018398462345088 0.108572877625248 0.076390076413127 0 0.0114016515103859 0.0753234525276237 0 0.127963322565472 0.0241357311535801 0.119131936126263 0.0342510246061078 0.0728879041166789 0 0.00894642558194773 0 0.00648755256014738 0.00804401334154647 0 0 0 0 0 0 0 0 0 0 0 0 0 0 0 0 0 0 0 0 0 0 0 0 0 0 0 0 0 0 0 0 0 0 0.0124500852018924 0 0 0 0 0.00434336612643097 0.0178140307008678 0.00182268080054001 0 0 0 0 0.00234281714742 0 0.0688057154024068 0 0.0114111807304224 0.00411830963294732 0.00432922700539206 0.00156419370702467 0.00246489631173679 0.00417519908758389 0 0
0 0 0 0 0 0 0 0 0 0 0 0 0 0 0 0 0 0 0 0 0 0 0 0 0 0 0 0 0 0 0 0 0 0 0 0 0 0 0 0 0 0 0 0 0 0 0 0 0 0 0 0 0 0 0 0 0 0 0 0 0 0 0 0 0 0 0 0 0 0 0 0 0 0 0 0 0 0 0 0 0 0 0 0 0 0 0 0 0 0 0 0 0 0 0 0 0 0 0 0 0 0 0 0 0 0 0 0 0 0 0 0 0 0 0 0 0 0 0 0 0 0 0 0 0 0 0 0 0 0 0 0 0 0 0 0 0 0 0 0 0 0 0 0 0 0 0 0 0 0 0 0 0 0 0 0 0 0 0 0.00245525005877466 0.00284449701931211 0 0 0 0 0 0 0 0 0 0 0 0 0 0 0 0 0 0 0 0 0 0 0.00189851940021367 0 0 0 0 0 0 0 0 0 0 0.0195901270985785 0 0 0.00171758262043726 0.0822478384640688 0 0 0 0 0 0 0 0.0108621052328157 0 0 0 0 0 0 0.000672376489112315 0 0 0 0.00322859974689091 0 0 0 0 0.0583278909483789 0 0 0 0 0 0 0 0 0 0 0 0 0 0 0 0 0 0 0 0.00129639970218921 0.193244488743747 0.0588629398518554 0.0469173884355205 0 0 0.0216832682103661 0.104253746685051 0 0.00238351146971013 0.0919287043217961 0 0.098504326993419 0 0 0 0 0.00796807951126546 0 0 0 0 0 0 0 0 0 0 0 0 0 0 0 0 0 0 0 0 0 0 0 0 0.00170993967094633 0 0 0.00448338668609437 0 0 0 0 0 0 0.00112636808369858 0 0.0102237740911201 0 0 0.00178540704967439 0 0 0 0 0 0 0 0 0.154657201084404 0 0.00255597479962197 0.00559070783262566 0.00237571360519108 0 0 0.00460388609312033 0 0
0 0 0 0 0 0 0 0 0 0 0 0 0 0 0 0 0 0 0 0 0 0 0 0 0 0 0 0 0 0 0 0 0 0 0 0 0 0 0 0 0 0 0 0 0 0 0 0 0 0 0 0 0 0 0 0 0 0 0 0 0 0 0 0 0 0 0 0 0 0 0 0 0 0 0 0 0 0 0 0 0 0 0 0 0 0 0 0 0 0 0 0 0 0 0 0 0 0 0 0 0 0 0 0 0 0 0 0 0 0 0 0 0 0 0 0 0 0 0 0 0 0 0 0 0 0 0 0 0 0 0 0 0 0 0 0 0 0 0 0 0 0 0 0 0 0 0 0 0 0 0 0 0 0 0 0 0 0 0 0 0 0 0 0 0 0 0 0 0 0 0 0 0 0 0 0 0 0 0 0 0 0 0 0 0 0 0 0 0 0 0 0 0 0 0 0 0 0.0246176550637315 0 0 0 0 0 0 0 0 0 0 0 0 0 0 0 0 0 0 0 0 0 0 0 0 0 0 0 0 0 0 0 0 0 0 0 0 0.012660851354763 0.082916493213493 0.0175584520526026 0 0.00319344203144335 0.00561255606576221 0 0.0654236400946065 0.0258797133647588 0 0 0.00689807827885435 0.00724884369498861 0.15895032593101 0.155867703172614 0.0504989272725751 0.00612114652504373 0 0.0914414864924159 0.0448304226303897 0.0100577911529011 0.0281996270341749 0.0183848645554479 0 0.0129974875211887 0.0227220410389564 0 0 0 0 0 0 0 0 0 0 0 0 0 0 0 0 0 0 0 0 0 0 0 0 0 0 0 0 0 0 0 0 0 0 0.0458726544617397 0 0 0 0 0.0108563174305519 0.0308745500995256 0.00368163646828522 0 0 0.00375556201291837 0 0 0 0.00953656799243465 0 0.0185486104435422 0.00312825958577661 0 0.00954339271488946 0.00719131318947283 0.00193864180699814 0 0.00299094525214369
0 0 0 0 0 0 0 0 0 0 0 0 0 0 0 0 0 0 0 0 0 0 0 0 0 0 0 0 0 0 0 0 0 0 0 0 0 0 0 0 0 0 0 0 0 0 0 0 0 0 0 0 0 0 0 0 0 0 0 0 0 0 0 0 0 0 0 0 0 0 0 0 0 0 0 0 0 0 0 0 0 0 0 0 0 0 0 0 0 0 0 0 0 0 0 0 0 0 0 0 0 0 0 0 0 0 0 0 0 0 0 0 0 0 0 0 0 0 0 0 0 0 0 0 0 0 0 0 0 0 0 0 0 0 0 0 0 0 0 0 0 0 0 0 0 0.00136643885126767 0 0 0 0 0 0 0 0 0 0 0 0 0 0 0 0 0 0 0 0 0 0 0 0 0 0 0 0 0 0 0 0 0 0 0 0 0 0 0 0 0 0 0 0 0 0 0 0 0 0 0 0.00102491936101233 0 0 0 0 0 0 0 0 0 0 0 0 0 0 0 0 0 0 0 0 0 0 0 0 0 0 0 0 0 0 0 0 0 0 0 0 0.00143795506314661 0.0231159293447139 0.00344165674796977 0 0 0 0 0 0 0 0 0.0719981243029574 0.00226300036104443 0 0.126538865801609 0.104840532855182 0.099299256105866 0.0384611799643499 0 0.04499358233895 0.103761505091762 0.00454457979556994 0.0172113337953475 0.00062471457771999 0.0156020330183487 0.0734597434652329 0 0 0 0 0 0 0 0 0 0 0 0 0 0 0 0 0 0 0 0 0 0 0 0 0 0 0 0 0 0 0 0 0 0 0 0 0 0 0 0.0120534886835974 0.00862445681416035 0.00485383870046404 0 0.000697844450309159 0.0028646988623047 0.00173216601191497 0.00413761823410996 0 0.108753711280421 0 0.0238922062344634 0.0151302995764201 0.0464667712682661 0.0086581995495854 0.0143730949642938 0.0121043180790143 0 0.00167193644862485
0 0 0 0 0 0 0 0 0 0 0 0 0 0 0 0 0 0 0 0 0 0 0 0 0 0 0 0 0 0 0 0 0 0 0 0 0 0 0 0 0 0 0 0 0 0 0 0 0 0 0 0 0 0 0 0 0 0 0 0 0 0 0 0 0 0 0 0 0 0 0 0 0 0 0 0 0 0 0 0 0 0 0 0 0 0 0 0 0 0 0 0 0 0 0 0 0 0 0 0 0 0 0 0 0 0 0 0 0 0 0 0 0 0 0 0 0 0 0 0 0 0 0 0 0 0 0 0 0 0 0 0 0 0 0 0 0 0 0 0 0 0 0 0 0 0 0 0 0 0 0 0 0 0 0 0 0 0 0 0 0 0 0 0 0 0 0 0 0 0 0 0 0 0 0 0 0 0 0 0 0 0 0 0 0 0 0 0 0 0 0 0 0 0 0 0 0 0 0 0 0 0 0 0 0 0 0 0 0 0 0 0 0 0 0 0 0 0 0 0 0 0 0 0 0 0 0 0 0 0 0 0 0 0 0.0144978506386351 0.0133681823766504 0.00591117966916374 0 0 0 0 0 0 0 0 0.0339068353315823 0 0.0224711638792865 0.225811477584755 0.0897017603616358 0 0.0561149445697859 0.133898882100697 0 0.0251915543742134 0.0189443428007439 0.0368438799045151 0 0.00786404870785372 0.165399026481318 0 0 0 0 0 0 0 0 0 0 0 0 0 0 0 0 0 0 0 0 0 0 0 0 0 0 0 0 0 0 0 0 0 0 0 0 0 0 0 0 0.00736520898615018 0 0 0 0 0 0 0 0 0 0 0.00732770697911735 0.135381955253897 0 0 0 0 0
0 0 0 0 0 0 0 0 0 0 0 0 0 0 0 0 0 0 0 0 0 0 0 0 0 0 0 0 0 0 0 0 0 0 0 0 0 0 0 0 0 0 0 0 0 0 0 0 0 0 0 0 0 0 0 0 0 0 0 0 0 0 0 0 0 0 0 0 0 0 0 0 0 0 0 0 0 0 0 0 0 0 0 0 0 0 0 0 0 0 0 0 0 0 0 0 0 0 0 0 0 0 0 0 0 0 0 0 0 0 0 0 0 0 0 0 0 0 0 0 0 0 0 0 0 0 0 0 0 0 0 0 0 0 0 0 0 0 0 0 0 0 0 0 0 0 0 0 0 0 0 0 0 0 0 0 0 0 0 0 0 0 0 0 0 0 0 0 0 0 0 0 0 0 0 0 0 0 0 0 0 0 0 0.00132473189400606 0 0 0 0 0 0 0 0 0 0 0.00210933678326085 0 0 0.00293791003017816 0.00807895247514913 0 0 0 0 0 0 0 0 0 0 0 0 0 0 0 0 0 0 0 0 0 0 0 0.00218357095331552 0 0 0 0 0 0 0 0 0 0 0 0.00109413340241401 0.00144404374732201 0 0 0 0 0 0.00142535355302806 0.0015782369273593 0.00503339761489087 0.0243928793985632 0.0647117981119217 0.00427219234015054 0 0.0682530592120578 0.110392175387739 0.183118395267357 0.00728054263792349 0.178573936511394 0.014568350994568 0 0 0.00366928708218638 0 0.00287240201362873 0.0488833413209201 0 0 0 0 0 0 0 0 0 0 0 0 0 0 0 0 0 0 0 0 0 0 0 0 0 0.00110952470937352 0 0 0 0.00160478716062164 0 0 0 0 0.00143742489928435 0 0 0 0 0.00395501039980569 0.00214379601444009 0.000669205848030516 0 0 0 0.000969127897329036 0.0101079525220469 0.00211097623035611 0.12898960262864 0 0.00537597789613335 0.0234046539663874 0.0615849966979968 0.00142701605659227 0.00440811474704773 0.0125038046665806 0 0
0 0 0 0 0 0 0 0 0 0 0 0 0 0 0 0 0 0 0 0 0 0 0 0 0 0 0 0 0 0 0 0 0 0 0 0 0 0 0 0 0 0 0 0 0 0 0 0 0 0 0 0 0 0 0 0 0 0 0 0 0 0 0 0 0 0 0 0 0 0 0 0 0 0 0 0 0 0 0 0 0 0 0 0 0 0 0 0 0 0 0 0 0 0 0 0 0 0 0 0 0 0 0 0 0 0 0 0 0 0 0 0 0 0 0 0 0 0 0 0 0 0 0 0 0 0 0 0 0 0 0 0 0 0 0 0 0 0 0 0 0 0 0 0 0 0 0 0 0 0 0 0 0 0 0 0 0 0 0 0 0 0 0 0 0 0 0 0 0 0 0 0 0 0 0 0 0 0 0 0 0 0 0 0 0 0 0 0 0 0 0 0 0 0 0 0 0 0 0 0 0 0 0 0 0 0 0 0 0 0 0 0 0 0 0 0 0 0 0 0 0 0 0 0 0 0 0 0 0 0 0 0 0 0 0.0908101961111185 0.00339638286543266 0.0312338295689589 0 0 0 0 0 0 0 0 0.0119872763444477 0.207520629246012 0.188481323013574 0 0 0 0.0422402581430207 0.0161844373577018 0.0226702880230809 0 0 0.169687319557739 0 0.0201165660209019 0.0751207109520722 0 0 0 0 0 0 0 0 0 0 0 0 0 0 0 0 0 0 0 0 0 0 0 0 0 0 0 0 0 0 0 0 0 0 0 0 0 0 0.0341170233172045 0 0.0172431470238542 0 0 0 0 0 0 0 0 0 0.00990737304695965 0.0141890209791422 0.0331396450351264 0 0 0.0119545733936526 0 0
0 0 0 0 0 0 0 0 0 0 0 0 0 0 0 0 0 0 0 0 0 0 0 0 0 0 0 0 0 0 0 0 0 0 0 0 0 0 0 0 0 0 0 0 0 0 0 0 0 0 0 0 0 0 0 0 0 0 0 0 0 0 0 0 0 0 0 0 0 0 0 0 0 0 0 0 0 0 0 0 0 0 0 0 0 0 0 0 0 0 0 0 0 0 0 0 0 0 0 0 0 0 0 0 0 0 0 0 0 0 0 0 0 0 0 0 0 0 0 0 0 0 0 0 0 0 0 0 0 0 0 0 0 0 0 0 0 0 0 0 0 0 0 0 0 0 0 0 0 0 0 0 0 0 0 0 0 0 0 0 0 0 0 0 0 0 0 0 0 0 0 0 0 0 0 0 0 0 0 0 0 0 0 0 0 0 0 0 0 0 0 0 0 0 0 0 0 0 0 0 0 0 0 0 0 0 0 0 0 0 0 0 0 0 0 0 0 0 0 0 0 0 0 0 0 0 0 0 0 0 0 0 0 0 0.0297611635538063 0.0250764256550536 0.0315753692789662 0 0 0 0 0 0 0 0 0.041462633757302 0.126775066173604 0 0 0.0238511414448612 0 0.0234260116971675 0.052140251529627 0.0375057257795348 0.00645889875357526 0.144345786543552 0 0 0.116076456735632 0.153675685301265 0 0 0 0 0 0 0 0 0 0 0 0 0 0 0 0 0 0 0 0 0 0 0 0 0 0 0 0 0 0 0 0 0 0 0 0 0 0 0.0305867363727316 0 0.0151957174720045 0 0 0 0 0.00495680309861028 0.00805478926344253 0 0 0 0.0435764630375227 0.0286201162428311 0.0285680681272421 0 0 0.0283106901816675 0 0
0 0 0 0.00298978600957951 0.00279989019397686 0 0 0.00214992419897716 0 0 0.0098581995621697 0 0 0 0 0.00223774977298428 0 0.00163721853658795 0 0 0 0 0 0 0 0 0 0 0 0.0056810978208942 0.00112835726951528 0.000561480891447319 0.00292338218607914 0.0112044875811241 0.00186454507476356 0 0 0 0.000417666346946482 0 0 0 0 0 0 0 0.00785312801510271 0 0 0 0.0089404354123997 0 0 0 0.0370122339721178 0 0.00552705586364916 0.00674899907178877 0 0 0 0 0 0 0 0 0 0 0 0 0 0.0233039895610272 0 0 0 0 0.00488468402473365 0 0 0 0 0 0 0 0 0 0 0 0 0 0 0 0 0 0 0 0 0 0 0 0.00638900714117493 0.0332441727740789 0 0 0 0 0 0 0 0 0 0 0 0 0 0 0 0 0 0 0 0 0 0 0 0 0 0 0 0 0.000397651793196019 0 0 0 0 0 0 0 0.000329198697631647 0.019959299389838 0 0 0.000710630747774828 0 0.0019354124498201 0.00295625317831389 0 0.00502404243439563 0 0 0.0120703821961102 0.0109480781045648 0 0.00270011587411279 0.0399457100476977 0.00308503927446565 0 0 0.000848479178588474 0 0 0 0 0 0 0 0.000815608538415015 0 0 0.00617291136402303 0 0.0111690977356185 0 0 0 0 0 0.00342922692206219 0.00333447290551606 0 0.00556620112642425 0 0 0.000255664767869241 0 0.00116989028227805 0 0.0253988761235144 0.0762851325940765 0.0230312002389437 0 0.00255771043926274 0 0 0 0.00252711380430552 0 0.00127055736679938 0 0 0 0 0.000549926511915941 0 0.000323123985998819 0 0.000671417080000402 0 0 0 0 0 0 0 0.00789441618352803 0.00375037693292286 0 0 0 0 0 0 0 0 0 0 0 0 0 0 0 0 0 0 0 0.000994463519183633 0.000945844089455288 0.0010171906412317 0 0 0 0.000906376078010062 0 0 0 0 0.000913389666828488 0 0 0 0 0 0.000275996579611763 0 0 0 0 0 0.000544620266723816 0 0 0 0 0 0 0 0 0 0 0 0 0 0 0 0 0 0 0 0 0 0 0 0 0.00310826333426635 0 0 0 0 0 0 0 0 0 0 0 0 0 0.0140040521109435 0.00126200977029347 0.128258220203917 0.0293622430254146 0.00293552184288078 0 0.0246996488271458 0.0350493751945621 0.024720379896949 0 0 0 0 0 0.000642925583330715 0.00077185960668565 0.0917723180737387 0.0106707624326495 0 0.0135408390295045 0.157162990675571
0 0 0 0 0 0 0 0 0 0 0 0 0 0 0 0 0 0 0 0 0 0 0 0 0 0 0 0 0 0 0 0 0 0 0 0 0 0 0 0 0 0 0 0 0 0 0 0 0 0 0 0 0 0 0.00112309834654588 0 0 0 0 0 0 0 0 0 0 0 0 0 0 0 0 0.00563185615416373 0 0 0 0 0.00155241744405352 0 0 0 0 0 0 0 0 0 0 0 0 0 0 0 0 0 0 0 0 0 0 0 0 0 0 0 0 0 0 0 0 0 0 0 0 0 0 0 0 0 0 0 0 0 0 0 0 0 0 0 0 0 0 0 0 0 0 0 0 0 0 0 0 0 0 0 0 0 0 0 0 0 0 0 0 0 0 0 0 0 0 0 0 0 0 0 0 0 0 0 0 0 0 0 0 0 0 0 0 0 0.0049554338673754 0 0 0 0 0 0 0 0 0 0 0 0 0 0 0 0 0 0 0 0 0 0 0 0 0 0 0 0.00987848513363814 0 0 0 0 0 0 0 0.00163864110919287 0 0 0 0 0 0 0 0 0 0 0 0 0 0 0 0 0 0 0 0.0401286263307039 0.00637963931725979 0.0394334733892643 0 0 0 0 0 0 0 0 0.0908169742836646 0.0461955395773248 0 0.00672829397918381 0.0136892145283616 0 0.0131079675087116 0.0374091476546696 0.00633601850023827 0.00400184287929369 0.0135439890732617 0.0918717879951251 0.00295575449976079 0 0.110870578145125 0 0 0 0 0 0 0 0 0 0 0 0 0 0 0 0 0 0 0 0 0 0 0 0 0 0 0 0 0 0 0 0 0 0 0 0 0 0 0.0612599444008997 0.0240542261686623 0.0593487292397908 0.0225289777751983 0 0 0.00538934310180078 0.00225318527222459 0.00344102320696328 0 0 0 0.13094085405679 0.0487109542600011 0.0306911056513617 0.0162168499729389 0.027677383528158 0.0192386436482924 0 0
0 0 0 0 0 0 0 0 0 0 0 0 0 0 0 0 0 0 0 0 0 0 0 0 0 0 0 0 0 0 0 0 0 0 0 0 0 0 0 0 0 0 0 0 0 0 0 0 0 0 0 0 0 0 0 0 0 0 0 0 0 0 0 0 0 0 0 0 0 0 0 0 0 0 0 0 0 0 0 0 0 0 0 0 0 0 0 0 0 0 0 0 0 0 0 0 0 0 0 0 0 0 0 0 0 0 0 0 0 0 0 0 0 0 0 0 0 0 0 0 0 0 0 0 0 0 0 0 0 0 0 0 0 0 0 0 0 0 0 0 0 0 0 0 0 0 0 0 0 0 0 0 0 0 0 0 0 0 0 0 0 0 0 0 0 0 0 0 0 0 0 0 0 0 0 0 0 0 0 0 0 0 0 0 0 0 0 0 0 0 0 0 0 0 0 0 0 0 0 0 0 0 0 0 0 0 0 0 0 0 0 0 0 0 0 0 0 0 0 0 0 0.0023465705780557 0 0 0 0 0 0.00137644662721698 0 0 0 0 0.00266993776574009 0 0.0150829270977357 0.00611894963500635 0.0181224795323806 0 0 0 0 0 0 0 0 0.0428746211040536 0.0555535788342851 0 0.0347471798538783 0.00878191097295871 0.0106773564999418 0.01185610111955 0.0911306851877082 0.0689480199607012 0.0352366248023251 0.0261680309685578 0.0629305883674337 0 0.0573634046695437 0 0 0 0 0 0 0 0 0 0 0 0 0 0 0 0 0 0 0 0 0 0 0 0 0 0 0 0 0 0 0 0 0 0 0 0 0 0 0 0.0287839279985669 0 0.0227542164980461 0 0 0 0 0.00565682991413343 0.0143383279770534 0.00442759611266238 0.0144881229744124 0 0.00712533448181513 0.0346844590435988 0.293126519168218 0 0 0.0226292522544209 0 0
0 0 0 0 0 0 0 0 0 0 0 0 0.0483710564708806 0 0 0 0 0 0 0 0 0 0 0 0 0 0 0 0 0 0 0 0 0 0.0116528011107587 0 0 0 0 0 0 0 0 0 0 0 0 0 0 0 0 0 0 0 0 0.0379493734728192 0 0 0 0 0 0 0 0 0 0 0 0.0116393158718046 0 0 0 0.0220266539932684 0 0 0 0 0 0 0 0 0 0 0 0 0 0 0 0 0 0 0 0 0 0 0 0 0 0 0 0 0 0 0 0 0.105549527926304 0 0 0 0 0 0 0 0 0 0.175459267047966 0 0 0 0.129595254600693 0 0 0 0 0 0 0 0 0 0 0 0 0 0 0 0 0 0 0 0 0 0 0 0 0 0 0 0 0 0 0 0 0 0 0 0 0 0 0 0 0 0 0 0 0 0 0 0 0.18576910389107 0 0 0 0 0 0 0 0 0 0 0 0 0 0 0 0.0107688027572506 0 0 0 0 0 0 0 0 0 0 0 0 0 0 0 0 0 0 0 0 0 0 0 0.0155344837495382 0 0 0 0.0374346513848997 0 0 0 0 0 0 0 0 0.0679436481359005 0 0 0 0 0.010203703010223 0 0 0 0 0 0 0 0 0 0 0 0 0 0 0 0 0 0 0 0 0 0 0 0 0 0 0 0 0 0 0 0 0 0 0 0 0 0.0676306181574144 0 0 0 0 0 0 0 0.0546135894727951 0 0 0 0 0 0 0 0 0 0 0 0 0 0 0 0 0 0 0 0.00785814894641482 0 0 0 0 0 0 0 0 0 0 0 0 0 0 0 0 0 0 0 0 0 0 0 0 0 0
0 0 0 0 0 0 0 0 0 0 0 0 0.0358259603281092 0 0 0 0 0 0 0 0 0 0 0 0 0 0 0.0130484061393291 0 0 0 0 0 0 0 0 0 0 0 0 0 0 0 0 0 0 0 0 0 0 0 0 0 0 0 0 0 0 0 0 0 0 0 0 0 0 0 0 0 0 0 0 0 0 0 0 0 0 0 0 0 0 0 0 0 0 0 0 0 0 0 0 0 0 0 0 0 0 0 0 0 0 0 0 0 0.0168973568529126 0.0127584218786488 0 0 0 0 0 0 0 0.0671984437946353 0.0132427047578483 0.00437237287342907 0 0.0549454225448107 0.0091972785354309 0 0 0 0.0248116551881754 0 0 0 0 0 0 0 0 0 0 0 0 0 0 0 0 0 0 0 0 0 0 0 0 0 0 0 0 0 0 0 0 0 0 0 0 0 0 0 0 0 0 0 0.0199003002245758 0 0 0 0 0 0 0 0 0 0 0 0 0 0 0 0 0 0 0 0 0 0 0 0 0 0 0 0 0 0 0 0 0 0 0 0 0 0 0 0 0 0 0 0 0 0 0 0 0 0 0 0 0 0 0 0 0 0 0 0 0 0 0 0 0 0 0 0 0 0 0 0 0 0 0 0 0 0 0 0 0 0 0 0 0 0 0 0 0 0 0 0 0 0 0.0190441819042788 0.0410340718564542 0 0.102790186349144 0.209857727693751 0.0527717474560337 0 0.0412762081179447 0 0.0376268909721063 0.0788599765901646 0 0.0710872986801013 0 0.0635129864640677 0 0.00994040079804894 0 0 0 0 0 0 0 0 0 0 0 0 0 0 0 0 0 0 0 0 0 0 0 0 0 0 0 0 0 0 0 0 0 0 0 0 0 0 0
0 0 0 0 0 0 0 0 0 0 0 0 0.01036276754426 0 0 0 0 0 0 0 0 0 0 0 0 0 0.0358609025791206 0 0 0 0 0 0 0 0 0 0 0 0 0 0 0 0 0 0 0 0 0 0 0 0 0 0 0 0 0 0 0 0 0 0 0 0 0 0 0 0 0 0 0 0 0 0 0 0 0 0 0 0 0 0 0 0 0 0 0 0 0 0 0 0 0 0 0 0 0 0 0 0 0 0 0 0 0 0 0.0117499293036807 0.0688550029929483 0.00244285922259882 0.0151473214638604 0 0 0 0.00252597237465576 0 0.00254159694604538 0.044454711635836 0.0548125436152605 0.0771399561981348 0.00319284459022105 0.0655184105672344 0.038520449664417 0 0 0 0 0 0 0 0 0 0 0 0 0 0 0 0 0 0 0 0 0 0 0 0 0 0 0 0 0 0 0 0 0 0 0 0 0 0 0 0 0 0 0 0 0 0 0.364332274786412 0 0 0 0 0 0.00769026514832668 0 0 0 0.00738865845453752 0 0 0.00651407482630041 0 0 0 0 0 0 0.0117427159304057 0 0 0 0 0 0 0 0 0 0 0 0 0 0 0 0 0 0 0 0.00736797862299968 0 0 0 0 0 0 0 0 0 0 0 0 0 0 0 0 0 0 0 0 0 0 0 0 0 0 0 0 0 0 0 0 0 0 0 0 0 0 0 0 0 0 0 0 0 0 0 0 0 0 0 0 0 0.00562286366763327 0 0.0539654990154674 0.0395059127200544 0 0 0.0390229166331655 0 0.0237215714964235 0 0 0 0 0 0 0 0 0 0 0 0 0 0 0 0 0 0 0 0 0 0 0 0 0 0 0 0 0 0 0 0 0 0 0 0 0 0 0 0 0 0 0 0 0 0 0 0
0 0 0 0 0 0 0 0 0 0 0 0 0.130368946786201 0 0 0 0 0 0 0 0 0 0 0 0 0 0 0 0 0 0 0 0 0 0.00284432582868292 0 0 0 0 0 0 0 0 0 0 0 0 0 0 0 0 0 0 0 0 0.00693122846898129 0 0 0 0 0 0 0 0 0 0 0 0 0 0 0 0 0 0 0 0 0 0 0 0 0 0 0 0 0 0 0 0 0 0 0 0 0 0 0 0 0 0 0 0 0 0 0 0 0.00671825793808755 0 0 0 0 0 0 0 0 0 0.130951667459509 0.00322527637073048 0.00286888441739804 0 0.0845252070503401 0.0493380708542196 0 0 0 0 0 0 0 0 0 0 0 0 0 0 0 0 0 0 0 0 0 0 0 0 0 0 0 0 0 0 0 0 0 0 0 0 0 0 0 0 0 0 0 0 0 0 0 0.349543290293871 0 0 0 0 0 0 0 0 0 0 0 0 0 0 0 0 0 0 0 0.00473619331180675 0 0 0 0 0 0 0 0 0 0 0 0 0 0 0 0 0 0 0 0.0274057352215329 0 0 0 0 0 0 0 0 0 0 0 0 0 0 0 0 0 0 0 0 0 0 0 0 0 0 0 0 0 0 0 0 0 0 0 0 0 0 0 0 0 0 0 0 0 0 0 0 0 0 0 0 0.0421349438960851 0.0175872577855575 0.078338360710093 0 0.00718631493857471 0 0 0.0433843723650721 0 0.0119116663032564 0 0 0 0 0 0 0 0 0 0 0 0 0 0 0 0 0 0 0 0 0 0 0 0 0 0 0 0 0 0 0 0 0 0 0 0 0 0 0 0 0 0 0 0 0 0 0 0
0 0 0 0 0 0 0 0 0 0 0 0 0 0 0 0 0 0 0 0 0 0 0.0177510578290649 0 0 0 0.0910096793461588 0 0 0 0 0 0 0 0 0 0 0 0 0 0 0 0 0 0 0 0 0 0 0 0 0 0 0.0048243302932092 0 0 0 0 0 0 0 0 0 0 0 0 0.00859596617770005 0 0 0 0 0 0 0 0 0 0 0 0 0 0 0 0 0 0 0 0 0 0 0 0 0 0 0 0 0 0 0 0 0 0 0 0 0 0 0 0 0 0.00751516386852137 0 0 0 0 0 0 0 0 0.0491715441378828 0 0 0.0570298123667488 0 0 0 0 0 0 0 0.0861123418659966 0 0 0 0 0 0 0 0 0 0 0 0 0 0 0 0 0 0 0 0 0 0 0 0 0 0 0 0 0 0 0 0 0 0 0 0 0 0 0.265560798890215 0.14064857142936 0.0958932287878472 0.00837840279943495 0.0123392079597935 0 0.0354842671843316 0 0 0 0 0 0 0 0 0 0 0 0 0 0.0153687170398365 0 0 0 0 0 0 0 0 0 0 0 0.00676946783495858 0 0 0.0077190423733173 0 0 0 0 0.0129692519600027 0 0 0 0 0 0 0 0 0 0 0 0 0 0 0 0 0 0 0 0 0 0 0 0 0 0 0 0 0 0 0 0 0 0 0 0 0 0 0 0 0 0 0 0 0 0 0 0 0 0 0 0 0 0 0.0683004196277322 0.00855872822788824 0 0 0 0 0 0 0 0 0 0 0 0 0 0 0 0 0 0 0 0 0 0 0 0 0 0 0 0 0 0 0 0 0 0 0 0 0 0 0 0 0 0 0 0 0 0 0 0 0 0 0 0 0 0
0 0 0 0 0 0 0 0 0 0 0 0 0 0 0 0 0 0 0 0 0 0 0 0 0 0 0.00262005614648744 0.0276570693788147 0 0 0 0 0 0 0 0 0 0 0 0 0 0 0 0 0 0 0 0 0 0 0 0 0 0.039096148296809 0 0 0 0 0 0 0 0 0 0 0 0 0 0 0 0 0 0 0 0 0 0 0 0 0 0 0 0 0 0 0 0 0 0 0 0 0 0 0 0 0 0 0 0 0 0 0 0 0 0 0 0.0282716478425576 0.00732883831985124 0.0364990464573235 0.00578825068635775 0 0 0 0 0 0 0.00515431980318217 0.00628056127759971 0.00875184395773051 0 0 0 0 0 0.00678827062847554 0 0 0 0 0 0 0 0 0 0 0 0 0 0 0 0 0 0 0 0 0 0 0 0 0 0 0 0 0 0 0 0 0 0 0 0 0 0 0 0 0 0 0 0 0 0 0 0 0 0 0.0141773622827111 0 0 0 0 0 0 0 0 0 0 0 0 0 0 0 0 0 0 0 0 0 0 0 0 0 0 0 0 0 0 0 0 0 0 0.157545592143016 0 0 0 0 0 0 0 0 0 0 0 0 0 0 0 0 0 0 0 0 0 0 0 0 0 0 0 0 0 0 0 0 0 0 0 0 0 0 0 0 0 0 0 0 0 0 0 0 0 0 0 0.0320149160638774 0 0 0 0 0.0724047916175631 0 0.0173161969748636 0 0 0 0 0 0.0734495468506429 0 0.389035724538732 0 0 0 0.0495378423877301 0.0202819743456742 0 0 0 0 0 0 0 0 0 0 0 0 0 0 0 0 0 0 0 0 0 0 0 0 0 0 0 0 0 0 0 0 0 0 0 0
0 0 0 0 0 0 0 0 0 0 0 0 0 0 0 0 0 0 0 0 0 0 0 0 0 0 0.00762728495557404 0.0397359024646185 0 0 0 0 0 0 0 0 0 0 0 0 0 0 0 0 0 0 0 0 0 0 0 0 0 0.0374220500041634 0 0 0 0 0 0 0 0 0 0 0 0 0 0 0 0 0 0 0 0 0 0 0 0 0 0 0 0 0 0 0 0 0 0 0 0 0 0 0 0 0 0 0 0 0 0 0 0 0 0 0 0.0788791760042042 0.0271622428099806 0.0453996531901417 0.013817092604552 0 0 0 0 0 0 0.0225973950353413 0.0352561755439914 0.0341854142798383 0 0 0 0 0 0.0427730711005659 0 0 0 0 0 0 0 0 0 0 0 0 0 0 0 0 0 0 0 0 0 0 0 0 0 0 0 0 0 0 0 0 0 0 0 0 0 0 0 0 0 0 0 0 0 0 0 0 0 0 0 0 0 0 0 0 0 0 0 0 0 0 0 0 0 0 0 0 0 0 0 0 0 0 0 0 0 0 0 0 0 0 0 0 0.00931197491161465 0.0206461936823656 0 0 0 0 0 0 0 0 0 0 0 0 0 0 0 0 0 0 0 0 0 0 0 0 0 0 0 0 0 0 0 0 0 0 0 0 0 0 0 0 0 0 0 0 0 0 0 0 0 0 0 0.0854567537379904 0 0 0 0.0946646904083008 0 0.146893319600305 0 0.0781988333658251 0 0 0 0 0.0640588130582486 0.0267369735271965 0.0891769897151821 0 0 0 0 0 0 0 0 0 0 0 0 0 0 0 0 0 0 0 0 0 0 0 0 0 0 0 0 0 0 0 0 0 0 0 0 0 0 0 0 0
0 0 0 0 0 0 0 0 0 0 0 0 0 0 0 0 0 0 0 0 0 0 0 0 0 0 0.01933444289116 0.0180127459397574 0 0 0 0 0 0 0 0 0 0 0 0 0 0 0 0 0 0 0 0 0 0 0 0 0 0 0 0 0 0 0 0 0 0 0 0 0 0 0 0 0 0 0 0 0 0 0 0 0 0 0 0 0 0 0 0 0 0 0 0 0 0 0 0 0 0 0 0 0 0 0 0 0 0 0 0 0 0.110247587047513 0.0788757254646509 0.00581720695255136 0.0100701618594364 0 0 0 0.00709581341597521 0 0 0.0461564350198388 0.0721357759005028 0.0253557284846689 0 0 0 0 0 0.0592503492706144 0 0 0 0 0 0 0 0 0 0 0 0 0 0 0 0 0 0 0 0 0 0 0 0 0 0 0 0 0 0 0 0 0 0 0 0 0 0 0 0 0 0 0 0 0 0 0 0 0 0 0 0 0 0 0 0 0 0 0 0 0 0 0 0 0 0 0 0 0 0 0 0 0 0 0 0 0 0 0 0 0 0 0 0 0 0 0 0 0 0 0 0 0 0 0 0 0 0 0 0 0 0 0 0 0 0 0 0 0 0 0 0 0 0 0 0 0 0 0 0 0 0 0 0 0 0 0 0 0 0 0 0 0 0 0 0 0 0.028928592117563 0.0724519896157469 0.0554888375798384 0 0 0.197745424333437 0 0 0.128103840361749 0 0 0 0 0.0649293437449961 0 0 0 0 0 0 0 0 0 0 0 0 0 0 0 0 0 0 0 0 0 0 0 0 0 0 0 0 0 0 0 0 0 0 0 0 0 0 0 0 0 0 0
0 0 0 0 0 0 0 0 0 0 0 0 0 0 0 0 0 0 0 0 0 0 0 0 0 0 0.0364006351176422 0 0 0 0 0 0 0 0 0 0 0 0 0 0 0 0 0 0 0 0 0 0 0 0 0 0 0.237904265792363 0 0 0 0 0 0 0 0 0 0 0.0256157344489199 0 0 0 0 0 0 0 0 0 0 0 0 0 0 0 0 0 0 0 0 0 0 0 0 0 0 0 0 0 0 0 0 0 0 0 0 0 0 0 0 0 0 0.0259255327109336 0.019552165066284 0 0 0 0 0 0 0 0 0 0 0 0 0 0 0 0 0 0 0 0 0 0 0 0 0 0 0 0 0 0 0 0 0 0 0 0 0 0 0 0 0 0 0 0 0 0.053333240498964 0 0 0 0 0 0 0 0 0 0 0 0 0 0 0 0 0 0 0 0 0 0 0 0 0 0 0 0 0 0 0 0 0 0 0 0 0 0 0 0 0 0 0 0 0 0 0 0 0 0 0 0 0 0.0509509027078767 0.230188409519604 0 0 0 0 0 0 0 0 0 0 0 0 0 0 0 0 0 0 0 0 0 0 0 0 0 0 0 0 0 0 0 0 0 0 0 0 0 0 0 0 0 0 0 0 0 0 0 0 0 0 0 0 0 0 0 0.142485212650756 0 0 0 0 0 0 0 0 0 0 0.177643901486657 0 0 0 0 0 0 0 0 0 0 0 0 0 0 0 0 0 0 0 0 0 0 0 0 0 0 0 0 0 0 0 0 0 0 0 0 0 0 0 0 0
0 0 0 0 0 0 0 0 0 0 0 0 0 0 0 0 0 0 0 0 0 0 0 0 0 0 0.0289224947781219 0 0 0 0 0 0 0 0 0 0 0 0 0 0 0 0 0 0 0 0 0 0 0 0 0 0 0.0415394016581917 0 0 0 0 0 0 0 0 0 0 0 0 0 0 0 0 0 0 0 0 0 0 0 0 0 0 0 0 0 0 0 0 0 0 0 0 0 0 0 0 0 0 0 0 0 0 0 0 0 0 0 0 0 0.0525462451283436 0.0548275418751241 0 0 0 0 0 0 0 0 0.0435179511899776 0 0 0 0 0 0 0 0 0 0 0 0 0 0 0 0 0 0 0 0 0 0 0 0 0 0 0 0 0 0 0 0 0 0 0 0 0 0 0 0 0 0 0 0 0 0 0 0 0 0 0 0 0 0 0 0.0709168405616375 0 0 0 0 0 0 0 0 0 0 0 0 0 0 0 0 0 0 0 0 0 0 0 0 0 0 0 0 0 0 0 0 0 0 0 0 0 0 0 0 0 0 0 0 0 0 0 0 0 0 0 0 0 0 0 0 0 0 0 0 0 0 0 0 0 0 0 0 0 0 0 0 0 0 0 0 0 0 0 0 0 0 0 0 0 0 0 0.0343191893860003 0.0668013826808493 0.0231076739804977 0 0 0.159667335033899 0.194300337296703 0 0 0.0417085048977906 0 0 0 0.187825101532863 0 0 0 0 0 0 0 0 0 0 0 0 0 0 0 0 0 0 0 0 0 0 0 0 0 0 0 0 0 0 0 0 0 0 0 0 0 0 0 0 0 0 0
0 0 0 0 0 0 0 0 0 0 0 0 0 0 0 0 0 0 0 0 0 0 0 0 0 0 0.0553960892696567 0 0 0 0 0 0 0 0 0 0 0 0 0 0 0 0 0 0 0 0 0 0 0 0 0 0 0 0 0 0 0 0 0 0 0 0 0 0 0 0 0 0 0 0 0 0 0 0 0 0 0 0 0 0 0 0 0 0 0 0 0 0 0 0 0 0 0 0 0 0 0 0 0 0 0 0 0 0 0 0 0 0 0 0 0 0 0 0 0 0 0 0 0 0 0 0 0 0 0 0 0 0 0 0 0 0 0 0 0 0 0 0 0 0 0 0 0 0 0 0 0 0 0 0 0 0 0 0 0 0 0 0 0 0 0 0 0 0 0 0 0 0.247556569725963 0 0 0 0 0.147745272187452 0 0 0 0 0 0 0 0 0 0 0 0 0 0 0 0 0 0 0 0 0 0 0 0 0 0 0 0 0 0 0 0 0 0 0 0.135134070777154 0 0 0 0 0 0 0 0 0.141508830878431 0 0 0 0 0 0 0 0 0 0 0 0 0 0 0 0 0 0 0 0 0 0 0 0 0 0 0 0 0 0 0 0 0 0 0 0 0 0 0 0 0 0 0 0 0 0 0 0 0 0 0.272659167161342 0 0 0 0 0 0 0 0 0 0 0 0 0 0 0 0 0 0 0 0 0 0 0 0 0 0 0 0 0 0 0 0 0 0 0 0 0 0 0 0 0 0 0 0 0 0 0 0
0 0 0 0 0 0 0 0 0 0 0 0 0.0243868153653979 0 0 0 0 0 0 0 0 0 0 0 0 0 0 0 0 0 0 0 0 0 0 0 0 0 0 0 0 0 0 0 0 0 0 0 0 0 0 0 0 0 0 0 0 0 0 0 0 0 0 0 0 0 0 0 0 0 0 0 0 0 0 0 0 0 0 0 0 0 0 0 0 0 0 0 0 0 0 0 0 0 0 0 0 0 0 0 0 0 0 0 0.00662996808713929 0 0 0 0 0 0 0 0 0 0.108042218574791 0.0206848869032249 0 0 0.106344500888509 0 0 0 0 0 0 0 0 0 0 0 0 0 0 0 0 0 0 0 0 0 0 0 0 0 0 0 0 0 0 0 0 0 0 0 0 0 0 0 0 0 0 0 0 0 0 0 0 0 0 0 0 0 0 0 0 0 0 0 0 0 0 0 0 0 0 0 0 0 0 0 0 0 0 0 0 0 0 0 0 0 0 0 0 0 0 0 0 0 0 0 0 0 0 0 0 0 0 0 0 0 0 0 0 0 0 0 0 0 0 0 0 0 0 0 0 0 0 0 0 0 0 0 0 0 0 0 0 0 0 0 0 0 0 0 0 0 0 0 0 0 0.0572108140902647 0.0271162851932745 0 0 0 0 0 0 0 0 0 0 0.323659158432382 0 0.0146904431226313 0.15985729505487 0.151377614287514 0 0 0 0 0 0 0 0 0 0 0 0 0 0 0 0 0 0 0 0 0 0 0 0 0 0 0 0 0 0 0 0 0 0 0 0 0 0 0 0 0
0 0 0 0 0.0179133156211656 0.00969277744759727 0 0 0 0 0 0 0.024420824058126 0 0 0 0 0.0115515991270179 0 0 0 0 0 0 0 0 0 0 0 0 0 0 0 0 0 0 0 0 0 0 0 0 0 0 0 0 0 0 0 0 0 0 0 0 0 0 0 0 0 0 0 0 0 0 0 0 0 0 0 0 0 0 0 0 0 0 0 0 0 0 0 0 0 0 0 0 0 0 0 0 0 0 0 0 0 0 0 0 0 0 0 0 0 0 0 0 0 0 0 0 0 0 0 0 0.0736219383479819 0.0210464615640629 0.00549533400623711 0 0.0758876314817318 0.0127735560981372 0 0 0 0 0 0 0 0 0 0 0 0 0 0 0 0 0 0 0 0 0 0 0 0 0 0 0 0 0 0 0 0 0 0 0 0 0 0 0 0 0 0 0 0 0 0 0 0 0 0 0 0 0 0 0 0 0.0516765230117378 0 0 0 0 0 0 0 0 0 0 0 0 0 0 0 0 0 0 0 0 0 0 0 0 0 0 0 0 0 0 0 0 0 0 0.082829151607793 0 0 0 0 0.0191513920317543 0 0 0 0.0309494731383466 0 0 0 0 0 0 0 0 0 0 0 0 0 0 0 0 0 0 0 0 0 0 0 0 0 0 0 0 0 0 0 0 0 0 0 0 0 0 0 0 0.0410923103100438 0 0 0 0 0 0 0 0 0 0.234023762748191 0 0.220507901126754 0.0261703400313175 0.0147657695657213 0.0264299386762827 0 0 0 0 0 0 0 0 0 0 0 0 0 0 0 0 0 0 0 0 0 0 0 0 0 0 0 0 0 0 0 0 0 0 0 0 0 0 0 0 0
0 0 0 0 0 0 0 0 0 0 0 0 0.00451730275879928 0 0 0 0 0 0 0 0 0 0 0 0 0 0 0 0 0 0 0 0 0 0 0 0 0 0 0 0 0 0 0 0 0 0 0 0 0 0 0 0 0 0 0 0 0 0 0 0 0 0 0 0 0 0 0 0 0 0 0 0 0 0 0 0 0 0 0 0 0 0 0 0 0 0 0 0 0 0 0 0 0 0 0 0 0 0 0 0 0 0 0 0 0 0.0120615196912347 0 0 0 0 0 0 0 0.0104497455810992 0.0048848761650846 0.0215117177765384 0.00202755562242469 0.0090121359065109 0.020475431309601 0 0 0 0 0 0 0 0 0 0 0 0 0 0 0 0 0 0 0 0 0 0 0 0 0 0 0 0 0 0 0 0 0 0 0 0 0 0 0 0 0 0 0 0 0 0.00719800433128427 0 0 0 0 0 0 0 0 0 0 0.0976699628022766 0 0 0 0 0 0 0.0039751912219682 0 0 0 0 0 0 0 0 0 0 0 0 0 0 0 0 0 0 0 0 0 0 0 0 0 0 0 0.0948783865070674 0 0 0 0 0.0167477742981239 0 0 0 0.0156584929346072 0 0 0 0 0.00604776670045821 0.00987895028587364 0 0 0 0 0 0 0 0 0 0 0 0 0 0 0 0 0 0 0 0 0 0 0 0 0 0 0 0 0 0 0 0 0 0 0 0 0 0 0 0 0 0 0 0 0 0.0748814609189182 0 0 0.264262426265319 0.00981260925915378 0.174765946724976 0.127672014939462 0 0 0.0116107279992182 0 0 0 0 0 0 0 0 0 0 0 0 0 0 0 0 0 0 0 0 0 0 0 0 0 0 0 0 0 0 0 0 0 0 0 0
0 0 0 0 0 0 0 0 0 0 0 0 0 0 0 0 0 0 0 0 0 0 0 0 0 0 0 0.0271494854559619 0 0 0 0 0 0 0 0 0 0 0 0 0 0 0 0 0 0 0 0 0 0 0 0 0 0 0 0 0 0 0 0 0 0 0 0 0 0 0 0 0 0 0 0 0 0 0 0 0 0 0 0 0 0 0 0 0 0 0 0 0 0 0 0 0 0 0 0 0 0 0 0 0 0 0 0 0 0 0 0 0 0 0 0 0 0 0 0 0 0 0 0 0 0 0 0.0119132217543332 0 0 0 0 0 0 0 0 0 0 0 0 0 0 0 0 0 0 0 0 0 0 0 0 0 0 0 0 0 0 0 0 0 0 0 0 0 0 0 0 0 0 0 0 0 0 0 0 0 0 0 0 0 0 0 0 0.0128253519749981 0 0 0 0 0 0 0 0 0 0 0 0 0 0 0 0 0 0 0 0 0 0 0 0 0 0 0 0 0.0611318077196003 0 0 0 0 0 0 0 0 0 0 0 0 0 0 0 0 0 0 0 0 0 0 0 0 0 0 0 0 0 0 0 0 0 0 0 0 0 0 0 0 0 0 0 0 0 0 0 0 0 0 0 0.0395002919764487 0 0 0 0.131037832590746 0.0874109332014715 0.0658147877676442 0 0.125523401356593 0 0.0113269069451182 0.0279070380638804 0 0 0 0.398458941193204 0 0 0 0 0 0 0 0 0 0 0 0 0 0 0 0 0 0 0 0 0 0 0 0 0 0 0 0 0 0 0 0 0 0 0 0 0 0 0 0 0
0 0 0 0 0 0 0 0 0 0 0 0 0 0 0 0 0 0 0 0 0 0 0 0 0 0 0 0 0 0 0 0 0 0 0 0 0 0 0 0 0 0 0 0 0 0 0 0 0 0 0 0 0 0 0 0 0 0 0 0 0 0 0 0 0 0 0 0 0 0 0 0 0 0 0 0 0 0 0 0 0 0 0 0 0 0 0 0 0 0 0 0 0 0 0 0 0 0 0 0 0 0 0 0 0 0 0 0 0 0 0 0 0 0 0 0 0 0 0 0.00363050782028703 0 0 0 0 0 0 0 0 0 0 0 0 0 0 0 0 0 0 0 0 0 0 0 0 0 0 0 0 0 0 0 0 0 0 0 0 0 0 0 0 0 0 0 0 0 0 0 0 0 0 0 0 0 0 0 0 0.0185536212976117 0 0 0 0 0 0 0.00553172692521074 0 0 0 0 0 0 0 0 0 0 0 0 0 0 0 0 0 0 0 0 0 0 0 0 0 0 0 0 0 0 0 0 0 0 0 0 0 0 0 0 0 0 0 0 0 0 0 0 0 0 0 0 0 0 0 0 0 0 0 0 0 0 0 0 0 0 0 0 0 0 0 0 0 0 0 0 0 0 0 0 0 0 0.0159577061946965 0 0 0 0 0.0539113548080484 0.00688702746861058 0.362961861298772 0 0 0.120766096491942 0.231918164738167 0.179881932956654 0 0 0 0 0 0 0 0 0 0 0 0 0 0 0 0 0 0 0 0 0 0 0 0 0 0 0 0 0 0 0 0 0 0 0 0 0 0 0
0 0 0 0 0 0 0 0 0 0 0 0 0 0 0 0 0 0 0 0 0 0 0 0 0 0 0 0.0161227581491352 0 0 0 0 0 0 0 0 0 0 0 0 0 0 0 0 0 0 0 0 0 0 0 0 0 0.00386830110024938 0 0 0 0 0 0 0 0 0 0 0 0 0 0 0 0 0 0 0 0 0 0 0 0 0 0 0 0 0 0 0 0 0 0 0 0 0 0 0 0 0 0 0 0 0 0 0 0 0 0 0 0.0031168464592241 0 0 0 0 0 0 0 0 0 0 0 0 0 0 0 0 0 0.00994332558429054 0 0 0 0 0 0 0 0 0 0 0 0 0 0 0 0 0 0 0 0 0 0 0 0 0 0 0 0 0 0 0 0 0 0 0 0 0 0 0 0 0 0 0 0 0 0 0 0 0 0 0.0134752498818239 0 0 0 0 0 0 0 0 0 0 0 0 0 0 0 0 0 0 0 0 0 0 0 0 0 0 0 0 0 0 0 0 0 0 0.150751942619736 0 0 0 0 0 0 0 0 0 0 0 0 0 0 0 0 0 0 0 0 0 0 0 0 0 0 0 0 0 0 0 0 0 0 0 0 0 0 0 0 0 0 0 0 0 0 0 0 0 0 0 0.0150807913280853 0 0 0 0.296585808209374 0.0519987590555178 0 0.0164586385384058 0 0 0.0498759745796314 0.0120435310488523 0.0131671575869246 0.170269506957052 0.117985050134878 0 0.028470970275713 0 0 0.0307853884911073 0 0 0 0 0 0 0 0 0 0 0 0 0 0 0 0 0 0 0 0 0 0 0 0 0 0 0 0 0 0 0 0 0 0 0 0 0
0 0 0 0 0 0 0 0 0 0 0 0 0 0 0 0 0 0 0 0 0 0 0 0 0 0 0 0 0 0 0 0 0 0 0 0 0 0 0 0 0 0 0 0 0 0 0 0 0 0 0 0 0 0 0 0 0 0 0 0 0 0 0 0 0 0 0 0 0 0 0 0 0 0 0 0 0 0 0 0 0 0 0 0 0 0 0 0 0 0 0 0 0 0 0 0 0 0 0 0 0 0 0 0 0 0 0.0113247017877847 0 0 0 0 0 0 0 0 0 0.0158530303376806 0 0 0.00874329435627898 0 0 0 0 0 0 0 0 0 0 0 0 0 0 0 0 0 0 0 0 0 0 0 0 0 0 0 0 0 0 0 0 0 0 0 0 0 0 0 0 0 0 0 0 0 0 0 0 0 0 0 0 0 0 0 0 0.00818728254528283 0 0 0 0 0 0 0 0 0 0 0 0 0 0 0 0 0 0 0 0 0 0 0 0 0 0 0 0 0 0 0 0 0 0 0 0 0 0 0 0 0 0 0 0 0 0 0 0 0 0.0138327616859844 0 0 0 0 0 0 0 0 0 0 0 0 0 0 0 0 0 0 0 0 0 0 0 0 0 0 0 0 0 0 0 0 0 0 0 0 0 0 0 0 0 0 0 0 0 0 0.339076780279119 0 0.327604928742607 0.0411657447426375 0 0.222554814384144 0 0 0 0.0116566611384819 0 0 0 0 0 0 0 0 0 0 0 0 0 0 0 0 0 0 0 0 0 0 0 0 0 0 0 0 0 0 0 0 0 0 0
0 0 0 0 0 0 0 0 0 0 0 0 0 0 0 0 0 0 0 0 0 0 0 0 0 0 0 0 0 0 0 0 0 0 0 0 0 0 0 0 0 0 0 0 0 0 0 0 0 0 0 0 0 0 0 0 0 0 0 0 0 0 0 0 0 0 0 0 0 0 0 0 0 0 0 0 0 0 0 0 0 0 0 0 0 0 0 0 0 0 0 0 0 0 0 0 0 0 0 0 0 0 0 0 0 0 0.0324187988195679 0 0 0 0 0 0 0 0 0.0139808466484071 0.034338153124383 0.00385676395344212 0 0.0225687032247735 0 0 0 0 0 0 0 0 0 0 0 0 0 0 0 0 0 0 0 0 0 0 0 0 0 0 0 0 0 0 0 0 0 0 0 0 0 0 0 0 0 0 0 0 0.0112248323998513 0.0177411141858337 0 0 0 0 0 0 0 0 0 0 0.0692654314124724 0 0 0 0 0 0 0 0 0 0 0 0 0 0 0 0 0 0 0 0 0 0 0 0 0 0 0 0 0 0 0 0 0 0 0.0181097607143705 0 0 0 0 0 0 0 0 0.0178994395324799 0 0 0 0 0.011745273257468 0 0 0 0 0 0 0 0 0 0 0 0 0 0 0 0 0 0 0 0 0 0 0 0 0 0 0 0 0 0 0 0 0 0 0 0.00337282315950181 0 0 0 0 0 0 0 0 0 0 0 0.244811220889755 0 0.251129410751559 0 0.219953746642681 0 0 0 0.0275836812834537 0 0 0 0 0 0 0 0 0 0 0 0 0 0 0 0 0 0 0 0 0 0 0 0 0 0 0 0 0 0 0 0 0 0 0 0
0 0 0 0 0 0 0 0 0 0 0 0 0 0 0 0 0 0 0 0 0 0 0 0 0 0 0 0 0 0 0 0 0 0 0 0 0 0 0 0 0 0 0 0 0 0 0 0 0 0 0 0 0 0.0075593192963414 0 0 0 0 0 0 0 0 0 0 0 0 0 0 0 0 0 0 0 0 0 0 0 0 0 0 0 0 0 0 0 0 0 0 0 0 0 0 0 0 0 0 0 0 0 0 0 0 0 0 0 0 0 0 0 0 0 0 0 0 0 0 0 0 0 0 0 0 0 0 0 0 0 0 0.0173632594772949 0 0 0 0 0 0 0 0 0 0 0 0 0 0 0 0 0 0 0 0 0 0 0 0 0 0 0 0 0 0 0 0 0 0 0 0 0 0 0 0 0 0 0 0 0 0 0 0 0 0 0 0 0 0 0 0 0 0 0 0 0 0 0 0 0 0 0 0.0141622263108109 0 0 0 0 0 0 0 0 0 0 0 0 0 0 0 0 0 0 0 0 0 0.519427495869729 0 0 0 0 0 0 0 0.0161652647764944 0 0 0 0 0 0 0 0 0 0 0 0 0 0 0 0 0 0 0 0 0 0 0 0 0 0 0 0 0 0 0 0 0 0 0 0 0 0 0 0 0 0 0 0 0 0 0 0 0 0 0 0 0 0.126207994021679 0.207031772939701 0.0920826673079485 0 0 0 0 0 0 0 0 0 0 0 0 0 0 0 0 0 0 0 0 0 0 0 0 0 0 0 0 0 0 0 0 0 0 0
0 0 0 0 0 0 0 0 0 0 0 0 0 0 0 0 0 0 0 0 0 0 0 0 0 0 0 0.00515757230633418 0 0 0 0 0 0 0 0 0 0 0 0 0 0 0 0 0 0 0 0 0 0 0 0 0 0.0402078560336713 0 0 0 0 0 0 0 0 0 0 0.00387996106602091 0 0 0 0 0 0 0 0 0 0 0 0 0 0 0 0 0 0 0 0 0 0 0 0 0 0 0 0 0 0 0 0 0 0 0 0 0 0 0 0 0 0 0 0 0 0 0 0 0 0 0 0 0 0 0 0 0 0.00415470353101203 0 0 0 0 0 0.00556715131258807 0.0166692723827862 0 0 0 0 0 0 0 0 0 0 0 0 0 0 0 0 0 0 0 0 0 0 0 0 0.0106362847572167 0 0 0 0 0 0 0 0 0 0 0 0 0 0 0 0 0 0 0 0.055076329390397 0 0 0 0 0 0 0 0 0 0 0 0 0 0 0 0 0 0 0 0 0 0 0 0 0 0 0 0 0 0 0 0 0 0 0.0201727232141422 0 0 0 0 0 0 0 0 0.164456378377728 0 0 0 0 0 0 0 0 0 0 0 0 0 0 0 0 0 0 0 0 0 0 0 0 0 0 0 0 0 0 0 0 0 0 0 0 0 0 0 0 0 0 0 0 0 0 0.0800548251248253 0 0 0 0 0 0 0 0 0 0 0.0652580635294171 0 0 0.0760333311569795 0 0.0122580424271615 0.412609841430001 0 0 0 0 0 0 0 0 0 0 0 0 0 0 0 0 0 0 0 0.0278076639597194 0 0 0 0 0 0 0 0 0 0 0 0 0 0 0
0 0 0 0 0 0 0 0 0 0 0 0 0 0 0 0 0 0 0 0 0 0 0 0 0 0 0 0 0 0 0 0 0 0 0 0 0 0 0 0 0 0 0 0 0 0 0 0 0 0 0 0 0 0 0 0 0 0 0 0 0 0 0 0 0 0 0 0 0 0 0 0 0 0 0 0 0 0 0 0 0 0 0 0 0 0 0 0 0 0 0 0 0 0 0 0 0 0 0 0 0 0 0 0 0 0 0.0231472570763619 0 0 0 0 0 0 0 0 0.0107933051485703 0.0172997593887074 0 0 0.0140808218233407 0 0 0 0 0 0 0 0 0 0.00479399262152853 0 0 0 0 0 0 0 0 0 0 0 0 0 0 0 0 0 0 0 0 0 0 0 0 0 0 0 0 0 0 0 0 0 0 0.0862117069475038 0 0 0 0 0 0 0 0 0 0 0 0.117828842658508 0 0 0 0.0363948761608913 0 0 0 0 0 0 0 0 0 0 0 0 0 0 0 0 0 0 0 0 0 0 0 0 0 0 0 0 0 0 0 0 0 0 0 0 0 0 0.0859066356375693 0 0 0 0 0 0 0 0 0 0 0 0 0 0 0 0 0 0 0 0 0 0 0 0 0 0 0 0 0 0 0 0 0 0 0 0 0 0 0 0 0 0 0 0 0 0.0691692094069918 0 0 0 0 0 0 0 0.0696961325133184 0 0 0 0 0.0863506969638736 0.263212379908862 0.0258686209261443 0 0.0892457628178282 0 0 0 0 0 0 0 0 0 0 0 0 0 0 0 0 0 0 0 0 0 0 0 0 0 0 0 0 0 0 0 0 0 0 0
0 0 0 0 0 0 0 0 0 0 0 0 0 0 0 0 0 0 0 0 0 0 0 0 0 0 0 0 0 0 0 0 0 0 0 0 0 0 0 0 0 0 0 0 0 0 0 0 0 0 0 0 0 0.0127746762786234 0 0 0 0 0 0 0 0 0 0 0 0 0 0 0 0 0 0 0 0 0 0 0 0 0 0 0 0 0 0 0 0 0 0 0 0 0 0 0 0 0 0 0 0 0 0 0 0 0 0 0 0 0 0 0 0 0 0 0 0 0 0 0 0 0 0 0 0 0 0 0 0 0 0 0 0 0 0 0 0 0 0 0 0 0 0 0 0 0 0 0 0 0 0 0 0 0 0 0 0 0.00979188964523146 0 0 0 0 0 0 0 0 0 0 0 0 0 0 0 0 0 0 0 0 0 0 0 0 0 0 0 0 0 0 0 0 0 0 0 0 0 0 0 0 0 0 0 0 0 0 0 0 0 0 0 0 0 0 0 0 0 0 0 0 0 0 0 0.23744945734505 0 0 0 0 0 0 0 0 0 0 0 0 0 0 0 0 0 0 0 0 0 0 0 0 0 0 0 0 0 0 0 0 0 0 0 0 0 0 0 0 0 0 0 0 0 0 0 0 0 0 0 0 0 0 0 0 0 0 0.0239750551019121 0 0.0778259896914721 0.578854201280263 0.0593287306574482 0 0 0 0 0 0 0 0 0 0 0 0 0 0 0 0 0 0 0 0 0 0 0 0 0 0 0 0 0 0 0 0 0 0 0 0
0 0 0 0 0 0 0 0 0 0 0 0 0 0 0 0 0 0 0 0 0 0 0 0.0241333218236835 0 0 0 0 0 0 0 0 0 0 0 0 0 0 0 0 0.00590908195131625 0 0 0 0 0 0 0.0153218816136456 0 0 0 0 0 0 0 0 0 0 0 0 0 0.0143677776826697 0 0 0 0 0 0 0 0 0 0 0.0210421204649858 0 0 0 0 0 0 0 0 0 0 0 0 0 0 0 0 0 0 0 0 0 0 0 0 0 0 0 0 0 0 0 0 0 0 0 0 0 0 0 0 0 0 0 0 0 0 0 0 0 0 0 0 0 0.00615347503037251 0 0 0 0 0 0 0 0 0 0 0 0 0 0 0 0 0 0 0 0 0 0 0 0 0 0 0 0 0 0 0 0 0 0 0 0 0 0 0 0 0.00638046383643389 0 0.0329915765624445 0.0944909338050343 0.25345232947654 0 0 0 0 0 0 0 0 0 0 0 0 0 0 0 0.0187297117092668 0.00549578283812564 0.0201177922862224 0 0.0374748177362811 0 0 0 0 0 0.0020648665799113 0 0 0 0.0151804490804376 0.130626701418144 0.00222667730929777 0.209677418402882 0 0 0 0 0 0 0 0 0 0 0 0 0 0 0 0 0 0 0.0384654281669059 0 0 0 0 0 0 0 0.00543089833233007 0 0 0 0 0 0.00302370313514197 0 0 0 0 0.00935018475807259 0 0 0 0 0 0 0 0 0 0 0 0 0 0 0.00702349194610299 0 0 0 0 0 0 0 0 0 0 0 0 0 0 0 0 0 0 0 0 0 0 0 0 0 0 0 0 0 0 0 0 0 0 0 0 0 0 0 0 0 0 0 0 0 0 0 0 0 0 0 0 0 0 0 0 0.00400851847171345 0 0.00191551929347851 0.0149450762885597
0 0 0 0 0 0 0 0 0 0 0 0 0 0 0 0 0 0 0 0 0 0 0 0 0 0 0 0 0 0 0 0 0 0 0 0 0 0 0 0 0 0 0 0 0 0 0 0 0 0 0 0 0 0 0 0 0 0 0 0 0 0 0 0 0 0 0 0 0 0 0 0 0 0 0 0 0 0 0 0 0 0 0 0 0 0 0 0 0 0 0 0 0 0 0 0 0 0 0 0 0 0 0 0 0 0 0 0 0 0 0 0 0 0 0 0 0 0 0 0 0 0 0 0 0 0 0 0 0 0 0 0 0 0 0 0 0 0 0 0 0 0 0 0 0 0 0 0 0 0 0 0 0 0 0 0 0 0 0 0.0140649879966044 0 0.015945683925222 0 0 0 0 0 0 0 0 0 0 0 0 0 0 0 0 0 0.0542355809175521 0.0359862764313122 0 0 0 0 0 0 0 0 0 0 0 0 0 0 0 0 0 0 0 0 0 0 0 0 0 0 0 0 0 0 0 0 0.0599022495735534 0 0 0 0 0 0 0 0 0 0 0 0 0 0 0 0 0 0 0 0 0 0 0 0 0.243629621695541 0.07712750334103 0.0571392941386776 0 0 0 0 0 0 0 0 0 0.0237565457370758 0 0 0 0 0 0 0 0 0 0 0 0 0 0 0 0 0 0 0 0 0 0 0 0 0 0 0 0 0 0 0 0 0 0 0 0 0 0.0233016828780168 0.0107885380541559 0 0 0 0.153380761499647 0.230741273811612 0 0 0 0 0 0 0 0 0 0 0 0 0 0 0 0 0 0 0 0 0 0 0
0 0 0 0 0 0 0 0 0 0 0 0 0 0 0 0 0 0 0 0 0 0 0 0 0 0 0 0 0 0 0 0 0 0 0 0 0 0 0 0 0 0 0 0 0 0 0 0 0 0 0 0 0 0 0 0 0 0 0 0 0 0 0 0 0 0 0 0 0 0 0 0 0 0 0 0 0 0 0 0 0 0 0 0 0 0 0 0 0 0 0 0 0 0 0 0 0 0 0 0 0 0 0 0 0 0 0 0 0 0 0 0 0 0 0 0 0 0 0 0 0 0 0 0 0 0 0 0 0 0 0 0 0 0 0 0 0 0 0 0 0 0 0 0 0 0 0 0 0 0 0 0 0 0 0 0 0 0.0158046501168072 0 0.0972235239823975 0.0638385855795699 0.0638265373058658 0.0466660278540174 0 0 0 0 0 0 0 0 0 0 0 0 0.013654496500619 0 0 0 0 0 0 0 0.0656944502945279 0 0 0 0 0 0 0 0 0 0.0900423141106415 0 0 0.0113514211640838 0 0 0 0 0 0 0 0 0 0 0 0 0 0 0 0 0 0 0 0 0.0200754035879846 0 0 0.0127950295123802 0 0 0 0 0 0 0 0 0 0 0 0 0 0 0 0 0 0 0 0 0 0 0 0 0 0 0 0 0 0 0 0 0 0.00143473608032495 0 0 0 0 0 0 0 0 0 0 0 0 0 0 0 0 0 0 0 0 0 0 0 0 0 0 0 0 0 0 0 0.0805191263367186 0.00362353213285068 0.16453879925732 0.0364349830953839 0.0141079055464497 0 0 0 0 0 0.00935541581984578 0 0 0 0 0 0 0 0 0 0 0 0 0.189013061722211 0 0 0 0 0 0 0 0
0 0 0 0 0 0 0 0 0 0 0 0 0 0 0 0 0 0 0 0 0 0 0 0 0 0 0 0 0 0 0 0 0 0 0 0 0 0 0 0 0 0 0 0 0 0 0 0 0 0 0 0 0 0 0 0 0 0 0 0 0 0 0 0 0 0 0 0 0 0 0 0 0 0 0 0 0 0 0 0 0 0 0 0 0 0 0 0 0 0 0 0 0 0 0 0 0 0 0 0 0 0 0 0 0 0 0 0 0 0 0 0 0 0 0 0 0 0 0 0 0 0 0 0 0 0 0 0 0 0 0 0 0 0 0 0 0 0 0 0 0 0 0 0 0 0 0 0 0 0 0 0 0 0 0 0 0 0 0 0.0352131397866195 0.0481306674984934 0 0 0 0 0 0 0 0 0 0 0 0 0 0 0 0 0 0 0 0 0 0 0 0 0 0 0 0 0 0 0 0 0 0 0 0 0 0 0 0 0 0 0 0 0 0 0 0 0 0 0 0 0 0 0 0 0 0 0 0 0 0.0318208898412303 0 0 0 0 0 0 0 0 0 0 0 0 0 0 0 0 0 0 0 0 0 0 0 0 0 0 0 0 0 0 0 0 0 0 0 0 0 0 0 0 0 0 0 0 0 0 0 0 0 0 0 0 0 0 0 0 0 0 0 0 0 0 0.348103629514156 0 0 0.014366096906811 0.32571609758417 0.066556490212397 0 0 0 0 0 0 0 0 0 0 0 0 0 0 0 0 0 0 0.130092988656122 0 0 0 0 0 0 0 0
0 0 0 0 0 0 0 0 0 0 0 0 0 0 0 0 0 0 0 0 0 0 0 0 0 0 0 0 0 0 0 0 0 0 0 0 0 0 0 0 0 0 0 0 0 0 0 0 0 0 0 0 0 0 0 0 0 0 0 0 0 0 0 0 0 0 0 0 0 0 0 0 0 0 0 0 0 0 0 0 0 0 0 0 0 0 0 0 0 0 0 0 0 0 0 0 0 0 0 0 0 0 0 0 0 0 0 0 0 0 0 0 0 0 0 0 0 0 0 0 0 0 0 0 0 0 0 0 0 0 0 0 0 0 0 0 0 0 0 0 0 0 0 0 0 0 0 0 0 0 0 0 0 0 0 0 0 0 0.0158662031827959 0.059029318826108 0.112004784640613 0.0638681109966821 0 0 0 0 0 0 0 0 0 0 0 0 0 0 0 0.0277876336451958 0 0 0 0 0 0.00311662106625971 0 0 0 0 0 0 0 0 0 0 0.0278394218038623 0 0 0 0.0926630338661899 0 0 0 0 0 0 0 0.0132893203180246 0 0 0 0 0 0 0 0 0 0 0 0 0 0 0 0 0 0 0 0 0 0 0 0 0 0 0 0 0 0 0 0 0 0 0 0 0.0184672200980083 0 0 0 0 0 0 0.0187695666455416 0 0 0 0 0 0 0 0 0 0 0 0 0 0 0 0 0 0 0 0 0 0 0 0 0 0 0 0 0 0 0 0 0 0 0.00631056809928531 0 0 0.00349523928846127 0.0265397229000205 0.115292477804466 0 0 0 0 0.153425817711521 0.16758091923636 0 0 0.0160308917010078 0 0 0 0 0 0.0103850586724185 0.0111135902887403 0.00869813577072494 0 0 0 0 0 0.0284263434377134 0 0 0 0
0 0 0 0 0 0 0 0 0 0 0 0 0 0 0 0 0 0 0 0 0 0 0 0 0 0 0 0 0 0 0 0 0 0 0 0 0 0 0 0 0 0 0 0 0 0 0 0 0 0 0 0 0 0 0 0 0 0 0 0 0 0 0 0 0 0 0 0 0 0 0 0 0 0 0 0 0 0 0 0 0 0 0 0 0 0 0 0 0 0 0 0 0 0 0 0 0 0 0 0 0 0 0 0 0 0 0 0 0 0.003985087788395 0 0 0 0 0 0 0 0 0 0 0 0 0 0 0 0 0 0 0 0 0 0 0 0 0 0 0 0 0 0 0 0 0 0 0 0 0 0 0 0 0 0 0 0 0 0 0.0116121056742025 0.0509621442991694 0 0.191204452363134 0 0.121334946299415 0.0725957196267349 0 0 0 0 0 0 0 0 0 0 0 0 0.012668476296957 0 0 0 0.00462696874347349 0 0 0 0.137019877144845 0 0 0 0 0 0 0 0 0 0.0301767792671446 0 0 0 0 0 0 0 0 0 0 0 0 0 0 0 0 0 0 0 0 0 0 0 0 0 0 0.0175032856553084 0 0 0 0 0 0 0 0 0 0 0 0 0 0 0 0 0 0 0 0 0 0 0 0 0 0 0 0 0 0 0 0 0 0 0 0 0 0 0 0 0 0 0 0 0 0 0 0 0 0 0 0 0 0 0 0 0 0 0 0 0 0 0 0.00658176667143483 0.26860513841876 0.00542469452117336 0.0032763219050284 0 0.0491970341607551 0.00922747683039306 0 0.00399772433367657 0 0 0 0 0 0 0 0 0 0 0 0 0 0 0 0 0 0 0 0 0 0 0 0 0
0 0 0 0 0 0 0 0 0 0 0 0 0 0 0 0 0 0 0 0 0 0 0 0 0 0 0 0 0 0 0 0 0 0 0 0 0 0 0 0 0 0 0 0 0 0 0 0 0 0 0 0 0 0 0 0 0 0 0 0 0 0 0 0 0 0 0 0 0 0 0 0 0 0 0 0 0 0 0 0 0 0 0 0 0 0 0 0 0 0 0 0 0 0 0 0 0 0 0 0 0 0 0 0 0 0 0 0 0 0 0 0 0 0 0 0 0 0 0 0 0 0 0 0 0 0 0 0 0 0 0 0 0 0 0 0 0 0 0 0 0 0 0 0 0 0 0 0 0 0 0 0 0 0 0 0 0 0 0.0262073852054689 0.092315084348468 0.236737898164105 0.150874973662874 0 0 0 0 0 0 0 0 0 0 0 0 0 0 0 0 0 0 0 0 0 0 0 0 0 0 0.00404861874104173 0 0 0 0 0.00714861712212491 0.0101688229456249 0 0 0 0.00607307048474538 0 0 0 0 0 0 0 0 0 0 0 0 0 0 0 0 0 0 0.0103142129458922 0 0 0 0 0.0119420441419332 0 0 0 0 0 0 0 0 0 0 0 0 0 0 0 0 0 0 0 0 0.0258610975828884 0 0 0 0 0 0 0 0 0 0 0.0024088881533771 0 0 0 0 0 0 0 0 0 0 0 0 0 0 0 0 0 0 0 0 0 0 0 0 0 0 0 0 0 0.00216688544791058 0.04229438611126 0.0874568596072124 0.0176898518862614 0.0349830026269558 0 0.131920708838835 0 0 0 0 0.00755307055301851 0.0344350398427148 0 0 0.00289256801919262 0 0 0 0.0196020683274826 0.00868701614778049 0 0 0 0 0 0 0 0 0 0 0 0 0.026217829092833
0 0 0 0 0 0 0 0 0 0 0 0 0 0 0 0 0 0 0 0 0 0 0 0 0 0 0 0 0 0 0 0 0 0 0 0 0 0 0 0 0 0 0 0 0 0 0 0 0 0 0 0 0 0 0 0 0 0 0 0 0 0 0 0 0 0 0 0 0 0 0 0 0 0 0 0 0 0 0 0 0 0 0 0 0 0 0 0 0 0 0 0 0 0 0 0 0 0 0 0 0 0 0 0 0 0 0 0 0 0 0 0 0 0 0 0 0 0 0 0 0 0 0 0 0 0 0 0 0 0 0 0 0 0 0 0 0 0 0 0 0 0 0 0 0 0 0 0 0 0 0 0 0 0 0 0 0 0 0.0828272515528855 0.0312046677322381 0.222839084379544 0.0277697248525432 0 0 0 0 0.0351491949381064 0 0 0 0 0 0 0 0 0 0 0.020142607080922 0 0 0 0 0 0.00425786020809181 0 0 0 0 0 0 0 0 0 0 0.014047768447736 0 0 0 0.0177484167763384 0 0 0 0 0 0 0 0 0 0 0 0 0 0 0 0 0 0 0.0100481265897542 0 0 0 0 0 0 0 0 0 0 0 0 0 0 0 0 0 0 0 0 0 0 0 0 0 0.0235484301185758 0 0 0 0 0 0 0 0 0 0 0 0 0 0 0 0 0 0 0 0 0 0 0 0 0 0 0 0 0 0 0 0 0 0 0 0 0 0 0 0 0 0.0188759692511408 0.0205981222872302 0.088575038538461 0.00756281868324582 0.152053191695582 0 0 0 0 0 0.0741891039723047 0.0727307806847846 0 0 0.00326988875081638 0 0 0 0.0120550743545924 0 0 0.0319187791152985 0.00614180328492267 0 0 0 0 0 0.00856894366878477 0 0 0 0.0138773530361006
0 0 0 0 0 0 0 0 0 0 0.00384104021018155 0 0 0 0 0 0 0 0 0 0 0 0 0 0 0 0 0 0 0 0 0 0 0 0 0 0 0 0 0 0 0 0 0 0 0 0.00366432637318423 0 0 0 0 0 0 0 0 0 0 0 0 0 0 0.0259165049004408 0 0.0132787385237343 0 0 0 0 0 0 0.00936213136246376 0 0 0 0 0 0 0 0.00597137122172465 0 0 0 0 0 0 0 0 0 0 0 0 0 0 0 0 0 0 0 0 0 0 0 0 0 0 0 0 0 0 0 0 0 0 0 0 0 0 0 0 0 0 0 0 0 0 0 0 0 0 0 0 0 0 0 0.00742312960301118 0 0 0 0 0 0 0 0 0 0 0 0 0 0 0 0 0 0 0 0 0 0 0.0107085994858722 0 0 0 0.0132118397787089 0 0 0 0 0 0 0 0 0 0.0355360822697438 0 0 0 0 0.0227227609646841 0 0 0.11738464175523 0 0 0 0.457750700773168 0 0 0 0 0 0 0.00938771918130008 0 0 0 0 0 0 0 0 0 0.0130575235908174 0 0 0 0.0370703625800212 0 0 0 0 0 0 0 0 0 0 0 0 0.0141513072867757 0 0.0242982005961764 0 0 0 0.0321080900260398 0 0 0 0 0.0977952926034811 0.0242208450753636 0 0 0 0 0 0 0 0 0 0 0 0 0 0 0 0 0 0 0 0 0 0 0 0 0 0 0 0 0 0 0.0108196013338022 0 0 0 0 0 0 0 0 0 0 0 0 0 0 0 0 0 0 0 0 0 0 0 0 0 0 0 0 0 0 0 0 0 0 0 0 0 0 0 0 0 0.0103191905040746 0 0 0 0 0 0 0 0 0 0 0 0 0 0 0
0 0 0 0 0 0 0 0 0 0 0 0 0 0 0 0 0 0 0 0 0 0 0 0 0 0 0 0 0 0 0 0 0 0 0 0 0 0 0 0 0 0 0 0 0 0 0 0 0 0 0 0 0 0 0 0 0 0 0 0 0 0 0 0 0 0 0 0 0 0 0 0 0 0 0 0 0 0.019303632727143 0.0149217070524943 0 0 0 0 0 0 0 0 0 0 0 0 0 0 0 0 0 0 0 0 0 0 0 0 0 0 0 0 0 0 0 0 0 0 0 0 0 0 0 0 0 0 0 0 0 0 0 0 0 0 0 0 0 0 0 0 0 0 0 0 0 0 0 0 0 0 0 0 0 0 0 0 0 0 0 0 0 0 0 0 0.018879149917979 0 0 0.0484486761197527 0 0 0 0 0 0 0 0 0 0 0 0 0 0 0 0 0.0234255574492474 0 0 0 0.132961700304271 0 0 0 0 0 0 0 0 0 0 0 0 0 0 0 0 0 0 0 0 0 0 0 0 0 0 0 0 0 0 0 0 0 0.0569278982142135 0 0 0 0 0.016489909800413 0 0 0 0 0 0 0 0 0 0 0 0 0 0 0 0.475553390598017 0 0 0 0 0 0 0 0 0 0 0 0 0 0 0 0 0 0 0 0 0 0 0 0 0 0 0 0 0 0 0 0 0 0 0 0 0 0 0 0 0 0 0 0 0 0 0 0 0 0.0241846596227113 0 0 0 0 0.121891418266943 0 0 0 0 0 0 0 0 0 0 0 0 0 0 0.0470122999268153 0 0 0 0 0 0 0 0 0
0 0 0 0 0 0 0 0 0 0 0 0 0 0 0 0 0 0 0 0 0 0 0 0 0 0 0 0 0 0 0 0 0 0 0 0 0 0 0 0 0 0 0 0 0 0 0 0 0 0 0 0 0 0 0 0 0 0 0 0 0 0 0 0 0 0 0 0 0 0 0 0 0 0 0 0 0 0 0 0 0 0 0 0 0 0 0 0 0 0 0 0 0 0 0 0 0 0 0 0 0 0 0 0 0 0 0 0 0 0 0 0 0 0 0 0 0 0 0 0 0 0 0 0 0 0 0 0 0 0 0 0 0 0 0 0 0 0 0 0 0 0 0 0 0 0 0 0 0 0 0 0 0 0 0 0 0 0 0 0 0 0 0 0 0 0 0 0 0 0 0 0 0 0 0 0 0 0 0 0 0 0 0.085469579780152 0.686433403625121 0 0 0 0 0 0 0 0 0 0 0 0 0 0 0 0 0 0 0 0 0 0 0 0 0 0 0 0 0 0 0 0 0 0 0 0 0 0 0 0 0 0 0 0 0 0 0 0.0398701070048827 0 0 0 0 0 0 0 0 0 0 0 0 0 0 0 0 0 0 0 0 0 0 0 0 0 0 0 0 0 0 0 0 0 0 0 0 0 0 0 0 0 0 0 0 0 0 0 0 0 0 0 0 0.122393250184652 0 0 0 0 0 0 0 0.0569216365508318 0 0 0 0 0 0 0 0 0 0 0 0 0 0.00891202285436016 0 0 0 0 0 0 0 0 0 0 0
0 0 0 0 0 0 0 0 0 0 0 0 0 0 0 0 0 0 0 0 0 0 0 0 0 0 0 0 0 0 0 0 0 0 0 0 0 0 0 0 0 0 0 0 0 0 0 0 0 0 0 0 0 0 0 0 0 0 0 0 0 0 0 0 0 0 0 0 0 0 0 0 0 0 0 0 0 0 0 0 0 0 0 0 0 0 0 0 0 0 0 0 0 0 0 0 0 0 0 0 0 0 0 0 0 0 0 0 0 0 0 0 0 0 0 0 0 0 0 0 0 0 0 0 0 0 0 0 0 0 0 0 0 0 0 0 0 0 0 0 0 0 0 0 0 0 0 0 0 0 0 0 0 0 0 0 0 0 0 0 0 0 0 0 0 0 0 0 0 0 0 0 0 0 0 0 0 0 0 0 0 0 0 0 0 0 0 0 0 0 0 0 0 0 0 0 0 0.100526011561383 0.0166889384079513 0 0 0 0 0 0 0 0 0 0 0 0 0 0 0 0 0 0 0 0 0 0 0 0 0 0 0 0 0 0 0 0 0 0 0 0.0121170964291911 0 0 0 0.0728299856825748 0.103133135059314 0.0171142931317407 0.160362562250575 0.123173916768097 0 0.0831485536785323 0.0332011206346157 0 0 0.0227327725329501 0.0531349010279753 0.00590040367425644 0.0935706682503522 0 0 0.00405051165946246 0 0 0 0 0 0 0 0 0 0 0 0 0 0 0 0 0 0 0 0 0 0 0 0 0 0 0 0 0 0.0870009849616813 0 0 0 0 0 0 0 0 0 0 0 0 0 0 0 0 0 0 0 0 0 0 0 0.0113141442893479 0 0 0 0 0 0 0 0 0
0 0 0 0 0 0 0 0 0 0 0 0 0 0 0 0 0 0 0 0 0 0 0 0 0 0 0 0 0 0 0 0 0 0 0 0 0 0 0 0 0 0 0 0 0 0 0 0 0 0 0 0 0 0 0 0 0 0 0 0 0 0 0 0 0 0 0 0 0 0 0 0 0 0 0 0 0 0 0 0 0 0 0 0 0 0 0 0 0 0 0 0 0 0 0 0 0 0 0 0 0 0 0 0 0 0 0 0 0 0 0 0 0 0 0 0 0 0 0 0 0 0 0 0 0 0 0 0 0 0 0 0 0 0 0 0 0 0 0 0 0 0 0 0 0 0 0 0 0 0 0 0 0 0 0 0 0 0 0 0.00941076224145452 0.0486634856165788 0.0255494355381715 0 0 0 0 0.0105203254590947 0 0 0 0 0 0 0 0 0 0 0.021155893972646 0 0 0 0 0 0.00470376164692904 0 0 0 0 0 0 0 0 0 0 0.0319813705702755 0 0 0 0.131694834766446 0 0 0 0 0 0 0 0.0685487733997868 0 0 0 0 0 0 0 0 0 0 0 0 0 0 0 0 0 0 0 0 0 0 0 0 0 0 0 0 0 0 0 0 0 0 0 0 0 0 0 0 0 0 0 0 0 0 0 0 0 0 0 0 0 0 0 0 0 0 0 0 0 0 0 0 0 0 0 0 0 0 0 0 0 0 0 0 0 0 0 0 0.165743073895508 0 0.0122414445966117 0.104319786909837 0 0 0 0 0 0.207598706978017 0 0 0.0448659403841611 0 0 0 0 0 0.0161622472810153 0.0199319482105034 0.0136836728884714 0 0 0 0 0 0.0289484519086815 0 0.0342760837358108 0 0
0 0 0 0 0 0 0 0 0 0 0 0 0 0 0 0 0 0 0 0 0 0 0 0 0 0 0 0 0 0 0 0 0 0 0 0 0 0 0 0 0 0 0 0 0 0 0 0 0 0 0 0 0 0 0 0 0 0 0 0 0 0 0 0 0 0 0 0 0 0 0 0 0 0 0 0 0 0 0 0 0 0 0 0 0 0 0 0 0 0 0 0 0 0 0 0 0 0 0 0 0 0 0 0 0 0 0 0 0 0 0 0 0 0 0 0 0 0 0 0 0 0 0 0 0 0 0 0 0 0 0 0 0 0 0 0 0 0 0 0 0 0 0 0 0 0 0 0 0 0 0 0 0 0 0 0 0 0 0 0.0174207500763929 0.0541792575236177 0 0 0 0 0 0.0162161368967537 0 0 0 0 0 0 0 0 0 0 0 0 0 0 0 0 0.00720516140929866 0 0 0 0 0 0 0 0 0 0 0.0431860048400729 0 0 0 0.118534182201643 0 0 0 0 0 0 0 0.030063817189012 0 0 0 0 0 0 0 0 0 0 0 0 0 0 0 0 0 0 0 0 0 0 0 0 0 0 0 0 0 0 0 0 0 0 0 0 0.067630437171215 0 0 0 0 0 0 0.0260746298785393 0 0 0 0 0 0 0 0 0 0 0 0 0 0 0 0 0 0 0 0 0 0 0 0 0 0 0 0 0 0 0 0 0 0 0.00992563489703096 0 0.102090052782437 0 0.0314725286292177 0.0576722283693406 0 0 0 0 0.117070254306476 0 0.00467628948209034 0 0.0620285295849429 0 0 0 0 0 0.0309446100968113 0.0645755281670105 0.0466855220425111 0 0 0 0 0 0.0722725418717508 0 0.0200759025838368 0 0
0 0 0 0 0 0 0 0 0 0 0 0 0 0 0 0.00111422112835143 0 0 0 0 0 0 0 0 0 0 0 0 0 0 0 0 0 0.00249331195693617 0 0 0 0 0 0 0 0 0 0 0 0 0 0 0 0 0.0036043229617376 0 0 0 0.0133209725587055 0 0 0.00558036115926237 0 0 0 0 0 0 0 0 0 0 0 0 0 0 0 0 0 0 0 0 0 0 0 0 0 0 0 0 0 0 0 0 0 0 0 0 0 0 0 0 0 0 0 0 0 0 0 0 0 0 0 0 0 0 0 0 0 0 0 0 0 0 0 0 0 0 0 0 0 0 0 0 0 0 0 0 0 0 0 0 0 0 0 0 0 0 0 0 0 0 0 0 0 0 0 0 0 0 0 0 0 0 0 0 0 0 0 0 0 0 0 0 0 0 0 0 0 0 0 0 0 0 0 0 0 0 0 0.00467879551525483 0 0 0.0347907975724931 0 0 0 0 0 0 0 0 0 0 0 0 0 0 0 0 0 0 0 0 0 0 0 0 0 0.069257573708235 0.126015092102116 0 0 0 0 0 0 0 0 0 0 0 0 0 0 0 0.0111362371469946 0.00465496289811125 0.0043510906015925 0 0 0 0 0 0 0 0 0 0 0 0 0 0 0 0 0 0 0 0 0 0 0 0.076873376301521 0 0 0 0 0 0 0 0 0 0 0 0 0 0 0 0 0 0 0 0 0 0 0 0 0 0 0 0 0 0 0 0 0 0 0 0 0 0 0.00480323276776075 0 0 0.0299872062644815 0 0 0 0.0975684527055202 0.0826091810127766 0.200491752444556 0.0308574641583209 0 0 0 0 0 0 0 0 0 0 0.195811595035273
0 0 0 0 0 0 0 0 0 0 0 0 0 0 0 0 0 0 0 0 0 0 0 0 0 0 0 0 0 0 0 0 0 0 0 0 0 0 0 0 0 0 0 0 0 0 0 0 0 0 0 0 0 0 0 0 0 0 0 0 0 0 0 0 0 0 0 0 0 0 0 0 0 0 0 0 0 0 0 0 0 0 0 0 0 0 0 0 0 0 0 0 0 0 0 0 0 0 0 0 0 0 0 0 0 0 0 0 0 0 0 0 0 0 0 0 0 0 0 0 0 0 0 0 0 0 0 0 0 0 0 0 0 0 0 0 0 0 0 0 0 0 0 0 0 0 0 0 0 0 0 0 0 0 0 0 0 0 0 0 0 0 0 0 0 0 0 0 0 0 0 0 0 0 0 0 0 0 0.00136065578586083 0 0.0015197153101404 0 0 0 0 0 0 0 0 0 0 0 0 0 0 0 0 0 0 0 0 0 0 0 0 0 0 0 0 0 0 0 0 0 0 0 0 0 0 0 0 0 0 0 0 0 0 0.00164544153238888 0 0 0 0 0 0 0.00751895940824046 0 0.0524621307140729 0 0 0 0 0 0 0 0 0.0123130354057345 0.074201121971924 0 0 0 0 0 0 0 0 0.0178599284412352 0.0188229201636572 0.00532541077173517 0.0476312997567056 0.0432560925950978 0 0 0 0 0 0 0 0 0 0 0 0 0 0 0 0 0 0 0 0 0 0 0 0 0 0 0 0 0 0 0 0 0 0 0 0 0 0 0 0.0165701024695714 0.127686164658117 0.189055193104197 0 0 0 0 0.003863740487165 0 0.00759526706614161 0 0.0722900841103431 0.111892981028003 0.0372996469884838 0.00399152812492776 0.134669429824412 0.00760751296034311 0 0.00356163732150189
0 0 0 0 0 0 0 0 0 0 0 0 0 0 0 0 0 0 0 0 0 0 0 0 0 0 0 0 0 0 0 0 0 0.00314613685483722 0 0 0 0 0 0 0 0 0 0 0 0 0 0 0 0 0.00457284899873054 0 0 0 0.01897179989758 0 0 0.00629034383065085 0 0 0 0 0 0 0 0 0 0 0 0 0 0.00153494558456269 0 0 0 0 0 0 0 0 0 0 0 0 0 0 0 0 0 0 0 0 0 0 0 0 0 0 0 0 0 0.0231846359509972 0 0 0 0 0 0 0 0 0 0 0 0 0 0 0 0 0 0 0 0 0 0 0 0 0 0 0 0 0 0 0 0 0 0 0 0 0 0.0191149425877305 0 0 0 0 0.00257818037574476 0.00460241226933019 0 0.00547307545728615 0 0 0.0161541897103916 0.0154297761653131 0 0.00117647229692812 0.0317341634501495 0.0025126414198627 0 0 0 0 0.00148154210086151 0 0 0 0 0 0.00403397287231073 0 0 0 0 0 0 0 0 0 0 0.00883496977028165 0.00108713280065678 0 0 0 0 0 0 0.00492243277106554 0 0 0 0 0 0 0 0 0.00171119773179231 0 0 0.0014488047921966 0.0104029077609919 0 0 0 0 0 0.0012637533663752 0 0.0176038343421109 0 0 0 0 0 0 0 0 0.000754376114784222 0 0 0 0 0 0 0 0 0 0 0 0 0 0 0 0.000769940591428579 0 0 0.000937060257277731 0.00472790469921934 0.00266160387131511 0 0 0 0 0 0 0.00113319240867383 0 0.00400372901474697 0.00324502069909985 0 0.00182880951329456 0.00235686227632463 0.00118915604190885 0.00281558475731984 0.00743223631574647 0 0.00141700885991718 0 0 0.179006950863238 0.00618588034587192 0 0 0 0 0 0 0 0 0 0 0 0 0 0 0 0 0 0 0 0 0 0 0 0 0 0 0 0 0.00255041723074753 0 0.000690413574047013 0.000677136389930724 0 0 0 0 0.0066074424038406 0.0161989244446981 0.00762427329237387 0.00548049120110554 0 0.0520370005178492 0.0172099126703864 0 0.000844162441632252 0.0594962755588307 0.00302700256735697 0.00930607829770762 0 0.00338335980699174 0 0.0170042088600726 0.00848242613225062 0 0.184320876229025 0.0416934900384438 0.070780715211508 0.021478894954414 0.041374068387882
0 0 0 0 0 0 0 0 0 0 0 0 0 0 0 0 0 0 0 0 0 0 0 0 0 0 0 0 0 0 0 0 0 0 0 0 0 0 0 0 0 0 0 0 0 0 0 0 0 0 0 0 0 0 0 0 0 0 0 0 0 0 0 0 0 0 0 0 0 0 0 0 0 0 0 0 0 0 0 0 0 0 0 0 0 0 0 0 0 0 0 0 0 0 0 0 0 0 0 0 0 0 0 0.00389957944114523 0 0 0 0 0 0 0 0 0 0 0 0 0 0 0 0 0 0 0 0 0 0 0 0 0 0 0 0 0 0 0 0 0 0 0 0 0 0 0.00272121801146906 0 0 0.00195104060434251 0 0.00304085677455335 0 0 0.00274004390281822 0 0 0 0 0 0 0 0 0 0 0 0 0 0 0 0 0 0 0 0 0 0 0 0 0 0 0 0.00116950652501787 0 0 0 0 0 0 0 0 0.00167271904762772 0 0.00164672974278431 0 0 0 0 0 0 0 0 0 0 0 0 0 0 0 0 0.00229439198342423 0 0 0 0 0 0 0 0 0 0 0 0 0 0 0 0 0 0 0 0 0 0 0 0 0 0 0 0.00432213944123955 0.12785996220765 0.0564530344965447 0 0 0 0 0 0 0 0 0.00956272254878019 0.0437643089850499 0 0 0.0206790796862683 0 0.0171296289256316 0.0113762661142701 0.0032645752703924 0.00164312135554431 0.00638676077342841 0.00661653488211833 0.0876668011490945 0.0326499706013196 0.0241943884069997 0 0 0 0 0 0 0 0 0 0 0 0 0 0 0 0 0 0 0 0 0 0 0 0 0 0 0 0 0 0 0 0 0 0 0 0 0 0 0.0903440130761698 0.111320077603364 0 0.0379880031647831 0 0 0.0061821805765252 0.00268896345586784 0.00484801226946341 0 0.0168431281645937 0 0.0378478639353389 0.10541969457419 0.00993038865177971 0.0145735363417257 0.053543849498164 0.0193569985290014 0 0.0144079092815194
0 0 0 0 0 0 0 0 0 0 0 0 0 0 0 0 0 0 0 0 0 0 0 0 0 0 0 0 0 0 0 0 0 0 0 0 0 0 0 0 0 0 0 0 0 0 0 0 0 0 0 0 0 0 0 0 0 0 0 0 0 0 0 0 0 0 0 0 0 0 0 0 0 0 0 0 0 0 0 0 0 0 0 0 0 0 0 0 0 0 0 0 0 0 0 0 0 0 0 0 0 0 0 0 0 0 0 0 0 0 0 0 0 0 0 0 0 0 0 0 0 0 0 0 0 0 0 0 0 0 0 0 0 0 0 0 0 0 0 0 0 0 0 0 0 0 0 0 0 0 0 0 0 0 0 0 0 0 0 0 0 0 0 0 0 0 0 0 0 0 0 0 0 0 0 0 0 0 0 0 0 0 0 0 0 0 0 0 0 0 0 0 0 0 0 0 0 0 0 0 0 0 0 0 0 0 0 0 0 0 0 0 0 0 0 0 0 0 0 0 0 0 0 0 0 0 0 0 0 0 0 0 0 0 0.00346279789039323 0 0.0048305296868706 0 0 0 0 0 0 0 0 0.0190696226823842 0 0 0.00201967380859654 0.00418778500971486 0 0.00404289972023668 0.0126723768523268 0 0.0010151977750952 0 0 0.0173474640487243 0.0245311329136707 0 0 0 0 0 0 0 0 0 0 0 0 0 0 0 0 0 0 0 0 0 0 0 0 0 0 0 0 0 0 0 0 0 0 0 0 0 0 0 0.264757880675933 0.072869310546732 0.0751884642494159 0 0 0 0.015115197498835 0 0 0 0 0 0.0726647730249268 0.0465748287583601 0.0146381406244032 0.0432059520148591 0.278975097222904 0.0146826269198845 0.00814824807573337 0
0 0 0 0 0 0 0 0 0 0 0 0 0 0 0 0 0 0 0 0 0 0 0 0 0 0 0 0 0 0 0 0 0 0 0 0 0 0 0 0 0 0 0 0 0 0 0 0 0 0 0 0 0 0 0 0.130525963096993 0 0 0 0 0 0 0 0 0 0 0 0 0 0 0 0.146564108256747 0 0 0 0 0 0 0 0 0 0 0 0 0 0 0 0 0 0 0 0 0 0 0 0 0 0 0 0 0 0 0 0 0.105395157703943 0 0 0 0 0 0 0 0 0 0 0 0 0 0 0 0 0 0 0 0 0 0 0 0 0 0 0 0 0 0 0 0 0 0 0 0 0 0 0 0 0 0 0 0 0 0 0 0 0 0 0 0 0 0 0 0 0 0 0 0 0 0 0 0 0 0 0 0 0 0.0239223561137779 0 0 0 0 0 0 0 0 0.0178209316685014 0 0 0 0 0 0 0 0 0 0 0 0 0 0 0 0 0 0 0 0 0 0 0 0 0 0 0 0.135048485530189 0 0 0.0626636101650314 0 0.0343989172040019 0 0 0 0.0571744199117998 0 0 0 0 0.099387772797142 0 0 0 0 0 0 0 0.0997482257721678 0 0 0 0 0 0 0 0 0 0 0 0 0 0 0 0 0 0 0 0 0 0 0 0 0 0 0 0 0 0 0 0 0 0 0 0 0 0 0 0 0 0 0 0 0 0 0.0729625106161455 0 0 0 0 0 0 0 0 0 0 0.0143875411635607 0 0 0 0 0 0 0 0 0 0 0 0 0 0 0 0 0 0 0 0 0 0 0 0 0 0
0 0 0 0 0 0 0 0 0 0 0 0 0 0 0 0 0 0 0 0 0 0 0 0 0 0 0 0 0 0 0 0 0 0.00852269385401175 0 0 0 0 0 0 0 0 0 0 0 0 0 0 0 0 0.00488551190621859 0 0 0 0 0 0 0 0 0 0 0 0 0 0 0 0 0 0 0 0 0 0 0 0 0 0.00255118242156936 0 0 0 0 0 0 0 0 0 0 0 0 0 0 0 0 0 0 0 0 0 0 0 0 0 0 0 0 0 0 0 0 0 0 0 0 0 0 0 0 0 0 0 0 0 0 0 0 0 0 0 0 0 0 0 0 0 0 0 0 0 0 0 0 0 0 0 0 0 0 0 0 0 0 0 0 0 0 0 0 0 0.00561443989104619 0 0.0082489698645258 0 0 0 0 0 0.00708363456238943 0 0 0 0 0 0 0 0 0 0 0.0127506214070244 0.00412368943709298 0 0.00513648710771275 0 0 0 0 0.0052530525745958 0 0 0.100034507889838 0 0 0 0 0 0 0 0 0 0 0 0.00246541823978365 0 0 0 0 0 0 0 0 0 0 0 0 0 0 0.00512874988665163 0 0 0 0 0 0 0 0 0 0 0 0 0 0 0 0 0 0 0 0.00144610253525835 0 0 0 0 0 0 0 0 0 0 0 0 0 0 0 0 0.00148424581183939 0 0 0 0 0.118909327263086 0 0 0 0 0 0 0 0 0 0 0 0 0 0 0 0 0 0 0 0 0 0 0 0 0 0 0 0 0 0 0 0.0161386832277824 0.00861099877610015 0 0 0 0 0 0 0.0855681856586294 0 0.00291183313108675 0 0 0 0 0.101606673607948 0.0454689508642359 0 0 0 0 0 0 0 0 0 0 0 0.446056040081573
0 0 0 0 0 0 0 0 0 0 0 0 0 0 0 0 0 0 0 0 0 0 0 0 0 0 0 0 0 0 0 0 0 0.00539569320952246 0 0 0 0 0 0 0 0 0 0 0 0 0 0 0 0 0.0100530274942237 0 0 0 0.0243124699321499 0 0 0.0131022275664417 0 0 0 0 0 0 0 0 0 0 0 0 0 0 0 0 0 0 0 0 0 0 0 0 0 0 0 0 0 0 0 0 0 0 0 0 0 0 0 0 0 0 0 0 0 0 0 0 0 0 0 0 0 0 0 0 0 0 0 0 0 0 0 0 0 0 0 0 0 0 0 0 0 0 0 0 0 0 0 0 0 0.0114170168694249 0 0 0 0 0 0 0 0.00278926622668173 0 0 0 0 0 0 0.00749518753900097 0 0 0 0 0 0 0 0 0 0 0 0 0 0 0 0 0 0 0 0 0 0 0.00422402399942076 0.00351580165911529 0 0.00303494440284277 0 0 0 0 0.00157167528866685 0 0 0.00794947870641519 0 0 0 0 0 0 0 0 0 0 0 0 0 0 0 0 0 0 0 0 0 0 0 0 0 0 0 0 0 0 0 0 0 0 0 0 0 0 0 0 0 0 0 0 0 0 0 0 0 0 0 0 0 0 0 0 0.00139483306074063 0 0 0 0 0 0.00291803427836091 0.0052919423056826 0 0 0 0 0.146552876132859 0.00415217202044414 0 0 0 0 0 0 0 0 0 0 0 0 0 0 0 0 0 0 0 0 0 0 0 0 0 0 0 0 0 0 0.00621191850431247 0 0 0 0 0 0 0 0.0629245537741825 0 0.178245740133633 0.00865784528555973 0.0106949119105386 0 0.0882492769499916 0 0.0284064900708673 0 0 0 0 0.010064009960243 0.00551082835488145 0 0.0869917812233776 0.00971426674980062 0 0.0397950681654047 0.209362638225214
0 0 0 0 0 0 0 0 0 0 0 0 0 0 0 0.00184341013458358 0 0 0 0 0 0 0 0 0 0 0 0 0 0 0 0 0 0.0050597668977773 0 0 0 0 0.000936305072522348 0 0 0 0 0 0 0 0 0 0 0 0.0150094910686327 0 0 0 0.0255433010009642 0 0 0.00637484263707684 0 0 0 0 0 0 0 0 0 0 0 0 0 0.00581789494178249 0 0 0 0 0.0060558263873456 0 0 0 0 0 0 0 0 0 0 0 0 0 0 0 0 0 0 0 0 0 0 0 0 0 0 0 0 0 0 0 0 0 0 0 0 0 0 0 0 0 0 0 0 0 0 0 0 0 0 0 0 0 0 0 0 0 0 0 0 0 0 0 0 0 0 0 0 0 0 0 0 0 0 0 0 0 0 0 0 0 0 0 0 0 0 0 0 0 0 0 0 0 0 0 0 0 0 0 0 0.00310573210091748 0.00287649825774015 0 0.00336965453554544 0 0 0 0 0.00495178101669175 0 0 0 0 0 0 0 0 0 0 0.0180255457310834 0 0.004161512178804 0 0 0 0 0 0 0 0.00300953030292983 0 0 0 0 0 0 0 0.018407175841281 0.15863330465322 0 0 0 0 0 0 0 0 0 0 0 0.00443407394580742 0 0 0 0.0102275493608539 0.0141947664600825 0.0135206970315626 0 0 0 0 0 0 0 0 0 0 0 0.00334789549931146 0 0 0.0017646728462324 0 0 0 0.00333016668749363 0 0.00108261925017898 0 0.0031457161529306 0.107574550580434 0.00180666130404798 0.00876666380482699 0 0 0 0 0 0 0 0 0 0 0 0 0 0 0 0 0 0 0 0 0 0 0 0 0 0 0 0.00515148241888001 0 0 0 0 0 0 0 0.00742143814605153 0.0251970340233948 0.158938340447965 0 0.00943805498433382 0.00391916338213049 0 0 0.0411002241001793 0.0295636402941296 0 0.0871873651985163 0.027196361281198 0.032363889073387 0 0.00311225000697971 0.0103424656458073 0 0 0 0 0 0.102690685314386
0 0 0 0 0 0 0 0 0 0 0 0 0 0 0 0 0 0 0 0 0 0 0 0 0 0 0 0 0 0 0 0 0 0 0 0 0 0 0 0 0 0 0 0 0 0 0 0 0 0 0 0 0 0 0 0 0 0 0 0 0 0 0 0 0 0 0 0 0 0 0 0 0 0 0 0 0 0 0 0 0 0 0 0 0 0 0 0 0 0 0 0 0 0 0 0 0 0 0 0 0 0 0 0 0 0 0 0 0 0 0 0 0 0 0 0 0 0 0 0 0 0 0 0 0 0 0 0 0 0 0 0 0 0 0 0 0 0 0 0 0 0 0 0 0 0 0 0 0 0 0 0 0 0 0 0 0 0 0 0 0.00600206890952556 0 0 0 0 0 0.0162516961872976 0 0 0 0 0 0 0 0 0 0 0.0163331717174919 0.00543848155962373 0 0.00531229028658185 0 0.00194830648159131 0.00411907005979301 0 0.00374539220602675 0 0 0 0 0 0 0 0 0.00604364870856706 0 0 0 0.0142367361716372 0 0 0 0 0 0 0 0.0118499752894282 0 0 0 0 0 0 0 0 0.00534715479695177 0 0 0 0 0 0.00247103300208281 0 0 0 0 0 0 0 0.00194955305721156 0 0.00220432492831543 0.0020843691518545 0.00314468083932801 0 0 0 0 0 0 0 0 0 0.00573881247842684 0 0.00746876142977431 0 0 0.0027593666188904 0.00342482550390977 0 0 0.00687304919379051 0 0.00975619380528562 0 0.00441666666334752 0 0.00238391088351147 0.0191991639521202 0 0 0 0 0 0 0 0 0 0 0 0 0 0 0 0 0 0 0 0 0 0 0 0 0 0 0 0.00476321544466442 0 0 0.017806630121869 0 0 0.00144238467497821 0 0.00790785415454297 0.045431277630112 0.0211356189833975 0.00344266313674263 0.0250702688851826 0.00610512773409422 0 0 0 0 0.0753314157311798 0 0.187503874048868 0.0453757943186439 0 0.0032363483102341 0.0244653171881337 0.0098075992173787 0.265227765827392 0 0.0854441407102208 0 0
0 0 0 0 0 0 0 0 0 0 0 0 0 0 0 0 0 0 0 0 0 0 0 0 0 0 0 0 0 0 0 0 0 0 0 0 0 0 0 0 0 0 0 0 0 0 0 0 0 0 0 0 0 0 0 0 0 0 0 0 0 0 0 0 0 0 0 0 0 0 0 0 0 0 0 0 0 0 0 0 0 0 0 0 0 0 0 0 0 0 0 0 0 0 0 0 0 0 0 0 0 0 0 0 0 0 0 0 0 0 0 0 0 0 0 0 0 0 0 0 0 0 0 0 0 0 0 0 0 0 0 0 0 0 0 0 0 0 0 0 0 0 0 0 0 0 0 0 0 0 0 0 0 0 0 0 0 0 0 0 0 0 0 0 0 0 0 0 0 0 0 0 0 0 0 0 0 0 0 0 0 0 0 0 0 0 0 0 0 0 0 0 0 0.0131129115316628 0.00324401678775942 0 0.192658025759692 0 0.0148336408105411 0 0 0 0 0 0 0 0.00891369110802297 0 0 0 0 0 0 0 0 0 0 0.0428469024166939 0 0 0 0.0204003982339902 0 0 0.00533293510484492 0 0 0 0 0.0219878108679274 0 0 0.00424604263439172 0 0 0 0 0 0 0 0 0 0 0 0 0.00632579466652998 0 0 0 0 0 0 0 0 0.00321768815600736 0 0 0 0 0.00936257236922822 0 0 0 0 0 0 0 0 0 0 0 0 0 0 0 0 0 0 0 0 0 0 0 0 0 0 0 0.00588728972593376 0 0 0.00541096533713953 0 0 0 0 0.00857343713631505 0.0518695626320977 0 0 0 0 0 0 0 0 0.0371087871983675 0.296110377762387 0 0.159365890724955 0.0538042551051609 0 0 0.0162838206851931 0 0 0.0191031832451588 0 0
0 0 0 0 0 0 0 0 0 0 0 0 0 0 0 0 0 0 0 0 0 0 0 0.00202891146137012 0 0 0 0 0 0 0 0 0 0 0 0 0 0 0.000825566683520265 0 0 0 0 0 0 0 0 0 0 0 0 0 0 0 0 0 0 0 0 0 0 0.00142496936655899 0 0 0 0 0 0 0 0 0 0.00128388913515567 0 0 0 0 0 0 0 0 0 0 0 0 0 0 0 0 0 0 0 0 0 0 0 0 0 0 0 0 0 0 0 0 0 0 0 0 0 0 0 0 0 0 0 0 0 0 0 0 0 0 0 0 0 0 0 0 0 0 0 0 0 0 0 0 0 0 0 0 0 0 0 0 0 0 0 0 0 0 0 0 0 0 0 0 0 0 0 0 0 0 0 0 0 0 0 0 0 0 0 0 0 0 0 0 0 0 0 0 0 0 0 0.00513830457978724 0 0 0 0 0 0 0 0 0 0.00528999030082606 0 0 0.0502877237144251 0.0115537956208811 0.00723354397368119 0 0 0 0 0 0 0 0.00311438043560849 0 0 0 0 0 0 0.00091540753611226 0 0 0 0.00628238183567391 0 0 0 0.0200354630902585 0.04563654959005 0 0.0044362408207731 0 0 0 0.00486725358822743 0.0129495894334144 0 0.00191657951626292 0.00156608063187164 0 0 0 0.000784237948447822 0 0 0 0 0.00978403899107741 0.00550461836354051 0.0113784139189549 0.00909015025385219 0.0423655704991231 0.0020709391567259 0 0.0314393919980028 0.0589526883042087 0.162645885770501 0.00390525606762037 0.105882007345967 0 0.0729711137590934 0 0 0 0 0.0113703798951948 0 0 0 0 0 0 0 0 0 0 0 0 0 0 0 0 0 0 0 0 0 0 0 0 0 0 0 0 0 0 0 0 0.00208256995341111 0 0.00227139810938925 0 0 0 0.00396651110165524 0.00534219233615156 0.0124317664443161 0 0 0 0 0.0163893724359341 0.0265952014979362 0.0591467704019144 0 0 0.0104278464475813 0.0426353866324165 0.0912336662866309 0 0 0.0125460047658949 0 0
0 0 0 0 0 0 0 0 0 0 0 0 0 0 0 0 0 0 0 0 0 0 0 0 0 0 0 0 0 0 0 0 0 0 0 0 0 0 0 0 0 0 0 0 0 0 0 0 0 0 0 0 0 0 0 0 0 0 0 0 0 0 0 0 0 0 0 0 0 0 0 0 0 0 0 0 0 0 0 0 0 0 0 0 0 0 0 0 0 0 0 0 0 0 0 0 0 0 0 0 0 0 0 0 0 0 0 0 0 0 0 0 0 0 0 0 0 0 0 0 0 0 0 0 0 0 0 0 0 0 0 0 0 0 0 0 0 0 0 0 0 0 0 0 0 0 0 0 0 0 0 0 0 0 0 0 0 0 0 0.0270417603817503 0.058218243130541 0.026210204925872 0 0 0 0 0 0 0 0 0 0 0 0 0 0 0 0 0 0 0 0 0 0 0 0 0 0 0 0 0 0 0 0.12584938817986 0 0 0.108859997367641 0 0 0 0 0 0 0 0 0 0 0 0 0 0 0 0 0 0 0 0 0.132259420293551 0 0 0 0 0 0 0 0 0 0 0 0 0 0 0 0 0 0 0 0 0 0 0 0 0 0 0 0 0 0 0 0 0 0 0 0 0 0 0 0 0 0 0 0 0 0 0 0 0 0 0 0 0 0 0 0 0 0 0 0 0 0 0 0 0 0 0 0.372359100979497 0.0592808673740887 0 0 0 0 0 0 0 0 0 0 0 0 0 0 0 0 0 0 0 0 0.0899210173671991 0 0 0 0 0 0 0 0 0 0
0 0 0 0 0 0 0 0 0 0 0 0 0 0 0 0 0 0 0 0 0 0 0 0 0 0 0 0 0 0 0 0 0 0.00172380928758343 0 0 0 0 0 0 0 0 0 0 0 0 0 0 0 0 0.00135830643687976 0 0 0 0.00338475082684999 0 0 0 0 0 0 0 0 0 0 0 0 0 0 0 0 0.0107426906197706 0 0 0 0 0.00442382718070497 0 0 0 0 0 0 0 0 0 0 0 0 0 0 0 0 0 0 0 0 0 0 0 0 0 0 0 0 0 0 0 0 0 0 0 0 0 0 0 0 0 0 0 0 0 0 0 0 0 0 0 0 0 0 0 0 0 0 0 0 0 0 0 0 0 0 0 0 0.00198623968761174 0 0 0 0 0 0 0 0 0 0 0 0 0 0 0 0 0 0 0 0 0 0 0 0 0 0 0 0 0 0 0 0 0.00431392744458967 0 0 0 0 0 0 0 0 0 0 0.00114956812979079 0 0 0 0 0 0 0 0.00361474910891778 0 0 0 0 0 0 0 0 0.0382553839261336 0 0 0 0 0 0 0 0.00539753816437541 0.00545969396874691 0 0 0 0 0 0 0 0 0 0 0 0 0 0 0 0 0 0 0.0172376452128454 0 0.0105859248105423 0 0 0 0 0 0 0 0 0.0773647640083356 0.0173985161594748 0 0.0112106593257599 0.0175831325619225 0.00483410490173671 0.0136601463978225 0.0418331821698412 0 0.00546940787529421 0.00487101301799641 0.0251859321705145 0 0.0956187794366289 0.010056681007044 0 0 0 0 0 0 0 0 0 0 0 0 0 0 0 0 0 0 0 0 0 0 0 0 0 0 0 0 0 0 0 0 0 0 0 0 0 0 0.0678939259110763 0.048285233068725 0.0502386580198729 0.0487321787766921 0 0 0.00953892819654573 0.00283440995142511 0.00341130748998242 0 0.0187534508503578 0 0 0.141760626858552 0.0514583552111116 0.0335680342146384 0.0769598670708389 0.00916657412344628 0.00267807641902192 0
0 0 0 0 0 0 0 0 0 0 0 0 0 0 0 0 0 0 0 0 0 0 0 0 0 0 0 0 0 0 0 0 0 0 0 0 0 0 0 0 0 0 0 0 0 0 0 0 0 0 0 0 0 0 0 0 0 0 0 0 0 0 0 0 0 0 0 0 0 0 0 0 0 0 0 0 0 0 0 0 0 0 0 0 0 0 0 0 0 0 0 0 0 0 0 0 0 0 0 0 0 0 0 0 0 0 0 0 0 0 0 0 0 0 0 0 0 0 0 0 0 0 0 0 0 0 0 0 0 0 0 0 0 0 0 0 0 0 0 0 0 0 0 0 0 0 0 0 0 0 0 0 0 0 0 0 0 0 0 0 0 0 0 0 0 0 0 0 0 0 0 0 0 0 0 0 0 0 0.000766588731636499 0 0.000851313919136241 0 0 0 0 0 0 0 0 0 0 0 0 0 0 0 0 0 0 0 0 0 0 0 0 0 0.00212592278987715 0 0 0 0 0 0 0 0 0 0 0 0 0 0 0 0 0 0 0 0 0.00319555127101306 0 0 0 0 0.0010658358844212 0 0.00484813455047957 0 0.00734699562047062 0 0 0 0 0 0 0 0 0.0145865302294463 0.0176723088995231 0 0.00884200389445795 0.00396017751573035 0.00659866819775928 0.00143772806013062 0.0165326383387806 0.00269052080199104 0.0148598714765999 0.00435354659052242 0.0103230358877029 0.00159013239858893 0.022198552453661 0.0305502195401387 0 0 0 0 0 0 0 0 0 0 0 0 0 0 0 0 0 0 0 0 0 0 0 0 0 0 0 0 0 0 0 0 0 0 0 0 0 0 0.065582056030201 0.0150316958306955 0.0873269719456202 0.0194927523702977 0 0 0.00325968322509468 0.00587817167826178 0.0160933498995645 0 0.0478505312992472 0 0.0884678792339409 0 0.239505872522938 0.0121357783040984 0.0783739957309367 0.138956396577618 0 0.00564858829941811
0 0 0 0 0 0 0 0 0 0 0 0 0 0 0 0 0 0 0 0 0 0 0 0 0 0 0 0 0 0 0 0 0 0 0 0 0 0 0 0 0 0 0 0 0 0 0 0 0 0 0 0 0 0 0 0 0 0 0 0 0 0 0 0 0 0 0 0 0 0 0 0 0 0 0 0 0 0 0 0 0 0 0 0 0 0 0 0 0 0 0 0 0 0 0 0 0 0 0 0 0 0 0 0 0 0 0 0 0 0 0 0 0 0 0 0 0 0 0 0 0 0 0 0 0 0 0 0 0 0 0 0 0 0 0 0 0 0 0 0 0 0 0 0 0 0 0 0 0 0 0 0 0 0 0 0 0 0 0 0 0 0 0 0 0 0 0 0 0 0 0 0 0 0 0 0 0 0 0 0 0 0 0 0 0 0 0 0 0 0 0 0 0 0 0 0 0 0 0 0 0 0 0 0 0 0 0 0 0 0 0 0 0 0 0 0 0 0 0 0 0 0.00121693472350167 0 0 0 0 0 0.00199015690116046 0 0 0 0 0 0 0.00251156956303062 0 0.00248992974811293 0 0 0 0 0 0 0 0 0.00880773720071014 0.0875829360248244 0 0.0275124821831478 0.00386279678856183 0.00260183303736906 0 0.0471121560526525 0.0461237794370587 0.0362813631589243 0.00943483833126416 0.00956120789626979 0.00177135960826071 0.0129779589728499 0.239568859725736 0 0 0 0 0 0 0 0 0 0 0 0 0 0 0 0 0 0 0 0 0 0 0 0 0 0 0 0 0 0 0 0 0 0 0 0 0 0 0.020285361422635 0 0.00763288534058571 0.00568464905813581 0 0 0 0 0.00598624046367541 0.00629367592056165 0.0950096090445838 0 0.0297976309332703 0.222234771702226 0 0 0 0.0656672767608912 0 0
0 0 0 0 0 0 0 0 0 0 0 0 0 0 0 0 0 0 0 0 0 0 0 0 0 0 0 0 0 0 0 0 0 0.00161418729194911 0 0 0 0 0 0 0 0 0 0 0 0 0 0 0 0 0.00197994264851163 0 0 0 0.0143757545616828 0 0 0.00414154671185629 0 0 0 0 0 0 0 0 0 0 0 0 0 0 0 0 0 0 0 0 0 0 0 0 0 0 0 0 0 0 0 0 0 0 0 0 0 0 0 0 0 0 0 0.0143735515365228 0 0 0 0 0 0 0 0 0 0 0 0 0 0 0 0 0 0 0 0 0 0 0 0 0 0 0 0 0 0 0 0 0 0 0 0 0 0.0192714807066375 0 0 0.00171890061341923 0 0 0.000956534424100518 0 0.00224239478851016 0 0 0.00745354492109652 0.0059588231957801 0 0 0.067424363421493 0.00445235650626856 0 0 0 0 0.0023636270539593 0 0 0 0 0 0.00487251799357015 0 0 0 0 0 0 0 0 0 0 0.00282661726835823 0 0 0.00109300661991857 0 0 0 0 0.00605119819469637 0 0 0 0 0 0 0 0 0.00121826483538804 0 0 0 0 0 0 0 0 0 0 0 0.00140496690090536 0 0 0 0 0 0 0 0 0 0 0 0 0 0 0.0041425029507275 0 0 0.00404248134769478 0 0 0 0 0 0.00135479258524056 0.0010859035709121 0 0 0.000621078593143844 0 0 0 0 0 0 0 0 0 0 0.00370697715488141 0 0 0.00177643073178125 0.00121445179990952 0 0.00354136630737288 0.00763864487514594 0 0.000731536127541841 0 0 0.183264510406114 0.00596703530388707 0 0 0 0 0 0 0 0 0 0 0 0 0 0 0 0 0 0 0 0 0 0 0 0 0 0 0 0 0.0064707785286006 0 0 0.00253894005850089 0 0 0 0 0.00609991717596717 0.0270053621948223 0 0.00188892827620815 0.263728162974097 0.00974733038131714 0.0146002256653345 0 0 0.0415461540609017 0 0.140866810237263 0 0 0 0.0169141427344224 0.00979854800680505 0 0 0.0461486956201342 0.0227890115845568 0.00497570055209273 0
0 0 0 0 0 0 0 0 0 0 0 0 0 0 0 0 0 0 0 0 0 0 0 0 0 0 0 0 0 0 0 0 0 0 0 0 0 0 0 0 0 0 0 0 0 0 0 0 0 0 0 0 0 0 0 0 0 0 0 0 0 0 0 0 0 0 0 0 0 0 0 0 0 0 0 0 0 0 0 0 0 0 0 0 0 0 0 0 0 0 0 0 0 0 0 0 0 0 0 0 0 0 0 0 0 0 0 0 0 0 0 0 0 0 0 0 0 0 0 0 0 0 0 0 0 0 0 0 0 0 0 0 0 0 0 0 0 0 0 0 0 0 0 0 0 0.00430472836260311 0 0 0 0 0 0 0 0 0 0 0 0 0 0 0 0 0 0 0 0 0 0 0 0.0040782175843755 0 0.00719515090064772 0 0 0 0 0 0 0 0 0 0 0 0 0 0 0 0.0202264447516304 0.0064667045424094 0.00742259186024528 0 0.00268389219909751 0 0 0 0 0 0 0 0 0 0 0 0 0 0 0.0020310752174733 0 0 0 0 0 0 0 0 0 0 0 0 0 0 0 0 0 0 0 0 0 0 0 0 0 0 0 0.00273671595866185 0 0.0040373722937719 0 0 0 0 0 0 0 0 0.0150520694050375 0 0 0.00926731768002083 0.00356718481395022 0 0.00497408801373793 0.0236361224317625 0 0.00421208393870307 0 0 0.0397190934348119 0.0189825410284279 0 0 0 0 0 0 0 0 0 0 0 0 0 0 0 0 0 0 0 0 0 0 0 0 0.00660317005691907 0 0 0 0 0 0 0 0 0 0 0 0 0 0 0.118790716657018 0.11119555849071 0.0667525001585946 0.175718963967775 0 0 0.00864768448100771 0 0 0 0 0 0.0722812405819669 0.117951450628736 0 0.0860194452263697 0 0.0194097347663438 0.0125734628922181 0.0234626776749739
0 0 0 0 0 0 0 0 0 0 0 0 0 0 0 0 0 0 0 0 0 0 0 0 0 0 0 0 0 0 0 0 0 0 0 0 0 0 0 0 0 0 0 0 0 0 0 0 0 0 0 0 0 0 0 0 0 0 0 0 0 0 0 0 0 0 0 0 0 0 0 0 0 0 0 0 0 0 0 0 0 0 0 0 0 0 0 0 0 0 0 0 0 0 0 0 0 0 0 0 0 0 0 0 0 0 0 0 0 0 0 0 0 0 0 0 0 0 0 0 0 0 0 0 0 0 0 0 0 0 0 0 0 0 0 0 0 0 0 0 0 0 0 0 0 0 0 0 0 0 0 0 0 0 0 0 0 0 0 0 0 0 0 0 0 0 0.00144667096121692 0 0 0 0 0 0 0 0 0 0 0.00811581591425245 0.00245827924356375 0 0 0 0 0.00185570487301217 0 0.00563769858550566 0 0 0 0 0 0 0 0 0.00129723271539083 0 0 0.00383141338608384 0.0287812240225334 0 0 0 0 0 0 0 0.0532755181523348 0 0 0 0 0 0 0 0 0 0 0 0 0 0 0 0 0 0 0 0 0 0 0 0.00399030752135488 0.00140188033419383 0 0 0.00364215428526616 0 0.00102674063660836 0 0 0 0 0 0 0.00263595528243583 0 0.0195931700689169 0.00167042229937253 0 0.00223155134654975 0.00594126373666236 0.00804118490726035 0.00131849207433314 0.0195722588346583 0 0.0117479203594008 0.00542788743865573 0.0151109749417573 0 0.0129741361999592 0.0294954888384547 0 0 0 0 0 0 0 0 0 0 0 0 0 0 0 0 0 0 0 0 0 0 0 0 0 0 0 0 0 0 0 0 0 0 0 0.0132373692549881 0.013748763787782 0 0.00659828194328007 0.185613185420425 0.0237285198946015 0.00909351205898869 0 0 0 0 0.0831732887307797 0.0117750821592733 0.0208366545316874 0 0.00846531319557955 0.205629077864852 0.10472711649569 0.0417673943855109 0.0190850933168276 0 0 0
0 0 0 0 0 0 0 0 0 0 0 0 0 0 0 0 0 0 0 0 0 0 0 0 0 0 0 0 0 0 0 0 0 0 0 0 0 0 0 0 0 0 0 0 0 0 0 0 0 0 0 0 0 0 0.0209835251240901 0 0 0 0 0 0 0 0 0 0 0 0 0 0 0 0 0 0 0 0 0 0 0 0 0 0 0 0 0 0 0 0 0 0 0 0 0 0 0 0 0 0 0 0 0 0 0.0209468913859962 0 0 0 0 0 0 0 0 0 0 0 0 0 0 0 0 0 0 0 0 0 0 0 0 0 0 0 0 0 0 0 0 0 0 0 0 0 0 0 0 0 0 0 0 0 0 0 0 0 0 0 0 0 0 0 0 0 0 0 0 0 0 0 0 0 0 0 0.00463521680645356 0 0.0143010951679085 0 0 0 0 0 0 0 0 0 0 0 0 0 0 0 0 0 0.00491578097162327 0 0 0 0 0 0 0 0 0 0 0 0 0 0 0 0 0 0 0 0 0 0 0 0 0 0 0 0 0 0 0 0 0 0 0 0 0 0 0 0 0 0 0 0 0 0 0 0 0 0 0 0 0 0 0 0 0 0 0 0 0 0 0 0 0 0 0 0.156899092727827 0 0 0 0 0 0 0 0 0 0 0 0 0 0 0 0 0 0 0 0 0 0 0 0 0 0.00982259197943774 0 0 0 0 0 0 0 0 0 0 0 0 0 0 0 0.178320841545109 0 0.0159767492760858 0 0 0.110278295369838 0 0 0 0 0 0.00782988232505642 0 0 0.0288710396642688 0.039140456365284 0 0 0.387078541291022
0 0 0 0.002736583848537 0 0 0 0.000907616870385787 0 0 0.00918901923476993 0 0 0 0 0.00145427598877138 0 0 0 0 0 0 0 0 0 0 0 0 0 0.00619180065551061 0 0 0.00161560085531407 0.00941556656800775 0 0 0 0 0.000504618481756514 0 0 0 0 0 0 0 0.0102273314939474 0 0 0 0.00455024581335934 0 0 0 0.0189535742961232 0 0.00329113349094642 0.00111851187656228 0 0 0 0 0 0 0.000656659443770707 0 0 0 0 0 0 0.0212927840339935 0 0 0 0 0.0036607809799016 0 0 0 0 0 0 0 0 0 0 0 0 0 0 0 0 0 0 0 0 0 0 0 0.00448599704809361 0.0113420579237563 0 0 0 0 0 0 0 0 0 0 0 0 0 0 0 0 0 0 0 0 0 0 0 0 0 0 0 0 0 0 0 0 0 0 0 0 0.000156312353978199 0.00226204258027103 0 0 0 0 0 0 0 0 0 0 0.000614219533715418 0 0 0.00137080002031054 0 0 0 0 0.00298574969129737 0 0.00302450878425985 0 0 0 0 0 0.00349130984492061 0 0.00190905960442385 0.0119326740867036 0.00280801412703814 0.0264329555839281 0 0 0 0 0 0.00915092362885696 0.00353792554344781 0 0.0053968997896841 0 0 0 0 0.00199235683609151 0 0.0129253866929842 0.151919363389356 0.0329201710431711 0 0.00449310143266289 0 0 0 0.000931855147906507 0.00171048933599518 0.000810479699390556 0 0 0.00104234654401542 0 0.00436868125423088 0 0.0019699632492146 0 0 0 0 0 0 0 0 0 0.00623626137445124 0.007103502232366 0 0 0 0 0 0 0 0 0 0 0 0 0 0 0 0.000660996384894725 0 0 0 0.000792420904063456 0 0.000591131533874735 0 0 0 0.000866313454816422 0 0 0 0 0 0 0 0 0 0.000717357828006189 0.000953383908091621 0 0 0 0 0.202850590631368 0 0 0 0 0 0 0 0 0 0 0 0 0 0 0 0 0 0 0 0 0 0 0 0 0 0.00853667691348338 0 0 0 0 0 0.00578713715591498 0.00265760920594212 0 0 0 0 0 0 0.0460407256043417 0.00108939478112527 0.0382621644624981 0.00622846497129535 0 0 0.119588735338485 0.0646265703183885 0.0304580885164992 0 0 0 0 0 0.0029477682406079 0 0 0.00813578925299289 0 0.0431171682851311 0
