# Supplementary material for: Recovery of neural dynamics criticality in personalized whole-brain models of stroke
Source: Nat Commun. 2022 Jun 27;13:3683. doi: 10.1038/s41467-022-30892-6 (PMC9237050; doi:10.1038/s41467-022-30892-6)
Supplement: Supplementary file 3 — Source Data [file 41467_2022_30892_MOESM3_ESM.zip › Source_Data/Tables/Table1/Structural_Connectivity/controls/con_3_005_319_19_.txt]

0 0.0087250480752917 0.00983277957091344 0.0353874377829789 0 0.130965914823482 0.0252168684200227 0 0.00879356383491641 0.0285832784252027 0.121492610313402 0.0101556733669893 0 0.028641555281896 0.0733460941398477 0.0477245741220329 0 0 0.05976223906108 0 0 0 0 0 0 0 0 0 0 0.110760544485714 0.111523549604344 0 0 0 0 0 0 0.00889347465925862 0 0 0 0 0 0 0 0 0 0 0 0 0 0 0 0 0 0 0 0 0 0 0 0 0 0 0 0 0 0 0 0 0 0 0 0 0 0.00463287263639573 0 0 0 0 0 0 0 0 0 0 0 0 0 0 0 0 0 0.0155854917417516 0 0 0 0 0 0 0 0 0 0 0 0 0.0258073515193588 0 0 0 0 0 0.00737201603148422 0 0 0.0602068123352043 0 0 0 0 0 0 0 0 0 0 0 0 0 0 0.0131493323607603 0 0 0 0.0471345938118705 0 0 0 0.00630632359580296 0 0 0 0 0 0 0 0 0 0 0 0 0 0 0 0 0 0 0 0 0 0 0 0 0 0 0 0 0 0 0 0 0 0 0 0 0 0 0 0 0 0 0 0 0 0 0 0 0 0 0 0 0 0 0 0 0 0 0 0 0 0 0 0 0 0 0 0 0 0 0 0 0 0 0 0 0 0 0 0 0 0 0 0 0 0 0 0 0 0 0 0 0 0 0 0 0 0 0 0 0 0 0 0 0 0 0 0 0 0 0 0 0 0 0 0 0 0 0 0 0 0 0 0 0 0 0 0 0 0 0 0 0 0 0 0 0 0 0 0 0 0 0 0 0 0 0 0 0 0 0 0 0 0 0 0 0 0 0 0 0 0 0 0 0 0 0 0 0 0 0 0 0 0 0 0 0 0 0 0
0.00746480951909155 0 0.0859345236082099 0 0 0.0141897094200277 0.0392473577247315 0 0 0 0.0246479559592645 0.286651219097803 0 0.0375335747977641 0 0 0.22175443329226 0.039420116640037 0.0412858982358272 0.0105434969735705 0.0201595936086577 0 0 0 0 0 0 0 0 0 0.083802769660908 0 0 0 0 0 0 0 0 0 0 0 0 0 0 0 0 0 0 0 0 0 0 0 0 0 0 0 0 0 0 0 0 0 0 0 0 0 0 0.0346093323774709 0 0 0 0 0 0 0 0 0 0 0 0 0 0 0 0 0 0 0 0 0 0 0 0 0 0 0.00954779764243667 0 0 0 0 0 0 0 0 0.0217247719321804 0 0 0 0 0 0 0 0 0 0 0 0 0 0 0 0 0 0 0 0 0 0 0 0 0 0 0 0 0.021482639509759 0 0 0 0 0 0 0 0 0 0 0 0 0 0 0 0 0 0 0 0 0 0 0 0 0 0 0 0 0 0 0 0 0 0 0 0 0 0 0 0 0 0 0 0 0 0 0 0 0 0 0 0 0 0 0 0 0 0 0 0 0 0 0 0 0 0 0 0 0 0 0 0 0 0 0 0 0 0 0 0 0 0 0 0 0 0 0 0 0 0 0 0 0 0 0 0 0 0 0 0 0 0 0 0 0 0 0 0 0 0 0 0 0 0 0 0 0 0 0 0 0 0 0 0 0 0 0 0 0 0 0 0 0 0 0 0 0 0 0 0 0 0 0 0 0 0 0 0 0 0 0 0 0 0 0 0 0 0 0 0 0 0 0 0 0 0 0 0 0 0 0 0 0 0 0 0 0 0 0 0 0 0 0 0
0.0139647785975785 0.14265090242584 0 0 0.0112650440614985 0.0484449777482169 0 0 0.00635853338018092 0.0104025421965973 0 0.0890867002399049 0 0 0 0 0.210845027950461 0.0950941839244148 0.0570146175352145 0 0 0 0 0 0 0 0 0 0 0.0108419635626343 0.0450761571918852 0 0 0 0 0 0 0 0 0 0 0 0 0 0 0 0 0 0 0 0 0 0 0 0 0 0 0 0 0 0 0 0 0 0 0 0 0 0 0.012227169406204 0 0 0 0 0 0 0 0 0 0 0 0 0 0 0 0 0 0 0 0 0 0 0 0.00922968880870811 0 0 0 0 0 0 0 0 0 0 0 0 0.0312049943163408 0 0 0 0.0616619180393668 0.0074515910232497 0 0.0090110176300424 0 0.0548516353732541 0 0 0 0 0 0.0155680008060194 0 0 0.0577485557823879 0 0 0 0 0 0 0 0 0 0 0 0 0 0 0 0 0 0 0 0 0 0 0 0 0 0 0 0 0 0 0 0 0 0 0 0 0 0 0 0 0 0 0 0 0 0 0 0 0 0 0 0 0 0 0 0 0 0 0 0 0 0 0 0 0 0 0 0 0 0 0 0 0 0 0 0 0 0 0 0 0 0 0 0 0 0 0 0 0 0 0 0 0 0 0 0 0 0 0 0 0 0 0 0 0 0 0 0 0 0 0 0 0 0 0 0 0 0 0 0 0 0 0 0 0 0 0 0 0 0 0 0 0 0 0 0 0 0 0 0 0 0 0 0 0 0 0 0 0 0 0 0 0 0 0 0 0 0 0 0 0 0 0 0 0 0 0 0 0 0 0 0 0 0 0 0 0 0 0 0 0 0 0 0 0 0 0 0 0 0 0 0 0 0
0.0167720322766773 0 0 0 0 0.0134800421190717 0.0681254288181069 0.0127966228318157 0.0161379303052749 0.00767344288157692 0.0422123238226732 0 0 0 0.0081136891416217 0 0 0 0 0.0039786338299633 0.00169036716383112 0 0 0 0 0 0 0 0 0.117388123527819 0.0126030908681402 0 0 0 0 0 0 0.216600763103788 0 0 0 0 0 0 0 0 0 0 0 0 0 0 0 0 0 0 0 0 0.0087828528411535 0 0 0 0 0 0 0 0 0 0 0 0 0.00423955221765761 0 0 0 0 0 0 0 0 0 0 0 0 0 0 0 0.00411076815920091 0 0 0 0 0 0.0547344381673974 0 0 0 0 0 0 0 0 0 0 0 0 0 0 0 0 0 0 0 0 0 0 0 0 0 0 0 0 0 0 0 0 0 0 0 0 0.215233156224558 0 0 0.0838797715559238 0 0 0 0 0 0.00478289712831144 0 0 0 0 0 0 0.0307618877188887 0 0.0190968717064439 0 0 0 0 0 0.033286395618324 0.00351891797178093 0 0 0 0 0 0 0 0 0 0 0 0 0 0 0 0 0 0 0 0 0 0 0 0 0 0 0 0 0 0 0 0 0 0 0 0 0 0 0 0 0 0 0 0 0 0 0 0 0 0 0 0 0 0 0 0 0 0 0 0 0 0 0 0 0 0 0 0 0 0 0 0 0 0 0 0 0 0 0 0 0 0 0 0 0 0 0 0 0 0 0 0 0 0 0 0 0 0 0 0 0 0 0 0 0 0 0 0 0 0 0 0 0 0 0 0 0 0 0 0 0 0 0 0 0 0 0 0 0 0 0 0 0 0 0 0 0 0 0 0 0 0 0 0 0 0 0 0 0 0 0 0 0 0 0 0 0 0 0 0 0 0 0
0 0 0.00459115362167297 0 0 0 0 0.190109102124627 0.0157358359127936 0.0389461831689965 0 0 0 0.0134955243061352 0 0.00562381035322527 0 0.195334404670614 0.0667447928337221 0.00486962358221597 0 0 0 0 0 0 0 0 0.189058863096656 0 0.00917789267255587 0 0 0 0 0 0 0.0091596102131071 0 0 0 0 0 0 0 0 0.018026011817875 0 0 0.0187221065085636 0 0 0 0 0 0 0.0077026648957776 0 0 0 0 0 0 0 0 0 0 0.00980628183638581 0 0 0 0.0260646374774867 0 0 0 0 0.00728752365916243 0.00801550972395784 0 0 0 0 0 0 0 0 0 0 0 0 0 0 0 0 0 0 0 0 0 0 0 0 0 0 0 0 0 0 0 0 0 0 0 0 0 0 0 0 0 0 0 0 0 0 0 0 0 0 0 0 0.0487942729213052 0 0 0.0536659105785505 0.0590682840246138 0 0 0 0 0 0 0 0 0 0 0 0 0 0 0 0 0 0 0 0 0 0 0 0 0 0 0 0 0 0 0 0 0 0 0 0 0 0 0 0 0 0 0 0 0 0 0 0 0 0 0 0 0 0 0 0 0 0 0 0 0 0 0 0 0 0 0 0 0 0 0 0 0 0 0 0 0 0 0 0 0 0 0 0 0 0 0 0 0 0 0 0 0 0 0 0 0 0 0 0 0 0 0 0 0 0 0 0 0 0 0 0 0 0 0 0 0 0 0 0 0 0 0 0 0 0 0 0 0 0 0 0 0 0 0 0 0 0 0 0 0 0 0 0 0 0 0 0 0 0 0 0 0 0 0 0 0 0 0 0 0 0 0 0 0 0 0 0 0 0 0 0 0 0 0 0 0 0 0 0 0 0 0 0
0.128267209887084 0.0162435132620551 0.0334078384189549 0.0278555697279659 0 0 0.0296720341599565 0 0.0341949586271443 0.147723458601968 0.0352805997828189 0.0817893533590411 0 0.0704973606203829 0.0650108794401169 0.0426864217893404 0.0159508063806829 0 0.024881599750378 0 0 0 0 0 0 0 0 0 0 0.0345327959052268 0.114912785662956 0 0 0 0 0 0 0.00879259167455697 0 0 0 0 0 0 0 0 0 0 0 0 0 0 0 0 0.0134266745822795 0 0 0 0 0 0 0 0 0 0 0 0 0 0 0 0 0 0 0 0 0 0.0151531994312974 0 0 0 0 0 0 0 0 0 0 0 0 0 0 0 0 0 0 0 0 0 0 0 0 0 0 0 0 0 0 0 0 0 0 0 0 0 0 0.0112584827239299 0 0 0 0 0 0 0 0 0 0 0 0 0 0 0.0140734105169804 0 0 0 0.0343884556948832 0 0 0 0 0 0 0 0 0 0 0 0 0 0 0 0 0 0 0 0 0 0 0 0 0 0 0 0 0 0 0 0 0 0 0 0 0 0 0 0 0 0 0 0 0 0 0 0 0 0 0 0 0 0 0 0 0 0 0 0 0 0 0 0 0 0 0 0 0 0 0 0 0 0 0 0 0 0 0 0 0 0 0 0 0 0 0 0 0 0 0 0 0 0 0 0 0 0 0 0 0 0 0 0 0 0 0 0 0 0 0 0 0 0 0 0 0 0 0 0 0 0 0 0 0 0 0 0 0 0 0 0 0 0 0 0 0 0 0 0 0 0 0 0 0 0 0 0 0 0 0 0 0 0 0 0 0 0 0 0 0 0 0 0 0 0 0 0 0 0 0 0 0 0 0 0 0 0 0 0 0 0 0 0
0.0391212589220699 0.0711674150737259 0 0.222994600781352 0 0.0470014896905398 0 0.02421036750303 0.11276155796126 0.0621850510350256 0 0.0547962304213857 0 0 0.00992907552764457 0 0 0 0 0.035342254871539 0 0 0 0 0 0 0 0 0 0.0164834235872382 0.0139678291742307 0 0 0 0 0 0 0.100984042870149 0 0 0 0 0 0 0 0 0 0 0 0 0 0 0 0 0 0.00895476680201558 0 0 0 0 0 0 0 0 0 0 0 0 0 0 0 0.0119237243951828 0 0 0 0 0 0 0 0 0 0 0 0 0 0 0 0 0 0 0 0 0 0.0328657421687333 0 0 0 0 0 0 0 0 0 0 0 0 0 0 0 0 0 0 0 0 0 0 0 0 0 0 0 0 0 0 0 0 0 0 0 0 0.135311169214878 0 0 0 0 0 0 0 0 0 0 0 0 0 0 0 0 0 0 0 0 0 0 0 0 0 0 0 0 0 0 0 0 0 0 0 0 0 0 0 0 0 0 0 0 0 0 0 0 0 0 0 0 0 0 0 0 0 0 0 0 0 0 0 0 0 0 0 0 0 0 0 0 0 0 0 0 0 0 0 0 0 0 0 0 0 0 0 0 0 0 0 0 0 0 0 0 0 0 0 0 0 0 0 0 0 0 0 0 0 0 0 0 0 0 0 0 0 0 0 0 0 0 0 0 0 0 0 0 0 0 0 0 0 0 0 0 0 0 0 0 0 0 0 0 0 0 0 0 0 0 0 0 0 0 0 0 0 0 0 0 0 0 0 0 0 0 0 0 0 0 0 0 0 0 0 0 0 0 0 0 0 0 0 0 0 0 0 0
0 0 0 0.0164903036019347 0.200597761312419 0 0.00953124349755328 0 0.019538406036145 0.0283110548299948 0 0 0 0.00494060840594575 0 0 0 0.0242496641714858 0 0 0 0 0 0 0 0 0 0 0.0438973381847221 0 0 0 0 0 0 0 0.0199184286887595 0.0276635231107675 0 0 0 0 0 0 0 0 0.0373962517700721 0 0 0.00577169641737276 0 0 0 0 0 0 0 0 0 0 0 0 0 0 0 0 0 0 0 0 0 0 0 0.0299483788132072 0 0 0 0 0 0 0 0 0 0 0 0.0133001180088524 0 0.0190231785770395 0 0 0 0 0 0.0184256071312087 0 0 0 0 0 0 0 0 0 0 0 0 0 0 0 0 0 0 0 0 0 0 0 0 0 0 0 0 0 0 0 0 0 0 0 0 0.0423514091724806 0.0966311530460763 0.0200153478116451 0.307308740067587 0.0146897873447308 0 0 0 0 0 0 0 0 0 0 0 0 0 0 0 0 0 0 0 0 0 0 0 0 0 0 0 0 0 0 0 0 0 0 0 0 0 0 0 0 0 0 0 0 0 0 0 0 0 0 0 0 0 0 0 0 0 0 0 0 0 0 0 0 0 0 0 0 0 0 0 0 0 0 0 0 0 0 0 0 0 0 0 0 0 0 0 0 0 0 0 0 0 0 0 0 0 0 0 0 0 0 0 0 0 0 0 0 0 0 0 0 0 0 0 0 0 0 0 0 0 0 0 0 0 0 0 0 0 0 0 0 0 0 0 0 0 0 0 0 0 0 0 0 0 0 0 0 0 0 0 0 0 0 0 0 0 0 0 0 0 0 0 0 0 0 0 0 0 0 0 0 0 0 0 0 0 0 0 0 0 0 0 0
0.0117277203661588 0 0.00597101120029964 0.0454108829723408 0.0362569959992556 0.0465643341587069 0.0969366662021057 0.0426646276508859 0 0.0944126175007505 0 0 0 0 0.0133982294850176 0.00928807518550476 0 0 0 0 0 0 0 0 0 0 0 0 0 0.0170269166372099 0.0150443428485302 0 0 0 0 0 0 0.091594761097773 0 0 0 0 0 0 0 0 0 0 0 0 0 0 0 0 0 0 0 0 0 0 0 0 0 0 0 0 0 0 0 0 0 0 0 0 0 0 0 0 0 0 0 0 0 0 0 0 0 0 0 0 0 0 0 0.043413908791082 0 0 0 0 0 0 0 0 0 0 0 0 0 0 0 0 0 0 0 0 0 0 0 0 0 0 0 0 0 0 0 0 0 0 0 0 0.192526278609947 0.0197856197072754 0 0.206268666355491 0.00635973659207087 0 0 0 0 0 0 0 0 0 0 0 0 0 0 0 0 0 0 0.00534860863959438 0 0 0 0 0 0 0 0 0 0 0 0 0 0 0 0 0 0 0 0 0 0 0 0 0 0 0 0 0 0 0 0 0 0 0 0 0 0 0 0 0 0 0 0 0 0 0 0 0 0 0 0 0 0 0 0 0 0 0 0 0 0 0 0 0 0 0 0 0 0 0 0 0 0 0 0 0 0 0 0 0 0 0 0 0 0 0 0 0 0 0 0 0 0 0 0 0 0 0 0 0 0 0 0 0 0 0 0 0 0 0 0 0 0 0 0 0 0 0 0 0 0 0 0 0 0 0 0 0 0 0 0 0 0 0 0 0 0 0 0 0 0 0 0 0 0 0 0 0 0 0 0 0 0 0 0 0 0 0 0 0 0 0 0 0
0.0373621048792344 0 0.00957416770167009 0.021162793270085 0.0879503387145562 0.197156634288701 0.0523942491510979 0.0605906335918997 0.0925338542935995 0 0 0.0655081961725907 0 0.0584676199701141 0.041225201536211 0.0201819162782325 0 0.0227415609465214 0.022428208016031 0.00904973182325284 0 0 0 0 0 0 0 0 0 0.00992548426857435 0.0605792087677367 0 0 0 0 0 0 0.0234055944449398 0 0 0 0 0 0 0 0 0 0 0 0 0 0 0 0 0 0 0 0 0 0 0 0 0 0 0 0 0 0 0 0 0 0 0 0.0220684725342275 0 0 0 0 0 0 0 0 0 0 0 0 0 0.0146119942758252 0 0 0 0 0 0 0 0 0 0 0 0 0 0 0 0 0 0 0 0 0 0 0 0 0 0 0 0 0 0 0 0 0 0 0 0 0 0 0 0 0 0 0.0519812467459423 0 0 0 0.019100788328957 0 0 0 0 0 0 0 0 0 0 0 0 0 0 0 0 0 0 0 0 0 0 0 0 0 0 0 0 0 0 0 0 0 0 0 0 0 0 0 0 0 0 0 0 0 0 0 0 0 0 0 0 0 0 0 0 0 0 0 0 0 0 0 0 0 0 0 0 0 0 0 0 0 0 0 0 0 0 0 0 0 0 0 0 0 0 0 0 0 0 0 0 0 0 0 0 0 0 0 0 0 0 0 0 0 0 0 0 0 0 0 0 0 0 0 0 0 0 0 0 0 0 0 0 0 0 0 0 0 0 0 0 0 0 0 0 0 0 0 0 0 0 0 0 0 0 0 0 0 0 0 0 0 0 0 0 0 0 0 0 0 0 0 0 0 0 0 0 0 0 0 0 0 0 0 0 0 0 0 0 0 0 0 0
0.140597991227662 0.0333395136679753 0 0.10306992097279 0 0.0416876914122813 0 0 0 0 0 0.0504275465695804 0 0 0.0218296435017388 0 0 0 0.0928089978256126 0 0 0 0 0 0 0 0 0 0 0.238977740004121 0.180103522909406 0 0 0 0 0 0 0.0146710870095044 0.00619193164053158 0 0 0 0 0 0 0 0 0 0 0 0 0 0 0 0 0 0 0 0 0 0 0 0 0 0 0 0 0 0 0 0 0 0 0 0 0 0 0 0 0 0 0 0 0 0 0 0 0 0 0 0 0 0 0.0474892064789076 0 0 0 0 0 0 0 0 0 0 0 0 0 0 0 0 0 0 0 0 0 0.028805206779889 0 0 0 0 0 0 0 0 0 0 0 0 0 0 0 0 0 0 0 0 0 0 0 0 0 0 0 0 0 0 0 0 0 0 0 0 0 0 0 0 0 0 0 0 0 0 0 0 0 0 0 0 0 0 0 0 0 0 0 0 0 0 0 0 0 0 0 0 0 0 0 0 0 0 0 0 0 0 0 0 0 0 0 0 0 0 0 0 0 0 0 0 0 0 0 0 0 0 0 0 0 0 0 0 0 0 0 0 0 0 0 0 0 0 0 0 0 0 0 0 0 0 0 0 0 0 0 0 0 0 0 0 0 0 0 0 0 0 0 0 0 0 0 0 0 0 0 0 0 0 0 0 0 0 0 0 0 0 0 0 0 0 0 0 0 0 0 0 0 0 0 0 0 0 0 0 0 0 0 0 0 0 0 0 0 0 0 0 0 0 0 0 0 0 0 0 0 0 0 0 0 0 0
0.00538493343142009 0.177653801879934 0.0332603439702537 0 0 0.0442803476725847 0.0187283979189279 0 0 0.0265734510971442 0.0231052249429213 0 0 0.197000999769826 0.0695706610082193 0.0397096992828778 0.0405469057876639 0.0140477701804406 0.0267549283241491 0.0250643849266584 0.0361930480461176 0 0 0 0 0 0 0 0 0.0309713882251098 0.0815806881041433 0 0 0 0 0 0 0 0 0 0 0 0 0 0 0 0 0 0 0 0 0 0 0 0 0 0 0 0 0 0 0 0 0 0 0 0 0 0 0.0697140960135177 0 0 0 0 0 0 0 0 0 0 0 0 0 0 0 0 0 0 0 0 0 0 0 0 0 0 0 0 0 0 0 0 0 0 0 0.010582743776128 0 0 0 0 0 0 0 0 0 0 0 0 0 0 0 0 0 0 0 0 0 0 0 0 0 0 0 0 0.0292761856419624 0 0 0 0 0 0 0 0 0 0 0 0 0 0 0 0 0 0 0 0 0 0 0 0 0 0 0 0 0 0 0 0 0 0 0 0 0 0 0 0 0 0 0 0 0 0 0 0 0 0 0 0 0 0 0 0 0 0 0 0 0 0 0 0 0 0 0 0 0 0 0 0 0 0 0 0 0 0 0 0 0 0 0 0 0 0 0 0 0 0 0 0 0 0 0 0 0 0 0 0 0 0 0 0 0 0 0 0 0 0 0 0 0 0 0 0 0 0 0 0 0 0 0 0 0 0 0 0 0 0 0 0 0 0 0 0 0 0 0 0 0 0 0 0 0 0 0 0 0 0 0 0 0 0 0 0 0 0 0 0 0 0 0 0 0 0 0 0 0 0 0 0 0 0 0 0 0 0 0 0 0 0 0 0
0 0 0 0 0 0 0 0 0 0 0 0 0 0 0 0 0 0 0 0 0 0 0.0299014654257023 0 0.0404669452700649 0 0 0 0 0 0 0.0108015700709418 0 0 0.048582834805559 0 0 0 0 0 0 0 0 0 0 0 0 0 0.0904829433573288 0 0 0 0 0 0 0.0703068367051348 0.0131136735666456 0 0 0 0 0 0 0 0 0 0 0 0 0 0 0 0 0 0.00494286523615349 0 0 0 0 0 0 0 0 0 0 0 0 0 0 0 0 0 0 0 0 0 0 0 0 0 0 0 0 0 0 0 0 0 0 0 0 0 0 0 0.194381680840178 0 0.00392898222405954 0.00466907365424182 0.220191480210213 0.0538322317700071 0.055795021093408 0 0 0 0 0 0 0 0 0 0 0 0 0 0 0 0 0 0 0 0 0 0 0 0 0 0 0 0 0 0 0 0 0 0 0 0 0 0 0 0 0 0 0 0 0 0 0.0493512267776985 0 0 0 0 0 0 0 0 0 0 0 0 0 0 0 0 0 0 0 0.0141672963417915 0 0.00537462345155732 0 0 0 0 0 0 0 0 0 0 0 0 0 0 0 0 0 0 0.0135127418069612 0 0 0 0 0 0 0 0 0 0 0 0 0 0 0 0 0 0 0 0 0 0 0 0 0 0 0 0 0 0 0 0 0 0 0 0 0 0 0 0 0 0 0 0 0 0 0 0 0 0 0 0 0.0082353563384028 0 0 0.0327977464155504 0 0 0 0.0320766423585259 0 0 0 0 0 0 0 0 0 0 0 0 0 0 0 0 0 0 0 0 0 0 0 0 0 0 0 0 0 0 0 0 0 0 0 0 0.00308676227987473 0 0 0 0 0 0 0 0 0 0 0 0 0
0.0183888101735618 0.0281660574390315 0 0 0.0149692524622402 0.0462138896552424 0 0.00519358941442648 0 0.0287179313133786 0 0.238535953761623 0 0 0.165444225515301 0.0927278239224895 0 0.008680783561664 0.0152034084096155 0.0765082429062841 0.0245670612107108 0 0 0 0 0 0 0 0 0.0117920751721807 0.0410136051472449 0 0 0 0 0 0 0 0 0 0 0 0 0 0.0156337851487927 0 0 0 0 0 0 0 0 0 0 0 0 0 0 0 0 0 0 0 0 0 0 0 0 0.0196063868683963 0 0 0 0 0 0 0 0 0 0 0 0 0 0 0 0 0 0 0 0 0 0 0 0 0 0 0 0 0 0 0 0 0 0 0 0 0 0 0 0 0 0 0 0 0 0 0 0 0 0 0 0 0 0 0 0 0 0 0 0 0 0 0 0 0.143226264139619 0 0 0 0.00541085377819772 0 0 0 0 0 0 0 0 0 0 0 0 0 0 0 0 0 0 0 0 0 0 0 0 0 0 0 0 0 0 0 0 0 0 0 0 0 0 0 0 0 0 0 0 0 0 0 0 0 0 0 0 0 0 0 0 0 0 0 0 0 0 0 0 0 0 0 0 0 0 0 0 0 0 0 0 0 0 0 0 0 0 0 0 0 0 0 0 0 0 0 0 0 0 0 0 0 0 0 0 0 0 0 0 0 0 0 0 0 0 0 0 0 0 0 0 0 0 0 0 0 0 0 0 0 0 0 0 0 0 0 0 0 0 0 0 0 0 0 0 0 0 0 0 0 0 0 0 0 0 0 0 0 0 0 0 0 0 0 0 0 0 0 0 0 0 0 0 0 0 0 0 0 0 0 0 0 0 0 0
0.0594337829681357 0 0 0.0138719711347838 0 0.0537879579313265 0.00518613153063835 0 0.00814057558449902 0.0255564116221258 0.015285293180638 0.106319003561286 0 0.20880984146148 0 0.155141552441236 0 0 0 0.0143024280488711 0 0 0 0 0 0 0 0 0 0.0166861852303644 0.143218896736766 0 0 0 0 0 0 0.0133715407259939 0 0 0 0 0 0 0 0 0 0 0 0.0091521433344459 0 0 0 0 0 0 0 0 0.00901244217876215 0 0 0 0 0 0 0 0 0 0 0.0084212429987089 0 0 0 0 0 0 0 0 0 0 0 0 0 0 0 0 0 0 0 0 0 0 0 0 0 0 0.0168392376876787 0 0 0 0 0 0 0 0 0 0 0 0 0 0 0 0 0 0 0 0 0 0 0 0 0 0 0 0 0 0 0 0 0 0.00490812987497742 0 0 0 0.0887960056297361 0 0 0 0.00917377960710417 0.00710549387065416 0 0 0 0 0 0 0 0 0 0 0 0 0 0 0.0074799526597878 0 0 0 0 0 0 0 0 0 0 0 0 0 0 0 0 0 0 0 0 0 0 0 0 0 0 0 0 0 0 0 0 0 0 0 0 0 0 0 0 0 0 0 0 0 0 0 0 0 0 0 0 0 0 0 0 0 0 0 0 0 0 0 0 0 0 0 0 0 0 0 0 0 0 0 0 0 0 0 0 0 0 0 0 0 0 0 0 0 0 0 0 0 0 0 0 0 0 0 0 0 0 0 0 0 0 0 0 0 0 0 0 0 0 0 0 0 0 0 0 0 0 0 0 0 0 0 0 0 0 0 0 0 0 0 0 0 0 0 0 0 0 0 0 0 0 0 0 0 0 0 0 0 0 0 0 0 0 0 0 0 0 0 0
0.0281572938371185 0 0 0 0.00573235181966143 0.0257146866044963 0 0 0.00410890303048162 0.00910944579852303 0 0.0441848957910279 0 0.0852122213945442 0.112958938309212 0 0 0 0 0 0 0.00264296323908302 0 0.00586857341075166 0 0 0 0 0 0 0.141672481295196 0 0 0 0 0 0 0.00668076719379279 0.0410151341418004 0.0112705730562479 0 0 0 0 0.00254242786650589 0 0 0 0 0.00478487500556144 0 0 0 0 0.00291826156958906 0 0 0 0.061053166173822 0 0 0 0 0 0 0 0 0 0 0.00566086103997704 0.0263153540236771 0.00267801011561161 0.0103608518660526 0 0 0.0184529237952928 0 0 0 0 0 0 0 0 0 0.0171505442016695 0 0.00422588093853611 0 0 0 0 0 0.00635768652766204 0 0.00336486255761108 0.00411023762899361 0 0 0 0 0 0 0 0 0 0 0 0 0 0 0 0 0 0 0 0 0 0 0 0 0 0 0 0 0 0 0.0655599942465708 0.00258735182346583 0 0 0 0 0.00429734973782396 0.133735661863002 0.020932016326009 0 0.0215206136453522 0.0381538143191552 0.00349139053738013 0 0 0 0 0 0.00244993003101537 0.00338673943230958 0 0.00231477651134196 0 0 0.00242001809459018 0 0.00164007840190626 0.00320509279757843 0 0 0 0 0 0 0 0 0 0 0 0 0 0 0 0 0 0 0 0 0 0 0 0 0 0 0 0 0 0 0 0 0 0 0 0 0 0 0 0 0 0 0 0 0 0 0 0 0 0 0 0 0 0 0 0 0 0 0 0 0 0 0 0 0 0 0 0 0 0 0 0 0 0 0 0 0 0 0 0 0 0 0 0 0 0 0 0 0 0 0 0 0 0 0 0 0 0 0 0 0 0 0 0 0 0 0 0 0 0 0 0 0 0 0 0 0 0 0 0 0 0 0 0 0 0 0 0 0 0 0 0 0 0 0 0 0 0 0 0 0 0 0 0 0 0 0 0 0 0 0 0 0 0 0 0 0 0 0 0 0 0 0 0
0 0.244389688628394 0.139980352096069 0 0 0.0153563055585202 0 0 0 0 0 0.0721020432627889 0 0 0 0 0 0 0.0615783749081912 0.0426241685298961 0.0492275461123195 0 0 0 0 0 0 0 0 0 0.136331547294402 0 0 0 0 0 0 0 0 0 0 0 0 0 0 0 0 0 0 0 0 0 0 0 0 0 0 0 0 0.00728553240937983 0 0 0 0 0 0 0 0 0 0.0105705211650297 0 0 0 0 0 0 0 0 0 0 0 0 0 0 0 0 0.00354838548336249 0 0 0 0 0 0 0.00861303107490956 0 0 0.0248218029517344 0 0 0 0 0 0 0 0 0.020747333834982 0 0 0 0 0.0143276299618116 0.0112539153686577 0 0 0 0 0 0 0 0 0 0 0 0 0.103582672305538 0 0 0 0.0154481800404682 0 0 0 0 0 0 0 0 0 0 0 0 0 0 0 0 0 0 0 0 0 0 0 0 0 0 0 0 0 0 0 0 0 0 0 0 0 0 0 0 0 0 0 0 0.0182109690135464 0 0 0 0 0 0 0 0 0 0 0 0 0 0 0 0 0 0 0 0 0 0 0 0 0 0 0 0 0 0 0 0 0 0 0 0 0 0 0 0 0 0 0 0 0 0 0 0 0 0 0 0 0 0 0 0 0 0 0 0 0 0 0 0 0 0 0 0 0 0 0 0 0 0 0 0 0 0 0 0 0 0 0 0 0 0 0 0 0 0 0 0 0 0 0 0 0 0 0 0 0 0 0 0 0 0 0 0 0 0 0 0 0 0 0 0 0 0 0 0 0 0 0 0 0 0 0 0 0 0 0 0 0 0 0 0 0 0 0 0 0 0 0 0 0
0 0.051943862811809 0.0754854839946788 0 0.380451500714758 0 0 0.0447613437351476 0 0.0196140923011179 0 0.0298677851469943 0 0.0152429538621048 0 0 0 0 0.0537395722940669 0.00708244041833713 0.0294559992213976 0 0 0 0 0 0 0 0 0 0.0120338627762122 0 0 0 0 0 0 0 0 0 0 0 0 0 0 0 0 0 0 0 0 0 0 0 0 0.0116925861581336 0 0 0 0 0 0 0 0 0 0 0 0 0 0.0375660773434482 0 0 0 0 0 0 0 0 0 0 0 0 0 0 0 0 0 0 0 0 0 0 0 0 0 0 0 0 0 0 0 0 0 0 0.0158007340845054 0 0.0110123986464433 0 0 0.0113097055030814 0.0229613025056476 0.0247490301611705 0.011999012554002 0 0 0.0771319127391776 0 0 0 0 0 0.0151661090518547 0 0 0 0 0 0 0 0 0 0 0 0 0.0409322339759119 0 0 0 0 0 0 0 0 0 0 0 0 0 0 0 0 0 0 0 0 0 0 0 0 0 0 0 0 0 0 0 0 0 0 0 0 0 0 0 0 0 0 0 0 0 0 0 0 0 0 0 0 0 0 0 0 0 0 0 0 0 0 0 0 0 0 0 0 0 0 0 0 0 0 0 0 0 0 0 0 0 0 0 0 0 0 0 0 0 0 0 0 0 0 0 0 0 0 0 0 0 0 0 0 0 0 0 0 0 0 0 0 0 0 0 0 0 0 0 0 0 0 0 0 0 0 0 0 0 0 0 0 0 0 0 0 0 0 0 0 0 0 0 0 0 0 0 0 0 0 0 0 0 0 0 0 0 0 0 0 0 0 0 0 0 0 0 0 0 0 0 0 0 0 0 0 0 0 0 0 0 0 0 0
0.0509783849988367 0.0411632871391257 0.0342442513796664 0 0.098362582053089 0.0216710595267551 0 0 0 0.0146364074971098 0.0684100712583933 0.0430418955947005 0 0.0201996173290037 0 0 0.0557090775213572 0.040661760547548 0 0 0 0 0 0 0 0 0 0 0 0.0547523408168611 0.0735589506641923 0 0 0 0 0 0 0 0 0 0 0 0 0 0 0 0 0 0 0 0 0 0 0 0 0.0145138701320177 0 0 0 0 0 0 0 0 0 0 0 0 0 0.050509981091726 0 0 0 0 0 0 0 0 0 0 0 0 0 0 0 0 0 0 0 0 0 0 0 0.00947994555458369 0 0 0 0 0 0 0 0 0 0 0.035849623148061 0 0.0182208079836424 0 0 0.0365034012153521 0.0409208057460217 0.0707947833267901 0.0223765661643208 0 0 0.0372002632034627 0 0 0 0 0 0 0 0 0.0462402661073831 0 0 0 0 0 0 0 0 0 0 0 0 0 0 0 0 0 0 0 0 0 0 0 0 0 0 0 0 0 0 0 0 0 0 0 0 0 0 0 0 0 0 0 0 0 0 0 0 0 0 0 0 0 0 0 0 0 0 0 0 0 0 0 0 0 0 0 0 0 0 0 0 0 0 0 0 0 0 0 0 0 0 0 0 0 0 0 0 0 0 0 0 0 0 0 0 0 0 0 0 0 0 0 0 0 0 0 0 0 0 0 0 0 0 0 0 0 0 0 0 0 0 0 0 0 0 0 0 0 0 0 0 0 0 0 0 0 0 0 0 0 0 0 0 0 0 0 0 0 0 0 0 0 0 0 0 0 0 0 0 0 0 0 0 0 0 0 0 0 0 0 0 0 0 0 0 0 0 0 0 0 0 0 0 0 0 0 0 0 0 0 0 0 0
0 0.0219590459979253 0 0.0149581227465079 0.0149909240221551 0 0.0405931054749956 0 0 0.0123366176980925 0 0.084229675861726 0 0.212339547683169 0.0314509002710291 0 0.0805515949313328 0.0111942598148728 0 0 0.131933774965959 0 0 0 0 0 0 0 0 0.00890906931295835 0.0423205316625454 0 0 0 0 0 0 0.00503305199953707 0 0 0 0 0 0.114185081467612 0.0378271089982195 0 0 0 0 0.0357092691337462 0 0 0 0 0 0 0 0 0.00334480318778771 0 0 0 0 0 0.0115544427675559 0.0519026362923639 0 0 0 0 0 0 0 0 0 0 0 0 0 0 0 0 0 0 0 0 0 0 0 0 0 0 0 0 0 0 0.0129109768651818 0 0 0 0 0 0 0 0 0 0 0 0 0 0 0.00848343161261988 0 0 0 0 0 0 0 0 0 0 0 0 0 0 0 0 0 0 0 0 0 0 0 0 0 0 0 0 0 0 0 0 0 0 0.00431239028313761 0 0 0 0 0 0 0 0 0 0 0 0 0 0 0 0 0 0 0 0 0 0 0 0 0 0 0 0 0 0 0 0 0 0 0 0 0 0 0 0 0 0 0 0 0 0 0 0 0 0 0 0 0 0 0 0 0 0 0 0 0 0 0 0.00696963694897086 0 0 0 0 0 0 0 0 0 0 0 0 0 0 0 0 0 0 0 0 0 0 0 0 0 0 0 0 0 0 0 0 0 0 0 0 0 0 0 0 0 0 0 0 0 0 0 0 0 0 0 0 0 0 0 0 0 0 0 0 0 0 0 0 0 0 0 0 0 0 0 0 0 0 0 0 0 0 0 0 0 0 0 0 0 0 0 0 0 0 0 0 0 0 0 0 0 0 0 0 0 0 0 0 0 0 0 0
0 0.0200497610531458 0 0.00303474920855876 0 0 0 0 0 0 0 0.0580807043663265 0 0.032559258457927 0 0 0.0444247557513234 0.0222323233346097 0 0.0630020420652253 0 0 0 0 0 0 0 0 0 0 0 0 0 0 0 0 0 0.00265817448924854 0 0 0 0 0 0.0994392877128663 0.0348285195007037 0.00987354157595442 0 0 0 0.0894461322845084 0 0 0 0 0 0 0 0 0.00267771988990478 0 0.129119898899075 0 0.0769378728482724 0 0 0.0144506709633698 0 0 0.00915118695701434 0.0200629233455536 0 0 0 0 0 0 0 0 0 0 0 0 0 0 0 0 0 0 0 0 0 0 0 0 0 0 0 0 0 0 0 0 0 0 0 0 0 0 0 0 0 0.0513402510359281 0 0.0182247828026725 0 0 0 0 0 0 0 0 0 0 0 0 0 0 0.0170003382757662 0 0 0 0 0 0.17872738529214 0 0 0 0 0 0 0 0 0 0 0 0.00267771988990478 0 0 0 0 0 0 0 0 0 0 0 0 0 0 0 0 0 0 0 0 0 0 0 0 0 0 0 0 0 0 0 0 0 0 0 0 0 0 0 0 0 0 0 0 0 0 0 0 0 0 0 0 0 0 0 0 0 0 0 0 0 0 0 0 0 0 0 0 0 0 0 0 0 0 0 0 0 0 0 0 0 0 0 0 0 0 0 0 0 0 0 0 0 0 0 0 0 0 0 0 0 0 0 0 0 0 0 0 0 0 0 0 0 0 0 0 0 0 0 0 0 0 0 0 0 0 0 0 0 0 0 0 0 0 0 0 0 0 0 0 0 0 0 0 0 0 0 0 0 0 0 0 0 0 0 0 0 0 0 0 0 0 0 0 0 0 0 0 0 0 0 0
0 0 0 0 0 0 0 0 0 0 0 0 0 0 0 0.0044883468709869 0 0 0 0 0 0 0 0.0684159730619678 0 0 0 0 0 0 0 0 0 0 0 0 0 0 0 0.781214932951721 0 0 0 0 0 0.0400955409333348 0 0 0 0 0 0 0 0 0 0 0 0 0 0 0 0 0 0 0 0 0 0 0 0 0.0646433065985187 0 0.0257339395859352 0 0 0 0 0 0 0 0 0 0 0 0 0 0 0 0 0 0 0 0 0 0 0 0 0 0 0 0 0 0 0 0 0 0 0 0 0 0 0 0 0 0 0 0 0 0 0 0 0 0 0 0 0 0 0 0 0 0 0 0 0 0.0154079599975357 0 0 0 0 0 0 0 0 0 0 0 0 0 0 0 0 0 0 0 0 0 0 0 0 0 0 0 0 0 0 0 0 0 0 0 0 0 0 0 0 0 0 0 0 0 0 0 0 0 0 0 0 0 0 0 0 0 0 0 0 0 0 0 0 0 0 0 0 0 0 0 0 0 0 0 0 0 0 0 0 0 0 0 0 0 0 0 0 0 0 0 0 0 0 0 0 0 0 0 0 0 0 0 0 0 0 0 0 0 0 0 0 0 0 0 0 0 0 0 0 0 0 0 0 0 0 0 0 0 0 0 0 0 0 0 0 0 0 0 0 0 0 0 0 0 0 0 0 0 0 0 0 0 0 0 0 0 0 0 0 0 0 0 0 0 0 0 0 0 0 0 0 0 0 0 0 0 0 0 0 0 0 0 0
0 0 0 0 0 0 0 0 0 0 0 0 0.0380771125091983 0 0 0 0 0 0 0 0 0 0 0 0.297868057042497 0.0638441881006351 0 0 0 0 0 0 0 0.00823722009788815 0.00840554690549171 0.00472361157066361 0 0 0 0 0 0 0 0 0 0 0 0 0.053537249318765 0 0 0 0 0 0 0.0219166359593741 0 0 0 0 0 0 0 0 0 0 0 0 0 0 0 0 0 0 0.0627922439230209 0 0 0 0 0 0 0 0 0 0 0 0 0 0 0 0 0 0 0 0 0 0 0 0 0 0 0 0 0 0 0 0 0 0 0 0 0 0 0 0 0 0 0 0 0 0.219552648770374 0 0 0 0 0 0.0173791387478536 0 0.119450052521591 0 0 0 0 0 0 0 0 0 0 0 0 0 0 0 0 0 0 0 0 0 0 0 0 0 0 0 0 0 0 0 0 0 0 0 0 0 0 0 0.0329083889290831 0.0235885968593086 0 0 0 0.0148584374803104 0 0 0 0 0 0 0 0 0 0 0 0 0 0 0 0 0 0 0 0 0 0 0 0 0 0 0 0 0 0 0 0 0 0 0 0 0 0 0 0 0 0 0 0 0 0 0 0 0 0 0 0 0 0 0 0 0 0 0 0 0 0 0 0 0 0 0 0 0 0 0 0 0 0 0 0 0 0 0 0 0 0 0 0 0 0 0 0 0 0 0 0.0128608712639451 0 0 0 0 0 0 0 0 0 0 0 0 0 0 0 0 0 0 0 0 0 0 0 0 0 0 0 0 0 0 0 0 0 0 0 0 0 0 0 0 0 0 0 0 0 0 0 0 0 0 0 0 0
0 0 0 0 0 0 0 0 0 0 0 0 0 0 0 0.0118539173601191 0 0 0 0 0 0.0813751067800193 0 0 0 0 0 0 0 0 0.0246956611669147 0 0 0 0 0 0 0 0.0191715922041433 0.446966427566359 0 0 0.0278597834345269 0 0 0.0940592352970055 0 0 0 0.0214896821504502 0 0 0 0 0 0 0 0 0 0 0 0.0979957754896077 0 0.0599372739969208 0 0 0 0 0 0 0 0 0.0614540677469822 0 0 0 0 0 0 0.0531414768069512 0 0 0 0 0 0 0 0 0 0 0 0 0 0 0 0 0 0 0 0 0 0 0 0 0 0 0 0 0 0 0 0 0 0 0 0 0 0 0 0 0 0 0 0 0 0 0 0 0 0 0 0 0 0 0 0 0 0 0 0 0 0 0 0 0 0 0 0 0 0 0 0 0 0 0 0 0 0 0 0 0 0 0 0 0 0 0 0 0 0 0 0 0 0 0 0 0 0 0 0 0 0 0 0 0 0 0 0 0 0 0 0 0 0 0 0 0 0 0 0 0 0 0 0 0 0 0 0 0 0 0 0 0 0 0 0 0 0 0 0 0 0 0 0 0 0 0 0 0 0 0 0 0 0 0 0 0 0 0 0 0 0 0 0 0 0 0 0 0 0 0 0 0 0 0 0 0 0 0 0 0 0 0 0 0 0 0 0 0 0 0 0 0 0 0 0 0 0 0 0 0 0 0 0 0 0 0 0 0 0 0 0 0 0 0 0 0 0 0 0 0 0 0 0 0 0 0 0 0 0 0 0 0 0 0 0 0 0 0
0 0 0 0 0 0 0 0 0 0 0 0 0.0368200619460978 0 0 0 0 0 0 0 0 0 0.212831786799648 0 0 0.214931221198301 0 0 0 0 0 0.0278316014915126 0.00590467929550094 0.00518632496767949 0.0537347996223023 0.0114968721770469 0 0 0 0 0 0.0422203366856476 0 0 0 0 0 0 0.208377380035186 0 0 0 0 0 0 0.00620422924583831 0 0 0 0 0 0 0 0 0 0 0 0 0 0 0 0 0 0 0.0126476165592641 0 0 0 0 0 0 0 0 0 0 0 0 0 0 0 0 0 0 0 0 0 0 0 0 0 0.00520976439854049 0.00341685098957912 0 0 0 0 0 0 0 0 0 0 0 0 0 0 0 0 0 0 0.0144995259950869 0 0 0 0 0 0.138686948592769 0 0 0 0 0 0 0 0 0 0 0 0 0 0 0 0 0 0 0 0 0 0 0 0 0 0 0 0 0 0 0 0 0 0 0 0 0 0 0 0 0 0 0 0 0 0 0 0 0 0 0 0 0 0 0 0 0 0 0 0 0 0 0 0 0 0 0 0 0 0 0 0 0 0 0 0 0 0 0 0 0 0 0 0 0 0 0 0 0 0 0 0 0 0 0 0 0 0 0 0 0 0 0 0 0 0 0 0 0 0 0 0 0 0 0 0 0 0 0 0 0 0 0 0 0 0 0 0 0 0 0 0 0 0 0 0 0 0 0 0 0 0 0 0 0 0 0 0 0 0 0 0 0 0 0 0 0 0 0 0 0 0 0 0 0 0 0 0 0 0 0 0 0 0 0 0 0 0 0 0 0 0 0 0 0 0 0 0 0 0 0 0
0 0 0 0 0 0 0 0 0 0 0 0 0 0 0 0 0 0 0 0 0 0 0.0833586900020449 0 0.39275024105381 0 0 0 0 0 0 0.0143305997763321 0 0 0.0287785584363497 0.0137031306773881 0 0 0 0 0.0175830479785078 0.0659827889995701 0 0 0.0192134500858838 0 0 0.019087051127929 0.103852744507835 0 0 0 0 0 0 0 0 0 0 0 0 0 0 0 0 0 0 0 0 0 0 0 0 0 0 0 0 0 0 0 0 0 0 0 0 0 0 0 0 0 0 0 0 0 0 0 0 0 0 0 0 0 0 0 0 0 0 0 0 0 0 0 0 0 0 0 0 0 0 0 0.0113022595656998 0 0 0 0 0 0.23005743778865 0 0 0 0 0 0 0 0 0 0 0 0 0 0 0 0 0 0 0 0 0 0 0 0 0 0 0 0 0 0 0 0 0 0 0 0 0 0 0 0 0 0 0 0 0 0 0 0 0 0 0 0 0 0 0 0 0 0 0 0 0 0 0 0 0 0 0 0 0 0 0 0 0 0 0 0 0 0 0 0 0 0 0 0 0 0 0 0 0 0 0 0 0 0 0 0 0 0 0 0 0 0 0 0 0 0 0 0 0 0 0 0 0 0 0 0 0 0 0 0 0 0 0 0 0 0 0 0 0 0 0 0 0 0 0 0 0 0 0 0 0 0 0 0 0 0 0 0 0 0 0 0 0 0 0 0 0 0 0 0 0 0 0 0 0 0 0 0 0 0 0 0 0 0 0 0 0 0 0 0 0 0 0 0 0 0 0 0 0 0 0 0
0 0 0 0 0 0 0 0 0 0 0 0 0 0 0 0 0 0 0 0 0 0 0 0 0 0 0 0 0 0 0.0319860163748555 0 0 0 0 0 0 0 0 0 0 0 0 0 0.0720875480295493 0 0 0 0 0 0 0 0 0 0 0 0 0 0 0 0 0 0 0 0 0 0 0 0 0 0 0 0 0 0 0 0 0 0 0 0 0 0 0 0 0 0.0819627341829095 0 0 0 0 0 0 0.0342252380771484 0 0.0383777290220504 0.121163517358653 0 0 0 0 0 0 0 0 0 0 0 0 0 0 0 0 0 0 0.01597951492805 0 0 0 0 0 0 0.212550520981336 0 0.118313734372031 0 0 0 0.113365414615588 0 0 0 0 0 0 0 0 0 0 0 0 0 0 0 0 0 0 0 0 0 0 0 0 0 0 0 0 0 0 0 0 0 0 0 0 0 0 0 0 0 0 0 0.0520925822339047 0.107895449823924 0 0 0 0 0 0 0 0 0 0 0 0 0 0 0 0 0 0 0 0 0 0 0 0 0 0 0 0 0 0 0 0 0 0 0 0 0 0 0 0 0 0 0 0 0 0 0 0 0 0 0 0 0 0 0 0 0 0 0 0 0 0 0 0 0 0 0 0 0 0 0 0 0 0 0 0 0 0 0 0 0 0 0 0 0 0 0 0 0 0 0 0 0 0 0 0 0 0 0 0 0 0 0 0 0 0 0 0 0 0 0 0 0 0 0 0 0 0 0 0 0 0 0 0 0 0 0 0 0 0 0 0 0 0 0 0 0 0 0 0 0 0 0 0 0
0 0 0 0 0 0 0 0 0 0 0 0 0 0 0 0 0 0 0 0 0 0 0 0 0 0 0 0 0 0 0 0 0 0 0 0 0 0 0 0 0 0 0 0 0 0.0387727831080596 0 0 0 0 0 0 0 0.147862626933113 0 0 0 0 0 0 0.0250790997654107 0 0 0 0.0312226153227241 0 0 0 0 0 0 0 0 0 0 0 0 0 0 0 0 0 0 0 0 0 0 0 0 0 0 0 0 0 0 0 0 0 0 0 0 0 0 0 0 0.184870163874503 0 0.0272500026769802 0 0 0 0 0 0 0 0 0 0 0 0 0 0 0 0.0594793713011377 0 0 0 0 0 0.145352003500497 0 0 0 0 0 0 0 0 0 0 0 0 0 0 0 0 0 0 0 0 0 0 0 0 0 0 0 0 0 0 0 0 0 0 0 0 0 0.0227147190917638 0 0 0 0 0.0431791238612241 0.0264307925388366 0 0 0 0 0 0 0 0 0 0 0 0 0 0 0 0 0 0 0 0 0 0 0 0 0 0 0 0 0 0 0 0 0 0 0 0 0.0308293417423715 0 0 0 0 0 0 0 0 0 0 0 0 0 0 0 0 0 0 0 0 0 0 0 0 0 0 0 0 0 0 0 0 0 0 0 0 0 0 0 0 0 0 0 0 0 0 0 0 0 0 0 0 0.0243674175653405 0 0.0494394719782944 0.0323771876060486 0 0 0.0214467288119087 0 0 0 0 0 0 0 0 0 0 0 0.0548627516647721 0.0211033774628286 0.0133604211941856 0 0 0 0 0 0 0 0 0 0 0 0 0 0 0 0 0 0 0 0 0 0 0 0 0 0 0 0 0 0 0 0 0 0 0
0 0 0 0 0.442388234551301 0 0 0.0973467690179942 0 0 0 0 0 0 0 0 0 0 0 0 0 0 0 0 0 0 0 0 0 0 0 0 0 0.045912032430973 0 0 0 0 0 0 0 0 0 0 0 0 0.0960344162194793 0 0 0 0 0 0 0 0 0 0.0170009701371529 0 0 0 0 0 0 0 0 0 0 0.0240864574550036 0 0 0.00708081299578262 0.0354110702335603 0 0 0 0 0.0139283901366593 0 0 0 0 0 0 0 0 0 0 0 0 0 0 0 0 0 0 0 0 0 0 0 0 0 0 0 0.014902820387674 0 0 0 0 0.0448443775459365 0 0 0 0 0 0 0 0 0 0 0 0 0 0 0 0 0 0 0 0 0 0 0 0.143862619781721 0.0172010291067625 0 0 0 0 0 0 0 0 0 0 0 0 0 0 0 0 0 0 0 0 0 0 0 0 0 0 0 0 0 0 0 0 0 0 0 0 0 0 0 0 0 0 0 0 0 0 0 0 0 0 0 0 0 0 0 0 0 0 0 0 0 0 0 0 0 0 0 0 0 0 0 0 0 0 0 0 0 0 0 0 0 0 0 0 0 0 0 0 0 0 0 0 0 0 0 0 0 0 0 0 0 0 0 0 0 0 0 0 0 0 0 0 0 0 0 0 0 0 0 0 0 0 0 0 0 0 0 0 0 0 0 0 0 0 0 0 0 0 0 0 0 0 0 0 0 0 0 0 0 0 0 0 0 0 0 0 0 0 0 0 0 0 0 0 0 0 0 0 0 0 0 0 0 0 0 0 0 0 0 0 0 0 0 0
0.0607509194532033 0 0.00418714465945038 0.135848661261825 0 0.0193393622415288 0.00582765083227379 0 0.00700253198892026 0.00416485784963157 0.113265062849418 0.032037368074089 0 0.010073977576957 0.0112945374836544 0 0 0 0.0352055596140933 0.00274233444539812 0 0 0 0 0 0 0 0 0 0 0.240472627700506 0 0 0 0 0 0 0.0362575386347349 0 0 0 0 0 0 0 0 0 0 0 0 0 0 0 0 0.00359075463727634 0 0 0 0 0 0 0 0 0 0 0 0 0 0 0 0 0.00786204277247458 0 0 0 0 0 0 0 0 0 0 0 0 0 0 0 0 0 0 0 0 0 0.0840274195799963 0 0 0 0 0 0 0 0 0 0 0 0.0040775736359653 0.0397960091550264 0 0 0 0 0 0.00916790378323102 0 0 0.0622013587901766 0 0 0 0 0 0.00979579483090224 0 0 0 0 0 0 0 0 0.0154571982649745 0 0 0.0102001986676097 0 0 0 0 0 0.00327167809640131 0 0 0 0 0 0 0.0048675114594762 0 0 0 0 0 0 0 0.0272144216608056 0 0 0 0 0 0 0 0 0 0 0 0 0 0 0 0 0 0 0 0 0 0 0 0 0 0 0 0 0 0 0 0 0 0 0 0 0 0 0 0 0 0 0 0 0 0 0 0 0 0 0 0 0 0 0 0 0 0 0 0 0 0 0 0 0 0 0 0 0 0 0 0 0 0 0 0 0 0 0 0 0 0 0 0 0 0 0 0 0 0 0 0 0 0 0 0 0 0 0 0 0 0 0 0 0 0 0 0 0 0 0 0 0 0 0 0 0 0 0 0 0 0 0 0 0 0 0 0 0 0 0 0 0 0 0 0 0 0 0 0 0 0 0 0 0 0 0 0 0 0 0 0 0 0 0 0 0 0 0 0 0 0 0 0
0.0242621901708619 0.0213093836896737 0.00690482302920299 0.0057850073554923 0.00344952829903252 0.025525508609434 0.00195871236084266 0 0.00245407572279223 0.0100824881398755 0.0338576159063607 0.033471807734622 0 0.0138974247823675 0.0384509752986401 0.0522396270316633 0.0314556246363875 0.00232220862638911 0.0187602979504005 0.0051669569285083 0 0 0 0.00450822799446277 0 0 0.00134309793957326 0 0 0.095380873288511 0 0 0 0 0 0 0.00291309089253438 0.0264096659137623 0.0147845188561779 0.00407313315922053 0 0 0 0 0.00271709420814205 0 0.00485946861958519 0 0 0.00443549013441224 0 0 0 0 0.0028715337025333 0 0 0 0.026570868861481 0 0 0 0 0 0 0 0.00435185493600518 0 0 0 0.00682208943520629 0.00439480605694098 0.00471463522420251 0 0 0.00165480837089385 0 0.00569379541481061 0 0 0 0 0 0 0 0.00969280959734613 0.00694825294868398 0.00460667981967197 0 0 0 0 0 0.106936080347041 0 0.0214203401970991 0.0861877751031254 0 0.00405747034386594 0 0 0 0 0 0 0.0119259477011878 0.029315917318344 0.00270149442997947 0 0 0 0 0.00765464666017287 0 0 0.0319853612269385 0 0 0 0 0 0.0055396565217971 0 0 0.0221018937343046 0 0 0.057530423869917 0 0 0.0125437618363854 0 0 0.00259387816224731 0 0 0.00438748069342659 0 0.00227041314911035 0.00353864985083123 0 0 0 0 0 0 0 0 0.00259428267075162 0 0 0.0024466480724232 0 0.00239019495904536 0.00877663150530158 0 0 0 0 0 0 0 0 0 0 0 0 0 0 0 0 0 0 0 0 0 0 0 0 0 0 0 0 0 0 0 0 0 0 0 0 0 0 0 0 0 0 0 0 0 0 0 0 0 0 0 0 0 0 0 0 0 0 0 0 0 0 0 0 0 0 0 0 0 0 0 0 0 0 0 0 0 0 0 0 0 0 0 0 0 0 0 0 0 0 0 0 0 0 0 0 0 0 0 0 0 0 0 0 0 0 0 0 0 0 0 0 0 0 0 0 0 0 0 0 0 0 0 0 0 0 0 0 0 0 0 0 0 0 0 0 0 0 0 0 0 0 0 0 0 0 0 0 0 0 0 0 0 0 0 0 0 0 0 0 0 0 0 0
0 0 0 0 0 0 0 0 0 0 0 0 0.0282492087858985 0 0 0 0 0 0 0 0 0 0 0 0.0799969640835902 0.0225414952901931 0 0 0 0 0 0 0 0 0.133717116365661 0.0654170955140197 0 0 0 0 0 0.0508258269456994 0 0 0 0 0 0 0.170779952971974 0 0 0 0 0 0 0 0 0 0 0 0 0 0 0 0 0 0 0 0 0 0 0 0 0 0 0 0 0 0 0 0 0 0 0 0 0 0 0 0 0 0 0 0 0 0.00496278743349389 0 0 0 0 0 0.0295013780093138 0.112425975270945 0 0 0 0 0 0 0 0 0 0 0 0 0.04188948286312 0 0 0 0.0246124404967246 0 0 0 0 0 0 0 0.0412432700847416 0 0 0 0 0 0 0 0 0 0 0 0 0 0 0 0 0 0 0 0 0 0 0 0 0 0.0147642677858099 0.00362039515931588 0 0 0 0 0 0 0 0 0 0 0 0 0 0 0 0 0 0 0 0 0 0 0 0 0 0 0 0 0 0 0 0 0 0.0645939408659202 0 0.0532354156870313 0 0 0 0 0 0.0165118977286629 0 0 0 0 0 0 0 0 0 0 0 0 0 0 0 0 0 0 0 0 0 0 0 0 0 0 0 0 0 0 0 0 0 0 0 0 0 0 0 0 0 0 0 0 0 0 0 0 0 0 0 0 0 0 0 0 0 0 0 0 0 0 0.0411110886578847 0 0 0 0 0 0 0 0 0 0 0 0 0 0 0 0 0 0 0 0 0 0 0 0 0 0 0 0 0 0 0 0 0 0 0 0 0 0 0 0 0 0 0 0 0 0 0 0 0 0 0 0 0 0 0 0 0 0 0 0
0 0 0 0 0 0 0 0 0 0 0 0 0 0 0 0 0 0 0 0 0 0 0 0 0.00656530986389299 0 0 0 0 0 0 0 0 0 0.0638694765619972 0 0 0 0 0 0 0 0 0 0 0 0 0 0 0 0 0 0 0 0 0 0 0 0 0 0 0 0 0 0 0 0 0 0 0 0 0 0 0 0 0 0 0 0 0 0 0 0 0 0 0 0 0 0 0 0 0 0 0 0 0 0 0 0 0 0.0864537918863768 0.0620748735509137 0 0.00824761928906657 0 0 0 0 0 0 0 0 0 0 0 0 0 0 0 0 0 0 0 0 0 0 0 0 0 0 0 0 0 0 0 0 0 0 0 0 0 0 0 0 0 0 0 0 0 0.0567725041859228 0.211719144873699 0.176708346462211 0.0482129581213821 0.244574530622528 0 0 0 0 0 0 0 0 0 0 0 0 0 0 0 0 0 0 0 0 0 0 0 0 0 0 0 0 0 0 0 0 0 0 0 0 0 0 0 0 0 0 0 0 0 0 0 0 0 0 0 0 0 0 0 0 0 0 0 0 0 0 0 0 0 0 0 0 0 0 0 0 0 0 0 0 0 0 0 0 0 0 0 0 0 0 0 0 0 0 0 0 0 0 0 0 0 0 0 0 0 0 0 0 0.0163971302572708 0 0 0 0 0 0 0 0 0 0 0 0 0 0 0 0 0 0 0 0 0 0 0 0 0 0 0 0 0 0 0 0 0 0 0 0 0 0 0 0 0 0.00739065775060671 0 0 0 0 0 0 0 0 0 0 0 0 0 0 0 0 0.00460595235440154 0.00640770421973067
0 0 0 0 0 0 0 0 0 0 0 0 0 0 0 0 0 0 0 0 0 0 0.00645868120549125 0 0.0056912851459648 0 0 0 0.0201392087510435 0 0 0 0 0 0.030925273732866 0 0 0 0 0 0 0 0 0 0 0 0.00707073376017164 0 0 0 0 0 0 0 0.0981800855597659 0 0 0 0.010419495980456 0 0 0 0 0 0 0 0 0 0 0 0 0.00890413255507726 0 0.00668107386700216 0 0 0 0 0 0 0 0 0.00177951765609032 0 0 0.00576095297149755 0.00321380888689912 0 0 0.00825914380461717 0 0 0.0168103881858786 0 0 0 0 0 0 0 0.00746545385139413 0.0668364597858207 0.0167613395581174 0.0488450577167669 0 0 0 0 0 0 0 0 0 0 0 0 0 0 0 0 0.00798527858133464 0 0 0 0 0 0 0.0033359696485059 0 0 0 0 0 0.00929322728363698 0 0 0 0 0 0 0 0 0 0.0201440005499338 0 0 0 0 0 0 0 0 0.0194503840205571 0.116777001161662 0.00782018416233394 0 0 0 0 0 0 0 0 0 0 0 0 0 0 0 0 0 0 0 0 0 0 0 0 0 0 0 0 0 0 0 0 0 0.018181517334655 0.0117590405658825 0 0 0 0 0 0.0153299103697254 0 0 0 0 0 0 0 0 0 0 0 0 0 0 0 0 0 0 0 0 0 0 0 0 0 0 0 0 0 0 0 0 0 0 0 0 0 0 0 0 0 0 0 0 0 0 0 0 0 0 0 0 0 0 0 0 0 0 0 0 0 0 0.207618587488 0 0 0 0 0 0 0 0 0 0 0 0 0 0 0 0 0 0 0 0 0 0 0 0 0 0 0 0 0 0 0 0 0 0 0 0 0 0 0 0 0 0.0293168999341094 0 0 0 0 0.00446859584429502 0 0 0 0 0 0 0 0 0 0 0 0.0486952908962272 0.109622019184221
0 0 0 0 0 0 0 0 0 0 0 0 0.0411760786996394 0 0 0 0 0 0 0 0 0 0.005594439411768 0 0.0500534104454156 0.0146700002720094 0 0 0 0 0 0.0433340953187106 0.0535072317991989 0.0262507050893573 0 0.011371602418601 0 0 0 0 0.0140032324291601 0.0159502979629436 0 0 0 0 0 0.0029109123189075 0.0615300468073679 0 0 0 0 0 0 0.00939381667271202 0.012121238121869 0 0 0 0 0 0 0 0 0 0 0 0 0 0 0 0 0 0 0 0 0 0 0 0 0 0 0 0 0 0 0 0.00320841951092145 0 0 0 0 0 0 0 0 0 0 0 0.09925994097857 0.166393504686682 0.0030946139612592 0.00926764819481235 0 0 0 0 0 0 0 0 0 0 0.0260830040881057 0 0 0 0.0104981931801184 0 0 0 0 0 0 0 0.0166423454316736 0 0 0 0 0 0 0 0 0 0 0 0 0 0 0.0100331585316429 0 0.00734535858537224 0 0 0 0 0 0.0225371907108629 0.00296958988571657 0.0319520716446275 0.0473464194530774 0.0161434817394443 0 0 0 0 0 0 0 0 0 0 0 0 0 0 0 0 0 0 0 0 0 0 0 0 0 0 0 0 0 0 0 0 0 0 0.00971623779764358 0.0219287550309794 0 0 0 0 0 0.0353656925060321 0 0 0 0 0 0 0 0 0 0 0 0 0.0101906136226296 0 0 0 0 0 0 0 0 0 0 0 0 0 0 0 0 0 0 0 0 0 0 0 0 0 0 0 0 0 0 0 0 0 0 0 0 0 0 0 0 0 0 0 0 0 0 0 0 0 0.0756836155825189 0 0 0 0 0 0 0 0 0 0 0 0 0 0 0 0 0 0 0 0 0 0 0 0 0 0 0 0 0 0 0 0 0 0 0 0 0 0 0 0 0 0 0 0 0 0 0 0 0 0 0 0 0 0 0 0 0 0 0 0.0124730371096495
0 0 0 0 0 0 0 0 0 0 0 0 0 0 0 0 0 0 0 0 0 0 0.0144921278545679 0 0.0493656799741593 0.032199436087717 0 0 0 0 0 0.0977240303706515 0 0 0.0524190381305856 0 0 0 0 0 0.0401558071991579 0.0438949603210551 0 0 0 0 0 0 0.0499585837023085 0 0 0 0.107776099258653 0 0 0 0 0 0 0 0 0 0 0 0 0 0 0 0 0 0 0 0 0 0 0 0 0 0 0 0 0 0.0956706877899208 0.070545281708257 0.169184918635355 0 0 0 0 0 0 0 0 0 0 0.0178132826495221 0 0 0 0 0.0127796097371307 0.044502414077923 0 0 0 0 0 0 0 0 0 0 0 0 0 0 0 0 0 0 0 0 0 0 0 0 0.02726348357056 0 0 0 0 0 0 0 0 0 0 0 0 0 0 0 0 0 0 0 0 0 0 0 0 0 0.0098381189962353 0 0 0 0 0 0 0 0 0 0 0 0 0 0 0 0 0 0 0 0 0 0 0 0 0 0 0 0 0 0 0 0 0 0 0 0 0 0 0 0 0 0 0 0 0.0411948240763956 0 0 0 0 0 0 0 0 0 0 0 0 0 0 0 0 0 0 0 0 0 0 0 0 0 0 0 0 0 0 0 0 0 0 0 0 0 0 0 0 0 0 0 0 0 0.0232216158598446 0 0 0 0 0 0 0 0 0 0 0 0 0 0 0 0 0 0 0 0 0 0 0 0 0 0 0 0 0 0 0 0 0 0 0 0 0 0 0 0 0 0 0 0 0 0 0 0 0 0 0 0 0 0 0 0 0 0 0 0 0 0 0 0 0 0 0 0 0 0 0 0 0 0 0
0 0 0 0 0 0 0 0.0119799430380998 0 0 0 0 0 0 0 0 0 0 0 0 0 0 0 0 0 0 0 0 0 0 0.00491881113174648 0 0 0 0 0 0 0.101809556255475 0 0 0 0 0 0 0 0 0.0901324066433628 0 0 0.00289901499701394 0 0 0 0 0 0 0 0 0.0148664961047081 0 0 0 0 0 0 0 0 0 0 0 0.00593819649927086 0 0 0.316608804393573 0 0 0 0.00777567944505371 0.0172448456660391 0 0 0 0 0 0 0.026719041795464 0 0.17453536786747 0 0 0 0 0 0 0 0 0 0 0 0 0 0 0 0 0 0 0 0 0 0 0 0 0 0 0 0 0 0 0 0 0 0 0 0 0.00610992272235788 0 0 0 0 0 0.0387126764072205 0.0540630783096487 0 0.115240175822187 0.0104459829013085 0 0 0 0 0 0 0 0 0 0 0 0 0 0 0 0 0 0 0 0 0 0 0 0 0 0 0 0 0 0 0 0 0 0 0 0 0 0 0 0 0 0 0 0 0 0 0 0 0 0 0 0 0 0 0 0 0 0 0 0 0 0 0 0 0 0 0 0 0 0 0 0 0 0 0 0 0 0 0 0 0 0 0 0 0 0 0 0 0 0 0 0 0 0 0 0 0 0 0 0 0 0 0 0 0 0 0 0 0 0 0 0 0 0 0 0 0 0 0 0 0 0 0 0 0 0 0 0 0 0 0 0 0 0 0 0 0 0 0 0 0 0 0 0 0 0 0 0 0 0 0 0 0 0 0 0 0 0 0 0 0 0 0 0 0 0 0 0 0 0 0 0 0 0 0 0 0 0 0 0 0 0 0 0
0.00155571239803291 0 0 0.0799431492132734 0.00276814064576361 0.00157042564604653 0.0113864652428295 0.00792310620785951 0.0120137832849538 0.00313226300414491 0.00221763915474241 0 0 0 0.0028865754238989 0.00198077582784466 0 0 0 0.000494093983825297 0.000546465811985372 0 0 0 0 0 0 0 0 0.011563475537661 0.0212352476180876 0 0 0 0 0 0.0484815900514855 0 0.00288880121191627 0 0 0 0 0 0 0 0.00189176848312154 0 0 0 0 0 0 0 0 0 0 0 0.0176353605460458 0 0 0 0 0 0 0 0 0 0 0 0 0 0 0.019923408768653 0 0 0 0 0.000997305583141111 0 0 0 0 0 0 0.0678885984300485 0.0103180810120025 0.0861841554795986 0 0 0 0 0 0.189858733842188 0 0.00511110665343702 0 0 0 0 0 0 0 0 0 0 0 0 0 0 0 0 0 0 0 0.000778951298919581 0 0 0 0 0 0 0 0 0 0 0 0.00213499081316241 0 0 0.235289824949394 0.0019275382354321 0 0.124167089810793 0 0 0 0 0 0.000966791786574234 0 0 0 0 0 0 0.00754367310758192 0 0.00322332216137159 0 0 0 0 0.0011765813610584 0.00768568395032961 0.00270932346279628 0 0 0 0 0 0 0 0 0 0 0 0 0 0 0 0 0 0 0 0 0 0 0 0 0 0 0 0 0 0 0 0 0 0 0 0 0 0 0 0 0 0 0 0 0 0 0 0 0 0 0 0 0 0 0 0 0 0 0 0 0 0 0 0 0 0 0 0 0 0 0 0 0 0 0 0 0 0 0 0 0 0 0 0 0 0 0 0 0 0 0 0 0 0 0 0 0 0 0 0 0 0 0 0 0 0 0 0 0 0 0 0 0 0 0 0 0 0 0 0 0 0 0 0 0 0 0 0 0 0 0 0 0 0 0 0 0 0 0 0 0 0 0 0 0 0 0 0 0 0 0 0 0 0 0 0 0 0 0 0 0 0 0
0 0 0 0 0 0 0 0 0 0 0.00409970758709029 0 0 0 0 0.0532661448978395 0 0 0 0 0 0 0 0.0123263915446719 0 0 0 0 0 0 0.0520714604031193 0 0 0 0 0 0 0.012653649427052 0 0 0 0 0.0522998939347719 0.0489505923285662 0.118423772458763 0 0 0.115845066933616 0 0.273898452792866 0 0 0 0 0 0 0 0 0.0392143638272292 0 0 0.0116487068147268 0 0 0.007684487218092 0 0 0 0 0 0.0128100917569459 0 0 0 0 0 0 0 0.0046486604476 0 0 0 0 0 0 0.00335375900565942 0 0 0 0 0 0 0 0.00396750679354799 0 0.00372221501906889 0 0 0 0 0 0 0 0 0 0.00303502286736057 0 0 0 0 0 0 0 0 0 0.00470209332630804 0 0 0 0 0 0 0 0 0 0 0 0 0.0167440176312274 0 0 0 0 0 0.0415053424866984 0 0 0 0 0.00546151346517485 0 0 0 0 0 0 0.00327257204513301 0 0.00301369427833307 0 0.0025141876861236 0.00386506868368479 0.00144652573134055 0 0.00655576770196176 0 0 0 0 0 0 0 0 0 0 0 0 0 0 0 0 0.0130894049197484 0 0 0 0 0 0 0 0 0 0 0 0 0 0 0 0 0 0 0 0 0 0 0 0 0 0 0 0 0.00470611377143742 0 0 0 0 0.0343786515649118 0 0 0 0 0 0 0 0 0 0 0 0 0 0 0 0 0 0 0 0 0 0 0 0 0 0 0 0 0 0 0 0 0 0 0 0 0 0 0 0 0 0 0 0 0 0 0 0 0 0 0 0 0 0 0 0 0 0 0 0 0 0 0 0 0 0 0 0 0 0 0 0 0 0 0 0 0 0 0.0248251006493303 0 0 0 0 0 0 0 0 0 0 0 0 0 0 0 0 0 0 0 0 0 0 0 0 0 0 0 0 0 0 0 0 0 0
0 0 0 0 0 0 0 0 0 0 0 0 0 0 0 0.0127333584590626 0 0 0 0 0 0.519723330190042 0 0.250001443801338 0 0 0 0 0 0 0.0124798971931978 0 0 0 0 0 0 0 0 0 0 0 0.0217934375345829 0 0 0.0109723359908551 0 0 0 0.0242085789955871 0 0 0 0 0 0 0 0 0 0 0 0.0459171060594169 0 0.0146197386264112 0 0 0 0 0 0 0.0319017844438172 0 0.042919971115714 0 0 0 0 0 0 0 0 0 0 0 0 0 0 0 0 0 0 0 0 0 0 0 0 0 0 0 0 0 0 0 0 0 0 0 0 0 0 0 0 0 0 0 0 0 0 0 0 0 0 0 0 0 0 0 0 0 0 0 0 0 0.0127290175899753 0 0 0 0 0 0 0 0 0 0 0 0 0 0 0 0 0 0 0 0 0 0 0 0 0 0 0 0 0 0 0 0 0 0 0 0 0 0 0 0 0 0 0 0 0 0 0 0 0 0 0 0 0 0 0 0 0 0 0 0 0 0 0 0 0 0 0 0 0 0 0 0 0 0 0 0 0 0 0 0 0 0 0 0 0 0 0 0 0 0 0 0 0 0 0 0 0 0 0 0 0 0 0 0 0 0 0 0 0 0 0 0 0 0 0 0 0 0 0 0 0 0 0 0 0 0 0 0 0 0 0 0 0 0 0 0 0 0 0 0 0 0 0 0 0 0 0 0 0 0 0 0 0 0 0 0 0 0 0 0 0 0 0 0 0 0 0 0 0 0 0 0 0 0 0 0 0 0 0 0 0 0 0 0
0 0 0 0 0 0 0 0 0 0 0 0 0 0 0 0 0 0 0 0 0 0 0 0 0 0.0413237398296531 0 0 0 0 0 0 0 0 0.0645613597438949 0.0401629265709223 0 0 0 0 0 0.153665616584288 0 0 0 0 0 0.137779566587752 0.0236053304937508 0 0 0 0.0743372110369898 0 0 0 0 0 0 0 0 0 0 0 0 0 0 0 0 0 0 0 0 0 0 0 0 0 0 0 0 0 0.00945047649590452 0 0 0 0 0 0 0 0 0 0 0 0 0 0 0 0 0 0.0161286263951947 0.0191712752770827 0 0 0 0 0 0 0 0 0 0 0 0 0 0.00816412148101619 0 0 0 0 0 0 0 0 0 0 0.0816660596131501 0 0 0 0 0 0 0 0 0 0 0 0 0 0 0 0 0 0 0 0 0 0 0 0 0 0 0 0 0 0 0 0 0 0 0 0 0 0 0 0 0 0 0 0 0 0 0 0 0 0 0 0 0 0 0 0 0 0 0 0 0 0 0 0 0.0338073275899275 0 0 0 0 0 0.0457160692899832 0 0 0 0 0 0.0479523589459872 0 0.0273164631142626 0 0 0 0 0 0 0 0 0 0 0 0 0 0 0 0 0 0 0 0 0 0 0 0 0 0.022465185526151 0 0 0 0 0 0 0 0 0 0 0 0.0327812632793074 0 0 0 0 0 0 0 0 0 0 0 0 0 0 0 0 0 0 0 0 0 0 0 0 0 0 0 0 0 0 0 0 0 0 0 0 0 0 0 0 0.119945022144781 0 0 0 0 0 0 0 0 0 0 0 0 0 0 0 0 0 0 0 0 0 0 0 0 0 0 0 0 0 0 0 0 0 0
0 0 0 0 0 0 0 0 0 0 0 0 0 0 0 0 0 0 0 0 0 0 0 0 0.15567813963353 0.133143403800789 0 0 0 0 0 0.065201124499686 0 0 0.0631388548752798 0.037694256459572 0 0 0 0 0.13193506406954 0 0 0 0 0 0 0.00573371684060579 0.114671524982451 0 0 0 0.0445828135770503 0 0 0 0 0 0 0 0 0 0 0 0 0 0 0 0 0 0 0 0 0 0 0 0 0 0 0 0 0 0 0 0 0 0 0 0 0 0 0 0 0 0 0 0 0 0 0 0.0124486192985933 0.0168151508706401 0 0 0 0 0 0 0 0 0 0 0 0 0 0 0 0 0 0 0 0 0 0 0 0 0.18827493909586 0 0 0 0 0 0 0 0 0 0 0 0 0 0 0 0 0 0 0 0 0 0 0 0 0 0 0 0 0 0 0 0 0 0 0 0 0 0 0 0 0 0 0 0 0 0 0 0 0 0 0 0 0 0 0 0 0 0 0 0 0 0 0 0 0 0 0 0 0 0 0.0225567806788647 0 0 0 0 0 0 0 0 0 0 0 0 0 0 0 0 0 0 0 0 0 0 0 0 0 0 0 0 0 0 0 0 0 0 0 0 0 0 0 0 0 0 0 0 0 0.00812561131753852 0 0 0 0 0 0 0 0 0 0 0 0 0 0 0 0 0 0 0 0 0 0 0 0 0 0 0 0 0 0 0 0 0 0 0 0 0 0 0 0 0 0 0 0 0 0 0 0 0 0 0 0 0 0 0 0 0 0 0 0 0 0 0 0 0 0 0 0 0 0 0 0 0 0 0
0 0 0 0 0 0 0 0 0 0 0 0 0 0 0 0 0 0 0 0 0 0 0 0.0171153404256569 0 0 0 0 0 0 0 0 0 0 0 0 0 0 0.0499724724712689 0.0239367911477369 0 0 0 0.0783483328163986 0 0.14093662511422 0 0 0 0.552040824801085 0 0 0 0 0 0 0 0 0 0 0 0 0 0.112107587333303 0 0 0 0 0 0 0 0 0 0 0 0 0 0 0 0 0 0 0 0 0 0 0 0 0 0 0 0 0 0 0 0 0 0 0 0 0 0 0 0 0 0 0 0 0 0 0 0 0 0 0 0 0 0 0 0 0 0.0255420258903299 0 0 0 0 0 0 0 0 0 0 0 0 0 0 0 0 0 0 0 0 0 0 0 0 0 0 0 0 0 0 0 0 0 0 0 0 0 0 0 0 0 0 0 0 0 0 0 0 0 0 0 0 0 0 0 0 0 0 0 0 0 0 0 0 0 0 0 0 0 0 0 0 0 0 0 0 0 0 0 0 0 0 0 0 0 0 0 0 0 0 0 0 0 0 0 0 0 0 0 0 0 0 0 0 0 0 0 0 0 0 0 0 0 0 0 0 0 0 0 0 0 0 0 0 0 0 0 0 0 0 0 0 0 0 0 0 0 0 0 0 0 0 0 0 0 0 0 0 0 0 0 0 0 0 0 0 0 0 0 0 0 0 0 0 0 0 0 0 0 0 0 0 0 0 0 0 0 0 0 0 0 0 0 0 0 0 0 0 0 0 0 0 0 0 0 0 0
0 0 0 0 0 0 0 0 0 0 0 0 0 0 0 0 0 0 0 0.054312674144997 0.0990492491200693 0 0 0 0 0 0 0 0 0 0 0 0 0 0 0 0 0 0.05414688567016 0 0 0 0.0907016654289798 0 0.0717286613162948 0 0 0.0653442105778672 0 0.339849539480561 0 0 0 0 0 0 0 0 0 0 0 0 0.0174248452445759 0.014837963457566 0.110090789560537 0 0 0 0 0 0 0 0 0 0 0 0 0 0 0 0 0 0 0 0 0 0 0 0 0 0 0 0 0 0 0 0 0 0 0 0 0 0 0 0 0 0 0.0219261577864873 0 0 0 0 0 0 0 0 0 0 0 0 0 0 0 0 0 0 0 0 0 0 0 0 0 0 0.0487661388545755 0 0 0 0 0 0 0 0 0 0 0 0 0 0 0 0 0 0 0 0 0 0 0 0 0 0 0 0 0 0 0 0 0 0.0118212193573295 0 0 0 0 0 0 0 0 0 0 0 0 0 0 0 0 0 0 0 0 0 0 0 0 0 0 0 0 0 0 0 0 0 0 0 0 0 0 0 0 0 0 0 0 0 0 0 0 0 0 0 0 0 0 0 0 0 0 0 0 0 0 0 0 0 0 0 0 0 0 0 0 0 0 0 0 0 0 0 0 0 0 0 0 0 0 0 0 0 0 0 0 0 0 0 0 0 0 0 0 0 0 0 0 0 0 0 0 0 0 0 0 0 0 0 0 0 0 0 0 0 0 0 0 0 0 0 0 0 0 0 0 0 0 0 0 0 0 0 0 0 0 0 0 0 0 0 0 0 0
0 0 0 0 0 0 0 0 0 0 0 0 0 0.014690658847513 0 0.0025997641779726 0 0 0 0.012807301256429 0.0246939662751912 0 0 0 0 0.0117166672516344 0.00839418486518656 0 0 0 0.00753486446513084 0 0 0 0 0 0 0 0.0932431801455149 0 0 0 0 0.0510570101993515 0 0 0 0 0 0.0843280168118271 0 0 0 0.0237626797366131 0 0 0 0 0.00207119290273699 0 0 0 0 0 0.0232994016859211 0.013924062722744 0 0 0 0 0 0 0 0 0.044300120584512 0 0 0 0 0 0 0 0 0 0 0 0 0 0 0 0 0 0 0 0 0 0 0 0 0 0 0 0 0 0 0 0 0.0083883312560848 0 0 0 0 0 0 0 0 0 0 0 0 0 0 0 0 0 0 0 0 0.148780362798242 0 0 0 0 0 0.0100162010592275 0 0 0 0 0.00176273691827591 0 0 0 0 0 0 0 0 0 0 0 0 0 0 0 0 0 0 0 0 0 0 0 0 0 0 0 0 0 0.00613588612359814 0.0264223839535395 0.0367328382193296 0 0 0.0216733614506503 0 0 0 0 0.0385748237008513 0 0 0 0 0.0474351892483095 0 0 0 0 0 0.00838514857195529 0 0 0 0 0 0 0 0 0 0 0 0 0 0 0.00374062899006548 0.0359935531489273 0 0 0.0453485419086036 0.00307254758939056 0 0 0 0 0 0 0 0 0 0 0 0 0 0.102514739845585 0 0 0 0 0 0.00786057058014224 0 0 0.005531476972049 0.0232076057368949 0 0 0 0 0 0 0 0 0 0 0 0 0 0 0 0 0 0 0 0 0 0 0 0 0 0 0 0 0 0 0 0 0 0 0 0 0 0 0 0 0 0 0 0 0 0 0 0 0 0 0 0 0 0 0 0 0 0 0 0 0 0 0 0 0 0 0 0 0 0 0 0 0 0 0 0 0 0 0 0 0 0 0 0
0 0 0 0 0 0 0 0 0 0 0 0 0 0 0 0 0 0 0 0 0.0112123860006331 0.0386683237646691 0 0.0762652414603515 0 0 0 0.0189967346954221 0 0 0 0 0 0 0 0 0 0 0 0.0159058429807492 0 0 0.186012130950142 0 0 0 0.0268253263253314 0.0160781384160022 0 0.0934101653989837 0 0 0 0 0 0 0 0 0.0110799794543819 0.039698237747349 0.184933205065836 0 0 0 0 0 0 0 0.0563147143715971 0 0 0 0.0201358521086419 0.0223100058999227 0 0 0.0240346427891896 0.0210091345661368 0 0.0302052781139119 0 0 0 0 0 0.00729841034847376 0 0.0126016890898095 0 0 0 0 0 0 0 0 0 0 0 0 0 0 0 0 0 0 0 0 0 0 0 0 0 0 0 0 0 0 0 0 0 0.014845963753188 0 0 0 0.0104418159850811 0 0 0 0.0269982390434729 0 0 0 0 0.0211771573256898 0 0 0 0 0 0 0 0 0 0 0 0 0 0 0 0 0 0 0 0 0 0 0 0 0 0 0 0 0 0 0 0 0 0.00711905489136703 0 0 0 0 0 0 0 0 0 0 0 0 0 0 0 0 0 0 0 0 0 0 0 0 0 0 0 0 0 0 0 0 0 0 0 0 0 0 0 0 0 0.00642232945366627 0 0 0 0 0 0 0 0 0 0 0 0 0 0 0 0 0 0 0 0 0 0 0 0 0 0 0 0 0 0 0 0 0 0 0 0 0 0 0 0 0 0 0 0 0 0 0 0 0 0 0 0 0 0 0 0 0 0 0 0 0 0 0 0 0 0 0 0 0 0 0 0 0 0 0 0 0 0 0 0 0 0 0 0 0 0 0 0 0 0 0 0 0 0 0 0 0 0 0 0 0 0 0 0 0 0 0 0
0 0 0 0 0.0171484569742974 0 0 0.0337155540163007 0 0 0 0 0 0 0 0 0 0 0 0 0 0 0 0 0 0 0 0 0.0390432328689144 0 0.0122997827672285 0 0 0.00655341196954696 0 0 0.135108762091162 0.00595500626725758 0 0 0 0 0 0 0 0.0152866978173732 0 0 0 0 0.23049367104553 0 0 0 0 0 0 0 0.0121607335806536 0 0.00299206921161731 0.0038118181869026 0 0 0 0 0 0 0.0214049277053656 0.00786934485155398 0.00672909728218623 0 0 0.166142388307908 0 0 0.00624797847998174 0.015112162338998 0.00494531861892911 0 0 0 0 0 0 0.00891929417488408 0 0.0194615911643375 0 0 0 0 0 0.00487457585453455 0 0 0 0 0 0 0 0 0 0 0 0 0 0 0 0 0 0 0 0 0 0 0 0 0 0 0 0 0 0 0 0 0 0.0030832407361267 0 0.00198843417764029 0 0.110595524042543 0.0390541614464745 0.0155663601656584 0.0232598677936494 0 0 0 0 0 0.030176536062445 0 0 0 0 0 0 0 0 0 0 0 0 0 0 0 0 0 0 0 0 0 0 0 0 0 0 0 0 0 0 0 0 0 0 0 0 0 0 0 0 0 0 0 0 0 0 0 0 0 0 0 0 0 0 0 0 0 0 0 0 0 0 0 0 0 0 0 0 0 0 0 0 0 0 0 0 0 0 0 0 0 0 0 0 0 0 0 0 0 0 0 0 0 0 0 0 0 0 0 0 0 0 0 0 0 0 0 0 0 0 0 0 0 0 0 0 0 0 0 0 0 0 0 0 0 0 0 0 0 0 0 0 0 0 0 0 0 0 0 0 0 0 0 0 0 0 0 0 0 0 0 0 0 0 0 0 0 0 0 0 0 0 0 0 0 0 0 0 0 0 0 0 0 0 0 0 0 0
0 0 0 0 0 0 0 0 0 0 0 0 0 0 0 0 0 0 0 0 0 0 0 0 0 0.0186763143897208 0 0 0 0 0 0 0 0 0.00558753654977843 0 0 0 0.146355594998154 0 0.0573629788431626 0.00278035079422676 0 0.0746317059866593 0 0.0161072024840219 0 0 0 0.13931224043786 0 0 0 0 0 0.0112674491181158 0 0 0 0 0 0 0 0 0 0 0 0 0 0 0 0 0 0 0.230925764706938 0 0 0 0 0 0 0 0 0 0 0 0 0 0 0 0 0 0 0 0 0 0 0 0 0 0 0 0 0 0 0 0 0 0 0 0 0 0 0 0 0 0 0 0 0 0 0 0 0 0 0 0 0 0.17123948713421 0 0 0 0 0 0 0 0 0 0 0 0 0 0 0 0 0 0 0 0 0 0 0 0 0 0 0 0 0 0 0 0 0 0 0 0 0 0 0 0 0 0 0.0308355017887419 0 0 0 0 0 0 0 0 0 0 0 0 0 0 0 0 0 0 0 0 0 0 0 0 0 0.0101177094121856 0 0 0 0 0 0 0 0 0 0 0 0 0 0 0 0 0 0 0 0 0 0 0 0 0 0 0 0 0 0 0 0 0 0.0159359110712975 0 0 0 0 0 0 0 0 0 0 0 0.00822341932951131 0 0 0 0 0 0 0 0 0 0 0 0 0 0 0 0 0 0 0 0 0 0 0 0 0 0 0 0 0 0 0 0 0 0 0 0 0 0 0 0 0.0606408329554161 0 0 0 0 0 0 0 0 0 0 0 0 0 0 0 0 0 0 0 0 0 0 0 0 0 0 0 0 0 0 0 0 0 0
0 0 0 0 0 0 0 0 0 0 0 0 0.106723331881401 0 0 0 0 0 0 0 0 0 0.049588066562783 0 0.27012148981784 0.0736732090420976 0 0 0 0 0 0.0770211758199233 0 0 0.0856283880058593 0.0150824974430188 0 0 0 0 0.00712518650886438 0.040314215252452 0 0 0 0 0 0 0 0 0 0 0 0 0 0.0114376725486114 0.0156185301242798 0 0 0 0 0 0 0 0 0 0 0 0 0 0 0 0 0 0 0 0 0 0 0 0 0 0 0 0 0 0 0 0 0 0 0 0 0 0 0 0 0 0 0 0.0184839298500623 0.0216249988354882 0 0 0 0 0 0 0 0 0 0 0 0 0 0 0 0 0 0.0342128330397366 0.0508393235294595 0 0 0 0 0 0.0733972694728396 0 0 0 0 0 0 0 0 0 0 0 0 0 0 0 0 0 0 0 0 0 0 0 0 0 0 0 0 0 0 0 0 0 0 0 0 0 0 0 0 0 0 0 0 0 0 0 0 0 0 0 0 0 0 0 0 0 0 0 0 0.0491078822652838 0 0 0 0 0 0 0 0 0 0 0 0 0 0 0 0 0 0 0 0 0 0 0 0 0 0 0 0 0 0 0 0 0 0 0 0 0 0 0 0 0 0 0 0 0 0 0 0 0 0 0 0 0 0 0 0 0 0 0 0 0 0 0 0 0 0 0 0 0 0 0 0 0 0 0 0 0 0 0 0 0 0 0 0 0 0 0 0 0 0 0 0 0 0 0 0 0 0 0 0 0 0 0 0 0 0 0 0 0 0 0 0 0 0 0 0 0 0 0 0 0 0 0 0 0 0 0 0 0 0 0
0 0 0 0 0.0130866535264374 0 0 0.00382343931405793 0 0 0 0 0 0 0.00456969279308673 0.00328127266032314 0 0 0 0.00810815128402877 0.0425308253251846 0 0 0.00729579060786933 0 0 0 0 0 0 0.00824895193487922 0 0 0 0 0 0.0031930190212506 0 0.144628596528192 0.01469413595737 0 0 0.305074395652031 0.162231710533906 0.0565533445779351 0.0391121152678198 0 0.0582266876021838 0 0 0 0 0 0.00767899376218934 0 0 0 0 0 0 0 0 0 0 0.0282131331651596 0.00409295377479039 0 0 0 0 0 0 0 0.00405324197535565 0 0 0 0 0 0 0 0 0 0 0 0 0 0 0 0 0 0 0 0 0 0 0 0 0 0 0 0 0 0 0 0 0 0 0 0 0 0 0 0 0 0 0 0 0 0 0 0 0 0 0 0 0 0 0 0 0 0 0 0 0.0669383246304619 0 0 0 0 0 0 0 0 0 0 0 0 0 0 0 0 0 0 0 0 0 0 0 0 0 0 0 0 0 0 0 0 0 0 0 0 0.00750675181254219 0 0 0 0 0 0 0 0 0 0 0 0 0 0 0 0 0 0 0 0 0 0 0 0 0 0 0 0 0 0 0 0 0 0 0 0 0 0 0 0 0 0 0 0 0 0 0 0 0 0 0 0 0 0 0 0 0 0 0 0 0 0.0045748515259872 0 0 0 0 0 0 0 0 0 0 0 0 0 0 0 0 0 0 0 0 0 0 0 0 0.00228296676695822 0 0 0 0 0 0 0 0 0 0 0 0 0 0 0 0 0 0 0 0 0 0 0 0 0 0 0 0 0 0 0 0 0 0 0 0 0 0 0 0 0 0 0 0 0 0 0 0 0 0 0 0 0 0 0 0 0 0 0 0
0 0 0 0 0 0 0 0 0 0 0 0 0 0 0 0 0 0 0 0 0 0 0 0 0 0 0 0 0 0 0 0 0 0 0 0 0 0 0 0 0 0 0 0 0 0 0.617268924527615 0 0 0 0 0 0 0 0.0272372299757239 0 0 0 0.0986206715710834 0 0 0 0 0 0 0 0 0 0 0 0 0 0 0.0462376915013621 0 0 0.0797755158755291 0 0 0 0 0 0 0 0 0.0663454257686378 0 0.0338954710556632 0 0 0 0 0 0 0 0 0 0 0 0 0 0 0 0 0 0 0 0 0 0 0 0 0 0 0 0 0 0 0 0 0 0 0 0 0 0 0 0 0 0 0 0 0 0 0 0 0 0 0 0 0 0 0 0 0 0 0 0 0 0 0 0 0 0 0.0306190697243849 0 0 0 0 0 0 0 0 0 0 0 0 0 0 0 0 0 0 0 0 0 0 0 0 0 0 0 0 0 0 0 0 0 0 0 0 0 0 0 0 0 0 0 0 0 0 0 0 0 0 0 0 0 0 0 0 0 0 0 0 0 0 0 0 0 0 0 0 0 0 0 0 0 0 0 0 0 0 0 0 0 0 0 0 0 0 0 0 0 0 0 0 0 0 0 0 0 0 0 0 0 0 0 0 0 0 0 0 0 0 0 0 0 0 0 0 0 0 0 0 0 0 0 0 0 0 0 0 0 0 0 0 0 0 0 0 0 0 0 0 0 0 0 0 0 0 0 0 0 0 0 0 0 0 0 0 0 0 0 0 0 0 0 0
0 0 0 0 0 0 0 0 0 0 0 0 0 0 0 0 0 0 0 0 0 0 0 0 0 0 0 0 0 0 0 0 0 0 0 0 0 0 0 0 0 0 0 0 0 0 0 0 0 0 0 0 0 0 0 0 0 0 0 0 0 0 0 0.373520593502972 0 0 0 0 0 0 0.287996772275667 0 0 0 0 0 0 0 0 0.264759327791334 0 0 0 0 0 0.0737233064300275 0 0 0 0 0 0 0 0 0 0 0 0 0 0 0 0 0 0 0 0 0 0 0 0 0 0 0 0 0 0 0 0 0 0 0 0 0 0 0 0 0 0 0 0 0 0 0 0 0 0 0 0 0 0 0 0 0 0 0 0 0 0 0 0 0 0 0 0 0 0 0 0 0 0 0 0 0 0 0 0 0 0 0 0 0 0 0 0 0 0 0 0 0 0 0 0 0 0 0 0 0 0 0 0 0 0 0 0 0 0 0 0 0 0 0 0 0 0 0 0 0 0 0 0 0 0 0 0 0 0 0 0 0 0 0 0 0 0 0 0 0 0 0 0 0 0 0 0 0 0 0 0 0 0 0 0 0 0 0 0 0 0 0 0 0 0 0 0 0 0 0 0 0 0 0 0 0 0 0 0 0 0 0 0 0 0 0 0 0 0 0 0 0 0 0 0 0 0 0 0 0 0 0 0 0 0 0 0 0 0 0 0 0 0 0 0 0 0 0 0 0 0 0 0 0 0 0 0 0 0 0 0 0
0 0 0 0 0 0 0 0 0 0 0 0 0 0 0 0 0 0 0 0 0 0 0 0 0 0 0 0 0 0 0 0 0 0 0 0.166163539162421 0 0 0 0 0.114588898604824 0.0800424227103057 0 0 0 0 0 0 0 0 0 0 0 0 0 0 0 0 0 0 0 0 0 0 0 0 0 0 0 0 0 0 0 0 0 0 0 0 0 0 0 0 0.125491278739549 0.110847722990567 0.0408106939043226 0 0 0 0 0 0 0 0 0 0 0 0.0416088296568448 0 0 0 0 0 0 0 0 0 0 0 0 0 0 0 0 0 0 0 0 0 0 0 0 0 0 0 0 0 0 0 0 0 0 0 0 0 0 0 0 0 0 0 0 0 0 0 0 0 0 0 0 0 0 0 0 0 0 0 0 0 0 0 0 0 0 0 0 0 0 0 0 0 0 0 0 0 0 0 0 0 0 0 0 0 0 0 0 0 0 0 0 0 0 0 0 0 0 0 0 0.151751386277523 0 0 0 0 0 0 0 0 0 0 0 0 0 0 0 0 0 0 0 0 0 0 0 0 0 0 0 0 0 0 0 0 0 0 0 0 0 0 0 0 0.0404788996449379 0 0 0 0.0518635901700767 0.0763527381386282 0 0 0 0 0 0 0 0 0 0 0 0 0 0 0 0 0 0 0 0 0 0 0 0 0 0 0 0 0 0 0 0 0 0 0 0 0 0 0 0 0 0 0 0 0 0 0 0 0 0 0 0 0 0 0 0 0 0 0 0 0 0 0 0 0 0 0 0 0 0 0 0 0 0 0
0 0 0 0 0 0 0 0 0 0 0 0 0 0 0 0 0 0 0 0 0 0 0 0 0 0 0 0.123950417000854 0 0 0 0 0 0 0 0 0 0 0 0 0 0 0 0 0.0651181797077353 0 0 0 0 0.0313779628528236 0 0 0 0 0 0 0 0 0 0 0 0 0 0 0.066772515058914 0.0560779913106785 0.332455273269657 0 0 0 0 0 0 0 0 0 0 0 0 0 0 0 0 0 0 0 0 0 0 0 0 0 0 0 0 0 0 0 0 0 0 0 0 0 0 0.0723234900191102 0 0.224777462473143 0 0 0 0 0 0 0 0 0 0 0 0 0 0 0 0 0 0 0 0 0 0.0271467083070841 0 0 0 0 0 0 0 0 0 0 0 0 0 0 0 0 0 0 0 0 0 0 0 0 0 0 0 0 0 0 0 0 0 0 0 0 0 0 0 0 0 0 0 0 0 0 0 0 0 0 0 0 0 0 0 0 0 0 0 0 0 0 0 0 0 0 0 0 0 0 0 0 0 0 0 0 0 0 0 0 0 0 0 0 0 0 0 0 0 0 0 0 0 0 0 0 0 0 0 0 0 0 0 0 0 0 0 0 0 0 0 0 0 0 0 0 0 0 0 0 0 0 0 0 0 0 0 0 0 0 0 0 0 0 0 0 0 0 0 0 0 0 0 0 0 0 0 0 0 0 0 0 0 0 0 0 0 0 0 0 0 0 0 0 0 0 0 0 0 0 0 0 0 0 0 0 0 0 0 0 0 0 0 0 0 0 0 0 0
0 0 0 0 0 0.00395685713000256 0 0 0 0 0 0 0 0 0 0.00142762662178731 0 0 0 0 0 0 0 0 0 0 0 0 0 0.00188954496017335 0.00380969118051788 0 0 0.0476972770816517 0 0 0 0 0 0 0 0 0 0 0 0 0 0 0 0 0.00533107416621138 0 0 0 0 0 0 0.0915719409286239 0.0639984692385773 0 0 0 0 0 0 0 0 0 0 0 0 0.256689789189712 0 0.0212315224883497 0 0 0.0842447892900127 0 0 0 0 0 0 0 0 0.0144322386775383 0.0017026914140504 0.0026795171727024 0 0.00283466613111524 0 0 0.00398612601701288 0 0 0.00210109883504804 0.00303163610972368 0 0 0 0 0.0203072264588891 0 0 0 0 0 0 0 0 0 0 0 0 0 0 0 0 0 0 0 0 0 0 0 0 0 0.00485964953825959 0 0 0 0 0 0 0 0 0 0 0 0.0714520734571331 0.00647953271767946 0 0 0 0 0 0.0238869917375602 0 0 0 0 0 0.0014542538041162 0 0.0623003048982613 0 0 0 0 0 0 0 0 0 0 0 0 0 0 0 0 0 0 0 0 0 0 0 0 0 0 0 0 0 0 0 0 0 0.0158464915254968 0 0 0 0 0 0 0 0 0 0 0 0 0 0 0 0 0 0 0 0 0 0 0 0 0 0 0 0 0 0 0 0 0 0 0 0 0 0 0 0 0 0 0 0 0 0 0 0 0 0 0 0 0 0 0 0 0 0 0 0 0 0 0 0 0 0 0 0 0 0.0906971210989289 0 0 0 0 0 0 0 0 0 0 0 0 0 0 0 0 0 0 0 0 0 0 0 0 0 0 0 0 0 0 0 0 0 0 0 0 0 0 0 0 0 0.00391046750250591 0 0 0 0 0.00318405648962941 0 0 0 0 0 0 0 0 0 0 0 0.0221521036715832 0.0608531704671465
0 0 0 0 0 0 0.00773665150035756 0 0 0 0 0 0.158373896431768 0 0 0 0 0.0139015671770922 0.0228057544428741 0 0 0 0.0387693395837578 0 0.01535994947684 0 0 0 0 0 0 0 0 0 0.0249669786970079 0 0 0 0 0 0 0 0 0 0 0 0 0.0156012092893298 0.0218439435931895 0 0 0 0 0 0 0 0.121067815834894 0 0 0 0 0 0 0 0 0 0 0 0 0 0 0 0 0 0.0327008641089023 0 0 0 0 0 0 0 0 0 0 0 0 0 0 0 0 0 0 0 0 0 0 0 0 0 0 0 0 0 0.04878785714283 0 0 0 0 0 0 0 0 0 0.0340827812953247 0 0 0 0 0 0.0418283343932143 0 0 0 0 0 0 0 0 0 0 0 0 0 0 0 0 0 0 0 0 0 0 0 0 0 0 0 0 0 0 0 0 0 0 0 0 0 0 0 0 0 0 0 0 0 0 0 0 0 0 0 0 0 0 0 0 0 0 0 0 0 0 0 0 0 0 0 0 0.0307292578470376 0 0 0 0 0 0.149884302788522 0 0 0 0 0 0 0 0 0 0 0 0 0.167763723875834 0 0 0 0 0 0 0 0 0 0 0 0 0 0 0 0 0 0 0 0 0 0 0 0 0 0 0 0 0 0 0 0 0 0 0 0 0 0 0 0 0 0 0.0101463024732088 0 0 0 0 0 0 0 0 0 0.0322053847003277 0 0 0 0 0 0 0 0 0 0 0 0 0 0 0 0 0 0 0 0 0 0 0 0 0 0 0 0 0 0 0 0 0 0 0 0 0 0 0 0 0 0 0 0 0 0 0 0.011444085347689 0 0 0 0 0 0 0 0 0
0 0 0 0 0.031736886673202 0 0 0 0 0 0 0 0.052560560356025 0 0 0 0 0 0 0 0 0 0 0 0 0 0 0 0.0299357742404774 0 0 0 0 0 0.0573218855798648 0 0 0 0 0 0 0 0 0 0 0 0 0 0.0530741590522523 0 0 0 0 0 0 0.215416161016416 0 0 0 0 0 0 0 0 0 0 0 0 0 0 0 0.0924401271264983 0 0 0 0 0 0 0 0 0 0 0 0 0 0 0 0 0 0 0 0 0 0 0 0 0 0 0 0 0.0124966643087788 0 0 0 0 0 0 0 0 0 0 0 0 0 0 0 0 0 0 0 0 0 0 0 0 0 0 0 0 0 0 0 0 0 0 0 0 0 0 0 0 0 0 0 0 0 0 0 0 0 0 0 0 0 0 0 0 0 0 0 0 0 0 0 0 0 0 0 0 0 0 0 0 0 0 0 0 0 0 0 0 0 0 0 0 0 0 0 0 0.0546680306031933 0 0 0 0 0 0.256735295598581 0 0 0 0 0 0 0 0 0 0 0 0 0 0 0 0 0 0 0 0.0180873866603132 0 0 0 0 0 0 0 0 0 0 0 0 0 0 0 0 0 0 0 0 0 0 0 0 0 0 0 0 0 0 0 0 0 0 0 0 0 0 0 0 0 0 0.125527068784398 0 0 0 0 0 0 0 0 0 0 0 0 0 0 0 0 0 0 0 0 0 0 0 0 0 0 0 0 0 0 0 0 0 0 0 0 0 0 0 0 0 0 0 0 0 0 0 0 0 0 0 0 0 0 0 0 0 0 0 0
0 0 0 0 0 0 0 0 0 0 0 0 0 0 0 0 0 0 0 0 0 0 0 0 0 0 0 0 0 0 0 0 0 0 0 0 0 0 0 0 0 0 0 0 0 0 0 0 0 0 0 0 0 0 0.738863768479993 0 0 0 0.0769567399997435 0 0 0 0 0 0 0 0 0 0 0 0 0 0 0 0 0 0 0 0 0 0 0 0 0 0 0 0 0 0 0 0 0 0 0 0 0 0 0 0 0 0 0 0 0 0 0 0 0 0 0 0 0 0 0 0 0 0 0 0 0 0 0 0 0 0 0 0 0 0 0 0 0 0 0 0 0 0 0 0 0.0801738136185393 0 0 0.0232630817330772 0 0 0 0.0807425961686468 0 0 0 0 0 0 0 0 0 0 0 0 0 0 0 0 0 0 0 0 0 0 0 0 0 0 0 0 0 0 0 0 0 0 0 0 0 0 0 0 0 0 0 0 0 0 0 0 0 0 0 0 0 0 0 0 0 0 0 0 0 0 0 0 0 0 0 0 0 0 0 0 0 0 0 0 0 0 0 0 0 0 0 0 0 0 0 0 0 0 0 0 0 0 0 0 0 0 0 0 0 0 0 0 0 0 0 0 0 0 0 0 0 0 0 0 0 0 0 0 0 0 0 0 0 0 0 0 0 0 0 0 0 0 0 0 0 0 0 0 0 0 0 0 0 0 0 0 0 0 0 0 0 0 0 0 0 0 0 0 0 0 0 0 0 0 0 0 0 0 0 0
0 0 0 0.00172986569838469 0 0 0 0 0 0 0 0 0 0 0.00103824407321256 0.00965990135223996 0 0 0 0.000175228292007562 0.000293765077777384 0 0 0 0 0 0 0 0 0 0.0114013345405044 0 0 0.00163715941721218 0 0 0.00377791726388801 0.00941108842271322 0.00477752033550441 0 0 0 0 0 0.00032047911617624 0.0010704068897005 0.00206158406084294 0 0 0 0.00624300698317057 0 0 0 0.020698728342181 0 0 0.00308474159261861 0 0 0 0 0 0 0 0 0 0 0 0 0.000978274173404567 0.0222995625526755 0 0.0240163064657517 0 0.00160685250957009 0 0 0 0 0 0.00582725031403386 0 0.00421342794142401 0 0.114168523171222 0.0233088147015318 0.0757283506499924 0.00425089840075082 0.0270655797080369 0.00323911836696789 0 0.00422343647674886 0.0205085975871424 0 0.00150104748431265 0.0366454514290768 0.00270992117033169 0.00271315847149675 0.00305720356714957 0.000664719888967352 0.00162298612434262 0.0109246323530463 0.00965874085304237 0 0 0 0 0 0.00163464764517418 0 0 0.00049592129275226 0 0 0 0 0 0 0 0 0 0 0 0 0 0 0.0289397146808696 0 0 0 0 0.0146542429117113 0.00193653319062473 0 0.00407436273061289 0.000605046602907737 0.00121968712595118 0.000914804450048077 0.013019788676505 0.0260717718792867 0.0351432091929464 0.122613386200705 0.0690623944038082 0 0.00209416375315491 0.107391413427754 0 0.0109945036876457 0.00561470396443356 0.00375051558622732 0.00803659468949504 0.00323290858919333 0.00167756294377333 0.0422777069764981 0.0145773662804592 0 0 0 0 0 0 0 0 0 0 0 0 0 0 0 0 0 0 0 0 0 0 0 0 0 0 0 0 0 0 0 0 0 0 0 0 0 0 0 0.000309798497990816 0 0 0 0 0 0 0 0 0 0 0 0 0 0 0 0 0 0 0 0 0 0 0 0 0 0 0 0 0 0 0 0 0 0 0 0 0 0 0 0 0 0 0 0 0 0 0 0.000471479993474603 0 0 0 0 0 0 0 0 0 0 0 0 0 0 0.000871944806844008 0 0 0 0 0 0 0 0 0 0 0 0 0 0 0 0 0 0 0 0 0 0 0 0 0 0 0 0 0 0 0 0 0 0 0 0 0 0 0 0 0 0 0 0 0 0 0 0 0 0 0 0 0 0 0 0 0 0 0 0
0 0 0 0 0 0 0 0 0 0 0 0 0 0 0 0 0.0105143847272879 0 0 0 0 0 0 0 0 0 0 0 0 0 0 0 0 0 0 0 0 0 0 0 0 0 0 0 0 0.0559051549633281 0 0 0 0 0 0 0 0 0 0 0 0 0 0 0.157363004178988 0 0.161687298528003 0 0 0 0 0 0 0 0 0 0 0 0 0 0 0.0845015476762489 0 0 0 0 0 0 0 0 0 0 0 0 0 0 0 0 0 0 0 0 0 0 0 0 0 0 0 0 0 0 0 0 0 0 0 0 0 0 0 0 0 0 0 0 0.261846669983048 0 0.0761441843485447 0 0 0 0.0529468963366708 0 0 0 0 0 0.0301957429078871 0 0 0 0 0 0 0 0 0 0 0 0 0 0 0 0 0 0 0 0 0 0 0 0 0 0 0 0 0 0 0 0 0 0.0369449097723396 0 0 0 0.0166496201793215 0 0 0 0 0 0 0 0 0 0 0 0 0 0 0 0 0 0 0 0 0 0 0 0 0 0 0 0 0 0 0 0 0 0 0 0 0 0.00746309856616827 0 0 0 0 0 0 0 0 0 0 0 0 0 0 0 0 0 0 0 0 0 0 0 0 0 0 0 0 0 0 0 0 0 0 0 0 0 0 0 0 0 0 0 0 0 0 0 0 0 0 0 0 0 0 0.0478374878321642 0 0 0 0 0 0 0 0 0 0 0 0 0 0 0 0 0 0 0 0 0 0 0 0 0 0 0 0 0 0 0 0 0 0 0 0 0 0 0 0 0 0 0 0 0 0 0 0 0 0 0 0 0
0 0 0 0 0 0 0 0 0 0 0 0 0 0 0 0 0 0 0 0 0.162571807264016 0 0 0 0 0 0 0.013623569134233 0 0 0 0 0 0 0 0 0 0 0 0 0 0 0 0 0 0.205041547818152 0.00582143353725078 0 0 0 0 0 0 0 0 0 0 0 0 0.123893632330591 0 0.0245421796586911 0.0193252408732186 0 0 0 0 0 0.0107880503555902 0 0.0613296393038383 0 0.016029824654618 0 0 0 0.00931695257982793 0.104824831173223 0.0256990154247034 0 0 0 0 0 0 0.00416575311170216 0 0 0 0 0 0 0 0 0 0 0 0 0 0 0 0 0 0 0 0 0 0 0 0.00849106859653617 0 0 0 0 0 0 0 0 0 0 0 0 0.0272858587775962 0 0 0 0 0 0 0.0656944917483693 0 0 0 0 0.111555103657843 0 0 0 0 0 0 0 0 0 0 0 0 0 0 0 0 0 0 0 0 0 0 0 0 0 0 0 0 0 0 0 0 0 0 0 0 0 0 0 0 0 0 0 0 0 0 0 0 0 0 0 0 0 0 0 0 0 0 0 0 0 0 0 0 0 0 0 0 0 0 0 0 0 0 0 0 0 0 0 0 0 0 0 0 0 0 0 0 0 0 0 0 0 0 0 0 0 0 0 0 0 0 0 0 0 0 0 0 0 0 0 0 0 0 0 0 0 0 0 0 0 0 0 0 0 0 0 0 0 0 0 0 0 0 0 0 0 0 0 0 0 0 0 0 0 0 0 0 0 0 0 0 0 0 0 0 0 0 0 0 0 0 0 0 0 0 0 0 0 0 0 0 0 0 0 0 0 0 0 0 0 0 0 0
0 0 0 0 0 0 0 0 0 0 0 0 0 0 0 0 0 0 0 0 0 0 0 0.11170372430843 0 0 0 0 0 0 0 0 0 0 0 0 0 0 0.0206519106553197 0.0935765856040951 0 0 0 0 0 0 0.00940369650049974 0 0 0 0 0 0 0 0 0 0 0 0 0 0.0311186858949081 0 0 0.0743568927554817 0 0 0 0 0.00902097326450461 0 0 0 0.211560327635971 0.0143204960323373 0 0 0 0.168027264148751 0.234087998078892 0 0 0 0 0 0 0.01186618710436 0 0.0103052580164509 0 0 0 0 0 0 0 0 0 0 0 0 0 0 0 0 0 0 0 0 0 0 0 0 0 0 0 0 0 0 0 0 0 0 0 0 0 0 0 0 0 0 0 0 0 0 0 0 0 0 0 0 0 0 0 0 0 0 0 0 0 0 0 0 0 0 0 0 0 0 0 0 0 0 0 0 0 0 0 0 0 0 0 0 0 0 0 0 0 0 0 0 0 0 0 0 0 0 0 0 0 0 0 0 0 0 0 0 0 0 0 0 0 0 0 0 0 0 0 0 0 0 0 0 0 0 0 0 0 0 0 0 0 0 0 0 0 0 0 0 0 0 0 0 0 0 0 0 0 0 0 0 0 0 0 0 0 0 0 0 0 0 0 0 0 0 0 0 0 0 0 0 0 0 0 0 0 0 0 0 0 0 0 0 0 0 0 0 0 0 0 0 0 0 0 0 0 0 0 0 0 0 0 0 0 0 0 0 0 0 0 0 0 0 0 0 0 0 0 0 0 0 0 0 0 0 0 0 0 0 0
0 0 0 0 0 0 0 0 0 0 0 0 0 0 0 0 0 0 0 0 0.280555736943658 0 0 0 0 0 0 0 0 0 0 0 0 0 0 0 0 0 0 0 0 0 0 0.0637903119256232 0 0 0 0 0 0 0 0 0 0 0 0 0 0 0 0.368679657419371 0.055969552979418 0 0 0 0 0 0 0 0 0 0 0 0 0 0 0 0 0 0.0984336073212009 0 0 0 0 0 0 0 0 0 0 0 0 0 0 0 0 0 0 0 0 0 0 0 0 0 0 0 0 0 0 0 0 0.0346410088360115 0 0 0 0 0 0 0 0 0 0 0 0 0 0 0 0 0 0 0 0 0 0 0.0979301245747173 0 0 0 0 0 0 0 0 0 0 0 0 0 0 0 0 0 0 0 0 0 0 0 0 0 0 0 0 0 0 0 0 0 0 0 0 0 0 0 0 0 0 0 0 0 0 0 0 0 0 0 0 0 0 0 0 0 0 0 0 0 0 0 0 0 0 0 0 0 0 0 0 0 0 0 0 0 0 0 0 0 0 0 0 0 0 0 0 0 0 0 0 0 0 0 0 0 0 0 0 0 0 0 0 0 0 0 0 0 0 0 0 0 0 0 0 0 0 0 0 0 0 0 0 0 0 0 0 0 0 0 0 0 0 0 0 0 0 0 0 0 0 0 0 0 0 0 0 0 0 0 0 0 0 0 0 0 0 0 0 0 0 0 0 0 0 0 0 0 0 0 0 0 0 0 0 0 0 0 0 0 0 0 0
0 0 0 0 0 0 0 0 0 0 0 0 0 0 0 0 0 0 0 0 0 0 0 0.0953706021522187 0 0 0 0 0 0 0 0 0 0 0 0 0 0 0 0.041590058669256 0 0 0.290365315705215 0.0331969762227321 0 0 0 0 0 0 0 0.0288778046604931 0 0 0 0 0 0 0 0 0 0.103795487194559 0 0 0 0 0 0 0 0 0 0 0.122413849821325 0.0153018777300182 0 0 0 0.0529076808549792 0.137762016177594 0.0634634014050646 0 0 0 0 0 0.00633697274974312 0 0.00861795665680266 0 0 0 0 0 0 0 0 0 0 0 0 0 0 0 0 0 0 0 0 0 0 0 0 0 0 0 0 0 0 0 0 0 0 0 0 0 0 0 0 0 0 0 0 0 0 0 0 0 0 0 0 0 0 0 0 0 0 0 0 0 0 0 0 0 0 0 0 0 0 0 0 0 0 0 0 0 0 0 0 0 0 0 0 0 0 0 0 0 0 0 0 0 0 0 0 0 0 0 0 0 0 0 0 0 0 0 0 0 0 0 0 0 0 0 0 0 0 0 0 0 0 0 0 0 0 0 0 0 0 0 0 0 0 0 0 0 0 0 0 0 0 0 0 0 0 0 0 0 0 0 0 0 0 0 0 0 0 0 0 0 0 0 0 0 0 0 0 0 0 0 0 0 0 0 0 0 0 0 0 0 0 0 0 0 0 0 0 0 0 0 0 0 0 0 0 0 0 0 0 0 0 0 0 0 0 0 0 0 0 0 0 0 0 0 0 0 0 0 0 0 0 0 0 0 0 0 0 0 0 0
0 0 0 0 0 0 0 0 0 0 0 0 0 0 0 0 0 0 0 0.0171399404158217 0 0 0 0 0 0 0 0.0418463750922885 0 0 0 0 0 0 0 0 0 0 0.0265093394169173 0 0 0 0 0.343336098987548 0.102082335254662 0 0 0 0 0.184319268876479 0 0 0 0.106757089537093 0 0 0 0 0 0 0 0 0 0 0 0 0.0767643553113193 0 0 0 0 0 0 0 0 0 0 0 0 0 0 0 0 0 0 0 0 0 0 0 0 0 0 0 0 0 0 0 0 0 0 0 0 0 0 0 0 0 0 0 0 0 0 0 0 0 0 0 0 0 0 0 0 0 0 0 0 0 0 0 0 0 0 0 0 0 0 0 0 0 0 0 0 0 0 0 0 0 0 0 0 0 0 0 0 0 0 0 0 0 0 0 0 0 0 0 0 0 0 0 0 0 0.0380617735160503 0 0 0 0 0 0 0 0 0 0 0 0 0 0 0 0 0 0 0 0 0 0 0 0 0 0 0 0 0 0 0 0 0 0 0 0 0 0.0436943542865217 0 0 0 0 0 0 0 0 0 0 0 0 0 0 0 0 0 0 0 0 0 0 0 0 0 0 0 0 0 0 0 0 0 0 0 0 0 0 0 0 0 0 0 0 0 0 0 0 0 0 0 0 0 0 0 0 0 0 0.0194890693052998 0 0 0 0 0 0 0 0 0 0 0 0 0 0 0 0 0 0 0 0 0 0 0 0 0 0 0 0 0 0 0 0 0 0 0 0 0 0 0 0 0 0 0 0 0 0 0 0 0
0 0 0 0 0 0 0 0 0 0 0 0 0 0 0 0 0 0 0 0.123263390737354 0.0718677531791238 0 0 0 0 0 0 0 0 0 0 0 0 0 0 0 0 0 0 0 0 0 0 0 0.0976688758733068 0 0 0 0 0.0428095488151892 0 0 0 0.143540954604031 0 0 0 0 0 0 0 0 0 0 0 0 0.271124559047195 0 0 0 0 0 0 0 0 0 0 0 0 0 0 0 0 0 0 0 0 0 0 0 0 0 0 0 0 0 0 0 0 0 0 0 0 0 0 0 0 0.2497249177438 0 0 0 0 0 0 0 0 0 0 0 0 0 0 0 0 0 0 0 0 0 0 0 0 0 0 0 0 0 0 0 0 0 0 0 0 0 0 0 0 0 0 0 0 0 0 0 0 0 0 0 0 0 0 0 0 0 0 0 0 0 0 0 0 0 0 0 0 0 0 0 0 0 0 0 0 0 0 0 0 0 0 0 0 0 0 0 0 0 0 0 0 0 0 0 0 0 0 0 0 0 0 0 0 0 0 0 0 0 0 0 0 0 0 0 0 0 0 0 0 0 0 0 0 0 0 0 0 0 0 0 0 0 0 0 0 0 0 0 0 0 0 0 0 0 0 0 0 0 0 0 0 0 0 0 0 0 0 0 0 0 0 0 0 0 0 0 0 0 0 0 0 0 0 0 0 0 0 0 0 0 0 0 0 0 0 0 0 0 0 0 0 0 0 0 0 0 0 0 0 0 0 0 0 0 0 0 0 0 0 0
0 0 0 0 0 0 0 0 0 0 0 0 0 0 0 0 0 0 0 0 0 0 0 0 0 0 0 0 0 0 0.036671422735021 0 0 0 0 0 0 0 0 0 0 0 0 0 0 0 0 0 0 0 0 0 0 0.368645545134658 0 0 0 0 0 0 0 0 0 0 0.0532397957236905 0.117452223181687 0 0 0 0 0 0 0 0 0 0 0 0 0 0 0 0 0 0 0 0 0.0112816010243022 0 0 0 0 0 0 0 0 0 0.0320719388660877 0 0 0 0 0 0 0 0 0 0 0.350005576580673 0.0306318967538805 0 0 0 0 0 0 0 0 0 0 0 0 0 0 0 0 0 0 0 0 0 0 0 0 0 0 0 0 0 0 0 0 0 0 0 0 0 0 0 0 0 0 0 0 0 0 0 0 0 0 0 0 0 0 0 0 0 0 0 0 0 0 0 0 0 0 0 0 0 0 0 0 0 0 0 0 0 0 0 0 0 0 0 0 0 0 0 0 0 0 0 0 0 0 0 0 0 0 0 0 0 0 0 0 0 0 0 0 0 0 0 0 0 0 0 0 0 0 0 0 0 0 0 0 0 0 0 0 0 0 0 0 0 0 0 0 0 0 0 0 0 0 0 0 0 0 0 0 0 0 0 0 0 0 0 0 0 0 0 0 0 0 0 0 0 0 0 0 0 0 0 0 0 0 0 0 0 0 0 0 0 0 0 0 0 0 0 0 0 0 0 0 0 0 0 0 0 0 0 0 0 0 0 0 0 0 0 0 0 0
0 0 0 0 0.0412160256774916 0 0 0 0 0 0 0 0 0 0 0 0 0 0 0 0 0 0 0 0 0 0 0 0.0432641469472169 0 0 0 0 0 0 0 0 0 0 0 0 0 0 0 0 0 0 0 0 0 0 0 0 0 0 0 0 0 0 0 0 0 0 0 0 0 0 0 0.0693413450301456 0 0 0.176672219678305 0 0 0 0 0.134508277320946 0 0 0 0 0 0 0 0 0 0 0 0 0 0 0 0 0 0 0 0 0 0 0 0 0 0 0 0 0 0 0 0 0.152913717300732 0 0.358196264297297 0 0 0 0 0 0 0 0 0 0 0 0 0 0 0 0 0 0 0 0 0 0 0.0238880037478652 0 0 0 0 0 0 0 0 0 0 0 0 0 0 0 0 0 0 0 0 0 0 0 0 0 0 0 0 0 0 0 0 0 0 0 0 0 0 0 0 0 0 0 0 0 0 0 0 0 0 0 0 0 0 0 0 0 0 0 0 0 0 0 0 0 0 0 0 0 0 0 0 0 0 0 0 0 0 0 0 0 0 0 0 0 0 0 0 0 0 0 0 0 0 0 0 0 0 0 0 0 0 0 0 0 0 0 0 0 0 0 0 0 0 0 0 0 0 0 0 0 0 0 0 0 0 0 0 0 0 0 0 0 0 0 0 0 0 0 0 0 0 0 0 0 0 0 0 0 0 0 0 0 0 0 0 0 0 0 0 0 0 0 0 0 0 0 0 0 0 0 0 0 0 0 0 0 0 0 0 0 0 0 0
0 0 0 0 0 0 0 0 0 0 0 0 0 0 0 0 0 0 0 0 0.0143504087877182 0 0 0 0 0 0 0 0 0 0 0 0 0 0 0 0 0 0 0 0 0 0 0 0 0.077764905594368 0.051868878979371 0 0 0 0 0 0 0 0 0 0 0 0 0 0.0134362400168753 0.00886094551212693 0 0 0 0 0 0.0380319868022077 0 0.0559819553417404 0 0 0.0141912881637284 0 0 0 0.405650329062187 0.0579121480455943 0.0144233603448708 0 0 0 0 0 0 0 0 0 0 0 0 0 0 0 0 0 0 0 0 0 0 0 0 0 0 0 0 0 0 0 0 0.136822106262101 0 0 0 0 0 0 0 0 0 0 0 0 0 0 0 0 0 0.00537449600675011 0 0 0 0 0.105330951080362 0 0 0 0 0 0 0 0 0 0 0 0 0 0 0 0 0 0 0 0 0 0 0 0 0 0 0 0 0 0 0 0 0 0 0 0 0 0 0 0 0 0 0 0 0 0 0 0 0 0 0 0 0 0 0 0 0 0 0 0 0 0 0 0 0 0 0 0 0 0 0 0 0 0 0 0 0 0 0 0 0 0 0 0 0 0 0 0 0 0 0 0 0 0 0 0 0 0 0 0 0 0 0 0 0 0 0 0 0 0 0 0 0 0 0 0 0 0 0 0 0 0 0 0 0 0 0 0 0 0 0 0 0 0 0 0 0 0 0 0 0 0 0 0 0 0 0 0 0 0 0 0 0 0 0 0 0 0 0 0 0 0 0 0 0 0 0 0 0 0 0 0 0 0 0 0 0 0 0 0 0 0 0 0
0 0.0537904819078865 0.0114480440830416 0 0 0 0 0 0 0 0 0.174828447385406 0 0.0406072566467659 0.01381920094094 0.0127584159762482 0.014907267562041 0.044308977065198 0.0787374070304194 0 0.0313529925382416 0 0 0 0 0 0 0 0 0 0 0 0 0 0 0 0 0 0 0 0 0 0 0 0 0 0.0190033258204237 0 0 0 0 0 0 0 0 0 0 0 0 0 0 0 0 0 0 0 0 0 0.0557886695024612 0 0 0 0 0 0 0 0 0 0 0 0 0 0 0 0 0 0 0 0 0 0 0 0 0 0 0 0 0 0 0 0 0 0 0 0 0 0 0 0 0 0.0363590203468475 0.333358235521124 0 0.0546853003050731 0 0 0 0 0 0 0 0 0 0 0 0 0 0 0 0 0 0 0 0 0.024246957367882 0 0 0 0 0 0 0 0 0 0 0 0 0 0 0 0 0 0 0 0 0 0 0 0 0 0 0 0 0 0 0 0 0 0 0 0 0 0 0 0 0 0 0 0 0 0 0 0 0 0 0 0 0 0 0 0 0 0 0 0 0 0 0 0 0 0 0 0 0 0 0 0 0 0 0 0 0 0 0 0 0 0 0 0 0 0 0 0 0 0 0 0 0 0 0 0 0 0 0 0 0 0 0 0 0 0 0 0 0 0 0 0 0 0 0 0 0 0 0 0 0 0 0 0 0 0 0 0 0 0 0 0 0 0 0 0 0 0 0 0 0 0 0 0 0 0 0 0 0 0 0 0 0 0 0 0 0 0 0 0 0 0 0 0 0 0 0 0 0 0 0 0 0 0 0 0 0 0 0 0 0 0 0 0
0 0 0 0 0 0 0 0 0 0 0 0 0 0 0 0.0638466205602945 0 0 0 0 0 0.0923542680121132 0 0 0 0 0 0 0.00748354658387026 0 0.044888132643009 0 0 0 0 0 0.0231399589033951 0 0.0239317142376547 0.0685088547061146 0 0 0 0 0 0 0.0174929187174784 0 0 0 0 0.0168081165219348 0 0 0 0 0 0 0.0150011580121962 0 0.0819440780707788 0 0 0 0 0 0 0 0 0 0 0 0.0761723177139908 0.0182214750371985 0 0 0 0.0498994942005025 0.0300065754481402 0 0 0 0 0 0 0.00679435160917534 0 0 0 0 0 0 0 0 0 0 0 0 0 0 0 0 0 0 0 0 0 0 0 0 0 0.00845873719743454 0 0 0 0 0 0 0 0 0 0 0 0 0 0 0 0 0 0 0 0 0 0 0.317512721718227 0 0 0 0.0375349601064919 0 0 0 0 0 0 0 0 0 0 0 0 0 0 0 0 0 0 0 0 0 0 0 0 0 0 0 0 0 0 0 0 0 0 0 0 0 0 0 0 0 0 0 0 0 0 0 0 0 0 0 0 0 0 0 0 0 0 0 0 0 0 0 0 0 0 0 0 0 0 0 0 0 0 0 0 0 0 0 0 0 0 0 0 0 0 0 0 0 0 0 0 0 0 0 0 0 0 0 0 0 0 0 0 0 0 0 0 0 0 0 0 0 0 0 0 0 0 0 0 0 0 0 0 0 0 0 0 0 0 0 0 0 0 0 0 0 0 0 0 0 0 0 0 0 0 0 0 0 0 0 0 0 0 0 0 0 0 0 0 0 0 0 0 0 0 0 0 0 0 0 0 0 0 0 0 0 0 0 0
0 0 0 0.00360735540201449 0.0181597774287117 0 0.00309952949402072 0 0 0 0 0 0 0 0 0.00183049638466644 0 0 0 0 0 0 0 0 0 0 0 0 0.0105436591756787 0.00578060298298321 0.00814670160616634 0 0 0.00604404985233414 0 0 0 0 0 0 0 0 0 0 0 0 0 0 0 0 0 0 0 0 0.358653302097799 0 0.0156313342484698 0 0.0963359768834891 0 0 0 0 0 0 0 0 0.0292863573264007 0 0 0 0 0 0.0140968836456312 0 0 0.0216848461278004 0 0 0 0 0 0 0 0 0.0441843050703428 0.00213161910119038 0.0153247027660891 0.00295027707881954 0.00652074444292686 0 0 0 0.00304489371431117 0 0.0038370170516738 0.00518345440813431 0 0 0 0 0.00527134015030335 0 0 0 0 0 0 0 0.0502178302229508 0 0.00745484221325049 0 0 0 0 0 0 0 0 0 0 0 0 0 0 0 0.00633296379825804 0 0 0 0 0 0 0 0 0 0 0 0 0.0111410299782165 0 0 0 0 0 0 0 0 0 0 0 0 0 0.0861832244763656 0 0 0 0 0 0 0 0 0 0 0 0 0 0 0 0 0 0 0 0 0 0 0 0 0 0 0 0 0 0 0 0 0 0.00354214441703455 0 0 0 0 0 0 0.0221535627860879 0 0 0 0 0 0 0 0 0 0 0 0 0 0 0 0 0 0 0 0.0138868544802849 0 0 0 0 0 0 0 0 0 0 0 0 0 0 0 0 0 0 0 0 0 0 0 0 0 0 0 0 0 0 0 0 0 0 0 0 0 0 0 0 0 0 0.0471675183881163 0 0 0 0 0 0 0 0 0 0 0 0 0 0 0 0 0 0 0 0 0 0 0 0 0 0 0 0 0 0 0 0 0 0 0 0 0 0 0 0 0 0.00298646428713168 0 0 0 0 0 0 0 0 0 0 0 0 0 0 0 0 0.0265587947647611 0.041025543747585
0 0 0 0 0 0 0 0 0 0 0 0 0 0 0 0.0216302662201225 0 0 0 0 0 0.031635695515296 0 0.0635166641903661 0 0 0 0 0 0 0.026693156306736 0 0 0 0 0 0 0 0 0.079310165211832 0 0 0 0 0 0.0256673985059526 0 0 0 0 0 0 0 0 0 0 0 0 0 0 0.0184295035839008 0.191827549276946 0 0.0795151834468121 0 0 0 0 0.0131000181087419 0 0.0655442914019516 0 0 0.00883604530149125 0 0.0305641948724687 0 0.118026222771914 0.138989224835314 0 0 0 0 0 0 0.00795917695722174 0 0 0 0 0 0 0 0 0 0 0 0 0 0 0 0 0 0 0 0 0 0 0 0 0 0 0 0 0 0 0 0 0 0 0 0 0 0 0 0 0 0 0 0 0 0 0 0 0 0 0 0 0 0 0 0 0 0 0 0 0 0 0 0 0 0 0 0 0 0 0 0 0 0 0 0 0 0 0 0 0 0 0 0 0 0 0 0 0 0 0 0 0 0 0 0 0 0 0 0.0288593200750741 0.0111677090692941 0 0 0 0 0 0 0 0 0 0 0 0 0 0 0 0 0.038728214348564 0 0 0 0 0 0 0 0 0 0 0 0 0 0 0 0 0 0 0 0 0 0 0 0 0 0 0 0 0 0 0 0 0 0 0 0 0 0 0 0 0 0 0 0 0 0 0 0 0 0 0 0 0 0 0 0 0 0 0 0 0 0 0 0 0 0 0 0 0 0 0 0 0 0 0 0 0 0 0 0 0 0 0 0 0 0 0 0 0 0 0 0 0 0 0 0 0 0 0 0 0 0 0 0 0 0 0 0 0 0 0 0 0 0 0
0 0 0 0 0 0 0 0.0125888044541564 0 0.00433445003753851 0 0 0 0 0 0 0 0 0 0 0 0 0 0 0 0 0 0 0 0 0 0 0 0.00288707591049061 0 0 0.221276085292706 0.0292406368278831 0 0 0 0 0 0 0 0.00592757825704587 0.0774621226439086 0 0 0.00257195271363956 0.00804988504695463 0 0 0 0.0188852564623918 0 0 0 0.0660501620318369 0 0 0.00270645355968251 0 0.00207171498246955 0 0 0 0 0 0 0.00326803729055299 0.00897425950333641 0.00184172042433672 0 0 0 0.00393476433501192 0.0100037827921173 0.0170042432611055 0 0 0 0 0 0 0.119768423571871 0.00318799502873371 0.223175313025615 0 0 0 0 0 0.00220238052114679 0 0 0.00164417517937793 0 0 0 0 0 0 0 0.00256209317850784 0 0 0 0 0.00400711879211106 0 0 0 0 0 0 0 0 0 0 0 0 0 0 0.00312077902178738 0 0 0.00415708166398981 0 0 0.00295477953318218 0.0489219331650401 0.0168994928659292 0.0440504686272587 0.0103860467918711 0 0 0 0 0.00330123779613705 0.00689989732972506 0 0 0 0 0 0 0 0 0 0 0 0 0.00290589297880852 0 0 0 0 0 0 0 0 0 0 0 0 0 0 0 0 0 0 0 0 0 0 0 0 0 0 0 0 0 0 0 0 0 0 0 0 0 0 0 0 0 0 0 0 0 0 0 0 0 0 0 0 0 0 0 0 0 0 0 0 0 0 0 0 0 0 0 0 0 0 0 0 0 0 0 0 0 0 0 0 0 0 0 0 0 0 0 0 0 0 0 0 0 0 0 0 0 0 0 0 0 0 0 0 0 0.000775905101742676 0 0 0 0 0 0 0 0 0 0 0 0 0 0 0 0 0 0 0 0 0 0 0 0 0 0 0 0 0 0 0 0 0 0 0 0 0 0 0 0 0 0 0 0 0 0 0 0 0 0 0 0 0 0 0 0 0 0 0
0 0 0 0 0 0 0 0 0 0 0 0 0.00881816912543046 0 0 0 0 0 0 0 0 0 0.0879699050027735 0 0.0247984337408056 0 0 0 0 0 0 0 0 0 0 0 0 0 0 0 0 0 0 0 0.0779479639877393 0 0 0.253232042878098 0 0 0 0 0 0 0 0.0258983943561851 0 0 0 0 0 0 0 0 0 0 0 0 0 0 0 0 0 0 0 0 0 0 0 0 0 0 0 0 0 0 0 0 0 0 0 0 0 0 0 0 0 0 0 0 0 0 0 0 0 0 0 0 0 0 0 0 0 0 0 0 0 0 0 0 0 0 0 0 0 0 0 0 0.494168950445417 0 0 0 0 0 0 0 0 0 0 0 0 0 0 0 0 0 0 0 0 0 0 0 0 0 0 0 0 0 0 0 0 0 0 0 0 0 0 0 0 0 0 0 0 0 0 0 0 0 0 0 0 0 0 0 0 0 0 0 0 0 0 0 0 0 0 0 0 0 0 0 0 0 0 0 0 0 0 0 0 0 0 0 0 0 0 0 0 0 0 0 0 0 0 0 0 0 0 0 0 0 0 0 0 0.0221061744131893 0 0 0 0 0 0 0 0 0 0.005059966050362 0 0 0 0 0 0 0 0 0 0 0 0 0 0 0 0 0 0 0 0 0 0 0 0 0 0 0 0 0 0 0 0 0 0 0 0 0 0 0 0 0 0 0 0 0 0 0 0 0 0 0 0 0 0 0 0 0 0 0 0 0 0 0 0 0 0 0 0 0 0 0 0 0 0 0
0.0148054755656525 0 0 0 0 0 0 0 0 0 0 0 0 0 0 0.0999512748299062 0 0 0 0 0 0 0 0 0 0 0 0 0 0 0.0243083953635354 0 0 0 0 0 0 0 0 0 0 0 0 0 0 0 0 0 0 0 0 0 0 0 0 0 0 0 0.0550091158312349 0 0 0 0 0 0 0 0 0 0 0 0 0 0.079299364922979 0 0 0 0 0 0 0 0 0 0 0.0403798850302081 0 0 0 0 0 0 0 0 0 0 0 0 0.0484331487361928 0.0695635292111312 0 0.0628148286160215 0 0 0 0 0 0 0 0 0 0 0 0 0 0 0 0 0 0 0 0 0 0 0 0 0 0 0 0 0 0 0 0 0 0 0 0.441684789554855 0 0 0.0400331254615663 0 0 0 0 0.023717066876717 0 0 0 0 0 0 0 0 0 0 0 0 0 0 0 0 0 0 0 0 0 0 0 0 0 0 0 0 0 0 0 0 0 0 0 0 0 0 0 0 0 0 0 0 0 0 0 0 0 0 0 0 0 0 0 0 0 0 0 0 0 0 0 0 0 0 0 0 0 0 0 0 0 0 0 0 0 0 0 0 0 0 0 0 0 0 0 0 0 0 0 0 0 0 0 0 0 0 0 0 0 0 0 0 0 0 0 0 0 0 0 0 0 0 0 0 0 0 0 0 0 0 0 0 0 0 0 0 0 0 0 0 0 0 0 0 0 0 0 0 0 0 0 0 0 0 0 0 0 0 0 0 0 0 0 0 0 0 0 0 0 0 0 0 0 0 0 0 0 0 0 0 0 0 0
0 0 0 0 0.0107810048877687 0.0132486893926103 0 0 0 0 0 0 0 0 0 0 0 0 0 0 0 0 0 0 0 0 0 0 0.00880589822684089 0 0 0 0 0 0 0 0 0 0 0 0 0 0 0 0 0.021299048736745 0.00971613171405955 0 0 0 0.0463242163364906 0 0 0 0.249936521662592 0 0 0 0 0 0.0074467958040542 0 0 0 0 0 0 0.047344173003744 0.260323038450095 0 0 0.046044395698522 0 0.0131239222999643 0 0 0 0.00614651329591883 0 0 0 0 0 0 0 0 0 0 0 0 0 0 0 0 0 0 0 0 0 0 0 0 0 0 0 0 0 0 0 0 0 0.040538677656251 0 0 0 0 0 0 0 0 0 0 0 0 0 0 0 0 0 0 0 0 0 0 0 0 0 0 0 0 0 0 0 0 0 0 0 0 0 0 0 0 0 0 0 0 0 0 0 0 0 0 0 0 0 0 0 0 0 0 0 0 0 0 0 0 0 0 0 0 0 0 0 0 0 0 0 0 0.0325852815432916 0 0 0 0 0 0 0.0195729224080523 0 0 0 0 0 0 0 0 0 0 0 0 0 0 0 0 0 0 0 0.00838589411608557 0 0 0 0 0 0 0 0 0 0 0 0 0 0 0 0 0 0 0 0 0.00421536001517871 0 0 0 0 0 0 0 0 0 0 0 0 0 0 0 0 0 0 0 0 0 0.105733339360127 0 0 0 0 0 0 0 0 0 0 0 0 0 0 0 0 0 0 0 0 0 0 0 0 0 0 0 0 0 0 0 0 0 0 0 0 0 0 0 0 0 0 0 0 0 0 0 0 0 0 0 0 0 0 0 0 0 0 0 0.048428175391608
0 0 0 0 0.0149832872803797 0 0 0 0 0 0 0 0 0 0 0 0 0 0 0 0 0 0 0 0 0 0 0 0 0 0.0283179024975022 0 0 0 0 0 0.0229029518640182 0 0 0 0 0 0 0 0 0.0235248787757313 0.0296945791630954 0 0 0 0 0 0 0 0 0 0 0 0 0.0671897874719312 0.105865981400668 0.133833209936796 0 0.0301887843297481 0 0 0 0 0.0469598976662809 0 0.0377173556365768 0 0.103677830125815 0.042160511744262 0 0 0.00776650312581359 0 0.183713808537749 0 0 0 0 0 0 0.022215224272001 0 0.00776192970949315 0 0 0 0 0 0 0 0 0.00883117831028269 0 0 0 0 0 0 0 0 0 0 0 0 0 0 0.0135793751178946 0 0 0 0 0 0 0 0 0 0 0.0212285255086171 0 0 0 0 0 0 0 0 0 0 0 0.0478864975253432 0 0 0 0 0 0 0 0 0 0 0 0 0 0 0 0 0 0 0 0 0 0 0 0 0 0 0 0 0 0 0 0 0 0 0 0 0 0 0 0 0 0 0 0 0 0 0 0 0 0 0 0 0 0 0 0 0 0 0 0 0 0 0 0 0 0 0 0 0 0 0 0 0 0 0 0 0 0 0 0 0 0 0 0 0 0 0 0 0 0 0 0 0 0 0 0 0 0 0 0 0 0 0 0 0 0 0 0 0 0 0 0 0 0 0 0 0 0 0 0 0 0 0 0 0 0 0 0 0 0 0 0 0 0 0 0 0 0 0 0 0 0 0 0 0 0 0 0 0 0 0 0 0 0 0 0 0 0 0 0 0 0 0 0 0 0 0 0 0 0 0 0 0 0 0 0 0 0 0 0 0 0 0 0
0 0 0 0 0 0 0 0 0 0 0 0 0 0 0 0 0 0 0 0 0 0 0 0 0 0 0 0 0 0 0 0 0 0 0 0 0.0575347492323273 0.00698732352808133 0.00743553610663412 0 0 0 0 0 0 0 0.0110068397316413 0 0 0 0 0 0 0 0 0 0 0 0 0 0.0293985927356845 0.211193762049855 0.0388800249935974 0.089037752793448 0 0 0 0 0.0132477377533232 0 0.0256909005239565 0 0.138294950813384 0.0811739594321386 0 0 0 0.208094020520857 0 0 0 0 0 0 0 0.018168721708761 0 0.0195550799021246 0 0 0 0 0 0.00882443427281124 0 0 0 0 0 0 0 0 0 0 0 0 0 0 0 0 0 0 0 0 0 0 0 0 0 0 0 0 0 0 0 0 0 0 0 0 0 0 0 0 0.0270189506401682 0 0 0 0 0 0 0 0 0 0 0 0 0 0 0 0 0 0 0 0 0 0 0 0 0 0 0 0 0 0 0 0 0 0 0 0 0 0 0 0 0 0 0 0 0 0 0 0 0 0 0 0 0 0 0 0 0 0 0 0 0 0 0 0 0 0 0 0 0 0 0 0 0 0 0 0 0 0 0 0 0 0 0 0 0 0 0 0 0 0 0 0 0 0 0 0 0 0 0.00845666326120686 0 0 0 0 0 0 0 0 0 0 0 0 0 0 0 0 0 0 0 0 0 0 0 0 0 0 0 0 0 0 0 0 0 0 0 0 0 0 0 0 0 0 0 0 0 0 0 0 0 0 0 0 0 0 0 0 0 0 0 0 0 0 0 0 0 0 0 0 0 0 0 0 0 0 0 0 0 0 0 0 0 0 0 0 0
0 0 0 0 0 0 0 0 0 0 0 0 0 0 0 0 0 0 0 0 0 0 0 0.371247379962848 0 0 0 0 0 0 0 0 0 0 0 0 0 0 0 0 0 0 0 0 0 0.260248006115697 0 0 0 0 0 0.0898696671904438 0 0 0 0 0 0 0 0 0 0 0 0.278634946731011 0 0 0 0 0 0 0 0 0 0 0 0 0 0 0 0 0 0 0 0 0 0 0 0 0 0 0 0 0 0 0 0 0 0 0 0 0 0 0 0 0 0 0 0 0 0 0 0 0 0 0 0 0 0 0 0 0 0 0 0 0 0 0 0 0 0 0 0 0 0 0 0 0 0 0 0 0 0 0 0 0 0 0 0 0 0 0 0 0 0 0 0 0 0 0 0 0 0 0 0 0 0 0 0 0 0 0 0 0 0 0 0 0 0 0 0 0 0 0 0 0 0 0 0 0 0 0 0 0 0 0 0 0 0 0 0 0 0 0 0 0 0 0 0 0 0 0 0 0 0 0 0 0 0 0 0 0 0 0 0 0 0 0 0 0 0 0 0 0 0 0 0 0 0 0 0 0 0 0 0 0 0 0 0 0 0 0 0 0 0 0 0 0 0 0 0 0 0 0 0 0 0 0 0 0 0 0 0 0 0 0 0 0 0 0 0 0 0 0 0 0 0 0 0 0 0 0 0 0 0 0 0 0 0 0 0 0 0 0 0 0 0 0 0 0 0 0 0 0 0 0 0 0 0 0
0 0 0 0 0 0 0 0 0 0 0 0 0 0 0 0 0 0 0 0 0 0 0 0 0 0 0 0 0 0 0 0 0 0 0 0 0 0 0 0 0 0 0 0 0 0 0 0 0 0 0 0 0 0 0 0 0 0 0 0 0 0 0 0 0 0 0 0 0 0 0 0 0 0 0 0 0 0 0 0 0 0.0226719225792945 0.0210726865516665 0 0.0143342133838938 0 0.0125541155297019 0 0.427211377202948 0.0162161309507802 0.0490639873579921 0 0 0 0 0.192755802784335 0.187857897840206 0 0.0143981298763597 0 0 0 0 0 0 0 0 0 0 0 0 0 0 0 0 0 0 0 0 0 0 0 0 0 0 0 0 0.0169153242324222 0 0 0 0 0 0 0 0 0.0249484117103995 0 0 0 0 0 0 0 0 0 0 0 0 0 0 0 0 0 0 0 0 0 0 0 0 0 0 0 0 0 0 0 0 0 0 0 0 0 0 0 0 0 0 0 0 0 0 0 0 0 0 0 0 0 0 0 0 0 0 0 0 0 0 0 0 0 0 0 0 0 0 0 0 0 0 0 0 0 0 0 0 0 0 0 0 0 0 0 0 0 0 0 0 0 0 0 0 0 0 0 0 0 0 0 0 0 0 0 0 0 0 0 0 0 0 0 0 0 0 0 0 0 0 0 0 0 0 0 0 0 0 0 0 0 0 0 0 0 0 0 0 0 0 0 0 0 0 0 0 0 0 0 0 0 0 0 0 0 0 0 0 0 0 0 0 0 0 0 0 0 0 0 0 0 0 0 0 0 0 0 0 0 0
0 0 0 0 0 0 0 0 0 0 0 0 0 0 0 0 0 0 0 0 0 0 0 0 0 0 0 0 0 0 0 0 0 0 0 0 0 0 0 0 0 0 0 0 0 0 0 0 0 0 0 0 0 0 0 0 0 0 0.0390974465258423 0 0 0 0 0 0 0 0 0 0 0 0 0 0 0 0 0 0 0 0 0 0.0191627569235941 0 0.109284229942473 0.166318754362003 0.0251226653919646 0.0129202279158675 0.00541474245715754 0 0 0.0175815678212837 0 0 0 0 0 0.00830982778135167 0.133135808425442 0 0.176536010757964 0.0115269784281454 0 0 0.00932516282870562 0.00998193617665046 0 0 0 0 0 0 0 0 0 0 0 0 0 0 0 0 0 0 0 0 0 0 0 0.0370370654637816 0 0 0 0 0 0 0 0 0.139965731469477 0 0 0 0 0.00846216892467587 0.00925216415259336 0.0366490208172833 0 0 0.00440075567914852 0 0 0 0 0 0 0 0.00445842981853895 0 0 0 0 0 0 0 0 0 0 0 0 0 0 0 0 0 0 0 0 0 0 0 0 0 0 0 0 0 0 0 0 0 0 0 0 0 0 0 0 0 0 0 0 0 0 0 0 0 0 0 0 0 0 0 0 0 0 0 0 0 0 0 0 0 0 0 0 0 0 0 0 0 0 0 0 0 0 0 0 0 0 0 0 0 0 0 0.009665106524617 0.00639144141144027 0 0 0 0 0 0 0 0 0 0 0 0 0 0 0 0 0 0 0 0 0 0 0 0 0 0 0 0 0 0 0 0 0 0 0 0 0 0 0 0 0 0 0 0 0 0 0 0 0 0 0 0 0 0 0 0 0 0 0 0 0 0 0 0 0 0 0 0 0 0 0 0 0 0 0
0 0 0 0 0 0 0 0 0 0 0 0 0 0 0 0 0 0 0 0 0 0 0 0 0 0 0 0 0 0 0 0 0 0.00125093813281683 0 0.01718769448582 0 0 0 0 0.00169752212992247 0 0 0 0 0 0 0 0 0 0 0 0.0146230848946968 0 0 0 0 0 0 0 0 0 0 0 0 0 0 0 0 0 0 0 0 0 0 0 0 0 0 0 0.0118766538418811 0.0728722278583049 0 0.147327764263547 0.286288216846891 0 0.00183693814892025 0 0.0218625955623828 0.00260029732982227 0 0.00226409889285269 0 0 0 0.0126051846496465 0.0496805816969711 0 0.0822632525082531 0 0 0 0 0 0 0 0 0 0 0 0 0 0 0 0 0 0 0 0 0 0 0 0 0 0 0 0 0 0.00136715442094517 0 0 0 0 0 0 0 0.004232852129264 0 0 0 0 0 0 0 0 0 0 0 0 0 0 0 0 0.00125708524894861 0 0 0 0 0 0 0 0 0 0 0 0 0 0 0 0 0 0 0 0 0 0 0 0 0 0 0 0 0 0 0 0 0 0 0 0 0 0 0 0 0 0 0 0.0030922388880036 0 0 0 0 0 0 0 0 0 0 0 0 0 0 0 0 0 0 0 0 0 0 0 0 0 0 0 0 0 0 0 0 0 0 0 0 0 0 0 0 0.110391109431688 0 0.0210479463046014 0 0.111769354637066 0.0206052076967537 0 0 0 0 0 0 0 0 0 0 0 0 0 0 0 0 0 0 0 0 0 0 0 0 0 0 0 0 0 0 0 0 0 0 0 0 0 0 0 0 0 0 0 0 0 0 0 0 0 0 0 0 0 0 0 0 0 0 0 0 0 0 0 0 0 0 0 0 0 0 0 0 0 0 0
0 0 0 0 0 0 0 0 0 0 0 0 0 0 0 0 0 0 0 0 0 0 0 0 0 0 0 0 0 0 0 0 0 0 0 0.0188417106149612 0 0 0 0 0 0 0 0 0 0 0 0 0 0 0 0 0.0192028575791661 0 0 0 0 0 0.0280245385286759 0 0 0 0 0 0 0 0 0 0 0 0 0 0 0 0 0.00784529589020562 0 0 0 0 0 0.164876743970391 0.219027288299614 0 0.177805755627393 0.00428995028483344 0 0 0 0.00810316963164675 0 0 0 0 0 0 0.0536113155135045 0 0.0335243177929352 0.028385037041439 0 0 0.00325346051589249 0.00726348729059976 0 0 0 0 0 0 0 0 0 0 0 0 0 0 0 0 0 0 0 0 0 0 0 0.00840884372847265 0 0 0 0 0 0 0 0 0.0199916734012848 0 0 0 0 0.00739978248105593 0.00588962279104452 0.0215451451950616 0 0 0.00329787837443204 0 0 0 0 0 0 0 0.00372199585391377 0 0 0 0 0 0 0 0 0 0 0 0 0 0 0 0 0 0 0 0 0 0 0 0 0 0 0 0 0 0 0 0 0 0 0 0 0 0 0 0 0 0 0.0295424511943305 0 0 0 0 0 0 0 0 0 0 0 0 0 0 0 0 0 0 0 0 0 0 0 0 0 0 0 0 0 0 0 0 0 0 0 0 0 0 0 0 0.00572602215795995 0 0 0.00590844086470037 0.0394768246036741 0.0750363907728128 0 0 0 0 0 0 0 0 0 0 0 0 0 0 0 0 0 0 0 0 0 0 0 0 0 0 0 0 0 0 0 0 0 0 0 0 0 0 0 0 0 0 0 0 0 0 0 0 0 0 0 0 0 0 0 0 0 0 0 0 0 0 0 0 0 0 0 0 0 0 0 0 0 0 0
0 0 0 0 0 0 0 0 0 0 0 0 0 0 0 0 0 0 0 0 0 0 0 0 0 0 0 0 0 0 0 0 0 0 0 0.030715517858511 0 0 0 0 0 0 0 0 0 0 0 0 0 0 0 0 0.00480570271526066 0 0 0 0 0 0 0 0 0 0 0 0 0 0 0 0 0 0 0 0 0 0 0 0 0 0 0 0.00816404749171837 0.0169288606614336 0.28930833060513 0.120861965574715 0 0 0 0 0 0 0 0 0 0 0 0 0.0127935426576104 0 0.0120442428920139 0 0 0 0 0 0 0 0 0 0 0 0 0 0 0 0 0 0 0 0 0 0 0 0 0 0 0 0 0 0 0 0 0 0 0 0 0 0 0 0 0 0 0 0 0 0 0 0 0 0 0 0 0 0 0 0 0 0 0 0 0 0 0 0 0 0 0 0 0 0 0 0 0 0 0 0 0 0 0 0 0 0 0 0 0 0 0 0 0 0 0 0 0 0 0 0 0 0 0.00520809926195827 0 0 0 0 0 0 0 0 0 0 0 0 0 0 0 0 0 0 0 0 0 0 0 0 0 0 0 0 0 0 0 0 0 0 0 0 0 0 0 0 0.201393976702388 0 0.0521813560507437 0.00225327710771427 0.216128241383459 0.0272128390373433 0 0 0 0 0 0 0 0 0 0 0 0 0 0 0 0 0 0 0 0 0 0 0 0 0 0 0 0 0 0 0 0 0 0 0 0 0 0 0 0 0 0 0 0 0 0 0 0 0 0 0 0 0 0 0 0 0 0 0 0 0 0 0 0 0 0 0 0 0 0 0 0 0 0 0
0 0 0 0 0 0 0 0.0024583162065452 0 0 0 0 0 0 0 0.00328156609622962 0 0 0 0 0 0 0 0 0 0 0 0 0 0 0.00502965695633158 0 0 0.00109465518806802 0 0 0.00821113989243406 0.0438118007812437 0.000494114925877499 0 0 0 0 0 0 0.000852662118735526 0.00182856546166178 0 0 0 0.00507896945828377 0.000339321038640036 0 0 0.00564477364679816 0 0 0 0.138065488519449 0 0.000438950192286166 0.000986108699509368 0 0.00037725777511765 0 0 0 0 0 0 0.000535824504690336 0.0123684311947698 0.000729465927398582 0.0526639480194804 0 0 0 0.00231782243342012 0.00167353975000655 0 0 0.00232875716994812 0 0.000779988340821507 0 0 0.0814853250193174 0.156309705857577 0.0343715688525359 0.113149747500744 0.00200631386949377 0.00653862069024345 0.00543630185891015 0.0135400318974021 0.00785888894472427 0.014637928092257 0.0433062926474244 0.00583084617449677 0.00630785540073877 0.00369560684683128 0 0 0.0232941571898426 0.00767216959320159 0 0 0 0 0 0.00194118274820162 0 0 0.000589294122054207 0 0 0 0 0 0 0 0 0 0 0 0 0 0 0.0473771098604127 0 0 0.00379222492295267 0.00293453569282016 0.00223764412244125 0.00466947011364866 0.000566353743731383 0.000774563895692546 0.00222395254083096 0.00117683894801326 0 0.000994528864780596 0 0.0057365547057806 0.0286350378789013 0.0542716076357184 0 0 0.0146919632157649 0 0.00108816024448977 0.000762937238973574 0 0 0.000275081612969725 0 0.00580646722247475 0.00143022834035122 0 0 0 0 0 0 0 0 0 0 0 0 0 0 0 0 0 0 0 0 0 0 0 0 0 0 0 0 0 0 0 0 0 0 0 0 0 0 0 0.000369051683940765 0 0 0 0 0 0 0 0 0 0 0 0 0 0 0 0 0 0 0 0 0 0 0 0 0 0 0 0 0 0 0 0 0 0 0 0 0 0 0 0 0 0 0 0 0 0 0 0 0 0 0 0 0 0 0 0 0 0 0 0 0 0 0.000822725911567522 0 0 0 0 0 0 0 0 0 0 0 0 0 0 0 0 0 0 0 0 0 0 0 0 0 0 0 0 0 0 0 0 0 0 0 0 0 0 0 0 0 0 0 0 0 0 0 0 0 0 0 0 0 0 0 0 0 0 0 0
0 0 0 0 0 0 0 0 0 0 0 0 0 0 0 0 0.000833800779287653 0 0 0 0 0 0 0 0 0 0.00350504435410389 0 0 0 0.00707628267553928 0 0 0.00119851624876472 0 0 0 0.013068750419762 0 0 0 0 0 0 0 0 0 0 0 0 0 0 0 0 0.00130704230414028 0 0 0 0.0553222467284064 0 0 0 0 0 0 0 0.00136347424971445 0 0 0 0 0.00117110830572702 0 0.00275124701808098 0 0 0 0 0 0 0.00375362308368637 0.00191545831205392 0.000974506818988672 0 0 0.159926440553969 0 0.0111536408448003 0.052473889674964 0.158755489554586 0.0052952963274898 0.0360554993148973 0.0162281518820755 0.0308999951807931 0.0211238030251132 0.101950266150019 0.0498294983728002 0.00175662015587756 0.00134590798095816 0.00210473204542184 0 0 0.0464011746935672 0.0125554196496497 0 0.0013960101586024 0.0039593612582392 0.00845566023498966 0.00217484586037591 0 0 0 0 0 0 0 0 0 0 0 0 0 0 0 0 0 0 0.0217422340796776 0.00278000039805951 0 0.00693088339710347 0 0 0.00287670248017304 0 0 0.00757275027917978 0 0 0.00369312289032722 0 0.0105463241339236 0.00911005177111512 0.0891019963500089 0 0 0.00321755941176413 0 0.00249182895488513 0.00121710915338663 0.00145841211331749 0.00151486544651647 0.000641025246690639 0.00177879476349453 0.0105215332250365 0 0 0 0 0 0 0 0 0 0 0 0 0 0 0 0 0 0 0 0 0 0 0 0 0 0 0 0 0 0 0 0 0 0 0 0 0 0 0 0 0 0 0 0 0 0 0 0 0 0 0 0 0 0 0 0 0 0 0 0 0 0 0 0 0 0 0 0 0 0 0 0 0 0 0 0 0 0 0 0 0 0 0 0 0 0 0 0 0.000718463834461932 0 0 0 0 0 0 0 0 0 0 0 0 0 0 0.00183339887748546 0 0 0 0 0 0 0 0 0 0 0 0 0 0 0 0 0 0 0 0 0 0 0 0 0 0 0 0 0 0 0 0 0 0 0 0 0 0 0 0 0 0.000767173447077704 0 0 0 0 0.000627206379303653 0 0 0 0 0 0 0 0 0 0 0 0.000775759149567395 0
0 0 0 0.00172761315941159 0 0 0 0.00620402190494976 0 0.00222664144333688 0 0 0 0 0 0.00142668631596954 0 0 0 0 0 0 0 0 0 0 0 0 0 0 0.00421778754349118 0 0 0 0 0 0.0946398417595371 0.0981362999522395 0 0 0 0 0 0 0 0.00259767873783237 0.00703989784621858 0 0 0 0.00457840574051171 0 0 0 0.00184917222504956 0 0 0 0.161586560436428 0 0 0.00151105563907632 0 0.000905250249011743 0 0 0 0 0 0 0 0.00756914171158329 0 0.173151086322834 0 0 0 0.00142891749428366 0.0031781855007303 0 0 0 0 0 0 0.27579979160677 0.0100272945957584 0 0.00936388483439162 0.00257897530795665 0 0 0 0.00437805488834857 0 0 0.0117657703434465 0 0 0 0 0 0 0 0 0 0 0 0 0.00246947790965542 0 0 0 0 0 0 0 0 0 0 0 0 0 0 0 0 0 0.0149253527352248 0 0 0.00758200104828479 0.00619594958942421 0 0.0430415849847727 0.00140939273133801 0.00156612905084758 0.0016765657457981 0.000911354049140358 0 0 0.00478970496329819 0 0.00590758211620613 0 0 0 0.0131355420020827 0 0 0 0 0 0 0.00302516597395916 0.00395167839188612 0.00152450314891494 0 0 0 0 0 0 0 0 0 0 0 0 0 0 0 0 0 0 0 0 0 0 0 0 0 0 0 0 0 0 0 0 0 0 0 0 0 0 0 0 0 0 0 0 0 0 0 0 0 0 0 0 0 0 0 0 0 0 0 0 0 0 0 0 0 0 0 0 0 0 0 0 0 0 0 0 0 0 0 0 0 0 0 0 0 0 0 0 0 0 0 0 0 0 0 0 0 0 0 0 0 0 0 0 0 0 0 0 0 0 0 0 0 0 0 0 0 0 0 0 0 0 0 0 0 0 0 0 0 0 0 0 0 0 0 0 0 0 0 0 0 0 0 0 0 0 0 0 0 0 0 0 0 0 0 0 0 0 0 0 0 0 0
0 0 0 0 0 0 0 0 0 0 0 0 0 0 0 0 0 0 0 0 0 0 0 0 0 0 0 0 0 0 0 0 0 0 0.00109656351112459 0 0 0 0 0 0 0 0 0 0 0 0 0 0 0 0 0 0 0 0 0 0 0 0.0078488590166015 0 0 0 0 0 0 0 0 0 0 0 0 0.00126094587782633 0 0 0 0 0 0 0 0 0.0993695981427136 0 0.00902273605252166 0 0 0.0524791035633424 0.0408215453156932 0.00810280016513117 0 0.260822684314968 0.0888455357221222 0.00405425519185563 0.0277958788057258 0 0.00750338109234907 0.165211649476122 0.043038527342521 0 0.00203836246474106 0 0 0 0.0830875139027468 0.043036399692079 0 0 0 0.00281081153168012 0 0 0 0 0 0 0 0 0 0 0 0 0 0 0 0 0 0 0 0 0 0 0 0 0 0 0 0 0 0 0 0 0 0 0.00305311128231874 0.0443937446283593 0 0 0 0 0 0 0 0 0.00430599290745687 0 0 0 0 0 0 0 0 0 0 0 0 0 0 0 0 0 0 0 0 0 0 0 0 0 0 0 0 0 0 0 0 0 0 0 0 0 0 0 0 0 0 0 0 0 0 0 0 0 0 0 0 0 0 0 0 0 0 0 0 0 0 0 0 0 0 0 0 0 0 0 0 0 0 0 0 0 0 0 0 0 0 0 0 0 0 0 0 0 0 0 0 0 0 0 0 0 0 0 0 0 0 0 0 0 0 0 0 0 0 0 0 0 0 0 0 0 0 0 0 0 0 0 0 0 0 0 0 0 0 0 0 0 0 0 0 0 0 0 0 0 0 0 0 0 0 0 0 0 0 0 0 0 0 0 0 0 0 0 0 0 0 0 0 0 0
0 0 0 0 0 0 0 0 0 0 0 0 0 0 0 0 0 0 0 0 0 0 0 0 0 0 0 0 0 0 0 0 0 0.00127110548927836 0 0 0 0 0 0 0 0 0 0 0 0 0 0 0 0 0 0 0 0 0.000898004060295821 0 0 0 0.0265106051099641 0 0 0 0 0 0 0 0 0 0 0 0 0.00147845232676123 0 0 0 0 0 0 0 0 0.00200094186260936 0.00256670045210225 0.000569293265338962 0.00119331290892379 0 0.0916467662843284 0.0655166131791935 0.00118386655804168 0.138363603572351 0 0.0779517819575214 0.0308581630098469 0.0519200432489806 0.00358003124339321 0.0399916813317511 0.00806844561309096 0.00871713140673745 0 0 0.000817673861965338 0 0.000731413325614169 0.162860182214573 0.0900454466331359 0 0 0 0 0 0 0 0 0 0 0 0 0 0 0 0 0 0 0 0 0 0 0 0.00104566633456959 0 0 0 0 0 0 0 0 0.00151306823673649 0 0 0.00082301938098148 0 0.00860396815172438 0.00988932219864174 0.150931251481082 0 0 0.00342980897169486 0 0.000515548796233535 0.00110985754719893 0.000772097336940076 0.000944431481100231 0.00687193934700503 0 0.00441851352550387 0 0 0 0 0 0 0 0 0 0 0 0 0 0 0 0 0 0 0 0 0 0 0 0 0 0 0 0 0 0 0 0.000390248294789601 0 0 0 0 0 0 0 0 0 0 0 0 0 0 0 0 0 0 0 0 0 0 0 0 0 0 0 0 0 0 0 0 0 0 0 0 0 0 0 0 0 0 0 0 0 0 0 0 0 0 0 0 0 0 0 0 0 0 0 0 0 0 0 0 0 0 0 0 0 0 0 0 0 0 0 0 0 0 0 0 0 0 0 0 0 0 0 0 0 0 0 0 0 0 0 0 0 0 0 0 0 0 0 0 0 0 0 0 0 0 0 0 0 0 0 0 0 0 0 0 0 0 0 0 0 0 0 0 0 0 0 0
0 0 0 0 0 0 0 0 0 0 0 0 0 0 0 0 0 0 0 0 0 0 0 0 0 0 0 0 0 0 0 0 0 0 0 0 0 0 0 0 0 0 0 0 0 0 0 0 0 0 0 0 0 0 0 0 0 0 0.00507709313721794 0 0 0 0 0 0 0 0 0 0 0 0 0 0 0 0 0 0 0 0 0 0.00968804331678007 0 0 0 0 0.00260044957291547 0.00349702679788843 0 0.0754220129335156 0.124741813069025 0 0.0361154867447756 0.275459823945439 0 0.0218815470268853 0.00410931468612037 0.0258480222572293 0 0 0 0 0.00105452959080444 0.21741331626778 0.11084351162094 0 0 0 0 0 0 0 0 0 0 0 0 0 0 0 0 0 0 0 0 0 0 0 0 0 0 0 0 0 0 0 0 0.00551382022528289 0 0 0 0 0.00483470756413451 0.00197938688600962 0.0647070834660217 0 0 0 0 0 0 0 0 0.00921301089123537 0 0 0 0 0 0 0 0 0 0 0 0 0 0 0 0 0 0 0 0 0 0 0 0 0 0 0 0 0 0 0 0 0 0 0 0 0 0 0 0 0 0 0 0 0 0 0 0 0 0 0 0 0 0 0 0 0 0 0 0 0 0 0 0 0 0 0 0 0 0 0 0 0 0 0 0 0 0 0 0 0 0 0 0 0 0 0 0 0 0 0 0 0 0 0 0 0 0 0 0 0 0 0 0 0 0 0 0 0 0 0 0 0 0 0 0 0 0 0 0 0 0 0 0 0 0 0 0 0 0 0 0 0 0 0 0 0 0 0 0 0 0 0 0 0 0 0 0 0 0 0 0 0 0 0 0 0 0 0 0 0 0 0 0 0 0
0 0 0 0 0 0 0 0 0 0 0 0 0 0 0 0 0 0 0 0 0 0 0 0 0 0 0 0 0 0 0 0 0 0 0 0 0 0 0 0 0 0 0 0 0 0 0 0 0 0 0 0 0 0 0 0 0 0 0 0 0 0 0 0 0 0 0 0 0 0 0 0 0 0 0 0 0 0 0 0 0 0 0.00189206009820966 0 0 0.0202151142106157 0.0567963857302704 0 0.00820945041500382 0.117786784857187 0.0861457717982908 0 0.225731165002297 0 0.152947674027606 0.0206296310319608 0 0 0 0 0 0 0.104059182079052 0.175368243916096 0 0 0 0 0 0 0 0 0 0 0 0 0 0 0 0 0 0 0 0 0 0 0 0 0 0 0 0 0 0 0 0 0 0 0 0 0 0 0 0.0241217351762089 0 0 0 0 0.00279988242786051 0 0 0 0 0 0 0 0 0 0 0 0 0 0 0 0 0 0 0 0 0 0 0 0 0 0 0 0 0 0 0 0 0 0 0 0 0 0.0032969192293415 0 0 0 0 0 0 0 0 0 0 0 0 0 0 0 0 0 0 0 0 0 0 0 0 0 0 0 0 0 0 0 0 0 0 0 0 0 0 0 0 0 0 0 0 0 0 0 0 0 0 0 0 0 0 0 0 0 0 0 0 0 0 0 0 0 0 0 0 0 0 0 0 0 0 0 0 0 0 0 0 0 0 0 0 0 0 0 0 0 0 0 0 0 0 0 0 0 0 0 0 0 0 0 0 0 0 0 0 0 0 0 0 0 0 0 0 0 0 0 0 0 0 0 0 0 0 0 0 0 0 0 0
0 0 0 0 0 0 0 0 0 0 0 0 0 0 0 0 0 0 0 0 0 0 0 0 0 0 0 0 0 0 0 0 0 0.00466951219850379 0 0 0 0 0 0 0 0 0 0 0 0 0 0 0 0 0 0 0 0 0.00227915895720192 0 0 0 0.00746647266304935 0 0 0 0 0 0 0 0 0 0 0 0 0 0 0 0 0 0 0 0 0 0 0 0 0 0 0.00794720335162689 0.0120875687355445 0 0.026613630274339 0.0937092045174449 0.310684414011077 0.10673632120529 0 0 0.0302602008802815 0.00219210528399137 0.00349300568925682 0 0 0 0 0.00123047024842141 0.18409150918645 0.109696850304141 0 0 0 0 0 0 0 0 0 0 0 0 0 0 0 0 0 0 0 0 0 0 0 0 0 0 0 0 0 0 0 0 0 0 0 0.0019631046266501 0 0.00299255196249281 0.00614852781034382 0.0674386223326868 0 0 0.00109854848689475 0 0 0.00170184970510744 0 0 0.00464753872197171 0.0078756916431163 0.00201628565234693 0 0 0 0 0 0 0 0 0 0 0 0 0 0 0 0 0 0 0 0 0 0 0 0 0 0 0 0 0 0 0 0.000959651551770129 0 0 0 0 0 0 0 0 0 0 0 0 0 0 0 0 0 0 0 0 0 0 0 0 0 0 0 0 0 0 0 0 0 0 0 0 0 0 0 0 0 0 0 0 0 0 0 0 0 0 0 0 0 0 0 0 0 0 0 0 0 0 0 0 0 0 0 0 0 0 0 0 0 0 0 0 0 0 0 0 0 0 0 0 0 0 0 0 0 0 0 0 0 0 0 0 0 0 0 0 0 0 0 0 0 0 0 0 0 0 0 0 0 0 0 0 0 0 0 0 0 0 0 0 0 0 0 0 0 0 0 0
0.00408623692833105 0 0.00170385385857568 0.0302779961059694 0 0 0.00555424214139735 0.00790960852864824 0.00853460140452477 0 0.0107589204166413 0 0 0 0 0.00282522665054323 0.00239495622800673 0 0.00291373241610489 0 0 0 0 0 0 0 0.00173194310734488 0 0 0.0401657877127033 0.128873575437542 0 0 0 0 0 0 0.284561259466298 0.00135757781641584 0 0 0 0 0 0 0 0.00232096071734595 0 0 0 0 0 0 0 0 0 0 0 0.0576004195607131 0 0 0 0 0 0 0 0 0 0 0 0 0.00197956450906627 0 0.00224912902439114 0 0 0 0 0.00188777167147721 0 0 0 0 0 0 0.0314463772409458 0.0365652439381076 0.00576267526066973 0 0.010265360199667 0 0 0 0 0 0.0104115332424923 0.0106075972752206 0 0 0 0 0 0.00449771969708321 0.00580358930658145 0 0.00414125686726752 0.0050092170432696 0 0 0 0 0 0 0 0 0.00135961590382082 0 0 0 0 0 0.00217445456399999 0 0 0 0 0 0.0138433929024429 0 0 0.127424360673587 0.00167069657084724 0 0.0762303748271221 0 0 0 0 0 0.00137652076269141 0 0 0 0.0162246741839401 0 0 0.00813973372061748 0 0.00608466581468885 0 0.00165917267995521 0 0 0 0.0167157307604442 0.00289867286249795 0 0 0 0 0 0 0 0 0 0 0 0 0 0 0 0 0 0 0 0 0 0 0 0 0 0 0 0 0 0 0 0 0 0 0 0 0 0 0 0 0 0 0 0 0 0 0 0 0 0 0 0 0 0 0 0 0 0 0 0 0 0 0 0 0 0 0 0 0 0 0 0 0 0 0 0 0 0 0 0 0 0 0 0 0 0 0 0 0 0 0 0 0 0 0 0 0 0 0 0 0 0 0 0 0 0 0 0 0 0 0 0 0 0 0 0 0 0 0 0 0 0 0 0 0 0 0 0 0 0 0 0 0 0 0 0 0 0 0 0 0 0 0 0 0 0 0 0 0 0 0 0 0 0 0 0 0 0 0 0 0 0 0
0 0 0 0 0 0 0 0 0 0 0 0 0 0 0 0 0 0 0 0 0 0 0 0 0 0 0 0 0 0 0 0.00107712058356371 0 0 0 0 0 0 0 0 0 0 0 0 0 0 0 0 0 0 0 0 0 0 0 0 0 0 0 0 0 0 0 0 0 0 0 0 0 0 0 0 0 0 0 0 0 0 0 0 0 0 0 0 0 0.0235126447387096 0.0322011639578753 0 0.0147031464292765 0.147722427885224 0.0505090025972239 0.148010713463347 0.0619300420328901 0 0 0.00740514759174707 0 0 0 0 0 0 0.1655692071697 0.320247611491897 0 0 0 0 0 0 0 0 0 0 0 0 0 0 0 0 0 0 0 0 0 0 0 0 0 0 0 0 0 0 0 0 0 0 0 0 0 0 0 0.00786402369702375 0 0 0 0 0 0 0.00347064795094769 0.00565503997855851 0.00359605831191325 0 0 0 0 0 0 0 0 0 0 0 0 0 0 0 0 0 0 0 0 0 0 0 0 0 0 0 0 0 0 0 0 0 0.00111676228096589 0 0 0 0 0 0 0 0 0 0 0 0 0 0 0 0 0.00295216232508985 0 0 0 0 0 0 0 0 0 0 0 0 0 0 0 0 0 0 0 0 0 0 0 0 0 0 0 0 0 0.00245707751404615 0 0 0 0 0 0 0 0 0 0 0 0 0 0 0 0 0 0 0 0 0 0 0 0 0 0 0 0 0 0 0 0 0 0 0 0 0 0 0 0 0 0 0 0 0 0 0 0 0 0 0 0 0 0 0 0 0 0 0 0 0 0 0 0 0 0 0 0 0 0 0 0 0 0 0 0 0 0 0 0 0 0 0 0 0
0 0 0 0 0 0 0 0 0 0 0 0 0 0 0 0.00182938368518649 0 0 0 0 0 0 0 0 0 0 0.0023760178800217 0 0 0 0.0315827010017968 0 0 0 0 0.00245791233483326 0 0.00937224053527623 0.00155823085376842 0 0 0 0 0 0 0 0 0 0 0 0 0 0 0 0.00233503573923643 0 0 0 0.0051578344995578 0 0 0 0 0 0 0 0 0 0 0 0 0.00305192979379264 0 0 0 0 0 0 0 0 0.0834382819789101 0.00425579083166872 0.00968128293767266 0 0 0.0415923855749328 0.147598422469935 0 0.307459442888486 0.0283048293244336 0.00900853271975254 0.0189598818507165 0.00426073837563326 0.0127379042091492 0.00703278935518327 0 0.135709444812724 0 0.00450592872181341 0 0 0 0.0102590108478114 0 0 0 0 0.0110750503104675 0.00549820915207528 0 0 0 0 0 0 0 0 0 0 0 0 0 0 0 0 0 0 0.0555339764579077 0.00695556579479403 0 0.00593191708637927 0 0 0 0 0 0.0120665746547584 0 0 0.00264899652287072 0 0 0 0.0157637567984545 0 0 0 0 0 0 0 0 0 0 0 0 0 0 0 0 0 0 0 0 0 0 0 0 0 0 0 0 0 0 0 0 0 0 0 0 0 0 0 0 0 0 0 0 0 0 0 0 0 0 0 0 0 0 0 0 0 0 0 0 0 0 0 0 0 0 0 0 0 0 0 0 0 0 0 0 0 0 0 0 0 0 0 0 0 0 0 0 0 0 0 0 0 0 0 0 0 0 0 0 0 0 0 0 0 0 0 0 0 0 0 0 0 0 0 0 0 0 0 0 0 0 0 0 0 0 0 0 0 0 0 0 0 0 0 0 0 0 0 0 0 0 0 0 0 0 0 0 0 0 0 0 0 0 0 0 0 0 0 0 0 0 0 0 0 0 0 0 0 0 0 0 0 0 0
0 0.00189392704277727 0 0 0 0 0 0 0 0 0 0 0 0 0.00352676876296602 0.00118230362301587 0.00446768758045486 0 0 0.00122967502222634 0 0 0 0 0 0 0.00396887044223341 0 0 0 0.0672346567502648 0 0 0 0 0 0 0 0 0 0 0 0 0 0 0 0 0 0 0 0 0 0.00197024065034115 0 0.00178257880705815 0 0 0 0.0666219998739183 0 0 0 0 0 0 0 0.00296906283241769 0 0 0 0 0.00218134676542546 0 0.00108687101373867 0 0.00257206325137819 0 0.00138518235991989 0 0 0.0430241171950913 0.0360751170257898 0.0201880787643583 0.0146538301813894 0.0051444822607613 0.0651043256672589 0.0381684465501802 0.0100246961476693 0.042376900505603 0.016179640768562 0.0299803429482508 0 0.00359209132313457 0.00686633406368891 0 0.0718016941188827 0 0.0179877004504023 0.0271630137396738 0.0120437416208002 0 0 0.0126979582574809 0.0109324204941325 0 0 0 0 0.00330907311429085 0 0 0 0 0 0 0 0 0 0 0 0 0 0 0 0.00381633751857614 0 0 0.205185257347122 0.0145496749653357 0 0 0 0 0 0 0.00461995143008656 0.0442844038571375 0.00142160577659446 0 0.000890878619922568 0 0.00985173053834613 0.0112987580832843 0.0389708179807726 0 0 0.00510492133990803 0 0.00122279183219311 0.00128158094980546 0 0 0.000783474551670043 0 0.00168551413101866 0 0 0 0 0 0 0 0 0 0 0 0 0 0 0 0 0 0 0 0 0 0 0 0 0 0 0 0 0 0 0 0 0 0 0 0 0 0 0 0 0 0 0 0 0 0 0 0 0 0 0 0 0 0 0 0 0 0 0 0 0 0 0 0 0 0 0 0 0 0 0 0 0 0 0 0 0 0 0 0 0 0 0 0 0 0 0 0 0.00297713093794057 0 0 0 0 0 0 0 0 0 0 0 0 0 0 0.000667930164748471 0 0 0 0 0 0 0 0 0 0 0 0 0 0 0 0 0 0 0 0 0 0 0 0 0 0 0 0 0 0 0 0 0 0 0 0 0 0 0 0 0 0 0 0 0 0 0 0 0 0 0 0 0 0 0 0 0 0 0 0
0 0 0 0 0 0 0 0 0 0 0 0 0 0 0 0 0 0 0 0 0 0 0 0 0 0 0 0 0 0 0 0 0 0 0 0 0 0 0 0 0 0 0 0 0 0 0 0 0 0 0 0 0 0 0 0 0 0 0.0494257655248337 0 0 0 0 0 0 0 0 0 0 0 0 0 0 0 0 0.0370612194332874 0 0 0 0 0 0 0 0 0 0.0879406316047987 0.0134987945848016 0 0 0 0 0 0 0 0 0 0.180457445034016 0 0.113242614935045 0 0 0 0 0 0 0 0 0 0 0 0 0 0 0 0 0 0 0 0 0 0 0 0 0 0 0 0 0.188561055301431 0 0 0 0 0 0 0 0 0.315531678874199 0 0 0 0 0 0 0.014280794707588 0 0 0 0 0 0 0 0 0 0 0 0 0 0 0 0 0 0 0 0 0 0 0 0 0 0 0 0 0 0 0 0 0 0 0 0 0 0 0 0 0 0 0 0 0 0 0 0 0 0 0 0 0 0 0 0 0 0 0 0 0 0 0 0 0 0 0 0 0 0 0 0 0 0 0 0 0 0 0 0 0 0 0 0 0 0 0 0 0 0 0 0 0 0 0 0 0 0 0 0 0 0 0 0 0 0 0 0 0 0 0 0 0 0 0 0 0 0 0 0 0 0 0 0 0 0 0 0 0 0 0 0 0 0 0 0 0 0 0 0 0 0 0 0 0 0 0 0 0 0 0 0 0 0 0 0 0 0 0 0 0 0 0 0 0 0 0 0 0 0 0 0 0 0 0
0 0 0 0 0 0 0 0 0 0 0 0 0 0 0 0 0 0 0 0 0 0 0 0 0 0 0 0 0 0 0.010529970290267 0 0 0 0 0 0 0 0 0 0 0 0 0 0 0 0 0 0 0 0 0 0 0 0 0 0 0 0.0164095631493476 0 0 0 0 0 0 0 0 0 0 0 0 0 0 0 0 0 0 0 0 0 0.0109701575728929 0.159136736180479 0.111208623212362 0.0304844882254982 0.0161121919447775 0.0315474918665218 0.00342971163788312 0 0.00667693992812462 0 0 0 0 0 0 0.00793109595488116 0.0903654098419727 0.0375521667758962 0 0 0 0 0.00391212311021199 0.0040599707987864 0 0 0 0 0 0 0 0 0 0 0 0 0 0 0 0 0 0 0 0 0 0 0 0.0847198637688493 0 0 0 0 0 0 0 0 0.357188586280794 0 0 0 0 0 0 0.0049637691075808 0 0 0 0 0 0 0 0 0 0 0 0 0 0 0 0 0 0 0 0 0 0 0 0 0 0 0 0 0 0 0 0 0 0 0 0 0 0 0 0 0 0 0 0 0 0 0 0 0 0 0 0 0 0 0 0 0 0 0 0 0 0 0 0 0 0 0 0 0 0 0 0 0 0 0 0 0 0 0 0 0 0 0 0 0 0 0 0 0 0 0 0 0 0 0 0 0 0 0.0128011403528736 0 0 0 0 0 0 0 0 0 0 0 0 0 0 0 0 0 0 0 0 0 0 0 0 0 0 0 0 0 0 0 0 0 0 0 0 0 0 0 0 0 0 0 0 0 0 0 0 0 0 0 0 0 0 0 0 0 0 0 0 0 0 0 0 0 0 0 0 0 0 0 0 0 0 0 0
0 0 0 0 0 0 0 0 0 0 0 0 0 0 0 0 0 0 0 0 0 0 0 0 0 0 0 0 0 0 0 0 0 0 0 0 0 0 0 0 0 0 0 0 0 0 0 0 0 0 0 0 0 0 0 0 0 0 0.094952195224121 0 0 0 0 0 0 0 0 0 0 0 0 0 0 0 0 0.056988100582502 0 0 0 0 0 0.0533594583146495 0 0.132546180797674 0 0.0949134291732091 0.0275421504100095 0 0 0.0259273696843858 0 0 0 0 0 0 0.205752202428144 0 0 0 0 0 0 0 0 0 0 0 0 0 0 0 0 0 0 0 0 0 0 0 0 0 0 0 0 0 0 0.210491787070076 0 0 0 0 0 0 0 0 0.0601784569888355 0 0 0 0 0 0 0.0373486693263949 0 0 0 0 0 0 0 0 0 0 0 0 0 0 0 0 0 0 0 0 0 0 0 0 0 0 0 0 0 0 0 0 0 0 0 0 0 0 0 0 0 0 0 0 0 0 0 0 0 0 0 0 0 0 0 0 0 0 0 0 0 0 0 0 0 0 0 0 0 0 0 0 0 0 0 0 0 0 0 0 0 0 0 0 0 0 0 0 0 0 0 0 0 0 0 0 0 0 0 0 0 0 0 0 0 0 0 0 0 0 0 0 0 0 0 0 0 0 0 0 0 0 0 0 0 0 0 0 0 0 0 0 0 0 0 0 0 0 0 0 0 0 0 0 0 0 0 0 0 0 0 0 0 0 0 0 0 0 0 0 0 0 0 0 0 0 0 0 0 0 0 0 0 0 0
0 0 0 0 0 0 0 0 0 0 0 0 0 0 0 0 0 0 0 0 0 0 0 0 0.00332879594143402 0 0 0 0 0 0 0.00655807053907624 0.0496814453586694 0.00434685031214931 0.0680871352998536 0.00190169673405015 0 0 0 0 0.0023996287700447 0.00215716981409646 0 0 0 0 0 0 0.00911076486296739 0 0 0 0 0 0 0 0.0018126404543644 0 0.00246327491528909 0 0 0 0 0 0 0 0 0 0 0 0 0 0 0 0 0 0 0 0 0 0 0 0 0 0 0 0 0 0 0 0 0 0 0 0 0 0 0 0 0 0 0.244716021222654 0 0 0 0 0 0 0 0 0 0 0 0 0 0 0 0 0 0 0 0 0 0 0 0 0 0 0 0 0 0 0 0 0 0 0 0 0 0 0 0.00956620176673582 0 0.00358449805843715 0 0 0 0 0 0.0548739344423576 0.0536433780173269 0.1740094704949 0.0469657349419708 0.148125420016158 0 0 0 0 0 0 0 0 0 0 0 0 0 0 0 0 0 0 0 0 0 0 0 0 0 0 0 0 0 0 0 0 0 0.00181356409281248 0.00556248229688029 0.00712671591063599 0 0 0 0 0 0 0 0 0 0 0 0 0 0 0 0 0 0 0 0 0 0 0 0 0 0 0 0 0 0 0 0 0 0 0 0 0 0 0 0 0 0 0 0 0 0 0 0 0 0 0 0 0 0 0 0 0 0 0 0 0 0 0 0 0 0 0 0 0.0592848994124651 0 0 0 0 0 0 0 0 0 0 0 0 0 0 0 0 0 0 0 0 0 0 0 0 0 0 0 0 0 0 0 0 0.00147876452446295 0 0 0 0 0 0 0 0 0.0140392337913917 0 0 0 0 0 0 0 0 0 0 0 0 0 0 0.013496068798652 0 0 0.0098661392101641
0 0 0 0 0 0 0 0 0 0 0 0 0 0 0 0 0 0 0 0 0 0 0 0 0.00166328114700512 0 0 0 0 0 0 0.0190401769763473 0.0271766896653392 0.0296484807243863 0.0869556797592915 0.00504519289243639 0 0 0 0 0.00217304248477705 0.00221990532477481 0 0 0 0 0 0 0.00812058198147267 0 0 0 0 0 0.0185425490694194 0 0 0 0.00458204714633153 0 0 0 0 0 0 0 0 0 0 0 0 0.00344487625473225 0 0 0 0 0 0 0 0 0 0 0 0 0 0 0 0 0 0.00210816844205786 0.0018993946296338 0 0.0019650171772027 0 0 0 0 0 0 0 0.186437357496302 0 0.00454413083635398 0.0141654932852031 0 0 0 0 0 0 0 0 0 0 0 0 0 0 0 0 0 0 0 0 0 0 0.00239355815733733 0 0 0 0 0 0 0 0 0 0 0 0 0 0 0.0190683674975895 0 0.00571441959021117 0 0 0 0 0 0.0454260391971642 0.0592311372752003 0.140399621573414 0.0935036920715996 0.0823751814856557 0 0 0 0 0 0 0 0 0 0 0 0 0 0 0 0 0 0 0 0 0 0 0 0 0 0 0 0 0 0 0 0 0 0 0.00417181970460233 0.0113203148721348 0 0 0 0 0 0 0 0 0 0 0 0 0 0 0 0 0 0 0 0 0 0 0 0 0 0 0 0 0 0 0 0 0 0 0 0 0 0 0 0 0 0 0 0 0 0 0 0 0 0 0 0 0 0 0 0 0 0 0 0 0 0 0 0 0 0 0 0 0.0770219040298851 0 0 0 0 0 0 0 0 0 0 0 0 0 0 0 0 0 0 0 0 0 0 0 0 0 0 0 0 0 0 0 0 0 0 0 0 0 0 0 0 0 0.00598218596815576 0 0 0 0 0 0 0 0 0 0 0 0 0 0 0 0 0.00242483556947456 0.0312348577145084
0 0 0 0 0 0 0 0 0 0 0 0 0 0 0 0 0 0 0 0 0 0 0 0 0 0 0 0 0 0 0 0 0 0.0028946507003636 0.000629602581844337 0 0 0 0 0 0 0 0 0 0 0 0 0 0 0 0 0 0 0 0 0 0 0 0.012007428569041 0 0 0 0 0 0 0 0 0 0 0 0 0 0 0 0 0 0 0 0 0 0 0.00152761841369355 0 0.000537632882109093 0 0.0211714904188926 0.0214878288718728 0 0.0494598895925542 0.182749328717547 0.152454767491301 0.0305910781522844 0.114453064747543 0.00176013461605673 0.0502971838438537 0.00328152485816368 0.00767678693219856 0 0.000710941450163113 0 0 0.00176908728790172 0 0.15606223450986 0 0 0 0 0 0 0 0 0 0 0 0 0 0 0 0 0 0 0 0 0 0 0 0.00271861239250527 0 0 0 0 0 0 0 0 0.00161939797498039 0 0 0 0 0.0085600569957149 0.00378386836181573 0.153751349902878 0 0 0 0 0 0.00188833114419971 0.00193708307347754 0.00179786224161088 0.0124211632755736 0 0 0 0 0 0 0 0 0 0 0 0 0 0 0 0 0 0 0 0 0 0 0 0 0 0 0 0 0 0 0 0 0 0 0 0 0 0 0 0 0 0 0 0 0 0 0 0 0 0 0 0 0 0 0 0 0 0 0 0 0 0 0 0 0 0 0 0 0 0 0 0 0 0 0 0 0 0 0 0 0 0 0 0 0 0 0 0 0 0 0 0 0 0 0 0 0 0 0 0 0 0 0 0 0 0 0 0 0 0 0 0 0 0 0 0 0 0 0 0 0 0 0 0 0 0 0 0 0 0 0 0 0 0 0 0 0 0 0 0 0 0 0 0 0 0 0 0 0 0 0 0 0 0 0 0 0 0 0 0 0 0 0 0 0 0
0 0 0 0 0 0 0 0 0 0 0 0 0 0 0 0 0 0 0 0 0 0 0 0 0 0 0 0 0 0 0 0 0.00171731117735572 0.0103050312288043 0.00230340764510632 0 0 0 0 0 0 0 0 0 0 0 0 0 0 0 0 0 0 0 0 0 0 0 0.0129689537047111 0 0 0 0 0 0 0 0 0 0 0 0 0 0 0 0 0 0 0 0 0 0 0.00199762743691829 0 0.00146631307771871 0 0.00851851455292697 0.00710290554109785 0 0.0312964123467241 0.123436578559606 0.0949524970867853 0.0629805680611887 0.0833161265760626 0.00277454271024153 0.118847826687371 0 0.00807426807471607 0 0.000901333426345952 0 0 0.00673707499667617 0.19065099039232 0 0 0 0 0 0 0 0 0 0 0 0 0 0 0 0 0 0 0 0 0 0 0 0 0.0029303287410717 0 0 0 0 0 0 0 0 0 0 0 0.00277765525596379 0 0.0403976706289563 0.00462395449009307 0.079322036547986 0 0 0 0 0.00185098024603154 0.0217435049428982 0.0189207029968612 0.0225500990947221 0.0286858078379117 0.0058489759348282 0 0 0 0 0 0 0 0 0 0 0 0 0 0 0 0 0 0 0 0 0 0 0 0 0 0 0 0 0 0 0 0 0 0 0 0 0 0 0 0 0 0 0 0 0 0 0 0 0 0 0 0 0 0 0 0 0 0 0 0 0 0 0 0 0 0 0 0 0 0 0 0 0 0 0 0 0 0 0 0 0 0 0 0 0 0 0 0 0 0 0 0 0 0 0 0 0 0 0 0 0 0 0 0 0 0 0 0 0 0 0 0 0 0 0 0 0 0 0 0 0 0 0 0 0 0 0 0 0 0 0 0 0 0 0 0 0 0 0 0 0 0 0 0 0 0 0 0 0 0 0 0 0 0 0 0 0 0 0 0 0 0 0 0 0
0 0 0 0 0 0 0 0 0 0 0 0 0 0 0 0 0 0.0231233387337263 0.0693371359665666 0 0 0 0 0 0 0 0 0 0.018153307998681 0 0 0 0 0 0 0 0 0 0 0 0 0 0 0 0 0 0 0 0 0 0 0 0 0 0 0.0600526029555172 0 0 0 0 0 0 0 0 0 0 0 0 0 0 0 0 0 0.0164647224621968 0 0 0 0 0 0 0 0 0 0 0 0 0 0 0 0 0 0 0 0 0 0 0 0 0 0 0 0 0 0 0 0 0 0 0 0.53442159200045 0 0 0 0 0 0.0282874768229646 0 0 0 0 0 0 0 0 0 0 0 0 0 0 0 0 0 0 0 0 0 0 0 0 0 0 0 0 0 0 0 0 0 0 0 0 0 0 0 0 0 0 0 0 0 0 0 0 0 0 0 0 0 0 0 0 0 0 0 0 0 0 0 0 0 0 0 0 0 0 0 0 0 0 0 0 0 0 0 0.0104719909487086 0 0 0 0 0 0 0 0 0 0 0 0 0.159131291720702 0 0 0 0 0 0 0 0 0 0 0 0 0 0 0 0 0 0 0 0 0 0 0 0 0 0 0 0 0 0 0 0 0 0 0 0 0 0 0 0 0 0 0 0 0 0 0 0 0 0 0 0 0.0678872948792942 0 0 0.0126692455111929 0 0 0 0 0 0 0 0 0 0 0 0 0 0 0 0 0 0 0 0 0 0 0 0 0 0 0 0 0 0 0 0 0 0 0 0 0 0 0 0 0 0 0 0 0 0 0 0 0 0 0 0 0 0
0 0.0258685050649268 0 0 0 0 0 0 0 0 0 0.0203326354529746 0 0 0 0 0.0224165014811749 0 0 0 0 0 0 0 0 0 0 0.0954953894744996 0 0.00757357702635766 0.0558465680176338 0 0 0 0 0 0 0 0.00403527367064686 0 0 0 0 0 0 0 0 0 0 0 0 0 0 0.0445661767855496 0 0 0 0 0 0 0 0 0 0 0 0 0 0 0 0 0 0 0 0 0 0 0 0 0 0 0 0 0 0 0 0 0.0064189296277895 0 0 0 0 0 0 0.0160914856209693 0 0 0 0 0 0 0 0 0 0 0 0 0.0820972582680615 0.0350968964802815 0 0 0 0 0 0 0 0 0 0 0 0 0 0.127081659878412 0 0.39560411854078 0.0102349214010043 0.0344697580383349 0 0 0 0.0167703451706039 0 0 0 0 0 0 0 0 0 0 0 0 0 0 0 0 0 0 0 0 0 0 0 0 0 0 0 0 0 0 0 0 0 0 0 0 0 0 0 0 0 0 0 0 0 0 0 0 0 0 0 0 0 0 0 0 0 0 0 0 0 0 0 0 0 0 0 0 0 0 0 0 0 0 0 0 0 0 0 0 0 0 0 0 0 0 0 0 0 0 0 0 0 0 0 0 0 0 0 0 0 0 0 0 0 0 0 0 0 0 0 0 0 0 0 0 0 0 0 0 0 0 0 0 0 0 0 0 0 0 0 0 0 0 0 0 0 0 0 0 0 0 0 0 0 0 0 0 0 0 0 0 0 0 0 0 0 0 0 0 0 0 0 0 0 0 0 0 0 0 0 0 0 0 0 0 0 0 0 0 0 0 0 0 0 0 0 0 0
0.0302745815680043 0 0.025775142118303 0 0 0 0 0 0 0 0 0 0 0 0 0 0 0.0114590706464478 0.0250578111059005 0 0 0 0 0 0 0 0 0 0 0.0851150700429437 0.158079218980858 0 0 0 0 0 0 0 0 0 0 0 0 0 0 0 0 0 0 0 0 0 0 0 0 0 0 0 0 0 0 0 0 0 0 0 0 0 0 0 0 0 0 0 0 0 0 0 0 0 0 0 0 0 0 0 0.0209636485250386 0 0 0 0 0 0 0.0224130792445155 0 0 0 0 0 0 0 0 0 0 0 0.0945358118687128 0 0.0779482582895858 0 0 0 0 0.0379711291771477 0 0 0.362547803903609 0.0166926095668192 0 0 0 0 0.0311667649621139 0 0 0 0 0 0 0 0 0 0 0 0 0 0 0 0 0 0 0 0 0 0 0 0 0 0 0 0 0 0 0 0 0 0 0 0 0 0 0 0 0 0 0 0 0 0 0 0 0 0 0 0 0 0 0 0 0 0 0 0 0 0 0 0 0 0 0 0 0 0 0 0 0 0 0 0 0 0 0 0 0 0 0 0 0 0 0 0 0 0 0 0 0 0 0 0 0 0 0 0 0 0 0 0 0 0 0 0 0 0 0 0 0 0 0 0 0 0 0 0 0 0 0 0 0 0 0 0 0 0 0 0 0 0 0 0 0 0 0 0 0 0 0 0 0 0 0 0 0 0 0 0 0 0 0 0 0 0 0 0 0 0 0 0 0 0 0 0 0 0 0 0 0 0 0 0 0 0 0 0 0 0 0 0 0 0 0 0 0 0 0 0 0 0 0 0 0
0 0 0 0 0 0 0 0 0 0 0 0 0 0 0 0 0 0 0 0 0 0 0 0 0 0 0 0.0144038867602958 0 0 0.0129450948281433 0 0 0 0 0 0 0 0 0 0 0 0 0.0269684260698842 0.0144945916324421 0 0 0 0 0 0 0 0 0.141734748916047 0 0 0 0 0 0 0 0 0 0 0 0.0615179807943828 0.199031939176825 0 0 0 0 0 0 0 0 0 0 0 0 0 0 0 0 0 0 0 0.039784978772531 0 0.0170003221127769 0 0 0 0 0 0 0.0359934903272313 0 0 0 0 0 0 0 0 0 0.0359142073511353 0.0692685795510007 0 0.233425369938101 0 0 0 0 0 0 0 0.00362983182838157 0.0363719457042697 0 0 0.0397049003397677 0 0 0 0 0 0 0 0 0 0 0 0 0 0 0 0 0 0 0 0 0 0 0 0 0 0 0 0 0 0 0 0 0 0 0 0 0 0 0 0 0 0 0 0 0 0 0 0 0 0 0 0 0.00709952401727571 0 0 0 0 0 0 0 0 0 0 0 0 0 0 0 0 0 0 0 0 0 0 0 0 0 0 0 0 0 0 0 0 0 0 0 0 0 0 0 0 0 0 0 0 0 0 0 0 0 0 0 0 0 0 0 0 0 0 0 0 0 0 0 0 0 0 0 0 0 0 0 0 0 0 0 0 0 0 0 0 0 0 0 0 0 0 0 0 0 0.0107101818795087 0 0 0 0 0 0 0 0 0 0 0 0 0 0 0 0 0 0 0 0 0 0 0 0 0 0 0 0 0 0 0 0 0 0 0 0 0 0 0 0 0 0 0 0 0 0 0 0 0 0 0 0 0 0 0
0 0 0 0 0 0 0 0 0 0 0 0 0 0 0 0 0 0 0 0 0 0 0 0 0 0 0 0 0 0 0 0 0 0 0 0 0 0 0 0 0 0 0 0 0 0 0 0 0 0 0 0 0 0 0 0 0 0 0 0 0 0 0 0 0 0 0.0238606334179271 0 0 0 0 0 0 0 0 0 0 0 0 0 0 0 0 0 0 0 0.0140171705541575 0 0 0 0 0 0 0 0 0.0244770897278915 0.0278432719373473 0 0 0 0 0 0 0 0 0 0 0.319748359018622 0 0 0 0 0 0 0 0 0 0.310907656962896 0 0 0.0914407956918267 0 0 0 0 0 0 0 0 0 0 0 0 0 0 0 0 0 0 0 0 0 0 0 0 0 0 0 0 0 0 0 0 0 0 0 0 0 0 0 0 0 0 0 0 0 0 0.0745690348701826 0 0 0 0 0 0.00986788090881862 0 0 0 0 0 0 0 0 0 0 0 0 0 0 0 0 0 0 0 0 0 0 0 0 0 0 0 0 0 0 0 0 0 0 0 0 0 0 0 0 0 0 0 0 0 0 0 0 0 0 0 0 0 0 0 0 0 0 0 0 0 0 0 0 0 0 0 0 0 0 0 0 0 0 0 0 0 0 0 0 0 0 0 0 0 0 0 0 0 0.0500742744805841 0 0.0183888989980258 0.012466003368763 0.0110575774066577 0.0112813526562999 0 0 0 0 0 0 0 0 0 0 0 0 0 0 0 0 0 0 0 0 0 0 0 0 0 0 0 0 0 0 0 0 0 0 0 0 0 0 0 0 0 0 0 0 0 0 0 0 0 0
0 0 0 0 0 0 0 0 0 0 0 0 0 0 0 0 0 0.0128500390926116 0.0548143806679766 0 0 0 0 0 0 0 0 0 0.0424106750103389 0 0 0 0 0 0 0 0 0 0 0 0 0 0 0 0 0 0 0 0 0 0 0 0 0 0 0 0 0 0.0224300991589868 0 0.0101520174439854 0 0 0 0 0 0 0.0805115922936606 0 0 0 0.159504456799714 0 0.019992706353022 0 0 0 0 0 0 0 0 0 0 0 0.0220259532281942 0 0.0158805466332215 0 0 0 0 0 0 0 0 0 0 0 0 0 0 0 0 0.414919524984198 0 0 0 0 0 0 0.0265500370441365 0 0 0.0454767594860594 0 0 0 0 0 0 0 0.0131865123981726 0 0 0 0 0 0 0 0 0 0 0 0 0 0 0 0 0 0 0 0 0 0 0 0 0 0 0 0 0 0 0 0 0 0 0 0 0 0 0 0 0 0 0 0 0 0 0 0 0 0 0 0 0 0 0 0 0 0 0 0 0 0 0 0 0 0 0 0 0 0 0 0 0.00993860294049462 0 0 0 0 0 0 0 0 0 0 0 0 0.0354027264490306 0 0 0 0 0 0 0 0 0 0 0 0 0 0 0 0 0 0 0 0 0 0 0 0 0 0 0 0 0 0 0 0 0 0 0 0 0 0 0 0 0 0 0.00655732142837676 0 0 0 0 0 0 0 0 0 0 0 0 0 0 0 0 0 0 0 0 0 0 0 0 0 0 0 0 0 0 0 0 0 0 0 0 0 0 0 0 0 0 0 0 0 0 0 0 0 0 0 0 0 0 0 0 0 0.00739604858782029 0 0 0 0 0 0 0 0 0
0 0 0.0620588450858942 0 0 0 0 0 0 0 0 0 0 0 0 0 0.0217198738507905 0.0291121105330731 0.0685692461551409 0 0 0 0 0 0 0 0 0 0 0 0 0 0 0 0 0 0 0 0 0 0 0 0 0 0 0 0 0 0 0 0 0 0 0 0 0 0 0 0 0 0 0 0 0 0 0 0 0 0 0.039083501816253 0 0 0 0 0 0 0 0 0 0 0 0 0 0 0 0 0 0 0 0 0 0 0 0 0 0 0 0 0 0 0 0 0 0 0 0 0 0 0 0 0 0.136553381547582 0 0.0467349189897341 0 0 0 0 0 0 0 0.0234687468102048 0 0 0.455182214496128 0.117517160715199 0 0 0 0 0 0 0 0 0 0 0 0 0 0 0 0 0 0 0 0 0 0 0 0 0 0 0 0 0 0 0 0 0 0 0 0 0 0 0 0 0 0 0 0 0 0 0 0 0 0 0 0 0 0 0 0 0 0 0 0 0 0 0 0 0 0 0 0 0 0 0 0 0 0 0 0 0 0 0 0 0 0 0 0 0 0 0 0 0 0 0 0 0 0 0 0 0 0 0 0 0 0 0 0 0 0 0 0 0 0 0 0 0 0 0 0 0 0 0 0 0 0 0 0 0 0 0 0 0 0 0 0 0 0 0 0 0 0 0 0 0 0 0 0 0 0 0 0 0 0 0 0 0 0 0 0 0 0 0 0 0 0 0 0 0 0 0 0 0 0 0 0 0 0 0 0 0 0 0 0 0 0 0 0 0 0 0 0 0 0 0 0 0
0 0 0.00403747771832301 0 0 0 0 0 0 0 0 0 0 0 0 0 0.00918461709123308 0.01689311834269 0.0638647069248753 0.00366362277294084 0.0464299843365572 0 0 0 0 0 0 0 0 0 0 0 0 0 0 0 0 0 0 0 0 0 0 0 0 0 0 0 0 0 0 0 0 0 0 0 0 0 0 0 0 0 0.00859116582312365 0 0 0 0 0.113300417186831 0.0789059905945185 0.19291542441062 0.0045472293781999 0.0142249851298742 0 0 0 0 0.0364302801350726 0.00965775140181291 0 0 0 0 0 0 0 0 0 0 0 0 0 0 0 0 0 0 0 0 0 0 0 0 0 0 0 0 0 0 0 0.01595010764395 0.0735151635208309 0 0.0157988258543074 0.216831071951688 0 0 0 0 0 0 0 0 0 0 0.00916373170470379 0 0 0 0 0 0 0 0 0 0.0660943280778478 0 0 0 0 0 0 0 0 0 0 0 0 0 0 0 0 0 0 0 0 0 0 0 0 0 0 0 0 0 0 0 0 0 0 0 0 0 0 0 0 0 0 0 0 0 0 0 0 0 0 0 0 0 0 0 0 0 0 0 0 0 0 0 0 0 0 0 0 0 0 0 0 0 0 0 0 0 0 0 0 0 0 0 0 0 0 0 0 0 0 0 0 0 0 0 0 0 0 0 0 0 0 0 0 0 0 0 0 0 0 0 0 0 0 0 0 0 0 0 0 0 0 0 0 0 0 0 0 0 0 0 0 0 0 0 0 0 0 0 0 0 0 0 0 0 0 0 0 0 0 0 0 0 0 0 0 0 0 0 0 0 0 0 0 0 0 0 0 0 0 0 0 0 0 0 0 0 0 0 0 0 0 0 0
0.0212075307740345 0 0 0 0 0 0 0 0 0 0 0 0 0 0 0 0 0.0306183725550123 0.0754636946897933 0 0 0 0 0 0 0 0 0 0 0.0480846111527488 0.101219820924865 0 0 0 0 0 0 0 0 0 0 0 0 0 0 0 0 0 0 0 0 0 0 0 0 0 0 0 0.0152828108714864 0 0 0 0 0 0 0 0 0 0 0 0 0 0 0 0 0 0 0 0 0 0 0 0 0 0 0.0150170228563301 0 0 0 0 0 0 0 0 0 0 0 0 0 0 0 0 0 0 0 0 0.0931156405469018 0 0 0 0 0.0590622201234397 0 0 0 0.265079520240184 0 0 0 0 0 0.225197830549429 0 0 0 0 0 0 0 0 0 0 0 0 0 0 0 0 0 0 0 0 0 0 0 0 0 0 0 0 0 0 0 0 0 0 0 0 0 0 0 0 0 0 0 0 0 0 0 0 0 0 0 0 0 0 0 0 0 0 0 0 0 0 0 0 0 0 0 0 0 0 0 0 0 0 0 0 0 0 0 0 0 0 0 0 0 0 0 0 0 0 0 0 0 0 0 0 0 0 0 0 0 0 0 0 0 0 0 0 0 0 0 0 0 0 0 0 0 0 0 0 0 0 0 0 0 0 0 0 0 0 0 0 0 0 0 0 0 0 0 0.0506509247157741 0 0 0 0 0 0 0 0 0 0 0 0 0 0 0 0 0 0 0 0 0 0 0 0 0 0 0 0 0 0 0 0 0 0 0 0 0 0 0 0 0 0 0 0 0 0 0 0 0 0 0 0 0 0 0 0 0
0 0 0.0135863998490723 0 0 0 0 0 0 0 0 0 0 0 0 0 0 0 0 0 0.0458640429145573 0 0 0 0 0 0 0 0 0 0 0 0 0 0 0 0 0 0 0 0 0 0 0 0 0 0 0 0 0 0 0 0 0 0 0 0 0 0 0 0 0 0 0 0 0 0 0 0 0.0880634691678731 0 0 0 0 0 0 0 0 0 0 0 0 0 0 0 0 0 0 0 0 0 0 0 0 0 0 0 0 0 0 0 0 0 0 0 0 0 0 0 0 0.070014080110062 0.603380042775115 0 0 0 0 0 0 0 0 0 0.0438952681910372 0 0 0.074659442208603 0.0605372547836796 0 0 0 0 0 0 0 0 0 0 0 0 0 0 0 0 0 0 0 0 0 0 0 0 0 0 0 0 0 0 0 0 0 0 0 0 0 0 0 0 0 0 0 0 0 0 0 0 0 0 0 0 0 0 0 0 0 0 0 0 0 0 0 0 0 0 0 0 0 0 0 0 0 0 0 0 0 0 0 0 0 0 0 0 0 0 0 0 0 0 0 0 0 0 0 0 0 0 0 0 0 0 0 0 0 0 0 0 0 0 0 0 0 0 0 0 0 0 0 0 0 0 0 0 0 0 0 0 0 0 0 0 0 0 0 0 0 0 0 0 0 0 0 0 0 0 0 0 0 0 0 0 0 0 0 0 0 0 0 0 0 0 0 0 0 0 0 0 0 0 0 0 0 0 0 0 0 0 0 0 0 0 0 0 0 0 0 0 0 0 0 0 0
0 0 0 0 0 0 0 0 0 0 0 0 0.246846647186442 0 0 0 0 0 0 0 0 0 0 0 0 0 0 0 0 0 0 0.020340306709663 0 0 0.0390811537072244 0 0 0 0 0 0 0 0 0 0 0 0 0 0 0 0 0 0 0 0 0.0192141370421924 0 0 0 0 0 0 0 0 0 0 0 0 0 0 0 0 0 0 0 0 0 0 0 0 0 0 0 0 0 0 0 0 0 0 0 0 0 0 0 0 0 0 0 0 0 0 0 0 0 0 0 0 0 0.0268272031756601 0 0 0 0 0 0.0102789824609472 0.0242790601924232 0 0.298235263416466 0 0 0 0 0 0 0 0 0 0 0 0 0 0 0 0 0 0 0 0 0 0 0 0 0 0 0 0 0 0 0 0 0 0 0 0 0 0 0 0 0 0 0 0 0 0 0 0 0.0907601625985203 0 0 0 0 0 0 0 0 0 0 0 0 0 0 0 0 0 0 0 0.0113368177893844 0 0.0120296178013414 0 0 0 0 0 0.0178037734557888 0 0 0 0 0 0 0 0 0 0 0 0 0.0435823376018021 0 0 0 0 0 0 0 0 0 0 0 0 0 0 0 0 0 0 0 0 0 0 0 0 0 0 0 0 0 0 0 0 0 0 0 0 0 0 0 0 0 0 0 0 0 0 0 0 0 0 0 0 0.0218640356118105 0 0 0.0554317284868437 0 0 0 0.0587144686922956 0 0 0 0 0 0 0 0 0 0 0 0 0 0 0 0 0 0 0 0 0 0 0 0 0 0 0 0 0 0 0 0 0 0 0 0 0.00337430407119439 0 0 0 0 0 0 0 0 0 0 0 0 0
0.0438779192257458 0 0.0281470068897597 0 0 0.00837766305084697 0 0 0 0 0.0181402026688672 0 0 0 0 0 0 0.0498617195989134 0.0317824366932464 0 0 0 0 0 0 0 0.0022477504387113 0 0 0.0826480267386384 0.107149026957722 0 0 0 0 0 0 0.00324528509655157 0.00447234866385208 0 0.00255899221320177 0 0 0 0 0 0 0 0 0 0 0 0 0 0 0 0 0 0 0 0 0 0 0 0 0 0 0 0 0 0 0 0 0 0 0 0 0 0 0 0 0 0 0 0 0 0 0 0 0 0 0 0 0.00377931935294613 0 0 0 0 0 0 0 0 0 0 0.0124955128373621 0 0.225232447987884 0 0 0 0 0 0.0671541306609528 0 0.00991389319304975 0 0.122704677310273 0 0.0810180287351115 0 0 0 0 0 0 0 0 0 0 0 0 0 0 0 0 0 0 0 0 0 0 0 0 0 0 0 0 0 0 0 0 0 0 0 0 0 0 0 0 0 0 0 0 0 0 0 0 0.0303483327513883 0 0 0 0 0 0 0 0 0 0 0 0 0 0 0 0 0 0 0 0 0 0 0 0 0 0 0 0 0 0 0 0 0 0 0 0 0 0 0 0 0.00910186160466152 0 0 0 0 0 0 0 0 0 0 0 0 0 0 0 0 0 0 0 0 0 0 0 0 0 0 0 0 0 0 0 0 0 0 0 0 0 0 0 0 0 0 0 0 0 0 0 0 0 0 0 0 0.0159487832029768 0 0 0.0231656822848404 0 0 0 0.00985592571461777 0 0 0 0.00677302612787901 0 0 0 0 0 0 0 0 0 0 0 0 0 0 0 0 0 0 0 0 0 0 0 0 0 0 0 0 0 0 0 0 0 0 0 0 0 0 0 0 0 0 0 0 0 0
0 0 0 0 0 0 0 0 0 0 0 0 0.0158637666518324 0 0 0 0 0 0 0 0 0 0 0 0 0 0 0 0 0 0 0 0 0 0 0 0 0 0 0 0 0 0 0 0 0 0 0 0 0 0 0 0 0 0 0 0 0 0 0 0 0 0 0 0 0 0 0 0 0 0 0 0 0 0 0 0 0 0 0 0 0 0 0 0 0 0 0 0 0 0 0 0 0 0 0 0 0 0 0 0 0 0 0 0 0 0.034186146752831 0.00836531993135701 0 0 0 0 0 0 0.0771944756031214 0.404502636323082 0 0.00958110636017241 0.164477392433285 0.0877512434479156 0 0 0 0 0 0 0 0 0 0 0 0 0 0 0 0 0 0 0 0 0 0 0 0 0 0 0 0 0 0 0 0 0 0 0 0 0 0 0 0 0 0 0 0 0 0 0 0.13543635118518 0 0 0 0 0 0 0 0 0 0 0 0 0 0 0 0 0 0 0 0 0 0 0 0 0 0 0 0 0 0 0 0 0 0 0 0 0 0 0 0 0 0 0 0 0 0 0 0 0 0 0 0 0 0 0 0 0 0 0 0 0 0 0 0 0 0 0 0 0 0 0 0 0 0 0 0 0 0 0 0 0 0 0 0 0 0 0 0 0 0 0 0 0 0 0 0.0324091416530845 0.0186003577177421 0 0 0 0 0 0 0 0 0 0 0 0 0 0 0 0 0 0 0 0 0 0 0 0 0 0 0 0 0 0 0 0 0 0 0 0 0 0 0 0 0.0116320619403968 0 0 0 0 0 0 0 0 0 0 0 0 0
0 0 0 0 0 0 0 0 0 0 0 0 0.00640054124614171 0 0 0 0 0 0 0 0 0 0 0 0 0 0 0 0 0 0 0 0 0 0 0 0 0 0 0 0 0 0 0 0 0 0 0 0 0 0 0 0 0 0 0 0 0 0 0 0 0 0 0 0 0 0 0 0 0 0 0 0 0 0 0 0 0 0 0 0 0 0 0 0 0 0 0 0 0 0 0 0 0 0 0 0 0 0 0 0 0 0 0 0 0 0 0.0284591753418158 0.177593442868525 0 0 0 0 0 0 0 0.00325293501936295 0 0 0.129086071302708 0.113073733344119 0 0 0 0 0 0 0 0 0 0 0 0 0 0 0 0 0 0 0 0 0 0 0 0 0 0 0 0 0 0 0 0 0 0 0 0 0 0 0 0 0 0 0 0 0 0 0.254690031855188 0 0 0 0 0 0 0 0 0 0 0 0 0 0 0 0 0 0 0 0.0101310462926538 0 0 0 0 0 0 0 0 0 0 0 0 0 0 0 0 0 0 0 0 0 0 0 0 0 0 0 0 0 0 0 0 0 0 0 0 0 0 0 0 0 0 0 0 0 0 0 0 0 0 0 0 0 0 0 0 0 0 0 0 0 0 0 0 0 0 0 0 0 0 0 0 0 0 0 0.155572355852005 0 0.0165993447480081 0.0151301523076331 0.0152211597873311 0.0747900100345079 0 0 0 0 0 0 0 0 0 0 0 0 0 0 0 0 0 0 0 0 0 0 0 0 0 0 0 0 0 0 0 0 0 0 0 0 0 0 0 0 0 0 0 0 0 0 0 0 0 0
0 0 0 0 0 0 0 0 0 0 0 0 0.224442499181562 0 0 0 0 0 0 0 0 0 0 0 0 0 0 0 0 0 0 0.00959267792058793 0 0 0.0126257449511803 0 0 0 0 0 0 0 0 0 0 0 0 0 0 0 0 0 0 0 0 0 0 0 0 0 0 0 0 0 0 0 0 0 0 0 0 0 0 0 0 0 0 0 0 0 0 0 0 0 0 0 0 0 0 0 0 0 0 0 0 0 0 0 0 0 0 0 0 0 0 0 0 0 0 0 0 0 0 0 0.239382103383252 0.0674248900304904 0.0415226008092866 0 0 0.023331881003719 0 0 0 0 0 0 0 0 0 0 0 0 0 0 0 0 0 0 0 0 0 0 0 0 0 0 0 0 0 0 0 0 0 0 0 0 0 0 0 0 0 0 0 0 0 0 0 0.123143221199353 0 0 0 0 0 0 0 0 0 0 0 0 0 0 0 0 0 0 0 0.0136710749836776 0 0.00889988309896279 0 0 0 0 0 0 0 0 0 0 0 0 0 0 0 0 0 0 0.0667035074654024 0 0 0 0 0 0 0 0 0 0 0 0 0 0 0 0 0 0 0 0 0 0 0 0 0 0 0 0 0 0 0 0 0 0 0 0 0 0 0 0 0 0 0 0 0 0 0 0 0 0 0 0 0.033801816098159 0 0 0.0814091726388359 0 0 0 0.0473020820419843 0 0 0 0 0 0 0 0 0 0 0 0 0 0 0 0 0 0 0 0 0 0 0 0 0 0 0 0 0 0 0 0 0 0 0 0 0.00381945921739939 0 0 0 0 0 0 0 0 0 0 0 0 0.00292738597614738
0 0 0 0 0 0 0 0 0 0 0 0 0.11826415107669 0 0 0 0 0 0 0 0 0 0 0 0 0 0 0 0 0 0 0 0 0 0 0 0 0 0 0 0 0 0 0 0 0 0 0 0.0637245996515655 0 0 0 0 0 0 0 0 0 0 0 0 0 0 0 0 0 0 0 0 0 0 0 0 0 0 0 0 0 0 0 0 0 0 0 0 0 0 0 0 0 0 0 0 0 0 0 0 0 0 0 0 0 0 0 0 0 0 0 0 0 0 0 0 0 0 0 0.0477460846539737 0.206873156630056 0.0502870201388843 0 0.164731303447253 0 0 0 0 0 0 0 0 0 0 0 0 0 0 0 0 0 0 0 0 0 0 0 0 0 0 0 0 0 0 0 0 0 0 0 0 0 0 0 0 0 0 0 0 0 0 0.17489575890457 0 0 0 0 0 0 0 0 0 0 0 0 0 0 0 0 0 0 0 0.0165100067277678 0 0 0 0 0 0 0 0 0 0 0 0 0 0 0 0 0 0 0 0 0 0 0 0 0 0 0 0 0 0 0 0 0 0 0 0 0 0 0 0 0 0 0 0 0 0 0 0 0 0 0 0 0 0 0 0 0 0 0 0 0 0 0 0 0 0 0 0 0 0 0 0 0 0 0 0.0962038776260956 0.0112077614573131 0.0187525365904669 0 0 0.0245896156305109 0 0 0 0 0 0 0 0 0 0 0 0 0 0 0 0 0 0 0 0 0 0 0 0 0 0 0 0 0 0 0 0 0 0 0 0 0.00621412746485346 0 0 0 0 0 0 0 0 0 0 0 0 0
0 0 0 0 0 0 0 0 0 0 0 0 0.1015803030649 0 0 0 0 0 0 0 0 0 0.313892692123732 0 0.0290124075946259 0.0123759426541147 0 0 0 0 0 0 0 0.0145602696334277 0 0 0 0 0 0 0 0 0 0 0 0 0 0 0.0784731643434307 0 0 0 0 0 0 0.0338063735522189 0 0 0 0 0 0 0 0 0 0 0 0 0 0 0 0 0 0 0 0 0 0 0 0 0 0 0 0 0 0 0 0 0 0 0 0 0 0 0 0 0 0 0 0 0 0 0 0 0 0 0 0.0412598809043011 0.0693687051178193 0 0 0 0 0 0 0 0 0.150172293626639 0 0.136514712677837 0 0 0 0 0 0 0 0 0 0 0 0 0 0 0 0 0 0 0 0 0 0 0 0 0 0 0 0 0 0 0 0 0 0 0 0 0 0 0 0 0 0 0 0 0 0 0 0 0 0 0 0 0 0.0189832547069538 0 0 0 0 0 0 0 0 0 0 0 0 0 0 0 0 0 0 0 0 0 0 0 0 0 0 0 0 0 0 0 0 0 0 0 0 0 0 0 0 0 0 0 0 0 0 0 0 0 0 0 0 0 0 0 0 0 0 0 0 0 0 0 0 0 0 0 0 0 0 0 0 0 0 0 0 0 0 0 0 0 0 0 0 0 0 0 0 0 0 0 0 0 0 0 0 0 0 0 0 0 0 0 0 0 0 0 0 0 0 0 0 0 0 0 0 0 0 0 0 0 0 0 0 0 0 0 0 0 0 0 0 0 0 0 0 0 0 0 0 0 0 0 0 0
0 0 0.00999471812148386 0 0 0 0 0 0 0 0 0 0 0 0 0 0 0.0122659839240963 0 0 0 0 0 0 0 0 0 0 0 0.0162842350841874 0.023217469052533 0 0 0 0 0 0 0 0 0 0 0 0.0318100818376915 0 0 0.0140087840672444 0 0 0 0 0 0 0 0 0 0 0 0 0 0 0 0 0 0 0 0 0 0 0 0 0 0 0 0 0 0 0 0 0 0 0 0 0 0 0 0 0 0 0 0 0 0 0 0.00756210596401426 0 0 0 0 0 0 0 0 0 0 0 0.113739503352159 0.0242243688173274 0 0 0 0.0149706599291083 0 0.0713765945892311 0.0186906695543498 0 0 0 0 0 0 0 0 0 0.0410563555200192 0.165043961277863 0.424127415869721 0 0 0 0.00438504570352001 0 0 0 0 0 0 0 0 0 0 0 0 0 0 0 0 0 0 0 0 0 0 0 0 0 0 0 0 0 0 0 0 0 0 0 0 0 0 0 0 0 0 0 0 0 0 0 0 0 0 0 0 0 0 0 0 0 0 0 0 0 0 0 0 0 0 0 0 0 0 0 0 0 0 0 0 0 0 0 0 0.00724204733544987 0 0 0 0 0 0 0 0 0 0 0 0 0 0 0 0 0 0 0 0 0 0 0 0 0 0 0 0 0 0 0 0 0 0 0 0 0 0 0 0 0 0 0 0 0 0 0 0 0 0 0 0 0 0 0 0 0 0 0 0 0 0 0 0 0 0 0 0 0 0 0 0 0 0 0 0 0 0 0 0 0 0 0 0 0 0 0 0 0 0 0 0 0 0 0 0 0 0 0 0 0 0 0 0 0 0 0 0
0 0 0 0 0 0 0 0 0 0 0 0 0 0 0 0 0 0 0 0 0 0 0 0 0 0 0.0681189405666947 0 0 0 0 0 0 0 0 0 0 0 0 0 0 0 0 0 0 0 0 0 0 0 0 0 0 0 0 0 0 0 0 0.319510120482184 0.0422891389959305 0 0 0 0 0 0 0 0 0 0 0 0 0 0 0 0 0.0325775777321001 0 0 0 0 0 0 0 0 0 0 0 0 0 0 0 0 0 0 0 0 0 0 0 0 0 0 0 0 0 0 0 0.0170935063451364 0 0 0 0 0 0 0 0 0 0 0 0 0 0 0.504241869218105 0 0 0 0 0 0 0 0 0 0 0 0 0 0 0 0 0 0 0 0 0 0 0 0 0 0 0 0 0 0 0 0 0 0 0 0 0 0 0 0 0 0 0 0 0 0 0 0 0.0161688466598501 0 0 0 0 0 0 0 0 0 0 0 0 0 0 0 0 0 0 0 0 0 0 0 0 0 0 0 0 0 0 0 0 0 0 0 0 0 0 0 0 0 0 0 0 0 0 0 0 0 0 0 0 0 0 0 0 0 0 0 0 0 0 0 0 0 0 0 0 0 0 0 0 0 0 0 0 0 0 0 0 0 0 0 0 0 0 0 0 0 0 0 0 0 0 0 0 0 0 0 0 0 0 0 0 0 0 0 0 0 0 0 0 0 0 0 0 0 0 0 0 0 0 0 0 0 0 0 0 0 0 0 0 0 0 0 0 0 0 0 0 0 0 0 0 0
0 0 0 0 0 0 0 0 0 0 0 0 0 0 0 0 0 0 0 0 0 0 0 0 0 0 0 0.0579436067602392 0 0 0 0 0 0 0 0 0 0 0 0 0 0 0 0 0 0 0 0 0 0 0 0 0 0 0 0 0 0 0 0 0 0 0 0 0 0 0 0 0 0 0 0 0 0 0 0 0 0 0 0 0 0 0 0 0 0 0 0 0 0 0 0 0 0 0 0 0 0 0 0 0 0 0 0 0 0.746078253756572 0 0 0 0 0 0 0 0 0 0 0 0 0 0 0 0.0865118349982971 0 0 0 0.109466304484891 0 0 0 0 0 0 0 0 0 0 0 0 0 0 0 0 0 0 0 0 0 0 0 0 0 0 0 0 0 0 0 0 0 0 0 0 0 0 0 0 0 0 0 0 0 0 0 0 0 0 0 0 0 0 0 0 0 0 0 0 0 0 0 0 0 0 0 0 0 0 0 0 0 0 0 0 0 0 0 0 0 0 0 0 0 0 0 0 0 0 0 0 0 0 0 0 0 0 0 0 0 0 0 0 0 0 0 0 0 0 0 0 0 0 0 0 0 0 0 0 0 0 0 0 0 0 0 0 0 0 0 0 0 0 0 0 0 0 0 0 0 0 0 0 0 0 0 0 0 0 0 0 0 0 0 0 0 0 0 0 0 0 0 0 0 0 0 0 0 0 0 0 0 0 0 0 0 0 0 0 0 0 0 0 0 0 0 0 0 0 0 0 0
0 0 0.0239903352005285 0 0 0 0 0 0 0 0 0 0 0 0 0 0.0648154562126493 0 0.0319826210405757 0 0 0 0 0 0 0 0.0134732451244674 0 0 0 0.059940313172684 0 0 0 0 0 0.00981339153727991 0 0 0 0 0 0 0 0 0 0 0 0 0 0 0 0 0 0 0 0 0 0 0.0330145696425444 0 0 0 0 0 0 0 0 0 0 0 0 0 0.00717191172750182 0 0 0 0 0 0 0 0 0 0 0 0 0 0 0 0 0 0 0 0 0 0 0.0132674902099125 0 0 0 0 0 0 0 0 0.00592748473632252 0 0 0 0 0.187885737338976 0.00702597218695518 0 0.0205707145202511 0 0 0 0 0 0 0 0.106796525186423 0.179172041361777 0 0 0.225754703785011 0 0 0 0 0 0 0 0 0 0 0 0 0 0 0 0 0 0 0 0 0 0 0 0 0 0 0 0 0 0 0 0 0 0 0 0 0 0 0 0 0 0 0 0 0 0 0 0 0 0 0 0 0 0 0 0 0 0 0 0 0 0 0 0 0 0 0 0 0 0 0 0 0 0 0 0 0 0 0 0 0 0 0 0 0 0 0 0 0 0 0 0 0 0 0 0 0 0 0 0 0 0 0 0 0 0 0 0 0 0 0 0 0 0 0 0 0 0 0 0 0 0 0 0 0 0 0 0 0 0 0 0 0 0 0 0 0 0 0 0 0 0 0 0 0 0 0 0 0 0 0 0 0 0 0.00528232272606697 0 0.00411516429007407 0 0 0 0 0 0 0 0 0 0 0 0 0 0 0 0 0 0 0 0 0 0 0 0 0 0 0 0 0 0 0 0 0 0 0 0
0 0 0 0 0 0 0 0 0 0 0 0 0 0 0 0 0 0 0 0 0 0 0 0 0 0 0 0 0 0 0 0 0 0 0 0 0 0 0 0 0 0 0 0 0 0.0101364755950408 0 0 0 0 0 0 0 0 0 0 0 0 0 0 0 0 0 0 0 0 0 0 0 0 0 0 0 0 0 0 0 0 0 0 0 0 0 0 0 0 0 0 0 0 0 0 0 0 0 0 0 0 0 0 0 0 0 0 0 0.0317384404058932 0 0 0 0 0.0771207481508754 0 0 0.0265184889482602 0 0 0 0 0 0 0 0.436330171648002 0 0.0534446487052489 0.358920465873993 0 0 0 0 0.00579056067268652 0 0 0 0 0 0 0 0 0 0 0 0 0 0 0 0 0 0 0 0 0 0 0 0 0 0 0 0 0 0 0 0 0 0 0 0 0 0 0 0 0 0 0 0 0 0 0 0 0 0 0 0 0 0 0 0 0 0 0 0 0 0 0 0 0 0 0 0 0 0 0 0 0 0 0 0 0 0 0 0 0 0 0 0 0 0 0 0 0 0 0 0 0 0 0 0 0 0 0 0 0 0 0 0 0 0 0 0 0 0 0 0 0 0 0 0 0 0 0 0 0 0 0 0 0 0 0 0 0 0 0 0 0 0 0 0 0 0 0 0 0 0 0 0 0 0 0 0 0 0 0 0 0 0 0 0 0 0 0 0 0 0 0 0 0 0 0 0 0 0 0 0 0 0 0 0 0 0 0 0 0 0 0 0 0 0 0 0 0
0 0 0 0 0 0 0 0 0 0 0 0 0 0 0 0 0 0 0 0 0 0 0.027659906127657 0 0.308919615582414 0.280433064270087 0 0 0 0 0 0.031961538528287 0 0 0.0397966380049332 0.0141431393025226 0 0 0 0 0.0423573793831932 0.113735611729134 0 0 0 0 0 0 0.126119207582439 0 0 0 0 0 0 0 0 0 0 0 0 0 0 0 0 0 0 0 0 0 0 0 0 0 0 0 0 0 0 0 0 0 0 0 0 0 0 0 0 0 0 0 0 0 0 0 0 0 0 0 0 0.0109525249604954 0 0 0 0 0 0 0 0 0 0 0 0 0 0 0 0 0 0 0 0 0 0 0 0 0 0 0 0 0 0 0 0 0 0 0 0 0 0 0 0 0 0 0 0 0 0 0 0 0 0 0.00392137452883728 0 0 0 0 0 0 0 0 0 0 0 0 0 0 0 0 0 0 0 0 0 0 0 0 0 0 0 0 0 0 0 0 0 0 0 0 0 0 0 0 0 0 0 0 0 0 0 0 0 0 0 0 0 0 0 0 0 0 0 0 0 0 0 0 0 0 0 0 0 0 0 0 0 0 0 0 0 0 0 0 0 0 0 0 0 0 0 0 0 0 0 0 0 0 0 0 0 0 0 0 0 0 0 0 0 0 0 0 0 0 0 0 0 0 0 0 0 0 0 0 0 0 0 0 0 0 0 0 0 0 0 0 0 0 0 0 0 0 0 0 0 0 0 0 0 0 0 0 0 0 0 0 0 0 0 0 0 0 0 0 0 0 0 0 0 0
0 0 0 0 0 0 0 0 0 0 0 0 0 0 0 0.0301775420450138 0 0 0 0 0 0 0 0 0 0 0 0 0 0 0.0718171164140017 0 0 0.0015249191079228 0 0 0 0.00331460650274256 0 0 0 0 0 0 0 0 0.00152064964779532 0 0 0 0 0 0 0 0.00457256076438857 0 0 0 0.0841927512521202 0 0 0 0 0 0 0 0 0 0 0 0 0.00426476691123786 0 0.00439745437480992 0 0 0 0 0 0 0.00619934354103006 0.0160595105621888 0 0.00367801790540168 0 0.113975175582343 0.026650478057478 0.020349714557111 0 0.00310578419426874 0 0 0 0.0143394772250421 0 0.0470182278959005 0.328343951642489 0.0300770826936087 0.0407515232411695 0.0197167331997206 0 0 0.0071958908577407 0.00634910303998027 0 0 0 0 0 0 0 0 0 0 0 0 0 0 0 0 0 0 0 0 0 0 0 0 0.00262704629580407 0 0 0.00126496519374124 0 0.00197692509429287 0 0.0212244453176212 0.027051695115442 0.0103459351985227 0 0.00185127271425403 0 0.002681949346514 0.00616955203519508 0.0180459015889672 0 0 0.00501122811669302 0 0.00261846650055906 0 0 0 0 0.00155222150374659 0.00452628560228878 0 0 0 0 0 0 0 0 0 0 0 0 0 0 0 0 0 0 0 0 0 0 0 0 0 0 0 0 0 0 0 0 0 0 0 0 0 0 0 0 0 0 0 0 0 0 0 0 0 0 0 0 0 0 0 0 0 0 0 0 0 0 0 0 0 0 0 0 0 0 0 0 0 0 0 0 0.00192166811818665 0 0 0 0 0 0 0 0 0 0 0 0 0 0 0 0 0 0 0 0 0 0 0 0 0 0 0.00153806104266597 0 0 0 0 0 0 0 0 0 0 0 0 0 0 0 0 0 0 0 0 0 0 0 0 0 0 0 0 0 0 0 0 0 0 0 0 0 0 0 0 0 0 0 0 0 0 0 0 0 0 0 0 0 0 0 0 0 0 0 0
0 0 0 0 0 0 0 0 0 0 0 0 0 0 0 0.00170963672058682 0.00638723735084526 0 0 0 0.00778890549972529 0 0.0614578880591311 0 0 0 0.00853025258532439 0 0 0 0 0 0 0 0 0 0 0 0.00851924077635522 0 0 0 0 0 0.0961410028687602 0 0 0.0689625566496881 0 0 0 0 0 0 0 0 0 0 0 0.0151688854109987 0 0 0 0 0 0 0 0 0 0 0 0 0 0 0.181484116506662 0 0 0 0 0 0 0 0.00127618063369473 0 0 0 0.00489157918071018 0 0 0 0 0 0 0 0 0.00845363205101667 0.033422547706463 0 0 0 0 0 0 0 0 0 0 0 0 0 0 0 0 0 0 0 0 0 0 0 0 0 0 0 0 0 0 0.0037711266617033 0 0 0 0 0 0 0 0 0 0 0 0 0 0 0 0 0 0 0 0 0 0 0 0 0 0 0 0 0 0 0 0 0 0 0.0112130748908605 0 0.00363560110186751 0.0130853439144917 0 0 0.0783177895729876 0.122720074587308 0.0262854896675614 0 0.00671748090195838 0 0 0 0 0 0 0.0221866968311607 0 0 0 0 0.0286433311764619 0 0 0 0 0 0.026657687132654 0 0 0 0 0 0 0.00709058327035623 0 0 0 0 0 0 0 0 0.00558276345600304 0 0 0.0389806447873439 0.0164698913077583 0 0 0 0 0 0 0 0 0 0 0 0 0 0.00807337008268726 0 0 0 0 0 0 0.00537546674277148 0 0 0 0 0 0 0 0 0 0 0 0.00487493574392894 0 0 0 0 0 0 0 0 0 0 0 0 0 0 0 0 0 0 0 0 0 0.0508675046525564 0 0 0 0.00719011085552845 0 0 0 0 0 0 0 0 0 0 0 0 0.00806737066208973 0 0 0 0 0 0 0 0 0 0 0 0 0 0 0 0 0 0 0 0 0 0 0 0 0 0 0 0 0 0 0 0 0 0 0 0
0 0 0 0 0 0 0 0 0 0 0 0 0 0 0 0 0 0 0 0 0 0 0 0 0 0 0 0.32779429624748 0 0 0 0 0 0 0 0 0 0 0 0 0 0 0 0 0 0.124269292726952 0.01606093929791 0 0 0 0 0 0 0.073031121834523 0 0 0 0 0 0 0.27272840348128 0 0 0 0 0 0 0 0.0179144867208981 0 0 0 0 0 0 0 0 0 0 0 0 0 0 0 0 0 0 0 0 0 0 0 0 0 0 0 0 0 0 0 0 0 0 0 0 0.0732161340098371 0 0 0 0 0 0 0 0 0 0 0 0 0 0 0 0.0213899843729287 0 0 0 0.0274560502536889 0 0 0 0 0 0 0 0 0 0 0 0 0 0 0 0 0 0 0 0 0 0 0 0 0 0 0 0 0 0 0 0 0 0 0 0 0 0 0 0 0 0 0 0 0 0 0 0 0 0 0 0 0 0 0 0 0 0 0 0 0 0 0 0 0 0 0 0 0 0 0 0 0 0 0 0 0 0 0 0 0 0 0 0 0.0461392910545024 0 0 0 0 0 0 0 0 0 0 0 0 0 0 0 0 0 0 0 0 0 0 0 0 0 0 0 0 0 0 0 0 0 0 0 0 0 0 0 0 0 0 0 0 0 0 0 0 0 0 0 0 0 0 0 0 0 0 0 0 0 0 0 0 0 0 0 0 0 0 0 0 0 0 0 0 0 0 0 0 0 0 0 0 0 0 0 0 0 0 0 0 0 0 0 0 0 0 0 0 0 0 0 0 0 0 0 0
0.00268106509641088 0 0 0.0925925958412736 0.0171880190330361 0.00292985174683435 0.0177834342385074 0.0141384457251234 0.0294337089329761 0.00810832321505324 0 0 0 0 0.00123498965523279 0 0 0 0 0 0 0 0 0 0 0 0 0 0 0.00574601374316383 0.0117562289997577 0 0 0 0 0 0.0214875709191897 0.274251468624872 0 0 0 0 0 0 0 0 0 0 0 0 0 0 0 0 0 0 0 0 0 0 0 0 0 0 0 0 0 0 0 0 0 0 0 0.00234664673711055 0 0 0 0 0 0 0 0 0 0 0 0.00684929137557711 0.00637821679894541 0.00776117374883941 0 0 0 0 0 0.0990953063161992 0 0.00377061685650517 0 0 0 0 0 0 0 0 0 0 0 0 0 0 0 0 0 0 0 0 0 0 0 0 0 0 0 0 0 0 0 0 0 0 0 0.00323272740789475 0.00937541647189423 0.330676798452894 0 0 0 0 0 0.00348720847914123 0 0 0 0 0 0 0 0.00221250429822947 0 0 0 0 0 0.00233433354478033 0.0231480437405573 0 0 0 0 0 0 0 0 0 0 0 0 0 0 0 0 0 0 0 0 0 0 0 0 0 0 0 0 0 0 0 0 0 0 0 0 0 0 0 0 0 0 0 0 0 0 0 0 0 0 0 0 0 0 0 0 0 0 0 0 0 0 0 0 0 0 0 0 0 0 0 0 0 0 0 0 0 0 0 0 0 0 0 0 0 0 0 0 0 0 0 0 0 0 0 0 0 0 0 0 0 0 0 0 0 0 0 0 0 0 0 0 0 0 0 0 0 0 0 0 0 0 0 0 0 0 0 0 0 0 0 0 0 0 0 0 0 0 0 0 0 0 0 0 0 0 0 0 0 0 0 0 0 0 0 0 0 0 0 0 0 0 0 0
0 0 0 0 0 0 0 0.120237952469739 0.011274446719065 0 0 0 0 0 0 0 0 0 0 0 0 0 0 0 0 0 0 0 0 0 0 0 0 0 0 0 0.111847299511005 0.00837412469656558 0 0 0 0 0 0 0 0 0.152636969793848 0 0 0 0 0 0 0 0 0 0 0 0 0 0 0 0 0 0 0 0 0 0 0 0 0 0 0.144816101027044 0 0 0 0 0 0 0 0 0 0 0 0.0197552057228066 0 0.0236397047561083 0 0 0 0 0 0.00484271386254385 0 0 0 0 0 0 0 0 0 0 0 0 0 0 0 0 0 0 0 0 0 0 0 0 0 0 0 0 0 0 0 0 0 0.00353980248881352 0 0 0.0120492410279625 0 0.125459861510158 0.261526576414342 0 0 0 0 0 0 0 0 0 0 0 0 0 0 0 0 0 0 0 0 0 0 0 0 0 0 0 0 0 0 0 0 0 0 0 0 0 0 0 0 0 0 0 0 0 0 0 0 0 0 0 0 0 0 0 0 0 0 0 0 0 0 0 0 0 0 0 0 0 0 0 0 0 0 0 0 0 0 0 0 0 0 0 0 0 0 0 0 0 0 0 0 0 0 0 0 0 0 0 0 0 0 0 0 0 0 0 0 0 0 0 0 0 0 0 0 0 0 0 0 0 0 0 0 0 0 0 0 0 0 0 0 0 0 0 0 0 0 0 0 0 0 0 0 0 0 0 0 0 0 0 0 0 0 0 0 0 0 0 0 0 0 0 0 0 0 0 0 0 0 0 0 0 0 0 0 0 0 0 0 0 0 0 0 0
0 0 0 0 0 0 0 0.0401515280889093 0 0 0 0 0 0 0 0 0 0 0 0 0 0 0 0 0 0 0 0 0 0 0 0 0 0 0 0 0 0 0 0 0 0 0 0 0 0 0.0868968490413585 0 0 0 0 0 0 0 0 0 0 0 0.192335222386543 0 0 0 0 0 0 0 0 0 0 0 0 0 0 0.0806494554553562 0 0 0 0 0 0 0 0 0 0 0 0.0242855366124971 0 0 0 0 0 0 0 0 0 0 0 0 0 0 0 0 0 0 0 0 0 0 0 0 0 0 0 0 0 0 0 0 0 0 0 0 0 0 0 0 0 0 0 0 0.0563372575708758 0.202264344103398 0 0.214884568059599 0 0 0 0 0 0 0.102195238681463 0 0 0 0 0 0 0 0 0 0 0 0 0 0 0 0 0 0 0 0 0 0 0 0 0 0 0 0 0 0 0 0 0 0 0 0 0 0 0 0 0 0 0 0 0 0 0 0 0 0 0 0 0 0 0 0 0 0 0 0 0 0 0 0 0 0 0 0 0 0 0 0 0 0 0 0 0 0 0 0 0 0 0 0 0 0 0 0 0 0 0 0 0 0 0 0 0 0 0 0 0 0 0 0 0 0 0 0 0 0 0 0 0 0 0 0 0 0 0 0 0 0 0 0 0 0 0 0 0 0 0 0 0 0 0 0 0 0 0 0 0 0 0 0 0 0 0 0 0 0 0 0 0 0 0 0 0 0 0 0 0 0 0 0 0 0 0 0 0 0 0 0 0 0 0 0 0 0
0 0 0 0.0336985169001316 0.0176539519733705 0 0 0.0958065450241398 0.0294492811597716 0 0 0 0 0 0 0.00138688984406184 0 0 0 0 0 0 0 0 0 0 0 0 0.0202248298430533 0.00354104117372106 0.0022702635348445 0 0 0.00297843128857893 0 0 0.0597343993543883 0.135157073890593 0 0 0 0 0 0 0 0 0.00538276123540861 0 0 0 0 0 0 0 0 0 0 0 0.00395004199130974 0 0 0 0 0 0 0 0 0 0 0 0 0 0 0.0326707895476454 0 0 0 0 0 0 0 0 0 0 0 0.00787599836072124 0.00247224834904003 0.0411451154016593 0 0 0 0 0 0.0553624294154723 0 0 0 0 0 0 0 0 0 0 0 0 0 0 0 0 0 0 0 0 0 0 0 0 0 0 0 0 0 0 0 0 0 0.00138607434515963 0 0 0.308809169507939 0.0655257024186051 0.03339539292107 0 0 0 0 0 0 0.00457933253457784 0.00182369581795412 0 0 0 0 0 0 0.00221270229103499 0 0 0 0 0 0.00991389121774425 0.0215934306580044 0 0 0 0 0 0 0 0 0 0 0 0 0 0 0 0 0 0 0 0 0 0 0 0 0 0 0 0 0 0 0 0 0 0 0 0 0 0 0 0 0 0 0 0 0 0 0 0 0 0 0 0 0 0 0 0 0 0 0 0 0 0 0 0 0 0 0 0 0 0 0 0 0 0 0 0 0 0 0 0 0 0 0 0 0 0 0 0 0 0 0 0 0 0 0 0 0 0 0 0 0 0 0 0 0 0 0 0 0 0 0 0 0 0 0 0 0 0 0 0 0 0 0 0 0 0 0 0 0 0 0 0 0 0 0 0 0 0 0 0 0 0 0 0 0 0 0 0 0 0 0 0 0 0 0 0 0 0 0 0 0 0 0 0
0.020520150079114 0.0109314432150778 0 0 0.0444271482647335 0.0152860779547905 0 0.0104709580646939 0.00207601845897046 0.00636169377643774 0 0.0240371869803595 0 0.0971194905367874 0.0477065281087932 0.0986822729232052 0 0.0158066185316728 0 0 0.0914436464816809 0.00669486408163243 0 0 0 0 0 0 0.00552894140219276 0 0 0 0 0 0 0 0.0123799971331986 0 0.0235824425174408 0.00831361354207923 0 0 0 0.0250488402074894 0.00722785831963288 0.00954124429994195 0.0183897543493726 0 0 0.0720269505584393 0 0 0 0 0 0 0 0 0 0.00966056316986821 0.0453314720230771 0 0.0137404122273669 0 0 0 0 0.00427476456002682 0.0343662064850924 0.00793843508479566 0.0965660229770527 0 0 0.0176120543338009 0 0 0 0.019267758529063 0.00959773597789756 0 0 0 0 0 0 0.0021841197058697 0 0.00308043962384912 0 0 0 0 0 0 0 0 0 0 0 0 0 0 0 0 0 0 0 0 0 0 0 0.0373926355566975 0 0 0 0 0 0 0 0 0 0 0 0 0 0 0 0 0 0 0 0 0 0 0 0 0 0 0.0253836399578056 0 0 0 0 0 0 0 0 0 0 0 0 0 0 0 0 0 0 0 0 0 0 0 0 0 0 0 0 0 0 0 0 0 0 0 0 0 0 0 0 0 0 0 0 0 0 0 0 0 0 0 0 0 0 0 0 0 0 0 0 0 0 0 0 0 0 0 0 0 0 0 0 0 0 0 0 0 0 0 0 0 0 0 0 0 0 0 0 0 0 0 0 0 0 0 0 0 0 0 0 0 0 0 0 0 0 0 0 0 0 0 0 0 0 0 0 0 0 0 0 0 0 0 0 0 0 0 0 0 0 0 0 0 0 0 0 0 0 0 0 0 0 0 0 0 0 0 0 0 0 0 0 0 0 0 0 0 0 0 0 0 0 0 0 0 0 0 0 0 0 0 0 0 0 0 0 0 0 0 0
0 0 0 0 0 0 0 0 0 0 0 0 0 0 0 0.0788437762924397 0 0 0 0 0 0 0 0 0 0 0 0 0 0 0 0 0 0 0 0 0 0 0 0 0 0 0 0 0 0 0 0 0 0 0 0 0 0 0 0 0 0 0.096995490253651 0 0 0 0 0 0 0 0 0 0 0 0 0 0 0 0 0.307146553423625 0 0 0 0 0 0 0 0 0 0.0152479110871873 0 0.0174732084916634 0 0 0 0 0 0 0 0 0.0604966982260111 0 0 0 0 0 0 0 0 0 0 0 0 0 0 0 0 0 0 0 0 0 0 0 0 0 0 0 0 0 0 0.17367917379943 0 0 0 0 0 0 0 0 0 0.149218408272458 0.100898780153535 0 0 0 0 0 0 0 0 0 0 0 0 0 0 0 0 0 0 0 0 0 0 0 0 0 0 0 0 0 0 0 0 0 0 0 0 0 0 0 0 0 0 0 0 0 0 0 0 0 0 0 0 0 0 0 0 0 0 0 0 0 0 0 0 0 0 0 0 0 0 0 0 0 0 0 0 0 0 0 0 0 0 0 0 0 0 0 0 0 0 0 0 0 0 0 0 0 0 0 0 0 0 0 0 0 0 0 0 0 0 0 0 0 0 0 0 0 0 0 0 0 0 0 0 0 0 0 0 0 0 0 0 0 0 0 0 0 0 0 0 0 0 0 0 0 0 0 0 0 0 0 0 0 0 0 0 0 0 0 0 0 0 0 0 0 0 0 0 0 0 0 0 0 0 0 0 0 0 0 0
0 0 0 0 0 0 0 0 0 0 0 0 0 0 0 0 0 0 0 0 0 0 0 0 0 0 0 0 0 0 0.0118244068930947 0 0 0 0 0 0 0 0 0 0 0 0 0 0 0 0 0 0 0 0 0 0 0 0 0 0 0 0.00380017014193581 0 0 0 0 0 0 0 0 0 0 0 0 0 0 0 0 0 0 0 0 0 0.0197397676882618 0.131024108145156 0.00594234743718392 0.0188781948240876 0 0.0115505051740389 0.0200395622425673 0.00493501031487145 0 0.00970220444128693 0.0220942113881579 0 0 0 0 0.0220559235066009 0.152991544131637 0.108657681982348 0.370928265536431 0.0121695525488445 0 0 0.00925389622987285 0 0 0 0 0 0 0 0 0 0 0 0 0 0 0 0 0 0 0 0 0 0 0 0 0.0584020702003695 0 0 0 0 0 0 0 0 0 0 0 0 0 0 0 0.00601057717325356 0 0 0 0 0 0 0 0 0 0 0 0 0 0 0 0 0 0 0 0 0 0 0 0 0 0 0 0 0 0 0 0 0 0 0 0 0 0 0 0 0 0 0 0 0 0 0 0 0 0 0 0 0 0 0 0 0 0 0 0 0 0 0 0 0 0 0 0 0 0 0 0 0 0 0 0 0 0 0 0 0 0 0 0 0 0 0 0 0 0 0 0 0 0 0 0 0 0 0 0 0 0 0 0 0 0 0 0 0 0 0 0 0 0 0 0 0 0 0 0 0 0 0 0 0 0 0 0 0 0 0 0 0 0 0 0 0 0 0 0 0 0 0 0 0 0 0 0 0 0 0 0 0 0 0 0 0 0 0 0 0 0 0 0 0 0 0 0 0 0 0 0 0 0 0
0 0 0 0 0 0 0 0 0 0 0 0 0 0 0 0.153119685646747 0 0 0 0 0 0 0 0 0 0 0 0 0 0 0 0 0 0 0 0 0 0 0 0 0 0 0 0 0 0 0 0 0 0 0 0 0 0 0 0 0 0 0.0548479395824549 0 0 0 0 0 0 0 0 0 0 0 0 0 0 0 0 0 0 0 0 0 0 0 0 0 0 0.0437612944870263 0 0.0192066784969279 0 0 0 0 0 0 0 0 0.0351636110835975 0 0 0 0 0 0 0 0 0 0 0 0 0 0 0 0 0 0 0 0 0 0 0 0 0 0 0 0 0 0 0.159919408603416 0 0 0 0 0 0 0 0.281865828952186 0 0 0.252115553147644 0 0 0 0 0 0 0 0 0 0 0 0 0 0 0 0 0 0 0 0 0 0 0 0 0 0 0 0 0 0 0 0 0 0 0 0 0 0 0 0 0 0 0 0 0 0 0 0 0 0 0 0 0 0 0 0 0 0 0 0 0 0 0 0 0 0 0 0 0 0 0 0 0 0 0 0 0 0 0 0 0 0 0 0 0 0 0 0 0 0 0 0 0 0 0 0 0 0 0 0 0 0 0 0 0 0 0 0 0 0 0 0 0 0 0 0 0 0 0 0 0 0 0 0 0 0 0 0 0 0 0 0 0 0 0 0 0 0 0 0 0 0 0 0 0 0 0 0 0 0 0 0 0 0 0 0 0 0 0 0 0 0 0 0 0 0 0 0 0 0 0 0 0 0 0 0 0 0 0 0
0.0201174869165596 0 0 0 0 0 0 0 0 0 0 0 0 0.0268847647729279 0.0361151477138303 0.206293994900683 0 0 0 0 0 0 0 0 0 0 0 0 0 0 0.0332919282783746 0 0 0 0 0 0 0 0 0 0 0 0 0 0 0 0 0 0 0 0 0 0 0 0 0 0 0 0.0312616857052609 0 0 0 0 0 0 0 0 0 0 0 0.0836480623273578 0 0 0 0 0.039961793605984 0 0 0 0 0 0 0 0 0 0 0 0 0 0 0 0 0 0 0 0 0 0 0 0 0 0 0 0 0 0 0 0 0 0 0 0 0 0 0 0 0 0 0 0 0 0 0 0 0 0 0 0 0 0 0 0 0 0 0.185999000656711 0.144836555466226 0 0.191589579656085 0 0 0 0 0 0 0 0 0 0 0 0 0 0 0 0 0 0 0 0 0 0 0 0 0 0 0 0 0 0 0 0 0 0 0 0 0 0 0 0 0 0 0 0 0 0 0 0 0 0 0 0 0 0 0 0 0 0 0 0 0 0 0 0 0 0 0 0 0 0 0 0 0 0 0 0 0 0 0 0 0 0 0 0 0 0 0 0 0 0 0 0 0 0 0 0 0 0 0 0 0 0 0 0 0 0 0 0 0 0 0 0 0 0 0 0 0 0 0 0 0 0 0 0 0 0 0 0 0 0 0 0 0 0 0 0 0 0 0 0 0 0 0 0 0 0 0 0 0 0 0 0 0 0 0 0 0 0 0 0 0 0 0 0 0 0 0 0 0 0 0 0 0 0 0 0 0 0 0 0 0
0 0 0 0.00289113679663818 0 0 0 0 0 0 0 0 0 0 0.00251218754696785 0.00169536709955361 0 0 0 0 0 0 0 0 0 0 0 0 0 0.00170890124030588 0.00466002605069541 0 0 0 0 0 0 0.00158339505085391 0.002042072699509 0 0 0 0 0 0.000837081040459887 0 0 0 0 0 0 0 0 0 0.0709234306116478 0 0 0.00986291952109992 0.0399580931877895 0 0 0 0 0 0 0 0 0 0 0 0 0 0 0.00368391803086698 0 0 0 0 0 0 0 0 0 0 0 0.00252394253032204 0.00477545722675803 0 0 0.00257874604732829 0 0 0.00340796208054903 0.00150415954270279 0 0.00236597001647962 0.00150390972381179 0 0 0 0 0 0 0.00634884518637741 0 0 0 0 0 0 0 0 0 0 0 0 0 0 0 0 0 0 0 0 0 0 0 0.00195294837749014 0 0 0.00489991366183484 0 0 0.00689011124734796 0 0 0 0 0 0 0.0401136408920051 0.00706057049394204 0.10812909133338 0.0061508037492004 0.00931439458975896 0 0.13983338716131 0 0.0126728210874734 0.0231867002195561 0.073578664568905 0.0279505233035139 0.00567313991515125 0.00321995919402551 0.193597979785926 0.0375309064851063 0 0 0 0 0 0 0 0 0 0 0 0 0 0 0 0.00114822795134107 0 0 0 0 0 0 0 0 0 0 0 0 0 0 0 0 0 0.000938686616604031 0 0 0 0 0 0 0 0 0 0 0 0 0 0 0 0 0 0 0 0 0 0 0 0 0 0 0 0 0 0 0 0 0 0 0 0 0 0 0 0 0 0 0 0 0 0 0 0 0 0 0 0 0 0 0 0 0 0 0 0 0 0 0 0 0 0 0 0 0.0587617366880536 0 0 0 0 0 0 0 0 0 0 0 0 0 0 0 0 0 0 0 0 0 0 0 0 0 0 0 0 0 0 0 0 0 0 0 0 0 0 0 0 0.00152499523339157 0.0420309558220858 0.00230537207777147 0 0 0 0 0 0 0 0 0 0 0 0 0.00638642686828031 0 0 0.0152015542298896 0.00257896721593788
0 0 0 0 0 0 0 0 0 0 0 0 0 0 0 0 0 0 0 0 0 0 0 0 0 0 0 0 0 0 0 0 0 0 0 0 0 0 0 0 0 0 0 0 0 0 0.046974759419978 0 0 0 0 0 0 0 0.0192429508338785 0 0 0 0.239400168763496 0 0 0 0 0 0 0 0 0 0 0 0 0.0236802937548226 0 0.0230371559728611 0 0 0 0 0 0 0 0 0 0 0 0 0 0.0206118004253024 0 0 0 0 0 0 0 0 0 0 0 0 0 0 0 0 0 0 0 0 0 0 0 0 0 0 0 0 0 0 0 0 0 0 0 0 0 0 0 0 0 0 0 0 0.0714972156636135 0.00820974256939924 0 0 0 0 0 0.120017663273832 0 0 0.0442172194838035 0 0 0 0.245018341274028 0 0 0 0 0 0 0 0.138092688564985 0 0 0 0 0 0 0 0 0 0 0 0 0 0 0 0 0 0 0 0 0 0 0 0 0 0 0 0 0 0 0 0 0 0 0 0 0 0 0 0 0 0 0 0 0 0 0 0 0 0 0 0 0 0 0 0 0 0 0 0 0 0 0 0 0 0 0 0 0 0 0 0 0 0 0 0 0 0 0 0 0 0 0 0 0 0 0 0 0 0 0 0 0 0 0 0 0 0 0 0 0 0 0 0 0 0 0 0 0 0 0 0 0 0 0 0 0 0 0 0 0 0 0 0 0 0 0 0 0 0 0 0 0 0 0 0 0 0 0 0 0 0 0 0 0 0 0 0 0 0 0 0 0 0 0 0 0 0 0 0 0 0 0 0
0 0 0 0 0 0 0 0 0 0 0 0 0 0 0 0 0 0 0 0 0 0 0 0 0 0 0 0 0 0 0 0 0 0 0.00336158742098547 0 0 0 0 0 0 0 0 0 0 0 0 0 0 0 0 0 0 0 0 0 0 0 0.0636108669427953 0 0 0 0 0 0 0 0 0 0 0 0 0 0 0 0 0 0 0 0 0 0 0.00228289988955588 0 0.0020137518461667 0 0.00858622541243308 0.00804287634944892 0 0 0.0158996067832773 0.00558305357381641 0 0.00306395289502816 0 0 0 0.00980855049627177 0 0 0 0.00467256361297597 0.0122252757450675 0.0140968919847207 0.054458013448303 0 0 0 0 0 0 0 0 0 0 0 0 0 0 0 0 0 0 0 0 0 0 0 0.00166862986173278 0 0 0 0 0 0 0 0 0 0 0 0.00416417401911459 0 0 0.101281004870712 0.143151344798787 0 0.0349081022582062 0.00751324972035218 0 0.0437134569999277 0.218711104513138 0.0800332891995918 0.119200105887567 0.0257644166971041 0.00644071102651359 0.00574429374640646 0 0 0 0 0 0 0 0 0 0 0 0 0 0 0 0 0 0 0 0 0 0 0 0 0 0 0 0 0 0 0 0 0 0 0 0 0 0 0 0 0 0 0 0 0 0 0 0 0 0 0 0 0 0 0 0 0 0 0 0 0 0 0 0 0 0 0 0 0 0 0 0 0 0 0 0 0 0 0 0 0 0 0 0 0 0 0 0 0 0 0 0 0 0 0 0 0 0 0 0 0 0 0 0 0 0 0 0 0 0 0 0 0 0 0 0 0 0 0 0 0 0 0 0 0 0 0 0 0 0 0 0 0 0 0 0 0 0 0 0 0 0 0 0 0 0 0 0 0 0 0 0 0 0 0 0 0 0 0 0 0 0 0 0
0 0 0 0 0 0 0 0 0 0 0 0 0 0 0 0 0 0 0 0 0 0 0 0 0 0 0 0 0 0 0 0 0 0 0 0 0 0 0 0 0 0 0 0 0 0 0 0 0 0 0 0 0 0 0 0 0 0.00152987039614337 0.201165339078959 0 0 0 0 0 0 0 0 0 0 0 0 0 0 0 0 0 0 0 0 0 0 0.00226242335942424 0 0.00145277998812642 0 0.0388485021248755 0.00629733058002875 0.00454232595490948 0.00271288945953485 0.0165645440674029 0.00207184682436108 0 0.00570606738393493 0 0 0 0.0101964357737545 0 0 0 0 0 0.00564817449212449 0.00564994723793026 0 0 0 0 0 0 0 0 0 0 0 0 0 0 0 0 0 0 0 0 0 0 0 0.00347927248097309 0 0 0 0 0 0 0 0 0 0 0 0.0578038812855203 0.00790046751607457 0.0918022597948462 0 0.138538595218595 0 0.00431688132024722 0.178375263486422 0 0.0706365012350534 0.0138943672133863 0.00392655979918658 0.00610587694740043 0 0 0.0820306525659623 0.0365409444148223 0 0 0 0 0 0 0 0 0 0 0 0 0 0 0 0 0 0 0 0 0 0 0 0 0 0 0 0 0 0 0 0 0 0 0 0 0 0 0 0 0 0 0 0 0 0 0 0 0 0 0 0 0 0 0 0 0 0 0 0 0 0 0 0 0 0 0 0 0 0 0 0 0 0 0 0 0 0 0 0 0 0 0 0 0 0 0 0 0 0 0 0 0 0 0 0 0 0 0 0 0 0 0 0 0 0 0 0 0 0 0 0 0 0 0 0 0 0 0 0 0 0 0 0 0 0 0 0 0 0 0 0 0 0 0 0 0 0 0 0 0 0 0 0 0 0 0 0 0 0 0 0 0 0 0 0 0 0 0 0 0 0 0
0 0 0 0 0 0 0 0 0 0 0 0 0 0 0 0 0 0 0 0 0 0 0 0 0 0 0 0 0 0 0 0 0 0.00346688830905298 0.00148929148796154 0 0 0 0 0 0 0 0 0 0 0 0 0 0 0 0 0 0 0 0 0 0 0 0.0756469631651539 0 0 0 0 0 0 0 0 0 0 0 0 0 0 0 0 0.000758843460335435 0 0 0 0 0 0.00598311736469861 0 0.00354810442302458 0 0.0491568225241805 0.0411204332182543 0 0.0263357592305586 0.168782234670779 0.0452182114460229 0.00706691074619157 0.0417839067470333 0.00632755848111099 0.00238075990193123 0.00502500641991204 0.0234796597424645 0.000857640923750478 0.000898958369182086 0.00131717763437376 0.00105950742689175 0.00221705897650825 0.153223586270613 0.0647081966495558 0 0 0 0 0 0 0 0 0 0 0 0 0 0 0 0 0 0 0 0 0 0 0 0.00679435124685944 0 0 0 0 0 0 0 0 0.00104821852319956 0 0 0.00219523448794418 0 0.0866274243812449 0.092492257401433 0 0 0 0.0119530266236914 0 0.00456693432094405 0.0321472670934719 0.00287329077214388 0.0156004622170444 0.00473755406061757 0.00147280844414947 0.00359199038430613 0.00204658245340869 0 0 0 0 0 0 0 0 0 0 0 0 0 0 0 0 0 0 0 0 0 0 0 0 0 0 0 0 0 0 0 0 0 0 0 0 0 0 0 0 0 0 0 0 0 0 0 0 0 0 0 0 0 0 0 0 0 0 0 0 0 0 0 0 0 0 0 0 0 0 0 0 0 0 0 0 0 0 0 0 0 0 0 0 0 0 0 0 0 0 0 0 0 0 0 0 0 0 0 0 0 0 0 0 0 0 0 0 0 0 0 0 0 0 0 0 0 0 0 0 0 0 0 0 0 0 0 0 0 0 0 0 0 0 0 0 0 0 0 0 0 0 0 0 0 0 0 0 0 0 0 0 0 0 0 0 0 0 0 0 0 0 0
0 0 0 0 0 0 0 0 0 0 0 0 0 0 0 0 0 0 0 0 0 0 0 0 0 0 0 0 0 0 0 0 0 0 0 0 0 0 0 0 0 0 0 0 0 0 0 0 0 0 0 0 0 0 0 0 0 0 0 0 0 0 0 0 0 0 0 0 0 0 0 0 0 0 0 0 0 0 0 0 0 0 0 0 0 0 0 0 0 0 0 0 0 0 0 0 0 0 0 0 0 0 0 0 0 0 0 0 0 0 0 0 0 0 0 0 0 0 0 0 0 0 0 0 0 0 0 0 0 0 0 0 0 0 0 0 0 0 0 0.0580962135081155 0 0 0 0 0 0 0 0 0 0.0469871520121932 0.146404198278253 0 0 0 0 0 0 0 0 0 0 0 0 0 0 0 0 0 0 0 0 0 0 0 0 0 0 0 0 0 0 0 0 0 0 0 0 0 0 0 0 0 0 0 0 0 0 0 0 0 0 0 0 0 0 0 0 0 0 0 0 0 0 0 0 0 0 0 0 0 0 0 0 0 0 0 0 0 0 0 0 0 0 0 0 0 0 0 0 0 0 0 0 0 0 0 0 0 0 0 0 0 0 0 0 0 0 0 0 0 0 0 0 0 0 0 0 0 0 0 0 0 0 0 0 0 0 0 0 0 0 0 0 0 0 0 0 0 0 0 0 0 0 0 0 0 0 0 0 0 0.347185367040202 0 0 0 0 0.257485311710326 0 0 0 0 0 0 0 0 0 0.0336181885230096 0 0.1102235689279 0
0 0 0 0 0 0 0 0 0 0 0 0 0 0 0 0.00421788801415594 0 0 0 0 0 0 0 0 0 0 0 0 0 0 0 0 0 0 0 0 0 0 0 0 0 0 0 0 0 0 0 0 0 0 0 0 0 0 0 0 0 0 0.0227870183303155 0 0 0 0 0 0 0 0 0 0 0 0 0 0 0 0 0 0 0 0 0 0 0 0 0 0 0 0 0 0 0 0 0 0 0 0 0 0 0 0 0 0 0 0 0 0 0 0 0 0 0 0 0 0 0 0 0 0 0 0 0 0 0 0 0 0 0 0 0 0 0 0 0 0 0 0 0 0 0 0 0 0 0.209852045119041 0.0286306827980156 0 0 0 0 0 0.15698332178173 0.203990170343914 0.131751167671756 0.0700285973067086 0.03468082914237 0.029221142719647 0 0 0 0 0 0 0 0 0 0 0 0 0 0 0 0 0 0 0 0 0 0 0 0 0 0 0 0 0 0 0 0 0 0 0 0 0 0 0 0 0 0 0 0 0 0 0 0 0 0 0 0 0 0 0 0 0 0 0 0 0 0 0 0 0 0 0 0 0 0 0 0 0 0 0 0 0 0 0 0 0 0 0 0 0 0 0 0 0 0 0 0 0 0 0 0 0 0 0 0 0 0 0 0 0 0 0 0 0 0 0 0 0 0 0 0 0 0 0 0 0 0 0 0 0 0 0 0 0 0 0 0 0 0 0 0 0 0 0 0 0 0 0 0 0 0 0.0290241131064744 0 0 0 0 0 0 0 0 0 0 0 0 0 0 0.0788330236658717 0 0 0
0 0 0 0.0104140402210174 0 0 0 0 0 0 0 0 0 0 0 0.000921034231563753 0 0 0 0.000388312351767303 0.000504928231321906 0 0 0 0 0 0 0 0 0.00142390838705371 0 0 0 0 0 0 0 0.00691939078082689 0.000685292649718371 0 0 0 0 0 0 0 0 0 0 0 0 0 0 0 0.0132789894158753 0 0 0.00556293933173191 0.184586121847768 0 0 0 0 0 0 0 0 0 0 0 0 0 0 0 0 0 0 0 0 0 0 0.00112738440957612 0 0.000852238643775493 0 0.0208819267838002 0.00233011009810109 0.0105810982247974 0 0.00601862260411464 0 0 0.00106806873993907 0.00498138377180633 0 0 0.00482637377339126 0 0 0 0 0 0 0 0 0 0 0 0 0 0 0 0 0 0 0 0 0 0 0 0 0 0 0 0 0 0 0.00296069181594914 0 0 0 0 0 0 0 0 0 0 0 0.0783140248461698 0.0458642375074407 0.0071345636043361 0.186873985299295 0.018756746424474 0 0 0 0.00558913008663106 0.024734613778272 0 0 0 0 0 0.251561943021509 0.100857899117977 0 0 0 0 0 0 0 0 0 0 0 0 0 0 0 0 0 0 0 0 0 0 0 0 0 0 0 0 0 0 0 0 0 0 0 0 0 0 0 0 0 0 0 0 0 0 0 0 0 0 0 0 0 0 0 0 0 0 0 0 0 0 0 0 0 0 0 0 0 0 0 0 0 0 0 0 0 0 0 0 0 0 0 0 0 0 0 0 0 0 0 0 0 0 0 0 0 0 0 0 0 0 0 0 0 0 0 0 0 0 0 0 0 0 0 0 0 0 0 0 0 0 0 0 0 0 0 0 0 0 0 0 0 0 0 0 0 0 0 0 0 0 0 0 0 0 0 0 0 0 0 0 0 0 0 0 0 0 0 0 0 0 0
0 0 0 0 0 0 0 0 0 0 0 0 0 0 0 0 0 0 0 0 0 0 0 0 0 0 0 0 0 0 0 0 0 0 0 0 0 0 0 0 0 0 0 0 0 0 0 0 0 0 0 0 0 0 0 0 0 0 0 0 0 0 0 0 0 0 0 0 0 0 0 0 0 0 0 0 0 0 0 0 0 0 0 0 0 0 0 0 0 0 0 0 0 0 0 0 0 0 0 0 0 0 0 0 0 0 0 0 0 0 0 0 0 0 0 0 0 0 0 0 0 0 0 0 0 0 0 0 0 0 0.0251618404408737 0 0 0.0269460308886305 0 0 0 0 0 0 0 0 0 0 0 0 0.0807724611805068 0 0.536783881729489 0 0.0387821165926535 0 0 0 0.213099903616946 0.0784537655509005 0 0 0 0 0 0 0 0 0 0 0 0 0 0 0 0 0 0 0 0 0 0 0 0 0 0 0 0 0 0 0 0 0 0 0 0 0 0 0 0 0 0 0 0 0 0 0 0 0 0 0 0 0 0 0 0 0 0 0 0 0 0 0 0 0 0 0 0 0 0 0 0 0 0 0 0 0 0 0 0 0 0 0 0 0 0 0 0 0 0 0 0 0 0 0 0 0 0 0 0 0 0 0 0 0 0 0 0 0 0 0 0 0 0 0 0 0 0 0 0 0 0 0 0 0 0 0 0 0 0 0 0 0 0 0 0 0 0 0 0 0 0 0 0 0 0 0 0 0 0 0 0 0 0 0 0 0 0 0 0 0 0 0
0 0 0 0.0239122637573705 0 0 0 0 0 0 0 0 0 0 0 0.0023283874407136 0 0 0 0 0 0 0 0 0 0 0 0 0 0 0.00707699532368863 0 0 0 0 0 0 0.0109355569311118 0.00233420096855607 0 0 0 0 0 0 0 0 0 0 0 0 0 0 0 0 0 0 0 0.0698968026983518 0 0 0 0 0 0 0 0 0 0 0 0 0 0 0 0 0 0 0 0 0 0 0 0 0 0 0.00572052364910945 0.00667452384690911 0 0 0.00334617885785511 0 0.00476093958272229 0 0.0137730057353509 0 0 0.00427598940856974 0 0 0 0 0 0 0.00876393280044208 0 0 0 0 0 0 0 0 0 0 0 0 0 0 0 0 0 0 0 0 0 0 0 0.00572200517766628 0 0 0 0 0 0 0 0 0 0 0 0.0262515024523433 0 0.153534838782462 0.273713106319534 0.0265067559850456 0 0.0917187932624371 0.0914865661880737 0.13738286283393 0 0 0.015873182876866 0 0 0 0 0.0140110851208908 0 0 0 0 0 0 0 0 0 0 0 0 0 0 0 0 0 0 0 0 0 0 0 0 0 0 0 0 0 0 0 0 0 0 0 0 0 0 0 0 0 0 0 0 0 0 0 0 0 0 0 0 0 0 0 0 0 0 0 0 0 0 0 0 0 0 0 0 0 0 0 0 0 0 0 0 0 0 0 0 0 0 0 0 0 0 0 0 0 0 0 0 0 0 0 0 0 0 0 0 0 0 0 0 0 0 0 0 0 0 0 0 0 0 0 0 0 0 0 0 0 0 0 0 0 0 0 0 0 0 0 0 0 0 0 0 0 0 0 0 0 0 0 0 0 0 0 0 0 0 0 0 0 0 0 0 0 0 0 0 0 0 0
0 0 0 0 0 0 0 0 0 0 0 0 0 0 0 0 0 0 0 0 0 0 0 0 0 0 0 0 0 0 0 0 0.0153837891525712 0 0.00728963731670127 0 0 0 0 0 0 0 0 0 0 0 0 0 0 0 0 0 0 0 0 0 0 0 0.0098110652928008 0 0 0 0 0 0 0 0 0 0 0 0 0 0 0 0 0 0 0 0 0 0 0 0 0 0 0.00110240040888596 0.000896064375736405 0 0 0.00197995005627043 0 0 0.00168213556782987 0 0 0 0.00123179307127494 0 0 0 0.0258750496741637 0.0281157341158682 0.00300209393957898 0.0282966112569755 0 0 0 0 0 0 0 0 0 0 0 0 0 0 0 0 0 0 0 0 0 0 0 0 0 0 0 0 0 0 0 0 0 0 0 0.0132016261466633 0 0.211139865187335 0.0147983334302346 0.0512841893262778 0.00428918135793426 0.0327583244667558 0 0 0 0 0.176416001931262 0.233451872228014 0.0577947003667454 0.0729596744560056 0.00268227251039851 0 0 0 0 0 0 0 0 0 0 0 0 0 0 0 0 0 0 0 0 0 0 0 0 0 0 0 0 0 0 0 0 0 0 0 0 0 0 0 0 0 0 0 0 0 0 0 0 0 0 0 0 0 0 0 0 0 0 0 0 0 0 0 0 0 0 0 0 0 0 0 0 0 0 0 0 0 0 0 0 0 0 0 0 0 0 0 0 0 0 0 0 0 0 0 0 0 0 0 0 0 0 0 0.00455763436371727 0 0 0 0 0 0 0 0 0 0 0 0 0 0 0 0 0 0 0 0 0 0 0 0 0 0 0 0 0 0 0 0 0 0 0 0 0 0 0 0 0 0 0 0 0 0 0 0 0 0 0 0 0 0 0 0 0 0 0 0
0 0 0 0 0 0 0 0 0 0 0 0 0 0 0 0 0 0 0 0 0 0 0 0 0 0 0 0 0 0 0 0 0.0549280337488742 0 0.000919626062246408 0 0 0 0.000512451799101245 0 0 0 0 0 0 0 0 0 0 0 0 0 0 0 0 0 0 0 0.00627464169955197 0 0 0 0 0 0 0 0 0 0 0 0 0 0 0 0 0 0 0 0 0 0 0 0 0 0 0 0.0010280129835663 0 0 0.00131876588556314 0 0 0 0.00098832518288557 0.00160483149413578 0 0 0 0 0 0.0242180886307953 0.0350996900619881 0.00294851282928671 0.023574951030357 0 0 0 0 0 0 0 0 0 0 0 0 0 0 0 0 0 0 0 0 0 0 0 0 0 0 0 0 0 0 0 0 0 0 0 0.040109665292405 0 0.0739739357466837 0.00400400771387316 0.00438861686907681 0.0127955062093171 0.0202570204401871 0 0.00261204634962261 0.00417715216185397 0.168906603674936 0 0.223814351566851 0.0475031541749136 0.207881831784326 0.00926633194933507 0 0 0 0 0 0 0 0 0 0 0 0 0 0 0 0 0 0 0 0 0 0 0 0 0 0 0 0 0 0 0 0 0 0 0 0 0 0 0 0 0 0 0 0 0 0 0 0 0 0 0 0 0 0 0 0 0 0 0 0 0 0 0 0 0 0 0 0 0 0 0 0 0 0 0 0 0 0 0 0 0 0 0 0 0 0 0 0 0 0 0 0 0 0 0 0 0 0 0 0 0 0 0 0.00315512653758855 0 0 0 0 0 0 0 0 0 0 0 0 0 0 0 0 0 0 0 0 0 0 0 0 0 0 0 0 0 0 0 0 0 0 0 0 0 0 0 0 0 0.00903021906566199 0.00114326030888985 0 0 0 0 0 0 0 0 0 0 0.00290863099642295 0 0 0.0106566077497039 0 0 0
0 0 0 0 0 0 0 0 0 0 0 0 0 0 0 0.000582133364253608 0 0 0 0 0 0 0 0 0 0 0 0 0 0 0.00159610263720204 0 0.0416612604686173 0 0.00899197803623665 0 0 0 0.000715902639812977 0 0 0 0 0 0 0 0 0 0 0 0 0 0 0 0 0 0 0 0.0122183185471895 0 0 0 0 0 0 0 0 0 0 0 0 0 0 0 0 0 0 0 0 0 0 0 0 0 0 0 0.000970362081161427 0 0 0.00146591073581457 0 0 0 0 0.00237627104497145 0 0 0 0 0 0.071390110167348 0.075606749656031 0.00248686727739021 0.025533091772748 0 0 0 0 0 0 0 0 0 0 0 0 0 0 0 0 0 0 0 0 0 0 0 0 0 0 0 0 0 0 0 0 0 0 0 0.0138461330582199 0 0.100121217439195 0.00565812005309443 0.021653443785082 0 0.00978448431837773 0 0 0 0.203117543599165 0.203389885554888 0 0.0774882093212804 0.116501541451775 0 0 0 0 0 0 0 0 0 0 0 0 0 0 0 0 0 0 0 0 0 0 0 0 0 0 0 0 0 0 0 0 0 0 0 0 0 0 0 0 0 0 0 0 0 0 0 0 0 0 0 0 0 0 0 0 0 0 0 0 0 0 0 0 0 0 0 0 0 0 0 0 0 0 0 0 0 0 0 0 0 0 0 0 0 0 0 0 0 0 0 0 0 0 0 0 0 0 0 0 0 0 0 0 0.00284436299014566 0 0 0 0 0 0 0 0 0 0 0 0 0 0 0 0 0 0 0 0 0 0 0 0 0 0 0 0 0 0 0 0 0 0 0 0 0 0 0 0 0 0 0 0 0 0 0 0 0 0 0 0 0 0 0 0 0 0 0 0
0 0 0 0 0 0 0 0 0 0 0 0 0 0 0 0 0 0 0 0 0 0 0 0 0 0 0 0 0 0 0 0.00316369841251967 0.0267068911310283 0.0109168170425396 0.0313059993879327 0.0014111888032687 0 0 0.000629516512606987 0 0 0 0 0 0 0 0 0 0 0 0 0 0 0 0.00168011062940229 0 0 0 0.0115482723506288 0 0 0 0 0 0 0 0 0 0 0 0 0 0 0 0 0 0 0 0 0 0 0 0 0 0 0.000812543095124475 0.000964759596375921 0 0.0083305005923658 0.0250611273276537 0.0209960145646052 0 0.00939068118715244 0 0.003550350558606 0 0.00153939792858152 0 0 0 0.0452720858479224 0.118306227392293 0.0403685064700098 0.0763143573516274 0 0 0 0 0 0 0 0 0 0 0 0 0 0 0 0 0 0 0 0 0 0 0.00108429361916055 0 0 0 0 0 0 0 0 0 0 0 0 0.00660307556002227 0 0.0508456741843984 0 0.0154499793962818 0 0.0113850830011858 0 0 0 0.118146893250489 0.101425716225878 0.182062222449352 0 0.062729500779019 0 0 0 0 0 0 0 0 0 0 0 0 0 0 0 0 0 0 0 0 0 0 0 0 0 0 0 0 0 0 0 0 0 0 0 0.00709073576047579 0 0 0 0 0 0 0 0 0 0 0 0 0 0 0 0 0 0 0 0 0 0 0 0 0 0 0 0 0 0 0 0 0 0 0 0 0 0 0 0 0 0 0 0 0 0 0 0 0 0 0 0 0 0 0 0 0 0 0 0 0 0 0 0 0 0 0 0 0.00490777959149259 0 0 0 0 0 0 0 0 0 0 0 0 0 0 0 0 0 0 0 0 0 0 0 0 0 0 0 0 0 0 0 0 0 0 0 0 0 0 0 0 0 0 0 0 0 0 0 0 0 0 0 0 0 0 0 0 0 0 0 0
0 0 0 0 0 0 0 0 0.000815649516148991 0 0 0 0 0 0 0.000565362763346174 0 0 0 0 0 0 0 0 0 0 0 0 0 0 0.00223450510112448 0.000473166116635518 0.082631433103685 0.0399760305884319 0.00651046692112907 0 0 0.00136796682818352 0 0 0 0 0 0 0 0 0 0 0 0 0 0 0 0 0 0 0 0 0.00365491192194765 0 0 0 0 0 0 0 0 0 0 0 0 0 0 0.00230202500331113 0 0 0 0 0 0 0 0 0.000612172125330553 0 0 0 0.00163284256737604 0.00308887660746289 0 0 0 0 0.00970593284835421 0 0 0 0 0 0 0 0.0870870291076017 0.0635696366425708 0 0.0094905962890716 0 0 0 0 0 0 0 0 0 0 0 0 0 0 0 0 0 0 0 0 0 0 0 0.00116244209995682 0 0 0.00232847027315791 0 0 0.0105892566134395 0 0 0 0 0 0.0022858495317642 0 0.00775250417220371 0 0.0029295066624168 0 0.00585084271440235 0 0 0 0.0909686345230963 0.270717711158937 0.166951523064399 0.0382601201952781 0 0 0 0 0 0 0 0 0 0 0 0 0 0 0 0 0 0 0 0 0 0 0 0 0 0 0 0 0 0 0 0 0 0 0 0 0.00222802094145746 0 0 0 0 0 0 0 0 0 0 0 0 0 0 0 0 0 0 0 0 0 0 0 0 0 0 0 0 0 0 0 0 0 0 0 0 0 0 0 0 0 0 0 0 0 0 0 0 0 0 0 0 0 0 0 0 0 0 0 0 0 0 0 0 0 0 0 0 0.0328089850509328 0 0 0 0 0 0 0 0 0 0 0 0 0 0 0 0 0 0 0 0 0 0 0 0 0 0 0 0 0 0 0 0 0 0 0 0 0 0 0 0 0 0.0274193150145422 0.00162741893993954 0 0 0 0 0 0 0 0 0 0 0 0 0 0 0 0.0126497711574416 0.00775102383492297
0 0 0 0.0115704720198634 0 0 0 0 0 0 0 0 0 0 0.00152076932285024 0.000894978563858029 0 0 0 0 0 0 0 0 0 0 0 0 0 0.00817433087408511 0.0066463823629884 0 0 0.00216854662728603 0 0 0 0.00723844963962699 0.00140957585377743 0 0 0 0 0 0 0 0 0 0 0 0.00342078186929392 0 0 0 0.0355608206964741 0 0 0 0.0746137640103077 0 0 0 0 0 0 0 0 0 0 0 0 0.0352077362110539 0 0 0 0 0 0 0 0 0 0.00117274810306786 0 0.000987598702975667 0 0.00847384962802326 0.00782360536702952 0.00326845401094642 0 0.00796125264941343 0 0 0.00201284378843887 0.0105037217612923 0 0 0.00163622239864228 0 0 0 0 0 0 0 0 0 0 0 0 0 0 0 0 0 0 0 0 0 0 0 0 0 0 0 0 0 0 0.002745800767844 0 0 0.0187038716998095 0 0 0.0186832490750948 0 0 0 0 0 0.111328799474929 0.0265414292148884 0.00560085421258385 0.0882405942469015 0.00578752424745016 0 0 0.258299150775901 0.0151405688607145 0 0.00270907557434015 0.00977501476477866 0 0 0 0 0.113682485172157 0 0 0 0 0 0 0 0 0 0 0 0 0 0 0 0 0 0 0 0 0 0 0 0 0 0 0 0 0 0 0 0 0 0 0 0 0 0 0 0 0 0 0 0 0 0 0 0 0 0 0 0 0 0 0 0 0 0 0 0 0 0 0 0 0 0 0 0 0 0 0 0 0 0 0 0 0 0 0 0 0 0 0 0 0 0 0 0 0 0 0 0 0 0 0 0 0 0 0 0 0 0 0.0380512320579873 0 0 0 0 0 0 0 0 0 0 0 0 0 0 0 0 0 0 0 0 0 0 0 0 0 0 0 0 0 0 0 0 0 0 0 0 0 0 0 0 0 0.0365002438741544 0 0 0 0 0 0 0 0 0 0 0 0 0 0.00322257862890258 0 0 0.0102972124481714 0.00242341044209596
0 0 0 0.00375714479767758 0 0 0 0 0 0 0 0 0 0 0 0 0 0 0 0 0 0 0 0 0 0 0 0 0 0 0 0 0 0 0 0 0 0.00783769532963332 0 0 0 0 0 0 0 0 0 0 0 0 0 0 0 0 0 0 0 0 0.0790225563424579 0 0 0 0 0 0 0 0 0 0 0 0 0 0 0 0 0 0 0 0 0 0 0 0 0 0 0.00641118984684396 0 0.00387305438873341 0 0 0 0 0 0.00559476088507967 0 0 0 0 0 0 0 0 0 0 0 0 0 0 0 0 0 0 0 0 0 0 0 0 0 0 0 0 0 0 0 0 0 0 0 0 0 0 0 0 0 0 0 0 0 0.0662918657937388 0 0 0.12073592369158 0.0101286458951349 0 0 0.318091774589772 0.01712131889782 0.0119470890037075 0 0 0 0 0 0.349186980537821 0 0 0 0 0 0 0 0 0 0 0 0 0 0 0 0 0 0 0 0 0 0 0 0 0 0 0 0 0 0 0 0 0 0 0 0 0 0 0 0 0 0 0 0 0 0 0 0 0 0 0 0 0 0 0 0 0 0 0 0 0 0 0 0 0 0 0 0 0 0 0 0 0 0 0 0 0 0 0 0 0 0 0 0 0 0 0 0 0 0 0 0 0 0 0 0 0 0 0 0 0 0 0 0 0 0 0 0 0 0 0 0 0 0 0 0 0 0 0 0 0 0 0 0 0 0 0 0 0 0 0 0 0 0 0 0 0 0 0 0 0 0 0 0 0 0 0 0 0 0 0 0 0 0 0 0 0 0 0 0 0 0 0 0
0 0 0 0 0 0 0 0 0 0 0 0 0 0 0 0 0 0 0 0 0 0 0 0 0 0 0 0 0 0 0 0 0 0 0 0 0 0 0 0 0 0 0 0 0 0 0 0 0 0 0 0 0 0 0 0 0 0 0 0 0 0 0 0 0 0 0 0 0 0 0 0 0 0 0 0 0 0 0 0 0 0 0 0 0 0 0 0 0 0 0 0 0 0 0 0 0 0 0 0 0 0 0 0 0 0 0 0 0 0 0 0 0 0 0 0 0 0 0 0 0 0 0 0 0 0 0 0 0 0 0 0 0 0 0 0 0 0 0 0 0 0 0 0 0 0 0 0 0 0 0 0 0 0 0 0 0 0.220200043787471 0.121069190360617 0 0 0 0.0526721917047409 0.187427527166561 0 0.10659352629576 0 0 0 0 0 0 0 0 0 0 0.0280918355758618 0.224664059759576 0 0 0 0 0 0 0 0 0 0 0 0 0 0 0 0 0 0 0 0 0 0 0 0 0 0 0 0 0 0 0 0 0 0 0 0 0 0 0 0 0 0 0 0 0 0 0 0 0 0 0 0 0 0 0 0 0 0 0 0 0 0 0 0 0 0 0 0 0 0 0 0 0 0 0 0 0 0 0 0 0 0 0 0.0157650929647511 0 0 0 0 0 0 0 0 0 0 0 0 0 0 0 0 0 0 0 0 0 0 0 0 0 0 0 0 0 0.0435165323846609 0 0 0 0 0 0 0 0 0 0 0 0 0 0 0 0 0 0 0 0 0 0 0 0 0 0 0
0 0 0 0 0 0 0 0 0 0 0 0 0 0 0 0 0 0 0 0 0 0 0 0 0 0 0 0 0 0 0 0 0 0 0 0 0 0 0 0 0 0 0 0 0 0 0 0 0 0 0 0 0 0 0 0 0 0 0 0 0 0 0 0 0 0 0 0 0 0 0 0 0 0 0 0 0 0 0 0 0 0 0 0 0 0 0 0 0 0 0 0 0 0 0 0 0 0 0 0 0 0 0 0 0 0 0 0 0 0 0 0 0 0 0 0 0 0 0 0 0 0 0 0 0 0 0 0 0 0 0 0 0 0 0 0 0 0 0 0 0 0 0 0 0 0 0 0 0 0 0 0 0 0 0 0 0.057773280806383 0 0.0168880439123311 0.0196714165710359 0 0.0533290320355334 0.240662032651311 0.0123871895096192 0 0.131787211946463 0 0 0 0 0 0 0 0 0 0 0.160827094247563 0.0302701227960491 0 0.0538694660403959 0 0 0 0.0588360166082495 0.0174996310959038 0 0 0 0 0 0 0 0 0.0595589161524497 0 0 0 0 0 0 0 0 0 0 0 0 0 0 0 0 0 0 0 0 0 0 0 0 0 0 0 0 0.00492898826046289 0 0 0.00813313966898365 0 0 0 0 0 0 0 0 0 0 0 0 0 0 0 0 0 0 0 0 0 0 0 0 0 0 0 0 0 0 0 0 0 0 0 0 0 0 0 0 0 0 0 0 0 0 0 0 0 0 0 0 0 0 0 0 0 0 0 0 0.0154011653350944 0 0 0.0445889520099487 0 0.00898377196098177 0.0046045283912403 0 0 0 0 0 0 0 0 0 0 0 0 0 0 0 0 0 0 0 0 0 0 0 0 0 0
0 0 0 0 0 0 0 0 0 0 0 0 0 0 0 0 0 0 0 0 0 0 0 0 0 0 0 0 0 0 0 0 0 0 0 0 0 0 0 0 0 0 0 0 0 0 0 0 0 0 0 0 0 0 0 0 0 0 0 0 0 0 0 0 0 0 0 0 0 0 0 0 0 0 0 0 0 0 0 0 0 0 0 0 0 0 0 0 0 0 0 0 0 0 0 0 0 0 0 0 0 0 0 0 0 0 0 0 0 0 0 0 0 0 0 0 0 0 0 0 0 0 0 0 0 0 0 0 0 0 0 0 0 0 0 0 0 0 0 0 0 0 0 0 0 0 0 0 0 0 0 0 0 0 0 0 0.0377392442794586 0.0200645433895712 0 0 0.0121206331992422 0 0.362630129000326 0 0 0.452958044632552 0 0 0 0 0 0 0.00880761239521085 0.00580457428551166 0 0 0.0430773423587762 0 0 0 0 0 0 0 0 0 0 0 0 0 0 0 0 0 0 0 0 0 0 0 0 0 0 0 0 0 0 0 0 0 0 0 0 0 0 0 0 0 0 0 0 0 0 0 0 0 0 0 0 0 0 0 0 0 0 0 0 0 0 0 0 0 0 0 0 0 0 0 0 0 0 0 0 0 0 0 0 0 0 0 0 0 0 0 0 0 0 0 0 0 0 0 0 0 0 0 0 0 0 0 0 0 0 0 0 0 0 0 0.00744960767720801 0 0 0.0493482687821428 0 0 0 0 0 0 0 0 0 0 0 0 0 0 0 0 0 0 0 0 0 0 0 0 0 0 0
0 0 0 0 0 0 0 0 0 0 0 0 0 0 0 0 0 0 0 0 0 0 0 0 0 0 0 0 0 0 0 0 0 0 0 0 0 0 0 0 0 0 0 0 0 0 0 0 0 0 0 0 0 0 0 0 0 0 0 0 0 0 0 0 0 0 0 0 0 0 0 0 0 0 0 0 0 0 0 0 0 0 0 0 0 0 0 0 0 0 0 0 0 0 0 0 0 0 0 0 0 0 0 0 0 0 0 0 0 0 0 0 0 0 0 0 0 0 0 0 0 0 0 0 0 0 0 0 0 0 0 0 0 0 0 0 0 0 0 0 0 0 0 0 0 0 0 0 0 0 0 0 0 0 0 0 0 0.0360071278907822 0 0 0.103330196063809 0 0.0211570919108319 0 0 0.0178584620021728 0 0 0 0 0 0 0 0 0 0.143374918507847 0.0938123893012503 0 0 0 0 0 0 0 0 0 0 0 0 0 0 0 0 0.0317631384189915 0.0117156693407098 0 0 0 0 0 0 0 0 0 0 0 0 0 0 0 0 0 0 0 0 0.00674712319125606 0 0 0 0 0 0 0 0 0 0 0 0 0 0 0 0 0 0 0 0 0 0 0 0 0 0 0 0 0 0 0 0 0 0 0 0 0 0 0 0 0 0 0 0 0 0.00604451311927227 0 0 0 0 0 0 0 0 0 0 0 0 0 0 0 0 0 0 0 0 0 0 0 0 0.126557016222371 0.0539918033049274 0.0404213932443446 0.0635949871577884 0.223544614024087 0.0200795562995593 0 0 0 0 0 0 0 0 0 0 0 0 0 0 0 0 0 0 0 0 0 0 0 0 0 0 0
0 0 0 0 0 0 0 0 0 0 0 0 0 0 0 0 0 0 0 0 0 0 0 0 0 0 0 0 0 0 0 0 0 0 0 0 0 0 0 0 0 0 0 0 0 0 0 0 0 0 0 0 0 0 0 0 0 0 0 0 0 0 0 0 0 0 0 0 0 0 0 0 0 0 0 0 0 0 0 0 0 0 0 0 0 0 0 0 0 0 0 0 0 0 0 0 0 0 0 0 0 0 0 0 0 0 0 0 0 0 0 0 0 0 0 0 0 0 0 0 0 0 0 0 0 0 0 0 0 0 0 0 0 0 0 0 0 0 0 0 0 0 0 0 0 0 0 0 0 0 0 0 0 0 0 0 0 0 0.0244068397179428 0.135054972671288 0 0 0 0 0 0 0 0 0 0 0 0 0 0 0 0 0 0 0 0 0 0 0 0 0 0 0 0 0 0 0 0 0 0 0.0242141517974575 0.00998754674736491 0 0 0 0 0 0 0 0 0 0 0 0 0 0 0 0 0 0 0 0.00864842418973755 0 0 0 0 0 0 0 0 0 0 0 0 0 0 0 0 0 0 0 0 0 0 0 0 0 0 0 0 0 0 0 0 0 0 0 0 0 0 0 0 0 0 0 0 0 0 0 0 0 0 0 0 0 0 0 0 0 0 0 0 0 0 0 0 0 0 0 0 0 0 0 0.0289361859348302 0.0979484498822689 0 0.284227368681261 0.366492385563759 0 0 0 0 0 0 0 0 0 0 0 0 0 0 0 0 0 0 0 0 0 0 0 0 0 0 0.0200836748140898
0 0 0 0 0 0 0 0 0 0 0 0 0 0 0 0 0 0 0 0 0 0 0 0 0 0 0 0 0 0 0 0 0 0 0 0 0 0 0 0 0 0 0 0 0 0 0 0 0 0 0 0 0 0 0 0 0 0 0 0 0 0 0 0 0 0 0 0 0 0 0 0 0 0 0 0 0 0 0 0 0 0 0 0 0 0 0 0 0 0 0 0 0 0 0 0 0 0 0 0 0 0 0 0 0 0 0 0 0 0 0 0 0 0 0 0 0 0 0 0 0 0 0 0 0 0 0 0 0 0 0 0 0 0 0 0 0 0 0 0 0 0 0 0 0 0 0 0 0 0 0 0 0 0 0 0 0 0.0756739450159346 0 0 0 0 0.0925558667852355 0 0 0.424427897775548 0 0 0 0 0 0 0 0 0 0 0.36383369545689 0 0 0 0 0 0 0 0 0 0 0 0 0 0 0 0 0.00932327034994119 0 0 0 0 0 0 0 0 0 0 0 0 0 0 0 0 0 0 0 0 0 0 0 0 0 0 0 0 0 0 0 0 0 0 0 0 0 0 0 0 0 0 0 0 0 0 0 0 0 0 0 0 0 0 0 0 0 0 0 0 0 0 0 0 0 0 0 0 0 0 0 0 0 0 0 0 0 0 0 0 0 0 0 0 0 0.034185324616451 0 0 0 0 0 0 0 0 0 0 0 0 0 0 0 0 0 0 0 0 0 0 0 0 0 0 0 0 0 0 0 0 0 0 0 0 0 0 0
0 0 0 0 0 0 0 0 0 0 0 0 0 0 0 0 0 0 0 0 0 0 0 0 0 0 0 0 0 0 0 0 0 0 0 0 0 0 0 0 0 0 0 0 0 0 0 0 0 0 0 0 0 0 0 0 0 0 0 0 0 0 0 0 0 0 0 0 0 0 0 0 0 0 0 0 0 0 0 0 0 0 0 0 0 0 0 0 0 0 0 0 0 0 0 0 0 0 0 0 0 0 0 0 0 0 0 0 0 0 0 0 0 0 0 0 0 0 0 0 0 0 0 0 0 0 0 0 0.00346043035120482 0 0 0 0 0 0 0 0 0 0 0 0 0 0 0 0 0 0 0 0 0 0 0 0 0 0 0 0.00464182614380486 0.0808361146291347 0.102520756863043 0.00388240624949455 0 0.0219088271402398 0 0.0236756883260555 0.0418736333297695 0.298001364739066 0.0541038593012155 0 0.00979951201613781 0 0 0 0.0068332605316655 0 0 0 0.0785398210716487 0 0 0.0557781719692294 0 0 0 0.0262842604095665 0.107253648217554 0 0 0 0 0 0.0016432947178068 0 0 0.0320365809504171 0 0 0 0 0 0 0 0 0 0 0 0 0 0 0 0 0 0 0 0 0 0 0 0 0 0 0.00817349855342468 0.00374050487596293 0.00275155771776258 0 0 0.00366808743762534 0 0 0 0.00600062940602574 0 0.00107440389263402 0 0 0 0 0 0 0 0 0 0 0 0 0 0 0 0 0 0 0 0 0 0 0 0 0 0 0 0 0 0 0 0 0 0 0 0 0 0 0 0 0 0 0 0 0 0 0 0 0 0 0.00215694374599673 0 0 0 0.00400271997579468 0 0 0.00736232451165618 0 0.00348169150980537 0.0045141814162582 0 0 0 0 0 0 0 0 0 0 0 0 0 0 0 0 0 0 0 0 0 0 0 0 0 0
0 0 0 0 0 0 0 0 0 0 0 0 0 0 0 0 0 0 0 0 0 0 0 0 0 0 0 0 0 0 0 0 0 0 0 0 0 0 0 0 0 0 0 0 0 0 0 0 0 0 0 0 0 0 0 0 0 0 0 0 0 0 0 0 0 0 0 0 0 0 0 0 0 0 0 0 0 0 0 0 0 0 0 0 0 0 0 0 0 0 0 0 0 0 0 0 0 0 0 0 0 0 0 0 0 0 0 0 0 0 0 0 0 0 0 0 0 0 0 0 0 0 0 0 0 0 0 0 0 0 0 0 0 0 0 0 0 0 0 0 0 0 0 0 0 0 0 0 0 0 0 0 0 0 0 0 0.133964100634194 0.033745681989666 0 0 0 0 0.192021647371185 0 0 0 0.189079854676416 0 0 0 0 0 0 0 0 0 0 0.108465656777582 0 0.0308586282538698 0 0.109832100014229 0 0 0.202032330282859 0 0 0 0 0 0 0 0 0 0 0 0 0 0 0 0 0 0 0 0 0 0 0 0 0 0 0 0 0 0 0 0 0 0 0 0 0 0 0 0 0 0 0 0 0 0 0 0 0 0 0 0 0 0 0 0 0 0 0 0 0 0 0 0 0 0 0 0 0 0 0 0 0 0 0 0 0 0 0 0 0 0 0 0 0 0 0 0 0 0 0 0 0 0 0 0 0 0 0 0 0 0 0 0 0 0 0 0 0 0 0 0 0 0 0 0 0 0 0 0 0 0 0 0 0 0 0 0 0 0 0 0 0 0
0 0 0 0 0 0 0 0 0 0 0 0 0 0 0 0 0 0 0 0 0 0 0 0 0 0 0 0 0 0 0 0 0 0 0 0 0 0 0 0 0 0 0 0 0 0 0 0 0 0 0 0 0 0 0 0 0 0 0 0 0 0 0 0 0 0 0 0 0 0 0 0 0 0 0 0 0 0 0 0 0 0 0 0 0 0 0 0 0 0 0 0 0 0 0 0 0 0 0 0 0 0 0 0 0 0 0 0 0 0 0 0 0 0 0 0 0 0 0 0 0 0 0 0 0 0 0 0 0.00983410926363726 0 0 0 0 0 0 0 0 0 0 0 0 0 0 0 0 0 0 0 0 0 0 0 0 0 0 0 0 0 0 0 0 0 0.36702365763401 0 0 0.60527403565532 0 0 0 0 0 0 0.0178681974470327 0 0 0 0 0 0 0 0 0 0 0 0 0 0 0 0 0 0 0 0 0 0 0 0 0 0 0 0 0 0 0 0 0 0 0 0 0 0 0 0 0 0 0 0 0 0 0 0 0 0 0 0 0 0 0 0 0 0 0 0 0 0 0 0 0 0 0 0 0 0 0 0 0 0 0 0 0 0 0 0 0 0 0 0 0 0 0 0 0 0 0 0 0 0 0 0 0 0 0 0 0 0 0 0 0 0 0 0 0 0 0 0 0 0 0 0 0 0 0 0 0 0 0 0 0 0 0 0 0 0 0 0 0 0 0 0 0 0 0 0 0 0 0 0 0 0
0 0 0 0 0 0 0 0 0 0 0 0 0 0 0 0 0 0 0 0 0 0 0 0 0 0 0 0 0 0 0 0 0 0 0 0 0 0 0 0 0 0 0 0 0 0 0 0 0 0 0 0 0 0 0 0 0 0 0 0 0 0 0 0 0 0 0 0 0 0 0 0 0 0 0 0 0 0 0 0 0 0 0 0 0 0 0 0 0 0 0 0 0 0 0 0 0 0 0 0 0 0 0 0 0 0 0 0 0 0 0 0 0 0 0 0 0 0 0 0 0 0 0 0 0 0 0 0 0.0046716395621382 0 0 0 0 0 0 0 0 0 0 0 0 0 0 0 0 0 0 0 0 0 0 0 0 0 0 0 0.0108671861521998 0.0512094271085755 0.14814421359275 0.00379112282687538 0 0.116224555897777 0.344744264394771 0 0.0798872419555007 0 0.00455365897470722 0 0.00458365055400797 0 0 0 0.00617688039654494 0.00229952000310006 0 0 0.138427624122964 0 0 0 0 0 0 0 0.0145637279414728 0 0 0 0 0 0 0 0 0 0 0 0 0 0 0 0 0 0 0 0 0 0 0 0 0 0 0 0.00448619736026711 0 0 0 0 0 0 0 0 0 0 0 0 0 0 0 0 0 0 0 0 0 0 0 0 0 0 0 0 0 0 0 0 0 0 0 0 0 0 0 0 0 0 0 0 0 0 0 0 0 0 0 0 0 0.00266662602469988 0.00312133656113092 0 0 0 0 0 0.00299897986529621 0 0 0 0 0 0.0158845839021819 0 0 0.0196911824694989 0 0 0 0 0 0 0.00985196612407202 0 0.0111544142094682 0 0 0 0 0 0 0 0 0 0 0 0 0 0 0 0 0 0 0 0 0 0 0 0 0 0 0
0 0 0 0 0 0 0 0 0 0 0 0 0 0 0 0 0 0 0 0 0 0 0 0 0 0 0 0 0 0 0 0 0 0 0 0 0 0 0 0 0 0 0 0 0 0 0 0 0 0 0 0 0 0 0 0 0 0 0 0 0 0 0 0 0 0 0 0 0 0 0 0 0 0 0 0 0 0 0 0 0 0 0 0 0 0 0 0 0 0 0 0 0 0 0 0 0 0 0 0 0 0 0 0 0 0 0 0 0 0 0 0 0 0 0 0 0 0 0 0 0 0 0 0 0 0 0 0 0 0 0 0 0 0 0 0 0 0 0 0 0 0 0 0 0 0 0 0 0 0 0 0 0 0 0 0 0 0 0 0 0 0 0.285306137477785 0.122936417173236 0 0.0207569995454225 0 0 0 0 0 0 0 0 0 0 0.00753515739217679 0 0 0.0434812998607693 0 0.054312524632154 0 0 0.272566290944555 0 0 0 0.00391766647667069 0 0 0 0 0 0 0.00316128425508096 0 0 0 0 0 0 0 0 0 0 0 0.00657735606711909 0 0 0 0 0 0 0 0.00435301944951509 0 0 0 0 0 0 0 0 0 0 0 0 0 0 0 0 0 0 0 0 0 0 0 0 0 0 0 0 0 0 0 0 0 0 0 0 0 0 0 0 0 0 0 0 0 0 0 0 0 0 0 0 0 0 0 0 0 0 0 0 0 0 0 0 0 0 0 0 0 0 0.0124909784639896 0 0.006619385554935 0 0.0187386076947867 0.0499812965863453 0 0 0 0 0.0374179858911103 0.0390028281477576 0 0 0.0033546665931996 0 0 0 0 0 0 0 0 0 0 0 0 0 0 0 0 0 0.0074900977933918
0 0 0 0 0 0 0 0 0 0 0 0 0.0190254641976603 0 0 0 0 0 0 0 0 0 0 0 0 0 0 0.00264196846867617 0 0 0 0 0 0 0 0 0 0 0 0 0 0 0 0 0 0 0 0 0 0 0 0 0 0 0 0 0 0 0 0 0 0 0 0 0 0 0 0 0 0 0 0 0 0 0 0 0 0 0 0 0 0 0 0 0 0 0 0 0 0 0 0 0 0 0 0 0 0 0 0 0 0 0 0 0 0 0 0 0.0119785807317351 0 0 0 0 0 0.0275524786569184 0.00955226002181099 0.0129314226005826 0.071624776703695 0.0465739672757162 0.0306906335458217 0 0 0 0 0 0 0 0 0 0 0 0 0 0 0 0 0 0 0 0 0 0 0 0 0 0 0 0 0 0 0 0 0 0 0 0 0 0 0 0 0 0 0 0 0 0 0 0 0 0.019297147342724 0 0.0431170210348453 0 0.0165328603160449 0 0 0 0 0 0 0 0 0 0 0 0 0 0.0105669676944719 0.00459841354538343 0.0111310988317887 0 0.00933414596508526 0 0 0 0 0 0 0 0 0 0 0.00269281023309717 0 0 0 0 0 0.123135057090097 0 0 0 0 0 0 0 0 0 0 0 0 0 0 0 0.0037791786893349 0 0 0 0 0 0 0 0 0 0 0 0 0 0 0 0 0 0 0 0 0 0 0 0 0 0 0 0 0 0 0 0 0 0 0 0 0.00611491390274285 0.00294243723886142 0.135695545914528 0.178970943366632 0.0662206999850763 0 0 0.0877335227862062 0 0 0 0 0 0 0 0 0 0 0 0 0 0 0 0.0421246941326261 0 0 0 0 0 0 0 0 0 0 0 0 0 0 0 0 0 0 0 0.00344098972783794 0 0 0 0 0 0 0 0 0 0 0 0 0 0
0 0 0 0 0 0 0 0 0 0 0 0 0 0 0 0 0 0 0 0 0 0 0.0191612494917284 0 0 0 0 0 0 0 0 0 0 0 0 0 0 0 0 0 0 0 0 0.00615338207917565 0 0.00325043921733238 0 0 0 0 0 0 0 0 0 0 0 0 0 0.0119782587577841 0 0 0 0 0 0 0 0 0 0 0 0 0 0 0 0 0 0 0 0 0 0 0 0 0 0 0 0 0 0 0 0 0 0 0 0 0 0 0 0 0 0 0 0 0 0 0 0 0 0 0 0 0 0 0 0 0 0 0 0 0 0 0 0 0 0 0 0 0.0886311407034307 0 0 0 0 0 0 0 0 0 0 0 0 0 0 0 0 0 0 0 0 0 0 0 0 0 0 0 0 0 0 0 0 0 0.0359356063579268 0 0 0.0145295857298248 0 0 0 0.180751057560133 0.135498046688729 0.0753233415026221 0 0 0 0 0 0 0 0 0 0 0 0 0.0289928148751578 0 0 0 0 0 0.0556832920506332 0.0111369754667081 0 0 0 0 0 0 0 0 0 0 0 0 0 0 0 0 0 0 0 0.0330118391175419 0 0 0 0 0 0 0 0 0 0 0 0 0.0328475255755941 0 0 0 0 0 0 0 0 0 0 0 0 0 0 0 0 0 0 0 0 0 0 0 0 0 0 0 0 0 0 0 0 0 0 0 0 0 0 0 0 0.223885944659647 0 0 0 0 0 0 0 0 0 0 0 0 0 0 0 0 0 0 0.0432295001660307 0 0 0 0 0 0 0 0 0 0 0 0 0 0 0 0 0 0 0 0 0 0 0 0 0 0 0 0 0 0 0 0 0 0
0 0 0 0 0 0 0 0 0 0 0 0 0 0 0 0 0 0 0 0 0 0 0.00672942954313871 0 0 0 0 0 0 0 0 0 0 0 0 0 0 0 0 0 0 0 0 0 0.00219849347415494 0 0 0 0 0 0 0 0 0 0 0 0 0 0 0 0 0 0 0 0 0 0 0 0 0 0 0 0 0 0 0 0 0 0 0 0 0 0 0 0 0 0 0 0 0 0 0 0 0 0 0 0 0 0 0 0 0 0 0 0 0 0 0 0 0 0 0 0 0 0 0 0 0 0 0 0 0 0 0 0 0 0 0 0.0680456654868018 0 0 0 0 0 0 0 0 0 0 0 0 0 0 0 0 0 0 0 0 0 0 0 0 0 0 0 0 0 0 0 0 0 0 0 0 0 0 0.0181845886127715 0.088560443949999 0 0.0607937017986216 0.234983613963082 0 0 0 0 0 0 0 0 0 0 0 0 0 0 0 0.0489305240682884 0 0.0369477206386301 0 0.104750590653227 0 0 0 0 0 0.00237227914877861 0 0 0 0 0.0123945527877281 0 0 0.0020669078652193 0 0 0.0146830766129183 0 0 0 0 0 0 0 0 0 0 0 0 0 0 0.00145241580537466 0.00385054687978061 0 0 0 0 0 0 0 0 0 0 0.000820159617906723 0 0 0 0 0 0 0.00705930411777596 0 0 0 0 0 0 0.00322905510269321 0 0.00145570493460007 0 0 0 0.00317313954948998 0 0 0 0 0 0 0 0 0 0.101864515015953 0 0 0 0 0 0 0 0 0 0 0 0 0 0 0 0 0 0 0.168267185124788 0 0 0 0 0 0 0 0 0 0 0 0 0 0 0 0.000747229449548611 0 0 0 0 0 0 0 0 0.00522897008635737 0 0 0 0 0 0 0.00121018571237212 0 0
0 0 0 0 0 0 0 0 0 0 0 0 0 0 0 0 0 0 0 0 0 0 0 0 0 0 0 0 0 0 0 0 0 0 0 0 0 0 0 0 0 0 0 0 0.0158525336537241 0 0 0 0 0 0 0 0 0 0 0 0 0 0 0 0 0 0 0 0 0 0 0 0 0 0 0 0 0 0 0 0 0 0 0 0 0 0 0 0 0 0 0 0 0 0 0 0 0 0 0 0 0 0 0 0 0 0 0 0 0 0 0 0 0 0 0 0 0 0 0 0 0 0 0 0 0 0 0 0 0 0 0 0.0244050511286387 0 0 0 0 0 0 0 0 0 0 0 0 0 0 0 0 0 0 0 0 0 0 0 0 0 0 0 0 0 0 0 0 0 0 0 0 0 0 0 0.111165689823444 0.101797563555499 0 0.310597574876433 0 0 0 0 0 0 0 0 0 0 0 0 0 0 0 0 0 0 0 0.00536724891835662 0 0 0 0 0 0 0 0 0 0 0.01986133495856 0 0 0.0271637797957406 0 0 0 0 0 0 0 0 0 0 0 0 0 0 0 0 0 0 0.147280262095844 0 0 0 0 0 0 0 0 0 0 0 0.00312770415664509 0 0 0 0 0 0 0 0 0 0 0 0 0 0 0 0 0 0 0 0 0.00544532670271112 0 0 0 0 0 0 0 0.0221973758075889 0 0 0 0 0 0 0 0 0 0 0 0 0 0 0 0 0 0 0.205738554526814 0 0 0 0 0 0 0 0 0 0 0 0 0 0 0 0 0 0 0 0 0 0 0 0 0 0 0 0 0 0 0 0 0 0
0 0 0 0 0 0 0 0 0 0 0 0 0 0 0 0 0 0 0 0 0 0 0 0 0 0 0 0 0 0 0 0 0 0 0 0 0 0 0.00216202959563155 0 0 0 0 0 0.00770580531489869 0 0 0.00403144711612166 0 0.00234816816856256 0 0 0 0 0 0 0 0 0 0 0 0 0 0 0 0 0 0 0 0 0 0 0 0 0 0 0 0 0 0 0 0 0 0 0 0 0 0 0 0 0 0 0 0 0 0 0 0 0 0 0 0 0 0 0 0 0 0 0 0 0 0 0 0 0 0 0 0 0 0 0 0 0 0 0 0 0 0 0 0 0 0 0 0 0 0 0 0 0 0.000507237853444162 0 0 0 0 0 0 0 0 0 0 0 0 0 0 0 0 0 0 0 0 0 0 0 0 0 0 0 0.0237889225192848 0.0216074826256894 0.137579344305309 0.108601274555415 0 0 0 0 0 0 0 0 0 0 0 0 0 0 0 0 0.0308305832886746 0 0.040487662259433 0 0.106542110297156 0 0 0 0 0 0.00234382525549571 0 0 0 0 0.02705549875918 0 0 0.0152120051783242 0 0 0.0101547102966624 0 0 0 0 0 0 0 0 0 0 0 0 0 0 0.00154123774217693 0.0577519443145696 0 0 0 0 0 0 0 0 0 0 0.00066388041176624 0 0 0 0 0 0 0.00700666856907756 0.000665672921469094 0 0 0 0 0 0.00271417434485057 0 0.00181251987733285 0 0 0 0.00266971250911309 0 0 0.0143614561800218 0 0 0 0 0 0 0.0125353610919112 0 0 0 0 0 0 0 0 0 0 0 0 0 0 0 0 0 0 0.347156688043357 0 0 0 0 0 0 0 0 0 0 0 0 0 0 0 0.00129594208492678 0 0 0 0 0 0 0.000417214601629797 0 0.00599741430375659 0 0 0 0 0 0 0.00110823766392276 0 0.00134376795083513
0 0 0 0 0 0 0 0 0 0 0 0 0 0 0 0 0 0 0 0 0 0 0 0 0 0 0.0093169984263831 0.0202879620504008 0 0 0 0 0 0 0 0 0 0 0 0 0 0 0 0 0 0 0 0 0 0 0 0 0 0 0 0 0 0 0 0.0113379965230181 0 0 0 0 0.01334335539483 0 0 0 0 0 0 0 0 0 0 0 0 0 0 0 0 0 0 0 0 0 0 0 0 0 0 0 0 0 0 0 0 0 0 0 0 0 0 0 0 0 0 0 0 0 0 0 0 0 0 0 0 0 0 0 0 0 0 0 0 0 0 0 0.0159670713592778 0 0 0 0 0 0 0 0 0 0 0 0 0 0 0 0 0 0 0 0 0 0 0 0 0 0 0 0 0 0.019178716934815 0 0 0 0.0526309749949349 0 0.0157014863429302 0.0411248031140374 0 0 0 0 0 0 0 0.0199750183416793 0 0 0 0 0 0 0 0 0 0 0.023255126616734 0 0 0 0 0 0 0 0 0 0 0 0 0 0 0.0153824426960629 0 0 0 0 0 0 0 0 0 0 0.0282486216177699 0.0125484879577137 0 0 0 0 0 0 0 0.0253748111320499 0 0 0 0 0 0 0 0 0 0 0 0 0 0 0 0 0 0 0 0 0 0 0 0 0 0 0 0 0 0 0 0 0 0 0 0 0 0 0 0 0 0 0 0 0 0 0 0 0 0 0 0.076889195181337 0 0 0 0 0 0 0 0 0.397862486111846 0.174301132383919 0.0272733128202613 0 0 0 0 0 0 0 0 0 0 0 0 0 0 0 0 0 0 0 0 0 0 0 0 0 0 0 0 0 0 0 0 0 0 0 0
0 0 0 0 0 0 0 0 0 0 0 0 0 0 0 0 0.0425832316270533 0 0 0 0 0 0.0432348799113232 0 0 0 0.0459149662112764 0.0295478432674828 0 0 0 0 0 0 0 0 0 0 0 0 0 0 0 0 0 0 0 0 0 0 0 0 0 0 0 0 0 0 0 0 0 0 0 0 0 0 0 0 0 0 0 0 0 0 0 0 0 0 0 0 0 0 0 0 0 0 0 0 0 0 0 0 0 0 0 0 0 0 0 0 0 0 0 0 0 0 0 0.0150152194703796 0.0152358287555275 0 0 0 0 0 0 0 0 0 0 0 0.0386357428505751 0 0.0214696255668316 0 0 0 0 0 0 0 0 0 0 0 0 0 0 0 0 0 0 0 0 0 0 0 0 0 0 0 0 0 0 0 0 0 0 0 0.0300734139205309 0 0 0 0 0 0 0.0364269520727558 0 0.158907113018408 0 0 0 0 0.0475267579400586 0 0 0 0 0 0 0 0 0 0 0 0 0 0 0 0 0 0 0 0 0 0 0 0 0 0 0 0 0 0 0 0 0 0 0 0 0 0 0 0 0 0 0 0 0 0 0 0 0 0 0 0 0 0 0 0 0 0 0 0 0 0 0 0 0 0 0 0 0 0 0 0 0 0 0 0 0 0 0 0 0 0 0 0 0 0 0 0 0 0 0 0 0.475428425387798 0 0 0 0 0 0 0 0 0 0 0 0 0 0 0 0 0 0 0 0 0 0 0 0 0 0 0 0 0 0 0 0 0 0 0 0 0 0 0 0 0 0 0 0 0 0 0 0 0 0 0 0 0
0 0 0 0 0 0 0 0 0 0 0 0 0 0 0 0 0 0 0 0 0 0 0 0 0 0 0 0 0 0 0 0 0 0 0 0 0 0 0 0 0 0 0 0 0.142091783531225 0 0 0 0 0 0 0 0 0 0 0 0 0 0 0 0 0 0 0 0 0 0 0 0 0 0 0 0 0 0 0 0 0 0 0 0 0 0 0 0 0 0 0 0 0 0 0 0 0 0 0 0 0 0 0 0 0 0 0 0 0 0 0 0 0 0 0 0 0 0 0 0 0 0 0 0 0 0 0 0 0 0 0 0 0 0 0 0 0 0 0 0 0 0 0 0 0 0 0 0 0 0 0 0 0 0 0 0 0 0 0 0 0 0 0 0 0 0 0 0 0 0 0 0 0 0 0 0 0 0 0 0 0 0 0 0 0 0 0 0 0 0 0 0 0 0 0 0 0 0 0 0 0 0 0 0 0 0 0 0 0 0 0 0 0.136452094680277 0.432407715001559 0 0 0 0 0 0 0 0 0 0 0 0 0 0 0 0 0 0 0 0 0 0 0 0.142059541613799 0 0 0 0 0 0 0 0 0 0 0 0 0 0 0 0 0 0 0 0 0 0 0 0 0 0 0 0 0 0 0 0 0 0 0.14698886517314 0 0 0 0 0 0 0 0 0 0 0 0 0 0 0 0 0 0 0 0 0 0 0 0 0 0 0 0 0 0 0 0 0 0 0 0 0 0 0 0 0 0 0 0 0 0 0 0 0
0 0 0 0 0 0 0 0 0 0 0 0 0 0 0 0 0 0 0 0 0 0 0 0 0 0 0 0 0 0 0 0 0 0 0 0 0 0 0 0 0 0 0 0 0 0 0 0 0 0 0 0 0 0 0 0 0 0 0 0 0 0 0 0 0 0 0 0 0 0 0 0 0 0 0 0 0 0 0 0 0 0 0 0 0 0 0 0 0 0 0 0 0 0 0 0 0 0 0 0 0 0 0 0 0 0 0 0 0 0 0 0 0 0 0 0 0 0 0 0 0 0 0 0 0 0 0 0 0 0 0 0 0 0 0 0 0 0 0 0 0 0 0 0 0 0 0 0 0 0 0 0 0 0 0 0 0 0 0 0.55472760241553 0 0 0 0 0 0 0 0 0 0 0 0 0 0 0 0 0 0 0 0 0 0 0 0 0 0 0 0 0 0 0 0 0 0.177277772604751 0 0 0 0 0 0 0 0 0 0 0 0 0 0.0230983111262385 0 0 0 0 0 0 0 0.0307632816018646 0 0.0546570029660092 0 0 0 0 0 0 0 0 0 0 0 0 0 0 0 0 0 0 0 0 0 0 0 0 0 0 0 0.0202772580611236 0.0224183289262052 0 0 0 0 0 0 0 0 0 0 0 0 0 0 0.0426544843349225 0 0 0 0 0 0 0 0 0 0 0 0 0 0 0 0 0 0 0 0 0 0 0 0 0 0 0 0 0 0 0 0 0 0 0 0.0410360202796301 0 0 0 0 0 0.0330899376837242 0 0 0 0 0 0 0 0 0 0 0 0 0 0 0
0 0 0 0 0 0 0 0 0 0 0 0 0 0 0 0 0 0 0 0 0 0 0 0 0 0 0 0 0 0 0 0 0 0 0 0 0 0 0 0 0 0 0 0 0 0 0 0 0 0 0 0 0 0 0 0 0 0 0 0 0 0 0 0 0 0 0 0 0 0 0 0 0 0 0 0 0 0 0 0 0 0 0 0 0 0 0 0 0 0 0 0 0 0 0 0 0 0 0 0 0 0 0 0 0 0 0 0 0 0 0 0 0 0 0 0 0 0 0 0 0 0 0 0 0 0 0 0 0 0 0 0 0 0 0 0 0 0 0 0 0 0 0 0 0 0 0 0 0 0 0 0 0 0 0 0 0.00412286478408207 0.0899639591009722 0.0202818849363133 0.0286692739956164 0 0.143426561744174 0.130798089647019 0 0 0.199276213317834 0.00237969310574378 0 0 0 0 0 0 0 0 0 0 0.0046270769285535 0 0.0119509142213066 0 0 0 0 0.00939974396826843 0 0 0 0 0 0 0 0 0.00580963527250215 0 0 0 0 0 0 0 0 0 0 0 0 0 0 0 0 0 0 0.0475329614390556 0 0 0.00345757057858585 0 0.0158444176219445 0 0 0 0.00789407086294922 0 0 0 0 0 0 0 0 0 0 0 0 0 0 0 0 0 0 0 0 0 0 0 0 0 0 0 0 0 0 0 0 0 0 0 0 0 0 0 0 0.00354569252306233 0 0 0 0 0.00296267616764915 0 0 0 0 0.00580935656132341 0.044178404161209 0.0427158949255887 0.0188596005941544 0.00985913611338595 0.00606838635261493 0 0.0932643217319398 0 0 0.0063318496790192 0 0 0 0 0 0 0.0409697496651321 0 0 0 0 0 0 0 0 0 0 0 0 0 0 0 0 0 0 0 0 0 0 0 0 0 0 0 0 0
0 0 0 0 0 0 0 0 0 0 0 0 0 0 0 0 0 0 0 0 0 0 0 0 0 0 0 0 0 0 0 0 0 0 0 0 0 0 0 0 0 0 0 0 0 0 0 0 0 0 0 0 0 0 0 0 0 0 0 0 0 0 0 0 0 0 0 0 0 0 0 0 0 0 0 0 0 0 0 0 0 0 0 0 0 0 0 0 0 0 0 0 0 0 0 0 0 0 0 0 0 0 0 0 0 0 0 0 0 0 0 0 0 0 0 0 0 0 0 0 0 0 0 0 0 0 0 0 0 0 0 0 0 0 0 0 0 0 0 0 0 0 0 0 0 0 0 0 0 0 0 0 0 0 0 0 0.139714514887135 0.0717484424497998 0 0 0 0 0 0.094372425581631 0 0 0 0 0 0 0 0 0 0 0 0 0.0196063012298949 0 0.0103140774350189 0 0 0 0 0 0 0 0 0 0.0115861098436269 0 0 0 0 0 0 0.0206869055280093 0 0 0.00928936093068607 0 0 0 0 0 0 0 0 0.0087446437737842 0.0151794257196977 0 0 0 0 0 0 0 0 0 0 0 0 0 0 0 0 0 0 0 0 0 0 0 0 0 0 0 0 0 0 0 0 0 0 0 0 0 0.00464619239512709 0 0 0 0 0 0 0 0 0 0 0 0.00539000874956151 0 0 0.193681469691944 0.0124890296957002 0 0 0 0 0 0 0 0 0 0.0479099912849091 0 0 0.0141064588802192 0 0 0 0 0 0 0 0 0 0 0 0 0 0.0103913641168017 0 0.0623006574068171 0 0 0 0 0.0499289127943088 0.131804654119665 0 0 0.0225256702252201 0 0 0 0 0.0266474427587426 0 0 0 0 0 0 0 0 0 0 0.00597897048993249 0 0.0109569700117669
0 0 0 0 0 0 0 0 0 0 0 0 0 0 0 0 0 0 0 0 0 0 0 0 0 0 0 0 0 0 0 0 0 0 0 0 0 0 0 0 0 0 0 0 0 0 0 0 0 0 0 0 0 0 0 0 0 0 0 0 0 0 0 0 0 0 0 0 0 0 0 0 0 0 0 0 0 0 0 0 0 0 0 0 0 0 0 0 0 0 0 0 0 0 0 0 0 0 0 0 0 0 0 0 0 0 0 0 0 0 0 0 0 0 0 0 0 0 0 0 0 0 0 0 0 0 0 0 0 0 0 0 0 0 0 0 0 0 0 0 0 0 0 0 0 0 0 0 0 0 0 0 0 0 0 0 0 0 0 0 0 0 0 0 0 0 0 0 0 0 0 0 0 0 0 0 0 0.0279946267809965 0 0 0.0269738975463055 0 0 0 0 0 0 0 0.0129723961179787 0 0 0 0 0 0 0 0 0 0.0175596645767002 0 0 0 0 0 0 0 0 0.195725208622377 0 0 0 0 0 0 0 0 0 0 0 0 0 0 0 0 0 0 0 0 0 0 0 0 0 0 0 0 0 0 0 0 0 0 0 0 0 0 0.250847975257875 0 0 0 0 0 0 0 0 0 0 0 0 0 0 0 0 0 0 0 0 0 0 0 0 0 0 0 0 0 0 0 0 0 0 0 0 0 0 0 0 0 0 0 0 0.0397738087422252 0 0 0 0 0.0590894275801992 0.119674491000129 0 0 0.201035309681963 0 0 0 0 0 0 0 0 0 0 0 0 0 0 0 0.0270821015801735 0 0.0212710925130781
0 0 0 0 0 0 0 0 0 0 0 0 0 0 0 0 0 0 0 0 0 0 0 0 0 0 0 0 0 0 0 0 0 0 0 0 0 0 0 0 0 0 0 0 0.0276419274704526 0 0 0 0 0 0 0 0 0 0 0 0 0 0 0 0 0 0 0 0 0 0 0 0 0 0 0 0 0 0 0 0 0 0 0 0 0 0 0 0 0 0 0 0 0 0 0 0 0 0 0 0 0 0 0 0 0 0 0 0 0 0 0 0 0 0 0 0 0 0 0 0 0 0 0 0 0 0 0 0 0 0 0 0.0246033354283819 0 0 0 0 0 0 0 0 0 0 0 0 0 0 0 0 0 0 0 0 0 0 0 0 0 0 0 0 0.0650184287765217 0 0 0 0 0.200428845895276 0.0136717777041882 0 0 0.0296289047814041 0 0 0 0 0 0 0 0 0 0.0257860953689166 0 0 0 0.0189931473326099 0.0517654428364761 0 0.0538776432556304 0.364631291427922 0 0 0 0 0 0.0394866054387092 0 0 0.0316489120030559 0 0 0 0 0 0 0 0 0 0 0 0 0.00400259618726289 0 0 0 0 0 0 0 0 0 0 0 0.00249998220876584 0 0.0310535562780434 0.0024446974093306 0 0 0 0 0 0 0 0 0 0 0 0 0 0 0 0 0 0 0 0 0 0 0 0 0 0 0 0 0 0 0 0 0 0 0 0 0 0 0 0 0 0 0 0 0 0 0 0 0 0 0 0 0 0 0 0 0 0 0 0 0 0 0 0 0 0 0 0 0 0 0.012816810197053 0 0 0 0 0 0 0 0 0 0 0 0 0 0 0 0 0 0 0 0 0 0 0 0 0 0
0 0 0 0 0 0 0 0 0 0 0 0 0 0 0 0 0 0 0 0 0 0 0 0 0 0 0 0 0 0 0 0 0 0 0 0 0 0 0 0 0 0 0 0 0 0 0 0 0 0 0 0 0 0 0 0 0 0 0 0 0 0 0 0 0 0 0 0 0 0 0 0 0 0 0 0 0 0 0 0 0 0 0 0 0 0 0 0 0 0 0 0 0 0 0 0 0 0 0 0 0 0 0 0 0 0 0 0 0 0 0 0 0 0 0 0 0 0 0 0 0 0 0 0 0 0 0 0 0 0 0 0 0 0 0 0 0 0 0 0 0 0 0 0 0 0 0 0 0 0 0 0 0 0 0 0 0 0 0 0 0 0 0 0 0 0 0 0 0 0 0 0 0 0 0 0 0 0 0.0376375984675738 0.141261537238236 0 0 0 0 0 0 0 0 0 0 0.207127749314168 0 0 0 0 0 0 0 0 0 0 0 0 0 0.188641732807323 0 0 0 0 0 0 0 0 0 0 0 0 0 0 0 0 0 0 0 0.4253313821727 0 0 0 0 0 0 0 0 0 0 0 0 0 0 0 0 0 0 0 0 0 0 0 0 0 0 0 0 0 0 0 0 0 0 0 0 0 0 0 0 0 0 0 0 0 0 0 0 0 0 0 0 0 0 0 0 0 0 0 0 0 0 0 0 0 0 0 0 0 0 0 0 0 0 0 0 0 0 0 0 0 0 0 0 0 0 0 0 0 0 0 0 0 0
0 0 0 0 0 0 0 0 0 0 0 0 0 0 0 0 0 0 0 0 0 0 0 0 0 0 0 0 0 0 0 0 0 0 0 0 0 0 0 0 0 0 0 0 0 0 0 0 0 0 0 0 0 0 0 0 0 0 0 0 0 0 0 0 0 0 0 0 0 0 0 0 0 0 0 0 0 0 0 0 0 0 0 0 0 0 0 0 0 0 0 0 0 0 0 0 0 0 0 0 0 0 0 0 0 0 0 0 0 0 0 0 0 0 0 0 0 0 0 0 0 0 0 0 0 0 0 0 0 0 0 0 0 0 0 0 0 0 0 0 0 0 0 0 0 0 0 0 0 0 0 0 0 0 0 0 0 0 0 0 0 0 0 0.271650205128733 0 0 0.206607198266923 0 0 0 0 0 0 0 0 0 0 0 0 0.288983010934119 0 0 0 0.0498792749530159 0.18288031071721 0 0 0 0 0 0 0 0 0 0 0 0 0 0 0 0 0 0 0 0 0 0 0 0 0 0 0 0 0 0 0 0 0 0 0 0 0 0 0 0 0 0 0 0 0 0 0 0 0 0 0 0 0 0 0 0 0 0 0 0 0 0 0 0 0 0 0 0 0 0 0 0 0 0 0 0 0 0 0 0 0 0 0 0 0 0 0 0 0 0 0 0 0 0 0 0 0 0 0 0 0 0 0 0 0 0 0 0 0 0 0 0 0 0 0 0 0 0 0 0 0 0 0 0 0 0 0 0 0 0 0 0 0 0
0 0 0 0 0 0 0 0 0 0 0 0 0 0 0 0 0 0 0 0 0 0 0 0 0 0 0 0 0 0 0 0 0 0 0 0 0 0 0 0 0 0 0 0 0 0 0 0 0 0 0 0 0 0 0 0 0 0 0 0 0 0 0 0 0 0 0 0 0 0 0 0 0 0 0 0 0 0 0 0 0 0 0 0 0 0 0 0 0 0 0 0 0 0 0 0 0 0 0 0 0 0 0 0 0 0 0 0 0 0 0 0 0 0 0 0 0 0 0 0 0 0 0 0 0 0 0 0 0 0 0 0 0 0 0 0 0 0 0 0 0 0 0 0 0 0 0 0 0 0 0 0 0 0 0 0 0 0 0 0 0 0 0 0 0 0 0 0 0 0 0 0 0 0 0 0 0 0 0 0 0 0 0 1 0 0 0 0 0 0 0 0 0 0 0 0 0 0 0 0 0 0 0 0 0 0 0 0 0 0 0 0 0 0 0 0 0 0 0 0 0 0 0 0 0 0 0 0 0 0 0 0 0 0 0 0 0 0 0 0 0 0 0 0 0 0 0 0 0 0 0 0 0 0 0 0 0 0 0 0 0 0 0 0 0 0 0 0 0 0 0 0 0 0 0 0 0 0 0 0 0 0 0 0 0 0 0 0 0 0 0 0 0 0 0 0 0 0 0 0 0 0 0 0 0 0 0 0 0 0 0 0 0 0 0 0 0 0 0
0 0 0 0 0 0 0 0 0 0 0 0 0 0 0 0 0 0 0 0 0 0 0 0 0 0 0 0 0 0 0 0 0 0 0 0 0 0 0 0 0 0 0 0 0 0 0 0 0 0 0 0 0 0 0 0 0 0 0 0 0 0 0 0 0 0 0 0 0 0 0 0 0 0 0 0 0 0 0 0 0 0 0 0 0 0 0 0 0 0 0 0 0 0 0 0 0 0 0 0 0 0 0 0 0 0 0 0 0 0 0 0 0 0 0 0 0 0 0 0 0 0 0 0 0 0 0 0 0 0 0 0 0 0 0 0 0 0 0 0 0 0 0 0 0 0 0 0 0 0 0 0 0 0 0 0 0 0.0619207473155271 0 0 0 0 0.0823551643009756 0 0 0 0 0 0 0 0 0 0 0 0 0 0 0 0 0.0469794272961245 0 0.00779088657618464 0.0148300311466613 0 0.0225737912527996 0.00613914689802531 0.0137190066024375 0 0 0 0 0 0 0.0455190003168061 0 0 0 0 0 0 0.0464334313744296 0 0 0 0 0 0 0 0 0 0 0 0 0 0.0201687575628684 0 0 0 0 0 0 0 0.0376966768417171 0 0.00132508627899034 0.0358729465540071 0 0 0 0 0 0.0482509826424101 0.00681791740479516 0 0 0 0 0 0 0 0 0 0 0 0 0.00250439134192767 0 0 0 0 0 0 0 0 0 0 0 0 0 0 0 0 0.00234886631574224 0 0 0 0 0 0 0 0 0 0 0 0 0 0 0 0 0 0 0 0 0 0 0 0.00286584091577131 0 0 0 0 0 0.371881705566705 0.0127694922224424 0.10157376379603 0 0 0.00498552602452308 0 0 0 0 0 0 0 0 0 0 0 0.00267741345209952 0 0 0 0 0 0 0 0 0
0 0 0 0 0 0 0 0 0 0 0 0 0 0 0 0 0 0 0 0 0 0 0 0 0 0 0 0 0 0 0 0 0 0 0 0 0 0 0 0 0 0 0 0 0.0248370035145871 0 0 0 0 0 0 0 0 0 0 0 0 0 0 0 0 0 0 0 0 0 0 0 0 0 0 0 0 0 0 0 0 0 0 0 0 0 0 0 0 0 0 0 0 0 0 0 0 0 0 0 0 0 0 0 0 0 0 0 0 0 0 0 0 0 0 0 0 0 0 0 0 0 0 0 0 0 0 0 0 0 0 0 0.0232091401418007 0 0 0 0 0 0 0 0 0 0 0 0 0 0 0 0 0 0 0 0 0 0 0 0 0 0 0 0 0.0154332318637122 0 0 0 0 0.281606198763238 0.0654038679162879 0 0.0330539904898484 0.135712362838683 0 0.020758692309846 0 0 0 0.0079274846385441 0 0 0 0.0148195381013601 0 0 0.266433066661664 0 0.0239369471429958 0 0.0189164468612041 0 0 0 0 0 0 0.0329648073633324 0 0 0 0 0 0 0 0 0 0 0 0 0 0 0 0.00375071401595222 0 0 0 0 0 0 0 0 0 0 0 0 0 0.017886111875323 0 0 0 0.00844142942578189 0 0 0 0 0 0 0 0 0 0 0 0 0 0 0 0 0 0 0 0 0 0 0 0 0 0 0 0 0 0 0 0 0 0 0 0 0 0 0 0 0 0 0 0 0 0 0 0 0 0 0 0 0 0 0 0 0 0 0 0 0 0 0 0 0.00490896607583821 0 0 0 0 0 0 0 0 0 0 0 0 0 0 0 0 0 0 0 0 0 0 0 0 0 0 0 0 0
0 0 0 0 0 0 0 0 0 0 0 0 0 0 0 0 0 0 0 0 0 0 0 0 0 0 0 0 0 0 0 0 0 0 0 0 0 0 0 0 0 0 0 0 0 0 0 0 0 0 0 0 0 0 0 0 0 0 0 0 0 0 0 0 0 0 0 0 0 0 0 0 0.206587261071943 0 0 0 0 0 0 0 0 0 0 0 0 0 0 0 0 0 0 0 0 0 0 0 0 0 0 0 0 0 0 0 0 0 0 0 0 0 0 0 0 0 0 0 0 0 0 0 0 0 0 0 0 0 0 0 0 0 0 0 0 0 0 0 0 0 0 0 0 0 0 0 0 0 0 0 0 0 0 0 0 0 0 0 0 0 0 0 0 0 0 0 0 0 0 0 0 0 0 0 0 0 0 0 0 0 0 0 0 0 0 0.143596234646439 0 0 0.230188875924696 0 0 0 0 0 0 0 0 0 0 0 0 0 0.296134866560984 0 0 0 0 0 0 0 0 0 0 0 0 0 0 0 0 0 0 0 0 0 0 0 0 0 0 0 0 0 0 0 0 0 0 0 0 0 0 0 0 0 0 0 0 0 0 0 0 0 0 0 0 0 0 0 0 0 0 0 0 0 0 0 0 0 0 0 0 0 0 0 0 0 0 0 0 0 0 0 0 0 0 0 0 0 0 0 0 0 0 0 0.123492761795938 0 0 0 0 0 0 0 0 0 0 0 0 0 0 0 0 0 0 0 0 0 0 0 0 0 0
0 0 0 0 0 0 0 0 0 0 0 0 0 0 0 0 0 0 0 0 0 0 0 0 0 0 0 0 0 0 0 0 0 0 0 0 0 0 0 0 0 0 0 0 0 0 0 0 0 0 0 0 0 0 0 0 0 0 0 0 0 0 0 0 0 0 0 0 0 0 0 0 0.060646178891485 0 0 0 0 0 0 0 0 0 0 0 0 0 0 0 0 0.0285482806714681 0 0.0631859839650599 0.0388960328252159 0 0.0221168313943777 0 0 0 0 0 0 0 0 0 0 0 0 0 0 0 0 0 0 0 0 0 0 0 0 0 0 0 0 0 0 0 0 0 0 0 0 0 0 0 0 0 0 0 0 0 0 0 0 0 0 0 0 0 0 0 0 0 0 0 0 0 0 0 0 0 0 0 0 0 0 0 0 0 0 0 0 0 0 0 0 0 0 0 0 0 0 0 0 0.243433083376173 0 0.174624928096682 0 0 0 0 0 0 0 0 0 0 0 0 0 0.0954745956416002 0.10281712849709 0 0 0 0 0 0 0 0 0 0 0 0 0 0 0 0 0 0 0 0 0 0 0 0 0 0 0 0 0 0 0 0.0816485457906448 0 0 0 0 0 0 0 0 0 0 0 0 0 0 0 0 0 0 0 0 0 0 0 0 0 0 0 0 0 0 0 0 0 0 0 0 0 0 0 0 0 0 0 0 0 0 0 0 0 0 0 0 0 0 0 0 0 0 0 0.0886084108502032 0 0 0 0 0 0 0 0 0 0 0 0 0 0 0 0 0 0 0 0 0 0 0 0 0 0
0 0 0 0 0 0 0 0 0 0 0 0 0.0106856429388832 0 0 0 0 0 0 0 0 0 0 0 0 0 0 0 0 0 0 0.0186288506230009 0 0 0 0 0 0 0 0 0 0 0 0 0 0 0 0 0.0314030788695006 0 0 0 0 0 0 0 0 0 0 0 0 0 0 0 0 0 0 0 0 0 0 0 0 0 0 0 0 0 0 0 0 0 0 0 0 0 0 0 0 0 0 0 0 0 0 0 0 0 0 0 0.00235284547725409 0 0 0 0 0 0 0 0 0 0 0 0 0 0.00673337724217834 0 0 0.00557419303133379 0.0101160684705447 0.00566826565964814 0 0 0 0 0 0 0 0 0 0 0 0 0 0 0 0 0 0 0 0 0 0 0 0 0 0 0 0 0 0 0 0 0 0 0 0 0 0 0 0 0 0 0 0 0 0 0 0.0206741065688563 0 0.101588809412214 0 0.109328172367105 0 0 0 0 0 0 0 0 0 0 0 0 0 0 0 0 0.00295203737971519 0.136381946860586 0 0.13951643218028 0 0 0 0 0 0.0119836736392179 0 0 0 0 0.00877502926895729 0 0 0 0 0 0.0318798533969089 0 0 0 0 0 0 0 0 0 0 0 0 0 0 0 0 0 0 0 0 0 0 0 0 0 0 0 0 0 0 0 0 0 0.0221999862150982 0.00506939695781005 0 0 0 0 0 0 0 0 0 0 0 0 0 0 0.163509390299225 0 0 0 0 0 0 0 0 0 0 0 0 0 0 0 0 0 0 0 0 0 0 0 0 0 0.144760435513616 0 0 0 0 0 0 0 0 0 0 0 0 0 0 0 0.00435776376475527 0.00316738898116949 0.00269325488214275 0 0 0 0 0 0 0 0 0 0 0 0 0 0 0 0
0 0 0 0 0 0 0 0 0 0 0 0 0 0 0 0 0 0 0 0 0 0 0 0 0 0 0 0 0 0 0 0 0 0.0085106968616644 0.00535803704904812 0 0 0 0 0 0 0 0 0 0 0 0 0 0 0 0 0 0 0 0.0152685550590736 0 0 0 0 0 0 0 0 0 0 0 0 0 0 0 0 0.00244267023431218 0 0 0 0 0.010582776430487 0 0 0 0 0 0 0 0 0 0 0 0 0 0 0 0 0 0 0 0 0 0 0 0.00447182880782492 0.00440221777293135 0 0 0 0 0 0 0 0 0 0 0 0 0 0 0 0 0 0 0 0 0 0 0 0 0 0 0 0 0 0 0 0 0 0 0 0 0 0 0 0 0 0 0 0 0 0 0 0 0 0 0 0 0 0 0 0 0 0 0 0 0 0 0 0 0.00171729968440541 0.00557494294164524 0 0 0 0 0 0 0 0 0 0.00379523520796065 0.00156558611866997 0 0 0 0 0 0 0 0 0.00182927029711362 0 0.0114054844783659 0 0 0 0 0 0.0210205568728088 0 0 0 0 0 0 0 0 0 0 0 0 0 0 0 0 0 0 0 0.174984605523584 0.0167116481316688 0 0 0 0 0 0 0 0 0 0 0 0 0 0 0.00783875355825717 0 0 0 0 0 0.000783386068524074 0 0 0 0 0 0 0 0 0 0 0 0 0 0 0 0 0 0 0 0 0.0742583051677871 0 0 0 0 0 0 0 0 0 0 0 0 0 0 0 0 0 0 0 0 0 0 0 0 0 0 0 0 0 0.0026250700942358 0 0.00240188730982243 0.0134658642109502 0 0 0 0 0.0076952074871386 0.0129582113256682 0.0154369980763271 0 0 0.00245142422597631 0 0 0.074680445403883 0 0.0829869901997004 0 0 0 0 0 0 0 0 0 0 0 0.412776045400166
0 0 0 0 0 0 0 0 0 0 0 0 0.00383802185389297 0 0 0 0 0 0 0 0 0 0 0 0 0 0 0 0 0 0 0.014535857237849 0 0.00841001124660332 0.0184761399618564 0 0 0 0 0 0 0 0 0 0 0 0 0 0 0 0 0 0 0 0 0.00974149088947613 0.00973996085540803 0 0 0 0 0 0 0 0 0 0 0 0 0 0 0 0 0 0 0 0 0 0 0 0 0 0 0 0 0 0 0 0 0 0 0 0 0 0 0 0 0 0 0 0.00875378075300496 0.0182513161936515 0 0 0 0 0 0 0 0 0 0 0 0 0.00676455652832499 0 0 0 0.00623503818685599 0 0 0 0 0 0 0 0 0 0 0 0 0 0 0 0 0 0 0 0 0.00139219552895346 0 0 0 0 0 0 0 0 0 0 0 0 0.00903541569028183 0.0046548062215308 0 0 0 0 0 0 0 0 0 0 0 0 0 0.0206186454332704 0 0.0726272123920456 0 0.135931080468353 0 0 0 0 0 0 0 0 0 0 0 0 0 0 0 0.129122702280174 0.0174262294594069 0 0 0.0932863957495978 0 0 0 0.00436981731276907 0 0.00406621025475768 0 0 0 0 0.0084187267926491 0 0 0.00464570851323149 0 0 0.0469676766461523 0 0 0 0 0 0 0 0 0 0 0 0 0 0 0 0.00602232926525699 0 0 0 0 0 0 0.0018205035415052 0 0 0 0 0.00277081123126969 0 0 0 0 0 0.0105689619869862 0.00272694998303492 0 0 0 0 0 0 0 0 0 0 0 0 0 0 0.133883886227948 0.00187174066904848 0 0 0 0 0 0 0 0 0 0 0 0 0 0 0 0 0 0 0 0 0 0 0 0 0.137275633567498 0 0 0.00443696781090577 0 0 0 0 0 0 0 0 0 0 0 0 0.0199670629892689 0.00628841294485381 0 0 0 0 0 0 0 0 0 0 0 0 0 0 0 0 0.0150577433323274
0 0 0 0 0 0 0 0 0 0 0 0 0 0 0 0 0 0 0 0 0 0 0 0 0 0 0 0 0 0 0 0 0 0 0 0 0 0 0 0 0 0 0 0 0.0106612692406199 0 0 0 0 0 0 0 0 0 0 0 0 0 0 0 0 0 0 0 0 0 0 0 0 0 0 0 0 0 0 0 0 0 0 0 0 0 0 0 0 0 0 0 0 0 0 0 0 0 0 0 0 0 0 0 0 0 0 0 0 0 0 0 0 0 0 0 0 0 0 0 0 0 0 0 0 0 0 0 0 0 0 0 0.0524514599612525 0 0 0 0 0 0 0 0 0 0 0 0 0 0 0 0 0 0 0 0 0 0 0 0 0 0 0 0 0 0 0 0 0 0.0104771987874215 0 0 0 0 0 0.0968130941680126 0 0 0 0 0 0 0 0 0 0 0.0700621686668656 0.049413437957733 0 0 0 0.0800479345005829 0 0 0 0 0 0 0 0.0585061783122369 0 0 0 0 0 0 0.0861065589190763 0.0250995035785318 0 0 0 0.144438311085728 0 0.0414834378158102 0 0 0 0 0.0401712651281802 0 0 0 0 0 0 0 0 0.0780536848477824 0 0 0 0.15367543456024 0 0 0 0 0 0 0 0 0 0 0 0 0 0 0 0 0 0 0 0 0 0 0 0 0 0 0 0 0 0 0 0 0 0 0 0 0 0 0 0 0 0 0 0 0 0 0 0 0 0 0 0 0 0 0 0 0 0 0 0 0 0 0 0 0 0 0 0 0 0 0 0 0 0 0 0.00253906246992651 0 0 0 0 0 0 0 0 0 0 0 0 0 0 0 0 0 0
0 0 0 0 0 0 0 0 0 0 0 0 0 0 0 0 0 0 0 0 0 0 0 0 0 0 0 0 0 0 0 0 0 0 0 0 0 0 0 0 0.0036290497946117 0 0 0 0 0 0 0 0 0 0 0 0 0 0 0 0 0 0 0 0 0 0 0 0 0 0 0 0 0 0 0 0 0 0 0 0 0 0 0 0 0 0 0 0 0 0 0 0 0 0 0 0 0 0 0 0 0 0 0 0 0 0 0 0 0 0 0 0 0 0 0 0 0 0 0 0 0 0 0 0 0 0 0 0 0 0 0 0 0 0 0 0 0 0 0 0 0 0 0 0 0 0 0 0 0 0 0 0 0 0 0 0 0 0 0 0 0 0 0 0 0 0 0 0 0 0 0.0101560742813673 0.00630038536425304 0.120947638587869 0.00370095543367297 0.210109917004264 0 0 0 0 0 0 0 0 0 0 0 0 0 0 0 0.0775890208714298 0 0.0547958291505133 0 0 0 0 0 0 0 0.03387067896706 0 0 0 0 0.0383139954134586 0.00416406325876044 0 0 0 0 0.00768113442823614 0 0 0 0 0 0 0 0 0 0 0 0 0 0 0.00259452516768336 0 0 0 0 0 0 0 0.00396371545918699 0 0 0 0.00117284961446238 0 0 0.00553758689800734 0 0 0 0.0340346188782481 0.0177889077874128 0 0 0 0 0 0.00429055848544644 0 0.00297955954554291 0 0 0 0.00526630459769277 0 0 0.0342418793692723 0 0 0 0 0 0 0.00666190730791066 0 0 0 0 0 0 0 0 0 0 0 0 0 0 0 0 0 0 0.291032081503002 0 0 0 0 0 0 0 0 0 0 0 0 0 0 0 0.0032415296297148 0.00176254737098885 0.000971345290393649 0 0 0 0 0.000665762494303203 0 0.0103808341077673 0 0 0 0 0 0 0.00215474393746734 0 0
0 0 0 0 0 0 0 0 0 0 0 0 0 0 0 0 0 0 0 0 0 0 0 0 0 0 0 0 0 0 0 0 0 0 0 0 0 0 0 0 0 0 0 0 0 0 0 0 0 0 0 0 0 0 0 0 0 0 0 0 0 0 0 0 0 0 0 0 0 0 0 0 0 0 0 0 0 0 0 0 0 0 0 0 0 0 0 0 0 0 0 0 0 0 0 0 0 0 0 0 0 0 0 0 0 0 0 0 0 0 0 0 0 0 0 0 0 0 0 0 0 0 0 0 0 0 0 0 0 0 0 0 0 0 0 0 0 0 0 0 0 0 0 0 0 0 0 0 0 0 0 0 0 0 0 0 0 0 0 0 0 0 0 0 0 0 0 0 0 0 0 0 0 0 0 0 0 0 0 0 0 0 0 0 0 0 0 0 0 0 0.447068303912396 0 0 0 0 0 0 0 0 0.130103990426018 0 0 0 0 0 0 0.0640111678693764 0 0 0 0 0.358816537792209 0 0 0 0 0 0 0 0 0 0 0 0 0 0 0 0 0 0 0 0 0 0 0 0 0 0 0 0 0 0 0 0 0 0 0 0 0 0 0 0 0 0 0 0 0 0 0 0 0 0 0 0 0 0 0 0 0 0 0 0 0 0 0 0 0 0 0 0 0 0 0 0 0 0 0 0 0 0 0 0 0 0 0 0 0 0 0 0 0 0 0 0 0 0 0 0 0 0 0 0 0 0 0 0 0 0 0
0 0 0 0 0 0 0 0 0 0 0 0 0 0 0 0 0 0 0 0 0 0 0 0 0 0 0 0 0 0 0 0 0 0 0 0 0 0 0 0 0 0 0 0 0 0 0 0 0 0 0 0 0 0 0 0 0 0 0 0 0 0 0 0 0 0 0 0 0 0 0 0 0 0 0 0 0 0 0 0 0 0 0 0 0 0 0 0 0 0 0 0 0 0 0 0 0 0 0 0 0 0 0 0 0 0 0 0 0 0 0 0 0 0 0 0 0 0 0 0 0 0 0 0 0 0 0 0 0 0 0 0 0 0 0 0 0 0 0 0 0 0 0 0 0 0 0 0 0 0 0 0 0 0 0 0 0 0.125677437638229 0 0.0366168594373597 0 0.0138642421574754 0.201260636384933 0 0 0 0 0 0 0 0 0 0 0 0 0.0528208493042985 0.0219154330075951 0 0 0.0553318915530581 0 0 0 0.0912662738690053 0 0 0 0 0 0 0 0 0 0 0 0 0.0648853664837883 0 0 0 0 0 0 0 0 0 0 0.0063915153773455 0 0 0 0 0 0 0 0 0 0 0.114479900378982 0 0 0 0.0111725762023321 0 0 0.0140767246482384 0 0 0 0.00933697981711053 0 0.00466730043315484 0 0 0 0 0 0 0 0 0 0 0 0 0 0.0110715552998009 0.011438224464141 0 0 0 0 0 0 0 0 0 0 0 0 0 0 0 0 0 0 0 0 0 0 0 0 0 0 0 0 0 0 0 0 0 0 0 0 0 0 0 0.0773657334133381 0 0 0.019390832485222 0 0 0.0152093912122731 0 0 0 0 0.0061331563047539 0 0 0 0 0 0 0 0 0 0 0 0 0.0356271201275654 0 0 0 0 0 0 0 0
0 0 0 0 0 0 0 0 0 0 0 0 0 0 0 0 0 0 0 0 0 0 0 0 0 0 0 0 0 0 0 0 0 0 0 0 0 0 0 0 0 0 0 0 0 0 0 0 0 0 0 0 0 0 0 0 0 0 0 0 0 0 0 0 0 0 0 0 0 0 0 0 0 0 0 0 0 0 0 0 0 0 0 0 0 0 0 0 0 0 0 0 0 0 0 0 0 0 0 0 0 0 0 0 0 0 0 0 0 0 0 0 0 0 0 0 0 0 0 0 0 0 0 0 0 0 0 0 0 0 0 0 0 0 0 0 0 0 0 0 0 0 0 0 0 0 0 0 0 0 0 0 0 0 0 0 0 0 0 0.0424612366240527 0.0671446581652805 0 0 0 0 0 0 0 0 0 0 0 0 0 0 0 0 0 0 0 0 0 0 0 0 0 0 0 0 0 0 0 0 0 0 0 0 0 0.0847625151057472 0 0 0 0 0 0 0 0 0.0437396075646838 0 0 0 0 0 0 0 0 0 0 0 0 0 0 0 0.0237195123824174 0 0 0 0 0 0.00852579142220939 0.0117244310715009 0 0 0 0 0 0 0 0 0 0 0 0 0 0 0 0 0 0 0 0 0 0 0 0 0 0 0 0 0 0 0 0 0 0 0 0 0 0 0 0 0 0 0 0 0 0 0 0 0 0 0 0 0 0 0 0.0438188719662683 0.228025273890629 0.0176996973054736 0 0.139593163784322 0.113959703434764 0 0 0 0 0.0550073405321672 0.0990932960790249 0 0 0.0207249006714602 0 0 0 0 0 0 0 0 0 0 0 0 0 0 0 0 0 0
0 0 0 0 0 0 0 0 0 0 0 0 0 0 0 0 0 0 0 0 0 0 0 0 0 0 0 0 0 0 0 0.0135116520241872 0 0.0328575945473424 0.0892998843867513 0 0 0 0 0 0 0 0 0 0 0 0 0 0 0 0 0 0 0 0 0.142397043294867 0.137082123760012 0 0.0042260166063176 0 0 0 0 0 0 0 0 0 0 0 0 0.0699525112282223 0 0 0 0 0.0291068341443586 0 0 0 0 0 0 0 0 0.00416294173159644 0 0 0 0 0 0 0 0 0 0 0 0 0 0 0 0 0 0 0.00808265394159427 0 0 0 0 0.00988030136537834 0 0 0 0 0.0300034380694199 0 0 0 0 0 0 0 0 0 0 0 0 0 0 0 0 0 0 0 0 0 0 0 0 0 0 0 0 0 0 0 0 0 0 0 0 0 0 0 0 0 0 0 0 0 0.0148416831539748 0 0 0 0 0 0.00634517100688904 0 0 0 0 0 0 0 0 0 0 0.0310282826468633 0 0 0 0 0 0 0 0 0 0 0.0962510265670011 0.0130958817091485 0 0 0 0 0 0 0 0 0 0 0 0 0 0 0 0 0 0 0 0 0 0 0 0 0 0.122517319650648 0 0 0 0 0 0 0 0 0 0 0 0 0 0 0 0 0 0 0 0 0 0 0 0 0 0 0 0 0 0 0 0 0 0 0 0 0 0 0 0 0 0 0.0633162542067016 0 0 0 0 0 0 0 0 0 0 0 0 0 0 0 0 0 0 0 0 0 0 0 0 0 0 0 0.0241662176041333 0 0 0 0.00767852124451456 0.036449020082273 0 0 0 0 0.00592470955591584 0.00782291747188888 0 0 0 0 0 0 0 0 0 0 0 0 0 0 0 0 0 0 0 0 0
0 0 0 0 0 0 0 0 0 0 0 0 0 0 0 0 0 0 0 0 0 0 0 0 0 0 0 0 0 0 0 0 0 0 0 0 0 0 0 0 0 0 0 0 0 0 0 0 0 0 0 0 0 0 0 0 0 0 0 0 0 0 0 0 0 0 0 0 0 0 0 0 0 0 0 0 0 0 0 0 0 0 0 0 0 0 0 0 0 0 0 0 0 0 0 0 0 0 0 0 0 0 0 0 0 0 0 0 0 0 0 0 0 0 0 0 0 0 0 0 0 0 0 0 0 0 0 0 0 0 0 0 0 0 0 0 0 0 0 0 0 0 0 0 0 0 0 0 0 0 0 0 0 0 0 0 0 0 0 0 0 0 0 0 0 0 0 0 0 0 0 0 0 0 0 0 0 0 0 0 0 0 0 0 0 0 0 0 0 0 0 0 0 0.0694635739696394 0 0 0 0 0 0 0 0 0 0 0 0 0 0 0 0 0 0 0 0 0 0.0332931349974131 0.059697787333772 0 0.0680164580705662 0 0 0 0 0.0107962631858042 0 0 0 0.0305023762387573 0 0 0 0 0 0 0 0 0 0 0 0 0 0 0 0 0 0 0 0 0 0 0 0 0 0 0 0 0 0 0 0 0 0 0 0 0 0 0 0 0 0 0 0 0 0 0 0 0 0 0 0 0 0 0 0 0 0 0 0 0 0 0 0 0 0 0 0 0 0 0 0 0 0 0 0.0353429909266624 0 0 0.0334334580960991 0.154584669824478 0.149719473365965 0.0658499983151238 0.289299815675719 0 0 0 0 0 0 0 0
0 0 0 0 0 0 0 0 0 0 0 0 0 0 0 0 0 0 0 0 0 0 0 0 0 0 0 0 0 0 0 0 0 0 0 0.00904970410300787 0 0 0 0 0.010041153778462 0.00577043194556158 0 0 0 0 0 0.00533764954964446 0 0 0 0 0.0216227596701201 0 0 0 0 0 0 0 0 0 0 0 0 0 0 0 0 0 0 0 0 0 0 0 0 0 0 0 0 0 0.00378116853404349 0.0242988598618109 0.00630194755673915 0 0 0 0 0 0 0 0 0 0 0 0 0 0 0 0 0 0 0 0 0 0 0 0 0 0 0 0 0 0 0 0 0 0 0 0 0 0 0 0 0 0 0 0.00928838868171303 0 0 0 0 0 0 0 0 0 0 0 0 0 0 0 0 0 0 0 0 0 0 0 0 0 0 0 0 0 0 0 0 0 0 0 0 0 0 0 0 0.00560453202712668 0 0.00945764779577627 0 0 0 0 0 0 0 0 0 0 0 0 0 0 0 0.013636330966245 0 0.00488710501144636 0 0.0693037210242521 0 0 0 0 0 0 0 0 0 0 0.072587331100231 0.0122186590414894 0 0 0 0 0 0 0 0 0 0 0 0 0 0 0 0 0 0 0 0 0.00290437287235715 0 0 0 0 0 0 0 0 0 0 0 0.00380398101388689 0 0.234894939146265 0 0.124853436247872 0.00492418851243758 0.0558989578497427 0.241587396467289 0 0 0 0 0 0 0 0 0 0 0 0 0 0 0.0128223162378606 0 0 0 0 0 0 0 0 0 0 0 0 0 0 0 0 0 0 0 0 0 0 0 0 0 0.0152781427363744 0 0 0 0 0 0 0 0 0 0 0.0198448782682454 0 0 0 0 0 0 0 0 0 0 0 0 0 0 0 0 0 0 0 0 0 0 0
0 0 0 0 0 0 0 0 0 0 0 0 0 0 0 0 0 0 0 0 0 0 0 0 0 0 0 0 0 0 0 0 0 0 0 0 0 0 0 0 0 0 0 0 0 0 0 0 0 0 0 0 0 0 0 0 0 0 0 0 0 0 0 0 0 0 0 0 0 0 0 0 0 0 0 0 0 0 0 0 0 0 0 0 0 0 0 0 0 0 0 0 0 0 0 0 0 0 0 0 0 0 0 0 0 0 0 0 0 0 0 0 0 0 0 0 0 0 0 0 0 0 0 0 0 0 0 0 0 0 0 0 0 0 0 0 0 0 0 0 0 0 0 0 0 0 0 0 0 0 0 0 0 0 0 0 0 0 0 0 0 0 0 0 0 0 0 0 0 0 0 0 0 0 0 0 0 0.00805490613320449 0.00560978953459021 0 0 0 0 0 0 0 0 0 0 0 0 0 0 0 0.0262602222704628 0 0 0 0 0 0 0 0 0 0 0 0 0.0768252583816205 0 0 0 0 0 0 0 0 0 0 0 0 0 0 0 0 0 0 0 0 0 0.00548905166062685 0.00786954029318074 0 0 0 0 0 0 0 0 0 0 0 0 0 0.0179439966032455 0.0900948820660728 0.041455698912425 0 0 0 0.0500300468797932 0.0489582133719391 0 0 0 0.00877121735921698 0 0 0 0 0 0 0 0 0 0 0 0 0 0 0 0 0 0 0 0 0 0 0 0 0 0 0 0 0 0 0 0.0173164176385894 0 0 0.0621905840046925 0.0882175953977188 0 0 0 0 0.0451033277378679 0.316887791677221 0 0 0.0509527247078634 0 0 0 0 0.00649029959626773 0.00952196611723592 0 0 0 0 0 0 0 0 0 0.015956469656165 0 0
0 0 0 0 0 0 0 0 0 0 0 0 0 0 0 0 0 0 0 0 0 0 0 0 0 0 0 0 0 0 0 0 0 0 0 0 0 0 0 0 0 0 0 0 0 0 0 0 0 0 0 0 0 0 0 0 0 0 0 0 0 0 0 0 0 0 0 0 0 0 0 0 0 0 0 0 0 0 0 0 0 0 0 0 0 0 0 0 0 0 0 0 0 0 0 0 0 0 0 0 0 0 0 0 0 0 0 0 0 0 0 0 0 0 0 0 0 0 0 0 0 0 0 0 0 0 0 0 0 0 0 0 0 0 0 0 0 0 0 0 0 0 0 0 0 0 0 0 0 0 0 0 0 0 0 0 0 0 0 0 0 0 0 0 0 0 0 0 0 0 0 0 0.0418738708468133 0 0 0 0 0 0 0 0 0 0 0 0 0 0.0360053515395149 0 0 0 0.283163810846077 0 0.0559912265886461 0 0 0 0 0 0 0 0.0359701556924577 0 0 0 0.286933648678293 0 0 0 0 0 0 0 0 0 0 0 0 0 0 0 0 0 0 0 0.126050125189096 0 0 0 0.134011810619102 0 0 0 0 0 0 0 0 0 0 0 0 0 0 0 0 0 0 0 0 0 0 0 0 0 0 0 0 0 0 0 0 0 0 0 0 0 0 0 0 0 0 0 0 0 0 0 0 0 0 0 0 0 0 0 0 0 0 0 0 0 0 0 0 0 0 0 0 0 0 0 0 0 0 0 0 0 0 0 0 0 0 0 0 0 0 0 0 0 0
0 0 0 0 0 0 0 0 0 0 0 0 0 0 0 0 0 0 0 0 0 0 0 0 0 0 0 0 0 0 0 0 0 0 0 0 0 0 0.010626845260241 0 0 0 0 0 0 0 0 0 0 0 0 0 0 0 0 0 0 0 0 0 0 0 0 0 0 0 0 0 0 0 0 0 0 0 0 0 0 0 0 0 0 0 0 0 0 0 0 0 0 0 0 0 0 0 0 0 0 0 0 0 0 0 0 0 0 0 0 0 0 0 0 0 0 0 0 0 0 0 0 0 0 0 0 0 0 0 0 0 0 0 0 0 0 0 0 0 0 0 0 0 0 0 0 0 0 0 0 0 0 0 0 0 0 0 0 0 0 0 0 0 0 0 0 0 0 0 0 0 0 0 0 0 0 0 0 0 0 0 0 0 0 0 0 0.213123346437926 0 0.0581105204482108 0.0265955382303279 0 0 0 0.0566148983711988 0 0 0 0 0 0 0 0 0.0246721162685316 0 0.18917213239452 0 0 0.0895628530120576 0 0 0 0 0 0 0 0 0 0 0 0 0 0 0 0.029943696805726 0 0 0 0 0 0 0 0 0.0427581434422043 0.0525985493940612 0 0 0 0 0 0 0 0 0 0 0 0 0 0 0 0 0 0 0 0 0 0 0 0 0 0 0 0 0 0 0 0 0 0 0 0 0 0 0 0 0 0 0 0 0 0 0 0 0 0 0 0 0 0 0 0 0 0 0 0 0 0.195912630914259 0 0 0 0 0 0 0 0 0 0 0 0 0 0 0 0 0.010308729020736 0 0 0 0 0 0 0 0 0
0 0 0 0 0 0 0 0 0 0 0 0 0 0 0 0 0 0 0 0 0 0 0 0 0 0 0 0 0 0 0 0 0 0 0 0 0 0 0 0 0 0 0 0 0 0 0 0 0 0 0 0 0 0 0 0 0 0 0 0 0 0 0 0 0 0 0 0 0 0 0 0 0 0 0 0 0 0 0 0 0 0 0 0 0 0 0 0 0 0 0 0 0 0 0 0 0 0 0 0 0 0 0 0 0 0 0 0 0 0 0 0 0 0 0 0 0 0 0 0 0 0 0 0 0 0 0 0 0 0 0 0 0 0 0 0 0 0 0 0 0 0 0 0 0 0 0 0 0 0 0 0 0 0 0 0 0 0 0 0 0 0 0 0 0 0 0 0 0 0 0 0 0 0 0 0 0 0 0 0 0 0 0 0 0 0 0 0 0 0 0 0 0 0 0 0 0 0 0 0 1 0 0 0 0 0 0 0 0 0 0 0 0 0 0 0 0 0 0 0 0 0 0 0 0 0 0 0 0 0 0 0 0 0 0 0 0 0 0 0 0 0 0 0 0 0 0 0 0 0 0 0 0 0 0 0 0 0 0 0 0 0 0 0 0 0 0 0 0 0 0 0 0 0 0 0 0 0 0 0 0 0 0 0 0 0 0 0 0 0 0 0 0 0 0 0 0 0 0 0 0 0 0 0 0 0 0 0 0 0 0 0 0 0 0 0 0 0 0
0 0 0 0 0 0 0 0 0 0 0 0 0 0 0 0 0 0 0 0 0 0 0 0 0 0 0 0 0 0 0 0 0 0 0 0 0 0 0 0 0 0 0 0 0 0 0 0 0 0 0 0 0 0 0 0 0 0 0 0 0 0 0 0 0 0 0 0 0 0 0 0 0 0 0 0 0 0 0 0 0 0 0 0 0 0 0 0 0 0 0 0 0 0 0 0 0 0 0 0 0 0 0 0 0 0 0 0 0 0 0 0 0 0 0 0 0 0 0 0 0 0 0 0 0 0 0 0 0 0 0 0 0 0 0 0 0 0 0 0 0 0 0 0 0 0 0 0 0 0 0 0 0 0 0 0 0 0 0 0 0 0 0 0 0 0 0 0.0093872552350071 0 0.0458514813355173 0.0438785381921326 0.170947359744177 0 0 0 0 0 0 0 0 0 0 0 0 0 0 0 0.0156352590107126 0 0.0158437215649778 0 0.122754957290395 0 0 0 0 0 0.113660555557088 0 0 0 0 0 0.0317215708362895 0 0.0589530631031561 0 0 0.00990198650799892 0 0 0 0 0 0 0 0 0 0 0 0 0 0 0 0.0321311927165229 0 0 0 0 0 0 0 0 0 0 0 0 0 0 0 0 0 0 0 0 0 0 0 0 0 0 0 0 0 0 0 0 0 0.0226425874153387 0 0 0 0 0 0 0 0 0 0 0 0 0 0 0 0 0 0 0 0 0 0 0 0 0 0.306690471490687 0 0 0 0 0 0 0 0 0 0 0 0 0 0 0 0 0 0 0 0 0 0 0 0 0 0 0 0 0 0 0 0 0 0
0 0 0 0 0 0 0 0 0 0 0 0 0 0 0 0 0 0 0 0 0 0 0 0 0 0 0 0 0 0 0 0 0 0 0 0 0 0 0 0 0.0208427687757625 0 0 0 0 0 0 0 0 0 0 0 0 0 0 0 0 0 0 0 0 0 0 0 0 0 0 0 0 0 0 0 0.0317759497559179 0 0 0 0 0 0 0 0 0 0 0 0 0 0 0 0 0 0 0 0 0 0.00883352656341505 0 0 0 0 0 0 0 0 0 0 0 0 0 0 0 0 0 0 0 0 0 0 0 0 0 0 0 0 0 0 0 0 0 0 0 0 0 0 0 0 0 0 0 0 0 0 0 0 0 0 0 0 0 0 0 0 0 0 0 0 0 0 0 0 0 0 0 0 0 0 0 0 0 0 0 0 0 0 0 0 0 0 0 0 0 0 0 0 0 0 0 0 0 0 0 0 0.016860896685031 0 0 0 0 0 0.0241798857344536 0 0 0 0 0.0400900351796422 0 0.0211896293301197 0.240707859808413 0 0 0 0 0 0 0 0 0 0 0 0 0 0 0 0 0 0 0.0558223866119134 0 0 0 0 0 0 0 0.0133581599419993 0 0 0 0.00970594500030046 0.00204375115510719 0 0 0 0 0 0 0 0 0 0 0 0 0 0 0 0 0 0 0 0.00802481322093997 0 0 0 0 0.0053812174024826 0 0 0 0 0 0 0 0 0 0 0 0 0.0053727430621861 0 0 0 0 0 0 0 0 0.469901328981022 0 0 0 0 0 0 0 0 0 0 0 0 0 0 0 0.00747973751240993 0 0 0 0 0.013757838419561 0 0 0 0 0 0 0 0 0 0 0.00467152685932327 0 0
0 0 0 0 0 0 0 0 0 0 0 0 0 0 0 0 0 0 0 0 0 0 0 0 0 0 0 0 0 0 0 0 0 0 0 0 0 0 0 0 0 0 0 0 0 0 0 0 0 0 0 0 0 0 0 0 0 0 0 0 0 0 0 0 0 0 0 0 0 0 0 0 0 0 0 0 0 0 0 0 0 0 0 0 0 0 0 0 0 0 0 0 0 0 0 0 0 0 0 0 0 0 0 0 0 0 0 0 0 0 0 0 0 0 0 0 0 0 0 0 0 0 0 0 0 0 0 0 0 0 0 0 0 0 0 0 0 0 0 0 0 0 0 0 0 0 0 0 0 0 0 0 0 0 0 0 0 0 0 0 0 0 0 0 0 0 0 0 0 0 0 0 0 0 0 0 0 0 0 0 0.0815684545326714 0 0 0 0 0 0 0 0 0 0.261794231776581 0 0 0 0 0 0 0 0 0.158145791077573 0.071968092380533 0 0 0.0291505685001638 0 0.0259462958241805 0 0 0 0 0 0 0 0 0 0 0 0 0 0 0 0 0 0 0.196246450455756 0 0 0 0.134528703040513 0 0 0 0 0 0 0 0 0 0 0 0 0 0 0 0 0 0 0 0 0 0 0 0 0 0 0 0 0 0 0 0 0 0 0 0 0 0 0 0 0 0 0 0 0 0 0 0 0 0 0 0 0 0 0 0 0 0 0 0 0 0 0 0.0212771766915315 0 0 0 0 0 0 0 0.00681281342757086 0 0 0 0 0.0125614222929262 0 0 0 0 0 0 0 0 0 0 0 0 0
0 0 0 0 0 0 0 0 0 0 0 0 0 0 0 0 0 0 0 0 0 0 0 0 0 0 0 0 0 0 0 0 0 0 0 0 0 0 0.0262031363996703 0 0.00686126199720658 0 0 0 0.00362101971280308 0 0 0 0 0 0 0 0 0 0 0 0 0 0 0 0 0 0 0 0 0 0 0 0 0 0 0 0 0 0 0 0 0 0 0 0 0 0 0 0 0 0 0 0 0 0 0 0 0 0 0 0 0 0 0 0 0 0 0 0 0 0 0 0 0 0 0 0 0 0 0 0 0 0 0 0 0 0 0 0 0 0 0 0 0 0 0 0 0 0 0 0 0 0 0 0 0 0 0 0 0 0 0 0 0 0 0 0 0 0 0 0 0 0 0 0 0 0 0 0 0 0 0 0 0.0055841809372213 0.0438278100043479 0.0701954838530457 0 0 0 0 0 0 0 0 0 0 0 0 0 0 0 0 0 0.00638526016603881 0 0 0 0 0 0 0 0 0 0 0 0 0.0430548647647852 0.139099117148078 0.0108989785592731 0 0 0 0 0 0 0 0 0 0 0 0 0 0 0 0 0 0 0 0.362256659616743 0 0 0 0 0 0 0 0 0 0 0 0.00491545326160657 0.00178412748013868 0 0 0 0 0 0 0 0 0 0.00476944969938064 0 0 0 0 0 0.0077326086414415 0 0 0.00442374301106864 0.00643905258332374 0 0 0 0 0 0 0 0 0 0 0 0 0 0 0 0 0 0 0 0 0 0 0 0 0 0 0.239070695173564 0 0 0 0 0 0 0 0 0 0 0 0 0 0 0 0.00792742733976118 0 0 0 0 0 0 0 0 0 0 0 0 0 0 0 0.00494966965050207 0 0
0 0 0 0 0 0 0 0 0 0 0 0 0 0 0 0 0 0 0 0 0 0 0 0 0 0 0 0 0 0 0 0 0 0 0 0 0 0 0 0 0 0 0 0 0.180728669449016 0 0 0 0 0 0 0 0 0 0 0 0 0 0 0 0 0 0 0 0 0 0 0 0 0 0 0 0 0 0 0 0 0 0 0 0 0 0 0 0 0 0 0 0 0 0 0 0 0 0 0 0 0 0 0 0 0 0 0 0 0 0 0 0 0 0 0 0 0 0 0 0 0 0 0 0 0 0 0 0 0 0 0 0.0433798976414486 0 0 0 0 0 0 0 0 0 0 0 0 0 0 0 0 0 0 0 0 0 0 0 0 0 0 0 0 0 0 0 0 0 0 0 0 0 0 0 0 0 0 0 0 0 0 0 0 0 0 0.0280465686173907 0 0 0 0 0.0359681185322263 0 0 0 0 0 0.163824526530944 0 0.0330816972026939 0 0 0 0 0 0 0 0 0 0 0 0 0 0 0 0 0.337017866897955 0 0.0582563152317029 0 0 0 0 0 0 0 0 0 0 0 0 0.0432721268671648 0 0 0 0 0 0 0 0 0.076424213029457 0 0 0 0 0 0 0 0 0 0 0 0 0 0 0 0 0 0 0 0 0 0 0 0 0 0 0 0 0 0 0 0 0 0 0 0 0 0 0 0 0 0 0 0 0 0 0 0 0 0 0 0 0 0 0 0 0 0 0 0 0 0 0 0 0 0 0 0 0 0 0 0 0 0 0 0 0 0 0 0 0 0 0 0 0
0 0 0 0 0 0 0 0 0 0 0 0 0 0 0 0 0 0 0 0 0 0 0 0 0 0 0 0 0 0 0 0 0 0 0 0 0 0 0 0 0 0 0 0 0 0 0 0 0 0 0 0 0 0 0 0 0 0 0 0 0 0 0 0 0 0 0 0 0 0 0 0 0 0 0 0 0 0 0 0 0 0 0 0 0 0 0 0 0 0 0 0 0 0 0 0 0 0 0 0 0 0 0 0 0 0 0 0 0 0 0 0 0 0 0 0 0 0 0 0 0 0 0 0 0 0 0 0 0 0 0 0 0 0 0 0 0 0 0 0 0 0 0 0 0 0 0 0 0 0 0 0 0 0 0 0 0 0 0 0 0 0 0 0 0 0 0.0084697756955421 0 0 0 0 0 0 0 0 0.00743912856704554 0 0.00841482528849277 0.0693913682990674 0 0 0 0 0 0 0 0 0 0 0 0 0 0 0.00690867212549386 0.0150382665936064 0 0 0 0.0852574549137925 0 0 0 0 0 0 0 0 0 0 0 0 0 0 0 0 0 0 0 0 0 0.00438228959805701 0 0 0 0 0 0 0 0 0.00782107052116087 0.00987659075573059 0 0 0 0 0 0 0 0 0 0 0 0 0 0 0.0321783030004305 0.202388163578375 0 0 0 0 0.0326214548631831 0 0 0 0 0 0 0 0 0 0 0 0 0 0 0 0 0 0 0 0 0 0 0 0 0 0 0 0 0 0 0 0 0 0 0 0 0 0 0.0121420464877721 0.031938827564338 0.00337149420641076 0 0 0 0.145039141257164 0.221735541400921 0 0 0.0659763002687664 0 0 0 0 0 0.00595941422238025 0 0 0 0 0 0 0 0 0 0.0236498707922699 0 0
0 0 0 0 0 0 0 0 0 0 0 0 0.0133704256777986 0 0 0 0 0 0 0 0 0 0 0 0 0 0 0 0 0 0 0 0 0 0.0118970683917716 0 0 0 0 0 0 0 0 0 0 0 0 0 0 0 0 0 0 0 0 0.0736908845949349 0 0 0 0 0 0 0 0 0 0 0 0 0 0 0 0 0 0 0 0 0 0 0 0 0 0 0 0 0 0 0 0 0 0 0 0 0 0 0 0 0 0 0 0 0 0 0 0 0.0567872983076477 0 0 0 0 0.0162724315370269 0 0 0 0 0.0339578649336224 0.00735302382296092 0 0 0.0647509048266883 0 0 0 0 0 0 0 0 0 0 0 0 0 0 0 0 0 0 0 0 0 0 0 0 0 0 0 0 0 0 0 0 0 0 0 0 0 0 0 0 0 0 0 0 0 0 0 0 0.316042990625602 0 0.0399918176860592 0 0.0472395726901742 0 0 0 0 0 0.0105266077821887 0 0 0 0 0 0 0 0 0 0.0418219608692523 0 0.0650790841510708 0 0.0181191796846386 0 0 0 0 0 0 0 0 0 0 0.00729044267859144 0 0 0 0 0 0 0 0 0 0 0 0 0 0 0 0 0 0 0 0 0 0 0 0 0 0 0 0 0 0 0 0 0 0 0 0 0 0 0 0 0 0 0 0 0 0 0 0 0 0 0 0 0 0 0 0 0 0 0.0406173625673942 0 0 0.0246256422842803 0.0196855537789554 0 0 0 0 0 0 0.0416309893887657 0 0 0 0 0 0 0 0 0 0 0 0.0492488937205761 0 0 0 0 0 0 0 0 0 0 0 0 0 0 0 0 0 0 0 0 0 0 0 0 0 0 0 0 0 0 0 0 0 0
0 0 0 0 0 0 0 0 0 0 0 0 0 0 0 0 0 0 0 0 0 0 0 0 0 0 0 0 0 0 0 0 0 0 0 0 0 0 0 0 0 0 0 0 0.167703963416953 0 0 0 0 0 0 0 0 0 0 0 0 0 0 0 0 0 0 0 0 0 0 0 0 0 0 0 0 0 0 0 0 0 0 0 0 0 0 0 0 0 0 0 0 0 0 0 0 0 0 0 0 0 0 0 0 0 0 0 0 0 0 0 0 0 0 0 0 0 0 0 0 0 0 0 0 0 0 0 0 0 0 0 0.223082746544276 0 0 0 0 0 0 0 0 0 0 0 0 0 0 0 0 0 0 0 0 0 0 0 0 0 0 0 0 0 0 0 0 0 0 0 0 0 0 0 0 0 0 0 0 0 0.0769692959608419 0 0 0 0 0 0 0 0 0 0 0 0 0 0 0 0 0 0 0 0 0 0 0 0 0 0 0 0 0 0 0 0.248216469264165 0 0 0 0.172196650109123 0 0 0 0 0 0 0 0 0 0 0 0 0 0 0 0 0 0 0 0 0 0 0.111830874704641 0 0 0 0 0 0 0 0 0 0 0 0 0 0 0 0 0 0 0 0 0 0 0 0 0 0 0 0 0 0 0 0 0 0 0 0 0 0 0 0 0 0 0 0 0 0 0 0 0 0 0 0 0 0 0 0 0 0 0 0 0 0 0 0 0 0 0 0 0 0 0 0 0 0 0 0 0 0 0 0 0 0 0 0 0
0 0 0 0 0 0 0 0 0 0 0 0 0 0 0 0 0 0 0 0.00355644553742571 0 0 0 0 0 0 0 0.0142134177696188 0 0 0 0 0 0 0 0 0 0 0 0 0 0 0 0 0.00463073736183431 0.00604330993555615 0 0 0 0 0 0 0 0 0 0 0 0 0 0.00498678721954983 0 0 0 0 0.0150304170074414 0 0 0 0 0 0 0 0 0 0 0 0 0 0 0 0 0 0 0 0 0 0 0 0 0 0 0 0 0 0 0 0 0 0 0 0 0 0 0 0 0 0 0 0 0 0 0 0 0 0 0 0 0 0 0 0 0.00722190217813965 0 0 0 0 0 0 0.0384130888098151 0.00943245661857076 0 0 0 0 0 0 0 0 0 0 0 0 0 0 0 0 0 0 0 0 0 0 0 0 0 0 0 0 0 0 0 0 0 0 0 0 0 0 0 0 0 0 0.0277183218244056 0 0.0994036368875235 0 0 0 0 0 0 0 0 0 0 0 0 0 0 0 0 0 0 0 0 0 0 0 0 0 0 0 0 0 0 0 0 0 0 0.0701772315519572 0 0.0523654629727942 0 0 0 0 0 0 0 0 0 0 0 0 0 0 0 0 0 0 0 0 0 0.0161780088469293 0 0 0 0 0 0 0 0 0 0 0 0 0 0 0 0 0 0 0 0 0 0 0 0 0 0 0 0 0 0 0 0 0 0 0 0.29604902395999 0 0.208105063830633 0 0 0 0 0 0 0 0 0.0200467337911726 0.106427953896643 0 0 0 0 0 0 0 0 0 0 0 0 0 0 0 0 0 0 0 0 0 0 0 0 0 0 0 0 0 0 0 0 0 0 0 0 0
0 0 0 0 0 0 0 0 0 0 0 0 0 0 0 0 0 0 0 0 0 0 0 0 0 0 0 0 0 0 0 0 0 0 0 0 0 0 0 0 0 0 0 0 0 0 0 0 0 0 0 0 0 0 0 0 0 0 0 0 0 0 0 0 0 0 0 0 0 0 0 0 0 0 0 0 0 0 0 0 0 0 0 0 0 0 0 0 0 0 0 0 0 0 0 0 0 0 0 0 0 0 0 0 0 0 0 0 0 0 0 0 0 0 0 0 0 0 0 0 0 0 0 0 0 0 0 0 0 0 0 0 0 0 0 0 0 0 0 0 0 0 0 0 0 0 0 0 0 0 0 0 0 0 0 0 0 0 0 0 0 0 0 0 0 0 0 0 0.221142144753981 0 0 0 0.0400221381797568 0 0 0 0 0 0 0 0 0 0 0 0 0 0 0 0 0 0.154777600479751 0 0.180922633834621 0 0 0 0 0 0 0 0 0 0 0 0 0 0.0568370371229402 0 0 0 0.17020964462626 0 0 0 0 0 0 0 0 0 0 0 0 0 0 0 0 0 0 0 0 0 0 0 0 0 0 0 0 0 0 0 0 0 0 0 0 0 0 0 0 0 0 0 0 0 0 0 0 0 0 0 0 0 0 0 0 0 0 0 0 0.17608880100269 0 0 0 0 0 0 0 0 0 0 0 0 0 0 0 0 0 0 0 0 0 0 0 0 0 0 0 0 0 0 0 0 0 0 0 0 0 0 0 0 0 0 0 0 0 0 0
0 0 0 0 0 0 0 0 0 0 0 0 0 0 0 0 0 0 0 0 0 0 0 0 0 0 0 0 0 0 0 0 0 0 0 0 0 0 0 0 0 0 0 0 0 0 0 0 0 0 0 0 0 0 0 0 0 0 0 0 0 0 0 0 0 0 0 0 0 0 0 0 0 0 0 0 0 0 0 0 0 0 0 0 0 0 0 0 0 0 0 0 0 0 0 0 0 0 0 0 0 0 0 0 0 0 0 0 0 0 0 0 0 0 0 0 0 0 0 0 0 0 0 0 0 0 0 0 0 0 0 0 0 0 0 0 0 0 0 0 0 0 0 0 0 0 0 0 0 0 0 0 0 0 0 0 0 0 0 0 0 0 0 0 0 0.0375191430178206 0 0 0 0 0 0 0 0 0 0 0.276144698801393 0 0 0 0 0 0 0 0 0 0 0 0 0 0 0 0 0 0 0 0 0 0 0 0 0 0 0 0 0 0 0 0 0 0 0 0 0 0 0 0 0.209944074191022 0 0 0 0.0359653933144161 0 0 0 0 0 0 0 0 0 0 0 0 0 0 0 0 0 0 0 0 0 0 0 0 0 0 0 0 0 0 0 0 0 0 0 0 0 0 0 0 0 0 0 0 0 0 0 0 0 0 0 0.178173791932337 0.153471548755882 0 0 0 0 0 0 0 0 0 0 0 0 0 0 0 0 0 0 0 0 0 0 0 0 0 0 0 0 0.0929932587232042 0 0 0 0 0 0.0157880912639245 0 0 0 0 0 0 0 0 0
0 0 0 0 0 0 0 0 0 0 0 0 0 0 0 0 0 0 0 0 0 0 0 0 0 0 0 0 0 0 0 0 0 0 0 0 0 0 0 0 0 0 0 0 0 0 0 0 0 0 0 0 0 0 0 0 0 0 0 0 0 0 0 0 0 0 0 0 0 0 0 0 0 0 0 0 0 0 0 0 0 0 0 0 0 0 0 0 0 0 0 0 0 0 0 0 0 0 0 0 0 0 0 0 0 0 0 0 0 0 0 0 0 0 0 0 0 0 0 0 0 0 0 0 0 0 0 0 0 0 0 0 0 0 0 0 0 0 0 0 0 0 0 0 0 0 0 0 0 0 0 0 0 0 0 0 0 0 0 0 0 0 0 0 0 0 0 0 0 0 0 0 0 0 0 0 0 0 0 0 0 0 0 0 0 0 0 0 0 0 0 0 0 0 0 0 0 0 0 0 0 0 0 0 0 0 0 0 0 0 0 0 0 0 0 0 0 0 0 0 0 0 0.0839148231146796 0 0 0 0 0 0 0.122337778807135 0.298631822400999 0 0.400921687948881 0 0.0775469327099005 0 0 0 0 0 0 0 0 0 0 0 0 0 0 0 0 0 0 0 0 0 0 0 0 0 0 0 0 0 0 0 0 0 0 0 0 0 0 0 0 0 0 0 0 0 0 0 0 0 0 0 0 0 0 0 0 0 0 0 0 0 0 0 0 0 0 0 0 0 0 0 0 0 0.0166469550184053 0 0 0 0 0 0 0 0 0 0
0 0 0 0 0 0 0 0 0 0 0 0 0 0 0 0 0 0 0 0 0 0 0 0 0 0 0 0 0 0 0 0 0 0 0 0 0 0 0 0 0 0 0 0 0 0 0 0 0 0 0 0 0 0 0 0 0 0 0 0 0 0 0 0 0 0 0 0 0 0 0 0 0 0 0 0 0 0 0 0 0 0 0 0 0 0 0 0 0 0 0 0 0 0 0 0 0 0 0 0 0 0 0 0 0 0 0 0 0 0 0 0 0 0 0 0 0 0 0 0 0 0 0 0 0 0 0 0 0 0 0 0 0 0 0 0 0 0 0 0 0 0 0 0 0 0 0 0 0 0 0 0 0 0 0 0 0 0 0 0 0 0 0 0 0 0 0 0 0 0 0 0 0 0 0 0 0 0 0 0 0 0 0 0.258505352264016 0 0 0 0 0 0 0 0 0 0 0 0 0 0 0 0 0 0 0 0 0 0 0 0 0 0 0 0 0 0 0 0 0 0 0 0 0 0 0 0 0 0.267574177220486 0 0 0 0 0 0 0 0 0 0 0 0 0 0 0 0 0 0 0 0 0 0 0 0 0 0 0 0 0 0 0 0 0 0 0 0 0 0 0 0 0 0 0 0 0 0 0 0 0 0 0 0 0 0 0 0 0 0 0 0 0 0 0 0 0 0 0 0 0.473920470515499 0 0 0 0 0 0 0 0 0 0 0 0 0 0 0 0 0 0 0 0 0 0 0 0
0 0 0 0 0 0 0 0 0 0 0 0 0 0 0 0 0 0 0 0 0 0 0 0 0 0 0 0 0 0 0 0 0 0 0 0 0 0 0 0 0 0 0 0 0 0 0 0 0 0 0 0 0 0 0 0 0.00228297455374576 0 0 0 0 0 0 0 0 0 0 0 0 0 0 0.0103655802173932 0 0 0 0 0.00294794023176792 0 0 0 0 0 0 0 0 0 0 0 0 0 0 0 0 0 0 0 0 0 0 0 0 0 0 0 0 0 0 0 0 0 0 0 0 0 0 0 0 0 0 0 0 0 0 0 0 0 0 0 0 0 0 0 0 0 0 0 0 0 0 0 0 0 0 0 0 0 0 0 0 0 0 0 0 0 0 0 0 0 0 0.00309782085600579 0.00303802481208538 0 0 0 0 0 0.00206538202626892 0 0 0 0 0 0 0 0 0.00365059561967914 0.00519460124747087 0 0 0 0 0 0 0 0 0 0 0 0.189404807772093 0 0 0 0 0 0 0.0289619293589297 0.0123858068507376 0 0 0 0 0 0 0 0 0 0 0 0 0 0 0 0 0 0 0 0.107660273692432 0.0662538655751105 0 0 0 0 0 0 0 0 0 0 0 0 0 0 0 0 0 0 0 0 0 0 0 0 0 0 0 0 0 0 0 0 0 0 0 0 0 0 0 0 0 0 0 0 0 0 0 0 0 0 0 0 0 0 0 0 0 0 0 0 0 0 0 0 0 0 0 0 0.00720404850716274 0 0 0 0 0.00958245731235832 0 0 0 0 0 0.00294917385161661 0 0 0 0 0 0.127031066925795 0.0451109547678543 0 0.110815255779373 0 0.00390597844815164 0.00906589207279234 0 0 0 0.00935187531247351 0 0 0 0 0.237673694208704
0 0 0 0 0 0 0 0 0 0 0 0 0 0 0 0 0 0 0 0 0 0 0 0 0 0 0 0 0 0 0 0 0 0 0 0 0 0 0 0 0 0 0 0 0 0 0 0 0 0 0 0 0 0 0 0 0 0 0 0 0 0 0 0 0 0 0 0 0 0 0 0 0 0 0 0 0 0 0 0 0 0 0 0 0 0 0 0 0 0 0 0 0 0 0 0 0 0 0 0 0 0 0 0 0 0 0 0 0 0 0 0 0 0 0 0 0 0 0 0 0 0 0 0 0 0 0 0 0 0 0 0 0 0 0 0 0 0 0 0 0 0 0 0 0 0 0 0 0 0 0 0 0 0 0 0 0 0 0 0 0 0 0 0 0 0 0 0 0 0 0 0 0 0 0 0 0 0 0 0 0 0 0 0 0 0 0 0 0.0478934202783418 0 0 0 0 0 0 0 0.05880215738161 0 0 0 0 0 0 0 0 0 0 0 0 0 0 0 0 0 0 0.285049900482906 0 0 0 0 0 0 0 0 0 0 0 0.0326583909099247 0 0 0 0 0 0 0 0 0 0 0 0 0 0 0 0 0 0 0 0 0 0 0 0 0 0 0 0 0 0 0 0 0 0 0 0 0 0 0 0 0 0 0 0 0 0 0 0 0 0 0 0 0 0 0 0 0 0 0 0 0 0 0 0 0 0 0 0 0 0 0 0 0 0 0 0.0319054418335678 0.0279496998955433 0 0.441784177525548 0 0 0.010056290753051 0 0 0 0 0 0 0 0 0.0639005209395071
0 0 0 0 0 0 0 0 0 0 0 0 0 0 0 0 0 0 0 0 0 0 0 0 0 0 0 0 0 0 0 0 0 0 0 0 0 0 0 0 0 0 0 0 0 0 0 0 0 0 0 0 0 0 0 0 0 0 0 0 0 0 0 0 0 0 0 0 0 0 0 0 0 0 0 0 0 0 0 0 0 0 0 0 0 0 0 0 0 0 0 0 0 0 0 0 0 0 0 0 0 0 0 0 0 0 0 0 0 0 0 0 0 0 0 0 0 0 0 0 0 0 0 0 0 0 0 0 0 0 0 0 0 0 0 0 0 0 0 0 0 0 0 0 0 0 0 0 0 0 0 0 0 0 0 0 0 0 0 0 0 0 0 0 0 0 0 0 0 0 0 0 0 0 0 0.0160117015093324 0.0587649060520653 0 0 0 0 0 0 0 0 0 0 0 0 0 0 0 0 0 0 0 0 0 0 0 0 0 0 0 0 0 0 0 0 0 0 0 0.134030472529946 0 0 0.163558013082343 0 0 0 0 0 0.0735871265696968 0 0 0 0 0 0 0 0 0 0 0 0 0 0 0 0 0 0 0 0 0 0 0 0 0 0 0 0 0 0 0 0 0 0 0 0 0 0 0 0 0 0 0 0 0 0 0 0 0 0 0 0.0483076200384691 0 0 0 0 0 0 0 0 0 0 0 0 0 0 0 0 0 0 0 0 0 0 0 0 0 0 0 0 0 0.425823613627471 0 0 0 0 0 0.0799165465906764 0 0 0 0 0 0 0 0 0
0 0 0 0 0 0 0 0 0 0 0 0 0 0 0 0 0 0 0 0 0 0 0 0 0 0 0 0 0 0 0 0 0 0 0 0 0 0 0 0 0 0 0 0 0 0 0 0 0 0 0 0 0 0 0 0 0 0 0 0 0 0 0 0 0 0 0 0 0 0 0 0 0 0 0 0 0 0 0 0 0 0 0 0 0 0 0 0 0 0 0 0 0 0 0 0 0 0 0 0 0 0 0 0 0 0 0 0 0 0 0 0 0 0 0 0 0 0 0 0 0 0 0 0 0 0 0 0 0 0 0 0 0 0 0 0 0 0 0 0 0 0 0 0 0 0 0 0 0 0 0 0 0 0 0 0 0 0 0 0 0 0 0 0 0 0 0 0 0 0 0 0 0 0 0 0 0 0 0 0.00723600321856604 0 0 0 0 0 0 0 0 0 0 0 0 0 0.189528420787935 0 0 0.105183774445198 0 0 0 0 0 0 0 0 0 0 0 0 0 0 0 0 0 0 0 0 0 0 0 0.118619303418577 0 0 0.186548863975676 0 0 0 0 0 0.0204906732231866 0.0611429364811083 0 0 0 0 0 0 0 0 0 0 0 0 0 0 0 0 0 0 0 0 0.0159199352687509 0 0 0 0 0 0 0 0 0 0 0 0 0 0 0 0 0 0 0 0 0 0 0 0 0 0 0 0 0 0 0 0 0 0 0.0444651681860435 0 0 0 0 0 0.0064756032340103 0 0 0 0 0 0 0 0 0 0 0 0 0 0 0 0.120524503921685 0 0.123864813839264 0 0 0 0 0 0 0 0
0 0 0 0 0 0 0 0 0 0 0 0 0 0 0 0 0 0 0 0 0 0 0 0 0 0 0 0 0 0 0 0 0 0 0 0 0 0 0 0 0 0 0 0 0 0 0 0 0 0 0 0 0 0 0 0 0 0 0 0 0 0 0 0 0 0 0 0 0 0 0 0 0 0 0 0 0 0 0 0 0 0 0 0 0 0 0 0 0 0 0 0 0 0 0 0 0 0 0 0 0 0 0 0 0 0 0 0 0 0 0 0 0 0 0 0 0 0 0 0 0 0 0 0 0 0 0 0 0 0 0 0 0 0 0 0 0 0 0 0 0 0 0 0 0 0 0 0 0 0 0 0 0 0 0 0 0 0 0 0 0 0 0 0 0 0 0 0 0 0 0 0 0.150552297351087 0 0 0 0 0 0 0 0 0 0 0 0 0 0 0 0 0 0 0 0 0 0 0 0 0 0 0 0 0 0 0 0 0 0 0 0 0 0 0 0 0 0 0 0 0 0 0 0.391107789919739 0 0 0 0 0 0 0 0 0 0.458339912729174 0 0 0 0 0 0 0 0 0 0 0 0 0 0 0 0 0 0 0 0 0 0 0 0 0 0 0 0 0 0 0 0 0 0 0 0 0 0 0 0 0 0 0 0 0 0 0 0 0 0 0 0 0 0 0 0 0 0 0 0 0 0 0 0 0 0 0 0 0 0 0 0 0 0 0 0 0 0 0 0 0 0 0 0 0 0 0 0
0 0 0 0 0 0 0 0 0 0 0 0 0 0 0 0 0 0 0 0 0 0 0 0 0 0 0 0 0 0 0 0 0 0 0 0 0 0 0 0 0 0 0 0 0 0 0 0 0 0 0 0 0 0 0 0 0 0 0 0 0 0 0 0 0 0 0 0 0 0 0 0 0 0 0 0 0 0 0 0 0 0 0 0 0 0 0 0 0 0 0 0 0 0 0 0 0 0 0 0 0 0 0 0 0 0 0 0 0 0 0 0 0 0 0 0 0 0 0 0 0 0 0 0 0 0 0 0 0 0 0 0 0 0 0 0 0 0 0 0 0 0 0 0 0 0 0 0 0 0 0 0 0 0 0 0 0 0 0 0 0 0 0.0603507426346325 0 0 0 0 0 0 0 0 0 0 0 0 0 0 0 0 0.0638101878008997 0 0 0 0 0.0502991255150467 0 0 0 0 0 0.0903937314255975 0 0 0 0 0 0 0 0 0 0.0153739236667213 0 0 0 0 0 0 0.00476510283254312 0 0 0 0 0 0 0 0 0 0 0.0842116575439762 0.0631935989972492 0 0 0 0.021001766154624 0.0268187745829868 0 0 0 0 0.036025789788827 0.225642982809077 0 0 0 0 0 0 0 0 0 0 0 0 0 0 0 0.00387164605144128 0 0 0 0 0 0 0 0 0 0 0 0 0 0 0 0 0 0 0 0 0 0 0 0 0 0 0 0 0 0 0 0 0 0 0 0 0 0 0 0.0335260996365345 0 0 0 0 0 0.156383254457239 0 0 0 0 0.00877960511727711 0 0 0 0 0 0 0 0 0 0 0.0462336421409305 0.00931836884439687 0 0 0 0 0 0 0 0 0
0 0 0 0 0 0 0 0 0 0 0 0 0 0 0 0 0 0 0 0 0 0 0 0 0 0 0 0 0 0 0 0 0 0 0 0 0 0 0 0 0 0 0 0 0 0 0 0 0 0 0 0 0 0 0 0 0 0 0 0 0 0 0 0 0 0 0 0 0 0 0 0 0 0 0 0 0 0 0 0 0 0 0 0 0 0 0 0 0 0 0 0 0 0 0 0 0 0 0 0 0 0 0 0 0 0 0 0 0 0 0 0 0 0 0 0 0 0 0 0 0 0 0 0 0 0 0 0 0 0 0 0 0 0 0 0 0 0 0 0 0 0 0 0 0 0 0 0 0 0 0 0 0 0 0 0 0 0 0 0 0 0 0.122818620743619 0 0 0 0 0 0 0 0 0 0 0 0 0 0.155640822736886 0 0 0.0223389704797686 0 0 0 0 0 0 0 0 0 0 0 0 0 0 0 0 0 0 0 0 0 0 0 0 0 0 0 0 0 0 0 0 0.122057782004877 0 0 0 0 0.39118534540668 0 0 0 0 0 0 0 0 0 0 0 0 0 0 0 0 0 0 0 0 0 0 0 0 0 0 0 0 0 0 0 0 0 0 0 0 0 0 0 0 0 0 0 0 0 0 0 0 0 0 0 0 0 0 0 0 0 0 0 0 0 0 0 0 0.0948352840510842 0 0 0 0 0 0 0 0 0 0 0 0 0 0 0 0 0 0 0 0 0.0911231745770854 0 0 0 0 0 0 0 0 0 0 0 0 0 0 0
0 0 0 0 0 0 0 0 0 0 0 0 0 0 0 0 0 0 0 0 0 0 0 0 0 0 0 0 0 0 0 0 0 0 0 0 0 0 0 0 0 0 0 0 0 0 0 0 0 0 0 0 0 0 0 0 0 0 0 0 0 0 0 0 0 0 0 0 0 0 0 0 0 0 0 0 0 0 0 0 0 0 0 0 0 0 0 0 0 0 0 0 0 0 0 0 0 0 0 0 0 0 0 0 0 0 0 0 0 0 0 0 0 0 0 0 0 0 0 0 0 0 0 0 0 0 0 0 0 0 0 0 0 0 0 0 0 0 0 0 0 0 0 0 0 0 0 0 0 0 0 0 0 0 0 0 0 0.0333098989607297 0 0 0 0 0.0553600288956052 0 0 0 0 0 0 0 0 0 0 0 0 0 0 0 0 0 0 0 0 0.242061472506402 0 0 0 0 0 0 0 0 0 0.0357814820910619 0 0 0 0 0 0 0 0 0 0 0 0 0 0 0 0 0 0 0 0.079223543474168 0 0 0 0 0 0 0 0 0 0 0 0 0 0 0 0 0.0955897045492079 0.129798993847889 0.0641658077806327 0 0.0782957940834837 0 0 0 0 0 0 0 0 0 0 0 0 0 0 0 0 0 0 0 0 0 0 0 0 0 0 0 0 0 0 0 0 0 0 0 0 0 0 0 0 0 0 0 0 0 0 0 0 0 0 0 0 0 0 0 0 0 0.0895727372018578 0 0.0968405366089612 0 0 0 0 0 0 0 0 0 0 0 0 0 0 0 0 0 0 0 0 0 0 0 0
0 0 0 0 0 0 0 0 0 0 0 0 0 0 0 0 0 0 0 0 0 0 0 0 0 0 0 0 0 0 0 0 0 0 0 0 0 0 0 0 0 0 0 0 0 0 0 0 0 0 0 0 0 0 0 0 0 0 0 0 0 0 0 0 0 0 0 0 0 0 0 0 0 0 0 0 0 0 0 0 0 0 0 0 0 0 0 0 0 0 0 0 0 0 0 0 0 0 0 0 0 0 0 0 0 0 0 0 0 0 0 0 0 0 0 0 0 0 0 0 0 0 0 0 0 0 0 0 0 0 0 0 0 0 0 0 0 0 0 0 0 0 0 0 0 0 0 0 0 0 0 0 0 0 0 0 0 0 0 0 0 0 0 0 0 0 0 0 0 0.00774265936548101 0 0.0140330853260471 0 0 0 0 0 0 0 0 0 0 0 0 0 0 0 0 0 0 0 0.0119788785458775 0 0 0.0115028082766137 0 0.0153754937754233 0 0 0 0 0 0 0 0 0 0 0 0 0 0 0 0 0 0 0 0 0 0.171796170517702 0 0.0272433081221147 0 0 0 0 0 0 0 0 0.0500533449195319 0.0429487911423827 0 0 0 0 0 0 0 0 0 0 0 0 0 0.0269298512323135 0.0183472382804176 0.00974200761119742 0 0 0 0.0439223005278696 0.191810525160001 0 0.0138208783436952 0 0.0209110875217965 0 0 0 0 0 0 0 0 0 0 0 0 0 0 0 0 0 0 0 0 0 0 0 0 0 0 0 0 0 0 0 0 0 0 0 0 0.00606700920429482 0 0 0 0 0 0.0148154126366151 0 0 0 0 0 0.0226220308417532 0 0.0386757886835477 0 0 0.170731717033671 0 0 0 0 0 0 0 0 0.0689296129316535
0 0 0 0 0 0 0 0 0 0 0 0 0 0 0 0 0 0 0 0 0 0 0 0 0 0 0 0 0 0 0 0 0 0 0 0 0 0 0 0 0 0 0 0 0.0612575085007564 0 0 0 0 0 0 0 0 0 0 0 0 0 0 0 0 0 0 0 0 0 0 0 0 0 0 0 0 0 0 0 0 0 0 0 0 0 0 0 0 0 0 0 0 0 0 0 0 0 0 0 0 0 0 0 0 0 0 0 0 0 0 0 0 0 0 0 0 0 0 0 0 0 0 0 0 0 0 0 0 0 0 0 0.00746560213599727 0 0 0 0 0 0 0 0 0 0 0 0 0 0 0 0 0 0 0 0 0 0 0 0 0 0 0 0 0 0 0 0 0 0 0 0 0 0 0.00593926796112092 0.026840260251303 0.00642166343917524 0.146686747402976 0.164503854617005 0 0 0 0 0 0 0 0 0.0476879966529813 0 0 0.00126722482135945 0.00963364076940387 0 0 0 0 0.00510949404893409 0.0722236305413415 0 0 0 0 0 0 0.00205023636887313 0 0.0180142685437704 0 0 0.0144853656496471 0.0199126593202924 0.0508860809513067 0.223616136343288 0.00514966438700955 0 0 0 0 0 0 0 0 0 0 0 0 0 0.0108835077814198 0 0 0 0 0 0 0 0 0 0 0 0 0 0 0 0.00186167384811653 0 0 0 0 0 0 0 0 0 0 0 0 0 0 0 0 0 0 0 0 0.00364992078247647 0.00298558553087004 0 0 0 0 0.00296771749994536 0.00307333262395184 0 0 0 0.00361829983033799 0 0 0 0 0 0 0 0 0 0 0 0 0 0 0 0.0661907209509403 0 0 0 0 0 0 0 0 0 0 0 0 0 0 0 0.00610636748427207 0.00282888639456091 0 0 0 0.00309064790777914 0 0 0 0 0 0 0 0 0 0 0.003592036658788 0 0
0 0 0 0 0 0 0 0 0 0 0 0 0 0 0 0 0 0 0 0 0 0 0 0 0 0 0 0 0 0 0 0 0 0 0 0 0 0 0 0 0 0 0 0 0 0 0 0 0 0 0 0 0 0 0 0 0 0 0 0 0 0 0 0 0 0 0 0 0 0 0 0 0 0 0 0 0 0 0 0 0 0 0 0 0 0 0 0 0 0 0 0 0 0 0 0 0 0 0 0 0 0 0 0 0 0 0 0 0 0 0 0 0 0 0 0 0 0 0 0 0 0 0 0 0 0 0 0 0 0 0 0 0 0 0 0 0 0 0 0 0 0 0 0 0 0 0 0 0 0 0 0 0 0 0 0 0 0.0299160085975 0 0 0 0 0.0401686510932935 0 0 0 0 0 0 0 0 0 0 0 0 0 0 0 0 0 0 0 0 0.125377481607887 0 0 0 0 0 0 0 0 0 0.0245378497485112 0 0 0 0 0 0 0 0 0 0 0 0 0 0 0 0 0 0 0 0 0.072963607171062 0 0 0 0 0 0 0 0 0 0 0 0 0 0 0 0 0 0 0 0 0 0 0 0 0.0802025698689386 0 0 0 0 0 0 0 0 0 0 0 0 0 0 0 0 0 0 0 0 0 0 0 0 0 0 0 0 0 0 0 0 0 0 0 0 0 0 0 0 0 0 0 0 0 0 0 0 0 0 0 0 0.0430820238344073 0.203679554983051 0.354962809273967 0 0 0 0 0 0.0251094438213826 0 0 0 0 0 0 0 0 0 0 0 0 0 0 0 0 0 0
0 0 0 0 0 0 0 0 0 0 0 0 0 0 0 0 0 0 0 0 0 0 0 0 0 0 0 0 0 0 0 0 0 0 0 0 0 0 0 0 0 0 0 0 0 0 0 0 0 0 0 0 0 0 0 0 0 0 0 0 0 0 0 0 0 0 0 0 0 0 0 0 0 0 0 0 0 0 0 0 0 0 0 0 0 0 0 0 0 0 0 0 0 0 0 0 0 0 0 0 0 0 0 0 0 0 0 0 0 0 0 0 0 0 0 0 0 0 0 0 0 0 0 0 0 0 0 0 0 0 0 0 0 0 0 0 0 0 0 0 0 0 0 0 0 0 0 0 0 0 0 0 0 0 0 0 0 0 0 0 0 0 0 0 0 0 0 0 0 0 0 0 0 0 0 0 0 0 0 0 0 0 0 0 0 0 0 0 0 0 0 0 0 0 0 0 0 0 0 0 0 0 0 0 0 0 0 0 0 0 0 0 0 0 0 0 0 0 0 0 0 0 0 0 0 0 0 0.754443035125581 0 0 0 0 0 0 0 0 0 0 0 0 0 0 0 0 0 0 0 0 0 0 0 0 0 0 0 0 0 0 0 0 0 0 0 0 0 0 0 0 0 0 0 0 0 0 0 0 0 0 0 0 0 0 0 0 0 0 0 0 0 0 0 0 0 0 0 0 0 0 0 0 0 0 0 0.0655877217349712 0 0 0 0 0.10207230442801 0.0778969387114376 0 0 0 0 0 0 0 0 0
0 0 0 0 0 0 0 0 0 0 0 0 0 0 0 0 0 0 0 0 0 0 0 0 0 0 0 0 0 0 0 0 0 0 0 0 0 0 0 0 0 0 0 0 0 0 0 0 0 0 0 0 0 0 0 0 0 0 0 0 0 0 0 0 0 0 0 0 0 0 0 0 0 0 0 0 0 0 0 0 0 0 0 0 0 0 0 0 0 0 0 0 0 0 0 0 0 0 0 0 0 0 0 0 0 0 0 0 0 0 0 0 0 0 0 0 0 0 0 0 0 0 0 0 0 0 0 0 0 0 0 0 0 0 0 0 0 0 0 0 0 0 0 0 0 0 0 0 0 0 0 0 0 0 0 0 0 0 0 0 0 0 0 0 0 0 0 0 0 0 0 0 0 0 0 0 0 0 0 0 0 0 0 0 0 0 0 0 0 0 0 0 0 0 0 0 0.119383637523215 0 0 0 0 0 0 0 0 0 0 0 0 0 0 0 0 0 0 0 0.129768980044108 0 0 0 0 0 0 0 0 0 0.562332246857803 0 0 0 0 0 0 0 0 0 0 0 0 0 0 0 0 0 0 0 0 0 0 0 0 0 0 0 0 0 0 0 0 0 0 0 0 0 0 0 0 0 0 0 0 0 0 0 0 0 0 0 0 0 0 0 0 0 0 0 0 0 0 0 0 0 0 0 0 0 0 0 0 0 0 0 0 0.0819629321038396 0 0 0 0 0 0.106552203471034 0 0 0 0 0 0 0 0 0
0 0 0 0 0 0 0 0 0 0 0 0 0 0 0 0 0 0 0 0 0 0 0 0 0 0 0 0 0 0 0 0 0 0 0 0 0 0 0 0 0 0 0 0 0 0 0 0 0 0 0 0 0 0 0 0 0 0 0 0 0 0 0 0 0 0 0 0 0 0 0 0 0 0 0 0 0 0 0 0 0 0 0 0 0 0 0 0 0 0 0 0 0 0 0 0 0 0 0 0 0 0 0 0 0 0 0 0 0 0 0 0 0 0 0 0 0 0 0 0 0 0 0 0 0 0 0 0 0 0 0 0 0 0 0 0 0 0 0 0 0 0 0 0 0 0 0 0 0 0 0 0 0 0 0 0 0 0 0 0 0 0 0 0 0 0 0 0 0 0 0 0 0 0 0 0 0 0 0 0 0 0 0 0 0 0 0 0 0 0 0 0 0 0 0 0 0 0 0 0.208518833011268 0 0 0 0 0.379787799342069 0 0 0 0 0 0 0 0 0 0 0 0 0 0 0 0 0 0 0 0 0 0 0 0 0 0.138391453109079 0 0 0.138550090822977 0 0 0 0 0 0 0 0 0 0 0 0 0 0 0 0 0 0 0 0 0 0.0268844428723726 0 0 0 0 0 0 0 0 0 0 0 0 0 0 0 0 0 0 0 0 0 0 0 0 0 0 0 0 0 0 0 0 0 0 0 0 0 0 0 0 0 0 0 0 0 0 0 0 0 0 0 0 0 0.0387606798884555 0 0 0 0.069106700953779 0 0 0 0 0
0 0 0 0 0 0 0 0 0 0 0 0 0 0 0 0 0 0 0 0 0 0 0 0 0 0 0 0 0 0 0 0 0 0 0 0 0 0 0 0 0 0 0 0 0 0 0 0 0 0 0 0 0 0 0 0 0 0 0 0 0 0 0 0 0 0 0 0 0 0 0 0 0 0 0 0 0 0 0 0 0 0 0 0 0 0 0 0 0 0 0 0 0 0 0 0 0 0 0 0 0 0 0 0 0 0 0 0 0 0 0 0 0 0 0 0 0 0 0 0 0 0 0 0 0 0 0 0 0 0 0 0 0 0 0 0 0 0 0 0 0 0 0 0 0 0 0 0 0 0 0 0 0 0 0 0 0 0 0 0 0 0 0.0813574493700125 0 0 0 0 0 0 0 0 0 0 0 0 0 0 0 0 0 0 0 0 0 0 0 0 0 0 0 0 0 0 0.0201508911773931 0.00585267885801417 0 0 0 0.012162497000761 0 0.0403110428746287 0 0 0 0 0 0 0.0156157661019273 0 0 0 0 0 0.077832146668316 0 0 0 0 0.026711542265234 0 0.0661514549737497 0 0 0.0708524662375973 0 0 0 0 0 0 0.226894345107573 0 0.0353316981586434 0 0 0 0 0 0 0 0 0 0 0 0 0.0117978948465482 0.00776186225456395 0 0 0 0 0.0172008187212133 0 0 0 0.00810716850393447 0 0 0 0 0 0 0 0 0 0 0 0 0 0 0 0 0 0 0 0 0 0 0 0 0 0 0 0 0 0 0 0 0 0 0 0 0.109368835230053 0 0 0 0 0.0585521678800536 0 0 0 0 0 0 0 0 0 0 0 0.107987273769783 0 0 0 0 0 0 0 0 0
0 0 0 0 0 0 0 0 0 0 0 0 0 0 0 0 0 0 0 0 0 0 0 0 0 0 0 0 0 0 0 0 0 0 0 0 0 0 0 0 0 0 0 0 0.0116822307653708 0 0 0 0 0 0 0 0 0 0 0 0 0 0 0 0 0 0 0 0 0 0 0 0 0 0 0 0 0 0 0 0 0 0 0 0 0 0 0 0 0 0 0 0 0 0 0 0 0 0 0 0 0 0 0 0 0 0 0 0 0 0 0 0 0 0 0 0 0 0 0 0 0 0 0 0 0 0 0 0 0 0 0 0 0 0 0 0 0 0 0 0 0 0 0 0 0 0 0 0 0 0 0 0 0 0 0 0 0 0 0 0 0 0 0 0 0 0 0 0 0 0 0 0 0 0 0 0 0 0 0 0 0 0 0 0 0 0 0 0 0 0 0 0 0 0 0 0 0 0.00442399405619434 0 0 0 0.00958467866869436 0 0.0272572305171575 0 0 0 0 0 0 0.010839441815258 0 0 0 0 0 0.104432883240828 0 0 0 0 0.0438118704910223 0.0747468607855529 0.227745858633695 0 0.0354076189785586 0.0334176246759023 0 0 0 0 0.0316139748992672 0.12471722475838 0 0 0.0340921432619575 0 0.0997606560620728 0 0 0 0 0 0 0 0 0 0 0.00825783985595664 0.00631811279555868 0 0 0 0 0.00908318050135153 0 0 0 0.00474260197356311 0 0 0 0 0 0 0 0 0 0 0 0 0 0 0 0 0 0 0 0 0 0 0 0 0 0 0 0 0 0 0 0 0 0 0 0 0 0 0 0 0.00538743044871979 0.0382667097928367 0 0 0 0 0 0 0 0 0 0 0.0224982866986973 0.0319115463234045 0 0 0 0 0 0 0 0 0
0 0 0 0 0 0 0 0 0 0 0 0 0 0 0 0 0 0 0 0 0 0 0 0 0 0 0 0 0 0 0 0 0 0 0 0 0 0 0 0 0.0115104222237517 0 0 0 0 0 0 0.0196115202595587 0 0 0 0 0 0 0 0 0 0 0 0 0 0 0 0 0 0 0 0 0 0 0 0 0 0 0 0 0 0 0 0 0 0 0 0 0 0 0 0 0 0 0 0 0 0 0 0 0 0 0 0 0 0 0 0 0 0 0 0 0 0 0 0 0 0 0 0 0 0 0 0 0 0 0 0 0 0 0 0.00842959493554296 0.0164263513304045 0 0 0 0 0 0 0 0 0 0 0 0 0 0 0 0 0 0 0 0 0 0 0 0 0 0 0 0 0 0 0 0 0 0.010638664456689 0 0 0 0 0 0 0 0 0 0 0 0 0 0 0 0 0 0 0 0 0.15248622883148 0 0 0 0 0.0335787906061746 0.00510410825579021 0 0.0189191504262569 0 0.00735652329451898 0 0 0 0 0 0 0 0 0 0 0 0 0 0 0 0 0 0 0 0 0 0 0 0 0 0 0 0 0.0638812173057756 0 0 0 0 0 0 0 0 0 0.0598805553090593 0 0 0 0.0205455653200277 0.00503267957850165 0 0.0334857745657143 0 0.153183356962417 0 0 0 0 0 0.00760883123781981 0 0 0.0170238138553717 0 0.00605985244682329 0.0104494615666059 0 0.00401172377851378 0.00686195020745307 0.0431804507895221 0 0 0 0 0 0 0 0 0 0 0 0 0 0 0 0 0 0 0 0 0 0 0 0 0 0 0 0 0 0 0 0 0 0 0.0449747887939997 0 0.0273576589589169 0 0 0 0 0 0.142002848659979 0 0 0 0 0.0104852854837072 0 0 0 0.0120101638710427 0 0 0 0 0 0 0 0 0.0479026666885811
0 0 0 0 0 0 0 0 0 0 0 0 0 0 0 0 0 0 0 0 0 0 0 0 0 0 0 0 0 0 0 0 0 0 0 0 0 0 0 0 0 0 0 0 0 0 0 0 0 0 0 0 0 0 0 0 0 0 0 0 0 0 0 0 0 0 0 0 0 0 0 0 0 0 0 0 0 0 0 0 0 0 0 0 0 0 0 0 0 0 0 0 0 0 0 0 0 0 0 0 0 0 0 0 0 0 0 0 0 0 0 0 0 0 0 0 0 0 0 0 0 0 0 0 0 0 0 0 0 0 0 0 0 0 0 0 0 0 0 0 0 0 0 0 0 0 0 0 0 0 0 0 0 0 0 0 0 0 0 0 0 0 0 0 0 0 0 0 0 0 0 0 0 0 0 0 0 0 0 0 0 0 0 0.0492987961805614 0 0 0.0332717847686458 0 0 0 0 0 0 0 0 0 0 0 0 0 0 0 0 0.0360282001929804 0 0 0 0 0 0 0 0 0 0.426223218867083 0 0 0 0 0 0 0 0 0.0722546231728518 0 0 0 0 0 0 0.0590396328820276 0.103640780601835 0.137008003023942 0 0 0.0440551016105459 0 0 0 0 0 0 0 0 0 0 0 0 0 0 0 0 0 0 0 0 0 0 0 0 0 0 0 0 0 0 0 0 0 0 0 0 0 0 0 0 0 0 0 0 0 0 0 0 0 0 0 0 0 0 0 0 0 0.0391798586995269 0 0 0 0 0 0 0 0 0 0 0 0 0 0 0 0 0 0 0 0 0 0 0 0 0 0
0 0 0 0 0 0 0 0 0 0 0 0 0 0 0 0 0 0 0 0 0 0 0 0 0 0 0 0 0 0 0 0 0 0 0 0 0 0 0 0 0 0 0 0 0.0405985081793801 0 0 0 0 0.0500679215598425 0 0 0 0 0 0 0 0 0 0 0 0 0 0 0 0 0 0 0 0 0 0 0 0 0.0922109914165196 0 0 0 0.0305535535219635 0 0 0 0 0 0 0 0 0 0 0 0 0 0 0 0.032212880261711 0 0 0 0 0 0 0 0 0 0 0 0 0 0 0 0 0 0 0 0 0 0 0 0 0 0 0 0 0 0 0 0 0 0 0 0 0 0 0 0 0 0 0 0 0 0 0 0 0 0 0 0 0 0 0 0 0 0 0 0 0 0 0 0 0 0 0 0 0 0 0 0 0 0 0 0 0 0 0 0 0 0 0 0 0 0 0 0 0 0 0 0 0 0 0 0 0 0 0 0 0 0 0 0 0 0 0 0 0 0 0 0.111711430064679 0 0 0.221947720847783 0.0787848120592337 0 0 0 0 0 0 0 0 0 0 0 0 0 0 0 0 0 0.156305372921577 0 0 0 0 0 0.185606809167311 0 0 0 0 0 0 0 0 0 0 0 0 0 0 0 0 0 0 0 0 0 0 0 0 0 0 0 0 0 0 0 0 0 0 0 0 0 0 0 0 0 0 0 0 0 0 0 0 0 0 0 0 0 0 0 0 0 0 0 0 0 0 0 0 0 0 0 0 0 0 0 0 0 0 0 0 0 0 0 0 0 0 0 0
0 0 0 0 0 0 0 0 0 0 0 0 0 0 0 0 0 0 0 0 0 0 0 0 0 0 0 0 0 0 0 0 0 0 0 0 0 0 0 0 0 0 0 0 0.125580566626709 0 0 0 0 0 0 0 0 0 0 0 0 0 0 0 0 0 0 0 0 0 0 0 0 0 0 0 0 0 0 0 0 0 0 0 0 0 0 0 0 0 0 0 0 0 0 0 0 0 0 0 0 0 0 0 0 0 0 0 0 0 0 0 0 0 0 0 0 0 0 0 0 0 0 0 0 0 0 0 0 0 0 0 0 0 0 0 0 0 0 0 0 0 0 0 0 0 0 0 0 0 0 0 0 0 0 0 0 0 0 0 0 0 0 0 0 0 0 0 0 0 0 0 0 0 0 0 0 0 0.117251880785383 0 0 0 0 0 0 0 0 0 0 0 0 0 0 0 0 0 0 0 0 0 0 0 0 0 0 0 0 0 0 0 0 0 0 0 0 0 0 0.0987384259245332 0 0 0 0 0 0 0 0 0.105595261058181 0 0 0 0 0 0 0 0.363228308074754 0 0.0527643057044353 0.136841251826004 0 0 0 0 0 0 0 0 0 0 0 0 0 0 0 0 0 0 0 0 0 0 0 0 0 0 0 0 0 0 0 0 0 0 0 0 0 0 0 0 0 0 0 0 0 0 0 0 0 0 0 0 0 0 0 0 0 0 0 0 0 0 0 0 0 0 0 0 0 0 0 0 0 0 0 0 0 0 0 0 0 0 0 0 0
0 0 0 0 0 0 0 0 0 0 0 0 0 0 0 0 0 0 0 0 0 0 0 0 0 0 0 0 0 0 0 0 0 0 0 0 0 0 0 0 0 0 0 0 0 0 0 0 0 0 0 0 0 0 0 0 0 0 0 0 0 0 0 0 0 0 0 0 0 0 0 0 0 0 0 0 0 0 0 0 0 0 0 0 0 0 0 0 0 0 0 0 0 0 0 0 0 0 0 0 0 0 0 0 0 0 0 0 0 0 0 0 0 0 0 0 0 0 0 0 0 0 0 0 0 0 0 0 0 0 0 0 0 0 0 0 0 0 0 0 0 0 0 0 0 0 0 0 0 0 0 0 0 0 0 0 0 0 0 0 0 0 0 0 0 0 0 0 0 0.0121247248731756 0 0.0167628442048269 0 0 0 0 0 0 0 0 0 0 0 0 0 0 0 0 0 0 0 0.0150167146001574 0 0 0 0 0 0 0 0 0 0 0 0 0 0 0 0 0 0 0 0 0 0 0 0 0 0 0 0 0 0 0 0 0 0 0 0 0 0 0 0 0 0 0 0 0 0 0 0 0 0 0 0 0 0 0.121582662728908 0 0.132242399849985 0.0609173780110524 0.142376473425614 0.0336815777143039 0 0.196477087791919 0 0.0489059513932375 0.158306154601658 0.0330228677549759 0 0 0 0 0 0 0 0 0 0 0 0 0 0 0 0 0 0 0 0 0 0 0 0 0 0 0 0 0 0 0 0 0 0 0 0 0 0 0 0 0 0 0.00771823924444522 0 0 0 0 0 0 0 0 0.0208649238057409 0 0 0 0 0 0 0 0 0
0 0 0 0 0 0 0 0 0 0 0 0 0 0 0 0 0 0 0 0 0 0 0 0 0 0 0 0 0 0 0 0 0 0 0 0 0 0 0 0 0 0 0 0 0 0 0 0 0 0 0 0 0 0 0 0 0 0 0 0 0 0 0 0 0 0 0 0 0 0 0 0 0 0 0 0 0.00196565024215725 0 0 0 0 0 0 0 0 0 0 0 0 0 0 0 0 0 0 0 0 0 0 0 0 0 0 0 0 0 0 0 0 0 0 0 0 0 0 0 0 0 0 0 0 0 0 0 0 0 0 0 0 0 0 0 0 0 0 0 0 0 0 0 0 0 0 0 0 0 0 0 0 0 0 0 0 0 0 0 0 0 0 0 0 0 0 0 0 0 0 0 0 0 0.00345034351016964 0 0 0 0 0 0 0 0 0 0 0 0 0 0 0 0 0 0 0.00260381831646628 0 0 0 0 0 0 0 0.00297426896369857 0 0 0 0 0 0.00383485569835993 0 0.00336078452992271 0 0 0 0 0 0 0 0 0 0 0 0 0 0 0 0 0 0 0.00206202504195245 0 0 0 0 0 0 0.00688641965781205 0 0 0 0 0 0.106759256117526 0 0 0 0.00243177724016026 0 0.0018389604923305 0 0 0.00677631079511401 0.117261779479731 0.00648553465351627 0.00788649945181632 0.0291685840316845 0 0.00785420663380195 0.105104465596955 0 0.0213922102460685 0.0297783717818223 0.289179868374761 0 0.0415019477169757 0.0226720613528397 0 0 0 0 0 0 0 0 0 0 0 0 0 0 0 0 0 0 0 0 0 0 0 0 0 0 0 0 0 0 0 0 0 0 0 0 0 0 0 0.0199806845351181 0.150875606105559 0 0 0 0 0 0 0 0.0033193178072518 0 0.00259439162642939 0 0 0 0 0 0 0
0 0 0 0 0 0 0 0 0 0 0 0 0 0 0 0 0 0 0 0 0 0 0 0 0 0 0 0 0 0 0 0 0 0 0 0 0 0 0 0 0 0 0 0 0 0 0 0 0 0 0 0 0 0 0 0 0 0 0 0 0 0 0 0 0 0 0 0 0 0 0 0 0 0 0 0 0 0 0 0 0 0 0 0 0 0 0 0 0 0 0 0 0 0 0 0 0 0 0 0 0 0 0 0 0 0 0 0 0 0 0 0 0 0 0 0 0 0 0 0 0 0 0 0 0 0 0 0 0 0 0 0 0 0 0 0 0 0 0 0 0 0 0 0 0 0 0 0 0 0 0 0 0 0 0 0 0 0 0 0 0 0 0 0 0 0 0 0 0 0 0 0 0 0 0 0 0 0 0 0 0 0 0 0 0 0 0 0 0.00157106605097836 0 0 0 0 0 0 0 0 0 0 0 0 0 0 0.00112788387393484 0 0.00170383742085608 0 0 0 0 0 0 0 0 0 0 0 0 0 0 0 0 0 0 0 0 0 0 0 0 0 0.00235613321324055 0 0 0 0 0.149118219799961 0 0 0 0 0.00162088691087285 0 0 0 0 0 0.218376944749875 0.0221194765105237 0.00303042008399447 0.00998346341514894 0 0.00469110503659319 0.0503052184638141 0.0337536027890015 0.00282661506714724 0.0442661674945574 0.14550299797416 0.00846193712588969 0.0390824007292416 0.00802829715265202 0 0 0 0 0 0 0 0 0 0 0 0 0 0 0 0 0 0 0 0 0 0 0 0 0 0 0 0 0 0 0 0 0 0 0 0 0 0 0.0965366725023851 0.0063257547614362 0.145991413986666 0 0 0 0.00321948488707021 0 0 0 0 0 0 0 0 0 0 0 0 0
0 0 0 0 0 0 0 0 0 0 0 0 0 0 0 0 0 0 0 0 0 0 0 0 0 0 0 0 0 0 0 0 0 0 0 0 0 0 0 0 0 0 0 0 0 0 0 0 0 0 0 0 0.00378483720416039 0 0 0 0 0 0 0 0 0 0 0 0 0 0 0 0 0 0 0 0 0 0 0 0 0 0 0 0 0 0.0885782604576947 0.00309052631200222 0.159912370385871 0 0 0 0 0 0 0 0 0 0 0 0 0 0 0 0 0 0 0 0 0 0 0 0 0 0 0 0 0 0 0 0 0 0 0 0 0 0 0 0 0 0 0 0 0 0 0 0 0 0 0 0 0 0 0 0 0 0 0 0 0 0 0 0 0 0 0 0 0 0 0 0 0 0 0 0 0 0 0 0 0 0 0 0 0 0 0 0 0 0 0 0 0 0 0 0 0 0 0 0 0 0 0 0 0 0 0.00743521029680537 0 0 0 0 0 0.154139416797703 0 0 0 0 0 0 0 0 0 0 0 0 0 0 0 0 0 0 0 0 0 0 0 0 0 0 0 0 0 0 0 0 0 0 0 0 0 0 0 0 0 0 0.0503742920129664 0 0.417658413397722 0.105688062857792 0 0 0 0 0 0 0 0 0 0 0 0 0 0 0 0 0 0 0 0 0 0 0 0 0 0 0 0 0 0 0 0 0 0 0 0 0 0 0 0 0 0 0 0 0 0 0 0 0 0 0 0.00933861027728269 0 0 0 0 0 0 0 0 0 0 0 0 0 0 0 0 0 0 0 0 0 0 0
0 0 0 0 0 0 0 0 0 0 0 0 0 0 0 0 0 0 0 0 0 0 0 0 0 0 0 0 0 0 0 0 0 0 0 0 0 0 0 0 0 0 0 0 0 0 0 0 0 0 0 0 0 0 0 0 0 0 0 0 0 0 0 0 0 0 0 0 0 0 0 0 0 0 0 0 0 0 0 0 0 0 0 0 0 0 0 0 0 0 0 0 0 0 0 0 0 0 0 0 0 0 0 0 0 0 0 0 0 0 0 0 0 0 0 0 0 0 0 0 0 0 0 0 0 0 0 0 0 0 0 0 0 0 0 0 0 0 0 0 0 0 0 0 0 0 0 0 0 0 0 0 0 0 0 0 0 0 0 0 0 0 0 0 0 0 0 0 0 0 0 0 0 0 0 0 0 0 0 0 0 0 0 0 0 0 0 0 0 0 0 0 0 0 0 0 0 0 0 0 0 0 0 0 0 0 0 0 0 0 0 0 0 0 0 0 0 0 0 0 0 0 0 0 0 0.058408381176824 0 0 0 0 0 0.0269696471518839 0 0 0 0 0 0 0 0 0.190505043590536 0.0308231500629111 0 0 0 0 0 0.00550753596523275 0 0 0 0 0 0 0 0 0.00588411962097516 0 0 0 0 0 0 0 0 0 0 0 0 0 0 0 0 0 0 0 0 0 0 0 0 0 0 0 0 0.17529043130465 0 0 0 0 0 0 0 0.298360085497279 0 0.208251605629708 0 0 0 0 0 0 0 0 0 0 0 0 0 0 0 0 0 0 0 0 0 0 0
0 0 0 0 0 0 0 0 0 0 0 0 0 0 0 0 0 0 0 0 0 0 0 0 0 0 0 0 0 0 0 0 0 0 0 0 0 0 0 0 0 0 0 0 0 0 0 0 0 0 0 0 0 0 0 0 0 0 0 0 0 0 0 0 0 0 0 0 0 0 0 0 0 0 0 0 0 0 0 0 0 0 0.0237993018726791 0 0.0583864924331885 0 0 0 0 0 0 0 0 0 0 0 0 0 0 0 0 0 0 0 0 0 0 0 0 0 0 0 0 0 0 0 0 0 0 0 0 0 0 0 0 0 0 0 0 0 0 0 0 0 0 0 0 0 0 0 0 0 0 0 0 0 0 0 0 0 0 0 0 0 0 0 0 0 0 0 0 0 0 0 0 0 0 0 0 0 0 0 0 0 0 0 0 0 0 0 0 0 0 0 0 0 0 0 0 0 0 0 0 0 0 0 0 0.115452141386482 0 0 0 0 0 0 0 0 0 0 0 0 0 0 0 0 0 0 0 0 0 0 0 0 0 0 0 0 0 0 0 0 0 0 0 0 0 0 0 0 0.0709856227630135 0.0937619317493081 0 0.00979879881398323 0.318409755814304 0.12935070234232 0 0 0 0 0 0 0 0 0 0 0 0 0 0 0 0 0 0 0 0 0 0 0 0 0 0 0 0 0 0 0 0 0 0 0 0 0 0 0 0 0 0 0 0 0 0 0 0 0 0.0311079646109235 0 0.148947288213797 0 0 0 0 0 0 0 0 0 0 0 0 0 0 0 0 0 0 0 0 0 0 0
0 0 0 0 0 0 0 0 0 0 0 0 0 0 0 0 0 0 0 0 0 0 0 0 0 0 0 0 0 0 0 0 0 0 0 0 0 0 0 0 0 0 0 0 0 0 0 0 0 0 0 0 0 0 0 0 0 0 0 0 0 0 0 0 0 0 0 0 0 0 0 0 0 0 0 0 0 0 0 0 0 0 0 0.0231009890102082 0.0129606996671034 0 0 0 0 0 0 0 0 0 0 0 0 0 0 0 0 0 0 0 0 0 0 0 0 0 0 0 0 0 0 0 0 0 0 0 0 0 0 0 0 0 0 0 0 0 0 0 0 0 0 0 0 0 0 0 0 0 0 0 0 0 0 0 0 0 0 0 0 0 0 0 0 0 0 0 0 0 0 0 0 0 0 0 0 0 0 0 0 0 0 0 0 0 0 0 0 0 0 0 0 0 0 0 0 0 0 0 0 0 0 0 0 0.0234073894710477 0 0 0 0 0 0 0 0 0 0 0 0 0 0 0 0 0 0 0 0 0 0 0 0 0 0 0 0 0 0 0 0 0 0.312150032327575 0 0 0 0 0.0147842807629386 0.0070551127045026 0 0.077985508228675 0.0503720538199709 0 0.0418577463949442 0.182933090089488 0 0 0 0 0 0 0 0 0 0 0 0 0 0 0 0 0 0 0 0 0 0 0 0 0 0 0 0 0 0 0 0 0 0 0 0 0 0 0 0 0 0 0 0 0 0 0 0 0 0 0 0.23968994870682 0 0 0 0 0.0137031488167268 0 0 0 0 0 0 0 0 0 0 0 0 0 0 0 0 0 0
0 0 0 0 0 0 0 0 0 0 0 0 0 0 0 0 0 0 0 0 0 0 0 0 0 0 0 0 0 0 0 0 0 0 0 0 0 0 0 0 0 0 0 0 0 0 0 0 0 0 0 0 0.00305966753734554 0 0 0 0 0 0 0 0 0 0 0 0 0 0 0 0 0 0 0 0 0 0 0 0 0 0 0 0 0.00326285219488154 0.0565859939305638 0.0134435754660899 0.108278008460972 0 0 0 0 0 0 0 0 0 0 0 0 0 0.00479404688502857 0 0 0 0 0 0 0 0 0 0 0 0 0 0 0 0 0 0 0 0 0 0 0 0 0 0 0 0 0 0 0 0 0 0 0 0 0 0 0 0 0 0 0 0 0 0 0 0 0 0 0 0 0 0 0 0 0 0 0 0 0 0 0 0 0 0 0 0 0 0 0.00690507918560588 0 0.0117058428603198 0 0 0 0 0 0 0 0 0 0 0 0 0 0 0 0.0104590797123472 0 0.00525929320527331 0 0.0288327953953559 0 0 0 0 0 0.0231439199748929 0 0 0 0 0 0 0 0 0 0 0 0 0 0 0 0 0 0 0 0 0 0 0 0 0 0 0 0 0 0 0 0 0 0 0 0 0 0 0 0 0.263520490737722 0 0.142566694567955 0.00364578236149032 0 0.273985926671402 0 0 0 0 0 0 0 0 0 0 0 0 0 0 0.00188977755486333 0 0 0 0 0 0 0 0 0 0 0 0 0 0 0 0 0 0 0 0 0 0 0 0 0 0.0146135017669099 0 0 0 0 0 0 0 0 0 0 0.0240476715309815 0 0 0 0 0 0 0 0 0 0 0 0 0 0 0 0 0 0 0 0 0 0 0
0 0 0 0 0 0 0 0 0 0 0 0 0 0 0 0 0 0 0 0 0 0 0 0 0 0 0 0 0 0 0 0 0 0 0 0.00332242636182294 0 0 0 0 0.00468933892132862 0.00135381228767523 0 0 0 0 0 0.00282547514512206 0 0 0 0 0.00708556148604411 0 0 0 0 0 0.0016798741148133 0 0 0 0 0 0 0 0 0 0 0 0 0 0 0 0.00158540560679958 0 0 0 0 0 0 0.00339412287788345 0.0164097209076278 0.0401959693800871 0.0214457177231977 0 0.00107854622029541 0 0 0 0 0 0 0 0 0 0.0058346366528612 0 0 0 0 0 0 0 0 0 0 0 0 0 0 0 0 0 0 0 0 0 0 0 0 0 0 0 0 0 0 0 0.00415909188619657 0 0 0 0 0 0 0 0 0 0 0 0 0 0 0 0 0 0 0 0 0 0 0 0 0 0 0 0 0 0 0 0 0 0 0 0 0 0 0 0 0 0 0.00174940353082987 0 0 0 0 0 0 0 0 0 0 0 0 0 0 0 0.00375694693495824 0 0.00213456907244372 0 0.0237057191670573 0 0 0 0 0 0.157342292715012 0 0 0 0 0 0 0 0 0 0 0 0 0 0 0 0 0 0 0 0 0 0 0 0 0 0 0 0 0 0 0 0 0 0 0 0 0 0 0.00153179871587199 0 0.104895555443774 0 0.0911042209839068 0.0250636986646594 0.43098906227131 0 0 0 0 0 0 0 0 0 0 0 0 0.00096150649032696 0 0 0.00558414107475798 0 0 0 0 0 0 0 0 0 0 0 0 0 0 0 0 0 0 0 0 0 0 0 0 0 0.0124206971057527 0 0 0 0 0 0 0 0 0 0 0.0218259863880787 0 0 0 0 0 0 0 0 0 0 0 0 0 0.00187470186950493 0 0 0 0 0 0 0 0 0
0 0 0 0 0 0 0 0 0 0 0 0 0 0 0 0 0 0 0 0 0 0 0 0 0 0 0 0 0 0 0 0 0 0 0 0 0 0 0 0 0 0 0 0 0 0 0 0 0 0 0 0 0 0 0 0 0 0 0 0 0 0 0 0 0 0 0 0 0 0 0 0 0 0 0 0 0 0 0 0 0 0 0 0 0 0 0 0 0 0 0 0 0 0 0 0 0 0 0 0 0 0 0 0 0 0 0 0 0 0 0 0 0 0 0 0 0 0 0 0 0 0 0 0 0 0 0 0 0 0 0 0 0 0 0 0 0 0 0 0 0 0 0 0 0 0 0 0 0 0 0 0 0 0 0 0 0 0 0 0 0 0 0 0 0 0 0 0 0 0 0 0 0 0 0 0 0 0 0 0 0 0 0 0 0 0 0 0 0 0 0 0 0 0 0 0 0 0 0.0679753069486562 0 0 0 0 0 0 0 0 0 0 0 0 0 0 0 0 0 0 0 0 0 0 0 0 0.0651722015074745 0 0 0 0 0 0 0 0 0 0 0 0 0 0 0 0 0 0 0 0 0 0.137577725749419 0 0 0 0 0 0.323144344989266 0 0 0 0 0 0 0 0 0 0 0 0 0 0 0 0 0 0 0 0 0 0 0 0 0 0 0 0 0 0 0 0 0 0 0.0698509690230153 0 0 0 0.0918095509151341 0.119280263447141 0 0 0 0 0 0.125189637419894 0 0 0 0 0 0 0 0 0 0 0 0 0 0 0 0 0 0 0 0 0
0 0 0 0 0 0 0 0 0 0 0 0 0 0 0 0 0 0 0 0 0 0 0 0 0 0 0 0 0 0 0 0 0 0 0 0 0 0 0 0 0 0 0 0 0 0 0 0 0 0 0 0 0 0 0 0 0 0 0 0 0 0 0 0 0 0 0 0 0 0 0 0 0 0 0 0 0 0 0 0 0 0 0 0 0 0 0 0 0 0 0 0 0 0 0 0 0 0 0 0 0 0 0 0 0 0 0 0 0 0 0 0 0 0 0 0 0 0 0 0 0 0 0 0 0 0 0 0 0 0 0 0 0 0 0 0 0 0 0 0 0 0 0 0 0 0 0 0 0 0 0 0 0 0 0 0 0 0 0 0 0 0 0 0 0 0 0 0 0 0 0 0 0 0 0 0.00250626881689201 0 0 0 0 0 0 0 0.00208298972125314 0 0 0 0 0 0 0 0 0 0.00459278338135384 0 0 0 0 0.0383711698710211 0 0 0 0 0 0 0 0 0.012349225513404 0 0 0 0 0 0 0 0 0 0 0 0 0 0 0 0.0049919710589537 0 0 0 0 0 0.0022676917089239 0.00288764087959501 0 0 0 0 0 0 0 0 0 0 0 0 0 0.01546753281859 0 0.130541912159221 0 0 0.0033239025900772 0.43414185782983 0.174658843699099 0 0.0539238425993868 0 0.0269407580961615 0 0 0 0 0 0 0 0 0 0 0 0 0 0 0 0 0 0 0 0 0 0 0 0 0 0 0 0 0 0 0 0 0 0 0 0 0 0 0 0 0.0030832031525507 0.0267902575359425 0 0 0.0194729315503858 0 0 0 0 0 0 0.00150717286517873 0 0.0151962038029818 0 0.00346152773108501 0.00480546967748453 0 0 0 0.0166348429406278 0 0
0 0 0 0 0 0 0 0 0 0 0 0 0 0 0 0 0 0 0 0 0 0 0 0 0 0 0 0 0 0 0 0 0 0 0 0 0 0 0 0 0 0 0 0 0 0 0 0 0 0 0 0 0 0 0 0 0 0 0 0 0 0 0 0 0 0 0 0 0 0 0 0 0 0 0 0 0 0 0 0 0 0 0 0 0 0 0 0 0 0 0 0 0 0 0 0 0 0 0 0 0 0 0 0 0 0 0 0 0 0 0 0 0 0 0 0 0 0 0 0 0 0 0 0 0 0 0 0 0 0 0 0 0 0 0 0 0 0 0 0 0 0 0 0 0 0 0 0 0 0 0 0 0 0 0 0 0 0 0 0 0 0 0 0 0 0 0 0 0 0 0 0 0 0 0 0.00326488540608459 0 0.0020217294554817 0.040215377945434 0 0 0 0 0 0 0 0 0 0 0 0 0 0 0.00559077773673528 0 0 0 0 0.0208034538579647 0 0 0 0 0 0 0 0 0.0915183070598226 0 0 0 0 0 0 0 0 0 0 0 0 0.00161007946734543 0 0 0.00312317345990184 0 0 0 0 0 0.00175789004139681 0.00260321706982514 0 0 0 0 0.014055456897781 0.00626938126986061 0 0 0 0 0 0 0 0 0.153814137037115 0 0 0 0.0173224863450228 0.246330804881762 0.0313083029359954 0 0.0372254971022063 0 0.02661417632042 0 0.00472506944562536 0 0 0 0 0 0 0 0 0 0 0 0 0 0 0 0 0 0 0 0 0 0 0 0 0 0 0 0 0 0 0 0 0 0.00640998212413831 0.00194425062038611 0 0 0 0.0164874727435343 0.0474996861372956 0 0 0.0578461927499828 0.00356134238889985 0 0 0 0 0 0.00378371631398033 0 0.0521156698955414 0 0.01728412982498 0.0429793341453162 0 0 0.00331402465316739 0.0336326518156507 0 0.00296734285134582
0 0 0 0 0 0 0 0 0 0 0 0 0 0 0 0 0 0 0 0 0 0 0 0 0 0 0 0 0 0 0 0 0 0 0 0 0 0 0 0 0 0 0 0 0 0 0 0 0 0 0 0 0 0 0 0 0 0 0 0 0 0 0 0 0 0 0 0 0 0 0 0 0 0 0 0 0 0 0 0 0 0 0 0 0 0 0 0 0 0 0 0 0 0 0 0 0 0 0 0 0 0 0 0 0 0 0 0 0 0 0 0 0 0 0 0 0 0 0 0 0 0 0 0 0 0 0 0 0 0 0 0 0 0 0 0 0 0 0 0 0 0 0 0 0 0 0 0 0 0 0 0 0 0 0 0 0 0 0 0 0 0 0 0 0 0 0 0 0 0 0 0 0 0 0 0 0 0 0 0 0 0 0 0 0 0 0 0 0 0 0 0 0 0 0 0 0 0 0 0 0 0 0 0 0 0.00211927407472922 0 0 0 0 0 0 0 0 0 0 0 0 0 0 0 0 0 0 0 0 0 0 0 0 0 0.00165742961740803 0 0 0 0 0.0762075912011559 0.101606939066904 0 0.00148956537987489 0 0 0 0 0 0 0 0 0.0627290352490902 0 0 0 0.00358694978261879 0.0256073226311879 0.0430574907478289 0 0.120160454461662 0.135481528883779 0.00843086550612671 0.0551438144902168 0.102762662884033 0 0 0 0 0 0 0 0 0 0 0 0 0 0 0 0 0 0 0 0 0 0 0 0 0 0 0 0 0 0 0 0 0 0 0.00356221864425721 0 0 0 0.120006785838399 0 0.122674487305049 0 0 0 0 0 0 0 0 0 0 0 0.0137155842356791 0 0 0 0 0
0 0 0 0 0 0 0 0 0 0 0 0 0 0 0 0 0 0 0 0 0 0 0 0 0 0 0 0 0 0 0 0 0 0 0 0 0 0 0 0 0 0 0 0 0 0 0 0 0 0 0 0 0 0 0 0 0 0 0 0 0 0 0 0 0 0 0 0 0 0 0 0 0 0 0 0 0 0 0 0 0 0 0 0 0 0 0 0 0 0 0 0 0 0 0 0 0 0 0 0 0 0 0 0 0 0 0 0 0 0 0 0 0 0 0 0 0 0 0 0 0 0 0 0 0 0 0 0 0 0 0 0 0 0 0 0 0 0 0 0 0 0 0 0 0 0 0 0 0 0 0 0 0 0 0 0 0 0 0 0 0 0 0 0 0 0 0 0 0 0 0 0 0 0 0 0 0 0 0 0 0 0 0 0 0 0 0 0 0 0 0 0 0 0 0 0 0 0 0 0 0 0 0 0 0 0 0 0 0 0 0 0 0 0 0 0 0 0 0 0 0 0 0 0 0 0 0 0 0 0 0 0 0 0 0 0.0167422694305419 0.00657124163390917 0.0160454287410517 0 0 0 0 0 0 0 0 0 0.0977976698122567 0 0 0.0220594664179385 0 0.00640432631498342 0.240628231935452 0.032290181585998 0.0417914449212503 0.230682531694588 0.037456522519355 0 0.0461049237382539 0.0736105155901986 0 0 0 0 0 0 0 0 0 0 0 0 0 0 0 0 0 0 0 0 0 0 0 0 0 0 0 0 0 0 0 0 0 0 0.00883337809948304 0 0 0 0.0485393187701626 0 0.0348772121198969 0 0 0 0 0 0 0 0 0 0.00804255201963067 0 0.0315227846550492 0 0 0 0 0
0 0 0 0 0 0 0 0 0 0 0 0 0 0 0 0 0 0 0 0 0 0 0 0 0 0 0 0 0 0 0 0 0 0 0 0 0 0 0 0 0 0 0 0 0 0 0 0 0 0 0 0 0 0 0 0 0 0 0 0 0 0 0 0 0 0 0 0 0 0 0 0 0 0 0 0 0 0 0 0 0 0 0 0 0 0 0 0 0 0 0 0 0 0 0 0 0 0 0 0 0 0 0 0 0 0 0 0 0 0 0 0 0 0 0 0 0 0 0 0 0 0 0 0 0 0 0 0 0 0 0 0 0 0 0 0 0 0 0 0 0 0 0 0 0 0 0 0 0 0 0 0 0 0 0 0 0 0 0 0 0 0 0 0 0 0 0 0 0 0.014626512197009 0 0.0209984581046168 0 0 0 0 0 0 0 0 0 0 0 0 0 0 0 0 0 0 0 0.0168320973695738 0 0 0 0 0 0 0 0 0 0 0 0 0 0 0 0 0 0 0 0 0 0 0 0 0 0 0 0 0 0 0 0 0 0 0 0 0 0 0 0 0 0 0 0.0186652157084273 0.0193390054884465 0.00532019466644423 0 0 0 0 0 0 0 0.0103803755255767 0.0459122653166596 0 0 0 0.181153267162598 0.0443433457428915 0 0.321996936738181 0 0.0539960960523446 0.0423530789152647 0.0207075005466172 0 0 0 0 0.00390610605710387 0 0.00688756140210681 0 0 0 0.00494051078654525 0 0 0 0 0 0 0 0 0 0 0 0 0 0 0 0 0 0 0 0 0 0 0 0 0 0 0 0 0 0 0 0.0200387406544286 0 0 0 0 0.00466046617175463 0 0 0 0.0826089010795314 0 0.0125393217519755 0.0400002603429408 0 0 0 0.00779378221896228 0 0
0 0 0 0 0 0 0 0 0 0 0 0 0 0 0 0 0 0 0 0 0 0 0 0 0 0 0 0 0 0 0 0 0 0 0 0 0 0 0 0 0 0 0 0 0 0 0 0 0 0 0 0 0 0 0 0 0 0 0 0 0 0 0 0 0 0 0 0 0 0 0 0 0 0 0 0 0 0 0 0 0 0 0 0 0 0 0 0 0 0 0 0 0 0 0 0 0 0 0 0 0 0 0 0 0 0 0 0 0 0 0 0 0 0 0 0 0 0 0 0 0 0 0 0 0 0 0 0 0 0 0 0 0 0 0 0 0 0 0 0 0 0 0 0 0 0 0 0 0 0 0 0 0 0 0 0 0 0 0 0 0 0 0 0 0 0 0 0 0 0 0 0 0 0 0 0 0 0 0 0 0 0 0 0 0 0 0 0 0 0 0 0 0 0 0 0 0 0 0.00716147933131105 0 0 0 0 0 0 0 0 0 0 0 0 0 0 0 0 0 0 0 0 0 0 0 0 0.00401655159939641 0 0 0 0 0 0 0 0.00150585878629988 0 0 0 0.00469496305666271 0.00769781275682434 0.00188628823217829 0 0 0 0 0 0 0 0.145914541310805 0.0702650494754205 0 0.00574573175080051 0.0194961253201739 0 0.0797778098698974 0 0.192354916596648 0.000934361499189106 0.105627922742704 0 0.0125565893284184 0.00232079087188188 0.00953664931177703 0.00767011000797981 0 0 0 0 0 0 0 0 0 0 0 0 0 0 0 0 0 0 0 0 0 0 0 0 0 0 0 0 0 0 0 0 0 0 0.00104137223979005 0 0 0 0.0127044070694304 0.00771348418438938 0.00815539978841501 0.00132595331291144 0 0 0.00261942264672703 0.00263515491487553 0.0046398805054244 0.00532503285054153 0.109738413800166 0 0.009281436708605 0.0502349694179926 0.0785760982099588 0 0.00328022341836141 0.0235651990840427 0 0
0 0 0 0 0 0 0 0 0 0 0 0 0 0 0 0 0 0 0 0 0 0 0 0 0 0 0 0 0 0 0 0 0 0 0 0 0 0 0 0 0 0 0 0 0 0 0 0 0 0 0 0 0 0 0 0.00225916894148273 0 0 0 0 0 0 0 0 0 0 0 0 0 0 0 0 0 0 0 0 0 0 0 0 0 0 0 0 0 0 0 0 0 0 0 0 0 0 0 0 0 0 0 0 0 0 0 0 0 0 0 0 0 0.00152780317348418 0 0 0 0 0 0 0 0 0 0 0 0 0 0 0 0 0 0 0 0 0 0 0 0 0 0 0 0 0 0 0 0 0 0 0 0 0 0 0 0 0 0 0 0 0 0 0 0 0 0 0 0 0 0 0 0 0 0 0 0.00200979899562757 0 0.00427411686038702 0 0 0 0 0 0 0 0 0 0 0 0 0 0 0 0 0 0 0 0.00356279165757026 0 0 0 0 0 0 0.0198476551819913 0 0 0 0 0 0 0 0 0.0119167721853052 0 0 0 0 0 0 0 0 0 0 0.00379701446442588 0 0 0 0 0.0496766748486741 0 0 0 0 0 0.00314707676350382 0.00302338459522264 0 0 0 0 0.00314556154415416 0 0 0 0 0 0 0 0 0.0345818487241272 0.166252929626995 0.0252925123257367 0 0 0.0135158202411688 0.225940414920517 0 0 0.050979950757543 0 0.11741622739566 0 0 0 0.00278153254990858 0 0 0 0 0 0 0 0 0 0 0 0 0 0 0 0 0 0 0 0 0 0 0 0 0 0 0 0 0 0 0 0 0 0 0 0 0 0 0 0 0.0104421971398402 0 0 0 0 0.00556868764832739 0.0075647292108416 0.00452452666119052 0 0.211609728733657 0 0 0 0 0 0 0.0114970798605271 0 0.00384399499213085
0 0 0 0 0 0 0 0 0 0 0 0 0 0 0 0 0 0 0 0 0 0 0 0 0 0 0 0 0 0 0 0 0 0 0 0 0 0 0 0 0 0 0 0 0 0 0 0 0 0 0 0 0 0 0 0 0 0 0 0 0 0 0 0 0 0 0 0 0 0 0 0 0 0 0 0 0 0 0 0 0 0 0 0 0 0 0 0 0 0 0 0 0 0 0 0 0 0 0 0 0 0 0 0 0 0 0 0 0 0 0 0 0 0 0 0 0 0 0 0 0 0 0 0 0 0 0 0 0 0 0 0 0 0 0 0 0 0 0 0 0 0 0 0 0 0 0 0 0 0 0 0 0 0 0 0 0 0 0 0 0 0 0 0 0 0 0 0 0 0 0 0 0 0 0 0 0 0 0 0 0 0 0 0 0 0 0 0 0 0 0 0 0 0 0 0 0 0 0 0 0 0 0 0 0 0 0 0 0 0 0 0 0 0 0 0 0 0 0 0 0 0 0 0 0 0 0 0 0 0 0 0.0240925297981226 0 0 0 0 0.0931638202074837 0.0398377637357225 0 0 0 0 0 0 0 0 0 0.0654679147645564 0.0749750501593343 0 0 0 0 0.327994357625673 0 0.0294043338605268 0.161931780370874 0.131132853145898 0 0 0 0 0 0 0 0 0 0 0 0 0 0 0 0 0 0 0 0 0 0 0 0 0 0 0 0 0 0 0 0 0 0 0 0 0 0 0 0 0 0 0 0.0519995963318087 0 0 0 0 0 0 0 0 0 0 0 0 0 0 0 0 0
0 0 0 0 0 0 0 0 0 0 0 0 0 0 0 0 0 0 0 0 0 0 0 0 0 0 0 0 0 0 0 0 0 0 0 0 0 0 0 0 0 0 0 0 0 0 0 0 0 0 0 0 0 0 0 0 0 0 0 0 0 0 0 0 0 0 0 0 0 0 0 0 0 0 0 0 0 0 0 0 0 0 0 0 0 0 0 0 0 0 0 0 0 0 0 0 0 0 0 0 0 0 0 0 0 0 0 0 0 0 0 0 0 0 0 0 0 0 0 0 0 0 0 0 0 0 0 0 0 0 0 0 0 0 0 0 0 0 0 0 0 0 0 0 0 0 0 0 0 0 0 0 0 0 0 0 0 0 0 0 0 0 0 0 0 0 0 0 0 0 0 0 0 0 0 0 0 0 0 0 0 0 0 0 0 0 0 0 0 0 0 0 0 0 0 0 0 0 0 0 0 0 0 0 0 0.00162128829054523 0 0 0 0 0 0 0 0 0 0 0 0 0 0 0 0 0 0.00146861864277033 0 0 0 0 0 0 0 0.00107405474885121 0 0 0 0.0075285437994185 0.032231334370669 0.0110444726801109 0 0 0 0 0 0 0 0.021059733324412 0.0123386105828196 0.0120831324596883 0.0728286138843592 0.040267901549762 0.223515894941988 0.0209166784685626 0.00847966165982129 0 0.0334546084517656 0.0787801588890649 0.0226843491595766 0.0575170247916723 0.0018752193899232 0.0364979720780395 0.0451618431313805 0 0 0 0 0 0 0 0 0 0 0 0 0 0 0 0 0 0 0 0 0 0 0 0.00120307814687218 0 0 0 0 0 0 0 0 0 0 0 0 0 0 0.0193070456889438 0.00398748949526196 0.0245516747106103 0.00279755133550611 0 0 0.00184861946376276 0 0.00301477708335051 0.00155578761792914 0.0529292299453441 0 0.00999344480047844 0.0350136775589396 0.088361096002701 0 0.00119983174552348 0.0118069811095751 0 0
0 0 0 0 0 0 0 0 0 0 0 0 0 0 0 0 0 0 0 0 0 0 0 0 0 0 0 0 0 0 0 0 0 0 0 0 0 0 0 0 0 0 0 0 0 0 0 0 0 0 0 0 0 0 0 0 0 0 0 0 0 0 0 0 0 0 0 0 0 0 0 0 0 0 0 0 0 0 0 0 0 0 0 0 0 0 0 0 0 0 0 0 0 0 0 0 0 0 0 0 0 0 0 0 0 0 0 0 0 0 0 0 0 0 0 0 0 0 0 0 0 0 0 0 0 0 0 0 0 0 0 0 0 0 0 0 0 0 0 0 0 0 0 0 0 0 0 0 0 0 0 0 0 0 0 0 0 0 0 0 0 0 0 0 0 0 0 0 0 0 0 0 0 0 0 0 0 0 0 0 0 0 0 0 0 0 0 0 0 0 0 0 0 0 0 0 0 0 0 0 0 0 0 0 0 0 0 0 0 0 0 0 0 0 0 0 0 0 0 0 0 0 0 0 0 0 0 0 0 0 0 0 0 0 0 0 0 0.045111686015852 0 0 0 0 0 0 0 0 0 0.12368045028431 0.0594925972546661 0 0.00660932387113577 0 0 0.203653992687828 0 0.0260359029532385 0.0158650477246132 0.0603164256811331 0.0134930820257441 0.0358629935118489 0.130085745887084 0 0 0 0 0 0 0 0 0 0 0 0 0 0 0 0 0 0 0 0 0 0 0 0 0 0 0 0 0 0 0 0 0 0 0 0 0 0 0.130038675970795 0.00737794116556264 0.0728517361464999 0 0 0 0 0 0 0 0 0 0 0 0.0695243988196885 0 0 0 0 0
0 0 0 0 0 0 0 0 0 0 0 0 0 0 0 0 0 0 0 0 0 0 0 0 0 0 0 0 0 0 0 0 0 0 0 0 0 0 0 0 0 0 0 0 0 0 0 0 0 0 0 0 0 0 0 0 0 0 0 0 0 0 0 0 0 0 0 0 0 0 0 0 0 0 0 0 0 0 0 0 0 0 0 0 0 0 0 0 0 0 0 0 0 0 0 0 0 0 0 0 0 0 0 0 0 0 0 0 0 0 0 0 0 0 0 0 0 0 0 0 0 0 0 0 0 0 0 0 0 0 0 0 0 0 0 0 0 0 0 0 0 0 0 0 0 0 0 0 0 0 0 0 0 0 0 0 0 0 0 0 0 0 0 0 0 0 0 0 0 0.00301506258279744 0 0.00433267385987017 0 0 0 0 0 0 0 0 0 0 0 0 0 0 0 0 0 0 0 0.00433383348345008 0 0 0 0 0 0 0.00244721094989524 0 0 0 0 0 0 0 0 0 0 0 0 0 0 0 0 0 0 0 0 0 0 0 0 0.00372721625912625 0 0 0 0 0.00140687079855858 0.00102083442145649 0.0010864256670792 0.000691668677392224 0 0 0 0.00314336896095958 0.0110039182421355 0.001040957970792 0 0 0 0 0 0.000593765028287022 0 0.0176488506097248 0.0147969893450937 0 0.0212166802225621 0.0113267208868439 0.205882029141396 0.0808083074878312 0.00127514060682596 0.132145211965207 0.00717414658245898 0 0.00159676421349402 0.0215966801802205 0.00235306354510776 0.0320749700819151 0.0184299962114458 0 0 0 0 0 0 0 0 0 0 0 0 0 0 0 0 0 0 0 0 0 0 0 0 0 0 0 0 0 0 0 0 0 0 0.0013517083397518 0 0 0 0.0164514344620824 0.00905610664852785 0.010438735619423 0.00208406871760467 0 0 0.00215447760314828 0.0046884670616635 0.00970242833269144 0.00815231753602385 0.115037611917219 0 0.0141453628787403 0.0496468547280412 0.125741280325302 0 0.0026589274420595 0.0225208604057936 0 0
0 0 0 0 0 0 0 0 0 0 0 0 0 0 0 0 0 0 0 0 0 0 0 0 0 0 0 0 0 0 0 0 0 0 0 0 0 0 0 0 0 0 0 0 0 0 0 0 0 0 0 0 0 0 0 0 0 0 0 0 0 0 0 0 0 0 0 0 0 0 0 0 0 0 0 0 0 0 0 0 0 0 0 0 0 0 0 0 0 0 0 0 0 0 0 0 0 0 0 0 0 0 0 0 0 0 0 0 0 0 0 0 0 0 0 0 0 0 0 0 0 0 0 0 0 0 0 0 0 0 0 0 0 0 0 0 0 0 0 0 0 0 0 0 0 0 0 0 0 0 0 0 0 0 0 0 0 0 0 0 0 0 0 0 0 0 0 0 0 0 0 0 0 0 0 0 0 0 0 0 0 0 0 0 0 0 0 0 0 0 0 0 0 0 0 0 0 0 0 0 0 0 0 0 0 0.00314222874832718 0 0 0 0 0 0 0 0 0 0 0 0 0 0 0 0 0 0 0 0 0 0 0 0 0 0.00238942697099978 0 0 0 0.0205499401407114 0.0309365412608512 0.0329243766537369 0 0.00254397463551907 0 0 0 0 0 0 0 0.192083746517389 0.236528711447706 0.0179434495507375 0 0 0.0141826679357496 0.0768493176775331 0.00882913378806059 0.00322492711414551 0 0.144738789649454 0 0.0227901420412738 0.0560897433288134 0 0 0 0 0 0 0 0 0 0 0 0 0 0 0 0 0 0 0 0 0 0 0 0 0 0 0 0 0 0 0 0 0 0 0.00682079005086226 0 0 0 0.0565598965246226 0 0.0638412737867214 0 0 0 0 0 0 0 0 0 0 0 0.0070309221767857 0 0 0 0 0
0 0 0 0 0 0 0 0 0 0 0 0 0 0 0 0 0 0 0 0 0 0 0 0 0 0 0 0 0 0 0 0 0 0 0 0 0 0 0 0 0 0 0 0 0 0 0 0 0 0 0 0 0 0 0 0 0 0 0 0 0 0 0 0 0 0 0 0 0 0 0 0 0 0 0 0 0 0 0 0 0 0 0 0 0 0 0 0 0 0 0 0 0 0 0 0 0 0 0 0 0 0 0 0 0 0 0 0 0 0 0 0 0 0 0 0 0 0 0 0 0 0 0 0 0 0 0 0 0 0 0 0 0 0 0 0 0 0 0 0 0 0 0 0 0 0 0 0 0 0 0 0 0 0 0 0 0 0 0 0 0 0 0 0 0 0 0 0 0 0 0.00380961020088239 0 0 0 0 0 0 0 0 0 0 0 0 0 0 0 0 0 0 0 0 0 0 0 0 0 0 0 0 0 0 0 0 0.00201078698543581 0 0.00279202306923285 0 0 0 0 0 0 0 0 0 0 0 0 0 0 0 0 0 0 0.00256385646546824 0 0 0 0 0 0 0.00917872785896198 0 0 0 0.00261683698584182 0.183395209807359 0.0660642794508582 0 0 0 0 0 0 0 0 0.00323889420617685 0.132208161852259 0.0234447569129245 0.00535547201834483 0.0301744683492238 0 0.00701110509222552 0.118948570742916 0.0204909189232369 0.0266265704707009 0.08835559566478 0 0 0.0605592535295844 0.0339772466586219 0.00179074745909531 0 0 0 0 0 0 0 0 0 0 0 0 0 0 0 0 0 0 0 0 0 0 0 0 0 0 0 0 0 0 0 0 0 0 0 0 0 0.0562730635395966 0.0029302442740541 0.103864163525102 0 0 0 0 0 0 0 0.0026109411067645 0 0.00445658529110182 0.00398174476418047 0 0 0 0.00127016479507032 0 0
0 0 0 0 0 0 0 0 0 0 0 0 0 0 0 0 0 0 0 0 0 0 0 0 0 0 0 0 0 0 0 0.00285052218299033 0.00293906836876565 0.0377065126930248 0.0161928982478352 0 0 0 0 0 0 0 0 0 0 0 0 0 0 0.000608833084426516 0 0 0 0 0.0339057579633352 0 0.00567919287741177 0 0.00100784761537179 0 0 0 0 0 0 0 0 0 0 0 0 0.0126199240890242 0 0 0 0 0.0133230982662935 0 0 0 0 0 0 0 0 0.00078636160791622 0.000892859694364961 0 0 0 0 0 0 0 0 0 0.000424658034401689 0 0 0 0.0184916537857531 0.031533732628883 0 0 0 0 0 0 0 0 0 0 0 0 0 0 0 0 0 0 0 0 0 0 0 0 0 0.000611081298339192 0 0 0 0 0 0 0 0 0 0 0 0.0221309307795917 0 0 0 0 0 0 0 0 0 0.00301478298247115 0.00217984042295467 0.00216247710822934 0.00158806156522025 0.0174060642203078 0.0249210924110067 0 0 0 0 0 0 0 0 0 0 0 0 0 0 0 0 0.0122439061812314 0 0 0 0 0 0.000685023804790969 0 0 0 0 0 0 0 0 0 0.0393109797637404 0.0288111220118704 0.0339980304356775 0 0.0148031401935123 0 0 0 0.00536499349505332 0 0.00270913153915069 0 0 0 0 0.00305520752935145 0 0 0 0 0 0 0 0 0 0 0 0 0 0 0 0 0 0 0 0 0 0.000893596716741264 0 0 0 0 0 0 0 0 0 0 0 0 0.00163706654241769 0 0 0 0 0.000964364216801843 0.00181154359328282 0 0 0 0.0035055173191865 0 0 0.00237632436879809 0 0 0.00165240567453383 0.00195316429069692 0.00123612864004531 0 0 0 0.00140580377567776 0.0051535394324032 0 0 0 0 0 0 0 0 0 0 0 0 0 0 0 0 0 0 0 0 0 0 0 0.0373763939991093 0 0.00118730590942909 0 0 0 0 0.000671725306043648 0 0 0 0 0.000482696405564123 0.000686914115610482 0 0.0270645600114123 0.175678483368385 0.0916514707516263 0.00281991324518044 0 0 0.00988443100695268 0 0.00213357251643409 0 0.00224994887608068 0 0.00892043029611528 0.0126420614982628 0.00450562009174213 0.00680208042996109 0.00137274987311169 0.000542612968937369 0.0840347733298525 0.112744014547306
0 0 0 0 0 0 0 0 0 0 0 0 0 0 0 0 0 0 0 0 0 0 0 0 0 0 0 0 0 0 0 0 0 0 0 0 0 0 0 0 0 0 0 0 0 0 0 0 0 0 0 0 0 0 0 0 0 0 0 0 0 0 0 0 0 0 0 0 0 0 0 0 0 0.0012889434833246 0 0 0 0 0 0 0 0 0 0 0 0 0 0 0 0 0 0 0 0 0 0 0 0 0 0 0 0 0 0 0 0 0 0 0 0 0 0 0 0 0 0 0 0 0 0 0 0 0 0 0 0 0 0 0 0 0 0 0 0 0 0 0 0 0 0 0 0 0 0 0 0 0 0 0 0 0 0 0 0 0 0 0 0 0 0 0 0 0 0 0 0 0 0 0 0 0 0 0 0 0 0 0 0 0 0 0 0 0 0 0 0 0 0 0 0.00187870324745349 0 0 0 0 0 0 0 0 0 0 0 0 0 0 0 0 0 0 0 0 0 0 0 0 0 0 0 0 0 0 0 0 0 0 0 0 0 0 0 0 0 0 0 0 0 0 0.0443279094390041 0.0298857963727568 0 0 0 0 0 0 0 0 0 0.0906282974462591 0.0486020318873149 0 0.0385969144949055 0.00397492655950951 0 0.127121903808267 0.0205192372873077 0.0666013962889018 0.023430685417613 0.101992761819681 0.00555663367336359 0 0.182779159750668 0.00227159074978519 0 0 0 0 0 0 0 0 0 0 0 0 0 0 0 0 0 0 0 0 0 0 0 0 0 0 0 0 0 0 0 0 0 0 0 0 0 0.0977714181517561 0.00460712987631241 0.0433019565078895 0.00590141275068675 0 0 0 0 0 0 0 0 0.00774265624067471 0.011531027329862 0.0373761612320996 0 0 0.00231134618460368 0 0
0 0 0 0 0 0 0 0 0 0 0 0 0 0 0 0 0 0 0 0 0 0 0 0 0 0 0 0 0 0 0 0 0 0 0 0 0 0 0 0 0 0 0 0 0 0 0 0 0 0 0 0 0 0 0 0 0 0 0 0 0 0 0 0 0 0 0 0 0 0 0 0 0 0 0 0 0 0 0 0 0 0 0 0 0 0 0 0 0 0 0 0 0 0 0 0 0 0 0 0 0 0 0 0 0 0 0 0 0 0 0 0 0 0 0 0 0 0 0 0 0 0 0 0 0 0 0 0 0 0 0 0 0 0 0 0 0 0 0 0 0 0 0 0 0 0 0 0 0 0 0 0 0 0 0 0 0 0 0 0 0 0 0 0 0 0 0 0 0 0 0 0 0 0 0 0 0 0 0 0 0 0 0 0 0 0 0 0 0 0 0 0 0 0 0 0 0 0 0 0 0 0 0 0 0 0 0 0 0 0 0 0 0 0 0 0 0 0 0 0 0 0 0 0 0 0 0 0 0 0 0 0 0 0 0 0 0.0147606847511222 0.003742086000407 0 0 0 0 0 0 0 0 0 0.102945908908746 0.0472991900083721 0 0.018921915283264 0 0 0.0958804442293848 0.0453681545185463 0.0233264712975138 0.0351502274621323 0.0348805839938433 0.0124165056446225 0.111412367330978 0 0 0 0 0 0 0 0 0 0 0 0 0 0 0 0 0 0 0 0 0 0 0 0 0 0 0 0 0 0 0 0 0 0 0 0.00428838465927382 0 0 0 0.124646602265665 0.00591128977655616 0.0464936491288451 0.00525505068406337 0 0 0 0 0 0 0 0 0 0.00953933243866329 0.257761151618001 0 0 0 0 0
0 0 0 0 0 0 0 0 0 0 0 0 0.0197671828953433 0 0 0 0 0 0 0 0 0 0 0 0 0 0 0 0 0 0 0 0 0 0 0 0 0 0 0 0 0 0 0 0 0 0 0 0 0 0 0 0 0 0 0.0343166458593523 0 0 0 0 0 0 0 0 0 0 0 0 0 0 0 0 0 0 0 0 0 0 0 0 0 0 0 0 0 0 0 0 0 0 0 0 0 0 0 0 0 0 0 0 0 0 0 0 0.0587685197925439 0 0 0 0 0 0 0 0.0251466599340294 0 0.0413257564165754 0.0312553185362236 0 0 0.0795972080401505 0 0 0 0 0 0 0 0 0 0 0 0 0 0 0 0 0 0 0 0 0 0 0 0 0 0 0 0 0 0 0 0 0 0 0 0 0 0.0164929442303892 0 0 0.0131674143830161 0 0 0 0 0 0 0 0.0380728530599146 0 0 0 0 0 0 0 0.0240158124011146 0 0.325823047679638 0 0 0 0 0 0 0 0 0 0 0 0 0 0 0 0 0 0 0 0 0 0 0 0 0 0 0 0 0 0 0.0985308771663238 0 0 0 0 0 0 0 0 0 0 0 0 0 0 0 0 0 0 0 0 0 0 0 0 0 0 0 0 0 0 0 0 0 0 0 0 0 0 0 0 0 0 0 0 0 0 0 0 0.0100998205524763 0 0.00760712524720121 0 0 0 0 0.0397056692217265 0 0 0 0 0 0 0 0.128665938619024 0 0 0 0 0 0 0 0 0 0 0 0 0 0 0 0 0 0 0 0 0 0 0 0 0 0 0 0 0 0 0 0 0 0 0 0 0 0 0.00764120596495618 0 0 0 0 0 0 0
0 0 0 0 0 0 0 0 0 0 0 0 0 0 0 0 0 0 0 0 0 0 0 0 0 0 0 0 0 0 0 0 0 0 0 0 0 0 0 0 0 0 0 0 0 0 0 0 0 0 0 0 0 0 0 0 0 0 0 0 0 0 0 0 0 0 0 0 0 0 0 0 0 0 0 0 0 0 0 0 0 0 0 0 0 0 0 0 0 0 0 0 0 0 0 0 0 0 0 0 0 0 0 0 0 0 0 0 0 0 0 0 0 0 0 0 0 0 0 0 0 0 0 0 0 0 0 0 0 0 0 0 0 0 0 0 0 0 0 0 0 0 0 0 0 0 0 0 0 0 0 0 0 0 0 0 0 0 0 0 0 0 0 0 0 0 0 0.0408039103572394 0 0 0 0 0 0 0 0 0.0562928520430977 0.0467941893822729 0 0 0 0 0 0.0198210609783337 0 0 0 0 0 0 0 0 0 0 0 0 0 0 0 0 0 0 0 0.016937935905462 0 0 0 0 0 0 0 0 0 0 0 0 0 0 0 0 0 0 0 0 0 0 0 0 0 0 0 0 0 0 0 0 0 0 0 0 0 0 0 0 0 0 0 0 0 0.0126900378754521 0 0 0 0 0 0 0 0 0 0 0 0 0 0 0.334319808243561 0 0 0.0931472645462386 0.0207003490922843 0 0 0 0 0 0 0.28750821473479 0 0 0 0 0 0.0593234124339111 0 0 0 0 0 0 0 0 0 0 0.0116609644073577 0 0 0 0 0 0 0 0 0 0 0 0 0 0 0 0 0 0 0 0 0 0 0 0 0 0
0 0 0 0 0 0 0 0 0 0 0 0 0 0 0 0 0 0 0 0 0 0 0 0 0 0 0 0.0095284163050528 0 0 0 0 0 0 0 0 0 0 0 0 0 0 0 0 0 0 0 0 0 0 0 0 0 0 0 0 0 0 0 0 0 0 0 0 0 0 0 0 0 0 0 0 0 0 0 0 0 0 0 0 0 0 0 0 0 0 0 0 0 0 0 0 0 0 0 0 0 0 0 0 0 0 0 0 0 0 0 0.0079230959439774 0.0270428504197183 0 0 0 0 0 0 0 0.0104032622674275 0.147087145572167 0 0.0567557818708252 0 0 0 0 0 0 0 0 0 0 0 0 0 0 0 0 0 0 0 0 0 0 0 0 0 0 0 0 0 0 0 0 0 0 0 0 0 0 0 0 0 0 0 0 0 0 0 0.45620133401445 0 0 0 0 0 0 0 0 0 0 0 0 0 0 0 0 0 0 0 0 0 0 0 0 0 0 0 0 0 0 0 0 0 0 0 0 0 0 0 0 0 0 0 0 0 0 0 0 0 0 0 0 0 0 0 0 0.00634860085440572 0 0 0 0 0 0 0 0 0 0 0 0 0 0 0 0 0 0 0 0 0 0 0 0 0 0 0 0 0 0 0 0 0 0 0 0 0 0 0 0.132799081216356 0.113478129145987 0 0 0.0324323023896329 0 0 0 0 0 0 0 0 0 0 0 0 0 0 0 0 0 0 0 0 0 0 0 0 0 0 0 0 0 0 0 0 0 0 0 0 0 0 0 0 0 0 0 0 0 0 0 0 0 0
0 0 0 0 0 0 0 0 0 0 0 0 0.0317471953312879 0 0 0 0 0 0 0 0 0 0 0 0 0 0 0 0 0 0 0 0 0 0 0 0 0 0 0 0 0 0 0 0 0 0 0 0 0 0 0 0 0 0 0 0 0 0 0 0 0 0 0 0 0 0 0 0 0 0 0 0 0 0 0 0 0 0 0 0 0 0 0 0 0 0 0 0 0 0 0 0 0 0 0 0 0 0 0 0 0 0 0 0.00442288834912711 0 0 0 0 0 0 0 0 0 0.0422520594255425 0.0183079806974115 0.00445919441979623 0 0.0773090108190033 0.00493820944536028 0 0 0 0 0 0 0 0 0 0 0 0 0 0 0 0 0 0 0 0 0 0 0 0 0 0 0 0 0 0 0 0 0 0 0 0 0 0 0 0 0 0 0 0 0 0 0 0.449372590162125 0 0 0 0 0 0 0 0 0 0 0 0 0 0 0 0 0 0 0 0 0 0 0 0 0 0 0 0 0 0 0 0 0 0 0 0 0 0 0 0 0.0240905752978738 0 0 0 0 0 0 0 0 0 0 0 0 0 0 0 0.00491018804750617 0 0 0 0 0 0 0 0 0 0 0 0 0 0 0 0 0 0 0 0 0 0 0 0 0.0040514813672715 0 0 0 0 0 0 0 0 0 0 0 0.0160122180518718 0.060532914420629 0.0991809270751087 0 0 0 0 0.158412567090085 0 0 0 0 0 0 0 0 0 0 0 0 0 0 0 0 0 0 0 0 0 0 0 0 0 0 0 0 0 0 0 0 0 0 0 0 0 0 0 0 0 0 0 0 0 0 0 0 0 0
0 0 0 0 0 0 0 0 0 0 0 0 0 0 0 0 0 0 0 0 0 0 0.00768456805995563 0 0 0 0 0.0113495169868029 0 0 0 0 0 0 0 0 0 0 0 0 0 0 0 0 0 0 0 0 0 0 0 0 0 0 0 0 0 0 0 0.0159161971923613 0 0 0 0 0 0 0 0 0 0 0 0 0 0 0 0 0 0 0 0 0 0 0 0 0 0 0 0 0 0 0 0 0 0 0 0 0 0 0 0 0 0 0 0 0 0 0 0 0.00583023238092635 0 0 0 0 0 0 0 0 0.0092135198061046 0 0.00649486147351143 0 0 0 0 0 0 0 0 0.0590742500312882 0 0 0 0 0 0 0 0 0 0 0 0 0 0 0 0 0 0 0 0 0 0 0 0 0 0 0 0 0 0 0 0 0 0 0 0 0 0 0.130700443974411 0.229751680085094 0.213351573348113 0.0277648779129585 0.0448429443509505 0 0.0976277091787178 0 0 0 0 0 0 0 0 0 0 0 0 0 0 0 0 0 0.0120845532786952 0 0 0 0 0 0 0 0 0 0 0 0 0 0 0 0 0.0151379297521002 0 0 0 0 0 0 0 0 0 0 0 0 0 0 0 0 0 0 0 0 0 0 0 0 0 0 0 0 0 0 0 0 0 0 0 0 0 0 0 0 0 0 0 0 0 0 0 0 0 0 0 0 0 0 0.0666199810088962 0 0 0 0 0.0203986325890453 0 0 0 0 0 0 0 0 0 0 0 0 0 0 0 0.0261565285900685 0 0 0 0 0 0 0 0 0 0 0 0 0 0 0 0 0 0 0 0 0 0 0 0 0 0 0 0 0 0 0 0 0 0
0 0 0 0 0 0 0 0 0 0 0 0 0 0 0 0 0 0 0 0 0 0 0 0 0 0 0 0.0189105375488052 0 0 0 0 0 0 0 0 0 0 0 0 0 0 0 0 0 0 0 0 0 0 0 0 0 0 0 0 0 0 0 0 0 0 0 0 0 0 0 0 0 0 0 0 0 0 0 0 0 0 0 0 0 0 0 0 0 0 0 0 0 0 0 0 0 0 0 0 0 0 0 0 0 0 0 0 0 0 0 0 0.0100558450967349 0 0 0 0 0 0 0 0 0.0213667823380179 0 0 0 0 0 0 0 0 0 0 0 0 0 0 0 0 0 0 0 0 0 0 0 0 0 0 0 0 0 0 0 0 0 0 0 0 0 0 0 0 0 0 0 0 0 0 0 0.0220697242771333 0 0 0 0 0 0 0 0 0 0 0 0 0 0 0 0 0 0 0 0 0 0 0 0 0 0 0 0 0 0 0 0 0 0 0 0 0 0 0 0 0 0 0 0 0 0 0 0 0 0 0 0 0 0 0 0 0 0 0 0 0 0 0 0 0 0 0 0 0 0 0 0 0 0 0 0 0 0 0 0 0 0 0 0 0 0 0 0 0 0 0 0 0 0 0 0 0 0 0 0 0 0.107000073168554 0 0 0.0565378863858872 0 0 0 0 0 0 0.337352139830794 0 0 0 0.426707011354074 0 0 0 0 0 0 0 0 0 0 0 0 0 0 0 0 0 0 0 0 0 0 0 0 0 0 0 0 0 0 0 0 0 0 0 0 0
0 0 0 0 0 0 0 0 0 0 0 0 0 0 0 0 0 0 0 0 0 0 0 0 0 0 0 0 0 0 0 0 0 0 0 0 0 0 0 0 0 0 0 0 0 0 0 0 0 0 0 0 0 0 0 0 0 0 0 0 0 0 0 0 0 0 0 0 0 0 0 0 0 0 0 0 0 0 0 0 0 0 0 0 0 0 0 0 0 0 0 0 0 0 0 0 0 0 0 0 0 0 0 0 0 0 0 0 0.0272555604877172 0 0 0 0 0 0 0 0 0.0656821507756918 0 0 0 0 0 0 0 0 0 0 0 0 0 0 0 0 0 0 0 0 0 0 0 0 0 0 0 0 0 0 0 0 0 0 0 0 0 0 0 0 0 0 0 0 0 0 0 0.0789367402441955 0 0 0 0 0 0 0 0 0 0 0.0520463257275862 0 0 0 0 0 0 0 0 0 0 0 0 0 0 0 0 0 0 0 0 0 0 0 0 0 0 0 0 0 0 0 0 0 0 0 0 0 0 0 0 0 0 0 0 0 0 0 0 0 0 0 0 0 0 0 0 0 0 0 0 0 0 0 0 0 0 0 0 0 0 0 0 0 0 0 0 0 0 0 0 0 0 0 0 0 0.103067992222391 0 0 0 0.326954913953542 0 0.185546979923582 0 0 0 0 0 0 0 0 0.160509336665294 0 0 0 0 0 0 0 0 0 0 0 0 0 0 0 0 0 0 0 0 0 0 0 0 0 0 0 0 0 0 0 0 0 0 0 0 0 0 0 0 0
0 0 0 0 0 0 0 0 0 0 0 0 0.0432515902762493 0 0 0 0 0 0 0 0 0 0 0 0 0 0 0 0 0 0 0 0 0 0 0 0 0 0 0 0 0 0 0 0 0 0 0 0 0 0 0 0 0 0 0 0 0 0 0 0 0 0 0 0 0 0 0 0 0 0 0 0 0 0 0 0 0 0 0 0 0 0 0 0 0 0 0 0 0 0 0 0 0 0 0 0 0 0 0 0 0 0 0 0 0 0 0 0.00633846194066506 0 0 0 0 0 0.0623428158195081 0.0108503710378575 0 0.0735649245930282 0.0625732698632807 0.0150922567524244 0 0 0 0 0 0 0 0 0 0 0 0 0 0 0 0 0 0 0 0 0 0 0 0 0 0 0 0 0 0 0 0 0 0 0 0 0 0 0 0 0 0 0 0 0 0 0 0.306860817284673 0 0 0 0 0 0 0 0 0 0 0 0 0 0 0 0 0 0 0 0 0 0 0 0 0 0 0 0 0 0 0 0 0 0 0 0 0 0 0 0 0 0 0 0 0 0 0 0 0 0 0 0 0 0 0 0 0.00805276320038586 0 0 0 0 0 0 0 0 0 0 0 0 0 0 0 0 0 0 0 0 0 0 0 0 0.00404829388101031 0 0 0 0 0 0 0 0 0 0 0 0 0.00522106334461854 0.0337413683967825 0.220669062377222 0.0361487787249232 0 0.0422942640388419 0 0 0 0 0 0 0.0221665322295879 0 0 0.0249836560557066 0.0217997101832354 0 0 0 0 0 0 0 0 0 0 0 0 0 0 0 0 0 0 0 0 0 0 0 0 0 0 0 0 0 0 0 0 0 0 0 0 0 0 0 0
0 0 0 0 0 0 0 0 0 0 0 0 0 0 0 0 0 0 0 0 0 0 0 0 0 0 0 0.0151913394920539 0 0 0 0 0 0 0 0 0 0 0 0 0 0 0 0 0 0 0 0 0 0 0 0 0 0 0 0 0 0 0 0 0 0 0 0 0.0103000075699293 0 0 0 0 0 0 0 0 0 0 0 0 0 0 0 0 0 0 0 0 0 0 0 0 0 0 0 0 0 0 0 0 0 0 0 0 0 0 0 0 0 0 0 0 0 0 0 0 0 0 0 0 0 0 0 0 0 0 0 0 0 0 0 0.0257646841769021 0 0 0 0 0 0 0 0 0 0 0 0 0 0 0 0 0 0 0 0 0 0 0 0 0 0 0 0 0 0 0 0 0 0 0 0 0 0 0 0 0 0 0 0 0 0.0519151384891703 0 0 0 0 0 0 0 0 0 0 0 0 0 0 0 0 0 0 0 0 0 0 0 0 0 0 0 0 0 0 0 0 0 0 0 0.454845993195051 0 0 0 0 0 0 0 0 0 0 0 0 0 0 0 0 0 0 0 0 0 0 0 0 0 0 0 0 0 0 0 0 0 0 0 0 0 0 0 0 0 0 0 0 0 0 0 0 0 0 0 0 0 0 0 0 0 0 0 0.177955649402562 0.204631528081034 0 0 0 0 0 0 0 0 0 0.0593956595932972 0 0 0 0 0 0 0 0 0 0 0 0 0 0 0 0 0 0 0 0 0 0 0 0 0 0 0 0 0 0 0 0 0 0 0 0 0
0 0 0 0 0 0 0 0 0 0 0 0 0 0 0 0 0 0 0 0 0 0 0 0 0 0 0 0 0 0 0 0 0 0 0 0 0 0 0 0 0 0 0 0 0 0 0 0 0 0 0 0 0 0 0 0 0 0 0 0 0 0 0 0 0 0 0 0 0 0 0 0 0 0 0 0 0 0 0 0 0 0 0 0 0 0 0 0 0 0 0 0 0 0 0 0 0 0 0 0 0 0 0 0 0 0 0 0 0 0 0 0 0 0 0 0 0 0 0 0 0 0 0 0 0 0 0 0 0 0 0 0 0 0 0 0 0 0 0 0 0 0 0 0 0 0 0 0 0 0 0 0 0 0 0 0 0 0 0 0 0 0 0 0 0 0 0 0 0 0 0 0 0 0 0 0 0 0 0 0 0 0 0 0 0 0 0 0 0 0 0 0 0 0 0 0 0 0 0 0 0 0 0 0 0 0 0 0 0 0 0 0 0 0 0 0 0 0 0 0 0 0 0 0 0 0 0 0 0 0 0 0 0 0 0 0 0 0 0 0 0 0 0 0 0 0 0 0 0 0 0 0 0 0 0 0 0 0 0 0 0 0 0 0 0 0 0.194806005738924 0 0 0.505596776207945 0 0.190142959107822 0 0 0 0 0 0 0 0 0 0.109454258945309 0 0 0 0 0 0 0 0 0 0 0 0 0 0 0 0 0 0 0 0 0 0 0 0 0 0 0 0 0 0 0 0 0 0 0 0 0
0 0 0 0 0 0 0 0 0 0 0 0 0 0 0 0 0 0 0 0 0 0 0 0 0 0 0 0 0 0 0 0 0 0 0 0 0 0 0 0 0 0 0 0 0 0 0 0 0 0 0 0 0 0 0 0 0 0 0 0 0 0 0 0 0 0 0 0 0 0 0 0 0 0 0 0 0 0 0 0 0 0 0 0 0 0 0 0 0 0 0 0 0 0 0 0 0 0 0 0 0 0 0 0 0 0 0 0 0 0 0 0 0 0 0 0 0 0 0 0 0 0 0 0 0 0 0 0 0 0 0 0 0 0 0 0 0 0 0 0 0 0 0 0 0 0 0 0 0 0 0 0 0 0 0 0 0 0 0 0 0 0 0 0 0 0 0 0 0 0 0 0 0.115679128931059 0 0 0 0 0 0 0 0 0 0 0 0 0 0 0 0 0 0 0 0 0 0 0 0 0 0 0 0 0 0 0 0 0 0 0 0 0 0.319082268704194 0.0830639428393824 0 0 0 0 0 0 0 0 0 0 0 0 0 0 0 0 0 0 0 0 0 0 0 0 0 0 0 0 0 0 0 0 0 0 0 0 0 0 0 0 0 0 0 0 0 0 0 0 0 0 0 0 0 0 0 0 0 0.204216971248561 0.0667893190229132 0 0 0 0 0 0 0 0 0 0 0.211168369253891 0 0 0 0 0 0 0 0 0 0 0 0 0 0 0 0 0 0 0 0 0 0 0 0 0 0 0 0 0 0 0 0 0 0 0 0 0
0 0 0 0 0 0 0 0 0 0 0 0 0 0 0 0 0 0 0 0 0 0 0 0 0 0 0 0 0 0 0 0 0 0 0 0 0 0 0 0 0 0 0 0 0 0 0 0 0 0 0 0 0 0 0 0 0 0 0 0 0 0 0 0 0 0 0 0 0 0 0 0 0 0 0 0 0 0 0 0 0 0 0 0 0 0 0 0 0 0 0 0 0 0 0 0 0 0 0 0 0 0 0 0 0 0 0 0 0 0 0 0 0 0 0 0.0210192738541663 0 0 0 0 0 0 0 0 0 0 0 0 0 0 0 0 0 0 0 0 0 0 0 0 0 0 0 0 0 0 0 0 0 0 0 0 0 0 0 0 0 0 0 0 0 0 0 0 0 0 0 0 0 0 0 0 0 0 0 0 0.0655766604900752 0.127631656056295 0 0 0 0 0 0 0 0 0 0 0 0 0 0 0 0 0 0 0 0 0 0 0 0 0 0 0 0 0 0 0.159924847235055 0 0 0 0 0 0 0 0 0 0 0 0 0 0 0 0 0 0 0 0 0 0 0 0 0 0 0 0 0 0 0 0 0 0 0 0 0 0 0 0 0 0 0 0 0 0 0 0 0 0 0 0 0.203752138368704 0 0 0 0 0 0 0 0 0 0 0 0 0 0.184589131275644 0.119895288432928 0 0.117611004287132 0 0 0 0 0 0 0 0 0 0 0 0 0 0 0 0 0 0 0 0 0 0 0 0 0 0 0 0 0 0 0 0 0 0 0 0 0 0 0 0
0 0 0 0 0 0 0 0 0 0 0 0 0 0 0 0 0 0 0 0 0 0 0 0 0 0 0 0 0 0 0 0 0 0 0 0 0 0 0 0 0 0 0 0 0 0 0 0 0 0 0 0 0 0 0 0 0 0 0 0 0 0 0 0 0 0 0 0 0 0 0 0 0 0 0 0 0 0 0 0 0 0 0 0 0 0 0 0 0 0 0 0 0 0 0 0 0 0 0 0 0 0 0 0 0 0 0 0 0 0 0 0 0 0 0 0 0 0 0 0 0 0 0 0 0 0 0 0 0 0 0 0 0 0 0 0 0 0 0 0 0 0 0 0 0 0 0 0 0 0 0 0 0 0 0 0 0 0 0 0 0 0 0 0 0 0.0269611447483611 0 0 0 0 0 0 0 0 0 0 0.275893904220648 0 0 0 0 0 0 0 0 0 0 0 0 0 0 0 0 0 0 0 0 0 0 0 0 0 0 0 0 0 0 0 0 0 0 0 0.191528790617371 0 0 0 0 0.0813403351360778 0 0 0 0 0 0 0 0 0 0 0 0 0 0 0 0 0 0 0 0 0 0 0 0 0 0 0 0 0 0 0 0 0 0 0 0 0 0 0 0 0 0 0 0 0 0 0 0 0 0 0 0 0 0 0 0 0.0526839592878606 0.336704952272325 0 0 0 0.0348869137173571 0 0 0 0 0 0 0 0 0 0 0 0 0 0 0 0 0 0 0 0 0 0 0 0 0 0 0 0 0 0 0 0 0 0 0 0 0 0 0
0 0 0 0 0 0 0 0 0 0 0 0 0 0 0 0 0 0 0 0 0 0 0 0 0 0 0 0 0 0 0 0 0 0 0 0 0 0 0 0 0 0 0 0 0 0 0 0 0 0 0 0 0 0 0 0 0 0 0 0 0 0 0 0 0 0 0 0 0 0 0 0 0 0 0 0 0 0 0 0 0 0 0 0 0 0 0 0 0 0 0 0 0 0 0 0 0 0 0 0 0 0 0 0 0 0 0 0 0 0 0 0 0 0 0 0 0 0 0 0 0 0 0 0 0 0 0 0 0 0 0 0 0 0 0 0 0 0 0 0 0 0 0 0 0 0 0 0 0 0 0 0 0 0 0 0 0 0 0 0 0 0 0 0 0 0 0 0 0 0 0 0 0 0 0 0 0.0558131660855824 0 0 0 0 0 0 0 0 0 0 0 0 0 0 0 0 0 0 0 0 0 0 0 0 0 0 0 0 0 0 0 0 0 0 0 0.0345170115608044 0 0 0 0 0 0 0 0 0 0 0 0 0 0 0 0 0 0 0 0 0 0 0 0 0 0 0 0 0 0 0 0 0 0 0 0 0 0 0 0 0 0 0 0 0 0 0 0 0 0 0 0 0 0 0 0.00723288287705946 0 0 0 0 0.0110228392534594 0 0.0120359101167369 0.164074688612437 0.138762256900935 0.317892636273342 0.235778313352056 0.00465273167530141 0 0.0108296900678619 0.00738787322442502 0 0 0 0 0 0 0 0 0 0 0 0 0 0 0 0 0 0 0 0 0 0 0 0 0 0 0 0 0 0 0 0 0 0 0
0 0 0 0 0 0 0 0 0 0 0 0 0 0 0 0 0 0 0 0 0 0 0 0 0 0 0 0 0 0 0 0 0 0 0 0 0 0 0 0 0 0 0 0 0 0 0 0 0 0 0 0 0 0 0 0 0 0 0 0 0 0 0 0 0 0 0 0 0 0 0 0 0 0 0 0 0 0 0 0 0 0 0 0 0 0 0 0 0 0 0 0 0 0 0 0 0 0 0 0 0 0 0 0 0 0 0 0 0 0 0 0 0 0 0 0 0 0 0 0 0 0 0 0 0 0 0 0 0 0 0 0 0 0 0 0 0 0 0 0 0 0 0 0 0 0 0 0 0 0 0 0 0 0 0 0 0 0 0 0 0 0 0 0 0 0 0 0 0 0 0 0 0 0 0 0 0.081653850730091 0.0144136255675566 0 0 0 0 0 0 0 0 0 0 0 0 0 0 0 0 0 0 0 0 0 0 0 0 0 0.00461177401221095 0 0 0 0 0 0 0 0 0 0 0 0 0 0 0 0 0 0 0 0 0 0 0 0 0 0 0 0 0 0 0 0 0 0 0 0 0 0 0 0 0 0 0 0 0 0 0 0 0 0 0 0 0 0 0 0 0 0 0.0784047287155133 0 0 0 0 0 0 0 0 0 0.0707993127591661 0.233432651173647 0.0398819115136207 0 0.129232272140821 0.114639595017398 0.11630449246418 0.0374436461541926 0 0.0409038764117316 0 0.0272003163267823 0 0 0 0 0 0 0 0 0 0 0 0 0 0 0 0 0 0 0 0 0 0 0 0 0 0.0110779470130895 0 0 0 0 0 0 0 0 0
0 0 0 0 0 0 0 0 0 0 0 0 0 0 0 0 0 0 0 0 0 0 0 0 0 0 0 0 0 0 0 0 0 0 0 0 0 0 0 0 0 0 0 0 0 0 0 0 0 0 0 0 0 0 0 0 0 0 0 0 0 0 0 0 0 0 0 0 0 0 0 0 0 0 0 0 0 0 0 0 0 0 0 0 0 0 0 0 0 0 0 0 0 0 0 0 0 0 0 0 0 0 0 0 0 0 0 0 0 0 0 0 0 0 0 0 0 0 0 0 0 0 0 0 0 0 0 0 0 0 0 0 0 0 0 0 0 0 0 0 0 0 0 0 0 0 0 0 0 0 0 0 0 0 0 0 0 0 0 0 0 0 0 0 0 0 0 0 0 0 0 0 0 0 0 0 0.0392243427372394 0 0 0 0 0 0 0 0 0 0 0 0 0 0 0 0 0 0 0 0 0 0 0 0 0 0 0 0 0 0 0 0 0 0 0 0 0 0 0 0 0 0 0 0 0 0 0 0 0 0 0 0 0 0 0 0 0 0 0 0 0 0 0 0 0 0 0 0 0 0 0 0 0 0 0 0 0 0 0 0 0 0 0 0 0 0 0 0 0 0 0 0 0 0 0 0.0422569031554979 0 0.499587141253946 0.118752732970322 0 0.0430415310964981 0.175935758481913 0.081201590304583 0 0 0 0 0 0 0 0 0 0 0 0 0 0 0 0 0 0 0 0 0 0 0 0 0 0 0 0 0 0 0 0 0 0 0 0 0 0 0
0 0 0 0 0 0 0 0 0 0 0 0 0 0 0 0 0 0 0 0 0 0 0 0 0 0 0 0 0 0 0 0 0 0 0 0 0 0 0 0 0 0 0 0 0 0 0 0 0 0 0 0 0 0 0 0 0 0 0 0 0 0 0 0 0 0 0 0 0 0 0 0 0 0 0 0 0 0 0 0 0 0 0 0 0 0 0 0 0 0 0 0 0 0 0 0 0 0 0 0 0 0 0 0 0 0 0 0 0 0 0 0 0 0 0 0 0 0 0 0 0 0 0 0 0 0 0 0 0 0 0 0 0 0 0 0 0 0 0 0 0 0 0 0 0 0 0 0 0 0 0 0 0 0 0 0 0 0 0 0 0 0 0 0 0 0 0 0 0 0 0 0 0 0 0 0 0.0176735586140682 0 0 0 0 0 0 0 0 0 0 0 0 0 0 0 0 0 0 0 0 0 0 0 0 0 0 0 0 0 0 0 0 0 0 0 0 0 0 0 0 0 0 0 0 0 0 0 0 0 0 0 0 0 0 0 0 0 0 0 0 0 0 0 0 0 0 0 0 0 0 0 0 0 0 0 0 0 0 0 0 0 0 0 0 0 0 0 0 0 0.1708961007162 0.0266100193332884 0.018170768702955 0 0 0 0 0 0.309296486587296 0.0771154230247675 0.0315080612359917 0 0.242516425805081 0.051755624719107 0 0 0 0.0544575312612452 0 0 0 0 0 0 0 0 0 0 0 0 0 0 0 0 0 0 0 0 0 0 0 0 0 0 0 0 0 0 0 0 0 0 0
0 0 0 0 0 0 0 0 0 0 0 0 0 0 0 0 0 0 0 0 0 0 0 0 0 0 0 0 0 0 0 0 0 0 0 0 0 0 0 0 0 0 0 0 0 0 0 0 0 0 0 0 0 0 0 0 0 0 0 0 0 0 0 0 0 0 0 0 0 0 0 0 0 0 0 0 0 0 0 0 0 0 0 0 0 0 0 0 0 0 0 0 0 0 0 0 0 0 0 0 0 0 0 0 0 0 0 0 0 0 0 0 0 0 0 0 0 0 0 0 0 0 0 0 0 0 0 0 0 0 0 0 0 0 0 0 0 0 0 0 0 0 0 0 0 0 0 0 0 0 0 0 0 0 0 0 0 0 0 0 0 0 0 0 0 0 0 0 0 0 0 0 0 0 0 0 0 0 0 0 0 0 0 0 0 0 0 0 0 0 0 0 0 0 0 0 0 0 0 0 0 0 0 0 0 0 0 0 0 0 0 0 0 0 0 0 0 0 0 0 0 0 0 0 0 0 0 0 0 0 0 0 0 0 0 0 0 0 0 0 0 0 0 0 0 0 0 0 0 0 0 0 0 0 0 0 0 0 0 0 0 0 0 0 0 0 0 0 0.0106645239149839 0 0 0 0.0204103720573609 0 0.476603848186396 0.0526231131746899 0.0866286469756518 0.16312277605639 0 0.0971343946113301 0.00891655754831213 0 0.0153678056638732 0.0685279618110123 0 0 0 0 0 0 0 0 0 0 0 0 0 0 0 0 0 0 0 0 0 0 0 0 0 0 0 0 0 0 0 0 0 0 0
0 0 0 0 0 0 0 0 0 0 0 0 0 0 0 0 0 0 0 0 0 0 0 0 0 0 0 0 0 0 0 0 0 0 0 0 0 0 0 0 0 0 0 0 0 0 0 0 0 0 0 0 0 0 0 0 0 0 0 0 0 0 0 0 0 0 0 0 0 0 0 0 0 0 0 0 0 0 0 0 0 0 0 0 0 0 0 0 0 0 0 0 0 0 0 0 0 0 0 0 0 0 0 0 0 0 0 0 0 0 0 0 0 0 0 0 0 0 0 0 0 0 0 0 0 0 0 0 0 0 0 0 0 0 0 0 0 0 0 0 0 0 0 0 0 0 0 0 0 0 0 0 0 0 0 0 0 0 0 0 0 0.0321103264977419 0 0 0 0.0544862455529457 0 0 0 0 0 0 0 0 0 0 0.222225493581032 0 0 0 0 0 0 0 0 0 0 0 0 0 0 0 0 0 0 0 0 0 0 0 0 0 0 0 0 0 0 0 0 0 0 0 0 0 0 0 0 0 0 0 0 0 0 0 0 0 0 0 0 0 0 0 0 0 0 0 0 0 0 0 0 0 0 0 0 0 0 0 0 0 0 0 0 0 0 0 0 0 0 0 0 0 0 0 0 0 0 0 0 0 0 0 0 0.0133109426850908 0.429966926296633 0.0206068825742231 0.0486324406579353 0.0423433404996165 0.118148212319821 0 0 0 0.0181691893349616 0 0 0 0 0 0 0 0 0 0 0 0 0 0 0 0 0 0 0 0 0 0 0 0 0 0 0 0 0 0 0 0 0 0 0 0
0 0 0 0 0 0 0 0 0 0 0 0 0 0 0 0 0 0 0 0 0 0 0 0 0 0 0 0 0 0 0 0 0 0 0 0 0 0 0 0 0 0 0 0 0 0 0 0 0 0 0 0 0 0 0 0 0 0 0 0 0 0 0 0 0 0 0 0 0 0 0 0 0 0 0 0 0 0 0 0 0 0 0 0 0 0 0 0 0 0 0 0 0 0 0 0 0 0 0 0 0 0 0 0 0 0 0 0 0 0 0 0 0 0 0 0 0 0 0 0 0 0 0 0 0.00604650494742547 0 0 0 0 0 0 0 0 0 0 0 0 0 0 0 0 0 0 0 0 0 0 0 0 0 0 0 0 0 0 0 0 0 0 0 0 0 0 0 0 0 0 0 0 0 0 0 0.289967541353206 0 0 0 0 0 0 0 0 0 0 0 0 0 0 0 0 0 0 0 0 0 0 0 0 0 0 0 0 0 0 0 0 0 0 0 0 0 0.0148898507957762 0 0 0 0 0 0 0 0 0 0 0 0 0 0 0 0 0 0 0 0 0 0 0 0 0 0 0 0 0 0 0 0 0 0 0 0 0 0 0 0 0 0 0 0 0 0 0 0 0 0 0 0 0 0 0 0 0 0 0 0 0 0 0 0.0120027067170486 0 0 0 0.0153423302637358 0 0 0.195012090275638 0.323923644006658 0.142815331640513 0 0 0 0 0 0 0 0 0 0 0 0 0 0 0 0 0 0 0 0 0 0 0 0 0 0 0 0 0 0 0 0 0 0 0
0 0 0 0 0 0 0 0 0 0 0 0 0 0 0 0 0 0 0 0 0 0 0 0 0 0 0 0.0182644587982977 0 0 0 0 0 0 0 0 0 0 0 0 0 0 0 0 0 0 0 0 0 0 0 0 0 0 0 0 0 0 0 0 0 0 0 0 0 0 0 0 0 0 0 0 0 0 0 0 0 0 0 0 0 0 0 0 0 0 0 0 0 0 0 0 0 0 0 0 0 0 0 0 0 0 0 0 0 0 0 0 0 0 0 0 0 0 0 0 0 0 0 0 0 0 0 0 0 0 0 0 0 0 0 0 0 0 0 0 0 0 0 0 0 0 0 0 0 0 0 0 0 0 0 0 0 0 0 0 0 0 0 0 0 0 0 0 0 0 0 0 0 0 0 0 0.123499395722952 0 0 0 0 0 0 0 0 0 0 0 0 0 0 0 0 0 0 0 0 0 0 0 0 0 0 0 0 0 0 0 0 0 0 0 0 0 0.076851202154243 0 0 0 0 0 0 0 0 0 0 0 0 0 0 0 0 0 0 0 0 0 0 0 0 0 0 0 0 0 0 0 0 0 0 0 0 0 0 0 0 0 0 0 0 0 0 0 0 0 0 0 0.0122444846320845 0 0 0 0.243217179827306 0 0 0.0279157257097431 0.0181064938482508 0.0994497728409596 0 0 0 0.0309589950447541 0 0 0 0 0.189587529480214 0 0 0.159904761941194 0 0 0 0 0 0 0 0 0 0 0 0 0 0 0 0 0 0 0 0 0 0 0 0 0 0 0 0 0 0 0 0 0 0 0
0 0 0 0 0 0 0 0 0 0 0 0 0 0 0 0 0 0 0 0 0 0 0 0 0 0 0 0.0110842227340718 0 0 0 0 0 0 0 0 0 0 0 0 0 0 0 0 0 0 0 0 0 0 0 0 0 0 0 0 0 0 0 0 0 0 0 0 0 0 0 0 0 0 0 0 0 0 0 0 0 0 0 0 0 0 0 0 0 0 0 0 0 0 0 0 0 0 0 0 0 0 0 0 0 0 0 0 0 0 0 0 0 0 0 0 0 0 0 0 0 0 0 0 0 0 0 0 0.00722501819185085 0 0 0 0.0214357911274173 0 0 0 0 0 0 0 0 0 0 0 0 0 0 0 0 0 0 0 0 0 0 0 0 0 0 0 0 0 0 0 0 0 0.0185712413490866 0 0 0.14655313582968 0 0 0 0 0 0 0.0304878341401424 0 0 0 0.0327356687819146 0 0 0 0 0 0 0 0 0 0 0 0 0 0 0 0 0 0 0 0 0 0 0 0 0 0 0 0 0 0 0 0 0 0 0 0 0 0 0 0 0 0 0 0 0.0248678405471596 0 0 0 0 0 0 0 0 0 0 0 0 0 0 0 0 0 0 0 0 0 0 0 0 0 0 0 0 0 0 0 0 0 0 0 0 0 0 0 0 0 0 0 0 0 0 0 0 0 0 0 0 0.0428508558177053 0 0 0 0.0405581610628464 0.0394228328979932 0.49683814844602 0 0 0.0873692490741117 0 0 0 0 0 0 0 0 0 0 0 0 0 0 0 0 0 0 0 0 0 0 0 0 0 0 0 0 0 0 0 0 0 0 0
0 0 0 0 0 0 0 0 0 0 0 0 0 0 0 0 0 0 0 0 0 0 0 0 0 0 0 0.00775432074399232 0 0 0 0 0 0 0 0 0 0 0 0 0 0 0 0 0 0 0 0 0 0 0 0 0 0 0 0 0 0 0 0 0 0 0 0 0 0 0 0 0 0 0 0 0 0 0 0 0 0 0 0 0 0 0 0 0 0 0 0 0 0 0 0 0 0 0 0 0 0 0 0 0 0 0 0 0 0 0 0 0 0 0 0 0 0 0 0 0 0 0 0 0 0 0 0 0 0 0 0 0 0 0 0 0 0 0 0 0 0 0 0 0 0 0 0 0 0 0 0 0 0 0 0 0 0 0 0 0 0 0 0 0 0 0 0 0 0 0 0 0 0 0 0 0 0 0 0 0 0 0 0 0 0 0 0 0 0 0 0 0 0 0 0 0 0 0 0 0 0 0 0 0 0 0 0 0 0 0 0 0 0 0 0 0 0 0 0 0 0 0 0 0 0 0 0 0 0 0 0 0 0 0 0 0 0 0 0 0 0 0 0 0 0 0 0 0 0 0 0 0 0 0 0 0 0 0 0 0 0 0 0 0 0 0 0 0 0 0 0 0 0 0 0 0 0 0.0323022846992594 0.0358914274436216 0 0.106823824797137 0.199850180359283 0 0.242056891544361 0.278776259356028 0.096544811056317 0 0 0 0 0 0 0 0 0 0 0 0 0 0 0 0 0 0 0 0 0 0 0 0 0 0 0 0 0 0 0 0 0 0 0 0
0 0 0 0 0 0 0 0 0 0 0 0 0 0 0 0 0 0 0 0 0 0 0 0 0 0 0 0 0 0 0 0 0 0 0 0 0 0 0.0038357476204563 0 0.00610739954315432 0 0 0 0 0 0 0.00741638692555058 0 0 0 0 0 0 0 0 0 0 0 0 0 0 0 0 0 0 0 0 0 0 0 0 0 0 0 0 0 0 0 0 0 0 0 0 0 0 0 0 0 0 0 0 0 0 0 0 0 0 0 0 0 0 0 0 0 0 0 0 0 0 0 0 0 0 0 0 0 0 0 0 0 0 0 0 0 0 0 0 0 0 0 0 0 0 0 0 0 0 0 0 0 0 0 0 0 0 0 0 0 0 0 0 0 0 0 0 0 0 0 0 0 0 0 0 0 0 0 0.0217410271850206 0.0116003764523157 0.0921578555852352 0.0672929892154873 0.32474525261986 0 0 0 0 0 0 0 0 0 0 0 0 0 0 0 0.0381871114503877 0 0.0382485225301884 0 0.138048878691081 0 0 0 0 0 0.00354184809070523 0 0 0 0 0.0454057344096959 0.0550472138438003 0 0.0484641847448426 0 0 0.0099031950146486 0 0 0 0 0 0 0 0 0 0 0 0 0 0 0 0.0217372658707855 0 0 0 0 0 0 0 0 0 0 0 0 0 0 0 0 0 0.00818239528263729 0.00442113867905009 0 0 0 0 0 0 0 0 0 0.00116319945402906 0 0 0 0 0.0410103199892769 0 0 0 0 0 0 0.006839748112283 0 0 0 0 0 0 0 0 0 0 0 0 0 0 0 0 0 0 0 0 0 0 0 0 0 0 0 0 0 0 0 0 0 0 0.00173863566158733 0.00118628812029338 0.000632054942547255 0 0 0 0 0 0 0 0 0 0 0 0 0 0 0 0.00134522996508062
0 0 0 0 0 0 0 0 0 0 0 0 0 0 0 0 0 0 0 0 0 0 0 0 0 0 0 0 0 0 0 0 0 0 0 0 0 0 0 0 0 0 0 0 0 0 0 0 0 0 0 0 0 0 0 0 0 0 0 0 0 0 0 0 0 0 0 0 0 0 0 0 0 0 0 0 0 0 0 0 0 0 0 0 0 0 0 0 0 0 0 0 0 0 0 0 0 0 0 0 0 0 0 0 0 0 0 0 0 0 0 0 0 0 0 0 0 0 0 0 0 0 0 0 0 0 0 0 0 0 0 0 0 0 0 0 0 0 0 0 0 0 0 0 0 0 0 0 0 0 0 0 0 0 0 0 0 0 0 0 0 0 0 0 0 0 0 0 0 0 0 0 0 0 0 0 0 0 0 0 0 0 0 0 0 0 0 0 0 0 0 0 0 0 0 0 0 0 0 0 0 0 0 0 0 0 0 0 0 0 0 0 0 0 0 0 0 0 0 0 0 0 0 0 0 0 0 0 0 0 0 0 0 0 0 0 0 0 0 0.586734900844174 0 0 0 0 0 0 0 0 0 0 0 0 0 0 0 0 0 0 0 0 0 0 0 0 0 0 0 0 0 0 0 0 0 0 0 0 0 0 0 0 0 0 0 0 0 0 0 0 0 0 0 0 0 0.0811860402239583 0 0.316268086924457 0 0 0 0 0.0158109720074105 0 0 0 0 0 0 0 0 0 0 0 0 0 0 0 0 0 0
0 0 0 0 0 0 0 0 0 0 0 0 0 0 0 0 0 0 0 0 0 0 0 0 0 0 0 0 0 0 0 0 0 0 0 0 0 0 0 0 0 0 0 0 0 0 0 0 0 0 0 0 0 0 0 0 0 0 0 0 0 0 0 0 0 0 0 0 0 0 0 0 0 0 0 0 0 0 0 0 0 0 0 0 0 0 0 0 0 0 0 0 0 0 0 0 0 0 0 0 0 0 0 0 0 0 0 0 0 0 0 0 0 0 0 0 0 0 0 0 0 0 0 0 0 0 0 0 0 0 0 0 0 0 0 0 0 0 0 0 0 0 0 0 0 0 0 0 0 0 0 0 0 0 0 0 0 0.0342916728035117 0 0.153946021339104 0 0 0.0265333720095459 0 0 0 0.0157018501302338 0 0 0 0 0 0 0 0 0 0 0 0 0 0 0 0 0.00606309313731385 0 0 0 0 0 0 0 0 0 0.0816343996724627 0.0147067904017437 0.0151350293395063 0 0 0 0 0 0 0 0 0 0 0 0 0 0 0 0 0 0 0 0.0190862764935775 0 0 0.028339970553459 0 0.0300985546030206 0 0 0 0 0 0 0 0 0 0 0 0 0 0 0 0 0 0 0 0 0 0 0 0.0199757264970429 0 0 0 0 0 0 0 0 0 0 0 0 0 0.00877572951797452 0 0 0 0 0 0 0 0 0 0 0 0 0 0 0 0 0 0 0 0 0 0 0 0 0 0 0 0 0.139798432048545 0 0 0.171020945054359 0.101494421385835 0.00863035772112632 0 0 0 0 0.0420285441466949 0 0 0 0 0 0 0 0 0 0 0 0 0.0715388205167265 0 0 0 0 0 0 0 0.0111999926282185
0 0 0 0 0 0 0 0 0 0 0 0 0 0 0 0 0 0 0 0 0 0 0 0 0 0 0 0 0 0 0 0 0 0 0 0 0 0 0 0 0 0 0 0 0 0 0 0 0 0 0 0 0 0 0 0 0 0 0 0 0 0 0 0 0 0 0 0 0 0 0 0 0 0 0 0 0 0 0 0 0 0 0 0 0 0 0 0 0 0 0 0 0 0 0 0 0 0 0 0 0 0 0 0 0 0 0 0 0 0 0 0 0 0 0 0 0 0 0 0 0 0 0 0 0 0 0 0 0 0 0 0 0 0 0 0 0 0 0 0 0 0 0 0 0 0 0 0 0 0 0 0 0 0 0 0 0 0 0 0.096601348792097 0.0396107730067013 0 0 0 0 0 0 0 0 0 0 0 0 0 0 0 0 0 0 0 0 0 0 0 0 0 0 0 0 0.0122491355670254 0 0 0 0 0.112567445546247 0 0 0 0.0275926437353182 0 0 0 0 0 0 0 0 0 0 0 0 0 0 0 0 0 0 0 0 0 0 0 0 0 0 0 0 0 0 0 0 0 0 0 0 0 0 0 0 0 0 0 0 0 0 0 0 0 0 0 0 0 0 0 0 0 0 0 0 0 0 0 0 0 0 0 0 0 0 0 0 0 0 0 0 0 0 0 0 0 0 0 0 0 0 0 0.205624763425216 0 0 0 0.284725830544389 0.0817829314084137 0 0 0 0 0.0200092413381807 0.119235886636412 0 0 0 0 0 0 0 0 0 0 0 0 0 0 0 0 0 0 0 0 0
0 0 0 0 0 0 0 0 0 0 0 0 0 0 0 0 0 0 0 0 0 0 0 0 0 0 0 0 0 0 0 0 0 0 0 0 0 0 0 0 0 0 0 0 0 0 0 0 0 0 0 0 0 0 0 0 0 0 0 0 0 0 0 0 0 0 0 0 0 0 0 0 0 0 0 0 0 0 0 0 0 0 0 0 0 0 0 0 0 0 0 0 0 0 0 0 0 0 0 0 0 0 0 0 0 0 0 0 0 0 0 0 0 0 0 0 0 0 0 0 0 0 0 0 0 0 0 0 0 0 0 0 0 0 0 0 0 0 0 0 0 0 0 0 0 0 0 0 0 0 0 0 0 0 0 0 0 0 0.0349480522886764 0.123082962012668 0.228192255876642 0 0 0 0 0 0.0208293858167152 0 0 0 0 0 0 0 0 0 0 0 0 0 0 0 0 0 0 0 0 0 0.0188443456270682 0 0 0 0 0 0.0148705477958157 0 0 0 0 0 0 0 0 0 0 0 0 0 0 0 0 0 0 0 0 0 0 0 0 0 0 0 0 0 0 0 0 0 0 0 0 0 0 0 0 0 0 0 0 0 0 0 0 0 0 0 0 0 0 0 0 0 0 0 0 0 0 0 0 0 0 0 0 0 0 0 0 0 0 0 0 0 0 0 0 0 0 0 0 0 0 0 0 0 0 0 0 0 0 0 0.0742393816378815 0.28873997841135 0 0 0 0 0.0919688838592351 0.0910515272831244 0 0 0 0 0 0 0 0.013232679390824 0 0 0 0 0 0 0 0 0 0 0 0 0
0 0 0 0 0 0 0 0 0 0 0 0 0 0 0 0 0 0 0 0 0 0 0 0 0 0 0 0 0 0 0 0 0 0 0 0 0 0 0 0 0 0 0 0 0 0 0 0 0 0 0 0 0 0 0 0 0 0 0 0 0 0 0 0 0 0 0 0 0 0 0 0 0 0 0 0 0 0 0 0 0 0 0 0 0 0 0 0 0 0 0 0 0 0 0 0 0 0 0 0 0 0 0 0 0 0 0 0 0 0 0 0 0 0 0 0 0 0 0 0 0 0 0 0 0 0 0 0 0 0 0 0 0 0 0 0 0 0 0 0 0 0 0 0 0 0 0 0 0 0 0 0 0 0 0 0 0 0.203615931378887 0 0.158655279361712 0 0 0.10009251356576 0 0 0.11577925558856 0 0 0 0 0 0 0 0 0 0 0.33445558792945 0.0200197549914041 0 0 0 0 0 0 0.0254183018975356 0 0 0 0 0 0 0 0 0.0419633752866919 0 0 0 0 0 0 0 0 0 0 0 0 0 0 0 0 0 0 0 0 0 0 0 0 0 0 0 0 0 0 0 0 0 0 0 0 0 0 0 0 0 0 0 0 0 0 0 0 0 0 0 0 0 0 0 0 0 0 0 0 0 0 0 0 0 0 0 0 0 0 0 0 0 0 0 0 0 0 0 0 0 0 0 0 0 0 0 0 0 0 0 0 0 0 0 0 0 0 0 0 0 0 0 0 0 0 0 0 0 0 0 0 0 0 0 0 0 0 0 0 0 0 0 0 0
0 0 0 0 0 0 0 0 0 0 0 0 0 0 0 0 0 0 0 0 0 0 0 0 0 0 0 0 0 0 0 0 0 0 0 0 0 0 0 0 0 0 0 0 0 0 0 0 0 0 0 0 0 0 0 0 0 0 0 0 0 0 0 0 0 0 0 0 0 0 0 0 0 0 0 0 0 0 0 0 0 0 0 0 0 0 0 0 0 0 0 0 0 0 0 0 0 0 0 0 0 0 0 0 0 0 0 0 0 0 0 0 0 0 0 0 0 0 0 0 0 0 0 0 0 0 0 0 0 0 0 0 0 0 0 0 0 0 0 0 0 0 0 0 0 0 0 0 0 0 0 0 0 0 0 0 0 0 0 0.162262319750266 0.157846893205592 0 0 0 0 0 0.014056037754186 0 0 0 0 0 0 0 0 0 0 0 0 0 0 0 0 0 0 0 0 0 0.00411016819028417 0 0 0 0 0 0.0279570979315753 0.00286961347694491 0 0 0.0402029581277383 0 0 0 0 0 0 0 0 0.00707289044738604 0 0 0 0 0 0 0 0 0 0 0 0 0 0 0 0 0 0 0 0 0 0 0 0 0 0 0 0 0 0 0 0 0 0 0 0 0.0156671224777934 0 0 0 0 0 0 0 0 0 0 0 0 0 0 0 0 0 0 0 0 0 0 0 0 0 0 0 0 0 0 0 0 0 0 0 0 0 0 0 0 0 0.102051767206975 0.115511435497287 0.0176970613039926 0 0 0.206855885952298 0 0 0 0 0.0302788234294328 0.0893146727035588 0 0 0 0 0 0 0 0 0 0 0 0 0 0 0 0 0 0 0 0 0.00624525254469037
0 0 0 0 0 0 0 0 0 0 0 0 0 0 0 0 0 0 0 0 0 0 0 0 0 0 0 0 0 0 0 0 0 0 0 0 0 0 0 0 0 0 0 0 0 0 0 0 0 0 0 0 0 0 0 0 0 0 0 0 0 0 0 0 0 0 0 0 0 0 0 0 0 0 0 0 0 0 0 0 0 0 0 0 0 0 0 0 0 0 0 0 0 0 0 0 0 0 0 0 0.00140769959686079 0 0 0 0 0 0 0 0 0 0 0 0 0 0 0 0 0 0 0 0 0 0 0 0 0 0 0 0 0 0 0 0 0 0 0 0 0 0 0 0 0 0 0 0 0 0 0 0 0 0 0 0 0 0 0 0.0104968186966164 0.00825947616893978 0.0381870205658981 0.0100854446650092 0.140838882030529 0 0.00952985346488666 0 0 0.0263914897183917 0.025943023153768 0 0 0 0 0 0 0 0 0 0 0.0241650734482791 0.00568392549821197 0 0 0 0 0 0 0 0 0 0.0159451520926419 0 0 0 0 0 0.0157930756956109 0.0094258199401292 0 0 0.0394617244233701 0 0 0 0 0 0 0 0 0.0128739399436007 0 0 0 0 0 0 0 0.010482869338325 0 0 0 0 0 0 0 0 0 0 0 0 0 0 0 0 0 0 0 0 0 0 0 0 0 0 0 0 0.0140850189067458 0 0.00571381874518638 0 0 0 0 0 0 0 0 0 0 0 0.00205008093313508 0 0 0 0 0 0 0 0 0 0 0 0 0 0 0 0 0 0 0 0 0 0 0 0 0 0 0 0.0419083795850954 0.0229587508430242 0.0476278742481428 0 0.143138134277184 0 0 0 0 0 0.0896905127120934 0.191139704323543 0 0 0.00257271576386431 0 0 0 0 0.00955061047822838 0 0 0 0 0 0 0 0 0 0 0 0 0.0245931107426886
0 0 0 0 0 0 0 0 0 0 0 0 0 0 0 0 0 0 0 0 0 0 0 0 0 0 0 0 0 0 0 0 0 0 0 0 0 0 0 0 0 0 0 0 0 0 0 0 0 0 0 0 0 0 0 0 0 0 0 0 0 0 0 0 0 0 0 0 0 0 0 0 0 0 0 0 0 0 0 0 0 0 0 0 0 0 0 0 0 0 0 0 0 0 0 0 0 0 0 0 0 0 0 0 0 0 0 0 0 0 0 0 0 0 0 0 0 0 0 0 0 0 0 0 0 0 0 0 0 0 0 0 0 0 0 0 0 0 0 0 0 0 0 0 0 0 0 0 0 0 0 0 0 0 0 0 0 0.00740024695507582 0 0 0 0 0.0215994262822024 0 0 0 0 0 0 0 0 0 0 0 0 0 0 0 0 0.0170666079179575 0 0 0 0.567901406879309 0 0.00806259058481617 0.00762581286033696 0 0 0 0 0 0 0.0115841015744999 0 0 0 0 0 0 0.0651823958194477 0 0 0 0.00880987630528399 0 0 0.00237564859117781 0 0 0 0 0 0 0 0 0 0 0.0029791039427146 0 0.101339515949647 0 0.0213020486383925 0.00303081346943883 0 0.0188239922546329 0 0 0 0.0385972422237225 0 0.021732655780859 0.00827458872580447 0 0 0 0 0 0 0 0 0 0 0 0 0 0.00302962698308715 0 0 0 0 0 0 0 0 0 0 0 0 0 0 0 0.00211025045462018 0 0 0 0 0 0 0 0 0 0 0 0 0 0 0 0 0 0 0 0 0 0 0 0.00622952261664111 0 0 0 0 0 0 0.0201536818116822 0.029999108694642 0 0 0.00478973468400802 0 0 0 0 0 0 0 0 0 0 0 0 0 0 0 0 0 0 0 0 0
0 0 0 0 0 0 0 0 0 0 0 0 0 0 0 0 0 0 0 0 0 0 0 0 0 0 0 0 0 0 0 0 0 0 0 0 0 0 0 0 0 0 0 0 0 0 0 0 0 0 0 0 0 0 0 0 0 0 0 0 0 0 0 0 0 0 0 0 0 0 0 0 0 0 0 0 0 0 0 0 0 0 0 0 0 0 0 0 0 0 0 0 0 0 0 0 0 0 0 0 0 0 0 0 0 0 0 0 0 0 0 0 0 0 0 0 0 0 0 0 0 0 0 0 0 0 0 0 0 0 0 0 0 0 0 0 0 0 0 0 0 0 0 0 0 0 0 0 0 0 0 0 0 0 0 0 0 0 0 0 0 0 0 0 0 0 0 0 0 0 0 0 0 0 0 0 0 0 0 0 0 0 0 0.0402189684000264 0 0 0 0 0 0 0 0 0 0 0 0 0 0 0 0 0 0 0 0 0 0 0 0 0 0 0 0 0 0 0 0 0 0 0 0 0 0 0 0 0 0.183549093832301 0 0 0 0 0 0 0 0 0 0 0 0 0 0.369197409294997 0.0782112901231783 0 0 0 0 0 0 0 0 0 0 0 0 0 0 0 0 0 0 0 0 0 0 0 0 0 0 0 0 0 0 0 0 0 0 0 0 0 0 0 0 0 0 0 0 0.0300134257556247 0 0 0 0 0 0 0.0415665104058628 0 0.25724330218801 0 0 0 0 0 0 0 0 0 0 0 0 0 0 0 0 0 0 0 0 0 0 0 0
0 0 0 0 0 0 0 0 0 0 0 0 0 0 0 0 0 0 0 0 0 0 0 0 0 0 0 0 0 0 0 0 0 0 0 0 0 0 0 0 0 0 0 0 0 0 0 0 0 0 0 0 0 0 0 0 0 0 0 0 0 0 0 0 0 0 0 0 0 0 0 0 0 0 0 0 0 0 0 0 0 0 0 0 0 0 0 0 0 0 0 0 0 0 0 0 0 0 0 0 0 0 0 0 0 0 0 0 0 0 0 0 0 0 0 0 0 0 0 0 0 0 0 0 0 0 0 0 0 0 0 0 0 0 0 0 0 0 0 0 0 0 0 0 0 0 0 0 0 0 0 0 0 0 0 0 0 0 0 0 0 0 0 0 0 0 0 0 0 0 0 0 0 0 0 0 0 0 0 0 0 0 0 0.278156209948921 0 0 0 0 0 0 0 0 0 0 0 0 0 0 0 0 0 0 0 0 0 0 0 0 0 0 0 0 0 0 0.101256354813155 0 0 0 0 0 0 0 0.0412992150852813 0 0 0.278123429473374 0 0 0 0 0 0.0237061858272113 0 0 0 0 0 0 0 0 0 0 0 0 0 0 0 0 0 0 0 0 0 0 0 0 0 0 0 0 0 0 0 0 0 0 0 0 0 0 0 0 0 0 0 0 0 0 0 0 0 0 0 0 0 0 0 0 0 0 0 0 0.0537956842456233 0.223662920606434 0 0 0 0 0 0 0 0 0 0 0 0 0 0 0 0 0 0 0 0 0 0 0 0 0
0 0 0 0 0 0 0 0 0 0 0 0 0 0 0 0 0 0 0 0 0 0 0 0 0 0 0 0 0 0 0 0 0 0 0 0 0 0 0 0 0 0 0 0 0 0 0 0 0 0 0 0 0 0 0 0 0 0 0 0 0 0 0 0 0 0 0 0 0 0 0 0 0 0 0 0 0 0 0 0 0 0 0 0 0 0 0 0 0 0 0 0 0 0 0 0 0 0 0 0 0 0 0 0 0 0 0 0 0 0 0 0 0 0 0 0 0 0 0 0 0 0 0 0 0 0 0 0 0 0 0 0 0 0 0 0 0 0 0 0 0 0 0 0 0 0 0 0 0 0 0 0 0 0 0 0 0 0 0 0 0 0 0 0 0 0 0 0 0 0 0 0 0 0 0 0 0 0 0 0 0 0 0 0 0 0 0 0 0 0 0 0 0 0 0 0 0 0.0362027808183301 0 0 0 0 0 0 0 0 0 0 0 0 0 0 0 0 0 0 0 0 0 0 0 0 0 0 0 0 0 0 0 0 0 0 0 0 0 0 0 0 0.0259618533166187 0.202208974049525 0.293849258750582 0.0919866925012715 0.105957893377919 0.0611358804516896 0 0 0 0.0127888181334038 0.02034120891939 0 0.00920673395390462 0 0 0 0 0.00613116338805711 0.0153184726397237 0 0 0 0.0153684415614347 0 0 0 0 0 0 0 0 0 0 0 0 0 0 0 0 0 0 0 0 0 0 0 0 0.0917452791017659 0 0 0 0 0 0 0 0 0 0 0 0 0 0 0 0 0 0 0 0 0 0 0 0.0117965490363841 0 0 0 0 0 0 0 0 0
0 0 0 0 0 0 0 0 0 0 0 0 0 0 0 0 0 0 0 0 0 0 0 0 0 0 0 0 0 0 0 0 0 0 0 0 0 0 0 0 0 0 0 0 0 0 0 0 0 0 0 0 0 0 0 0 0 0 0 0 0 0 0 0 0 0 0 0 0 0 0 0 0 0 0 0 0 0 0 0 0 0 0 0 0 0 0 0 0 0 0 0 0 0 0 0 0 0 0 0 0 0 0 0 0 0 0 0 0 0 0 0 0 0 0 0 0 0 0 0 0 0 0 0 0 0 0 0 0 0 0 0 0 0 0 0 0 0 0 0 0 0 0 0 0 0 0 0 0 0 0 0 0 0 0 0 0 0 0 0 0 0 0 0 0 0 0.0353301804366181 0 0 0 0 0 0 0 0 0 0 0.0352289730100824 0.0153607832856787 0 0 0 0 0 0 0 0 0 0.0165755196680841 0 0 0 0 0 0.0138671891179468 0.00278710115150004 0 0 0.0367013308309538 0 0 0 0 0 0 0 0 0.106348192339815 0 0 0 0 0 0 0 0 0 0 0 0 0 0 0 0 0 0 0 0 0 0 0.00359937179734801 0 0 0 0 0 0 0 0 0 0 0 0 0 0 0.00589074806550243 0.0267347492521379 0 0 0 0 0 0 0 0 0 0 0 0.00267982074582565 0 0 0 0 0 0 0 0 0 0 0 0 0 0 0 0 0 0 0 0 0 0 0 0 0 0 0 0 0.0102180632719512 0.0275960916081972 0 0.0381135013793876 0.163154437427759 0 0 0 0 0 0.372971575304 0 0 0.030154255019947 0 0 0 0 0.0152678558522232 0 0 0 0 0 0 0 0 0 0 0.0186248322714897 0 0.0227954281635516
0 0 0 0 0 0 0 0 0 0 0 0 0 0 0 0 0 0 0 0 0 0 0 0 0 0 0 0 0 0 0 0 0 0 0 0 0 0 0 0 0 0 0 0 0 0 0 0 0 0 0 0 0 0 0 0 0 0 0 0 0 0 0 0 0 0 0 0 0 0 0 0 0 0 0 0 0 0 0 0 0 0 0 0 0 0 0 0 0 0 0 0 0 0 0 0 0 0 0 0 0 0 0 0 0 0 0 0 0 0 0 0 0 0 0 0 0 0 0 0 0 0 0 0 0 0 0 0 0 0 0 0 0 0 0 0 0 0 0 0 0 0 0 0 0 0 0 0 0 0 0 0 0 0 0 0 0 0 0 0 0 0 0 0 0 0 0.0172999804887992 0 0 0 0 0 0 0 0 0.0045523540529782 0 0.0436880524199341 0.0146146774079588 0 0 0 0 0.00372175940107844 0 0 0 0 0.0131122113972066 0 0 0 0 0.00228351429660729 0.01173535224143 0.00172877502459458 0 0 0.121133091281377 0 0 0 0 0 0 0 0 0.076377294178601 0 0 0 0 0 0 0 0.00275702118233921 0 0 0 0 0.00278120330997042 0 0 0 0 0 0 0 0 0.0101012435808601 0.0120101994884894 0 0 0 0 0 0 0 0 0 0 0 0 0 0.0126326270579149 0.0240452480595302 0.0361823549576607 0 0 0 0 0 0 0 0 0 0 0 0.00179150566706657 0 0 0 0 0 0 0 0 0 0 0 0 0 0 0 0 0 0 0 0 0 0 0 0 0 0 0 0.0148299433520612 0.028604147966468 0.0128344706858375 0 0.0528137163978359 0.1633380470465 0.00234142706065609 0 0 0 0.175210367357087 0 0 0 0.0599032522031758 0 0 0 0 0.0182298397698898 0.00822011682604147 0.00185917395177371 0 0 0 0 0 0 0.00740243170848432 0 0.0206974644624258 0 0.0211671357173666
0 0 0 0 0 0 0 0 0 0 0 0 0 0 0 0 0 0 0 0 0 0 0 0 0 0 0 0 0 0 0 0 0 0 0 0 0 0 0 0 0 0 0 0 0 0 0 0 0 0 0 0 0 0 0 0 0 0 0 0 0 0 0 0 0 0 0 0 0 0 0 0 0 0 0 0 0 0 0 0 0 0 0 0 0 0 0 0 0 0 0 0 0 0 0 0 0 0 0 0 0 0 0 0 0 0 0 0 0 0 0 0 0 0 0 0 0 0 0 0 0 0 0 0 0 0 0 0 0 0 0 0 0 0 0 0 0 0 0 0 0 0 0 0 0 0 0 0 0 0 0 0 0 0 0 0 0 0 0 0 0 0 0 0 0 0 0 0 0 0 0 0 0 0 0 0 0 0 0 0 0 0 0 0 0 0 0 0 0.0556337927247751 0 0 0 0 0 0 0 0 0 0 0 0 0 0 0 0 0 0 0 0 0 0 0 0 0 0 0 0 0 0 0 0 0 0 0.012885830568262 0 0 0 0 0 0 0 0 0 0 0 0 0 0 0 0 0 0 0 0 0 0 0 0 0 0 0 0 0 0 0 0 0 0 0 0 0 0 0 0 0 0 0 0 0 0 0 0 0 0 0 0 0 0 0 0 0 0 0 0 0 0 0 0 0 0 0 0 0 0 0 0 0 0 0 0 0 0 0 0 0 0 0.584200132558299 0.1317577380081 0.103403223275207 0.0178192538686831 0 0 0 0 0 0 0 0 0.0943000289966744
0 0 0 0 0 0 0 0 0 0 0 0 0 0 0 0 0 0 0 0 0 0 0 0 0 0 0 0 0 0 0 0 0 0 0 0 0 0 0 0 0 0 0 0 0 0 0 0 0 0 0 0 0 0 0 0 0 0 0 0 0 0 0 0 0 0 0 0 0 0 0 0 0 0 0 0 0 0 0 0 0 0 0 0 0 0 0 0 0 0 0 0 0 0 0 0 0 0 0 0 0 0 0 0 0 0 0 0 0 0 0 0 0 0 0 0 0 0 0 0 0 0 0 0 0 0 0 0 0 0 0 0 0 0 0 0 0 0 0 0.0011326209278824 0 0 0 0 0 0 0 0 0 0 0 0 0 0 0 0 0 0 0 0 0 0 0 0 0 0 0 0 0 0 0 0 0 0 0 0 0 0 0 0 0 0 0 0 0 0 0 0 0 0 0 0 0 0 0 0 0 0 0 0 0 0 0 0 0 0 0 0 0 0 0 0 0 0 0 0 0 0 0 0 0 0 0 0 0 0 0 0 0 0 0 0 0 0 0 0 0 0.036829845963452 0 0 0 0 0 0 0 0 0 0.0984003852394213 0.0255284691562927 0 0.0256528223457859 0 0 0.0335499174376587 0.0371202756653819 0.0170429521090555 0.0290115241285869 0.0472839092874582 0.0533718196579146 0.0487793368992123 0.102022907573031 0 0 0 0 0 0 0 0 0 0 0 0 0 0 0 0 0 0 0 0 0 0 0 0 0 0 0 0 0 0 0 0 0 0 0 0 0 0 0 0.0341211981579405 0.218222637019879 0.0190494381461415 0 0 0 0 0 0 0 0 0.0333506394468568 0.044751305097104 0.0702235323582457 0 0.015034663835506 0 0.0065646669179128 0.00295513262928063
0 0 0 0 0 0 0 0 0 0 0 0 0 0 0 0 0 0 0 0 0 0 0 0 0 0 0 0 0 0 0 0 0.00127561107596834 0.00512697888777469 0 0 0 0 0 0 0 0 0 0 0 0 0 0 0 0 0 0 0 0 0.00140767366155833 0 0 0 0 0 0 0 0 0 0 0 0 0 0 0 0 0.000769421626374495 0 0 0 0 0 0 0 0 0 0 0 0 0 0 0.0003597602433574 0 0 0 0 0 0 0 0 0 0 0 0 0 0.00421665841337268 0.00235838328683576 0 0 0 0 0 0 0 0 0 0 0 0 0 0 0 0 0 0 0 0 0 0 0 0 0 0 0 0 0 0 0 0 0 0 0 0 0 0.0152429024944998 0 0 0 0 0.0201867601167908 0.00296880258681866 0 0 0 0 0.00600757988668222 0 0 0.0140074065940827 0.0230190537291783 0 0 0 0 0 0 0 0 0 0 0 0.000549384598883519 0 0 0.000359157136369421 0 0.00106389913898882 0 0 0 0 0 0.00275668576328442 0.00906436928610584 0 0 0 0 0 0 0 0 0.00100885372162777 0 0.004882395811845 0.000343917002813672 0.00134939657353975 0 0 0.000906195530572296 0 0 0 0.00719121557661639 0 0 0 0 0.000768975699744488 0.000509130465328115 0.00141034195851409 0 0.0083906290009219 0 0 0 0 0 0 0 0 0 0 0 0 0 0 0 0 0.00175990138083206 0.00198015647694546 0 0 0 0 0 0.0123847574122834 0 0 0 0.000250943092828044 0.00519906708234519 0.00117842578801189 0 0 0 0.000586487851019929 0 0 0 0.00645299477218134 0.016268910613702 0 0 0.00212635426912167 0.00760525281560303 0.00363532411835891 0 0.00338343231419761 0.00102838598861296 0.00458104849935807 0 0.00120226153292701 0.169165548669779 0.00112237178986153 0.00236255436347153 0 0 0 0 0 0 0 0 0 0 0 0 0 0 0 0 0 0 0 0 0 0 0 0.00152583008148236 0.000511505595963637 0 0 0 0 0 0.000811719275599749 0 0 0 0 0.0052301033575641 0.0221170909595281 0 0.0166612116884309 0 0.0902584709995769 0.065638506928469 0 0 0.0355240603196948 0 0.00943778215017431 0 0.0162669381569224 0 0.0173931835231133 0.0293185922487643 0.00970524547681758 0.0360844656048058 0.0668350274734956 0.0461079048886586 0.109304971201816 0.0414916713692332
0 0 0 0 0 0 0 0 0 0 0 0 0 0 0 0 0 0 0 0 0 0 0 0 0 0 0 0 0 0 0 0 0 0 0 0 0 0 0 0 0 0 0 0 0 0 0 0 0 0 0 0 0 0 0 0 0 0 0 0 0 0 0 0 0 0 0 0 0 0 0 0 0 0 0 0 0 0 0 0 0 0 0 0 0 0 0 0 0 0 0 0 0 0 0 0 0 0 0 0 0 0 0 0 0 0 0 0 0 0 0 0 0 0 0 0 0 0 0 0 0 0 0 0 0 0 0 0 0 0 0 0 0 0 0 0 0 0 0 0.00120046964768826 0 0 0 0 0 0 0 0 0 0 0.00109208928158929 0 0 0.00119374688150391 0 0 0 0 0 0 0 0 0 0 0 0 0 0 0 0 0 0 0 0 0 0 0 0 0 0 0 0 0 0 0 0 0 0.00105287707265763 0.0013150392353274 0.00220786034606829 0 0.00105351847368681 0 0 0 0 0 0 0 0 0 0 0 0 0 0 0 0 0 0 0 0 0 0 0 0 0 0 0 0 0 0 0 0 0.00117066504846068 0 0 0 0 0 0 0 0 0 0 0 0.0563697145826397 0.0390507115514074 0 0 0 0 0 0 0 0 0.00143816651099071 0.07052438467448 0.0128607684130618 0 0.0115456946571156 0 0.00163787899958245 0.0299123691822496 0.0145805067821957 0.00758198655149033 0.022959241803969 0.0611888940553091 0.126719816902782 0.0151469627230617 0.0266811746145319 0 0 0 0 0 0 0 0 0 0 0 0 0 0 0 0 0 0 0 0 0 0 0 0.00149485655685369 0 0 0 0 0 0 0 0 0 0 0 0 0 0 0.153000855423671 0.129598424578715 0 0.0326950513340529 0 0 0 0 0.0026807690500824 0 0.00341557745902929 0 0.0708164283452798 0.0513983269586172 0.0120300544118015 0 0.0040483079167947 0.00181717461160395 0.0149057522024027 0.013613883159247
0 0 0 0 0 0 0 0 0 0 0 0 0 0 0 0 0 0 0 0 0 0 0 0 0 0 0 0 0 0 0 0 0 0 0 0 0 0 0 0 0 0 0 0 0 0 0 0 0 0 0 0 0 0 0 0 0 0 0 0 0 0 0 0 0 0 0 0 0 0 0 0 0 0 0 0 0 0 0 0 0 0 0 0 0 0 0 0 0 0 0 0 0 0 0 0 0 0 0 0 0 0 0 0 0 0 0 0 0 0 0 0 0 0 0 0 0 0 0 0 0 0 0 0 0 0 0 0 0 0 0 0 0 0 0 0 0 0 0 0 0 0 0 0 0 0 0 0 0 0 0 0 0 0 0 0 0 0 0 0 0 0 0 0 0 0 0 0 0 0 0 0 0 0 0 0 0 0 0 0 0 0 0 0 0 0 0 0.00288729271422668 0 0 0 0.00187245801377724 0 0 0 0 0 0 0 0 0 0 0 0 0 0 0 0 0 0 0 0 0 0 0 0 0 0 0 0 0 0 0 0 0 0 0 0 0 0 0 0 0 0 0 0 0 0 0 0 0 0 0 0 0 0 0 0 0 0 0.00605396822262004 0 0 0.0109922057192407 0 0.00488184783163727 0 0 0.0125741297570194 0.00665749915386359 0.00972579950477442 0 0 0 0 0 0 0 0 0 0 0 0 0 0 0 0 0 0 0 0 0 0 0 0.00256862830095082 0 0 0 0 0 0 0 0 0 0 0 0 0 0 0.0430738134109726 0.303953770951154 0.105443330674127 0 0 0 0 0 0 0 0 0 0.017692730180485 0.00943271437471408 0.0136457226016592 0 0.420645252660442 0 0.00844236510868523 0.0194564708196502
0 0 0 0 0 0 0 0 0 0 0 0 0 0 0 0 0 0 0 0 0 0 0 0 0 0 0 0 0 0 0 0 0 0 0 0 0 0 0 0 0 0 0 0 0 0 0 0 0 0 0 0 0 0 0 0 0 0 0 0 0 0 0 0 0 0 0 0 0 0 0 0 0 0 0 0 0 0 0 0 0 0 0 0 0 0 0 0 0 0 0 0 0 0 0 0 0 0 0 0 0 0 0 0 0 0 0 0 0 0 0 0 0 0 0 0 0 0 0 0 0 0 0 0 0 0 0 0 0 0 0 0 0 0 0 0 0 0 0 0 0 0 0 0 0 0 0 0 0 0 0 0 0 0 0 0 0 0 0 0 0 0 0 0 0 0 0 0 0 0 0 0 0 0 0 0.0100755099683968 0 0 0 0 0 0 0 0 0 0 0 0 0 0 0 0 0 0 0 0 0.0337375025952557 0 0 0 0 0 0 0 0 0 0 0 0 0 0 0 0.0617064853960971 0 0 0.325949234983304 0.0309199917507578 0.442597704994043 0 0 0 0.0178167106100767 0 0 0 0 0.0119230558622354 0.0199901468418854 0 0 0 0 0 0 0 0 0 0 0 0 0 0 0 0 0 0 0 0 0 0 0 0 0 0 0 0 0 0 0 0 0 0 0 0 0 0 0 0 0 0 0 0 0 0 0 0 0 0 0 0 0 0 0 0 0 0 0 0 0 0 0 0 0 0 0 0 0 0 0 0 0 0 0 0 0 0 0.0131564390962512 0 0.0231038545558819 0.00902336334581435 0 0 0 0 0 0 0 0 0
0 0 0 0 0 0 0 0 0 0 0 0 0 0 0 0 0 0 0 0 0 0 0 0 0 0 0 0 0 0 0 0 0 0 0 0 0 0 0 0 0 0 0 0 0 0 0 0 0 0 0 0 0 0 0 0 0 0 0 0 0 0 0 0 0 0 0 0 0 0 0 0 0 0 0 0 0 0 0 0 0 0 0 0 0 0 0 0 0 0 0 0 0 0 0 0 0 0 0 0 0 0 0 0 0 0 0 0 0 0 0 0 0 0 0 0 0 0 0 0 0 0 0 0 0 0 0 0 0 0 0 0 0 0 0 0 0 0 0 0 0 0 0 0 0 0 0 0 0 0 0 0 0 0 0 0 0 0 0 0 0 0 0 0 0 0 0 0.0132489639040726 0 0 0 0 0 0 0 0 0 0 0 0 0 0 0 0 0 0 0 0 0.237177255396275 0 0 0 0 0 0 0 0 0 0 0 0 0 0 0 0 0 0 0 0 0 0 0 0 0 0 0.132360074421127 0.0309732457681086 0 0 0 0 0 0 0.0173388614570689 0 0 0 0 0 0 0 0 0 0 0 0 0 0 0 0 0 0 0 0 0 0 0 0 0 0 0 0 0 0 0 0 0 0 0 0 0 0 0 0 0 0 0 0 0 0 0 0 0 0 0 0 0 0 0 0 0 0 0 0 0 0 0 0 0 0 0 0 0 0 0 0 0 0 0 0 0 0 0 0 0 0 0.185257729646453 0 0 0 0 0 0 0 0 0 0 0 0.383643869406895
0 0 0 0 0 0 0 0 0 0 0 0 0.00288620974720528 0 0 0 0 0 0 0 0 0 0 0 0 0 0 0 0 0 0 0 0 0.00418466859070302 0 0 0 0 0 0 0 0 0 0 0 0 0 0 0 0 0 0 0 0 0.00613762818310431 0 0 0 0 0 0 0 0 0 0 0 0 0 0 0 0 0 0 0 0 0 0 0 0 0 0 0 0 0 0 0 0.00157498557275468 0 0 0 0 0 0 0 0 0 0 0 0 0 0 0 0 0 0 0 0 0 0 0 0 0 0 0 0.00248448867159372 0 0.00269373681369578 0 0.00350366033612369 0.00264480786813528 0 0 0 0 0 0 0 0 0 0 0 0 0 0 0 0 0 0 0 0 0 0 0 0 0.0801685773865134 0 0 0 0 0 0 0 0 0 0 0 0 0 0 0 0 0 0 0 0 0 0 0 0 0 0 0 0 0 0 0 0 0.017462707801301 0 0 0 0 0 0 0 0 0 0 0 0 0 0 0 0 0 0 0 0 0.00490508059129876 0 0 0 0 0.00757395936361026 0.00502675725061156 0 0 0 0 0 0 0 0 0 0 0 0 0 0 0 0 0 0 0 0.00476981390229821 0 0 0 0 0 0 0.00489685466466542 0 0 0 0 0 0.00321160987838732 0 0 0 0 0 0 0 0 0 0 0 0.00264814076257546 0.0138297760563332 0.0103812730946828 0 0.00839947167242534 0 0.00583595390062573 0 0 0.0509672885832069 0 0 0 0 0 0 0 0 0 0 0 0 0 0 0 0 0 0 0 0 0 0 0 0 0 0 0 0 0 0.00368775981876647 0 0 0.0161358441976139 0 0 0 0 0.0141803263735204 0.0360418406149415 0 0 0.190225662976945 0 0 0 0 0 0.0273394184076587 0.0559302332728738 0.0568101039645874 0.0928188835429797 0 0 0.00477741630075148 0 0.18845251878811 0 0 0.0505394904700089 0.0168730505793924
0 0 0 0 0 0 0 0 0 0 0 0 0 0 0 0 0 0 0 0 0 0 0 0 0 0 0 0 0 0 0 0 0 0 0 0 0 0 0 0 0 0 0 0 0 0 0 0 0 0 0 0 0 0 0 0 0 0 0 0 0 0 0 0 0 0 0 0 0 0 0 0 0 0 0 0 0 0 0 0 0 0 0 0 0 0 0 0 0 0 0 0 0 0 0 0 0 0 0 0 0 0 0 0 0 0 0 0 0 0 0 0 0 0 0 0 0 0 0 0 0 0 0 0 0 0 0 0 0 0 0 0 0 0 0 0 0 0 0 0 0 0 0 0 0 0 0 0 0 0 0 0 0 0 0 0 0 0 0 0 0 0 0 0 0 0 0 0 0 0 0 0 0 0 0 0 0 0 0 0 0 0 0 0 0 0 0 0 0.0630461626895762 0 0 0 0 0 0 0 0.00872988251306887 0 0.00273276121097402 0 0 0 0 0 0 0 0 0.00154116909482258 0 0 0 0 0 0 0 0.0777780484351081 0.11711222497111 0 0 0 0 0 0 0.00709105199676487 0 0 0 0 0 0 0 0 0 0 0 0 0 0 0 0 0 0 0 0 0 0 0 0 0 0 0.0052833498725843 0.00535531219802519 0 0 0 0.00482274598695418 0 0 0 0 0 0 0 0 0 0 0 0 0 0 0 0 0 0 0 0 0 0 0 0 0 0 0 0 0 0 0 0 0 0 0 0 0 0 0 0 0 0.00617157129415056 0.123150017446689 0 0 0 0 0.00359878438920426 0.0443158253752187 0.0103820453528556 0 0.182454711922612 0.164237431044894 0.059136201653492 0 0 0 0.00776361043934976 0 0 0 0 0.105297092112545
0 0 0 0 0 0 0 0 0 0 0 0 0 0 0 0 0 0 0 0 0 0 0 0 0 0 0 0 0 0 0 0 0 0 0 0 0 0 0 0 0 0 0 0 0 0 0 0 0 0 0 0 0 0 0 0 0 0 0 0 0 0 0 0 0 0 0 0 0 0 0 0 0 0 0 0 0 0 0 0 0 0 0 0 0 0 0 0 0 0 0 0 0 0 0 0 0 0 0 0 0 0 0 0 0 0 0 0 0 0 0 0 0 0 0 0 0 0 0 0 0 0 0 0 0 0 0 0 0 0 0 0 0 0 0 0 0 0 0 0 0 0 0 0 0 0 0 0 0 0 0 0 0 0 0 0 0 0 0 0 0 0 0 0 0 0 0 0 0 0 0 0.000938038984109243 0 0 0 0 0 0 0 0 0 0 0 0 0 0 0 0 0 0 0 0.000759023910805952 0 0 0 0 0.0543625586747959 0 0 0 0 0 0 0 0 0 0 0 0 0 0 0 0 0 0 0 0 0 0 0 0 0 0 0 0 0 0 0 0 0 0 0 0 0 0 0 0 0 0 0 0 0 0 0 0 0.00136785343999151 0.0029143974922587 0 0 0 0.0125289992287878 0.00431390846505381 0 0.00700583122371896 0 0.0134415802492457 0 0 0.00562661605243144 0 0 0 0 0 0 0 0 0 0 0 0 0 0 0 0 0 0 0 0 0 0 0 0 0 0 0 0 0 0 0 0 0 0 0 0 0 0 0.00187994071236292 0.0374072104982505 0 0.0258473767306946 0.00511321642386957 0 0 0 0.0286053092660189 0.245731849987328 0 0.221884418380396 0.0784373095439975 0.00782055336342973 0.00992105675323676 0.0697119439030035 0.0617570613520181 0.0638455514024977 0 0.0387783939616969 0 0
0 0 0 0 0 0 0 0 0 0 0 0 0 0 0 0 0 0 0 0 0 0 0 0 0 0 0 0 0 0 0 0 0 0 0 0 0 0 0 0 0 0 0 0 0 0 0 0 0 0 0 0 0 0 0 0 0 0 0 0 0 0 0 0 0 0 0 0 0 0 0 0 0 0 0 0 0 0 0 0 0 0 0 0 0 0 0 0 0 0 0 0 0 0 0 0 0 0 0 0 0 0 0 0 0 0 0 0 0 0 0 0 0 0 0 0 0 0 0 0 0 0 0 0 0 0 0 0 0 0 0 0 0 0 0 0 0 0 0 0 0 0 0 0 0 0 0 0 0 0 0 0 0 0 0 0 0 0 0 0 0 0 0 0 0 0 0 0 0 0 0 0 0 0 0 0 0 0 0 0 0 0 0 0 0 0 0 0 0 0 0 0 0 0 0 0 0.0578002794477314 0 0 0 0 0 0 0 0 0 0 0 0 0 0 0 0 0.00202818420336689 0 0.00405332921125703 0 0 0.0300879266218724 0 0.0162576649654235 0 0 0 0 0 0.00750438261224062 0 0 0 0.00783828143281983 0 0 0 0 0 0 0 0 0 0 0 0 0 0 0 0 0 0 0 0.0157851988952708 0 0 0.00396892558802857 0 0.0123985002056725 0 0 0 0 0 0 0 0 0 0 0 0 0 0 0 0 0 0 0 0 0 0 0 0 0 0 0 0 0 0 0 0 0 0 0 0 0 0 0 0 0 0 0.0322278586745887 0 0 0 0 0.00934386289822443 0 0.0318965551463293 0.242826841280924 0.243581884408689 0 0.16870629700904 0.0592173258600437 0 0 0.0544767015384775 0 0 0 0 0
0 0 0 0 0 0 0 0 0 0 0 0 0 0 0 0 0 0 0 0 0 0 0 0 0 0 0 0 0 0 0 0 0 0 0 0 0 0 0 0 0 0 0 0 0 0 0 0 0 0 0 0 0 0 0 0.00122336367780697 0 0 0 0 0 0 0 0 0 0 0 0 0 0 0 0 0 0 0 0 0 0 0 0 0 0 0 0 0 0 0 0 0 0 0 0 0 0 0 0 0 0 0 0 0 0 0 0 0 0 0 0 0 0.000827321443279076 0 0 0 0 0 0 0 0 0 0 0 0 0 0 0 0 0 0 0 0 0 0 0 0 0 0 0 0 0 0 0 0 0 0 0 0 0 0 0 0 0 0 0 0 0 0 0 0 0 0 0 0 0 0 0 0 0 0 0 0.00346600366904271 0 0.00678986681225068 0 0 0 0 0 0 0 0 0 0 0 0.00101768340029208 0 0 0 0 0 0 0 0.00595942280507846 0 0 0 0 0.0116607115111448 0 0 0 0.000853693795876439 0 0 0 0 0 0 0 0 0 0 0 0.0019434287515783 0 0 0.00431529227590632 0.00180789031651943 0.0154090468670076 0 0 0.00150299520373215 0 0 0.0212289190982094 0 0 0.00262690928067803 0.00482081631718686 0.00141497987299205 0.00948559078112022 0.00509960913668436 0.00144451388608912 0 0 0 0.000935526628037599 0.00119109454123533 0 0 0 0 0 0 0.000807607435794315 0 0.00694460303596156 0.0202131666972572 0 0 0.0120885548171247 0.149212113184434 0.101594271519015 0 0.0619349593459363 0 0.0802500957589553 0 0.0014773198800722 0.00298777809313336 0 0 0 0 0 0 0 0 0 0 0 0 0 0 0 0 0.00182976761550115 0 0 0 0 0 0 0 0 0 0 0 0 0 0 0 0 0 0 0 0.00181426525173399 0 0 0.00254744328828771 0 0.0224330413049632 0.00328045986842835 0 0.00167389455457877 0 0.0239040876792995 0.0401047311067132 0.0394964902262937 0.0773835997561994 0 0 0.00187543476782751 0.0909101546640883 0.088195481304928 0.00360180926434147 0.00810424623477922 0.0503099432726041 0 0
0 0 0 0 0 0 0 0 0 0 0 0 0 0 0 0 0 0 0 0 0 0 0 0 0 0 0 0 0 0 0 0 0 0 0 0 0 0 0 0 0 0 0 0 0 0 0 0 0 0 0 0 0 0 0 0 0 0 0 0 0 0 0 0 0 0 0 0 0 0 0 0 0 0 0 0 0 0 0 0 0 0 0 0 0 0 0 0 0 0 0 0 0 0 0 0 0 0 0 0 0 0 0 0 0 0 0 0 0 0 0 0 0 0 0 0 0 0 0 0 0 0 0 0 0 0 0 0 0 0 0 0 0 0 0 0 0 0 0 0 0 0 0 0 0 0 0 0 0 0 0 0 0 0 0 0 0 0 0 0 0 0 0 0 0 0 0 0 0 0 0 0 0 0 0 0 0 0 0 0 0 0 0 0 0 0 0 0 0 0 0 0 0 0.0581640316431835 0 0 0.441175694840938 0 0 0 0 0 0 0 0 0 0 0 0 0 0 0 0 0 0 0 0 0 0.122145265279641 0 0 0 0 0 0 0 0 0 0 0 0 0 0 0 0 0 0 0 0 0 0 0 0 0 0 0 0 0 0 0 0 0 0 0 0 0 0 0 0 0 0 0 0 0 0 0 0 0 0 0 0 0 0 0 0 0 0 0 0 0 0 0 0 0 0 0 0.110685569259122 0 0 0 0 0 0 0 0 0 0 0 0 0 0 0 0 0 0 0 0 0.033913095937784 0.233916343039332 0 0 0 0 0 0 0 0 0 0
0 0 0 0 0 0 0 0 0 0 0 0 0 0 0 0 0 0 0 0 0 0 0 0 0 0 0 0 0 0 0 0 0 0 0 0 0 0 0 0 0 0 0 0 0 0 0 0 0 0 0 0 0 0 0 0 0 0 0 0 0 0 0 0 0 0 0 0 0 0 0 0 0 0 0 0 0 0 0 0 0 0 0 0 0 0 0 0 0 0 0 0 0 0 0 0 0 0 0 0 0 0 0 0 0 0 0 0 0 0 0 0 0 0 0 0 0 0 0 0 0 0 0 0 0 0 0 0 0 0 0 0 0 0 0 0 0 0 0 0 0 0 0 0 0 0 0 0 0 0 0 0 0 0 0 0 0 0 0 0 0 0 0 0 0 0 0 0 0 0 0 0 0 0 0 0 0 0 0 0 0 0 0 0 0 0 0 0 0 0 0 0 0 0 0 0 0 0 0 0 0 0 0 0 0 0 0 0 0 0 0 0 0 0 0 0 0 0 0 0 0 0 0 0 0 0 0 0 0 0 0 0 0 0 0 0 0.00324965784892814 0 0 0 0 0 0 0 0 0.00552185294331108 0.0234001293243962 0 0.00994247091025524 0.0064051055423308 0.0440519679811813 0 0 0.0408187972702453 0 0.0344448660108109 0 0.00880206139834509 0.0413491129670323 0.00907994692980138 0 0.00267586847554184 0 0 0 0 0 0 0 0 0 0 0 0 0 0 0 0 0 0 0 0 0 0 0 0 0 0 0 0 0 0 0 0 0 0 0 0 0 0.0783923204392452 0.0837271145632653 0.237415634103022 0.0183921736023915 0 0 0 0 0.0174380715330174 0 0.0065464622481893 0 0 0.28026121078311 0 0 0.0154790615072059 0.028969759043909 0.00363635457446425 0
0 0 0 0 0 0 0 0 0 0 0 0 0 0 0 0 0 0 0 0 0 0 0 0 0 0 0 0 0 0 0 0 0 0 0 0 0 0 0 0 0 0 0 0 0 0 0 0 0 0 0 0 0 0 0 0 0 0 0 0 0 0 0 0 0 0 0 0 0 0 0 0 0 0 0 0 0 0 0 0 0 0 0 0 0 0 0 0 0 0 0 0 0 0 0 0 0 0 0 0 0 0 0 0 0 0 0 0 0 0 0 0 0 0 0 0 0 0 0 0 0 0 0 0 0 0 0 0 0 0 0 0 0 0 0 0 0 0 0 0 0 0 0 0 0 0 0 0 0 0 0.00324367800478054 0 0 0 0 0 0 0 0 0 0 0 0 0 0 0 0 0 0 0 0 0 0 0 0 0 0 0 0 0 0 0 0 0 0 0 0 0 0 0 0 0 0 0 0 0 0 0 0 0 0 0 0 0 0 0 0 0 0 0 0 0 0 0 0 0 0 0 0 0 0 0 0 0 0 0 0 0 0 0 0 0 0 0 0 0 0 0 0 0 0 0 0 0 0 0.00266940000289965 0.0202624154181121 0 0 0.00711501559336638 0.0830265598818428 0 0 0.0498016243673392 0 0.0420981431580217 0 0.00273852293768352 0.0204060565662548 0.00470892884457903 0.00639094948062642 0 0 0 0 0 0 0 0 0 0 0 0 0 0 0 0 0 0 0 0 0 0 0 0 0 0 0 0 0 0 0 0 0 0 0 0 0 0 0.0366299102129386 0.0491463142109402 0.0600046728251684 0.00341456733478179 0 0 0.00149552755360598 0 0.0426686112670131 0 0.110503973744025 0 0.0975941504869272 0 0.18250831753186 0.0193655664073379 0.0651989393198126 0.0890081548500823 0 0
0 0 0 0 0 0 0 0 0 0 0 0 0 0 0 0 0 0 0 0 0 0 0 0 0 0 0 0 0 0 0 0 0 0 0 0 0 0 0 0 0 0 0 0 0 0 0 0 0 0 0 0 0 0 0 0 0 0 0 0 0 0 0 0 0 0 0 0 0 0 0 0 0 0 0 0 0 0 0 0 0 0 0 0 0 0 0 0 0 0 0 0 0 0 0 0 0 0 0 0 0 0 0 0 0 0 0 0 0 0 0 0 0 0 0 0 0 0 0 0 0 0 0 0 0 0 0 0 0 0 0 0 0 0 0 0 0 0 0 0 0 0 0 0 0 0 0 0 0 0 0 0 0 0 0 0 0 0 0 0 0 0 0 0 0 0 0 0 0 0 0 0 0 0 0 0 0 0 0 0 0 0 0 0 0 0 0 0 0 0 0 0 0 0 0 0 0 0 0 0 0 0 0 0 0 0 0 0 0 0 0 0 0 0 0 0.00487678086106768 0 0 0 0 0 0 0 0 0 0 0 0 0.00276384636995969 0 0 0 0 0 0 0 0 0 0 0 0 0 0 0 0 0 0 0.00829668913417092 0.012230808953818 0 0.117049812936884 0 0 0.113275565027595 0.0146411573351139 0.0960989055640035 0.00266056419038729 0 0.00655488565440647 0.0137568240876101 0.15564466063252 0 0 0 0 0 0 0 0 0 0 0 0 0 0 0 0 0 0 0 0 0 0 0 0 0 0 0 0 0 0 0 0 0 0 0 0 0 0 0.051806253106929 0.0146630301231833 0.0126582317868676 0.00445209987637671 0 0 0 0.00576820623746435 0.0340688363539934 0.0273755782355062 0.0966231510373146 0 0 0.164494743464557 0 0 0 0.0402393690302717 0 0
0 0 0 0 0 0 0 0 0 0 0 0 0 0 0 0 0 0 0 0 0 0 0 0 0 0 0 0 0 0 0 0 0 0 0 0 0 0 0 0 0 0 0 0 0 0 0 0 0 0 0 0 0 0 0 0 0 0 0 0 0 0 0 0 0 0 0 0 0 0 0 0 0 0 0 0 0 0 0 0 0 0 0 0 0 0 0 0 0 0 0 0 0 0 0 0 0 0 0 0 0 0 0 0 0 0 0 0 0 0 0 0 0 0 0 0 0 0 0 0 0 0 0 0 0 0 0 0 0 0 0 0 0 0 0 0 0 0 0 0.0184682266829266 0 0 0 0 0 0 0 0 0 0 0 0 0 0 0.0162055610428528 0 0 0 0 0 0 0 0 0 0 0 0 0 0 0 0 0 0 0 0 0 0 0 0 0 0 0 0 0 0 0 0 0 0 0 0 0 0 0 0 0 0 0 0 0 0 0 0 0 0 0 0 0 0 0 0 0 0 0 0 0 0 0 0 0 0 0 0 0 0 0 0 0 0 0 0 0 0 0 0 0 0 0 0 0 0 0 0 0 0 0 0 0 0 0 0 0 0 0 0 0 0 0 0.0522280677704547 0 0 0 0 0 0 0 0 0 0 0 0 0 0 0 0 0 0 0 0 0 0 0 0 0 0 0 0 0 0 0 0 0 0 0 0 0 0 0.0217931927604501 0 0 0.287732637002318 0 0 0 0 0.280623661478426 0 0.185888689501465 0 0.0208260649442897 0 0 0.0921194237099955 0 0 0 0.0241144751068219 0 0
0 0 0 0 0 0 0 0 0 0 0 0 0 0 0 0 0 0 0 0 0 0 0 0 0 0 0 0 0 0 0 0 0 0 0 0 0 0 0 0 0 0 0 0 0 0 0 0 0 0 0 0 0 0 0 0 0 0 0 0 0 0 0 0 0 0 0 0 0 0 0 0 0 0 0 0 0 0 0 0 0 0 0 0 0 0 0 0 0 0 0 0 0 0 0 0 0 0 0 0 0.015757314636656 0 0 0 0 0 0 0 0 0 0 0 0 0 0 0 0 0 0 0 0 0 0 0 0 0 0 0 0 0 0 0 0 0 0 0 0 0 0 0 0 0 0 0 0.00759852728034302 0.0313458791806876 0 0 0 0 0.0275594253691198 0 0 0 0 0 0 0 0 0 0 0 0 0 0 0 0 0 0 0 0 0 0 0 0 0 0 0 0 0 0 0 0 0 0 0 0 0 0 0 0 0 0 0 0 0 0 0 0 0 0 0 0 0 0 0 0 0 0 0 0 0 0 0 0 0 0 0 0 0 0 0 0 0 0 0 0 0 0 0 0 0 0 0 0 0 0 0 0 0 0 0 0 0 0 0 0.00362317521221906 0 0 0 0.0125723480663078 0 0 0.00395756629184532 0 0.00522853183466244 0 0 0.00513847998670703 0 0 0 0 0 0 0 0 0 0 0 0 0 0 0 0 0 0 0 0 0 0 0 0 0 0 0 0 0 0 0 0 0 0 0 0 0 0 0 0 0.0285381581556061 0.259808909421011 0.0109600288358186 0.353115725592533 0 0 0 0 0 0 0.0228444231733725 0 0.0124999273741307 0.151196800167172 0 0 0 0.00993890207955176 0.0383158773422568 0
0 0 0 0 0 0 0 0 0 0 0 0 0 0 0 0 0 0 0 0 0 0 0 0 0 0 0 0 0 0 0 0 0 0 0 0 0 0 0 0 0 0 0 0 0 0 0 0 0 0 0 0 0 0 0 0 0 0 0 0 0 0 0 0 0 0 0 0 0 0 0 0 0 0 0 0 0 0 0 0 0 0 0 0 0 0 0 0 0 0 0 0 0 0 0 0 0 0 0 0 0 0 0 0 0 0 0 0 0 0 0 0 0 0 0 0 0 0 0 0 0 0 0 0 0 0 0 0 0 0 0 0 0 0 0 0 0 0 0 0 0 0 0 0 0 0 0 0 0 0 0 0 0 0 0 0 0 0 0 0 0 0 0 0 0 0 0 0 0 0.00209035331568357 0 0.00326952698094096 0 0 0 0 0 0.00262949959032027 0.00438818335743765 0 0 0 0 0 0 0 0 0 0 0 0 0.00322346107910485 0 0 0 0 0 0 0.00809298735520324 0 0 0 0 0.00172592637202489 0 0.00316450311004106 0 0.0108086757610393 0 0 0 0 0 0 0 0 0 0 0 0 0 0 0 0 0.00372034582353827 0 0 0 0 0 0 0 0 0 0 0 0 0 0 0 0 0 0 0 0 0.0198100620926204 0.0339924102759686 0 0 0.00297201242705127 0.0834970883365846 0.0143838767711188 0 0.0360026082817065 0 0.0409397791928523 0 0.00187280410727183 0.00187767607977046 0.00202352437609008 0 0 0 0 0 0 0 0 0 0 0 0 0 0 0 0 0 0 0 0 0 0 0 0 0 0 0 0 0 0 0 0 0 0 0 0 0.0116089033211657 0.0274619836551927 0 0 0.165696198470035 0.00454801686502134 0 0 0 0 0 0.0508839069854679 0 0.131101796593143 0 0.0216269359345915 0.190817901198625 0.0957130412405318 0.0108679122010889 0.0091880988487678 0 0 0
0 0 0 0 0 0 0 0 0 0 0 0 0 0 0 0 0 0 0 0 0 0 0 0 0 0 0 0 0 0 0 0 0.00256650409550486 0.0274927244435018 0 0 0 0 0 0 0 0 0 0 0 0 0 0 0 0 0 0 0 0 0.0257439752451873 0 0 0 0 0 0 0 0 0 0 0 0 0 0 0 0 0.0220903581136875 0 0 0 0 0 0 0 0 0 0 0 0 0 0 0.00117444813387246 0 0 0 0 0 0 0 0 0 0 0 0 0 0 0.0030862002555052 0 0 0 0 0 0 0 0 0 0 0 0 0 0 0 0 0 0 0 0 0 0 0 0 0 0 0 0 0 0 0 0 0 0 0 0 0 0.0177981035240837 0 0 0 0 0.0206903105341754 0 0 0 0 0 0 0 0 0.0208627297886268 0.0209651852249562 0 0 0 0 0 0 0 0 0 0 0 0 0 0 0 0 0 0 0 0 0 0 0 0 0 0 0 0 0 0 0 0 0 0 0 0 0 0 0 0 0 0 0 0 0 0 0 0 0 0 0 0 0 0 0 0 0 0 0 0 0 0 0 0 0 0 0 0 0 0 0 0 0 0 0 0 0 0 0 0 0 0 0 0 0 0 0 0 0 0 0 0 0 0 0 0 0 0 0 0 0 0 0 0.261240021807874 0 0 0 0 0 0 0 0 0 0 0 0 0 0 0 0 0 0 0 0 0 0 0 0 0 0 0 0 0 0 0 0 0 0 0 0 0 0 0 0 0.0103486175011128 0.352880162194502 0.0335142478675347 0.00588576093781171 0 0 0.0304699458063881 0 0 0 0 0 0.00243874565644817 0 0 0 0.0318211737962318 0 0 0.108930785072995
0 0 0 0 0 0 0 0 0 0 0 0 0 0 0 0 0 0 0 0 0 0 0 0 0 0 0 0 0 0 0 0 0.00161787643741933 0.0280445828875293 0.00375920475776678 0 0 0 0 0 0 0 0 0 0 0 0 0 0 0 0 0 0 0 0.0320452908018851 0 0 0 0 0 0 0 0 0 0 0 0 0 0 0 0 0.0154621225988577 0 0 0 0 0.0085959214953151 0 0 0 0 0 0 0 0 0 0 0 0 0 0 0 0 0 0 0 0 0 0 0 0.0043349087182868 0.0180136497363925 0 0 0 0 0 0 0 0 0 0 0 0 0 0 0 0 0.000733603345565399 0 0 0 0 0 0 0 0 0 0 0 0 0 0 0 0 0 0 0 0 0.00136820738395266 0 0 0 0 0 0 0 0 0 0 0 0 0 0.00579252490523532 0.00223576616072647 0 0 0 0 0 0.00356223485558297 0 0 0 0 0 0.00179441259130088 0 0 0 0 0.00161378935370212 0 0 0 0 0 0.00196158764724396 0.00140301639839382 0 0 0 0 0 0 0 0 0 0.225595626624587 0.00538624854559492 0 0 0 0 0 0 0 0 0 0 0 0 0 0 0 0 0 0 0 0 0 0 0 0 0 0.120006881641447 0.0121860798288963 0 0 0 0 0 0 0.00909169539106054 0 0 0 0 0 0 0 0.00611164108384501 0 0 0 0 0 0 0 0 0 0 0 0 0 0 0.00122084105146223 0 0 0 0 0.00195768028047754 0 0 0 0 0 0 0.158816107116498 0 0 0 0 0 0 0 0 0 0 0 0 0 0 0 0 0 0 0 0 0 0 0 0 0 0.00172703772940051 0 0.00213450997427373 0 0 0 0.00199461568117745 0.0113510286617935 0 0 0 0 0.00578385138518384 0.0114326629595325 0.0143005321411948 0.00211089674383615 0.0606971965789551 0.0138700482633731 0.00614642983503091 0 0.0660204246133679 0.00460951045278989 0.0757502243595135 0 0 0 0 0 0 0 0 0 0 0.0493595289815526 0
