# Supplementary material for: Recovery of neural dynamics criticality in personalized whole-brain models of stroke
Source: Nat Commun. 2022 Jun 27;13:3683. doi: 10.1038/s41467-022-30892-6 (PMC9237050; doi:10.1038/s41467-022-30892-6)
Supplement: Supplementary file 3 — Source Data [file 41467_2022_30892_MOESM3_ESM.zip › Source_Data/Tables/Table1/Structural_Connectivity/controls/con_3_007_317_22_.txt]

0 0.0150995247181474 0.0214675765417166 0.0650202046456828 0.0130902226313647 0.186661942250108 0.0920019819830755 0 0 0.0402938941562917 0.20064135133632 0.00903250406427673 0 0.006535393985039 0 0.00400230419732195 0 0.0194186675605276 0.0384835904086291 0 0 0 0 0 0 0 0 0 0 0.119939302268021 0.0861859349153286 0 0 0 0 0 0 0.028423597052088 0 0 0 0 0 0 0 0 0 0 0 0 0 0 0 0 0 0 0 0 0 0 0 0 0 0 0 0 0 0 0 0 0 0 0 0 0 0 0 0 0 0 0 0 0 0 0 0 0.00584959290920427 0 0 0 0 0 0 0 0 0 0 0 0 0 0 0 0 0 0 0 0 0 0 0 0 0 0 0 0 0 0 0 0 0 0 0 0 0 0 0 0 0 0 0 0.0478524143768568 0 0 0 0 0 0 0 0 0 0 0 0 0 0 0 0 0 0 0 0 0 0 0 0 0 0 0 0 0 0 0 0 0 0 0 0 0 0 0 0 0 0 0 0 0 0 0 0 0 0 0 0 0 0 0 0 0 0 0 0 0 0 0 0 0 0 0 0 0 0 0 0 0 0 0 0 0 0 0 0 0 0 0 0 0 0 0 0 0 0 0 0 0 0 0 0 0 0 0 0 0 0 0 0 0 0 0 0 0 0 0 0 0 0 0 0 0 0 0 0 0 0 0 0 0 0 0 0 0 0 0 0 0 0 0 0 0 0 0 0 0 0 0 0 0 0 0 0 0 0 0 0 0 0 0 0 0 0 0 0 0 0 0 0 0 0 0 0 0 0 0 0 0 0 0 0 0 0 0 0 0 0 0 0 0 0
0.0176963323545777 0 0.0742940230969879 0.0277692158454534 0 0.0643299991281051 0.0219060825492154 0 0 0 0.0248320683776644 0.340831199754869 0 0 0 0 0.181738891825177 0 0 0.0159147916491091 0 0 0 0 0 0 0 0 0 0.0727815869747218 0.157905808444119 0 0 0 0 0 0 0 0 0 0 0 0 0 0 0 0 0 0 0 0 0 0 0 0 0 0 0 0 0 0 0 0 0 0 0 0 0 0 0 0 0 0 0 0 0 0 0 0 0 0 0 0 0 0 0 0 0 0 0 0 0 0 0 0 0 0 0 0 0 0 0 0 0 0 0 0 0 0 0 0 0 0 0 0 0 0 0 0 0 0 0 0 0 0 0 0 0 0 0 0 0 0 0 0 0 0 0 0 0 0 0 0 0 0 0 0 0 0 0 0 0 0 0 0 0 0 0 0 0 0 0 0 0 0 0 0 0 0 0 0 0 0 0 0 0 0 0 0 0 0 0 0 0 0 0 0 0 0 0 0 0 0 0 0 0 0 0 0 0 0 0 0 0 0 0 0 0 0 0 0 0 0 0 0 0 0 0 0 0 0 0 0 0 0 0 0 0 0 0 0 0 0 0 0 0 0 0 0 0 0 0 0 0 0 0 0 0 0 0 0 0 0 0 0 0 0 0 0 0 0 0 0 0 0 0 0 0 0 0 0 0 0 0 0 0 0 0 0 0 0 0 0 0 0 0 0 0 0 0 0 0 0 0 0 0 0 0 0 0 0 0 0 0 0 0 0 0 0 0 0 0 0 0 0 0 0
0.0499028643240013 0.147358890045846 0 0 0 0.162010696409281 0.0148315397500899 0 0.00940363730138304 0.0466825286977372 0.0428192675697837 0.0813768281602282 0 0 0 0 0.0461945580144856 0.0846634677117921 0.153936468995197 0 0 0 0 0 0 0 0 0 0 0.0758951405056936 0.0849241125144819 0 0 0 0 0 0 0 0 0 0 0 0 0 0 0 0 0 0 0 0 0 0 0 0 0 0 0 0 0 0 0 0 0 0 0 0 0 0 0 0 0 0 0 0 0 0 0 0 0 0 0 0 0 0 0 0 0 0 0 0 0 0 0 0 0 0 0 0 0 0 0 0 0 0 0 0 0 0 0 0 0 0 0 0 0 0 0 0 0 0 0 0 0 0 0 0 0 0 0 0 0 0 0 0 0 0 0 0 0 0 0 0 0 0 0 0 0 0 0 0 0 0 0 0 0 0 0 0 0 0 0 0 0 0 0 0 0 0 0 0 0 0 0 0 0 0 0 0 0 0 0 0 0 0 0 0 0 0 0 0 0 0 0 0 0 0 0 0 0 0 0 0 0 0 0 0 0 0 0 0 0 0 0 0 0 0 0 0 0 0 0 0 0 0 0 0 0 0 0 0 0 0 0 0 0 0 0 0 0 0 0 0 0 0 0 0 0 0 0 0 0 0 0 0 0 0 0 0 0 0 0 0 0 0 0 0 0 0 0 0 0 0 0 0 0 0 0 0 0 0 0 0 0 0 0 0 0 0 0 0 0 0 0 0 0 0 0 0 0 0 0 0 0 0 0 0 0 0 0 0 0 0 0 0 0 0
0.0265224038789617 0.00966514067421264 0 0 0 0.00695785108525744 0.0398626885092874 0 0 0 0.0610398642082509 0.0955027308628291 0 0.0428079730482573 0 0 0 0 0 0.0961795658339988 0 0 0 0 0 0 0 0 0 0.0296373522127676 0.0378285500458018 0 0 0 0 0 0.0174522126679017 0.0939979793710303 0 0 0 0 0 0 0 0 0 0 0 0 0.0105703705245602 0 0 0 0.0492043738544337 0 0 0.0370210285108834 0 0 0 0 0 0 0 0 0.00912093016005746 0 0 0 0 0 0 0 0 0 0 0 0 0 0 0 0 0 0 0 0.00388048437009503 0 0 0 0 0 0 0.00924452807079783 0 0 0 0 0 0 0 0 0 0 0 0 0 0 0 0 0 0 0 0 0 0 0 0 0 0 0 0 0 0 0 0 0 0 0 0 0.209863012423289 0 0 0.00757052688734956 0 0 0 0 0 0.0308510234687673 0 0 0 0 0 0 0 0.0136123115031398 0 0 0 0 0 0 0.0616070978280698 0 0 0 0 0 0 0 0 0 0 0 0 0 0 0 0 0 0 0 0 0 0 0 0 0 0 0 0 0 0 0 0 0 0 0 0 0 0 0 0 0 0 0 0 0 0 0 0 0 0 0 0 0 0 0 0 0 0 0 0 0 0 0 0 0 0 0 0 0 0 0 0 0 0 0 0 0 0 0 0 0 0 0 0 0 0 0 0 0 0 0 0 0 0 0 0 0 0 0 0 0 0 0 0 0 0 0 0 0 0 0 0 0 0 0 0 0 0 0 0 0 0 0 0 0 0 0 0 0 0 0 0 0 0 0 0 0 0 0 0 0 0 0 0 0 0 0 0 0 0 0 0 0 0 0 0 0 0 0 0 0 0
0.003589815898807 0 0 0 0 0.0146346642111373 0 0.106028686000022 0.0182850383203315 0.0573231731942423 0.015114934925187 0.083728642444729 0 0.0694491685032645 0.0383428042515095 0.0231890973263578 0 0.0916283156222123 0 0 0.00418321357310832 0 0 0 0 0 0 0 0.117420432459549 0.0147405102008342 0.041868651212692 0 0 0 0 0 0.047418683275791 0.00440968069089598 0 0 0 0 0 0 0 0 0.0117560604973676 0 0 0 0 0 0 0 0 0 0 0 0 0 0 0 0 0 0 0 0 0 0 0 0.00506880298868343 0 0 0.0449774886185097 0 0 0 0 0 0 0 0 0 0 0 0.00366369353440679 0 0.00919699758820285 0 0 0 0 0 0 0 0 0 0 0 0 0 0 0 0 0 0 0 0 0 0 0 0 0 0 0 0 0 0 0 0 0 0 0 0 0 0 0 0 0 0 0 0.0205729527311301 0.0280542369039652 0.0265437268840315 0.00567493926967614 0 0 0.0049981679848372 0.00579731776018809 0 0 0 0 0 0 0 0 0 0 0 0 0 0 0 0 0 0 0 0 0 0 0 0 0 0 0 0 0.00458411883517103 0 0 0 0 0 0 0 0.00601290612573555 0 0 0 0 0 0 0 0 0 0 0 0 0 0.00381202091356934 0 0 0 0 0 0.00294597993597568 0 0 0 0 0 0 0 0 0 0 0 0.00358350681799069 0 0 0 0 0 0.00221777847886116 0 0.00872346985576926 0 0 0 0 0 0 0 0 0 0 0 0 0 0 0 0 0 0 0 0 0 0 0 0 0 0 0 0 0.000845799518525933 0 0 0 0 0 0 0 0 0 0 0 0.00299693519543006 0 0 0.00178219749860236 0 0 0 0 0 0 0 0 0 0 0.033452214542732 0 0 0 0 0 0 0 0 0 0 0 0 0 0 0 0 0 0 0 0 0 0 0 0.00256970958205872 0.00436519827851981 0 0 0 0 0 0.00197303497325744 0 0 0 0 0 0.00247523257613118 0 0 0 0 0 0 0 0 0
0.126256324135076 0.037127090554375 0.0471409787822712 0.0115373996876843 0.0360956593084173 0 0.0283667329955575 0.0209411560117073 0.0130189767172166 0.0936465039308891 0.139104205306324 0.0757392942068512 0 0.0106449212726085 0.0128422246523628 0 0 0.0469909935662899 0 0 0 0 0 0 0 0 0 0 0 0.101053770924685 0.148810106772473 0 0 0 0 0 0 0 0 0 0 0 0 0 0 0 0 0 0 0 0 0 0 0 0 0 0 0 0 0 0 0 0 0 0 0 0 0 0 0 0 0 0 0 0 0 0 0 0 0 0 0 0 0 0 0 0.0074853695843021 0 0 0 0 0 0 0 0 0 0 0 0 0 0 0 0 0 0 0 0 0 0 0 0 0 0 0 0 0 0 0 0 0 0 0 0 0 0 0 0 0 0 0 0.0218701283874877 0 0 0.0213281632034208 0 0 0 0 0 0 0 0 0 0 0 0 0 0 0 0 0 0 0 0 0 0 0 0 0 0 0 0 0 0 0 0 0 0 0 0 0 0 0 0 0 0 0 0 0 0 0 0 0 0 0 0 0 0 0 0 0 0 0 0 0 0 0 0 0 0 0 0 0 0 0 0 0 0 0 0 0 0 0 0 0 0 0 0 0 0 0 0 0 0 0 0 0 0 0 0 0 0 0 0 0 0 0 0 0 0 0 0 0 0 0 0 0 0 0 0 0 0 0 0 0 0 0 0 0 0 0 0 0 0 0 0 0 0 0 0 0 0 0 0 0 0 0 0 0 0 0 0 0 0 0 0 0 0 0 0 0 0 0 0 0 0 0 0 0 0 0 0 0 0 0 0 0 0 0 0 0 0 0 0 0 0 0
0.181437438502049 0.0368616230522836 0.0125826903389381 0.19272220527216 0 0.0827068885500944 0 0 0.0597084154049954 0.125986282656573 0.0376307531799746 0.0202154721821481 0 0 0 0 0 0.014482713924111 0 0 0 0 0 0 0 0 0 0 0 0 0 0 0 0 0 0 0 0 0 0 0 0 0 0 0 0 0 0 0 0 0 0 0 0 0.0319440742636362 0 0 0.0185378738228621 0 0 0 0 0 0 0 0 0 0 0 0 0 0 0 0 0 0 0 0 0 0 0 0 0 0 0 0 0 0 0 0 0 0 0 0 0 0 0 0 0 0 0 0 0 0 0 0 0 0 0 0 0 0 0 0 0 0 0 0 0 0 0 0 0 0 0 0 0 0 0 0 0.0918077202393846 0 0 0.0933758486107905 0 0 0 0 0 0 0 0 0 0 0 0 0 0 0 0 0 0 0 0 0 0 0 0 0 0 0 0 0 0 0 0 0 0 0 0 0 0 0 0 0 0 0 0 0 0 0 0 0 0 0 0 0 0 0 0 0 0 0 0 0 0 0 0 0 0 0 0 0 0 0 0 0 0 0 0 0 0 0 0 0 0 0 0 0 0 0 0 0 0 0 0 0 0 0 0 0 0 0 0 0 0 0 0 0 0 0 0 0 0 0 0 0 0 0 0 0 0 0 0 0 0 0 0 0 0 0 0 0 0 0 0 0 0 0 0 0 0 0 0 0 0 0 0 0 0 0 0 0 0 0 0 0 0 0 0 0 0 0 0 0 0 0 0 0 0 0 0 0 0 0 0 0 0 0 0 0 0 0 0 0 0 0
0 0 0 0 0.303406229768104 0.0242957074810829 0 0 0 0.251981411066283 0.0351100769674832 0.0117118731301725 0 0 0.00666883766975013 0 0 0 0 0 0 0 0 0 0 0 0 0 0.0117938174289167 0.0160849012844096 0.0197143936152148 0 0 0 0 0 0 0 0 0 0 0 0 0 0 0 0 0 0 0 0 0 0 0 0 0 0 0 0 0 0 0 0 0 0 0 0 0 0 0 0 0 0 0.0185363793425899 0 0 0 0 0 0 0 0 0 0 0 0 0 0 0 0 0 0 0 0 0 0 0 0 0 0 0 0 0 0 0 0 0 0 0 0 0 0 0 0 0 0 0 0 0 0 0 0 0 0 0 0 0 0 0 0 0 0.0241231865882522 0 0.209740853976218 0 0 0 0 0 0 0 0 0 0 0 0 0 0 0 0 0 0 0 0 0 0 0 0 0 0 0 0 0 0 0 0 0 0 0 0 0 0 0 0 0 0.00792735059357265 0 0 0 0 0 0 0 0 0 0 0 0 0 0 0 0 0 0 0 0 0 0 0 0 0 0 0 0 0 0 0 0 0 0 0 0 0 0 0 0.0147994505525724 0 0 0 0 0 0 0 0 0 0 0 0 0 0 0 0 0 0 0 0 0 0 0 0 0 0 0 0 0 0 0 0 0 0 0 0 0 0 0 0 0 0 0 0 0 0 0 0 0 0 0 0 0 0 0.028475856541287 0 0 0 0 0 0 0 0 0 0 0 0 0 0 0 0 0 0 0 0 0 0 0 0.00645034164835503 0.00917933234573601 0 0 0 0 0 0 0 0 0 0 0 0 0 0 0 0 0 0 0 0 0
0 0 0.00653933859765866 0 0.107783216558904 0.0311142902533486 0.0489425093042153 0 0 0.216527686973548 0 0.0115098875301722 0 0.0097895156412705 0 0 0 0.0324762781526128 0 0 0 0 0 0 0 0 0 0 0 0 0 0 0 0 0 0 0 0 0 0 0 0 0 0 0 0 0 0 0 0 0.0157987521607159 0 0 0 0.0844700848124706 0 0 0.0674717040557167 0 0 0 0 0 0 0 0 0 0 0 0 0 0 0 0 0 0 0 0 0 0 0 0 0 0 0 0 0 0 0 0 0 0 0 0 0 0 0 0 0 0 0 0 0 0 0 0 0 0 0 0 0 0 0 0 0 0 0 0 0 0 0 0 0 0 0 0 0 0 0 0 0.0723362844682684 0 0 0.222733743138463 0 0 0 0 0 0.0176772947904837 0 0 0 0 0 0 0 0 0 0 0 0 0 0 0.0116257072973889 0 0 0 0 0 0 0 0 0 0 0 0 0 0 0 0 0 0 0 0 0 0 0 0 0 0 0 0 0 0 0 0 0 0 0 0 0 0 0 0 0 0 0 0 0 0 0 0 0 0 0 0 0 0 0 0 0 0 0 0 0.0141284063282346 0 0 0 0 0 0 0 0 0 0 0 0 0 0 0 0 0 0 0 0 0 0 0 0 0 0 0 0 0 0 0 0 0 0 0 0 0 0 0 0 0 0 0 0 0 0 0 0 0 0 0 0 0 0 0.0290752999365281 0 0 0 0 0 0 0 0 0 0 0 0 0 0 0 0 0 0 0 0 0 0 0 0 0 0 0 0 0 0 0 0 0 0 0 0 0 0 0 0 0 0 0 0 0 0
0.029512454536131 0 0.0147088259400527 0 0.153098582341159 0.101405216792001 0.0467907093337008 0.235184304598947 0.0981068015905143 0 0.0450833205633347 0.0145113142238533 0 0.00519939801138063 0.00654042054144435 0.00244897543080619 0 0.0321837806440829 0 0 0 0 0 0 0 0 0 0 0 0.0186867744900173 0.0219387586220463 0 0 0 0 0 0.00542842599942364 0 0 0 0 0 0 0 0 0 0 0 0 0 0 0 0 0 0 0 0 0 0 0 0 0 0 0 0 0 0 0 0 0 0 0 0 0 0 0 0 0 0 0 0 0 0 0 0 0 0 0 0 0 0 0 0 0 0 0 0 0 0 0 0 0 0 0 0 0 0 0 0 0 0 0 0 0 0 0 0 0 0 0 0 0 0 0 0 0 0 0 0 0 0.0122812389232829 0 0 0.147978667241145 0 0 0 0 0 0 0 0 0 0 0 0 0 0 0 0 0 0 0 0 0 0 0 0 0 0 0 0 0 0 0 0 0 0 0 0 0 0 0 0 0 0 0 0 0 0 0 0 0 0 0 0 0 0 0 0 0 0 0 0 0 0 0 0 0 0 0 0 0 0 0 0 0 0 0 0 0 0 0 0 0 0 0 0 0 0 0 0 0 0 0 0 0 0 0 0 0 0 0 0 0 0 0 0 0 0 0 0 0 0 0 0 0 0 0 0 0 0 0 0 0 0 0 0 0 0 0 0 0 0 0 0 0 0 0 0 0.00891203017667751 0 0 0 0 0 0 0 0 0 0 0 0 0 0 0 0 0 0 0 0 0 0 0 0 0 0 0 0 0 0 0 0 0 0 0 0 0 0 0 0 0 0 0 0 0 0
0.137676433547459 0.0145389174180258 0.012639676055608 0.102680546106123 0.0378198934526624 0.141117886018976 0.0130933974563225 0.0307004461084973 0 0.0422366018141102 0 0.0540641759482137 0 0 0.0074651749050248 0 0 0.00695738195162516 0.045777820709211 0 0 0 0 0 0 0 0 0 0 0.226072254679323 0.0833465381322665 0 0 0 0 0 0 0.0178063988956155 0 0 0 0 0 0 0 0 0 0 0 0 0 0 0 0 0.00598255947608269 0 0 0 0 0 0 0 0 0 0 0 0 0 0 0 0 0 0 0 0 0 0 0 0 0 0 0 0 0 0 0 0.00630706978364829 0 0 0 0 0 0 0 0 0 0 0 0 0 0 0 0 0 0 0 0.0137168275412051 0 0 0 0 0 0 0 0 0 0 0 0 0 0 0 0 0 0 0 0 0 0 0 0 0 0 0 0 0 0 0 0 0 0 0 0 0 0 0 0 0 0 0 0 0 0 0 0 0 0 0 0 0 0 0 0 0 0 0 0 0 0 0 0 0 0 0 0 0 0 0 0 0 0 0 0 0 0 0 0 0 0 0 0 0 0 0 0 0 0 0 0 0 0 0 0 0 0 0 0 0 0 0 0 0 0 0 0 0 0 0 0 0 0 0 0 0 0 0 0 0 0 0 0 0 0 0 0 0 0 0 0 0 0 0 0 0 0 0 0 0 0 0 0 0 0 0 0 0 0 0 0 0 0 0 0 0 0 0 0 0 0 0 0 0 0 0 0 0 0 0 0 0 0 0 0 0 0 0 0 0 0 0 0 0 0 0 0 0 0 0 0 0 0 0 0 0 0 0 0 0 0 0 0 0 0 0 0 0 0
0.00294568366548118 0.0948412556884453 0.0114165858070289 0.0763535403214163 0.0995696193286667 0.0365175669366149 0.00334296714282626 0.00486718710441355 0.00232203419885986 0.00646128053177839 0.0256949848274131 0 0 0.112803658571185 0.0545423576936275 0.0118639623381699 0.105243767306199 0.016727742923177 0.0292694933597233 0.0422528929966277 0 0 0 0 0 0 0 0 0.00202585180201107 0.073674384433456 0.1754923787993 0 0 0 0 0 0 0 0 0 0 0 0 0 0 0 0 0 0 0 0 0 0 0 0 0 0 0 0 0 0 0 0 0 0 0 0 0 0 0 0 0 0 0 0 0 0 0 0 0 0 0 0 0 0 0 0 0 0 0 0 0 0 0 0 0 0 0 0 0 0 0 0 0 0 0 0 0 0 0 0 0 0 0 0 0 0 0 0 0 0 0 0 0 0 0 0 0 0 0 0 0 0 0 0.00631234693436959 0 0 0 0.00545845728921013 0 0 0 0 0 0 0 0 0 0 0 0 0 0 0 0 0 0 0 0 0 0 0 0 0 0 0 0 0 0 0 0 0 0 0 0 0 0 0 0 0 0 0 0 0 0 0 0 0 0 0 0 0 0 0 0 0 0 0 0 0 0 0 0 0 0 0 0 0 0 0 0 0 0 0 0 0 0 0 0 0 0 0 0 0 0 0 0 0 0 0 0 0 0 0 0 0 0 0 0 0 0 0 0 0 0 0 0 0 0 0 0 0 0 0 0 0 0 0 0 0 0 0 0 0 0 0 0 0 0 0 0 0 0 0 0 0 0 0 0 0 0 0 0 0 0 0 0 0 0 0 0 0 0 0 0 0 0 0 0 0 0 0 0 0 0 0 0 0 0 0 0 0 0 0 0 0 0
0 0 0 0 0 0 0 0 0 0 0 0 0 0 0 0 0 0 0 0 0 0 0.0704132502703013 0 0.00755814143762365 0.0132295722784902 0 0 0 0 0 0.00618401358484344 0 0 0.0178769315707918 0 0 0 0 0 0 0 0 0 0.00726468704667413 0 0 0 0.135686095806139 0 0 0 0 0 0.0166437278243836 0.0923023739858331 0.0200610394108158 0 0 0 0 0 0 0 0 0 0 0 0 0 0 0 0 0 0 0 0 0 0 0 0 0 0 0 0 0 0 0 0 0 0 0 0 0 0 0 0 0 0 0 0 0 0 0 0.00463748285206244 0 0 0 0 0 0 0 0 0 0.283078756745143 0 0 0 0.0416041212117864 0.0711440618563961 0.0195504539010315 0 0 0 0 0 0.00752943834930702 0 0.0105100617930189 0 0 0 0 0 0 0 0 0 0 0 0 0 0 0 0 0 0 0 0 0 0 0 0 0 0 0 0 0 0 0 0 0 0 0 0 0 0.00310516640471124 0.017049266050212 0 0 0 0 0 0 0 0.00744676017655651 0 0.00269873621689149 0 0 0 0 0 0 0 0 0 0 0 0.00575424070464253 0 0 0 0 0 0 0 0 0 0 0 0 0 0 0 0 0 0 0 0 0 0 0 0 0 0.00496480206595058 0 0 0 0 0 0 0 0 0 0 0 0 0 0 0 0 0 0 0 0 0 0 0 0 0 0 0 0 0 0 0 0 0 0 0 0 0 0 0 0 0 0 0 0.0221700566786829 0.00169188977354919 0 0.00617740633162621 0 0 0 0 0 0 0 0.0747116052767038 0 0 0.00298577334924874 0 0 0 0 0 0 0 0 0 0 0 0 0 0 0 0.00387069998729627 0 0 0 0 0.00825193834418661 0.0138474487151002 0 0 0 0 0 0 0 0 0 0 0 0 0 0 0 0 0 0 0 0 0
0.00244547482917839 0 0 0.0392691531292175 0.0947618061210905 0.00588893168487213 0 0 0.00226606424634862 0.00265630779655226 0 0.129430511522771 0 0 0.204426514920978 0.0644265914975064 0.0143008558222958 0.0118440520178461 0.0319894913064 0.109993932442475 0.0343060397513997 0 0 0 0 0 0 0 0.00346798253606172 0.00193732684768231 0.150522947564791 0 0 0 0 0 0 0 0 0 0 0 0 0 0 0 0 0 0 0 0 0 0 0 0 0 0 0 0 0 0 0 0 0 0 0 0 0 0 0 0 0 0 0 0 0 0 0 0 0 0 0 0 0 0 0 0 0 0 0 0 0 0 0 0 0 0 0 0 0 0 0 0 0 0 0 0.00390893710732787 0 0 0 0 0 0 0 0 0 0 0 0 0 0 0 0 0 0 0 0 0.00868721933020286 0.0106633533624462 0 0 0 0 0 0.0595300933357012 0 0 0 0.0132764128268556 0 0 0 0 0 0 0 0 0 0 0 0 0 0 0 0 0 0 0 0 0 0 0 0 0 0 0 0 0 0 0 0 0 0 0 0 0 0 0 0 0 0 0 0 0 0 0 0 0 0 0 0 0 0 0 0 0 0 0 0 0 0 0 0 0 0 0 0 0 0 0 0 0 0 0 0 0 0 0 0 0 0 0 0 0 0 0 0 0 0 0 0 0 0 0 0 0 0 0 0 0 0 0 0 0 0 0 0 0 0 0 0 0 0 0 0 0 0 0 0 0 0 0 0 0 0 0 0 0 0 0 0 0 0 0 0 0 0 0 0 0 0 0 0 0 0 0 0 0 0 0 0 0 0 0 0 0 0 0 0 0 0 0 0 0 0 0 0 0 0 0 0 0 0 0 0 0 0
0 0 0 0 0.0778498180801936 0.0105716256437764 0 0.00473176057320954 0 0.00497208400453569 0.0060575875241842 0.0931225456965203 0 0.304189819563845 0 0.109343263575423 0.0155449377168823 0.0120964948299373 0 0.0331503726870067 0.0273146453152023 0 0 0 0 0 0 0 0 0 0.167697057122245 0 0 0 0 0 0 0 0 0 0 0 0 0 0 0 0 0 0 0 0 0 0 0 0 0 0 0 0 0 0 0 0 0 0 0 0 0 0 0 0 0 0 0 0 0 0 0 0 0 0 0 0 0 0 0 0 0 0 0 0 0 0 0 0 0 0 0 0 0 0 0 0 0 0 0 0.00518340512191122 0 0 0 0 0 0 0 0 0 0 0 0 0 0 0 0 0 0 0 0 0.010879832447455 0 0 0 0 0 0.0028659218431229 0.0880933102205186 0 0 0.00407784836752605 0.0222576696665047 0 0 0 0 0 0 0 0 0 0 0 0 0 0 0 0 0 0 0 0 0 0 0 0 0 0 0 0 0 0 0 0 0 0 0 0 0 0 0 0 0 0 0 0 0 0 0 0 0 0 0 0 0 0 0 0 0 0 0 0 0 0 0 0 0 0 0 0 0 0 0 0 0 0 0 0 0 0 0 0 0 0 0 0 0 0 0 0 0 0 0 0 0 0 0 0 0 0 0 0 0 0 0 0 0 0 0 0 0 0 0 0 0 0 0 0 0 0 0 0 0 0 0 0 0 0 0 0 0 0 0 0 0 0 0 0 0 0 0 0 0 0 0 0 0 0 0 0 0 0 0 0 0 0 0 0 0 0 0 0 0 0 0 0 0 0 0 0 0 0 0 0 0 0 0 0 0 0
0.00198028531951393 0 0 0 0.0418385257569764 0 0 0 0 0.00165438282167933 0 0.0179998751223057 0 0.0851905468578373 0.0971652186495076 0 0.00496556646974224 0 0 0.0023338934562596 0.0280972482516004 0 0 0 0 0 0 0 0 0.0032530485257676 0.0870745954276608 0 0 0.00499835258370576 0 0 0.00555482847901422 0 0 0 0.00164778601795417 0 0 0 0 0 0 0 0 0 0 0 0 0 0.00582505574599264 0 0 0 0 0 0 0 0 0 0 0 0 0 0 0 0.0339885013731088 0.00307139141875814 0 0.00177546012205749 0 0.0101733907607372 0 0.00191717387615166 0.00168284317389798 0 0 0 0 0 0 0 0 0.00210485390184744 0 0 0 0 0 0 0 0 0 0 0 0 0 0 0 0 0 0 0.00333049278844401 0 0 0 0 0 0 0 0 0 0 0 0 0 0 0 0 0 0 0 0 0.0903276128132219 0 0 0 0 0 0 0.141651960624378 0.00283598995944352 0.00202613317083379 0.124966216338509 0.15116272042631 0.00307016557539062 0 0 0 0 0 0.0100080434026882 0 0.00178168124766952 0 0 0.00588575530622955 0 0 0 0 0 0 0 0 0 0 0 0 0 0 0 0 0 0 0 0 0 0 0 0 0 0 0 0 0 0 0 0 0 0 0.00561801960896508 0 0 0 0 0 0 0 0 0 0 0 0 0 0 0 0 0 0 0 0 0 0 0 0 0 0 0 0 0 0 0 0 0 0 0 0 0 0 0 0 0 0 0 0 0 0 0 0 0 0 0 0 0 0 0 0 0 0 0 0 0 0 0 0 0 0 0 0 0 0 0 0 0 0 0 0 0 0 0 0 0 0 0 0 0 0 0 0 0 0 0 0 0 0 0 0 0 0 0 0 0 0 0 0 0 0 0 0 0 0 0 0 0 0 0 0 0 0 0 0 0 0.0130423846258401 0 0 0 0 0 0 0 0 0
0 0.087995138777076 0.0112766254581948 0 0 0 0 0 0 0 0 0.183125675058886 0 0.0216870958544339 0.0158423975263571 0.0056948451556752 0 0 0 0.0289992516262431 0.0155149931782707 0 0 0 0 0 0 0 0 0.059427564970143 0.135720726640009 0 0 0 0 0 0 0 0 0 0 0 0 0 0 0 0 0 0 0 0 0 0 0 0 0 0 0 0 0.0916031218955803 0 0 0 0 0 0 0 0.00601837686879818 0.00384883782548169 0 0 0 0 0 0 0 0 0 0 0 0 0 0 0 0 0 0 0 0 0 0 0 0 0 0 0 0 0 0 0 0 0 0 0 0 0 0 0 0 0 0 0.00794615151772308 0.00462020238402752 0 0 0 0 0 0 0 0 0 0.0975566940722434 0 0.221529261610458 0 0 0 0 0 0 0 0 0 0 0 0 0 0.00159303958039875 0 0 0 0 0 0 0 0 0 0 0 0 0 0 0 0 0 0 0 0 0 0 0 0 0 0 0 0 0 0 0 0 0 0 0 0 0 0 0 0 0 0 0 0 0 0 0 0 0 0 0 0 0 0 0 0 0 0 0 0 0 0 0 0 0 0 0 0 0 0 0 0 0 0 0 0 0 0 0 0 0 0 0 0 0 0 0 0 0 0 0 0 0 0 0 0 0 0 0 0 0 0 0 0 0 0 0 0 0 0 0 0 0 0 0 0 0 0 0 0 0 0 0 0 0 0 0 0 0 0 0 0 0 0 0 0 0 0 0 0 0 0 0 0 0 0 0 0 0 0 0 0 0 0 0 0 0 0 0 0 0 0 0 0 0 0 0 0 0 0 0 0 0 0 0 0 0 0
0.0195409884068035 0 0.036650567101328 0 0.336226283045897 0.069910815378156 0.00739004920067604 0 0.0202168246188456 0.0442178956029505 0.0102031385345036 0.0516162566188567 0 0.0318519469197431 0.021861893329682 0 0 0 0.0315889105789522 0 0 0 0 0 0 0 0 0 0.069198691359939 0.0265758462220514 0.0548414251472747 0 0 0 0 0 0 0 0 0 0 0 0 0 0 0 0 0 0 0 0 0 0 0 0 0 0 0 0 0 0 0 0 0 0 0 0 0.0302743871740197 0 0 0 0 0 0 0 0 0 0 0 0 0 0 0 0 0 0 0 0 0 0 0 0 0 0 0 0 0.0122871442500919 0 0 0 0 0 0 0 0 0 0 0 0 0.0572119554279359 0 0 0.0390799609455256 0 0 0 0 0 0 0 0 0 0 0 0 0 0 0 0 0 0 0 0 0 0 0 0 0 0 0 0 0 0 0 0 0 0 0 0 0 0 0 0 0 0 0 0 0 0 0 0 0 0 0 0 0 0 0 0 0 0 0 0 0 0 0 0 0 0 0 0 0 0 0 0 0 0 0 0 0 0 0 0 0 0 0 0 0 0 0 0 0 0 0 0 0 0 0 0 0 0 0 0 0 0 0.00554860625938934 0 0 0 0 0 0 0 0 0 0 0 0 0 0 0 0 0 0 0 0 0 0 0 0 0 0 0 0 0 0 0 0 0 0 0 0 0 0 0 0 0 0 0 0 0 0 0 0 0 0 0 0 0 0 0.0237064138773787 0 0 0 0 0 0 0 0 0 0 0 0 0 0 0 0 0 0 0 0 0 0 0 0 0 0 0 0 0 0 0 0 0 0 0 0 0 0 0 0 0 0 0 0 0 0
0.0291020038986897 0 0.050077930996006 0 0 0 0 0 0 0 0.0504502429156851 0.067871051112439 0 0.0646492099476986 0 0 0 0.0237385866928219 0 0 0 0 0 0 0 0 0 0 0 0.0947597382664805 0.128032692725788 0 0 0 0 0 0 0 0 0 0 0 0 0 0 0 0 0 0 0 0 0 0 0 0 0 0 0 0 0 0 0 0 0 0 0 0 0.0835879675268968 0.0263224443207468 0.148881831687332 0 0 0 0 0 0 0 0 0 0 0 0.00720448606914788 0.00273384438457911 0 0 0 0.00612531298121697 0 0 0 0 0 0 0 0 0 0 0 0 0.0048156398260178 0 0 0 0 0 0 0 0 0 0 0.00593248523203093 0.100162818643837 0.0316581212500244 0 0 0 0 0 0 0 0 0 0 0 0.0563452171400933 0 0 0 0 0 0 0 0 0 0 0 0 0.0033065914012749 0 0 0 0 0 0 0 0 0 0 0 0 0 0 0 0 0 0 0 0 0.00569761871488541 0 0 0 0 0 0 0 0 0 0 0 0 0 0 0 0 0 0 0 0 0 0 0 0 0 0 0 0 0 0 0 0 0 0 0 0 0 0 0 0 0 0 0 0 0 0 0 0 0 0 0 0 0 0 0 0 0 0 0 0 0 0 0 0 0 0 0 0 0 0 0 0 0 0 0 0 0 0 0 0 0 0 0 0 0 0 0 0 0 0 0 0 0 0 0 0 0 0 0 0 0 0 0 0 0 0 0 0 0 0 0 0 0 0 0 0 0 0 0 0 0 0 0 0 0 0 0 0.00384956851558951 0 0 0.00469459575071892 0 0 0 0 0 0 0 0 0 0 0 0 0 0 0 0 0 0 0 0 0 0 0 0 0 0 0
0 0.0137871654387875 0 0.239393458261342 0 0 0 0 0 0 0 0.131544449364261 0 0.298449822089969 0.0604482260273705 0.0047891382162522 0.0518859789264984 0 0 0 0.0687180617554931 0 0 0 0 0 0 0 0 0 0.0876370031013577 0 0 0 0 0 0 0 0 0 0 0 0 0 0.00517647789810203 0 0 0 0 0 0 0 0 0 0 0 0 0 0 0 0 0 0 0 0 0 0.02154749137837 0 0 0 0 0 0 0 0 0 0 0 0 0 0 0 0 0 0 0 0 0 0 0 0 0 0 0 0 0 0 0 0 0 0 0 0 0 0 0 0.00306498673897452 0 0 0 0 0 0 0 0 0 0 0 0 0 0 0 0 0 0 0 0 0 0.01116680897717 0 0 0 0 0 0 0 0 0 0.00239093182605207 0 0 0 0 0 0 0 0 0 0 0 0 0 0 0 0 0 0 0 0 0 0 0 0 0 0 0 0 0 0 0 0 0 0 0 0 0 0 0 0 0 0 0 0 0 0 0 0 0 0 0 0 0 0 0 0 0 0 0 0 0 0 0 0 0 0 0 0 0 0 0 0 0 0 0 0 0 0 0 0 0 0 0 0 0 0 0 0 0 0 0 0 0 0 0 0 0 0 0 0 0 0 0 0 0 0 0 0 0 0 0 0 0 0 0 0 0 0 0 0 0 0 0 0 0 0 0 0 0 0 0 0 0 0 0 0 0 0 0 0 0 0 0 0 0 0 0 0 0 0 0 0 0 0 0 0 0 0 0 0 0 0 0 0 0 0 0 0 0 0 0 0 0 0 0 0 0 0
0 0 0 0 0.0106008382069699 0 0 0 0 0 0 0 0 0.063713941963124 0.0340919626629909 0.0394640295068562 0.0190009846566576 0 0 0.0470361964017464 0 0 0 0 0 0 0 0 0 0 0.0109375564696329 0 0 0 0 0 0 0 0 0 0 0 0 0 0.0050937660314402 0.029698430045397 0 0 0 0 0 0 0 0 0 0 0 0 0 0.0152384142018576 0.0231653862954987 0 0.0390136094231083 0 0 0.00412360879056818 0.005874106798823 0.00697806259398311 0.00967050791122478 0 0 0 0 0 0 0 0 0 0 0 0 0 0 0 0 0 0 0 0 0 0 0 0 0 0 0 0 0 0 0 0 0 0 0 0 0 0 0 0 0 0 0 0 0 0 0 0 0 0 0 0 0 0 0 0 0 0 0 0.00858337764855003 0 0 0 0 0 0.620058463582061 0 0 0.00404068561503647 0.00361607119447331 0 0 0 0 0 0 0 0 0 0 0 0 0 0 0 0 0 0 0 0 0 0 0 0 0 0 0 0 0 0 0 0 0 0 0 0 0 0 0 0 0 0 0 0 0 0 0 0 0 0 0 0 0 0 0 0 0 0 0 0 0 0 0 0 0 0 0 0 0 0 0 0 0 0 0 0 0 0 0 0 0 0 0 0 0 0 0 0 0 0 0 0 0 0 0 0 0 0 0 0 0 0 0 0 0 0 0 0 0 0 0 0 0 0 0 0 0 0 0 0 0 0 0 0 0 0 0 0 0 0 0 0 0 0 0 0 0 0 0 0 0 0 0 0 0 0 0 0 0 0 0 0 0 0 0 0 0 0 0 0 0 0 0 0 0 0 0 0 0 0 0 0 0 0 0 0 0 0
0 0 0 0 0 0 0 0 0 0 0 0 0 0 0 0 0 0 0 0 0 0 0 0.107604473312821 0 0 0 0 0 0 0 0 0 0 0 0 0 0 0.0397063930211463 0.575673611428829 0 0 0.0501569623390758 0 0 0 0 0 0 0.0310016653821491 0 0 0 0 0 0 0 0 0 0 0 0 0 0 0 0 0 0 0 0 0 0 0 0 0 0 0 0 0 0.0450810152809147 0 0 0 0 0 0 0 0 0 0 0 0 0 0 0 0 0 0 0 0 0 0 0 0 0 0 0 0 0 0 0 0 0 0 0 0 0 0 0 0 0 0 0 0 0 0 0 0 0 0 0 0 0 0 0 0 0 0 0 0 0 0 0 0 0 0 0 0 0 0 0 0 0 0 0 0 0 0 0 0 0 0 0 0 0 0 0 0 0 0 0 0 0 0 0 0 0 0 0 0 0 0 0 0.0780511463248464 0 0 0 0 0 0 0 0 0 0 0 0 0 0 0 0 0 0 0 0 0 0 0 0 0 0 0 0.0186079216465417 0 0 0 0 0 0 0 0 0 0 0 0 0 0 0 0 0 0 0 0 0 0 0 0 0 0 0 0 0 0 0 0 0 0 0 0 0 0 0 0 0 0 0 0 0 0 0 0 0 0 0 0 0 0 0 0 0 0 0 0 0 0 0 0 0 0 0 0 0 0 0 0 0 0 0 0 0 0 0.0541168112636765 0 0 0 0 0 0 0 0 0 0 0 0 0 0 0 0 0 0 0 0 0 0 0 0 0 0
0 0 0 0 0 0 0 0 0 0 0 0 0.168016388294665 0 0 0 0 0 0 0 0 0 0 0 0.0592579314775891 0 0 0 0 0 0 0 0.0132411926516897 0 0.0390792748693751 0 0 0 0 0 0 0 0 0 0 0 0 0 0.0942204644599837 0 0 0 0 0 0 0 0 0 0 0 0 0 0 0 0 0 0 0 0 0 0 0 0 0 0.0283982553840225 0 0 0 0 0 0 0 0 0 0 0 0 0 0 0 0 0 0 0 0 0 0 0 0 0 0 0 0 0 0 0 0 0 0 0 0 0 0 0 0 0 0 0 0 0 0.0674367685651152 0 0 0 0 0 0 0 0.15225224626452 0 0 0 0 0 0 0 0 0 0 0 0 0 0 0 0 0 0 0 0 0 0 0 0 0 0 0 0 0 0 0 0 0 0 0 0 0 0 0 0.113585867546798 0.0893004178552635 0.144565445558601 0 0 0 0 0 0 0 0 0 0 0 0 0 0 0 0 0 0 0 0 0 0 0 0 0 0 0 0 0 0 0 0 0 0 0 0 0 0 0 0 0 0 0 0 0 0 0 0 0 0 0 0 0 0 0 0 0 0 0 0 0 0 0 0 0 0 0 0 0 0 0 0 0 0 0 0 0 0 0 0 0 0 0 0 0 0 0 0 0 0 0 0 0.0306457470723772 0 0 0 0 0 0 0 0 0 0 0 0 0 0 0 0 0 0 0 0 0 0 0 0 0 0 0 0 0 0 0 0 0 0 0 0 0 0 0 0 0 0 0 0 0 0 0 0 0 0 0 0 0
0 0 0 0 0 0 0 0 0 0 0 0 0 0 0 0 0 0 0 0 0 0.223138941638611 0 0 0 0 0 0 0 0 0 0 0 0 0 0 0 0 0 0.334871245496135 0 0 0.0552294278753798 0 0 0 0 0 0 0 0 0 0 0 0 0 0 0 0 0 0 0 0 0 0 0 0 0 0 0 0 0 0 0 0 0 0 0 0 0.131280799160824 0 0 0 0 0 0 0 0 0 0 0 0 0 0 0 0 0 0 0 0 0 0 0 0 0 0 0 0 0 0 0 0 0 0 0 0 0 0 0 0 0 0 0 0 0 0 0 0 0 0 0 0 0 0 0 0 0 0 0 0 0 0 0 0 0 0 0 0 0 0 0 0 0 0 0 0 0 0 0 0 0 0 0 0 0 0 0 0 0 0 0 0 0 0 0 0 0 0 0 0 0 0 0 0 0 0 0.0948431153228136 0 0 0 0 0 0 0 0 0 0 0 0 0 0 0 0 0 0.0772328131294403 0 0 0 0 0 0 0 0 0 0 0 0 0 0 0 0 0 0 0 0 0 0 0 0 0 0 0 0 0 0 0 0 0 0 0 0 0 0 0 0 0 0 0 0 0 0 0 0 0 0 0 0 0 0 0 0 0 0 0 0 0 0 0 0 0 0 0 0 0 0 0 0 0 0 0 0 0 0.0834036573767961 0 0 0 0 0 0 0 0 0 0 0 0 0 0 0 0 0 0 0 0 0 0 0 0 0 0 0 0 0 0 0 0 0 0
0 0 0 0 0 0 0 0 0 0 0 0 0.0125716958570982 0 0 0 0 0 0 0 0 0 0.0413074214245189 0 0 0.0821933171462394 0 0 0 0 0 0.0241768153777598 0 0 0.0190117836445977 0.103386348841109 0 0 0 0 0 0.0390680860500803 0 0 0 0 0 0 0.431566699167953 0 0 0 0 0 0 0 0 0 0 0 0 0 0 0 0 0 0 0 0 0 0 0 0 0 0.0471511564784077 0 0 0 0 0 0 0 0 0 0 0 0 0 0 0 0 0 0 0 0 0 0 0 0 0 0.00943470422612777 0.00845227645368757 0 0 0 0 0 0 0 0 0 0 0 0 0 0 0 0 0 0 0 0 0 0 0 0 0.0183171787406072 0 0.1159366471267 0 0 0 0 0 0 0 0 0 0 0 0 0 0 0 0 0 0 0 0 0 0 0 0 0 0 0 0 0 0 0 0 0 0 0 0 0 0 0 0 0 0.0165149518519965 0 0 0 0 0 0 0 0 0 0 0 0 0 0 0 0 0.0105800840770259 0 0 0 0 0 0 0 0 0 0 0 0 0 0 0 0 0 0 0 0 0 0 0 0 0 0 0 0 0 0 0 0 0 0 0.0203308335360915 0 0 0 0 0 0 0 0 0 0 0 0 0 0 0 0 0 0 0 0 0 0 0 0 0 0 0 0 0 0 0 0 0 0 0 0 0 0 0 0 0 0 0 0 0 0 0 0 0 0 0 0 0 0 0 0 0 0 0 0 0 0 0 0 0 0 0 0 0 0 0 0 0 0 0 0 0 0 0 0 0 0 0 0 0 0 0 0 0 0 0 0 0 0
0 0 0 0 0 0 0 0 0 0 0 0 0.0594470169248208 0 0 0 0 0 0 0 0 0 0 0 0.222045471331855 0 0 0 0 0 0 0 0 0 0.0298092442570701 0 0 0 0 0 0 0.020529819348504 0 0 0 0 0 0.0753734336905319 0.0624642425178724 0 0 0 0 0 0 0 0 0 0 0 0 0 0 0 0 0 0 0 0 0 0 0 0 0 0.179626587941207 0 0 0 0 0 0 0 0 0 0 0 0 0 0 0 0 0 0 0 0 0 0 0 0 0 0.0123918504736455 0 0 0 0 0 0 0 0 0 0 0 0 0 0 0 0 0 0 0 0 0 0 0 0 0 0.151518164617067 0 0.106271126033178 0 0 0 0 0 0 0 0 0 0 0 0 0 0 0 0 0 0 0 0 0 0 0 0 0 0 0 0 0 0 0 0 0 0 0 0 0 0 0 0 0 0 0.0805230428642491 0 0 0 0 0 0 0 0 0 0 0 0 0 0 0 0 0 0 0 0 0 0 0 0 0 0 0 0 0 0 0 0 0 0 0 0 0 0 0 0 0 0 0 0 0 0 0 0 0 0 0 0 0 0 0 0 0 0 0 0 0 0 0 0 0 0 0 0 0 0 0 0 0 0 0 0 0 0 0 0 0 0 0 0 0 0 0 0 0 0 0 0 0 0 0 0 0 0 0 0 0 0 0 0 0 0 0 0 0 0 0 0 0 0 0 0 0 0 0 0 0 0 0 0 0 0 0 0 0 0 0 0 0 0 0 0 0 0 0 0 0 0 0 0 0
0 0 0 0 0 0 0 0 0 0 0 0 0 0 0 0 0 0 0 0 0 0 0 0 0 0 0 0 0 0 0 0 0 0 0 0 0 0 0 0 0 0 0 0 0 0 0 0 0 0 0 0 0 0 0 0 0 0 0 0 0 0 0 0 0 0 0 0 0 0 0 0.00584818951572897 0 0 0 0 0 0 0 0 0 0 0 0 0 0 0 0 0 0 0 0 0 0 0 0 0 0 0 0 0 0 0 0 0 0 0 0 0.035786056581892 0 0 0 0 0 0 0 0 0.0623811229788574 0 0.0770095723610276 0.203645710360907 0 0 0 0 0 0 0 0.051067815359503 0 0 0 0 0 0 0 0 0 0 0 0 0 0 0 0 0 0 0 0 0 0 0 0 0 0 0 0 0 0 0 0 0 0 0 0 0 0 0.0652854878272887 0 0 0 0 0 0.0541098393289704 0 0 0 0 0 0 0 0 0 0 0 0 0 0.00271219484340557 0 0 0 0 0 0 0 0 0 0 0 0 0 0 0 0 0 0 0 0 0 0.0360647521471906 0 0 0 0 0 0 0 0 0 0 0 0 0 0 0 0 0 0 0 0 0 0 0 0 0 0 0 0 0 0 0 0 0 0 0 0 0 0 0 0 0 0 0 0 0 0 0 0 0 0 0 0.126162218158697 0 0.0457231111589825 0.0287128063233131 0 0 0.0144984503850571 0.0471076845316119 0.0325596062627806 0 0 0 0 0 0 0 0 0 0.0694082345533731 0 0.0419171473214136 0 0 0 0 0 0 0 0 0 0 0 0 0 0 0 0 0 0 0 0 0 0 0 0 0 0 0 0 0 0 0 0 0 0 0
0 0 0 0 0 0 0 0 0 0 0 0 0 0 0 0 0 0 0 0 0 0 0 0 0 0 0 0 0 0 0 0 0 0 0 0 0 0 0 0 0 0 0 0 0 0 0 0 0 0 0 0 0 0.187024511206829 0 0 0 0 0 0 0 0 0 0 0 0.204428090649681 0 0 0 0 0 0 0 0 0 0 0 0 0 0 0 0 0 0 0 0 0 0 0 0 0 0 0 0 0 0 0 0 0 0 0 0 0 0 0 0 0 0 0 0 0 0 0 0 0 0 0 0 0 0 0 0 0 0 0 0 0 0 0 0.0748383820820669 0 0 0 0 0 0 0 0 0 0 0 0 0 0 0 0 0 0 0 0 0 0 0 0 0 0 0 0 0 0 0 0 0 0 0 0 0 0 0 0 0 0 0 0.123586532922816 0.169455100241193 0 0 0 0 0 0 0 0 0 0 0 0 0 0 0 0 0 0 0 0 0 0 0 0 0 0 0 0 0 0 0 0 0 0.0815619836715033 0.0871124498517486 0 0 0 0 0 0 0 0 0 0 0 0 0 0 0 0 0 0 0 0 0 0 0 0 0 0 0 0 0 0 0 0 0 0 0 0 0 0 0 0 0 0 0 0 0 0 0 0 0 0 0 0 0 0 0 0 0 0 0 0 0 0 0 0 0 0 0 0 0 0.0719929493741623 0 0 0 0 0 0 0 0 0 0 0 0 0 0 0 0 0 0 0 0 0 0 0 0 0 0 0 0 0 0 0 0 0 0 0 0 0
0 0 0 0 0.466876930580168 0 0 0.0163874743695168 0 0 0 0.00677350747623603 0 0.0101057688897082 0 0 0 0.0749815932810991 0 0 0 0 0 0 0 0 0 0 0 0 0 0 0 0 0 0 0.0630369684184131 0.00664947000114476 0 0 0 0 0 0 0 0 0.0637404502636243 0 0 0 0 0 0 0 0 0 0 0 0 0 0 0 0 0 0 0 0 0.033364719779759 0 0.0121635545774854 0 0 0 0.0794889552229406 0 0 0 0 0 0 0 0 0 0 0 0.00806953916842905 0 0.00937986408042768 0 0 0 0 0 0 0 0 0 0 0 0 0 0 0 0 0 0 0 0 0 0.0101225814235564 0 0 0 0 0 0 0 0 0 0 0 0 0 0 0 0 0 0 0 0 0 0.0441805009741611 0.0431686914221697 0.0256671606988901 0 0 0 0 0.00189884180439597 0 0 0 0 0 0 0 0 0 0 0 0 0 0 0 0 0 0 0 0 0 0 0 0 0 0 0 0 0 0 0 0 0 0 0 0 0 0 0 0 0 0 0 0 0 0 0 0 0 0 0.0036759990455791 0 0 0 0 0 0 0 0 0 0 0 0 0 0 0 0 0 0 0 0 0 0 0 0 0 0 0 0 0 0 0 0 0 0 0 0 0 0 0 0 0 0 0 0 0 0 0 0 0 0 0 0 0 0 0.0020465148407572 0 0 0 0 0 0 0 0 0 0 0 0 0 0 0 0 0 0 0 0 0 0 0 0 0 0.00822327574307954 0 0 0 0 0 0 0 0 0 0 0 0 0 0 0 0 0 0 0 0 0 0 0 0 0 0 0 0 0 0 0.00389844074425089 0 0 0 0 0 0.00609919719420792 0 0 0 0 0 0 0 0 0
0.0388468714536349 0.0201138896256651 0.0105746510669451 0.0235325711119199 0.0174093237750662 0.0483893395000751 0 0.00663875546622523 0 0.00826347628904991 0.10670938895387 0.0731700085037895 0 0.00167689551990804 0 0.00212944976157351 0.03391967419832 0.00855371020156616 0.0405855160135284 0 0 0 0 0 0 0 0 0 0 0 0.312191513123386 0 0 0.00616437929322743 0 0 0.00277654315384591 0.0190817772585386 0 0 0 0 0 0 0 0 0 0 0 0 0 0 0 0 0.0145402183223706 0 0 0.00624547930458157 0 0 0 0 0 0 0 0 0 0 0 0 0 0.00594256846260603 0 0 0 0 0 0 0 0 0 0 0 0 0 0 0.0237809443765985 0 0 0 0 0 0 0.0175487316217194 0 0 0.0110757023303055 0 0 0 0 0.00157078761239833 0 0 0 0.00295758712803151 0.0370937697269875 0 0 0 0 0 0 0 0 0 0 0 0 0 0 0 0 0 0 0 0 0.0121904050615363 0 0 0.00619760721678743 0 0 0.00645693971734804 0 0 0 0 0 0.0290769184157527 0 0 0 0 0 0 0 0.0104759841800339 0 0 0 0 0 0 0.0188425845176875 0 0 0 0 0 0 0 0 0 0 0 0 0 0 0 0 0 0 0 0 0 0 0 0 0 0 0 0 0 0 0 0 0 0 0.00448953336200848 0 0 0 0 0 0.00260793973093881 0 0 0 0 0 0 0 0 0 0 0 0 0 0 0 0 0 0 0 0 0 0 0 0 0 0 0 0 0 0 0 0 0 0 0 0 0 0 0 0 0 0 0 0 0 0 0 0 0 0 0 0 0 0 0 0 0 0 0 0 0.00817856464217343 0 0 0 0 0 0 0 0 0 0 0 0 0 0 0 0 0 0 0 0 0 0 0 0 0 0 0 0 0 0 0 0 0 0 0 0 0 0 0 0 0 0 0 0 0 0 0 0 0 0 0 0 0 0 0 0 0 0 0 0
0.0137551193911571 0.0215033480277297 0.005830644063389 0.0148007291240146 0.0243664238197377 0.0351126037113003 0 0.00400945304971878 0 0.00478050665812328 0.0193854715627229 0.0858832137348656 0 0.0642006253569887 0.0480678320579924 0.0280867674831057 0.0381718623997967 0.00869780364572079 0.0270210073656843 0.01377594710561 0.00251184573352066 0 0 0 0 0 0 0 0 0.153834778121991 0 0 0 0.00149346074003215 0 0 0.00273602575928386 0.0278124785304947 0 0 0 0 0.00274354269279979 0 0.00340933436458481 0.0115197534819137 0 0 0 0.00377368002238548 0 0 0 0 0.00601308369092141 0 0 0.00308482799574292 0 0 0.00213020261964984 0 0 0.00337724936348826 0 0 0 0 0 0 0 0.00325535162427097 0 0 0 0 0 0.00702466404651637 0.00100432667028946 0 0 0 0 0 0 0 0.0197410393632975 0.00166451718498908 0 0 0 0 0 0.0310949052153042 0 0.0213040323762021 0.0408051647907457 0.00270435879447734 0 0 0.00123609436343318 0 0 0 0 0.00238501154544527 0.0283726314560103 0 0 0 0 0 0 0 0 0 0 0 0 0 0 0 0 0 0.00175768123591603 0 0 0.0380102241349693 0 0 0.0315596673723712 0 0 0.00859182730589652 0.0155512890864171 0 0.00259618444269824 0.0033693781839412 0.00550856125795027 0.00624333345858174 0 0 0 0 0 0 0 0.0231542917861182 0.0034171445131746 0 0 0 0 0 0.0055856949013678 0 0 0 0 0 0 0 0 0 0 0 0 0 0 0 0 0 0 0 0 0 0 0 0 0 0 0 0 0 0 0 0 0 0 0.00125060741684507 0 0 0 0 0 0.00411003377845359 0 0 0 0 0 0 0 0 0 0 0 0 0 0 0 0 0 0 0 0 0 0 0 0 0 0 0 0 0 0 0 0 0 0 0 0 0 0 0 0 0 0 0 0 0 0 0 0 0 0 0 0 0 0 0 0 0 0 0 0 0.00681236201985166 0 0 0 0 0 0 0 0 0 0 0 0 0 0 0 0 0 0 0 0 0 0 0 0 0 0 0 0 0 0 0 0 0 0 0 0 0 0 0 0 0 0 0 0 0 0 0 0 0 0 0 0 0 0 0 0 0 0 0 0
0 0 0 0 0 0 0 0 0 0 0 0 0.010434392708927 0 0 0 0 0 0 0 0 0 0 0 0.0245254500708676 0 0 0 0 0 0 0 0.00791860601336249 0 0.209445692535318 0.0121347995437969 0 0 0 0 0.0161582918364896 0.0239320951811923 0 0 0 0 0 0 0.102793281439695 0 0 0 0 0 0 0.020677408519295 0.00628175731107584 0 0 0 0 0 0 0 0 0 0 0 0 0 0 0 0 0 0 0 0 0 0 0 0 0 0 0 0 0 0 0 0 0 0.018148069116227 0 0.0264714416706268 0 0.0454605340904711 0 0 0 0 0 0.0528706759435215 0.0876077172687443 0 0.0354288900018549 0 0 0 0 0 0 0 0 0 0 0.00858885508306704 0 0 0 0 0.031924406038908 0 0 0 0 0 0 0.020577112170485 0 0 0 0 0 0 0 0 0 0 0 0 0 0 0 0 0 0 0 0 0 0 0.00410295000830615 0.00673987201738973 0.00327844996530866 0.031655312159902 0 0 0 0 0 0 0 0 0 0 0 0 0 0 0.0214506204862579 0 0 0 0 0 0 0 0 0 0 0 0 0 0 0 0 0 0 0 0.0867114302249931 0 0.0565520202421295 0 0 0 0 0 0.00520874896768073 0 0 0 0 0 0 0 0 0 0 0 0.0073792320494514 0 0 0 0 0 0 0 0 0 0 0 0 0 0 0 0 0 0 0 0 0 0 0 0 0 0 0 0 0 0 0 0 0 0 0 0 0 0 0 0 0 0 0 0 0 0 0 0 0.015541887334655 0 0 0 0 0 0 0 0 0 0 0 0 0 0 0 0 0 0 0 0 0 0 0 0 0 0 0 0 0 0 0 0 0 0 0 0 0 0 0 0 0 0 0 0 0 0 0 0 0 0 0 0 0 0 0 0 0 0 0 0
0 0 0 0 0 0 0 0 0 0 0 0 0 0 0 0 0 0 0 0 0 0 0.00811141045325769 0 0 0 0 0 0 0 0 0.00685991160164425 0 0.0587753252951366 0.298453800921349 0 0 0 0 0 0 0 0 0 0 0 0 0 0.0106227032554617 0 0 0 0 0 0 0 0 0 0 0 0 0 0 0 0 0 0 0 0 0 0 0 0 0 0 0 0 0 0 0 0 0 0 0 0 0 0 0 0 0 0.00926169098078022 0 0.00758500554460449 0 0 0 0 0 0 0 0.137514665923467 0.0574945298596038 0 0.0112376739434325 0 0 0 0 0 0 0 0 0 0 0 0 0 0 0 0 0 0 0 0 0 0 0 0 0 0 0 0 0 0 0 0 0 0 0 0.0204903869077937 0 0 0 0 0 0 0 0 0 0.0181382096306458 0.0706409924227958 0.0688651734734788 0.0237321983387255 0.175993240402823 0 0 0 0 0 0 0 0 0 0 0 0 0 0 0 0 0 0 0 0 0 0 0 0 0 0 0 0 0 0 0 0 0 0.00629136561545491 0 0 0 0 0 0 0 0 0 0 0 0 0 0 0 0 0 0 0 0 0 0 0 0 0 0 0 0 0 0 0 0 0 0 0 0 0 0 0 0 0 0 0 0 0 0 0 0 0 0 0 0 0 0 0 0 0 0 0 0 0 0 0 0 0 0 0 0 0.00993171542954505 0 0 0 0 0 0 0 0 0 0 0 0 0 0 0 0 0 0 0 0 0 0 0 0 0 0 0 0 0 0 0 0 0 0 0 0 0 0 0 0 0 0 0 0 0 0 0 0 0 0 0 0 0 0 0 0 0 0 0 0
0 0 0 0 0 0 0 0 0 0 0 0 0 0 0 0.00330348969697387 0 0 0 0 0 0 0 0 0 0 0 0 0 0.00622384208201999 0.00306005748740043 0 0.0246643422388517 0 0.00402395259813122 0 0 0 0.00116958635987039 0 0 0 0 0 0.00141730013056815 0 0 0 0 0 0 0 0 0 0.252764233258179 0 0.00559171392461867 0.00300289842697241 0.00503779317025998 0 0 0 0 0 0 0 0 0 0 0 0 0.149664463311564 0 0 0 0 0 0 0 0 0 0 0 0 0 0 0.00775835501084777 0 0.00231038724335247 0 0 0 0 0.00224599812503412 0 0.0138049027525697 0 0 0 0 0.00360494652235563 0.00902999014458759 0.00188010082238671 0 0 0 0 0 0 0 0 0 0 0 0 0 0 0 0 0 0 0 0 0 0 0 0 0 0 0 0 0 0 0 0.00139464522627858 0 0 0.00179808522849068 0.000526346479075004 0.103544754616011 0.00306480176257469 0 0 0.00367978650376387 0 0 0.00276054783457091 0.00918751292993717 0 0 0.00228555433019708 0.00318076981431958 0.00129557529054294 0.00995253631709973 0.0674793219756356 0.00328731624522788 0 0 0 0 0 0 0 0 0 0 0 0 0 0 0 0 0 0 0 0 0 0 0 0 0 0 0 0 0 0 0 0 0.00201407705341715 0 0 0 0 0 0 0 0 0 0 0 0 0 0 0 0 0 0 0 0 0 0 0 0 0 0.00122006293848352 0 0 0 0 0 0 0 0 0 0 0 0 0 0 0 0 0 0 0 0 0 0 0 0 0 0 0 0 0 0 0 0 0 0 0 0 0 0 0 0 0 0.104292100096901 0 0 0 0 0 0 0 0 0 0 0 0 0 0 0 0 0 0 0 0 0 0 0 0 0 0 0 0 0 0 0 0 0 0 0 0 0 0 0 0.00882986336615747 0 0.0364766138349291 0 0 0 0.0141865660940786 0.0591795351246878 0.00305589689794666 0 0 0 0 0 0 0 0.0327645077943101 0 0.00169557272624015 0 0.0222892962125807
0 0 0 0 0 0 0 0 0 0 0 0 0.0122967718015464 0 0 0 0 0 0 0 0 0 0.0112654197835673 0 0.00786216489696069 0.00456315098074781 0 0 0 0 0 0.0853832784085277 0.14044578933091 0.00451242470922357 0 0 0 0 0 0 0.00199530773294996 0.00261658296147658 0 0 0 0 0 0 0.04648372746559 0 0 0 0 0 0.00577870566164963 0 0.103348482923043 0 0 0 0 0 0 0 0 0 0 0 0 0 0 0 0 0 0 0 0 0 0 0 0 0 0.0017061193873496 0 0 0.00193964052506695 0.00176589092612437 0 0.00267066875453504 0.00322903351173913 0.0190745480569313 0.00925487607904589 0.0225767167422207 0 0.0144036300310287 0 0 0 0.00244350997001765 0 0.114494797310605 0.0694195272018688 0 0.0324929806143952 0 0 0 0 0 0 0 0 0 0 0.0315208243216985 0 0 0 0 0 0 0 0 0 0 0 0.00477422369455531 0.00149903791002083 0 0 0 0 0 0 0 0 0 0 0 0 0 0 0 0 0 0 0 0 0 0.00340061586451552 0.0122318160543171 0.00921815592971732 0.0182777593640645 0.0173945161910394 0 0 0 0 0 0 0 0 0 0 0 0 0 0 0 0.0115005084628751 0 0.0101550567868945 0 0 0 0 0 0 0 0 0 0 0 0 0 0 0 0.02176345649648 0 0.0677330381199934 0 0.00885412309641246 0 0 0 0.00470674443178231 0 0.00330008301746771 0 0 0 0.00232054344592112 0 0 0 0 0 0 0 0 0 0 0 0 0 0 0 0 0 0 0 0 0 0 0 0 0 0 0 0 0 0 0 0.00168557686477617 0 0 0 0 0 0 0 0 0 0 0 0 0 0 0 0.0126693140379408 0 0.00187582415122763 0 0.00111575475658797 0 0 0.0214786077799453 0 0 0 0 0 0 0 0 0 0 0 0 0 0 0 0 0 0 0 0 0 0 0 0 0 0 0 0 0 0 0 0 0 0 0 0 0 0 0 0 0 0 0 0 0 0 0 0 0 0 0.0105006734546462 0 0 0 0 0 0 0 0 0
0 0 0 0 0 0 0 0 0 0 0 0 0 0 0 0 0 0 0 0 0 0 0 0 0.177793048718987 0 0 0 0 0 0 0.0205715158003426 0 0 0 0 0 0 0 0 0 0 0 0 0 0 0 0 0.143070160444649 0 0 0 0.174142549394395 0 0 0 0 0 0 0 0 0 0 0 0 0 0 0 0 0 0 0 0 0 0 0 0 0 0 0 0 0 0.081385341996535 0.0685865443812996 0.253638807342752 0 0 0 0 0 0 0 0 0 0 0 0 0 0 0 0 0 0 0 0 0 0 0 0 0 0 0 0 0 0 0 0 0 0 0 0 0 0 0 0 0 0 0 0 0 0 0 0 0 0 0 0 0 0 0 0 0 0 0 0 0 0 0 0 0 0 0 0 0 0 0 0 0 0 0 0 0 0 0 0 0 0 0 0 0 0 0 0 0 0 0 0 0 0 0 0 0 0 0 0 0 0 0.0102198606089147 0 0 0 0 0 0 0 0 0 0.0364411318978608 0 0 0 0 0 0 0 0 0 0 0 0 0 0 0 0 0 0 0 0 0 0 0 0 0 0 0 0 0 0 0 0 0 0 0 0 0 0 0 0 0 0 0.0217479255971441 0.0124031138171212 0 0 0 0 0 0 0 0 0 0 0 0 0 0 0 0 0 0 0 0 0 0 0 0 0 0 0 0 0 0 0 0 0 0 0 0 0 0 0 0 0 0 0 0 0 0 0 0 0 0 0 0 0 0 0 0 0 0 0 0 0 0 0 0 0 0 0 0 0 0 0 0 0 0 0
0 0 0 0.0255447383797928 0.103238066247318 0 0 0 0 0.00442510262181653 0 0 0 0 0 0.00670298881218146 0 0 0 0 0 0 0 0 0 0 0 0 0.0345165157984156 0.00511829616209937 0.0102354685765051 0 0 0 0 0 0 0.128598230355249 0.00312366561982792 0 0 0 0 0 0 0 0.0101987500575422 0 0 0 0 0 0 0 0 0 0 0 0 0 0 0 0 0 0 0 0 0 0 0 0.0266935030209115 0 0 0.119862217148939 0 0 0 0 0 0 0 0 0 0 0 0.0790236131122429 0.0170003111574357 0.204051817761162 0 0.00847235757258006 0 0 0 0 0 0 0 0.0160447041249171 0 0 0 0 0 0 0 0 0 0 0 0 0 0 0 0 0 0 0 0 0 0 0 0 0 0 0 0 0 0.034967007381516 0 0 0.0496860278797048 0 0.0194888781727523 0.0374082682072006 0 0 0.0202032769858441 0 0 0.00551592559566948 0 0 0 0 0 0 0 0 0 0 0 0 0 0 0.020457252329358 0 0 0 0 0 0 0 0 0 0 0 0 0 0 0 0 0 0 0 0 0 0 0 0 0 0 0 0 0 0 0 0 0 0 0 0 0 0 0 0 0 0 0 0 0 0 0 0 0 0 0 0 0 0 0 0 0 0 0 0 0.00417193023923532 0 0 0 0 0 0 0 0 0 0 0 0 0 0 0 0 0 0 0 0 0 0 0 0 0 0 0 0 0 0 0 0 0 0 0 0 0 0 0 0 0 0 0 0 0 0 0 0 0 0 0 0 0 0 0.00525108667978394 0 0 0 0 0 0 0 0 0 0 0 0 0 0 0 0 0 0 0 0 0 0 0 0 0 0 0 0 0 0 0 0 0 0 0 0 0 0 0 0 0 0 0 0 0 0
0.00566980536573152 0 0 0.0459666737807964 0.00320753284326708 0 0 0 0 0 0.00517637877673495 0 0 0 0 0 0 0 0 0 0 0 0 0 0 0 0 0 0.0012164443922098 0.011752043882459 0.0347616865114398 0 0 0 0 0 0.0429643840962108 0 0 0 0 0 0 0 0 0 0.0020808898016969 0 0 0 0.00407817568149545 0 0 0 0.00930365606827428 0 0 0.0064610152092869 0 0 0 0 0 0 0 0 0 0 0 0 0 0 0 0.0061358665659667 0 0.000769747224604381 0.00259981523662494 0.000991082635598168 0.00142768656326933 0 0 0 0 0 0 0.117563230100105 0.103383269994143 0.0557706887408252 0.00347858269075472 0.00982785207153827 0 0 0.00122805521999405 0.12070469617266 0 0.0191518953309492 0.00252701366198075 0.0146155400546752 0 0 0 0 0 0.00350885167927781 0 0 0 0 0 0 0 0 0 0 0 0 0 0 0 0 0 0 0 0 0 0 0 0.0219707160861535 0 0 0.140831930313508 0 0 0.0512247569809468 0 0 0.0174921018463497 0 0 0.0210208627010371 0.00635939645220273 0 0 0.00428299927653094 0 0.00417237371544864 0.00522417212288396 0.0342900862343621 0.00397600935956117 0 0 0 0.000744247205936792 0 0.04896859831671 0 0 0 0 0 0 0 0 0 0 0 0 0 0 0 0 0 0 0 0 0 0 0 0 0 0 0 0 0 0 0 0 0 0 0 0 0 0 0 0 0 0 0 0 0 0 0 0 0 0 0 0 0 0 0 0 0 0 0 0 0.00135121001015594 0 0 0 0 0 0 0 0 0 0 0 0 0 0 0 0 0 0 0 0 0 0 0 0 0 0 0 0 0 0 0 0 0 0 0 0 0 0 0 0 0 0 0 0 0 0 0 0 0 0 0 0 0 0 0.00176797902564397 0 0 0 0 0 0 0 0 0 0 0 0 0 0 0 0 0 0 0 0 0 0 0 0 0 0 0 0 0 0 0 0 0 0 0 0 0 0 0 0 0 0 0 0 0 0
0 0 0 0 0 0 0 0 0 0 0 0 0 0 0 0 0 0 0 0 0 0.0416859551184701 0 0 0 0 0 0 0 0 0 0 0 0.00498155256971563 0 0 0.00728693990867266 0 0 0.0857921362860134 0 0 0.0966987732529439 0 0 0 0 0 0 0.0396232615323864 0 0 0 0 0.0114493895283884 0 0 0 0 0 0 0 0 0.0204857894357401 0 0 0 0 0 0 0 0.00719788878394668 0 0 0.0282028742362991 0 0 0 0 0 0 0 0 0 0 0 0 0.0060196460115122 0 0 0 0 0 0 0 0 0 0 0 0 0 0 0 0 0 0 0 0 0 0 0 0 0 0 0 0 0 0 0 0 0 0 0 0 0 0 0 0 0 0 0 0 0 0 0 0 0 0 0 0 0 0 0 0 0 0.00554372038572627 0 0 0 0 0.0042894350714492 0 0 0 0 0 0 0 0 0 0 0 0 0 0 0 0 0 0 0 0 0.0700192728991663 0 0 0 0 0 0 0 0 0 0 0 0.00802141866259252 0 0 0.124543035696627 0 0 0 0 0 0 0 0 0 0 0 0 0.00897380819630452 0.00893332568497525 0 0.0596241656339975 0.0358504447660414 0.117495290232365 0 0 0 0 0 0 0 0 0 0 0 0 0 0 0 0 0 0.0300921454009022 0 0 0 0.00817207203689399 0 0 0 0 0 0 0 0 0 0 0 0 0 0 0 0 0 0 0 0 0 0 0 0 0 0 0 0 0 0 0 0 0 0 0 0 0 0 0 0 0 0 0 0 0 0 0 0 0 0 0 0 0 0 0 0.142834952141175 0 0 0 0 0 0 0 0.00686765296454839 0 0 0 0 0 0 0 0 0 0 0 0 0 0 0 0 0.0193150535631465 0 0 0 0 0 0 0 0 0
0 0 0 0 0 0 0 0 0 0 0 0 0 0 0 0 0 0 0 0 0 0.543180560422811 0 0.152370436410028 0 0 0 0 0 0 0 0 0 0 0 0 0 0 0.0771056245641436 0 0 0 0 0 0 0 0 0 0 0 0 0 0 0 0 0 0 0 0 0 0 0 0 0 0 0 0 0 0 0 0 0 0 0 0 0 0 0 0 0.0546505593269724 0 0 0 0 0 0 0 0 0 0 0 0 0 0 0 0 0 0 0 0 0 0 0 0 0 0 0 0 0 0 0 0 0 0 0 0 0 0 0 0 0 0 0 0 0 0 0 0 0 0 0 0 0 0 0 0 0 0 0 0 0 0 0 0 0 0 0 0 0 0 0 0 0 0 0 0 0 0 0 0 0 0 0 0 0 0 0 0 0 0 0 0 0 0 0 0 0 0 0 0 0 0 0 0.0342733814340548 0 0 0.0259605607627849 0 0 0 0 0 0 0 0 0 0 0 0 0 0 0 0.0185252336761232 0 0.0170062449798783 0 0 0 0 0 0 0.0285664412373225 0 0 0 0 0 0 0 0 0 0 0 0 0 0 0 0 0 0 0 0 0 0 0 0 0 0 0 0 0 0 0 0 0 0 0 0 0 0 0 0 0 0 0 0 0 0 0 0 0 0 0 0 0 0 0 0 0 0 0 0 0 0 0 0 0 0 0 0 0 0 0.0201870758375478 0 0 0 0 0 0 0 0.0281738813483332 0 0 0 0 0 0 0 0 0 0 0 0 0 0 0 0 0 0 0 0 0 0 0 0 0 0
0 0 0 0 0 0 0 0 0 0 0 0 0 0 0 0.0369766301771517 0 0 0 0 0 0 0 0 0 0 0 0 0 0 0 0.199443632676464 0 0 0.0604133920353747 0 0 0 0 0 0 0.160186694002614 0 0 0 0 0 0 0 0 0 0 0 0 0 0 0 0 0 0 0 0 0 0 0 0 0 0 0 0 0 0 0 0 0 0 0 0 0 0 0 0 0 0 0 0 0 0 0 0 0 0 0 0 0 0 0 0 0 0 0.0688915039324396 0.0817603100846043 0 0 0 0 0 0 0 0 0 0 0 0 0 0 0 0 0 0 0 0 0 0 0 0 0 0 0 0 0 0 0 0 0 0 0 0 0 0 0 0 0 0 0 0 0 0 0 0 0 0 0 0 0 0 0 0 0 0 0 0 0 0 0 0 0 0 0 0 0 0 0 0 0 0 0 0 0 0 0 0 0 0 0 0.327299123411833 0.0650287136795195 0 0 0 0 0 0 0 0 0 0 0 0 0 0 0 0 0 0 0 0 0 0 0 0 0 0 0 0 0 0 0 0 0 0 0 0 0 0 0 0 0 0 0 0 0 0 0 0 0 0 0 0 0 0 0 0 0 0 0 0 0 0 0 0 0 0 0 0 0 0 0 0 0 0 0 0 0 0 0 0 0 0 0 0 0 0 0 0 0 0 0 0 0 0 0 0 0 0 0 0 0 0 0 0 0 0 0 0 0 0 0 0 0 0 0 0 0 0 0 0 0 0 0 0 0 0 0 0 0 0
0 0 0 0 0 0 0 0 0 0 0 0 0 0 0 0 0 0 0 0 0 0 0 0 0.243776008772128 0.0474185797811351 0 0 0 0 0 0.147208082675305 0 0 0.0394806278766886 0 0 0 0 0 0.0798275214245798 0 0 0 0 0 0 0 0.250959638076657 0 0 0 0.0502220606899136 0 0 0 0 0 0 0 0 0 0 0 0 0 0 0 0 0 0 0 0 0 0 0 0 0 0 0 0 0 0 0 0 0 0 0 0 0 0 0 0 0 0 0 0 0 0 0 0 0 0 0 0 0 0 0 0 0 0 0 0 0 0 0 0 0 0 0 0 0 0 0 0 0 0.116594840868984 0 0 0 0 0 0 0 0 0 0 0 0 0 0 0 0 0 0 0 0 0 0 0 0 0 0 0 0 0 0 0 0 0 0 0 0 0 0 0 0 0 0 0 0 0 0 0 0 0 0 0 0 0 0 0 0 0 0 0 0 0.0245126398346089 0 0 0 0 0 0 0 0 0 0 0 0 0 0 0 0 0 0 0 0 0 0 0 0 0 0 0 0 0 0 0 0 0 0 0 0 0 0 0 0 0 0 0 0 0 0 0 0 0 0 0 0 0 0 0 0 0 0 0 0 0 0 0 0 0 0 0 0 0 0 0 0 0 0 0 0 0 0 0 0 0 0 0 0 0 0 0 0 0 0 0 0 0 0 0 0 0 0 0 0 0 0 0 0 0 0 0 0 0 0 0 0 0 0 0 0 0 0 0 0 0 0 0 0 0 0 0 0 0
0 0 0 0 0 0 0 0 0 0 0 0 0 0 0 0 0 0 0 0 0 0.0407593073742515 0 0.0216431799630215 0 0 0 0 0 0 0.0185330189620797 0 0 0 0 0 0 0 0.0748492087957269 0 0 0 0 0 0.0974900447384134 0.0195910858628239 0 0 0 0.439427303871424 0 0 0 0 0 0 0 0 0 0 0 0 0 0.217429596178467 0 0 0 0 0 0 0 0 0 0 0 0 0 0 0 0.045623121228295 0 0 0 0 0 0 0 0 0 0 0 0 0 0 0 0 0.0246541330254973 0 0 0 0 0 0 0 0 0 0 0 0 0 0 0 0 0 0 0 0 0 0 0 0 0 0 0 0 0 0 0 0 0 0 0 0 0 0 0 0 0 0 0 0 0 0 0 0 0 0 0 0 0 0 0 0 0 0 0 0 0 0 0 0 0 0 0 0 0 0 0 0 0 0 0 0 0 0 0 0 0 0 0 0 0 0 0 0 0 0 0 0 0 0 0 0 0 0 0 0 0 0 0 0 0 0 0 0 0 0 0 0 0 0 0 0 0 0 0 0 0 0 0 0 0 0 0 0 0 0 0 0 0 0 0 0 0 0 0 0 0 0 0 0 0 0 0 0 0 0 0 0 0 0 0 0 0 0 0 0 0 0 0 0 0 0 0 0 0 0 0 0 0 0 0 0 0 0 0 0 0 0 0 0 0 0 0 0 0 0 0 0 0 0 0 0 0 0 0 0 0 0 0 0 0 0 0 0 0 0 0 0 0 0 0 0 0 0 0 0
0 0 0 0 0 0 0 0 0 0 0 0 0 0 0 0 0 0 0 0 0 0 0 0 0 0 0 0 0 0 0 0 0 0 0 0 0 0 0 0 0 0 0 0 0 0.0491177171733802 0 0 0 0.0646181293211212 0.0409581126692195 0 0 0 0 0 0 0 0 0 0 0 0 0 0 0 0 0 0.100375600333484 0 0 0 0 0 0 0 0 0 0 0 0 0 0 0 0 0 0 0 0 0 0 0 0 0 0 0 0 0 0 0 0 0 0 0 0 0 0 0 0 0 0 0 0 0 0 0 0 0 0 0 0 0 0 0 0 0 0 0 0 0 0 0 0 0 0 0 0 0 0 0 0 0 0 0 0 0 0 0 0 0 0 0 0 0 0 0 0 0 0 0 0 0 0.0790692403705065 0 0 0 0 0 0 0 0 0 0 0 0.115481448127995 0 0.0254120584587201 0 0 0 0 0 0 0 0.107264538960981 0 0 0 0 0 0 0 0 0 0 0 0 0 0 0 0 0 0 0 0 0 0 0 0.298402902893592 0 0 0 0 0 0 0 0 0.0763562286290849 0.042944023061916 0 0 0 0 0 0 0 0 0 0 0 0 0 0 0 0 0 0 0 0 0 0 0 0 0 0 0 0 0 0 0 0 0 0 0 0 0 0 0 0 0 0 0 0 0 0 0 0 0 0 0 0 0 0 0 0 0 0 0 0 0 0 0 0 0 0 0 0 0 0 0 0 0 0 0 0 0 0 0 0 0 0 0 0 0 0 0 0 0 0 0 0 0 0 0 0 0 0
0 0 0 0 0 0 0 0 0 0 0 0 0.00832776206215819 0 0 0 0 0 0 0.00311583508009944 0.00447937887724703 0 0 0 0 0 0 0 0 0 0.0130549660160047 0 0 0.00264869652510626 0 0 0 0 0 0 0 0 0.0552626837494504 0 0 0 0 0 0 0.083472192137901 0 0 0 0 0.00345068735860707 0 0 0 0 0 0 0 0.00411399672667443 0 0 0 0 0 0 0 0.0422273569275193 0.00266440026891685 0 0 0.0316566038322947 0 0 0 0.00447313285338539 0 0 0 0 0 0 0 0.00129298118225816 0 0.0033657774890294 0 0 0.00273123426292717 0.00192305584020569 0 0 0 0 0 0 0 0 0 0 0 0 0 0 0 0 0 0 0 0 0 0 0 0 0 0 0 0 0 0 0 0 0 0 0 0.00522079612868341 0 0 0 0 0 0.0381418288393706 0 0 0 0 0 0 0 0 0 0 0.00883576551276791 0 0.010929042186679 0.00365300387665812 0 0 0 0 0 0 0 0 0 0 0 0 0 0 0 0 0 0 0 0.111602890626536 0.00598668346666925 0.0899838456429947 0.0647273640938022 0.00527909577084641 0 0.0136882048111091 0 0 0 0 0.0123296881741306 0 0 0 0 0.0143734546991348 0 0 0 0 0 0.161962358693719 0 0.00402692686480022 0 0 0 0 0 0 0 0 0 0 0 0 0.0107290726658194 0 0 0.0152399023556915 0 0 0 0 0 0 0 0 0.00451021518111214 0.0112942966671555 0 0 0 0.139224822552536 0 0 0 0 0 0 0 0 0 0 0 0 0 0 0 0 0 0 0 0 0 0 0 0 0 0 0 0 0 0 0 0 0 0 0 0 0 0 0 0 0 0 0 0 0 0 0 0 0 0 0 0 0 0 0 0 0 0 0 0 0 0 0 0 0 0 0 0 0 0 0 0 0 0 0 0 0 0 0 0 0 0 0 0 0 0 0 0 0 0 0 0 0 0
0 0 0 0 0 0 0 0 0 0 0 0 0 0 0 0 0 0 0 0 0.0283930045589156 0 0 0 0 0 0 0 0 0 0.0479566006165833 0 0 0 0 0 0 0 0 0 0 0 0.012073391009435 0.00929665274054479 0 0 0.0487927284353084 0 0 0 0.0799473282901689 0 0 0 0 0 0 0 0.0189715702266934 0.0147618206306764 0.152888064999732 0 0.108163061330008 0.0211058184567394 0 0 0 0 0.0228168006935923 0 0.00969219493550701 0 0 0.0596733699977802 0 0 0 0.0503168114553728 0.0159478993204645 0 0 0 0 0 0 0.0293095209003762 0.00204894731507701 0.0590597941559635 0 0 0 0 0 0 0 0 0 0 0 0 0 0 0 0 0 0 0 0 0 0 0 0 0 0 0 0 0 0 0 0 0 0 0 0 0 0 0 0 0 0.0443191945343947 0 0 0 0 0.0269130280971262 0 0 0 0 0 0 0 0 0 0 0 0 0 0 0 0 0 0 0 0 0 0 0 0 0 0 0 0.0120847580060564 0 0 0 0 0 0 0 0 0 0 0 0 0 0 0 0 0.0130183804639357 0 0 0 0 0.0269333206638476 0.00270180655281833 0 0 0 0 0 0 0 0 0 0 0 0 0 0 0 0 0 0 0 0 0 0 0.0623911315471133 0 0 0 0 0 0 0 0 0 0.0137608039997813 0 0 0 0 0 0 0 0 0 0 0 0 0 0 0 0 0 0 0 0 0 0 0 0 0 0 0 0 0 0 0 0 0 0 0 0 0 0 0 0 0 0 0 0 0 0 0 0 0 0 0 0 0 0 0 0 0 0 0 0 0 0 0 0 0 0 0 0.00276932963186174 0 0 0.00389286643412605 0 0 0 0 0 0 0 0 0 0 0 0 0 0 0 0 0 0 0 0 0 0 0 0 0 0 0
0 0 0 0 0.0158910793144726 0 0 0 0 0 0 0 0 0 0 0 0 0 0 0 0 0 0 0 0 0 0 0 0.0216694540937133 0 0 0 0 0 0 0 0.00633210577115622 0.00386702247044527 0 0 0 0 0 0 0 0.0272231676873218 0 0 0 0 0.184094526735855 0 0 0 0.00701949911796118 0 0 0 0.171070815423954 0 0.0033935866216963 0 0 0 0 0 0 0 0.0189339775538521 0.00965179623629625 0 0 0 0.0854268502199721 0 0 0.0135754960158404 0.00474276718727533 0.0018928583428498 0 0 0 0 0 0 0.00497243210483915 0.00385134925504628 0.0131399845169212 0 0 0 0 0 0.00194970352822982 0 0.00227610478853615 0 0.00161552855468535 0 0 0 0 0.00200076953185839 0 0 0 0 0 0 0 0 0.00674361410112296 0 0 0 0 0 0 0 0 0 0 0 0 0 0 0 0.00347517988030388 0 0.00524789220772852 0 0.140070059221792 0.157887505060962 0.0421723192090971 0 0 0.00200044687913595 0 0 0 0.00577042780985208 0 0 0.00386248085327347 0 0 0.00563923162653296 0 0 0 0 0 0 0 0.00539003089277803 0 0 0 0 0 0 0 0 0 0 0 0 0 0 0 0 0 0 0 0 0 0 0 0 0 0 0 0 0 0 0 0 0 0 0 0 0 0 0 0 0.00200273073130725 0 0 0 0 0 0 0 0 0 0 0 0 0 0 0 0 0 0.00577368357850766 0 0 0 0 0 0 0 0 0 0 0 0 0 0 0 0 0 0 0 0 0 0.000687234057891083 0 0 0 0 0 0 0 0 0 0 0 0 0 0 0 0 0 0 0 0 0 0 0 0 0 0 0 0 0 0 0 0 0 0 0 0 0 0 0 0 0 0 0 0 0 0 0 0 0 0 0 0 0 0 0 0 0 0 0 0 0 0 0 0 0 0 0 0 0 0 0 0.00868628881693783 0 0 0 0 0 0 0 0 0
0 0 0 0 0 0 0 0 0 0 0 0 0 0 0 0 0 0 0 0 0 0 0 0 0 0.064870528055072 0 0 0 0 0 0 0 0 0 0 0 0 0 0 0 0 0 0 0 0 0 0 0 0 0 0 0 0 0 0 0 0 0 0 0 0 0 0 0 0 0 0 0 0 0 0 0 0 0.258729604060425 0 0 0 0 0 0 0 0 0 0 0 0 0 0 0 0 0 0 0 0 0 0 0 0 0 0 0 0 0 0 0 0 0 0 0 0 0 0 0 0 0 0 0 0 0 0 0 0 0 0 0 0 0 0 0 0 0 0 0 0.0236524989006855 0 0 0 0 0 0 0 0 0 0 0 0 0 0 0 0 0 0 0 0 0 0 0 0 0 0 0 0 0 0 0 0 0 0 0 0 0.0624659663332506 0 0 0 0 0 0 0 0 0 0 0 0 0 0 0.109652248271105 0 0 0 0 0 0 0 0 0 0 0 0 0.017012094549336 0.0283119371916975 0 0.0471846411002685 0.137913483849022 0.134592316061954 0 0 0 0 0 0 0 0 0 0 0 0 0 0 0 0 0 0 0 0 0 0 0 0 0 0 0 0 0 0 0 0 0 0 0 0 0 0 0 0 0 0 0 0 0 0 0 0 0 0 0 0 0 0 0 0 0 0 0 0 0 0 0 0 0 0 0 0 0 0 0 0 0 0 0 0 0 0.115614681627185 0 0 0 0 0 0 0 0 0 0 0 0 0 0 0 0 0 0 0 0 0 0 0 0 0 0 0 0 0 0 0 0 0 0
0 0 0 0 0 0 0 0 0 0 0 0 0.180357376084434 0 0 0 0 0 0 0 0 0 0.0524863714606509 0 0.344879703913013 0.0184776091645472 0 0 0 0 0 0.0809779073220853 0.00965977664860973 0 0.0898258576199291 0.0664840084912735 0 0 0 0 0 0.0321406580070594 0 0 0 0 0 0 0 0 0 0 0 0 0 0 0 0 0 0 0 0 0 0 0 0 0 0 0 0 0 0 0 0 0 0 0 0 0 0 0 0 0 0 0 0 0 0 0 0 0 0 0 0 0 0 0 0 0 0 0 0 0 0 0 0 0 0 0 0 0 0 0 0 0 0 0 0 0 0 0.0750004314366794 0 0 0 0 0 0.0159865427219624 0 0 0 0 0 0 0 0 0 0 0 0 0 0 0 0 0 0 0 0 0 0 0 0 0 0 0 0 0 0 0 0 0 0 0 0 0 0 0 0 0 0 0 0 0 0 0 0 0 0 0 0 0 0 0 0 0 0 0 0 0.0337237571297558 0 0 0 0 0 0 0 0 0 0 0 0 0 0 0 0 0 0 0 0 0 0 0 0 0 0 0 0 0 0 0 0 0 0 0 0 0 0 0 0 0 0 0 0 0 0 0 0 0 0 0 0 0 0 0 0 0 0 0 0 0 0 0 0 0 0 0 0 0 0 0 0 0 0 0 0 0 0 0 0 0 0 0 0 0 0 0 0 0 0 0 0 0 0 0 0 0 0 0 0 0 0 0 0 0 0 0 0 0 0 0 0 0 0 0 0 0 0 0 0 0 0 0 0 0 0 0 0 0
0 0 0 0 0 0 0 0 0 0 0 0 0 0 0 0 0 0 0 0 0 0.0277231833443831 0 0 0 0 0 0 0 0 0.0280518833221192 0 0 0 0 0 0 0 0.0337504038720134 0 0 0 0.483559079424657 0.0218390912003828 0.162043875186368 0 0 0 0 0 0 0 0 0 0 0 0 0 0 0 0 0 0 0.0586514204983363 0 0.0264739533672544 0.0260933265665956 0 0 0 0.0118889463375372 0 0 0 0 0 0 0 0 0 0 0 0 0 0 0 0 0 0 0 0 0 0 0 0 0.0128370415641722 0.0282470928523605 0 0 0 0 0 0 0 0 0 0 0 0 0 0 0 0 0 0 0 0 0 0 0 0 0 0 0 0 0 0 0 0 0 0 0 0 0 0 0 0 0 0 0 0 0 0 0 0 0 0 0 0 0 0 0 0 0 0 0 0 0 0 0 0 0 0 0 0 0 0 0 0 0 0 0 0 0 0.0107812715772296 0 0 0 0 0.013935531977657 0 0 0 0 0.00920593360297914 0 0 0 0 0 0 0 0 0 0 0 0 0 0 0 0 0 0 0 0 0 0 0 0.020517857480153 0 0 0 0 0 0 0 0 0 0.0244001078258009 0 0 0 0 0 0 0 0 0 0 0 0 0 0 0 0 0 0 0 0 0 0 0 0 0 0 0 0 0 0 0 0 0 0 0 0 0 0 0 0 0 0 0 0 0 0 0 0 0 0 0 0 0 0 0 0 0 0 0 0 0 0 0 0 0 0 0 0 0 0 0 0 0 0 0 0 0 0 0 0 0 0 0 0 0 0 0 0 0 0 0 0 0 0 0 0 0 0
0 0 0 0.0132100660619801 0 0 0 0 0.00498220631460229 0 0 0 0 0 0 0 0 0 0 0 0 0 0 0 0 0 0 0 0 0 0 0 0 0 0 0 0 0.0104221218957601 0 0 0 0 0 0.00594804888713995 0 0.0613408956592671 0.253164892876479 0 0 0 0 0 0 0 0.0766292975043641 0 0 0.146434495445288 0.169112630541846 0.0033813504790392 0 0 0 0 0 0 0 0.00610461592798269 0.00779174527208048 0.00492477766417299 0 0 0 0.0172031527707598 0 0 0.0256628974429008 0 0 0 0 0 0 0 0 0.00587979773267132 0.00153171052895715 0.0107743879645896 0 0.00308783559543646 0 0 0 0 0 0 0 0 0 0 0 0 0.00887388266681382 0 0 0 0 0 0 0 0 0.00804370063588466 0 0 0 0 0 0 0 0 0 0 0.00793464182645732 0 0 0 0 0 0 0.012415840253191 0.053270283566343 0 0 0.0102368284330895 0 0 0 0 0 0.00328723931065806 0 0 0 0.0139583317159968 0 0 0 0 0 0 0 0 0 0 0.0109010103080785 0 0 0 0 0 0 0 0 0 0 0 0 0 0 0 0 0 0 0 0 0 0 0 0 0 0 0 0 0 0 0 0 0 0 0 0 0 0 0 0 0 0 0 0 0 0 0 0 0 0 0 0 0 0 0 0 0 0 0 0 0 0 0 0 0 0 0 0 0 0 0 0 0 0 0 0 0 0 0 0 0 0 0 0 0 0 0 0 0 0 0 0 0 0 0 0 0 0 0 0 0 0 0 0 0 0 0 0 0 0 0 0 0 0 0 0 0 0 0 0 0 0 0 0 0 0 0 0 0 0 0 0 0 0 0 0 0 0 0 0 0 0 0 0.0118775263494033 0 0 0 0 0 0.0029484541275869 0 0 0.0286653342411794 0 0 0 0 0 0 0 0 0
0 0 0 0 0 0 0 0 0 0 0 0 0 0 0 0 0 0 0 0 0 0 0 0 0 0 0 0 0 0 0 0 0 0 0 0 0 0 0 0 0 0 0 0 0 0 0 0 0 0 0 0 0 0 0 0 0 0 0 0 0 0 0 0 0 0 0 0 0 0 0 0 0.230228329644154 0 0 0 0 0 0 0 0 0 0 0 0 0 0 0 0 0 0 0 0 0 0 0 0 0 0 0 0 0 0 0 0 0 0 0 0 0 0 0 0 0 0 0 0 0 0 0 0 0 0 0 0 0 0 0 0 0 0 0 0 0 0 0 0 0 0 0 0 0 0 0 0 0 0 0 0 0 0 0 0 0 0 0 0 0 0 0 0 0 0 0 0 0 0 0 0 0 0 0 0 0 0 0 0 0 0 0 0 0 0 0 0 0.0616966166522595 0 0 0 0 0 0 0 0 0 0 0 0 0 0 0 0 0 0 0 0 0 0 0 0 0 0 0.122770716762239 0 0 0 0 0 0 0 0.145139847828301 0 0 0.0793464330891219 0 0 0 0 0 0.175742047572153 0 0 0 0 0 0 0 0 0 0 0 0 0 0 0 0 0 0 0 0 0 0 0 0 0 0 0 0 0 0 0 0 0 0 0 0 0 0 0 0 0 0 0 0 0 0 0 0 0 0 0 0 0 0 0 0 0 0 0 0 0 0.185076008451771 0 0 0 0 0 0 0 0 0 0 0 0 0 0 0 0 0 0 0 0 0 0 0 0 0
0 0 0 0 0 0 0 0 0 0 0 0 0 0 0 0 0 0 0 0 0 0 0 0 0 0 0 0 0 0 0 0 0 0 0 0.176624787366123 0 0 0 0 0 0.0140386075886421 0 0 0 0 0 0 0 0 0 0 0 0 0 0 0 0 0 0 0 0 0 0 0 0 0 0 0 0 0 0 0 0 0 0 0 0 0 0 0 0.0381035616487867 0.142849648861163 0.185643249305124 0.229698711708564 0 0 0 0 0 0 0 0 0 0 0 0 0 0 0 0 0 0 0 0 0 0 0 0 0 0 0 0 0 0 0 0 0 0 0 0 0 0 0 0 0 0 0 0 0 0 0 0 0 0 0 0 0 0 0 0 0 0 0 0 0 0 0 0 0 0 0 0 0 0 0 0 0 0 0 0 0 0 0 0 0 0 0 0 0 0 0 0 0 0 0 0 0 0 0 0 0 0 0 0 0 0 0 0 0 0 0.0196300343436207 0 0 0 0 0 0.0838147264504251 0 0 0 0.0201313055001573 0 0 0 0 0 0 0 0 0 0 0 0 0 0 0 0 0 0 0 0 0 0 0 0 0 0 0 0 0 0 0 0 0 0 0.0318317220271931 0 0 0 0.0227594104652614 0.03487423473494 0 0 0 0 0 0 0 0 0 0 0 0 0 0 0 0 0 0 0 0 0 0 0 0 0 0 0 0 0 0 0 0 0 0 0 0 0 0 0 0 0 0 0 0 0 0 0 0 0 0 0 0 0 0 0 0 0 0 0 0 0 0 0 0 0 0 0 0 0 0 0 0 0 0 0
0 0 0 0 0 0 0 0 0 0 0 0 0 0 0 0 0 0 0 0 0 0 0 0 0 0 0 0.0105430809180935 0 0 0 0 0 0 0 0 0 0 0 0 0 0 0 0 0 0 0 0 0 0 0 0 0 0 0 0 0 0 0 0 0 0 0 0 0.0118154834837121 0.163020580575358 0.109217133197084 0 0 0 0 0 0 0 0 0 0 0 0 0 0 0 0 0 0 0 0 0 0 0 0 0 0 0 0 0 0 0 0 0 0 0 0 0 0 0.31255264213907 0 0.100639706902044 0.00388366881635263 0 0 0 0 0 0 0 0 0 0 0 0 0 0 0.056828337731845 0 0 0 0 0 0 0 0 0 0 0 0 0 0 0 0 0 0 0 0 0 0 0 0 0 0 0 0 0 0 0 0 0 0 0 0 0 0 0 0 0.0184634286594989 0 0 0 0 0 0 0 0 0 0 0 0 0 0 0 0 0 0 0 0 0 0 0 0 0 0 0 0 0 0 0 0 0 0 0 0 0 0 0 0 0 0 0 0 0.0280311033367815 0 0 0 0 0 0 0 0.00566722509398729 0 0 0 0 0 0 0 0 0 0 0 0 0 0 0 0 0 0 0 0 0 0 0 0 0 0 0 0 0 0 0 0 0 0 0 0 0 0 0 0 0 0 0 0 0 0 0.00773373920235118 0 0 0.0174729862539893 0.00463903095204701 0.00432043400238621 0 0 0 0 0 0 0 0 0.0263602154479323 0.0466937532924687 0.0328580203492496 0.0392594296457488 0 0 0 0 0 0 0 0 0 0 0 0 0 0 0 0 0 0 0 0 0 0 0 0 0 0 0 0 0 0 0 0 0 0 0
0 0 0 0.0222266061975721 0 0 0.00298465805061254 0 0.00962845308440624 0 0.00160650417738295 0 0.00575256962309451 0 0 0.00216928398348461 0 0 0 0 0 0 0 0 0 0 0 0 0 0.00827199749961066 0.00694229842584775 0 0 0.142424884321854 0.00290364632680925 0 0 0.00859406297602993 0.00151467746186416 0 0 0 0 0 0.00104041233702812 0 0.00348918016042691 0 0 0 0.0276980701581236 0 0 0 0 0 0.00599822799582364 0.13492560418988 0.00301214667266811 0 0 0 0 0.000912892645596378 0 0 0 0 0.002214513334143 0 0 0.122140577603964 0 0 0 0 0.0367162536895111 0 0 0 0 0 0.000526790482667146 0 0 0 0.00528190685584032 0.00126936124115889 0 0 0 0 0 0.00365488704430002 0 0.00863178736160529 0.00130262725989271 0 0 0 0 0 0.00167889786720127 0 0 0 0 0 0 0 0 0 0 0 0 0 0 0 0 0 0 0 0.00308621558070819 0 0 0 0 0 0.00252012806661615 0 0.0347310548191671 0 0 0.00849782709577948 0.000942688586764261 0 0 0.00114346253264722 0.000710026155807596 0.0313697065428826 0.00251990827879154 0 0.00245000792284699 0.00261268255463463 0 0 0.0050336451737113 0.00611246241566667 0 0 0 0 0 0.00868638515152048 0.132205791279045 0.00299956558277084 0 0 0 0 0 0 0 0 0 0 0 0 0 0 0 0 0 0 0 0 0 0 0 0 0 0 0 0 0 0 0 0 0.00364156560985696 0 0 0 0 0 0 0 0 0 0 0 0 0 0 0 0 0 0 0 0 0 0 0 0 0.007675597437735 0.002143591167621 0 0 0 0 0 0 0 0 0 0 0 0 0 0 0 0 0 0 0 0 0.000412022794118161 0 0 0 0 0 0 0 0 0 0 0 0 0 0 0 0 0 0 0 0 0.0490514155849112 0 0 0 0 0 0 0 0 0 0 0 0 0 0 0 0 0 0 0 0 0 0 0 0 0 0 0 0 0 0 0 0 0 0 0 0 0.000987772968433237 0 0 0.00493684283957967 0 0.0198160790366816 0 0 0 0.00775165528523732 0.022206562470265 0.00477071501215249 0 0 0.0188346947496644 0 0 0 0 0.0199151630608861 0 0.00111703542839754 0 0.0156039497867011
0 0 0 0 0 0 0 0 0 0 0 0 0.215390591908081 0 0 0 0 0 0 0 0 0 0 0 0 0 0 0 0 0 0 0.0285965225165605 0 0 0 0 0 0 0 0 0 0 0 0 0 0 0 0 0 0 0 0 0 0 0 0 0.143532830160281 0 0 0 0 0 0 0 0 0 0 0 0 0 0 0 0 0 0 0 0 0 0 0 0 0 0 0 0 0 0 0 0 0 0 0 0 0 0.0121802078410147 0 0 0 0 0 0 0 0 0 0 0 0 0 0 0 0 0 0 0 0.260206225476393 0 0 0 0 0 0 0 0 0 0 0 0 0 0 0 0 0 0 0 0 0 0 0 0 0 0 0 0 0 0 0 0 0 0 0 0 0 0 0 0 0 0 0 0 0 0 0 0 0 0 0 0.00490720787406243 0 0 0 0 0 0 0 0 0.0355932946296033 0 0 0 0 0 0 0 0 0 0 0 0.025555684696683 0 0.0174962796410388 0 0 0 0 0 0 0 0 0 0 0 0 0 0 0 0 0 0 0 0 0 0 0 0 0 0.0236997526127448 0 0 0 0.00540899043544106 0 0 0 0 0 0 0 0 0 0 0 0 0 0 0 0 0 0 0 0 0 0 0 0 0 0 0 0.00409054623630688 0 0 0 0 0 0 0 0 0 0 0 0.0344067641661984 0 0 0 0 0 0 0 0 0 0 0.0987497655867824 0 0 0 0 0 0 0 0 0 0 0 0 0 0 0 0 0 0 0.0084249178461234 0 0 0 0 0.025093514683409 0.0467845287368797 0 0 0 0 0 0.00988237495239678 0 0 0 0 0 0 0 0 0 0 0 0 0 0 0
0 0 0 0 0 0 0 0 0 0 0 0 0.0362191266241922 0 0 0 0 0 0 0 0 0 0 0 0 0 0 0 0 0 0 0.00672154257115674 0 0.0164584322385281 0.271262970078257 0 0 0 0 0 0 0 0 0 0 0 0 0 0 0 0 0 0 0 0.0313325855104477 0.111050861544067 0 0 0 0 0 0 0 0 0 0 0 0 0 0 0 0.0789112608690976 0 0 0 0 0 0 0 0 0 0 0 0 0 0.0058301818372033 0.00345754062564771 0 0 0 0 0 0 0 0 0 0 0 0 0 0.00852996607277528 0 0 0 0 0 0 0 0 0 0 0 0 0 0 0 0 0 0 0 0 0 0 0 0 0 0 0 0 0 0 0 0 0 0 0 0 0 0 0 0 0 0 0 0 0 0 0 0 0 0 0 0 0 0 0 0 0 0 0.00955721795234931 0 0 0 0 0 0 0 0 0 0 0 0 0 0 0 0 0 0 0 0 0 0 0 0 0 0 0 0 0 0.0238012332464148 0 0 0 0.025673409879861 0 0.018328262458672 0 0 0 0 0 0 0 0 0 0 0 0 0 0 0 0 0 0 0 0.00784713274442078 0 0 0 0 0 0 0 0 0 0 0 0 0 0 0 0 0 0 0 0 0 0 0 0 0 0 0 0 0 0 0 0.00359708339700316 0.00545979796703551 0.067582527578216 0 0.00988219586052001 0 0.00354435715456414 0 0 0.122822682638301 0 0 0 0 0 0 0 0 0 0 0 0 0 0.0175930631139529 0 0 0 0 0 0 0 0 0 0 0 0 0 0 0 0 0.00955721795234931 0 0 0 0 0 0 0 0.00698031155528162 0 0 0 0 0 0 0 0 0 0 0 0.0979990385296865 0 0 0 0 0 0 0 0 0
0 0 0 0.0454876615083609 0 0 0.00471129047840875 0 0.0209194832461052 0 0 0 0 0 0 0 0 0 0 0 0 0 0 0 0 0 0 0 0 0.00966453416695989 0.00968752126762728 0 0 0.0046024235453135 0 0 0 0.0162338426859146 0 0 0 0 0 0 0 0 0 0 0 0 0.143970577646999 0 0 0 0.367003373845988 0 0 0 0 0 0 0 0 0 0 0 0 0 0 0 0 0 0 0 0 0 0.00406914543937908 0 0 0 0 0 0 0 0 0 0.00541971300101011 0.00280533214586701 0 0 0 0 0 0.00337486598072682 0 0.00368675014722157 0 0 0 0 0 0 0 0 0 0 0 0 0 0 0 0 0 0 0 0 0 0 0 0 0 0 0 0 0 0 0 0 0 0 0.0685010277303603 0 0 0.013963610590068 0 0 0 0 0 0.0693217484053882 0 0 0.00816877028690204 0 0 0 0 0 0 0 0 0 0 0 0.134515709783185 0 0 0 0 0 0 0 0 0 0 0 0 0 0 0 0 0 0 0 0 0 0 0 0 0 0 0 0 0 0 0 0 0 0 0 0 0 0 0 0 0 0 0 0 0 0 0 0 0 0 0 0 0 0 0 0 0 0 0.00324443570177788 0 0 0 0 0 0 0 0 0 0 0 0 0 0 0 0 0 0 0 0 0 0 0 0 0 0 0 0 0 0 0 0 0 0 0 0 0 0 0 0 0 0 0 0 0 0 0 0 0 0 0 0 0 0 0 0 0 0 0 0 0 0 0 0 0 0 0 0 0 0 0 0 0 0 0 0 0 0 0 0 0 0 0.0036427609661394 0 0 0 0 0 0 0.00299759739835275 0.00741448429596213 0 0 0.0465933397359833 0 0 0 0 0 0 0 0 0
0 0 0 0 0 0 0 0 0 0 0 0 0 0 0 0 0 0 0 0 0 0 0 0 0 0 0 0 0 0 0 0 0 0.00328303936222616 0 0 0 0 0 0 0 0 0 0 0 0.00608512640209423 0.0983464521630669 0 0 0 0.0706962232016439 0 0 0 0.003483706964769 0 0 0 0 0 0 0 0 0 0 0 0 0 0 0 0 0.0033630794793977 0 0.0114417551247411 0 0 0 0.00124920553051719 0 0 0 0 0 0 0 0.0763612404012766 0.0173509386123485 0.047385320487619 0.00857718652640332 0.0616921515078511 0 0 0.00550407984201518 0 0 0 0 0 0 0 0 0 0.012138891998546 0.00287627923922449 0 0 0 0 0 0 0 0 0 0 0 0 0 0 0 0 0 0 0 0 0 0 0 0 0 0 0 0.00979568077402205 0.00760088775185323 0 0 0 0 0 0 0.00515929031172429 0.0526788978968331 0.00531425467005865 0.110105076055938 0.175806145421972 0 0.0031345039433875 0.0901485025388623 0 0.00756612748051362 0 0 0 0 0 0.102855956311096 0 0 0 0 0 0 0 0 0 0 0 0 0 0 0 0 0 0 0 0 0 0 0 0 0 0 0 0 0 0 0 0 0 0 0 0 0 0 0 0 0 0 0 0 0 0 0 0 0 0 0 0 0 0 0 0 0 0 0 0 0 0 0 0 0 0 0 0 0 0 0 0 0 0 0 0 0 0 0 0 0 0 0 0 0 0 0 0 0 0 0 0 0 0 0 0 0 0 0 0 0 0 0 0 0 0 0 0 0 0 0 0 0 0 0 0 0 0 0 0 0 0 0 0 0 0 0 0 0 0 0 0 0 0 0 0 0 0 0 0 0 0 0 0 0 0 0 0 0 0 0 0 0 0 0 0 0 0 0 0 0 0
0 0 0 0 0 0 0 0 0 0 0 0 0 0 0 0 0.159821635622135 0 0 0 0.0217090366494781 0 0 0 0 0 0 0 0 0 0 0 0 0 0 0 0 0 0 0 0 0 0 0 0 0.0219969689201516 0 0 0 0 0.0065669989546086 0 0 0 0 0 0 0 0 0 0.0532168815647108 0 0.0657448409486847 0 0 0 0 0.0174785177324161 0.0106524892516135 0 0 0 0 0 0 0 0.0257807624942703 0.0327434355415627 0 0 0 0 0 0 0 0 0 0 0 0 0 0 0 0 0 0 0 0 0 0 0 0 0 0 0 0 0 0 0 0 0 0.00594650174569238 0 0 0 0 0 0 0 0 0 0 0.397416402923616 0 0.152802956026801 0 0 0 0 0.0281225716242597 0 0 0 0 0 0 0 0 0 0 0 0 0 0 0 0 0 0 0 0 0 0 0 0 0 0 0 0 0 0 0 0 0 0 0 0 0 0 0 0 0 0 0 0 0 0 0 0 0 0 0 0 0 0 0 0 0 0 0 0 0 0 0 0 0 0 0 0 0 0 0 0 0 0 0 0 0 0 0 0 0 0 0 0 0 0 0 0 0 0 0 0 0 0 0 0 0 0 0 0 0 0 0 0 0 0 0 0 0 0 0 0 0 0 0 0 0 0 0 0 0 0 0 0 0 0 0 0 0 0 0 0 0 0 0 0 0 0 0 0 0 0 0 0 0 0 0 0 0 0 0 0 0 0 0 0 0 0 0 0 0 0 0 0 0 0 0 0 0 0 0 0 0 0 0 0 0 0 0 0 0 0 0 0 0 0 0
0 0 0 0 0 0 0 0 0 0 0 0 0 0 0 0 0 0 0 0 0.0596631200577952 0 0 0 0 0 0 0 0 0 0.0238899187893654 0 0 0 0 0 0 0 0 0 0 0 0 0 0 0.411871875966331 0.0163856599805907 0 0 0 0 0 0 0 0 0 0 0 0 0.0962088577332598 0 0 0.234276023880823 0 0 0 0 0 0 0 0.0166813111623046 0 0 0 0 0 0 0 0.0179306092777917 0 0 0 0 0 0 0 0.00742673275604137 0 0 0 0 0 0 0 0 0 0 0 0 0 0 0 0 0 0 0 0 0 0 0 0 0 0 0 0 0 0 0 0 0 0 0 0 0 0 0 0 0 0 0.0609074501580834 0 0 0 0 0.0547584402376141 0 0 0 0 0 0 0 0 0 0 0 0 0 0 0 0 0 0 0 0 0 0 0 0 0 0 0 0 0 0 0 0 0 0 0 0 0 0 0 0 0 0 0 0 0 0 0 0 0 0 0 0 0 0 0 0 0 0 0 0 0 0 0 0 0 0 0 0 0 0 0 0 0 0 0 0 0 0 0 0 0 0 0 0 0 0 0 0 0 0 0 0 0 0 0 0 0 0 0 0 0 0 0 0 0 0 0 0 0 0 0 0 0 0 0 0 0 0 0 0 0 0 0 0 0 0 0 0 0 0 0 0 0 0 0 0 0 0 0 0 0 0 0 0 0 0 0 0 0 0 0 0 0 0 0 0 0 0 0 0 0 0 0 0 0 0 0 0 0 0 0 0 0 0 0 0 0 0 0 0 0 0
0 0 0 0 0 0 0 0 0 0 0 0 0 0 0 0 0 0 0 0 0 0 0 0 0 0 0 0 0 0 0 0 0 0 0 0 0 0 0 0 0 0 0 0 0 0 0 0 0 0 0 0 0 0 0 0 0 0 0 0 0 0 0 0.102068098256042 0 0 0 0 0 0 0 0 0.193448714879433 0.0108824258193817 0 0 0 0 0 0 0 0 0 0 0 0 0 0 0 0 0 0 0 0 0 0 0 0 0 0 0 0 0 0 0 0 0 0 0 0 0 0 0 0 0 0 0 0 0 0 0 0 0 0 0 0 0 0 0 0 0 0.0118569189055059 0.0118853379073279 0 0 0 0 0 0 0 0 0 0 0 0 0 0 0 0 0 0 0 0 0 0 0 0 0 0 0 0 0 0 0 0 0 0 0 0 0 0 0.0676526373208737 0 0 0 0 0 0 0 0 0 0 0 0.0460297290030427 0 0.0189243297456392 0.0845699584712137 0 0 0 0 0 0 0 0 0 0 0 0 0 0 0 0 0.014750972738739 0.0526674017407426 0 0 0 0 0 0 0.0706798673069111 0.0372647674444158 0 0 0 0 0 0 0 0 0 0.0431785121836569 0 0 0 0.0274336184190531 0.10727668681599 0 0 0.0283442741992478 0 0 0 0 0 0 0 0 0 0 0 0 0 0 0 0 0 0 0 0 0 0 0 0 0 0 0 0 0 0 0 0 0 0 0 0 0 0 0 0 0 0 0 0 0 0 0 0 0 0 0 0.0513448777846153 0 0 0 0 0 0 0 0.019740871058169 0 0 0 0 0 0 0 0 0 0 0 0 0 0 0 0 0 0 0 0 0 0 0 0 0 0
0 0 0 0 0 0 0 0 0 0 0 0 0 0 0 0 0 0 0 0 0.0738062466189975 0 0 0 0 0 0 0 0 0 0 0 0 0 0 0 0 0 0 0 0 0 0 0 0.0088503842242291 0.21403169870759 0 0 0 0 0 0 0 0 0 0 0 0 0 0.0873047533294655 0.172083178298599 0 0 0 0 0 0 0 0.0150765831944223 0 0.107560396906248 0 0 0 0 0 0 0.140902331898381 0.0887637162566571 0 0 0 0 0 0 0 0 0 0 0 0 0 0 0 0 0 0 0 0 0 0 0 0 0 0 0 0 0 0 0 0 0 0 0 0 0 0 0 0 0 0 0 0 0 0 0 0 0 0 0.0151640551823955 0 0 0 0 0.0764566553830152 0 0 0 0 0 0 0 0 0 0 0 0 0 0 0 0 0 0 0 0 0 0 0 0 0 0 0 0 0 0 0 0 0 0 0 0 0 0 0 0 0 0 0 0 0 0 0 0 0 0 0 0 0 0 0 0 0 0 0 0 0 0 0 0 0 0 0 0 0 0 0 0 0 0 0 0 0 0 0 0 0 0 0 0 0 0 0 0 0 0 0 0 0 0 0 0 0 0 0 0 0 0 0 0 0 0 0 0 0 0 0 0 0 0 0 0 0 0 0 0 0 0 0 0 0 0 0 0 0 0 0 0 0 0 0 0 0 0 0 0 0 0 0 0 0 0 0 0 0 0 0 0 0 0 0 0 0 0 0 0 0 0 0 0 0 0 0 0 0 0 0 0 0 0 0 0 0 0 0 0 0 0
0 0 0 0 0 0 0 0 0 0 0 0 0 0 0 0 0 0 0 0 0 0 0 0 0 0 0 0 0 0 0.0147113378949598 0 0 0 0 0 0 0 0.0102252409031629 0 0 0 0.140208148398957 0 0 0.0220844218872137 0 0 0 0.0343692951686858 0 0 0 0 0.00344431386841365 0 0 0 0 0 0 0.0494872600924926 0 0 0 0 0 0 0 0 0 0 0.00958729206016712 0 0 0 0 0.0176933662466318 0.0288800685752412 0.0142798459277164 0 0 0 0 0 0 0.00163805059157916 0 0 0 0 0 0 0 0 0.00555365218204136 0.0122931238113314 0 0 0 0 0 0 0 0 0 0 0 0 0 0 0 0 0 0 0 0 0 0 0 0 0 0 0 0 0 0 0 0 0 0 0 0 0 0.0109190440664558 0 0 0 0 0 0 0 0 0 0 0 0 0 0 0 0 0 0 0 0 0 0 0 0 0 0 0 0 0 0 0 0 0 0.0153236694310895 0 0.0271756050261041 0.0800478205480382 0 0 0 0 0 0 0 0 0 0 0 0 0 0.00447947030032919 0.0124313012543942 0 0 0 0.0994720166419501 0 0.0149590994458494 0 0 0 0 0 0 0 0 0 0 0.00589821597008326 0.00815757449749249 0.0321746175471036 0 0 0 0 0 0 0 0 0 0 0 0 0 0 0 0 0.188419456734576 0 0 0 0.063100308478182 0 0 0 0 0.0672054474115486 0.00578093503820925 0 0 0 0 0 0 0 0 0 0 0 0 0 0 0 0 0 0 0 0 0 0 0 0 0 0 0 0 0 0 0 0 0 0 0 0 0 0 0 0 0 0 0 0 0 0 0 0 0 0 0 0 0 0 0 0 0 0 0 0 0 0 0 0 0 0 0 0 0 0 0 0 0 0 0 0 0 0 0 0 0 0 0 0
0 0 0 0 0 0 0 0 0 0 0 0 0 0 0 0 0 0 0 0 0 0 0 0 0 0 0 0 0 0 0 0 0 0 0 0 0 0 0 0 0 0 0 0 0 0 0 0 0 0 0 0 0 0.202940020872302 0 0 0 0 0 0 0 0 0 0 0 0.109850306446073 0 0 0 0 0 0 0 0 0 0 0 0 0 0 0 0 0 0 0 0 0 0 0 0 0 0 0 0 0 0 0 0 0 0 0 0 0 0 0 0 0 0 0 0 0 0 0 0 0 0 0 0 0 0 0 0 0 0 0 0 0 0 0 0 0 0 0 0 0 0 0 0 0 0 0 0 0 0 0 0 0 0 0 0 0 0 0 0 0 0 0 0 0 0 0 0 0.0965628381857649 0 0 0 0 0 0 0 0 0 0 0 0.311587950459641 0 0 0 0 0 0 0 0 0 0.0986346800691092 0 0 0 0 0 0 0 0 0 0 0 0 0 0 0 0 0 0 0 0 0 0 0 0.0659032576188138 0 0 0 0 0 0 0 0 0.114520946348296 0 0 0 0 0 0 0 0 0 0 0 0 0 0 0 0 0 0 0 0 0 0 0 0 0 0 0 0 0 0 0 0 0 0 0 0 0 0 0 0 0 0 0 0 0 0 0 0 0 0 0 0 0 0 0 0 0 0 0 0 0 0 0 0 0 0 0 0 0 0 0 0 0 0 0 0 0 0 0 0 0 0 0 0 0 0 0 0 0 0 0 0 0 0 0 0 0 0 0
0 0 0 0 0 0 0 0 0 0 0 0 0 0 0 0 0 0 0 0 0.00751600715385493 0 0 0 0 0 0 0.0224755755037207 0 0 0 0 0 0 0 0 0 0 0 0 0 0 0 0 0 0 0 0 0 0.0282656463730468 0 0 0 0.317938903956156 0 0 0 0 0 0 0 0 0 0 0.0124734418514005 0 0.383421919657496 0 0 0 0 0 0 0 0 0 0 0 0 0 0 0 0 0 0 0 0 0 0 0 0 0 0 0 0 0 0 0 0 0 0 0 0 0 0 0.0344558667557888 0 0 0 0 0 0 0 0 0 0 0 0 0 0 0 0 0 0.0234801161239815 0 0 0 0 0.0983993871051652 0 0 0 0 0 0 0 0 0 0 0 0 0 0 0 0 0 0 0 0 0 0 0 0 0 0 0 0 0 0 0 0 0 0 0 0 0 0 0 0.018300093549983 0 0 0 0 0 0.0282394530000082 0 0 0 0 0 0 0 0 0 0 0 0 0 0 0 0 0 0 0 0 0 0 0 0 0 0 0 0 0 0 0 0 0 0.0174841155861429 0 0 0 0 0 0 0 0 0.00754947338325568 0 0 0 0 0 0 0 0 0 0 0 0 0 0 0 0 0 0 0 0 0 0 0 0 0 0 0 0 0 0 0 0 0 0 0 0 0 0 0 0 0 0 0 0 0 0 0 0 0 0 0 0 0 0 0 0 0 0 0 0 0 0 0 0 0 0 0 0 0 0 0 0 0 0 0 0 0 0 0 0 0 0 0 0 0 0 0 0 0 0 0 0 0 0 0 0 0 0 0
0 0 0 0.0285354596376032 0 0 0 0 0 0 0 0 0 0 0 0 0 0 0 0.0270840116172814 0.0107869041664032 0 0 0 0 0 0 0 0 0 0 0 0 0 0 0 0 0 0 0 0 0 0 0 0 0 0 0 0 0.0280682169968326 0 0 0 0.214603728958322 0 0 0 0 0 0 0 0 0 0 0 0.386297761269636 0 0 0 0 0 0 0 0 0 0 0 0 0 0 0 0 0 0 0 0 0.00578572473766062 0 0 0 0 0 0 0 0 0 0 0 0 0 0 0 0 0 0 0.0239759368525828 0 0.0319766724287242 0.0125778568760342 0 0 0 0.0105555853299123 0 0 0 0 0 0 0 0 0 0 0.0276793958484751 0 0 0 0 0 0 0 0 0 0 0 0 0 0 0 0 0 0 0 0 0 0 0 0 0 0 0 0 0 0 0.0114187618236991 0 0 0 0 0 0 0 0 0 0 0 0 0 0 0 0 0 0 0.0594506178742926 0.0304414835525936 0 0 0 0 0 0 0 0 0 0 0 0 0 0 0 0 0 0 0 0 0 0 0 0 0 0 0 0 0 0 0 0 0 0 0.018877777671161 0 0 0 0 0 0 0 0.0362251596028159 0 0 0 0 0 0 0 0 0 0 0 0 0 0 0 0 0 0 0 0 0 0 0 0 0 0 0 0 0 0 0 0 0 0 0 0 0 0 0 0 0 0 0 0 0 0 0 0 0 0.00682067679517505 0 0.00961020615353929 0 0 0 0 0 0 0 0 0 0.0192280618072551 0 0 0 0 0 0 0 0 0 0 0 0 0 0 0 0 0 0 0 0 0 0 0 0 0 0 0 0 0 0 0 0 0 0 0 0 0
0 0 0 0 0 0 0 0 0 0 0 0 0 0 0 0 0.0113580110468476 0.032218251059824 0.118372318863927 0 0.0107530892296098 0 0 0 0 0 0 0 0.0327685556538065 0 0 0 0 0 0 0 0 0 0 0 0 0 0 0 0 0 0 0 0 0 0.0128242718541107 0 0 0 0 0 0 0 0 0.0189061113153041 0 0 0 0 0 0 0 0 0.111071529100301 0.191157393305371 0 0 0 0 0 0 0.056237765276897 0 0 0 0 0 0 0 0 0 0 0 0 0 0 0 0 0 0 0.0118495131376211 0.0275193696096393 0 0 0 0 0 0 0 0 0 0 0 0 0.137530694164111 0.0123498132548066 0.0430105344082742 0.0496905696860785 0 0 0 0 0 0 0 0 0 0.032567579153652 0 0.0341125614289003 0 0 0 0 0 0 0 0 0 0.0146446834269924 0 0 0 0 0 0 0 0 0 0 0 0 0 0 0 0 0 0 0 0 0 0 0 0 0 0 0 0 0 0 0 0 0 0 0 0 0 0 0 0 0 0 0 0 0 0 0 0 0 0 0 0 0 0 0.00491892979603629 0 0 0 0 0 0 0 0 0 0 0 0 0 0 0 0 0 0.0225957625217026 0 0 0 0 0 0 0 0 0 0 0 0 0 0 0 0 0 0 0 0 0 0 0 0 0 0 0 0 0 0 0 0 0 0 0 0 0 0 0 0.00576502003789575 0 0 0 0.00585871621972928 0 0.00191895644856193 0 0 0 0 0 0 0 0 0 0 0 0 0 0 0 0 0 0 0 0 0 0 0 0 0 0 0 0 0 0 0 0 0 0 0 0 0 0 0 0 0 0 0 0 0 0 0 0 0 0 0 0 0 0 0 0 0 0 0 0 0 0 0
0 0 0 0 0 0 0 0 0 0 0 0 0 0 0 0 0.00762451210288984 0 0.0391284049710606 0 0.0156425377720146 0 0 0 0 0 0 0 0 0 0 0 0 0 0 0 0 0 0 0 0 0 0 0.0321437586121613 0 0.0386042230418582 0.0574167189089531 0 0 0 0.0171817998403574 0 0 0 0.0135100682227172 0 0 0 0 0.0120950663404431 0 0 0.0128909186602418 0 0 0 0 0.116590265083985 0 0.0289529216407848 0 0 0 0 0 0 0.402661874898555 0 0 0 0 0 0 0 0 0 0 0 0 0 0 0 0 0 0 0 0 0 0 0 0 0 0 0 0 0 0 0 0 0 0 0.0377417788699664 0 0 0 0 0 0 0 0 0 0 0.0592281956101526 0.0664288156544842 0.0193539581981251 0 0 0 0 0 0 0 0 0 0.0228041815712502 0 0 0 0 0 0 0 0 0 0 0 0 0 0 0 0 0 0 0 0 0 0 0 0 0 0 0 0 0 0 0 0 0 0 0 0 0 0 0 0 0 0 0 0 0 0 0 0 0 0 0 0 0 0 0 0 0 0 0 0 0 0 0 0 0 0 0 0 0 0 0 0 0 0 0 0 0 0 0 0 0 0 0 0 0 0 0 0 0 0 0 0 0 0 0 0 0 0 0 0 0 0 0 0 0 0 0 0 0 0 0 0 0 0 0 0 0 0 0 0 0 0 0 0 0 0 0 0 0 0 0 0 0 0 0 0 0 0 0 0 0 0 0 0 0 0 0 0 0 0 0 0 0 0 0 0 0 0 0 0 0 0 0 0 0 0 0 0 0 0 0 0 0 0 0 0 0 0 0 0 0 0
0 0 0 0 0 0 0 0 0 0 0 0 0 0 0 0 0 0 0.249181921249314 0 0 0 0 0 0 0 0 0 0.0141188317372553 0 0 0 0 0 0 0 0 0 0 0 0 0 0 0 0 0 0.0329544111336346 0 0 0 0.0122272681187197 0 0 0 0 0 0 0 0 0 0 0 0 0 0 0 0 0.2259225266509 0.0325987759233826 0 0 0 0 0 0 0 0 0 0 0 0 0 0 0 0 0 0 0 0 0 0 0 0 0 0 0 0 0 0 0 0 0 0 0 0 0 0 0 0 0.0153883300339257 0.0237842929157367 0.393823642237131 0 0 0 0 0 0 0 0 0 0 0 0 0 0 0 0 0 0 0 0 0 0 0 0 0 0 0 0 0 0 0 0 0 0 0 0 0 0 0 0 0 0 0 0 0 0 0 0 0 0 0 0 0 0 0 0 0 0 0 0 0 0 0 0 0 0 0 0 0 0 0 0 0 0 0 0 0 0 0 0 0 0 0 0 0 0 0 0 0 0 0 0 0 0 0 0 0 0 0 0 0 0 0 0 0 0 0 0 0 0 0 0 0 0 0 0 0 0 0 0 0 0 0 0 0 0 0 0 0 0 0 0 0 0 0 0 0 0 0 0 0 0 0 0 0 0 0 0 0 0 0 0 0 0 0 0 0 0 0 0 0 0 0 0 0 0 0 0 0 0 0 0 0 0 0 0 0 0 0 0 0 0 0 0 0 0 0 0 0 0 0 0 0 0 0 0 0 0 0 0 0 0 0 0 0
0 0 0 0 0.0161710321020068 0 0 0 0 0 0 0 0 0 0 0.0600996321530923 0 0 0 0 0 0 0 0 0 0 0 0 0 0 0 0 0 0 0 0 0.0391153776178495 0 0 0 0 0 0 0 0.0604529159168387 0.0127628139763085 0 0 0 0.00876750293334061 0 0 0 0 0 0 0 0 0 0 0.00815391028355362 0 0.071577671668021 0 0 0 0 0 0 0 0 0 0 0.0547747491562786 0 0 0 0.00570107769033863 0.0231571052052923 0 0 0 0 0 0 0 0 0.0150911535990111 0 0 0 0 0 0 0 0 0 0 0 0 0 0 0 0 0 0 0 0 0 0 0 0 0 0 0 0 0 0 0 0 0 0 0 0 0 0 0 0 0 0 0 0.0045261684460089 0.0344680874127356 0.00885271624478777 0.177860016749178 0.0235263192551216 0 0.0174069207174448 0.093526748163934 0 0 0 0 0 0 0 0 0 0 0 0 0 0 0 0 0 0 0 0 0 0 0 0 0 0 0 0 0 0 0 0 0 0 0 0 0 0 0 0 0 0 0 0 0.0111698992549695 0 0.0665282808715631 0 0 0 0 0 0 0 0 0 0 0 0 0 0 0.00960357924399423 0.0101932214954492 0.0116469248219842 0 0 0 0 0 0 0 0 0.00708408554592361 0.0460345072807548 0 0 0 0 0 0 0 0.0152952230177062 0 0 0 0 0 0.0516591417277506 0 0 0 0.00983564327343061 0 0 0 0 0 0 0 0 0 0 0 0 0 0 0 0 0 0 0 0 0 0 0 0 0 0 0 0 0 0 0 0 0 0 0 0 0 0 0 0 0 0 0 0 0 0 0 0 0 0 0 0.00892257441379425 0 0 0 0 0 0 0 0.0160349997615374 0 0 0 0 0 0 0 0 0 0 0 0 0 0 0 0 0 0 0 0 0 0 0 0 0 0
0 0 0 0 0 0 0 0 0 0 0 0 0 0 0 0.00341213620585004 0 0 0 0 0 0 0 0 0 0 0.00403867460185308 0 0 0.0100852932204495 0.0112118893801182 0 0 0.25157287704715 0 0 0 0 0.00284065069186052 0 0 0 0 0 0.00239648225742201 0 0 0 0 0 0 0 0 0 0.364363477320655 0 0.0450651257573778 0 0.00867454088808583 0 0 0 0 0 0 0 0 0 0 0 0 0 0 0 0 0 0.00311474440584936 0 0 0 0 0 0 0 0 0 0.00646406276447267 0 0 0 0 0 0 0 0 0.0238166856084357 0.0121212409331873 0 0 0 0 0 0 0 0.0340762109177803 0 0 0 0 0.0370726225734148 0 0 0 0 0 0 0 0 0 0 0 0 0 0 0 0 0 0 0.0111196333259346 0 0 0 0 0 0 0 0 0.00224638462220572 0.00118700973247351 0 0 0 0 0 0 0 0 0 0 0 0 0 0 0 0.0910213111944547 0 0 0 0 0 0 0 0 0 0 0 0 0 0 0 0 0 0 0 0 0 0 0 0 0 0 0 0 0 0 0 0 0 0 0 0 0 0 0 0 0 0 0 0 0 0 0 0 0 0 0 0 0 0 0 0 0 0 0 0 0 0 0 0 0 0 0 0 0 0 0 0 0 0 0 0 0 0 0 0 0 0 0 0 0 0 0 0 0 0 0 0 0.00202608676770435 0 0 0.00264705124463216 0.00405829003129457 0 0 0 0 0 0 0 0 0 0 0 0 0 0 0 0 0 0 0 0 0 0 0 0 0 0 0 0 0 0 0 0 0 0 0 0 0 0 0 0 0 0.00328368957112855 0 0 0 0 0 0 0 0.00850302604733126 0 0.00378226111575238 0 0 0 0.0471794846265629 0 0.0026190571465629 0 0 0 0 0 0 0
0 0 0 0 0 0 0 0 0 0 0 0 0 0 0 0 0 0 0 0 0 0 0 0 0 0 0 0 0 0 0 0 0 0 0 0 0 0 0 0 0 0 0 0 0 0 0 0 0 0 0 0.029345651527518 0 0 0 0 0 0 0 0 0 0.1788451390116 0 0.0182811647643875 0 0 0 0 0 0 0 0 0 0.00735307643697149 0 0 0 0 0 0.045826094403042 0 0 0 0 0 0 0 0 0 0 0 0 0 0 0 0 0 0 0 0 0 0 0 0 0 0 0 0 0 0 0 0 0 0 0 0 0 0 0 0 0 0 0 0 0 0 0 0 0 0 0 0.0069129736790197 0 0 0 0 0 0 0 0 0 0 0 0 0 0 0 0 0 0 0 0 0 0 0 0 0 0 0 0 0 0 0 0 0 0 0 0 0 0 0 0 0 0 0 0 0 0 0 0 0 0 0 0.0750538844900224 0 0.305287512470849 0.0265319974100511 0 0 0 0 0 0 0 0 0 0 0 0 0 0 0.0133042218779956 0.0156962357887727 0 0 0 0 0 0 0 0 0.0768812086949358 0.0352649848224075 0 0 0 0 0 0 0 0.0350614433859509 0 0 0 0 0 0.0183867014796345 0 0 0 0.0264001711276388 0 0 0 0 0 0 0 0 0 0 0 0 0 0 0 0 0 0 0 0 0 0 0 0 0 0 0 0 0 0 0 0 0 0 0 0 0 0 0 0 0 0 0 0 0 0 0 0 0 0 0 0.0347634370177083 0 0 0 0 0 0 0 0.0508041016114948 0 0 0 0 0 0 0 0 0 0 0 0 0 0 0 0 0 0 0 0 0 0 0 0 0 0
0 0 0 0 0.0759993821358219 0 0 0.0109455768184738 0 0 0 0 0 0 0 0.00166277410195411 0 0 0 0 0 0 0 0 0 0 0 0 0.0337802538255947 0 0 0 0 0 0 0 0.0930265243372936 0.0142536731823849 0 0 0 0 0 0 0 0.0416185931410794 0.106786823964884 0 0 0 0.0156375502576342 0 0 0 0 0 0 0 0.0248790133485276 0 0 0.00351683583018151 0 0 0 0 0 0 0 0 0.0290110153578495 0 0.00257030208760147 0 0 0 0 0.0455388214724878 0.0195501420145568 0 0 0 0 0 0 0.0649195723185379 0.0158728906420075 0.15199042618673 0 0 0 0 0 0 0 0 0 0.00615995031457758 0 0 0 0 0 0 0 0 0 0 0 0 0 0 0 0 0 0 0 0 0 0 0 0 0 0 0 0 0 0.00917383659043438 0 0 0 0.0516046168179708 0.148664535687336 0.0209694964289652 0 0 0.00653436392565697 0 0.00137694494763999 0 0 0 0 0 0 0 0 0 0 0 0 0 0 0 0.00395608426381826 0 0 0 0 0 0 0 0 0 0 0 0 0 0 0 0 0 0 0 0 0 0 0 0 0 0 0 0 0 0 0 0 0 0 0 0 0 0 0 0 0 0 0 0 0 0 0 0 0 0 0 0 0 0 0 0 0 0 0 0 0 0 0 0 0 0 0 0 0 0 0 0 0 0 0 0 0 0 0 0 0 0 0 0 0 0 0 0 0 0 0 0 0 0 0 0 0 0 0 0 0 0 0 0 0 0 0 0 0 0 0 0 0 0 0 0 0 0 0 0 0 0 0 0 0 0 0 0 0 0 0 0 0 0 0 0 0 0 0 0 0 0 0 0 0 0 0 0 0 0 0 0 0 0 0 0 0 0 0 0 0 0
0 0 0 0 0 0 0 0 0 0 0 0 0 0 0 0 0 0 0 0 0 0 0.0187307026839242 0 0.0446142052577872 0.0629138148922827 0 0 0 0 0 0 0 0 0 0 0 0 0.0169894604699204 0 0 0 0 0 0.0434622880838419 0 0 0.105291276488113 0 0 0 0 0 0 0 0 0 0 0 0 0 0 0 0 0 0 0 0 0 0 0 0 0 0 0 0 0 0 0 0 0 0 0 0 0 0 0 0 0 0 0 0 0 0 0 0 0 0 0 0 0 0 0 0 0 0 0 0 0 0 0 0 0 0 0 0 0 0 0 0 0 0 0 0 0 0 0 0 0.0277355985844047 0 0 0 0 0 0 0 0 0 0 0 0 0 0 0 0 0 0 0 0 0 0 0 0 0 0 0 0 0 0 0 0 0 0 0 0 0 0 0 0.049756240704871 0.0101997865110824 0.0952149074608882 0.243999761088121 0 0 0 0 0 0 0 0 0 0 0 0 0 0 0 0 0 0 0.0370640247142226 0 0 0 0 0 0 0 0 0 0 0 0 0.018054709673209 0 0 0 0 0 0 0 0 0 0 0 0 0 0 0 0 0 0 0.225973223387332 0 0 0 0 0 0 0 0 0 0 0 0 0 0 0 0 0 0 0 0 0 0 0 0 0 0 0 0 0 0 0 0 0 0 0 0 0 0 0 0 0 0 0 0 0 0 0 0 0 0 0 0 0 0 0 0 0 0 0 0 0 0 0 0 0 0 0 0 0 0 0 0 0 0 0 0 0 0 0 0 0 0 0 0 0 0 0 0 0 0 0 0 0 0
0 0 0 0 0 0 0 0 0 0 0 0 0 0 0 0.0575623661761464 0 0 0 0 0 0 0 0 0 0 0 0 0 0 0 0 0 0 0 0 0 0.0108031300484383 0 0 0 0 0 0 0 0 0 0 0 0 0 0 0 0 0 0 0 0 0 0 0 0 0 0 0 0 0 0 0 0 0 0 0 0 0 0 0 0 0 0 0 0.0602381244560293 0 0.0308694912019584 0 0 0 0.0134132822749066 0 0 0 0 0 0 0 0 0 0.174689607721876 0.0537190687212917 0.171305324844854 0 0 0.00996005084143544 0.0176877826388352 0 0 0.0424732702824349 0 0 0 0 0 0 0 0 0 0 0 0 0 0 0 0 0 0 0 0 0.127121430040714 0 0 0 0 0 0 0.0419273772002233 0.0221698361636783 0 0.0368200642161424 0 0 0 0 0 0 0 0 0 0 0 0 0.010357478539392 0 0 0 0 0 0 0 0 0 0 0 0 0 0 0 0 0 0 0 0 0 0 0 0 0 0 0 0 0 0 0 0 0 0 0 0 0 0 0 0 0 0 0 0 0 0 0 0 0 0 0 0 0 0 0 0 0 0 0 0 0 0 0 0 0 0 0 0 0 0 0 0 0.0746947680727001 0 0 0 0 0 0 0 0 0 0 0 0 0 0 0 0.0441875465589437 0 0 0 0 0 0 0 0 0 0 0 0 0 0 0 0 0 0 0 0 0 0 0 0 0 0 0 0 0 0 0 0 0 0 0 0 0 0 0 0 0 0 0 0 0 0 0 0 0 0 0 0 0 0 0 0 0 0 0 0 0 0 0 0 0 0 0 0 0 0 0 0 0 0 0 0 0
0 0 0 0 0 0 0 0 0 0 0 0 0 0 0 0 0 0 0 0 0 0 0 0 0 0 0 0 0 0 0 0 0 0 0 0 0 0.0156265818729654 0 0 0 0 0 0 0 0 0.0439086009744454 0 0 0 0.0603582969931227 0 0 0 0.238910360960638 0 0 0.00973428707594059 0 0.031221250088006 0 0 0 0 0 0 0 0.0629629363671857 0.429475003028143 0 0 0.00679397850231195 0 0 0 0 0 0 0 0 0 0 0 0 0 0 0 0 0 0 0 0 0 0 0 0 0 0 0 0 0 0 0 0 0 0 0 0 0 0 0 0 0 0 0 0 0 0 0 0 0 0 0.0670430714931656 0.0138385832979984 0 0 0 0 0 0.00458443661347281 0.0137673552957293 0 0 0 0 0 0 0 0 0 0 0 0 0 0 0 0 0 0 0 0 0 0 0 0 0 0 0 0 0 0 0 0 0 0 0 0 0 0 0 0 0 0 0 0 0 0 0 0 0 0 0 0 0 0 0 0 0 0 0 0 0 0 0 0 0 0 0 0 0 0 0 0 0 0 0 0 0 0 0 0 0 0 0 0 0 0 0 0 0 0 0 0 0 0 0 0 0 0 0 0 0 0 0 0 0.00177525743687511 0 0 0 0 0 0 0 0 0 0 0 0 0 0 0 0 0 0 0 0 0 0 0 0 0 0 0 0 0 0 0 0 0 0 0 0 0 0 0 0 0 0 0 0 0 0 0 0 0 0 0 0 0 0 0 0 0 0 0 0 0 0 0 0 0 0 0 0 0 0 0 0 0 0 0 0 0 0 0 0 0
0 0 0 0 0 0 0 0 0 0 0 0 0 0 0 0.00428794647852636 0 0 0 0 0 0 0 0 0 0 0 0 0 0 0.0487083164249409 0 0 0 0 0 0 0.00549827276640029 0 0 0 0 0 0 0 0.0838079980710257 0.0141586095912243 0 0 0 0 0 0 0 0 0 0 0 0.00648694067977207 0.0365993760997606 0 0 0.1186018346688 0.0281643015070164 0 0 0 0 0 0 0.00721115805903422 0 0 0.108754518757521 0 0 0 0 0.0904067082771277 0 0 0 0 0 0 0.0143361817082774 0.00804438368838931 0.00547080429296282 0 0 0 0 0 0 0 0 0 0 0 0 0 0 0 0 0 0 0.0070853516073103 0 0 0 0 0 0 0 0 0 0 0 0 0 0 0 0 0 0 0 0 0.00582357666354271 0 0 0 0.022806988480607 0.0366426034626546 0.00871913459479589 0.128176681822224 0 0 0 0 0 0 0 0 0 0 0 0 0.00703267040343406 0 0 0 0 0 0 0 0 0 0 0 0 0 0 0 0 0 0 0 0 0.0153419540688569 0 0 0 0 0 0 0 0 0 0 0 0 0 0 0 0 0 0 0 0 0 0.0806274638132826 0 0 0 0 0 0 0 0 0 0 0 0 0 0 0.0239840895706097 0 0 0 0 0 0 0 0 0 0 0 0 0 0 0 0 0.0088386413545462 0 0 0 0.0106441652656283 0 0 0 0 0.0412074010508726 0.0225319267708565 0 0 0 0 0 0 0 0 0 0 0 0 0 0 0 0 0 0 0 0 0 0 0 0 0 0 0 0 0 0 0 0 0 0 0 0 0 0 0 0 0 0 0 0 0 0 0 0 0 0 0 0 0 0 0 0 0 0 0 0 0 0 0 0 0 0 0 0 0 0 0 0 0 0 0 0 0 0 0 0 0 0 0 0
0 0 0 0 0 0 0 0 0 0 0 0 0 0 0 0.00671211720236771 0 0 0 0 0 0 0 0 0 0 0 0 0 0 0.0124188273034351 0 0 0 0 0 0 0.0141246377574776 0 0 0 0 0 0 0.0144447902366744 0.0473700531611553 0.0100770855643851 0 0 0 0 0 0 0 0 0 0 0 0 0 0.0197700095975653 0 0.133240647800279 0.081981294214934 0 0 0 0 0 0 0.0522348505698384 0 0 0.0832613547144999 0 0 0 0.161223627780061 0 0 0 0 0 0 0 0.00876731169774918 0.00851460929868484 0.0141246377574776 0 0 0 0 0 0 0 0 0 0 0 0 0 0 0 0 0 0 0 0 0 0 0 0 0 0 0 0 0 0 0 0 0 0 0 0 0 0 0 0.0342460086276661 0 0 0 0.015430672720047 0.0152969756220769 0 0.253241147569012 0 0.00699097811029217 0.00376684281652431 0.00276151987779612 0 0 0 0 0 0 0 0 0 0 0 0 0 0 0 0 0 0 0 0 0 0 0 0 0 0 0 0 0 0 0 0 0 0 0 0 0 0 0 0 0 0 0 0 0 0 0 0 0 0 0 0 0 0 0 0 0 0 0 0 0 0 0 0 0 0 0 0 0 0 0 0 0 0 0 0 0 0 0 0 0 0 0 0 0 0 0 0 0 0 0 0 0 0 0 0 0 0 0 0 0 0 0 0 0 0 0 0 0 0 0 0 0 0 0 0 0 0 0 0 0 0 0 0 0 0 0 0 0 0 0 0 0 0 0 0 0 0 0 0 0 0 0 0 0 0 0 0 0 0 0 0 0 0 0 0 0 0 0 0 0 0 0 0 0 0 0 0 0 0 0 0 0 0 0 0 0 0
0 0 0 0 0 0 0 0 0 0 0 0 0 0 0 0 0 0 0 0 0 0.139883307782242 0 0.196439298289092 0 0 0 0 0 0 0 0 0 0 0 0 0 0 0 0.179721038498794 0 0 0.17420540659605 0 0 0 0 0 0 0 0 0 0 0 0 0 0 0 0 0 0 0 0 0.0845562205683841 0 0 0 0 0 0 0 0 0.142307235320719 0 0 0 0 0 0 0 0 0 0 0 0 0 0 0 0 0 0 0 0 0 0 0 0 0 0 0 0 0 0 0 0 0 0 0 0 0 0 0 0 0 0 0 0 0 0 0 0 0 0 0 0 0 0 0 0 0 0 0 0 0 0 0 0 0 0 0 0 0 0 0 0 0 0 0 0 0 0 0 0 0 0 0 0 0 0 0 0 0 0 0 0 0 0 0 0 0 0 0 0 0 0 0 0 0 0 0 0 0 0 0 0 0.0828874929447184 0 0 0 0 0 0 0 0 0 0 0 0 0 0 0 0 0 0 0 0 0 0 0 0 0 0 0 0 0 0 0 0 0 0 0 0 0 0 0 0 0 0 0 0 0 0 0 0 0 0 0 0 0 0 0 0 0 0 0 0 0 0 0 0 0 0 0 0 0 0 0 0 0 0 0 0 0 0 0 0 0 0 0 0 0 0 0 0 0 0 0 0 0 0 0 0 0 0 0 0 0 0 0 0 0 0 0 0 0 0 0 0 0 0 0 0 0 0 0 0 0 0 0 0 0 0 0 0 0 0 0
0 0 0 0 0 0 0 0 0 0 0 0 0 0 0 0 0 0 0 0 0 0 0 0 0 0 0 0 0 0 0 0 0 0 0 0 0 0 0 0 0 0 0 0 0 0 0 0 0 0 0 0 0 0 0 0 0 0 0 0 0 0 0 0 0 0 0 0 0 0 0 0 0 0 0 0 0 0 0 0 0 0 0.00771977244397054 0 0 0 0.0181257041541594 0 0.317425645508224 0.102217171277801 0.169068106482808 0.0276673963385099 0.039402370901849 0 0.0393655711427038 0.217150977724421 0.0260608178852063 0 0 0 0 0 0.00636510922410949 0.0294313569162375 0 0 0 0 0 0 0 0 0 0 0 0 0 0 0 0 0 0 0 0 0 0 0 0 0 0 0 0 0 0 0 0 0 0 0 0 0 0 0 0 0 0 0 0 0 0 0 0 0 0 0 0 0 0 0 0 0 0 0 0 0 0 0 0 0 0 0 0 0 0 0 0 0 0 0 0 0 0 0 0 0 0 0 0 0 0 0 0 0 0 0 0 0 0 0 0 0 0 0 0 0 0 0 0 0 0 0 0 0 0 0 0 0 0 0 0 0 0 0 0 0 0 0 0 0 0 0 0 0 0 0 0 0 0 0 0 0 0 0 0 0 0 0 0 0 0 0 0 0 0 0 0 0 0 0 0 0 0 0 0 0 0 0 0 0 0 0 0 0 0 0 0 0 0 0 0 0 0 0 0 0 0 0 0 0 0 0 0 0 0 0 0 0 0 0 0 0 0 0 0 0 0 0 0 0 0 0 0 0 0 0 0 0
0 0 0 0 0 0 0 0 0 0 0 0 0 0 0 0 0 0 0.00659972717336541 0 0 0 0 0 0 0 0 0 0 0 0 0 0 0 0 0 0 0 0 0 0 0 0 0 0 0 0 0 0 0 0 0 0.0170661656660952 0 0 0 0 0 0 0 0 0 0 0 0 0 0 0 0 0 0 0 0 0 0 0.0149056576974941 0 0 0 0 0 0 0.160249055982314 0.427727262149464 0.0931759278213054 0 0 0 0 0 0 0 0 0 0 0 0 0.0222315947278455 0.0660702342951306 0.150117285977567 0 0 0 0.00536042520729129 0 0 0.00847449009792707 0 0 0 0 0 0 0 0 0 0 0 0 0 0 0 0 0 0 0 0 0.024397036929167 0 0 0 0 0 0 0 0 0 0 0 0 0 0 0 0 0 0 0 0 0 0 0 0 0 0 0 0 0 0 0 0 0 0 0 0 0 0 0 0 0 0 0 0 0 0 0 0 0 0 0 0 0 0 0 0 0 0 0 0 0 0 0 0 0 0 0 0 0 0 0 0 0 0 0 0 0 0 0 0 0 0 0 0 0 0 0 0 0 0 0 0 0 0 0 0 0 0 0 0 0 0 0 0 0 0 0 0 0 0 0 0 0 0 0 0 0 0 0 0 0 0 0 0 0 0 0 0 0 0 0 0 0 0 0 0 0 0 0 0 0 0 0 0 0 0 0 0 0 0 0 0 0 0 0 0 0 0 0 0 0 0 0 0 0 0 0 0 0 0 0 0 0 0 0 0 0 0 0 0.00362513627503346 0 0 0 0 0 0 0 0 0
0 0 0 0 0 0 0 0 0 0 0 0 0 0 0 0 0 0 0.000999798042073405 0 0 0 0 0 0 0 0 0 0 0 0 0 0 0 0.00128669130446711 0.0147597447399815 0 0 0 0 0 0 0 0 0 0 0 0 0 0 0 0 0.0255425985204848 0 0.000790659922322401 0 0 0 0 0 0 0 0 0 0 0 0 0 0 0 0 0 0 0 0 0 0 0 0 0 0.00206600682712488 0.06397510317661 0 0.0857167902493903 0.407701765414852 0 0.00547097104407905 0 0.00162847175489716 0 0.00223801435285257 0.00217338969279144 0.00144166455575025 0 0 0.0110385211860382 0.0249068859393209 0.0245170638132707 0.0722113397785084 0.00239971494448237 0 0 0.00286647020234666 0.00610785459355173 0 0 0.00174353812678541 0 0 0 0 0 0 0 0 0 0 0 0 0 0 0 0 0 0 0 0 0.00510321788043678 0 0 0 0 0 0 0 0 0.0117422922916503 0.00198095639700434 0 0.000924304998366819 0 0 0 0 0 0.00222702561775352 0 0.000934134485552046 0 0.00119226885995803 0.00162266153992963 0 0 0 0 0 0 0 0 0 0 0 0 0 0 0 0 0 0 0 0 0 0 0 0 0 0 0 0 0 0 0 0 0 0 0 0 0 0 0 0 0 0 0 0 0 0 0.0165047303356735 0 0 0 0 0 0 0 0 0 0 0 0 0 0 0 0 0 0 0 0 0 0 0 0 0 0 0 0 0 0 0 0 0 0 0 0 0 0 0.133530894298209 0 0 0 0.037139632638728 0.0224971167473241 0 0 0 0 0 0 0 0 0 0 0 0 0 0 0 0 0 0 0 0 0 0 0 0 0 0 0 0 0 0 0 0 0 0 0 0 0 0 0 0 0 0 0 0 0 0 0 0 0 0 0 0 0 0 0 0 0.000686543308319568 0 0 0 0 0 0 0 0 0.00233116241911386 0 0 0 0 0 0 0 0 0
0 0 0 0 0 0 0 0 0 0 0 0 0 0 0 0 0 0 0 0 0 0 0 0 0 0 0 0 0 0 0 0 0 0 0 0.0222202844594998 0 0 0 0 0 0 0 0 0 0 0 0 0 0 0 0 0.0592984169595652 0 0 0 0 0 0 0 0 0 0 0 0 0 0 0 0 0 0 0 0 0 0 0.00544756883969579 0 0 0 0 0 0.305042593940007 0.153124237241555 0 0.202698540850869 0 0 0 0 0 0 0 0 0 0 0.00357530603258409 0 0 0.0128051773762974 0.0355029666973111 0 0 0 0 0 0 0.00577160052752036 0 0 0 0 0 0 0 0 0 0 0 0 0 0 0 0 0 0 0 0 0 0 0 0 0 0 0 0 0 0 0 0 0 0 0 0 0 0 0 0 0 0 0 0 0 0 0 0 0 0 0 0 0 0 0 0 0 0 0 0 0 0 0 0 0 0 0 0 0 0 0 0 0 0 0 0 0 0 0 0 0 0 0 0 0 0 0 0 0 0 0.066257121946666 0 0 0 0 0 0 0 0 0 0 0 0 0 0 0 0 0 0 0 0 0 0 0 0 0 0 0 0 0 0 0 0 0 0 0 0 0 0 0.0327678988052597 0 0 0 0.0518018360669687 0.0404464472643063 0 0 0 0 0 0 0 0 0 0 0 0 0 0 0 0 0 0 0 0 0 0 0 0 0 0 0 0 0 0 0 0 0 0 0 0 0 0 0 0 0 0 0 0 0 0 0 0 0 0 0 0 0 0 0 0 0 0 0 0 0 0 0 0 0 0.00324000299189434 0 0 0 0 0 0 0 0 0
0 0 0 0 0 0 0 0 0 0 0 0 0 0 0 0 0 0 0 0 0 0 0 0 0 0 0 0 0 0 0 0 0 0 0 0.0377817470362708 0 0 0 0 0 0 0 0 0 0 0 0 0 0 0 0 0.0337347999452202 0 0 0 0 0 0 0 0 0 0 0 0 0 0 0 0 0 0 0 0 0 0 0 0 0 0 0 0 0.0305529339254589 0.334870022754958 0.0931979294211798 0 0 0 0 0 0 0 0 0 0 0 0 0 0.00724806826899749 0.016295894189209 0.00293886595016004 0 0 0 0 0 0 0 0 0 0 0 0 0 0 0 0 0 0 0 0 0 0 0 0 0 0 0 0.00325277447739613 0 0 0 0 0 0 0 0 0 0 0 0 0 0 0 0 0 0 0 0 0 0 0 0 0 0 0 0 0 0 0 0 0 0 0 0 0 0 0 0 0 0 0 0 0 0 0 0 0 0 0 0 0 0 0 0 0 0 0 0 0 0 0 0 0 0 0 0 0 0.0272301395509578 0 0 0 0 0 0 0 0 0 0 0 0 0 0 0 0 0 0 0 0 0 0 0 0 0 0 0 0 0 0 0 0 0 0 0 0 0 0 0.271056969969846 0 0.0044668449513008 0 0.11001974912108 0.026477073278218 0 0 0 0 0 0 0 0 0 0 0 0 0 0 0 0 0 0 0 0 0 0 0 0 0 0 0 0 0 0 0 0 0 0 0 0 0 0 0 0 0 0 0 0 0 0 0 0 0 0 0 0 0 0 0 0 0 0 0 0 0 0 0 0 0 0.000876187159746038 0 0 0 0 0 0 0 0 0
0 0 0 0 0.00176251310058681 0 0 0 0 0 0 0 0 0 0 0 0 0 0 0 0 0 0 0 0 0 0 0 0.000976344783369061 0 0 0 0 0 0.000697812514831332 0 0.0174614267878739 0.0777536448608909 0 0 0 0 0 0 0 0.00581987834304177 0.00176966268937836 0 0 0 0.00152167328241176 0 0 0 0 0 0.000799122204484571 0 0.0472728553566108 0 0 0 0 0 0 0 0 0 0 0 0 0 0 0.0184830656701443 0 0 0 0.00170909549530955 0.000586099359945982 0 0 0 0 0 0 0 0.109479677030853 0.159929517055166 0.0479450784459513 0.164460276895845 0.00594156289383355 0.0045510438146006 0.00521095253377486 0.0300454914546536 0.00504170014459653 0.00402526687115161 0.00848286651967872 0.005700546972941 0.0122078694921646 0 0 0 0.0423811362694265 0.0368492567866412 0 0 0 0 0 0 0 0 0 0 0 0 0 0 0 0 0 0 0 0 0 0 0 0.00775496293529083 0 0 0 0.00105387547247982 0.00151614458416894 0.0019384880176353 0 0 0.0143428671586855 0 0 0.00409796038083073 0.00176533359717955 0.0182134767183614 0.0104636239912415 0.0707906425005658 0.00128277642812624 0.00690353678047153 0 0.00524758520003936 0.00592799973961057 0.0088582720408445 0.00555144368303875 0.00228562494926731 0.000722256593667585 0.00178893913847041 0.00524243422098613 0 0 0 0 0 0 0 0 0 0 0 0 0 0 0 0 0 0 0 0 0 0 0 0 0 0 0 0 0 0 0 0 0 0 0 0 0 0 0 0 0 0 0 0 0 0 0 0 0 0 0 0 0 0 0 0 0 0 0 0 0.000983175195277223 0 0 0 0 0 0 0 0 0 0 0 0 0 0 0 0 0 0 0 0 0 0 0 0 0 0 0 0 0 0 0 0 0 0 0 0 0 0 0 0 0 0 0 0 0 0 0 0 0 0 0 0 0 0 0.00144481021283851 0 0 0 0 0 0 0 0 0 0 0 0 0 0 0 0 0 0 0 0 0 0 0 0 0 0 0 0.00137750902361005 0 0 0 0 0 0 0 0 0.00158082380715473 0 0 0 0 0 0 0 0 0
0.00113090516450026 0 0 0.00183917023842473 0 0.00213952039957535 0 0 0 0 0.00177700650344522 0 0 0 0 0 0 0 0.00156596307643898 0 0 0 0 0 0 0 0 0 0 0.014194990648828 0.0239134695423203 0 0 0.00458676458124813 0.000930986887682621 0 0.00550480449891225 0.100198609790618 0 0 0 0 0 0 0.000409033267530859 0.000596208499523489 0.00200861509065024 0 0 0 0.000580895364966787 0 0 0 0.00554188213640722 0 0.000694481329068274 0.00209058173015014 0.0157406991596327 0 0.000802188837335087 0 0 0.000455523561824788 0 0 0.000876492123479572 0 0 0 0 0.00227351195750398 0 0.0066224176299565 0 0 0 0.00140536066526642 0.000834126097837888 0 0.00339107099418923 0 0.00382453956087881 0 0 0.160433734220904 0 0.0376482944470723 0.0767440589648173 0.0786238786053671 0.006067082304149 0.00719097445070282 0.00490386984673923 0.0795968875950758 0.00672477122648178 0.0626434299742104 0.0184848871569594 0.0012505750546019 0.012342562923612 0 0.00138475668183998 0.000610152915400096 0.0300388274919769 0.0364232783115782 0 0 0 0.000674709215898116 0 0 0 0 0 0 0 0 0 0 0 0 0 0 0 0 0 0 0 0.00509127065991227 0 0 0.0031102330019944 0 0 0.000795441001930328 0 0 0.00320810231276615 0 0 0.00744512137198892 0 0.0109795767059528 0.00539488567257377 0.0335615243066455 0.00599428401721223 0.00850515454293587 0 0.00991210104429494 0.00933260745196977 0.0169075679065177 0.0141186946072668 0.00226817402796416 0.000595269710629949 0.00520019866105334 0.0201094603165682 0 0 0 0 0 0 0 0 0 0 0 0 0 0 0 0 0 0 0 0 0 0 0 0 0 0 0 0 0 0 0 0 0 0 0.00128124482886801 0 0 0 0 0 0.00190280224444166 0 0 0 0 0 0 0 0 0 0 0 0 0 0 0 0 0 0 0 0 0 0 0 0 0 0 0 0 0 0 0 0 0 0 0 0 0 0 0 0 0 0 0 0 0 0 0 0 0 0 0 0 0 0 0 0 0 0 0 0 0.00330278712074188 0 0 0 0 0 0 0 0 0 0 0 0 0 0 0.000508114457297751 0 0 0 0 0 0 0 0 0 0 0 0 0 0 0 0 0 0 0 0 0 0 0 0 0 0 0.00151343172044428 0 0 0 0 0 0 0 0 0.00124540158244682 0 0 0 0 0 0 0 0 0
0 0 0 0 0.00949314739624269 0 0 0 0 0 0 0 0 0 0 0.00120418601307334 0 0 0 0 0 0 0 0 0 0 0 0 0.00243501677380724 0 0.00295222607201101 0 0 0 0 0 0.0967418188948486 0.079141848584104 0.00122338762492952 0 0 0 0 0 0 0.0251621676529541 0.0100338457872435 0 0 0 0.00598277367783508 0 0 0 0.00195002658071478 0 0 0.00158439659683076 0.0629409971279901 0 0 0 0 0 0 0 0 0 0 0 0.00488263503717682 0 0 0.0928464974483411 0 0.00135623133427661 0 0.00139937769513904 0.00202597020705449 0 0 0 0 0 0 0.343146490510249 0.0551231538515842 0 0.00575458644963337 0.03841618049114 0.00302987851274562 0 0 0.00360483162696803 0 0.00204458955214353 0 0.0292157944972614 0 0 0 0 0.00413109836505036 0.00338967557773431 0 0 0 0 0 0 0 0 0 0 0 0 0 0 0 0 0 0 0 0 0 0 0 0.0402928339017247 0 0 0 0.00324180884488713 0.00472506440711659 0 0 0 0.035349843197852 0 0 0 0.0037274844374725 0 0 0.0111861548968137 0 0.00291750991945272 0 0 0 0 0 0 0 0 0.00734647045559814 0 0 0 0 0 0 0 0 0 0 0 0 0 0 0 0 0 0 0 0 0 0 0 0 0 0 0 0 0 0 0 0 0 0 0 0 0 0 0 0 0 0 0 0 0 0 0 0 0 0 0 0 0 0 0 0 0 0 0 0 0 0 0 0 0 0 0 0 0 0 0 0 0 0 0 0 0 0 0 0 0 0 0 0 0 0 0 0 0 0 0 0 0 0 0 0 0 0 0 0 0 0 0 0 0 0 0 0 0 0 0 0 0 0 0 0 0 0 0 0 0 0 0 0 0 0 0 0 0 0 0 0 0 0 0 0 0 0 0 0 0 0 0 0 0 0 0 0 0 0 0 0 0 0 0 0 0 0 0 0 0 0
0 0 0 0 0 0 0 0 0 0 0 0 0 0 0 0 0 0 0 0 0 0 0 0 0 0 0 0 0 0 0 0 0 0.000853645160162236 0.00087994497850447 0 0 0.0021070244023956 0 0 0 0 0 0 0.000665438051327956 0 0 0 0 0 0 0 0 0 0 0 0 0 0.00486297125711338 0 0 0 0 0 0 0 0 0 0 0 0 0 0 0 0 0 0 0 0 0 0.0371141748030707 0 0.000711460468944453 0 0 0.0439098567936413 0.0479623625604389 0.00245629865344718 0 0.272868517405069 0.11665589301804 0.032793118764544 0.0538892738777302 0 0.0207275242666786 0.089743213937174 0 0 0.00195092834859666 0 0.000735514690363278 0.00488391251876308 0.0810018419964907 0.0878686637487504 0 0 0 0 0 0 0 0 0 0 0 0 0 0 0 0 0 0 0 0 0.000978482464483282 0 0 0 0 0 0 0 0 0 0 0 0 0 0 0.00158823274363297 0 0.00651053673288069 0.00311552586558557 0.0361539041363527 0.00320529417123009 0.00345017101674359 0 0 0.00338680555461531 0.0113966969626215 0.00630486056714488 0.00609169094190373 0.00411772700735839 0.00272766983526916 0.00633082229893218 0 0 0 0 0 0 0 0 0 0 0 0 0 0 0 0 0 0 0 0 0 0 0 0 0 0 0 0 0 0 0 0 0 0 0 0 0 0 0 0 0 0 0 0 0 0 0 0 0 0 0 0 0 0 0 0 0 0 0 0 0 0 0 0 0 0 0 0 0 0 0 0 0 0 0 0 0 0 0 0 0 0 0 0 0 0 0 0 0 0 0 0 0 0 0 0 0 0 0 0 0 0 0 0 0 0 0 0 0 0 0 0 0 0 0 0 0 0 0 0 0 0 0 0 0 0 0 0 0 0 0 0 0 0 0 0 0 0 0 0 0 0 0 0 0 0 0 0 0 0 0 0 0 0 0 0 0 0 0 0 0 0
0 0 0 0 0 0 0 0 0 0 0 0 0 0 0 0 0 0 0 0 0 0 0 0 0 0 0 0 0 0 0 0 0 0 0.000798872738107954 0 0.00128740344069861 0.00446987523877046 0 0 0 0 0 0 0 0 0 0 0 0 0.000549541812941118 0 0 0 0 0 0 0 0.0262637249311671 0 0 0 0 0 0 0 0 0 0 0 0 0 0 0 0 0 0 0 0 0 0.00897410636183031 0 0 0 0 0.113096342730752 0.0368960457059119 0.0123126289352123 0.20489104996919 0 0.0792160237108955 0.0193276059955793 0.0290924742320298 0 0.00498480135859836 0.0104329625660542 0.00150111004568792 0 0.00572805674853835 0 0 0.00724004303154555 0.138247227105337 0.108172137151841 0 0 0 0 0 0 0 0 0 0 0 0 0 0 0 0 0 0 0 0 0 0 0 0 0 0 0 0 0 0 0 0 0 0 0 0.000713289351874755 0 0.0136548220263745 0.0077698260990305 0.107469628977546 0 0.00836500575296939 0 0.00143803976689806 0.00681749405372705 0.016439720468725 0.00627264764001855 0.00749248829279754 0.00560908226624633 0.00306014527534231 0.00141577621776185 0 0 0 0 0 0 0 0 0 0 0 0 0 0 0 0 0 0 0 0 0 0 0 0 0 0 0 0 0 0 0 0 0 0 0 0 0 0 0 0 0 0 0 0 0 0 0 0 0 0 0 0 0 0 0 0 0 0 0 0 0 0 0 0 0 0 0 0 0 0 0 0 0 0 0 0 0 0 0 0 0 0 0 0 0 0 0 0 0 0 0 0 0 0 0 0 0 0 0 0 0 0 0 0 0 0 0 0 0 0 0 0 0 0 0 0 0 0 0 0 0 0 0 0 0 0 0 0 0 0 0 0 0 0 0 0 0 0 0 0 0 0 0 0 0 0 0 0 0 0 0 0 0 0 0 0 0 0 0 0 0 0
0 0 0 0 0 0 0 0 0 0 0 0 0 0 0 0 0 0 0 0 0 0 0 0 0 0 0 0 0 0 0 0.00258623581134687 0.00152355521840956 0 0.00666792275694739 0 0 0 0 0 0 0 0 0 0 0 0 0 0 0 0 0 0 0 0 0 0 0 0 0 0 0 0 0 0 0 0 0 0 0 0 0 0 0 0 0 0 0 0 0 0.0209729874855561 0 0.00103737128644568 0 0 0.00577323847665977 0.00402287465122694 0.00137212310731865 0.123767749508963 0.111929430415376 0 0.0510643851316333 0.219661254203131 0 0.0550838797273969 0.00790862396753294 0 0 0.00185244970522786 0 0.00252761419416891 0.0429945265935296 0.0456025461975186 0.207942074943786 0 0 0 0 0 0 0 0 0 0 0 0 0 0 0 0 0 0 0 0 0 0 0 0 0 0 0 0 0 0 0 0 0 0 0 0 0 0.00336122005766453 0 0.0151745769148191 0 0.00218942552696259 0 0 0 0.0140470877973064 0.00721101218147093 0.0103663396595746 0.0291631959475545 0.00419629853247238 0 0 0 0 0 0 0 0 0 0 0 0 0 0 0 0 0 0 0 0 0 0 0 0 0 0 0 0 0 0 0 0 0 0 0 0 0 0 0 0 0 0 0 0 0 0 0 0 0 0 0 0 0 0 0 0 0 0 0 0 0 0 0 0 0 0 0 0 0 0 0 0 0 0 0 0 0 0 0 0 0 0 0 0 0 0 0 0 0 0 0 0 0 0 0 0 0 0 0 0 0 0 0 0 0 0 0 0 0 0 0 0 0 0 0 0 0 0 0 0 0 0 0 0 0 0 0 0 0 0 0 0 0 0 0 0 0 0 0 0 0 0 0 0 0 0 0 0 0 0 0 0 0 0 0 0 0 0 0 0 0 0 0
0 0 0 0 0 0 0 0 0 0 0 0 0 0 0 0 0 0 0 0 0 0 0 0 0 0 0 0 0 0 0 0 0 0 0.00882894212597994 0 0 0 0 0 0 0 0 0 0.00156344911821433 0 0 0 0 0 0 0 0 0 0 0 0 0 0 0 0 0 0 0 0 0 0 0 0 0 0 0 0 0 0 0 0 0 0 0 0.00936631283312436 0 0.00274922773911519 0 0 0.012067896420716 0.0130120618345377 0 0.0949478843244556 0.0745265602613038 0.139354136803166 0 0.229473297196644 0 0.111358658510142 0.00410398052935051 0 0 0.0032188660432881 0 0 0.0102951267775175 0.100174101975997 0.146434655691674 0 0 0 0 0 0 0 0 0 0 0 0 0 0 0 0 0 0 0 0 0 0 0 0 0 0 0 0 0 0 0 0 0 0 0 0 0 0 0 0 0 0 0 0.00598359367386869 0 0.00291404850566335 0.0022525996405277 0.0103863867886259 0.0084092213254735 0.00282290920182598 0.00575608267878935 0 0 0 0 0 0 0 0 0 0 0 0 0 0 0 0 0 0 0 0 0 0 0 0 0 0 0 0 0 0 0 0 0 0 0 0 0 0 0 0 0 0 0 0 0 0 0 0 0 0 0 0 0 0 0 0 0 0 0 0 0 0 0 0 0 0 0 0 0 0 0 0 0 0 0 0 0 0 0 0 0 0 0 0 0 0 0 0 0 0 0 0 0 0 0 0 0 0 0 0 0 0 0 0 0 0 0 0 0 0 0 0 0 0 0 0 0 0 0 0 0 0 0 0 0 0 0 0 0 0 0 0 0 0 0 0 0 0 0 0 0 0 0 0 0 0 0 0 0 0 0 0 0 0 0 0 0 0 0 0 0 0
0 0 0 0 0 0 0 0 0 0 0 0 0 0 0 0 0 0 0 0 0 0 0 0 0 0 0 0 0 0 0 0.00426942276662045 0.00141213977601357 0 0.0089320461544622 0 0 0.000893181690426574 0 0 0 0 0 0 0.00045652945943989 0 0 0 0 0 0 0 0 0 0 0 0 0 0.00374710838814715 0 0 0 0 0 0 0 0 0 0 0 0 0 0 0 0 0 0 0 0 0 0.00553190654675767 0 0.00075629189751729 0 0 0.00573046397832184 0.00368001357017834 0 0.0647078565902111 0.0465227934598056 0.24860355226409 0.0951665374615725 0 0 0.0728945172126991 0.00428597643039381 0 0 0.00106563082813494 0 0.00586453404489386 0.0489243312145602 0.0517344285408993 0.183450174566359 0 0 0 0 0 0 0 0 0 0 0 0 0.000573525403483331 0 0 0 0 0 0 0 0 0 0 0 0 0 0 0 0 0.00306765968710003 0 0 0 0 0 0 0 0.00827886280420718 0.00256026031621697 0.0515402699583216 0 0.00140122273264854 0 0.00159267581888826 0.00251669582230236 0.0120319979459492 0.00446484249831059 0.00854167502260077 0.0328870889610772 0.00345889251775787 0.0022276916994369 0 0 0 0 0 0 0 0 0 0 0 0 0 0 0 0 0 0 0 0 0 0 0 0 0 0 0 0 0 0 0 0 0 0 0.000397073364959108 0 0 0 0 0 0.00299322312873004 0 0 0 0 0 0 0 0 0 0 0 0 0 0 0 0 0 0 0 0 0 0 0 0 0 0 0 0 0 0 0 0 0 0 0 0 0 0 0 0 0 0 0 0 0 0 0 0 0 0 0 0 0 0 0 0 0 0 0 0 0.00283690547650601 0 0 0 0 0 0 0 0 0 0 0 0 0 0 0 0 0 0 0 0 0 0 0 0 0 0 0 0 0 0 0 0 0 0 0 0 0 0 0 0 0 0 0 0 0 0 0 0 0 0 0 0 0 0 0 0 0 0 0 0
0 0 0 0.0116569160316357 0 0 0 0 0 0 0 0 0 0 0 0 0 0 0 0 0 0 0 0 0 0 0 0 0 0.0278685694755905 0.100213157205534 0 0 0.00353271922551303 0 0 0 0.311242237693112 0 0 0 0 0 0 0 0 0.00270529933338959 0 0 0 0 0 0 0 0.0102024256083418 0 0 0.00346346117271246 0 0 0 0 0 0 0 0 0 0 0 0 0 0 0 0 0 0 0 0 0 0 0 0 0 0 0 0.117139786290606 0.211767357232099 0.00655026943098502 0 0 0 0 0 0 0 0.0812313739089008 0 0 0 0 0 0 0 0 0 0 0 0 0 0 0 0 0 0 0 0 0 0 0 0 0 0 0 0 0 0 0 0 0 0 0.0454824394925896 0 0 0 0 0 0 0 0 0.0157176511759744 0 0 0 0 0 0 0 0.0162143003272258 0 0 0 0 0 0 0.0301112208342 0 0 0 0 0 0 0 0 0 0 0 0 0 0 0 0 0 0 0 0 0 0 0 0 0 0 0 0 0 0 0 0 0 0 0 0 0 0 0 0 0.0018775383381853 0 0 0 0 0 0 0 0 0 0 0 0 0 0 0 0 0 0 0 0 0 0 0 0 0 0 0 0 0 0 0 0 0 0 0 0 0 0 0 0 0 0 0 0 0 0 0 0 0 0 0 0 0 0 0 0 0 0 0 0 0.00302327722340467 0 0 0 0 0 0 0 0 0 0 0 0 0 0 0 0 0 0 0 0 0 0 0 0 0 0 0 0 0 0 0 0 0 0 0 0 0 0 0 0 0 0 0 0 0 0 0 0 0 0 0 0 0 0 0 0 0 0 0 0
0 0 0 0 0 0 0 0 0 0 0 0 0 0 0 0 0 0 0 0 0 0 0 0 0 0 0 0 0 0 0 0.0172644929844072 0 0 0.0134180640188114 0 0 0 0 0 0 0 0 0 0 0 0 0 0 0 0 0 0 0 0 0.00334469775205011 0 0 0 0 0 0 0 0 0 0 0 0 0 0 0 0 0 0 0 0 0 0 0 0 0.0130135793471664 0 0 0 0 0.0130550160382089 0.011882716262777 0 0.0586043485109772 0.0187698460225987 0.146793261512185 0.108743631076244 0.17164161472822 0 0 0 0 0 0 0 0.0240602740842778 0.0818791992234009 0.0218990575631099 0.163618606071276 0 0 0 0 0 0 0 0 0 0 0 0 0 0 0 0 0 0 0 0 0 0 0 0 0 0 0 0 0 0 0 0 0 0 0 0 0 0.0100929923605107 0 0.00549824411718733 0 0.00762119574094563 0 0 0 0.00499161910130519 0.0233566985415929 0.0260288564800699 0.0444447040042245 0.0099772844584533 0 0 0 0 0 0 0 0 0 0 0 0 0 0 0 0 0 0 0 0 0 0 0 0 0 0 0 0 0 0 0 0 0 0 0 0 0 0 0 0 0 0 0 0 0 0 0 0 0 0 0 0 0 0 0 0 0 0 0 0 0 0 0 0 0 0 0 0 0 0 0 0 0 0 0 0 0 0 0 0 0 0 0 0 0 0 0 0 0 0 0 0 0 0 0 0 0 0 0 0 0 0 0 0 0 0 0 0 0 0 0 0 0 0 0 0 0 0 0 0 0 0 0 0 0 0 0 0 0 0 0 0 0 0 0 0 0 0 0 0 0 0 0 0 0 0 0 0 0 0 0 0 0 0 0 0 0 0 0 0 0 0 0
0 0 0 0 0 0 0 0 0 0 0 0 0 0 0 0 0 0 0 0 0 0 0 0 0 0 0 0 0 0 0.050050180515983 0 0 0.0158285601674163 0 0 0 0.0359993325456421 0 0 0 0 0 0 0 0 0.00230222267841383 0 0 0.00405706374098101 0 0 0 0 0.0175646110757701 0 0 0.00275807343734697 0 0 0 0 0 0.00299525270884587 0 0 0 0.00414876282467379 0 0 0 0.0162459181088919 0 0 0 0 0 0 0 0 0.078790715061765 0 0.0149656951630589 0.0027134459971834 0 0.0114400552385114 0.121491749758638 0.0027082493274627 0.278494789423432 0.0431174975805565 0.0231321271259885 0.00439863754508514 0.0110767040239307 0.0592150535094044 0 0 0.0988764685412063 0 0.0285988383059628 0 0.00200690106412793 0 0.00584719856964134 0.0124347566887039 0 0 0 0 0 0.00390474178162738 0 0 0.00254828405125268 0 0 0 0 0 0 0 0 0 0 0 0 0 0 0 0 0 0.00639925647952551 0 0 0 0 0 0 0 0 0.00403460183162281 0 0 0 0.00379791688903429 0.00316617862946963 0 0 0 0 0 0 0 0 0 0 0 0 0 0 0 0 0 0 0 0 0 0 0 0 0 0 0 0 0 0 0 0 0 0 0 0 0 0 0 0 0 0 0 0 0.00108375400382039 0 0 0 0 0 0.00943176374227556 0 0 0 0 0 0 0 0 0 0 0 0 0 0 0 0 0 0 0 0 0 0 0 0 0 0 0 0 0 0 0 0 0 0 0 0 0 0 0 0 0 0 0 0 0 0 0 0 0 0 0 0 0 0 0 0 0 0 0 0 0.0143746418627484 0 0 0 0 0 0 0 0 0 0 0 0 0 0 0 0 0 0 0 0 0 0 0 0 0 0 0 0 0 0 0 0 0 0 0 0 0 0 0 0 0 0 0 0 0 0 0 0 0 0 0 0 0 0 0 0 0 0 0 0
0 0 0 0 0 0 0 0 0 0 0 0 0 0 0 0 0 0.0094051554872416 0 0 0 0 0 0 0 0 0 0 0 0.026340187845933 0.196937895152434 0 0 0 0 0 0 0.00975799519929483 0 0 0 0 0.0176144644500993 0 0 0 0 0 0 0.0183396465818804 0 0 0 0 0.00544538120546796 0 0 0 0 0 0 0 0 0.0136203218271138 0 0 0 0.0197936963429826 0 0 0 0.0169855784217141 0 0 0 0 0 0 0 0 0.0194254735729882 0 0.0693706481570654 0 0 0.0495274988894441 0.0736475633586657 0 0 0.0127446745865414 0 0 0 0 0 0.203124948357122 0 0 0.0855995088393777 0 0.00458967071496244 0 0 0 0 0 0.00762722028985832 0 0 0.0115233697631955 0 0 0 0 0 0 0 0 0 0 0 0 0 0 0 0 0 0.0204093522779171 0 0 0 0 0 0 0 0 0.0772485808086422 0 0 0 0 0 0 0 0 0 0 0 0 0 0 0 0 0 0 0 0 0 0 0 0 0 0 0 0 0 0 0 0 0 0 0 0 0 0 0 0 0 0 0 0 0 0 0 0 0 0 0 0 0.00296801273164168 0 0 0 0 0 0.0103961431861905 0 0 0 0 0 0 0 0 0 0 0 0 0 0 0 0 0 0 0 0 0 0 0 0 0 0 0 0 0 0 0 0 0 0 0 0 0 0 0 0 0 0 0 0 0 0 0 0 0 0 0 0 0 0 0 0 0 0 0 0 0.0175570119522266 0 0 0 0 0 0 0 0 0 0 0 0 0 0 0 0 0 0 0 0 0 0 0 0 0 0 0 0 0 0 0 0 0 0 0 0 0 0 0 0 0 0 0 0 0 0 0 0 0 0 0 0 0 0 0 0 0 0 0 0
0 0 0 0 0 0 0 0 0 0 0 0 0 0 0 0 0 0 0 0 0 0 0 0 0 0 0 0 0 0 0.00818615791166279 0 0 0 0 0 0.0129825490848041 0.0353972505372954 0 0 0 0 0 0 0 0 0.00210543426681577 0 0 0 0 0 0 0 0 0 0 0 0 0 0 0 0 0 0 0 0 0 0 0 0 0 0 0.00642215793051021 0 0.0301453450574452 0 0 0 0 0 0.0155040123067065 0.0428278654750026 0 0.0154151078676285 0.0208747817852492 0.00312502137701315 0.0498622854855204 0 0 0 0 0 0 0 0 0 0 0.123173835594845 0.0543194145459967 0 0 0 0 0 0 0.00640953851184521 0 0 0 0 0 0 0 0 0 0 0 0 0 0 0 0 0 0 0 0 0.233457836563804 0 0 0 0 0 0 0 0.0103931163126993 0.269623660542911 0.0502262797013448 0 0 0 0 0 0 0 0.00359342529356744 0.00209179785728955 0 0.00386312599004315 0 0 0 0 0 0 0 0 0 0 0 0 0 0 0 0 0 0 0 0 0 0 0 0 0 0 0 0 0 0 0 0 0 0 0 0 0 0 0 0 0 0 0 0 0 0 0 0 0 0 0 0 0 0 0 0 0 0 0 0 0 0 0 0 0 0 0 0 0 0 0 0 0 0 0 0 0 0 0 0 0 0 0 0 0 0 0 0 0 0 0 0 0 0 0 0 0 0 0 0 0 0 0 0 0 0 0 0 0 0 0 0 0 0 0 0 0 0 0 0 0 0 0 0 0 0 0 0 0 0 0 0 0 0 0 0 0 0 0 0 0 0 0 0 0 0 0 0 0 0 0 0 0 0 0 0 0 0 0 0 0 0 0 0 0 0 0 0
0 0 0 0 0 0 0 0 0 0 0 0 0 0 0 0 0 0 0 0 0 0 0 0 0 0 0 0 0 0 0 0 0 0 0.00378497204675427 0 0 0 0 0 0 0 0 0 0 0 0 0 0 0 0 0 0 0 0 0 0 0 0 0 0 0 0 0 0 0 0 0 0 0 0 0 0 0 0 0.0108995183179729 0 0 0 0 0 0.0541757553494159 0.148316345492559 0.0147228257992005 0.040750048466458 0.0525618853005635 0.0362638760586084 0 0.00917179604406584 0.0358633474990051 0.00820840324125277 0.00522652945733151 0.00417220042145731 0 0 0.0433257416958798 0.0631245892970806 0.144825189743946 0 0.0590248940547152 0 0 0.0156099085508257 0.0309889129332552 0 0 0.00509982180036983 0 0 0 0 0 0 0 0 0 0 0 0 0 0 0 0 0 0 0 0 0.0127748011435007 0 0 0 0 0 0 0 0.0174387337038367 0.106737891951524 0.00843671479180624 0 0 0 0.00553811861828049 0.00576205864072761 0.00867269025698398 0 0.00917991485266849 0 0.00444980067816169 0 0.00973470603934817 0.00581829305134339 0 0 0 0 0 0 0 0 0 0 0 0 0 0 0 0 0 0 0 0 0 0 0 0 0 0 0 0 0 0 0 0 0 0 0 0 0 0 0 0 0 0 0 0 0 0 0 0 0 0 0 0 0 0 0 0 0 0 0 0 0 0 0 0 0 0 0 0 0 0 0 0 0 0 0 0 0 0 0 0 0 0 0 0 0 0.0108494404892591 0 0 0 0 0 0 0 0 0 0 0 0 0 0 0 0 0 0 0 0 0 0 0 0 0 0 0 0 0 0 0 0 0 0 0 0 0 0 0 0 0 0 0 0 0 0 0 0 0 0 0 0 0 0 0 0 0 0 0 0 0 0.00173131361757758 0 0 0 0 0 0 0 0 0.00675896059426392 0 0 0 0 0 0 0 0 0
0 0 0 0 0 0 0 0 0 0 0 0 0 0 0 0 0 0 0.0100088907902799 0 0 0 0 0 0 0 0 0 0 0 0 0 0 0 0 0 0 0 0 0 0 0 0 0 0 0 0 0 0 0 0 0 0 0 0 0 0 0 0 0 0 0 0 0 0 0 0 0 0 0 0 0 0 0 0 0.0961744123608843 0 0 0 0 0 0.34059610763691 0.0136380763492452 0.112948396065525 0.0203347837743059 0 0 0 0 0 0 0 0 0 0 0 0 0.176721980238577 0.163322140947225 0 0 0 0 0 0 0 0.0124954409619829 0 0 0 0 0 0 0 0 0 0 0 0 0 0 0 0 0 0 0 0 0 0 0 0 0 0 0 0 0 0.0292456939935862 0.0245140768814783 0 0 0 0 0 0 0 0 0 0 0 0 0 0 0 0 0 0 0 0 0 0 0 0 0 0 0 0 0 0 0 0 0 0 0 0 0 0 0 0 0 0 0 0 0 0 0 0 0 0 0 0 0 0 0 0 0 0 0 0 0 0 0 0 0 0 0 0 0 0 0 0 0 0 0 0 0 0 0 0 0 0 0 0 0 0 0 0 0 0 0 0 0 0 0 0 0 0 0 0 0 0 0 0 0 0 0 0 0 0 0 0 0 0 0 0 0 0 0 0 0 0 0 0 0 0 0 0 0 0 0 0 0 0 0 0 0 0 0 0 0 0 0 0 0 0 0 0 0 0 0 0 0 0 0 0 0 0 0 0 0 0 0 0 0 0 0 0 0 0 0 0 0 0 0 0 0 0 0
0 0 0 0 0 0 0 0 0 0 0 0 0 0 0 0 0 0 0 0 0 0 0 0 0.00378642836410937 0.00184090851824946 0 0 0 0 0.00275630126043819 0.0209169532609713 0.062800456012771 0.00392317886807336 0.111113780133486 0 0 0 0 0 0.00220812930107934 0 0 0 0 0 0 0 0 0 0 0 0 0 0 0 0.00315386476510756 0 0 0 0 0 0 0 0 0 0 0 0 0 0 0 0 0 0 0 0 0 0 0 0 0 0 0 0 0 0.0025490358894735 0 0.00216639691973292 0 0.00701708362553223 0 0.014385518091445 0 0.0250648343323172 0.0019048342272089 0.00212052027907976 0 0 0 0 0.185274397992803 0.00586495780353045 0.0316684206362858 0 0 0 0 0 0 0 0 0 0 0 0 0 0 0 0 0 0 0 0 0 0 0.00549004838666872 0 0 0 0 0 0 0 0 0 0 0 0 0.0231594585310747 0 0 0 0 0 0 0 0 0 0.0154619319415614 0.0370717631718704 0.145020665067743 0.0518777437988462 0.142058325318497 0 0 0 0 0 0 0 0 0 0 0 0 0 0 0 0 0 0 0 0 0 0 0 0 0 0 0 0 0 0 0 0 0 0.00133774557852434 0 0.0147883088598081 0 0 0 0 0 0.0175140949051595 0 0 0 0 0 0 0 0 0 0 0 0 0 0 0 0 0 0 0 0 0 0 0 0 0 0 0 0 0 0 0 0 0 0 0 0 0 0 0 0 0 0 0 0 0 0 0 0 0 0 0 0 0 0 0 0 0 0 0 0 0.0509365988673625 0 0 0 0 0 0 0 0 0 0 0 0 0 0 0 0 0 0 0 0 0 0 0 0 0 0 0 0 0 0 0 0 0 0 0 0 0 0 0 0 0 0.00476731529119044 0 0 0 0 0 0 0 0 0 0 0 0 0 0 0 0 0 0
0 0 0 0 0 0 0 0 0 0 0 0 0 0 0 0 0 0 0 0 0 0 0 0 0.00189445511435892 0 0 0 0 0.000963906998947187 0 0.0193568684731795 0.0146638995783041 0.00548827330914466 0.037624695441884 0 0 0 0 0 0.00146356001704479 0 0 0 0 0 0 0 0 0 0 0 0 0 0 0 0 0 0 0 0 0 0 0 0 0 0 0 0 0 0 0 0 0 0 0 0 0 0 0 0 0 0 0 0 0 0.000627263971021334 0 0.00803385013437995 0.0158608858843184 0.066660445169959 0.00584904521629803 0.0670233397783648 0 0.0476372877026041 0 0 0 0 0 0.103472414269728 0 0.0256389340606891 0.135833536465515 0 0 0 0 0 0 0 0 0 0 0 0 0 0 0 0 0 0 0 0 0 0 0.00327927340789122 0 0 0 0 0 0 0 0 0 0 0 0 0.0184121645976685 0 0.00339433566995838 0 0.00658872710403163 0 0.00664400655596526 0 0 0 0.0258189863727143 0.033970863084578 0.16031654174296 0.115086058459835 0.0632345285716613 0 0 0 0 0 0 0 0 0 0 0 0 0 0 0 0 0 0 0 0 0 0 0 0 0 0 0 0 0 0 0 0 0 0 0 0 0 0 0 0 0 0 0 0 0 0 0 0 0 0 0 0 0 0 0 0 0 0 0 0 0 0 0 0 0 0 0 0 0 0 0 0 0 0 0 0 0 0 0 0 0 0 0 0 0 0 0 0 0 0 0 0 0 0 0 0 0 0 0 0 0 0 0.00300891609850432 0 0 0 0 0 0 0 0 0 0 0 0 0 0 0 0 0 0 0 0 0 0 0 0 0 0 0 0 0 0 0 0 0 0 0 0 0 0 0 0 0 0.00113743675184973 0 0 0 0 0.00101549999664146 0 0 0 0 0 0 0 0 0 0 0 0 0
0 0 0 0 0 0 0 0 0 0 0 0 0 0 0 0 0 0 0 0 0 0 0 0 0 0 0 0 0 0 0 0 0 0.000692658843889437 0 0 0 0 0 0 0 0 0 0 0 0 0.000650252940806416 0 0 0 0.0020971830452024 0 0 0 0.00109772174305149 0 0 0 0.00686248700839056 0 0 0 0 0 0 0 0 0 0 0 0 0 0 0 0 0.000428620517670041 0 0 0 0 0.00074207755798673 0 0.00124871582438046 0 0 0.0387022508341832 0.0187190765042908 0.00175824028852325 0.0807682242683753 0.183583021019672 0.0428581993218733 0.0344983661724115 0.0429606272404154 0 0.00772304659282276 0.00187878907945621 0 0 0.00331079986993407 0 0.00198547239616601 0.0155413862991667 0 0.228533544923086 0 0 0 0 0 0 0 0 0 0 0 0 0 0 0 0 0 0 0 0 0 0 0 0 0 0 0 0 0 0 0 0 0 0 0 0.00103221254225648 0 0.0436132814393729 0.0114210770951221 0.0890502549186731 0.00223493215540709 0.00772334044723413 0.000730492444240203 0 0.00874314642069823 0.049322321876354 0.0238910893292409 0.0225476650333541 0.0122931409346628 0.0107562830716307 0 0 0 0 0 0 0 0 0 0 0 0 0 0 0 0 0 0 0 0 0 0 0 0 0 0 0 0 0 0 0 0 0 0 0 0 0 0 0 0 0 0 0 0 0 0 0 0 0 0 0 0 0 0 0 0 0 0 0 0 0 0 0 0 0 0 0 0 0 0 0 0 0 0 0 0 0 0 0 0 0 0 0 0 0 0 0 0 0 0 0 0 0 0 0 0 0 0 0 0 0 0 0 0 0 0 0 0 0 0 0 0 0 0 0 0 0 0 0 0 0 0 0 0 0 0 0 0 0 0 0 0 0 0 0 0 0 0 0 0 0 0 0 0 0 0 0 0 0 0 0 0 0 0 0 0 0 0 0 0 0 0 0
0 0 0 0 0 0 0 0 0 0 0 0 0 0 0 0 0 0 0 0 0 0 0 0 0 0 0 0 0 0 0 0.00301995349141952 0.00110573065959743 0 0.00679408329720862 0 0 0.00134877053042808 0 0 0 0 0 0 0 0 0 0 0 0 0 0 0 0 0 0 0 0 0.0010348888750503 0 0 0 0 0 0 0 0 0 0 0 0 0 0 0 0 0.000484445557636338 0 0 0 0 0.0021838052550784 0.00059332291770487 0.00169342145282229 0 0 0.0214166995436856 0.0144457687616686 0.000918186725074357 0.0557621930707567 0.0914222019223695 0.124379093000569 0.0320957201081968 0.0969547901408725 0 0.0367245178002503 0.00254289050575328 0 0 0.00418310818316918 0 0.00682315992143073 0.0524031003139124 0.145448799232839 0 0 0 0 0 0 0 0 0 0 0 0 0 0 0 0 0 0 0 0 0 0 0 0 0.00159899911076168 0 0 0 0 0 0 0 0 0 0 0 0.00141871212411991 0 0.038585164519865 0.0122791847506556 0.0474544994749518 0.00265401188734409 0.00590427172979109 0 0.000535377284404432 0.00560657746057225 0.0648312266374207 0.0298823116794756 0.0350719446235386 0.0355198075956363 0.0140153626225189 0.00086389723144965 0 0 0 0 0 0 0 0 0 0 0 0 0 0 0 0 0 0 0 0 0 0 0 0 0 0 0 0 0 0 0 0 0 0 0 0 0 0 0 0 0 0 0 0 0 0 0 0 0 0 0 0 0 0 0 0 0 0 0 0 0 0 0 0 0 0 0 0 0 0 0 0 0 0 0 0 0 0 0 0 0 0 0 0 0 0 0 0 0 0 0 0 0 0 0 0 0 0 0 0 0 0 0 0 0 0 0 0 0 0 0 0 0 0 0 0 0 0 0 0 0 0 0 0 0 0 0 0 0 0 0 0 0 0 0 0 0 0 0 0 0 0 0 0 0 0 0 0 0 0 0 0 0 0 0 0 0 0 0 0 0 0
0 0 0 0 0 0 0 0 0 0 0 0 0.013166351560987 0 0 0 0 0 0 0 0 0 0 0 0 0 0 0 0 0 0 0 0 0 0 0 0 0 0 0 0 0 0 0 0 0 0 0 0 0 0 0 0 0 0 0 0 0 0 0 0 0 0 0 0 0 0 0 0 0 0 0.0938314183172412 0 0 0 0 0 0 0 0 0 0 0 0 0 0 0 0 0 0 0 0 0 0 0 0 0 0 0 0 0 0 0 0 0 0 0 0 0 0.246634598024778 0 0 0.0758005043267049 0 0.102369366037784 0 0 0 0 0 0 0 0 0 0 0 0 0 0 0 0 0 0 0 0 0 0 0 0 0 0 0 0 0 0 0 0 0 0 0 0 0 0 0 0 0 0 0 0 0 0.0101016786243051 0 0 0 0 0 0.0337041615400926 0.0477583516570605 0 0 0 0 0 0 0 0.015582549549172 0 0.0250913997489093 0 0 0 0 0 0 0 0 0 0 0 0 0 0 0 0 0 0 0 0 0 0 0 0 0 0 0 0 0 0.0183840075147484 0 0 0 0 0 0 0 0.017800545199864 0 0 0 0 0 0 0 0 0 0 0 0 0 0 0 0 0 0 0 0 0 0 0 0 0 0 0.00685035558711965 0 0 0 0 0 0 0 0 0 0 0 0 0 0 0 0 0.0177959083558027 0 0 0.013011449297062 0 0 0 0 0 0 0 0.0839318908940101 0 0 0 0 0 0 0 0 0 0 0 0 0 0 0 0.031605743578364 0 0 0.058154256037765 0 0 0 0 0.0289714939170061 0.0594539702312237 0 0 0 0 0 0 0 0 0 0 0 0 0 0 0 0 0 0 0 0 0
0 0 0 0 0 0 0 0 0 0 0 0 0 0 0 0 0 0 0 0 0 0 0 0 0 0 0 0 0 0.00627355046387298 0.0102667478808448 0 0 0 0 0 0 0 0 0 0 0 0 0 0 0 0 0 0 0 0 0 0 0.330620478763114 0 0 0 0 0 0 0 0 0 0 0 0.0186882449549185 0.012907307916868 0 0 0 0 0 0 0 0 0 0 0 0 0 0 0 0 0 0 0 0 0 0 0 0 0 0 0 0 0 0 0 0 0 0 0 0 0 0 0 0 0.0176292602397389 0 0 0 0 0.0155190797118422 0 0 0 0 0 0 0 0 0.222948780388962 0 0.096114284694139 0 0.0378367512618308 0 0 0 0 0 0 0 0 0 0 0 0 0 0 0 0 0 0 0 0 0 0 0 0 0 0 0 0 0 0 0 0 0 0 0 0 0 0 0.0138790713186873 0 0 0 0 0 0 0 0 0 0 0 0 0 0 0 0 0 0 0 0 0 0 0 0 0 0 0 0 0 0 0 0 0 0 0 0 0 0 0 0 0 0 0 0 0.03442752099874 0 0 0 0 0 0 0 0 0 0 0 0 0 0 0 0 0 0 0 0 0 0 0 0 0 0 0 0 0 0 0 0 0 0 0 0 0 0 0 0 0 0 0 0 0 0 0 0 0 0 0.00477028106926778 0.00571630991483116 0 0 0.00518101636060437 0.0179942341079419 0.0145110795309266 0.0224623999089997 0.0175752786209549 0.00667764618391044 0 0 0 0 0 0 0 0 0.0100302882349549 0.0336140447721919 0.016737521896229 0.0276188208056283 0 0 0 0 0 0 0 0 0 0 0 0 0 0 0 0 0 0 0 0 0 0 0 0 0 0 0 0 0 0 0 0 0 0 0
0 0 0 0 0 0 0 0 0 0 0.0171376303287048 0 0 0.00895578203397909 0.00798091224172229 0.00577068115753842 0 0 0 0.00258803912004784 0 0 0 0 0 0 0 0 0 0.0981844465470344 0.15240804942328 0 0 0 0 0 0 0 0 0 0 0 0 0 0 0 0 0 0 0 0 0 0 0 0 0 0 0 0 0 0 0 0 0 0 0 0 0 0 0 0 0 0 0 0 0.0130065277305471 0 0.00548898615164193 0 0 0 0.0104876828155186 0.00540482829239108 0.0100154087552351 0 0 0 0 0 0 0 0 0 0 0 0 0.00848907600665097 0.0113741575983598 0.00769700627264917 0.00681567036894948 0 0 0 0 0 0 0 0 0 0 0 0 0.0169629642719166 0 0 0.021456233305221 0.237173675609236 0 0 0 0 0 0 0 0 0 0 0 0 0 0 0 0 0 0 0.00592821320233318 0 0.00741454340400178 0.00185813117543249 0 0 0 0 0 0 0 0 0 0 0 0 0 0 0 0 0 0 0 0 0 0 0 0 0 0 0 0 0.0539708305376477 0 0 0 0 0 0 0 0 0 0 0 0 0 0 0 0 0 0 0 0 0 0 0 0 0 0 0 0 0 0 0 0 0 0 0 0 0 0 0 0 0 0 0 0 0 0 0 0 0 0 0 0 0 0 0 0 0 0 0 0 0 0 0 0 0 0 0 0 0 0 0 0 0 0 0 0 0 0 0 0 0 0 0 0 0 0 0 0 0 0 0 0.0121649747948019 0.0792387524145256 0 0.0180160218310545 0 0 0.0964687834328668 0.0586022735530937 0 0 0 0 0 0 0.0189397176236192 0 0 0 0 0 0 0 0 0 0 0 0 0 0 0 0 0 0 0 0 0 0 0 0 0 0 0 0 0 0 0 0 0 0 0 0 0 0 0 0 0 0 0
0 0 0 0 0 0 0 0 0 0 0 0 0 0 0 0 0 0 0 0 0 0 0 0 0 0 0 0 0 0 0 0 0 0 0 0 0 0 0 0 0 0 0 0 0 0 0 0 0 0 0 0 0 0.433027148449274 0 0 0 0 0 0 0 0 0 0 0 0 0.0700216819569532 0 0 0 0 0 0 0 0 0 0 0 0 0 0 0 0 0 0 0 0.00975271791175676 0 0 0 0 0 0 0 0 0 0 0 0 0 0 0 0 0 0 0.0717089353572206 0 0 0.0697419267908038 0 0 0 0 0 0 0 0 0 0 0 0 0 0 0 0 0 0 0 0 0 0 0 0 0 0 0 0 0 0 0 0 0 0 0 0 0 0 0 0 0 0 0 0 0 0 0 0 0 0 0 0 0 0 0 0 0 0 0 0 0 0 0 0 0 0 0 0 0 0 0 0 0 0 0 0 0 0 0 0 0 0 0 0 0 0 0 0 0 0 0 0 0 0 0 0 0 0 0 0 0.058457748679241 0 0 0 0 0 0 0 0 0 0 0 0 0 0 0 0 0 0 0 0 0 0 0 0 0 0 0 0 0 0 0 0 0 0 0 0 0 0 0 0 0 0 0 0 0 0 0 0 0 0 0 0.0908202591812249 0 0 0 0 0 0.040618831595457 0.0339800369181428 0 0 0 0 0 0 0 0 0 0.0334128885700311 0.045095832938866 0 0.0433619916510291 0 0 0 0 0 0 0 0 0 0 0 0 0 0 0 0 0 0 0 0 0 0 0 0 0 0 0 0 0 0 0 0 0 0 0
0 0 0 0 0 0 0 0 0 0 0 0 0 0 0 0 0 0 0 0 0 0 0 0 0 0 0.146887962229038 0 0 0 0 0 0 0 0 0 0 0 0 0 0 0 0 0 0 0 0 0 0 0 0 0 0 0.0195362942300274 0 0 0 0 0 0 0 0 0 0 0 0 0.0322003177099734 0 0 0 0 0 0 0 0 0 0 0 0 0 0 0 0 0 0 0 0 0 0 0 0 0 0 0 0 0 0 0 0 0 0 0 0 0 0 0 0 0.0815357704529661 0 0 0 0 0 0 0 0 0 0.0563356714349459 0 0 0 0 0 0 0 0 0 0 0 0 0 0 0 0 0 0 0 0 0 0 0 0 0 0 0 0 0 0 0 0 0 0 0 0 0 0 0 0 0 0 0 0 0 0 0 0 0 0 0 0 0 0 0 0 0 0 0 0 0 0 0 0 0 0 0 0 0 0 0 0 0 0 0 0 0 0 0 0 0 0 0 0 0 0 0 0 0 0 0 0.0514652450529678 0 0 0 0 0 0 0 0 0 0 0 0 0 0 0 0 0 0 0 0 0 0 0 0 0 0 0 0 0 0 0 0 0 0 0 0 0 0 0 0 0 0 0 0 0 0 0 0 0 0 0 0.216061783538842 0 0.0185303583777625 0.0203788068252311 0 0 0 0.144691187070657 0.0195001267101032 0 0 0 0 0 0 0 0 0.0201478581917325 0.0918823973188503 0 0.0808462208569034 0 0 0 0 0 0 0 0 0 0 0 0 0 0 0 0 0 0 0 0 0 0 0 0 0 0 0 0 0 0 0 0 0 0 0
0 0 0 0 0 0 0 0 0 0 0 0 0 0 0 0 0 0.0777821930009189 0 0 0 0 0 0 0 0 0 0 0.0127007067230714 0 0 0 0 0 0 0 0 0 0 0 0 0 0 0 0 0 0 0 0 0 0 0 0 0 0 0 0 0 0 0 0 0 0 0 0 0 0 0.175697841571689 0 0.0166337376165803 0 0.0922709380614068 0 0 0 0 0 0 0 0 0 0 0 0 0 0 0 0 0 0 0 0 0 0 0 0.0142475768976627 0.0204671732998491 0 0 0 0 0 0 0 0.222930064841646 0 0 0 0 0 0 0 0.140251545426524 0 0 0 0 0 0 0 0 0 0 0 0 0 0 0 0 0 0 0 0 0 0 0 0 0 0 0 0 0 0 0 0 0 0 0 0 0 0 0 0 0 0 0 0 0 0 0 0 0 0 0 0 0 0.00556919468016844 0.0153163833190882 0 0 0 0 0 0 0 0 0 0 0 0 0 0 0 0 0 0 0 0 0 0.00556511468406576 0 0 0 0 0 0 0 0 0 0 0 0 0 0 0 0 0 0 0 0 0 0 0 0 0 0.0255796521371165 0 0 0 0 0 0 0 0 0 0 0 0 0 0 0 0 0 0 0 0 0 0 0 0 0 0 0 0 0 0 0 0.00669721801408142 0 0.00867718613904848 0 0.00821634427983983 0 0.00310211331073364 0 0 0 0 0 0.00943328711095571 0 0 0 0 0 0 0 0 0 0 0.0646549899011433 0.0159214681038442 0 0 0 0 0 0 0 0 0 0 0 0 0 0 0.0153335671939638 0 0 0.0243831912433794 0 0 0 0 0.00588351577519667 0.0126849966680263 0 0 0 0 0 0 0 0 0 0 0 0 0 0 0 0 0 0 0 0 0
0 0 0 0 0 0 0 0 0 0 0 0 0 0 0 0 0 0 0.0506006470438786 0 0 0 0 0 0 0 0 0 0 0 0 0 0 0 0 0 0 0 0 0 0 0 0 0 0 0 0 0 0 0 0 0 0 0 0 0 0 0 0 0 0 0 0 0 0 0 0 0.0743829511545015 0 0.121208987257335 0 0 0 0 0 0 0 0 0 0 0 0 0 0 0 0 0 0 0 0 0 0 0 0 0 0 0 0 0 0 0 0 0 0 0 0 0 0 0 0 0 0.0870506860291343 0 0 0 0 0 0 0 0 0 0 0 0 0.66675672851515 0 0 0 0 0 0 0 0 0 0 0 0 0 0 0 0 0 0 0 0 0 0 0 0 0 0 0 0 0 0 0 0 0 0 0 0 0 0 0 0 0 0 0 0 0 0 0 0 0 0 0 0 0 0 0 0 0 0 0 0 0 0 0 0 0 0 0 0 0 0 0 0 0 0 0 0 0 0 0 0 0 0 0 0 0 0 0 0 0 0 0 0 0 0 0 0 0 0 0 0 0 0 0 0 0 0 0 0 0 0 0 0 0 0 0 0 0 0 0 0 0 0 0 0 0 0 0 0 0 0 0 0 0 0 0 0 0 0 0 0 0 0 0 0 0 0 0 0 0 0 0 0 0 0 0 0 0 0 0 0 0 0 0 0 0 0 0 0 0 0 0 0 0 0 0 0 0 0 0 0 0 0 0 0 0 0 0 0 0 0 0 0
0 0 0 0 0 0 0 0 0 0 0 0 0 0 0 0 0.0194910685716395 0 0.184360903448852 0 0 0 0 0 0 0 0 0 0 0 0 0 0 0 0 0 0 0 0 0 0 0 0 0 0 0 0.0253212758545786 0 0 0 0.0219627222641166 0 0 0 0 0 0 0 0 0.0083601691042663 0 0 0 0 0 0 0 0.0559024367671253 0.0467324690590538 0.433101061317445 0 0 0 0 0 0 0 0 0 0 0 0 0 0 0 0 0 0 0 0 0 0 0 0 0 0 0 0 0 0 0 0 0 0 0 0 0 0 0 0 0.0187851680195089 0 0.0171517712231456 0.0770030910485212 0 0 0 0 0 0 0 0 0.0129141429290868 0 0.0338079421825439 0 0 0 0 0 0 0 0 0 0 0 0 0 0 0 0 0 0 0 0 0 0 0 0 0 0 0 0 0 0 0 0 0 0 0 0 0 0 0 0 0 0 0 0 0 0 0 0 0 0 0.00920177786431818 0.00737609829771958 0 0 0 0 0 0 0 0 0 0 0 0 0 0 0 0 0 0 0 0 0 0 0 0 0 0 0 0 0 0 0 0 0 0 0 0 0 0 0 0 0 0 0 0 0 0 0 0 0 0 0 0 0 0 0 0 0 0 0 0 0 0 0 0 0 0 0 0 0 0 0 0 0 0 0 0 0 0 0 0 0 0 0 0 0 0 0 0 0.0119723351921562 0 0 0 0 0 0 0 0 0 0 0 0 0 0 0 0 0 0 0 0 0.00637553776265047 0 0 0.0101800290932715 0 0 0 0 0 0 0 0 0 0 0 0 0 0 0 0 0 0 0 0 0 0 0 0 0 0 0
0 0 0 0 0 0 0 0 0 0 0 0 0 0 0 0 0.0081430941124386 0.0388406302887792 0.0418694325730719 0 0 0 0 0 0 0 0 0 0 0 0 0 0 0 0 0 0 0 0 0 0 0 0 0 0 0 0 0 0 0 0 0 0 0 0 0 0 0 0 0 0 0 0 0 0 0 0.00827239521509018 0.0464065756514454 0 0 0 0 0 0 0 0 0 0 0 0 0 0 0 0 0 0 0 0 0 0 0 0 0 0 0 0.00679728190954509 0 0 0 0 0 0 0 0 0.0500870546360622 0.022592007996316 0.0197890406279654 0 0 0.10252892675315 0 0.0123241967234729 0 0 0 0 0 0 0 0 0 0.0278292462136438 0.0525714858189501 0.0314279890507848 0.0645417896584613 0 0 0 0 0 0 0 0 0 0 0 0 0 0 0 0 0 0 0 0 0 0 0 0 0 0 0 0 0 0 0 0 0 0 0 0 0 0 0 0 0 0.00389164148861891 0.0125526452481032 0 0 0 0 0 0 0 0 0 0 0 0 0 0 0 0 0 0 0 0 0 0 0 0 0 0 0 0 0 0 0 0 0 0 0 0 0 0 0 0.00862874202793141 0 0 0 0 0 0 0 0.0442133290293619 0 0 0 0 0 0 0 0 0 0 0 0 0 0 0 0 0 0 0 0 0 0 0 0 0 0 0 0 0 0 0 0 0 0 0 0 0 0 0 0 0 0 0 0.0122826229941648 0.0334105210038942 0 0 0 0 0 0 0 0 0 0.161942193308755 0.024304885590593 0 0.135338250244208 0 0 0 0 0 0 0 0 0 0 0 0 0.0118905738237086 0 0 0.0175234480114834 0 0 0 0 0 0 0 0 0 0 0 0 0 0 0 0 0 0 0 0 0 0 0 0 0 0 0
0 0 0 0 0 0 0 0 0 0 0 0 0 0 0 0 0 0 0 0 0 0 0 0 0 0 0 0 0 0 0 0 0 0 0 0 0 0 0 0 0 0 0 0 0 0 0 0 0 0 0 0 0 0 0 0 0 0 0 0 0 0 0 0 0 0 0 0 0 0 0 0 0 0 0 0 0 0 0 0 0 0 0 0 0 0 0 0 0 0 0 0 0 0 0 0 0 0 0 0 0 0 0 0 0 0 0 0 0 0 0 0.272680754447615 0 0 0 0 0 0 0 0 0 0.112231857030898 0 0 0 0.169941894201554 0 0 0 0 0 0 0 0 0 0 0 0 0 0 0 0 0 0 0 0 0 0 0 0 0 0 0 0 0 0 0 0.0400224528349364 0 0 0 0 0 0 0 0.046497997180388 0 0 0 0 0 0 0 0 0 0 0.0566725544553198 0 0 0 0 0 0 0 0 0 0 0 0 0 0 0 0 0 0 0 0 0 0 0 0 0 0 0 0 0 0 0 0 0 0 0 0 0 0 0 0 0 0 0 0 0 0 0 0 0 0 0 0 0 0 0 0 0 0 0 0 0 0 0 0 0 0 0 0 0 0 0 0 0 0 0 0 0 0 0 0 0 0 0 0 0 0 0 0 0 0 0 0 0 0 0 0.185161823389446 0 0 0 0.116790666459844 0 0 0 0 0 0 0 0 0 0 0 0 0 0 0 0 0 0 0 0 0 0 0 0 0 0 0 0 0 0 0 0 0 0 0 0 0 0 0 0
0 0 0 0 0 0 0 0 0 0 0 0 0.301775604622569 0 0 0 0 0 0 0 0 0 0 0 0 0 0 0 0 0 0 0.00542644469834632 0 0 0.0488513173653844 0 0 0 0 0 0 0 0 0 0 0 0 0 0 0 0 0 0 0 0 0.118872302106457 0 0 0 0 0 0 0 0 0 0 0 0 0 0 0 0 0 0 0 0 0 0 0 0 0 0 0 0 0 0 0 0 0 0 0 0 0 0 0 0 0 0 0 0 0 0 0 0 0.0384382610970722 0 0 0 0 0 0 0 0 0 0 0 0 0 0.0841496666341062 0 0 0 0 0 0 0 0 0 0 0 0 0 0 0 0 0 0 0 0 0 0 0 0 0 0 0 0 0 0 0 0 0 0 0 0 0 0 0 0 0 0.00379303863556641 0 0 0 0 0 0.00685232221952922 0.0699609972609899 0 0 0 0 0 0 0 0.00995007796356642 0 0.00578540118369907 0 0 0 0 0 0 0 0 0 0 0 0.00829335031382374 0 0 0 0 0 0 0 0 0 0 0 0 0 0 0 0 0 0.01318485925648 0 0 0 0 0 0 0 0.0144846121239375 0 0 0 0 0 0 0 0 0 0 0 0 0 0 0 0 0 0 0 0 0 0 0 0 0 0 0.00260492738228905 0 0 0 0 0.00187444510048313 0 0 0 0 0 0 0 0 0 0 0 0.0359318453542253 0.00260625329811639 0 0.0262784785488483 0 0 0 0 0 0 0 0.141365261614978 0 0 0.0062643897375127 0 0 0 0 0 0 0 0 0 0 0 0 0.0027713363524561 0 0 0.00973799063939066 0 0 0 0 0.0137242089763481 0.0270226075138256 0 0 0 0 0 0 0 0 0 0 0 0 0 0 0 0 0 0 0 0 0
0 0 0 0 0 0 0 0 0 0 0 0 0 0 0 0 0 0 0 0 0 0 0 0 0 0 0 0 0 0 0 0 0 0 0 0 0 0 0 0 0 0 0 0 0 0 0 0 0 0 0 0 0 0 0 0 0 0 0 0 0 0 0 0 0 0 0 0 0 0 0 0 0 0 0 0 0 0 0 0 0 0 0 0 0 0 0 0 0 0 0 0 0 0 0 0 0 0 0 0 0 0 0 0 0 0 0.0597275940382566 0 0 0 0 0 0 0 0 0 0.112359906959755 0 0.106162649450083 0 0 0 0 0 0 0 0 0 0 0 0 0 0 0 0 0 0 0 0 0 0 0 0 0 0 0 0 0 0 0 0 0 0 0 0 0 0 0 0 0 0 0 0 0 0 0 0 0.279989993100392 0 0 0 0 0 0 0 0 0 0 0 0 0 0 0 0 0 0 0 0 0 0 0 0 0 0 0 0 0 0 0 0 0 0 0 0 0 0 0 0 0 0 0 0 0 0 0 0 0 0 0 0 0 0 0 0 0 0 0 0 0 0 0 0 0 0 0 0 0 0 0 0 0 0 0 0 0 0 0 0 0 0 0 0 0 0 0 0 0 0 0 0.0961576473951422 0.0911604305951123 0 0.11344073107833 0 0 0 0 0 0 0 0.0254395168585998 0 0 0.0969231400445833 0 0 0 0 0 0 0 0 0 0 0 0 0 0 0 0 0 0 0 0 0 0 0 0 0 0 0 0 0 0 0 0 0 0 0 0 0 0 0 0 0 0 0.0186383904797454
0 0 0 0 0 0 0 0 0 0 0 0 0 0 0 0 0 0 0 0 0 0 0 0 0 0 0 0 0 0 0 0 0 0 0 0 0 0 0 0 0 0 0 0 0 0 0 0 0 0 0 0 0 0 0 0 0 0 0 0 0 0 0 0 0 0 0 0 0 0 0 0 0 0 0 0 0 0 0 0 0 0 0 0 0 0 0 0 0 0 0 0 0.00515321995682613 0 0 0 0 0 0 0 0 0 0 0 0 0 0.360634506577296 0 0 0 0 0 0 0 0 0.0613748760204888 0 0.0261064348532022 0.0388448109805594 0.0480489575673523 0 0 0 0 0 0 0 0 0 0 0 0 0 0 0 0 0 0 0 0 0 0 0 0 0 0 0 0 0 0 0 0 0 0 0 0 0 0 0 0 0 0 0 0 0 0 0 0.0878334789070512 0 0 0 0 0 0 0 0 0 0 0 0 0 0 0 0 0 0 0 0 0 0.0178692389084994 0 0 0 0 0 0 0 0 0 0 0 0 0 0 0 0 0 0.00625070004902273 0 0 0 0 0 0 0 0 0 0 0 0 0 0 0 0 0 0 0 0 0 0 0 0 0 0 0 0.00202289472268901 0 0 0 0 0 0 0 0 0 0.00427203424988929 0.00402314181967835 0 0 0 0 0 0 0 0 0 0.0170699605862993 0 0 0.0164219958572247 0.0832154501940353 0.00535093366462076 0.0367688929966088 0 0 0.0778530662173254 0.0597736555554299 0 0 0 0 0 0 0.0318310715514022 0 0 0 0 0 0 0 0 0 0 0 0 0 0 0 0 0 0 0 0 0 0 0 0.00473977522615454 0 0.00454090353834386 0 0 0 0 0 0 0 0 0 0 0 0 0 0 0 0 0
0 0 0 0 0 0 0 0 0 0 0 0 0 0 0 0 0 0 0 0 0 0 0 0 0 0 0.135953484242592 0 0 0 0 0 0 0 0 0 0 0 0 0 0 0 0 0 0 0 0 0 0 0 0 0 0 0 0 0 0 0 0 0 0 0 0 0 0 0 0 0 0 0 0 0 0 0 0 0 0 0 0 0 0 0 0 0 0 0 0 0 0 0 0 0 0 0 0 0 0 0 0 0 0 0 0 0 0 0 0 0 0.0299121938587674 0 0 0 0 0 0 0 0.0347407437640416 0 0 0.278030482738151 0.106104871816271 0 0 0 0 0 0 0 0 0 0 0 0 0 0 0 0 0 0 0 0 0 0 0 0 0 0 0 0 0 0 0 0 0 0 0 0 0.0137505203216038 0 0 0 0 0 0 0 0.0179348323989696 0 0.0713518000498465 0 0 0 0 0 0 0 0 0 0 0 0 0 0 0 0 0 0 0 0 0 0 0 0 0 0 0 0 0 0 0 0 0 0 0 0 0 0 0 0 0 0 0 0 0 0 0 0 0 0 0 0 0 0 0 0 0 0 0 0 0 0 0 0 0 0 0 0 0 0 0 0 0 0 0 0 0 0 0 0 0 0 0 0 0 0 0 0 0 0 0 0 0.0193785951935027 0.228217040711447 0 0 0 0.0159186534138263 0.0487067814909803 0 0 0 0 0 0 0 0 0 0 0 0 0 0 0 0 0 0 0 0 0 0 0 0 0 0 0 0 0 0 0 0 0 0 0 0 0 0 0 0 0 0 0 0 0 0 0 0 0 0
0 0 0 0 0 0 0 0 0 0 0 0 0.102503509511806 0 0 0 0 0 0 0 0 0 0 0 0 0 0 0 0 0 0 0 0 0 0 0 0 0 0 0 0 0 0 0 0 0 0 0 0 0 0 0 0 0 0 0 0 0 0 0 0 0 0 0 0 0 0 0 0 0 0 0 0 0 0 0 0 0 0 0 0 0 0 0 0 0 0 0 0 0 0 0 0 0 0 0 0 0 0 0 0 0 0 0 0 0 0 0 0 0 0 0 0 0 0.194481337522836 0.0584304264842995 0.0391400218120279 0 0 0 0 0 0 0 0 0 0 0 0 0 0 0 0 0 0 0 0 0 0 0 0 0 0 0 0 0 0 0 0 0 0 0 0 0 0 0 0 0 0 0 0 0 0 0 0 0 0 0.179997878620513 0 0 0 0 0 0 0 0 0 0 0 0 0 0 0 0 0 0 0 0 0 0.0193003183200119 0 0 0 0 0 0 0 0 0 0 0 0 0 0 0 0 0 0.021151373283958 0 0 0 0 0 0 0 0 0 0 0 0 0 0 0 0 0 0 0 0 0 0 0 0 0 0 0 0.00213109677394546 0 0 0 0 0 0 0 0 0 0 0 0 0 0 0 0 0 0 0 0 0.00650301390185311 0 0 0.0423807692632829 0.0489141247807032 0 0.0804679180385365 0 0 0 0 0 0 0 0.0903438054100674 0 0 0.0966085325786079 0 0 0 0 0 0 0 0 0 0 0 0 0 0 0 0 0 0 0 0.011228047693508 0 0 0 0 0 0 0 0 0 0 0 0 0 0 0 0 0 0 0 0 0 0 0.0064178260040434
0 0 0 0 0 0 0 0 0 0 0 0 0.170210076507013 0 0 0 0 0 0 0 0 0 0 0 0 0 0.123402114086249 0 0 0 0 0.0452660598208408 0 0 0 0 0 0 0 0 0 0 0 0 0 0 0 0 0 0 0 0 0 0 0 0 0 0 0 0 0 0 0 0 0 0 0 0 0 0 0 0 0 0 0 0 0 0 0 0 0 0 0 0 0 0 0 0 0 0 0 0 0 0 0 0 0 0 0 0 0 0 0 0 0 0 0 0 0 0 0 0 0 0 0 0 0.0470128141885139 0.204424596099298 0 0 0.0485417797270809 0 0 0 0 0 0 0 0 0 0 0 0 0 0 0 0 0 0 0 0 0 0 0 0 0 0 0 0 0 0 0 0 0 0 0 0 0.00739412267866619 0 0 0 0 0 0 0 0.00799656494651126 0 0.0652181165328615 0 0 0 0 0 0 0 0 0 0 0 0 0 0 0 0 0 0 0 0 0 0.00429078510740944 0 0 0 0 0 0 0 0 0 0 0 0 0 0 0 0 0 0 0 0 0 0 0 0 0 0 0 0 0 0 0 0 0 0 0 0 0 0 0 0 0 0 0 0 0 0 0 0 0 0 0 0 0 0 0 0 0 0 0 0 0 0 0 0 0 0 0 0 0 0 0.0695378387543572 0.0558723849549999 0.00712378773996249 0 0 0.0424545883857427 0.101254370470494 0 0 0 0 0 0 0 0 0 0 0 0 0 0 0 0 0 0 0 0 0 0 0 0 0 0 0 0 0 0 0 0 0 0 0 0 0 0 0 0 0 0 0 0 0 0 0 0 0 0
0 0 0 0 0 0 0 0 0 0 0 0 0.0261026225217236 0 0 0 0 0 0 0 0 0 0.0377334744819261 0 0 0 0.18211002029841 0 0 0 0 0 0 0 0 0 0 0 0 0 0 0 0 0 0 0 0 0 0.0753342550012638 0 0 0 0 0 0 0 0 0 0 0 0 0 0 0 0 0 0 0 0 0 0 0 0 0 0 0 0 0 0 0 0 0 0 0 0 0 0 0 0 0 0 0 0 0 0 0 0 0 0 0 0 0 0 0 0 0 0 0 0 0 0 0 0 0 0 0 0 0.0435368243557355 0 0.0270892127048708 0 0 0 0 0 0 0 0 0.0159419974783096 0 0 0 0 0 0 0 0 0 0 0 0 0 0 0 0 0 0 0 0 0 0 0 0 0 0 0 0 0 0 0 0 0 0 0 0 0 0 0.0239147401705565 0 0 0 0 0 0.15085902685344 0 0 0 0 0 0 0 0 0 0 0 0 0 0.00639421802170067 0 0 0 0 0 0 0 0 0 0 0 0 0 0 0 0 0 0 0 0 0 0.00785415224881555 0 0 0 0 0 0 0 0 0 0 0 0 0 0 0 0 0 0 0 0 0 0 0 0 0 0 0 0 0 0 0 0 0 0 0 0 0 0 0 0 0 0 0 0 0 0 0 0 0 0 0 0.0445768946293463 0 0.333394924431594 0 0 0 0 0 0.0251576368023067 0 0 0 0 0 0 0 0 0 0 0 0 0 0 0 0 0 0 0 0 0 0 0 0 0 0 0 0 0 0 0 0 0 0 0 0 0 0 0 0 0 0 0 0 0 0 0
0 0 0 0 0 0 0 0 0 0 0 0 0 0 0 0 0 0 0 0 0 0 0 0 0 0 0 0 0 0 0 0 0 0 0 0 0 0 0 0 0 0 0 0 0 0 0 0 0 0 0 0 0 0 0 0 0 0 0 0 0 0 0 0 0 0 0 0 0 0 0 0 0 0 0 0 0 0 0 0 0 0 0 0 0 0 0 0 0 0 0 0 0 0 0 0 0 0 0 0 0 0 0 0 0 0.456845945565238 0 0 0 0 0 0 0.0391721354831759 0.032054962455546 0 0 0 0 0 0 0 0 0 0 0 0.151369069460104 0 0 0 0 0 0 0 0 0 0 0 0 0 0 0 0 0 0 0 0 0 0 0 0 0 0 0 0 0 0 0 0.0133683040923514 0 0 0 0 0 0 0 0 0 0 0 0 0 0 0 0 0 0 0.0124758545501861 0 0 0 0 0 0 0 0 0 0 0 0 0 0 0 0 0 0 0 0 0 0 0 0 0 0 0 0 0 0 0 0 0 0 0 0 0 0 0 0 0 0 0 0 0 0 0 0 0 0 0 0 0 0 0 0 0 0 0 0 0 0 0 0 0 0 0 0 0 0 0 0 0 0 0 0 0 0 0 0 0 0 0 0.0293312104027199 0 0 0 0 0.156653804683918 0.10872871330676 0 0 0 0 0 0 0 0 0 0 0 0 0 0 0 0 0 0 0 0 0 0 0 0 0 0 0 0 0 0 0 0 0 0 0 0 0 0 0 0 0 0 0 0 0 0 0 0 0 0
0 0 0 0 0 0 0 0 0 0 0 0 0 0 0 0 0.171714182771257 0 0 0 0 0 0 0 0 0 0 0 0 0 0 0 0 0 0 0 0 0 0 0 0 0 0 0 0 0 0 0 0 0 0.0155463300259173 0 0 0 0.0167290834786736 0 0 0 0 0.400930951461942 0 0 0 0 0 0 0 0.0303746765997209 0.0526253683154049 0 0 0 0 0 0 0 0.0558499989212693 0 0 0 0 0 0 0 0 0 0 0 0 0 0 0 0 0 0 0 0 0 0 0 0 0 0 0 0 0 0 0 0 0 0 0.00926692981314966 0.0525014006474358 0 0 0 0 0 0 0 0 0 0 0 0.150879207243515 0 0 0 0 0 0 0 0 0 0 0 0 0 0 0 0 0 0 0 0 0 0 0 0 0 0 0 0 0 0 0 0 0 0 0 0 0 0 0 0.00897908854827397 0 0 0 0 0 0 0 0 0 0 0 0 0 0 0 0 0 0 0 0 0 0 0 0 0 0 0 0 0 0 0 0 0 0 0 0 0 0 0 0 0 0 0 0 0 0 0 0 0 0 0 0 0.00789087668549891 0 0 0 0 0 0 0 0 0 0 0 0 0 0 0 0 0 0 0 0 0 0 0 0 0 0 0 0 0 0 0 0 0 0 0 0 0 0 0 0 0 0 0 0 0 0 0 0 0 0 0 0 0 0 0 0 0 0 0 0 0.0159277049831453 0 0.0107842005047959 0 0 0 0 0 0 0 0 0 0 0 0 0 0 0 0 0 0 0 0 0 0 0 0 0 0 0 0 0 0 0 0 0 0 0 0
0 0 0 0 0 0 0 0 0 0 0 0 0 0 0 0 0 0 0 0 0 0 0 0 0 0 0 0 0 0 0 0 0 0 0 0 0 0 0 0 0 0 0 0 0 0 0 0 0 0 0 0 0 0.145774183269779 0 0 0 0 0 0 0 0 0 0 0 0.0308826576611641 0.0361348103246274 0 0.0984515904970691 0 0 0 0 0 0 0 0.0192291673567862 0 0 0 0 0 0 0 0 0 0 0 0 0 0 0 0 0 0 0 0 0 0 0 0 0 0 0 0 0.233075715613787 0 0 0 0 0 0 0.0523524260564974 0 0 0 0 0 0 0 0 0 0 0 0.0282938327911441 0.154977822775873 0 0 0 0 0 0 0 0 0 0 0 0 0 0 0 0 0 0 0 0 0 0 0 0 0 0 0 0 0 0 0 0 0 0 0 0 0 0 0.0426752438731032 0 0 0 0 0 0 0 0 0 0 0 0 0 0 0 0 0 0 0 0 0 0 0 0 0 0 0 0 0 0 0 0 0 0 0 0 0 0 0 0 0 0 0 0 0.0130067974772022 0 0 0 0 0 0 0 0.0182481974892909 0 0 0 0 0 0 0 0 0 0 0 0 0 0 0 0 0 0 0 0 0 0 0 0 0 0 0 0 0 0 0 0 0 0 0 0 0 0 0 0 0 0 0 0 0 0 0 0 0 0 0 0 0 0 0 0 0 0 0 0 0.0257471873166754 0.0133150553877719 0.087835312109229 0 0 0 0 0 0 0 0 0 0 0 0 0 0 0 0 0 0 0 0 0 0 0 0 0 0 0 0 0 0 0 0 0 0 0 0
0 0 0 0 0 0 0 0 0 0 0 0 0 0 0 0 0.366454502994305 0 0.0699406239732795 0 0 0 0 0 0 0 0 0 0 0 0.0103378899753252 0 0 0 0 0 0 0 0 0 0 0 0 0 0 0 0 0 0 0 0 0 0 0 0 0 0 0 0 0.144875658399164 0 0 0 0 0 0 0 0.0299006332674988 0.0161613008658185 0 0 0 0 0 0 0 0 0 0 0 0 0 0 0 0 0 0 0 0.00760180030732035 0 0 0 0 0 0 0 0 0 0 0 0 0 0 0 0 0 0 0 0 0 0.0970332210445103 0.0227996873867422 0.060576128304577 0 0 0 0 0 0 0 0 0 0.141797725232859 0.0159416060367164 0 0.00792096665607238 0 0 0 0 0 0 0 0 0 0 0 0 0 0 0 0 0 0 0 0 0 0 0 0 0 0 0 0 0 0 0 0 0 0 0 0 0 0 0 0 0 0 0 0 0 0 0 0 0 0 0 0 0 0 0 0 0 0 0 0 0 0 0 0 0 0 0 0 0 0 0 0 0 0 0 0 0 0 0 0 0 0 0 0 0 0 0 0 0 0 0 0 0 0 0 0 0 0 0 0 0 0 0 0 0 0 0 0 0 0 0 0 0 0 0 0 0 0 0 0 0 0 0 0 0 0 0 0 0 0 0 0 0 0 0 0 0 0 0 0 0 0 0 0 0 0 0 0 0 0 0 0.00570867418316151 0 0 0 0 0 0 0 0 0 0 0 0 0 0.00294958137264964 0 0 0 0 0 0 0 0 0 0 0 0 0 0 0 0 0 0 0 0 0 0 0 0 0
0 0 0 0 0 0 0 0 0 0 0 0 0 0 0 0 0 0 0 0 0 0 0 0 0 0 0 0 0 0 0 0 0 0 0 0 0 0 0 0 0 0 0 0 0 0 0 0 0 0 0 0 0 0 0 0 0 0 0 0 0 0 0 0 0 0 0 0 0 0 0 0 0 0 0 0 0 0 0 0 0 0 0 0 0 0 0 0 0 0 0 0 0 0 0 0 0 0 0 0 0 0 0 0 0 0.155202667633205 0 0 0 0 0 0 0 0.0971628501782427 0 0 0 0 0 0 0 0.303010591228471 0 0.262147553459601 0.0237801258708183 0 0 0 0 0 0 0 0 0 0 0 0 0 0 0 0 0 0 0 0 0 0 0 0 0 0 0 0 0 0 0 0 0.0423857154382772 0 0 0 0 0 0 0 0.0423198191887457 0 0 0 0 0 0 0 0 0 0 0 0 0 0 0 0 0 0 0 0 0 0 0 0 0 0 0 0 0 0 0 0 0 0 0 0 0 0 0 0 0 0 0 0 0 0 0 0 0 0 0 0 0 0 0 0 0 0 0 0 0 0 0 0 0 0 0 0 0 0 0 0 0 0 0 0 0 0 0 0 0 0 0 0 0 0 0 0 0 0 0 0 0 0 0 0 0 0 0 0 0 0 0 0 0 0 0.0206127838910533 0 0 0 0 0.0533778931115858 0 0 0 0 0 0 0 0 0 0 0 0 0 0 0 0 0 0 0 0 0 0 0 0 0 0 0 0 0 0 0 0 0 0 0 0 0 0 0
0 0 0 0 0 0 0 0 0 0 0 0 0.0618985409368054 0 0 0 0 0 0 0 0 0 0 0 0.0905310510904934 0.277203218405885 0 0 0 0 0 0.100254877929518 0 0 0.0570587769457455 0 0 0 0 0 0 0.0923526765743989 0 0 0 0 0 0 0.0988721142246737 0 0 0 0 0 0 0 0 0 0 0 0 0 0 0 0 0 0 0 0 0 0 0 0 0 0 0 0 0 0 0 0 0 0 0 0 0 0 0 0 0 0 0 0 0 0 0 0 0 0 0 0.0676104297586298 0.0723112684951104 0 0 0 0 0 0 0 0 0 0 0 0 0 0 0 0 0 0 0 0 0 0 0 0 0 0 0 0 0 0 0 0 0 0 0 0 0 0 0 0 0 0 0 0 0 0 0 0 0 0 0 0 0 0 0 0 0 0 0 0 0 0 0 0 0 0 0 0 0 0.0543790518229882 0 0 0 0 0 0 0 0 0 0 0 0 0 0 0.0275279938157518 0 0 0 0 0 0 0 0 0 0 0 0 0 0 0 0 0 0 0 0 0 0 0 0 0 0 0 0 0 0 0 0 0 0 0 0 0 0 0 0 0 0 0 0 0 0 0 0 0 0 0 0 0 0 0 0 0 0 0 0 0 0 0 0 0 0 0 0 0 0 0 0 0 0 0 0 0 0 0 0 0 0 0 0 0 0 0 0 0 0 0 0 0 0 0 0 0 0 0 0 0 0 0 0 0 0 0 0 0 0 0 0 0 0 0 0 0 0 0 0 0 0 0 0 0 0 0 0 0 0
0 0 0 0 0 0 0 0 0 0 0 0 0 0.00903521176332835 0.00760452874821225 0.0710479958306223 0 0 0 0 0 0 0 0 0 0 0 0 0 0.0146478059679341 0.092687557032123 0 0 0 0.0015908921308143 0 0.0227924978690872 0.0428651227257786 0 0 0 0 0 0 0 0 0.00364845954265108 0 0 0 0 0 0 0 0 0 0 0 0 0 0 0 0 0 0 0 0 0 0 0 0 0 0 0.00770477515264413 0 0.0176716522519863 0 0.00204801551536103 0.00675344511521905 0 0 0.0137061590879261 0.00718136962508718 0 0.00557292814723918 0.0228765399893612 0.0102488376514609 0.0553971587173785 0 0 0 0 0 0 0 0 0.010311837752825 0.188067457722051 0.00875253195401797 0 0 0 0 0.00811586891989922 0 0 0 0 0 0 0 0 0 0 0 0 0 0 0 0 0 0 0 0 0 0 0 0 0 0 0.00725070314432263 0 0 0 0.00857420495507239 0.00578280888284236 0.231312378109106 0.0676007276387051 0.017177895352095 0 0 0.00272471760171315 0 0 0 0.00901578308199262 0.00206904128748557 0 0.00442195486711892 0.00256598664790848 0.00597144938931431 0 0 0.00183709745286324 0 0 0 0 0 0 0 0 0 0 0 0 0 0 0 0 0 0 0 0 0 0 0 0 0 0 0 0 0 0 0 0.00165094448232835 0.00171565789412426 0 0 0 0 0 0 0 0 0 0 0 0 0 0 0 0 0 0 0 0 0 0 0 0 0 0 0 0 0 0 0 0 0 0 0 0 0 0 0 0 0 0 0 0 0 0 0 0 0 0 0 0 0 0 0 0 0 0 0 0 0 0 0 0 0 0 0 0 0 0 0 0 0 0 0 0 0 0 0 0 0 0 0 0 0 0 0 0 0 0 0 0 0 0 0 0 0 0 0 0 0 0 0 0 0 0 0 0 0 0 0 0 0 0 0 0 0 0 0 0 0 0 0 0 0 0 0 0 0 0
0 0 0 0 0 0 0 0 0 0 0 0 0.00821760645675276 0.0118785974940235 0 0 0 0 0 0.00458456207112558 0.00514832194485783 0 0.0498891983207527 0 0.0544981744792956 0.0184914551623853 0.0267435235954827 0 0 0 0 0 0 0 0 0 0 0 0 0 0 0 0 0 0.00356094614826566 0 0 0 0 0 0 0 0 0 0.00570100474070514 0 0 0 0 0 0 0 0 0 0 0.0323809914288463 0 0 0 0 0 0.00843226776094515 0 0 0.0137790079224905 0 0 0 0 0 0 0 0 0 0 0 0 0 0 0 0 0 0 0 0 0 0 0 0 0 0 0 0 0 0 0 0 0 0 0 0 0 0 0 0 0 0 0 0 0 0.00933588530273443 0 0 0 0 0 0 0 0 0 0 0 0 0 0.00622969619966468 0 0 0 0 0 0 0 0 0 0 0 0 0 0 0 0 0 0 0 0 0 0 0 0 0 0 0 0.00776880581404001 0 0 0 0.00228150170743645 0.00613666403958798 0.272210883428017 0.0535132362907909 0.0188177621470473 0 0.0778639446296023 0.0758784967839479 0.0108649144921087 0 0 0 0 0.00453173296832259 0 0 0 0 0.0198443253526277 0 0 0 0 0 0.0280742686098253 0 0 0 0 0 0 0 0 0 0 0 0 0 0 0 0 0 0.0215301672388113 0.00928722594749679 0 0 0 0 0 0 0 0.00680051315798628 0 0 0 0 0 0 0 0 0 0 0 0 0 0 0 0 0 0 0 0 0 0 0 0 0 0 0 0 0 0 0 0 0 0 0 0 0 0 0 0 0 0 0 0 0 0.121350694920106 0 0 0 0 0 0.00437362344391688 0 0 0 0 0 0 0 0 0 0 0 0 0 0 0 0 0 0 0 0 0 0 0 0 0 0 0 0 0 0 0 0 0 0 0 0 0 0 0 0 0 0 0 0 0 0 0
0 0 0 0 0 0 0 0 0 0 0 0 0 0 0 0 0 0 0 0 0 0 0 0 0 0 0 0.0323497467990783 0 0 0 0 0 0 0 0 0 0 0 0 0 0 0 0 0 0.33220026427729 0.0705033034633353 0 0 0 0.121293652153481 0 0 0 0 0 0 0 0 0.141462141757798 0.169468887913028 0 0.0574413109685559 0 0 0 0 0 0 0 0 0 0 0 0 0 0.0190421788452907 0 0 0 0 0 0 0 0 0 0 0 0 0 0 0 0 0 0 0 0 0 0 0 0 0 0 0 0 0 0 0 0 0 0 0 0 0 0 0 0 0 0 0 0 0 0 0 0 0 0 0 0 0 0 0 0 0 0 0 0 0 0 0 0 0 0 0 0 0 0 0 0 0 0 0 0 0 0 0 0 0 0 0 0 0 0 0 0 0 0 0 0 0 0 0 0 0 0.0180094858595786 0 0 0 0 0 0 0 0 0 0 0 0 0 0 0 0 0 0 0 0 0 0 0 0 0 0 0 0 0 0 0 0 0 0.0382290279625652 0 0 0 0 0 0 0 0 0 0 0 0 0 0 0 0 0 0 0 0 0 0 0 0 0 0 0 0 0 0 0 0 0 0 0 0 0 0 0 0 0 0 0 0 0 0 0 0 0 0 0 0 0 0 0 0 0 0 0 0 0 0 0 0 0 0 0 0 0 0 0 0 0 0 0 0 0 0 0 0 0 0 0 0 0 0 0 0 0 0 0 0 0 0 0 0 0 0 0 0 0 0 0 0 0 0 0 0
0.0137765770784995 0 0 0.148118335174444 0 0.00930875164336371 0.0134025350641262 0 0.0128828888585163 0.00482740306833253 0 0 0 0 0 0 0 0 0 0 0 0 0 0 0 0 0 0 0 0.00550892664863777 0.0569300967066401 0 0 0 0 0 0.0239583130652651 0.203258862436592 0 0 0 0 0 0 0 0 0 0 0 0 0.0300845243549289 0 0 0 0.0542652049577808 0 0 0.0393482005519395 0 0 0 0 0 0 0 0 0 0 0 0 0 0 0 0 0 0 0.00330580606488925 0 0 0 0 0 0 0 0 0 0.00463158728189876 0 0 0 0 0 0 0.0254576169341886 0 0.0049135478122944 0 0 0 0 0 0 0 0 0 0 0 0 0 0 0 0 0 0 0 0 0 0 0 0 0 0 0 0 0 0 0 0.00536375119094414 0 0 0 0 0 0.168374520361195 0 0 0 0 0 0.0787339897311016 0 0 0 0 0 0 0 0.0148177670267233 0 0 0 0 0 0 0.078730793987699 0 0 0 0 0 0 0 0 0 0 0 0 0 0 0 0 0 0 0 0 0 0 0 0 0 0 0 0 0 0 0 0 0 0 0 0 0 0 0 0 0 0 0 0 0 0 0 0 0 0 0 0 0 0 0 0 0 0 0 0 0 0 0 0 0 0 0 0 0 0 0 0 0 0 0 0 0 0 0 0 0 0 0 0 0 0 0 0 0 0 0 0 0 0 0 0 0 0 0 0 0 0 0 0 0 0 0 0 0 0 0 0 0 0 0 0 0 0 0 0 0 0 0 0 0 0 0 0 0 0 0 0 0 0 0 0 0 0 0 0 0 0 0 0 0 0 0 0 0 0 0 0 0 0 0 0 0 0 0 0 0 0
0 0 0 0 0.047313433896809 0 0 0.0193874817729939 0 0 0 0 0 0 0 0 0 0 0 0 0 0 0 0 0 0 0 0 0.0255540498516229 0 0 0 0 0 0 0 0 0 0 0 0 0 0 0 0 0 0.238309617894596 0 0 0 0 0 0 0 0 0 0 0 0.0289899929552019 0 0 0.00521520292180915 0 0 0 0 0 0 0 0 0.00326276823871405 0 0.00328891745320986 0.07023628613189 0 0 0 0.0129979661341486 0.00493133249212851 0 0 0 0 0 0 0.00503806680942396 0 0.00722289152228122 0 0 0 0 0 0 0 0 0 0 0 0 0 0 0 0 0 0 0 0 0 0 0 0 0 0 0 0 0 0 0 0 0 0 0 0 0 0 0 0 0 0 0 0 0.402273804872514 0.125978187052656 0 0 0 0 0 0 0 0 0 0 0 0 0 0 0 0 0 0 0 0 0 0 0 0 0 0 0 0 0 0 0 0 0 0 0 0 0 0 0 0 0 0 0 0 0 0 0 0 0 0 0 0 0 0 0 0 0 0 0 0 0 0 0 0 0 0 0 0 0 0 0 0 0 0 0 0 0 0 0 0 0 0 0 0 0 0 0 0 0 0 0 0 0 0 0 0 0 0 0 0 0 0 0 0 0 0 0 0 0 0 0 0 0 0 0 0 0 0 0 0 0 0 0 0 0 0 0 0 0 0 0 0 0 0 0 0 0 0 0 0 0 0 0 0 0 0 0 0 0 0 0 0 0 0 0 0 0 0 0 0 0 0 0 0 0 0 0 0 0 0 0 0 0 0 0 0 0 0 0 0 0 0 0
0 0 0 0 0.0504056677815572 0 0 0 0 0 0 0 0 0 0 0 0 0 0 0 0 0 0 0 0 0 0 0 0.0195070257483073 0 0 0 0 0 0 0 0.0160833822024064 0 0 0 0 0 0 0 0 0 0.209863587080256 0 0 0 0 0 0 0 0 0 0 0 0.017574010306665 0 0 0.00408417146704096 0 0 0 0 0 0 0 0 0.0194117983270729 0 0 0.158078727845683 0 0 0 0.016314991516424 0.00381924986254506 0 0 0 0 0 0 0.00566250131503847 0 0.00822478386063541 0 0 0 0 0 0 0 0 0 0 0 0 0 0 0 0 0 0 0 0 0 0 0 0 0 0 0 0 0 0 0 0 0 0 0 0 0 0 0 0 0 0 0 0.31427861088087 0 0.155122385223784 0 0 0 0 0.00156910658171439 0 0 0 0 0 0 0 0 0 0 0 0 0 0 0 0 0 0 0 0 0 0 0 0 0 0 0 0 0 0 0 0 0 0 0 0 0 0 0 0 0 0 0 0 0 0 0 0 0 0 0 0 0 0 0 0 0 0 0 0 0 0 0 0 0 0 0 0 0 0 0 0 0 0 0 0 0 0 0 0 0 0 0 0 0 0 0 0 0 0 0 0 0 0 0 0 0 0 0 0 0 0 0 0 0 0 0 0 0 0 0 0 0 0 0 0 0 0 0 0 0 0 0 0 0 0 0 0 0 0 0 0 0 0 0 0 0 0 0 0 0 0 0 0 0 0 0 0 0 0 0 0 0 0 0 0 0 0 0 0 0 0 0 0 0 0 0 0 0 0 0 0 0 0 0 0 0 0
0 0 0 0.00601803060550309 0.0313855392041768 0.0102246613492478 0.0153531565081526 0.086666171421788 0.0446784856498829 0.0655127544830772 0 0 0 0 0.00166900757199908 0 0 0 0 0 0 0 0 0 0 0 0 0 0.00763285099435516 0.00646435263217263 0.0174562281675991 0 0 0 0 0 0.0203163144693716 0.083269054191785 0 0 0 0 0 0 0 0 0.0368895702808444 0 0 0 0.00651146832083136 0 0 0 0.0149543221070863 0 0 0.00903401660007568 0 0 0 0 0 0 0 0 0 0 0 0 0.00328104291265781 0 0 0.0146737405570837 0 0 0 0.00255482226763857 0 0 0 0 0 0 0 0.00476450294013523 0.00133413650393661 0 0 0 0 0 0.00685628698985394 0 0 0 0 0 0 0 0 0 0 0 0 0 0 0 0 0 0 0 0 0 0 0 0 0 0 0 0 0 0 0 0 0 0 0 0 0 0.189640782200883 0.064770195400266 0.102084840714697 0 0 0 0 0 0 0.0485136818853839 0 0 0 0 0 0 0 0.00278674224913656 0 0 0 0 0 0 0.0378871155041044 0 0 0 0 0 0 0 0 0 0 0 0 0.00254379548895542 0 0 0 0 0 0 0 0 0 0 0 0 0 0 0 0 0 0 0 0 0 0 0 0 0 0 0 0 0 0 0 0 0 0 0 0 0 0 0 0 0 0 0 0 0 0 0 0.0215323421906177 0 0 0 0 0 0 0 0 0 0 0 0 0 0 0 0 0 0 0 0 0 0 0 0 0 0 0 0 0 0 0 0 0 0 0 0 0 0 0 0 0 0 0 0 0 0 0 0 0 0 0 0 0 0 0.0300120453362563 0.00272794230044546 0 0 0 0 0 0 0 0 0 0 0 0 0 0 0 0 0 0 0 0 0 0 0 0 0 0 0 0 0 0 0 0 0 0 0 0 0 0 0 0 0 0 0 0 0
0 0 0 0 0.00762061585260839 0 0 0 0 0 0 0.0071279872589242 0 0.0585867134281117 0.0582636987406796 0.105428714655711 0 0 0 0 0.328572583936385 0 0 0 0 0 0 0 0 0 0.0358833038619482 0 0 0.00157055806659082 0 0 0 0 0 0 0 0 0 0 0.0229837765842559 0.014917065188489 0 0.00422469063030306 0 0 0 0 0 0 0.00188403187894859 0 0 0 0 0 0.0112663525743711 0 0.0214159325716991 0.0057839110407328 0 0 0 0.00503593693116501 0.00747059591059886 0 0.0748643145896711 0 0 0 0 0.00551519796265692 0 0.0426537768956918 0.0472557552868487 0 0 0 0 0 0 0 0 0 0 0 0 0 0 0 0 0 0 0 0 0 0 0 0 0 0 0 0 0 0 0 0 0 0 0 0 0 0 0 0 0 0 0 0 0 0 0 0 0.00811332519527858 0.00550374210020102 0 0 0 0 0 0 0.0226178220031204 0 0.0172532543167469 0.071749079885424 0 0 0 0 0 0 0 0 0 0 0 0 0 0 0 0 0 0 0 0 0 0 0 0 0 0 0 0 0 0 0 0 0 0 0 0 0 0 0 0 0 0 0 0 0 0 0 0 0 0 0 0 0 0 0 0 0 0 0 0 0 0 0 0 0 0 0 0 0 0 0 0 0 0 0 0 0 0 0 0 0 0 0 0 0 0 0 0.0041988026955411 0 0 0 0 0 0 0 0 0 0 0 0 0 0 0 0 0 0 0 0 0 0 0 0 0 0 0 0 0 0 0 0 0 0 0 0 0 0 0 0 0 0 0 0 0 0 0 0 0 0 0 0 0 0 0 0 0 0 0 0 0 0 0 0.00223845995729724 0 0 0 0 0 0 0 0 0 0 0 0 0 0 0 0 0 0 0 0 0 0 0 0 0 0
0 0 0 0 0 0 0 0 0 0 0 0 0 0 0 0.0181722705788481 0 0 0 0 0 0 0 0 0 0 0 0 0 0 0 0 0 0 0 0 0 0 0 0 0 0 0 0 0 0 0 0 0 0 0 0 0 0 0 0 0 0 0 0 0 0 0 0 0 0 0 0 0 0 0.0852547713672982 0 0 0 0 0.0251069569348516 0 0 0 0 0 0 0 0 0 0 0 0 0 0 0 0 0 0 0 0 0 0.0682062530314469 0.0973347032939592 0 0 0 0 0 0 0 0.0219234924061936 0 0 0 0 0 0 0 0 0 0 0 0 0 0 0 0 0 0 0 0 0.0471098852569323 0 0 0 0 0 0 0.194723768514092 0 0 0.32501320604522 0.117154692571157 0 0 0 0 0 0 0 0 0 0 0 0 0 0 0 0 0 0 0 0 0 0 0 0 0 0 0 0 0 0 0 0 0 0 0 0 0 0 0 0 0 0 0 0 0 0 0 0 0 0 0 0 0 0 0 0 0 0 0 0 0 0 0 0 0 0 0 0 0 0 0 0 0 0 0 0 0 0 0 0 0 0 0 0 0 0 0 0 0 0 0 0 0 0 0 0 0 0 0 0 0 0 0 0 0 0 0 0 0 0 0 0 0 0 0 0 0 0 0 0 0 0 0 0 0 0 0 0 0 0 0 0 0 0 0 0 0 0 0 0 0 0 0 0 0 0 0 0 0 0 0 0 0 0 0 0 0 0 0 0 0 0 0 0 0 0 0 0 0 0 0 0 0 0 0 0 0 0
0 0 0 0 0 0 0 0 0 0 0 0 0 0 0 0.00204761819872415 0 0 0 0 0 0 0 0 0 0 0 0 0 0 0.00813403887318696 0 0 0 0 0 0.0169201796974032 0.0438481780109436 0 0 0 0 0 0 0 0 0.0026984163792451 0 0 0 0 0 0 0 0 0 0 0 0 0 0 0 0 0 0 0 0 0 0 0 0 0 0 0.00705118295214527 0 0 0 0 0.00177134457124979 0 0 0 0.0212307703052188 0 0 0.0543621074077171 0.0082974822868903 0.0624448841453762 0 0 0 0 0 0 0 0 0.0501472421591255 0.279069833447963 0.093961052572241 0.00930424923181845 0 0 0 0 0 0 0 0 0 0 0 0 0 0 0 0 0 0 0 0 0 0 0 0 0 0 0 0.297199838413793 0 0 0 0 0 0 0 0 0 0.0287672340215469 0 0 0 0 0 0 0 0.00439075685951935 0.00210494207888386 0 0.00389136743434858 0 0.00235728095265964 0 0 0 0 0 0 0 0 0 0 0 0 0 0 0 0 0 0 0 0 0 0 0 0 0 0 0 0 0 0 0 0 0 0 0 0 0 0 0 0 0 0 0 0 0 0 0 0 0 0 0 0 0 0 0 0 0 0 0 0 0 0 0 0 0 0 0 0 0 0 0 0 0 0 0 0 0 0 0 0 0 0 0 0 0 0 0 0 0 0 0 0 0 0 0 0 0 0 0 0 0 0 0 0 0 0 0 0 0 0 0 0 0 0 0 0 0 0 0 0 0 0 0 0 0 0 0 0 0 0 0 0 0 0 0 0 0 0 0 0 0 0 0 0 0 0 0 0 0 0 0 0 0 0 0 0 0 0 0 0 0 0 0 0 0 0
0 0 0 0 0.0171958923701238 0 0 0 0 0 0 0 0 0 0.00690989125896086 0.238294468222307 0 0 0.00412545861491364 0 0.00548578475298359 0 0 0 0 0 0 0 0 0 0.0199186915284562 0 0 0.00518782771132928 0 0 0 0 0 0 0 0 0 0 0 0 0 0 0 0 0 0 0 0 0.00585500075061603 0 0 0 0 0 0 0 0 0 0 0 0 0 0 0 0.018771695182896 0.00385579792276187 0 0 0 0.0124088910045101 0 0 0.00180087244298078 0 0 0 0.00675815467428565 0 0 0 0 0 0 0 0 0 0 0 0 0 0 0.0980903421348551 0.0140133821501673 0.0147155091626018 0 0 0 0 0 0 0.008159943848532 0 0 0 0 0 0 0 0 0 0 0 0 0 0 0 0 0 0 0 0 0.163885832624656 0 0 0 0 0 0 0.0442034373439365 0.096720346126769 0.0542798266814595 0 0.113397614964202 0.00256306806202531 0 0 0 0 0 0.0208457246692318 0 0.00319390945379869 0.0028490235879495 0 0.00776388859973508 0 0 0 0 0 0 0 0 0 0 0 0 0 0 0 0 0 0 0 0 0 0 0 0 0 0 0 0 0 0 0 0 0 0 0 0 0 0 0 0 0 0 0 0 0 0 0 0 0 0 0 0 0 0 0 0 0 0 0 0 0 0 0 0 0 0 0 0 0 0 0 0 0 0 0 0 0 0 0 0 0 0 0 0 0 0 0 0 0 0 0 0 0 0 0 0 0 0 0 0 0 0 0 0 0 0 0 0 0 0 0 0 0 0 0 0 0 0 0 0 0 0 0 0 0 0 0 0 0 0 0 0 0 0 0 0 0 0 0 0 0 0 0 0 0 0 0 0 0 0 0 0 0 0 0 0 0.00874972415295561 0 0 0 0 0 0 0 0 0
0 0 0 0 0.0210264418381461 0 0 0 0 0 0 0.0166477597663655 0 0.0352901211954323 0.0397598414394812 0.303872116107791 0.00279228406033579 0 0 0.00234227023360159 0.00517541863168026 0 0 0 0 0 0 0 0.00173208310606443 0 0.0343300187582429 0 0 0.00160092801499258 0 0 0 0 0 0 0 0 0 0 0 0 0 0 0 0 0 0 0 0 0.00383269424605648 0 0 0 0 0 0 0 0 0 0 0 0 0 0 0 0.106326663926024 0.00214787616353651 0 0.00295556420697416 0 0 0 0 0.00139180514930955 0 0 0 0 0 0 0 0 0 0 0 0 0 0 0 0 0 0 0 0 0 0 0 0 0 0 0 0.00215577752202299 0 0 0 0 0 0 0 0 0 0 0 0 0 0 0 0 0 0 0 0 0.0439020504982888 0 0 0 0 0.00316745323985539 0 0.193787680822299 0.0367537226722726 0 0.119544260917453 0 0 0 0 0 0 0 0.00387164987446922 0 0 0 0 0.00210849033479112 0 0 0 0.00181933182621313 0 0 0 0 0 0 0 0 0 0 0 0 0 0 0 0 0 0 0 0 0 0 0 0 0 0 0 0 0 0 0.00412238173513031 0 0 0 0 0 0 0 0 0 0 0 0 0 0 0 0 0 0 0 0 0 0 0 0 0 0 0.00308953723537923 0 0 0 0 0 0 0 0 0 0 0 0 0 0 0 0 0 0 0 0 0 0 0 0 0 0 0 0 0 0 0 0 0 0 0 0 0 0 0 0 0 0 0 0 0 0 0 0 0 0 0 0 0 0 0 0 0 0 0 0 0 0 0 0 0 0 0 0 0 0 0 0 0 0 0 0 0 0 0 0 0 0 0 0 0 0 0 0 0 0 0 0 0 0 0.00445377647779056 0 0 0 0 0 0 0 0 0
0 0 0 0.0134061690602152 0 0 0 0 0.00193836278506713 0 0 0 0 0 0 0.00109987616821113 0 0 0 0 0 0 0 0 0 0 0 0 0 0.015913053219665 0.00693407016439181 0 0.00466080122109359 0.0561259918367451 0 0 0.00163758010119131 0.0186793212185228 0 0 0 0 0 0 0 0 0 0 0 0 0.00114301428735978 0 0 0 0.0301770044121232 0 0 0.0245165577484546 0.00429131243636444 0 0 0 0 0 0 0 0 0 0 0 0 0 0 0 0 0 0 0 0 0 0 0 0.000592419256332823 0 0 0.00550590943562955 0.00682607264378037 0 0.00233000829133962 0.00139360438809529 0 0 0 0.0054165635048043 0 0.00190734189014142 0 0 0 0 0.011535197752912 0.0164207246968155 0.00151868188632579 0.00327968231090359 0 0 0 0 0 0 0 0 0 0 0 0 0 0 0 0 0 0 0 0 0 0 0 0 0 0 0.0484757408924478 0 0 0.026519850161518 0 0 0 0.000481527165622895 0 0 0.00232562820854032 0.00241822066186639 0.0450679612716621 0.0133875796809835 0.0433052347034603 0.00782891023293164 0.0573172658434995 0.00433995723698597 0.0131117322113186 0.0137675032763377 0.0748704656855435 0.0431374428296617 0.0133913739330004 0.0358656520417716 0.116512172178959 0.0254080793968977 0 0 0 0 0 0 0 0 0 0 0 0 0 0 0 0 0 0 0 0 0 0 0 0 0 0 0 0 0 0 0 0 0 0 0 0 0 0 0 0 0 0 0 0 0 0 0 0 0 0 0 0 0 0 0 0 0 0 0 0 0 0 0 0 0 0 0 0 0 0 0 0 0 0 0 0 0 0 0 0 0 0 0 0 0 0 0 0 0 0 0 0 0 0 0 0 0 0 0 0 0.0542533978681561 0 0 0 0 0 0 0 0 0 0 0 0 0 0 0 0 0 0 0 0 0 0 0 0 0 0 0 0 0 0 0 0 0 0 0 0 0 0 0 0.00142665723301208 0 0.0405645898370625 0.009534960061049 0 0 0.00299954376942219 0.0425286365330028 0 0 0 0.000863345484029763 0 0 0 0 0.0182554046509352 0 0 0 0.00479184623383657
0 0 0 0 0 0 0 0 0 0 0 0 0 0 0 0 0 0 0 0 0 0 0 0 0 0 0 0 0 0 0 0 0 0.0115802118875165 0 0 0 0.0393916930201464 0 0 0 0 0 0 0 0 0.0192339793237385 0 0 0 0 0 0 0 0.016897738906712 0 0 0 0.305432355280317 0 0 0 0 0 0 0 0 0 0 0 0 0 0 0 0 0 0 0 0 0 0 0 0 0 0 0.0165335566033828 0 0.016270631270139 0 0 0 0 0 0 0 0 0 0 0 0 0 0 0 0 0 0 0 0 0 0 0 0 0 0 0 0 0 0 0 0 0 0 0 0 0 0 0 0 0 0 0 0 0 0 0 0 0 0 0 0.0162113237198693 0 0 0 0.0152632355994577 0 0 0.0630176167842301 0 0 0 0 0 0 0 0.370631701941037 0.109535955663453 0 0 0 0 0 0 0 0 0 0 0 0 0 0 0 0 0 0 0 0 0 0 0 0 0 0 0 0 0 0 0 0 0 0 0 0 0 0 0 0 0 0 0 0 0 0 0 0 0 0 0 0 0 0 0 0 0 0 0 0 0 0 0 0 0 0 0 0 0 0 0 0 0 0 0 0 0 0 0 0 0 0 0 0 0 0 0 0 0 0 0 0 0 0 0 0 0 0 0 0 0 0 0 0 0 0 0 0 0 0 0 0 0 0 0 0 0 0 0 0 0 0 0 0 0 0 0 0 0 0 0 0 0 0 0 0 0 0 0 0 0 0 0 0 0 0 0 0 0 0 0 0 0 0 0 0 0 0 0 0 0
0 0 0 0 0 0 0 0 0 0 0 0 0 0 0 0 0 0 0 0 0 0 0 0 0 0 0 0 0 0 0 0 0 0 0 0 0 0 0 0 0 0 0 0 0 0 0 0 0 0 0 0 0 0 0 0 0 0 0.00607396172498524 0 0 0 0 0 0 0 0 0 0 0 0 0 0 0 0 0 0 0 0 0 0 0 0 0 0 0.033626656084897 0.0138329319280755 0 0.0131247075069121 0.0366597355085841 0.00638658909351265 0 0.0138991692441781 0 0.00719631846807762 0 0 0 0.00237477257215648 0 0 0.00415979356037097 0.0881751006717008 0.122570899322357 0 0 0 0 0 0 0 0 0 0 0 0 0 0 0 0 0 0 0 0 0 0 0 0.00170530361104894 0 0 0 0 0 0 0 0 0 0 0 0.00332296254813466 0 0 0.0620313056382826 0.078641185283435 0.00739520131309685 0.083139380542513 0.0399811700756786 0.00399661869389523 0.0662125478412619 0.217775578252547 0.0304033515988879 0.0206581856130295 0.0273059206429273 0.00590488453815842 0 0 0 0 0 0 0 0 0 0 0 0 0 0 0 0 0 0 0 0 0 0 0 0 0 0 0 0 0 0 0 0 0 0 0 0 0 0 0 0 0 0 0 0 0 0 0 0 0 0 0 0 0 0 0 0 0 0 0 0 0 0 0 0 0 0 0 0 0 0 0 0 0 0 0 0 0 0 0 0 0 0 0 0 0 0 0 0 0 0 0 0 0 0 0 0 0 0 0 0 0 0 0 0 0 0 0 0 0 0 0 0 0 0 0 0 0 0 0 0 0 0 0 0 0 0 0 0 0 0 0 0 0 0 0 0 0 0 0 0 0 0 0 0 0.00344576812129476 0 0 0 0 0 0 0 0 0 0 0 0 0 0 0 0 0 0
0 0 0 0 0 0 0 0 0 0 0 0 0 0 0 0 0 0 0 0 0 0 0 0 0 0 0 0 0 0 0 0 0 0 0 0 0 0 0 0 0 0 0 0 0 0 0 0 0 0 0 0 0 0 0.00262436678279513 0 0 0.00321690356219657 0.101976213789296 0 0 0 0 0 0 0 0 0 0 0 0 0 0 0 0 0 0 0 0 0 0 0 0 0 0 0.0156543415891267 0.00550773127019862 0 0.0050893937867243 0.0169034921401893 0 0 0.00348308550819361 0 0 0 0 0 0.00200216238842294 0 0 0 0.0187109620254522 0.0316081009706862 0 0 0 0 0 0 0 0 0 0 0 0 0 0 0 0 0 0 0 0 0 0 0 0 0 0 0 0 0 0 0 0 0 0 0 0.0501833079461475 0 0.0502658205341154 0 0.290936815412123 0 0.00788381995111161 0.216142810221338 0 0.126089544709676 0.0113566438211534 0.0053704045189186 0.00189477382742709 0.00186969136079964 0.00207009242223372 0.0215743547157082 0.00758516674596644 0 0 0 0 0 0 0 0 0 0 0 0 0 0 0 0 0 0 0 0 0 0 0 0 0 0 0 0 0 0 0 0 0 0 0 0 0 0 0 0 0 0 0 0 0 0 0 0 0 0 0 0 0 0 0 0 0 0 0 0 0 0 0 0 0 0 0 0 0 0 0 0 0 0 0 0 0 0 0 0 0 0 0 0 0 0 0 0 0 0 0 0 0 0 0 0 0 0 0 0 0 0 0 0 0 0 0 0 0 0 0 0 0 0 0 0 0 0 0 0 0 0 0 0 0 0 0 0 0 0 0 0 0 0 0 0 0 0 0 0 0 0 0 0 0 0 0 0 0 0 0 0 0 0 0 0 0 0 0 0 0
0 0 0 0 0 0 0 0 0 0 0 0 0 0 0 0 0 0 0 0 0 0 0 0 0 0 0 0 0 0 0 0 0 0.00145469796164085 0 0 0 0.00277570200093518 0 0 0 0 0 0 0 0 0.00134698749260638 0 0 0 0.00353971368353169 0 0 0 0.00183301744558213 0 0 0 0.106646965740093 0 0 0 0 0 0 0 0 0 0 0 0 0 0 0 0 0 0 0 0 0 0 0 0 0 0 0.0693667655917595 0.022441665444858 0.0051086421681464 0.0386823460497145 0.153134764996973 0.0153028874240626 0 0.0459250470714134 0 0.00208065086705419 0.00130944603517587 0 0 0.00197377830191675 0 0 0.00428551750964562 0.0955536169367177 0.0800072193694653 0 0 0 0 0 0 0 0 0 0 0 0 0 0 0 0 0 0 0 0 0 0 0 0 0 0 0 0 0 0 0 0 0 0 0 0.00976374326521897 0.00159691830394627 0.0417383055612315 0.19055554474747 0 0 0.0108758613721295 0.0172251634334072 0.00235754045995536 0.0293268259347523 0.0191419001134566 0.00335766736722462 0.00286669577438713 0.00881928146039877 0.001198494560745 0.00617640294662539 0.0022302226077594 0 0 0 0 0 0 0 0 0 0 0 0 0 0 0 0 0 0 0 0 0 0 0 0 0 0 0 0 0 0 0 0 0 0 0 0 0 0 0 0 0 0 0 0 0 0 0 0 0 0 0 0 0 0 0 0 0 0 0 0 0 0 0 0 0 0 0 0 0 0 0 0 0 0 0 0 0 0 0 0 0 0 0 0 0 0 0 0 0 0 0 0 0 0 0 0 0 0 0 0 0 0 0 0 0 0 0 0 0 0 0 0 0 0 0 0 0 0 0 0 0 0 0 0 0 0 0 0 0 0 0 0 0 0 0 0 0 0 0 0 0 0 0 0 0 0 0 0 0 0 0 0 0 0 0 0 0 0 0 0 0
0 0 0 0 0 0 0 0 0 0 0 0 0 0 0 0 0 0 0 0 0 0 0 0 0 0 0 0 0 0 0 0 0 0 0 0 0 0 0 0 0 0 0 0 0 0 0 0 0 0 0 0 0 0 0 0 0 0 0 0 0 0 0 0 0 0 0 0 0 0 0 0 0 0 0 0 0 0 0 0 0 0 0 0 0 0.00650728334197556 0.0207502760351258 0 0.0177540996460005 0 0 0 0 0 0 0.00565133064060396 0 0 0 0 0 0 0.0124150783144282 0.0231647596890971 0 0 0 0 0 0 0 0 0 0 0 0 0 0 0 0 0 0 0 0 0 0 0 0 0 0 0 0 0 0 0 0 0 0 0 0.163503794090509 0 0.0203192615265956 0 0 0 0.0596526515897048 0 0 0 0.0592172820313102 0.349521102460847 0 0 0.0339825068850383 0 0 0 0 0 0 0 0 0 0 0 0 0 0 0 0 0 0 0 0 0 0 0 0 0 0 0 0 0 0 0 0 0 0 0 0 0 0 0 0 0 0 0 0 0 0 0 0 0 0 0 0 0 0 0 0 0 0 0 0 0 0 0 0 0 0 0 0 0 0 0 0 0 0 0 0 0 0 0 0 0 0 0 0 0 0 0 0 0 0 0 0 0 0 0 0 0 0 0 0 0 0 0.0385415886835535 0 0 0 0 0 0 0 0 0 0 0 0 0 0 0 0 0 0 0 0 0 0 0 0 0 0 0 0 0 0 0 0 0 0 0 0 0 0 0 0 0 0.067900424977875 0.0172582193648329 0 0 0 0.0285686764871672 0 0 0 0 0 0 0.00537250140085818 0 0.0235838193949642 0.0463353434395135 0 0 0
0 0 0 0 0 0 0 0 0 0 0 0 0 0 0 0.00746240207139387 0 0 0 0 0 0 0 0 0 0 0 0 0 0 0 0 0 0 0 0 0 0.00771687075122115 0.00146842676026334 0 0 0 0 0 0.0053340514867827 0 0 0 0 0 0 0 0 0 0 0 0 0 0.005426458178207 0 0 0 0 0 0 0 0 0 0 0 0 0 0 0 0 0 0 0 0 0 0 0 0.00297088983970464 0 0 0.0193054719006936 0.0162303843219988 0.00380250842060037 0.0105349241791283 0.0340163317925352 0.00630115492304294 0 0.00356322530302343 0 0.00823060003525779 0 0 0.00274417613857182 0.00596233502532723 0 0 0.0123328938708382 0.0236510448130917 0.0284086963348973 0 0 0 0 0 0 0 0 0 0 0 0 0 0 0 0 0 0 0 0 0 0 0 0.00854676219239461 0 0 0 0 0 0 0 0 0.00323957365987952 0.00815126705832907 0.00143608249877593 0.0162947906089909 0 0.125928704631531 0.0147364472910256 0.0310382231641186 0.0328843896469497 0 0.0196131826175088 0 0.126303809132189 0.14070712729976 0.183165382789613 0.0450004800043111 0.00476441793995717 0.00604780306692391 0.0101526639404111 0 0 0 0 0 0 0 0 0 0 0 0 0 0 0 0 0 0 0 0 0 0 0 0 0 0 0 0 0 0 0 0 0 0 0 0 0 0 0 0 0 0 0 0 0 0 0 0 0 0 0 0 0 0 0 0 0 0 0 0 0 0 0 0 0 0 0 0 0 0 0 0 0 0 0 0 0 0 0 0 0 0 0 0 0 0 0 0 0 0 0 0 0 0 0 0 0 0 0 0 0 0 0 0 0 0 0 0 0 0 0 0 0 0 0 0 0 0 0 0 0 0 0 0 0 0 0 0 0 0 0 0 0 0 0 0 0 0 0 0 0 0 0 0.00840773198640393 0.00541429098553663 0 0 0 0 0 0 0 0.00270402333881096 0 0 0 0 0 0 0 0 0
0 0 0 0 0 0 0 0 0 0 0 0 0 0 0 0 0 0 0 0 0 0 0 0 0 0 0 0 0 0 0 0 0 0.0026224032309373 0 0 0 0.00813572576327692 0 0 0 0 0 0 0 0 0.00472575435269908 0 0 0 0 0 0 0 0.0084862639906075 0 0 0 0.131409558110201 0 0 0 0 0 0 0 0 0 0 0 0 0 0 0 0 0 0 0 0 0 0 0 0 0 0 0 0 0 0 0 0 0 0 0 0 0 0 0.00134506686821085 0 0 0 0 0.00188356962500366 0 0 0 0 0 0 0 0 0 0 0 0 0 0 0 0 0 0 0 0 0 0 0 0 0.00165153629072975 0 0 0 0 0 0 0 0 0.00130770389964944 0 0 0.100450877343608 0.0158435337036135 0.0509910846061403 0.340186981369149 0.0413920882663313 0 0.0165146308433388 0 0.0215392370895175 0.034761102562236 0.0211117762757174 0.0019790397849001 0.00302819775919524 0.00181352254588066 0 0.135350090032014 0.0534702556870425 0 0 0 0 0 0 0 0 0 0 0 0 0 0 0 0 0 0 0 0 0 0 0 0 0 0 0 0 0 0 0 0 0 0 0 0 0 0 0 0 0 0 0 0 0 0 0 0 0 0 0 0 0 0 0 0 0 0 0 0 0 0 0 0 0 0 0 0 0 0 0 0 0 0 0 0 0 0 0 0 0 0 0 0 0 0 0 0 0 0 0 0 0 0 0 0 0 0 0 0 0 0 0 0 0 0 0 0 0 0 0 0 0 0 0 0 0 0 0 0 0 0 0 0 0 0 0 0 0 0 0 0 0 0 0 0 0 0 0 0 0 0 0 0 0 0 0 0 0 0 0 0 0 0 0 0 0 0 0 0 0
0 0 0 0.0114742718403484 0 0 0 0 0 0 0 0 0 0 0 0.00123814110881317 0 0 0 0 0 0 0 0 0 0 0 0 0 0.0111213654332726 0.0498840082611632 0 0 0.00966033148111291 0 0 0 0.0591067761401392 0 0 0 0 0 0 0.00614901841015126 0 0 0 0 0 0 0 0 0 0.0114061745198683 0 0 0 0 0 0 0 0 0 0 0 0 0 0 0 0 0 0 0 0 0 0 0.00218510617807322 0 0 0 0 0.00116139890012659 0 0 0.0136766252438877 0.0176288094844632 0 0 0.00545007903608998 0 0.00588113278936786 0.00377462806841217 0.0108390831041546 0 0 0 0 0.00269357423896982 0 0 0 0 0.00240079776364485 0 0 0 0 0 0 0 0 0 0 0 0 0 0 0 0 0 0 0 0 0 0 0 0 0 0 0.01769714048975 0 0 0.00295502916666009 0 0 0 0.00116396894691818 0 0.00841867202077715 0 0.00564184741690802 0 0.00627051213055194 0 0 0.0238407650598373 0 0.0782765870329028 0 0.0403728595614134 0 0 0 0.245227809517185 0.048949240192293 0 0 0 0 0 0 0 0 0 0 0 0 0 0 0 0 0 0 0 0 0 0 0 0 0 0 0 0 0 0 0 0 0 0 0 0 0 0 0 0 0 0 0 0 0 0 0 0 0 0 0 0 0 0 0 0 0 0 0 0 0 0 0 0 0 0 0 0 0 0 0 0 0 0 0 0 0 0 0 0 0 0 0 0 0 0 0 0 0 0 0 0 0 0 0 0 0 0 0 0 0.0897588288642872 0 0 0 0 0 0 0 0 0 0 0 0 0 0 0 0 0 0 0 0 0 0 0 0 0 0 0 0 0 0 0 0 0 0 0 0 0 0 0 0 0 0.0994942168201087 0.0106030244003617 0 0 0 0.0528195007904845 0 0.00172062771986432 0 0 0 0 0 0 0.0410580478676378 0 0 0 0
0 0 0 0 0 0 0 0 0 0 0 0 0 0 0 0 0 0 0 0 0 0 0 0 0 0 0 0 0 0 0.00743677390905681 0 0 0 0 0 0 0.00692320967951555 0 0 0 0 0 0 0.00207618101796112 0 0 0 0 0 0 0 0 0 0 0 0 0 0.0123317114904469 0 0 0 0 0 0 0 0 0 0 0 0 0 0 0 0 0 0 0 0 0 0 0 0 0 0 0.0156069851183145 0.0167668567804297 0 0.00973605719629298 0.0261004541537009 0 0 0.00602516436539572 0 0 0 0 0.00277743751324657 0 0 0 0 0.0252066403489363 0.0253971425228837 0 0 0 0 0 0 0 0 0 0 0 0 0 0 0 0 0 0 0 0 0 0 0 0.00394652204546274 0 0 0 0 0 0 0 0 0.00270304186557032 0.00104883272903391 0 0.0256926915400372 0 0.0944191992319353 0.221889747354269 0.0787952995792795 0 0.118910035801403 0.0388664438856329 0.0790721001121541 0 0.023838989683671 0.0981555030222999 0 0.00117955370932941 0 0.0378676636095382 0.0172297617342028 0 0 0 0 0 0 0 0 0 0 0 0 0 0 0 0 0 0 0 0 0 0 0 0 0 0 0 0 0 0 0 0 0 0 0 0 0 0 0 0 0 0 0 0 0 0 0 0 0 0 0 0 0 0 0 0 0 0 0 0 0 0 0 0 0 0 0 0 0 0 0 0 0 0 0 0 0 0 0 0 0 0 0 0 0 0 0 0 0 0 0 0 0 0 0 0 0 0 0 0 0 0 0 0 0 0 0 0 0 0 0 0 0 0 0 0 0 0 0 0 0 0 0 0 0 0 0 0 0 0 0 0 0 0 0 0 0 0 0 0 0 0 0 0 0 0 0 0 0 0 0 0 0 0 0 0 0 0 0 0 0
0 0 0 0 0 0 0 0 0 0 0 0 0 0 0 0 0 0 0 0 0 0 0 0 0 0 0 0 0 0 0 0.000639306496147001 0.00326240237783836 0 0.00129977768181906 0 0 0 0 0 0 0 0 0 0 0 0 0 0 0 0 0 0 0 0 0 0 0 0 0 0 0 0 0 0 0 0 0 0 0 0 0 0 0 0 0 0 0 0 0 0 0 0.000604255694834374 0 0 0.00941115676718628 0.0122578118255828 0 0.0132207169624384 0.025398079548271 0.0153589487919877 0.00116753581971716 0.0116240929405167 0 0.00204802396835864 0 0 0 0.00240207066501638 0 0.00608966056865076 0.0182078784533555 0.0573817620623558 0.118509842796162 0 0 0 0 0 0 0 0 0 0 0 0 0 0 0 0 0 0 0 0 0 0 0 0.0009241400110548 0 0 0 0 0 0 0 0 0 0 0 0.0108864899130248 0 0.125317678962364 0.00806475759560914 0.0207540782155977 0.012402056856067 0.0534565974141382 0.00952553094335611 0 0.00961990979247404 0 0.181432088122218 0.127939004722586 0.0642981056880677 0.0737940360444932 0 0 0 0 0 0 0 0 0 0 0 0 0 0 0 0 0 0 0 0 0 0 0 0 0 0 0 0 0 0 0 0 0 0 0 0 0 0 0 0 0 0 0 0 0 0 0 0 0 0 0 0 0 0 0 0 0 0 0 0 0 0 0 0 0 0 0 0 0 0 0 0 0 0 0 0 0 0 0 0 0 0 0 0 0 0 0 0 0 0 0 0 0 0 0 0 0 0 0 0 0 0 0 0 0 0 0 0 0 0 0 0 0 0 0 0 0 0 0 0 0 0 0 0 0 0 0 0 0 0 0 0 0 0 0 0 0 0 0 0 0 0 0 0 0.00178963711520778 0.000912565183503849 0 0 0 0 0 0 0 0 0 0 0 0 0 0 0 0 0
0 0 0 0 0 0 0 0 0 0 0 0 0 0 0 0.00129500267420029 0 0 0 0 0 0 0 0 0 0 0 0 0 0 0 0.000815677202098394 0.00986855764362569 0.000760876100967939 0.00363125060929181 0 0 0 0.000335266429333437 0 0 0 0 0 0 0 0 0 0 0 0 0 0 0 0 0 0 0 0 0 0 0 0 0 0 0 0 0 0 0 0 0 0 0 0 0.000402763023837584 0 0 0 0 0 0 0.000638746121354822 0 0 0.00458093062726411 0.00795023811516992 0 0.00568074475113488 0.0075268129715182 0.00612385934344777 0.000700989043015046 0.00335028112168458 0 0.00744318536325577 0 0 0 0.00111509613830699 0 0.0113403472483113 0.018607178354922 0.0215883823691496 0.0424265928936958 0 0 0 0 0 0 0 0 0 0 0 0 0 0 0 0 0 0 0 0 0 0 0 0.00167038630034268 0 0 0 0 0 0 0 0 0.000513214378489094 0.000895831681997285 0.000230777745287571 0.0459829683154378 0 0.0135887156580197 0.00296211622409925 0.00282754714946934 0.0568554932520958 0.0540483444305711 0.000693541932740688 0.0127825599787516 0.0307646224134093 0.140918457644279 0 0.173787101115914 0.0400972953024319 0.139634659059995 0.0141884008037318 0 0 0 0 0 0 0 0 0 0 0 0 0 0 0 0 0 0 0 0 0 0 0 0 0 0 0 0 0 0 0 0 0 0 0 0 0 0 0 0 0 0 0 0 0 0 0 0 0 0 0 0 0 0 0 0 0 0 0 0 0 0 0 0 0 0 0 0 0 0 0 0 0 0 0 0 0 0 0 0 0.00022830806668164 0 0 0 0 0 0 0 0 0 0 0 0 0 0 0 0 0 0 0 0 0.0211328272601166 0 0 0 0 0 0 0 0 0 0 0 0 0 0 0 0 0 0 0 0 0 0 0 0 0 0 0 0 0 0 0 0 0 0 0 0 0 0 0 0.00107538136815354 0 0.031188657442287 0.0215021150143866 0.00236557892896815 0 0 0.0169683773961041 0 0 0 0.00250500401319024 0 0 0.00074071764117081 0 0.0011636147674174 0.00876763055381197 0 0.00164256234768421 0.00209441366737913
0 0 0 0 0 0 0 0 0 0 0 0 0 0 0 0 0 0 0 0 0 0 0 0 0 0 0 0 0 0 0 0.000502484235300076 0.0121838275355973 0.00134104033886337 0.00346574446318872 0 0 0 0 0 0 0 0 0 0 0 0 0 0 0 0 0 0 0 0 0 0 0 0 0 0 0 0 0 0 0 0 0 0 0 0 0 0 0 0 0 0 0 0 0 0 0 0 0 0 0.00238858087844761 0.00161751818454415 0 0.00695112114691399 0.0113860611602792 0.0111491464242646 0.00409335035076996 0.0081171833852265 0 0.010504845628799 0 0 0 0 0 0.0561823900199621 0.111208883905842 0.0258031620901521 0.0630624761012201 0 0 0 0 0 0 0 0 0 0 0 0 0 0 0 0 0 0 0 0 0 0 0 0 0 0 0 0 0 0 0 0 0 0 0 0.0335527461939518 0 0.0116932795172008 0.00132354794831322 0.00305732071350974 0 0.0168167996662283 0.00134397020227537 0 0 0.125847315781104 0.220092247701223 0 0.102755139880895 0.133487400421746 0 0 0 0 0 0 0 0 0 0 0 0 0 0 0 0 0 0 0 0 0 0 0 0 0 0 0 0 0 0 0 0 0 0 0 0 0 0 0 0 0 0 0 0 0 0 0 0 0 0 0 0 0 0 0 0 0 0 0 0 0 0 0 0 0 0 0 0 0 0 0 0 0 0 0 0 0 0 0 0 0 0 0 0 0 0 0 0 0 0 0 0 0 0 0 0 0 0 0 0 0 0 0.00477571426793147 0 0 0 0 0 0 0 0 0 0 0 0 0 0 0 0 0 0 0 0 0 0 0 0 0 0 0 0 0 0 0 0 0 0 0 0 0 0 0 0 0 0.00533760171234351 0.0041664110662116 0 0 0 0.00366176764678421 0 0 0 0.00123644186649053 0 0 0 0 0 0.000894479564419922 0 0 0
0 0 0 0 0 0 0 0 0 0 0 0 0 0 0 0 0 0 0 0 0 0 0 0 0 0 0 0 0 0 0 0.00829132933832482 0.00717539396100937 0.000933460491907458 0.0117435426055974 0 0 0.000879073376445549 0 0 0 0 0 0 0 0 0 0 0 0 0 0 0 0 0 0 0 0 0 0 0 0 0 0 0 0 0 0 0 0 0 0 0 0 0 0 0 0 0 0 0 0 0 0 0 0.00128988259617946 0.000725454648428719 0 0.00802967987705609 0.0145667589449709 0.0536012582920481 0.00566361721830203 0.0534086291705493 0 0.0306533743258269 0 0 0 0 0 0.0343459143335332 0.136429267403146 0.0240412974241289 0.109145406167145 0 0 0 0 0 0 0 0 0 0 0 0 0 0 0 0 0 0 0 0 0 0 0 0 0 0 0 0 0 0 0 0 0 0 0 0.017800102233596 0 0.0264134216471276 0.00223190604156314 0.0160737156009325 0 0.00304270424279669 0.00137547293667361 0 0.000800139200674554 0.108084359086654 0.0867812637425238 0.175601102910716 0 0.0600370481683832 0 0 0 0 0 0 0 0 0 0 0 0 0 0 0 0 0 0 0 0 0 0 0 0 0 0 0 0 0 0 0 0 0 0 0 0 0 0 0 0 0 0 0 0 0 0 0 0 0 0 0 0 0 0 0 0 0 0 0 0 0 0 0 0 0 0 0 0 0 0 0 0 0 0 0 0 0 0 0 0 0 0 0 0 0 0 0 0 0 0 0 0 0 0 0 0 0 0 0 0 0 0 0 0 0 0 0 0 0 0 0 0 0 0 0 0 0 0 0 0 0 0 0 0 0 0 0 0 0 0 0 0 0 0 0 0 0 0 0 0 0 0 0 0 0 0.000835424013759965 0 0 0 0 0 0 0 0 0 0 0 0 0 0 0 0 0
0 0 0 0 0 0 0 0 0 0 0 0 0 0 0 0 0 0 0 0 0 0 0 0 0 0 0 0 0 0 0 0 0.0403629284558882 0.00543933685136 0.00847749271474416 0 0 0 0 0 0 0 0 0 0 0 0 0 0 0 0 0 0 0 0.0084252153580225 0 0 0 0 0 0 0 0 0 0 0 0 0 0 0 0 0 0 0 0 0 0 0 0 0 0 0 0 0 0 0.00242344480194593 0.00480723460414838 0 0.0040347012280015 0.00602826127525132 0.00585039440553464 0.00144216157090771 0.00426090610385748 0 0.00521974784695196 0 0 0 0 0 0.0713410655870026 0.0568614610759211 0.0159564458464987 0.032667665091211 0 0 0 0 0 0 0 0 0 0 0 0 0 0 0 0 0 0 0 0 0 0 0 0.000843643857640455 0 0 0 0 0 0 0 0 0 0 0 0.036162212108043 0 0.00433269531432806 0.00187445328327031 0.0016569066586496 0.00907494985222147 0.00292972211052667 0 0 0 0.0940946294775567 0.229236104207854 0.173038546730624 0.0455405456833136 0 0 0 0 0 0 0 0 0 0 0 0 0 0 0 0 0 0 0 0 0 0 0 0 0 0 0 0 0 0 0 0 0 0 0 0.00275998921220707 0 0 0 0 0 0 0 0 0 0 0 0 0 0 0 0 0 0 0 0 0 0 0 0 0.00500784873436857 0 0 0 0 0 0 0 0 0 0 0 0 0 0 0 0 0 0 0 0 0 0 0 0 0 0 0 0 0 0 0 0 0 0 0 0 0 0 0 0 0 0 0.0434095087568988 0 0 0 0 0 0 0 0 0 0 0 0 0 0 0 0 0 0 0 0 0 0 0 0 0 0 0 0 0 0 0 0 0 0 0 0 0 0 0 0.00157772719877874 0 0.0254790617584429 0.00186087454834878 0 0 0.00370504355393695 0.0282748173123917 0.00102303494749153 0 0 0 0 0 0 0 0.00496340460183455 0.000924879106467257 0 0 0.00863093816755902
0 0 0 0.0207184007454027 0 0 0 0 0.000986572500838974 0 0 0 0 0 0 0 0 0 0 0 0 0 0 0 0 0 0 0 0 0.007980607869823 0.00480108365827375 0 0 0.0283072055528944 0 0 0.0047002593053933 0.0336758518777201 0 0 0 0 0 0 0 0 0.00199464015672416 0 0 0 0.00293344162538067 0 0 0 0.0984252469376927 0 0 0.0368174203153607 0.0662094497077463 0 0 0 0 0 0 0 0.00122743570063699 0 0 0 0 0.0227156020574903 0 0.00117115819315995 0 0 0 0 0 0 0 0 0 0 0 0.00545110642387413 0.0142688805375543 0.00356024161050625 0.00718776396846997 0.00214071444657419 0 0.00225713812891148 0.00210636722265025 0.00803072805978738 0 0 0 0 0 0 0 0 0 0.00154557449465874 0 0 0 0 0 0 0 0 0 0 0 0 0 0 0 0 0 0 0 0 0 0 0 0 0 0 0.0375143296434953 0 0 0.0160283469510966 0 0 0 0 0.00025092164314164 0.0901699153297052 0.0411485688551749 0 0.0149946662864595 0.00655407945122537 0 0.00377505169508307 0.0597696404088839 0.0978367328737559 0.014955789407243 0 0.0178787578697898 0 0 0 0 0.173651410591697 0 0 0 0 0 0 0 0 0 0 0 0 0 0 0 0 0 0 0 0 0 0 0 0 0 0 0 0 0 0 0 0 0 0 0 0 0 0 0 0 0 0 0 0 0 0 0 0 0 0 0 0 0 0 0 0 0 0 0 0 0 0 0 0 0 0 0 0 0 0 0 0 0 0 0 0 0 0 0 0 0 0 0 0 0 0 0 0 0 0 0 0 0 0 0 0 0 0 0 0 0.0146221437403151 0 0 0 0 0 0 0 0 0 0 0 0 0 0 0 0 0 0 0 0 0 0 0 0 0 0 0 0 0 0 0 0 0 0 0 0 0 0 0 0 0 0.0150019356648855 0 0 0 0 0.00552013319888333 0 0 0 0 0 0 0 0 0.0111146852916398 0 0 0 0
0 0 0 0 0 0 0 0 0 0 0 0 0 0 0 0 0 0 0 0 0 0 0 0 0 0 0 0 0 0 0 0 0 0.00517117976865423 0 0 0 0 0 0 0 0 0 0 0 0 0 0 0 0 0 0 0 0 0.00837406362765413 0 0 0 0 0 0 0 0 0 0 0 0 0 0 0 0 0 0 0 0 0 0 0 0 0 0 0 0 0 0 0 0 0 0 0 0 0 0 0 0 0 0 0 0 0 0 0 0 0 0 0 0 0 0 0 0 0 0 0 0 0 0 0 0 0 0 0 0 0 0 0 0 0 0 0 0 0 0 0 0 0 0 0 0 0.0737367619208677 0.0456027186394108 0 0.0197690583657736 0.00887454621962948 0 0 0.0885434044208103 0.0732318556514377 0.0255177256489407 0 0 0 0 0 0.651178685736821 0 0 0 0 0 0 0 0 0 0 0 0 0 0 0 0 0 0 0 0 0 0 0 0 0 0 0 0 0 0 0 0 0 0 0 0 0 0 0 0 0 0 0 0 0 0 0 0 0 0 0 0 0 0 0 0 0 0 0 0 0 0 0 0 0 0 0 0 0 0 0 0 0 0 0 0 0 0 0 0 0 0 0 0 0 0 0 0 0 0 0 0 0 0 0 0 0 0 0 0 0 0 0 0 0 0 0 0 0 0 0 0 0 0 0 0 0 0 0 0 0 0 0 0 0 0 0 0 0 0 0 0 0 0 0 0 0 0 0 0 0 0 0 0 0 0 0 0 0 0 0 0 0 0 0 0 0 0 0 0 0 0
0 0 0 0 0 0 0 0 0 0 0 0 0 0 0 0 0 0 0 0 0 0 0 0 0 0 0 0 0 0 0 0 0 0 0 0 0 0 0 0 0 0 0 0 0 0 0 0 0 0 0 0 0 0 0 0 0 0 0 0 0 0 0 0 0 0 0 0 0 0 0 0 0 0 0 0 0 0 0 0 0 0 0 0 0 0 0 0 0 0 0 0 0 0 0 0 0 0 0 0 0 0 0 0 0 0 0 0 0 0 0 0 0 0 0 0 0 0 0 0 0 0 0 0 0 0 0 0 0 0 0 0 0 0 0 0 0 0 0 0 0 0 0 0 0 0 0 0 0 0 0 0 0 0 0 0 0 0.141482662491568 0.0912855708805535 0 0 0 0.029894241542075 0.142805711842787 0 0.0652237997281637 0.134928723921122 0 0 0 0 0 0 0 0 0 0.0389184592899268 0.252196689792086 0.0150500016416346 0 0 0 0 0 0 0 0 0 0 0 0 0 0 0 0 0.0066057494096124 0 0 0 0 0 0 0 0 0 0 0 0 0 0 0 0 0 0.0267925815890546 0 0 0 0 0 0 0 0 0 0 0 0 0 0 0 0 0 0 0 0 0 0 0 0 0 0 0 0 0 0 0 0 0 0 0 0 0 0 0 0 0 0 0 0 0 0 0 0 0 0 0 0 0 0 0 0 0 0 0 0 0 0 0 0 0 0 0 0 0 0 0 0 0 0 0 0.0149881038675503 0 0 0 0 0.0128778166138926 0.0269498873899723 0 0 0 0 0 0 0 0 0 0 0 0 0 0 0 0 0 0 0 0 0
0 0 0 0 0 0 0 0 0 0 0 0 0 0 0 0 0 0 0 0 0 0 0 0 0 0 0 0 0 0 0 0 0 0 0 0 0 0 0 0 0 0 0 0 0 0 0 0 0 0 0 0 0 0 0 0 0 0 0 0 0 0 0 0 0 0 0 0 0 0 0 0 0 0 0 0 0 0 0 0 0 0 0 0 0 0 0 0 0 0 0 0 0 0 0 0 0 0 0 0 0 0 0 0 0 0 0 0 0 0 0 0 0 0.00315783001034752 0 0 0 0.00308270178126778 0 0.0022545418347095 0 0.00369302492384483 0 0 0 0.00584931181149198 0 0 0 0 0 0 0 0 0 0 0 0 0 0 0 0 0 0 0 0 0 0 0 0 0 0 0 0 0 0 0.0538935437219756 0 0.096478417780675 0.0136274626665249 0 0.0460488609862685 0.190642979690882 0.0290629349862793 0 0.056336501210421 0.0156162191205414 0 0 0 0 0 0 0 0 0.00515525220356148 0.224020105528837 0.0255894057520179 0 0.0305800510336445 0 0 0 0.0409787130831874 0.0391892326639199 0 0 0 0 0 0 0 0 0 0 0 0 0 0.00452067894147507 0 0 0 0 0 0 0 0 0 0 0 0 0 0 0 0 0 0 0 0 0 0 0 0 0 0 0 0 0 0 0 0 0 0 0 0 0 0 0 0 0 0 0 0.00462794305329509 0 0 0 0 0 0 0 0 0 0 0 0 0 0 0 0 0 0 0 0 0 0 0 0 0 0 0 0 0 0 0 0 0 0 0 0 0 0 0 0 0 0 0 0.00581460212237422 0.0101957811209484 0.003795571551029 0.022727455951185 0.00268078575978856 0 0 0 0.0173151304560863 0.0430649602534206 0 0 0 0 0 0 0 0 0 0 0 0 0 0 0 0 0 0 0 0 0
0 0 0 0 0 0 0 0 0 0 0 0 0 0 0 0 0 0 0.00290192828043821 0 0 0 0 0 0 0 0 0 0 0 0 0 0 0 0 0 0 0 0 0 0 0 0 0 0 0 0 0 0 0 0 0 0 0 0 0 0 0 0 0 0 0 0 0 0 0 0 0 0 0 0 0 0 0 0 0 0 0 0 0 0 0 0 0 0 0 0 0 0 0 0 0 0 0 0 0 0 0 0 0 0 0 0 0 0 0 0 0 0 0 0 0 0 0 0 0 0 0 0 0 0 0 0 0 0 0 0 0 0 0 0 0 0 0 0 0 0 0 0 0 0 0 0 0 0 0 0 0 0 0 0 0 0 0 0 0 0.034437790566046 0.0955498038835271 0 0 0 0.0120464910952046 0.143178350912788 0.0161934183574019 0.00994498799837918 0.296553044446037 0.0122395880930192 0 0 0 0 0 0 0 0 0 0.122259923147518 0.0230498194012497 0 0.00245814574040397 0.00806358392801635 0 0 0.0189052226521764 0.0138472305085204 0 0 0 0 0 0 0 0 0 0 0 0 0 0 0 0 0 0 0 0 0 0 0 0 0 0 0 0 0 0 0 0 0 0 0 0 0 0 0 0 0 0 0 0 0 0 0 0 0 0 0 0 0 0 0 0 0 0 0 0 0 0 0 0 0 0 0 0 0 0 0 0 0 0 0 0 0 0 0 0 0 0 0 0 0 0 0 0 0 0 0 0 0 0 0 0 0 0 0.00192729784519657 0 0 0.0681478851404945 0 0.00786502171762141 0.0823297834563763 0 0 0.00423869176170704 0 0.0112683501862886 0.0125936408815898 0 0 0 0 0 0 0 0 0 0 0 0 0 0 0 0 0 0 0 0 0
0 0 0 0 0 0 0 0 0 0 0 0 0 0 0 0 0 0 0 0 0 0 0 0 0 0 0 0 0 0 0 0 0 0 0 0 0 0 0 0 0 0 0 0 0 0 0 0 0 0 0 0 0 0 0 0 0.0084650379823538 0 0 0 0 0 0 0 0 0 0 0 0 0 0 0 0 0 0 0 0 0 0 0 0 0 0 0 0 0 0 0 0 0 0 0 0 0 0 0 0 0 0 0 0 0 0 0 0 0 0 0 0 0 0 0 0 0 0 0 0 0 0 0 0 0 0 0 0 0 0 0 0 0 0 0 0 0 0 0 0 0 0 0 0 0 0 0 0 0 0 0 0 0 0 0 0 0 0 0 0 0.0298729909863867 0 0 0.020214442342521 0 0.0115266075556574 0 0 0 0.00651694284359327 0 0 0 0 0 0 0 0 0.0582836896505414 0.0508431424626077 0.0109999435898408 0 0 0 0 0 0 0.00808329667655178 0 0 0 0 0.0238402012498791 0 0 0 0 0.00751289846606152 0 0 0 0 0 0 0 0 0 0 0 0 0 0 0 0 0 0 0 0 0 0 0 0 0 0 0 0 0 0 0 0 0 0 0 0 0 0 0 0 0 0 0 0 0 0 0 0 0 0 0 0 0 0 0 0 0 0 0 0 0 0 0 0 0 0 0 0 0 0 0 0 0 0 0 0 0 0 0 0 0 0 0 0 0 0 0 0 0 0 0.011054297539484 0.0122764827578812 0.594377440800397 0.095098394788726 0.0384299472525733 0 0 0 0 0 0.0126042430549437 0 0 0 0 0 0 0 0 0 0 0 0 0 0 0 0 0 0 0 0 0
0 0 0 0 0 0 0 0 0 0 0 0 0 0 0 0 0 0 0 0 0 0 0 0 0 0 0 0 0 0 0 0 0 0 0 0 0 0 0 0 0 0 0 0 0 0 0 0 0 0 0 0 0 0 0 0 0 0 0 0 0 0 0 0 0 0 0 0 0 0 0 0 0 0 0 0 0 0 0 0 0 0 0 0 0 0 0 0 0 0 0 0 0 0 0 0 0 0 0 0 0 0 0 0 0.00234073353418008 0 0 0 0 0 0 0 0 0 0.00234073353418008 0 0 0 0 0 0 0 0 0 0 0 0 0 0 0 0 0 0 0 0 0 0 0 0 0 0 0 0 0 0 0 0 0 0 0 0 0 0 0 0 0 0 0 0 0.00831613175247015 0 0.143550182847286 0.00637365138307469 0 0 0 0.0171066185151183 0 0 0 0 0 0 0 0 0 0 0.0363103039132958 0.0086467461334974 0.00354707555231983 0 0 0 0.00749223292652969 0 0 0 0 0 0 0 0 0 0 0.00213671612203181 0 0 0 0 0 0 0 0 0 0 0 0.0436603539373606 0 0 0 0 0 0 0 0 0 0 0 0 0 0 0 0 0 0 0 0 0 0 0 0 0 0 0 0 0 0 0 0 0 0 0 0 0 0.00713386700134792 0 0 0 0 0 0 0 0 0 0 0 0 0 0 0 0 0 0 0 0 0 0 0 0 0 0 0 0 0 0 0 0 0 0 0 0 0 0 0 0 0.0260011705012011 0.242389765851795 0.021063603786611 0.0568856248097337 0.11046705340486 0 0 0 0 0.208893176604392 0.0453442578887149 0 0 0 0 0 0 0 0 0 0 0 0 0 0 0 0 0 0 0 0 0
0 0 0 0 0 0 0 0 0 0 0 0 0 0 0 0 0 0 0 0 0 0 0 0 0 0 0 0 0 0 0 0 0 0 0 0 0 0 0 0 0 0 0 0 0 0 0 0 0 0 0 0 0 0 0 0 0 0 0 0 0 0 0 0 0 0 0 0 0 0 0 0 0 0 0 0 0 0 0 0 0 0 0 0 0 0 0 0 0 0 0 0 0 0 0 0 0 0 0 0 0 0 0 0 0 0 0 0 0 0 0 0 0 0 0 0 0 0 0 0 0 0 0 0 0 0 0 0 0 0 0 0 0 0 0 0 0 0 0 0 0 0 0 0 0 0 0 0 0 0 0 0 0 0 0 0 0 0.0491499299395246 0.0129826977719901 0 0.169896509892408 0 0.00666895105619764 0 0 0.158250420890715 0.0230113688678891 0 0 0 0 0 0 0 0 0 0.058501997879112 0.049860397205415 0.00911820296126927 0.00360483840875548 0 0 0 0.00645022128198302 0 0 0 0 0 0 0 0 0 0 0 0 0 0 0 0 0 0 0 0 0 0 0.0261399307436423 0 0 0 0 0 0 0 0 0 0 0 0 0 0 0 0 0 0 0 0 0 0 0 0 0 0 0 0 0 0 0 0 0 0 0 0 0 0.00692315976905817 0 0 0 0 0 0 0 0 0 0 0 0 0 0 0 0 0 0 0 0 0 0 0 0 0 0 0 0 0 0 0 0 0 0 0 0 0 0 0 0 0 0.12358623287124 0.0146781384840858 0.0146217769794755 0.119263262711831 0.0046408618163615 0 0 0 0.12014773158202 0.0225033688870268 0 0 0 0 0 0 0 0 0 0 0 0 0 0 0 0 0 0 0 0 0
0 0 0 0 0 0 0 0 0 0 0 0 0 0 0 0 0 0 0 0 0 0 0 0 0 0 0 0 0 0 0 0 0 0 0 0 0 0 0 0 0 0 0 0.00298895491865748 0 0.00241357790559565 0 0 0 0 0 0 0 0 0 0 0 0 0 0 0 0 0 0 0.00114864691864727 0 0 0 0 0 0 0 0 0 0 0 0 0 0 0 0 0 0 0 0 0 0 0 0 0 0 0 0 0 0 0 0 0 0 0 0 0 0 0 0 0 0 0 0 0 0 0 0 0 0 0 0 0 0 0 0 0 0 0 0 0 0 0 0.00247313608163067 0 0 0 0 0 0 0 0 0 0 0 0 0 0 0 0 0 0 0 0 0 0 0 0 0 0 0 0.0038854078821517 0.0650483639116101 0.0493279751968703 0.00179412773779011 0.00241146277676293 0.00213191104644812 0 0.026936760775731 0.063039866406718 0.230066407079789 0.0334029893223533 0 0 0 0 0 0 0 0 0.00476836136629389 0.0445951697061262 0.00782743785527035 0.00506185970626494 0.0714652631249036 0.00867076825164039 0 0 0.0571284329309607 0.223856829467715 0 0 0 0 0 0 0 0 0 0.00336249850147524 0 0 0 0.00169926440220524 0 0 0 0 0 0 0 0 0 0 0 0 0 0 0 0 0 0 0 0.00749171456940748 0 0 0.00517067630061232 0 0 0 0 0 0 0 0 0 0 0 0 0 0 0 0 0 0 0 0 0.0038766853401364 0 0 0 0 0 0 0 0 0 0 0 0 0 0 0 0 0 0 0 0 0 0 0 0 0 0 0 0 0 0 0 0 0 0 0 0 0 0 0 0 0 0 0.00108759982267873 0.00338057123427029 0.0141320272376984 0.00928278444242579 0.00967553140639506 0.0107739563333774 0 0 0 0.0047635359652448 0.0148594440741428 0 0 0 0 0 0 0 0 0 0 0 0 0 0 0 0 0 0 0 0 0
0 0 0 0 0 0 0 0 0 0 0 0 0 0 0 0 0 0 0 0 0 0 0 0 0 0 0 0 0 0 0 0 0 0 0 0 0 0 0 0 0 0 0 0 0 0 0 0 0 0 0 0 0 0 0 0 0 0 0 0 0 0 0 0 0 0 0 0 0 0 0 0 0 0 0 0 0 0 0 0 0 0 0 0 0 0 0 0 0 0 0 0 0 0 0 0 0 0 0 0 0 0 0 0 0 0 0 0 0 0 0 0 0 0 0 0 0 0 0 0 0 0 0 0 0 0 0 0 0 0 0 0 0 0 0 0 0 0 0 0 0 0 0 0 0 0 0 0 0 0 0 0 0 0 0 0 0.178506664792423 0.0953706649222841 0.0536555003013581 0 0 0 0.259062856017255 0 0 0.0699743650851269 0 0 0 0 0 0 0 0 0 0 0 0.0336776336480498 0.0619117432801216 0 0.0411985357235883 0 0 0 0.161922354670931 0 0 0 0 0 0 0 0 0 0 0 0 0 0 0 0 0 0 0 0 0 0 0 0 0 0 0 0 0 0 0 0 0 0 0 0 0 0 0 0 0 0 0 0 0 0 0 0 0 0 0 0 0 0 0 0 0 0 0 0 0 0 0 0 0 0 0 0 0 0 0 0 0 0 0 0 0 0 0 0 0 0 0 0 0 0 0 0 0 0 0 0 0 0 0 0 0 0 0 0 0 0 0 0 0 0 0 0 0 0.012459794516162 0.0322598870426997 0 0 0 0 0 0 0 0 0 0 0 0 0 0 0 0 0 0 0 0 0
0 0 0 0 0 0 0 0 0 0 0 0 0 0 0 0 0 0 0 0 0 0 0 0 0 0 0 0 0 0 0 0 0 0 0 0 0 0 0 0 0 0 0 0 0 0 0 0 0 0 0 0 0 0.0153453541082499 0 0 0 0 0 0 0 0 0 0 0 0 0 0 0 0 0 0 0 0 0 0 0 0 0 0 0 0 0 0 0 0 0 0 0 0 0 0 0 0 0 0 0 0 0 0 0 0 0 0 0 0.0109048172920335 0 0 0 0 0 0 0 0 0 0 0 0 0 0 0 0 0.00485266971341141 0.0138269027889096 0 0 0 0 0 0 0 0 0 0 0 0 0 0 0 0 0 0 0 0 0 0 0 0 0 0 0 0 0 0 0 0 0 0 0.0139377292965439 0 0 0 0.256440794091433 0 0 0.38939000854485 0 0 0 0 0 0 0 0 0 0 0 0 0 0 0 0 0 0 0 0 0 0 0 0 0 0 0 0 0 0 0 0 0 0 0 0 0 0 0 0 0 0 0 0 0 0 0 0 0 0 0 0 0 0 0 0 0 0 0 0 0 0 0 0 0 0 0 0 0 0 0 0 0 0 0 0 0 0 0 0 0 0 0 0 0 0 0 0 0 0 0 0 0 0 0 0 0 0 0.00988125668670635 0 0 0 0 0 0 0.00969965222484671 0.0162465766938157 0 0.00797243470882184 0 0 0 0.028719155623307 0 0.218508802598694 0 0 0 0 0 0 0 0 0.00427384562837619 0 0 0 0 0 0 0 0 0 0 0 0 0 0 0 0 0 0 0 0 0 0 0 0 0 0 0
0 0 0 0 0 0 0 0 0 0 0 0 0 0 0 0 0 0 0 0 0 0 0 0 0 0 0 0 0 0 0 0 0 0 0 0 0 0 0 0 0 0 0 0 0 0 0 0 0 0 0 0 0 0 0 0 0 0 0 0 0 0 0 0 0 0 0 0 0 0 0 0 0 0 0 0 0 0 0 0 0 0 0 0 0 0 0 0 0 0 0 0 0 0 0 0 0 0 0 0 0 0 0 0 0 0 0 0 0 0 0 0 0 0.00190733171087252 0 0 0 0.0020903385984056 0 0.00126759947792984 0 0 0 0 0 0.00303623928199853 0 0 0 0 0 0 0 0 0 0 0 0 0 0 0 0 0 0 0 0 0 0 0 0 0 0 0 0 0 0 0.0129165505893146 0.0292884782706048 0.155671709893264 0 0 0.0770810814798311 0.350545653087316 0.0110858899414431 0.145849300502993 0 0 0 0 0 0 0 0 0 0 0 0.0719722281943953 0.00881888626442861 0.00319483701788709 0.00847485224045668 0.0100551693340501 0 0 0 0.0539278794017717 0 0 0 0 0 0 0 0 0 0 0 0 0 0 0 0 0 0 0 0 0 0 0 0 0 0.00433631455168216 0 0 0 0 0 0 0 0 0 0 0 0 0 0 0 0 0 0 0 0 0 0 0 0 0 0 0 0 0 0 0 0 0 0 0 0 0 0 0 0 0 0 0 0 0 0 0 0 0 0 0 0 0 0.0106660856679928 0.00511096109501311 0 0 0 0 0 0 0.0109933406050552 0 0 0 0 0.00801874040112654 0 0 0.0136905323921673 0 0 0 0 0 0 0 0 0 0 0 0 0 0 0 0 0 0 0 0 0 0 0 0 0 0 0 0 0 0 0 0 0 0 0 0
0 0 0 0 0 0 0 0 0 0 0 0 0.00311619748274942 0 0 0 0 0 0 0 0 0 0 0 0 0 0 0 0 0 0 0 0 0 0 0 0 0 0 0 0 0 0 0 0 0 0 0 0 0 0 0 0 0 0 0.00211038013613509 0 0 0 0 0 0 0 0 0 0 0 0 0 0 0 0 0 0 0 0 0 0 0 0 0 0 0 0 0 0 0 0 0 0 0 0 0 0 0 0 0 0 0 0 0 0 0 0 0.0119135307680565 0 0 0 0 0.00217788387786332 0 0 0.00208178746506308 0 0.00645061350090413 0 0 0 0 0 0 0 0 0 0 0 0 0 0.00292833543095839 0 0 0 0 0 0 0 0 0 0 0 0 0 0 0 0 0 0 0 0 0 0 0 0 0 0 0 0.0707065695645106 0.0214831386454254 0.0170015693792917 0.00408979973250136 0.0260953246553664 0.0296592579069019 0.134676434877597 0 0 0 0 0 0 0 0 0 0 0 0 0 0 0.236064546375495 0 0 0 0 0 0 0.124694139787294 0 0 0 0 0 0 0 0 0 0 0 0 0 0 0 0 0 0 0 0 0 0.0155862656434323 0 0 0 0 0 0 0.0106938567747483 0 0 0 0 0 0 0 0 0 0 0 0 0 0 0 0 0 0 0 0 0 0 0 0 0 0 0 0 0 0 0.00672865874131311 0 0 0 0 0 0 0 0 0 0 0 0 0 0 0 0 0 0 0 0 0 0 0 0 0 0 0 0 0 0 0 0 0 0 0 0 0 0 0 0 0 0.024649769084222 0.005054084463404 0 0.0295323240834629 0 0 0 0 0.0602796377414452 0.106908738525327 0.00745829970125588 0 0.0157207188267249 0 0 0 0 0 0 0 0 0 0 0 0 0 0.0221381368285521 0 0 0 0
0 0 0 0 0.00424190422839927 0 0 0 0 0 0 0 0.00811545930618543 0 0 0 0 0 0 0 0 0 0 0 0 0 0.0208139903226677 0 0 0 0 0.0060513257599513 0 0 0 0 0 0 0 0 0 0 0 0 0 0 0 0 0 0 0 0 0 0 0 0 0 0 0 0 0 0 0 0 0 0 0 0 0 0 0 0 0 0 0 0 0 0 0 0 0 0 0 0 0 0 0 0 0 0 0 0 0 0 0 0 0 0 0 0 0 0 0 0 0.0080070698122256 0 0.0159754456286249 0 0 0.00284096491293147 0 0 0.0031849758431374 0 0.0312382401162207 0.0297724690257901 0.0170983093378923 0.0104377400097843 0.0347754229887217 0.0129756480990885 0.00852600896691118 0 0 0 0 0 0 0 0.00373593829749647 0 0 0 0 0.0019907626785799 0 0 0 0 0 0 0 0 0 0 0 0 0 0 0 0 0 0 0 0 0 0 0 0 0 0 0 0 0 0 0 0 0 0 0.0201456527582379 0.0647967576268547 0.02170857753578 0.0970694906809089 0 0.013010764291266 0 0 0 0 0 0 0 0 0 0 0 0 0 0.0468758067206282 0.0110954655555097 0.032291124062186 0.00232738742124445 0 0 0 0 0 0 0 0 0 0 0 0 0 0 0 0 0.105759912936154 0 0 0 0 0 0.00472003409276201 0 0 0 0 0 0 0 0 0 0 0 0 0 0 0 0 0 0 0 0 0 0 0 0 0 0 0 0 0.00222720672009729 0 0 0 0 0 0 0 0 0 0 0 0 0 0 0 0 0.0261341300196114 0.0108180303188017 0.0107240114090388 0.165518036000386 0.140640744329408 0 0 0 0 0 0 0.00435519218651683 0 0 0 0 0 0 0 0 0 0 0 0 0 0 0 0 0 0 0 0 0 0 0 0 0 0 0 0 0 0 0 0 0 0 0 0 0 0 0 0 0 0 0 0 0 0
0 0 0 0 0 0 0 0 0 0 0 0 0 0 0 0 0 0 0 0 0 0 0.0479693274064817 0 0 0 0 0 0 0 0 0 0 0 0 0 0 0 0 0 0 0 0 0 0.0981071428731539 0 0 0 0 0 0 0 0 0 0 0 0 0 0 0 0 0 0 0.0118414549444685 0 0.00776153412642961 0 0 0 0 0 0 0 0 0.0318584380887647 0 0 0.00744791056373372 0 0 0 0 0 0 0 0 0 0 0 0 0 0 0 0 0 0 0 0 0 0 0 0 0 0 0 0 0 0 0 0 0 0 0 0 0 0 0 0 0 0 0 0 0 0 0 0 0 0 0.350834261055233 0 0 0 0 0 0 0 0 0 0 0 0 0 0 0 0 0 0 0 0 0 0 0 0 0 0 0 0 0 0 0 0 0 0 0 0 0 0 0.0426491627751846 0 0.0557870482515691 0.133164242324851 0.0188805131411865 0 0 0 0 0 0 0 0.0140297810366485 0 0 0 0 0.0125255951573514 0 0 0 0 0.00285091810600097 0.0931291972735823 0 0 0 0 0 0 0 0 0 0 0 0 0 0 0 0 0 0 0 0 0 0 0 0 0 0 0 0.0119014233930864 0 0 0 0 0 0 0 0 0 0 0 0 0 0 0 0 0 0 0 0 0 0 0 0 0 0 0 0 0 0 0 0 0 0 0 0 0 0 0 0 0 0 0 0.00605560728283983 0.0532064421994349 0 0 0 0 0 0 0 0 0 0 0 0 0 0 0 0 0 0 0 0 0 0 0 0 0 0 0 0 0 0 0 0 0 0 0 0 0 0 0 0 0 0 0 0 0 0 0 0 0 0 0 0 0
0 0 0 0 0 0 0 0 0 0 0 0 0 0 0 0 0 0 0 0 0 0 0.0218971348557933 0 0 0 0 0 0 0 0 0 0 0 0.00978250235253397 0 0 0 0 0 0 0 0 0 0.00305566650303256 0 0 0 0 0 0 0 0 0 0 0 0 0 0 0 0 0 0 0 0 0 0 0 0 0 0 0 0 0 0.00379194888018796 0 0 0 0 0 0 0 0 0 0 0 0 0 0 0 0 0 0 0 0 0 0 0 0 0 0 0 0 0 0 0 0 0 0 0 0 0 0 0 0 0 0 0 0 0 0 0 0 0 0 0 0 0 0.040045359964275 0 0 0 0 0 0 0 0 0 0 0 0 0 0 0 0 0 0 0 0 0 0 0 0 0 0 0 0 0 0 0 0 0 0 0 0 0 0 0.0796483738154106 0.0323912609865917 0 0.0756900422811515 0.186124145078329 0 0 0 0 0 0 0 0.0109553598146307 0 0 0 0 0.00800141610814265 0 0 0.179975209594659 0 0.0998387353923904 0 0.0680150584671394 0 0 0 0 0 0.0216184787636288 0 0 0 0.00841361460241482 0 0 0 0 0 0.0029178827588095 0 0 0 0 0 0 0 0 0 0 0.00754426978233195 0 0 0 0.00348753570043628 0 0 0 0 0 0 0 0 0 0 0 0 0 0.00257733444917243 0 0 0 0 0 0 0 0 0 0 0 0 0 0 0 0 0 0 0 0.0059245346103327 0 0 0 0 0 0.00548813024164909 0.0844812003098716 0 0 0 0 0 0 0 0 0 0 0 0 0 0 0 0 0 0 0.032030642469799 0 0 0 0 0 0 0 0 0 0 0 0 0 0 0 0 0 0 0 0 0 0 0 0 0 0 0 0 0 0 0 0 0.006304162217287 0
0 0 0 0 0 0 0 0 0 0 0 0 0 0 0 0 0 0 0 0 0 0 0.0638643173745777 0 0.0104662110826332 0 0 0 0 0 0 0 0 0 0 0 0 0 0 0 0 0 0 0 0.0827454610535447 0 0 0 0 0 0 0 0 0 0 0 0 0 0 0 0 0 0 0.021967263516972 0 0 0 0 0 0 0 0 0 0 0.0637729218483162 0 0 0 0 0 0 0 0 0 0 0 0 0 0 0 0 0 0 0 0 0 0 0 0 0 0 0 0 0 0 0 0 0 0 0 0 0 0 0 0 0 0 0 0 0 0 0 0 0 0 0 0 0 0.0253699104216289 0 0 0 0 0 0 0 0 0 0 0 0 0 0 0 0 0 0 0 0 0 0 0 0 0 0 0 0 0 0 0 0 0 0 0 0 0 0 0.0480745224686038 0.139297097789768 0.136363682643923 0 0.19075564928439 0 0 0 0 0 0 0 0.00540316259296228 0 0 0 0 0.00814175185240892 0 0 0 0 0.00931787609201755 0.0177965383884166 0 0 0 0 0 0 0 0 0 0 0 0 0 0 0 0 0 0 0 0 0 0 0 0 0 0 0 0 0 0 0 0.146764010855386 0 0 0 0 0 0 0 0 0 0 0 0 0 0 0 0 0 0 0 0 0 0 0 0 0 0 0 0 0 0 0 0 0 0 0 0 0 0 0 0.00623798304081282 0.0126855788872592 0 0 0 0 0 0 0 0 0 0 0 0 0 0 0 0 0 0 0 0 0 0 0 0 0 0 0 0 0 0 0 0 0 0 0 0 0 0 0 0 0 0 0 0 0 0 0 0 0 0 0 0.0109760608063792 0
0 0 0 0 0 0 0 0 0 0 0 0 0 0 0 0 0 0 0 0 0 0 0 0 0 0.00570326030522063 0 0 0 0 0 0 0 0 0.00469863272787128 0 0 0 0.00852965428710064 0 0 0 0 0 0.0179706506887585 0 0 0.00514064183059498 0 0 0 0 0 0 0 0 0 0 0 0 0 0.00800536441417265 0 0.0195363083109484 0 0 0 0 0 0 0 0 0 0 0.0493420304798267 0 0 0 0 0 0 0 0 0 0 0 0 0 0 0 0 0 0 0 0 0 0 0 0 0 0 0 0 0 0 0 0 0 0 0 0 0 0 0 0 0 0 0 0 0 0 0 0 0 0 0 0.00210523741279592 0 0 0 0 0 0 0 0 0 0 0 0 0 0 0 0 0 0 0 0 0 0 0 0 0 0 0 0 0 0 0 0 0 0 0 0 0 0 0 0 0.0649026774707886 0.00596299561234297 0.101241585979471 0.0575935248459832 0 0 0 0 0 0 0 0 0.00677265709545726 0 0 0 0 0.00622189380648235 0 0 0.0702057088804453 0 0.0632050178616528 0.00179925426914681 0.0674939126955461 0 0 0 0 0 0.0234052232472409 0 0 0 0.0120596843766072 0 0 0.0450027179394403 0 0 0.00357387544835075 0 0 0 0 0 0 0 0 0 0 0.00944430347315029 0 0 0 0.182498297179588 0 0 0 0 0 0 0 0 0 0 0 0 0 0.00187496860054352 0 0 0 0 0 0 0 0 0 0 0 0 0 0 0 0 0 0 0 0.00467205230285716 0 0 0 0 0 0.00725862481543368 0.00720732199042055 0 0 0 0 0 0 0 0 0 0 0 0 0 0 0 0 0 0 0.115735228239801 0 0 0.00152620920900003 0 0 0 0 0.00477326257900527 0 0 0 0 0.00205272064436392 0 0 0 0.0011613321168037 0 0 0 0 0 0 0 0 0 0 0 0 0 0 0 0.0113231688627883 0
0 0 0 0 0 0 0 0 0 0 0 0 0 0 0 0 0 0 0 0 0 0 0 0 0 0 0 0 0 0 0 0 0 0 0 0 0 0 0 0 0 0 0 0 0.00933170722006151 0 0 0 0 0 0 0 0 0 0 0 0 0 0 0 0 0 0 0 0 0 0 0 0 0 0 0 0 0 0 0 0 0 0 0 0 0 0 0 0 0 0 0 0 0 0 0 0 0 0 0 0 0 0 0 0 0 0 0 0 0 0 0 0 0 0 0 0 0 0 0 0 0 0 0 0 0 0 0 0 0 0 0 0.20179448533823 0 0 0 0 0 0 0 0 0 0 0 0 0 0 0 0 0 0 0 0 0 0 0 0 0 0 0 0 0 0 0 0 0 0 0 0 0 0 0 0 0 0 0 0 0 0.101109854231201 0 0 0 0.0478917996481615 0.0802935409322475 0.0203857167875594 0 0 0 0.0827693894262187 0 0 0 0 0 0.0438601956531955 0 0 0 0 0 0 0 0 0 0 0 0 0 0 0 0 0 0 0.231812789654126 0 0 0 0 0 0 0 0 0.0571081705364513 0 0 0 0 0 0 0 0 0 0 0 0 0 0 0 0 0 0 0 0 0 0 0 0 0 0 0 0 0 0 0 0 0 0 0 0 0 0 0 0 0 0 0 0 0 0 0 0 0 0 0 0 0 0 0 0 0 0 0 0 0.123642350572548 0 0 0 0 0 0 0 0 0 0 0 0 0 0 0 0 0 0 0 0 0 0 0 0 0 0 0 0 0 0 0 0 0 0 0 0 0
0 0 0 0 0 0 0 0 0 0 0 0 0 0 0 0 0 0 0 0 0 0 0 0 0 0 0.0705292543321901 0.0111291205303537 0 0 0 0 0 0 0 0 0 0 0 0 0 0 0 0 0 0 0 0 0 0 0 0 0 0 0 0 0 0 0 0 0 0 0 0 0 0 0.0483315326237889 0 0 0 0 0 0 0 0 0 0 0 0 0 0 0 0 0 0 0 0 0 0 0 0 0 0 0 0 0 0 0 0 0 0 0 0 0 0 0 0 0 0 0 0 0 0 0 0 0 0 0 0 0 0.219890148966805 0 0 0 0 0 0 0 0.188860188486947 0 0 0 0 0 0 0 0 0 0 0 0 0 0 0 0 0 0 0 0 0 0 0 0 0 0 0 0 0 0 0 0 0 0 0 0 0 0 0.0531933279805162 0 0 0 0 0 0 0 0 0 0 0 0 0 0 0 0 0 0 0 0 0 0 0 0 0 0 0 0 0 0 0 0 0 0 0 0 0 0 0 0 0 0.0349801494111466 0 0 0 0 0 0 0 0 0 0 0 0 0 0 0 0 0 0 0 0 0 0 0 0 0 0 0 0 0 0 0 0 0 0 0 0 0 0 0 0 0 0 0 0 0 0 0 0 0 0 0 0.0510852742227472 0 0.233961027399262 0 0 0 0 0 0.088039976046243 0 0 0 0 0 0 0 0 0 0 0 0 0 0 0 0 0 0 0 0 0 0 0 0 0 0 0 0 0 0 0 0 0 0 0 0 0 0 0 0 0 0 0 0 0 0 0
0 0 0 0 0 0 0 0 0 0 0 0 0 0 0 0 0 0 0 0 0 0 0 0 0 0 0 0.0296772050315751 0 0 0 0 0 0 0 0 0 0 0 0 0 0 0 0.0663789880925477 0.0451934526840138 0 0 0 0 0.0183361524652228 0 0 0 0 0 0 0 0 0 0 0 0 0 0 0.0563590666629553 0.0449836181498618 0.0481303105103878 0 0 0 0 0 0 0 0 0 0 0 0 0 0 0 0 0 0 0 0 0 0 0 0 0 0 0 0 0 0 0 0 0 0 0 0 0 0 0 0 0 0 0 0 0 0 0 0 0 0 0 0 0 0 0 0 0 0 0 0 0 0.0525928454467465 0.00729664422659503 0 0 0 0 0 0 0 0 0 0 0 0 0 0 0 0 0 0 0 0 0 0 0 0 0 0 0 0 0 0 0 0 0 0 0 0 0 0 0 0 0 0 0.188851721338921 0 0 0 0 0 0 0.0228280315887534 0 0 0 0 0 0 0 0 0 0 0 0 0 0 0 0 0 0 0 0 0 0 0 0 0 0 0 0 0.16837970395305 0 0 0.0217750126132174 0 0 0 0 0 0.0907051231081836 0.110438666381446 0 0 0 0 0 0 0 0 0 0 0 0 0 0.0280734577465225 0 0 0 0 0 0 0 0 0 0 0 0 0 0 0 0 0 0 0 0 0 0 0 0 0 0 0 0 0 0 0 0 0 0 0 0 0 0 0 0 0 0 0 0 0 0 0 0 0 0 0 0 0 0 0 0 0 0 0 0 0 0 0 0 0 0 0 0 0 0 0 0 0 0 0 0 0 0 0 0 0 0 0 0
0 0 0 0 0.0123312396619229 0 0 0.00568132018850698 0 0 0 0 0.00785583055344247 0 0 0 0 0 0 0 0 0 0 0 0 0 0 0 0 0 0 0 0 0 0 0 0 0 0 0 0 0 0 0 0 0 0 0 0 0 0 0 0 0 0 0.0160908531245996 0 0 0 0 0 0 0 0 0 0 0 0 0 0 0 0 0 0 0 0 0 0 0 0 0 0 0 0 0 0 0 0 0 0 0 0 0 0 0 0 0 0 0 0 0 0 0 0 0.00579002082591847 0 0 0 0 0 0 0.00371800185759403 0 0 0.00984632970958776 0 0 0 0 0 0 0 0 0 0 0 0 0 0 0 0 0 0 0 0 0 0 0 0 0 0 0 0 0 0 0 0 0 0 0 0 0 0 0 0 0 0 0.00745515023598718 0 0.0384494217998354 0 0 0.0202097100824693 0 0 0 0 0 0 0 0 0 0 0 0 0 0.321787735907873 0 0 0.006109679296006 0 0 0 0.00528852138338008 0.00593183180264763 0 0 0 0 0.00979333629349758 0 0 0 0.166020941709195 0.0217910302895754 0 0 0 0 0 0 0 0 0 0 0 0 0 0 0 0 0 0 0.0163316108714374 0 0 0 0 0 0.00846266930491647 0 0 0 0 0 0 0 0 0 0 0 0 0 0 0 0 0 0 0 0 0 0 0.0107406385577444 0 0 0 0 0 0 0 0 0 0 0 0 0 0 0 0 0 0 0 0 0 0 0 0 0 0 0 0 0 0 0 0 0 0 0 0 0 0 0 0 0 0.0597352387694004 0.0200612863531176 0 0.153568615186148 0.0151210202033499 0.0127707931097112 0 0 0 0 0 0 0 0 0 0 0 0 0 0 0 0 0 0 0.0390571729221356 0 0 0 0 0 0 0 0
0 0 0 0 0 0 0 0 0 0 0 0 0 0 0 0 0 0 0 0 0 0 0 0 0 0 0 0 0 0 0 0 0 0 0 0 0 0 0 0 0 0 0 0.00175096702993539 0 0 0 0 0 0 0 0 0 0 0 0 0 0 0 0 0 0 0 0 0 0 0 0 0 0 0 0 0 0 0 0 0 0 0 0 0 0 0 0 0 0 0 0 0 0 0 0 0 0 0 0 0 0 0 0 0 0 0 0 0 0 0 0 0 0 0 0.00128174005053114 0 0.00278099187259889 0 0 0 0 0 0 0 0.00214347345987346 0 0 0 0 0 0 0 0 0 0 0 0 0 0 0 0 0 0 0 0 0 0 0 0 0 0 0 0 0 0 0 0 0 0 0.00922000255022529 0.139324945693345 0.0767761580752488 0.014424825337057 0 0.0340885534306123 0.0812856991471349 0 0 0.0860993547903116 0 0 0 0 0 0 0 0 0 0.138390057521119 0 0.014579580363207 0 0.0162073347155379 0 0 0 0.00873227114155923 0 0 0 0 0 0 0 0 0 0.00595727211229737 0 0 0 0 0 0 0 0 0 0 0 0 0 0 0 0 0.0208651202422493 0 0 0 0 0 0 0 0 0.00642630501187878 0 0 0 0 0 0 0 0 0 0 0 0 0 0 0 0 0 0 0 0 0 0 0 0 0 0 0 0 0 0 0 0 0 0 0 0 0 0 0 0 0.00593627315859531 0 0 0 0 0.00336328589259372 0 0 0 0 0 0.0960299743528003 0.0831025948060154 0.00787927553879314 0.0178691558165062 0 0 0.115771793450378 0 0 0 0 0 0 0 0 0 0.00618884212826865 0 0 0.0035241523113275 0 0 0 0 0 0 0 0 0 0 0 0 0 0 0 0 0 0 0 0 0 0 0 0 0 0
0 0 0 0 0 0 0 0 0 0 0 0 0.0023900129320801 0 0 0 0 0 0 0 0 0 0 0 0 0 0 0 0 0 0 0 0 0 0 0 0 0 0 0 0 0 0 0 0 0 0 0 0 0 0 0 0 0 0 0 0 0 0 0 0 0 0 0 0 0 0 0 0 0 0 0 0 0 0 0 0 0 0 0 0 0 0 0 0 0 0 0 0 0 0 0 0 0 0 0 0 0 0 0 0 0 0 0 0.00782675199544847 0 0 0 0 0 0 0 0 0 0.00480614030014944 0 0 0 0 0 0 0 0 0 0 0 0 0 0 0 0 0 0 0 0 0 0 0 0 0 0 0 0 0 0 0 0 0 0 0 0 0 0 0 0 0 0.116625751749705 0.0310657438977186 0.0282546190729114 0.00609183747349741 0.0488796556499475 0.05671178021803 0.0278500272773226 0.0124591319457964 0 0.0205934145664858 0.208319769779753 0 0 0 0 0 0 0 0 0 0.0284593316108683 0 0.0577057582802361 0 0 0 0 0 0 0 0 0 0 0 0 0 0 0 0 0.0087446997602038 0 0 0 0 0 0 0 0 0 0 0.0650020324946141 0 0 0 0 0 0 0.010182158005679 0 0 0 0 0 0 0 0 0 0 0 0 0 0 0 0 0 0 0 0.00213177708257118 0 0 0 0 0 0 0 0 0 0 0.0343205412691667 0 0 0 0 0 0 0 0 0 0 0 0 0 0 0 0 0 0 0 0 0.00847104996351897 0 0 0 0 0 0 0 0 0 0 0 0 0 0 0 0 0 0 0 0 0.0371906841135458 0.00490491172059662 0 0.0221498085781909 0 0 0 0 0.0778654531365318 0.0505164250454306 0.00603104367621588 0 0.00397610129203422 0 0 0 0 0 0 0 0 0 0 0 0 0 0.0104735871117508 0 0 0 0
0 0 0 0 0 0 0 0 0 0 0 0 0 0 0 0 0 0 0 0 0 0 0 0 0 0 0 0 0 0 0 0 0 0 0 0 0 0 0 0 0 0 0 0 0 0 0 0 0 0 0 0 0 0 0 0 0 0 0 0 0 0 0 0 0 0 0 0 0 0 0 0 0 0 0 0 0 0 0 0 0 0 0 0 0 0 0 0 0 0 0 0 0 0 0 0 0 0 0 0 0 0 0 0 0 0 0 0 0 0 0 0 0 0 0 0 0 0 0 0 0 0 0 0 0 0 0 0 0 0 0 0 0 0 0 0 0 0 0 0 0 0 0 0 0 0 0 0 0 0 0 0 0 0 0 0 0.0202655647983992 0 0 0 0.0338936275373924 0.0301990924547752 0.0524424763706498 0.0666939347292633 0 0.0217235310527069 0 0 0 0 0 0 0.0609473882068136 0 0 0 0 0.168029773777984 0 0.0561678198602541 0.0842972147338204 0 0 0.0435598452056287 0.0205211543975825 0 0 0 0 0 0 0 0 0 0 0 0 0 0 0 0 0 0 0 0 0 0.0999235705374454 0 0 0 0 0 0 0 0 0 0 0 0 0 0 0.0135148061639161 0 0 0 0 0 0 0 0 0 0 0 0 0 0 0 0 0 0 0 0 0 0 0.0789658214558314 0 0 0 0 0 0 0 0 0 0 0 0 0 0 0 0 0 0 0 0 0 0 0 0 0 0 0 0 0 0 0 0 0 0 0 0 0 0 0 0 0 0.0355949674447575 0 0 0 0 0 0 0 0.0674218163835903 0.0458375948891897 0 0 0 0 0 0 0 0 0 0 0 0 0 0 0 0 0 0 0 0 0
0 0 0 0 0 0 0 0 0 0 0 0 0 0 0 0 0 0 0 0 0 0 0 0 0 0 0 0 0 0 0 0 0 0 0 0 0 0 0 0 0 0 0 0 0.0058504669872195 0.00568193608323009 0 0 0 0.00340620820410089 0 0 0 0 0 0 0 0 0 0 0 0 0 0 0 0 0 0 0 0 0 0 0 0 0 0 0 0 0 0 0 0 0 0 0 0 0 0 0 0 0 0 0 0 0 0 0 0 0 0 0 0 0 0 0 0 0 0 0 0 0 0 0 0 0 0 0 0 0 0 0 0 0 0 0 0 0 0 0.00315263780852181 0 0 0 0 0 0 0 0 0 0 0 0 0 0 0 0 0 0 0 0 0 0 0 0 0 0 0 0 0.0228018343975118 0.00185071515796558 0 0.00293277480789983 0.00251833425211157 0.156174821406078 0 0 0.0121550508513724 0 0 0.00757293358776798 0.0101846340532452 0.00278809036784425 0.0115750172376882 0.0215534842738833 0 0.00328078580898864 0.00315023906236315 0.0194312749797887 0 0.0118476032186984 0 0.0107447600248669 0.00971124759768102 0 0.091393028450078 0.200057285423401 0 0 0 0 0 0.0446982837125909 0 0 0 0.00387730884343991 0 0 0 0.0014165297836628 0 0 0 0 0 0.00315160932728806 0.00302474051193026 0 0 0.00294185749014457 0 0 0 0 0 0 0 0 0 0.204091086946074 0 0 0.0107923314255293 0.00487095787793966 0 0 0 0 0 0 0 0 0 0.0104597411273652 0 0 0 0 0 0 0 0 0 0.00549067775714706 0 0 0 0 0 0 0 0 0 0 0 0 0 0 0 0 0 0 0 0 0 0 0 0 0 0 0 0 0 0 0 0 0 0 0 0 0 0 0 0 0 0 0.00143711009935741 0.00449764313870932 0.0146564279050308 0.0122658932028059 0.0117561588292639 0.0238477472021963 0 0 0 0.00477130138543579 0.0121374293917828 0 0 0 0 0 0 0 0 0 0 0 0 0 0 0 0 0 0 0 0 0
0 0 0 0 0 0 0 0 0 0 0 0 0 0 0 0 0 0 0 0 0 0 0 0 0 0 0 0 0 0 0 0 0 0 0 0 0 0 0 0 0 0 0 0 0 0 0 0 0 0 0 0 0 0 0 0 0 0 0 0 0 0 0 0 0 0 0 0 0 0 0 0 0 0 0 0 0 0 0 0 0 0 0 0 0 0 0 0 0 0 0 0 0 0 0 0 0 0 0 0 0 0 0 0 0 0 0 0 0 0 0 0 0 0 0 0 0 0 0 0 0 0 0 0 0 0 0 0 0 0 0 0 0 0 0 0 0 0 0 0 0 0 0 0 0 0 0 0 0 0 0 0 0 0 0 0 0 0 0.0502714685450259 0 0 0 0.156904394535928 0.0775174592316423 0 0.11941958057046 0 0 0 0 0 0 0.0453131621702011 0 0 0 0 0 0.147237239661648 0.0889729986939919 0 0.0843920299407218 0 0.0951796731803761 0.0292652685987351 0 0 0 0 0 0 0 0 0 0 0 0 0 0 0 0 0 0 0 0 0 0 0 0 0 0 0 0 0 0 0 0 0 0 0 0 0 0 0 0 0 0 0 0 0 0 0 0 0 0 0 0 0 0 0 0 0 0 0 0 0 0 0 0 0 0 0 0 0 0 0 0 0 0 0 0 0 0 0 0 0 0 0 0 0 0 0 0 0 0 0 0 0 0 0 0 0 0 0.10552672487127 0 0 0 0 0 0 0 0 0 0 0 0 0 0 0 0 0 0 0 0 0 0 0 0 0 0 0 0 0 0 0 0 0
0 0 0 0 0 0 0 0 0 0 0 0 0 0 0 0 0 0 0 0 0 0 0 0 0 0 0 0 0 0 0 0 0 0 0 0 0 0 0 0 0 0 0 0 0 0 0 0 0 0 0 0 0 0 0 0 0 0 0 0 0 0 0 0 0 0 0 0 0 0 0 0 0 0 0 0 0 0 0 0 0 0 0 0 0 0 0 0 0 0 0 0 0 0 0 0 0 0 0 0 0 0 0 0 0 0 0 0 0 0 0 0 0 0 0 0 0 0 0 0 0 0 0 0 0 0 0 0 0 0 0 0 0 0 0 0 0 0 0 0 0 0 0 0 0 0 0 0 0 0 0 0 0 0 0 0 0 0 0 0 0 0 0 0 0 0 0 0 0 0 0 0 0 0 0 0 0 0 0 0.487933977257021 0.512066022742979 0 0 0 0 0 0 0 0 0 0 0 0 0 0 0 0 0 0 0 0 0 0 0 0 0 0 0 0 0 0 0 0 0 0 0 0 0 0 0 0 0 0 0 0 0 0 0 0 0 0 0 0 0 0 0 0 0 0 0 0 0 0 0 0 0 0 0 0 0 0 0 0 0 0 0 0 0 0 0 0 0 0 0 0 0 0 0 0 0 0 0 0 0 0 0 0 0 0 0 0 0 0 0 0 0 0 0 0 0 0 0 0 0 0 0 0 0 0 0 0 0 0 0 0 0 0 0 0 0 0 0 0 0 0 0 0
0 0 0 0 0 0 0 0 0 0 0 0 0 0 0 0 0 0 0 0 0 0 0 0 0 0 0 0 0 0 0 0 0 0 0 0 0 0 0 0 0 0 0 0 0 0 0 0 0 0 0 0 0 0 0 0 0 0 0 0 0 0 0 0 0 0 0 0 0 0 0 0 0 0 0 0 0 0 0 0 0 0 0 0 0 0 0 0 0 0 0 0 0 0 0 0 0 0 0 0 0 0 0 0 0 0 0 0 0 0 0 0 0 0 0 0 0 0 0 0 0 0 0 0 0 0 0 0 0 0 0 0 0 0 0 0 0 0 0 0 0 0 0 0 0 0 0 0 0 0 0 0 0 0 0 0 0 0 0 0 0 0 0 0 0 0 0 0 0 0 0 0 0 0 0 0 0 0 0 0 0 0 0 0.317243056803557 0 0 0 0 0 0 0 0 0 0 0 0 0 0 0 0 0 0 0 0 0 0 0 0 0 0 0 0 0 0 0 0 0 0 0 0 0 0 0 0 0 0 0 0 0 0 0 0 0 0 0 0 0 0 0 0 0 0 0 0 0 0 0 0 0 0 0 0 0 0 0 0 0 0 0 0 0 0 0 0 0 0 0 0 0 0 0 0 0 0 0 0 0 0 0 0 0 0 0 0 0 0 0 0 0 0 0 0 0.682756943196444 0 0 0 0 0 0 0 0 0 0 0 0 0 0 0 0 0 0 0 0 0 0 0 0
0 0 0 0 0 0 0 0 0 0 0 0 0 0 0 0 0 0 0 0 0 0.0149871027282711 0 0 0 0 0 0 0 0 0 0 0 0 0 0 0 0 0.00146710184346298 0.0069747308938049 0 0 0 0 0 0 0 0 0 0 0 0 0 0 0 0 0 0 0 0 0 0.00817767861981471 0 0 0 0 0 0 0 0 0.00325234814855483 0 0.0144229302679705 0 0 0 0 0 0 0 0 0 0 0 0 0 0 0 0 0 0 0 0 0 0 0 0 0 0 0 0 0 0 0 0 0 0 0 0 0 0 0 0 0 0 0 0 0 0 0 0 0 0 0 0 0 0 0 0 0 0 0 0 0 0 0 0 0 0 0 0 0 0 0 0 0 0 0 0 0 0 0 0 0 0 0 0 0.0268424766466851 0.0125039272308517 0 0.00544192103868418 0.00395853848617103 0.109673327267444 0 0 0 0 0 0 0 0 0 0 0 0 0.00239547724593598 0.00919707219930055 0 0.00807164306482716 0.0802870971130585 0.0100975354989334 0 0.00649021379915535 0 0 0 0 0 0 0 0 0 0 0 0.00336803779102672 0 0 0 0.0155305574143912 0 0.00838600651668377 0 0 0 0.00593599484942092 0 0 0 0 0 0 0 0.0471550592736053 0 0 0 0 0 0.023113255823718 0 0 0.00678092631511449 0 0 0 0 0 0 0 0 0 0 0 0.000676203922415527 0 0 0 0 0 0.0286563230407754 0 0 0.00944806379857756 0.0173385986369845 0.00267459169848349 0 0 0.00551394396072562 0.0299843521416337 0.0162660012772993 0.00377985529444221 0.0208818015652377 0 0.00716970656124729 0 0 0 0 0 0 0 0 0 0 0 0 0 0 0 0 0 0 0 0 0 0 0 0 0 0 0 0 0 0.00551432668707237 0 0.00684417470656735 0.0136257345996601 0.011055911021312 0.0140219357887542 0.0366425347223349 0.223703974710336 0.00192122285563102 0.045978022408001 0 0.0150030869367146 0.0421853835373474 0 0 0 0 0 0 0 0 0 0 0 0.00660329005156021 0 0 0 0 0 0 0 0 0
0 0 0 0 0 0 0 0 0 0 0 0 0 0 0 0 0 0 0 0 0 0 0 0 0 0 0 0 0 0 0 0 0 0 0 0 0 0 0 0 0 0 0 0.00816286837187623 0.00628287483971489 0.0108289934205986 0 0 0 0.00207288056889085 0 0 0 0 0 0 0 0 0 0 0 0 0 0 0.00236200599056042 0 0 0 0 0 0 0 0 0 0 0 0 0 0 0 0 0 0 0 0 0 0 0 0 0 0 0 0 0 0 0 0 0 0 0 0 0 0 0 0 0 0 0 0 0 0 0 0 0 0 0 0 0 0 0 0 0 0 0 0 0 0 0 0.0127175926721207 0 0 0 0 0 0 0 0 0 0 0 0 0 0 0 0 0 0 0 0 0 0 0 0 0 0 0 0 0.0269188898340033 0.00960403379224812 0.00253288339574488 0 0 0.450656016172875 0.0338939243443207 0 0.0712519561276038 0.0622607849417157 0 0.00622831300015106 0.00685242739854686 0.00387021841375867 0.00979589129602429 0.020467529811278 0 0 0.00281755712538713 0 0 0.00398752597985111 0.184294839843485 0.00325574071426306 0 0 0 0 0 0 0 0 0 0.0144377283183201 0 0 0 0 0 0 0 0 0 0 0 0 0 0 0.00357342698735067 0 0 0 0 0 0 0 0 0 0 0 0 0.0298726732613306 0 0 0 0 0 0 0 0 0 0 0 0 0 0 0 0 0 0 0 0 0 0 0 0 0 0 0 0 0 0 0 0 0 0 0 0 0 0 0 0 0 0 0 0 0 0 0 0 0 0 0 0 0 0 0 0 0 0 0 0 0 0 0 0 0 0 0 0 0.00382316255800778 0 0.00204582527092393 0 0 0 0 0.0017958767978014 0.00333555875124694 0 0 0 0 0 0 0 0 0 0 0 0 0 0 0 0 0 0 0 0 0
0 0 0 0 0 0 0 0 0 0 0 0 0 0 0 0.0168376041707924 0 0 0 0 0 0 0 0 0 0 0 0 0 0 0 0 0 0 0 0 0 0 0 0 0.0437134788951959 0 0 0 0 0.00603025665492078 0 0 0 0 0 0.0087970314777073 0 0 0 0 0 0 0 0 0 0.0195713868908814 0 0.009554860936282 0 0 0 0 0 0 0.112762202036325 0 0.341506397694497 0 0 0 0 0 0 0.0298582721205444 0 0 0 0 0 0 0 0 0 0 0 0 0 0 0 0 0 0 0 0 0 0 0 0 0 0 0 0 0 0 0 0 0 0 0 0 0 0 0 0 0 0 0 0 0 0 0 0.00629068900408809 0 0 0 0 0 0 0 0 0 0 0.00614609259806995 0 0 0 0 0 0 0 0 0 0 0 0 0 0 0 0 0 0 0 0 0 0 0 0 0 0 0 0 0 0 0 0 0 0 0 0 0 0 0 0 0 0 0 0 0 0 0 0.0667888502177453 0 0 0 0 0 0 0 0 0 0 0 0 0 0.188509295705018 0 0 0 0 0 0 0 0 0 0 0 0 0 0 0 0 0 0 0 0.0271462944236081 0 0 0 0 0 0 0 0 0.02210116329099 0.0700364032475766 0 0 0 0 0 0 0 0 0 0 0 0 0 0 0 0 0 0 0 0 0 0 0 0 0 0 0 0 0 0 0 0 0 0 0 0 0 0 0 0 0 0 0 0 0 0 0 0 0 0 0 0.0243497206357583 0 0 0 0 0 0 0 0 0 0 0 0 0 0 0 0 0 0 0 0 0 0 0 0 0 0 0 0 0 0 0 0 0 0
0 0 0 0 0 0 0 0 0 0 0 0 0 0 0 0 0 0 0 0 0 0 0 0.0727711986481858 0 0 0 0 0 0 0 0 0 0 0 0 0 0 0.188750837817216 0.0437768927882616 0.0123630771518047 0 0 0 0 0 0 0.112265685328831 0 0 0 0 0 0 0 0 0 0 0 0 0 0.124499641321995 0 0.0377455004327515 0 0 0 0 0 0 0 0 0.0422484361121895 0 0 0 0 0 0 0 0 0 0 0 0 0 0 0 0 0 0 0 0 0 0 0 0 0 0 0 0 0 0 0 0 0 0 0 0 0 0 0 0 0 0 0 0 0 0 0 0 0 0 0 0 0 0.0132586595380737 0.00930566312390814 0 0 0 0 0 0 0 0 0 0 0 0 0 0 0 0 0 0 0 0 0 0 0 0 0 0 0 0 0 0 0 0 0 0 0 0 0 0 0 0 0 0 0 0 0 0 0 0 0 0 0 0 0 0 0 0 0 0.0950724869488036 0 0 0 0 0.0173862564749662 0 0 0 0 0 0 0 0 0.0172186729704003 0.035648924554188 0 0 0.0227896936378182 0.0215497232451307 0 0 0 0 0.0142001991369587 0 0.0198696081713463 0 0 0 0 0 0 0 0 0 0 0 0 0 0 0.0234943899814206 0 0 0 0.07578445261575 0 0 0 0 0 0 0 0 0 0 0 0 0 0 0 0 0 0 0 0 0 0 0 0 0 0 0 0 0 0 0 0 0 0 0 0 0 0 0 0 0 0 0 0 0 0 0 0 0 0 0 0 0 0 0 0 0 0 0 0 0 0 0 0 0 0 0 0 0 0 0 0 0 0 0 0 0 0 0 0 0 0 0 0 0 0
0 0 0 0 0 0 0 0 0 0 0 0 0 0 0 0 0 0 0 0 0 0 0 0 0.00355683769018348 0 0.0010157947024986 0 0 0 0 0.0287364678842425 0.00240675663137474 0 0.017692268237522 0.00199787504368229 0 0 0 0 0 0.00132067569672445 0 0 0 0 0 0 0.0141870196551167 0 0 0 0 0 0 0.00612389085892356 0 0 0 0 0 0 0 0 0 0 0 0 0 0 0 0 0 0 0 0 0 0 0 0 0 0 0 0 0 0 0 0 0 0 0 0 0 0 0 0 0 0 0 0 0.001120590658327 0 0 0 0 0 0 0 0 0 0 0 0 0 0 0 0 0 0 0 0.00267802065020058 0 0 0 0 0 0 0 0 0 0 0 0 0 0 0 0 0 0 0 0 0 0 0 0 0 0 0 0 0 0 0 0 0 0 0 0 0 0 0 0 0 0 0 0 0 0 0.0550674692390906 0 0.172002758691208 0 0.12334993624291 0 0 0 0 0 0 0 0 0 0 0 0 0 0 0 0 0 0.18755683707458 0 0.0861485109789418 0 0 0 0 0 0.026472476134425 0 0 0 0.0159427062740061 0 0 0 0 0 0.00645050768308907 0 0 0 0 0 0 0 0 0 0 0 0 0 0 0 0.00176027949065875 0 0 0 0 0 0 0 0 0 0 0.00113926521730771 0.0106856002542966 0.00300904445354598 0 0 0 0 0 0 0 0 0.0205301403514703 0.0149162174224995 0.00101334292244453 0 0 0 0 0 0 0.0110110570656446 0 0.0962900721344675 0 0.00255493071114383 0 0 0 0 0.00873303950972553 0 0 0 0 0 0 0 0 0 0 0 0 0 0 0 0 0 0 0.025229662852362 0 0 0 0 0 0 0 0 0 0 0 0 0 0 0.0129124927684202 0.00160241179541795 0.0340868475692723 0 0 0 0 0 0 0 0 0 0 0 0 0.000698195454277329 0 0 0 0
0 0 0 0 0 0 0 0 0 0 0 0 0 0 0 0 0 0 0 0 0 0 0 0 0 0 0 0 0 0 0 0 0 0.00237283878447939 0 0 0 0 0 0 0 0 0 0 0 0 0 0 0 0 0 0 0 0 0.00761395024880886 0 0 0 0 0 0 0 0 0 0 0 0 0 0 0 0 0 0 0 0 0 0 0 0 0 0 0 0 0 0 0 0 0 0 0 0 0 0 0 0 0 0 0 0 0 0 0 0 0 0 0 0 0 0 0 0 0 0 0 0 0 0 0 0 0 0 0 0 0 0 0 0 0 0 0 0 0 0 0 0 0 0 0 0 0 0 0 0 0 0 0 0 0 0 0 0 0 0 0.00594959428698323 0 0 0 0 0 0 0 0 0 0 0 0 0 0.0168450105466369 0 0 0 0 0 0 0 0 0 0 0 0 0 0 0 0 0 0 0 0 0 0.0220552454184101 0 0 0 0 0 0.0153288351750762 0 0 0 0 0 0 0 0 0 0 0 0 0 0 0 0 0 0.161800891736188 0 0 0 0 0 0 0 0 0 0 0 0 0 0 0 0 0 0 0 0 0 0 0 0 0 0 0 0 0 0 0 0 0 0 0.00284364009351885 0 0 0 0 0 0 0 0.190766888684382 0 0 0 0 0 0 0 0 0 0 0 0 0 0 0 0 0 0 0 0 0 0 0 0 0 0 0 0 0 0 0 0 0 0 0 0 0 0 0 0.0629919320475786 0 0 0 0 0 0.108702769988737 0.0193860744515594 0 0.00397941118502559 0 0.00695497144039541 0 0 0.00496059278716001 0 0 0 0 0 0.367447353125061
0 0 0 0 0.00349933662610018 0 0 0 0 0 0 0 0.00271719556773755 0 0 0 0 0 0 0 0 0 0 0 0 0 0 0 0.000848686117610526 0.00348949246050052 0.00197264358403986 0.0158264771084083 0 0 0.0464981091698315 0 0 0 0 0 0 0 0 0 0 0 0 0 0 0 0 0 0 0 0 0.00354050103252998 0.0062251209005099 0 0 0 0 0 0 0 0 0 0 0.00115630529648089 0 0 0 0 0 0 0 0 0 0 0 0 0 0 0 0 0 0 0.0016683500283383 0 0 0 0 0 0.000688993807622984 0 0 0.000727636547445517 0.000970016737563038 0 0 0 0.0104609488624995 0 0 0 0 0 0 0 0 0.00102402183710098 0 0 0 0 0.00367355066562345 0 0.00345083819908863 0 0.00369909055013027 0.000846882243683592 0 0 0 0 0 0 0 0 0 0 0 0 0 0 0 0 0 0 0 0 0 0 0 0 0 0 0 0 0 0 0 0 0 0 0 0 0 0 0 0.00703980819204791 0 0 0 0 0 0 0 0.0320338117711712 0.00133592178540327 0.0805751066536353 0.00417406084216205 0.0937771763899741 0 0 0 0.00438367956511539 0 0 0 0 0 0 0 0 0 0 0 0.158384250383941 0.0144115798783223 0 0 0.0557292833125711 0 0.00257281414374496 0 0.038953896953518 0 0.0171390238024032 0 0 0 0.00920092340400882 0 0 0 0 0 0.00588238319254498 0 0 0 0 0 0 0 0 0 0 0 0 0 0 0.00231507329201059 0.00197792253686397 0 0 0 0 0 0 0 0 0 0 0 0.00639041238673784 0.00174832996578216 0.000737547875832648 0 0 0 0 0 0 0.000645608307069412 0.010202941280418 0.00653515010990498 0.00115944099050734 0.0147526638227669 0.012892658543527 0 0.0152210474846581 0 0.00324687992369624 0.00580085830441153 0 0.11368639874657 0.00069388352282325 0.00144282276698174 0 0.00240690846979315 0 0 0 0 0 0 0 0 0 0 0 0 0 0 0 0 0 0 0 0 0 0.0205287472206249 0 0 0 0 0.00906560221527293 0 0 0 0 0 0 0 0 0 0.00644288664634925 0.00378237726868588 0.0176752854866474 0 0 0.00174449775197267 0.0018364451324821 0 0 0 0.0166978620843754 0 0.0137764237242577 0 0 0.00111249363254775 0.0041792528355728 0 0.0195719836252352 0.0431516764322113
0 0 0 0 0 0 0 0 0 0 0 0 0 0 0 0 0 0 0 0 0 0 0 0 0 0 0 0 0 0 0 0 0 0 0 0 0 0 0 0 0 0 0 0 0.135539419032597 0 0 0 0 0 0 0 0 0 0 0 0 0 0 0 0 0 0 0.0731761501326152 0 0 0 0 0 0 0 0 0 0 0.02259206031448 0 0 0.0372617386885125 0 0 0 0 0 0 0 0 0 0 0 0 0 0 0 0 0 0 0 0 0 0 0 0 0 0 0 0 0 0 0 0 0 0 0 0 0 0 0 0 0 0 0 0 0 0 0 0 0 0 0.0344454058552195 0 0 0 0 0 0 0 0 0 0 0 0 0 0 0 0 0 0 0 0 0 0 0 0 0 0 0 0 0 0 0 0 0 0 0 0 0 0 0.00469055455109914 0.0886568306258019 0 0.0161959874719617 0.00542335692909554 0.0207644545785 0 0 0 0 0 0 0.0788322522777292 0 0 0 0 0.0276409616499507 0 0.0042123662036451 0 0 0 0 0 0 0 0 0 0 0 0 0 0.00743772660350842 0 0 0 0 0 0 0 0 0 0 0 0 0 0 0 0 0 0.209658186546943 0 0 0 0.233472548538341 0 0 0 0 0 0 0 0 0 0 0 0 0 0 0 0 0 0 0 0 0 0 0 0 0 0 0 0 0 0 0 0 0 0 0 0 0 0 0 0 0 0 0 0 0 0 0 0 0 0 0 0 0 0 0 0 0 0 0 0 0 0 0 0 0 0 0 0 0 0 0 0 0 0 0 0 0 0 0 0 0 0 0 0 0 0 0 0 0 0 0 0 0 0
0 0 0 0 0 0 0 0 0 0 0 0 0 0 0 0 0 0 0 0 0 0 0 0 0 0 0 0 0 0 0 0 0 0 0.00982503574792358 0 0 0 0 0 0 0 0 0 0 0 0 0 0 0 0 0 0.0051645275102282 0 0 0 0 0 0 0 0 0 0 0 0 0 0 0 0 0 0 0 0 0 0 0 0 0 0 0 0 0 0 0 0 0 0 0 0 0 0 0 0 0 0 0 0 0 0 0 0 0 0 0 0 0 0 0 0 0 0 0 0 0 0 0 0 0 0 0 0 0 0 0 0 0 0 0 0 0 0 0 0 0 0 0 0 0 0 0 0 0 0 0 0 0 0 0 0 0 0 0 0 0 0 0 0 0 0 0 0 0 0 0 0 0 0 0 0 0.0887280098007098 0 0.161869135011608 0 0 0 0 0 0 0 0 0 0 0 0 0 0 0 0.117592795657352 0 0.0900818517043656 0 0 0 0 0 0 0 0.0990873852450721 0 0 0 0.132675566974661 0.0120561589063245 0 0.0106883837579198 0 0 0 0 0 0 0 0 0 0 0 0 0 0 0 0 0 0 0 0 0 0 0 0 0 0 0 0 0 0 0.00160827448828645 0.010866000135349 0 0 0.00129685722929426 0 0 0 0 0 0.00311482741298883 0.00164194932014486 0 0 0 0 0 0 0 0.00140312032812379 0 0.0421128724873729 0 0 0 0 0 0 0 0 0 0 0 0 0 0 0 0 0 0 0 0 0 0 0 0 0 0.200214377617932 0 0 0 0 0 0 0 0 0 0 0 0 0 0 0.00244741089890083 0 0.00752545976544308 0 0 0 0 0 0 0 0 0 0 0 0 0 0 0 0 0
0 0 0 0 0 0 0 0 0 0 0 0 0 0 0 0 0 0 0 0 0 0 0 0 0 0 0 0 0 0 0 0 0 0 0 0 0 0 0 0 0 0 0 0 0.0194250959008772 0 0 0 0 0 0 0 0 0 0 0 0 0 0 0 0 0 0 0.0634325230828493 0 0 0 0 0 0 0 0 0 0 0 0 0 0 0 0 0 0 0 0 0 0 0 0 0 0 0 0 0 0 0 0 0 0 0 0 0 0 0 0 0 0 0 0 0 0 0 0 0 0 0 0 0 0 0 0 0 0 0 0 0 0 0 0 0 0 0 0 0 0 0 0 0 0 0 0 0 0 0 0 0 0 0 0 0 0 0 0 0 0 0 0 0 0 0 0 0 0 0 0 0 0 0 0 0 0 0 0 0 0 0 0 0 0 0 0 0 0 0 0 0 0 0 0 0 0 0 0 0 0 0 0 0 0 0 0 0 0 0 0 0 0.175844862877382 0 0 0 0.0286934236578948 0 0 0 0 0 0 0 0 0.0749298759815156 0 0 0 0 0 0 0 0.231609582946344 0 0 0 0 0.406064635553137 0 0 0 0 0 0 0 0 0 0 0 0 0 0 0 0 0 0 0 0 0 0 0 0 0 0 0 0 0 0 0 0 0 0 0 0 0 0 0 0 0 0 0 0 0 0 0 0 0 0 0 0 0 0 0 0 0 0 0 0 0 0 0 0 0 0 0 0 0 0 0 0 0 0 0 0 0 0 0 0 0 0 0 0 0
0 0 0 0 0 0 0 0 0 0 0 0 0 0 0 0 0 0 0 0 0 0 0 0 0 0 0 0 0 0 0 0 0 0 0 0 0 0 0 0 0 0 0 0 0 0 0 0 0 0 0 0 0 0 0 0 0.0131398993178296 0 0 0 0 0 0 0 0 0 0 0 0 0 0 0 0 0 0 0 0 0 0 0 0 0 0 0 0 0 0 0 0 0 0 0 0 0 0 0 0 0 0 0 0 0 0 0 0 0 0 0 0 0 0 0 0 0 0 0 0 0 0 0 0 0 0 0 0 0 0 0 0 0 0 0 0 0 0 0 0 0 0 0 0 0 0 0 0 0 0 0 0 0 0 0 0 0 0 0 0 0 0 0 0 0 0 0 0 0 0 0 0 0 0 0 0 0 0 0.145422350116276 0.0121333387300863 0 0 0 0 0 0 0 0 0 0 0 0 0.00503464168791224 0 0 0 0 0.00814296262366753 0 0.17926868225626 0 0 0 0 0 0 0 0 0 0 0 0 0 0 0 0 0.0512757583707725 0.0146070764555835 0 0.0924853057881358 0 0 0 0 0.1619586794586 0 0 0 0.0124741647706286 0 0 0 0 0 0 0 0 0 0 0 0 0 0 0 0 0.00869438608488847 0 0 0 0 0 0 0 0 0 0 0 0 0 0.0113169645762987 0 0 0 0 0 0 0 0 0 0 0 0 0 0 0 0 0 0 0 0 0 0 0 0 0 0 0 0.0238608229946108 0.0305899572984434 0 0.0278228085166356 0 0 0 0 0 0 0 0 0 0 0 0 0 0 0 0 0 0 0 0 0.201772200953371 0 0 0 0 0 0 0 0
0 0 0 0 0 0 0 0 0 0 0 0 0 0 0 0 0 0 0 0 0 0 0 0 0 0 0 0 0 0 0 0 0 0 0 0 0 0 0 0 0 0 0 0 0 0 0 0 0 0 0 0 0 0 0 0 0 0 0 0 0 0 0 0 0 0 0 0 0 0 0 0 0 0 0 0 0 0 0 0 0 0 0 0 0 0 0 0 0 0 0 0 0 0 0 0 0 0 0 0 0 0 0 0 0 0 0 0 0 0 0 0 0 0 0 0 0 0 0 0 0 0 0 0 0 0 0 0 0 0 0 0 0 0 0 0 0 0 0 0 0 0 0 0 0 0 0 0 0 0 0 0 0 0 0 0 0 0 0 0.0215950547580945 0.0149291135274685 0 0.062095057847437 0 0 0 0 0 0 0 0 0 0 0 0 0.0949471161013674 0 0 0 0.0327649350455494 0 0 0 0.0323983717505204 0 0 0 0 0 0 0 0 0 0.0405058890928035 0 0 0 0 0.0405433899465926 0 0 0 0 0 0 0 0 0 0 0 0 0 0 0 0 0 0 0 0 0 0 0.0384044928084314 0 0 0 0 0 0 0 0 0 0 0 0 0 0 0 0 0 0 0 0 0.0541065714503086 0.0277300846261459 0 0 0 0 0 0 0 0 0 0 0 0 0 0 0 0 0 0 0 0 0 0 0 0 0 0 0 0 0 0 0 0 0 0 0 0 0 0 0 0 0.0345790814313988 0.0906385616027367 0 0.0551999653340689 0.0538321106781978 0.104466181935479 0 0 0 0 0.0284052232660937 0.144045609689291 0 0 0 0 0 0 0 0 0 0 0 0 0.0288131891080142 0 0 0 0 0 0 0 0
0 0 0 0 0.008949939995858 0 0 0 0 0 0 0 0 0 0 0 0 0 0 0 0 0 0 0 0 0 0 0 0 0.00670839309143525 0.0214552167662194 0.00482424603295282 0 0 0.0106933860389545 0 0 0 0 0 0 0 0 0 0 0 0.00450112753027865 0 0 0 0 0 0 0 0 0 0.0158646142470644 0 0 0 0 0 0 0 0 0 0 0 0 0 0 0 0 0 0 0 0 0 0 0 0 0 0 0 0 0 0.00819990070983432 0 0 0 0 0 0.0171887203508649 0.00304117086954459 0 0.020957360994433 0.0112446414531661 0 0 0 0.0410015388334936 0 0 0 0 0 0 0 0 0 0 0 0 0 0 0 0 0 0 0 0 0 0 0 0 0 0 0 0 0 0 0 0 0 0 0 0 0 0 0 0 0 0 0 0 0 0 0 0 0 0 0 0 0 0 0 0.00539051326523797 0 0 0 0 0 0 0 0 0 0 0 0 0 0 0 0 0 0 0 0 0.0154311343815581 0 0 0 0 0 0 0 0 0 0 0.0331488711936435 0.12891718156673 0 0 0 0 0 0 0 0 0 0 0 0 0 0 0 0 0 0.0126370833143319 0 0 0 0 0 0.0633371641035478 0 0 0 0 0 0 0 0 0 0 0 0 0 0 0 0 0 0 0 0 0 0.0105157860959998 0 0 0 0 0 0 0 0 0 0.0170441289267581 0.0101082593856582 0 0.0558362811341476 0 0 0.0553377429097356 0 0.00582965555132543 0.00379246030279335 0 0.255405440112716 0.00448748774988387 0 0 0 0 0 0 0 0 0 0 0 0 0 0 0 0 0 0 0 0 0 0 0 0 0 0 0 0 0 0 0 0 0 0 0 0 0 0 0 0.0305309247149708 0 0.0304808788417339 0 0 0 0 0 0 0 0 0 0.0476755938914645 0 0 0 0 0 0 0.0394631556436639
0 0 0 0 0 0 0 0 0 0 0 0 0 0 0 0 0 0 0 0 0 0 0 0 0 0 0 0 0 0 0 0 0 0 0 0 0 0 0 0 0 0 0 0 0 0 0 0 0 0 0 0 0 0 0 0 0 0 0 0 0 0 0 0 0 0 0 0 0 0 0 0 0 0 0 0 0 0 0 0 0 0 0 0 0 0 0 0 0 0 0 0 0 0 0 0 0 0 0 0 0 0 0 0 0 0 0 0 0 0 0 0 0 0 0 0 0 0 0 0 0 0 0 0 0 0 0 0 0 0 0 0 0 0 0 0 0 0 0 0 0 0 0 0 0 0 0 0 0 0 0 0 0 0 0 0 0 0 0 0 0 0 0 0 0 0 0 0 0 0 0 0 0 0 0 0 0 0 0 0 0 0 0 0 0 0 0 0 0 0 0 0 0 0.119422141294944 0 0 0 0 0 0 0 0 0 0 0 0.00168578194339096 0 0 0 0 0 0 0 0.0332678840450864 0.140659403979257 0.10857460430568 0.102816844798164 0.0114494295965656 0 0 0 0 0 0 0.0216564590111985 0.129059604332055 0 0 0 0 0 0.00791662406242203 0 0 0 0 0 0 0 0 0 0 0 0 0 0 0 0 0 0 0 0 0 0 0 0 0 0 0 0 0 0 0 0 0 0 0 0 0 0 0 0 0 0 0 0 0 0 0.0101395589998424 0 0.00381307820528907 0 0 0 0 0 0 0 0 0 0 0 0 0 0 0 0 0 0 0 0 0 0 0 0.133437892168436 0 0.0281824504714228 0.0790632891126082 0.0688549536736387 0 0 0 0 0 0 0 0
0 0 0 0 0 0 0 0 0 0 0 0 0 0 0 0 0 0 0 0 0 0 0 0 0 0 0 0 0 0 0 0 0 0 0.00218870653338044 0.00581195486861526 0 0 0 0 0 0 0 0 0 0 0 0 0 0 0 0 0.0131796523023099 0 0 0 0 0 0 0 0 0 0 0 0 0 0 0 0 0 0 0 0 0 0 0 0 0 0 0 0 0 0.014514636171727 0.0326176185965635 0.0291550579249069 0 0 0 0 0 0 0 0 0 0 0 0 0 0 0 0 0 0 0 0 0 0 0 0 0 0 0 0 0 0 0 0 0 0 0 0 0 0 0 0 0 0 0 0 0 0 0 0 0 0 0 0 0 0 0 0 0 0 0 0 0 0 0 0 0 0 0 0 0 0 0 0 0 0 0 0 0 0 0 0 0 0 0 0 0.0168560138909091 0 0.0335495202277133 0 0 0 0 0 0 0 0 0 0 0 0 0 0 0 0.0215974059260333 0 0.0165582339436485 0 0.0592232796136471 0 0 0 0 0 0 0 0 0 0.0068811748780781 0 0 0 0 0 0 0 0 0 0 0 0 0 0 0 0 0 0 0 0 0 0 0 0 0 0 0 0 0 0 0 0 0 0 0.156936585198101 0 0 0.0128963291870657 0.310430010737558 0.220458186256379 0 0 0 0 0 0 0 0 0 0 0 0 0 0 0.00459726492784715 0 0 0 0 0 0 0 0 0 0 0 0 0 0 0 0 0 0 0 0 0 0 0 0 0 0.0396350445150559 0 0 0 0 0 0 0 0 0 0 0 0 0 0 0 0.00291332430045943 0 0 0 0 0 0 0 0 0 0 0 0 0 0 0 0 0 0
0 0 0 0 0 0 0 0 0 0 0 0 0 0 0 0 0 0 0 0 0 0 0 0 0 0 0 0 0 0 0 0 0 0 0 0 0 0 0 0 0 0 0 0 0 0 0 0 0 0 0 0 0 0 0 0 0 0 0 0 0 0 0 0 0 0 0 0 0 0 0 0 0 0 0 0 0 0 0 0 0 0 0 0 0 0 0 0 0 0 0 0 0 0 0 0 0 0 0 0 0 0 0 0 0 0 0 0 0 0 0 0 0 0 0 0 0 0 0 0 0 0 0 0 0 0 0 0 0 0 0 0 0 0 0 0 0 0 0 0 0 0 0 0 0 0 0 0 0 0 0 0 0 0 0 0 0 0.0037427387561864 0 0 0 0 0.00412317007166531 0 0 0 0 0 0 0 0 0 0 0 0 0 0 0 0 0.00157282346135503 0 0 0 0.0196294723090723 0 0 0 0 0 0 0 0 0 0 0.00532715595660174 0 0 0 0 0 0 0 0 0 0 0 0.0406385928900592 0 0 0 0 0 0 0 0 0 0 0 0 0 0 0 0 0 0 0 0 0 0 0 0 0 0 0 0 0 0 0 0 0 0 0 0.129382957782924 0.227717107925943 0.131037623765189 0 0 0.0324834937852533 0.0781812983514271 0.0760545159475866 0 0 0 0.00445071403548273 0 0 0 0 0 0 0 0 0 0 0 0 0 0 0 0 0 0 0 0 0 0 0 0 0 0 0 0 0 0 0 0 0.0071481388504007 0 0 0.00680876656859127 0 0.00438917499695256 0 0 0.0122041747646101 0.158486751493238 0.00438039009700807 0 0.0138441231754687 0 0 0 0 0 0 0.00283718370076327 0.0105124966639716 0 0 0 0.0055704668443975 0 0.0194766678058521 0 0 0 0
0 0 0 0 0 0 0 0 0 0 0 0 0 0 0 0 0 0 0 0 0 0 0 0 0 0 0 0 0 0 0 0 0 0 0 0 0 0 0.0292756212952591 0 0 0 0 0 0 0 0 0.0374927396330068 0 0 0 0 0 0 0 0 0 0 0 0 0 0 0 0 0 0 0 0 0 0 0 0 0 0 0 0 0 0 0 0 0 0 0 0 0 0 0 0 0 0 0 0 0 0 0 0 0 0 0 0 0 0 0 0 0 0 0 0 0 0 0 0 0 0 0 0 0 0 0 0 0 0 0 0 0 0 0 0 0 0 0 0 0 0 0 0 0 0 0 0 0 0 0 0 0 0 0 0 0 0 0 0 0 0 0 0 0 0 0 0 0 0 0 0 0 0 0 0 0 0 0 0 0 0 0 0 0 0 0 0 0 0 0 0 0 0 0.0370646219428493 0 0 0 0 0 0 0 0 0 0 0 0 0 0 0 0 0 0 0 0 0 0 0 0 0 0 0 0 0 0 0 0 0 0 0 0 0 0 0 0.896167017128885 0 0 0 0 0 0 0 0 0 0 0 0 0 0 0 0 0 0 0 0 0 0 0 0 0 0 0 0 0 0 0 0 0 0 0 0 0 0 0 0 0 0 0 0 0 0 0 0 0 0 0 0 0 0 0 0 0 0 0 0 0 0 0 0 0 0 0 0 0 0 0 0 0 0 0 0 0 0 0 0 0 0 0 0 0 0 0 0 0 0
0 0 0 0 0 0 0 0 0 0 0 0 0 0 0 0 0 0 0 0 0 0 0 0 0 0 0 0 0 0 0 0 0 0 0 0 0 0 0.0240188134081692 0 0 0 0 0 0 0 0 0.0514242560395591 0 0 0 0 0 0 0 0 0 0 0 0 0 0 0 0 0 0 0 0 0 0 0.0411064714593008 0 0 0 0 0 0 0 0 0 0 0 0 0 0 0 0 0 0 0 0 0 0 0 0 0 0 0 0 0 0 0 0 0 0 0 0 0 0 0 0 0 0 0 0 0 0 0 0 0 0 0 0 0 0 0 0 0 0 0 0 0 0 0 0 0 0 0 0 0 0 0 0 0 0 0 0 0 0 0 0 0 0 0 0 0 0 0 0 0 0 0 0 0 0 0 0 0 0 0 0 0 0 0 0 0 0 0 0 0 0 0 0 0.123277692780325 0 0.476050031706362 0.0632434237418266 0 0 0 0.0544614390650964 0 0 0 0 0 0 0 0 0 0 0 0.0671108415040997 0 0 0 0 0 0 0 0 0 0 0 0 0 0 0 0 0 0 0 0 0 0 0 0 0 0 0 0 0 0 0 0 0 0 0 0 0 0 0 0 0 0 0 0 0 0 0 0 0 0 0 0 0 0 0 0 0 0 0 0 0 0 0 0 0 0 0 0 0 0 0 0 0 0 0 0 0 0 0 0 0 0 0 0 0 0 0 0.0993070302952617 0 0 0 0 0 0 0 0 0 0 0 0 0 0 0 0 0 0 0 0 0 0 0 0 0 0
0 0 0 0 0 0 0 0 0 0 0 0 0 0 0 0 0 0 0 0 0 0 0 0 0 0 0 0 0 0 0 0 0 0 0.00625863668038576 0 0 0 0 0 0 0 0 0 0 0 0 0 0 0 0 0 0.0128730936537987 0 0 0 0 0 0 0 0 0 0 0 0 0 0 0 0 0 0.0115229819617605 0 0.00992602709901735 0 0 0 0 0 0 0 0 0 0 0 0 0 0 0 0 0 0 0 0 0 0 0 0 0 0 0 0 0 0 0 0 0 0 0 0 0 0 0 0 0 0 0 0 0 0 0 0 0 0 0 0 0 0 0 0 0 0 0 0 0 0 0 0 0 0 0 0 0 0 0 0 0 0 0 0 0 0 0 0 0 0 0 0 0 0 0 0 0 0 0 0 0 0 0 0 0.0266771685550332 0 0.0702970071940929 0 0 0 0 0 0 0 0 0 0 0 0 0 0 0 0.052892785446431 0 0.0361482032722858 0 0.322472293061728 0 0 0 0 0 0.0279827223477778 0 0 0 0 0.0280347372904949 0 0.107590223378077 0 0 0 0 0 0 0 0 0 0 0 0 0 0 0 0 0 0 0 0 0 0 0 0 0 0 0 0 0 0 0.00236364041817043 0 0 0 0.00262365549195757 0.0121100651808978 0.00776286229544731 0 0 0 0.00589864245950496 0.00407580278482953 0 0 0 0 0 0 0 0.00345472807476027 0 0.0309817892982274 0 0 0 0 0 0 0 0 0 0 0 0 0 0 0 0 0 0 0 0 0 0 0 0 0 0.21050206650975 0 0 0 0 0 0 0 0 0 0 0 0 0 0 0 0 0.00755086754557164 0 0 0 0 0 0 0 0 0 0 0 0 0 0 0 0 0
0 0 0 0 0 0 0 0 0 0 0 0 0 0 0 0 0 0 0 0 0 0 0 0 0 0 0 0 0 0 0 0 0 0 0 0 0 0 0.0414256891549692 0.0143209736307123 0 0 0 0 0 0 0 0.0221466546702027 0 0 0 0 0 0 0 0 0 0 0 0 0 0 0 0 0 0 0 0 0 0 0.0128824181970674 0 0.0114581417854576 0 0 0 0 0 0 0 0 0 0 0 0 0 0 0 0 0 0 0 0 0 0 0 0 0 0 0 0 0 0 0 0 0 0 0 0 0 0 0 0 0 0 0 0 0 0 0 0 0 0 0 0 0 0 0 0 0 0 0 0 0 0 0 0 0 0 0 0 0 0 0 0 0 0 0 0 0 0 0 0 0 0 0 0 0 0 0 0 0 0 0 0 0 0 0 0 0 0 0 0 0 0 0 0 0 0 0 0 0 0 0 0 0 0 0 0 0 0 0.028671018285825 0 0 0 0 0 0 0 0 0.0173421017902426 0.027430213712951 0 0.0531168338768968 0.35718560940651 0 0 0 0 0 0 0 0 0 0 0 0 0 0 0 0 0 0 0 0 0 0 0 0 0 0 0 0 0 0 0 0 0 0 0 0 0 0 0 0 0 0 0 0 0 0 0 0 0 0 0 0 0 0 0 0 0 0 0 0 0 0 0 0 0 0 0 0 0 0 0 0 0 0 0 0 0 0.414020345489166 0 0 0 0 0 0 0 0 0 0 0 0 0 0 0 0 0 0 0 0 0 0 0 0 0 0 0 0 0 0 0 0 0 0
0 0 0 0 0 0 0 0 0 0 0 0 0 0 0 0 0 0 0 0 0 0 0 0 0 0 0 0 0 0 0 0 0 0 0 0 0 0 0.0691408109119482 0 0 0 0 0 0 0 0 0.179682880289526 0 0 0 0 0 0 0 0 0 0 0 0 0 0.027633959925726 0 0.0227897597793836 0 0 0 0 0 0 0 0 0 0 0.0578021793945502 0 0 0 0 0 0 0 0 0 0 0 0 0 0 0 0 0 0 0 0 0 0 0 0 0 0 0 0 0 0 0 0 0 0 0 0 0 0 0 0 0 0 0 0 0 0 0 0 0 0 0 0 0 0 0 0 0 0 0 0 0 0 0 0 0 0 0 0 0 0 0 0 0 0 0 0 0 0 0 0 0 0 0 0 0 0 0 0 0 0 0 0 0 0 0 0 0 0 0 0 0 0 0 0 0 0 0 0 0 0 0 0.0290007324791602 0 0 0 0 0 0 0 0 0 0 0 0 0 0 0 0.147443174812126 0 0.251790250853283 0 0 0 0 0 0 0 0 0 0 0 0 0 0 0 0 0 0.0588900318218751 0 0 0 0.105199626751729 0 0 0 0 0 0 0 0 0 0 0 0 0 0 0 0 0 0 0 0 0 0 0 0 0 0 0 0 0 0 0 0 0 0 0 0 0 0 0 0 0 0 0 0 0 0 0 0 0 0 0 0 0 0 0 0.0506265929806923 0 0 0 0 0 0 0 0 0 0 0 0 0 0 0 0 0 0 0 0 0 0 0 0 0 0 0 0 0 0 0 0 0 0
0 0 0 0 0 0 0 0 0 0 0 0 0 0 0 0 0 0 0 0 0 0 0 0.0106335446002209 0 0 0 0 0 0 0 0 0 0 0 0 0 0 0.0319530548282918 0.0051459051860229 0 0 0 0 0 0 0 0.0247270463649339 0 0 0 0 0 0 0 0 0 0 0 0 0 0.013912858305673 0 0.00444459435848557 0 0 0 0 0 0 0 0 0 0 0 0 0 0 0 0 0 0 0 0 0 0 0 0 0 0 0 0 0 0 0 0 0 0 0 0 0 0 0 0 0 0 0 0 0 0 0 0 0 0 0 0 0 0 0 0 0 0 0 0 0 0 0 0 0 0 0 0 0 0 0 0 0 0 0 0 0 0 0 0 0 0 0 0 0 0 0 0 0 0 0 0 0 0 0 0 0 0 0 0 0 0 0 0 0 0 0 0.100465473945621 0 0 0 0 0 0 0 0.00411668760476502 0 0 0 0.00882625281421309 0 0 0.00386691105346467 0 0 0 0 0.00994925796495302 0 0 0 0 0 0 0 0 0 0.0412050085500987 0.139810069698447 0.0355051143648846 0 0 0 0 0 0 0 0 0 0 0 0 0 0 0 0 0 0 0.0421334623286842 0 0 0 0.0166842220281672 0 0 0 0 0 0 0 0 0 0 0 0 0 0 0 0 0 0 0 0 0 0 0 0 0 0 0 0 0 0 0 0 0 0 0 0 0 0 0 0 0 0 0 0 0 0 0 0 0 0 0 0 0 0 0 0.483641545491671 0 0 0.0159699073942332 0 0 0 0 0.00700908311716922 0 0 0 0 0 0 0 0 0 0 0 0 0 0 0 0 0 0 0 0 0 0 0 0 0 0
0 0 0 0 0 0 0 0 0 0 0 0 0 0 0 0 0 0 0 0 0 0 0 0 0 0 0 0 0 0 0 0 0 0 0 0 0 0 0 0 0 0 0 0 0.0790290774343223 0 0 0 0 0 0 0 0 0 0 0 0 0 0 0 0 0 0 0.208331636893098 0 0 0 0 0 0 0 0 0 0 0 0 0 0.0975610695523726 0 0 0 0 0 0 0 0 0 0 0 0 0 0 0 0 0 0 0 0 0 0 0 0 0 0 0 0 0 0 0 0 0 0 0 0 0 0 0 0 0 0 0 0 0 0 0 0 0 0 0 0 0 0 0 0 0 0 0 0 0 0 0 0 0 0 0 0 0 0 0 0 0 0 0 0 0 0 0 0 0 0 0 0 0 0 0 0 0 0 0 0 0 0 0 0 0 0 0 0 0 0.046954196012304 0 0 0 0 0.0602160681684509 0 0 0 0 0 0 0 0.268512792659921 0 0 0 0.0231240589383903 0 0 0 0 0 0 0 0 0 0 0 0.110425646611112 0 0 0 0 0 0 0 0 0 0 0 0 0 0 0 0 0 0.0704275605811902 0 0 0 0 0 0 0 0 0 0 0 0 0 0 0 0 0 0 0 0 0 0 0 0 0 0 0 0 0 0 0 0 0 0 0 0 0 0 0 0 0 0 0 0 0 0 0 0 0 0 0 0 0 0 0 0 0 0 0 0 0 0 0 0 0 0 0 0 0 0 0 0 0 0 0 0 0 0.0354178931488392 0 0 0 0 0 0 0 0 0 0 0 0
0 0 0 0 0 0 0 0 0 0 0 0 0 0 0 0 0 0 0 0 0 0 0 0 0 0 0 0 0 0 0 0 0 0 0 0 0 0 0 0 0 0 0 0 0 0 0 0 0 0 0 0 0 0 0 0 0 0 0 0 0 0 0 0 0 0 0 0 0 0 0 0 0 0 0 0 0 0 0 0 0 0 0 0 0 0 0 0 0 0 0 0 0 0 0 0 0 0 0 0 0 0 0 0 0 0 0 0 0 0 0 0 0 0 0 0 0 0 0 0 0 0 0 0 0 0 0 0 0 0 0 0 0 0 0 0 0 0 0 0 0 0 0 0 0 0 0 0 0 0 0 0 0 0 0 0 0 0 0 0 0.0771956099511456 0.0390507227511805 0 0 0 0 0.0180654544510131 0 0 0 0 0 0 0 0 0 0 0.0853756520725004 0.0450721163719206 0 0 0 0 0 0 0 0 0 0 0 0 0 0 0 0 0 0 0 0.0782675008403003 0 0 0 0 0 0 0 0 0 0 0 0 0 0 0.00362034551851837 0 0 0 0 0 0 0 0 0 0 0 0 0 0 0 0 0 0 0 0 0 0 0 0 0 0 0 0 0.00768750867421433 0.0304853393662154 0.185819609402513 0 0 0 0 0 0 0 0 0 0 0 0 0 0 0 0 0 0 0 0 0 0 0 0 0 0 0 0 0 0 0 0 0 0 0 0 0 0 0 0 0 0.0659119616187863 0 0 0.0111308719345395 0 0 0 0 0.208317280450474 0.126225124068746 0 0 0.0084860523007925 0 0 0 0 0 0 0 0 0 0 0 0 0 0.00928885022714023 0 0 0 0
0 0 0 0 0.0138661540742088 0 0 0 0 0 0 0 0 0 0 0 0 0 0 0 0 0 0 0 0 0 0 0 0 0 0 0.00870491702988483 0 0 0 0 0 0 0 0 0 0 0 0 0 0 0 0 0 0 0 0 0 0 0 0 0 0 0 0 0 0 0 0 0 0 0 0.0223895946544019 0 0 0 0 0 0 0 0 0 0 0 0 0 0 0 0 0 0 0 0 0 0 0 0 0 0 0 0 0 0 0 0 0 0 0 0 0.012888645236398 0 0 0 0 0 0 0 0.009155059420425 0 0.0246177785369717 0 0.00508820428331446 0 0.0170878097154817 0 0 0 0 0 0 0 0 0 0 0 0 0 0 0 0 0 0 0 0 0 0 0 0 0 0 0 0 0 0 0 0 0 0 0 0 0 0 0 0 0 0 0 0 0 0 0 0 0.442245965364171 0 0.00992629080253996 0 0.0223512772370438 0 0 0 0 0 0 0 0 0 0 0 0 0 0 0 0.0229609751609835 0 0.0247953732830717 0 0 0 0 0 0.0160954934718472 0 0 0 0 0 0 0 0 0 0 0 0 0 0 0 0 0 0.176491986803628 0 0 0 0 0 0 0 0 0 0 0 0 0 0 0 0 0 0 0 0 0 0 0 0 0 0 0 0 0.00759235941954978 0 0.0125224163049987 0 0 0.00632002872003823 0 0.00809540007723914 0 0.00805339341979024 0 0.00348308292078785 0 0 0 0 0 0.0224693088866986 0 0 0.0638455607934512 0.0132985610678314 0 0 0 0 0 0 0.0256543633152437 0 0 0 0 0 0 0 0 0 0 0 0 0 0 0 0 0 0 0 0 0 0 0 0 0 0 0 0 0 0 0 0 0 0 0 0 0 0 0 0 0 0 0 0 0 0
0 0 0 0 0 0 0 0 0 0 0 0 0 0 0 0 0 0 0 0 0 0 0 0 0 0 0 0.0116865054200461 0 0 0 0 0 0 0 0 0 0 0 0 0 0 0 0.14032982469641 0.0411661018429767 0.155017727596214 0 0 0 0.0285495171169993 0 0 0 0 0 0 0 0 0 0 0 0 0 0 0.00975255824946271 0.0227861160752898 0 0 0 0 0 0 0 0 0 0 0 0 0 0 0 0 0 0 0 0 0 0 0 0 0 0 0 0 0 0 0 0 0 0 0 0 0 0 0 0 0 0 0 0 0 0 0 0 0 0 0 0 0 0 0 0 0 0 0 0 0 0 0.0852660788524454 0.0126719556646212 0 0 0 0 0 0 0 0 0 0 0 0 0 0 0 0 0 0 0 0 0 0 0 0 0 0 0 0 0 0 0 0 0 0 0 0 0 0 0 0 0 0 0 0 0.137758458454929 0 0 0 0 0.016747143842894 0 0 0 0 0 0 0 0 0 0 0 0 0 0 0 0 0 0 0 0 0 0 0 0 0 0.0404951288602591 0 0 0 0.192057102288579 0 0 0 0 0 0 0 0.0677688283545735 0.0379469526843008 0 0 0 0 0 0 0 0 0 0 0 0 0 0 0 0 0 0 0 0 0 0 0 0 0 0 0 0 0 0 0 0 0 0 0 0 0 0 0 0 0 0 0 0 0 0 0 0 0 0 0 0 0 0 0 0 0 0 0 0 0 0 0 0 0 0 0 0 0 0 0 0 0 0 0 0 0 0 0 0 0 0 0 0 0 0 0 0 0 0 0 0 0 0 0 0 0 0
0 0 0 0 0 0 0 0 0 0 0 0 0 0 0 0 0 0 0 0 0 0 0 0 0 0 0.0255415091102308 0.00426226530245924 0 0 0 0 0 0 0 0 0 0 0 0 0 0 0 0 0 0 0 0 0 0 0 0 0 0.0243294018769325 0 0 0 0 0 0 0 0 0 0 0 0 0.0083386475033184 0 0 0 0 0 0 0 0 0 0 0 0 0 0 0 0 0 0 0 0 0 0 0 0 0 0 0 0 0 0 0 0 0 0 0 0 0 0 0.0282481763437938 0 0.0117920025321327 0.0088798429589591 0 0 0 0 0 0 0 0 0 0 0 0.00622019988937111 0 0 0.00440094512903302 0 0 0 0 0.0125596710735154 0 0 0 0 0 0 0 0 0 0 0 0 0 0 0 0 0 0 0 0 0 0 0 0 0 0 0 0 0 0 0 0 0 0 0 0 0 0 0 0 0 0 0 0.120964171559773 0.0190060651724893 0 0 0 0 0 0 0 0 0 0 0 0 0.00379213571268794 0 0 0 0 0 0.00548673351059661 0 0 0 0 0 0 0 0 0 0 0 0 0 0 0 0.0655833713532027 0 0 0 0 0 0 0 0 0 0 0 0 0 0 0 0 0 0.0178413995276439 0 0 0 0 0 0 0 0 0 0 0 0 0 0 0 0 0 0 0 0 0 0 0 0 0 0 0 0 0 0 0 0 0 0 0 0 0 0.0466659448867355 0 0 0.151260506228271 0 0.139183164516131 0 0 0 0 0 0.0366252672266137 0 0 0 0.259018578586109 0 0 0 0 0 0 0 0 0 0 0 0 0 0 0 0 0 0 0 0 0 0 0 0 0 0 0 0 0 0 0 0 0 0 0 0 0
0 0 0 0 0 0 0 0 0 0 0 0 0 0 0 0 0 0 0 0 0 0 0 0 0 0 0 0 0 0 0 0 0 0 0 0 0 0 0 0 0 0 0 0 0 0 0 0 0 0 0 0 0 0 0 0 0 0 0 0 0 0 0 0 0 0 0 0 0 0 0 0 0 0 0 0 0 0 0 0 0 0 0 0 0 0 0 0 0 0 0 0 0 0 0 0 0 0 0 0 0 0 0 0 0 0 0 0 0 0 0 0 0 0 0 0 0 0 0 0 0 0 0 0 0 0 0 0 0 0 0 0 0 0 0 0 0 0 0 0 0 0 0 0 0 0 0 0 0 0 0 0 0 0 0 0 0 0 0 0 0 0 0 0 0 0.0368122010634281 0 0 0 0 0 0 0 0 0 0 0.148066547718013 0 0 0 0 0 0 0 0 0 0 0 0 0 0 0 0 0 0 0 0 0 0 0 0 0 0 0 0 0 0 0 0 0 0 0 0 0 0 0.403791195704528 0 0 0 0.0570145639664915 0 0 0 0 0 0.0944685757729391 0 0 0 0 0 0 0 0 0 0 0 0 0 0 0 0 0 0 0 0 0 0 0 0 0 0 0 0 0 0 0 0 0 0 0 0 0 0 0 0 0 0 0 0 0 0.0632132130651589 0.0725964243795184 0 0 0 0 0.0819481800743193 0 0 0.042089098255604 0 0 0 0 0 0 0 0 0 0 0 0 0 0 0 0 0 0 0 0 0 0 0 0 0 0 0 0 0 0 0 0 0 0 0 0
0 0 0 0 0 0 0 0 0 0 0 0 0 0 0 0 0 0 0 0 0 0.0348744072245517 0 0 0 0 0 0 0 0 0 0 0 0 0 0 0 0 0 0.0567410292055849 0 0 0 0 0 0 0 0 0 0 0 0 0 0 0 0 0 0 0 0 0 0.122562585467391 0 0 0 0 0 0 0 0 0.0201327053246929 0 0.144201938710768 0 0 0 0 0 0 0 0 0 0 0 0 0 0 0 0 0 0 0 0 0 0 0 0 0 0 0 0 0 0 0 0 0 0 0 0 0 0 0 0 0 0 0 0 0 0 0 0 0 0 0 0 0 0 0 0 0 0 0 0 0 0 0 0 0 0 0 0 0 0 0 0 0 0 0 0 0 0 0 0 0 0 0 0 0 0 0 0 0 0 0 0 0 0 0 0 0 0 0 0 0 0.0268331144315655 0 0 0 0 0 0 0 0 0 0 0 0.0234045075876696 0 0 0 0 0 0 0 0 0 0 0 0 0 0 0 0 0 0 0 0 0 0 0 0 0 0 0 0 0 0 0.262808866779596 0.143369618383019 0 0 0.0200954412963641 0 0 0 0 0.0747507431323575 0.0447308446904027 0.0254941977660384 0 0 0 0 0 0 0 0 0 0 0 0 0 0 0 0 0 0 0 0 0 0 0 0 0 0 0 0 0 0 0 0 0 0 0 0 0 0 0 0 0 0 0 0 0 0 0 0 0 0 0 0 0 0 0 0 0 0 0 0 0 0 0 0 0 0 0 0 0 0 0 0 0 0 0 0 0 0 0 0 0 0 0 0 0 0 0 0
0 0 0 0 0 0 0 0 0 0 0 0 0 0 0 0 0 0 0 0 0 0 0 0 0 0 0 0 0 0 0 0 0 0 0 0 0 0 0 0 0 0 0 0 0 0 0 0 0 0 0 0.0161842323635787 0 0 0 0 0 0 0 0 0 0.0356305090588455 0 0 0 0 0 0 0 0 0.0721378613346041 0 0.0364717012327093 0 0 0 0 0 0 0 0 0 0 0 0 0 0 0 0 0 0 0 0 0 0 0 0 0 0 0 0 0 0 0 0 0 0 0 0 0 0 0 0 0 0 0 0 0 0 0 0 0 0 0 0 0 0 0 0 0 0 0 0 0 0 0 0 0 0.00425859994429265 0 0 0 0 0 0 0 0 0 0 0 0 0 0 0 0 0 0 0 0 0 0 0 0 0 0 0 0 0 0 0 0 0 0 0 0 0 0 0 0 0 0 0 0 0.253781690576641 0 0 0 0 0 0 0 0 0 0 0 0 0 0 0 0 0 0 0 0 0 0 0 0 0 0 0 0 0 0 0 0 0 0.0297575412744036 0.0256422812000946 0 0.103035830441981 0.0217551753548756 0 0 0 0 0 0 0 0 0 0 0 0 0.00576764241102701 0 0 0 0 0.0109887167333284 0 0 0 0 0 0 0 0 0 0.00617604546220221 0 0 0 0 0 0 0 0 0 0 0 0 0 0 0 0 0 0 0 0 0 0 0 0 0 0 0 0 0 0 0 0 0 0 0 0.0230503742263731 0 0 0 0 0.19138512582887 0 0.153065396612055 0 0 0.0109112759441184 0 0 0 0 0 0 0 0 0 0 0 0 0 0 0 0 0 0 0 0 0
0 0 0 0 0.00267090618843632 0 0 0 0 0 0 0 0 0 0 0 0 0 0 0 0 0 0 0 0 0 0 0 0 0 0 0 0 0 0 0 0 0 0 0 0 0 0 0 0 0 0.00514401072807251 0 0 0 0 0 0 0 0.0137576356989394 0 0 0.00213793797992859 0 0 0 0 0 0 0 0 0 0 0 0 0 0 0 0 0 0 0 0 0 0 0 0 0 0 0 0 0 0 0 0 0 0 0 0 0 0 0 0 0 0 0 0 0 0 0 0 0 0 0 0 0 0 0 0 0 0 0 0 0 0 0 0 0 0 0 0 0 0 0 0 0 0 0 0 0 0 0 0 0 0 0 0 0 0 0 0 0 0 0 0 0 0 0 0.00925424279279372 0 0 0.00866707823850729 0 0 0 0 0 0 0 0 0 0.00660141695156658 0.00614300138891878 0 0 0 0 0 0 0 0.00959063092137399 0 0.00712267146677733 0 0 0 0 0 0 0 0 0 0 0.138704525534202 0 0 0 0 0.0343765240366624 0 0.0251078048654591 0.0334807069807047 0 0 0 0 0 0 0 0 0 0.00192817303170689 0.0549310214859476 0 0 0 0 0 0 0.136168975590867 0 0 0 0 0 0 0 0 0 0.0145811296749895 0 0 0 0 0 0 0 0 0 0 0 0 0 0 0 0 0 0 0 0.00189327371208624 0 0 0 0 0 0.00392987625947528 0 0 0 0 0 0.0569102119796944 0 0 0.0779627321670152 0 0 0 0 0 0 0 0 0 0 0 0 0 0 0 0 0 0 0 0 0 0 0 0 0 0 0 0 0 0 0 0 0 0 0 0 0.0600753373915556 0 0 0.00177575867281217 0 0.0365599302070461 0.0607058840726569 0 0.0177092654220144 0.0167864582517957 0 0 0 0 0.0123491650643367 0 0 0 0 0 0.142973713243657
0 0 0 0 0 0 0 0 0 0 0 0 0 0 0 0 0 0 0 0 0 0 0 0 0 0 0 0 0 0 0 0 0 0.00158045247156103 0 0 0 0 0 0 0 0 0 0 0 0 0 0 0 0 0 0 0 0 0.00492800237972368 0 0 0 0 0 0 0 0 0 0 0 0 0 0 0 0 0 0 0 0 0 0 0 0 0 0 0 0 0 0 0 0 0 0 0 0 0 0 0 0 0 0 0 0 0 0 0 0 0 0 0 0 0 0 0 0 0 0 0 0 0 0 0 0 0 0 0 0 0 0 0 0 0 0 0 0 0 0 0 0 0 0 0 0 0 0 0 0 0 0 0 0 0 0 0 0 0 0 0 0 0 0 0 0 0 0 0 0 0 0 0 0 0 0 0 0 0 0 0 0 0 0 0 0 0 0 0 0 0 0 0 0 0 0 0 0 0 0 0.0125606034634329 0 0 0.181566427184896 0 0 0 0 0 0 0 0 0 0 0 0 0 0 0 0 0.174652780562636 0 0.0376501733718387 0 0 0 0 0 0 0 0 0.0102778241721828 0.180131608002401 0 0 0 0 0 0.00610420175591154 0 0.0011122188917253 0 0 0 0 0 0 0 0 0 0 0 0 0 0 0 0 0 0 0 0 0 0 0.00493782089161053 0 0 0 0 0 0 0 0 0 0 0 0 0 0 0 0 0 0 0 0 0 0 0 0 0 0 0 0 0 0 0 0 0 0 0 0 0 0 0 0.0564060941605861 0 0 0 0 0.00313144680533852 0 0 0.317408505069857 0 0 0 0 0 0 0 0 0 0 0 0.00755184081629923
0 0 0 0 0.0157432212784094 0 0 0.00933359199712561 0.00432555906256383 0 0 0 0.00460902112720804 0 0 0 0 0.00272889160993357 0 0 0 0 0 0 0 0 0 0 0 0 0 0 0 0 0 0 0.00345820713038843 0.00335245702932111 0 0 0 0 0 0 0 0 0 0 0 0 0 0 0 0 0 0.00942837209817322 0.00403490409671717 0 0 0 0 0 0 0 0 0 0 0 0 0 0 0 0 0 0 0 0 0 0 0 0 0 0 0 0 0.00368826427904649 0 0 0 0 0 0 0 0 0 0 0 0 0 0 0 0 0 0 0.00582045496993665 0 0 0 0 0.00925344868262269 0 0 0.0218787974165645 0 0.0126135339568742 0 0 0 0 0 0 0 0 0 0 0 0 0 0 0 0 0 0 0.0328645669380356 0 0 0 0 0 0 0 0 0 0 0 0 0 0 0 0 0 0 0 0 0 0 0 0 0 0 0 0 0 0 0 0 0 0 0 0 0 0 0 0 0 0 0 0 0 0 0 0 0 0 0 0 0 0 0 0 0 0 0 0 0 0 0.163742554597856 0 0 0 0 0 0 0 0 0 0 0 0 0 0.116430672232629 0 0 0 0.0439879286436728 0 0 0 0 0.0496444736273567 0 0 0 0 0.0532066320327779 0.189720348732954 0 0 0 0 0 0 0 0 0 0 0 0 0 0 0 0 0 0 0 0 0 0 0 0 0 0 0 0 0 0 0 0 0 0 0 0 0 0 0 0 0 0 0 0 0.132944387807468 0 0 0 0 0 0 0 0 0 0 0 0 0 0 0 0 0 0 0 0 0 0 0 0 0 0 0 0 0 0 0.042369303403633 0 0 0.0648204072487315 0 0 0 0 0 0 0 0 0 0 0 0
0 0 0 0 0 0 0 0 0 0 0 0 0 0 0 0 0 0 0 0 0 0 0 0 0 0 0 0 0 0 0 0 0 0 0 0 0 0 0 0 0 0 0 0 0 0 0 0 0 0 0 0 0 0 0 0 0 0 0 0 0 0 0 0 0 0 0 0 0 0 0 0 0 0 0 0 0 0 0 0 0 0 0 0 0 0 0 0 0 0 0 0 0 0 0 0 0 0 0 0 0 0 0 0 0 0 0 0 0 0 0 0 0 0 0 0 0 0 0 0 0 0 0 0 0 0 0 0 0 0 0 0 0 0 0 0 0 0 0 0 0 0 0 0 0 0 0 0 0 0 0 0 0 0 0 0 0 0 0 0 0 0 0 0 0 0 0 0 0 0 0 0 0 0 0 0 0 0 0 0 0 0 0 0 0 0 0 0 0 0 0 0 0 0.13428242916249 0 0 0.224094035041213 0 0 0 0 0 0 0 0 0 0 0 0 0 0 0 0 0 0 0 0 0.0481762050574304 0 0 0 0.0459650897860584 0 0 0 0 0 0 0 0 0 0 0 0 0 0 0 0 0 0 0 0 0 0 0 0 0 0 0 0.0134628610595647 0 0 0 0 0 0 0 0 0 0 0 0 0 0 0 0 0 0 0 0 0 0 0 0 0 0 0 0 0 0 0 0 0 0 0 0.0236604138939145 0 0 0 0 0 0 0 0 0 0 0 0 0 0 0 0 0 0 0 0 0.0962718347259986 0.0803258021173309 0.333761329155999 0 0 0 0 0 0 0 0
0 0 0 0 0 0 0 0 0 0 0 0 0 0 0 0 0 0 0 0 0 0 0 0 0 0 0 0 0 0 0 0 0 0 0 0 0 0 0 0 0 0 0 0.023474782038508 0.00796461857041393 0 0 0 0 0 0 0 0 0.0094169116567308 0 0 0 0 0 0 0 0 0 0 0.0110791580679057 0.00643210987703343 0.0306338689350366 0 0 0 0 0 0 0 0 0 0 0 0 0 0 0 0 0 0 0 0 0 0 0 0 0 0 0 0 0 0 0 0 0 0 0 0 0 0 0 0 0 0 0 0 0 0 0 0 0 0 0 0 0 0 0 0.00852603687773821 0.0118206767710155 0 0 0 0 0.0176068122563786 0 0 0 0 0 0 0 0 0 0 0 0 0 0 0 0 0 0 0 0 0 0 0 0 0 0 0 0 0 0 0 0 0 0 0 0 0 0 0 0 0 0 0 0 0 0.0485143826923317 0 0 0 0 0 0 0 0 0 0 0 0 0 0 0 0 0 0 0 0 0 0.0376521270095916 0 0 0 0 0 0 0 0 0 0 0 0.0443037142350049 0 0 0.114068580916004 0.023424031649976 0 0 0 0.0726895912047085 0 0.167057923522429 0 0 0.0280119596228993 0 0 0 0 0 0.0250881085138044 0.0138199432640267 0 0 0 0.11494415709118 0 0 0 0 0 0 0 0 0 0 0 0 0 0 0 0 0 0 0 0 0 0 0 0 0 0 0 0 0 0 0 0 0 0 0 0 0 0 0 0 0 0 0 0 0 0.0767208000794145 0 0 0 0 0 0 0 0 0 0 0 0 0 0 0 0 0 0 0 0 0 0 0 0 0 0 0 0.0386925360623069 0.0680571690855619 0 0 0 0 0 0 0 0 0
0 0 0 0 0 0 0 0 0 0 0 0 0 0 0 0 0 0 0 0 0 0 0 0 0 0 0 0 0 0 0 0 0 0 0 0 0 0 0 0 0 0 0 0.00396499604193893 0.00598976581128004 0.00671267166041366 0 0 0 0.00666578950913458 0 0 0 0 0 0 0 0 0 0 0 0 0 0 0 0 0 0 0 0 0 0 0 0 0 0 0 0 0 0 0 0 0 0 0 0 0 0 0 0 0 0 0 0 0 0 0 0 0 0 0 0 0 0 0 0 0 0 0 0 0 0 0 0 0 0 0 0 0 0 0 0 0 0 0 0 0 0 0 0 0 0 0 0 0 0 0 0 0 0 0 0 0 0 0 0 0 0 0 0 0 0 0 0 0 0 0 0 0 0 0 0 0.0182982457113498 0 0 0 0 0 0.00717999880908017 0.00783877510628965 0 0.0180403394169566 0.0171335491826342 0 0.0177395573188523 0 0 0 0 0.228105759053186 0 0 0 0.0294063180838678 0.0362432801837474 0 0 0 0 0 0.13286510943283 0 0.00823789469160422 0 0 0 0 0 0 0 0 0 0 0 0 0 0 0 0.00745023544201816 0 0 0.0186881403134998 0.00606183612954106 0 0 0 0 0.0501706827057719 0 0 0 0.00904816526933638 0.00719334497083543 0 0 0 0.00558397776647732 0 0.0455496056920748 0 0 0.00591750669788532 0.242255836545484 0 0 0 0 0 0 0 0 0 0 0 0 0 0 0 0 0 0 0 0 0 0 0 0 0 0 0 0 0 0 0 0 0 0 0 0 0 0 0 0 0 0 0 0 0 0 0 0 0 0 0 0 0 0 0 0 0 0.0576586184539105 0 0 0 0 0 0 0 0 0 0 0 0 0 0 0 0 0 0 0 0 0 0 0 0 0 0
0 0 0 0 0 0 0 0 0 0 0 0 0 0 0 0 0 0 0 0 0 0 0 0 0 0 0 0 0 0 0 0 0 0 0 0 0 0 0 0 0 0 0 0 0 0 0 0 0 0 0 0 0 0 0 0.0127283527989298 0 0 0 0 0 0 0 0 0 0 0 0 0 0 0 0 0 0 0 0 0 0 0 0 0 0 0 0 0 0 0 0 0 0 0 0 0 0 0 0 0 0 0 0 0 0 0 0 0 0 0 0 0 0 0 0 0 0 0 0 0 0 0 0 0 0 0 0 0 0 0 0 0 0 0 0 0 0 0 0 0 0 0 0 0 0 0 0 0 0 0 0 0 0 0 0 0 0 0 0 0 0 0 0 0 0 0 0 0 0 0 0 0 0 0 0 0 0 0 0.0440506661241893 0.0777805558875141 0 0 0 0 0 0 0 0 0 0 0 0 0 0 0 0 0 0 0 0 0 0 0 0 0 0 0 0 0 0 0 0 0 0.0972432480803002 0 0 0 0 0.293652701079322 0 0 0 0 0 0 0 0 0.245375133845433 0 0 0 0 0 0 0 0 0 0 0 0 0 0 0 0 0 0 0 0 0 0 0 0 0 0 0 0 0 0 0 0 0 0 0 0.0192692653053784 0 0 0 0 0 0 0 0 0 0 0 0.209900076878933 0 0 0 0 0 0 0 0 0 0 0 0 0 0 0 0 0 0 0 0 0 0 0 0 0 0 0 0 0 0 0 0 0 0 0 0 0 0 0 0 0 0 0 0
0 0 0 0 0 0 0 0 0 0 0 0 0 0 0 0 0 0 0 0 0 0 0 0 0 0 0 0 0 0 0 0 0 0 0 0 0 0 0 0 0 0 0 0 0 0 0 0 0 0 0 0.0784663998665284 0 0 0 0 0 0 0 0 0 0 0 0 0 0 0 0 0 0 0.0982958827434678 0 0.148710577816314 0 0 0 0 0 0 0 0 0 0 0 0 0 0 0 0 0 0 0 0 0 0 0 0 0 0 0 0 0 0 0 0 0 0 0 0 0 0 0 0 0 0 0 0 0 0 0 0 0 0 0 0 0 0 0 0 0 0 0 0 0 0 0 0 0 0 0 0 0 0 0 0 0 0 0 0 0 0 0 0 0 0 0 0 0 0 0 0 0 0 0 0 0 0 0 0 0 0 0 0 0 0 0 0 0 0 0 0 0 0 0 0 0.102927831106698 0 0 0 0 0 0 0 0 0 0 0 0 0 0 0 0 0 0 0 0 0 0 0 0 0 0 0.422559651468757 0 0 0 0 0 0 0 0 0 0 0 0 0 0 0 0 0 0 0 0 0 0.0477077254779764 0.0109342495418139 0 0 0 0 0 0 0 0 0 0 0 0 0 0 0 0 0 0 0 0 0 0 0 0 0 0 0 0 0 0 0 0 0 0 0 0 0 0 0 0 0 0 0 0 0 0 0 0 0 0 0 0 0 0 0 0 0 0 0 0 0 0 0.0289412553429905 0.0614564266354546 0 0 0 0 0 0 0 0 0 0 0 0 0 0 0 0 0
0 0 0 0 0 0 0 0 0 0 0 0 0 0 0 0 0 0 0 0 0 0 0 0 0 0 0 0 0 0 0 0 0 0 0 0 0 0 0 0 0 0 0 0 0 0 0 0 0 0 0 0 0 0 0 0 0 0 0 0 0 0 0 0 0 0 0 0 0 0 0 0 0 0 0 0 0 0 0 0 0 0 0 0 0 0 0 0 0 0 0 0 0 0 0 0 0 0 0 0 0 0 0 0 0 0 0 0 0 0 0 0 0 0 0 0 0 0 0 0 0 0 0 0 0 0 0 0 0 0 0 0 0 0 0 0 0 0 0 0 0 0 0 0 0 0 0 0 0 0 0 0 0 0 0 0 0 0 0 0 0 0 0.0224677568639947 0 0 0 0 0 0 0 0 0 0 0 0 0 0 0 0.00566825133695138 0.0214591056439244 0 0 0 0.0153480315073742 0 0 0 0 0 0 0 0 0 0.189564663096443 0.00903648355054994 0 0 0 0 0 0 0 0 0 0 0 0 0 0 0 0 0.00466005065169504 0.00914943453587709 0 0 0 0.0370539760861639 0.0149661659331703 0.0160969893647129 0 0 0 0 0 0.00606506571864152 0 0 0 0 0 0 0 0 0 0 0 0 0 0 0 0 0 0.0259299214654414 0.03347056486433 0 0 0 0 0.0378919437944105 0.197603442088983 0 0.0145637371800109 0 0.0100087418819868 0 0 0 0 0 0 0 0 0 0 0 0 0 0 0 0 0 0 0 0 0 0 0 0 0 0 0 0 0 0 0 0.129274985702353 0 0 0 0.00817899302923636 0 0.00505534794981205 0 0 0 0 0 0 0 0 0 0 0 0 0 0 0 0.0258032336980623 0.160683114055875 0 0 0 0 0 0 0 0
0 0 0 0 0 0 0 0 0 0 0 0 0 0 0 0 0 0 0 0 0 0 0 0 0.00785210181698062 0 0 0 0 0 0 0 0 0 0 0 0 0 0.00739927714101018 0 0 0 0 0 0.0780216021135022 0 0 0 0 0 0 0 0 0 0 0 0 0 0 0 0 0.0103130318362022 0 0.0928198892113307 0 0 0 0 0 0 0 0 0 0 0.0922373690315696 0 0 0.00273534614959853 0 0 0 0 0 0 0 0 0 0 0 0 0 0 0 0 0 0 0 0 0 0 0 0 0 0 0 0 0 0 0 0 0 0 0 0 0 0 0 0 0 0 0 0 0 0 0 0 0 0 0 0 0 0 0 0 0 0 0 0 0 0 0 0 0 0 0 0 0 0 0 0 0 0 0 0 0 0 0 0 0 0 0 0 0 0 0 0 0 0 0 0.00382910429780433 0.0894413060630401 0.368367347195367 0 0 0 0 0 0 0 0.00575273177193298 0 0 0 0 0 0 0 0 0 0.00314949889979769 0.156344456840161 0 0 0 0 0 0 0 0 0 0 0 0 0.00750823765537651 0.0380952971253875 0 0 0 0 0 0 0 0 0 0 0 0 0 0.00760113468187454 0 0 0 0 0 0 0 0.00917537465852554 0 0 0 0 0 0 0 0 0 0 0 0 0 0 0 0 0 0 0 0 0 0 0 0 0 0 0 0 0 0 0 0 0 0 0 0 0 0 0 0 0 0 0 0 0 0 0 0 0 0 0 0 0 0 0 0.00791893326375085 0 0 0.00310605753566254 0 0 0 0 0.00536837422255352 0 0 0 0 0 0 0 0 0 0 0 0 0 0 0 0 0 0 0 0 0 0 0 0 0.00296352848857154 0
0 0 0 0 0 0 0 0 0 0 0 0 0 0 0 0 0 0 0 0 0 0 0 0 0 0 0 0 0 0 0 0 0 0 0 0 0 0 0 0 0 0 0 0 0 0 0 0 0 0 0 0.0350786408217866 0 0 0 0 0 0 0 0 0 0 0 0 0 0 0 0 0 0 0 0 0 0 0 0.122674661446173 0 0 0 0 0 0 0 0 0 0 0 0 0 0 0 0 0 0 0 0 0 0 0 0 0 0 0 0 0 0 0 0 0 0 0 0 0 0 0 0 0 0 0 0 0 0 0 0 0 0 0 0 0 0 0 0 0 0 0 0 0 0 0 0 0 0 0 0 0 0 0 0 0 0 0 0 0 0 0 0 0 0 0 0 0 0 0 0 0 0 0 0 0 0 0 0 0 0 0 0 0 0 0 0 0 0 0 0 0 0 0 0.0271494103007018 0 0.0361250916596335 0 0 0 0 0 0 0 0 0 0 0 0 0 0 0 0 0 0 0 0 0 0 0 0 0 0 0 0 0 0 0 0 0 0 0 0 0 0 0 0 0 0 0 0 0 0 0 0.617007168072768 0 0.0265778018950494 0 0 0 0 0 0 0 0 0 0 0 0 0 0 0 0 0.0335874601483309 0 0 0 0 0 0 0 0 0 0 0 0 0 0 0 0 0 0 0 0 0 0 0 0 0 0 0 0 0 0 0 0 0 0 0 0 0 0 0 0 0 0.0596358745283176 0 0 0 0 0 0 0 0 0 0 0 0 0 0 0.0421638911272392 0 0 0
0 0 0 0 0 0 0 0 0 0 0 0 0 0 0 0 0 0 0 0 0 0 0 0 0 0 0 0 0 0 0 0 0 0 0 0 0 0 0 0 0 0 0 0 0 0 0 0 0 0 0 0 0 0 0 0 0 0 0 0 0 0 0 0 0 0 0 0 0 0 0 0 0 0 0 0 0 0 0 0 0 0 0 0 0 0 0 0 0 0 0 0 0 0 0 0 0 0 0 0 0 0 0 0 0 0 0 0 0 0 0 0 0 0 0 0 0 0 0 0 0 0 0 0 0 0 0 0 0 0 0 0 0 0 0 0 0 0 0 0 0 0 0 0 0 0 0 0 0 0 0 0 0 0 0 0 0 0 0 0 0 0 0 0 0 0 0 0 0 0 0 0 0 0 0 0 0 0 0 0 0 0 0 0 0 0 0 0 0 0 0 0 0 0 0 0 0.159608261617138 0 0 0 0 0 0 0 0 0 0 0 0 0 0 0 0 0.106779934736021 0.0586816515892634 0.260016185237741 0 0 0 0.202722555933539 0 0.0254407963987763 0 0 0 0.126951346432644 0 0 0 0 0 0 0 0 0 0 0 0 0 0 0 0 0 0 0 0 0 0 0 0 0 0 0 0 0 0 0 0 0 0 0 0 0 0 0 0 0 0 0 0 0 0 0 0 0 0 0 0 0 0 0 0 0 0 0 0 0 0 0 0 0 0 0 0 0 0 0 0 0 0 0 0 0 0 0.0597992680548774 0 0 0 0 0 0 0 0 0 0 0 0
0 0 0 0 0 0 0 0 0 0 0 0 0 0 0 0 0 0 0 0 0 0 0 0 0 0 0 0 0 0 0 0 0 0 0 0 0 0 0 0 0 0 0 0 0 0 0 0 0 0 0 0 0 0 0 0 0 0 0 0 0 0 0 0 0 0 0 0 0 0 0 0 0 0 0 0 0 0 0 0 0 0 0 0 0 0 0 0 0 0 0 0 0 0 0 0 0 0 0 0 0 0 0 0 0 0 0 0 0 0 0 0 0 0 0 0 0 0 0 0 0 0 0 0 0 0 0 0 0 0 0 0 0 0 0 0 0 0 0 0 0 0 0 0 0 0 0 0 0 0 0 0 0 0 0 0 0 0 0 0 0 0 0 0 0 0 0 0 0 0 0 0 0 0 0 0 0 0 0 0 0 0 0 0 0 0 0 0 0 0 0 0 0 0.0181142133550807 0 0 0.281331203337053 0 0 0 0 0 0 0 0 0 0 0 0 0 0.0393724278311387 0 0 0 0.304194057318232 0.274225718071926 0 0 0 0 0 0 0 0 0.0375488781518747 0 0 0 0 0 0 0 0 0 0 0 0 0 0 0 0 0 0 0 0 0 0 0 0 0 0 0 0 0 0 0 0 0 0 0 0 0 0 0 0 0 0 0 0 0 0 0 0 0 0 0 0 0 0 0 0 0 0 0 0 0 0 0 0 0 0 0 0 0 0 0 0 0 0 0 0 0 0 0 0.0452135019346949 0 0 0 0 0 0 0 0 0 0 0 0
0 0 0 0 0 0 0 0 0 0 0 0 0 0 0 0 0 0 0 0 0 0 0 0 0 0 0 0 0 0 0 0 0 0 0 0 0 0 0.00585038748357161 0 0 0 0 0 0 0 0 0 0 0 0 0 0 0 0 0 0 0 0 0 0 0.0190773514637695 0 0.0905030224567757 0 0 0 0 0 0 0.0588760038823138 0 0.0138301700688873 0 0 0 0 0.00959079685614955 0 0 0 0 0 0 0 0 0 0 0 0 0 0 0 0 0 0 0 0 0 0 0 0 0 0 0 0 0 0 0 0 0 0 0 0 0 0 0 0 0 0 0 0 0 0 0 0 0 0 0 0 0 0 0 0 0.0113689428197048 0 0 0 0 0 0 0 0 0 0 0 0 0 0 0 0 0 0 0 0 0 0 0 0 0 0 0 0 0 0 0 0 0 0 0 0 0 0 0 0 0 0 0 0 0 0 0 0 0 0 0 0.0110980627886879 0 0 0 0 0 0.0783396430780445 0 0 0 0 0 0 0.196658201538279 0 0 0 0.0390505111630701 0.043920419484957 0.0156002807350428 0 0 0 0.0315589457028156 0 0.0299770100398861 0 0 0 0 0 0 0.0171793814279283 0 0 0 0.026714073052118 0 0 0 0 0.0723998298915628 0.0806071267209197 0 0 0.0827381177767496 0 0 0 0 0 0 0 0 0 0 0 0 0 0 0 0 0 0 0 0 0 0 0 0 0 0 0 0 0 0 0 0 0 0 0 0 0 0.0168463258506885 0 0 0 0 0 0 0 0 0 0 0 0 0 0 0 0 0 0 0 0 0.0482153957180779 0 0 0 0 0 0 0 0 0 0 0 0 0 0 0 0 0 0 0 0 0 0 0 0 0 0
0 0 0 0 0 0 0 0 0 0 0 0 0 0 0 0 0 0 0 0 0 0 0 0 0 0 0 0 0 0 0 0 0 0 0 0 0 0 0 0 0 0 0 0 0 0 0 0 0 0 0 0 0 0 0 0 0 0 0 0 0 0.284510924125869 0 0 0 0 0 0 0 0 0 0 0 0 0 0 0 0 0 0 0 0 0 0 0 0 0 0 0 0 0 0 0 0 0 0 0 0 0 0 0 0 0 0 0 0 0 0 0 0 0 0 0 0 0 0 0 0 0 0 0 0 0 0 0 0 0 0 0 0 0 0 0 0 0 0 0 0 0 0 0 0 0 0 0 0 0 0 0 0 0 0 0 0 0 0 0 0 0 0 0 0 0 0 0 0 0 0 0 0 0 0 0 0 0 0 0 0 0 0 0 0 0 0 0 0 0 0 0 0 0 0 0 0 0 0 0 0 0 0 0 0 0 0 0 0 0 0 0 0 0 0.0684129795227172 0 0 0 0 0 0.0884042817839251 0 0 0 0 0 0 0 0 0.27611891158298 0 0.282552902984508 0 0 0 0 0 0 0 0 0 0 0 0 0 0 0 0 0 0 0 0 0 0 0 0 0 0 0 0 0 0 0 0 0 0 0 0 0 0 0 0 0 0 0 0 0 0 0 0 0 0 0 0 0 0 0 0 0 0 0 0 0 0 0 0 0 0 0 0 0 0 0 0 0 0 0 0 0 0 0 0 0 0 0 0 0 0 0 0
0 0 0 0 0 0 0 0 0 0 0 0 0 0 0 0 0 0 0 0 0 0 0 0 0 0 0 0 0 0 0 0 0 0 0 0 0 0 0 0 0 0 0 0 0 0 0 0 0 0 0 0 0 0 0 0 0 0 0 0 0 0 0 0 0 0 0 0 0 0 0 0 0 0 0 0 0 0 0 0 0 0 0 0 0 0 0 0 0 0 0 0 0 0 0 0 0 0 0 0 0 0 0 0 0 0 0 0 0 0 0 0 0 0 0 0 0 0 0 0 0 0 0 0 0 0 0 0 0 0 0 0 0 0 0 0 0 0 0 0 0 0 0 0 0 0 0 0 0 0 0 0 0 0 0 0 0 0 0 0 0 0 0 0 0 0 0 0 0 0 0 0 0 0 0 0 0 0 0 0 0 0 0 0 0 0 0 0 0 0 0 0 0 0 0 0 0 0 0 0 0 0 0 0 0 0 0 0 0 0 0 0.0256084133772602 0 0 0 0 0 0.0319831736646677 0.351007976784075 0 0 0 0 0 0 0 0.201902623992354 0.185570820962347 0 0 0 0.0450718659127195 0.110613863591264 0 0 0 0 0 0 0 0 0 0 0 0 0 0 0 0 0 0 0 0 0 0 0 0 0 0 0 0 0 0 0 0 0 0 0 0 0 0 0 0 0 0 0 0 0 0 0 0 0 0 0 0 0 0 0 0 0 0.048241261715313 0 0 0 0 0 0 0 0 0 0 0 0 0 0 0 0 0 0 0 0 0 0 0 0 0 0
0 0 0 0 0 0 0 0 0 0 0 0 0 0 0 0 0 0 0 0 0 0 0 0 0 0 0 0 0 0 0 0 0 0 0 0 0 0 0 0 0 0 0 0 0 0 0 0 0 0 0 0.531351882152195 0 0 0 0 0 0 0 0 0 0 0 0 0 0 0 0 0 0 0 0 0 0 0 0 0 0 0 0 0 0 0 0 0 0 0 0 0 0 0 0 0 0 0 0 0 0 0 0 0 0 0 0 0 0 0 0 0 0 0 0 0 0 0 0 0 0 0 0 0 0 0 0 0 0 0 0 0 0 0 0 0 0 0 0 0 0 0 0 0 0 0 0 0 0 0 0 0 0 0 0 0 0 0 0 0 0 0 0 0 0 0 0 0 0 0 0 0 0 0 0 0 0 0 0 0 0 0 0 0 0 0 0 0 0.468648117847805 0 0 0 0 0 0 0 0 0 0 0 0 0 0 0 0 0 0 0 0 0 0 0 0 0 0 0 0 0 0 0 0 0 0 0 0 0 0 0 0 0 0 0 0 0 0 0 0 0 0 0 0 0 0 0 0 0 0 0 0 0 0 0 0 0 0 0 0 0 0 0 0 0 0 0 0 0 0 0 0 0 0 0 0 0 0 0 0 0 0 0 0 0 0 0 0 0 0 0 0 0 0 0 0 0 0 0 0 0 0 0 0 0 0 0 0 0 0 0 0 0 0 0 0 0 0 0 0 0 0 0
0 0 0 0 0 0 0 0 0 0 0 0 0 0 0 0 0 0 0 0 0 0 0 0 0 0 0 0 0 0 0 0 0 0 0 0 0 0 0 0 0 0 0 0 0 0 0 0 0 0 0 0 0 0 0 0 0 0 0 0 0 0.147457780667866 0 0 0 0 0 0 0 0 0.0838612387355946 0 0.148558601686248 0 0 0 0 0 0 0 0 0 0 0 0 0 0 0 0 0 0 0 0 0 0 0 0 0 0 0 0 0 0 0 0 0 0 0 0 0 0 0 0 0 0 0 0 0 0 0 0 0 0 0 0 0 0 0 0 0 0 0 0 0 0 0 0 0 0 0 0 0 0 0 0 0 0 0 0 0 0 0 0 0 0 0 0 0 0 0 0 0 0 0 0 0 0 0 0 0 0 0 0 0 0 0 0 0 0 0 0 0 0 0 0 0.352310098370917 0.267812280539374 0 0 0 0 0 0 0 0 0 0 0 0 0 0 0 0 0 0 0 0 0 0 0 0 0 0 0 0 0 0 0 0 0 0 0 0 0 0 0 0 0 0 0 0 0 0 0 0 0 0 0 0 0 0 0 0 0 0 0 0 0 0 0 0 0 0 0 0 0 0 0 0 0 0 0 0 0 0 0 0 0 0 0 0 0 0 0 0 0 0 0 0 0 0 0 0 0 0 0 0 0 0 0 0 0 0 0 0 0 0 0 0 0 0 0 0 0 0 0 0 0 0 0 0 0 0 0 0 0 0
0 0 0 0 0 0 0 0 0 0 0 0 0 0 0 0 0 0 0 0 0 0 0 0 0 0 0 0 0 0 0 0 0 0 0 0 0 0 0 0 0 0 0 0 0 0 0 0 0 0 0 0 0 0 0 0 0 0 0 0 0 0 0 0.171367211625782 0 0 0 0 0 0 0 0 0 0 0 0 0 0.0660100346042544 0 0 0 0 0 0 0 0 0 0 0 0 0 0 0 0 0 0 0 0 0 0 0 0 0 0 0 0 0 0 0 0 0 0 0 0 0 0 0 0 0 0 0 0 0 0 0 0 0 0 0 0 0 0 0 0 0 0 0 0 0 0 0 0 0 0 0 0 0 0 0 0 0 0 0 0 0 0 0 0 0 0 0 0 0 0 0 0 0 0 0 0 0 0 0 0 0 0 0 0 0 0 0 0 0 0 0 0 0 0 0 0 0 0 0.244181009462079 0 0 0 0.0427645702934943 0 0 0 0 0 0 0 0 0 0 0 0 0 0 0 0 0 0.02554501694177 0 0 0 0.0323663892447838 0 0 0 0 0 0 0 0.147094789642701 0 0.0319910627665019 0 0 0 0.150501128936471 0 0 0 0 0 0 0 0 0 0 0 0 0 0 0 0 0 0 0 0 0 0 0 0 0 0 0 0 0 0 0 0 0 0 0 0 0 0 0 0 0 0 0 0 0 0 0 0 0 0 0 0 0 0 0 0 0 0 0 0 0 0 0 0 0 0 0 0 0 0 0 0.0881787864821631 0 0 0 0 0 0 0 0 0 0 0 0
0 0 0 0 0 0 0 0 0 0 0 0 0 0 0 0 0 0 0 0 0 0 0 0 0 0 0 0 0 0 0 0 0 0 0 0 0 0 0 0 0 0 0 0 0 0 0 0 0 0 0 0 0 0 0 0 0 0 0 0 0 0 0 0.00776247489260886 0 0 0 0 0 0 0 0 0 0 0 0 0 0.0190069281449655 0 0 0 0 0 0 0 0 0 0 0 0 0 0 0 0 0 0 0 0 0 0 0 0 0 0 0 0 0 0 0 0 0 0 0 0 0 0 0 0 0 0 0 0 0 0 0 0 0 0 0 0 0 0 0 0 0 0 0 0 0 0 0 0 0 0 0 0 0 0 0 0 0 0 0 0 0 0 0 0 0 0 0 0 0 0 0 0 0 0 0 0 0 0 0 0 0.0129882874563002 0 0 0 0 0.0336718910897167 0 0 0 0 0 0 0 0 0 0 0 0 0 0 0 0 0 0 0 0 0 0 0 0 0 0 0 0 0 0 0 0 0 0 0 0 0 0.0994269671215391 0.697764081127974 0 0 0 0 0 0 0 0 0 0.0413439110862187 0 0 0.0792535315366492 0 0 0 0 0 0 0 0 0 0 0 0 0 0 0 0 0 0 0 0 0 0 0 0 0 0 0 0 0 0 0 0 0 0 0 0 0 0 0 0 0 0 0 0 0 0 0 0 0 0 0 0 0 0 0 0 0 0 0 0 0 0 0 0 0 0 0 0 0 0 0 0 0.00878192754402829 0 0 0 0 0 0 0 0 0 0 0 0
0 0 0 0 0 0 0 0 0 0 0 0 0 0 0 0 0 0 0 0 0 0 0 0 0 0 0 0 0 0 0 0 0 0 0.00598055290600858 0 0 0 0 0 0 0 0 0 0 0 0 0 0 0 0 0 0 0 0 0 0 0 0 0 0 0 0 0 0 0 0 0 0 0 0 0 0 0 0 0 0 0 0 0 0 0 0 0 0 0 0 0 0 0 0 0 0 0 0 0 0 0 0 0 0 0 0 0 0 0 0 0 0 0 0 0 0 0 0 0 0 0 0 0 0 0 0 0 0 0 0 0 0 0 0 0 0 0 0 0 0 0 0 0 0 0 0 0 0 0 0 0 0 0 0 0 0 0 0 0 0 0 0 0 0 0 0 0 0 0 0 0 0 0 0 0 0 0 0 0 0 0.00587479729544577 0 0 0 0 0 0.00345371161679784 0 0 0 0 0 0 0 0 0 0 0 0 0 0 0 0 0 0 0 0 0 0 0 0 0 0 0 0 0 0 0.00341618160563335 0 0 0 0 0 0 0 0 0 0 0 0 0 0 0 0 0 0 0 0.0255818875904331 0.0114405647790083 0 0 0 0 0 0 0 0.0099623096757347 0.0347012147512908 0.0643067785844162 0.0579536525308717 0.192956158635513 0 0.0119763894057048 0.0367547867803787 0.0323452021502955 0.0496793038737626 0.039284643739718 0.0315809536577133 0.0238101421347405 0 0.0276884076404904 0.163022935565266 0 0 0 0 0 0 0 0 0 0.00442322736166528 0.0101479783910455 0 0 0 0 0 0 0 0 0 0 0 0 0 0 0 0 0.00807733540391399 0 0 0 0 0 0 0 0 0.00978381471460004 0.004636632018431 0.0174228163554572 0.0259265348909512 0.0243494935752187 0 0 0 0 0 0 0 0 0 0 0.0126346233911007 0.0273344495693272 0.00838713892943984 0.0071579095830899 0.00794747089653586 0 0
0 0 0 0 0 0 0 0 0 0 0 0 0 0 0 0 0 0 0 0 0 0 0 0 0 0 0 0 0 0 0 0 0 0 0 0 0 0 0 0 0 0 0 0 0 0 0 0 0 0 0 0 0 0 0 0 0 0 0 0 0 0 0 0 0 0 0 0 0 0 0 0 0 0 0 0 0 0 0 0 0 0 0 0 0 0 0 0 0 0 0 0 0 0 0 0 0 0 0 0 0 0 0 0 0 0 0 0 0 0 0 0 0 0 0 0 0 0 0 0 0 0 0 0 0 0 0 0 0 0 0 0 0 0 0 0 0 0 0 0 0 0 0 0 0 0 0 0 0 0 0 0 0 0 0 0 0 0 0 0 0 0 0 0 0 0 0 0 0 0 0 0 0 0 0 0 0 0 0 0 0 0 0 0 0 0 0 0.00244981549890016 0 0 0 0 0 0 0 0 0 0 0 0 0 0 0 0 0 0 0 0 0 0 0 0 0.00269678379443834 0 0 0 0 0 0 0 0.00543922174930475 0 0 0 0 0 0 0 0 0 0 0 0 0.0126038723089683 0 0.147180585896116 0 0 0 0 0 0 0 0 0 0.146894019386462 0 0.0181196082113433 0.0227158315415757 0.0117174461246013 0.073194371161105 0.0247129323512746 0 0 0.0309384792663445 0.115529748444432 0.00460496680768935 0.0228757747772602 0.048961005404851 0 0 0 0 0 0 0 0 0 0 0 0 0 0 0 0 0 0 0 0 0 0 0 0 0 0 0 0 0 0 0 0 0.00214687220307847 0 0 0 0 0 0 0.0521285195693553 0.229352685831391 0 0 0 0 0 0 0 0.0111709784744882 0 0 0 0 0.0145664811970195 0 0 0 0
0 0 0 0 0 0 0 0 0 0 0 0 0 0 0 0 0 0 0 0 0 0 0 0 0 0 0 0 0 0 0 0 0 0 0 0 0 0 0 0 0 0 0 0 0 0 0.000860317310641259 0 0 0 0 0 0 0 0.00103766689082644 0 0 0 0 0 0 0 0 0 0 0 0 0 0 0 0 0 0 0 0 0 0.000687102351718525 0 0 0 0 0 0 0 0 0 0 0 0 0 0 0 0 0 0 0 0 0 0 0 0 0 0 0 0 0 0 0 0 0 0 0 0 0 0 0 0.000720123436921399 0 0.000752919915734334 0 0 0 0 0 0 0 0 0 0 0 0 0 0 0 0 0 0 0 0 0 0 0 0 0 0 0 0 0 0 0 0.000973208368382912 0 0 0 0 0 0 0 0 0 0 0 0 0 0 0 0 0 0 0 0 0 0 0 0 0 0 0 0 0 0 0 0 0 0 0 0 0.0166338637250633 0 0.0117799652046079 0 0.00183409340251052 0 0 0 0.00585729334495841 0 0 0 0 0 0.00110902472850503 0 0 0 0 0 0 0 0 0 0 0 0 0 0 0 0 0 0 0.000902449088258561 0 0 0 0 0 0 0 0 0 0 0 0 0.00408041700746841 0.10654576785051 0 0 0 0 0 0 0 0 0 0 0.16038993169299 0.0427425591360097 0.00177409326592702 0 0 0.0142155073740694 0.00184731280440394 0.0167936562373129 0.00144613488780816 0.0400283338692583 0.0378536002257367 0.0863695870817451 0.0244388312228861 0.0559634522610401 0 0 0 0 0 0 0 0 0 0 0 0 0 0 0 0 0 0 0 0 0 0 0 0 0 0 0 0 0 0 0 0 0.000651061243298013 0 0 0 0 0 0.110427699562076 0.010970725124928 0.170333160839181 0.00145008077316712 0 0.00157610897071623 0.00542797507557992 0 0 0.00173573015178894 0.00117414411810422 0 0.00940090438876546 0.00790618020436034 0.0298231618492907 0.00188117393523823 0.0029479962633517 0 0.00116192218278744 0.00549476263207259
0 0 0 0 0 0 0 0 0 0 0 0 0 0 0 0 0 0 0 0 0 0 0 0 0 0 0 0 0 0 0 0 0 0 0 0 0 0 0 0 0 0 0 0 0 0 0 0 0 0 0 0 0.00381911912823761 0 0 0 0 0 0 0 0 0 0 0 0 0 0 0 0 0 0 0 0 0 0 0 0 0 0 0 0 0 0.0895981266420135 0.012308006791002 0.221433880723467 0 0 0 0 0 0 0 0 0 0 0 0 0 0.00354438508666016 0 0 0 0 0 0 0 0 0 0 0 0 0 0 0 0 0 0 0 0 0 0 0 0 0 0 0 0 0 0 0 0 0 0 0 0 0 0 0 0 0 0 0 0 0 0 0 0 0 0 0 0 0 0 0 0 0 0 0 0 0 0 0 0 0 0 0 0 0 0 0.00153327473378484 0 0.00205062843722362 0 0 0 0 0 0 0 0 0 0 0 0 0 0 0 0.00187307462242002 0 0.00128875624903491 0 0.00495522343653262 0 0 0 0 0 0.119741211820415 0 0 0 0 0 0 0 0 0 0 0 0 0 0 0 0 0 0 0 0 0 0 0 0 0 0 0 0 0 0 0 0 0 0 0 0 0 0 0 0 0.00884429717685332 0.00252689742068052 0.394983242814662 0.123993185174447 0 0 0 0 0 0.001409307840415 0 0 0 0 0 0.000608630443181932 0.00548875145897053 0 0 0 0 0 0 0 0 0 0 0 0 0 0 0 0 0 0 0 0 0 0 0 0 0 0 0 0 0 0 0 0 0 0 0 0 0 0 0 0 0 0 0 0 0 0 0 0 0 0 0 0 0 0 0 0 0 0 0 0 0 0
0 0 0 0 0 0 0 0 0 0 0 0 0 0 0 0 0 0 0 0 0 0 0 0 0 0 0 0 0 0 0 0 0 0 0 0 0 0 0 0 0 0 0 0 0 0 0 0 0 0 0 0 0 0 0 0 0 0 0 0 0 0 0 0 0 0 0 0 0 0 0 0 0 0 0 0 0 0 0 0 0 0 0 0 0 0 0 0 0 0 0 0 0 0 0 0 0 0 0 0 0 0 0 0 0 0 0 0 0 0 0 0 0 0 0 0 0 0 0 0 0 0 0 0 0 0 0 0 0 0 0 0 0 0 0 0 0 0 0 0 0 0 0 0 0 0 0 0 0 0 0 0 0 0 0 0 0 0 0 0 0 0 0 0 0 0 0 0 0 0 0 0 0 0 0 0 0 0 0 0 0 0 0 0 0 0 0 0 0 0.002919180842993 0 0 0 0 0 0 0 0 0 0 0 0 0 0 0 0 0 0 0 0 0 0 0 0 0 0 0 0 0 0 0 0 0 0.133709207421147 0 0 0 0 0 0 0 0 0 0 0 0 0 0 0.152054443299098 0.0696797617086424 0.0344580761155693 0.0177816605403443 0 0 0 0 0 0 0 0 0 0 0 0 0 0 0 0 0 0.00507386153994401 0 0.00434784269810082 0 0 0 0 0 0 0 0 0 0 0 0 0 0 0 0 0 0 0 0 0 0.105403360200979 0 0 0 0 0 0 0 0.191208708047259 0.0236614103811107 0.232517447422051 0 0 0 0 0.0196340249444596 0 0 0 0 0 0 0 0 0 0 0 0 0 0 0 0.0075510148383007 0 0
0 0 0 0 0 0 0 0 0 0 0 0 0 0 0 0 0 0 0 0 0 0 0 0 0 0 0 0 0 0 0 0 0 0 0 0 0 0 0 0 0 0 0 0 0 0 0 0 0 0 0 0 0 0 0 0 0 0 0 0 0 0 0 0 0 0 0 0 0 0 0 0 0 0 0 0 0 0 0 0 0 0 0 0 0.0166643161264746 0 0 0 0 0 0 0 0 0 0 0 0 0 0 0 0 0 0 0 0 0 0 0 0 0 0 0 0 0 0 0 0 0 0 0 0 0 0 0 0 0 0 0 0 0 0 0 0 0 0 0 0 0 0 0 0 0 0 0 0 0 0 0 0 0 0 0 0 0 0 0 0 0 0 0 0 0 0 0 0 0 0 0 0 0 0 0 0 0 0 0 0 0 0 0 0 0 0 0 0 0 0 0 0 0 0 0 0 0 0 0 0 0 0 0 0 0 0 0 0 0 0 0 0 0 0 0 0 0 0 0 0 0 0 0 0 0 0 0 0 0 0 0 0 0 0 0 0 0 0 0 0.0403893117371517 0.12932391405442 0 0.0995721058104541 0.405061701043069 0.129030917517832 0 0 0 0 0 0 0 0 0 0 0 0 0 0 0 0 0 0 0 0 0 0 0 0 0 0 0 0 0 0 0 0 0 0 0 0 0 0 0 0 0 0.0294599922864809 0 0 0 0 0 0 0 0 0 0.133664727683863 0 0 0 0 0.00944681747042107 0 0 0 0 0 0 0.00337113464069444 0 0 0 0 0 0 0 0 0.00401506162913883 0 0
0 0 0 0 0 0 0 0 0 0 0 0 0 0 0 0 0 0 0 0 0 0 0 0 0 0 0 0 0 0 0 0 0 0 0 0 0 0 0 0 0 0 0 0 0 0 0 0 0 0 0 0 0 0 0 0 0 0 0 0 0 0 0 0 0 0 0 0 0 0 0 0 0 0 0 0.0225733384798366 0 0 0 0 0 0 0 0 0 0 0 0 0 0 0 0 0 0 0 0 0 0 0 0 0 0 0 0 0 0 0 0 0 0 0 0 0 0 0 0 0 0 0 0 0 0 0 0 0 0 0 0 0 0 0 0 0 0 0 0 0 0 0 0 0 0 0 0 0 0 0 0 0 0 0 0 0 0 0 0 0 0 0 0 0 0 0 0 0 0 0 0 0 0 0 0 0 0 0 0 0 0 0 0 0 0 0 0.160879871505448 0 0 0 0 0 0 0 0.00455794645796032 0 0 0 0 0 0.0758348927132752 0 0 0 0.00379386965795852 0 0 0 0 0 0 0 0 0 0 0.011462945661144 0 0 0 0 0 0 0 0 0 0 0.0082670445877175 0 0 0 0 0 0 0 0 0 0 0 0 0.0194747157737506 0.100015375957307 0.16804209301962 0 0.0885298430943359 0.283754353314166 0 0 0 0 0 0 0 0 0 0 0 0 0 0 0 0 0 0 0 0 0 0 0 0 0 0 0 0 0 0 0 0 0 0 0 0 0 0 0 0 0 0 0 0 0 0 0 0 0 0 0 0.0477202966039889 0 0 0 0 0.00509341317349191 0 0 0 0 0 0 0 0 0 0 0 0 0 0 0 0 0 0
0 0 0 0 0 0 0 0 0 0 0 0 0 0 0 0 0 0 0 0 0 0 0 0 0 0 0 0 0 0 0 0 0 0 0 0.00211498712696122 0 0 0 0 0 0 0 0 0 0 0 0 0 0 0 0 0.00218224820167023 0 0 0 0 0 0 0 0 0 0 0 0 0 0 0 0 0 0 0 0 0 0 0 0 0 0 0 0 0 0.0199156662443023 0.0155497836461891 0.0718280715443129 0 0 0 0 0 0 0 0 0 0 0 0 0 0 0 0 0 0 0 0 0 0 0 0 0 0 0 0 0 0 0 0 0 0 0 0 0 0 0 0 0 0 0 0 0 0 0 0 0 0 0 0 0 0 0 0 0 0 0 0 0 0 0 0 0 0 0 0 0 0 0 0 0 0 0 0 0 0 0 0 0 0 0 0 0 0 0 0 0 0 0 0 0 0 0 0 0 0 0 0 0 0 0 0 0 0 0 0 0 0 0 0 0.189288057570616 0 0 0 0.00181584438416468 0 0 0 0 0 0 0 0 0 0 0 0 0 0 0 0 0 0 0 0 0 0 0 0 0 0 0 0 0 0 0 0 0 0 0.315659406215723 0.00512870464374629 0.0708856164778578 0.00918007528370646 0 0.222268973971406 0 0 0 0 0 0.00318451349829498 0 0 0 0.00292861515876628 0 0.00243268284829656 0.00633826409439575 0 0 0 0 0 0 0 0 0 0 0 0 0 0 0 0 0 0 0 0 0 0 0 0 0 0 0 0 0 0 0 0 0 0 0 0 0.00282842074257759 0 0.0454777314229171 0 0 0 0 0.00363964061203509 0 0 0 0 0 0 0.00306390944175717 0.00258232620418243 0 0 0 0 0 0 0 0.00170646066612187 0 0
0 0 0 0 0 0 0 0 0 0 0 0 0 0 0 0 0 0 0 0 0 0 0 0 0 0 0 0 0 0 0 0 0 0 0 0.002126751499412 0 0 0 0 0 0 0 0 0 0 0 0 0 0 0 0 0.00589581640455008 0 0 0 0 0 0 0 0 0 0 0 0 0 0 0 0 0 0 0 0 0 0 0 0 0 0 0 0 0 0.0212706238116296 0.0214069949455622 0.0304782244154221 0 0 0 0 0 0 0 0 0 0 0 0 0 0 0 0 0 0 0 0 0 0 0 0 0 0 0 0 0 0 0 0 0 0 0 0 0 0 0 0 0 0 0 0 0 0 0 0 0 0 0 0 0 0 0 0 0 0 0 0 0 0 0 0 0 0 0 0 0 0 0 0 0 0 0 0 0 0 0 0 0 0 0 0 0 0 0 0 0 0 0 0 0 0 0 0 0 0 0 0 0 0 0 0 0 0 0 0 0 0 0 0 0.237018297155204 0 0 0 0.00205234400791414 0 0 0 0 0 0 0 0 0 0 0 0 0 0 0 0 0 0 0 0 0 0 0 0 0 0 0 0 0 0 0 0 0 0 0.17471653553499 0.00466643377963664 0.0398131786645821 0.0518794317200089 0.391899738398037 0 0 0 0 0 0 0.00132388664765829 0 0 0 0 0 0.000653948412471007 0 0 0 0 0 0 0 0 0 0 0 0 0 0 0 0 0 0 0 0 0 0 0 0 0 0 0 0 0 0 0 0 0 0 0 0 0 0 0 0.00823009522372088 0 0 0 0 0.00222459236742369 0 0 0 0 0 0 0.00124138829252097 0.00205306407358499 0 0 0 0 0 0 0 0.00104865464567131 0 0
0 0 0 0 0 0 0 0 0 0 0 0 0 0 0 0 0 0 0 0 0 0 0 0 0 0 0 0 0 0 0 0 0 0 0 0 0 0 0 0 0 0 0 0 0 0 0 0 0 0 0 0 0 0 0 0 0 0 0 0 0 0 0 0 0 0 0 0 0 0 0 0 0 0 0 0 0 0 0 0 0 0 0 0 0 0 0 0 0 0 0 0 0 0 0 0 0 0 0 0 0 0 0 0 0.00302494790499965 0 0 0 0 0 0 0 0 0 0.00306342101030966 0 0 0 0 0 0 0 0 0 0 0 0 0 0 0 0 0 0 0 0 0 0 0 0 0 0 0 0 0 0 0 0 0 0 0 0 0 0 0 0 0 0 0.0079534886309747 0 0 0 0 0.0195260613629506 0 0 0 0 0.00586598606104403 0 0 0 0 0 0 0 0.0127641904958695 0 0 0 0.012655054885113 0 0 0 0.0247883835310058 0 0 0 0 0 0 0 0 0 0.011795974114303 0.0147573771426624 0 0 0 0.268572093003156 0 0 0 0 0 0 0 0.00828565074052827 0.00478205385411198 0 0 0 0 0 0 0 0 0 0 0 0 0 0.0300568133424052 0 0 0 0 0 0 0 0 0 0 0 0 0 0 0 0 0 0 0 0 0 0.145915212457887 0.00843375225620912 0 0 0 0.0279073012492225 0.243284609780415 0 0 0 0 0 0 0 0 0 0 0 0 0 0 0 0 0 0 0 0 0 0 0 0 0 0 0 0 0 0 0 0 0 0 0 0 0 0.0178126045213081 0 0 0 0 0 0 0 0.0986655495205386 0.00528388833018026 0 0 0 0 0 0 0 0 0.00410384175809501 0 0 0 0 0.00792094789922433 0 0.0127807961474852 0 0 0 0
0 0 0 0 0 0 0 0 0 0 0 0 0 0 0 0 0 0 0 0 0 0 0 0 0 0 0 0 0 0 0 0 0 0 0 0 0 0 0 0 0 0 0 0 0 0 0 0 0 0 0 0 0 0 0 0 0 0 0 0 0 0 0 0 0 0 0 0 0 0 0 0 0 0 0 0 0 0 0 0 0 0 0 0 0 0 0 0 0 0 0 0 0 0 0 0 0 0 0 0 0 0 0 0 0 0 0 0 0 0 0 0 0 0 0 0 0 0 0 0 0 0 0 0 0 0 0 0 0 0 0 0 0 0 0 0 0 0 0 0 0 0 0 0 0 0 0 0 0 0 0 0 0 0 0 0 0 0 0 0 0 0 0 0 0 0 0 0 0 0 0 0 0 0 0 0 0 0 0 0 0 0 0 0.0305713937685935 0 0 0 0 0 0 0 0 0 0 0.00508283734258299 0 0 0 0.317669356785836 0 0 0 0 0 0 0 0.0220814655237054 0 0 0 0 0 0 0 0 0 0 0 0 0 0 0.0260735778874597 0 0 0 0 0 0 0 0 0 0 0 0.00343916408861 0 0 0 0 0 0 0 0 0.0980610247815082 0 0.0556726776143831 0 0 0 0.190838551844328 0.19631351530211 0 0 0 0.0101358058852144 0 0 0 0 0 0 0 0 0 0 0 0 0 0 0 0 0 0 0 0 0 0 0 0 0 0 0 0 0 0 0 0 0 0 0 0 0 0 0 0 0 0.0215551029705272 0 0 0.0120378700427697 0 0 0 0 0 0 0.0024211210468149 0.0080465351155571 0 0 0 0 0 0 0 0 0 0
0 0 0 0 0.001879083910167 0 0 0 0 0 0 0 0 0 0 0 0 0 0 0 0 0 0 0 0 0 0 0 0.00114349665678138 0 0 0 0 0 0 0 0 0 0 0 0 0 0 0 0 0 0 0 0 0 0 0 0 0 0 0 0 0 0 0 0 0 0 0 0 0 0 0 0 0 0 0 0 0 0 0 0 0 0 0 0 0 0 0 0 0 0 0 0 0 0 0 0 0 0 0 0 0 0 0 0 0 0 0 0 0 0 0 0 0 0 0 0 0 0 0 0 0 0 0 0 0 0 0 0 0 0 0 0 0 0 0 0 0 0 0 0 0 0 0 0 0 0 0 0 0 0 0 0 0 0 0 0 0 0 0 0 0 0 0 0.0123926622565112 0.0101616270651269 0 0 0 0 0.00766248388684568 0 0 0 0 0 0 0 0 0 0 0.0442889597835855 0.0349955979714167 0 0 0 0 0.00639670219941156 0 0 0 0 0 0.00156249056067533 0 0 0 0 0 0 0 0 0.247955112818414 0 0 0 0 0 0 0 0.182568478914413 0.00718983777615993 0 0 0 0 0 0.00349262272579664 0 0 0 0 0 0 0 0 0 0 0 0 0 0 0 0 0 0 0 0.0162493103102074 0 0 0 0 0 0 0 0 0.00768801265802159 0.0755160915280846 0 0 0 0.0463262919564116 0.0208274198050081 0 0 0.00510020273303614 0 0.00483936379326086 0 0 0 0 0.0106769032800977 0 0 0 0 0 0 0 0 0 0 0.00300960528206523 0 0 0 0 0 0 0 0 0 0 0 0 0 0 0 0 0.0110133443668005 0 0 0 0 0 0 0 0.0606631685003748 0.0709753995667305 0 0 0.049215822773093 0 0 0.00258476567093924 0 0 0 0.00574878342741068 0.0118666648816949 0 0 0 0.00266033205776858 0 0.0126236021836858 0 0.0207257587000033 0 0
0 0 0 0 0 0 0 0 0 0 0 0 0 0 0 0 0 0 0 0 0 0 0 0 0 0 0 0 0 0 0 0 0 0 0 0 0 0 0 0 0 0 0 0 0 0 0 0 0 0 0 0 0 0 0 0 0 0 0 0 0 0 0 0 0 0 0 0 0 0 0 0 0 0 0 0 0 0 0 0 0 0 0 0 0 0 0 0 0 0 0 0 0 0 0 0 0 0 0 0 0 0 0 0 0 0 0 0 0 0 0 0 0 0 0 0 0.000882828742546697 0 0 0 0 0 0 0 0 0 0 0 0 0 0 0 0 0 0 0 0 0 0 0 0 0 0 0 0 0 0 0 0 0 0 0 0 0 0 0 0 0 0 0 0 0 0 0 0 0 0 0 0 0 0 0 0 0 0 0 0 0 0 0 0 0 0 0 0 0 0 0.0185521483482799 0 0.010918138119471 0 0.00206206968734688 0 0 0 0.0055110977772761 0 0 0 0 0 0.00160664515586738 0 0 0 0 0 0 0 0 0 0 0 0 0 0 0 0 0 0 0 0 0 0 0 0 0 0 0 0 0 0 0 0.0133144095926185 0.0617302256782062 0.0931076095284889 0 0 0 0 0 0 0 0 0 0 0.132749762828322 0.00539372465828005 0 0 0.00291497245223258 0 0.00876629043767685 0.000779147518268331 0.129605818361711 0.0504840508521551 0.0852401790981414 0.0359753677155605 0.067212062190736 0 0 0 0 0 0 0 0 0 0 0 0 0 0 0 0 0 0 0 0 0 0 0 0 0 0 0 0 0 0 0 0 0 0 0 0 0 0 0.087030253884347 0.00433536822493701 0.137250187704102 0 0 0 0.00221134121319571 0 0 0 0 0 0.00508094793347178 0 0.0339500621233758 0.000893985899950012 0 0 0 0.00244130427343519
0 0 0 0 0 0 0 0 0 0 0 0 0 0 0 0 0 0 0 0 0 0 0 0 0 0 0 0 0 0 0 0 0 0 0 0 0 0 0 0 0 0 0 0 0 0 0 0 0 0 0 0 0 0 0 0 0 0 0 0 0 0 0 0 0 0 0 0 0 0 0 0 0 0 0 0 0 0 0 0 0 0 0 0 0 0 0 0 0 0 0 0 0 0 0 0 0 0 0 0 0 0 0 0 0 0 0 0 0 0 0 0 0 0 0 0 0.00137433282133597 0 0 0 0 0 0 0 0 0 0 0 0 0 0 0 0 0 0 0 0 0 0 0 0 0 0 0 0 0 0 0 0 0 0 0 0 0 0 0 0 0 0 0 0 0 0 0 0 0 0 0 0 0 0 0 0 0 0 0 0 0 0 0 0 0 0 0 0 0 0 0.022281572267684 0 0.0115601535372008 0 0.00179685873818661 0 0 0 0.00540287003972187 0 0 0 0 0 0.00183512603179648 0 0 0 0 0 0 0 0 0 0 0 0 0 0 0 0 0 0 0 0 0 0 0 0 0 0 0 0 0 0 0 0.0198349362563981 0 0.0410160121628203 0 0 0 0 0 0 0 0 0 0.219441413307264 0 0.0424709351921217 0 0 0.0491892065496729 0.0118576629691259 0.0739144026465053 0.00128713037440407 0.207806906980761 0.00820545613682597 0.0810123342388876 0.0112281194347586 0.0356264911636134 0 0 0 0 0 0 0 0 0 0 0 0 0 0 0 0 0 0 0 0 0 0 0 0 0 0 0 0 0 0 0 0 0 0 0 0 0 0 0.0557274078994189 0.00711601338036328 0.0900146578711327 0 0 0 0 0 0 0 0 0 0 0 0 0 0 0 0 0
0 0 0 0 0 0 0 0 0 0 0 0 0 0 0 0 0 0 0 0 0 0 0 0 0 0 0 0 0 0 0 0 0 0 0 0 0 0 0 0 0 0 0 0 0 0 0 0 0 0 0 0 0 0 0 0.00238629783595661 0.00271220907286917 0 0 0 0 0 0 0 0 0 0 0.00390685271728238 0 0 0 0.00267503268690507 0 0 0 0 0 0 0 0 0 0 0 0 0 0 0 0 0 0 0 0 0 0 0 0 0 0 0 0 0 0 0 0 0 0 0 0 0 0.0035526617782252 0 0 0 0 0.00239360826668749 0 0 0 0 0 0 0 0 0 0 0 0 0 0 0 0 0 0 0 0 0 0 0 0 0 0 0 0 0 0 0 0 0 0 0 0 0 0 0 0 0 0 0 0 0 0 0 0 0 0 0 0 0 0 0 0 0 0 0 0 0 0 0 0 0 0 0 0 0.0157085834335703 0 0 0 0.00246694722737005 0 0.00334251201961488 0 0 0 0 0 0 0 0 0.073217657093311 0 0 0 0 0 0 0 0 0.00432241080910511 0 0 0 0 0 0 0 0 0 0 0 0 0 0 0 0 0 0 0 0 0 0 0 0 0 0.107627916706917 0.0205136850732821 0.00277450589692906 0.00551166499281391 0 0 0 0.015584037137779 0.00367444332854261 0 0 0.0551827798933092 0.0145308126465145 0.069216258049291 0 0.0241025167370072 0.00842253354746849 0.149039157661167 0.0466012507540849 0.0266353963371883 0.0257919773893301 0.0127580050373061 0 0 0.00396701214924194 0.0294916384826749 0 0 0 0 0 0 0 0 0 0 0.00675555410936842 0 0 0 0 0 0 0 0 0 0 0 0 0 0 0 0 0 0 0 0 0 0 0 0.00646812121503755 0 0 0.00668131887917139 0.00830686505264884 0.0727630472787727 0.0197184501000271 0 0 0 0 0 0.0169986559522143 0.00500501728558276 0.00923153780250941 0 0.00820157466683965 0.0203053174959004 0 0.0141716050964255 0.012271881142484 0.0550106891612733 0 0
0 0 0 0 0 0 0 0 0 0 0 0 0 0 0 0 0 0 0 0 0 0 0 0 0 0 0 0 0 0 0 0 0 0 0 0 0 0 0 0 0 0 0 0 0 0 0 0 0 0 0 0 0 0 0 0 0.00138488845538212 0 0 0 0 0 0 0 0 0 0 0 0 0 0 0 0 0 0 0 0 0 0 0 0 0 0 0 0 0 0 0 0 0 0 0 0 0 0 0 0 0 0 0 0 0 0 0 0 0 0 0 0 0 0 0 0 0 0 0 0 0 0 0 0 0 0 0 0 0 0 0 0 0 0 0 0 0 0 0 0 0 0 0 0 0 0 0 0 0 0 0 0 0 0 0 0 0 0 0 0 0 0 0 0 0 0 0 0 0 0 0 0 0 0 0 0 0 0 0 0 0 0 0 0 0 0 0.0287365686908866 0 0 0 0 0.00180203914072641 0.0143073874559434 0 0 0 0 0 0.0163623804492078 0 0 0.0592818211957334 0 0 0 0 0 0 0 0 0 0 0 0 0 0 0 0 0 0 0 0 0 0 0.0160443995105691 0 0 0 0 0 0 0 0 0 0 0 0 0.00865145364626519 0 0 0 0 0 0 0 0.0101941892232883 0.10373017410145 0.00834597483231704 0 0 0.00810826544543726 0 0.259640383814875 0.0207791514279922 0.182221257600419 0 0.0847884853020755 0 0 0 0.00427771710589267 0.0197822903341799 0 0 0.00171438286551414 0 0 0 0 0 0 0 0 0 0 0 0 0 0 0 0 0 0 0 0 0 0 0 0 0 0 0 0 0 0 0 0 0 0 0 0 0.0105896145840798 0.00298678164473937 0 0 0 0 0 0 0.00756767613641506 0.0377757019895437 0 0.0611285017072782 0.0100042631921104 0.00630729226043325 0.00184275280933903 0.00960010097797842 0 0 0.00204410409992847
0 0 0 0 0 0 0 0 0 0 0 0 0 0 0 0 0 0 0 0 0 0 0 0 0 0 0 0 0 0 0 0 0 0 0.00760537298155688 0 0 0 0 0 0 0 0 0 0 0 0 0 0 0 0 0 0 0 0 0 0.015456652384783 0 0 0 0 0 0 0 0 0 0 0 0 0 0 0 0 0 0 0 0 0 0 0 0 0 0 0 0 0 0 0 0 0 0 0 0 0 0 0 0 0 0 0 0 0 0 0 0 0 0 0 0 0.00139619697508086 0 0 0 0 0 0 0 0 0 0 0 0 0 0 0 0 0 0 0 0 0 0 0 0 0 0 0 0 0 0 0 0 0 0 0 0 0 0 0 0 0 0 0 0 0 0 0 0 0 0 0 0 0 0 0 0 0 0 0 0 0 0 0 0 0 0 0 0 0 0 0 0 0 0.0140560673425018 0 0 0 0 0 0.0112739254893787 0 0 0 0 0 0 0 0 0.0519979775759811 0 0 0 0 0 0 0 0 0.0016793980994406 0 0 0 0 0.000991657087759951 0 0 0 0.00414346274258077 0 0 0 0 0.075442118532325 0 0 0 0 0 0 0 0 0 0 0 0.00202628509472242 0.00402379825874098 0 0 0 0 0 0 0 0.0801294706245312 0.0962126067630112 0 0 0 0.00255476584578962 0.234107339556097 0 0.0173084308983497 0.0556840355112433 0 0.0864747475583488 0 0 0.00838334397559862 0 0.00370807326428172 0 0 0 0 0 0 0 0 0 0 0 0 0 0 0 0 0 0 0 0 0 0 0 0 0 0 0.00479588856318988 0 0 0 0 0 0 0 0 0 0 0 0 0.00372027291078066 0 0 0 0 0 0.00373356967642912 0.00240184267170971 0.011315412921245 0.189782812057721 0 0 0.00210681676907183 0 0.00748765786774981 0 0 0 0
0 0 0 0 0 0 0 0 0 0 0 0 0 0 0 0 0 0 0 0 0 0 0 0 0 0 0 0 0 0 0 0 0 0 0 0 0 0 0 0 0 0 0 0 0 0 0 0 0 0 0 0 0 0 0 0 0 0 0 0 0 0 0 0 0 0 0 0 0 0 0 0.00334725465480333 0 0 0 0 0 0 0 0 0 0 0 0 0 0 0 0 0 0 0 0 0 0 0 0 0 0 0 0 0 0 0 0 0 0 0 0 0 0 0 0 0 0 0 0 0 0 0 0 0 0 0 0 0 0 0 0 0 0 0 0 0 0 0 0 0 0 0 0 0 0 0 0 0 0 0 0 0 0 0 0 0 0 0 0 0 0 0 0 0 0 0 0 0 0 0 0 0 0 0 0 0 0 0 0 0 0 0 0 0 0 0 0.0103134793003358 0 0 0 0 0 0 0 0 0 0 0 0 0 0 0 0 0 0 0 0 0 0 0 0 0 0 0 0 0 0.00827081932535242 0 0 0 0 0 0 0 0 0 0 0 0 0 0 0 0 0 0 0 0.0196352099487251 0.0793647983617984 0.0212925130472683 0 0 0 0 0 0 0 0 0 0.00752126581606209 0.0767788251343547 0.142743302265522 0.059158560169231 0.0546518287465406 0 0.179070740400553 0 0.0624892318616325 0.0389821838878924 0.0415979087674495 0 0 0.0117333882977532 0 0 0 0 0 0 0 0 0 0 0 0 0 0 0 0 0 0 0 0 0 0 0 0 0 0 0 0 0 0 0 0 0.00262413048280902 0 0 0 0 0 0 0.043796061071199 0.00677101016990169 0.00533696396785384 0 0 0 0 0 0 0.0457816935929273 0 0.0186158437453214 0.0278086986014516 0.0130975642876252 0 0.0192167240956362 0 0 0
0 0 0 0 0 0 0 0 0 0 0 0 0 0 0 0 0 0 0 0 0 0 0 0 0 0 0 0 0 0 0 0 0 0 0.00105782960227103 0 0 0 0 0 0 0 0 0 0 0 0 0 0 0 0 0 0 0 0 0 0.00212319871913188 0 0 0 0 0 0 0 0 0 0 0.00113134017445255 0 0 0 0.00152678773680946 0 0 0 0 0 0 0 0 0 0 0 0 0 0 0 0 0 0 0 0 0 0 0 0 0 0 0 0 0 0 0 0 0 0 0 0 0 0.00124194563206887 0 0 0 0 0 0 0 0 0 0 0 0 0 0 0 0 0 0 0 0 0 0 0 0 0 0 0 0 0 0 0 0 0 0 0 0 0 0 0 0 0 0 0 0 0 0 0 0 0 0 0 0 0 0 0 0 0 0 0 0 0 0 0 0 0 0 0 0 0 0 0 0 0 0.0169514623096612 0 0 0 0 0 0.0125035517834391 0 0 0 0 0 0.0137356876516247 0 0 0 0 0 0 0 0 0 0 0 0.00156946065601327 0 0 0 0 0 0 0 0 0 0 0 0 0 0.00522334100910269 0 0 0 0 0 0 0 0 0 0 0 0.00514091813212348 0.007972301049272 0.000823216703891615 0 0 0 0 0.00408379295148153 0 0 0 0.00173112330633868 0 0.00550655427073118 0.013278900047693 0.154346932781795 0.0523102599898796 0.053276269337807 0 0.0109009638075099 0.116897590649365 0 0.0488287525395902 0 0.023670093274657 0.110321378197057 0 0 0 0 0 0 0 0 0 0 0 0 0 0 0 0 0 0 0 0 0 0 0 0 0 0 0 0 0 0 0 0 0 0 0 0 0 0 0.00223762837015938 0.0147591540637253 0.0129581406207192 0.0108604097440876 0 0 0 0 0 0.00280916016699271 0.0723380095439234 0 0.0898864200908341 0.0328908951547235 0.0627797406638304 0 0.0284712562404298 0.00385553302680739 0 0
0 0 0 0 0 0 0 0 0 0 0 0 0 0 0 0 0 0 0 0 0 0 0 0 0 0 0 0 0 0 0 0 0 0 0 0 0 0 0 0 0 0 0 0 0 0 0 0 0 0 0 0 0 0 0 0 0 0 0 0 0 0 0 0 0 0 0 0 0 0 0 0 0 0 0 0 0 0 0 0 0 0 0 0 0 0 0 0 0 0 0 0 0 0 0 0 0 0 0 0 0 0 0 0 0 0 0 0 0 0 0 0 0 0 0 0 0 0 0 0 0 0 0 0 0 0 0 0 0 0 0 0 0 0 0 0 0 0 0 0 0 0 0 0 0 0 0 0 0 0 0 0 0 0 0 0 0 0 0 0 0 0 0 0 0 0 0 0 0 0 0 0 0 0 0 0 0 0 0 0 0 0 0 0 0 0 0 0 0 0 0 0 0 0 0 0 0 0 0 0 0 0 0 0 0 0 0 0 0 0 0 0 0 0 0 0 0 0 0 0 0 0 0 0 0 0 0 0 0 0 0 0 0 0.0287230381711106 0 0.0272234428600768 0 0 0 0 0 0 0 0 0 0.0244796706337643 0.124863052709415 0.0276088138043601 0 0 0 0.0396541781392581 0 0.0280938368968256 0.124401055791502 0.0204634746704123 0.0199551055480004 0.0195315067730357 0.262203137084074 0 0 0 0 0 0 0 0 0 0 0 0 0 0 0 0 0 0 0 0 0 0 0 0 0 0 0 0 0 0 0 0 0 0 0 0 0 0 0.073380289971326 0.00983894807983164 0.0817808718957172 0 0 0 0.00572287891547352 0 0 0 0 0 0 0.0206220467554559 0.0428332898096725 0 0.0186213614906883 0 0 0
0 0 0 0 0 0 0 0 0 0 0 0 0 0 0 0 0 0 0 0 0 0 0 0 0 0 0 0 0 0 0 0 0 0 0.0011018039150748 0 0 0 0 0 0 0 0 0 0 0 0 0 0 0 0 0 0 0 0 0 0.00133348039682423 0 0 0 0 0 0 0 0 0 0 0.000648885151903807 0 0 0 0 0 0 0 0 0 0 0 0 0 0 0 0 0 0 0 0 0 0 0 0 0 0 0 0 0 0 0 0 0 0 0 0 0 0 0 0 0 0.000821095333918561 0 0 0 0 0 0 0 0 0 0 0 0 0 0 0 0 0 0 0 0 0 0 0 0 0 0 0 0 0 0 0 0 0 0 0 0 0 0 0 0 0 0 0 0 0 0 0 0 0 0 0 0 0 0 0 0 0 0 0 0 0 0 0 0 0 0 0 0 0 0 0 0 0 0.010191839047708 0 0 0 0 0 0.00467053956383649 0 0 0 0 0 0.00253386709215562 0 0 0.00500563622581289 0 0 0 0 0 0 0 0 0.00118863168379891 0 0 0 0 0 0 0 0 0 0 0 0 0 0.0062858933386328 0 0 0 0 0 0 0 0 0 0 0 0.0109336611011307 0 0.00112848166788803 0.00118770098392277 0 0 0 0.00594016999310717 0.000905650729829176 0 0.00817162097034104 0.00287634387445009 0.00104736322859576 0.00104668338922398 0.0128694841532466 0.125761529926524 0.142251695312344 0.0325556472391539 0.204699853260573 0.0135238072548431 0 0 0 0.00162300896264955 0.0272518672740648 0.0900532490333691 0 0 0 0 0 0 0 0 0 0 0 0 0 0 0 0 0 0 0 0 0 0 0 0 0 0 0 0 0 0 0 0 0 0 0.00303349511262368 0 0 0 0.00604678754764612 0.0172499088656357 0.010341690272413 0.00602696639805744 0 0 0 0 0.00283311694310314 0.00352424771620897 0.0786607065888295 0 0.0394875772296194 0.0355195922429223 0.0538700102286353 0.00094054621186556 0.019482592169967 0.00537327236755008 0 0
0 0 0 0 0 0 0 0 0 0 0 0 0 0 0 0 0 0 0 0 0 0 0 0 0 0 0 0 0 0 0 0 0 0 0 0 0 0 0 0 0 0 0 0 0 0 0 0 0 0 0 0 0 0 0 0 0 0 0 0 0 0 0 0 0 0 0 0 0 0 0 0 0 0 0 0 0 0 0 0 0 0 0 0 0 0 0 0 0 0 0 0 0 0 0 0 0 0 0 0 0 0 0 0 0 0 0 0 0 0 0 0 0 0 0 0 0 0 0 0 0 0 0 0 0 0 0 0 0 0 0 0 0 0 0 0 0 0 0 0 0 0 0 0 0 0 0 0 0 0 0 0 0 0 0 0 0 0 0 0 0 0 0 0 0 0 0 0 0 0 0 0 0 0 0 0 0 0 0 0 0 0 0 0 0 0 0 0.0180742000318229 0 0.0112756927945903 0 0.0016872989939941 0 0 0 0.00222747136732187 0 0 0 0 0 0.00170926557766427 0 0 0 0 0 0 0 0 0 0 0 0 0 0 0 0 0 0 0 0 0 0 0 0 0 0 0 0 0 0 0 0.0118773124144469 0.0236167696760908 0.0422088353150487 0.0144736198108668 0 0 0 0.0209138438745825 0 0 0 0 0.235424837675185 0.22835100193174 0.00860219770302281 0 0 0.0274433714509161 0 0.080921166061679 0 0 0.10263921706023 0.0500220260129244 0.0169166067905239 0.019958277418483 0 0 0 0 0 0 0 0 0 0 0 0 0 0 0 0 0 0 0 0 0 0 0 0 0 0 0 0 0 0 0 0 0 0 0 0 0 0 0.025004938958946 0.00227281166190719 0.0543792374180134 0 0 0 0 0 0 0 0 0 0 0 0 0 0 0 0 0
0 0 0 0 0 0 0 0 0 0 0 0 0 0 0 0 0 0 0 0 0 0 0 0 0 0 0 0 0 0 0 0 0 0 0 0 0 0 0 0 0 0 0 0 0 0 0 0 0 0 0 0 0 0 0 0 0 0 0 0 0 0 0 0 0 0 0 0 0 0 0 0 0 0 0 0 0 0 0 0 0 0 0 0 0 0 0 0 0 0 0 0 0 0 0 0 0 0 0 0 0 0 0 0 0 0 0 0 0 0 0 0 0 0 0 0 0 0 0 0 0 0 0 0 0 0 0 0 0 0 0 0 0 0 0 0 0 0 0 0 0 0 0 0 0 0 0 0 0 0 0 0 0 0 0 0 0 0 0 0 0 0 0 0 0 0 0 0 0 0 0 0 0 0 0 0 0 0 0 0 0 0 0 0 0 0 0 0 0 0 0 0 0 0 0 0 0 0 0 0 0 0 0 0 0 0 0 0 0 0 0 0 0 0 0 0 0 0 0 0 0 0 0 0 0 0 0 0 0 0 0 0 0 0.0138867249274501 0.136760369133227 0.0618996155479151 0 0 0 0 0 0 0 0 0 0.142208934287063 0.013982685086843 0 0 0 0.045413785200177 0.179177163065982 0.020642502677399 0 0.159168907671977 0 0 0.0483092828148152 0.123250880008939 0 0 0 0 0 0 0 0 0 0 0 0 0 0 0 0 0 0 0 0 0 0 0 0 0 0 0 0 0 0 0 0 0 0 0 0 0 0 0 0.00275789396040132 0.0138687196284549 0 0 0 0 0 0 0 0 0 0 0.00957524693850956 0.0290972890508484 0 0 0 0 0
0 0 0 0 0.000897240771124677 0 0 0 0 0 0 0 0 0 0 0 0 0 0 0 0 0 0 0 0 0 0 0 0 0.00207319117697877 0.00350450386652754 0.00141853836619364 0.00104638574206735 0.0261845106675646 0.00480885923260889 0 0 0 0 0 0 0 0 0 0 0 0 0 0 0 0 0 0 0 0.0218561840722413 0 0.0104767868689578 0 0 0 0 0 0 0 0 0 0 0 0 0 0 0 0 0 0 0 0 0 0 0 0 0 0 0 0 0 0.00140260967416582 0 0 0 0 0 0.00160542724246408 0.000482582189210462 0 0.00314761802009064 0.00187139417535694 0 0 0 0.0117512403691467 0.00124295290343945 0 0 0 0 0 0 0 0 0 0 0 0 0 0 0.00107510841218589 0 0.000406486730824719 0 0 0 0 0 0 0 0 0 0 0 0 0 0 0 0 0 0 0 0 0.0251295126990429 0 0 0 0 0.00472823766330914 0 0 0.0214326642842313 0 0 0.0159377958235679 0.00284394886870546 0 0.0199418633843449 0.00875140554946241 0 0 0 0 0 0 0 0 0 0 0 0 0 0 0.0015593990263383 0 0.002260760152533 0 0 0 0 0 0 0 0 0 0 0 0 0 0 0 0.026519284679585 0.0406540573303705 0.0370774373435864 0 0.00849693348597291 0 0.00188612731092127 0 0.0251693182651517 0 0.00155193239795653 0 0 0 0.0025718900348496 0 0 0 0 0 0 0 0 0 0 0 0.0141475546960272 0.000957037989125234 0 0 0 0 0 0 0 0 0.00059976164021393 0 0 0 0 0 0 0 0 0 0 0.000589791158564066 0.0152808291772327 0 0 0 0 0 0 0 0 0 0.0259789956308826 0.0149363441387789 0 0 0.00312669706995702 0 0 0.00217792197848937 0.000367977522232077 0.00839288939950617 0 0 0 0.00376193266615732 0 0 0 0 0 0 0 0 0 0 0 0 0 0 0 0 0 0 0 0 0 0 0 0.00111020908677288 0 0 0.000276781630081377 0 0 0 0 0 0 0 0 0 0 0.0106860926850913 0.0427673849168709 0.113921523828991 0.0885970047457343 0.00674751572511531 0 0.0258254488951464 0.0924750297817593 0.00419960840605086 0.00101389199640846 0 0.00490909203802844 0 0 0.000421670033748762 0.00304856621108841 0.0429790242550067 0.0041458627544529 0 0.00171409150583867 0.123079279655569
0 0 0 0 0 0 0 0 0 0 0 0 0 0 0 0 0 0 0 0 0 0 0 0 0 0 0 0 0 0 0 0 0 0 0 0 0 0 0 0 0 0 0 0 0 0 0 0 0 0 0 0 0 0 0 0 0 0 0 0 0 0 0 0 0 0 0 0 0 0 0 0 0 0 0 0 0 0 0 0 0 0 0 0 0 0 0 0 0 0 0 0 0 0 0 0 0 0 0 0 0 0 0 0 0 0 0 0 0 0 0 0 0 0 0 0 0 0 0 0 0 0 0 0 0 0 0 0 0 0 0 0 0 0 0 0 0 0 0 0 0 0 0 0 0 0 0 0 0 0 0 0 0 0 0 0 0 0 0 0 0 0 0 0 0 0 0 0 0 0 0 0 0 0 0 0 0 0 0 0 0 0 0 0 0 0 0 0 0 0.00163104168737681 0 0 0 0 0 0.00318729213699481 0 0 0 0 0 0 0 0 0 0 0 0 0 0 0 0 0 0 0 0 0 0 0 0 0 0 0 0 0 0 0 0 0 0 0 0 0 0.0125926875735867 0.0211166417507301 0.0311633255039175 0 0 0 0 0 0 0 0 0 0.0790242770435562 0.0149202972503763 0.00323457845591084 0.0103681352667845 0 0 0.0677313293557779 0.0153638947462496 0.0445321767468601 0.0204569443326764 0.0376715243100277 0 0 0.246291173642123 0 0 0 0 0 0 0 0 0 0 0 0 0 0 0 0 0 0 0 0 0 0 0 0 0 0 0 0 0 0 0 0 0 0 0 0 0 0 0.131796391984196 0.00517407098054815 0.0904168188575262 0.0161459735566445 0 0 0 0 0 0 0 0 0.071029593630875 0.025080159933651 0.0447556978846627 0 0.00631597336894805 0 0 0
0 0 0 0 0 0 0 0 0 0 0 0 0 0 0 0 0 0 0 0 0 0 0 0 0 0 0 0 0 0 0 0 0 0 0 0 0 0 0 0 0 0 0 0 0 0 0 0 0 0 0 0 0 0 0 0 0 0 0 0 0 0 0 0 0 0 0 0 0 0 0 0 0 0 0 0 0 0 0 0 0 0 0 0 0 0 0 0 0 0 0 0 0 0 0 0 0 0 0 0 0 0 0 0 0 0 0 0 0 0 0 0 0 0 0 0 0 0 0 0 0 0 0 0 0 0 0 0 0 0 0 0 0 0 0 0 0 0 0 0 0 0 0 0 0 0 0 0 0 0 0 0 0 0 0 0 0 0 0 0 0 0 0 0 0 0 0 0 0 0 0 0 0 0 0 0 0 0 0 0 0 0 0 0 0 0 0 0.00220577281030846 0 0.0014750799019523 0 0 0 0 0 0 0 0 0 0 0 0 0 0 0 0 0 0 0 0 0 0 0 0 0 0 0 0 0 0 0 0 0 0 0 0 0 0 0 0 0 0 0 0.0322472905221094 0.0196572807329009 0.0310378717154589 0 0 0 0 0 0 0 0 0.00451023919905228 0.0642135356055659 0.0205905323702034 0.0104586862124707 0.0208539937119946 0.00433529031968707 0.00434456523423206 0.137300899208283 0.0897072473797299 0.0640031159720233 0.0104972281479261 0.0418019657251656 0.0117926762806356 0.10712058133932 0 0 0 0 0 0 0 0 0 0 0 0 0 0 0 0 0 0 0 0 0 0 0 0 0 0 0 0 0 0 0 0 0 0 0 0 0 0 0 0.0795970276412327 0.00477086492699976 0.0805989588819587 0 0 0 0.00223390943985728 0 0.00214412602465734 0 0.0106119736722651 0 0.014030274055085 0.0179326990559009 0.101293282830333 0 0.0086330310826917 0 0 0
0 0 0 0 0.00615835337657119 0 0 0 0 0 0 0 0.0394074201614908 0 0 0 0 0 0 0 0 0 0 0 0 0 0 0 0 0 0 0 0 0 0 0 0 0 0 0 0 0 0 0 0 0 0 0 0 0 0 0 0 0 0 0.0262084401022596 0 0 0 0 0 0 0 0 0 0 0 0 0 0 0 0 0 0 0 0 0 0 0 0 0 0 0 0 0 0 0 0 0 0 0 0 0 0 0 0 0 0 0 0 0 0 0 0 0.0111416171493781 0 0.0134464882916348 0 0 0.00653396013629739 0 0 0.0116376634468279 0 0.0599120077351816 0.0381821127718658 0.0119377590256798 0 0.0305757877094737 0 0 0 0 0 0 0 0 0 0 0 0 0 0 0 0 0 0 0 0 0 0 0 0 0 0 0 0 0 0 0 0 0 0 0 0 0 0 0 0 0 0 0 0 0 0 0 0 0.0975914637401203 0 0 0 0 0 0 0 0 0 0 0 0 0 0 0 0 0 0 0 0 0 0 0 0 0 0 0 0 0 0 0 0 0 0 0 0 0 0 0 0.0200655331733662 0 0 0 0 0 0.22369452609784 0 0 0 0 0 0 0 0 0 0 0 0 0 0 0 0 0 0 0 0 0 0 0 0.00482554262457311 0 0 0 0 0 0 0 0 0 0 0 0 0 0 0 0 0 0 0 0 0 0 0.0124836533275424 0 0.0242188023448637 0 0 0 0 0 0 0 0.227067967047714 0 0 0.00821594591874112 0 0 0 0 0 0 0 0 0 0 0 0 0 0 0 0 0 0 0 0.00713035112043825 0 0 0 0 0 0 0 0.119564604698141 0 0 0 0 0 0 0 0 0 0 0 0 0 0 0
0 0 0 0 0 0 0 0 0 0 0 0 0.00408213465044121 0 0 0 0 0 0 0 0 0 0 0 0 0 0 0 0 0 0 0 0 0 0 0 0 0 0 0 0 0 0 0 0 0 0 0 0 0 0 0 0 0 0 0 0 0 0 0 0 0 0 0 0 0 0 0 0 0 0 0 0 0 0 0 0 0 0 0 0 0 0 0 0 0 0 0 0 0 0 0 0 0 0 0 0 0 0 0 0 0 0 0 0 0.00893123608545574 0.118888364680683 0 0 0 0 0 0.0429696661557055 0 0.00589868267188005 0.0491345015013376 0.0821116721717376 0.0143691697659262 0.0479012851897041 0.0701277393571552 0 0.0267998838574743 0 0 0 0 0 0 0 0 0 0 0 0 0 0 0 0 0 0 0 0 0 0 0 0 0 0 0 0 0 0 0 0 0 0 0 0 0 0 0 0 0 0 0 0 0 0.0548347715338812 0 0 0 0 0 0 0 0 0.0315695939430085 0 0 0 0 0 0 0 0 0 0 0 0 0.0122982116551143 0 0 0 0 0 0 0 0 0 0 0 0 0 0 0 0 0 0 0 0 0 0 0 0 0 0 0 0 0 0.00846662973095331 0 0 0 0 0 0 0 0 0 0 0 0 0 0 0 0 0 0 0 0 0 0 0 0 0 0 0 0 0 0 0 0 0 0 0 0 0 0 0 0.0169451633349906 0 0 0 0 0 0.0892762999961432 0.098136326423958 0 0 0 0.0177096054936248 0 0 0.199549061800826 0 0 0 0 0 0 0 0 0 0 0 0 0 0 0 0 0 0 0 0 0 0 0 0 0 0 0 0 0 0 0 0 0 0 0 0 0 0 0 0 0 0 0
0 0 0 0 0 0 0 0 0 0 0 0 0 0 0 0 0 0 0 0 0 0 0 0 0 0 0.206018237895398 0 0 0 0 0 0 0 0 0 0 0 0 0 0 0 0 0 0 0 0 0 0 0 0 0 0 0 0 0 0 0 0 0 0 0 0 0 0 0 0 0 0 0 0 0 0 0 0 0 0 0 0 0 0 0 0 0 0 0 0 0 0 0 0 0 0 0 0 0 0 0 0 0 0 0 0 0 0 0.0108146677259156 0 0.0422416588841738 0.0859571380743696 0 0 0 0 0 0 0 0.00533531800237195 0.170996518470643 0 0.0569371433476891 0.0814005963709871 0 0 0 0 0 0 0 0 0 0 0 0 0 0 0 0 0 0 0 0 0 0 0 0 0 0 0 0 0 0 0 0 0 0 0 0 0 0 0 0 0 0 0 0 0 0 0.0549281440271536 0 0 0 0 0 0.0639998613678142 0 0 0 0 0 0 0 0 0 0 0 0 0 0 0 0 0 0 0 0 0 0 0 0 0 0 0 0 0 0 0 0 0 0 0 0 0 0 0 0 0 0 0 0 0 0 0 0 0 0 0 0 0 0 0 0 0 0 0 0 0 0 0 0.00567172598416955 0 0 0 0 0 0 0 0 0 0 0.00912704362688256 0 0 0 0 0 0 0 0 0 0 0 0 0 0 0.0694575908729485 0 0 0.0353305537387895 0 0.101783801610694 0 0 0 0 0 0 0 0 0 0 0 0 0 0 0 0 0 0 0 0 0 0 0 0 0 0 0 0 0 0 0 0 0 0 0 0 0 0 0 0 0 0 0 0 0 0 0 0
0 0 0 0 0 0 0 0 0 0 0 0 0.0107338011670812 0 0 0 0 0 0 0 0 0 0 0 0 0 0 0 0 0 0 0 0 0 0 0 0 0 0 0 0 0 0 0 0 0 0 0 0 0 0 0 0 0 0 0 0 0 0 0 0 0 0 0 0 0 0 0 0 0 0 0 0 0 0 0 0 0 0 0 0 0 0 0 0 0 0 0 0 0 0 0 0 0 0 0 0 0 0 0 0 0 0 0 0.00796324211961839 0 0.0194667181225567 0 0 0 0 0 0 0 0.0428322358527824 0.0440333086785701 0.0261284472142251 0 0.056750247530108 0.00517382503582108 0 0 0 0 0 0 0 0 0 0 0 0 0 0 0 0 0 0 0 0 0 0 0 0 0 0 0 0 0 0 0 0 0 0 0 0 0 0 0 0 0 0 0 0 0 0 0 0.604206349962755 0.0104416347429696 0.0162982408561683 0.0102825430987023 0.039629121721547 0 0 0 0 0 0 0 0 0 0 0 0 0 0 0 0 0 0 0 0 0 0 0 0 0 0 0 0 0 0 0 0 0 0 0 0.0557349828555413 0 0 0 0 0 0 0 0 0 0 0 0 0 0 0 0 0 0 0 0 0 0 0 0 0 0 0 0 0 0 0 0 0 0 0 0 0 0 0 0 0 0 0 0 0 0 0 0 0 0 0 0.0236749373900163 0 0 0 0.0266503636515376 0 0 0 0 0 0 0 0 0 0 0 0 0 0 0 0 0 0 0 0 0 0 0 0 0 0 0 0 0 0 0 0 0 0 0 0 0 0 0 0 0 0 0 0 0 0 0 0 0 0 0 0 0
0 0 0 0 0 0 0 0 0 0 0 0 0 0 0 0 0 0 0 0 0 0 0.0110234509174902 0 0 0 0.0262852229284957 0 0 0 0 0 0 0 0 0 0 0 0 0 0 0 0 0 0 0 0 0 0 0 0 0 0 0 0 0 0 0 0 0 0 0 0 0 0 0 0 0 0 0 0 0 0 0 0 0 0 0 0 0 0 0 0 0 0 0 0 0 0 0 0 0 0 0 0 0 0 0 0 0 0 0 0 0 0 0 0 0 0.00259529869323326 0 0 0 0 0 0 0 0 0 0 0 0.214326710583876 0 0 0 0 0 0 0 0.1332130620035 0 0 0 0 0 0 0 0 0 0 0 0 0 0 0 0 0 0 0 0 0 0 0 0 0 0 0 0 0 0 0 0 0 0 0 0 0 0 0.253599476410277 0.0453181580461072 0.123929196381637 0.0103291331245315 0.0194370905849186 0 0.103187327105207 0 0 0 0 0 0 0 0 0 0 0 0 0 0.0134046740586526 0 0 0 0 0 0 0 0 0 0 0 0 0 0 0 0 0 0 0 0.00573454616628281 0 0 0 0 0 0 0 0 0 0 0 0 0 0 0 0 0 0 0 0 0 0 0 0 0 0 0 0 0 0 0 0 0 0 0 0 0 0 0 0 0 0 0 0 0 0 0 0 0 0 0 0 0 0.0244522740567394 0.0131643789390521 0 0 0 0 0 0 0 0 0 0 0 0 0 0 0 0 0 0 0 0 0 0 0 0 0 0 0 0 0 0 0 0 0 0 0 0 0 0 0 0 0 0 0 0 0 0 0 0 0 0 0 0 0 0
0 0 0 0 0 0 0 0 0 0 0 0 0 0 0 0 0 0 0 0 0 0 0 0 0 0 0.013609955764282 0 0 0 0 0 0 0 0 0 0 0 0 0 0 0 0 0 0 0 0 0 0 0 0 0 0 0.00449260496411309 0 0 0 0 0 0 0 0 0 0 0 0 0 0 0 0 0 0 0 0 0 0 0 0 0 0 0 0 0 0 0 0 0 0 0 0 0 0 0 0 0 0 0 0 0 0 0 0 0 0 0 0.00284522815596734 0 0 0.00235335509898491 0 0 0 0 0 0 0 0 0 0 0 0 0 0 0 0 0 0 0 0 0 0 0 0 0 0 0 0 0 0 0 0 0 0 0 0 0 0 0 0 0 0 0 0 0 0 0 0 0 0 0 0 0 0 0 0.00690647317268338 0.0199035098759126 0 0 0 0 0 0 0 0 0 0 0 0 0 0 0 0 0 0 0 0 0 0 0 0 0 0 0 0 0 0 0 0 0 0 0 0 0 0 0 0 0 0 0 0.0312332756432848 0 0 0 0 0 0 0 0 0 0 0 0 0 0 0 0 0 0 0 0 0 0 0 0 0 0 0 0 0 0 0 0 0 0 0 0 0 0 0 0 0 0 0 0 0 0 0 0 0 0 0 0 0 0 0 0.0910961496603401 0 0.0236833807014038 0.00997517095834446 0 0 0.0200751421922103 0 0.0102497819015197 0.00901445091393702 0.417865665803533 0.167207984060247 0.0623891356845358 0 0.0859570637454143 0.00834305083362382 0.0127986208696627 0 0 0 0 0 0 0 0 0 0 0 0 0 0 0 0 0 0 0 0 0 0 0 0 0 0 0 0 0 0 0 0 0 0 0
0 0 0 0 0 0 0 0 0 0 0 0 0 0 0 0 0 0 0 0 0 0 0 0 0 0 0 0 0 0 0 0 0 0 0 0 0 0 0 0 0 0 0 0 0 0 0 0 0 0 0 0 0 0 0 0 0 0 0 0 0 0 0 0 0 0 0 0 0 0 0 0 0 0 0 0 0 0 0 0 0 0 0 0 0 0 0 0 0 0 0 0 0 0 0 0 0 0 0 0 0 0 0 0 0 0.0156000599313715 0.0670214509377525 0 0 0 0 0.00512309660468116 0 0 0 0 0.0355714813018028 0.00546563986177733 0 0.0198252459943532 0 0.0662779662416272 0 0 0 0 0 0 0 0 0 0 0 0 0 0 0 0 0 0 0 0 0 0 0 0 0 0 0 0 0 0 0 0 0 0 0 0 0 0 0 0 0 0 0 0.0150562890079008 0 0 0 0 0 0 0 0 0 0 0.00828217121594029 0.0106865615132541 0 0 0 0 0 0 0 0 0 0 0 0 0 0 0 0 0 0 0 0 0 0 0 0 0 0 0 0 0 0 0 0 0 0 0 0 0 0 0 0 0 0 0 0 0 0 0 0 0 0 0 0 0 0 0 0 0 0 0 0 0 0 0 0 0 0 0 0 0 0 0 0 0 0 0 0 0 0 0 0 0 0 0.0413391442869684 0 0 0 0.143810563320326 0 0.399385340438226 0 0.138516496415346 0 0 0 0 0 0 0 0 0 0 0 0 0 0 0 0 0 0 0 0 0 0 0 0 0.0280384929286731 0 0 0 0 0 0 0 0 0 0 0 0 0 0 0 0 0 0 0 0 0 0 0
0 0 0 0 0 0 0 0 0 0 0 0 0 0 0 0 0 0 0 0 0 0 0 0 0 0 0 0 0 0 0 0 0 0 0 0 0 0 0 0 0 0 0 0 0 0 0 0 0 0 0 0 0 0 0 0 0 0 0 0 0 0 0 0 0 0 0 0 0 0 0 0 0 0 0 0 0 0 0 0 0 0 0 0 0 0 0 0 0 0 0 0 0 0 0 0 0 0 0 0 0 0 0 0 0 0.0189663204459187 0.0613807160476186 0 0 0 0 0 0 0 0 0 0.0411743267727769 0.0252124226396084 0 0.071285005800331 0 0.0693526301709077 0 0 0 0 0 0 0 0 0 0 0 0 0 0 0 0 0 0 0 0 0 0 0 0 0 0 0 0 0 0 0 0 0 0 0 0 0 0 0 0 0 0 0 0 0 0 0 0 0 0 0 0 0 0 0 0 0 0 0 0 0 0 0 0 0 0 0 0 0 0 0 0 0 0 0 0 0 0 0 0 0 0 0 0 0 0 0 0 0 0 0 0 0 0 0 0 0 0 0 0 0 0 0 0 0 0 0 0 0 0 0 0 0 0 0 0 0 0 0 0 0 0 0 0 0 0 0 0 0 0 0 0 0 0 0 0 0 0 0.0685086733617114 0.0244082358802352 0 0 0 0.602119345795186 0 0 0 0 0 0 0 0 0 0 0 0 0 0 0 0 0 0 0 0 0 0 0 0 0 0 0 0.0175923230857058 0 0 0 0 0 0 0 0 0 0 0 0 0 0 0 0 0 0 0 0 0 0 0
0 0 0 0 0 0 0 0 0 0 0 0 0 0 0 0 0 0 0 0 0 0 0 0 0 0 0.0264518672267408 0 0 0 0 0 0 0 0 0 0 0 0 0 0 0 0 0 0 0 0 0 0 0 0 0 0 0.0390687503837978 0 0 0 0 0 0 0 0 0 0 0 0 0.00776145894323823 0 0 0 0 0 0 0 0 0 0 0 0 0 0 0 0 0 0 0 0 0 0 0 0 0 0 0 0 0 0 0 0 0 0 0 0 0 0 0.0474801370959459 0 0.0211078524738739 0 0 0 0 0 0 0 0 0 0 0 0 0 0 0 0 0 0 0 0 0 0 0 0 0 0 0 0 0 0 0 0 0 0 0 0 0 0 0 0 0 0 0 0 0 0 0 0 0 0 0 0 0 0 0 0 0 0 0 0 0 0 0 0 0 0 0 0 0 0 0 0 0 0 0 0 0 0 0 0 0 0 0 0 0 0 0 0 0 0 0 0 0 0 0 0 0 0 0 0 0 0.38966975190879 0 0 0 0 0 0 0 0 0 0 0 0 0 0 0 0 0 0 0 0 0 0 0 0 0 0 0 0 0 0 0 0 0 0 0 0 0 0 0 0 0 0 0 0 0 0 0 0 0 0 0 0 0 0 0.0911585422181243 0 0 0 0 0.229479992310864 0 0 0 0 0 0 0 0 0 0.147821647438624 0 0 0 0 0 0 0 0 0 0 0 0 0 0 0 0 0 0 0 0 0 0 0 0 0 0 0 0 0 0 0 0 0 0 0 0 0
0 0 0 0 0 0 0 0 0 0 0 0 0 0 0 0 0 0 0 0 0 0 0 0 0 0 0.106070508990272 0 0 0 0 0 0 0 0 0 0 0 0 0 0 0 0 0 0 0 0 0 0 0 0 0 0 0.0128014098699986 0 0 0 0 0 0 0 0 0 0 0 0 0 0 0 0 0 0 0 0 0 0 0 0 0 0 0 0 0 0 0 0 0 0 0 0 0 0 0 0 0 0 0 0 0 0 0 0 0 0 0 0.0458486101849628 0 0.0217925784084235 0.0793729666548365 0 0 0 0 0 0 0 0 0 0 0 0 0 0 0 0 0 0 0 0 0 0 0 0 0 0 0 0 0 0 0 0 0 0 0 0 0 0 0 0 0 0 0 0 0 0 0 0 0 0 0 0 0 0 0 0 0 0 0 0 0 0 0 0 0 0 0 0 0 0 0 0 0 0 0 0 0 0 0 0 0 0 0 0 0 0 0 0 0 0 0 0 0 0 0 0 0 0 0 0 0 0 0 0 0 0 0 0 0 0 0 0 0 0 0 0 0 0 0 0 0 0 0 0 0.00609284274608816 0 0 0 0 0 0 0 0 0 0 0 0 0 0 0 0 0 0 0 0 0 0 0 0 0 0 0 0.140347671059065 0 0 0.0473851402334877 0.416804649109488 0 0 0 0.0928563289747269 0 0 0 0 0 0 0 0 0 0 0 0 0 0 0 0 0 0 0 0 0 0 0 0.030627293768651 0 0 0 0 0 0 0 0 0 0 0 0 0 0 0 0 0 0 0 0 0 0 0
0 0 0 0 0 0 0 0 0 0 0 0 0 0 0 0 0 0 0 0 0 0 0 0 0 0 0.0350543214480717 0 0 0 0 0 0 0 0 0 0 0 0 0 0 0 0 0 0 0 0 0 0 0 0 0 0 0.00570055885180082 0 0 0 0 0 0 0 0 0 0 0 0 0.00645321702650237 0 0 0 0 0 0 0 0 0 0 0 0 0 0 0 0 0 0 0 0 0 0 0 0 0 0 0 0 0 0 0 0 0 0 0 0 0 0 0.00832926896807632 0 0 0.00511478628699549 0 0 0 0 0 0 0 0 0 0 0 0.0302882155300298 0 0 0 0 0 0 0 0.00899150647841609 0 0 0 0 0 0 0 0 0 0 0 0 0 0 0 0 0 0 0 0 0 0 0 0 0 0 0 0 0 0 0 0 0 0 0 0 0 0 0 0 0 0 0 0 0.0727192327718542 0 0 0 0 0 0 0 0 0 0 0 0 0 0 0 0 0 0 0 0 0 0 0 0 0 0 0 0 0 0 0 0 0 0 0 0.211585316295962 0 0 0 0 0 0 0 0 0 0 0 0 0 0 0 0 0.014478062519818 0 0 0 0 0 0 0.00668374335308364 0 0 0 0 0 0 0 0 0 0 0.00423310964327026 0 0 0.00797691416647682 0 0 0 0 0 0 0 0 0 0 0 0 0 0 0 0 0 0 0 0.135416785274218 0.0443987798997288 0 0 0 0 0 0 0 0 0 0 0.368804982373445 0 0.0337711991122502 0 0 0 0 0 0 0 0 0 0 0 0 0 0 0 0 0 0 0 0 0 0 0 0 0 0 0 0 0 0 0 0 0 0 0
0 0 0 0 0.0666829046259876 0 0 0.0198365123633066 0.00983237816790509 0.00665158795041876 0 0 0.0766090590717803 0 0 0 0 0.0128781518389686 0 0 0 0 0 0 0 0 0 0 0.00412264319521467 0 0 0 0 0 0 0 0.00480782279093884 0.00484510033279619 0 0 0 0 0 0 0 0 0 0 0 0 0 0 0 0 0 0.0433924603293206 0.00999192069728695 0 0 0 0 0 0 0 0 0 0 0 0 0 0 0 0 0 0 0 0 0 0 0 0 0 0 0 0 0.00598669623562149 0 0 0 0 0 0 0 0 0 0 0 0 0 0 0 0 0 0 0.0303134898348789 0 0 0 0 0.025834278398159 0 0 0.0885147298534447 0 0.135974638366551 0.00582727944726229 0 0 0.037600018455399 0 0 0 0 0 0 0 0 0 0 0 0 0 0 0.0505961574268447 0 0 0 0 0 0 0 0 0 0 0 0 0 0 0 0 0 0 0 0 0 0 0 0 0 0 0 0 0 0 0 0 0 0.00938192524691749 0 0 0 0 0 0 0 0 0 0 0 0 0 0 0 0 0 0 0 0 0 0 0 0 0 0 0 0 0 0 0 0 0 0 0 0 0 0 0 0.013216093116735 0 0 0 0 0 0 0 0.146843696660487 0 0 0 0 0 0 0 0 0 0 0 0 0 0 0 0 0 0 0 0 0 0 0 0 0 0 0 0 0 0 0 0 0 0 0 0 0 0 0 0 0 0 0 0.130989574422433 0.00752637211350997 0 0 0 0 0 0 0 0 0 0 0.0223885920471833 0 0.0249302119523597 0 0 0 0 0 0 0 0 0 0 0 0 0 0 0 0 0 0 0 0.00442570505828939 0 0 0 0 0 0 0 0 0 0 0 0 0 0 0 0 0 0 0 0 0 0 0
0 0 0 0 0 0 0 0 0 0 0 0 0 0 0 0 0 0 0 0 0 0 0 0 0 0 0 0 0 0 0 0 0 0 0 0 0 0 0 0 0 0 0 0 0 0 0 0 0 0 0 0 0 0 0 0 0 0 0 0 0 0 0 0 0 0 0 0 0 0 0 0 0 0 0 0 0 0 0 0 0 0 0 0 0 0 0.00190906601996389 0 0 0 0 0 0 0 0 0 0 0 0 0 0 0 0 0 0 0 0 0 0 0.00845322752850336 0 0 0.0176520143866224 0 0 0 0 0 0 0 0 0 0 0 0 0 0 0 0 0 0 0 0 0.00611085926550311 0 0 0 0 0 0 0 0 0 0 0 0 0 0 0 0 0 0 0 0 0 0 0 0 0 0 0 0 0 0 0.0130523207612688 0 0 0 0 0 0 0 0 0 0 0 0.288392453708757 0 0 0 0 0 0 0 0 0 0 0 0 0 0 0 0 0 0 0 0 0 0 0 0 0 0 0 0 0 0 0 0 0 0.0267515460429947 0 0 0 0 0 0 0 0 0 0 0 0 0 0 0 0 0 0 0 0 0 0 0 0 0 0 0 0 0 0 0 0 0 0 0 0 0 0 0 0 0 0 0 0 0 0 0 0 0 0 0 0 0 0.0386496937395796 0 0 0 0 0 0.0297489706571995 0 0.19603716797359 0 0.125231477888404 0.0375226815217351 0 0.143681361668068 0.0156780868938474 0.0225019784809537 0.0162205296632709 0.0124065637997397 0 0 0 0 0 0 0 0 0 0 0 0 0 0 0 0 0 0 0 0 0 0 0 0 0 0 0 0 0 0 0 0 0 0 0
0 0 0 0 0 0 0 0 0 0 0 0 0 0 0 0 0 0 0 0 0 0 0 0 0 0 0 0 0 0 0 0 0 0 0 0 0 0 0 0 0 0 0 0 0 0 0 0 0 0 0 0 0 0 0 0 0 0 0 0 0 0 0 0 0 0 0 0 0 0 0 0 0 0 0 0 0 0 0 0 0 0 0 0 0 0 0 0 0 0 0 0 0 0 0 0 0 0 0 0 0 0 0 0 0 0 0 0 0 0 0 0 0 0.0151691001175361 0 0 0 0 0 0 0 0 0 0 0 0.00295355612285602 0 0 0 0 0 0 0 0 0 0 0 0 0 0 0 0 0 0 0 0 0 0 0 0 0 0 0 0 0 0 0 0 0 0 0 0 0 0 0.0121534001794935 0.0219556384353899 0 0 0 0 0 0 0 0 0 0 0.138738189295973 0 0 0 0 0 0 0 0 0 0 0 0 0 0 0 0 0 0 0 0 0 0 0 0 0 0 0 0 0 0 0 0 0 0.0170789280769737 0 0 0 0 0 0 0 0 0.0289523838014914 0 0 0 0 0 0 0 0 0 0 0 0 0 0 0 0 0 0 0 0 0 0 0 0 0 0 0 0 0 0 0 0 0 0 0 0 0 0 0 0 0 0 0 0 0 0 0 0 0 0 0 0.108978989925372 0 0 0.286398406668119 0 0.154398160878253 0.146657268986472 0.00985180963882885 0.0117843735237446 0.0449297943494969 0 0 0 0 0 0 0 0 0 0 0 0 0 0 0 0 0 0 0 0 0 0 0 0 0 0 0 0 0 0 0 0 0 0 0 0
0 0 0 0 0 0 0 0 0 0 0 0 0.0092412615709208 0 0 0 0 0 0 0 0 0 0 0 0 0 0 0 0 0 0 0 0 0 0 0 0 0 0 0 0 0 0 0 0 0 0 0 0 0 0 0 0 0 0 0 0 0 0 0 0 0 0 0 0 0 0 0 0 0 0 0 0 0 0 0 0 0 0 0 0 0 0 0 0 0 0 0 0 0 0 0 0 0 0 0 0 0 0 0 0 0 0 0 0 0 0.0364530934660888 0 0 0 0 0 0.223284437133146 0 0.0181876398595991 0.0670141984112263 0.0402913067966668 0 0.1213633425779 0 0 0 0 0 0 0 0 0 0 0 0 0 0 0 0 0 0 0 0 0 0 0 0 0 0 0 0 0 0 0 0 0 0 0 0 0 0 0 0 0 0 0 0 0 0 0 0 0 0 0 0 0 0 0 0 0 0.0537527357084763 0 0 0 0 0 0 0 0 0 0 0 0 0 0 0 0 0 0 0 0 0 0 0 0 0 0 0 0 0 0 0 0 0 0 0 0 0 0 0 0 0 0 0 0 0 0 0 0 0 0 0 0 0 0 0 0 0 0 0 0 0 0 0 0 0 0 0 0 0 0 0 0 0 0 0 0 0 0 0 0 0 0 0.0143060848539237 0.255981662562858 0 0 0 0.0448269567617773 0 0 0 0 0 0.0752503174140745 0 0 0 0 0.0400469628833427 0 0 0 0 0 0 0 0 0 0 0 0 0 0 0 0 0 0 0 0 0 0 0 0 0 0 0 0 0 0 0 0 0 0 0 0 0 0 0 0 0
0 0 0 0 0 0 0 0 0 0 0 0 0 0 0 0 0 0 0 0 0 0 0 0 0 0 0 0 0 0 0 0 0 0 0 0 0 0 0 0 0 0 0 0 0 0 0 0 0 0 0 0 0 0 0 0 0 0 0 0 0 0 0 0 0 0 0 0 0 0 0 0 0 0 0 0 0 0 0 0 0 0 0 0 0 0 0 0 0 0 0 0 0 0 0 0 0 0 0 0 0 0 0 0 0 0 0 0 0 0 0 0 0 0 0 0 0 0 0 0 0 0 0 0 0 0 0 0 0 0 0 0 0 0 0 0 0 0 0 0 0 0 0 0 0 0 0 0 0 0 0 0 0 0 0 0 0 0 0 0 0 0 0 0 0.0131453846895674 0 0 0 0 0 0 0 0 0 0 0 0.0657554673646956 0 0 0 0 0 0 0 0 0 0 0 0 0 0 0 0 0 0 0 0 0 0 0 0 0 0 0 0 0 0 0 0 0 0 0 0 0 0 0 0 0 0 0 0 0 0 0 0 0 0 0 0 0 0 0 0 0 0 0 0 0 0 0 0 0 0 0 0 0 0 0 0 0 0 0 0 0 0 0 0 0 0 0 0 0 0 0 0.0212655910998466 0 0 0 0 0 0 0.153449069641883 0.631272677735069 0 0 0 0 0.0185735282978081 0.0219971433264902 0.0346077822946133 0.0399333555500266 0 0 0 0 0 0 0 0 0 0 0 0 0 0 0 0 0 0 0 0 0 0 0 0 0 0 0 0 0 0 0 0 0 0 0 0
0 0 0 0 0 0 0 0 0 0 0 0 0 0 0 0 0 0 0 0 0 0 0 0 0 0 0 0 0 0 0 0 0 0 0 0 0 0 0 0 0 0 0 0 0 0 0 0 0 0 0 0 0 0 0 0 0 0 0 0 0 0 0 0 0 0 0 0 0 0 0 0 0 0 0 0 0 0 0 0 0 0 0 0 0 0 0 0 0 0 0 0 0 0 0 0 0 0 0 0 0 0 0 0 0 0 0 0 0 0 0 0 0 0 0 0 0 0 0 0 0 0 0 0 0 0 0 0 0 0 0 0 0 0 0 0 0 0 0 0 0 0 0 0 0 0 0 0 0 0 0 0 0 0 0 0 0 0 0 0 0 0 0 0 0 0 0 0 0 0 0 0 0 0 0 0 0 0 0 0 0 0 0 0 0 0 0 0 0 0 0 0 0 0 0 0 0 0 0 0 0 0 0 0 0 0 0 0 0 0.0259591478428956 0 0 0 0 0 0 0 0 0 0 0 0 0 0 0 0 0 0 0 0 0 0 0 0 0 0 0 0 0 0 0 0 0 0 0 0 0 0 0 0 0 0 0 0 0 0 0 0 0 0 0 0 0 0 0.442515867570099 0 0 0 0 0 0 0.0206394728079188 0 0.00969699368992737 0 0 0.290631428103852 0.0939305381126044 0 0.0833828701593174 0 0.0332436817133856 0 0 0 0 0 0 0 0 0 0 0 0 0 0 0 0 0 0 0 0 0 0 0 0 0 0 0 0 0 0 0 0 0 0 0
0 0 0 0 0 0 0 0 0 0 0 0 0 0 0 0 0 0 0 0 0 0 0 0 0 0 0 0 0 0 0 0 0 0 0 0 0 0 0 0 0 0 0 0 0 0 0 0 0 0 0 0 0 0 0 0 0 0 0 0 0 0 0 0 0 0 0 0 0 0 0 0 0 0 0 0 0 0 0 0 0 0 0 0 0 0 0 0 0 0 0 0 0 0 0 0 0 0 0 0 0 0 0 0 0 0 0 0 0 0 0 0 0 0.012618776890393 0 0 0 0 0 0 0 0 0 0 0 0 0 0 0 0 0 0 0 0 0 0 0 0 0 0 0 0 0 0 0 0 0 0 0 0 0 0 0 0 0 0 0 0 0 0 0 0 0 0 0 0 0 0 0 0 0 0 0 0 0 0 0 0 0 0 0 0 0 0 0 0 0 0 0 0 0 0 0 0 0 0 0 0 0 0 0 0 0 0 0 0 0 0 0 0 0 0 0 0 0 0 0 0 0 0 0 0 0 0 0 0 0 0 0 0 0 0 0 0 0 0 0 0 0 0 0 0 0 0 0 0 0 0 0 0 0 0 0 0 0 0 0 0 0 0 0 0 0 0 0.236020405555724 0 0 0 0 0 0 0 0.203630524120788 0 0 0.387385140491758 0 0.107118517064647 0 0.0175174691261169 0 0.0357091667505735 0 0 0 0 0 0 0 0 0 0 0 0 0 0 0 0 0 0 0 0 0 0 0 0 0 0 0 0 0 0 0 0 0 0 0
0 0 0 0 0 0 0 0 0 0 0 0 0 0 0 0 0 0 0 0 0 0 0 0 0 0 0 0 0 0 0 0 0 0 0 0 0 0 0 0 0 0 0 0 0 0 0 0 0 0 0 0 0 0 0 0 0 0 0 0 0 0 0 0 0 0 0 0 0 0 0 0 0 0 0 0 0 0 0 0 0 0 0 0 0 0 0 0 0 0 0 0 0 0 0 0 0 0 0 0 0 0 0 0 0 0 0 0 0 0 0 0 0 0 0 0 0 0 0 0 0 0 0 0 0.00296387807563979 0.00923103805017845 0 0 0 0 0 0 0 0 0 0 0 0 0 0 0 0 0 0 0 0 0 0 0 0 0 0 0 0 0 0 0 0 0 0 0 0 0 0 0 0.019328719164708 0 0 0 0 0 0 0 0 0 0 0.233273139650505 0 0 0 0 0 0 0 0 0 0 0 0 0 0 0 0 0 0 0 0 0 0 0 0 0 0 0 0 0 0 0 0 0 0.0232683307142027 0 0 0 0 0 0 0 0 0 0 0 0 0 0 0 0 0 0 0 0 0 0 0 0 0 0 0 0 0 0 0 0 0 0 0 0 0 0 0 0 0 0 0 0 0 0 0 0 0 0 0 0 0 0.080590024950899 0 0 0 0 0 0 0.0964018413656829 0.177004427314747 0 0.0101701779569316 0.114574236507061 0.0980266884292438 0 0 0 0.0676370349000256 0.0675304629201756 0 0 0 0 0 0 0 0 0 0 0 0 0 0 0 0 0 0 0 0 0 0 0 0 0 0 0 0 0 0 0 0 0 0 0
0 0 0 0 0 0 0 0 0 0 0 0 0 0 0 0 0 0 0 0 0 0 0 0 0 0 0 0 0 0 0 0 0 0 0 0 0 0 0 0 0 0 0 0 0 0 0 0 0 0 0 0 0 0.0557774218716935 0 0 0 0 0 0 0 0 0 0 0 0 0 0 0 0 0 0 0 0 0 0 0 0 0 0 0 0 0 0 0 0 0 0 0 0 0 0 0 0 0 0 0 0 0 0 0 0 0 0 0 0.0200639445268424 0 0.0164315200681008 0.00847497385330651 0 0 0 0 0 0 0 0 0 0 0 0 0 0.0219152586479099 0.0212384886926235 0 0 0 0 0 0 0 0 0 0 0 0 0 0 0 0 0 0 0 0 0 0 0 0 0 0 0 0 0 0 0 0 0 0 0 0 0 0 0 0 0.073116700684737 0 0 0 0 0 0 0 0 0 0 0 0 0 0 0 0 0 0 0 0 0 0 0 0 0 0 0 0 0 0 0 0.0424615827185194 0 0 0 0 0 0 0 0 0 0 0 0 0 0 0 0 0 0 0 0 0.0976977519482849 0 0 0 0 0 0 0 0 0 0 0 0 0 0 0 0 0 0 0 0 0 0 0 0 0 0 0 0 0 0 0 0 0 0 0 0 0 0 0 0 0 0 0 0 0 0 0 0 0 0 0 0 0 0.0296624084865728 0.0335293394337444 0 0.0339647854004164 0 0 0 0 0.0886673689926887 0.313891997623975 0.0801101268406396 0 0 0 0 0 0 0 0 0 0 0 0 0 0 0 0 0 0 0 0 0 0 0.0126707634916286 0 0.0123024834295539 0.0380230832887629 0 0 0 0 0 0 0 0 0
0 0 0 0 0 0 0 0 0 0 0 0 0 0 0 0 0 0 0 0 0 0 0 0 0 0 0.0345068621533811 0.00247275498523992 0 0 0 0 0 0 0 0 0 0 0 0 0 0 0 0 0 0 0 0 0 0 0 0 0 0.028449909760848 0 0 0 0 0 0 0 0 0 0 0 0 0.00596226297006701 0 0 0 0 0 0 0 0 0 0 0 0 0 0 0 0 0 0 0 0 0 0 0 0 0 0 0 0 0 0 0 0 0 0 0 0 0 0 0.0193613799245128 0 0.00638576246724336 0.0111289560485278 0 0 0 0 0 0 0 0 0 0 0 0 0 0 0.0031626375435913 0 0 0 0 0 0 0 0 0 0 0 0 0 0 0 0 0 0 0 0 0 0 0 0 0 0 0 0 0 0 0 0 0 0 0 0 0 0 0 0 0 0 0 0 0 0 0 0 0.0452915813261169 0 0 0 0 0 0 0 0 0 0 0 0 0 0 0 0 0 0 0 0 0 0 0 0 0 0 0 0 0 0 0 0 0 0 0 0 0.181828428329757 0 0 0 0 0 0 0 0 0 0 0 0 0 0 0 0 0 0 0 0 0 0 0 0 0 0 0 0 0 0 0 0 0 0 0 0 0 0 0 0 0 0 0 0 0 0 0 0 0 0 0 0 0 0 0.0901560696981671 0 0 0.0402807697959577 0 0.170305561337739 0 0.0122587637954665 0.0115485673988193 0 0.0153868240744718 0.0825844117037058 0.0130164399208432 0 0.0255315069936786 0 0 0.196587164322496 0 0 0 0 0 0 0 0 0 0 0 0 0 0 0 0 0 0 0 0 0 0 0.00379338544936924 0 0 0 0 0 0 0 0 0 0 0 0
0 0 0 0 0 0 0 0 0 0 0 0 0 0 0 0 0 0 0 0 0 0 0 0 0 0 0 0 0 0 0 0 0 0 0 0 0 0 0 0 0 0 0 0 0 0 0 0 0 0 0 0 0 0.0404060547995 0 0 0 0 0 0 0 0 0 0 0 0 0 0 0 0 0 0 0 0 0 0 0 0 0 0 0 0 0 0 0 0 0 0 0 0 0 0 0 0 0 0 0 0 0 0 0 0 0 0 0 0.0194576163704487 0 0 0 0 0 0 0 0 0 0 0 0 0 0 0 0 0.00862336809637777 0.042107410967006 0 0 0 0 0 0 0 0 0 0 0 0 0 0 0 0 0 0 0 0 0 0 0 0 0 0 0 0 0 0 0 0 0 0 0 0 0 0 0 0 0.323302772892574 0.05408057276296 0 0 0 0 0 0 0 0 0 0 0 0 0 0 0 0 0 0 0 0 0 0 0 0 0 0 0 0 0 0 0.00928000899810836 0 0 0 0 0 0 0 0 0 0 0 0 0 0.0195848188617024 0 0 0 0 0 0 0 0 0 0 0 0 0 0 0 0 0 0 0 0 0 0 0 0 0 0 0 0 0 0 0 0 0 0 0 0 0 0 0 0 0 0 0 0 0 0 0 0 0 0 0 0 0 0.0176612416988264 0 0 0 0 0 0 0.0178350343020537 0.0888666870143847 0 0.0358338910209914 0 0 0.110843079671592 0.182421413749528 0 0 0.0296960287939468 0 0 0 0 0 0 0 0 0 0 0 0 0 0 0 0 0 0 0 0 0 0 0 0 0 0 0 0 0 0 0 0 0 0 0
0 0 0 0 0 0 0 0 0 0 0 0 0 0 0 0 0 0 0 0 0 0 0 0 0 0 0.0452011407801008 0 0 0 0 0 0 0 0 0 0 0 0 0 0 0 0 0 0 0 0 0 0 0 0 0 0 0.0518835041830102 0 0 0 0 0 0 0 0 0 0 0 0 0 0 0 0 0 0 0 0 0 0 0 0 0 0 0 0 0 0 0 0 0 0 0 0 0 0 0 0 0 0 0 0 0 0 0 0 0 0 0 0.0345051461180135 0 0.0133182994109123 0.0212395366730553 0 0 0 0 0 0 0 0 0 0 0 0 0 0 0 0 0 0 0 0 0 0 0 0 0 0 0 0 0 0 0 0 0 0 0 0 0 0 0 0 0 0 0 0 0 0 0 0 0 0 0 0 0 0 0 0 0 0 0 0 0 0 0 0 0 0 0 0 0 0 0 0 0 0 0 0 0 0 0 0 0 0 0 0 0 0 0 0 0 0 0 0 0 0 0 0 0 0 0 0 0 0 0 0 0 0 0 0 0 0 0 0 0 0 0 0 0 0 0 0 0 0 0 0 0 0 0 0 0 0 0 0 0 0 0 0 0 0 0 0 0 0 0 0 0 0 0 0 0 0 0 0 0 0 0 0.0291165409029247 0 0 0 0 0.03382530626926 0 0.014660226859751 0 0 0 0.0714156774876848 0.0575524451199505 0.118933448133641 0.0500337728768494 0.426401146602319 0.0319138085825271 0 0 0 0 0 0 0 0 0 0 0 0 0 0 0 0 0 0 0 0 0 0 0 0 0 0 0 0 0 0 0 0 0 0 0 0
0 0 0 0 0 0 0 0 0 0 0 0 0 0 0 0 0 0 0 0 0 0 0 0.00778988859034048 0 0 0 0 0 0 0 0 0 0 0 0 0 0 0.0263509555087438 0.00414378020597857 0 0 0 0 0 0 0 0.0144090355259064 0 0 0 0 0 0 0 0 0 0 0 0 0 0.00920113792396095 0 0 0 0 0 0 0 0 0.00262053971876629 0 0.00673838518363716 0 0 0 0 0 0 0 0 0 0 0 0 0 0 0 0 0 0 0 0 0 0 0 0 0 0 0 0 0 0 0 0 0 0 0 0 0 0 0 0 0 0 0 0 0 0 0 0 0 0 0 0 0 0 0 0 0 0 0 0 0 0 0 0 0 0 0 0 0 0 0 0 0 0 0 0 0 0 0 0 0 0 0 0 0 0 0 0 0 0 0 0 0 0 0 0 0.0263857786762196 0 0.175272432462186 0 0 0 0 0 0 0 0 0 0 0 0 0 0.00421926986482634 0 0.0217466812056685 0 0.0209539013466245 0 0.126428173087474 0 0 0 0 0 0.0418749079862904 0 0 0 0.0546894443563508 0.109935037829169 0.00484284595517758 0.328090419018613 0 0 0 0 0 0 0 0 0 0 0 0 0 0 0 0 0 0.00594144956004281 0 0 0 0 0 0 0 0 0 0 0 0 0 0 0 0 0 0 0 0 0 0 0 0 0 0 0 0 0 0 0 0 0 0.00347460967997556 0 0 0 0 0 0 0 0 0 0 0 0 0 0 0 0 0 0 0 0 0 0 0 0 0 0 0 0 0.00489132631404808 0 0 0 0 0 0 0 0 0 0 0 0 0 0 0 0 0 0 0 0 0 0 0 0 0 0 0 0 0 0 0
0 0 0 0 0 0 0 0 0 0 0 0 0 0 0 0 0 0 0 0 0 0 0 0 0 0 0 0 0 0 0 0 0 0 0 0 0 0 0 0 0 0 0 0 0 0 0 0 0 0 0 0 0 0 0 0 0 0 0 0 0 0 0 0 0 0 0 0 0 0 0 0 0 0 0 0 0 0 0 0 0 0 0 0 0 0 0 0 0 0 0 0 0 0 0 0 0 0 0 0 0 0 0 0 0 0 0 0 0 0 0 0 0 0 0 0 0 0 0 0 0 0 0 0 0 0 0 0 0 0 0 0 0 0 0 0 0 0 0 0 0 0 0 0 0 0 0 0 0 0 0 0 0 0 0 0 0 0 0.015566631721518 0 0 0 0 0 0 0 0 0 0 0 0 0 0 0 0 0 0 0 0 0 0.136714573846961 0 0 0.0673400858363862 0 0 0 0 0 0 0 0 0 0 0 0 0 0 0 0 0 0 0 0 0 0 0 0 0 0 0 0 0 0 0 0 0 0 0 0 0 0 0 0 0 0 0 0 0 0 0 0 0 0 0 0 0 0.329089858406152 0.108146619019636 0 0 0 0 0 0 0 0 0 0 0 0 0 0 0 0 0 0 0 0 0 0 0 0 0 0 0 0 0 0 0 0 0 0 0 0 0 0 0 0 0 0 0 0 0 0 0.0200486318553313 0.0123649840624824 0 0 0.0141744939252847 0.0318573917399283 0 0.213630371000278 0.0510663585860426 0 0 0 0 0 0 0 0 0 0 0 0 0 0 0 0 0 0 0 0 0 0 0
0 0 0 0 0 0 0 0 0 0 0 0 0 0 0 0 0 0 0 0 0 0 0 0 0 0 0 0 0 0 0 0 0 0 0 0 0 0 0 0 0 0 0 0 0 0 0 0 0 0 0 0 0 0 0 0 0 0 0 0 0 0 0 0 0 0 0 0 0 0 0 0 0 0 0 0 0 0 0 0 0 0 0 0 0 0 0 0 0 0 0 0 0 0 0 0 0 0 0 0 0 0 0 0 0 0 0 0 0 0 0 0 0 0 0 0 0 0 0 0 0 0 0 0 0 0 0 0 0 0 0 0 0 0 0 0 0 0 0 0 0 0 0 0 0 0 0 0 0 0 0 0 0 0 0 0 0 0 0 0 0 0 0 0 0 0 0 0 0 0 0 0 0 0 0 0.149491213863717 0 0 0 0 0 0 0 0 0 0 0 0 0 0 0 0 0 0.0681713975811958 0.0198606977892942 0 0 0 0 0 0 0 0 0 0 0 0 0 0 0 0 0 0 0 0 0 0 0 0 0 0 0 0 0 0 0 0 0 0 0 0 0 0 0 0 0 0 0 0 0 0 0 0 0 0 0 0 0 0 0 0 0 0 0 0 0 0 0 0 0 0 0 0 0 0 0 0 0 0 0 0 0 0 0 0 0 0 0 0 0 0 0 0 0 0 0.126723606250266 0 0.391981082044876 0.109335516578297 0 0 0 0 0 0 0 0 0 0 0 0 0 0 0 0 0 0 0 0.134436485892353 0 0 0 0 0 0 0 0
0 0 0 0 0 0 0 0 0 0 0 0 0 0 0 0 0 0 0 0 0 0 0 0 0 0 0 0 0 0 0 0 0 0 0 0 0 0 0 0 0 0 0 0 0 0 0 0 0 0 0 0 0 0 0 0 0 0 0 0 0 0 0 0 0 0 0 0 0 0 0 0 0 0 0 0 0 0 0 0 0 0 0 0 0 0 0 0 0 0 0 0 0 0 0 0 0 0 0 0 0 0 0 0 0 0 0 0 0 0 0 0 0 0 0 0 0 0 0 0 0 0 0 0 0 0 0 0 0 0 0 0 0 0 0 0 0 0 0 0 0 0 0 0 0 0 0 0 0 0 0 0 0 0 0 0 0 0 0 0.010388834436057 0.0593976110232519 0 0.00656678730201095 0 0 0 0 0 0 0 0 0.00720683251619304 0 0 0 0.0285793058297045 0 0 0 0.00397061557796011 0 0 0 0.0215256463335273 0 0 0 0 0 0 0 0 0 0.0497511912131309 0.0296347924466731 0 0 0 0 0 0 0 0 0 0.0337796125416737 0 0 0 0 0 0 0 0.0134704189513527 0 0 0 0.0265033333056227 0 0 0 0 0.179632930547894 0.00726637063164442 0 0 0 0 0 0 0 0 0 0 0 0 0 0 0 0 0 0 0 0 0 0 0 0 0 0 0.0174550529176377 0 0 0 0 0 0 0.00270097664261123 0 0 0 0 0 0 0 0 0 0 0 0 0 0 0 0 0 0 0 0 0 0 0 0 0 0.0152513734313601 0.00516343460074078 0.0721382093500984 0 0.0164695593798713 0.0173190098828822 0.110585721319693 0.0850206765231139 0 0.00432042107966664 0.0053756313346349 0 0.0215873545109425 0.0881523112784096 0 0 0 0 0 0 0 0 0 0 0 0 0.0607859850916408 0 0 0 0 0 0 0 0
0 0 0 0 0 0 0 0 0 0 0 0 0 0 0 0 0 0 0.00179633104985655 0 0 0 0 0 0 0 0 0 0 0 0 0 0 0 0 0 0 0 0 0 0 0 0 0 0 0.00147083214943425 0 0 0 0 0 0 0 0 0 0 0 0 0 0 0 0 0 0 0 0 0 0 0 0 0 0 0 0 0 0 0 0 0 0 0 0 0 0 0 0 0 0 0 0 0 0 0 0 0 0 0 0 0 0 0 0 0 0 0.00736854596322682 0 0 0 0 0.00395498046315188 0 0.00161632561370066 0.00419532103477669 0 0.001720724350061 0 0 0 0 0 0 0 0 0 0 0 0 0 0 0 0 0 0 0 0 0 0 0 0 0 0 0 0 0 0 0 0 0 0 0 0 0 0 0 0 0 0 0.0052759498771592 0.0624357616202637 0.00508148806406044 0.243877443862901 0.105062260849958 0.00898990680848195 0 0 0 0.0162581706118047 0 0 0 0 0 0 0 0 0 0 0.0277967018402436 0.00913651583171618 0.00547310866593585 0 0 0 0.0188745373729919 0 0 0 0 0 0 0 0 0 0 0 0 0 0 0.00783407614889754 0 0 0 0 0 0 0 0.0375073379165004 0 0 0 0 0 0 0 0 0 0 0 0 0 0 0 0 0 0 0 0 0 0 0 0 0 0 0.00219066576468708 0 0 0 0 0 0 0 0 0 0 0.006378770379755 0 0 0 0 0 0 0 0 0 0 0 0 0 0 0 0 0 0 0 0 0 0 0 0 0 0 0 0 0 0 0 0 0 0 0 0 0 0 0.00140258366589184 0 0.00725376124509138 0 0.00901624309057366 0.0238979905580435 0.127726169864194 0 0 0.00332302800369778 0 0.163125661045543 0.0799588062874001 0 0 0 0 0 0 0 0 0 0 0 0 0 0 0 0 0 0 0 0 0
0 0 0 0 0 0 0 0 0 0 0 0 0 0 0 0 0 0 0 0 0 0 0 0 0 0 0 0 0 0 0 0 0 0 0 0 0 0 0 0 0 0 0 0 0 0 0 0 0 0 0 0 0 0 0 0 0.00419588504662551 0 0 0 0 0 0 0 0 0 0 0 0 0 0 0 0 0 0 0 0 0 0 0 0 0 0 0 0 0 0 0 0 0 0 0 0 0 0 0 0 0 0 0 0 0 0 0 0 0 0 0 0 0 0 0 0 0 0 0 0 0 0 0 0 0 0 0 0 0 0 0 0 0 0 0 0 0 0 0 0 0 0 0 0 0 0 0 0 0 0 0 0 0 0 0 0 0 0 0 0 0.0110784469117745 0 0.294616447215569 0.0253786052722037 0.0149425716654939 0.0450036027654492 0 0 0 0.00399189432309318 0 0 0 0 0 0 0 0 0.115386330460414 0.0108124944278633 0.00439003533161368 0 0.0213577221315963 0 0 0 0.0183395486687519 0.00604770719669545 0 0 0 0 0.0152173987245524 0 0 0 0.0238662714005864 0.00951889826556306 0 0 0 0 0 0 0 0 0 0 0 0 0 0 0 0 0 0 0 0 0 0 0 0 0 0 0 0 0 0 0 0 0 0 0 0 0 0 0 0 0 0 0 0 0 0 0 0.0112620161215903 0 0 0 0 0 0 0 0 0 0 0 0 0 0 0 0 0 0 0 0 0 0 0 0 0 0 0 0 0 0 0 0 0 0 0 0 0 0 0 0 0 0.117687933496922 0.00913444268761672 0.0107970057118962 0 0.101804749305469 0.0570916306345576 0.00324764616892221 0 0 0 0.00393603012443934 0.0147337065816349 0 0 0 0 0 0 0 0 0 0 0 0 0.0461609793591069 0 0 0 0 0 0 0 0
0 0 0 0 0 0 0 0 0 0 0 0 0 0 0 0 0 0 0 0 0 0 0 0 0 0 0 0 0 0 0 0 0 0 0 0 0 0 0 0 0 0 0 0 0 0 0 0 0 0 0 0 0 0 0 0 0 0 0 0 0 0 0 0 0 0 0 0 0 0 0 0 0 0 0 0 0 0 0 0 0 0 0 0 0 0 0 0 0 0 0 0 0 0 0 0 0 0 0 0 0 0 0 0 0 0 0 0 0 0 0 0 0 0 0 0 0 0 0 0 0 0 0 0 0 0 0 0 0 0 0 0 0 0 0 0 0 0 0 0 0 0 0 0 0 0 0 0 0 0 0 0 0 0 0 0 0 0.00676102688554878 0.0141460692197256 0.0772760579586735 0.112360770706438 0.0244023484873003 0.0484616487394902 0 0 0 0 0 0 0 0 0 0 0 0 0.0186255922238246 0 0 0 0.0293023922610871 0 0 0 0.0381310869828033 0 0 0 0 0 0 0 0 0 0 0.0152183087676343 0 0 0 0 0 0 0 0 0 0 0 0 0 0 0 0 0 0 0 0 0 0 0 0 0 0 0 0 0 0 0 0 0 0 0 0 0 0 0 0 0 0 0 0 0 0 0 0 0 0 0 0 0 0 0 0 0 0 0 0 0 0 0 0 0 0 0 0 0 0 0 0 0 0 0 0 0 0 0 0 0 0 0 0 0 0 0 0 0 0.0538152291296365 0.0956170087242202 0.0469154846232047 0.166895697797129 0 0.206277410705999 0.00623848790447915 0 0 0 0.0061818322490201 0.0333735466337858 0 0 0 0 0 0 0 0 0 0 0 0 0 0 0 0 0 0 0 0 0
0 0 0 0 0 0 0 0 0 0 0 0 0.0025563890353185 0 0 0 0 0 0.00218580313464388 0 0 0 0 0 0 0 0 0 0 0 0 0 0 0 0 0 0 0 0 0 0 0 0 0 0 0.00206298696841513 0 0 0 0 0 0 0 0 0 0.00238445566061333 0 0 0 0 0 0 0 0 0 0 0 0 0 0 0 0 0 0 0 0 0 0 0 0 0 0 0 0 0 0 0 0 0 0 0 0 0 0 0 0 0 0 0 0 0 0 0 0 0.0135280689722286 0 0 0 0 0.00627523807109625 0 0.0025751324522374 0.00616908096948962 0 0.00603295295453367 0 0 0 0 0 0 0 0 0 0 0 0 0 0 0 0 0 0 0 0 0 0 0 0 0 0 0 0 0 0 0 0 0 0 0 0 0 0 0 0 0 0.00516891499202067 0.0205764288704513 0.0752621333012469 0.0158717662925088 0.110899259199824 0.101163035922487 0.0256731078405906 0 0.00278772943389879 0 0.0194354664061478 0 0 0 0 0 0 0 0 0.0079952226896542 0 0.0165183855592151 0 0.014274241563726 0 0 0 0.05064544811097 0.00269648079990371 0 0 0 0 0 0 0 0 0 0.0150101282792067 0 0 0 0.0074456355387638 0 0 0 0 0 0 0 0.00632003830202528 0 0 0 0 0 0 0 0 0 0 0 0 0 0 0.00499448934759015 0 0 0 0 0 0 0 0 0 0 0 0 0 0 0 0 0 0 0 0 0 0 0 0 0 0 0 0 0 0 0 0 0 0 0 0 0 0 0 0 0 0 0 0 0 0 0 0 0 0 0 0 0 0 0 0 0 0 0 0 0 0.00160428416985078 0 0.0373632247974723 0.127443711024065 0.0475700106508527 0.104842017527705 0 0.00389013192056269 0.00257892226632052 0.00720656340262229 0 0.0383694930999809 0.0826236204717597 0 0 0 0 0 0 0 0 0 0 0 0 0 0 0 0 0 0 0 0 0
0 0 0 0 0 0 0 0 0 0 0 0 0 0 0 0 0 0 0 0 0 0.0215443933740747 0 0 0 0 0 0 0 0 0 0 0 0 0 0 0 0 0.00260424052785552 0.0118872352088005 0 0 0 0 0 0 0 0 0 0 0 0 0 0 0 0 0 0 0 0 0 0.00727145977391175 0 0 0 0 0 0 0 0 0.00968011247546641 0 0.0202415039903244 0 0 0 0 0 0 0 0 0 0 0 0 0 0 0 0 0 0 0 0 0 0 0 0 0 0 0 0 0 0 0 0 0 0 0 0 0 0 0 0 0 0 0 0 0 0 0 0 0 0 0 0 0 0 0 0 0 0 0 0 0 0.00321043773710881 0 0 0 0 0 0 0 0 0 0 0 0 0 0 0 0 0 0 0 0 0 0 0.00364074322109789 0 0 0 0.00590503625394758 0.0428832401633256 0 0 0 0 0 0 0 0 0.014858475242475 0 0 0 0 0.00769556882699231 0 0 0.0434353894294159 0 0 0 0.463807079939055 0 0 0 0 0 0 0 0 0 0 0 0 0 0 0 0 0.0140060078648319 0 0 0 0.00977331813204052 0 0 0 0 0 0 0 0.0737292581591334 0 0 0 0 0 0.093961162420947 0 0 0 0.00827902876716679 0 0 0 0.025539126684758 0 0.0102016505362119 0 0 0 0 0 0 0 0 0 0 0 0 0 0 0 0 0 0 0 0 0 0 0 0 0 0 0 0 0 0 0 0 0 0 0 0 0 0 0 0 0 0 0 0 0 0 0 0 0 0 0 0 0 0 0.00540869777855686 0 0 0 0.00405917963644964 0.00475632802924761 0.00583543307105175 0 0 0.0763439752970521 0 0.00288139123468643 0.00656052622401418 0 0 0 0 0 0 0 0 0 0 0 0 0 0 0 0 0 0 0 0 0
0 0 0 0 0 0 0 0 0 0 0 0 0 0 0 0 0 0 0 0 0 0 0 0 0 0 0 0 0 0 0 0 0 0 0 0 0 0 0 0 0 0 0 0 0 0 0 0 0 0 0 0.0494499567157794 0 0 0 0 0 0 0 0 0 0 0 0 0 0 0 0 0 0 0 0 0 0 0 0 0 0 0 0 0 0 0 0 0 0 0 0 0 0 0 0 0 0 0 0 0 0 0 0 0 0 0 0 0 0 0 0 0 0 0 0 0 0 0 0 0 0 0 0 0 0 0 0 0.00873165037774801 0 0 0 0 0 0 0 0 0 0 0 0 0 0 0 0 0 0 0 0 0 0 0 0 0 0 0 0 0 0 0 0 0 0 0 0 0 0 0 0 0 0 0 0 0 0 0 0 0 0 0 0 0 0 0 0 0 0 0.0209569565560368 0 0 0 0 0 0 0 0 0 0 0 0 0 0 0.0378801581743448 0 0 0 0 0 0 0 0 0 0 0 0 0 0 0 0 0 0 0 0 0 0 0.0243633982435585 0 0 0 0 0 0 0 0 0 0 0 0 0.00930629612014917 0.00389858350979222 0 0.53325753919999 0 0 0.0529976591152649 0 0 0 0 0 0 0 0 0 0.0104907338081682 0 0 0 0 0 0 0 0 0 0 0 0 0 0 0 0 0 0 0 0 0 0 0 0 0 0 0 0 0 0 0 0 0 0 0.0149844715443499 0 0 0 0.0203532520276666 0 0 0.162775378368364 0.0321659432856118 0 0 0 0 0.0183880229531755 0 0 0 0 0 0 0 0 0 0 0 0 0 0 0 0 0 0
0 0 0 0 0 0 0 0 0 0 0 0 0 0 0 0 0 0 0 0 0 0 0 0 0 0 0 0 0 0 0 0 0 0 0 0 0 0 0 0 0 0 0 0 0 0 0 0 0 0 0 0 0 0 0 0 0 0 0 0 0 0 0 0 0 0 0 0 0 0 0 0 0 0 0 0 0 0 0 0 0 0 0 0 0 0 0 0 0 0 0 0 0 0 0 0 0 0 0 0 0 0 0 0 0 0 0 0 0 0 0 0 0 0 0 0 0 0 0 0 0 0 0 0 0 0 0 0 0 0 0 0 0 0 0 0 0 0 0 0 0 0 0 0 0 0 0 0 0 0 0 0 0 0 0 0 0 0 0.0153735538642701 0 0 0 0 0 0 0 0 0 0 0 0 0 0 0 0 0 0 0 0 0 0 0 0.0765968306115172 0.25213206725434 0 0 0 0 0 0 0 0 0 0 0 0 0 0 0 0 0 0 0 0 0 0 0 0 0 0 0 0 0.155963447738404 0 0 0 0 0 0 0 0 0 0 0 0 0 0 0 0 0 0 0 0 0 0 0 0 0.0331739582390521 0 0 0 0 0 0 0 0 0 0 0 0 0 0 0 0 0 0 0 0 0 0 0 0 0 0 0 0 0 0 0 0 0 0 0 0 0 0 0 0 0 0 0 0 0 0.0959311427076506 0 0.00937286064997923 0.013155137996791 0 0 0.0285924321272422 0.201924443267961 0.0818306577498707 0 0 0.013748624673713 0.0222048431192095 0 0 0 0 0 0 0 0 0 0 0 0 0 0 0 0 0 0 0 0 0
0 0 0 0 0 0 0 0 0 0 0 0 0 0 0 0 0 0 0 0 0 0 0 0 0 0 0 0 0 0 0 0 0 0 0 0 0 0 0 0 0 0 0 0 0 0 0 0 0 0 0 0 0 0 0.00547732886163721 0 0 0 0 0 0 0 0 0 0 0 0 0 0 0 0 0.00610378046508099 0 0 0 0 0 0 0 0 0 0 0 0 0 0 0 0 0 0 0 0 0 0 0 0 0 0 0 0 0 0 0 0 0 0 0 0 0 0 0 0 0 0 0 0 0 0 0.00873423404389625 0 0 0 0 0 0 0 0 0 0 0 0 0 0 0 0 0 0 0 0 0 0 0 0 0 0 0 0 0 0 0 0 0 0 0 0 0 0 0 0 0 0 0 0 0 0 0 0 0 0 0 0 0 0 0 0 0 0 0 0 0 0 0 0 0 0 0 0 0 0 0 0 0 0 0 0 0 0 0 0 0 0 0 0 0 0 0 0 0 0 0 0 0 0 0 0 0 0 0 0 0 0 0 0 0 0 0 0 0 0 0 0 0 0 0 0 0 0 0.238437658665316 0.161159679553174 0.0340927725705536 0.31332960504877 0.0321596541778344 0 0 0 0 0 0.00910634098807173 0 0 0 0 0 0.00855918784670856 0 0 0 0 0 0.00768816461888645 0 0 0 0 0 0.0480991126864329 0.0200177439270193 0 0.017460632271563 0 0.00827205409803455 0 0 0 0 0 0 0 0 0 0 0 0 0.0167723590112896 0 0 0 0 0 0 0 0.0118273175350096 0 0 0 0 0 0 0.0228945735824876 0 0 0 0 0 0 0 0 0 0 0 0.00838529414040981 0 0 0.0084182847156468 0.0130042211921775 0 0
0 0 0 0 0.00270724590065849 0 0 0.00237479028914589 0 0 0 0 0.00447200273149698 0 0 0 0 0 0 0 0 0 0 0 0 0 0 0 0 0 0 0 0 0 0 0 0 0 0 0 0 0 0 0 0 0 0 0 0 0 0 0 0 0 0 0.005827653497259 0 0 0 0 0 0 0 0 0 0 0 0 0 0 0 0 0 0 0 0 0 0 0 0 0 0 0 0 0 0 0 0 0 0 0 0 0 0 0 0 0 0 0 0 0 0 0 0 0.00553011096121291 0 0 0 0 0.00124246806447889 0 0 0 0 0.00697680458576762 0 0 0 0 0 0 0 0 0 0 0 0 0 0 0 0 0 0 0 0 0 0 0 0 0 0 0 0 0 0 0 0 0 0 0 0 0 0 0 0 0 0.00364421156993485 0.0128633355045559 0.00845256534356568 0 0.172079359203149 0.0836256283773535 0.0103715034773013 0.00282074202626905 0 0 0.0325519212235462 0 0 0 0 0 0 0 0 0 0 0.0476487034235226 0.0141690140257975 0.00475371453112651 0 0 0 0.0170154792817556 0.00194228959469805 0 0 0 0 0 0 0 0 0 0.00334900302183591 0 0 0 0.010950914735479 0 0 0 0 0 0 0 0.0970564656339416 0 0 0 0 0 0 0 0 0 0 0 0 0 0 0 0 0 0 0 0 0 0 0 0 0 0 0 0 0 0 0 0 0 0 0 0 0 0.0287666977828867 0 0 0 0 0 0 0 0 0 0 0 0 0 0 0 0 0 0 0 0 0 0 0 0 0 0 0 0 0 0 0 0 0 0 0 0 0 0 0 0 0.00778444887572574 0.133557861092284 0.00269108778886402 0.00257815821200991 0.0314843486060851 0.00157616659249514 0 0.00284344622876798 0 0 0.191898841286197 0.0104442203253708 0 0.0116610110401689 0 0 0 0 0 0 0 0 0 0 0 0.00267562749949138 0 0.0196121576658002 0 0 0 0
0 0 0 0 0.00379145233443162 0 0 0.00278619561793832 0 0 0 0 0.00618691024289403 0 0 0 0 0 0 0 0 0 0 0 0 0 0 0 0 0 0 0 0 0 0 0 0 0 0 0 0 0 0 0 0 0 0 0 0 0 0 0 0 0 0 0.00895761619986349 0.00172740556612104 0 0 0 0 0 0 0 0 0 0 0 0 0 0 0 0 0 0 0 0 0 0 0 0 0 0 0 0 0 0 0 0 0 0 0 0 0 0 0 0 0 0 0 0 0 0 0 0.00935624920941819 0 0 0 0 0.00220849608827438 0 0 0 0 0.0113254235910758 0 0 0 0 0 0 0 0 0 0 0 0 0 0 0 0 0 0 0 0 0 0 0 0 0 0 0 0 0 0 0 0 0 0 0 0 0 0 0 0 0 0.00628747491807711 0.0263760552763519 0.00778820673126591 0.00352159051901915 0.0307953247933358 0.0129130645598557 0.0266730571142198 0.00602106472507659 0 0 0.0475967349165589 0 0 0 0 0.00288168576519521 0 0 0 0 0 0.0254857163554135 0.0079418004052281 0.00996967333874027 0 0 0 0.0394442340435704 0.00297415777109327 0 0 0 0 0 0 0 0 0 0.0140015244368851 0 0 0 0.117244615716455 0 0 0 0 0 0 0 0.0484845027079 0 0 0 0 0 0.00189568019657346 0 0 0 0 0 0 0 0 0 0 0 0 0 0 0 0 0 0 0 0 0.001791106289016 0 0 0 0 0 0 0 0 0.0351626561936981 0.0114306356386385 0.0277479389973879 0 0 0 0 0 0 0 0 0 0 0 0 0 0 0 0 0 0 0 0 0 0 0 0 0 0 0 0 0 0 0 0 0 0 0 0 0 0 0 0 0.026207169350898 0.0539723635350636 0.0083049961037839 0.0114749995022604 0.0558947266203551 0.00295866999712942 0 0.00378609439149818 0 0.158208683545341 0 0.0187106601816415 0 0.0272271317729461 0 0 0 0 0 0 0.00296204202546021 0.011167415518781 0 0 0 0.0106976695285078 0 0.047659127666761 0 0 0 0
0 0 0 0 0 0 0 0 0 0 0 0 0 0 0 0 0 0 0 0 0 0 0 0 0 0 0 0 0 0 0 0 0 0.00763758866251364 0 0 0 0 0 0 0 0 0 0 0 0 0 0 0 0 0 0 0 0 0.00757846638207391 0 0 0.00205582912976834 0 0 0 0 0 0 0 0 0 0 0 0 0 0 0 0 0 0 0 0 0 0 0 0 0 0 0 0 0 0 0 0 0 0 0 0 0 0 0 0 0 0 0 0 0 0 0 0 0 0 0 0 0 0 0 0 0 0 0 0 0 0 0 0 0 0 0 0 0 0 0 0 0 0 0 0 0 0 0 0 0 0.00227659615795884 0 0 0 0 0 0 0 0 0 0 0.00279410289622619 0 0 0.00249701993801963 0 0 0 0 0 0 0 0 0 0 0 0 0.00394314767512945 0 0 0 0 0 0 0 0 0 0 0.00361323297404184 0 0 0 0 0 0 0 0 0 0 0.0462482239802439 0 0 0 0 0 0 0 0 0 0.00384814995210732 0 0 0 0 0 0 0 0 0 0 0 0 0 0 0.0514513327671369 0.0376642309776365 0 0 0 0 0 0 0 0 0 0 0 0 0 0 0 0 0 0 0.00100798721581056 0 0 0 0 0 0 0 0 0.00223619164601355 0 0 0 0 0.00260404391871625 0 0 0 0 0 0 0 0 0.0368152851608943 0 0 0 0 0 0 0 0 0 0 0 0 0 0 0 0 0 0 0 0 0 0 0 0 0 0 0 0 0 0 0 0 0 0 0 0 0 0.0102252337313543 0.022219197334509 0 0 0.0063102533010945 0 0 0 0.152692673615549 0.0123938757316671 0.043046797282976 0.23124244057564 0.0262130816488564 0 0 0 0.0274563645111185 0 0.0383012019720626 0 0 0 0.215627450860881
0 0 0 0 0 0 0 0 0 0 0 0 0 0 0 0 0 0 0 0 0 0 0 0 0 0 0 0 0 0 0 0 0 0 0 0 0 0 0 0 0 0 0 0 0 0 0 0 0 0 0 0 0 0 0 0 0 0 0 0 0 0 0 0 0 0 0 0 0 0 0 0 0 0 0 0 0 0 0 0 0 0 0 0 0 0 0 0 0 0 0 0 0 0 0 0 0 0 0 0 0 0 0 0 0 0 0 0 0 0 0 0 0 0 0 0 0.000814926298227125 0 0 0 0 0 0 0 0 0 0 0 0 0 0 0 0 0 0 0 0 0 0 0 0 0 0 0 0 0 0 0 0 0 0 0 0 0 0 0 0 0 0 0 0 0 0 0 0 0 0 0 0 0 0 0 0 0 0 0 0 0 0 0 0 0 0 0 0 0 0 0.00970803267387208 0 0.00573617688961861 0 0.00134801612628892 0 0 0 0.00821338369993347 0 0 0 0 0 0 0 0 0 0 0 0 0 0 0 0 0 0 0 0 0 0 0 0 0 0 0 0 0 0 0 0 0 0 0 0 0 0.00300125133135827 0 0.0533340970923579 0 0 0 0 0 0 0 0 0 0.0724084245832958 0.0280480616275547 0.00256539871394426 0 0 0 0.00242516419804242 0.0218629396849189 0.00374253548997182 0.0114529368408182 0 0.11674909966423 0.0499191382635925 0.0693164537654258 0 0 0 0 0 0 0 0 0 0 0 0 0 0 0 0 0 0 0 0 0 0 0 0 0 0 0 0 0 0 0 0 0 0 0 0 0 0 0 0.0197987036600996 0.230407403540155 0.00842860904650136 0 0.00517215997938871 0.0095890623915908 0 0 0 0.0029764941207002 0 0.106779871631413 0.0611696383709463 0.0678912599213346 0.00141259921484031 0.0119793751820946 0 0 0.0137487859974852
0 0 0 0 0 0 0 0 0 0 0 0 0 0 0 0 0 0 0 0 0 0 0 0 0 0 0 0 0 0 0 0 0 0.00873348611094489 0 0 0 0 0 0 0 0 0 0 0 0 0 0 0 0 0.00182424654591243 0 0 0 0.00842016475040252 0 0 0 0 0 0 0 0 0 0 0 0 0 0 0 0 0 0 0 0 0 0 0 0 0 0 0 0.000194365417899367 0 0 0.000817509773861954 0.000612913445804987 0 0 0 0 0 0 0 0 0 0 0 0.000238639972209915 0 0.0010488363033167 0.000448076245728735 0 0 0 0 0 0 0 0 0 0 0 0 0 0 0 0 0 0 0 0 0 0 0 0 0 0 0 0 0 0 0 0 0 0 0 0 0 0.0179177833853126 0 0.00110762748195144 0 0 0.0079436892610122 0.00178430290060562 0 0.0226556689791279 0 0.000999699523033438 0.0224309364548665 0.0030311657277647 0 0.011162060341743 0.00856237272038307 0 0 0 0 0 0 0 0 0 0 0 0.00230062825031555 0 0 0 0 0 0 0 0 0 0 0.000659373923295528 0 0 0 0 0 0 0 0 0 0.000420856942232857 0 0.00117637588717141 0 0 0 0 0 0 0 0.000937868972075198 0.00336647574755549 0 0 0 0 0 0 0 0.00107145253080864 0 0 0 0 0 0 0 0 0 0 0 0 0 0.000403011316061148 0 0 0.00101552164080755 0 0 0 0 0 0 0 0 0 0.00156015485795772 0.00636688805377446 0.00185097895183869 0 0.00154283621231371 0.00087280310915127 0.000278842698873159 0.00192155280889088 0.00066611334744495 0 0.00209836011034757 0.00632466790358194 0.00126003921806787 0.00125115175802741 0.00784996680872719 0.0033960300987735 0.00132319359361522 0.0049332899564645 0.00558796759568205 0.00102404024804117 0.00372964285632749 0.000363658497788206 0.000284552856560241 0.108639023789004 0.00068459727309092 0.00145136227695166 0 0 0 0 0 0 0 0 0 0 0 0 0 0 0 0 0 0 0 0 0 0 0 0 0 0 0 0 0 0 0 0 0.000518103093491816 0 0.00175438030173225 0.00316012500658742 0.008949772274239 0.00174669722218898 0.00691633434650861 0 0.0455101748032232 0.0455080733444957 0 0.00094519465737212 0.0978111380136929 0 0.00408154826035751 0 0.00374354414895979 0 0.00346609734077842 0.0263239892163409 0.00681954760231812 0.161361780386284 0.0902683086320203 0.0403676143297816 0.119561198686424 0.0346395528997018
0 0 0 0 0 0 0 0 0 0 0 0 0 0 0 0 0 0 0 0 0 0 0 0 0 0 0 0 0 0 0 0 0 0 0 0 0 0 0 0 0 0 0 0 0 0 0 0 0 0 0 0 0 0 0 0 0 0 0 0 0 0 0 0 0 0 0 0 0 0 0 0 0 0 0 0 0 0 0 0 0 0 0 0 0 0 0 0 0 0 0 0 0 0 0 0 0 0 0 0 0 0 0 0 0 0 0 0 0 0 0 0 0 0 0 0 0.000486753430687946 0 0 0 0 0 0 0 0 0 0 0 0 0 0 0 0 0 0 0 0 0 0 0.00751662709897777 0 0 0 0 0.0036034016562714 0.00205068166873625 0 0.00430899259602683 0 0.0009097778028089 0.0275993490743908 0.0042227227517364 0.000495465845661185 0.00145493960046996 0 0 0 0 0 0 0 0 0 0 0 0 0 0 0 0 0 0.000956423489361171 0 0 0 0 0 0 0 0 0 0 0 0 0 0 0 0.0159776953096664 0 0.00981103082990184 0 0.00258420757137459 0 0 0 0.00511229370948384 0 0 0 0 0 0.00106681657563607 0 0 0 0 0 0 0 0 0 0 0 0.000751315114766529 0 0 0 0 0 0 0.00152733433424754 0 0 0 0 0 0 0 0 0 0 0 0 0.00261505060980459 0.0499945411880603 0.0512899512474848 0 0 0 0 0 0 0 0 0 0.0711931081115266 0.0282457690502774 0.00379661580728169 0.00170947118483792 0 0.00136120015435444 0.00875592505421851 0.0151910232327227 0.00399060647202783 0.0155285297523571 0.00255381062020801 0.150787743729165 0.0213510353679656 0.0437597745764107 0 0 0 0 0 0 0 0 0 0 0 0 0 0 0 0 0 0 0 0 0 0 0 0 0 0 0 0 0 0 0 0 0 0 0 0 0 0 0.143648993819113 0.0812223288795567 0 0.0324557305430919 0 0.0060076121845362 0.0118004360337397 0 0 0 0.00531934396496434 0 0.0439838620165704 0.0273952868921224 0.0201051724973496 0.00556851064288722 0.0287068886889025 0 0.00335454007645965 0.0278713091417973
0 0 0 0 0 0 0 0 0 0 0 0 0 0 0 0 0 0 0 0 0 0 0 0 0 0 0 0 0 0 0 0 0 0 0 0 0 0 0 0 0 0 0 0 0 0 0 0 0 0 0 0 0 0 0 0 0 0 0 0 0 0 0 0 0 0 0 0 0 0 0 0 0 0 0 0 0 0 0 0 0 0 0 0 0 0 0 0 0 0 0 0 0 0 0 0 0 0 0 0 0 0 0 0 0 0 0 0 0 0 0 0 0 0 0 0 0 0 0 0 0 0 0 0 0 0 0 0 0 0 0 0 0 0 0 0 0 0 0 0 0 0 0 0 0 0 0 0 0 0 0.00864312516338079 0 0 0 0 0 0 0 0 0 0 0 0 0 0 0 0 0 0 0 0 0 0 0 0 0 0 0 0 0 0 0 0 0 0 0 0 0 0 0 0 0 0 0 0 0 0 0 0 0 0 0 0 0 0 0 0 0 0 0 0 0 0 0 0 0 0 0 0 0 0 0 0 0 0 0 0 0 0 0 0 0 0 0 0 0.00124291369998221 0 0 0 0 0 0 0 0 0 0 0 0 0 0 0.00305406653660419 0.0208891735432221 0 0.00662005878859301 0 0 0.0326893743570722 0.0108529962729761 0 0 0 0 0 0 0 0 0 0 0 0 0 0 0 0 0 0 0 0 0 0 0 0 0 0 0 0 0 0 0 0 0 0 0 0 0 0 0 0.0149581460246323 0.231191085304988 0.0923861968189627 0 0 0 0.0276195688407581 0 0 0 0 0 0.089686493992264 0.0841863028774295 0.0311659730030934 0 0.262215980626733 0 0.0636845550951232 0.0189139890541858
0 0 0 0 0.0195348241028753 0 0 0 0 0 0 0 0 0 0 0 0 0 0 0 0 0 0 0 0 0 0 0 0.00970748927811595 0 0 0 0 0 0 0 0 0 0 0 0 0 0 0 0 0 0 0 0 0 0 0 0 0 0 0.0215687320656728 0 0 0 0 0 0 0 0 0 0 0 0 0 0 0 0.042001471776465 0 0 0 0 0 0 0 0 0 0 0 0 0 0 0 0 0 0 0 0 0 0 0 0 0 0 0 0 0 0 0 0 0 0 0 0 0 0 0 0 0 0 0 0 0 0 0 0 0 0 0 0 0 0 0 0 0 0 0 0 0 0 0 0 0 0 0 0 0 0 0 0 0 0 0 0 0 0 0 0 0 0 0 0 0 0 0 0 0 0 0 0 0 0 0 0 0 0 0 0 0 0 0 0 0 0 0 0 0 0 0 0 0 0 0 0 0 0 0 0 0 0 0 0 0 0 0 0 0 0 0 0 0 0 0 0 0 0 0 0 0 0.300565832780957 0.0200715983006725 0.232445803718676 0 0 0 0 0 0 0 0 0 0 0 0 0 0 0 0 0 0 0 0 0 0 0 0 0 0 0 0 0.0115190631285015 0 0 0 0 0 0 0 0 0 0 0 0 0 0 0.342585184848064 0 0 0 0 0 0 0 0 0 0 0 0 0 0 0 0 0 0 0 0 0 0 0 0 0 0 0 0 0 0 0 0 0 0 0 0 0 0 0 0 0 0 0 0 0 0 0 0 0 0 0 0 0 0 0 0 0
0 0 0 0 0 0 0 0 0 0 0 0 0 0 0 0 0 0 0 0 0 0 0 0 0 0 0 0 0 0 0 0 0 0.0143555088627635 0 0 0 0 0 0 0 0 0 0 0 0 0 0 0 0 0 0 0 0 0.0139208419333292 0 0 0 0 0 0 0 0 0 0 0 0 0 0 0 0 0 0 0 0 0 0 0 0 0 0 0 0 0 0 0 0 0 0 0 0 0 0 0 0 0 0 0 0 0 0 0 0 0 0 0 0 0 0 0 0 0 0 0 0 0 0 0 0 0 0 0 0 0 0 0 0 0 0 0 0 0 0 0 0 0 0 0 0 0.00559964614701136 0 0 0 0 0 0 0 0 0 0 0 0 0 0.00685997352395555 0 0 0 0 0 0 0 0 0 0 0 0 0 0 0 0 0 0 0 0 0 0 0 0 0 0 0 0 0 0 0 0 0 0 0.0933662177731797 0.00229308350708531 0 0 0 0 0 0 0 0 0 0 0 0 0 0 0 0 0 0 0 0 0 0 0 0.0608233341260465 0 0 0 0 0 0 0 0 0 0 0 0 0 0 0 0 0 0 0 0 0 0.00112388163557156 0 0 0 0 0 0 0 0 0 0 0 0 0 0 0 0 0 0 0 0 0.104086914692991 0 0 0 0 0 0 0 0 0 0 0 0 0 0 0 0 0 0 0 0 0 0 0 0 0 0 0 0 0 0 0 0 0 0 0 0 0 0 0 0.178631162238721 0.0076362363397145 0.00399474853005243 0.0142266662304569 0 0 0 0.0744892839453244 0.01461219002816 0.0269525590528122 0 0 0 0 0.0239487723600654 0 0.00911918844588291 0 0 0 0.343959790626876
0 0 0 0 0 0 0 0 0 0 0 0 0 0 0 0 0 0 0 0 0 0 0 0 0 0 0 0 0 0 0 0 0 0.0324582121819797 0 0 0 0 0 0 0 0 0 0 0 0 0 0 0 0 0 0 0 0 0.0216154422887771 0 0 0.00107270525564686 0 0 0 0 0 0 0 0 0 0 0 0 0 0.00123412579481191 0 0 0 0 0 0 0 0 0 0 0 0 0 0 0 0 0 0 0 0 0 0 0 0 0 0 0 0 0 0.000916398812414653 0 0 0 0 0 0 0 0 0 0 0 0 0 0 0 0 0 0 0 0 0 0 0 0 0 0 0 0 0 0 0 0 0 0 0 0 0 0.0430326983860966 0 0 0 0 0.00765631517551348 0 0 0.0275520090423861 0 0 0.0279557383263622 0.00476358839249982 0 0.0283753135519301 0.00721732586862244 0 0 0 0 0 0 0 0 0 0 0 0 0 0 0 0 0 0 0 0 0 0 0 0 0 0 0 0 0 0 0 0 0 0.00902507399088365 0.00130839583735214 0 0 0 0 0 0 0 0 0 0 0 0 0 0 0 0 0 0 0 0 0 0 0 0 0 0 0 0 0 0 0 0 0 0 0 0 0 0 0 0 0 0 0 0 0 0.00209789582384787 0 0 0 0 0 0 0 0 0 0.00147229134659205 0 0 0 0 0 0 0.00136446638779395 0 0 0 0.202015399182869 0 0.00155676909185182 0 0 0 0 0 0 0 0 0 0 0 0 0 0 0 0 0 0 0 0 0 0 0 0 0 0 0 0 0 0 0 0 0 0 0 0 0 0.00785883012838587 0.00767353177584418 0.224062015922568 0.015146456714909 0.0124541527348145 0 0.0403743495988433 0 0 0.00270961808847654 0 0 0 0 0.00357035828163569 0 0.123494647276419 0.0234601421937589 0 0.0685392319876472 0.0479665005584666
0 0 0 0 0 0 0 0 0 0 0 0 0 0 0 0 0 0 0 0 0 0 0 0 0 0 0 0 0 0 0 0 0 0.00392275953413055 0 0 0 0 0 0 0 0 0 0 0 0 0 0 0 0 0.00242790548364325 0 0 0 0.010868414864883 0 0 0.00620994849687817 0 0 0 0 0 0 0 0 0 0 0 0 0 0 0 0 0 0 0 0 0 0 0 0 0 0 0 0 0 0 0 0 0 0 0 0 0 0 0 0 0 0 0 0 0 0 0 0 0 0 0 0 0 0 0 0 0 0 0 0 0 0 0 0 0 0 0 0 0 0 0 0 0 0 0 0 0 0 0 0 0 0 0 0 0 0 0 0 0 0 0 0 0 0 0 0.00240287553020363 0 0 0 0 0 0 0 0 0 0 0 0 0 0 0 0 0 0 0 0 0 0 0 0 0 0 0 0 0 0 0 0 0 0 0 0 0 0 0 0 0 0 0.170686719619139 0 0 0 0 0 0 0 0 0.00330278734838002 0 0 0 0 0 0 0 0.022508764895216 0.314537436947636 0.0549792748832355 0 0 0 0 0 0 0 0 0.0103788326018337 0.0265314588244226 0 0 0 0 0 0.0208804851975715 0.00394900289508239 0 0 0 0 0 0 0 0 0 0 0 0 0 0 0 0 0.00711955289208825 0 0 0 0 0 0 0.0214718139726065 0 0 0 0 0 0 0 0 0 0 0 0 0 0 0 0 0 0 0 0 0 0.00387031427650879 0.00402399834618793 0 0 0 0 0 0 0 0 0 0 0 0 0 0 0 0 0.0638839193276397 0 0 0 0 0 0.0185364683758566 0 0 0.100277221471116 0.0395871585881732 0.0299438052035535 0 0 0.00919630108502138 0.00861129038533566 0 0 0 0 0.0398914889536574
0 0 0 0 0 0 0 0 0 0 0 0 0 0 0 0 0 0 0 0 0 0 0 0 0 0 0 0 0 0 0 0 0 0 0 0 0 0 0 0 0 0 0 0 0 0 0 0 0 0 0 0 0 0 0 0 0 0 0 0 0 0 0 0 0 0 0 0 0 0 0 0 0 0 0 0 0 0 0 0 0 0 0 0 0 0 0 0 0 0 0 0 0 0 0 0 0 0 0 0 0 0 0 0 0 0 0 0 0 0 0 0 0 0 0 0 0 0 0 0 0 0 0 0 0 0 0 0 0 0 0 0 0 0 0 0 0 0 0 0 0 0 0 0 0 0 0 0.00129371513097004 0 0 0 0 0 0 0 0 0 0 0 0 0 0 0 0 0 0 0 0 0 0 0 0 0 0 0 0 0 0 0 0 0 0 0 0 0 0 0 0 0.00267037635207895 0 0 0 0 0 0 0 0 0 0.00227808634643851 0 0 0 0 0 0 0 0 0 0 0 0 0 0 0.0131402313481001 0 0 0 0 0 0 0 0 0 0 0 0 0 0 0 0 0 0 0 0 0 0 0 0 0.00102844139399442 0 0.00534124422821606 0.00122737713359136 0.00158741150175906 0.0013935403999667 0.00243939210527443 0 0 0.00605541922264284 0 0.0028207580450475 0 0 0 0.00202263553272607 0 0 0.0031925995877694 0 0.00215378182431885 0 0 0 0 0 0 0 0 0 0 0 0 0 0 0 0 0 0 0 0 0 0 0 0 0 0 0 0 0 0 0 0 0 0 0 0 0.00321494832802278 0.211354291616425 0 0.0134771364516401 0 0 0 0.0210573884290083 0.00390571765753473 0.061758268421338 0 0.273723730035455 0.0181820273732643 0 0 0.0724817374781203 0.0493472173497325 0.0570857677408778 0 0.127451027481209 0 0.0383157314844779
0 0 0 0 0 0 0 0 0 0 0 0 0 0 0 0 0 0 0 0 0 0 0 0 0 0 0 0 0 0 0 0 0 0 0 0 0 0 0 0 0 0 0 0 0 0 0 0 0 0 0 0 0 0 0 0 0 0 0 0 0 0 0 0 0 0 0 0 0 0 0 0 0 0 0 0 0 0 0 0 0 0 0 0 0 0 0 0 0 0 0 0 0 0 0 0 0 0 0 0 0 0 0 0 0 0 0 0 0 0 0 0 0 0 0 0 0 0 0 0 0 0 0 0 0 0 0 0 0 0 0 0 0 0 0 0 0 0 0 0 0 0 0 0 0 0 0 0 0 0 0 0 0 0 0 0 0 0 0 0 0 0 0 0 0 0 0 0 0 0 0 0 0 0 0 0 0 0 0 0 0 0 0 0 0 0 0 0 0 0 0 0 0 0 0 0 0.0290871940190395 0 0.0110585527404664 0 0 0 0 0 0 0 0 0 0 0 0 0 0 0 0 0 0.045588604634126 0.0121435204167261 0 0 0 0 0 0 0 0 0 0 0 0 0 0 0 0 0 0.00126686617669781 0 0 0 0 0.00589776293059442 0.00265939338229706 0 0.00606766603671206 0.00659696289862261 0 0 0.00233584978490553 0.0104987187540266 0.0174101047277868 0 0.00460099012955818 0 0.00329631916668555 0 0 0 0 0 0 0 0 0 0 0 0 0 0 0 0 0 0 0 0 0 0 0 0 0.00303206671313687 0 0 0 0 0 0 0 0 0 0 0 0 0 0 0 0 0.0158798046122795 0.0313885536429652 0 0 0 0 0 0 0 0.0319416132882668 0.358609794572033 0 0.0709253196190585 0.165850109236618 0 0.0510003899341869 0.0961043424154659 0.0167595001677443 0 0 0 0
0 0 0 0 0.00193705429715649 0 0 0 0 0 0 0 0 0 0 0.0056570531129552 0 0 0 0 0 0 0 0 0 0 0 0 0.00120043795355786 0 0 0 0 0 0.00614535851930164 0 0 0 0.00297612164095838 0 0 0 0 0 0 0 0.00502884748946032 0 0 0 0.0120678139414872 0 0 0 0.0219369131039261 0 0.0218507062998915 0.0199510191154566 0 0 0 0 0 0 0 0 0 0 0 0 0 0.0184202386545002 0 0 0 0 0 0 0 0 0 0.00112306521464069 0.00180899620891292 0.0014074484480667 0.000827805539614716 0.00257155628568001 0.00138248298645823 0 0 0 0 0 0 0 0 0 0 0 0.0025536503038324 0 0 0 0 0 0 0 0 0 0 0 0 0 0 0 0 0 0 0 0 0 0 0 0 0 0 0 0 0 0 0 0 0 0 0 0 0 0 0.00199024377452004 0.000960982588233287 0.00104528779649121 0 0 0 0 0 0.00157294748582459 0 0 0 0 0.00493825163526069 0.00192464787960421 0 0 0 0 0 0 0 0 0 0 0 0 0 0 0 0 0 0 0 0 0 0 0 0 0 0 0 0 0 0 0 0.00556296152859552 0 0 0 0 0.0038742744646301 0.014234958467091 0 0 0 0 0 0 0.0517046534098762 0 0 0 0 0 0 0 0 0 0 0 0 0 0 0 0 0 0 0 0.0241014849057893 0.0135339002086305 0 0 0 0.00960408867285088 0 0 0 0 0 0 0 0 0 0 0 0 0.0037398751411214 0.000543002237142527 0 0 0 0 0 0 0 0 0 0 0 0.00272988944701034 0.0332061087541866 0.185020364662262 0.0141353806925289 0.0750711438020909 0 0.0466178618394799 0 0 0.0128320283093691 0 0.0088488929125982 0 0 0 0 0 0 0 0 0 0 0 0 0 0 0 0 0 0 0 0.00593779190378557 0 0 0 0 0 0 0 0 0 0 0 0 0 0 0 0 0 0 0.00285008832345572 0.0102611733572841 0.00816968300079767 0 0 0 0 0.0153088012180603 0.0150932818935032 0.0449399908897978 0 0.00867358690387584 0 0.0337079666951543 0.191435380442555 0.00387254029881717 0.00320710696312305 0.00990280837874546 0 0
0 0 0 0 0 0 0 0 0 0 0 0 0 0 0 0 0 0 0 0 0 0 0 0 0 0 0 0 0 0 0 0 0 0 0 0 0 0 0 0 0 0 0 0 0 0 0 0 0 0 0 0 0 0 0 0 0 0 0 0 0 0 0 0 0 0 0 0 0 0 0 0 0 0 0 0 0 0 0 0 0 0 0 0 0 0 0 0 0 0 0 0 0 0 0 0 0 0 0 0 0 0 0 0 0 0 0 0 0 0 0 0 0 0 0 0 0 0 0 0 0 0 0 0 0 0 0 0 0 0 0 0 0 0 0 0 0 0 0 0 0 0 0 0 0 0 0 0 0 0 0 0 0 0 0 0 0 0 0 0 0 0 0 0 0 0 0 0 0 0 0 0 0 0 0 0.0307747913633946 0 0 0 0 0 0 0 0 0 0 0 0 0 0 0 0 0 0.181504483869866 0.00521052673598287 0 0.0929781261844872 0 0 0 0 0 0 0 0 0 0 0 0 0 0 0 0 0 0 0 0.206783361498064 0 0 0 0 0.123493218787408 0 0 0 0 0 0 0 0 0 0 0 0 0 0 0 0 0 0 0 0 0 0 0 0 0 0 0 0 0 0 0 0 0 0 0 0 0 0 0 0 0 0 0 0 0 0 0 0 0 0 0 0 0 0 0 0 0 0 0 0 0 0 0.0423278685771771 0.0336205545970554 0 0.0484080326759218 0 0 0 0 0 0 0 0 0 0 0 0 0 0 0 0 0 0 0.216989283409228 0.0179097523014156 0 0 0 0 0 0 0 0 0
0 0 0 0 0 0 0 0 0 0 0 0 0 0 0 0 0 0 0 0 0 0 0 0 0 0 0 0 0 0 0 0 0 0 0 0 0 0 0 0 0 0 0 0 0 0 0 0 0 0 0 0 0 0 0 0 0 0 0 0 0 0 0 0 0 0 0 0 0 0 0 0.00161797788399652 0 0 0 0 0 0 0 0 0 0 0 0 0 0 0 0 0 0 0 0 0 0 0 0 0 0 0 0 0 0 0 0 0 0 0 0 0 0 0 0 0 0 0 0 0 0 0 0 0 0 0 0 0 0 0 0 0 0 0 0 0 0 0 0 0 0 0 0 0 0 0 0 0 0 0 0 0 0 0 0 0 0 0 0 0 0 0 0 0 0 0 0 0 0 0 0 0 0 0 0 0 0 0 0 0 0 0 0 0 0 0 0 0 0 0 0 0 0.0185830661497985 0 0 0 0 0 0.0194319820846176 0 0 0 0 0 0 0 0 0 0 0 0 0 0 0 0 0 0 0 0 0 0 0 0 0 0 0 0 0 0 0 0 0 0 0 0 0 0 0 0.00687915973509116 0 0 0 0 0 0 0 0 0 0.00640475363114286 0 0.00383754778610457 0.0850226700897624 0 0.0090946067743547 0.147599915447493 0 0.0370288770475651 0 0 0 0.0407607085106014 0.0185116221017498 0 0 0 0 0 0 0 0 0 0 0 0 0 0 0 0 0 0 0 0 0 0 0 0 0 0 0 0 0 0 0 0 0 0 0 0 0 0 0.161781266305816 0.0150328168691364 0.106887282967691 0.0765674219243219 0 0 0 0 0 0 0 0 0 0.119563373036001 0.0410843351218254 0 0.0797562252635012 0 0.00455439126942855 0
0 0 0 0 0 0 0 0 0 0 0 0 0 0 0 0 0 0 0 0 0 0 0 0 0 0 0 0 0 0 0 0 0 0 0 0 0 0 0 0 0 0 0 0 0 0 0 0 0 0 0 0 0 0 0 0 0 0 0 0 0 0 0 0 0 0 0 0 0 0 0 0 0 0 0 0 0 0 0 0 0 0 0 0 0 0 0 0 0 0 0 0 0 0 0 0 0 0 0 0 0 0 0 0 0 0 0 0 0 0 0 0 0 0 0 0 0 0 0 0 0 0 0 0 0 0 0 0 0 0 0 0 0 0 0 0 0 0 0 0 0 0 0 0 0.00157565001251459 0 0 0 0 0 0.0013354784298323 0 0 0 0 0 0 0 0 0 0 0 0 0 0 0 0 0 0 0 0 0 0 0 0 0 0 0 0 0 0 0 0 0 0 0 0 0 0.00252724886489195 0 0 0 0 0 0 0 0 0 0.00339574518968802 0 0 0 0 0 0 0 0 0 0 0 0 0 0 0.00733909159728081 0 0 0 0 0 0 0 0 0 0 0 0 0 0 0 0 0 0 0 0.00190598288811573 0 0.0033440003981751 0 0 0 0 0 0 0.00232614535235188 0 0.000857042363397555 0 0 0.00549161637461565 0.00804284965422196 0.00187848971316405 0.00785264057280342 0.0312177480548334 0.0053806357098849 0.019252267096479 0 0.00247667393743519 0.00100805974593045 0.00831891236606309 0.0136759604239184 0 0 0 0 0 0 0 0 0 0 0 0 0 0 0 0 0 0 0 0 0 0 0 0 0 0 0 0 0 0 0 0 0 0 0.00161080492903818 0.001817720779819 0.0088152114534438 0.0190522966019186 0.0535683910516072 0.0659910698646709 0.0384806486186453 0.041542465531389 0 0.014205238624728 0.00390719725524869 0.00429998337100392 0.0550287149296613 0.0295545652064883 0.0308284688791818 0 0.0691085867539141 0 0.241156935638628 0.0021224723770856 0.0859894722825476 0.0744739766942455 0.00231812705021638 0.0269254133609218
0 0 0 0 0 0 0 0 0 0 0 0 0 0 0 0 0 0 0 0 0 0 0 0 0 0 0 0 0 0 0 0 0 0 0 0 0 0 0 0 0 0 0 0 0 0 0 0 0 0 0 0 0 0 0 0 0 0 0 0 0 0 0 0 0 0 0 0 0 0 0 0 0 0 0 0 0 0 0 0 0 0 0 0 0 0 0 0 0 0 0 0 0 0 0 0 0 0 0 0 0 0 0 0 0 0 0 0 0 0 0 0 0 0 0 0 0 0 0 0 0 0 0 0 0 0 0 0 0 0 0 0 0 0 0 0 0 0 0 0 0 0 0 0 0 0 0 0 0 0 0 0 0 0 0 0 0 0 0 0 0 0 0 0 0 0 0 0 0 0 0 0 0 0 0 0 0 0 0 0 0 0 0 0 0 0 0 0 0 0 0 0 0 0 0 0 0 0 0 0 0 0 0 0 0 0 0 0 0 0 0 0 0 0 0 0 0 0 0 0 0 0 0 0 0 0 0 0 0 0 0 0 0 0.00425094043117424 0 0.0130038301139356 0 0 0 0 0 0 0 0 0 0.0255005824917196 0 0 0.00522740064714239 0 0.00381279612309795 0.0614275770596187 0.0115212936054568 0.0301008635354643 0 0.00775870732281278 0.00751323816586585 0.0153039159339204 0.079636251904029 0 0 0 0 0 0 0 0 0 0 0 0 0 0 0 0 0 0 0 0 0 0 0 0 0 0 0 0 0 0 0 0 0 0 0 0 0 0 0.0612921065438055 0.0176241029254981 0.0291133595953189 0.0158543890449327 0 0 0 0.00415087656751057 0.0386225935605573 0.0574132431019317 0.180492680772279 0 0.0244809409611106 0.248609515280865 0 0 0.0162770350566575 0.0410117592552956 0 0
0 0 0 0 0 0 0 0 0 0 0 0 0 0 0 0 0 0 0 0 0 0 0 0 0 0 0 0 0 0 0 0 0 0.0170732443371363 0 0 0 0 0 0 0 0 0 0 0 0 0 0 0 0 0 0 0 0 0.0184173024002784 0 0 0 0 0 0 0 0 0 0 0 0 0 0 0 0 0 0 0 0 0 0 0 0 0 0 0 0 0 0 0 0 0 0 0 0 0 0 0 0 0 0 0 0 0 0 0 0 0 0 0 0 0 0 0 0 0 0 0 0 0 0 0 0 0 0 0 0 0 0 0 0 0 0 0 0 0 0 0 0 0 0 0 0 0.0175496292447059 0 0 0 0 0.00600486411509664 0 0 0.0203477615013895 0 0 0.00182137444114685 0 0 0.0047323831847201 0.0138064902148413 0 0 0 0 0 0 0 0 0 0 0 0.00705105990745178 0 0 0 0 0 0 0 0 0 0 0.00378015028758106 0 0 0 0 0 0 0 0 0 0.000399095350536045 0 0.000753040080444236 0 0 0 0 0 0 0 0 0.0103077524836736 0 0 0 0 0 0 0 0.0025525160429456 0 0 0 0 0 0 0 0 0 0 0 0 0 0 0 0 0 0 0 0 0 0 0 0 0 0 0.00109844004437684 0.00387209286247804 0.000690771463660003 0 0 0 0 0 0 0.00325854275662136 0 0.00353065730204868 0.000565494037889317 0 0.00332747861127193 0.0012861681411547 0.00579607332085079 0 0 0 0.000442588239113823 0 0 0.0892022706564347 0 0 0 0 0 0 0 0 0 0 0 0 0 0 0 0 0 0 0 0 0 0 0 0 0 0 0 0 0 0 0 0 0 0 0 0 0 0.0115673192248288 0.0340953748588265 0.0230739809201999 0.00107398316523938 0.351188241214728 0.00679065096973468 0 0 0.00469599139000917 0.117329574550034 0 0.0376265540123322 0.00843175471378917 0.00307483042230618 0 0 0.00184267129617977 0 0 0.00345592439957385 0.107719843935101 0.0374410719586136 0.0129249919406565
0 0 0 0 0 0 0 0 0 0 0 0 0 0 0 0 0 0 0 0 0 0 0 0 0 0 0 0 0 0 0 0 0 0 0 0 0 0 0 0 0 0 0 0 0 0 0 0 0 0 0 0 0 0 0 0 0 0 0 0 0 0 0 0 0 0 0 0 0 0 0 0 0 0 0 0 0 0 0 0 0 0 0 0 0 0 0 0 0 0 0 0 0 0 0 0 0 0 0 0 0 0 0 0 0 0 0 0 0 0 0 0 0 0 0 0 0 0 0 0 0 0 0 0 0 0 0 0 0 0 0 0 0 0 0 0 0 0 0 0 0 0 0 0 0.0164681162649921 0 0 0 0 0 0.0191564376070234 0.00154317693760884 0 0.00123091392967764 0 0 0 0 0 0 0 0 0 0 0 0 0 0 0 0 0 0 0 0 0 0 0 0 0 0 0 0 0 0 0 0 0 0 0 0.00394876872406497 0 0 0 0 0 0 0 0 0 0 0 0 0 0 0 0 0 0 0 0 0 0 0 0 0 0 0 0 0 0 0 0 0 0.00218124303191805 0 0 0 0 0 0 0 0 0 0.00130855271397451 0 0.0015110361638641 0 0 0 0 0 0 0 0 0 0 0 0.00402207222779787 0.00935295750718574 0 0.00657601397563942 0.0327477017331077 0.0058879155413191 0.0127970234112144 0 0 0.0120109338001082 0.00253877875915962 0.00797854681907527 0 0 0 0 0 0 0 0 0 0 0 0 0 0 0 0 0 0 0 0 0 0 0 0 0 0 0 0 0 0 0 0 0 0 0.0019597315147746 0 0 0 0.0127132086405976 0.274231341672542 0.0488653455783547 0.156804421653998 0 0 0.0311123271062514 0 0 0 0.00355452163933376 0 0.0558658952737171 0.104206210269143 0.019133993714357 0.00482399365338153 0 0.0147964949981727 0.130672325137645 0
0 0 0 0 0 0 0 0 0 0 0 0 0 0 0 0 0 0 0 0 0 0 0 0 0 0 0 0 0 0 0 0 0 0.00204748539165009 0 0 0 0 0 0 0 0 0 0 0 0 0 0 0 0 0 0 0 0 0.00239387286590517 0 0 0 0 0 0 0 0 0 0 0 0 0 0 0 0 0 0 0 0 0 0 0 0 0 0 0 0 0 0 0 0 0 0 0 0 0 0 0 0 0 0 0 0 0 0 0 0 0 0 0 0 0 0 0 0 0 0 0 0 0 0 0 0 0 0 0 0 0 0 0 0 0 0 0 0 0 0 0 0 0 0 0 0 0 0 0 0 0 0 0 0 0 0 0 0 0 0 0 0 0 0 0 0 0 0 0 0 0 0 0 0 0 0 0 0 0 0 0 0 0 0 0 0 0 0 0 0 0 0 0 0 0 0 0 0 0 0 0 0 0 0 0 0 0 0 0 0 0 0 0 0 0 0 0 0 0 0 0 0 0 0 0 0 0 0 0 0 0 0 0 0 0 0 0 0 0 0 0.00241203412830694 0 0 0 0.00299258903438466 0.00187091582152483 0 0.00454382268610548 0.00158365818452145 0 0 0.013433051672847 0 0 0.0299319698159414 0 0 0 0.00736220848460249 0 0.0058593652090151 0 0 0 0 0 0 0 0 0 0 0 0 0 0 0 0 0 0 0 0 0 0 0 0 0 0 0 0 0 0 0 0 0 0 0 0 0 0 0 0.00502581852102954 0 0 0 0 0.20359370942502 0 0 0 0 0 0 0.194671297148017 0 0.0182211415147237 0 0 0.149831232029442 0.0800365233435045 0.249624781484614 0.0245645232388457 0 0 0
0 0 0 0 0 0 0 0 0 0 0 0 0 0 0 0 0 0 0 0 0 0 0 0 0 0 0 0 0 0 0 0 0 0 0 0 0 0 0 0 0 0 0 0 0 0 0 0 0 0 0 0 0 0 0 0 0 0 0 0 0 0 0 0 0 0 0 0 0 0 0 0 0 0 0 0 0 0 0 0 0 0 0 0 0 0 0 0 0 0 0 0 0 0 0 0 0 0 0 0 0 0 0 0 0 0 0 0 0 0 0 0 0 0 0 0 0 0 0 0 0 0 0 0 0 0 0 0 0 0 0 0 0 0 0 0 0 0 0 0 0 0 0 0 0 0 0 0 0 0 0.00474791649411103 0 0 0 0 0 0 0 0 0 0 0 0 0 0 0 0 0 0 0.00635976327612954 0.00614610678590916 0.0210002918736042 0 0 0 0 0 0 0 0 0 0 0 0 0 0 0 0 0 0.024465077557775 0 0 0 0 0 0 0 0 0 0 0 0 0 0 0 0 0 0 0 0 0 0 0 0 0 0 0 0 0 0 0 0 0.00272297806812514 0 0 0 0 0 0 0 0 0 0 0 0 0.000787904668165932 0 0 0 0 0 0 0 0 0 0 0 0 0 0 0 0 0 0 0 0 0.00656968513679091 0 0 0 0 0 0 0 0 0 0 0 0 0 0 0 0 0 0 0 0 0 0 0 0 0 0 0 0 0 0 0 0 0 0 0 0 0 0 0 0 0 0.4805302635795 0.00755434012601374 0.0503827616305468 0 0 0.12025130287818 0 0 0 0 0 0.00422047381923919 0.00371650099758698 0 0.0691416070113441 0.172875050328164 0 0 0.0185279757688142
0 0 0 0 0 0 0 0 0 0 0 0 0 0 0 0 0 0 0 0 0 0 0 0 0 0 0 0 0 0 0 0 0 0.010102533930935 0 0 0 0 0 0 0 0 0 0 0 0 0 0 0 0 0 0 0 0 0.0125515757349351 0 0 0 0 0 0 0 0 0 0 0 0 0 0 0 0 0 0 0 0 0 0 0 0 0 0 0 0 0 0 0 0 0 0 0 0 0 0 0 0 0 0 0 0 0 0 0 0 0 0 0 0 0 0 0 0 0 0 0 0 0.00115757280998323 0 0 0.000724203370809933 0 0 0 0 0 0 0 0 0 0 0 0 0 0 0 0 0 0 0 0 0.0040068299368043 0 0 0 0 0 0 0 0 0 0 0.00285150430425908 0 0 0.00715780369134561 0 0 0 0 0 0 0 0 0 0 0 0 0 0 0 0 0 0 0 0 0 0 0 0 0 0 0 0 0 0 0 0 0 0 0.141363384508049 0.0254062042516762 0 0 0 0 0 0.00702059680064236 0 0 0 0 0 0 0 0 0 0 0 0 0 0 0 0 0 0.0641635356914407 0.00264233321399912 0 0 0 0 0 0 0 0 0 0 0 0 0 0 0 0 0 0 0 0 0.00175499517214829 0 0 0 0 0 0 0 0 0 0.00134320044551519 0 0 0.00124095270368642 0 0 0 0 0 0 0 0.222190690329538 0 0 0 0 0 0 0 0 0 0 0 0 0 0 0 0 0 0 0 0 0 0 0 0 0 0 0 0 0 0 0 0 0 0 0 0 0 0 0 0.112988886611222 0.00909210452718056 0.0655742181864506 0.0295631888562974 0.00704792611344763 0 0.154063702947998 0.0396386588150955 0.0140851416743212 0.0219667230754142 0 0 0 0 0.0203324520970249 0 0.0112422136754169 0 0 0.00872686652436318 0
