# Supplementary material for: Recovery of neural dynamics criticality in personalized whole-brain models of stroke
Source: Nat Commun. 2022 Jun 27;13:3683. doi: 10.1038/s41467-022-30892-6 (PMC9237050; doi:10.1038/s41467-022-30892-6)
Supplement: Supplementary file 3 — Source Data [file 41467_2022_30892_MOESM3_ESM.zip › Source_Data/Tables/Table1/Structural_Connectivity/controls/con_3_008_320_21_.txt]

0 0 0.00654022293763998 0.0343788028112187 0 0.144188598259685 0.0984393393549075 0 0.0101992574942528 0.0182665334131498 0.164718113075618 0.0260205175128043 0 0.0330674369920527 0.0195291917219203 0.0184489042196274 0 0 0.0397749967852181 0 0 0 0 0 0 0 0 0 0 0.145922517953612 0.13034564072995 0 0 0 0 0 0 0.00707246176980654 0 0 0 0 0 0 0 0 0 0 0 0 0 0 0 0 0 0.00675591897540496 0 0 0 0 0 0 0 0 0 0 0 0 0 0 0 0 0 0 0 0 0 0 0 0 0 0 0 0 0 0 0 0 0 0 0 0 0 0 0 0.0404950454659965 0 0 0 0 0 0 0 0 0.0165749617096003 0 0 0 0 0.0100560860989458 0 0 0 0 0 0 0 0 0 0 0 0 0 0 0 0 0 0 0 0 0.0247157731481622 0 0 0 0 0 0 0 0 0 0 0 0 0 0 0 0 0 0 0 0 0 0 0 0 0 0 0 0 0 0 0 0 0 0 0 0 0 0 0 0 0 0 0 0 0 0 0 0 0 0 0 0 0 0 0 0 0 0 0 0 0 0 0 0 0 0 0 0 0 0 0 0 0 0 0 0 0 0 0 0 0 0 0 0 0 0 0 0 0 0 0 0 0 0 0 0 0 0 0 0 0 0 0 0 0 0 0 0 0 0 0 0 0 0 0 0 0 0 0 0 0 0 0 0 0 0 0 0 0 0 0 0 0 0 0.00448967957042705 0 0 0 0 0 0 0 0 0 0 0 0 0 0 0 0 0 0 0 0 0 0 0 0 0 0 0 0 0 0 0 0 0 0 0 0 0 0 0 0 0 0 0 0 0 0 0 0 0 0 0 0 0 0
0 0 0.0307760041724252 0.15873936084257 0.0183081459061444 0.00640911602426059 0 0 0 0.0138417353849264 0 0.24611900002548 0 0.0246484300050793 0 0 0.0952255756198729 0 0.0121029506974838 0.104127998066238 0 0 0 0 0 0 0 0 0 0.0141725445656477 0.169319197525744 0 0 0 0 0 0 0 0 0 0 0 0 0 0 0 0 0 0 0 0 0 0 0 0 0 0 0 0 0 0 0 0 0 0 0 0 0 0 0.0352202956869453 0 0 0 0 0 0 0 0 0 0 0 0 0 0 0 0.00389377562880593 0.00947994610026894 0 0 0 0 0 0 0 0 0.0576159237481072 0 0 0 0 0 0 0 0 0 0 0 0 0 0 0 0 0 0 0 0 0 0 0 0 0 0 0 0 0 0 0 0 0 0 0 0 0 0 0 0 0 0 0 0 0 0 0 0 0 0 0 0 0 0 0 0 0 0 0 0 0 0 0 0 0 0 0 0 0 0 0 0 0 0 0 0 0 0 0 0 0 0 0 0 0 0 0 0 0 0 0 0 0 0 0 0 0 0 0 0 0 0 0 0 0 0 0 0 0 0 0 0 0 0 0 0 0 0 0 0 0 0 0 0 0 0 0 0 0 0 0 0 0 0 0 0 0 0 0 0 0 0 0 0 0 0 0 0 0 0 0 0 0 0 0 0 0 0 0 0 0 0 0 0 0 0 0 0 0 0 0 0 0 0 0 0 0 0 0 0 0 0 0 0 0 0 0 0 0 0 0 0 0 0 0 0 0 0 0 0 0 0 0 0 0 0 0 0 0 0 0 0 0 0 0 0 0 0 0 0 0 0 0 0
0.0163273985104886 0.157196657243521 0 0 0.0449457356414684 0.142730754646612 0 0 0 0.0204686923309732 0 0.193573643323044 0 0 0 0 0.0654881148168091 0.139235758887319 0 0 0 0 0 0 0 0 0 0 0 0.0885482752239836 0.107416976004 0 0 0 0 0 0 0 0 0 0 0 0 0 0 0 0 0 0 0 0 0 0 0 0 0 0 0 0 0 0 0 0 0 0 0 0 0 0 0 0 0 0 0 0 0 0 0 0 0 0 0 0 0 0 0 0 0 0 0 0 0 0 0 0 0.0240679933717819 0 0 0 0 0 0 0 0 0 0 0 0 0 0 0 0 0 0 0 0 0 0 0 0 0 0 0 0 0 0 0 0 0 0 0 0 0 0 0 0 0 0 0 0 0 0 0 0 0 0 0 0 0 0 0 0 0 0 0 0 0 0 0 0 0 0 0 0 0 0 0 0 0 0 0 0 0 0 0 0 0 0 0 0 0 0 0 0 0 0 0 0 0 0 0 0 0 0 0 0 0 0 0 0 0 0 0 0 0 0 0 0 0 0 0 0 0 0 0 0 0 0 0 0 0 0 0 0 0 0 0 0 0 0 0 0 0 0 0 0 0 0 0 0 0 0 0 0 0 0 0 0 0 0 0 0 0 0 0 0 0 0 0 0 0 0 0 0 0 0 0 0 0 0 0 0 0 0 0 0 0 0 0 0 0 0 0 0 0 0 0 0 0 0 0 0 0 0 0 0 0 0 0 0 0 0 0 0 0 0 0 0 0 0 0 0 0 0 0 0 0 0 0 0
0.0171084403074845 0.161625890665584 0 0 0 0.012404613398535 0.0508387615728813 0.0136098446562351 0.00750534517939394 0 0.0399872719125117 0.0787607291506965 0 0.106506946488676 0.00906953224271452 0 0 0 0 0.177771172876775 0 0 0 0 0 0 0 0 0 0.0141067458447537 0.0108229241408072 0 0 0 0 0 0 0.0389057386516457 0 0 0 0 0 0 0 0 0 0 0 0 0 0 0 0.00691833257204828 0 0 0 0 0 0 0 0 0 0 0 0 0 0 0 0.0393479968803893 0 0.0138561131489019 0 0 0 0 0 0 0 0 0 0 0 0 0 0 0 0 0 0 0 0 0 0.0190483464878207 0 0 0 0 0 0 0 0 0 0 0 0 0 0 0 0 0 0 0 0 0 0 0 0 0 0 0 0 0 0 0 0 0 0 0 0 0.109108784482362 0 0 0.0467511213326169 0 0 0 0 0 0.0191811639592698 0 0 0 0 0 0 0 0 0 0 0 0 0 0 0.00676418404789654 0 0 0 0 0 0 0 0 0 0 0 0 0 0 0 0 0 0 0 0 0 0 0 0 0 0 0 0 0 0 0 0 0 0 0 0 0 0 0 0 0 0 0 0 0 0 0 0 0 0 0 0 0 0 0 0 0 0 0 0 0 0 0 0 0 0 0 0 0 0 0 0 0 0 0 0 0 0 0 0 0 0 0 0 0 0 0 0 0 0 0 0 0 0 0 0 0 0 0 0 0 0 0 0 0 0 0 0 0 0 0 0 0 0 0 0 0 0 0 0 0 0 0 0 0 0 0 0 0 0 0 0 0 0 0 0 0 0 0 0 0 0 0 0 0 0 0 0 0 0 0 0 0 0 0 0 0 0 0 0 0 0 0 0 0
0 0.0155147422953669 0.00745688799650836 0 0 0.0418443014773108 0.00510656660693219 0.116767717810248 0.0209155037126696 0.223798305343073 0 0.0857622662673468 0 0.0321445035859389 0.00971040341310022 0.0124079748228054 0 0.0439381115136329 0 0 0 0 0 0 0 0 0 0 0.142152196207968 0 0.0238167162614371 0 0 0 0.00600774667687441 0 0 0.010552087054504 0 0 0 0 0 0 0 0 0 0 0 0 0 0 0 0 0 0.0166115077255551 0.0440442954500801 0 0 0 0 0 0 0 0 0 0 0 0 0 0 0.0209190972912314 0 0.014295738025839 0 0 0 0 0 0 0 0 0 0 0 0.006364652420704 0 0.00577465512871032 0 0 0 0 0 0 0 0 0 0 0 0 0 0 0 0 0 0 0 0 0 0 0 0 0 0 0 0 0 0 0 0 0 0 0 0 0 0 0 0 0 0 0.007239453571426 0 0 0.0599394015287248 0 0 0 0 0.00158761332226725 0 0 0 0 0 0 0 0 0 0 0 0 0 0 0 0 0 0 0 0 0 0 0 0 0 0 0 0 0 0 0 0 0 0 0 0 0 0 0 0 0 0 0 0 0 0 0 0 0 0 0.00200944808639895 0 0 0 0 0 0 0 0 0 0 0 0 0 0 0 0 0 0 0.00938178991604103 0 0 0 0 0 0 0.00779972807470091 0 0 0 0 0 0 0 0 0 0 0 0 0 0 0 0 0 0 0 0 0 0 0 0 0 0 0 0 0 0 0 0 0 0 0 0 0 0 0 0 0.000792098944785297 0 0 0.00534448946781969 0 0 0 0 0 0 0 0 0 0 0 0 0 0 0 0 0 0 0 0 0 0 0 0 0 0 0 0 0 0 0 0 0 0 0 0 0 0 0 0 0 0 0 0 0 0 0 0 0 0 0 0 0 0 0 0 0 0 0 0
0.0559847536700831 0.00509147504528422 0.0221989265064765 0.00967837433714165 0.0392266849014343 0 0.0320270204461426 0.0435848109133881 0.0540307256696211 0.267691210065083 0.032905133786439 0.0423358792893153 0 0.0308569046235343 0.0196794445727451 0.0183391262588038 0 0.0410409983972278 0 0 0 0 0 0 0 0 0 0 0 0.0224880764413494 0.0275266668488257 0 0 0 0 0 0.0182401679390599 0.0166115145971323 0 0 0 0 0 0 0 0 0 0 0 0 0 0 0 0 0 0.00562955793345722 0 0 0 0 0 0 0 0 0 0 0 0 0 0 0 0 0 0 0 0 0 0 0 0 0 0 0 0 0 0.00385327540305764 0 0.00383228261710826 0 0 0 0 0 0 0 0.00372554627930862 0 0 0 0 0 0 0 0 0 0 0 0 0 0 0 0 0 0 0 0 0 0 0 0 0 0 0 0 0 0 0 0 0 0 0.0501225668621206 0 0 0.0600623163226413 0 0 0 0 0.00140454236131822 0 0 0 0 0 0 0 0 0 0 0 0 0 0 0 0 0 0 0 0 0 0 0 0 0 0 0 0.00260736627664526 0 0 0 0 0 0 0 0 0 0 0 0 0 0 0 0 0 0 0 0 0 0 0 0 0 0 0 0 0 0 0 0 0 0 0 0 0 0 0 0 0 0.0289154400079232 0 0 0 0 0 0 0 0 0 0 0 0 0 0 0 0 0 0 0 0 0 0 0 0 0 0 0 0 0 0 0 0 0 0 0 0 0 0 0 0 0 0 0 0 0 0 0 0 0 0 0 0 0 0.0167783707194796 0 0 0.0162494431330954 0 0 0 0 0 0 0 0 0 0 0 0 0 0 0 0 0 0 0 0 0 0 0 0.00147838949948689 0 0 0.00335870410754214 0 0 0 0 0.00244430416772809 0 0 0 0 0 0 0 0 0 0 0 0 0 0 0 0 0 0 0 0 0 0
0.244331247806391 0 0 0.25356284462525 0.0306017142920232 0.20473307421644 0 0 0.0357749621011192 0 0.101841225554803 0.0202368138466541 0 0 0 0 0 0 0 0 0 0 0 0 0 0 0 0 0 0 0.0195439519848215 0 0 0 0 0 0 0 0 0 0 0 0 0 0 0 0 0 0 0 0 0 0 0 0 0 0 0 0 0 0 0 0 0 0 0 0 0 0 0 0 0 0 0 0 0 0 0 0 0 0 0 0 0 0 0 0 0 0 0 0 0 0 0 0 0 0 0 0 0 0 0 0 0 0 0 0 0 0 0 0 0 0 0 0 0 0 0 0 0 0 0 0 0 0 0 0 0 0 0 0.0893741655724976 0 0 0 0 0 0 0 0 0 0 0 0 0 0 0 0 0 0 0 0 0 0 0 0 0 0 0 0 0 0 0 0 0 0 0 0 0 0 0 0 0 0 0 0 0 0 0 0 0 0 0 0 0 0 0 0 0 0 0 0 0 0 0 0 0 0 0 0 0 0 0 0 0 0 0 0 0 0 0 0 0 0 0 0 0 0 0 0 0 0 0 0 0 0 0 0 0 0 0 0 0 0 0 0 0 0 0 0 0 0 0 0 0 0 0 0 0 0 0 0 0 0 0 0 0 0 0 0 0 0 0 0 0 0 0 0 0 0 0 0 0 0 0 0 0 0 0 0 0 0 0 0 0 0 0 0 0 0 0 0 0 0 0 0 0 0 0 0 0 0 0 0 0 0 0 0 0 0 0 0 0 0 0 0 0 0 0 0 0
0 0 0 0.0208848675784658 0.215291781959778 0.085722443496467 0 0 0.0643693125702802 0.446068484831239 0 0.00736174870427037 0 0 0 0.0067110203918912 0 0 0 0 0 0 0 0 0 0 0 0 0 0 0 0 0 0 0 0 0 0 0 0 0 0 0 0 0 0 0 0 0 0 0 0 0 0 0 0 0 0 0 0 0 0 0 0 0 0 0 0 0 0 0 0 0 0 0 0 0 0 0 0 0 0 0 0 0 0 0 0 0 0 0 0 0 0 0 0 0 0 0 0 0 0 0 0 0 0 0 0 0 0 0 0 0 0 0 0 0 0 0 0 0 0 0 0 0 0 0 0 0 0 0.047258055565949 0 0 0.100962444081768 0 0 0 0 0 0 0 0 0 0 0 0 0 0 0 0 0 0 0 0 0 0 0 0 0 0 0 0 0 0 0 0 0 0 0 0 0 0 0 0 0 0 0 0 0 0 0 0 0 0 0 0 0 0 0 0 0 0 0 0 0 0 0 0 0 0 0 0 0 0 0 0 0 0 0.0053698408198904 0 0 0 0 0 0 0 0 0 0 0 0 0 0 0 0 0 0 0 0 0 0 0 0 0 0 0 0 0 0 0 0 0 0 0 0 0 0 0 0 0 0 0 0 0 0 0 0 0 0 0 0 0 0 0 0 0 0 0 0 0 0 0 0 0 0 0 0 0 0 0 0 0 0 0 0 0 0 0 0 0 0 0 0 0 0 0 0 0 0 0 0 0 0 0 0 0 0 0 0 0 0 0 0 0 0 0 0 0 0 0
0.0166610021930709 0 0 0.0246367584854158 0.0824911439294832 0.227318359854189 0.0235451480219832 0.137693426897329 0 0.245916571382259 0 0.0179712687923706 0 0.0189603626026153 0 0 0 0 0 0 0 0 0 0 0 0 0 0 0 0 0.0129354482692243 0 0 0 0 0 0 0.0115550873945334 0 0 0 0 0 0 0 0 0 0 0 0 0 0 0 0 0 0 0 0 0 0 0 0 0 0 0 0 0 0 0 0 0 0 0 0 0 0 0 0 0 0 0 0 0 0 0 0 0 0 0 0 0 0 0 0 0 0 0 0 0 0 0 0 0 0 0 0 0 0 0 0 0 0 0 0 0 0 0 0 0 0 0 0 0 0 0 0 0 0 0 0 0.0627973834177527 0 0 0.0814063223237214 0 0 0 0 0 0 0 0 0 0 0 0 0 0 0 0 0 0 0 0 0 0 0 0 0 0 0 0 0 0 0 0 0.0049401040657857 0 0 0 0 0 0 0 0 0 0 0 0 0 0 0 0 0 0 0 0 0 0 0 0 0 0 0 0 0 0 0 0 0 0 0 0 0 0 0 0 0 0.0254387656552513 0 0 0 0 0 0 0 0 0 0 0 0 0 0 0 0 0 0 0 0 0 0 0 0 0 0 0 0 0 0 0 0 0 0 0 0 0 0 0 0 0 0 0 0 0 0 0 0 0 0 0 0 0 0 0 0 0.00573284671501547 0 0 0 0 0 0 0 0 0 0 0 0 0 0 0 0 0 0 0 0 0 0 0 0 0 0 0 0 0 0 0 0 0 0 0 0 0 0 0 0 0 0 0 0 0 0 0 0 0 0 0 0 0 0
0.00470347019808992 0.00729221454273344 0.00211119290942942 0 0.139131506367047 0.177524181940319 0 0.150406142981427 0.0387630097915937 0 0.00695281749870075 0.0454698560453036 0 0.0254693347332273 0.0179816173647347 0.0298575370930124 0 0 0 0 0 0 0 0 0 0 0 0 0 0.00345115990585431 0.0128419429231633 0 0 0 0.00317302208609897 0 0.0396197530561111 0.0314452921612112 0 0 0 0 0 0 0 0 0 0 0 0 0 0 0 0 0 0.00617851086543568 0.00741163163782467 0 0 0 0 0 0 0 0 0 0 0 0 0 0 0.019707194989569 0 0.00581242937302646 0 0 0 0 0 0 0 0 0 0 0 0.0149768157811456 0.00258414227169549 0.0139356149010778 0 0 0 0 0 0 0 0.00177668942297785 0 0 0 0 0 0 0 0 0 0 0 0 0 0 0 0 0 0 0.00415080480100947 0 0 0 0 0 0 0 0 0 0 0 0 0 0 0 0.0339421562715087 0 0 0.10040542303505 0 0 0 0 0.00512299631938063 0 0 0 0 0 0 0 0 0 0 0 0 0 0 0 0 0 0 0 0 0 0 0 0 0 0 0 0.00155184162218935 0 0 0 0 0 0 0 0 0 0 0 0 0 0 0 0 0 0 0 0 0 0 0 0 0 0 0 0 0 0 0 0 0 0 0 0 0 0 0 0 0 0.0209675924987206 0 0 0 0 0 0 0.00222454986054455 0 0 0 0 0 0 0 0 0 0 0 0 0 0 0 0 0 0 0 0 0 0 0 0 0 0 0 0 0 0 0 0 0 0 0 0 0 0 0 0 0 0 0 0 0 0 0.0130113734412671 0 0 0.00684765170623443 0 0 0 0 0 0 0 0 0 0 0 0 0 0 0 0 0 0 0 0 0 0 0 0 0 0 0.00150645008937685 0 0 0 0 0.00169207951390871 0 0 0 0 0 0 0 0 0 0 0 0 0 0 0 0 0 0 0 0 0 0
0.12747221689372 0 0 0.0621836608695945 0 0.0655841643419295 0.0317531982287435 0 0 0.0208964614038051 0 0.0452238228026681 0 0 0 0.00348374942499157 0 0 0.0654285042972514 0 0 0 0 0 0 0 0 0 0 0.281550317555254 0.0800563573234958 0 0 0 0 0 0 0.0576795868291217 0 0 0 0 0 0 0 0 0 0 0 0 0 0 0 0 0 0 0 0 0 0 0 0 0 0 0 0 0 0 0 0 0 0.0635067848997879 0 0 0 0 0 0 0 0 0 0 0.00323856402242255 0.0066333616023897 0 0 0 0 0 0 0 0 0 0.0126545565072402 0 0.0140927193999021 0 0 0 0 0 0 0 0 0 0 0 0 0 0 0 0 0 0 0 0 0 0 0 0 0 0 0 0 0 0 0 0 0 0 0.0585619735976827 0 0 0 0 0 0 0 0 0 0 0 0 0 0 0 0 0 0 0 0 0 0 0 0 0 0 0 0 0 0 0 0 0 0 0 0 0 0 0 0 0 0 0 0 0 0 0 0 0 0 0 0 0 0 0 0 0 0 0 0 0 0 0 0 0 0 0 0 0 0 0 0 0 0 0 0 0 0 0 0 0 0 0 0 0 0 0 0 0 0 0 0 0 0 0 0 0 0 0 0 0 0 0 0 0 0 0 0 0 0 0 0 0 0 0 0 0 0 0 0 0 0 0 0 0 0 0 0 0 0 0 0 0 0 0 0 0 0 0 0 0 0 0 0 0 0 0 0 0 0 0 0 0 0 0 0 0 0 0 0 0 0 0 0 0 0 0 0 0 0 0 0 0 0 0 0 0 0 0 0 0 0 0 0 0 0 0 0 0
0.0082877758845349 0.160388728516172 0.0246969801316212 0.0504094694837312 0.0659515109989477 0.0347289618385954 0.00259689196633241 0.00307046979581878 0.00350403344941809 0.0562449308181079 0.0186129477956958 0 0 0.150218902042969 0.0512298979570772 0.0384020722357185 0.02804718210954 0.00798504171643367 0 0.0431356989334827 0.00325673757051624 0 0 0 0 0 0 0 0 0.0112524003194782 0.158921853533647 0 0 0 0 0 0.00433610840604836 0.00879925811618315 0 0 0 0 0 0 0 0 0 0 0 0 0 0 0 0 0 0 0 0 0 0 0 0 0 0 0 0 0 0 0 0.00503282948146753 0 0 0 0 0 0 0 0 0 0 0 0 0 0 0 0.00913293380806848 0.00685031881511785 0 0 0 0 0 0 0 0 0.0278548493142165 0 0 0 0 0 0 0 0 0 0 0 0 0 0 0 0 0 0 0 0 0 0 0 0 0 0 0 0 0 0 0 0 0 0 0.00545648763011024 0 0 0.00760046277919181 0 0 0 0 0.0039942645517586 0 0 0 0 0 0 0 0 0 0 0 0 0 0 0 0 0 0 0 0 0 0 0 0 0 0 0 0 0 0 0 0 0 0 0 0 0 0 0 0 0 0 0 0 0 0 0 0 0 0 0 0 0 0 0 0 0 0 0 0 0 0 0 0 0 0 0 0 0 0 0 0 0 0 0 0 0 0 0 0 0 0 0 0 0 0 0 0 0 0 0 0 0 0 0 0 0 0 0 0 0 0 0 0 0 0 0 0 0 0 0 0 0 0 0 0 0 0 0 0 0 0 0 0 0 0 0 0 0 0 0 0 0 0 0 0 0 0 0 0 0 0 0 0 0 0 0 0 0 0 0 0 0 0 0 0 0 0 0 0 0 0 0 0 0 0 0 0 0 0 0 0 0 0 0 0 0 0 0 0 0
0 0 0 0 0 0 0 0 0 0 0 0 0 0 0 0 0 0 0 0 0 0 0.0170407141456126 0 0.0353545900059604 0.00875826739173792 0.0116107934626701 0 0 0 0 0.00694833382019505 0 0 0.0712063325528139 0 0 0 0 0 0 0 0 0 0 0 0 0 0.134166136432875 0 0 0 0 0 0 0.188497851371001 0.0172296199463989 0 0 0 0 0 0 0 0 0 0 0 0 0 0 0 0 0 0.00867810445051937 0 0 0 0 0 0 0 0 0 0 0 0 0 0 0.0064930298946552 0 0 0 0 0 0 0 0 0 0 0 0 0 0 0 0 0 0 0 0 0 0 0 0 0.153596867949863 0 0 0 0.0571263976091743 0.108496445718353 0.0933021723070563 0 0 0 0 0 0 0 0 0 0 0 0 0 0 0 0 0 0 0 0 0 0 0 0 0 0 0 0 0 0 0 0 0 0 0 0 0 0 0 0 0 0 0 0 0 0 0.0157851858867244 0 0 0 0 0 0 0 0 0 0 0 0 0 0 0 0 0 0 0 0 0 0 0 0 0 0 0 0 0 0 0 0 0 0 0 0 0 0 0 0 0.0304147137345278 0 0 0 0 0 0 0 0 0 0 0 0 0 0 0 0 0 0 0 0 0 0 0 0 0 0 0 0 0 0 0 0 0 0 0 0 0 0 0 0 0 0 0 0 0 0 0 0 0 0 0 0 0 0.00971427545210368 0 0 0.0255801678677574 0 0 0 0 0 0 0 0 0 0 0 0 0 0 0 0 0 0 0 0 0 0 0 0 0 0 0 0 0 0 0 0 0 0 0 0 0 0 0 0 0 0 0 0 0 0 0 0 0 0 0 0 0 0
0.012216204776051 0.0186308069254828 0 0.0790667765045392 0.028671401684662 0.0293595419454738 0 0 0.00428795128474362 0.0365418987178877 0 0.17423615718227 0 0 0.110522737474935 0.105890911045616 0 0 0 0.142337644096044 0.0155733652488473 0 0 0 0 0 0 0 0 0 0.0690001941211058 0 0 0 0 0 0.00407117632816106 0.00393554483711386 0 0 0 0 0 0 0.00345591243388354 0 0 0 0 0 0 0 0 0.00880561424545564 0 0 0 0 0 0 0 0 0 0 0.0113364404702759 0.0184121877481968 0.00623241808261694 0 0 0.0243874502149211 0 0 0 0 0 0 0 0 0 0 0 0 0 0 0 0.00426239863239829 0 0.00280178635082679 0 0 0 0 0 0 0 0.0142086471190157 0.00652948423793209 0 0 0 0 0 0 0 0 0 0 0 0 0 0 0 0 0 0 0 0 0 0 0 0 0 0 0 0 0 0 0 0.00400595835692682 0 0 0 0 0.00622476481286785 0.0094956985492676 0 0 0 0.017134563575221 0 0 0 0 0 0 0 0 0 0 0 0 0 0 0 0 0 0 0 0 0 0 0 0 0 0 0 0 0 0.00586669943185792 0 0 0 0 0.00261398505989371 0 0 0 0 0 0 0 0 0 0 0 0 0 0 0 0 0 0 0 0 0 0 0 0 0 0 0 0 0 0 0 0 0 0 0 0 0 0 0 0 0 0 0 0 0 0.00892440962498622 0.0054665030748891 0 0 0 0 0 0 0 0 0 0 0 0 0 0 0 0 0 0 0 0 0 0 0 0 0 0 0 0 0 0 0 0 0 0 0 0 0 0 0 0 0 0 0 0 0 0 0 0 0 0 0 0 0 0 0 0 0 0 0 0 0.005492765805635 0 0 0 0 0 0 0 0 0 0 0 0 0 0 0 0 0 0 0 0 0 0 0 0 0 0 0 0 0 0 0 0 0 0 0 0 0 0
0.0177853897835507 0 0 0.016597563459664 0.0213512263194094 0.0461586505389196 0 0 0 0.063598315022666 0 0.146480745217857 0 0.272455125532619 0 0.144940421166418 0 0 0 0.021419349249738 0 0 0 0 0 0 0 0 0 0 0.118574771069622 0 0 0 0 0 0.00655053940889946 0.0100145774137956 0 0 0 0 0 0 0 0 0 0 0 0 0 0 0 0 0 0 0 0 0 0 0 0 0 0 0 0 0 0 0 0 0 0 0 0 0 0 0 0 0 0 0 0 0 0 0 0.00799018604752951 0 0 0 0 0 0 0 0 0 0.0313142859718527 0.0141966916834432 0 0 0 0 0 0 0 0 0 0 0 0 0 0 0 0 0 0 0 0 0 0 0 0 0 0 0 0 0 0 0 0 0 0 0 0 0.0107202603838447 0.0474518217380737 0 0 0 0.00240007999209801 0 0 0 0 0 0 0 0 0 0 0 0 0 0 0 0 0 0 0 0 0 0 0 0 0 0 0 0 0 0 0 0 0 0 0 0 0 0 0 0 0 0 0 0 0 0 0 0 0 0 0 0 0 0 0 0 0 0 0 0 0 0 0 0 0 0 0 0 0 0 0 0 0 0 0 0 0 0 0 0 0 0 0 0 0 0 0 0 0 0 0 0 0 0 0 0 0 0 0 0 0 0 0 0 0 0 0 0 0 0 0 0 0 0 0 0 0 0 0 0 0 0 0 0 0 0 0 0 0 0 0 0 0 0 0 0 0 0 0 0 0 0 0 0 0 0 0 0 0 0 0 0 0 0 0 0 0 0 0 0 0 0 0 0 0 0 0 0 0 0 0 0 0 0 0 0 0 0 0 0 0
0.00609727163255511 0 0 0 0.00990084594965297 0.0156100665897955 0 0.00290439244140575 0 0.0383227518117382 0.00148777650796428 0.0398471769683817 0 0.0947300753030657 0.0525987432239813 0 0 0 0.0108164129495683 0 0 0.0195801406291196 0 0 0 0 0 0 0 0.00779712235926025 0.108802813810369 0 0 0.00144935023923483 0 0 0.00954962187585354 0.0163608688046888 0.00770616667127412 0.00529028429183197 0 0 0 0 0 0 0 0.00165243559969719 0 0 0 0 0 0.0124817649867062 0.00252874210069263 0.001250953127907 0 0 0.0579067020974126 0 0 0 0 0 0.00159132323659469 0 0.00256067398154738 0 0 0 0.0214744476391358 0.00158566612963116 0 0.00254105195870028 0 0 0 0 0 0 0 0 0 0 0 0.0025533447576753 0 0.00384558210274556 0 0 0.00109660267392693 0 0.00132995263331422 0.00723328743906679 0.00187185238200888 0.00276007660532054 0.0123378723154169 0 0 0 0 0.0029116520451959 0 0.00218368077233712 0.0088636395197271 0 0.0124478078783754 0 0.00252418291445472 0.00401657518580589 0 0 0.00951213275020509 0 0 0.00888538917472007 0.00171596867896573 0 0.00111851696059418 0 0 0 0 0 0.00185978394459399 0 0 0.0279798342664682 0.00442457035187434 0 0.00132788004031777 0 0 0.0146756528655756 0.0334825080081298 0.00260249072229826 0.00179213307359355 0.0639112560217706 0.0989064881737573 0.0109756526103001 0 0.00183137686352625 0 0 0 0.0111481665241878 0.00461934061928647 0.00849681992230441 0.0139595248356088 0 0.0201853010193707 0 0.00103385864110424 0 0.0217847785416271 0.00136417160088527 0 0 0 0 0 0 0 0 0 0 0 0 0 0 0 0 0 0 0 0 0 0 0 0 0 0 0 0 0 0 0 0 0 0 0 0 0 0 0 0.000978362904267947 0 0 0 0 0 0 0 0.00269104727946912 0 0 0 0 0.00139929418701636 0 0 0 0 0 0 0.00104219431048979 0 0 0 0 0 0 0 0 0 0 0 0 0 0 0 0 0 0 0 0 0 0 0 0 0 0 0 0 0 0 0 0 0 0 0 0 0 0 0 0 0 0 0 0.00280476590971768 0 0 0 0 0 0 0 0 0 0 0 0 0 0 0 0 0 0 0 0 0 0 0 0 0 0.00308898705483614 0 0 0 0 0 0 0 0 0 0 0 0 0 0 0 0 0 0 0 0 0 0 0 0 0 0 0 0 0 0 0 0 0 0
0 0.174178814413327 0.0234516356264182 0 0 0 0 0 0 0 0 0.0787231122604399 0 0 0 0 0 0 0 0 0 0 0 0 0 0 0 0 0 0.0096648216485894 0.18046302233785 0 0 0 0 0 0 0 0 0 0 0 0 0 0 0 0 0 0 0 0 0 0 0 0 0 0 0 0 0.0294185198762631 0 0 0 0 0 0 0 0 0 0 0 0 0 0 0 0 0 0 0 0 0 0 0.0061865009865296 0 0 0 0 0 0 0 0 0 0 0 0 0.0965878686614301 0.00714745138483461 0 0 0 0 0 0 0 0 0 0 0 0 0 0 0 0 0 0 0 0 0 0 0 0 0 0.0662982392797464 0 0.299817989258529 0 0 0 0 0 0 0 0 0 0 0 0 0 0 0 0 0 0 0 0 0 0 0 0 0 0 0 0 0 0 0 0 0 0 0 0 0 0 0 0 0 0 0 0 0 0 0 0 0 0 0 0 0 0 0 0 0 0 0 0 0 0 0 0 0 0 0 0 0 0 0 0 0 0 0 0 0 0 0 0 0 0 0 0 0 0 0 0 0 0 0 0 0 0 0 0 0 0 0 0 0 0 0 0 0 0 0 0 0 0 0 0 0 0 0 0 0 0 0 0 0 0 0 0 0 0 0 0 0 0 0 0 0 0 0 0 0 0 0 0 0 0 0 0 0 0 0 0 0 0 0 0 0 0 0 0 0.0280620242660421 0 0 0 0 0 0 0 0 0 0 0 0 0 0 0 0 0 0 0 0 0 0 0 0 0 0 0 0 0 0 0 0 0 0 0 0 0 0
0 0 0.162206601380799 0 0.308524742472233 0.307412303008322 0 0 0 0 0 0.0729117126775235 0 0 0 0 0 0 0 0 0 0 0 0 0 0 0 0 0 0 0 0 0 0 0 0 0 0 0 0 0 0 0 0 0 0 0 0 0 0 0 0 0 0 0 0 0 0 0 0 0 0 0 0 0 0 0 0 0 0.148944640461122 0 0 0 0 0 0 0 0 0 0 0 0 0 0 0 0 0 0 0 0 0 0 0 0 0 0 0 0 0 0 0 0 0 0 0 0 0 0 0 0 0 0 0 0 0 0 0 0 0 0 0 0 0 0 0 0 0 0 0 0 0 0 0 0 0 0 0 0 0 0 0 0 0 0 0 0 0 0 0 0 0 0 0 0 0 0 0 0 0 0 0 0 0 0 0 0 0 0 0 0 0 0 0 0 0 0 0 0 0 0 0 0 0 0 0 0 0 0 0 0 0 0 0 0 0 0 0 0 0 0 0 0 0 0 0 0 0 0 0 0 0 0 0 0 0 0 0 0 0 0 0 0 0 0 0 0 0 0 0 0 0 0 0 0 0 0 0 0 0 0 0 0 0 0 0 0 0 0 0 0 0 0 0 0 0 0 0 0 0 0 0 0 0 0 0 0 0 0 0 0 0 0 0 0 0 0 0 0 0 0 0 0 0 0 0 0 0 0 0 0 0 0 0 0 0 0 0 0 0 0 0 0 0 0 0 0 0 0 0 0 0 0 0 0 0 0 0 0 0 0
0.0415117539994744 0.0258439462394609 0 0 0 0 0 0 0 0 0.0882376113665803 0 0 0 0 0.0341569609493756 0 0 0 0 0 0 0 0 0 0 0 0 0 0.174707358733267 0.305053350618377 0 0 0 0 0 0 0 0 0 0 0 0 0 0 0 0 0 0 0 0 0 0 0 0 0 0 0 0 0 0 0 0 0 0 0 0 0 0 0 0 0 0 0 0 0 0 0 0 0 0 0 0 0 0 0 0 0 0 0 0 0 0 0 0 0.0857751663982106 0 0 0 0 0 0 0 0 0 0 0.0293900072474057 0 0 0 0 0 0 0 0 0.0274392515628844 0.0160078189194889 0 0.0123479482930132 0 0 0 0 0 0.156301763156666 0 0 0 0 0 0 0 0 0 0 0 0 0 0.00322706251579621 0 0 0 0 0 0 0 0 0 0 0 0 0 0 0 0 0 0 0 0 0 0 0 0 0 0 0 0 0 0 0 0 0 0 0 0 0 0 0 0 0 0 0 0 0 0 0 0 0 0 0 0 0 0 0 0 0 0 0 0 0 0 0 0 0 0 0 0 0 0 0 0 0 0 0 0 0 0 0 0 0 0 0 0 0 0 0 0 0 0 0 0 0 0 0 0 0 0 0 0 0 0 0 0 0 0 0 0 0 0 0 0 0 0 0 0 0 0 0 0 0 0 0 0 0 0 0 0 0 0 0 0 0 0 0 0 0 0 0 0 0 0 0 0 0 0 0 0 0 0 0 0 0 0 0 0 0 0 0 0 0 0 0 0 0 0 0 0 0 0 0 0 0 0 0 0 0 0 0 0 0
0 0.153761441618367 0 0.257819022344376 0 0 0 0 0 0 0 0.0977435391234496 0 0.27807202100182 0.0169746349363655 0 0 0 0 0 0.0349255874085192 0 0 0 0 0 0 0 0 0 0.0121720520370515 0 0 0 0 0 0 0 0 0 0 0 0 0 0.00911749319860422 0 0 0 0 0 0 0 0 0.0206924535291557 0 0 0 0 0 0 0 0 0 0 0.0119394700351262 0.0247206505255426 0.0104641649127011 0 0 0.0290423595778419 0 0 0 0 0.00388512963367444 0 0 0 0 0 0 0 0 0 0 0 0 0 0 0 0 0 0 0 0 0.00641764804612452 0 0 0 0 0 0 0 0 0 0 0 0 0 0 0 0 0 0 0 0 0 0 0 0 0 0 0 0 0 0 0 0 0.0109501354830036 0 0 0 0 0 0 0 0 0 0 0 0 0 0 0 0 0 0 0 0 0 0 0 0 0 0 0 0 0 0 0 0 0 0 0 0 0 0 0 0.00582718751814818 0 0.00246186172174491 0 0 0 0 0 0 0 0 0 0 0 0 0 0 0 0 0 0 0 0.00209836609252805 0 0 0 0 0 0 0 0 0 0 0 0 0 0 0 0 0 0 0 0 0 0 0 0 0 0 0 0 0.00351498098700191 0.00460124840996303 0 0 0 0 0 0 0 0 0 0 0 0 0 0 0 0 0 0 0 0 0 0 0 0 0 0 0 0 0 0 0 0 0 0 0 0 0 0 0 0 0 0 0 0 0 0 0 0 0 0 0 0 0 0 0 0 0 0 0 0 0.00279855185889136 0 0 0 0 0 0 0 0 0 0 0 0 0 0 0 0 0 0 0 0 0 0 0 0 0 0 0 0 0 0 0 0 0 0 0 0 0 0
0 0 0 0 0 0 0 0 0 0 0 0.00896763038848813 0 0.0369712134005174 0 0 0 0 0 0.0424411784397477 0 0 0 0 0.0100121807752597 0 0 0 0 0 0 0 0 0 0 0 0 0 0 0 0.00832262526943465 0 0 0 0.151904742880793 0 0 0 0 0.0478202468683181 0 0 0 0 0 0 0 0 0 0 0 0 0.201138057097767 0 0 0.0793821009537174 0 0 0.0221355009667237 0.0690917541105353 0.0229541800265007 0 0 0 0.0601550051165591 0 0 0 0 0 0 0 0 0 0 0 0 0 0 0 0 0 0 0 0 0 0 0 0 0 0 0 0 0 0 0 0 0 0 0 0 0 0 0 0 0 0 0 0 0 0 0 0 0 0 0 0 0 0 0 0 0 0 0 0.188542189684954 0 0 0 0 0 0 0 0 0 0 0 0 0 0 0 0 0 0 0 0 0 0 0 0 0 0 0 0 0 0 0 0 0 0.00492685730235802 0 0.00540998428167477 0 0 0 0 0 0 0 0 0 0 0 0 0 0 0 0 0 0 0 0.00838082544614398 0 0.00455081844996616 0 0 0 0 0 0 0 0 0 0 0 0 0 0 0 0 0 0 0 0 0 0 0 0 0 0 0 0.014255478039712 0 0 0.00557105055508309 0 0 0 0 0 0 0 0 0 0 0 0.0070663799457464 0 0 0 0 0 0 0 0 0 0 0 0 0 0 0 0 0 0 0 0 0 0 0 0 0 0 0 0 0 0 0 0 0 0 0 0 0 0 0 0 0 0 0 0 0 0 0 0 0 0 0 0 0 0 0 0 0 0 0 0 0 0 0 0 0 0 0 0 0 0 0 0 0 0 0 0 0 0 0 0 0 0 0 0
0 0 0 0 0 0 0 0 0 0 0 0 0 0 0 0.0471643752628553 0 0 0 0 0 0 0 0.276782316502218 0 0 0 0 0 0 0 0 0 0 0 0 0 0 0.0157640402993853 0.24495181143891 0 0 0.190990516048588 0 0.038854360720712 0 0 0 0 0.0292109690905012 0 0 0 0 0 0 0 0 0 0 0 0.0192881231854625 0 0 0 0 0 0 0 0 0.0928298792669937 0 0 0 0 0 0 0 0 0.0120984261092873 0 0 0 0 0 0 0 0 0 0 0 0.00532281417815331 0.00509631144716806 0 0 0 0 0 0 0 0 0 0 0 0 0 0 0 0 0 0 0 0 0 0 0 0 0 0 0 0 0 0 0 0 0 0 0 0 0 0 0 0 0 0 0 0 0 0.0159950091685721 0 0 0 0 0 0 0 0 0 0 0 0 0 0 0 0 0 0 0 0 0 0 0 0 0 0 0 0 0 0 0 0 0 0 0 0 0 0 0 0 0 0 0 0 0 0 0 0 0 0 0 0 0 0 0 0 0 0 0 0 0 0 0 0 0 0 0 0 0 0 0 0 0 0 0 0 0 0 0 0 0 0 0 0 0 0 0 0 0 0 0 0.00565104728119348 0 0 0 0 0 0 0 0 0 0 0 0 0 0 0 0 0 0 0 0 0 0 0 0 0 0 0 0 0 0 0 0 0 0 0 0 0 0 0 0 0 0 0 0 0 0 0 0 0 0 0 0 0 0 0 0 0 0 0 0 0 0 0 0 0 0 0 0 0 0 0 0 0 0 0 0 0 0 0 0 0 0 0 0 0 0 0 0 0
0 0 0 0 0 0 0 0 0 0 0 0 0.0232526455339483 0 0 0 0 0 0 0 0 0 0 0 0.179566618992591 0.0351813582540702 0.0463984296647858 0 0 0 0 0 0 0 0 0 0 0 0 0 0 0 0 0 0 0 0 0.0300892701029269 0 0 0 0 0 0 0 0 0 0 0 0 0 0 0 0 0 0 0 0 0 0 0 0 0 0 0.0801898625846172 0 0 0 0 0 0 0 0 0 0 0 0 0 0 0 0 0 0 0 0 0 0 0 0 0 0 0 0 0 0 0 0 0 0 0 0 0 0 0 0 0 0 0 0 0 0.193206809943427 0 0 0 0 0 0 0 0.178000976782829 0 0 0 0 0 0 0 0 0 0 0 0 0 0 0 0 0 0 0 0 0 0 0 0 0 0 0 0 0 0 0 0 0 0.0341764815367033 0 0 0 0.0198448456009791 0 0 0 0 0 0.0120255903569762 0.0600101443925075 0 0 0 0 0 0.0153331686104262 0 0 0 0 0.0350499846721562 0 0 0 0 0 0 0 0 0 0 0 0 0 0 0 0 0 0 0 0 0 0 0 0 0 0 0 0 0 0 0 0 0 0 0.033598056307586 0 0 0 0 0 0 0 0 0 0 0 0 0 0 0 0 0 0 0 0 0 0 0 0 0 0 0 0 0 0 0 0 0 0 0 0 0 0 0 0 0 0 0 0 0 0 0.0240757566634708 0 0 0 0 0 0 0 0 0 0 0 0 0 0 0 0 0 0 0 0 0 0 0 0 0 0 0 0 0 0 0 0 0 0 0 0 0 0 0 0 0 0 0 0 0 0 0 0 0 0 0 0 0
0 0 0 0 0 0 0 0 0 0 0 0 0 0 0 0 0 0 0 0 0 0.385188460923518 0 0 0 0 0 0 0 0 0 0 0 0 0 0 0 0 0.0793344144441906 0 0 0 0.30401880967253 0 0.0243519355408931 0.0212057899433519 0 0 0 0.0798295863646709 0 0 0 0 0 0 0 0 0.0304909829049284 0 0 0.0211257457615319 0 0 0 0.0139496144371571 0.0135171763896052 0 0.00921508791378396 0 0 0 0 0 0 0 0 0 0 0 0 0 0 0 0 0 0 0 0 0 0 0 0 0 0 0 0 0 0 0 0 0 0 0 0 0 0 0 0 0 0 0 0 0 0 0 0 0 0 0 0 0 0 0 0 0 0 0 0 0 0 0 0 0 0 0 0 0 0 0 0 0 0 0 0 0 0 0 0 0 0 0 0 0 0 0 0 0 0 0 0 0 0 0 0 0 0 0 0 0 0 0.0177723957038385 0 0 0 0 0 0 0 0 0 0 0 0 0 0 0 0 0 0 0 0 0 0 0 0 0 0 0 0 0 0 0 0 0 0 0 0 0 0 0 0 0 0 0 0 0 0 0 0 0 0 0 0 0 0 0 0 0 0 0 0 0 0 0 0 0 0 0 0 0 0 0 0 0 0 0 0 0 0 0 0 0 0 0 0 0 0 0 0 0 0 0 0 0 0 0 0 0 0 0 0 0 0 0 0 0 0 0 0 0 0 0 0 0 0 0 0 0 0 0 0 0 0 0 0 0 0 0 0 0 0 0 0 0 0 0 0 0 0 0 0 0 0 0 0 0 0 0 0
0 0 0 0 0 0 0 0 0 0 0 0 0.0490714833473585 0 0 0 0 0 0 0 0.0177279445112977 0 0.182651989279818 0 0 0.11485076759203 0 0 0 0 0 0.0143530251083775 0 0 0.147536427087922 0 0 0 0 0 0 0 0 0 0 0 0 0 0.194307245376654 0 0 0 0 0 0 0 0 0 0 0 0 0 0 0 0 0 0 0 0 0 0 0 0 0 0.184441132184759 0 0 0 0 0 0 0 0 0 0 0 0 0 0 0 0 0 0 0 0 0 0 0 0 0 0 0 0 0 0 0 0 0 0 0 0 0 0 0 0 0 0 0 0 0 0 0 0 0 0 0 0 0 0.07601226639367 0 0 0 0 0 0 0 0 0 0 0 0 0 0 0 0 0 0 0 0 0 0 0 0 0 0 0 0 0 0 0 0 0 0 0 0 0 0 0 0 0 0 0 0 0 0 0 0 0 0 0 0 0 0 0 0 0 0 0 0 0 0 0 0 0 0 0 0 0 0 0 0 0 0 0 0 0 0 0 0 0 0 0 0 0 0 0 0 0 0 0 0 0 0 0 0.0190477191181135 0 0 0 0 0 0 0 0 0 0 0 0 0 0 0 0 0 0 0 0 0 0 0 0 0 0 0 0 0 0 0 0 0 0 0 0 0 0 0 0 0 0 0 0 0 0 0 0 0 0 0 0 0 0 0 0 0 0 0 0 0 0 0 0 0 0 0 0 0 0 0 0 0 0 0 0 0 0 0 0 0 0 0 0 0 0 0 0 0 0 0 0 0 0 0
0 0 0 0 0 0 0 0 0 0 0 0 0.0258099992854223 0 0 0 0 0 0 0 0 0 0.075979742048694 0 0.243848626400962 0 0 0 0 0 0 0 0.0382903503063153 0 0.12170170581871 0 0 0 0 0 0 0 0 0 0 0 0 0 0.0371974802425767 0.0434767367642141 0 0 0 0 0 0 0 0 0 0 0 0 0 0 0 0 0 0 0 0 0 0 0 0 0.122955968818054 0 0 0 0 0 0 0 0 0 0 0 0 0 0 0 0 0 0 0 0 0 0 0 0 0 0 0 0 0 0 0 0 0 0 0 0 0 0 0 0 0 0 0 0 0 0 0 0 0 0 0 0.290739390315053 0 0 0 0 0 0 0 0 0 0 0 0 0 0 0 0 0 0 0 0 0 0 0 0 0 0 0 0 0 0 0 0 0 0 0 0 0 0 0 0 0 0 0 0 0 0 0 0 0 0 0 0 0 0 0 0 0 0 0 0 0 0 0 0 0 0 0 0 0 0 0 0 0 0 0 0 0 0 0 0 0 0 0 0 0 0 0 0 0 0 0 0 0 0 0 0 0 0 0 0 0 0 0 0 0 0 0 0 0 0 0 0 0 0 0 0 0 0 0 0 0 0 0 0 0 0 0 0 0 0 0 0 0 0 0 0 0 0 0 0 0 0 0 0 0 0 0 0 0 0 0 0 0 0 0 0 0 0 0 0 0 0 0 0 0 0 0 0 0 0 0 0 0 0 0 0 0 0 0 0 0 0 0 0 0 0 0 0 0 0 0 0 0
0 0 0 0 0 0 0 0 0 0 0 0 0.0103947203860731 0 0 0 0 0 0 0 0 0 0.0304417499361312 0 0 0 0 0 0 0 0.022201438447763 0 0 0 0 0 0 0 0 0 0 0 0 0 0 0 0 0 0.0512869403854328 0 0 0 0 0.0230786885034591 0 0 0 0 0 0 0 0 0 0 0 0 0 0 0 0 0 0 0 0 0 0 0 0 0 0 0 0 0 0 0 0 0 0 0 0 0 0 0 0 0 0.0094929153843715 0.0140102753029681 0 0 0 0 0 0 0 0 0 0 0 0.288058101321939 0 0 0 0 0 0 0 0 0.0247398639682501 0 0.0151151982251535 0.069215533830761 0 0 0 0 0 0 0 0 0 0 0 0 0 0 0 0 0 0 0 0 0 0 0 0 0 0 0 0 0 0 0 0 0 0 0 0 0 0 0 0 0 0 0 0 0 0 0.0736617711870416 0 0 0 0 0.0111033252186846 0.0519981728713236 0 0 0 0 0 0 0 0 0 0 0 0 0 0.023519909079789 0 0 0 0 0 0 0 0 0 0 0 0 0 0 0 0 0 0 0 0 0 0 0 0 0 0 0 0 0 0 0 0 0 0 0 0 0 0 0 0 0 0 0 0 0 0 0 0 0 0 0 0 0 0 0 0 0 0 0 0 0 0 0 0 0 0 0 0 0 0 0 0 0 0 0 0 0.0672601745029619 0 0.143977579626733 0 0 0 0 0.0185887170172636 0.0200735091644518 0 0 0 0 0 0 0 0 0 0.0104317252106536 0 0.0213496904287949 0 0 0 0 0 0 0 0 0 0 0 0 0 0 0 0 0 0 0 0 0 0 0 0 0 0 0 0 0 0 0 0 0 0 0
0 0 0 0 0 0 0 0 0 0 0 0 0 0 0 0 0 0 0 0 0 0 0 0 0 0 0 0 0 0 0 0 0 0 0 0 0 0 0 0 0 0 0 0 0 0 0 0 0 0 0 0 0 0.165444741961676 0 0 0 0 0 0 0.118284414733077 0 0 0 0 0 0 0 0 0 0 0 0 0 0 0 0.0454505419718982 0 0 0 0 0 0 0 0 0 0 0 0 0 0 0 0 0 0 0 0 0 0 0 0 0 0 0 0 0 0 0 0 0 0 0 0 0 0 0 0 0 0 0 0 0 0 0.0748948054551784 0 0 0 0 0 0.315317054487768 0 0 0 0 0 0 0 0 0 0 0 0 0 0 0 0 0 0 0 0 0 0 0 0 0 0 0 0 0 0 0 0 0 0 0 0 0 0 0 0 0 0 0 0.0457096388116194 0 0 0 0 0 0 0 0 0 0 0 0 0 0 0 0 0 0 0 0 0 0 0 0 0 0 0 0 0 0 0 0 0 0 0 0 0.0110790774920796 0 0 0 0 0 0 0 0 0 0 0 0 0 0 0 0 0 0 0 0 0 0 0 0 0 0 0 0 0 0 0 0 0 0 0 0 0 0 0 0 0 0 0 0 0 0 0 0 0 0 0 0 0 0 0 0.0364737735681104 0 0 0 0 0 0 0 0 0 0 0 0 0 0 0.0229555377958643 0.0953084813541813 0 0.0690819323685471 0 0 0 0 0 0 0 0 0 0 0 0 0 0 0 0 0 0 0 0 0 0 0 0 0 0 0 0 0 0 0 0 0 0 0
0 0 0 0 0.479176738622024 0 0 0 0 0 0 0 0 0 0 0 0 0 0 0 0 0 0 0 0 0 0 0 0 0 0 0 0 0 0 0 0 0 0 0 0 0 0 0 0 0 0.16455566583384 0 0 0 0 0 0 0 0 0.00884418561386468 0.04589091340613 0 0 0 0 0 0 0 0 0 0 0.0170458658271306 0 0 0 0 0 0.0743247030630321 0 0 0 0 0 0 0 0 0 0 0 0 0 0.016478844655618 0 0 0 0 0 0 0 0 0 0 0 0 0 0 0 0 0 0 0 0 0 0 0 0 0 0 0 0 0 0 0 0 0 0 0 0 0 0 0 0 0 0 0 0.0352739369784169 0.0627740324130406 0.0857919217688274 0 0 0 0 0 0 0 0 0 0 0 0 0 0 0 0 0 0 0 0 0 0 0 0 0 0 0 0 0 0 0 0 0 0 0 0 0 0 0 0 0 0 0 0 0 0 0 0 0 0 0 0 0 0 0 0 0 0 0 0 0 0 0 0 0 0 0 0 0 0 0 0 0 0 0 0 0 0 0 0 0 0 0 0 0 0 0 0 0 0 0 0 0 0 0 0 0 0 0 0 0 0 0 0 0 0 0 0 0 0 0 0 0 0 0 0 0 0 0 0 0 0 0 0 0 0.00984319181807574 0 0 0 0 0 0 0 0 0 0 0 0 0 0 0 0 0 0 0 0 0 0 0 0 0 0 0 0 0 0 0 0 0 0 0 0 0 0 0 0 0 0 0 0 0 0 0 0 0 0 0 0 0 0 0 0 0 0 0 0
0.0517943641182398 0.0102923525960536 0.0125897137688906 0.0100616072917825 0 0.0205576585114131 0 0 0 0.004757327085425 0.129134424656569 0.0125395888301956 0 0 0 0.00837393476210038 0.00383723984247646 0 0.0594169640925177 0 0 0 0 0 0 0 0 0 0 0 0.281896306954023 0 0 0.00388408516046384 0 0 0 0.0564007231687976 0 0 0 0 0 0 0 0 0 0 0 0 0 0 0 0.00194966180721143 0.00869440630344315 0.00493917633491878 0 0.00587740676759518 0 0 0 0 0 0 0 0 0 0 0 0 0 0.0188391799364293 0 0 0 0 0 0 0 0 0 0 0 0 0 0 0.00640142681574738 0 0 0 0 0 0 0.0415069723424646 0 0.0946340025919127 0.00548342383278216 0 0 0 0 0 0 0 0.0128851082662776 0 0.00710124861895548 0 0 0.00709230936686428 0 0 0.00976872237589372 0 0 0.00459270477861216 0 0 0 0 0 0 0 0 0.00355379433769434 0 0 0.00477154073870167 0 0 0 0 0 0 0 0 0 0 0 0.0232368602302585 0 0 0 0 0 0 0 0.0310444897234298 0 0 0.0185520389844149 0 0 0 0.0168463758362978 0 0 0 0 0 0 0 0 0 0 0 0 0 0 0 0 0 0 0 0 0 0 0 0 0 0 0 0 0 0 0 0 0 0.0027310085365373 0 0 0 0 0 0 0 0 0 0 0 0 0 0 0 0 0 0 0 0 0 0 0 0 0 0 0 0 0 0 0 0 0 0 0 0 0 0 0 0 0 0 0 0 0 0 0 0 0 0 0 0 0 0 0 0 0 0 0 0 0 0 0 0 0 0 0 0 0 0 0.00210429997724746 0 0 0 0 0 0.00185755065736222 0 0 0 0 0 0 0 0 0 0 0 0 0 0 0 0 0 0 0 0 0 0 0 0 0 0 0 0 0 0 0 0 0 0 0 0 0 0 0 0 0 0 0 0 0 0 0 0 0 0 0 0 0 0
0.0126794502144547 0.0336989793150996 0.00418554863869719 0.00211557709392323 0.00559361056546329 0.00689634034418026 0.000765959798119863 0 0.000770287463581522 0.00485145922803192 0.0100629556020771 0.0485361656953721 0 0.0181684741270901 0.0126653468505665 0.032024257674527 0.0196361819889106 0 0.0284327443565433 0.00164056870409388 0 0 0 0 0 0 0.00215610937887379 0 0 0.0772561581232426 0 0 0 0.00125482360486203 0 0 0.00269444472902807 0.0170149549610937 0 0 0 0 0 0 0 0 0 0 0 0 0 0 0 0.0104050037958341 0.00298276047520768 0.00213730206826109 0 0.00127269516988134 0.0354847874325922 0 0 0 0 0 0 0 0 0.00213891265902874 0 0 0 0.00665945224893111 0 0 0 0 0 0 0 0 0 0.011095782194683 0 0 0 0.00906107293560904 0.0142006743059808 0 0 0.0132307856388823 0 0 0 0.0126224489780962 0 0.180741942468469 0.0767394253113256 0.00202712728571934 0.00381202731599377 0 0 0 0 0 0.00590329057447583 0 0.0240027332570548 0.00480321742484074 0.00443355166652284 0.00473299400841319 0 0 0.00932222218219061 0 0 0.0117369879813168 0 0 0 0 0 0 0 0 0.0088772645439776 0 0 0.0874748862488189 0 0 0.00175544161362944 0 0 0 0.00584001165247737 0 0.0139925238460421 0.00785761669710048 0.0011365352269881 0.0102268473791309 0.00202766349437224 0.00103054015892122 0 0 0 0.00208748069251285 0.00674901968073776 0.0160007703590293 0.00183730479806563 0 0.00990542153549391 0 0 0 0.0246164571764213 0.00226535656151511 0 0 0 0 0 0 0 0 0 0 0 0 0 0 0 0 0 0 0 0 0 0 0 0 0 0 0 0 0 0 0 0 0.00109746322199135 0 0 0 0 0 0 0 0 0 0 0 0 0 0 0 0 0 0 0 0 0 0 0 0 0 0 0 0 0 0 0 0 0 0 0 0 0 0 0 0 0 0 0 0 0 0 0 0 0 0 0 0 0 0 0 0 0 0 0 0 0 0 0 0 0 0 0 0 0 0 0.000974734527296975 0 0 0 0 0 0.000740000078157812 0 0 0 0 0 0 0 0 0 0 0 0 0 0 0 0 0 0 0 0 0 0 0 0 0 0 0 0 0 0 0 0 0 0 0 0 0 0 0 0 0 0 0 0 0 0 0 0 0 0 0 0 0 0.00085906467017698
0 0 0 0 0 0 0 0 0 0 0 0 0.0112037823722852 0 0 0 0 0 0 0 0 0 0 0 0.0166741633885421 0 0 0 0 0 0 0 0.0131937620931265 0 0.351059078244074 0 0 0 0 0 0 0 0 0 0 0 0 0 0.132395616565181 0 0 0 0 0 0 0 0 0 0 0 0 0 0 0 0 0 0 0 0 0 0 0 0 0 0 0 0 0 0 0 0 0 0 0 0 0 0 0 0 0 0 0 0 0 0 0 0 0 0 0 0.108454696782766 0.0229853793361823 0 0 0 0 0 0 0 0 0 0 0 0 0 0 0 0 0 0 0 0 0 0 0 0 0 0 0 0 0 0 0 0 0 0 0 0 0 0 0 0 0 0 0 0 0 0 0 0 0 0 0.00969662612291266 0 0 0 0 0 0 0 0 0 0 0 0 0 0 0 0 0.0318517212386074 0 0 0 0 0 0 0 0 0 0 0 0 0 0 0 0 0 0.134467435841231 0 0.0435566441343268 0 0 0 0 0 0 0 0 0 0 0 0 0 0 0 0 0 0 0.0315412984277703 0 0 0 0 0 0 0 0 0 0 0 0 0 0 0 0 0 0 0 0 0 0 0 0 0 0 0 0 0 0 0 0 0 0 0 0 0 0 0 0 0 0 0 0 0 0 0 0 0 0 0.0743293598397086 0 0 0 0 0 0.0185904356132851 0 0 0 0 0 0 0 0 0 0 0 0 0 0 0 0 0 0 0 0 0 0 0 0 0 0 0 0 0 0 0 0 0 0 0 0 0 0 0 0 0 0 0 0 0 0 0 0 0 0 0 0 0 0
0 0 0 0 0 0 0 0 0 0 0 0 0 0 0 0 0 0 0 0 0 0 0 0 0 0.0310461741918634 0 0 0 0 0 0.0195511902700578 0 0.129725408030699 0.298098421784209 0 0 0 0 0 0.0317576219440727 0.0175568527532249 0 0 0 0 0 0 0.0456348218631416 0 0 0 0 0 0 0 0 0 0 0 0 0 0 0 0 0 0 0 0 0 0 0 0 0 0 0 0 0 0 0 0 0 0 0 0 0 0 0 0 0 0 0 0 0 0 0 0.0254850949491969 0 0 0 0.145377639204854 0.108762469537272 0 0.0263997650597614 0 0 0 0 0 0 0 0 0 0 0 0 0 0 0 0 0 0 0 0 0 0 0.0211639523668919 0 0 0 0 0 0 0 0 0 0 0 0 0 0 0 0 0 0 0 0 0 0 0 0 0.0598997123314265 0.0190740783737703 0 0 0 0 0 0 0 0 0 0 0 0 0 0 0 0 0 0 0 0 0 0 0 0 0 0 0 0 0 0 0 0 0 0 0 0 0 0 0 0 0 0 0 0 0 0 0 0 0 0 0 0 0 0 0 0 0 0 0 0 0 0 0 0 0 0 0 0 0 0 0 0 0 0 0 0 0 0 0 0 0 0 0 0 0 0 0 0 0 0 0 0 0 0 0 0 0 0 0 0 0 0 0 0 0 0 0.0204667973395587 0 0 0 0 0 0 0 0 0 0 0 0 0 0 0 0 0 0 0 0 0 0 0 0 0 0 0 0 0 0 0 0 0 0 0 0 0 0 0 0 0 0 0 0 0 0 0 0 0 0 0 0 0 0 0 0 0 0 0 0
0 0 0 0 0 0 0 0 0 0 0 0 0 0 0 0.00557516150885452 0 0 0 0 0 0 0 0 0 0 0 0 0 0.0139116174446051 0.0163993955783061 0 0.0616910627187169 0 0.0159378613298141 0 0 0.00811027229766138 0 0 0 0 0 0 0 0 0.0194128938534232 0 0 0 0.0202302942814668 0 0 0 0.16434692853679 0 0 0 0 0 0 0 0 0 0 0 0 0 0 0 0 0.141699085914537 0 0 0 0 0 0 0 0 0 0 0 0 0 0 0.0248678020428519 0 0 0 0 0 0 0 0 0.0335608279894211 0.120120644413272 0 0 0 0.079332751392243 0.00875891007075852 0 0.0125650315917719 0 0 0 0 0 0 0 0 0 0 0 0 0 0 0 0 0 0 0 0 0 0 0 0.00743779217707607 0 0 0.0126302879526484 0 0 0 0 0 0 0 0 0.0282240702857408 0 0 0 0 0 0 0 0 0 0 0.0250546169378555 0.022235566329089 0 0 0 0 0 0 0 0 0 0 0 0 0 0 0 0 0 0 0 0 0 0 0 0 0 0 0 0 0 0 0 0 0 0 0 0 0.0509744543825113 0.0191404900754877 0 0 0 0 0 0 0 0 0 0 0 0 0 0 0 0 0 0 0 0 0 0 0 0 0 0 0 0 0 0 0 0 0 0 0 0 0 0 0 0 0 0 0 0 0 0 0 0 0 0 0 0 0 0 0 0 0 0 0 0 0 0 0 0 0 0 0 0 0 0.0877821808950976 0 0 0 0 0 0 0 0 0 0 0 0 0 0 0 0 0 0 0 0 0 0 0 0 0 0 0 0 0 0 0 0 0 0 0 0 0 0 0 0 0 0 0 0 0 0 0 0 0 0 0 0 0 0 0 0 0 0 0 0
0 0 0 0 0.0110167667477415 0 0 0 0 0.00935937706002818 0 0 0.0483383034188382 0 0 0 0 0 0 0 0 0 0 0 0.0721586943121472 0.0280349417693233 0 0 0 0 0 0.147798152144559 0.084692298464158 0.0095217566989874 0 0 0 0 0 0 0.0138938410263637 0 0 0 0 0 0 0 0.091451562813821 0 0 0 0 0 0 0 0.0326898013623343 0 0 0 0 0 0 0 0 0 0 0 0 0 0 0 0 0 0 0 0 0 0 0 0 0 0 0 0 0 0 0 0 0.00942548028718766 0.010585300687125 0 0.019186725856788 0 0.030338081456255 0 0 0 0 0 0.0556636773409828 0.105233719824713 0 0.0365896776519649 0 0 0 0 0 0 0 0 0 0 0.0116163600610131 0 0 0 0 0 0 0 0 0 0 0 0.00927444843104468 0 0 0 0 0 0 0 0 0 0 0 0 0 0 0 0 0 0 0 0 0 0 0 0 0 0.0379910340616328 0 0 0 0 0 0 0 0 0 0 0 0 0 0 0 0 0.0125087343877387 0 0 0 0 0 0 0 0 0 0 0 0 0 0 0 0 0 0.051607464159699 0 0.0264025454938226 0 0 0 0 0 0 0 0 0 0 0 0 0 0 0 0 0 0 0 0 0 0 0 0 0 0 0 0 0 0 0 0 0 0 0 0 0 0 0 0 0 0 0 0 0 0 0 0 0 0 0 0 0 0 0 0 0 0 0 0 0 0 0 0 0 0 0 0 0 0.0255387780066742 0 0 0 0 0 0.00908247647505766 0 0 0 0 0 0 0 0 0 0 0 0 0 0 0 0 0 0 0 0 0 0 0 0 0 0 0 0 0 0 0 0 0 0 0 0 0 0 0 0 0 0 0 0 0 0 0 0 0 0 0 0 0 0
0 0 0 0 0 0 0 0 0 0 0 0 0 0 0 0 0 0 0 0 0 0 0 0 0 0 0 0 0 0 0 0 0 0 0 0 0 0 0 0 0 0 0 0 0 0 0 0 0 0 0 0 0.433861967849309 0 0 0 0 0 0 0 0 0 0 0 0 0 0 0 0 0 0 0 0 0 0 0 0 0 0 0 0 0 0 0 0.175052989546671 0 0 0 0 0 0 0 0 0 0 0 0 0 0 0 0 0 0 0 0 0 0 0 0 0 0 0 0 0 0 0 0 0 0 0 0 0 0 0 0 0 0 0 0 0 0 0 0 0 0 0 0 0 0 0 0 0 0 0 0 0 0 0 0 0 0 0 0 0 0 0 0 0 0 0 0 0 0 0 0 0 0 0 0 0 0 0 0 0 0 0 0 0 0 0 0 0 0 0 0 0 0 0 0 0 0 0 0 0 0 0 0 0.315119148254298 0 0 0 0 0 0 0 0 0 0 0 0 0 0 0 0 0 0 0 0 0 0 0 0 0 0 0 0 0 0 0 0 0 0 0 0 0 0 0 0 0 0 0 0 0 0.0399423433463638 0.0360235510033575 0 0 0 0 0 0 0 0 0 0 0 0 0 0 0 0 0 0 0 0 0 0 0 0 0 0 0 0 0 0 0 0 0 0 0 0 0 0 0 0 0 0 0 0 0 0 0 0 0 0 0 0 0 0 0 0 0 0 0 0 0 0 0 0 0 0 0 0 0 0 0 0 0 0 0
0 0 0 0 0 0.0333424950626749 0 0 0 0.109208795739894 0 0.00966242592437436 0 0.00782153977393727 0.00510512123364681 0.0205082840239976 0 0 0 0 0 0 0 0 0 0 0 0 0 0 0.0196595459182748 0 0 0 0 0 0 0.115549984172717 0 0 0 0 0 0 0 0 0 0 0 0 0 0 0 0 0 0 0 0 0 0 0 0 0 0 0 0 0 0 0 0 0 0 0 0.202875433800533 0 0 0 0 0 0 0 0 0 0 0 0.136022644519956 0.0229875255170916 0.137749784540414 0 0 0 0 0 0.0224478292084711 0 0 0 0 0 0 0 0 0 0 0 0 0 0 0 0 0 0 0 0 0 0 0 0 0 0 0 0 0 0 0 0 0 0 0 0 0.0192583306954528 0 0 0.128510795884933 0 0 0 0 0.00191329250830168 0.00737617147532977 0 0 0 0 0 0 0 0 0 0 0 0 0 0 0 0 0 0 0 0 0 0 0 0 0 0 0 0 0 0 0 0 0 0 0 0 0 0 0 0 0 0 0 0 0 0 0 0 0 0 0 0 0 0 0 0 0 0 0 0 0 0 0 0 0 0 0 0 0 0 0 0 0 0 0 0 0 0 0 0 0 0 0 0 0 0 0 0 0 0 0 0 0 0 0 0 0 0 0 0 0 0 0 0 0 0 0 0 0 0 0 0 0 0 0 0 0 0 0 0 0 0 0 0 0 0 0 0 0 0 0 0 0 0 0 0 0 0 0 0 0 0 0 0 0 0 0 0 0 0 0 0 0 0 0 0 0 0 0 0 0 0 0 0 0 0 0 0 0 0 0 0 0 0 0 0 0 0 0 0
0.00147505197526876 0 0 0.0163053719498171 0.00531351013168779 0.00892292197190304 0 0 0.00147528995091804 0.0254700670406551 0.0155447834190659 0.00576183349187135 0 0.00222180433709524 0.00229345500596797 0.0103247158943263 0 0 0 0 0 0 0 0 0 0 0 0 0 0.0331406633318553 0.0364807373079853 0 0 0.00133052511564713 0 0 0.0339545899783061 0 0 0 0 0 0 0 0 0 0.00152974828674407 0 0 0 0 0 0 0 0 0 0 0 0.0041585943140356 0 0 0 0 0 0 0 0 0 0 0 0 0.00424926911840787 0 0.00616244653542414 0 0 0 0 0 0 0 0 0 0 0 0.157686188441164 0.0417690570608799 0.0475001213830119 0.00663930884713858 0.00288045491604575 0 0 0 0.195243374897134 0 0.00579204831219021 0.00224398828215835 0 0 0 0 0 0 0 0 0 0 0 0 0 0 0 0 0 0.00147243232792336 0 0 0 0 0 0 0 0 0 0 0 0 0.00768036625794353 0 0 0.0798845744798256 0 0 0.0632932004740743 0 0 0.00185931729922359 0.00144211754470141 0.000655961098855665 0.0383992721594657 0.00144779517283015 0 0 0 0 0 0.00215934113052806 0.04148919615759 0 0 0 0 0 0 0.0808501740858855 0.00136651686468989 0 0 0 0 0 0 0 0 0 0 0 0 0 0 0 0 0 0 0 0 0 0 0 0 0 0 0 0 0 0 0 0 0 0 0 0 0 0 0 0 0 0 0 0 0 0 0 0 0 0 0 0 0.00109580555988413 0 0 0 0 0 0 0 0 0 0 0 0 0 0 0 0 0 0 0 0 0 0 0 0 0 0 0 0 0 0 0 0 0 0 0 0 0 0 0 0 0 0 0 0 0 0 0 0 0 0 0.00103400808987434 0 0 0 0 0 0 0 0 0 0 0 0 0 0 0 0 0 0 0 0 0 0 0 0 0 0 0 0 0 0 0 0 0 0 0 0 0 0 0 0 0 0 0 0 0 0 0 0 0 0 0 0 0 0 0 0 0 0 0 0
0 0 0 0 0 0 0 0 0 0 0 0 0 0 0 0.0254106628197746 0 0 0 0 0 0.0215797720364636 0 0.0780379779945763 0 0 0 0 0 0 0 0 0 0 0 0 0 0 0 0.325514979928985 0 0 0.176952912691995 0 0.102035475203242 0 0 0 0 0.0709928153683243 0 0 0 0 0 0 0 0 0 0 0 0.068383540792652 0 0 0.00950704865902467 0 0 0 0 0 0.0392606888520184 0 0 0 0.0247252981299142 0 0 0 0.010314695078439 0 0 0 0 0 0 0 0 0 0 0 0 0 0 0 0 0 0 0 0 0 0 0 0 0 0.00479330533651869 0 0 0 0 0 0 0 0 0 0 0 0 0 0 0 0 0 0 0 0 0 0 0 0 0 0 0 0 0 0.0137784645378155 0 0 0 0.00776849814709413 0 0 0 0 0 0 0 0 0 0 0 0 0 0 0 0 0 0 0 0 0 0 0 0 0 0 0 0 0 0 0 0 0 0 0 0 0 0 0 0 0 0 0 0 0 0 0 0 0 0 0 0 0 0 0 0 0 0 0 0 0 0 0 0 0 0 0 0 0 0 0 0 0 0 0 0 0 0 0 0 0 0.012891318810602 0 0 0 0 0 0 0 0 0 0 0 0 0 0 0 0 0 0 0 0 0 0 0 0 0 0 0 0 0 0 0 0 0 0 0 0 0 0 0 0 0 0 0 0 0 0 0 0 0 0 0 0 0 0 0 0 0 0 0 0 0 0 0 0 0 0 0 0 0 0 0 0 0.00805254561256106 0 0 0 0 0 0 0 0 0 0 0 0 0 0 0 0 0 0 0 0 0 0 0 0 0 0
0 0 0 0 0 0 0 0 0 0 0 0 0 0 0 0.0239974617228474 0 0 0 0 0 0.461284299077214 0 0 0 0 0 0 0 0 0 0 0 0 0 0 0 0 0.447795453900742 0 0 0 0 0 0.0186777167200297 0 0 0 0 0 0 0 0 0 0 0 0 0 0 0 0 0 0 0 0 0 0 0 0 0 0.0338985048076828 0 0 0 0 0 0 0 0 0 0 0 0 0 0 0 0 0 0 0 0 0 0 0 0 0 0 0 0 0 0 0 0 0 0 0 0 0 0 0 0 0 0 0 0 0 0 0 0 0 0 0 0 0 0 0 0 0 0 0 0 0 0 0 0 0 0 0 0.0143465637714837 0 0 0 0 0 0 0 0 0 0 0 0 0 0 0 0 0 0 0 0 0 0 0 0 0 0 0 0 0 0 0 0 0 0 0 0 0 0 0 0 0 0 0 0 0 0 0 0 0 0 0 0 0 0 0 0 0 0 0 0 0 0 0 0 0 0 0 0 0 0 0 0 0 0 0 0 0 0 0 0 0 0 0 0 0 0 0 0 0 0 0 0 0 0 0 0 0 0 0 0 0 0 0 0 0 0 0 0 0 0 0 0 0 0 0 0 0 0 0 0 0 0 0 0 0 0 0 0 0 0 0 0 0 0 0 0 0 0 0 0 0 0 0 0 0 0 0 0 0 0 0 0 0 0 0 0 0 0 0 0 0 0 0 0 0 0 0 0 0 0 0 0 0 0 0 0 0 0 0 0 0
0 0 0 0 0 0 0 0 0 0 0 0 0 0 0 0 0 0 0 0 0.0982132200624397 0 0 0 0 0 0 0 0 0 0 0 0.122948354563322 0 0.18932712031434 0 0 0 0 0 0 0.332030046512235 0 0 0 0 0 0 0 0 0 0 0 0 0 0 0 0 0 0 0 0 0 0 0 0 0 0 0 0 0 0 0 0 0 0 0 0 0 0 0 0 0 0 0 0 0 0 0 0 0 0 0 0 0 0 0 0 0 0 0 0 0 0 0 0 0 0 0 0 0 0 0 0 0 0 0 0 0 0 0 0 0 0 0 0 0 0 0 0 0 0 0 0 0 0 0 0 0 0 0 0 0 0 0 0 0 0 0 0 0 0 0 0 0 0 0 0 0 0 0 0 0 0 0 0 0 0 0 0 0 0 0 0 0 0 0 0 0 0 0 0 0 0 0 0 0 0 0 0 0 0.128224991740329 0 0 0 0 0 0 0 0 0 0 0.129256266807335 0 0 0 0 0 0 0 0 0 0 0 0 0 0 0 0 0 0 0 0 0 0 0 0 0 0 0 0 0 0 0 0 0 0 0 0 0 0 0 0 0 0 0 0 0 0 0 0 0 0 0 0 0 0 0 0 0 0 0 0 0 0 0 0 0 0 0 0 0 0 0 0 0 0 0 0 0 0 0 0 0 0 0 0 0 0 0 0 0 0 0 0 0 0 0 0 0 0 0 0 0 0 0 0 0 0 0 0 0 0 0 0 0 0 0 0 0
0 0 0 0 0 0 0 0 0 0 0 0 0 0 0 0 0 0 0 0 0 0 0 0 0 0 0 0 0 0 0 0 0.115996479468934 0 0 0 0 0 0 0 0.566631587924702 0 0 0 0 0 0 0 0 0 0 0 0 0 0 0 0 0 0 0 0 0 0 0 0 0 0 0 0 0 0 0 0 0 0 0 0 0 0 0 0 0 0 0 0 0 0 0 0 0 0 0 0 0 0 0 0 0 0 0 0 0 0 0 0 0 0 0 0 0 0 0 0 0 0 0 0 0 0 0 0 0 0 0 0 0 0.317371932606364 0 0 0 0 0 0 0 0 0 0 0 0 0 0 0 0 0 0 0 0 0 0 0 0 0 0 0 0 0 0 0 0 0 0 0 0 0 0 0 0 0 0 0 0 0 0 0 0 0 0 0 0 0 0 0 0 0 0 0 0 0 0 0 0 0 0 0 0 0 0 0 0 0 0 0 0 0 0 0 0 0 0 0 0 0 0 0 0 0 0 0 0 0 0 0 0 0 0 0 0 0 0 0 0 0 0 0 0 0 0 0 0 0 0 0 0 0 0 0 0 0 0 0 0 0 0 0 0 0 0 0 0 0 0 0 0 0 0 0 0 0 0 0 0 0 0 0 0 0 0 0 0 0 0 0 0 0 0 0 0 0 0 0 0 0 0 0 0 0 0 0 0 0 0 0 0 0 0 0 0 0 0 0 0 0 0 0 0 0 0 0 0 0
0 0 0 0 0 0 0 0 0 0 0 0 0 0 0 0 0 0 0 0 0 0.105848786348311 0 0.121070854109163 0 0 0 0 0 0 0 0 0 0 0 0 0 0 0.071639489119128 0 0 0 0 0.0489423338260399 0.0835842070862928 0.0142448671884421 0 0 0 0.31375151803113 0 0 0 0 0 0 0 0 0 0 0 0 0.00921515853553054 0 0.0217707088164171 0.02891534920324 0.00882047409842562 0 0 0 0 0 0 0 0 0 0 0.0182899673311069 0 0 0 0 0 0 0 0 0 0 0 0 0 0 0 0 0 0 0 0 0 0 0 0 0 0 0 0 0 0 0 0 0 0 0 0 0 0 0 0 0 0 0 0 0 0 0 0 0 0 0 0 0 0 0 0 0.0474272633750599 0 0 0 0 0 0 0 0 0 0 0 0 0 0 0 0 0 0 0 0 0 0 0 0 0 0 0 0 0 0 0 0 0 0 0 0 0.0180427736729932 0 0 0 0 0 0 0 0 0 0 0 0 0 0 0 0 0 0 0 0 0.00552292339483207 0 0 0 0 0 0 0 0 0 0 0 0 0 0 0 0 0 0 0 0 0 0 0 0 0 0 0 0.0680757711708492 0 0 0 0.0107686226906165 0 0 0 0 0 0.00406893200242235 0 0 0 0 0 0 0 0 0 0 0 0 0 0 0 0 0 0 0 0 0 0 0 0 0 0 0 0 0 0 0 0 0 0 0 0 0 0 0 0 0 0 0 0 0 0 0 0 0 0 0 0 0 0 0 0 0 0 0 0 0 0 0 0 0 0 0 0 0 0 0 0 0 0 0 0 0 0 0 0 0 0 0 0 0 0 0 0 0
0 0 0 0 0 0 0 0 0 0 0 0 0 0 0 0 0 0 0 0 0 0 0 0 0 0 0 0 0 0 0 0 0 0 0 0 0 0 0 0 0 0 0.491990605289794 0 0 0.0986596313737107 0 0 0 0 0 0 0 0 0 0 0 0 0 0 0 0 0.130246647548304 0.122565969786391 0 0 0 0 0 0 0 0 0 0 0 0 0 0.0820292630119485 0 0 0 0 0 0 0 0 0 0 0 0 0 0 0 0 0 0 0 0 0 0 0 0 0 0 0 0 0 0 0 0 0 0 0 0 0 0 0 0 0 0 0 0 0 0 0 0 0 0 0 0 0 0 0 0 0.074507882989851 0 0 0 0 0 0 0 0 0 0 0 0 0 0 0 0 0 0 0 0 0 0 0 0 0 0 0 0 0 0 0 0 0 0 0 0 0 0 0 0 0 0 0 0 0 0 0 0 0 0 0 0 0 0 0 0 0 0 0 0 0 0 0 0 0 0 0 0 0 0 0 0 0 0 0 0 0 0 0 0 0 0 0 0 0 0 0 0 0 0 0 0 0 0 0 0 0 0 0 0 0 0 0 0 0 0 0 0 0 0 0 0 0 0 0 0 0 0 0 0 0 0 0 0 0 0 0 0 0 0 0 0 0 0 0 0 0 0 0 0 0 0 0 0 0 0 0 0 0 0 0 0 0 0 0 0 0 0 0 0 0 0 0 0 0 0 0 0 0 0 0 0 0 0 0 0 0 0 0 0 0 0 0 0 0
0 0 0 0 0 0 0 0 0 0 0 0 0 0.00773178586759762 0 0 0 0 0 0.0104413106230319 0.143155219389122 0.0403393948206497 0 0.0181672071220221 0 0 0 0 0 0 0 0 0 0 0 0 0 0 0.0773858373143956 0.0102973477121193 0 0 0.156581250461435 0 0 0.0159317505921503 0 0 0 0.179716316685611 0 0 0 0 0 0 0 0 0 0 0 0 0.0406426952972156 0 0 0 0 0 0 0 0 0 0 0 0.0692823347529119 0 0 0.0235115407552375 0 0 0 0 0 0 0 0 0 0 0 0 0 0 0 0 0 0 0 0 0 0 0 0 0 0 0 0 0 0 0 0 0 0 0 0 0 0 0 0 0 0 0 0 0 0 0 0 0 0 0 0 0 0 0 0 0.108638005817557 0 0 0 0 0 0 0 0 0 0 0 0 0 0 0 0 0 0 0 0 0 0 0 0 0 0 0 0 0 0 0 0 0 0 0 0.00934484502096687 0.00962580982154992 0 0 0 0 0 0 0 0 0 0 0 0 0 0 0 0 0 0 0.00767615252820744 0 0.0187847525032486 0 0 0 0 0 0 0 0 0 0 0 0 0 0 0 0 0 0 0 0 0 0 0 0 0 0 0.00679505265759981 0.0346300846872023 0 0 0 0.0113213055701688 0 0 0 0 0 0 0 0 0 0 0 0 0 0 0 0 0 0 0 0 0 0 0 0 0 0 0 0 0 0 0 0 0 0 0 0 0 0 0 0 0 0 0 0 0 0 0 0 0 0 0 0 0 0 0 0 0 0 0 0 0 0 0 0 0 0 0 0 0 0 0 0 0 0 0 0 0 0 0 0 0 0 0 0 0 0 0 0 0 0 0 0 0 0 0
0 0 0 0 0 0 0 0 0 0 0 0 0 0 0 0 0 0 0 0 0 0 0 0.0342870731363196 0 0 0 0 0 0 0 0 0 0 0 0 0 0 0 0 0 0 0.0578355954458942 0.0398477826882076 0.0345290616012432 0 0 0 0 0.0333794008002018 0 0 0 0.0263578730773068 0 0 0 0 0 0 0.322580415748051 0 0.0631859247637618 0.110153243175216 0.0471642143612357 0 0 0 0 0 0 0 0 0 0 0 0 0.193967948157067 0.0367114670454947 0 0 0 0 0 0 0 0 0 0 0 0 0 0 0 0 0 0 0 0 0 0 0 0 0 0 0 0 0 0 0 0 0 0 0 0 0 0 0 0 0 0 0 0 0 0 0 0 0 0 0 0 0 0 0 0 0 0 0 0 0 0 0 0 0 0 0 0 0 0 0 0 0 0 0 0 0 0 0 0 0 0 0 0 0 0 0 0 0 0 0 0 0 0 0 0 0 0 0 0 0 0 0 0 0 0 0 0 0 0 0 0 0 0 0 0 0 0 0 0 0 0 0 0 0 0 0 0 0 0 0 0 0 0 0 0 0 0 0 0 0 0 0 0 0 0 0 0 0 0 0 0 0 0 0 0 0 0 0 0 0 0 0 0 0 0 0 0 0 0 0 0 0 0 0 0 0 0 0 0 0 0 0 0 0 0 0 0 0 0 0 0 0 0 0 0 0 0 0 0 0 0 0 0 0 0 0 0 0 0 0 0 0 0 0 0 0 0 0 0 0 0 0 0 0 0 0 0 0 0 0 0 0 0 0 0 0 0 0 0 0
0 0 0 0 0 0 0 0 0 0 0 0 0 0 0 0 0 0 0 0 0 0 0 0 0 0 0 0 0.0713868078591402 0 0 0 0 0.00924872889798194 0 0 0 0.0044424659087626 0 0 0 0 0 0 0 0 0 0 0 0 0.231522342797001 0 0 0.0260730299659795 0 0 0 0 0.0226070503249801 0.0035551972039394 0.0164426678800666 0 0.0198442425374489 0 0.00739599095881009 0 0 0 0.0259690177721549 0 0 0 0 0.162236624885549 0 0 0 0 0 0 0 0 0 0 0 0 0 0.0354181003164338 0 0 0 0 0 0 0 0 0 0 0 0 0 0 0 0 0 0 0 0 0 0 0 0 0 0 0 0 0 0 0 0 0 0 0 0 0 0 0 0 0 0 0 0.118780238318406 0.138378921522379 0.0670926961847526 0 0 0 0 0 0 0.0232304668070913 0 0 0 0 0 0 0 0 0 0 0 0 0 0 0 0 0 0 0 0 0 0 0 0 0 0 0 0 0 0 0 0 0 0 0 0 0 0 0 0 0 0 0 0 0 0 0 0.00725982699237005 0 0 0 0 0 0 0 0 0 0 0 0 0 0 0 0 0 0 0 0 0 0 0 0 0 0 0 0 0 0 0 0 0 0 0 0 0 0 0 0 0 0 0 0 0 0 0 0 0 0 0 0 0 0 0 0 0 0 0 0 0 0 0 0 0 0 0 0 0 0 0.00911558286675249 0 0 0 0 0 0 0 0 0 0 0 0 0 0 0 0 0 0 0 0 0 0 0 0 0 0 0 0 0 0 0 0 0 0 0 0 0 0 0 0 0 0 0 0 0 0 0 0 0 0 0 0 0 0 0 0 0 0 0 0
0 0 0 0 0 0 0 0 0 0 0 0 0 0 0 0.0346933683140108 0 0 0 0 0 0 0.136757338210391 0 0 0 0 0 0 0 0 0 0 0 0 0 0 0 0 0 0 0 0 0 0 0 0 0 0 0 0 0 0 0 0 0 0 0 0 0 0 0 0 0 0 0 0 0 0 0 0 0 0 0 0.286552830194639 0 0 0 0 0 0 0 0 0 0 0 0 0 0 0 0 0 0 0 0 0 0 0 0 0 0 0 0 0 0 0 0 0 0 0 0 0 0 0 0 0 0 0 0 0 0 0 0 0 0 0 0 0 0.151563972441184 0 0 0 0 0 0.148583360805081 0 0 0 0 0 0 0 0 0 0 0 0 0 0 0 0 0 0 0 0 0 0 0 0 0 0 0 0 0 0 0 0 0 0 0 0 0 0 0 0 0 0 0 0 0 0 0 0 0 0 0 0.0471909524246384 0 0 0 0 0 0 0 0 0 0 0 0 0 0 0 0 0 0 0 0 0 0 0 0 0 0 0.061020623382965 0 0 0 0 0 0 0 0 0 0 0 0 0 0 0 0 0 0 0 0 0 0 0 0 0.0124715952989648 0 0 0 0 0 0 0 0 0 0 0 0 0 0 0 0 0 0 0 0 0 0 0 0 0 0 0 0 0 0 0 0 0 0 0 0 0 0 0 0 0 0 0 0 0 0 0 0 0 0 0 0 0 0 0.121165958928126 0 0 0 0 0 0 0 0 0 0 0 0 0 0 0 0 0 0 0 0 0 0 0 0 0 0
0 0 0 0 0 0 0 0 0 0 0 0 0.183460925995157 0 0 0 0 0 0 0 0 0 0 0 0.191428361318743 0.0172601432976006 0.0783351261370025 0 0 0 0 0.112276866860777 0.026116109722101 0 0.184212464953063 0 0 0 0 0 0 0 0 0 0 0 0 0 0 0 0 0 0 0 0 0 0 0 0 0 0 0 0 0 0 0 0 0 0 0 0 0 0 0 0 0 0 0 0 0 0 0 0 0 0 0 0 0 0 0 0 0 0 0 0 0 0 0 0 0 0 0 0 0 0 0 0 0 0 0 0 0 0 0 0 0 0 0 0 0 0.121379007984592 0 0 0 0 0 0 0 0.0594779418327894 0 0 0 0 0 0 0 0 0 0 0 0 0 0 0 0 0 0 0 0 0 0 0 0 0 0 0 0 0 0 0 0 0 0 0 0 0 0 0 0 0 0 0 0 0 0 0 0 0 0 0 0 0 0 0 0 0 0 0.0260530518981751 0 0 0 0 0 0 0 0 0 0 0 0 0 0 0 0 0 0 0 0 0 0 0 0 0 0 0 0 0 0 0 0 0 0 0 0 0 0 0 0 0 0 0 0 0 0 0 0 0 0 0 0 0 0 0 0 0 0 0 0 0 0 0 0 0 0 0 0 0 0 0 0 0 0 0 0 0 0 0 0 0 0 0 0 0 0 0 0 0 0 0 0 0 0 0 0 0 0 0 0 0 0 0 0 0 0 0 0 0 0 0 0 0 0 0 0 0 0 0 0 0 0 0 0 0 0 0 0 0 0 0 0
0 0 0 0 0 0 0 0 0 0 0 0 0 0 0 0 0 0 0 0 0.0414411417327352 0.0278881445757114 0 0.0547649387531264 0 0.0100221460028506 0 0 0 0 0 0 0 0 0 0 0 0 0.0495118027204236 0 0 0 0.540487197314208 0 0.165261448264472 0.0141625450702782 0 0 0 0 0 0 0 0 0 0 0 0 0 0 0 0 0.0396894140929776 0 0 0 0 0 0 0 0 0 0 0 0 0 0 0.00922095269446938 0 0 0 0 0 0 0 0 0 0 0 0 0 0 0 0 0 0 0 0 0 0 0 0 0 0 0 0 0 0 0 0 0 0 0 0 0 0 0 0 0 0 0 0 0 0 0 0 0 0 0 0 0 0 0 0 0.0172080526220448 0 0 0 0 0 0 0 0 0 0 0 0 0 0 0 0 0 0 0 0 0 0 0 0 0 0 0 0 0 0 0 0 0 0 0 0 0 0 0 0 0 0 0 0 0.00405394387725493 0 0 0 0 0 0 0 0 0 0 0 0 0.00474037547162833 0 0 0 0 0 0 0 0 0 0 0 0 0 0 0 0 0 0 0 0 0 0 0 0 0 0 0 0.0215478968078189 0 0 0 0 0 0 0 0 0 0 0 0 0 0 0 0 0 0 0 0 0 0 0 0 0 0 0 0 0 0 0 0 0 0 0 0 0 0 0 0 0 0 0 0 0 0 0 0 0 0 0 0 0 0 0 0 0 0 0 0 0 0 0 0 0 0 0 0 0 0 0 0 0 0 0 0 0 0 0 0 0 0 0 0 0 0 0 0 0 0 0 0 0 0 0 0 0 0 0
0 0 0 0 0 0 0 0 0 0 0 0 0 0 0 0 0 0 0 0 0 0 0 0 0 0 0 0 0 0 0 0 0 0.029685856940871 0 0 0 0 0 0 0 0 0 0 0 0 0.713096867731695 0 0 0 0 0 0 0.0321864143081767 0 0 0 0 0 0 0.0292611988673898 0 0.0520218885840284 0 0.0140720044018892 0 0 0 0 0 0 0 0 0.025434930795853 0 0 0 0 0 0 0 0 0 0 0 0 0 0 0 0 0 0 0 0 0 0 0 0 0 0 0 0 0 0 0 0 0 0 0 0 0 0 0 0 0 0 0 0 0 0 0 0 0 0 0 0 0 0 0 0 0 0 0 0 0 0 0 0 0 0 0 0 0 0 0 0 0 0 0 0 0 0 0 0 0 0 0 0 0 0 0 0 0 0 0 0 0 0 0 0 0 0 0 0 0 0 0 0 0 0 0 0 0 0 0 0 0 0 0.0424915369856515 0 0 0 0 0 0 0 0 0 0 0 0 0 0 0 0 0 0 0 0 0 0 0 0 0 0 0 0 0 0 0 0 0 0 0 0 0 0 0 0 0 0 0 0 0 0 0 0 0 0 0 0 0 0 0 0 0 0 0 0 0 0 0 0 0 0 0 0 0 0 0.0437790322094823 0 0 0 0 0 0 0 0 0 0 0 0 0 0 0 0 0 0 0 0 0 0 0 0 0 0 0 0 0 0 0 0 0 0 0 0 0 0 0 0 0 0 0 0 0 0 0 0 0 0 0 0 0 0 0 0 0 0 0 0.0179702691749631
0 0 0 0 0 0 0 0 0 0 0 0 0 0 0 0 0 0 0 0 0 0 0 0 0 0 0 0 0 0 0 0 0 0 0 0 0 0 0 0 0 0 0 0 0 0 0 0 0 0 0 0 0 0 0 0 0 0 0 0 0 0 0.190353550309356 0 0 0 0 0 0 0 0 0 0 0 0 0.216695771494271 0 0 0 0 0 0 0 0 0 0 0 0 0 0 0 0 0 0 0 0 0 0 0 0 0 0 0 0 0 0 0 0 0 0 0 0 0 0 0 0 0 0 0 0 0 0 0 0 0 0 0 0 0 0 0 0 0 0 0 0.38446947471282 0 0 0 0 0 0 0 0 0 0 0 0 0 0 0 0 0 0 0 0 0 0 0 0 0 0 0 0 0 0 0 0 0 0 0 0 0 0 0 0 0 0 0 0 0 0 0 0 0 0 0 0 0 0 0 0 0 0 0 0 0 0 0 0 0 0 0 0.0890694343521281 0 0 0 0 0 0 0 0 0 0 0 0 0 0 0 0 0 0 0 0 0 0 0 0 0 0 0 0 0 0 0 0 0 0 0 0 0 0 0 0 0 0 0 0 0 0 0 0 0 0 0 0 0 0 0 0 0 0 0 0 0 0 0 0 0 0 0 0 0 0 0 0 0 0 0 0 0 0 0 0 0 0.119411769131424 0 0 0 0 0 0 0 0 0 0 0 0 0 0 0 0 0 0 0 0 0 0 0 0 0 0 0 0 0 0 0 0 0 0
0 0 0 0 0 0 0 0 0 0 0 0 0 0 0 0 0 0 0 0 0 0 0 0 0 0 0 0 0 0 0 0 0 0 0 0.218647447862999 0 0 0 0 0 0 0 0 0 0 0 0 0 0 0 0 0 0 0 0 0 0 0 0 0 0 0 0 0 0 0 0 0 0 0 0 0 0 0 0 0 0 0 0 0 0 0.0659543733630328 0 0.0530468143483347 0 0 0 0 0 0 0.0141314513490734 0 0 0 0 0 0 0 0 0 0 0 0 0 0 0 0 0 0 0 0 0 0 0 0 0 0 0 0 0 0 0 0 0 0 0 0 0 0 0 0 0 0 0 0 0 0 0 0 0 0 0 0 0 0 0 0 0 0 0 0 0 0 0 0 0 0 0 0 0 0 0 0 0 0 0 0 0 0 0 0 0 0 0 0 0 0 0 0 0 0 0 0 0 0 0 0 0 0 0 0 0 0 0 0 0 0.381233228934163 0 0 0 0 0 0 0 0 0 0 0 0 0 0 0 0 0 0 0 0 0 0 0 0 0 0 0 0 0 0 0 0 0 0 0 0 0 0 0 0 0 0.0403781532518861 0 0.0331638549505232 0 0.104894040107529 0.0885506358324585 0 0 0 0 0 0 0 0 0 0 0 0 0 0 0 0 0 0 0 0 0 0 0 0 0 0 0 0 0 0 0 0 0 0 0 0 0 0 0 0 0 0 0 0 0 0 0 0 0 0 0 0 0 0 0 0 0 0 0 0 0 0 0 0 0 0 0 0 0 0 0 0 0 0 0
0 0 0 0.00768724015218957 0 0 0 0 0 0 0 0 0 0.0131799138093939 0 0.0208833283805017 0 0 0 0.0158535812480262 0 0 0 0 0 0 0.0127404736056323 0.0409162242077987 0 0.00303730060774818 0.0591462227981428 0 0 0 0 0 0 0 0 0 0 0 0 0 0 0.00813626175320065 0.0238034191484259 0 0 0 0.00954036119373008 0 0 0 0 0 0 0 0 0.0107969201051567 0.0241160380782064 0 0.00442812663507467 0 0.162927646008949 0 0.143633854913512 0 0.0168820467202739 0 0 0.0402518263041827 0 0 0 0 0.0137261537448449 0 0 0 0 0 0.00308213732763038 0 0 0 0.00203964762215963 0 0 0 0 0 0 0 0 0.0363906306061944 0.0311060453126019 0 0 0 0 0 0 0 0 0.0527607755489384 0.00602105251211756 0.0821135825584876 0.0559871592647834 0 0 0 0.026905135375467 0 0 0 0 0 0 0 0 0 0 0 0 0 0 0 0 0.0202889702121492 0 0 0 0 0 0 0 0 0 0 0 0 0 0 0 0 0 0 0 0 0 0 0 0 0 0 0 0 0 0 0 0 0 0 0 0 0 0 0 0 0 0 0 0.0230636467105652 0 0 0 0 0 0 0 0 0 0 0 0 0 0 0 0 0 0 0 0 0 0 0 0 0 0 0 0 0 0 0 0 0 0 0 0 0.0103478912830106 0 0 0 0 0 0 0 0 0 0 0 0 0 0 0 0 0 0 0 0 0 0 0 0 0 0 0 0 0 0 0 0 0 0 0 0 0 0 0 0 0 0 0 0 0 0 0 0 0 0 0 0 0 0 0 0.0101364458081548 0 0 0 0.003896290958602 0 0 0 0 0 0 0 0 0 0 0 0.00417364948414759 0 0 0 0 0 0 0 0 0 0 0 0 0 0 0 0 0 0 0 0 0 0 0 0 0 0 0 0 0 0 0 0 0 0 0 0 0
0 0 0 0 0 0 0 0 0 0 0 0 0 0 0 0.00400361542023508 0 0 0 0 0 0 0 0 0 0 0 0 0 0.0128171811444873 0.0160445392222978 0 0 0.0676433798936277 0 0 0 0 0 0 0 0 0 0 0 0 0 0 0 0 0 0 0 0 0 0 0 0.188390424737456 0 0 0 0 0 0 0 0 0 0 0 0 0 0.231544364081202 0 0 0 0 0.0742763152624474 0 0 0 0 0 0 0 0 0 0.00196794685722277 0 0 0 0 0 0.00492506331077014 0 0 0.00343491595007558 0.0298591524126406 0 0 0 0 0 0 0 0 0 0 0 0 0 0 0 0 0 0 0 0 0 0 0 0 0 0 0 0 0 0 0 0.00464768613543151 0 0 0 0 0 0 0 0 0 0 0.134918379068462 0 0 0 0 0 0 0 0 0 0 0 0 0 0 0.0316848164604553 0 0 0 0 0 0 0 0 0 0 0 0 0 0 0 0 0 0 0 0 0 0 0 0 0 0 0 0 0 0 0 0 0 0.0394160342486302 0 0 0 0 0 0 0 0 0 0 0 0 0 0 0 0 0 0 0 0 0 0 0 0 0 0 0 0 0 0 0 0 0 0 0 0 0 0 0 0 0 0 0 0 0 0 0 0 0 0 0 0 0 0 0 0 0 0 0 0 0 0 0 0 0 0 0 0 0 0 0.0869967579959221 0 0 0 0 0 0 0 0 0 0 0 0 0 0 0 0 0 0 0 0 0 0 0 0 0 0 0 0 0 0 0 0 0 0 0 0 0 0 0 0.00573622696716894 0 0.0031676335905237 0 0 0 0.0112038264630493 0.00786678047572134 0 0 0 0 0 0 0 0 0 0 0 0 0.0394549603021736
0.00848418024496823 0 0 0 0.0503664033590178 0.0182079434131857 0 0 0 0.0301333216822474 0 0 0.211577038323121 0 0 0.00475336894398569 0 0 0 0 0 0 0 0 0 0 0 0 0.00795513550697613 0.0174751050350971 0.027592271108048 0 0 0 0 0 0 0 0 0 0 0 0 0 0 0 0 0 0 0 0 0 0 0 0 0 0.117999704934267 0 0 0 0 0 0 0 0 0 0 0 0 0.0135302247233748 0 0 0 0 0 0 0 0 0 0 0 0 0 0 0 0.0289136615115467 0.00626779463448734 0 0.0141500079372281 0.0527347372372721 0 0 0.0138908106579294 0 0 0.0227970854108923 0.0126609811288427 0 0 0 0 0 0 0 0.0312141594112798 0 0 0 0 0.00758128440804727 0 0 0 0 0.0776936722029438 0 0 0 0 0.0696422756562856 0 0 0 0 0 0 0 0 0 0 0.0110003545797855 0 0 0.0160997579797965 0 0 0 0 0 0 0 0 0 0 0 0 0 0 0 0 0 0 0 0 0 0 0 0 0 0 0 0 0 0 0 0 0 0 0 0 0 0 0 0 0 0 0 0 0 0 0 0 0 0 0 0 0 0 0 0 0 0 0 0 0 0 0 0 0 0 0 0 0 0 0 0 0 0 0.0782889878970664 0 0 0 0 0 0 0 0 0 0 0 0 0 0 0 0 0 0 0 0 0 0 0 0 0 0 0 0 0 0 0 0 0 0 0 0 0 0 0 0 0 0 0 0 0 0 0 0 0 0 0 0 0 0.0489897320723082 0 0 0 0 0 0 0 0 0 0 0 0 0 0 0 0 0 0 0 0 0 0 0 0 0 0 0 0 0 0 0 0 0 0 0 0 0 0 0 0 0 0 0 0 0 0 0 0 0 0 0 0 0 0 0 0 0
0 0 0 0 0.11505384593694 0 0 0 0 0.031142724667966 0 0 0.0166616272298652 0 0 0 0 0 0 0 0 0 0 0 0 0 0 0 0.035562806087491 0 0 0 0 0 0.0465673165513652 0 0 0 0 0 0 0 0 0 0 0 0 0 0 0 0 0 0 0 0 0.101662435070092 0 0 0 0 0 0 0 0 0 0 0 0 0 0 0 0.0271990526916739 0 0 0 0 0 0 0 0 0 0 0 0 0 0.0864168353581539 0.0159871024055113 0 0 0.1098153211779 0 0 0 0 0 0.00763160456002905 0 0 0 0 0.0128438026309804 0 0 0 0 0 0 0 0 0 0 0 0 0 0 0 0 0 0 0 0 0 0 0 0 0 0 0 0 0 0 0 0 0 0 0 0 0 0 0 0 0 0 0 0 0 0 0 0 0 0 0 0 0 0 0 0 0 0 0 0 0 0 0 0 0 0 0 0 0 0 0 0 0 0 0 0 0 0 0 0 0 0 0 0 0 0 0 0 0.0257550457633517 0 0 0 0 0 0.0403521490982545 0 0 0 0 0 0 0 0 0 0 0 0 0.0192030443986958 0 0 0 0 0 0 0.0289469288642968 0 0 0 0 0 0 0 0 0 0 0 0 0 0 0 0 0 0 0 0 0 0 0 0 0 0 0 0 0 0 0 0 0 0 0 0 0 0 0 0 0 0 0 0.244644742117527 0 0 0 0 0 0 0 0 0 0 0 0 0 0 0 0 0 0 0 0 0 0 0 0 0 0 0 0 0 0 0 0.0156972140529369 0.0100046462599215 0 0 0 0 0 0.00885175507704811 0 0 0 0 0 0 0 0 0 0 0 0 0 0 0 0 0 0 0 0 0
0 0 0 0 0 0 0 0 0 0 0 0 0 0 0 0 0 0 0 0 0 0 0 0 0 0 0 0 0 0.0315415123333284 0.0249216871001706 0 0 0 0 0 0 0 0 0 0 0 0 0 0 0 0 0 0 0 0 0 0 0 0.685808713513489 0 0 0 0 0 0 0 0 0 0 0 0 0 0 0 0 0 0 0 0 0 0.0237939785633948 0 0 0 0 0 0 0 0 0 0 0 0 0 0 0 0 0 0 0 0 0 0 0 0 0 0 0 0 0 0 0 0 0 0 0 0 0 0 0 0 0 0 0 0 0 0 0 0 0 0 0 0 0 0 0 0 0 0 0 0 0 0 0.137484278998618 0 0 0 0 0 0 0 0 0 0 0 0 0 0 0 0 0 0 0 0 0 0 0 0 0 0 0 0 0 0 0 0 0 0 0 0 0 0 0 0 0 0 0 0 0 0 0 0 0 0 0 0 0 0 0 0 0 0 0 0 0 0 0 0 0 0 0 0 0 0 0 0 0 0 0 0 0 0 0 0 0 0 0 0 0 0 0 0 0 0 0 0 0 0 0 0 0 0 0 0 0 0 0 0 0 0 0 0 0 0 0 0 0 0 0 0 0 0 0 0.0299154128678601 0 0 0 0 0 0 0 0 0 0 0 0 0 0 0 0 0 0 0 0 0 0 0 0 0 0 0 0 0 0 0 0 0 0 0 0 0 0 0 0.0161089124113188 0 0 0 0 0 0.0222105631927217 0 0 0 0 0 0 0 0 0 0 0 0 0 0.0282149410190988
0 0 0 0 0 0 0 0 0 0 0 0 0 0 0 0.0320829481608343 0 0 0 0 0 0 0 0.00503945595884703 0 0 0 0 0 0 0.0667957301219666 0 0 0 0 0 0 0.00365107072207125 0 0 0 0 0 0 0 0 0.00683460567427616 0 0 0 0 0 0 0 0 0 0 0 0 0 0.0240234409085923 0.00200635703303657 0 0 0 0 0 0 0 0 0 0 0 0 0 0.000981387931733131 0 0.00237594460484979 0 0 0 0.01135520177888 0 0 0 0.0506865485042939 0.0128558088507665 0.0294573814562447 0.0362171766271042 0.132771358860468 0.00255225465967863 0 0.0020821024855273 0.00623003503075672 0 0.00813420316376323 0.0493417062603103 0.0030766971166038 0.00600827622618566 0 0 0 0.00706725072230411 0 0 0 0 0 0 0 0 0 0 0 0 0 0 0 0 0 0 0 0 0 0 0 0 0.0557480358518427 0 0 0 0.00234395003464397 0.00906582123906681 0 0 0 0.00297081230273961 0.0162450224765134 0.000664999429249135 0.00835382016018812 0.0559488711434678 0.00539910975263692 0.024296763191278 0.118507772633562 0 0.00179154489504266 0.0978180088657268 0.00155118614356656 0.0123485243064285 0.00191199693987451 0.00953704457762179 0 0 0.000809729917716092 0.0537412165728262 0.0193188267069144 0 0 0 0 0 0 0 0 0 0 0 0 0 0 0 0 0 0 0 0 0 0 0 0 0 0 0 0 0 0 0 0 0 0 0 0 0 0 0 0 0 0 0 0 0 0 0 0 0 0 0 0 0 0 0 0 0 0 0 0 0 0 0 0 0 0 0 0 0 0 0 0 0 0 0 0 0 0 0 0 0 0 0 0 0 0 0 0 0 0 0 0 0 0 0 0 0 0 0 0 0 0 0 0 0 0 0 0 0 0 0 0 0 0 0 0 0 0 0 0 0 0 0 0 0 0 0 0 0 0 0 0 0 0 0 0 0 0 0 0 0 0 0 0 0 0 0 0 0 0 0 0 0 0 0 0 0 0 0 0 0 0 0 0
0 0 0 0 0 0 0 0 0 0 0 0 0 0 0 0 0.0421944853246997 0 0 0 0 0 0 0 0 0 0 0 0 0 0 0 0 0 0 0 0 0 0 0 0 0 0 0 0 0 0.00752649569413007 0 0 0 0 0 0 0.025036935426437 0 0 0 0 0 0 0.0221326509169703 0 0.130192524872138 0 0.125694497185816 0 0 0 0.01614075105255 0 0 0 0 0.0133116084716113 0 0 0.0153513805505945 0 0 0 0 0 0 0 0 0 0 0 0 0 0 0 0 0 0 0 0 0 0 0 0 0 0 0 0 0 0 0 0 0 0 0 0 0 0 0 0 0 0 0 0 0 0.206251622760623 0 0.222866213654222 0 0 0 0 0.0225536524289779 0 0 0 0 0 0 0 0 0 0 0 0 0 0 0 0 0 0 0 0 0 0 0 0 0 0 0 0 0 0 0 0 0 0 0 0 0 0 0 0 0 0 0 0 0 0 0 0 0 0 0 0 0 0 0 0 0 0 0 0 0 0 0 0 0 0 0 0 0 0 0 0 0 0 0 0 0 0 0 0 0 0 0 0 0 0 0 0 0 0 0 0 0 0 0 0 0 0 0 0 0 0 0 0 0 0 0 0 0 0 0 0 0 0 0 0 0 0 0 0 0 0 0 0 0 0 0 0 0 0 0 0 0 0 0 0 0 0 0 0 0 0 0 0 0 0 0 0 0 0 0 0.118224369092859 0 0.00841773414424786 0.0241050784241231 0 0 0 0 0 0 0 0 0 0 0 0 0 0 0 0 0 0 0 0 0 0 0 0 0 0 0 0 0 0 0 0 0 0 0
0 0 0 0 0 0 0 0 0 0 0 0 0 0 0 0 0 0 0 0 0 0 0 0 0 0 0 0.0460101395839426 0 0 0 0 0 0 0 0 0 0 0 0 0 0 0 0 0 0.156615950977001 0.0236104122429148 0 0 0 0.0136416775765091 0 0 0.0379305732198016 0 0 0 0 0.114102966531936 0.0150118977530935 0 0.0209161766425913 0.119575005681116 0 0.0879847409662221 0.0114825304874709 0 0 0 0 0 0 0.0184710417633167 0.0591948138906085 0 0 0.00475947899660888 0.131931343704097 0 0.0238566370249184 0 0 0 0 0 0 0 0 0 0 0 0 0 0 0 0.00279728003401912 0.00361663858459799 0 0 0 0 0 0 0 0 0 0 0 0 0 0 0 0 0 0 0 0 0 0 0 0 0 0.0150881325279717 0 0 0 0 0 0 0.080906088604675 0 0.00621693472131698 0 0 0 0 0 0 0 0 0 0 0 0 0 0 0 0 0 0 0 0 0 0 0 0 0 0 0 0 0 0 0 0 0 0 0 0 0 0 0 0 0 0 0 0 0 0 0 0 0 0 0 0 0 0 0 0 0 0 0 0 0 0 0 0 0 0 0 0 0 0 0 0 0 0 0 0 0 0 0 0 0 0 0 0 0 0 0 0.00627953848527189 0 0 0 0 0 0 0 0 0 0 0 0 0 0 0 0 0 0 0 0 0 0 0 0 0 0 0 0 0 0 0 0 0 0 0 0 0 0 0 0 0 0 0 0 0 0 0 0 0 0 0 0 0 0 0 0 0 0 0 0 0 0 0 0 0 0 0 0 0 0 0 0 0 0 0 0 0 0 0 0 0 0 0 0 0 0 0 0 0 0 0 0 0 0 0 0 0 0 0 0
0 0 0 0 0 0 0 0 0 0 0 0 0 0 0 0 0 0 0 0 0 0.0207859519826633 0 0.0163590119214682 0 0 0 0 0 0 0 0 0 0 0 0 0 0 0.0538334504317665 0 0 0 0 0 0 0 0 0 0 0 0 0 0 0 0 0 0 0 0.00940028474221407 0 0.0206325719184425 0 0.131615834204748 0.0795035598295228 0 0 0 0 0 0 0.0713036873624733 0 0.233841959804962 0 0 0.03693137528609 0 0.0231532789694973 0.0869499273679812 0.0142402391961398 0 0 0 0 0 0 0 0 0 0 0 0 0 0 0 0 0 0 0 0 0 0 0 0 0 0 0 0 0 0 0 0 0 0 0 0 0 0 0 0 0 0 0 0 0 0 0 0 0 0 0 0 0 0 0 0 0 0 0 0 0 0 0 0 0 0 0 0 0 0 0 0 0 0 0 0 0 0 0 0 0 0 0 0 0 0 0 0 0 0 0 0 0 0 0 0 0 0 0 0 0 0 0 0 0 0.0141020102174664 0.0249026931742845 0 0 0 0 0 0 0 0 0 0 0 0 0 0.00693924545053349 0.00673872572989236 0 0.01739346645833 0 0 0 0 0 0 0 0 0 0 0.0525709304135051 0 0 0 0 0 0 0 0.056247393600439 0 0 0 0 0 0 0 0 0 0 0.02255440193758 0 0 0 0 0 0 0 0 0 0 0 0 0 0 0 0 0 0 0 0 0 0 0 0 0 0 0 0 0 0 0 0 0 0 0 0 0 0 0 0 0 0 0 0 0 0 0 0 0 0 0 0 0 0 0 0 0 0 0 0 0 0 0 0 0 0 0 0 0 0 0 0 0 0 0 0 0 0 0 0 0 0 0 0 0 0
0 0 0 0 0 0 0 0 0 0 0 0 0 0 0 0 0 0 0 0 0.137173948952104 0 0 0 0 0 0 0 0 0 0 0 0 0 0 0 0 0 0 0 0 0 0.0124928026321695 0.0175651347767497 0.0294119648906532 0.0210979669161279 0.0195969316566784 0 0 0.0312343289666704 0.0166795391070745 0.0074056970292148 0 0.00478989224719534 0 0 0 0 0 0.0607310065845317 0.0822361322992126 0.0917612541000676 0 0 0.00438636547443322 0.0355632422167115 0 0 0.0262478605311698 0 0.0153085909432751 0 0.00645700084594515 0.084711372958036 0 0.012207767224365 0.0160950103117318 0.0718227140655195 0.0174755378565921 0.0619117041237539 0 0 0 0 0 0 0 0 0 0 0 0 0 0 0 0 0 0 0 0 0 0 0 0 0 0 0 0 0 0 0 0 0 0 0 0 0 0 0 0 0 0 0 0 0 0 0 0 0 0 0 0 0 0 0.0919142281224838 0 0 0 0 0 0 0 0 0 0 0 0 0 0 0 0 0 0 0 0 0 0 0 0 0 0 0 0 0 0 0 0 0 0 0 0 0 0 0 0 0 0 0 0 0 0 0 0 0 0 0 0 0 0 0 0 0 0 0 0 0 0 0 0 0 0 0 0 0 0 0 0 0 0 0 0 0 0 0 0 0 0 0 0 0 0.0138402138017794 0 0 0.00702260123647636 0 0 0 0 0 0 0 0 0 0 0 0 0 0 0 0 0 0 0 0 0 0 0 0 0 0 0 0 0 0 0 0 0 0 0 0 0 0 0 0 0 0 0 0 0 0 0 0 0 0 0 0 0 0 0 0 0 0 0 0 0 0 0 0 0 0 0 0 0 0.00285919012927822 0 0 0 0 0 0 0 0 0 0 0 0 0 0 0 0 0 0 0 0 0 0 0 0 0 0
0 0 0 0 0 0 0 0 0 0 0 0 0 0 0 0 0 0 0 0 0 0 0 0 0 0 0 0 0 0 0 0 0 0 0 0 0 0 0 0 0 0 0 0.0766004014690073 0 0.170448724811567 0 0 0 0 0 0 0 0 0 0 0 0 0 0 0 0.256870352561724 0 0 0.0295231922330716 0 0 0 0 0 0 0 0 0 0 0 0 0.0944094583931742 0.117510920610299 0 0 0 0 0 0 0 0 0 0 0 0 0 0 0 0 0 0 0 0 0 0 0 0 0 0 0 0 0 0 0 0 0 0 0 0 0 0 0 0 0 0 0 0 0 0 0 0 0 0 0 0 0 0 0 0 0 0 0 0 0 0 0 0 0 0 0 0 0 0 0 0 0 0 0 0 0 0 0 0 0 0 0 0 0 0 0 0 0 0 0 0 0 0 0 0 0 0 0 0 0 0 0 0 0 0 0 0 0 0 0 0 0 0 0 0 0 0 0 0 0 0 0 0 0 0 0 0 0 0 0 0 0 0 0 0 0 0 0 0 0 0.213170543033632 0 0 0 0 0 0 0 0 0 0.0414664068875257 0 0 0 0 0 0 0 0 0 0 0 0 0 0 0 0 0 0 0 0 0 0 0 0 0 0 0 0 0 0 0 0 0 0 0 0 0 0 0 0 0 0 0 0 0 0 0 0 0 0 0 0 0 0 0 0 0 0 0 0 0 0 0 0 0 0 0 0 0 0 0 0 0 0 0 0 0 0 0 0 0 0 0 0 0 0 0 0 0
0 0 0 0 0 0 0 0 0 0 0 0 0 0.0431091772885994 0 0.00676429017312523 0 0 0 0.023240237011714 0 0 0 0 0 0 0 0 0 0 0 0 0 0 0 0 0 0 0.0122555257350162 0 0 0 0.0693208747226063 0 0 0.0369885462646039 0.0171547471268244 0 0 0 0.0105971307058456 0 0 0.413937613626054 0 0 0 0 0 0.137713048510915 0.142122887852423 0 0.0103024190756343 0.0149630974553606 0 0 0 0 0.0126992649468552 0 0 0.0212015383703132 0 0 0 0 0.0130970871644751 0 0 0 0 0 0 0 0 0 0 0 0 0 0 0 0 0 0 0 0 0 0 0 0 0 0 0 0 0 0 0 0 0 0 0 0 0 0 0 0 0 0 0 0 0 0 0 0 0 0 0 0 0 0 0 0 0 0 0 0 0 0 0 0 0 0 0 0 0 0 0 0 0 0 0 0 0 0 0 0 0 0 0 0 0 0 0 0 0 0 0 0 0 0 0 0 0.0145325139696339 0 0 0 0 0 0 0 0 0 0 0 0 0 0 0 0 0 0 0 0 0 0 0 0 0 0 0 0 0 0 0 0 0 0 0 0 0 0 0 0 0 0 0 0 0 0 0 0 0 0 0 0 0 0 0 0 0 0 0 0 0 0 0 0 0 0 0 0 0 0 0 0 0 0 0 0 0 0 0 0 0 0 0 0 0 0 0 0 0 0 0 0 0 0 0 0 0 0 0 0 0 0 0 0 0 0 0 0 0 0 0 0 0 0 0 0 0 0 0 0 0 0 0 0 0 0 0 0 0 0 0 0 0 0 0 0 0 0 0 0 0 0 0 0 0 0
0 0 0 0 0 0 0 0 0 0 0 0 0 0.0909724631067353 0 0 0 0 0 0.0625211465641984 0.16521364494182 0 0 0.02298287510045 0 0 0 0 0 0 0 0 0 0 0 0 0 0 0 0 0 0 0.119627614490965 0 0 0 0 0 0 0 0 0 0 0 0 0 0 0 0 0 0.024099376511127 0 0.108529369747144 0 0 0 0.326124045104415 0 0 0 0 0 0 0 0 0 0 0 0 0 0 0 0 0 0 0 0 0 0 0 0 0 0 0 0 0 0 0 0 0 0 0 0 0 0 0 0 0 0 0 0 0 0 0 0 0 0 0 0 0 0 0 0 0 0 0 0 0 0.0511295130422442 0 0 0 0 0 0 0 0 0 0 0 0 0 0 0 0 0 0 0 0 0 0 0 0 0 0 0 0 0 0 0 0 0 0 0 0 0 0 0 0 0 0 0 0 0 0 0 0 0 0 0 0 0 0 0 0 0 0 0 0 0 0 0 0 0 0 0 0 0 0 0 0 0 0 0 0 0 0 0 0 0 0 0 0 0 0 0 0 0 0.00609539265386818 0.0164298898286387 0 0 0 0.00627466890839372 0 0 0 0 0 0 0 0 0 0 0 0 0 0 0 0 0 0 0 0 0 0 0 0 0 0 0 0 0 0 0 0 0 0 0 0 0 0 0 0 0 0 0 0 0 0 0 0 0 0 0 0 0 0 0 0 0 0 0 0 0 0 0 0 0 0 0 0 0 0 0 0 0 0 0 0 0 0 0 0 0 0 0 0 0 0 0 0 0 0 0 0 0 0 0 0
0 0 0 0 0 0 0 0 0 0 0 0 0 0.0261036950457381 0 0.0119886560123122 0 0 0 0.0224342969287487 0 0 0 0.018878565167007 0 0 0 0 0 0 0 0 0 0 0 0 0 0 0 0 0 0 0.0309339785039909 0 0 0 0 0 0 0 0 0 0 0.401928970383388 0 0 0 0 0 0 0 0 0 0 0 0.276454504048083 0 0 0 0 0 0 0 0 0 0 0 0 0 0 0 0 0 0 0 0 0 0 0 0 0 0 0 0 0 0 0 0 0 0 0 0 0 0 0 0 0 0 0.105876001326083 0 0 0 0 0 0 0 0 0 0 0 0 0 0 0 0 0 0 0 0 0 0 0 0 0 0 0 0 0 0 0 0 0 0 0 0 0 0 0 0 0 0 0 0 0 0 0 0 0 0 0 0 0 0 0 0 0 0 0 0 0 0 0 0 0.0624461792579617 0 0 0 0 0 0 0 0 0 0 0 0 0 0 0 0 0 0 0 0 0 0 0 0 0 0 0 0 0 0 0 0 0 0 0 0 0 0 0 0 0 0 0 0 0 0 0 0 0 0 0 0 0 0 0 0 0 0 0 0 0 0 0 0 0 0 0 0 0 0 0 0 0 0 0 0 0 0 0 0 0 0 0 0 0 0 0 0 0 0 0 0 0.0429551533266876 0 0 0 0 0 0 0 0 0 0 0 0 0 0 0 0 0 0 0 0 0 0 0 0 0 0 0 0 0 0 0 0 0 0 0 0 0 0 0 0 0 0 0 0 0 0 0 0 0 0 0 0 0
0 0 0 0 0 0 0 0 0 0 0 0 0 0 0 0 0 0 0 0 0 0 0 0 0 0 0 0 0.042397153603987 0 0.0763558814609586 0 0 0 0 0 0 0 0 0 0 0 0 0 0 0 0 0 0 0 0 0 0 0 0 0 0 0 0 0 0 0 0 0 0 0 0 0 0.24709401269487 0.131089268178304 0 0.0773642801241676 0 0 0 0 0.0711985415375143 0 0 0 0 0 0.014978400660733 0 0 0 0 0 0 0 0 0 0 0 0 0 0 0 0 0 0 0 0 0 0 0 0 0 0 0.116192197722042 0 0.104107804660437 0.119222459356986 0 0 0 0 0 0 0 0 0 0 0 0 0 0 0 0 0 0 0 0 0 0 0 0 0 0 0 0 0 0 0 0 0 0 0 0 0 0 0 0 0 0 0 0 0 0 0 0 0 0 0 0 0 0 0 0 0 0 0 0 0 0 0 0 0 0 0 0 0 0 0 0 0 0 0 0 0 0 0 0 0 0 0 0 0 0 0 0 0 0 0 0 0 0 0 0 0 0 0 0 0 0 0 0 0 0 0 0 0 0 0 0 0 0 0 0 0 0 0 0 0 0 0 0 0 0 0 0 0 0 0 0 0 0 0 0 0 0 0 0 0 0 0 0 0 0 0 0 0 0 0 0 0 0 0 0 0 0 0 0 0 0 0 0 0 0 0 0 0 0 0 0 0 0 0 0 0 0 0 0 0 0 0 0 0 0 0 0 0 0 0 0 0 0 0 0 0 0 0 0 0 0 0 0 0 0 0
0 0 0 0 0 0 0 0 0 0 0 0 0 0 0 0 0 0 0 0 0.0506326620032946 0 0 0.0166862873264977 0 0 0 0 0 0 0 0 0 0 0 0 0 0 0 0 0 0 0 0 0 0 0.0860147814861728 0 0 0 0 0 0 0.0612484107592115 0 0 0 0 0 0.0252529537997624 0 0 0.0880355181830558 0 0.0181346092336405 0 0 0.142747094200387 0 0 0 0.0849117773912896 0 0 0 0 0.109134250260079 0 0 0 0 0 0 0 0 0 0 0 0 0 0 0 0 0 0 0 0 0 0 0 0 0 0 0 0 0 0 0 0 0.137996598554533 0 0.0564656338077824 0.0535652102960657 0 0 0 0 0 0 0 0 0 0.0691742126982277 0 0 0 0 0 0 0 0 0 0 0 0 0 0 0 0 0 0 0 0 0 0 0 0 0 0 0 0 0 0 0 0 0 0 0 0 0 0 0 0 0 0 0 0 0 0 0 0 0 0 0 0 0 0 0 0 0 0 0 0 0 0 0 0 0 0 0 0 0 0 0 0 0 0 0 0 0 0 0 0 0 0 0 0 0 0 0 0 0 0 0 0 0 0 0 0 0 0 0 0 0 0 0 0 0 0 0 0 0 0 0 0 0 0 0 0 0 0 0 0 0 0 0 0 0 0 0 0 0 0 0 0 0 0 0 0 0 0 0 0 0 0 0 0 0 0 0 0 0 0 0 0 0 0 0 0 0 0 0 0 0 0 0 0 0 0 0 0 0 0 0 0 0 0 0 0 0 0 0 0 0 0 0 0 0 0 0 0 0 0 0 0 0 0 0 0 0
0 0.0734886319051815 0 0.0806349812296977 0 0 0 0 0 0 0 0.0161142715658739 0 0.0673210928227282 0 0 0 0.0522279803558893 0 0.0410373340621695 0.0803396148131104 0 0 0 0 0 0 0 0 0 0 0 0 0 0 0 0 0 0 0 0 0 0 0 0 0 0 0 0 0 0 0 0 0 0 0.0109875303209325 0 0 0 0 0 0 0 0 0 0 0 0.0384976583451488 0 0 0 0 0 0 0 0 0 0 0 0 0 0 0 0 0 0 0 0 0 0 0 0 0 0 0 0 0 0 0 0 0 0 0 0 0 0 0 0 0 0.135914129291031 0 0.18167229312763 0.221764482160607 0 0 0 0 0 0 0 0 0 0 0 0 0 0 0 0 0 0 0 0 0 0 0 0 0 0 0 0 0 0 0 0 0 0 0 0 0 0 0 0 0 0 0 0 0 0 0 0 0 0 0 0 0 0 0 0 0 0 0 0 0 0 0 0 0 0 0 0 0 0 0 0 0 0 0 0 0 0 0 0 0 0 0 0 0 0 0 0 0 0 0 0 0 0 0 0 0 0 0 0 0 0 0 0 0 0 0 0 0 0 0 0 0 0 0 0 0 0 0 0 0 0 0 0 0 0 0 0 0 0 0 0 0 0 0 0 0 0 0 0 0 0 0 0 0 0 0 0 0 0 0 0 0 0 0 0 0 0 0 0 0 0 0 0 0 0 0 0 0 0 0 0 0 0 0 0 0 0 0 0 0 0 0 0 0 0 0 0 0 0 0 0 0 0 0 0 0 0 0 0 0 0 0 0 0 0 0
0 0 0 0 0 0 0 0 0 0 0 0 0 0 0 0.0612608712882522 0 0 0 0 0.0246757813658902 0.10993871933719 0 0 0 0 0 0 0 0 0 0 0 0 0 0 0 0 0.0339657717739217 0.0213184396122344 0 0 0 0 0 0 0 0 0 0 0 0 0 0 0 0 0 0 0 0 0 0.0783600904569399 0.024130535412026 0 0 0 0 0 0 0 0 0 0 0 0 0.122292062983417 0 0 0 0.0383922623187908 0 0 0 0 0 0 0 0 0 0 0 0 0 0 0 0 0 0 0 0 0 0 0 0 0.00722233598373933 0 0 0 0 0.00604523502186292 0 0 0.00896538671207464 0 0 0 0 0 0 0 0 0 0 0 0 0 0 0 0 0 0 0 0 0 0.166185546088056 0 0 0.0499300223707592 0.0899552040602975 0 0 0 0 0 0 0 0 0 0 0 0 0 0 0 0 0 0 0 0 0 0 0 0 0 0 0 0 0 0 0 0 0 0 0 0 0 0 0 0 0 0 0 0 0.0126437288939098 0 0 0.0102427378264463 0 0 0 0 0 0 0 0 0 0 0 0 0 0 0 0 0.0134789757084455 0 0 0 0 0 0 0 0 0 0 0.0527137733280521 0 0 0 0 0 0 0 0.0318319003015097 0 0 0 0 0 0 0 0 0 0 0.0131957429214684 0 0 0 0 0 0 0 0 0 0 0 0 0 0 0 0 0 0 0 0 0 0 0 0 0 0 0 0 0 0 0 0 0 0 0 0 0 0 0 0 0 0 0 0 0 0 0 0 0 0 0 0 0 0 0 0 0 0 0 0.0232548762347164 0 0 0 0 0 0 0 0 0 0 0 0 0 0 0 0 0 0 0 0 0 0 0 0 0 0
0 0 0 0.0126823342621073 0.0230052425556666 0 0 0 0 0.0348610125265502 0.0373786309567384 0 0 0 0 0.00218536622526704 0 0 0 0 0 0 0 0 0 0 0 0 0 0.0241757105760483 0.0311825797596307 0 0 0.0507686271007855 0 0 0 0.00928014936683866 0 0 0 0 0 0 0 0 0 0 0 0 0 0 0 0.0331569329232995 0.201557460324015 0 0.0114505456348972 0 0 0 0 0 0 0 0.00687410285728078 0 0 0.0101476289134812 0.0192791093202305 0 0 0 0 0 0 0 0.0625779644472101 0 0 0 0.00390036106049548 0.00405857214647631 0.017748989167164 0.005764228740094 0 0 0.00731104823348594 0 0.00529376418685675 0 0 0 0.0162883773119756 0 0 0.0122078886495942 0.0282289410008242 0 0 0.00280206164446603 0.00359702155910637 0 0 0 0.00670951798096157 0 0 0.00638344995793509 0 0.0634763815089787 0 0 0.00733066903830835 0 0 0 0 0 0 0 0 0 0 0 0 0 0 0 0.0119002745308066 0 0.027036400054463 0 0 0.0180327771547029 0 0 0 0 0 0.00583299654536301 0 0 0 0 0 0 0 0 0 0 0 0 0 0 0 0 0 0 0 0 0 0 0 0 0 0 0 0 0 0 0 0 0 0 0 0 0 0 0 0 0 0 0 0 0 0 0 0 0.0541293578472805 0.00309815638643041 0 0 0 0 0 0.0212999520308578 0 0 0 0 0 0 0 0 0 0 0 0 0 0 0 0 0 0 0 0.00811928897194725 0 0 0 0 0 0 0 0 0 0 0 0 0 0 0 0 0 0 0 0 0 0 0 0 0 0 0 0 0 0 0 0 0 0 0 0 0 0 0 0 0 0 0 0.0692435334008294 0 0 0 0 0 0 0 0 0 0 0 0 0 0 0 0 0 0 0 0 0 0 0 0 0 0 0 0 0 0 0 0 0 0 0 0 0 0 0 0 0 0 0 0 0 0 0 0 0 0 0 0 0 0 0 0 0 0 0 0.0196425931405494
0 0 0 0 0 0 0 0 0 0 0 0 0 0 0 0 0 0 0 0 0 0 0 0 0 0 0 0 0 0 0 0 0 0 0 0 0 0 0 0 0 0 0 0 0 0 0 0 0 0 0 0 0 0 0 0 0 0 0 0 0.0409318153264992 0.52531643853067 0.020805501698188 0 0 0 0 0 0 0 0 0 0 0 0 0.0311436678413453 0 0 0 0.0309668538955744 0 0 0 0 0 0 0 0 0 0 0 0 0 0 0 0 0 0 0 0 0 0 0 0 0 0 0 0 0 0 0 0 0 0 0 0 0 0 0 0 0 0 0 0 0 0 0 0 0 0 0 0 0 0 0 0 0 0 0 0 0 0 0 0 0 0 0 0 0 0 0 0 0 0 0 0 0 0 0 0 0 0 0 0 0 0 0 0 0 0 0 0 0 0 0 0 0 0 0 0 0 0 0 0 0 0.038484882195761 0.0677890768002364 0 0 0 0 0 0 0 0 0 0 0 0 0 0 0 0 0 0 0 0 0 0 0 0 0 0 0 0.0489866203470564 0 0 0 0 0 0 0 0.0811140336830577 0 0 0 0 0 0 0 0 0 0 0.114461109681612 0 0 0 0 0 0 0 0 0 0 0 0 0 0 0 0 0 0 0 0 0 0 0 0 0 0 0 0 0 0 0 0 0 0 0 0 0 0 0 0 0 0 0 0 0 0 0 0 0 0 0 0 0 0 0 0 0 0 0 0 0 0 0 0 0 0 0 0 0 0 0 0 0 0 0 0 0 0 0 0 0 0 0 0 0 0
0 0 0 0 0.0291796491390824 0 0 0 0 0.0190836955636194 0 0 0 0 0 0.00650003403071287 0 0 0 0 0 0 0 0 0 0 0 0 0.0450053883838732 0 0 0 0 0 0 0 0.24165088981401 0.024979486215846 0 0 0 0 0 0 0 0 0.226451452989796 0 0 0 0.011526598045535 0 0 0 0 0 0 0 0 0.00877662661255021 0.0575411560438837 0 0.119733141569945 0 0 0 0 0 0 0 0 0 0 0 0 0 0 0 0 0 0 0 0 0 0 0.0157444226324576 0 0.053436292979801 0 0 0 0 0 0 0 0 0 0 0 0 0 0 0 0 0 0 0 0 0 0 0 0 0 0 0 0 0 0 0 0 0 0 0 0 0 0 0 0 0 0 0 0.0302783270644108 0.0334959483463045 0.0621750447008544 0.0144418458673174 0 0 0 0 0 0 0 0 0 0 0 0 0 0 0 0 0 0 0 0 0 0 0 0 0 0 0 0 0 0 0 0 0 0 0 0 0 0 0 0 0 0 0 0 0 0 0 0 0 0 0 0 0 0 0 0 0 0 0 0 0 0 0 0 0 0 0 0 0 0 0 0 0 0 0 0 0 0 0 0 0 0 0 0 0 0 0 0 0 0 0 0 0 0 0 0 0 0 0 0 0 0 0 0 0 0 0 0 0 0 0 0 0 0 0 0 0 0 0 0 0 0 0 0 0 0 0 0 0 0 0 0 0 0 0 0 0 0 0 0 0 0 0 0 0 0 0 0 0 0 0 0 0 0 0 0 0 0 0 0 0 0 0 0 0 0 0 0 0 0 0 0 0 0 0 0 0 0 0 0 0 0 0 0 0
0 0 0 0 0 0 0 0 0 0 0 0 0.0104093847546055 0 0 0 0 0 0 0.00722429942787644 0.092048830856802 0 0.0704912282192961 0 0.159394960657081 0.0500472261754323 0 0 0 0 0 0 0 0 0 0 0 0 0.0304482605461245 0 0 0 0 0 0.112494987126115 0 0 0.0554218890017718 0 0 0 0 0 0 0 0 0 0 0 0 0 0 0 0 0 0 0 0 0 0 0 0 0 0 0 0 0 0 0.030427210936345 0 0 0 0 0 0 0 0 0 0 0 0 0 0 0 0 0 0 0 0 0 0 0 0 0 0 0 0 0 0 0 0 0 0 0 0 0 0 0 0 0 0 0 0 0 0 0 0 0 0.143317056775102 0 0 0 0 0 0.157570721288045 0 0 0 0 0 0 0 0 0 0 0 0 0 0 0 0 0 0 0 0 0 0 0 0 0 0 0 0 0 0 0 0 0 0 0 0 0 0 0 0 0 0 0 0 0 0 0 0 0 0 0 0 0 0 0 0 0 0 0 0 0 0 0 0 0 0 0 0 0 0 0 0 0 0 0 0 0 0 0 0 0 0 0 0 0 0.0534248361288778 0 0 0 0.0173137590553496 0 0 0 0 0 0 0 0 0 0 0 0 0 0 0 0 0 0 0 0 0 0 0 0 0 0 0 0 0 0 0 0 0 0 0 0 0 0 0 0 0 0 0 0 0 0 0 0 0 0 0 0 0 0 0 0 0 0 0 0 0 0 0 0 0 0 0 0 0.0099653490511758 0 0 0 0 0 0 0 0 0 0 0 0 0 0 0 0 0 0 0 0 0 0 0 0 0 0
0 0 0 0 0 0 0 0 0 0 0 0 0 0 0 0 0 0 0 0 0 0 0 0 0 0 0 0 0 0 0 0 0 0 0 0 0 0 0 0 0 0 0 0 0 0 0 0 0 0 0 0.0274521687918727 0 0 0 0 0 0 0.010438689201952 0 0 0.0838432191216227 0.0397518645403237 0 0 0 0 0 0 0 0.252631671676198 0 0.031473400891958 0 0 0 0 0 0.118327985697813 0.049955317734223 0 0 0 0 0 0 0 0 0 0 0 0 0 0 0 0 0 0 0 0 0 0 0 0 0.0126921658086018 0 0 0 0 0 0 0 0 0 0 0 0 0 0 0 0 0 0 0 0 0 0 0 0 0 0 0 0 0 0.150422162561767 0.0464850410766393 0 0 0 0 0 0 0 0 0 0.00694787263938966 0 0.00976934607065603 0 0 0.00658847520476831 0 0 0 0 0 0 0 0 0 0 0 0 0 0 0 0 0 0 0 0 0 0 0 0 0 0 0 0 0 0 0 0 0 0 0 0 0 0 0 0 0.0289519886749943 0 0 0 0 0 0 0 0 0 0 0.0214000662427607 0 0 0 0 0 0 0 0 0 0 0 0.0192308496493237 0 0 0 0 0 0 0 0 0 0 0.04908726756357 0 0 0 0 0 0.0345504468515654 0 0 0 0 0 0 0 0 0 0 0 0 0 0 0 0 0 0 0 0 0 0 0 0 0 0 0 0 0 0 0 0 0 0 0 0 0 0 0 0 0 0 0 0 0 0 0 0 0 0 0 0 0 0 0 0 0 0 0 0 0 0 0 0 0 0 0 0 0 0 0 0 0 0 0 0 0 0 0 0 0 0 0 0 0 0 0 0
0 0 0 0 0 0 0 0 0 0 0 0 0 0 0 0 0 0 0 0 0 0 0 0 0 0 0 0.0296330330516902 0 0 0 0 0 0 0 0 0 0 0 0 0 0 0 0 0 0 0 0 0 0 0 0 0 0.0361862282078576 0.206928691639054 0 0 0.0182093001019289 0 0.0174526192786698 0.00797756641137035 0 0.0392265403541928 0 0.0135903007533289 0 0 0.0298882772930357 0.0793023033010478 0 0 0.200275179709286 0 0 0 0 0 0 0 0 0 0 0 0 0 0 0 0 0 0 0 0 0 0 0 0 0 0 0 0 0 0 0 0 0 0 0 0 0 0 0 0.035425614380808 0 0 0 0 0 0 0 0 0 0 0.0437662781786633 0.107553463447338 0 0.0269739530235194 0 0 0 0.01974117074132 0 0 0 0 0 0 0 0 0 0.0188429681233979 0 0 0 0 0 0 0 0 0 0 0 0 0 0 0 0 0 0 0 0 0 0 0 0 0 0 0 0 0 0 0 0 0 0 0 0 0 0 0 0 0 0 0 0 0 0 0 0 0.011828968722798 0 0 0 0 0 0 0 0 0 0 0 0 0 0 0 0 0 0 0 0 0 0 0 0 0 0 0.0294157575696417 0 0 0 0 0 0 0 0 0 0 0 0 0 0 0 0 0 0 0 0 0 0 0 0 0 0 0 0 0 0 0 0 0 0 0 0 0 0 0 0 0 0 0 0.0147829189827026 0 0 0 0 0 0 0 0 0 0 0 0 0 0 0 0 0 0 0 0 0 0 0 0 0 0 0 0 0 0 0 0 0 0 0 0 0 0 0 0 0 0 0 0 0 0 0 0 0 0 0 0 0 0 0 0 0 0 0 0.0129988667283494
0 0 0 0 0 0 0 0 0 0 0 0 0 0 0 0 0 0 0 0 0 0 0 0 0 0 0 0 0 0 0 0 0 0 0 0 0 0 0 0 0 0 0.0544382517116822 0.0242877852556777 0.0373556931803548 0.14219502587145 0 0 0 0.0159318958328528 0 0 0 0 0 0 0 0 0.0170394068507884 0 0.199206921472122 0.0354403397098154 0.1576870339545 0.0447273812057242 0 0 0 0 0 0 0 0 0 0 0 0 0 0 0.0852935273022624 0 0 0 0 0 0 0 0 0 0 0 0 0 0 0 0 0 0 0 0 0 0 0 0 0 0 0 0 0 0 0 0 0 0 0 0 0 0 0 0 0 0 0 0 0 0 0 0 0 0 0 0 0 0 0 0 0 0 0 0 0 0 0 0 0 0 0 0 0 0 0 0 0 0 0 0 0 0 0 0 0 0 0 0 0 0 0 0 0 0 0 0 0 0 0 0 0 0 0 0 0 0 0 0 0 0 0 0 0 0 0 0 0 0.0095203264618272 0 0 0 0 0 0 0 0 0 0 0 0 0 0 0 0 0 0 0 0 0 0 0 0 0 0 0 0.176876411190942 0 0 0 0 0 0 0 0 0 0 0 0 0 0 0 0 0 0 0 0 0 0 0 0 0 0 0 0 0 0 0 0 0 0 0 0 0 0 0 0 0 0 0 0 0 0 0 0 0 0 0 0 0 0 0 0 0 0 0 0 0 0 0 0 0 0 0 0 0 0 0 0 0 0 0 0 0 0 0 0 0 0 0 0 0 0 0 0 0 0 0 0 0 0 0 0 0 0 0
0 0 0 0 0 0 0 0 0 0 0 0 0 0 0 0 0 0 0 0 0 0 0 0 0 0 0 0 0 0 0 0 0 0 0 0 0 0 0.0248582712522335 0 0 0 0 0 0 0.0538250816675514 0 0 0 0 0 0 0 0 0 0 0 0 0 0 0 0.266184718836547 0.0767349558872256 0.111343461326597 0 0 0 0 0 0 0 0 0 0 0.0595464292353883 0.15956179157502 0 0.170586476815862 0 0.0578706216553077 0 0 0 0 0 0 0 0 0 0 0 0 0 0 0 0 0 0 0 0 0 0 0 0 0 0 0 0 0 0 0 0 0 0 0 0 0 0 0 0 0 0 0 0 0 0 0 0 0 0 0 0 0 0 0 0 0 0 0 0 0 0 0 0 0 0 0 0 0 0 0 0 0 0 0 0 0 0 0 0 0 0 0 0 0 0 0 0 0 0 0 0 0 0 0 0 0 0 0 0 0 0 0 0 0 0 0 0 0 0 0 0 0 0 0 0 0 0 0 0 0 0 0 0 0 0 0 0 0 0 0 0 0 0 0 0 0 0 0 0 0.0194881917482667 0 0 0 0 0 0 0 0 0 0 0 0 0 0 0 0 0 0 0 0 0 0 0 0 0 0 0 0 0 0 0 0 0 0 0 0 0 0 0 0 0 0 0 0 0 0 0 0 0 0 0 0 0 0 0 0 0 0 0 0 0 0 0 0 0 0 0 0 0 0 0 0 0 0 0 0 0 0 0 0 0 0 0 0 0 0 0 0 0 0 0 0 0 0 0 0 0 0 0
0 0 0 0 0 0 0 0 0 0 0 0 0 0 0 0 0 0 0 0 0 0.0475900237158334 0 0 0 0 0 0 0 0 0 0 0 0 0 0 0 0 0 0 0 0 0 0 0 0 0 0 0 0 0 0 0 0 0 0 0 0 0 0 0.0858988571504593 0.0519785763633811 0.324137034635991 0 0 0 0 0 0 0 0.127516933726635 0 0.0503159448190222 0 0 0.0803186421742093 0 0 0.0690003585617108 0 0 0 0 0 0 0 0 0 0 0 0 0 0 0 0 0 0 0 0 0 0 0 0 0 0 0 0 0 0 0 0 0 0 0 0 0 0 0 0 0 0 0 0 0 0 0 0 0 0 0 0 0 0 0 0.0418489858287867 0 0 0 0.0270346031610325 0 0 0 0 0 0 0 0 0 0 0 0 0 0 0 0 0 0 0 0 0 0 0 0 0 0 0 0 0 0 0 0 0 0 0 0 0 0 0 0 0 0 0 0 0 0 0 0 0 0 0 0 0 0 0 0 0 0 0 0 0 0 0 0 0 0 0 0 0 0 0 0 0 0 0 0 0 0 0 0 0 0 0 0 0 0 0.0179493972278328 0 0 0 0 0 0.0182979851011596 0 0.0581126575339459 0 0 0 0 0 0 0 0 0 0 0 0 0 0 0 0 0 0 0 0 0 0 0 0 0 0 0 0 0 0 0 0 0 0 0 0 0 0 0 0 0 0 0 0 0 0 0 0 0 0 0 0 0 0 0 0 0 0 0 0 0 0 0 0 0 0 0 0 0 0 0 0 0 0 0 0 0 0 0 0 0 0 0 0 0 0
0 0 0 0 0 0 0 0 0 0 0 0 0 0 0 0 0 0 0 0 0 0 0 0 0 0 0 0 0 0 0 0 0 0 0 0 0 0 0 0 0 0 0 0 0 0 0 0 0 0 0 0 0 0 0 0 0 0 0 0 0 0 0 0 0 0 0 0 0 0 0 0.00312634834477434 0 0 0 0 0 0 0 0 0 0 0.00243275679929663 0 0 0 0 0 0.306168491350073 0.0278683624691496 0.236529552182552 0.0567726139031799 0.0650973658106569 0 0.0310016808681835 0.116489535705057 0.0647412111790127 0 0.00398153295401793 0 0 0.00292069662772943 0.031212123174872 0.0274911634977585 0 0 0 0 0 0 0 0 0 0 0 0 0 0 0 0 0 0 0 0 0 0 0 0 0 0 0 0 0 0 0 0 0.0156240723062505 0 0 0.00159375790181065 0 0 0 0 0 0 0 0 0 0 0 0.00530997301685451 0.00163876190877127 0 0 0 0 0 0 0 0 0 0 0 0 0 0 0 0 0 0 0 0 0 0 0 0 0 0 0 0 0 0 0 0 0 0 0 0 0 0 0 0 0 0 0 0 0 0 0 0 0 0 0 0 0 0 0 0 0 0 0 0 0 0 0 0 0 0 0 0 0 0 0 0 0 0 0 0 0 0 0 0 0 0 0 0 0 0 0 0 0 0 0 0 0 0 0 0 0 0 0 0 0 0 0 0 0 0 0 0 0 0 0 0 0 0 0 0 0 0 0 0 0 0 0 0 0 0 0 0 0 0 0 0 0 0 0 0 0 0 0 0 0 0 0 0 0 0 0 0 0 0 0 0 0 0 0 0 0 0 0 0 0 0 0 0 0 0 0
0 0 0 0 0 0 0 0 0 0 0 0 0 0 0 0 0 0 0 0 0 0 0 0 0 0 0 0 0 0 0.0882173223802963 0 0 0 0 0 0 0 0 0 0 0 0 0 0 0 0 0 0 0 0 0 0 0 0 0 0 0 0.0479605672590658 0 0 0 0 0 0 0 0 0 0 0 0 0.0068912132018241 0 0 0 0 0 0 0 0 0 0 0.0361882644322043 0.0859611836417105 0 0.0175036477148774 0.0163480711392899 0 0 0.0442656643866437 0 0 0 0 0 0.0301055815414895 0.225195058106428 0 0.0827774397705821 0.0396696309555992 0 0 0 0 0 0 0 0 0 0 0 0 0 0 0 0 0 0 0 0 0 0 0 0 0 0 0 0.105940629789231 0 0 0 0 0 0 0 0 0.0762267652361394 0 0 0 0.00496229668358646 0.00545771200180423 0 0 0 0.00448875022098782 0.00476244660895759 0.00411792584483958 0 0 0.0361714362628094 0 0 0 0.0161419751724386 0.00429431674940826 0 0 0 0 0 0 0 0 0 0 0 0 0 0 0 0 0 0 0 0 0 0 0 0 0 0 0 0 0 0 0 0 0.00303521817600624 0 0 0 0 0 0 0 0 0 0 0 0 0 0 0 0 0 0 0 0.0065611176597329 0 0 0 0 0 0 0 0 0 0 0 0 0 0 0 0 0 0 0 0 0 0 0 0 0 0 0 0 0 0 0 0 0 0 0 0 0 0 0 0 0 0 0 0 0 0 0 0 0 0 0.00675576506404856 0 0 0 0 0 0 0 0 0 0 0 0 0 0 0 0 0 0 0 0 0 0 0 0 0 0 0 0 0 0 0 0 0 0 0 0 0 0 0 0 0 0 0 0 0 0 0 0 0 0 0 0 0 0 0 0 0 0 0 0
0 0 0 0 0 0 0 0 0 0 0.00314581492970803 0 0 0 0 0 0.0052019342594946 0 0 0 0 0 0 0 0 0 0 0 0 0 0 0 0 0 0 0 0 0 0 0 0 0 0 0 0 0 0 0 0 0 0 0 0.0195795200322305 0.0041900399543447 0 0 0 0 0 0 0 0 0 0 0 0 0 0.00324240268317727 0 0 0 0.0292921360490092 0 0 0 0 0 0 0 0 0.00500891381109459 0.0351740808449942 0 0.172954545913393 0.232291947582178 0 0.0061782091810398 0 0.00672122641833611 0.00543368840126881 0 0 0 0 0 0.0514335715976133 0.116562175278462 0 0.0107909824023067 0 0 0 0 0 0 0 0.0351443667323479 0.0113839686189213 0.0080518395849291 0.00339497530742131 0 0 0.00358744806006009 0 0 0.0221530521001544 0 0 0 0 0 0 0 0 0.0047517459618428 0 0 0 0 0 0 0 0 0 0 0 0.0148013463263304 0 0 0.00346059464420864 0 0 0 0 0 0 0 0.0030206977284701 0 0 0.00928138743172576 0 0 0 0 0 0 0 0 0 0 0 0 0 0 0 0 0 0 0 0 0 0 0 0 0 0 0 0 0 0 0 0 0 0 0 0 0 0 0 0 0 0 0 0 0 0 0.0136407926507733 0 0 0 0 0 0 0 0 0 0 0 0 0 0 0 0 0 0 0 0 0 0 0 0 0 0 0 0 0 0 0 0 0 0 0 0 0 0 0 0 0 0.079291112591299 0 0.0111153948619109 0 0.0639182831065499 0.00580180495440475 0 0 0 0 0 0 0 0 0 0 0 0 0 0 0 0 0 0 0 0 0 0 0 0 0 0 0 0 0 0 0 0 0 0 0 0 0 0 0 0 0 0 0 0 0 0 0 0 0 0 0 0 0 0 0 0 0 0 0 0 0 0 0 0 0 0 0 0 0 0 0 0 0 0 0
0 0 0 0 0 0 0 0 0 0 0.00870457306694134 0 0 0 0 0 0 0 0 0 0 0 0 0 0 0 0 0 0 0 0 0 0 0 0 0 0 0 0 0 0 0 0 0 0 0 0 0 0 0 0 0 0 0 0 0 0 0 0 0 0 0 0 0 0 0 0 0 0 0 0 0.0128514385822576 0 0 0 0 0 0 0 0 0 0.112873114736966 0.233649632243712 0 0.265346660496364 0 0.0120136943173454 0 0 0 0.0174951042934225 0.0125628579400465 0.00927717058187369 0 0 0.0371659591070663 0.113028892369234 0 0 0 0 0 0 0 0 0 0 0 0 0 0 0 0 0 0 0 0 0 0 0 0 0 0 0 0 0 0 0 0 0 0 0 0 0 0 0 0.0149559663384761 0 0 0 0 0 0 0 0 0 0 0 0 0 0 0 0 0 0 0 0 0 0 0 0 0 0 0 0 0 0 0 0 0 0 0 0 0 0 0 0 0 0 0 0 0 0 0 0 0 0 0 0 0 0 0 0 0 0 0 0 0.0329640353634802 0 0 0 0 0 0 0 0 0 0 0 0 0 0 0 0 0 0 0 0 0 0 0 0 0 0 0 0 0 0 0 0 0 0 0 0 0 0 0 0 0 0.0852720816325038 0 0 0 0.0202255042888074 0.0116133146415032 0 0 0 0 0 0 0 0 0 0 0 0 0 0 0 0 0 0 0 0 0 0 0 0 0 0 0 0 0 0 0 0 0 0 0 0 0 0 0 0 0 0 0 0 0 0 0 0 0 0 0 0 0 0 0 0 0 0 0 0 0 0 0 0 0 0 0 0 0 0 0 0 0 0 0
0 0 0 0 0 0 0 0 0 0 0 0 0 0 0 0 0 0 0 0 0 0 0 0 0 0 0 0 0 0 0 0 0 0 0 0.0305932458636359 0 0 0 0 0 0 0 0 0 0 0 0 0 0 0 0 0.018395961935411 0 0 0 0 0 0 0 0 0 0 0 0 0 0 0 0 0 0 0 0 0 0 0 0 0 0 0 0 0 0.271355673624027 0.229448518067475 0 0 0 0 0 0 0 0 0 0 0 0 0 0 0 0 0 0 0 0 0 0 0 0 0 0 0 0 0 0 0 0 0 0 0 0 0 0 0 0 0 0 0 0 0 0 0 0 0 0 0 0 0 0 0 0 0 0 0 0 0 0 0 0 0 0 0 0 0 0 0 0 0 0 0 0 0 0 0 0 0 0 0 0 0 0 0 0 0 0 0 0 0 0 0 0 0 0 0 0 0 0 0 0 0 0 0 0 0 0 0 0 0 0.0312654013421093 0 0 0 0 0 0 0 0 0 0 0 0 0 0 0 0 0 0 0 0 0 0 0 0 0 0 0 0 0 0 0 0 0 0 0 0 0 0 0 0 0 0.325638619626741 0 0.00957825921898882 0 0.0837243203216126 0 0 0 0 0 0 0 0 0 0 0 0 0 0 0 0 0 0 0 0 0 0 0 0 0 0 0 0 0 0 0 0 0 0 0 0 0 0 0 0 0 0 0 0 0 0 0 0 0 0 0 0 0 0 0 0 0 0 0 0 0 0 0 0 0 0 0 0 0 0 0 0 0 0 0 0
0 0.00119095227901433 0 0 0.00229719534397016 0.00148356986000583 0 0 0 0.00869508897105135 0 0.00428652187850484 0 0.00172478552108785 0.00131157936848813 0.00115494497683333 0 0 0 0 0 0 0 0 0 0 0 0 0 0 0.0139249138815287 0 0 0 0 0 0.0286496883819314 0.113024799167081 0 0 0 0 0 0 0 0 0 0 0 0 0 0 0 0 0 0.00344186983201269 0.0119401592936125 0 0.0413808223843944 0 0 0 0 0 0 0 0 0 0 0 0 0 0 0.00278404653707038 0 0 0 0 0 0 0 0.00338333893959926 0 0 0 0 0.128692907537776 0.11513437089876 0.202140232080742 0.120748266318329 0 0 0 0.0393481391975019 0 0.0596208400065065 0.0141962036939928 0 0.00128933167111338 0 0 0 0.00267786805414014 0 0 0 0 0 0 0 0 0 0 0 0 0 0 0 0 0 0 0 0 0 0 0 0 0.0111622174507339 0 0 0 0 0 0.00240045225196271 0 0 0.00133442669553855 0.00106830900361907 0 0.00188664604013841 0.00137565559203984 0 0 0.0141028687350667 0 0 0.00593490609001277 0.001105004435496 0 0 0.00283030067847696 0 0 0 0.0103388010287721 0.00179480829217488 0 0 0 0 0 0 0 0 0 0 0 0 0 0 0 0 0 0 0 0 0 0 0 0 0 0 0 0 0 0 0 0 0.00078048947782134 0 0 0 0 0 0 0.000707518402641125 0 0 0 0 0 0 0 0 0 0 0 0 0 0 0 0 0 0 0 0.0130486589492844 0 0 0 0 0 0 0 0 0 0 0 0 0 0 0 0 0 0 0 0 0 0 0 0 0 0 0 0.000684395894673099 0 0 0 0 0 0 0 0 0 0 0 0 0.000338128801481148 0 0 0.000922906052043106 0.000738934659584108 0 0 0 0 0 0 0 0 0 0 0 0 0 0 0 0 0 0 0 0 0 0 0 0 0 0 0 0 0 0 0 0 0 0 0 0 0 0 0 0 0 0 0 0 0 0 0 0 0 0 0 0.0020635969677886 0 0 0 0 0 0 0.000858538425603474
0 0.00554626012915186 0 0 0 0 0 0 0 0.0028697356452843 0 0.00615001886920061 0 0 0 0 0 0 0 0 0 0 0 0 0 0 0 0 0 0.00515708544425172 0.0417438775878157 0 0 0.00559340235243046 0 0 0.00926129765195159 0.057267165666766 0 0 0 0 0 0 0 0 0 0 0 0 0 0 0 0.00105476131445913 0.00107544528060277 0.00142717436746625 0.00422525037511863 0 0.020075979073097 0 0 0 0 0 0 0 0 0 0 0 0 0.00458975958734529 0 0 0 0 0 0 0 0 0 0.00604441662735253 0.00235014944015719 0.00338280004215248 0 0.246164568026165 0 0.00595295144743303 0.106350766084378 0.0514561069032042 0.0161389910183148 0.00967173203511414 0.00806622908926676 0.0465168783235456 0.0018123614036132 0.179210716291313 0.0385741176043699 0 0.00351527126297393 0 0 0.000962426400539425 0.0042694591550396 0.00476915597743748 0 0 0.00355468538380397 0 0 0 0 0 0.00146588054704009 0 0 0 0 0 0 0 0 0 0 0 0 0 0 0.011070686482653 0 0 0.00403349799864781 0 0 0 0 0 0.00953423371554318 0 0 0.00732399000825275 0.00217761124970537 0 0 0.00750792166978706 0 0.00630349595572366 0.00586931955440765 0.0106500583816847 0 0 0.00700429664170544 0 0.000786471221641744 0 0.0110419371641489 0.00205761410956576 0 0 0 0 0 0 0 0 0 0 0 0 0 0 0 0 0 0 0 0 0 0 0 0 0 0 0 0 0 0 0 0 0.000735451004364778 0 0 0 0 0 0 0.000654165164945863 0 0 0 0 0 0 0 0 0 0 0 0 0 0 0 0 0 0 0 0.00302593562106222 0 0 0 0 0 0 0 0 0 0 0 0 0 0 0 0 0 0 0 0 0 0 0 0 0 0 0 0.000952322847613188 0 0 0 0 0 0 0 0 0 0 0 0 0 0 0 0.00134585966415605 0.000474229221079957 0 0 0 0 0 0 0 0 0 0 0 0 0 0 0 0 0 0 0 0 0 0 0 0 0 0 0 0 0 0 0 0 0 0 0 0 0 0 0 0 0 0 0 0 0 0 0 0 0 0 0 0.00118402591515534 0 0 0 0 0 0 0
0 0 0 0 0.00697804859506914 0.0049399230252129 0 0 0 0.027087278924021 0 0 0 0.00379577752711246 0 0.00582369504398662 0 0 0 0 0 0 0 0 0 0 0 0 0.00590734782841825 0 0 0 0 0 0 0 0.0971369175273074 0.113988098453573 0 0 0 0 0 0 0 0 0.0292675200682587 0 0 0 0 0 0 0 0 0 0 0 0.0805165648760976 0 0 0 0 0 0 0 0 0 0 0 0 0 0 0.0316352138580123 0 0 0 0 0 0 0 0 0 0 0 0.385469209581524 0.0104194815971496 0 0.078268919146468 0.0489617559606213 0 0 0 0 0 0.0193676857070695 0 0 0 0 0 0 0 0 0 0 0 0 0 0 0 0 0 0 0 0 0 0 0 0 0 0 0 0 0 0 0 0 0 0 0 0.00375524060307549 0.0101047504777413 0.0263328716727962 0 0 0 0 0.000958636445594248 0.0027820604535666 0.00650300262732368 0 0 0 0 0 0 0 0 0 0 0 0 0 0 0 0 0 0 0 0 0 0 0 0 0 0 0 0 0 0 0 0 0 0 0 0 0 0 0 0 0 0 0 0 0 0 0 0 0 0 0 0 0 0 0 0 0 0 0 0 0 0 0 0 0 0 0 0 0 0 0 0 0 0 0 0 0 0 0 0 0 0 0 0 0 0 0 0 0 0 0 0 0 0 0 0 0 0 0 0 0 0 0 0 0 0 0 0 0 0 0 0 0 0 0 0 0 0 0 0 0 0 0 0 0 0 0 0 0 0 0 0 0 0 0 0 0 0 0 0 0 0 0 0 0 0 0 0 0 0 0 0 0 0 0 0 0 0 0 0 0 0 0 0 0 0 0 0 0 0 0 0 0 0 0 0 0 0 0
0 0 0 0 0 0 0 0 0 0 0 0 0 0 0 0 0 0 0 0 0 0 0 0 0 0 0 0 0 0 0 0 0 0 0 0 0 0.00400635798699889 0 0 0 0 0 0 0 0 0 0 0 0 0 0 0 0 0 0.00141806071460298 0 0 0.0248924579678316 0 0 0 0 0 0 0 0 0 0 0 0 0.00146268478416221 0 0 0 0 0 0 0 0 0.105539271429897 0 0.0011252713445886 0 0 0.170176486523242 0.0468076121021631 0.0196811933729161 0 0.165032340998337 0.150963889205484 0.0337415605564469 0.0513459097926367 0 0.0150591415818718 0.0684096012347773 0.0266057903359364 0 0 0 0 0.00262695003749786 0.0392987628765096 0.0335141537783455 0 0 0 0 0 0 0 0 0 0 0 0 0 0 0 0 0 0 0 0 0 0 0 0 0 0 0 0 0 0 0 0 0.00296955150539869 0 0 0.000744366720478953 0.0028117429691908 0 0 0.020393447562966 0 0 0 0.00108759921696541 0 0 0 0.00539742026788643 0.00129284452107225 0 0.00359553061179695 0 0 0 0 0 0 0 0 0 0 0 0 0 0 0 0 0 0 0 0 0 0 0 0 0 0 0 0 0 0 0 0 0 0 0 0 0 0 0 0 0 0 0 0 0 0 0 0 0 0 0 0 0 0 0 0 0 0 0 0 0 0 0 0 0 0 0 0 0 0 0 0 0 0 0 0 0 0 0 0 0 0 0 0 0 0 0 0 0 0 0 0 0 0 0 0 0 0 0 0 0 0 0 0 0 0 0 0 0 0 0 0 0 0 0 0 0 0 0 0 0 0 0 0 0 0 0 0 0 0 0 0 0 0 0 0 0 0 0 0 0 0 0 0 0 0 0 0 0 0 0 0 0 0 0 0 0 0 0 0 0 0 0 0 0
0 0 0 0 0 0 0 0 0 0 0 0 0.00064680300129113 0 0 0 0 0 0 0 0 0 0 0 0 0 0 0 0 0 0.0151589691938039 0 0 0 0.00138310556353605 0 0 0.00153926117767213 0 0 0 0 0 0 0 0 0 0 0 0 0 0 0 0 0 0.00468014470346095 0.0113121679437133 0 0.0808131329852801 0 0 0 0 0 0 0 0 0 0 0 0 0 0 0 0 0 0 0 0 0 0.00850725401793878 0.00637903633047779 0.00080561550505441 0 0 0.0900227031149972 0.0200556684251452 0.0109029351602037 0.146148180433386 0 0.0963242476171003 0.0150418736012593 0.0304582704883198 0 0.00975667869077443 0.0162407327587767 0.0229247943027803 0 0.00544956749227147 0 0 0.00320439957204488 0.107176267928402 0.062165908399561 0 0 0 0 0 0 0 0 0 0 0 0 0 0 0 0 0 0 0 0 0 0 0 0.0157928746983734 0 0 0 0 0 0 0 0 0 0 0 0.00145291569347426 0.00421511306379314 0.00179662821592588 0.0030950188135412 0.142345319324733 0 0 0.0153591888030058 0 0.000973721623519977 0.00199700840107933 0.00163919762879682 0.00487796330943448 0.0018227404891187 0 0.00957300782060936 0.0044055505633014 0 0 0 0 0 0 0 0 0 0 0 0 0 0 0 0 0 0 0 0 0 0 0 0 0 0 0 0 0 0 0 0 0.000729199397631206 0 0 0 0 0 0 0.000620024474382461 0 0 0 0 0 0 0 0 0 0 0 0 0 0 0 0 0 0 0 0.0135665237235806 0 0 0 0 0 0 0 0 0 0 0 0 0 0 0 0 0 0 0 0 0 0 0 0 0 0 0 0.00122408108730146 0 0 0 0.000555528143887155 0 0 0.000475237731510857 0 0.000581539216997805 0 0 0 0.000465135059235209 0 0 0.000851631627451179 0.00106721951782799 0 0 0 0 0 0 0 0 0 0 0 0 0 0 0 0 0 0 0 0 0 0 0 0 0 0 0 0 0 0 0 0 0 0 0 0 0 0 0 0 0 0 0 0 0 0 0 0 0 0 0 0.00259695955833877 0 0 0 0 0 0 0.000822953605898075
0 0 0 0 0 0 0 0 0 0 0 0 0 0 0 0.000473225585896458 0 0 0 0 0 0 0 0 0 0 0 0 0 0 0 0 0 0 0.00198770062069964 0 0 0 0 0 0 0 0 0 0 0 0 0 0 0 0 0 0 0 0 0 0 0 0.00198791350716163 0 0 0 0 0 0 0 0 0 0 0 0 0 0 0 0 0 0 0 0 0 0.0923973030566434 0 0 0.00245704119003306 0 0 0.00804956721609875 0 0.171077684549272 0.123262667177801 0 0.0876628727805661 0.17958854890507 0 0.0516790113524708 0.00294859099579941 0 0 0 0 0 0.0112569117317794 0.105478259470448 0.0925133639828995 0 0 0 0 0 0 0 0 0 0 0 0 0 0 0 0 0 0 0 0 0 0 0 0 0 0 0 0 0 0 0 0 0 0 0 0 0 0 0 0.0446002823194796 0 0 0 0 0 0.00266001006085111 0.00126292301841468 0.0129742445213503 0.0056818779572645 0 0 0 0 0 0 0 0 0 0 0 0 0 0 0 0 0 0 0 0 0 0 0 0 0 0 0 0 0 0 0 0 0 0 0 0 0 0 0 0 0 0 0 0 0 0 0 0 0 0 0 0 0 0 0 0 0 0 0 0 0 0 0 0 0 0 0 0 0 0 0 0 0 0 0 0 0 0 0 0 0 0 0 0 0 0 0 0 0 0 0 0 0 0 0 0 0 0 0 0 0 0 0 0 0 0 0 0 0 0 0 0 0 0 0 0 0 0 0 0 0 0 0 0 0 0 0 0 0 0 0 0 0 0 0 0 0 0 0 0 0 0 0 0 0 0 0 0 0 0 0 0 0 0 0 0 0 0 0 0 0 0 0 0 0 0 0
0 0 0 0 0 0 0 0 0 0 0 0 0 0 0 0 0 0 0 0 0 0.00231701593915135 0 0 0 0 0 0 0 0 0 0 0 0 0 0 0 0 0 0 0 0 0 0 0 0 0 0 0 0 0 0 0.00193393249669493 0 0 0 0 0 0 0 0 0 0 0 0 0 0 0 0 0 0 0 0 0 0 0 0 0 0 0 0.0538864848632692 0 0 0.0042869797186875 0 0 0.0117210760974282 0 0.0929078759915191 0.0467697392973079 0.213001556722846 0 0.269963534674108 0 0.126334680274406 0.0113757069047252 0.00884932213236058 0 0 0 0 0.00900975651701217 0.044511932497557 0.0984407202970481 0 0 0 0 0 0 0 0 0 0 0 0 0 0 0 0 0 0 0 0 0 0 0 0 0 0 0 0 0 0 0 0 0 0 0 0 0 0 0 0 0 0 0 0 0 0 0 0 0.00468968557587868 0 0 0 0 0 0 0 0 0 0 0 0 0 0 0 0 0 0 0 0 0 0 0 0 0 0 0 0 0 0 0 0 0 0 0 0 0 0 0 0 0 0 0 0 0 0 0 0 0 0 0 0 0 0 0 0 0 0 0 0 0 0 0 0 0 0 0 0 0 0 0 0 0 0 0 0 0 0 0 0 0 0 0 0 0 0 0 0 0 0 0 0 0 0 0 0 0 0 0 0 0 0 0 0 0 0 0 0 0 0 0 0 0 0 0 0 0 0 0 0 0 0 0 0 0 0 0 0 0 0 0 0 0 0 0 0 0 0 0 0 0 0 0 0 0 0 0 0 0 0 0 0 0 0 0 0 0 0 0 0 0 0 0 0 0 0 0
0 0 0 0 0 0 0 0 0 0 0 0 0 0 0 0.000867128019850372 0 0 0 0 0 0.00137944607450446 0 0 0 0 0 0 0 0 0 0 0 0 0.00544348178113493 0 0 0 0 0 0 0 0 0 0 0 0 0 0 0 0 0 0 0 0.00202820126730219 0.00238349448206357 0 0 0.00245021227365868 0 0 0 0 0 0 0 0 0 0 0 0 0.00770570520083563 0 0 0 0 0 0 0 0 0.038420713845268 0 0 0.00196851882657202 0 0 0.00607847777026477 0 0.0879132368563197 0.0588883388538291 0.271335595218373 0.167867319704244 0 0 0.0652480185210705 0.00385431926573694 0 0 0 0 0 0.0257738865414149 0.0847607676767097 0.0940143106616796 0.00254020112101762 0 0 0 0 0 0 0 0 0 0 0 0 0 0 0 0 0 0 0 0 0 0 0 0 0 0 0 0 0 0 0 0 0 0 0.00546297328361654 0 0 0 0.0127668955311689 0 0 0 0 0 0.00565266968683101 0.00155967826962842 0.0185800092419223 0.0147567290913731 0 0 0 0 0 0 0 0 0 0 0 0 0 0 0 0 0 0 0 0 0 0 0 0 0 0 0 0 0 0 0 0 0 0 0 0.00254484316955162 0 0 0 0 0 0 0.00178093968478075 0 0 0 0 0 0 0 0 0 0 0 0 0 0 0 0 0 0 0 0 0 0 0 0 0 0 0 0 0 0 0 0 0 0 0 0 0 0 0 0 0 0 0 0 0 0 0 0 0 0 0 0 0 0 0 0 0 0 0 0 0 0 0 0.00597388807927724 0 0 0 0 0 0 0 0 0 0 0 0 0 0 0 0 0 0 0 0 0 0 0 0 0 0 0 0 0 0 0 0 0 0 0 0 0 0 0 0 0 0 0 0 0 0 0 0 0 0 0 0 0 0 0 0 0 0 0 0
0 0 0 0.0131965238761952 0 0 0 0 0 0 0.00563760553306944 0 0 0 0 0.00754558111314257 0 0 0 0 0 0 0 0 0 0 0 0 0 0.040316497947302 0.0447364633427608 0 0 0 0 0 0.0109040584323557 0.322746489111532 0 0 0 0 0 0 0 0 0 0 0 0 0 0 0 0 0 0 0 0 0.0117301082296796 0 0 0 0 0 0 0 0 0 0 0 0 0 0 0 0 0 0 0 0 0 0 0 0 0 0 0.0907463845544168 0.0560847469694782 0 0 0 0 0 0 0 0 0.0615887767721975 0 0 0 0 0 0 0 0 0 0 0 0 0 0 0 0 0 0 0 0 0 0 0 0 0 0 0 0 0 0 0 0 0 0 0.0428970927813467 0 0 0.0315696223244443 0 0 0 0 0 0.0355525184630101 0 0 0 0 0 0.00810185887152481 0.0141422068287068 0.0595580643166807 0.0080985613642076 0 0.0297459969305997 0 0 0 0.0986221725492365 0.00647866968811256 0 0 0 0 0 0 0 0 0 0 0 0 0 0 0 0 0 0 0 0 0 0 0 0 0 0 0 0 0 0 0 0 0 0 0 0 0 0 0 0 0 0 0 0 0 0 0 0 0 0 0 0 0 0 0 0 0 0 0 0 0 0 0 0 0 0 0 0 0 0 0 0 0 0 0 0 0 0 0 0 0 0 0 0 0 0 0 0 0 0 0 0 0 0 0 0 0 0 0 0 0 0 0 0 0 0 0 0 0 0 0 0 0 0 0 0 0 0 0 0 0 0 0 0 0 0 0 0 0 0 0 0 0 0 0 0 0 0 0 0 0 0 0 0 0 0 0 0 0 0 0 0 0 0 0 0 0 0 0 0 0 0 0 0
0 0 0 0 0 0 0 0 0 0 0 0 0 0 0 0.00260241188464035 0 0 0 0 0 0 0 0 0 0 0 0 0 0 0 0 0 0 0.0183536061249463 0 0 0 0 0 0 0 0 0 0 0 0 0 0 0 0 0 0 0 0 0 0 0 0 0 0 0 0 0 0 0 0 0 0 0 0 0 0 0 0 0 0 0 0 0 0.0390161710750731 0 0 0 0 0 0.0029122353967839 0 0.0549801631672526 0.0402238335092898 0.166494433039248 0.167510111192655 0.139131260024233 0 0 0 0 0 0 0 0 0.0628009838199993 0.0315366957356214 0.154520340489888 0 0 0 0 0 0 0 0 0 0 0 0 0 0 0 0 0 0 0 0 0 0 0 0 0 0 0 0 0 0 0 0 0 0 0 0 0 0.016330575102648 0 0 0 0 0 0 0 0.0358214364511976 0.0130477908432741 0.0225551406641682 0.0321628114790822 0 0 0 0 0 0 0 0 0 0 0 0 0 0 0 0 0 0 0 0 0 0 0 0 0 0 0 0 0 0 0 0 0 0 0 0 0 0 0 0 0 0 0 0 0 0 0 0 0 0 0 0 0 0 0 0 0 0 0 0 0 0 0 0 0 0 0 0 0 0 0 0 0 0 0 0 0 0 0 0 0 0 0 0 0 0 0 0 0 0 0 0 0 0 0 0 0 0 0 0 0 0 0 0 0 0 0 0 0 0 0 0 0 0 0 0 0 0 0 0 0 0 0 0 0 0 0 0 0 0 0 0 0 0 0 0 0 0 0 0 0 0 0 0 0 0 0 0 0 0 0 0 0 0 0 0 0 0 0 0 0 0 0 0 0 0 0
0.00519952683071619 0.0151359991937874 0.00123787666284069 0 0 0.0012320066257684 0 0 0 0.000885954031255699 0.0023382048515116 0.011228989544115 0 0.00493831617079413 0.00441494530312514 0.00107230443355191 0.0138723304667185 0 0.0105526751968683 0.00114173296202981 0 0 0 0 0 0 0.00121687874666015 0 0 0.0342333146039529 0.238570624036254 0 0 0.00338957717058273 0 0 0 0.00356580338960776 0 0 0 0 0 0 0 0 0 0 0 0 0 0 0 0.00845011911053918 0.000842879062943281 0.00233085793899318 0.000905675773859197 0 0.0057038296065614 0 0.000412976890277431 0 0 0 0 0 0 0 0 0 0 0.00344131991543067 0 0 0 0 0 0 0 0 0.0409674420721502 0.00499814778701286 0.00878524249115528 0.00469914985257522 0 0.0512086374021092 0.0804707734432337 0.00496864716120378 0.0697935670908913 0.0187102505864837 0.00265456022966489 0.00421492026858978 0.00229666475237928 0.0229372620239462 0 0 0.134566281511361 0 0.0098807831976264 0 0 0 0.00266541817243188 0.00142251858339245 0.00539824726225642 0 0.00977385681490596 0.00478047144589226 0.00250340792369406 0.00258232470445316 0 0 0.00467703994889381 0 0 0.00486747225233646 0 0 0 0 0 0 0 0 0.00778666000301596 0 0 0.0377568673424907 0 0 0.00202557130196414 0 0 0.0011454286947633 0.00219462010070329 0 0.0539829862552585 0 0 0.00430791910172743 0 0 0 0.00225865248898082 0 0 0 0.00472332590470022 0 0 0.00145841610499581 0 0 0 0.00327228465676523 0 0 0 0 0 0 0 0 0 0 0 0 0 0 0 0 0 0 0 0 0 0 0 0 0 0 0 0 0 0 0 0 0 0.000598314792634035 0 0 0 0 0 0 0 0 0 0 0 0 0 0 0 0 0 0 0 0 0 0 0 0 0 0 0.00110448803109669 0 0 0 0 0 0 0 0 0 0 0 0 0 0 0 0 0 0 0 0 0 0 0 0 0 0 0 0 0 0 0 0 0 0 0 0 0 0 0 0 0 0 0 0.00124665972352056 0 0 0 0 0 0 0 0 0 0 0 0 0 0 0 0 0 0 0 0 0 0 0 0 0 0 0 0 0 0 0 0 0 0 0 0 0 0 0 0 0 0 0 0 0 0 0 0 0 0 0 0 0 0 0 0 0 0 0 0
0 0 0 0 0 0 0 0 0 0 0 0 0 0.00289632074123321 0.00255453335614514 0.00611756863069558 0.00131014591291332 0 0 0 0 0 0 0 0 0 0.00229211275921613 0 0 0.00253160048710528 0.129276080649175 0 0.00156220467987428 0.0154836064994189 0 0 0 0.00176314250650434 0 0 0 0 0 0 0 0 0 0 0 0 0 0 0 0.0092184873212062 0.00935121926295487 0.00165213470162297 0 0 0.0441577874274837 0 0.000681453974244844 0 0 0 0 0 0 0 0 0 0 0.0101559531242755 0 0 0 0 0 0 0 0 0.029058578608385 0.0477158364644115 0.0254100972403511 0.0182391684689256 0 0.0155617690145874 0.0221060838638481 0 0.0346430494661893 0.0337070732396793 0 0.00418468321976684 0 0 0 0.171742533349948 0 0.00403577035627726 0.0292817028644573 0.00225731567483143 0 0 0.00184594999301573 0 0.00144903777600529 0 0.00340791632344075 0.00126540087166915 0.00418227881583542 0 0 0 0.00173661578875352 0 0 0.00305003379732728 0 0 0 0 0 0 0 0 0.00185531004965163 0 0 0.10779284362205 0.00167525886339852 0 0 0 0 0 0 0 0.0734579000432206 0.0067654159265462 0 0.00587437782065369 0.00289270555113295 0.00356270694101099 0 0 0 0.000982609434684986 0.00483118704505992 0.007914659255105 0.00126465644815184 0.000908808421686815 0.0240455653342752 0 0 0.000838330298105677 0.0128585953521362 0.00501508139580643 0 0 0 0 0 0 0 0 0 0 0 0 0 0 0 0 0 0 0 0 0 0 0 0 0 0 0 0 0 0 0 0 0.0061707180519742 0 0 0.00053482913461239 0 0 0 0.00178357079016774 0 0 0 0 0 0 0 0 0 0 0 0 0.0043931118887446 0 0 0 0 0 0 0.00279651690440533 0 0 0 0 0 0 0 0 0 0 0 0 0 0 0 0 0 0 0 0 0 0 0 0 0 0 0 0 0 0 0 0.000529812665034337 0 0 0 0 0 0 0 0 0 0 0 0.0142167370176672 0 0 0 0 0 0 0 0 0 0 0 0 0 0 0 0 0 0 0 0 0 0 0 0 0 0 0 0 0 0 0 0 0 0 0 0 0 0 0 0 0 0.00261343255588541 0 0 0 0 0 0 0 0 0 0 0.00160078706342508 0 0 0 0 0 0 0.00693922489363381
0 0 0 0 0 0 0 0 0 0 0 0 0 0 0 0 0 0 0 0 0 0 0 0 0 0 0 0 0 0 0.0607698400972406 0 0 0 0 0 0 0 0 0 0 0 0 0 0 0 0 0 0 0 0 0 0 0 0 0 0 0 0.0489987865999591 0 0 0 0 0 0 0 0 0 0 0 0 0 0 0 0 0 0 0 0 0 0 0 0 0 0 0 0 0 0 0 0 0 0 0 0 0 0.0718180957852961 0 0.0826056047701482 0.0682344927073965 0 0 0 0 0 0 0 0 0 0 0 0 0 0 0 0 0 0 0 0 0 0 0 0 0 0 0 0.0560952370128375 0 0 0 0 0 0 0 0 0.3516168387915 0.247813048682752 0 0 0 0 0 0 0 0 0 0 0 0 0 0 0 0 0 0 0 0 0 0 0 0 0 0 0 0 0 0 0 0 0 0 0 0 0 0 0 0 0 0 0 0 0 0 0 0 0 0 0.0120480555528706 0 0 0 0 0 0 0 0 0 0 0 0 0 0 0 0 0 0 0 0 0 0 0 0 0 0 0 0 0 0 0 0 0 0 0 0 0 0 0 0 0 0 0 0 0 0 0 0 0 0 0 0 0 0 0 0 0 0 0 0 0 0 0 0 0 0 0 0 0 0 0 0 0 0 0 0 0 0 0 0 0 0 0 0 0 0 0 0 0 0 0 0 0 0 0 0 0 0 0 0 0 0 0 0 0 0 0 0 0 0 0 0 0 0 0 0 0 0 0 0 0 0 0 0 0 0 0 0 0 0 0
0 0 0 0 0 0 0 0 0 0 0 0 0 0 0 0 0 0 0 0 0 0 0 0 0 0 0 0 0 0 0.0477591473978241 0 0 0 0 0 0 0 0 0 0 0 0 0 0 0 0 0 0 0 0 0 0 0 0 0 0 0 0.039989314415299 0 0 0 0 0 0 0 0 0 0 0 0 0 0 0 0 0 0 0 0 0 0.0132906061537985 0.130441745744508 0.0174948649561001 0 0 0.0105112004960732 0.0149821997737882 0 0 0.0595907099501408 0 0 0 0 0 0.0937851138889882 0.217769601351089 0.0345225607088847 0 0.0646564153776918 0 0 0 0 0 0 0 0 0 0 0 0 0 0 0 0 0 0 0 0 0 0 0 0 0 0 0 0.0786053196053263 0 0 0 0 0 0 0 0 0.145982337457592 0 0 0 0 0 0 0 0 0 0.014113913886142 0 0 0 0.0102497506449272 0 0 0 0 0.00625519819182721 0 0 0 0 0 0 0 0 0 0 0 0 0 0 0 0 0 0 0 0 0 0 0 0 0 0 0 0 0 0 0 0 0 0 0 0 0 0 0 0 0 0 0 0 0 0 0 0 0 0 0 0 0 0 0 0 0 0 0 0 0 0 0 0 0 0 0 0 0 0 0 0 0 0 0 0 0 0 0 0 0 0 0 0 0 0 0 0 0 0 0 0 0 0 0 0 0 0 0 0 0 0 0 0 0 0 0 0 0 0 0 0 0 0 0 0 0 0 0 0 0 0 0 0 0 0 0 0 0 0 0 0 0 0 0 0 0 0 0 0 0 0 0 0 0 0 0 0 0 0 0 0 0 0 0 0 0 0 0 0 0 0 0 0
0 0 0 0 0 0 0 0 0 0 0 0 0 0 0 0 0 0 0 0 0 0 0 0 0 0 0 0 0 0 0 0 0 0 0 0 0 0 0 0 0 0 0 0 0 0 0 0 0 0 0 0 0 0 0 0 0 0 0 0 0 0 0 0 0 0 0 0 0 0 0 0.0272689807835178 0 0 0 0 0 0 0 0 0 0.227366755697346 0 0 0 0 0 0 0 0 0 0 0 0 0 0 0.0610600866377938 0.103719794131715 0.23516669475667 0 0 0 0 0 0 0 0 0 0 0 0 0 0 0 0 0 0 0 0 0 0 0 0 0 0 0 0 0 0 0 0 0 0 0 0 0 0.252248011473652 0.054040245141449 0 0 0 0 0 0 0 0 0 0 0 0 0 0 0 0 0 0 0 0 0 0 0 0 0 0 0 0 0 0 0 0 0 0 0 0 0 0 0 0 0 0 0 0 0 0 0 0 0 0 0 0 0 0 0 0 0 0 0 0.0391294313778563 0 0 0 0 0 0 0 0 0 0 0 0 0 0 0 0 0 0 0 0 0 0 0 0 0 0 0 0 0 0 0 0 0 0 0 0 0 0 0 0 0 0 0 0 0 0 0 0 0 0 0 0 0 0 0 0 0 0 0 0 0 0 0 0 0 0 0 0 0 0 0 0 0 0 0 0 0 0 0 0 0 0 0 0 0 0 0 0 0 0 0 0 0 0 0 0 0 0 0 0 0 0 0 0 0 0 0 0 0 0 0 0 0 0 0 0 0 0 0 0 0 0
0 0 0 0 0 0 0 0 0 0 0 0 0 0 0 0 0 0 0 0 0 0 0 0 0 0 0 0 0 0 0 0.0741167935519055 0.0670442159992119 0.0769341243093652 0.0903548264275498 0 0 0 0 0 0 0 0 0 0 0 0 0 0 0 0 0 0 0 0 0 0.0146353850978733 0 0 0 0 0 0 0 0 0 0 0 0 0 0 0.00973601352397716 0 0 0 0 0 0 0 0 0 0 0 0 0 0 0 0 0 0 0 0 0 0 0 0 0 0 0 0 0 0.185143405765528 0 0.0188726150876236 0 0 0 0 0 0 0 0 0 0 0 0 0 0 0 0 0 0 0 0 0 0 0 0 0 0 0 0 0 0 0 0 0 0 0 0 0 0 0 0 0 0 0 0 0 0.0284937917996651 0.0455323091933837 0.0847002735109398 0.068493866713131 0 0 0 0 0 0 0 0 0 0 0 0 0 0 0 0 0.0154134989950155 0 0 0 0 0 0 0 0 0 0 0 0 0 0 0 0 0 0.0218030632067323 0.0526937805231742 0.039982753842717 0 0 0 0 0 0.008857494427735 0 0 0 0 0 0 0 0 0 0 0 0 0 0 0 0 0 0 0 0 0 0 0 0 0 0 0 0 0 0 0 0 0 0 0 0 0 0 0 0 0 0 0 0 0 0 0 0 0 0 0 0 0 0 0 0 0 0 0 0 0 0 0 0.0971917880244723 0 0 0 0 0 0 0 0 0 0 0 0 0 0 0 0 0 0 0 0 0 0 0 0 0 0 0 0 0 0 0 0 0 0 0 0 0 0 0 0 0 0 0 0 0 0 0 0 0 0 0 0 0 0 0 0 0 0 0 0
0 0 0 0 0 0 0 0 0 0 0 0 0 0 0 0.0027041874088734 0 0 0 0 0 0 0 0 0 0 0 0 0 0 0 0.00391080931821369 0.0124879017248508 0.0021147706452123 0.0425286005419311 0 0 0 0 0 0 0 0 0 0 0 0 0 0 0 0 0 0 0 0 0 0 0 0 0 0 0 0 0 0 0 0 0 0 0 0 0 0 0 0 0 0 0 0 0 0.0024554931683865 0 0 0 0 0 0.00103309931735171 0 0.00640693763090171 0.0088251276514755 0.0242268893745324 0.00798039469700985 0.0367138710936051 0 0.0419526426458825 0 0 0 0 0 0.0460951206663873 0 0.0131473919219962 0.106045855574125 0 0 0 0 0 0 0 0 0 0 0 0 0 0 0 0 0 0 0 0 0 0 0 0 0 0 0.0041936929086276 0 0 0 0 0 0 0 0 0.0300723416471452 0 0 0 0 0 0.00851123365222514 0 0 0 0.0871809426146947 0.0222614443816884 0.226723417753943 0.127232970674528 0 0 0 0 0 0 0 0 0 0 0 0 0 0 0 0 0 0 0 0 0 0 0 0 0 0 0 0 0 0 0 0 0 0 0 0.0129475454031707 0 0 0 0 0 0 0 0 0 0 0 0 0 0 0 0 0 0 0 0 0 0 0 0 0 0 0 0 0 0 0 0 0 0 0 0 0 0 0 0 0 0 0 0 0 0 0 0 0 0 0 0 0 0 0 0 0 0 0 0 0 0 0 0 0 0 0 0 0 0 0.0596127367698091 0 0 0 0 0 0 0 0 0 0 0 0 0 0 0 0 0 0 0 0 0 0 0 0 0 0 0 0 0 0 0 0 0 0 0 0 0 0 0 0 0 0.0196977398726504 0 0 0 0.00209640546217566 0.00657562828537451 0 0 0 0 0 0 0 0 0.0139376432813225 0 0 0 0.0203271639119089
0 0 0 0 0 0 0 0 0 0 0 0 0 0 0 0 0 0 0 0 0 0 0 0 0 0 0 0 0 0 0 0 0 0 0 0 0 0 0 0 0 0 0 0 0 0 0 0 0 0 0 0 0 0 0 0 0 0 0.00843299598085235 0 0 0 0 0 0 0 0 0 0 0 0 0 0 0 0 0 0 0 0 0 0.0186790641150346 0 0 0 0 0.00391394005997376 0.00326232278723603 0 0.0682271267332741 0.210112785670413 0.161592377216314 0.0280651447283229 0.0859458017919614 0 0.0149964541210119 0.00453570939172003 0.00246126391940382 0 0 0 0 0.00935877764672302 0 0.189406096880326 0 0 0 0 0 0 0 0 0 0 0 0 0 0 0 0 0 0 0 0 0 0 0 0 0 0 0 0 0 0 0 0 0 0 0 0.004156823480262 0 0.018858080973023 0 0.0754872033475111 0 0 0.0019533062790898 0 0.00584394416857036 0.0180675607273648 0.0103503154196849 0.0312770101236385 0.00793909609264057 0 0.0147590004142081 0.00231779793144033 0 0 0 0 0 0 0 0 0 0 0 0 0 0 0 0 0 0 0 0 0 0 0 0 0 0 0 0 0 0 0 0 0 0 0 0 0 0 0 0 0 0 0 0 0 0 0 0 0 0 0 0 0 0 0 0 0 0 0 0 0 0 0 0 0 0 0 0 0 0 0 0 0 0 0 0 0 0 0 0 0 0 0 0 0 0 0 0 0 0 0 0 0 0 0 0 0 0 0 0 0 0 0 0 0 0 0 0 0 0 0 0 0 0 0 0 0 0 0 0 0 0 0 0 0 0 0 0 0 0 0 0 0 0 0 0 0 0 0 0 0 0 0 0 0 0 0 0 0 0 0 0 0 0 0 0 0 0 0 0 0 0 0 0
0 0 0 0 0 0 0 0 0 0 0 0 0 0 0 0.00116531416564501 0 0 0 0 0 0 0 0 0 0 0 0 0 0 0 0 0.00174167467655973 0.00174314435563102 0.00849652454372847 0 0 0 0 0 0 0 0 0 0 0 0 0 0 0 0 0 0 0 0 0 0 0 0 0 0 0 0 0 0 0 0 0 0 0 0 0 0 0 0 0 0 0 0 0 0.0132801189425369 0 0 0 0 0 0.00294152562729767 0 0.0469659925168011 0.0983746450072588 0.114403531748148 0.0501005695103745 0.0769486128940169 0 0.0593109793200158 0.00195395635458917 0 0 0 0 0.00269982337605249 0.0609326776610581 0.152887154591659 0 0 0 0 0 0 0 0 0 0 0 0 0 0 0 0 0 0 0 0 0 0 0 0 0 0 0 0.00161206845062844 0 0 0 0 0 0 0 0 0.0129219863269981 0 0.0321168914424403 0 0.00614284367125622 0 0.0101844728269542 0 0 0 0.0603250624865591 0.0222229518632967 0.108444353793448 0.0488601447111169 0 0 0 0 0 0 0 0 0 0 0 0 0 0 0 0 0 0 0 0 0 0 0 0 0 0 0 0 0 0 0 0 0 0 0 0 0 0 0 0 0 0 0 0 0 0 0 0 0 0 0 0 0 0 0 0 0 0 0 0 0 0 0 0 0 0 0 0 0 0 0 0 0 0 0 0 0 0 0 0 0 0 0 0 0 0 0 0 0 0 0 0 0 0 0 0 0 0 0 0 0 0 0 0 0 0 0.00322297913592873 0 0 0 0 0 0 0 0 0 0 0 0 0 0 0 0 0 0 0 0 0 0 0 0 0 0 0 0 0 0 0 0 0 0 0 0 0 0 0 0 0 0 0 0 0 0 0 0 0 0 0 0 0 0 0 0 0 0 0 0
0.0400957397713045 0 0 0 0 0 0 0 0 0 0 0 0 0 0 0.0648773070910405 0 0 0 0 0 0 0 0 0 0 0 0 0 0.0878159852601713 0.146803343229659 0 0 0 0 0 0 0 0.0106399167245941 0 0 0 0 0 0 0 0 0 0 0 0 0 0 0 0 0.0601273255278411 0 0 0 0 0 0 0 0 0 0 0 0 0 0 0.018530931484613 0.0356335895939298 0 0 0 0.0157639763573574 0 0 0 0 0 0 0 0 0 0 0 0 0 0 0 0 0.0285168654751223 0 0 0.101703649516917 0.0213905454262883 0 0 0 0 0 0 0 0 0 0 0 0 0.254536473150759 0 0 0 0 0 0 0 0 0.0925237069586883 0 0 0 0 0 0 0 0 0 0 0 0 0 0 0 0 0 0 0 0.00795775790929929 0 0 0 0 0 0 0 0 0 0 0 0 0 0 0 0 0 0 0 0 0 0 0 0 0 0 0 0.0130828865224151 0 0 0 0 0 0 0 0 0 0 0 0 0 0 0 0 0 0 0 0 0 0 0 0 0 0 0 0 0 0 0 0 0 0 0 0 0 0 0 0 0 0 0 0 0 0 0 0 0 0 0 0 0 0 0 0 0 0 0 0 0 0 0 0 0 0 0 0 0 0 0 0 0 0 0 0 0 0 0 0 0 0 0 0 0 0 0 0 0 0 0 0 0 0 0 0 0 0 0 0 0 0 0 0 0 0 0 0 0 0 0 0 0 0 0 0 0 0 0 0 0 0 0 0 0 0 0 0 0 0 0 0 0 0 0 0 0 0 0 0 0 0 0 0 0 0 0 0 0 0 0 0 0
0 0 0 0 0 0 0 0 0 0 0 0 0 0 0 0 0 0 0 0 0 0 0 0 0 0 0 0 0 0 0 0 0 0 0 0 0 0 0 0 0 0 0 0 0 0 0 0 0 0 0 0 0 0.0999462462631421 0 0 0 0 0 0 0 0 0 0 0 0 0 0 0 0 0 0 0 0 0 0 0 0 0 0 0 0 0 0 0 0 0 0 0 0 0 0 0 0 0 0 0 0 0 0 0 0 0 0 0 0 0.102832189410756 0.0585158675949853 0 0 0 0 0.0370811559464789 0 0 0 0 0 0 0 0 0.159224887574605 0 0.346787601669633 0 0.146631868781404 0 0 0 0 0 0 0 0 0 0 0 0 0 0 0 0 0 0 0 0 0 0 0 0 0 0 0 0 0 0 0 0 0 0 0 0 0 0 0 0 0 0 0 0 0 0 0 0 0 0 0 0 0 0 0 0 0 0 0 0 0 0 0 0 0 0 0 0 0 0 0 0 0 0 0 0 0 0 0 0 0 0 0 0 0 0 0 0 0 0 0 0 0 0 0 0 0 0 0 0 0 0 0 0 0 0 0 0 0 0 0 0 0 0 0 0 0 0 0 0 0 0 0 0 0 0 0 0 0 0 0 0 0 0 0 0 0 0 0.0139551640469032 0 0 0 0.0102729411890239 0 0 0 0 0 0 0 0 0 0 0 0 0 0 0 0 0 0 0 0 0 0 0 0 0 0 0 0 0 0 0 0 0 0 0 0 0 0 0 0 0.0247520775230684 0 0 0 0 0 0 0 0 0 0
0 0 0 0 0 0 0 0 0 0 0 0 0 0 0 0.0198464489002814 0 0 0.0148386251172472 0 0 0 0 0 0 0 0 0 0 0.0105421557412965 0.130020456916684 0 0 0 0 0 0 0 0 0 0 0 0 0 0 0 0 0 0 0 0 0 0 0.00573771050263557 0 0 0 0 0 0 0 0 0 0 0 0 0 0 0 0 0 0 0 0 0 0 0 0 0 0 0 0 0.0246351811609714 0 0 0 0.00655040777202911 0 0 0 0 0 0 0 0 0.0401105798522084 0.0109582266184927 0 0 0 0 0 0 0 0 0.0517297027319525 0 0.0241835413953373 0 0 0 0 0.111156529540988 0 0 0.359645308788361 0.0990143768875779 0 0 0 0.0229530859498622 0 0 0.00729777169652151 0.00673839394011444 0 0 0 0 0 0 0 0 0 0 0 0 0 0.00118788976833964 0 0 0 0 0 0 0 0 0 0 0 0 0 0 0 0 0 0 0 0 0 0 0 0 0 0 0 0 0 0 0 0 0 0 0 0 0 0 0 0 0 0 0 0 0 0 0 0 0 0 0 0 0 0 0 0 0 0 0 0 0 0 0 0 0 0 0 0 0 0 0 0 0 0 0 0 0 0 0 0 0 0 0 0 0 0 0 0 0 0 0 0 0 0 0 0 0 0 0 0 0 0 0 0 0 0 0 0 0 0 0 0 0 0 0 0 0 0 0 0 0 0 0 0 0 0.00890167756388887 0 0 0 0.00810094850754031 0.0329551074382255 0 0 0.00289587320944498 0 0 0 0 0 0 0 0 0 0 0 0 0 0 0 0 0 0 0 0 0 0 0 0 0 0 0 0 0 0 0 0 0 0 0 0 0 0 0 0 0 0 0 0 0 0 0
0 0 0 0 0 0 0 0 0 0 0 0 0 0 0 0 0 0 0 0 0 0 0 0 0 0 0 0 0 0 0.126115038105306 0 0 0 0 0 0 0 0 0 0 0 0 0 0 0 0 0 0 0 0 0 0 0.379284292988337 0 0 0 0 0 0 0 0 0 0 0 0 0 0 0 0 0 0.0357945209795427 0 0 0 0 0 0 0 0 0 0 0.0386791897890896 0 0 0 0 0 0 0 0 0 0 0 0 0.0950927346054164 0.0197225526611694 0 0 0 0 0 0 0 0 0.142681671713467 0.117220491710192 0 0.04540950744748 0 0 0 0 0 0 0 0 0 0 0 0 0 0 0 0 0 0 0 0 0 0 0 0 0 0 0 0 0 0 0 0 0 0 0 0 0 0 0 0 0 0 0 0 0 0 0 0 0 0 0 0 0 0 0 0 0 0 0 0 0 0 0 0 0 0 0 0 0 0 0 0 0 0 0 0 0 0 0 0 0 0 0 0 0 0 0 0 0 0 0 0 0 0 0 0 0 0 0 0 0 0 0 0 0 0 0 0 0 0 0 0 0 0 0 0 0 0 0 0 0 0 0 0 0 0 0 0 0 0 0 0 0 0 0 0 0 0 0 0 0 0 0 0 0 0 0 0 0 0 0 0 0 0 0 0 0 0 0 0 0 0 0 0 0 0 0 0 0 0 0 0 0 0 0 0 0 0 0 0 0 0 0 0 0 0 0 0 0 0 0 0 0 0 0 0 0 0 0 0 0 0 0 0 0 0 0 0 0 0 0
0 0 0 0 0 0 0 0 0 0 0 0 0 0 0 0.0121512917328996 0 0 0 0 0 0 0 0 0 0 0.457543562464374 0 0 0 0.0725127631108977 0 0 0 0 0 0 0 0 0 0 0 0 0 0 0 0 0 0 0 0 0 0 0.161089168893489 0 0 0 0 0 0 0 0 0 0 0 0 0.108863663476653 0 0 0 0 0 0 0 0 0 0 0 0 0 0 0 0.017041461724101 0 0 0 0 0 0 0 0 0 0 0 0 0.0310196063230219 0.0406046740164972 0 0 0 0 0 0 0 0 0 0 0.0282862152702919 0 0 0 0 0.0193961367632625 0 0 0 0 0 0 0 0 0 0 0 0 0 0 0 0 0 0 0 0 0 0 0 0 0 0 0 0 0 0 0 0 0 0 0 0 0 0 0 0 0 0 0 0 0 0 0 0 0 0 0 0 0 0 0 0 0 0 0 0 0 0 0 0 0 0 0 0 0 0 0 0 0 0 0 0 0 0 0 0 0 0 0 0 0 0 0 0 0 0 0 0 0 0 0 0 0 0 0 0 0 0 0 0 0 0 0 0 0 0 0 0 0 0 0 0 0 0 0 0 0 0 0 0 0 0 0 0 0 0 0 0 0 0 0 0 0 0 0 0 0 0 0 0 0 0 0 0 0 0 0 0.0409507504798093 0 0.0105407057447026 0 0 0 0 0 0 0 0 0 0 0 0 0 0 0 0 0 0 0 0 0 0 0 0 0 0 0 0 0 0 0 0 0 0 0 0 0 0 0 0 0 0 0 0 0 0 0 0 0 0 0 0 0
0.00951215409985496 0 0 0 0 0 0 0 0 0 0 0 0 0 0 0.0114958431106496 0 0 0 0 0 0 0 0 0 0 0 0 0 0.0189006776362277 0.0460237431638418 0 0 0 0 0 0 0 0 0 0 0 0 0 0 0 0 0 0 0 0 0 0 0 0 0.00571040918965025 0 0 0 0 0 0 0 0 0 0 0 0.031649984727077 0.0650668625469306 0.126064838205576 0.00606508580617074 0.131821002998264 0 0 0 0 0 0 0 0 0 0 0.00427200401049004 0 0 0 0 0 0 0 0 0 0 0 0 0.0190238674651287 0 0 0 0 0 0 0 0 0.0995300494120443 0 0 0 0 0 0 0.0664741825162708 0.355724904329434 0 0 0 0 0 0 0 0 0 0 0 0 0 0 0 0 0 0 0 0 0 0 0 0 0 0.00266439078238897 0 0 0 0 0 0 0 0 0 0 0 0 0 0 0 0 0 0 0 0 0 0 0 0 0 0 0 0 0 0 0 0 0 0 0 0 0 0 0 0 0 0 0 0 0 0 0 0 0 0 0 0 0 0 0 0 0 0 0 0 0 0 0 0 0 0 0 0 0 0 0 0 0 0 0 0 0 0 0 0 0 0 0 0 0 0 0 0 0 0 0 0 0 0 0 0 0 0 0 0 0 0 0 0 0 0 0 0 0 0 0 0 0 0 0 0 0 0 0 0 0 0 0 0 0 0 0 0 0 0 0 0 0 0 0 0 0 0 0 0 0 0 0 0 0 0 0 0 0 0 0 0 0 0 0 0 0 0 0 0 0 0 0 0 0 0 0 0 0 0 0 0 0 0 0 0 0 0 0 0 0
0 0 0 0 0 0 0 0 0 0 0 0 0 0 0 0 0 0 0 0 0 0 0 0 0 0 0 0 0 0 0 0 0 0 0 0 0 0 0 0 0 0 0 0 0 0 0 0 0 0 0 0 0 0 0 0 0 0 0 0 0 0 0 0 0 0 0 0 0 0 0 0 0 0 0 0 0 0 0 0 0 0 0 0 0 0 0 0 0 0 0 0 0 0 0 0 0 0 0 0 0 0 0 0 0 0 0 0 0 0 0 0.185645314468586 0 0.537444486994532 0 0 0 0 0 0 0 0.0891386170773944 0 0 0.187771581459488 0 0 0 0 0 0 0 0 0 0 0 0 0 0 0 0 0 0 0 0 0 0 0 0 0 0 0 0 0 0 0 0 0 0 0 0 0 0 0 0 0 0 0 0 0 0 0 0 0 0 0 0 0 0 0 0 0 0 0 0 0 0 0 0 0 0 0 0 0 0 0 0 0 0 0 0 0 0 0 0 0 0 0 0 0 0 0 0 0 0 0 0 0 0 0 0 0 0 0 0 0 0 0 0 0 0 0 0 0 0 0 0 0 0 0 0 0 0 0 0 0 0 0 0 0 0 0 0 0 0 0 0 0 0 0 0 0 0 0 0 0 0 0 0 0 0 0 0 0 0 0 0 0 0 0 0 0 0 0 0 0 0 0 0 0 0 0 0 0 0 0 0 0 0 0 0 0 0 0 0 0 0 0 0 0 0 0 0 0 0 0 0 0 0 0
0 0 0 0 0 0 0 0 0 0 0 0 0 0 0 0 0 0 0 0 0 0 0 0 0 0 0 0 0 0 0 0 0 0 0 0 0 0 0 0 0 0 0 0 0 0 0 0 0 0 0 0 0 0 0 0 0 0 0 0 0 0 0 0 0 0 0 0.0441887870941951 0.0414866097092151 0.262573150803872 0 0 0 0 0 0 0.0358192424900098 0 0 0 0 0 0 0 0 0 0 0 0 0 0 0 0 0 0 0 0 0 0 0 0 0 0 0 0 0 0 0 0 0.10358223062368 0.0339398225839927 0 0.232787939699289 0.202167368674599 0 0 0 0 0 0 0 0.043454848321147 0 0 0 0 0 0 0 0 0 0 0 0 0 0 0 0 0 0 0 0 0 0 0 0 0 0 0 0 0 0 0 0 0 0 0 0 0 0 0 0 0 0 0 0 0 0 0 0 0 0 0 0 0 0 0 0 0 0 0 0 0 0 0 0 0 0 0 0 0 0 0 0 0 0 0 0 0 0 0 0 0 0 0 0 0 0 0 0 0 0 0 0 0 0 0 0 0 0 0 0 0 0 0 0 0 0 0 0 0 0 0 0 0 0 0 0 0 0 0 0 0 0 0 0 0 0 0 0 0 0 0 0 0 0 0 0 0 0 0 0 0 0 0 0 0 0 0 0 0 0 0 0 0 0 0 0 0 0 0 0 0 0 0 0 0 0 0 0 0 0 0 0 0 0 0 0 0 0 0 0 0 0 0 0 0 0 0 0 0 0 0 0 0 0 0 0 0 0
0 0 0 0 0 0 0 0 0 0 0 0 0 0 0 0.018316699193432 0 0 0 0 0 0 0 0 0 0 0 0 0 0.0175150690728562 0.0609887617027546 0 0 0 0 0 0 0 0 0 0 0 0 0 0 0 0 0 0 0 0 0 0 0.0309656910044841 0 0 0 0 0 0 0 0 0 0 0 0 0 0.0218493739803507 0.0169925549104891 0.138390327669978 0.00605169692890606 0.0102423696616644 0 0 0 0 0 0 0 0 0 0 0.00303714157755789 0 0 0 0.0032624594803635 0 0 0 0 0 0 0 0 0.0231816008895654 0.00674426267787147 0 0 0 0 0 0 0 0 0.022529084368638 0.134250019087794 0 0.00775859216313769 0.239330834234011 0 0.100510771355628 0 0.0346976900331381 0 0.0849300594291295 0 0 0 0 0 0.014929462645248 0 0 0 0 0 0 0 0 0 0 0 0 0 0 0 0 0.00352547793300277 0 0 0 0 0 0 0 0 0 0 0 0 0 0 0 0 0 0 0 0 0 0 0 0 0 0 0 0 0 0 0 0 0 0 0 0 0 0 0 0 0 0 0 0 0 0 0 0 0 0 0 0 0 0 0 0 0 0 0 0 0 0 0 0 0 0 0 0 0 0 0 0 0 0 0 0 0 0 0 0 0 0 0 0 0 0 0 0 0 0 0 0 0 0 0 0 0 0 0 0 0 0 0 0 0 0 0 0 0 0 0 0 0 0 0 0 0 0 0 0 0 0 0 0 0 0 0 0 0 0 0 0 0 0 0 0 0 0 0 0 0 0 0 0 0 0 0 0 0 0 0 0 0 0 0 0 0 0 0 0 0 0 0 0 0 0 0 0 0 0 0 0 0 0 0 0 0 0 0 0 0
0 0 0 0 0 0 0 0 0 0 0 0 0 0 0 0 0 0 0 0 0 0 0 0 0 0 0 0 0 0 0 0 0 0 0 0 0 0 0 0 0 0 0 0 0 0 0 0 0 0 0 0 0 0 0 0 0 0 0 0 0 0 0 0 0 0 0 0 0 0 0 0 0 0 0 0 0 0 0 0 0 0 0 0 0 0 0 0 0 0 0 0 0 0 0 0 0 0 0 0 0 0 0 0 0 0 0 0 0 0 0.133754526631808 0.275207559828021 0.109395066021421 0 0 0 0 0 0 0 0 0.147538378263371 0 0.0471709162420893 0 0.28693355301329 0 0 0 0 0 0 0 0 0 0 0 0 0 0 0 0 0 0 0 0 0 0 0 0 0 0 0 0 0 0 0 0 0 0 0 0 0 0 0 0 0 0 0 0 0 0 0 0 0 0 0 0 0 0 0 0 0 0 0 0 0 0 0 0 0 0 0 0 0 0 0 0 0 0 0 0 0 0 0 0 0 0 0 0 0 0 0 0 0 0 0 0 0 0 0 0 0 0 0 0 0 0 0 0 0 0 0 0 0 0 0 0 0 0 0 0 0 0 0 0 0 0 0 0 0 0 0 0 0 0 0 0 0 0 0 0 0 0 0 0 0 0 0 0 0 0 0 0 0 0 0 0 0 0 0 0 0 0 0 0 0 0 0 0 0 0 0 0 0 0 0 0 0 0 0 0 0 0 0 0 0 0 0 0 0 0 0 0 0 0 0 0 0 0
0 0 0 0 0 0 0 0 0 0.0533397698131081 0 0 0.454255425379322 0 0 0 0 0 0 0 0 0 0 0 0 0 0 0 0 0 0 0 0 0 0.0506075185312224 0 0 0.0233603699820848 0 0 0 0 0 0 0 0 0 0 0 0 0 0 0 0 0 0.204711048471934 0 0 0 0 0 0 0 0 0 0 0 0 0 0 0 0 0 0 0 0 0 0 0 0 0 0 0 0 0 0 0 0 0 0 0 0 0 0 0 0 0 0 0 0 0 0 0 0 0 0 0 0 0 0 0 0 0 0 0 0 0 0 0 0.0711494195490937 0 0 0 0 0 0 0 0 0 0 0 0 0 0 0 0 0 0 0 0 0 0 0 0 0 0 0 0 0 0 0 0 0 0 0 0 0 0 0 0 0 0 0 0 0 0 0 0 0 0 0 0 0 0 0 0 0 0 0 0 0 0 0 0 0 0 0 0 0 0 0 0 0 0 0 0 0 0 0 0 0 0 0 0 0 0 0 0 0.0717762147215751 0 0 0 0 0 0 0 0 0 0 0 0 0 0 0 0 0 0 0 0 0 0 0 0 0 0 0 0 0 0 0 0 0 0 0 0 0 0 0 0 0 0 0 0 0 0 0 0 0 0 0 0 0 0.0226303584201447 0 0 0.0481698751315154 0 0 0 0 0 0 0 0 0 0 0 0 0 0 0 0 0 0 0 0 0 0 0 0 0 0 0 0 0 0 0 0 0 0 0 0 0 0 0 0 0 0 0 0 0 0 0 0 0 0 0 0 0 0
0 0 0 0 0 0 0 0 0 0 0 0 0 0 0 0.0205179039140257 0 0 0.0200647075816676 0 0 0 0 0 0 0 0 0 0 0.00987483490208345 0.092081895923375 0 0 0 0 0 0 0 0 0 0 0 0 0 0 0 0 0 0 0 0 0 0 0 0 0 0 0 0 0 0 0 0 0 0 0 0 0 0 0 0 0 0 0 0 0 0 0 0 0 0 0 0.0224905569722607 0 0 0 0 0 0 0 0 0 0 0 0 0.0289309740715935 0.0142043907300351 0 0 0 0 0 0 0 0 0 0.520883983245976 0 0 0 0 0 0.10184709700342 0 0 0 0.110453746188274 0 0.0151806285074489 0 0 0 0 0 0.00830387718966595 0 0 0 0 0 0 0 0 0 0 0 0 0 0.00256558594688325 0 0 0 0 0 0 0 0 0 0 0 0 0 0 0 0 0 0 0 0 0 0 0 0 0 0 0 0 0.0183562275301592 0 0 0 0 0 0 0 0 0 0 0 0 0 0 0 0 0 0 0 0 0 0 0 0 0 0 0 0 0 0 0 0 0 0 0 0 0 0 0 0 0 0 0 0 0 0 0 0 0 0 0 0 0 0 0 0 0 0 0 0 0 0 0 0 0 0 0 0 0 0 0 0 0 0 0 0 0 0 0 0 0 0 0 0 0 0 0 0 0 0 0 0 0 0 0.00539255092534976 0 0 0.00885103936778103 0 0 0 0 0 0 0 0 0 0 0 0 0 0 0 0 0 0 0 0 0 0 0 0 0 0 0 0 0 0 0 0 0 0 0 0 0 0 0 0 0 0 0 0 0 0 0 0 0 0 0 0 0 0
0 0 0 0 0 0 0 0 0 0 0 0 0 0 0 0.00975700167955627 0 0 0.0288232681653942 0 0 0 0 0 0 0 0 0 0 0 0 0 0 0 0 0 0 0 0 0 0 0 0 0 0 0 0 0 0 0 0 0 0 0 0 0 0 0 0 0 0 0 0 0 0 0 0 0 0 0 0 0 0 0 0 0 0 0 0 0 0 0 0 0 0 0 0 0 0 0 0 0 0 0 0 0 0 0 0 0 0 0 0 0 0 0 0.353114334888033 0 0 0 0 0 0 0 0 0.271976221585054 0 0.106952112775703 0.0495795560049313 0.0406915859494885 0 0 0 0 0 0 0 0 0 0 0 0 0 0 0 0 0 0 0 0 0 0 0 0 0 0 0 0 0 0 0 0 0 0 0 0 0 0 0 0 0 0 0 0 0 0 0 0.0332088937583074 0 0 0 0 0 0 0 0 0 0 0 0 0 0 0 0 0 0 0 0 0 0 0 0 0 0 0 0 0 0 0 0 0 0 0 0 0 0 0 0 0 0 0 0 0 0 0 0 0 0 0 0 0 0 0 0 0 0 0 0 0 0 0 0 0 0 0 0 0 0 0 0 0 0 0 0 0 0 0 0 0 0 0 0 0 0 0 0 0 0 0 0 0 0 0 0.0108489647470345 0.0300203937234895 0.0100834758500855 0 0 0 0.0549441908729226 0 0 0 0 0 0 0 0 0 0 0 0 0 0 0 0 0 0 0 0 0 0 0 0 0 0 0 0 0 0 0 0 0 0 0 0 0 0 0 0 0 0 0 0 0 0 0 0 0 0
0 0 0 0 0 0 0 0 0 0 0 0 0 0 0 0 0 0 0 0 0 0 0 0 0 0 0.0376812142469034 0 0 0 0 0 0 0 0 0 0 0 0 0 0 0 0 0 0 0 0 0 0 0 0 0 0 0 0 0 0 0 0 0 0 0 0 0 0 0 0 0 0 0 0 0 0 0 0 0 0 0 0 0 0 0 0 0 0 0 0 0 0 0 0 0 0 0 0 0 0 0 0 0 0 0 0 0 0 0 0 0 0 0 0 0 0 0 0 0 0.0868278797725125 0 0 0.174862667198261 0.0486712691740067 0 0 0 0 0 0 0 0 0 0 0 0 0 0 0 0 0 0 0 0 0 0 0 0 0 0 0 0 0 0 0 0 0 0 0 0 0 0 0 0 0 0 0 0 0 0 0.253446511462357 0 0 0 0 0 0 0 0 0 0 0 0 0 0 0 0 0 0 0 0 0 0 0 0 0 0 0 0 0 0 0 0 0 0 0 0 0 0 0 0 0 0 0 0 0 0 0 0 0 0 0 0 0 0 0 0 0 0 0 0 0 0 0 0 0 0 0 0 0 0 0 0 0 0 0 0 0 0 0 0 0 0 0 0 0 0 0 0 0 0 0 0 0 0 0 0.0191009818450512 0.246562710577177 0 0.0110693075393612 0 0.0150647443821518 0.106712713802218 0 0 0 0 0 0 0 0 0 0 0 0 0 0 0 0 0 0 0 0 0 0 0 0 0 0 0 0 0 0 0 0 0 0 0 0 0 0 0 0 0 0 0 0 0 0 0 0 0 0
0 0 0 0 0 0 0 0 0 0 0 0 0.161970717247057 0 0 0.0107359529267531 0 0 0.0375315813365682 0 0 0 0 0 0 0 0 0 0 0 0 0 0 0 0 0 0 0 0 0 0 0 0 0 0 0 0 0 0 0 0 0 0 0 0 0 0 0 0 0 0 0 0 0 0 0 0 0 0 0 0 0 0 0 0 0 0 0 0 0 0 0 0 0 0 0 0 0 0 0 0 0 0 0 0 0 0 0 0 0 0 0 0 0 0.121330592754655 0 0 0 0 0 0 0 0 0 0 0.0631002732620962 0.0836938670489869 0 0 0.0406921355543845 0 0 0 0 0 0 0 0 0 0 0 0 0 0 0 0 0 0 0 0 0 0 0 0 0 0 0 0 0 0 0 0 0 0 0 0 0 0 0 0 0.0156842413718716 0 0 0 0 0 0.0148353069192116 0.113286335850621 0 0 0 0 0 0 0 0 0 0 0 0 0 0 0 0 0 0 0 0 0 0 0 0 0 0 0 0 0 0 0 0 0 0 0 0 0 0 0 0 0.0282781031377444 0 0 0 0 0 0 0 0 0 0 0 0 0 0 0 0 0 0 0 0 0 0 0 0 0 0 0 0 0 0 0 0 0 0 0 0 0 0 0 0 0 0 0 0 0 0 0 0 0 0 0 0 0 0 0 0 0.20369367486228 0 0 0 0 0 0 0 0 0 0 0 0 0 0 0 0 0 0 0 0 0 0 0 0.0242578252146644 0 0.018617598683565 0.0622917938295416 0 0 0 0 0 0 0 0 0 0 0 0 0 0 0 0 0 0 0 0 0 0 0 0 0 0 0
0 0 0 0 0 0 0 0 0 0 0 0 0.138576477710291 0 0 0 0 0 0 0 0 0 0 0 0 0 0.0215643783253265 0 0 0 0 0 0 0 0 0 0 0 0 0 0 0 0 0 0 0 0 0 0 0 0 0 0 0 0 0.0792473651810474 0 0 0 0 0 0 0 0 0 0 0 0 0 0 0 0 0 0 0 0 0 0 0 0 0 0 0 0 0 0 0 0 0 0 0 0 0 0 0 0 0 0 0 0 0 0 0 0 0 0 0 0 0 0 0 0 0 0 0.0307275267572965 0 0.0309435373000479 0.163791972153837 0.0183309436644301 0 0.0338721766691213 0 0 0 0 0 0 0 0 0 0 0 0 0 0 0 0 0 0 0 0 0 0 0 0 0 0 0 0 0 0 0 0 0 0 0 0 0 0 0 0 0 0 0 0 0 0 0.304169197142504 0 0 0 0 0 0 0 0 0 0 0 0 0 0 0 0 0 0 0 0 0 0 0 0 0 0 0 0 0 0 0 0 0 0 0 0 0 0 0 0 0 0 0 0 0 0 0 0 0 0 0 0 0 0 0 0 0 0 0 0 0 0 0 0 0 0 0 0 0 0 0 0 0 0 0 0 0 0 0 0 0 0 0 0 0 0 0 0 0 0 0 0 0 0 0 0 0.106231783819533 0.0342872205239726 0 0 0 0.0382574207525932 0 0 0 0 0 0 0 0 0 0 0 0 0 0 0 0 0 0 0 0 0 0 0 0 0 0 0 0 0 0 0 0 0 0 0 0 0 0 0 0 0 0 0 0 0 0 0 0 0 0
0 0 0 0 0 0 0 0 0 0 0 0 0.128696550374212 0 0 0 0 0 0 0 0 0 0.195304837630517 0 0 0 0.106641884691345 0 0 0 0 0 0 0 0 0 0 0 0 0 0 0 0 0 0 0 0 0 0.12243851874972 0 0 0 0 0 0 0 0 0 0 0 0 0 0 0 0 0 0 0 0 0 0 0 0 0 0 0 0 0 0 0 0 0 0 0 0 0 0 0 0 0 0 0 0 0 0 0 0 0 0 0 0 0 0 0 0 0 0.0672240475605979 0 0 0 0 0 0 0 0 0 0 0.049234476948159 0 0.0365800461799085 0 0 0 0 0 0 0 0 0 0 0 0 0 0 0 0 0 0 0 0 0 0 0 0 0 0 0 0 0 0 0 0 0 0 0 0 0 0 0 0 0 0 0 0 0 0 0 0.201565397807166 0 0 0 0 0 0 0 0 0 0 0 0 0 0 0 0 0 0 0 0.0154690444748253 0 0 0 0 0 0 0 0 0 0 0 0 0 0 0 0 0 0 0 0 0 0 0 0 0 0 0 0 0 0 0 0 0 0 0 0 0 0 0 0 0 0 0 0 0 0 0 0 0 0 0 0 0 0 0 0 0 0 0 0 0 0 0 0 0 0 0 0 0 0 0 0 0 0 0 0 0.0244902865660255 0 0.0523549090175243 0 0 0 0 0 0 0 0 0 0 0 0 0 0 0 0 0 0 0 0 0 0 0 0 0 0 0 0 0 0 0 0 0 0 0 0 0 0 0 0 0 0 0 0 0 0 0 0 0 0 0 0 0
0 0 0 0 0 0 0 0 0 0 0 0 0 0 0 0 0 0 0 0 0 0 0 0 0 0 0 0 0 0 0 0 0 0 0 0 0 0 0 0 0 0 0 0 0 0 0 0 0 0 0 0 0 0 0 0 0 0 0 0 0 0 0 0 0 0 0 0 0 0 0 0 0 0 0 0 0 0 0 0 0 0 0 0 0 0 0 0 0 0 0 0 0 0 0 0 0 0 0 0 0 0 0 0 0 0.324694852067167 0 0 0 0 0.0236166216242951 0.0629744731149455 0.0501093017833085 0.157065936662346 0 0 0 0 0 0 0 0 0.0939985640393646 0.208024427757781 0 0.0795158229507934 0 0 0 0 0 0 0 0 0 0 0 0 0 0 0 0 0 0 0 0 0 0 0 0 0 0 0 0 0 0 0 0 0 0 0 0 0 0 0 0 0 0 0 0 0 0 0 0 0 0 0 0 0 0 0 0 0 0 0 0 0 0 0 0 0 0 0 0 0 0 0 0 0 0 0 0 0 0 0 0 0 0 0 0 0 0 0 0 0 0 0 0 0 0 0 0 0 0 0 0 0 0 0 0 0 0 0 0 0 0 0 0 0 0 0 0 0 0 0 0 0 0 0 0 0 0 0 0 0 0 0 0 0 0 0 0 0 0 0 0 0 0 0 0 0 0 0 0 0 0 0 0 0 0 0 0 0 0 0 0 0 0 0 0 0 0 0 0 0 0 0 0 0 0 0 0 0 0 0 0 0 0 0 0 0 0 0 0 0 0 0 0 0 0
0 0 0 0 0 0 0 0 0 0 0 0 0 0 0 0 0.085468324773542 0 0 0 0 0 0 0 0 0 0 0 0 0 0 0 0 0 0 0 0 0 0 0 0 0 0 0 0 0 0 0 0 0 0 0 0 0 0 0 0 0 0 0.18538120280585 0.0199940902461135 0 0 0 0 0 0 0 0.0397396558190745 0 0 0 0 0 0 0 0.0346014868166539 0 0 0 0 0 0 0 0 0 0 0 0 0 0 0 0 0 0 0 0 0 0 0 0 0 0 0 0 0 0 0 0 0 0 0 0 0 0 0 0 0 0 0 0 0.0507167076650311 0 0.05697138596089 0.297273799502647 0 0 0 0 0.023544535839651 0 0 0 0 0 0 0 0 0 0 0 0 0 0 0 0 0 0 0 0 0 0 0 0 0 0 0 0 0 0 0 0 0 0 0 0 0 0 0 0 0 0 0 0.0126800258925195 0 0 0 0 0 0 0 0 0 0 0 0 0 0 0 0 0 0 0 0 0 0 0 0 0 0 0 0 0 0 0 0 0 0 0 0 0 0 0 0 0 0 0 0 0 0 0 0 0 0 0 0 0 0 0 0 0 0 0 0 0 0 0 0 0 0 0 0 0 0 0 0 0 0 0 0 0 0 0 0 0 0 0 0 0 0 0 0 0 0 0 0 0 0 0 0 0 0 0 0 0 0 0 0 0.00897083715881923 0 0 0.0565751968061565 0.0224198205875829 0 0.105662930125468 0 0 0 0 0 0 0 0 0 0 0 0 0 0 0 0 0 0 0 0 0 0 0 0 0 0 0 0 0 0 0 0 0 0 0
0 0 0 0 0 0 0 0 0 0 0 0 0 0 0 0 0 0 0 0 0 0 0 0 0 0 0 0.0303347867744174 0 0 0 0 0 0 0 0 0 0 0 0 0 0 0 0 0 0 0 0 0 0 0 0 0 0 0 0 0 0 0 0 0 0 0 0 0 0 0 0 0 0 0 0 0 0 0 0 0.0668154058325341 0 0 0 0 0 0 0 0 0 0 0 0 0 0 0 0 0 0 0 0 0 0 0 0 0 0 0 0 0.299816075042258 0.0125421134471128 0 0 0 0 0 0 0.0212901251919449 0 0 0 0 0 0 0 0.0881944459040568 0.0447665731776646 0 0 0.330327650449264 0 0 0 0 0 0 0 0 0 0 0 0 0 0 0 0 0 0 0 0 0 0 0 0 0 0 0 0 0 0 0 0 0 0 0 0 0 0 0 0 0 0 0 0 0 0 0 0 0 0 0 0 0 0 0 0 0 0 0 0 0 0 0 0 0 0 0 0 0 0 0 0 0 0 0 0 0 0 0 0 0 0 0 0 0 0 0 0 0 0 0 0 0 0 0 0 0 0 0 0 0 0 0 0 0 0 0 0 0 0 0 0 0 0 0 0 0 0 0 0 0 0 0 0 0 0 0 0 0 0 0 0 0 0 0 0 0 0 0.0264529485251199 0 0 0 0.0135917219282255 0 0 0 0 0 0 0 0.011123292406265 0 0.0149211522711213 0 0 0 0 0 0 0 0 0 0 0 0 0 0 0 0 0 0 0 0 0 0 0 0 0 0 0 0 0 0 0.0398237090500151 0 0 0 0 0 0 0 0 0 0
0 0 0 0 0 0 0 0 0 0 0 0 0 0 0 0.00462337986779329 0.275539996220022 0 0.123045290720761 0 0 0 0 0 0 0 0 0 0 0.00822610314876165 0.074978595512979 0 0 0 0 0 0 0 0 0 0 0 0 0 0 0 0 0 0 0 0 0 0 0 0 0 0 0 0 0.142802667582489 0 0 0 0 0 0 0 0 0 0 0 0 0 0 0 0 0 0 0 0 0 0 0.00519350318519387 0 0 0 0 0 0 0 0 0 0 0 0 0.0498254614831931 0.0093019714370192 0 0 0 0 0 0 0 0 0 0.0105066326244569 0 0 0 0.0191353029089333 0 0 0 0 0.00893966950980368 0 0 0 0 0 0 0.211924124639093 0 0 0 0 0 0 0 0 0 0 0 0 0 0 0 0 0 0 0 0 0 0 0 0 0 0 0 0 0 0 0 0 0 0 0 0 0 0 0 0 0 0 0 0 0 0 0 0 0 0 0 0 0 0 0 0 0 0 0 0 0 0 0 0 0 0 0 0 0 0 0 0 0 0 0 0 0 0 0 0 0 0 0 0 0 0 0 0 0 0 0 0 0 0 0 0 0 0 0 0 0 0 0 0 0 0 0 0 0 0 0 0 0 0 0 0 0 0 0 0 0 0 0 0 0 0 0 0 0 0 0 0 0 0 0 0 0 0 0 0 0 0 0 0 0 0 0 0 0 0 0 0 0 0 0 0 0 0 0.0392985602997145 0 0.00468039914356423 0.0119783417162223 0 0 0 0 0 0 0 0 0 0 0 0 0 0 0 0 0 0 0 0 0 0 0 0 0 0 0 0 0 0 0 0 0 0 0
0 0 0 0 0 0 0 0 0 0 0 0 0 0 0 0 0 0 0 0 0 0 0 0 0 0 0 0 0 0 0 0 0 0 0 0 0 0 0 0 0 0 0 0 0 0 0 0 0 0 0 0 0 0 0 0 0 0 0 0 0 0 0 0 0 0 0 0 0 0 0 0 0 0 0 0 0.0256494647844894 0 0 0 0 0 0 0 0 0 0 0 0 0 0 0 0 0 0 0 0 0 0 0 0 0 0 0 0 0.194044448253312 0 0 0 0 0 0 0 0.198228794247425 0 0 0 0 0 0 0 0.051601456253189 0 0.505622542725218 0 0 0 0 0 0 0 0 0 0 0 0 0 0 0 0 0 0 0 0 0 0 0 0 0 0 0 0 0 0 0 0 0 0 0 0 0 0 0 0 0 0 0 0 0 0 0 0 0 0 0 0 0 0 0 0 0 0 0 0 0 0 0 0 0 0 0 0 0 0 0 0 0 0 0 0 0 0 0 0 0 0 0 0 0 0 0 0 0 0 0 0 0 0 0 0 0 0 0 0 0 0 0 0 0 0 0 0 0 0 0 0 0 0 0 0 0 0 0 0 0 0 0 0 0 0 0 0 0 0 0 0 0 0 0 0 0 0 0 0 0.0169240958664821 0 0 0 0 0 0 0 0 0 0 0 0 0 0 0 0 0 0 0 0 0 0 0 0 0 0 0 0 0 0 0 0 0 0 0 0 0 0 0 0 0 0 0 0 0.00792919786988461 0 0 0 0 0 0 0 0 0 0
0 0 0 0 0 0 0 0 0 0 0 0 0 0 0 0 0 0 0 0 0 0 0 0 0 0.698309132508097 0 0 0 0 0 0 0.0626934069762098 0 0.0967005500193551 0 0 0 0 0 0 0.142296910496338 0 0 0 0 0 0 0 0 0 0 0 0 0 0 0 0 0 0 0 0 0 0 0 0 0 0 0 0 0 0 0 0 0 0 0 0 0 0 0 0 0 0 0 0 0 0 0 0 0 0 0 0 0 0 0 0 0 0 0 0 0 0 0 0 0 0 0 0 0 0 0 0 0 0 0 0 0 0 0 0 0 0 0 0 0 0 0 0 0 0 0 0 0 0 0 0 0 0 0 0 0 0 0 0 0 0 0 0 0 0 0 0 0 0 0 0 0 0 0 0 0 0 0 0 0 0 0 0 0 0 0 0 0 0 0 0 0 0 0 0 0 0 0 0 0 0 0 0 0 0 0 0 0 0 0 0 0 0 0 0 0 0 0 0 0 0 0 0 0 0 0 0 0 0 0 0 0 0 0 0 0 0 0 0 0 0 0 0 0 0 0 0 0 0 0 0 0 0 0 0 0 0 0 0 0 0 0 0 0 0 0 0 0 0 0 0 0 0 0 0 0 0 0 0 0 0 0 0 0 0 0 0 0 0 0 0 0 0 0 0 0 0 0 0 0 0 0 0 0 0 0 0 0 0 0 0 0 0 0 0 0 0 0 0 0 0 0 0 0 0 0 0 0 0 0 0 0 0
0 0 0 0 0 0 0 0 0 0 0 0 0 0 0 0.0236185307506868 0 0 0 0 0 0 0 0 0 0 0 0 0 0.00375034440965206 0.250871994134789 0 0 0.00163217857531525 0 0 0 0.0102734881220786 0 0 0 0 0 0 0 0 0 0 0 0 0 0 0 0 0 0 0 0 0.084936013398348 0 0 0 0 0 0 0 0 0 0 0 0 0 0 0 0 0 0 0 0 0 0 0.03821513493263 0 0 0 0.020830820783986 0.0108008895795162 0 0 0.0395317416088029 0 0 0 0 0 0.0820364254008313 0.183509727445088 0.00536645767813496 0.0179936874414419 0 0 0 0 0 0 0 0 0 0 0 0 0 0 0 0 0 0 0 0 0 0 0 0 0 0 0 0 0 0 0 0 0 0 0 0 0 0.112298103497388 0.032945452746917 0 0.00255858705626028 0.00588602941543214 0.00400089305611891 0 0 0 0 0.0133778556423635 0 0.00778391724138725 0 0.00635276733663565 0 0 0 0.0274627486103226 0.00893985538880927 0 0 0 0 0 0 0 0 0 0 0 0 0 0 0 0 0 0 0 0 0 0 0 0 0 0 0 0 0 0 0 0 0.0023405167982515 0 0 0 0 0 0 0 0 0 0 0 0 0 0 0 0 0 0 0 0 0 0 0 0 0 0 0 0 0 0 0 0 0 0 0 0 0 0 0 0 0 0 0 0 0 0 0 0 0 0 0 0 0 0 0 0 0 0 0 0 0 0 0 0 0 0 0 0 0 0 0 0 0 0 0 0 0 0 0 0 0 0 0 0 0 0 0 0 0 0 0 0 0 0 0 0 0 0 0 0 0 0 0 0 0 0 0 0 0 0 0 0 0 0 0 0 0 0 0 0 0 0 0 0 0 0 0 0 0 0 0.0026858389488132
0 0 0 0 0 0 0 0 0 0 0 0 0 0.00872911795633413 0 0.0107771974322051 0 0 0 0.0122136622028823 0 0 0.0938586237809371 0 0.0394036703588352 0 0 0 0 0 0 0 0 0 0 0 0 0 0 0 0 0 0 0 0 0 0 0.0175836402407254 0.0312962023164976 0 0 0 0 0 0.00715029091516542 0 0 0 0 0 0 0 0 0 0 0.0225491943354791 0 0 0 0 0 0.0210319353081152 0 0 0.0859674547679893 0 0 0 0 0 0 0 0 0 0 0 0 0 0 0 0 0 0 0 0 0 0.00822958773573168 0 0 0 0 0 0 0 0 0 0 0 0 0 0 0 0 0 0 0 0 0 0 0 0 0 0 0 0 0 0 0 0 0 0 0 0 0 0 0 0 0 0 0.0073790286112072 0 0 0 0 0 0 0 0 0 0 0 0 0 0 0 0 0 0 0 0 0 0 0.0336282211442775 0 0 0 0.0123970608579239 0 0.0080140791072564 0.0181809485706045 0 0 0 0.164950776845777 0.00823451607524464 0 0 0 0 0.0109315867970428 0 0 0 0 0.0364576762712035 0 0 0 0 0 0 0 0 0 0 0 0 0 0 0 0 0 0 0 0 0 0 0 0 0 0.00877134730803325 0 0 0 0 0 0 0 0 0.0762467908782461 0.0241831280066558 0 0 0.00442342684857496 0 0 0 0 0 0 0 0 0 0 0 0.0162051933672054 0 0 0 0 0 0 0 0 0 0 0 0 0 0 0 0 0 0 0 0 0 0 0 0 0 0 0 0 0 0 0.122699937154278 0 0 0 0 0 0 0 0 0 0 0 0 0 0 0.0164311485549947 0.0514297516985192 0 0.0206448045520577 0 0 0 0 0 0 0 0 0 0 0 0 0 0 0 0 0 0 0 0 0 0 0 0 0 0 0 0 0 0 0 0 0 0 0
0 0 0 0 0 0 0 0 0 0 0 0 0 0 0 0 0 0 0 0 0 0 0 0 0 0 0 0.322875408245454 0 0 0 0 0 0 0 0 0 0 0 0 0 0 0 0 0 0 0 0 0 0 0 0 0 0.0840049603971863 0 0 0 0 0 0.0402698979144669 0.212981895384047 0 0 0 0 0 0 0 0 0 0 0 0 0 0 0 0.0310044029765032 0 0 0 0 0 0 0 0 0 0 0 0 0 0 0 0 0 0 0 0 0 0 0 0 0 0 0 0 0 0 0 0 0 0 0 0 0 0 0 0 0 0 0 0 0 0.0467719478767363 0 0 0 0 0 0 0 0 0 0 0 0 0 0 0 0 0 0 0 0 0 0 0 0 0 0 0 0 0 0 0 0 0 0 0 0 0 0 0 0 0 0 0 0 0 0 0 0 0 0 0.0404094998173966 0.0151625231306244 0 0 0 0 0 0 0 0 0 0 0 0 0 0 0 0 0 0 0 0 0 0 0 0 0 0 0 0 0 0 0 0 0 0 0 0 0 0 0 0 0 0 0 0 0 0 0 0 0 0 0 0 0 0 0 0 0 0 0 0 0 0 0 0 0 0 0 0 0 0 0 0 0 0 0 0 0 0 0 0 0 0 0 0 0 0 0 0 0 0 0 0 0 0 0 0 0 0 0 0 0 0 0 0 0 0 0.0123609107673623 0.112945503837653 0 0.0812130496525701 0 0 0 0 0 0 0 0 0 0 0 0 0 0 0 0 0 0 0 0 0 0 0 0 0 0 0 0 0 0 0 0 0 0 0
0.00888683777713327 0 0 0.0788339159139499 0.00628471042540515 0.0464159778364411 0.0129471663987329 0.0222510583721343 0.0138223547575049 0.0473969307993904 0.0272091250337732 0.00615976520730527 0 0 0 0.00144466425743382 0 0 0 0 0 0 0 0 0 0 0 0 0 0 0.00648866764561822 0 0 0.00357221204405606 0 0 0.00975626475562895 0.137720713284517 0 0 0 0 0 0 0 0 0 0 0 0 0 0 0 0 0 0.00314959188069004 0 0 0 0 0 0 0 0 0 0 0 0 0 0 0 0.0213424597905887 0 0 0 0 0 0 0 0 0 0 0 0 0 0 0.00507185892529184 0 0 0 0 0 0 0.0447382484303586 0 0.00567229298275249 0 0 0 0 0 0.00491255468289986 0 0.00328653065811135 0 0 0 0 0 0 0 0 0 0 0 0 0 0 0 0 0 0 0 0 0 0 0 0 0 0 0 0 0 0.269332329721928 0 0 0 0 0 0.0775904640807742 0.0167864567263155 0 0 0 0 0 0 0.0125606260026534 0 0 0 0.00254798444280543 0 0 0.0660986021532437 0 0 0 0 0 0 0 0 0 0 0 0 0 0 0 0 0 0 0 0 0 0 0 0 0 0 0 0 0 0 0 0 0 0.00378569097679016 0 0 0 0 0 0 0 0 0 0 0 0 0 0 0 0 0 0 0 0.0118962581781904 0 0 0 0 0 0 0 0 0 0 0 0 0 0 0 0 0 0 0 0 0 0 0 0 0 0 0 0 0 0 0 0 0 0 0 0 0 0 0 0 0 0 0 0 0.00168829596559624 0 0 0.00110574632849338 0 0.00167748833522583 0.00405602173883106 0 0 0.0106233160194731 0 0 0 0 0 0 0 0 0 0 0 0 0 0 0 0 0 0 0 0 0 0 0 0 0 0 0 0 0 0 0 0 0 0 0 0 0 0 0 0 0 0 0 0 0 0 0 0 0 0 0 0 0 0 0 0 0.00288681746996267
0 0 0 0 0 0 0 0 0 0 0 0 0 0 0 0 0 0 0 0 0 0 0 0 0 0 0 0 0.0477329965206236 0 0 0 0 0 0 0 0 0 0 0 0 0 0 0 0 0 0.370513327351416 0 0 0 0 0 0 0 0 0 0 0 0.0241845733282012 0 0.0135053133080251 0 0 0 0 0 0 0 0 0 0 0 0 0.067665190519905 0 0 0 0 0 0 0 0 0 0 0 0 0 0.0141754465492682 0 0 0 0 0 0 0 0 0 0 0 0 0 0 0 0 0 0 0 0 0 0 0 0 0 0 0 0 0 0 0 0 0 0 0 0 0 0 0 0 0 0 0 0 0.409239415987392 0.0529837364351681 0 0 0 0 0 0 0 0 0 0 0 0 0 0 0 0 0 0 0 0 0 0 0 0 0 0 0 0 0 0 0 0 0 0 0 0 0 0 0 0 0 0 0 0 0 0 0 0 0 0 0 0 0 0 0 0 0 0 0 0 0 0 0 0 0 0 0 0 0 0 0 0 0 0 0 0 0 0 0 0 0 0 0 0 0 0 0 0 0 0 0 0 0 0 0 0 0 0 0 0 0 0 0 0 0 0 0 0 0 0 0 0 0 0 0 0 0 0 0 0 0 0 0 0 0 0 0 0 0 0 0 0 0 0 0 0 0 0 0 0 0 0 0 0 0 0 0 0 0 0 0 0 0 0 0 0 0 0 0 0 0 0 0 0 0 0 0 0 0 0 0 0 0 0 0 0 0 0 0 0 0 0 0 0 0 0
0 0 0 0 0 0 0 0 0 0 0 0 0 0 0 0 0 0 0 0 0 0 0 0 0 0 0 0 0.0639003174685121 0 0 0 0 0 0 0 0 0 0 0 0 0 0 0 0 0 0.324704126396902 0 0 0 0 0 0 0 0 0 0 0 0.0703647997131243 0 0 0 0 0 0 0 0 0 0 0 0 0 0 0.0563097936177399 0 0 0 0 0 0 0 0 0 0 0 0 0 0.0286934519391612 0 0 0 0 0 0 0 0 0 0 0 0 0 0 0 0 0 0 0 0 0 0 0 0 0 0 0 0 0 0 0 0 0 0 0 0 0 0 0 0 0 0 0 0.307847535094257 0 0.0891555224187111 0 0 0 0 0 0 0.0590244533515916 0 0 0 0 0 0 0 0 0 0 0 0 0 0 0 0 0 0 0 0 0 0 0 0 0 0 0 0 0 0 0 0 0 0 0 0 0 0 0 0 0 0 0 0 0 0 0 0 0 0 0 0 0 0 0 0 0 0 0 0 0 0 0 0 0 0 0 0 0 0 0 0 0 0 0 0 0 0 0 0 0 0 0 0 0 0 0 0 0 0 0 0 0 0 0 0 0 0 0 0 0 0 0 0 0 0 0 0 0 0 0 0 0 0 0 0 0 0 0 0 0 0 0 0 0 0 0 0 0 0 0 0 0 0 0 0 0 0 0 0 0 0 0 0 0 0 0 0 0 0 0 0 0 0 0 0 0 0 0 0 0 0 0 0 0 0 0 0 0 0 0 0 0 0 0 0 0 0 0
0 0 0 0.0293517883344022 0.0452148443171752 0.0483309609171034 0 0.0413070169190864 0.0155699699622523 0.121830805082746 0 0.00745555833622419 0 0.00526440608985434 0.00367780264052162 0.0138737756806618 0 0 0 0 0 0 0 0 0 0 0 0 0.0191987467653247 0 0 0 0 0 0 0 0.0565709801361056 0.0948162001588483 0 0 0 0 0 0 0 0 0.0346096021075256 0 0 0 0 0 0 0 0 0.00400549411777791 0 0 0 0 0 0 0 0 0 0 0 0 0 0 0 0.0123693641845409 0 0.022977948887479 0 0 0 0 0 0 0 0 0 0 0 0.00501693498783698 0 0.0164383765013234 0 0 0 0 0 0.0286094596754848 0 0.00278720126734985 0 0 0 0 0 0 0 0 0 0 0 0 0 0 0 0 0 0 0 0 0 0 0 0 0 0 0 0 0 0 0 0 0 0 0.234033291400834 0.00876202123694088 0.0195998047311786 0 0 0 0 0 0.00411666620564402 0.0301796767058323 0.0183557508304985 0 0 0 0 0 0 0 0 0 0 0 0 0 0.0273242946887725 0 0 0 0 0 0 0 0 0 0 0 0 0 0 0 0 0 0 0 0 0 0 0 0 0 0 0 0 0 0 0 0 0 0 0 0 0 0 0 0 0 0 0 0 0 0 0 0 0 0 0 0 0 0.0083132065666983 0 0 0 0 0 0 0 0 0 0 0 0 0 0 0 0 0 0 0 0 0 0 0 0 0 0 0 0 0 0 0 0 0 0 0 0 0 0 0 0 0 0 0 0 0 0 0 0 0 0.00123120590444562 0 0 0 0.0141968625742344 0 0 0.00185526571528796 0 0 0 0 0 0 0 0 0 0 0 0 0 0 0 0 0 0 0 0 0 0 0 0 0 0 0.001410346168659 0 0 0 0 0.00134437020134984 0 0 0 0 0 0 0 0 0 0 0 0 0 0 0 0 0 0 0 0 0 0
0 0 0 0 0 0 0 0 0 0 0 0 0 0.0166004748002341 0.033651399593661 0.0654308217052357 0 0 0 0 0.138842013193665 0 0 0 0 0 0 0 0 0 0.0387738710945317 0 0 0 0 0 0 0 0.00816559094470707 0 0 0 0.0694256730601122 0.0108498097212583 0.0848903428851012 0 0 0.0138296964058794 0 0.0146225859547919 0 0 0 0 0 0 0 0 0 0 0 0 0.099247073506266 0 0 0 0 0 0 0 0.113840415983593 0 0 0.0110327814100879 0.075830054834705 0.0498798948234752 0 0 0 0.00863105743084271 0 0 0 0 0 0 0 0 0 0 0 0 0 0 0 0.0110389249305432 0 0 0 0 0 0 0 0 0 0 0 0 0 0 0 0 0 0 0 0 0 0 0 0 0 0 0 0 0 0 0 0 0 0 0 0 0 0 0 0 0 0 0.0239659783685956 0 0 0 0 0 0 0 0 0 0 0 0 0 0 0 0 0 0 0 0 0 0 0 0 0 0 0 0 0 0 0 0 0 0 0 0 0 0 0 0 0.00469783531333406 0 0 0 0 0.00545522408062444 0 0.0181776655081922 0 0 0 0 0 0 0 0 0 0 0 0 0 0 0 0 0.0117514483547863 0 0 0 0 0 0 0 0 0 0.00707625914653263 0 0 0 0 0 0 0.0463165825092292 0 0 0 0 0 0 0 0 0 0 0 0 0 0 0 0 0 0 0 0 0 0 0 0 0 0 0 0 0 0 0 0 0 0 0 0 0 0 0 0 0 0 0 0 0 0 0 0 0 0 0 0 0 0 0 0 0 0 0 0 0 0 0 0 0 0 0 0 0 0 0 0 0.0179765244400156 0 0 0 0 0 0 0 0 0 0 0 0 0 0 0 0 0 0 0 0 0 0 0 0 0 0
0 0 0 0 0 0 0 0 0 0 0 0 0 0 0 0.0517812497070239 0 0 0 0 0 0 0 0 0 0 0 0 0 0 0 0 0 0 0 0 0 0 0 0 0 0 0 0 0 0 0 0 0 0 0 0.164445022941105 0 0 0 0 0 0 0 0 0 0 0 0 0 0 0 0 0 0 0 0 0 0 0 0.156944414699499 0 0 0 0 0 0 0 0 0 0 0 0 0 0 0 0 0 0 0 0 0 0 0 0 0 0 0 0 0 0 0 0 0 0 0 0 0 0 0 0 0 0 0 0 0 0 0 0 0 0 0 0 0 0 0 0 0 0 0 0 0 0 0 0 0 0 0 0 0 0.04739734099213 0 0 0 0 0 0 0 0 0 0 0 0 0 0 0 0 0 0 0 0 0 0 0 0 0 0 0 0 0 0 0 0 0 0 0 0 0 0 0 0 0 0 0 0 0 0 0 0 0 0 0 0 0 0 0 0 0 0 0 0 0 0 0 0 0 0 0 0 0 0 0 0 0 0 0 0 0 0 0 0.265869892464347 0 0 0 0 0 0.313562079195895 0 0 0 0 0 0 0 0 0 0 0 0 0 0 0 0 0 0 0 0 0 0 0 0 0 0 0 0 0 0 0 0 0 0 0 0 0 0 0 0 0 0 0 0 0 0 0 0 0 0 0 0 0 0 0 0 0 0 0 0 0 0 0 0 0 0 0 0 0 0 0 0 0 0 0 0 0 0 0 0 0 0 0 0 0 0 0 0
0 0 0 0 0 0 0 0 0 0 0 0 0 0 0 0.00268751286999091 0 0 0 0 0 0 0 0 0 0 0 0 0 0 0.0712914436285406 0 0 0 0 0 0 0.00441836978259056 0 0 0 0 0 0 0 0 0 0 0 0 0 0 0 0 0 0 0 0 0.00804100021653558 0 0 0 0 0 0 0 0 0 0 0 0 0 0 0 0 0 0 0 0 0 0.0212094548746086 0.0488486870479029 0.00975869226567304 0.0072991411347811 0 0.00442408215506397 0.0165250706866383 0 0.0116942542288081 0 0 0 0 0 0 0.20837242100122 0.222167346524887 0.0597590857101709 0.0593664535351715 0.0282035873311253 0 0 0 0 0 0 0 0 0 0 0 0 0 0 0 0 0 0 0 0 0 0 0 0 0 0 0 0.199500955372348 0 0 0 0 0 0 0 0 0 0.0127991899993446 0 0 0 0 0 0 0 0 0 0 0 0 0 0 0 0 0.00363325163459888 0 0 0 0 0 0 0 0 0 0 0 0 0 0 0 0 0 0 0 0 0 0 0 0 0 0 0 0 0 0 0 0 0 0 0 0 0 0 0 0 0 0 0 0 0 0 0 0 0 0 0 0 0 0 0 0 0 0 0 0 0 0 0 0 0 0 0 0 0 0 0 0 0 0 0 0 0 0 0 0 0 0 0 0 0 0 0 0 0 0 0 0 0 0 0 0 0 0 0 0 0 0 0 0 0 0 0 0 0 0 0 0 0 0 0 0 0 0 0 0 0 0 0 0 0 0 0 0 0 0 0 0 0 0 0 0 0 0 0 0 0 0 0 0 0 0 0 0 0 0 0 0 0 0 0 0 0 0 0 0 0 0 0 0 0
0 0 0 0 0 0 0 0 0 0 0 0 0 0 0 0.209700081756198 0 0 0 0 0 0 0 0 0 0 0 0 0 0 0.0875937546069129 0 0 0 0 0 0 0.0074980815533047 0 0 0 0 0 0 0 0 0 0 0 0 0 0 0 0 0 0 0 0 0.0962046637144114 0 0 0 0 0 0 0 0 0 0 0 0.0574277551824145 0 0 0 0 0 0 0 0 0 0 0 0 0 0 0.00774936825750113 0 0 0 0 0 0 0 0 0 0 0.0447689769168809 0.0921508613549477 0 0.0132201036419926 0 0 0 0 0 0 0 0 0 0 0 0 0 0 0 0 0 0 0 0 0 0 0 0 0 0 0 0.12805867006971 0 0 0 0 0 0 0 0 0.0280042170648332 0 0.0980905394359315 0 0.00406294921882809 0.00571450162088071 0 0 0 0.0133587124871893 0.00479937932622458 0 0.0201958290215864 0 0.00854250579870603 0 0 0 0.0205443357529972 0.00424498234100136 0 0 0 0 0 0 0 0 0 0 0 0 0 0 0 0 0 0 0 0 0 0 0 0 0 0 0 0 0 0 0 0 0 0 0 0 0 0 0 0 0 0 0 0 0 0 0 0 0 0 0 0 0 0 0 0 0 0 0 0 0 0 0 0 0 0 0 0 0 0.0428743529766361 0 0 0 0 0 0 0 0 0 0 0 0 0 0 0.0051953779009122 0 0 0 0 0 0 0 0 0 0 0 0 0 0 0 0 0 0 0 0 0 0 0 0 0 0 0 0 0 0 0 0 0 0 0 0 0 0 0 0 0 0 0 0 0 0 0 0 0 0 0 0 0 0 0 0 0 0 0 0 0 0 0 0 0 0 0 0 0 0 0 0 0 0 0 0 0 0 0
0 0 0 0 0.00522487047776294 0.00493083366057841 0 0 0 0.0271197789052206 0 0.0170938197121088 0 0.0632210405594685 0.00359228644601736 0.407928620327326 0 0 0.00421474020184049 0 0 0.0273870723170856 0 0 0 0 0 0 0 0 0.0159258767882878 0 0 0 0 0 0.0036744946378081 0.00428712090426579 0.00971670159545214 0.0130443063918454 0 0 0 0 0 0 0 0 0 0 0 0 0 0 0 0 0 0 0.00495034229293153 0 0 0 0 0 0 0 0 0 0 0 0.130054241424106 0 0 0 0 0 0 0 0 0.0117677672309066 0 0 0 0 0 0 0 0.00261081917372412 0 0 0 0 0 0 0 0 0 0 0 0 0 0 0 0 0.00448403906782446 0 0.00307288001375978 0 0 0.00383947982575834 0 0 0.00755106284374922 0 0 0.00458236232325245 0 0 0 0 0 0 0 0 0 0 0 0 0 0 0 0 0 0.0179600611559325 0.0505813206919111 0 0 0.123300622854456 0 0.00243581901262625 0 0 0 0 0 0.00322772984120043 0 0.00393063754771561 0 0 0.00684419022071102 0 0 0 0.00366547037515857 0 0 0 0 0 0 0 0 0 0 0 0 0 0 0 0 0 0 0 0 0 0 0 0 0 0 0 0 0 0 0 0 0 0 0 0 0 0 0 0 0 0 0 0 0 0 0 0 0 0 0 0 0 0 0 0 0 0 0 0.00777959117920793 0 0 0 0 0 0 0 0 0 0 0 0 0 0 0 0 0 0 0 0 0 0 0 0 0 0 0 0 0 0 0 0 0 0 0 0 0 0 0 0 0 0 0 0 0 0 0 0 0 0 0 0 0 0 0 0 0 0 0 0 0 0 0 0 0 0 0 0 0 0 0 0 0 0 0 0 0 0 0 0 0 0 0 0 0 0 0 0 0 0 0 0 0 0 0 0 0 0 0 0 0 0 0 0 0
0 0 0 0.00735093692758508 0 0 0 0 0 0 0 0 0 0 0 0.00633363153591067 0 0 0 0 0 0 0 0 0 0 0 0 0 0.0124854633382578 0.02005050298976 0 0 0.00423406947566582 0 0 0.00198203033986445 0.0351134648790948 0 0 0 0 0 0 0 0 0 0 0 0 0 0 0 0 0.0491751555425121 0 0 0.0137652307005972 0.00870085888952284 0 0 0 0 0 0 0 0 0 0 0 0 0.00244231503848202 0 0 0 0 0.00246520806532885 0 0 0 0.000832529748491041 0 0.000877977279921864 0 0 0.00240691655312616 0.00488480710868643 0.00106011374931371 0.0011280043140455 0.00248622182569069 0 0 0.00483508899269551 0.0196668970225984 0 0.00639871865397438 0.00683668764449454 0 0 0 0 0.0186849687422506 0.00362833344344871 0.0139732633141943 0 0 0 0 0 0 0 0 0 0 0 0 0 0 0 0 0 0 0 0 0 0 0 0.00174910104808673 0.00174818303668818 0 0.0411550094753112 0 0 0.0184221276368942 0 0 0 0 0.000340806651988466 0 0.0246853305163351 0.00344503211591499 0.00703377942154393 0.00556013129211831 0.0220352235207586 0 0.0226877218533092 0 0 0.0481522576211009 0.130592562535048 0.0738624765271608 0.00979505135254845 0.00629682127150302 0.0360033879644083 0 0 0 0 0 0 0 0 0 0 0 0 0 0 0 0 0 0 0 0 0 0 0 0 0 0 0 0 0 0 0 0 0.00276038392359267 0 0.00159144377899377 0 0 0 0 0 0 0 0 0 0 0 0 0 0.000722069630907881 0 0 0 0 0 0 0 0 0 0 0 0 0 0 0 0 0 0 0 0 0 0 0 0 0 0 0 0 0 0 0 0 0 0 0 0 0 0 0 0 0 0 0 0 0 0 0 0 0 0 0 0 0 0 0 0.114679806247948 0 0 0 0 0 0 0 0 0 0 0 0 0 0 0 0 0 0 0 0 0 0 0 0 0 0.00117852561067058 0 0 0 0 0 0 0 0 0 0 0 0 0 0.00223093097093798 0 0.0789432152248581 0 0 0 0.00264848137293795 0.0198871385924525 0.00202332236032751 0.00260173819247258 0 0 0 0 0 0 0.0506710152374671 0 0.00388395601315161 0.00471072313239651 0.00610284975465367
0 0 0 0 0 0 0 0 0 0 0 0 0 0 0 0 0 0 0 0 0 0 0 0 0 0 0 0 0 0 0.01830507578787 0 0 0 0 0 0 0.00609607034623161 0 0 0 0 0 0 0 0 0.0336819055945774 0 0 0 0 0 0 0 0 0 0 0 0.268324595941907 0 0 0 0 0 0 0 0 0 0 0 0 0 0 0 0 0 0 0 0 0 0 0.00563459138067105 0 0 0 0.00808113710658238 0.00668762910570919 0.0114101666032905 0.0196196647520618 0.0332124443879908 0 0 0 0 0 0 0.0155017326909527 0 0 0 0 0 0 0 0 0 0 0 0 0 0 0 0 0 0 0 0 0 0 0 0 0 0 0 0 0 0 0.0185280315525362 0 0 0.0409982711806959 0 0.0364714327696116 0.0515928488641779 0 0 0 0.00329029426645836 0 0.113666136438251 0 0 0 0.0129909446508657 0 0 0.0555018844805524 0 0 0 0 0 0 0 0.240405142099006 0 0 0 0 0 0 0 0 0 0 0 0 0 0 0 0 0 0 0 0 0 0 0 0 0 0 0 0 0 0 0 0 0 0 0 0 0 0 0 0 0 0 0 0 0 0 0 0 0 0 0 0 0 0 0 0 0 0 0 0 0 0 0 0 0 0 0 0 0 0 0 0 0 0 0 0 0 0 0 0 0 0 0 0 0 0 0 0 0 0 0 0 0 0 0 0 0 0 0 0 0 0 0 0 0 0 0 0 0 0 0 0 0 0 0 0 0 0 0 0 0 0 0 0 0 0 0 0 0 0 0 0 0 0 0 0 0 0 0 0 0 0 0 0 0 0 0 0 0 0 0 0 0 0 0 0 0 0 0 0 0 0 0 0 0
0 0 0 0 0 0 0 0 0 0 0 0 0 0 0 0.00355067966611727 0 0 0 0 0 0 0 0 0 0 0 0 0 0 0.00678827996948924 0 0 0 0 0 0 0 0 0 0 0 0 0 0 0 0 0 0 0 0 0 0 0 0 0 0 0 0.0188934160300231 0 0 0 0 0 0 0 0 0 0 0 0 0 0 0 0 0 0 0 0 0 0 0.00452178065309088 0 0 0 0 0 0 0 0.0103292551185847 0 0 0 0 0.022773554038299 0 0.0139307754163333 0 0 0 0 0 0.0553037312796813 0.116684561326095 0 0 0 0 0 0 0 0 0 0 0 0 0 0 0 0 0 0 0 0 0 0 0 0.00918931147961592 0 0 0 0 0 0 0 0 0 0.00337668759897362 0 0.0115745629995929 0 0 0.084657708262634 0.116056357188946 0 0.0427674269114448 0 0 0.0210423990680392 0.182901416502803 0.19111613218738 0.0202512426496561 0.0201926751614765 0.0228456774221979 0.0212523690695272 0 0 0 0 0 0 0 0 0 0 0 0 0 0 0 0 0 0 0 0 0 0 0 0 0 0 0 0 0 0 0 0 0 0 0 0 0 0 0 0 0 0 0 0 0 0 0 0 0 0 0 0 0 0 0 0 0 0 0 0 0 0 0 0 0 0 0 0 0 0 0 0 0 0 0 0 0 0 0 0 0 0 0 0 0 0 0 0 0 0 0 0 0 0 0 0 0 0 0 0 0 0 0 0 0 0 0 0 0 0 0 0 0 0 0 0 0 0 0 0 0 0 0 0 0 0 0 0 0 0 0 0 0 0 0 0 0 0 0 0 0 0 0 0 0 0 0 0 0 0 0 0 0 0 0 0 0 0 0 0 0 0 0 0 0
0 0 0 0 0 0 0 0 0 0 0 0 0 0 0 0 0 0 0 0 0 0 0 0 0 0 0 0 0 0 0 0 0 0 0 0 0 0 0 0 0 0 0 0 0 0 0 0 0 0 0 0 0 0 0 0 0 0 0.062822022275367 0 0 0 0 0 0 0 0 0 0 0 0 0 0 0 0 0 0 0 0 0 0 0 0 0 0 0 0 0 0 0.0131476835051187 0 0 0 0 0 0 0 0 0 0 0 0 0 0 0 0 0 0 0 0 0 0 0 0 0 0 0 0 0 0 0 0 0 0 0 0 0 0 0 0 0 0 0 0 0 0 0 0 0 0.0174612460720477 0 0.0625520672996084 0 0.340796544182789 0 0 0.293048366084998 0 0.0225051139397417 0 0 0 0 0 0.129545158802425 0.0581217978379047 0 0 0 0 0 0 0 0 0 0 0 0 0 0 0 0 0 0 0 0 0 0 0 0 0 0 0 0 0 0 0 0 0 0 0 0 0 0 0 0 0 0 0 0 0 0 0 0 0 0 0 0 0 0 0 0 0 0 0 0 0 0 0 0 0 0 0 0 0 0 0 0 0 0 0 0 0 0 0 0 0 0 0 0 0 0 0 0 0 0 0 0 0 0 0 0 0 0 0 0 0 0 0 0 0 0 0 0 0 0 0 0 0 0 0 0 0 0 0 0 0 0 0 0 0 0 0 0 0 0 0 0 0 0 0 0 0 0 0 0 0 0 0 0 0 0 0 0 0 0 0 0 0 0 0 0 0 0 0 0 0 0 0 0
0 0 0 0 0 0 0 0 0 0 0 0 0 0 0 0 0 0 0 0 0 0 0 0 0 0 0 0 0 0 0 0 0 0 0 0 0 0 0 0 0 0 0 0 0 0 0 0 0 0 0 0 0 0 0 0 0 0 0.142808707519115 0 0 0 0 0 0 0 0 0 0 0 0 0 0 0 0 0 0 0 0 0 0 0 0 0 0 0.0208165578748009 0.005793623353907 0 0.0357557022597482 0.281821096436264 0.0690036369616379 0 0.0130734903085176 0 0 0.00388155497725283 0 0 0 0 0 0 0.0762341907518364 0.00768544251144305 0 0 0 0 0 0 0 0 0 0 0 0 0 0 0 0 0 0 0 0 0 0 0 0 0 0 0 0 0 0 0 0 0 0 0 0.00643303473044593 0.00326422006304823 0.0399657949464118 0.15883256287654 0 0 0 0.0229329274714693 0.00440123760095776 0.00679601352023115 0.0278757926787441 0.00607604035302431 0 0.00507181228755275 0 0.0506982014292364 0.0107783590878145 0 0 0 0 0 0 0 0 0 0 0 0 0 0 0 0 0 0 0 0 0 0 0 0 0 0 0 0 0 0 0 0 0 0 0 0 0 0 0 0 0 0 0 0 0 0 0 0 0 0 0 0 0 0 0 0 0 0 0 0 0 0 0 0 0 0 0 0 0 0 0 0 0 0 0 0 0 0 0 0 0 0 0 0 0 0 0 0 0 0 0 0 0 0 0 0 0 0 0 0 0 0 0 0 0 0 0 0 0 0 0 0 0 0 0 0 0 0 0 0 0 0 0 0 0 0 0 0 0 0 0 0 0 0 0 0 0 0 0 0 0 0 0 0 0 0 0 0 0 0 0 0 0 0 0 0 0 0 0 0 0 0 0 0
0 0 0 0 0 0 0 0 0 0 0 0 0 0 0 0 0 0 0 0 0 0 0 0 0 0 0 0 0 0 0 0 0 0 0 0 0 0 0 0 0 0 0 0 0 0 0 0 0 0 0 0 0 0 0 0 0 0 0 0 0 0 0 0 0 0 0 0 0 0 0 0 0 0 0 0 0 0 0 0 0 0 0 0 0 0 0 0 0 0 0 0 0 0 0 0 0 0 0 0 0 0 0 0 0 0 0 0 0 0 0 0 0 0 0 0 0 0 0 0 0 0 0 0 0 0 0 0 0 0 0 0 0 0 0 0 0 0 0 0.546364730335973 0 0 0 0 0 0 0 0 0 0 0.0962485833572732 0.0389786055236963 0 0 0 0 0 0 0 0 0 0 0 0 0 0 0 0 0 0 0 0 0 0 0 0 0 0 0 0 0 0 0 0 0 0 0 0 0 0 0 0 0 0 0 0 0 0 0 0 0 0 0 0 0 0 0 0 0 0 0 0 0 0 0 0 0 0 0 0 0 0 0 0 0 0 0 0 0 0 0 0 0 0 0 0 0 0 0 0 0 0 0 0 0 0 0 0 0 0 0 0 0 0 0 0 0 0 0 0.118655180250541 0 0 0 0 0 0 0 0 0 0 0 0 0 0 0 0 0 0 0 0 0 0 0 0 0 0 0 0 0 0 0 0 0 0 0 0 0 0 0 0 0 0.135544751020106 0 0 0 0 0 0 0 0 0 0 0 0 0 0.0642081495124104 0 0 0 0
0 0 0 0 0 0 0 0 0 0 0 0 0 0 0 0.0359551829805111 0 0 0 0 0 0 0 0 0 0 0 0 0 0 0.0228739716639587 0 0 0 0 0 0 0 0 0 0 0 0 0 0 0 0 0 0 0 0 0 0 0 0 0 0 0 0.0104289434827802 0 0 0 0 0 0 0 0 0 0 0 0 0 0 0 0 0.00380241235844336 0 0 0 0 0 0.00618655107057514 0 0 0 0 0.0234972354531524 0 0 0 0 0 0 0.0250487328746235 0 0 0.00639146488048946 0 0 0 0 0.0295565171219343 0 0.0615520800868924 0 0 0 0 0 0 0 0 0 0 0 0 0 0 0 0 0 0 0 0 0 0 0 0 0 0 0 0 0 0 0 0.00768296220161518 0 0.0131311091602587 0.00252403770743578 0 0 0.0711438572754728 0 0 0 0 0 0 0.337918994529111 0.174316627589397 0.0500133812863338 0.0762390717461184 0.0329883285587644 0 0 0 0 0 0 0 0 0 0 0 0 0 0 0 0 0 0 0 0 0 0 0 0 0 0 0 0 0 0 0 0 0 0 0 0 0 0 0 0 0 0 0 0 0 0 0 0 0 0 0 0 0 0 0 0 0 0 0 0 0 0 0 0 0 0 0 0 0 0 0 0 0 0 0 0 0 0 0 0 0 0 0 0 0 0 0 0 0 0 0 0 0 0 0 0 0 0 0 0 0 0 0 0 0 0 0 0 0 0 0 0 0 0 0 0 0 0 0 0 0 0 0 0 0 0 0 0 0 0 0 0 0 0 0 0 0 0 0 0 0 0 0 0 0 0 0 0 0 0.00874853797213207 0 0 0 0 0 0 0 0 0 0 0 0 0 0 0 0 0
0 0 0 0 0 0 0 0 0 0 0 0 0 0 0 0.0045766234627291 0 0 0 0 0 0 0 0 0 0 0 0 0 0 0.0227178352410423 0 0 0 0 0 0 0.00339011713949783 0 0 0 0 0 0 0 0 0 0 0 0 0 0 0 0 0 0 0 0 0.174919640416542 0 0 0 0 0 0 0 0 0 0 0 0 0 0 0 0 0 0 0 0 0 0 0.00201632447729169 0 0 0 0.0129995168280055 0.00672094257873772 0 0 0.0451243015458519 0 0 0 0.0134315276826552 0 0 0.00965340370330759 0 0.00379204212507528 0 0 0 0.00292724254952911 0 0 0 0 0 0 0 0 0 0 0 0 0 0 0 0 0 0 0 0 0 0 0 0 0.0157016018512011 0 0 0 0 0 0 0 0 0 0.00144920233373111 0 0.0389523481353371 0.020694661690715 0 0.202672847966647 0.0340307407170873 0 0 0 0.0324357473417835 0 0 0 0 0 0 0.230998295421866 0.120795036791368 0 0 0 0 0 0 0 0 0 0 0 0 0 0 0 0 0 0 0 0 0 0 0 0 0 0 0 0 0 0 0 0 0 0 0 0 0 0 0 0 0 0 0 0 0 0 0 0 0 0 0 0 0 0 0 0 0 0 0 0 0 0 0 0 0 0 0 0 0 0 0 0 0 0 0 0 0 0 0 0 0 0 0 0 0 0 0 0 0 0 0 0 0 0 0 0 0 0 0 0 0 0 0 0 0 0 0 0 0 0 0 0 0 0 0 0 0 0 0 0 0 0 0 0 0 0 0 0 0 0 0 0 0 0 0 0 0 0 0 0 0 0 0 0 0 0 0 0 0 0 0 0 0 0 0 0 0 0 0 0 0 0 0 0
0 0 0 0 0 0 0 0 0 0 0 0 0 0 0 0.00757321378081079 0 0 0 0 0 0 0 0 0 0 0 0 0 0.0257639889725139 0.0484535665801628 0 0 0 0 0 0 0.0585985777122937 0 0 0 0 0 0 0 0 0 0 0 0 0 0 0 0 0 0 0 0 0.0024954121261004 0 0 0 0 0 0 0 0 0 0 0 0 0 0 0 0 0.00147753781520253 0 0 0 0 0 0.00156843827134137 0.00118369871449752 0 0 0.00217738881367203 0.010971172034995 0 0.00254562284281951 0 0 0 0 0.0508870656388219 0 0.0108361435396851 0.014227134778825 0 0 0 0 0 0 0 0 0 0 0 0 0 0 0 0 0 0 0 0 0 0 0 0 0 0 0 0 0 0 0 0 0 0.0102902754918389 0 0 0 0 0 0 0 0.000849429630145435 0 0 0 0 0.00587550670337211 0 0 0.0291798137643867 0 0.00348624929104584 0 0.05053086188601 0.0459684688705381 0 0 0.295067033191207 0.0106668811429886 0 0 0 0 0 0 0 0 0 0 0 0 0 0 0 0 0 0 0 0 0 0 0 0 0 0 0 0 0 0 0 0 0 0 0 0 0 0 0 0 0 0 0 0 0 0 0 0 0 0 0 0 0 0 0 0 0 0 0 0 0 0 0 0 0 0 0 0 0 0 0 0 0 0 0 0 0 0 0 0 0 0 0 0 0 0 0 0 0 0 0 0 0 0 0 0 0 0 0 0 0 0 0 0.10562403923466 0 0 0 0 0 0 0 0 0 0 0 0 0 0 0 0 0 0 0 0 0 0 0 0 0 0 0 0 0 0 0 0 0 0 0 0 0 0 0 0 0 0.114428998992654 0.00196412330636062 0 0 0 0.00765414706237018 0 0.00290765980841505 0 0 0 0 0 0 0.0505634614049979 0 0.0210991454323144 0.00508494316495441 0
0 0 0 0 0 0 0 0 0 0 0 0 0 0 0 0.0593906425022614 0 0 0 0 0 0 0 0 0 0 0 0 0 0 0.0265576505799454 0 0 0 0 0 0 0 0 0 0 0 0 0 0 0 0 0 0 0 0 0 0 0 0 0 0 0 0.0948237247966766 0 0 0 0 0 0 0 0 0 0 0 0 0 0 0 0 0 0 0 0 0 0 0 0 0 0 0 0 0 0 0.0122845491068749 0 0 0 0.0330292184012078 0 0 0.0108512900416496 0 0 0 0 0 0.0376076861404839 0 0 0 0 0 0 0 0 0 0 0 0 0 0 0 0 0 0 0 0 0 0 0 0 0.0392317659611536 0 0 0 0 0 0 0 0 0 0.0261871252890487 0 0 0 0.0461752091064693 0.0668374195648069 0.0433060258904634 0 0.445760863680863 0 0.0166410997735252 0 0 0.0413157291645707 0 0 0 0 0 0 0 0 0 0 0 0 0 0 0 0 0 0 0 0 0 0 0 0 0 0 0 0 0 0 0 0 0 0 0 0 0 0 0 0 0 0 0 0 0 0 0 0 0 0 0 0 0 0 0 0 0 0 0 0 0 0 0 0 0 0 0 0 0 0 0 0 0 0 0 0 0 0 0 0 0 0 0 0 0 0 0 0 0 0 0 0 0 0 0 0 0 0 0 0 0 0 0 0 0 0 0 0 0 0 0 0 0 0 0 0 0 0 0 0 0 0 0 0 0 0 0 0 0 0 0 0 0 0 0 0 0 0 0 0 0 0 0 0 0 0 0 0 0 0 0 0 0 0 0 0 0 0 0 0 0 0 0 0 0 0 0 0 0
0 0 0 0 0 0 0 0 0 0 0 0 0 0 0 0 0 0 0 0 0 0 0 0 0 0 0 0 0 0 0 0 0 0 0 0 0 0 0 0 0 0 0 0 0 0 0 0 0 0 0 0 0 0 0 0 0 0 0.00290683893433026 0 0 0 0 0 0 0 0 0 0 0 0 0 0 0 0 0 0 0 0 0 0 0 0 0 0 0 0 0 0 0.00498811116626263 0.00519210630399481 0 0.00730273893732569 0 0.0217029002115829 0 0.00154387799628725 0 0 0 0.00643396738896722 0.0790684929655482 0.0230198189886284 0.0952188908327004 0 0 0 0 0 0 0 0 0 0 0 0 0 0 0 0 0 0 0 0 0 0 0 0 0 0 0 0 0 0 0 0 0 0 0 0.0702867440802781 0 0.0794625527409524 0 0.0351684435770826 0 0.0455260501867181 0 0 0 0 0.183375519799538 0.209869922196088 0.0872237290500725 0.0283198640411637 0 0 0 0 0 0 0 0 0 0 0 0 0 0 0 0 0 0 0 0 0 0 0 0 0 0 0 0 0 0 0 0 0 0 0 0 0 0 0 0 0 0 0 0 0 0 0 0 0 0 0 0 0 0 0 0 0 0 0 0 0 0 0 0 0 0 0 0 0 0 0 0 0 0 0 0 0 0 0 0 0 0 0 0 0 0 0 0 0 0 0 0 0 0 0 0 0.00116458181857133 0 0 0 0 0 0 0 0 0 0 0 0 0 0 0 0 0 0 0 0 0 0 0 0 0 0 0 0 0 0 0 0 0 0 0 0 0 0 0 0 0 0 0 0 0 0 0 0 0 0 0 0.00836994689326561 0 0 0 0 0 0 0 0 0 0 0.00385490189064169 0 0 0 0 0 0
0 0 0 0 0 0 0 0 0 0 0 0 0 0 0 0.01061852487473 0 0 0 0 0 0 0 0 0 0 0 0 0 0.0090871015855055 0.0177036565629565 0 0 0.00342635706197406 0 0 0 0 0 0 0 0 0 0 0 0 0 0 0 0 0 0 0 0 0 0 0 0 0.00905518511777229 0 0 0 0 0 0 0 0 0 0 0 0 0 0 0 0 0.000588116253883733 0 0 0 0 0 0.00813129690320018 0.00214660415053169 0 0 0.00329162003920515 0.00425863798451881 0 0 0.00255703865811125 0.00153952561869608 0 0.00125839485354288 0.0150003198227037 0.00493698158799361 0.00197475601013141 0.0255108760003853 0 0.00146218644276566 0 0.00642093139797611 0.0126091260100719 0.00823579847139526 0.0219066933101683 0 0 0 0 0 0 0 0 0 0 0 0 0 0 0 0 0 0 0 0 0 0 0 0.00395898784536744 0 0 0 0 0 0 0 0 0 0.00136959762284149 0.000872954554351609 0.11904878315591 0 0.0518552265763041 0 0.00478736253778546 0.0035386341686461 0.00815750069768091 0 0.0298237233379581 0.00510854228314565 0.114522574573221 0 0.138251341277252 0.0121973340845624 0.027921211147671 0.00621940615354006 0 0 0 0 0 0 0 0 0 0 0 0 0 0 0 0 0 0 0 0 0 0 0 0 0 0 0 0 0 0 0 0 0.00272930308812541 0 0.00154690269482529 0 0 0 0 0 0 0 0 0 0 0 0 0 0.000722318666338996 0 0 0 0 0 0 0 0 0 0 0 0 0 0 0 0 0 0 0 0 0 0 0 0 0 0 0 0 0 0 0 0 0 0 0 0 0 0 0 0 0 0 0 0 0 0 0.00106416818638755 0 0 0 0 0 0 0 0 0.0901469825485081 0 0 0 0 0 0 0 0 0 0 0 0 0 0 0 0 0 0 0 0 0 0 0 0 0 0.00100135352531099 0 0 0 0 0 0 0 0 0 0 0 0 0 0 0 0.0962444827234327 0.0179071764734532 0 0 0 0.0109744699011295 0 0 0 0 0 0.00316920971453845 0.0060382597898924 0 0.0384900662772738 0.00662228464739 0.0191161306718159 0.00487398235712109 0
0 0 0 0 0 0 0 0 0 0 0 0 0 0 0 0 0 0 0 0 0 0 0 0 0 0 0 0 0 0 0 0 0.00378981468209038 0.00295831370959189 0 0 0 0 0 0 0 0 0 0 0 0 0 0 0 0 0 0 0 0 0 0 0 0 0 0 0 0 0 0 0 0 0 0 0 0 0 0 0 0 0 0 0 0 0 0 0.0024599564583818 0 0 0 0 0 0 0 0.00725383618994016 0.00740279435671913 0.0153866225125479 0 0.0145840792954914 0 0.00830273621589186 0 0 0 0 0 0.0116202198669807 0.124933585677295 0.0242118812906504 0.103999968326255 0 0 0 0 0 0 0 0 0 0 0 0 0 0 0 0 0 0 0 0 0 0 0 0 0 0 0.00119858496198615 0 0 0 0 0 0 0 0 0.0655060724109548 0 0.00534561953254355 0 0 0.00139417983775483 0.0120976128345628 0 0.0263946783250674 0 0.127512019944486 0.134499457476735 0 0.0730065081708791 0.00351039288997792 0.00323419217470163 0 0 0 0 0 0 0 0 0 0 0 0 0 0 0 0 0 0 0 0 0 0 0 0 0 0 0 0 0 0 0 0 0.00259961766152142 0 0.00142756043899232 0 0 0 0 0 0 0 0 0 0 0 0 0 0.000735249444899334 0 0 0 0 0 0 0 0 0 0 0 0 0 0 0 0 0 0 0 0 0 0 0 0 0 0 0 0 0 0 0 0 0 0 0 0 0 0 0 0 0 0 0 0 0 0 0 0 0 0 0 0 0 0 0 0.0745876050410353 0 0 0 0 0 0 0 0 0 0 0 0 0 0 0 0 0 0 0 0 0 0 0 0 0 0.00103743701075616 0 0 0 0 0 0 0 0 0 0 0 0 0 0 0 0.0726574301243869 0.00792709752493274 0 0 0 0.00842013947929316 0 0 0 0 0 0 0.00203918837745844 0 0.0259641440287569 0 0.0182646702499955 0.00373673347648741 0
0 0 0 0 0 0 0 0 0 0 0 0 0 0 0 0.00154347289815327 0 0 0 0 0 0 0 0 0 0 0 0 0 0 0 0.00265201606162111 0.00352042023495965 0 0.0246801513026574 0 0 0 0 0 0 0 0 0 0 0 0 0 0 0 0 0 0 0 0 0 0 0 0 0 0 0 0 0 0 0 0 0 0 0 0 0 0 0 0 0 0 0 0 0 0.00221466822769058 0 0 0 0 0 0.0013570564576977 0 0.00506857078714234 0.00806937140962296 0.0196567099877619 0.0066772183205881 0.033789433006691 0 0.0345372229471296 0 0 0 0 0 0.027411886540861 0.204522079989265 0.017928009446859 0.136690621866256 0 0 0 0 0 0 0 0 0 0 0 0 0 0 0 0 0 0 0 0 0 0 0 0 0 0 0 0 0 0 0 0 0 0 0 0.0253409050560646 0 0.0155488378728359 0 0.0113409053730172 0 0.0152700374289079 0 0 0 0.154594230750053 0.0346157548889589 0.212970419145205 0 0 0 0 0 0 0 0 0 0 0 0 0 0 0 0 0 0 0 0 0 0 0 0 0 0 0 0 0 0 0 0 0 0 0 0 0 0 0 0 0 0 0 0 0 0 0 0 0 0 0 0 0 0 0 0 0 0 0 0 0 0 0 0 0 0 0 0 0 0 0 0 0 0 0 0 0 0 0 0 0 0 0 0 0 0 0 0 0 0 0 0 0 0 0 0 0 0 0 0 0 0 0 0 0 0 0 0 0 0 0 0 0 0 0 0 0 0 0 0 0 0 0 0 0 0 0 0 0 0 0 0 0 0 0 0 0 0 0 0 0 0 0 0 0 0 0 0 0 0 0 0 0 0 0 0 0 0 0 0 0 0 0 0 0 0 0 0
0 0 0 0 0 0 0 0 0 0 0 0 0 0 0 0 0 0 0 0 0 0 0 0 0 0 0 0 0 0 0 0 0 0 0 0 0 0 0 0 0 0 0 0 0 0 0 0 0 0 0 0 0 0 0 0 0 0 0.0122397735694157 0 0 0 0 0 0 0 0 0 0 0 0 0 0 0 0 0 0 0 0 0 0 0 0 0 0 0 0 0 0 0 0 0 0 0 0 0 0.0141597380508927 0 0 0 0 0 0 0 0 0 0 0 0 0 0 0 0 0 0 0 0 0 0 0 0 0 0 0 0 0 0 0 0 0 0 0 0 0 0 0 0 0 0 0.0913855564476503 0 0.0986844911857415 0 0 0 0 0 0 0 0.281572726527941 0.444512450912973 0.0574452633053855 0 0 0 0 0 0 0 0 0 0 0 0 0 0 0 0 0 0 0 0 0 0 0 0 0 0 0 0 0 0 0 0 0 0 0 0 0 0 0 0 0 0 0 0 0 0 0 0 0 0 0 0 0 0 0 0 0 0 0 0 0 0 0 0 0 0 0 0 0 0 0 0 0 0 0 0 0 0 0 0 0 0 0 0 0 0 0 0 0 0 0 0 0 0 0 0 0 0 0 0 0 0 0 0 0 0 0 0 0 0 0 0 0 0 0 0 0 0 0 0 0 0 0 0 0 0 0 0 0 0 0 0 0 0 0 0 0 0 0 0 0 0 0 0 0 0 0 0 0 0 0 0 0 0 0 0 0 0 0 0 0 0 0 0 0 0 0 0
0 0 0 0.00240419188152925 0 0 0 0 0 0 0 0 0 0 0 0.0116590069880253 0 0 0 0 0 0 0 0 0 0 0 0 0 0.00839498017909674 0.0447605091268879 0 0 0 0 0 0 0.0685673909859506 0 0 0 0 0 0 0 0 0 0 0 0 0 0 0 0 0.0107105505386886 0 0 0 0.0519123236712976 0 0 0 0 0 0 0 0 0 0 0 0 0 0 0 0 0 0 0 0 0 0 0.00369173224753714 0 0 0 0.0122328247597443 0.00683016065247883 0 0.00505327315438646 0.0151926609260218 0 0 0 0.0505971447901579 0 0.00450777804076137 0.0138791658080563 0 0 0 0 0 0.0119478160038431 0 0 0 0 0 0 0 0 0 0 0 0 0 0 0 0 0 0 0 0 0 0 0 0 0.0174118402778037 0 0 0.0325156622206266 0 0 0.0154689250756783 0 0 0.00129665247373623 0.00335103736331721 0.00047564039637727 0.0333909935733113 0.048421425689924 0.0058665394131814 0.0483972484794389 0.0406394362608553 0 0 0.124782014578027 0.177176166533489 0 0 0.00632744492707273 0.00338215960062818 0 0 0 0.0394292103995284 0 0 0 0 0 0 0 0 0 0 0 0 0 0 0 0 0 0 0 0 0 0 0 0 0 0 0 0 0 0 0 0 0 0 0 0 0 0 0 0 0 0 0 0 0 0 0 0 0 0 0 0 0 0 0 0 0 0 0 0 0 0 0 0 0 0 0 0 0 0 0 0 0 0 0 0 0 0 0 0 0 0 0 0 0 0 0 0 0 0 0 0 0 0 0 0 0 0 0 0 0 0 0 0.0268117104518186 0 0 0 0 0 0 0 0 0 0 0 0 0 0 0 0 0 0 0 0 0 0 0 0 0 0 0 0 0 0 0 0 0 0 0 0 0 0 0 0 0 0.0323065076627579 0 0 0 0 0 0 0 0 0 0 0 0 0 0.0172385699069927 0 0.00296930496097142 0 0
0 0 0 0 0 0 0 0 0 0 0 0 0 0 0 0.0037371388288755 0 0 0 0 0 0 0 0 0 0 0 0 0 0 0.0210847206474499 0 0 0 0 0 0 0.00593216845686777 0 0 0 0 0 0 0 0 0 0 0 0 0 0 0 0 0 0 0 0 0.0955224683327744 0 0 0 0 0 0 0 0 0 0 0 0 0 0 0 0 0 0 0 0 0 0 0.00502723757178754 0 0 0 0.0108701730597864 0.00651495455814263 0 0 0.0357888246366516 0 0 0 0.0170137127866129 0 0 0.0277082842700438 0 0.00464699062459989 0 0 0 0.00960437184435436 0 0 0 0 0 0 0 0 0 0 0 0 0 0 0 0 0 0 0 0 0 0 0 0 0.0290130229097994 0 0 0 0 0 0 0 0 0 0.00354425424415934 0 0 0 0 0.111147663445004 0.0442251775052553 0 0 0.334005887579016 0.0327856562318799 0 0 0 0 0 0 0.201827292466939 0 0 0 0 0 0 0 0 0 0 0 0 0 0 0 0 0 0 0 0 0 0 0 0 0 0 0 0 0 0 0 0 0 0 0 0 0 0 0 0 0 0 0 0 0 0 0 0 0 0 0 0 0 0 0 0 0 0 0 0 0 0 0 0 0 0 0 0 0 0 0 0 0 0 0 0 0 0 0 0 0 0 0 0 0 0 0 0 0 0 0 0 0 0 0 0 0 0 0 0 0 0 0 0 0 0 0 0 0 0 0 0 0 0 0 0 0 0 0 0 0 0 0 0 0 0 0 0 0 0 0 0 0 0 0 0 0 0 0 0 0 0 0 0 0 0 0 0 0 0 0 0 0 0 0 0 0 0 0 0 0 0 0 0 0
0 0 0 0 0 0 0 0 0 0 0 0 0 0 0 0 0 0 0 0 0 0 0 0 0 0 0 0 0 0 0 0 0 0 0 0 0 0 0 0 0 0 0 0 0 0 0 0 0 0 0 0 0 0 0 0 0 0 0 0 0 0 0 0 0 0 0 0 0 0 0 0 0 0 0 0 0 0 0 0 0 0 0 0 0 0 0 0 0 0 0 0 0 0 0 0 0 0 0 0 0 0 0 0 0 0 0 0 0 0 0 0 0 0 0 0 0 0 0 0 0 0 0 0 0 0 0 0 0 0 0 0 0 0 0 0 0 0 0 0 0 0 0 0 0 0 0 0 0 0 0 0 0 0 0 0 0 0.0902504045103603 0.0367009847243452 0.0450450095660085 0 0 0.107791460438614 0.129250634878102 0 0.06235076680531 0.030958271109845 0 0 0 0 0 0 0 0 0 0.1544164271374 0.164312860419872 0 0.0405875603558519 0.0359345382259036 0.0483741279200574 0 0 0 0 0 0 0 0 0 0 0 0 0 0 0 0 0 0 0 0 0 0 0 0 0 0 0 0 0 0 0 0 0 0 0 0 0 0 0 0 0 0 0 0 0 0 0 0 0 0 0 0 0 0 0 0 0 0 0 0 0 0 0 0 0 0 0 0 0 0 0 0 0 0 0 0 0 0 0 0 0 0 0 0 0 0 0 0 0 0 0 0 0 0 0 0 0 0 0 0 0 0 0 0 0 0 0 0 0 0.0254858494490138 0.0285411044593168 0 0 0 0 0 0 0 0 0 0 0 0 0 0 0 0 0 0 0 0 0 0 0 0 0 0 0
0 0 0 0 0 0 0 0 0 0 0 0 0 0 0 0 0 0 0 0 0 0 0 0 0 0 0 0 0 0 0 0 0 0 0 0 0 0 0 0 0 0 0 0 0 0 0 0 0 0 0 0 0 0 0 0 0 0 0 0 0 0 0 0 0 0 0 0 0 0 0 0 0 0 0 0 0 0 0 0 0 0 0 0 0 0 0 0 0 0 0 0 0 0 0 0 0 0 0 0 0 0 0 0 0 0 0 0 0 0 0 0 0 0 0 0 0 0 0 0 0 0 0 0 0 0 0 0 0 0 0 0 0 0 0 0 0 0 0 0 0 0 0 0 0 0 0 0 0 0 0 0 0 0 0 0 0.046217700747514 0 0 0.0433913918605752 0 0.0933592053769575 0.169287681836746 0.0587104975737419 0 0.0888497888864066 0 0 0 0 0 0 0 0 0 0 0.297726535945542 0.0678522985442065 0.00766601830595084 0.0348114450145823 0.0106884251979997 0.00989890410815713 0 0.0283279449776496 0.0178231815414434 0 0 0 0 0 0 0 0 0 0 0 0 0 0 0 0 0 0 0 0 0 0 0 0 0 0 0 0 0 0 0 0 0 0 0 0 0 0 0 0 0 0 0 0 0 0 0 0 0 0 0 0.00236563440069506 0 0 0 0 0 0 0 0 0 0 0 0 0 0 0 0 0 0 0 0 0 0 0 0 0 0 0 0 0 0 0 0 0 0 0 0 0 0 0 0 0 0 0 0 0 0 0 0 0 0 0 0 0 0 0.013115854353267 0.0099074913285652 0 0 0 0 0 0 0 0 0 0 0 0 0 0 0 0 0 0 0 0 0 0 0 0 0 0 0
0 0 0 0 0 0 0 0 0 0 0 0 0 0 0 0 0 0 0 0 0 0 0 0 0 0 0 0 0 0 0 0 0 0 0 0 0 0 0 0 0 0 0 0 0 0 0 0 0 0 0 0 0 0 0 0 0 0 0 0 0 0 0 0 0 0 0 0 0 0 0 0 0 0 0 0 0 0 0 0 0 0 0 0 0 0 0 0 0 0 0 0 0 0 0 0 0 0 0 0 0 0 0 0 0 0 0 0 0 0 0 0 0 0 0 0 0 0 0 0 0 0 0 0 0 0 0 0 0 0 0 0 0 0 0 0 0 0 0 0 0 0 0 0 0 0 0 0 0 0 0 0 0 0 0 0 0.0533166920379895 0 0 0 0.147422483577445 0 0.113948036832098 0 0 0.255100801511748 0.145470385013125 0 0 0 0 0 0 0 0 0 0.117859924866285 0.0573189109313579 0 0 0 0 0 0 0 0 0 0 0 0 0 0 0 0 0 0 0 0 0 0 0 0 0 0 0 0 0 0 0 0 0 0 0 0 0 0 0 0 0 0 0 0 0 0 0 0 0 0 0 0 0 0 0 0 0 0 0 0 0 0 0 0 0 0 0 0 0 0 0 0 0 0 0 0 0 0 0 0 0 0 0 0 0 0 0 0 0 0 0 0 0 0 0 0 0 0 0 0 0 0 0 0 0 0 0 0 0 0 0 0.0553485231236054 0 0.0230581416244685 0.0311561004818767 0 0 0 0 0 0 0 0 0 0 0 0 0 0 0 0 0 0 0 0 0 0 0 0 0 0 0
0 0 0 0 0 0 0 0 0 0 0 0 0 0 0 0 0 0 0 0 0 0 0 0 0 0 0 0 0 0 0 0 0 0 0 0 0 0 0 0 0 0 0 0 0 0 0 0 0 0 0 0 0 0 0 0 0 0 0 0 0 0 0 0 0 0 0 0 0 0 0 0 0 0 0 0 0 0 0 0 0 0 0 0 0 0 0 0 0 0 0 0 0 0 0 0 0 0 0 0 0 0 0 0 0 0 0 0 0 0 0 0 0 0 0 0 0 0 0 0 0 0 0 0 0 0 0 0 0 0 0 0 0 0 0 0 0 0 0 0 0 0 0 0 0 0 0 0 0 0 0 0 0 0 0 0 0.0116692149267084 0.0219502442612902 0 0 0.0878725567986823 0 0.0201340389500915 0 0 0.0103204839455899 0.0055900108413091 0.0155591231302741 0 0 0 0 0 0 0 0 0.298376769944779 0.0344478060078846 0.00311353982680021 0.0105941204815502 0 0 0 0 0 0 0 0 0 0 0 0 0 0 0 0 0 0 0.0063858372139424 0 0 0 0 0 0 0 0 0.0122659330479021 0 0 0 0 0 0 0 0 0 0 0 0 0 0 0 0 0 0 0 0 0 0 0 0.00257579396943711 0 0 0 0 0.00166654107855593 0 0 0 0 0 0 0 0 0 0 0 0 0 0 0 0 0 0 0 0 0 0 0 0 0 0 0 0 0.00861431468528199 0 0 0 0 0 0 0 0 0 0 0 0 0 0 0 0 0 0 0 0 0 0.0680152555114392 0.0103104098478728 0.0529694231176474 0.0340111349051575 0.135684504553093 0.087633538643371 0 0 0 0 0.0111466448199409 0.0490927594913993 0 0 0 0 0 0 0 0 0 0 0 0 0 0 0 0 0 0 0 0 0
0 0 0 0 0 0 0 0 0 0 0 0 0 0 0 0 0 0 0 0 0 0 0 0 0 0 0 0 0 0 0 0 0 0 0 0 0 0 0 0 0 0 0 0 0 0 0 0 0 0 0 0 0 0 0 0 0 0 0 0 0 0 0 0 0 0 0 0 0 0 0 0 0 0 0 0 0 0 0 0 0 0 0 0 0 0 0 0 0 0 0 0 0 0 0 0 0 0 0 0 0 0 0 0 0 0 0 0 0 0 0 0 0 0 0 0 0 0 0.00209143839294014 0 0 0 0 0 0 0 0 0 0 0 0 0 0 0 0 0 0 0 0 0 0 0 0 0 0 0 0 0 0 0 0 0 0 0 0 0 0 0 0.0313534367414442 0.104800949126649 0 0 0.0127867157068847 0 0 0 0 0 0 0 0 0 0 0 0 0 0 0 0 0.00633573255581441 0 0 0 0.00315928127444405 0 0 0 0 0 0 0 0 0 0 0 0 0 0 0 0 0 0 0 0 0 0 0 0.0281681957395214 0 0 0 0 0 0 0 0 0 0 0 0 0 0 0 0 0 0 0 0 0 0 0 0.00266122887533067 0 0 0 0 0 0 0 0 0 0 0 0 0 0 0 0 0 0 0 0 0 0 0 0 0 0 0 0 0 0 0 0 0 0 0 0 0 0 0 0 0 0 0 0 0 0 0 0 0 0 0 0 0 0 0 0.190954277425126 0.016739639484987 0.183250377660833 0.0260002758163447 0.125770788166826 0.133694568019516 0 0 0 0 0.0695233269506866 0.0511568699911913 0 0 0 0 0 0 0 0 0 0 0 0 0.0115528980714617 0 0 0 0 0 0 0 0
0 0 0 0 0 0 0 0 0 0 0 0 0 0 0 0 0 0 0 0 0 0 0 0 0 0 0 0 0 0 0 0 0 0 0 0 0 0 0 0 0 0 0 0 0 0 0 0 0 0 0 0 0 0 0 0 0 0 0 0 0 0 0 0 0 0 0 0 0 0 0 0 0 0 0 0 0 0 0 0 0 0 0 0 0 0 0 0 0 0 0 0 0 0 0 0 0 0 0 0 0 0 0 0 0 0 0 0 0 0 0 0 0 0 0 0 0 0 0 0 0 0 0 0 0 0 0 0 0 0 0 0 0 0 0 0 0 0 0 0 0 0 0 0 0 0 0 0 0 0 0 0 0 0 0 0 0 0.172882385431779 0 0 0 0 0 0.0611353965540257 0 0.200701982002896 0 0 0 0 0 0 0 0 0 0 0.50074347750128 0.0645367585100198 0 0 0 0 0 0 0 0 0 0 0 0 0 0 0 0 0 0 0 0 0 0 0 0 0 0 0 0 0 0 0 0 0 0 0 0 0 0 0 0 0 0 0 0 0 0 0 0 0 0 0 0 0 0 0 0 0 0 0 0 0 0 0 0 0 0 0 0 0 0 0 0 0 0 0 0 0 0 0 0 0 0 0 0 0 0 0 0 0 0 0 0 0 0 0 0 0 0 0 0 0 0 0 0 0 0 0 0 0 0 0 0 0 0 0 0 0 0 0 0 0 0 0 0 0 0 0 0 0 0 0 0 0 0 0 0 0 0 0 0 0 0
0 0 0 0 0 0 0 0 0 0 0 0 0 0 0 0 0 0 0 0 0 0 0.00238031847381273 0 0 0 0 0 0 0 0 0 0 0 0 0 0 0 0 0 0 0 0 0 0 0 0 0 0 0 0 0 0 0 0 0 0 0 0 0 0 0 0 0 0 0 0 0 0 0 0 0 0 0 0 0 0 0 0 0 0 0 0 0 0 0 0 0 0 0 0 0 0 0 0 0 0 0 0 0 0 0 0 0 0 0 0 0 0 0 0 0 0 0 0 0 0 0 0 0 0 0 0 0 0 0 0 0 0.00444180834122165 0 0 0 0 0 0 0 0 0 0 0 0 0 0 0 0 0 0 0 0 0 0 0 0 0 0 0 0.00837148175784178 0.0256734455552321 0.00609171177741089 0.00603606528185753 0.00321417915625925 0 0 0.0197602147881134 0.0806817792646824 0.223965177136564 0.0245230900915825 0 0.00236343296864426 0.00082011419530242 0 0 0.00489752393657509 0 0 0.0144476173221341 0.0590264949126914 0.0211022624768509 0.0143884780321604 0.107747250163801 0.00957237282799079 0.00781960068378582 0 0.0388368612257649 0.165919207814252 0 0 0 0 0 0 0 0 0 0 0 0 0 0 0 0 0 0 0 0 0 0 0 0 0 0.00318172131764202 0.00149232455583098 0 0 0.002841187150606 0 0 0 0 0 0.0247875194808104 0 0.00772713227969432 0 0 0.00160302964297204 0 0 0 0 0 0.00741660621614502 0 0 0 0 0 0 0 0 0.00133353906892998 0 0 0 0 0 0 0 0 0 0 0 0 0 0 0 0 0 0 0 0 0 0 0 0 0 0 0 0 0 0 0 0.00410576911004983 0 0 0 0 0 0 0 0.00309118567869485 0 0 0.00835007807513352 0 0 0.00512515348852859 0.0115778800766181 0 0.0051706763748395 0.0220092854962466 0.0250137743719461 0.0094963553197876 0.00359629411099255 0 0 0 0 0 0 0 0 0 0 0 0 0 0 0 0 0 0 0 0 0 0 0 0 0 0
0 0 0 0 0 0 0 0 0 0 0 0 0 0 0 0 0 0 0 0 0 0 0 0 0 0 0 0 0 0 0 0 0 0 0 0 0 0 0 0 0 0 0 0 0 0 0 0 0 0 0 0 0 0 0 0 0 0 0 0 0 0 0 0 0 0 0 0 0 0 0 0 0 0 0 0 0 0 0 0 0 0 0 0 0 0 0 0 0 0 0 0 0 0 0 0 0 0 0 0 0 0 0 0 0 0 0 0 0 0 0 0 0 0 0 0 0 0 0 0 0 0 0 0 0 0 0 0 0 0 0 0 0 0 0 0 0 0 0 0 0 0 0 0 0 0 0 0 0 0 0 0 0 0 0 0 0.0853913488098111 0.0757421747154271 0 0 0 0.0425913242392626 0.168095028980089 0 0.0320273278005846 0.0987262098639611 0.019585807822127 0 0 0 0 0 0 0 0 0 0.0301210579660625 0.0406222837758261 0 0.0904502813223551 0 0.0485378603933229 0 0.0839990223113476 0.118177594431809 0 0 0 0 0 0 0 0 0 0 0 0 0 0 0 0 0 0 0 0 0 0 0 0 0 0 0 0 0 0 0 0 0 0 0 0 0 0 0 0 0 0 0 0 0 0 0 0 0 0 0 0 0 0 0 0 0 0 0 0 0 0 0 0 0 0 0 0 0 0 0 0 0 0 0 0 0 0 0 0 0 0 0 0 0 0 0 0 0 0 0 0 0 0 0 0 0 0 0 0 0 0 0 0 0.0141940979477835 0 0.0273595339863574 0.0243790456338733 0 0 0 0 0 0 0 0 0 0 0 0 0 0 0 0 0 0 0 0 0 0 0 0 0 0 0
0 0 0 0 0 0 0 0 0 0 0 0 0 0 0 0 0 0 0 0 0 0 0 0 0 0 0 0 0 0 0 0 0 0 0 0 0 0 0 0 0 0 0 0 0 0 0 0 0 0 0 0 0 0 0 0 0 0 0 0 0 0 0 0 0 0 0 0 0 0 0 0 0 0 0 0 0 0 0 0 0 0 0 0 0 0 0 0 0 0 0 0 0 0 0 0 0 0 0 0 0 0 0 0 0 0 0 0 0 0 0 0 0 0 0 0 0 0 0 0 0 0 0 0 0 0 0 0 0 0 0 0 0 0 0 0 0 0 0 0 0 0 0 0 0 0 0 0 0 0 0 0 0 0 0 0 0 0 0 0 0 0 0.299163195265417 0.0139601534293005 0 0.479118265145598 0 0 0 0 0 0 0 0 0 0 0.0613375220264567 0.0373057184625669 0.0142569759734618 0 0.00549123214500779 0 0 0 0.0144652970835763 0 0 0 0 0 0 0 0 0 0 0 0 0 0 0 0 0 0 0 0 0 0 0 0 0 0 0 0 0 0 0 0 0 0 0 0 0 0 0 0 0 0 0 0 0 0 0 0 0 0 0 0 0 0 0 0 0 0 0 0 0 0 0 0 0 0 0 0 0 0 0 0 0 0 0 0 0 0 0 0 0 0 0 0 0 0 0 0 0 0 0 0 0 0 0 0 0 0 0.0749016404686143 0 0 0 0 0 0 0 0 0 0 0 0 0 0 0 0 0 0 0 0 0 0 0 0 0 0 0 0 0 0 0 0 0 0 0 0
0 0 0 0 0 0 0 0 0 0 0 0 0 0 0 0 0 0 0 0 0 0 0 0 0 0 0 0 0 0 0 0 0 0 0 0 0 0 0 0 0 0 0 0 0 0 0 0 0 0 0 0 0 0 0 0 0 0 0 0 0 0 0 0 0 0 0 0 0 0 0 0 0 0 0 0 0 0 0 0 0 0 0 0 0 0 0 0 0 0 0 0 0 0 0 0 0 0 0 0 0 0 0 0 0 0 0 0 0 0 0 0 0 0 0 0 0 0 0 0 0 0 0 0 0 0 0 0 0 0 0 0 0 0 0 0 0 0 0 0 0 0 0 0 0 0 0 0 0 0 0 0 0 0 0 0 0.00657608087858672 0.0182987982144686 0.0185204566531979 0.00420175237492569 0 0.0223215438779967 0.304150031591071 0.0157607406674555 0.175475868012137 0 0.00464918028997275 0 0 0 0 0 0 0 0 0 0.159991504638721 0.0360207284506249 0.0176866363773172 0.0182071742393507 0.00657060136416641 0.00253949755650271 0 0.00691437442453825 0.0895823037147314 0 0 0 0 0 0 0 0 0 0 0 0 0 0 0 0 0 0 0 0 0 0 0 0 0 0 0 0 0 0 0 0 0 0 0.00661197480587951 0.00946525232524434 0 0 0 0 0 0 0 0 0 0 0 0 0 0 0 0 0 0 0 0 0 0 0 0 0 0 0 0 0 0 0 0 0 0 0 0 0 0 0 0 0 0 0 0 0 0 0 0 0 0 0 0.00410528443006415 0 0 0 0 0 0 0 0 0.0142401922453379 0 0.0344347959507685 0.00730184947580884 0 0.00408973285981864 0 0 0.00254638912979731 0 0.0024498215490387 0.00310535259731379 0.00418208130516426 0 0 0 0 0 0 0 0 0 0 0 0 0 0 0 0 0 0 0 0 0 0 0 0 0 0
0 0 0 0 0 0.00388383928036559 0 0 0.00174904744305848 0.00348564531105519 0 0 0 0 0 0 0 0 0 0 0 0 0.00751792306816963 0 0 0 0 0 0 0 0 0 0 0 0 0 0 0 0 0 0 0 0 0 0 0 0 0 0 0 0 0 0 0 0 0 0 0 0 0 0 0 0 0 0 0 0 0 0 0 0 0 0 0 0 0 0 0 0 0 0 0 0 0 0 0 0 0 0 0 0 0 0 0 0 0 0 0 0 0 0 0 0 0 0.00312792214726121 0 0 0 0 0 0 0 0 0 0 0 0 0 0.00270477785086654 0 0 0 0 0 0 0 0 0 0.00890670543810668 0 0 0 0 0 0 0 0 0 0 0 0 0 0 0 0 0 0 0 0 0 0 0 0 0 0 0 0.0130778729547561 0 0.0423008918398572 0.00911544992627563 0 0 0.133388266780202 0.012523355678279 0 0.0186213625574239 0 0 0.0077282574633948 0 0 0 0.00547970356382209 0 0 0 0 0.037700340063615 0 0.0553271990184352 0 0 0 0.0121435720968677 0.121991511685265 0 0 0 0.0052555437553731 0 0 0 0 0 0 0 0 0 0 0 0 0 0 0 0 0 0 0.0147990386372548 0.00525074850873882 0 0 0 0 0 0 0 0.00756976833045671 0 0 0 0 0 0 0 0 0 0 0 0 0 0 0 0 0 0 0 0 0 0 0 0.00451349201218243 0 0 0 0 0 0 0 0 0 0 0 0 0 0 0 0 0 0 0 0 0 0 0 0 0 0 0 0 0 0 0 0 0 0 0 0 0 0 0 0 0 0 0 0 0 0 0.011935817988758 0 0.0810155126880001 0.0078787050984404 0.0787484258323062 0.102234867753365 0 0 0 0 0.0461192770449145 0.107710713622283 0 0 0.00397298296103704 0 0 0 0 0 0.00770753950014436 0 0 0 0 0 0 0 0.00647447234957706 0 0 0 0.00803944975009002
0 0 0 0 0 0 0 0 0 0 0 0 0.0027672640098575 0 0 0 0 0 0 0 0 0 0 0 0 0 0.0144242134265973 0 0 0 0 0 0 0 0 0 0 0 0 0 0 0 0 0 0 0 0 0 0 0 0 0 0 0 0 0 0 0 0 0 0 0 0 0 0 0 0 0 0 0 0 0 0 0 0 0 0 0 0 0 0 0 0 0 0 0 0 0 0 0 0 0 0 0 0 0 0 0 0 0 0 0 0 0 0 0 0 0 0 0 0 0 0 0 0 0.00471765466325373 0.00346614428864611 0.0325843242319026 0.00700452609235664 0.041748619432104 0.0256177936758185 0 0 0 0 0 0 0 0 0 0 0 0 0 0 0 0 0 0 0 0 0 0 0 0 0 0 0 0 0 0 0 0 0 0 0 0 0 0 0.00860432366602907 0 0 0 0 0 0 0 0 0.00417740529785793 0.0546889013272805 0.00849460432163104 0.0411330155185083 0 0.0139028187539247 0 0 0.0358071022974441 0 0 0 0 0 0 0 0 0 0 0.0356216342187759 0 0.00916620749991456 0 0 0 0 0 0.00737760888827977 0 0 0 0 0 0 0 0 0 0.0132845066647901 0 0 0.14896269323517 0 0 0 0 0 0 0 0 0 0 0 0 0 0 0 0.0201758074293155 0 0 0 0 0 0 0 0 0 0 0 0 0 0 0 0 0 0 0 0 0 0 0 0 0 0 0 0 0 0 0 0 0 0 0 0 0 0 0.00617040731040846 0.0722588140660719 0.193568018207712 0.162694317797308 0 0 0.00362586268836936 0 0.00752025127822959 0.0144668402072761 0 0 0 0 0 0 0 0 0 0 0 0 0.00596831950516682 0 0 0 0 0 0 0 0 0 0 0 0 0 0 0 0 0 0 0 0 0 0 0 0 0 0 0 0 0 0 0 0 0 0
0 0 0 0 0 0 0 0 0 0 0 0 0 0.0182726106142055 0 0 0 0 0 0.00929026783765182 0.00646391310981752 0 0 0 0 0 0 0 0 0 0 0 0 0 0 0 0 0 0 0 0 0 0 0 0 0 0 0 0 0 0 0 0 0 0 0 0 0 0 0 0 0 0 0 0 0 0 0 0 0 0 0 0 0 0 0 0 0 0 0 0 0 0 0 0 0 0 0 0 0 0 0 0 0 0 0 0 0 0 0 0 0 0 0 0 0 0 0 0 0 0 0 0 0 0 0 0 0 0 0 0 0 0 0 0 0 0 0 0.0114550358908159 0 0 0 0 0 0 0 0 0 0 0 0 0 0 0 0 0 0 0 0 0 0 0 0 0 0 0 0 0 0 0 0 0 0.0255758571763383 0 0 0 0.015375386962562 0.0245067050843002 0 0.14497938721293 0.250199720684416 0.0396945912360954 0 0.0223855217334848 0 0 0 0 0 0.0196217606110245 0 0 0 0 0.0391791537354894 0 0 0 0 0 0.231668363400478 0 0 0 0 0 0 0 0 0 0 0 0 0 0 0 0 0 0.0194260467131648 0 0 0 0 0 0 0 0 0 0 0 0 0 0 0 0 0 0 0 0 0 0 0 0 0 0 0 0 0 0 0 0 0 0 0 0 0 0 0 0 0 0 0 0 0 0 0 0 0 0 0 0 0 0 0 0 0 0.121905677997226 0 0 0 0 0 0 0 0 0 0 0 0 0 0 0 0 0 0 0 0 0 0 0 0 0 0 0 0 0 0 0 0 0 0 0 0 0 0 0 0 0 0 0 0 0 0 0 0 0 0 0 0 0
0 0 0 0 0 0 0 0 0 0 0 0 0 0 0 0 0 0 0 0 0 0 0 0 0 0 0 0 0 0 0 0.00650977643929545 0 0 0.00607236324094513 0 0 0 0 0 0 0 0 0 0 0 0 0 0 0 0 0 0 0 0 0 0 0 0 0 0 0 0 0 0 0 0 0 0 0 0 0 0 0 0 0 0 0 0 0 0 0 0 0 0 0 0 0 0 0 0 0 0 0 0 0 0 0 0 0 0.00460963085915688 0 0 0 0 0 0 0 0 0 0 0 0 0 0 0 0 0 0 0 0 0 0 0 0 0 0 0 0.00832716785371998 0 0 0 0 0 0 0 0 0 0 0 0 0 0 0 0 0 0 0 0 0 0 0 0 0 0 0 0 0 0 0 0 0 0.00284380091243996 0 0 0 0 0.10280528975366 0.0464562565361967 0 0.112403203862591 0.214475772386495 0 0 0 0 0 0 0 0 0 0 0 0 0 0 0 0.12772060540456 0 0.0667917222129863 0 0.0292394141713153 0 0 0 0 0 0.00745809920620703 0 0 0 0 0 0 0 0.0158836422756974 0 0 0.032805424519541 0 0 0 0 0 0 0 0 0 0 0 0 0 0 0 0 0.00462871391949161 0 0 0 0 0 0 0 0 0 0 0 0 0.000693365498708931 0.00410339387976563 0 0 0 0 0 0 0 0 0.00252720556975382 0 0 0 0 0 0 0 0 0.00162375809862401 0 0.0237367795943287 0 0 0 0 0 0 0.15309796971546 0 0 0 0 0 0 0 0 0 0 0 0 0 0 0 0 0 0 0.0180920217693164 0 0 0 0 0 0 0 0 0 0 0 0 0 0 0.00319495552361733 0 0.00389966679612494 0 0 0 0 0 0 0 0 0 0 0 0 0 0 0 0 0
0 0 0 0 0 0 0 0 0 0 0 0 0 0 0 0 0 0 0 0.00213059715458625 0.00385291985418817 0 0 0 0 0 0 0 0 0 0 0 0 0 0 0 0 0 0 0 0 0 0 0 0.0070620407984726 0 0 0 0 0 0 0 0 0 0 0 0 0 0 0 0 0 0 0 0 0 0 0 0 0 0 0 0 0 0 0 0 0 0 0 0 0 0 0 0 0 0 0 0 0 0 0 0 0 0 0 0 0 0 0 0 0 0 0 0 0 0 0 0 0 0 0 0 0 0 0 0 0 0 0 0 0 0 0 0 0 0 0 0 0 0 0 0 0 0 0 0 0 0 0 0 0 0 0 0 0 0 0 0 0 0 0 0 0 0 0 0 0 0 0 0 0 0 0 0 0 0 0.0270514102946056 0.13581735437305 0.190418519718757 0 0.263829186693591 0 0 0 0 0 0 0 0 0 0 0 0 0 0 0 0 0 0.0078991338530505 0.0187705294056384 0 0 0 0 0 0 0 0 0 0 0 0 0 0 0.117415229707132 0 0 0.0104247462304171 0 0 0 0 0 0 0 0 0 0 0 0 0 0 0 0.184045818815952 0 0 0 0 0 0 0 0 0 0 0 0 0 0 0 0 0 0 0 0 0 0 0 0 0 0 0 0 0 0 0 0 0 0 0 0 0 0 0 0 0 0.0140959820637528 0 0 0 0 0 0 0 0 0 0 0 0 0 0 0 0 0 0 0.0171865310368064 0 0 0 0 0 0 0 0 0 0 0 0 0 0 0 0 0 0 0 0 0 0 0 0 0 0 0 0 0 0 0 0 0 0
0 0 0 0 0 0 0 0 0 0 0 0 0 0 0 0 0 0 0 0 0 0 0 0.00498260282456879 0 0 0 0 0 0 0 0 0 0 0 0 0 0 0 0 0 0 0.0127020683419015 0 0.00361736965063694 0 0 0 0 0 0 0 0 0 0 0 0 0 0 0 0 0 0 0 0 0 0 0 0 0 0 0 0 0 0 0 0 0 0 0 0 0 0 0 0 0 0 0 0 0 0 0 0 0 0 0 0 0 0 0 0 0 0 0 0 0 0 0 0 0 0 0 0 0 0 0 0 0 0 0 0 0 0 0 0 0 0 0 0 0 0 0 0 0 0 0 0 0 0 0 0 0 0 0 0 0 0 0 0 0 0 0 0 0 0 0 0 0 0 0 0 0 0 0 0 0 0 0.0651380572033813 0.0107151258094603 0.180678397323875 0.131195921186442 0 0 0 0 0 0 0 0 0 0 0 0 0 0.00499596014428683 0 0 0.061459215276595 0 0.0607702166210195 0 0.0395760959991926 0 0 0 0 0 0 0 0 0 0 0.00863446741783736 0.00673739022690662 0 0.0295943334475322 0 0 0.0153651419743856 0 0 0 0 0 0 0 0 0 0 0 0.0451293862830173 0 0 0 0.17947121528482 0 0 0 0 0 0 0 0 0 0 0 0 0 0 0.0043374918824915 0 0 0 0 0 0 0 0 0 0 0 0 0 0 0 0 0 0 0 0.00729925290013875 0 0 0 0 0 0 0.0381945855298923 0 0 0 0 0 0 0 0 0 0 0 0 0 0 0 0 0 0 0.0873962927222369 0 0 0 0 0 0 0 0 0 0 0 0 0 0 0 0 0.00200941194938131 0 0 0 0 0 0 0 0 0 0 0 0 0 0 0 0 0
0 0 0 0 0 0 0 0 0 0 0 0 0 0 0 0 0 0 0 0 0 0 0.0178373286942873 0 0 0 0.0251021047875282 0 0 0 0 0 0 0 0 0 0 0 0 0 0 0 0 0 0 0 0 0 0 0 0 0 0 0 0 0 0 0 0 0 0 0 0 0 0 0 0 0 0 0 0 0 0 0 0 0 0 0 0 0 0 0 0 0 0 0 0 0 0 0 0 0 0 0 0 0 0 0 0 0 0 0 0 0 0 0 0 0 0 0 0 0 0 0 0 0 0 0 0 0 0 0 0 0 0 0 0 0 0 0 0 0 0 0 0 0 0 0 0 0 0 0 0 0 0 0 0 0 0 0 0 0 0 0 0 0 0 0 0 0 0 0 0.104301909580135 0 0 0 0.0214550890576681 0 0 0 0 0 0 0 0 0 0 0 0.101728275610304 0 0 0 0 0 0.0756800263511148 0 0 0 0 0 0 0 0 0 0 0 0 0 0 0 0 0 0 0 0 0 0 0 0 0 0 0 0 0 0 0 0 0 0 0 0 0 0 0 0 0 0 0 0 0 0 0 0 0 0 0 0.0894126109902058 0 0 0 0 0 0 0 0 0 0 0 0 0 0 0 0 0 0 0 0 0 0 0 0 0 0.0353727128194374 0 0 0 0 0 0.0879022938751659 0 0 0 0.233046017965817 0.0442158910242967 0 0 0 0 0 0 0 0 0 0 0 0 0 0 0 0 0 0 0 0 0 0 0.16394573924404 0 0 0 0 0 0 0 0 0 0 0 0 0 0 0 0 0 0 0 0 0 0 0
0 0 0 0 0 0 0 0 0 0 0 0 0 0.0101406670820813 0 0 0 0 0 0 0 0 0.0563346966994818 0 0 0 0.0744000179649674 0.0292995452549369 0 0 0 0 0 0 0 0 0 0 0 0 0 0 0 0 0 0 0 0 0 0 0 0 0 0.0597776016710014 0 0 0 0 0 0 0 0 0 0 0.0148255614828982 0 0.0578394143878057 0 0 0 0 0 0 0 0 0 0 0 0 0 0 0 0 0 0 0 0 0 0 0 0 0 0 0 0 0 0 0 0 0 0 0 0 0 0 0 0 0 0 0 0 0 0 0 0 0 0 0 0 0 0 0 0.0157681610594748 0 0 0 0 0 0.293666128257471 0.0252958372170515 0 0 0 0 0 0 0 0 0 0 0 0 0 0 0 0 0 0 0 0 0 0 0 0 0 0 0 0 0 0 0 0 0 0 0 0 0 0.101586929864625 0.0278819974957737 0 0 0 0 0 0 0 0 0 0.0109579632866544 0 0 0 0 0 0 0 0 0 0 0 0 0 0 0 0 0 0 0 0 0 0 0 0 0 0 0 0 0 0 0 0 0 0 0 0 0 0 0 0 0 0 0 0 0 0 0 0 0 0 0 0 0 0 0 0 0 0.00592246286463775 0 0 0 0 0 0 0 0 0 0 0 0 0 0 0 0 0 0 0 0 0 0 0 0 0 0 0 0 0 0.216303015411138 0 0 0 0 0 0 0 0 0 0 0 0 0 0 0 0 0 0 0 0 0 0 0 0 0 0 0 0 0 0 0 0 0 0 0 0 0 0 0 0 0 0 0 0 0 0 0 0 0 0 0 0 0
0 0 0 0 0 0 0 0 0 0 0 0 0 0 0 0 0 0 0 0 0 0 0 0 0 0 0 0 0 0 0 0 0 0 0 0 0 0 0 0 0 0 0 0 0 0 0 0 0 0 0 0 0 0 0 0 0 0 0 0 0 0 0 0 0 0 0 0 0 0 0 0 0 0 0 0 0 0 0 0 0 0 0 0 0 0 0 0 0 0 0 0 0 0 0 0 0 0 0 0 0 0 0 0 0 0 0 0 0 0 0 0 0 0 0 0 0 0 0 0 0 0 0 0 0 0 0 0 0.0465692502410573 0.0301507924650026 0 0 0 0 0 0 0 0 0 0 0 0 0 0 0 0 0 0 0 0 0 0 0 0 0 0 0 0 0 0 0 0 0 0 0 0 0 0 0 0 0 0 0 0 0 0 0 0 0 0 0 0 0 0 0 0 0 0 0 0 0 0 0 0 0 0 0 0 0 0 0 0 0 0 0 0 0 0 0 0 0.691505743143233 0 0 0 0 0 0 0 0 0 0 0 0 0 0 0 0 0 0 0 0 0 0 0 0 0 0 0 0 0 0 0 0 0 0 0 0 0 0 0 0 0 0 0 0 0 0 0 0 0 0 0 0 0 0 0 0 0 0 0 0 0 0 0 0 0 0 0 0 0 0 0 0.135050014837566 0 0 0 0 0 0 0 0 0 0 0 0 0 0 0 0 0 0 0 0 0 0 0 0 0 0 0.0385604938091056 0.0581637055040346 0 0 0 0 0 0 0 0 0
0 0 0 0 0 0 0 0 0 0 0 0 0 0 0 0 0 0 0 0 0 0 0 0 0 0 0 0 0 0 0 0 0 0 0 0 0 0 0 0 0 0 0 0 0 0 0 0 0 0 0 0 0 0 0 0 0 0 0 0 0 0 0 0 0 0 0 0 0 0 0 0 0 0 0 0 0 0 0 0 0 0 0 0 0 0 0 0 0 0 0 0 0 0 0 0 0 0 0 0 0 0 0 0 0 0 0 0 0 0 0 0 0 0 0 0 0 0 0 0 0 0 0 0 0 0 0 0 0 0 0 0 0 0 0 0 0 0 0 0 0 0 0 0 0 0 0 0 0 0 0 0 0 0 0 0 0 0 0 0 0 0 0.129832924313818 0 0 0 0 0 0 0 0 0 0 0 0 0 0.36650521507514 0 0 0.0718989264144092 0.015192605150556 0 0 0.025339554310943 0 0 0 0 0 0 0 0 0 0.140316180106927 0 0 0 0 0.0116978163514429 0 0 0 0 0 0 0 0 0 0 0 0 0 0 0 0 0.0568019410062457 0 0 0.0452606276821002 0 0 0.0207336129530034 0 0.0438897482127175 0 0 0 0 0 0 0 0 0 0 0 0 0 0 0 0 0 0 0 0 0 0 0 0 0 0 0 0 0 0 0 0 0 0 0 0 0 0 0.00935064383722389 0 0 0 0 0 0 0 0 0 0 0 0 0 0 0 0 0 0.0259343008749354 0 0 0 0 0 0 0 0 0 0.0244729028856099 0 0 0 0 0 0 0 0 0 0 0 0 0 0.0127730008249288 0 0 0 0 0 0 0 0 0 0 0 0 0 0 0
0 0 0 0 0 0 0 0 0 0 0 0 0 0 0 0 0 0 0 0 0 0 0 0 0 0 0 0 0 0 0 0 0 0 0 0 0 0 0 0 0 0 0 0 0 0 0 0 0 0 0 0 0 0 0 0 0 0 0 0 0 0 0 0 0 0 0 0 0 0 0 0 0 0 0 0 0 0 0 0 0 0 0 0 0 0 0 0 0 0 0 0 0 0 0 0 0 0 0 0 0 0 0 0 0 0 0 0 0 0 0 0 0 0 0 0 0 0 0 0 0 0 0 0 0 0 0 0 0 0 0 0 0 0 0 0 0 0 0 0 0 0 0 0 0 0 0 0 0 0 0 0 0 0 0 0 0.0195823416643745 0.0737274968698133 0.0102884939039687 0.146063323042528 0 0.0669628063502486 0.0963829334040985 0.00578176129407012 0.027011373979591 0.192372371930388 0 0.031696676298797 0 0 0 0 0 0 0 0.0665954709337018 0 0.0388055983403549 0.00565286156859369 0.0366584313720997 0.00565080871975322 0.00247440891398054 0 0.0107805556016257 0.0473203797285783 0 0 0 0 0 0 0 0 0 0 0 0 0 0 0 0 0 0 0 0 0 0 0 0 0 0 0 0 0 0.00184052033708348 0.0028853336562658 0 0 0 0 0.0103914635332095 0 0.00370613758972404 0 0 0 0 0 0 0 0 0 0 0 0 0 0.000884911385130338 0 0 0 0 0 0 0 0 0 0 0 0 0 0 0 0 0 0 0 0 0 0 0 0 0 0.00454301805112913 0.00271957222863645 0 0.0185288415421581 0 0 0 0 0 0 0 0.00497454225558207 0 0.00521797002781399 0 0 0 0 0.0160528258372576 0 0 0.0417596478450803 0 0 0 0 0 0 0 0 0 0.00268712179436314 0 0 0 0 0 0 0 0 0 0 0 0 0 0 0 0 0 0 0 0 0 0 0 0 0 0
0 0 0 0 0 0 0 0 0 0 0 0 0 0 0 0 0 0 0 0 0 0 0 0 0 0 0 0 0 0 0 0 0 0 0 0 0 0 0 0 0 0 0 0 0 0 0 0 0 0 0 0 0 0 0 0 0 0 0 0 0 0 0 0 0 0 0 0 0 0 0 0 0 0 0 0 0 0 0 0 0 0 0 0 0 0 0 0 0 0 0 0 0 0 0 0 0 0 0 0 0 0 0 0 0 0 0 0 0 0 0 0 0 0 0 0 0 0 0 0 0 0 0 0 0 0 0 0 0 0 0 0 0 0 0 0 0 0 0 0 0 0 0 0 0 0 0 0 0 0 0 0 0 0 0 0 0.0563041327543473 0.0454019078137802 0.0135201393594859 0.0455654148629829 0 0.0233197068592985 0.0931064480532558 0.0210693852668196 0.0443908489391403 0.117029638024332 0.0305811328985853 0 0 0 0 0 0 0 0 0 0.104855683972399 0 0.054603332725227 0 0.0266035011967542 0.00711569827313909 0 0 0 0 0 0 0 0 0 0 0 0 0 0 0 0 0.0149019047256073 0 0 0 0 0 0 0 0 0.0340677981056987 0 0 0 0 0 0 0 0 0.00405281664900805 0 0 0 0 0 0 0 0 0 0 0 0 0 0 0 0 0 0 0 0.00267705346092594 0 0 0 0 0 0 0 0 0 0 0.0235951224110635 0 0 0 0 0 0 0 0 0 0 0 0 0 0 0 0 0 0 0 0 0 0 0 0 0 0 0 0 0 0 0 0 0 0 0 0 0 0 0 0 0 0.0153101108940763 0 0.0127272053859666 0.0199678221092165 0 0 0 0 0.0242961653549357 0.108943758859449 0 0 0.0166263054569288 0 0 0 0 0.0156805203676347 0.00533048731675963 0 0 0 0 0 0 0 0.0183559579031828 0 0 0 0
0 0 0 0 0 0 0 0 0 0 0 0 0 0 0 0 0 0 0 0 0 0 0 0 0 0 0 0 0 0 0 0 0 0 0 0 0 0 0 0 0 0 0 0 0 0 0 0 0 0 0 0 0 0 0 0 0 0 0 0 0 0 0 0 0 0 0 0 0 0 0 0 0 0 0 0 0 0 0 0 0 0 0 0 0 0 0 0 0 0 0 0 0 0 0 0 0 0 0 0 0 0 0 0 0 0 0 0 0 0 0 0 0 0 0 0 0 0 0 0 0 0 0 0 0 0 0 0 0 0 0 0 0 0 0 0 0 0 0 0 0 0 0 0 0 0 0 0 0 0 0 0 0 0 0 0 0 0.00808104946250566 0 0.0064880854665463 0 0 0.100012428081196 0 0.0267259920393575 0.0905267631899726 0 0 0 0 0 0 0.0332020656182088 0.00565100097789157 0 0 0.0240632519528767 0.0860216018530494 0 0.00372166828619255 0.0140631179347985 0 0 0 0.0192451158370679 0 0 0 0 0 0 0 0 0 0 0 0 0 0.0118965570779744 0 0 0 0 0 0 0 0 0.075784612241997 0 0 0 0 0 0 0 0 0 0 0 0 0 0 0 0.0154029472897166 0 0 0 0 0 0 0 0 0 0 0 0 0.0642940013115924 0 0 0 0 0 0 0 0 0 0 0.0835937536741587 0 0 0 0 0 0 0 0 0.00273546724611586 0 0 0 0 0 0 0 0 0 0 0 0 0 0 0 0.00951986220719142 0.0127050422903039 0.00868443551848887 0 0.00625163481235694 0.0289167478158826 0.0205027769220144 0 0 0 0 0 0 0 0 0 0 0.00997821832287518 0 0.0117045856129433 0.013703177714801 0 0 0 0.0241238481516143 0 0.0391579840931515 0 0 0.0575924937811825 0 0 0 0 0.00448132939432048 0 0 0 0.00639209875909028 0 0 0 0 0.0488220946750116 0 0.0259541903875531 0 0
0 0 0 0 0 0 0 0 0 0 0 0 0 0 0 0 0 0 0 0 0 0 0.00203002720585288 0 0 0 0 0 0 0 0 0 0 0 0 0 0 0 0 0 0 0 0 0 0 0 0 0 0 0.00107809909366552 0 0 0 0 0 0 0 0 0 0 0 0 0 0 0 0 0 0 0 0 0 0 0 0 0 0 0 0 0 0 0 0 0 0 0 0 0 0 0 0 0 0 0 0 0 0 0 0 0 0 0 0 0 0 0 0 0 0 0 0 0 0 0 0 0 0 0 0 0 0 0 0 0 0 0 0 0 0 0.0027447409247216 0 0 0 0 0 0.00147023338298103 0 0 0 0 0 0 0 0 0 0 0 0 0 0 0 0 0 0 0 0 0 0.00599201864869497 0.0100355939463081 0 0.00603740292926313 0.00302740230512963 0 0.204818143371493 0.0202119838379757 0 0.0254857495071513 0.0193356367343311 0 0.00344677785567545 0 0 0 0 0 0 0.0152088377258174 0.0426759268648343 0 0.00101779609060422 0 0.0420444166138361 0.0407325877096385 0 0.102735631969132 0.218882982303084 0 0 0 0 0 0.0211976247652731 0 0.0106743962758645 0 0 0 0 0 0 0 0 0 0 0 0 0 0.0129521972238885 0 0 0.0147876714900196 0.00207214239142629 0 0 0 0.00813461991662878 0 0 0 0 0 0.0237728706652807 0 0.0077605391082076 0 0 0.00257771940236971 0 0 0 0 0 0.00714395300169622 0 0 0 0 0 0 0 0 0.00750055170978115 0 0 0 0 0 0 0 0 0 0 0 0 0 0 0 0 0 0 0 0 0 0 0 0 0 0 0 0 0 0 0 0 0 0 0 0 0 0 0 0 0 0 0 0 0 0 0.0100521705836062 0 0.00950001947256296 0.021745213729992 0.033550745892809 0.0172942840230747 0.0179115887259722 0 0 0 0.00133661331760129 0.00102308928375599 0 0 0 0 0 0 0 0 0 0 0 0 0 0 0 0 0 0 0 0 0
0 0 0 0 0 0 0 0 0 0 0 0 0 0 0 0 0 0 0 0 0 0 0 0 0 0 0 0 0 0 0 0 0 0 0 0 0 0 0 0 0 0 0 0 0 0 0 0 0 0 0 0 0 0 0 0 0 0 0 0 0 0 0 0 0 0 0 0 0 0 0 0 0 0 0 0 0 0 0 0 0 0 0 0 0 0 0 0 0 0 0 0 0 0 0 0 0 0 0 0 0 0 0 0 0 0 0 0 0 0 0 0 0 0 0 0 0 0 0 0 0 0 0 0 0 0 0 0 0 0 0 0 0 0 0 0 0 0 0 0 0 0 0 0 0 0 0 0 0 0 0 0 0 0 0 0 0.0418405050912029 0.0243018532133798 0 0 0 0 0.143511424892954 0 0.0222026073854551 0.0725378405949202 0 0 0 0 0 0 0 0 0 0.0253460631595982 0.051882910727666 0.0903971897193475 0.0303325817620534 0.331598816763794 0 0.0562414872097308 0 0 0 0 0 0 0 0 0 0 0 0 0 0 0 0 0 0 0 0 0 0 0 0 0 0 0 0 0 0 0 0 0 0 0 0 0 0 0 0 0 0 0 0 0 0 0 0 0 0 0 0 0 0 0 0 0 0 0 0 0 0 0 0 0 0 0 0 0 0 0 0 0 0 0 0 0 0 0 0 0 0 0 0 0 0 0 0 0 0 0 0 0 0 0 0 0 0 0 0 0 0 0 0 0.0268711346682418 0 0 0 0 0.0209350238375569 0.020564492442202 0 0 0.0414360685318974 0 0 0 0 0 0 0 0 0 0 0 0 0 0 0 0 0 0 0 0 0 0 0 0
0 0 0 0 0 0 0 0 0 0 0 0 0 0 0 0 0 0 0 0 0 0 0 0 0 0 0 0 0 0 0 0 0 0 0 0 0 0 0 0 0 0 0 0 0 0 0 0 0 0 0 0 0 0 0 0 0 0 0 0 0 0 0 0 0 0 0 0 0 0 0 0 0 0 0 0 0 0 0 0 0 0 0 0 0 0 0 0 0 0 0 0 0 0 0 0 0 0 0 0 0 0 0 0 0 0 0 0 0 0 0 0 0 0 0 0 0 0 0 0 0 0 0 0 0 0 0 0 0 0 0 0 0 0 0 0 0 0 0 0 0 0 0 0 0 0 0 0 0 0 0 0 0 0 0 0 0.0460710795103991 0.0184095502141964 0 0 0 0 0.0958918807440094 0.0699704520064187 0 0.0229317760626086 0 0 0 0 0 0 0 0 0 0 0.0185829897451558 0.0197771654533715 0 0.262770757042443 0.0460031092686134 0 0 0.238537561135689 0.0515577890920014 0 0 0 0 0 0 0 0 0 0 0 0 0 0 0 0 0 0 0 0 0 0 0 0 0 0 0 0 0 0 0 0 0 0 0 0 0 0 0 0 0 0 0 0 0 0 0 0 0 0 0 0 0 0 0 0.0289140084753713 0 0 0 0 0 0 0 0 0 0 0 0 0 0 0 0 0 0 0 0 0 0 0 0 0 0 0 0 0 0 0 0 0 0 0 0 0 0 0 0 0 0 0 0 0 0 0 0 0.0162140157364344 0 0.0340019952304949 0.0303658702827925 0 0 0 0 0 0 0 0 0 0 0 0 0 0 0 0 0 0 0 0 0 0 0 0 0 0 0
0 0 0 0 0 0 0 0 0 0 0 0 0 0 0 0 0 0 0 0 0 0 0 0 0 0 0 0 0 0 0 0 0 0 0 0 0 0 0 0 0 0 0 0 0 0 0 0 0 0 0 0 0 0 0 0 0 0 0 0 0 0 0 0 0 0 0 0 0 0 0 0 0 0 0 0 0 0 0 0 0 0 0 0 0 0 0 0 0 0 0 0 0 0 0 0 0 0 0 0 0 0 0 0 0 0 0 0 0 0 0 0 0 0 0 0 0 0 0 0 0 0 0 0 0 0 0 0 0 0 0 0 0 0 0 0 0 0 0 0 0 0 0 0 0 0 0 0 0 0 0 0 0 0 0 0 0 0 0 0 0 0 0 0 0 0 0 0 0 0 0 0 0 0 0 0 0 0 0 0 0 0 0 0.384089620911546 0 0 0 0 0 0 0 0 0 0 0 0 0 0 0 0 0 0 0 0 0 0 0 0 0 0 0 0 0 0 0 0 0 0 0 0 0 0 0 0 0 0 0 0 0 0 0 0 0 0 0 0 0 0 0 0 0 0 0 0 0 0 0 0 0 0 0 0 0 0 0 0 0 0 0 0 0 0 0 0 0 0 0 0 0 0 0 0 0 0 0 0 0 0 0 0 0 0 0 0 0 0 0 0 0 0 0 0 0 0 0 0.615910379088454 0 0 0 0 0 0 0 0 0 0 0 0 0 0 0 0 0 0 0 0 0 0 0 0
0 0 0 0 0 0 0 0 0 0 0 0 0 0 0 0 0 0 0 0 0 0 0 0 0 0 0 0 0 0 0 0 0 0 0 0 0 0 0 0 0 0 0 0 0 0 0 0 0 0 0 0 0 0 0 0 0 0 0 0 0 0 0 0 0 0 0 0 0 0 0.00432464977774383 0 0 0 0 0 0 0 0 0 0 0 0 0 0 0 0 0 0 0 0 0 0 0 0 0 0 0 0 0 0 0 0 0 0 0 0 0 0 0 0 0 0 0 0 0 0 0 0 0 0 0 0 0 0 0 0 0 0 0 0 0 0 0 0 0 0 0 0 0 0 0 0 0 0 0 0 0 0 0 0 0 0 0 0 0 0 0.0130292720047251 0 0 0.00240849442219226 0 0.117785113218804 0.0299472744237281 0 0.0154415825044363 0.0067709608123432 0 0 0 0 0 0 0 0 0.00855178242937649 0.0200232366109402 0 0 0.163909885740222 0 0.0589937216118776 0.0133585194610186 0 0.0156895811069663 0 0 0 0 0 0 0 0 0 0 0 0 0 0 0 0 0 0 0.0297746054540778 0 0.00621038616495223 0 0.00367207541082422 0 0 0 0 0 0 0.0342266887239181 0 0 0 0 0 0.042899909279587 0 0.0368353589106996 0 0 0.0036157059341157 0 0 0 0 0 0 0 0 0 0 0 0 0 0 0.0227601530258309 0 0 0 0 0 0 0 0 0 0 0 0 0 0 0 0 0 0 0 0 0 0 0 0 0 0 0 0 0 0 0 0 0 0 0 0 0 0 0 0 0 0 0 0 0.00614326615973304 0 0 0 0.012371050806493 0.0027590008106146 0.0235105031689795 0.022482865342875 0.237025474440743 0 0.0333209141663263 0 0.00375776919760827 0.00840019887824826 0 0 0 0 0 0 0 0 0 0 0 0 0 0 0 0 0 0 0 0 0
0 0 0 0 0 0 0 0 0 0 0 0 0 0 0 0 0 0 0 0 0 0 0.00477590863202192 0 0 0 0 0 0 0 0 0 0 0 0 0 0 0 0 0 0 0 0 0 0 0 0 0 0 0 0 0 0 0 0 0 0 0 0 0 0 0 0 0 0 0 0 0 0 0 0 0 0 0 0 0 0 0 0 0 0 0 0 0 0 0 0 0 0 0 0 0 0 0 0 0 0 0 0 0 0 0 0 0 0 0 0 0 0 0 0 0 0 0 0 0 0 0 0 0 0 0 0 0 0 0 0 0 0.00942118138072839 0 0 0 0 0 0.00175711148094928 0 0 0 0 0 0 0 0 0 0 0 0 0 0 0 0 0 0 0 0 0 0 0.00528815883255326 0 0 0 0 0.324606435539864 0.0271789325747422 0.00763229453440654 0.129055143781507 0.0438780822021162 0 0.00708318528964935 0 0 0.00334600492757633 0.00695226059304458 0 0 0 0.0566964068577336 0 0.00541678847387951 0.225273562908539 0 0.00822540868124209 0 0.010121049020396 0 0 0 0 0 0 0.0295556305137956 0 0.0109114540094018 0 0 0 0 0 0 0 0 0 0 0 0 0 0.0115945617364615 0 0 0.0216526109849548 0.00702850626416391 0.00262554192930639 0 0 0.0120420962699396 0 0 0 0 0 0 0 0.00491121808351617 0 0.00341575915384365 0 0 0 0 0 0 0 0 0 0 0 0 0 0 0 0 0 0 0 0 0 0 0 0 0 0 0 0 0 0 0 0 0 0 0 0 0 0 0 0 0 0 0 0 0 0 0 0 0 0 0 0 0 0 0 0 0 0 0 0 0 0 0 0 0 0 0 0 0.0195547053436661 0 0 0 0 0 0 0 0 0 0 0 0 0 0 0 0 0 0 0 0 0 0 0 0 0 0
0 0 0 0 0 0 0 0 0 0 0 0 0 0 0 0 0 0 0 0 0 0 0 0 0 0 0 0 0 0 0 0 0 0 0 0 0 0 0 0 0 0 0 0 0 0 0 0 0 0 0 0 0 0 0 0 0 0 0 0 0 0.0845392489146749 0 0 0 0 0 0 0 0 0 0 0.102699652109111 0 0 0 0 0 0 0 0 0 0 0 0 0 0 0 0 0 0 0 0 0 0 0 0 0 0 0 0 0 0 0 0 0 0 0 0 0 0 0 0 0 0 0 0 0 0 0 0 0 0 0 0 0 0 0 0 0 0 0 0 0 0 0 0 0 0 0 0 0 0 0 0 0 0 0 0 0 0 0 0 0 0 0 0 0 0 0 0 0 0 0 0 0 0 0 0 0 0 0 0 0 0 0 0 0 0 0 0 0 0 0 0 0 0.191809855745821 0 0 0 0 0 0 0 0 0 0 0 0 0.278466964927386 0 0 0 0 0 0 0 0 0 0 0.0559172099668409 0 0 0 0 0 0 0 0 0 0 0 0 0 0 0 0 0 0 0 0 0 0 0.107420626576835 0 0 0 0 0 0 0 0 0 0 0 0 0 0 0 0 0 0 0 0 0 0 0 0 0 0 0 0 0 0 0 0 0 0 0 0 0 0 0 0 0 0 0 0 0 0 0 0 0 0 0 0 0 0 0 0 0 0 0 0 0 0 0 0 0 0 0 0.0320327187211587 0 0 0 0 0 0 0 0.111374739341012 0 0 0 0 0 0.0357389836971605 0 0 0 0
0 0 0 0 0 0 0 0 0 0 0 0 0 0 0 0 0 0 0 0 0 0 0 0 0 0 0 0 0 0 0 0 0 0 0 0 0 0 0 0 0 0 0 0 0 0 0 0.0204460947104696 0 0 0 0 0 0 0 0 0 0 0 0 0 0.0872653106827743 0 0 0 0 0 0 0 0 0.0326609218758845 0 0.105744184398311 0 0 0 0 0 0 0 0 0 0 0 0 0 0 0 0 0 0 0 0 0 0 0 0 0 0 0 0 0 0 0 0 0 0 0 0 0 0 0 0 0 0 0 0 0 0 0 0 0 0 0 0 0 0 0 0 0 0 0 0 0 0.0846149815866744 0 0 0 0 0 0 0 0 0 0 0 0 0 0 0 0 0 0 0 0 0 0 0 0 0 0 0 0 0 0 0 0 0 0 0 0 0 0 0 0 0 0 0 0 0 0 0 0 0 0 0.112121495079178 0 0 0 0 0 0 0 0 0 0 0 0 0 0.155715132340956 0.0686978525033628 0 0 0 0 0 0 0 0 0 0.0661631060470141 0 0 0 0 0 0 0 0 0 0 0 0 0 0 0 0 0 0 0 0 0 0 0.15867418903955 0 0.0408845249502504 0 0 0 0 0 0 0 0 0 0 0 0 0 0 0 0 0 0 0 0 0 0 0 0 0 0 0 0 0 0 0 0 0 0 0 0 0 0 0 0 0 0 0 0 0 0 0 0 0 0 0 0 0 0 0 0 0 0 0 0 0 0 0 0 0 0 0 0 0 0 0 0 0 0.0418295448748613 0.0251826619107137 0 0 0 0 0 0 0 0 0
0 0 0 0 0 0 0 0 0 0 0 0 0 0 0 0 0 0 0 0 0 0 0 0 0 0 0.00780773040685847 0 0 0 0 0.0247841036461059 0 0 0.0225933076842501 0 0 0 0 0 0 0 0 0 0 0 0 0 0.00566236706633009 0 0 0 0 0 0 0 0 0 0 0 0 0 0 0 0 0 0 0 0 0 0 0 0 0 0 0 0 0 0 0 0 0 0 0 0 0 0 0 0 0 0 0 0 0 0 0 0 0 0 0 0.00588037941960787 0 0 0 0 0 0 0 0 0 0 0 0 0 0 0 0 0 0 0 0.00333294709236754 0 0 0 0 0 0 0 0 0 0 0 0 0 0 0 0 0 0 0.00481266339847026 0 0 0 0 0 0 0 0 0 0 0.0052198887629562 0.00511055164339055 0 0 0 0 0 0 0 0 0 0 0 0 0 0 0 0.0603883311344174 0 0.1151818086334 0 0.0657933419817536 0 0 0 0 0 0 0 0 0 0 0 0 0 0 0 0 0 0.169590338520387 0 0.0292721983214705 0 0 0 0.00159797040161364 0 0.00650312793453162 0 0 0 0 0.00700434577061167 0.0100571708021225 0 0.00167034841306453 0 0 0.0202695844657017 0 0 0 0 0 0 0 0 0 0 0 0 0 0 0 0 0.00417429622420661 0 0 0 0 0 0 0 0 0 0 0 0 0.0102982593985861 0.00781386113525883 0 0 0 0 0 0 0 0 0.0380909954512054 0.00621079102371452 0 0 0 0 0 0.00596288741656115 0 0.0219164398225196 0.00476562135357298 0.158253574851296 0 0 0.00602308607437665 0 0 0 0.0383114298526786 0 0 0 0 0 0 0 0 0 0 0 0 0 0 0 0 0 0 0.0334062518830624 0 0 0 0 0 0 0 0 0 0 0 0 0 0 0.0407879662002003 0 0.0514520338133494 0 0 0 0 0 0 0 0 0 0 0 0 0 0 0 0 0
0 0 0 0 0 0 0 0 0 0 0 0 0 0 0 0 0 0 0 0 0 0 0 0 0 0 0 0 0 0.00148904514397698 0.00218338871443857 0 0 0.0077597639411094 0 0 0 0 0 0 0 0 0 0 0 0 0.00231969253892544 0 0 0 0.00440809529425402 0 0 0 0.0145782415875317 0 0 0 0 0 0 0 0 0 0 0 0 0 0 0 0 0.0229985485486073 0 0 0 0 0.00157039440362418 0 0 0 0 0.00075951272016412 0 0 0 0.00101040444184755 0.000497749703689651 0 0 0.00126620303472035 0 0 0.00228556726685301 0 0 0.000901805345508309 0.0072874762955689 0.000799559841482423 0 0 0.00827158589362011 0.00816338277184001 0 0 0 0 0 0 0 0 0 0 0 0 0 0 0 0 0 0 0 0 0 0 0 0 0 0.00162361873103255 0 0 0.00203759143042727 0 0 0 0 0 0 0 0 0 0 0 0 0 0 0 0 0 0 0 0 0 0 0 0 0 0 0 0 0 0 0 0 0 0 0 0.00175858998774413 0 0 0 0 0 0 0 0 0 0 0 0 0 0 0 0 0 0 0 0 0 0 0.00489730402907984 0 0.00169024541328445 0 0 0 0.00653579036318348 0.00579528911491291 0.00191638779204982 0.00524306588420047 0 0 0 0 0 0 0 0 0.0016639609152648 0 0 0 0 0 0 0 0 0.0170079210525198 0 0 0 0 0 0 0 0 0 0 0 0 0 0 0 0 0 0 0 0.00115358178118745 0 0.00560905727639863 0 0 0 0 0.00374841487109058 0.00244165787670821 0 0.00196521028454247 0 0.013927420410473 0.00154094128741942 0 0 0 0 0 0.0105645562831416 0 0.00141474639658679 0.00148554249240775 0.215706068018019 0.00166184175264125 0.00927051074838916 0 0 0 0 0 0 0 0 0 0 0 0 0 0 0 0 0 0 0 0 0 0 0 0 0 0 0 0.00404404631470352 0 0.00520012749264771 0.011636122067163 0 0 0 0.00210386925694034 0.00385809514244069 0.00451447899686143 0.010594730969953 0.026506779759781 0 0.0299612014949548 0 0 0.0566262765413336 0 0.0180434698465012 0.0136554598731054 0 0 0 0 0 0 0 0 0 0.0109301216634028 0.393115488899745
0 0 0 0 0.00196948220311778 0 0 0 0 0 0 0 0 0 0 0 0 0 0 0 0 0 0 0 0 0 0 0 0 0 0 0.00980112516157384 0 0.00611185182911909 0.0141116737383847 0 0 0 0 0 0 0 0 0 0 0 0 0 0 0 0 0 0 0 0 0 0.00966331468562308 0 0 0 0 0 0 0 0 0 0 0 0 0 0 0.00276118006401103 0 0 0 0 0 0 0 0 0 0 0 0 0 0 0 0 0 0 0 0 0 0 0 0 0 0 0 0 0.0131651547566629 0 0 0 0 0 0 0 0 0 0 0 0 0 0 0 0 0 0 0 0 0 0 0 0 0 0 0 0 0 0 0 0 0 0 0 0 0 0 0.00338744872083317 0 0 0 0 0 0 0 0 0 0 0.00361191821438236 0.00342624359651354 0 0 0 0 0 0 0 0 0 0 0 0 0 0 0 0.018971178164962 0 0.0735378616769601 0.00513378095135903 0.0794238894380413 0 0 0 0 0 0 0 0 0 0 0 0 0 0 0 0.207045853518046 0.010272612497404 0 0 0.0355592267676804 0 0 0 0.0137865940559383 0 0.00488454131077032 0 0 0 0 0.00874861242509719 0.0139106442527576 0 0.017301109844576 0 0 0.0246834026485007 0 0 0 0 0 0 0 0 0 0 0 0 0 0 0 0.0181123308978451 0.00371117287569339 0 0 0 0 0 0 0 0 0 0 0 0 0.00898563225293106 0.00527784002088845 0 0 0 0.00248197348930567 0.00124324656082884 0 0 0.00143234598447058 0.0295787718374376 0.00510757564912867 0 0 0 0 0 0.00463393436807423 0 0.017735571918499 0.00419123107330018 0.156457990895922 0 0 0 0 0 0 0 0 0 0 0 0 0 0 0 0 0 0 0 0 0 0 0 0 0 0.052339331738294 0 0 0 0 0 0 0 0 0 0 0 0 0 0 0.0324602566974972 0 0.0388285085417663 0 0 0 0 0 0 0 0 0 0.00403860377169432 0 0 0 0 0 0.0192375083760433 0.0128774725280659
0 0 0 0 0 0 0 0 0 0 0 0 0 0 0 0 0 0 0 0.00305544850088127 0.0100423831847147 0 0 0 0 0 0 0 0 0 0 0 0 0 0 0 0 0 0 0 0 0 0 0 0.00976017795374163 0 0 0 0 0 0 0 0 0 0 0 0 0 0 0 0 0 0 0 0 0 0 0 0 0 0 0 0 0 0 0 0 0 0 0 0 0 0 0 0 0 0 0 0 0 0 0 0 0 0 0 0 0 0 0 0 0 0 0 0 0 0 0 0 0 0 0 0 0 0 0 0 0 0 0 0 0 0 0 0 0 0 0 0 0 0 0 0 0 0 0 0 0 0 0 0 0 0 0 0 0 0 0 0 0 0 0 0 0 0 0 0 0 0 0 0 0 0 0 0 0 0 0 0.21158808011271 0 0.0315814846949799 0 0 0 0 0 0 0 0 0.110213893846316 0 0 0 0 0.149310773143285 0 0 0 0 0 0 0 0 0 0 0 0 0.0106805259372151 0 0 0 0 0 0.0334396092587949 0 0.0474917743365325 0 0 0 0 0 0 0 0 0 0 0 0 0 0 0.0134820290603742 0 0 0 0.343639493545189 0 0 0 0 0 0.0186992051700182 0 0 0 0 0 0 0 0 0 0 0 0 0 0.00701512125524742 0 0 0 0 0 0 0 0 0 0 0 0 0 0 0 0 0 0 0 0 0 0 0 0 0 0 0 0 0 0 0 0 0 0 0 0 0 0 0 0 0 0 0 0 0 0 0 0 0 0 0 0 0 0 0 0 0 0 0 0 0 0 0 0 0 0 0 0 0 0 0 0 0 0 0
0 0 0 0 0 0 0 0 0 0 0 0 0 0 0 0 0 0 0 0 0 0 0 0 0 0 0 0 0 0 0 0 0 0 0 0 0 0 0 0 0.00885832234224721 0 0 0 0 0 0 0 0 0 0 0 0 0 0 0 0 0 0 0 0 0 0 0 0 0 0 0 0 0 0 0 0 0 0 0.0106284064644827 0 0 0 0 0 0 0 0 0 0 0 0 0 0 0 0 0 0 0 0 0.00233354900239356 0 0 0 0 0 0 0 0 0 0 0 0 0 0 0 0 0 0 0 0 0 0 0 0 0 0 0 0 0 0 0 0 0 0 0 0 0 0 0 0 0 0 0 0 0 0 0 0 0 0 0 0 0 0 0 0 0 0 0 0 0 0 0 0 0 0 0 0 0 0 0 0 0.056701376090727 0 0.091102415840651 0 0 0 0 0 0 0 0 0 0 0 0 0 0 0 0.062944435859302 0.00624467991025428 0.0626309335384498 0 0 0 0 0 0 0 0.0560099473205973 0 0 0 0 0.319400277672453 0.0175905843978441 0 0 0 0 0 0 0 0 0 0 0 0 0 0 0 0 0 0 0 0 0 0.0531602676661144 0 0 0 0 0 0 0 0 0 0 0 0.003047884643589 0.00277903013883382 0.0451852789391116 0.014715897997698 0 0 0 0.0213657010496405 0 0 0 0.00571972233002634 0 0 0 0 0.0032908197269617 0 0 0 0 0 0.0411955978959233 0 0 0 0 0.00365803213688264 0 0 0 0 0 0 0 0 0 0 0 0 0 0 0 0 0 0 0 0 0.0512202279319556 0 0 0 0 0 0 0 0 0.0144643441857716 0 0 0 0 0 0.00330900041000395 0.013297718050526 0.00509780871025957 0 0 0 0 0 0 0 0 0 0 0 0 0 0 0.0169682462885086 0 0.00707949345879183
0 0 0 0 0 0 0 0 0 0 0 0 0 0 0 0 0 0 0 0 0.0106744841000983 0 0 0 0 0 0 0 0 0 0 0 0 0 0 0 0 0 0 0 0 0 0.0257517104849113 0 0.0467548867112287 0 0 0 0 0.0128306963925757 0 0 0 0 0 0 0 0 0 0 0 0 0 0 0 0 0 0 0 0 0 0 0 0 0 0 0 0.01491412103063 0 0 0 0 0 0 0 0 0 0 0 0 0 0 0 0 0 0 0 0 0 0 0 0 0 0 0 0 0 0 0 0 0 0 0 0 0 0 0 0 0 0 0 0 0 0 0 0 0 0 0 0 0 0 0 0 0 0 0 0 0 0 0 0 0 0 0 0 0 0 0 0 0 0 0 0 0 0 0 0 0 0 0 0 0 0 0 0 0 0 0 0 0 0 0 0 0 0 0 0 0 0.108642527063222 0 0 0 0 0.107904842063395 0 0 0 0 0 0 0 0 0 0 0 0 0 0 0.0283725174760339 0 0 0 0 0 0 0.170666184283156 0 0 0 0 0 0 0 0 0 0 0 0 0 0.224527009755897 0 0 0 0 0 0 0 0 0 0.121406319466021 0.0230005350004981 0 0 0 0.104554166172332 0 0 0 0 0 0 0 0 0 0 0 0 0 0 0 0 0 0 0 0 0 0 0 0 0 0 0 0 0 0 0 0 0 0 0 0 0 0 0 0 0 0 0 0 0 0 0 0 0 0 0 0 0 0 0 0 0 0 0 0 0 0 0 0 0 0 0 0 0 0 0 0 0 0 0 0 0 0 0 0 0 0 0 0
0 0 0 0 0 0 0 0 0 0 0 0 0 0 0 0 0 0 0 0 0 0 0 0 0 0 0 0 0 0 0 0 0 0 0 0 0 0 0 0 0 0 0 0 0 0 0 0 0 0 0 0 0 0 0 0 0 0 0 0 0 0 0 0 0 0 0 0 0 0 0 0 0 0 0 0 0 0 0 0 0 0 0 0 0 0 0 0 0 0 0 0 0 0 0 0 0 0 0 0 0 0 0 0 0 0 0 0 0 0 0 0 0 0 0 0 0 0 0 0 0 0 0 0 0 0 0 0 0 0 0 0 0 0 0 0 0 0 0 0 0 0 0 0 0 0 0 0 0 0 0 0 0 0 0 0 0 0 0 0 0 0 0 0 0 0 0 0 0 0 0 0 0 0 0 0.12059105856378 0 0 0 0 0 0 0 0 0 0 0 0 0 0 0 0 0 0 0 0 0 0 0.0223791822436052 0 0 0 0 0 0 0 0 0 0 0 0 0 0 0 0 0 0 0 0.296343263997298 0 0 0 0 0.14160333677007 0 0 0 0 0 0 0 0 0 0 0 0 0 0 0 0 0 0 0 0 0 0 0 0 0 0 0 0 0 0 0 0 0 0 0 0 0 0 0 0 0 0 0 0 0 0 0 0 0 0 0 0 0 0 0 0 0 0 0 0 0 0 0 0.0999639024056849 0 0 0.18971673377056 0.0483169215803091 0 0 0 0 0 0 0 0 0 0 0 0 0 0 0 0 0 0 0 0.0810856006686923 0 0 0 0 0 0 0 0
0 0 0 0 0 0 0 0 0 0 0 0 0 0 0 0 0 0 0 0 0 0 0 0 0 0 0 0 0 0 0 0 0 0 0 0 0 0 0 0 0 0 0 0 0 0 0 0 0 0 0 0 0 0 0 0 0 0 0 0 0 0 0 0 0 0 0 0 0 0 0 0 0 0 0 0 0 0 0 0 0 0 0 0 0 0 0 0 0 0 0 0 0 0 0 0 0 0 0 0 0 0 0 0 0 0 0 0 0 0 0 0 0 0 0 0 0 0 0 0 0 0 0 0 0 0 0 0 0 0 0 0 0 0 0 0 0 0 0 0 0 0 0 0 0 0 0 0 0 0 0 0 0 0 0 0 0 0 0 0 0 0 0 0 0 0 0 0 0 0 0 0 0 0 0 0 0 0 0 0 0 0 0 0 0 0 0 0 0 0 0 0 0 0 0 0 0 0 0.135734192964758 0 0 0 0 0 0 0 0 0.0712586197478761 0 0 0 0 0 0 0 0 0 0 0 0 0 0 0 0 0 0 0 0 0 0 0 0 0 0 0 0 0 0 0 0 0 0 0 0 0 0 0 0.0312028755748348 0 0 0.0343944512146453 0.0602323867862776 0 0 0 0 0.0252164170630284 0 0 0 0 0 0 0 0 0 0 0 0 0 0 0 0 0 0 0 0 0 0 0 0 0 0 0 0 0 0 0.0457898482290751 0 0 0 0.105129688475213 0.095704468807426 0 0 0 0 0.0517002908784352 0.236744540572074 0 0 0.0522021987081927 0 0 0 0 0 0 0 0 0 0 0 0 0 0.0305248156761758 0 0.024165205301988 0 0
0 0 0 0 0 0 0 0 0 0 0 0 0 0 0 0.00752305844687071 0 0 0 0 0 0 0 0 0 0 0 0 0 0 0 0 0 0 0 0 0 0 0 0 0 0 0 0 0 0 0 0 0 0 0 0 0 0 0 0 0.094780949321 0 0 0 0 0 0 0 0 0 0 0 0 0 0 0.118839442699017 0 0 0 0 0 0 0 0 0 0 0 0 0 0.0120276383854571 0.0058137868634693 0 0 0.0141377503829057 0 0 0.0210037395082738 0 0 0 0.027659621364447 0 0 0 0.0182580646795684 0 0 0 0 0 0 0 0 0 0 0 0 0 0 0 0 0 0 0 0 0 0 0 0 0 0 0 0 0 0 0 0 0 0 0 0 0 0 0 0 0 0 0 0 0 0 0 0 0 0 0 0 0 0 0 0 0 0 0 0 0 0 0 0 0 0 0.0955896418513539 0 0 0 0 0 0 0 0 0 0 0 0 0 0 0 0 0 0 0 0.0122130672678546 0.0858247488922806 0.0863073090459164 0 0 0 0 0 0 0.03192352764617 0 0 0 0 0 0 0 0 0 0 0 0.103838369633674 0 0 0 0 0 0 0 0.0402444329030418 0 0 0 0 0 0 0 0 0 0 0 0 0 0 0 0 0 0 0 0 0 0 0 0 0 0 0 0 0 0 0 0 0 0 0 0 0 0 0 0 0 0 0.17012922136883 0 0 0 0 0 0 0 0 0 0 0 0 0 0 0 0 0 0 0 0 0 0 0 0 0 0 0 0 0 0 0 0 0 0 0 0 0 0 0 0 0 0 0 0 0 0 0 0 0.0538856297398687 0 0 0 0 0 0 0 0 0 0 0
0 0 0 0 0 0 0 0 0 0 0 0 0 0 0 0 0 0 0 0 0 0 0 0 0 0 0 0 0 0 0 0 0 0 0 0 0 0 0 0 0 0 0 0 0 0 0 0 0 0 0 0 0 0 0 0 0 0 0 0 0 0 0 0 0 0 0 0 0 0 0 0 0 0 0 0 0 0 0 0 0 0 0 0 0 0 0 0 0 0 0 0 0 0 0 0 0 0 0 0 0 0 0 0 0 0 0 0 0 0 0 0 0 0 0 0 0 0 0 0 0 0 0 0 0 0 0 0 0 0 0 0 0 0 0 0 0 0 0 0 0 0 0 0 0 0 0 0 0 0 0 0 0 0 0 0 0 0 0 0 0 0 0 0 0 0 0 0 0 0 0 0 0 0 0 0 0 0 0 0 0 0 0 0 0 0 0 0 0.0157459912970545 0 0 0 0 0 0 0.00660528176982155 0 0 0.00909107153937011 0 0 0 0 0 0 0 0 0.00908454406316102 0 0.00714245882667543 0.008025965184733 0 0 0 0 0.0978175548849031 0.0646346072102363 0 0.179732631552824 0 0 0 0 0.102260717880742 0 0 0 0.0180359799908887 0 0 0 0 0 0 0 0 0 0 0 0 0 0 0 0 0 0 0.00668774532728544 0.00495108887939358 0 0 0 0 0 0 0 0 0 0 0 0 0 0 0 0 0 0 0 0 0 0 0 0 0 0.00752323208756878 0.00855435208776071 0 0 0 0 0 0 0 0 0 0 0 0 0 0 0 0 0 0 0 0 0 0 0 0.00730214794678403 0 0 0 0 0 0 0 0 0.0868476481011689 0.0270995628038827 0.113488969839797 0.121863830404474 0.0975046183214755 0 0 0 0 0 0 0 0
0 0 0 0 0 0 0 0 0 0 0 0 0 0 0 0 0 0 0 0 0 0 0 0 0 0 0 0 0 0 0 0 0 0 0 0.0257587146103117 0 0 0 0 0 0 0 0 0 0 0 0 0 0 0 0 0.061836843156179 0 0 0 0 0 0 0 0 0 0 0 0 0 0 0 0 0 0 0 0 0 0 0 0 0 0 0 0 0 0.00745311336713594 0.0133323090049949 0.0146237036171439 0 0 0 0 0 0 0 0 0 0 0 0 0 0 0.00362566650464214 0 0 0 0 0 0 0 0 0 0 0 0 0 0 0 0 0 0 0 0 0 0 0 0 0 0 0 0 0 0 0 0 0 0 0 0 0 0 0 0 0 0 0 0 0 0 0 0 0 0 0 0 0 0 0 0 0 0 0 0 0 0 0 0 0 0 0 0 0 0.0083080797447319 0 0 0 0 0 0 0 0 0 0 0 0 0 0 0 0 0 0.00803289098347107 0.00406716114839429 0.00494205906884593 0.00417425161330549 0.0321745686149165 0 0 0 0 0 0 0 0 0 0 0 0 0 0.00539832616688407 0 0 0 0 0 0 0 0 0 0 0 0 0 0 0 0 0 0 0.00711807784734744 0 0 0 0 0 0 0 0 0 0 0 0 0 0 0.109988681094126 0 0.0155903659699612 0 0.208305257390997 0.399139567863126 0 0 0 0.00187025946031399 0 0 0 0 0 0 0 0 0 0 0.00787430569285201 0.00189021865763611 0 0.00234105445884868 0 0 0 0 0 0 0 0 0 0 0 0 0 0 0 0 0 0 0 0 0 0 0 0 0 0 0 0 0 0 0 0 0 0.0169903318641081 0 0 0 0.00220423436394149 0.0121192631296191 0.00205728540634539 0 0 0 0 0 0 0 0.0035278603001536 0 0.00353223419446805 0 0 0 0 0.00794084342653237 0 0.00378247127866644
0 0 0 0 0 0 0 0 0 0 0 0 0 0 0 0 0 0 0 0 0 0 0 0 0 0 0 0 0 0 0 0 0 0 0 0 0 0 0 0 0 0 0 0 0 0 0 0 0 0 0 0 0 0 0 0 0 0 0 0 0 0 0 0 0 0 0 0 0 0 0 0 0 0 0 0 0 0 0 0 0 0 0 0 0 0 0 0 0 0 0 0 0 0 0 0 0 0 0 0 0 0 0 0 0 0 0 0 0 0 0 0 0 0 0 0 0 0 0 0 0 0 0 0 0 0 0 0 0 0 0 0 0 0 0 0 0 0 0 0 0 0 0 0 0 0 0 0 0 0 0 0 0 0 0 0 0 0 0 0.00829515781259017 0 0 0 0 0 0 0 0 0 0 0 0 0 0 0 0.005640271053064 0 0.0146343969123403 0.00741593586351669 0 0 0 0 0 0 0 0 0 0.01248187200467 0 0 0 0 0.0125554428339204 0.0135927690932468 0 0.00796552829876279 0 0 0 0 0 0 0 0 0 0 0.15008889473838 0 0 0 0 0 0 0 0 0 0 0 0 0.00383437093946433 0 0 0 0 0 0 0 0 0 0 0 0 0 0 0 0 0.0043111510283192 0 0 0 0 0 0 0 0 0.0827050735672283 0.0297451407788169 0 0 0.0377623172729034 0.0491852933725688 0.0510098529951175 0.0164392461570006 0 0 0.0107391470245783 0 0 0 0 0 0 0 0 0 0 0 0 0 0 0 0 0 0 0 0 0 0 0 0 0 0 0 0 0 0 0.0571475650307074 0.0169490309642989 0 0.0168610200759409 0.0917920450196493 0.0276302523361173 0 0 0 0 0.0497208281255039 0.120360374495274 0 0 0.0307214604992822 0 0 0 0 0.00808624272693976 0 0.00803835311612222 0 0 0 0 0 0 0.0341315958549902 0 0.00739385976562998 0 0.0127655102430557
0 0 0 0 0 0 0 0 0 0 0 0 0 0 0 0 0 0 0 0 0 0 0 0 0 0 0 0 0 0 0 0 0 0 0 0 0 0 0 0 0 0 0 0 0 0 0 0 0 0 0 0 0 0 0 0 0 0 0 0 0 0 0 0 0 0 0 0 0 0 0 0 0 0 0 0 0 0 0 0 0 0 0 0 0 0 0 0 0 0 0 0 0 0 0 0 0 0 0 0 0 0 0 0 0 0 0 0 0 0 0 0 0 0 0 0 0 0 0 0 0 0 0 0 0 0 0 0 0 0 0 0 0 0 0 0 0 0 0 0 0 0 0 0 0 0 0 0 0 0 0 0 0 0 0 0 0 0 0 0 0 0 0 0 0 0 0 0 0 0 0 0 0 0 0 0 0 0 0 0 0 0 0 0 0 0.151609003692017 0.145032111584392 0 0 0 0 0 0.0386184955359621 0 0 0 0 0 0 0 0 0 0 0 0 0 0.14728002365605 0 0 0 0 0 0 0 0 0 0 0 0 0 0 0 0 0 0 0 0 0 0.241200352099525 0.0921026232736214 0 0 0.0777074338755362 0.0931251954405906 0 0 0 0 0 0 0 0 0 0 0 0 0 0 0 0 0 0 0 0 0 0 0 0 0 0 0 0 0 0 0 0 0 0 0 0 0 0 0 0 0 0 0 0 0 0 0 0 0 0 0 0 0 0 0 0 0 0 0 0 0 0 0 0 0 0 0 0 0 0 0 0 0 0.0133247608423063 0 0 0 0 0 0 0 0 0 0 0 0
0 0 0 0 0 0 0 0 0 0 0 0 0 0 0 0 0 0 0 0 0 0 0 0 0 0 0 0 0 0 0 0 0 0 0 0 0 0 0 0 0 0 0 0 0 0 0 0 0 0 0 0 0 0 0 0 0 0 0 0 0 0.038533677628156 0 0 0 0 0 0 0 0 0 0 0 0 0 0 0 0 0 0 0 0 0 0 0 0 0 0 0 0 0 0 0 0 0 0 0 0 0 0 0 0 0 0 0 0 0 0 0 0 0 0 0 0 0 0 0 0 0 0 0 0 0 0 0 0 0 0 0 0 0 0 0 0 0 0 0 0 0 0 0 0 0 0 0 0 0 0 0 0 0 0 0 0 0 0 0 0 0 0 0 0 0 0 0 0 0 0 0 0 0 0 0 0 0 0 0 0 0 0 0 0 0 0 0 0 0.108861935138741 0 0 0 0 0 0 0 0 0 0 0 0 0 0 0 0 0 0 0 0 0 0 0 0 0 0 0.281664231669008 0.122373622382432 0 0 0 0 0 0 0 0 0 0 0 0 0 0 0.0791963956362131 0 0 0 0.168805263361355 0 0 0 0 0 0 0 0 0 0 0 0 0 0 0 0 0 0 0 0 0 0 0 0 0 0 0 0 0 0 0 0 0 0 0 0 0 0 0 0 0 0 0 0 0 0 0 0 0 0 0 0 0 0 0 0 0 0 0 0.0900483407699693 0 0 0 0 0 0 0 0.0475075426359468 0 0 0 0 0 0 0 0 0 0 0 0 0 0.0630089907781784 0 0 0 0
0 0 0 0 0 0 0 0 0 0 0 0 0 0 0 0 0 0 0 0 0 0 0 0 0 0 0 0 0 0 0 0 0 0 0 0 0 0 0 0 0 0 0 0 0 0 0 0 0 0 0 0 0 0 0 0 0 0 0 0 0 1 0 0 0 0 0 0 0 0 0 0 0 0 0 0 0 0 0 0 0 0 0 0 0 0 0 0 0 0 0 0 0 0 0 0 0 0 0 0 0 0 0 0 0 0 0 0 0 0 0 0 0 0 0 0 0 0 0 0 0 0 0 0 0 0 0 0 0 0 0 0 0 0 0 0 0 0 0 0 0 0 0 0 0 0 0 0 0 0 0 0 0 0 0 0 0 0 0 0 0 0 0 0 0 0 0 0 0 0 0 0 0 0 0 0 0 0 0 0 0 0 0 0 0 0 0 0 0 0 0 0 0 0 0 0 0 0 0 0 0 0 0 0 0 0 0 0 0 0 0 0 0 0 0 0 0 0 0 0 0 0 0 0 0 0 0 0 0 0 0 0 0 0 0 0 0 0 0 0 0 0 0 0 0 0 0 0 0 0 0 0 0 0 0 0 0 0 0 0 0 0 0 0 0 0 0 0 0 0 0 0 0 0 0 0 0 0 0 0 0 0 0 0 0 0 0 0 0 0 0 0 0 0 0 0 0 0 0 0 0 0 0 0 0 0 0 0 0 0 0 0 0 0 0 0 0 0 0 0
0 0 0 0 0 0 0 0 0 0 0 0 0 0 0 0 0 0 0 0 0 0 0 0 0 0 0 0 0 0 0 0 0 0 0 0 0 0 0 0 0.0158019843131282 0 0 0 0 0 0 0 0 0 0 0 0 0 0 0 0 0 0 0 0 0 0 0 0 0 0 0 0 0 0 0 0 0 0 0.01390228189443 0 0 0 0 0 0 0 0 0 0 0 0 0 0 0 0 0 0 0 0 0 0 0 0 0 0 0 0 0 0 0 0 0 0 0 0 0 0 0 0 0 0 0 0 0 0 0 0 0 0 0 0 0 0 0 0 0 0 0 0 0 0 0 0 0 0 0 0 0 0 0 0 0 0 0 0 0 0 0 0 0 0 0 0 0 0 0 0 0 0 0 0 0 0 0 0.0351733485692101 0 0 0 0 0 0 0 0 0 0 0 0 0 0 0 0.026653288589128 0 0.0272682314483081 0 0.565218681200461 0 0 0 0 0 0 0 0 0 0 0 0.0756560330754446 0 0 0 0 0 0 0 0 0 0 0 0 0 0 0 0 0 0 0 0 0 0 0 0 0 0 0 0 0 0 0 0 0 0 0.00320891656323817 0 0 0 0 0 0 0 0 0 0.0080080926622404 0 0 0 0 0 0 0 0 0 0 0.0258097504538177 0 0 0 0 0 0 0 0 0 0 0 0 0 0 0 0 0 0 0 0 0 0 0 0 0 0.203299391230594 0 0 0 0 0 0 0 0 0 0 0 0 0 0 0 0 0 0 0 0 0 0 0 0 0 0 0 0 0 0 0 0 0 0
0 0 0 0 0 0 0 0 0 0 0 0 0 0 0 0.00471382411959705 0 0 0 0 0 0 0 0 0 0 0 0 0 0 0 0 0 0 0 0 0 0 0 0 0 0 0 0 0 0 0 0 0 0 0 0.00335394759291473 0 0 0 0 0 0 0 0 0 0.0117370772267572 0 0 0 0 0 0 0 0 0.00827652001023195 0 0 0 0 0 0 0 0 0 0 0 0 0 0 0 0 0 0 0 0 0 0 0 0 0 0 0 0 0 0 0 0 0 0 0 0 0 0 0 0 0 0 0 0 0 0 0 0 0 0 0 0 0 0 0 0 0 0 0 0 0 0 0 0.0105336540143739 0 0 0 0 0.00219183917214626 0 0 0 0 0 0 0 0 0 0 0.00240520404731094 0.0025165560865383 0 0 0 0 0 0 0 0 0 0 0 0 0 0 0 0 0 0 0 0.0125574149288391 0 0 0 0 0 0 0 0 0 0 0 0.0534516512780735 0 0 0 0.0175101324869147 0 0.0198378873678571 0.018420915474137 0.0142426849415769 0 0 0 0 0 0 0 0 0 0 0.0346157660816136 0 0 0.402078340184676 0 0 0 0 0 0 0 0 0 0 0 0 0 0 0 0 0 0 0.0867624534056568 0 0 0 0 0 0 0 0 0 0 0 0 0 0 0 0 0 0 0 0 0 0 0 0.00370584488593297 0 0 0 0 0 0 0 0 0 0 0.019039823750262 0 0 0 0 0 0 0 0 0 0 0 0 0 0 0 0 0 0 0 0 0 0 0 0 0 0.218308605493027 0 0 0 0 0 0 0 0.0454078389640842 0 0 0 0 0 0 0.00359720093481844 0 0.0047348175526598 0 0 0 0 0 0 0 0 0 0 0 0 0 0 0 0 0
0 0 0 0 0 0 0 0 0 0 0 0 0 0 0 0 0 0 0 0 0 0 0 0 0 0 0 0 0 0 0 0 0 0 0 0 0 0 0 0 0 0 0 0 0 0 0 0 0 0 0 0 0 0 0 0 0 0 0 0 0 0 0 0 0 0 0 0 0 0 0 0 0 0 0 0 0 0 0 0 0 0 0 0 0 0 0 0 0 0 0 0 0 0 0 0 0 0 0 0 0 0 0 0 0 0 0 0 0 0 0 0 0 0 0 0 0 0 0 0 0 0 0 0 0 0 0 0 0 0 0 0 0 0 0 0 0 0 0 0 0 0 0 0 0 0 0 0 0 0 0 0 0 0 0 0 0 0 0 0 0 0 0 0 0 0 0 0 0 0 0 0 0 0 0 0 0 0 0 0 0 0 0 0 0 0 0 0 0 0 0 0 0 0 0 0 0 0 0 0 0 0 0 0 0 0.403199051567866 0 0 0 0 0 0 0 0 0 0 0 0 0 0 0 0 0 0 0 0 0 0 0 0.199682781914133 0.231112220374775 0 0 0 0 0 0 0 0 0 0 0 0 0 0 0 0 0 0 0 0 0 0 0 0 0 0 0 0 0 0 0 0 0 0 0 0 0 0 0 0 0 0 0 0 0 0 0 0 0 0 0 0 0 0 0 0 0 0 0 0 0 0 0.166005946143226 0 0 0 0 0 0 0 0 0 0 0 0 0 0 0 0 0 0 0 0 0 0 0 0 0 0
0 0 0 0 0 0 0 0 0 0 0 0 0 0 0 0 0 0 0 0 0 0 0 0 0 0 0 0 0 0 0 0 0 0 0 0 0 0 0 0 0 0 0 0 0 0 0 0 0 0 0 0 0 0 0 0 0 0 0 0 0 0 0 0 0 0 0 0 0 0 0 0 0 0 0 0 0 0 0 0 0 0 0 0 0 0 0 0 0 0 0 0 0 0 0 0 0 0 0 0 0 0 0 0 0 0 0 0 0 0 0 0 0 0 0 0 0 0 0 0 0 0 0 0 0 0 0 0 0 0 0 0 0 0 0 0 0 0 0 0 0 0 0 0 0 0 0 0 0 0 0 0 0 0 0 0 0 0 0 0 0 0 0 0 0 0 0 0.0203357171300168 0 0.0129344479034768 0.0564406148281533 0.0286073989251451 0 0 0 0 0 0 0 0 0 0 0 0.00578222495430872 0 0 0 0.00150827989470633 0 0.0127962703319193 0.0135684324897898 0 0 0 0 0 0 0.00394624840198839 0 0 0 0 0 0.208531633571786 0.0169138236657196 0 0 0 0.00257261310566558 0 0 0 0 0 0 0 0 0 0 0 0 0 0 0 0.275840280012421 0 0 0 0 0.0180063700933852 0.0133654697877264 0 0 0 0 0 0 0 0 0 0 0 0 0 0 0 0 0 0 0 0 0 0 0 0 0 0 0 0 0.00188534986838292 0 0 0 0 0 0 0.00879179043981277 0 0 0 0 0 0 0 0 0 0 0 0 0 0 0 0 0 0 0.283489202141733 0 0 0 0 0 0 0 0.0146838324538627 0 0 0 0 0 0 0 0 0 0 0 0 0 0 0 0 0 0 0 0 0 0 0 0 0 0
0 0 0 0 0 0 0 0 0 0 0 0 0 0 0 0 0 0 0 0 0 0 0 0 0 0 0 0 0 0 0 0 0 0 0 0 0 0 0 0 0 0 0 0 0 0 0 0 0 0 0 0 0 0 0 0 0 0 0 0 0 0 0 0 0 0 0 0 0 0 0 0 0 0 0 0 0 0 0 0 0 0 0 0 0 0 0 0 0 0 0 0 0 0 0 0 0 0 0 0 0 0 0 0 0 0 0 0 0 0 0 0 0 0 0 0 0 0 0 0 0 0 0 0 0 0 0 0 0 0 0 0 0 0 0 0 0 0 0 0 0 0 0 0 0 0 0 0 0 0 0 0 0 0 0 0 0 0 0 0 0 0 0 0 0 0 0 0 0 0 0 0 0 0 0 0 0 0 0 0.103950428327273 0 0 0 0 0.09041467826658 0 0 0 0 0 0 0 0.134577908848677 0 0 0 0 0 0 0.0853242861405349 0 0 0 0 0 0 0 0 0 0.0339152068975086 0 0 0 0 0 0 0 0 0 0 0.130178013838316 0 0 0 0 0 0 0 0 0 0.086327856483111 0 0 0 0.128817870921732 0.206493750276268 0 0 0 0 0 0 0 0 0 0 0 0 0 0 0 0 0 0 0 0 0 0 0 0 0 0 0 0 0 0 0 0 0 0 0 0 0 0 0 0 0 0 0 0 0 0 0 0 0 0 0 0 0 0 0 0 0 0 0 0 0 0 0 0 0 0 0 0 0 0 0 0 0 0 0 0 0 0 0 0 0 0 0 0
0 0 0 0 0 0 0 0 0 0 0 0 0 0 0 0 0 0 0 0 0 0 0 0 0 0 0 0 0 0 0 0 0 0 0 0 0 0 0 0 0 0 0 0 0 0 0 0 0 0 0 0 0 0 0 0 0 0 0 0 0 0 0 0 0 0 0 0 0 0 0 0 0 0 0 0 0 0 0 0 0 0 0 0 0 0 0 0 0 0 0 0 0 0 0 0 0 0 0 0 0 0 0 0 0 0 0 0 0 0 0 0 0 0 0 0 0 0 0 0 0 0 0 0 0 0 0 0 0 0 0 0 0 0 0 0 0 0 0 0 0 0 0 0 0 0 0 0 0 0 0 0 0 0 0 0 0 0 0 0.0120679181164041 0.0232369349460565 0 0 0 0 0 0.00892893804199918 0 0 0 0 0 0 0 0 0 0 0.0253397349397476 0.0357808506309002 0 0 0 0 0.00397350763727144 0 0 0 0 0.00300028483084356 0 0 0 0 0 0.00540481752242352 0 0.00602875452452536 0 0.113677238519699 0 0 0 0 0 0 0 0 0 0 0 0 0 0 0 0 0 0 0 0 0 0 0 0 0.00566162634392785 0 0 0 0 0 0 0 0 0 0 0 0 0.00685256879157338 0 0 0 0.00181091197441269 0 0 0 0 0 0 0.127520710805547 0 0 0.0343024698169904 0 0.00469694005357706 0.0114273818945198 0.00446111349181012 0 0 0 0 0 0 0 0 0 0 0 0 0 0 0 0 0 0 0 0 0 0 0 0 0 0 0 0 0 0 0 0 0.0154129218054418 0.00390277067167087 0.0330376641554364 0.012532164841319 0.0416883455688382 0.0467968740753311 0 0 0 0 0.137301634559031 0.15176190083645 0 0 0.0494683074243398 0 0 0 0 0.00834360924507182 0 0 0 0 0 0 0 0 0.0519881008056444 0 0.00893638918040857 0 0.00465661394878764
0 0 0 0 0.0111837830121706 0.0367694852048691 0 0.00347184062212257 0.00768882657496384 0.0402052625580881 0 0 0.0134219928922492 0 0 0.00209045420938359 0 0 0 0 0 0 0 0 0 0 0 0 0 0 0 0.00863234620580754 0 0 0 0 0 0.00259413982322008 0 0 0 0 0 0 0 0 0 0 0 0 0 0 0 0 0 0.0307802271556367 0.00876317816282909 0 0 0 0 0 0 0 0 0 0 0 0 0 0 0 0 0 0 0 0 0 0 0 0 0.00418865471879194 0 0 0 0 0 0 0 0 0 0 0 0 0 0 0.0132362607687326 0 0 0 0 0 0 0 0 0 0 0 0 0 0 0 0 0 0.0107101624784373 0 0 0 0.00440132945625131 0 0 0 0 0 0 0 0 0 0 0 0.0163355561507849 0 0 0.0131372045835051 0 0 0 0 0 0 0 0 0 0 0 0 0 0 0 0 0 0 0 0 0 0 0 0 0 0 0 0 0 0 0 0 0.00448249440523171 0.374981543771469 0.00833563125523061 0.0439300579684643 0.00824045347050817 0.0244244449264454 0 0 0 0 0 0 0 0 0 0 0 0 0 0 0 0.0300980274905937 0 0.0300215275647709 0 0 0 0 0 0.0201741400454858 0 0 0 0 0 0 0 0 0 0.00423051065813603 0 0 0 0 0 0 0 0 0 0 0 0 0 0 0 0 0 0 0.0364914684726054 0 0 0 0 0 0 0 0 0 0 0 0 0 0 0 0 0 0 0.00400209863310642 0.00296974790729146 0 0 0 0 0 0 0.00531255284489488 0 0 0 0 0 0 0 0.0121227367936952 0 0 0.0335974044503876 0 0 0.0050591209855634 0.0991219360318969 0 0 0 0 0 0 0 0 0 0 0 0 0 0 0 0 0 0 0 0 0 0 0.00444317427887003 0 0.0108040982998664 0.00954612516764365 0 0 0 0 0 0 0 0 0 0 0 0 0 0 0 0 0 0 0 0 0 0 0 0 0 0 0
0 0 0 0 0 0 0 0 0 0 0 0 0 0 0 0 0 0 0 0 0 0 0 0 0 0 0 0 0 0 0 0 0 0 0 0 0 0 0 0 0 0 0 0 0 0 0 0 0 0 0 0 0 0 0 0 0 0 0 0 0 0 0 0 0 0 0 0 0 0 0 0 0 0 0 0 0 0 0 0 0 0 0 0 0 0 0 0 0 0 0 0 0 0 0 0 0 0 0 0 0 0 0 0 0 0 0 0 0 0 0 0 0 0 0 0 0 0 0 0 0 0 0 0 0 0 0 0 0 0 0 0 0 0 0 0 0 0 0 0 0 0 0 0 0 0 0 0 0 0 0 0 0 0 0 0 0 0 0 0 0 0 0 0 0 0 0 0 0 0 0 0 0 0 0 0 0 0 0 0.0981119950771707 0 0 0 0 0.139583587397017 0 0 0 0 0 0 0 0 0 0 0 0.0182157900544865 0 0 0 0 0 0 0 0 0 0.028037155438821 0 0 0 0.232179772381114 0.0275603866128781 0 0 0 0 0 0 0 0 0 0 0 0 0 0 0 0 0 0 0 0 0 0 0 0.132336980385014 0 0 0 0 0 0 0 0 0 0 0 0 0 0 0 0 0 0 0 0 0 0 0 0 0 0 0 0 0 0 0 0.18135191839566 0.0402814694667395 0 0 0 0 0 0 0 0 0 0.102340944791099 0 0 0 0 0 0 0 0 0 0 0 0 0 0 0 0 0 0 0 0 0 0 0 0 0 0 0 0 0 0 0 0 0 0 0 0 0 0 0 0 0
0 0 0 0 0 0 0 0 0 0 0 0 0 0 0 0 0 0 0 0 0 0 0 0 0 0 0 0.00397544691459886 0 0 0 0 0 0 0 0 0 0 0 0 0 0 0 0 0 0 0 0 0 0 0 0 0 0.0150138348843674 0 0 0 0 0 0 0 0 0 0 0 0 0 0 0 0 0 0 0 0 0 0 0 0 0 0 0 0 0 0 0 0 0 0 0 0 0 0 0 0 0 0 0 0 0 0 0 0 0 0 0 0 0 0 0 0 0 0 0 0 0 0 0 0 0 0 0 0 0 0 0 0 0 0 0.00874168328983915 0 0 0 0 0 0 0 0 0 0 0 0 0 0 0 0 0 0 0 0 0 0 0 0 0 0 0 0 0 0 0 0 0 0.0240068388725114 0 0 0 0 0 0 0 0 0 0 0 0.121860621191115 0 0 0 0 0.00822489203036458 0 0 0 0 0.0271066230126434 0.00872274949124617 0.0176565492417751 0 0 0 0 0 0 0 0 0 0.0122457625852883 0 0 0 0 0 0 0 0 0 0 0 0 0.138903336655132 0 0 0 0 0 0 0 0 0 0 0 0 0 0 0 0 0 0 0.0417733152532773 0 0 0.0262843896274692 0 0.0450251144135434 0 0.0185857647238589 0 0 0 0 0 0 0 0 0 0 0 0 0 0 0 0 0 0 0 0 0 0 0 0 0 0 0 0 0 0 0 0.155595338651497 0 0 0.13239839260995 0 0.0392334119710613 0 0 0 0 0 0.106873112885989 0 0 0 0 0 0 0 0 0 0 0 0 0 0 0 0 0 0 0 0 0 0 0 0 0 0 0 0 0 0 0.0207210426681028 0.0270517790263695 0 0 0 0 0 0 0 0 0
0 0 0 0 0 0 0 0 0 0 0 0 0 0 0 0 0 0 0 0 0 0 0 0 0 0 0 0 0 0 0 0 0 0 0 0 0 0 0 0 0 0 0 0 0 0 0 0 0 0 0 0 0 0 0 0 0 0 0 0 0 0 0 0 0 0 0 0 0 0 0 0 0 0 0 0 0 0 0 0 0 0 0 0 0 0 0 0 0 0 0 0 0 0 0 0 0 0 0 0 0 0 0 0 0 0 0 0 0 0 0 0 0 0 0 0 0 0 0 0 0 0 0 0 0 0 0 0 0 0 0 0 0 0 0 0 0 0 0 0 0 0 0 0 0 0 0 0 0 0 0 0 0 0 0 0 0 0 0 0 0 0 0.297300018400863 0 0 0 0 0 0 0 0 0 0 0 0 0 0 0 0 0 0 0 0 0 0.267356131655453 0 0 0 0 0 0 0 0 0 0 0 0 0 0 0 0 0 0 0 0 0 0 0 0 0.435343849943684 0 0 0 0 0 0 0 0 0 0 0 0 0 0 0 0 0 0 0 0 0 0 0 0 0 0 0 0 0 0 0 0 0 0 0 0 0 0 0 0 0 0 0 0 0 0 0 0 0 0 0 0 0 0 0 0 0 0 0 0 0 0 0 0 0 0 0 0 0 0 0 0 0 0 0 0 0 0 0 0 0 0 0 0 0 0 0 0 0 0 0 0 0 0 0 0 0 0 0 0 0 0 0 0 0 0 0 0 0 0
0 0 0 0 0 0 0 0 0 0 0 0 0 0 0 0 0 0 0 0 0 0 0 0 0 0 0 0 0 0 0 0 0 0 0 0 0 0 0 0 0 0 0 0 0 0 0 0 0 0 0 0 0 0 0 0 0 0 0 0 0 0 0 0 0 0 0 0 0 0 0 0 0 0 0 0 0 0 0 0 0 0 0 0 0 0 0 0 0 0 0 0 0 0 0 0 0 0 0 0 0 0 0 0 0 0 0 0 0 0 0 0 0 0 0 0 0 0 0 0 0 0 0 0 0 0 0 0 0 0 0 0 0 0 0 0 0 0 0 0 0 0 0 0 0 0 0 0 0 0 0 0 0 0 0 0 0 0 0 0 0 0 0 0 0 0 0 0 0 0 0 0 0 0 0 0 0 0 0 0 0 0 0 0 0 0 0 0 0 0 0 0 0 0 0 0 0 0 0 0 0 0 0 0 0 0 0 0 0 0 0 0 0 0 0 0 0 0 0 0 0 0 0 0 0 0 0.390814645264625 0 0 0 0 0 0 0 0 0 0 0 0 0 0 0 0 0 0 0 0 0 0 0 0 0 0 0 0 0 0 0 0 0 0 0 0.0419989094292575 0 0 0 0 0 0 0 0 0 0 0 0 0.33777577191235 0 0.0910918416080968 0 0 0.0491615352902114 0 0 0 0 0 0 0 0 0 0 0 0 0 0 0 0 0 0 0 0 0 0 0 0.0891572964954595 0 0 0 0 0 0 0 0 0 0 0 0 0 0 0
0 0 0 0 0 0 0 0 0 0 0 0 0 0 0 0 0 0 0 0 0 0 0 0 0 0 0 0 0 0 0 0 0 0 0 0 0 0 0 0 0 0 0 0 0 0 0 0.0122017694384001 0 0 0 0 0 0 0 0 0 0 0 0 0 0 0 0 0 0 0 0 0 0 0 0 0 0 0 0 0 0 0 0 0 0 0 0 0 0 0 0 0 0 0 0 0 0 0 0 0 0 0 0 0 0 0 0 0 0 0 0 0 0 0 0 0 0 0 0 0 0 0 0 0 0 0 0 0 0 0 0 0 0 0 0 0 0 0.01520223475189 0 0 0 0 0 0 0 0 0 0 0 0 0 0 0 0 0 0 0 0 0 0 0 0 0 0 0 0 0 0 0 0 0 0 0 0 0 0 0 0 0 0 0 0 0 0 0 0 0 0 0 0 0 0 0 0 0 0 0 0 0 0 0 0 0 0.0820339001062435 0 0 0 0 0 0 0 0 0 0 0 0 0 0 0 0 0 0 0 0.0204382523719333 0 0.119048721001614 0.0172656524854158 0 0 0 0 0 0.485781444714599 0.192812263907604 0 0 0 0 0.0176099298632451 0 0 0 0 0 0 0 0 0 0 0 0 0 0 0 0 0 0 0 0 0 0 0 0 0 0 0 0 0 0 0 0 0 0 0 0 0 0 0 0 0 0 0 0 0 0 0 0 0 0 0 0 0 0 0 0 0 0 0 0 0 0 0 0 0 0 0 0 0 0 0 0 0 0 0.0376058313590544 0 0 0 0 0 0 0 0 0
0 0 0 0 0 0 0 0 0 0 0 0 0 0 0 0 0 0 0 0 0 0 0 0 0 0 0 0 0 0 0 0 0 0 0 0 0 0 0 0 0 0 0 0 0 0 0 0 0 0 0 0 0 0 0 0 0 0 0 0 0 0.0510013635909398 0 0 0 0 0 0 0 0 0.0465347397880055 0 0.0211550985692957 0 0 0.00821792423510504 0 0 0 0 0 0 0 0 0 0 0 0 0 0 0 0 0 0 0 0 0 0 0 0 0 0 0 0 0 0 0 0 0 0 0 0 0 0 0 0 0 0 0 0 0 0 0 0 0 0 0 0 0 0 0 0 0 0 0 0 0 0 0.00475019822497072 0 0 0 0 0 0 0 0 0 0 0 0 0 0 0 0 0 0 0 0 0 0 0 0.0222394242507013 0 0 0 0 0 0 0 0 0 0 0 0 0 0.00882289627374591 0 0 0.0334964462541165 0 0 0 0.0883369300964658 0.048179837671661 0 0 0 0 0 0 0 0 0 0 0 0 0 0 0 0.0213794106777201 0 0 0 0 0 0 0 0 0 0 0 0 0 0 0 0 0 0 0 0.0231163917233243 0 0.144975240534845 0.00449033285301398 0 0 0 0 0 0 0 0 0 0 0 0 0 0 0 0 0 0 0 0 0 0 0 0 0 0 0 0 0 0 0 0 0 0 0 0 0 0 0 0 0 0 0 0 0 0 0 0 0 0 0 0 0 0 0 0 0 0 0 0 0 0 0 0 0 0 0 0 0 0.401804734891003 0 0.0572548386156987 0 0 0 0 0 0.00662354916346508 0 0 0 0 0 0 0 0 0 0 0 0 0 0.00762064258592218 0 0 0 0
0 0 0 0 0.0148792676831651 0 0 0 0 0.00682614557347575 0 0 0 0 0 0.00249160614489317 0 0 0 0 0 0 0 0 0 0 0 0 0 0 0 0 0 0 0 0 0 0 0 0 0 0 0 0 0 0 0 0 0 0 0 0 0 0 0 0 0.0211394223420534 0 0 0 0 0 0 0 0 0 0 0 0 0 0 0.0140843307960752 0 0 0 0 0.0159438264309423 0 0 0 0 0 0 0 0 0.0689675406053463 0.00836118077719213 0 0 0.0961781219034643 0 0 0 0 0 0.00679664745759229 0.0134837150301804 0 0 0 0 0 0 0 0 0 0 0 0 0 0 0 0 0 0 0 0 0 0 0 0 0 0 0 0 0 0 0 0 0 0 0 0 0 0 0 0 0 0 0 0 0 0 0 0 0 0 0 0 0 0 0 0 0 0 0 0 0 0 0 0 0 0 0 0 0 0 0 0 0 0 0 0 0 0 0.0469693562464869 0.0131305505912889 0 0 0 0 0 0 0 0 0 0 0 0 0 0 0 0 0 0 0 0.146984847897025 0 0 0 0 0 0 0 0 0 0 0 0 0 0 0 0 0 0 0 0.277682345520441 0 0 0 0 0 0 0 0 0 0.0963268895604926 0.0406431108544566 0 0 0 0 0 0 0 0 0 0 0 0 0 0 0 0 0 0 0 0 0 0 0 0 0 0 0 0 0 0 0 0.00975353265688899 0 0 0 0 0 0 0 0 0 0 0 0 0 0 0 0 0 0 0 0 0 0 0 0 0 0 0 0 0 0 0 0 0 0 0 0 0 0 0 0 0 0 0 0 0.0630091711828713 0 0 0.0237006438172765 0.0126477469283917 0 0 0 0 0 0 0 0 0 0 0
0 0 0 0 0 0 0 0 0 0 0 0 0 0 0 0 0 0 0 0 0 0 0 0 0 0 0 0 0 0 0 0 0 0 0 0 0 0 0 0 0 0 0 0 0 0 0 0 0 0 0 0 0 0 0 0 0 0 0 0 0 0 0 0 0 0 0 0 0 0 0 0 0 0 0 0 0 0 0 0 0 0 0 0 0 0 0 0 0 0 0 0 0 0 0 0 0 0 0 0 0 0 0 0 0 0 0 0 0 0 0 0 0 0 0 0 0 0 0 0 0 0 0 0 0 0 0 0 0 0 0 0 0 0 0 0 0 0 0 0 0 0 0 0 0 0 0 0 0 0 0 0 0 0 0 0 0 0 0 0 0 0 0 0 0 0 0.0109408982847685 0 0 0 0 0 0 0 0 0 0 0.00722136083537833 0 0 0 0 0 0 0 0 0 0 0.0734640189642422 0 0 0 0 0 0 0.0132377701588481 0.102752800165606 0 0 0 0 0 0 0 0 0 0 0 0 0 0 0 0 0 0 0.293779208502336 0 0 0 0 0 0 0 0 0 0 0 0.0454685833583942 0 0 0 0 0 0 0 0 0 0 0 0 0 0 0 0 0 0 0 0 0 0 0 0 0 0 0 0 0 0 0 0 0 0 0 0 0 0 0 0 0 0 0 0 0 0 0 0 0 0 0 0 0 0 0 0 0 0 0 0 0 0.0116045724589193 0 0 0.0265267132891882 0 0 0 0 0.0104390711396271 0.0324257009153653 0.0317010143889845 0 0 0 0 0 0.0160158285851244 0 0.292154535636233 0 0 0 0 0 0 0 0 0 0 0 0.0322679233169847
0 0 0 0 0 0 0 0 0 0 0 0 0 0 0 0 0 0 0 0 0 0 0 0 0 0 0 0 0 0 0 0 0 0 0 0 0 0 0 0 0 0 0 0 0 0 0 0 0 0 0 0 0 0 0 0 0 0 0 0 0 0 0 0 0 0 0 0 0 0 0 0 0 0 0 0 0 0 0 0 0 0 0 0 0 0 0 0 0 0 0 0 0 0 0 0 0 0 0 0 0 0 0 0 0 0 0 0 0 0 0 0 0 0 0 0 0 0 0 0 0 0 0 0 0 0 0 0 0 0 0 0 0 0 0 0 0 0 0 0 0 0 0 0 0 0 0 0 0 0 0 0 0 0 0 0 0 0 0 0 0 0 0 0 0 0 0 0 0 0 0 0 0 0 0 0 0 0 0 0 0 0 0 0 0 0 0 0 0 0 0 0 0 0 0 0 0 0 0 0 0 0 0 0 0 0 0 0 0 0 0 0 0 0 0 0 0 0 0 0 0 0 0 0 0 0 0 0 0 0 0 0 0 0 0 0 0 0 0 0 0 0 0 0 0 0 0 0 0 0 0 0 0 0 0 0 0 0 0 0 0 0 0 0 0 0 0 0 0 0 0 0 0 0 0 1 0 0 0 0 0 0 0 0 0 0 0 0 0 0 0 0 0 0 0 0 0 0 0 0 0 0 0 0 0 0 0 0 0 0 0 0 0 0 0 0 0 0 0 0
0 0 0 0 0 0 0 0 0 0 0 0 0 0 0 0 0 0 0 0 0 0 0 0 0 0 0 0 0 0 0 0 0 0 0 0 0 0 0 0 0 0 0 0 0 0 0 0 0 0 0 0 0 0 0 0 0 0 0 0 0 0 0 0 0 0.00215904301299709 0 0 0 0 0 0 0 0 0 0 0 0 0 0 0 0 0 0 0 0 0 0 0 0 0 0 0 0 0 0 0 0 0 0 0 0 0 0 0 0 0 0 0 0 0 0 0 0 0 0 0 0 0 0 0 0 0 0 0 0 0 0 0 0 0 0 0 0 0 0 0 0 0 0 0 0 0 0 0 0 0 0 0 0 0 0 0 0 0 0 0 0 0 0 0 0 0 0 0 0 0 0 0 0 0 0 0 0 0 0.0306250126635647 0 0 0 0 0 0 0 0 0 0 0 0 0 0 0 0 0 0.233315402554392 0 0 0.220997301476834 0 0 0 0 0 0 0 0 0 0 0 0 0 0 0 0 0 0 0 0 0 0 0.0172364451475826 0.055180254356782 0.00606225846431781 0.00925432031888462 0.210368036769069 0 0 0 0 0 0 0.0494543257869848 0 0 0 0 0 0 0 0 0 0 0 0 0 0 0 0 0 0 0 0 0 0 0 0 0 0 0 0 0 0 0 0 0 0 0 0 0 0 0 0 0 0 0 0 0 0 0 0 0 0 0 0 0 0 0 0 0 0 0 0.0124212461048183 0 0 0 0 0 0 0 0 0 0 0 0 0 0 0 0 0 0 0.0644203598075175 0 0.0885059935362555 0 0 0 0 0 0 0 0
0 0 0 0 0 0 0 0 0 0 0 0 0 0.0194505342980181 0 0 0 0 0 0.00392136709273661 0 0 0.0177196058815345 0 0 0 0 0 0 0 0 0 0 0 0 0 0 0 0 0 0 0 0 0 0.00661953950658906 0 0 0 0 0 0 0 0 0 0 0 0 0 0 0 0.00581357670630088 0 0 0 0 0.00724739834131463 0 0 0 0 0 0 0 0 0 0 0 0 0 0 0 0 0 0 0 0 0 0 0 0 0 0 0 0 0 0 0 0 0 0 0 0 0 0 0 0 0 0 0 0 0 0 0 0 0 0 0 0 0 0 0 0 0 0 0 0 0 0 0.0762622611068183 0 0 0 0 0 0 0 0 0 0 0 0 0 0 0 0 0 0 0 0 0 0 0 0 0 0 0 0 0 0 0 0 0 0 0 0 0.0368685459249125 0 0 0 0 0 0 0 0 0 0 0 0 0 0 0 0 0 0 0 0 0 0 0 0 0 0 0 0 0 0 0 0 0 0 0 0 0 0 0 0 0 0 0 0 0 0 0 0 0 0 0 0 0.0214652314367256 0 0.104851910889935 0.00965136602212155 0.011406785216322 0.0506288244351035 0 0 0 0 0 0 0.0235264945086641 0 0 0 0 0 0 0 0 0 0 0 0 0 0 0 0 0 0 0 0 0 0 0 0 0 0 0 0 0 0 0 0 0 0 0 0 0 0 0 0 0 0 0 0 0.0202633138445494 0 0 0 0.0279536515884618 0 0.245367324898983 0 0.158514932333724 0.0786627387232328 0 0 0 0 0 0 0 0 0 0 0 0 0 0 0 0 0 0 0 0 0 0 0 0 0.0353771550232103 0.0384274422207421 0 0 0 0 0 0 0 0 0
0 0 0 0 0 0 0 0 0 0 0 0 0 0.00401392197836455 0 0 0 0 0 0.0017294081057505 0.00440920082708742 0 0 0 0 0 0 0 0 0 0 0 0 0 0 0 0 0 0.00320885346673887 0 0 0 0.0418552886894004 0 0.011365689712334 0 0 0 0 0.00769065064597384 0 0 0 0 0 0 0 0 0 0 0 0 0.00627687533715614 0.0208617957281409 0 0 0 0 0 0 0 0 0 0 0.0107987822702088 0 0 0.0365372999253429 0.0020128413785234 0 0 0 0 0 0 0 0 0 0 0 0 0 0 0 0 0 0 0 0 0 0 0 0 0 0 0 0 0 0 0 0 0 0 0 0 0 0 0 0 0 0 0 0 0 0 0 0 0 0.00814906670376489 0 0 0 0 0 0.0194537014396588 0 0 0 0 0 0 0 0 0 0 0 0 0 0 0 0 0 0 0 0 0 0 0 0 0 0 0 0.0632371874567493 0 0 0.0177813325967336 0 0 0 0 0 0.0394135955658232 0 0 0 0 0.016235402141986 0 0 0.0319050092801086 0 0 0 0.0360868995477208 0 0 0 0 0 0 0.00348003298576034 0 0.0296066522566968 0 0 0 0 0 0.00225761465888386 0 0 0 0 0 0 0 0.021768677951809 0 0 0 0 0 0 0.00399581884968513 0.00753417710433413 0 0 0 0.0231514854644775 0.0353251195050802 0 0 0.0272351525398085 0.0843378155875583 0.0058825885558597 0 0 0 0.00518435683263272 0.00933863403258077 0.190037342145225 0 0 0 0.0164711753475442 0.0496294594453478 0 0 0 0 0 0 0 0 0 0 0 0 0 0 0 0 0.00716952696786539 0 0 0 0.000789447764077957 0 0 0.00221699469816531 0 0 0 0 0 0 0 0 0 0 0 0 0 0 0 0 0 0 0 0 0 0 0 0.00657236726122765 0 0 0 0 0 0 0 0 0 0.0415621676265208 0 0 0 0 0 0 0 0 0 0 0 0 0 0 0 0 0.0434305896212923 0 0 0 0 0 0 0 0 0
0 0 0 0 0 0 0 0 0 0 0 0 0 0 0 0 0 0 0 0 0 0 0 0 0 0 0 0 0 0 0 0 0 0 0 0 0 0 0 0 0 0 0 0 0 0 0 0 0 0 0 0 0 0 0 0 0 0 0 0 0 0 0 0 0 0 0 0 0 0 0 0 0 0 0 0 0 0 0 0 0 0 0 0 0 0 0 0 0 0 0 0 0 0 0 0 0 0 0 0 0 0 0 0 0 0 0 0 0 0 0 0 0 0 0 0 0 0 0 0 0 0 0 0 0 0 0 0 0 0 0 0 0 0 0 0 0 0 0 0 0 0 0 0 0 0 0 0 0 0 0 0 0 0 0 0 0 0 0 0 0 0 0 0 0 0 0 0 0 0 0 0 0 0 0 0.0916886459261796 0 0 0 0 0 0 0 0 0 0 0 0 0 0 0 0 0 0 0 0 0 0 0 0 0 0 0 0 0 0 0 0 0 0 0 0 0 0 0 0 0 0 0.0396204419991223 0.0506507382969043 0 0 0.0241631364172705 0 0 0 0.275942278857227 0 0 0 0 0 0 0 0 0 0 0 0 0 0 0 0 0 0 0 0 0 0 0 0 0 0 0 0 0 0 0 0 0 0 0 0 0 0 0 0 0 0 0 0 0 0 0 0 0.153043959534631 0 0 0 0 0.364890798968666 0 0 0 0 0 0 0 0 0 0 0 0 0 0 0 0 0 0 0 0 0 0 0 0 0 0 0 0 0 0 0 0 0 0 0 0 0 0 0
0 0 0 0 0 0 0 0 0 0 0 0 0 0 0 0 0 0 0 0 0 0 0 0 0 0 0 0 0 0 0 0 0 0 0 0 0 0 0 0 0 0 0 0 0 0 0 0 0 0 0 0 0 0 0 0 0 0 0 0 0 0.052373157077101 0 0 0 0 0 0 0 0 0.0269703124566531 0 0.0336204715936041 0 0 0 0 0 0 0 0 0 0 0 0 0 0 0 0 0 0 0 0 0 0 0 0 0 0 0 0 0 0 0 0 0 0 0 0 0 0 0 0 0 0 0 0 0 0 0 0 0 0 0 0 0 0 0 0 0 0 0 0 0 0 0 0 0 0 0 0 0 0 0 0 0 0 0 0 0 0 0 0 0 0 0 0 0 0 0 0 0 0.0580513430355089 0 0 0 0 0 0 0 0 0 0 0 0 0 0.0170514893529798 0 0 0.0306706928534162 0 0 0 0.0912457300081557 0.0188591747194305 0 0 0 0 0 0 0 0 0 0 0 0 0 0 0 0 0 0 0 0 0 0 0 0 0 0 0 0 0.0685395446835501 0.139143865744084 0 0 0 0.0114338933952725 0.0113168354573179 0.0802018265841852 0.00456791537207389 0 0.0746208324250177 0 0 0 0 0 0 0.0812979644117954 0 0 0 0 0 0 0 0 0 0 0 0 0 0 0 0 0 0 0 0 0 0.00839025166278543 0 0 0 0.00178253441123482 0 0 0 0 0 0 0 0 0 0 0 0 0 0 0 0 0 0 0 0 0 0 0 0 0 0 0 0 0 0 0 0 0 0 0 0 0.0114591497865096 0 0 0 0 0 0 0 0 0 0 0 0 0 0 0 0 0.178403014969324 0 0 0 0 0 0 0 0 0
0 0 0 0 0 0 0 0 0 0 0 0 0 0 0 0 0 0 0 0 0.00201110775863382 0 0 0 0 0 0 0 0 0 0 0 0 0 0 0 0 0 0 0 0 0 0 0 0 0 0 0 0 0 0 0 0 0 0 0 0 0 0 0 0 0 0.0037172250918403 0 0 0.00108834286075846 0 0 0 0 0 0 0 0 0 0 0 0 0 0 0 0 0 0 0 0 0 0 0 0 0 0 0 0 0 0 0 0 0 0 0 0 0 0 0 0 0 0 0 0 0 0 0 0 0 0 0 0 0 0 0 0 0 0 0 0 0 0 0.0017397001254574 0 0 0 0 0 0 0 0 0 0 0 0 0 0 0 0 0 0 0 0 0 0 0 0 0 0 0 0 0 0 0 0 0 0 0 0 0 0 0 0 0 0 0 0 0 0 0.0145423336537535 0 0 0.0065981827609267 0 0 0 0 0 0 0 0 0 0 0 0 0 0 0.0545930236272279 0 0 0.0615721311432227 0 0 0 0 0 0 0 0 0 0 0.00513679325675391 0 0 0 0 0 0.00393971835925668 0.00170810459774626 0 0 0 0.103013718649797 0.0199078922114423 0.0984334020486362 0 0.0295750705473923 0 0 0.00418914961219236 0 0 0 0.00664374621585556 0.0777250233923997 0 0 0 0 0.0149447310604257 0.00101165045853863 0 0 0 0 0 0 0 0 0.0334165941528193 0.0124763691527545 0.00664780052345085 0 0.00725921545175465 0.0170649833692005 0.0329833169052024 0.0766763640643791 0.0114400308570648 0.0412398100605073 0.00614392084543194 0.0281530366069205 0 0 0 0 0 0 0 0 0 0 0 0 0 0 0 0 0 0 0 0 0 0 0 0 0 0 0 0 0 0 0 0.00978368218451302 0 0.00718043367800435 0 0 0.0068310059715099 0 0 0 0 0 0 0 0.00251571255861024 0 0 0 0 0 0 0 0.0384525956527009 0.146942155885184 0 0 0 0 0.00270192464773478 0 0 0 0
0 0 0 0 0 0 0 0 0 0 0 0 0 0 0 0 0 0 0 0 0 0 0 0 0.00428121921544563 0 0 0 0 0 0 0 0 0 0 0 0 0 0 0 0 0 0.00851910609135226 0 0.00478095712018974 0 0 0 0 0 0 0 0 0 0 0 0 0 0 0 0 0 0 0 0 0 0 0 0 0 0 0 0 0 0.00450296996054323 0 0 0 0 0 0 0 0 0 0 0 0 0 0 0 0 0 0 0 0 0 0 0 0 0 0 0 0 0 0 0 0 0 0 0 0 0 0 0 0 0 0 0 0 0 0 0 0 0 0 0 0 0 0 0 0 0 0 0 0 0 0 0 0 0 0 0 0 0 0 0 0 0 0 0 0 0 0 0 0 0 0 0 0 0 0 0 0 0 0 0 0 0.035903591866063 0 0 0.102845708094807 0.201677535757599 0 0 0 0 0 0 0 0 0 0 0 0 0.00573115761448273 0 0 0 0 0.0155731583591975 0.114131957523819 0 0 0 0 0 0 0.00604896322932401 0 0 0 0 0 0.0523101546861705 0 0.320664289788159 0 0 0.0257968060073052 0 0 0 0 0 0 0 0 0 0 0 0.00756910566368079 0 0 0 0 0 0 0 0 0 0.0432051390659297 0 0 0 0 0 0 0 0 0 0 0 0 0 0.00225657142691224 0 0 0 0 0 0 0 0 0 0 0 0 0 0 0 0 0 0 0 0 0 0.012613458373517 0 0 0 0 0 0 0 0 0 0 0 0 0 0 0 0 0 0 0.0192722163272261 0 0 0 0 0 0 0 0.0123159338282766 0 0 0 0 0 0 0 0 0 0 0 0 0 0 0 0 0 0 0 0 0 0 0 0 0 0
0 0 0 0 0 0 0 0 0 0 0 0 0 0 0 0 0 0 0 0 0 0 0 0 0 0 0 0 0 0 0 0 0 0 0 0 0 0 0 0 0 0 0 0 0 0 0 0 0 0 0 0 0 0 0 0 0 0 0 0 0 0 0 0 0 0 0 0 0 0 0 0 0 0 0 0.0687452757360738 0 0 0 0.0156346886427793 0 0 0 0 0 0 0 0 0 0 0 0 0 0 0 0 0 0 0 0 0 0 0 0 0 0 0 0 0 0 0 0 0 0 0 0 0 0 0 0 0 0 0 0 0 0 0 0 0 0 0 0 0 0 0 0.110283493413035 0 0.107845250707667 0 0 0 0 0 0 0 0 0 0 0 0 0 0 0 0 0 0 0 0 0 0 0 0 0.0411221289986605 0 0 0 0 0 0 0.0342428195680434 0 0 0 0 0 0 0 0 0 0.0347862367578025 0 0 0 0.0305830545430858 0 0 0 0.0342428195680434 0 0.0249362996173828 0 0.202801612943471 0 0 0 0 0 0 0 0 0 0 0 0 0 0 0 0 0 0 0 0 0 0 0 0 0 0 0 0 0 0 0 0.0360911137491027 0 0 0 0 0 0 0 0 0 0 0 0 0 0 0 0 0 0 0 0 0 0 0 0 0 0 0 0 0.0169905858572699 0 0 0 0 0 0 0 0 0 0 0 0 0 0 0 0 0 0 0 0 0 0 0 0 0 0 0 0 0 0 0 0 0 0 0 0 0.0181444642709917 0.0161289942823576 0.0455624515047652 0.020455147876024 0.037571320077501 0 0 0 0 0 0 0 0.0193485764765292 0 0 0 0 0 0 0 0 0.0663182812001489 0 0 0 0 0.0181653842092651 0 0 0 0
0 0 0 0 0 0 0 0 0 0 0 0 0 0 0 0 0 0 0 0 0 0 0 0 0 0 0 0 0 0 0 0 0 0 0 0 0 0 0 0 0 0 0 0 0 0 0 0 0 0 0 0 0 0 0 0 0 0 0 0 0 0 0 0 0 0 0 0 0 0 0 0 0 0 0 0 0 0 0 0 0 0 0 0 0 0 0 0 0 0 0 0 0 0 0 0 0 0 0 0 0 0 0 0 0 0 0 0 0 0 0 0 0 0 0 0 0 0 0 0 0 0 0 0 0 0 0 0 0 0 0 0 0 0 0 0 0 0 0 0 0 0 0 0 0 0 0 0 0 0 0 0 0 0 0 0 0 0 0 0 0 0 0 0 0 0 0 0 0 0 0 0 0 0 0 0 0 0 0 0 0 0 0 0 0 0 0 0 0 0 0 0 0 0 0 0 0 0 0 0 0 0 0 0 0 0 0 0 0 0 0 0 0.162345777030036 0 0 0.116849124424472 0 0 0 0 0 0.0625902997626052 0 0 0 0 0 0 0 0 0 0 0 0 0 0 0 0 0 0 0 0 0 0 0 0 0 0 0 0 0 0 0 0 0 0 0 0 0 0 0 0 0.033901368920598 0 0 0 0 0 0 0 0 0 0 0 0.0228461724222717 0.190605787296095 0 0.0859052976585691 0 0 0.0239875986440617 0 0.0278371388836473 0 0 0 0 0 0 0 0 0 0 0 0 0 0 0 0 0 0 0 0 0 0.273131434957644 0 0 0 0 0 0 0 0 0 0 0 0 0 0 0
0 0 0 0 0 0 0 0 0 0 0 0 0 0 0 0 0 0 0 0 0 0 0 0 0 0 0 0 0 0 0 0 0 0 0 0 0 0 0 0 0 0 0 0 0 0 0 0 0 0 0 0 0 0 0 0 0 0 0 0 0 0 0 0 0 0 0 0 0 0 0 0 0 0 0 0 0 0 0 0 0 0 0 0 0 0 0 0 0 0 0 0 0 0 0 0 0 0 0 0 0 0 0 0 0 0 0 0 0 0 0 0 0 0 0 0 0 0 0 0 0 0 0 0 0 0 0 0 0 0 0 0 0 0 0 0 0 0 0 0 0 0 0 0 0 0 0 0 0 0 0 0 0 0 0 0 0 0 0 0 0 0 0 0 0 0 0 0 0 0 0 0 0 0 0 0 0 0 0 0 0 0 0 0 0 0 0 0 0 0 0 0 0 0 0 0 0.244771919906566 0 0 0 0 0 0 0 0 0 0 0 0 0 0 0 0 0 0 0.367073494826867 0.388154585266567 0 0 0 0 0 0 0 0 0 0 0 0 0 0 0 0 0 0 0 0 0 0 0 0 0 0 0 0 0 0 0 0 0 0 0 0 0 0 0 0 0 0 0 0 0 0 0 0 0 0 0 0 0 0 0 0 0 0 0 0 0 0 0 0 0 0 0 0 0 0 0 0 0 0 0 0 0 0 0 0 0 0 0 0 0 0 0 0 0 0 0 0 0 0 0 0 0 0 0 0 0 0 0
0 0 0 0 0 0 0 0 0 0 0 0 0 0 0 0 0 0 0 0 0 0 0 0 0 0 0 0 0 0 0 0 0 0 0 0 0 0 0 0 0 0 0 0 0 0 0 0 0 0 0 0 0 0 0 0 0 0 0 0 0 0 0 0 0 0 0 0 0 0 0 0 0 0 0 0 0 0 0 0 0 0 0 0 0 0 0 0 0 0 0 0 0 0 0 0 0 0 0 0 0 0 0 0 0 0 0 0 0 0 0 0 0 0 0 0 0 0 0 0 0 0 0 0 0 0 0 0 0 0 0 0 0 0 0 0 0 0 0 0 0 0 0 0 0 0 0 0 0 0 0 0 0 0 0 0 0 0 0 0 0 0 0 0 0 0 0 0 0 0 0 0 0 0 0 0 0 0 0 0 0 0 0 0 0 0 0 0 0 0 0 0 0 0 0 0 0 0 0 0.243107523235097 0 0 0 0 0 0 0 0 0 0 0.146947706074871 0 0 0 0 0 0 0 0 0 0.0539376617745788 0 0 0 0 0 0 0 0 0 0.354714153375388 0 0 0 0.0756891580883458 0.062747691136114 0 0 0 0 0 0 0 0 0 0 0 0 0 0 0 0 0 0 0 0 0 0 0 0 0 0 0 0 0 0 0 0 0 0 0 0 0 0 0 0 0 0 0 0 0 0 0 0 0 0 0 0 0 0 0 0 0 0 0 0 0 0 0 0 0 0 0 0 0 0 0 0 0 0 0.0628561063156056 0 0 0 0 0 0 0 0 0
0 0 0 0 0 0 0 0 0 0 0 0 0 0 0 0 0 0 0 0 0 0 0 0 0 0 0 0 0 0 0 0 0 0 0 0 0 0 0 0 0 0 0 0 0 0 0 0 0 0 0 0 0 0 0 0 0 0 0 0 0 0 0 0 0 0 0 0 0 0 0 0 0 0 0 0 0 0 0 0 0 0 0 0 0 0 0 0 0 0 0 0 0 0 0 0 0 0 0 0 0 0 0 0 0 0 0 0 0 0 0 0 0 0 0 0 0 0 0 0 0 0 0 0 0 0 0 0 0 0 0 0 0 0 0 0 0 0 0 0 0 0 0 0 0 0 0 0 0 0 0 0 0 0 0 0 0 0 0 0 0 0 0 0 0 0 0 0 0 0 0 0 0 0 0 0 0 0 0 0 0 0 0 0 0 0 0 0 0 0 0 0 0 0 0 0 0 0 0 0.0436614257538976 0.0220664155251032 0 0 0 0.0370324475154556 0.0796059762993541 0 0 0 0 0 0 0 0.464735274573329 0 0 0 0 0 0 0.0456968262385829 0 0 0.0278545129648506 0 0 0 0 0 0 0.256405074868695 0 0 0 0 0 0 0 0 0 0 0 0 0 0 0 0 0 0 0 0 0 0 0 0 0 0 0 0 0 0 0 0 0 0 0 0 0 0 0 0 0 0 0 0 0 0 0 0 0 0 0 0 0 0 0 0 0 0 0 0 0 0 0 0 0 0 0 0 0 0 0 0 0 0 0 0 0 0 0 0.0229420462607318 0 0 0 0 0 0 0 0 0
0 0 0 0 0 0 0 0 0 0 0 0 0 0 0 0 0 0 0 0 0 0.0027461605866165 0 0 0 0 0 0 0 0 0 0 0 0 0 0 0 0 0 0 0 0 0.00356782332505466 0 0 0 0 0 0 0 0 0 0 0 0 0 0 0 0 0 0 0 0 0.00578743382443787 0 0 0 0 0 0 0 0 0 0 0 0 0 0 0 0 0 0 0 0 0 0 0 0 0 0 0 0 0 0 0 0 0 0 0 0 0 0 0 0 0 0 0 0 0 0 0 0 0 0 0 0 0 0 0 0 0 0 0 0 0 0 0 0 0 0 0 0 0 0 0 0 0 0 0 0 0 0 0 0 0 0 0 0 0 0 0 0 0 0 0 0 0 0 0 0 0 0 0 0 0 0 0 0 0 0 0 0 0 0 0 0 0 0 0 0 0 0 0 0 0 0 0 0 0 0 0.00688361202405283 0 0.0228311159569505 0 0 0 0 0 0 0 0 0 0 0 0.0124918615395433 0.0172213099663467 0.0205878268505492 0 0 0 0 0 0 0.0537603173725341 0 0 0 0 0.0295913368289514 0.0113039348950703 0.271021711787093 0 0.0393722614591089 0.0949742451493114 0.047887751882004 0 0 0 0.0486235231809469 0.0747289828419424 0 0.0106375525074174 0 0.0127996279425283 0.051325443528123 0.0351899597991576 0 0 0 0 0 0 0 0 0 0 0 0 0 0 0 0 0.00657744261494865 0 0.0017936716655442 0 0.000887460754323512 0 0 0 0 0 0 0 0 0 0 0 0 0 0 0 0 0 0 0 0 0 0 0 0 0 0 0 0 0 0 0 0 0 0 0 0 0.0462636045442192 0 0 0 0 0 0 0 0 0 0 0 0 0 0 0 0 0.0711440271732247 0 0 0 0 0 0 0 0 0
0 0 0 0 0 0 0 0 0 0 0 0 0 0 0 0 0 0 0 0 0 0 0 0 0 0 0 0 0 0 0 0 0 0 0 0 0 0 0 0 0 0 0 0 0 0 0 0 0 0 0 0 0 0 0 0 0 0 0 0 0 0 0 0 0 0 0 0 0 0 0 0 0 0 0 0.0236743991781352 0 0 0 0.00779819219717485 0 0 0 0 0 0 0 0 0 0 0 0 0 0 0 0 0 0 0 0 0 0 0 0 0 0 0 0 0 0 0 0 0 0 0 0 0 0 0 0 0 0 0 0 0 0 0 0 0 0 0 0 0 0 0 0.0636379509145424 0 0 0 0 0 0 0 0 0 0 0 0 0 0 0 0 0 0 0 0 0 0 0 0.00969213557740389 0.00839611991902081 0 0.0930873261161371 0 0 0 0 0 0 0 0 0 0 0 0 0 0 0 0 0.0471695457341109 0 0 0 0 0 0 0 0 0 0 0 0 0.0149212259061063 0 0 0 0 0 0 0 0 0 0 0 0 0 0 0 0 0 0.0437230441365977 0 0 0 0 0 0 0 0 0 0 0 0 0 0 0 0 0 0 0 0.036696313549175 0 0 0.217995933387441 0 0.0295279233778521 0 0 0 0 0 0 0 0 0 0 0 0 0 0 0 0 0 0 0 0 0 0 0 0 0 0 0 0 0 0 0 0 0 0 0 0 0 0 0 0 0 0 0 0 0 0 0 0 0 0 0 0.0371317115456202 0 0 0.050804565903498 0.0512278992293174 0.00688048379643205 0 0 0 0 0 0 0 0 0.00711173942428747 0 0 0 0 0 0 0 0.047384638810267 0.20313885129688 0 0 0 0 0 0 0 0 0
0 0 0 0 0 0 0 0 0 0 0 0 0 0 0 0 0 0 0 0 0 0 0 0 0 0 0 0 0 0 0 0 0 0 0 0 0 0 0 0 0 0 0 0 0 0 0 0 0 0 0 0 0 0 0 0 0 0 0 0 0 0 0 0 0 0 0 0 0 0 0 0 0 0 0 0 0 0 0 0 0 0 0 0 0 0 0 0 0 0 0 0 0 0 0 0 0 0 0 0 0 0 0 0 0 0 0 0 0 0 0 0 0 0 0 0 0 0 0 0 0 0 0 0 0 0 0 0 0 0 0 0 0 0 0 0 0 0 0 0 0 0 0 0 0 0 0 0 0 0 0 0 0 0 0 0 0 0 0 0 0 0 0 0 0 0 0 0 0 0 0 0 0 0 0 0 0 0 0 0 0 0 0 0 0 0 0 0 0 0 0 0 0 0 0 0 0 0 0 0.252062072272782 0 0 0 0 0 0 0 0 0 0 0 0 0 0 0 0 0 0 0 0 0 0 0 0 0 0 0 0 0 0 0 0 0 0.584564844768064 0 0 0 0 0 0 0 0 0 0 0 0 0 0 0 0 0 0 0 0 0 0 0 0 0 0 0 0 0 0 0 0 0 0 0 0 0 0 0 0 0 0 0 0 0 0 0 0 0 0 0 0 0 0 0 0 0 0 0 0 0 0 0 0 0 0 0 0 0 0 0 0 0 0 0 0.163373082959154 0 0 0 0 0 0 0 0 0 0
0 0 0 0 0 0 0 0 0 0 0 0 0 0 0 0 0 0 0 0 0 0 0 0 0 0 0 0 0 0 0 0 0 0 0 0 0 0 0 0 0 0 0 0 0 0 0 0 0 0 0 0 0 0 0 0 0 0 0 0 0 0.0351181089257126 0 0 0 0 0 0 0 0 0.018696086668315 0 0.0793339738719323 0 0 0 0 0 0 0.0247892533593266 0 0 0 0 0 0 0 0 0 0 0 0 0 0 0 0 0 0 0 0 0 0 0 0 0 0 0 0 0 0 0 0 0 0 0 0 0 0 0 0 0 0 0 0 0 0 0 0 0 0 0 0 0 0 0 0 0 0 0 0 0 0 0 0 0 0 0 0 0 0 0 0 0 0 0 0 0 0 0 0 0 0 0 0 0 0 0 0 0 0 0 0 0 0 0 0 0 0 0 0 0 0 0 0 0 0.027900380563522 0.0705035153543321 0 0 0 0 0 0 0 0 0 0 0 0 0.0444261144085495 0.0473322968224202 0 0 0 0 0 0 0 0 0 0.0749668675766612 0 0 0 0 0 0 0 0 0 0 0 0 0 0 0 0 0 0 0 0.0441957096318174 0.218197834796143 0.0859723686611911 0 0.0397664365527878 0.0419742897506071 0 0 0 0 0 0 0 0 0 0 0 0 0 0 0 0 0 0 0 0 0 0 0 0 0 0 0 0 0 0 0 0 0 0 0 0 0 0 0 0 0 0 0 0 0 0 0 0 0 0 0 0 0 0 0 0 0 0 0 0 0 0 0 0 0 0.0158284131218814 0 0 0 0 0 0 0 0.00861425795996453 0.0994111895374405 0 0 0 0 0.0103610097954119 0 0.012611892641984 0 0
0 0 0 0 0 0 0 0 0 0 0 0 0 0 0 0 0 0 0 0 0 0 0 0 0 0 0 0 0 0 0 0 0 0 0 0 0 0 0 0 0 0 0 0 0 0 0 0 0 0 0 0 0 0 0 0 0 0 0 0 0 0 0 0 0 0 0 0 0 0 0 0 0 0 0 0 0 0 0 0 0 0 0 0 0 0 0 0 0 0 0 0 0 0 0 0 0 0 0 0 0 0 0 0 0 0 0 0 0 0 0 0 0 0 0 0 0 0 0 0 0 0 0 0 0 0 0 0 0 0 0 0 0 0 0 0 0 0 0 0 0 0 0 0 0 0 0 0 0 0 0 0 0 0 0 0 0 0 0 0 0 0 0 0 0 0 0 0 0 0 0 0 0 0 0 0 0 0 0 0 0 0 0 0 0 0 0 0 0 0 0 0 0 0 0 0 0 0 0 0 0 0 0 0 0 0 0.177343709327192 0 0 0 0 0 0 0 0 0 0 0 0 0 0.13560317191185 0 0 0 0 0 0 0 0.0598937771515408 0 0.29628716090985 0 0 0.0664835240245704 0 0.264388656674996 0 0 0 0 0 0 0 0 0 0 0 0 0 0 0 0 0 0 0 0 0 0 0 0 0 0 0 0 0 0 0 0 0 0 0 0 0 0 0 0 0 0 0 0 0 0 0 0 0 0 0 0 0 0 0 0 0 0 0 0 0 0 0 0 0 0 0 0 0 0 0 0 0 0 0 0 0 0 0 0 0 0 0 0
0 0 0 0 0 0 0 0 0 0 0 0 0 0 0 0 0 0 0 0 0.00765498268450526 0 0 0 0 0 0 0 0 0 0 0 0 0 0 0 0 0 0 0 0 0 0 0 0 0 0 0 0 0 0 0 0 0 0 0 0 0 0 0 0 0 0 0 0 0 0 0 0 0 0 0 0 0 0 0 0 0 0 0 0 0 0 0 0 0 0 0 0 0 0 0 0 0 0 0 0 0 0 0 0 0 0 0 0 0 0 0 0 0 0 0 0 0 0 0 0 0 0 0 0 0 0 0 0 0 0 0 0.0191257620629018 0 0 0 0 0 0 0 0 0 0 0 0 0 0 0 0 0 0 0 0 0 0 0 0 0 0 0 0 0 0 0 0 0 0 0 0 0 0 0 0 0 0 0 0 0 0 0 0 0 0 0 0 0 0 0 0 0 0.012920659193337 0 0 0 0 0 0.0482871069492276 0 0 0 0 0 0 0 0 0 0 0 0 0 0.120940137529273 0 0 0.093757342396402 0.0220098055485775 0 0 0.0120583752008553 0 0 0 0 0 0 0.173823575076608 0 0 0.0448473813818413 0 0 0 0 0.0211236835752126 0 0.0864216925149906 0.0210211359452258 0 0.0298541415162188 0.112477769000117 0 0 0 0 0 0 0 0 0 0 0 0 0 0 0 0 0 0 0 0 0 0 0 0 0 0 0 0 0 0 0 0 0 0 0 0 0 0 0 0 0 0 0 0 0 0 0 0 0 0 0 0 0 0 0 0 0 0 0 0 0 0 0 0 0 0 0 0 0 0 0 0 0 0 0 0.173676449424706 0 0 0 0 0 0 0 0 0
0 0 0 0 0 0 0 0 0 0 0 0 0 0 0 0 0 0 0 0 0 0 0 0 0 0 0 0 0 0 0 0 0 0 0 0 0 0 0 0 0 0 0 0 0 0 0 0 0 0 0 0 0 0 0 0 0 0 0 0 0 0 0 0 0 0 0 0 0 0 0 0 0 0 0 0 0 0 0 0 0 0 0 0 0 0 0 0 0 0 0 0 0 0 0 0 0 0 0 0 0 0 0 0 0 0 0 0 0 0 0 0 0 0 0 0 0 0 0 0 0 0 0 0 0 0 0 0 0 0 0 0 0 0 0 0 0 0 0 0 0 0 0 0 0 0 0 0 0 0 0 0 0 0 0 0 0 0.00168048989038852 0 0.00234028378709197 0 0 0 0 0 0 0 0 0 0 0 0 0.0196658427402523 0.00205820321283478 0 0 0.00253849384602825 0.00284207662705773 0.04332721945511 0 0 0 0 0 0 0 0 0 0.0029688516010708 0 0 0 0 0 0 0 0 0 0 0 0 0 0 0 0 0 0 0.00978079463029514 0 0 0 0 0 0 0 0 0 0 0 0 0 0 0 0.00159147688537474 0 0 0 0 0 0 0 0 0 0 0 0 0 0.0194479361267892 0.0115663841590681 0 0 0 0 0.0125922575863522 0 0 0 0.0929641749496753 0.035959123758371 0.112883051703926 0.130702387252062 0.018541943742508 0.00315172917441017 0.0371893966113586 0.0689859462744042 0.0226923045535273 0.0132724154827143 0.0309925610327021 0.0277297264344586 0.00491861670477404 0.00968009394454812 0.0126643321014451 0 0 0 0 0 0 0 0 0 0 0.00383473951063543 0 0 0 0 0 0.00165946488010205 0 0 0 0 0 0 0 0 0 0 0 0.0032002859179912 0 0 0 0 0 0.135910140120965 0 0.00172137248695368 0 0.00302584238758429 0.0286464471748807 0.00432254047087403 0 0 0 0 0 0 0 0.00738805545637153 0 0.0068450989069705 0.00217027552808467 0.00530304545901436 0.0110411473606851 0 0.027453666007198 0 0.00274976406309005
0 0 0 0 0 0 0 0 0 0 0 0 0 0 0 0 0 0 0 0 0 0 0 0 0 0 0 0 0 0 0 0 0 0 0 0 0 0 0 0 0 0 0 0 0 0 0 0 0 0 0 0 0 0 0 0 0 0 0 0 0 0 0 0 0 0 0 0 0 0 0 0 0 0 0 0 0 0 0 0 0 0 0 0 0 0 0 0 0 0 0 0 0 0 0 0 0 0 0 0 0 0 0 0 0 0 0 0 0 0 0 0 0 0 0 0 0 0 0 0 0 0 0 0 0 0 0 0 0 0 0 0 0 0 0 0 0 0 0 0 0 0 0 0 0 0 0 0 0 0 0 0 0 0 0 0 0 0 0 0 0 0 0 0 0 0 0 0 0 0 0 0 0 0 0 0 0 0 0 0 0 0 0 0 0 0 0 0 0 0 0 0.00182550568955414 0 0 0 0 0 0 0.00400722666702373 0 0 0 0 0 0 0 0 0 0 0 0 0 0 0 0 0 0 0 0 0 0 0 0 0 0 0 0 0 0 0 0 0 0 0 0 0 0.0167216257575559 0 0.138413027640715 0 0 0 0 0.0133132457377 0.00365834375848773 0 0.0305152013828714 0 0.194992979635731 0.0674333134532548 0.0268759600786712 0.0438047588616683 0 0.0614922846959064 0.0239871244947624 0.00508532154020208 0 0.074361616929608 0.110027859541922 0 0.0222184752037487 0 0 0 0 0 0 0 0 0 0 0 0 0 0 0 0 0 0 0 0 0 0 0 0 0 0 0 0 0 0 0 0 0 0 0 0.00973583630669418 0 0 0 0 0.00500107824042473 0.140302901837297 0 0 0 0 0 0 0 0 0 0 0 0 0 0 0.00622631254620235 0 0
0 0 0 0 0 0 0 0 0 0 0 0 0 0 0 0 0 0 0 0 0 0 0 0 0 0 0 0 0 0 0 0 0 0 0 0 0 0 0 0 0 0 0 0 0 0 0 0.000914529276770394 0 0 0 0 0 0 0 0 0 0 0 0 0 0 0 0 0 0 0 0 0 0 0 0 0 0 0 0 0 0 0 0 0 0 0 0 0 0 0 0 0 0 0 0 0 0 0 0 0 0 0 0 0 0 0 0 0 0 0 0 0 0 0 0 0 0 0 0 0 0 0 0 0 0 0 0 0 0 0 0 0 0 0 0 0 0 0 0 0 0 0 0 0 0 0 0 0 0 0 0 0 0 0 0 0 0 0 0 0 0 0 0 0 0 0 0 0 0 0 0 0 0.000956850835475515 0 0 0 0 0 0 0 0 0 0 0 0 0 0 0 0 0 0.0157587916733516 0.0147471253476753 0.0112626943369128 0 0.00197765411618179 0 0 0 0 0 0 0 0 0 0 0.00129042951458889 0 0 0 0 0 0 0 0 0 0 0 0 0 0 0 0 0 0 0 0 0 0 0 0 0 0 0 0 0 0 0 0 0 0.0118161231383743 0.164455871749246 0 0.00127906678955907 0 0 0 0 0 0 0 0 0.233547378507269 0.0411188612364893 0.00310297408242813 0.00322802997785414 0 0.00920079355565121 0.00515753149939192 0.0353465803742415 0 0.0731678964151365 0.0535778152630498 0.053564744237728 0.0238656336116112 0.0188224080225652 0 0 0 0 0 0 0 0 0 0 0 0 0 0 0 0 0 0 0 0 0 0 0 0.00111361033041292 0 0 0 0 0 0 0 0 0 0 0.00173044735165906 0 0 0 0.0626246836982381 0.00583088659000334 0.129797931262301 0 0 0 0 0 0 0 0 0 0.0027687157626545 0 0 0 0 0.00349350495736155 0.00170295134163209 0.0127774851441862
0 0 0 0 0 0 0 0 0 0 0 0 0 0 0 0 0 0 0 0 0 0 0 0 0 0 0 0 0 0 0 0 0 0 0 0 0 0 0 0 0 0 0 0 0 0 0 0 0 0 0 0 0.00867899773620416 0 0 0 0 0 0 0 0 0 0 0 0 0 0 0 0 0 0 0 0 0 0 0 0 0 0 0 0 0 0.0574102174572695 0.0457023387147921 0.201834700235318 0 0 0 0 0 0 0 0 0 0 0 0 0 0 0 0 0 0 0 0 0 0 0 0 0 0 0 0 0 0 0 0 0 0 0 0 0 0 0 0 0 0 0 0 0 0 0 0 0 0 0 0 0 0 0 0 0 0 0 0 0 0 0 0 0 0 0 0 0 0 0 0 0 0 0 0 0 0 0 0 0 0 0 0 0.00605734440350913 0 0.00760063271642543 0 0 0 0 0 0 0 0 0 0 0 0 0 0 0 0.0127903321971985 0 0.00707631125297758 0 0.034396249969883 0 0 0 0 0 0.145752010665582 0 0 0 0 0 0 0 0 0 0 0 0 0 0 0 0 0 0 0 0 0 0 0 0 0 0 0 0 0 0 0 0 0 0 0 0 0 0 0 0 0.00136820215736341 0 0 0 0 0.323837371750829 0.116811871834842 0 0 0 0.00436604245382107 0 0 0 0 0 0 0 0 0.00363946036908492 0 0.0061970970345478 0 0 0 0 0 0 0 0 0 0 0 0 0 0 0 0 0 0 0 0 0 0 0 0 0 0 0 0 0 0 0 0 0 0 0 0 0 0 0 0 0.00506392809595295 0.0028201843667787 0.00533289771370831 0 0 0 0 0 0 0 0 0 0 0 0 0.00326380887391243 0 0 0 0
0 0 0 0 0 0 0 0 0 0 0 0 0 0 0 0 0 0 0 0 0 0 0 0 0 0 0 0 0 0 0 0 0 0 0 0 0 0 0 0 0 0 0 0 0 0 0 0 0 0 0 0 0 0 0 0 0 0 0 0 0 0 0 0 0 0 0 0 0 0 0 0 0 0 0 0 0 0 0 0 0 0 0 0 0 0 0 0 0 0 0 0 0 0 0 0 0 0 0 0 0 0 0 0 0 0 0 0 0 0 0 0 0 0 0 0 0 0 0 0 0 0 0 0 0 0 0 0 0 0 0 0 0 0 0 0 0 0.00750306248762438 0 0 0 0 0 0 0 0 0 0 0 0 0 0 0 0 0 0 0 0 0 0 0 0 0.0196407359480576 0 0 0 0.0122214364980285 0 0 0 0 0 0 0 0 0 0 0 0 0.0581142975760645 0 0.0347266633156968 0 0.110530188408777 0 0 0 0 0 0 0 0.0322321288158239 0 0 0 0 0 0 0 0 0 0 0 0 0 0 0 0.00812719373311365 0 0 0 0 0 0 0 0 0 0 0 0 0 0 0 0 0 0 0 0 0 0 0 0 0 0 0 0 0 0 0 0 0 0.0335422958073971 0.0325570784693892 0 0.120017063614069 0 0 0 0 0 0 0 0 0 0 0 0 0 0 0 0 0 0 0 0 0 0 0 0 0 0 0 0 0 0 0 0 0 0 0 0 0 0 0 0 0 0.102145883697808 0 0 0.0283887171479958 0 0.0482028758194297 0.0410389844558627 0 0.22850528322276 0.0578485642865422 0 0.0103527440718175 0.0143048026237429 0 0 0 0 0 0 0 0 0 0 0 0 0 0 0 0 0 0 0 0 0
0 0 0 0 0 0 0 0 0 0 0 0 0 0 0 0 0 0 0 0 0 0 0 0 0 0 0 0 0 0 0 0 0 0 0 0 0 0 0 0 0 0 0 0 0 0 0 0 0 0 0 0 0.0299762127580737 0 0 0 0 0 0 0 0 0 0 0 0 0 0 0 0 0 0 0 0 0 0 0 0 0 0 0 0 0 0.0338437289120267 0 0.0249652056354118 0 0 0 0 0 0 0 0 0 0 0 0 0 0 0 0 0 0 0 0 0 0 0 0 0 0 0 0 0 0 0 0 0 0 0 0 0 0 0 0 0 0 0 0 0 0 0 0 0 0 0 0 0 0 0 0 0 0 0 0 0 0 0 0 0 0 0 0 0 0 0 0 0 0 0 0 0 0 0 0 0 0 0 0 0 0 0 0 0 0 0 0 0 0 0 0 0 0 0 0 0 0 0 0 0 0 0 0 0 0 0 0 0.0868783377129546 0 0 0 0 0 0 0 0 0 0 0 0 0 0 0 0 0 0 0 0 0 0 0 0 0 0 0 0 0 0 0 0 0 0 0 0 0 0 0 0 0 0 0.0490222595245512 0 0 0.519272823111912 0.25604143234507 0 0 0 0 0 0 0 0 0 0 0 0 0 0 0 0 0 0 0 0 0 0 0 0 0 0 0 0 0 0 0 0 0 0 0 0 0 0 0 0 0 0 0 0 0 0 0 0 0 0 0 0 0 0 0 0 0 0 0 0 0 0 0 0 0 0 0 0 0 0 0 0 0 0 0
0 0 0 0 0 0 0 0 0 0 0 0 0 0 0 0 0 0 0 0 0 0 0 0 0 0 0 0 0 0 0 0 0 0 0 0 0 0 0 0 0 0 0 0 0 0 0 0 0 0 0 0 0 0 0 0 0 0 0 0 0 0 0 0 0 0 0 0 0 0 0 0 0 0 0 0 0 0 0 0 0 0 0 0 0 0 0 0 0 0 0 0 0 0 0 0 0 0 0 0 0 0 0 0 0 0 0 0 0 0 0 0 0 0 0 0 0 0 0 0 0 0 0 0 0 0 0 0 0 0 0 0 0 0 0 0 0 0 0 0 0 0 0 0 0 0 0 0 0 0 0 0 0 0 0 0 0 0 0 0 0 0 0 0 0 0 0 0 0 0 0 0 0 0 0 0 0 0 0 0 0 0 0 0 0 0 0 0 0 0 0 0 0 0 0 0 0 0 0 0 0 0 0 0 0 0 0 0 0 0 0 0 0 0 0 0 0 0 0 0 0 0 0 0 0 0 0 0 0 0 0 0 0 0 0 0 0 0 0 0 0.276407244722238 0 0 0.26905534094111 0.230318346776142 0 0 0 0 0 0 0 0 0 0 0 0 0 0 0 0 0 0.0462154085013398 0 0 0 0 0 0 0 0 0 0 0 0 0 0 0 0 0 0 0 0 0 0 0 0 0 0 0 0 0 0 0 0 0 0 0 0 0 0 0.102889555423816 0 0 0 0 0 0 0 0 0 0 0 0 0 0.0751141036353543 0 0 0 0
0 0 0 0 0 0 0 0 0 0 0 0 0 0 0 0 0 0 0 0 0 0 0 0 0 0 0 0 0 0 0 0 0 0 0 0.00232365562031155 0 0 0 0 0 0 0 0 0 0 0 0 0 0 0 0 0.0121086633576557 0 0 0 0 0 0 0 0 0 0 0 0 0 0 0 0 0 0 0 0 0 0 0 0 0 0 0 0 0 0.0248549017171021 0.00582174511770688 0.0278697984874399 0.00133823506141636 0.000973505215651499 0 0 0.00321043625221502 0 0 0 0 0 0 0 0 0 0 0 0 0 0 0 0 0 0 0 0 0 0 0 0 0 0 0 0 0 0 0 0 0 0 0 0 0 0 0 0 0 0 0 0 0 0 0 0 0 0 0 0 0 0 0 0 0 0 0 0 0 0 0 0 0 0 0 0 0 0 0 0 0 0 0 0 0 0 0 0 0 0 0 0 0 0 0 0 0 0 0 0 0 0 0 0 0 0 0.00566166887969774 0.00178718747709868 0 0 0 0 0 0 0 0.148248074251177 0 0 0 0 0 0 0 0 0 0 0.00236937064437898 0 0 0 0 0 0 0 0 0 0 0 0 0 0 0 0 0 0 0 0 0 0 0 0 0 0 0 0.0073902701078554 0.00908731706406164 0 0.173919883253657 0 0.0663176655773975 0.0059152322185976 0 0.219897986558723 0 0.00495513084866629 0.00347688728679723 0 0 0.0174819002798737 0.00519521670622264 0.00444410771174405 0.0136084514545494 0.0122593096034494 0 0.00137112719424478 0 0 0.00455575444582662 0.00603256327244167 0 0.00313328960794654 0 0 0 0 0 0 0 0 0 0 0 0 0 0 0 0 0 0 0 0 0 0 0 0 0 0 0 0 0 0 0 0 0 0.117046585119469 0 0 0 0 0.0227330960341215 0 0 0 0 0 0 0 0 0.00649737900467025 0 0.0220515247442421 0.0040217226689273 0 0.00666697750834363 0 0.0180955894736169 0 0.00727779017270264
0 0 0 0 0 0 0 0 0 0 0 0 0 0 0 0 0 0 0 0 0 0 0 0 0 0 0 0 0 0 0 0 0 0 0 0.00287529072644577 0 0 0 0 0 0 0 0 0 0 0 0 0 0 0 0 0.0140247166572159 0 0 0 0 0 0 0 0 0 0 0 0 0 0 0 0 0 0 0 0 0 0 0 0 0 0 0 0 0 0.00309533097377341 0.00458634838519197 0 0 0 0 0 0 0 0 0 0 0 0 0 0 0 0 0 0 0 0 0 0 0 0 0 0 0 0 0 0 0 0 0 0 0 0 0 0 0 0 0 0 0 0 0 0 0 0 0 0 0 0 0 0 0 0 0 0 0 0 0 0 0 0 0 0 0 0 0 0 0 0 0 0 0 0 0 0 0 0 0 0 0 0 0 0 0 0 0 0 0 0 0 0 0 0 0 0 0 0 0 0 0 0 0.00505986167882494 0.00122825137965668 0.00267711492943115 0.0119842418600611 0 0 0 0 0 0.38973609732735 0 0 0 0 0 0 0 0 0 0 0.00241224725245274 0 0 0 0 0 0 0 0 0 0 0 0 0 0 0 0.00259284599898546 0 0 0 0 0 0 0 0 0 0 0 0 0.00342604658952591 0 0.0860728676067568 0.0307350690757828 0.0448643008746174 0.00694729491988951 0.301702058028843 0 0 0 0 0 0 0.00269578395143545 0 0 0 0 0 0.00108313255474766 0 0 0.00404446509107338 0.00367450525975275 0 0.00389428745044587 0 0 0 0 0 0 0 0 0 0 0 0 0 0 0 0 0 0 0 0 0 0 0 0 0 0 0 0 0 0 0 0 0 0.0221081697322473 0 0 0 0 0.0173592606609319 0 0 0 0 0 0 0 0 0.00300556334253787 0 0.0090763816692753 0 0 0.00238224375982649 0 0.0116846733140814 0 0.00497154894884092
0 0 0 0 0 0 0 0 0 0 0 0 0 0 0 0 0 0 0 0 0 0 0 0 0 0 0 0 0 0 0 0 0 0 0 0 0 0 0 0 0 0 0 0 0 0 0 0 0 0 0 0 0 0 0 0 0 0 0 0 0 0 0 0 0 0 0 0 0 0 0 0 0 0 0 0 0 0 0 0 0 0 0 0 0 0 0 0 0 0 0 0 0 0 0 0 0 0 0 0 0 0 0 0 0 0 0 0 0 0 0 0 0 0 0 0 0 0 0 0 0 0 0 0 0 0 0 0 0 0 0 0 0 0 0 0 0 0 0 0 0 0 0 0 0 0 0 0 0 0 0 0 0 0 0 0 0 0 0 0 0 0 0 0 0 0 0 0 0 0 0 0 0 0 0 0 0 0 0 0 0 0 0 0 0 0 0 0 0 0 0 0 0 0 0 0 0 0 0 0 0 0 0 0 0 0 0 0 0 0 0 0 0 0 0 0 0 0 0 0 0 0 0 0.171551168189611 0 0 0 0 0 0 0 0 0 0 0 0 0 0 0 0 0 0 0 0 0 0 0.0307370813663273 0.0529926600381778 0 0 0.115944659488916 0.0950969684561617 0.255269409163804 0.01948690955697 0.0715502225184342 0 0.11030613308992 0 0 0 0 0 0 0 0 0 0 0 0 0 0 0 0 0 0 0 0 0 0 0 0 0 0 0 0 0 0 0 0 0 0 0.0288534155679128 0 0 0 0 0 0 0 0 0 0.0239167660805993 0 0 0 0 0 0 0 0 0 0 0 0 0 0 0 0.024294606483167 0 0
0 0 0 0 0 0 0 0 0 0 0 0 0 0 0 0 0 0 0 0 0 0 0 0 0 0 0 0 0 0 0 0 0 0 0 0 0 0 0 0 0 0 0 0 0 0 0 0 0 0 0 0 0 0 0 0 0 0 0 0 0 0 0 0 0 0 0 0 0 0 0 0 0 0 0 0 0 0 0 0 0 0 0 0 0 0 0 0 0 0 0 0 0 0 0 0 0 0 0 0 0 0 0 0 0 0 0 0 0 0 0 0 0 0 0 0 0 0 0 0 0 0 0 0 0 0 0 0 0 0 0 0 0 0 0 0 0 0 0 0 0 0 0 0 0 0 0 0 0 0 0 0 0 0 0 0 0 0 0 0 0 0 0 0 0 0 0 0 0 0 0 0 0 0 0 0 0 0 0 0 0 0 0 0 0 0 0 0 0.00494940628409755 0 0 0 0 0 0 0 0.00619910373081197 0 0.0874947147716202 0 0 0 0 0 0 0 0 0 0 0 0 0 0 0 0 0 0 0 0 0 0 0 0 0.0192071109319844 0 0 0 0 0 0 0 0 0 0 0 0 0 0.0347308359261445 0 0 0 0 0 0.00826232721275644 0 0.0092173262469799 0 0.0269709126818715 0 0 0.0412456424029667 0.322662591862922 0.0922394291994922 0.0372103698625774 0.0883511445193847 0 0.0222561761820721 0 0.00786796940602136 0 0.00427359802396206 0 0 0 0 0 0 0 0 0 0 0 0 0 0 0 0 0 0 0 0 0 0 0 0 0 0 0.0211507076369417 0.00652439221066225 0 0.00920887251764173 0.0299921969372153 0 0 0 0 0.00856877327359867 0 0 0 0 0.0206868169441467 0.0101375323692916 0 0 0 0.00869682313173152 0.00932488791001957 0 0 0.015820997448654 0 0.00803200501614089 0.0121157364680205 0 0.0206572701705365 0 0.00594432871973398 0 0
0 0 0 0 0 0 0 0 0 0 0 0 0 0 0 0 0 0 0 0 0 0 0 0 0 0 0 0 0 0 0 0 0 0 0 0 0 0 0 0 0 0 0 0 0 0 0 0 0 0 0 0 0 0 0 0 0 0 0 0 0 0 0 0 0 0 0 0 0 0 0 0 0 0 0 0 0 0 0 0 0 0 0 0 0 0 0 0 0 0.00219896617526407 0 0 0 0 0 0 0.0014263273891793 0 0 0 0 0 0 0 0 0 0 0 0 0 0 0 0 0 0 0 0 0 0 0 0 0 0 0 0 0 0 0 0 0 0 0 0 0 0 0 0 0 0 0 0 0 0 0 0 0 0 0 0 0 0 0 0 0 0 0 0 0 0 0 0 0 0 0 0 0 0 0 0 0 0 0 0 0 0 0 0 0.0221879054607911 0.0498975847323682 0 0 0 0 0 0 0 0 0 0 0.0015566089726131 0 0 0 0 0.00299208769605404 0 0.00415394992421042 0 0.0284824309609413 0 0 0 0 0 0 0 0 0.161219211924082 0 0 0 0 0 0 0 0 0 0 0 0 0 0 0 0.00926324530574428 0 0 0 0 0 0 0 0 0 0 0 0 0.0823438089969021 0 0 0 0 0 0 0.00524746115480314 0 0.0143836600475655 0.0244122045489705 0 0 0.0166008919822993 0.0422149696239582 0.0232029043236295 0.0423326853451364 0.00719815915225035 0.067821409856726 0 0.0530425623396067 0 0 0.00121910177755504 0 0 0 0 0 0 0 0 0 0 0 0 0 0 0 0 0 0 0 0 0 0 0 0 0 0 0 0.00463029454822704 0 0.0046993931752597 0.00575413854235768 0.0108749167048387 0.0102158020354146 0 0 0 0.0490918901535765 0.0426875639195158 0.0555042891154121 0 0 0.0489796081809738 0 0 0 0 0.00340885099254454 0.00586876978860131 0.00350425235136274 0 0.0148228627735669 0 0.00595733500474889 0.00620537348815703 0 0.0403853297892478 0 0.0240111917455448 0 0
0 0 0 0 0 0 0 0 0 0 0 0 0 0 0 0 0 0 0 0 0 0 0 0 0 0 0 0 0 0 0 0 0 0 0 0 0 0 0 0 0 0 0 0 0 0 0 0 0 0 0 0 0 0 0 0 0 0 0 0 0 0 0 0 0 0 0 0 0 0 0 0 0 0 0 0 0 0 0 0 0 0 0 0 0 0 0 0 0 0 0 0 0 0 0 0 0 0 0 0 0 0 0 0 0 0 0 0 0 0 0 0 0 0 0 0 0 0 0 0 0 0 0 0 0 0 0 0 0 0 0 0 0 0 0 0 0 0 0 0 0 0 0 0 0 0 0 0 0 0 0 0 0 0 0 0 0 0 0 0 0 0 0 0 0 0 0 0 0 0.000998561953488381 0 0 0 0 0 0 0 0 0 0 0 0 0 0 0 0 0 0.0166891355479351 0.0104843283628362 0.0106151522283281 0 0.0011654253456851 0 0 0 0 0 0.000663382185137241 0 0 0 0 0.000922056183362904 0.000932577966867152 0 0 0 0 0 0 0 0 0 0 0 0 0 0 0 0 0 0 0 0 0 0 0 0 0 0 0 0 0 0 0 0 0.0105181395402223 0.0663351664905038 0.0668694003905162 0.00116864697259812 0 0 0 0 0 0 0 0 0 0.0807229720996881 0.00249846602634057 0.0160997199382473 0 0.0101813821809165 0.0246548266835179 0.047608033772806 0.001802960129398 0.133142468568793 0.0781800755054401 0.0487819052402089 0.0282724036506746 0.0725471387822944 0 0 0 0 0 0 0 0 0 0 0 0 0 0 0 0 0 0 0 0 0 0 0 0.0025014250388101 0 0 0 0 0 0 0 0 0 0 0 0 0 0 0.0837730014370735 0.000781191338092034 0.0972157424641354 0.00715080216295379 0 0 0 0 0 0 0 0 0.00427337269612691 0.00596535909936849 0.0509629453820071 0 0 0.00217809988316882 0.00232204721175384 0.0110216875407045
0 0 0 0 0 0 0 0 0 0 0 0 0 0 0 0 0 0 0 0 0 0 0 0 0 0 0 0 0 0 0 0 0 0 0 0 0 0 0 0 0 0 0 0 0 0 0 0 0 0 0 0 0 0 0 0 0 0 0 0 0 0 0 0 0 0 0 0 0 0 0 0 0 0 0 0 0 0 0 0 0 0 0 0 0 0 0 0 0 0 0 0 0 0 0 0 0 0 0 0 0 0 0 0 0 0 0 0 0 0 0 0 0 0 0 0 0 0 0 0 0 0 0 0 0 0 0 0 0 0 0 0 0 0 0 0 0 0 0 0 0 0 0 0 0 0 0 0 0 0 0 0 0 0 0 0 0 0 0 0 0 0 0 0 0 0 0 0 0 0 0 0 0 0 0 0 0 0 0 0 0 0 0 0 0 0 0 0.00482103362731523 0.00205512264749586 0.0032474511101898 0 0 0 0 0 0 0 0 0 0 0 0 0 0 0 0 0 0 0 0 0 0 0 0 0 0 0 0 0 0 0 0 0 0.00591794727019024 0 0 0 0 0 0 0 0 0 0 0 0 0.0584979024563673 0.0406425615761294 0.0208581235345421 0 0 0 0 0 0 0 0 0.00971242421196829 0.143014103542863 0 0.0253713007178613 0 0 0.0449044867287776 0.0367863898481537 0.0193413600244906 0.0100422918141565 0.267641076574711 0.0900282555791237 0.0140431413009858 0.0313020132896862 0.05888914399988 0 0 0 0 0 0 0 0 0 0 0 0 0 0 0 0 0 0 0 0 0 0 0 0 0 0 0 0 0 0 0 0 0 0 0.00418839283356671 0 0 0 0.0315671271306512 0 0.034558833412927 0 0 0 0 0 0 0 0.00306355003226084 0 0.00494782669899364 0 0.0322461270582797 0 0 0 0 0.00231201297843284
0 0 0 0 0 0 0 0 0 0 0 0 0 0 0 0 0 0 0 0 0 0 0 0 0 0 0 0 0 0 0 0 0 0 0 0 0 0 0 0 0 0 0 0 0 0 0 0 0 0 0 0 0 0 0 0 0 0 0 0 0 0 0 0 0 0 0 0 0 0 0 0 0 0 0 0 0 0 0 0 0 0 0 0 0 0 0 0 0 0.000996547240341338 0 0 0 0 0 0 0 0 0 0 0 0 0 0 0 0 0 0 0 0 0 0 0 0 0 0 0 0 0 0 0 0 0 0 0 0 0 0 0 0 0 0 0 0 0 0 0 0 0 0 0 0 0 0 0 0 0 0 0 0.00097768904841926 0.00143051122953366 0 0 0 0 0 0 0 0 0 0 0 0 0 0 0 0 0 0 0 0 0 0 0 0 0 0 0 0 0 0 0 0 0 0 0 0 0 0 0 0 0 0 0 0.00174719982212915 0 0 0 0.0191555292168969 0 0 0 0 0 0 0 0 0.0229739649093126 0 0 0 0 0 0 0 0 0 0 0 0 0 0 0 0.0125969541461589 0 0 0 0 0 0 0 0 0 0 0 0 0.0613300539163468 0.0146672547098695 0.00142524845566059 0 0 0 0 0.0139772506198409 0.00157094571324314 0.0166716633866798 0.0197771598082379 0.022363561832358 0.00400805292108558 0.0229731742748167 0 0.0663465531460958 0.0306294314964732 0.191988287168813 0.17200053587093 0.0336460463824466 0.0508872523451375 0.0112767165805413 0.00844198322713866 0.000985983860105138 0.00839415104739183 0.0169917064866871 0 0 0 0 0 0 0 0 0 0 0 0 0 0 0 0 0 0 0 0 0 0 0 0 0 0 0 0 0 0 0 0 0 0 0.0532528307682453 0.00402611227145607 0 0 0.00204629396137179 0.00933007755710224 0.00306251751651772 0 0 0 0 0.00143121255098421 0 0 0.0406671452951027 0 0.0194651220552559 0.0130458908009165 0.00689589469122843 0.00125831431161566 0.00305148949770186 0.0122356898598111 0 0
0 0 0 0 0 0 0 0 0 0 0 0 0 0 0 0 0 0 0 0 0 0 0 0 0 0 0 0 0 0 0 0 0 0 0 0 0 0 0 0 0 0 0 0 0 0 0 0 0 0 0 0 0 0 0 0 0 0 0 0 0 0 0 0 0 0 0 0 0 0 0 0 0 0 0 0 0 0 0 0 0 0 0 0 0 0 0 0 0 0 0 0 0 0 0 0 0 0 0 0 0 0 0 0 0 0 0 0 0 0 0 0 0 0 0 0 0 0 0 0 0 0 0 0 0 0 0 0 0 0 0 0 0 0 0 0 0 0 0 0 0 0 0 0 0 0 0 0 0 0 0 0 0 0 0 0 0 0 0 0 0 0 0 0 0 0 0 0 0 0 0 0 0 0 0 0 0 0 0 0 0 0 0 0 0 0 0 0 0 0 0 0 0 0 0.00247461804757629 0 0 0 0.02017877021217 0 0 0 0 0 0 0 0 0 0.00203378716875591 0 0 0 0 0 0 0 0 0 0 0 0 0 0 0.019691459981489 0 0 0 0 0 0 0 0 0 0 0 0 0.00703669935603875 0.0193343711458023 0.00119915107389194 0 0 0 0 0.00335939206567057 0 0.0110590740636518 0.125129116826667 0.00994124445520447 0.0208882583703435 0 0.0536589630482854 0 0.115186237788961 0.0727966908033622 0.226549613394572 0.0238419931122254 0.0702378650200432 0.0261285297854499 0.045513934107121 0 0.00520664699516645 0.0574135095088856 0 0 0 0 0 0 0 0 0 0 0 0 0 0 0 0 0 0 0 0 0 0 0 0 0 0 0 0 0 0 0 0 0 0 0.00310055049836473 0 0 0 0 0.00336094925529109 0.0069404573183675 0 0 0 0 0 0 0 0.0188424185405121 0 0.0020868518215264 0.00421003181789563 0.0206394727284295 0 0 0.00195934168827964 0 0
0 0 0 0 0 0 0 0 0 0 0 0 0 0 0 0 0 0 0 0 0 0 0 0 0 0 0 0 0 0 0 0 0 0 0 0 0 0 0 0 0 0 0 0 0 0 0 0 0 0 0 0 0 0 0 0 0 0 0 0 0 0 0 0 0 0 0 0 0 0 0 0 0 0 0 0 0 0 0 0 0 0 0 0 0 0 0 0 0 0.00122574122205404 0 0 0 0 0 0 0 0 0 0 0 0 0 0 0 0 0 0 0 0 0 0 0 0 0 0 0 0 0 0 0 0 0 0 0 0 0 0 0 0 0 0 0 0 0 0 0 0 0 0 0 0 0 0 0 0 0 0 0 0 0 0 0 0 0 0 0 0 0 0 0 0 0 0 0 0 0 0 0 0 0 0 0 0 0 0 0 0 0 0 0 0 0 0 0 0 0 0 0 0 0 0 0 0 0 0 0 0 0.0260089247300825 0 0 0 0 0 0 0 0 0.003161974678012 0 0 0 0 0 0 0 0 0 0 0 0 0.0062087351849027 0 0.00246736371786811 0.056892366312573 0 0.00146327660075522 0 0 0 0 0.00399396785872961 0 0 0 0 0 0.00148652263371036 0 0 0 0 0 0 0.00357149871262435 0 0.0368943415947527 0.0444564996862919 0.022541515955849 0 0 0.030787309941513 0.143155978833981 0 0.0293589070143292 0.0749394791900962 0.00762739824428008 0.152754957124952 0 0 0 0.00468709618512106 0 0 0 0 0 0 0 0 0 0 0 0 0 0 0 0 0 0 0 0 0 0 0 0 0 0 0 0 0 0 0 0 0.00149847962990308 0 0 0 0 0 0 0 0 0 0 0 0 0 0 0 0 0.31745805798356 0 0.0177261918191161 0 0.00773775526871466 0 0 0.00189565987622751 0 0
0 0 0 0 0 0 0 0 0 0 0 0 0 0 0 0 0 0 0 0 0 0 0 0 0 0 0 0 0 0 0 0 0 0 0 0 0 0 0 0 0 0 0 0 0 0 0 0 0 0 0 0 0 0 0 0 0 0 0 0 0 0 0 0 0 0 0 0 0 0 0 0 0 0 0 0 0 0 0 0 0 0 0 0 0 0 0 0 0 0 0 0 0 0 0 0 0 0 0 0 0 0 0 0 0 0 0 0 0 0 0 0 0 0 0 0 0 0 0 0 0 0 0 0 0 0 0 0 0 0 0.00099114519953254 0 0 0 0 0 0 0 0 0 0 0 0 0 0 0 0 0 0 0 0 0 0 0 0 0 0 0 0 0 0 0 0 0 0 0 0 0 0 0 0 0 0 0 0 0 0 0 0 0 0 0 0 0 0 0 0 0 0 0 0 0.000971539426522161 0 0 0 0 0 0 0.00753189474843463 0 0 0 0 0 0 0 0 0.00691264302023789 0 0 0 0 0 0 0 0 0 0 0 0 0 0 0 0.00762735044510624 0 0 0 0 0 0 0 0 0 0 0 0 0.0157614360598738 0.0303104442493913 0.0038170209451944 0 0 0 0 0.00982717405160761 0 0.00253080089224793 0.0161152357575353 0.00344415560231591 0.014752090386723 0.0367244108005713 0.173404977663239 0.0812970062226872 0.0263811608301026 0 0.170345370437884 0.0411074574765187 0.0480692036666604 0.0243453202034825 0.0307035937657639 0.00291228291113118 0.0419566606631942 0.0326015638479111 0 0 0 0 0 0 0 0 0 0 0 0 0 0 0 0 0 0 0 0 0 0 0 0 0 0 0 0 0 0 0 0 0 0 0.0305060550246883 0.00294084654233432 0 0 0.0198874574631863 0.0068219061158691 0.0191528472167268 0 0 0 0 0.00181166983163796 0 0 0.022780884253315 0 0.0198489665614067 0.0128366688627902 0.0246661132087854 0 0 0.00610863066492642 0 0.00219601498046419
0 0 0 0 0 0 0 0 0 0 0 0 0 0 0 0 0 0 0 0 0 0 0 0 0 0 0 0 0 0 0 0 0 0 0 0 0 0 0 0 0 0 0 0 0 0 0 0 0 0 0 0 0 0 0 0 0 0 0 0 0 0 0 0 0 0 0 0 0 0 0 0 0 0 0 0 0 0 0 0 0 0 0 0 0 0 0 0 0 0 0 0 0 0 0 0 0 0 0 0 0 0 0 0 0 0 0 0 0 0 0 0 0 0 0 0 0 0 0 0 0 0 0 0 0 0 0 0 0 0 0 0 0 0 0 0 0 0 0 0 0 0 0 0 0 0 0 0 0 0 0 0 0 0 0 0 0 0 0 0 0 0 0 0 0 0 0 0 0 0 0 0 0 0 0 0 0 0 0 0 0 0 0 0 0 0 0 0 0 0 0 0 0 0 0 0 0 0 0 0 0 0 0 0 0 0 0 0.00131288161485135 0 0 0 0 0 0 0 0 0 0 0 0 0 0 0 0.0133766716774791 0 0 0 0 0 0 0.000476134191924531 0 0 0 0 0 0.0142240144421964 0.00575221046663666 0.00104094085044098 0 0 0 0 0.00430696020534949 0 0.00452075430416596 0.018615288131597 0.0157874882092414 0.0173793562200943 0.0146364979242876 0.0755790680054279 0.123086705331664 0.0327604301111602 0.0828734161410482 0 0.0641174469671604 0.0933609432274453 0.0228762134176056 0.0453313993239655 0.00102002263190835 0.0311646129817456 0.0923778667498078 0 0 0 0 0 0 0 0 0 0 0 0 0 0 0 0 0 0 0 0 0 0 0 0 0 0 0 0 0 0 0 0 0 0 0.0042270367603929 0 0 0 0.0105427075379537 0.00969309568442049 0.00870030386667889 0.00148749876624363 0 0 0 0.0048611997443411 0.000892999051456128 0 0.0645248768854904 0 0.0194496083394582 0.0240251041957582 0.0631262534445384 0 0.00449573041394726 0.00799626218211723 0 0
0 0 0 0 0 0 0 0 0 0 0 0 0 0 0 0 0 0 0 0 0 0 0 0 0 0 0 0 0 0 0 0 0 0 0 0 0 0 0 0 0 0 0 0 0 0 0 0 0 0 0 0 0 0 0 0 0 0 0 0 0 0 0 0 0 0 0 0 0 0 0 0 0 0 0 0 0 0 0 0 0 0 0 0 0 0 0 0 0 0 0 0 0 0 0 0 0 0 0 0 0 0 0 0 0 0 0 0 0 0 0 0 0 0 0 0 0 0 0 0 0 0 0 0 0 0 0 0 0 0 0 0 0 0 0 0 0 0 0 0 0 0 0 0 0 0 0 0 0 0 0 0 0 0 0 0 0 0 0 0 0 0 0 0 0 0 0 0 0 0 0 0 0 0 0 0 0 0 0 0 0 0 0 0 0 0 0 0.00582684584954087 0.0177372623588048 0.00370903872251153 0 0 0 0 0 0 0 0 0 0 0 0 0 0 0 0 0 0 0 0 0 0 0 0 0 0 0 0 0 0 0 0 0 0.00630537168079618 0 0 0 0 0 0 0 0 0 0 0 0 0.0148038211985707 0.00385841258709808 0.0225717502309807 0 0 0 0 0 0 0 0 0 0.106180714897951 0.0243484143751954 0.0467777620279335 0.0409849159251751 0.0105499163377943 0.0632760253289028 0.202866291406039 0 0.0336461872247037 0.016210414598615 0.00919102823921471 0.0348355344189782 0.011365808327947 0.0790853469911011 0 0 0 0 0 0 0 0 0 0 0 0 0 0 0 0 0 0 0 0 0 0 0 0 0 0 0 0 0 0 0 0 0 0 0 0 0 0 0.0625887741780797 0.00304220171469334 0.0605979634952 0 0 0 0 0 0 0 0.0239275397418466 0 0 0.00545718502444306 0.0664400479662836 0 0 0.00383250892203124 0.00370028409630722 0.0162826321332614
0 0 0 0 0.000406996843813252 0 0 0 0 0 0 0 0 0 0 0 0 0 0 0 0 0 0 0 0 0 0 0 0 0 0 0 0 0 0 0 0 0 0 0 0 0 0 0 0 0 0 0 0 0 0 0 0 0 0 0 0 0 0 0 0 0 0 0 0 0 0 0 0 0 0 0 0 0 0 0 0 0 0 0 0 0 0 0 0 0.000481360595563055 0 0 0 0.000888170410809059 0 0 0 0 0 0 0 0 0 0 0 0 0 0 0 0 0 0 0 0 0 0 0 0 0 0 0 0 0 0 0 0 0 0 0 0 0 0 0 0 0.000654466811345612 0 0 0 0 0 0 0 0 0 0 0 0 0 0 0 0 0 0 0 0 0 0 0 0 0 0 0 0 0 0 0 0 0 0 0 0 0 0 0 0 0 0 0 0 0 0 0 0.000787665744135822 0 0 0 0 0 0 0 0 0 0 0 0 0 0 0 0.00116645454549258 0 0 0 0.00496061537332571 0 0 0 0 0 0 0 0 0 0 0 0 0 0 0 0 0 0 0 0 0 0.00061934619514022 0 0.000474890574641104 0.0189240973179233 0 0 0 0 0 0 0.000488195863441067 0 0 0 0 0 0.00567113575648031 0 0 0 0 0 0 0.000998254109843532 0.000574761873568776 0.0144430226485782 0.00971777075850905 0.0255875814157298 0.00263376104735861 0.00828021016553566 0.0463382096791118 0.0790819992694216 0.138386190265332 0.0484630061935754 0.193474506312538 0.0220374177778937 0 0.00803923952601758 0.00130281990134778 0 0.0341481916285037 0.0287314174872302 0 0 0 0 0 0 0 0 0 0 0 0 0 0 0 0 0 0 0 0 0 0 0 0 0 0 0 0 0 0 0 0 0 0 0 0 0 0 0.00414155166931136 0.012930963975302 0.0055365552893278 0.00317728613032941 0 0 0 0.00504369618116802 0.000815446671730336 0.00160950714313724 0.124307477139984 0 0.028037734951606 0.0253033388478939 0.0735168477219997 0 0.00761498820411659 0.0102028499818874 0 0
0 0 0 0 0 0 0 0 0 0 0 0 0 0 0 0 0 0 0 0 0 0 0 0 0 0 0 0 0 0 0 0 0 0 0 0 0 0 0 0 0 0 0 0 0 0 0 0 0 0 0 0 0 0 0 0 0 0 0 0 0 0 0 0 0 0 0 0 0 0 0 0 0 0 0 0 0 0 0 0 0 0 0 0 0 0 0 0 0 0 0 0 0 0 0 0 0 0 0 0 0 0 0 0 0 0 0 0 0 0 0 0 0 0 0 0 0 0 0 0 0 0 0 0 0 0 0 0 0 0 0 0 0 0 0 0 0 0 0 0 0 0 0 0 0 0 0 0 0 0 0 0 0 0 0 0 0 0 0 0 0 0 0 0 0 0 0 0 0 0.000768772761656178 0 0 0 0 0 0 0 0 0 0 0 0 0 0 0 0 0 0.0115059833008751 0.00127611771614389 0.00762664443565467 0 0 0 0 0 0 0 0 0 0 0 0 0 0 0 0 0 0 0 0 0 0 0 0 0 0 0 0 0 0 0 0 0 0 0 0 0 0 0 0 0 0 0 0 0 0 0.0108624928936089 0.0303120902195711 0.0251023981595125 0.00116727878165103 0 0 0 0 0 0 0 0 0.159536043512986 0.181014454596464 0.00842296273074072 0.0241308864720773 0 0.02013311057702 0.0388861208032289 0.00870905303646485 0.00659427316387886 0 0.125160102305281 0.025926882684804 0.0375066144980878 0.116396428042964 0 0 0 0 0 0 0 0 0 0 0 0 0 0 0 0 0 0 0 0 0 0 0 0.00131210650532878 0 0 0 0 0 0 0 0 0 0 0 0 0 0 0.0509536478081595 0 0.0543170643720162 0.00298424890744919 0 0 0 0.00200407435787186 0 0 0 0 0.00433259529206359 0.00186208590146383 0.0393042851693007 0 0 0 0 0.0018911809936742
0 0 0 0 0 0 0 0 0 0 0 0 0 0 0 0 0 0 0 0 0 0 0 0 0 0 0 0 0 0 0 0 0 0 0 0 0 0 0 0 0 0 0 0 0 0 0 0 0 0 0 0 0 0 0 0 0 0 0 0 0 0 0 0 0 0 0 0 0 0 0 0 0 0 0 0 0 0 0 0 0 0 0 0 0 0 0 0 0 0 0 0 0 0 0 0 0 0 0 0 0 0 0 0 0 0 0 0 0 0 0 0 0 0 0 0 0 0 0 0 0 0 0 0 0 0 0 0 0 0 0.00110585055113124 0 0 0.000934067941246779 0 0 0 0 0 0 0 0 0 0 0 0 0 0 0 0 0 0 0 0 0 0 0 0 0 0 0 0 0 0 0 0 0 0 0 0 0 0 0 0 0 0 0 0 0 0 0 0 0 0 0 0 0 0.0033972390533142 0.00181949163459659 0.00244727486543713 0 0 0 0 0 0 0 0 0 0 0 0 0 0 0 0 0 0 0 0 0 0 0 0 0 0 0 0 0 0 0 0 0 0 0 0 0 0 0 0 0 0 0 0 0 0 0.013196855705115 0.0609007396866545 0.0249593049874534 0 0 0 0 0 0 0 0.00382634010469519 0 0.127201180213094 0.082678419496092 0.0085620851276164 0.0570762619389854 0 0.0344776329609479 0.10463149958468 0.00670492240316732 0.00145107276828048 0.169949054313428 0 0.00680741831818482 0.0688023717305122 0.154072821505417 0 0 0 0 0 0 0 0 0 0 0 0 0 0 0 0 0 0 0 0 0 0 0 0 0 0 0 0 0 0 0 0 0 0 0.00235230962719572 0 0 0 0.0264307238682036 0 0.0175086497898469 0 0 0 0 0 0 0 0 0 0.00823414591803196 0 0.00793802025352142 0 0 0 0 0.00253424565315108
0 0 0 0 0.0010477949749509 0 0 0 0 0 0 0 0 0 0 0.000689120716984099 0 0 0 0 0 0 0 0 0 0 0 0 0.000572484695144452 0.000481405572373475 0.00081366585526003 0.00334562092515094 0.000621672526432403 0.00560687592819821 0.00273040868230877 0 0 0.000402578775733709 0 0 0 0 0 0 0 0 0.00122210143315429 0 0 0 0.00190560703000791 0 0 0 0.0135006270593312 0 0.0183609225570094 0.00127526869673495 0 0 0 0 0 0 0 0 0 0 0 0 0 0.0123442705074601 0 0 0 0 0.000823456586728041 0 0 0 0 0.000709313672613393 0 0 0 0.000501307663509386 0.000382186812689311 0 0 0.000620479569471326 0 0 0.00225117222429486 0 0 0.000788405507016657 0.00704465999629253 0 0 0 0.00640143961440594 0.0157703173869713 0 0.00148389203762468 0 0 0 0 0 0 0 0 0 0 0 0 0 0 0 0 0 0 0 0 0 0 0 0 0 0 0.000915990300787152 0 0 0 0 0 0 0 0 0.0488273545545035 0 0 0 0 0.00203750063021171 0 0 0.0291163985401502 0 0 0.0421037639332671 0.0358084243070266 0 0 0.0123087738806157 0 0 0 0 0 0 0 0 0 0 0 0 0 0 0.00522763152817204 0 0.00190824262844796 0 0 0 0 0 0 0 0 0 0 0 0 0 0 0 0.0386468209720426 0.09050675996519 0.0312962689199795 0 0.0046785260270212 0 0 0 0.00543604623863042 0 0.00155676457933191 0 0 0 0 0.00165638323778174 0.00267060442152256 0 0.000509890978302536 0 0 0.0019937363777598 0 0 0 0 0 0 0.00100237432303713 0 0 0 0 0.00066364099917227 0 0 0 0 0 0 0 0 0 0 0 0 0 0 0 0.000801902439523996 0 0.00854830864173868 0.000924554266379026 0 0 0 0.00126555827878285 0.000818890650977138 0 0 0.000224389838345002 0.0271898921402425 0.00441805652217924 0.000342577261690656 0 0 0.00112030290905448 0.000806541657422832 0.00870574223912461 0 0.0120602640546555 0.00233204061679785 0 0.00195991850860158 0.00435941758877571 0 0 0 0 0 0 0 0 0 0 0 0 0 0 0 0 0 0 0 0 0 0 0 0.00840929154463804 0 0 0 0 0 0.000654224136599997 0 0 0 0 0.000422355751394233 0 0 0.00733825444145878 0.03495635346911 0.101971040137123 0.0626938746946099 0 0 0.0191894385209028 0.0226262489703711 0.0010317633549891 0.0011278129201195 0 0 0 0 0.00231356559828722 0.00139319376262455 0.0420674850436636 0 0.0201537122023583 0.0100454515038382 0.127158621982814
0 0 0 0 0 0 0 0 0 0 0 0 0 0 0 0 0 0 0 0 0 0 0 0 0 0 0 0 0 0 0 0 0 0 0 0 0 0 0 0 0 0 0 0 0 0 0 0 0 0 0 0 0 0 0 0 0 0 0 0 0 0 0 0 0 0 0 0 0 0 0 0 0 0 0 0 0 0 0 0 0 0 0 0 0 0.00147419410605505 0.000494613555239144 0 0 0.0028558227358838 0 0 0 0 0 0 0 0 0 0 0 0 0 0 0 0 0 0 0 0 0 0 0 0 0 0 0 0 0 0 0 0 0 0 0 0 0 0 0 0 0 0 0 0 0 0 0 0 0 0 0 0 0 0 0 0 0 0 0 0 0 0 0 0 0 0 0 0 0 0 0 0 0 0 0 0 0 0 0 0 0 0 0 0 0 0 0 0 0 0 0 0 0 0 0 0 0 0 0.002561003104015 0 0 0 0 0 0 0 0 0.00137253838719852 0 0 0 0 0 0 0 0 0 0 0 0 0 0 0 0 0 0 0 0 0 0 0 0 0 0 0 0 0 0 0 0 0 0 0 0 0 0 0.00579642084456848 0.0154735373893017 0.0139886534364161 0 0 0 0 0.00615496390434274 0.00273253339469854 0 0.00261498999421821 0 0.0578779636130056 0.0361693793602189 0.0107119192632097 0.00821532472503422 0.00595061111344346 0.0592795093473969 0.0905066554992421 0.0104324290038171 0.0478550718007197 0.0640790643715938 0.086568294950194 0.00719846334244545 0 0.12773578295593 0 0 0 0 0 0 0 0 0 0 0 0 0 0 0 0 0 0 0 0 0 0 0 0 0 0 0 0 0 0 0 0 0 0 0.00391921579279373 0 0 0 0.0861109559231822 0.0145623264781071 0.0252874642764531 0.00593576819227382 0 0 0 0.00176941695699086 0 0 0 0 0.0856886202539943 0.0292512032356236 0.0551118517329143 0 0.0143138199348425 0.00436456182724412 0 0.00558505519739153
0 0 0 0 0 0 0 0 0 0 0 0 0 0 0 0 0 0 0 0 0 0 0 0 0 0 0 0 0 0 0 0 0 0 0 0 0 0 0 0 0 0 0 0 0 0 0 0 0 0 0 0 0 0 0 0 0 0 0 0 0 0 0 0 0 0 0 0 0 0 0 0 0 0 0 0 0 0 0 0 0 0 0 0 0 0 0 0 0 0 0 0 0 0 0 0 0 0 0 0 0 0 0 0 0 0 0 0 0 0 0 0 0 0 0 0 0 0 0 0 0 0 0 0 0 0 0 0 0 0 0 0 0 0 0 0 0 0 0 0 0 0 0 0 0 0 0 0 0 0 0 0 0 0 0 0 0 0 0 0 0 0 0 0 0 0 0 0 0 0 0 0 0 0 0 0 0 0 0 0 0 0 0 0 0 0 0 0 0.0077950329678356 0 0 0 0 0 0 0 0 0 0 0 0 0 0 0 0 0 0 0 0 0 0 0 0 0 0 0 0 0 0 0 0 0 0 0 0 0 0 0 0 0 0 0 0 0 0 0 0.00413767603432317 0 0.00601966026250106 0 0 0 0 0 0 0 0 0 0.0810335106262098 0.0371276860050911 0.0118309975441477 0.0494281721887406 0 0.0251325163556588 0.146379602515465 0.0396072774183239 0.0219690446182201 0.108503014944465 0.105773127557761 0.00873623104270759 0.0696957715425825 0 0 0 0 0 0 0 0 0 0 0 0 0 0 0 0 0 0 0 0 0 0 0 0 0 0 0 0 0 0 0 0 0 0 0 0 0 0 0 0.0461875275945429 0 0.0150680656975362 0 0 0 0 0.00638498030516138 0 0.00338145269389821 0.00839616864615848 0 0.00629147527216966 0.0147706987732308 0.165471381731711 0 0 0 0.00205219915386192 0.00882672850769619
0 0 0 0 0 0.0540073635457008 0 0 0 0.0631542997015039 0 0 0.0108514839433333 0 0 0 0 0 0 0 0 0 0 0 0 0 0 0 0 0 0 0 0 0 0 0 0 0 0 0 0 0 0 0 0 0 0 0 0 0 0 0 0 0 0 0.0487552798014636 0 0 0 0 0 0 0 0 0 0 0 0 0 0 0 0 0 0 0 0 0 0 0 0 0 0 0 0 0 0 0 0 0 0 0 0 0 0 0 0 0 0 0 0 0 0 0 0 0 0 0 0 0 0 0 0 0 0 0.00854776133440909 0.00883109982025886 0 0 0 0 0 0 0 0 0 0 0 0 0 0 0.0369257301690229 0 0 0.0567900454804172 0 0 0 0 0 0 0 0 0 0 0 0 0 0 0 0 0 0 0 0 0 0 0 0 0 0 0 0 0 0 0 0 0 0 0 0 0 0 0.0195226647761195 0 0 0.0122303624362596 0.0327022578625716 0 0 0 0 0 0 0 0 0 0 0.0226390242929947 0 0 0 0 0 0 0 0 0 0.00712361725640371 0 0 0 0 0 0 0 0 0 0 0.0850454678146058 0 0 0 0.022749750319564 0 0 0 0 0 0 0 0 0 0 0 0 0 0.0442064550806282 0 0 0 0 0 0 0 0 0 0 0 0 0 0 0 0.00434427399584086 0.0133967906143531 0.0121358784104686 0 0 0 0 0 0 0 0 0 0 0 0 0 0 0 0 0 0 0.077967119069446 0 0 0 0 0 0 0 0 0 0.268348704424957 0 0.0199630942678543 0 0.030038273268584 0 0 0 0 0 0 0 0 0 0 0 0 0 0 0 0 0 0 0.00762089564754546 0 0 0 0 0 0 0 0.0321023066656943 0 0 0 0 0 0 0 0 0 0 0 0 0 0 0
0 0 0 0 0 0 0 0 0 0 0 0 0 0 0 0 0 0 0 0 0 0 0 0 0 0 0 0 0 0 0 0 0 0 0 0 0 0 0 0 0 0 0 0 0 0 0 0 0 0 0 0 0 0 0 0 0 0 0 0 0 0 0 0 0 0 0 0 0 0 0 0 0 0 0 0 0 0 0 0 0 0 0 0 0 0 0 0 0 0 0 0 0 0 0 0 0 0 0 0 0 0 0 0 0 0 0 0 0 0 0 0 0 0 0 0 0.00500240484158386 0.0108486675765596 0 0 0 0 0 0 0 0 0 0 0 0 0 0 0 0 0 0 0 0 0 0 0 0 0 0 0 0 0 0 0 0 0 0 0 0 0 0 0 0 0 0 0 0 0 0 0 0 0 0.0272591394973819 0 0 0 0 0 0 0 0 0.0135723283945086 0 0 0 0 0 0 0 0 0 0 0 0 0 0 0 0 0 0 0 0 0 0 0 0 0 0 0 0 0 0 0 0 0 0 0 0 0 0 0 0 0 0 0 0 0 0 0 0 0 0 0 0 0 0 0 0 0 0 0 0 0 0 0 0 0 0 0 0 0 0 0 0 0 0 0 0 0 0 0 0 0 0 0 0 0 0.0540545146736309 0 0.0504828195567111 0.0746035294273568 0 0 0.290507594102962 0.212993807921064 0 0.0290607492917491 0.0238462420453974 0.0710970653111974 0 0 0.136671137359897 0 0 0 0 0 0 0 0 0 0 0 0 0 0 0 0 0 0 0 0 0 0 0 0 0 0 0 0 0 0 0 0 0 0 0 0 0 0 0 0 0 0 0
0 0 0 0 0 0 0 0 0 0 0 0 0 0 0 0 0 0 0 0 0 0 0 0 0 0 0.0531716567189655 0 0 0 0 0 0 0 0 0 0 0 0 0 0 0 0 0 0 0 0 0 0 0 0 0 0 0 0 0 0 0 0 0 0 0 0 0 0 0 0 0 0 0 0 0 0 0 0 0 0 0 0 0 0 0 0 0 0 0 0 0 0 0 0 0 0 0 0 0 0 0 0 0 0 0 0 0 0 0.0105493908894542 0.0133768358439253 0 0.0203812920524768 0 0 0 0 0 0 0 0.012649717668556 0.127974080117881 0 0.0588645164977292 0.0125658488203425 0 0 0.0231299755226374 0 0.00966774224589635 0 0 0 0 0 0 0 0 0 0 0 0 0 0 0 0 0 0 0 0 0 0 0 0 0 0 0 0 0 0 0 0 0 0 0 0 0 0 0 0 0 0.291717880471659 0 0 0 0 0 0 0 0 0 0 0 0 0 0 0 0 0 0 0 0 0 0 0 0.00405115203281312 0 0 0 0 0 0 0 0 0 0 0 0 0 0 0 0 0 0 0 0 0 0 0 0 0 0 0 0 0 0 0 0 0 0 0 0 0 0 0 0 0 0 0 0 0 0 0 0 0 0 0 0 0 0 0 0 0 0 0 0 0 0 0 0 0 0 0 0 0 0 0 0.0461336178438939 0 0.0721709712318471 0 0 0.0361498526080509 0.207445469433872 0 0 0 0 0 0 0 0 0 0 0 0 0 0 0 0 0 0 0 0 0 0 0 0 0 0 0 0 0 0 0 0 0 0 0 0 0 0 0 0 0 0 0 0 0 0 0 0 0 0
0.00272121142967981 0 0 0 0 0.0253656835736636 0 0 0.00212708431189936 0.0161185637646264 0 0 0.0138575675883667 0 0 0 0 0 0 0 0 0 0 0 0 0 0 0 0 0.00317195790872865 0.00461078417660557 0.00624581609544068 0 0 0.00724794871561533 0 0 0 0 0 0 0 0 0 0 0 0 0 0 0 0 0 0 0 0 0 0 0 0 0 0 0 0 0 0 0 0 0 0 0 0 0 0 0 0 0 0 0 0 0 0 0 0 0 0 0 0 0 0 0 0 0 0 0 0 0 0 0 0 0 0 0 0 0 0 0 0 0 0 0 0 0 0 0 0.00882350980766138 0.00702942348658696 0.00325225965957424 0 0.038918983767261 0.0145425943053332 0 0 0 0 0 0 0 0 0 0 0 0 0 0.00359907464647675 0 0 0 0 0 0 0 0 0 0 0 0 0 0 0 0 0 0 0 0 0 0 0 0 0 0.0147209241419992 0 0 0 0 0 0 0 0.598158563512809 0 0 0 0 0 0 0 0 0.0646824468920815 0 0 0 0 0 0 0 0 0 0 0 0 0 0 0 0 0 0 0 0 0 0 0 0 0 0 0 0 0 0 0 0.00621048345898974 0 0 0 0 0 0 0 0 0 0 0 0 0 0 0 0 0 0 0 0 0 0 0 0 0 0 0 0 0 0 0 0 0 0 0 0 0 0 0 0 0 0 0 0 0 0 0 0 0 0 0 0 0 0 0.0521847714553943 0.0552424652108073 0 0 0 0 0.0511678820903997 0 0 0 0 0 0 0 0 0 0 0 0 0 0 0 0 0 0 0 0 0 0 0 0 0 0 0 0 0 0 0 0 0 0 0 0 0 0 0 0 0 0 0 0 0 0 0 0 0 0
0 0 0 0 0 0 0 0 0 0 0 0 0 0 0 0 0 0 0 0 0 0 0.00639067580750585 0 0 0 0.0582499260321358 0.00661072879834081 0 0 0 0 0 0 0 0 0 0 0 0 0 0 0 0 0 0 0 0 0 0 0 0 0 0.00742868196137837 0 0 0 0 0 0 0 0 0 0 0 0 0.0112499046667071 0 0 0 0 0 0 0 0 0 0 0 0 0 0 0 0 0 0 0 0 0 0 0 0 0 0 0 0 0 0 0 0 0 0 0 0 0 0 0 0 0 0.00268483650354222 0 0 0 0 0 0 0 0 0.00294031176464256 0 0 0.0137478150189582 0 0 0 0 0 0 0 0.0617674091857761 0 0 0 0 0 0 0 0 0 0 0 0 0 0 0 0 0 0 0 0 0 0 0 0 0 0 0 0 0 0 0 0 0 0 0 0 0 0 0.336142102658875 0.0429334857519951 0.168268838061646 0.00914532425616551 0.0498319723608589 0 0.0611614998107578 0 0 0 0 0 0 0 0 0 0 0 0 0 0.0466917014665473 0 0 0 0 0 0 0 0 0 0 0 0 0 0 0 0 0 0.0118662581930217 0 0 0.0813556887667317 0 0 0 0 0 0 0 0 0 0 0 0 0 0 0 0.0146446073233791 0 0 0 0 0 0 0 0 0 0 0 0 0 0 0 0 0 0 0 0 0 0 0 0 0 0 0 0 0 0 0 0 0 0 0 0 0 0 0 0 0 0 0 0 0 0 0 0 0 0 0 0 0 0 0 0 0 0 0 0 0.00688823161103528 0 0 0 0 0 0 0 0 0 0 0 0 0 0 0 0 0 0 0 0 0 0 0 0 0 0 0 0 0 0 0 0 0 0
0 0 0 0 0 0 0 0 0 0 0 0 0 0 0 0 0 0 0 0 0 0 0 0 0 0 0 0 0 0 0 0 0 0 0 0 0 0 0 0 0 0 0 0 0 0 0 0 0 0 0 0 0 0 0 0 0 0 0 0 0 0 0 0 0 0 0 0 0 0 0 0 0 0 0 0 0 0 0 0 0 0 0 0 0 0 0 0 0 0 0 0 0 0 0 0 0 0 0 0 0 0 0 0 0 0 0 0 0 0 0 0 0 0 0 0 0 0 0 0 0 0 0 0 0 0 0 0 0 0 0 0 0 0 0 0 0 0 0 0 0 0 0 0 0 0 0 0 0 0 0 0 0 0 0 0 0 0 0 0 0 0 0 0 0 0 0 0 0 0 0 0 0 0 0 0 0 0 0 0 0 0 0 0 0 0 0 0 0 0 0 0 0 0 0 0 0 0 0 0 0 0 0 0 0 0 0 0 0 0.057219801184513 0.0820601819324071 0 0 0 0 0 0 0 0 0 0 0 0 0 0 0 0 0 0 0 0 0 0 0 0 0 0 0 0 0 0 0 0 0 0 0 0 0 0 0 0 0 0 0 0 0 0 0 0 0 0 0 0 0 0 0 0 0 0.103625239545403 0 0 0 0 0 0 0 0.0535629669051581 0 0.657086937061289 0 0 0 0.018537776861204 0 0.0279070965100257 0 0 0 0 0 0 0 0 0 0 0 0 0 0 0 0 0 0 0 0 0 0 0 0 0 0 0 0 0 0 0 0 0 0 0
0 0 0 0 0 0 0 0 0 0 0 0 0 0 0 0 0 0 0 0 0 0 0 0 0 0 0 0 0 0 0 0 0 0 0 0 0 0 0 0 0 0 0 0 0 0 0 0 0 0 0 0 0 0 0 0 0 0 0 0 0 0 0 0 0 0 0 0 0 0 0 0 0 0 0 0 0 0 0 0 0 0 0 0 0 0 0 0 0 0 0 0 0 0 0 0 0 0 0 0 0 0 0 0 0 0.00533816938099057 0.00836801633888703 0 0 0 0 0 0 0 0 0 0 0.00537478995947041 0 0 0 0 0 0.00816922159290011 0 0 0 0 0 0 0 0 0 0 0 0 0 0 0 0 0 0 0 0 0 0 0 0 0 0 0 0 0 0 0 0 0 0 0 0 0 0 0 0 0 0 0 0 0 0 0 0 0.0211285864554949 0 0 0 0 0 0 0 0 0 0 0 0 0 0 0 0 0 0 0 0 0 0 0 0 0 0 0 0 0 0 0 0 0 0 0 0 0.0163495833357376 0 0 0 0 0 0 0 0 0 0 0 0 0 0 0 0 0 0 0 0 0 0 0 0 0 0 0 0 0 0 0 0 0 0 0 0 0 0 0 0 0 0 0 0 0 0 0 0 0 0 0 0 0 0.182488923749613 0.0248491558783694 0 0 0.133303864884111 0 0.0406685956717109 0 0.0615376393065102 0.0900042272774746 0 0 0 0.276719032580757 0 0.125700193587973 0 0 0 0 0 0 0 0 0 0 0 0 0 0 0 0 0 0 0 0 0 0 0 0 0 0 0 0 0 0 0 0 0 0 0 0 0 0 0 0 0
0 0 0 0 0 0 0 0 0 0 0 0 0 0 0 0 0 0 0 0 0 0 0 0 0 0 0 0 0 0 0 0 0 0 0 0 0 0 0 0 0 0 0 0 0 0 0 0 0 0 0 0 0 0 0 0 0 0 0 0 0 0 0 0 0 0 0 0 0 0 0 0 0 0 0 0 0 0 0 0 0 0 0 0 0 0 0 0 0 0 0 0 0 0 0 0 0 0 0 0 0 0 0 0 0 0 0.0715646198130789 0 0 0 0 0 0 0 0 0 0.0334564863801673 0.0800395951970349 0 0.0306343657092236 0 0 0 0 0 0 0 0 0 0 0 0 0 0 0 0 0 0 0 0 0 0 0 0 0 0 0 0 0 0 0 0 0 0 0 0 0 0 0 0 0 0 0 0 0 0 0 0.0211532777319678 0 0 0 0 0 0 0 0 0 0 0 0 0 0 0 0 0 0 0 0 0 0 0 0 0 0 0 0 0 0 0 0 0 0 0 0 0 0 0 0 0 0 0 0 0 0 0 0 0 0 0 0 0 0 0 0 0 0 0 0 0 0 0 0 0 0 0 0 0 0 0 0 0 0 0 0 0 0 0 0 0 0 0 0 0 0 0 0 0 0 0 0 0 0 0 0.281277495806742 0.299776822949548 0.0966008701648937 0 0 0.0854964662473438 0 0 0 0 0 0 0 0 0 0 0 0 0 0 0 0 0 0 0 0 0 0 0 0 0 0 0 0 0 0 0 0 0 0 0 0 0 0 0 0 0 0 0 0 0 0 0 0 0 0 0
0 0 0 0 0 0 0 0 0 0 0 0 0 0 0 0 0 0 0 0 0 0 0 0 0 0 0 0 0 0 0 0 0 0 0 0 0 0 0 0 0 0 0 0 0 0 0 0 0 0 0 0 0 0.0277830650526399 0 0 0 0 0 0 0 0 0 0 0 0 0 0 0 0 0 0 0 0 0 0 0 0 0 0 0 0 0 0 0 0 0 0 0 0 0 0 0 0 0 0 0 0 0 0 0 0 0 0 0 0 0 0 0 0 0 0 0 0 0 0 0 0 0 0 0 0 0 0 0 0 0 0 0 0 0 0 0 0 0 0 0 0 0 0 0 0 0 0 0 0 0 0 0 0 0 0 0 0 0 0 0 0 0 0 0 0 0 0 0 0 0 0 0 0 0 0 0 0 0 0 0 0 0 0 0 0 0 0 0 0 0 0 0 0 0 0 0 0 0 0 0 0 0 0 0 0 0 0 0 0 0 0 0 0 0.650686369933952 0 0 0 0 0 0 0 0 0 0 0 0 0 0 0 0 0 0 0 0 0 0 0 0 0 0 0 0 0 0 0 0 0 0 0 0 0 0 0 0 0 0 0 0 0 0 0 0 0 0 0 0 0 0 0 0 0 0 0 0 0 0.250265357146502 0 0 0 0 0 0 0 0 0 0.0712652078669066 0 0 0 0 0 0 0 0 0 0 0 0 0 0 0 0 0 0 0 0 0 0 0 0 0 0 0 0 0 0 0 0 0 0 0 0 0
0 0 0 0 0 0 0 0 0 0 0 0 0 0 0 0 0 0 0 0 0 0 0 0 0 0 0.0567684700928838 0 0 0 0 0 0 0 0 0 0 0 0 0 0 0 0 0 0 0 0 0 0 0 0 0 0 0 0 0 0 0 0 0 0 0 0 0 0 0 0 0 0 0 0 0 0 0 0 0 0 0 0 0 0 0 0 0 0 0 0 0 0 0 0 0 0 0 0 0 0 0 0 0 0 0 0 0 0 0 0 0 0 0 0 0 0 0 0 0 0 0 0 0 0 0 0 0 0 0 0 0 0 0 0 0 0 0 0 0 0 0 0 0 0 0 0 0 0 0 0 0 0 0 0 0 0 0 0 0 0 0 0 0 0 0 0 0 0 0 0 0.117284371176134 0 0 0 0 0 0 0 0 0 0 0 0 0 0 0 0 0 0 0 0 0 0 0 0 0 0 0 0 0 0 0 0 0 0 0 0 0 0 0 0 0 0 0 0 0 0 0 0 0 0 0 0 0 0 0 0 0 0 0 0 0 0 0 0 0 0 0 0 0 0 0 0 0 0 0 0 0 0 0 0 0 0 0 0 0 0 0 0 0 0 0 0 0 0 0 0.102592659966492 0 0 0 0 0.345836871653398 0 0 0 0.377517627111093 0 0 0 0 0 0 0 0 0 0 0 0 0 0 0 0 0 0 0 0 0 0 0 0 0 0 0 0 0 0 0 0 0 0 0 0 0 0 0 0 0 0 0 0 0 0 0
0 0 0 0 0 0 0 0 0 0 0 0 0 0 0 0 0 0 0 0 0 0 0 0 0 0 0.0273254527067561 0 0 0 0 0 0 0 0 0 0 0 0 0 0 0 0 0 0 0 0 0 0 0 0 0 0 0 0 0 0 0 0 0 0 0 0 0 0 0 0 0 0 0 0 0 0 0 0 0 0 0 0 0 0 0 0 0 0 0 0 0 0 0 0 0 0 0 0 0 0 0 0 0 0 0 0 0 0 0 0.0074934695020782 0 0 0 0 0 0 0 0 0 0 0 0 0 0 0 0 0 0 0 0 0 0 0 0 0 0 0 0 0 0 0 0 0 0 0 0 0 0 0 0 0 0 0 0 0 0 0 0 0 0 0 0 0 0 0 0.0526498578339698 0 0 0.0387648907265751 0 0.10056984182193 0 0 0 0 0.140322939605994 0 0 0 0 0 0.0175628191454958 0 0 0 0 0 0 0 0 0 0 0 0 0 0 0 0 0 0 0 0 0 0 0 0 0 0 0 0 0 0 0 0.0666785149314859 0 0 0 0 0 0 0 0 0 0 0 0 0 0 0 0 0 0 0 0 0 0 0 0 0 0.0104980604904268 0 0 0 0 0 0 0 0 0 0 0 0 0 0 0 0 0 0 0 0 0 0 0 0 0 0 0.0375245697281583 0 0 0 0 0.225465273547824 0 0.0865449197963261 0.168276521338929 0 0 0 0 0 0 0 0 0 0 0 0 0 0 0 0 0 0 0 0 0 0 0 0 0.0203228688240509 0 0 0 0 0 0 0 0 0 0 0 0 0 0 0 0 0 0 0 0 0 0 0
0 0 0 0 0 0 0 0 0 0 0 0 0 0 0 0 0 0 0 0 0 0 0 0 0 0 0 0 0 0 0 0 0 0 0 0 0 0 0 0 0 0 0 0 0 0 0 0 0 0 0 0 0 0 0 0 0 0 0 0 0 0 0 0 0 0 0 0 0 0 0 0 0 0 0 0 0 0 0 0 0 0 0 0 0 0 0 0 0 0 0 0 0 0 0 0 0 0 0 0 0 0 0 0 0 0 0 0 0 0 0 0 0 0 0 0 0 0 0 0 0 0 0 0 0 0 0 0 0 0 0 0 0 0 0 0 0 0 0 0 0 0 0 0 0 0 0 0 0 0 0 0 0 0 0 0 0 0 0 0 0 0 0 0 0 0 0 0 0 0 0 0 0.0160456351494935 0 0 0 0.0235447564995866 0 0.0141263911035554 0 0 0 0 0 0 0 0 0 0 0 0 0 0 0 0 0 0.0117574843064531 0 0 0 0 0 0 0 0 0 0 0 0 0 0 0 0 0 0 0 0 0 0 0 0 0 0 0 0 0 0 0 0 0 0 0 0 0 0 0 0 0 0 0 0 0 0 0 0 0 0 0 0 0 0 0 0 0 0 0 0 0 0 0 0 0 0.176444166958564 0.0674278003298771 0 0 0 0 0 0 0 0 0 0 0.498193358225588 0.0523856004059599 0.0210083388891371 0.119066468131785 0 0 0 0 0 0 0 0 0 0 0 0 0 0 0 0 0 0 0 0 0 0 0 0 0 0 0 0 0 0 0 0 0 0 0 0 0 0 0 0 0 0
0 0 0 0 0 0 0 0 0 0 0 0 0 0 0 0 0 0 0 0 0 0 0 0 0 0 0 0 0 0 0 0 0 0 0 0 0 0 0 0 0 0 0 0 0 0 0 0 0 0 0 0 0 0 0 0 0 0 0 0 0 0 0 0 0 0 0 0 0 0 0 0 0 0 0 0 0 0 0 0 0 0 0 0 0 0 0 0 0 0 0 0 0 0 0 0 0 0 0 0 0 0 0 0 0 0 0 0 0 0 0 0 0 0 0 0 0 0 0 0 0 0 0 0 0 0 0 0 0 0 0 0 0 0 0 0 0 0 0 0 0 0 0 0 0 0 0 0 0 0 0 0 0 0 0 0 0 0 0 0 0 0 0 0 0 0 0 0 0 0 0 0 0 0 0 0 0 0 0.0123637380084546 0 0 0 0 0 0 0 0 0 0 0 0 0 0 0 0 0 0.0171178870773595 0 0 0 0 0 0 0 0 0 0 0 0 0 0 0 0 0 0 0 0 0 0 0 0 0 0 0 0 0 0.0250808814687718 0 0 0 0 0 0 0 0 0 0 0 0 0 0 0 0 0 0 0 0 0 0 0 0 0 0 0 0 0 0 0 0 0 0 0 0 0 0 0 0 0 0 0 0 0 0 0.637897677759509 0 0.0850009314477389 0 0.199935503013742 0 0 0 0 0 0 0 0 0 0 0 0 0 0 0 0 0 0 0 0 0 0 0 0 0 0 0 0 0 0 0 0 0.0226033812244239 0 0 0 0 0 0 0 0 0
0 0 0 0 0 0 0 0 0 0 0 0 0 0 0 0 0 0 0 0 0 0 0 0 0 0 0 0 0 0 0 0 0 0 0 0 0 0 0 0 0 0 0 0 0 0 0 0 0 0 0 0 0 0 0 0 0 0 0 0 0 0 0 0 0 0 0 0 0 0 0 0 0 0 0 0 0 0 0 0 0 0 0 0 0 0 0 0 0 0 0 0 0 0 0 0 0 0 0 0 0 0 0 0 0 0 0 0 0 0 0 0 0 0 0 0 0 0 0 0 0 0 0 0 0 0 0 0 0 0 0 0 0 0 0 0 0 0 0 0 0 0 0 0 0 0 0 0 0 0 0 0 0 0 0 0 0 0 0 0 0 0 0 0 0 0 0 0 0 0 0 0 0 0 0 0 0.00865212743930035 0 0 0 0 0 0 0 0 0 0 0 0 0 0 0 0 0 0 0 0 0 0 0 0 0 0 0 0 0 0 0 0 0 0 0 0.0421458840082038 0 0 0 0 0.0133810006634588 0 0.00724523966399609 0 0.0104270506790914 0 0 0 0 0.0572522539628605 0 0 0 0 0 0 0 0 0 0 0 0 0 0 0 0 0 0 0 0 0 0 0 0 0 0 0 0 0 0 0 0 0 0 0 0.00459849701350892 0 0 0 0 0 0 0 0 0 0 0.0183523707550703 0.0232568475164498 0 0 0.101783181148011 0 0.188766005812995 0.345229323838765 0.0371080903179444 0 0.0479688599541567 0.0816692755780006 0 0 0 0 0 0 0 0 0 0 0 0 0 0 0 0 0 0 0 0 0 0 0 0 0.00365381245259825 0.00851017919558827 0 0 0 0 0 0 0 0 0
0 0 0 0 0 0 0 0 0 0 0 0 0 0 0 0 0 0 0 0 0 0 0 0 0 0 0 0 0 0 0 0 0 0 0 0 0 0 0 0 0 0 0 0 0 0 0 0 0 0 0 0 0 0 0 0 0 0 0 0 0 0 0 0 0 0 0 0 0 0 0 0 0 0 0 0 0 0 0 0 0 0 0 0 0 0 0 0 0 0 0 0 0 0 0 0 0 0 0 0 0 0 0 0 0 0 0 0 0 0 0 0 0 0 0 0 0 0 0 0 0 0 0 0.00958613904112503 0 0 0 0 0 0 0 0 0 0 0 0 0 0 0 0 0 0 0 0 0 0 0 0 0 0 0 0 0 0 0 0 0 0 0 0 0 0 0 0 0 0 0 0 0 0 0 0 0 0 0 0 0 0 0.00660152980874801 0 0 0 0 0 0 0 0 0 0 0 0 0 0 0 0 0 0 0 0 0 0 0 0 0 0 0 0 0 0 0 0 0 0 0 0 0 0 0 0 0 0 0 0 0 0 0 0 0 0 0 0 0 0 0 0 0 0 0 0 0 0 0 0 0 0 0 0 0 0 0 0 0 0 0 0 0 0 0 0 0 0 0 0 0.123100552694763 0 0 0 0.0987975085185063 0.396773999076294 0 0 0 0 0.019952053068234 0 0 0 0 0.345188217792329 0 0 0 0 0 0 0 0 0 0 0 0 0 0 0 0 0 0 0 0 0 0 0 0 0 0 0 0 0 0 0 0 0 0 0 0 0 0 0 0 0
0 0 0 0 0 0 0 0 0 0 0 0 0 0 0 0 0 0 0 0 0 0 0 0 0 0 0 0 0 0 0 0 0 0 0 0 0 0 0 0 0 0 0 0 0 0 0 0 0 0 0 0 0 0 0 0 0 0 0 0 0 0 0 0 0 0 0 0 0 0 0 0 0 0 0 0 0 0 0 0 0 0 0 0 0 0 0 0 0 0 0 0 0 0 0 0 0 0 0 0 0 0 0 0 0 0 0 0 0 0 0 0 0 0 0 0 0 0 0 0 0 0 0 0 0 0 0 0 0 0 0 0 0 0 0 0 0 0 0 0 0 0 0 0 0 0 0 0 0 0 0 0 0 0 0 0 0 0 0 0 0 0 0 0 0 0 0 0 0 0 0 0 0 0 0 0 0 0 0.0296021460489554 0 0 0 0 0 0 0 0 0 0 0 0 0 0 0 0 0 0 0 0 0 0 0 0 0 0 0 0 0 0 0 0 0 0.0298706411727387 0 0 0 0 0 0 0 0 0 0 0 0 0 0.0678132944308033 0 0 0 0 0 0 0 0 0 0 0 0 0 0 0 0 0 0 0 0 0 0 0 0 0 0 0 0 0 0 0 0 0 0 0 0.0181845017153978 0 0 0 0 0 0 0 0 0 0 0.109624622245276 0.14376576193463 0.267494224979586 0 0 0.153468590882232 0.065245482125673 0 0 0 0 0 0 0 0 0 0 0 0 0 0 0 0 0 0 0 0 0 0 0 0 0 0 0 0 0 0.0379119308490718 0.077018803615635 0 0 0 0 0 0 0 0 0
0 0 0 0 0 0 0 0 0 0 0 0 0 0 0 0 0 0 0 0 0 0 0 0 0 0 0 0 0 0 0 0 0 0 0 0 0 0 0 0 0 0 0 0 0 0 0 0 0 0 0 0 0 0 0 0 0 0 0 0 0 0 0 0 0 0 0 0 0 0 0 0 0 0 0 0 0 0 0 0 0 0 0 0 0 0 0 0 0 0 0 0 0 0 0 0 0 0 0 0 0 0 0 0 0 0 0 0 0 0 0 0 0 0 0 0 0 0 0 0 0 0 0.00269880037844084 0.00571272193314521 0 0 0 0 0 0 0 0 0 0 0 0 0 0 0 0 0 0 0 0 0 0 0 0 0 0 0 0 0 0 0 0 0 0 0 0 0 0 0 0 0 0 0 0 0 0 0 0 0 0 0 0 0 0 0.00961820495398151 0 0 0 0 0 0 0 0 0 0 0 0 0 0 0 0 0 0 0 0 0 0 0 0 0 0 0 0 0 0 0.0264597254197913 0.0461866085208234 0 0 0 0 0 0 0 0 0 0 0 0 0 0 0 0 0 0 0 0 0 0 0 0 0 0.00115520495313846 0 0 0 0 0 0 0 0 0 0 0 0 0 0 0 0 0 0 0 0 0 0 0 0 0 0 0 0 0 0 0.538436576358731 0.0800701189313514 0 0 0 0 0 0 0 0.153350895587469 0.0703278104985483 0 0 0 0 0.021681486575431 0 0.0412164250649436 0 0 0 0 0 0 0 0 0 0 0 0.00308542082420525 0 0 0 0 0 0 0 0 0 0 0 0 0 0 0 0 0 0 0 0 0 0 0
0 0 0 0 0 0 0 0 0 0 0 0 0 0 0 0 0 0 0 0 0 0 0 0 0 0 0 0 0 0 0 0 0 0 0 0 0 0 0 0 0 0 0 0 0 0 0 0 0 0 0 0 0 0 0 0 0 0 0 0 0 0 0 0 0 0 0 0 0 0 0 0 0 0 0 0 0 0 0 0 0 0 0 0 0 0 0 0 0 0 0 0 0 0 0 0 0 0 0 0 0 0 0 0 0 0 0 0 0 0 0 0 0 0 0 0 0 0 0 0 0 0 0 0 0 0 0 0 0 0 0 0 0 0 0 0 0 0 0 0 0 0 0 0 0 0 0 0 0 0 0 0 0 0 0 0 0 0 0 0 0 0 0 0 0 0 0 0 0 0 0 0 0 0 0 0 0 0 0 0 0 0 0 0 0 0 0 0 0 0 0 0 0 0 0 0 0 0 0 0 0 0 0 0 0 0 0 0 0 0 0 0 0 0 0 0 0 0 0 0.0252777525509184 0 0 0 0 0 0 0 0 0 0 0 0 0 0 0 0 0 0 0 0 0 0 0 0 0 0 0 0 0 0 0 0 0 0 0 0 0 0 0 0 0 0 0 0 0 0 0 0 0 0 0 0 0 0 0 0.477398897513512 0 0.0627869923556015 0 0 0 0.107628367164598 0 0.105313778623424 0.211470353063424 0 0 0 0 0 0 0 0 0 0 0 0 0 0 0 0 0 0 0 0 0 0 0 0 0 0.0101238587285212 0 0 0 0 0 0 0 0 0
0 0 0 0 0 0 0 0 0 0 0 0 0 0 0 0 0 0 0 0 0 0 0 0 0 0 0 0 0 0 0 0 0 0 0 0 0 0 0 0 0 0 0 0 0 0 0 0 0 0 0 0 0 0 0 0 0 0 0 0 0 0 0 0 0 0 0 0 0 0 0 0 0 0 0 0 0 0 0 0 0 0 0 0 0 0 0 0 0 0 0 0 0 0 0 0 0 0 0 0 0 0 0 0 0 0 0 0 0 0 0 0 0 0 0 0 0 0 0 0 0 0 0 0 0 0 0 0 0 0 0 0 0 0 0 0 0 0 0 0 0 0 0 0 0 0 0 0 0 0 0 0 0 0 0 0 0 0 0 0 0 0 0.0155147340247128 0 0 0 0 0 0 0 0 0 0 0 0 0.0144845556854719 0.0493420956627842 0 0 0 0 0 0 0 0 0 0 0 0 0 0 0 0 0 0 0 0 0 0 0 0 0 0 0 0 0 0 0 0 0 0 0 0.0113709533870053 0 0 0 0 0 0 0 0 0.0460842976675914 0 0 0 0 0.0133563579466411 0 0 0 0 0 0 0 0 0 0 0 0 0 0 0 0 0 0 0 0 0 0 0 0 0 0 0 0 0 0 0 0 0 0 0 0 0 0 0 0 0 0 0 0 0 0 0 0 0.63995943635613 0 0 0 0 0 0.0217874520153915 0 0.0698938959892285 0.118206221265043 0 0 0 0 0 0 0 0 0 0 0 0 0 0 0 0 0 0 0 0 0 0 0 0 0 0 0 0 0 0 0 0 0 0 0
0 0 0 0 0 0 0 0 0 0 0 0 0 0.0059937741114311 0 0 0.0126540330589725 0 0 0.00156316610056318 0 0 0 0 0 0 0 0.00413891423473514 0 0 0 0 0 0 0 0 0 0 0 0 0 0 0 0 0 0 0 0 0 0 0 0 0 0 0 0 0 0 0 0.0371691045504474 0 0 0 0 0 0 0 0 0 0 0 0 0 0 0 0 0 0 0 0 0 0 0 0 0 0 0 0 0 0 0 0 0 0 0 0 0 0 0 0 0 0 0 0 0 0 0 0 0 0 0 0 0 0 0 0 0 0 0 0 0 0 0.0197894099557718 0 0.0192823360898628 0 0 0 0.00822835990869435 0.0021765162771749 0 0 0 0 0 0 0 0 0 0 0 0 0 0 0 0 0 0 0 0 0 0 0 0 0 0 0 0 0 0 0 0 0 0 0 0.0397555642031842 0 0 0 0 0 0 0 0 0 0 0 0 0 0 0 0 0 0 0 0 0 0 0 0 0 0 0 0 0 0 0 0 0 0 0 0 0 0 0 0 0 0 0 0 0 0 0 0 0 0 0 0 0 0.12284966524362 0 0 0 0 0 0 0 0 0 0 0 0 0 0 0 0 0 0 0 0 0 0 0 0 0 0 0 0 0 0 0 0 0 0 0 0 0 0 0 0 0 0 0 0 0 0 0 0 0 0 0 0 0 0 0 0.0519617260922765 0 0 0 0.0595914688970665 0.0164579840980405 0 0 0.394560272423947 0.203827704754213 0 0 0 0 0 0 0 0 0 0 0 0 0 0 0 0 0 0 0 0 0 0 0 0 0 0 0 0 0 0 0 0 0 0 0
0 0 0 0 0 0 0 0 0 0 0 0 0 0 0 0 0 0 0 0 0 0 0 0 0 0 0.0171313936903101 0.0701190849694218 0 0 0 0 0 0 0 0 0 0 0 0 0 0 0 0 0 0 0 0 0 0 0 0 0 0.0124158964811673 0 0 0 0 0 0 0 0 0 0 0 0 0 0 0 0 0 0 0 0 0 0 0 0 0 0 0 0 0 0 0 0 0 0 0 0 0 0 0 0 0 0 0 0 0 0 0 0 0 0 0 0 0 0 0 0 0 0 0 0 0 0 0 0 0 0 0 0 0.0319996066577064 0 0 0 0 0 0.105090998879795 0.0811495526930733 0 0 0 0 0 0 0 0 0 0 0 0 0 0 0 0 0 0 0 0 0 0 0 0 0 0 0 0 0 0 0 0 0 0 0 0 0 0 0 0 0 0 0 0 0.0487960384063967 0 0 0 0 0 0 0 0 0 0 0 0 0 0 0 0 0 0 0 0 0 0 0 0 0 0 0 0 0 0 0 0 0 0 0 0 0 0 0 0 0 0 0 0 0 0 0 0 0 0 0 0.0477751216787929 0 0 0 0 0 0 0 0 0 0 0 0 0 0 0 0 0 0 0 0 0 0 0 0 0 0 0 0 0 0 0 0 0 0 0 0 0 0 0 0 0.0720682686733332 0 0 0.0297310940813844 0 0 0 0 0 0 0 0.102864086587228 0 0 0 0 0 0.38085885720139 0 0 0 0 0 0 0 0 0 0 0 0 0 0 0 0 0 0 0 0 0 0 0 0 0 0 0 0 0 0 0 0 0 0 0
0 0 0 0 0 0 0 0 0 0 0 0 0 0 0 0 0 0 0 0 0 0 0 0 0 0 0 0 0 0 0 0 0 0 0 0 0 0 0 0 0 0 0 0 0 0 0 0 0 0 0 0 0 0 0 0 0 0 0 0.00223256218934409 0 0 0 0 0 0 0 0 0 0 0 0 0 0 0 0 0 0 0 0 0 0 0 0 0 0 0 0 0 0 0 0 0 0 0 0 0 0 0 0 0 0 0 0 0 0 0 0 0 0 0 0 0 0 0 0 0 0 0 0 0 0 0 0 0.00193731020254862 0 0 0 0 0 0 0 0 0 0 0 0 0 0 0 0 0 0 0 0 0 0 0 0 0 0 0 0 0 0 0 0 0 0 0 0 0 0.0267062702477066 0 0.0646072620419559 0.081098505145072 0 0 0 0 0 0 0 0 0 0 0.0817949301437491 0 0 0 0 0 0 0 0 0 0 0 0 0 0 0 0 0 0 0 0 0 0 0 0 0 0 0 0 0 0 0 0 0 0 0 0 0 0 0 0 0 0 0.0669515591782937 0.00823957951837502 0 0 0 0 0 0 0 0 0 0 0 0 0 0 0 0 0 0 0 0 0 0 0 0 0 0 0 0 0 0 0 0 0 0 0 0 0 0 0 0 0 0 0 0 0 0 0 0 0 0 0 0 0 0 0.0566640520471453 0 0 0 0.049189884277921 0.0445392306041217 0.332848513079836 0 0 0.183190341323931 0 0 0 0 0 0 0 0 0 0 0 0 0 0 0 0 0 0 0 0 0 0 0 0 0 0 0 0 0 0 0 0 0 0 0
0 0 0 0 0 0 0 0 0 0 0 0 0 0 0 0 0 0 0 0 0 0 0 0 0 0 0.0080647852394659 0.0116905201659198 0 0 0 0 0 0 0 0 0 0 0 0 0 0 0 0 0 0 0 0 0 0 0 0 0 0 0 0 0 0 0 0.00711302024813676 0 0 0 0 0 0 0 0 0 0 0 0 0 0 0 0 0 0 0 0 0 0 0 0 0 0 0 0 0 0 0 0 0 0 0 0 0 0 0 0 0 0 0 0 0 0 0 0 0 0 0 0 0 0 0 0 0 0 0 0 0 0 0.0346896425377096 0 0.00551632835313496 0 0 0 0.00970345811972616 0.0134217044087215 0 0 0 0 0 0 0 0 0 0 0 0 0 0 0 0 0 0 0 0 0 0 0 0 0 0 0 0 0 0 0 0 0 0 0 0.019133100271601 0 0 0 0 0 0 0 0 0 0 0 0 0 0 0 0 0 0 0 0 0 0 0 0 0 0 0 0 0 0 0 0 0 0 0 0 0 0 0 0 0 0 0 0 0 0 0 0 0 0 0 0 0 0.0369655110583289 0 0 0 0 0 0 0 0 0 0 0 0 0 0 0 0 0 0 0 0 0 0 0 0 0 0 0 0 0 0 0 0 0 0 0 0 0 0 0 0 0 0 0 0 0 0 0 0.0249554704053088 0 0 0 0 0 0 0 0.107335669712361 0 0 0.04497899070155 0.109894822571816 0.0838071229457564 0.191308213784641 0.0876049664443477 0.203816673031474 0 0 0 0 0 0 0 0 0 0 0 0 0 0 0 0 0 0 0 0 0 0 0 0 0 0 0 0 0 0 0 0 0 0 0 0
0 0 0 0 0 0 0 0 0 0 0 0 0 0 0 0.00374565052065618 0 0 0 0 0 0 0 0 0 0 0 0 0 0 0 0 0 0 0 0 0 0 0 0 0 0 0 0 0 0 0 0 0 0 0 0.00311267537688369 0 0 0 0 0 0 0 0 0 0 0 0 0 0 0 0 0 0 0 0 0 0 0 0 0 0 0 0 0 0 0 0 0 0 0 0 0 0 0 0 0 0 0 0 0 0 0 0 0 0 0 0 0 0 0 0 0 0 0 0 0 0 0 0 0 0 0 0 0 0 0 0 0 0 0 0 0 0 0 0 0 0 0 0 0 0 0 0.00247643965016463 0 0 0 0 0 0 0 0 0 0 0.00230817981330675 0.00245806161936563 0 0 0 0 0 0 0 0 0 0 0 0 0 0 0 0.0121944994435241 0 0.0196644929549251 0.0110268986587413 0.112761455395185 0 0 0 0 0 0 0 0 0 0 0 0.00763437629540455 0 0 0 0.0402624758337225 0 0.0516696439437963 0 0.0287086139896286 0 0 0 0 0 0 0 0 0 0 0.0643910607095373 0.151122794237628 0 0.378385403024846 0 0 0 0 0 0 0 0 0 0 0 0 0 0 0 0 0 0 0.0221277166388239 0 0 0 0 0 0 0 0 0 0 0 0 0 0.000877095513229127 0 0 0 0 0 0 0 0 0 0.00688095470418893 0 0 0 0 0 0 0 0 0.00301222967348591 0 0.041502273603096 0 0 0 0 0 0 0.00681191355656953 0 0 0 0 0 0 0 0 0 0 0 0 0 0 0 0 0 0 0 0 0 0 0 0 0 0 0.00820409520059532 0 0 0 0 0 0 0.00902803728933092 0 0.00963296235336497 0 0 0 0 0 0 0 0 0 0 0 0 0 0 0 0 0
0 0 0 0 0 0 0 0 0 0 0 0 0 0 0 0 0 0 0 0 0 0 0 0 0 0 0 0 0 0 0 0 0 0 0 0 0 0 0 0 0 0 0 0 0 0 0 0 0 0 0 0 0 0 0 0 0 0 0 0 0 0 0 0 0 0 0 0 0 0 0 0 0 0 0 0 0 0 0 0 0 0 0 0 0 0 0 0 0 0 0 0 0 0 0 0 0 0 0 0 0 0 0 0 0 0 0 0 0 0 0 0 0 0 0 0 0 0 0 0 0 0 0 0 0 0 0 0 0 0 0 0 0 0 0 0 0 0 0 0 0 0 0 0 0 0 0 0 0 0 0 0 0 0 0 0 0 0 0 0 0 0 0.105107090926183 0 0 0.0617607715790834 0 0 0 0 0 0 0 0 0 0 0 0 0 0 0.0367573568258403 0 0 0 0 0 0 0 0 0 0 0 0 0 0 0 0 0 0 0 0 0 0 0 0 0 0 0 0 0 0 0 0 0 0 0 0 0 0 0 0 0 0 0 0 0 0 0 0 0 0 0 0 0 0 0 0 0 0 0 0.142230912660798 0 0 0 0 0 0 0 0 0 0 0 0 0 0 0 0 0 0 0 0 0 0 0 0 0 0 0 0 0 0 0 0 0 0 0 0 0 0 0 0 0 0 0 0 0 0 0 0 0 0 0 0 0 0 0.198958874985468 0.455184993022627 0 0 0 0 0 0 0 0 0 0 0 0 0 0 0 0 0 0 0 0 0 0 0
0 0 0 0 0 0 0 0 0 0 0 0 0 0 0 0 0 0 0 0 0 0 0 0 0 0 0 0 0 0 0 0 0 0 0 0 0 0 0 0 0 0 0 0 0 0 0 0 0 0 0 0 0 0 0 0 0 0 0 0 0 0 0 0 0 0 0 0 0 0 0 0 0 0 0 0 0 0 0 0 0 0 0 0 0 0 0 0 0 0 0 0 0 0 0 0 0 0 0 0 0 0 0 0 0 0 0 0 0 0 0 0 0 0 0 0 0 0 0 0 0 0 0 0 0 0 0 0 0 0 0 0 0 0 0 0 0 0 0 0 0 0 0 0 0 0 0 0 0 0 0 0 0 0 0 0 0 0 0 0.0421872447033124 0.099309836420071 0 0.0239541547711725 0 0 0 0.00454005962106928 0 0 0 0 0 0 0 0 0 0 0 0 0.0109408087018287 0 0 0 0 0 0 0 0 0 0 0 0 0 0.0267792890345795 0.00218955519341597 0 0 0 0.0272876257024483 0 0 0 0 0 0 0 0 0.00971690682535347 0 0 0 0 0 0 0 0 0 0 0 0 0 0 0 0 0 0 0 0 0 0 0 0.00612084578606837 0 0 0 0 0 0 0 0 0 0 0 0 0 0 0.00954647970239199 0.00230895576599414 0 0 0 0 0 0 0 0 0 0 0 0 0 0 0 0 0 0 0 0 0 0 0 0 0 0 0 0 0 0 0 0 0 0 0 0 0 0 0 0 0.0371339685885153 0.049063837439998 0.267236986407764 0.173585630720841 0.0652178166969202 0 0 0 0 0.0232827812312949 0.0410462154041442 0 0 0 0 0 0 0 0 0 0 0 0 0.0785510012828163 0 0 0 0 0 0 0 0
0 0 0 0 0 0 0 0 0 0 0 0 0 0 0 0 0 0 0 0 0 0 0 0 0 0 0 0 0 0 0 0 0 0 0 0 0 0 0 0 0 0 0 0 0 0 0 0 0 0 0 0 0 0 0 0 0 0 0 0 0 0 0 0 0 0 0 0 0 0 0 0 0 0 0 0 0 0 0 0 0 0 0 0 0 0 0 0 0 0 0 0 0 0 0 0 0 0 0 0 0 0 0 0 0 0 0 0 0 0 0 0 0 0 0 0 0 0 0 0 0 0 0 0 0 0 0 0 0 0 0 0 0 0 0 0 0 0 0 0 0 0 0 0 0 0 0 0 0 0 0 0 0 0 0 0 0 0 0 0.0373383316221211 0.0508291827685358 0 0 0 0 0 0 0 0 0 0 0 0 0 0 0 0 0 0 0 0 0 0 0 0 0 0 0 0 0 0 0 0 0 0 0 0 0 0.047251657044161 0 0 0 0 0 0 0 0 0.0143654834845441 0 0 0 0 0 0 0 0 0 0 0 0 0 0 0 0.039691605628796 0 0 0 0 0 0 0 0 0 0 0 0 0 0 0 0 0 0 0 0 0 0 0.0171934315190729 0 0 0 0 0 0 0 0 0 0 0 0 0 0 0 0 0 0 0 0 0 0 0 0 0 0 0 0 0 0 0 0 0 0 0 0 0 0 0 0 0.216808106706473 0 0 0.0993044905768349 0.318259841840783 0.12013160554667 0 0 0 0 0 0.0388262632620087 0 0 0 0 0 0 0 0 0 0 0 0 0 0 0 0 0 0 0 0 0
0 0 0 0 0 0.00122206385570786 0 0 0 0 0 0 0 0 0 0 0 0 0 0 0 0 0 0 0 0 0 0 0 0 0 0 0 0 0 0 0 0 0 0 0 0 0 0 0 0 0 0 0 0 0 0 0 0 0 0 0 0 0 0 0 0 0 0 0 0 0 0 0 0 0 0 0 0 0 0 0 0 0 0 0 0 0 0 0 0 0 0 0 0 0 0 0 0 0 0 0 0 0 0 0 0 0 0 0 0 0 0 0 0 0 0 0 0 0 0 0 0 0.00245432885185592 0 0 0 0 0 0 0 0 0 0 0 0 0 0 0 0 0 0 0 0 0 0 0 0 0 0 0 0 0 0 0 0 0 0 0 0 0 0 0 0.00893154924352221 0.0479332114664009 0.139041424859275 0 0.0156075817035844 0.00503654650861018 0 0.00565985967816806 0.0449587273545259 0 0 0 0 0 0 0 0 0 0 0.0104740793183498 0.00433313429669569 0.0150851810205638 0 0.00399099873216882 0 0.0123125659661315 0 0 0 0 0.00670679458736863 0 0 0 0 0 0 0 0 0 0 0 0 0 0 0 0 0 0 0.0303870718801357 0.00288828892082207 0 0 0 0 0 0 0 0.00445558339647876 0 0 0 0 0 0 0 0 0.00213500242377065 0 0 0 0 0 0 0 0 0 0 0 0 0 0 0.00581811116427324 0 0 0 0 0 0 0.0034188908184162 0 0 0 0 0 0 0 0 0 0 0 0 0 0 0 0 0 0 0 0 0 0 0 0 0 0 0 0 0 0 0 0 0 0 0 0 0 0 0 0.0715810341824487 0 0 0.0207139393792482 0.106551441723558 0.223231919572295 0 0 0 0 0.10712666732774 0.0639342402083114 0 0 0.00194758936927354 0 0 0 0 0.0173703048074323 0.00464203675814708 0 0 0 0 0 0 0 0.0033150483450415 0 0 0 0.00673478227967881
0 0 0 0 0 0 0 0 0 0 0 0 0 0 0 0 0 0 0 0 0 0 0 0 0 0 0 0 0 0 0 0 0 0 0 0 0 0 0 0 0 0 0 0 0 0 0 0 0 0 0 0 0 0 0 0 0 0 0 0 0 0 0 0 0 0 0 0 0 0 0 0 0 0 0 0 0 0 0 0 0 0 0 0 0 0 0 0 0 0 0 0 0 0 0 0 0 0 0 0 0 0 0 0 0 0 0 0 0 0 0 0 0 0 0 0 0 0 0 0 0 0 0 0 0 0 0 0 0 0 0 0 0 0 0 0 0 0 0 0 0 0 0 0 0 0 0 0 0 0 0 0 0 0 0 0 0 0 0 0.0297903129864567 0.0190950123868607 0 0.0643038332012367 0 0 0 0.00423197728127872 0 0 0 0 0 0 0 0 0.00795660495547901 0 0 0 0.0334219949475971 0 0 0 0.00265788671199873 0 0 0 0 0 0 0 0 0 0.0717696112621871 0 0 0 0 0.0113692280599269 0 0 0 0 0 0 0 0 0.0111570216519751 0 0 0 0 0 0 0 0 0 0 0.00596831547747789 0 0 0 0 0.00704566465983236 0 0.00183697890264037 0 0 0 0 0 0.011826284664851 0 0 0 0 0.00199613643464013 0 0 0 0 0 0 0 0 0 0.00586953810275904 0.00405197187564678 0 0 0 0 0 0 0 0 0 0 0 0 0 0 0 0 0 0 0 0 0 0 0 0 0 0 0 0 0 0 0 0 0 0 0 0 0 0 0 0.377377218880914 0.0240183876848564 0.0200495836722069 0 0.133136026555362 0.0307280635301731 0 0 0 0 0.016276234306437 0.0256158760938176 0 0 0 0 0 0 0 0 0 0 0 0 0.0784502357133883 0 0 0 0 0 0 0 0
0 0 0 0 0 0 0 0 0 0 0 0 0 0 0 0 0 0 0 0 0 0 0 0 0 0 0 0 0 0 0 0 0 0 0 0 0 0 0 0 0 0 0 0 0 0 0 0 0 0 0 0 0 0 0 0 0.00269053279516558 0 0 0 0 0 0 0 0 0 0 0 0 0 0 0 0 0 0 0 0 0 0 0 0 0 0 0 0 0 0 0 0 0 0 0 0 0 0 0 0 0 0 0 0 0 0 0 0 0 0 0 0 0 0 0 0 0 0 0 0 0 0.00108838218126661 0 0 0 0 0 0 0 0 0 0 0 0 0 0 0 0 0 0 0 0 0 0 0 0 0 0 0 0 0 0 0 0 0 0 0 0 0 0.00345209088380333 0.00346912951453919 0.0021499181720448 0.0709444466132586 0.0551386313738443 0 0.0436258956941432 0.00560932514810729 0 0.00314624262897988 0.0252501855456967 0 0 0 0 0 0 0 0 0 0 0.00503092036472648 0.00293685197912948 0.0307825843731581 0.00243540793728486 0.00483584386078811 0 0.0135201270259195 0 0 0 0 0.00498298688482882 0 0 0 0 0.01091109711471 0.00423765303018244 0 0 0 0.036947613206798 0 0 0 0 0 0 0 0 0.0221549639419464 0.00405800596563894 0 0 0 0 0 0 0 0 0 0 0 0 0 0 0 0 0.00309769157212072 0 0 0 0 0 0.00711846477462724 0 0 0 0 0 0 0 0 0.00570802760428549 0 0 0 0 0.00329208651014485 0.0114114269544664 0.00457136877509126 0 0 0 0 0 0 0 0 0 0 0 0.00149411374084102 0 0 0 0 0 0 0 0 0 0 0 0 0 0 0 0 0 0 0 0 0 0 0 0 0 0 0 0.146327885161561 0.0459505819012826 0.061565328149666 0.0794748654743083 0 0.166481729859066 0 0 0 0 0.0306730971998018 0.0624797751731593 0 0 0 0 0 0 0 0 0 0 0 0 0.0090265363885654 0 0 0 0 0 0 0 0.00192818452505163
0 0 0 0 0 0.0017478920023289 0 0 0 0.00118215435962947 0 0 0 0 0 0 0 0 0 0 0 0 0 0 0 0 0 0 0 0 0 0 0 0 0 0 0 0 0 0 0 0 0 0 0 0 0 0 0 0 0 0 0 0 0 0 0.001868436740774 0 0 0 0 0 0 0 0 0 0 0 0 0 0 0 0 0 0 0 0 0 0 0 0 0 0 0 0 0 0 0 0 0 0 0 0 0 0 0 0 0 0 0 0 0 0 0 0 0 0 0 0 0 0 0 0 0 0 0 0 0 0.00396779793829335 0 0 0 0 0 0 0 0 0 0 0 0 0 0 0.000912105805304455 0 0 0 0 0 0 0 0 0 0 0 0 0 0 0 0 0 0 0 0 0 0 0.00421225674248567 0.00285527919481736 0.00316520377841138 0.0499251585260157 0.0638632348946664 0 0.0180460865513824 0.00544602424990011 0 0.00434539871256262 0.0357176340782772 0 0 0 0 0 0 0 0 0 0 0.00860015028777659 0.00374634920992559 0.0172888631750236 0.00260661688300863 0.00470559506561439 0 0.0140874198709151 0 0 0 0 0.0121491242203997 0 0 0 0 0 0.00420332708040136 0 0 0 0.0121178938969372 0 0 0 0 0 0 0 0 0.0270978093511129 0.00390671949885844 0 0 0 0 0 0 0 0.00641204697456985 0 0 0 0 0 0 0 0 0.00151528619169973 0 0 0 0 0 0.00104174091480828 0 0 0 0 0 0 0 0 0.00529505739635917 0 0 0 0 0 0 0.00467900746606933 0 0 0 0 0 0 0 0 0 0 0 0 0 0 0 0 0 0 0 0 0 0 0 0 0 0 0 0 0 0 0 0 0 0 0 0 0 0 0 0.0599018908346025 0.0188985030779541 0.140538111521799 0.0199862057349829 0.181395926970636 0 0 0 0 0 0.0785606492469449 0.12666262038955 0.00188967785652973 0 0.0025743780528263 0 0 0 0.0016148754876335 0.0172739828655478 0.00594339677276525 0 0 0 0 0 0 0 0.00429481147098982 0 0 0 0.0137572986589095
0 0 0 0 0 0 0 0 0 0 0 0 0 0 0 0 0 0 0 0 0 0 0 0 0 0 0 0 0 0 0 0 0 0 0 0 0 0 0.00348167293139658 0 0 0 0 0 0 0 0 0.00822793918317818 0 0 0 0 0 0 0 0 0 0 0 0 0 0 0.00225240239898416 0 0 0 0 0 0 0 0.0116221168665681 0 0 0 0.00349885820285075 0 0 0 0 0 0 0 0 0 0 0 0 0 0 0 0 0 0 0 0 0 0 0 0 0 0 0 0 0 0 0 0 0 0 0 0 0 0 0 0 0 0 0 0 0 0 0 0 0 0 0 0 0 0 0 0 0 0 0 0.0131151635193546 0 0 0 0 0 0 0 0 0 0 0 0 0 0 0 0 0 0 0 0 0 0 0 0 0 0 0 0.0159366458018764 0 0 0.0136466741719217 0 0 0 0 0 0 0 0 0 0 0.00729249138804713 0 0 0.0417554912475538 0 0 0 0.346330278848796 0.0442927387211689 0 0 0 0 0 0 0 0 0 0 0 0 0 0 0 0.00890638879240086 0 0 0.0369582297170937 0.0109286118378434 0.0230440325752702 0 0 0 0 0 0 0 0 0.227474684249955 0 0 0 0 0 0.0721938878899273 0 0.00675927615200359 0.0101663898355626 0.0166262188839619 0.00649029048854894 0 0 0 0 0.0563477490674968 0 0 0 0 0 0 0 0 0 0 0 0 0 0 0 0 0 0 0 0 0 0.00300566414539919 0 0 0 0 0 0 0 0 0 0 0 0 0 0 0 0 0 0 0 0 0 0 0 0 0 0 0 0 0 0 0 0 0.00964610308284058 0 0 0 0 0 0 0 0 0 0 0 0 0 0 0 0 0 0 0 0 0 0 0 0 0 0 0 0 0 0 0 0 0 0
0 0 0 0 0 0 0 0 0 0 0 0 0 0 0 0 0 0 0 0 0 0 0 0 0 0 0 0 0 0 0 0 0 0 0 0 0 0 0 0 0 0 0 0 0 0 0 0 0 0 0 0 0 0 0 0 0 0 0 0 0 0 0 0 0 0 0 0 0 0 0 0 0 0 0 0 0 0 0 0 0 0 0 0 0 0 0 0 0 0 0 0 0 0 0 0 0 0 0 0 0 0 0 0 0 0 0 0 0 0 0 0 0 0 0 0 0 0 0 0 0 0 0 0 0 0 0 0 0 0 0 0 0 0 0 0 0 0 0 0 0 0 0 0 0 0 0 0 0 0 0 0 0 0 0 0 0 0 0 0 0 0 0 0 0 0 0 0 0 0 0 0 0 0 0 0 0 0 0 0 0 0 0 0 0 0 0 0 0 0 0 0.12176327407965 0 0 0 0 0 0 0 0 0 0 0 0 0 0 0 0 0 0 0 0 0 0 0 0 0 0 0 0 0 0 0 0 0 0 0 0 0 0 0 0 0 0 0 0 0 0 0 0 0.878236725920351 0 0 0 0 0 0 0 0 0 0 0 0 0 0 0 0 0 0 0 0 0 0 0 0 0 0 0 0 0 0 0 0 0 0 0 0 0 0 0 0 0 0 0 0 0 0 0 0 0 0 0 0 0 0 0 0 0 0 0 0 0 0 0 0 0 0 0 0 0 0 0 0 0 0 0 0 0 0 0
0 0 0 0 0 0 0 0 0 0 0 0 0 0 0 0 0 0 0 0 0 0 0 0 0 0 0 0 0 0 0 0 0 0 0 0 0 0 0 0 0 0 0 0 0 0 0 0 0 0 0 0 0 0 0 0 0 0 0 0 0 0 0 0 0 0 0 0 0 0 0 0 0 0 0 0 0 0 0 0 0 0 0 0 0 0 0 0 0 0 0 0 0 0 0 0 0 0 0 0 0 0 0 0 0 0 0 0 0 0 0 0 0 0 0 0 0 0 0 0 0 0 0 0 0 0 0 0 0 0 0 0 0 0 0 0 0 0 0 0 0 0 0 0 0 0 0 0 0 0 0 0 0 0 0 0 0 0 0 0 0 0 0 0 0 0 0 0 0 0 0 0 0 0 0 0 0 0 0 0 0.066187662272138 0 0.169146248028797 0.263109178141822 0 0 0 0 0 0 0 0 0 0 0 0 0 0 0 0 0 0 0 0 0 0 0 0 0 0 0 0 0 0 0.175167635499078 0 0 0 0 0 0 0 0 0 0 0 0 0 0 0 0 0 0 0 0 0 0 0 0 0 0.0940602096496394 0 0 0 0 0 0 0 0 0 0 0 0 0 0 0 0 0 0 0 0 0 0 0 0 0 0 0 0 0 0 0 0 0 0 0 0 0 0 0 0 0 0 0 0 0 0.232329066408526 0 0 0 0 0 0 0 0 0 0 0 0 0 0 0 0 0 0 0 0 0 0 0 0 0 0 0 0 0 0 0 0 0
0 0 0 0 0 0 0 0 0 0 0 0 0 0 0 0 0 0 0 0 0 0 0 0 0 0 0 0 0 0 0 0 0 0 0 0 0 0 0 0 0 0 0 0 0 0 0 0 0 0 0 0 0 0 0 0 0 0 0 0 0 0 0 0 0 0 0 0 0 0 0 0 0 0 0 0 0 0 0 0 0 0 0 0 0 0 0 0 0 0 0 0 0 0 0 0 0 0 0 0 0 0 0 0 0 0 0 0 0 0 0 0 0 0 0 0 0 0 0 0 0 0 0 0 0 0 0 0 0 0 0 0 0 0 0 0 0 0 0 0 0 0 0 0 0 0 0 0 0 0 0 0 0 0 0 0 0 0 0 0 0 0 0 0 0 0 0 0 0 0 0 0 0.0389265776084882 0 0 0 0 0 0.0175496820898961 0 0 0 0 0 0 0 0 0 0.00584508932159854 0 0 0 0 0 0 0 0 0.0222416131042976 0 0 0 0 0 0 0 0 0 0 0 0 0 0 0 0 0 0 0 0 0 0 0 0 0 0 0 0 0 0 0 0 0 0 0 0 0 0 0.146718258581274 0.0122236410094032 0.00182857719165056 0 0 0 0 0.215295195452989 0.0296395332998754 0 0.00945250638331319 0.0598310637246089 0 0.00872505471277815 0.122513846527131 0.00881977234712852 0 0.0777037002335972 0.0221312920558199 0 0 0 0.00533582904082322 0.0027966116449823 0.00706563408562612 0 0.00327854670060327 0 0 0 0 0 0 0 0 0 0.00801390361383113 0 0 0 0 0 0.0047847112416798 0 0 0 0 0 0 0 0.112234034798111 0 0 0 0 0 0 0 0 0 0 0 0 0 0 0.0153895737244477 0 0 0 0 0.0049863517935381 0 0 0 0 0 0.0143653190033409 0 0 0.00880492788341777 0 0.00789332425646198 0 0.00560582856928824
0 0 0 0 0 0.00226148636498986 0 0 0 0.00236067436345433 0 0 0 0 0 0 0 0 0 0 0 0 0 0 0 0 0 0 0 0 0 0 0 0 0 0 0 0 0 0 0 0 0 0 0 0 0 0 0 0 0 0 0 0 0 0 0 0 0 0 0 0 0 0 0 0 0 0 0 0 0 0 0 0 0 0 0 0 0 0 0 0 0 0 0 0 0 0 0 0 0 0 0 0 0 0 0 0 0 0 0 0 0 0 0 0 0 0 0 0 0 0 0 0 0 0 0 0 0 0 0 0 0 0 0 0 0 0 0 0 0 0 0 0.00154573218530227 0 0 0 0 0 0 0 0 0 0 0 0 0 0 0 0 0 0 0 0 0 0 0 0 0 0.0112898752231629 0.0590423415877953 0 0 0 0 0 0.02864586958903 0 0 0 0 0 0 0 0 0 0 0.0186041122774978 0 0.00237555729655726 0 0 0 0.00418606316404159 0 0 0 0 0.00716152501054417 0 0 0 0 0 0.00403691709722659 0 0 0 0.0387682790964203 0 0 0 0 0 0 0 0 0.141347757194951 0 0 0 0 0 0 0 0 0.0044861210149918 0 0 0 0 0 0 0 0 0 0 0 0 0 0 0 0 0 0 0 0 0 0 0 0.00237479114221852 0 0 0 0 0 0 0.0347598998576549 0 0 0.00618854471383216 0 0 0.00500481684645118 0 0 0 0 0 0 0 0 0 0 0 0 0 0 0 0 0 0 0 0 0 0 0 0 0 0 0 0 0 0 0 0 0 0.0380193780932355 0 0.119903342398397 0.0188210986180656 0.0594175113516574 0.139669294509586 0 0 0 0 0 0.200580041236945 0 0 0.00807640958016114 0 0 0 0 0.0159184525960336 0.00518164734930923 0 0 0 0 0 0 0 0.0105909195042665 0 0 0 0.0093815407362208
0 0 0 0 0 0 0 0 0 0 0 0 0 0 0 0 0 0 0 0 0 0 0 0 0 0 0 0 0 0 0 0 0 0 0 0 0 0 0 0 0 0 0 0 0 0 0 0 0 0 0 0 0 0 0 0 0.00193084231796094 0 0 0 0 0 0 0 0 0 0 0 0 0 0 0 0 0 0 0 0 0 0 0 0 0 0 0 0 0 0 0 0 0 0 0 0 0 0 0 0 0 0 0 0 0 0 0 0 0 0 0 0 0 0 0 0 0 0 0 0 0 0 0 0 0 0 0 0 0 0 0 0 0 0 0 0 0 0 0 0 0 0 0 0 0 0 0 0 0 0 0 0 0 0 0 0 0 0 0 0 0 0 0.0326668536557936 0.0285418338954872 0 0 0 0 0 0.0439524720348259 0 0 0 0 0 0 0 0 0 0 0.0548047821930671 0.012503973696569 0.00119458799169315 0 0 0 0.00614766404900683 0 0 0 0 0.00550535209885357 0 0 0 0 0 0.0121445576367529 0 0.00327742823330718 0 0.061654756034193 0 0 0 0 0 0 0 0 0.102640995409743 0 0 0 0 0 0 0 0 0.00915468453583968 0 0 0 0 0 0 0 0 0 0 0 0 0 0 0 0 0 0 0 0.000815665735685307 0 0 0 0.00215574156522344 0 0 0 0 0 0 0.0296926236224726 0 0 0 0 0 0 0 0 0 0 0 0 0 0 0 0 0 0 0 0 0 0 0 0 0 0 0 0 0 0 0 0 0 0 0 0 0 0 0 0.0440340016494028 0.00713405540965181 0.0470123636593125 0.0194601029881803 0.0795135545419949 0.147941230740879 0 0 0 0 0.131774870959177 0 0.0039297828334834 0 0.0226943013864428 0 0 0 0 0.0319430744526924 0.0108393302869029 0 0 0 0 0 0 0 0.0324077126246177 0 0.00278926845816308 0 0.00974153530262406
0 0 0 0 0 0 0 0 0 0 0 0 0 0 0 0 0 0 0 0 0 0 0 0 0 0 0 0 0 0 0 0 0 0 0 0 0 0 0 0 0 0 0 0 0 0 0 0 0 0 0 0 0 0 0.0072624795922997 0 0 0.00560248425691691 0 0 0 0 0 0 0 0 0 0 0 0 0 0 0 0 0 0 0 0 0 0 0 0 0 0 0 0 0 0 0 0 0 0 0 0 0 0 0 0 0 0 0 0 0 0 0 0 0 0 0 0 0 0 0 0 0 0 0 0 0 0 0 0 0 0 0 0 0 0 0 0 0 0 0 0 0 0 0 0 0 0.00774943613278019 0 0 0 0 0 0 0 0 0 0 0 0 0 0 0 0 0 0 0 0 0 0 0 0 0 0 0 0 0 0 0 0 0 0 0 0 0 0 0 0 0 0 0 0 0 0 0 0 0.0362673910457152 0 0 0 0 0 0 0 0 0 0 0 0 0 0 0 0 0 0 0 0 0 0 0 0 0 0 0 0.0251232655556879 0 0 0 0 0 0 0 0 0 0 0 0 0 0 0 0 0 0 0 0 0 0 0 0 0 0 0 0 0 0 0 0 0 0 0 0 0 0 0 0 0 0 0.0598687915954357 0 0 0 0 0 0 0 0 0 0 0 0 0 0 0 0 0 0 0 0 0 0 0 0 0 0 0 0 0 0 0 0 0.00619551555501419 0 0 0 0 0 0.0110310656693873 0 0 0 0 0 0 0.115610847493711 0 0.237752393572865 0.155445518791066 0 0 0 0 0.141104724347696 0 0 0 0 0 0.190986086391426
0 0 0 0 0 0 0 0 0 0 0 0 0 0 0 0 0 0 0 0 0 0 0 0 0 0 0 0 0 0 0 0 0 0 0 0 0 0 0 0 0 0 0 0 0 0 0 0 0 0 0 0 0 0 0 0 0 0 0 0 0 0 0 0 0 0 0 0 0 0 0 0 0 0 0 0 0 0 0 0 0 0 0 0 0 0 0 0 0 0 0 0 0 0 0 0 0 0 0 0 0 0 0 0 0 0 0 0 0 0 0 0 0 0 0 0 0 0 0 0 0 0 0 0 0 0 0 0 0 0 0 0 0 0 0 0 0 0 0 0 0 0 0 0 0 0 0 0 0 0 0 0 0 0 0 0 0 0 0 0 0 0 0 0 0 0 0 0 0 0.0019281047119754 0 0 0 0 0 0 0 0 0 0 0 0 0 0 0 0 0 0.0272944862772627 0.0304760202169854 0.0177921894208546 0 0.00102976396009243 0 0 0 0 0 0.0011941285103582 0 0 0 0 0 0.00138259176331924 0 0 0 0 0 0 0 0 0 0 0 0 0 0 0 0 0 0 0 0 0 0 0 0 0 0 0 0 0 0 0 0 0.00135178456884706 0 0.0273860459088238 0.00207020936468794 0 0 0 0 0 0 0 0 0.127948568135868 0.0272135180458643 0.0019482261941701 0 0 0.0209635000301919 0.0228429286059998 0.0428610099725653 0.00433016246248065 0.0649477967294466 0.0248110621453362 0.0957874804643549 0.0642449884007847 0.0631555765298855 0 0 0 0 0 0 0 0 0 0 0 0 0 0 0 0 0 0 0 0 0 0 0 0.00501260510807931 0 0 0 0 0 0 0 0 0 0 0 0 0 0 0 0.00996634800023272 0.171512812987181 0.0415285387732364 0 0 0.00506758286583262 0 0 0 0 0 0.0171816425053984 0.0146166496083022 0.00489769410168057 0 0.0112448628551484 0 0.00538201353300794 0.040629107241745
0 0 0 0 0 0 0 0 0 0 0 0 0 0 0 0 0 0 0 0 0 0 0 0 0 0 0 0 0 0 0 0 0 0 0 0 0 0 0 0 0 0 0 0 0 0 0 0 0 0 0 0 0 0 0.00055056655955432 0 0 0 0 0 0 0 0 0 0 0 0 0 0 0 0 0 0 0 0 0 0 0 0 0 0 0 0 0 0 0 0 0 0 0 0 0 0 0 0 0 0.00145042548524096 0 0 0 0 0.00583635619668589 0 0 0 0 0 0 0 0 0 0 0 0 0 0 0 0 0 0 0 0 0 0 0 0 0 0 0 0 0 0 0 0 0 0 0 0 0 0.037645673644425 0 0 0 0 0.00260686037338576 0 0 0.0353292973870274 0 0 0.0503465352142237 0.0390681277706052 0 0 0.0166113261018859 0 0 0 0 0 0 0 0 0 0 0 0.000624750073742056 0 0 0 0 0 0 0 0 0 0 0.00322312438697743 0.00708694105262439 0 0 0 0 0 0 0.000566449132578408 0 0 0 0 0 0.00169145083126563 0 0 0.00103194305733936 0 0 0.00268355749019988 0.00606443187862413 0 0.000906940575698713 0 0 0 0 0 0 0.0128928924321597 0 0 0 0 0 0 0.000723767563451665 0 0 0 0 0 0 0 0 0.000722659044679408 0 0.000645129690973135 0 0 0 0 0 0.000484643676108371 0 0.00107766070368776 0 0 0.0052308629223281 0.00106208980808943 0.00104222088363073 0.000471243778280164 0 0 0.000703796870419599 0.0070730128327141 0.00393658890459741 0.00133826889873586 0.00386004411247935 0.0100972369001841 0.000487674630574639 0 0.00363076382364702 0.0016171518076298 0 0.00293921704890736 0.00858427285322417 0.000851520977807608 0.00552603204312216 0 0 0.114209141560477 0.00444071598843964 0 0 0 0 0 0 0 0 0 0 0 0 0 0 0 0 0 0 0 0 0 0 0 0 0 0 0 0 0.000551875588953401 0 0 0.00115871944130255 0 0 0 0.00260313600589445 0.00204469450173228 0.00874544733182389 0 0.00407359114307591 0 0.0476308233937453 0.0320629861756827 0 0.0123700363850052 0.0547636409217628 0 0.0158354298016756 0 0.00414341955825686 0 0.00745890908244843 0.0296800602473724 0.00135121265201484 0.192605760799026 0.0211588971349419 0.0924648753722983 0.0267087731697762 0.0356143443247791
0 0 0 0 0 0 0 0 0 0 0 0 0 0 0 0 0 0 0 0 0 0 0 0 0 0 0 0 0 0 0 0 0 0 0 0 0 0 0 0 0 0 0 0 0 0 0 0 0 0 0 0 0 0 0 0 0 0 0 0 0 0 0 0 0 0 0 0 0 0 0 0 0 0 0 0 0 0 0 0 0 0 0 0 0 0 0 0 0 0 0 0 0 0 0 0 0 0 0 0 0 0 0 0 0 0 0 0 0 0 0 0 0 0 0 0 0 0 0 0 0 0 0 0 0 0 0 0 0 0 0 0 0 0 0 0 0 0 0 0 0 0 0 0 0 0.00131395225772026 0 0.00106744893170074 0 0.00481333012668897 0.016489227707571 0.00750302207053508 0 0 0 0 0 0 0 0 0 0 0 0 0 0 0 0 0 0.00169322294971188 0 0.00103568488243514 0 0 0 0 0 0 0 0 0 0 0 0 0 0 0 0.0247722963405637 0.0247845680911863 0.0153126021535752 0 0.00114141939715133 0 0 0 0 0 0.000801878723637523 0 0 0 0 0 0.00130934279572722 0 0 0 0 0 0 0 0 0 0 0 0 0 0 0 0 0 0 0 0 0 0 0 0 0 0 0 0 0 0 0 0 0.00138938017164257 0.0524497837620296 0.0408387465088152 0.00156859504454455 0 0 0 0 0 0 0.00332973987147159 0 0.106828910216278 0.021435299202779 0.00209783237446548 0.00587836270361443 0 0.0145257551844046 0.0135629727990421 0.0298569080188305 0.00416487138511208 0.0498134106443954 0.0118252355796906 0.123602878752925 0.0135739727584206 0.0148239977464303 0 0 0 0 0 0 0 0 0 0 0 0 0 0 0 0 0 0 0 0 0 0 0 0.00384813994413402 0 0 0 0 0 0 0 0 0 0 0 0 0 0 0.123400641172304 0.083843142085221 0 0.0217899392115836 0 0.0071110170785779 0.0130535264405833 0 0 0 0 0 0.0165440397414435 0.0251963201548788 0.00354048346274277 0.00629681476554406 0.00390415001711532 0.0243868623566133 0.00406954645606745 0.0494107279600946
0 0 0 0 0 0 0 0 0 0 0 0 0 0 0 0 0 0 0 0 0 0 0 0 0 0 0 0 0 0 0 0 0 0 0 0 0 0 0 0 0 0 0 0 0 0 0 0 0 0 0 0 0 0 0 0 0 0 0 0 0 0 0 0 0 0 0 0 0 0 0 0 0 0 0 0 0 0 0 0 0 0 0 0 0 0 0 0 0 0 0 0 0 0 0 0 0 0 0 0 0 0 0 0 0 0 0 0 0 0 0 0 0 0 0 0 0 0 0 0 0 0 0 0 0 0 0 0 0 0 0 0 0 0 0 0 0 0 0 0 0 0 0 0 0 0 0 0 0 0 0 0 0 0 0 0 0 0 0 0 0 0 0 0 0 0 0 0 0 0 0 0 0 0 0 0 0 0 0 0 0 0 0 0 0 0 0 0 0 0 0 0 0 0 0 0 0 0 0 0 0 0 0 0 0 0 0 0 0 0 0 0 0 0 0 0 0 0 0 0 0 0 0 0 0 0 0 0 0 0 0 0 0 0 0 0 0 0 0 0 0 0 0 0 0 0 0 0 0.0358140784943264 0 0 0 0 0 0.0105687567292053 0 0.0108934413074695 0.012473601040449 0 0 0.0145219668422523 0 0 0 0 0 0 0 0 0 0 0 0 0 0 0 0 0 0 0 0 0 0 0 0 0 0 0 0 0 0 0 0 0 0 0 0 0 0 0 0.136180308653304 0.257235107895755 0.0993122534143956 0 0 0.0126516634429509 0.090091273142062 0 0 0 0 0 0.052087878338308 0.0191690437137496 0 0 0.165971749177587 0.0107123987089253 0.0150300585616465 0.0572864205376135
0 0 0 0 0 0 0 0 0 0 0 0 0 0 0 0 0 0 0 0 0 0 0 0 0 0 0 0 0 0 0 0 0 0 0 0 0 0 0 0 0 0 0 0 0 0 0 0 0 0 0 0 0 0 0 0 0 0 0 0 0 0 0 0 0 0 0 0 0 0 0 0 0 0 0 0 0 0 0 0 0 0 0 0 0 0 0 0 0 0 0 0 0 0 0 0 0 0 0 0 0 0 0 0 0 0 0 0 0 0 0 0 0 0 0 0 0 0 0 0 0 0 0 0 0 0 0 0 0 0 0 0 0 0 0 0 0 0 0 0 0 0 0 0 0 0 0 0 0 0 0 0 0 0 0 0 0 0 0 0 0 0 0 0 0 0 0 0 0 0 0 0 0 0 0 0.0302150857828926 0 0 0 0 0 0 0 0 0 0 0 0 0 0 0 0 0 0 0 0 0 0 0 0 0 0 0 0 0 0 0 0 0 0 0 0 0.0873430979130042 0 0 0.180253301072104 0 0 0 0 0 0 0 0 0 0 0.644129546356883 0 0 0 0 0 0 0 0 0 0 0 0 0 0 0 0 0 0 0 0 0 0 0 0 0 0 0 0 0 0 0 0 0 0 0 0.0580589688751164 0 0 0 0 0 0 0 0 0 0 0 0 0 0 0 0 0 0 0 0 0 0 0 0 0 0 0 0 0 0 0 0 0 0 0 0 0 0 0 0 0 0 0 0 0 0 0 0 0 0 0 0 0 0 0 0 0
0 0 0 0 0 0 0 0 0 0 0 0 0 0 0 0 0 0 0 0 0 0 0 0 0 0 0 0 0 0 0 0 0 0 0 0 0 0 0 0 0 0 0 0 0 0 0 0 0 0 0 0 0 0 0.00987664667153273 0 0 0.00537846741435314 0 0 0 0 0 0 0 0 0 0 0 0 0 0 0 0 0 0 0 0 0 0 0 0 0 0 0 0 0 0 0 0 0 0 0 0 0 0 0 0 0 0 0 0.00315042342713969 0 0 0 0 0 0 0 0 0 0 0 0 0 0 0 0 0 0 0 0 0 0 0 0 0 0 0 0 0 0 0 0 0 0 0 0 0 0.00640568295258154 0 0 0 0 0 0 0 0 0 0 0 0 0 0 0 0 0 0 0 0 0 0 0 0 0 0 0 0 0 0 0 0 0 0 0 0 0 0 0 0 0 0 0 0 0 0 0 0 0.13496741603164 0 0 0 0 0 0 0 0 0 0 0 0 0 0 0 0 0 0 0 0 0 0 0 0 0 0 0 0.00883765182219157 0 0 0 0 0 0 0 0 0 0 0 0 0 0 0 0 0 0 0 0 0 0 0 0 0 0 0 0 0 0 0 0 0 0 0 0 0 0 0 0 0 0 0.109007038221541 0 0 0 0 0 0 0 0 0 0 0 0 0 0 0 0 0 0 0 0 0 0 0 0 0 0 0 0 0 0 0 0 0.00368649174798391 0 0 0 0 0 0 0.0804976368042384 0 0.0627392367977244 0.0204889885495793 0.00799815121732017 0 0 0.140847122155542 0.0208370567664454 0.010290254548969 0 0 0 0 0 0 0 0 0 0 0.374991734871217
0 0 0 0 0 0 0 0 0 0 0 0 0 0 0 0 0 0 0 0 0 0 0 0 0 0 0 0 0 0 0 0 0 0 0 0 0 0 0 0 0 0 0 0 0 0 0 0 0 0 0 0 0 0 0.00513500159168425 0 0 0 0 0 0 0 0 0 0 0 0 0 0 0 0 0 0 0 0 0 0 0 0 0 0 0 0 0 0 0 0 0 0 0 0 0 0 0 0 0 0 0 0 0 0 0.00731697056247273 0 0 0 0 0 0 0 0 0 0 0 0 0 0 0 0 0 0 0 0 0 0 0 0 0 0 0 0 0 0 0 0 0 0 0 0 0 0.0356156786537794 0 0 0 0 0 0 0 0.00887491833234901 0 0 0.0215598611108679 0.0170031941392986 0 0 0 0 0 0 0 0 0 0 0 0 0 0 0 0 0 0 0 0 0 0 0 0 0 0.0114159075600866 0.00207094452324988 0 0 0 0 0 0 0 0 0 0 0 0 0 0 0 0 0 0 0 0.00599464816453065 0 0 0 0 0 0 0 0 0.00816668728826197 0 0 0 0 0 0 0 0 0 0 0 0 0 0 0 0 0 0 0 0 0 0 0 0 0 0 0 0 0 0 0 0 0 0 0 0 0 0 0.00609435706451585 0.0026391490500071 0 0 0 0 0 0 0 0 0 0 0 0.0951711333163894 0 0 0 0 0 0 0 0 0 0 0 0 0 0 0 0 0 0 0 0 0 0 0 0 0 0 0 0 0 0.018485018512223 0 0 0.0291989419935368 0 0 0 0.00316753808608387 0.015134901671798 0.0462285834328566 0 0.00777876964206953 0.20566527737207 0.0278494779388876 0.042172088760551 0 0.104291372970451 0 0 0 0 0 0 0 0 0 0.0148402600484633 0 0 0.0857678557710522 0.172361462442464
0 0 0 0 0 0 0 0 0 0 0 0 0 0 0 0 0 0 0 0 0 0 0 0 0 0 0 0 0 0 0 0 0 0 0 0 0 0 0 0 0 0 0 0 0 0 0 0 0 0 0 0 0 0 0 0 0 0 0 0 0 0 0 0 0 0 0 0 0 0 0 0 0 0 0 0 0 0 0 0 0 0 0 0 0 0 0 0 0 0 0 0 0 0 0 0 0 0 0 0 0 0 0 0 0 0 0 0 0 0 0 0 0 0 0 0 0 0 0 0 0 0 0 0 0 0 0 0 0 0 0 0 0 0 0 0 0 0 0 0.00473443333556579 0 0 0 0 0 0 0 0 0 0 0 0 0 0 0 0 0 0 0 0 0 0 0 0 0 0 0.00594713825615226 0 0 0 0 0 0 0 0 0 0 0.00507050117441028 0 0 0 0 0 0 0 0 0 0 0.0416069033348943 0 0 0 0 0 0 0 0.0737069596798505 0 0 0.00212362528963149 0 0 0 0 0 0 0 0 0 0 0 0 0 0 0 0.0133861231004431 0.155967645694013 0 0 0 0 0 0 0 0 0 0 0 0 0 0 0 0 0 0 0 0 0 0 0 0 0 0 0 0 0 0.00853777840493683 0.00593658889484102 0 0 0.00273287359179472 0 0 0.00383007814032708 0.0211245342307558 0 0.0105763076960672 0.00512326742090721 0 0.00567030969259624 0.0026476165182926 0.0175101797032031 0 0 0 0 0 0 0 0 0 0 0 0 0 0 0 0 0 0 0 0 0 0 0 0 0 0 0 0.00645438736536686 0 0 0.0131263311301587 0 0 0 0 0.00643695701062212 0.0204960571185117 0.160156235400994 0 0 0 0 0 0.0201590834570494 0 0 0.144673050805579 0 0.0136220165579094 0 0 0.0402658540336414 0.107547719520014 0.0284813439194684 0 0 0 0.0523480995220014
0 0 0 0 0 0 0 0 0 0 0 0 0 0 0 0 0 0 0 0 0 0 0 0 0 0 0 0 0 0 0 0 0 0 0 0 0 0 0 0 0 0 0 0 0 0 0 0 0 0 0 0 0 0 0 0 0 0 0 0 0 0 0 0 0 0 0 0 0 0 0 0 0 0 0 0 0 0 0 0 0 0 0 0 0 0 0 0 0 0 0 0 0 0 0 0 0 0 0 0 0 0 0 0 0 0 0 0 0 0 0 0 0 0 0 0 0 0 0 0 0 0 0 0 0 0 0 0 0 0 0 0 0 0 0 0 0 0 0 0.00376380436923814 0 0 0 0 0 0 0 0.00272336393824674 0 0 0 0 0 0 0 0 0 0 0 0 0 0 0 0 0 0 0 0 0 0 0 0 0 0 0 0 0 0 0 0 0 0 0 0 0 0 0 0 0.0194675900050763 0 0 0 0 0 0 0.00585011489666163 0.0142191372139205 0 0.00481369457855265 0 0 0 0 0 0 0 0 0 0 0 0 0 0 0 0 0.00441639961333651 0 0 0 0 0 0 0 0 0 0 0 0 0 0 0 0 0 0 0 0 0 0 0 0 0 0 0 0 0 0 0 0.0021915218241988 0 0 0 0 0 0 0.00239913782777616 0 0.00105716128194784 0 0 0.00383198915080624 0 0 0 0 0 0 0 0 0 0 0 0 0 0 0 0 0 0 0 0 0 0 0 0 0 0 0 0 0 0 0 0 0 0 0 0 0 0 0 0.0647377626044019 0 0.0480388987192914 0 0 0 0.00615490070594099 0 0.0894433722562274 0 0.0585233748604782 0.0620244086593228 0 0 0.127385449291708 0.0383723026311387 0.293810725289664 0.00429644801890021 0.125063652526275 0 0.01741478973689
0 0 0 0 0 0 0 0 0 0 0 0 0 0 0 0 0 0 0 0 0 0 0 0 0 0 0 0 0 0 0 0 0 0 0 0 0 0 0 0 0 0 0 0 0 0 0 0 0 0 0 0 0 0 0 0 0 0 0 0 0 0 0 0 0 0 0 0 0 0 0 0 0 0 0 0 0 0 0 0 0 0 0 0 0 0 0 0 0 0 0 0 0 0 0 0 0 0 0 0 0 0 0 0 0 0.0145829207134346 0 0 0 0 0 0 0 0 0 0 0 0 0 0 0 0 0 0.0271383358107376 0 0.00353011831517554 0 0 0 0 0 0 0 0 0 0 0 0 0 0 0 0 0 0 0 0 0 0 0 0 0 0 0 0 0 0 0 0 0 0 0 0 0 0 0 0 0 0 0 0 0 0 0 0 0.00522707317572209 0 0 0 0 0 0 0 0 0 0 0.0133642011523735 0.0085866049207895 0 0 0 0 0 0 0 0 0 0.133195825722841 0 0 0 0 0 0 0 0 0 0 0 0 0 0.0159389607760109 0 0 0 0 0 0 0 0.0614893736484761 0.0271151464219566 0 0 0 0.0749526985102555 0 0 0 0 0 0 0 0.0219115689858534 0.0111004493749703 0.00397971278441008 0 0 0 0 0 0 0 0 0 0 0 0 0 0 0 0 0 0 0 0 0 0 0.00466728792002489 0 0 0 0 0.0128239224302995 0 0 0 0 0 0 0 0 0 0 0 0 0 0.00783236676395423 0 0.0309231892076332 0 0 0 0 0 0 0 0 0 0 0 0 0 0 0 0 0 0 0 0 0 0 0 0 0 0 0 0 0 0 0.130904737023784 0 0.247997194135128 0.0341878840141823 0 0 0.108550428191987 0 0 0 0 0
0 0 0 0 0 0 0 0 0 0 0 0 0 0 0 0 0 0 0 0 0 0 0 0 0 0 0 0 0 0 0 0 0 0 0 0 0 0 0 0 0 0 0 0 0 0 0 0 0 0 0 0 0 0 0 0 0 0 0 0 0 0 0 0 0 0 0 0 0 0 0 0 0 0 0 0 0 0 0 0 0 0 0 0 0 0 0 0 0 0 0 0 0 0 0 0 0 0 0 0 0 0 0 0 0 0 0 0 0 0 0 0 0 0 0 0 0 0 0 0 0 0 0 0 0 0 0 0 0 0 0 0 0 0 0 0 0 0 0 0 0 0 0 0 0 0 0 0 0 0 0 0 0 0 0 0 0 0 0 0 0 0 0 0 0 0 0 0 0 0 0 0 0 0 0.00187720889171999 0 0 0 0.00127077933149927 0 0 0 0 0 0 0 0.00123079158792532 0 0 0 0 0 0 0 0 0 0.0340530744616782 0.00126205940627658 0 0 0 0 0 0 0 0 0 0 0 0 0.00495437380499779 0 0 0.00398238762648087 0 0 0 0 0 0.00701253545805921 0.0235245880726051 0 0.0328151235865579 0.0681950044750757 0 0.00357244049429833 0 0 0.00327247657812245 0.00253954417226273 0.0270208876028967 0.0223652335110916 0 0.0109348711655534 0 0.0268595109571059 0.00217954805544507 0 0 0 0 0 0 0.00326601210629923 0.00110115499936136 0 0.00476942679099638 0.00493688552684741 0 0.00174401303814452 0.0255676117657715 0.0146473551396243 0.1985637760479 0.0158573359554438 0.0923213035764842 0.0108202954909251 0.0858249342746722 0 0 0 0 0.00758129266492995 0 0 0 0 0 0 0 0 0 0 0 0 0.00315639885702276 0.00434340184930232 0 0.0149571787914668 0 0.0020430535876194 0 0 0 0 0 0 0 0 0 0 0 0 0 0 0 0 0 0 0 0 0 0.00669410687400585 0 0 0 0 0 0.00448510352293859 0.0330318710966589 0.0590461125348362 0 0 0 0.0246846704143739 0.0746642717119695 0.0024882759604695 0 0.024481718182284 0 0
0 0 0 0 0 0 0 0 0 0 0 0 0 0 0 0 0 0 0 0 0 0 0 0 0 0 0 0 0 0 0 0 0 0 0 0 0 0 0 0 0 0 0 0 0 0 0 0 0 0 0 0 0 0 0 0 0 0 0 0 0 0 0 0 0 0 0 0 0 0 0 0 0 0 0 0 0 0 0 0 0 0 0 0 0 0 0 0 0 0 0 0 0 0 0 0 0 0 0 0 0 0 0 0 0 0 0 0 0 0 0 0 0 0 0 0 0 0 0 0 0 0 0 0 0 0 0 0 0 0 0 0 0 0 0 0 0 0 0 0 0 0 0 0 0 0 0 0 0 0 0 0 0 0 0 0 0 0 0 0 0.0235031910932978 0 0 0 0 0 0 0 0 0 0 0 0 0 0 0 0 0 0 0 0 0 0 0 0 0 0 0 0 0 0 0 0 0.0849713647543329 0 0 0.159575322027186 0 0 0 0 0 0 0 0 0 0 0 0 0 0 0 0 0 0 0 0 0 0.11780214190519 0 0 0 0 0 0 0 0 0 0 0 0 0 0 0 0 0 0 0 0 0 0 0 0 0 0 0 0 0 0 0 0 0 0 0 0 0 0 0 0 0 0 0 0 0 0 0 0 0 0 0 0 0 0 0 0 0 0 0 0 0 0 0 0 0 0 0 0 0.307273240053785 0 0 0.21731422401524 0.0418871515144274 0 0 0 0 0 0 0 0 0 0 0 0 0 0 0 0 0 0.0476733646365405 0 0 0 0 0 0 0 0 0 0
0 0 0 0 0 0 0 0 0 0 0 0 0 0 0 0 0 0 0 0 0 0 0 0 0 0 0 0 0 0 0 0 0 0 0 0 0 0 0 0 0 0 0 0 0 0 0 0 0 0 0 0 0 0 0 0 0 0 0 0 0 0 0 0 0 0 0 0 0 0 0 0 0 0 0 0 0 0 0 0 0 0 0 0 0 0.00656872732857902 0.00197036476175019 0 0 0.0110879279320865 0 0 0 0 0 0 0.00464839662057799 0 0 0 0 0 0 0 0 0 0 0 0 0 0 0 0 0 0 0 0 0 0 0 0 0 0 0 0 0 0 0 0 0 0 0 0 0 0 0 0 0 0 0 0 0 0 0 0 0 0 0 0 0 0.00867421554568408 0 0 0 0 0 0 0 0 0 0 0 0 0 0 0 0 0 0 0 0 0 0 0 0 0 0 0 0 0 0 0 0 0 0 0 0 0 0 0.00473407970801065 0 0 0 0 0 0 0 0.00409232074246608 0 0 0 0 0 0 0 0 0 0 0 0 0 0 0 0 0 0 0 0 0 0 0 0 0 0 0 0 0 0 0 0 0 0 0 0 0 0 0.00653984997395206 0 0.0025893397322737 0 0 0 0 0.0358979765090883 0.0107692900819628 0 0.00784166080986882 0.00642576365293827 0.0139581866342414 0.00912201926958943 0.039632855383307 0.00525370802891858 0.0359071443927929 0.0447454938319077 0.0901233567940509 0 0.0626918244220174 0.011810387336232 0.0165303379963167 0 0.136719628721203 0.0183978197069421 0 0 0 0 0 0 0 0 0 0 0 0 0 0 0 0 0 0 0 0 0 0 0 0 0 0 0 0 0 0 0 0 0 0 0.0127136727642605 0 0 0 0.0367444333433958 0.0390266073654639 0.0491753652173324 0.0339700260399888 0 0 0 0 0 0 0 0 0 0.10567685870287 0.0284904895691792 0 0.0974698710807522 0 0 0
0 0 0 0 0 0 0 0 0 0 0 0 0 0 0 0 0 0 0 0 0 0 0 0 0 0 0 0 0 0 0 0 0 0 0 0 0 0 0 0 0 0 0 0 0 0 0 0 0 0 0 0 0 0 0 0 0 0 0 0 0 0 0 0 0 0 0 0 0 0 0 0 0 0 0 0 0 0 0 0 0 0 0 0 0 0 0 0 0 0 0 0 0 0 0 0 0 0 0 0 0 0 0 0 0 0 0 0 0 0 0 0 0 0 0 0 0 0 0 0 0 0 0 0 0 0 0 0 0 0 0 0 0 0 0 0 0 0 0 0 0 0 0 0 0 0 0 0 0 0.00313530690109715 0.00786373334099264 0.00272975174331417 0 0 0 0 0 0 0 0 0 0 0 0 0 0 0 0 0 0 0 0 0 0 0 0 0 0 0 0 0 0 0 0 0 0 0 0 0 0 0 0 0 0 0 0 0 0 0 0 0 0 0 0 0 0 0 0 0 0 0 0 0 0 0 0 0 0 0 0 0 0 0 0 0 0 0 0 0 0 0 0 0 0 0 0 0.000986599029543577 0 0 0 0 0 0 0.00311516616320105 0 0 0.00562822761961592 0.00318477241829423 0.00927112795650329 0 0.01263891296077 0.00504309851017428 0 0.0137689713534727 0.0529699461847057 0.00380276301893256 0.0269205275801711 0.00241520212586007 0 0.00645103018815814 0.0222069650189112 0.0205519322109061 0 0 0 0 0 0 0 0 0 0 0 0 0 0 0 0 0 0 0 0 0 0 0 0 0 0 0 0 0 0 0 0 0 0 0 0 0 0.0482259825603872 0.0148734755763108 0.0738903998237519 0.0356353394564435 0.00594836229849675 0 0 0 0.0204294883976366 0.104539368960538 0 0.0380379270591383 0 0.0502825909635121 0 0.202092717726616 0.00309011191675272 0.0613695351995227 0.134994132205148 0.00390653353112204 0
0 0 0 0 0 0 0 0 0 0 0 0 0 0 0 0 0 0 0 0 0 0 0 0 0 0 0 0 0 0 0 0 0 0 0 0 0 0 0 0 0 0 0 0 0 0 0 0 0 0 0 0 0 0 0 0 0 0 0 0 0 0 0 0 0 0 0 0 0 0 0 0 0 0 0 0 0 0 0 0 0 0 0 0 0 0 0 0 0 0 0 0 0 0 0 0 0 0 0 0 0 0 0 0 0 0 0 0 0 0 0 0 0 0 0 0 0 0 0 0 0 0 0 0 0 0 0 0 0 0 0 0 0 0 0 0 0 0 0 0 0 0 0 0 0 0 0 0 0 0 0 0 0 0 0 0 0 0 0 0 0 0 0 0 0 0 0 0 0 0 0 0 0 0 0 0 0 0 0 0 0 0 0 0 0 0 0 0 0 0 0 0 0 0 0 0 0 0 0 0 0 0 0 0 0 0 0 0 0 0 0 0 0 0 0 0 0 0 0 0 0 0 0 0 0 0 0 0 0 0 0 0 0 0 0 0 0.00188324783960675 0 0 0 0 0 0 0 0 0 0 0 0.0618738044041957 0.0220977540995833 0.00521894742690924 0.0193137670576946 0.00582605369922193 0.0206683684928563 0.108725292268713 0.0361673623943498 0.0611010860465346 0.0398244686292211 0.00592337799328716 0.00303469532101121 0.0326848723982837 0.179858442398155 0 0 0 0 0 0 0 0 0 0 0 0 0 0 0 0 0 0 0 0 0 0 0 0 0 0 0 0 0 0 0 0 0 0 0 0 0 0 0.00389325278049572 0.0026278662590829 0.00391167414603911 0 0 0 0 0.042626345365633 0.0245999502772045 0.0311115686795366 0.0898790883953301 0 0.0105899517677443 0.157872680039451 0 0 0 0.0286860818198585 0 0
0 0 0 0 0 0 0 0 0 0 0 0 0 0 0 0 0 0 0 0 0 0 0 0 0 0 0 0 0 0 0 0 0 0 0 0 0 0 0 0 0 0 0 0 0 0 0 0 0 0 0 0 0 0 0 0 0 0 0 0 0 0 0 0 0 0 0 0 0 0 0 0 0 0 0 0 0 0 0 0 0 0 0 0 0 0 0 0 0 0 0 0 0 0 0 0 0 0 0 0 0 0.00789592361562183 0 0 0 0 0 0 0 0 0 0 0 0 0 0 0 0 0 0 0 0 0 0 0 0 0 0 0 0 0 0 0 0 0 0 0 0 0 0.0462006483481423 0 0 0 0 0.00236109478439303 0 0 0.0298485954720033 0 0 0.0384973296971751 0.0266934543074243 0 0 0.0169474252517603 0 0 0 0 0 0 0 0 0 0 0 0.00194662454874974 0 0 0 0 0 0 0 0 0 0 0.00680372209372028 0.0114867599897582 0 0 0 0 0 0 0.00120836327106367 0 0 0 0 0 0 0 0 0.00115374063841495 0 0 0 0.0128822896655533 0 0.00229988960810001 0 0 0 0 0 0 0.0259069008182249 0 0 0 0 0 0 0.0015921652714295 0 0 0 0 0 0 0 0 0.0014839998593881 0 0.00115805930747132 0 0 0 0 0 0 0 0.00134876086499734 0 0 0.0038548277822227 0 0 0.001042752042794 0 0 0.000982394068338438 0.00396609443999219 0.00103291180167518 0 0.00736986831312486 0.0159183875826272 0 0 0.000936246233852529 0 0 0 0 0 0 0 0 0.0900863038967232 0 0 0 0 0 0 0 0 0 0 0 0 0 0 0 0 0 0 0 0 0 0 0 0 0 0 0 0 0 0.0017960642037171 0 0 0.00369605372766794 0 0 0 0.00284763468357649 0.00512662986303715 0.0238782113297256 0 0 0.36826248086706 0.00683958361807733 0 0 0 0.0075554624531565 0.0110980331501959 0.185179394541992 0 0.00294478109038652 0 0 0.00237322640850708 0 0 0 0.015496910488159 0 0
0 0 0 0 0 0 0 0 0 0 0 0 0 0 0 0 0 0 0 0 0 0 0 0 0 0 0 0 0 0 0 0 0 0 0 0 0 0 0 0 0 0 0 0 0 0 0 0 0 0 0 0 0 0 0 0 0 0 0 0 0 0 0 0 0 0 0 0 0 0 0 0 0 0 0 0 0 0 0 0 0 0 0 0 0 0 0 0 0 0 0 0 0 0 0 0 0 0 0 0 0 0 0 0 0 0 0 0 0 0 0 0 0 0 0 0 0 0 0 0 0 0 0 0 0 0 0 0 0 0 0 0 0 0 0 0 0 0 0 0 0 0 0 0 0 0 0 0 0 0 0.0306009890337917 0 0 0 0 0 0 0 0 0 0 0 0 0 0 0 0 0 0 0 0 0 0 0 0 0 0 0 0 0 0 0 0 0 0 0 0 0 0 0 0 0 0 0 0 0 0 0 0 0 0 0 0 0 0 0 0 0 0 0 0 0 0 0 0 0 0 0 0 0 0 0 0 0 0 0 0 0 0 0 0 0 0 0 0 0 0 0 0 0 0 0 0 0 0 0 0 0 0 0 0.0104895896411561 0 0 0 0.0351702250887643 0 0.0287465417168694 0 0 0 0.0385577477467759 0 0 0 0 0 0 0 0 0 0 0 0 0 0 0 0 0 0 0 0 0 0 0 0 0 0 0 0 0 0 0 0 0 0 0 0 0 0 0 0.0406003171966715 0.186907574047349 0.0195920966374886 0.182743429381958 0 0 0 0 0.0125106607588294 0 0 0 0.164557916273345 0.217752660077307 0 0 0 0.0317702523996935 0 0
0 0 0 0 0 0 0 0 0 0 0 0 0 0 0 0 0 0 0 0 0 0 0 0 0 0 0 0 0 0 0 0 0 0 0 0 0 0 0 0 0 0 0 0 0 0 0 0 0 0 0 0 0 0 0 0 0 0 0 0 0 0 0 0 0 0 0 0 0 0 0 0 0 0 0 0 0 0 0 0 0 0 0 0 0 0 0 0 0 0 0 0 0 0 0 0 0 0 0 0 0 0 0 0 0 0 0 0 0 0 0 0 0 0 0 0 0 0 0 0 0 0 0 0 0 0 0 0 0 0 0 0 0 0 0 0 0 0 0 0.00516530164209973 0 0 0 0 0 0 0 0.0181670700390325 0 0 0.0278878387984703 0.0273889589793092 0 0 0.00425784863049057 0 0 0 0 0 0 0 0 0 0 0 0 0 0 0 0 0 0 0 0 0 0 0 0.00890679682502334 0 0 0 0 0 0 0 0 0 0 0 0 0.0060192217032103 0 0 0.00133222797943526 0 0 0.00490368365064351 0.00407043286659313 0 0 0 0 0 0 0 0 0.00649540904122854 0 0 0 0 0 0 0 0 0 0 0 0 0 0 0 0 0 0 0 0 0 0 0 0 0 0.00239467212244541 0 0 0.013980543054989 0.00368764947471946 0.00174143658335566 0 0 0 0 0.0157014484510854 0.0073896954032894 0.00379115832186564 0.00309330353130572 0.013804544410392 0.00379202908242399 0 0.0132789069972979 0.00262917889399451 0.0020467343531228 0.00733991297852869 0.0197491842716282 0.00299165592074558 0.0121597633058025 0 0 0.0629506463558059 0.00371179521844104 0 0 0 0 0 0 0 0 0 0 0 0 0 0 0 0 0 0 0 0 0 0 0 0 0 0 0 0 0 0 0 0 0 0 0 0.00372349980904511 0 0.00299762049554234 0 0 0.257868273088075 0.0386364836602646 0.00372375910310967 0 0 0 0 0.114971194657072 0 0.0422599800298002 0 0 0.151221233502007 0.0411351230084606 0.0226036225122999 0.0100301612475478 0 0 0
0 0 0 0 0 0 0 0 0 0 0 0 0 0 0 0 0 0 0 0 0 0 0 0 0 0 0 0 0 0 0 0 0 0 0 0 0 0 0 0 0 0 0 0 0 0 0 0 0 0 0 0 0 0 0 0 0 0 0 0 0 0 0 0 0 0 0 0 0 0 0 0 0 0 0 0 0 0 0 0 0 0 0 0 0 0 0 0 0 0 0 0 0 0 0 0 0 0 0 0 0 0 0 0 0 0 0 0 0 0 0 0 0 0 0 0 0 0 0 0 0 0 0 0 0 0 0 0 0 0 0 0 0 0 0 0 0 0 0 0.0225782918407503 0 0 0 0 0 0 0 0.0157793185904307 0 0 0.0256260068836215 0.0201947243370047 0 0 0 0 0 0 0 0 0 0 0 0 0 0 0 0 0 0 0 0 0 0 0 0 0 0 0 0 0 0 0 0 0 0 0 0 0.0516262891730736 0.0433182492372664 0 0 0 0 0 0 0 0 0 0 0 0 0 0 0 0 0 0 0 0 0 0 0 0 0 0 0 0 0 0 0 0 0 0 0 0 0 0 0 0 0 0 0 0 0 0 0 0 0.00305936050423927 0 0 0 0 0 0 0 0 0 0.0145695799207767 0 0 0 0 0 0 0.0104098783405064 0 0 0 0.113082843229507 0 0.0115279244933629 0 0 0 0 0 0 0 0 0 0 0 0 0 0 0 0 0 0 0 0 0 0 0 0 0 0 0 0 0 0 0 0 0 0 0 0 0 0 0.0221100342656376 0.268446150024931 0.023236450849665 0.0188294501884242 0 0 0.22954039851923 0 0 0 0 0 0 0.0157714476246792 0 0 0 0 0 0.0902936019768937
0 0 0 0 0 0 0 0 0 0 0 0 0 0 0 0 0 0 0 0 0 0 0 0 0 0 0 0 0 0 0.0011926061244388 0 0 0 0 0 0 0 0 0 0 0 0 0 0 0 0 0 0 0 0.00130086792936615 0 0 0 0.0101827227154373 0 0 0.00200030988096044 0 0 0 0 0 0 0 0 0 0 0 0 0 0.00582366607793817 0 0 0 0 0.00120419671235523 0 0 0 0 0 0 0 0 0.000775564679750625 0 0 0 0.000997154588250804 0 0 0 0 0 0 0.0057185049989956 0 0 0 0 0.00894313110952788 0 0 0 0 0 0 0 0 0 0 0 0 0 0 0 0 0 0 0 0 0 0 0 0 0 0.00130011673505781 0 0 0.00108422985304444 0 0 0 0 0 0 0 0 0.00432135910592027 0 0 0 0 0 0 0 0 0 0 0 0 0 0 0 0 0 0 0 0 0 0 0 0 0 0 0.00187716892271486 0 0 0 0 0 0 0 0 0 0 0 0 0 0 0 0 0 0 0 0 0 0.274315435776524 0.00428387591649903 0 0.00133712453962855 0 0 0 0 0 0.00124364877066614 0.00374174217671854 0 0 0 0 0 0 0 0 0.00180210860340004 0 0 0 0 0 0 0 0 0.00521287912395944 0 0 0 0 0 0 0 0 0 0 0 0 0 0 0 0 0 0 0 0.000745564843675556 0 0.00339123572290208 0 0 0 0 0.00336227171202648 0.00167404827022828 0 0 0 0.010216643901452 0.00120967499828361 0 0 0 0.00140491042543749 0 0.00676736144880195 0 0.00146302262939877 0.00144382253688918 0.211474130440751 0.00252893182333176 0.00732513384993492 0 0 0 0 0 0 0 0 0 0 0 0 0 0 0 0 0 0 0 0 0 0 0 0 0 0 0 0.0028337058495509 0 0.00140411581501362 0.0091944668653197 0 0 0 0.00140798328288595 0.00352672567583687 0.00557416777611505 0.0389318855716431 0.0246584677622581 0.0528825477598105 0.0416801442345027 0.0106026110554075 0 0.109784457062337 0.0681489118850438 0.0158411123554266 0.00852398084228722 0 0 0 0 0 0 0 0 0 0.0133395492622929 0
