# Supplementary material for: Recovery of neural dynamics criticality in personalized whole-brain models of stroke
Source: Nat Commun. 2022 Jun 27;13:3683. doi: 10.1038/s41467-022-30892-6 (PMC9237050; doi:10.1038/s41467-022-30892-6)
Supplement: Supplementary file 3 — Source Data [file 41467_2022_30892_MOESM3_ESM.zip › Source_Data/Tables/Table1/Structural_Connectivity/controls/con_3_010_317_22_.txt]

0 0.00961925560676128 0.0287510209160236 0.00675721556733809 0 0.15913034237149 0.0967485620334164 0 0.0727240877505641 0.00277405201000423 0.136191726204018 0.0170890008787999 0 0 0 0.00560187894483068 0 0.0102466801082801 0.0142017567246737 0 0 0 0 0 0 0 0 0 0 0.107297159832148 0.0681183818978488 0 0 0 0 0 0 0.00761511871134301 0 0 0 0 0 0 0 0 0 0 0 0 0 0 0 0 0 0 0 0 0 0 0 0 0 0 0 0 0.00241180751128234 0 0 0 0.0368689647048268 0 0 0 0 0 0 0 0 0 0 0 0 0 0 0 0 0 0 0 0 0.00172051057918159 0.00570259279873685 0 0 0 0.00203315629198249 0 0.00261100710933552 0 0 0 0 0.0071936687748207 0 0 0 0 0.0936322638696105 0 0.0194010554427728 0.0249328660202067 0 0 0 0 0 0 0 0 0 0 0 0 0 0 0.00696491516433464 0 0 0.0268566585462861 0 0 0.00605439435474623 0 0.00194621258530752 0 0 0 0 0 0 0 0 0 0 0 0 0 0 0 0 0 0 0 0 0 0 0 0 0 0 0 0 0 0 0 0.00801968771523052 0 0 0 0 0 0 0 0 0 0 0 0 0 0 0 0 0 0 0 0 0 0 0 0 0 0 0 0 0 0 0 0 0 0 0 0 0 0 0 0 0 0 0 0 0 0 0 0 0 0 0 0 0 0 0 0 0 0 0 0 0 0 0 0 0 0 0 0 0 0 0 0 0 0 0 0 0 0 0 0 0 0 0 0 0 0 0 0 0 0 0 0 0.00160174174801541 0 0 0.0091822572257838 0 0 0 0 0 0 0 0 0 0 0 0 0 0 0 0 0 0 0 0 0 0 0 0 0 0 0 0 0 0 0 0 0 0 0 0 0 0 0 0 0 0 0 0 0 0 0 0 0 0 0 0 0 0
0.0113798124036385 0 0.0192310836273531 0.117352125847774 0 0.0238514037216898 0.103462683577557 0 0 0 0 0.168295646726844 0 0.0431037540807595 0.0149927423690161 0.00983804945708785 0.209284895016441 0 0.0171452656343736 0.0420552846140552 0 0 0 0 0 0 0.00429091248971035 0 0 0.00442300518123033 0 0 0 0 0 0 0 0 0 0 0 0 0 0 0 0 0 0 0 0 0 0 0 0 0 0 0 0 0 0 0 0 0 0 0 0 0 0 0.119727403613468 0 0 0 0 0 0 0 0 0 0 0 0 0 0 0 0 0 0 0 0 0 0 0 0 0 0 0 0 0 0 0 0 0 0 0 0 0.0104139539981349 0.0111784047992645 0.0175081683771641 0 0 0 0 0 0 0 0 0 0 0 0 0 0 0 0.0272777030527295 0 0 0 0 0 0 0 0 0 0 0 0 0 0 0 0 0 0 0 0 0 0 0 0 0 0 0 0 0 0 0 0 0 0 0 0 0 0 0 0 0 0 0.00402121892790128 0 0 0 0 0 0 0 0 0 0 0 0 0 0 0 0 0 0 0 0 0 0 0 0 0 0 0 0 0 0 0 0 0 0 0 0 0 0 0 0 0 0 0.00309911220320232 0 0 0 0 0 0 0 0 0 0 0 0 0 0 0 0 0 0 0 0 0 0 0 0 0 0 0 0 0 0 0 0 0 0 0 0 0 0 0 0 0 0 0 0 0 0 0 0 0 0 0 0 0.00252849371981671 0 0 0 0 0.00434514684533334 0 0 0 0 0 0 0 0 0 0 0 0.0111937297154551 0 0 0 0 0 0 0 0 0 0 0 0 0 0 0 0 0 0 0 0 0 0 0 0 0 0 0 0 0 0 0 0 0 0 0 0 0
0.0745619438888991 0.0421574244204864 0 0.00794633992052818 0 0.0843477237575798 0.0106803508356249 0.052697207515147 0.0429404685505884 0.0605190240434531 0.0518943950205055 0 0 0 0 0 0.083731801809738 0.224036339705782 0.0245854251211424 0 0 0 0 0 0 0 0 0 0 0.082359895945253 0.0265939615660063 0 0 0 0 0 0 0.0223594347082811 0 0 0 0 0 0 0 0 0 0 0 0 0 0 0 0 0 0 0 0 0 0 0 0 0 0 0 0 0 0 0.0283167121394057 0 0 0 0 0 0 0 0 0 0 0 0 0 0 0 0 0 0 0 0 0 0 0 0 0 0 0 0 0 0 0 0 0 0 0 0 0.0248583433651833 0 0 0 0.0172127866942369 0 0 0 0 0.0267644038973046 0 0 0 0 0 0 0 0 0 0 0 0.00495703050369246 0 0 0.00647898659116126 0 0 0 0 0 0 0 0 0 0 0 0 0 0 0 0 0 0 0 0 0 0 0 0 0 0 0 0 0 0 0 0 0 0 0 0 0 0 0 0 0 0 0 0 0 0 0 0 0 0 0 0 0 0 0 0 0 0 0 0 0 0 0 0 0 0 0 0 0 0 0 0 0 0 0 0 0 0 0 0 0 0 0 0 0 0 0 0 0 0 0 0 0 0 0 0 0 0 0 0 0 0 0 0 0 0 0 0 0 0 0 0 0 0 0 0 0 0 0 0 0 0 0 0 0 0 0 0 0 0 0 0 0 0 0 0 0 0 0 0 0 0 0 0 0 0 0 0 0 0 0 0 0 0 0 0 0 0 0 0 0 0 0 0 0 0 0 0 0 0 0 0 0 0 0 0 0 0 0 0 0 0 0 0 0 0 0
0.0030697909874085 0.0450648942688955 0.00139201597849821 0 0 0.00314450532259611 0.0424912281199009 0 0.0186673867549334 0.0135478521321597 0.0442163427234963 0.0430104705863681 0 0.128733604865788 0 0 0 0 0 0.0975813627965659 0 0 0 0 0 0 0 0 0 0.0355901465795568 0 0 0 0.00394421223057321 0 0 0 0.0552630654437676 0 0 0 0 0 0 0 0 0 0 0 0 0 0 0 0.00629218934963496 0 0 0 0 0 0 0 0 0 0 0.0164718802040037 0.00505291590221316 0 0 0 0 0.00209790093111263 0 0 0 0 0 0 0 0 0 0 0 0 0 0 0.00777553809108392 0 0 0 0 0 0 0.153995240437852 0 0 0 0 0 0 0 0 0 0 0 0 0 0 0.00227025443321392 0 0 0 0 0 0 0 0 0 0 0 0 0 0 0 0 0 0 0 0.0194868455627965 0 0.160205870783944 0 0 0.0366677215419987 0 0 0 0 0 0.0145577972491425 0.00141762916798511 0 0 0 0 0 0 0 0 0 0 0 0 0 0 0 0 0 0 0 0 0 0 0 0 0 0 0 0 0 0 0 0 0 0.0187102797449083 0 0 0 0 0 0 0 0 0 0 0 0 0 0 0 0 0 0 0 0 0 0 0 0 0 0 0 0 0 0 0 0 0 0 0.00228024860240555 0.0153579018430218 0 0 0 0 0 0 0 0 0 0 0 0 0 0 0 0 0 0 0 0 0 0 0 0 0 0 0 0 0 0 0 0 0 0 0 0 0 0 0 0 0 0 0 0 0 0 0 0 0 0 0 0 0 0 0 0 0 0 0 0 0 0 0 0 0 0 0 0 0 0.00164290736417442 0 0 0 0 0 0 0 0 0 0 0 0 0 0 0 0 0 0 0 0 0 0 0 0 0 0 0 0 0 0 0 0 0 0 0 0 0
0 0 0 0 0 0.0895503696480648 0 0.111274774780632 0.00710663432225133 0.230005113265275 0 0.0207910097125295 0 0 0.00478951069834068 0.0192668274343652 0 0.109444653399846 0 0 0 0 0 0 0 0 0 0 0.188155612260888 0.00504423681870799 0.0129871956942028 0 0 0 0 0 0.053270211261042 0.0214112738153711 0 0 0 0 0 0 0 0 0.0109363992675353 0 0 0 0 0 0 0 0 0 0 0 0 0 0 0 0 0 0 0 0 0 0 0 0 0 0.00393519172832134 0 0 0 0 0 0 0 0 0 0 0 0.0028432051129473 0 0.0037117159049454 0 0 0 0 0 0 0 0 0 0 0 0 0 0 0 0 0 0 0 0 0 0 0 0 0 0 0 0 0 0 0 0 0 0 0 0 0 0 0 0 0 0 0 0 0 0.100258637335258 0 0 0 0.00299249355549089 0.00222493398398532 0 0 0 0 0 0 0 0 0 0 0 0 0 0 0 0 0 0 0 0 0 0 0 0 0 0 0 0 0 0 0 0 0 0 0 0 0 0 0 0 0 0 0 0 0 0 0 0 0 0 0 0 0 0 0 0 0 0 0 0 0 0 0 0 0 0 0 0 0 0 0 0 0 0 0 0 0 0 0 0 0 0 0 0 0 0 0 0 0 0 0 0 0 0 0 0 0 0 0 0 0 0 0 0 0 0 0 0 0 0 0 0 0 0 0 0 0 0 0 0 0 0 0 0 0 0 0 0 0 0 0 0 0 0 0 0 0 0 0 0 0 0 0 0 0 0 0 0 0 0 0 0 0 0 0 0 0 0 0 0 0 0 0 0 0 0 0 0 0 0 0 0 0 0 0 0 0 0 0
0.054207557673517 0.00686795038839867 0.0110794004365006 0.00235786070498847 0.0369465841991604 0 0.02239085456192 0.0330131474889703 0.0579714696274957 0.137367138510552 0.0677686330167106 0.0227245379776742 0 0 0.00265799471447455 0.0175915917199793 0 0.0316149896801936 0.0179844152488081 0 0 0 0 0 0 0 0 0 0.0164358889094361 0.0588295215336837 0.0623553851490671 0 0 0.0100040154924469 0 0 0.0354130485602531 0.0212056957591559 0.00071382946888532 0 0 0 0 0 0 0 0 0 0 0 0 0 0 0.00669159649101614 0.00100483968017538 0.0104650237097375 0 0 0 0 0 0 0 0 0 0 0.00262978096300524 0 0 0 0.0754274735831377 0 0.0104477424699104 0 0 0.00431882193942508 0 0 0 0 0.000894239104640067 0.000400593948319304 0 0 0.0258773720658625 0.0065972571591655 0.00857263470238807 0.00843511783120602 0 0 0 0 0.00297300362787628 0 0 0 0.00112664772690198 0 0.00099788654725631 0 0 0 0 0.000924877166413038 0 0 0 0 0.0113141377208206 0 0 0 0 0 0 0 0 0 0 0 0 0 0 0 0 0 0.00942920626973288 0 0 0.0144338525932599 0 0 0.0530976721008795 0 0.00117809813623759 0 0.000730083650340014 0.000345066391678675 0 0 0 0 0 0 0 0 0 0 0 0 0 0 0 0 0 0 0 0 0 0 0 0 0 0 0 0 0.0066443404437621 0 0 0 0 0 0 0 0 0 0 0 0 0 0 0 0 0 0 0 0 0 0 0 0 0 0 0 0 0 0 0 0 0 0 0 0 0 0 0 0 0 0 0 0 0 0 0 0 0 0 0 0 0 0 0 0 0 0 0 0 0 0 0 0 0 0 0 0 0 0 0 0 0 0 0 0 0 0 0 0 0 0 0 0 0 0 0 0 0 0 0 0 0.0021142064541974 0 0 0.00542691670038365 0 0 0 0 0 0 0 0 0 0 0 0 0 0 0 0 0 0 0 0 0 0 0 0 0 0 0 0 0 0 0 0 0 0 0 0 0 0 0 0 0 0 0 0 0 0 0 0 0 0 0 0 0 0
0.130316440179459 0.117799864326227 0.00554723106927517 0.125983288367713 0 0.0885357182274448 0 0 0.0927980610687986 0.00746823542324686 0.0768546114203232 0.0338718038149993 0 0 0 0 0 0 0 0.022401660128638 0 0 0 0 0 0 0 0 0 0.00962385223424636 0 0 0 0.00347147011193714 0 0 0 0.00422276037240408 0 0 0 0 0 0 0 0 0 0 0 0 0 0 0 0.00617104188248929 0 0.00319840132565786 0 0 0 0 0 0 0 0 0 0 0 0 0.0190537536218099 0 0.029584963888883 0 0 0 0 0 0 0 0 0 0 0 0 0 0 0 0 0 0 0 0 0 0.0371018059952682 0 0 0 0 0 0 0 0 0 0 0 0 0 0 0.00621131812669418 0.0208758463011414 0 0 0 0 0 0 0 0 0 0 0 0 0 0 0 0 0 0 0 0 0.135868772054894 0 0 0.0119063246289464 0 0 0 0 0 0 0 0 0 0 0 0 0 0 0 0 0 0 0 0 0 0 0 0 0 0 0 0 0 0 0 0 0 0.00588219733535629 0 0 0 0 0 0 0 0 0 0 0 0 0 0 0 0 0 0 0 0 0 0 0 0 0 0 0 0 0 0 0 0 0 0 0 0 0 0 0 0 0 0 0 0 0 0 0 0 0 0 0 0 0 0 0 0 0 0 0 0 0 0 0 0 0 0 0 0 0 0 0 0 0 0 0 0 0 0 0 0 0 0 0 0 0 0 0 0 0 0 0 0 0 0 0 0.00525057809414682 0 0 0 0 0 0 0 0 0 0 0 0 0 0 0 0 0 0 0 0 0 0 0 0 0 0 0 0 0 0 0 0 0 0 0 0 0 0 0 0 0 0 0 0 0 0 0 0 0 0 0 0 0 0
0 0 0.0225910747421562 0 0.149833882241121 0.107744058479724 0 0 0.0652735686458529 0.222233524173465 0.0303160287831065 0.019280910036344 0 0 0.00525530916171439 0.0088896913628417 0 0.0222885780685481 0 0 0 0 0 0 0 0 0 0 0.0131416866742214 0.0167619919585328 0.040342207253874 0 0 0 0 0 0 0 0 0 0 0 0 0 0 0 0.0691885526038711 0 0 0 0 0 0 0 0 0 0 0 0 0 0 0 0 0 0 0 0 0 0 0 0 0 0 0 0 0 0 0 0 0 0 0 0 0 0 0 0 0 0 0 0 0 0 0 0 0 0 0 0 0 0 0 0 0 0 0 0 0 0 0 0 0 0 0 0 0 0 0 0 0 0 0 0 0 0 0 0 0 0 0 0.140073345404171 0 0.0667855904104562 0 0 0 0 0 0 0 0 0 0 0 0 0 0 0 0 0 0 0 0 0 0 0 0 0 0 0 0 0 0 0 0 0 0 0 0 0 0 0 0 0 0 0 0 0 0 0 0 0 0 0 0 0 0 0 0 0 0 0 0 0 0 0 0 0 0 0 0 0 0 0 0 0 0 0 0 0 0 0 0 0 0 0 0 0 0 0 0 0 0 0 0 0 0 0 0 0 0 0 0 0 0 0 0 0 0 0 0 0 0 0 0 0 0 0 0 0 0 0 0 0 0 0 0 0 0 0 0 0 0 0 0 0 0 0 0 0 0 0 0 0 0 0 0 0 0 0 0 0 0 0 0 0 0 0 0 0 0 0 0 0 0 0 0 0 0 0 0 0 0 0 0 0 0 0 0 0 0 0 0 0 0 0 0
0.0761461897736148 0 0.0173369510260037 0.0430241587431036 0.0090122645244579 0.178187552071033 0.0721363406772993 0.0614743591675416 0 0.163863198420769 0.043421039338722 0.0210312376373554 0 0 0 0.00728620500592908 0 0 0 0 0 0 0 0 0 0 0 0 0 0.0285683724604692 0.0480718111285 0 0 0 0 0 0 0 0 0 0 0 0 0 0 0 0 0 0 0 0 0 0 0 0 0 0 0 0 0 0 0 0 0 0 0 0 0 0 0 0.0101268832534838 0 0 0 0 0 0 0 0 0 0 0 0 0 0 0 0 0 0 0 0 0 0.0112989450364541 0 0 0 0 0 0 0 0 0 0 0 0 0 0 0 0 0 0 0 0 0 0 0 0 0 0 0 0 0 0 0 0 0 0 0 0 0.0661122577308911 0 0 0.128556404567643 0 0 0 0 0 0 0 0 0 0 0 0 0 0 0 0 0 0 0 0 0 0 0 0 0 0 0 0 0 0 0 0 0 0.0058115763109659 0 0 0 0 0 0 0 0 0 0 0 0 0 0 0 0 0 0 0 0 0 0 0 0 0 0 0 0 0 0 0 0 0 0 0 0 0 0 0 0 0 0 0 0 0 0 0 0 0 0 0 0 0 0 0 0 0 0 0 0 0 0 0 0 0 0 0 0 0 0 0 0 0 0 0 0 0 0 0 0 0 0 0 0 0 0 0 0 0 0 0 0 0.00185023461701482 0 0 0.0066840185087484 0 0 0 0 0 0 0 0 0 0 0 0 0 0 0 0 0 0 0 0 0 0 0 0 0 0 0 0 0 0 0 0 0 0 0 0 0 0 0 0 0 0 0 0 0 0 0 0 0 0 0 0 0 0
0.000988811295190972 0 0.0083181506942688 0.0106298768842542 0.0992970570541746 0.14373906900868 0.00197634213699847 0.0712516869487788 0.0557840899236638 0 0.0157940206303922 0 0 0 0 0.00395800599515948 0 0.030057645996649 0 0 0 0 0 0 0 0 0 0 0.0275821960924656 0.0204747501810413 0.0186302139158561 0 0 0 0 0 0.069750159717757 0.0557275713813095 0 0 0 0 0 0 0 0 0.0141856996962014 0 0 0 0.00253141480085526 0 0 0.00138856941795643 0.00125872382044838 0 0 0 0 0 0 0 0 0 0 0 0 0 0 0 0.00267110030902483 0 0.0158704509976574 0 0 0.00105808978322727 0 0 0 0 0 0 0 0 0.0325504080915864 0.00852119122478901 0.0201445674060201 0.0121908813626764 0 0 0 0 0.00882088889953227 0 0.000905899672649427 0 0.00131653629314887 0.00125341674075931 0 0 0 0 0 0 0 0 0 0 0 0 0 0 0 0 0 0 0 0 0 0 0 0 0 0 0 0 0.00594830846620392 0 0 0.0279554096969665 0 0 0.191495120975985 0 0 0.0015418463571247 0.00058783165277861 0 0.00168190365734135 0.00387660935884815 0 0 0 0 0 0 0 0 0 0 0 0 0 0 0 0 0 0 0 0 0 0 0 0 0 0 0.00321275136070321 0 0 0 0 0 0 0 0 0 0 0 0 0 0 0 0 0 0 0 0 0 0 0 0 0 0 0 0 0 0 0 0 0 0 0 0 0 0 0 0 0 0 0 0 0 0 0 0 0 0 0 0 0 0 0 0 0 0 0 0 0 0 0 0 0 0 0 0 0 0 0 0 0 0 0 0 0 0 0 0 0 0 0 0 0 0 0 0 0 0 0 0 0.00231469651806094 0 0 0.00275803558281511 0 0 0 0 0 0 0 0 0 0 0 0 0 0 0 0 0 0 0 0 0 0 0 0 0 0 0 0 0 0 0 0 0 0 0 0 0 0 0 0 0 0 0 0 0 0 0 0 0 0 0 0 0 0
0.0947378664082934 0 0.0139196840361006 0.0677040518209749 0 0.138386828775319 0.0396906414077597 0.0189684543759214 0.0288471687580243 0.0308224216135374 0 0.0318554525529014 0 0 0 0.00212138124465642 0 0.00350918323121958 0.00653674806187767 0 0 0 0 0 0 0 0 0 0 0.193694559601638 0.0377705704205695 0 0 0.0166138422757539 0 0 0 0.0471017908069341 0 0 0 0 0 0 0 0 0 0 0 0 0 0 0 0.0199152286242448 0 0 0 0 0 0 0 0 0 0 0 0 0 0 0 0 0.0383808178182275 0 0 0 0 0 0 0 0 0 0 0 0 0 0 0 0 0 0 0 0 0 0.0444643759601691 0 0 0 0 0 0.00149874207414687 0 0 0 0 0 0 0 0 0 0.0364204716518725 0 0.00298437397132746 0.00878983769359151 0 0 0 0 0 0 0 0 0 0 0 0 0 0 0.00398076782463528 0 0 0.0503201011370658 0 0 0 0 0 0 0 0 0.0209646378532386 0 0 0 0 0 0 0 0 0 0 0 0 0 0 0 0 0 0 0 0 0 0 0 0 0 0 0 0 0 0 0 0 0 0 0 0 0 0 0 0 0 0 0 0 0 0 0 0 0 0 0 0 0 0 0 0 0 0 0 0 0 0 0 0 0 0 0 0 0 0 0 0 0 0 0 0 0 0 0 0 0 0 0 0 0 0 0 0 0 0 0 0 0 0 0 0 0 0 0 0 0 0 0 0 0 0 0 0 0 0 0 0 0 0 0 0 0 0 0 0 0 0 0 0 0 0 0 0 0 0 0 0 0 0 0 0 0 0 0 0 0 0 0 0 0 0 0 0 0 0 0 0 0 0 0 0 0 0 0 0 0 0 0 0 0 0 0 0 0 0 0 0 0 0 0 0 0 0
0.0183533207886209 0.152783772055206 0 0.101678971562723 0.0270441683924402 0.07164505199014 0.0270073280392121 0.0186256856916908 0.0215721245611135 0 0.0491823059812698 0 0 0.121792580520775 0.0478401725429849 0.00752130844158008 0.021362560873041 0 0 0.046905227273038 0 0 0 0 0 0 0 0 0.0128335773941817 0.0183912004722085 0.144115865317228 0 0 0 0 0 0 0 0 0 0 0 0 0 0 0 0.0418416027315603 0 0 0 0 0 0 0 0 0 0 0 0 0 0 0 0 0 0 0 0 0 0.00837155225835303 0 0 0 0 0 0 0 0 0 0 0 0 0 0 0 0 0 0 0 0 0 0 0 0 0 0 0 0 0 0 0 0 0 0 0 0 0 0 0 0 0 0 0 0 0 0 0 0 0 0 0 0 0 0 0 0 0 0 0.00682285600723542 0 0 0 0 0 0 0 0 0 0 0 0 0 0 0 0 0 0 0 0 0 0 0 0 0 0 0 0 0 0 0 0 0 0 0 0 0 0 0 0 0 0 0 0 0 0.0221903401906016 0 0 0 0 0 0 0 0 0 0 0 0 0 0 0 0 0 0 0 0 0 0 0 0 0 0 0 0 0 0 0 0 0 0 0.00469143415538224 0.00742699275941519 0 0 0 0 0 0 0 0 0 0 0 0 0 0 0 0 0 0 0 0 0 0 0 0 0 0 0 0 0 0 0 0 0 0 0 0 0 0 0 0 0 0 0 0 0 0 0 0 0 0 0 0 0 0 0 0 0 0 0 0 0 0 0 0 0 0 0 0 0 0 0 0 0 0 0 0 0 0 0 0 0 0 0 0 0 0 0 0 0 0 0 0 0 0 0 0 0 0 0 0 0 0 0 0 0 0 0
0 0 0 0 0 0 0 0 0 0 0 0 0 0 0 0 0 0 0 0 0 0 0.0371898265060122 0 0.0664391395244836 0.0191041495334822 0 0 0 0 0 0.00719727084152787 0.00561781051068821 0 0.0547800293709876 0 0 0 0 0 0.0107222775994028 0 0 0 0.0224844478064371 0 0 0.0201871294744076 0.0896517542085343 0 0 0 0 0 0.022139039841369 0.0166135632581501 0 0 0 0 0 0 0 0 0 0 0 0 0 0 0 0 0 0.0192718742107251 0 0 0 0 0 0 0 0 0 0 0 0 0 0 0 0 0 0 0 0 0 0 0 0 0 0 0 0 0 0.00279011116587762 0 0 0 0 0 0 0 0 0 0.194996654834551 0 0 0 0.123508505292761 0.0510298759350733 0.0344213292146036 0 0 0 0 0 0 0 0 0 0 0 0 0 0 0 0 0 0 0 0 0 0 0 0 0 0 0 0 0 0 0 0 0 0 0 0 0 0 0 0 0 0 0 0 0 0 0.106169056289738 0 0 0 0 0 0 0 0 0 0 0 0 0 0 0 0 0 0 0 0.0132262187596612 0 0 0 0 0 0 0 0 0 0 0 0 0 0 0 0 0 0 0 0 0.00480126972643338 0 0 0 0 0 0 0 0 0 0 0 0 0 0 0 0 0 0 0 0 0 0 0 0 0 0 0 0 0 0 0 0 0 0 0 0 0 0 0 0 0 0 0 0 0 0 0 0 0 0 0 0.00270184376016699 0 0.0174601060672946 0.0522994707972775 0 0 0 0.00275031834437172 0 0 0 0.00244692712598168 0 0 0 0 0 0 0 0 0 0 0 0 0 0 0 0 0 0 0 0 0 0 0 0 0 0 0 0 0 0 0 0 0 0 0 0 0 0 0 0 0 0 0 0 0 0
0 0.0294447866170393 0 0.229001248827219 0 0 0 0 0 0 0 0.0916452165352648 0 0 0.086709306868743 0.1085366147491 0 0 0 0.150813119917221 0.0644687145765688 0 0 0 0 0 0 0 0.00466313334064525 0 0.0852619776274701 0 0 0 0 0 0 0 0 0 0 0 0 0 0.00385142165170254 0 0.0161614937187129 0 0 0.00332569470287215 0 0 0 0 0 0 0 0 0.0112609337146814 0 0 0.00644234245021764 0 0 0.0185028785576679 0.00524168199305223 0 0 0.00651298817684541 0 0 0 0 0 0 0 0 0 0 0 0 0 0 0 0 0 0 0 0 0 0 0 0 0 0 0 0 0 0 0 0 0 0 0 0 0 0 0 0 0 0 0 0 0 0 0 0 0 0 0 0.0017566119452336 0 0 0 0 0 0.0200853975460764 0.0351691770063241 0 0 0 0 0 0.0181003820884305 0 0 0 0.00304487738891239 0 0 0 0 0 0 0 0 0 0 0 0 0 0 0 0 0 0 0 0 0 0 0 0 0 0 0 0 0 0 0 0 0 0 0 0 0 0 0 0 0 0 0 0 0 0 0 0 0 0 0 0 0 0 0 0 0 0 0 0 0 0 0 0 0 0 0 0 0 0 0 0 0 0 0 0 0 0 0 0 0 0 0 0 0 0 0 0 0 0 0 0 0 0 0 0 0 0 0 0 0 0 0 0 0 0 0 0 0 0 0 0 0 0 0 0 0 0 0 0 0 0 0 0 0 0 0 0 0 0 0 0 0 0 0 0 0 0 0 0 0 0 0 0 0 0 0 0 0 0 0 0 0 0 0 0 0 0 0 0 0 0 0 0 0 0 0 0 0 0 0 0 0 0 0 0 0 0 0
0 0.0327198965026314 0 0 0.0149766849853113 0.0201452077404847 0 0.0122042054181244 0 0 0 0.115005665274886 0 0.277014972137671 0 0.121861854781756 0 0 0 0.0128300336206529 0.047079369869222 0 0 0 0 0 0 0 0.0101832988424563 0 0.278973396684016 0 0 0 0 0 0 0 0 0 0 0 0 0 0 0 0.0388243033490461 0 0 0 0 0 0 0 0 0 0 0 0 0 0 0 0 0 0 0 0 0 0 0 0 0 0 0 0 0 0 0 0 0 0 0 0 0 0 0 0 0 0 0 0 0 0 0 0 0 0 0 0 0 0 0 0 0 0 0 0 0 0 0 0 0 0 0 0 0 0 0 0 0 0 0 0 0 0 0 0.0181811107937425 0 0 0 0 0 0 0 0 0 0 0 0 0 0 0 0 0 0 0 0 0 0 0 0 0 0 0 0 0 0 0 0 0 0 0 0 0 0 0 0 0 0 0 0 0 0 0 0 0 0 0 0 0 0 0 0 0 0 0 0 0 0 0 0 0 0 0 0 0 0 0 0 0 0 0 0 0 0 0 0 0 0 0 0 0 0 0 0 0 0 0 0 0 0 0 0 0 0 0 0 0 0 0 0 0 0 0 0 0 0 0 0 0 0 0 0 0 0 0 0 0 0 0 0 0 0 0 0 0 0 0 0 0 0 0 0 0 0 0 0 0 0 0 0 0 0 0 0 0 0 0 0 0 0 0 0 0 0 0 0 0 0 0 0 0 0 0 0 0 0 0 0 0 0 0 0 0 0 0 0 0 0 0 0 0 0 0 0 0 0
0.0024102920368702 0.0035780904117974 0 0 0.0100402891609475 0.0222194978558333 0 0.00344040355574491 0.0029941078377711 0.00477764167757546 0.00131214489765442 0.00301322361231463 0 0.0577863502337921 0.0203085655779961 0 0.00152481982653565 0 0 0.00249002380578141 0.0541839506482061 0.0237848929835673 0 0.00529920040900436 0 0 0 0 0.00241718440567042 0.0155415301865581 0.0750837094172644 0 0.00140385293772931 0.0105072516884714 0.00063266365503014 0 0 0 0.020106427681384 0.0216539340093205 0.0067880678168648 0 0 0 0 0.00629417147656397 0.0325018788655663 0 0 0.00145863138266572 0 0 0 0.0144617078025562 0.000934566990457335 0.00182914419979491 0.00156592666240345 0 0.00222080420544391 0 0 0 0.00249127166994525 0 0 0 0.00121375111682168 0.00137193332427491 0 0.0463939883618266 0.00864969840861519 0 0 0 0.0447604953118323 0.000779145281712257 0 0.00441435421489274 0.0145787139537095 0.00168927793446371 0 0 0 0 0.0103250122407193 0.00297885416158298 0 0.0120029142356124 0.0134106166625284 0.000755749865280303 0 0.000490305666022947 0 0 0 0 0.00259773344535632 0 0 0.00124854385999973 0.00167588552750533 0 0 0.000614776942969343 0 0 0 0 0.00226318478863297 0 0.00064738946109332 0.00111875442621825 0 0 0 0 0 0 0 0 0.00192454759907524 0 0 0 0 0 0.0872520184889071 0.00125337019548833 0 0 0 0 0.000884921997604356 0.106324274287351 0.0180613502244005 0.0202547046389007 0.0559156685211065 0.0606319999332488 0.0124692914932442 0 0 0 0 0.000901878568468673 0 0.000788914744581473 0.00500233214607261 0.0075613873663057 0 0 0.000810840773703877 0.000366507538595601 0.000875627430117868 0.00347406105646143 0 0 0 0 0 0 0 0 0 0 0 0 0 0 0 0 0 0 0 0 0 0 0 0 0 0 0 0 0 0 0 0.0042090042196135 0 0 0 0 0 0 0 0 0 0 0 0 0 0 0 0 0 0 0 0 0 0 0 0 0 0 0 0 0 0 0 0 0 0 0 0 0 0 0 0 0 0 0 0 0 0 0 0 0 0 0 0 0 0 0 0 0 0 0 0 0 0 0 0 0 0 0 0 0 0 0 0 0 0 0 0 0 0 0 0 0 0 0 0 0 0 0 0 0 0 0 0 0 0 0 0 0 0 0 0 0 0 0 0 0 0 0 0 0 0 0 0 0 0 0 0 0 0 0 0 0 0 0 0 0 0 0 0 0 0 0
0 0.301571910899145 0.0550393284690357 0 0 0 0 0 0 0 0 0.0339079840987758 0 0 0 0.00604128361773845 0 0 0.0314076281459819 0.00555756602977291 0 0 0 0 0 0 0 0 0 0 0 0 0 0 0 0 0 0 0 0 0 0 0 0 0 0 0 0 0 0 0 0 0 0 0 0 0 0 0.0477472013189145 0 0 0 0 0 0 0 0 0 0 0.0100628723149381 0 0 0 0 0 0 0 0 0 0 0 0 0 0 0 0 0 0 0 0 0 0 0 0 0 0 0 0 0 0 0 0 0 0 0 0.0448322735277445 0 0 0 0.0191178495438696 0 0 0 0 0.0230063097444148 0 0 0 0 0 0 0.0316975711862558 0 0.221538982117838 0 0 0 0.0475211950869503 0 0 0 0 0 0.0145310945112218 0 0 0 0 0 0 0 0 0 0 0 0 0 0 0 0 0 0 0 0 0 0 0 0 0 0 0 0 0 0 0 0 0 0 0 0 0 0.00960199237067567 0.0380422215811252 0.00389047773387356 0 0 0 0 0 0 0 0 0 0 0 0 0 0 0 0 0 0 0 0 0 0 0 0 0 0 0 0 0 0 0 0 0 0 0 0.0172978085186656 0 0 0 0 0 0 0 0 0 0 0 0 0 0 0 0 0 0 0 0 0 0 0 0 0 0 0 0 0 0 0 0 0 0 0 0 0 0 0 0 0 0 0 0 0 0 0 0 0 0 0 0 0 0 0 0 0 0.0087546042491578 0 0.00602729554200437 0 0 0 0 0 0 0 0 0 0.0228045493919011 0 0 0 0 0 0 0 0 0 0 0 0 0 0 0 0 0 0 0 0 0 0 0 0 0 0 0 0 0 0 0 0 0 0 0 0 0
0.0194732154256011 0 0.164175749439858 0 0.25191214574513 0.176376488198389 0 0.0380998803189356 0 0.160254648523843 0.00958710889519646 0 0 0 0 0 0 0 0.060201643000198 0 0 0 0 0 0 0 0 0 0 0.0277588234631533 0.0105961673227435 0 0 0 0 0 0.0167045039815923 0.0156763881670801 0 0 0 0 0 0 0 0 0 0 0 0 0 0 0 0 0 0 0 0 0 0 0 0 0 0 0 0 0 0 0.0293618069678568 0 0 0 0 0 0 0 0 0 0 0 0 0 0 0 0 0 0 0 0 0 0 0 0 0 0 0 0 0 0 0 0 0 0 0 0 0 0 0 0.00732718880616378 0.0124942417442592 0 0 0 0 0 0 0 0 0 0 0 0 0 0 0 0 0 0 0 0 0 0 0 0 0 0 0 0 0 0 0 0 0 0 0 0 0 0 0 0 0 0 0 0 0 0 0 0 0 0 0 0 0 0 0 0 0 0 0 0 0 0 0 0 0 0 0 0 0 0 0 0 0 0 0 0 0 0 0 0 0 0 0 0 0 0 0 0 0 0 0 0 0 0 0 0 0 0 0 0 0 0 0 0 0 0 0 0 0 0 0 0 0 0 0 0 0 0 0 0 0 0 0 0 0 0 0 0 0 0 0 0 0 0 0 0 0 0 0 0 0 0 0 0 0 0 0 0 0 0 0 0 0 0 0 0 0 0 0 0 0 0 0 0 0 0 0 0 0 0 0 0 0 0 0 0 0 0 0 0 0 0 0 0 0 0 0 0 0 0 0 0 0 0 0 0 0 0 0 0 0 0 0 0 0 0 0
0.0355470765185036 0.0362754159197692 0.0237287899082377 0 0 0.132145171324935 0 0 0 0 0.0235207243187961 0 0 0 0 0 0.0461158607987075 0.079289499044441 0 0 0 0 0 0 0 0 0 0 0 0.015230192011256 0 0 0 0 0 0 0 0 0 0 0 0 0 0 0 0 0 0 0 0 0 0 0 0 0 0 0 0 0 0 0 0 0 0 0 0 0.0215370487738374 0.0446141569058321 0.140436208635505 0 0 0 0 0 0 0 0 0 0 0 0 0 0 0 0 0 0 0 0 0 0 0 0 0 0 0 0 0 0 0 0 0 0 0.03748477738422 0 0.0717747504533424 0 0 0.0418249882726007 0 0.0231633130397599 0 0.0315193372112709 0 0.0591397583450707 0.014263777795322 0 0 0 0 0 0 0 0.0674114082674394 0 0 0 0 0 0 0 0 0 0 0 0 0 0 0 0 0 0 0 0 0 0 0 0 0 0 0 0 0 0 0 0 0 0 0 0 0 0 0 0 0 0 0.0327884447307755 0 0 0 0 0 0 0 0 0 0 0 0 0 0 0 0 0 0 0 0 0 0 0 0 0 0 0 0 0 0 0 0 0 0 0 0 0 0 0 0 0 0 0 0 0 0 0 0 0 0 0 0 0 0 0 0 0 0 0 0 0 0 0 0 0 0 0 0 0 0 0 0 0 0 0 0 0 0 0 0 0 0 0 0 0 0 0 0 0 0 0 0 0 0 0 0.0221893003403777 0 0 0 0 0 0 0 0 0 0 0 0 0 0 0 0 0 0 0 0 0 0 0 0 0 0 0 0 0 0 0 0 0 0 0 0 0 0 0 0 0 0 0 0 0 0 0 0 0 0 0 0 0 0
0 0.0489068016217622 0 0.295507269795813 0 0 0.0228806226138727 0 0 0 0 0.0600849334416852 0 0.256740566338185 0.00683668605031012 0.0079617745556941 0.00448518450914792 0 0 0 0.0597157602888561 0 0 0 0 0 0 0 0 0 0 0 0 0 0 0 0 0.00434508314795104 0 0 0 0 0 0 0.00337029284398669 0 0 0 0 0.0123528292151385 0 0 0 0 0 0 0 0 0.00883774441877676 0 0 0 0 0 0.0440077016406424 0.00785591581771158 0 0 0 0 0 0 0 0 0 0 0 0 0 0 0 0 0 0 0 0 0 0 0 0 0 0 0 0 0 0 0 0 0 0 0 0 0 0 0 0 0 0 0 0 0 0 0 0 0 0 0 0 0 0 0 0 0 0 0 0 0 0.0740769072395199 0 0 0 0 0 0 0 0 0 0 0 0 0 0 0 0 0 0 0 0 0 0 0 0 0 0 0 0 0 0 0 0 0 0 0 0 0 0 0 0.00310306078800504 0 0 0 0.00201018185872496 0 0.0362154608420636 0 0 0 0 0 0 0 0 0 0 0 0 0 0 0 0.00459581900548173 0 0 0 0 0 0 0 0 0 0 0 0 0 0 0 0 0 0 0.0061973730463688 0.026056769159242 0 0 0 0 0 0 0 0 0 0 0 0 0 0 0 0 0 0 0 0 0 0 0 0 0 0 0 0 0 0 0 0 0 0 0 0 0 0 0 0 0 0 0 0 0 0 0 0 0 0 0 0 0 0 0 0 0 0 0 0 0 0 0 0 0 0 0 0 0 0.00385526176106036 0 0 0 0 0 0 0 0 0 0 0 0 0 0 0 0 0 0 0 0 0 0 0 0 0 0 0 0 0 0 0 0 0 0 0 0 0
0 0 0 0 0 0 0 0 0 0 0 0 0 0.0686203821705246 0.0156854591115236 0.108324275954469 0 0 0 0.0373368536112014 0 0 0 0 0 0 0 0 0 0 0 0 0 0 0 0 0 0 0 0 0 0 0 0 0.00736626841533295 0.0593655954058601 0 0 0 0.0582241591620052 0 0 0 0 0 0 0 0 0.0577757567704499 0 0 0.113043577016168 0 0 0.0201879955931509 0.0023180797270006 0 0 0 0 0 0 0 0 0.00328306504254031 0 0.0429809353865101 0.00966037931360252 0 0 0 0 0 0 0 0 0 0 0 0 0 0 0 0 0 0 0.00418413080902742 0 0 0 0 0 0 0 0 0 0 0 0 0 0 0 0 0 0 0 0 0 0 0 0 0 0 0 0 0 0.0141342495815318 0 0 0 0 0 0 0.272920330310967 0 0.0059126794346153 0.0431172366775848 0.0502859328410552 0 0 0 0 0 0 0 0 0 0 0 0 0 0 0 0 0 0 0 0 0 0 0 0 0 0 0 0 0 0 0 0 0 0 0 0 0 0 0 0 0 0 0 0 0 0 0 0 0 0 0 0 0 0 0 0 0 0 0 0 0 0 0 0 0 0 0 0 0 0 0 0 0 0 0 0 0 0 0 0 0 0 0 0 0 0 0 0 0 0.00527265766487853 0 0 0 0 0 0 0 0 0 0 0 0 0 0 0 0 0 0 0 0 0 0 0 0 0 0 0 0 0 0 0 0 0 0 0 0 0 0 0 0 0 0 0 0 0 0 0 0 0 0 0 0 0 0 0 0 0 0 0 0 0 0 0 0 0 0 0 0 0 0 0 0 0 0 0 0 0 0 0 0 0 0 0 0 0 0 0 0 0
0 0 0 0 0 0 0 0 0 0 0 0 0 0 0 0.200863739075714 0 0 0 0 0 0 0 0.0910316121528555 0 0 0 0 0 0 0 0 0 0 0 0 0 0 0.0470945950763722 0.280399761565378 0 0 0 0 0 0 0 0 0 0 0 0 0 0 0 0 0 0 0 0 0.0879321462176683 0 0 0 0 0 0 0 0 0.134802877649799 0 0.0309337129764803 0 0 0 0 0 0 0.0445768296954268 0 0.0296935237450886 0 0 0 0 0 0 0 0 0 0 0 0 0 0 0 0 0 0 0 0 0 0 0 0 0 0 0 0 0 0 0 0 0 0 0 0 0 0 0 0 0 0 0 0 0 0 0 0 0 0 0 0 0.0244382763639553 0 0 0 0.0282329254812615 0 0 0 0 0 0 0 0 0 0 0 0 0 0 0 0 0 0 0 0 0 0 0 0 0 0 0 0 0 0 0 0 0 0 0 0 0 0 0 0 0 0 0 0 0 0 0 0 0 0 0 0 0 0 0 0 0 0 0 0 0 0 0 0 0 0 0 0 0 0 0 0 0 0 0 0 0 0 0 0 0 0 0 0 0 0 0 0 0 0 0 0 0 0 0 0 0 0 0 0 0 0 0 0 0 0 0 0 0 0 0 0 0 0 0 0 0 0 0 0 0 0 0 0 0 0 0 0 0 0 0 0 0 0 0 0 0 0 0 0 0 0 0 0 0 0 0 0 0 0 0 0 0 0 0 0 0 0 0 0 0 0 0 0 0 0 0 0 0 0 0 0 0 0 0 0 0 0 0
0 0 0 0 0 0 0 0 0 0 0 0 0.116368106207399 0 0 0 0 0 0 0 0 0 0 0 0.233858377512874 0 0 0 0 0 0 0 0 0 0.138383327230026 0 0 0 0 0 0 0 0 0 0 0 0 0 0.255396901341132 0 0 0 0 0 0 0 0 0 0 0 0 0 0 0 0 0 0 0 0 0 0 0 0 0 0 0 0 0 0 0 0 0 0 0 0 0 0 0 0 0 0 0 0 0 0 0 0 0 0 0 0 0 0 0 0 0 0 0 0 0 0 0 0 0.00974428440015601 0 0 0 0 0 0.0197974628805633 0 0 0 0 0 0 0 0.119923732321075 0 0 0 0 0 0 0 0 0 0 0 0 0 0 0 0 0 0 0 0 0 0 0 0 0 0 0 0 0 0 0 0 0 0 0 0 0 0 0 0.0782459583555649 0 0 0 0.015485702481318 0.0127961472698923 0 0 0 0 0 0 0 0 0 0 0 0 0 0 0 0 0 0 0 0 0 0 0 0 0 0 0 0 0 0 0 0 0 0 0 0 0 0 0 0 0 0 0 0 0 0 0 0 0 0 0 0 0 0 0 0 0 0 0 0 0 0 0 0 0 0 0 0 0 0 0 0 0 0 0 0 0 0 0 0 0 0 0 0 0 0 0 0 0 0 0 0 0 0 0 0 0 0 0 0 0 0 0 0 0 0 0 0 0 0 0 0 0 0 0 0 0 0 0 0 0 0 0 0 0 0 0 0 0 0 0 0 0 0 0 0 0 0 0 0 0 0 0 0
0 0 0 0 0 0 0 0 0 0 0 0 0 0 0 0.0784611025758408 0 0 0 0 0 0.159601127632415 0 0 0 0 0 0 0 0 0 0 0 0 0 0 0 0 0 0.227677163758937 0 0 0.10583295129355 0 0 0 0 0 0 0 0 0 0 0 0 0 0 0 0 0 0 0 0.131893463214787 0 0 0 0 0 0 0.119408283571812 0 0.0555036347146112 0 0 0 0 0 0 0 0 0 0 0 0 0 0 0 0 0 0 0 0 0 0 0 0 0 0 0 0 0 0 0 0 0 0 0 0 0 0 0 0 0 0 0 0 0 0 0 0 0 0 0 0 0 0 0 0 0 0 0 0 0 0.049016158793184 0 0 0 0 0 0 0 0 0 0 0 0 0 0 0 0 0 0 0 0 0 0 0 0 0 0 0 0 0 0 0 0 0 0 0 0 0 0 0 0 0 0 0 0 0 0 0 0 0 0 0 0.0499603929483565 0 0 0 0 0 0 0 0 0 0 0 0 0 0 0 0 0 0 0 0 0 0 0 0 0 0 0 0 0 0 0 0 0 0 0 0 0 0 0 0 0 0 0 0 0 0 0 0 0 0 0 0 0 0 0 0 0 0 0 0 0 0 0 0 0 0 0 0 0 0 0 0 0 0 0 0 0 0 0 0 0 0 0 0 0 0 0 0 0 0 0 0 0 0 0 0 0 0 0 0 0 0 0 0 0.0226457214965067 0 0 0 0 0 0 0 0 0 0 0 0 0 0 0 0 0 0 0 0 0 0 0 0 0 0
0 0 0 0 0 0 0 0 0 0 0 0 0.138296933820825 0 0 0 0 0 0 0 0 0 0.155572084329595 0 0 0.127460489185509 0 0 0 0 0 0.04052059898151 0 0 0.2024509789685 0 0 0 0 0 0.0264383285841222 0 0 0 0 0 0 0.0118530081263427 0.260968271352816 0 0 0 0 0 0 0 0 0 0 0 0 0 0 0 0 0 0 0 0 0 0 0 0 0 0 0 0 0 0 0 0 0 0 0 0.0057909520992701 0 0 0 0.0074455098419187 0 0 0 0 0 0 0 0 0 0 0 0 0 0 0 0 0 0 0 0 0 0 0 0 0 0 0 0 0 0 0 0 0 0 0 0 0.0232028447095901 0 0 0 0 0 0 0 0 0 0 0 0 0 0 0 0 0 0 0 0 0 0 0 0 0 0 0 0 0 0 0 0 0 0 0 0 0 0 0 0 0 0 0 0 0 0 0 0 0 0 0 0 0 0 0 0 0 0 0 0 0 0 0 0 0 0 0 0 0 0 0 0 0 0 0 0 0 0 0 0 0 0 0 0 0 0 0 0 0 0 0 0 0 0 0 0 0 0 0 0 0 0 0 0 0 0 0 0 0 0 0 0 0 0 0 0 0 0 0 0 0 0 0 0 0 0 0 0 0 0 0 0 0 0 0 0 0 0 0 0 0 0 0 0 0 0 0 0 0 0 0 0 0 0 0 0 0 0 0 0 0 0 0 0 0 0 0 0 0 0 0 0 0 0 0 0 0 0 0 0 0 0 0 0 0 0 0 0 0 0 0
0 0 0 0 0 0 0 0 0 0 0 0 0.0818298969796048 0 0 0 0 0 0 0 0 0 0 0 0.262283713665274 0 0 0 0 0 0 0.0158737388405273 0 0 0.103497927090312 0 0 0 0 0 0.0485904591228686 0 0 0 0 0 0 0.0687033340132953 0.0472047149370618 0 0 0 0 0 0 0 0 0 0 0 0 0 0 0 0 0 0 0 0 0 0 0 0 0.0306027294063009 0 0 0 0 0 0 0 0 0 0 0 0 0 0 0 0 0 0 0 0 0 0 0 0 0 0 0 0 0 0 0 0 0 0 0 0 0 0 0 0 0 0 0 0 0 0 0 0 0 0 0 0.143570411220874 0 0 0 0 0 0 0 0 0 0 0 0 0 0 0 0 0 0 0 0 0 0 0 0 0 0 0 0 0 0 0 0 0 0 0 0 0 0 0 0 0 0 0 0 0.0242207531733286 0 0 0 0 0 0 0 0 0 0 0 0 0 0 0 0 0 0 0 0 0 0 0 0 0 0 0 0 0 0 0 0 0.0641961185509849 0.051997030837978 0 0 0 0 0 0 0 0 0 0 0 0 0 0 0 0 0 0 0 0 0 0 0.0243733560940855 0 0 0 0 0 0 0 0 0 0 0 0 0 0 0 0 0 0 0 0 0 0 0 0 0 0 0 0 0 0 0 0 0 0 0 0 0 0 0 0 0 0 0 0 0 0 0 0 0 0 0 0 0 0 0.0330558160675041 0 0 0 0 0 0 0 0 0 0 0 0 0 0 0 0 0 0 0 0 0 0 0 0 0 0 0 0 0 0 0 0 0 0
0 0.0124307009540224 0 0 0 0 0 0 0 0 0 0 0 0 0 0 0 0 0 0 0 0 0 0 0 0 0 0 0 0 0 0 0 0 0 0 0 0 0 0 0 0 0 0 0.0103579273167422 0 0 0 0 0 0 0 0.0496742578848642 0 0 0 0 0 0 0 0 0 0 0 0 0 0 0 0 0 0 0 0 0.0192732469180046 0 0 0 0 0 0 0 0 0 0 0 0 0 0 0 0 0 0 0 0 0 0 0 0 0 0 0 0 0 0 0 0.0945066884364008 0.0319684854006268 0.0763967049192591 0 0 0 0 0 0.0124742635011711 0.0222783263390235 0.0504188902545972 0.0394993800714446 0.00774889949667379 0.0102254599727996 0.0425216457096169 0 0 0 0 0 0 0 0 0 0 0 0 0 0 0 0 0 0 0 0 0 0 0 0 0 0 0 0 0 0 0 0 0 0 0 0 0 0 0 0 0 0 0 0 0 0 0.00790413160322297 0 0 0 0 0 0.199897884729506 0.0700707717028221 0 0 0 0 0 0 0 0 0 0 0 0 0 0 0 0.00449253430035288 0 0 0 0 0 0 0 0 0 0 0 0 0 0 0 0.00903954961312473 0 0 0 0.0109232518527707 0 0 0 0 0 0 0 0 0 0 0 0 0 0 0 0 0 0.00568025229105231 0 0 0 0 0 0 0 0 0 0 0 0 0 0 0 0 0 0 0 0 0 0 0 0 0 0 0 0 0 0 0 0 0 0.0223157355995373 0 0.0834670987268756 0.0121596023248968 0.00620189371809636 0 0.00754002809436416 0.0334950669523548 0.0170797103923686 0 0 0 0 0 0 0 0 0 0.0299576109234079 0 0 0 0 0 0 0 0 0 0 0 0 0 0 0 0 0 0 0 0 0 0 0 0 0 0 0 0 0 0 0 0 0 0 0 0 0
0 0 0 0 0 0 0 0 0 0 0 0 0 0 0 0 0 0 0 0 0 0 0 0 0 0 0 0 0 0 0 0 0 0 0 0 0 0 0 0 0 0 0 0 0 0 0 0 0 0 0 0 0.305939489421381 0 0 0 0 0 0 0 0 0 0 0 0.082984855571147 0.116847889334036 0 0 0 0 0 0 0 0 0 0 0 0 0 0 0 0 0 0 0 0 0 0 0 0 0 0 0 0 0 0 0 0 0 0 0 0 0 0 0 0 0 0 0 0 0 0 0 0 0 0 0 0 0 0 0 0.204346948151103 0.289880817522333 0 0 0 0 0 0 0 0 0 0 0 0 0 0 0 0 0 0 0 0 0 0 0 0 0 0 0 0 0 0 0 0 0 0 0 0 0 0 0 0 0 0 0 0 0 0 0 0 0 0 0 0 0 0 0 0 0 0 0 0 0 0 0 0 0 0 0 0 0 0 0 0 0 0 0 0 0 0 0 0 0 0 0 0 0 0 0 0 0 0 0 0 0 0 0 0 0 0 0 0 0 0 0 0 0 0 0 0 0 0 0 0 0 0 0 0 0 0 0 0 0 0 0 0 0 0 0 0 0 0 0 0 0 0 0 0 0 0 0 0 0 0 0 0 0 0 0 0 0 0 0 0 0 0 0 0 0 0 0 0 0 0 0 0 0 0 0 0 0 0 0 0 0 0 0 0 0 0 0 0 0 0 0 0 0 0 0 0 0 0 0 0 0 0
0 0 0 0 0.407338969333534 0.0862432413048829 0 0.0211288851953422 0 0.138314827303886 0 0.0213593713893511 0 0.0103140586803651 0.00705022090230107 0.0100418228115244 0 0 0 0 0 0 0 0 0 0 0 0 0 0 0.00668792946052719 0 0 0 0 0 0.0437050121027055 0.0148561937898613 0 0 0 0 0 0 0 0 0.0940161293402723 0 0 0 0 0 0 0 0 0 0 0 0 0 0 0 0 0 0 0 0 0 0.0227081383814691 0 0 0 0.00450446543848137 0 0 0 0 0 0 0 0 0 0 0 0 0 0.00953483764994641 0 0 0 0 0 0 0 0 0 0 0 0 0 0 0 0 0 0 0 0 0 0 0 0 0 0 0 0 0 0 0 0 0 0 0 0 0 0 0 0 0 0 0 0.00843317213670573 0 0.0937627247788442 0 0 0 0 0 0 0 0 0 0 0 0 0 0 0 0 0 0 0 0 0 0 0 0 0 0 0 0 0 0 0 0 0 0 0 0 0 0 0 0 0 0 0 0 0 0 0 0 0 0 0 0 0 0 0 0 0 0 0 0 0 0 0 0 0 0 0 0 0 0 0 0 0 0 0 0 0 0 0 0 0 0 0 0 0 0 0 0 0 0 0 0 0 0 0 0 0 0 0 0 0 0 0 0 0 0 0 0 0 0 0 0 0 0 0 0 0 0 0 0 0 0 0 0 0 0 0 0 0 0 0 0 0 0 0 0 0 0 0 0 0 0 0 0 0 0 0 0 0 0 0 0 0 0 0 0 0 0 0 0 0 0 0 0 0 0 0 0 0 0 0 0 0 0 0 0 0 0 0 0 0 0 0 0
0.0452310152368499 0.00157605699934766 0.0133875142932439 0.0330245458102143 0.00257539378978851 0.0728008721936556 0.00301191260918281 0.00635565765215377 0.0115017444542585 0.0242140760247548 0.11737960857881 0.00721872013109924 0 0 0 0.0152267051980217 0 0.00615736181823815 0.00256502538838777 0 0 0 0 0 0 0 0 0 0 0 0.183927866228734 0 0 0.0175387567980995 0 0 0.00975752140740361 0.0952768185147322 0.00108534673538667 0.00108859483346913 0 0 0 0 0 0 0 0 0 0 0 0 0 0.0268183935374417 0 0.000895539202814985 0.0039898297666359 0 0 0 0 0 0 0 0 0 0.00111250796590562 0 0 0 0.0169439834922137 0 0 0 0.00309469084276851 0 0 0 0 0 0 0 0 0 0 0.00318455867092015 0.00401950020711313 0 0 0 0 0 0.0733233102264906 0 0 0 0.00950628066900653 0 0 0 0 0 0 0 0 0 0 0 0.00886136465496678 0 0.017823786657343 0.0181297161633313 0.00944167179015842 0 0 0 0 0 0 0 0.00484189242074455 0 0 0 0 0 0.0453387762874543 0 0 0.0155364461589348 0 0 0.00807990716679085 0 0.00478625135152213 0 0.00240424075767935 0 0.0422388184394003 0.00104439693344168 0 0 0 0.00109179688677946 0 0 0.00216141397295575 0 0 0 0 0 0 0.00442981108135467 0 0 0 0 0 0 0 0 0 0 0 0 0 0 0 0 0 0 0 0 0 0 0 0 0 0 0 0 0 0 0 0 0 0 0 0 0 0 0 0 0 0 0 0 0 0 0 0 0 0 0 0 0 0 0 0 0 0 0 0 0 0 0 0 0 0 0 0 0 0 0 0 0 0 0 0 0 0 0 0 0 0 0 0 0 0 0 0 0 0 0 0 0 0 0 0 0 0 0 0 0 0 0 0 0 0 0 0 0 0 0 0 0 0 0 0 0 0 0 0 0 0 0 0 0 0 0 0 0 0 0 0 0 0 0 0 0 0 0 0 0 0 0 0 0 0 0 0 0 0 0 0 0 0 0 0 0 0 0 0 0 0 0
0.022472482728749 0 0.0033830297561614 0 0.00518922119966045 0.0603884461489196 0 0.0119710748645089 0.0151463267739454 0.0172427191482534 0.0179129618396383 0.0442690846925007 0 0.0348060853877022 0.0356471687388224 0.0575700366808889 0 0.0018394206157948 0 0 0 0 0 0 0 0 0 0 0.00123435391700569 0.143941543469095 0 0 0 0.011811239331707 0 0 0.00775336129833297 0.00553141657563937 0 0 0 0 0 0 0 0 0.00436705564107853 0 0 0.00212263386808418 0 0 0 0.0154852356760597 0 0 0.00236535865853317 0 0 0 0 0 0 0 0 0 0.00111466003348785 0 0 0 0.00941647460454856 0 0.00170088688917897 0 0.00345532090044984 0 0 0 0 0.0060948941530959 0 0 0 0 0.0157255022596601 0.0203181794087178 0.00291736082495759 0.0104870967543118 0 0 0 0 0.017975720245975 0 0.096362983158874 0.0611139682686014 0.0139479393604465 0.0110177484747971 0 0 0 0 0 0 0.00249065695648594 0 0 0 0.00400469318883249 0 0.0137345120376998 0.0145516428926365 0 0 0 0 0 0 0 0 0.00559143606285269 0 0 0 0 0 0.0918558142761533 0 0 0.0035348068353428 0 0 0.00798414478639913 0.00438522262213032 0.00301340847848213 0.0278328961755165 0.00168763498539395 0 0.0150365620257151 0 0 0 0 0 0 0 0.00378802324001996 0.00127789183774473 0 0 0 0 0 0.00513166125041129 0 0 0 0 0 0 0 0 0 0 0 0 0 0 0 0 0 0 0 0 0 0 0 0 0 0 0 0 0 0 0 0 0 0 0 0 0 0 0 0 0 0 0 0 0 0 0 0 0 0 0 0 0 0 0 0 0 0 0 0 0 0 0 0 0 0 0 0 0 0 0 0 0 0 0 0 0 0 0 0 0 0 0 0 0 0 0 0 0 0 0 0 0 0 0 0 0 0 0 0 0 0 0 0 0 0 0 0 0 0 0 0 0 0 0 0 0 0 0 0 0 0 0 0 0 0 0 0 0 0 0 0 0 0 0 0 0 0 0 0 0 0 0 0 0 0 0 0 0 0 0 0 0 0 0 0 0 0 0 0 0 0 0
0 0 0 0 0 0 0 0 0 0 0 0 0.0246621897669301 0 0 0 0 0 0 0 0 0 0 0 0.0667038795202786 0.0126986842431344 0 0 0 0 0 0 0 0 0.28147767791505 0 0 0 0 0 0 0 0 0 0 0 0 0 0.124122110427598 0 0 0 0 0 0 0 0 0 0 0 0 0 0 0 0 0 0 0 0 0 0 0 0 0 0 0 0 0 0 0 0 0 0 0 0 0 0 0 0 0 0 0.00835449778140745 0 0 0 0 0 0 0 0 0.0088357552961044 0 0 0 0 0 0 0 0 0 0 0 0 0 0 0 0 0 0 0 0 0 0 0 0 0.0361085580148802 0 0 0 0 0 0 0 0 0 0 0 0 0 0 0 0 0 0 0 0 0 0 0 0 0 0 0 0 0 0 0 0 0 0 0 0 0 0 0 0 0.0814156393162621 0 0 0 0 0 0 0 0 0 0 0 0 0 0 0 0 0 0 0 0.223542467187432 0 0.0711665674629103 0 0 0 0 0 0 0 0 0 0 0 0 0 0 0 0 0 0 0.0252606984817867 0 0 0 0 0 0 0 0 0 0 0 0 0 0 0 0 0 0 0 0 0 0 0 0 0 0 0 0 0 0 0 0 0 0 0 0 0 0 0 0 0 0 0 0 0 0 0 0 0.0356512745862262 0 0 0 0 0 0 0 0 0 0 0 0 0 0 0 0 0 0 0 0 0 0 0 0 0 0 0 0 0 0 0 0 0 0 0 0 0 0 0 0 0 0 0 0 0 0 0 0 0 0 0 0 0 0 0 0 0 0 0 0
0 0 0 0 0 0 0 0 0 0 0 0 0.00968289942069349 0 0 0.00539722169433918 0 0 0 0 0 0 0 0 0 0 0 0 0 0 0 0 0 0.338702093906982 0.0727345524156092 0 0 0 0 0 0 0 0 0 0 0 0 0.0180546336003632 0 0 0 0 0 0 0 0 0 0 0 0 0 0 0 0 0 0 0 0 0 0 0 0 0 0 0 0 0 0 0 0 0 0 0 0 0 0 0 0.0086491131202561 0.0125505415594122 0.00634220741512546 0 0.00529149055550508 0 0.00730985177800162 0 0 0 0 0 0.225315063889513 0.0783864536422351 0.00916174627838497 0.0498776890189103 0 0 0 0 0 0 0 0 0 0 0 0 0 0 0 0 0 0 0 0 0 0 0.00686938959765343 0 0 0 0 0 0 0 0 0 0 0 0 0 0 0 0 0 0 0 0 0 0 0 0.0292868444717966 0.0698641016201307 0.0195067702445806 0 0 0 0 0 0 0 0 0 0 0 0 0 0 0 0 0 0 0 0 0 0 0 0 0 0 0 0 0 0 0 0 0 0 0 0 0 0 0 0 0 0 0 0 0 0 0 0 0 0 0 0 0 0 0 0 0 0 0 0 0 0 0 0 0 0 0 0 0 0 0 0 0 0 0 0 0 0 0 0 0 0 0 0 0 0 0 0 0 0 0 0 0 0 0 0 0 0 0 0 0 0 0 0 0.0209211737793081 0 0 0 0 0 0 0 0 0 0 0 0 0 0 0 0 0 0 0 0 0 0 0 0 0 0 0 0 0 0 0 0 0 0 0 0 0 0 0 0 0 0.00609616199120015 0 0 0 0 0 0 0 0 0 0 0 0 0 0 0 0 0 0
0 0 0 0.00796864834711628 0 0.0269546024962865 0.0023655065817178 0 0 0 0.0219211143366301 0 0 0 0 0.02241396081734 0 0 0 0 0 0 0 0 0 0 0 0 0 0.0381870505210233 0.0328604992077306 0 0.187931124468917 0 0.00732676769381326 0 0 0.00876347705797615 0.00346467844671495 0 0 0 0 0 0 0 0 0 0 0 0 0 0 0.185065623485032 0 0 0 0 0 0 0 0 0 0 0 0 0 0 0 0 0 0 0 0 0.00222121562382044 0 0 0 0 0.00244359252502433 0 0 0.00250085422004062 0 0.0142400081894599 0 0 0.0247553312894213 0.0338942232965962 0.00333148924245242 0 0.00969717327340169 0.00705956695010609 0.00382875653529867 0 0 0.00656110736507749 0 0.00247602456259748 0.059877792116419 0.0319511932595158 0.00478669608954935 0.0196728706434974 0 0 0 0 0 0 0 0 0 0 0 0 0 0 0 0 0 0 0 0 0 0 0 0.0197104080189088 0 0 0.0163406047178488 0 0 0 0 0 0 0.00120982632755953 0 0.115644050823042 0 0 0 0 0 0 0 0 0 0 0.00660482645913644 0.0294857922545715 0.00598093305070948 0.0167000631045177 0 0 0 0 0 0 0 0 0 0 0 0 0 0 0 0 0 0 0 0 0 0 0 0 0 0 0 0 0 0 0 0 0 0 0 0 0 0 0 0 0 0 0 0 0 0 0 0 0 0 0 0 0 0 0 0 0 0 0 0 0 0 0 0 0 0 0 0 0 0 0 0 0 0 0 0 0 0 0 0 0 0 0 0 0 0 0 0 0 0 0 0 0 0 0 0 0 0 0 0 0 0 0 0.00660184355633138 0 0 0 0 0 0 0 0 0 0 0 0 0 0 0 0 0 0 0 0 0 0 0 0 0 0 0 0 0 0 0 0 0 0 0 0 0 0 0 0 0 0.00466014366867781 0 0 0 0 0.00254055937612097 0 0 0 0 0 0 0 0 0 0 0 0 0
0 0 0 0 0 0 0 0 0 0 0 0 0.0625322787968722 0 0 0.00161088741477341 0 0 0 0 0 0 0.0504842546657644 0 0.111023093343203 0.0275822284199279 0 0 0 0 0 0.093769621967033 0.0481708634495943 0.00874531085667347 0 0 0 0 0 0 0.0191949092311142 0.00339789083242112 0 0 0 0 0 0.0258457230240029 0.177235538443137 0 0 0 0 0 0 0.0360956067457303 0 0 0 0 0 0 0 0 0 0 0 0 0 0 0 0 0 0 0 0 0 0 0 0 0 0 0 0 0 0 0 0 0.00328178906220412 0 0 0 0 0 0 0 0 0 0 0.0355101083793229 0.0143613611019297 0 0 0 0 0 0 0 0 0 0 0 0 0.00784311059732731 0 0 0 0 0 0 0 0 0 0 0 0.078512344714267 0 0 0 0 0 0 0 0 0 0 0 0 0 0 0 0 0 0 0 0 0 0 0 0 0 0 0 0 0 0 0 0 0 0 0 0 0 0 0 0 0 0 0 0 0 0 0 0 0 0 0 0 0 0 0 0 0 0 0 0 0.0171719524585994 0 0.0678411045040253 0 0 0 0 0 0.00331398993982175 0 0 0 0 0 0 0 0 0 0 0 0 0.0657941844290156 0 0 0 0 0 0 0 0 0 0 0 0 0 0 0 0 0 0 0 0 0 0 0 0 0 0 0 0 0 0 0 0 0 0 0 0 0 0 0 0.00173425004954148 0 0 0 0 0 0 0 0 0.0308459114888939 0 0 0 0 0 0 0 0 0 0 0 0 0 0 0 0 0 0 0 0 0 0 0 0 0 0 0 0 0 0 0 0 0.0033745519161614 0 0 0 0 0 0 0 0 0 0 0 0.0047271341686429 0 0 0 0 0 0 0 0 0 0 0 0 0 0 0
0 0 0 0 0 0 0 0 0 0 0 0 0 0 0 0 0 0 0 0 0 0 0 0 0 0 0 0 0 0 0 0 0 0 0 0 0 0 0 0 0.122637305772561 0.360167636241298 0 0 0 0 0 0 0 0 0 0.062133845161489 0 0 0 0 0 0 0 0 0 0 0 0 0 0 0 0 0 0 0 0 0 0 0 0 0 0 0 0 0 0.0562717033563935 0 0.133585651309012 0 0 0 0 0 0 0 0 0 0 0 0 0 0 0 0 0.00987180132091214 0 0 0 0 0 0 0 0 0 0 0 0 0 0 0 0 0 0 0 0 0 0 0 0 0 0 0 0 0 0 0 0 0 0 0 0 0 0 0 0 0 0 0 0 0 0 0 0 0 0 0 0 0 0 0 0 0 0 0 0 0 0 0 0 0 0 0 0 0 0 0 0 0 0 0 0 0 0 0 0 0 0 0 0 0 0 0 0 0 0 0 0 0 0 0 0 0.21038618957406 0 0 0 0 0 0 0 0 0 0 0 0 0 0 0 0 0 0 0 0 0 0 0 0 0 0 0 0 0 0 0 0 0 0 0 0 0 0 0 0 0 0 0.0172565720236758 0.0276892952405981 0 0 0 0 0 0 0 0 0 0 0 0 0 0 0 0 0 0 0 0 0 0 0 0 0 0 0 0 0 0 0 0 0 0 0 0 0 0 0 0 0 0 0 0 0 0 0 0 0 0 0 0 0 0 0 0 0 0 0 0 0 0 0 0 0 0 0 0 0 0 0 0 0 0 0
0 0 0 0 0.0335163297472671 0.0540043123188694 0 0 0 0.101652568268933 0 0 0 0 0 0 0 0.00456615934348722 0 0 0 0 0 0 0 0 0 0 0.0127017773859993 0.0120243988075129 0.012208864070995 0 0 0 0 0 0 0.257961705401467 0 0 0 0 0 0 0 0 0.00439704233076547 0 0 0 0 0 0 0 0 0 0 0 0 0 0 0 0 0 0 0 0 0 0 0 0.00441965583816465 0 0.042778470649482 0 0 0 0 0 0 0 0 0 0 0 0.115530708617959 0.00826864390543201 0.199244213381317 0.0158672810877776 0 0 0 0 0.00456724034711967 0 0 0 0 0 0 0 0 0 0 0 0 0 0 0 0 0 0 0 0 0 0 0 0 0 0 0 0 0 0 0 0 0 0.00520626590605671 0 0 0.00593600714653338 0 0 0.0898541065741492 0 0 0 0 0 0.00436202076957244 0 0 0 0 0 0 0 0 0.00416877855913547 0 0 0 0 0 0 0 0 0 0 0 0 0 0 0 0 0 0 0.00402741211805806 0 0 0 0 0 0 0 0 0 0 0 0 0 0 0 0 0 0 0 0 0 0 0 0 0 0 0 0 0 0 0 0 0 0 0 0 0 0 0 0 0 0 0 0 0 0 0 0 0 0 0 0 0 0 0 0 0 0 0 0 0 0 0 0 0 0 0 0 0 0 0 0 0 0 0 0 0 0 0 0 0 0 0 0 0 0 0 0 0 0 0 0 0 0 0 0.0027360374239455 0 0 0 0 0 0 0 0 0 0 0 0 0 0 0 0 0 0 0 0 0 0 0 0 0 0 0 0 0 0 0 0 0 0 0 0 0 0 0 0 0 0 0 0 0 0 0 0 0 0 0 0 0 0
0.00208867197410336 0 0.00236477829026965 0.0333647212076469 0.00711272689716465 0.0170741559714779 0.000859874974847674 0 0 0.0428809954772688 0.0185719756483191 0 0 0 0 0 0 0.00226248172510022 0 0.000866262131843953 0 0 0 0 0 0 0 0 0.00227961969696242 0.0619915790273476 0.00459878595179677 0 0 0.0026188136516197 0 0 0.136199913662391 0 0 0 0 0 0 0 0 0 0.00324949054852991 0 0 0 0.000980013381292588 0 0 0.00588710701122083 0 0 0 0 0 0 0 0 0 0 0 0 0 0 0 0 0.00215849610747628 0 0.0127817241365409 0 0 0 0 0 0 0 0 0 0 0 0.200923985449019 0.0509675744574856 0.0579366514154549 0.0106476598385438 0 0 0 0 0.146118832976013 0 0.00983068324786853 0 0.00175202827531984 0 0 0 0 0 0 0 0 0 0 0 0 0 0 0 0 0 0 0 0 0 0 0 0 0 0 0 0 0 0.0026356011180731 0 0 0.0647342706230337 0 0 0.0533756648527114 0 0 0 0 0 0.0195393045843928 0.00120852901460509 0 0 0 0 0 0 0.00425615513044858 0.00325364442589139 0 0 0 0 0 0.0118469425014391 0 0 0 0 0 0 0 0 0 0 0 0 0 0 0 0 0 0 0 0 0 0 0 0 0 0 0 0 0 0 0 0 0 0 0 0 0 0 0 0 0 0 0 0 0 0 0 0 0 0 0 0 0 0.000780284616480481 0 0 0 0 0 0 0 0 0 0 0 0 0 0 0 0 0 0 0 0 0 0 0 0 0 0 0 0 0 0 0 0 0 0 0 0 0 0 0 0 0 0 0 0 0 0 0 0 0 0 0 0 0 0 0 0 0 0 0 0 0 0 0 0 0 0 0 0 0 0 0 0 0 0 0 0 0 0 0 0 0 0 0 0 0 0 0 0 0 0 0 0 0 0 0 0 0 0 0 0 0 0 0 0 0 0 0 0 0
0 0 0 0 0 0.00739523616069512 0 0 0 0 0 0 0 0 0 0.164916225989104 0 0 0 0 0 0.0457403198907192 0 0 0 0 0 0 0 0.00908625273504827 0 0 0 0.0133217700490744 0 0 0 0 0 0.0862027928172726 0 0 0 0 0 0 0 0.019837924179986 0 0.165952564884671 0 0 0 0.0208007518159754 0 0 0 0 0 0 0 0 0 0 0 0 0 0 0 0.0647844737027549 0.00608494883972685 0 0 0 0 0 0 0 0 0 0 0 0 0 0 0 0 0 0 0 0 0 0 0 0 0 0 0 0 0 0 0 0 0 0 0 0 0 0 0 0 0 0 0 0 0 0 0 0 0 0 0 0 0 0 0 0 0 0 0 0 0 0 0.0409497268462106 0 0 0 0.00867829853061753 0.0117439440276813 0 0 0 0 0 0 0 0 0 0 0 0 0 0 0 0 0 0 0 0 0 0 0 0 0 0 0 0 0 0 0 0.0220306720845865 0 0 0 0 0 0 0 0.00945237108133202 0 0 0 0.0117617965433278 0 0 0.0874625932946132 0 0 0 0 0 0 0 0 0 0 0 0 0 0 0 0 0 0 0.0791418731071704 0 0 0 0 0 0 0 0 0 0 0 0 0 0 0 0 0 0 0 0 0 0 0.0131060018625652 0.0132409636118516 0 0 0 0 0 0 0 0 0 0 0 0 0 0 0 0 0 0 0 0 0 0 0 0 0 0 0 0 0 0 0 0 0 0 0 0 0 0 0 0 0 0 0 0 0 0 0 0 0 0 0 0 0 0.0709568616957809 0 0 0 0 0 0 0 0.0273516362492344 0 0 0 0 0 0 0 0 0 0 0 0 0 0 0 0 0 0 0 0 0 0 0 0 0 0
0 0 0 0 0 0 0 0 0 0 0 0 0 0 0 0.142155856862791 0 0 0 0 0 0.217974277804824 0 0.100949310895654 0 0 0 0 0 0.00729427368292554 0 0 0 0 0 0 0 0 0.0689955074926731 0 0.0403100207579769 0 0 0 0 0 0 0 0 0.0661416942453104 0 0 0 0.00861859034878692 0 0 0 0 0 0 0.0660664883821861 0 0 0 0 0 0 0 0 0.175479126497177 0 0.0328663671277241 0 0 0 0 0 0 0 0 0.0169762508980234 0 0 0 0 0 0 0 0 0 0 0 0 0 0 0 0 0 0 0 0 0 0 0 0 0 0 0 0 0 0 0 0 0 0 0 0 0 0 0 0 0 0 0 0 0 0 0 0 0 0 0 0 0.0158842113665716 0 0 0 0.0306765581607875 0 0 0 0 0 0 0 0 0 0 0 0 0 0 0 0 0 0 0 0 0 0 0 0 0 0 0 0 0 0 0 0 0 0 0 0 0 0 0 0 0 0 0 0 0 0 0 0 0 0 0 0 0 0 0 0 0 0 0 0 0 0 0 0 0.00961146547658791 0 0 0 0 0 0 0 0 0 0 0 0 0 0 0 0 0 0 0 0 0 0 0 0 0 0 0 0 0 0 0 0 0 0 0 0 0 0 0 0 0 0 0 0 0 0 0 0 0 0 0 0 0 0 0 0 0 0 0 0 0 0 0 0 0 0 0 0 0 0 0 0 0 0 0 0 0 0 0 0 0 0 0 0 0 0 0 0 0 0 0 0 0 0 0 0 0 0 0 0 0 0 0 0 0 0 0 0 0 0 0 0 0 0
0 0 0 0 0 0 0 0 0 0 0 0 0.0379332579918341 0 0 0.0535660445521811 0 0 0 0 0 0 0 0 0.0449343580259269 0.0401328317974147 0 0 0 0 0 0 0 0 0.0594890681231787 0.106638911679898 0 0 0 0.0484538710209976 0 0.178078265367982 0 0 0 0 0 0.051779646507437 0.0187824113955463 0 0 0 0 0 0 0 0 0 0 0 0 0 0 0 0 0 0 0 0 0 0 0 0 0 0 0 0 0 0 0 0 0.0194457894735159 0.0346018283767667 0.0471864380224531 0.011915257168933 0 0 0.0176939377135282 0.0202430892048365 0 0 0 0 0 0 0 0 0 0 0 0.039766645184977 0 0 0 0 0 0 0 0 0 0 0 0 0 0 0 0 0 0 0 0 0 0 0 0 0.0382910536131969 0 0 0 0 0 0 0 0 0 0 0 0 0 0 0 0 0 0 0 0 0 0 0 0 0 0 0 0 0 0 0 0 0 0 0 0 0 0 0 0 0 0 0 0 0 0 0 0 0 0 0 0 0 0 0 0 0 0 0 0.0087728149211103 0 0 0 0 0.0252224444504929 0 0 0 0 0 0 0 0 0 0 0.0430820475666594 0.0233833824527011 0 0 0 0 0 0 0 0 0 0 0 0 0 0 0 0 0 0 0 0 0 0 0 0 0 0 0 0 0 0 0 0 0 0 0 0 0 0 0 0 0 0 0 0 0 0 0 0 0 0 0 0 0 0 0 0 0 0 0 0 0 0 0 0 0 0 0 0 0 0 0 0 0 0 0 0 0 0 0 0.0306066053884328 0 0 0 0 0 0 0 0 0 0 0 0 0 0 0 0 0 0 0 0 0 0 0 0 0 0 0 0 0 0 0 0 0 0
0 0 0 0 0 0 0 0 0 0 0 0 0 0 0 0 0 0 0 0 0 0 0 0 0 0 0 0 0 0 0 0 0 0 0.0122337589912809 0.363828892594739 0 0 0 0 0.206876096152474 0 0 0 0 0 0 0.0444426252506149 0 0 0 0 0 0 0 0 0 0 0 0 0 0 0 0 0 0 0 0 0 0 0 0 0 0 0 0 0 0 0 0 0 0.0431411221729424 0.0239880722566249 0.0839858868819649 0 0 0 0 0 0 0 0 0 0 0 0 0 0 0 0 0.00578467348579804 0 0 0 0 0 0 0 0 0 0 0 0 0 0 0 0 0 0 0 0 0 0 0 0 0.0233741687248334 0 0 0 0 0 0 0 0 0 0 0 0 0 0 0 0 0 0 0 0 0 0 0 0 0 0 0 0 0 0 0 0 0 0 0 0 0 0 0 0 0 0 0 0 0 0 0 0 0 0 0 0 0 0 0 0 0 0 0 0 0 0 0 0 0.0439076252255608 0 0 0 0 0 0 0 0 0 0 0.0591825417346762 0.0131971921143244 0 0 0 0 0 0 0 0 0 0 0 0 0 0 0 0 0 0 0 0 0 0 0 0 0 0 0 0 0 0 0 0 0 0 0 0 0 0 0 0 0 0 0 0 0 0 0 0 0 0 0 0 0 0 0 0 0 0 0 0 0 0 0 0 0 0 0 0 0 0 0 0 0 0 0 0 0 0 0 0.0760573444141667 0 0 0 0 0 0 0 0 0 0 0 0 0 0 0 0 0 0 0 0 0 0 0 0 0 0 0 0 0 0 0 0 0 0
0 0 0 0 0 0 0 0 0 0 0 0 0 0 0 0 0 0 0 0 0 0 0 0.0517227018757755 0 0 0 0 0 0 0 0 0 0 0 0 0 0 0 0 0 0 0 0 0 0.0226395664776122 0 0 0 0.464884606347097 0 0 0 0 0 0 0 0 0 0 0 0 0.210530112520615 0 0.0357548303759919 0 0 0 0 0.0373126416690098 0 0 0 0 0 0 0 0 0 0 0 0 0 0 0 0 0 0 0 0 0 0 0 0 0 0 0 0 0 0 0 0 0 0 0 0 0 0 0 0 0 0 0 0 0 0 0 0 0 0 0 0 0 0 0 0 0 0 0 0 0 0 0 0 0 0 0 0 0 0 0 0 0 0 0 0 0 0 0 0 0 0 0 0 0 0 0 0 0 0 0 0 0 0 0 0 0 0 0 0 0 0 0 0 0 0 0 0 0.0206659996412434 0 0 0 0 0.0274363559495671 0 0.0433960214746505 0 0 0 0.0120016978917462 0 0 0 0 0 0 0 0 0 0 0 0 0 0 0 0.0168438566902345 0 0 0 0 0 0 0 0 0 0 0 0 0 0 0 0 0 0.0153824578612522 0 0 0 0.0414291512252053 0 0 0 0 0 0 0 0 0 0 0 0 0 0 0 0 0 0 0 0 0 0 0 0 0 0 0 0 0 0 0 0 0 0 0 0 0 0 0 0 0 0 0 0 0 0 0 0 0 0 0 0 0 0 0 0 0 0 0 0 0 0 0 0 0 0 0 0 0 0 0 0 0 0 0 0 0 0 0 0 0 0 0 0 0 0 0 0 0
0 0 0 0 0 0 0 0 0 0 0 0 0 0 0 0 0 0 0 0 0 0 0 0 0 0 0 0 0 0 0 0 0 0 0 0 0 0 0 0 0 0 0 0 0 0.601214162070199 0 0 0 0 0 0 0 0 0 0 0 0 0 0 0 0 0 0 0.117359666290622 0 0 0 0 0 0 0 0 0 0 0 0.125168705660986 0.156257465978192 0 0 0 0 0 0 0 0 0 0 0 0 0 0 0 0 0 0 0 0 0 0 0 0 0 0 0 0 0 0 0 0 0 0 0 0 0 0 0 0 0 0 0 0 0 0 0 0 0 0 0 0 0 0 0 0 0 0 0 0 0 0 0 0 0 0 0 0 0 0 0 0 0 0 0 0 0 0 0 0 0 0 0 0 0 0 0 0 0 0 0 0 0 0 0 0 0 0 0 0 0 0 0 0 0 0 0 0 0 0 0 0 0 0 0 0 0 0 0 0 0 0 0 0 0 0 0 0 0 0 0 0 0 0 0 0 0 0 0 0 0 0 0 0 0 0 0 0 0 0 0 0 0 0 0 0 0 0 0 0 0 0 0 0 0 0 0 0 0 0 0 0 0 0 0 0 0 0 0 0 0 0 0 0 0 0 0 0 0 0 0 0 0 0 0 0 0 0 0 0 0 0 0 0 0 0 0 0 0 0 0 0 0 0 0 0 0 0 0 0 0 0 0 0 0 0 0 0 0 0 0 0 0 0 0 0 0 0 0
0 0 0 0 0 0 0 0 0 0 0 0 0.14058171107835 0.0285974275056038 0 0 0 0 0 0.0147000282032634 0.0513865331542749 0 0 0 0 0 0.0181353571659354 0 0 0 0 0 0 0 0 0 0 0 0 0 0 0 0 0 0 0.0272922761886079 0 0 0 0.219916952026382 0 0 0 0 0.0399512302094502 0 0 0 0 0 0 0 0 0 0.114154919322655 0 0 0 0 0 0 0 0 0.0274751865755709 0 0 0 0 0 0 0 0 0 0 0 0 0 0 0 0 0 0 0 0 0 0 0 0 0 0 0 0 0 0 0 0 0 0 0 0 0 0 0 0.0763053707170488 0 0 0 0.0131601416729756 0 0 0 0 0 0 0 0 0 0.0521830277161753 0 0 0 0 0 0 0 0 0 0 0 0 0 0 0 0 0 0 0 0 0 0 0 0 0 0 0 0 0 0 0 0 0 0 0 0 0 0 0 0 0 0.0449765157649827 0 0 0 0 0 0 0 0 0.0210202653014825 0 0 0 0 0.0274479497325143 0 0 0 0 0 0.014777775814873 0 0 0 0 0 0 0 0 0 0 0 0 0 0 0 0.0122971997855844 0 0 0 0 0 0 0 0 0 0 0 0 0 0 0 0 0 0 0 0 0 0.0194631576360542 0.0156518228300653 0 0 0 0.0205251515981505 0 0 0 0 0 0 0 0 0 0 0 0 0 0 0 0 0 0 0 0 0 0 0 0 0 0 0 0 0 0 0 0 0 0 0 0 0 0 0 0 0 0 0 0 0 0 0 0 0 0 0 0 0 0 0 0 0 0 0 0 0 0 0 0 0 0 0 0 0 0 0 0 0 0 0 0 0 0 0 0 0 0 0 0
0 0 0 0 0 0 0 0 0 0 0 0 0 0 0 0.021553421791349 0 0 0 0 0.101685108766499 0 0 0 0 0 0 0 0 0 0 0 0 0 0 0 0 0 0 0 0 0 0.0107137474593072 0.0558820358588759 0.0067013223399672 0 0.00346299453699827 0.00637317557971565 0 0.018966841872229 0 0 0.0219018749074875 0 0 0 0 0 0.0514079408463042 0.111031711539915 0 0.0820144803815415 0.0298879515888086 0 0.0258210761290914 0.0218569182203122 0 0 0 0.00879284829362334 0 0 0 0 0 0 0.108920309131222 0.0650741349071113 0 0 0 0 0 0 0 0 0 0 0 0 0 0 0 0 0 0 0 0 0 0.00313529806272206 0.00550919385875953 0 0 0 0 0 0 0 0 0 0 0 0 0 0 0 0 0 0 0 0 0 0 0 0 0 0 0.0148435868509355 0.151276888784459 0 0 0 0 0.0102357648497787 0 0 0 0 0 0 0 0 0 0 0 0 0 0 0 0 0 0 0 0 0 0 0 0 0 0 0 0 0 0 0 0 0 0.0117899207077645 0 0 0 0 0 0.011723080058467 0 0 0 0 0 0 0 0 0 0 0 0 0 0 0 0 0 0 0 0 0 0 0 0 0 0 0 0 0 0 0 0 0 0 0.0394383726767552 0 0 0 0 0 0 0 0 0 0 0 0 0 0 0 0 0 0 0 0 0 0 0 0 0 0 0 0 0 0 0 0 0 0 0 0 0 0 0 0 0 0 0 0 0 0 0 0 0 0 0 0 0 0 0 0 0 0 0 0 0 0 0 0 0 0 0 0 0 0 0 0 0 0 0 0 0 0 0 0 0 0 0 0 0 0 0 0 0 0 0 0 0 0 0 0 0 0 0 0 0 0 0 0 0 0 0 0
0 0 0 0 0.0107988172335105 0 0 0.050736764752377 0 0.0324454430888365 0 0.0317623111143039 0 0.0163040805418031 0.012259731478131 0.061584906735357 0 0 0 0 0 0 0 0 0 0 0 0 0.0428810506566301 0 0.0107920453125149 0 0 0 0 0 0.00690065706174182 0.00965880689958119 0 0 0 0 0 0 0 0.00191619617848472 0 0 0 0 0.0662953500080014 0 0 0 0 0 0 0.0143841614161714 0.00235148995096088 0.00891568357408824 0.0229339230435944 0 0.00584008736672971 0 0 0 0.00699413057006232 0.0279743358548668 0.0121241133835214 0.0154172249491701 0 0.0398148840294744 0.0493367821876114 0 0.00820979526077571 0.00495205020982836 0.00973388360832867 0.0323205821622416 0 0 0.0273018602707547 0 0 0 0.0712991368257393 0.00162404105771806 0.00944301206684676 0.0134204932882944 0.0318382049631454 0 0 0 0 0 0 0 0 0 0 0 0 0 0 0 0 0 0 0 0 0 0 0 0 0 0 0 0 0 0 0 0 0 0 0 0 0 0.00296849531793747 0 0 0 0.0717597309198614 0.0239836667622594 0.0744478096204159 0.0183708299092332 0.00355406362834334 0 0.00630134587686709 0.00797953426237747 0 0.00702440819157774 0 0 0.0130440784099297 0 0 0 0 0 0 0 0 0 0 0 0 0 0 0 0 0 0 0 0 0 0 0 0 0 0 0 0 0 0 0 0 0 0 0 0 0 0 0 0 0 0 0 0 0 0 0 0 0 0 0 0 0 0 0 0 0 0 0 0 0 0 0 0 0 0 0 0 0 0 0 0 0 0 0 0 0 0 0 0 0 0 0 0 0 0 0 0 0 0 0 0 0 0 0 0 0 0 0 0 0 0 0 0 0 0 0 0 0 0 0 0 0 0 0 0 0 0 0 0 0 0 0 0 0 0 0 0 0 0 0 0 0 0 0 0 0 0 0 0 0 0 0 0 0 0 0 0 0 0 0 0 0 0 0 0 0 0 0 0 0 0 0 0 0 0 0 0 0 0 0 0 0 0
0 0 0 0 0 0 0 0 0 0 0 0 0.0592244237207276 0 0 0 0 0 0 0 0 0 0 0 0.016705762575574 0.0470565184782264 0 0 0 0 0 0 0.0307309948595322 0 0.0664252146116596 0 0 0 0.0158272090040558 0 0.0429390328701228 0.0317244050780952 0 0 0 0.0121790891311918 0 0 0 0 0 0 0 0 0 0 0 0 0 0 0 0 0 0 0 0 0 0 0 0 0 0 0 0.0794913567594015 0 0 0 0 0 0 0 0 0 0 0.00715649242233697 0 0 0 0.00839228476897791 0 0 0 0 0 0 0 0 0 0 0.0779656299936891 0.0524150103664253 0 0 0 0 0 0 0 0 0 0 0 0 0 0 0 0 0 0 0 0 0 0 0 0 0.0716586092150803 0 0.0221710477192838 0 0 0 0 0 0.0196698040497475 0 0 0 0 0 0 0 0 0 0 0 0 0 0 0 0 0 0.00303054479571658 0 0 0 0 0 0 0 0 0 0 0 0 0 0 0 0 0 0 0 0 0 0 0 0 0 0 0 0 0 0 0.0123115882325986 0 0.0221218203122441 0.0986710771852188 0 0 0 0 0 0 0 0 0 0 0 0 0 0 0 0 0.041083380579882 0 0.0395072043094226 0 0 0 0 0 0 0 0 0 0 0 0 0 0 0 0 0 0 0 0 0 0 0 0 0 0 0 0 0 0 0 0 0 0 0 0 0 0 0 0 0 0 0 0 0 0 0 0 0 0 0 0 0 0 0 0 0 0 0 0 0 0 0 0 0 0 0 0 0 0 0 0 0 0 0 0 0 0.109552285063801 0 0 0 0 0 0 0 0.011989213896989 0 0 0 0 0 0 0 0 0 0 0 0 0 0 0 0 0 0 0 0 0 0 0 0 0 0
0 0 0 0 0 0 0 0 0 0 0 0 0.174830242098263 0 0 0 0 0 0 0 0 0 0.159170865104145 0 0.244487648586244 0.0214911101898374 0 0 0 0 0 0.0706387701204624 0 0 0.302779579458138 0 0 0 0 0 0.0103532337187522 0 0 0 0 0 0 0 0 0 0 0 0 0 0 0 0 0 0 0 0 0 0 0 0 0 0 0 0 0 0 0 0 0 0 0 0 0 0 0 0 0 0 0 0 0 0 0 0 0 0 0 0 0 0 0 0 0 0 0 0 0 0 0 0 0 0 0 0 0 0 0 0 0 0 0 0 0 0 0 0 0 0 0 0 0.0162485507241581 0 0 0 0 0 0 0 0 0 0 0 0 0 0 0 0 0 0 0 0 0 0 0 0 0 0 0 0 0 0 0 0 0 0 0 0 0 0 0 0 0 0 0 0 0 0 0 0 0 0 0 0 0 0 0 0 0 0 0 0 0 0 0 0 0 0 0 0 0 0 0 0 0 0 0 0 0 0 0 0 0 0 0 0 0 0 0 0 0 0 0 0 0 0 0 0 0 0 0 0 0 0 0 0 0 0 0 0 0 0 0 0 0 0 0 0 0 0 0 0 0 0 0 0 0 0 0 0 0 0 0 0 0 0 0 0 0 0 0 0 0 0 0 0 0 0 0 0 0 0 0 0 0 0 0 0 0 0 0 0 0 0 0 0 0 0 0 0 0 0 0 0 0 0 0 0 0 0 0 0 0 0 0 0 0 0 0 0 0 0 0
0 0 0 0 0 0 0 0 0 0 0 0 0 0.00765565495615709 0 0.00630661809124068 0 0 0 0.0167036368418423 0.125921264628507 0 0 0 0 0 0 0 0 0 0.0119694799769511 0 0 0 0 0 0 0 0.0874795371578889 0.0435610506404622 0 0 0.277774123643509 0 0.0681793380243688 0.0239479501310029 0 0 0 0 0 0 0 0 0 0 0 0 0 0 0 0 0.0126581123181835 0 0.158921527433411 0.0225461214917057 0 0 0 0.0467685534709164 0 0 0 0 0 0 0 0.0187274808425182 0 0 0 0 0 0 0 0 0 0 0 0 0 0 0 0 0 0 0 0 0 0 0 0 0 0 0 0 0 0 0 0 0 0 0 0 0 0 0 0 0 0 0 0 0 0 0 0 0 0 0 0 0 0 0 0.0601429726823112 0 0 0 0 0 0 0 0 0 0 0 0 0 0 0 0 0 0 0 0 0 0 0 0 0 0 0 0 0 0 0 0 0 0 0 0 0 0 0 0 0 0 0 0 0 0 0 0 0 0 0 0 0 0 0 0 0 0 0 0 0 0 0 0 0 0 0 0 0 0 0 0.00527729180061751 0 0 0 0 0 0 0 0 0 0 0 0 0 0 0 0 0 0 0 0 0 0 0 0 0 0 0.00545928586840682 0 0 0 0 0 0 0 0 0 0 0 0 0 0 0 0 0 0 0 0 0 0 0 0 0 0 0 0 0 0 0 0 0 0 0 0 0 0 0 0 0 0 0 0 0 0 0 0 0 0 0 0 0 0 0 0 0 0 0 0 0 0 0 0 0 0 0 0 0 0 0 0 0 0 0 0 0 0 0 0 0 0 0 0
0 0 0 0 0 0 0 0 0 0.0255294390329044 0 0 0 0 0 0 0 0 0 0 0 0 0 0 0 0 0 0 0 0 0 0 0 0 0 0 0 0.0128444413665684 0 0 0 0 0 0 0 0 0.292319695198578 0 0 0 0 0 0.0399351530713573 0.0855553400495725 0 0 0 0.0974049235340073 0 0 0.0246935269646471 0 0.0240499669428133 0 0.0372716509790167 0 0 0 0 0 0.0198351844287433 0.0980739061620477 0 0 0 0.0424946478583637 0.0117547526589342 0.0410272255194761 0 0 0.00957097165909048 0 0 0 0.0622870066570797 0 0 0 0 0 0 0 0 0 0 0 0 0 0 0 0 0 0 0 0 0 0 0 0 0 0 0 0 0 0 0 0 0 0 0 0 0 0 0 0 0 0 0 0 0.013587827501058 0 0 0.0207612373066285 0 0 0 0 0 0 0 0 0 0.0410031031091132 0 0 0 0 0 0 0 0 0 0 0 0 0 0 0 0 0 0 0 0 0 0 0 0 0 0 0 0 0 0 0 0 0 0 0 0 0 0 0 0 0 0 0 0 0 0 0 0 0 0 0 0 0 0 0 0 0 0 0 0 0 0 0 0 0 0 0 0 0 0 0 0 0 0 0 0 0 0 0 0 0 0 0 0 0 0 0 0 0 0 0 0 0 0 0 0 0 0 0 0 0 0 0 0 0 0 0 0 0 0 0 0 0 0 0 0 0 0 0 0 0 0 0 0 0 0 0 0 0 0 0 0 0 0 0 0 0 0 0 0 0 0 0 0 0 0 0 0 0 0 0 0 0 0 0 0 0 0 0 0 0 0 0 0 0 0 0 0 0 0 0 0 0 0
0 0 0 0 0 0 0 0 0 0 0 0 0 0 0 0 0 0 0 0 0 0 0 0 0 0 0 0 0 0 0 0 0 0 0 0.0440298151869466 0 0 0 0 0 0 0 0 0 0 0 0 0 0 0 0 0 0 0 0 0 0 0 0 0 0 0 0 0 0 0 0 0 0 0 0 0 0 0 0 0 0 0 0 0 0.0176514795897362 0.198450306254792 0 0 0 0 0.00978909958413505 0 0 0 0 0 0 0 0 0 0 0 0 0 0 0 0 0 0 0 0 0 0 0 0 0 0 0 0 0 0 0 0 0 0 0 0 0 0 0 0 0 0 0 0 0 0 0 0 0 0 0 0 0 0 0 0 0 0 0 0 0 0 0 0 0 0 0 0 0 0 0 0 0 0 0 0 0 0 0.0290965865779896 0 0 0.00890126899429745 0.0533755662264738 0 0 0 0 0 0 0 0 0 0 0 0 0 0 0 0 0 0.00613499759718326 0 0.104353211427489 0 0 0 0 0 0 0.324670041918913 0 0 0 0.0434857501530592 0 0 0 0 0 0.00906508608038056 0 0 0 0 0 0 0 0 0 0 0 0 0 0 0 0.0175164090838679 0 0 0 0 0 0 0 0 0 0 0 0 0.0135076377983204 0 0 0 0.0345777473785796 0.0368439016385395 0 0 0 0 0 0 0 0 0 0 0 0 0 0 0 0 0 0 0 0 0 0.00768818203079524 0 0 0 0 0 0 0 0 0 0 0 0 0 0 0 0 0 0 0.0408629124785014 0 0 0 0 0 0 0 0 0 0 0 0 0 0 0 0 0 0 0 0 0 0 0 0 0 0 0 0 0 0 0 0 0 0
0 0 0 0 0 0 0 0 0 0 0 0 0 0 0 0 0 0 0 0 0 0 0 0 0 0 0.0409520715930288 0.0709923264227448 0 0 0 0 0 0 0 0 0 0 0 0 0 0 0 0 0 0.0420002405176519 0 0 0 0 0.0313879291812699 0 0 0 0 0 0 0 0 0 0 0 0 0 0.163677397066168 0.238790327376579 0 0 0 0 0 0.0302015893507608 0 0 0 0 0 0 0 0 0 0 0 0 0 0 0 0 0 0 0 0 0 0 0 0 0 0 0 0 0 0 0 0.0178151567440297 0.203613904667715 0 0.0286467455747804 0.0276065130061015 0 0 0 0 0 0 0 0 0 0 0 0 0 0 0.0709686130192223 0 0 0 0 0 0.0333471854799474 0 0 0 0 0 0 0 0 0 0 0 0 0 0 0 0 0 0 0 0 0 0 0 0 0 0 0 0 0 0 0 0 0 0 0 0 0 0 0 0 0 0 0 0 0 0 0 0 0 0 0 0 0 0 0 0 0 0 0 0 0 0 0 0 0 0 0 0 0 0 0 0 0 0 0 0 0 0 0 0 0 0 0 0 0 0 0 0 0 0 0 0 0 0 0 0 0 0 0 0 0 0 0 0 0 0 0 0 0 0 0 0 0 0 0 0 0 0 0 0 0 0 0 0 0 0 0 0 0 0 0 0 0 0 0 0 0 0 0 0 0 0 0 0 0 0 0 0 0 0 0 0 0 0 0 0 0 0 0 0 0 0 0 0 0 0 0 0 0 0 0 0 0 0 0 0 0 0 0 0 0 0 0 0 0 0 0 0
0 0 0 0.00985369833725703 0 0.0139753088186069 0.00325943494163507 0 0 0.00277145153712011 0.0203681194499834 0 0 0 0 0.0239123439098121 0 0 0 0 0 0 0 0 0 0 0 0 0 0.0452608975400452 0.0333940889220136 0 0 0.143449436775724 0 0 0 0.0152702757900156 0.00419327289100471 0.00217075522934235 0 0 0 0 0 0 0 0 0 0 0.0169320233016147 0 0 0 0 0 0.0419798589277432 0.0201917126596321 0 0 0 0 0 0 0 0 0 0 0 0 0.113841566548723 0 0 0 0.00307081334220467 0 0 0 0.00152956881578926 0 0 0 0 0 0.0141037535461822 0 0 0.00350949659442622 0.0124466825167405 0.00225199269280666 0 0.00690263741402693 0.0100641833333131 0.00397364732743164 0 0 0.0076714295428728 0 0.00299278725496632 0.0134212112645163 0.00860872366260526 0.00298760823043337 0.00782205229134121 0 0 0 0 0 0 0 0 0 0 0 0 0 0 0 0 0 0 0 0 0 0 0 0.0205303648052451 0 0 0.0230546011890519 0 0 0.0088381888769884 0 0 0 0 0 0.168228086322024 0.00679434704973804 0.00172936774202333 0.00417533335787859 0.0162119503179283 0 0 0.0183480974917088 0 0 0 0 0.00917773316964712 0.0033368480181605 0.00151186295903935 0.105882385290637 0 0 0 0 0 0 0 0 0 0 0 0 0 0 0 0 0 0 0 0 0 0 0 0 0 0 0 0 0 0 0 0 0 0 0 0 0 0 0 0 0 0 0 0 0 0 0 0 0 0 0 0 0 0 0 0 0 0 0 0 0 0 0 0 0 0 0 0 0 0 0 0 0 0 0 0 0 0 0 0 0 0 0 0 0 0 0 0 0 0 0 0 0 0 0 0 0 0 0 0 0 0 0 0 0 0 0 0 0 0 0 0 0 0 0 0 0 0 0 0 0 0 0 0 0 0 0 0 0 0 0 0 0 0 0 0 0 0 0 0 0 0 0 0 0 0 0 0 0 0 0 0 0 0 0 0 0 0 0 0 0 0 0
0 0 0 0 0 0.0162662745918513 0 0 0 0.0194728625194342 0 0 0.127206907237806 0 0 0.0119776786495356 0 0 0 0 0 0 0 0 0 0 0 0 0 0 0 0 0 0 0 0 0 0 0 0 0 0 0 0 0.0367143184222036 0 0 0 0 0 0 0 0 0 0 0.0605622509251057 0 0 0 0 0 0 0 0 0 0 0 0 0 0 0.157925614756773 0 0 0.0364811623926006 0 0 0 0 0 0 0 0 0 0 0.0250689766234887 0 0 0.0216557892012714 0.0474154567587642 0 0 0.0238597124449902 0 0 0 0 0 0 0 0 0 0 0 0.0245983753163529 0 0 0 0 0 0 0 0 0 0.0465173654463027 0 0 0 0 0 0 0 0 0 0 0 0 0 0 0 0 0 0 0 0 0 0 0 0 0 0 0 0 0 0 0 0 0 0 0 0 0 0 0 0 0 0 0 0 0 0.0265385363889614 0 0 0 0 0 0 0 0 0 0 0 0 0 0 0 0 0 0 0 0 0 0 0 0 0 0 0 0 0 0 0 0 0 0 0 0 0 0 0 0 0 0 0 0 0 0 0 0.17230431979533 0 0 0 0 0 0 0.0162254017796341 0 0 0 0 0 0 0 0 0 0 0 0.0171878682050118 0 0 0 0 0 0 0 0 0 0 0 0 0 0 0 0 0 0 0 0 0.012982770540957 0.0128303282580421 0 0 0 0 0 0 0.0180785502102957 0 0 0 0 0 0 0 0 0 0 0 0 0 0 0 0 0 0 0 0 0 0 0 0 0 0 0 0 0 0 0.013840827214641 0 0 0.04196198225051 0 0 0 0.0123266700701361 0 0 0 0 0 0 0 0 0 0 0 0 0 0 0 0 0 0 0 0 0 0 0
0 0 0 0 0 0.079082336026306 0.00611257757698961 0 0 0 0 0 0.0445617924516375 0 0 0.0109435471695184 0 0 0 0 0 0 0 0 0 0 0 0 0 0.00546868122758209 0 0 0 0 0.0848149116151909 0 0 0 0 0 0 0 0 0 0 0 0 0 0 0 0 0 0 0 0.0282715720610865 0 0 0 0 0 0 0 0 0 0 0 0 0 0 0 0.151228336490338 0 0 0 0 0.0338044838738277 0 0 0 0 0 0 0 0 0 0 0 0 0 0 0 0 0 0 0 0 0 0 0 0 0 0 0 0 0 0 0 0 0 0 0 0 0 0 0 0 0 0 0 0 0 0 0 0 0 0 0.0129350490562576 0 0 0 0 0 0 0 0 0 0 0 0 0 0 0 0 0 0 0 0 0 0 0 0 0 0 0 0 0 0 0 0 0 0 0 0 0 0 0 0 0 0 0 0 0 0 0 0 0 0 0 0 0 0 0 0 0 0 0 0 0 0.0350502062186165 0 0 0 0 0 0.0316373422384054 0 0 0 0 0 0 0 0 0 0 0 0 0.256504070394619 0 0 0 0 0 0 0.0104842828103119 0 0 0 0 0 0 0 0 0 0 0 0 0 0 0 0 0 0 0 0 0 0 0 0 0 0 0 0 0 0 0 0 0.0218669642855812 0 0 0 0 0 0 0 0 0.0752555335192145 0 0 0.0201839117699755 0 0 0 0 0 0 0 0 0 0 0 0 0 0 0 0 0 0 0 0 0 0 0 0 0 0 0 0 0 0 0 0 0 0 0 0 0 0 0 0 0 0.0917944012145415 0 0 0 0 0 0 0 0 0 0 0 0 0 0 0
0 0 0 0 0 0 0 0 0 0 0 0 0 0 0 0.0165417169222801 0 0 0 0 0 0 0 0 0 0 0 0 0 0.043018114250799 0.0325878254804487 0 0 0 0 0 0 0 0 0 0 0 0 0 0 0 0 0 0 0 0 0 0 0.268193084306321 0 0 0 0.0196537662280404 0 0 0 0 0 0 0 0 0 0 0 0 0 0 0 0 0 0 0 0 0 0 0 0 0 0 0.0115782667253754 0 0 0 0.0129954191224506 0 0 0 0 0 0 0 0 0 0 0 0 0 0 0 0 0 0 0 0 0 0 0 0 0 0 0 0 0 0 0 0 0 0 0 0 0 0.0162526443149434 0 0 0 0 0 0 0 0 0 0 0 0.208219064435079 0 0 0 0.0203440011854423 0 0 0 0 0 0 0 0 0 0 0.275706116816287 0.0749099802125325 0 0 0 0 0 0 0 0 0 0 0 0 0 0 0 0 0 0 0 0 0 0 0 0 0 0 0 0 0 0 0 0 0 0 0 0 0 0 0 0 0 0 0 0 0 0 0 0 0 0 0 0 0 0 0 0 0 0 0 0 0 0 0 0 0 0 0 0 0 0 0 0 0 0 0 0 0 0 0 0 0 0 0 0 0 0 0 0 0 0 0 0 0 0 0 0 0 0 0 0 0 0 0 0 0 0 0 0 0 0 0 0 0 0 0 0 0 0 0 0 0 0 0 0 0 0 0 0 0 0 0 0 0 0 0 0 0 0 0 0 0 0 0 0 0 0 0 0 0 0 0 0 0 0 0 0 0 0 0 0 0 0
0 0 0 0 0 0 0 0 0 0 0 0 0 0 0 0 0 0 0 0 0 0 0 0 0 0 0 0 0 0 0 0 0 0 0 0 0 0 0 0 0 0 0 0 0 0 0.00780694208721197 0 0 0 0.0119895341807255 0 0 0.0125583569229675 0 0 0.00191336951715157 0 0 0 0 0 0 0 0 0 0 0 0 0 0.00698821306118061 0 0.0150977399067125 0 0 0 0 0 0 0 0 0 0 0 0.1489324251756 0 0.0905079525762006 0.0103738357435579 0.159388325425308 0 0 0 0 0 0 0 0 0 0 0 0 0.00814922311038912 0 0 0 0 0 0 0 0 0 0 0 0 0 0 0 0 0 0 0 0 0 0 0 0 0 0 0 0 0 0 0 0 0 0 0 0 0.00467064434184039 0.0413509908001063 0.019283815393567 0.121020429506399 0.193733541674137 0 0.00188651113479617 0.100662185430724 0 0.0117324887172538 0.0020167011339887 0.00141045189587434 0 0 0.000581356391768497 0.0178503763374443 0.00511444809927374 0 0 0 0 0 0 0 0 0 0 0 0 0 0 0 0 0 0 0 0 0 0 0 0 0 0 0 0 0 0 0 0 0 0 0 0 0 0 0 0 0 0 0 0 0 0 0 0 0 0 0 0 0 0 0 0 0 0 0 0 0 0 0 0 0 0 0 0 0 0 0 0 0 0 0 0 0 0 0 0 0 0 0 0 0 0 0 0 0 0 0 0 0 0 0 0 0 0 0 0 0 0.003870200005292 0 0 0 0 0 0 0 0 0 0 0 0 0 0 0 0 0 0 0 0 0 0 0 0 0 0 0 0 0 0 0 0 0 0 0 0 0 0 0 0 0 0.0011099414305287 0 0 0 0 0 0 0 0 0 0 0 0 0 0 0 0 0 0
0 0 0 0 0 0 0 0 0 0 0 0 0 0.0181137147901755 0 0.00670956555937238 0.0364100567352526 0 0 0.00835062902478525 0.0873121423500384 0 0 0 0 0 0 0 0 0 0 0 0 0 0 0 0 0 0 0 0 0 0 0 0 0.0453562019795004 0.00374939707294492 0 0 0 0 0 0 0 0 0 0 0 0 0.181523887077571 0.0239651061014313 0.101027666027661 0 0 0 0 0 0 0 0.0159520725980246 0 0.0168589734958095 0 0 0 0 0.0875527094234764 0.046690804261341 0 0 0.0208617849288472 0 0 0 0 0 0 0 0 0 0 0 0 0 0 0 0 0 0 0 0 0 0 0 0 0 0 0 0 0 0 0 0 0 0 0 0 0 0 0 0 0.120408638181123 0 0 0 0 0 0.115694458574506 0.0292116844974981 0 0 0 0 0.0148306872308524 0 0 0 0.00273902980265851 0 0 0 0 0 0 0 0 0 0 0 0 0 0 0 0 0 0 0 0 0 0 0 0 0 0 0 0 0 0 0 0 0 0 0 0.00713828244941666 0 0 0 0 0 0 0 0 0 0 0 0 0 0 0 0 0 0 0 0 0 0 0 0 0 0 0 0 0 0 0 0 0 0 0.00363467913311584 0.00590782870459778 0 0 0 0 0 0 0 0 0 0 0 0 0 0 0 0 0 0 0 0 0 0 0 0 0 0 0 0 0 0 0 0 0 0 0 0 0 0 0 0 0 0 0 0 0 0 0 0 0 0 0 0 0 0 0 0 0 0 0 0 0 0 0 0 0 0 0 0 0 0 0 0 0 0 0 0 0 0 0 0 0 0 0 0 0 0 0 0 0 0 0 0 0 0 0 0 0 0 0 0 0 0 0 0 0 0 0
0 0 0 0 0 0 0 0 0 0 0 0 0 0 0 0 0 0 0 0 0 0 0 0 0 0 0 0 0 0 0 0 0 0 0 0 0 0 0 0 0 0 0 0 0 0.131424746684849 0.0190720157821759 0 0 0 0 0 0 0 0 0 0 0 0.243532779097701 0 0.0934436198820907 0.0163248554637914 0 0 0 0 0.0227382951101675 0.0166350067614347 0 0.0100189085524312 0 0.0441802952863389 0 0 0 0.00555172646013362 0.152905395744626 0.0510881893247132 0 0 0.0224071446249401 0 0 0 0 0 0 0 0 0 0 0 0 0 0 0 0 0 0 0 0 0 0 0 0 0 0 0 0 0 0 0 0 0 0 0 0 0 0 0 0 0 0 0 0 0 0 0 0.162177907011184 0 0 0 0 0.00849911421342286 0 0 0 0 0 0 0 0 0 0 0 0 0 0 0 0 0 0 0 0 0 0 0 0 0 0 0 0 0 0 0 0 0 0 0 0 0 0 0 0 0 0 0 0 0 0 0 0 0 0 0 0 0 0 0 0 0 0 0 0 0 0 0 0 0 0 0 0 0 0 0 0 0 0 0 0 0 0 0 0 0 0 0 0 0 0 0 0 0 0 0 0 0 0 0 0 0 0 0 0 0 0 0 0 0 0 0 0 0 0 0 0 0 0 0 0 0 0 0 0 0 0 0 0 0 0 0 0 0 0 0 0 0 0 0 0 0 0 0 0 0 0 0 0 0 0 0 0 0 0 0 0 0 0 0 0 0 0 0 0 0 0 0 0 0 0 0 0 0 0 0 0 0 0 0 0 0 0 0 0 0 0 0
0 0 0 0 0 0 0 0 0 0 0 0 0 0 0 0 0 0 0 0 0 0.0426679204020287 0 0 0 0 0 0 0 0 0 0 0 0 0 0 0 0 0 0.0412389328930834 0 0 0 0 0 0 0.0495982866331628 0 0 0 0.0121114583023929 0 0 0 0 0 0 0 0.0325049401297157 0.0944704592157069 0 0 0.0125832456227689 0 0 0 0.011093220603792 0 0 0.0363883113057438 0 0.45529202506705 0.00496208657740497 0 0.0161625224796592 0 0.014185024740526 0.0363891883090417 0 0 0.00887089591879874 0 0 0 0 0 0 0.00407215520609362 0.00508666740004174 0 0 0 0 0 0 0 0 0 0.049779084596463 0 0 0 0 0 0.00858511828486912 0 0 0 0 0 0 0 0 0 0 0 0 0 0 0 0 0 0 0 0 0 0 0 0 0 0 0 0 0.00620345250562863 0 0 0 0 0 0 0 0 0 0 0 0 0 0 0 0 0 0 0 0 0 0 0 0 0 0 0 0 0 0 0 0 0 0 0 0 0 0 0 0 0 0 0 0 0 0 0 0 0 0 0 0.004301235048017 0 0 0 0 0 0 0 0 0 0 0 0 0 0 0 0 0.0113409499999068 0 0 0 0 0 0 0 0 0 0 0 0 0 0 0 0 0 0 0.0115838094987314 0 0 0 0 0 0 0 0 0 0.0182736246961725 0 0 0 0 0 0 0 0 0 0 0 0 0 0 0 0 0 0 0 0 0 0 0 0 0 0 0 0 0 0 0 0 0 0 0 0 0 0 0 0 0 0 0 0 0 0 0 0 0 0 0.012255384563201 0 0 0 0 0 0 0 0 0 0 0 0 0 0 0 0 0 0 0 0 0 0 0 0 0 0 0 0 0 0 0 0 0 0
0 0 0 0 0 0 0 0 0 0 0 0 0 0.0229516737523847 0 0 0 0 0 0 0.378366193085752 0 0 0 0 0 0 0 0 0 0 0 0 0 0 0 0 0 0 0 0 0 0 0 0 0.160263433215939 0 0 0 0 0 0 0 0 0 0 0 0 0.223757577837459 0.0269502709059123 0 0 0 0 0 0 0 0 0 0 0 0 0 0 0 0 0.0402364434850864 0.0700038603914565 0 0 0 0 0 0 0 0 0 0 0 0 0 0 0 0 0 0 0 0 0 0 0 0 0 0 0 0 0 0 0 0 0 0 0 0 0 0 0 0 0 0 0 0 0 0 0 0 0 0 0.0122024182118852 0 0 0 0 0.0652681291141245 0 0 0 0 0 0 0 0 0 0 0 0 0 0 0 0 0 0 0 0 0 0 0 0 0 0 0 0 0 0 0 0 0 0 0 0 0 0 0 0 0 0 0 0 0 0 0 0 0 0 0 0 0 0 0 0 0 0 0 0 0 0 0 0 0 0 0 0 0 0 0 0 0 0 0 0 0 0 0 0 0 0 0 0 0 0 0 0 0 0 0 0 0 0 0 0 0 0 0 0 0 0 0 0 0 0 0 0 0 0 0 0 0 0 0 0 0 0 0 0 0 0 0 0 0 0 0 0 0 0 0 0 0 0 0 0 0 0 0 0 0 0 0 0 0 0 0 0 0 0 0 0 0 0 0 0 0 0 0 0 0 0 0 0 0 0 0 0 0 0 0 0 0 0 0 0 0 0 0 0 0 0 0
0 0 0 0 0 0 0 0 0 0 0 0 0 0 0 0.0168471813980752 0 0 0 0 0 0 0 0.0602400567287932 0 0 0 0 0 0 0 0 0 0 0 0 0 0 0 0 0 0 0.196750582410753 0 0 0.0590234588816296 0.0208429739681273 0 0 0.0197981280373139 0.0194661388305654 0 0 0 0 0 0 0 0 0 0.0207656099781433 0 0 0 0.00929746531564835 0 0 0 0 0.0225283785545668 0 0.035218971778745 0 0 0 0.0162689073617444 0.0681233981908375 0.217964212944192 0 0 0 0 0 0 0 0 0 0 0 0 0 0 0 0 0 0 0 0 0 0 0 0 0 0 0 0 0 0 0 0 0 0 0 0 0 0 0 0 0 0 0 0 0 0 0 0 0 0 0 0 0 0 0 0.132004558350555 0 0 0 0 0 0 0 0 0 0 0 0 0 0 0 0 0 0 0 0 0 0 0 0 0 0 0 0 0 0 0 0 0 0 0 0 0.0101918546115414 0 0 0 0 0 0 0 0.0133103493069679 0 0 0 0 0 0 0 0 0 0 0 0 0 0 0 0 0 0 0 0 0.00760737380716533 0 0 0 0 0.00898945391150088 0 0 0 0 0 0 0 0 0 0 0 0 0 0 0 0 0 0 0 0 0 0 0.0182321612451166 0.00847589417768993 0 0 0 0 0 0 0 0 0 0 0 0 0 0 0 0 0 0 0 0 0 0 0 0 0 0 0 0 0 0 0 0 0 0 0 0 0 0 0 0 0 0 0 0 0 0 0 0 0 0 0 0 0 0 0 0 0 0 0 0 0 0.0180528902103279 0 0 0 0 0 0 0 0 0 0 0 0 0 0 0 0 0 0 0 0 0 0 0 0 0 0
0 0 0 0 0 0 0 0 0 0 0 0 0 0 0 0 0 0 0 0 0 0 0 0 0 0 0 0 0 0 0 0 0 0 0 0 0 0 0 0 0 0 0 0 0 0 0 0 0 0 0 0 0 0 0 0 0 0 0 0 0 0 0 0 0.57593672111562 0 0 0 0 0 0 0 0 0 0 0 0 0 0 0 0 0 0 0 0 0 0 0 0 0 0 0 0 0 0 0 0 0 0 0 0 0 0 0 0 0 0 0 0 0 0 0 0 0 0 0 0 0 0 0 0 0 0 0 0 0 0 0 0.42406327888438 0 0 0 0 0 0 0 0 0 0 0 0 0 0 0 0 0 0 0 0 0 0 0 0 0 0 0 0 0 0 0 0 0 0 0 0 0 0 0 0 0 0 0 0 0 0 0 0 0 0 0 0 0 0 0 0 0 0 0 0 0 0 0 0 0 0 0 0 0 0 0 0 0 0 0 0 0 0 0 0 0 0 0 0 0 0 0 0 0 0 0 0 0 0 0 0 0 0 0 0 0 0 0 0 0 0 0 0 0 0 0 0 0 0 0 0 0 0 0 0 0 0 0 0 0 0 0 0 0 0 0 0 0 0 0 0 0 0 0 0 0 0 0 0 0 0 0 0 0 0 0 0 0 0 0 0 0 0 0 0 0 0 0 0 0 0 0 0 0 0 0 0 0 0 0 0 0 0 0 0 0 0 0 0 0 0 0 0
0 0 0 0.0716764797075416 0 0 0 0 0 0 0 0 0 0.0452612840617949 0 0 0 0 0 0.0632354901876242 0.046395584687135 0 0 0 0 0 0 0.0134730261036133 0 0 0 0 0 0 0 0 0 0 0 0 0 0 0.0227022521050297 0.0146360136122154 0.0376076592869887 0.0346445767084817 0 0 0 0.168876931876714 0.0204963429556209 0 0.114519422148309 0 0 0 0 0 0 0 0 0 0.00631679790979028 0.0139789108453481 0 0.247315465279245 0 0 0 0 0 0 0 0 0 0 0 0 0 0 0 0 0 0 0 0 0 0 0 0 0 0 0 0 0 0 0 0 0 0 0 0 0 0 0 0 0 0 0 0 0 0 0 0 0 0 0 0 0 0 0 0 0 0 0 0 0 0.042388974944202 0.0191994859423227 0 0 0 0 0 0 0 0 0 0 0 0 0 0 0 0 0 0 0 0 0 0 0 0 0 0 0 0 0 0 0 0 0 0 0 0 0 0 0.0124793839369072 0 0 0 0 0 0 0 0 0 0 0 0 0 0 0 0 0 0 0 0 0 0 0 0 0 0 0 0 0 0 0 0 0 0 0 0 0 0 0 0 0 0 0 0 0 0 0 0 0 0 0 0 0 0 0 0 0 0 0 0 0 0 0 0 0.00479591770111623 0 0 0 0 0 0 0 0 0 0 0 0 0 0 0 0 0 0 0 0 0 0 0 0 0 0 0 0 0 0 0 0 0 0 0 0 0 0 0 0 0 0 0 0 0 0 0 0 0 0 0 0 0 0 0 0 0 0 0 0 0 0 0 0 0 0 0 0 0 0 0 0 0 0 0 0 0 0 0 0 0 0 0 0
0 0 0 0.0382649353041895 0 0 0 0 0 0 0 0 0 0.0223143202940662 0 0 0 0 0 0.0196451090462599 0.0092712275558285 0 0 0 0 0 0 0.0330150988302231 0 0 0 0 0 0 0 0 0 0 0 0 0 0 0 0 0 0.0510358402750533 0 0 0 0.0416950849996068 0 0 0.290758613971469 0 0 0 0 0 0 0 0 0 0 0 0.430404393326393 0 0 0 0 0 0 0 0 0 0 0 0 0 0 0 0 0 0 0 0 0 0 0 0 0 0 0 0 0 0 0 0 0 0 0 0 0 0 0 0 0 0 0 0 0 0 0 0 0 0 0 0 0 0 0 0 0 0 0 0 0 0 0 0.0298875139282744 0 0 0 0 0 0 0 0 0 0 0 0 0 0 0 0 0 0 0 0 0 0 0 0 0 0 0 0 0 0 0 0 0 0 0 0 0 0 0.0226625811699747 0 0 0 0 0.0110452812986615 0 0 0 0 0 0 0 0 0 0 0 0 0 0 0 0 0 0 0 0 0 0 0 0 0 0 0 0 0 0 0 0 0 0 0 0 0 0 0 0 0 0 0 0 0 0 0 0 0 0 0 0 0 0 0 0 0 0 0 0 0 0 0 0 0 0 0 0 0 0 0 0 0 0 0 0 0 0 0 0 0 0 0 0 0 0 0 0 0 0 0 0 0 0 0 0 0 0 0 0 0 0 0 0 0 0 0 0 0 0 0 0 0 0 0 0 0 0 0 0 0 0 0 0 0 0 0 0 0 0 0 0 0 0 0 0 0 0 0 0 0 0 0 0
0.00492986206564297 0 0 0 0 0.0157799222338416 0 0 0 0 0 0 0 0 0 0.00576614847416664 0 0 0.0175880015912675 0 0 0 0 0 0 0 0 0 0 0.00539444965849812 0.00690633788892471 0 0 0 0 0 0 0 0 0 0 0 0 0 0 0 0.0175357398300737 0 0 0 0 0 0 0 0 0 0 0 0 0.0266505579383841 0.012860554202029 0 0 0 0 0 0 0.282537611559537 0.33745319367005 0 0.0200421953446629 0 0 0 0 0.133099622967129 0 0.00502985926778583 0 0 0.00669402162168176 0 0 0 0 0 0 0 0 0 0 0 0 0 0 0 0 0 0 0 0 0 0 0 0 0 0 0 0.0270024023849555 0.00668125678994578 0.0296357196632519 0 0 0 0 0 0 0 0 0 0 0.00937384937784807 0 0.0212266798260549 0 0 0 0.00781201364426892 0 0 0 0 0 0 0 0 0 0 0 0 0 0 0 0 0 0 0 0 0 0 0 0 0 0 0 0 0 0 0 0 0 0 0 0 0 0 0 0 0 0 0 0 0 0 0 0 0 0 0 0 0 0 0 0 0 0 0 0 0 0 0 0 0 0 0 0 0 0 0 0 0 0 0 0 0 0 0 0 0 0 0 0 0 0 0 0 0 0 0 0 0 0 0 0 0 0 0 0 0 0 0 0 0 0 0 0 0 0 0 0 0 0 0 0 0 0 0 0 0 0 0 0 0 0 0 0 0 0 0 0 0 0 0 0 0 0 0 0 0 0 0 0 0 0 0 0 0 0 0 0 0 0 0 0 0 0 0 0 0 0 0 0 0 0 0 0 0 0 0 0 0 0 0 0 0 0 0 0 0 0 0 0 0 0 0 0 0
0 0 0 0 0 0 0 0 0 0 0 0 0 0 0 0.00942748132449317 0 0 0.0526998637113813 0 0 0 0 0 0 0 0 0 0 0 0 0 0 0 0 0 0 0 0 0 0 0 0 0 0 0 0.101451071767718 0 0 0 0 0 0 0 0 0 0 0 0 0.0282018686581284 0 0 0 0 0 0 0.408679418340373 0 0.223618068512677 0 0 0 0 0 0 0.112001449545234 0 0.0140239734988874 0 0 0 0 0 0 0 0 0 0 0 0 0 0 0 0 0 0 0 0 0 0 0 0 0 0 0 0 0 0 0 0 0 0 0 0 0 0 0 0 0 0 0 0.0299478766397608 0 0.0199489280013458 0 0 0 0 0 0 0 0 0 0 0 0 0 0 0 0 0 0 0 0 0 0 0 0 0 0 0 0 0 0 0 0 0 0 0 0 0 0 0 0 0 0 0 0 0 0 0 0 0 0 0 0 0 0 0 0 0 0 0 0 0 0 0 0 0 0 0 0 0 0 0 0 0 0 0 0 0 0 0 0 0 0 0 0 0 0 0 0 0 0 0 0 0 0 0 0 0 0 0 0 0 0 0 0 0 0 0 0 0 0 0 0 0 0 0 0 0 0 0 0 0 0 0 0 0 0 0 0 0 0 0 0 0 0 0 0 0 0 0 0 0 0 0 0 0 0 0 0 0 0 0 0 0 0 0 0 0 0 0 0 0 0 0 0 0 0 0 0 0 0 0 0 0 0 0 0 0 0 0 0 0 0 0 0 0 0 0 0 0 0 0 0 0
0 0.174134136935224 0.0187872348981099 0 0 0 0.0243393988138556 0 0 0 0 0.0134119522956281 0 0.0138668343582341 0 0 0 0.0265835073424962 0.0965386601428534 0 0 0 0 0 0 0 0 0 0.0218588246586078 0 0 0 0 0 0 0 0 0 0 0 0 0 0 0 0 0 0.0255877567210486 0 0 0 0 0 0 0 0 0 0 0 0 0 0 0 0 0 0 0 0.2840569428753 0.130134444006528 0 0 0 0 0 0 0 0.0128497449907019 0 0 0 0 0 0 0 0 0 0 0 0 0 0 0 0 0 0 0 0 0 0 0 0 0 0 0 0 0 0 0 0 0 0.015832816605501 0.121494232152571 0 0 0 0 0 0 0 0 0 0 0 0 0 0 0 0 0 0 0 0 0 0 0 0 0 0 0 0 0 0 0 0 0 0 0 0 0 0 0 0 0 0 0 0 0 0 0 0 0 0 0 0 0 0 0 0.0131350484501383 0 0 0 0 0 0 0 0 0 0 0 0 0 0 0 0 0 0 0 0 0 0 0 0 0 0 0 0 0 0 0 0 0 0 0 0 0 0 0 0 0 0 0 0 0 0 0 0 0 0 0 0 0 0 0 0 0 0 0 0 0 0 0 0 0 0 0 0 0 0 0 0 0 0 0 0 0 0 0 0 0 0 0 0 0 0 0 0 0 0 0 0 0 0 0 0.00738846475320278 0 0 0 0 0 0 0 0 0 0 0 0 0 0 0 0 0 0 0 0 0 0 0 0 0 0 0 0 0 0 0 0 0 0 0 0 0 0 0 0 0 0 0 0 0 0 0 0 0 0 0 0 0 0
0 0 0 0 0 0 0 0 0 0 0 0 0 0 0 0.241211976749863 0.0132053046829775 0 0 0 0 0.0829919522311765 0 0.0419302596469997 0 0 0 0 0 0 0 0 0 0 0 0 0 0 0.0410657370536937 0.138974357185892 0 0 0.0268095051168283 0 0 0.0133502402497022 0.0423036214253077 0 0 0.0562393272747869 0 0 0 0 0 0 0 0 0.0274517570328847 0.012851381012811 0.0461684097898475 0 0.0173205201869555 0 0 0 0 0 0 0 0 0 0 0 0 0 0 0.0383310287847383 0 0 0 0 0 0 0 0 0 0 0 0 0 0 0 0 0 0 0 0 0 0 0 0 0 0 0 0 0 0 0 0 0 0 0 0 0 0 0 0 0 0 0 0 0 0 0 0 0 0 0 0 0 0 0 0.01604605291826 0 0 0.0371565053528228 0.0761539763140635 0 0 0 0 0 0 0 0 0 0 0 0 0 0 0 0 0 0 0 0 0 0 0 0 0 0 0 0 0 0 0 0 0 0 0 0 0 0 0 0 0 0 0 0 0 0 0 0.0187987112914725 0 0 0 0 0 0 0 0 0 0 0 0 0 0 0 0 0 0 0 0 0 0 0 0 0 0 0 0 0 0 0 0 0 0 0 0 0 0 0 0 0 0 0 0 0 0.0116393756989169 0 0 0 0 0 0 0 0 0 0 0 0 0 0 0 0 0 0 0 0 0 0 0 0 0 0 0 0 0 0 0 0 0 0 0 0 0 0 0 0 0 0 0 0 0 0 0 0 0 0 0 0 0 0 0 0 0 0 0 0 0 0 0 0 0 0 0 0 0 0 0 0 0 0 0 0 0 0 0 0 0 0 0 0 0
0.0391351391783402 0 0 0.00490173561465938 0 0.235032899376746 0.0233142953805623 0 0.0102662503032148 0.00795421486349431 0.0585662327695243 0 0 0 0 0.0213388474538902 0 0 0 0 0 0 0 0 0 0 0 0 0 0.0426651572007337 0.030297552540368 0 0 0 0 0 0.00903072096017869 0.00835340712437927 0.00183019958841435 0 0 0 0 0 0 0 0 0 0 0 0.00585686760094822 0 0 0.169851071642345 0.0303990736843941 0.0623581178898992 0 0.0167638551966017 0 0 0 0 0 0 0 0 0.0104078040243563 0 0 0 0 0 0 0 0 0.058899250666336 0 0 0 0 0 0 0 0 0.0116251195749133 0 0 0 0.00343739525625345 0 0 0 0.00554611653219287 0 0 0 0 0 0.00317851531593343 0 0 0 0 0.0323515118163935 0 0 0 0 0 0 0 0 0 0 0 0 0 0 0 0 0 0 0 0 0 0 0.00885139985888105 0 0 0.0259579128533996 0 0 0 0 0 0 0 0 0 0 0 0 0.00611252635876651 0 0 0 0 0 0 0 0 0 0 0 0 0 0 0 0 0 0 0 0 0 0 0 0 0 0 0 0 0 0 0 0 0 0 0.00276195563533022 0 0 0 0 0 0 0 0 0 0 0.00506743254174692 0 0 0 0 0 0.00443026260270463 0 0 0 0 0 0 0 0 0 0 0 0 0 0 0 0 0 0 0 0.00358567505162124 0 0 0 0 0 0 0 0 0 0 0 0.00742273619145284 0 0 0 0 0 0 0 0 0 0 0 0 0 0 0 0 0 0.00533496805170283 0 0 0.00367861131021259 0 0 0 0 0 0 0 0 0 0.00497063500213437 0 0 0 0 0 0 0 0 0 0 0 0 0 0 0 0 0 0 0 0 0 0 0 0 0 0 0 0 0 0 0 0 0 0 0 0.00210874568560301 0 0 0 0 0 0 0 0.0099519075254546 0 0 0 0 0 0 0 0.00640387977591753 0 0 0 0 0 0 0
0 0 0 0 0 0 0 0 0 0 0 0 0 0 0 0 0 0 0 0 0 0.0148756029437379 0 0.0152237004212052 0 0 0 0 0 0 0 0 0 0 0 0 0 0 0 0.020331368923162 0 0 0 0 0 0 0.0853340782374981 0 0 0 0.0476711369937694 0 0.0186777485675752 0 0 0 0 0 0.022661563269853 0.0442653303775036 0.451210052387028 0 0.0211501463655041 0 0 0 0 0 0 0 0 0 0.00411939773826588 0 0.0612258047989213 0.0156050686670347 0.0149262999907239 0 0.036896900900236 0 0 0 0 0 0 0 0 0.00604286737951739 0.00596326410936066 0 0 0 0 0 0 0 0 0 0.0432918338260272 0 0 0 0 0 0.0316177551536697 0 0 0 0 0 0 0 0 0 0 0 0 0 0 0 0 0 0 0 0 0 0 0 0 0 0 0 0 0 0 0 0 0 0 0 0 0 0 0 0 0 0 0 0 0 0 0 0 0 0 0 0 0 0 0 0 0 0 0 0 0 0 0 0 0 0 0 0 0 0 0 0 0 0 0 0 0 0 0 0 0 0 0 0 0 0 0 0 0 0 0 0 0 0 0 0 0 0 0 0 0 0 0 0 0 0 0 0 0 0 0 0 0 0 0 0 0.0138787497911009 0 0 0 0 0 0 0 0 0 0.0250313291583061 0 0 0 0 0 0 0 0 0 0 0 0 0 0 0 0 0 0 0 0 0 0 0 0 0 0 0 0 0 0 0 0 0 0 0 0 0 0 0 0 0 0 0 0 0 0 0 0 0 0 0 0 0 0 0 0 0 0 0 0 0 0 0 0 0 0 0 0 0 0 0 0 0 0 0 0 0 0 0 0 0 0 0 0 0
0 0 0 0 0.0067422571314241 0.0433865346252102 0 0 0 0.0629839359691387 0 0 0 0 0 0 0 0 0 0 0 0 0 0 0 0 0 0 0.00356487158672998 0 0.00729336668870299 0 0 0 0 0 0.116491069765685 0.0659227364291083 0 0 0 0 0 0 0 0 0.0856068272594753 0 0 0 0 0 0 0 0 0 0 0.0482673116407454 0 0 0.00398119633024077 0 0 0 0 0 0 0 0 0 0 0.00333498788376061 0 0 0 0 0 0.00359379714971872 0 0 0.00955495394657592 0 0 0 0.10198754904449 0 0.188026133800663 0.0196719582806881 0 0 0 0 0 0 0 0 0 0 0 0 0 0 0 0 0 0 0 0 0 0 0 0 0 0 0 0 0 0 0 0 0 0 0 0 0 0 0.00514504326743161 0 0 0 0.0201571479295471 0.0281482654809594 0.126268989176163 0 0 0 0 0 0 0.0275183582859364 0 0 0 0 0 0.0223527083276042 0 0 0 0 0 0 0 0 0 0 0 0 0 0 0 0 0 0 0 0 0 0 0 0 0 0 0 0 0 0 0 0 0 0 0 0 0 0 0 0 0 0 0 0 0 0 0 0 0 0 0 0 0 0 0 0 0 0 0 0 0 0 0 0 0 0 0 0 0 0 0 0 0 0 0 0 0 0 0 0 0 0 0 0 0 0 0 0 0 0 0 0 0 0 0 0 0 0 0 0 0 0 0 0 0 0 0 0 0 0 0 0 0 0 0 0 0 0 0 0 0 0 0 0 0 0 0 0 0 0 0 0 0 0 0 0 0 0 0 0 0 0 0 0 0 0 0 0 0 0 0 0 0 0 0 0 0 0 0 0 0 0 0 0 0 0 0 0 0 0 0
0 0 0 0 0 0 0 0 0 0 0 0 0.0652107463058975 0 0 0 0 0 0 0 0 0 0 0 0 0.024175256174468 0.018262354079635 0 0 0 0 0 0 0 0 0 0 0 0 0 0 0 0 0 0.0148692570637077 0 0 0.0916830078384441 0 0 0 0 0 0 0.0214838431966806 0 0 0 0 0 0 0 0 0 0 0 0 0 0 0 0 0 0 0 0 0 0 0 0 0 0 0 0 0 0 0 0 0 0 0 0 0 0 0 0 0 0 0 0 0 0 0 0 0 0 0 0 0 0 0 0 0 0 0.0262606842023912 0 0 0 0 0 0 0 0 0 0 0 0 0 0.240730680028095 0 0 0 0 0 0 0 0 0 0 0 0 0 0 0 0 0 0 0 0 0 0 0 0 0 0 0 0 0 0 0 0 0 0 0 0 0 0 0 0 0 0 0 0 0 0 0 0 0 0 0.0258117592207683 0 0 0 0 0.0454449228542077 0 0.019229284911245 0 0 0 0.0282746393267319 0 0 0 0 0 0 0 0 0 0.0473189750536651 0 0 0 0 0 0.0642440054457449 0 0 0 0 0 0 0 0 0 0 0 0 0 0.0173493328027802 0 0 0 0.0140033166333814 0 0 0 0.111885783880145 0.0759880502346388 0.0126302957398599 0 0 0 0 0 0 0 0 0 0 0 0 0 0 0 0 0 0 0 0 0 0 0 0 0 0 0 0 0 0 0 0 0 0 0 0 0 0 0 0 0 0 0 0 0 0 0 0 0 0 0 0 0 0 0 0 0 0 0 0 0.035143805007513 0 0 0 0 0 0 0 0 0 0 0 0 0 0 0 0 0 0 0 0 0 0 0 0 0 0
0 0 0 0 0 0 0 0 0 0 0 0 0 0 0 0.283343732323311 0 0 0 0 0.010395445014969 0 0 0 0 0 0 0 0 0.0199951116369616 0.0285270148249094 0 0 0.00659143499175132 0 0 0 0 0 0 0 0 0 0 0 0 0.0274274374026529 0 0 0 0 0 0 0.0117562707586144 0 0 0 0 0 0 0.0249674233117695 0 0 0 0 0 0 0 0 0 0 0.0954355898012555 0 0 0 0 0 0.0137180823950774 0 0.00456034123005369 0 0 0 0 0.0477392151156899 0.0167168812909096 0 0.0346109517947756 0.0487541898847197 0 0 0 0 0 0 0 0.0329365250997599 0.0246015427040361 0 0 0 0 0 0 0 0 0 0 0 0 0 0 0 0 0 0 0 0 0 0 0 0 0 0 0 0 0.0897365328055355 0 0 0 0 0 0 0.034034597747721 0 0 0.0846690733503068 0.0422198740399847 0.0172627324752358 0 0 0 0 0 0 0 0 0 0 0 0 0 0 0 0 0 0 0 0 0 0 0 0 0 0 0 0 0 0 0 0 0 0 0 0 0 0 0 0 0 0 0 0 0 0 0 0 0 0 0 0 0 0 0 0 0 0 0 0 0 0 0 0 0 0 0 0 0 0 0 0 0 0 0 0 0 0 0 0 0 0 0 0 0 0 0 0 0 0 0 0 0 0 0 0 0 0 0 0 0 0 0 0 0 0 0 0 0 0 0 0 0 0 0 0 0 0 0 0 0 0 0 0 0 0 0 0 0 0 0 0 0 0 0 0 0 0 0 0 0 0 0 0 0 0 0 0 0 0 0 0 0 0 0 0 0 0 0 0 0 0 0 0 0 0 0 0 0 0 0 0 0 0 0 0 0 0
0 0 0 0 0 0.0527268620389396 0 0 0 0.0123451727538474 0 0 0 0 0 0.00753105759367901 0 0 0 0 0 0 0 0 0 0 0 0 0 0 0 0 0 0 0 0 0 0 0 0 0 0 0 0 0 0 0.0252613608451295 0 0 0 0.0491621568976194 0 0 0 0 0.0546137079298876 0 0 0 0.0132390801692704 0 0 0.0232535758913854 0 0 0 0.27080593032087 0.157542775281267 0.0310587510975248 0 0.230768910524654 0.0371415770840719 0 0 0 0 0 0 0 0 0.00783426452114626 0 0 0 0 0 0 0 0 0 0 0 0 0 0 0 0 0 0 0 0 0 0 0 0 0 0 0 0 0 0 0 0 0 0 0 0 0 0 0 0 0 0 0 0 0 0 0 0 0 0 0 0 0 0 0 0 0 0 0 0 0 0 0 0 0 0 0 0 0 0 0 0 0 0 0 0 0 0 0 0 0 0 0 0 0 0 0 0 0 0 0 0 0 0 0 0 0 0 0 0 0 0 0 0 0 0 0 0 0 0 0 0 0 0 0 0 0 0 0 0 0 0 0 0 0 0 0 0 0 0 0 0 0 0 0 0 0 0 0 0 0 0 0 0 0 0 0 0 0 0 0 0 0 0 0 0 0 0 0 0 0 0 0 0 0 0 0 0 0 0 0 0 0 0 0 0 0 0 0 0 0 0 0 0 0 0 0 0 0 0 0 0 0 0 0 0 0 0 0 0 0 0 0 0 0 0 0 0 0 0 0 0 0 0 0 0 0 0 0 0 0 0 0 0 0 0 0 0 0.0267148170507079 0 0 0 0 0 0 0
0 0 0 0 0 0 0 0 0 0 0 0 0 0 0 0 0 0 0 0 0.103987090634669 0 0 0 0 0 0 0 0 0 0 0 0 0 0 0 0 0 0 0 0 0 0 0.0164331119587318 0 0.153847307692396 0.0248472895506184 0 0 0 0.00680505058560601 0 0 0 0 0 0 0 0.140166475642688 0.182462546734812 0.0167430527839712 0.0290841728585716 0.0487246618432599 0 0 0 0 0 0 0 0 0.0177773896410252 0 0 0 0 0 0.252744800901488 0 0 0 0 0 0 0 0 0 0 0 0 0 0 0 0 0 0 0 0 0 0 0 0 0 0 0 0 0 0 0 0 0 0 0 0 0 0 0 0 0 0 0 0 0 0 0 0 0 0 0 0 0 0 0 0 0 0 0 0 0 0 0 0 0 0 0 0 0 0 0 0 0 0 0 0 0 0 0 0 0 0 0 0 0 0 0 0 0 0 0 0 0 0 0 0 0 0 0 0 0 0 0 0 0 0 0 0 0 0 0 0 0 0 0 0 0 0 0 0 0 0 0 0 0 0 0 0 0 0 0 0 0 0 0 0 0 0 0 0 0 0 0 0 0 0 0 0 0 0.00637704917216426 0 0 0 0 0 0 0 0 0 0 0 0 0 0 0 0 0 0 0 0 0 0 0 0 0 0 0 0 0 0 0 0 0 0 0 0 0 0 0 0 0 0 0 0 0 0 0 0 0 0 0 0 0 0 0 0 0 0 0 0 0 0 0 0 0 0 0 0 0 0 0 0 0 0 0 0 0 0 0 0 0 0 0 0 0 0 0 0 0
0 0 0 0 0 0 0 0 0 0 0 0 0 0 0 0.015983334110552 0 0 0 0 0.0174960193614722 0 0 0 0 0 0 0 0 0 0 0 0 0 0 0 0 0 0 0 0 0 0 0.015356998305328 0 0.0688067341741363 0.0617608910654296 0 0 0.0156829797470425 0.0177799902214983 0 0 0 0 0 0 0 0.0559560983010787 0.0456365639489858 0.0321527722054735 0.0378791850971788 0.11670225023572 0 0 0 0.00383353872503522 0.00738939029879958 0 0.0266939914045532 0 0 0.00395776822613746 0 0.00784648013585411 0 0.189201134905195 0 0 0 0 0 0 0 0 0 0 0 0 0 0 0 0 0 0 0 0 0 0 0 0 0 0 0 0 0 0 0 0 0 0 0 0 0 0 0 0 0 0 0 0 0 0 0 0 0 0 0 0 0 0 0 0 0.226776942642835 0 0 0.0138364557815982 0.0192704811060966 0 0 0 0 0 0 0 0 0 0 0 0 0 0 0 0 0 0 0 0 0 0 0 0 0 0 0 0 0 0 0 0 0 0 0 0 0 0 0 0 0 0 0 0 0 0 0 0 0 0 0 0 0 0 0 0 0 0 0 0 0 0 0 0 0 0 0 0 0 0 0 0 0 0 0 0 0 0 0 0 0 0 0 0 0 0 0 0 0 0 0 0 0 0 0 0 0 0 0 0 0 0 0 0 0 0 0 0 0 0 0 0 0 0 0 0 0 0 0 0 0 0 0 0 0 0 0 0 0 0 0 0 0 0 0 0 0 0 0 0 0 0 0 0 0 0 0 0 0 0 0 0 0 0 0 0 0 0 0 0 0 0 0 0 0 0 0 0 0 0 0 0 0 0 0 0 0 0 0
0 0 0 0 0 0 0 0 0 0 0 0 0 0 0 0.365813463513965 0 0 0 0 0 0.132449190287335 0 0 0 0 0 0 0 0 0 0 0 0 0 0 0 0 0 0 0 0 0 0 0 0 0 0 0 0 0 0 0 0.0232116987548952 0 0 0 0 0 0 0 0 0 0 0 0 0 0 0 0 0 0.227975140999241 0 0 0 0 0 0 0 0 0 0 0 0 0 0 0 0 0 0 0 0 0 0 0 0 0 0 0 0 0 0 0 0 0 0 0 0 0 0 0 0 0 0 0 0 0 0 0 0 0 0 0 0 0 0 0.0642918677353634 0 0 0 0 0 0 0 0 0 0.169826014336254 0 0.0164326243729468 0 0 0 0 0 0 0 0 0 0 0 0 0 0 0 0 0 0 0 0 0 0 0 0 0 0 0 0 0 0 0 0 0 0 0 0 0 0 0 0 0 0 0 0 0 0 0 0 0 0 0 0 0 0 0 0 0 0 0 0 0 0 0 0 0 0 0 0 0 0 0 0 0 0 0 0 0 0 0 0 0 0 0 0 0 0 0 0 0 0 0 0 0 0 0 0 0 0 0 0 0 0 0 0 0 0 0 0 0 0 0 0 0 0 0 0 0 0 0 0 0 0 0 0 0 0 0 0 0 0 0 0 0 0 0 0 0 0 0 0 0 0 0 0 0 0 0 0 0 0 0 0 0 0 0 0 0 0 0 0 0 0 0 0 0 0 0 0 0 0 0 0 0 0 0 0 0 0
0 0 0 0 0 0 0 0 0 0 0 0 0 0 0 0.00479298190529049 0 0 0 0 0 0 0 0 0 0 0 0 0 0 0.022553817508515 0 0 0.00325015441683835 0 0 0 0 0 0 0 0 0 0 0 0 0 0 0 0 0 0 0 0 0 0 0 0 0 0 0 0 0 0 0 0 0 0 0 0 0 0 0 0 0.00204401130625475 0 0 0 0 0 0 0 0 0 0 0.00627898861626337 0 0.219354488010331 0.00938169250395623 0.163672008202843 0.0530280717232737 0.0800010035518301 0 0.0812366085826766 0.144756074007443 0.0752557001059816 0 0 0 0.00873240997256729 0.0279170530937194 0.00889104341664405 0.0320817151719851 0 0 0 0 0 0 0 0 0 0 0 0 0 0 0 0 0 0 0 0 0 0 0 0 0 0 0 0 0 0 0 0 0 0.00151248451938895 0 0 0 0 0 0 0 0.00296902549409383 0 0 0 0 0 0.0238927834905794 0.0187018005512314 0.00969608384829347 0 0 0 0 0 0 0 0 0 0 0 0 0 0 0 0 0 0 0 0 0 0 0 0 0 0 0 0 0 0 0 0 0 0 0 0 0 0 0 0 0 0 0 0 0 0 0 0 0 0 0 0 0 0 0 0 0 0 0 0 0 0 0 0 0 0 0 0 0 0 0 0 0 0 0 0 0 0 0 0 0 0 0 0 0 0 0 0 0 0 0 0 0 0 0 0 0 0 0 0 0 0 0 0 0 0 0 0 0 0 0 0 0 0 0 0 0 0 0 0 0 0 0 0 0 0 0 0 0 0 0 0 0 0 0 0 0 0 0 0 0 0 0 0 0 0 0 0 0 0 0 0 0 0 0 0 0 0 0 0 0 0 0 0
0 0 0 0 0 0.00368647333348377 0 0 0 0 0 0 0 0 0 0 0 0 0 0 0 0.0114759787084659 0 0 0 0 0 0 0 0 0 0 0 0 0 0 0 0 0 0.00843999468230161 0 0 0 0 0 0 0.0470278100377389 0 0 0 0.00373889730328621 0 0 0 0 0 0 0 0.022536977471114 0.018042930739957 0.0070654800773157 0 0 0 0 0 0.00459895614987268 0 0 0 0 0 0.00948535376538628 0 0 0.00264538595689808 0 0 0 0 0 0.13944600088561 0.164523485809953 0 0.00851246780267669 0.00264121633483739 0 0.0517481683441859 0.00251863921877913 0 0 0 0 0 0.00673469561032851 0.0453970787758381 0.0346579046251837 0.0948977748208661 0.110910778917425 0 0 0 0 0 0.00596048605202894 0 0 0 0 0 0 0 0 0 0 0 0 0 0 0 0 0 0 0 0 0 0.0245296563371535 0 0 0 0 0 0 0 0 0.168777408239315 0 0 0 0 0 0 0 0 0 0 0 0 0 0 0 0 0 0 0 0 0 0 0 0 0 0 0 0 0 0 0 0 0 0 0 0 0 0 0 0 0 0 0 0 0 0 0 0 0 0 0 0 0 0 0 0 0 0 0 0 0 0 0 0 0 0 0 0 0 0 0 0 0 0 0 0 0 0 0 0 0 0 0 0 0 0 0 0 0 0 0 0 0 0 0 0 0 0 0 0 0 0 0 0 0 0 0 0 0 0 0 0 0 0 0 0 0 0 0 0 0 0 0 0 0 0 0 0 0 0 0 0 0 0 0 0 0 0 0 0 0 0 0 0 0 0 0 0 0 0 0 0 0 0 0 0 0 0 0 0 0 0 0 0 0 0 0 0 0 0 0 0 0 0 0 0 0 0 0 0 0
0 0 0 0 0 0.00104642173036895 0 0 0 0 0 0 0 0 0 0 0 0 0 0 0 0 0 0 0 0 0 0 0 0 0 0 0 0 0 0.012823690321911 0 0 0 0 0.0050963052946878 0.00973244367347418 0 0 0 0 0 0 0 0 0 0.00567656275445654 0 0 0 0 0 0 0 0 0 0 0 0 0 0 0 0 0 0 0 0 0 0 0 0 0 0 0 0 0.0883590402804805 0 0.059543719295616 0.308324331575661 0.00254175382652189 0.00336929001731416 0 0.0790354863067103 0 0 0 0 0 0 0.0114242512723446 0.0577320022425801 0 0.0376740396341722 0 0 0 0 0 0 0 0 0 0 0.00116017340966995 0 0 0 0 0 0 0 0 0 0 0 0 0 0 0 0 0 0 0 0 0 0 0 0 0 0 0.0274654273113052 0 0 0 0 0 0 0 0 0 0 0 0 0 0 0 0 0 0 0 0 0 0 0 0 0 0 0 0 0 0 0 0 0 0 0 0 0 0 0 0 0 0 0 0 0 0 0 0 0 0 0 0 0 0 0 0 0 0 0 0 0 0.0462687667290314 0 0 0 0 0 0 0 0 0 0 0 0 0 0 0 0 0 0 0 0 0 0 0 0 0 0 0 0 0 0 0 0 0 0 0 0 0 0 0.0708669042484045 0 0 0 0.114833792691026 0.0570255973842632 0 0 0 0 0 0 0 0 0 0 0 0 0 0 0 0 0 0 0 0 0 0 0 0 0 0 0 0 0 0 0 0 0 0 0 0 0 0 0 0 0 0 0 0 0 0 0 0 0 0 0 0 0 0 0 0 0 0 0 0 0 0 0 0 0 0 0 0 0 0 0 0 0 0 0
0 0 0 0 0 0 0 0 0 0 0 0 0 0 0 0 0 0 0 0 0 0 0 0 0 0 0 0 0 0 0 0 0 0.00391375937185077 0 0 0 0 0 0 0.0146383072699884 0.00873549992006577 0 0 0 0 0 0 0 0 0 0.103019172334933 0 0 0 0 0 0 0 0 0 0 0 0 0 0 0 0 0 0 0 0 0 0 0 0 0 0 0 0 0.168280883394682 0.0961164922783213 0 0.161229170134047 0.00716323012287881 0 0 0.0506505347605911 0 0 0 0 0 0 0.00765517316239227 0.0208731957906338 0 0.0404962329672626 0 0 0 0 0 0.0029550788671619 0.0055556379492277 0 0 0 0.00992145428670352 0 0 0 0 0 0 0 0 0 0 0 0 0 0 0 0 0 0 0 0 0 0 0 0 0 0 0.108135275261785 0 0 0.00614079351501138 0 0 0 0 0 0 0 0.00509210190343954 0.00330483117608526 0 0 0 0 0 0 0 0 0 0 0 0 0 0 0 0 0 0 0 0 0 0 0 0 0 0 0 0 0 0 0 0 0 0 0 0 0 0 0 0 0 0 0 0 0 0 0 0 0 0.0721910332330485 0 0 0 0 0 0 0 0 0 0 0 0 0 0 0 0 0 0 0 0 0 0 0 0 0 0 0 0 0 0 0 0 0 0 0 0 0 0 0.0200774909417992 0 0 0 0.0480108355894941 0.0358438157685972 0 0 0 0 0 0 0 0 0 0 0 0 0 0 0 0 0 0 0 0 0 0 0 0 0 0 0 0 0 0 0 0 0 0 0 0 0 0 0 0 0 0 0 0 0 0 0 0 0 0 0 0 0 0 0 0 0 0 0 0 0 0 0 0 0 0 0 0 0 0 0 0 0 0 0
0 0 0 0 0 0 0 0 0 0 0 0 0 0 0 0 0 0 0 0 0 0 0 0 0 0 0 0 0 0 0 0 0 0 0 0.0293759668576743 0 0 0 0 0.011933187070659 0.0182829457692071 0 0 0 0 0 0 0 0 0 0 0 0 0 0 0 0 0 0 0 0 0 0 0 0 0 0 0 0 0 0 0 0 0 0 0 0 0 0 0 0.29752070589896 0.0963809186130102 0 0 0 0 0.00524012905649077 0 0 0 0 0 0 0 0 0 0 0 0 0 0 0 0 0 0 0 0 0 0 0 0 0 0 0 0 0 0 0 0 0 0 0 0 0 0 0 0 0 0 0 0 0 0 0 0 0 0 0 0 0 0 0 0 0 0 0 0 0 0 0 0 0 0 0 0 0 0 0 0 0 0 0 0 0 0 0 0 0 0 0 0 0 0 0 0 0 0 0 0 0 0 0 0 0 0 0 0 0 0 0 0 0 0 0 0 0 0.0960736538781252 0 0 0 0 0 0 0 0 0 0 0 0 0 0 0 0 0 0 0 0 0 0 0 0 0 0 0 0 0 0 0 0 0 0 0 0 0 0 0.142461858324754 0 0 0 0.20786366948008 0.0900598838602244 0 0 0 0 0 0 0.00480708119081477 0 0 0 0 0 0 0 0 0 0 0 0 0 0 0 0 0 0 0 0 0 0 0 0 0 0 0 0 0 0 0 0 0 0 0 0 0 0 0 0 0 0 0 0 0 0 0 0 0 0 0 0 0 0 0 0 0 0 0 0 0 0 0 0 0 0 0 0
0 0 0 0 0.000695255356347574 0.0153373176390453 0 0 0 0.0184371463721928 0 0 0 0 0 0.00484496578088895 0 0 0 0 0 0 0 0 0.000585263245511622 0 0 0 0 0 0.00962396152930129 0 0 0.00313242661185222 0 0 0.0449015728074892 0.147902088885672 0 0 0.00070853311592817 0 0 0 0 0 0.0176570680304818 0.000513172968491486 0 0 0.00349829773733526 0 0 0.00400250868960081 0.000917855943352153 0 0.00051432131502255 0.0679559002046036 0 0 0 0 0 0 0 0 0 0 0 0 0.0022111976994486 0 0.014556061851034 0 0.00353880544398556 0 0 0 0 0 0.00122384744293778 0.000576713824797068 0.00100687098307724 0 0 0.0868160322235193 0.10031844349825 0.0572360453807826 0.178590491530081 0 0 0.00069897550985954 0.00800938243345318 0 0.0115411153918605 0.00545819727984923 0.00157577608175392 0.00514445932703063 0.00103007461607429 0 0 0.00149137001164977 0.00127250970618565 0 0 0 0 0 0 0 0 0 0 0.00120666760704407 0 0 0 0 0 0 0 0 0 0 0 0 0.012508664969227 0 0 0 0 0 0.00263715683236302 0 0.00108630371862241 0.00737928610968191 0.000885764482108694 0 0.00352488729127814 0.0139353970892165 0.00870152574961821 0.0221182725646871 0.0506765754681301 0 0.00440173836933192 0.009890212318281 0.0046852024809413 0.012127219554493 0.00440652342791897 0.00301534825251037 0 0 0.0011185406422796 0.00519768967693738 0.000520648690307669 0 0 0 0 0 0 0 0 0 0 0 0 0 0 0 0 0 0 0 0 0 0 0 0 0 0 0 0 0 0 0.000300162583635556 0 0 0 0 0 0 0 0 0 0 0 0 0 0 0 0 0 0.000309737495806789 0 0 0 0.000837674960871925 0 0 0 0 0 0 0 0 0 0 0 0 0 0 0 0 0 0 0 0 0 0 0 0 0 0 0 0 0 0 0 0 0 0 0 0 0 0 0 0 0 0 0 0 0 0 0 0 0.001945250641619 0 0 0.000525556459617472 0 0 0 0 0 0 0 0 0 0 0 0 0 0 0 0 0 0 0 0 0 0 0 0 0 0 0 0 0 0 0 0 0 0 0 0 0 0 0.00186315523225349 0 0 0 0 0 0 0 0 0 0 0 0 0 0.000670810862470698 0 0 0 0
0 0 0 0.0146681089766869 0 0.0165974464893572 0 0 0 0.0204873694638653 0 0 0 0 0 0.00593332315639104 0 0 0 0 0 0 0 0 0 0 0 0 0 0.00647419613885116 0.0527816261147117 0 0 0 0 0 0.0136410257251179 0.159252079483915 0 0 0 0 0 0 0 0 0.0017071824790984 0 0 0 0 0 0 0 0 0 0 0 0 0 0 0 0 0 0 0 0 0 0 0 0 0 0 0 0.0052599945353392 0 0 0 0 0.00440792073894768 0.00161184916764576 0.00324499396701305 0 0 0.368509387373546 0 0.0066840773173319 0.0137626576977003 0.0247409052389727 0 0 0 0.0363617794626098 0 0.153242121513147 0.0132455539109684 0 0.00446369764844785 0.00293419064978178 0 0 0 0.00700664659519923 0 0 0 0 0 0 0 0 0 0 0 0 0 0 0 0 0 0 0 0 0 0 0 0 0 0 0.00616007367435687 0 0 0.00508325299756316 0 0 0 0 0 0.00368163399336707 0 0.00383438118140007 0 0.00231256092372644 0 0.00939741251558579 0.00429779913263053 0.00195415837463407 0.0133349629383553 0.00180154146124469 0.00436980460962837 0 0 0.00325569406965326 0 0 0 0 0.00126350137240938 0 0 0 0 0 0 0 0 0 0 0 0 0 0 0 0 0 0 0 0 0 0 0 0 0 0 0 0 0 0 0 0 0 0 0 0 0 0 0 0 0 0 0 0 0 0 0 0 0 0.00127422979861299 0 0 0 0 0 0 0 0 0 0 0 0 0 0 0 0 0 0 0 0 0 0 0 0 0 0 0 0 0 0 0 0 0 0 0 0 0 0 0 0 0 0 0 0 0 0 0 0 0 0 0 0.000960859112186822 0 0 0 0 0 0 0 0 0 0 0 0 0 0 0 0 0 0 0 0 0 0 0 0 0 0 0 0 0 0 0 0 0 0 0 0 0 0 0 0 0 0 0 0 0 0 0 0 0 0 0 0 0 0 0 0 0
0 0 0 0 0.00246373768935723 0.0137919967823734 0 0 0 0.0309726809405559 0 0 0 0 0 0 0 0 0 0 0 0 0 0 0 0 0 0 0.0029234404970464 0.00522568970653056 0.00484644275344288 0 0 0 0 0 0.210200343334681 0.115765593233064 0 0 0 0 0 0 0 0 0.00634787622776803 0 0 0 0 0 0 0 0 0 0 0.112100677262999 0 0 0 0 0 0 0 0 0 0 0 0 0 0 0.0728447975881934 0 0 0 0 0 0 0 0 0 0 0 0.27231049059502 0.00427441248865986 0 0.040135914362915 0.01055162661843 0 0 0 0.0106110382495951 0 0 0 0 0 0 0 0 0 0 0 0 0 0 0 0 0 0 0 0 0.00208556095077813 0 0 0 0 0 0 0 0 0 0 0 0 0 0 0 0 0 0 0.0171492018670055 0 0 0 0 0 0 0.0232978056358987 0 0.0054713494441404 0.00934910887909611 0 0 0.00592762645580255 0.00434956239813409 0 0 0 0 0 0 0.00368237788646997 0 0 0 0 0 0 0 0 0 0 0 0 0.00300530059683418 0 0 0 0 0 0 0 0 0 0 0 0 0 0 0 0 0 0 0 0 0 0 0 0 0 0 0 0 0 0 0 0 0 0 0 0 0 0 0 0 0.00540642521383361 0 0 0 0 0 0 0 0 0 0 0 0 0 0 0 0 0 0 0 0 0 0 0 0 0 0 0 0 0 0 0 0 0 0 0 0 0 0 0 0 0 0 0 0 0 0 0 0 0 0 0 0 0 0 0.0023576656680765 0 0 0 0 0 0 0 0 0 0 0 0 0 0 0 0 0 0 0 0 0 0 0 0 0 0 0 0 0 0 0 0 0 0 0 0 0 0 0.00255125667329787 0 0 0 0 0 0 0 0 0 0 0 0 0 0 0
0 0 0 0 0 0.00514587157449049 0 0 0 0.00710740262707796 0 0 0 0 0 0.00579729485662167 0 0 0 0 0 0 0 0 0 0 0 0 0 0 0.00660607006535456 0 0.0010865797865389 0.0056050301923264 0 0 0.00634753610266377 0.00806743063151566 0 0 0.00108297835118946 0 0 0 0 0 0.00342090761011268 0 0 0 0 0.000735211851420677 0 0.00102513472821406 0.000816113350193144 0 0 0.00487209584701639 0 0 0.000479964222145812 0 0 0 0 0 0 0 0 0 0 0.00071868549946843 0.00288990043140778 0 0.0026407877852814 0 0 0 0 0.0373405345716476 0.0076578231522179 0.0184581237755849 0.00732803448739007 0.00126822996462639 0.0589125969084221 0.00333727683497254 0.0152190702530233 0 0.266813719690448 0.117578225063742 0.0358752552421006 0.0538856916253291 0 0.0340170718624457 0.0123479481101351 0.0523720433999205 0 0.00293776535819666 0.000963594694971809 0.00613908723863968 0.0152801653399117 0.0455264397320214 0.0487315572019293 0 0.00168136858045816 0 0 0 0 0 0 0 0 0 0 0 0 0 0 0 0 0 0 0 0 0 0.000740439200846437 0 0 0 0 0 0 0 0.000728820784117236 0 0.00151604029666653 0 0.000834096485067804 0.000896115665526769 0.00554286010702845 0.00649275802448702 0.022370459478479 0 0.00357992413269714 0.00115969615990005 0.00364867756832606 0.00405201300091236 0.00392104030164963 0.00311842933105957 0.010630557771768 0.00967500698787295 0.0041117547425033 0.0010267738551515 0 0 0 0 0 0 0 0 0 0 0 0 0 0 0 0 0 0 0 0 0 0 0 0 0 0 0 0 0 0 0 0 0 0 0 0 0 0 0 0 0 0 0 0 0 0 0 0 0.000900965517943291 0 0.00165997862426073 0 0 0 0 0 0 0 0 0 0 0 0 0 0 0 0 0 0 0 0 0 0 0 0 0 0 0 0 0 0 0 0 0 0 0 0 0 0 0 0 0 0 0 0 0 0 0 0 0 0 0 0.0012454066516652 0 0 0 0 0 0 0 0 0 0 0 0 0 0 0 0 0 0 0 0 0 0 0.000937847147332782 0 0 0.00309371956356442 0 0 0 0 0 0 0 0 0 0 0 0 0 0 0 0 0 0 0 0 0 0 0 0 0 0 0 0 0 0 0 0 0 0
0 0 0 0 0 0 0 0 0 0 0 0 0 0 0 0.00572730683761108 0 0 0 0 0 0 0 0 0.000684852876458186 0 0 0 0 0 0 0 0.00139416933539447 0.00678575094071127 0.000550452771867744 0 0 0 0 0 0.0010955572710646 0 0 0 0 0 0.00717603347331063 0.000547703266980353 0 0 0 0 0 0.00321479103466794 0.00158000849163194 0 0.000525391239863544 0.0661905484593885 0 0 0.00053012819131879 0 0 0 0 0 0 0 0 0 0.000595060580915085 0.000627108777307748 0 0 0.00328923513113842 0 0 0 0 0.00141214150081009 0.000329563667834478 0 0 0 0.16253986549226 0.00530479404155492 0.00353783350706715 0.235923484028208 0 0.0322500556873042 0.0132336791177623 0.0195895226416073 0 0.0023234541091577 0.00118955594149582 0 0 0 0 0.00264043909451579 0.00743822397302315 0.0902112420612604 0.041877973370826 0 0 0 0 0 0 0 0 0 0 0.000945795990995218 0 0 0 0 0 0 0 0 0 0 0 0 0 0 0 0 0 0 0 0 0 0 0.00100885371592562 0 0.00100442517054188 0.00305899597886719 0.0257329643845501 0.0437616703741468 0.126747859967363 0 0.00307432921372417 0.00945574478257942 0.00366549646670769 0.0123505588747782 0.0126047923481616 0.00728534464655747 0.00343602780800982 0.00589009075071782 0.0016586152050816 0.0021043386842713 0 0 0 0 0 0 0 0 0 0 0 0.000340619133685918 0 0 0 0 0 0 0 0 0 0 0 0 0 0 0 0 0 0 0 0.00031426636929578 0 0 0 0 0 0 0 0 0 0 0 0 0 0 0 0 0.000990411463486329 0.000358089412131464 0.00147260680189684 0 0 0.00112403439456289 0 0 0 0 0 0 0 0 0 0 0 0 0 0 0 0 0 0 0 0 0 0 0 0 0 0 0 0 0 0 0 0 0 0 0 0 0 0 0 0 0 0 0 0 0 0 0 0 0.00280429380562232 0 0 0 0 0 0 0 0 0 0 0 0 0 0 0 0 0 0 0 0 0 0 0 0 0 0.00276789477383327 0 0 0 0.00033019012966064 0 0 0.000394792546333374 0 0 0 0 0 0 0 0 0.00218730589095968 0 0 0 0 0 0 0 0 0 0 0 0 0 0.00167274460858857 0 0.000508391742581508 0 0.000632527650065658
0 0 0 0 0 0 0 0 0 0 0 0 0 0 0 0.000594309703954741 0 0 0 0 0 0 0 0 0 0 0 0 0 0 0 0 0.00129725855062389 0.00122812814818228 0 0 0 0 0 0 0 0 0 0 0 0 0 0 0 0 0 0 0 0.00107102388049073 0 0 0 0 0 0 0 0 0 0 0 0 0 0 0 0 0 0 0 0 0 0 0 0 0 0.0453632826430473 0 0 0 0 0 0 0 0.191435711306642 0.0593831880802938 0 0.120934825732533 0.198269224523591 0 0.126863174450073 0.00236156721868723 0 0 0 0 0.0137654794616941 0.043464930780388 0.0351410062473891 0.077995334174612 0 0 0 0 0 0 0 0 0 0 0 0 0 0 0 0 0 0 0 0 0 0 0 0 0 0 0 0 0 0 0 0 0 0 0 0 0 0 0.00380858178796636 0.00801853706300502 0 0.00455391156399238 0 0 0 0.00188330413209364 0.001541914225711 0.0272408575723476 0.0261611512604474 0.00762329749223431 0 0 0 0 0 0 0 0 0 0 0 0 0 0 0 0 0 0 0 0 0 0 0 0 0 0 0 0 0 0 0 0 0 0 0 0 0 0 0 0 0 0 0 0 0 0 0 0 0 0 0 0 0 0 0 0 0 0 0 0 0 0 0 0 0 0 0 0 0 0 0 0 0 0 0 0 0 0 0 0 0 0 0 0 0 0 0 0 0 0 0 0 0 0 0 0 0 0 0 0 0 0 0 0 0 0 0 0 0 0 0 0 0 0 0 0 0 0 0 0 0 0 0 0 0 0 0 0 0 0 0 0 0 0 0 0 0 0 0 0 0 0 0 0 0 0 0 0 0 0 0 0 0 0 0 0 0 0 0 0 0 0 0 0
0 0 0 0 0 0 0 0 0 0 0 0 0 0 0 0 0 0 0 0 0 0 0 0 0 0 0 0 0 0 0 0 0 0 0 0 0 0 0 0 0 0 0 0 0 0 0 0 0 0 0 0 0 0 0 0 0 0 0 0 0 0 0 0 0 0 0 0 0 0 0 0 0 0 0 0 0 0 0 0.0264446199865068 0 0 0 0 0 0 0 0.105097524973042 0.0438444951014648 0.217596956005336 0 0.22741775885112 0 0.191165004073123 0 0 0 0 0 0.0108568430490306 0.0327148137234937 0.0406602525290604 0.0419119806393511 0.00272811333905408 0 0 0 0 0 0 0 0 0 0 0 0 0 0 0 0 0 0 0 0 0 0 0 0 0 0 0 0 0 0 0 0 0 0 0 0 0 0 0 0 0.0108525666513685 0 0 0.00278314851079785 0.0021407386757934 0 0.0215602168371059 0.0190613138388931 0.00316365321545822 0 0 0 0 0 0 0 0 0 0 0 0 0 0 0 0 0 0 0 0 0 0 0 0 0 0 0 0 0 0 0 0 0 0 0 0 0 0 0 0 0 0 0 0 0 0 0 0 0 0 0 0 0 0 0 0 0 0 0 0 0 0 0 0 0 0 0 0 0 0 0 0 0 0 0 0 0 0 0 0 0 0 0 0 0 0 0 0 0 0 0 0 0 0 0 0 0 0 0 0 0 0 0 0 0 0 0 0 0 0 0 0 0 0 0 0 0 0 0 0 0 0 0 0 0 0 0 0 0 0 0 0 0 0 0 0 0 0 0 0 0 0 0 0 0 0 0 0 0 0 0 0 0 0 0 0 0 0 0 0 0 0 0 0
0.000747861406649668 0 0 0 0 0 0 0 0 0 0 0 0 0 0 0.000495330123445362 0 0 0 0 0 0 0 0 0 0 0 0 0 0 0 0.00110426696313455 0.00139045587500143 0.00459244021342412 0 0 0 0 0 0 0 0 0 0 0 0 0 0 0 0 0 0 0 0.00421735659231663 0.00188074888850792 0 0 0 0 0 0 0 0 0 0 0 0 0 0 0 0 0 0 0 0 0 0 0 0 0.0284851547466244 0 0 0 0 0.00150483765208431 0 0 0.112710039783971 0.0463393544358244 0.254711406034529 0.162373827495967 0 0 0.120521273038472 0 0 0 0 0 0.0150173816881378 0.0405998535824225 0.0271549931451196 0.0915558601250655 0.00177296837464916 0 0 0 0 0 0 0 0 0 0 0 0 0 0 0 0 0 0 0 0 0 0 0 0 0 0 0 0 0 0 0 0 0 0 0.00180095694644083 0 0 0.0026645251936185 0.00615011651110185 0 0.00616436340939729 0 0 0.00191977741404509 0.00147708737792122 0.00129317781168232 0.0257787777130317 0.0263835804466595 0.00768041452819278 0 0 0 0 0 0 0 0 0 0 0 0 0 0 0 0 0 0 0 0 0 0 0 0 0 0 0 0 0 0 0 0 0 0 0 0 0 0 0 0 0 0 0 0 0 0 0 0 0 0 0 0 0 0 0 0 0 0 0 0 0 0 0 0 0 0 0 0 0 0 0 0 0 0 0 0 0 0 0 0 0 0 0 0 0 0 0 0 0 0 0 0 0 0 0 0 0 0 0 0 0 0 0 0.00151181248256272 0 0 0 0 0 0 0 0 0 0 0 0 0 0 0 0 0 0 0 0 0 0 0 0 0 0 0 0 0 0 0 0 0 0 0 0 0 0 0 0 0 0 0 0 0 0 0 0 0 0 0 0 0 0 0 0 0 0 0 0
0.00328722588316285 0 0 0.195399501739934 0 0.00503090112883614 0.0158780639806461 0 0.00622049847392135 0.014264965288438 0.0368465230543623 0 0 0 0 0 0 0 0 0 0 0 0 0 0 0 0 0 0 0.100265411420235 0.0314091913147421 0 0 0.00443373598239838 0 0 0.00506802892011167 0.307092931327 0 0 0 0 0 0 0 0 0 0 0 0 0 0 0 0.00815449768753699 0 0 0 0 0 0 0 0 0 0 0 0 0 0 0 0 0.0030118978397873 0 0 0 0 0 0 0 0 0 0 0 0 0 0.0228675760594672 0.0244578122909655 0.0111608017543033 0 0 0 0 0 0 0 0 0 0 0 0 0 0 0 0 0 0 0 0 0 0 0 0 0 0 0 0 0 0 0 0 0 0 0 0 0 0 0 0 0 0 0.109151509018471 0 0 0.0531338012283354 0 0 0 0 0 0.0219388319864572 0 0 0 0 0 0 0 0.00416667469223052 0.00213508832510143 0 0 0 0 0 0.0146245306035569 0 0 0 0 0 0 0 0 0 0 0 0 0 0 0 0 0 0 0 0 0 0 0 0 0 0 0 0 0 0 0 0 0 0 0 0 0 0 0 0 0 0 0 0 0 0 0 0 0 0 0 0 0 0 0 0 0 0 0 0 0 0 0 0 0 0 0 0 0 0 0 0 0 0 0 0 0 0 0 0 0 0 0 0 0 0 0 0 0 0 0 0 0 0 0 0 0 0 0 0 0 0 0 0 0 0 0 0 0 0 0 0 0 0 0 0 0 0 0 0 0 0 0 0 0 0 0 0 0 0 0 0 0 0 0 0 0 0 0 0 0 0 0 0 0 0 0 0 0 0 0 0 0 0 0 0 0 0 0 0 0 0 0
0 0 0 0 0 0 0 0 0 0 0 0 0 0 0 0 0 0 0 0 0 0 0 0 0 0 0 0 0 0 0 0 0.00248314397526733 0.00234406823985678 0 0 0 0 0 0 0 0 0 0 0 0 0 0 0 0 0 0 0 0.0031385476484447 0 0 0 0 0 0 0 0 0 0 0 0 0 0 0 0 0 0 0 0 0 0 0 0 0 0.0373928938619479 0 0 0 0 0 0 0 0.0919814419032541 0.00710516829620152 0.210689456968016 0.176446962823937 0.155803731401012 0 0 0 0 0 0 0 0.0307469189312158 0.0929141535877076 0 0.0523438481024 0 0 0 0 0 0 0 0 0 0 0 0 0 0 0 0 0 0 0 0 0 0 0 0 0 0 0 0 0 0 0 0 0 0 0 0 0 0 0 0 0 0.00363385890097545 0 0 0.00389923597015524 0.00481389420186473 0.0026451719331742 0.0551517599540919 0.0523062772578305 0.0141594660426484 0 0 0 0 0 0 0 0 0 0 0 0 0 0 0 0 0 0 0 0 0 0 0 0 0 0 0 0 0 0 0 0 0 0 0 0 0 0 0 0 0 0 0 0 0 0 0 0 0 0 0 0 0 0 0 0 0 0 0 0 0 0 0 0 0 0 0 0 0 0 0 0 0 0 0 0 0 0 0 0 0 0 0 0 0 0 0 0 0 0 0 0 0 0 0 0 0 0 0 0 0 0 0 0 0 0 0 0 0 0 0 0 0 0 0 0 0 0 0 0 0 0 0 0 0 0 0 0 0 0 0 0 0 0 0 0 0 0 0 0 0 0 0 0 0 0 0 0 0 0 0 0 0 0 0 0 0 0 0 0 0 0 0 0
0 0 0 0 0 0 0 0 0 0.00259303933458892 0 0 0 0 0 0 0 0 0 0 0 0 0 0 0 0 0 0 0 0 0.298024059028459 0 0 0 0 0 0 0.0365694107898674 0 0 0 0 0 0 0 0 0 0 0 0 0 0 0 0 0 0 0 0 0 0 0 0 0 0 0 0 0 0 0 0 0 0 0 0 0 0 0 0 0 0.120982900116256 0.00489307091918481 0.0130992478421303 0.00543765534324984 0 0.0583229549507785 0.182440506735605 0 0.0606244740971872 0.00660503378403587 0.00712126986094152 0 0 0 0 0 0.135553535330675 0.00548627996027781 0.0198246145441435 0.00503991470035172 0 0 0 0 0 0 0 0 0 0 0 0 0 0 0 0 0 0 0 0 0 0 0 0 0 0 0 0.00788636965724688 0 0 0.0062422623542771 0 0 0.0045443273919321 0 0 0.0187090732588122 0 0 0 0 0 0 0 0 0 0 0 0 0 0 0 0 0 0 0 0 0 0 0 0 0 0 0 0 0 0 0 0 0 0 0 0 0 0 0 0 0 0 0 0 0 0 0 0 0 0 0 0 0 0 0 0 0 0 0 0 0 0 0 0 0 0 0 0 0 0 0 0 0 0 0 0 0 0 0 0 0 0 0 0 0 0 0 0 0 0 0 0 0 0 0 0 0 0 0 0 0 0 0 0 0 0 0 0 0 0 0 0 0 0 0 0 0 0 0 0 0 0 0 0 0 0 0 0 0 0 0 0 0 0 0 0 0 0 0 0 0 0 0 0 0 0 0 0 0 0 0 0 0 0 0 0 0 0 0 0 0 0 0 0 0 0 0 0 0 0 0 0 0 0 0 0 0 0 0 0 0
0 0 0 0 0 0 0 0 0 0 0 0 0 0 0 0 0 0 0 0 0 0 0 0 0 0 0 0 0 0 0.208834553758791 0 0 0 0 0 0 0 0 0 0 0 0 0 0 0 0 0 0 0 0 0 0 0 0 0 0 0 0 0 0 0 0 0 0 0 0 0 0 0 0 0 0 0 0 0 0 0 0 0.0694940112778029 0.0364428414431726 0.0731401787514511 0.0163819799453139 0 0.0304762656138385 0.0174234447965063 0 0.284101477684743 0 0 0 0 0 0 0.149772346444717 0 0 0.0444471563503313 0 0 0 0 0 0 0 0 0 0 0 0 0 0 0 0 0 0 0 0 0 0 0 0 0 0 0 0 0 0 0 0 0 0 0 0 0 0.0694857439333324 0 0 0 0 0 0 0 0 0 0 0 0 0 0 0 0 0 0 0 0 0 0 0 0 0 0 0 0 0 0 0 0 0 0 0 0 0 0 0 0 0 0 0 0 0 0 0 0 0 0 0 0 0 0 0 0 0 0 0 0 0 0 0 0 0 0 0 0 0 0 0 0 0 0 0 0 0 0 0 0 0 0 0 0 0 0 0 0 0 0 0 0 0 0 0 0 0 0 0 0 0 0 0 0 0 0 0 0 0 0 0 0 0 0 0 0 0 0 0 0 0 0 0 0 0 0 0 0 0 0 0 0 0 0 0 0 0 0 0 0 0 0 0 0 0 0 0 0 0 0 0 0 0 0 0 0 0 0 0 0 0 0 0 0 0 0 0 0 0 0 0 0 0 0 0 0 0 0 0 0 0
0.00285118895869487 0 0 0 0 0.00463806186449999 0 0 0 0.00517951687259814 0 0 0 0 0 0.00846669421980057 0 0 0 0 0.0068213355729695 0 0 0 0 0 0 0 0 0.0316240697099391 0.0592896045967709 0 0 0.0100245978859518 0 0 0 0.00895782935620146 0 0 0 0 0 0 0 0 0 0 0 0 0 0 0 0.0151214356035148 0 0 0 0 0 0 0 0 0 0 0 0 0 0 0 0 0 0 0 0 0.0169581448554485 0 0 0 0 0 0.0346093350521866 0 0 0 0.010944946793343 0 0 0 0 0 0 0 0 0 0.00754059090228385 0 0 0.0543330309478283 0.062202599338157 0 0 0 0 0 0 0 0 0 0 0 0 0 0 0 0 0 0 0 0 0 0 0 0 0 0 0 0.272397600620885 0 0 0 0 0 0 0.0095059103663546 0 0.217644932045505 0.129062059078714 0.00423953621386213 0.0164133245721041 0 0 0 0 0 0 0 0.00690406648865021 0.00426958808373647 0 0 0 0 0 0 0 0 0 0 0 0 0 0 0 0 0 0 0 0 0 0 0 0 0 0 0 0 0 0 0 0 0 0 0 0 0 0 0 0 0 0 0 0 0 0 0 0 0 0 0 0 0 0 0 0 0 0 0 0 0 0 0 0 0 0 0 0 0 0 0 0 0 0 0 0 0 0 0 0 0 0 0 0 0 0 0 0 0 0 0 0 0 0 0 0 0 0 0 0 0 0 0 0 0 0 0 0 0 0 0 0 0 0 0 0 0 0 0 0 0 0 0 0 0 0 0 0 0 0 0 0 0 0 0 0 0 0 0 0 0 0 0 0 0 0 0 0 0 0 0 0 0 0 0 0 0 0 0 0 0 0 0 0 0 0 0 0 0
0 0 0 0 0 0 0 0 0 0.00643776626740823 0 0 0 0 0 0 0 0 0 0 0 0 0 0 0 0 0 0 0 0 0.0611427059135962 0 0 0 0 0 0 0 0 0 0 0 0 0 0 0 0 0 0 0 0 0 0 0 0 0 0 0 0 0 0 0 0 0 0 0 0 0 0 0 0 0 0 0 0.0165365992603499 0 0 0 0 0 0.123717256280433 0.0775124590416349 0.0516157207750746 0 0.0466489836622246 0.0095356125323456 0 0.0258809972037724 0 0 0 0 0 0 0.0355725881277293 0.072182830458754 0.0709328207289249 0 0.0290614995347904 0 0 0 0 0 0 0 0 0 0 0 0 0 0 0 0 0 0 0 0 0 0 0 0 0 0 0 0.0885226996266338 0 0 0 0 0 0 0 0 0.263633778995334 0.0210656815909942 0 0 0 0 0 0 0 0 0 0 0 0 0 0 0 0 0 0 0 0 0 0 0 0 0 0 0 0 0 0 0 0 0 0 0 0 0 0 0 0 0 0 0 0 0 0 0 0 0 0 0 0 0 0 0 0 0 0 0 0 0 0 0 0 0 0 0 0 0 0 0 0 0 0 0 0 0 0 0 0 0 0 0 0 0 0 0 0 0 0 0 0 0 0 0 0 0 0 0 0 0 0 0 0 0 0 0 0 0 0 0 0 0 0 0 0 0 0 0 0 0 0 0 0 0 0 0 0 0 0 0 0 0 0 0 0 0 0 0 0 0 0 0 0 0 0 0 0 0 0 0 0 0 0 0 0 0 0 0 0 0 0 0 0 0 0 0 0 0 0 0 0 0 0 0 0 0 0 0 0
0.00977553194169348 0 0 0 0 0.0109674754073292 0 0 0 0 0.00806652286097784 0 0 0 0 0 0 0 0 0 0 0 0 0 0 0 0 0 0 0 0 0 0 0.0101000116347222 0 0 0 0 0 0 0 0 0 0 0 0 0 0 0 0 0 0 0 0.0157496054443668 0 0 0 0 0 0 0.105703449565977 0 0 0 0 0 0 0 0 0 0.0112111641960302 0.0927597381237685 0 0 0 0 0 0 0 0 0.295693526930584 0 0 0 0.0191013888050111 0.0128184633546602 0 0.0173600955862025 0 0 0 0 0 0 0.0184938661238202 0 0.166067880380597 0.0594308348285123 0 0 0 0 0 0 0 0 0 0 0.0136187544808462 0 0 0 0 0 0 0 0 0 0 0 0 0 0 0 0 0 0 0 0 0 0 0 0 0 0 0.0629704544167725 0.0198741403035379 0 0.00969452447623675 0 0 0 0 0 0 0 0 0 0 0 0 0 0 0 0 0 0 0 0 0 0 0 0 0 0 0 0 0 0 0 0 0 0 0 0 0 0 0 0 0 0 0 0 0 0 0 0 0 0 0 0 0 0 0 0 0 0 0 0 0 0 0 0 0 0 0 0 0 0 0 0 0 0 0 0 0 0 0 0 0 0 0 0 0 0 0 0 0 0 0 0.0139698778267107 0 0 0 0 0 0 0.0113171674295914 0 0 0 0 0 0 0 0 0 0 0 0 0 0 0 0 0 0 0 0 0 0 0 0 0 0 0 0 0 0 0 0 0 0 0 0 0 0 0 0 0 0 0 0 0 0 0 0 0 0 0 0 0 0 0.0152555258820524 0 0 0 0 0 0 0 0 0 0 0 0 0 0 0 0 0 0 0 0 0 0 0 0
0 0 0 0 0 0 0 0 0 0 0 0 0 0 0 0.00163410805780255 0 0 0 0 0 0 0 0 0 0 0 0 0 0 0 0 0.0767040957291717 0.0367378108163567 0.0182531012789452 0 0 0 0 0 0 0 0 0 0 0.00119833472659305 0 0.0155934990408321 0 0 0 0 0 0.0106234631358881 0 0 0 0 0 0 0 0 0 0 0 0 0 0 0 0 0 0 0 0 0 0 0 0 0 0.00402815714794784 0 0 0 0 0 0 0 0.0166357385572774 0.00809191701441873 0.0229104472778853 0.010042558081299 0.0194555431197087 0 0.0308131855051483 0 0 0 0 0 0 0.180246042918615 0.0273970802100191 0.126522102710393 0 0 0 0 0 0 0 0 0 0 0 0 0 0 0 0 0 0 0 0 0 0 0.00164807910614003 0 0 0 0 0 0 0 0 0 0 0 0 0 0 0 0 0 0 0 0 0 0 0.034221816957887 0.0609832201969823 0.17133712796545 0.0441790057451605 0.0417773540381839 0 0 0 0 0 0 0 0 0 0 0 0 0 0 0 0 0 0 0 0 0 0 0 0 0 0 0 0 0 0 0 0 0 0 0 0.00250401586939104 0 0 0 0 0 0 0 0 0 0 0 0 0 0 0 0 0 0 0 0 0 0 0 0 0 0 0 0 0 0 0 0 0 0 0 0 0 0 0 0 0 0 0 0 0 0 0 0 0 0 0 0 0 0 0 0 0 0 0 0 0 0 0 0 0 0 0 0.0227302855759555 0 0 0 0 0 0 0 0 0 0 0 0 0 0 0 0 0 0 0 0 0 0 0 0 0 0 0 0 0 0 0 0 0 0 0 0 0 0 0 0 0 0.00951270214622475 0.00269446261975443 0 0 0 0.00152474445056838 0 0 0 0 0 0 0 0 0 0 0 0 0
0 0 0 0 0 0 0 0 0 0 0 0 0 0 0 0.00155679239990527 0 0 0 0 0 0 0 0 0 0 0 0 0 0 0 0.00107388044707337 0.0189399455690791 0.0139137424887218 0.00523949767438896 0.00101049101448689 0 0 0 0 0.00468125070995817 0.000586168398770027 0 0 0 0.0014945028565901 0 0.00744055695426749 0 0 0 0 0 0.00483640380089537 0 0 0 0 0 0 0 0 0 0 0 0 0 0 0 0 0 0 0 0 0 0 0 0 0 0.00914010625747835 0 0 0 0 0 0 0 0.0293883848971204 0.0161790829343422 0.0513441066036284 0.0214780390861925 0.0373321490633275 0 0.0660885547605365 0 0 0 0 0 0.127930802166018 0 0.0248497854015605 0.125934864467941 0 0 0 0 0 0 0 0 0 0 0 0 0 0 0 0 0 0 0 0 0 0 0.00648611266645176 0 0 0 0 0 0 0 0 0 0 0 0 0.00404623114744896 0 0 0 0 0 0 0 0 0 0.0411737845987791 0.0086262087871721 0.177204417784392 0.0717657909848273 0.0369808704600339 0 0 0 0 0 0 0 0 0 0 0 0 0 0 0 0 0 0 0 0 0 0 0 0 0 0 0 0 0 0 0 0 0 0 0 0 0.00074548369589543 0 0 0 0 0 0 0 0 0 0 0 0 0 0 0 0 0 0 0 0 0 0 0 0 0 0 0 0 0 0 0 0 0 0 0 0 0 0 0 0 0 0 0 0 0 0 0 0 0 0 0 0 0 0 0 0 0 0 0 0 0 0 0 0 0 0 0.0436472266501601 0 0 0 0 0 0 0 0 0 0 0 0 0 0 0 0 0 0 0 0 0 0 0 0 0 0 0 0 0 0 0 0 0 0 0 0 0 0 0 0 0 0.0271492133373687 0 0 0 0 0.00395062295870731 0 0 0 0 0 0 0 0 0 0 0 0.00399216290013675 0.00379276607634434
0 0 0 0 0 0 0 0 0 0 0 0 0 0 0 0 0 0 0 0 0 0 0 0 0 0 0 0 0 0 0 0 0.00284792782164141 0.00268167252058333 0 0 0 0 0 0 0 0 0 0 0 0 0 0 0 0 0 0 0 0.00215933707502002 0 0 0 0.00947007323890724 0 0 0 0 0 0 0 0 0 0 0 0 0 0 0 0 0 0 0 0 0 0.00374496196226736 0 0 0 0 0.00379825945217891 0 0 0.112648227412589 0.252440086391674 0.0534046176550671 0.034342606681183 0.0321233795590484 0 0 0 0 0 0 0 0.025016507172381 0.0319694857501437 0 0.204480806305927 0 0 0 0 0 0 0 0 0 0 0 0 0 0 0 0 0 0 0 0 0 0 0 0 0 0 0 0 0 0 0 0 0 0 0 0 0 0.0163900737415984 0.0178872744937828 0.0941770828440558 0 0.00405470932423451 0.0024333554582216 0 0.00176945944955128 0.0293439100924496 0.00411026231515165 0.0300716615338961 0.0247657935637585 0.00386846818468852 0 0 0 0 0 0 0 0 0 0 0 0 0 0 0 0 0 0 0 0 0 0 0 0 0 0 0 0 0 0 0 0 0 0 0 0 0 0 0 0 0 0 0 0 0 0 0 0 0 0 0 0 0 0 0 0 0 0 0 0 0 0 0 0 0 0 0 0 0 0 0 0 0 0 0 0 0 0 0 0 0 0 0 0 0 0 0 0 0 0 0 0 0 0 0 0 0 0 0 0 0 0 0 0 0 0 0 0 0 0 0 0 0 0 0 0 0 0 0 0 0 0 0 0 0 0 0 0 0 0 0 0 0 0 0 0 0 0 0 0 0 0 0 0 0 0 0 0 0 0 0 0 0 0 0 0 0 0 0 0 0 0 0 0
0 0 0 0 0 0 0 0 0 0 0 0 0 0 0 0 0 0 0 0 0 0 0 0 0 0 0 0 0 0 0 0 0.00936774417494248 0.00665910103718604 0 0 0 0 0 0 0 0 0 0 0 0 0 0 0 0 0 0 0 0.00341582403688659 0 0 0 0 0 0 0 0 0 0 0 0 0 0 0 0 0 0 0 0 0 0 0 0 0 0.00816451215099332 0 0 0 0 0.00195811550310144 0.00254002968911804 0 0.0728532522263659 0.0708045709085188 0.0716161913964274 0.0213884518458721 0.0654388501764782 0 0.0289401658485508 0 0 0 0 0 0.0698018243943283 0.097889693341348 0.12354652373609 0 0.00135367898729268 0 0 0 0 0 0 0 0 0 0 0 0 0 0 0 0 0 0 0 0 0 0 0 0 0 0 0 0 0 0 0 0 0 0 0 0 0.00928183204543579 0.0177483528774418 0.0310177624332539 0 0.00614953344512816 0 0 0 0.0891166314152045 0.010328804385776 0.120424427182969 0.0449872938009277 0.0152068329603633 0 0 0 0 0 0 0 0 0 0 0 0 0 0 0 0 0 0 0 0 0 0 0 0 0 0 0 0 0 0 0 0 0 0 0 0 0 0 0 0 0 0 0 0 0 0 0 0 0 0 0 0 0 0 0 0 0 0 0 0 0 0 0 0 0 0 0 0 0 0 0 0 0 0 0 0 0 0 0 0 0 0 0 0 0 0 0 0 0 0 0 0 0 0 0 0 0 0 0 0 0 0 0 0 0 0 0 0 0 0 0 0 0 0 0 0 0 0 0 0 0 0 0 0 0 0 0 0 0 0 0 0 0 0 0 0 0 0 0 0 0 0 0 0 0 0 0 0 0 0 0 0 0 0 0 0 0 0 0 0 0 0 0 0
0.0269394786824208 0 0 0 0 0.0101675417455764 0 0 0 0 0 0 0.010887144895809 0 0 0.0053508204061951 0 0 0.0560830812129383 0 0 0 0 0 0 0 0 0 0 0 0 0 0 0 0 0 0 0 0 0 0 0 0 0 0 0 0 0 0 0 0 0 0.0236126272126294 0 0.0167050202875804 0 0 0 0 0 0 0 0 0 0 0 0 0 0 0 0.11413724627776 0 0 0 0 0 0 0 0 0 0 0 0.0077043616834865 0 0 0 0 0 0 0 0.0167814327560206 0.0152748151828262 0 0 0 0 0 0 0 0 0 0 0.0163170314293253 0 0 0.029895170930313 0 0 0.247518000102819 0 0 0 0 0.0193480048245885 0 0 0 0.223242848198135 0 0 0 0 0 0 0 0 0 0 0 0 0 0 0 0 0 0 0 0 0 0 0 0 0 0 0 0 0 0 0 0 0 0 0 0 0 0 0 0 0 0 0 0 0 0 0 0.00693377853208506 0 0 0 0 0 0 0 0 0 0 0 0 0 0 0 0 0 0 0 0 0 0 0 0 0 0 0 0 0 0 0 0 0 0 0 0 0 0 0 0 0 0.0615275123747423 0 0 0 0 0 0 0 0 0 0 0 0 0 0 0 0 0 0 0 0 0 0 0 0 0 0 0 0 0 0 0 0 0 0 0 0 0 0 0 0 0 0 0 0 0 0 0 0 0 0 0 0 0 0 0 0 0 0 0 0 0 0 0 0 0 0 0 0 0 0 0 0 0 0 0 0 0 0 0.0363652112456667 0 0 0.0552088720190822 0 0 0 0 0 0 0 0 0 0 0 0 0 0 0 0 0 0 0 0 0 0 0 0 0 0 0
0 0 0 0 0 0 0 0 0 0 0 0 0 0 0 0 0 0 0 0 0 0 0 0 0 0 0 0 0 0 0.0113786775028024 0 0 0 0 0 0 0 0 0 0 0 0 0 0 0 0 0 0 0 0 0 0.108614535931358 0 0 0 0 0 0 0 0.00733872811978659 0 0 0 0 0 0 0 0 0 0 0.0272719896844944 0 0 0 0 0 0 0 0 0.00639708319752272 0 0.0058294472670097 0 0 0 0 0.0121941883881752 0 0 0 0 0 0 0 0 0 0 0 0 0 0 0 0 0 0.233351029725373 0 0 0.0320595183086801 0 0 0.0100416490466104 0.0234847329458153 0 0 0 0 0 0 0 0.26254710114244 0 0.249303049804756 0.0101882689351766 0 0 0 0 0 0 0 0 0 0 0 0 0 0 0 0 0 0 0 0 0 0 0 0 0 0 0 0 0 0 0 0 0 0 0 0 0 0 0 0 0 0 0 0 0 0 0 0 0 0 0 0 0 0 0 0 0 0 0 0 0 0 0 0 0 0 0 0 0 0 0 0 0 0 0 0 0 0 0 0 0 0 0 0 0 0 0 0 0 0 0 0 0 0 0 0 0 0 0 0 0 0 0 0 0 0 0 0 0 0 0 0 0 0 0 0 0 0 0 0 0 0 0 0 0 0 0 0 0 0 0 0 0 0 0 0 0 0 0 0 0 0 0 0 0 0 0 0 0 0 0 0 0 0 0 0 0 0 0 0 0 0 0 0 0 0 0 0 0 0 0 0 0 0 0 0 0 0 0 0 0 0 0 0 0 0 0 0 0 0 0 0 0
0 0.00713981445159248 0.00777451202340312 0 0 0 0 0 0 0 0 0 0 0 0 0 0.0213308926762674 0 0.0232581292336923 0 0 0 0 0 0 0 0.0223659760180865 0 0 0 0 0 0 0 0 0 0 0 0 0 0 0 0 0 0 0 0 0 0 0 0 0 0 0 0 0 0 0 0 0 0 0 0 0 0 0 0 0 0 0 0 0 0 0 0 0 0 0 0 0 0 0 0 0 0 0 0 0 0 0 0 0 0 0 0 0 0 0 0 0 0 0 0 0.00647481254075513 0.125576977048036 0 0.0105081370082508 0.0200807281451038 0.012059010168843 0 0 0.00806729220836353 0 0 0.457991144022512 0.0553068373366391 0 0 0 0 0.0484966120880043 0 0.0264314741881292 0.0180583858858515 0 0 0 0 0 0 0 0 0 0 0 0 0 0 0 0 0 0 0 0 0 0 0 0 0 0 0 0 0 0 0 0 0 0 0 0 0 0 0 0 0 0 0.00638126543829277 0 0 0 0 0 0 0 0 0 0 0 0 0 0 0 0 0 0 0 0 0 0 0 0 0 0 0 0 0 0 0 0 0 0 0 0 0 0 0 0 0 0 0 0 0 0 0 0 0 0 0 0 0 0 0 0 0 0 0 0 0 0 0 0 0 0 0 0 0 0 0 0 0 0 0 0 0 0 0 0 0 0 0 0 0 0 0 0 0 0 0 0 0 0 0.0075402369389404 0 0 0.0231467823054171 0.0264752519148508 0.0199190855237782 0 0.0395072250276772 0 0 0 0 0 0 0.00610941780751348 0 0 0 0 0 0 0 0 0 0 0 0 0 0 0 0 0 0 0 0 0 0 0 0 0 0 0 0 0 0 0 0 0 0 0 0 0 0 0 0 0
0 0.0724116822237037 0 0 0 0 0 0 0 0 0 0 0 0 0 0 0 0 0 0 0 0 0 0 0 0 0.071483351117244 0 0 0 0 0 0 0 0 0 0 0 0 0 0 0 0 0 0 0 0 0 0 0 0 0 0.0776986809100772 0 0 0 0 0 0 0 0 0 0 0 0 0 0 0 0 0 0 0 0 0 0 0 0 0 0 0 0 0 0 0 0 0 0 0 0 0 0 0 0 0 0 0 0 0 0 0 0 0 0 0 0 0.0992849131740688 0 0.525653054421858 0 0 0 0 0 0 0 0 0 0 0 0 0 0 0 0 0 0 0 0 0 0 0 0 0 0 0 0 0 0 0 0 0 0 0 0 0 0 0 0 0 0 0 0 0 0 0 0 0 0 0 0 0 0 0 0 0 0 0 0 0 0 0 0 0.0557890113827446 0 0 0 0 0 0 0 0 0 0 0 0 0 0 0 0 0 0 0 0 0 0 0 0 0 0 0 0 0 0 0 0 0 0 0 0 0 0 0 0 0 0 0 0 0 0 0 0 0 0 0 0 0 0 0 0 0 0 0 0 0 0 0 0 0 0 0 0 0 0 0 0 0 0 0 0 0 0 0 0 0 0 0 0 0 0 0 0 0 0 0 0.0434739049176259 0 0 0 0.0542054018526778 0 0 0 0 0 0 0 0 0 0 0 0 0 0 0 0 0 0 0 0 0 0 0 0 0 0 0 0 0 0 0 0 0 0 0 0 0 0 0 0 0 0 0 0 0 0 0 0
0 0.0948005219146863 0 0.0320108459186275 0 0 0.029538792321494 0 0 0 0 0 0 0 0 0 0 0 0 0 0 0 0 0 0 0 0.142790291369565 0 0 0 0 0 0 0 0 0 0 0 0 0 0 0 0 0 0 0 0 0 0 0 0 0 0.0625880064180895 0 0 0 0 0 0 0 0 0 0 0 0 0 0 0 0 0 0 0 0 0 0 0 0 0 0 0 0 0 0 0 0 0 0 0 0 0 0 0 0 0 0 0 0 0 0 0 0 0 0 0 0 0.158590876636857 0.439380118524759 0 0 0 0 0 0 0 0 0 0 0 0 0 0 0 0 0 0 0 0 0 0 0 0 0 0 0 0 0 0 0 0 0 0 0 0 0 0 0 0 0 0 0 0 0 0 0 0 0 0 0 0 0 0 0 0 0 0 0 0 0 0 0 0 0 0.0403005468959212 0 0 0 0 0 0 0 0 0 0 0 0 0 0 0 0 0 0 0 0 0 0 0 0 0 0 0 0 0 0 0 0 0 0 0 0 0 0 0 0 0 0 0 0 0 0 0 0 0 0 0 0 0 0 0 0 0 0 0 0 0 0 0 0 0 0 0 0 0 0 0 0 0 0 0 0 0 0 0 0 0 0 0 0 0 0 0 0 0 0 0 0 0 0 0 0 0 0 0 0 0 0 0 0 0 0 0 0 0 0 0 0 0 0 0 0 0 0 0 0 0 0 0 0 0 0 0 0 0 0 0 0 0 0 0 0 0 0 0 0 0 0 0 0
0.21509502658044 0 0 0 0 0.0762991082665228 0.0356036273130799 0 0 0 0.120275600863244 0 0 0 0 0.0120833933664028 0 0.00885702227889897 0.0383865297528314 0 0 0 0 0 0 0 0 0 0 0.04829001539016 0.0278860731088959 0 0 0 0 0 0 0 0 0 0 0 0 0 0 0 0 0 0 0 0 0 0 0 0 0 0 0 0 0 0 0 0 0 0 0 0.0303469552819117 0 0 0 0 0 0 0 0 0 0 0 0 0 0 0.00299514976675176 0.015867518635853 0 0 0 0 0 0 0 0 0 0 0 0 0 0 0 0.00835622048130298 0 0 0 0 0.151835345542363 0.048864924484291 0.034154788304863 0 0 0 0 0 0.068697461224251 0 0 0 0 0 0 0 0 0 0 0 0 0 0 0.0134068633313569 0 0 0.0128328260631875 0 0 0 0 0 0 0 0 0 0 0 0 0 0 0 0 0 0 0 0 0 0 0 0 0 0 0 0 0 0 0 0 0 0 0 0 0 0 0 0 0 0 0 0 0 0 0 0 0 0 0 0 0 0 0 0 0 0 0 0 0 0 0 0 0 0 0 0 0 0 0 0 0 0 0 0 0 0.00878655853809346 0 0 0 0 0 0 0 0 0 0 0 0 0 0 0 0 0 0 0 0 0 0 0 0 0 0 0 0 0 0 0 0 0 0 0 0 0 0 0 0 0 0 0 0 0 0 0 0 0 0 0 0 0 0 0 0 0 0 0 0 0 0 0 0 0 0 0 0 0 0 0 0 0 0 0 0 0 0 0.00786689818200994 0 0 0.0132120932432888 0 0 0 0 0 0 0 0 0 0 0 0 0 0 0 0 0 0 0 0 0 0 0 0 0 0 0
0 0 0.0450001602965027 0 0 0 0 0 0 0 0 0 0 0 0 0 0.0760359932880304 0.0445740647534943 0 0 0 0 0 0 0 0 0 0 0 0 0 0 0 0 0 0 0 0 0 0 0 0 0 0 0 0 0 0 0 0 0 0 0 0 0 0 0 0 0 0 0 0 0 0 0 0 0.0221611791375049 0 0.062387993132088 0 0 0 0 0 0 0 0 0 0 0 0 0 0 0 0 0 0 0 0 0 0 0 0 0 0 0 0 0 0 0 0 0 0 0 0 0 0 0 0 0 0.10104289711682 0 0.0902764320207283 0 0 0 0 0 0 0 0.0250667559577556 0 0 0.43459352358726 0.0988610007098159 0 0 0 0 0 0 0 0 0 0 0 0 0 0 0 0 0 0 0 0 0 0 0 0 0 0 0 0 0 0 0 0 0 0 0 0 0 0 0 0 0 0 0 0 0 0 0 0 0 0 0 0 0 0 0 0 0 0 0 0 0 0 0 0 0 0 0 0 0 0 0 0 0 0 0 0 0 0 0 0 0 0 0 0 0 0 0 0 0 0 0 0 0 0 0 0 0 0 0 0 0 0 0 0 0 0 0 0 0 0 0 0 0 0 0 0 0 0 0 0 0 0 0 0 0 0 0 0 0 0 0 0 0 0 0 0 0 0 0 0 0 0 0 0 0 0 0 0 0 0 0 0 0 0 0 0 0 0 0 0 0 0 0 0 0 0 0 0 0 0 0 0 0 0 0 0 0 0 0 0 0 0 0 0 0 0 0 0 0 0 0 0
0.0372384895093863 0 0 0 0 0 0 0 0 0 0.00823468646535601 0 0 0 0 0.00288799461194589 0 0 0.0177625599262276 0 0 0 0 0 0 0 0 0 0 0.0811556135513684 0.0799085411172036 0 0 0 0 0 0 0 0 0 0 0 0 0 0 0 0 0 0 0 0 0 0 0 0 0 0 0 0 0 0 0 0 0 0 0 0.0278285163492623 0 0.135530914762169 0 0 0 0 0 0 0 0 0 0 0 0 0 0 0 0 0 0 0 0 0 0 0 0 0 0 0 0 0 0 0 0 0 0 0 0 0 0 0 0 0.0286052445176384 0 0.0977355091108024 0.42192203967675 0 0 0 0 0 0 0 0 0 0 0.0531671879307333 0 0 0.00802270247115658 0 0 0 0 0 0 0 0 0 0 0 0 0 0 0 0 0 0 0 0 0 0 0 0 0 0 0 0 0 0 0 0 0 0 0 0 0 0 0 0 0 0 0 0 0 0 0 0 0 0 0 0 0 0 0 0 0 0 0 0 0 0 0 0 0 0 0 0 0 0 0 0 0 0 0 0 0 0 0 0 0 0 0 0 0 0 0 0 0 0 0 0 0 0 0 0 0 0 0 0 0 0 0 0 0 0 0 0 0 0 0 0 0 0 0 0 0 0 0 0 0 0 0 0 0 0 0 0 0 0 0 0 0 0 0 0 0 0 0 0 0 0 0 0 0 0 0 0 0 0 0 0 0 0 0 0 0 0 0 0 0 0 0 0 0 0 0 0 0 0 0 0 0 0 0 0 0 0 0 0 0 0 0 0 0 0 0 0 0 0
0.102340549270858 0 0 0 0 0 0 0 0 0 0.051866091371484 0 0 0 0 0.0106727014371849 0 0 0 0 0 0 0 0 0 0 0 0 0 0.176529965188153 0.181050961805328 0 0 0 0 0 0 0 0 0 0 0 0 0 0 0 0 0 0 0 0 0 0 0 0 0 0 0 0 0 0 0 0 0 0 0 0 0 0 0 0 0 0 0 0 0 0 0 0 0 0 0 0 0 0 0 0 0 0 0 0 0 0 0 0 0 0 0 0 0 0 0 0 0 0.0273473956220735 0.0408261493485018 0 0 0.122747140347425 0 0.209007186925437 0 0 0 0 0 0 0 0 0 0.0552255632479025 0 0 0 0 0 0.0223862954356529 0 0 0 0 0 0 0 0 0 0 0 0 0 0 0 0 0 0 0 0 0 0 0 0 0 0 0 0 0 0 0 0 0 0 0 0 0 0 0 0 0 0 0 0 0 0 0 0 0 0 0 0 0 0 0 0 0 0 0 0 0 0 0 0 0 0 0 0 0 0 0 0 0 0 0 0 0 0 0 0 0 0 0 0 0 0 0 0 0 0 0 0 0 0 0 0 0 0 0 0 0 0 0 0 0 0 0 0 0 0 0 0 0 0 0 0 0 0 0 0 0 0 0 0 0 0 0 0 0 0 0 0 0 0 0 0 0 0 0 0 0 0 0 0 0 0 0 0 0 0 0 0 0 0 0 0 0 0 0 0 0 0 0 0 0 0 0 0 0 0 0 0 0 0 0 0 0 0 0 0 0 0 0 0 0 0 0 0 0 0
0 0 0 0 0 0 0 0 0 0 0 0 0 0 0 0 0 0 0.0285865251064206 0 0 0 0 0 0 0 0 0 0 0.050844841811289 0 0 0 0 0 0 0 0 0 0 0 0 0 0 0 0 0 0 0 0 0 0 0 0 0 0 0 0 0 0 0 0 0 0 0 0 0 0 0 0 0 0 0 0 0 0 0 0 0 0 0 0 0 0 0 0 0 0 0 0 0 0 0 0 0 0 0 0 0 0 0 0 0 0 0.0353726120478923 0 0 0 0 0.0302269043382176 0.499012727639132 0 0 0 0 0 0 0 0 0 0 0 0 0.182031557905321 0.173924831151728 0 0 0 0 0 0 0 0 0 0 0 0 0 0 0 0 0 0 0 0 0 0 0 0 0 0 0 0 0 0 0 0 0 0 0 0 0 0 0 0 0 0 0 0 0 0 0 0 0 0 0 0 0 0 0 0 0 0 0 0 0 0 0 0 0 0 0 0 0 0 0 0 0 0 0 0 0 0 0 0 0 0 0 0 0 0 0 0 0 0 0 0 0 0 0 0 0 0 0 0 0 0 0 0 0 0 0 0 0 0 0 0 0 0 0 0 0 0 0 0 0 0 0 0 0 0 0 0 0 0 0 0 0 0 0 0 0 0 0 0 0 0 0 0 0 0 0 0 0 0 0 0 0 0 0 0 0 0 0 0 0 0 0 0 0 0 0 0 0 0 0 0 0 0 0 0 0 0 0 0 0 0 0 0 0 0 0 0 0 0 0 0
0 0 0 0 0 0 0 0 0 0 0 0 0.255342368200162 0 0 0 0 0 0 0 0 0 0.00407789329512542 0 0 0 0.00457422254206688 0 0 0 0 0 0 0 0.00899709000866563 0 0 0 0 0 0 0 0 0 0.015981010202001 0 0 0 0 0 0 0 0 0 0.010601294982139 0 0 0 0 0 0 0 0 0 0 0 0 0 0 0 0 0 0 0.0101626399605215 0 0 0 0 0 0 0 0 0 0 0.00751092705302052 0 0.00478239219701527 0 0.00646847337940211 0 0 0 0 0 0 0 0 0 0 0 0 0 0 0.00649291043407329 0 0 0 0 0 0 0 0 0 0 0.0110295091774622 0.0221600681917136 0 0.308970166693721 0 0.0174350753858439 0 0 0 0 0 0 0 0 0 0 0 0 0 0 0 0 0 0 0 0 0 0 0 0 0 0 0 0 0 0 0 0 0 0 0 0 0 0.00312266342582964 0 0 0 0 0 0 0 0 0.149213968533686 0 0 0 0 0 0 0 0 0 0 0 0 0 0 0 0 0 0 0 0.00596915446097273 0 0.00314396736252181 0 0 0 0 0 0 0 0 0 0 0 0 0 0 0 0 0 0 0.024242429715856 0 0 0 0 0 0 0 0 0 0 0 0 0 0 0 0 0 0 0 0 0 0 0 0 0 0 0 0 0 0 0 0 0 0 0 0 0 0 0 0 0 0 0 0 0 0 0 0 0 0 0 0.00515063639618544 0 0.00820542579634167 0.071964244730606 0 0 0 0 0 0 0 0.00409422859555795 0 0 0 0 0 0 0 0 0.00407460354844213 0 0 0 0 0 0 0.0106872656856465 0 0 0.0155453700454207 0 0 0 0 0 0 0 0 0 0 0 0 0 0 0 0 0 0 0 0 0 0 0 0 0 0 0
0 0 0.0107382130406562 0 0 0 0 0 0 0 0 0 0 0 0 0 0.014042315088277 0 0.0245842021030123 0 0 0 0 0 0 0 0.00676365355881015 0 0 0 0 0 0 0 0 0 0 0 0 0 0 0 0 0 0 0 0 0 0 0 0 0 0 0 0 0 0 0 0 0 0 0 0 0 0 0 0 0 0 0 0 0 0 0 0 0 0 0 0 0 0 0 0 0 0 0 0 0 0 0 0 0 0 0 0 0 0 0 0 0 0 0 0 0 0 0.587530699432065 0 0 0 0 0 0 0 0.00913172035554096 0 0.189515090782331 0.0189257309565802 0.0467551776160767 0 0 0 0 0 0.00753579226031571 0 0 0 0 0 0 0 0 0 0 0 0 0 0 0 0 0 0 0 0 0 0 0 0 0 0 0 0 0 0 0 0 0 0 0 0 0 0 0 0 0 0 0.0127867817914497 0 0 0 0 0 0 0 0 0 0 0 0 0 0 0 0 0 0 0 0 0 0 0 0 0 0 0 0 0 0 0 0 0 0 0 0 0 0 0 0 0 0 0 0 0 0 0 0 0 0 0 0 0 0 0 0 0 0 0 0 0 0 0 0 0 0 0 0 0 0 0 0 0 0 0 0 0 0 0 0 0 0 0 0 0 0 0 0 0 0 0 0 0 0 0.0204919763660906 0 0 0 0.0220250259660282 0.015758529939747 0 0 0 0 0 0 0.00491183831417379 0 0.00850325242884494 0 0 0 0 0 0 0 0 0 0 0 0 0 0 0 0 0 0 0 0 0 0 0 0 0 0 0 0 0 0 0 0 0 0 0 0 0 0 0 0 0
0 0 0 0 0 0 0 0 0 0 0 0 0 0 0 0 0 0 0.00956116610940456 0 0 0 0 0 0 0 0.0246826509891853 0 0 0 0 0 0 0 0 0 0 0 0 0 0 0 0 0 0 0 0 0 0 0 0 0 0 0 0 0 0 0 0 0 0 0 0 0 0 0 0 0 0 0 0 0 0 0 0 0 0 0 0 0 0 0 0 0 0 0 0 0 0 0 0 0 0 0 0 0 0 0 0 0 0 0 0 0 0 0.114406851819971 0 0 0 0 0 0 0 0.0295847045367537 0.305593086340197 0 0.0248375985553808 0.0845309843447174 0.0511824447554638 0 0 0 0 0 0 0 0 0 0 0 0 0 0 0 0 0 0 0 0 0 0 0 0 0 0 0 0 0 0 0 0 0 0 0 0 0 0 0 0 0 0 0 0 0 0 0 0.14539655965461 0 0 0 0 0 0 0 0 0 0 0 0 0 0 0 0 0 0 0 0 0 0 0 0 0 0 0 0 0 0 0 0 0 0 0 0 0 0 0 0 0 0 0 0 0 0 0 0 0 0 0 0 0 0 0 0 0 0 0 0 0 0 0 0 0 0 0 0 0 0 0 0 0 0 0 0 0 0 0 0 0 0 0 0 0 0 0 0 0 0 0 0 0 0 0.108820549076198 0 0 0.0174482456085376 0.0307747710472164 0.0286436488182378 0 0 0 0 0 0 0.00669880671928077 0 0.0178379316248454 0 0 0 0 0 0 0 0 0 0 0 0 0 0 0 0 0 0 0 0 0 0 0 0 0 0 0 0 0 0 0 0 0 0 0 0 0 0 0 0 0
0 0 0 0 0 0 0 0 0 0 0 0 0 0 0 0 0 0 0 0 0 0 0 0 0 0 0.0526958443349672 0 0 0 0 0 0 0 0 0 0 0 0 0 0 0 0 0 0 0 0 0 0 0 0 0 0 0 0 0 0 0 0 0 0 0 0 0 0 0 0 0 0 0 0 0 0 0 0 0 0 0 0 0 0 0 0 0 0 0 0 0 0 0 0 0 0 0 0 0 0 0 0 0 0 0 0 0 0 0 0 0 0 0 0 0 0 0 0.0831648783787724 0.0676857384416907 0 0.0413071263131998 0.230002249742919 0 0 0 0 0 0 0 0 0 0 0 0 0 0 0 0 0 0 0 0 0 0 0 0 0 0 0 0 0 0 0 0 0 0 0 0 0 0 0 0 0 0 0 0 0 0 0 0.0759107163174513 0 0 0 0 0 0 0 0 0 0 0 0 0 0 0 0 0 0 0 0 0 0 0 0 0 0 0 0 0 0 0 0 0 0 0 0 0 0 0 0 0 0 0 0 0 0 0 0 0 0 0 0 0 0 0 0 0 0 0 0 0 0 0 0 0 0 0 0 0 0 0 0 0 0 0 0 0 0 0 0 0 0 0 0 0 0 0 0 0 0 0 0 0 0 0.119416724743455 0 0 0.170432759750295 0.0319511573809705 0 0 0.105544765603318 0 0 0 0 0 0 0.021888038992962 0 0 0 0 0 0 0 0 0 0 0 0 0 0 0 0 0 0 0 0 0 0 0 0 0 0 0 0 0 0 0 0 0 0 0 0 0 0 0 0 0
0 0 0 0 0 0 0 0 0 0 0 0 0.168511529867042 0 0 0 0 0 0 0 0 0 0 0 0 0 0.00296059798308434 0 0 0 0 0 0 0 0 0 0 0 0 0 0 0 0 0 0.0028717506062079 0 0 0 0 0 0 0 0 0 0 0 0 0 0 0 0 0 0 0 0 0 0 0 0 0 0 0 0 0 0 0 0 0 0 0 0 0 0 0 0 0 0 0 0 0 0 0 0 0 0 0 0 0 0 0 0 0 0 0.0780580709743015 0 0 0 0 0 0 0 0 0 0.321924167933685 0.0588396836108794 0.0659715696229516 0.0118298246039909 0 0.0547964621523238 0 0 0 0 0 0 0 0 0 0 0 0 0 0 0 0 0 0 0 0 0 0 0 0 0 0 0 0 0 0 0 0 0 0 0 0 0 0 0 0 0 0 0 0 0 0 0 0.125949418402741 0 0 0 0 0 0 0 0 0 0 0 0 0 0 0 0 0 0 0 0.00609179799202007 0 0 0 0 0 0 0 0 0 0 0 0 0 0 0 0 0 0 0 0 0 0 0 0 0 0 0 0 0 0 0 0 0 0 0 0 0 0 0 0 0 0 0 0 0 0 0 0 0 0 0 0 0 0 0 0 0 0 0 0 0 0 0 0 0 0 0 0 0 0 0 0 0 0 0.0205823765272243 0.0628354055960469 0 0 0 0 0 0 0 0 0 0 0 0 0 0 0 0 0.00402053045527368 0 0 0 0 0 0 0.00660853751377036 0 0 0.0081482761584576 0 0 0 0 0 0 0 0 0 0 0 0 0 0 0 0 0 0 0 0 0 0 0 0 0 0 0
0 0 0 0 0 0 0 0 0 0 0 0 0.127428729386577 0 0 0 0 0 0 0 0 0 0 0 0 0 0.00715043311340535 0 0 0 0 0 0 0 0 0 0 0 0 0 0 0 0 0 0 0 0 0 0 0 0 0 0 0 0 0 0 0 0 0 0 0 0 0 0 0 0 0 0 0 0 0 0 0 0 0 0 0 0 0 0 0 0 0 0 0 0 0 0 0 0 0 0 0 0 0 0 0 0 0 0 0 0 0 0 0 0 0 0 0 0 0 0 0 0 0.0731091949878968 0.120557849260717 0.100291148452922 0 0 0 0 0 0 0 0 0 0 0 0 0 0 0 0 0 0 0 0 0 0 0 0 0 0 0 0 0 0 0 0 0 0 0 0 0 0 0 0 0 0 0 0 0 0 0 0 0.150449769336214 0 0 0 0 0 0.00567549343553607 0 0 0 0 0 0 0 0 0 0 0 0 0 0.0205348832303947 0 0 0 0 0 0 0 0 0 0 0 0 0 0 0 0 0 0 0 0 0 0 0 0 0 0 0 0 0 0 0 0 0 0 0 0 0 0 0 0 0 0 0 0 0 0 0 0 0 0 0 0 0 0 0 0 0 0 0 0 0 0 0 0 0 0 0 0 0 0 0 0 0 0.00434029711030726 0.110241296727502 0.0139697616752539 0 0.0720175402409104 0.0645868724745652 0.0696582986895354 0 0.0491729338339563 0 0 0 0 0 0 0.0108154980443079 0 0 0 0 0 0 0 0 0 0 0 0 0 0 0 0 0 0 0 0 0 0 0 0 0 0 0 0 0 0 0 0 0 0 0 0 0 0 0 0 0
0 0 0 0 0 0 0 0 0 0 0 0 0.25781523687749 0 0 0 0 0 0 0 0 0 0.047389340696802 0 0 0 0.0891862006761462 0 0 0 0 0 0 0 0 0 0 0 0 0 0 0 0 0 0 0 0 0 0 0 0 0 0 0 0 0 0 0 0 0 0 0 0 0 0 0 0 0 0 0 0 0 0 0 0 0 0 0 0 0 0 0 0 0 0 0 0 0 0 0 0 0 0 0 0 0 0 0 0 0 0 0 0 0 0 0 0 0 0 0 0 0 0 0.099726149788367 0 0 0 0 0 0 0 0 0 0 0 0 0 0 0 0 0 0 0 0 0 0 0 0 0 0 0 0 0 0 0 0 0 0 0 0 0 0 0 0 0 0 0 0 0 0 0 0 0 0 0 0 0.0966964547865456 0 0 0 0 0 0.18903232056603 0 0 0 0 0 0 0 0 0 0 0 0 0 0 0 0 0 0 0 0 0 0 0 0 0 0 0 0 0 0 0 0 0 0 0 0 0 0 0 0 0 0 0 0 0 0 0 0 0 0 0 0 0 0 0 0 0 0 0 0 0 0 0 0 0 0 0 0 0 0 0 0 0 0 0 0 0 0 0 0 0 0 0 0 0 0 0 0 0.0593415656220752 0 0.120344451961463 0 0 0 0 0.0404682790250804 0 0 0 0 0 0 0 0 0 0 0 0 0 0 0 0 0 0 0 0 0 0 0 0 0 0 0 0 0 0 0 0 0 0 0 0 0 0 0 0 0 0 0 0 0 0 0 0
0 0 0 0 0 0 0 0 0 0 0 0 0 0.00698573941890565 0 0.0143752767073349 0 0 0 0 0 0 0 0 0 0 0 0 0 0.0369139507936188 0.0544703459524496 0 0 0 0 0 0 0 0 0 0 0 0 0 0 0 0 0 0 0 0 0 0 0 0 0 0 0 0 0 0 0 0 0 0 0 0 0 0 0 0 0 0 0 0 0 0 0 0 0 0 0 0 0 0 0 0 0 0 0 0 0 0 0 0 0 0 0 0 0 0 0 0 0 0.559842835166845 0.192163099376327 0 0 0 0.011882143973894 0 0.0432402420491754 0 0 0 0 0 0 0 0 0 0 0.046062478962322 0.0145305176335494 0 0 0.0195333699655782 0 0 0 0 0 0 0 0 0 0 0 0 0 0 0 0 0 0 0 0 0 0 0 0 0 0 0 0 0 0 0 0 0 0 0 0 0 0 0 0 0 0 0 0 0 0 0 0 0 0 0 0 0 0 0 0 0 0 0 0 0 0 0 0 0 0 0 0 0 0 0 0 0 0 0 0 0 0 0 0 0 0 0 0 0 0 0 0 0 0 0 0 0 0 0 0 0 0 0 0 0 0 0 0 0 0 0 0 0 0 0 0 0 0 0 0 0 0 0 0 0 0 0 0 0 0 0 0 0 0 0 0 0 0 0 0 0 0 0 0 0 0 0 0 0 0 0 0 0 0 0 0 0 0 0 0 0 0 0 0 0 0 0 0 0 0 0 0 0 0 0 0 0 0 0 0 0 0 0 0 0 0 0 0 0 0 0 0 0 0
0 0 0 0 0 0 0 0 0 0 0 0 0 0 0 0 0.0465793483745739 0 0 0 0 0 0 0 0 0 0 0.0420410934842797 0 0 0 0 0 0 0 0 0 0 0 0 0 0 0 0 0 0 0 0 0 0 0 0 0 0 0 0 0 0 0.23203400296192 0 0 0 0 0 0 0 0.0114878805139317 0.0253735642569296 0 0 0 0 0 0 0 0 0 0 0 0 0 0 0 0 0 0 0 0 0 0 0 0 0 0 0 0 0 0 0 0 0 0 0 0 0 0 0 0 0 0 0 0 0 0 0 0 0 0 0 0 0 0 0.145828080610132 0.416283931646798 0 0 0 0 0 0 0 0 0 0 0 0 0 0 0 0 0 0 0 0 0 0 0 0 0 0 0 0 0 0 0 0 0 0 0 0 0 0 0 0 0 0 0 0 0 0 0 0 0.0275296007476953 0.0153537612521192 0 0 0 0 0 0 0 0 0 0 0 0 0 0 0 0 0 0 0 0 0 0 0 0 0 0 0 0 0 0 0 0 0 0 0 0.0234809595095304 0 0 0 0 0 0 0 0 0 0 0 0 0 0 0 0 0 0 0 0 0 0 0 0 0 0 0 0 0 0 0 0 0 0 0 0 0 0 0 0 0 0 0 0 0 0 0 0 0 0 0 0 0 0 0 0 0 0.0140077766420901 0 0 0 0 0 0 0 0 0 0 0 0 0 0 0 0 0 0 0 0 0 0 0 0 0 0 0 0 0 0 0 0 0 0 0 0 0 0 0 0 0 0 0 0 0 0 0 0 0
0 0 0 0 0 0 0 0 0 0 0 0 0 0 0 0 0 0 0 0 0 0 0 0 0 0 0 0.0671100133067482 0 0 0 0 0 0 0 0 0 0 0 0 0 0 0 0 0 0 0 0 0 0 0 0 0.0708040816821151 0 0 0 0 0 0 0 0 0 0 0 0 0 0 0 0 0 0 0 0 0 0 0 0 0 0 0 0 0 0 0 0 0 0 0 0 0 0 0 0 0 0 0 0 0 0 0 0 0 0 0 0.466271691960182 0.0918612903852791 0 0 0 0 0 0 0 0 0 0 0 0 0 0 0.0404017212596581 0.164097951545434 0 0.099453249860584 0 0 0 0 0 0 0 0 0 0 0 0 0 0 0 0 0 0 0 0 0 0 0 0 0 0 0 0 0 0 0 0 0 0 0 0 0 0 0 0 0 0 0 0 0 0 0 0 0 0 0 0 0 0 0 0 0 0 0 0 0 0 0 0 0 0 0 0 0 0 0 0 0 0 0 0 0 0 0 0 0 0 0 0 0 0 0 0 0 0 0 0 0 0 0 0 0 0 0 0 0 0 0 0 0 0 0 0 0 0 0 0 0 0 0 0 0 0 0 0 0 0 0 0 0 0 0 0 0 0 0 0 0 0 0 0 0 0 0 0 0 0 0 0 0 0 0 0 0 0 0 0 0 0 0 0 0 0 0 0 0 0 0 0 0 0 0 0 0 0 0 0 0 0 0 0 0 0 0 0 0 0 0 0 0 0 0 0 0 0 0 0 0
0 0.0329291185359617 0 0 0 0 0 0 0 0 0 0 0 0 0 0 0.185596362740354 0 0.0384625014446772 0 0 0 0 0 0 0 0 0 0 0 0 0 0 0 0 0 0 0 0 0 0 0 0 0 0 0 0 0 0 0 0 0 0 0 0 0 0 0 0 0 0 0 0 0 0 0 0.0148305033130793 0.009635780243957 0 0 0 0 0 0 0 0 0 0 0 0 0 0 0 0 0 0 0 0 0 0 0 0 0 0 0 0 0 0 0 0 0 0 0 0 0.00965387653953434 0.0317965475161441 0 0 0 0.0915424160931518 0.0395587842988397 0 0.114516092634905 0 0.0103432368908463 0 0 0 0 0 0.00645689209847745 0.237323929018458 0.0503858815295273 0 0.0407632423618262 0 0 0 0 0 0 0 0 0 0 0 0 0 0 0 0 0 0 0 0 0 0 0 0 0 0 0 0 0 0 0 0 0 0 0 0 0 0 0 0 0 0 0 0 0 0 0 0.0606271029229464 0 0 0 0 0 0 0 0 0 0 0 0 0 0 0 0 0 0 0 0 0 0 0 0 0 0 0 0 0 0 0 0 0 0 0 0 0.00940223481272503 0 0 0 0 0 0 0 0 0 0 0 0 0 0 0 0 0 0 0 0 0 0 0 0 0 0 0 0 0 0 0 0 0 0 0 0 0 0 0 0 0 0 0 0 0 0 0 0 0 0 0 0 0 0 0 0 0 0.00457636269660415 0 0 0 0 0 0 0 0 0 0 0 0.0115991343079847 0 0 0 0 0 0 0 0 0 0 0 0 0 0 0 0 0 0 0 0 0 0 0 0 0 0 0 0 0 0 0 0 0 0 0 0 0
0 0 0 0 0 0 0 0 0 0 0 0 0 0 0 0 0 0 0 0 0 0 0 0 0 0 0 0 0 0 0 0 0 0 0 0 0 0 0 0 0 0 0 0 0 0 0 0 0 0 0 0 0 0 0 0 0 0 0 0 0 0 0 0 0 0 0 0 0 0 0 0 0 0 0 0 0 0 0 0 0 0 0 0 0 0 0 0 0 0 0 0 0 0 0 0 0 0 0 0 0 0 0 0 0 0 0 0 0 0.121775354662257 0 0 0.639847836615165 0 0 0 0 0 0 0 0 0 0 0.238376808722578 0 0 0 0 0 0 0 0 0 0 0 0 0 0 0 0 0 0 0 0 0 0 0 0 0 0 0 0 0 0 0 0 0 0 0 0 0 0 0 0 0 0 0 0 0 0 0 0 0 0 0 0 0 0 0 0 0 0 0 0 0 0 0 0 0 0 0 0 0 0 0 0 0 0 0 0 0 0 0 0 0 0 0 0 0 0 0 0 0 0 0 0 0 0 0 0 0 0 0 0 0 0 0 0 0 0 0 0 0 0 0 0 0 0 0 0 0 0 0 0 0 0 0 0 0 0 0 0 0 0 0 0 0 0 0 0 0 0 0 0 0 0 0 0 0 0 0 0 0 0 0 0 0 0 0 0 0 0 0 0 0 0 0 0 0 0 0 0 0 0 0 0 0 0 0 0 0 0 0 0 0 0 0 0 0 0 0 0 0 0 0 0 0
0 0 0 0 0 0 0 0 0 0 0 0 0 0 0 0 0 0 0 0 0 0 0 0 0.0442415265907965 0.133032597803646 0 0 0 0 0 0.0418238279492773 0.0158182063580518 0 0.272981600612439 0 0 0 0 0 0.0429577614363837 0.0225725749800235 0 0 0 0 0 0.0969436847830868 0.0330700069751465 0 0 0 0 0 0 0 0 0 0 0 0 0 0 0 0 0 0 0 0 0 0 0 0 0 0 0 0 0 0 0 0 0 0 0 0 0 0 0 0 0 0 0 0 0 0 0 0 0 0 0.0111477909582018 0.0618138604053364 0 0 0 0 0 0 0 0 0 0 0 0 0 0 0 0 0 0 0 0 0 0 0 0 0 0 0 0 0 0 0 0 0 0 0 0 0 0 0 0 0 0 0 0 0 0 0 0 0 0 0 0 0 0 0 0 0 0 0 0 0 0 0 0 0 0 0 0 0 0 0 0 0 0 0 0 0 0 0 0 0 0 0 0 0.0328316184900175 0 0 0 0 0 0 0 0 0 0 0 0 0 0 0 0 0.0501568609542124 0 0.0613247951928871 0 0 0 0 0 0 0 0 0 0 0 0 0 0 0 0 0 0 0 0 0 0 0 0 0 0 0 0 0 0 0 0 0 0 0 0 0 0 0 0 0 0 0 0 0 0 0 0 0 0 0 0 0 0 0 0 0 0 0 0 0 0 0 0 0 0 0 0 0 0 0 0 0 0 0 0 0 0.0792832865104931 0 0 0 0 0 0 0 0 0 0 0 0 0 0 0 0 0 0 0 0 0 0 0 0 0 0 0 0 0 0 0 0 0 0
0.00346874457456412 0 0.000951949982894364 0 0 0.0137855717579432 0 0 0 0.00831095924920031 0.00285003677219267 0 0 0.0123779854998709 0.00350713451176109 0.100994105418633 0 0 0 0 0.00818348276127972 0 0 0 0 0 0 0 0 0.05356463808392 0.138668050340934 0 0 0.0106951452112939 0 0 0.00499126774540214 0.00478566849859093 0 0 0 0 0 0 0 0 0.00181338947825351 0 0 0 0 0 0 0.0143719151543703 0 0.00250252516939098 0.00178088308607783 0 0 0 0 0 0 0 0 0 0 0 0 0 0.00415300554085956 0 0.001811365842033 0 0.0164085839299524 0 0 0 0.00296576076875647 0 0.00869928724800559 0 0 0 0.030855413131144 0 0 0.00177448062052016 0 0 0 0 0 0 0.00384951307174328 0 0.0967396545926756 0.0240808940384644 0 0 0 0 0 0 0 0 0 0 0.00290655688977384 0 0.00208166325788933 0.00271620898175361 0 0 0 0 0 0 0 0 0.00302698426503134 0 0 0 0 0 0 0 0 0 0 0 0.00308909427898669 0 0.0296105668966471 0.292854942687064 0.0253414515571387 0.00133624940212209 0.0202006959822243 0 0 0 0 0.00228842599164485 0 0.00158850104275952 0.013578550536475 0.0155640520999416 0 0 0 0 0.00141062729962202 0.00346401675019836 0 0 0 0 0 0 0 0 0 0 0 0 0 0 0 0 0 0 0 0 0 0 0 0 0 0 0 0 0 0 0 0 0 0 0 0 0 0 0 0 0 0 0 0 0 0 0 0 0 0 0 0 0 0 0 0 0 0 0 0 0 0 0 0 0 0 0 0 0 0 0 0 0 0 0 0 0 0 0 0 0 0 0 0 0 0 0 0 0 0 0 0 0 0 0 0 0 0 0 0 0 0 0 0 0 0 0 0 0 0 0 0 0 0 0 0 0 0 0 0 0 0 0 0 0 0 0 0 0 0 0 0 0 0 0 0 0 0 0 0 0 0 0 0 0 0 0 0 0 0 0 0 0 0 0 0 0 0 0 0 0 0 0
0 0 0 0.0536190137589947 0 0 0 0 0 0 0 0.00794120730588547 0 0.0543993316256129 0 0.00364134415863744 0.034846488781227 0 0 0.0673067824300426 0 0 0.0499191726667252 0 0 0 0 0 0 0 0 0 0 0 0 0 0 0 0 0 0 0 0 0 0.0108706304453899 0.0125934164479463 0 0.00984310229375668 0 0 0 0 0 0 0 0 0 0 0.111252759793328 0 0 0 0 0 0.0268038204739092 0 0.00477737331497268 0 0 0 0 0 0 0.0926634106793703 0 0 0 0 0 0 0 0 0 0 0 0 0 0 0 0 0 0 0 0 0 0 0 0 0 0 0 0 0 0 0 0 0 0 0 0 0 0 0 0 0 0 0 0 0 0 0 0 0 0 0 0 0 0 0.00706637154250208 0 0 0 0 0 0 0 0 0 0 0 0 0 0 0 0 0 0 0 0 0 0 0 0 0 0 0 0 0 0 0 0 0 0 0 0 0 0 0.10961571936044 0.0213048467909539 0.0187716991871149 0 0.0271528463592557 0 0.00758107141886203 0 0 0 0 0.00425549161259622 0 0 0 0 0.0100042251078672 0 0 0 0 0 0.0321570911335025 0 0 0 0 0 0 0 0 0 0 0 0 0 0 0 0 0 0 0.100250118005417 0.0341370111593582 0 0 0 0 0 0 0 0 0 0 0 0 0 0.0279707516363392 0 0 0 0.00490774177691296 0 0 0 0 0 0 0 0 0 0 0 0 0 0 0 0 0 0 0 0 0 0 0 0 0 0 0 0 0 0 0 0 0 0 0 0.0266359023021093 0 0 0 0 0 0 0 0 0 0 0 0 0 0 0 0.0239737468953053 0 0 0 0 0 0 0 0 0.00373751153566472 0 0 0 0 0 0 0 0 0 0 0 0 0 0 0 0 0 0 0 0 0 0 0 0 0 0 0 0
0 0 0 0 0 0 0 0 0 0 0 0 0 0 0 0 0 0 0 0 0 0 0 0 0 0 0 0 0 0 0 0 0 0 0 0 0 0 0 0 0 0 0 0 0 0.37269927772019 0 0 0 0 0 0 0.0428424865327476 0 0 0 0 0 0.0815710581870509 0.337557330898206 0 0.0153846623109101 0 0.0188996724821571 0.0352545070547042 0.0315347517382887 0 0 0 0 0 0 0 0 0 0 0 0 0 0 0 0 0 0 0 0 0 0 0 0 0 0 0 0 0 0 0 0 0 0 0 0 0 0 0 0 0 0 0 0 0 0 0 0 0 0 0 0 0 0 0 0 0 0 0 0 0 0.0205200175673409 0 0 0 0 0 0 0 0 0 0 0 0 0 0 0 0 0 0 0 0 0 0 0 0 0 0 0 0 0 0 0 0 0 0 0 0 0 0 0 0 0 0 0 0 0 0.0177122782398515 0 0 0 0 0 0 0 0 0 0 0 0 0 0 0 0 0 0 0 0 0 0 0 0 0 0 0 0 0 0 0 0 0 0 0.0260239572685533 0 0 0 0 0 0 0 0 0 0 0 0 0 0 0 0 0 0 0 0 0 0 0 0 0 0 0 0 0 0 0 0 0 0 0 0 0 0 0 0 0 0 0 0 0 0 0 0 0 0 0 0 0 0 0 0 0 0 0 0 0 0 0 0 0 0 0 0 0 0 0 0 0 0 0 0 0 0 0 0 0 0 0 0 0 0 0 0 0 0 0 0 0 0 0 0 0 0 0 0 0 0 0 0 0 0 0 0
0.0157867572774638 0 0.00146853426386112 0.207289998393879 0 0.0249067107081294 0.0592933400678067 0 0.0371153062128859 0.0461007505520155 0.0425215986694368 0 0 0 0 0 0 0 0 0 0 0 0 0 0 0 0 0 0 0.0216642934090613 0.00629825018319329 0 0 0.0104651066645044 0 0 0.00671681521368284 0.138733598635948 0 0 0 0 0 0 0 0 0 0 0 0 0.0022218472717017 0 0 0.0190484681450537 0 0 0 0 0 0 0 0 0 0 0 0 0 0 0 0 0.0143748984096913 0 0 0 0 0 0 0 0 0 0 0 0 0 0 0.00422515020686583 0 0 0 0 0 0 0.111304702139297 0 0.00359629368319143 0 0 0 0 0 0 0 0 0 0 0 0 0 0.00328366177368839 0 0 0 0 0 0 0 0 0 0 0 0 0 0 0 0 0 0 0 0 0 0 0 0.175256423690791 0 0 0 0 0 0.0437575822667316 0.00456991216111959 0 0 0 0 0 0 0 0 0 0 0 0 0 0 0 0 0 0 0 0 0 0 0 0 0 0 0 0 0 0 0 0 0 0 0 0 0 0 0 0 0 0 0 0 0 0 0 0 0 0 0 0 0 0 0 0 0 0 0 0 0 0 0 0 0 0 0 0 0 0 0 0 0 0 0 0 0 0 0 0 0 0 0 0 0 0 0 0 0 0 0 0 0 0 0 0 0 0 0 0 0 0 0 0 0 0 0 0 0 0 0 0 0 0 0 0 0 0 0 0 0 0 0 0 0 0 0 0 0 0 0 0 0 0 0 0 0 0 0 0 0 0 0 0 0 0 0 0 0 0 0 0 0 0 0 0 0 0 0 0 0 0 0 0 0 0 0 0 0 0 0 0 0 0 0 0 0
0 0 0 0 0 0 0 0.304328698756719 0 0 0 0 0 0 0 0 0 0 0 0 0 0 0 0 0 0 0 0 0.0113960120087906 0 0 0 0 0 0 0 0 0 0 0 0 0 0 0 0 0 0.212608040136088 0 0 0 0 0 0 0 0 0 0 0 0 0 0 0 0 0 0 0 0 0 0 0 0 0 0.0344183767966762 0 0 0 0 0 0 0 0 0 0 0 0 0 0 0 0 0 0 0 0 0 0 0 0 0 0 0 0 0 0 0 0 0 0 0 0 0 0 0 0 0 0 0 0 0 0 0 0 0 0 0 0 0 0 0 0 0 0 0.193984392345499 0.243264479956227 0 0 0 0 0 0 0 0 0 0 0 0 0 0 0 0 0 0 0 0 0 0 0 0 0 0 0 0 0 0 0 0 0 0 0 0 0 0 0 0 0 0 0 0 0 0 0 0 0 0 0 0 0 0 0 0 0 0 0 0 0 0 0 0 0 0 0 0 0 0 0 0 0 0 0 0 0 0 0 0 0 0 0 0 0 0 0 0 0 0 0 0 0 0 0 0 0 0 0 0 0 0 0 0 0 0 0 0 0 0 0 0 0 0 0 0 0 0 0 0 0 0 0 0 0 0 0 0 0 0 0 0 0 0 0 0 0 0 0 0 0 0 0 0 0 0 0 0 0 0 0 0 0 0 0 0 0 0 0 0 0 0 0 0 0 0 0 0 0 0 0 0 0 0 0 0 0 0 0 0 0 0 0 0
0 0 0 0 0 0 0 0 0 0 0 0 0 0 0 0 0 0 0 0 0 0 0 0 0 0 0 0 0 0 0 0 0 0 0 0 0 0 0 0 0 0 0 0 0 0 0.0773569797529701 0 0 0 0 0 0 0 0 0 0 0 0 0 0 0 0 0 0 0 0 0 0 0 0 0 0.0523236439293395 0 0 0 0 0 0 0 0 0 0 0 0 0 0 0 0 0 0 0 0 0 0 0 0 0 0 0 0 0 0 0 0 0 0 0 0 0 0 0 0 0 0 0 0 0 0 0 0 0 0 0 0 0 0 0 0 0 0.211179535434684 0 0.408827216829858 0 0 0 0 0 0 0.250312624053149 0 0 0 0 0 0 0 0 0 0 0 0 0 0 0 0 0 0 0 0 0 0 0 0 0 0 0 0 0 0 0 0 0 0 0 0 0 0 0 0 0 0 0 0 0 0 0 0 0 0 0 0 0 0 0 0 0 0 0 0 0 0 0 0 0 0 0 0 0 0 0 0 0 0 0 0 0 0 0 0 0 0 0 0 0 0 0 0 0 0 0 0 0 0 0 0 0 0 0 0 0 0 0 0 0 0 0 0 0 0 0 0 0 0 0 0 0 0 0 0 0 0 0 0 0 0 0 0 0 0 0 0 0 0 0 0 0 0 0 0 0 0 0 0 0 0 0 0 0 0 0 0 0 0 0 0 0 0 0 0 0 0 0 0 0 0 0 0 0 0 0 0 0 0 0 0 0
0.00240466793033901 0 0 0.0320573263087485 0.0482287793682805 0.061908893783481 0.00351081088735261 0.0238590932220798 0.0487650000564144 0.213374884903124 0 0 0 0 0 0.000816870948142403 0 0 0 0 0 0 0 0 0 0 0 0 0.0208341558757141 0.00761276927428891 0.00961227257849886 0 0 0 0 0 0.0686989924581898 0.0772919282832193 0 0 0 0 0 0 0 0 0.0362689149942576 0 0 0 0.00229382806604399 0 0 0.00493411392044472 0 0 0 0 0 0 0 0 0 0 0 0 0 0 0 0 0 0 0.0354520833743465 0 0 0 0 0 0 0 0 0 0 0 0.00518781259268908 0.0023558163091065 0.0124282118048211 0 0 0 0 0 0.0366098632174583 0 0.00176899333554276 0 0 0 0 0 0 0 0 0 0 0 0 0 0 0 0 0 0 0 0 0 0 0 0 0 0 0 0 0 0 0 0.00246353694072271 0 0 0.118417911451286 0.0400002270886981 0.061750220878999 0 0 0 0 0 0 0.015838506159111 0 0 0 0 0 0 0 0 0 0 0 0 0 0 0.00206484392012769 0 0 0 0 0 0 0 0 0 0 0 0 0.00175473716621056 0 0 0 0 0 0 0 0 0 0 0 0 0 0 0 0 0 0 0 0 0 0 0 0 0 0 0 0 0 0 0 0 0 0 0 0 0 0 0 0 0 0 0 0 0 0 0 0 0 0 0 0 0 0 0 0 0 0 0 0 0 0 0 0 0 0 0 0 0 0 0 0 0 0 0 0 0 0 0 0 0 0 0 0 0 0 0 0 0 0 0 0 0 0 0 0.00143393290226091 0 0 0 0 0 0 0 0 0 0 0 0 0 0 0 0 0 0 0 0 0 0 0 0 0 0 0 0 0 0 0 0 0 0 0 0 0 0 0 0 0 0 0 0 0 0 0 0 0 0 0 0 0 0
0 0 0 0 0 0 0 0 0 0 0 0 0 0.0187110839696467 0 0.206440374676784 0.0071211452530482 0 0 0 0.265059254335378 0.00561865598404776 0 0.00642772700376384 0 0 0 0 0 0 0.011104603887077 0 0 0 0 0 0 0 0.00969359228237795 0.00469785837855003 0 0 0 0 0 0.00580369865037231 0.0188245744354123 0.00583613947206666 0 0.0270082299490435 0 0 0 0 0 0 0 0 0.00953101949645093 0.00407125312898709 0.00293928385476396 0.0189383358332464 0.0379005032996723 0 0 0 0 0 0 0.00599229620833106 0 0 0 0 0.0104391252167136 0 0 0.121607653407011 0 0 0 0 0 0 0 0 0 0 0 0 0 0 0 0 0 0 0.00566287058924911 0 0 0 0 0 0 0 0 0 0 0 0 0 0 0 0 0 0 0 0 0 0 0 0 0 0 0 0 0 0 0 0 0 0 0 0 0 0 0.0099803959047259 0.0696696521503665 0.10429049860758 0 0 0 0 0 0 0 0 0 0 0 0 0 0 0 0 0 0 0 0 0 0 0 0 0 0 0 0 0 0 0 0 0 0 0 0 0 0 0 0 0 0 0 0 0 0 0 0.00663017402533498 0 0 0 0 0 0 0 0 0 0 0 0 0 0 0 0 0 0 0 0 0 0 0 0 0 0 0 0 0 0 0 0 0 0 0 0 0 0 0 0 0 0 0 0 0 0 0 0 0 0 0 0 0 0 0 0 0 0 0 0 0 0 0 0 0 0 0 0 0 0 0 0 0 0 0 0 0 0 0 0 0 0 0 0 0 0 0 0 0 0 0 0 0 0 0 0 0 0 0 0 0 0 0 0 0 0 0 0 0 0 0 0 0 0 0 0 0 0 0 0 0 0 0 0 0 0 0 0 0 0 0
0.00856933681366192 0 0 0 0 0.0152276035635907 0 0 0 0 0 0 0 0 0 0.184829463954108 0 0 0 0 0 0 0 0 0 0 0 0 0 0.0499924393860843 0.040218716781834 0 0 0 0 0 0 0 0 0 0 0 0 0 0 0 0.019194657533147 0 0 0 0 0 0 0 0 0 0 0 0 0 0 0 0 0 0 0 0 0 0 0 0 0 0 0 0 0 0 0 0 0 0 0 0 0 0.0236903849265292 0 0 0.0154419823733276 0 0 0 0 0 0 0 0 0 0 0 0 0 0 0 0 0 0 0 0 0 0 0 0 0 0 0 0 0 0 0 0 0 0 0 0 0 0 0.261786452551857 0 0 0 0 0 0 0 0 0.0426565923022568 0.263550319563588 0.0146433078052523 0.0093369434082098 0 0 0 0 0 0 0 0.0301412921633443 0.0207205068732095 0 0 0 0 0 0 0 0 0 0 0 0 0 0 0 0 0 0 0 0 0 0 0 0 0 0 0 0 0 0 0 0 0 0 0 0 0 0 0 0 0 0 0 0 0 0 0 0 0 0 0 0 0 0 0 0 0 0 0 0 0 0 0 0 0 0 0 0 0 0 0 0 0 0 0 0 0 0 0 0 0 0 0 0 0 0 0 0 0 0 0 0 0 0 0 0 0 0 0 0 0 0 0 0 0 0 0 0 0 0 0 0 0 0 0 0 0 0 0 0 0 0 0 0 0 0 0 0 0 0 0 0 0 0 0 0 0 0 0 0 0 0 0 0 0 0 0 0 0 0 0 0 0 0 0 0 0 0 0 0 0 0 0 0 0 0 0 0 0
0 0 0 0 0 0 0 0 0 0.00286916012498356 0 0 0 0 0 0.0312250020141167 0 0 0 0 0.00455937975350928 0 0 0 0 0 0 0 0 0 0.0559608334718195 0 0 0 0 0 0 0 0 0 0 0 0 0 0 0 0 0 0 0 0 0 0 0 0 0 0 0 0 0 0 0 0 0 0 0 0 0 0 0 0 0 0 0 0 0 0 0 0 0 0.0797191276640751 0.0204733852256148 0.0499354230524295 0 0.0242432461367059 0 0 0 0 0 0 0 0 0 0.0121628950947669 0.0408845867048103 0.102945135609832 0.0955157584041604 0.0111562179317227 0 0 0 0 0 0 0 0 0 0 0 0 0 0 0 0 0 0 0 0 0 0 0 0 0 0 0 0.390039485466379 0 0 0 0 0 0 0.00792432207029746 0.00642601490725301 0 0.0582916172231426 0.00566840914438151 0 0 0 0 0 0 0 0 0 0 0 0 0 0 0 0 0 0 0 0 0 0 0 0 0 0 0 0 0 0 0 0 0 0 0 0 0 0 0 0 0 0 0 0 0 0 0 0 0 0 0 0 0 0 0 0 0 0 0 0 0 0 0 0 0 0 0 0 0 0 0 0 0 0 0 0 0 0 0 0 0 0 0 0 0 0 0 0 0 0 0 0 0 0 0 0 0 0 0 0 0 0 0 0 0 0 0 0 0 0 0 0 0 0 0 0 0 0 0 0 0 0 0 0 0 0 0 0 0 0 0 0 0 0 0 0 0 0 0 0 0 0 0 0 0 0 0 0 0 0 0 0 0 0 0 0 0 0 0 0 0 0 0 0 0 0 0 0 0 0 0 0 0 0 0 0 0 0 0
0 0 0 0 0.004804344455989 0.00284096985993144 0 0 0 0.00218602434912777 0 0 0 0 0 0.172265544848838 0 0 0 0 0.0664447531598799 0 0 0 0 0 0 0 0 0.00756015487573489 0.00678098266987642 0 0 0.00174726371687632 0 0 0 0 0 0 0 0 0 0 0 0 0.0102454820827559 0 0 0 0 0 0 0 0 0 0 0 0 0 0 0 0 0 0 0 0 0 0 0.0220172261264974 0 0 0 0 0.0412069983774032 0 0 0.0117730655142864 0.020851084445893 0.00164229495424936 0 0 0 0 0.00581544594532667 0 0 0.00967023345704237 0.00727765386522173 0 0 0 0 0 0 0 0.121995609385526 0.0152523874460706 0.00703650261589911 0 0 0 0 0 0 0 0 0 0 0 0 0 0 0 0 0 0 0 0 0 0 0 0 0 0 0 0.0674490510856522 0 0 0 0 0 0 0.110546839600831 0.0793427881331443 0.116491555483008 0 0.0844643321839832 0 0 0 0 0 0 0 0 0 0.0022914113609547 0 0 0 0 0 0 0 0 0 0 0 0 0 0 0 0 0 0 0 0 0 0 0 0 0 0 0 0 0 0 0 0 0 0 0 0 0 0 0 0 0 0 0 0 0 0 0 0 0 0 0 0 0 0 0 0 0 0 0 0 0 0 0 0 0 0 0 0 0 0 0 0 0 0 0 0 0 0 0 0 0 0 0 0 0 0 0 0 0 0 0 0 0 0 0 0 0 0 0 0 0 0 0 0 0 0 0 0 0 0 0 0 0 0 0 0 0 0 0 0 0 0 0 0 0 0 0 0 0 0 0 0 0 0 0 0 0 0 0 0 0 0 0 0 0 0 0 0 0 0 0 0 0 0 0 0 0 0 0 0 0 0 0 0 0 0 0 0 0
0 0 0 0 0.00528501150751954 0.00198666463134841 0 0 0 0 0 0 0 0.00738944119482302 0 0.276372411612127 0 0 0 0 0.114652671288368 0.0152387145986302 0 0 0 0 0 0 0 0 0 0 0 0 0 0 0 0 0.00482279618521916 0.0212996014541732 0 0 0 0 0 0 0.0191957249196546 0 0 0 0 0 0 0 0 0 0 0 0.00413242921066687 0 0 0 0 0 0 0 0 0 0 0.0667649027326536 0 0 0 0 0.0304012192373054 0 0 0.0242596847383381 0 0 0 0 0 0 0 0 0 0 0 0 0 0 0 0 0 0 0.0059291420405738 0 0 0 0 0 0 0 0 0 0 0 0 0 0 0 0 0 0 0 0 0 0 0 0 0 0 0 0 0 0.00526210820863866 0 0 0 0 0 0 0.244836028928124 0.00652245356758242 0.0167601315877636 0.124968698495474 0 0 0 0 0 0 0 0 0 0 0 0 0 0 0 0 0 0 0 0 0 0 0 0 0 0 0 0 0 0 0 0 0 0 0 0 0 0 0 0 0 0 0 0 0 0 0 0 0.00392016386101564 0 0 0 0 0 0 0 0 0 0 0 0 0 0 0 0 0 0 0 0 0 0 0 0 0 0 0 0 0 0 0 0 0 0 0 0 0 0 0 0 0 0 0 0 0 0 0 0 0 0 0 0 0 0 0 0 0 0 0 0 0 0 0 0 0 0 0 0 0 0 0 0 0 0 0 0 0 0 0 0 0 0 0 0 0 0 0 0 0 0 0 0 0 0 0 0 0 0 0 0 0 0 0 0 0 0 0 0 0 0 0 0 0 0 0 0 0 0 0 0 0 0 0 0 0 0 0 0 0 0 0
0 0 0 0.0166677150084231 0 0 0 0 0 0.0024542778501083 0.0156760240769106 0 0 0 0 0.0150739567033149 0 0 0 0 0 0 0 0 0 0 0 0 0 0.0521176810588911 0.0237073630355025 0 0 0.0655359061793096 0 0 0.00436754303395665 0.0370541601065766 0.00173089605137101 0 0 0 0 0 0 0 0 0 0 0 0 0 0 0.122993291732661 0 0 0.0238285058483949 0.00549035028838317 0 0 0 0 0 0 0 0 0 0 0 0 0 0 0 0 0.00329667625200111 0 0 0 0.000791684137785817 0 0 0 0.00222369266425906 0 0.00908093531393276 0.00223448444741634 0 0.00208767596067565 0.00284316046265641 0 0 0.0021550680504809 0.0197960138068072 0 0 0 0.00608783333507774 0 0.00134683873766823 0 0.00526562373678985 0 0 0 0 0 0 0 0 0 0 0 0 0 0 0 0 0 0 0 0 0 0 0 0 0 0.0210975135594879 0 0 0.0387198615925609 0 0 0.0207420293343778 0 0.00110298402550099 0 0 0 0 0.0129686098945317 0 0.0389873452921665 0.00407833439242646 0.0183699031894238 0.00426815425582256 0.0390108440904931 0.0052844621525688 0.0453986800442984 0 0.0142450718895333 0.00190924031824753 0 0.0183218057605923 0.124014817191794 0.0671569449363409 0 0 0 0 0 0 0 0 0 0 0 0 0 0 0 0 0 0 0 0 0 0 0 0 0 0 0 0 0 0 0 0 0 0 0 0 0 0 0 0 0 0 0 0 0 0 0 0 0 0 0 0 0 0 0 0 0 0 0 0 0 0 0 0 0 0 0 0 0 0 0 0 0 0 0 0 0 0 0 0 0 0 0 0 0 0 0 0 0 0 0 0 0 0 0 0 0 0 0 0 0 0.0281052375995224 0 0 0 0 0 0 0 0 0 0 0 0 0 0 0 0 0 0 0 0 0 0 0 0 0 0 0 0 0 0 0 0 0 0 0 0 0 0 0 0.00127662520900472 0 0.0265950906900989 0.0026096287783987 0 0 0 0.00317726044904737 0 0 0 0.00228831021405017 0 0.00190386379919785 0.00240193343087655 0 0.00803906728771372 0 0 0.00248466669349563 0.00153435604907187
0 0 0 0.00386427792703588 0 0 0 0 0 0.0134679026083637 0 0 0 0 0 0 0 0 0 0 0 0 0 0 0 0 0 0 0 0.00306806266022359 0 0 0 0 0 0 0 0.00545645109052134 0 0 0 0 0 0 0 0 0.0106697617099951 0 0 0 0 0 0 0.0118264925116635 0 0 0 0.115726945352411 0 0 0 0 0 0 0 0 0 0 0 0 0 0 0.0240896183551923 0 0 0 0 0 0 0 0 0 0 0 0.0854732091131102 0 0.0526431771187149 0.00533993761410184 0.0206152214391856 0 0 0 0 0 0 0 0 0 0 0 0 0 0 0 0 0 0 0 0 0 0 0 0 0 0 0 0 0 0 0 0 0 0 0 0 0 0 0 0 0.00962750261220036 0 0.117880999276554 0 0 0 0 0 0 0.0308758370973373 0 0 0 0.00590874536717301 0 0 0.0840145985133055 0 0 0 0 0 0 0 0.26759277657685 0.131858483056061 0 0 0 0 0 0 0 0 0 0 0 0 0 0 0 0 0 0 0 0 0 0 0 0 0 0 0 0 0 0 0 0 0 0 0 0 0 0 0 0 0 0 0 0 0 0 0 0 0 0 0 0 0 0 0 0 0 0 0 0 0 0 0 0 0 0 0 0 0 0 0 0 0 0 0 0 0 0 0 0 0 0 0 0 0 0 0 0 0 0 0 0 0 0 0 0 0 0 0 0 0 0 0 0 0 0 0 0 0 0 0 0 0 0 0 0 0 0 0 0 0 0 0 0 0 0 0 0 0 0 0 0 0 0 0 0 0 0 0 0 0 0 0 0 0 0 0 0 0 0 0 0 0 0 0 0 0 0 0 0 0 0
0 0 0 0 0 0 0 0 0 0 0 0 0 0 0 0 0 0 0 0 0 0 0 0 0 0 0 0 0 0 0 0 0 0 0 0 0 0 0 0 0 0 0 0 0 0 0 0 0 0 0 0 0 0.00238465268718427 0 0 0 0.0427534417240447 0 0 0 0 0 0 0 0 0 0 0 0 0 0 0 0 0 0 0 0 0 0 0 0 0 0 0.0422800622370575 0.00438921515982961 0 0.0261658940328474 0.137381566364579 0 0 0 0 0 0 0 0 0 0 0 0 0.0312695689518142 0.0293087105304081 0 0 0 0 0 0 0 0 0 0 0 0 0 0 0 0 0 0 0 0 0 0 0 0 0 0 0 0 0 0 0 0 0 0 0 0 0 0 0.122410832380666 0.117928549139759 0 0.0586876516954281 0.0395339683955918 0 0.0857395301626624 0.136090902622511 0.0963651416840285 0 0 0.0145935875847107 0 0 0 0 0 0 0 0 0 0 0 0 0 0 0 0 0 0 0 0 0 0 0 0 0 0 0 0 0 0 0 0 0 0 0 0 0 0 0 0 0 0 0 0 0 0 0 0 0 0 0 0 0 0 0 0 0 0 0 0 0 0 0 0 0 0 0 0 0 0 0 0 0 0 0 0 0 0 0 0 0 0 0 0 0 0 0 0 0 0 0 0 0 0 0 0 0 0 0 0 0 0 0 0.00527526957547178 0 0 0 0 0 0 0 0 0 0 0 0 0 0 0 0 0 0 0 0 0 0 0 0 0 0 0 0 0 0 0 0 0 0 0 0 0 0 0 0 0 0.00283619514321241 0 0 0 0 0 0 0 0 0 0 0 0 0 0.0046052599281939 0 0 0 0
0 0 0 0 0 0 0 0 0 0 0 0 0 0 0 0 0 0 0 0 0 0 0 0 0 0 0 0 0 0 0 0 0 0 0 0 0 0 0 0 0 0 0 0 0 0 0 0 0 0 0 0 0 0.00321248577113886 0 0 0 0.149709404464238 0 0 0 0 0 0 0 0 0 0 0 0 0 0 0 0 0 0 0 0 0 0 0 0 0 0 0.0599658080192382 0 0.00546466256707581 0.0171018524160317 0.130360138005869 0.00616142500217269 0 0.00335540251641787 0 0 0 0 0 0 0 0 0 0.0190413368013179 0.0312703928322525 0 0 0 0 0 0 0 0 0 0 0 0 0 0 0 0 0 0 0 0 0 0 0 0 0 0 0 0 0 0 0 0 0 0 0 0.0410289876869331 0 0.0683017965776577 0 0.282773212010489 0 0.00769687139506418 0.0464994896580518 0 0.0377097615035694 0.0164136054281926 0.00508834278846843 0 0 0 0.0134067432573136 0.0106071110409744 0 0 0 0 0 0 0 0 0 0 0 0 0 0 0 0 0 0 0 0 0 0 0 0 0 0 0 0 0 0 0 0 0 0 0 0 0 0 0 0 0 0 0 0 0 0 0 0 0 0 0 0 0 0 0 0 0 0 0 0 0 0 0 0 0 0 0 0 0 0 0 0 0 0 0 0 0 0 0 0 0 0 0 0 0 0 0 0 0 0 0 0 0 0 0 0 0 0 0 0 0 0.0261196727666564 0 0 0 0 0 0 0 0 0 0 0 0 0 0 0 0 0 0 0 0 0 0 0 0 0 0 0 0 0 0 0 0 0 0 0 0 0 0 0 0 0 0.00553584813931333 0 0 0 0 0 0 0 0 0 0 0 0 0 0.00958609518087834 0 0 0 0.00358955417068528
0 0 0 0 0 0 0 0 0 0 0 0 0 0 0 0 0 0 0 0 0 0 0 0 0 0 0 0 0 0 0 0 0 0 0 0 0 0 0 0 0 0 0 0 0 0 0.00598328965129763 0 0 0 0.00426548425078356 0 0 0.00852167851037436 0 0 0.00167386201581745 0.163732553526822 0 0 0 0 0 0 0 0 0 0 0 0 0.00215349168263223 0 0 0 0 0 0 0 0 0 0 0 0 0 0.0938641102736225 0.00100910618800984 0.0063793868500662 0.0402558188605977 0.257947534141782 0.00886243055962674 0 0.00529112428020904 0 0 0 0 0 0 0 0 0 0.0684917592437194 0.0373358094841694 0 0 0 0 0 0 0 0 0 0 0 0 0 0 0 0 0 0 0 0 0 0 0 0 0 0 0 0 0 0 0 0 0 0 0 0.00293217436982831 0.00178433716781282 0.0449542809992542 0.193187084893491 0 0 0 0.0200727355555344 0 0.0141490433593982 0.00781249884609288 0.00283259811734842 0 0.00400123405906575 0.00104457128281588 0 0 0 0 0 0 0 0 0 0 0 0 0 0 0 0 0 0 0 0 0 0 0 0 0 0 0 0 0 0 0 0 0 0 0 0 0 0 0 0 0 0 0 0 0 0 0 0 0 0 0 0 0 0 0 0 0 0 0 0 0 0 0 0 0 0 0 0 0 0 0 0 0 0 0 0 0 0 0 0 0 0 0 0 0 0 0 0 0 0 0 0 0 0 0 0 0 0 0 0 0 0 0 0.00146200182982809 0 0 0 0 0 0 0 0 0 0 0 0 0 0 0 0 0 0 0 0 0 0 0 0 0 0 0 0 0 0 0 0 0 0 0 0 0 0 0 0 0 0 0 0 0 0 0 0 0 0 0 0 0 0 0 0 0 0 0 0
0 0 0 0 0 0 0 0 0 0 0 0 0 0 0 0.00777702850706265 0 0 0 0 0 0 0 0 0 0 0 0 0 0.00960937877614769 0 0 0 0 0 0 0 0 0 0 0 0 0 0 0 0 0 0 0 0 0 0 0 0 0 0 0 0 0 0 0 0 0 0 0 0 0 0 0 0 0 0 0 0 0 0 0 0 0 0 0 0 0 0 0 0 0 0 0 0 0 0 0 0 0 0 0 0 0 0 0 0 0 0 0 0 0 0 0 0 0 0 0 0 0 0 0 0 0 0 0 0 0 0 0 0 0.0170483342628764 0 0 0 0 0 0 0 0 0 0 0 0.1310349072442 0 0 0 0 0 0 0 0 0.291559383358322 0 0.330882869511305 0 0 0 0 0 0 0 0 0 0 0 0 0 0 0 0 0 0 0 0 0 0 0 0 0 0 0 0 0 0 0 0 0 0 0 0 0 0 0 0 0 0 0 0 0 0 0 0 0 0 0 0 0 0 0 0 0 0 0 0 0 0 0 0 0 0 0 0 0 0 0 0 0 0 0 0 0 0 0 0 0 0 0 0 0 0 0 0 0 0 0 0 0 0 0 0 0 0 0 0 0 0 0 0 0 0 0.0590528764567504 0 0 0 0 0 0 0 0 0 0 0 0 0 0 0 0 0 0 0 0 0 0 0 0 0 0 0 0 0 0 0 0 0 0 0 0 0 0 0 0 0 0.0756574471093315 0.0110387075873638 0 0 0 0 0 0 0 0 0 0 0 0 0.0663390671866409 0 0 0 0
0 0 0 0 0 0 0 0 0 0 0 0 0 0 0 0 0 0 0 0 0 0 0 0 0 0 0 0 0 0 0 0 0 0 0 0 0 0 0 0 0 0 0 0 0 0 0 0 0 0 0 0 0 0 0 0 0 0.00426500024227808 0 0 0 0 0 0 0 0 0 0 0 0 0 0 0 0 0 0 0 0 0 0.00243293868725979 0 0 0 0 0.0218095148198193 0.0109693639991718 0 0.0172328478673545 0.0167367291261726 0.0134639275834893 0.0178327451827284 0.0141867306504162 0 0.00646916167982089 0 0 0 0 0 0 0 0.0078882793763814 0.0198009827056725 0 0 0 0 0 0 0 0 0 0 0 0 0 0 0 0 0 0 0 0 0 0 0 0 0 0 0 0 0 0 0 0 0 0 0 0.0082087407260469 0 0.0598450594609322 0.0140664181853234 0 0 0 0 0 0.0943687718384441 0.124000379725886 0.166275749546187 0.0975430643645716 0.0102736950597991 0.0507399505458907 0 0 0 0 0 0 0 0 0 0 0 0 0 0 0 0.00650656728391623 0.00459179281457007 0.00907661871700752 0 0 0 0 0 0 0 0 0 0 0 0 0 0 0 0.00598342442247571 0 0.0129144248926879 0 0 0 0 0 0 0 0 0 0 0 0 0 0 0 0 0 0 0 0 0 0 0 0 0 0 0 0 0 0 0 0 0 0 0 0 0 0 0 0 0 0 0 0 0 0 0 0 0 0 0 0 0 0 0 0 0 0 0 0 0 0 0 0 0 0 0 0.0319030436988536 0.00247574699260747 0 0 0 0 0 0 0 0 0 0 0 0 0 0 0 0 0 0 0 0 0 0 0 0 0.0120105494168972 0 0 0 0 0 0 0 0 0 0 0 0 0 0 0 0.00255359161611544 0.017032359401134 0 0 0 0 0 0 0 0.0154128259713241 0 0.0127327236612521 0.0197279222143283 0 0 0.0686683575231855 0 0 0
0 0 0 0 0 0 0 0 0 0 0 0 0 0 0 0.00148795028473698 0 0 0 0 0 0 0 0 0 0 0 0 0 0 0 0 0 0 0 0 0 0 0 0 0 0 0 0 0 0 0 0 0 0 0 0 0 0.0209289201584479 0 0 0 0.184613081881528 0 0 0 0 0 0 0 0 0 0 0 0 0 0 0.0128228658129743 0 0 0 0 0 0 0 0 0 0 0 0.0397524430377379 0.00406963725821375 0.00877718898274987 0.00452859914565166 0.0417592208889076 0 0 0 0 0 0 0 0 0 0 0 0 0.00384029460332977 0 0 0 0 0 0 0 0 0 0 0 0 0 0 0 0 0 0 0 0 0 0 0 0 0.00258836374568227 0 0 0 0 0 0 0 0 0 0 0 0.0608636802370217 0.0550557019069875 0.0327030615341456 0.0689372430475135 0.0435584546337525 0 0 0 0.113214014223114 0.00673956367022305 0.00972051489688518 0 0 0 0 0.0909627936845795 0.174466279282276 0 0 0 0 0 0 0 0 0 0 0 0 0 0 0 0 0 0 0 0 0 0 0 0 0 0 0 0 0 0 0 0 0 0 0 0 0 0 0 0 0 0 0 0 0 0 0 0 0 0 0 0 0 0 0 0 0 0 0 0 0 0 0 0 0 0 0 0 0 0 0 0 0 0 0 0 0 0 0 0 0 0 0 0 0 0 0 0 0 0 0 0 0 0 0 0 0 0 0 0 0 0.0158612601936467 0 0 0 0 0 0 0 0 0 0 0 0 0 0 0 0 0 0 0 0 0 0 0 0 0 0 0 0 0 0 0 0 0 0 0 0 0 0 0 0 0 0.00274886688989488 0 0 0 0 0 0 0 0 0 0 0 0 0 0 0 0 0 0
0 0 0 0 0 0 0 0 0 0 0 0 0 0 0 0.00826173397565995 0 0 0 0 0 0 0 0 0 0 0 0 0 0.0036435478176847 0.00815944333859763 0 0 0 0 0 0 0.011027028977227 0 0 0 0 0 0 0 0 0 0 0 0 0 0 0 0 0 0 0 0 0 0 0 0 0 0 0 0 0 0 0 0 0 0 0 0 0 0 0 0 0 0 0 0 0.00251918783915261 0 0.0164902373920658 0.00162035315512056 0.0056397586799192 0.0124765778856449 0.0141752192507964 0 0 0 0.00513649697447876 0 0 0 0.00349851997433163 0 0 0 0 0 0 0 0 0 0 0 0 0 0 0 0 0 0 0 0 0 0 0 0 0 0 0 0 0 0.0193745467359762 0 0 0 0 0 0 0 0.00486451513284875 0 0 0 0.00721961415628118 0 0 0 0 0 0 0.0991380845366401 0 0.0167646471044731 0 0 0 0 0 0.425889790687573 0.144680778607254 0 0 0 0 0 0 0 0 0 0 0 0 0 0 0 0 0 0 0 0 0 0 0 0 0 0 0 0 0 0 0 0 0 0 0 0 0 0 0 0 0 0 0 0 0 0 0 0 0 0 0 0 0 0 0 0 0 0 0 0 0 0 0 0 0 0 0 0 0 0 0 0 0 0 0 0 0 0 0 0 0 0 0 0 0 0 0 0 0 0 0 0 0 0 0 0 0 0 0 0 0 0.08339222179459 0 0 0 0 0 0 0 0 0 0 0 0 0 0 0 0 0 0 0 0 0 0 0 0 0 0 0 0 0 0 0 0 0 0 0 0 0 0 0 0 0 0.0815469921005637 0 0 0 0 0 0 0 0 0 0 0 0 0 0.024480703883121 0 0 0 0
0 0 0 0 0 0 0 0 0 0 0 0 0 0 0 0.0165615352042861 0 0 0 0 0 0 0 0 0 0 0 0 0 0 0.00365041646849239 0 0 0 0 0 0.0075626135584068 0.0111792219593765 0 0 0 0 0 0 0 0 0 0 0 0 0 0 0 0 0 0 0 0.0249877423668287 0 0 0 0 0 0 0 0 0 0 0 0 0 0 0 0 0 0 0 0 0 0 0 0 0.00216826902957673 0 0.0566057053160825 0.0146636523831285 0 0.0183751650296786 0.0633408683299926 0 0.00430823426345524 0.00416219242401608 0.00349054877012708 0.00653938114055078 0 0 0.00286923284108367 0 0 0 0 0.0032429507944892 0 0 0 0 0 0 0 0 0 0 0 0 0 0 0 0 0 0 0 0 0 0 0 0 0.0294510807674621 0 0 0 0 0 0 0 0.00443484545230072 0 0.0016290606984865 0 0.0822539655257728 0 0.08236446029694 0.0649232522563107 0.035656091431658 0.0740560431438372 0.0889007633343357 0.00782658916689412 0.0222328346832544 0 0.00777671511016348 0.115716110335828 0 0 0.0388539539541507 0.0709634028314999 0 0 0 0 0 0 0 0 0 0 0 0 0 0 0 0 0 0 0 0 0 0 0 0 0 0 0 0 0 0 0 0 0 0 0 0 0 0 0 0 0 0 0 0 0 0 0 0 0 0 0 0 0 0 0 0 0 0 0 0 0 0 0 0 0 0 0 0 0 0 0 0 0 0 0 0 0 0 0 0 0 0 0.00215814009353997 0 0 0 0.00272263956753896 0 0 0 0 0 0 0 0 0 0 0 0 0 0 0 0.00342489412022127 0 0 0 0 0 0 0 0 0 0 0 0 0 0 0 0 0 0 0 0 0 0 0 0 0 0 0 0 0 0 0 0 0 0 0 0 0 0 0 0 0 0.00368051467989817 0.0052213270264534 0 0 0 0 0 0 0 0.00377175802471046 0 0.00198422660773591 0.00352007154023398 0 0.00276952947120213 0 0 0 0
0 0 0 0 0 0 0 0 0 0 0 0 0 0 0 0 0 0 0 0 0 0 0 0 0 0 0 0 0 0 0 0 0 0 0 0 0 0 0 0 0 0 0 0 0 0 0 0 0 0 0 0 0 0 0 0 0 0.00282160511300459 0 0 0 0 0 0 0 0 0 0 0 0 0 0 0 0 0 0 0 0 0 0 0 0 0 0 0.0135117893583849 0.00130140485349852 0 0.0116809870124735 0.0424669347397192 0.00344589974376926 0.00217692968392463 0.00210375557690195 0 0.00530360889562571 0 0 0 0 0 0.0376220986088848 0.0637751307332089 0.0353293416751497 0.177581754471896 0 0 0 0 0 0 0 0 0 0 0 0 0 0 0 0 0 0 0 0 0 0 0 0 0 0 0 0 0 0 0 0 0 0 0 0 0 0.0858826959704787 0.0185638601224505 0.0129334515433311 0 0.0767393327998958 0.00741562643417813 0 0.00510874241900908 0 0.109862571509656 0.161571201649962 0.0595176982999939 0.0356140468999098 0 0 0 0 0 0 0 0 0 0 0 0 0 0 0 0 0 0 0 0 0 0 0 0 0 0 0 0 0 0 0 0 0 0 0 0 0 0 0 0 0 0 0 0 0 0 0 0 0 0 0 0 0 0 0 0 0 0 0 0 0 0 0 0 0 0 0 0 0 0 0 0 0 0 0 0 0 0 0 0 0 0 0 0 0 0 0 0 0 0 0 0 0 0 0 0 0 0 0 0 0 0 0 0 0 0 0 0 0 0 0 0 0 0 0 0 0 0 0 0 0 0 0 0 0 0 0 0 0 0 0 0 0 0 0 0 0 0 0 0 0 0 0 0 0 0.00139868378323253 0.00954600447487721 0 0 0 0 0 0 0 0.00722241366466159 0 0.00359889183602529 0.0059035381258973 0 0 0 0 0 0
0 0 0 0 0 0 0 0 0 0 0 0 0 0 0 0 0 0 0 0 0 0 0 0 0 0 0 0 0 0 0 0 0.0128489731922979 0.00522247563389371 0 0 0 0 0 0 0 0 0 0 0 0 0 0 0 0 0 0 0 0 0 0 0 0.00231334567562986 0 0 0 0 0 0 0 0 0 0 0 0 0 0 0 0 0 0 0 0 0 0 0 0 0 0 0.0108388154810029 0.00370047727681122 0 0.0108903466584241 0.028773512665481 0.00330727232319808 0 0.00215911065393491 0 0.00341630327890791 0 0 0 0 0 0.0785919147100619 0.0156631135958933 0.00580115759244837 0.0241277706389124 0 0 0 0 0 0 0 0 0 0 0 0 0 0 0 0 0 0 0 0 0 0 0 0 0 0 0 0 0 0 0 0 0 0 0 0.0198757554068359 0 0.0712892591590214 0.00674633995532287 0.00549714254878817 0.0647221810059237 0.120628931466326 0 0 0.0891126187555999 0.128788570550988 0 0.0895326754842359 0.00302631883770828 0.111820822015342 0 0 0 0 0 0 0 0 0 0 0 0 0 0 0 0 0 0 0 0 0 0 0 0 0 0 0 0 0 0 0 0 0 0 0 0 0 0 0 0 0 0 0 0 0 0 0 0 0 0 0 0 0 0 0 0 0 0 0 0 0 0 0 0 0 0 0 0 0 0 0 0 0 0 0 0 0 0 0 0 0 0 0 0 0 0 0 0 0 0 0 0 0 0 0 0 0 0 0 0 0 0 0 0.0176609921127791 0 0 0 0 0 0 0 0 0 0 0 0 0 0 0 0 0 0 0 0 0 0 0 0 0 0 0 0 0 0 0 0 0 0 0 0 0 0 0 0 0 0.0154215361113656 0.019210715985192 0 0 0 0 0 0 0 0.0121054920737519 0 0.0065940364346197 0.0103120227193008 0 0 0 0 0 0
0 0 0 0 0 0 0 0 0 0 0 0 0 0 0 0.00076866084938027 0 0 0 0 0 0 0 0 0 0 0 0 0 0 0 0 0.0172268002805505 0.0131033550969313 0 0 0 0 0 0 0 0 0 0 0 0 0 0 0 0 0 0 0 0.00526177221574424 0 0 0 0 0 0 0 0 0 0 0 0 0 0 0 0 0 0 0 0 0 0 0 0 0 0.00798291030529624 0 0 0 0 0 0 0 0.0208649115224882 0.00762700708366627 0.0328386439212371 0.0144449529242357 0.0241898778553859 0 0.0400328570177808 0 0 0 0 0 0.124100547248296 0.180837033742535 0.0238537820411804 0.15810166012273 0 0 0 0 0 0 0 0 0 0 0 0 0 0 0 0 0 0 0 0 0 0 0 0 0 0 0 0 0 0 0 0 0 0 0 0.00149718095176539 0 0 0 0 0 0.039771654629312 0 0 0 0.10645013473484 0.0503194934281266 0 0.0565176405257663 0.028174832875502 0 0 0 0 0 0 0 0 0 0 0 0 0 0 0 0 0 0 0 0 0 0 0 0 0 0 0 0 0 0 0 0 0 0 0 0 0 0 0 0 0 0 0 0 0 0 0 0 0 0 0 0 0 0 0 0 0 0 0 0 0 0 0 0 0 0 0 0 0 0 0 0 0 0 0 0 0 0 0 0 0 0 0 0 0 0 0 0 0 0 0 0 0 0 0 0 0 0 0 0 0 0 0 0.0250793897264431 0 0 0 0 0 0 0 0 0 0 0 0 0 0 0 0 0 0 0 0 0 0 0 0 0 0 0 0 0 0 0 0 0 0 0 0 0 0 0 0 0 0.0122158740229306 0.00479824749636712 0 0 0 0.00145425298762832 0 0 0 0 0 0 0.00109837581478016 0 0.00138815057909976 0 0 0 0
0 0 0 0 0 0 0 0 0 0 0 0 0 0 0 0.000770753634086694 0 0 0 0 0 0 0 0 0 0 0 0 0 0 0 0 0.0106701222607927 0.00589619905952269 0 0 0 0 0 0 0 0 0 0 0 0 0 0.000973905445460963 0 0 0 0 0 0.00424391356279897 0 0 0 0 0 0 0 0 0 0 0 0 0 0 0 0 0 0 0 0 0 0 0 0 0 0.0138615376873221 0 0 0 0 0 0 0 0.0421255195114022 0.0290036698572992 0.0699608017577409 0.0283301794498119 0.0549210172905717 0 0.0842256765487609 0 0 0 0 0 0.0709858257485142 0.162466488107295 0.0435798325922779 0.131022293431767 0 0 0 0 0 0 0 0 0 0 0 0 0 0 0 0 0 0 0 0 0 0 0 0 0 0 0 0 0 0 0 0 0 0 0 0 0 0 0 0.00968131115673324 0 0.00929260383135705 0 0 0 0.0869885066210086 0.0037731395330071 0.125376894902102 0 0.0118498080103664 0 0 0 0 0 0 0 0 0 0 0 0 0 0 0 0 0 0 0 0 0 0 0 0 0 0 0 0 0 0 0 0 0 0 0 0 0 0 0 0 0 0 0 0 0 0 0 0 0 0 0 0 0 0 0 0 0 0 0 0 0 0 0 0 0 0 0 0 0 0 0 0 0 0 0 0 0 0 0 0 0 0 0 0 0 0 0 0 0 0 0 0 0 0 0 0 0 0 0 0 0 0 0 0 0 0 0 0 0 0 0 0 0 0 0 0 0 0 0 0 0 0 0 0 0 0 0 0 0 0 0 0 0 0 0 0 0 0 0 0 0 0 0 0 0 0 0 0 0 0 0 0 0 0 0 0 0 0 0 0 0 0 0 0
0 0 0 0 0 0 0 0 0 0 0 0 0 0 0 0.00185977172308725 0 0 0 0 0 0 0 0 0 0 0 0 0 0 0 0 0 0.0166275752314318 0 0 0 0 0 0 0 0 0 0 0 0 0 0 0 0 0 0 0 0.00194200410414275 0 0 0 0.0012006612749906 0 0 0 0 0 0 0 0 0 0 0 0 0 0 0 0 0 0 0 0 0 0.00725825069910023 0 0 0 0 0.00506281329935729 0.00347164340527357 0 0.0180812644309934 0.00824867556467402 0.0205896235949549 0.00474889949994675 0.0161471959062065 0 0.0230274149039704 0 0 0 0 0 0.0677960270907701 0.0845533968159263 0.00687511475735327 0.0447302902860291 0 0 0 0 0 0 0 0 0 0 0 0 0 0 0 0 0 0 0 0 0 0 0 0.00258840376427148 0 0 0 0 0 0 0 0 0 0 0 0.0321901552238011 0 0.0135944613429676 0 0.0025526185259832 0 0.0463519921309977 0 0 0.0376770072439901 0.0525708122237221 0.140805130179204 0.0631251537326201 0.0119679268798834 0 0 0 0 0 0 0 0 0 0 0 0 0 0 0 0 0 0 0 0 0 0 0 0 0 0 0 0 0 0 0 0 0 0 0 0 0 0 0 0 0 0 0 0 0 0 0 0 0 0 0 0 0 0 0 0 0 0 0 0 0 0 0 0 0 0 0 0 0 0 0 0 0 0 0 0 0 0 0 0 0 0 0 0 0 0 0 0 0 0 0 0 0 0 0 0 0 0 0 0 0 0 0 0 0.0868439806252469 0 0 0 0 0 0 0 0 0 0 0 0 0 0 0 0 0 0 0 0 0 0 0 0 0 0 0 0 0 0 0 0 0 0 0 0 0 0 0 0 0 0.0765800710927665 0.0203851233492575 0 0 0 0.0136322276754722 0 0 0 0.0190538915373478 0 0.011135766503126 0.0169804028280948 0 0.00893305567452505 0 0 0.00586339568854916 0.00494780118996519
0 0 0 0 0 0 0 0 0 0 0 0 0 0 0 0.00339456774836274 0 0 0 0 0 0 0 0 0 0 0 0 0 0.00441794266916252 0.00653964581982733 0 0 0 0 0 0 0.0181591576620167 0 0 0 0 0 0 0 0 0 0 0 0 0 0 0 0.0625702923972189 0 0 0.025502588862734 0.0169602472844313 0 0 0 0 0 0 0 0 0 0 0 0 0 0 0 0 0 0 0 0 0 0 0 0 0 0 0.0108232388272485 0 0.0028248257368937 0.00207722312498614 0.00481460841367146 0 0 0 0.0106661510392466 0 0 0 0 0 0 0 0 0 0 0 0 0 0 0 0 0 0 0 0 0 0 0 0 0 0 0 0 0 0 0 0 0 0.00292419596318819 0 0 0 0 0 0.00218567610008541 0 0 0 0 0 0.100238630661198 0.0908470060553683 0 0.0102971657413632 0 0 0 0.0471251207522779 0.251968111638966 0.0316579188574874 0 0 0 0 0 0 0.201642540563984 0 0 0 0 0 0 0 0 0 0 0 0 0 0 0 0 0 0 0 0 0 0 0 0 0 0 0 0 0 0 0 0 0 0 0 0 0 0 0 0 0 0 0 0 0 0 0 0 0 0 0 0 0 0 0 0 0 0 0 0 0 0 0 0 0 0 0 0 0 0 0 0 0 0 0 0 0 0 0 0 0 0 0 0 0 0 0 0 0 0 0 0 0 0 0 0 0 0 0 0 0 0.0440335103794243 0 0 0 0 0 0 0 0 0 0 0 0 0 0 0 0 0 0 0 0 0 0 0 0 0 0 0 0 0 0 0 0 0 0 0 0 0 0 0 0 0 0.0412749497947187 0 0 0 0 0 0 0 0 0 0 0 0 0 0.00705468390613889 0 0 0 0
0 0 0 0 0 0 0 0 0 0 0 0 0 0 0 0 0 0 0 0 0 0 0 0 0 0 0 0 0 0 0 0 0 0 0 0 0 0 0 0 0 0 0 0 0 0 0 0 0 0 0 0 0 0 0 0 0.013669270461003 0.00958630771162556 0 0 0 0 0 0 0 0 0 0 0 0 0 0 0 0 0 0 0 0 0 0 0 0 0 0 0.00213874723646219 0 0 0 0 0 0 0 0 0 0 0 0 0 0 0 0 0 0 0 0 0 0 0 0 0 0 0 0 0 0 0 0 0 0 0 0 0 0 0 0 0 0 0 0 0 0 0 0 0 0 0 0 0 0.107082934780241 0.08831044938854 0 0.0160716072943131 0 0 0 0.178306826856803 0.16886007398769 0 0 0 0 0 0 0.397786414595292 0 0 0 0 0 0 0 0 0 0 0 0 0 0 0 0 0 0 0 0 0 0 0 0 0 0 0 0 0 0 0 0 0 0 0 0 0 0 0 0 0 0 0 0 0 0 0 0 0 0 0 0 0 0 0 0 0 0 0 0 0 0 0 0 0 0 0 0 0 0 0 0 0 0 0 0 0 0 0 0 0 0 0 0 0 0 0 0 0 0 0 0 0 0 0 0 0 0 0 0 0 0 0.00813419936594603 0 0 0 0 0 0 0 0 0 0 0 0 0 0 0 0 0 0 0 0 0 0 0 0 0 0 0 0 0 0 0 0 0 0 0 0 0 0 0 0 0 0.00633923715623408 0 0 0 0 0 0 0 0 0 0 0 0 0 0.00371393116585018 0 0 0 0
0 0 0 0 0 0 0 0 0 0 0 0 0 0 0 0 0 0 0 0 0 0 0 0 0 0 0 0 0 0 0 0 0 0 0 0 0 0 0 0 0 0 0 0 0 0 0 0 0 0 0 0 0 0 0 0 0 0 0 0 0 0 0 0 0 0 0 0 0 0 0 0 0 0 0 0 0 0 0 0 0 0 0 0 0 0 0 0 0 0 0 0 0 0 0 0 0 0 0 0 0 0 0 0 0 0 0 0 0 0 0 0 0 0 0 0 0 0 0 0 0 0 0 0 0 0 0 0 0 0 0 0 0 0 0 0 0 0 0 0 0 0 0 0 0 0 0 0 0 0 0 0 0 0 0 0 0.293836238032743 0.0754772991672783 0 0.0631294386797159 0 0 0.0532640183986688 0.052069177948253 0.0677769135312395 0 0 0 0 0 0 0 0 0 0 0.250262102870622 0 0 0 0 0 0 0 0 0 0 0 0 0 0 0 0 0 0 0 0 0 0 0 0 0 0 0 0 0 0 0 0 0 0 0 0 0 0 0 0 0 0 0 0 0 0 0 0 0 0 0 0 0 0 0 0 0 0 0 0 0 0 0 0 0 0 0 0 0 0 0 0 0 0 0 0 0 0 0 0 0 0 0 0 0 0 0 0 0 0 0 0 0 0 0 0 0 0 0 0 0 0 0 0 0 0 0 0 0 0 0 0 0.0868346582931971 0.0573501530782832 0 0 0 0 0 0 0 0 0 0 0 0 0 0 0 0 0 0 0 0 0 0 0 0 0 0 0
0 0 0 0 0 0 0 0 0 0 0 0 0 0 0 0 0 0 0 0 0 0 0 0 0 0 0 0 0 0 0 0 0 0 0 0 0 0 0 0 0 0 0 0 0 0 0 0 0 0 0 0 0 0 0 0 0 0 0 0 0 0 0 0 0 0 0 0 0 0 0 0 0 0 0 0 0 0 0 0 0 0 0 0 0 0 0 0 0 0 0 0 0 0 0 0 0 0 0 0 0 0 0 0 0 0 0 0 0 0 0 0 0 0 0 0 0 0 0 0 0 0 0 0 0 0 0 0 0 0 0 0 0 0 0 0 0 0 0 0 0 0 0 0 0 0 0 0 0 0 0 0 0 0 0 0.0358468883550101 0 0.0424425283331396 0.0100724181338913 0.00644619935886793 0.1724607573943 0.0826214413008125 0.00907694405825357 0 0.0972171428949676 0.00544310265995499 0 0 0 0 0 0 0 0 0.0312583097490546 0.261789486687629 0.0298450736752073 0.00229824544499456 0.0162813340196579 0.0103828550109875 0 0.0125807542117443 0.0560356159686615 0 0 0 0 0 0 0.00139833285111638 0 0 0.0111549523187807 0.00238860948726858 0 0 0 0 0 0 0 0 0 0 0 0 0 0 0 0 0 0 0 0 0 0 0 0 0 0 0 0 0 0.00259103743916792 0 0 0 0 0 0 0 0 0 0.00105226025199627 0 0 0 0 0 0 0 0 0 0 0 0 0 0 0 0 0 0 0 0 0 0 0 0 0 0 0 0 0 0 0 0 0 0 0 0 0 0 0 0 0 0 0 0 0 0 0 0 0 0 0.0163183072302994 0 0.00330783628175169 0.0185157105115156 0.033633143214126 0.0275407131568438 0 0 0 0 0 0 0 0 0 0 0 0 0 0 0 0 0 0 0 0 0 0 0 0 0 0 0
0 0 0 0 0 0 0 0 0 0 0 0 0 0 0 0 0 0 0 0 0 0 0 0 0 0 0 0 0 0 0 0 0 0 0 0 0 0 0 0 0 0 0 0 0 0 0 0 0 0 0 0 0 0 0 0 0 0 0 0 0 0 0 0 0 0 0 0 0 0 0 0 0 0 0 0 0 0 0 0 0 0 0 0 0 0.00208597194476801 0 0 0 0 0 0 0 0 0 0 0 0 0 0 0 0 0 0 0 0 0 0 0 0 0 0 0 0.00351560970057036 0 0 0 0 0 0 0 0 0 0 0 0 0 0 0 0 0 0 0 0 0 0 0 0 0 0 0 0 0 0 0 0 0 0 0 0 0 0 0 0 0 0.0264621415284283 0.121973019676843 0 0 0 0.0843479333058862 0.2398248016743 0 0 0.0941437332526313 0.135312234835193 0 0 0 0 0 0 0 0 0 0.0869068128015364 0.0290429415026814 0.0112469717115704 0.00545108562883787 0 0 0 0 0 0 0 0 0 0 0 0 0 0 0 0 0 0 0 0 0 0 0 0 0 0 0 0.0191843283320464 0 0 0 0 0 0 0 0 0 0 0 0 0 0 0 0 0 0 0 0 0 0 0 0 0 0 0 0 0 0 0 0 0 0 0 0 0 0.0221479787053702 0 0 0 0 0 0 0 0 0 0 0 0 0 0 0 0 0 0 0 0 0 0 0 0 0 0 0 0 0 0 0 0 0 0 0 0 0 0 0 0 0 0.0335244787049998 0 0.0179719165448325 0.0369805622212922 0 0 0 0 0 0.0150771542727898 0 0 0.00674774088071995 0 0 0 0 0 0 0 0 0 0 0 0 0 0.00805258277470242 0 0 0 0
0 0 0 0 0 0 0 0 0 0 0 0 0 0 0 0 0 0 0 0 0 0 0 0 0 0 0 0 0 0 0 0 0 0 0 0 0 0 0 0 0 0 0 0 0 0 0 0 0 0 0 0 0 0 0 0 0 0 0 0 0 0 0 0 0 0 0 0 0 0 0 0 0 0 0 0 0 0 0 0 0 0 0 0 0 0 0 0 0 0 0 0 0 0 0 0 0 0 0 0 0 0 0 0 0 0 0 0 0 0 0 0 0 0 0 0 0 0 0 0 0 0 0 0 0 0 0 0 0 0 0 0 0 0 0 0 0 0 0 0 0 0 0 0 0 0 0 0 0 0 0 0 0 0 0 0 0.0295742425305041 0 0 0 0.135253730268691 0.00887970826365543 0 0 0 0 0 0 0 0 0 0 0 0 0.120645042120787 0.160458869654901 0 0 0 0 0 0 0.0129559701837019 0 0 0 0 0 0 0 0 0 0.0181580090462021 0 0 0 0 0 0 0 0 0 0 0 0 0 0 0 0 0 0 0 0 0 0 0 0 0 0 0 0 0 0 0 0 0 0 0 0 0 0 0 0 0 0 0 0 0 0 0 0 0 0 0 0 0 0 0 0 0 0 0 0 0 0 0 0 0 0 0 0 0 0 0 0 0 0 0 0 0 0 0 0 0 0 0 0 0 0 0 0 0 0 0 0.238683754352838 0 0 0.212106350318277 0.063284323260442 0 0 0 0 0 0 0 0 0 0 0 0 0 0 0 0 0 0 0 0 0 0 0 0 0 0 0 0
0 0 0 0 0 0 0 0 0 0 0 0 0 0 0 0 0 0 0 0 0 0 0 0 0 0 0 0 0 0 0 0 0 0 0 0 0 0 0 0 0 0 0 0 0 0 0 0 0 0 0 0 0 0 0.00445763183539424 0 0 0 0 0 0 0 0 0 0 0 0 0 0 0 0 0 0 0 0 0 0 0 0 0 0 0 0 0 0 0 0 0 0 0 0 0 0 0 0 0 0 0 0 0 0 0 0 0 0 0 0 0 0 0 0 0 0 0 0 0 0 0 0 0 0 0 0 0 0 0 0 0 0 0 0 0 0 0 0 0 0 0 0 0 0 0 0 0 0 0 0 0 0 0 0 0 0 0 0 0.0144893367707808 0.0121275815437673 0 0 0 0.0110596737363343 0.00463557282017974 0 0 0 0.0424424300955168 0.00881008060179321 0 0 0 0 0 0 0 0 0 0.0174584445614841 0 0.00418092703004373 0 0 0.0102258728222774 0.0170645151415353 0 0 0 0 0 0.00221564202230419 0 0 0 0.00540107117309556 0 0.00282967225286217 0 0 0 0 0 0 0 0 0.0038216358548371 0 0 0.0584622788118721 0.0159904586057976 0 0 0 0 0 0 0 0 0 0 0 0 0 0 0 0 0 0 0 0 0 0 0 0 0 0 0 0 0 0 0 0 0 0 0 0 0.021013954627541 0 0 0 0 0 0 0 0 0 0 0 0.00450908046393085 0 0 0 0 0 0 0 0 0 0 0 0 0 0 0 0 0 0 0 0 0 0 0 0 0 0 0 0.0157322867889165 0.103507308928705 0.143457261561758 0.00819036857437749 0.111681310733076 0.263732938026238 0 0 0 0 0.0291141612758419 0.0268827796364954 0 0 0 0.00512126685800583 0 0 0.00378247449944284 0 0.0138100073515869 0 0 0 0 0 0 0 0 0 0 0 0.0137919749942095
0 0 0 0 0 0 0 0 0 0 0 0 0 0 0 0 0 0 0 0 0 0 0 0 0 0 0 0 0 0 0 0 0 0 0 0 0 0 0 0 0 0 0 0 0 0 0 0 0 0 0 0 0 0 0 0 0 0 0 0 0 0 0 0 0 0 0 0 0 0 0 0 0 0 0 0 0 0 0 0 0 0 0 0 0 0 0 0 0 0 0 0 0 0 0 0 0 0 0 0 0 0 0 0 0 0 0 0 0 0 0 0 0 0 0 0 0 0 0 0 0 0 0 0 0 0 0 0 0 0 0 0 0 0 0 0 0 0 0 0 0 0 0 0 0 0 0 0 0 0 0 0 0 0 0 0 0.357579071188703 0.0608546431922514 0.0955105114663936 0.0121885950225791 0 0.0182111949160888 0 0 0 0.00600097525825759 0 0 0 0 0 0 0 0 0.0722117356076997 0.310946968905215 0.0125412742767046 0 0 0 0 0 0.00474513364994362 0 0 0 0 0 0 0 0 0 0.0115694329794032 0 0 0 0 0 0 0 0 0 0 0 0 0 0 0 0 0 0 0 0 0 0 0 0 0 0 0 0 0 0 0 0 0 0 0 0 0 0 0 0 0 0 0 0 0 0 0 0 0 0 0 0 0 0 0 0 0 0 0 0 0 0 0 0 0 0 0 0 0 0 0 0 0 0 0 0 0 0 0 0 0 0 0 0 0 0 0 0 0 0 0 0 0 0 0 0.0242382854599847 0.0134021780767753 0 0 0 0 0 0 0 0 0 0 0 0 0 0 0 0 0 0 0 0 0 0 0 0 0 0 0
0 0 0 0 0 0 0 0 0 0 0 0 0 0 0 0 0 0 0 0 0 0 0 0 0 0 0 0 0 0 0 0 0 0 0 0 0 0 0 0 0 0 0 0 0 0 0 0 0 0 0 0 0 0 0 0 0 0 0 0 0 0 0 0 0 0 0 0 0 0 0 0 0 0 0 0 0 0 0 0 0 0 0 0 0 0 0 0 0 0 0 0 0 0 0 0 0 0 0 0 0 0 0 0 0 0 0 0 0 0 0 0 0 0 0 0 0 0 0 0 0 0 0 0 0 0 0 0 0 0 0 0 0 0 0 0 0 0 0 0 0 0 0 0 0 0 0 0 0 0 0 0 0 0 0 0 0.05384534665109 0.0543859821654496 0.00197094372421421 0.00160578851507169 0.00572416376549086 0 0.0261671432780057 0.137352782054097 0.192052454660161 0.032803810980925 0 0.00548106252187364 0 0 0 0.0111939391681575 0 0 0.0374684345851948 0.0920592100183258 0.00820063135607516 0 0.0329003271651611 0.00320981145728459 0 0.0159758674958063 0.0497273260507074 0.183976579508577 0 0 0 0 0 0 0 0 0.0105409518930972 0 0 0 0 0 0 0 0 0 0 0 0 0 0 0 0 0 0 0 0 0 0 0 0 0 0 0 0 0 0 0 0 0 0 0 0 0 0 0 0 0 0 0 0 0 0 0 0 0 0 0 0 0 0 0 0 0 0 0 0 0 0 0 0 0 0 0 0 0 0 0 0 0 0 0 0 0 0 0 0 0 0 0 0 0 0.00418709090444958 0 0.0257539497399337 0 0 0 0.00493605426154646 0 0 0.00384627604795828 0.0046340720313464 0 0 0 0 0 0 0 0 0 0 0 0 0 0 0 0 0 0 0 0 0 0 0 0 0 0 0 0
0 0 0 0 0 0 0 0 0 0 0 0 0 0 0 0 0 0 0 0 0 0 0 0 0 0 0 0 0 0 0 0 0 0 0 0 0 0 0 0 0 0 0 0 0 0 0 0 0 0 0 0 0 0 0 0 0 0 0 0 0 0 0 0 0 0 0 0 0 0 0 0 0 0 0 0 0 0 0 0 0 0 0 0 0 0 0 0 0 0 0 0 0 0 0 0 0 0 0 0 0 0 0 0 0 0 0 0 0 0 0 0 0 0 0 0 0 0 0 0 0 0 0 0 0 0 0 0 0 0 0 0 0 0 0 0 0 0 0 0 0 0 0 0 0 0 0 0 0 0 0 0 0 0 0 0.0685611888216142 0.0957718689061128 0 0 0 0 0.423642191004193 0 0.0944088235808573 0.114880547396615 0 0 0 0 0 0 0 0 0 0 0 0 0.0472044117904287 0 0 0.127113596853767 0 0.0284173716464119 0 0 0 0 0 0 0 0 0 0 0 0 0 0 0 0 0 0 0 0 0 0 0 0 0 0 0 0 0 0 0 0 0 0 0 0 0 0 0 0 0 0 0 0 0 0 0 0 0 0 0 0 0 0 0 0 0 0 0 0 0 0 0 0 0 0 0 0 0 0 0 0 0 0 0 0 0 0 0 0 0 0 0 0 0 0 0 0 0 0 0 0 0 0 0 0 0 0 0 0 0 0 0 0 0 0 0 0 0 0 0 0 0 0 0 0 0 0 0 0 0 0 0 0 0 0 0 0 0 0 0 0 0 0
0 0 0 0 0 0 0 0 0 0 0 0 0 0 0 0 0 0 0 0 0 0 0 0 0 0 0 0 0 0 0 0 0 0 0 0 0 0 0 0 0 0 0 0 0 0 0 0 0 0 0 0 0 0 0 0 0 0 0 0 0 0 0 0 0 0 0 0 0 0 0 0 0 0 0 0 0 0 0 0 0 0 0 0 0 0 0 0 0 0 0 0 0 0 0 0 0 0 0 0 0 0 0 0 0 0 0 0 0 0 0 0 0 0 0 0 0 0 0 0 0 0 0 0 0 0 0 0 0 0 0 0 0 0 0 0 0 0 0 0 0 0 0 0 0 0 0 0 0 0 0 0 0 0 0 0.00901713533688858 0 0 0 0 0 0.29917397282232 0.0127015300811328 0 0.330912731205319 0 0 0.0114112439469176 0 0 0 0.0560704070632176 0 0 0.00486988289745664 0.00665972297535305 0 0 0 0 0 0 0 0 0 0 0 0 0 0.00570799236702611 0 0 0 0 0 0 0 0 0 0 0 0 0 0 0 0 0 0 0 0 0 0 0 0 0 0 0 0 0.0499651566695111 0.132295457958954 0 0 0 0 0 0 0 0 0 0 0 0 0 0 0 0 0 0 0 0 0 0 0 0 0 0 0 0 0 0 0 0 0 0 0 0 0 0 0 0 0 0 0 0 0 0 0 0 0 0 0 0 0 0 0 0 0 0 0.00969971719861081 0 0.0715150494772926 0 0 0 0 0 0 0 0 0 0 0 0 0 0 0 0 0 0 0 0 0 0 0 0 0 0 0 0 0 0 0 0 0 0 0 0
0 0 0 0 0 0 0 0 0 0 0 0 0 0 0 0 0 0 0 0 0 0 0 0 0 0 0 0 0 0 0 0 0 0 0 0 0 0 0 0 0 0 0 0 0 0 0 0 0 0 0 0 0 0 0 0 0 0 0 0 0 0 0 0 0 0 0 0 0 0 0 0 0 0 0 0 0 0 0 0 0 0 0 0 0 0 0 0 0 0 0 0 0 0 0 0 0 0 0 0 0 0 0 0 0 0 0 0 0 0 0 0 0 0 0 0 0 0 0 0 0 0 0 0 0 0 0 0 0 0 0 0 0 0 0 0 0 0 0 0 0 0 0 0 0 0 0 0 0 0 0 0 0 0 0 0.00858468924169444 0.100934476830029 0.0340114831285415 0 0 0 0.305957521910909 0.0113043312617361 0.24202955386175 0 0.0141770862561376 0 0 0 0 0 0 0 0 0 0.151283304600065 0.0221906653061932 0 0 0.00523878194109679 0 0 0 0.02522709653459 0 0 0 0 0 0 0 0 0 0 0 0 0 0 0 0 0 0 0 0 0 0 0 0 0 0 0 0 0 0 0 0 0 0 0 0 0 0 0 0 0 0 0 0 0 0 0 0 0 0 0 0 0 0 0 0 0 0 0 0 0 0 0 0 0 0 0 0 0 0 0 0 0 0 0 0 0 0 0 0 0 0 0 0 0 0 0 0 0 0 0 0 0 0 0.00652755922508416 0 0.0725334499021728 0 0 0 0 0 0 0 0 0 0 0 0 0 0 0 0 0 0 0 0 0 0 0 0 0 0 0 0 0 0 0 0 0 0 0 0
0 0 0 0 0 0 0 0 0 0 0 0 0 0 0 0 0 0 0 0 0 0 0 0 0 0 0 0 0 0 0 0 0 0 0 0 0 0 0 0 0 0 0 0 0 0 0 0 0 0 0 0 0 0 0 0 0 0 0 0 0 0 0 0 0 0 0 0 0 0 0 0 0 0 0 0 0 0 0 0 0 0 0 0 0 0 0 0 0.00171673649380249 0 0 0 0 0 0 0 0 0 0 0 0 0 0 0.0017147604727826 0 0 0 0 0 0 0 0 0 0 0 0 0 0 0 0 0 0 0 0 0 0 0 0 0 0 0 0 0 0 0 0 0 0 0 0 0 0 0 0 0 0 0 0 0 0 0 0 0 0 0 0 0.0102391486798446 0.088571064098826 0 0.0424372365078616 0.00544449191431365 0.0946860968045116 0 0 0.0256866591440723 0 0 0.011984535162464 0 0 0 0 0 0 0 0.00393121669526707 0.0918900799353514 0.0152646044828172 0.0217865075215024 0 0 0 0 0.0550718391098838 0 0 0 0 0.00913987948930816 0.00686468249384924 0 0 0 0 0 0 0 0 0 0 0 0 0 0 0 0 0.0302575436318603 0 0 0 0 0 0 0 0 0 0 0 0 0 0 0 0 0 0 0 0 0 0 0 0 0 0 0.00255904037529718 0 0 0 0 0 0 0 0 0 0 0.0996737488615344 0 0.0020844007440183 0 0 0 0 0 0 0 0 0 0.00628338805402917 0 0.00216232226715917 0 0 0 0 0 0 0 0 0 0 0 0 0 0 0 0 0 0 0 0.00626559355760442 0 0.011375125427036 0 0 0 0 0.00541134623857437 0.0796878372929769 0 0 0.0215442508037244 0 0 0 0 0.0507150738612063 0.0576663795277287 0.00877551344423822 0.00394304824378072 0.0254562212574159 0.00535309466261144 0 0 0.00466305959853809 0.0310993817549662 0.00353309858942693 0 0 0 0 0 0 0 0.0268947378976511 0 0 0 0.0281662549021637
0.00217772521646195 0.00092301700698099 0 0 0 0.00529652048241553 0.00118585209086355 0 0.00150719579165987 0.00244750686962081 0 0 0.0300398199681362 0 0 0 0 0 0.00355716998903827 0 0 0 0 0 0 0 0.000626267949509784 0 0 0 0 0.00672269513230891 0 0 0 0 0.00210523085474541 0 0 0 0 0 0 0 0 0 0 0 0 0 0 0.00285550408369456 0 0 0 0 0 0 0 0 0 0 0 0 0 0 0 0 0.00207297140285923 0 0 0 0 0 0 0 0 0 0 0 0 0 0 0 0 0 0.00148906572652724 0 0 0 0 0 0 0 0 0 0 0 0 0 0 0 0 0 0 0.00213642437623753 0 0 0 0 0 0 0 0.032241343365639 0.00333709434130975 0.0235321514220334 0.00450840606589596 0.0261193749216673 0.0170470036649683 0.00365282592697737 0 0 0 0 0 0 0 0 0 0 0 0 0.00119970174730856 0 0 0 0 0 0 0 0 0 0 0 0 0 0 0 0 0 0 0 0 0 0 0 0 0 0 0.00258285549791735 0 0 0 0 0 0 0 0 0.0470399475376143 0.0592770205293121 0.0277242140875812 0 0.0123679794312186 0 0 0 0 0 0.000697675162368858 0 0 0 0 0.00109481333171728 0 0 0.0364295546846674 0.00279558518970205 0.0226840250208769 0 0.00245482758722291 0 0 0 0.00371970633030661 0 0 0 0 0 0 0 0.00212453785566667 0 0 0 0 0.12664736054993 0 0 0 0 0 0 0 0 0 0 0 0 0 0 0 0.00235836847482292 0 0 0 0 0 0 0 0 0 0 0 0 0 0 0 0 0 0 0 0 0 0 0 0 0 0 0 0 0 0 0 0 0 0 0 0.00963940175174583 0 0.16756372173338 0.109899861208704 0.117623739516518 0 0 0.00290170504009157 0 0.00352325956996273 0 0 0 0 0 0 0 0 0 0 0 0 0 0.00546880766377946 0 0 0 0 0 0 0.00289847112708247 0 0 0 0 0 0 0.0147488895283814 0 0 0 0 0 0 0 0.0157000099315354 0 0 0 0 0 0 0 0 0 0 0 0.0232527932610339
0 0 0 0 0 0 0 0 0 0 0 0 0 0 0 0 0 0 0 0.00190982661676456 0 0 0.0220623529083391 0 0 0 0 0 0 0 0 0 0 0 0 0 0 0 0 0 0 0 0 0 0 0.00677552983599062 0 0 0 0 0 0 0 0 0 0 0 0 0 0 0 0 0 0 0.0053452079137842 0.00557770329216195 0 0 0 0 0 0 0 0 0 0 0 0 0 0 0 0 0 0 0 0 0 0 0 0 0 0 0 0 0 0 0 0 0 0 0 0 0 0 0 0 0 0 0 0 0 0 0 0 0 0 0 0 0 0 0 0 0 0 0 0 0 0.0742506925560403 0 0 0 0 0 0 0 0 0 0 0 0 0 0 0 0 0 0 0 0 0 0 0 0 0 0 0 0 0 0 0 0 0 0.0144643993261064 0 0.013825545905192 0 0.0109570823970694 0 0 0.0102235616082557 0.0865375068755467 0.00998631816676746 0 0.0286808285049436 0 0 0 0 0 0.118052212783537 0 0 0 0 0.219927318474103 0 0 0 0 0 0.164101863487186 0 0 0 0 0 0 0 0 0 0.00457049618478335 0 0 0.00377093899611885 0 0.00803991828868707 0 0 0 0 0 0 0 0 0 0 0 0 0 0 0.0384916580184204 0 0 0 0.109849548983579 0 0 0 0 0 0 0 0 0 0 0 0 0 0 0 0 0 0 0 0 0 0 0 0 0 0 0 0 0 0 0 0 0 0 0 0 0 0 0 0.0352194444575501 0 0 0 0 0 0 0 0 0 0 0 0 0 0 0 0 0 0 0.00738004441907349 0 0 0 0 0 0 0 0 0 0 0 0 0 0 0 0 0 0 0 0 0 0 0 0 0 0 0 0 0 0 0 0 0 0
0 0 0 0 0 0 0 0 0 0 0 0 0 0 0 0 0 0 0 0 0 0 0 0 0 0 0 0 0 0 0 0 0 0 0 0 0 0 0 0 0 0 0 0 0 0 0 0 0 0 0 0 0 0 0 0 0 0 0 0 0 0 0 0 0 0 0 0 0 0 0 0 0 0 0 0 0 0 0 0 0 0 0 0 0 0 0 0 0 0 0 0 0 0 0 0 0 0 0 0 0 0 0 0 0 0 0 0 0 0 0 0 0 0 0 0 0 0 0 0 0 0 0 0 0 0 0 0.0105213591150149 0 0 0 0 0 0 0 0 0 0 0 0 0 0 0 0 0.0040151872247647 0 0 0 0 0 0 0 0 0 0 0 0 0 0 0 0 0 0 0 0 0 0.106938218743076 0.00745363250994534 0 0.111463491690275 0.209019008257212 0 0.00959077546587937 0 0 0 0 0 0.00262219005014958 0 0 0 0 0.00348078325241095 0 0 0.158542695582544 0 0.0852008807721354 0 0.0384498516378995 0 0 0 0 0 0 0.00715712206465828 0 0 0 0.00360562608933031 0.00172642946333364 0 0.00353639348902795 0 0 0.00897620949340982 0 0 0 0 0 0 0 0 0 0 0 0 0 0 0 0.0029669176213977 0 0 0 0 0 0 0 0 0 0 0 0 0 0 0 0 0 0 0 0 0 0 0 0 0 0 0 0 0 0 0 0 0.017630475808399 0 0 0 0 0 0 0.0628597784061146 0 0 0 0 0 0 0 0 0 0 0 0 0 0 0 0 0 0 0.135071253133766 0 0 0 0 0 0 0 0 0 0 0 0 0 0 0 0 0 0 0 0 0 0 0 0 0 0 0 0 0 0 0.009171720129256 0 0 0
0 0 0 0 0 0 0 0 0 0 0 0 0 0 0 0 0 0 0 0 0 0 0 0 0 0 0 0 0 0 0 0 0 0 0 0 0 0 0 0 0 0 0 0 0.00427134001472851 0 0 0 0 0 0 0.00183323539480921 0 0 0 0 0 0 0 0 0 0 0 0 0 0 0 0 0 0 0 0 0 0 0 0 0 0 0 0 0 0 0 0 0 0 0 0 0 0 0 0 0 0 0 0 0 0 0 0 0 0 0 0 0 0 0 0 0 0 0 0 0 0 0 0 0 0 0 0 0 0 0 0 0 0 0 0.00855768829561208 0 0 0 0 0 0 0 0 0 0 0 0 0 0 0 0 0.00261574623375313 0 0 0 0 0 0 0 0 0 0 0 0 0 0 0 0 0 0 0 0 0 0.124397580158045 0.0582411023265042 0.10289448372579 0 0.276906864486827 0 0 0 0 0 0 0 0.0029682460410725 0 0 0 0 0.00447269951394487 0 0 0 0 0.0232252882578498 0.0401439836638389 0.00217038213408447 0 0 0 0 0 0 0 0 0 0 0 0.00390918162127891 0 0 0 0 0.0171536898685438 0 0 0 0 0 0 0 0 0 0 0 0 0 0 0 0.128524839173739 0 0 0 0 0 0 0 0 0 0 0 0.00127411737680768 0 0 0 0 0 0 0 0 0 0.00349397136320455 0.00259143480699239 0 0 0 0 0 0 0 0 0 0.0508320704515775 0 0.00357933520787306 0 0 0 0 0.0507973311523285 0 0 0 0 0 0 0 0 0 0 0 0 0 0 0 0 0 0 0.0544072494513761 0 0 0 0 0 0 0 0 0 0 0 0 0 0 0.00500333166680242 0 0.00558852874483661 0.00920760337295751 0 0 0 0 0 0 0 0 0 0 0 0 0.0109386754948216 0 0 0
0 0 0 0 0 0 0 0 0 0 0 0 0 0 0 0 0 0 0 0 0 0 0 0 0 0.00166351310146536 0 0 0 0 0 0 0 0 0 0 0 0 0.00176251353125686 0 0 0 0 0 0 0 0 0 0 0 0 0.0054463650381107 0 0 0 0 0 0 0 0 0 0 0.00098896345204966 0 0 0 0 0 0 0 0 0 0 0 0 0 0 0 0 0 0 0 0 0 0 0 0 0 0 0 0 0 0 0 0 0 0 0 0 0 0 0 0 0 0 0 0 0 0 0 0 0 0 0 0 0 0 0 0 0 0 0 0 0 0 0 0 0 0 0 0 0 0 0 0 0 0 0 0 0 0 0 0 0 0.0025617418295208 0 0 0 0 0 0 0 0 0 0 0 0 0 0 0 0 0 0 0 0 0 0.0288258918312726 0.00332987973661166 0.0955967602628898 0.137192908982116 0 0 0 0 0 0 0 0 0 0 0 0 0 0 0 0 0.0773588800507034 0 0.0482956811052594 0.014237074663026 0.0386603310722247 0 0 0 0 0 0 0.00895104328037629 0 0 0 0.00299964756944531 0.00626198874855796 0 0.0342570368938351 0 0 0.00542853348225831 0 0 0 0 0 0 0 0 0 0 0 0.00947640354067754 0 0 0 0.185972330499044 0 0 0 0 0 0 0 0 0 0 0 0.000536662419894723 0 0 0 0 0 0 0 0 0 0.00151188767755288 0.00117413630660201 0 0 0 0 0 0 0 0 0 0.0364599438415411 0 0.00146208218042845 0 0 0 0 0.00659806304016805 0 0 0 0 0 0 0 0 0 0 0 0 0 0 0 0 0 0 0.222560278041392 0 0 0 0 0 0 0 0 0 0 0 0 0 0 0.00225726662480741 0 0.00258029047247067 0.00575975688673256 0 0 0 0 0 0 0 0 0 0 0 0 0.0080326772815958 0 0 0.00179946655611319
0 0 0 0 0 0 0 0 0 0 0 0 0 0 0 0 0.00612152534023017 0 0 0.00158795416273295 0 0 0.00560427939885405 0 0 0 0 0 0 0 0 0 0 0 0 0 0 0 0 0 0 0 0 0 0 0 0 0 0 0 0 0 0 0 0 0 0 0 0 0 0 0 0 0 0 0 0 0 0 0 0 0 0 0 0 0 0 0 0 0 0 0 0 0 0 0 0 0 0 0 0 0 0 0 0 0 0 0 0 0 0 0 0 0 0 0 0 0 0 0 0 0 0 0 0 0 0 0 0 0 0 0 0 0 0 0 0 0.0236070645306331 0 0 0 0 0 0 0 0 0 0 0 0 0 0 0 0 0 0 0 0 0 0 0 0 0 0 0 0 0 0 0 0 0 0.037915566043029 0 0.0871930686384048 0 0 0 0 0 0 0 0 0.0321213219091214 0 0 0 0 0 0.0230304284096668 0 0 0 0 0.194775426731611 0 0 0 0 0 0.0315759004373634 0 0 0 0 0 0 0 0 0 0 0 0 0 0 0 0 0 0 0.013617752551335 0 0.00896522106291137 0 0 0 0 0.0115026020734637 0 0 0.0168018341992529 0.400761285953558 0 0 0 0.00972170635009275 0 0 0 0 0 0 0 0 0 0 0 0 0 0 0 0 0 0 0 0 0 0 0 0 0 0 0 0 0 0 0 0 0 0 0 0 0 0 0 0 0 0 0 0 0.02281780430865 0.0115732843987428 0 0 0 0 0 0 0 0 0 0 0 0 0 0 0 0 0 0 0 0 0 0 0 0 0 0 0 0 0 0 0 0 0 0 0.0381200100386586 0 0 0 0 0 0 0 0 0 0 0 0.0225859634616882
0 0 0 0 0 0 0 0 0 0 0 0 0 0 0 0 0.0336931872974475 0 0 0 0 0 0.00643348107225429 0 0 0 0.0880625923586018 0 0 0 0 0 0 0 0 0 0 0 0 0 0 0 0 0 0 0 0 0 0 0 0 0 0 0 0 0 0 0 0 0 0 0 0 0 0 0.0048472977902565 0 0 0 0 0 0 0 0 0 0 0 0 0 0 0 0 0 0 0 0 0 0 0 0 0 0 0 0 0 0 0 0 0 0 0 0 0 0 0 0 0.0109913007084705 0.00949883086358509 0 0 0 0 0 0 0 0 0 0 0.0035755050649482 0.039703768903055 0 0.0165923811521007 0 0.0640949386832787 0 0 0 0 0 0 0 0 0 0 0 0 0 0 0 0 0 0 0 0 0 0 0 0 0 0 0 0 0 0 0 0 0 0 0 0 0 0 0 0 0 0 0.0687663538904672 0.0511409248190792 0.0234565885568048 0 0 0.0446242921353409 0 0 0 0 0 0 0 0 0 0 0 0 0 0 0.0122845636531791 0 0 0 0 0 0 0 0 0 0 0 0 0 0 0 0 0 0 0 0 0 0 0 0 0 0 0 0 0 0 0 0 0 0 0 0 0 0 0 0 0 0 0 0 0 0 0 0 0 0 0 0 0 0 0 0 0 0 0 0 0 0 0 0 0 0 0 0 0 0 0 0 0 0 0.10940023139057 0 0.363258483905955 0 0 0 0 0.0215403992657671 0.0280348784888387 0 0 0 0 0 0 0 0 0 0 0 0 0 0 0 0 0 0 0 0 0 0 0 0 0 0 0 0 0 0 0 0 0 0 0 0 0 0 0 0 0 0 0 0 0 0 0
0 0 0 0.148728164230685 0 0 0 0 0 0 0 0.0746139353032968 0 0 0 0 0.00824157589862805 0 0 0.0950617187311868 0 0 0 0 0 0 0.0738331284941379 0 0 0 0 0 0 0 0 0 0 0 0 0 0 0 0 0 0 0.0287330743359177 0 0 0 0 0 0 0 0 0 0 0 0 0.0198302240775302 0 0 0 0 0 0 0 0 0 0 0 0 0 0 0 0 0 0 0 0 0 0 0 0 0 0 0 0 0 0 0 0 0 0 0 0 0 0 0 0 0 0 0 0 0 0 0 0 0 0 0 0 0 0 0 0 0 0 0 0 0 0 0.0221337341222975 0 0 0 0 0 0.0219011160451764 0.0176209299379168 0 0 0 0 0 0 0 0 0 0 0 0 0 0 0 0 0 0 0 0 0 0 0 0 0 0 0 0 0 0 0 0 0 0 0 0 0 0 0 0 0 0 0 0 0 0 0 0 0 0 0 0 0 0 0 0 0 0 0 0 0 0 0 0 0 0 0.0226027368708612 0 0 0 0 0 0 0 0 0 0 0 0 0.0955764566972882 0.151985947691867 0 0 0 0 0 0 0 0 0 0 0 0 0 0 0 0 0 0 0 0 0 0 0 0 0 0 0 0 0 0 0 0 0 0 0 0 0 0 0 0 0 0 0 0 0 0 0 0 0 0 0 0 0 0 0 0 0 0 0 0 0 0 0 0 0 0 0 0 0 0.219137257563211 0 0 0 0 0 0 0 0 0 0 0 0 0 0 0 0 0 0 0 0 0 0 0 0 0 0 0 0 0 0 0 0 0 0 0 0 0
0 0 0 0 0 0 0 0 0 0 0 0 0 0 0 0 0 0 0 0 0 0 0 0 0 0 0 0 0 0 0 0 0 0 0 0 0 0 0 0 0 0 0 0 0 0 0 0 0 0 0 0 0 0 0 0 0 0 0 0 0 0 0 0 0 0 0 0 0 0 0 0 0 0 0 0 0 0 0 0 0 0 0 0 0 0 0 0 0 0 0 0 0 0 0 0 0 0 0 0 0 0 0 0 0 0 0 0 0 0 0 0 0 0 0 0 0 0 0 0 0 0 0 0 0 0 0 0 0 0 0 0 0 0 0 0 0 0 0 0 0 0 0 0 0 0 0 0 0 0 0 0 0 0 0 0 0.0613482133140299 0 0.0806428790260222 0 0.0683537599721788 0.1128357102575 0 0.00673307090665176 0 0 0 0 0 0 0 0 0 0 0 0.11374011721648 0.00504172349490083 0 0.0178243825352988 0 0 0.0100550765372922 0.0628422374361809 0 0 0 0 0 0 0 0 0 0.191895979431041 0 0 0 0 0 0 0 0 0 0 0 0 0 0 0 0 0 0 0 0 0 0 0 0 0.00608105673590552 0 0.0281668982682047 0.0441457666209966 0 0.00749010039977281 0 0 0 0 0 0 0 0 0 0 0 0 0 0 0 0 0 0 0 0 0 0 0 0 0 0 0 0 0 0 0 0 0 0 0 0 0 0 0 0 0 0 0 0 0 0 0 0 0 0.0102551154164722 0 0 0 0 0 0 0 0 0 0 0 0 0.0104364728408242 0 0.154813161867988 0.00729827772225911 0 0 0 0 0 0 0 0 0 0 0 0 0 0 0 0 0 0 0 0 0 0 0 0 0 0 0 0
0 0 0 0 0 0 0 0 0 0 0 0 0 0 0 0 0 0 0 0 0 0 0 0 0 0 0 0 0 0 0 0 0 0 0 0 0 0 0 0 0 0 0 0 0 0 0 0 0 0 0 0 0 0 0 0 0 0 0 0 0 0 0 0 0 0 0 0 0 0 0 0 0 0 0 0 0 0 0 0 0 0 0 0 0 0 0 0 0 0 0 0 0 0 0 0 0 0 0 0 0 0 0 0 0 0 0 0 0 0 0 0 0 0 0 0 0 0 0 0 0 0 0 0 0 0 0 0 0 0 0 0 0 0 0 0 0 0 0 0 0 0 0 0 0 0 0 0 0 0 0 0 0 0 0 0.0244776746211667 0.209884883897596 0.0242448920283097 0.0438139899736535 0 0.120235713428237 0.113250673444371 0 0.00376134669388805 0.116821634846977 0.00167547757499348 0 0 0 0 0 0 0 0 0.0464628882124665 0 0.0117345155741505 0.00138892130692822 0.00730469909027437 0.00439721925310663 0 0 0.00588107204820265 0.036432697970266 0 0 0 0 0 0 0 0 0.00563182885028351 0 0 0 0 0 0 0 0 0 0 0 0 0 0 0 0 0 0 0.0254071750905276 0 0 0 0 0.00627709815773642 0 0.0108058280102845 0.0139831297468824 0.00335891552933608 0 0 0 0 0.00319832379535151 0 0 0 0 0 0 0 0 0 0 0 0 0 0 0 0 0 0 0 0 0 0 0 0 0 0 0 0 0 0 0 0 0 0.00176045775653152 0 0 0 0 0 0 0 0 0 0 0 0 0.0542907607456433 0 0.00320208086782886 0 0.00978231889226914 0.0182468446319491 0 0 0.0237190685852227 0 0 0 0.0208305076755653 0 0 0.027737361700001 0 0 0 0 0 0 0 0 0 0 0 0 0 0 0 0 0 0 0 0 0 0 0 0 0 0 0 0 0
0 0 0 0 0 0 0 0 0 0 0 0 0 0 0 0 0 0 0 0 0 0 0 0 0 0 0 0 0 0 0 0 0 0 0 0 0 0 0 0 0 0 0 0 0 0 0 0 0 0 0 0 0 0 0 0 0 0 0 0 0 0 0 0 0 0 0 0 0 0 0 0 0 0 0 0 0 0 0 0 0 0 0 0 0 0 0 0 0 0 0 0 0 0 0 0 0 0 0 0 0 0 0 0 0 0 0 0 0 0 0 0 0 0 0 0 0 0 0 0 0 0 0 0 0 0 0 0 0 0 0 0 0 0 0 0 0 0 0 0 0 0 0 0 0 0 0 0 0 0 0 0 0 0 0 0 0.0715759813662361 0.0242366576052334 0 0.0222551093904117 0.0145062286621601 0.0301777276630864 0 0 0.0512587836453337 0.117150989561529 0 0 0 0 0 0 0 0 0.0061608019977174 0.0351019191665371 0 0.115274022475919 0 0.0356702503831516 0 0 0 0 0 0 0 0 0 0 0 0 0 0 0.00340012216359692 0 0 0 0 0 0 0 0 0 0 0 0.115352758039529 0 0 0 0 0 0 0 0 0 0 0 0 0 0 0 0 0 0 0 0 0 0 0 0 0 0 0.00586601277917183 0 0 0 0 0 0 0 0 0 0 0.132968067951408 0 0 0.00878365535786304 0 0 0 0 0 0 0 0 0 0 0 0 0 0 0 0 0 0 0 0 0 0 0 0 0 0 0 0 0 0 0 0 0 0 0 0 0 0 0.0155114188736604 0 0 0.0394349978310188 0 0 0 0 0.0208084809133111 0.0353126684995169 0.0121066523358968 0 0.0264393574753691 0 0 0 0 0.0123175776044759 0 0 0 0 0 0 0 0 0.0429574695960031 0 0 0 0.00537228866186327
0 0 0 0 0 0 0 0 0 0 0 0 0 0 0 0 0 0 0 0 0 0 0 0 0 0 0 0 0 0 0 0 0 0 0 0 0 0 0 0 0 0 0 0 0 0 0 0 0 0 0 0 0 0 0 0 0 0 0 0 0 0 0 0 0 0 0 0 0 0 0.00518796458343686 0 0 0 0 0 0 0 0 0 0 0 0 0 0 0 0 0 0 0 0 0 0 0 0 0 0 0 0 0 0 0 0 0 0 0 0 0 0 0 0 0 0 0 0 0 0 0 0 0 0 0 0 0 0 0 0 0 0 0 0 0 0 0 0 0 0 0 0 0 0 0 0 0 0 0 0 0 0 0 0 0 0 0 0 0 0.00930738606028758 0.0158490923003718 0 0 0 0 0.0181182232679206 0 0 0.0328624207902937 0 0 0 0 0 0 0 0 0 0.00701584524384326 0.194656142382175 0 0 0.013455582351477 0 0.0867244295943172 0.132409723747867 0 0 0 0 0 0 0 0 0 0 0 0 0 0 0 0 0 0 0 0 0 0 0 0.0846053592087347 0 0 0 0 0 0 0 0 0 0 0 0 0 0 0 0 0 0 0 0 0 0 0 0 0 0 0 0 0 0 0 0 0 0 0 0 0 0.196397954657382 0 0 0 0 0.00703927478269098 0 0 0 0 0 0 0 0 0 0 0 0 0 0 0 0 0 0 0 0 0 0 0 0 0 0 0 0 0 0 0 0 0 0 0 0 0.00641076810566499 0 0 0.0118572434520344 0.0509987603651424 0 0.0207687694001709 0 0.0100883500428237 0.0202936937227618 0 0 0.022448530742731 0 0 0 0 0 0 0 0 0 0 0.00554085529318866 0.00578711552844148 0 0.0377432614322042 0 0.00443325294403849 0 0
0 0 0 0 0 0 0 0 0 0 0 0 0 0 0 0 0 0 0 0 0 0 0 0 0 0 0 0 0 0 0 0 0 0 0 0 0 0 0.00153113066736912 0 0 0 0.00379447785621824 0 0.00200254023348649 0 0 0 0 0 0 0 0 0 0 0 0 0 0 0 0 0 0.00261506961208696 0 0 0 0 0 0 0 0 0 0 0.00454372504601401 0 0 0 0 0 0 0 0 0 0 0 0 0 0 0 0 0 0 0 0 0 0 0 0 0 0 0 0 0 0 0 0 0 0 0 0 0 0 0 0 0 0 0 0 0 0 0 0 0 0 0 0 0 0.00194610979295861 0 0 0 0 0 0 0 0 0 0 0 0 0 0 0 0 0 0 0 0 0 0 0 0 0 0 0 0 0.0189047514700185 0.00220242669251901 0 0.00258037664954047 0 0.0586172975784661 0 0 0 0.0134478011506815 0.00146873535646823 0.0797010532494266 0.00242822169797054 0.00297758809082488 0 0.0121141512292348 0 0 0.010545302728555 0.010579237246937 0 0 0 0 0.0199484662390715 0.0385093987108453 0.0855943020059038 0.402524494818884 0 0 0 0 0 0.0701153009901108 0 0.00451628151408356 0.00197017078676246 0 0 0 0 0 0 0 0 0 0 0.00266833442454939 0 0 0 0 0 0 0 0 0 0 0 0 0 0 0 0 0 0 0 0.0803614447937576 0 0 0 0 0 0 0 0 0.00236504480377539 0 0 0 0 0 0 0 0 0 0 0 0 0 0 0 0 0 0 0 0 0 0 0 0 0 0 0 0 0 0 0 0 0 0 0 0 0 0 0 0 0 0 0 0 0 0 0 0 0 0 0 0 0 0 0 0.00461778767924954 0.00292777434649932 0.0403817108927834 0 0.00578278187984479 0.00268611958855596 0 0 0 0 0 0 0 0 0 0 0.0013570935117968 0 0 0 0 0 0 0 0 0 0 0 0.00167349666475022
0 0 0 0 0 0 0 0 0 0 0 0 0 0 0 0 0 0 0 0 0 0 0 0 0 0 0 0 0 0 0 0 0 0 0 0 0 0 0 0 0 0 0 0 0 0 0 0 0 0 0 0 0 0 0 0 0 0 0 0 0 0 0 0 0 0 0 0 0 0 0 0 0 0 0 0 0 0 0 0 0 0 0 0 0 0 0 0 0 0 0 0 0 0 0 0 0 0 0 0 0 0 0 0 0 0 0 0 0 0 0 0 0 0 0 0 0 0 0 0 0 0 0 0 0 0 0 0 0 0 0 0 0 0 0 0 0 0 0 0 0 0 0 0 0 0 0 0 0 0 0 0 0 0 0 0 0.214744585159651 0 0 0 0 0.101866068463711 0 0 0.104361201703897 0 0 0 0 0 0 0 0 0 0 0.113436963656373 0.307621676174768 0.068718965125481 0 0 0 0 0 0 0 0 0 0 0 0 0 0 0 0 0 0 0 0 0 0 0 0 0 0 0 0 0 0 0 0 0 0 0 0 0 0 0 0 0 0 0 0 0 0 0 0 0 0 0 0 0 0 0 0 0 0 0 0 0 0 0 0 0 0 0 0 0 0 0 0 0 0 0 0 0 0 0 0 0 0 0 0 0 0 0 0 0 0 0 0 0 0 0 0.0446331153885321 0 0 0 0 0 0 0 0 0 0 0 0 0 0 0 0 0 0 0 0 0 0 0 0 0 0 0 0.0446174243275858 0 0 0 0 0 0 0 0 0 0 0 0 0 0 0
0 0 0 0 0 0 0 0 0 0 0 0 0 0 0 0 0 0 0 0 0 0 0 0 0 0 0 0 0 0 0 0 0 0 0 0 0 0 0 0 0 0 0 0 0 0 0 0 0 0 0 0 0 0 0 0 0 0 0 0 0 0 0 0 0 0 0 0 0 0 0 0 0 0 0 0 0 0 0 0 0 0 0 0 0 0 0 0 0 0 0 0 0 0 0 0 0 0 0 0 0 0 0 0 0 0 0 0 0 0 0 0 0 0 0 0 0 0 0 0 0 0 0 0 0 0 0 0 0 0 0 0 0 0 0 0 0 0 0 0 0 0 0 0 0 0 0 0 0 0 0 0 0 0 0 0 0 0 0 0 0 0 0.187734722654957 0 0 0 0 0 0 0 0 0 0 0 0 0 0 0 0.267719142305908 0 0 0.205304656601962 0.294343593694569 0 0 0 0 0 0 0 0 0 0 0 0 0 0 0 0 0 0 0 0 0 0 0 0 0 0 0 0 0 0 0 0 0 0 0 0 0 0 0 0 0.044897884742605 0 0 0 0 0 0 0 0 0 0 0 0 0 0 0 0 0 0 0 0 0 0 0 0 0 0 0 0 0 0 0 0 0 0 0 0 0 0 0 0 0 0 0 0 0 0 0 0 0 0 0 0 0 0 0 0 0 0 0 0 0 0 0 0 0 0 0 0 0 0 0 0 0 0 0 0 0 0 0 0 0 0 0 0 0 0 0 0 0 0 0 0 0
0 0 0 0 0 0 0 0 0 0 0 0 0 0 0 0 0 0 0 0 0 0 0 0 0 0 0 0 0 0 0 0 0 0 0 0 0 0 0 0 0 0 0 0 0 0 0 0 0 0 0 0 0 0 0 0 0 0 0 0 0 0 0 0 0 0 0 0 0 0 0 0 0 0 0 0 0 0 0 0 0 0 0 0 0 0 0 0 0 0 0 0 0 0 0 0 0 0 0 0 0 0 0 0 0 0 0 0 0 0 0 0 0 0 0 0 0 0 0 0 0 0 0 0 0 0 0 0 0 0 0 0 0 0 0 0 0 0 0 0 0 0 0 0 0 0 0 0 0 0 0 0 0 0 0 0 0.0440579323283396 0 0 0.0190347575816259 0 0.0858472669098747 0 0 0 0 0 0 0 0 0 0 0 0 0.0179418154826214 0 0 0.0749941808235134 0.116145713228332 0 0.0461386977646993 0 0.299953509863995 0 0 0 0 0 0 0 0 0 0.00747498701051061 0 0 0 0 0 0 0 0 0 0 0 0 0 0 0 0 0 0 0 0 0 0 0 0 0 0 0 0 0 0 0 0 0 0 0 0 0 0 0 0 0 0 0 0 0 0 0 0 0 0 0 0 0 0 0 0 0 0.00729981675935319 0 0 0 0 0 0 0 0 0 0 0 0 0 0 0 0 0 0 0 0 0 0 0 0 0 0 0 0 0 0 0 0 0.0603194751384861 0 0 0 0 0.0186355927185104 0.0136219954592605 0.0216692148700651 0 0.136154572681578 0 0 0 0 0 0.0152291936315074 0 0 0 0 0 0 0 0 0 0 0 0 0 0.0154812777477276 0 0 0 0
0 0 0 0 0 0 0 0 0 0 0 0 0 0 0 0 0 0 0 0 0 0 0 0 0 0 0 0 0 0 0 0 0 0 0 0 0 0 0.00152669429699711 0 0 0 0 0 0 0 0 0.00200301587408791 0 0 0 0 0 0 0 0 0 0 0 0 0 0 0 0 0 0 0 0 0 0 0 0 0 0 0 0 0 0 0 0 0 0 0 0 0 0 0 0 0 0 0 0 0 0 0 0 0 0 0 0 0 0 0 0 0 0 0 0 0 0 0 0 0 0 0 0 0 0 0 0 0 0 0 0 0 0 0 0 0 0 0 0 0 0 0 0 0 0 0 0 0 0 0 0 0 0 0 0 0 0 0 0 0 0 0 0 0.0521377235168597 0 0.00410561262772871 0.00843939660310633 0.00212938681523881 0.0709949750474409 0.0025059564425551 0 0 0 0 0 0 0 0 0 0 0 0.0297922377535371 0.00682520113760738 0 0.030421209267078 0.0685885754753671 0 0.017574848959739 0.0796937803974725 0 0 0 0 0 0 0 0 0 0 0.0104814879110215 0.00564794620983803 0 0 0 0.0011909236308261 0.00297579428368038 0 0 0 0.0333175053555836 0.015105465688558 0.00277200012024915 0 0 0 0 0 0 0 0 0.0366115061336102 0 0 0 0.00694864829150431 0 0.00973472872695492 0 0 0.0130129626295216 0 0.00756631484435519 0 0 0 0 0.00197208126599388 0 0 0 0 0.00208172106796757 0.000876834597881505 0 0.00427416039567079 0 0 0.00248215506135557 0.00136718892268398 0.00184319585657801 0.00153497202566625 0.00467003916938871 0 0 0.00782947728656192 0.0135617111424312 0.00161315465955618 0.00254096138196468 0.00318379373186273 0 0.00505393918732726 0 0 0 0 0 0 0 0 0 0 0 0 0 0 0 0 0 0 0 0 0 0 0 0 0 0 0 0 0.0235038750927679 0.00184131561285143 0 0.0109747889211304 0 0 0.030695375431738 0.0101624515228336 0.252679013452059 0.00245367602078276 0.0800855022918802 0 0 0 0 0 0.00232006920319267 0 0 0 0 0 0 0 0 0.00544306448192978 0 0 0 0 0.00285158417542564 0 0 0 0
0 0 0 0 0 0 0 0 0 0 0 0 0 0 0 0 0 0 0 0 0 0 0 0 0 0 0 0 0 0 0 0 0 0 0 0 0 0 0 0 0 0 0.00350618139971354 0 0.00181997454867935 0 0 0 0 0 0 0 0 0 0 0 0 0 0 0 0 0 0 0 0 0 0 0 0 0 0 0 0 0.00556790935042609 0 0 0 0 0 0 0 0 0 0 0 0 0 0 0 0 0 0 0 0 0 0 0 0 0 0 0 0 0 0 0 0 0 0 0 0 0 0 0 0 0 0 0 0 0 0 0 0 0 0 0 0 0 0.00318429578666491 0 0 0 0 0 0 0 0 0 0 0 0 0 0 0 0 0 0 0 0 0 0 0 0 0 0 0 0 0 0 0 0 0 0.228139488545734 0 0 0.0196364926835746 0.0236595014953334 0.00160414164053142 0.103343092943812 0.00224343503993642 0.00312281884496999 0 0.0713078736686476 0 0 0 0.0367244844244812 0 0 0.28015905336718 0 0 0 0 0 0 0 0 0 0 0.0826383917071691 0 0.0080418762723904 0 0 0 0 0 0 0 0 0 0 0 0 0 0 0 0 0.00842485763192966 0 0.00524355062019214 0 0 0 0 0 0 0 0 0.0182540373457149 0 0 0 0.0783279358048755 0 0 0 0 0 0 0 0 0.00598798550655519 0 0 0 0 0 0 0 0 0 0 0 0 0 0 0 0 0 0 0 0 0 0 0 0 0 0 0 0 0 0 0 0 0 0 0 0 0 0 0 0 0 0 0 0 0 0 0 0.00559989148747871 0 0 0 0 0 0 0 0 0 0 0 0 0 0 0 0 0 0 0 0 0 0 0 0.00169940961228816 0 0 0 0 0 0 0 0 0 0 0 0.0017633202717209
0 0 0 0 0 0 0 0 0 0 0 0 0 0 0 0 0 0 0 0 0 0 0 0 0 0 0 0 0 0 0 0 0 0 0 0 0 0 0 0 0 0 0 0 0 0 0 0.172189980295917 0 0 0 0 0 0 0 0 0 0 0 0 0 0 0 0 0 0 0 0 0 0 0 0 0 0 0 0 0 0 0 0 0 0 0 0 0 0 0 0 0 0 0 0 0 0 0 0 0 0 0 0 0 0 0 0 0 0 0 0 0 0 0 0 0 0 0 0 0 0 0 0 0 0 0 0 0 0 0 0 0 0 0 0 0 0 0 0 0 0 0 0 0 0 0 0 0 0 0 0 0 0 0 0 0 0 0 0 0 0 0 0 0 0 0 0 0 0 0 0 0 0 0 0 0 0 0 0 0 0 0 0 0 0 0 0 0 0.655034867033813 0 0 0 0 0 0 0 0 0 0 0 0 0 0 0 0 0 0 0 0 0 0 0 0 0 0 0 0.126281085204861 0 0 0 0 0 0 0 0 0 0 0 0 0 0 0 0 0 0 0 0 0 0 0 0 0 0 0 0 0 0 0 0 0 0 0 0 0 0 0 0 0 0 0 0 0 0 0 0 0 0 0 0 0 0 0 0 0 0 0 0 0 0 0 0 0 0 0 0 0 0 0 0 0 0 0 0 0 0 0 0 0 0 0 0 0 0 0 0 0 0 0 0 0 0 0 0 0 0 0 0 0 0 0.0464940674654095
0 0 0 0 0 0 0 0 0 0 0 0 0 0 0 0.0443833184851644 0 0 0 0 0 0 0 0.0355813312343134 0 0 0 0 0 0 0 0 0 0 0 0 0 0 0.112443482641485 0 0.0117229245862071 0 0.0632391416250266 0 0 0 0 0.158998744911747 0 0 0 0 0 0 0 0 0 0 0 0 0.0110682622734348 0 0 0 0 0 0 0 0 0.0381268854106658 0 0 0 0.0268656911546098 0 0 0 0 0 0 0 0 0 0 0.0067452309746332 0 0 0 0.00775955142194647 0 0 0 0 0 0 0 0 0 0 0 0 0 0 0 0 0 0 0 0 0 0 0 0 0 0 0 0 0 0 0 0 0 0 0 0 0.0391061418426419 0 0 0 0 0 0 0 0.0360083420863479 0 0 0 0.00906884200351052 0 0 0 0 0 0 0 0 0 0 0 0 0 0 0 0 0 0 0 0 0 0 0 0 0 0 0 0 0 0 0 0 0 0 0 0 0 0 0 0 0 0 0 0 0 0 0.13560672531902 0 0 0 0 0.0450981278222375 0 0 0 0 0 0 0 0 0 0.0334617016488504 0 0 0 0 0 0 0 0 0 0 0 0 0 0 0 0 0 0 0 0 0 0 0 0 0 0 0 0.022968876653084 0 0 0 0.0825941156736258 0 0 0 0 0 0 0 0 0 0 0 0 0 0 0 0 0 0 0 0 0 0 0 0 0 0 0 0 0 0 0 0 0 0 0 0 0 0 0 0 0 0 0 0 0 0 0 0 0 0 0 0 0 0 0 0 0 0 0 0 0 0 0 0 0 0 0 0 0 0 0 0 0.0373460315432897 0 0 0 0 0 0 0 0 0 0 0 0.0418065306881588
0 0 0 0 0 0 0 0 0 0 0 0 0.00824709641596127 0 0 0 0 0 0 0 0 0 0 0 0 0 0 0 0 0 0 0.0406781900421726 0 0 0.00938000463562178 0 0 0 0 0 0 0 0 0 0 0 0 0 0 0 0 0 0 0 0 0 0 0 0 0 0 0 0 0 0 0 0 0 0 0 0 0 0 0 0 0 0 0 0 0 0 0 0 0 0 0 0 0 0 0 0 0 0 0 0 0 0 0 0 0 0 0 0 0 0 0 0 0 0 0 0 0 0 0.00284238214574787 0 0 0 0.00278405690704981 0.00512760742424959 0 0 0 0 0 0 0 0 0 0 0 0 0 0 0 0 0 0 0 0 0 0 0 0 0 0.00357934507957037 0 0 0 0 0 0 0 0 0 0 0 0 0 0 0 0 0 0 0 0 0 0.0802823107518745 0 0.153690181171169 0 0.163965571344949 0 0.00486909774767389 0 0 0 0 0 0 0 0 0 0 0 0 0 0 0 0.170598697465163 0 0.0580038769248216 0 0 0 0 0 0 0.0248122360941556 0 0 0 0.00739981067969415 0.00215324038596325 0 0.00406724424094932 0 0 0.0110699480254255 0 0 0 0 0 0 0 0 0 0 0 0 0 0 0 0 0 0 0 0 0 0 0 0 0 0 0 0 0.00608251023879401 0 0 0 0.00435112187169068 0 0 0 0 0 0 0 0 0 0 0 0 0 0 0 0.0570613611987913 0 0 0 0 0.00779617072998865 0.00558657931548939 0.0139764352979508 0 0 0 0 0 0 0 0 0 0 0 0 0 0 0 0 0 0 0.130612972867822 0 0 0 0 0 0 0 0 0 0 0 0 0 0 0 0 0 0.00171328504259246 0 0 0 0 0 0 0 0 0 0 0 0 0.0192686659546683 0 0 0
0 0 0 0 0 0 0 0 0 0 0 0 0 0 0 0 0 0 0 0 0 0 0 0 0 0 0 0 0 0 0 0 0 0 0 0 0 0 0 0 0 0 0 0 0 0 0 0 0 0 0 0 0 0 0 0 0 0 0 0 0 0 0 0 0 0 0 0 0 0 0 0 0 0 0 0 0 0 0 0 0 0 0 0 0 0 0 0 0 0 0 0 0 0 0 0 0 0 0 0 0 0 0 0 0 0 0 0 0 0 0 0 0 0 0 0 0 0 0 0 0 0 0 0 0 0 0 0 0 0 0 0 0 0 0 0 0 0 0 0 0 0 0 0 0 0 0 0 0 0 0 0 0 0 0 0 0 0 0 0 0 0 0 0 0 0 0.00504919198784521 0 0 0 0 0 0 0 0 0 0 0 0 0 0 0 0 0 0 0 0 0 0.0232843964304208 0 0 0 0 0 0.0299804980351525 0 0 0 0 0 0 0 0 0 0 0 0 0 0 0 0 0 0 0 0.104763028677258 0.059212054997891 0 0 0 0 0 0 0 0 0 0 0 0 0 0 0 0 0 0 0 0 0 0 0 0 0 0 0 0 0 0 0 0 0 0 0 0 0 0 0 0 0.084126858811213 0 0 0 0 0 0 0 0 0 0 0 0 0 0 0 0 0 0 0 0 0 0 0 0 0 0 0 0 0 0.00561825628444073 0 0 0.0059641933164603 0 0 0 0 0 0 0.0689055730653205 0 0.00992901094900024 0 0 0 0.0483938911644392 0 0.060734414701754 0 0 0 0 0 0 0 0 0.00584942645454081 0 0 0.488189205124263
0 0 0 0 0 0 0 0 0 0 0 0 0 0 0 0 0 0 0 0 0 0 0 0 0 0 0 0 0 0 0 0.011522176939375 0 0 0.032971083961625 0 0 0 0 0 0 0 0 0 0 0 0 0 0 0 0 0.00118053286167956 0 0 0 0.00724958298344763 0 0 0 0 0 0 0 0 0 0 0 0 0 0 0.00254185399092097 0 0 0 0 0 0 0 0 0 0 0 0 0 0 0 0 0 0 0 0 0 0 0 0 0 0 0 0 0.00236751493065903 0 0 0 0 0 0 0 0 0 0 0 0 0 0.00133200120647294 0 0 0 0 0 0 0 0 0 0 0 0 0 0 0 0 0 0 0 0 0 0 0 0 0 0 0 0 0 0 0.00687362398857791 0 0 0 0 0 0 0 0 0 0 0 0 0 0 0.00127362848279383 0 0 0 0 0 0.00525456520713432 0.0444777755796079 0 0.0734853739905255 0.0216999377735596 0.0910767926169801 0 0 0 0 0 0 0 0 0 0 0 0 0 0 0 0.15178632662793 0.0252777708760409 0 0.00099151229572322 0.0339489346824036 0 0 0 0.0729606361758011 0 0 0.0126676898737194 0 0 0 0.00444271702881885 0.00144805387598461 0 0.006645018339643 0 0 0.0124392748612067 0 0 0 0 0 0.00100008937203283 0 0 0 0 0 0 0 0 0 0.00255094664140317 0 0 0 0 0 0 0 0 0 0 0 0 0 0 0 0 0.00191123874199249 0 0 0 0.000945537595417666 0 0 0.00214827527805492 0 0 0 0 0 0 0 0 0.148584933298316 0 0 0 0 0 0 0.00138828855241087 0 0 0 0 0 0 0 0 0 0 0 0 0 0 0 0 0 0 0.082641659490604 0 0 0 0.0100703125547904 0.00143325595794872 0 0.00811262152131355 0 0 0 0 0 0.00150807053402733 0 0.00156899575326982 0 0.00151159346961361 0.00996136258698922 0 0 0 0 0 0.00188117627285907 0.00144023342015435 0 0.00615565606098176 0 0 0 0.0348238744225839 0 0 0.0544474993246052
0 0 0 0 0 0 0 0 0 0 0 0 0 0 0 0 0 0 0 0.00281068911279622 0 0 0 0 0 0 0.0011029200213684 0 0 0 0 0 0 0 0 0 0 0 0 0 0 0 0.00324335587006696 0 0.0020720891601211 0 0 0 0 0 0 0 0 0 0 0 0 0 0 0 0 0 0 0 0 0 0 0 0 0 0 0 0 0.00732567789671523 0 0 0 0 0 0 0 0 0 0 0 0 0 0 0 0 0 0 0 0 0 0 0 0 0 0 0.00156930756721129 0 0 0 0 0 0 0 0 0 0 0 0 0 0 0 0 0 0 0 0 0 0 0 0 0 0 0.0216446547700428 0 0 0 0 0 0 0 0 0 0 0 0 0 0 0 0 0 0 0 0 0 0 0 0 0 0 0 0 0.00238972460117215 0 0 0 0 0 0 0.00687193303596716 0 0.00623649279445891 0 0.163064622391374 0 0.0592708965316538 0.0424271489753134 0.0244457308518269 0 0 0 0 0 0 0.103197484288575 0 0 0 0 0.17475347334274 0 0.00836323644025856 0 0 0.00156682956524009 0 0.0022250439963501 0 0 0 0 0 0 0 0 0.0070591918533122 0 0 0 0 0.0146033185613209 0 0 0 0 0 0 0 0 0 0 0 0 0 0 0.0728696626259117 0 0 0 0.2182901579751 0 0 0 0 0 0.0081343566255734 0 0 0 0 0 0.000971458819008276 0 0 0 0 0 0 0 0 0 0.00226418748367283 0.00150433650120765 0 0 0 0 0 0 0 0 0 0.0115323730753299 0 0.00200327979328712 0 0 0 0 0 0 0 0 0 0 0 0 0 0 0 0 0 0 0 0 0 0 0 0.0153703291468587 0 0 0 0 0 0.00215169669623327 0 0 0 0 0 0 0 0 0.0030231349203544 0 0.00286941619559061 0 0 0 0 0 0 0 0 0 0 0 0 0 0.00277178851398684 0 0 0
0 0 0 0 0 0 0 0 0 0 0 0 0 0 0 0 0 0 0 0 0 0 0 0 0 0 0 0 0 0 0 0 0 0 0 0 0 0 0 0 0.00608922747109272 0.00912463659120906 0 0 0 0 0 0 0 0 0 0.0309140079421445 0 0 0 0 0 0 0 0 0 0 0 0 0 0 0 0 0 0 0 0 0 0 0 0 0 0 0 0 0 0 0 0 0 0 0 0 0 0 0 0 0 0 0 0 0 0 0 0 0 0 0 0 0 0 0 0 0 0 0 0 0 0 0 0 0 0 0 0 0 0 0 0 0 0 0 0 0 0 0 0 0 0 0 0 0 0 0 0 0 0 0 0 0 0 0 0 0 0 0 0 0 0 0 0 0 0 0 0 0 0 0 0 0 0 0.00741019690574738 0 0.0510548852432354 0.00312190291273309 0.112240815423367 0 0 0 0 0 0 0 0 0 0 0 0 0 0 0 0.0794510742635366 0 0.0522651212459546 0.00216770790201615 0 0 0 0 0 0 0 0.101057925818442 0 0 0 0.224624767980866 0.0361657910107101 0 0.00624068704133759 0 0 0.00138961557252814 0 0 0 0 0 0 0 0 0 0 0 0 0 0 0 0.024898809332318 0 0 0 0 0 0 0 0 0 0 0 0 0.00631892021250948 0 0 0 0.00370237627966566 0.0134102089925561 0 0 0 0 0 0 0 0 0.00263530227304643 0 0 0 0 0 0.0283366766780538 0 0 0 0 0 0 0.00261814976992056 0 0 0 0 0 0 0 0 0 0 0 0 0 0 0 0 0 0 0.186448581389334 0 0 0 0 0 0 0 0 0 0 0 0 0 0 0 0 0 0 0 0 0 0 0 0 0 0 0 0 0 0 0.00831261174767654 0 0 0
0 0 0 0 0 0 0 0 0 0 0 0 0 0 0 0 0 0 0 0 0 0 0 0 0 0 0 0 0 0 0 0 0 0 0 0 0 0 0 0 0 0 0 0 0 0 0 0 0 0 0 0 0 0 0 0 0 0 0 0 0 0 0 0 0 0 0 0 0 0 0 0 0 0 0 0 0 0 0 0 0 0 0 0 0 0 0 0 0 0 0 0 0 0 0 0 0 0 0 0 0 0 0 0 0 0 0 0 0 0 0 0 0 0 0 0 0 0 0 0 0 0 0 0 0 0 0 0 0 0 0 0 0 0 0 0 0 0 0 0 0 0 0 0 0 0 0 0 0 0 0 0 0 0 0 0 0 0 0 0 0 0 0 0 0 0 0 0 0 0 0 0 0 0 0 0 0 0 0.0829942264737263 0 0 0 0 0.21233027188563 0 0 0 0 0 0 0 0 0 0 0 0 0 0 0 0 0 0 0 0 0 0.345186660015656 0 0 0 0 0 0 0 0 0 0 0 0 0 0.241029744298171 0 0 0 0 0 0 0 0 0 0 0 0 0 0 0 0 0 0 0 0 0 0 0 0 0 0 0 0 0 0 0 0 0 0 0 0 0 0 0 0 0 0 0 0 0 0 0 0 0 0 0 0 0 0 0 0 0 0 0 0 0 0 0 0 0 0 0 0 0 0 0 0 0 0 0 0 0 0 0 0 0 0 0 0 0 0 0 0 0 0 0 0 0 0 0 0 0.118459097326816
0 0 0 0 0 0 0 0 0 0 0 0 0 0 0 0 0 0 0 0 0 0 0 0 0 0 0 0 0 0 0 0 0 0 0 0 0 0 0 0 0 0 0 0 0 0 0 0 0 0 0 0 0 0 0 0 0 0 0 0 0 0 0 0 0 0 0 0 0 0 0 0 0 0 0 0 0 0 0 0 0 0 0 0 0 0 0 0 0 0 0 0 0 0 0 0 0 0 0 0 0 0 0 0 0 0 0 0 0 0 0 0 0 0 0 0 0 0 0 0 0 0 0 0 0 0 0 0 0 0 0 0 0 0 0 0 0 0 0 0 0 0 0 0 0 0 0 0 0 0 0 0 0 0 0 0 0.020491905905611 0 0.0113606447363613 0.00527380495879367 0.0102504966126515 0.0297124904828678 0 0 0 0 0 0 0 0 0 0 0 0 0.179615611746116 0.0129043199714836 0 0 0.00311700517829712 0 0 0.00392109751679884 0.0206942484156659 0 0 0 0 0 0 0 0 0 0 0.00687276374645581 0 0.0939323766378412 0 0 0.00316115963340385 0 0 0 0 0 0 0 0 0 0 0 0 0 0 0 0 0.0180428885097465 0 0.178134631402331 0.0132743420141982 0.0138429986983812 0 0 0.055303840963349 0 0 0 0 0 0 0 0 0 0 0 0 0 0 0 0 0 0 0 0 0 0 0 0 0 0 0 0 0 0 0.00235481289761179 0 0 0 0 0 0 0 0 0 0 0 0 0 0 0 0 0 0 0 0 0 0 0 0 0 0 0 0 0 0 0 0.0438820595970034 0 0.118167326537948 0.0339039889747274 0 0 0 0 0 0 0 0 0 0 0 0 0 0 0 0 0 0.0318801040810764 0.0281381525481088 0.0617669282331715 0 0 0 0 0 0 0 0
0 0 0 0 0 0 0 0 0 0 0 0 0 0 0 0 0 0 0 0 0 0 0 0 0 0 0 0 0 0 0 0 0 0 0 0 0 0 0 0 0 0 0 0 0 0 0 0 0 0 0 0 0 0 0 0 0 0 0 0 0 0 0 0 0 0 0 0 0 0 0 0 0 0 0 0 0 0 0 0 0 0 0 0 0 0 0 0 0 0 0 0 0 0 0 0 0 0 0 0 0 0 0 0 0 0 0 0 0 0 0 0 0 0 0 0 0 0 0 0 0 0 0 0 0 0 0 0 0 0 0 0 0 0 0 0 0 0 0 0 0 0 0 0 0 0 0 0 0 0 0 0 0 0 0 0 0.0190012291974379 0 0 0 0 0 0 0 0 0 0 0 0 0 0 0 0 0 0 0 0 0 0 0 0 0 0.0482879958847653 0 0 0 0 0 0 0 0 0 0.0297613977443722 0 0 0 0 0 0.272681506281172 0 0 0 0 0 0 0 0 0 0 0 0 0 0 0 0 0 0 0.0881708329826309 0 0 0 0 0.133989821047087 0 0 0 0 0 0 0 0 0 0 0 0 0 0 0 0 0 0 0 0.0209013994882079 0.0877357098518866 0 0 0 0 0.0209128720841041 0.0420100998059519 0 0 0 0 0 0 0 0 0 0 0 0 0 0 0 0 0 0 0 0 0 0 0 0 0 0 0 0 0 0 0 0 0 0 0 0.0203557665451372 0 0.0363998761789996 0.0586540550103995 0.0746505775226202 0 0 0 0 0 0.0464868603752282 0 0 0 0 0 0 0 0 0 0 0 0 0 0 0 0 0 0 0 0 0
0 0 0 0 0 0 0 0 0 0 0 0 0 0 0 0 0 0 0 0 0 0 0 0 0 0 0 0 0 0 0 0 0 0 0.00635795688872577 0 0 0 0 0 0 0 0 0 0 0 0 0 0 0 0 0 0 0 0 0.0258314341210486 0 0 0 0 0 0 0 0 0 0 0 0 0 0 0.00877239485634967 0 0 0 0 0 0 0 0 0 0 0 0 0 0 0 0 0 0 0 0 0 0 0 0 0 0 0 0 0 0 0 0 0 0 0 0 0 0 0 0 0 0 0 0 0 0 0 0 0 0 0 0 0 0 0 0 0 0 0 0 0 0 0 0 0 0 0 0 0 0 0 0 0 0 0 0 0 0 0 0 0 0 0 0 0 0 0 0 0.00642104011748825 0 0 0 0 0 0 0.0287910612262481 0 0 0 0 0 0 0 0 0 0.00605256668602358 0 0 0 0 0 0 0 0 0 0 0.128480941064208 0.288014723573024 0 0 0 0 0 0 0 0 0 0 0 0 0 0 0 0 0 0 0.00665830909917043 0 0 0 0 0 0 0 0.139178470776382 0 0 0 0 0 0 0 0 0 0 0 0 0 0 0 0 0 0 0 0 0 0 0 0 0 0 0 0 0 0 0 0.00422539522605956 0 0 0 0 0 0 0 0 0.0894781684457025 0 0 0 0 0 0 0 0 0 0 0 0 0 0 0 0 0 0 0 0 0 0 0 0 0 0 0 0 0 0.0061824203833924 0.0108633749116617 0 0.0126692060779672 0 0 0 0 0 0 0.0301038374339384 0 0 0 0 0 0 0 0.0186149701275477 0 0 0 0 0.0199129113287289 0 0 0 0 0 0 0.163390817656334
0 0 0 0 0 0 0 0 0 0 0 0 0 0 0 0 0 0 0 0 0 0 0 0 0 0 0 0 0 0 0 0 0 0 0 0 0 0 0 0 0 0 0 0 0 0 0 0 0 0 0 0 0 0 0 0 0 0 0 0 0 0 0 0 0 0 0 0 0 0 0 0 0 0 0 0 0 0 0 0 0 0 0 0 0 0 0 0 0 0 0 0 0 0 0 0 0 0 0 0 0 0 0 0 0 0 0 0 0 0 0 0 0 0 0 0 0 0 0 0 0 0 0 0 0 0 0 0 0 0 0 0 0 0 0 0 0 0 0 0 0 0 0 0 0 0 0 0 0 0 0 0 0 0 0 0 0 0 0 0 0 0 0 0 0 0 0 0 0 0 0 0 0 0.0108813841232632 0 0 0 0 0 0 0 0 0 0 0 0 0 0 0 0 0 0 0.1805605353415 0 0 0 0 0 0.0160181320376542 0 0 0 0 0 0 0 0 0 0 0 0 0 0 0 0 0.0978437582454771 0 0.0243676366748168 0 0 0.00975438474314794 0 0.0268694765252865 0 0 0 0.0296163461699066 0 0 0 0 0.00864033982656382 0.00790833485493124 0 0 0 0 0 0 0 0 0 0 0 0.00419100626274983 0 0 0 0.0086365849779872 0 0 0.0235223848499701 0.00682541764279765 0.0158125548251539 0 0 0 0 0.00773870126574538 0 0 0 0 0 0 0 0 0 0 0 0 0 0.0510576696396292 0 0 0 0 0 0 0 0 0 0 0 0 0.00980575304900957 0.0165660271743785 0 0 0.0241141922945058 0 0 0 0 0 0.0276010404915957 0 0 0 0 0 0.0249188967326387 0 0 0.187296802529772 0 0 0.118029966004075 0.0614226737174438 0 0 0 0 0 0 0 0
0 0 0 0 0 0 0 0 0 0 0 0 0 0 0 0 0 0 0 0 0 0 0 0 0 0 0 0 0 0 0 0 0 0 0 0 0 0 0 0 0 0 0 0 0 0 0 0 0 0 0 0 0 0 0 0 0 0 0 0 0 0 0 0 0 0 0 0 0 0 0 0 0 0 0 0 0 0 0 0 0 0 0 0 0 0 0 0 0 0 0 0 0 0 0 0 0 0 0 0 0 0 0 0 0 0 0 0 0 0 0 0 0 0 0 0 0 0 0 0 0 0 0 0 0 0 0 0 0 0 0 0 0 0 0 0 0 0 0 0 0 0 0 0 0 0 0 0 0 0 0 0 0 0 0 0 0 0 0 0 0 0 0 0 0 0 0 0 0 0 0 0 0 0 0 0 0 0 0 0 0 0 0 0 0 0 0 0 0 0 0 0 0 0 0 0 0 1 0 0 0 0 0 0 0 0 0 0 0 0 0 0 0 0 0 0 0 0 0 0 0 0 0 0 0 0 0 0 0 0 0 0 0 0 0 0 0 0 0 0 0 0 0 0 0 0 0 0 0 0 0 0 0 0 0 0 0 0 0 0 0 0 0 0 0 0 0 0 0 0 0 0 0 0 0 0 0 0 0 0 0 0 0 0 0 0 0 0 0 0 0 0 0 0 0 0 0 0 0 0 0 0 0 0 0 0 0 0 0 0 0 0 0 0 0 0 0
0 0 0 0 0 0 0 0 0 0 0 0 0 0 0 0 0 0 0 0 0 0 0 0 0 0 0 0 0 0 0 0 0 0 0 0.0302666520941868 0 0 0 0 0 0 0 0 0 0 0 0 0 0 0 0.0659129489043897 0 0 0 0 0 0 0 0 0 0 0 0 0 0 0 0 0 0 0 0 0 0 0 0 0 0 0 0 0 0.029208692749164 0.0282322505661745 0.0628520008335162 0 0 0 0 0 0 0 0 0 0 0 0 0 0 0 0 0 0 0 0 0 0 0 0 0 0 0 0 0 0 0 0 0 0 0 0 0 0 0 0 0 0 0 0 0 0 0 0 0 0 0 0 0 0 0 0 0 0 0 0 0 0 0 0 0 0 0 0 0 0 0 0 0 0 0 0 0 0 0 0 0 0 0 0 0.00651268525171234 0 0.01780893427404 0 0 0 0 0 0 0 0 0 0 0 0.00146040892984931 0 0 0 0.023290975899588 0 0.0133647938390188 0 0.0692547251402596 0 0 0 0 0 0.00489558729099007 0 0 0 0 0.0451018068702351 0.00372445356034747 0 0 0 0 0 0 0 0 0 0 0 0 0 0 0 0 0 0 0 0 0 0 0 0 0 0 0 0 0 0 0 0 0 0.0821237449108103 0 0 0 0.179679937285398 0.285265579121405 0 0 0 0 0 0 0 0 0.00231636711579019 0 0 0 0 0 0.00791233085856323 0 0 0 0 0 0 0 0 0 0 0 0 0 0 0 0 0 0 0 0 0 0 0 0 0 0.0219178351128225 0 0 0 0 0 0 0 0 0 0 0.0122358428525448 0 0 0 0 0.0039429069483461 0 0 0 0 0 0 0 0 0 0 0 0 0 0.00271853959084792 0 0 0 0
0 0 0 0 0 0 0 0 0 0 0 0 0 0 0 0 0 0 0 0 0 0 0 0 0 0 0 0 0 0 0 0 0 0 0 0 0 0 0 0 0 0 0 0 0 0 0 0 0 0 0 0 0 0 0 0 0 0 0 0 0 0 0 0 0 0 0 0 0 0 0 0 0 0 0 0 0 0 0 0 0 0 0 0 0 0 0 0 0 0 0 0 0 0 0 0 0 0 0 0 0 0 0 0 0 0 0 0 0 0 0 0 0 0 0 0 0 0 0 0 0 0 0 0 0 0 0 0 0 0 0 0 0 0 0 0 0 0 0 0 0 0 0 0 0 0 0 0 0 0 0 0 0 0 0 0 0 0 0 0 0 0 0 0 0 0 0 0 0 0 0 0 0 0 0 0 0 0 0 0 0 0 0.00431524490366058 0 0 0 0 0 0 0 0 0 0.00232178633269242 0.0462497722350979 0 0.0061204051111797 0 0 0 0 0 0 0 0 0 0 0.0265800803675072 0 0 0 0 0 0 0 0 0 0 0.037362002133714 0 0 0 0 0.101275787483608 0 0 0 0 0 0 0 0 0 0 0 0 0 0 0 0 0 0 0 0.0152139941522309 0.201578558948672 0.0760375634993344 0 0 0.0748758097351974 0.0732238478050397 0.0465198594042573 0 0 0 0.00553884084485211 0 0 0 0 0 0 0 0 0 0 0 0 0 0 0 0 0 0 0 0 0 0 0 0 0 0 0 0 0 0 0 0.0199122925617636 0 0.00316421304201392 0.0162542117040259 0.0217765829306092 0 0 0 0 0 0.178287398609354 0.00743365867182918 0 0.00655505888463403 0 0 0 0 0 0.00527334583898162 0 0.00834349953191464 0 0.00881798210519666 0 0 0 0.00696820316263343 0 0 0 0
0 0 0 0 0 0 0 0 0 0 0 0 0 0 0 0 0 0 0 0 0 0 0 0 0 0 0 0 0 0 0 0 0 0 0 0 0 0 0 0 0 0 0 0 0 0 0 0 0 0 0 0 0 0 0 0 0 0 0 0 0 0 0.0353296150455164 0 0 0 0 0 0 0 0 0 0 0.196897460210092 0 0 0 0 0 0 0 0 0 0 0 0 0 0 0 0 0 0 0 0 0 0 0 0 0 0 0 0 0 0 0 0 0 0 0 0 0 0 0 0 0 0 0 0 0 0 0 0 0 0 0 0 0 0 0 0 0 0 0 0 0 0 0 0 0 0 0 0 0 0 0 0 0 0 0 0 0 0 0 0 0 0 0 0 0 0 0 0 0 0 0 0 0 0.0729396418832446 0 0 0 0 0 0 0 0 0 0 0 0 0 0 0 0 0 0.0996593210514717 0 0 0 0.113372839729788 0 0 0 0 0 0 0 0 0 0 0 0 0 0 0 0 0 0 0.10673622404524 0 0.0668922684535807 0 0 0 0 0 0 0 0 0 0 0 0 0 0 0 0 0.0449509203764331 0 0 0 0 0 0 0 0 0 0 0 0 0 0 0 0 0 0 0 0 0 0 0 0 0 0 0 0 0 0 0 0 0 0 0 0 0 0 0 0 0 0 0 0 0 0 0 0 0 0 0 0 0 0 0 0 0 0 0 0 0 0 0.236101283394194 0 0 0 0 0 0 0 0 0 0 0 0 0 0 0 0 0 0 0 0 0 0 0 0 0 0.0271204258104386
0 0 0 0 0 0 0 0 0 0 0 0 0 0 0 0 0 0 0 0 0 0 0 0 0 0 0 0 0 0 0 0 0 0 0 0 0 0 0 0 0 0 0 0 0 0 0 0 0 0 0 0 0 0 0 0 0 0 0 0 0 0 0 0 0 0 0 0 0 0 0 0 0 0 0 0 0 0 0 0 0 0 0 0 0 0 0 0 0 0 0 0 0 0 0 0 0 0 0 0 0 0 0 0 0 0 0 0 0 0 0 0 0 0 0 0 0 0 0 0 0 0 0 0 0 0 0 0 0 0 0 0 0 0 0 0 0 0 0 0 0 0 0 0 0 0 0 0 0 0 0 0 0 0 0 0 0 0 0 0 0 0 0 0 0 0 0 0 0 0 0 0 0 0 0 0 0 0 0 0 0 0 0 0 0 0 0 0 0 0 0 0 0 0 0 0 0 0 0 0 0 0 0 0 0 0 0 0 0 0 0 0 0 0 0 0 0 0 0 0 0 0 0 0 0 0 0 0 0 0 0 0 0 0 0 0 0 0 0 0 0 0 0 0 0 0 0 0 0 0 0 0 0 0 0 0 0 0 0 0 0 0 0 0 0 0 0 0 0 0 0 0 0 0 0 0 0 0 0 0 0 0 0 0 0 0 0 0 0 0 1 0 0 0 0 0 0 0 0 0 0 0 0 0 0 0 0 0 0 0 0 0 0 0 0 0 0
0 0 0 0 0 0 0 0 0 0 0 0 0 0 0 0 0 0 0 0 0 0 0 0 0 0 0 0 0 0 0 0 0 0 0 0 0 0 0 0 0.0190331534056452 0.0225065345469847 0 0 0 0 0 0 0 0 0 0.0235741395434673 0 0 0 0 0 0 0 0 0 0 0 0 0 0 0 0 0 0 0 0 0 0 0 0 0 0 0 0 0 0 0 0 0 0 0 0 0 0 0 0 0 0 0 0 0 0 0 0 0 0 0 0 0 0 0 0 0 0 0 0 0 0 0 0 0 0 0 0 0 0 0 0 0 0 0 0 0 0 0 0 0 0 0 0 0 0 0 0 0 0 0 0 0 0 0 0 0 0 0 0 0 0 0 0 0 0 0 0 0 0 0 0 0 0 0 0 0.00876118219358199 0 0.0159365703721014 0 0 0 0 0 0 0 0 0 0 0 0 0 0 0 0.0185482417785381 0 0.0125162391404371 0 0.411052250078454 0 0 0 0 0 0 0.120435438866031 0 0 0 0 0.0490198560019678 0 0.0135420968449957 0 0 0 0 0 0 0 0 0 0 0 0 0 0 0 0 0 0 0 0 0 0 0 0 0 0 0 0 0 0.00440544683368423 0.0017184367081747 0 0 0 0 0 0.0208830777066578 0 0 0 0 0 0 0 0 0.0057151986920424 0 0 0 0 0 0.00932870435857639 0 0 0 0 0 0 0 0 0 0 0 0 0 0 0 0 0 0 0 0 0 0 0 0 0 0.24302343292866 0 0 0 0 0 0 0 0 0 0 0 0 0 0 0 0 0 0 0 0 0 0 0 0 0 0 0 0 0 0 0 0 0 0
0 0 0 0 0 0 0 0 0 0 0 0 0 0 0 0 0 0 0 0 0 0 0 0 0 0 0 0 0 0 0 0 0 0 0 0 0 0 0 0.00425713117335082 0.00861626996044478 0.00418595068774722 0 0 0 0 0 0.0182551312648223 0 0 0 0 0 0 0 0 0 0 0 0 0.00804730871197974 0 0 0 0 0 0 0 0 0 0 0 0 0 0 0 0 0 0 0 0 0 0 0 0 0 0 0.0054240646024525 0.00674325101534833 0 0 0 0 0 0 0 0 0 0 0 0 0 0 0 0 0 0 0 0 0 0 0 0 0 0 0 0 0 0 0 0 0 0 0 0 0.0164739592688032 0 0 0 0 0 0 0 0 0 0 0 0 0 0 0 0 0 0 0 0 0 0 0 0 0 0 0 0 0 0 0 0 0 0 0 0 0 0 0 0 0.00978836527982903 0.00557179131252697 0.00349887490901542 0.00858234515123477 0.027748177769228 0 0 0 0 0 0 0 0 0 0 0 0.0909957176321203 0 0 0 0.00450165500787411 0 0.00340257316754747 0 0.0551994701741016 0 0 0 0 0 0 0.00829507800994884 0 0 0 0.0408855254646767 0 0 0.150730208423843 0 0 0 0 0 0 0 0 0.0537756303403806 0 0 0 0 0 0 0 0 0 0.0272536822800551 0 0 0 0 0 0 0 0 0 0 0 0 0 0 0 0 0 0.00420256390290003 0 0 0 0 0 0 0 0 0 0 0 0 0 0 0.00488598840206383 0 0 0 0 0 0 0.0058018193942368 0 0 0 0 0 0 0 0 0 0 0 0 0 0 0 0 0 0 0.348027330030322 0 0 0 0 0 0 0 0.0454647175057542 0 0.0240286440715436 0 0 0 0 0 0.00279075865225076 0 0 0 0 0 0 0 0 0 0 0 0 0 0.00256601643359747 0 0 0 0
0 0 0 0 0 0 0 0 0 0 0 0 0 0 0 0 0 0 0 0 0 0 0 0 0 0.101576107380587 0 0 0 0 0 0 0 0 0 0 0 0 0 0 0 0 0 0 0 0 0 0 0 0 0 0 0 0 0 0 0 0 0 0 0 0 0 0 0 0 0 0 0 0 0 0 0 0 0 0 0 0 0 0 0 0 0 0 0.00997863282737284 0 0 0 0.0126755606185547 0 0 0 0 0 0 0 0 0 0 0 0 0 0 0 0 0 0 0 0 0 0 0 0 0 0 0 0 0 0 0 0 0 0 0 0 0 0 0 0 0 0 0 0 0 0 0 0 0 0 0 0 0 0 0 0 0 0 0 0 0 0 0 0 0 0 0 0 0 0 0.02683720311332 0 0 0 0 0 0 0 0 0 0 0 0 0 0 0 0 0 0 0.0303611134054088 0 0 0 0.214488802882335 0 0 0 0 0 0 0 0 0 0 0 0 0 0 0 0 0 0 0 0 0 0 0 0 0 0 0 0 0 0 0 0 0 0 0 0 0 0 0 0 0.0400203886176493 0 0 0 0 0 0 0 0 0 0 0 0 0 0 0 0 0 0 0 0 0 0 0 0 0.0491153848425373 0 0 0 0 0.0159212877568294 0 0 0 0 0 0 0 0 0 0 0 0 0 0 0 0 0 0 0 0 0 0 0 0 0 0 0 0 0 0 0 0 0 0 0 0 0.499025518555406 0 0 0 0 0 0 0 0 0 0 0 0 0 0 0 0 0 0 0 0 0 0 0 0 0 0
0 0 0 0 0 0 0 0 0 0 0 0 0 0 0 0 0 0 0 0 0 0 0 0 0 0.0125561195992837 0 0 0 0 0 0 0 0 0 0 0 0 0.022261240185444 0 0 0 0 0 0 0 0 0.0139287203040729 0 0 0 0 0 0 0 0 0 0 0 0 0 0 0.00306689317914572 0 0 0 0 0 0 0 0 0 0 0 0 0 0 0 0 0 0 0 0 0 0 0 0 0.00792930842959541 0.00795530073540397 0 0 0 0 0 0 0 0 0 0 0 0 0 0 0 0 0 0 0 0 0 0 0 0 0 0 0 0 0 0 0 0 0 0 0 0 0.0159815860546076 0 0 0 0 0 0 0 0 0 0 0 0 0 0 0 0 0 0 0 0 0 0 0 0 0 0 0 0 0 0 0 0 0 0 0 0 0 0 0 0 0 0.00942568890880688 0.00568664727319553 0 0.120444815984275 0 0 0 0 0 0 0 0 0 0 0 0.00600700308246068 0 0 0 0.00674677266913594 0 0.0123889662024469 0.0172292665460216 0.0075576273988651 0 0 0 0 0 0 0 0 0 0 0.00896188980804692 0.119595938592489 0 0 0 0 0 0 0 0 0 0 0 0 0 0 0 0 0 0 0 0 0.193662843037796 0 0 0 0 0 0 0 0 0 0 0.00671933877153561 0.00261684042683248 0 0 0 0 0 0 0 0 0 0.00246893422816897 0 0 0 0 0.00573607220476081 0 0 0 0.00268131566715125 0 0.0139290736096813 0 0 0 0 0 0 0 0 0 0 0 0 0 0 0 0 0 0 0 0 0 0 0 0 0 0.340332776165333 0 0 0 0 0 0 0 0.0186897925977519 0 0 0 0 0 0 0 0 0 0 0 0 0 0 0 0 0.00400954655605624 0 0 0 0 0 0.0114296817816354 0 0 0
0 0 0 0 0 0 0 0 0 0 0 0 0 0 0 0 0 0 0 0 0 0 0 0 0 0 0.0202773660342055 0 0 0 0 0 0 0 0 0 0 0 0 0 0 0 0.0415915954089833 0 0.0157549751659844 0 0 0 0 0.0218086373195336 0 0 0 0 0 0 0 0 0 0 0 0 0 0 0 0 0 0 0 0 0 0 0 0.152088187729224 0 0 0 0 0 0 0 0 0 0 0 0 0 0 0 0 0 0 0 0 0 0 0 0 0 0 0 0 0 0 0 0 0 0 0 0 0 0 0 0 0 0 0 0 0 0 0 0 0 0 0 0 0 0 0 0 0 0 0 0 0 0 0 0 0 0 0 0 0 0 0 0 0 0 0 0 0 0 0 0 0 0 0 0 0 0 0 0 0 0 0 0 0 0 0 0 0 0 0 0 0 0 0 0 0 0 0 0 0 0 0 0 0 0 0 0 0 0.252612922956099 0 0 0 0 0 0 0 0 0 0 0 0 0 0 0 0 0 0 0.0718337879262432 0 0 0 0 0 0 0 0 0 0 0 0 0 0 0 0 0.244490368070984 0 0.0544290640935157 0 0.0741785539234327 0 0 0 0 0 0 0 0 0 0 0 0 0 0 0 0 0 0 0 0 0 0 0 0 0 0 0 0 0 0 0 0 0 0 0 0 0 0 0 0 0 0 0 0 0 0 0 0 0 0 0 0 0 0 0 0 0 0 0 0 0 0 0 0 0 0 0 0 0 0 0 0 0 0 0 0 0 0 0 0 0 0 0 0 0.0509345413717951
0 0 0 0 0 0 0 0 0 0 0 0 0 0 0 0 0 0 0 0 0 0 0 0 0 0 0 0 0 0 0 0 0 0 0 0 0 0 0 0 0 0 0 0 0 0 0 0 0 0 0 0 0 0 0 0 0 0 0 0 0 0 0 0 0 0 0 0 0 0 0 0 0 0 0 0 0 0 0 0 0 0 0 0 0 0 0 0 0 0 0 0 0 0 0 0 0 0 0 0 0 0 0 0 0 0 0 0 0 0 0 0 0 0 0 0 0 0 0 0 0 0 0 0 0 0 0 0 0 0 0 0 0 0 0 0 0 0 0 0 0 0 0 0 0 0 0 0 0 0 0 0 0 0 0 0 0 0.0129835438362255 0 0.060438607194625 0 0 0 0 0 0.0312842337955485 0 0 0 0 0 0 0 0 0 0 0.0935497228793063 0.0406327046944387 0 0 0 0 0 0 0 0 0 0 0 0 0 0 0 0 0 0 0 0 0.0383155452922913 0 0 0 0 0 0 0 0 0 0 0 0 0 0 0 0 0 0 0 0 0 0 0 0 0 0 0 0 0 0 0 0 0 0 0.00342305659667303 0 0 0 0 0 0 0 0 0 0.0122007659934912 0.253282967425321 0 0 0.0175803721948696 0 0 0 0 0 0 0 0 0 0 0 0 0 0 0 0 0 0 0 0 0 0 0 0 0 0 0 0 0 0 0 0 0 0 0 0 0 0.0218307833064474 0.0985876643550013 0 0.0105538859073965 0.0220157026291239 0 0 0 0 0.155900029818414 0.0419185943958196 0.00316123499631792 0 0.0286026899017003 0 0 0 0 0.00211513266668136 0 0 0.00428564721452045 0 0.00420616204531004 0 0 0 0.0409476424716154 0 0 0 0.00218331038886142
0 0 0 0 0 0 0 0 0 0 0 0 0.0052352599017132 0 0 0 0 0 0 0 0 0 0 0 0 0 0 0 0 0 0 0.00803829070120413 0 0 0.0628474491858321 0 0 0.00297706200317473 0 0 0 0 0 0 0 0 0 0 0 0 0 0.00342843127726777 0 0 0.0326983920025121 0.104274121929634 0 0 0 0 0 0 0 0 0 0 0 0 0 0 0 0 0 0 0 0 0 0 0 0 0 0 0 0 0.004341780315681 0.00155593498572631 0.010323308924045 0 0.00640133194458781 0 0 0 0 0 0 0 0 0 0 0 0 0 0 0.0171932905735148 0 0 0 0 0.00400260154348981 0 0 0 0 0.020186571606919 0 0 0 0 0 0 0 0 0 0 0 0 0 0 0 0 0 0 0 0 0 0 0 0 0 0 0 0 0 0 0 0 0 0 0 0 0 0 0 0 0 0 0 0 0 0.0180660796710889 0 0 0 0 0 0 0.488066407230764 0 0.0152163201295521 0.031500305215137 0.0201206397761135 0 0 0 0 0 0 0 0 0 0 0 0 0 0 0 0.0193580832797192 0 0.024448650739092 0 0.00177406158965038 0 0 0 0.00331510819591576 0 0 0 0 0 0 0 0 0 0 0 0 0 0 0 0 0 0 0 0.0190438350941457 0 0 0 0 0 0 0 0 0 0 0 0 0 0 0 0 0 0 0 0 0 0 0 0 0 0 0 0 0 0 0 0 0 0 0 0 0 0 0 0 0 0.0106107436140092 0 0 0.0094598992068093 0 0.0111182467396334 0 0 0 0 0 0 0 0 0 0 0 0 0 0 0 0 0 0 0 0 0.00379568047249871 0 0 0 0.0112162429823005 0 0 0.0293858691682695 0 0 0 0 0 0 0 0 0 0 0 0 0 0 0 0 0 0 0 0 0 0 0 0 0 0 0
0 0 0 0.00808655163846635 0 0 0 0 0 0 0 0.00703768526563255 0 0 0 0 0 0 0 0.00725750785489299 0 0 0 0 0 0 0 0 0 0 0 0 0 0 0 0 0 0 0 0 0 0 0 0 0 0.0431248484191681 0 0 0 0 0 0 0 0 0 0 0 0 0.00450472413670012 0 0 0 0 0 0 0 0 0 0 0 0 0 0 0 0 0 0 0 0 0 0 0 0 0 0 0 0 0 0 0 0 0 0 0 0 0 0 0 0 0 0 0 0 0 0 0 0 0 0 0 0 0 0 0 0 0 0 0 0 0 0 0 0 0 0 0 0 0.129207814385496 0.0115503718253896 0 0 0 0 0 0 0 0 0 0 0 0 0 0 0 0 0 0 0 0 0 0 0 0 0 0 0 0 0 0 0 0 0 0 0 0 0 0 0 0 0 0 0.0201875075036402 0 0.0426401923667531 0 0 0 0 0 0 0 0 0 0.034114303709103 0 0 0 0 0 0 0 0 0 0 0 0 0 0 0 0.0127258786084468 0 0 0 0 0 0 0 0 0 0.214889616690455 0.167484690608846 0 0 0 0 0.0652770056101695 0.029469526400262 0 0 0.031595709489816 0 0 0 0 0 0 0.00732452022664163 0 0 0 0 0 0 0 0 0 0 0 0 0 0 0 0 0 0 0 0 0 0 0 0 0 0 0 0 0 0 0 0 0 0 0 0 0 0.0200858507619632 0 0 0 0 0 0 0 0 0 0 0 0 0 0 0 0 0 0 0 0 0 0 0 0 0 0 0 0 0 0 0 0.0475647045436638 0 0 0 0 0 0 0 0.0958709899544949 0 0 0 0 0 0 0 0 0 0 0 0
0 0.00721715920909906 0 0.0931351199237251 0 0 0 0 0 0 0 0.0190518713616727 0 0 0 0 0.0279554873471536 0 0 0.0521796144328216 0 0 0 0 0 0 0.00878081791805178 0 0 0 0 0 0 0 0 0 0 0 0 0 0 0 0 0 0 0 0 0 0 0 0 0 0 0 0 0 0 0 0.0125207528224539 0 0 0 0 0 0 0 0 0 0 0 0 0 0 0 0 0 0 0 0 0 0 0 0 0 0 0 0 0 0 0 0 0 0 0 0 0 0 0 0 0 0 0 0 0 0 0 0 0 0 0 0 0 0 0 0 0 0 0 0 0 0 0.0258240526963112 0 0.0181379320554886 0 0 0 0.0752367117773882 0 0 0 0 0 0 0 0 0 0 0 0 0 0 0 0 0 0 0 0 0 0 0 0 0 0 0 0 0 0 0 0 0 0 0 0 0 0 0 0 0 0 0 0 0 0.115950356918115 0 0 0 0 0 0 0 0 0 0 0 0 0 0 0 0 0 0 0 0 0 0 0 0 0 0 0 0 0 0 0 0 0 0 0.367464894853021 0 0 0 0 0 0 0 0.0514666524512877 0 0 0 0 0 0 0 0 0 0 0 0 0 0 0 0 0 0 0 0 0 0 0 0 0 0 0 0 0 0 0 0 0 0 0 0 0 0 0 0 0 0 0 0 0 0 0 0 0 0 0.0707884060434753 0 0.0542901701899347 0 0 0 0 0 0 0 0 0 0 0 0 0 0 0 0 0 0 0 0 0 0 0 0 0 0 0 0 0 0 0 0 0 0 0 0 0 0 0 0 0 0 0 0 0 0 0
0 0 0 0 0 0 0 0 0 0 0 0 0 0 0 0 0 0 0 0 0 0 0 0 0 0 0 0 0 0 0 0 0 0 0 0 0 0 0 0 0 0 0 0 0 0 0 0 0 0 0 0 0 0 0 0 0 0 0 0 0 0 0 0 0 0 0 0 0 0 0 0 0 0 0 0 0 0 0 0 0 0 0 0 0 0 0 0 0 0 0 0 0 0 0 0 0 0 0 0 0 0 0 0 0 0 0 0 0 0 0 0 0 0 0 0 0 0 0 0 0 0 0 0 0 0 0 0 0 0 0 0 0 0 0 0 0 0 0 0 0 0 0 0 0 0 0 0 0 0 0 0 0 0 0 0 0 0 0 0 0 0 0 0 0 0 0 0 0 0 0 0.0323440408647964 0 0 0 0 0 0 0 0 0 0 0 0.0516720173436213 0 0 0 0 0 0 0 0 0 0 0 0 0 0 0 0.0194092107966264 0 0 0 0 0 0.0366355428722231 0 0 0.407597138856642 0 0 0 0 0 0 0.0871284958968804 0 0 0 0.0946266601885522 0 0 0 0 0 0 0 0 0 0 0 0 0 0 0 0 0 0 0 0 0 0 0 0 0 0 0 0 0 0 0 0 0 0 0 0 0 0 0 0 0 0 0 0 0.0308090286649901 0 0 0 0 0 0 0 0 0 0 0 0 0 0 0 0 0 0 0 0 0 0 0 0 0 0 0 0 0 0 0 0.0626645132098136 0 0 0 0 0 0 0 0.167365895699364 0 0 0 0 0 0 0 0 0 0 0 0.00974745560649001
0 0 0 0 0 0 0 0 0 0 0 0 0 0 0 0 0 0 0 0 0 0 0 0 0 0 0 0 0 0 0 0 0 0 0 0 0 0 0 0 0 0 0 0 0 0 0 0 0 0 0 0 0 0 0 0 0 0 0 0 0 0 0 0 0 0 0 0 0 0 0 0 0 0 0 0 0 0 0 0 0 0 0 0 0 0 0 0 0 0 0 0 0 0 0 0 0 0 0 0 0 0 0 0 0 0 0 0 0 0 0 0 0 0 0 0 0 0 0 0 0 0 0 0 0 0 0 0 0 0 0 0 0 0 0 0 0 0 0 0 0 0 0 0 0 0 0 0 0 0 0 0 0 0 0 0 0 0 0 0 0 0 0 0 0 0 0 0 0 0 0 0 0 0 0 0.276067721995324 0 0 0 0 0 0 0 0 0 0 0 0 0 0 0 0 0 0 0 0 0 0 0 0 0 0 0 0 0 0 0 0 0 0 0 0 0 0 0 0 0.0512267569755581 0 0 0 0.110525740892055 0 0 0 0 0.0635286844016299 0 0 0 0 0 0 0 0 0 0 0 0 0 0 0 0 0 0 0 0 0 0 0 0 0 0 0 0 0 0 0 0 0 0 0 0 0 0 0 0 0 0 0 0 0 0.165452960616068 0.333198135119366 0 0 0 0 0 0 0 0 0 0 0 0 0 0 0 0 0 0 0 0 0 0 0 0 0 0 0 0 0 0 0 0 0 0 0 0 0 0 0 0 0 0 0 0
0 0 0 0 0 0 0 0 0 0 0 0 0 0 0 0 0 0 0 0 0 0 0 0 0 0 0 0 0 0 0 0 0 0 0 0 0 0 0 0 0 0 0 0 0 0 0 0 0 0 0 0 0 0 0 0 0 0 0 0 0 0 0 0 0 0 0 0 0 0 0 0 0 0 0 0 0 0 0 0 0 0 0 0 0 0 0 0 0 0 0 0 0 0 0 0 0 0 0 0 0 0 0 0 0 0 0 0 0 0 0 0 0 0 0 0 0 0 0 0 0 0 0 0 0 0 0 0 0 0 0 0 0 0 0 0 0 0 0 0 0 0 0 0 0 0 0 0 0 0 0 0 0 0 0 0 0 0 0 0 0 0 0 0 0 0 0 0 0 0 0 0 0 0 0 0 0 0 0 0 0 0 0 0 0 0 0 0 0 0 0 0 0 0 0 0 0 0 0 0 0 0 0 0 0 0 0 0 0 0 0 0 0 0 0 0 0 0 0 0 0 0 0 0 0 0 0 0.241512026857364 0.12258014851126 0.362012724167725 0 0 0.117375662729593 0 0 0 0 0 0 0 0 0 0 0 0 0 0 0 0 0 0 0 0 0 0 0 0 0 0 0 0 0 0 0 0 0 0 0 0 0 0 0 0 0 0 0 0 0 0 0 0 0 0 0 0 0 0 0 0 0 0 0 0 0 0 0 0 0 0 0 0 0 0 0 0 0 0 0.156519437734058 0 0 0 0 0 0 0 0 0
0 0 0 0 0 0 0 0 0 0 0 0 0 0 0 0 0 0 0 0 0 0 0 0 0 0 0 0 0 0 0 0 0 0 0 0 0 0 0 0 0 0 0 0 0 0 0 0 0 0 0 0 0 0 0 0 0 0 0 0 0 0 0 0 0 0 0 0 0 0 0 0 0 0 0 0 0 0 0 0 0 0 0 0 0 0 0 0 0 0 0 0 0 0 0 0 0 0 0 0 0 0 0 0 0 0 0 0 0 0 0 0 0 0 0 0 0 0 0 0 0 0 0 0 0 0 0 0 0 0 0 0 0 0 0 0 0 0 0 0 0 0 0 0 0 0 0 0 0 0 0 0 0 0 0 0 0 0 0 0 0 0 0 0 0 0 0 0 0 0 0 0 0 0 0 0 0 0 0 0 0 0 0.167137025910729 0 0.0120497121742438 0 0 0 0.00392796998800484 0 0 0 0 0 0 0 0 0 0 0 0 0 0.0898860107057562 0 0 0 0 0 0 0 0 0 0 0 0 0 0 0 0 0.0957294702539579 0 0 0 0 0 0 0 0 0 0 0 0 0 0 0 0 0 0 0 0 0 0 0 0 0 0 0 0.0030949969773632 0 0 0.00781375324519103 0 0 0 0 0 0.00790813695412219 0 0 0 0 0 0 0 0 0 0 0 0 0 0 0 0 0 0 0 0 0 0 0 0 0 0.0230624325451264 0 0 0 0 0 0 0 0.311257203238384 0.0232983398101445 0.249539870967399 0 0 0 0 0 0 0.00529507722957829 0 0 0 0 0 0 0 0 0 0 0 0 0 0 0 0 0
0 0 0 0 0 0 0 0 0 0 0 0 0 0 0 0 0 0 0 0 0 0 0 0 0 0 0 0 0 0 0 0 0 0 0 0 0 0 0 0 0 0 0 0 0 0 0 0 0 0 0 0 0 0 0.00386036379433263 0.00534347216314608 0 0 0 0 0 0 0 0 0 0 0 0 0 0 0.00443196099520597 0 0 0 0 0 0 0 0 0 0 0 0 0 0 0 0 0 0 0 0 0 0 0 0 0 0 0 0 0 0 0 0 0 0 0 0 0 0 0 0 0 0 0 0 0 0 0 0 0 0 0 0 0 0 0 0 0 0 0 0 0 0 0 0 0 0 0 0 0 0 0 0 0 0 0 0 0 0 0 0 0 0 0 0 0 0 0 0 0 0 0 0 0 0 0 0 0 0 0 0 0 0 0 0 0 0 0 0 0 0 0 0 0 0 0 0 0.280249088931214 0 0 0 0 0 0 0 0 0 0 0 0 0 0 0 0 0 0 0 0.0238757463164011 0 0 0 0 0 0 0 0.156220015767512 0 0 0 0 0 0 0 0 0 0 0 0 0 0 0 0 0 0 0 0 0 0 0 0 0 0 0 0 0 0 0 0 0 0 0 0 0 0 0 0 0.0114666198638141 0 0 0 0 0 0 0 0 0 0 0 0 0 0 0 0 0 0 0 0 0 0 0 0 0 0 0 0 0 0 0 0 0 0 0 0 0 0 0 0.118449672604841 0 0 0 0 0.0180855399679693 0 0 0.11351668883139 0 0 0 0 0.00839613852155799 0 0 0 0 0 0 0.256104692242616
0 0 0 0 0 0 0 0 0 0 0 0 0 0 0 0 0 0 0 0 0 0 0 0 0 0 0 0 0 0 0 0 0 0 0 0 0 0 0 0 0 0 0 0 0 0 0 0 0 0 0 0 0 0 0 0 0 0 0 0 0 0 0 0 0 0 0 0 0 0 0 0 0 0 0 0 0 0 0 0 0 0 0 0 0 0 0 0 0 0 0 0 0 0 0 0 0 0 0 0 0 0 0 0 0 0 0 0 0 0 0 0 0 0 0 0 0 0 0 0 0 0 0 0 0 0 0 0 0 0 0 0 0 0 0 0 0 0 0 0 0 0 0 0 0 0 0 0 0 0 0 0 0 0 0 0 0 0 0 0 0 0 0 0 0 0 0 0 0 0 0 0.010496038867104 0 0 0 0 0 0 0 0 0 0 0 0 0 0 0 0.119726318420679 0 0 0 0 0.0197838484753059 0 0.0656676823594104 0.055812350709819 0 0 0 0 0 0 0 0 0 0 0 0 0.0401802186596379 0 0.0220371930911163 0 0 0 0.118080995942801 0 0.0104348383524696 0 0 0.00368483185701442 0 0 0 0 0 0 0.0453700556578739 0.00337009409979459 0 0 0 0.00203850228975314 0 0 0 0 0 0 0 0 0 0 0 0 0 0 0 0 0 0 0 0 0 0 0 0 0 0 0 0 0 0 0 0 0 0 0 0 0 0 0 0.00463111828395589 0 0 0 0 0 0 0 0 0 0 0 0 0 0 0 0 0 0 0 0 0 0 0 0 0.0996069656897378 0 0 0 0 0.00616950452991243 0 0 0.279666052418882 0 0 0 0 0 0 0 0 0 0 0 0.0932433902947322
0 0 0 0 0 0 0 0 0 0 0 0 0 0 0 0 0 0 0 0 0 0 0 0 0 0 0 0 0 0 0 0 0 0 0 0 0 0 0 0 0 0 0 0 0 0 0 0 0 0 0 0 0 0 0 0 0 0 0 0 0 0 0 0 0 0 0 0 0 0 0 0 0 0 0 0 0 0 0 0 0 0 0 0 0 0 0 0 0 0 0 0 0 0 0 0 0 0 0 0 0 0 0 0 0 0 0 0 0 0 0 0 0 0 0 0 0 0 0 0 0 0 0 0 0 0 0 0 0 0 0 0 0 0 0 0 0 0 0 0 0 0 0 0 0 0 0 0 0 0 0 0 0 0 0 0 0 0 0 0 0 0 0 0 0 0 0 0 0 0 0 0 0 0 0 0.103513904478522 0 0 0 0 0 0 0 0 0 0 0 0 0 0 0 0 0 0 0 0 0 0 0 0 0 0 0 0 0 0 0 0 0.119062394310455 0.121598145667604 0 0.0777458796762143 0 0 0 0.0684912527057708 0 0 0 0 0.127920516476837 0 0 0 0 0.135822279003815 0 0 0 0 0 0 0 0 0 0 0 0 0 0 0 0 0 0 0 0 0 0 0 0 0 0 0 0 0 0 0 0 0 0 0 0 0 0 0 0 0 0 0 0 0 0 0 0 0 0 0 0 0 0 0 0 0 0 0 0 0 0 0 0 0 0 0 0 0 0 0 0 0 0 0 0.245845627680782 0 0 0 0 0 0 0 0 0 0 0 0 0 0 0
0 0 0 0 0 0 0 0 0 0 0 0 0 0 0 0 0 0 0 0 0 0 0 0 0 0 0 0 0 0 0 0 0 0 0 0 0 0 0 0 0 0 0 0 0 0 0 0 0 0 0 0 0 0 0 0 0 0 0 0 0 0 0 0 0 0 0 0 0 0 0 0 0 0 0 0 0 0 0 0 0 0 0 0 0 0 0 0 0 0 0 0 0 0 0 0 0 0 0 0 0 0 0 0 0 0 0 0 0 0 0 0 0 0 0 0 0 0 0 0 0 0 0 0 0 0 0 0 0 0 0 0 0 0 0 0 0 0 0 0 0 0 0 0 0 0 0 0 0 0 0 0 0 0 0 0 0 0 0 0 0 0 0 0 0 0 0 0 0 0 0 0 0 0 0.00481281276252472 0 0 0 0 0 0 0 0.011600287563387 0 0 0 0 0 0 0 0 0 0.150622573688754 0.0172164949513984 0 0.010718835166033 0 0 0.0430126324280876 0 0 0 0 0 0 0 0 0 0 0 0 0 0 0 0 0 0 0 0 0.0060034337075386 0 0 0.257540642564512 0 0 0 0 0 0.00384020954372528 0 0 0 0 0 0 0 0 0 0 0 0 0 0.149647900672877 0.0210030784650669 0.00273131866277154 0 0 0 0.0109750174641713 0.0155614904988033 0 0 0 0 0 0 0 0 0 0 0 0 0 0 0 0 0 0 0 0 0 0 0 0 0 0 0 0 0 0 0 0 0 0 0 0.0790367697809033 0 0.0211030121985267 0 0 0 0 0 0 0 0.017876726959142 0 0 0 0 0 0 0 0 0 0 0.0644955449515973 0.106687850775495 0.00551336719468569 0 0 0 0 0 0 0 0
0 0 0 0 0 0 0 0 0 0 0 0 0 0 0 0 0 0 0 0 0 0 0 0 0 0 0 0 0 0 0 0 0 0 0 0 0 0 0 0 0 0 0 0 0 0 0 0 0 0 0 0 0 0 0 0 0 0 0 0 0 0 0 0 0 0 0 0 0 0 0 0 0 0 0 0 0 0 0 0 0 0 0 0 0 0 0 0 0 0 0 0 0 0 0 0 0 0 0 0 0 0 0 0 0 0 0 0 0 0 0 0 0 0 0 0 0 0 0 0 0 0 0 0 0 0 0 0 0 0 0 0 0 0 0 0 0 0 0 0 0 0 0 0 0 0 0 0 0 0 0 0 0 0 0 0 0 0 0 0 0 0 0 0.103134077562335 0 0 0 0 0 0 0 0.0223019776650874 0 0 0 0.0394916959522052 0 0 0 0 0 0 0 0 0 0 0 0 0 0 0 0 0.0211726423783773 0 0 0 0 0 0 0 0 0 0 0 0 0 0 0 0 0 0 0 0 0 0 0 0 0 0 0.481094965892012 0.00942606832752974 0 0 0 0 0.0109987096554388 0 0 0 0.0157119407865954 0 0 0.0448972055172122 0 0 0 0 0 0 0 0 0 0 0 0 0 0 0 0.00508947772012615 0 0.005848009737896 0.0475795224309743 0.00414168426249831 0.0199504769140002 0 0 0 0 0 0 0 0 0 0 0 0 0 0 0 0 0 0 0 0 0 0 0 0 0.0785535916179809 0 0 0 0 0 0 0 0 0 0 0 0 0 0 0 0 0 0 0 0 0 0 0.0239688139504706 0 0 0 0 0.00866459391041084 0.0436770219111259 0.0142975238077237 0 0 0 0 0 0 0 0
0 0 0 0 0 0 0 0 0 0 0 0 0 0 0 0 0 0 0 0 0 0 0 0 0 0 0 0 0 0 0 0 0 0 0 0 0 0 0 0 0 0 0 0 0 0 0 0 0 0 0 0 0 0 0 0 0 0 0 0 0 0 0 0 0 0 0 0 0 0 0 0 0 0.00249647399037534 0 0 0 0 0 0 0 0 0 0 0 0 0 0 0 0 0 0 0 0 0 0 0 0 0 0 0 0 0 0 0 0 0 0 0 0 0 0 0 0 0 0 0 0 0 0 0 0 0 0 0 0 0 0 0 0 0 0 0 0 0 0 0 0 0 0 0 0 0 0 0 0 0 0 0 0 0 0 0 0 0 0 0 0 0 0 0 0 0 0.0884573636000031 0 0 0 0.0212425366990107 0 0 0.0156841199470031 0.172316381259598 0 0 0.013621765912167 0.016554125510319 0 0 0 0 0 0 0.0099304002971741 0.021438599784945 0 0 0 0 0 0.0404706594530349 0 0.0107214516999446 0.00715231048917802 0 0 0 0 0 0 0 0 0 0 0 0 0 0 0 0.00916413869407315 0 0.0112777130964293 0 0 0.0213911179642157 0 0.00173631751048884 0 0.00366837897776842 0.155842151357479 0 0 0 0.00430329072392065 0.0462171245925078 0 0 0 0 0.0105951971879985 0.115693459481352 0 0.00549366886046217 0.0355477920754079 0 0 0 0 0 0 0 0 0 0 0 0 0 0 0 0 0 0 0.00537942245056492 0 0.00197837665767292 0 0 0 0 0 0 0 0 0 0 0 0 0 0 0 0 0 0 0 0 0 0 0 0 0.0329719891711994 0 0.0140473058432828 0 0 0 0 0.00407518563504922 0 0 0 0 0.0408156133447972 0 0.0317405571969464 0 0 0 0 0 0 0 0 0 0 0 0.0134235959620327 0 0.00259950398424616 0.00918075123772502 0 0 0 0 0 0 0 0 0.00277115935162692
0 0 0 0 0 0 0 0 0 0 0 0 0 0 0 0 0 0 0 0 0 0 0 0 0 0 0 0 0 0 0 0 0 0 0 0 0 0 0 0 0 0 0 0 0 0 0 0 0 0 0 0 0 0 0 0 0 0 0 0 0 0 0 0 0 0 0 0 0 0 0 0 0 0 0 0 0 0 0 0 0 0 0 0 0 0 0 0 0 0 0 0 0 0 0 0 0 0 0 0 0 0 0 0 0 0 0 0 0 0 0 0 0 0 0 0 0 0 0 0 0 0 0 0 0 0 0 0 0 0 0 0 0 0 0 0 0 0 0 0 0 0 0 0 0 0 0 0 0 0 0 0 0 0 0 0 0 0 0 0 0 0 0 0 0 0 0 0 0 0 0 0 0 0 0.218535387975518 0.0407042035382589 0 0 0 0 0 0 0 0 0 0 0 0 0 0 0 0 0 0 0 0.0268377969491264 0 0 0 0 0 0 0 0 0 0 0 0 0 0 0 0.123266300693623 0 0 0 0 0.0940027617206439 0 0.0312552537211959 0 0 0 0 0 0 0.0795054369466944 0 0 0 0 0 0 0 0 0 0 0 0 0 0 0 0 0 0 0 0 0 0 0 0 0 0 0 0 0 0 0 0 0 0 0 0 0 0 0 0 0 0 0 0 0 0 0.353201928721785 0 0 0 0 0 0 0 0 0 0 0 0 0 0 0 0 0 0 0 0 0 0 0 0 0 0 0 0 0.0326909297331537 0 0 0 0 0 0 0 0 0 0 0 0 0 0 0
0 0 0 0 0 0 0 0 0 0 0 0 0 0 0 0 0 0 0 0 0 0 0 0 0 0 0 0 0 0 0 0 0 0 0 0 0 0 0 0 0 0 0 0 0 0 0 0 0 0 0 0 0 0 0 0 0 0 0 0 0.0970560918411945 0 0 0 0 0 0 0 0 0 0 0.117336469240847 0 0 0 0 0 0 0 0 0 0 0 0 0 0 0 0 0 0 0 0 0 0 0 0 0 0 0 0 0 0 0 0 0 0 0 0 0 0 0 0 0 0 0 0 0 0 0 0 0 0 0 0 0 0 0 0 0 0 0 0 0 0 0 0 0 0 0 0 0 0 0 0 0 0 0 0 0 0 0 0 0 0 0 0 0 0 0 0 0 0 0 0 0 0 0 0 0 0 0 0 0 0 0 0 0 0 0 0 0 0 0 0 0 0 0 0 0 0 0 0 0 0 0 0 0 0 0 0 0 0 0 0 0 0 0 0 0 0 0 0 0 0 0 0 0 0 0 0 0 0 0 0 0 0 0 0.183406215656924 0.465410509655728 0.136790713605307 0 0 0 0 0 0 0 0 0 0 0 0 0 0 0 0 0 0 0 0 0 0 0 0 0 0 0 0 0 0 0 0 0 0 0 0 0 0 0 0 0 0 0 0 0 0 0 0 0 0 0 0 0 0 0 0 0 0 0 0 0 0 0 0 0 0 0 0 0 0 0 0 0 0 0 0 0 0 0 0 0 0 0 0 0 0 0
0 0 0 0 0 0 0 0 0 0 0 0 0 0 0 0 0 0 0 0 0 0 0 0 0 0 0 0 0 0 0 0 0 0 0 0 0 0 0 0 0 0 0 0 0 0 0 0 0 0 0 0 0 0 0 0 0 0 0 0 0 0 0 0 0 0 0 0 0 0 0 0 0 0 0 0 0 0 0 0 0 0 0 0 0 0 0 0 0 0 0 0 0 0 0 0 0 0 0 0 0 0 0 0 0 0 0 0 0 0 0 0 0 0 0 0 0 0 0 0 0 0 0 0 0 0 0 0 0 0 0 0 0 0 0 0 0 0 0 0 0 0 0 0 0 0 0 0 0 0 0 0 0 0 0 0 0 0 0 0 0 0 0 0 0 0 0 0 0 0 0 0 0 0 0.00347089529790481 0 0 0 0 0 0 0 0.0127197498545127 0 0 0 0 0 0 0 0 0 0.0273798435782669 0.0153188289170101 0 0.00692033869701549 0 0 0.068266159900301 0 0 0 0 0 0 0 0 0 0 0 0 0 0 0 0 0 0 0.15079249878199 0 0.00412344469222244 0 0 0 0 0 0 0 0 0.00314883146640567 0 0 0.0013479054525204 0 0 0 0 0 0 0 0 0 0 0.161155549680543 0.021600610764356 0.00207952883798302 0 0 0.00164492426110107 0.0331769482138179 0.0807685042806457 0 0.0131921876871239 0 0.0181137716754213 0 0 0 0 0 0 0 0 0 0 0 0 0 0 0 0 0 0 0 0 0 0 0 0 0 0 0 0 0 0 0.00281375350490599 0.0691712198350901 0 0.0109459745691291 0 0 0 0 0 0 0 0.0186523780909929 0 0 0 0 0 0 0 0 0 0.00996535907271859 0.0498718714228885 0.19766512343868 0.00262624551549767 0 0.0100145224180927 0 0 0 0.00305303009286254 0 0
0 0 0 0 0 0 0 0 0 0 0 0 0 0 0 0 0 0 0 0 0 0 0 0 0 0 0 0 0 0 0 0 0 0 0 0 0 0 0 0 0 0 0.00203158796993344 0 0 0 0 0 0 0 0 0.00260309730330894 0 0 0 0 0 0 0 0 0 0 0 0 0 0 0 0 0 0 0 0 0 0.00177312617103344 0 0 0 0 0 0 0 0 0 0 0 0 0 0 0 0 0 0 0 0 0 0 0 0 0 0 0 0 0 0 0 0 0 0 0 0 0 0 0 0 0 0 0 0 0 0 0 0 0 0 0 0 0 0.00920102115841192 0 0 0 0 0 0 0 0 0 0 0 0 0 0 0 0 0 0 0 0 0 0 0 0 0 0 0 0 0.00216405835585495 0 0 0 0 0 0 0 0 0 0.00357121701074388 0.0533460785434861 0.00197625941349759 0.0927397848178697 0.270850352663948 0.00367830524358418 0 0 0 0 0 0 0.0578045506395074 0 0.00240641352069663 0 0 0.0809503306808972 0 0 0 0 0.0019700761512594 0.106682243632538 0.0124903442185891 0 0 0 0 0 0 0 0 0 0 0 0.00895744345741871 0.00252998624433503 0.0802211822537036 0 0 0 0 0 0 0 0 0 0 0 0 0 0 0.0406693644448037 0 0 0 0 0 0 0 0 0 0.00689448097580162 0 0 0 0 0 0.000595842685281185 0 0 0 0 0 0 0 0 0 0.00156821495270865 0.00125598366175258 0 0 0 0 0 0 0 0 0 0.00827895751189605 0 0.00158237355645835 0 0 0 0 0.00252961204927692 0 0 0 0 0 0 0 0 0 0 0 0 0 0 0 0 0 0 0.127025830540456 0 0 0 0 0 0.00127295565197425 0.00116878982220574 0.00195274135709245 0 0 0 0 0 0 0.00208705482527282 0 0.00217279188053904 0.00125588997008411 0 0 0 0 0 0 0 0 0 0 0 0 0.00174165666377914 0 0 0
0 0 0 0 0 0 0 0 0 0 0 0 0 0 0 0 0 0 0 0 0 0 0 0 0 0 0 0 0 0 0 0 0 0 0 0 0 0 0 0 0 0 0 0 0 0 0 0 0 0 0 0 0 0 0 0 0 0 0 0 0 0 0 0 0 0 0 0 0 0 0 0 0 0 0 0 0 0 0 0 0 0 0 0 0 0 0 0 0 0 0 0 0 0 0 0 0 0 0 0 0 0 0 0 0 0 0 0 0 0 0 0 0 0 0 0 0 0 0 0 0 0 0 0 0 0 0 0 0 0 0 0 0 0 0 0 0 0 0 0 0 0 0 0 0 0 0 0 0 0 0 0 0 0 0 0 0 0 0 0 0 0 0 0 0 0 0 0 0 0 0 0 0 0 0 0 0 0 0 0 0 0 0.239737712645213 0 0 0 0 0 0 0 0 0 0 0 0 0 0 0 0 0 0 0 0 0 0 0 0 0 0 0 0 0 0 0 0 0 0 0 0 0 0 0 0 0 0 0 0 0 0 0 0 0 0 0 0 0 0 0 0.400627204207554 0.109820039037414 0 0 0 0 0 0 0 0 0 0 0 0.0546386563605292 0 0.0205326709509187 0 0 0 0 0 0 0 0 0 0 0 0 0 0 0 0 0 0 0 0 0 0 0 0 0 0 0 0 0 0 0 0 0 0 0 0 0.122829210095885 0 0 0 0 0 0 0 0 0 0 0 0 0 0 0 0 0.0518145067024853 0 0 0 0 0 0 0 0 0
0 0 0 0 0 0 0 0 0 0 0 0 0 0 0 0 0 0 0 0 0 0 0 0 0 0 0 0 0 0 0 0 0 0 0 0 0 0 0 0 0 0 0 0 0 0 0 0 0 0 0 0 0 0 0 0 0 0 0 0 0 0 0 0 0 0 0 0 0 0 0 0 0 0 0 0 0 0 0 0 0 0 0 0 0 0 0 0 0 0 0 0 0 0 0 0 0 0 0 0 0 0 0 0 0 0 0 0 0 0 0 0 0 0 0 0 0 0 0 0 0 0 0 0 0 0 0 0 0 0 0 0 0 0 0 0 0 0 0 0 0 0 0 0 0 0 0 0 0 0 0 0 0 0 0 0 0 0 0 0 0 0 0 0 0 0 0 0 0 0 0 0 0 0 0 0.0472864190760548 0 0 0 0 0 0 0 0 0 0 0 0 0 0 0 0 0 0 0 0 0 0 0 0 0 0 0 0 0 0 0 0 0 0 0 0.0864419605244125 0 0 0 0 0.121771383627921 0 0.0444946711609948 0 0.0969997572296843 0 0 0 0 0 0 0 0 0 0 0.0187616513498277 0 0 0 0 0 0 0 0 0 0 0 0 0 0 0 0 0 0 0 0 0 0 0 0 0 0 0 0 0 0 0 0 0 0 0 0 0 0 0 0 0.225244278371725 0 0 0 0 0 0 0.0273510700889838 0 0 0 0 0 0 0 0 0 0 0 0 0 0 0 0 0 0 0 0 0 0.331648808570396 0 0 0 0 0 0 0 0 0 0 0 0 0 0 0
0 0 0 0 0 0 0 0 0 0 0 0 0 0 0 0 0 0 0 0 0 0 0 0 0 0 0 0 0 0 0 0 0 0 0 0 0 0 0 0 0 0 0 0 0 0 0 0 0 0 0 0 0 0 0.0299483114958124 0 0 0 0 0 0 0 0 0 0 0 0 0 0 0 0.0671902997474589 0 0 0 0 0 0 0 0 0 0 0 0 0 0 0 0 0 0 0 0 0 0 0 0 0 0 0 0 0 0 0 0 0 0 0 0 0 0 0 0 0 0 0 0 0 0 0 0 0 0 0 0 0 0 0 0 0 0 0 0 0 0 0 0 0 0 0 0 0 0 0 0 0 0 0 0 0 0 0 0 0 0 0 0 0 0 0 0 0 0 0 0 0 0 0 0 0 0 0 0 0 0 0 0 0 0 0 0 0 0 0 0 0 0 0 0 0 0 0 0 0 0 0 0 0.16368274092419 0 0 0 0 0 0 0 0 0 0 0 0 0.0436822979472116 0 0 0 0 0 0 0.439585678168199 0 0 0 0 0 0 0 0 0 0 0 0 0 0 0 0 0 0 0 0 0 0 0 0 0 0 0 0 0 0 0 0 0 0 0 0 0 0 0 0 0 0 0 0 0 0 0 0 0 0 0 0 0 0 0 0 0 0 0 0 0 0 0 0 0 0 0 0 0 0 0 0 0 0 0 0 0 0 0 0 0 0 0 0 0 0.255910671717128 0 0 0 0 0 0 0 0 0 0 0 0 0 0 0
0 0 0 0 0 0 0 0 0 0 0 0 0 0 0 0 0 0 0 0 0.021098302096507 0 0 0 0 0.0204076872218865 0.00570475545462529 0 0 0 0 0 0 0 0 0 0 0 0.0127824709118078 0 0 0 0.0458009763937946 0 0.0111642474239709 0 0 0 0 0 0 0 0 0 0 0 0 0 0 0 0 0 0.0215677603734936 0 0 0 0 0 0 0 0 0 0 0.118588463518399 0 0 0.010547125952321 0 0 0 0 0 0 0 0 0 0 0 0 0 0 0 0 0 0 0 0 0 0 0 0 0 0 0 0 0 0 0 0 0 0 0 0 0 0 0 0 0 0 0 0 0 0 0 0 0 0 0.013513641662321 0 0 0 0 0 0 0 0 0 0 0 0 0 0 0 0 0 0 0 0 0 0 0 0 0 0 0 0 0 0 0 0 0 0 0 0 0 0 0 0 0 0 0 0 0 0 0 0 0 0 0 0 0 0 0 0 0 0.0174249846899036 0 0 0 0 0 0 0 0 0 0 0 0 0 0.0114498905847339 0 0 0 0 0 0.109462764713448 0 0 0 0 0 0 0.0636103496394076 0 0 0.0116970612137232 0 0 0 0 0 0.0427328218591626 0 0 0 0 0 0 0 0.157316120739496 0 0.065311895169821 0.101533286270657 0 0 0 0 0 0 0 0 0 0 0 0 0 0 0 0 0 0 0 0 0 0 0 0 0 0 0 0 0 0 0 0 0 0 0 0 0 0 0 0 0 0 0 0 0 0 0 0 0 0 0 0 0 0 0 0 0 0 0 0 0 0 0 0 0 0 0 0 0 0 0 0.0780011421772057 0 0 0.0602842519333149 0 0 0 0 0 0 0 0 0
0 0 0 0 0 0 0 0 0 0 0 0 0 0 0 0 0 0 0 0 0 0 0 0 0 0 0 0 0 0 0 0 0 0 0 0 0 0 0.0178815990689102 0 0 0 0 0 0.0124314918430252 0 0 0 0 0 0 0 0 0 0 0 0 0 0 0 0 0 0.0138833603387944 0 0 0 0 0 0 0 0 0 0 0.111520576998657 0 0 0 0 0 0 0 0 0 0 0 0 0 0 0 0 0 0 0 0 0 0 0 0 0 0 0 0 0 0 0 0 0 0 0 0 0 0 0 0 0 0 0 0 0 0 0 0 0 0 0 0 0 0 0 0 0 0 0 0 0 0 0 0 0 0 0 0 0 0 0 0 0 0 0 0 0 0 0 0 0 0 0 0 0 0 0 0 0 0 0 0 0 0 0 0 0 0 0 0 0 0 0 0 0 0 0 0 0 0 0 0 0 0 0 0 0 0 0 0 0 0 0 0 0 0 0 0 0 0 0 0 0 0 0 0 0 0 0.0447045097455593 0 0 0 0 0.0239328731028313 0 0.108062368630137 0 0.150150188549836 0.0335162459842625 0 0 0 0 0 0 0.229341604021063 0 0.0836492815124695 0 0 0 0 0 0 0 0 0 0 0 0 0 0 0 0 0.0110889590725464 0 0 0 0 0.00617656895977104 0 0 0 0 0 0 0 0 0 0 0 0 0 0 0 0 0 0 0 0 0 0 0 0 0 0 0 0 0 0 0 0.0143000179571272 0 0 0 0 0.1181123331952 0 0 0 0 0 0 0 0 0 0 0 0 0 0 0 0.02124802101981 0 0 0 0 0 0 0 0 0 0
0 0 0 0 0 0 0 0 0 0 0 0 0 0 0 0 0 0 0 0 0 0 0 0 0 0 0 0 0 0 0 0 0 0 0 0 0 0 0 0 0 0 0 0 0 0 0 0 0 0 0 0 0 0 0 0 0 0 0 0 0 0 0 0 0 0 0 0 0 0 0 0 0 0.00708719861161429 0 0 0 0 0 0 0 0 0 0 0 0 0 0 0 0 0 0 0 0 0 0 0 0 0 0 0 0 0 0 0 0 0 0 0 0 0 0 0 0 0 0 0 0 0 0 0 0 0 0 0 0 0 0 0 0 0 0 0 0 0 0 0 0 0 0 0 0 0 0 0 0 0 0 0 0 0 0 0 0 0 0 0 0 0 0 0 0 0 0 0 0 0 0 0 0 0 0 0 0 0 0 0 0 0 0 0 0 0.00784484785565011 0 0 0 0 0 0 0.0176170646125628 0 0 0 0 0 0 0 0 0 0 0 0 0 0 0 0.0129011693430952 0 0 0 0 0 0 0.0504784959396963 0 0 0 0 0 0.0198472697424406 0.451154842966207 0 0.0168732090902149 0 0.0305530049460858 0 0 0 0.0832849979108773 0.0876868002987293 0 0 0.0124284971904387 0.0404184242918674 0 0 0 0 0 0 0 0.00666073704776274 0.00215822446797916 0 0 0 0 0 0 0 0 0.0162721728855881 0.0212151956603386 0 0.00395566917641873 0 0 0 0 0 0 0 0 0 0 0 0 0 0 0 0 0 0 0 0 0 0 0 0 0 0 0 0 0 0 0 0 0 0 0 0 0.0273415050578756 0 0 0 0 0 0 0 0 0 0 0 0 0 0 0 0 0.0842206729045579 0 0 0 0 0 0 0 0 0
0 0 0 0 0 0 0 0 0 0 0 0 0 0 0 0 0 0 0 0 0 0 0 0 0 0 0 0 0 0 0 0 0 0 0 0 0 0 0 0 0 0 0 0 0 0 0 0 0 0 0 0 0 0 0 0 0 0 0 0 0 0 0 0 0 0 0 0 0 0 0 0 0 0 0 0 0 0 0 0 0 0 0 0 0 0 0 0 0 0 0 0 0 0 0 0 0 0 0.0741751804848683 0 0 0 0 0 0 0 0 0 0 0 0 0 0 0 0 0 0 0 0 0 0 0 0 0 0 0 0 0 0 0 0 0 0 0 0 0 0 0 0 0 0 0 0 0 0 0 0 0 0 0 0 0 0 0 0 0 0 0 0 0 0 0 0 0 0 0 0 0 0 0 0 0 0 0 0 0 0 0 0 0 0 0 0 0 0 0 0 0 0 0 0 0 0 0 0 0 0 0 0 0 0 0 0 0 0 0 0 0 0 0 0 0 0 0 0 0 0 0 0 0 0 0 0 0 0 0 0 0 0 0 0 0 0 0 0.148580127324949 0.0546250468106429 0 0 0 0.410294612469348 0 0 0 0 0 0.0390772603078323 0 0 0.0624478799816221 0 0.0865329974394575 0 0 0.0323470010589781 0 0 0 0 0 0 0 0 0 0 0 0 0 0 0 0 0.0919198941223019 0 0 0 0 0 0 0 0 0 0 0 0 0 0 0 0 0 0 0 0 0 0 0 0 0 0 0 0 0 0 0 0 0 0 0 0 0 0 0 0 0 0 0 0 0 0
0 0 0 0 0 0 0 0 0 0 0 0 0 0 0 0 0 0 0 0 0 0 0 0 0 0 0 0 0 0 0 0 0 0 0 0 0 0 0 0 0 0 0 0 0 0 0 0 0 0 0 0 0 0 0 0 0 0 0 0 0.0614677498394225 0 0 0 0 0 0 0 0 0.0308581073871774 0 0.0849606451914955 0 0 0 0 0 0 0 0 0 0 0 0 0 0 0 0 0 0 0 0 0 0 0 0 0 0 0 0 0 0 0 0 0 0 0 0 0 0 0 0 0 0 0 0 0 0 0 0 0 0 0 0 0 0 0 0 0 0 0 0 0 0 0 0 0 0 0 0 0 0 0 0 0 0 0 0 0 0 0 0 0 0 0 0 0 0 0 0 0 0 0 0 0 0 0 0 0 0 0 0 0 0 0 0 0 0 0 0 0 0 0 0 0 0.107965613244282 0 0 0 0 0 0 0 0 0 0.0294758573651255 0 0 0 0 0 0 0 0 0 0.0572251210409208 0 0 0 0 0 0 0 0 0 0.0121912893082971 0 0 0 0.0697251475926876 0 0 0.0178536455274405 0 0 0.0190671544224747 0 0.112537168692298 0.104093530922232 0.0404509538140608 0 0 0 0 0 0 0 0 0 0 0 0 0 0 0 0 0 0 0 0 0 0 0 0.00422631362687634 0 0 0 0 0 0 0 0 0 0 0 0 0 0 0 0 0 0 0 0 0 0 0 0 0 0 0 0 0 0 0 0 0 0 0 0 0 0 0 0 0 0 0 0 0 0 0 0 0 0 0.146065669870866 0 0 0.101836032154343 0 0 0 0 0 0 0 0 0
0 0 0 0 0 0 0 0 0 0 0 0 0 0 0 0 0 0 0 0 0 0 0 0 0 0 0 0 0 0 0 0 0 0 0 0 0 0 0 0 0 0 0 0 0.0165726766465964 0 0 0 0 0.0142183122305847 0 0 0 0 0 0 0 0 0 0 0 0 0 0 0.0117542881515617 0 0 0 0 0 0 0 0 0 0 0 0 0 0 0 0 0 0 0 0 0 0 0 0 0 0 0 0 0 0 0 0 0 0 0 0 0 0 0 0 0 0 0 0 0 0 0 0 0 0 0 0 0 0 0 0 0 0 0 0 0 0 0 0 0 0 0 0 0 0 0 0 0 0 0 0 0 0 0 0 0 0 0 0 0 0 0 0 0 0 0 0 0 0 0 0 0 0 0 0 0 0 0 0 0 0 0 0 0 0 0 0 0 0.0200448402081027 0 0 0 0 0.0729174745706189 0 0 0 0 0 0 0 0 0 0 0 0.0220397723559914 0 0 0 0 0 0 0 0 0 0 0 0 0 0 0 0 0.0435168256438027 0 0 0 0 0 0.15079496091618 0.36857512997739 0 0 0 0 0 0 0 0.142921831714835 0 0.107467206155611 0 0 0 0 0 0 0 0 0 0 0 0 0 0 0 0 0 0 0 0 0 0 0 0 0 0 0 0 0 0 0 0 0 0 0 0 0 0 0 0 0 0 0 0 0 0 0 0 0 0 0 0 0 0 0 0 0 0 0 0 0 0 0 0 0 0 0 0 0 0 0 0 0 0 0 0 0 0.0291766814287254 0 0 0 0 0 0 0 0 0
0 0 0 0 0 0 0 0 0 0 0 0 0 0 0 0 0 0 0 0 0 0 0 0 0 0 0 0 0 0 0 0 0 0 0 0 0 0 0 0 0 0 0 0 0 0 0 0 0 0 0 0 0 0 0 0 0 0 0 0 0 0 0 0 0 0 0 0 0 0 0 0 0 0 0 0 0 0 0 0 0 0 0 0 0 0 0 0 0 0 0 0 0 0 0 0 0 0 0 0 0 0 0 0 0 0 0 0 0 0 0 0 0 0 0 0 0 0 0 0 0 0 0 0 0 0 0 0 0 0 0 0 0 0 0 0 0 0 0 0 0 0 0 0 0 0 0 0 0 0 0 0 0 0 0 0 0.0194999499993097 0 0 0 0 0 0 0 0 0.0252098433017554 0 0 0 0 0 0 0 0 0 0 0.0453271779461725 0 0 0 0 0 0 0 0 0 0 0 0 0 0 0 0 0 0 0 0 0 0 0 0 0 0 0 0 0 0.0326148385773461 0 0 0 0 0 0 0 0 0 0 0 0 0 0 0 0 0 0 0 0 0 0 0 0 0 0 0 0.0136395326954397 0 0 0 0 0 0 0 0 0 0.0308897167126689 0 0.124342398031688 0.29563288502643 0.0454003168481486 0 0 0.0261829123416126 0 0.0075643600462057 0.0336966972429291 0.0581939183847993 0 0.0456915519526628 0.0719929721563704 0 0 0 0 0 0 0 0 0 0 0 0 0 0 0 0 0 0 0 0 0 0 0 0 0 0 0 0 0 0 0 0 0 0 0.0860917578579149 0 0 0 0.0166966981281999 0.00775789021059914 0 0 0 0 0 0 0 0 0 0 0.0135745825397471 0 0 0 0 0 0 0
0 0 0 0 0 0 0 0 0 0 0 0 0 0 0 0 0 0 0 0 0 0 0 0 0 0 0 0 0 0 0 0 0 0 0 0 0 0 0 0 0 0 0 0 0 0 0 0 0 0 0 0 0 0 0 0 0 0 0 0 0 0 0 0 0 0 0 0 0 0 0 0 0 0 0 0 0 0 0 0 0 0 0 0 0 0 0 0 0 0 0 0 0 0 0 0 0 0 0 0 0 0 0 0 0 0 0 0 0 0 0 0 0 0 0 0 0 0 0 0 0 0 0 0 0 0 0 0 0 0 0 0 0 0 0 0 0 0 0 0 0 0 0 0 0 0 0 0 0 0 0 0 0 0 0 0 0 0 0 0 0 0 0 0 0 0 0 0 0 0 0 0 0 0 0 0 0 0 0 0 0 0 0.00774084162354327 0 0 0 0 0 0 0 0 0 0 0 0 0 0 0 0 0 0 0.00500270257091929 0 0 0.0115299539319501 0 0 0 0 0 0 0 0 0 0 0 0 0 0 0 0 0 0 0 0 0 0 0 0 0 0.0127312445559416 0 0 0.0025464943564275 0 0.186630171613373 0 0 0 0 0 0 0 0 0 0.159562550638845 0.0370589492193926 0.00935657764155019 0.0151871358309485 0 0.194778538846632 0.00955663142746934 0 0 0.0996948202664546 0.103246038078558 0 0 0.0116454031835279 0 0 0 0 0 0 0 0 0 0 0 0 0 0 0 0 0 0 0 0 0 0 0 0.00721139383199169 0 0 0 0 0 0 0 0 0 0.0066284822914875 0 0 0 0 0 0.00363621248268728 0.105665471090719 0 0 0 0 0 0 0 0 0 0 0.00815223782244632 0 0.00243814869513405 0 0 0 0
0 0 0 0 0 0 0 0 0 0 0 0 0 0 0 0 0 0 0 0 0 0 0 0 0 0 0 0 0 0 0 0 0 0 0 0 0 0 0 0 0 0 0 0 0 0 0 0 0 0 0 0 0 0 0 0 0 0 0 0 0 0 0 0 0 0 0 0 0 0 0 0 0 0 0 0 0 0 0 0 0 0 0 0 0 0 0 0 0 0 0 0 0 0 0 0 0 0 0 0 0 0 0 0 0 0 0 0 0 0 0 0 0 0 0 0 0 0 0 0 0 0 0 0 0 0 0 0 0 0 0 0 0 0 0 0 0 0 0 0 0 0 0 0 0 0 0 0 0 0 0 0 0 0 0 0 0 0 0 0 0 0 0 0 0 0 0 0 0 0.00274722788126166 0.00233554633907009 0 0 0 0 0 0 0 0 0 0 0 0.00235196727404853 0 0 0 0 0 0 0.00141869361014093 0 0 0 0 0 0 0 0 0 0 0 0.0014076549518731 0 0 0.00323911395564388 0 0 0 0 0 0 0 0 0 0 0 0 0 0 0 0 0 0 0.00178048305193189 0 0 0 0 0 0 0.00337636903723595 0 0 0 0.13462626829759 0 0 0 0 0 0 0 0 0 0 0.201101782450713 0.0641665781799335 0.00269230422811774 0.00160829391592596 0 0.0438807007078853 0.0021312845454352 0.0280180557283784 0 0.0755872452201412 0.0571040279724861 0.0459752273615001 0.0396797813027166 0.0640146140609522 0 0 0 0 0 0 0 0 0 0 0 0 0 0 0 0 0 0 0 0 0 0 0 0.00196405614477552 0 0 0 0 0 0 0 0 0 0.00183375633472408 0 0 0 0 0.0594060773988458 0.00475601879711877 0.108546408613916 0.0147540909697601 0 0 0 0 0 0 0.00308988713947813 0 0.0140341434308804 0.00772388341214844 0 0 0.00311446359128397 0.00153399409408771 0 0
0 0 0 0 0 0 0 0 0 0 0 0 0 0 0 0 0 0 0 0 0 0 0 0 0 0 0 0 0 0 0 0 0 0 0 0 0 0 0 0 0 0 0 0 0 0 0 0 0 0 0 0.00597850804227243 0 0 0 0 0 0 0 0 0 0 0 0 0 0 0 0 0 0 0 0 0 0 0 0 0 0 0 0 0 0.0975332158768537 0.0171181397196588 0.203188109997801 0 0 0 0 0 0 0 0 0 0 0 0 0 0 0 0 0 0 0 0 0 0 0 0 0 0 0 0 0 0 0 0 0 0 0 0 0 0 0 0 0 0 0 0 0 0 0 0 0 0 0 0 0 0 0 0 0 0 0 0 0 0 0 0.00280454797494312 0 0 0 0 0 0 0 0 0 0 0 0 0 0 0 0 0 0 0 0 0 0 0 0 0 0 0 0 0 0 0 0 0 0 0 0 0 0 0.0124477115468598 0 0 0 0.00944075630812701 0 0 0 0 0 0 0.179041468538977 0 0 0 0 0 0 0 0 0 0 0 0 0 0 0 0 0 0 0 0 0 0 0 0 0 0 0 0 0 0 0 0 0 0 0 0 0 0 0 0 0 0 0.304356054571524 0.159477112882367 0 0 0 0 0 0 0 0 0 0 0 0 0 0 0 0 0 0 0 0 0 0 0 0 0 0 0 0 0 0 0 0 0 0 0 0 0 0 0 0 0.00861437454061617 0 0 0 0 0 0 0 0 0 0 0 0 0 0 0 0 0 0 0 0 0 0 0 0 0 0 0 0 0 0 0 0 0 0
0 0 0 0 0 0 0 0 0 0 0 0 0 0 0 0 0 0 0 0 0 0 0 0 0 0 0 0 0 0 0 0 0 0 0 0 0 0 0 0 0 0 0 0 0 0 0 0 0 0 0 0 0 0 0 0 0 0 0 0 0 0 0 0 0 0 0 0 0 0 0 0 0 0 0 0 0 0 0 0 0 0 0 0 0 0 0 0 0 0 0 0 0 0 0 0 0 0 0.0163544212632531 0 0 0 0 0 0 0 0 0 0 0 0 0 0 0 0 0 0 0 0 0 0 0 0 0 0 0 0 0 0 0 0 0 0 0 0 0 0 0 0 0 0 0 0 0 0 0 0 0 0 0 0 0 0 0 0 0 0 0 0 0 0 0 0 0 0 0 0 0 0 0 0 0 0 0 0 0 0 0 0 0 0 0 0.0504821405203611 0 0 0 0 0 0 0 0 0 0 0 0 0 0 0 0 0 0 0 0 0 0 0 0 0 0 0 0 0 0 0 0 0 0 0 0 0 0 0 0 0 0 0 0 0 0 0 0 0 0 0 0 0 0 0 0.126750250061625 0.0843763135237898 0 0 0 0 0 0 0 0 0 0 0 0 0 0 0 0 0 0 0 0 0 0 0 0 0 0 0 0 0 0 0 0 0 0 0 0 0 0 0 0 0 0 0 0.261624993579145 0 0 0 0 0 0 0 0.272637427244911 0.130699893804141 0.0570745600027731 0 0 0 0 0 0 0 0 0 0 0 0 0 0 0 0 0 0 0 0 0 0 0
0 0 0 0 0 0 0 0 0 0 0 0 0 0 0 0 0 0 0 0 0 0 0 0 0 0 0 0 0 0 0 0 0 0 0 0 0 0 0 0 0 0 0 0 0 0 0 0 0 0 0 0 0 0 0 0 0 0 0 0 0 0 0 0 0 0 0 0 0 0 0 0 0 0 0 0 0 0 0 0 0 0 0 0 0 0 0 0 0 0 0 0 0 0 0 0 0 0 0 0 0 0 0 0 0 0 0 0 0 0 0 0 0 0 0 0 0 0 0 0 0 0 0 0 0 0 0 0 0 0 0 0 0 0 0 0 0 0 0 0 0 0 0 0 0 0 0 0 0 0 0 0 0 0 0 0 0 0 0 0 0 0 0 0 0 0 0 0 0 0 0 0 0 0 0 0 0 0 0 0 0 0 0 0 0 0 0 0 0 0 0 0 0 0 0 0 0 0 0 0 0 0 0 0 0 0 0 0 0 0 0 0 0 0 0 0 0 0 0 0 0 0 0 0 0.129577654396639 0 0 0 0 0 0 0 0 0 0 0 0 0.109977414517818 0 0.448563579522646 0.0207768507462084 0.0498435585401718 0 0 0 0 0 0 0 0 0 0 0 0 0 0 0 0 0 0 0 0 0 0 0 0 0 0 0 0 0 0 0 0 0 0 0 0 0 0 0 0 0 0 0 0 0 0 0 0 0 0 0 0.219991034164701 0 0 0 0 0.0212699081118159 0 0 0 0 0 0 0 0 0 0 0 0 0 0 0 0 0 0
0 0 0 0 0 0 0 0 0 0 0 0 0 0 0 0 0 0 0 0 0 0 0 0 0 0 0 0 0 0 0 0 0 0 0 0 0 0 0 0 0 0 0 0 0 0 0 0 0 0 0 0 0 0 0 0 0 0 0 0 0 0 0 0 0 0 0 0 0 0 0 0 0 0 0 0 0 0 0 0 0 0 0 0 0 0 0 0 0 0 0 0 0 0 0 0 0 0 0 0 0 0 0 0 0 0 0 0 0 0 0 0 0 0 0 0 0 0 0 0 0 0 0 0 0 0 0 0 0 0 0 0 0 0 0 0 0 0 0 0 0 0 0 0 0 0 0 0 0 0 0 0 0 0 0 0 0 0 0 0 0 0 0 0 0 0 0 0 0 0 0 0 0 0 0 0 0 0 0 0 0 0 0 0 0 0 0 0 0 0 0 0 0 0 0 0 0 0 0 0 0 0 0 0 0 0 0 0 0 0 0 0 0 0 0 0 0 0 0 0 0 0 0 0 0.0412136476975977 0 0 0 0 0 0.112422105156207 0 0 0 0 0 0 0.0849464062438423 0.520467710768611 0 0.0322471633891048 0.0974158984260498 0 0 0 0 0 0 0 0 0 0 0 0 0 0 0 0 0 0 0 0 0 0 0 0 0 0 0 0 0 0 0 0 0 0 0 0 0 0 0 0 0 0.0383112332686775 0 0 0 0 0 0 0 0 0 0.0369570554484424 0 0 0 0 0.0192212923549703 0 0 0 0 0 0 0 0 0 0 0 0 0 0.0167974872464974 0 0 0 0
0 0 0 0 0 0 0 0 0 0 0 0 0 0 0 0 0 0 0 0 0 0 0 0 0 0 0 0 0 0 0 0 0 0 0 0.00254783167000382 0 0 0 0 0 0 0 0 0 0 0 0 0 0 0 0.00720434112794029 0 0 0 0 0 0 0 0 0 0 0 0 0 0 0 0 0 0 0 0 0 0 0 0 0 0 0 0 0 0.0743982896918346 0.0192695047632466 0.13956047397108 0 0 0 0 0 0 0 0 0 0 0 0 0 0 0 0 0 0 0 0 0 0 0 0 0 0 0 0 0 0 0 0 0 0 0 0 0 0 0 0 0 0 0 0 0 0 0 0 0 0 0 0 0 0 0 0 0 0 0 0 0 0 0 0.00166554953152438 0 0 0 0 0 0 0 0 0 0 0 0 0 0 0 0 0 0 0 0 0 0 0 0 0 0 0 0 0 0 0 0 0 0 0.00312383813322733 0 0 0 0.00419171817112611 0 0.0020694208863156 0 0.00260392595840963 0 0 0 0 0 0 0.184403276690919 0 0 0 0 0 0 0 0 0 0 0 0 0 0 0 0 0 0 0 0 0 0 0 0 0 0 0 0 0 0 0 0.0021072797059728 0 0 0 0 0 0 0.143273577777878 0 0.00255151254055413 0.00341302698903489 0 0.321111736275649 0 0 0 0 0 0.00259825066902138 0 0 0 0 0 0 0 0 0 0 0 0 0 0 0 0 0 0 0 0 0 0 0 0 0 0 0 0 0 0 0 0 0 0 0.00380925813407434 0 0 0 0 0 0 0 0 0 0 0.0597798354509096 0 0 0 0 0.0114433563144158 0 0 0 0 0 0 0 0 0 0 0 0 0 0.00571155404994732 0 0 0 0.0031624414969157
0 0 0 0 0 0 0 0 0 0 0 0 0 0 0 0 0 0 0 0 0 0 0 0 0 0 0 0 0 0 0 0 0 0 0 0.00461353290052623 0 0 0 0 0 0 0 0 0 0 0 0 0 0 0 0.00866300774144295 0 0 0 0 0 0 0 0 0 0 0 0 0 0 0 0 0 0 0 0 0 0 0 0 0 0 0 0 0 0.0416935239442161 0.0162349532287017 0.0682371288699753 0 0 0 0 0 0 0 0 0 0 0 0 0 0 0 0 0 0 0 0 0 0 0 0 0 0 0 0 0 0 0 0 0 0 0 0 0 0 0 0 0 0 0 0 0 0 0 0 0 0 0 0 0 0 0 0 0 0 0 0 0 0 0 0 0 0 0 0 0 0 0 0 0 0 0 0 0 0 0 0 0 0 0 0 0 0 0 0 0 0 0 0 0 0 0 0 0 0 0.00194175155321394 0 0 0 0 0 0 0 0.0106436145655317 0 0 0 0 0 0 0.330387748958814 0 0 0 0.00905750764237819 0.00218540019750711 0 0 0 0 0 0 0 0 0 0 0 0 0 0 0 0 0 0 0 0 0 0 0 0 0 0 0.00077055212841248 0 0 0 0 0 0 0.0847204086512459 0 0.0069076853167327 0.0116354601042136 0.362377893044458 0 0 0 0 0 0 0 0 0 0 0 0 0 0 0 0 0 0 0 0 0 0 0 0 0 0 0 0 0 0 0 0 0 0 0 0 0 0 0 0 0 0 0 0 0 0 0 0 0 0 0 0 0.0253299435267944 0 0 0 0 0.00824422841335716 0 0 0 0 0 0 0 0 0 0 0 0 0 0.00319402875440986 0 0.00109169878289634 0 0.00206993167517258
0 0 0 0 0 0 0 0 0 0 0 0 0 0 0 0 0 0 0 0 0 0 0 0 0 0 0 0 0 0 0 0 0 0 0 0 0 0 0 0 0 0 0 0 0 0 0 0 0 0 0 0 0 0 0 0 0 0 0 0 0 0 0 0 0 0 0 0 0 0 0 0 0 0 0 0 0 0 0 0 0 0 0 0 0 0 0 0 0 0 0 0 0 0 0 0 0 0 0 0 0 0 0 0 0 0 0 0 0 0 0 0 0 0 0 0 0 0 0 0 0 0 0 0 0 0 0 0 0 0 0 0 0 0 0 0 0 0 0 0 0 0 0 0 0 0 0 0 0 0 0 0 0 0 0 0 0 0 0 0 0 0 0 0 0 0 0 0 0 0 0 0 0 0 0 0 0 0 0 0 0 0 0.00456289350377129 0 0 0 0 0 0 0 0 0 0 0.00605195352090895 0 0 0 0 0.0259722484696764 0 0 0 0 0 0 0 0 0 0 0 0 0 0 0 0 0 0 0.221907024914352 0 0 0 0 0.408142410355432 0 0 0 0 0 0 0 0 0 0 0 0 0 0 0 0 0 0 0 0 0.0253999561516483 0 0 0 0 0 0.256247774506921 0 0 0 0.00536020063035837 0 0 0 0 0 0 0 0 0 0 0 0 0 0 0 0 0 0 0 0 0 0 0 0 0 0 0 0 0 0 0 0 0 0 0 0 0 0 0 0 0 0 0 0 0 0 0 0 0 0 0 0 0 0.0463555379469311 0 0 0 0 0 0 0 0 0
0 0 0 0 0 0 0 0 0 0 0 0 0 0 0 0 0 0 0 0 0 0 0 0 0 0 0 0 0 0 0 0 0 0 0 0 0 0 0 0 0 0 0 0 0 0 0 0 0 0 0 0 0 0 0 0 0 0 0 0 0 0 0 0 0 0 0 0 0 0 0 0 0 0 0 0 0 0 0 0 0 0 0 0 0 0 0 0 0 0 0 0 0 0 0 0 0 0 0 0 0 0 0 0 0 0 0 0 0 0 0 0 0 0 0 0 0 0 0 0 0 0 0 0 0 0 0 0 0 0 0 0 0 0 0 0 0 0 0 0 0 0 0 0 0 0 0 0 0 0 0 0 0 0 0 0 0 0 0 0 0 0 0 0 0 0 0 0 0 0 0 0 0 0 0 0 0 0 0 0 0 0 0.00284776904249092 0 0 0 0 0 0 0 0 0 0 0.0190384709045175 0 0 0 0 0.257896882654795 0 0 0 0 0 0 0 0.0108285456841906 0 0 0 0 0 0 0 0 0 0 0.0233409661851916 0 0 0 0 0.0409984976485279 0 0 0 0 0 0 0 0 0 0 0 0 0 0 0 0 0 0 0 0.019035681045073 0 0.13296568096397 0 0 0.088069549704339 0.208198168407429 0.0647937821454987 0 0.00752309128975427 0 0.00972814305917212 0 0 0 0 0 0 0 0 0 0 0 0 0 0 0 0 0 0 0 0 0 0 0 0 0 0 0 0 0 0 0 0.0136622038217138 0 0 0 0.00643537068254527 0 0 0 0 0 0.0549118428795124 0 0 0.00308938519701752 0 0 0 0 0 0 0 0.00427757346284691 0.00468528909933748 0.00338096750627458 0.0107280368490537 0.0109150836107639 0 0.00264901815598462 0 0 0 0
0 0 0 0 0 0 0 0 0 0 0 0 0 0 0 0 0 0 0 0 0 0 0 0 0 0 0 0 0 0 0 0 0 0 0 0 0 0 0 0 0 0 0 0 0 0 0 0 0 0 0 0 0 0 0 0 0 0 0 0 0 0 0 0 0 0 0 0 0 0 0.00284446430833588 0 0 0 0 0 0 0 0 0 0 0 0 0 0 0 0 0 0 0 0 0 0 0 0 0 0 0 0 0 0 0 0 0 0 0 0 0 0 0 0 0 0 0 0 0 0 0 0 0 0 0 0 0 0 0 0 0 0 0 0 0 0 0 0 0 0 0 0 0 0 0 0 0 0 0 0 0 0 0 0 0 0 0 0 0 0 0.00885913358740012 0 0.0128397628119304 0 0 0 0 0 0.0609092358193131 0 0 0 0 0 0 0 0 0 0 0.0637341773013449 0.0557474904770833 0 0 0 0 0.00576968748760851 0 0 0 0 0 0.00100504346253713 0 0 0 0 0 0 0.00136431870641882 0 0 0.0647824571242068 0 0 0 0 0 0 0 0.149698169170176 0 0 0 0 0 0 0 0 0 0 0.00202132298495032 0 0 0 0 0.0026284173579952 0 0 0 0 0 0 0 0 0 0 0.00191612251975626 0 0 0 0 0 0 0 0 0 0.0885456091018094 0 0 0 0.119400455087315 0.0640902004774078 0.016109036961587 0 0.00893875783175415 0 0.00308957101619176 0 0.00289742064735686 0.00122822983219825 0.00675955643222158 0 0 0 0 0 0 0 0 0 0 0 0 0 0 0 0 0 0 0 0 0 0 0 0 0 0 0 0.00336774354329708 0.0363790155170634 0 0.00330941434792548 0.0116215998742011 0 0 0 0.00431196640190312 0.0639721242433779 0.0263834849729107 0.003420312107407 0 0.0231350092073479 0 0 0 0 0.00123632169932803 0.00133858353577182 0.000917568527043322 0.00337341370236515 0 0.00300742078481334 0.0164720015834053 0.0161963769989242 0 0.0261532197462848 0.00537443278170271 0.00485134991802932 0 0
0 0 0 0 0 0 0 0 0 0 0 0 0 0 0 0 0 0 0 0 0 0 0 0 0 0 0 0 0 0 0 0 0 0 0 0 0 0 0 0 0 0 0 0 0 0 0 0 0 0 0 0 0 0 0 0 0 0 0 0 0 0 0 0 0 0 0 0 0 0 0 0 0 0 0 0 0 0 0 0 0 0 0 0 0 0 0 0 0 0 0 0 0 0 0 0 0 0 0 0 0 0 0 0 0 0 0 0 0 0 0 0 0 0 0 0 0 0 0 0 0 0 0 0 0 0 0 0 0 0 0 0 0 0 0 0 0 0 0 0 0 0 0 0 0 0 0 0 0 0 0 0 0 0 0 0 0 0 0 0 0 0 0 0 0 0 0 0 0 0.0033457498773758 0.00292210430528627 0 0 0 0 0 0 0 0 0 0 0 0 0 0 0 0 0 0 0.00146847137655899 0 0 0 0 0 0 0 0 0 0 0 0 0 0 0.0013572110606128 0 0 0 0 0 0 0 0 0 0 0 0 0 0 0 0 0 0 0.0020811371665505 0 0 0 0 0 0 0.0010726822088186 0 0 0 0.0511172880864358 0.0893109693071813 0 0 0 0 0 0 0 0 0 0 0.149859314279213 0 0 0 0.0255711093855987 0 0.0623260694818193 0 0.161285882277704 0.0892122289277984 0.0383006628245489 0.0416153293372588 0.109815760231249 0 0 0 0 0 0 0 0 0 0 0 0 0 0 0 0 0 0 0 0 0 0 0 0 0 0 0 0 0 0 0 0 0 0 0 0 0 0 0.0629260809549382 0.00337452216721801 0.0699066876077188 0.0116398992628686 0 0 0 0 0 0 0.00308655233662433 0 0.00303195233875365 0.00602617217461006 0.00483889650932856 0 0.00450726651392877 0 0 0
0 0 0 0 0 0 0 0 0 0 0 0 0 0 0 0 0 0 0 0 0 0 0 0 0 0 0 0 0 0 0 0 0 0 0 0 0 0 0 0 0 0 0 0 0 0 0 0 0 0 0 0 0 0 0 0 0 0 0 0 0 0 0 0 0 0 0 0 0 0 0 0 0 0 0 0 0 0 0 0 0 0 0 0 0 0 0 0 0 0 0 0 0 0 0 0 0 0 0 0 0 0 0 0 0 0 0 0 0 0 0 0 0 0 0 0 0 0 0 0 0 0 0 0 0 0 0 0 0 0 0 0 0 0 0 0 0 0 0 0 0 0 0 0 0 0 0 0 0 0 0 0 0 0 0 0 0 0 0 0 0 0 0 0 0 0.00104873229155276 0 0 0 0.00211896980474479 0.0019377826139414 0 0 0 0 0 0 0 0 0 0 0 0 0 0 0 0 0 0 0.00083312169615682 0 0 0 0 0 0 0 0 0 0 0 0 0 0 0 0 0 0 0 0 0 0 0 0 0 0 0 0 0 0 0 0 0 0.00142327707964838 0 0 0 0 0 0 0 0 0 0.00635052531631582 0.0101377198854672 0.0243336980063952 0 0 0 0 0 0 0 0 0 0.127965851783958 0 0.0287452330123861 0 0 0.0102482206446339 0.00675330773957664 0.0653611127273421 0.00199280265228284 0.219928560580617 0.0482404091925466 0.0310650348517074 0.0355502369707744 0.201158923332542 0 0 0 0 0 0 0 0 0 0 0 0 0 0 0 0 0 0 0 0 0 0 0 0 0 0 0 0 0 0 0 0 0 0 0 0 0 0 0.0694840553241268 0.00582432897970514 0.0592147164726561 0.012378817995834 0 0 0 0 0 0 0 0 0.00436940839917654 0.00655993721659865 0.00748723928519251 0.002436223856452 0.00705175228766768 0 0 0
0 0 0 0 0 0 0 0 0 0 0 0 0 0 0 0 0 0 0 0 0 0 0 0 0 0 0 0 0 0 0 0 0 0 0.00142762156978302 0 0 0 0 0 0 0 0 0 0 0 0 0 0 0 0 0 0 0 0.0021232388377421 0.00766076276816133 0 0 0 0 0 0 0 0 0 0 0 0 0 0 0.00312541430859423 0 0 0 0 0 0 0 0 0 0 0 0 0 0 0 0 0 0 0 0 0 0 0 0 0 0 0 0 0 0 0 0 0 0 0 0 0 0 0 0 0 0 0 0 0 0 0 0 0 0 0 0 0 0 0 0 0 0 0 0 0 0 0 0 0 0 0 0 0 0 0 0 0 0 0 0 0 0 0 0 0 0 0 0 0 0 0 0 0 0 0 0 0 0 0 0 0 0 0 0 0 0 0 0 0 0.00670896214628365 0 0 0 0 0 0.0154141494135919 0 0 0 0 0 0.00363873979798218 0 0 0 0 0 0.00181301889263079 0 0 0 0.101654307172473 0 0 0 0 0 0 0 0.0165574555229448 0 0 0 0 0 0 0.00133472547770122 0 0 0 0 0 0 0 0 0.00331306772655983 0 0 0 0 0 0 0 0 0 0 0.0292224833477728 0.00495379667307782 0.00197604728336026 0 0 0 0 0.00406451031554594 0 0 0.0934562330968102 0.190265922304834 0 0.0556339375636403 0 0.0774103702846127 0.0158365287410399 0.0163142558660913 0.0326378774217485 0 0.0113473161431177 0.00801311857912514 0.015203514101408 0 0.0280007484376291 0.00667108408538548 0 0 0 0 0 0 0 0 0 0 0 0 0 0 0 0 0 0 0 0 0 0 0 0 0 0 0 0 0 0 0.00638749302683872 0 0 0.00188244643742582 0.0244979418754199 0.00574513626913134 0.0111853125383718 0.0047144283403813 0 0.0293576801838739 0 0 0 0 0 0 0 0.0105490894686404 0 0.007506120592325 0.059121162375641 0.0370571476988538 0 0.021263220573599 0.0114370297081024 0.0114574708311124 0.00205911220063656 0
0 0 0 0 0 0 0 0 0 0 0 0 0 0 0 0 0 0 0 0 0 0 0 0 0 0 0 0 0 0 0 0 0 0 0 0 0 0 0 0 0 0 0 0 0 0 0 0 0 0 0 0 0 0 0.00118296589671343 0 0 0 0 0 0 0 0 0 0 0 0 0 0 0 0 0 0 0 0 0 0 0 0 0 0 0 0 0.00284639700905906 0 0 0 0 0 0 0 0 0 0 0 0 0 0 0 0 0 0 0 0 0 0 0 0 0 0 0 0 0 0 0 0 0 0 0 0 0 0 0 0 0 0 0 0 0 0 0 0 0 0 0 0 0 0 0 0 0 0 0 0 0 0 0 0 0 0 0 0 0 0 0 0 0 0 0 0 0 0 0 0 0 0 0 0 0 0 0 0 0 0 0 0 0 0 0 0 0 0 0.0150523488363193 0 0 0 0 0 0 0 0 0 0 0.00271490624480531 0 0.00252579204973948 0 0 0.0560453761304518 0 0 0 0 0.00383916545664627 0 0 0 0 0 0 0 0 0 0 0 0 0 0.00729670149169415 0.00179380083916354 0 0 0 0.0376724470792611 0 0 0 0 0 0.00118296589671343 0 0.001597173051381 0 0 0.00253003337821699 0.00453314924260923 0.000665490111720606 0 0 0 0 0 0 0 0.12455535090258 0.05757708151091 0 0 0.0436417476361084 0 0.144939890924525 0 0.108650362418493 0.0078423193712191 0.108832644463364 0 0.0120113637473424 0 0.0252711564192006 0.0119841856697654 0 0 0 0 0 0 0 0 0 0 0 0 0 0 0 0 0 0 0 0 0 0 0 0 0 0 0 0 0 0 0 0 0 0 0 0 0.0127502735561089 0.00196463901432197 0 0.0192816899068399 0.00614159452150423 0 0 0 0 0 0 0.00498494297841044 0.0448145548360927 0 0.0429227445014575 0.0272074094712764 0 0 0.0289370415001274 0.0205113528951004 0.00369894104075791 0
0 0 0 0 0 0 0 0 0 0 0 0 0 0 0 0 0 0 0 0 0 0 0 0 0 0 0 0 0 0 0 0 0 0 0 0 0 0 0 0 0 0 0 0 0 0 0 0 0 0 0 0 0 0 0 0 0 0 0 0 0 0 0 0 0 0 0 0 0 0 0 0 0 0 0 0 0 0 0 0 0 0 0 0 0 0 0 0 0 0 0 0 0 0 0 0 0 0 0 0 0 0 0 0 0 0 0 0 0 0 0 0 0 0 0 0 0 0 0 0 0 0 0 0 0 0 0 0 0 0 0 0 0 0 0 0 0 0 0 0 0 0 0 0 0 0 0 0 0 0 0 0 0 0 0 0 0 0 0 0 0 0 0 0 0 0 0 0 0 0 0 0 0 0 0 0 0 0.00152089369949257 0 0 0 0 0.00151701667674661 0 0 0 0 0 0 0 0 0 0 0.00462082405375821 0 0 0 0 0.0301682555678143 0 0 0 0 0 0 0 0 0 0 0 0 0 0 0 0 0 0 0.00876591217286778 0 0 0 0 0.0777059010185703 0 0 0 0 0 0 0 0 0 0 0 0 0 0 0 0 0 0 0 0.0973431964997319 0.0328430423194646 0.0122617415762197 0 0 0.00756462747177693 0.122803994547596 0 0.0080612896719033 0.111722621070092 0.0301946862077605 0.134211334519134 0 0 0 0.00308314086605764 0.0363362690986899 0 0 0 0 0 0 0 0 0 0 0 0 0 0 0 0 0 0 0 0 0 0 0 0 0 0 0 0 0 0 0 0 0 0 0.00199661785978627 0 0 0 0 0.00264974335328089 0 0 0 0 0 0 0 0 0.207152687686592 0 0.00307651934644952 0 0.0586510921605927 0 0 0.00574859255562203 0 0
0 0 0 0 0 0 0 0 0 0 0 0 0 0 0 0 0 0 0 0 0 0 0 0 0 0 0 0 0 0 0 0 0 0 0 0 0 0 0 0 0 0 0 0 0 0 0 0 0 0 0 0 0 0 0 0 0 0 0 0 0 0 0 0 0 0 0 0 0 0 0 0 0 0 0 0 0 0 0 0 0 0 0 0 0 0 0 0 0 0 0 0 0 0 0 0 0 0 0 0 0 0 0 0 0 0 0 0 0 0 0 0 0 0 0 0 0 0 0 0 0 0 0 0 0 0 0 0 0 0 0 0 0 0 0 0 0 0 0 0 0 0 0 0 0 0 0 0 0 0 0 0 0 0 0 0 0 0 0 0 0 0 0 0 0 0 0 0 0 0 0 0 0 0 0 0 0 0 0 0 0 0.00467303123136847 0.00612229580297605 0 0 0 0 0 0 0 0.00354842102401405 0 0 0 0 0 0 0.00455127490277292 0 0 0 0.00420529679573975 0 0 0.00637773167970286 0 0 0 0 0 0 0 0 0.00412402094329264 0 0 0 0 0.00447440768509119 0 0 0 0 0 0 0 0 0 0 0.00985603135579793 0.00480443676890328 0 0 0 0.126209400418642 0.0394163314800863 0 0 0 0 0 0 0 0 0 0.0517205738353594 0.0242745887555177 0.0199662598016899 0 0.0206541070435976 0 0.165997862290779 0 0.037838190639887 0.0571461197952591 0.0865437104476769 0 0.0438705747362797 0.0809087526907942 0 0 0 0 0 0 0 0 0 0 0 0 0 0 0 0 0 0 0 0 0 0 0 0.00373328900050059 0.00231597404757904 0 0 0 0 0 0 0 0 0.00698373608100192 0 0 0 0 0 0.0185565498573103 0.0213156751008916 0.00657408401687509 0 0 0 0 0 0 0.0141753627920603 0 0.0449115080862747 0.0326638667261519 0 0 0.0247554805778132 0.0122681889516059 0.00446286463670752 0
0 0 0 0 0 0 0 0 0 0 0 0 0 0 0 0 0 0 0 0 0 0 0 0 0 0 0 0 0 0 0 0 0 0 0 0 0 0 0 0 0 0 0 0 0 0 0 0 0 0 0 0 0 0 0 0 0 0 0 0 0 0 0 0 0 0 0 0 0 0 0 0 0 0 0 0 0 0 0 0 0 0 0 0 0 0 0 0 0 0 0 0 0 0 0 0 0 0 0 0 0 0 0 0 0 0 0 0 0 0 0 0 0 0 0 0 0 0 0 0 0 0 0 0 0 0 0 0 0 0 0 0 0 0 0 0 0 0 0 0 0 0 0 0 0 0 0 0 0 0 0 0 0 0 0 0 0 0 0 0 0 0 0 0 0 0 0 0 0 0 0 0 0 0 0 0 0 0 0 0 0 0 0.0029885854689846 0 0 0 0 0 0 0 0 0 0 0 0 0.0058179216070967 0 0 0 0 0 0 0 0 0 0 0 0 0 0 0 0 0 0 0 0 0 0 0.0141824759715124 0.00495009469027935 0 0 0.0126687915546757 0 0.00161870914223194 0 0 0 0 0.00500619867403617 0 0 0 0.00123400321516791 0.0024124590459899 0.00074584502306528 0 0 0 0 0 0 0 0.00380638566741261 0.00679150713705713 0 0.00623195727188805 0.01556165806176 0.0918887094087935 0.111518655524472 0.0646706175307389 0 0.0766868289598051 0.134437364087343 0.00659307392734905 0.0244584756519725 0 0.0262071076319987 0.119374209774336 0 0 0 0 0 0 0 0 0 0 0 0 0 0 0 0 0 0 0 0 0 0 0 0 0 0 0 0 0 0 0 0 0 0 0 0 0.0027447724763581 0 0 0.0118490831852412 0 0 0 0 0 0.00394254598734506 0.00175180047718706 0.00341986894098682 0.111951526143663 0 0.0292087263712273 0.038866836504974 0.0172359466128213 0 0.0169879725075507 0.0221892857646789 0 0
0 0 0 0 0 0 0 0 0 0 0 0 0 0 0 0 0 0 0 0 0 0 0 0 0 0 0 0 0 0 0 0 0 0 0 0 0 0 0 0 0 0 0 0 0 0 0 0 0 0 0 0 0 0 0 0 0 0 0 0 0 0 0 0 0 0 0 0 0 0 0 0 0 0 0 0 0 0 0 0 0 0 0 0 0 0 0 0 0 0 0 0 0 0 0 0 0 0 0 0 0 0 0 0 0 0 0 0 0 0 0 0 0 0 0 0 0 0 0 0 0 0 0 0 0 0 0 0 0 0 0 0 0 0 0 0 0 0 0 0 0 0 0 0 0 0 0 0 0 0 0 0 0 0 0 0 0 0 0 0 0 0 0 0 0 0 0 0 0 0 0 0 0 0 0 0 0 0 0 0 0 0 0 0 0 0 0 0 0 0 0 0 0 0 0 0.00250871484738787 0 0 0 0 0 0 0 0 0 0 0 0 0 0 0 0 0 0 0 0 0 0 0.00183461323040642 0 0 0 0 0 0 0 0 0 0 0 0 0 0 0 0 0.0145707098671253 0 0 0 0 0 0 0 0 0 0.0729833127617865 0.0896319653491309 0 0.00985623506475336 0.0447891154058097 0 0.113961022000035 0 0.0412196503310644 0.0129185632433084 0.022037350349407 0.0165430758454949 0.0275128227760754 0.317266238367642 0 0 0 0 0 0 0 0 0 0 0 0 0 0 0 0 0 0 0 0 0 0 0 0 0 0 0 0 0 0 0 0 0 0 0 0 0 0 0.0484522118614426 0.00568581677773513 0.0389372788590231 0.00620558822692036 0 0 0 0 0 0 0.0366429450965732 0 0.00853142229955298 0.0187164998337697 0.0402530758386673 0 0.00617491220565832 0.00276685956123001 0 0
0 0 0 0 0 0 0 0 0 0 0 0 0 0 0 0 0 0 0 0 0 0 0 0 0 0 0 0 0 0 0 0 0 0 0 0 0 0 0 0 0 0 0 0 0 0 0 0 0 0 0 0 0 0 0 0 0 0 0 0 0 0 0 0 0 0 0 0 0 0 0 0 0 0 0 0 0 0 0 0 0 0 0 0 0 0 0 0 0 0 0 0 0 0 0 0 0 0 0 0 0 0 0 0 0 0 0 0 0 0 0 0 0 0 0 0 0 0 0 0 0 0 0 0 0 0 0 0 0 0 0 0 0 0 0 0 0 0 0 0 0 0 0 0 0 0 0 0 0 0 0 0 0 0 0 0 0 0 0 0 0 0 0 0 0 0 0 0 0 0 0 0 0 0 0 0 0 0 0 0 0 0 0.00649209498960932 0 0 0 0 0 0 0 0 0 0.00153209092189766 0 0 0.00535208072005172 0 0 0.0049064931487982 0 0 0 0 0.0014403317656838 0 0 0 0 0 0 0 0 0 0 0 0 0 0 0.00813803130949078 0.00249127076364602 0 0 0.0238046255789754 0 0.000832431206098673 0 0 0 0.000762594744281508 0.00127736525575098 0.000957488058962778 0.000419321093873071 0 0.00048787057832799 0 0 0 0 0 0 0 0 0.00278142306724923 0.00673566536412645 0.00321233824828107 0 0.00251655435863792 0.00740391139268172 0.125957563498404 0.183328379828364 0.0201729294796742 0.183972997862955 0.0379579583078576 0 0 0.00311376222050511 0 0.00776172594600746 0.06459134844019 0 0 0 0 0 0 0 0 0 0 0 0 0 0 0 0 0 0 0 0 0 0 0 0 0 0 0 0 0 0 0 0.000461818585604223 0 0 0 0 0 0 0 0.00615241795060688 0 0 0 0 0 0.00496909660405761 0.00166725705133764 0.00303180483872767 0.142281454111941 0 0.0117963260883356 0.0326399539470798 0.065787120920851 0 0.00505239033342427 0.0177597114176518 0 0
0 0 0 0 0 0 0 0 0 0 0 0 0 0 0 0 0 0 0 0 0 0 0 0 0 0 0 0 0 0 0 0 0 0 0 0 0 0 0 0 0 0 0 0 0 0 0 0 0 0 0 0 0 0 0 0 0 0 0 0 0 0 0 0 0 0 0 0 0 0 0 0 0 0 0 0 0 0 0 0 0 0 0 0 0 0 0 0 0 0 0 0 0 0 0 0 0 0 0 0 0 0 0 0 0 0 0 0 0 0 0 0 0 0 0 0 0 0 0 0 0 0 0 0 0 0 0 0 0 0 0 0 0 0 0 0 0 0 0 0 0 0 0 0 0 0 0 0 0 0 0 0 0 0 0 0 0 0 0 0 0 0 0 0 0 0 0 0 0 0 0 0 0 0 0 0 0 0 0 0 0 0 0 0 0 0 0 0 0 0 0 0 0 0 0 0 0 0 0 0 0 0 0 0 0.00211380895915571 0 0 0 0 0 0 0 0 0 0 0 0 0 0 0 0 0 0 0 0 0 0 0 0 0 0 0 0 0.00289032924211571 0.0458025174424613 0.0481412452097051 0 0 0 0 0 0 0 0 0 0.231300340998446 0.369361138151841 0.00695339934234146 0 0 0.0405184572705212 0.0119991252554055 0.0158212320920235 0 0 0.145160793199524 0 0.0325132405237301 0.0395380157679445 0 0 0 0 0 0 0 0 0 0 0 0 0 0 0 0 0 0 0 0 0 0 0 0 0 0 0 0 0 0 0 0 0 0 0 0 0 0 0 0.00116064728416931 0.00421497659229785 0 0 0 0 0 0 0 0 0 0.00251073266831785 0 0 0 0 0 0 0
0 0 0 0 0 0 0 0 0 0 0 0 0 0 0 0 0 0 0 0 0 0 0 0 0 0 0 0 0 0 0 0 0 0 0 0 0 0 0 0 0 0 0 0 0 0 0 0 0 0 0 0 0 0 0.00314992562993875 0 0 0 0 0 0 0 0 0 0 0 0 0 0 0 0 0 0 0 0 0 0 0 0 0 0 0 0 0 0 0 0 0 0 0 0 0 0 0 0 0 0 0 0 0 0 0 0 0 0 0 0 0 0 0 0 0 0 0 0 0 0 0 0 0 0 0 0 0 0 0 0 0 0 0 0 0 0 0 0 0 0 0 0 0 0 0 0 0 0 0 0 0 0 0 0 0 0 0 0 0 0 0 0 0 0 0 0 0 0 0 0 0 0 0 0 0 0 0 0 0 0 0 0 0 0 0 0 0 0 0 0 0 0 0 0 0 0 0 0 0 0 0 0 0 0 0 0 0 0 0 0 0 0 0 0 0 0 0 0 0 0 0 0 0 0 0 0 0 0 0 0 0 0 0 0 0 0 0.00612840151212974 0.058237105133746 0.0446524378436562 0 0 0 0 0 0 0 0 0.00491894324211352 0.157077484791674 0.0994695562612003 0.0161975456823462 0.0226983643334251 0 0.0753375156554205 0.0546513201968765 0.0331356192742606 0.00508419991832435 0.17822103530776 0 0 0.0733367806902194 0.0891539299302313 0 0 0 0 0 0 0 0 0 0 0 0 0 0 0 0 0 0 0 0 0 0 0 0 0 0 0 0 0 0 0 0 0 0 0 0 0 0 0 0.00795473161926523 0.00715518915544936 0.00297799986456198 0 0 0 0 0 0 0 0 0.0364325424101972 0.00593451982004952 0 0 0.0180948517271536 0 0 0
0 0 0 0 0 0 0 0 0 0 0 0 0 0 0 0 0 0 0 0 0 0 0 0 0 0 0 0 0 0 0 0.00231232018780171 0.00269764260108177 0.00153420276922487 0.00600554343298069 0 0 0 0 0 0 0 0 0 0 0 0 0 0 0 0 0 0 0 0 0.00623555731890149 0 0.00186559850651102 0 0 0 0 0 0 0 0 0 0 0 0 0 0 0 0 0 0 0 0 0 0 0 0 0 0 0.00205505019964099 0 0 0.00127826088882933 0.00325513359309651 0 0 0.000741851715297486 0 0 0 0 0 0 0 0.00860944053061701 0.0232925645785654 0 0 0 0 0 0 0 0 0 0 0 0 0 0 0 0 0 0 0 0 0 0 0 0 0 0 0 0 0 0 0 0 0 0 0 0 0 0.0115252082594682 0 0.00114696804203247 0.0101779922319084 0.000833877921719685 0.00339486445790668 0.00680232233670384 0.00416894675366749 0.0250307503909528 0.000775166600086541 0 0.00519060067536262 0.0131148941233241 0 0.0202696591698452 0.0223400058204333 0.0020919292830698 0 0 0 0 0.00103835424677273 0 0 0 0 0 0.00144712013777786 0 0 0.00609165425919648 0.0190260907442091 0.0275441780424322 0 0 0 0 0 0 0 0 0 0 0 0 0 0 0 0.0203382441314626 0.0365866672180485 0.0595235962819174 0.00292354254735821 0.00737356464516326 0 0 0 0.00908040871616923 0 0 0.00300437394339261 0 0 0 0.0013265099707575 0.000832998209859302 0 0.00299293812152161 0 0 0.00216272040296935 0 0 0 0 0 0.00080660186501173 0.00186417821334264 0 0 0 0 0 0 0 0 0.00429445843192574 0 0 0 0 0 0 0 0 0 0 0 0.00798087306320235 0 0 0 0 0 0 0 0 0.000462900861364318 0.0149707626381437 0.0142199847026334 0 0 0 0 0 0.00552204654273599 0 0 0 0 0.00110746228082369 0.0212302251571762 0 0 0 0 0 0 0 0 0 0 0 0 0 0 0 0 0 0 0 0 0 0 0 0.0191419167444392 0 0 0 0.000483614387993203 0 0 0.00145946102149721 0 0 0 0 0 0.000850326904331731 0.00149624415633615 0.034042159708224 0.189597919765537 0.0721578483315092 0.0175754872624064 0 0.00145563189250693 0.0196123463543853 0 0 0 0 0 0.00115606112200534 0.00348748346757402 0.000785314568861305 0.0420168502579379 0.0441410865446668 0.00157229845700305 0.012938315083899 0.0755308262044896
0 0 0 0 0 0 0 0 0 0 0 0 0 0 0 0 0 0 0 0 0 0 0 0 0 0 0 0 0 0 0 0 0 0 0 0 0 0 0 0 0 0 0 0 0 0 0 0 0 0 0 0 0 0 0 0 0 0 0 0 0 0 0 0 0 0 0 0 0 0 0.00316367989840467 0 0 0 0 0 0 0 0 0 0 0 0 0 0 0 0 0 0 0 0 0 0 0 0 0 0 0 0 0 0 0 0 0 0 0 0 0 0 0 0 0 0 0 0 0 0 0 0 0 0 0 0 0 0 0 0 0 0 0 0 0 0 0 0 0 0 0 0 0 0 0 0 0 0.00167199508902381 0 0 0 0 0 0 0 0 0 0 0 0 0 0 0 0 0 0 0 0 0 0 0 0 0 0 0 0 0 0 0 0 0 0 0 0 0 0 0 0 0 0 0 0 0 0 0 0 0 0 0 0 0 0 0 0 0 0 0 0 0 0 0 0 0 0 0 0 0 0 0 0 0 0 0 0 0 0 0 0 0 0 0 0 0 0 0 0 0.00338343045980043 0 0.0218172212552216 0 0 0 0 0 0 0 0 0.00806919468455484 0.0515222260980484 0.0515434438557527 0.0209761899399946 0.0335798764728342 0.00483529285224092 0.0268534965526561 0.0411758049639741 0.0290885853520626 0.0089114261749463 0.0280686562120374 0.0515672030546099 0.00350778197302963 0 0.18559105316092 0 0 0 0 0 0 0 0 0 0 0 0 0 0 0 0 0 0 0 0 0 0 0 0 0 0 0 0 0 0 0 0 0 0 0 0 0 0 0.047742404302332 0.039669434745182 0.0362350303487531 0.0155247587947975 0 0 0 0 0 0 0.00370046964269999 0 0.131790389541432 0.0475860282624633 0.0278549321583608 0 0.0625895174382252 0.00228690968192463 0.00969356703371802 0
0 0 0 0 0 0 0 0 0 0 0 0 0 0 0 0 0 0 0 0 0 0 0 0 0 0 0 0 0 0 0 0 0 0 0 0 0 0 0 0 0 0 0 0 0 0 0 0 0 0 0 0 0 0 0 0 0 0 0 0 0 0 0 0 0 0 0 0 0 0 0 0 0 0 0 0 0 0 0 0 0 0 0 0 0 0 0 0 0 0 0 0 0 0 0 0 0 0 0 0 0 0 0 0 0 0 0 0 0 0 0 0 0 0 0 0 0 0 0 0 0 0 0 0 0 0 0 0 0 0 0 0 0 0 0 0 0 0 0 0 0 0 0 0 0 0 0 0 0 0 0 0 0 0 0 0 0 0 0 0 0 0 0 0 0 0.000676104429055385 0 0 0 0.00181884961281473 0.00149957523935757 0 0 0 0 0 0 0 0 0 0 0 0 0 0 0 0 0 0 0.000689469407484977 0 0 0 0 0 0.00128901095585278 0 0 0 0 0 0 0 0 0 0 0 0 0 0 0 0 0 0 0 0 0 0 0 0 0 0 0 0.00111435719502986 0 0 0 0 0 0 0 0 0 0.00228502236672307 0.00197975593892811 0.0150864933084172 0 0 0 0 0 0 0 0 0 0.0582753596526232 0.125011291442011 0.00214206373476674 0.00682561069174592 0.0244257976412038 0.0212276555232278 0.080391942451586 0.143777297647495 0.0317864675513867 0.0146303677104179 0.0268702206946852 0.0288228721502148 0.0795492415110917 0 0 0 0 0 0 0 0 0 0 0 0 0 0 0 0 0 0 0 0 0 0 0 0 0 0 0 0 0 0 0 0 0 0 0 0 0 0 0 0.0682669159886355 0.00904112355207147 0.0531676532527502 0.00932240096550106 0 0 0 0.00207602749434696 0 0 0.0304453949947087 0 0.0218454695688768 0.0463209609123512 0.0697759108517768 0 0.0180956582579592 0.00146765730490368 0 0
0.0105416273153876 0 0 0 0 0.040846581330914 0 0 0.0116297952963309 0.0427376267629008 0 0 0.0185280255229118 0 0 0 0 0 0 0 0 0 0 0 0 0 0 0 0 0 0 0 0 0 0 0 0 0 0 0 0 0 0 0 0 0 0 0 0 0 0 0 0 0 0 0.0516029328978515 0 0 0 0 0 0 0 0 0 0 0 0 0 0 0 0 0 0 0 0 0 0 0 0 0 0 0 0 0.0171316209290955 0.00737887526041148 0 0 0 0 0 0 0 0 0 0 0 0 0 0 0 0 0 0 0 0 0 0 0 0 0 0 0 0.0269732998592336 0 0 0 0 0 0 0 0 0 0 0 0 0 0 0 0 0 0 0 0 0 0 0 0 0 0 0 0 0 0 0 0 0 0 0 0 0 0 0 0 0 0 0 0 0 0 0 0 0 0 0 0 0.233625165245139 0 0 0 0 0 0 0 0 0.0293532969056366 0 0 0 0 0 0 0 0 0 0 0 0 0 0 0 0 0 0 0 0 0 0 0 0 0 0 0 0 0 0 0 0.0594940145926464 0 0 0 0 0 0 0 0 0 0 0 0 0 0 0 0 0 0 0 0 0 0 0 0 0 0 0 0 0 0 0 0 0 0 0 0 0 0 0 0 0 0 0 0 0 0 0 0 0 0 0 0 0 0 0.126245541930979 0 0 0 0 0 0 0 0.323911596150562 0 0 0 0 0 0 0 0 0 0 0 0 0 0 0 0 0 0 0 0 0 0 0 0 0 0 0 0 0 0 0 0 0 0 0 0 0 0 0 0 0 0 0 0 0 0
0 0 0 0 0 0 0 0 0 0 0 0 0 0 0 0 0 0 0 0 0 0 0 0 0 0 0 0 0 0 0 0 0 0 0 0 0 0 0 0 0 0 0 0 0 0 0 0 0 0 0 0 0 0 0 0 0 0 0 0 0 0 0 0 0 0 0 0 0 0 0 0 0 0 0 0 0 0 0 0 0 0 0 0 0 0 0 0 0 0 0 0 0 0 0 0 0 0 0 0 0 0 0 0 0 0 0 0 0 0 0 0 0 0 0 0 0 0 0.00765644688849941 0 0 0 0 0 0 0 0 0 0 0 0 0 0 0 0 0 0 0 0 0 0 0 0 0 0 0 0 0 0 0 0 0 0 0 0 0 0 0 0 0 0 0 0 0 0 0 0 0 0 0 0 0 0 0 0 0 0 0 0 0 0 0 0 0 0 0 0 0 0 0 0 0 0 0 0 0 0 0 0 0 0 0 0 0 0 0 0 0 0 0 0 0 0 0 0 0 0 0 0 0 0 0 0 0 0 0 0 0 0 0 0 0 0 0 0 0 0 0 0 0 0 0 0 0 0 0 0 0 0 0 0 0 0 0 0 0 0 0 0 0 0 0 0.0465188467131371 0 0.0441107593409525 0.470902490658301 0.374559367488221 0 0 0 0 0 0 0 0 0.056252088910889 0 0 0 0 0 0 0 0 0 0 0 0 0 0 0 0 0 0 0 0 0 0 0 0 0 0 0 0 0 0 0 0 0 0 0 0 0 0 0 0 0
0 0 0 0 0 0 0 0 0 0 0 0 0.0146065967596632 0 0 0 0 0 0 0 0 0 0 0 0 0 0.00522781276398643 0 0 0 0 0 0 0 0 0 0 0 0 0 0 0 0 0 0 0 0 0 0 0 0 0 0 0 0 0 0 0 0 0 0 0 0 0 0 0 0 0 0 0 0 0 0 0 0 0 0 0 0 0 0 0 0 0 0 0 0 0 0 0 0 0 0 0 0 0 0 0 0 0 0 0 0 0 0 0.00746394621562444 0 0 0 0 0 0 0 0.00524212730859783 0.0158122572307064 0.0520740325871399 0.0209694908270829 0.0126201618764731 0.0369320687327933 0.0066279651927218 0 0 0 0 0 0 0 0 0 0 0 0 0 0 0 0 0 0 0 0 0 0 0 0 0 0 0 0 0 0 0 0 0 0 0 0 0 0 0 0 0 0 0 0 0 0 0.495430559635874 0 0 0 0 0 0.0581759911008887 0 0 0 0 0 0 0 0 0 0 0 0 0 0.0104596736231331 0 0 0 0 0 0 0 0 0 0 0 0 0 0 0 0 0 0 0 0 0.00853014331450908 0 0 0 0 0 0 0 0 0 0 0 0 0 0 0 0 0 0 0 0 0 0 0 0 0 0 0 0 0 0 0 0 0 0 0 0 0 0 0 0 0 0 0 0 0 0 0 0 0 0 0 0 0 0 0.074905169227047 0.0587788901429134 0 0 0.0775833621544509 0 0.0385597513063948 0 0 0 0 0 0 0 0 0 0 0 0 0 0 0 0 0 0 0 0 0 0 0 0 0 0 0 0 0 0 0 0 0 0 0 0 0 0 0 0 0 0 0 0 0 0 0 0
0.011219495988732 0.00261151265461977 0 0 0 0.0194657080340074 0.00476295333135528 0 0.00779994682810109 0.00945420333264766 0 0 0.0665847744932146 0 0 0 0 0 0.0108319259251954 0 0 0 0 0 0 0 0 0 0 0 0 0 0 0 0 0 0.00643537646313714 0 0 0 0 0 0 0 0 0 0 0 0 0 0 0 0 0 0 0 0 0 0 0 0 0 0 0 0 0 0 0 0.00524679514529494 0 0 0 0 0 0 0 0 0 0 0 0 0 0 0 0 0 0.00525637619508148 0 0 0 0 0 0 0 0 0 0 0 0 0 0 0 0 0 0 0 0 0 0 0 0 0 0 0.069967875911248 0 0 0 0.0586339707507944 0.00712235793966736 0 0 0 0 0 0 0 0 0 0 0 0 0 0.00441131750093525 0 0 0 0 0 0 0 0 0 0 0 0 0 0 0 0 0 0 0 0 0 0 0 0 0 0 0 0 0 0 0 0 0 0.494510382504252 0 0 0 0 0 0 0 0 0 0 0 0 0 0 0 0 0 0 0 0.0114066531955535 0 0 0 0 0 0 0 0 0 0 0 0 0 0 0 0 0 0 0 0 0 0 0 0 0 0 0 0 0 0 0 0 0 0 0 0 0 0 0 0 0 0 0 0 0 0 0 0 0 0 0 0 0 0 0 0 0 0 0 0 0 0 0 0 0 0 0 0 0 0 0 0 0.0234382283389604 0.0134448488232397 0.113995384041493 0 0 0 0.027896210941754 0.017468536230201 0 0 0 0 0 0.00803516543051465 0 0 0 0 0 0 0 0 0 0 0 0 0 0 0 0 0 0 0 0 0 0 0 0 0 0 0 0 0 0 0 0 0 0 0 0 0 0 0 0 0 0 0 0
0 0 0 0 0 0 0 0 0 0 0 0 0 0 0 0 0 0 0 0 0 0 0 0 0 0 0.0218679957765482 0 0 0 0 0 0 0 0 0 0 0 0 0 0 0 0 0 0 0 0 0 0 0 0 0.00249489365947958 0 0 0 0 0 0 0 0 0 0 0 0 0 0 0 0 0 0 0 0 0 0 0 0 0 0 0 0 0 0 0 0 0 0 0 0 0 0 0 0 0 0 0 0 0 0 0 0 0 0 0 0 0 0 0 0 0 0 0 0 0 0 0 0 0 0 0 0.0150325320397381 0 0 0 0 0 0 0 0.0191329688557413 0 0 0 0 0 0 0 0 0 0 0 0 0 0 0 0 0 0 0 0 0 0 0 0 0 0 0 0 0 0 0 0 0 0 0 0 0 0 0.388940010960701 0.0373482091366022 0.0914311891513859 0.080039242375667 0.0209836286306873 0 0.216036017185464 0 0 0 0 0 0 0 0 0 0 0 0 0 0.0209709476552625 0 0.00234123194188168 0 0.00286796187024288 0 0 0 0 0 0 0 0 0 0 0 0.00416395618580901 0 0 0 0 0 0 0 0 0 0 0 0 0 0 0 0 0 0 0 0 0.00552378771910566 0 0 0 0 0 0 0 0 0 0 0 0 0 0 0 0 0 0 0 0 0 0 0 0 0 0 0 0 0 0 0 0 0 0 0 0 0 0.0657364470330056 0 0 0 0 0 0 0 0 0 0 0 0 0 0 0 0 0 0 0 0 0.00508897982267783 0 0 0 0 0 0 0 0 0 0 0 0 0 0 0 0 0 0 0 0 0 0 0 0 0 0 0 0 0 0 0 0 0 0
0 0 0 0 0 0 0 0 0 0 0 0 0 0 0 0 0 0 0 0 0 0 0 0 0 0 0.00481870455173576 0 0 0 0 0 0 0 0 0 0 0 0 0 0 0 0 0 0 0 0 0 0 0 0 0 0 0 0 0 0 0 0 0 0 0 0 0 0 0 0 0 0 0 0 0 0 0 0 0 0 0 0 0 0 0 0 0 0 0 0 0 0 0 0 0 0 0 0 0 0 0 0 0 0 0 0 0 0 0.0387593285890435 0.00770471778544964 0 0 0 0 0 0 0 0 0.0141242102424984 0.0506265014029376 0 0.040813112473969 0 0 0 0 0 0 0 0 0 0 0 0 0 0 0 0 0 0 0 0 0 0 0 0 0 0 0 0 0 0 0 0 0 0 0 0 0 0 0 0 0 0 0 0 0 0 0 0 0 0 0 0 0 0 0 0 0 0 0 0 0 0 0 0 0 0 0 0 0 0 0 0 0 0 0 0 0 0 0 0 0 0 0 0 0 0 0 0 0 0.0169324015537022 0 0.010672110725572 0 0 0 0 0 0 0 0 0 0 0 0 0 0 0 0 0 0 0 0 0 0 0 0 0 0 0 0 0 0 0 0 0 0 0 0 0 0 0 0 0 0 0 0 0 0 0 0 0 0.014170923432584 0 0 0 0 0.184711416882326 0 0.0307946238384466 0.118748508385748 0 0 0 0 0.0542568538961728 0 0.327605160495543 0 0 0 0.0470553839158142 0 0.0382060418284579 0 0 0 0 0 0 0 0 0 0 0 0 0 0 0 0 0 0 0 0 0 0 0 0 0 0 0 0 0 0 0 0 0 0 0
0 0 0 0 0 0 0 0 0 0 0 0 0 0 0 0 0 0 0 0 0 0 0 0 0 0 0.00214596680345832 0 0 0 0 0 0 0 0 0 0 0 0 0 0 0 0 0 0 0 0 0 0 0 0 0 0 0 0 0 0 0 0 0 0 0 0 0 0 0 0 0 0 0 0 0 0 0 0 0 0 0 0 0 0 0 0 0 0 0 0 0 0 0 0 0 0 0 0 0 0 0 0 0 0 0 0 0 0 0.0387091354618153 0 0 0 0 0 0 0 0 0.025102461861657 0.0217517894445944 0.00828703525606807 0 0.0319590189667947 0 0 0 0 0 0 0 0 0 0 0 0 0 0 0 0 0 0 0 0 0 0 0 0 0 0 0 0 0 0 0 0 0 0 0 0 0 0 0 0 0 0 0 0 0 0 0 0 0 0 0 0 0 0 0 0 0 0 0 0 0 0 0 0 0 0 0 0 0 0 0 0 0 0 0 0 0 0 0 0 0 0 0 0 0 0 0 0 0 0 0 0 0 0 0 0 0 0 0 0 0 0 0 0 0 0 0 0 0 0 0 0 0 0 0 0 0 0 0 0 0 0 0 0 0 0 0 0 0 0 0 0 0 0 0 0 0 0 0 0 0 0.132090735207885 0 0.0270744475875883 0 0.161280362958979 0 0.101287182733163 0 0.200897824389529 0 0 0 0 0.00932509687540702 0 0.240088942453061 0 0 0 0 0 0 0 0 0 0 0 0 0 0 0 0 0 0 0 0 0 0 0 0 0 0 0 0 0 0 0 0 0 0 0 0 0 0 0 0 0
0 0 0 0 0 0 0 0 0 0 0 0 0.00745642685656702 0 0 0 0 0 0 0 0 0 0 0 0 0 0 0 0 0 0 0 0 0 0 0 0 0 0 0 0 0 0 0 0 0 0 0 0 0 0 0 0 0 0 0 0 0 0 0 0 0 0 0 0 0 0 0 0 0 0 0 0 0 0 0 0 0 0 0 0 0 0 0 0 0 0 0 0 0 0 0 0 0 0 0 0 0 0 0 0 0 0 0 0 0.0638996587217009 0 0 0 0 0 0 0 0 0.0394068172410641 0.0444205848500403 0 0 0.0756271648141627 0 0 0 0 0 0 0 0 0 0 0 0 0 0 0 0 0 0 0 0 0 0 0 0 0 0 0 0 0 0 0 0 0 0 0 0 0 0 0 0 0 0 0 0 0 0 0 0.0278036422649587 0 0 0 0 0 0 0 0 0 0 0 0 0 0 0 0 0 0 0 0 0 0 0 0 0 0 0 0 0 0 0 0 0 0 0 0 0 0 0 0 0 0 0 0 0 0 0 0 0 0 0 0 0 0 0 0 0 0 0 0 0 0 0 0 0 0 0 0 0 0 0 0 0 0 0 0 0 0 0 0 0 0 0 0 0 0 0 0 0 0 0 0 0 0.230524880021808 0.251428341370229 0.0371986066334066 0 0 0.222233877226062 0 0 0 0 0 0 0 0 0 0 0 0 0 0 0 0 0 0 0 0 0 0 0 0 0 0 0 0 0 0 0 0 0 0 0 0 0 0 0 0 0 0 0 0 0 0 0 0 0 0 0
0 0.0443240884509854 0 0 0 0 0 0 0 0 0 0 0 0 0 0 0.0619753331575434 0 0 0 0 0 0 0 0 0 0.0265498674704471 0 0 0 0 0 0 0 0 0 0 0 0 0 0 0 0 0 0 0 0 0 0 0 0 0 0 0 0 0 0 0 0 0 0 0 0 0 0 0 0 0 0 0 0 0 0 0 0 0 0 0 0 0 0 0 0 0 0 0 0 0 0 0 0 0 0 0 0 0 0 0 0 0 0 0 0 0 0 0 0 0 0 0 0 0 0 0 0 0 0 0 0 0 0 0.0674814081940749 0 0.0386708291049262 0 0 0 0 0 0 0 0 0 0 0 0 0 0 0 0 0 0 0 0 0 0 0 0 0 0 0 0 0 0 0 0 0 0 0 0 0 0 0 0 0 0 0 0 0 0 0 0 0 0 0 0 0 0 0 0 0 0 0 0 0 0 0 0 0 0 0 0 0 0 0 0 0 0 0 0 0 0 0 0 0 0 0 0 0 0.310076249450779 0 0 0 0 0 0 0 0 0 0 0 0 0 0 0 0 0 0 0 0 0 0 0 0 0 0 0 0 0 0 0 0 0 0 0 0 0 0 0 0 0 0 0 0 0 0 0 0 0 0 0 0 0 0 0.273623484626149 0 0 0 0 0.177298739545095 0 0 0 0 0 0 0 0 0 0 0 0 0 0 0 0 0 0 0 0 0 0 0 0 0 0 0 0 0 0 0 0 0 0 0 0 0 0 0 0 0 0 0 0 0 0 0
0 0 0 0 0 0 0 0 0 0 0 0 0 0 0 0 0 0 0 0 0 0 0 0 0 0 0.0150055267924821 0 0 0 0 0 0 0 0 0 0 0 0 0 0 0 0 0 0 0 0 0 0 0 0 0 0 0 0 0 0 0 0 0 0 0 0 0 0 0 0 0 0 0 0 0 0 0 0 0 0 0 0 0 0 0 0 0 0 0 0 0 0 0 0 0 0 0 0 0 0 0 0 0 0 0 0 0 0 0.0747862252234289 0.0108600074132093 0 0 0 0 0 0 0 0 0 0.0354422274389237 0 0.0315026451680488 0.00864365717089865 0 0 0 0 0 0 0 0 0 0 0 0 0 0 0 0 0 0 0 0 0 0 0 0 0 0 0 0 0 0 0 0 0 0 0 0 0 0 0 0 0 0 0 0 0 0 0.0199209026357498 0 0 0 0 0.0322358339848728 0.0219048799808134 0 0 0 0 0 0 0 0 0 0 0 0 0 0 0 0 0 0 0 0 0 0 0 0 0 0 0 0 0 0 0 0 0 0 0 0 0 0 0 0 0 0 0 0 0 0 0 0 0 0 0 0 0 0 0 0 0 0 0 0 0 0 0 0 0 0 0 0 0 0 0 0 0 0 0 0 0 0 0 0 0 0 0 0 0 0 0 0 0.0737387553885472 0 0 0.13424175830217 0.260103951465243 0 0 0 0.110142568373462 0 0 0 0 0 0.17147106066215 0 0 0 0 0 0 0 0 0 0 0 0 0 0 0 0 0 0 0 0 0 0 0 0 0 0 0 0 0 0 0 0 0 0 0 0 0 0 0 0 0
0 0 0 0 0 0 0 0 0 0 0 0 0 0 0 0 0.0245753427260224 0 0 0 0 0 0 0 0 0 0.034638943746045 0 0 0 0 0 0 0 0 0 0 0 0 0 0 0 0 0 0 0 0 0 0 0 0 0 0 0 0 0 0 0 0 0 0 0 0 0 0 0 0 0 0 0 0 0 0 0 0 0 0 0 0 0 0 0 0 0 0 0 0 0 0 0 0 0 0 0 0 0 0 0 0 0 0 0 0 0 0 0 0 0 0 0 0 0 0 0 0 0 0 0 0 0 0 0 0 0 0 0 0 0 0 0 0 0 0 0 0 0 0 0 0 0 0 0 0 0 0 0 0 0 0 0 0 0 0 0 0 0 0 0 0 0 0 0 0 0 0 0 0 0 0 0 0 0.0740176728364225 0.129062344112172 0 0 0 0 0 0 0 0 0 0 0 0 0 0 0 0 0 0 0 0 0 0 0 0 0 0 0 0 0 0 0 0 0 0 0 0 0.136969009995281 0 0 0 0 0 0 0 0 0 0 0 0 0 0 0 0 0 0 0 0 0 0 0 0 0 0 0 0 0 0 0 0 0 0 0 0 0 0 0 0 0 0 0 0 0 0 0 0 0 0 0 0 0 0 0 0 0 0.102117551420248 0.498619135163809 0 0 0 0 0 0 0 0 0 0 0 0 0 0 0 0 0 0 0 0 0 0 0 0 0 0 0 0 0 0 0 0 0 0 0 0 0 0 0 0 0 0 0 0 0 0 0 0
0 0 0 0 0 0 0 0 0 0 0 0 0.0228090821265009 0 0 0 0 0 0 0 0 0 0 0 0 0 0 0 0 0 0 0 0 0 0 0 0 0 0 0 0 0 0 0 0 0 0 0 0 0 0 0 0 0 0 0 0 0 0 0 0 0 0 0 0 0 0 0 0 0 0 0 0 0 0 0 0 0 0 0 0 0 0 0 0 0 0 0 0 0 0 0 0 0 0 0 0 0 0 0 0 0 0 0 0 0 0 0 0 0 0 0 0 0.0291449382727511 0 0 0 0 0 0 0 0 0 0 0 0 0 0 0 0 0 0 0 0 0 0 0 0 0 0 0 0 0 0 0 0 0 0 0 0 0 0 0 0 0 0 0 0 0 0 0 0 0 0 0 0 0 0 0 0 0 0 0 0 0 0 0 0 0 0 0 0 0 0 0 0 0 0 0 0 0 0 0 0 0 0 0 0 0 0 0 0 0 0 0 0 0 0 0 0 0 0 0 0 0 0 0 0 0 0 0 0 0 0 0 0 0 0 0 0 0.0413660635273018 0 0 0 0 0 0 0 0 0 0 0 0 0 0 0 0 0 0 0 0 0 0 0 0 0 0 0 0 0.440295615539861 0 0 0 0 0 0 0 0 0 0 0 0.241224395933579 0 0.225159904600005 0 0 0 0 0 0 0 0 0 0 0 0 0 0 0 0 0 0 0 0 0 0 0 0 0 0 0 0 0 0 0 0 0 0 0 0 0 0 0 0 0 0 0
0 0 0 0 0 0 0 0 0 0 0 0 0 0 0 0 0 0 0 0 0 0 0 0 0 0 0 0 0 0 0 0 0 0 0 0 0 0 0 0 0 0 0 0 0 0 0 0 0 0 0 0 0 0 0 0 0 0 0 0 0 0 0 0 0 0 0 0 0 0 0 0 0 0 0 0 0 0 0 0 0 0 0 0 0 0 0 0 0 0 0 0 0 0 0 0 0 0 0 0 0 0 0 0 0 0 0 0 0 0 0 0 0 0 0 0 0 0 0 0 0 0 0 0 0 0 0 0 0 0 0 0 0 0 0 0 0 0 0 0 0 0 0 0 0 0 0 0 0 0 0 0 0 0 0 0 0 0 0 0 0 0 0 0 0 0 0 0 0 0 0 0 0 0 0 0 0 0 0 0 0 0 0 0 0 0 0 0 0 0 0 0 0 0 0 0 0 0 0 0 0 0 0 0 0 0 0 0 0 0 0 0.142146455120162 0 0 0 0.0172074386169766 0 0 0 0 0 0 0 0 0 0 0 0 0 0 0 0 0 0 0 0 0 0 0 0 0 0 0 0 0 0 0 0 0 0 0 0 0 0 0 0 0 0 0 0 0 0 0 0 0 0 0 0 0 0 0.0993557087580474 0 0.178618775619497 0.143525453413201 0.419146168472117 0 0 0 0 0 0 0 0 0 0 0 0 0 0 0 0 0 0 0 0 0 0 0 0 0 0 0 0 0 0 0 0 0 0 0 0 0 0 0 0 0 0
0 0 0 0 0 0 0 0 0 0 0 0 0 0 0 0 0 0 0 0 0 0 0 0 0 0 0 0 0 0 0 0 0 0 0 0 0 0 0 0 0 0 0 0 0 0 0 0 0 0 0 0 0 0 0 0 0 0 0 0 0 0 0 0 0 0 0 0 0 0 0 0 0 0 0 0 0 0 0 0 0 0 0 0 0 0 0 0 0 0 0 0 0 0 0 0 0 0 0 0 0 0 0 0 0 0 0 0 0 0 0 0 0 0 0 0 0 0 0 0 0 0 0 0 0 0 0 0 0 0 0 0 0 0 0 0 0 0 0 0 0 0 0 0 0 0 0 0 0 0 0 0 0 0 0 0 0 0 0 0 0 0 0 0 0 0 0 0 0 0 0 0 0 0 0.00536698207369066 0.0695541404706504 0 0 0 0 0 0 0 0 0 0 0 0 0 0 0 0 0 0 0 0.0148513130297085 0 0 0 0 0 0 0 0 0 0 0 0 0 0 0 0.0392862315274912 0 0 0 0 0 0 0 0 0.0373404844651144 0 0 0 0 0.0195180681983668 0 0 0 0 0 0 0 0 0 0 0 0 0 0 0 0 0 0 0 0 0 0 0 0 0 0 0 0 0 0 0 0 0 0 0 0 0.00332546111841969 0 0 0 0 0 0 0 0 0.0245133929495836 0 0 0.184903497882038 0.0626134140646984 0.274241103326086 0.174898469390693 0 0.00651248810487442 0.0198471326347784 0.0552385176193431 0 0 0 0 0 0 0 0 0 0 0 0 0 0 0 0 0 0 0 0 0 0 0 0 0 0.00798930314446367 0 0 0 0 0 0 0 0 0
0 0 0 0 0 0 0 0 0 0 0 0 0 0 0 0 0 0 0 0 0 0 0 0 0 0 0 0 0 0 0 0 0 0 0 0 0 0 0 0 0 0 0 0 0 0 0 0 0 0 0 0 0 0 0 0 0 0 0 0 0 0 0 0 0 0 0 0 0 0 0 0 0 0 0 0 0 0 0 0 0 0 0 0 0 0 0 0 0 0 0 0 0 0 0 0 0 0 0 0 0 0 0 0 0 0 0 0 0 0 0 0 0 0 0.0219705478046118 0.0185820893329541 0 0 0 0 0 0 0 0 0 0 0 0 0 0 0 0 0 0 0 0 0 0 0 0 0 0 0 0 0 0 0 0 0 0 0 0 0 0 0 0 0 0 0 0 0 0 0 0 0 0 0 0 0 0 0 0 0 0 0 0 0 0 0 0.020400088919626 0 0 0 0 0 0 0 0 0 0 0 0 0 0 0 0 0 0 0 0 0 0 0 0 0 0 0 0 0 0 0 0 0 0 0 0 0 0 0 0 0 0 0 0 0 0 0 0 0 0 0 0 0 0 0 0 0 0 0 0 0 0 0 0 0 0 0 0 0 0 0 0 0 0 0 0 0 0 0 0 0 0 0 0 0.185925644731485 0.0365974046993258 0 0 0 0 0.117136769778848 0.181284017365715 0 0 0.0413631106958864 0.376740326671547 0 0 0 0 0 0 0 0 0 0 0 0 0 0 0 0 0 0 0 0 0 0 0 0 0 0 0 0 0 0 0 0 0 0 0 0 0 0 0 0 0
0 0 0 0 0 0 0 0 0 0 0 0 0 0 0 0 0 0 0 0 0 0 0 0 0 0 0 0 0 0 0 0 0 0 0 0 0 0 0 0 0 0 0 0 0 0 0 0 0 0 0 0 0 0 0 0 0 0 0 0 0 0 0 0 0 0 0 0 0 0 0 0 0 0 0 0 0 0 0 0 0 0 0 0 0 0 0 0 0 0 0 0 0 0 0 0 0 0 0 0 0 0 0 0 0 0 0 0 0 0 0 0 0 0 0 0 0 0 0 0 0 0 0 0 0 0 0 0 0 0 0 0 0 0 0 0 0 0 0 0 0 0 0 0 0 0 0 0 0 0 0 0 0 0 0 0 0 0 0 0 0 0 0 0 0 0 0 0 0 0 0 0 0 0 0 0.0115262498810395 0 0 0 0 0 0 0 0 0 0 0 0 0 0 0 0 0 0 0 0 0 0 0 0 0 0 0 0 0 0 0 0 0 0 0 0 0 0 0 0 0 0 0 0 0 0 0 0 0 0 0 0 0 0 0 0 0 0 0 0 0 0 0 0 0 0 0 0 0 0 0 0 0 0 0 0 0 0 0 0 0 0 0 0 0 0 0 0 0 0 0 0 0 0 0 0.161622006221856 0.519521829753412 0.0126275063562426 0 0.0666886898806937 0.155843604616989 0 0 0.0153403130369781 0 0.0478142415442306 0 0 0 0 0 0 0 0 0 0 0 0 0 0 0 0 0 0 0 0 0 0 0 0 0 0.00901555870855945 0 0 0 0 0 0 0 0 0
0 0 0 0 0 0 0 0 0 0 0 0 0 0 0 0 0 0 0 0 0 0 0 0 0 0 0 0 0 0 0 0 0 0 0 0 0 0 0 0 0 0 0 0 0 0 0 0 0 0 0 0 0 0 0 0 0 0 0 0 0 0 0 0 0 0 0 0 0 0 0 0 0 0 0 0 0 0 0 0 0 0 0 0 0 0 0 0 0 0 0 0 0 0 0 0 0 0 0 0 0 0 0 0 0 0.00657614056527805 0 0 0 0 0 0 0 0 0.00713481717767256 0.00928202097618812 0.00417943270080086 0 0.00393997619841714 0 0 0 0 0 0 0 0 0 0 0 0 0 0 0 0 0 0 0 0 0 0 0 0 0 0 0 0 0 0 0 0 0 0 0 0 0 0 0 0 0 0 0 0 0 0 0 0 0 0 0 0 0 0 0 0 0 0 0 0 0 0 0 0 0 0 0 0 0 0 0 0 0 0 0 0 0 0 0 0 0 0 0 0 0 0 0 0 0 0 0 0 0 0 0 0 0 0 0 0 0 0 0 0 0 0 0 0 0 0 0 0 0 0 0 0 0 0 0 0 0 0 0 0 0 0 0 0 0 0 0 0 0 0 0 0 0 0 0 0 0 0.0116165700353903 0 0 0 0.2105893369868 0.176754324957441 0 0 0.0975027822464701 0 0 0 0.108099232258621 0.0706712974110176 0.0409778092442368 0 0.105623363584849 0 0 0 0 0.147052895656817 0 0 0 0 0 0 0 0 0 0 0 0 0 0 0 0 0 0 0 0 0 0 0 0 0 0 0 0 0 0 0 0 0 0 0
0 0 0 0 0 0 0 0 0 0 0 0 0 0 0 0 0 0 0 0 0 0 0 0 0 0 0 0 0 0 0 0 0 0 0 0 0 0 0 0 0 0 0 0 0 0 0 0 0 0 0 0 0 0 0 0 0 0 0 0 0 0 0 0 0 0 0 0 0 0 0 0 0 0 0 0 0 0 0 0 0 0 0 0 0 0 0 0 0 0 0 0 0 0 0 0 0 0 0 0 0 0 0 0 0 0 0 0 0 0 0 0 0 0 0 0 0 0 0 0 0 0 0 0 0 0 0 0 0 0 0 0 0 0 0 0 0 0 0 0 0 0 0 0 0 0 0 0 0 0 0 0 0 0 0 0 0 0 0 0 0 0 0 0 0 0 0 0 0 0 0 0 0 0 0 0.0232845984652874 0 0 0 0 0 0 0 0 0 0 0 0 0 0 0 0 0 0 0 0 0 0 0 0 0 0 0 0 0 0 0 0 0 0 0 0 0 0 0 0 0 0 0 0 0 0 0 0 0 0 0 0 0 0 0 0 0 0 0 0 0 0 0 0 0 0 0 0 0 0 0 0 0 0 0 0 0 0 0 0 0 0 0 0 0 0 0 0 0 0 0 0 0 0 0 0 0.50952139331415 0 0.103052892663774 0.113667064627536 0 0.0982419347023669 0 0.0117423763034114 0.01888520428521 0.121604535638265 0 0 0 0 0 0 0 0 0 0 0 0 0 0 0 0 0 0 0 0 0 0 0 0 0 0 0 0 0 0 0 0 0 0 0
0 0 0 0 0 0 0 0 0 0 0 0 0 0 0 0 0 0 0 0 0 0 0 0 0 0 0 0 0 0 0 0 0 0 0 0 0 0 0 0 0 0 0 0 0 0 0 0 0 0 0 0 0 0 0 0 0 0 0 0 0 0 0 0 0 0 0 0 0 0 0 0 0 0 0 0 0 0 0 0 0 0 0 0 0 0 0 0 0 0 0 0 0 0 0 0 0 0 0 0 0 0 0 0 0 0 0 0 0 0 0 0 0 0 0 0 0 0 0 0 0 0 0 0 0 0 0 0 0 0 0 0 0 0 0 0 0 0 0 0 0 0 0 0 0 0 0 0 0 0 0 0 0 0 0 0 0 0 0 0 0 0 0 0 0 0 0 0 0 0 0 0 0 0 0 0.0813562583858017 0 0 0 0 0 0 0 0 0 0 0 0 0 0 0 0 0 0 0 0 0 0 0 0 0 0 0 0 0 0 0 0 0 0 0 0 0 0 0 0 0 0 0 0 0 0 0 0 0 0 0 0 0 0 0 0 0 0 0 0 0 0 0 0 0 0 0 0 0 0 0 0 0 0 0 0 0 0 0 0 0 0 0 0 0 0 0 0 0 0 0 0 0 0 0 0 0.608684357108018 0 0 0 0.18402344748972 0 0 0 0.12593593701646 0 0 0 0 0 0 0 0 0 0 0 0 0 0 0 0 0 0 0 0 0 0 0 0 0 0 0 0 0 0 0 0 0 0 0 0
0 0 0 0 0 0 0 0 0 0 0 0 0 0 0 0 0 0 0 0 0 0 0 0 0 0 0 0 0 0 0 0 0 0 0 0 0 0 0 0 0 0 0 0 0 0 0 0 0 0 0 0 0 0 0 0 0 0 0 0 0 0 0 0 0 0 0 0 0 0 0 0 0 0 0 0 0 0 0 0 0 0 0 0 0 0 0 0 0 0 0 0 0 0 0 0 0 0 0 0 0 0 0 0 0 0 0 0 0 0 0 0 0 0 0 0 0 0 0 0 0 0 0 0 0 0 0 0 0 0 0 0 0 0 0 0 0 0 0 0 0 0 0 0 0 0 0 0 0 0 0 0 0 0 0 0 0 0 0 0 0 0.021075303372616 0 0.0224147639249319 0.0206239094675715 0.0109260139547953 0 0 0 0 0 0 0 0 0 0 0 0 0 0 0 0 0 0 0 0 0 0 0 0 0 0 0 0 0 0 0 0 0 0 0 0 0 0 0 0 0 0 0 0 0 0 0 0 0 0 0 0 0.0879439986680751 0.113954423400674 0 0 0 0 0 0 0 0 0 0 0 0 0 0 0 0 0 0 0 0 0 0 0 0 0 0 0 0 0 0 0 0 0 0 0 0 0 0 0 0 0 0 0 0 0 0 0 0 0 0 0 0 0 0 0 0 0 0 0 0.0966831532003095 0.355981146468344 0.270397287542683 0 0 0 0 0 0 0 0 0 0 0 0 0 0 0 0 0 0 0 0 0 0 0 0 0 0 0 0 0 0 0 0 0 0 0
0 0.0274927211949618 0 0.0105077224496722 0 0 0 0 0 0 0 0 0 0 0 0 0.0388697192300352 0 0 0.0081423186941432 0 0 0 0 0 0 0.0253982694603263 0 0 0 0 0 0 0 0 0 0 0 0 0 0 0 0 0 0 0 0 0 0 0 0 0 0 0 0 0 0 0 0 0 0 0 0 0 0 0 0 0 0 0 0 0 0 0 0 0 0 0 0 0 0 0 0 0 0 0 0 0.0131127559413888 0 0 0 0 0 0 0 0 0 0 0 0 0 0 0 0 0 0 0 0 0 0 0 0 0 0.00942062970463893 0 0 0 0.00892156195693765 0 0 0 0 0 0.0235991402219508 0 0 0 0.0557255231380986 0 0 0 0 0 0 0 0 0 0 0 0 0 0 0 0 0 0 0 0 0 0 0 0 0 0 0 0 0 0 0 0 0 0 0 0 0 0 0 0 0 0 0 0 0 0.176318873410364 0 0 0 0 0 0 0 0 0 0 0 0 0 0 0 0 0 0 0 0 0 0 0 0 0 0 0 0 0 0 0 0 0 0 0 0 0 0 0 0 0 0 0 0 0 0 0 0 0 0 0 0.0136179893503608 0 0 0 0 0 0 0 0 0 0 0 0 0 0 0 0 0 0 0 0 0 0 0 0 0 0 0 0 0 0 0 0 0 0 0 0 0 0 0.100668904826105 0 0 0 0 0 0 0 0.0374198935405104 0 0.0313712015237248 0 0.0363146382676287 0 0.173946452352426 0 0 0.209151684736726 0 0 0 0 0 0 0 0 0 0 0 0 0 0 0 0 0 0 0 0 0 0 0 0 0 0 0 0 0 0 0 0 0 0 0
0 0 0 0 0 0 0 0 0 0 0 0 0 0 0 0 0 0 0 0 0 0 0 0 0 0 0 0 0 0 0 0 0 0 0 0 0 0 0 0 0 0 0 0 0 0 0 0 0 0 0 0 0 0 0 0 0 0 0 0 0 0 0 0 0 0 0 0 0 0 0 0 0 0 0 0 0 0 0 0 0 0 0 0 0 0 0 0 0 0 0 0 0 0 0 0 0 0 0 0 0 0 0 0 0 0 0 0 0 0 0 0 0 0 0 0 0 0 0 0 0 0 0 0 0 0 0 0 0 0 0 0 0 0 0 0 0 0 0 0 0 0 0 0 0 0 0 0 0 0 0 0 0 0 0 0 0 0 0 0 0 0.101303363590797 0 0.129149020572389 0.179092369972698 0.0155015206210214 0 0 0 0 0 0 0 0 0 0.0758410091576194 0 0 0 0 0 0 0 0.0177632206218239 0 0 0 0 0 0 0 0 0 0 0 0 0 0 0 0 0 0 0 0 0 0 0 0 0 0 0 0 0 0 0 0 0 0 0 0.0379400286271473 0 0 0 0 0 0 0 0 0 0 0 0 0 0 0 0 0 0 0 0 0 0 0 0 0 0 0 0 0 0 0 0 0 0 0 0 0 0 0 0 0 0 0 0 0 0 0 0 0 0 0 0 0.04953443154733 0 0 0 0.0253688758128467 0.0903135590855829 0.278192600390745 0 0 0 0 0 0 0 0 0 0 0 0 0 0 0 0 0 0 0 0 0 0 0 0 0 0 0 0 0 0 0 0 0 0 0 0 0 0
0 0 0 0 0 0 0 0 0 0 0 0 0 0 0 0 0 0 0 0 0 0 0 0 0 0 0 0 0 0 0 0 0 0 0 0 0 0 0 0 0 0 0 0 0 0 0 0 0 0 0 0 0 0 0 0 0 0 0 0 0 0 0 0 0 0 0 0 0 0 0 0 0 0 0 0 0 0 0 0 0 0 0 0 0 0 0 0 0 0 0 0 0 0 0 0 0 0 0 0 0 0 0 0 0 0 0 0 0 0 0 0 0 0 0 0 0 0 0 0 0 0 0 0 0 0 0 0 0 0 0 0 0 0 0 0 0 0 0 0 0 0 0 0 0 0 0 0 0 0 0 0 0 0 0 0 0 0 0 0 0 0 0 0 0 0 0 0 0 0 0 0 0 0 0 0 0 0 0 0 0 0 0 0 0 0 0 0 0 0 0 0 0 0 0 0 0 0 0 0 0 0 0 0 0 0 0 0 0 0 0 0 0 0 0 0 0 0 0 0 0 0 0 0 0 0 0 0 0 0 0 0 0 0 0 0 0 0 0 0 0 0 0 0 0 0 0 0 0 0 0 0 0 0 0 0 0 0 0 0 0 0 0 0 0.0397160361297679 0 0 0 0 0 0 0 0.154221686223108 0 0.0475118596278961 0.237805441490661 0.182735669887593 0 0.236382285788745 0.101627020852229 0 0 0 0 0 0 0 0 0 0 0 0 0 0 0 0 0 0 0 0 0 0 0 0 0 0 0 0 0 0 0 0 0 0 0 0 0
0 0 0 0 0 0 0 0 0 0 0 0 0 0 0 0 0 0 0 0 0 0 0 0 0 0.00240442138446789 0 0 0 0 0 0 0 0 0 0 0 0 0.00601205893943173 0 0.0026954362236212 0.00576574801745748 0 0 0 0 0 0.0116343509375027 0 0 0 0.00441588429324621 0 0 0 0 0 0 0 0 0.00207840463197587 0 0 0 0 0 0 0 0 0 0 0 0 0 0 0 0 0 0 0 0 0 0 0 0 0 0 0.00445143010843934 0.00450407045463526 0 0 0 0 0 0 0 0 0 0 0 0 0 0 0 0 0 0 0 0 0 0 0 0 0 0 0 0 0 0 0 0 0 0 0 0 0.0062237367619157 0 0 0 0 0 0 0 0 0 0 0 0 0 0 0 0 0 0 0.00359003149548573 0 0 0 0 0 0 0 0 0 0 0 0 0 0 0 0 0 0 0 0 0 0.00602199340106462 0.00260619101113652 0.0654251063984419 0.0285482065609015 0.235706615583192 0 0 0 0 0 0 0 0 0 0 0 0.0153422791463472 0 0 0 0.0652631359776447 0 0.0464112978830355 0.00546240878929805 0.0680139434321973 0 0 0 0 0 0 0.0116669543402031 0 0 0 0.0484448522356809 0.083179303861435 0 0.102515509900031 0 0 0.00108456228334506 0 0 0 0 0 0.00329761878567618 0 0 0 0 0 0 0 0 0 0.0923708814796788 0 0 0 0 0 0 0 0 0 0 0.00126591334887278 0.000477959074427462 0.00210328782104787 0 0 0 0.00197574640270546 0 0 0 0 0 0 0 0 0 0.00101140658329074 0 0 0 0 0 0.0268346365947824 0 0 0 0 0 0 0.00169469174872234 0 0 0 0 0 0 0 0 0 0 0 0 0 0 0 0 0 0 0 0 0 0 0 0 0 0 0.00912454052222761 0 0.00437533336627575 0 0 0 0 0 0 0 0.00135308494522153 0 0 0 0 0 0 0 0 0 0 0 0 0.0146469652749377 0 0 0
0 0 0 0 0 0 0 0 0 0 0 0 0 0 0 0 0 0 0 0 0 0 0 0 0 0 0 0 0 0 0 0 0 0 0 0 0 0 0 0 0 0 0 0 0 0 0 0 0 0 0 0 0 0 0 0 0 0 0 0 0 0 0 0 0 0 0 0 0 0 0 0 0 0 0 0 0 0 0 0 0 0 0 0 0 0 0 0 0 0 0 0 0 0 0 0 0 0 0 0 0 0 0 0 0 0 0 0 0 0 0 0 0 0 0 0 0 0 0 0 0 0 0 0 0 0 0 0 0 0 0 0 0 0 0 0 0 0 0 0 0 0 0 0 0 0 0 0 0 0 0 0 0 0 0 0 0 0 0 0 0 0 0 0 0 0 0 0 0 0 0 0 0 0 0 0 0 0 0 0 0 0.152282244759392 0.0174964311104743 0 0 0 0 0 0 0 0 0 0 0 0 0 0 0 0 0 0 0 0 0 0 0 0 0 0 0 0 0 0 0 0 0 0 0 0 0 0 0 0 0 0 0 0 0 0 0 0 0 0 0 0 0 0 0.210481301554849 0 0.0306151194975501 0 0 0 0 0 0 0 0 0 0 0.00913353041964882 0 0 0 0 0 0 0 0 0 0 0 0 0 0 0 0 0 0 0 0 0 0 0 0 0 0 0 0 0 0 0 0 0 0 0 0 0 0 0 0 0 0.403031359844233 0.176960012813853 0 0 0 0 0 0 0 0 0 0 0 0 0 0 0 0 0 0 0 0 0 0 0
0 0 0 0 0 0 0 0 0 0 0 0 0 0 0 0 0 0 0 0 0 0 0 0 0 0 0 0 0 0 0 0 0 0 0 0 0 0 0 0 0 0 0 0 0 0 0 0 0 0 0 0 0 0 0 0 0 0 0 0 0 0 0 0 0 0 0 0 0 0 0 0 0 0 0 0 0 0 0 0 0 0 0 0 0 0 0 0 0 0 0 0 0 0 0 0 0 0 0 0 0 0 0 0 0 0 0 0 0 0 0 0 0 0 0 0 0 0 0 0 0 0 0 0 0 0 0 0 0 0 0 0 0 0 0 0 0 0 0 0 0 0 0 0 0 0 0 0 0 0 0 0 0 0 0 0 0.0392456912972378 0 0.195505893869182 0.020111212821306 0 0.0182155124127585 0 0 0 0 0 0 0 0 0 0 0 0 0 0.0624867263310772 0 0 0 0 0 0 0 0 0 0 0 0 0 0 0 0 0 0 0 0 0 0 0 0 0 0 0 0 0 0 0 0 0 0 0 0 0 0 0 0 0 0 0 0 0 0 0.00744067995104356 0 0 0 0 0 0 0 0 0 0 0 0 0 0 0 0 0 0 0 0 0 0 0 0 0 0 0 0 0 0 0 0 0 0 0 0 0 0 0 0 0 0 0 0 0 0 0 0 0 0 0 0 0 0 0 0 0 0 0 0 0 0 0 0 0.498170592977044 0.0716057506141115 0.0312152828225055 0 0 0 0 0 0 0 0 0 0 0 0 0 0 0.0174847063279572 0 0 0 0.0385179505757766 0 0 0 0 0 0 0 0
0 0 0 0 0 0 0 0 0 0 0 0 0 0 0 0 0 0 0 0 0 0 0 0 0 0 0 0 0 0 0 0 0 0 0 0 0 0 0 0 0 0 0 0 0 0 0 0 0 0 0 0 0 0 0 0 0 0 0 0 0 0 0 0 0 0 0 0 0 0 0 0 0 0 0 0 0 0 0 0 0 0 0 0 0 0 0 0 0 0 0 0 0 0 0 0 0 0 0 0 0 0 0 0 0 0 0 0 0 0 0 0 0 0 0 0 0 0 0 0 0 0 0 0 0 0 0 0 0 0 0 0 0 0 0 0 0 0 0 0 0 0 0 0 0 0 0 0 0 0 0 0 0 0 0 0 0 0 0 0.146516897482568 0 0 0 0 0 0.0076608183705557 0 0 0 0 0 0 0 0 0.0141613444306379 0 0 0 0 0 0 0 0.0314119884291831 0 0 0 0 0 0 0 0 0 0.0636150005428271 0.00681456416073357 0 0.00739513252244056 0 0 0.0393023006930299 0 0 0 0 0 0 0 0.0298914723504691 0 0 0 0 0 0 0 0 0 0 0.135506463190376 0 0.0114341463795665 0 0 0.202545360245176 0 0 0 0 0 0.00393393785459106 0 0 0 0 0 0 0 0 0 0 0 0 0 0 0.0210773357281157 0.0078020099086082 0 0 0 0 0 0 0 0 0 0 0 0 0 0 0 0 0 0 0 0 0 0 0 0 0 0 0 0 0 0 0 0 0 0 0 0 0 0 0 0 0 0.0485311637346614 0.0400187613033755 0.118121280784099 0.0210910102935651 0 0 0 0 0.0147070712285553 0.0114504991543698 0 0 0 0 0 0 0 0 0 0 0 0.0170114412124947 0 0 0 0 0 0 0 0 0
0 0 0 0 0 0 0 0 0 0 0 0 0 0 0 0 0 0 0 0 0 0 0 0 0 0 0 0 0 0 0 0 0 0 0 0 0 0 0 0 0 0 0 0 0 0 0 0 0 0 0 0 0 0 0.00196094529678247 0 0 0 0 0 0 0 0 0 0 0 0 0 0 0 0 0 0 0 0 0 0 0 0 0 0 0 0 0 0 0 0 0 0.00140387369269127 0 0 0 0 0 0 0 0 0 0 0 0 0 0 0.00758663102064526 0 0 0 0 0.0026754712114526 0 0 0 0 0.00664394806193235 0 0 0 0.00394301062750074 0 0 0 0 0 0 0 0 0 0 0 0 0 0 0 0 0 0 0 0 0 0 0 0 0 0 0 0 0 0 0 0 0 0 0 0 0 0 0.00524917050718981 0.0185116946748523 0 0.121003724803744 0 0 0 0 0 0.0672235417587352 0 0 0 0 0 0 0 0 0 0 0.0102636904052044 0.00251203346614946 0 0 0 0 0 0 0 0 0 0.00894969773676385 0.0147766498905506 0 0 0 0 0 0.00229808182491803 0.00744462601151653 0 0 0 0 0 0 0 0 0 0 0.080437779440724 0.00837376194301066 0 0 0 0 0 0 0 0 0 0 0 0 0 0 0 0 0 0 0 0 0 0 0 0 0 0 0 0 0 0 0 0 0 0 0 0 0.0502201417272895 0 0 0 0 0 0 0 0 0 0 0 0.00177140496547648 0 0 0 0 0 0 0 0 0 0 0 0 0 0 0 0 0 0 0 0 0 0 0 0 0 0 0 0 0.0289187962894921 0 0 0.00843029732072633 0.210219708893242 0 0 0 0 0.0941419007234283 0.0693505043984043 0.015509061024682 0 0.0133361892706842 0 0 0 0.018637478457231 0.0386634602716945 0.0197110267033644 0 0 0 0 0 0 0 0.0163501940612838 0 0 0 0.0434815035186376
0 0 0 0 0 0 0 0 0 0 0 0 0 0 0 0 0 0 0 0 0 0 0 0 0 0 0 0 0 0 0 0 0 0 0 0 0 0 0 0 0 0 0 0 0 0 0 0 0 0 0 0 0 0 0 0 0 0 0 0 0 0 0 0 0 0 0 0 0 0 0 0 0 0 0 0 0 0 0 0 0 0 0 0 0 0 0 0 0 0 0 0 0 0 0 0 0 0 0 0 0 0 0 0 0 0 0 0 0 0 0 0 0 0 0 0 0 0 0 0 0 0 0 0 0 0 0 0 0 0 0 0 0 0 0 0 0 0 0 0 0 0 0 0 0 0 0 0 0 0 0 0 0 0 0 0 0.0276740274515463 0 0.107970664113001 0.00650676257978549 0 0.00882098381675445 0 0 0 0 0 0 0 0 0 0 0 0 0.117897185472632 0.0517092424459055 0 0 0 0 0 0 0 0 0 0 0 0 0.00198080672098125 0 0 0 0.0961423560237963 0.00683904321560418 0.00380326892854999 0 0 0 0.0035051551332492 0 0 0 0 0 0 0 0 0 0 0 0 0 0 0 0 0 0 0.0203057996054672 0 0 0 0 0.0179885483442187 0 0 0 0 0 0 0 0 0 0 0 0 0 0 0 0 0 0 0 0 0 0 0 0 0 0 0 0 0 0 0 0 0 0 0 0 0 0 0 0 0 0 0 0 0 0 0 0 0 0 0 0 0 0 0 0 0 0 0 0 0 0.309594470185184 0.0224599331916761 0 0 0.107154038126775 0.0462750705314866 0 0 0 0 0 0.00661859916408193 0 0 0 0 0 0 0 0 0.00998555053619561 0 0 0 0.02676849441311 0 0 0 0 0 0 0 0
0 0 0 0 0 0 0 0 0 0 0 0 0 0 0 0 0 0 0 0 0 0 0 0 0 0 0 0 0 0 0 0 0 0 0 0 0 0 0 0 0 0 0 0 0 0 0 0 0 0 0 0 0 0 0 0 0 0 0 0 0 0 0 0 0 0 0 0 0 0 0 0 0 0 0 0 0 0 0 0 0 0 0 0 0 0 0 0 0 0 0 0 0 0 0 0 0 0 0 0 0 0 0 0 0 0 0 0 0 0 0 0 0 0 0 0 0 0 0 0 0 0 0 0 0 0 0 0.0031157856846899 0 0 0 0 0 0 0 0 0 0 0 0 0 0 0 0 0 0 0 0 0 0 0 0 0 0 0 0.0224226857590655 0.0711894896317532 0.0132367171156481 0.0456209872489675 0.125648831578252 0.0247439207421422 0.0150506685788749 0 0 0 0 0 0 0 0 0 0 0 0 0.00787104472018823 0 0 0 0.00841785416130186 0 0 0.0112635216815395 0.069828619784335 0 0 0 0 0 0 0.00266496912637716 0 0 0.0390647083436674 0.0156066582848259 0 0 0 0 0.025499042759789 0 0 0 0 0 0 0 0.0114855458354199 0 0 0 0 0 0 0 0 0 0 0 0 0 0 0 0 0.00322601525824604 0 0 0 0 0 0 0 0 0 0 0 0 0 0 0 0 0 0 0 0 0.00609368340112666 0 0 0 0 0 0 0 0 0 0 0 0 0 0 0 0 0 0 0 0 0 0 0 0 0 0 0 0 0 0 0 0 0 0 0 0 0 0 0 0.0630201520330824 0.0938835283848272 0.0112446163068534 0.151748700159214 0 0.148797815870994 0 0 0 0 0 0.00925443754881927 0 0 0 0 0 0 0 0 0 0 0 0 0 0 0 0 0 0 0 0 0
0 0 0 0 0 0 0 0 0 0 0 0 0 0 0 0 0 0 0 0 0 0 0 0 0 0 0 0 0 0 0 0 0 0 0.00181200840972596 0 0 0 0 0 0 0 0 0 0 0 0 0 0 0 0 0 0 0 0.00447641325909169 0 0 0 0 0 0 0 0 0 0 0 0 0 0 0 0 0 0 0 0 0 0 0 0 0 0 0 0 0 0 0 0 0 0.00126387359268378 0 0 0 0 0 0 0 0 0 0 0 0 0 0 0.00867246324635457 0 0 0 0 0.00338328925237863 0 0 0 0 0.00727664911381221 0 0 0 0.00366065730225285 0 0 0 0 0 0 0 0 0 0 0 0 0 0 0 0 0 0 0 0 0 0 0 0 0 0 0 0 0 0 0 0 0 0 0 0 0 0.00835984276934909 0.0329073266183449 0.015375470020789 0 0.167498654178729 0.00772344398386252 0 0 0 0 0.0136845806084018 0.00627907542241026 0 0 0 0 0 0 0 0 0 0.0196473772951185 0.00349840299672976 0.00301282589055675 0 0 0.00464772814264746 0.0130505252808698 0 0 0 0 0.00715367621541404 0.00896323937337874 0 0 0 0 0.0112127992847789 0.00354590505170045 0.00815958332843813 0 0 0.0192848691169933 0 0 0 0 0 0 0 0.0135251095602327 0.0165189518789659 0 0 0 0 0 0 0 0 0 0 0 0 0 0 0 0.00167208581093931 0 0 0 0 0 0 0 0 0 0 0 0 0 0 0 0 0 0 0 0.00445449805321143 0.0120799088396472 0 0 0.00416651690776952 0 0 0 0 0 0 0 0 0.00402514835136771 0 0 0 0 0 0 0 0 0 0 0 0 0 0 0 0 0 0 0 0 0 0 0 0 0 0 0 0.0155084293540506 0.00946297377199013 0.158286609469379 0.0369941049118528 0.0839973439128877 0 0 0 0 0 0.0355794937296872 0.0787294675347213 0.0107081199600207 0 0.00233083659107473 0.00377723830685725 0 0 0.0191344538698241 0.0283434690371721 0.0296863569591969 0 0 0 0 0 0 0 0.00259017938483194 0 0 0 0.0438780240495082
0 0 0 0 0 0 0 0 0 0 0 0 0 0 0 0 0 0 0 0 0 0 0 0.00251957474924544 0 0 0 0 0 0 0 0 0 0 0 0 0 0 0.00549338438150444 0 0 0 0 0 0 0 0 0.00301813925078532 0 0 0 0 0 0 0 0 0 0 0 0 0 0 0.00439770128140444 0 0 0 0 0 0 0 0 0 0 0.0076705835089701 0 0 0 0 0 0 0 0 0 0 0 0 0 0 0 0 0 0 0 0 0 0 0 0 0 0 0 0 0 0 0 0 0 0 0 0 0 0 0 0 0 0 0 0 0 0 0 0 0 0 0 0 0 0 0 0 0 0 0 0 0 0 0 0 0 0 0 0 0 0 0 0 0 0 0 0 0 0 0 0 0 0 0 0 0 0 0 0 0 0 0 0 0 0 0 0 0 0 0 0 0 0 0 0.0181298607978239 0.0500691131653271 0 0 0.008908240067845 0.390973595556073 0 0 0 0 0 0 0 0 0 0 0 0 0 0 0 0 0.0123843490645317 0.0171559171193181 0 0.0257575335657341 0.0543789107016034 0.0133449861579479 0 0 0 0 0 0 0 0 0.10549760294323 0 0 0 0 0 0.0619101250404556 0 0 0 0.0033660116519038 0.00599829700700889 0 0 0 0.0175656879706085 0.0106350847542267 0 0 0 0 0 0 0 0 0 0 0 0 0 0 0 0 0 0 0 0 0 0 0 0.000556281745579784 0 0 0 0 0 0 0 0 0 0 0 0 0 0 0 0 0 0 0 0 0 0 0 0 0 0 0 0 0.0216291199973759 0 0 0 0 0 0 0 0 0.00744724366425484 0.144940400440024 0 0 0 0 0 0 0 0 0 0 0 0.00286423718822619 0 0 0 0 0 0 0 0 0 0 0 0.00338801822899218
0 0 0 0 0 0 0 0 0 0 0 0 0 0 0 0 0 0 0 0 0 0 0 0 0 0 0 0 0 0 0 0 0 0 0 0 0 0 0 0 0 0 0 0 0 0 0 0 0 0 0 0 0 0 0 0 0 0 0 0 0 0 0 0 0 0 0 0 0 0 0 0 0 0 0 0 0 0 0 0 0 0 0 0 0 0 0 0 0 0 0 0 0 0 0 0 0 0 0 0 0 0 0 0 0 0 0 0 0 0 0 0 0 0 0 0 0 0 0 0 0 0 0 0 0 0 0 0 0 0 0 0 0 0 0 0 0 0 0 0 0 0 0 0 0 0 0 0 0 0 0 0 0 0 0 0 0 0 0 0 0 0 0 0 0 0 0 0 0 0 0 0 0 0 0 0 0 0 0 0 0 0 0.0428980643216288 0 0 0 0 0 0 0 0 0 0 0 0 0 0 0 0 0 0 0 0 0 0 0 0 0 0 0 0 0 0 0.0892257851122368 0 0 0 0 0 0 0 0 0 0 0 0 0 0 0 0 0 0 0 0 0 0 0 0.403570122567686 0 0 0 0 0 0 0 0 0 0 0 0 0 0 0 0 0 0 0 0 0 0 0 0 0 0 0 0 0 0 0 0 0 0 0 0 0 0 0 0 0 0 0 0 0 0 0 0 0 0 0 0 0.0841468349572966 0 0.380159193041152 0 0 0 0 0 0 0 0 0 0 0 0 0 0 0 0 0 0 0 0 0 0 0 0
0 0 0 0 0 0 0 0 0 0 0 0 0 0 0 0 0 0 0 0 0 0 0 0 0 0 0 0 0 0 0 0 0 0 0 0 0 0 0 0 0 0 0 0 0 0 0 0 0 0 0 0 0 0 0 0 0 0 0 0 0 0 0 0 0 0 0 0 0 0 0 0 0 0 0 0 0 0 0 0 0 0 0 0 0 0 0 0 0 0 0 0 0 0 0 0 0 0 0.00454204746854619 0 0 0 0 0 0 0 0 0 0 0 0 0 0 0 0 0 0 0 0 0 0 0 0 0 0 0 0 0 0 0 0 0 0 0 0 0 0 0 0 0 0 0 0 0 0 0 0 0 0 0 0 0 0 0 0 0 0 0 0 0 0 0 0 0 0 0 0 0 0 0 0 0 0 0 0 0 0 0.0116113134836427 0.0112760691814779 0 0 0.0880271627292461 0.194880280348617 0 0 0 0 0 0 0 0 0 0 0 0 0 0 0 0 0 0 0 0.0214089209282624 0 0 0 0 0 0 0 0 0 0 0.133014462409294 0 0 0 0 0 0.075715646807578 0 0 0 0 0 0 0 0 0 0 0 0 0 0 0.0043377293185462 0.00166357360962166 0 0.0269278873046292 0 0 0 0 0 0 0 0 0 0.0023267505424315 0 0 0.00705318972743196 0 0 0 0 0 0 0 0 0 0 0 0 0 0 0 0 0 0 0 0 0 0 0 0 0 0 0 0 0 0 0 0.0163107800219269 0.103212333332027 0 0 0 0 0 0 0.227942440129413 0.0529125889567222 0 0 0 0 0 0 0.00842768712261499 0 0 0 0 0 0 0 0 0 0 0 0 0 0.00840913657797183 0 0 0 0
0 0 0 0 0 0 0 0 0 0 0 0 0 0 0 0 0 0 0 0 0 0 0 0 0 0 0 0 0 0 0 0 0 0 0 0 0 0 0 0 0 0 0 0 0 0 0 0 0 0 0 0 0 0 0.00643908654464238 0 0 0 0 0 0 0 0 0 0 0 0 0 0 0 0.00572262019835192 0 0 0 0 0 0 0 0 0 0 0 0 0 0 0 0 0 0 0 0 0 0 0 0 0 0 0 0 0 0 0 0 0 0 0 0 0 0 0 0 0 0 0 0 0 0 0 0 0 0 0 0 0 0 0 0 0 0 0 0 0 0 0 0 0 0 0 0 0 0 0 0 0 0 0 0 0 0 0 0 0 0 0 0 0 0 0 0 0 0 0 0 0 0 0 0 0 0 0 0 0 0 0 0 0 0 0 0.0135352440293347 0 0 0 0 0 0 0 0 0 0 0 0 0 0 0 0 0 0 0.0627447136290068 0 0 0 0 0 0 0 0 0 0 0 0 0 0 0 0 0 0 0 0 0 0 0 0 0 0 0 0 0 0 0 0 0 0 0 0.0271814722343109 0 0 0 0.0303871132532487 0.134988624785074 0.0195442842512505 0.298695664971942 0.112150937721207 0 0 0.0219471139684768 0 0 0.0782486082726354 0 0.0133510192268086 0 0 0 0 0 0 0 0 0 0 0 0 0 0 0 0 0 0 0 0 0 0 0 0 0 0 0 0 0 0 0 0 0 0.117108312641075 0 0 0 0 0 0 0 0 0 0 0 0 0 0 0.0141107127967842 0 0 0 0 0 0 0 0 0 0 0.0143541508487312 0.0145015791020795 0 0.0149887415250399 0 0 0 0
0 0 0 0 0 0 0 0 0 0 0 0 0 0 0 0 0 0 0 0 0 0 0 0 0 0 0 0 0 0 0 0 0 0 0 0 0 0 0 0 0 0 0 0 0 0 0 0 0 0 0 0 0 0 0 0 0 0 0 0 0 0 0 0 0 0 0 0 0 0 0 0 0 0 0 0 0 0 0 0 0 0 0 0 0 0 0 0 0 0 0 0 0 0 0 0 0 0 0 0 0 0 0 0 0 0 0 0 0 0 0 0 0 0 0 0 0 0 0 0 0 0 0 0 0 0 0 0 0 0 0 0 0 0 0 0 0 0 0 0 0 0 0 0 0 0 0 0 0 0 0 0 0 0 0 0 0 0 0 0.0426331507360507 0 0 0 0 0 0.074273408640562 0 0 0 0 0 0 0 0 0 0 0.0239033812067287 0.0068628173353931 0 0 0 0 0 0 0 0 0 0 0 0 0 0 0 0 0 0 0 0 0 0 0 0 0 0 0 0 0.220826219170803 0 0 0 0 0 0 0 0 0 0 0 0 0 0 0 0 0 0 0 0 0 0 0 0 0 0 0 0 0 0 0 0 0 0 0 0 0 0.153315021202048 0 0 0.00864050729044409 0 0 0 0 0 0 0 0 0 0 0 0 0 0 0 0 0 0 0 0 0 0 0 0 0 0 0 0 0 0 0 0 0 0 0 0 0 0.0152143234797397 0.163436820857882 0 0 0.082034391566777 0 0 0 0 0 0.127258605796772 0.0209613485175732 0 0.0112454511182635 0 0 0 0 0.0225018145195263 0.0136620407057158 0 0 0 0 0 0 0 0.0132306978557219 0 0 0 0
0 0 0 0 0 0 0 0 0 0 0 0 0 0 0 0 0 0 0 0 0 0 0 0 0 0 0 0 0 0 0 0 0 0 0 0 0 0 0 0 0 0 0 0 0 0 0 0 0 0 0 0 0 0 0 0 0 0 0 0 0 0 0 0 0 0 0 0 0 0 0 0 0 0 0 0 0 0 0 0 0 0 0 0 0 0 0 0 0 0 0 0 0 0 0 0 0 0 0 0 0 0 0 0 0 0 0 0 0 0 0 0 0 0 0 0 0 0 0 0 0 0 0 0 0 0 0 0 0 0 0 0 0 0 0 0 0 0 0 0 0 0 0 0 0 0 0 0 0 0 0 0 0 0 0 0 0 0.00838628892768462 0 0.0228410819462288 0 0 0 0 0 0.0490025107588315 0 0 0 0 0 0 0 0 0 0 0.023536877779347 0.0080101887896401 0 0 0 0 0 0 0 0 0 0 0.0022290560287287 0 0 0 0 0.00934128543857928 0 0.0124944247912855 0 0 0.211223950684984 0 0 0 0 0 0 0 0.0344516878574722 0 0 0 0 0 0 0 0 0 0 0.0183968995997271 0 0 0 0 0.0327836178317777 0 0 0 0 0 0 0 0 0 0 0 0 0 0 0 0 0 0 0 0 0.0508495104127657 0.0366881192958486 0 0 0.00976082179719705 0.01973580176394 0 0 0.00502354907459846 0 0 0 0 0.00313740700624191 0 0 0 0 0 0 0 0 0 0 0 0 0 0 0 0 0 0 0 0 0 0 0 0 0 0 0 0 0.00687306138312391 0.0698579635337149 0.00707859500743235 0.00698899253898383 0.105325338866332 0 0 0 0 0.073839120392672 0 0.0183027017983476 0 0.0271681638420313 0 0 0 0.00627695924804364 0.0404039654511283 0.0196739732159899 0 0 0 0 0 0 0 0.0342848565182635 0 0 0 0.0260332284190583
0 0 0 0 0 0 0 0 0 0 0 0 0 0 0 0 0 0 0 0 0 0 0 0 0 0 0 0 0 0 0 0 0 0 0 0 0 0 0 0 0 0 0 0 0 0 0 0 0 0 0 0 0 0 0 0 0 0 0 0 0 0 0 0 0 0 0 0 0 0 0 0 0 0 0 0 0 0 0 0 0 0 0 0 0 0 0 0 0 0 0 0 0 0 0 0 0 0 0 0 0 0 0 0 0 0 0 0 0 0 0 0 0 0 0 0 0 0 0 0 0 0 0 0 0 0 0 0 0 0 0 0 0 0 0 0 0 0 0.00135484075520904 0 0 0 0 0 0 0 0 0 0 0 0 0 0 0 0 0 0 0 0 0 0 0 0 0 0 0.00523054034817581 0.0299819564239931 0 0 0 0 0 0 0 0 0 0.00566005641159074 0 0 0 0 0 0 0 0 0 0 0.0775542927183132 0 0 0 0 0 0 0.0079063035924551 0 0 0 0.00617736841028389 0 0 0 0 0 0 0 0.0018223800279779 0 0.0162970453190312 0 0.00882246062383642 0 0 0 0.0498366903450092 0.055444913299395 0 0 0 0 0 0 0 0 0 0 0 0 0 0 0 0 0 0 0 0 0 0 0 0 0 0 0 0 0.00333608725148263 0 0 0.00288566341272291 0.00213302727912389 0 0 0 0 0 0 0 0.00387227134899748 0 0 0 0 0 0 0 0 0 0 0 0 0 0 0 0 0 0 0 0 0 0 0 0 0 0 0 0 0 0.0109579717316933 0 0 0.0100481741299358 0 0 0 0 0.00853094115725325 0.0128378878612811 0 0 0.0124435839579483 0 0 0 0.0472202512472008 0.0677981741487234 0.153833268038153 0.128743176317205 0.0421930181632279 0.0123575583026955 0 0 0.0044997712370776 0 0.0125549013988216 0.00475379487099828 0.0651997127112145 0 0.127711917158973
0 0 0 0 0 0 0 0 0 0 0 0 0 0 0 0 0 0 0 0 0 0 0 0 0 0 0 0 0 0 0 0 0 0 0 0 0 0 0 0 0 0 0 0 0 0 0 0 0 0 0 0 0 0 0 0 0 0 0 0 0 0 0 0 0 0 0 0 0 0 0 0 0 0 0 0 0 0 0 0 0 0 0 0 0 0 0 0 0 0 0 0 0 0 0 0 0 0 0 0 0 0 0 0 0 0 0 0 0 0 0 0 0 0 0 0 0 0 0 0 0 0 0 0 0 0 0 0 0 0 0 0 0 0 0 0 0 0 0 0 0 0 0 0 0 0 0 0 0 0 0 0 0 0 0 0 0 0 0 0 0 0 0 0 0 0.00240919445232174 0 0 0 0.00496821195836328 0.00452403275278648 0 0 0 0 0 0 0 0 0 0 0 0 0 0 0 0 0 0.00166749759219531 0.00203318699734849 0 0 0 0 0 0 0 0 0 0 0 0 0 0 0 0 0 0 0 0 0 0 0 0 0 0 0 0 0 0 0 0 0 0.00287207426785136 0 0 0 0 0 0 0 0 0 0.00103556496916398 0 0.0273581327812521 0 0 0 0 0 0 0 0 0 0.0652525334674892 0.0843803844993567 0 0 0 0 0 0.0429068337986418 0 0 0 0.0903121462797048 0.0399880011976584 0.133400263387218 0 0 0 0 0 0 0 0 0 0 0 0 0 0 0 0 0 0 0 0 0 0 0 0 0 0 0 0 0 0 0 0 0 0 0 0 0 0 0 0.0282315202616677 0.217973634790438 0.129030684314626 0 0 0 0 0 0 0 0 0.0289817723916027 0.0131805631838311 0 0 0.0752883039045647 0 0.00420546275191808 0
0 0 0 0 0 0 0 0 0 0 0 0 0 0 0 0 0 0 0 0 0 0 0 0 0 0 0 0 0 0 0 0 0.000668492605890931 0.000920997781714288 0 0 0 0 0 0 0 0 0 0 0 0 0 0 0 0 0 0 0 0 0 0 0 0.000455015911041821 0 0 0 0 0 0 0 0 0 0 0 0 0 0 0 0 0 0 0 0 0 0 0 0 0 0 0.00167393138799404 0 0 0 0.00215921839595053 0 0 0 0 0 0 0 0 0 0 0.00306418993535164 0.0123213884423419 0 0 0 0 0 0 0 0 0 0 0 0 0 0 0 0 0 0 0 0 0 0 0 0 0 0 0 0 0 0 0 0 0 0 0 0 0 0.00927480400597314 0 0.000524426360100552 0.00183451089769085 0 0.00369891890673074 0.000463039752594783 0.000614446555089278 0.0208160353052881 0.000708432050085542 0.000409818320604512 0.00385453418902249 0.00543267987448511 0 0.0152007226228177 0.0178085381583293 0.00138647144891155 0 0 0.000865098665472035 0 0 0 0 0 0 0 0.00498593240948221 0 0 0 0 0 0 0 0 0 0 0.00406186995091143 0.00204233215472979 0 0 0 0.00160224619288871 0.000918719212239487 0 0 0 0 0.00367228104698793 0 0 0 0 0 0 0 0 0 0.00127323280604205 0.00179001188023866 0 0 0 0.000404627747036442 0 0 0 0.00541835521295605 0 0 0 0 0 0 0 0 0 0 0 0 0 0 0 0 0 0 0 0 0 0 0 0 0 0 0.000154242150160371 0.000387226854253091 0.000702120777009821 0 0 0.000821875144640898 0.000640107674968586 0.00360060654449305 0.00229861769005539 0 0.00065940102953031 0.00741514706083506 0.00112173860062495 0.00226733100148644 0.0059049578017115 0.00687918784732873 0.00111576137338176 0.00304974022218937 0.00499857082995069 0.00161405528889672 0.0018965872910291 0.000269029385848161 0.00150181128325945 0.161240936787104 0.0106510913252184 0.00566345551483589 0 0 0 0 0 0 0 0 0 0 0 0 0 0 0 0 0 0 0 0 0 0 0 0 0 0 0 0.00309638425535304 0 0 0.000718727365886289 0 0 0.00137143829223932 0.000888580940753485 0.00150394875550851 0.00626205806963121 0.00408906403258511 0.00904996608132989 0 0.0445361711433637 0.014514709735865 0 0.000707294720699399 0.0434955206035519 0 0.00901291461362442 0 0 0 0.0219335538633614 0.0289265629352232 0 0.178354904692602 0.110871471076706 0.0480172337914738 0.0702385595548208 0.047232015809616
0 0 0 0 0 0 0 0 0 0 0 0 0 0 0 0 0 0 0 0 0 0 0 0 0 0 0 0 0 0 0 0 0 0 0 0 0 0 0 0 0 0 0 0 0 0 0 0 0 0 0 0 0 0 0 0 0 0 0 0 0 0 0 0 0 0 0 0 0 0 0 0 0 0 0 0 0 0 0 0 0 0 0 0 0 0 0 0 0 0 0 0 0 0 0 0 0 0 0 0.00156830508633684 0 0 0 0 0 0 0 0 0 0 0 0 0 0 0 0 0 0 0 0 0 0 0 0 0 0 0 0 0 0 0 0 0 0 0 0 0 0 0.00164448002733798 0 0 0 0 0.00097518713050035 0.00558069452815428 0 0 0.00181600544602447 0.00505405621582252 0.00867629726401047 0.00385583835873865 0 0.00731153254783583 0 0 0 0 0 0 0.00181227172337756 0 0 0 0 0 0.00189454086775916 0 0 0 0.003214382855292 0.00299550997334333 0 0 0 0 0 0 0 0 0 0 0 0 0 0 0 0 0 0.000930545782971985 0.00111782194125501 0 0 0 0 0 0 0 0 0 0 0 0 0 0 0 0 0 0 0 0 0 0 0 0.000829938073319494 0 0 0 0 0 0 0 0 0 0.00173196546815341 0 0 0 0 0 0 0 0 0 0 0.0203327402791753 0.0289554504935875 0 0 0 0 0 0 0 0 0 0.0419898872773867 0.0416529042237783 0 0.00395931285220337 0 0.00633011079762248 0 0.0199727446180568 0 0.00176539231904775 0.00244094253500439 0.110884776151215 0.0175797757374531 0.0601801389124393 0 0 0 0 0 0 0 0 0 0 0 0 0 0 0 0 0 0 0 0 0 0 0 0 0 0 0 0 0 0 0.00210461830872363 0 0 0 0 0 0 0 0.126259265118148 0.0804747214456746 0 0.0531077443960314 0 0 0.0137179958192131 0 0 0 0.0403322929978048 0 0.0686804310027105 0.096602593089949 0.0103434307909362 0.0122044212331165 0.0550109375269569 0.00643166291648264 0.0218493219456062 0.0058270139214428
0 0 0 0 0 0 0 0 0 0 0 0 0 0 0 0 0 0 0 0 0 0 0 0 0 0 0 0 0 0 0 0 0 0 0 0 0 0 0 0 0 0 0 0 0 0 0 0 0 0 0 0 0 0 0 0 0 0 0 0 0 0 0 0 0 0 0 0 0 0 0 0 0 0 0 0 0 0 0 0 0 0 0 0 0 0 0 0 0 0 0 0 0 0 0 0 0 0 0 0 0 0 0 0 0 0 0 0 0 0 0 0 0 0 0 0 0 0 0 0 0 0 0 0 0 0 0 0 0 0 0 0 0 0 0 0 0 0 0 0 0 0 0 0 0 0 0 0 0 0 0 0 0 0 0 0 0 0 0 0 0 0 0 0 0 0 0 0 0 0.0125379141460472 0.0158301451931629 0 0 0 0 0 0 0 0 0 0 0 0 0 0 0 0.00222161027786728 0 0.0145177749946162 0 0 0 0 0 0 0 0 0 0 0 0 0 0 0 0 0 0 0 0 0 0 0 0 0 0 0 0 0 0 0 0 0 0 0.00237001593254858 0 0 0 0 0 0 0 0 0 0 0 0.00931763939253337 0 0 0 0 0 0 0 0 0 0.0165521258799051 0.0206145275318923 0 0 0 0.00462195852625315 0 0.00753587490127608 0 0 0.00240513625040443 0.063940245317811 0.0178315106341111 0.0249811281431817 0 0 0 0 0 0 0 0 0 0 0 0 0 0 0 0 0 0 0 0 0 0 0 0.00351141120510389 0 0 0 0 0 0 0 0 0 0 0 0 0 0 0.176941973137348 0.062091697722746 0.125729280647751 0 0 0 0 0 0 0 0 0 0.109545258042349 0.0174560586042185 0 0 0.274263610400668 0 0.0115519735968621 0.00363112952134347
0 0 0 0 0 0 0 0 0 0 0 0 0 0 0 0 0 0 0 0 0 0 0 0 0 0 0 0 0 0 0 0 0 0 0.0177312953622622 0 0 0 0 0 0 0 0 0 0 0 0 0 0 0 0 0 0 0 0 0.146534828751518 0 0 0 0 0 0 0 0 0 0 0 0 0 0 0.038527530769691 0 0 0 0 0 0 0 0 0 0 0 0 0 0 0 0.0191295725256874 0 0 0 0 0 0 0 0 0 0 0 0 0 0 0 0 0 0 0 0 0 0 0 0 0 0 0 0 0 0 0 0 0 0 0 0 0 0 0 0 0 0 0 0 0 0 0 0 0 0 0 0 0 0 0 0 0 0 0 0 0 0 0 0 0 0 0 0 0 0 0 0 0 0 0 0 0 0 0 0 0 0 0 0 0 0 0 0 0 0 0 0 0.0180059037174648 0 0 0 0 0 0 0 0 0 0 0 0 0 0 0 0.0589009789291032 0 0 0 0 0 0 0 0 0 0 0 0 0 0 0 0 0 0 0.0566462707423642 0.0255650591119599 0.155206397588445 0 0.0682787734276545 0 0.0280849718784102 0 0 0 0 0.233534659283206 0.109448720299617 0 0 0 0 0 0 0 0 0 0 0 0 0 0 0 0 0 0 0 0 0 0 0 0 0 0 0 0 0 0 0 0 0 0 0 0 0 0 0 0 0 0 0 0 0 0 0 0 0 0 0 0 0 0 0 0 0 0 0 0 0 0 0 0 0 0 0 0 0 0 0 0 0 0 0 0 0 0 0 0 0 0 0.0244050376126166 0 0 0 0 0 0 0
0 0 0 0 0 0 0 0 0 0 0 0 0 0 0 0 0 0 0 0 0 0 0 0 0 0 0 0 0 0 0 0 0 0 0 0 0 0 0 0 0 0 0 0 0 0 0 0 0 0 0 0 0 0 0 0 0 0 0 0 0 0 0 0 0 0 0 0 0 0 0 0 0 0 0 0 0 0 0 0 0 0 0 0 0 0 0 0 0 0 0 0 0 0 0 0 0 0 0 0 0 0 0 0 0 0 0 0 0 0 0 0 0 0 0 0 0 0 0 0 0 0 0 0 0 0 0 0 0 0 0 0 0 0 0 0 0 0 0 0 0 0 0 0 0 0 0 0 0 0 0 0 0 0 0 0 0 0 0 0.00596755007088113 0 0 0 0 0 0.00735773557575506 0 0 0 0 0 0 0 0 0 0 0 0 0 0 0 0 0 0 0 0 0 0.144192019720523 0 0 0 0 0 0 0 0 0 0 0 0 0 0 0 0 0 0 0 0 0 0 0 0 0 0 0 0 0 0 0 0 0 0 0 0 0 0 0 0 0 0 0 0 0 0 0 0 0 0 0 0 0 0 0 0 0 0 0 0 0 0 0 0 0 0 0 0 0.0099727301333162 0 0 0 0 0 0 0 0 0 0 0 0 0 0 0 0 0 0 0 0 0 0 0 0 0 0 0 0 0 0.0348602915126199 0 0 0.0475323389169587 0 0 0 0 0 0.0116553916667656 0.12500502826307 0 0.00569798335882699 0 0 0 0 0.138055649589196 0.0562416943031873 0 0 0 0 0 0 0 0 0 0 0 0.413461586888901
0 0 0 0 0 0 0 0 0 0 0 0 0 0 0 0 0 0 0 0 0 0 0 0 0 0 0 0 0 0 0 0 0 0.00206290396955892 0 0 0 0 0 0 0 0 0 0 0 0 0 0 0 0 0 0 0 0 0 0 0 0 0 0 0 0 0 0 0 0 0 0 0 0 0 0 0 0 0 0 0 0 0 0 0 0 0 0 0 0 0 0 0 0 0 0 0 0 0 0 0 0 0 0.00201789808561195 0.00736645204949505 0 0 0 0 0 0 0 0 0 0 0 0 0 0 0 0 0 0 0 0 0 0 0 0 0 0 0 0 0 0 0 0 0 0 0 0 0 0.0045524634303043 0 0 0 0 0 0 0 0 0 0 0 0.00265717353186552 0 0.0111174627676448 0 0 0 0 0 0 0 0 0 0 0 0 0.0250261814524497 0 0 0 0 0 0 0 0 0 0 0.0077748283336065 0 0 0 0 0 0 0 0 0 0 0 0 0 0 0 0 0 0 0 0 0 0 0 0 0 0 0 0 0 0.00164622272166015 0 0 0 0 0 0 0 0 0 0 0 0 0 0 0 0 0 0 0 0 0 0 0 0 0 0 0 0 0 0 0 0 0 0 0 0 0 0.00162806585340654 0 0 0 0 0 0 0 0 0 0 0 0.0685269942061717 0 0 0 0 0 0 0 0 0 0 0 0 0 0 0 0 0 0 0 0 0 0 0 0 0 0 0 0 0 0.0368819779134491 0 0 0.0359083741235289 0 0 0 0 0.0123641447535013 0.0382623092853608 0.0915349210128438 0 0.178704264835684 0.0311913696200252 0 0 0.0704082917557067 0 0 0 0 0 0 0 0.0342239617044099 0 0.101921982350723 0.0237758689535403 0.0165771770674447 0.0552612546473197 0.138607455574687
0 0 0 0 0 0 0 0 0 0 0 0 0 0 0 0 0 0 0 0 0 0 0 0 0 0 0 0 0 0 0 0 0 0 0 0 0 0 0 0 0 0 0 0 0 0 0 0 0 0 0 0 0 0 0 0 0 0 0 0 0 0 0 0 0 0 0 0 0 0 0 0 0 0 0 0 0 0 0 0 0 0 0 0 0 0 0 0 0 0 0 0 0 0 0 0 0 0 0 0 0 0 0 0 0 0 0 0 0 0 0 0 0 0 0 0 0 0 0 0 0 0 0 0 0 0 0 0 0 0 0 0 0 0 0 0 0 0 0 0 0 0 0 0 0 0 0 0 0 0 0 0 0 0 0 0 0 0 0 0.0062735930506952 0 0 0 0 0 0.00160520808103958 0.0243277605994343 0 0 0 0 0.0147589648800505 0 0 0 0 0 0 0.000998899263504896 0 0 0 0 0.0017972050965028 0 0.00346350590713563 0 0.0521060201950635 0 0 0 0 0 0 0.00372662360600119 0.0453316065351599 0 0 0.00334032482889407 0 0 0 0 0 0 0 0 0 0.0250387614227433 0 0.0179612511182993 0 0 0 0.0364063050301183 0.118662449987971 0 0 0 0.0120873461865999 0 0 0 0 0 0 0 0.00953541909109339 0 0 0 0.0103629470581222 0 0 0 0 0 0 0 0 0 0 0 0 0.000995219099781808 0 0 0 0 0 0 0.00385798914319719 0 0.0035532648248263 0 0 0 0 0.00301658329422193 0 0 0 0 0 0 0 0 0 0 0 0 0 0 0 0 0 0 0 0 0 0 0 0 0 0.0062134723392517 0 0.0106158672129881 0.00570995825987648 0 0.0212340282284206 0.00170033977439196 0 0 0 0.00423833092309347 0.010518940779192 0.117260522945102 0 0 0 0 0 0.0161942472894833 0 0 0.0730347219430558 0.0344881802031498 0.056378600921386 0.0224322414703317 0.0117642158635841 0.0185583958826183 0.0331241986728655 0 0 0.00713370423592436 0 0.150192784754828
0 0 0 0 0 0 0 0 0 0 0 0 0 0 0 0 0 0 0 0 0 0 0 0 0 0 0 0 0 0 0 0 0 0 0 0 0 0 0 0 0 0 0 0 0 0 0 0 0 0 0 0 0 0 0 0 0 0 0 0 0 0 0 0 0 0 0 0 0 0 0 0 0 0 0 0 0 0 0 0 0 0 0 0 0 0 0 0 0 0 0 0 0 0 0 0 0 0 0 0 0 0 0 0 0 0 0 0 0 0 0 0 0 0 0 0 0 0 0 0 0 0 0 0 0 0 0 0 0 0 0 0 0 0 0 0 0 0 0 0 0 0 0 0 0 0 0 0 0 0 0 0 0 0 0 0 0 0 0 0 0 0 0 0 0 0 0 0 0 0 0 0 0 0 0 0 0 0 0 0 0 0 0 0 0 0 0 0 0 0 0 0 0 0 0 0 0 0 0 0 0 0 0 0 0 0 0 0 0 0 0 0 0 0 0 0 0 0 0 0 0 0 0.0119332190993101 0 0 0 0 0 0 0 0 0 0 0 0 0 0 0 0 0 0 0 0 0 0.000869308231747272 0 0 0 0 0 0 0.00218439379336093 0 0.00151919932864542 0 0 0 0 0 0 0 0 0 0 0 0 0 0 0 0 0 0 0 0 0 0 0 0 0 0 0 0 0 0 0 0 0 0 0 0 0 0 0 0 0 0 0.125051193291678 0 0.0266409954396198 0 0 0 0 0 0.0930660840361168 0 0.291064504046471 0.0744743969422722 0.00934221817367071 0 0.0349072772947468 0.00412803190465482 0.0763080777955482 0 0.248511100622158 0 0
0 0 0 0 0 0 0 0 0 0 0 0 0 0 0 0 0 0 0 0 0 0 0 0 0 0 0 0 0 0 0 0 0 0 0 0 0 0 0 0 0 0 0 0 0 0 0 0 0 0 0 0 0 0 0 0 0 0 0 0 0 0 0 0 0 0 0 0 0 0 0 0 0 0 0 0 0 0 0 0 0 0 0 0 0 0 0 0 0 0 0 0 0 0 0 0 0 0 0 0 0 0 0 0 0 0 0 0 0 0 0 0 0 0 0 0 0 0 0 0 0 0 0 0 0 0 0 0 0 0 0 0 0 0 0 0 0 0 0 0 0 0 0 0 0 0 0 0 0 0 0 0 0 0 0 0 0 0 0 0 0 0 0 0 0 0 0 0 0 0 0 0 0 0 0 0 0 0 0 0 0 0 0 0 0 0 0 0 0.00173233587933486 0 0 0 0.0172830881103295 0 0 0 0 0 0.00615848710654289 0 0 0 0 0 0 0 0.00219443887179986 0 0 0 0 0 0 0 0 0 0 0.0413513436073841 0.00294501673914914 0.00272757009069548 0 0 0.054611186340115 0 0 0 0 0 0.0021859412250345 0 0 0 0 0 0 0 0 0 0 0 0 0 0 0.00246786563797969 0.00292257840612614 0 0 0.00573530493652855 0.00480727253586186 0 0 0.00389957286404119 0 0.0025262406651786 0 0 0 0 0 0 0 0 0 0 0 0 0 0 0 0 0 0 0 0 0 0 0 0 0 0 0 0 0 0 0 0 0 0 0 0 0 0 0 0 0 0 0.0374770584621871 0 0 0 0 0 0 0 0.0401877435594297 0.266164743969924 0 0.135076466297791 0.246877346882104 0 0.0527628885622199 0 0 0 0.0679055092502438 0 0
0 0 0 0 0 0 0 0 0 0 0 0 0 0 0 0 0 0 0 0 0 0 0 0 0 0 0 0 0 0 0 0 0 0 0 0 0 0 0 0 0 0 0 0 0 0 0 0 0 0 0 0 0 0 0 0 0 0 0 0 0 0 0 0 0 0 0 0 0 0 0 0 0 0 0 0 0 0 0 0 0 0 0 0 0 0 0 0 0 0 0 0 0 0 0 0 0 0 0 0 0 0 0 0 0 0 0 0 0 0 0 0 0 0 0 0 0 0 0 0 0 0 0 0 0 0 0 0 0 0 0 0 0 0 0 0 0 0 0.00107931203927999 0 0 0 0 0 0.00377987958996885 0 0 0.000981888846053326 0.00286208841557717 0.00409218794543451 0 0 0.00511518110635284 0 0 0 0 0 0 0 0 0 0 0 0 0 0 0 0 0 0 0 0 0 0 0 0 0 0 0 0 0 0.00291510495396518 0 0 0 0 0 0.000663617568355934 0 0 0 0.00763272430149246 0 0 0.0166559249409236 0 0 0 0 0 0 0 0 0.000990926326627554 0 0 0 0 0 0 0 0.0029383386531994 0 0 0 0 0.0342260876032798 0.00742805234590618 0.00481998885974327 0 0 0.108302473674504 0 0.000875810475760483 0 0 0.00429683250931841 0 0.0113388681556868 0 0.00421252333821399 0.00147737352466029 0 0 0.000616935464268512 0 0 0 0 0 0 0.0100286735473206 0.00135251724205785 0 0.00138765620475236 0 0 0.0216241984516605 0.117974172690234 0.00315085671776375 0.0638733916227644 0.0140684021889527 0.0593204118366193 0 0 0 0.0013437664663026 0.0257934573844778 0 0 0 0 0 0 0 0 0 0 0 0 0 0.00387597984594071 0 0.00155670593720708 0 0 0 0 0 0 0 0 0 0 0.0031831167819768 0 0 0 0 0 0 0 0 0 0 0.00549211919652504 0 0 0.0301880573002722 0 0 0 0 0.0328715376708499 0.0340761609395161 0.0675868293396029 0 0 0.0351502862495024 0.109017205604836 0.117437037702156 0 0 0.0123453384401373 0 0
0 0 0 0 0 0 0 0 0 0 0 0 0 0 0 0 0 0 0 0 0 0 0 0 0 0 0 0 0 0 0 0 0 0 0 0 0 0 0 0 0 0 0 0 0 0 0 0 0 0 0 0 0 0 0 0 0 0 0 0 0 0 0 0 0 0 0 0 0 0 0 0 0 0 0 0 0 0 0 0 0 0 0 0 0 0 0 0 0 0 0 0 0 0 0 0 0 0 0 0 0 0 0 0 0 0 0 0 0 0 0 0 0 0 0 0 0 0 0 0 0 0 0 0 0 0 0 0 0 0 0 0 0 0 0 0 0 0 0 0 0 0 0 0 0 0 0 0 0 0 0 0 0 0 0 0 0 0 0 0 0 0 0 0 0 0 0 0 0 0 0 0 0 0 0 0 0 0 0 0 0 0 0 0 0 0 0 0 0 0 0 0 0.0848327246244259 0 0 0.0438862635032225 0 0 0.0164892461946738 0 0 0 0 0 0 0 0.00545630788523567 0 0 0 0 0 0 0 0 0 0 0.00895535126195952 0.0123113642697365 0 0 0 0.00728562926647423 0 0 0 0 0 0 0 0 0 0 0 0 0 0 0 0 0 0 0 0 0.0049416368812038 0.00660079981518933 0 0 0.0103386271646619 0 0 0 0 0 0 0 0 0 0 0 0 0 0 0 0 0 0 0 0 0 0 0 0 0 0 0 0 0 0 0 0 0 0 0 0 0.0404080916377987 0 0 0.0451870517525338 0 0 0 0 0 0 0 0 0 0 0 0 0 0 0 0 0.0662219268331158 0.0216429814394251 0.625441997470343 0 0 0 0 0 0 0 0 0 0
0 0 0 0 0 0 0 0 0 0 0 0 0 0 0 0 0 0 0 0 0 0 0 0 0 0 0 0 0 0 0 0 0 0 0 0 0 0 0 0 0 0 0 0 0 0 0 0 0 0 0 0 0 0 0 0 0 0 0 0 0 0 0 0 0 0 0 0 0 0 0.00245602634142854 0 0 0 0 0.00261501704868199 0 0 0 0 0 0 0 0 0 0 0 0 0 0 0 0 0 0 0 0 0 0 0 0 0 0 0 0 0 0 0 0 0 0 0 0 0 0 0 0 0 0 0 0 0 0 0 0 0 0 0 0 0 0 0 0 0 0 0 0 0 0 0.00149008222516796 0 0 0 0 0 0.00518154459180439 0 0 0.000857140484797445 0.0023665283782457 0.00369884985108544 0 0 0.00496066246669375 0 0 0 0 0 0 0 0 0 0 0 0 0 0 0 0 0 0 0 0 0 0 0 0 0.00113132231666614 0 0 0 0 0 0 0 0 0 0 0.00470653803159848 0 0 0 0 0 0.00385687805997798 0 0 0 0 0 0 0 0 0 0 0 0 0 0 0 0 0 0 0 0.00260522025054423 0 0 0 0 0 0 0 0 0 0 0 0 0 0 0 0 0 0 0.000605699223445065 0 0.00464970356404705 0 0 0 0 0 0 0 0.00513888511771254 0.0118486142346098 0.00226189709209063 0.00381735685430525 0.0266875754481509 0.0343677143880541 0.00290735627253631 0.0165651108346471 0.0276531630928811 0.00543523190768372 0.00816102799276038 0.00130608375227284 0.0154365556521368 0.0022064476792654 0.0794132428134971 0.0307108308836169 0 0 0 0 0 0 0 0 0 0 0 0 0 0 0 0 0 0 0 0 0 0 0 0 0 0 0 0 0 0 0 0 0 0 0.00202860102209147 0 0 0 0.0208501277464327 0.0492243622635579 0.0853016633356692 0.0574697749100017 0.00241771156296873 0 0 0.0113817999040455 0 0 0.0583271963975387 0 0 0.199439129325883 0.0720939395356484 0 0.110579469195372 0.00557346522642861 0.0102144527239565 0
0 0 0 0 0 0 0 0 0 0 0 0 0 0 0 0 0 0 0 0 0 0 0 0 0 0 0 0 0 0 0 0 0 0 0 0 0 0 0 0 0 0 0 0 0 0 0 0 0 0 0 0 0 0 0 0 0 0 0 0 0 0 0 0 0 0 0 0 0 0 0 0 0 0 0 0 0 0 0 0 0 0 0 0 0 0 0 0 0 0 0 0 0 0 0 0 0 0 0 0 0 0 0 0 0 0 0 0 0 0 0 0 0 0 0 0 0 0 0 0 0 0 0 0 0 0 0 0 0 0 0 0 0 0 0 0 0 0 0.00128828349239779 0 0 0 0 0 0.00550168080780949 0 0 0.00104204949218735 0.00266030488437841 0.00396401544479619 0.000751255631541656 0 0.00518374545603605 0 0 0 0 0 0 0 0 0 0 0 0 0 0 0 0 0 0 0 0 0 0 0 0 0.000809744143002957 0 0 0 0 0 0 0 0 0 0 0 0 0 0 0 0 0 0 0 0 0 0 0 0 0 0 0 0 0 0 0 0 0 0 0 0 0 0 0 0 0 0 0 0 0.00623960250888149 0 0 0 0 0 0 0 0 0 0 0 0.00133518137391771 0.00175368336289079 0 0 0 0 0 0 0 0.00358304148226842 0.00798390165789359 0.00308083276948213 0.00392749753667791 0.0114634215065985 0.0149288542190552 0 0.00825620408019299 0.0252166566598756 0.00817141732539495 0.0154747539537246 0 0.00172314817943663 0.00456143102303495 0.0196500999717792 0.0446255785200624 0 0 0 0 0 0 0 0 0 0 0 0 0 0 0 0 0 0 0 0 0 0 0 0 0 0 0 0 0 0 0 0 0 0 0.00140446379088916 0 0 0.00227413411995351 0.00649821181087118 0.0444881189704715 0.0822222560874524 0.00627578738335403 0 0 0.0128111202355912 0.0123045153733196 0.0181625989854739 0.0300212864704574 0.123969085777031 0 0.136674183030005 0 0.151621694500189 0.0201250656719228 0.0691269342849307 0.0728769263733597 0.0059672316514116 0
0 0 0 0 0 0 0 0 0 0 0 0 0 0 0 0 0 0 0 0 0 0 0 0 0 0 0 0 0 0 0 0 0 0 0 0 0 0 0 0 0 0 0 0 0 0 0 0 0 0 0 0 0 0 0 0 0 0 0 0 0 0 0 0 0 0 0 0 0 0 0 0 0 0 0 0 0 0 0 0 0 0 0 0 0 0 0 0 0 0 0 0 0 0 0 0 0 0 0 0 0 0 0 0 0 0 0 0 0 0 0 0 0 0 0 0 0 0 0 0 0 0 0 0 0 0 0 0 0 0 0 0 0 0 0 0 0 0 0 0 0 0 0 0 0 0 0 0 0 0 0 0 0 0 0 0 0 0 0 0 0 0 0 0 0 0 0 0 0 0 0 0 0 0 0 0 0 0 0 0 0 0 0 0 0 0 0 0 0 0 0 0 0 0 0 0 0 0 0 0 0 0 0 0 0 0 0 0 0 0 0 0 0 0 0 0 0 0 0 0 0 0 0 0 0 0 0 0 0 0 0 0 0 0 0 0 0 0 0 0 0 0 0 0 0 0.00443221513456533 0.00803130022110695 0 0 0.0680516616080438 0 0.0200350929374919 0.0314861628358165 0.0558808501964207 0 0 0.00184026564311159 0.0206079750740657 0.120436942855884 0 0 0 0 0 0 0 0 0 0 0 0 0 0 0 0 0 0 0 0 0 0 0 0 0 0 0 0 0 0 0 0 0 0 0 0 0 0 0 0 0.0157729572801932 0 0 0 0 0.0393475203423798 0.00384815868669292 0 0.239260689446709 0 0.0885162046687976 0.271649715940225 0 0 0 0.0108022871284962 0 0
0 0 0 0 0 0 0 0 0 0 0 0 0 0 0 0 0 0 0 0 0 0 0 0 0 0 0 0 0 0 0 0 0 0 0 0 0 0 0 0 0 0 0 0 0 0 0 0 0 0 0 0 0 0 0 0 0 0 0 0 0 0 0 0 0 0 0 0 0 0 0 0 0 0 0 0 0 0 0 0 0 0 0 0 0.0013604979889147 0 0 0 0.0037275707305821 0 0 0 0 0 0 0 0 0 0 0 0 0 0 0 0 0 0 0 0 0 0 0 0 0 0 0 0 0 0 0 0 0 0 0 0 0 0 0 0 0 0 0 0 0 0 0 0 0 0.00632875282430935 0 0.00192225835343003 0.00717112132134528 0 0.00732152741440805 0 0 0.0141066267419685 0.00120338568951721 0 0 0.00139359106422634 0 0.00400274307544281 0.00687113501080071 0.00183365229652991 0 0 0.00233051363406392 0 0 0 0 0 0 0 0.0118912900125685 0 0 0 0 0 0 0 0 0 0 0.0148978299995028 0.00775152378024674 0 0 0 0.0036767859482803 0.00254904357878029 0 0 0 0 0 0 0 0 0 0 0 0 0 0 0.00198169201489884 0.00429545650200017 0 0 0 0.000839850566597035 0 0 0 0.0175105062770327 0 0 0 0 0 0 0 0 0 0 0 0 0 0 0 0 0 0 0 0 0 0 0 0 0 0 0 0.00058611874121523 0 0 0 0 0.00126276918466576 0.00405682002966683 0.00201031797394094 0 0.00127635563369143 0.0189227590736767 0 0.00214089528382726 0.00965457838291387 0 0 0 0 0 0 0 0 0.0806630134778809 0 0 0 0 0 0 0 0 0 0 0 0 0 0 0 0 0 0 0 0 0 0 0 0 0 0 0 0 0 0.00856949474523916 0 0 0.00180298204352752 0 0 0.00308907518392478 0.00213070054438047 0.00399436836436733 0.0178389112309618 0.00931324312497011 0 0.402618996360576 0.0152468381117101 0 0 0 0.0559998267273519 0 0.0582766431245607 0 0 0 0 0.0295392389256691 0 0 0.0154533114592839 0.0543862149098121 0.0761991725367403 0
0 0 0 0 0 0 0 0 0 0 0 0 0 0 0 0 0 0 0 0 0 0 0 0 0 0 0 0 0 0 0 0 0 0 0 0 0 0 0 0 0 0 0 0 0 0 0 0 0 0 0 0 0 0 0 0 0 0 0 0 0 0 0 0 0 0 0 0 0 0 0 0 0 0 0 0 0 0 0 0 0 0 0 0 0 0 0 0 0 0 0 0 0 0 0 0 0 0 0 0 0 0 0 0 0 0 0 0 0 0 0 0 0 0 0 0 0 0 0 0 0 0 0 0 0 0 0 0 0 0 0 0 0 0 0 0 0 0 0 0 0 0 0 0 0.0224210739587874 0 0 0 0 0 0 0 0 0 0 0 0 0 0 0 0 0 0 0 0 0 0 0 0.00485284779025894 0.00626976359553278 0.00929284735523535 0 0 0 0 0 0 0 0 0 0 0 0 0 0 0 0.010517139610824 0.00389561585355732 0.021363191794849 0.0010760327474207 0.00331238444523703 0 0 0 0 0 0 0 0 0 0 0 0 0 0.00376083522902221 0 0 0 0 0 0 0 0 0 0 0 0 0 0 0 0 0 0 0.00138347067525518 0 0 0 0 0 0 0 0 0 0 0 0.000827912497980808 0 0 0 0 0 0 0 0 0.00310181324029601 0.0026978980615058 0.00494309542872924 0.00414229696430894 0.0185899884415555 0 0.0073260502721071 0.0129043332361378 0.00315637977429864 0.00280450887704489 0 0.00615145395995525 0.0675954839800496 0.0302602573696938 0.0204110991948281 0 0 0 0 0 0 0 0 0 0 0 0 0 0 0 0 0 0 0 0 0 0 0 0.0159997066228114 0 0 0 0 0 0 0 0 0 0 0 0 0 0.00281288375447936 0.0434583384202293 0.199642375111663 0.0548195365492582 0.115445212500108 0 0 0.0104202690498727 0 0 0 0 0 0.0887230220556664 0.0809343727073137 0 0.0123266558420626 0 0.0114405743418997 0.040261459722242 0.0506578189679222
0 0 0 0 0 0 0 0 0 0 0 0 0 0 0 0 0 0 0 0 0 0 0 0 0 0 0 0 0 0 0 0 0 0 0 0 0 0 0 0 0 0 0 0 0 0 0 0 0 0 0 0 0 0 0 0 0 0 0 0 0 0 0 0 0 0 0 0 0 0 0 0 0 0 0 0 0 0 0 0 0 0 0 0 0 0 0 0 0.00157102716891072 0 0 0 0 0 0 0 0 0 0 0 0 0 0 0 0 0 0 0 0 0 0 0 0 0 0 0 0 0 0 0 0 0 0 0 0 0 0 0 0 0 0 0 0 0 0 0 0 0 0 0 0 0 0 0 0 0 0 0 0 0 0 0 0 0 0 0 0 0 0 0 0 0 0 0 0 0 0 0 0 0 0 0 0 0 0 0 0 0.00126258063237531 0 0 0 0 0 0 0 0 0 0 0 0 0 0 0 0 0 0 0 0 0 0 0 0 0 0 0 0 0 0 0 0 0 0 0 0 0 0 0 0 0 0 0 0 0.00387176255071926 0 0 0 0 0 0 0 0 0 0 0 0 0.000708908377394809 0 0 0 0 0 0.000952835026746161 0 0 0.00486755481659035 0 0 0.0072140970785945 0.0229078610333371 0.00757752185822666 0.00631166920895204 0.0293023589394716 0.00245872989210376 0.0171380367033754 0 0 0.00418576547485272 0.00192214111305718 0.00287794114732608 0 0 0 0 0 0 0 0 0 0 0 0 0 0 0 0 0 0 0 0 0 0 0 0 0 0 0 0 0 0 0 0 0 0 0 0 0 0.0670690677583982 0 0.150312568493833 0.0111422995200103 0 0 0 0.0126304362490644 0.00962698126896854 0.263183561645747 0.0786423883748369 0.0285740830024876 0 0.00777414007912935 0.148334098517556 0.0122720963506758 0.0754184822043864 0.0198890055128726 0 0 0
0 0 0 0 0 0 0 0 0 0 0 0 0 0 0 0 0 0 0 0 0 0 0 0 0 0 0 0 0 0 0 0 0 0 0 0 0 0 0 0 0 0 0 0 0 0 0 0 0 0 0 0 0 0 0 0 0 0 0 0 0 0 0 0 0 0 0 0 0 0 0 0 0 0 0 0 0 0 0 0 0 0 0 0 0 0 0 0 0 0 0 0 0 0 0 0 0 0 0 0 0.00957211393479679 0 0 0 0 0 0 0 0 0 0 0 0 0 0 0 0 0 0 0 0 0 0 0 0 0 0 0 0 0 0 0 0 0 0 0 0 0 0.004577924327108 0 0 0 0 0 0 0 0 0 0 0 0 0 0.00614886386906684 0 0 0 0 0 0 0 0 0 0 0 0 0 0 0 0 0 0 0 0 0 0 0 0 0 0 0 0 0 0 0 0 0 0 0 0 0 0 0 0 0 0 0 0 0 0 0 0 0 0 0 0 0 0 0 0 0 0 0 0 0 0 0 0 0 0 0 0 0 0 0 0 0 0 0 0 0 0 0 0 0 0 0 0 0 0 0 0 0 0 0 0 0 0 0.00218812577053831 0.00697214947544986 0 0.00387504307999115 0 0 0 0 0 0.0581321885754101 0.0137505136017891 0 0 0 0 0 0 0 0 0 0 0 0 0 0 0 0 0 0 0 0 0 0 0 0 0 0 0 0 0 0 0 0 0 0 0 0 0 0 0 0.00712235608554992 0.37108448963902 0.0638834798474801 0.0142668539088387 0 0 0.0710603860973605 0 0 0 0 0 0.0240459099176778 0.0204985383043901 0 0.178335685696268 0.118128259316347 0 0 0.0263571185529183
0 0 0 0 0 0 0 0 0 0 0 0 0 0 0 0 0 0 0 0 0 0 0 0 0 0 0 0 0 0 0 0 0 0 0 0 0 0 0 0 0 0 0 0 0 0 0 0 0 0 0 0 0 0 0 0 0 0 0 0 0 0 0 0 0 0 0 0 0 0 0 0 0 0 0 0 0 0 0 0 0 0 0 0 0 0 0 0 0.000915990286505579 0 0 0 0 0 0 0 0 0 0 0 0.00252512430073288 0 0 0 0 0 0 0 0 0 0 0 0 0 0 0 0 0 0 0 0 0 0 0 0 0 0 0 0 0 0 0 0 0 0 0 0 0 0.000784971193610229 0 0 0.00174502215102547 0 0 0 0 0 0 0 0 0 0 0.00144073801053247 0 0 0 0 0 0 0.00396232476010891 0 0 0 0 0 0.00809293140658573 0.0227865465369069 0 0 0 0.00169599141723979 0.00553022355052212 0 0 0 0 0.00121076194419956 0 0.000779000870603286 0 0 0 0 0.00117932076244109 0.000564529964145769 0.00245197916326966 0 0.264875871151143 0.0272118692804322 0 0 0.00300064511267736 0 0 0.0206862613026483 0 0 0 0 0.000534071310070653 0 0 0 0 0 0.00176301925317688 0.000606736861632728 0 0 0 0.000661549061677763 0 0 0 0.0519440248256407 0.0250203158399808 0 0 0 0.00157806454312632 0 0 0 0 0 0 0 0 0 0 0 0 0 0 0 0 0 0 0 0 0.00145971829161286 0.000846636609135461 0 0 0 0 0 0 0 0 0 0 0 0 0 0 0.0942302372091385 0 0 0 0 0 0 0 0 0 0 0 0 0 0 0 0 0 0 0 0 0 0 0 0 0 0 0 0 0 0.0148098942435055 0 0 0.0198483184893193 0.00127196056302874 0 0 0 0 0.00880256288510902 0.0615650388524352 0 0.0692884403363131 0.00473068199753026 0.00124520502747235 0 0.0752902452001369 0.0494903484713379 0.0949839536412193 0 0 0 0 0 0 0 0 0.0412703235859372 0 0.00731854973613246 0
