# Supplementary material for: Recovery of neural dynamics criticality in personalized whole-brain models of stroke
Source: Nat Commun. 2022 Jun 27;13:3683. doi: 10.1038/s41467-022-30892-6 (PMC9237050; doi:10.1038/s41467-022-30892-6)
Supplement: Supplementary file 3 — Source Data [file 41467_2022_30892_MOESM3_ESM.zip › Source_Data/Tables/Table1/Structural_Connectivity/controls/con_3_011_318_22_.txt]

0 0 0.0200602466891024 0.0233137628218018 0 0.250565487819949 0.0663110724241704 0 0.0403820428019295 0.0358655324195342 0.20254944031435 0 0 0.00915262654689549 0 0.00281231555591692 0 0.0931157067510734 0 0 0 0 0 0 0 0 0 0 0 0.139710945137364 0.0325679579914098 0 0 0 0 0 0 0 0 0 0 0 0 0 0 0 0 0 0 0 0 0 0 0 0 0 0 0 0 0 0 0 0 0 0 0 0 0 0 0 0 0 0 0 0 0 0 0 0 0 0 0 0 0 0 0 0.00291083942663297 0 0 0 0 0 0 0.00871836804903398 0 0 0 0 0 0 0 0 0 0 0 0.00707263141659216 0 0 0 0.00957261931151747 0 0 0 0 0 0 0 0 0 0 0 0.0368251907414532 0 0 0 0 0 0 0 0 0.0184932137812724 0 0 0 0 0 0 0 0 0 0 0 0 0 0 0 0 0 0 0 0 0 0 0 0 0 0 0 0 0 0 0 0 0 0 0 0 0 0 0 0 0 0 0 0 0 0 0 0 0 0 0 0 0 0 0 0 0 0 0 0 0 0 0 0 0 0 0 0 0 0 0 0 0 0 0 0 0 0 0 0 0 0 0 0 0 0 0 0 0 0 0 0 0 0 0 0 0 0 0 0 0 0 0 0 0 0 0 0 0 0 0 0 0 0 0 0 0 0 0 0 0 0 0 0 0 0 0 0 0 0 0 0 0 0 0 0 0 0 0 0 0 0 0 0 0 0 0 0 0 0 0 0 0 0 0 0 0 0 0 0 0 0 0 0 0 0 0 0 0 0 0 0 0 0 0 0 0 0 0 0 0 0 0 0 0 0 0
0 0 0.0424282745984031 0 0 0 0 0 0 0 0.0370067210985947 0.506604337011436 0 0 0 0 0.262683246488554 0 0 0.0279419901387492 0 0 0 0 0 0 0 0 0.0229663462505152 0.100369084413747 0 0 0 0 0 0 0 0 0 0 0 0 0 0 0 0 0 0 0 0 0 0 0 0 0 0 0 0 0 0 0 0 0 0 0 0 0 0 0 0 0 0 0 0 0 0 0 0 0 0 0 0 0 0 0 0 0 0 0 0 0 0 0 0 0 0 0 0 0 0 0 0 0 0 0 0 0 0 0 0 0 0 0 0 0 0 0 0 0 0 0 0 0 0 0 0 0 0 0 0 0 0 0 0 0 0 0 0 0 0 0 0 0 0 0 0 0 0 0 0 0 0 0 0 0 0 0 0 0 0 0 0 0 0 0 0 0 0 0 0 0 0 0 0 0 0 0 0 0 0 0 0 0 0 0 0 0 0 0 0 0 0 0 0 0 0 0 0 0 0 0 0 0 0 0 0 0 0 0 0 0 0 0 0 0 0 0 0 0 0 0 0 0 0 0 0 0 0 0 0 0 0 0 0 0 0 0 0 0 0 0 0 0 0 0 0 0 0 0 0 0 0 0 0 0 0 0 0 0 0 0 0 0 0 0 0 0 0 0 0 0 0 0 0 0 0 0 0 0 0 0 0 0 0 0 0 0 0 0 0 0 0 0 0 0 0 0 0 0 0 0 0 0 0 0 0 0 0 0 0 0 0 0 0 0 0 0 0
0.0449251581018746 0.0773120854299789 0 0 0 0.168805568690623 0 0 0 0 0.160706758233783 0.0718232041949822 0 0 0 0 0.133204120107008 0.17227464630711 0.0244476440842504 0 0 0 0 0 0 0 0 0 0 0.115741354729091 0.0122831160041105 0 0 0 0 0 0 0 0 0 0 0 0 0 0 0 0 0 0 0 0 0 0 0 0 0 0 0 0 0 0 0 0 0 0 0 0 0 0 0 0 0 0 0 0 0 0 0 0 0 0 0 0 0 0 0 0 0 0 0 0 0 0 0 0 0 0 0 0 0 0 0 0 0 0 0 0 0 0 0 0 0 0 0 0 0 0 0 0 0 0 0 0 0 0 0 0 0 0 0 0 0 0 0 0 0 0 0 0 0 0 0 0 0 0 0 0 0 0 0 0 0 0 0 0 0 0 0 0 0 0 0 0 0 0 0 0 0 0 0 0 0 0 0 0 0 0 0 0 0 0 0 0 0 0 0 0 0 0 0 0 0 0 0 0 0 0 0 0 0 0 0 0 0 0 0 0 0 0 0 0 0 0 0 0 0 0 0 0 0 0 0 0 0 0 0 0 0 0 0 0 0 0 0 0 0 0 0 0 0 0 0 0 0 0 0 0 0 0 0 0 0 0 0 0 0 0 0 0 0 0 0 0.018476344117189 0 0 0 0 0 0 0 0 0 0 0 0 0 0 0 0 0 0 0 0 0 0 0 0 0 0 0 0 0 0 0 0 0 0 0 0 0 0 0 0 0 0 0 0 0 0 0 0 0 0 0 0 0 0 0
0.0263180143269203 0 0 0 0 0.0362109003163503 0.0599733211522025 0 0 0 0.0491123887524152 0.0419484908022368 0 0.186002544877476 0 0 0 0 0 0.124323471933354 0 0 0 0 0 0 0 0 0 0.0325318525923258 0 0 0 0 0 0 0 0.06915747772744 0 0 0 0 0 0 0.0163834764435798 0 0 0 0 0 0.0136029740370187 0 0 0 0 0 0 0 0 0 0 0 0 0 0 0.0355053068611158 0 0 0 0 0 0 0 0 0 0 0 0 0 0 0 0 0 0 0 0 0 0 0 0 0 0 0 0 0 0 0 0 0 0 0 0 0 0 0 0 0 0 0 0.012751073875008 0 0 0 0 0 0 0 0 0 0 0 0 0 0 0 0 0 0 0.0213239960933789 0 0.220840138916827 0 0 0.0540145712923502 0 0 0 0 0 0 0 0 0 0 0 0 0 0 0 0 0 0 0 0 0 0 0 0 0 0 0 0 0 0 0 0 0 0 0 0 0 0 0 0 0 0 0 0 0 0 0 0 0 0 0 0 0 0 0 0 0 0 0 0 0 0 0 0 0 0 0 0 0 0 0 0 0 0 0 0 0 0 0 0 0 0 0 0 0 0 0 0 0 0 0 0 0 0 0 0 0 0 0 0 0 0 0 0 0 0 0 0 0 0 0 0 0 0 0 0 0 0 0 0 0 0 0 0 0 0 0 0 0 0 0 0 0 0 0 0 0 0 0 0 0 0 0 0 0 0 0 0 0 0 0 0 0 0 0 0 0 0 0 0 0 0 0 0 0 0 0 0 0 0 0 0 0 0 0 0 0 0 0 0 0 0 0 0
0 0 0 0 0 0.0443531162972403 0 0.286891204048942 0 0.251114279980622 0 0.0544248960804429 0 0.0174090302707797 0.0076944983759538 0.0107795746104272 0 0.0614883061800402 0 0 0 0 0 0 0 0 0 0 0.206828903551797 0 0 0 0 0 0 0 0 0 0 0 0 0 0 0 0 0 0.0145901881782142 0 0 0 0 0 0 0 0 0 0 0 0 0 0 0 0 0 0 0 0 0 0 0 0 0 0 0 0 0 0 0 0 0 0 0 0 0 0 0 0 0 0 0 0 0 0 0 0 0 0 0 0 0 0 0 0 0 0 0 0 0 0 0 0 0 0 0 0 0 0 0 0 0 0 0 0 0 0 0 0 0 0 0 0.010585931949576 0.00667495954164486 0 0.0231854264501415 0.00397968448417837 0 0 0 0 0 0 0 0 0 0 0 0 0 0 0 0 0 0 0 0 0 0 0 0 0 0 0 0 0 0 0 0 0 0 0 0 0 0 0 0 0 0 0 0 0 0 0 0 0 0 0 0 0 0 0 0 0 0 0 0 0 0 0 0 0 0 0 0 0 0 0 0 0 0 0 0 0 0 0 0 0 0 0 0 0 0 0 0 0 0 0 0 0 0 0 0 0 0 0 0 0 0 0 0 0 0 0 0 0 0 0 0 0 0 0 0 0 0 0 0 0 0 0 0 0 0 0 0 0 0 0 0 0 0 0 0 0 0 0 0 0 0 0 0 0 0 0 0 0 0 0 0 0 0 0 0 0 0 0 0 0 0 0 0 0 0 0 0 0 0 0 0 0 0 0 0 0 0 0 0 0 0 0
0.0905232136185155 0 0.0272315358160474 0.011588768536394 0.0437401532752237 0 0.0582542089854342 0.0631312010648674 0.119431779628839 0.284889081013146 0.0797668901751844 0.0152904026423665 0 0.0133087749404795 0.00423734133485738 0 0 0.0658886424851731 0 0 0 0 0 0 0 0 0 0 0 0.0525128790631918 0.0209274706824002 0 0 0 0 0 0 0 0 0 0 0 0 0 0 0 0 0 0 0 0 0 0 0 0 0 0 0 0 0 0 0 0 0 0 0 0 0 0 0 0 0 0 0 0 0 0 0 0 0 0 0 0 0 0 0 0.00140622996753565 0 0 0 0 0 0 0 0 0 0 0 0 0 0 0 0 0 0 0 0 0 0 0.0127068827873158 0 0 0 0 0 0 0 0 0 0 0 0 0 0 0 0 0 0 0 0 0.0255071650891742 0 0 0.0096573788938543 0 0 0 0 0 0 0 0 0 0 0 0 0 0 0 0 0 0 0 0 0 0 0 0 0 0 0 0 0 0 0 0 0 0 0 0 0 0 0 0 0 0 0 0 0 0 0 0 0 0 0 0 0 0 0 0 0 0 0 0 0 0 0 0 0 0 0 0 0 0 0 0 0 0 0 0 0 0 0 0 0 0 0 0 0 0 0 0 0 0 0 0 0 0 0 0 0 0 0 0 0 0 0 0 0 0 0 0 0 0 0 0 0 0 0 0 0 0 0 0 0 0 0 0 0 0 0 0 0 0 0 0 0 0 0 0 0 0 0 0 0 0 0 0 0 0 0 0 0 0 0 0 0 0 0 0 0 0 0 0 0 0 0 0 0 0 0 0 0 0 0 0 0 0 0 0 0 0 0 0 0 0 0 0
0.0817711436115268 0 0 0.0655135863717455 0 0.198839479917461 0 0 0.109851798800216 0.228225152121716 0.0365990144439147 0 0 0 0 0 0 0.0097319042088554 0 0 0 0 0 0 0 0 0 0 0 0 0 0 0 0 0 0 0 0 0 0 0 0 0 0 0 0 0 0 0 0 0 0 0 0 0 0 0 0 0 0 0 0 0 0 0 0 0 0 0 0 0 0 0 0 0 0 0 0 0 0 0 0 0 0 0 0 0 0 0 0 0 0 0 0 0 0 0 0 0 0 0 0 0 0 0 0 0 0 0 0 0 0 0 0 0 0 0 0 0 0 0 0 0 0 0 0 0 0 0 0 0.260217161728307 0 0 0 0 0 0 0 0 0 0 0 0 0 0 0 0 0 0 0 0 0 0 0 0 0 0 0 0 0 0 0 0 0 0 0 0 0 0 0 0 0 0 0 0 0 0 0 0 0 0 0 0 0 0 0 0 0 0 0.00925075879625817 0 0 0 0 0 0 0 0 0 0 0 0 0 0 0 0 0 0 0 0 0 0 0 0 0 0 0 0 0 0 0 0 0 0 0 0 0 0 0 0 0 0 0 0 0 0 0 0 0 0 0 0 0 0 0 0 0 0 0 0 0 0 0 0 0 0 0 0 0 0 0 0 0 0 0 0 0 0 0 0 0 0 0 0 0 0 0 0 0 0 0 0 0 0 0 0 0 0 0 0 0 0 0 0 0 0 0 0 0 0 0 0 0 0 0 0 0 0 0 0 0 0 0 0 0 0 0 0
0 0 0 0 0.287347388000128 0.0641176964383423 0 0 0.0373826469098052 0.31370024864804 0 0 0 0 0 0 0 0 0 0 0 0 0 0 0 0 0 0 0.0381498604425027 0 0 0 0 0 0 0 0.0117138728747828 0.01875611272957 0 0 0 0 0 0 0 0 0.00895177912357133 0 0 0 0 0 0 0 0 0 0 0 0 0 0 0 0 0 0 0 0 0 0 0 0 0 0 0 0 0 0 0 0 0 0 0 0 0 0 0.00462520903091294 0.00249732559989098 0 0 0 0 0 0 0 0 0 0 0 0 0 0 0 0 0 0 0 0 0 0 0 0 0 0 0 0 0 0 0 0 0 0 0 0 0 0 0 0 0 0 0 0.0642224049045469 0.0133013800083346 0.00659294519836099 0.128641130091211 0 0 0 0 0 0 0 0 0 0 0 0 0 0 0 0 0 0 0 0 0 0 0 0 0 0 0 0 0 0 0 0 0 0 0 0 0 0 0 0 0 0 0 0 0 0 0 0 0 0 0 0 0 0 0 0 0 0 0 0 0 0 0 0 0 0 0 0 0 0 0 0 0 0 0 0 0 0 0 0 0 0 0 0 0 0 0 0 0 0 0 0 0 0 0 0 0 0 0 0 0 0 0 0 0 0 0 0 0 0 0 0 0 0 0 0 0 0 0 0 0 0 0 0 0 0 0 0 0 0 0 0 0 0 0 0 0 0 0 0 0 0 0 0 0 0 0 0 0 0 0 0 0 0 0 0 0 0 0 0 0 0 0 0 0 0 0 0 0 0 0 0 0 0 0 0 0 0 0 0 0 0 0 0
0.0289123651108666 0 0 0 0 0.236688156782575 0.0637805834360627 0.0729445439471462 0 0.392690168774961 0.0100307124738837 0.00730220832443228 0 0.00395999347993784 0 0 0 0.00956587120292344 0 0 0 0 0 0 0 0 0 0 0 0.00526024230435115 0 0 0 0 0 0 0 0 0 0 0 0 0 0 0 0 0 0 0 0 0 0 0 0 0 0 0 0 0 0 0 0 0 0 0 0 0 0 0 0 0 0 0 0 0 0 0 0 0 0 0 0 0 0 0 0 0 0 0 0 0 0 0 0 0 0 0 0 0 0 0 0 0 0 0 0 0 0 0 0 0 0 0 0 0 0 0 0 0 0 0 0 0 0 0 0 0 0 0 0 0.0864375893064335 0 0 0.0824275648564265 0 0 0 0 0 0 0 0 0 0 0 0 0 0 0 0 0 0 0 0 0 0 0 0 0 0 0 0 0 0 0 0 0 0 0 0 0 0 0 0 0 0 0 0 0 0 0 0 0 0 0 0 0 0 0 0 0 0 0 0 0 0 0 0 0 0 0 0 0 0 0 0 0 0 0 0 0 0 0 0 0 0 0 0 0 0 0 0 0 0 0 0 0 0 0 0 0 0 0 0 0 0 0 0 0 0 0 0 0 0 0 0 0 0 0 0 0 0 0 0 0 0 0 0 0 0 0 0 0 0 0 0 0 0 0 0 0 0 0 0 0 0 0 0 0 0 0 0 0 0 0 0 0 0 0 0 0 0 0 0 0 0 0 0 0 0 0 0 0 0 0 0 0 0 0 0 0 0 0 0 0 0 0 0
0.00728173548273117 0 0 0 0.139170272301248 0.160101245213645 0.0375757018857653 0.173580089979636 0.111355663545785 0 0.00442894539802119 0.00725666975022146 0 0.00263042414656283 0.0043405154133294 0.00182102123922308 0 0.00575397508939618 0 0 0 0 0 0 0 0 0 0 0.00883729145298234 0.0225531923793186 0.016167698082845 0 0 0 0 0 0.038517232281581 0.00620421674453016 0.0012541552745485 0 0 0 0 0 0 0 0 0 0 0 0 0 0 0 0 0 0 0 0 0 0 0 0 0 0 0 0 0 0 0 0 0 0 0.0028957754759447 0 0 0 0 0 0 0 0 0 0 0 0.00682636355419645 0.00216591468228464 0.00589531872389137 0 0 0 0 0 0.00812529281527152 0 0 0 0 0 0 0 0 0 0 0 0 0 0 0 0 0 0 0 0 0 0 0 0 0 0 0 0 0 0 0 0 0 0 0 0 0.0832982755843841 0 0 0.137772571111814 0 0 0 0 0 0 0 0 0 0 0 0 0 0 0 0 0 0 0 0 0 0 0 0 0 0 0 0 0 0 0 0 0 0 0 0 0 0 0 0 0 0 0 0 0 0 0 0 0 0 0 0 0 0 0 0.00171151496685559 0 0 0 0 0 0 0.00127478103503695 0 0 0 0 0 0 0 0.00120414638895053 0 0 0 0 0 0 0 0 0 0 0 0 0 0 0 0 0 0 0 0 0 0 0 0 0 0 0 0 0 0 0 0 0 0 0 0 0 0 0 0 0 0 0 0 0 0 0 0 0 0 0 0 0 0 0 0 0 0 0 0 0 0 0 0 0 0 0 0 0 0 0 0 0 0 0 0 0 0 0 0 0 0 0 0 0 0 0 0 0 0 0 0 0 0 0 0 0 0 0 0 0 0 0 0 0 0 0 0 0 0 0 0 0
0.148862548207179 0.0221296059599872 0.0527394015365141 0.031974570126966 0 0.162270043017556 0.0218127173660266 0 0.0102965290309189 0.0160323472640296 0 0.0732175128370124 0 0.00726362274447987 0 0.00394061864824203 0.010302762496358 0.101500445681417 0 0 0 0 0 0 0 0 0 0 0 0.212491550325909 0.0736346870296376 0 0 0 0 0 0 0 0 0 0 0 0 0 0 0 0 0 0 0 0 0 0 0 0 0 0 0 0 0 0 0 0 0 0 0 0 0 0 0 0 0 0 0 0 0 0 0 0 0 0 0 0 0 0 0 0 0 0 0 0 0 0 0.0107555383004286 0 0 0 0 0 0 0 0 0 0 0 0 0 0 0 0 0 0 0.00915253137048686 0 0 0 0 0 0 0 0 0.0123943938333875 0 0 0.0192285742234636 0 0 0 0 0 0 0 0 0 0 0 0 0 0 0 0 0 0 0 0 0 0 0 0 0 0 0 0 0 0 0 0 0 0 0 0 0 0 0 0 0 0 0 0 0 0 0 0 0 0 0 0 0 0 0 0 0 0 0 0 0 0 0 0 0 0 0 0 0 0 0 0 0 0 0 0 0 0 0 0 0 0 0 0 0 0 0 0 0 0 0 0 0 0 0 0 0 0 0 0 0 0 0 0 0 0 0 0 0 0 0 0 0 0 0 0 0 0 0 0 0 0 0 0 0 0 0 0 0 0 0 0 0 0 0 0 0 0 0 0 0 0 0 0 0 0 0 0 0 0 0 0 0 0 0 0 0 0 0 0 0 0 0 0 0 0 0 0 0 0 0 0 0 0 0 0 0 0 0 0 0 0 0 0 0 0 0 0 0 0 0 0 0
0 0.232836181041769 0.0181156667462505 0.0209902923354302 0.0839185459742014 0.02390689105426 0 0 0.00576105173746767 0.0201893638085826 0.0562734397014028 0 0 0.1481191953168 0.0688884077838728 0.0210434731875092 0.073471155587196 0.0151356712003691 0 0.0562265095046109 0 0 0 0 0 0 0 0 0.0464056693021289 0.0502585631774425 0.0472233773568775 0 0 0 0 0 0 0 0 0 0 0.00402702044527278 0 0 0 0 0 0 0 0 0 0 0 0 0 0 0 0 0 0 0 0 0 0 0 0 0 0 0 0 0 0 0 0 0 0 0 0 0 0 0 0 0 0 0 0 0 0 0 0 0 0 0 0 0 0 0 0 0 0 0 0 0 0 0 0 0 0 0 0 0 0 0 0 0 0 0 0 0 0 0 0 0 0 0.00720952473855653 0 0 0 0 0 0 0 0 0 0 0 0 0 0 0 0 0 0 0 0 0 0 0 0 0 0 0 0 0 0 0 0 0 0 0 0 0 0 0 0 0 0 0 0 0 0 0 0 0 0 0 0 0 0 0 0 0 0 0 0 0 0 0 0 0 0 0 0 0 0 0 0 0 0 0 0 0 0 0 0 0 0 0 0 0 0 0 0 0 0 0 0 0 0 0 0 0 0 0 0 0 0 0 0 0 0 0 0 0 0 0 0 0 0 0 0 0 0 0 0 0 0 0 0 0 0 0 0 0 0 0 0 0 0 0 0 0 0 0 0 0 0 0 0 0 0 0 0 0 0 0 0 0 0 0 0 0 0 0 0 0 0 0 0 0 0 0 0 0 0 0 0 0 0 0 0 0 0 0 0 0 0 0 0 0 0 0 0 0 0 0 0 0
0 0 0 0 0 0 0 0 0 0 0 0 0 0 0 0 0 0 0 0 0 0 0.0619697418297304 0 0.0671226185700769 0.0379137692360939 0 0 0 0 0 0 0 0.00657540228312143 0.0761363287501045 0 0 0 0 0 0 0.00641574725582809 0 0 0 0 0 0 0.0317430473773462 0 0 0 0 0 0 0 0.012057778678524 0 0 0 0 0 0 0 0 0 0 0 0 0 0 0 0 0 0 0 0 0 0 0 0 0 0 0 0 0 0 0 0 0 0 0 0 0 0 0 0 0 0 0 0 0 0 0 0.0181717176141605 0 0 0 0 0 0 0 0 0 0.105722183822774 0.0309694526058932 0 0 0.125817306237282 0.0937526917146928 0.0771366171389148 0 0 0 0 0 0.0173946685376176 0 0.0200116502584988 0 0 0 0 0 0 0 0 0 0 0 0 0 0 0 0 0 0 0 0 0 0 0 0 0 0 0 0 0 0 0 0 0 0 0 0 0 0 0.0991047651439723 0 0 0 0 0 0 0 0 0 0 0 0 0 0 0 0 0 0 0 0.00716673129394374 0.00492398042115175 0.0088010595946099 0 0 0 0 0 0 0 0 0 0 0 0 0 0 0 0 0 0.00946391410591312 0 0 0 0 0 0 0 0 0 0 0 0 0 0 0 0 0 0 0 0 0 0 0 0 0 0 0 0 0 0 0 0 0 0 0 0 0 0 0 0 0 0 0 0 0 0 0 0 0 0 0 0 0.0259115370131364 0.0112271667796358 0.0165349596896046 0.0225228657381624 0 0 0 0.00543229830921166 0 0 0 0 0 0 0 0 0 0 0 0 0 0 0 0 0 0 0 0 0 0 0 0 0 0 0 0 0 0 0 0 0 0 0 0 0 0 0 0 0 0 0 0 0 0 0 0 0 0
0.00481742278592981 0 0 0.0867255696966459 0.0250127274595866 0.0193895794785825 0 0 0.00291117394880459 0.00681925901330473 0.00520197066304818 0.138018553879333 0 0 0.124727294899771 0.0491040439489403 0 0 0 0.195973354342156 0.00338557229510979 0 0 0 0 0 0 0 0.0380743547542715 0.00554095983813851 0.0959515890318633 0 0 0 0 0 0 0 0 0 0 0.00695869416339399 0 0 0.0211228582422446 0 0 0 0 0 0 0 0 0 0 0 0 0 0 0 0 0 0 0 0 0.0230530954892952 0.00439650248398193 0 0 0.0440478908552242 0 0 0 0 0 0 0 0 0 0 0 0 0 0 0 0 0 0 0 0 0 0 0 0 0 0 0 0 0 0 0 0 0 0 0 0 0 0 0 0 0 0 0 0 0 0 0 0 0 0 0 0 0 0 0 0 0 0.0267588528105494 0.0295141659289533 0 0 0 0 0 0.0284905271717536 0 0.0140039868191179 0 0 0 0 0 0 0 0 0 0 0 0 0 0 0 0 0 0 0 0 0 0 0 0 0 0 0 0 0 0 0 0 0 0 0 0 0 0 0 0 0 0 0 0 0 0 0 0 0 0 0 0 0 0 0 0 0 0 0 0 0 0 0 0 0 0 0 0 0 0 0 0 0 0 0 0 0 0 0 0 0 0 0 0 0 0 0 0 0 0 0 0 0 0 0 0 0 0 0 0 0 0 0 0 0 0 0 0 0 0 0 0 0 0 0 0 0 0 0 0 0 0 0 0 0 0 0 0 0 0 0 0 0 0 0 0 0 0 0 0 0 0 0 0 0 0 0 0 0 0 0 0 0 0 0 0 0 0 0 0 0 0 0 0 0 0 0 0 0 0 0 0 0 0 0 0 0 0 0 0 0
0 0 0 0 0.0232525087766778 0.0129845467058715 0 0 0 0.0236676828275267 0 0.135012913676971 0 0.262340014053125 0 0.047168176512621 0 0 0 0.00793113743270754 0.0063691632462518 0 0 0 0 0 0 0 0 0.0127700413127382 0.305168404816485 0 0 0 0 0 0 0 0 0 0 0 0 0 0.00486820717132834 0 0 0 0 0 0 0 0 0 0 0 0 0 0 0 0 0 0 0 0 0 0 0 0 0 0 0 0 0 0 0 0 0 0 0 0 0 0 0 0 0 0 0 0 0 0 0 0 0 0 0 0.0143211533737515 0 0 0 0 0 0 0 0 0 0 0 0 0 0 0 0 0 0 0 0 0 0 0 0 0 0 0 0 0 0 0.080300226999824 0 0 0 0 0 0 0.0143783588584231 0 0.0413077048705128 0 0 0.00339725389912385 0 0 0 0 0 0 0 0 0 0 0 0 0 0 0.00476250546606148 0 0 0 0 0 0 0 0 0 0 0 0 0 0 0 0 0 0 0 0 0 0 0 0 0 0 0 0 0 0 0 0 0 0 0 0 0 0 0 0 0 0 0 0 0 0 0 0 0 0 0 0 0 0 0 0 0 0 0 0 0 0 0 0 0 0 0 0 0 0 0 0 0 0 0 0 0 0 0 0 0 0 0 0 0 0 0 0 0 0 0 0 0 0 0 0 0 0 0 0 0 0 0 0 0 0 0 0 0 0 0 0 0 0 0 0 0 0 0 0 0 0 0 0 0 0 0 0 0 0 0 0 0 0 0 0 0 0 0 0 0 0 0 0 0 0 0 0 0 0 0 0 0 0 0 0 0 0 0 0 0 0 0
0.00119225694708336 0 0 0 0.0124745499342318 0 0 0 0 0.00380244733228587 0.00227308574994185 0.0157935711765273 0 0.0395506888688771 0.0180627073412888 0 0 0 0 0 0 0.0334084758933045 0 0 0 0 0 0 0.00949059114099721 0.0317166921082532 0.164723968884821 0 0 0 0 0 0.00884109662154845 0 0.0204425771825869 0.0134902901896063 0 0.0122580023770691 0.00928477925215799 0 0 0 0 0 0 0.00840502513673805 0.00832390705641973 0.00282065492460316 0 0 0 0 0 0 0.0039166584796162 0 0 0 0 0 0 0 0 0.00492264432404914 0 0 0.0341003503773408 0 0.00845248676667036 0.00742779371769121 0 0 0.00586996392927478 0 0 0 0 0 0 0 0 0 0 0.00995248096998292 0 0 0 0 0 0 0.00308851100380057 0 0 0 0 0 0 0 0 0 0 0 0.00554192780143001 0 0 0.00233548827864068 0 0 0 0 0 0 0 0 0 0 0 0 0 0 0 0 0 0.0570130586162995 0 0 0 0.00298800002536907 0.00342073046459015 0.0106481556626851 0.0729389678934471 0.00815714152200384 0.00673753319963673 0.239725202819844 0.0702594008923524 0.00642221934254724 0 0 0 0 0 0 0 0.00421016290003643 0 0 0.0035127321784823 0 0 0 0.0054323966416931 0 0 0 0 0 0 0 0 0 0 0 0 0 0 0 0 0 0 0 0 0 0 0 0 0 0 0 0 0 0 0 0 0 0 0 0 0 0 0 0 0 0 0 0 0 0 0 0 0 0 0 0 0 0 0 0 0 0 0 0 0 0 0 0 0 0 0.00657062407417398 0 0 0 0 0 0 0 0 0 0 0 0 0 0 0 0 0 0 0 0 0 0 0 0 0 0 0 0 0 0 0 0 0 0 0 0 0 0 0 0 0 0 0 0 0 0 0 0 0 0 0 0 0 0 0 0 0 0 0 0 0 0 0 0 0 0 0 0 0 0 0 0 0 0 0 0 0 0 0 0 0 0 0 0 0 0 0 0 0 0 0 0 0 0 0 0
0 0.241684521389013 0.0672577141150185 0 0 0 0 0 0 0 0.0158517449663262 0.14707937261853 0 0 0 0 0 0 0.0245527283122023 0.022790739762362 0.0187943642013979 0 0 0 0 0 0 0 0 0.0671139499912272 0.0462623909334767 0 0 0 0 0 0 0 0 0 0 0 0 0 0 0 0 0 0 0 0 0 0 0 0 0 0 0 0 0 0 0 0 0 0 0 0 0 0 0.0379503991699489 0 0 0 0 0 0 0 0 0 0 0.00688379779457094 0 0 0 0 0 0 0 0 0 0 0 0 0 0 0.00779575005541672 0.0101343089725171 0 0 0 0 0 0 0 0 0 0 0 0 0 0 0 0 0 0 0 0 0 0 0 0 0 0 0 0.27201845773873 0 0 0 0 0 0 0 0 0 0 0 0 0 0 0 0 0 0 0 0 0 0 0 0 0 0 0 0 0 0 0 0 0 0 0 0 0 0 0 0 0 0 0 0 0 0 0 0 0 0.00926899489870991 0 0 0 0 0 0 0 0 0 0 0 0 0 0 0 0 0 0 0 0 0 0 0 0 0 0 0 0 0 0 0 0 0 0 0 0 0 0 0 0 0 0 0 0 0 0 0 0 0 0 0 0 0 0 0 0 0 0 0 0 0 0 0 0 0 0 0 0 0 0 0 0 0 0 0 0 0 0 0 0 0 0 0 0 0 0 0 0.00456076508055269 0 0 0 0 0 0 0 0 0 0 0 0 0 0 0 0 0 0 0 0 0 0 0 0 0 0 0 0 0 0 0 0 0 0 0 0 0 0 0 0 0 0 0 0 0 0 0 0 0 0 0 0 0 0 0
0.100565352896289 0 0.0830794208156874 0 0.181273958294534 0.196968730981317 0.00852332882429553 0 0.0144296112979723 0.030608059646873 0.149155401605342 0.0289390474072228 0 0 0 0 0 0 0.0144774787326706 0 0 0 0 0 0 0 0 0 0 0.0900279301846477 0.0145368093309687 0 0 0 0 0 0 0 0 0 0 0 0 0 0 0 0 0 0 0 0 0 0 0 0 0 0 0 0 0 0 0 0 0 0 0 0 0 0 0 0 0 0 0 0 0 0 0 0 0 0 0 0 0 0 0 0 0 0 0 0 0 0 0 0 0 0 0 0 0 0 0 0 0 0 0 0.00982761660665578 0 0 0 0 0 0 0 0 0 0 0 0 0.0423396790504295 0 0 0 0 0 0 0 0 0 0 0 0 0 0 0 0 0 0 0 0 0 0 0 0 0 0 0 0 0 0 0 0 0 0 0 0 0 0 0 0 0 0 0 0 0 0 0 0 0 0 0 0 0 0 0 0 0 0 0 0 0 0 0 0 0 0 0 0 0 0 0 0 0 0 0 0 0 0 0 0 0 0 0 0 0 0 0 0 0 0 0 0 0 0 0 0 0 0 0 0 0 0 0 0 0 0 0 0 0 0 0 0 0 0 0 0 0 0 0 0 0 0 0 0 0 0 0 0 0 0 0 0 0 0 0 0 0 0 0 0 0 0.00560606591497176 0.0296415084101228 0 0 0 0 0 0 0 0 0 0 0 0 0 0 0 0 0 0 0 0 0 0 0 0 0 0 0 0 0 0 0 0 0 0 0 0 0 0 0 0 0 0 0 0 0 0 0 0 0 0 0 0 0 0 0
0 0 0.0136829510484387 0 0 0 0 0 0 0 0 0 0 0 0 0 0.027215609963774 0.0168021013972259 0 0 0 0 0 0 0 0 0 0 0 0 0 0 0 0 0 0 0 0 0 0 0 0 0 0 0 0 0 0 0 0 0 0 0 0 0 0 0 0 0 0 0 0 0 0 0 0 0 0 0 0.190416030326326 0 0 0 0 0 0 0 0 0 0 0 0 0 0 0 0 0 0 0 0 0 0 0 0 0 0 0 0 0 0 0 0 0 0 0 0 0.0249179456863062 0 0 0 0.0288020852394296 0.0199788848285322 0 0 0 0 0 0 0 0 0 0 0 0 0.0995195113003738 0 0 0 0 0 0 0 0 0 0 0 0 0 0 0 0 0 0 0 0 0 0 0 0 0 0 0 0 0 0 0 0 0 0 0 0 0 0 0 0 0 0 0.120841988080173 0 0 0 0 0 0 0 0 0.0239487329136552 0 0 0 0 0 0 0 0 0 0 0 0 0 0 0 0 0 0 0 0 0 0 0 0 0 0 0 0 0 0 0 0 0 0 0 0 0 0 0 0 0 0 0 0 0 0 0 0 0 0 0 0 0 0 0 0 0 0 0 0 0 0 0 0 0 0 0 0 0 0 0 0 0 0 0 0 0 0 0 0 0 0 0 0 0.0266309115059297 0.28554592919345 0 0 0 0.0300537969041029 0.0389343573353542 0 0 0 0 0.0320670002332365 0 0.0206421640436932 0 0 0 0 0 0 0 0 0 0 0 0 0 0 0 0 0 0 0 0 0 0 0 0 0 0 0 0 0 0 0 0 0 0 0 0 0 0 0 0 0 0 0
0 0.0256842901968067 0 0.124418209073774 0 0 0 0 0 0 0 0.112452675539778 0 0.420629344001908 0.00809347411290358 0 0.0227694318087569 0 0 0 0.0327437091854655 0 0 0 0 0 0 0 0 0 0 0 0 0 0 0 0 0 0 0 0 0 0 0.00963382493510843 0.0345879114901401 0.0180544317816061 0 0 0 0.0477339163624734 0 0 0 0 0 0 0 0 0 0 0 0 0 0 0 0.0525026670093782 0.012927864732508 0 0 0.0221256119603276 0 0 0 0 0 0 0 0.0144445724123031 0 0 0 0 0 0 0 0 0 0 0 0 0 0 0 0 0 0 0 0 0 0 0 0 0 0 0 0 0 0 0 0 0 0 0 0 0 0 0 0 0 0 0 0 0 0 0 0 0 0.00737897431052836 0.0338190910862344 0 0 0 0 0 0 0 0 0 0 0 0 0 0 0 0 0 0 0 0 0 0 0 0 0 0 0 0 0 0 0 0 0 0 0 0 0 0 0 0 0 0 0 0 0 0 0 0 0 0 0 0 0 0 0 0 0 0 0 0 0 0 0 0 0 0 0 0 0 0 0 0 0 0 0 0 0 0 0 0 0 0 0 0 0 0 0 0 0 0 0 0 0 0 0 0 0 0 0 0 0 0 0 0 0 0 0 0 0 0 0 0 0 0 0 0 0 0 0 0 0 0 0 0 0 0 0 0 0 0 0 0 0 0 0 0 0 0 0 0 0 0 0 0 0 0 0 0 0 0 0 0 0 0 0 0 0 0 0 0 0 0 0 0 0 0 0 0 0 0 0 0 0 0 0 0 0 0 0 0 0 0 0 0 0 0 0 0 0
0 0 0 0 0 0 0 0 0 0 0 0 0 0.00641229231800332 0.00573535846029524 0 0.0165691446503465 0 0 0.0288939258685625 0 0 0 0 0 0 0 0 0 0 0 0 0 0 0 0 0 0 0 0 0 0 0 0 0.0536571760179126 0.130022666408531 0 0 0 0.125944328494838 0 0 0 0 0 0 0 0 0 0.0319751651015066 0.0560817388711062 0 0.123676465376494 0 0 0.015385309843051 0 0 0 0.0176535197561754 0 0 0 0.0137456528611329 0 0 0 0.114829232399815 0.038143142191778 0 0 0 0 0 0 0 0 0 0 0 0 0 0 0 0 0 0 0 0 0 0 0 0 0 0 0 0 0 0 0 0 0 0 0 0 0 0 0 0 0 0 0 0 0 0 0 0 0 0 0 0 0.00918976101910791 0.0139957732462372 0 0.169815311847657 0 0 0 0 0 0.00339274725820281 0 0 0 0 0 0 0 0 0 0 0 0 0 0 0 0 0 0 0 0 0 0 0 0 0 0 0 0 0 0 0 0 0 0 0 0 0 0 0 0 0 0 0 0 0 0 0 0 0 0 0 0 0 0 0 0 0 0 0 0 0 0 0 0 0 0 0 0 0 0 0 0 0 0 0 0 0 0 0.00679765217735328 0 0 0 0.0180836358318935 0 0 0 0 0 0 0 0 0 0 0 0 0 0 0 0 0 0 0 0 0 0 0 0 0 0 0 0 0 0 0 0 0 0 0 0 0 0 0 0 0 0 0 0 0 0 0 0 0 0 0 0 0 0 0 0 0 0 0 0 0 0 0 0 0 0 0 0 0 0 0 0 0 0 0 0 0 0 0 0 0 0 0 0 0 0 0 0 0 0 0 0 0 0
0 0 0 0 0 0 0 0 0 0 0 0 0 0 0 0.0826375065227755 0 0 0 0 0 0 0 0.128887751184582 0 0 0 0 0 0 0 0 0 0 0 0 0 0 0.0469867535478765 0.548039588128556 0 0 0.0647471259218263 0 0 0 0 0 0 0.0699950712083029 0 0 0 0 0 0 0 0 0 0 0 0 0 0.0262721212547557 0 0 0 0 0 0 0 0 0 0 0 0 0 0 0 0.032434082231325 0 0 0 0 0 0 0 0 0 0 0 0 0 0 0 0 0 0 0 0 0 0 0 0 0 0 0 0 0 0 0 0 0 0 0 0 0 0 0 0 0 0 0 0 0 0 0 0 0 0 0 0 0 0 0 0 0 0 0 0 0 0 0 0 0 0 0 0 0 0 0 0 0 0 0 0 0 0 0 0 0 0 0 0 0 0 0 0 0 0 0 0 0 0 0 0 0 0 0 0 0 0 0 0 0 0 0 0 0 0 0 0 0 0 0 0 0 0 0 0 0 0 0 0 0 0 0 0 0 0 0 0 0 0 0 0 0 0 0 0 0 0 0 0 0 0 0 0 0 0 0 0 0 0 0 0 0 0 0 0 0 0 0 0 0 0 0 0 0 0 0 0 0 0 0 0 0 0 0 0 0 0 0 0 0 0 0 0 0 0 0 0 0 0 0 0 0 0 0 0 0 0 0 0 0 0 0 0 0 0 0 0 0 0 0 0 0 0 0 0 0 0 0 0 0 0 0 0 0 0 0 0 0 0 0 0 0 0
0 0 0 0 0 0 0 0 0 0 0 0 0.096900324625745 0 0 0 0 0 0 0 0 0 0 0 0.380085273192746 0.0811237167935646 0.0504251494342701 0 0 0 0 0 0 0 0.0133978066500461 0 0 0 0 0 0.00912309964651022 0.0064852054588705 0 0 0 0 0 0.0132197558862458 0.0903878677434303 0 0 0 0 0 0 0 0 0 0 0 0 0 0 0 0 0 0 0 0 0 0 0 0 0 0 0 0 0 0 0 0 0 0 0 0 0 0 0 0 0 0 0 0 0 0 0 0 0 0 0 0 0 0 0 0 0 0 0 0.0302866695142448 0 0 0 0 0 0 0 0 0 0 0 0.0603327693477782 0 0 0 0 0 0.0407825455291304 0 0.0897437802826345 0 0 0 0 0 0 0 0 0 0 0 0 0 0 0 0 0 0 0 0 0 0 0 0 0 0 0 0 0 0 0 0 0 0 0 0 0 0 0 0.0182877844188804 0.019418251475903 0 0 0 0 0 0 0 0 0 0 0 0 0 0 0 0 0 0 0 0 0 0 0 0 0 0 0 0 0 0 0 0 0 0 0 0 0 0 0 0 0 0 0 0 0 0 0 0 0 0 0 0 0 0 0 0 0 0 0 0 0 0 0 0 0 0 0 0 0 0 0 0 0 0 0 0 0 0 0 0 0 0 0 0 0 0 0 0 0 0 0 0 0 0 0 0 0 0 0 0 0 0 0 0 0 0 0 0 0 0 0 0 0 0 0 0 0 0 0 0 0 0 0 0 0 0 0 0 0 0 0 0 0 0 0 0 0 0 0 0 0 0 0 0 0 0 0 0
0 0 0 0 0 0 0 0 0 0 0 0 0 0 0 0 0 0 0 0 0 0.164978896293539 0 0 0 0 0 0 0 0 0 0 0 0 0 0 0 0 0.233142716941341 0.0630455829465568 0 0 0.442656952538591 0 0 0 0 0 0 0.0425098625216848 0 0 0 0 0 0 0 0 0 0 0 0 0 0.0117859810736652 0 0 0 0 0 0 0 0 0 0 0 0 0 0 0 0 0 0 0 0 0 0 0 0 0 0 0 0 0 0 0 0 0 0 0 0 0 0 0 0 0 0 0 0 0 0 0 0 0 0 0 0 0 0 0 0 0 0 0 0 0 0 0 0 0 0 0 0 0 0 0 0 0 0 0 0 0 0 0 0 0 0 0 0 0 0 0 0 0 0 0 0 0 0 0 0 0 0 0 0 0 0 0 0 0 0 0 0 0 0 0 0 0 0 0 0 0 0 0 0 0 0 0.00810670291940606 0 0 0 0 0 0 0 0 0 0 0 0 0 0.0140413612215315 0 0 0 0 0 0 0 0 0 0 0 0.019731943543685 0 0 0 0 0 0 0 0 0 0 0 0 0 0 0 0 0 0 0 0 0 0 0 0 0 0 0 0 0 0 0 0 0 0 0 0 0 0 0 0 0 0 0 0 0 0 0 0 0 0 0 0 0 0 0 0 0 0 0 0 0 0 0 0 0 0 0 0 0 0 0 0 0 0 0 0 0 0 0 0 0 0 0 0 0 0 0 0 0 0 0 0 0 0 0 0 0 0 0 0 0 0 0 0 0
0 0 0 0 0 0 0 0 0 0 0 0 0.0288768765574092 0 0 0 0 0 0 0 0 0 0.104572339263082 0 0 0.243841533788359 0 0 0 0 0 0.0218107434367822 0.0239144786964984 0.0194513588027974 0.106374762760358 0.00699249753287506 0 0 0 0 0.0132051494945727 0.0348014123286706 0 0 0 0 0 0.00620432683723544 0.186621523004931 0 0 0 0 0 0 0 0 0 0 0 0 0 0 0 0 0 0 0 0 0 0 0 0 0 0 0 0 0 0 0 0 0 0 0 0 0 0 0 0 0 0 0 0 0 0 0 0 0 0 0 0.00391746036298503 0 0 0 0 0 0 0 0 0 0 0 0 0 0 0 0 0 0 0 0.0167790544907 0 0 0 0 0 0.153498019418647 0 0.0241572653394544 0 0 0 0 0 0 0 0 0 0 0 0 0 0 0 0 0 0 0 0 0 0 0 0 0 0 0 0 0 0 0 0 0 0 0 0 0 0 0 0 0 0 0 0 0 0 0 0 0 0 0 0 0 0 0 0 0 0 0.004981197884643 0 0 0 0 0 0 0 0 0 0 0 0 0 0 0 0 0 0 0 0 0 0 0 0 0 0 0 0 0 0 0 0 0 0 0 0 0 0 0 0 0 0 0 0 0 0 0 0 0 0 0 0 0 0 0 0 0 0 0 0 0 0 0 0 0 0 0 0 0 0 0 0 0 0 0 0 0 0 0 0 0 0 0 0 0 0 0 0 0 0 0 0 0 0 0 0 0 0 0 0 0 0 0 0 0 0 0 0 0 0 0 0 0 0 0 0 0 0 0 0 0 0 0 0 0 0 0 0 0 0
0 0 0 0 0 0 0 0 0 0 0 0 0.0138840871668253 0 0 0 0 0 0 0 0 0 0.0189986465966615 0 0.207561463875702 0 0 0 0 0 0 0.0284220307772988 0.0373526740489159 0.0178079810456829 0.145168376822722 0.049672843718852 0 0 0 0 0.0162162962304508 0.0867962285107172 0 0 0 0 0 0.00365369411557147 0.0715489007701954 0 0 0 0 0 0 0 0 0 0 0 0 0 0 0 0 0 0 0 0 0 0 0 0 0 0.0157095166663265 0 0 0 0 0 0 0 0 0 0 0 0 0 0 0 0 0 0 0 0.00117538108832226 0 0 0 0 0 0.0385537288687555 0.0187414529863483 0 0.00210072679007797 0 0 0 0 0 0 0 0 0 0 0 0 0 0 0 0 0.00305524421733131 0 0 0 0 0 0.202460072078142 0 0 0 0 0 0 0 0 0 0 0 0 0 0 0 0 0 0 0 0 0 0 0 0.00599790426012212 0 0.000975049511308932 0.00284772581963899 0 0 0 0 0 0 0 0 0 0 0 0 0 0 0 0 0 0 0 0 0 0 0 0 0 0 0 0 0 0 0 0 0 0 0 0 0 0 0 0 0 0 0 0 0 0 0 0 0 0 0 0 0 0 0 0 0 0 0 0 0 0 0 0 0 0 0 0 0 0 0 0 0 0 0 0 0 0 0 0 0 0 0 0 0 0 0 0 0 0 0 0 0 0 0 0 0 0 0 0 0 0 0 0.00721831811259826 0 0 0 0 0 0 0 0 0 0 0 0 0 0 0 0 0 0 0 0 0 0 0 0 0 0 0 0 0 0 0 0 0 0 0 0 0 0 0 0 0 0 0 0 0 0 0 0 0.000771317017634922 0 0 0 0 0 0 0 0 0 0 0.00331033890379787
0 0 0 0 0 0 0 0 0 0 0 0 0 0 0 0 0 0 0 0 0 0 0.0361232858307373 0 0 0 0 0 0 0 0 0 0 0 0 0 0 0 0 0 0 0 0 0 0 0 0 0 0 0 0 0 0 0 0 0 0 0 0 0 0 0 0 0 0 0 0 0 0 0 0 0 0 0 0 0 0 0 0 0 0 0 0 0 0 0 0 0 0 0 0 0 0 0 0 0 0 0 0 0 0 0 0 0 0 0 0 0 0.0688069444002191 0 0 0 0 0 0 0 0 0.0511726216126252 0.010404236250509 0.0247462858878718 0.0168896699010358 0 0 0 0 0 0 0 0 0 0 0 0 0 0 0 0 0 0 0 0 0 0 0 0 0 0 0 0 0 0 0 0 0 0 0 0 0 0 0 0 0 0 0 0 0 0 0.0825474106588188 0 0.00506997270122029 0 0 0.00870431489152624 0.237219214207356 0 0 0 0 0 0 0 0 0 0 0 0 0 0.0111509318682664 0 0 0 0 0 0 0 0 0 0 0 0 0 0 0 0 0 0 0 0 0 0 0 0 0 0 0 0 0 0 0 0 0 0 0 0 0 0 0 0 0 0 0 0 0 0 0 0 0 0 0 0 0 0 0 0 0 0 0 0 0 0 0 0 0 0 0 0 0 0 0 0 0 0 0.0508224845200607 0 0.259090597440387 0.00722712722425605 0 0 0 0.0747040562501816 0.0446113525659647 0 0 0 0 0 0 0 0 0.00463030027184617 0 0.00607919351711804 0 0 0 0 0 0 0 0 0 0 0 0 0 0 0 0 0 0 0 0 0 0 0 0 0 0 0 0 0 0 0 0 0 0 0 0
0 0 0 0 0 0 0 0 0 0 0 0 0 0 0 0 0 0 0 0 0 0 0 0 0 0 0 0 0 0 0 0 0 0 0 0 0 0 0 0 0 0 0 0 0 0 0 0 0 0 0 0 0 0.0330059596120334 0 0 0 0 0 0 0 0 0 0 0.0223151230194522 0 0 0.0304775284710447 0 0 0 0 0 0 0 0 0 0 0 0 0 0 0 0 0 0 0 0 0 0 0 0 0 0 0 0 0 0 0 0 0 0 0 0 0 0 0 0 0 0.0206238010289779 0 0 0 0 0 0 0 0 0 0 0 0 0 0.139955253594373 0 0 0 0 0 0.166801675937413 0 0 0 0 0 0 0 0 0 0 0 0 0 0 0 0 0 0 0 0 0 0 0 0 0 0 0 0 0 0 0 0 0 0 0 0 0 0 0.0480079858707775 0 0 0 0.109279944540273 0.0440606017683325 0.0124768433261619 0 0 0 0 0 0 0 0 0 0 0 0 0 0 0 0 0 0 0 0 0 0 0 0 0 0 0 0 0 0 0 0 0 0 0.0309594266900596 0 0 0 0 0 0 0 0 0 0 0 0 0 0 0 0 0 0 0 0 0 0 0 0 0 0 0 0 0 0 0 0 0 0 0 0 0 0 0 0 0 0 0 0 0 0 0 0 0 0 0 0 0 0 0 0.0120277772683474 0 0 0.0252435203231611 0.0313954251352642 0.133598631688863 0 0 0 0 0 0 0 0.00860079416639035 0.0233448210249282 0.0810549888872046 0.0267698976469431 0 0 0 0 0 0 0 0 0 0 0 0 0 0 0 0 0 0 0 0 0 0 0 0 0 0 0 0 0 0 0 0 0 0 0 0
0 0.0188040490772063 0 0 0.568132292881101 0 0 0.104626375071215 0 0.0438008317178522 0 0.0826701916999994 0 0.0727921131816033 0 0.0225272535423025 0 0 0 0 0 0 0 0 0 0 0 0 0 0 0 0 0 0 0 0 0 0 0 0 0 0 0 0 0 0 0.0305651410469342 0 0 0 0 0 0 0 0 0 0 0 0 0 0 0 0 0 0 0 0 0.0099673220428026 0 0.0125320709982965 0 0 0 0 0 0 0 0 0 0 0 0 0 0 0 0 0 0 0 0 0 0 0 0 0 0 0 0 0 0 0 0 0 0 0 0 0 0 0 0 0 0 0 0 0 0 0 0 0 0 0 0 0 0 0 0 0 0 0 0 0 0 0 0 0.0094723548569601 0 0 0 0 0 0 0 0 0 0 0 0 0 0 0 0 0 0 0 0 0 0 0 0 0 0.00556120098733213 0.00667609780714036 0 0 0 0 0 0 0 0 0 0 0 0 0 0 0 0 0 0 0 0 0 0 0 0 0 0 0 0 0 0 0 0 0 0 0 0 0 0 0 0 0 0 0 0 0 0 0 0 0 0 0 0 0 0 0 0 0 0 0 0 0 0 0 0 0 0 0 0 0 0 0 0 0 0 0 0 0 0 0 0 0 0 0 0 0 0 0 0 0 0 0 0 0 0 0 0 0 0 0 0 0 0 0 0 0 0 0 0 0 0 0 0 0 0 0 0 0 0 0 0 0 0 0 0 0 0 0 0.00765884697378197 0.0042138581154714 0 0 0 0 0 0 0 0 0 0 0 0 0 0 0 0 0 0 0 0 0 0 0 0 0 0 0
0.0459277347118433 0.026846225236563 0.0169894692319298 0.00947354768229494 0 0.0477828129888447 0 0 0.00241521061897456 0.036516992535868 0.0950455653578474 0.0292490504568927 0 0.00346067309690085 0.00379196956241687 0.0245938584061049 0.0195110034221398 0.0274028934537033 0 0 0 0 0 0 0 0 0 0 0 0 0.26967105938324 0 0 0 0 0 0 0.0273906555057973 0.00352375168897585 0 0 0 0 0 0.00256218040272008 0 0 0 0 0.00176832951942062 0.00204488333695558 0 0 0 0 0 0 0 0 0 0 0 0 0 0 0 0 0 0 0 0 0 0 0.00224030877769343 0 0 0 0 0 0 0 0 0 0 0 0 0.00996393040181113 0.00307562369951675 0 0 0 0 0 0.0611184727672631 0 0.0182985902431183 0 0 0 0 0 0 0 0 0 0.0264885944323175 0.0295330075128467 0 0 0.00967878057582977 0 0 0.014210613460273 0 0 0.0279858871604501 0 0 0 0 0 0.0533255325296705 0 0 0.0135023527847226 0 0 0.00582284155877777 0 0 0 0 0 0.00765653177913738 0 0 0 0 0.00134778249461764 0.00721341851897816 0 0 0 0 0 0 0 0.00322368884347371 0 0 0 0 0 0 0.0093461758600689 0 0 0 0 0 0 0 0 0 0 0 0 0 0 0 0 0 0 0 0 0 0 0 0 0 0 0 0 0 0 0 0 0 0 0 0 0 0 0 0 0 0 0 0 0 0 0 0 0 0 0 0 0 0 0 0 0 0 0 0 0 0 0 0 0 0 0 0 0 0 0 0 0 0 0 0 0 0 0 0 0 0 0 0 0 0 0 0 0 0 0 0 0 0 0 0 0 0 0 0 0 0 0 0 0 0 0 0 0 0 0 0 0 0 0 0 0 0 0 0 0 0 0 0 0 0 0 0 0 0 0 0 0 0 0 0 0 0 0 0 0 0 0 0 0 0 0 0 0 0 0 0 0 0 0 0 0 0 0 0 0 0 0
0.00599234660953993 0 0.00100916366513985 0 0 0.0106582138043747 0 0 0 0.0146520020534395 0.0184346306456625 0.0153822742191256 0 0.0335420458217467 0.0507193769589603 0.0714919893226791 0.00752760256230231 0.00247656683544354 0 0 0 0 0 0 0 0 0 0 0 0.150937149282189 0 0 0 0 0 0 0.00524596698585966 0.0116137606871432 0.00486591188780275 0 0 0 0 0 0.00377022263540566 0 0 0 0 0.0043894151145656 0 0 0 0 0 0 0 0 0 0 0 0 0 0 0 0 0 0 0 0 0.00618881278151545 0 0 0.00355461041897474 0 0 0 0 0 0 0.00350386683820656 0 0 0 0 0.0183066227892471 0.0263732917108099 0.00593738004246204 0.00781258885001579 0 0 0 0 0.0620945552262394 0 0.045396219246163 0.080268247156995 0 0.0070588429706937 0 0 0 0 0 0 0.0133428451548658 0.0156410872611364 0 0 0.00340758991897234 0 0 0.00496015953929755 0 0 0.014810070662513 0 0 0 0 0 0.0171462167255086 0 0 0.00533749828994726 0 0 0.108215146219672 0 0 0.0230501084127536 0 0 0.0132423904324524 0.00670935919427859 0 0.070704430335328 0.00429952964304993 0.0034561724784415 0.00588409265405224 0 0 0 0 0 0 0 0 0 0 0 0 0 0 0.0105896259550284 0 0 0 0 0 0 0 0 0 0 0 0 0 0 0 0 0 0 0 0 0 0 0 0 0 0 0 0 0 0 0 0 0 0 0 0 0 0 0 0 0 0 0 0 0 0 0 0 0 0 0 0 0 0 0 0 0 0 0 0 0 0 0 0 0 0 0 0 0 0 0 0 0 0 0 0 0 0 0 0 0 0 0 0 0 0 0 0 0 0 0 0 0 0 0 0 0 0 0 0 0 0 0 0 0 0 0 0 0 0 0 0 0 0 0 0 0 0 0 0 0 0 0 0 0 0 0 0 0 0 0 0 0 0 0 0 0 0 0 0 0 0 0 0 0 0 0 0 0 0 0 0 0 0 0 0 0 0 0 0 0 0 0
0 0 0 0 0 0 0 0 0 0 0 0 0 0 0 0 0 0 0 0 0 0 0 0 0.0685886606455854 0.105002083115632 0 0 0 0 0 0 0.0192864931034013 0 0.193946085988718 0.0816314430767177 0 0 0 0 0 0.11940566625351 0 0 0 0 0 0 0.05606103877897 0 0 0 0 0 0 0.00867582788665787 0.0424137433046449 0 0 0 0 0 0 0 0 0 0 0 0 0 0 0 0 0 0 0 0 0 0 0 0 0 0.00240789947354308 0 0 0 0 0 0 0 0 0 0 0 0.00384831237638933 0 0 0 0 0 0.0229560116803078 0.0393832627568626 0 0 0 0 0 0 0 0 0 0 0 0 0 0 0 0 0 0 0 0 0 0 0 0 0.110520849537919 0 0 0 0 0 0 0 0 0 0 0 0 0 0 0 0 0 0 0 0 0 0 0.00322284404036721 0 0 0.00555050522504363 0 0 0 0 0 0 0 0 0 0 0 0 0 0 0 0 0 0 0 0 0 0 0 0 0 0 0 0 0 0 0 0 0 0 0.0152132628795159 0 0.00975510090095857 0 0 0 0 0 0 0 0 0 0 0 0 0 0 0 0 0 0.00426436710559012 0 0 0 0 0 0 0 0 0 0 0 0 0 0 0 0 0 0 0 0 0 0 0 0 0 0 0 0 0 0 0 0 0 0 0 0 0 0 0 0 0 0 0 0 0 0 0 0 0 0.0510349732834339 0 0 0 0 0 0 0 0 0 0 0 0 0 0 0 0 0 0 0 0 0 0 0 0 0 0 0 0 0 0 0 0 0 0 0 0 0 0 0 0 0 0 0 0 0 0 0 0 0.00785192226680321 0 0 0 0 0 0 0 0 0 0 0.0289796463194288
0 0 0 0 0 0 0 0 0 0 0 0 0 0 0 0 0 0 0 0 0 0 0 0 0.0270492476382852 0.049633731402013 0 0 0 0 0 0.00693690400644478 0 0.119443274141369 0.111979578565471 0.0125282242443012 0 0 0 0 0.00172417069330671 0.0194225261268041 0 0 0 0 0 0 0.00974933988429256 0 0 0 0 0 0.0170013119164511 0 0 0 0 0 0 0 0 0 0 0 0 0 0 0 0 0 0 0 0 0 0 0 0 0 0 0 0 0 0 0 0 0 0.00602245870290606 0.00402503164656018 0.00478661413393555 0 0.00640572305963938 0 0.0109470998534317 0 0 0 0 0 0.209036732914836 0.0973002543465894 0.00414445622611627 0.047924420553206 0 0 0 0 0 0 0 0 0 0 0 0 0 0 0 0 0 0 0 0 0 0 0.0429946438410189 0 0 0 0 0 0 0 0 0 0 0 0 0 0 0 0 0 0 0 0 0 0.00454969194600319 0.0142654837646628 0.0146736028141582 0.0170926711698102 0.0167376889572152 0.118521123063871 0 0 0 0 0 0 0 0 0 0 0 0 0 0 0 0 0 0 0 0 0 0 0 0 0 0 0 0 0 0 0 0 0 0 0 0 0 0 0 0 0 0 0 0 0 0 0 0 0 0 0 0 0 0 0 0 0 0 0 0 0 0 0 0 0 0 0 0 0 0 0 0 0 0 0 0 0 0 0 0 0 0 0 0 0 0 0 0 0 0 0 0 0 0 0 0 0 0 0 0 0 0 0 0.00510399438730215 0 0 0 0 0 0 0 0 0 0 0 0 0 0 0 0 0 0 0 0 0 0 0 0 0 0 0 0 0 0 0 0 0 0 0 0 0 0 0 0 0 0 0 0 0 0 0 0 0 0 0 0 0 0 0 0 0 0 0 0
0 0 0 0 0 0 0 0 0 0 0 0 0.00263869208451739 0 0 0 0 0 0 0 0 0 0 0 0.0181440822335211 0.0195146470890027 0 0 0 0 0 0 0.0985036874675601 0 0.0358929218165846 0.00309007638791997 0 0 0 0 0 0.00433742092757618 0 0 0 0 0 0 0.0078783914177845 0 0 0 0 0 0.117360155539275 0 0.0177162734673603 0.00732723883085875 0 0 0 0 0 0 0 0 0 0 0 0 0 0.0315991244780843 0 0 0 0 0 0 0 0 0 0 0 0 0 0 0 0 0.00257327433241883 0.00372016988939368 0.0043940665428858 0.00181104489246604 0.00680297543241984 0 0.00938817101062708 0 0 0 0 0 0.0534792630350604 0.0873983537703014 0.00329022849604347 0.0458448595287038 0 0 0 0 0 0 0 0 0 0 0 0 0 0 0 0 0 0 0 0 0 0 0.0188445514610217 0 0 0 0 0 0 0 0 0 0 0 0 0.121739522259705 0 0.00879896863950774 0 0.0094748564373482 0 0 0 0 0 0.00869503061113415 0.0020028832036873 0.0117645021368064 0.0196390586623602 0.025694461304892 0.0653655412489606 0.00439790751014357 0 0 0 0 0 0 0 0 0 0 0 0 0 0 0 0 0 0 0 0 0 0 0 0 0 0 0 0 0 0 0 0 0 0 0 0 0 0 0 0 0 0 0 0 0 0 0 0 0 0 0 0 0 0 0 0 0 0 0 0 0 0 0 0 0 0 0 0 0 0 0 0 0 0 0 0 0 0 0 0 0 0 0 0 0 0 0 0 0 0 0 0 0 0 0 0 0 0 0 0 0 0.044507229128272 0 0 0 0 0 0 0 0 0 0 0 0 0 0 0 0 0 0 0 0 0 0 0 0 0 0 0 0 0 0 0 0 0 0 0 0 0 0 0 0.00318827612076125 0 0.0225052785264637 0.00176417486446785 0 0 0 0.00969620319377199 0 0.00450538053878186 0 0.00260200816491482 0 0 0 0 0.0111592010507449 0 0 0 0.0209498462658891
0 0 0 0 0 0 0 0 0 0 0 0 0.0300085159654381 0 0 0 0 0 0 0 0 0 0.00337707532629701 0 0.0974562880517004 0.156244320114056 0 0 0 0 0 0.056502859559147 0.0907017817274617 0.0352529133632211 0 0.0634696888040653 0 0 0 0 0.00686663875864515 0.0841822193898666 0 0 0 0 0 0 0.0503777015304989 0 0 0 0 0 0 0 0.0178511489053592 0 0 0 0 0 0 0 0 0 0 0 0 0 0 0 0 0 0 0 0 0 0 0 0 0 0 0 0 0 0 0 0 0 0 0 0 0 0.00267783210835853 0 0 0 0 0 0.0649482657441898 0.0469869363119396 0 0.00129151029577457 0 0 0 0 0 0 0 0 0 0 0.00384824350962209 0 0 0 0 0 0 0 0 0 0 0 0.146519515667067 0 0 0 0 0 0 0 0 0 0 0 0 0 0 0 0 0 0 0 0 0 0 0.00194407866857697 0.00214484931565297 0 0.00290029711742783 0.00125877904962237 0 0 0 0 0 0 0 0 0 0 0 0 0 0 0 0 0 0 0 0 0 0 0 0 0 0 0 0 0 0 0 0 0 0 0 0.00832729828776898 0 0 0 0 0 0 0 0 0 0 0 0 0 0 0 0 0 0.00734813117113129 0 0 0 0 0 0 0 0 0 0 0 0 0 0 0 0 0 0 0 0 0 0 0 0 0 0 0 0 0 0 0 0 0 0 0 0 0 0 0 0 0 0 0 0 0 0 0 0 0 0.0126718249333796 0 0 0 0 0 0 0 0 0 0 0 0 0 0 0 0 0 0 0 0 0 0 0 0 0 0 0 0 0 0 0 0 0 0 0 0 0 0 0 0 0 0.00105124201710918 0 0 0 0 0 0 0 0 0 0 0 0 0 0 0 0 0 0.00379004430662214
0 0 0 0 0 0 0 0 0 0 0 0 0 0 0 0 0 0 0 0 0 0 0 0 0.0153013352061127 0.127695910056883 0 0 0 0 0 0.0568031772413161 0.0242377473501144 0.00724905112110287 0.151597526457587 0 0 0 0 0 0 0.158582895197534 0 0 0 0 0 0 0.00439917003232367 0 0 0 0.0409198160319293 0 0 0 0 0 0 0 0 0 0 0 0 0 0 0 0 0 0 0 0 0 0 0 0 0 0 0 0 0 0.0203296935727465 0 0.0350093719961042 0 0 0 0 0 0.00223797467061327 0.00254027693037114 0.00349812755601489 0 0.00712396886169405 0 0 0 0 0 0.0455139243662489 0.0425970843582832 0 0.00365736904771921 0 0 0 0 0 0 0 0 0 0 0 0 0 0 0 0 0 0 0 0 0 0 0.136235272854637 0 0 0 0 0 0 0 0 0 0 0 0 0 0 0 0 0 0 0 0 0 0 0.0026033136442129 0 0 0.00910585173566358 0.00252637683555074 0 0 0 0 0 0 0 0 0 0 0 0 0 0 0 0 0 0 0 0 0 0 0 0 0 0 0 0 0 0 0 0 0 0 0 0 0 0.00599645772885348 0 0 0 0 0 0.050512690750844 0 0 0 0 0 0 0 0 0 0 0 0 0 0 0 0 0 0 0 0 0 0 0 0 0 0 0 0 0 0 0 0 0 0 0 0 0 0 0 0 0 0 0 0 0.0114111628722437 0 0 0 0 0 0 0 0 0 0 0 0 0 0 0.015364719222353 0 0 0 0 0 0 0 0 0 0 0 0 0 0 0 0 0 0 0 0 0 0 0 0 0 0 0 0 0 0 0 0 0 0 0 0 0 0 0 0 0 0 0 0 0 0 0 0 0.00487910277973546 0 0 0 0 0 0 0 0 0 0 0.0120706315212072
0 0 0 0 0 0 0 0.0108122938873266 0 0.0642521051718904 0 0 0 0 0 0.0070630166428845 0 0 0 0 0 0 0 0 0 0 0 0 0 0 0.00965626246541119 0 0 0 0 0 0 0.278257463932795 0.00148629034448559 0 0 0 0 0 0 0 0 0 0 0 0 0 0 0 0 0 0 0 0 0 0 0 0 0 0 0 0 0 0 0 0 0 0 0.0578229740036538 0 0 0 0 0 0 0 0 0 0 0 0.160019165516458 0.0409068082779065 0.268545975313136 0.00915935508564241 0 0 0 0 0.00703053937885695 0 0 0 0 0 0 0 0 0 0 0 0 0 0 0 0 0 0 0 0 0 0 0 0 0 0 0 0 0 0 0 0 0 0.00743455883899635 0 0 0.00990075958046711 0 0 0.0629866135711046 0 0 0.00466581798898501 0 0 0 0 0 0 0 0 0 0 0 0 0 0 0 0 0 0 0 0 0 0 0 0 0 0 0 0 0 0 0 0 0 0 0 0 0 0 0 0 0 0 0 0 0 0 0 0 0 0 0 0 0 0 0 0 0 0 0 0 0 0 0 0 0 0 0 0 0 0 0 0 0 0 0 0 0 0 0 0 0 0 0 0 0 0 0 0 0 0 0 0 0 0 0 0 0 0 0 0 0 0 0 0 0 0 0 0 0 0 0 0 0 0 0 0 0 0 0 0 0 0 0 0 0 0 0 0 0 0 0 0 0 0 0 0 0 0 0 0 0 0 0 0 0 0 0 0 0 0 0 0 0 0 0 0 0 0 0 0 0 0 0 0 0 0 0 0 0 0 0 0 0 0 0 0 0 0 0 0 0
0 0 0 0.0121003594939088 0 0 0 0.0100964834283284 0 0.00603572185283866 0 0 0 0 0 0 0 0 0 0 0 0 0 0 0 0 0 0 0 0.0164572665704317 0.0124671259977752 0 0 0 0 0 0.162276932588103 0 0 0 0 0 0 0 0 0 0 0 0 0 0 0 0 0 0 0 0 0 0.00471544343380286 0 0 0 0 0 0 0 0 0 0 0 0 0 0 0.00418555887407538 0 0 0 0 0 0 0 0 0 0 0 0.153033715436479 0.109936849859026 0.0945773292438482 0.00504279886595485 0 0 0 0 0.121463518570709 0 0.0116212157118307 0 0 0 0 0 0 0 0 0 0 0 0 0 0 0 0 0 0 0 0 0 0 0 0 0 0 0 0 0 0 0 0 0 0 0.186756706421724 0 0 0.0684757198911885 0 0 0 0 0 0.00477211455034039 0 0 0 0 0 0 0 0.00220756148495492 0 0 0 0 0 0 0.0137775777246807 0 0 0 0 0 0 0 0 0 0 0 0 0 0 0 0 0 0 0 0 0 0 0 0 0 0 0 0 0 0 0 0 0 0 0 0 0 0 0 0 0 0 0 0 0 0 0 0 0 0 0 0 0 0 0 0 0 0 0 0 0 0 0 0 0 0 0 0 0 0 0 0 0 0 0 0 0 0 0 0 0 0 0 0 0 0 0 0 0 0 0 0 0 0 0 0 0 0 0 0 0 0 0 0 0 0 0 0 0 0 0 0 0 0 0 0 0 0 0 0 0 0 0 0 0 0 0 0 0 0 0 0 0 0 0 0 0 0 0 0 0 0 0 0 0 0 0 0 0 0 0 0 0 0 0 0 0 0 0 0 0 0 0
0 0 0 0 0 0 0 0 0 0.0082629099288935 0 0 0 0 0 0.0645014027577322 0 0 0 0 0 0.0599360905562 0 0.232336839926039 0 0 0 0 0 0.0143383781006118 0.0353750587508436 0 0 0 0 0 0.00587020242145866 0 0 0.0989397558188219 0 0 0.141142215416709 0 0 0 0 0.0278073515538334 0 0.0688410793981979 0 0 0 0 0 0 0 0 0 0 0 0 0 0.0145385942716633 0 0 0 0 0 0 0 0 0 0 0 0 0 0 0 0 0 0 0 0 0 0 0 0 0 0 0 0 0 0 0.0065064592125007 0 0 0 0 0 0 0 0 0 0 0 0.010487447903696 0 0 0 0 0 0 0 0 0 0 0 0 0 0 0 0 0 0 0 0 0 0 0 0 0 0 0.0128065388031157 0 0 0 0 0 0.00766594463871244 0 0 0 0 0 0 0 0 0 0 0 0 0 0 0.00541861405772618 0 0 0 0 0 0 0 0 0 0 0 0 0 0 0 0 0 0 0 0 0 0 0 0 0 0 0 0 0 0 0.0289993883112406 0.0384389733559277 0 0 0 0 0 0 0 0 0 0 0 0 0 0.0435046196745565 0 0.0157146354028316 0 0.0135332544143125 0 0 0 0 0 0 0 0.0165283227270245 0 0 0 0 0 0 0 0 0 0 0 0 0 0 0 0 0 0 0 0 0 0 0 0 0 0 0 0 0 0 0 0 0 0 0 0 0 0 0 0 0 0 0 0 0 0 0 0 0 0 0 0 0 0 0 0 0 0 0 0 0 0 0 0 0 0 0 0 0 0 0.0285059225973512 0 0 0 0 0 0 0 0 0 0 0 0 0 0 0 0 0 0 0 0 0 0 0 0 0 0 0 0 0 0 0 0 0 0
0 0 0 0 0 0 0 0 0 0 0 0 0 0 0 0.044712655321153 0 0 0 0 0 0.73434570671703 0 0.0659973573583299 0 0 0 0 0 0 0 0 0 0 0 0 0 0 0.103931331354185 0 0 0 0.0353473806673067 0 0 0 0 0 0 0.0156655685819953 0 0 0 0 0 0 0 0 0 0 0 0 0 0 0 0 0 0 0 0 0 0 0 0 0 0 0 0 0 0 0 0 0 0 0 0 0 0 0 0 0 0 0 0 0 0 0 0 0 0 0 0 0 0 0 0 0 0 0 0 0 0 0 0 0 0 0 0 0 0 0 0 0 0 0 0 0 0 0 0 0 0 0 0 0 0 0 0 0 0 0 0 0 0 0 0 0 0 0 0 0 0 0 0 0 0 0 0 0 0 0 0 0 0 0 0 0 0 0 0 0 0 0 0 0 0 0 0 0 0 0 0 0 0 0 0 0 0 0 0 0 0 0 0 0 0 0 0 0 0 0 0 0 0 0 0 0 0 0 0 0 0 0 0 0 0 0 0 0 0 0 0 0 0 0 0 0 0 0 0 0 0 0 0 0 0 0 0 0 0 0 0 0 0 0 0 0 0 0 0 0 0 0 0 0 0 0 0 0 0 0 0 0 0 0 0 0 0 0 0 0 0 0 0 0 0 0 0 0 0 0 0 0 0 0 0 0 0 0 0 0 0 0 0 0 0 0 0 0 0 0 0 0 0 0 0 0 0 0 0 0 0 0 0 0 0 0 0
0 0 0 0 0 0 0 0 0 0 0 0 0 0 0 0 0 0 0 0 0 0 0.0248276308017443 0 0.130617209676437 0.188438528978826 0 0 0 0 0 0 0.0150779766667518 0 0.074136148330545 0 0 0 0 0 0 0.116133784267778 0 0 0.0371373594732624 0 0 0 0 0 0 0 0.087560146078454 0 0 0 0 0 0 0 0 0 0 0 0 0 0 0 0 0 0 0 0 0 0 0 0 0 0 0 0 0 0 0 0 0 0 0 0 0 0 0 0 0 0 0 0 0 0 0 0.0440132441990126 0.0994103646477697 0 0 0 0 0 0 0 0 0 0 0 0 0 0 0 0 0 0 0 0 0 0 0 0 0.0756804389670509 0 0 0 0 0 0 0 0 0 0 0 0 0 0 0 0 0 0 0 0 0 0 0 0.0208085353712807 0 0 0 0 0 0 0 0 0 0 0 0 0 0 0 0 0 0 0 0 0 0 0 0 0 0 0 0 0 0 0 0 0 0 0 0 0 0 0 0 0.0162072113525609 0 0 0 0 0 0 0 0 0 0 0.0325052686921875 0 0 0 0 0 0 0 0 0 0 0 0 0 0 0 0 0 0 0 0 0 0 0 0 0 0 0 0 0 0 0 0 0 0 0 0 0 0 0 0 0 0 0 0 0 0 0 0 0 0 0 0 0 0 0 0 0 0 0 0 0 0 0 0 0 0 0 0 0 0 0 0 0 0 0 0 0 0 0 0 0.0374461524963398 0 0 0 0 0 0 0 0 0 0 0 0 0 0 0 0 0 0 0 0 0 0 0 0 0 0 0 0 0 0 0 0 0 0
0 0 0 0 0 0 0 0 0 0 0 0.00330857557987997 0.00431368498381453 0.00613562553625542 0 0.0134188100600934 0 0 0 0 0 0 0.0027885560242451 0 0.0543897074958011 0.159360860118285 0 0 0 0 0 0.0593421035616861 0.0268368350493519 0.00726718747696196 0.143604802562034 0.113260686325421 0 0 0 0 0.0183493782162049 0 0 0 0 0 0 0 0.0127310970716046 0 0 0 0.00270929401818707 0 0 0 0 0 0 0 0 0 0 0 0 0 0 0 0 0 0 0 0 0 0 0 0 0 0 0 0 0 0.000972539760314154 0 0 0 0 0 0 0.00124878216259421 0.0019005905166414 0.00146001095528675 0.00259270651391707 0 0.00461989788679623 0 0 0 0 0 0.0363621200177457 0.0339933556603455 0 0.00269764944391197 0 0 0 0 0 0 0 0 0 0 0 0 0 0 0 0 0 0 0 0 0 0 0.170411152663105 0 0 0 0 0 0 0 0.0075977820534993 0 0 0 0 0 0 0 0 0 0 0 0 0 0 0.00151068080437362 0.00156261523040871 0 0.00739544913699523 0.00146794641609946 0 0 0 0 0 0 0 0 0 0 0 0 0 0 0 0 0 0 0 0 0 0 0.00225915949464748 0 0 0 0 0 0 0 0 0 0 0 0 0 0 0.0555222061758244 0 0 0 0 0 0 0 0 0 0.0138453611896698 0 0 0 0 0 0 0 0 0 0 0 0 0 0 0 0 0 0 0 0 0 0 0 0 0 0 0 0 0 0 0 0 0 0 0 0 0 0 0 0 0 0 0 0 0 0 0 0 0 0 0 0 0 0 0 0.012728272099806 0 0 0 0 0 0 0 0 0 0 0 0 0 0 0 0 0 0 0 0 0 0 0 0 0 0 0 0 0 0 0 0 0 0 0 0 0 0 0 0 0 0 0 0 0 0 0 0 0.00313332691278844 0 0 0 0 0 0 0 0 0 0 0.00890119082540458
0 0 0 0 0 0 0 0 0 0 0 0 0 0 0 0.0130830200558413 0 0 0 0 0 0.0368838611583948 0 0.197000090456226 0 0 0 0 0 0 0 0 0 0 0 0 0 0 0.0630318190756401 0.0150274223125929 0 0 0 0 0 0.068830013674987 0 0 0 0.342019299726944 0 0 0 0 0 0 0 0 0 0 0 0.0148863319769945 0 0.216850219386532 0 0 0 0 0 0 0 0 0 0 0 0 0 0.0238710603435538 0 0 0 0 0 0 0 0 0 0 0 0 0 0 0 0 0 0 0 0 0 0 0 0 0 0 0 0 0 0 0 0 0 0 0 0 0 0 0 0 0 0 0 0 0 0 0 0 0 0 0 0 0 0 0 0 0 0 0 0 0 0 0 0 0 0 0 0 0 0 0 0 0 0 0 0 0 0 0 0 0 0 0 0 0 0 0 0 0 0 0 0 0 0 0 0 0 0 0 0 0 0 0 0 0 0 0 0 0 0 0 0 0 0 0 0 0 0 0 0 0 0 0 0 0 0 0.00851686183229405 0 0 0 0 0 0 0 0 0 0 0 0 0 0 0 0 0 0 0 0 0 0 0 0 0 0 0 0 0 0 0 0 0 0 0 0 0 0 0 0 0 0 0 0 0 0 0 0 0 0 0 0 0 0 0 0 0 0 0 0 0 0 0 0 0 0 0 0 0 0 0 0 0 0 0 0 0 0 0 0 0 0 0 0 0 0 0 0 0 0 0 0 0 0 0 0 0 0 0 0 0 0 0 0 0 0 0 0 0 0 0 0 0
0 0 0 0 0 0 0 0 0 0 0 0 0 0 0 0 0 0 0 0.0296946161642695 0 0 0 0 0 0 0 0 0 0 0 0 0 0 0 0 0 0 0 0 0 0 0 0 0 0.0658238685119573 0 0 0 0.0770774984085952 0 0 0 0.373332337375673 0 0 0 0 0 0 0 0 0 0 0 0.155330278452307 0.0421153060973871 0 0 0 0 0 0 0 0 0 0 0 0 0 0 0 0 0 0 0 0 0 0 0 0 0 0 0 0 0 0 0 0 0 0 0 0 0 0 0 0 0.081337250008029 0 0 0 0 0 0 0 0 0 0 0 0 0 0 0 0 0 0 0 0 0 0 0 0 0 0 0 0 0 0 0 0 0 0 0 0 0 0 0 0 0 0 0 0 0 0 0 0 0 0 0 0 0 0 0.0447309281682419 0 0 0 0.0272275214937125 0 0.0569216222195166 0 0 0 0 0 0 0 0 0 0 0 0 0 0 0 0.0464087731003114 0 0 0 0 0 0 0 0 0 0 0 0 0 0 0 0 0 0 0 0 0 0 0 0 0 0 0 0 0 0 0 0 0 0 0 0 0 0 0 0 0 0 0 0 0 0 0 0 0 0 0 0 0 0 0 0 0 0 0 0 0 0 0 0 0 0 0 0 0 0 0 0 0 0 0 0 0 0 0 0 0 0 0 0 0 0 0 0 0 0 0 0 0 0 0 0 0 0 0 0 0 0 0 0 0 0 0 0 0 0 0 0 0 0 0 0 0 0 0 0 0 0 0 0 0 0 0 0 0 0 0 0 0
0 0 0 0.0107676264406243 0 0 0 0 0 0 0 0 0 0.0297740784625708 0.00326250857472279 0 0 0 0 0.0227147228656379 0.0399330273659509 0 0 0 0 0 0 0 0 0.0057825550333687 0.0152025088195584 0 0 0 0 0 0 0 0 0 0.00938055087664916 0 0 0 0 0 0 0 0 0.0594709131165009 0 0 0 0 0 0 0 0 0 0 0 0 0 0 0 0 0 0 0 0 0 0 0 0 0.00879000772218698 0 0 0 0 0 0 0 0 0 0 0 0 0 0 0 0 0.00560169017385556 0.00388930401136198 0 0.0239263993098411 0 0 0 0 0 0 0 0 0.00441877686753977 0 0 0 0 0 0 0 0 0 0 0 0 0 0 0 0 0 0 0 0 0 0 0 0 0.0276740698643234 0 0 0 0 0 0.0146026823473109 0 0 0 0 0 0 0 0 0 0 0 0 0 0 0 0 0 0 0 0 0 0 0 0 0 0 0 0 0 0 0 0 0 0 0 0.0460560974424434 0.0331615234983917 0 0 0 0 0 0 0 0.034081635204099 0 0 0 0 0.046675218717782 0 0.00893108446280784 0 0 0 0.0256125035987414 0 0 0 0 0 0 0 0 0 0 0 0.00405914459683209 0 0 0.0935027414746864 0 0 0 0 0 0 0 0 0 0 0 0 0 0.0487064158565179 0 0 0 0.140534752217309 0 0 0 0.0178454440483445 0.00954772904801097 0 0 0 0.129982040713576 0.0761122472684546 0 0 0 0 0 0 0 0 0 0 0 0 0 0 0 0 0 0 0 0 0 0 0 0 0 0 0 0 0 0 0 0 0 0 0 0 0 0 0 0 0 0 0 0 0 0 0 0 0 0 0 0 0 0 0 0 0 0 0 0 0 0 0 0 0 0 0 0 0 0 0 0 0 0 0 0 0 0 0 0 0 0 0 0
0 0 0 0 0 0 0 0 0 0 0 0 0 0 0 0 0 0 0 0.0121714367867482 0.0993341114807426 0 0 0 0 0 0 0 0 0 0 0 0 0 0 0 0 0 0 0 0 0 0.0877536527029508 0.0143966835922752 0 0 0.0269329515816936 0 0 0.086991057125446 0.0612304874745117 0 0 0.0297545289313139 0.00457834882105061 0 0 0 0.00871313186948027 0.019158094465856 0.0605540638089597 0 0 0 0 0 0 0.0119604063544642 0 0 0 0 0 0.00482926078932582 0 0 0.00938524446668146 0.0236472428083382 0 0 0 0 0 0 0 0 0 0 0 0 0 0 0 0 0 0 0 0 0 0 0 0 0 0 0 0 0 0.0194503440086521 0 0 0 0 0 0 0 0 0 0 0 0 0 0 0 0 0 0 0 0 0 0.0559667653354864 0 0.00484741359173218 0.00552541784573917 0 0 0 0 0 0 0 0.0407092145663134 0 0 0 0 0 0 0 0 0 0 0 0 0 0 0 0 0 0 0 0 0 0 0 0 0 0.0155156248059305 0 0.0449173521562778 0.0137930728694844 0.0406330699593846 0 0 0 0 0 0 0 0 0.0407887989550586 0 0 0 0 0.0518533267526317 0 0 0 0 0 0.0166026900601724 0 0 0 0 0 0 0 0 0 0 0 0 0 0 0 0 0 0 0 0 0 0 0 0 0 0 0 0.0505622017239904 0.0225867696574314 0 0 0 0 0 0 0 0 0 0 0 0 0 0.0148572346518764 0 0 0 0 0 0 0 0 0 0 0 0 0 0 0 0 0 0 0 0 0 0 0 0 0 0 0 0 0 0 0 0 0 0 0 0 0 0 0 0 0 0 0 0 0 0 0 0 0 0 0 0 0 0 0 0 0 0 0 0 0 0 0 0 0 0 0 0 0 0 0 0 0 0 0 0 0 0 0 0 0 0 0 0
0 0 0 0 0.0167034867227077 0 0 0.0102321189497083 0 0 0 0 0 0 0 0 0 0 0 0 0 0 0 0 0 0 0 0 0.012738972537326 0 0 0 0 0 0 0 0 0 0 0 0 0 0 0 0 0.0148314345267235 0 0 0 0 0.135748971460736 0 0 0 0 0 0 0 0.0481432528021288 0 0.00627180087674926 0.00196115201616092 0 0 0 0 0 0.0583881182372466 0.036847937572104 0 0 0 0 0.0740692056722429 0 0 0.137280565933109 0.00330231727633795 0.00315213797751283 0 0 0 0 0 0 0 0 0.00725996064278806 0 0 0 0 0 0 0 0 0 0 0 0 0 0 0 0 0 0 0 0 0 0 0 0 0 0 0 0 0 0 0 0 0 0 0 0 0 0 0 0 0 0.0019194832634811 0 0.118971148641207 0.142882957864504 0.0354888559922796 0 0 0 0 0 0 0.115835996294436 0 0 0 0 0 0 0 0 0 0 0 0 0 0 0 0 0 0 0 0 0 0 0 0 0 0 0 0 0 0 0 0 0 0 0 0 0 0 0 0 0 0 0 0 0 0 0 0 0 0 0 0 0 0 0 0 0 0 0 0 0 0 0 0 0 0 0.00710160457783636 0 0 0 0 0 0 0 0 0 0 0 0 0 0 0 0 0 0 0 0 0 0 0 0 0 0 0 0 0 0 0 0 0 0 0 0 0 0 0 0 0 0 0 0 0 0 0 0 0 0.010868520162675 0 0 0 0 0 0 0 0 0 0 0 0 0 0 0 0 0 0 0 0 0 0 0 0 0 0 0 0 0 0 0 0 0 0 0 0 0 0 0 0 0 0 0 0 0 0 0 0 0 0 0 0 0 0 0 0 0 0 0 0
0 0 0 0 0 0 0 0 0 0 0 0 0 0 0 0 0 0 0 0 0 0 0.0260256845109692 0 0.0443953631347707 0.0307139792790874 0 0 0 0 0 0 0 0 0 0 0 0 0.0441716384701545 0 0 0 0 0 0 0 0 0 0 0 0 0 0 0 0 0 0 0 0 0 0 0 0 0 0 0 0 0 0 0 0 0 0 0 0 0 0 0 0 0 0 0 0 0 0 0 0 0 0 0 0 0 0 0 0 0 0 0 0 0 0 0 0 0 0 0 0 0 0 0 0 0 0 0 0 0 0 0 0 0 0 0 0 0 0 0 0.0839561504184117 0 0 0 0 0 0 0 0 0 0 0 0 0 0 0 0 0 0 0 0 0 0 0 0 0 0 0 0 0 0 0 0 0 0 0 0 0 0 0 0 0 0 0 0 0 0 0 0 0 0 0 0 0 0 0 0 0 0 0.0225664553709254 0.0268385533391136 0 0 0 0 0 0 0 0 0 0 0 0 0 0.136188870787946 0 0.0778890454920647 0.0711733312954964 0.218527247442276 0 0 0 0 0 0 0 0 0 0 0 0 0 0 0 0 0 0 0 0 0 0 0 0 0 0 0 0 0 0 0 0 0 0 0 0 0 0 0 0 0 0 0 0 0 0 0 0 0 0 0 0 0 0 0 0 0 0 0 0 0 0 0 0 0 0 0 0 0 0 0 0 0 0 0 0 0 0 0.217553680458784 0 0 0 0 0 0 0 0 0 0 0 0 0 0 0 0 0 0 0 0 0 0 0 0 0 0 0 0 0 0 0 0 0 0
0 0 0 0 0 0 0 0 0 0 0 0 0.0269516547907388 0 0 0 0 0 0 0 0 0 0.049079645186631 0 0.368313147384528 0.165889697346677 0 0 0 0 0 0.0351831548658681 0.0170112580247715 0.0166689400908811 0.108523197245923 0.0039676123474407 0 0 0 0 0 0.0160768688093575 0 0 0 0 0 0 0 0 0 0 0 0 0 0 0 0 0 0 0 0 0 0 0 0 0 0 0 0 0 0 0 0 0 0 0 0 0 0 0 0 0 0 0 0 0 0 0 0 0 0 0 0 0 0 0 0 0 0 0.0124263544610125 0 0 0 0 0 0 0 0 0 0 0 0 0 0 0 0 0 0 0 0.0234917041057499 0 0 0 0 0 0.101225544231106 0 0 0 0 0 0 0 0 0 0 0 0 0 0 0 0 0 0 0 0 0 0 0 0 0 0 0 0 0 0 0 0 0 0 0 0 0 0 0 0 0 0 0.00962573827031783 0 0.0134292987735975 0 0 0 0 0 0 0 0 0 0 0 0 0 0 0 0.0120771529232726 0 0 0 0.00577707847814215 0 0 0 0 0 0 0 0 0 0 0 0 0 0 0 0 0 0 0 0 0 0 0 0 0 0 0 0 0 0 0 0 0 0 0 0 0 0 0 0 0 0 0 0 0 0 0 0 0 0 0 0 0 0 0 0 0 0 0 0 0 0 0 0 0 0 0 0 0 0 0 0 0 0 0 0 0 0 0 0 0 0 0 0 0 0 0 0 0 0 0 0.0142819526639846 0 0 0 0 0 0 0 0 0 0 0 0 0 0 0 0 0 0 0 0 0 0 0 0 0 0 0 0 0 0 0 0 0 0
0 0 0 0 0 0 0 0 0 0 0 0 0 0 0 0.0130413977535047 0 0 0 0.0277937050145735 0.0831034993298183 0.0439068259503694 0 0.0208323151053131 0 0 0 0 0 0.00353842128594836 0.0156924659438118 0 0 0 0 0 0 0 0.0338531653078937 0.0073336827117384 0 0 0.376616474141435 0.0145602228198987 0.0527279490763389 0.0751339049786668 0 0 0 0 0 0 0 0 0 0 0 0 0 0 0 0.0363070836498114 0 0.0847771953437522 0 0.0148308754777941 0 0 0 0 0 0 0 0 0 0 0 0.0299277913282085 0 0 0 0 0 0 0 0 0 0 0 0 0 0 0 0 0 0 0 0 0 0 0 0 0 0 0 0 0 0 0 0 0 0 0 0 0 0 0 0 0 0 0 0 0 0 0 0 0 0 0 0 0 0 0 0 0.0463329639740125 0 0 0 0 0 0 0 0 0 0 0 0 0 0 0 0 0 0 0 0 0 0 0 0 0 0 0 0 0 0 0 0 0 0 0 0 0 0 0 0 0 0 0 0 0 0 0 0 0 0 0 0.005435524395332 0 0 0 0 0 0 0 0 0 0 0 0 0 0 0 0 0 0 0 0 0 0 0 0 0 0 0 0 0 0 0 0 0.00564374713033781 0 0 0 0.0086107892814405 0 0 0 0 0 0 0 0 0 0 0 0 0 0 0 0 0 0 0 0 0 0 0 0 0 0 0 0 0 0 0 0 0 0 0 0 0 0 0 0 0 0 0 0 0 0 0 0 0 0 0 0 0 0 0 0 0 0 0 0 0 0 0 0 0 0 0 0 0 0 0 0 0 0 0 0 0 0 0 0 0 0 0 0 0 0 0 0 0 0 0 0 0 0
0 0 0 0.0033245642525844 0 0 0 0 0 0 0 0 0 0 0 0.00541705214851006 0 0 0 0 0 0 0 0 0 0 0 0 0 0.00171619071538169 0 0 0 0 0 0 0 0 0 0 0 0 0 0 0 0.022180929413351 0.0892995688211639 0 0 0 0 0 0 0 0.137899331541972 0 0 0.0886619244731866 0.118419430740273 0 0.00150962743469971 0 0 0 0 0 0 0 0 0 0 0.0112942909373778 0 0.0107838265776892 0 0 0.00825905094000154 0 0 0 0.00931829330981957 0 0.00112478311516876 0 0 0.0141258109010299 0.00684511536067419 0 0.0313465569789655 0.0633562618357883 0.0064338987786126 0.00230451696396571 0.0160841942124009 0 0.00466254008399567 0.0118731453940143 0.0221034711322442 0 0.00125104217368647 0 0 0.0146210598702807 0.0189519206759354 0.0134256171773084 0 0 0 0 0 0 0 0 0 0 0 0 0 0 0 0 0 0 0 0 0 0 0 0.00147365870083368 0 0 0.00539830702681939 0.010147151055627 0.0141633336641898 0 0 0 0 0 0 0.00318745498797983 0.0261267911612392 0.00778806400815614 0.0113965107365582 0.0849396069065407 0 0 0 0 0 0.002385935000944 0 0 0.00112810295390169 0 0.0152367305636433 0 0 0 0 0 0 0 0 0 0 0 0 0 0 0 0 0 0 0 0 0 0 0 0 0 0 0 0 0 0 0 0 0 0 0 0 0 0 0 0 0 0 0 0 0 0 0 0 0 0 0 0 0 0 0 0 0 0 0 0 0 0 0 0 0 0 0 0 0 0 0 0 0 0 0 0 0 0 0 0 0 0 0 0 0 0 0 0 0 0 0 0 0 0 0 0 0 0 0 0 0 0 0.0292105022359964 0 0 0 0 0 0 0 0 0 0 0 0 0 0 0 0 0 0 0 0 0 0 0 0 0 0 0 0 0 0 0 0 0 0 0 0 0 0 0 0 0 0.015785413155853 0 0 0 0 0.00283492943646776 0 0.00282456727840058 0.00265521203664799 0.00584933840750351 0 0 0.00136345465885829 0 0.00383979143062551 0 0 0.0018150635024931 0.0138560651306393
0 0 0 0 0 0 0 0 0 0 0 0 0 0 0 0.0416324902696088 0 0 0 0 0 0 0 0 0 0 0 0 0 0 0 0 0 0 0 0 0 0 0 0 0 0 0 0 0 0 0 0 0 0 0 0 0 0 0 0 0 0 0 0 0 0 0 0 0 0 0 0 0 0 0 0 0 0 0 0.360711220953421 0 0 0 0 0 0 0 0 0 0 0 0 0 0 0 0 0 0 0 0 0 0 0 0.121255858184771 0 0 0 0 0 0 0 0 0 0 0 0 0 0 0 0 0 0 0 0 0 0 0 0 0 0 0 0.0947803334000229 0 0 0 0 0 0 0 0.111766823064219 0 0.269853274127957 0 0 0 0 0 0 0 0 0 0 0 0 0 0 0 0 0 0 0 0 0 0 0 0 0 0 0 0 0 0 0 0 0 0 0 0 0 0 0 0 0 0 0 0 0 0 0 0 0 0 0 0 0 0 0 0 0 0 0 0 0 0 0 0 0 0 0 0 0 0 0 0 0 0 0 0 0 0 0 0 0 0 0 0 0 0 0 0 0 0 0 0 0 0 0 0 0 0 0 0 0 0 0 0 0 0 0 0 0 0 0 0 0 0 0 0 0 0 0 0 0 0 0 0 0 0 0 0 0 0 0 0 0 0 0 0 0 0 0 0 0 0 0 0 0 0 0 0 0 0 0 0 0 0 0 0 0 0 0 0 0 0 0 0 0 0 0 0 0 0 0 0 0 0 0 0 0 0 0 0
0 0 0 0 0 0 0 0 0 0 0 0 0 0 0 0 0 0 0 0 0 0 0 0 0 0 0 0 0 0 0 0 0 0 0 0.168442070567834 0 0 0 0 0.0797376264880121 0.0156152948947627 0 0 0 0 0 0 0 0 0 0 0 0 0 0 0 0 0 0 0 0 0 0 0 0 0 0 0 0 0 0 0 0 0 0 0 0 0 0 0 0 0.104708751522973 0.0488287303475647 0.046263785556306 0 0 0 0 0 0 0 0 0 0 0 0 0 0 0 0 0 0 0 0 0 0 0 0 0 0 0 0 0 0 0 0 0 0 0 0 0 0 0 0 0 0 0 0 0 0 0 0 0 0 0 0 0 0 0 0 0 0 0 0 0 0 0 0 0 0 0 0 0 0 0 0 0 0 0 0 0 0 0 0 0 0 0 0 0 0 0 0 0 0 0 0 0 0 0 0 0 0 0 0 0 0 0 0 0 0 0.166673744044708 0 0 0 0 0 0.268479582292223 0 0 0 0 0 0 0 0 0 0 0 0 0 0 0 0 0 0 0 0 0 0 0 0 0 0 0.04020563985505 0 0 0 0 0 0 0 0 0 0 0 0 0 0 0 0 0.0259172033952733 0.0351275710352934 0 0 0 0 0 0 0 0 0 0 0 0 0 0 0 0 0 0 0 0 0 0 0 0 0 0 0 0 0 0 0 0 0 0 0 0 0 0 0 0 0 0 0 0 0 0 0 0 0 0 0 0 0 0 0 0 0 0 0 0 0 0 0 0 0 0 0 0 0 0 0 0 0 0 0
0 0 0 0 0 0 0 0 0 0 0 0 0 0 0 0 0 0 0 0 0 0 0 0 0 0 0 0.0216300041880806 0 0 0 0 0 0 0 0 0 0 0 0 0 0 0 0.102302489915671 0 0.0372790310921862 0 0 0 0 0 0 0 0 0 0 0 0 0 0 0 0 0 0 0.121709965499193 0.0836416108468585 0.347214928845033 0 0 0 0 0 0 0 0 0 0 0 0 0 0 0 0 0 0 0 0 0 0 0 0 0 0 0 0 0 0 0 0 0 0 0 0 0 0 0.0723413455191912 0 0.0753255891533902 0.012746480864155 0 0 0 0 0 0 0 0 0 0 0 0 0 0 0 0 0 0 0 0 0 0 0 0 0 0 0 0 0 0 0 0 0 0 0 0 0 0 0 0 0 0 0 0 0 0 0 0 0 0 0 0 0 0 0 0 0 0 0 0 0 0 0 0.0157504375546421 0.023822647796855 0 0 0 0 0 0 0 0 0 0 0 0 0 0 0 0 0 0 0 0 0 0 0 0 0 0 0 0 0 0 0 0 0 0 0 0 0 0 0 0 0 0 0 0 0 0 0 0 0 0 0 0 0 0 0 0 0 0 0 0 0 0 0 0 0 0 0 0 0 0 0 0 0 0 0 0 0 0 0 0 0 0 0 0 0 0 0 0 0 0 0 0.0380198865170057 0 0 0 0.0101359779462045 0.0170952075077916 0 0 0 0 0 0 0 0 0 0.0143633978448566 0.00662099890888486 0 0 0 0 0 0 0 0 0 0 0 0 0 0 0 0 0 0 0 0 0 0 0 0 0 0 0 0 0 0 0 0 0 0 0 0
0 0 0 0 0 0 0 0 0 0 0 0 0 0 0 0 0 0 0 0 0 0 0 0 0 0 0 0 0 0 0 0 0.0105504900063564 0.0883120736822265 0 0 0 0 0 0 0 0 0 0 0 0.00125297966816747 0 0 0 0 0.104180223276841 0 0 0 0 0 0 0.0936295030594158 0.0158773523094841 0 0 0 0 0 0 0 0 0 0 0 0 0.174121873671081 0 0 0 0 0.0383966750892665 0 0 0 0 0 0 0 0 0 0 0 0.00155537361749481 0.00307716703912614 0.0038460147632599 0.00378454033857718 0.0107372338953578 0 0.0104552595877469 0 0.0014857175997743 0 0 0 0.00818376391224241 0.0164023093144663 0.0038387411717713 0.0109917118330878 0 0 0 0 0 0 0 0 0 0 0 0 0 0 0 0 0 0 0 0 0 0 0 0 0 0 0.00249446712239734 0 0 0 0 0 0 0 0 0.117117975190509 0.0070789377513689 0.00860519882135766 0.00331073938757461 0.014664181073088 0 0 0 0 0.00208271202367636 0.00436449397476614 0 0.00700613924742157 0 0.00941793167824501 0.0850852504011126 0.00785757143555162 0 0 0 0 0 0 0 0 0 0 0 0 0 0 0 0 0 0 0 0 0 0 0 0 0 0 0 0 0 0 0 0 0 0 0 0 0 0 0 0 0 0 0 0 0 0 0 0 0 0 0 0 0 0 0 0 0 0 0 0 0 0 0 0 0 0 0 0 0 0 0 0 0 0 0 0 0 0 0 0 0 0 0 0 0 0 0 0 0 0 0 0 0 0 0 0 0 0 0 0 0 0.0472837551394443 0 0 0 0 0 0 0 0 0 0 0 0 0 0 0 0 0 0 0 0 0 0 0 0 0 0 0 0 0 0 0 0 0 0 0 0 0 0 0 0.00320397205205033 0 0.0308985713093827 0 0 0 0 0.0122181587860853 0 0 0 0.00408087185100361 0 0 0 0 0.0148698997555167 0 0 0.00302433758957324 0.0146558315741312
0 0 0 0 0 0 0 0 0 0 0 0 0 0 0 0 0 0 0 0 0 0 0 0 0 0 0 0 0 0 0 0.029117530538826 0 0 0 0 0 0 0 0 0 0 0 0 0 0 0 0 0 0 0 0 0 0 0 0 0.0229957509474464 0 0 0 0 0 0 0 0 0 0 0 0 0 0 0.0561964191602969 0 0 0 0 0 0 0 0 0 0 0 0 0 0 0 0 0 0 0 0 0 0 0 0 0 0 0 0 0.0724584254983283 0 0 0 0 0 0 0 0 0 0 0 0 0 0.0796830282101382 0 0 0 0 0 0 0 0 0 0 0 0 0 0 0 0 0 0 0 0 0 0 0 0 0 0 0 0 0 0 0 0 0 0 0 0 0 0 0 0 0 0 0 0 0 0 0 0 0 0 0 0 0 0 0 0 0 0 0 0 0.0645111954646265 0 0 0 0 0 0 0 0 0 0 0 0 0 0.0452548448863328 0 0 0 0.062993848196197 0 0 0 0 0 0 0 0 0 0 0 0 0 0.17321281823992 0 0 0 0 0 0 0 0 0 0 0 0 0 0 0 0 0 0 0 0 0 0 0 0 0 0 0 0 0 0 0 0 0 0 0 0 0 0 0 0 0 0 0 0 0 0 0 0 0 0.303763585600829 0 0 0 0 0 0 0 0 0 0 0 0 0 0 0 0 0 0 0 0 0 0 0 0 0 0 0 0 0 0 0 0 0 0 0 0 0 0 0 0 0 0 0 0 0 0 0 0 0 0 0.0396765322414998 0 0 0 0 0 0 0 0 0.050136021015559
0 0 0 0 0 0 0 0 0 0 0 0 0.0255828978443677 0 0 0 0 0 0 0 0 0 0 0 0 0 0 0 0 0 0 0.0665159584497359 0 0.0936673897438529 0.0960939430607297 0 0 0 0 0 0 0 0 0 0 0 0 0 0 0 0 0 0 0 0 0.0107454160194617 0 0 0 0 0 0 0 0 0 0 0 0 0 0 0 0 0 0 0 0 0 0 0 0 0 0 0 0 0 0 0 0 0 0 0 0 0 0 0 0 0 0 0 0 0.0795024618661575 0.0198600267485264 0 0.0220720229689635 0 0 0 0 0 0 0 0 0 0 0.0404022261609911 0 0 0 0 0 0 0 0 0 0 0 0 0 0 0 0 0 0 0 0 0 0 0 0 0 0 0 0 0 0 0 0 0 0 0 0 0 0.00809677224489616 0 0 0 0 0 0 0 0 0 0 0 0 0 0 0 0 0 0 0 0 0 0 0 0 0 0 0 0 0 0 0 0 0 0 0 0.0143136421964803 0.0141049569837388 0 0 0 0.00985199980117695 0 0 0.0343352454376524 0 0 0 0 0 0 0 0 0 0 0.0913883997145252 0 0 0 0 0 0 0 0 0 0 0 0 0 0 0 0 0 0 0 0 0 0 0 0 0 0 0 0 0 0 0 0 0 0 0 0 0 0 0 0 0 0 0 0 0 0 0 0 0 0.235913564581223 0 0 0 0 0 0 0 0 0 0 0 0 0 0 0 0 0 0 0 0 0 0 0 0 0 0 0 0 0 0 0 0 0 0 0 0 0 0 0 0 0 0 0 0 0 0 0 0 0.0150927901400559 0.0138587055658944 0.0138449349920015 0.0143448996506954 0 0 0 0 0 0 0 0.0804117458288741
0 0 0 0 0 0 0 0 0 0 0 0 0 0 0 0 0 0 0 0 0 0 0 0 0 0 0 0 0 0 0 0 0 0.0247890923300775 0 0 0 0 0 0 0 0 0 0 0 0 0 0 0 0 0.301148807569869 0 0 0 0.420952981234423 0 0 0 0.0144750583988584 0 0 0 0 0 0 0 0 0 0 0 0 0 0 0 0 0 0.015061571172353 0 0 0 0 0 0 0 0 0.00460770657404488 0 0 0.0065561851026778 0.016490347740446 0 0 0 0 0 0.00578991145513988 0.00968967362164208 0 0 0 0 0 0.0211851030167224 0.00667851148926247 0 0 0 0 0 0 0 0 0 0 0 0 0 0 0 0 0 0 0 0 0 0 0 0 0 0 0 0 0 0 0 0 0 0 0 0.021742378953839 0 0.00886132015908249 0.0097454343076806 0.0620957322398851 0 0 0 0 0 0 0 0 0 0 0.0501301846339958 0 0 0 0 0 0 0 0 0 0 0 0 0 0 0 0 0 0 0 0 0 0 0 0 0 0 0 0 0 0 0 0 0 0 0 0 0 0 0 0 0 0 0 0 0 0 0 0 0 0 0 0 0 0 0 0 0 0 0 0 0 0 0 0 0 0 0 0 0 0 0 0 0 0 0 0 0 0 0 0 0 0 0 0 0 0 0 0 0 0 0 0 0 0 0 0 0 0 0 0 0 0 0 0 0 0 0 0 0 0 0 0 0 0 0 0 0 0 0 0 0 0 0 0 0 0 0 0 0 0 0 0 0 0 0 0 0 0 0 0 0 0 0 0 0 0 0 0 0 0 0 0 0 0 0 0 0 0 0 0 0 0 0
0 0 0 0 0 0 0 0 0 0 0 0 0 0 0 0.00166296918923292 0 0 0 0 0 0 0 0 0 0 0 0 0 0 0 0 0 0 0 0 0 0.00429731291079225 0 0 0 0 0 0 0 0.00205929713062919 0.0206624087632585 0 0 0 0.0772601725386562 0 0 0 0.0137115850988333 0 0 0.00278041123718896 0 0 0.00621817754449056 0.00105809003626 0.00140584315134631 0 0 0 0 0 0 0 0 0.0120538103277896 0 0.0143147507460241 0 0 0 0.00719928596528121 0.00327993436684699 0 0 0 0.000492394309042679 0 0 0.0680189939075721 0.00530852515844535 0.0591536469163653 0.0524026461515159 0.104011046764618 0 0 0 0.00400340581437879 0 0.00108163850623992 0.00115715831185577 0 0.00113391809857418 0 0 0.00303900072004637 0.0037765357287423 0 0 0 0 0 0 0 0 0 0 0 0 0 0 0 0 0 0 0 0 0 0 0 0 0.00101648416413997 0 0 0 0 0.010291084110716 0.00381934951464404 0 0 0 0 0 0.00106070356740947 0.0342263765316029 0 0.0818928243378939 0.189397406894188 0 0 0.0782259082274998 0 0 0 0 0 0 0 0.055905409651265 0 0 0 0 0 0 0 0 0 0 0 0 0 0 0 0 0 0 0 0 0 0 0 0 0 0 0 0 0 0 0 0 0 0 0 0 0 0 0 0 0 0 0 0 0 0 0 0 0 0 0 0 0 0 0 0 0 0 0 0 0 0 0 0 0 0 0 0 0 0 0 0 0 0 0 0 0 0 0 0 0 0 0 0 0 0 0 0 0 0 0 0 0 0 0 0 0 0 0 0 0 0 0.0311487002928038 0 0 0 0 0 0 0 0 0 0 0 0 0 0 0 0 0 0 0 0 0 0 0 0 0 0 0 0 0 0 0 0 0 0 0 0 0 0 0 0 0 0.00742769538244239 0 0 0 0 0 0 0.00140138251733887 0 0.0113667746399038 0 0 0 0 0.00168617913377544 0 0 0 0.01959076164035
0 0 0 0 0 0 0 0 0 0 0 0 0 0 0 0 0 0 0 0 0.0402943159327511 0 0 0 0 0 0 0 0 0 0 0 0 0 0 0 0 0 0 0 0 0 0 0 0 0.0316012279437438 0 0 0 0 0 0 0 0 0 0 0 0 0 0 0.105801022711035 0 0.02897593524918 0 0 0 0 0 0 0 0 0 0 0 0 0 0 0.0207307504221776 0.0596421620758042 0 0 0 0 0 0 0 0 0 0 0 0 0 0 0 0 0 0 0 0 0 0 0 0 0 0 0 0 0 0 0 0.0244494376326333 0.0165134236247383 0 0 0 0 0 0 0 0 0 0.0204519645404744 0.239970419745088 0 0.251671669691038 0 0 0 0 0.0322349167683172 0 0 0 0 0.0124077071925121 0 0 0 0 0 0.00821113192708312 0 0 0 0 0 0 0 0 0 0 0 0 0 0 0 0 0 0 0 0 0 0 0 0 0 0 0 0.0407737203665818 0.0113451002002019 0 0 0 0 0.0317141191803344 0 0 0 0 0 0 0 0 0 0 0 0 0 0 0 0 0 0 0 0 0 0 0 0 0 0 0 0 0 0 0 0 0 0 0.0148410347655939 0 0 0 0 0 0 0 0 0 0 0 0 0 0 0 0 0 0 0 0 0 0 0 0 0 0 0 0 0 0 0 0 0 0 0 0 0 0 0 0 0 0 0 0 0 0 0 0 0 0 0 0 0 0 0.00836994003071225 0 0 0 0 0 0 0 0 0 0 0 0 0 0 0 0 0 0 0 0 0 0 0 0 0 0 0 0 0 0 0 0 0 0 0 0 0 0 0 0 0 0 0 0 0 0 0 0 0 0 0 0 0
0 0 0 0 0 0 0 0 0 0 0 0 0 0 0 0 0 0 0 0 0.0684568610619632 0 0 0 0 0 0 0 0 0 0 0 0 0 0 0 0 0 0 0 0 0 0 0 0 0.0967518908666967 0.0181973949167805 0 0 0 0.00665846197930919 0 0 0 0 0 0 0 0.0420372752022636 0.102483602864959 0 0 0.083002930107038 0 0 0 0 0.017064262081816 0 0 0 0 0 0.0739245328241191 0 0 0 0.159629534374168 0 0 0 0 0 0 0 0 0 0 0 0 0 0 0 0 0 0 0 0 0 0 0 0 0 0 0 0 0 0 0 0.0108284671750341 0 0 0.017075122689747 0 0 0 0 0 0 0 0 0 0 0 0 0 0 0 0 0.0245010519755804 0 0.0831410629354966 0.108979126591195 0 0 0 0 0 0 0 0.0872684223538334 0 0 0 0 0 0 0 0 0 0 0 0 0 0 0 0 0 0 0 0 0 0 0 0 0 0 0 0 0 0 0 0 0 0 0 0 0 0 0 0 0 0 0 0 0 0 0 0 0 0 0 0 0 0 0 0 0 0 0 0 0 0 0 0 0 0 0 0 0 0 0 0 0 0 0 0 0 0 0 0 0 0 0 0 0 0 0 0 0 0 0 0 0 0 0 0 0 0 0 0 0 0 0 0 0 0 0 0 0 0 0 0 0 0 0 0 0 0 0 0 0 0 0 0 0 0 0 0 0 0 0 0 0 0 0 0 0 0 0 0 0 0 0 0 0 0 0 0 0 0 0 0 0 0 0 0 0 0 0 0 0 0 0 0 0 0 0 0 0 0 0 0 0 0 0 0 0
0 0 0 0 0 0 0 0 0 0 0 0 0 0 0 0 0 0 0 0 0 0 0 0 0 0 0 0 0 0 0 0 0 0 0 0 0 0 0 0 0 0 0.029314400048141 0 0 0 0.0055007006814811 0 0 0.0649285907010018 0 0 0 0 0 0 0 0 0.00691486746910481 0 0 0 0 0.0688583042797478 0 0 0 0 0 0 0.0758960750924291 0 0.207395337771639 0 0 0 0 0 0.0239725373582139 0 0 0 0 0 0 0 0 0 0 0 0 0 0 0 0 0 0 0 0 0 0 0 0 0 0 0 0 0 0 0 0 0 0 0 0 0 0 0 0 0 0 0 0 0 0 0 0 0 0 0 0 0 0 0 0 0.090202641305164 0 0 0 0 0.00833470427200367 0 0 0 0 0 0 0 0 0 0 0 0 0 0 0 0 0 0 0 0 0 0 0 0 0 0 0 0 0 0 0 0 0 0 0 0 0 0 0.0191307340055459 0 0 0 0 0.0310764606065078 0 0.0475924446015981 0 0 0 0 0 0 0 0 0 0 0 0 0 0.0232682233052813 0 0 0.0101295125236309 0 0.00630256257493268 0 0 0 0 0 0 0.00945012193898065 0.0122651655467308 0 0 0 0 0 0.0402772149513673 0 0.124965070729913 0 0.0355168684292693 0 0 0 0.0397498422344197 0.00916443851977716 0 0 0.00979318105311969 0 0 0 0 0 0 0 0 0 0 0 0 0 0 0 0 0 0 0 0 0 0 0 0 0 0 0 0 0 0 0 0 0 0 0 0 0 0 0 0 0 0 0 0 0 0 0 0 0 0 0 0 0 0 0 0 0 0 0 0 0 0 0 0 0 0 0 0 0 0 0 0 0 0 0 0 0 0 0 0 0 0 0 0 0 0
0 0 0 0 0 0 0 0 0 0 0 0 0 0 0 0 0 0 0 0 0.42296003289814 0 0 0 0 0 0 0 0 0 0 0 0 0 0 0 0 0 0 0 0 0 0 0 0 0 0 0 0 0 0 0 0 0 0 0 0 0 0.0266271733105387 0.0786355153260723 0.232546699188001 0 0 0 0 0 0 0 0 0 0 0 0 0.041342040012923 0 0 0 0.124900395583705 0 0 0 0 0 0 0 0 0 0 0 0 0 0 0 0 0 0 0 0 0 0 0 0 0 0 0 0 0 0 0 0 0 0 0 0 0 0 0 0 0 0 0 0 0 0 0 0 0 0 0 0 0 0.0327615880203902 0.0402265556602302 0 0 0 0 0 0 0 0 0 0 0 0 0 0 0 0 0 0 0 0 0 0 0 0 0 0 0 0 0 0 0 0 0 0 0 0 0 0 0 0 0 0 0 0 0 0 0 0 0 0 0 0 0 0 0 0 0 0 0 0 0 0 0 0 0 0 0 0 0 0 0 0 0 0 0 0 0 0 0 0 0 0 0 0 0 0 0 0 0 0 0 0 0 0 0 0 0 0 0 0 0 0 0 0 0 0 0 0 0 0 0 0 0 0 0 0 0 0 0 0 0 0 0 0 0 0 0 0 0 0 0 0 0 0 0 0 0 0 0 0 0 0 0 0 0 0 0 0 0 0 0 0 0 0 0 0 0 0 0 0 0 0 0 0 0 0 0 0 0 0 0 0 0 0 0 0 0 0 0 0 0 0 0 0 0
0 0 0 0 0 0 0 0 0 0 0 0 0 0 0 0 0 0 0 0 0 0.030427611969059 0 0.0106640389124696 0 0 0 0 0 0 0 0 0 0 0 0 0 0 0.013200250527838 0 0 0 0.440876257959168 0 0 0 0 0 0 0.156526253741831 0 0 0 0 0 0 0 0 0 0 0 0.0710918570663806 0 0 0 0 0 0 0 0 0 0 0.0257852450875221 0 0 0 0 0.0345620574637866 0 0.0207269020246206 0 0 0 0 0 0 0 0 0 0 0 0 0 0 0 0 0 0 0 0 0 0 0 0 0 0 0 0 0 0 0 0 0 0 0 0 0 0 0 0 0 0 0 0 0 0 0 0 0 0 0 0 0 0 0 0 0 0 0 0 0 0 0 0 0 0 0 0 0 0 0 0 0 0 0 0 0 0 0 0 0 0 0 0 0 0 0 0 0 0 0 0 0 0 0 0 0 0 0 0 0 0 0 0 0 0 0.0415722465330167 0 0 0 0.0123282494890605 0 0 0 0 0 0 0 0 0 0 0 0 0 0 0 0 0 0 0 0 0 0 0 0 0 0 0 0 0.0630731208218493 0 0 0 0.0497972012345135 0 0 0 0.0219122768111893 0.00745643035769528 0 0 0 0 0 0 0 0 0 0 0 0 0 0 0 0 0 0 0 0 0 0 0 0 0 0 0 0 0 0 0 0 0 0 0 0 0 0 0 0 0 0 0 0 0 0 0 0 0 0 0 0 0 0 0 0 0 0 0 0 0 0 0 0 0 0 0 0 0 0 0 0 0 0 0 0 0 0 0 0 0 0 0 0 0 0 0 0 0
0 0 0 0 0 0 0 0 0 0 0 0 0 0 0 0 0 0 0 0 0 0 0 0 0 0 0 0.0397331951826912 0 0 0 0 0 0 0 0 0 0 0 0 0 0 0 0 0 0 0 0 0 0 0 0 0 0.330686225439463 0 0 0 0 0 0 0 0 0 0 0 0.156540955627216 0.342395082391972 0 0 0 0 0 0 0 0 0 0 0 0 0 0 0 0 0 0 0 0 0 0 0 0 0 0 0 0 0 0 0 0 0 0 0 0 0 0 0 0 0 0 0 0 0 0 0 0 0 0 0 0 0 0 0 0 0 0 0 0 0 0 0 0 0 0 0 0 0 0 0 0 0 0 0 0 0 0 0 0 0 0 0 0 0 0 0 0 0 0 0 0 0 0 0 0 0 0 0 0 0 0 0 0 0 0.0249438664658309 0.0454236975574421 0 0 0 0 0 0 0 0 0 0 0 0 0 0 0 0 0 0 0 0 0 0 0 0 0 0 0 0 0 0 0 0 0 0 0 0 0 0 0 0 0 0 0 0 0 0 0 0 0 0 0 0 0 0 0 0 0 0 0 0 0 0 0 0 0 0 0 0 0 0 0 0 0 0 0 0 0 0 0 0 0 0 0 0 0 0 0 0 0 0 0.0160894847110966 0 0 0 0 0 0.0282898157670279 0 0 0 0 0 0 0 0 0 0.0158976768572608 0 0 0 0 0 0 0 0 0 0 0 0 0 0 0 0 0 0 0 0 0 0 0 0 0 0 0 0 0 0 0 0 0 0 0 0 0
0 0 0 0.0410970080162929 0 0 0 0 0 0 0 0 0 0.0572292307946522 0 0 0 0 0 0.0607249944907379 0.020165717835135 0 0 0 0 0 0 0 0 0 0 0 0 0 0 0 0 0 0 0 0 0 0 0.0582858687433477 0 0 0 0 0 0.0294600535183232 0 0 0 0.114535191627403 0 0 0 0 0 0 0 0 0 0 0.0788959252195403 0 0.474906473181807 0 0 0 0 0 0 0 0 0 0 0 0 0 0 0 0 0 0 0 0 0 0 0 0 0 0 0 0 0 0 0 0 0 0 0 0 0 0 0 0 0 0 0 0 0 0 0 0 0 0 0 0 0 0 0 0 0 0 0 0 0 0 0 0 0 0 0 0 0 0 0 0 0 0 0 0 0 0 0 0 0 0 0 0 0 0 0 0 0 0 0 0 0 0 0 0 0 0 0 0.00747794779227107 0 0 0 0 0 0 0 0 0 0 0 0 0.0160996695982793 0 0 0 0 0.013248652916028 0 0 0 0 0 0 0 0 0 0 0 0 0 0 0 0 0 0 0 0 0 0 0 0 0 0 0 0 0 0 0 0 0 0 0 0 0 0 0 0 0 0 0 0 0 0 0 0 0.0278732662661828 0 0 0 0 0 0 0 0 0 0 0 0 0 0 0 0 0 0 0 0 0 0 0 0 0 0 0 0 0 0 0 0 0 0 0 0 0 0 0 0 0 0 0 0 0 0 0 0 0 0 0 0 0 0 0 0 0 0 0 0 0 0 0 0 0 0 0 0 0 0 0 0 0 0 0 0 0 0 0 0 0 0 0 0
0 0 0 0 0 0 0 0 0 0 0 0 0 0.00819868790780987 0 0 0 0 0 0.0112321085197487 0 0 0 0 0 0 0 0 0 0 0 0 0 0 0 0 0 0 0 0 0 0 0 0.011871223653439 0 0 0 0 0 0 0 0 0 0.357160416534495 0 0 0 0 0 0 0 0 0 0 0.129629093451086 0.356743822699338 0 0 0 0 0 0 0 0 0 0 0 0 0 0 0 0 0 0 0 0 0 0 0 0 0 0 0 0 0 0 0 0 0 0 0 0 0 0 0 0.0258553216552158 0 0.0269963954015214 0.0278126646139889 0 0 0 0 0 0 0 0 0 0 0 0 0 0 0 0 0 0 0 0.0209466077174699 0.00855818909522117 0 0 0 0 0 0 0 0 0 0 0 0 0 0 0 0 0 0 0 0 0 0 0 0 0 0 0 0 0 0 0 0 0 0 0 0 0 0 0.0149954687506666 0 0 0 0 0 0 0 0 0 0 0 0 0 0 0 0 0 0 0 0 0 0 0 0 0 0 0 0 0 0 0 0 0 0 0 0 0 0 0 0 0 0 0 0 0 0 0 0 0 0 0 0 0 0 0 0 0 0 0 0 0 0 0 0 0 0 0 0 0 0 0 0 0 0 0 0 0 0 0 0 0 0 0 0 0 0 0 0 0 0 0 0 0 0 0 0 0 0 0 0 0 0 0 0 0 0 0 0 0 0 0 0 0 0 0 0 0 0 0 0 0 0 0 0 0 0 0 0 0 0 0 0 0 0 0 0 0 0 0 0 0 0 0 0 0 0 0 0 0
0 0 0 0 0 0 0 0 0 0 0 0 0 0 0 0.00698265575872868 0 0 0 0 0 0 0 0 0 0 0 0.0125872497955574 0.00595642505704909 0 0 0 0 0 0 0 0 0 0 0 0 0 0 0 0 0.00944374687403239 0.0837189307859957 0 0 0 0 0 0 0 0 0 0 0 0 0 0.00843276015446069 0 0 0 0 0 0 0 0.371072741635669 0.214461491166946 0 0.0266132900914292 0 0 0 0 0.0951971098121334 0 0 0 0 0 0 0 0 0 0 0 0 0 0 0 0.0150249710574563 0 0 0 0 0 0 0 0 0 0 0 0 0 0 0 0 0.0686718572876965 0.00463277504437151 0.0316053821485099 0 0 0 0 0 0 0 0 0 0 0 0.0393621853856175 0.00623642794434627 0 0 0 0 0 0 0 0 0 0 0 0 0 0 0 0 0 0 0 0 0 0 0 0 0 0 0 0 0 0 0 0 0 0 0 0 0 0 0 0 0 0 0 0 0 0 0 0 0 0 0 0 0 0 0 0 0 0 0 0 0 0 0 0 0 0 0 0 0 0 0 0 0 0 0 0 0 0 0 0 0 0 0 0 0 0 0 0 0 0 0 0 0 0 0 0 0 0 0 0 0 0 0 0 0 0 0 0 0 0 0 0 0 0 0 0 0 0 0 0 0 0 0 0 0 0 0 0 0 0 0 0 0 0 0 0 0 0 0 0 0 0 0 0 0 0 0 0 0 0 0 0 0 0 0 0 0 0 0 0 0 0 0 0 0 0 0 0 0 0 0 0 0 0 0 0 0 0 0 0 0 0 0 0 0 0 0 0 0 0 0 0 0
0 0 0 0 0 0 0 0 0 0 0 0 0 0 0 0 0 0 0 0 0 0 0 0 0 0 0 0 0 0 0 0 0 0 0 0 0 0 0 0 0 0 0 0 0 0 0.0800090353413862 0 0 0 0 0 0 0 0 0 0 0 0 0 0 0 0 0 0 0 0 0.561934515015717 0 0.141564975651654 0 0 0 0 0 0 0.133203599727741 0 0 0 0 0 0 0 0 0 0 0 0 0 0 0 0 0 0 0 0 0 0 0 0 0 0 0 0 0 0 0 0 0 0 0.0832878742635022 0 0 0 0 0 0 0 0 0 0 0 0 0 0 0 0 0 0 0 0 0 0 0 0 0 0 0 0 0 0 0 0 0 0 0 0 0 0 0 0 0 0 0 0 0 0 0 0 0 0 0 0 0 0 0 0 0 0 0 0 0 0 0 0 0 0 0 0 0 0 0 0 0 0 0 0 0 0 0 0 0 0 0 0 0 0 0 0 0 0 0 0 0 0 0 0 0 0 0 0 0 0 0 0 0 0 0 0 0 0 0 0 0 0 0 0 0 0 0 0 0 0 0 0 0 0 0 0 0 0 0 0 0 0 0 0 0 0 0 0 0 0 0 0 0 0 0 0 0 0 0 0 0 0 0 0 0 0 0 0 0 0 0 0 0 0 0 0 0 0 0 0 0 0 0 0 0 0 0 0 0 0 0 0 0 0 0 0 0 0 0 0 0 0 0 0 0 0 0 0 0 0 0 0 0 0
0 0 0 0 0 0 0 0 0 0 0 0 0 0.0601483210471142 0 0 0.024121592152485 0 0.109187975792317 0.0140763851798025 0.0127276574679113 0 0 0 0 0 0 0 0.00895095683203709 0 0 0 0 0 0 0 0 0 0 0 0 0 0 0 0 0 0 0 0 0 0 0 0 0 0 0 0 0 0 0 0 0 0 0 0 0 0 0.256323689665298 0.111729688538036 0 0 0 0 0 0 0 0 0 0 0 0 0 0 0 0 0 0 0 0 0 0 0 0 0 0 0 0 0 0 0 0 0 0 0 0 0 0 0 0 0.0629922312876901 0.0658545676124896 0.179550587440321 0.0406002638118721 0 0 0 0 0 0 0 0 0 0 0 0 0 0 0 0 0 0 0 0 0 0 0 0 0 0 0 0 0 0 0 0 0 0 0 0 0 0 0 0 0 0 0 0 0 0 0.00464742941170473 0 0.00887540893077781 0 0 0 0 0 0.00827004234243876 0 0 0 0 0 0 0 0 0 0 0 0 0 0 0 0 0 0 0 0 0 0 0 0 0 0 0 0 0 0 0 0 0 0 0 0 0 0 0 0 0 0 0 0 0 0 0 0 0.0107593298295096 0 0 0 0 0 0 0 0 0 0 0 0 0 0 0 0 0 0 0 0 0 0 0 0 0 0 0 0 0 0 0 0 0 0 0 0 0 0 0 0 0 0 0 0 0 0 0 0 0 0 0.0071480396465896 0 0 0 0 0 0 0 0 0 0 0 0 0 0 0 0 0 0 0 0 0 0.0140358330116051 0 0 0 0 0 0 0 0 0 0 0 0 0 0 0 0 0 0 0 0 0 0 0 0 0 0 0 0
0 0 0 0 0 0 0 0 0 0 0 0 0 0 0 0.134850782115353 0 0 0 0 0 0 0 0 0 0 0 0 0 0 0.056389908405563 0 0 0 0 0 0 0 0 0 0 0 0 0 0 0 0 0 0 0 0 0 0 0 0 0 0 0 0 0 0 0.108164366426704 0 0 0 0 0 0 0 0 0 0 0 0 0 0 0 0 0.0588153160053147 0 0 0 0 0 0 0 0 0 0 0 0 0 0 0 0 0 0 0 0 0 0 0 0 0 0 0 0 0 0 0 0 0 0 0 0 0 0 0 0 0 0 0 0 0 0 0 0 0 0 0 0 0 0 0 0.410315665498883 0 0 0.117060569468107 0.0447142167962706 0 0 0 0 0 0 0 0 0 0 0 0 0 0 0 0 0 0 0 0 0 0 0 0 0 0 0 0 0 0 0 0 0 0 0 0 0 0 0 0 0 0 0 0 0 0 0 0 0 0 0 0 0 0 0 0 0 0 0 0 0 0 0 0 0 0 0 0 0 0 0 0 0 0 0 0 0 0 0 0 0 0 0.0696891752838046 0 0 0 0 0 0 0 0 0 0 0 0 0 0 0 0 0 0 0 0 0 0 0 0 0 0 0 0 0 0 0 0 0 0 0 0 0 0 0 0 0 0 0 0 0 0 0 0 0 0 0 0 0 0 0 0 0 0 0 0 0 0 0 0 0 0 0 0 0 0 0 0 0 0 0 0 0 0 0 0 0 0 0 0 0 0 0 0 0 0 0 0 0 0 0 0
0 0 0 0 0 0 0 0 0 0 0 0 0 0 0 0 0 0 0 0 0 0 0 0 0 0 0 0 0 0 0 0 0 0.0579822850565377 0 0 0 0 0 0 0 0 0 0 0 0 0 0 0 0 0.0208066884580194 0 0 0 0.424594341932916 0.009113569621787 0 0 0.0340357748690492 0 0 0 0 0 0 0 0 0.0224934556796808 0 0 0 0 0 0 0 0 0.0586347382792074 0 0 0 0 0 0 0 0 0 0 0 0 0 0 0 0.0118588405243739 0 0 0 0 0 0 0 0.0444056341048031 0.0316954802282403 0 0 0.0166420125698939 0 0 0 0 0.0338061315182207 0 0 0 0 0 0 0 0 0 0 0 0 0 0 0 0 0 0 0 0 0 0 0 0 0 0 0 0 0 0 0 0 0 0 0 0 0 0 0 0 0 0.0102189891176911 0 0 0 0 0 0 0 0 0 0 0 0 0 0 0 0 0 0 0 0 0 0 0 0 0 0 0 0 0 0 0 0 0 0 0 0 0 0.006142347538342 0 0 0 0 0 0 0 0 0 0 0 0 0 0 0 0 0 0.00933036246928478 0 0 0 0 0 0 0 0 0 0 0 0 0 0 0 0 0 0 0 0 0 0 0 0 0 0 0 0 0 0 0 0 0 0 0 0 0 0 0 0 0 0 0 0 0 0 0 0 0 0.123598651728389 0 0 0 0 0 0 0 0 0 0 0 0 0 0 0 0 0 0 0 0 0 0 0 0 0 0 0 0 0 0 0 0 0 0 0 0 0 0 0 0 0 0.00332682078155791 0 0 0 0 0 0 0.00384605379325311 0 0.0221206118552955 0 0 0 0 0 0 0 0 0.0553472098734565
0 0 0 0 0 0 0 0 0 0 0 0 0 0 0 0.0183661867608716 0 0 0 0 0 0 0 0 0 0 0 0 0 0 0 0 0 0 0 0 0 0 0 0 0 0 0 0 0 0 0 0 0 0 0 0 0 0 0 0 0 0 0 0 0 0.162406628689374 0 0.019557461772295 0 0 0 0 0 0 0 0 0 0 0 0 0 0 0.0671083646663845 0.0181203166770579 0 0 0 0 0 0 0 0 0 0 0 0 0 0 0.030036243683064 0 0 0 0 0 0 0 0 0 0 0 0 0 0 0 0 0 0 0 0 0 0 0 0 0 0 0 0 0 0 0 0 0 0 0 0 0.0203080491357347 0.0119863534649899 0 0.138355996797348 0 0 0.0150369020058997 0.00520195528852746 0 0 0 0 0 0 0 0 0 0 0 0 0 0 0 0 0 0 0 0 0 0 0 0 0 0 0 0 0 0 0 0 0 0 0 0 0 0 0 0 0 0 0 0 0.0213348727862257 0 0 0 0 0 0 0 0 0 0 0 0 0 0 0 0 0 0 0 0 0 0 0 0 0 0 0 0 0 0.0816411568179013 0 0 0 0 0 0 0 0.22562956946546 0 0 0.013454343411537 0 0 0 0 0 0.0183627043015239 0.101885469805016 0 0 0 0 0 0 0 0 0 0 0 0 0 0 0 0 0 0 0 0 0 0 0 0 0 0 0 0 0 0 0 0 0 0 0 0 0 0 0 0 0 0 0 0 0 0 0 0 0 0 0 0 0 0 0 0 0 0 0 0 0 0.0312074244707891 0 0 0 0 0 0 0 0 0 0 0 0 0 0 0 0 0 0 0 0 0 0 0 0
0 0 0 0 0 0 0 0 0 0.00498165082549073 0 0 0 0 0 0.00611955772526716 0 0 0 0 0.00481594086538605 0 0 0 0 0 0 0 0 0.00238028686492332 0.00674763569590802 0 0 0 0 0 0.0596316098338589 0.00740149749835999 0 0 0 0 0 0 0 0.00221471113429641 0.0616843381040188 0 0 0 0.013652032156414 0 0 0 0 0 0 0 0.027776370290725 0 0.0212182152900192 0 0.00423540953856349 0 0 0 0 0 0 0 0 0 0 0 0 0 0 0.00633680886790886 0.01075131051747 0 0 0 0 0 0 0.0814320424475428 0.00331208105560892 0.152537128623604 0.00850224020091461 0.0112094136318111 0 0 0 0 0 0 0 0 0 0 0 0 0 0 0 0 0 0 0 0 0 0 0 0 0 0 0 0 0 0 0 0 0 0 0 0 0 0 0 0 0 0.0588025482221831 0.186265322617984 0.192019446320782 0.00365500189109502 0 0 0 0 0 0.0623173997798644 0 0 0 0 0 0 0 0 0 0 0 0 0 0 0 0 0 0 0 0 0 0 0 0 0 0 0 0 0 0 0 0 0 0 0 0 0 0 0 0 0 0 0 0 0 0 0 0 0 0 0 0 0 0 0 0 0 0 0 0 0 0 0 0 0 0 0 0 0 0 0 0 0 0 0 0 0 0 0 0 0 0 0 0 0 0 0 0 0 0 0 0 0 0 0 0 0 0 0 0 0 0 0 0 0 0 0 0 0 0 0 0 0 0 0 0 0 0 0 0 0 0 0 0 0 0 0 0 0 0 0 0 0 0 0 0 0 0 0 0 0 0 0 0 0 0 0 0 0 0 0 0 0 0 0 0 0 0 0 0 0 0 0 0 0 0 0 0 0 0 0 0 0 0 0 0 0
0 0 0 0 0 0 0 0 0 0 0 0 0 0 0 0 0 0 0 0 0 0 0 0 0 0.0928361636783348 0 0 0 0 0 0 0 0 0 0 0 0 0 0 0 0 0 0 0.0176973508530128 0 0 0 0 0 0 0 0 0 0 0 0 0 0 0 0 0 0 0 0 0 0 0 0 0 0 0 0 0 0 0 0 0 0 0 0 0 0 0 0 0 0 0 0 0 0 0 0 0 0.0134647808075651 0 0 0 0 0 0 0 0 0 0 0 0 0 0 0 0 0 0 0 0 0 0 0 0 0 0 0 0 0 0 0 0 0 0 0 0 0 0 0 0 0 0 0 0 0 0 0 0 0 0 0 0 0 0 0 0 0 0 0 0 0 0 0 0 0 0 0 0 0 0 0 0 0 0 0 0.0603053292268506 0.0974565942867306 0 0 0 0 0 0 0 0 0 0 0 0 0 0 0.0172266132377307 0 0 0 0.0276824184898489 0 0 0 0 0 0 0 0 0 0.0209822183874918 0 0.0124930465675089 0.0217235434719465 0.181455961125661 0 0 0 0 0 0 0 0 0 0 0 0 0 0 0 0 0 0 0.238646274006357 0 0 0 0.0312187316259083 0.013552482445009 0 0 0 0 0 0 0 0 0 0 0 0 0 0 0 0 0 0 0 0 0 0 0 0 0 0 0 0 0 0 0 0 0 0 0 0 0 0 0 0 0 0 0 0 0 0 0 0 0 0 0 0 0 0 0.126428188359485 0 0 0 0 0 0 0 0 0 0 0 0 0 0 0 0 0 0 0 0 0.0118956152792514 0 0 0 0 0 0 0 0 0.0149346881513071 0 0 0 0
0 0 0 0 0 0 0 0 0 0 0 0 0 0 0 0 0 0 0 0 0 0 0 0 0 0 0 0 0 0 0 0 0 0 0 0 0 0 0 0 0 0 0 0 0 0 0 0 0 0 0 0.18564478182118 0 0 0 0 0 0 0 0 0 0 0 0 0 0 0 0 0 0 0 0 0 0 0 0 0 0 0 0 0 0 0 0 0 0 0 0 0 0 0 0 0 0 0 0 0 0.189507662748617 0 0 0 0 0 0 0 0 0 0 0 0 0 0 0 0 0 0 0 0 0 0 0 0 0 0 0 0 0 0.354521255359877 0 0 0 0 0 0 0 0 0.138437096609724 0 0 0 0 0 0 0 0 0 0 0.01922522020145 0.0459095147138036 0 0.0326667426177155 0 0 0 0 0 0 0 0 0 0 0 0 0 0 0 0 0 0 0 0 0 0 0 0 0 0 0 0 0 0 0 0 0 0 0 0 0 0 0 0 0 0 0 0 0 0 0 0 0 0 0 0 0 0 0 0 0 0 0 0 0 0 0 0 0 0 0 0 0 0 0 0 0 0 0 0 0 0 0 0 0 0 0 0 0 0 0 0 0 0 0 0 0 0 0 0 0 0 0 0 0 0 0 0 0 0 0 0 0 0 0 0 0 0 0 0 0 0 0 0 0 0 0 0 0 0 0 0 0 0 0 0 0 0 0 0 0 0 0 0 0 0 0.0340877259276342 0 0 0 0 0 0 0 0 0 0 0 0 0 0 0 0 0 0 0 0 0 0 0 0
0 0 0 0 0 0 0 0 0 0 0 0 0 0 0 0.0127406117524793 0 0 0 0 0 0 0 0 0 0 0 0 0 0 0 0 0 0 0 0 0 0 0 0 0 0 0 0 0 0.0113390499192794 0.301190264552656 0 0 0 0.0275454073750305 0 0 0 0.16950774671867 0 0 0.0147892223733507 0 0 0 0 0 0 0 0 0 0.145665410864481 0.134592847454926 0 0 0.106152457357196 0 0 0 0 0 0 0 0 0 0 0 0 0 0 0 0 0 0 0 0 0 0 0 0 0 0 0 0 0 0 0 0 0 0 0 0 0 0.0366440673234912 0 0 0 0 0 0 0 0 0 0 0 0 0 0 0 0 0 0 0 0 0 0.0216663137659725 0.0181666005424656 0 0 0 0 0 0 0 0 0 0 0 0 0 0 0 0 0 0 0 0 0 0 0 0 0 0 0 0 0 0 0 0 0 0 0 0 0 0 0 0 0 0 0 0 0 0 0 0 0 0 0 0 0 0 0 0 0 0 0 0 0 0 0 0 0 0 0 0 0 0 0 0 0 0 0 0 0 0 0 0 0 0 0 0 0 0 0 0 0 0 0 0 0 0 0 0 0 0 0 0 0 0 0 0 0 0 0 0 0 0 0 0 0 0 0 0 0 0 0 0 0 0 0 0 0 0 0 0 0 0 0 0 0 0 0 0 0 0 0 0 0 0 0 0 0 0 0 0 0 0 0 0 0 0 0 0 0 0 0 0 0 0 0 0 0 0 0 0 0 0 0 0 0 0 0 0 0 0 0 0 0 0 0 0 0
0 0 0 0 0 0 0 0 0 0 0 0 0 0 0 0 0 0 0 0.0118961931396179 0.107170954343 0 0 0 0 0 0 0 0 0 0 0 0 0 0 0 0 0 0 0 0 0 0.0371795689590191 0 0 0.0288885539697118 0.00732596569859925 0 0 0.0423310077068107 0 0 0 0 0 0 0 0 0.0372125978920594 0.0153535450598608 0.122051289576506 0 0.0340860113165719 0.0264774027624406 0 0 0 0 0 0 0 0 0 0.0168802731776957 0 0 0 0 0.0462479636035864 0 0 0 0 0 0 0 0 0 0 0 0 0 0 0 0 0 0 0 0 0 0 0 0 0 0 0 0 0 0 0 0 0 0 0 0 0 0 0 0 0 0 0 0 0 0 0 0 0 0 0 0 0.025861715836086 0.0392837650963605 0 0 0 0 0 0 0 0.0108048732807379 0 0 0 0 0 0 0 0 0 0 0 0 0 0 0 0 0 0 0 0 0 0 0 0 0 0 0 0 0 0 0 0 0 0 0 0 0 0 0.0100240939298122 0 0 0 0 0.0144394686369914 0 0 0 0 0 0.0132056097707795 0 0 0 0 0 0 0 0 0 0 0 0 0 0 0.0399060896629847 0 0 0 0 0 0 0 0 0 0 0 0 0 0.206976409788048 0 0 0 0.0523407024477081 0 0 0 0.0290397870011744 0 0 0 0 0.0250161573438376 0 0 0 0 0 0 0 0 0 0 0 0 0 0 0 0 0 0 0 0 0 0 0 0 0 0 0 0 0 0 0 0 0 0 0 0 0 0 0 0 0 0 0 0 0 0 0 0 0 0 0 0 0 0 0 0 0 0 0 0 0 0 0 0 0 0 0 0 0 0 0 0 0 0 0 0 0 0 0 0 0 0 0 0 0
0 0 0 0 0 0 0 0 0 0 0 0 0 0 0 0 0 0 0 0 0.0406818999567293 0 0 0 0 0 0 0 0 0 0 0 0 0 0 0 0 0 0 0 0 0 0 0 0 0 0.00799118947227164 0 0 0 0 0 0 0 0 0 0 0 0.0193742920926385 0.0504785821066369 0 0.0216677321198423 0 0 0 0 0 0 0 0 0.0373013882172765 0 0.0774589039781041 0.0327288233504294 0 0 0 0.0528509427712133 0 0 0 0 0 0 0 0 0 0.0161977036149276 0 0 0 0 0 0 0 0 0 0 0 0 0 0 0 0 0 0 0 0 0 0 0 0 0 0 0 0 0 0 0 0 0 0 0 0 0 0 0 0 0 0 0 0.0837452985969693 0.0920212680207044 0.00583904659646207 0.388266247603426 0.0487508945460121 0 0 0 0 0 0 0 0 0 0 0 0 0 0 0 0 0 0 0 0 0 0 0 0 0 0 0 0 0 0 0 0 0 0 0 0 0 0 0 0 0 0 0 0 0 0 0 0 0 0 0 0 0 0 0 0 0 0 0 0 0 0 0 0 0 0 0 0 0 0 0 0 0 0 0 0 0 0 0 0 0 0 0 0.0154150830146599 0 0 0 0.00923070394169657 0 0 0 0 0 0 0 0 0 0 0 0 0 0 0 0 0 0 0 0 0 0 0 0 0 0 0 0 0 0 0 0 0 0 0 0 0 0 0 0 0 0 0 0 0 0 0 0 0 0 0 0 0 0 0 0 0 0 0 0 0 0 0 0 0 0 0 0 0 0 0 0 0 0 0 0 0 0 0 0 0 0 0 0 0 0 0 0 0 0 0 0 0 0
0 0 0 0 0 0 0 0 0 0 0 0 0 0 0 0 0 0 0 0 0 0.457088028905396 0 0 0 0 0 0 0 0 0 0 0 0 0 0 0 0 0 0 0 0 0 0 0 0 0 0 0 0 0 0 0 0 0 0 0 0 0 0 0 0 0 0.252208604408115 0 0 0 0 0 0 0 0 0.290703366686489 0 0 0 0 0 0 0 0 0 0 0 0 0 0 0 0 0 0 0 0 0 0 0 0 0 0 0 0 0 0 0 0 0 0 0 0 0 0 0 0 0 0 0 0 0 0 0 0 0 0 0 0 0 0 0 0 0 0 0 0 0 0 0 0 0 0 0 0 0 0 0 0 0 0 0 0 0 0 0 0 0 0 0 0 0 0 0 0 0 0 0 0 0 0 0 0 0 0 0 0 0 0 0 0 0 0 0 0 0 0 0 0 0 0 0 0 0 0 0 0 0 0 0 0 0 0 0 0 0 0 0 0 0 0 0 0 0 0 0 0 0 0 0 0 0 0 0 0 0 0 0 0 0 0 0 0 0 0 0 0 0 0 0 0 0 0 0 0 0 0 0 0 0 0 0 0 0 0 0 0 0 0 0 0 0 0 0 0 0 0 0 0 0 0 0 0 0 0 0 0 0 0 0 0 0 0 0 0 0 0 0 0 0 0 0 0 0 0 0 0 0 0 0 0 0 0 0 0 0 0 0 0 0 0 0 0 0 0 0 0 0 0 0 0 0
0 0 0 0 0 0 0 0 0 0 0 0 0 0 0 0 0.00361173453658621 0 0 0 0 0 0 0 0 0 0 0 0 0 0.0112981335187179 0 0 0 0 0 0 0 0 0 0 0 0 0 0 0 0 0 0 0 0.0200382724205528 0 0 0 0 0 0 0 0 0 0 0 0 0 0 0 0 0 0 0 0 0 0 0 0 0 0 0 0 0 0 0 0 0 0 0.00728920804299418 0 0 0.256489703086593 0.00964115895038059 0.203315014465701 0 0.0315205625234589 0 0 0.301811608233025 0.147241669683565 0 0 0 0 0 0 0 0 0 0 0 0 0 0 0 0 0 0 0 0 0 0 0 0 0 0 0 0 0 0 0 0 0 0 0 0 0 0 0 0 0 0 0 0.00364155864089422 0 0 0 0 0 0 0 0 0 0 0 0 0 0.00410137589753096 0 0 0 0 0 0 0 0 0 0 0 0 0 0 0 0 0 0 0 0 0 0 0 0 0 0 0 0 0 0 0 0 0 0 0 0 0 0 0 0 0 0 0 0 0 0 0 0 0 0 0 0 0 0 0 0 0 0 0 0 0 0 0 0 0 0 0 0 0 0 0 0 0 0 0 0 0 0 0 0 0 0 0 0 0 0 0 0 0 0 0 0 0 0 0 0 0 0 0 0 0 0 0 0 0 0 0 0 0 0 0 0 0 0 0 0 0 0 0 0 0 0 0 0 0 0 0 0 0 0 0 0 0 0 0 0 0 0 0 0 0 0 0 0 0 0 0 0 0 0 0 0 0 0 0 0 0 0 0 0 0 0 0
0 0 0 0 0 0 0 0 0 0 0 0 0 0 0 0 0 0 0 0 0 0 0 0 0 0 0 0 0 0 0 0 0 0 0 0 0 0 0 0 0 0 0 0 0 0 0 0 0 0 0 0 0 0 0 0 0 0 0 0 0 0 0 0 0 0 0 0 0 0 0 0 0 0 0 0 0 0 0 0 0 0 0.0771001774786804 0.370069248343618 0.0142337102051719 0 0 0 0 0 0 0 0 0 0 0 0 0.0203286188485866 0.0840775295916564 0.135448952771055 0 0 0 0 0 0 0 0 0 0 0 0 0 0 0 0 0 0 0 0 0 0 0 0 0 0 0 0.0435979132195906 0 0 0 0 0 0 0 0 0.0231841283247974 0.0352319861031438 0 0 0 0.00870604521144854 0 0 0 0.00761054495947764 0 0.0107627137116742 0.0314386025319491 0 0.00362585158490323 0 0 0 0 0 0 0 0 0 0 0 0 0 0 0 0 0 0 0 0 0 0 0 0 0 0 0 0 0 0 0 0 0 0 0 0 0 0 0 0 0 0 0 0 0 0 0.0605173676654125 0 0 0 0 0 0 0 0 0 0 0 0 0 0 0 0 0 0 0 0 0 0 0 0 0 0 0 0 0 0 0 0 0 0 0 0 0 0 0 0.0140796797868994 0 0 0 0.0293880432643706 0.0305988863975641 0 0 0 0 0 0 0 0 0 0 0 0 0 0 0 0 0 0 0 0 0 0 0 0 0 0 0 0 0 0 0 0 0 0 0 0 0 0 0 0 0 0 0 0 0 0 0 0 0 0 0 0 0 0 0 0 0 0 0 0 0 0 0 0 0 0 0 0 0 0 0 0 0 0 0
0 0 0 0 0 0 0 0 0 0 0 0 0 0 0 0 0 0 0 0 0 0 0 0 0 0 0 0 0 0 0 0.00136357524552035 0 0 0 0.0165446062202999 0 0 0 0 0 0.00110817952382186 0 0 0 0 0 0 0 0 0.00215590715658864 0 0.0207010171383993 0 0 0 0 0 0.00144657710123754 0 0 0 0 0 0 0 0 0 0 0 0 0 0 0 0 0 0 0 0 0 0 0.0483096025938025 0 0.0714836051056789 0.347887580398825 0.00521878309568678 0.0245918331670342 0 0.0102225571329369 0.00649825348187044 0 0 0 0 0 0.0191760403025062 0.0437348024178031 0.0169952856688044 0.0725490219307686 0 0 0 0.0015997830497052 0.00319600692615605 0 0 0 0 0 0 0 0 0 0 0 0 0 0 0 0 0 0 0 0 0 0 0 0 0 0 0 0 0 0 0 0 0.0116813699805849 0 0 0 0 0.00490210861787197 0 0 0 0 0 0 0.00273027864413598 0 0 0 0 0 0 0 0 0 0 0 0 0 0 0 0 0 0 0 0 0 0 0 0 0 0 0 0 0 0 0 0 0 0 0 0 0 0 0 0 0 0 0.00366054571349744 0 0 0 0 0 0.0619488105960438 0 0 0 0 0 0 0 0 0 0 0 0 0 0 0 0 0 0 0 0 0 0 0 0 0 0 0.00615857145205916 0 0 0 0 0 0 0 0 0 0 0 0 0.088265678672252 0 0 0.00345453757987961 0.0539617127549355 0.0474693018177662 0 0 0 0 0 0 0 0 0 0 0 0 0 0 0 0 0 0 0 0 0 0 0 0 0 0 0 0 0 0 0 0 0 0 0 0 0 0 0 0 0 0 0 0 0 0 0 0 0 0 0 0 0 0 0 0 0 0 0 0 0 0 0 0 0 0 0 0.000984066513528285 0 0 0 0 0 0 0
0 0 0 0 0 0 0 0 0 0 0 0 0 0 0 0 0 0 0 0 0 0 0 0 0 0 0 0 0 0 0 0 0 0 0 0 0 0 0 0 0 0 0 0 0 0 0 0 0 0 0 0 0.0114718716529588 0 0 0 0 0 0 0 0 0 0 0 0 0 0 0 0 0 0 0 0 0 0 0 0 0 0 0 0 0.275556861252115 0.0849486714444865 0 0.195088141137807 0 0 0 0 0 0 0 0 0 0 0 0 0 0.0292454215951537 0 0 0 0 0 0 0 0 0 0 0 0 0 0 0 0 0 0 0 0 0 0 0 0 0 0 0 0 0 0 0 0 0 0 0 0 0 0.00929126843536681 0 0 0 0 0.00403928426053441 0 0 0 0 0 0.00597209942313254 0.0177969264065522 0 0 0 0 0 0 0 0 0 0 0 0 0 0 0 0 0 0 0 0 0 0 0 0 0 0 0 0 0 0 0 0 0 0 0 0 0 0 0 0 0 0 0 0 0 0 0 0 0.16974385885488 0 0 0 0 0 0 0 0 0 0 0 0 0 0 0 0 0 0 0 0 0 0 0 0 0 0 0 0 0 0 0 0 0 0 0 0 0 0 0 0.0276749004812396 0 0 0 0.0725864391382904 0.0965842559174834 0 0 0 0 0 0 0 0 0 0 0 0 0 0 0 0 0 0 0 0 0 0 0 0 0 0 0 0 0 0 0 0 0 0 0 0 0 0 0 0 0 0 0 0 0 0 0 0 0 0 0 0 0 0 0 0 0 0 0 0 0 0 0 0 0 0 0 0 0 0 0 0 0 0 0
0 0 0 0 0 0 0 0 0 0 0 0 0 0 0 0 0 0 0 0 0 0 0 0 0 0 0 0 0 0 0 0 0 0 0 0.0257416154377888 0 0 0 0 0 0 0 0 0 0 0 0 0 0 0 0 0.00826372288223928 0 0 0 0 0 0 0 0 0 0 0 0 0 0 0 0 0 0 0 0 0 0 0 0 0 0 0 0 0.00805790386691323 0.314314777572178 0.148322351375239 0 0.0043527611864471 0 0 0 0.00464804234931678 0 0 0 0 0 0 0.0144644714665165 0 0 0 0 0 0 0 0 0 0 0 0 0 0 0 0 0 0 0 0 0 0 0 0 0 0 0 0 0 0 0 0 0 0 0 0 0 0 0 0 0 0 0 0 0 0 0 0 0 0 0 0 0 0 0 0 0 0 0 0 0 0 0 0 0 0 0 0 0 0 0 0 0 0 0 0 0 0 0 0 0 0 0 0 0 0 0 0 0 0 0 0 0 0 0.0068326416599989 0 0 0 0 0 0.131773974307452 0 0 0 0 0 0 0 0 0 0 0 0 0 0 0 0 0 0 0 0 0 0 0 0 0 0 0.00817293029326286 0 0 0 0 0 0 0 0 0 0 0 0 0.148853405168966 0 0 0.00280439170887979 0.0878708576067651 0.0855261531180365 0 0 0 0 0 0 0 0 0 0 0 0 0 0 0 0 0 0 0 0 0 0 0 0 0 0 0 0 0 0 0 0 0 0 0 0 0 0 0 0 0 0 0 0 0 0 0 0 0 0 0 0 0 0 0 0 0 0 0 0 0 0 0 0 0 0 0 0 0 0 0 0 0 0 0
0 0 0 0 0 0 0 0.00135297558738901 0 0.00360880123886461 0 0 0 0 0 0 0 0 0 0 0 0 0 0 0 0 0 0 0 0 0.0106790593912072 0 0 0 0 0 0.0507122945871404 0.0831607534387866 0 0 0 0 0 0 0 0 0 0 0 0 0.00549544602958507 0 0 0 0 0 0 0.000527752597513077 0.0405589831291025 0 0 0 0 0 0 0 0 0 0 0 0 0 0 0.0250242159455716 0 0 0 0 0 0 0.00131869999507723 0 0.00105924772508896 0 0.000977838782556574 0 0.110854264617866 0.159071282834405 0.116927743568044 0.171228541104839 0 0.0059532276173702 0.00298460173770239 0.00618482112184596 0.00527912203015366 0.0263863042811563 0.0116708717278606 0 0.0024028599075786 0 0.000534540412272087 0 0.0200187623143672 0.0244890595682626 0 0 0 0 0 0 0 0 0 0 0 0 0 0 0 0 0 0 0 0 0 0 0 0.00493679385351928 0 0 0.0100275066397074 0 0 0.00655182587632039 0 0 0.00990501187357127 0 0 0 0.00159272286147434 0.00178327098706738 0.00287120730345259 0.0549080686182138 0 0 0.00429130394101036 0 0 0.00297695322574268 0 0 0.000562193983052931 0 0.00429632524443073 0 0 0 0 0 0 0 0 0 0 0 0 0 0 0 0 0 0 0 0 0 0 0 0 0 0 0 0 0 0 0 0 0 0.000656419553105107 0 0 0 0 0 0 0 0.00051894075740941 0 0 0 0 0 0 0 0.000523756912930611 0 0 0.00150645715111362 0 0 0 0 0 0 0 0 0 0 0 0 0 0 0 0 0 0 0 0 0 0 0 0 0 0 0 0 0 0 0 0 0 0 0 0 0 0 0 0 0 0 0 0 0 0 0 0 0 0.00255223220365799 0 0 0 0 0 0 0 0 0 0 0 0 0 0 0 0 0 0 0 0 0 0 0 0 0 0 0 0 0 0 0 0 0 0 0 0 0 0 0 0 0 0 0 0 0 0 0 0 0 0 0.000600565323563751 0 0.000476372399050979 0 0 0 0 0 0 0
0.000609067877321491 0 0 0 0 0.000814451231301994 0 0.00142413134510051 0 0.0022321900879527 0 0 0 0 0 0 0 0 0 0 0 0 0 0 0 0 0 0 0 0.006342106593674 0.0299919972884783 0 0 0 0 0 0.0252727869583831 0.116463774797243 0 0 0 0 0 0 0 0 0 0 0 0 0.00519142532491784 0 0 0 0 0 0 0 0.0061708787755116 0 0 0 0 0 0 0 0 0 0 0 0 0 0 0.00198418603544236 0 0 0 0 0 0 0 0 0.00973050718422202 0 0 0.21610692614283 0 0.0237103294302482 0.136876693376114 0.0479878576253262 0.00177072425949896 0.00737495353793737 0.00521844630015795 0.0999881780877791 0.0104356013163529 0.120696419863109 0.0146218052199516 0 0.00315903303011217 0 0.00116269953926311 0 0.0150578095117987 0.016214648453811 0 0 0 0 0 0 0 0 0 0 0 0 0 0 0 0 0 0 0 0 0.000816738456982084 0 0 0.00445976362209069 0 0 0.0318750340815658 0 0 0.00678378966642658 0 0 0.00616528996052669 0 0 0.000798122993405492 0 0.0022860236092941 0.00112709576779054 0.0053771343865459 0 0.00194454753676925 0 0 0.00205229555940603 0.00256423654404313 0.00169025969258449 0 0 0 0.000882104675222965 0 0 0 0 0 0 0 0 0 0 0 0 0 0 0 0 0 0 0 0 0 0 0 0 0 0 0 0 0 0 0 0 0 0 0 0 0 0 0 0 0 0 0.00236702794966086 0 0 0.000510157870214865 0 0 0 0 0 0 0 0 0 0 0 0 0 0 0 0 0 0 0 0 0 0 0 0 0 0 0 0 0 0 0 0 0 0 0 0 0 0 0 0 0 0.000683110667036006 0 0 0 0 0 0 0 0 0 0 0 0 0 0 0.000537025960812093 0 0 0 0 0 0 0 0 0 0 0 0 0 0 0 0 0 0 0 0 0 0 0 0 0 0 0 0 0 0 0 0 0 0 0 0 0 0 0 0 0 0.000470611805783424 0 0 0 0 0 0 0 0 0 0 0 0 0 0 0 0 0 0
0 0 0 0 0 0 0 0 0 0.00647001946331483 0 0 0 0 0 0.00523096069833486 0 0 0 0 0 0 0 0 0 0 0 0 0 0.00208470456731924 0.00719025620272152 0 0 0 0 0 0.176678887715595 0.106694759060517 0 0 0 0 0 0 0 0 0.00385710434280789 0 0 0 0 0 0 0 0 0 0 0 0.0732256317384188 0 0 0 0 0 0 0 0 0 0 0 0 0 0 0.0973117911717867 0 0 0 0 0.00339448864900871 0 0 0 0 0 0 0.330230005402242 0.0252491089013168 0 0.0434557880841755 0.0289633896425288 0 0 0 0.00341699471980248 0 0.00218687662067359 0 0 0 0 0.00110089080623903 0 0 0 0 0 0 0 0 0 0 0 0 0 0 0 0 0 0 0 0 0 0 0 0 0 0 0.00243452504269141 0 0 0 0.00166181501322533 0 0.00592431580150999 0 0.00122760945673228 0 0 0.000591008640389932 0 0 0 0 0.0263097578936317 0 0 0 0 0 0 0 0 0 0 0 0 0 0 0 0 0 0 0 0 0 0 0 0 0 0 0 0 0 0 0 0 0 0 0 0 0 0 0 0 0 0 0 0 0.00225644559729761 0 0 0 0 0 0 0 0.00199417801587039 0 0 0 0 0 0 0 0 0 0 0.00528947883188605 0 0 0 0 0 0 0.00183996610033182 0 0 0 0 0 0 0 0 0 0 0 0 0 0 0 0 0 0 0 0 0 0 0 0 0 0 0 0 0 0 0 0 0 0 0 0 0 0 0 0 0 0 0.0211825217349738 0 0 0 0 0 0 0 0 0 0 0 0 0 0 0 0 0 0 0 0 0 0 0 0 0 0 0 0 0 0 0 0 0 0 0 0 0 0 0 0 0 0.00148450938873043 0 0 0 0 0 0 0 0 0.00790123128954607 0 0 0 0 0 0 0 0 0.00316097940637993
0 0 0 0 0 0 0 0 0 0 0 0 0 0 0 0 0 0 0 0 0 0 0 0 0 0 0 0 0 0 0.00279149060255253 0 0.00117881836615278 0.000610756871904937 0 0 0.00177796246386284 0.00167849236945157 0 0 0 0 0 0 0 0 0 0 0 0 0.00746957404492384 0 0 0 0.000490588762394852 0 0 0.000459952732405252 0.0191393200103212 0 0 0 0 0 0 0 0 0 0 0 0 0 0 0.00160034992353483 0 0 0 0 0 0 0.0284218292141874 0 0.00127087919823308 0 0 0.0716199478877783 0.0430060599622484 0.0128215140912102 0 0.240203836370844 0.170918005030385 0.0220994700053647 0.0592243620036626 0 0.026576564739239 0.0544712836997637 0.00296679169410978 0 0.000874007551244275 0 0.00131890028468901 0.00283444025169757 0.0524439106915388 0.0715115228969022 0 0 0 0 0 0 0 0 0 0 0 0 0 0 0 0 0 0 0 0 0 0 0 0 0 0 0.00117281376010019 0 0 0 0 0 0 0 0 0.000705979142619453 0.00077734322650119 0.00290704000864179 0.00704492281095605 0.0668230884693717 0 0 0.00243664800663201 0 0 0.00354203170887746 0 0.00141141426795238 0.00298849696414538 0 0.00691983992737273 0 0 0 0 0 0 0 0 0 0 0 0 0 0 0 0 0 0 0 0 0 0 0 0 0 0 0 0 0 0 0 0 0 0 0 0 0 0 0 0 0 0 0 0 0 0 0 0 0 0 0 0 0.0003726386982446 0 0 0 0 0 0 0 0 0 0 0 0 0 0 0 0 0 0 0 0 0 0 0 0 0 0 0 0 0 0 0 0 0 0 0 0 0 0 0 0 0 0 0 0 0 0 0 0 0 0.000675076610647891 0 0 0 0 0 0 0 0 0 0 0 0 0 0 0 0 0 0 0 0 0 0 0 0 0 0 0 0 0 0 0 0 0 0 0 0 0 0 0 0 0 0.000286442002139719 0.000632562614468936 0 0 0 0 0 0 0 0 0 0.000576545759772734 0.000508360002829914 0 0 0 0 0 0.000438124298123733
0 0 0 0 0 0 0 0 0 0 0 0 0 0 0 0 0 0 0 0 0 0 0 0 0 0 0 0 0 0 0 0 0.00077829032583795 0.000872256706449696 0 0 0 0 0 0 0 0.00017475653980923 0 0 0 0 0 0 0 0 0.0149140228983389 0 0 0 0.000958811445304652 0 0 0.00114285486240912 0.0375277064718704 0 0 0 0 0 0 0 0 0 0 0 0 0 0 0.00208431689183064 0 0 0 0 0 0 0.00105538423741889 0 0.000798069369955456 0 0.000631812473639279 0.103607658315487 0.014894666466571 0.00844190266329944 0.237289875943819 0 0.0844649717618176 0.0217144997093722 0.0511709120072052 0 0.0172285999164879 0.00363170841384403 0 0 0.0019604941159017 0 0.00203726497851827 0.00309266742768557 0.093617328369155 0.114954063341155 0 0 0 0 0 0 0 0 0 0 0 0 0 0 0 0 0 0 0 0 0 0 0 0 0 0 0 0 0 0 0 0 0 0 0 0 0.00157068692475846 0.00790824491333921 0.00814575645894064 0.118665237456677 0 0 0.00531823478266443 0 0.000709591868648616 0.0143455015450497 0.000834014841248168 0.00215779002901948 0.00569734431366763 0 0.010229221324567 0 0 0 0 0 0 0 0 0 0 0 0 0 0 0 0 0 0 0 0 0 0 0 0 0 0 0 0 0 0 0 0 0 0 0 0 0 0 0 0 0 0 0 0 0 0 0 0 0 0.000327216128191736 0 0 0.000368903044309979 0 0 0 0 0 0 0 0 0 0 0 0 0 0 0 0 0 0 0 0 0 0 0 0 0 0 0 0 0 0 0 0 0 0 0 0 0 0 0 0 0 0 0 0 0 0 0 0 0 0.00170061471016925 0 0 0 0 0 0 0 0 0 0 0 0 0 0 0 0 0 0 0 0 0 0 0 0 0 0 0 0 0 0 0 0 0 0 0 0 0 0 0 0 0 0.000579101559929413 0.000417672296161936 0 0 0 0 0 0 0 0.000320110137202766 0 0.000563624402775511 0 0 0 0 0 0 0.00109623760949595
0 0 0 0 0 0 0 0 0 0 0 0 0 0 0 0 0 0 0 0 0 0 0 0 0 0 0 0 0 0 0 0 0.00137670544478417 0.001532457545118 0 0.000332709377819629 0 0 0 0 0 0.000395617584155529 0 0 0 0 0 0 0 0 0.00225278508922867 0 0 0 0.00178251569692456 0 0 0 0 0 0 0 0 0 0 0 0 0 0 0 0 0 0 0 0 0 0 0 0 0 0.0331048093075882 0 0 0 0 0 0.000817505412145753 0 0.251146634792127 0.125636815396384 0 0.0654818730053348 0.195696860403807 0 0.0567465449698484 0.034094508797774 0 0 0 0 0.00108050644793549 0.00444096268758152 0.0642707977078623 0.109197217443147 0 0 0 0 0 0 0 0 0 0 0 0 0 0 0 0 0 0 0 0 0 0 0 0 0 0 0 0 0 0 0 0 0 0 0 0.000974608177442183 0 0 0 0.033724264575068 0 0 0 0 0 0.0028160843079447 0 0.00364459681097395 0.00590735649278552 0 0.00108400029657826 0 0 0 0 0 0 0 0 0 0 0 0 0 0 0 0 0 0 0 0 0 0 0 0 0 0 0 0 0 0 0 0 0 0 0 0 0 0 0 0 0 0 0 0 0 0 0 0 0 0 0 0 0 0 0 0 0 0 0 0 0 0 0 0 0 0 0 0 0 0 0 0 0 0 0 0 0 0 0 0 0 0 0 0 0 0 0 0 0 0 0 0 0 0 0 0 0 0 0 0 0 0 0 0 0 0 0 0 0 0 0 0 0 0 0 0 0 0 0 0 0 0 0 0 0 0 0 0 0 0 0 0 0 0 0 0 0 0 0 0 0 0 0 0 0 0.00103006429844178 0 0 0 0 0 0 0 0 0 0.000574219230754689 0.000856978700444499 0 0 0 0 0 0
0 0 0 0 0 0 0 0 0 0 0 0 0 0 0 0 0 0 0 0 0 0 0 0 0 0 0 0 0 0 0 0 0 0.00170052888329929 0 0.00101677278692754 0 0 0 0 0 0.000818231355160622 0 0 0.00196374250572702 0 0 0 0 0 0.00217249318614223 0 0 0 0.00472246262363818 0 0 0 0 0 0 0 0 0 0 0 0 0 0 0 0 0 0 0 0 0 0 0 0 0 0 0 0 0 0 0.0144258510107731 0.00916709986547938 0 0.0874287725905339 0.0869607107967394 0.176300712697814 0 0.237016428899069 0 0.218104818069779 0.00951433643184055 0 0 0 0 0 0 0.0502149197843289 0.0752600337953559 0 0 0 0 0 0 0 0 0 0 0 0 0 0 0 0 0 0 0 0 0 0 0 0 0 0 0 0 0 0 0 0 0 0 0 0.00200353303411788 0 0 0 0.0200706507961712 0 0 0 0 0 0 0 0 0.00113790088710315 0 0 0 0 0 0 0 0 0 0 0 0 0 0 0 0 0 0 0 0 0 0 0 0 0 0 0 0 0 0 0 0 0 0 0 0 0 0 0 0 0 0 0 0 0 0 0 0 0 0 0 0 0 0 0 0 0 0 0 0 0 0 0 0 0 0 0 0 0 0 0 0 0 0 0 0 0 0 0 0 0 0 0 0 0 0 0 0 0 0 0 0 0 0 0 0 0 0 0 0 0 0 0 0 0 0 0 0 0 0 0 0 0 0 0 0 0 0 0 0 0 0 0 0 0 0 0 0 0 0 0 0 0 0 0 0 0 0 0 0 0 0 0 0 0 0 0 0 0 0 0 0 0 0 0 0 0 0 0 0 0 0 0 0 0
0 0 0 0 0 0 0 0 0 0 0 0 0 0 0 0 0 0 0 0 0 0 0 0 0 0 0 0 0 0 0 0 0.00228275890107463 0.00293967960816771 0 0.00064435439015274 0 0 0 0 0 0.000668682045689778 0 0 0.000627456536408941 0 0 0 0 0 0.00697789005428099 0 0 0 0.00616586631903064 0 0 0 0 0 0 0 0 0 0 0 0 0.00299055695415985 0 0 0 0.00279269205185478 0 0 0 0 0 0 0 0 0.00635908855968187 0 0 0 0 0.00332829369628414 0.00298510899378795 0 0.107824937265062 0.0943067352720835 0.242472858974238 0.109074881693522 0 0 0.0863566233992853 0.00792767928309804 0 0 0 0 0.0018953168734583 0.00533907215696954 0.0811738503599213 0.143940201432196 0 0 0.00253931416438904 0 0 0 0 0 0 0 0 0.00288769314215339 0.000982798065919854 0.00080663640905247 0 0 0 0 0 0 0 0 0 0 0 0 0 0 0 0 0 0 0 0 0 0.00365702555851961 0 0 0 0.0335740289740814 0 0 0 0 0 0.00526586628135944 0.00120763283024709 0.00656880064525374 0.00889940017735093 0 0.00195409662555847 0 0 0 0 0 0 0 0 0 0 0 0 0 0 0 0 0 0 0 0 0 0 0 0 0 0 0 0 0 0 0 0 0 0 0 0 0 0 0 0 0 0 0 0 0 0 0 0 0 0 0 0 0 0 0 0 0 0 0 0 0 0 0 0 0 0 0 0 0 0 0 0 0 0 0 0 0 0 0 0 0 0 0 0 0 0 0 0 0 0 0 0 0 0 0 0 0 0 0 0 0 0 0.00399032560949241 0 0 0 0 0 0 0 0 0 0 0 0 0 0 0 0 0 0 0 0 0 0 0 0 0 0 0 0 0 0 0 0 0 0 0 0 0 0 0 0 0 0.00211376077282433 0.00142260859099477 0 0 0 0 0 0 0 0 0 0.000578069928387312 0.0010318248925153 0 0.000940845358435787 0 0 0 0.00250468715305646
0.00416204268898513 0 0 0 0 0 0 0 0 0.0191052504768446 0.00698632976427155 0 0 0 0 0 0 0 0 0 0 0 0 0 0 0 0 0 0 0.0887563083435251 0.161108500423172 0 0 0 0 0 0.00990991823435289 0.293573814909422 0 0 0 0 0 0 0 0 0 0 0 0 0 0 0 0 0 0 0 0 0.0106176067375191 0 0 0 0 0 0 0 0 0 0 0 0 0 0 0 0 0 0 0 0 0 0 0 0 0 0 0.0275085253126406 0.228124820477867 0.00732081994056693 0 0 0 0 0 0 0 0.0453323186235888 0.0126951592287906 0 0 0 0 0 0 0 0 0 0 0 0 0.00338714149587816 0 0 0 0 0 0 0 0 0 0 0 0.00879078865989019 0 0 0 0 0 0 0 0 0.0251080478574447 0 0 0.0118295280062813 0 0 0 0 0 0.00663524424047294 0 0 0 0 0 0 0 0.0129538096656656 0 0 0 0 0 0 0.0160940249128211 0 0 0 0 0 0 0 0 0 0 0 0 0 0 0 0 0 0 0 0 0 0 0 0 0 0 0 0 0 0 0 0 0 0 0 0 0 0 0 0 0 0 0 0 0 0 0 0 0 0 0 0 0 0 0 0 0 0 0 0 0 0 0 0 0 0 0 0 0 0 0 0 0 0 0 0 0 0 0 0 0 0 0 0 0 0 0 0 0 0 0 0 0 0 0 0 0 0 0 0 0 0 0 0 0 0 0 0 0 0 0 0 0 0 0 0 0 0 0 0 0 0 0 0 0 0 0 0 0 0 0 0 0 0 0 0 0 0 0 0 0 0 0 0 0 0 0 0 0 0 0 0 0 0 0 0 0 0 0 0 0 0 0
0 0 0 0 0 0 0 0 0 0 0 0 0 0 0 0.00163624183842724 0 0 0 0 0 0 0 0 0 0.00104439202103846 0 0 0 0 0 0.000925576574235407 0.00732029693732783 0.00761236881492282 0.0022107313678229 0.00246234496083748 0 0 0.00109247004697557 0 0 0.00223581781573649 0 0 0.00724313925728009 0 0 0 0 0 0.00379564096034933 0 0 0 0.0112661166441269 0 0 0 0 0 0 0 0 0 0 0 0 0 0 0 0 0 0.00732334447064839 0 0.00202455589849997 0 0 0 0 0 0 0 0 0 0 0.0110467541413406 0.0112014484709008 0 0.0907936340500851 0.0595809291286805 0.131933909516308 0.188342916879946 0.162044160467805 0 0 0.00553690863021801 0 0 0.00464618776732469 0 0 0.00729295261386632 0.0342915471518598 0.176484534007764 0 0 0 0 0 0 0 0 0 0 0 0 0 0 0 0 0 0 0 0 0 0 0.00111890077391853 0 0 0 0 0 0 0 0 0.00561848599887461 0 0.00322534280596399 0 0.00465331877642978 0 0.00830034639448268 0 0.00726523165093957 0 0 0 0 0 0.00501629222140327 0.00304636864789987 0 0.00820054119129643 0.00208043181103245 0 0 0 0 0 0 0 0 0 0 0 0 0 0 0 0 0 0 0 0 0 0 0 0 0 0 0 0 0 0 0 0 0 0 0 0 0 0 0 0 0 0 0 0 0 0 0 0 0 0 0 0 0 0 0 0 0 0 0 0 0 0 0 0 0 0 0 0 0 0 0 0 0 0 0 0 0 0 0 0 0 0 0 0 0 0 0 0 0 0 0 0 0 0 0 0 0 0 0 0 0 0 0 0 0 0 0 0 0 0 0 0 0 0 0 0 0 0 0 0 0 0 0 0 0 0 0 0 0 0 0 0 0 0 0 0 0 0 0 0 0 0 0 0 0 0 0.00539147046723805 0 0 0 0 0 0 0 0 0 0.00161989265059959 0.00307445617559425 0 0 0 0 0 0
0 0 0 0 0 0 0 0 0 0 0 0 0 0 0 0 0.00172360572334428 0 0 0 0 0 0 0 0 0 0 0 0 0.0139165264094682 0.0616837969205946 0 0 0 0 0 0 0.0147098925547816 0 0 0 0 0 0 0 0 0 0 0 0 0.0107592497788013 0 0 0 0 0 0 0.00154469994775588 0.00150233103490315 0 0 0 0 0 0 0 0 0 0 0 0 0 0 0 0 0 0 0 0 0 0.127182759400188 0 0.00906596152700589 0 0 0.06146179097305 0.144213113199836 0.0024537266423163 0.207146606672948 0.0139804746210451 0.0882378876533407 0.00914568405988119 0.0165591279663352 0.0237407487454662 0.00616340937396164 0 0.0881495383081781 0 0 0 0 0 0.0110672354827585 0.00902208158368526 0 0.00282377088244939 0.00233754992655594 0 0.00146796357930128 0 0 0 0 0 0 0 0 0 0 0 0 0 0 0 0.00157041687164073 0 0 0 0.00300501353337746 0 0.00537719992308996 0 0 0 0 0 0.00449342498835364 0 0 0.00659939439246855 0 0.00262261862047306 0 0.0108108598316769 0 0.00692502406338213 0 0 0.00298736678839978 0 0.016374119751366 0 0 0 0.00917502826782067 0 0 0 0 0 0 0 0 0 0 0 0 0 0 0 0 0 0 0 0 0 0 0 0 0 0 0 0 0 0 0 0 0 0 0 0 0 0 0 0 0 0 0 0 0 0 0 0 0 0 0 0 0 0 0 0 0 0 0 0 0 0 0 0 0 0 0 0 0 0 0 0 0 0 0 0 0 0 0 0 0 0 0 0 0 0 0 0 0 0 0 0 0 0 0 0 0 0 0 0 0 0 0 0 0 0 0 0 0 0 0 0 0 0 0 0 0 0 0 0 0 0 0 0 0 0 0 0 0 0 0 0 0 0 0 0 0 0 0 0 0 0 0 0 0 0 0 0 0 0 0 0 0 0 0 0 0 0 0 0 0 0 0
0 0 0 0 0 0 0 0 0 0 0 0 0 0 0.00708618752087094 0 0.00490933932144013 0 0 0 0 0 0 0 0 0 0 0 0 0 0.238970384166356 0 0 0 0 0 0 0 0 0 0 0 0 0 0 0 0 0 0 0 0.0438859569935731 0 0 0 0.00390461517321135 0 0 0.00566409132723978 0.00352147952050695 0 0 0 0 0 0 0 0 0 0 0 0 0 0 0 0 0 0 0 0 0 0.135947719271163 0 0.0453034207121293 0 0.0165836651622746 0.0595633107468603 0.0382789703258924 0 0.0247198685079227 0 0 0 0 0.0145671140413517 0 0.19313853399826 0 0 0.0352377856808551 0 0 0 0 0 0 0.00478963208828329 0 0 0 0 0 0 0 0 0 0 0 0 0 0 0 0 0 0 0 0 0 0 0 0 0.0243526091697868 0 0 0 0 0 0.0892567593894294 0 0 0 0.00450605556002124 0 0 0 0 0 0 0 0 0 0 0 0 0 0.00581250132257138 0 0 0 0 0 0 0 0 0 0 0 0 0 0 0 0 0 0 0 0 0 0 0 0 0 0 0 0 0 0 0 0 0 0 0 0 0 0 0 0 0 0 0 0 0 0 0 0 0 0 0 0 0 0 0 0 0 0 0 0 0 0 0 0 0 0 0 0 0 0 0 0 0 0 0 0 0 0 0 0 0 0 0 0 0 0 0 0 0 0 0 0 0 0 0 0 0 0 0 0 0 0 0 0 0 0 0 0 0 0 0 0 0 0 0 0 0 0 0 0 0 0 0 0 0 0 0 0 0 0 0 0 0 0 0 0 0 0 0 0 0 0 0 0 0 0 0 0 0 0 0 0 0 0 0 0 0 0 0 0 0 0 0
0 0 0 0 0 0 0 0 0 0 0 0 0 0 0 0 0 0 0 0 0 0 0 0 0 0 0 0 0 0 0 0 0 0 0 0 0 0 0 0 0 0 0 0 0 0 0 0 0 0 0 0 0 0 0 0 0 0 0 0 0 0 0 0 0 0 0 0 0 0 0 0 0 0 0 0.0423853539039386 0 0 0 0 0 0.0173493601827963 0.023148666170647 0 0 0 0 0 0 0 0 0 0 0 0 0 0 0 0.164089991843525 0.0571247594400415 0 0 0 0 0 0 0 0 0 0 0 0 0 0 0 0 0 0 0 0 0 0 0 0 0 0 0 0.21973167295556 0 0 0 0 0 0 0 0.0254639590983225 0.377197203577823 0.0735090328273458 0 0 0 0 0 0 0 0 0 0 0 0 0 0 0 0 0 0 0 0 0 0 0 0 0 0 0 0 0 0 0 0 0 0 0 0 0 0 0 0 0 0 0 0 0 0 0 0 0 0 0 0 0 0 0 0 0 0 0 0 0 0 0 0 0 0 0 0 0 0 0 0 0 0 0 0 0 0 0 0 0 0 0 0 0 0 0 0 0 0 0 0 0 0 0 0 0 0 0 0 0 0 0 0 0 0 0 0 0 0 0 0 0 0 0 0 0 0 0 0 0 0 0 0 0 0 0 0 0 0 0 0 0 0 0 0 0 0 0 0 0 0 0 0 0 0 0 0 0 0 0 0 0 0 0 0 0 0 0 0 0 0 0 0 0 0 0 0 0 0 0 0 0 0 0 0 0 0 0 0
0 0 0 0 0 0 0 0 0 0 0 0 0 0 0 0 0 0 0 0 0 0 0 0 0 0 0 0 0 0 0.0343616369159982 0 0 0 0 0 0 0 0 0 0 0 0 0 0 0 0 0 0 0 0.00406141215363312 0 0 0 0 0 0 0 0.0056422730087795 0 0 0 0 0 0 0 0 0 0 0 0 0 0 0 0 0 0 0 0 0 0 0.0892281476961803 0.122878360927178 0.0416822918523585 0 0.0200513679245072 0.0135223894882688 0 0.0119073277537743 0.0270374292688483 0 0 0 0 0.0185284600143097 0 0.0576167332531461 0.204046165680888 0 0.0175878106161631 0 0 0.0246347377468067 0.0413671669663198 0 0 0 0 0 0 0 0 0 0 0 0 0 0 0 0 0 0 0 0 0 0 0 0.0685622638093662 0 0 0 0 0 0 0 0 0.141030772982173 0 0 0 0 0.0301575835343213 0.0062483263902048 0 0 0 0 0 0.0115857604471947 0.00826158156958122 0 0 0 0 0 0 0 0 0 0 0 0 0 0 0 0 0 0 0 0 0 0 0 0 0 0 0 0 0 0 0 0 0 0 0 0 0 0 0 0 0 0 0 0 0 0 0 0 0 0 0 0 0 0 0 0 0 0 0 0 0 0 0 0 0 0 0 0 0 0 0 0 0 0 0 0 0 0 0 0 0 0 0 0 0 0 0 0 0 0 0 0 0 0 0 0 0 0 0 0 0 0 0 0 0 0 0 0 0 0 0 0 0 0 0 0 0 0 0 0 0 0 0 0 0 0 0 0 0 0 0 0 0 0 0 0 0 0 0 0 0 0 0 0 0 0 0 0 0 0 0 0 0 0 0 0 0 0 0 0 0 0 0 0 0 0 0 0
0 0 0 0 0 0 0 0 0 0 0 0 0 0 0 0 0 0 0 0 0 0 0 0 0 0 0 0 0 0 0 0 0 0 0 0 0 0 0 0 0 0 0 0 0 0 0 0 0 0 0 0.0315900740750385 0 0 0 0 0 0 0 0 0 0 0 0 0 0 0 0 0 0 0 0 0 0 0 0 0 0 0 0 0 0.26162968850459 0 0 0 0 0 0 0 0 0 0 0 0 0 0 0 0.129288580298727 0.032011145701223 0 0 0 0 0 0 0 0 0 0 0 0 0 0 0 0 0 0 0 0 0 0 0 0 0 0 0 0 0.0828853204001448 0 0 0 0 0 0 0 0.100338253498324 0.0747384318040073 0.111815576607491 0 0 0 0 0 0 0 0 0 0.017231590456287 0.0366119837309928 0 0.010359841205787 0 0 0 0 0 0 0 0 0 0 0 0 0 0 0 0 0 0 0 0 0 0 0 0 0 0 0 0 0 0 0 0 0 0 0 0 0 0 0 0 0.0223892634606688 0 0 0 0 0 0.029814437027141 0 0 0 0 0 0 0 0 0 0 0 0 0 0 0 0 0 0 0 0 0 0 0 0 0 0 0.0214373283429005 0 0 0 0 0 0 0 0 0 0 0 0 0 0 0 0 0 0.0259439569485001 0 0 0 0 0 0 0 0 0 0 0 0 0 0 0 0 0 0 0 0 0 0 0 0 0 0 0 0 0 0 0 0 0 0 0 0 0 0 0 0 0 0.0119145279381781 0 0 0 0 0 0 0 0 0 0 0 0 0 0 0 0 0 0 0 0 0 0 0 0 0 0 0 0 0 0 0 0 0
0 0 0 0 0 0 0 0 0 0 0 0 0 0 0 0 0 0 0 0 0 0 0 0 0.00314914059744884 0.0364095058747414 0 0 0 0 0 0.00586816103872079 0.14856475024428 0.0460879926629154 0.0569880422295141 0.0167199400415493 0 0 0 0 0.00357695718235418 0.0187032371905435 0 0 0 0 0 0 0.00506145855430219 0 0 0 0 0 0.00937251329503655 0.00551887893656011 0.0129588634606646 0 0 0 0 0 0 0 0 0 0 0 0 0 0 0.0208554794466972 0 0 0 0 0 0 0 0 0 0 0 0 0 0.00118882267828503 0.00132644044767175 0.00117938617779716 0.00478885918749434 0.00748804343299418 0.00266997945665487 0 0.00377992437517337 0 0 0 0 0 0 0 0 0.170892795314663 0.0049998764533273 0.0226440946972998 0 0 0 0 0 0 0 0 0 0 0 0 0 0 0 0 0 0 0 0 0 0 0.0321409186565397 0 0 0 0 0 0 0 0 0 0 0 0 0 0 0.00132115100583763 0 0 0.00681636339796179 0 0 0 0.0132484615341268 0.0296022953916086 0.0288787414872071 0.0578315094302467 0.0133723564952209 0.0555637418135342 0 0 0 0 0 0 0 0 0 0 0 0 0 0 0 0 0 0 0 0 0 0 0 0 0 0 0 0 0 0 0 0 0 0 0 0.00609628108960126 0 0 0 0 0 0 0 0 0 0 0 0 0 0 0 0 0 0 0 0 0 0 0 0 0 0 0 0 0 0 0 0 0 0 0 0 0 0 0 0 0 0 0 0 0 0 0 0 0 0 0 0 0 0 0 0 0 0 0 0 0 0 0 0 0 0 0 0.0805289988431538 0 0 0 0 0 0 0 0 0 0 0 0 0 0 0 0 0 0 0 0 0 0 0 0 0 0 0 0 0 0 0 0 0 0 0 0 0 0 0 0 0 0.018061798804796 0.0089453061499275 0 0 0 0 0 0.00257910607649099 0 0.00264179890771265 0 0 0 0 0.00180170509863769 0 0 0 0.0297763228407072
0 0 0 0 0 0 0 0 0 0 0 0 0 0 0 0 0 0 0 0 0 0 0 0 0 0.0159975302752196 0 0 0 0 0 0.00909952172609974 0.0625040890989546 0.0680780203431151 0.037264439546232 0.0141439786772497 0 0 0 0 0.00730236124726469 0.0158038504192465 0 0 0 0 0 0 0 0 0.0114342119444661 0 0 0 0.0169788885346521 0 0.00292595372046735 0 0.00364271740566894 0 0 0 0 0 0 0 0 0 0 0 0 0.0134549077733002 0 0 0 0 0 0 0 0 0 0 0 0 0 0 0 0 0.00930226481274522 0.0102743733324623 0.00991879622330106 0 0.00962428242855634 0 0.0070059692712707 0 0 0 0 0 0.15446320446526 0 0.00559234137733232 0.0484657274213175 0 0 0 0 0 0 0 0 0 0 0 0 0 0 0 0 0 0 0 0 0 0 0.00900700573848285 0 0 0 0 0 0 0 0 0 0 0 0 0 0 0.0030196341113074 0 0.00466106266577413 0.0054858234519302 0 0 0 0.0151440849863243 0.0476940944949149 0.00651084852045596 0.0956555874995203 0.0461022404887967 0.0195709681754436 0.00512888162924423 0 0 0 0 0 0 0 0 0 0 0 0 0 0 0 0 0 0 0 0 0 0 0 0 0 0 0 0 0 0 0 0 0 0 0 0 0 0 0 0 0 0 0 0 0 0 0 0 0 0 0 0 0 0 0 0 0 0 0 0 0 0 0 0 0 0 0 0 0 0 0 0 0 0 0 0 0 0 0 0 0 0 0 0 0 0 0 0 0 0 0 0 0 0 0 0 0 0 0 0 0 0 0.0822418486626524 0 0 0 0 0 0 0 0 0 0 0 0 0 0 0 0 0 0 0 0 0 0 0 0 0 0 0 0 0 0 0 0 0 0 0 0 0 0 0 0 0 0.0403707348416636 0.00659210206920289 0 0 0 0.00321460558440652 0 0.00646542931864267 0.0027858066124977 0.0126687457596434 0 0 0.00204545707620419 0 0.00376181941582042 0 0 0.00171845487064425 0.0468773339822459
0 0 0 0 0 0 0 0 0 0 0 0 0 0 0 0 0 0 0 0 0 0 0 0 0 0 0 0 0 0 0 0 0.00158438915381808 0.00152520975476211 0 0 0 0 0 0 0 0 0 0 0 0 0 0 0 0 0.00882024119659564 0 0 0 0.00236479195492771 0 0 0.00290277796389654 0.00269394127664429 0 0 0 0 0 0 0 0 0 0 0 0 0 0 0 0 0 0 0 0 0 0 0 0.000388442782595873 0 0 0.0239483113498469 0.00924023870547013 0 0.102427438004413 0.185087979306967 0.0854270447781521 0.0247902833729869 0.0870800288375338 0 0.019604319201778 0.00568394907643127 0 0 0.00353158823231193 0 0.00268943101367363 0.0033280782078128 0 0.232694400755027 0 0 0 0 0 0 0 0 0 0 0 0 0 0 0 0 0 0 0 0 0 0 0 0 0 0 0 0 0 0 0 0 0 0 0 0.00154072488579947 0 0.014742160705633 0.0151110023078489 0.103214553991152 0 0 0.00376738193886613 0 0 0.0281436779549988 0.00116315977625706 0.00145178489661715 0.00989884136621483 0 0.00248367217427008 0 0 0 0 0 0 0 0 0 0 0 0 0 0 0 0 0 0 0 0 0 0 0 0 0 0 0 0 0 0 0 0 0 0 0 0 0 0 0 0 0 0 0 0 0 0 0 0 0 0 0 0 0 0 0 0 0 0 0 0 0 0 0 0 0 0 0 0 0 0 0 0 0 0 0 0 0 0 0 0 0 0 0 0 0 0 0 0 0 0 0 0 0 0 0 0 0 0 0 0 0 0 0.00517858104141421 0 0 0 0 0 0 0 0 0 0 0 0 0 0 0 0 0 0 0 0 0 0 0 0 0 0 0 0 0 0 0 0 0 0 0 0 0 0 0 0 0 0.00288945195727781 0 0 0 0 0 0 0 0 0 0 0.000454612459998032 0 0 0.00111757006549013 0 0 0 0.00302993955251725
0 0 0 0 0 0 0 0 0 0 0 0 0 0 0 0 0 0 0 0 0 0 0 0 0 0.000695898883117873 0 0 0 0 0 0 0.0119475321558909 0.0138586585558341 0.000397504656510236 0.000471289090498368 0 0 0 0 0 0.000486722326142393 0 0 0.000498704491278981 0 0 0 0 0 0.00407463324791384 0 0 0 0.00441566864698548 0 0.00126199212712529 0.000596746593456898 0 0 0 0 0 0 0 0 0 0 0 0 0 0 0 0 0 0 0 0 0 0 0 0 0.000506058485100658 0 0 0.0191045500616313 0.00648867411407341 0 0.0910802683098007 0.148208575030263 0.0946499302274904 0.02422926057432 0.100695846571085 0 0.0657958302663902 0.00302165454359469 0 0 0.00386727388739946 0 0.00794297383233191 0.018808822935559 0.15174450275588 0 0 0 0 0 0 0 0 0 0 0 0 0 0 0 0 0 0 0 0 0 0 0 0 0 0 0 0 0 0 0 0 0 0 0 0 0.00181228938669277 0 0.0323781284573475 0.00434648542887439 0.0524313065494924 0 0.0032889863494511 0 0 0.0042192013595467 0.063698911452771 0.00604388280835881 0.0121304717239268 0.0313324052073159 0.0037394242865053 0.00138971767268695 0 0 0 0 0 0 0 0 0 0 0 0 0 0 0 0 0 0 0 0 0 0 0 0 0 0 0 0 0 0 0 0 0 0 0 0 0 0 0 0 0 0 0 0 0 0 0 0 0 0 0 0 0 0 0 0 0 0 0 0 0 0 0 0 0 0 0 0 0 0 0 0 0 0 0 0 0 0 0 0 0 0 0 0 0 0 0 0 0 0 0 0 0 0 0 0 0 0 0 0 0 0 0.000861468255206106 0 0 0 0 0 0 0 0 0 0 0 0 0 0 0 0 0 0 0 0 0 0 0 0 0 0 0 0 0 0 0 0 0 0 0 0 0 0 0 0 0 0.00111855324874803 0.00287582473071051 0 0 0 0 0 0 0 0.00126323565688529 0 0.000995925064294588 0.00122420999151171 0 0 0 0 0 0
0 0 0 0 0 0 0 0 0 0 0 0 0.0297431578421659 0 0 0 0 0 0 0 0 0 0 0 0 0 0 0 0 0 0 0 0 0 0 0 0 0 0 0 0 0 0 0 0 0 0 0 0 0 0 0 0 0 0 0 0 0 0 0 0 0 0 0 0 0 0 0 0 0 0 0.0369922101031478 0 0 0 0 0 0 0 0 0 0 0 0 0 0 0 0 0 0 0 0 0 0 0 0 0 0 0 0 0 0 0 0 0 0 0 0 0 0.0863186954878986 0 0 0 0 0.0547597894566957 0.0869039816068651 0 0 0.0607305327147978 0 0 0 0 0 0 0 0 0 0 0 0 0 0 0 0 0 0 0 0 0 0 0 0 0 0 0 0 0 0 0 0 0 0 0 0 0 0 0 0 0 0 0 0 0 0 0 0 0.113725341564848 0 0 0 0 0 0 0 0.0651071240824726 0 0 0 0 0 0 0 0 0 0 0 0 0 0.031306217748972 0 0 0 0.0320103441991162 0 0 0 0 0 0 0 0 0 0 0 0 0 0.0863229655064469 0 0 0 0 0 0 0 0 0 0 0 0 0 0 0 0 0 0 0 0 0 0 0 0 0 0 0 0 0 0 0 0 0 0 0 0 0 0 0 0 0 0 0 0 0 0 0 0 0 0.0166955574009796 0 0 0.180862368898853 0.0213071224761213 0 0.0418309808614045 0 0 0 0 0 0 0 0 0 0 0 0 0 0 0 0 0 0 0 0 0 0 0 0 0 0 0 0 0 0 0.00812169637592895 0 0 0 0 0.00586933996549649 0 0 0 0 0 0 0 0 0.0219463084996335 0 0.0194462652081564 0 0 0 0 0 0 0
0.00906782523433025 0 0 0 0 0 0 0 0 0 0 0 0 0 0 0 0 0 0 0 0 0 0 0 0 0 0 0 0 0.103308590133977 0.0929745670731048 0 0 0 0 0 0 0 0 0 0 0 0 0 0 0 0 0 0 0 0 0 0 0.097200293541897 0 0 0 0 0 0 0 0 0 0 0 0 0.0337727175833658 0 0 0 0 0 0 0 0 0 0 0 0 0 0 0 0 0 0 0 0 0 0 0 0 0 0 0 0 0.0144808401848406 0.011210308674199 0 0 0 0 0 0 0 0 0 0 0 0 0 0 0 0 0 0 0 0 0 0 0 0 0.319846911604365 0 0.262710741598519 0 0.055427204371402 0 0 0 0 0 0 0 0 0 0 0 0 0 0 0 0 0 0 0 0 0 0 0 0 0 0 0 0 0 0 0 0 0 0 0 0 0 0 0 0 0 0 0 0 0 0 0 0 0 0 0 0 0 0 0 0 0 0 0 0 0 0 0 0 0 0 0 0 0 0 0 0 0 0 0 0 0 0 0 0 0 0 0 0 0 0 0 0 0 0 0 0 0 0 0 0 0 0 0 0 0 0 0 0 0 0 0 0 0 0 0 0 0 0 0 0 0 0 0 0 0 0 0 0 0 0 0 0 0 0 0 0 0 0 0 0 0 0 0 0 0 0 0 0 0 0 0 0 0 0 0 0 0 0 0 0 0 0 0 0 0 0 0 0 0 0 0 0 0 0 0 0 0 0 0 0 0 0 0 0 0 0 0 0 0 0 0 0 0 0 0 0
0 0 0 0 0 0 0 0 0 0 0 0 0 0 0 0.00645914210328818 0 0.00449616826275177 0.00982281397524376 0 0 0 0 0 0 0 0 0 0 0.0443897674097159 0.0420030019472515 0 0 0 0 0 0 0 0.00387391670611723 0 0 0 0 0 0 0 0 0 0 0 0 0 0 0 0 0 0 0 0 0 0 0 0 0 0 0 0 0 0 0 0 0 0 0 0 0 0 0 0 0 0 0 0 0 0 0 0 0 0 0 0 0 0.0104826190380758 0 0 0.00461979679436161 0 0 0 0 0 0 0 0 0 0 0 0.00390753972233265 0 0 0 0 0.0451713015000738 0 0 0.506920203622514 0.0475781590417817 0 0 0 0 0 0 0 0 0 0 0 0 0 0 0 0 0 0 0 0 0 0 0 0 0 0 0 0 0 0 0 0 0 0 0 0 0 0 0 0 0 0 0 0 0 0 0 0 0 0 0.112652340099707 0 0 0 0 0 0 0 0 0 0 0 0 0 0 0 0 0 0 0 0 0 0 0 0 0 0 0 0 0 0 0 0 0 0 0 0 0 0 0 0 0 0 0 0 0 0 0 0 0 0 0 0 0.00281563521074624 0 0 0 0 0 0 0 0 0 0 0 0 0 0 0 0 0 0 0 0 0 0 0 0 0 0 0 0 0 0 0 0 0 0 0 0 0 0 0 0.00874477027802983 0.0980616251761667 0.00732015897039809 0.0155509417097745 0 0 0 0.0141931087910768 0 0.0109369896405936 0 0 0 0 0 0 0 0 0 0 0 0 0 0 0 0 0 0 0 0 0 0 0 0 0 0 0 0 0 0 0 0 0 0 0 0 0 0 0 0 0 0 0 0 0 0 0 0
0 0 0 0 0 0 0 0 0 0 0 0 0 0 0 0 0 0 0 0 0 0 0 0 0 0 0 0 0 0 0 0 0 0 0 0 0 0 0 0 0 0 0 0.0629016546591979 0 0.0687734505233525 0 0 0 0 0 0 0 0.212581040044328 0 0 0 0 0 0 0 0 0 0 0 0 0.0740666734668912 0 0 0 0 0 0 0 0 0 0 0 0 0 0 0 0 0 0 0 0 0 0 0 0 0 0 0 0 0 0 0 0 0 0 0 0 0 0 0 0.0212964259654889 0 0.133255601135118 0 0 0 0 0 0 0 0.0178788782787213 0 0 0 0 0 0 0 0 0 0 0 0 0 0 0 0 0 0 0 0 0 0 0 0 0 0 0 0 0 0 0 0 0 0 0 0 0 0 0 0 0 0 0 0 0 0 0 0 0 0 0 0 0 0 0 0 0.0788861494304359 0 0 0 0 0 0 0 0 0 0 0 0 0 0 0 0 0 0 0 0 0 0 0 0 0 0 0 0 0 0 0 0 0 0 0 0 0 0 0 0 0 0 0 0 0 0 0 0 0 0 0 0 0 0 0 0 0 0 0 0 0 0 0 0 0 0 0 0 0 0 0 0 0 0 0 0 0 0 0 0 0 0 0 0 0 0 0 0 0.0986838933335907 0 0 0 0 0 0 0.188024344780099 0.0436518883827761 0 0 0 0 0 0 0 0 0 0 0 0 0 0 0 0 0 0 0 0 0 0 0 0 0 0 0 0 0 0 0 0 0 0 0 0 0 0 0 0 0 0 0 0 0 0 0
0 0 0 0 0 0 0 0 0 0 0 0 0 0 0 0 0 0 0 0 0 0 0.0349296010194181 0 0 0 0.110773103843615 0 0 0 0 0 0 0 0 0 0 0 0 0 0 0 0 0 0 0 0 0 0 0 0 0 0 0.0166278372789199 0 0 0 0 0 0 0 0 0 0 0 0 0.0352714355071696 0 0 0 0 0 0 0 0 0 0 0 0 0 0 0 0 0 0 0 0 0 0 0 0 0 0 0 0 0.00730876602101583 0 0 0 0 0 0 0 0 0 0 0 0.0615954950378851 0 0 0 0 0 0 0 0 0 0.0646805993060313 0 0 0 0 0 0 0 0 0 0 0.0538604226759054 0 0 0 0 0 0 0 0 0 0 0 0 0 0 0 0 0 0 0 0 0 0 0 0 0 0 0 0 0 0 0 0 0 0 0 0 0 0 0 0 0 0 0 0.00920536273705046 0.256911400281534 0.00822516603927733 0 0 0 0 0 0 0 0 0 0 0 0 0 0 0 0 0 0 0 0 0 0 0 0 0 0 0 0 0 0 0 0 0 0 0.0283337256104379 0 0 0 0 0 0 0 0 0 0 0 0 0 0 0 0 0 0 0 0 0 0 0 0 0 0 0 0 0 0 0 0 0 0 0 0 0 0 0 0 0 0 0 0 0 0 0 0 0 0 0 0 0 0 0.0817919772909345 0.011947839144537 0 0 0 0.0488995726596594 0.0923096598831186 0 0 0 0 0 0 0 0.00904600917030694 0.0238781530391369 0.0191410380514311 0.0252628354026158 0 0 0 0 0 0 0 0 0 0 0 0 0 0 0 0 0 0 0 0 0 0 0 0 0 0 0 0 0 0 0 0 0 0 0 0
0.00892130688115376 0 0 0.0105269778126071 0 0.0327791738534395 0 0 0 0 0 0 0 0 0 0.00513416202571798 0 0 0 0 0 0 0 0 0 0 0 0.0132004737949479 0 0.0274393450096846 0.0172599136562715 0 0 0 0 0 0 0 0 0 0 0 0 0 0 0 0 0 0 0 0 0 0 0 0 0 0 0 0 0 0.00829313860545853 0 0 0 0 0 0 0.106426185688745 0 0.0816802900693934 0 0.0619879918274912 0 0 0 0 0.0371142510863488 0 0 0 0 0 0 0 0 0 0 0 0 0 0 0 0 0.00661240885505377 0 0 0 0 0 0 0 0 0 0 0.0712053335890269 0 0 0 0 0 0 0.0741124377059031 0.148638010301847 0 0 0 0 0 0 0 0 0 0 0.0117562197722297 0 0 0 0 0 0 0 0 0 0 0 0 0 0 0 0 0 0 0 0 0 0 0 0 0 0 0 0 0 0 0 0 0 0 0 0 0 0 0 0 0 0 0 0.0387073471851167 0 0 0 0 0 0 0 0.0280120486565311 0 0 0 0 0 0 0 0 0 0 0 0 0 0.00449654380720412 0 0 0 0.0138875836977433 0 0 0 0 0 0 0 0 0 0 0 0 0 0.0112397739362114 0 0 0 0 0 0 0 0 0.0102593663766436 0 0 0 0 0 0 0 0 0 0 0 0 0 0 0 0 0 0 0 0 0 0 0 0 0 0 0 0 0 0 0 0 0 0 0 0 0 0 0 0 0 0 0 0.132499426220824 0.00867275410500417 0 0.0291375354794014 0 0 0 0 0 0 0 0 0 0 0 0 0 0 0 0 0 0 0 0 0 0 0 0 0 0 0 0 0 0 0 0 0 0 0 0 0 0 0 0 0 0 0 0 0 0 0 0 0 0 0 0 0 0
0 0 0 0 0 0 0 0 0 0 0 0 0 0 0 0 0 0 0.0218693514063416 0 0 0 0 0 0 0 0 0 0 0 0 0 0 0 0 0 0 0 0 0 0 0 0 0 0 0 0 0 0 0 0 0 0 0 0 0 0 0 0 0.0185223342671713 0 0 0 0 0 0 0 0.00733198049625398 0 0.0872020242684309 0 0 0 0 0 0 0 0 0 0 0 0 0 0 0 0 0 0 0 0 0 0 0 0 0 0 0 0 0 0 0 0 0 0 0 0 0 0 0 0 0 0.048615680942156 0 0 0 0 0 0 0 0 0 0 0.236272014949901 0.0469675795810152 0.333697473315771 0.0792575028214368 0 0 0 0 0 0 0 0 0 0 0 0 0 0 0 0 0 0 0 0 0 0 0 0 0 0 0 0 0 0 0 0 0 0 0 0 0 0 0 0 0 0.00888459982202082 0 0 0 0 0 0 0 0 0 0 0 0 0 0 0 0 0 0 0 0 0 0 0 0 0 0 0 0 0 0 0 0 0 0 0 0 0 0 0 0 0 0 0 0 0 0 0 0 0 0 0 0 0 0 0 0 0 0 0 0 0 0 0 0 0 0 0 0 0 0 0 0 0 0 0 0 0 0 0 0 0 0 0 0 0 0 0 0 0 0 0 0 0 0.0177182824868027 0.0184185715343045 0 0 0 0 0.0288322322615489 0.00720083371537529 0.0213415933544378 0 0 0 0 0.00442671122759429 0 0 0 0.00465381581425225 0 0.00878741773518581 0 0 0 0 0 0 0 0 0 0 0 0 0 0 0 0 0 0 0 0 0 0 0 0 0 0 0 0 0 0 0 0 0 0 0 0 0
0 0 0 0 0 0 0 0 0 0 0 0 0 0 0 0 0 0 0.024970277934634 0 0 0 0 0 0 0 0 0 0 0 0 0 0 0 0 0 0 0 0 0 0 0 0 0 0 0 0 0 0 0 0 0 0 0 0 0 0 0 0 0.0205922653888577 0 0 0 0 0 0 0 0.0823343944419815 0.143276634830402 0.391352088287184 0 0 0 0 0 0 0 0 0 0 0 0 0 0 0 0 0 0 0 0 0 0 0 0 0 0 0 0 0 0 0 0 0 0 0 0 0 0 0 0.124578083148512 0.0800233142935557 0 0.132872941674874 0 0 0 0 0 0 0 0 0 0 0 0 0 0 0 0 0 0 0 0 0 0 0 0 0 0 0 0 0 0 0 0 0 0 0 0 0 0 0 0 0 0 0 0 0 0 0 0 0 0 0 0 0 0 0 0 0 0 0 0 0 0 0 0 0 0 0 0 0 0 0 0 0 0 0 0 0 0 0 0 0 0 0 0 0 0 0 0 0 0 0 0 0 0 0 0 0 0 0 0 0 0 0 0 0 0 0 0 0 0 0 0 0 0 0 0 0 0 0 0 0 0 0 0 0 0 0 0 0 0 0 0 0 0 0 0 0 0 0 0 0 0 0 0 0 0 0 0 0 0 0 0 0 0 0 0 0 0 0 0 0 0 0 0 0 0 0 0 0 0 0 0 0 0 0 0 0 0 0 0 0 0 0 0 0 0 0 0 0 0 0 0 0 0 0 0 0 0 0 0 0 0 0 0 0
0 0 0 0 0 0 0 0 0 0 0.0201585975385589 0 0 0 0 0 0 0 0 0 0 0 0 0 0 0 0 0 0 0.0699748089650136 0.0436377890365136 0 0 0 0 0 0 0 0 0 0 0 0 0 0 0 0 0 0 0 0 0 0 0 0 0 0 0 0 0 0.0227138927797135 0 0 0 0 0 0 0 0 0.091439729744274 0 0 0 0 0 0 0 0 0 0 0 0 0 0 0 0 0 0 0 0 0 0 0 0 0 0 0 0 0 0 0 0 0 0 0 0 0.147984525849525 0 0 0.258169944896464 0 0.137297238739363 0 0 0 0 0 0 0 0 0 0.106463570527475 0 0 0 0 0 0 0 0 0 0 0 0 0 0 0 0 0 0 0 0 0 0 0 0 0 0 0 0 0 0 0 0 0 0 0 0 0 0 0 0 0 0 0 0 0 0 0 0 0 0 0 0 0 0.0104015932111321 0 0 0 0 0 0 0 0 0 0 0 0 0 0 0 0 0 0 0 0 0 0 0 0 0 0 0 0 0 0 0 0 0 0 0 0 0 0 0 0 0 0 0 0 0 0 0 0 0 0 0 0 0 0 0 0 0 0 0 0 0 0 0 0 0 0 0 0 0 0 0 0 0 0 0 0 0 0 0 0 0 0 0 0 0 0.0466980602536346 0 0 0 0 0 0.0267744411163151 0 0 0 0 0 0 0 0 0 0 0 0 0 0 0 0 0 0 0 0.00742177085893514 0 0 0.0108640364830817 0 0 0 0 0 0 0 0 0 0 0 0 0 0 0 0 0 0 0 0 0 0 0 0 0 0 0
0 0 0 0 0 0 0 0 0 0 0 0 0 0 0 0 0 0 0 0 0 0 0 0 0 0 0 0 0 0 0 0 0 0 0 0 0 0 0 0 0 0 0 0 0 0 0 0 0 0 0 0 0 0 0 0 0 0 0 0 0 0 0 0 0 0 0 0 0 0 0 0 0 0 0 0 0 0 0 0 0 0 0 0 0 0 0 0 0 0 0 0 0 0 0 0 0 0 0 0 0 0 0 0 0 0 0 0 0 0 0 0 0 0 0 0 0 0 0 0 0 1 0 0 0 0 0 0 0 0 0 0 0 0 0 0 0 0 0 0 0 0 0 0 0 0 0 0 0 0 0 0 0 0 0 0 0 0 0 0 0 0 0 0 0 0 0 0 0 0 0 0 0 0 0 0 0 0 0 0 0 0 0 0 0 0 0 0 0 0 0 0 0 0 0 0 0 0 0 0 0 0 0 0 0 0 0 0 0 0 0 0 0 0 0 0 0 0 0 0 0 0 0 0 0 0 0 0 0 0 0 0 0 0 0 0 0 0 0 0 0 0 0 0 0 0 0 0 0 0 0 0 0 0 0 0 0 0 0 0 0 0 0 0 0 0 0 0 0 0 0 0 0 0 0 0 0 0 0 0 0 0 0 0 0 0 0 0 0 0 0 0 0 0 0 0 0 0 0 0 0 0 0 0 0 0 0 0 0 0 0 0 0 0 0 0 0 0
0 0 0 0 0 0 0 0 0 0 0 0 0.181754248028759 0 0 0 0 0 0 0 0 0 0 0 0 0 0 0 0 0 0 0 0 0 0.0167852727780797 0 0 0 0 0 0 0 0 0 0 0 0 0 0 0 0 0 0 0 0 0.0301701510364215 0.0327371834088565 0 0 0 0 0 0 0 0 0 0 0 0 0 0 0 0 0 0 0 0 0 0 0 0 0 0 0 0 0 0 0 0 0 0 0 0 0 0 0 0 0 0 0 0 0 0 0 0.0575160586437119 0 0 0 0 0 0 0 0 0 0 0.111890472694576 0 0 0.165403174180038 0 0.061008691778698 0 0 0 0 0 0 0 0.0386341374558083 0 0 0 0 0 0 0 0 0 0 0 0 0 0 0 0 0 0 0 0 0 0 0 0 0 0 0 0 0 0 0 0 0 0 0 0 0 0 0.0855791542061576 0 0 0 0 0 0 0 0.00754979828811451 0 0 0 0 0 0 0 0 0 0 0 0.0102119164084959 0 0.0230284486585893 0 0 0 0.0160608584021648 0 0 0 0 0 0 0 0 0 0 0 0 0 0.0101321358115545 0 0 0 0 0 0 0 0 0 0 0 0 0 0 0 0 0 0 0 0 0 0 0 0 0 0 0 0 0 0 0 0 0 0 0 0 0 0 0 0 0 0 0 0 0 0 0 0 0 0 0 0 0.0938733396715334 0.0130028528990165 0 0.044662105649425 0 0 0 0 0 0 0 0 0 0 0 0 0 0 0 0 0 0 0 0 0 0 0 0 0 0 0 0 0 0 0 0 0 0 0 0 0 0 0 0 0 0 0 0 0 0 0 0 0 0 0 0 0 0
0 0 0 0 0 0 0 0 0 0 0 0 0.0153891851024127 0 0 0 0 0 0 0 0 0 0 0 0 0 0 0 0 0.0291995067693238 0.0276077977922483 0 0 0 0 0 0 0 0 0 0 0 0 0 0 0 0 0 0 0 0 0 0 0 0 0 0 0 0 0 0 0 0 0 0 0 0 0 0 0 0 0 0 0 0 0 0 0 0 0 0 0 0 0 0 0 0 0 0 0 0 0 0.0082749552219255 0 0 0 0 0 0 0 0 0 0 0 0.0263833945621125 0 0.351885072567307 0 0 0 0 0 0 0 0.03234124677024 0 0.0753224078628964 0 0.0549362454483602 0.00847345774985795 0 0 0 0 0 0 0 0 0 0 0 0 0 0 0 0 0 0 0 0 0 0 0 0 0 0 0 0 0 0 0 0 0 0 0 0 0 0 0 0 0 0 0 0 0 0 0 0.173853412957648 0 0 0 0 0 0 0 0 0 0 0 0 0 0 0 0 0 0 0 0 0.00430810382553442 0.00510272101241261 0 0 0 0 0 0 0 0 0 0 0 0 0 0 0 0 0 0.010678904847133 0 0 0 0 0 0 0 0 0 0 0 0 0 0 0 0 0 0 0 0 0 0 0 0 0 0 0 0 0 0 0 0 0 0 0 0 0 0 0 0 0 0 0 0 0 0 0 0 0 0 0 0 0.0311569535544601 0.105332534409251 0 0.0284359973566484 0 0 0 0.00733898401220649 0 0 0 0 0 0 0 0 0 0 0 0 0 0 0 0 0 0 0 0 0 0 0 0 0 0 0 0 0 0 0 0 0 0 0 0 0 0 0 0 0 0 0 0 0 0 0 0 0.00397911817802291 0
0 0 0 0 0 0 0 0 0 0 0 0 0 0 0 0 0 0 0 0 0 0 0 0 0 0 0 0 0 0 0 0 0 0 0 0 0 0 0 0 0 0 0 0 0 0 0 0 0 0 0 0 0 0 0 0 0 0 0 0 0 0 0 0 0 0 0 0 0 0 0 0 0 0 0 0 0 0 0 0 0 0 0 0 0 0 0 0 0 0 0 0 0.015944183748364 0 0 0 0 0 0 0 0 0 0 0 0 0 0.186978754978628 0.012892037921309 0 0 0 0 0 0 0 0.426429834227288 0 0.0456640310491507 0.0844767025055607 0.04561813823762 0 0 0 0 0 0 0 0 0 0 0 0 0 0 0 0 0 0 0 0 0 0 0 0 0 0 0 0 0 0 0 0 0 0 0 0 0 0 0 0 0 0 0 0 0 0 0 0.0583687495279524 0 0 0 0 0 0 0 0 0 0 0 0 0 0 0 0 0 0 0 0 0 0 0 0 0 0 0 0 0 0 0 0 0 0 0 0 0 0 0 0 0 0 0 0 0 0 0 0 0 0 0 0 0 0 0 0 0 0 0 0 0 0 0 0 0 0 0 0 0 0 0 0 0 0 0 0 0 0 0 0 0 0 0 0 0 0 0 0 0 0 0 0 0 0.0500531088891567 0.0320957967900729 0 0 0 0 0.0249932448127228 0 0.0164854173121747 0 0 0 0 0 0 0 0 0 0 0 0 0 0 0 0 0 0 0 0 0 0 0 0 0 0 0 0 0 0 0 0 0 0 0 0 0 0 0 0 0 0 0 0 0 0 0 0
0 0 0 0 0 0 0 0 0 0 0 0 0 0 0 0 0 0 0 0 0 0 0 0 0 0 0.051688052650076 0 0 0 0 0 0 0 0 0 0 0 0 0 0 0 0 0 0 0 0 0 0 0 0 0 0 0 0 0 0 0 0 0 0 0 0 0 0 0 0 0 0 0 0 0 0 0 0 0 0 0 0 0 0 0 0 0 0 0 0 0 0 0 0 0 0.00526318262671568 0 0 0 0 0 0 0 0 0 0 0 0 0 0 0 0.0405811627185834 0 0 0 0 0 0 0 0.0183656738752831 0 0.0792739257579275 0.158609575306174 0 0 0 0 0 0 0 0 0 0 0 0 0 0 0 0 0 0 0 0 0 0 0 0 0 0 0 0 0 0 0 0 0 0 0 0 0 0 0 0 0 0 0 0 0 0 0 0.0577622194679971 0 0 0 0 0 0.0549815433141294 0 0 0 0 0 0 0 0 0 0 0 0 0 0 0 0 0 0 0 0 0 0 0 0 0 0 0 0 0 0 0 0 0 0 0 0 0 0 0 0 0 0 0 0 0 0 0 0 0 0 0 0 0 0 0 0 0 0 0 0 0 0 0 0 0 0 0 0 0 0 0 0 0 0 0 0 0 0 0 0 0 0 0 0 0 0 0 0 0.249070632861392 0 0 0.0167868478155593 0.0100753348874026 0 0 0.245324163196728 0.0122176855220321 0 0 0 0 0 0 0 0 0 0 0 0 0 0 0 0 0 0 0 0 0 0 0 0 0 0 0 0 0 0 0 0 0 0 0 0 0 0 0 0 0 0 0 0 0 0 0
0 0 0 0 0 0 0 0 0 0 0 0 0.143261026212293 0 0 0 0 0 0 0 0 0 0 0 0 0 0.0105757769233829 0 0 0 0 0 0 0 0 0 0 0 0 0 0 0 0 0 0 0 0 0 0 0 0 0 0 0 0 0 0 0 0 0 0 0 0 0 0 0 0 0 0 0 0 0 0 0 0 0 0 0 0 0 0 0 0 0 0 0 0 0 0 0 0 0 0 0 0 0 0 0 0 0 0 0 0 0 0.0422477582421012 0 0 0 0 0 0 0 0 0 0.109550173594041 0.125882267044709 0.0341915782029553 0.0797774110396573 0 0.150078182751665 0 0 0 0 0 0 0 0 0 0 0 0 0 0 0 0 0 0 0 0 0 0 0 0 0 0 0 0 0 0 0 0 0 0 0 0 0 0 0 0 0 0 0 0 0 0 0 0.144243866915817 0 0 0 0 0 0 0 0 0 0 0 0 0 0 0 0 0 0 0 0 0 0.00775295465368714 0 0 0 0 0 0 0 0 0 0 0 0 0 0 0 0 0 0.0108986408962712 0 0 0 0 0 0 0 0 0 0 0 0 0 0 0 0 0 0 0 0 0 0 0 0 0 0 0 0 0 0 0 0 0 0 0 0 0 0 0 0 0 0 0 0 0 0 0 0 0 0 0 0 0.0454967664681336 0.04777631733829 0.00406533665780042 0.0395970476391275 0 0 0 0.00460489542006798 0 0 0 0 0 0 0 0 0 0 0 0 0 0 0 0 0 0 0 0 0 0 0 0 0 0 0 0 0 0 0 0 0 0 0 0 0 0 0 0 0 0 0 0 0 0 0 0 0 0
0 0 0 0 0 0 0 0 0 0 0 0 0.105648994756897 0 0 0 0 0.0304931776809898 0 0 0 0 0 0 0 0 0.024894651487968 0 0 0 0 0 0 0 0 0 0 0 0 0 0 0 0 0 0 0 0 0 0 0 0 0 0 0 0 0 0 0 0 0 0 0 0 0 0 0 0 0 0 0 0 0 0 0 0 0 0 0 0 0 0 0 0 0 0 0 0 0 0 0 0 0 0 0 0 0 0 0 0 0 0 0 0 0 0 0 0 0 0 0 0 0 0 0 0 0.0192158764468088 0.0182731617938036 0.15796938358026 0.148529086771571 0 0.0283912203972988 0 0 0 0 0 0 0 0 0 0 0 0 0 0 0 0 0 0 0 0 0 0 0 0 0 0 0 0 0 0 0 0 0 0 0 0 0 0 0 0 0 0 0 0 0 0 0.176003433220013 0 0 0 0 0 0 0 0 0 0 0 0 0 0 0 0 0 0 0 0 0 0.00602229673683996 0 0 0 0 0 0 0 0 0 0 0 0 0 0 0 0 0 0 0 0 0 0 0 0 0 0 0 0 0 0 0 0 0 0 0 0 0 0 0 0 0 0 0 0 0 0 0 0 0 0 0 0 0 0 0 0 0 0 0 0 0 0 0 0 0 0 0 0 0 0 0 0.0115125466705078 0.198323096854057 0 0 0 0 0.0747230736029846 0 0 0 0 0 0 0 0 0 0 0 0 0 0 0 0 0 0 0 0 0 0 0 0 0 0 0 0 0 0 0 0 0 0 0 0 0 0 0 0 0 0 0 0 0 0 0 0 0 0
0 0 0 0 0 0 0 0 0 0 0 0 0.153093226910215 0 0 0 0 0 0 0 0 0 0.0765778385092112 0 0.0774072336880837 0.0165584983860293 0.0299247789709618 0 0 0 0 0 0 0 0 0 0 0 0 0 0 0 0 0 0 0 0 0 0.0549127372163943 0 0 0 0 0 0 0 0 0 0 0 0 0 0 0 0 0 0 0 0 0 0 0 0 0 0 0 0 0 0 0 0 0 0 0 0 0 0 0 0 0 0 0 0 0 0 0 0 0 0 0 0 0 0 0 0 0 0 0 0 0 0 0 0 0 0.0704317786838207 0 0 0 0 0.0500032031846052 0 0 0 0 0 0 0 0 0 0 0 0 0 0 0 0 0 0 0 0 0 0 0 0 0 0 0 0 0 0 0 0 0 0 0 0 0 0 0 0 0 0 0 0 0 0 0 0.172242760340723 0 0.0141934586068288 0 0 0 0.0720868529081872 0 0 0 0 0 0 0 0 0 0 0 0 0 0.0831440407044948 0 0 0 0 0 0 0 0 0 0 0 0 0 0 0 0 0 0 0 0 0 0 0 0 0 0 0 0 0 0 0 0 0 0 0 0 0 0 0 0 0 0 0 0 0 0 0 0 0 0 0 0 0 0 0 0 0 0 0 0 0 0 0 0 0 0 0 0 0 0 0 0 0 0 0.0729567093568853 0 0.0564668825335595 0 0 0 0 0 0 0 0 0 0 0 0 0 0 0 0 0 0 0 0 0 0 0 0 0 0 0 0 0 0 0 0 0 0 0 0 0 0 0 0 0 0 0 0 0 0 0 0 0 0 0 0 0
0.0411121031961452 0 0 0 0 0 0 0 0 0 0.0188276267564115 0 0 0 0 0 0 0 0 0 0 0 0 0 0 0 0 0 0 0.181098684796959 0.104036708101838 0 0 0 0 0 0 0 0 0 0 0 0 0 0 0 0 0 0 0 0 0 0 0 0 0 0 0 0 0.0181751702959901 0 0 0 0 0 0 0 0 0 0 0 0 0 0 0 0 0 0 0 0 0 0 0 0 0 0 0 0 0 0 0 0 0 0.0205580159033614 0 0 0 0 0 0 0 0 0 0 0 0.278512528387685 0 0 0 0 0 0 0.0734263985676272 0.0723539727821986 0 0 0 0 0 0 0 0 0 0 0 0.150609953916345 0 0 0 0 0 0 0 0 0 0 0 0 0 0 0 0 0 0 0 0 0 0 0 0 0 0 0 0 0 0 0 0 0 0 0 0 0 0 0 0 0 0 0 0 0 0 0 0 0 0 0 0 0 0 0 0 0 0 0 0 0 0 0 0 0 0 0 0 0 0 0 0 0 0 0 0 0 0 0 0 0 0 0 0 0 0 0 0 0 0 0 0 0 0 0 0 0 0 0 0 0 0 0 0 0 0 0 0 0 0 0 0 0 0 0 0 0 0 0 0 0 0 0 0 0 0 0 0 0 0 0 0 0 0 0 0.0212758636649535 0 0 0 0 0 0.0200129736304855 0 0 0 0 0 0 0 0 0 0 0 0 0 0 0 0 0 0 0 0 0 0 0 0 0 0 0 0 0 0 0 0 0 0 0 0 0 0 0 0 0 0 0 0 0 0 0 0 0 0
0 0 0 0 0 0 0 0 0 0 0 0 0 0 0 0 0 0 0 0 0 0 0 0 0 0 0 0 0 0 0 0 0 0 0 0 0 0 0 0 0 0 0 0 0 0 0 0 0 0 0 0 0 0 0 0 0 0 0 0.116075000174079 0 0 0 0 0 0 0 0 0 0 0 0 0 0 0 0 0 0 0 0 0 0 0 0 0 0 0 0 0 0 0 0 0 0 0 0 0 0 0 0 0 0 0 0 0 0 0 0 0 0 0.15085733231014 0 0 0 0 0 0 0 0 0 0 0 0 0.0304311967698171 0.520508457035853 0 0 0 0 0 0 0 0 0 0 0 0 0 0 0 0 0 0 0 0 0 0 0 0 0 0 0 0 0 0 0 0 0 0 0 0 0 0 0 0 0 0 0 0 0 0 0 0 0 0.0362663552601409 0 0 0 0 0 0 0 0 0 0 0 0 0 0 0 0 0 0 0 0 0 0 0 0 0 0 0 0 0 0 0 0 0 0 0.0150871025318794 0 0 0 0 0 0 0 0 0 0 0 0 0 0 0 0 0 0 0 0 0 0 0 0 0 0 0 0 0 0 0 0 0 0 0 0 0 0 0 0 0 0 0 0 0 0 0 0 0 0 0 0 0 0 0 0.010565919636194 0 0 0.0227153709088984 0.0346017061516321 0.00929239485234674 0 0 0 0 0 0 0 0.00651099775368513 0.0104956417130435 0.0282202443367452 0.00837228056554577 0 0 0 0 0 0 0 0 0 0 0 0 0 0 0 0 0 0 0 0 0 0 0 0 0 0 0 0 0 0 0 0 0 0 0 0
0 0 0 0 0 0 0 0 0 0 0 0 0 0 0 0 0 0 0 0 0 0 0 0 0 0 0 0.149008191767969 0 0 0 0 0 0 0 0 0 0 0 0 0 0 0 0 0 0 0 0 0 0 0 0 0 0 0 0 0 0 0 0 0 0 0 0 0 0 0 0.101472657915205 0 0 0 0 0 0 0 0 0 0 0 0 0 0 0 0 0 0 0 0 0 0 0 0 0 0 0 0 0 0 0 0 0 0 0 0 0 0.317653419994134 0 0 0 0.0195554505357812 0.0765046662907962 0 0 0 0 0 0 0 0 0 0 0 0.0776344782919189 0 0.149742742529527 0 0 0 0 0 0 0 0 0 0 0 0 0 0 0 0 0 0 0 0 0 0 0 0 0 0 0 0 0 0 0 0 0 0 0 0 0 0 0 0 0 0 0 0 0 0 0 0 0 0 0 0 0 0 0 0 0 0 0 0 0 0 0 0 0 0 0 0 0 0 0 0 0 0 0 0 0 0 0 0 0 0 0 0 0 0 0 0 0 0 0 0 0 0 0 0 0 0 0 0 0 0 0 0 0 0 0 0 0 0 0 0 0 0 0 0 0 0 0 0 0 0 0 0 0 0 0 0 0 0 0 0 0 0 0 0 0 0 0 0 0 0 0 0 0 0 0 0 0 0 0 0 0 0.0187857837974222 0.022688183211515 0.0387097024808841 0.0282447231848466 0 0 0 0 0 0 0 0 0 0 0 0 0 0 0 0 0 0 0 0 0 0 0 0 0 0 0 0 0 0 0 0 0 0 0 0
0 0 0 0 0 0 0 0 0 0 0.0119697159119332 0.0058392209166341 0 0 0 0 0.110055498656514 0 0.0363248050791021 0 0 0 0 0 0 0 0 0 0 0.0187912650242855 0.013271576465511 0 0 0 0 0 0 0 0 0 0 0 0 0 0 0 0 0 0 0 0 0 0 0 0 0 0 0 0 0.0916524881970579 0 0 0 0 0 0 0 0.00474459430794321 0 0 0 0 0 0 0 0 0 0 0 0 0 0 0 0 0 0 0.00178577492428491 0 0 0 0 0 0 0 0 0.00287374549400089 0 0 0 0 0 0 0 0 0 0 0 0 0 0 0.160411686330771 0 0 0 0 0 0 0 0 0 0 0 0.39188328298967 0.0441915387345755 0 0.0123642089739548 0 0 0 0 0 0 0 0 0 0 0 0 0 0 0 0 0 0 0 0 0 0 0 0 0 0 0 0 0 0 0 0 0 0 0 0 0 0 0 0 0 0 0 0 0 0 0 0 0.00867552938995161 0 0 0 0 0 0 0 0 0 0 0 0 0 0 0 0 0 0 0 0 0 0 0 0 0 0 0 0 0 0 0 0 0 0 0 0 0 0 0 0 0 0 0 0 0 0 0 0 0 0 0 0 0 0 0 0 0 0 0 0 0 0 0 0 0 0 0 0 0 0 0 0 0 0 0 0 0 0 0 0 0 0 0 0 0 0 0.00204332464383699 0.00454044516148818 0 0 0.00574749098800178 0 0.00267535494213078 0.010169627070635 0.0257825554193924 0.00536003343892688 0 0 0 0 0 0 0 0.0048525204478744 0.00494945449843624 0.0142174824520453 0.00482677954104149 0 0 0 0 0 0 0 0 0 0 0 0 0 0 0 0 0 0 0 0 0 0 0 0 0 0 0 0 0 0 0 0 0 0 0 0
0 0 0 0 0 0 0 0 0 0 0 0 0 0 0 0 0 0 0 0 0 0 0 0 0 0 0 0 0 0 0 0 0 0 0 0 0 0 0 0 0 0 0 0 0 0 0 0 0 0 0 0 0 0 0 0 0 0 0 0 0 0 0 0 0 0 0 0 0 0 0 0 0 0 0 0 0 0 0 0 0 0 0 0 0 0 0 0 0 0 0 0 0 0 0 0 0 0 0 0 0 0 0 0 0 0.137796704476931 0 0 0 0 0.265442391731173 0 0 0 0 0 0 0 0 0 0 0.429998517458898 0 0 0.0861416423480921 0 0 0 0 0 0 0 0 0 0 0 0 0 0 0 0 0 0 0 0 0 0 0 0 0 0 0 0 0 0 0 0 0 0 0 0 0 0 0 0 0 0 0.0368820906607642 0 0 0 0 0 0 0 0 0 0 0 0 0 0 0 0 0 0 0 0 0 0 0 0 0 0 0 0 0 0 0 0 0 0 0 0 0 0 0 0 0 0 0 0 0 0 0 0 0 0 0 0 0 0 0 0 0 0 0 0 0 0 0 0 0 0 0 0 0 0 0 0 0 0 0 0 0 0 0 0 0 0 0 0 0 0 0 0 0 0 0 0 0 0.0158530925982662 0 0 0 0 0 0.0278855607258756 0 0 0 0 0 0 0 0 0 0 0 0 0 0 0 0 0 0 0 0 0 0 0 0 0 0 0 0 0 0 0 0 0 0 0 0 0 0 0 0 0 0 0 0 0 0 0 0 0 0
0 0 0 0 0 0 0 0 0 0 0 0 0.00767133867528381 0 0 0 0 0 0 0 0 0 0.0115022759769685 0 0.157353515277854 0.243822633035297 0 0 0 0 0 0.0360276582656214 0.0389667116134241 0.0207097290801081 0.163944890666095 0.0638213860351167 0 0 0 0 0.00784332545260346 0.111776841425591 0 0 0 0 0 0.012027718232438 0.0525785132240619 0 0 0 0 0 0 0 0 0 0 0 0 0 0 0 0 0 0 0 0 0 0 0 0 0 0 0 0 0 0 0 0 0 0 0 0 0 0 0 0 0 0 0 0 0 0.00151649630853428 0 0 0 0 0 0.0409868478193973 0.0127076541403949 0 0 0 0 0 0 0 0 0 0 0 0 0 0 0 0 0 0 0 0 0 0 0 0 0 0 0 0 0 0 0 0 0 0 0 0 0 0 0 0 0 0 0 0 0 0 0 0 0.00192880411233162 0 0.000645915094375712 0.00183505250042701 0 0 0 0 0 0 0 0 0 0 0 0 0 0 0 0 0 0 0 0 0 0 0 0 0 0 0 0 0 0 0 0 0 0 0 0 0 0 0 0 0 0 0 0 0 0 0 0 0 0 0 0 0 0 0 0 0 0 0 0 0 0 0 0 0 0 0 0 0 0 0 0 0 0 0 0 0 0 0 0 0 0 0 0 0 0 0 0 0 0 0 0 0 0 0 0 0 0 0 0 0 0 0 0.00742304294150898 0 0 0 0 0 0 0 0 0 0 0 0 0 0 0 0 0 0 0 0 0 0 0 0 0 0 0 0 0 0 0 0 0 0 0 0 0 0 0 0 0 0 0 0 0 0 0 0 0.000997704145776186 0 0 0 0 0 0 0 0 0 0 0.00391194597679067
0 0 0 0 0 0 0 0 0 0 0 0 0 0.0173967075318003 0.024820659143423 0.0460189939174698 0 0 0 0.00223507977911359 0 0 0 0 0 0 0 0 0 0.0060612049628239 0.201256652919022 0 0 0 0 0 0.00751162483994119 0 0 0 0 0 0 0 0 0 0 0 0 0 0.00182777990257387 0.00518320732184703 0 0 0 0 0 0 0.0019323905170296 0 0 0 0 0 0 0 0 0 0 0 0 0 0 0 0 0.0376703393864659 0 0 0 0 0 0.0176770385446806 0 0 0 0.0157391914779693 0.00729344959873628 0.00373875428934354 0 0 0 0 0 0 0 0 0 0.104390476123836 0.0261943134539445 0.0173984297684367 0 0 0 0 0 0 0 0 0 0 0 0 0 0 0 0 0 0 0 0 0 0 0 0 0 0 0 0 0 0 0 0 0 0.00476993860444366 0 0 0.424179061948676 0.0175826974212046 0.000834941968149212 0.00187959840496642 0 0 0 0 0 0 0 0.00317396555316158 0 0 0 0 0 0 0.00323350262094073 0 0 0 0 0 0 0 0 0 0 0 0 0 0 0 0 0 0 0 0 0 0 0 0 0 0 0 0 0 0 0 0 0 0 0 0 0 0 0 0 0 0 0 0 0 0 0 0 0 0 0 0 0 0 0 0 0 0 0 0 0 0 0 0 0 0 0 0 0 0 0 0 0 0 0 0 0 0 0 0 0 0 0 0 0 0 0 0 0 0 0 0 0 0 0 0 0 0 0 0 0 0 0 0 0 0 0 0 0 0 0 0 0 0 0 0 0 0 0 0 0 0 0 0 0 0 0 0 0 0 0 0 0 0 0 0 0 0 0 0 0 0 0 0 0 0 0 0 0 0 0 0 0 0 0 0 0 0 0 0 0 0 0
0 0 0 0.00992680424318177 0 0 0 0 0 0 0 0 0.0152358109583779 0.0294674871489464 0 0 0 0 0 0.0157315668152702 0 0 0.0436959801518512 0 0.0427512793003031 0 0 0 0 0 0 0 0 0 0 0 0 0 0 0 0 0 0 0 0.0196019815992966 0 0 0 0 0 0 0 0 0 0 0 0 0 0 0 0 0 0 0 0 0 0.0112147411948339 0 0 0 0 0 0 0 0 0 0 0 0 0 0 0 0 0 0 0 0 0 0 0 0 0 0 0 0 0.00631640880256463 0 0 0 0 0 0 0 0 0 0 0 0 0.0227386552400884 0 0 0 0 0 0.0171094262940286 0 0 0 0 0 0 0 0 0 0 0 0 0 0 0 0 0 0 0 0 0 0 0 0 0 0 0 0 0 0 0 0 0 0 0 0 0 0 0 0 0 0 0 0 0 0 0 0.0141140591372292 0 0.00864747664951421 0 0.010129104360471 0 0.221727964193904 0.0649649120386922 0.0149144906870216 0 0.01602513415885 0 0.0941432051556725 0 0 0 0 0.0156382417884266 0 0 0 0 0.0334190382175849 0 0 0 0 0 0.0362132354235474 0 0 0 0 0 0 0 0 0 0 0 0 0 0 0.0115846834020546 0 0 0.071088703071518 0.100586698116542 0.00364045539271313 0 0 0 0 0 0 0 0 0 0 0 0.00266500877405075 0 0 0 0 0 0 0 0 0 0.00501625305978147 0.0152780269833319 0 0 0 0 0 0 0 0 0 0 0 0 0 0 0 0 0 0 0 0 0 0 0 0 0 0 0 0 0 0 0.0086497220130864 0 0 0 0 0 0 0 0 0 0 0 0 0 0 0.00789289197869871 0 0 0 0 0 0 0 0 0 0 0 0 0 0 0 0 0 0 0 0 0 0 0 0 0 0 0 0 0.00987055364856706 0 0 0 0 0 0 0 0 0
0 0 0 0 0 0 0 0 0 0 0 0 0 0 0 0 0 0 0 0 0 0 0 0 0 0 0 0.321994483054428 0 0 0 0 0 0 0 0 0 0 0 0 0 0 0 0 0 0.206550155135329 0.0128641305731836 0 0 0 0 0 0 0 0 0 0 0 0 0.0721224088428249 0.0565931519744145 0 0 0 0 0 0.024507596892146 0 0 0 0 0 0 0 0 0 0 0 0 0 0 0 0 0 0 0 0 0 0 0 0 0 0 0 0 0 0 0 0 0 0 0 0 0 0 0 0 0 0 0 0 0 0 0 0 0 0 0 0 0 0 0 0 0 0 0 0 0 0 0 0 0 0 0 0 0 0 0 0 0 0 0 0 0 0 0 0 0 0 0 0 0 0 0 0 0 0 0 0 0 0 0 0 0 0 0 0 0 0.0801225823543314 0.0112275789991959 0 0 0.0834934432680866 0.0174336656964892 0 0 0 0 0 0 0 0 0 0 0 0 0 0 0 0 0 0 0 0 0 0 0 0 0 0 0 0 0 0 0 0 0 0 0 0.0162948868080393 0 0 0 0 0 0 0 0 0 0 0 0 0 0 0 0 0 0 0 0 0 0 0 0 0 0 0 0 0 0 0 0 0 0 0 0 0 0 0 0 0 0 0 0 0 0 0 0 0 0 0 0 0 0 0 0 0 0 0.0106692596075072 0 0.0744559069124184 0 0 0 0 0 0 0 0 0 0.0116707498816065 0 0 0 0 0 0 0 0 0 0 0 0 0 0 0 0 0 0 0 0 0 0 0 0 0 0 0 0 0 0 0 0 0 0 0 0 0
0.00434322768878163 0 0 0.0459449172655407 0.00678651409582605 0.0165814951922959 0.049558953008628 0.0411068502989814 0.028353554973007 0.096355964225815 0 0 0 0 0 0 0 0 0 0 0 0 0 0 0 0 0 0 0 0 0.0294216336105571 0 0 0 0 0 0.0068656050495744 0.222063172900401 0 0 0 0 0 0 0 0 0 0 0 0 0.00459532446985626 0 0 0 0.00281069202763266 0 0 0 0 0 0 0 0 0 0 0 0 0 0 0 0 0 0 0 0 0 0 0 0 0 0 0 0 0 0 0.0219412820303217 0.0357769586173087 0 0.00418968780368993 0 0 0 0 0.0123521291429959 0 0.00505124670784967 0.0104409257409183 0 0 0 0 0 0 0 0 0 0 0 0 0 0 0 0 0 0 0 0 0 0 0 0 0 0 0 0 0 0 0 0 0 0 0 0 0.328353235385548 0 0 0 0 0 0.00402794080571062 0.00412860135506901 0 0 0 0 0 0 0 0 0 0 0 0 0 0.014655080202532 0 0 0 0 0 0 0 0 0 0 0 0 0 0 0 0 0 0 0 0 0.00285698392975278 0 0 0 0 0 0 0 0 0 0 0 0 0 0 0 0 0 0.00143802347140631 0 0 0 0 0 0 0 0 0 0 0 0 0 0 0 0 0 0 0 0 0 0 0 0 0 0 0 0 0 0 0 0 0 0 0 0 0 0 0 0 0 0 0 0 0 0 0 0 0 0 0 0 0 0 0 0 0 0 0 0 0 0 0 0 0 0 0 0 0 0 0 0 0 0 0 0 0 0 0 0 0 0 0 0 0 0 0 0 0 0 0 0 0 0 0 0 0 0 0 0 0 0 0 0 0 0 0 0 0 0 0 0 0 0 0 0 0 0 0 0 0 0 0 0
0 0 0 0 0.0092224558338175 0 0 0.0183486715588204 0 0 0 0 0 0 0 0.00356742852211005 0 0 0 0 0.0046658897554534 0 0 0 0 0 0 0 0 0 0 0 0 0 0 0 0 0 0 0 0 0 0 0 0 0.00322152115993581 0.143579804642933 0 0 0 0.0186158561687252 0 0 0 0 0 0 0 0 0 0.0345820167908277 0 0.00486388092097764 0 0 0 0 0 0 0 0 0 0.0111585661462178 0.0852139365537369 0 0 0.0119180406554506 0.0140689910903907 0.0398662999805192 0 0 0 0 0 0 0 0 0.00377491572425177 0 0 0 0 0 0 0 0 0 0 0 0 0 0 0 0 0 0 0 0 0 0 0 0 0 0 0 0 0 0 0 0 0 0 0 0 0 0 0 0 0 0 0 0 0.421083143463955 0.154943860672602 0.00265054773542235 0.0126020063837092 0 0 0.00205216624014358 0 0 0 0 0 0 0 0 0 0 0 0 0 0 0 0 0 0 0 0 0 0 0 0 0 0 0 0 0 0 0 0 0 0 0 0 0 0 0 0 0 0 0 0 0 0 0 0 0 0 0 0 0 0 0 0 0 0 0 0 0 0 0 0 0 0 0 0 0 0 0 0 0 0 0 0 0 0 0 0 0 0 0 0 0 0 0 0 0 0 0 0 0 0 0 0 0 0 0 0 0 0 0 0 0 0 0 0 0 0 0 0 0 0 0 0 0 0 0 0 0 0 0 0 0 0 0 0 0 0 0 0 0 0 0 0 0 0 0 0 0 0 0 0 0 0 0 0 0 0 0 0 0 0 0 0 0 0 0 0 0 0 0 0 0 0 0 0 0 0 0 0 0 0 0 0 0 0 0
0 0 0 0 0 0 0 0.00628312187844901 0 0 0 0 0 0 0 0.00282151024348124 0 0 0 0 0.00490925109426411 0 0 0 0 0 0 0 0 0 0 0 0 0 0 0 0 0 0 0 0 0 0 0 0 0.00253690456836478 0.119129749352741 0 0 0 0.0179511579503428 0 0 0 0 0 0 0 0.019991961412126 0 0.0313159910447662 0 0.00412590220624408 0 0 0 0 0 0 0 0 0 0.00455004151890687 0.18648099732727 0 0 0.00690369495713875 0.0147640945260963 0.0302636845032005 0 0 0 0 0 0 0 0 0 0 0 0 0 0 0 0 0 0 0 0 0 0 0 0 0 0 0 0 0 0 0 0 0 0 0 0 0 0 0 0 0 0 0 0 0 0 0 0 0 0 0 0 0.290908190422522 0 0.209544669316188 0.00274550945329663 0.0101355680685122 0 0 0.00139389350673974 0 0.0332441066493503 0 0 0 0 0 0 0 0 0 0 0 0 0 0 0 0 0 0 0 0 0 0 0 0 0 0 0 0 0 0 0 0 0 0 0 0 0 0 0 0 0 0 0 0 0 0 0 0 0 0 0 0 0 0 0 0 0 0 0 0 0 0 0 0 0 0 0 0 0 0 0 0 0 0 0 0 0 0 0 0 0 0 0 0 0 0 0 0 0 0 0 0 0 0 0 0 0 0 0 0 0 0 0 0 0 0 0 0 0 0 0 0 0 0 0 0 0 0 0 0 0 0 0 0 0 0 0 0 0 0 0 0 0 0 0 0 0 0 0 0 0 0 0 0 0 0 0 0 0 0 0 0 0 0 0 0 0 0 0 0 0 0 0 0 0 0 0 0 0 0 0 0 0 0 0 0 0
0 0 0 0.00925157949123041 0.0122370922774757 0.00516852065309614 0 0.0677880237215685 0.0222598806361752 0.131205138249433 0 0 0 0 0 0.00485639803891448 0 0 0 0 0 0 0 0 0 0 0 0 0 0.00450332396750022 0.013915720197891 0 0 0 0 0 0.0359587056263533 0.0670320390439026 0.00185113520329624 0 0 0 0 0 0 0 0.0163609645468363 0 0 0 0 0 0 0 0 0 0 0 0.00410261523152633 0 0 0 0 0 0 0 0 0 0 0 0 0 0 0.106297951490708 0 0 0 0 0.0010618242419166 0 0 0 0 0 0 0.0118025779555253 0.00626860094625465 0.00514076774688033 0 0 0 0 0 0.00479117221691724 0 0 0 0 0 0 0 0 0 0 0 0 0 0 0 0 0 0 0 0 0 0 0 0 0 0 0 0 0 0 0 0 0 0.00269519314628082 0 0 0.270325359342759 0.0591888051890875 0.115865389244577 0 0 0.00223049052255953 0.00166057929398749 0 0.000418200787340153 0.00260432736511281 0.00369240817027774 0 0 0 0 0 0 0 0 0 0 0 0 0 0.00823771247039435 0 0 0 0 0 0 0 0 0 0 0 0 0 0 0 0 0 0 0 0 0 0 0 0 0 0 0 0 0 0 0 0 0 0 0 0 0 0 0 0 0 0.00122750298422102 0 0 0 0 0 0 0 0 0 0 0 0 0 0 0 0 0 0 0 0 0 0 0 0 0 0 0 0 0 0 0 0 0 0 0 0 0 0 0 0 0 0 0 0 0 0 0 0 0 0 0 0 0 0 0 0 0 0 0 0 0 0 0 0 0 0 0 0 0 0 0 0 0 0 0 0 0 0 0 0 0 0 0 0 0 0 0 0 0 0 0 0 0 0 0 0 0 0 0 0 0 0 0 0 0 0 0 0 0 0 0 0 0 0 0 0 0 0 0 0 0
0 0 0 0 0.00646562528078391 0 0 0 0 0 0 0 0 0.0322163180399928 0.0077300393251917 0.102399595243136 0 0 0 0 0.101384379022523 0 0 0 0 0 0 0 0.00560249661651922 0 0.02170296576035 0 0 0 0 0 0 0 0 0 0 0.00974386264828697 0 0 0.0117144637490588 0 0 0 0 0.041922153671359 0 0 0 0 0 0 0 0 0 0.00587834055612169 0 0 0 0 0 0 0 0 0 0 0.145667308672052 0 0.0893927128500873 0.00622824991419835 0 0 0 0 0.2173397065849 0 0 0 0 0 0 0 0 0 0 0 0 0 0 0 0 0 0 0 0 0 0 0 0 0 0 0 0 0 0 0 0 0 0 0 0 0 0 0 0 0 0 0 0 0 0 0 0 0 0 0 0 0.00311673281160857 0.00467303241846617 0 0 0.0278856939088135 0 0.0798646961447127 0.04442246800382 0 0 0 0 0 0 0 0 0 0 0 0 0 0 0 0 0 0 0 0 0 0 0 0 0 0 0 0 0 0 0 0 0 0 0 0 0 0 0 0 0 0 0 0 0 0 0 0.00401483461747766 0 0 0 0 0 0 0 0 0 0 0 0 0 0 0 0 0 0 0 0 0 0 0 0 0 0 0 0 0 0 0 0 0.00641764695000484 0 0.00799366731661678 0 0.0077305976775424 0 0 0 0.00849241221637598 0 0 0 0 0 0 0 0 0 0 0 0 0 0 0 0 0 0 0 0 0 0 0 0 0 0 0 0 0 0 0 0 0 0 0 0 0 0 0 0 0 0 0 0 0 0 0 0 0 0 0 0 0 0 0 0 0 0 0 0 0 0 0 0 0 0 0 0 0 0 0 0 0 0 0 0 0 0 0 0 0 0 0 0 0 0 0 0 0 0
0 0 0 0 0 0 0 0 0 0 0 0 0 0 0 0.0369779888622227 0 0 0 0 0 0 0 0 0 0 0 0 0 0 0 0 0 0 0 0 0 0 0 0 0 0 0 0 0 0 0 0 0 0 0 0.0343269933371737 0 0 0 0 0 0 0 0 0 0.147365156628121 0 0 0 0 0 0 0 0 0 0 0 0 0 0 0 0 0.0881167946529705 0 0 0 0 0 0 0 0 0.0105880361215235 0 0 0 0 0 0 0.0480757704426688 0 0 0.0679417384393587 0 0.118288216045145 0 0 0 0 0 0 0 0 0 0 0 0 0 0 0 0 0 0 0 0 0 0 0 0 0 0 0 0 0 0 0 0.047848717527323 0.0557045421374574 0.0221700048791723 0.0900426192607249 0 0 0.0391635563481869 0 0 0 0 0 0 0 0 0 0 0 0 0 0 0 0 0 0 0 0 0 0 0 0 0 0 0 0 0 0 0 0 0 0 0 0 0 0 0 0 0 0 0 0 0 0 0 0 0 0 0 0 0 0 0 0 0 0 0 0 0 0 0 0 0 0 0 0 0 0 0 0 0 0 0 0 0 0 0 0 0 0 0 0 0 0 0.0800287090525577 0 0 0 0 0 0 0 0 0 0 0 0 0 0.0571401409925036 0 0 0 0 0 0 0 0 0 0 0 0 0 0 0 0 0 0 0 0 0 0 0 0 0 0 0 0 0 0 0 0 0 0 0 0 0 0 0 0 0 0 0 0 0 0 0 0 0 0 0 0 0 0.0562210152728909 0 0 0 0 0 0 0 0 0 0 0 0 0 0 0 0 0 0 0 0 0 0 0 0 0
0 0 0 0 0 0 0 0 0 0 0 0 0 0.00889284824529289 0.0124714577368363 0.00531194186946003 0 0 0 0 0 0 0 0 0 0 0 0 0 0 0.128439450512065 0 0 0 0 0 0.00460464439097446 0 0 0 0 0 0 0 0 0 0 0 0 0 0 0 0 0 0 0 0 0 0 0 0 0 0 0 0 0 0 0 0 0 0 0 0 0 0 0.0143681003710304 0 0 0 0 0 0.00918172316904466 0.0073832761948979 0.00494174349056901 0 0.0308448059927043 0.00984836800318936 0 0 0 0 0 0 0 0 0.00600728025896405 0.0544618793749325 0.175035563384388 0.0526290310010644 0.0153237843335865 0 0 0 0 0 0 0 0 0 0 0 0 0 0 0 0 0 0 0 0 0 0 0 0 0 0 0 0.414322810154787 0 0 0 0 0 0.00287059636221539 0 0 0 0.043060695153997 0 0 0 0 0 0 0 0 0 0 0 0 0 0 0 0 0 0 0 0 0 0 0 0 0 0 0 0 0 0 0 0 0 0 0 0 0 0 0 0 0 0 0 0 0 0 0 0 0 0 0 0 0 0 0 0 0 0 0 0 0 0 0 0 0 0 0 0 0 0 0 0 0 0 0 0 0 0 0 0 0 0 0 0 0 0 0 0 0 0 0 0 0 0 0 0 0 0 0 0 0 0 0 0 0 0 0 0 0 0 0 0 0 0 0 0 0 0 0 0 0 0 0 0 0 0 0 0 0 0 0 0 0 0 0 0 0 0 0 0 0 0 0 0 0 0 0 0 0 0 0 0 0 0 0 0 0 0 0 0 0 0 0 0 0 0 0 0 0 0 0 0 0 0 0 0 0 0 0 0
0 0 0 0 0 0 0 0 0 0 0 0 0 0 0 0.402352747408039 0 0 0 0 0 0 0 0 0 0 0 0 0 0 0.0166269901632707 0 0 0 0 0 0 0 0 0 0 0 0 0 0 0 0 0 0 0 0 0.030685876817829 0 0 0 0 0 0 0 0 0 0 0 0 0 0 0 0 0 0 0.0496831680272995 0 0.0116149447745482 0 0 0 0 0 0 0 0 0.0297037601559397 0 0 0 0 0 0 0 0 0 0 0 0 0.0102181157166004 0 0 0.0726171870924461 0 0.0488051035652046 0 0 0 0 0 0 0 0 0 0 0 0 0 0 0 0 0 0 0 0 0 0 0 0 0 0 0 0.0365608260577807 0 0 0 0 0 0 0.0954793587912868 0.014500070321566 0.0916688783791569 0 0.0803785993570854 0 0 0 0 0 0 0 0 0 0 0 0 0 0 0 0 0 0 0 0 0 0 0 0 0 0 0 0 0 0 0 0 0 0 0 0 0 0 0 0 0 0 0 0 0 0 0 0 0 0 0 0 0 0 0 0 0 0 0 0 0 0 0 0 0 0 0 0 0 0 0 0 0 0 0 0 0 0 0 0 0 0 0.00910437337194753 0 0 0 0 0 0 0 0 0 0 0 0 0 0 0 0 0 0 0 0 0 0 0 0 0 0 0 0 0 0 0 0 0 0 0 0 0 0 0 0 0 0 0 0 0 0 0 0 0 0 0 0 0 0 0 0 0 0 0 0 0 0 0 0 0 0 0 0 0 0 0 0 0 0 0 0 0 0 0 0 0 0 0 0 0 0 0 0 0 0 0 0 0 0 0 0
0 0 0 0 0 0 0 0 0 0 0 0 0 0 0 0.386753036143054 0 0 0 0 0 0 0 0 0 0 0 0 0 0.00956776101251853 0.0438353131071163 0 0 0 0 0 0 0 0 0 0 0 0 0 0 0 0 0 0 0 0 0 0 0 0 0 0 0 0 0 0 0 0 0 0 0 0 0 0 0 0.0622415342423751 0 0.0131783612335119 0 0 0 0 0 0 0 0 0 0 0 0 0 0 0.00618974871753308 0 0 0 0 0 0 0 0 0 0 0 0 0 0 0 0 0 0 0 0 0 0 0 0 0 0 0 0 0 0 0 0 0 0 0 0 0 0 0 0.00569406999688828 0 0 0 0.00946165579768982 0.00930242353071777 0.00504747587603082 0.174178018826144 0 0 0.26361884151658 0 0 0 0 0 0 0 0 0 0 0 0 0 0 0 0 0 0 0 0 0 0 0 0 0 0 0 0 0 0 0 0 0 0 0 0 0 0 0 0 0 0 0 0 0 0 0 0 0 0 0 0 0 0 0 0 0 0 0 0 0 0 0 0 0 0 0 0 0 0 0 0 0 0 0 0 0 0 0 0 0 0 0 0.0109317599998404 0 0 0 0 0 0 0 0 0 0 0 0 0 0 0 0 0 0 0 0 0 0 0 0 0 0 0 0 0 0 0 0 0 0 0 0 0 0 0 0 0 0 0 0 0 0 0 0 0 0 0 0 0 0 0 0 0 0 0 0 0 0 0 0 0 0 0 0 0 0 0 0 0 0 0 0 0 0 0 0 0 0 0 0 0 0 0 0 0 0 0 0 0 0 0 0
0 0 0 0 0 0 0 0 0 0 0 0 0 0 0.000746280502376278 0.0036840495721148 0 0 0 0 0 0 0 0 0 0 0 0 0 0.00533633001113821 0.00777712805152641 0 0 0.106883929886778 0 0 0 0.00587566641300579 0.00139371025687195 0 0 0 0 0 0 0 0 0 0 0 0.00280962654578157 0 0 0 0.13664853169335 0 0 0.00564244849882869 0.00143306490940182 0 0 0 0 0 0 0 0 0 0 0 0 0 0 0 0 0 0 0 0 0 0 0 0 0 0 0 0.00092761661743301 0 0.00261150232484481 0 0.00245351687360768 0.00187336555543411 0.00743032343707458 0.00338011694337508 0.00503854098725925 0.00641937012186429 0 0 0 0 0 0 0.00291811499906346 0.00526353868147992 0 0 0 0 0 0 0 0 0 0 0 0 0 0 0 0 0 0 0 0 0 0 0 0.00133580363118641 0 0 0.00417089268734569 0 0 0.00327563891358255 0 0 0 0 0 0 0.00308782727971597 0.0161380450689818 0.0189456299311442 0.026243452395677 0.0106781924272333 0 0.0911375930130997 0.00554881430253123 0.0245979342373059 0 0.0220121580015315 0 0.000827915735759761 0.00780128289138807 0.273142914773839 0.0356148621099417 0 0 0 0 0 0 0 0 0 0 0 0 0 0 0 0 0 0 0 0 0 0 0 0 0 0 0 0 0 0 0 0 0 0 0 0 0 0 0 0 0 0 0 0 0 0 0 0 0 0 0 0 0 0 0 0 0 0 0 0 0 0 0 0 0 0 0 0 0 0 0 0 0 0 0 0 0 0 0 0 0 0 0 0 0 0 0 0 0 0 0 0 0 0 0 0 0 0 0 0 0 0.0452372948683175 0 0 0 0 0 0 0 0 0 0 0 0 0 0 0 0 0 0 0 0 0 0 0 0 0 0 0 0 0 0 0 0 0 0 0 0 0 0 0 0.00258352919163587 0 0.0437294762030619 0 0 0 0 0.0146263799118859 0 0.00083579725680704 0 0 0 0 0 0 0.0288242111051464 0 0 0.00305758118027168 0
0 0 0 0 0 0 0 0 0 0 0 0 0 0 0 0 0 0 0 0 0.00251350279644176 0 0 0 0 0 0 0 0 0 0 0 0 0 0 0 0 0 0 0 0 0 0 0 0 0.0394767366388538 0.203982472128639 0 0 0 0.0699395078810758 0 0 0 0.0250831149695072 0 0 0 0.140431559081626 0.00482725124060855 0.0529650612240019 0.00523278333022261 0 0 0 0 0 0 0 0 0 0 0 0.131771477248028 0 0 0 0.00857675305791064 0 0 0.00453314808187984 0 0 0 0 0.0109594094627113 0 0 0.00873259514698825 0.0178616208431343 0 0 0 0 0 0 0.00607530307387511 0 0 0 0 0 0 0 0 0 0 0 0 0 0 0 0 0 0 0 0 0 0 0 0 0 0 0 0 0 0 0 0 0 0.0129831731338545 0 0.0702140757462939 0.014103993917453 0 0 0 0 0 0.00937745440088031 0 0 0 0.0369453374297229 0 0 0.0706383977986283 0 0 0 0 0 0 0 0.0527752713676627 0 0 0 0 0 0 0 0 0 0 0 0 0 0 0 0 0 0 0 0 0 0 0 0 0 0 0 0 0 0 0 0 0 0 0 0 0 0 0 0 0 0 0 0 0 0 0 0 0 0 0 0 0 0 0 0 0 0 0 0 0 0 0 0 0 0 0 0 0 0 0 0 0 0 0 0 0 0 0 0 0 0 0 0 0 0 0 0 0 0 0 0 0 0 0 0 0 0 0 0 0 0 0 0 0 0 0 0 0 0 0 0 0 0 0 0 0 0 0 0 0 0 0 0 0 0 0 0 0 0 0 0 0 0 0 0 0 0 0 0 0 0 0 0 0 0 0 0 0 0 0 0 0 0 0 0 0 0 0 0 0 0 0
0 0 0 0 0 0 0 0 0 0 0 0 0 0 0 0 0 0 0 0 0 0 0 0 0 0 0 0 0 0 0 0 0 0.00720713679544151 0 0 0 0 0 0 0 0 0 0 0 0 0 0 0 0 0.00640448516936467 0 0 0 0.00936682698102675 0 0 0.0021454042955848 0 0 0 0 0 0 0 0 0 0 0 0 0 0 0 0 0 0 0 0 0 0 0 0.00234041272892043 0.00210317967450041 0.00145830283251049 0 0.00376948914549914 0.00247873205861888 0 0.010032281975218 0.0276267350186625 0 0 0 0 0.00838471649710592 0.00237998186918016 0 0 0.00763916934956415 0 0.00125568606881521 0.00317527725334189 0.0260488540121638 0.0877308200054458 0 0 0 0 0 0 0 0 0 0 0 0 0 0 0 0 0 0 0 0 0 0 0 0 0 0 0 0 0 0 0 0 0 0 0 0.0150557050851677 0 0 0.261321365722485 0.103890541119523 0 0.0493521287411351 0.0311216420300401 0 0.0890275876394557 0.188115725725043 0.005708912887011 0.00346393882182751 0.0225677022347275 0 0.00548430263840763 0 0 0 0 0 0 0 0 0 0 0 0 0 0 0 0 0 0 0 0 0 0 0 0 0 0 0 0 0 0 0 0 0 0 0 0 0 0 0 0 0 0 0 0 0 0 0 0 0 0 0 0 0 0 0 0 0 0 0 0 0 0 0 0 0 0 0 0 0 0 0 0 0 0 0 0 0 0 0 0 0 0 0 0 0 0 0 0 0 0 0 0 0 0 0 0 0 0 0 0 0 0 0.00778517977534074 0 0 0 0 0 0 0 0 0 0 0 0 0 0 0 0 0 0 0 0 0 0 0 0 0 0 0 0 0 0 0 0 0 0 0 0 0 0 0 0 0 0.00555777584887287 0 0 0 0 0 0 0 0 0 0 0 0 0 0 0 0 0 0
0 0 0 0 0 0 0 0 0 0 0 0 0 0 0 0 0 0 0 0 0 0 0 0 0 0 0 0 0 0 0 0 0 0 0 0 0 0 0 0 0 0 0 0 0 0 0 0 0 0 0.0101467043394338 0 0 0 0.00390170989077836 0 0 0.00255452587503567 0.111754815684691 0 0 0 0 0 0 0 0 0 0 0 0 0 0 0 0 0 0 0 0 0 0 0 0 0 0 0.00657094894762533 0.00132314695353839 0 0.0263222706450789 0.0308091177982523 0 0 0 0 0 0 0 0 0.00171360884666877 0 0 0 0.0289080729694917 0.0127507891642958 0 0 0 0 0 0 0 0 0 0 0 0 0 0 0 0 0 0 0 0 0 0 0 0 0 0 0 0 0 0 0 0 0 0 0 0.0191362843116633 0 0.282926292786382 0 0.144797016948891 0 0.0237526090134896 0.139810102968058 0 0.0454672134317601 0.0925245784533667 0 0 0.00645258157620113 0 0.00837760939529835 0 0 0 0 0 0 0 0 0 0 0 0 0 0 0 0 0 0 0 0 0 0 0 0 0 0 0 0 0 0 0 0 0 0 0 0 0 0 0 0 0 0 0 0 0 0 0 0 0 0 0 0 0 0 0 0 0 0 0 0 0 0 0 0 0 0 0 0 0 0 0 0 0 0 0 0 0 0 0 0 0 0 0 0 0 0 0 0 0 0 0 0 0 0 0 0 0 0 0 0 0 0 0 0 0 0 0 0 0 0 0 0 0 0 0 0 0 0 0 0 0 0 0 0 0 0 0 0 0 0 0 0 0 0 0 0 0 0 0 0 0 0 0 0 0 0 0 0 0 0 0 0 0 0 0 0 0 0 0 0 0 0 0
0 0 0 0 0 0 0 0 0 0 0 0 0 0 0 0 0 0 0 0 0 0 0 0 0 0 0 0 0 0 0 0 0 0.00355521293141628 0 0 0 0 0 0 0 0 0 0 0 0 0 0 0 0 0.0319983026707852 0 0 0 0.00731225599175961 0 0 0.00688706931319059 0.109359878552376 0 0 0 0 0 0 0 0 0 0 0 0 0 0 0 0 0 0 0 0 0 0 0 0 0 0 0.0531695891096468 0.00267092532638444 0.0122721100138625 0.105642154278871 0.18990436504367 0.0362838735033244 0.00802046663516982 0.0291538115599356 0 0.00336204572260085 0.00449428622851967 0 0 0 0 0 0.00224529937033183 0.0835469123089318 0.0650808340790542 0 0 0 0 0 0 0 0 0 0 0 0 0 0 0 0 0 0 0 0 0 0 0 0 0 0 0 0 0 0 0 0 0 0 0 0.0112158740929525 0.00519923963155974 0.0475924422415551 0.0612665193725409 0 0 0 0.027795274450002 0 0.00394202054827454 0.00621378146839158 0 0.000904797592575477 0.00276739042484785 0 0.0582397470165481 0 0 0 0 0 0 0 0 0 0 0 0 0 0 0 0 0 0 0 0 0 0 0 0 0 0 0 0 0 0 0 0 0 0 0 0 0 0 0 0 0 0 0 0 0 0 0 0 0 0 0 0 0 0 0 0 0 0 0 0 0 0 0 0 0 0 0 0 0 0 0 0 0 0 0 0 0 0 0 0 0 0 0 0 0 0 0 0 0 0 0 0 0 0 0 0 0 0 0 0 0 0 0.00831664768195459 0 0 0 0 0 0 0 0 0 0 0 0 0 0 0 0 0 0 0 0 0 0 0 0 0 0 0 0 0 0 0 0 0 0 0 0 0 0 0 0 0 0.00420614150431318 0 0 0 0 0.000858733448565813 0 0 0 0 0 0 0 0 0.00160054227496997 0 0 0 0.00492145561111745
0 0 0 0 0 0 0 0 0 0 0 0 0 0 0 0 0 0 0 0 0 0 0 0 0 0 0 0 0 0 0 0 0 0 0 0 0 0 0 0 0 0 0 0 0 0 0 0 0 0 0 0 0 0 0 0 0 0 0 0 0 0 0 0 0 0 0 0 0 0 0 0 0 0 0 0 0 0 0 0 0 0 0 0 0 0 0 0 0 0 0 0 0 0 0 0 0 0 0 0 0.0238043520236574 0.02119552451777 0 0 0 0 0 0 0 0 0 0 0 0 0 0 0 0 0 0 0 0 0 0 0 0 0 0 0 0 0 0 0 0 0 0 0 0 0 0.0366035266090564 0 0 0 0 0 0 0 0 0.0362686257923109 0.100273190857423 0.219493575646244 0.0314624639983879 0.00634398422721212 0.227025505803076 0.0313672386230901 0 0 0 0 0 0 0 0 0 0 0 0 0 0 0 0 0 0 0 0 0 0 0 0 0 0 0 0 0 0 0 0 0 0 0 0 0 0 0 0 0 0 0 0 0 0 0 0 0 0 0 0 0 0 0 0 0 0 0 0 0 0 0 0 0 0 0 0 0 0 0 0 0 0 0 0 0 0 0 0 0 0 0 0 0 0 0 0 0 0 0 0 0 0 0 0 0 0 0 0 0 0 0.105830947115424 0 0 0 0 0 0 0 0 0 0 0 0 0 0 0 0 0 0 0 0 0 0 0 0 0 0 0 0 0 0 0 0 0 0 0 0 0 0 0 0 0 0.0897321453637716 0.00526131365675144 0 0 0 0.0124170884596886 0 0.00391911733028094 0 0 0 0 0 0 0.037138149470969 0 0 0.0118632505048867 0
0 0 0 0 0 0 0 0 0 0 0 0 0 0 0 0 0 0 0 0 0 0 0 0 0 0 0 0 0 0 0 0 0 0 0 0 0 0 0 0 0 0 0 0 0 0 0 0 0 0 0 0 0 0 0 0 0 0 0 0 0 0 0 0 0 0 0 0 0 0 0 0 0 0 0 0 0 0 0 0 0 0.00824006638999784 0 0 0 0 0.00849201706992643 0 0 0 0 0 0 0 0 0.0253106452395864 0 0 0 0 0 0 0 0.035892684337133 0 0 0 0 0 0 0 0 0 0 0 0 0 0 0 0 0 0 0 0 0 0 0 0 0 0 0 0 0 0 0 0 0 0 0 0 0 0.198769301590372 0.0883601311529986 0 0 0 0 0 0.0545392343623136 0.183732785875813 0.202746592397728 0 0.0264394899811571 0 0 0 0 0 0 0 0 0 0 0 0 0 0 0 0 0 0 0 0 0 0 0 0 0 0 0 0 0 0 0 0 0 0 0 0 0 0 0 0 0 0 0 0 0 0 0 0 0 0 0 0 0 0 0 0 0 0 0 0 0 0 0 0 0 0 0 0 0 0 0 0 0 0 0 0 0 0 0 0 0 0 0 0 0 0 0 0 0 0 0 0 0 0 0 0 0 0 0 0 0 0 0 0 0 0 0 0 0 0 0 0 0 0 0 0 0 0 0 0 0 0 0 0 0 0 0 0 0 0 0 0 0 0 0 0 0 0 0 0 0 0 0 0 0 0 0.0776360542855634 0 0.00581417313214536 0 0 0 0 0 0 0 0 0.00575932244221946 0 0 0 0.0202037781112011 0 0.0580637236318452 0
0 0 0 0 0 0 0 0 0 0 0 0 0 0 0 0 0 0 0 0 0 0 0 0 0 0 0 0 0 0 0 0 0 0 0 0 0 0 0 0 0 0 0 0 0 0 0 0 0 0 0 0 0 0 0 0 0 0 0.152648639002921 0 0 0 0 0 0 0 0 0 0 0 0 0 0 0 0 0 0 0 0 0 0 0 0 0 0 0.0140434801142482 0 0 0.0130185265390604 0.0287632047340532 0 0 0 0 0 0 0 0 0 0 0 0 0.0103059361381105 0 0 0 0 0 0 0 0 0 0 0 0 0 0 0 0 0 0 0 0 0 0 0 0 0 0 0 0 0 0 0 0 0 0 0 0 0.1316339896968 0.0335953653865512 0.0481817775255108 0.199921950732558 0.0939354020173314 0 0 0 0.0316713007226911 0.0327174937130609 0.00763423633741061 0 0 0 0 0.162919271878334 0.0151555810634807 0 0 0 0 0 0 0 0 0 0 0 0 0 0 0 0 0 0 0 0 0 0 0 0 0 0 0 0 0 0 0 0 0 0 0 0 0 0 0 0 0 0 0 0 0 0 0 0 0 0 0 0 0 0 0 0 0 0 0 0 0 0 0 0 0 0 0 0 0 0 0 0 0 0 0 0 0 0 0 0 0 0 0 0 0 0 0 0 0 0 0 0 0 0 0 0 0 0 0 0 0 0.0151319907272065 0 0 0 0 0 0 0 0 0 0 0 0 0 0 0 0 0 0 0 0 0 0 0 0 0 0 0 0 0 0 0 0 0 0 0 0 0 0 0 0 0 0.00612111384511679 0 0 0 0 0 0 0 0 0.00260073982555456 0 0 0 0 0 0 0 0 0
0 0 0 0 0 0 0 0 0 0 0 0 0 0 0 0.0178633979167063 0 0 0 0 0 0 0 0 0 0 0 0 0 0.0176392252733307 0 0 0 0 0 0 0 0.0201040669039464 0 0 0 0 0 0 0 0 0 0 0 0 0 0 0 0 0 0 0 0 0 0 0 0 0 0 0 0 0 0 0 0 0 0 0 0 0 0.0107381871951063 0 0 0 0 0 0.0229386570174254 0 0.0170940510887444 0 0 0 0 0 0 0 0 0 0.0488086915412811 0 0 0 0 0 0.0190134177914318 0 0 0 0 0 0 0 0 0 0 0 0 0 0 0 0 0 0 0 0 0 0 0 0 0 0 0 0.0166841698475565 0 0 0 0 0 0 0 0 0 0 0 0.0410416707799897 0 0 0 0 0 0 0.16218857248009 0 0.198731613719697 0 0.131025781669682 0 0 0 0.276128496775013 0 0 0 0 0 0 0 0 0 0 0 0 0 0 0 0 0 0 0 0 0 0 0 0 0 0 0 0 0 0 0 0 0 0 0 0 0 0 0 0 0 0 0 0 0 0 0 0 0 0 0 0 0 0 0 0 0 0 0 0 0 0 0 0 0 0 0 0 0 0 0 0 0 0 0 0 0 0 0 0 0 0 0 0 0 0 0 0 0 0 0 0 0 0 0 0 0 0 0 0 0 0 0 0 0 0 0 0 0 0 0 0 0 0 0 0 0 0 0 0 0 0 0 0 0 0 0 0 0 0 0 0 0 0 0 0 0 0 0 0 0 0 0 0 0 0 0 0 0 0 0 0 0 0 0 0 0 0 0 0 0 0 0
0 0 0 0 0 0 0 0 0 0 0 0 0 0 0 0 0 0 0 0 0 0 0 0 0 0 0 0 0 0 0 0 0.00734367424878226 0 0 0 0 0 0 0 0 0 0 0 0 0 0 0 0 0 0 0 0 0 0.00541714475889293 0 0 0 0 0 0 0 0 0 0 0 0 0 0 0 0 0 0 0 0 0.00772853737006069 0 0 0 0 0 0.0201950249506886 0.00279904606546559 0.0153531656009133 0 0 0.00531738866607947 0 0 0.00592335428667336 0 0 0 0 0 0.00647793646823882 0 0 0.0070126759442153 0.0121756750562388 0.030088718628299 0.038052219682906 0 0.0273174607004788 0 0 0 0 0 0 0 0 0 0 0 0 0 0 0 0 0 0 0 0 0 0 0 0 0 0 0 0 0 0 0 0 0 0 0 0.0548350746286375 0 0.21273269071304 0.100348197556537 0.0205620555569795 0.0235866203226066 0.0323575210938805 0.0504974375013893 0.0598965654989671 0 0.08643718819834 0.0950408866753732 0.0434450763184893 0 0 0.0290586635078264 0 0 0 0 0 0 0 0 0 0 0 0 0 0 0 0 0 0 0 0 0 0 0 0 0 0 0 0 0 0 0 0 0 0 0 0 0 0 0 0 0 0 0 0 0 0 0 0 0 0 0 0 0 0 0 0 0 0 0 0 0 0 0 0 0 0 0 0 0 0 0 0 0 0 0 0 0 0 0 0 0 0 0 0 0 0 0 0 0 0 0 0 0 0 0 0 0 0 0 0 0 0 0 0 0 0 0 0 0 0 0 0 0 0 0 0 0 0 0 0 0 0 0 0 0 0 0 0 0 0 0 0 0 0 0 0 0 0 0 0 0 0 0 0 0 0 0 0 0 0 0 0 0 0 0 0 0 0 0 0 0 0 0
0 0 0 0 0 0 0 0 0 0 0 0 0 0 0 0 0 0 0 0 0 0 0 0 0 0 0 0 0 0 0 0.000633006305146293 0.00779009639394038 0.00575753589411977 0.00131066943922324 0.00073481850807192 0 0 0 0 0 0.000597040037808435 0 0 0 0 0 0 0 0 0.0015861631778686 0 0 0 0.00384060843034666 0 0 0 0 0 0 0 0 0 0 0 0 0 0 0 0 0 0 0 0 0 0 0 0 0 0 0 0 0 0 0.00508711678232611 0.00224771633120387 0 0.00988179202991194 0.0405134969756472 0.00534674373466726 0 0.00806927039026589 0 0.00409646772471524 0 0 0 0.00169179344122235 0 0.0227451365090036 0.0405439895022973 0.0402015572801509 0.139529809431666 0 0 0 0 0 0 0 0 0 0 0 0 0 0 0 0 0 0 0 0 0 0 0 0 0 0 0 0 0 0 0 0 0 0 0 0 0 0.152075637525079 0.0690865123067417 0.0109655024373934 0.0220619738996466 0.0368788849891445 0.00398639040629016 0 0.0292432439084637 0 0.0551266555882784 0.10646231235738 0.0926098570406186 0.0515315812276851 0 0 0 0 0 0 0 0 0 0 0 0 0 0 0 0 0 0 0 0 0 0 0 0 0 0 0 0 0 0 0 0 0 0 0 0 0 0 0 0 0 0 0 0 0 0 0 0 0 0 0 0 0 0 0 0 0 0 0 0 0 0 0 0 0 0 0 0 0 0 0 0 0 0 0 0 0 0 0 0 0 0 0 0 0 0 0 0 0 0 0 0 0 0 0 0 0 0 0 0 0 0 0 0.0116885769065392 0 0 0 0 0 0 0 0 0 0 0 0 0 0 0 0 0 0 0 0 0 0 0 0 0 0 0 0 0 0 0 0 0 0 0 0 0 0 0 0 0 0.00816322388310879 0.00308211249122639 0 0 0 0 0 0 0 0.00372551494519476 0 0 0.00110719176760781 0 0 0 0 0 0
0 0 0 0 0 0 0 0 0 0 0 0 0 0 0 0.00256595327214755 0 0 0 0 0 0 0 0 0 0.00734834841139951 0 0 0 0 0 0 0.0135291883112141 0.00223923574388675 0.00244148904159138 0 0 0 0 0 0.00219388413388398 0.00104270499204466 0 0 0 0 0 0 0 0 0 0 0 0 0 0 0 0 0 0 0 0 0 0 0 0 0 0 0 0 0 0 0 0 0 0.00314126091130373 0 0 0 0 0 0.00133043834895193 0 0 0 0 0.00250158638970891 0 0 0.00397682452489728 0 0 0.00312448185769479 0 0.00420037264053154 0.0202819481651333 0 0 0 0.00196800617773314 0.0374645117685462 0.00934497445966385 0.00280530479358892 0.0223526840535374 0 0 0 0 0 0 0 0 0 0 0 0 0 0 0 0 0 0 0 0 0 0 0.00196220195439476 0 0 0 0 0 0 0 0 0 0 0 0 0.0280301869631783 0 0.00779231704044253 0 0 0.081537989599555 0.0687105365699235 0 0.022557724638019 0.0542892759613997 0.0930765549075403 0 0.13549917133005 0.0100645424910156 0.266040042498126 0 0 0 0 0 0 0 0 0 0 0 0 0 0 0 0 0 0 0 0 0 0 0 0 0 0 0 0 0 0 0 0 0 0 0 0 0 0 0 0 0 0 0 0 0 0 0 0 0 0 0 0 0 0 0 0 0 0 0 0 0 0 0 0 0 0 0 0 0 0 0 0 0 0 0 0 0 0 0 0 0 0 0 0 0 0 0 0 0 0 0 0 0 0 0 0 0 0 0 0 0 0 0 0.0175256054367573 0 0 0 0 0 0 0 0 0 0 0 0 0 0 0 0 0 0 0 0 0 0 0 0 0 0 0 0 0 0 0 0 0 0 0 0 0 0 0 0 0 0.0249302052844749 0.00508791851342313 0 0 0 0 0 0 0 0 0 0 0 0 0 0.0268178373040611 0 0.01222469151018 0
0 0 0 0 0 0 0 0 0 0 0 0 0 0 0 0 0 0 0 0 0 0 0 0 0 0 0 0 0 0 0 0 0.0183320629350481 0.0152997440606847 0 0 0 0 0 0 0 0 0 0 0 0 0 0 0 0 0 0 0 0 0.0121084895508068 0 0 0 0 0 0 0 0 0 0 0 0 0 0 0 0 0.00724266290936078 0 0 0 0 0 0 0 0 0 0 0 0 0 0 0 0 0.00773362024105447 0.0119684593995389 0.0135905890793922 0 0.0197694959932066 0 0 0 0 0 0 0 0.0872715644818707 0.159704550354734 0.00407295275146978 0.052186449920348 0 0 0 0 0 0 0 0 0 0 0 0 0 0 0 0 0 0 0 0 0 0 0 0 0 0 0 0 0 0 0 0 0 0 0 0 0 0.00549983715446839 0 0.00313594957406558 0.0135955673920909 0 0 0 0.0288675917125367 0.209093710170786 0.15761700057773 0 0.0720879907335349 0.088157015801999 0 0 0 0 0 0 0 0 0 0 0 0 0 0 0 0 0 0 0 0 0 0 0 0 0 0 0 0 0 0 0 0 0 0 0 0 0 0 0 0 0 0 0 0 0 0 0 0 0 0 0 0 0 0 0 0 0 0 0 0 0 0 0 0 0 0 0 0 0 0 0 0 0 0 0 0 0 0 0 0 0 0 0 0 0 0 0 0 0 0 0 0 0 0 0 0 0 0 0 0 0 0 0 0.00649604857709344 0 0 0 0 0 0 0 0 0 0 0 0 0 0 0 0 0 0 0 0 0 0 0 0 0 0 0 0 0 0 0 0 0 0 0 0 0 0 0 0 0 0 0.00234988246865356 0 0 0 0 0 0 0 0.00381876415952666 0 0 0 0 0 0 0 0 0
0 0 0 0 0 0 0 0 0 0 0 0 0 0 0 0 0 0 0 0 0 0 0 0 0 0.0017253355107314 0 0 0 0 0 0.0026584995934159 0.0222888241038922 0.031711847363731 0.00476822966466316 0.0062677187872812 0 0 0 0 0 0.00712739184787718 0 0 0 0 0 0 0 0 0.00182882996153235 0 0 0 0 0 0.00247284420592922 0 0 0 0 0 0 0 0 0 0 0 0 0 0 0 0 0 0 0 0 0 0 0 0 0 0 0 0 0.00234272453576697 0 0 0.0203315935924987 0.0392366388911713 0.0273509384977206 0.00195681835812311 0.0332552727310304 0 0.0163306909447582 0 0 0 0 0 0.0250556943112047 0.0955694839608981 0.0344811486477445 0.167364776134125 0 0 0 0 0 0 0 0 0 0 0 0 0 0 0 0 0 0 0 0 0 0 0.000949046945987548 0 0 0 0 0 0 0 0 0 0 0 0 0.00152267140434793 0 0.0444894690289772 0.0117491106429194 0.0119090832274416 0.00340374457438459 0.0129413484636331 0 0 0 0.225835676032686 0.014536194299738 0.0895062130954148 0 0.0248235091809868 0 0 0 0 0 0 0 0 0 0 0 0 0 0 0 0 0 0 0 0 0 0 0 0 0 0 0 0 0 0 0 0 0 0 0 0 0 0 0 0 0 0 0 0 0 0 0 0 0 0 0 0 0 0 0 0 0 0 0 0 0 0 0 0 0 0 0 0 0 0 0 0 0 0 0 0 0 0 0 0 0 0 0 0 0 0 0 0 0 0 0 0 0 0 0 0 0 0 0 0 0 0 0 0.00682708852008796 0 0 0 0 0 0 0 0 0 0 0 0 0 0 0 0 0 0 0 0 0 0 0 0 0 0 0 0 0 0 0 0 0 0 0 0 0 0 0 0 0 0.00433447253906734 0 0 0 0 0 0 0 0 0.00304707040023297 0 0 0 0 0 0 0 0 0
0 0 0 0 0 0 0 0 0 0 0 0 0 0 0 0 0 0 0 0 0 0 0 0 0 0.00364478867547374 0 0 0 0 0 0 0.114160197145326 0.0300101164115429 0.00149689545094649 0.00125780798308698 0 0 0 0 0 0.00102330140996907 0 0 0 0 0 0 0 0 0 0 0 0 0.0146178766354507 0 0 0 0 0 0 0 0 0 0 0 0 0 0 0 0 0 0 0 0 0 0 0 0 0 0 0 0 0 0 0 0 0 0 0 0 0 0 0 0.00299669690546314 0 0 0 0 0 0.0753038652532714 0.0293451820377658 0 0.0144478212181974 0 0 0 0 0 0 0 0 0 0 0 0 0 0 0 0 0 0 0 0 0 0 0.00195023993032947 0 0 0 0 0 0 0 0 0 0 0 0 0.0103779929045519 0 0 0 0 0.0881042396527555 0 0 0 0 0.0908941835749396 0.277927152742606 0.0791725131264078 0.0179552089585666 0 0.00732716137872541 0 0 0 0 0 0 0 0 0 0 0 0 0 0 0 0 0 0 0 0 0 0 0 0 0 0 0 0 0 0 0 0 0 0 0 0 0 0 0 0 0 0 0 0 0 0 0 0 0 0 0 0 0 0 0 0 0 0 0 0 0 0 0 0 0 0 0 0 0 0 0 0 0 0 0 0 0 0 0 0 0 0 0 0 0 0 0 0 0 0 0 0 0 0 0 0 0 0 0 0 0 0 0.0455379730746679 0 0 0 0 0 0 0 0 0 0 0 0 0 0 0 0 0 0 0 0 0 0 0 0 0 0 0 0 0 0 0 0 0 0 0 0 0 0 0 0 0 0.0440533371284147 0.00907036962315651 0 0 0 0.0146803924973336 0 0 0 0 0 0 0 0 0.0219751342883132 0 0 0.00266955199273843 0
0 0 0 0 0 0 0 0 0 0 0 0 0 0 0.000913860419486241 0.00272208758284542 0 0 0 0 0 0 0 0 0 0 0 0 0 0.0060395667971025 0.0122261764293848 0 0 0.0501302618675514 0 0 0 0.0148179945962545 0.000860528638476523 0 0 0 0 0 0 0 0 0 0 0 0.0117318530933278 0 0 0 0.0867173477803057 0 0 0.0113639715632775 0.0659775155549918 0 0 0 0 0 0 0 0 0 0 0 0 0 0 0 0 0 0 0 0 0 0.00146852215558022 0 0 0 0 0.00850320052121464 0.000895548503417491 0 0.0223596440639972 0.0334589372936426 0.00238373893652469 0 0.00346813543749733 0.00716159525653925 0 0.00779589597356949 0.00225409803543778 0 0 0 0 0.00504975283495264 0.00410905418785332 0.00352571451369429 0 0 0 0 0 0 0 0 0 0 0 0 0 0 0 0 0 0 0 0 0 0 0 0.00200734056228464 0 0 0.0132557537384164 0 0 0.00905059993085412 0 0 0 0 0 0.238594391547333 0.015179896311979 0.00513501277604256 0.00724505745689741 0.119035804862495 0.00799321310765675 0 0.0985308573336622 0.0326104414925564 0.0113863918227165 0 0 0 0 0.00481125865488419 0 0.059035356617779 0 0 0 0 0 0 0 0 0 0 0 0 0 0 0 0 0 0 0 0 0 0 0 0 0 0 0 0 0 0 0 0 0 0 0 0 0 0 0 0 0 0 0 0 0 0 0 0 0 0 0 0 0 0 0 0 0 0 0 0 0 0 0 0 0 0 0 0 0 0 0 0 0 0 0 0 0 0 0 0 0 0 0 0 0 0 0 0 0 0 0 0 0 0 0 0 0 0 0 0 0 0.005403707585575 0 0 0 0 0 0 0 0 0 0 0 0 0 0 0 0 0 0 0 0 0 0 0 0 0 0 0 0 0 0 0 0 0 0 0 0 0 0 0 0 0 0.00478991416194252 0 0 0 0 0 0 0 0 0 0 0 0 0 0 0 0 0 0
0 0 0 0 0 0 0 0 0 0 0 0 0 0 0 0 0 0 0 0 0 0 0 0 0 0 0 0 0 0 0 0 0 0.0304704718636597 0 0 0 0 0 0 0 0 0 0 0 0 0 0 0 0 0 0 0 0 0.0723472486664706 0 0 0 0 0 0 0 0 0 0 0 0 0 0 0 0 0 0 0 0 0 0 0 0 0 0 0 0 0 0 0 0 0 0 0 0 0 0 0 0 0 0 0 0 0 0 0 0 0 0 0 0 0 0 0 0 0 0 0 0 0 0 0 0 0 0 0 0 0 0 0 0 0 0 0 0 0 0 0 0 0 0 0 0 0.281049964570073 0 0 0 0 0 0 0.082804582046997 0 0 0 0 0 0 0 0.5333277328528 0 0 0 0 0 0 0 0 0 0 0 0 0 0 0 0 0 0 0 0 0 0 0 0 0 0 0 0 0 0 0 0 0 0 0 0 0 0 0 0 0 0 0 0 0 0 0 0 0 0 0 0 0 0 0 0 0 0 0 0 0 0 0 0 0 0 0 0 0 0 0 0 0 0 0 0 0 0 0 0 0 0 0 0 0 0 0 0 0 0 0 0 0 0 0 0 0 0 0 0 0 0 0 0 0 0 0 0 0 0 0 0 0 0 0 0 0 0 0 0 0 0 0 0 0 0 0 0 0 0 0 0 0 0 0 0 0 0 0 0 0 0 0 0 0 0 0 0 0 0 0 0 0 0 0 0 0 0 0 0 0 0 0
0 0 0 0 0 0 0 0 0 0 0 0 0 0 0 0 0 0 0 0 0 0 0 0 0 0 0 0 0 0 0 0 0 0 0 0 0 0 0 0 0 0 0 0 0 0 0 0 0 0 0 0 0 0 0 0 0 0 0 0 0 0 0 0 0 0 0 0 0 0 0 0 0 0 0 0 0 0 0 0 0 0 0 0 0 0 0 0 0 0 0 0 0 0 0 0 0 0 0 0 0 0 0 0 0 0 0 0 0 0 0 0 0 0 0 0 0 0 0 0 0 0 0 0 0 0 0 0 0 0 0 0 0 0 0 0 0 0 0 0 0 0 0 0 0 0 0 0 0 0 0 0 0 0 0 0 0 0.279909991003561 0 0 0 0.0574133522245565 0.0245016981897689 0.194334174918849 0 0.0890195411721013 0 0 0 0 0 0 0 0 0 0 0.285089211650473 0.0464107734361088 0 0 0 0 0 0 0 0 0 0 0 0 0 0 0 0 0 0 0 0 0 0 0 0 0 0 0 0 0 0 0 0 0 0 0 0 0 0 0 0 0 0 0 0 0 0 0 0 0 0 0 0 0 0 0 0 0.00539876192198929 0 0 0 0 0 0 0 0 0 0 0 0 0 0 0 0 0 0 0 0 0 0 0 0 0 0 0 0 0 0 0 0 0 0 0 0 0 0 0 0 0 0 0 0 0 0 0 0 0 0 0 0 0 0 0.017922495482593 0 0 0 0 0 0 0 0 0 0 0 0 0 0 0 0 0 0 0 0 0 0 0 0 0 0 0 0
0 0 0 0 0 0 0 0 0 0 0 0 0 0 0 0 0 0 0 0 0 0 0 0 0 0 0 0 0 0 0 0 0 0 0 0 0 0 0 0 0 0 0 0 0 0 0 0 0 0 0 0 0 0 0 0 0 0 0 0 0 0 0 0 0 0 0 0 0 0 0 0 0 0 0 0 0 0 0 0 0 0 0 0 0 0 0 0 0 0 0 0 0 0 0 0 0 0 0 0 0 0 0 0 0 0 0 0 0 0 0 0 0 0 0 0 0 0 0 0 0 0 0 0 0 0 0 0 0 0 0 0 0 0 0 0 0 0 0 0 0 0 0 0 0 0 0 0 0 0 0 0 0 0 0 0 0.157535886218712 0 0 0.0710377477837062 0 0.044010121049235 0.0860083791043878 0.0657349137124054 0 0.0157683313784514 0.00478719805357984 0 0 0 0 0 0 0 0 0.00965284485575112 0.31173518064204 0.0370451198215975 0 0.0332218881589848 0.00660834833352906 0 0 0.019475476927205 0.00722119537618056 0 0 0 0 0 0 0 0 0 0 0 0 0 0 0 0 0 0.00447164336780155 0 0 0 0 0 0 0 0 0 0 0 0 0 0 0 0 0 0 0 0 0 0 0 0 0 0 0 0 0 0 0 0.00509352173855593 0 0 0 0 0 0 0 0 0 0 0 0 0 0 0 0 0 0 0 0 0 0 0 0 0 0 0 0 0 0 0 0 0 0 0 0 0 0 0 0 0 0 0 0 0 0 0 0 0 0 0.0155593494081276 0 0 0.0354629604915588 0.0540858974828924 0 0 0 0 0 0 0 0 0 0 0 0 0 0 0 0 0 0 0 0.0154839960952982 0 0 0 0 0 0 0 0
0 0 0 0 0 0 0 0 0 0 0 0 0 0 0 0 0 0 0 0 0 0 0 0 0 0 0 0 0 0 0 0 0 0 0 0 0 0 0 0 0 0 0 0 0 0 0 0 0 0 0 0 0 0 0 0 0 0 0 0 0 0 0 0 0 0 0 0 0 0 0 0 0 0 0 0 0 0 0 0 0 0 0 0 0 0 0 0 0 0 0 0 0 0 0 0 0 0 0 0 0 0 0 0 0 0 0 0 0 0 0 0 0 0 0 0 0 0 0 0 0 0 0 0 0 0 0 0 0 0 0 0 0 0 0 0 0 0 0 0 0 0 0 0 0 0 0 0 0 0 0 0 0 0 0 0 0 0 0 0 0 0 0.3568695796428 0.0958353592542539 0 0.236415185446893 0.0627946087239411 0 0 0 0 0 0 0 0 0.0142856868862523 0.0854354433386384 0 0 0.00741959361260887 0.0078597389964077 0 0 0 0.0202948157074372 0 0 0 0 0 0 0 0 0 0 0 0 0 0 0 0 0 0 0 0 0 0 0 0 0 0 0 0 0 0 0 0 0 0 0 0 0 0 0 0 0 0 0 0 0 0 0 0 0 0.0193601737950915 0 0 0 0 0 0 0 0 0 0 0 0 0 0 0 0 0 0 0 0 0 0 0 0 0 0 0 0 0 0 0 0 0 0 0 0 0 0 0 0 0 0 0 0 0 0 0.0341652635251552 0 0 0 0 0 0.0266431455196657 0 0 0.0326214055508549 0 0 0 0 0 0 0 0 0 0 0 0 0 0 0 0 0 0 0 0 0 0 0 0 0 0 0
0 0 0 0 0 0 0 0 0 0 0 0 0 0 0 0 0 0 0 0 0 0 0 0 0 0 0 0 0 0 0 0 0 0 0 0 0 0 0 0 0 0 0 0 0 0 0 0 0 0 0 0 0 0 0 0 0 0 0 0 0 0 0 0 0 0 0 0 0 0.00258474826117309 0 0 0 0 0 0 0 0 0 0 0 0 0 0 0 0 0 0 0 0 0 0 0 0 0 0 0 0 0 0 0 0 0 0 0 0 0 0 0 0 0 0 0 0 0 0 0 0 0 0 0 0 0 0 0 0 0 0 0 0 0 0 0 0 0 0 0 0 0 0 0 0 0 0 0 0 0 0 0 0 0 0 0 0 0 0 0 0.0716790671254745 0 0 0.041847308716758 0.0179187271828794 0.0537971072110421 0.0134139939380645 0 0.00735262725306485 0.0125611733413076 0 0 0 0 0 0 0 0 0.199644145796497 0.0574231272130688 0.0184523481408741 0 0.0254048831175248 0.00440577634247666 0 0 0.0124279590857582 0 0 0 0 0 0 0 0 0 0.0665170829167003 0 0 0 0 0 0 0 0 0.0233450641161383 0 0 0 0 0 0 0 0 0 0 0 0 0 0 0 0 0 0 0 0 0 0.003650988714404 0 0 0 0 0 0 0 0 0 0.0081432641747597 0 0 0 0.00370144426075388 0 0 0 0 0 0 0 0 0 0.00464013613238352 0 0 0 0 0 0 0 0 0 0 0 0 0.00241698968542806 0 0 0 0 0 0 0 0 0 0 0 0 0 0 0 0 0 0 0 0 0 0 0 0.0161139531435561 0 0.0209885294667434 0.131032551142552 0.155602831555625 0.0249341719649917 0 0 0 0 0 0 0 0 0 0 0 0 0 0 0 0 0 0 0 0 0 0 0 0 0 0 0
0 0 0 0 0 0 0 0 0 0 0 0 0 0 0 0 0 0 0 0 0 0 0 0 0 0 0 0 0.00266491637531894 0 0 0 0 0 0 0 0 0 0 0 0 0 0 0 0 0 0 0 0 0 0 0 0 0 0 0 0 0 0 0 0 0 0 0 0 0 0 0 0 0 0 0 0 0 0 0 0 0 0 0 0 0 0 0 0 0 0 0 0 0 0 0 0 0 0 0 0 0 0 0 0 0 0 0 0 0 0 0 0 0 0 0 0 0 0 0 0 0 0 0 0 0 0 0 0 0 0 0 0 0 0 0 0 0 0 0 0 0 0 0 0 0 0 0 0 0 0 0 0 0 0 0 0 0 0 0 0 0 0 0.0504812919888347 0 0.163877562483763 0 0 0 0 0 0 0 0 0 0 0 0 0 0 0 0.0124217695763949 0.00762120731908143 0 0 0 0 0 0 0 0 0 0 0 0 0 0 0 0 0 0.00884249486289064 0 0 0 0 0 0 0 0 0 0.0101369786356349 0 0 0 0 0 0 0 0 0 0 0 0 0 0 0 0 0 0 0 0 0 0 0 0 0 0 0 0 0 0 0 0 0 0 0 0 0 0 0 0 0 0 0 0 0 0 0 0 0 0 0 0 0 0 0 0 0 0 0 0 0 0 0 0 0 0 0 0 0 0 0 0 0 0 0 0 0 0 0.0829133984967829 0.0782343937383699 0.195687331373604 0 0.178893445978299 0.130577088967309 0 0 0 0 0.0450963779399495 0.0234669872676462 0 0 0 0 0 0 0 0 0.00908475499612052 0 0 0 0 0 0 0 0 0 0 0 0
0 0 0 0 0 0 0 0 0 0 0 0 0 0 0 0 0 0 0 0 0 0 0 0 0 0 0 0 0.00352400666046269 0 0 0 0 0 0 0 0 0 0 0 0 0 0 0 0 0 0 0 0 0 0 0 0 0 0 0 0 0 0 0 0 0 0 0 0 0 0 0 0 0.00655927419684782 0 0 0 0 0 0 0 0 0 0 0 0 0 0 0 0 0 0 0 0 0 0 0 0 0 0 0 0 0 0 0 0 0 0 0 0 0 0 0 0 0 0 0 0 0 0 0 0 0 0 0 0 0 0 0 0 0 0 0 0 0 0 0 0 0 0 0 0 0 0 0 0 0 0 0 0 0 0 0 0 0 0 0 0 0 0 0.0433250557254237 0.0590089229655043 0 0.0238105332352565 0.180517176195602 0 0.0412589802054357 0.035775479972103 0 0.0367073040781033 0 0 0 0 0 0 0 0 0 0 0.124083862164722 0.0175414010954088 0 0.00672375264536674 0 0 0 0.00712993325529041 0 0 0 0 0 0 0 0 0 0 0 0.00543861107435676 0.0069222596525956 0 0 0 0 0 0 0 0 0 0 0 0 0 0 0 0 0 0 0 0 0 0 0 0 0 0 0 0 0 0 0 0 0 0 0 0 0 0 0 0 0 0 0 0 0 0 0 0 0 0 0 0 0 0 0 0 0 0 0 0 0 0 0 0 0 0 0 0 0 0 0 0 0 0 0 0 0 0 0 0 0 0 0 0 0 0 0 0 0 0 0.0246928404272362 0.0105991267856784 0.245266981164381 0.0664254806390667 0 0 0 0 0.0145493880929203 0 0.00676735574717027 0 0 0 0 0 0 0 0.00712290485991721 0 0 0 0.0175948158368686 0 0 0 0 0 0 0 0.00865455332428139
0 0 0 0 0 0 0 0 0 0 0 0 0 0 0 0 0 0 0 0 0 0 0 0 0 0 0 0 0 0 0 0 0 0 0 0 0 0 0 0 0 0 0 0.00120992583708999 0 0 0 0 0 0 0 0 0 0 0 0 0 0 0 0 0 0 0 0 0 0 0 0 0 0 0 0 0 0 0 0 0 0 0 0 0 0 0 0 0 0 0 0 0 0 0 0 0 0 0 0 0 0 0 0 0 0 0 0 0 0 0 0 0 0 0 0 0 0 0 0 0 0 0 0 0 0 0 0 0 0 0 0 0.00252971555870521 0 0 0 0 0 0 0 0 0 0 0 0 0 0 0 0 0 0 0 0 0 0 0 0 0 0 0 0.00327860391465117 0.0204490167247958 0.0567949940452747 0.0126761517526662 0 0.00731619094357634 0 0.0261487226539498 0.0541242167998878 0.194136526124316 0.0624856030837909 0 0.00287158270530543 0 0 0 0.0116495411122415 0 0 0.0199326076811693 0.133386188700065 0 0.00157905575349033 0.0740759893930888 0.00820176418157762 0.00372311101838981 0 0.0326138316687236 0.106076868018081 0 0 0 0 0 0.010078118957254 0 0 0.00399078743775485 0 0 0 0 0.00394580921009069 0 0 0 0 0.00238759413052356 0 0 0 0 0 0 0.00580538682122043 0 0 0 0 0 0 0.00923143100986298 0 0.0133224902534509 0.00183661546552678 0 0.00943926994036406 0.00103704118973372 0 0 0 0 0 0 0 0 0 0 0.000593818106146429 0 0 0 0 0 0 0 0 0 0 0 0 0 0 0.000807885443163757 0 0.00479613359849246 0 0 0.000173314943258984 0 0 0 0 0 0.00072801495048734 0 0 0 0 0 0 0 0 0 0 0 0 0 0 0 0 0 0.00584520877937874 0 0 0.0174387686625155 0 0 0 0.0117320318019346 0.000847496365002009 0 0.00900876739598623 0.00713142404376643 0 0 0 0.000760371170509 0 0.00339471787583772 0.00359472543308954 0 0 0 0 0 0 0 0 0 0 0 0 0.0368125693438134 0 0 0 0 0 0 0 0
0 0 0 0 0 0 0 0 0 0 0 0 0 0 0 0 0 0 0 0 0 0 0 0 0 0 0 0 0 0 0 0 0 0 0 0 0 0 0 0 0 0 0 0 0 0 0 0 0 0 0 0 0 0 0 0 0 0 0 0 0 0 0 0 0 0 0 0 0 0 0 0 0 0 0 0 0 0 0 0 0 0 0 0 0 0 0 0 0 0 0 0 0 0 0 0 0 0 0 0 0 0 0 0 0 0 0 0 0 0 0 0 0 0 0 0 0 0 0 0 0 0 0 0 0 0 0 0 0 0 0 0 0 0 0 0 0 0 0 0 0 0 0 0 0 0 0 0 0 0 0 0 0 0 0 0 0.147728583657623 0.0887871979674809 0.086646074218612 0.0179559835247715 0 0.036039154808667 0.14855013980712 0 0 0.0257147918247101 0.0475376728038823 0 0 0 0 0 0 0 0 0 0.13184311612172 0.0467637371968084 0 0.0170283559936359 0 0.0474154291536042 0 0.00369971146774555 0.0448226869988263 0 0 0 0 0 0 0 0 0 0 0 0 0 0 0 0 0 0 0 0 0 0 0 0 0 0 0 0 0 0 0 0 0 0 0 0 0 0 0 0 0 0 0 0 0 0 0 0 0 0.0184309773201069 0 0 0 0 0 0 0 0 0 0 0 0 0 0 0 0 0 0 0 0 0 0 0 0 0 0 0.0097705906144264 0 0 0 0 0.0127806278342673 0 0 0 0 0 0 0 0.0256466632053746 0 0 0 0 0 0 0 0 0 0 0.00799984455791059 0 0 0.0156818857322103 0.0191567751904973 0 0 0 0 0 0 0 0 0 0 0 0 0 0 0 0 0 0 0 0 0 0 0 0 0 0 0 0
0 0 0 0 0 0 0 0 0 0 0 0 0 0 0 0 0 0 0 0 0 0 0 0 0 0 0 0 0 0 0 0 0 0 0 0 0 0 0 0 0 0 0 0 0 0 0 0 0 0 0 0 0 0 0 0 0 0 0 0 0 0 0 0 0 0 0 0 0 0 0 0 0 0 0 0 0 0 0 0 0 0 0 0 0 0 0 0 0 0 0 0 0 0 0 0 0 0 0 0 0 0 0 0 0 0 0 0 0 0 0 0 0 0 0 0 0 0 0 0 0 0 0 0 0 0 0 0 0.0121210993869596 0 0 0 0 0 0 0 0 0 0 0 0 0 0 0 0 0 0 0 0 0 0 0 0 0 0 0 0 0 0 0 0 0 0.423276814566353 0 0 0.33652307410535 0 0 0 0 0 0 0.0111295875598989 0 0 0.0160513917629662 0.136821456459181 0 0 0.0119460132707154 0 0 0 0 0.0213587132510061 0 0 0 0 0 0 0 0 0 0 0 0 0 0 0 0 0 0 0 0 0 0 0 0 0 0.00889528030124018 0 0 0 0 0 0 0 0 0 0 0 0 0 0 0 0 0 0 0 0 0 0 0 0.00375182929055417 0 0 0 0 0 0 0 0 0 0 0 0 0 0 0 0 0 0 0 0 0 0 0 0 0 0.0051176800815496 0 0 0 0 0 0 0 0 0 0 0 0 0 0 0 0 0 0 0 0 0 0 0 0 0 0 0 0 0 0 0 0 0 0 0 0 0 0 0 0 0 0 0 0 0 0 0 0 0.0130070599642257 0 0 0 0 0 0 0 0
0 0 0 0 0 0 0 0 0 0 0 0 0 0 0 0 0 0 0 0 0 0 0 0 0 0 0 0 0 0 0 0 0 0 0 0 0 0 0 0 0 0 0 0 0 0 0 0 0 0 0 0 0 0 0 0 0 0 0 0 0 0 0 0 0 0 0 0 0 0 0 0 0 0 0 0 0 0 0 0 0 0 0 0 0 0 0 0 0 0 0 0 0 0 0 0 0 0 0 0 0 0 0 0 0 0 0 0 0 0 0 0 0 0 0 0 0 0 0 0 0 0 0 0 0 0 0 0 0 0 0 0 0 0 0 0 0 0 0 0 0 0 0 0 0 0 0 0 0 0 0 0 0 0 0 0 0.0252300924870569 0.00794068794157875 0.0796923478039113 0.00366954129969979 0 0.013786681908883 0.411195144730047 0.00958740669917995 0.0911428734044647 0 0.0192087756879855 0 0 0 0 0 0 0 0 0.0190815848834792 0.225779871009006 0.00364177746117244 0.00319170392296979 0.0130454565105511 0.00458165429517115 0 0 0.00526231066394941 0.0231905089067698 0 0 0 0 0 0 0.00298949854434975 0 0 0 0 0 0 0 0 0 0 0.00136187545993556 0.0026518593384972 0 0 0 0 0 0 0 0 0 0 0 0 0 0 0 0 0 0 0 0.00250911274643097 0 0 0 0 0 0 0 0 0 0 0.00494390458374253 0 0 0 0 0 0 0 0 0 0 0 0 0 0.00282197468091958 0 0 0 0 0 0 0 0 0 0 0 0 0 0 0 0 0 0 0 0 0 0 0 0 0 0 0 0 0 0 0 0 0.0234933550302489 0 0 0 0 0 0 0 0 0 0 0 0 0 0 0 0 0 0 0 0 0 0 0 0 0 0 0 0 0 0 0 0 0 0 0 0
0 0 0 0 0 0 0 0 0 0 0 0 0 0 0 0 0 0 0 0 0 0 0 0 0 0 0 0 0 0 0 0 0 0 0 0 0 0 0 0 0 0 0 0.00311578569733447 0 0.00811801186067726 0 0 0 0 0 0 0 0 0 0 0 0 0 0 0 0 0 0 0 0.00228052451661284 0 0 0 0 0 0 0 0 0 0 0 0 0 0 0 0 0 0 0 0 0 0 0 0 0 0 0 0 0 0 0 0 0 0 0 0 0 0 0 0 0 0 0 0 0 0 0 0 0 0 0 0 0 0 0 0 0 0 0 0 0 0 0.00768067579356482 0 0 0 0 0 0 0 0 0 0 0 0 0 0 0 0 0 0 0 0 0 0 0 0 0 0 0 0 0.00481528161324438 0.0422796629595361 0.0125218167570204 0 0 0.264355648646268 0.0354016871531342 0 0.0383678611757894 0 0 0.00883889493086294 0 0 0 0.0156053790445535 0 0 0.00986441569084988 0.0319522878346384 0.0220958440351778 0.00765370554424298 0.0510269982586267 0 0.0214147317590888 0 0 0.189005455156738 0 0 0 0 0 0.0322697466761822 0 0 0.0041970306760141 0 0 0 0 0 0 0 0 0 0 0 0 0.00734371639414122 0 0 0 0.00788732762106386 0 0 0 0 0 0 0 0 0 0 0 0 0 0 0 0 0 0 0 0 0 0 0 0 0 0 0 0 0 0 0 0 0 0 0 0 0 0 0 0 0 0 0 0 0 0 0 0 0 0 0 0 0 0 0 0 0 0 0 0 0 0 0 0 0 0 0 0 0 0 0.00779466897622102 0 0 0 0.00903890315125687 0 0.015934566007418 0.00660012168075148 0.0113034328311876 0.0645704633655704 0 0 0 0 0.0145648661318104 0.0315872948566936 0.00353338090462822 0 0 0 0 0 0 0 0 0 0 0 0.00697981229909989 0 0 0 0 0 0 0 0
0 0 0 0 0 0 0 0 0 0 0 0 0.0267889513330103 0 0 0 0 0 0.017987958285146 0 0 0 0 0 0 0 0.0199195275072665 0 0 0 0 0 0 0 0 0 0 0 0 0 0 0 0 0 0 0 0 0 0 0 0 0 0 0 0 0 0 0 0 0 0 0 0 0 0 0 0 0 0 0.00214684374207377 0 0 0 0 0 0 0 0 0 0 0 0 0 0 0 0 0 0 0 0 0 0 0 0 0 0 0 0 0 0 0 0 0 0 0.0187813726552602 0 0.0425383404929606 0 0 0.00774918146274872 0.00174176640465402 0 0 0 0.0134558371322296 0.0945719411173922 0.00560836260438362 0.013799614251681 0.0342429252624113 0.042218295219895 0.0234588525179818 0 0 0 0 0.00215892558166768 0 0 0 0 0 0 0 0 0 0 0 0 0 0 0 0 0 0 0 0 0 0 0 0 0 0 0 0 0 0 0 0 0 0 0 0 0 0 0 0 0 0 0 0.059753060994668 0.0832952191489131 0.00866722461783547 0 0.040498459081755 0 0 0 0 0 0 0 0 0 0 0 0 0 0.00262340603826686 0 0.0116410988846428 0.0028661735609986 0 0 0 0 0 0 0 0 0 0 0.00565313822802259 0 0 0 0 0 0.0427202188519461 0 0 0 0 0 0 0 0 0 0 0 0 0 0 0 0.00581439836511598 0 0 0 0 0 0 0 0 0 0 0 0 0 0 0 0 0 0 0 0 0 0 0 0 0 0 0 0 0 0 0 0 0 0 0 0 0.0292525093305557 0.0315789928768498 0.0916072831792593 0.060346214657625 0.143502459273164 0 0 0.0130114473396197 0 0 0 0 0 0 0 0 0 0 0 0 0 0 0 0 0 0 0 0 0 0 0 0 0 0 0 0 0 0 0 0 0 0 0 0 0 0 0 0 0 0 0 0 0 0 0 0 0 0
0 0 0 0 0 0 0 0 0 0 0 0 0 0 0 0 0 0 0 0 0 0 0.0124014555669928 0 0 0 0 0.0241319632218375 0 0 0 0 0 0 0 0 0 0 0 0 0 0 0 0.0119641759823309 0 0.0431658814291996 0 0 0 0 0 0 0 0 0 0 0 0 0 0.0237550067631494 0 0 0 0 0 0 0.0111817568545975 0 0 0 0 0 0 0 0 0 0 0 0 0 0 0 0 0 0 0 0 0 0 0 0 0 0 0 0 0 0 0 0 0 0 0 0 0 0 0 0 0 0 0 0 0 0 0 0 0 0 0 0 0 0 0 0 0 0 0 0 0 0.308812528608891 0.0208634481171421 0 0 0 0 0 0 0 0 0 0 0 0 0 0 0 0 0 0 0 0 0 0 0 0 0 0 0 0 0 0 0 0 0.0223139272042966 0 0 0 0.0162346909420363 0 0 0.0662079784348789 0.13739755195741 0 0 0 0 0 0 0 0 0.00909006457585286 0 0 0 0 0.0201722573620345 0 0 0 0 0 0.163796398916796 0 0 0 0 0 0 0 0 0 0 0 0 0 0 0 0 0 0 0 0 0 0 0 0 0 0 0 0 0 0 0 0 0 0 0 0 0 0 0 0 0 0 0 0 0 0 0 0 0 0 0 0 0 0 0 0 0 0 0 0 0 0 0 0 0 0 0 0 0 0 0 0 0 0.102931833690523 0 0 0 0 0 0 0 0 0 0 0 0 0 0 0 0 0 0 0 0 0 0 0 0 0 0 0 0 0 0 0 0 0 0 0 0 0 0 0 0 0 0 0 0.00557908037203173 0 0 0 0 0 0 0 0 0
0 0 0 0 0 0 0 0 0 0 0 0 0 0 0 0 0 0 0 0 0 0 0.00463065587479801 0 0 0 0.00168771050629708 0 0 0 0 0 0 0 0 0 0 0 0 0 0 0 0 0 0 0.00466131353153073 0 0 0.00422741771040241 0 0 0 0 0 0 0 0 0 0 0.00232436310293415 0 0 0 0 0 0 0 0 0 0 0 0 0 0 0 0 0 0 0 0 0 0 0 0 0 0 0 0 0 0 0 0 0 0 0 0 0 0 0 0 0 0 0 0 0 0 0 0 0 0 0 0 0 0 0 0 0 0 0 0 0.0026666792332955 0 0 0 0 0 0 0 0.0318180906856642 0.00102810645554014 0 0 0 0 0 0 0 0 0 0 0 0 0 0 0 0 0 0 0 0 0 0 0 0 0 0 0 0 0 0 0 0 0 0 0 0 0 0.0824284082116129 0.0232825822643134 0 0.132640552807173 0.165834705970333 0 0 0 0 0 0 0 0 0 0 0 0 0 0 0 0.119112148358286 0.0209569914049815 0.0740448257679166 0 0.0694918516726567 0 0 0 0.00142324063764154 0 0.00945246032950546 0 0 0 0.0147623321609246 0 0 0 0 0 0.0338241759583452 0 0 0 0 0 0 0 0 0 0 0 0 0 0 0 0.0108502908379604 0 0 0 0 0 0 0 0 0 0 0 0 0 0.00372897984435765 0 0 0 0 0 0 0 0 0 0 0 0 0 0 0 0 0 0 0 0 0 0 0 0 0 0 0.0426295813698391 0 0 0 0 0 0 0 0 0 0 0 0 0 0 0 0 0 0 0.123557884487231 0 0 0 0 0 0 0 0 0 0 0 0 0 0 0 0 0 0 0 0 0 0 0 0 0 0 0 0 0 0 0 0 0.00664257366288968 0.0122920771535697
0 0 0 0 0 0 0 0 0 0 0 0 0 0 0 0 0 0 0 0 0 0 0 0 0 0 0 0 0 0 0 0 0 0 0 0 0 0 0 0 0 0 0 0 0.0217300134641752 0.0186757295588719 0 0 0 0 0 0 0 0 0 0 0 0 0 0 0 0 0 0 0 0 0 0 0 0 0 0 0 0 0.0141321926320053 0 0 0 0 0 0 0 0 0 0 0 0 0 0 0 0 0 0 0 0 0 0 0 0 0 0 0 0 0 0 0 0 0 0 0 0 0 0 0 0 0 0 0 0 0 0 0 0 0 0 0 0 0 0.00993469053065262 0 0 0 0 0 0 0 0 0 0 0 0 0 0 0 0 0 0 0 0 0 0 0 0 0 0 0 0 0 0 0 0 0 0 0 0 0 0 0.156274272482171 0.0657128750697644 0.180396031197605 0 0.144830766483459 0 0 0 0 0 0 0 0 0 0 0 0 0 0 0 0.0277800957670952 0.0221430252126369 0.0511047916438782 0.0177948169625561 0 0 0 0 0 0 0 0 0 0 0.0179708882110313 0 0 0 0 0 0.0802177385660598 0 0 0 0 0 0 0 0 0 0 0 0 0 0 0 0.0884254515903774 0 0 0 0 0 0 0 0 0 0 0 0 0 0 0 0 0 0 0 0 0 0 0 0 0 0 0 0 0 0 0 0 0 0 0 0 0 0 0 0 0.049156346242413 0 0 0 0 0 0 0 0 0 0 0 0 0 0 0 0 0 0 0.019118031819107 0 0 0 0 0 0 0 0 0 0 0 0 0 0 0 0 0 0 0 0 0 0 0 0 0 0 0 0 0 0 0 0 0.0109473396953328 0.00365490287080866
0 0 0 0 0 0 0 0 0 0 0 0 0 0 0 0 0 0 0 0 0 0 0 0 0 0 0 0 0 0 0 0 0 0 0 0 0 0 0 0 0 0 0 0 0.00588259994280313 0 0 0 0.00301583158220304 0 0 0 0 0 0 0 0 0 0 0 0 0 0 0 0 0 0 0 0 0 0 0 0 0 0.00858671534395338 0 0 0 0 0 0 0 0 0 0 0 0 0 0 0 0 0 0 0 0 0 0 0 0 0 0 0 0 0 0 0 0 0 0 0 0 0 0 0 0 0 0 0 0 0 0 0 0 0 0 0 0 0 0 0 0 0 0 0 0 0 0 0 0 0 0 0 0 0 0 0 0 0 0 0 0 0 0 0 0 0 0 0 0 0 0 0 0 0 0 0 0 0.00611377486441209 0 0.0847984785371262 0.0544531250406127 0 0 0 0 0 0 0 0 0.00294326350312216 0 0 0 0 0 0 0 0.0822952450827107 0.0348268750341733 0.067773441752401 0 0.101045645239974 0 0 0 0 0 0.0198832085658675 0 0 0 0.0457107817927751 0.00757669447044899 0 0.00992612409033891 0 0 0.00236207253828033 0 0 0 0 0 0 0 0 0 0 0 0 0 0 0 0.0599732354212626 0 0 0 0 0 0 0 0 0 0 0 0 0 0.00412426187951098 0 0 0 0 0.00112808256299965 0 0 0 0 0 0 0 0 0 0 0 0 0 0 0.0196250539552993 0 0 0 0 0 0 0.00307036343570194 0 0 0 0 0 0 0 0 0 0 0 0 0 0 0 0 0 0 0.301640478839948 0 0 0 0 0 0 0 0 0 0 0 0 0 0 0 0 0 0 0 0 0 0 0 0 0 0 0 0 0 0 0.00446171448223157 0 0.0181833803195163 0.050599551722327
0 0 0 0 0 0 0 0 0 0 0 0 0 0 0 0 0 0 0 0 0 0 0 0 0 0 0.0114890913683526 0.0765947864466939 0 0 0 0 0 0 0 0 0 0 0 0 0 0 0 0 0 0 0 0 0 0 0 0 0 0.0168456249477254 0 0 0 0 0 0 0 0 0 0 0.00981902376912626 0 0 0 0 0 0 0 0 0 0 0 0 0 0 0 0 0 0 0 0 0 0 0 0 0 0 0 0 0 0 0 0 0 0 0 0 0 0 0 0 0 0 0 0.00754727097642351 0 0 0 0 0 0 0 0 0 0 0 0 0 0 0 0 0 0 0 0.0311211538730208 0.0303153854578026 0 0 0 0 0 0 0 0 0 0 0 0 0 0 0 0 0 0 0 0 0 0 0 0 0 0 0 0 0 0 0 0 0.126224330590116 0 0.0154198615071763 0 0.0399668527813544 0 0 0 0 0 0 0.0479960127222957 0 0 0 0 0.0130825819940988 0.0507630075148316 0 0 0 0 0.1296606251173 0 0 0 0 0 0.176386031260271 0 0 0 0 0 0 0 0 0 0 0 0 0 0 0 0 0 0.0186026587848577 0.0137659675007947 0.127047510591269 0 0 0 0 0 0 0 0 0 0 0 0 0 0 0 0 0 0 0 0 0 0 0 0 0 0 0 0 0 0 0 0 0 0 0 0 0 0 0 0 0 0 0 0 0 0 0 0 0 0 0 0 0 0 0 0 0 0 0 0.0573522227964904 0 0 0 0 0 0 0 0 0 0 0 0 0 0 0 0 0 0 0 0 0 0 0 0 0 0 0 0 0 0 0 0 0 0 0 0 0 0 0 0 0 0 0 0 0 0 0
0 0 0 0 0 0 0 0 0 0 0 0 0 0 0 0 0 0 0 0 0 0 0 0 0 0 0.143002604847103 0.0141043203706525 0 0 0 0 0 0 0 0 0 0 0 0 0 0 0 0 0 0 0 0 0 0 0 0 0 0.0116366381596905 0 0 0 0 0 0 0 0 0 0 0.00816638814754439 0 0 0 0 0 0 0 0 0 0 0 0 0 0 0 0 0 0 0 0 0 0 0 0 0 0 0 0 0 0 0 0 0 0 0 0 0 0 0 0 0 0 0.0136538858509551 0.0962000746185393 0 0 0 0 0 0 0 0 0.032813949694874 0 0 0.024526770179175 0 0 0 0 0 0 0 0 0.00289096233033133 0 0 0 0 0 0 0 0 0 0 0 0 0 0 0 0 0 0 0 0 0 0 0 0 0 0 0 0 0 0 0 0 0 0 0 0 0 0.101171224578741 0 0 0 0 0.0219203839002421 0 0 0 0 0 0 0 0 0 0 0 0 0 0 0 0 0 0 0 0 0 0 0 0 0 0 0 0 0 0 0 0 0 0 0 0 0 0 0 0 0 0 0 0 0 0 0 0 0 0 0 0 0 0 0 0 0 0 0 0 0 0 0 0 0 0 0 0 0 0 0 0 0 0 0 0 0 0 0 0 0 0 0 0 0 0 0 0 0 0.0109957651310687 0 0.21682217477485 0.0270652696865813 0.0848286116296519 0 0 0.0708034870143346 0.0320581266495871 0 0 0 0 0 0.0873393624360787 0 0 0 0 0 0 0 0 0 0 0 0 0 0 0 0 0 0 0 0 0 0 0 0 0 0 0 0 0 0 0 0 0 0 0 0 0 0 0 0 0
0 0 0 0 0 0 0 0 0 0 0 0 0 0 0 0 0.0113102725456986 0 0 0 0 0 0 0 0 0 0 0.0118235000284134 0 0 0 0 0 0 0 0 0 0 0 0 0 0 0 0 0 0 0 0 0 0 0 0 0 0 0 0 0 0 0 0.0348329004434518 0 0 0 0 0 0 0 0 0 0 0 0 0 0 0 0 0 0 0 0 0 0 0 0 0 0 0 0 0 0 0 0 0 0 0 0 0 0 0 0 0 0 0 0 0 0 0 0 0.00911751112107907 0 0 0 0 0 0 0 0 0 0 0 0 0 0.082349300461175 0 0.026165138662318 0 0 0 0.24718697812779 0 0 0 0 0 0 0 0 0 0 0 0 0 0 0 0 0 0 0 0 0 0 0 0 0 0 0 0 0 0 0 0 0 0 0 0 0 0 0 0 0 0 0 0 0 0 0 0 0 0 0 0 0 0 0 0 0 0 0 0 0 0 0 0 0 0 0 0.0516668126789319 0 0 0 0 0 0 0 0 0 0 0 0.0350991530823545 0.252040910953887 0 0 0 0 0 0.0209427116895035 0 0 0 0 0 0 0 0 0 0 0.0303472485287748 0 0 0 0 0 0 0.0611790054483002 0 0 0 0 0 0 0 0 0 0 0 0 0 0 0 0 0 0 0 0 0 0 0 0 0 0 0 0 0 0 0 0 0 0 0 0 0.0370479083162884 0 0 0 0 0 0 0 0 0 0 0 0 0 0 0 0 0 0 0 0 0 0 0 0 0 0 0 0 0 0 0 0 0 0 0.0528545554991373 0.00984845830391179 0.0261876341089849 0 0 0 0 0 0 0 0 0 0
0 0 0 0 0 0 0 0 0 0 0 0 0 0 0 0 0 0 0 0 0 0 0 0 0 0 0 0 0 0 0 0 0 0 0 0 0 0 0 0 0 0 0 0 0 0 0 0 0 0 0 0 0 0 0 0.00803591787235627 0 0 0 0 0 0 0 0 0 0 0 0 0 0 0 0 0 0 0 0 0 0 0 0 0 0 0 0 0 0 0 0 0 0 0 0 0 0 0 0 0 0 0 0 0 0 0 0 0.0224980359231667 0 0 0 0 0.0117341952083081 0 0 0.00250860626806582 0 0.00248384273049147 0 0 0 0 0 0 0 0 0 0 0 0 0 0 0 0.00474912628135674 0 0 0 0 0 0 0 0 0 0 0 0 0 0 0 0 0 0 0 0 0 0 0 0 0 0 0.0095124361155697 0.00942337374179058 0.194979901300915 0 0 0.0826168969300503 0 0.00850715996980926 0.0373403581981852 0.00966423532407468 0 0 0 0 0 0 0 0 0 0.197140975581869 0.0154520554967654 0 0.00523001755779407 0.00644394455049636 0 0 0.00378501082207486 0.011711140070364 0 0 0 0 0 0 0 0 0.159148242963454 0 0 0 0 0 0 0 0 0 0 0 0 0 0 0 0 0 0.0132066837921984 0 0 0 0 0 0 0 0 0.0343148002205827 0 0 0 0 0.0192147240340643 0 0 0 0 0 0 0 0 0.00601021042136204 0 0 0 0 0 0 0 0 0 0 0 0 0 0.00359692907136825 0 0 0 0 0 0 0 0 0 0 0 0.0153056420448426 0.0190453088898478 0 0 0 0 0 0 0 0 0 0 0.0139184388810076 0.0117430410917246 0.0344065150608017 0 0 0 0 0 0 0 0 0 0 0 0 0 0 0 0.00864961703794677 0 0 0 0 0 0 0 0 0 0 0 0 0 0 0 0 0 0 0.0176226165472959 0 0 0 0 0 0 0 0
0 0 0 0 0 0 0 0 0 0 0 0 0 0 0 0 0 0 0.00274691002440291 0 0 0 0 0 0 0 0 0 0 0 0 0 0 0 0 0 0 0 0 0 0 0.000699849687745964 0 0 0 0 0 0 0 0 0 0 0 0 0 0 0 0 0 0 0 0 0 0 0 0 0 0 0 0 0 0 0 0 0 0 0 0 0 0 0 0 0 0 0 0 0 0 0 0 0 0 0 0 0 0 0 0 0 0 0 0 0 0 0 0 0 0 0 0 0 0 0 0 0 0 0 0 0 0 0 0 0 0 0 0 0 0 0 0 0 0 0 0 0 0 0 0 0 0 0 0 0 0 0 0 0 0 0 0 0 0 0 0 0 0 0.0582277729653601 0.113129043143502 0.020753685742115 0.020652468873771 0 0.0335844681081667 0.203595180535232 0.035423502734943 0.0267041023428212 0.162705085148336 0.0115278936354768 0 0 0 0 0 0 0 0 0.0725986878272922 0 0.0204558328186073 0.00281080157508117 0.0254899665194518 0.00366028652228029 0 0 0.0162510400463343 0.0304168790734387 0 0 0 0 0 0 0.00370765541842548 0 0.0125473885887234 0 0 0 0 0 0 0 0 0.0014655525786173 0.00254415929683353 0.00132605926289131 0 0 0 0 0 0 0 0 0 0 0 0 0 0 0 0.00904852200287737 0 0.00199983349024805 0 0 0 0 0 0 0 0 0 0 0 0.0054768296562588 0 0 0 0 0 0 0 0 0 0 0 0 0 0.00105870671313943 0.000963486030113066 0 0 0 0 0 0 0 0 0 0 0.000926010010989652 0 0 0 0 0 0 0 0 0 0 0 0 0 0.00220430354270688 0 0 0 0.0536251035118795 0.00211067877800129 0 0.0269446206119358 0 0 0 0 0 0 0 0 0 0 0 0 0 0 0 0 0 0 0 0 0 0 0 0 0 0 0 0.0126176331820009 0 0 0 0 0 0 0 0
0 0 0 0 0 0 0 0 0 0 0 0 0 0 0 0 0 0 0 0 0 0 0 0 0 0 0 0 0 0 0 0 0 0 0 0 0 0 0 0 0 0 0 0 0 0 0 0 0 0 0 0 0 0 0 0 0 0 0 0 0 0 0 0 0 0 0 0 0 0 0 0 0 0 0 0 0 0 0 0 0 0 0 0 0 0 0 0 0 0 0 0 0 0 0 0 0 0 0 0 0 0 0 0 0 0 0 0 0 0 0 0 0 0 0 0 0 0 0 0 0 0 0 0 0 0 0 0 0 0 0 0 0 0 0 0 0 0 0 0 0 0 0 0 0 0 0 0 0 0 0 0 0 0 0 0 0.0548690263054558 0.077817692927324 0 0.0384145567553115 0.0214370354861228 0.0274818839572717 0 0.0727281106155366 0 0.0151910698291383 0.0461442558941665 0 0 0 0 0 0 0 0 0.0329379965311489 0.118406683252065 0 0.125302974087189 0 0.10503332967997 0 0 0 0 0 0 0 0 0 0 0 0 0 0 0 0 0 0 0 0 0 0 0 0 0 0.0530915797130541 0 0 0 0 0 0 0 0 0 0 0 0 0 0 0 0 0 0 0 0 0 0 0 0 0 0 0 0.0133194768201127 0 0 0 0 0 0 0 0 0 0 0.0222712790934688 0 0 0.0173983187149231 0 0 0 0 0 0 0 0 0 0 0 0 0.00649597618726519 0 0 0 0 0 0 0 0 0 0 0 0 0.0105905099674675 0 0 0 0 0 0 0 0 0 0 0 0 0 0.0141060381618811 0 0.0240547592913589 0 0 0 0 0.0215092647921557 0.0813981819376135 0 0 0 0 0 0 0 0 0 0 0 0 0 0 0 0 0 0 0 0 0
0 0 0 0 0 0 0 0 0 0 0 0 0 0 0 0 0 0 0 0 0 0 0 0 0 0 0 0 0 0 0 0 0 0 0 0 0 0 0 0 0 0 0 0 0 0 0 0 0 0 0 0 0 0 0 0 0 0 0 0 0 0 0 0 0 0 0 0 0 0 0 0 0 0 0 0 0 0 0 0 0 0 0 0 0 0 0 0 0 0 0 0 0 0 0 0 0 0 0 0 0 0 0 0 0 0 0 0 0 0 0 0 0 0 0 0 0 0 0 0 0 0 0 0 0 0 0 0 0 0 0 0 0 0 0 0 0 0 0 0 0 0 0 0 0 0 0 0 0 0 0 0 0 0 0 0 0 0 0 0 0.0258209598068089 0 0.0273892722149439 0 0 0.0261375514969634 0.0313795093734873 0 0 0 0 0 0.0209431612002696 0 0 0 0.0319415940888211 0.245996386063721 0 0 0.0779609598278755 0 0 0 0 0 0 0 0 0 0.025717783335156 0 0 0 0 0 0 0 0 0 0 0 0 0.014612516199774 0 0 0.0741922625498912 0 0 0 0 0 0 0 0 0 0 0 0 0 0 0 0 0.0172248847678041 0 0 0 0 0 0 0 0 0 0 0.0576060422541227 0 0 0 0 0 0 0 0 0 0 0.144651057839795 0 0 0.0342946808770207 0 0 0 0 0 0 0 0 0 0 0 0 0 0 0 0 0 0 0 0 0 0.0825348536681926 0 0 0 0 0 0 0 0 0 0 0 0 0 0 0 0 0.0345423646833547 0 0 0 0 0 0 0 0.0270541597519981 0 0 0 0 0 0 0 0 0 0 0 0 0 0 0 0 0 0 0 0 0 0
0 0 0 0 0 0 0 0 0 0 0 0 0 0 0 0 0 0 0 0 0 0 0 0 0 0 0 0 0 0 0 0 0 0 0 0 0 0 0 0 0 0 0 0 0.00995395491003699 0.0116048957469208 0 0 0 0 0 0 0 0 0 0 0 0 0 0 0 0.00352391963613074 0 0 0 0.00266986433221225 0 0 0 0 0 0 0 0 0 0 0 0.00233453376939933 0 0 0 0 0 0 0 0 0 0 0 0 0 0 0 0 0 0 0 0 0 0 0 0 0 0 0 0 0 0 0 0 0 0 0 0 0 0 0 0 0 0 0 0 0 0 0 0 0 0 0.00644816623207104 0 0 0 0 0 0 0 0 0 0 0 0 0 0 0 0 0 0 0 0 0 0 0 0 0 0 0 0 0.0181712381869461 0.00271649675113676 0.0137712781375402 0 0.00274288003010873 0.17041428748475 0.00689570504883664 0.00351413692948394 0.0141692577225469 0.0277472491880873 0 0.00269116811010052 0 0 0.00484584535974889 0.0107780856121169 0 0 0.00290286560152007 0.0384185683885319 0 0 0 0.0170482621520205 0.0156257593129881 0 0.0825383696006032 0.249263712306998 0 0 0 0 0 0.0624046725993445 0 0 0.0023935132564178 0 0 0 0 0.00463063981723538 0 0 0 0.00109112866731404 0.00294141430916377 0 0 0 0 0 0 0.00394459913688175 0 0 0 0 0 0 0.00916005320455908 0 0.0187823684246705 0 0 0.0175215021086322 0.0291336797055831 0 0 0 0 0 0 0 0 0 0 0 0 0 0 0.000959993413762843 0 0.00130852444659767 0 0 0 0 0 0 0 0 0 0 0.00969860649525941 0 0 0.000760852779499274 0 0 0 0 0 0 0 0 0 0 0 0 0 0 0 0 0 0 0 0 0 0 0 0 0 0 0 0 0 0 0.0144906472586249 0.00149427291830583 0 0.0105272199948085 0.00987827967546587 0 0.0327069284083959 0 0.003025795329609 0 0.00396185831041187 0.00356578922089552 0 0 0 0 0 0 0 0 0 0 0 0 0.0348271599677258 0 0 0 0 0 0 0 0
0 0 0 0 0 0 0 0 0 0 0 0 0 0 0 0 0 0 0 0 0 0 0 0 0 0 0 0 0 0 0 0 0 0 0 0 0 0 0 0 0 0 0 0 0 0 0 0 0 0 0 0 0 0 0 0 0 0 0 0 0 0 0 0 0 0 0 0 0 0 0 0 0 0 0 0 0 0 0 0 0 0 0 0 0 0 0 0 0 0 0 0 0 0 0 0 0 0 0 0 0 0 0 0 0 0 0 0 0 0 0 0 0 0 0 0 0 0 0 0 0 0 0 0 0 0 0 0 0 0 0 0 0 0 0 0 0 0 0 0 0 0 0 0 0 0 0 0 0 0 0 0 0 0 0 0 0 0.0281254510925511 0.0223915189821425 0.0185834291199434 0 0 0.146818972642582 0 0 0.0387218854122223 0 0 0 0 0 0 0 0 0 0.0278305594915623 0.0429272784492697 0.21280721869196 0.0804579664934414 0.132655870928503 0 0 0 0.0771463435898191 0 0 0 0 0 0 0.0321129213397115 0 0 0 0 0 0 0 0 0 0 0 0 0 0 0 0 0 0 0 0 0 0 0 0 0 0 0 0 0 0 0 0 0.0313026505693298 0 0 0 0 0 0 0 0 0 0 0 0 0 0 0 0 0 0 0 0 0 0 0 0 0 0 0 0 0 0 0 0 0 0 0 0 0 0 0 0 0 0 0 0 0 0 0.0212677022150463 0 0 0 0 0 0 0 0 0 0 0 0 0 0 0 0 0 0 0 0 0.0331561879870453 0 0.0536940429948703 0 0 0 0 0 0 0 0 0 0 0 0 0 0 0 0 0 0 0 0 0 0 0 0
0 0 0 0 0 0 0 0 0 0 0 0 0 0 0 0 0 0 0 0 0 0 0 0 0 0 0 0 0 0 0 0 0 0 0 0 0 0 0 0 0 0 0 0 0 0 0 0 0 0 0 0 0 0 0 0 0 0 0 0 0 0 0 0 0 0 0 0 0 0 0 0 0 0 0 0 0 0 0 0 0 0 0 0 0 0 0 0 0 0 0 0 0 0 0 0 0 0 0 0 0 0 0 0 0 0 0 0 0 0 0 0 0 0 0 0 0 0 0 0 0 0 0 0 0 0 0 0 0 0 0 0 0 0 0 0 0 0 0 0 0 0 0 0 0 0 0 0 0 0 0 0 0 0 0 0 0 0 0 0 0 0 0.125153945651078 0.280566399522235 0 0 0.170154159187527 0 0 0 0 0 0 0 0 0 0 0 0 0.228323780973593 0 0 0 0 0.0782031841562367 0 0 0 0 0 0.052859945531972 0 0 0 0 0 0 0 0 0 0 0 0 0 0 0 0 0 0 0 0 0 0 0 0 0 0 0 0 0 0 0 0 0.0647385849773589 0 0 0 0 0 0 0 0 0 0 0 0 0 0 0 0 0 0 0 0 0 0 0 0 0 0 0 0 0 0 0 0 0 0 0 0 0 0 0 0 0 0 0 0 0 0 0 0 0 0 0 0 0 0 0 0 0 0 0 0 0 0 0 0 0 0 0 0 0 0 0 0 0 0 0 0 0 0 0 0 0 0 0 0 0 0 0 0 0 0 0 0 0 0
0 0 0 0 0 0 0 0 0 0 0 0 0 0 0 0 0 0 0 0 0 0 0 0 0 0 0 0 0 0 0 0 0 0 0 0 0 0 0 0 0 0 0 0 0 0 0 0 0 0 0 0 0 0 0 0 0 0 0 0 0 0 0 0 0 0 0 0 0 0 0 0 0 0 0 0 0 0 0 0 0 0 0 0 0 0 0 0 0 0 0 0 0 0 0 0 0 0 0 0 0 0 0 0 0 0 0 0 0 0 0 0 0 0 0 0 0 0 0 0 0 0 0 0 0 0 0 0 0 0 0 0 0 0 0 0 0 0 0 0 0 0 0 0 0 0 0 0 0 0 0 0 0 0 0 0 0 0 0 0 0 0 0 0 0 0 0 0 0 0 0 0 0 0 0 0 0 0 0 0 0 0 0 1 0 0 0 0 0 0 0 0 0 0 0 0 0 0 0 0 0 0 0 0 0 0 0 0 0 0 0 0 0 0 0 0 0 0 0 0 0 0 0 0 0 0 0 0 0 0 0 0 0 0 0 0 0 0 0 0 0 0 0 0 0 0 0 0 0 0 0 0 0 0 0 0 0 0 0 0 0 0 0 0 0 0 0 0 0 0 0 0 0 0 0 0 0 0 0 0 0 0 0 0 0 0 0 0 0 0 0 0 0 0 0 0 0 0 0 0 0 0 0 0 0 0 0 0 0 0 0 0 0 0 0 0 0 0
0 0 0 0 0 0 0 0 0 0 0 0 0 0 0 0 0 0 0 0 0 0 0 0 0 0 0 0 0 0 0 0 0 0 0 0 0 0 0 0 0 0 0 0 0 0 0 0 0 0 0 0 0 0 0 0 0 0 0 0 0 0 0 0 0 0 0 0 0 0 0 0 0.00802863346546815 0 0 0 0 0 0 0 0 0 0 0 0 0 0 0 0 0 0 0 0 0 0 0 0 0 0 0 0 0 0 0 0 0 0 0 0 0 0 0 0 0 0 0 0 0 0 0 0 0 0 0 0 0 0 0 0 0 0 0 0 0 0 0 0 0 0 0 0 0 0 0 0 0 0 0 0 0 0 0 0 0 0 0 0 0.0170415967399074 0 0.0107775199822271 0 0.00465310145649316 0.120030700551485 0.00239682201528784 0 0.00914379066659967 0 0 0 0 0 0 0 0 0 0.00336087903095991 0.0391845664729593 0 0 0.132043752891163 0.0158610144253965 0 0.0134540433527391 0 0 0 0 0 0 0 0 0 0 0 0 0 0 0 0.00440319329854209 0 0 0 0.00506296894589917 0 0 0 0 0 0 0 0 0 0 0.0390110436796728 0 0 0 0.00353249408015361 0 0.0324359995715998 0 0 0 0 0.0147380391913822 0 0 0 0 0 0 0 0 0 0 0 0 0 0.0166492401638522 0 0.00749640365302366 0 0 0 0 0 0 0 0 0 0 0.0053864752733407 0 0 0 0 0 0 0 0 0 0 0 0 0 0 0 0 0 0 0 0 0 0 0 0 0 0 0 0 0 0 0 0 0.00713230984957947 0.00863697670538377 0 0 0.00986887661136018 0.00900302740172565 0 0.250838441046019 0.0153318885001672 0.168862672456792 0 0.0041134968867238 0.00415292194639705 0 0 0 0 0 0 0 0 0 0 0 0 0.0173671096877002 0 0 0 0 0 0 0 0
0 0 0 0 0 0 0 0 0 0 0 0 0 0 0 0 0 0 0 0 0 0 0 0 0 0 0 0 0 0 0 0 0 0 0 0 0 0 0 0 0 0 0 0.00303709787913357 0.0143364269216306 0.0155151603542095 0 0 0 0 0 0 0 0 0 0 0 0 0 0 0 0.00602012113725908 0 0 0 0.00231059202939474 0 0 0 0 0 0 0 0 0 0 0 0.00353659690708029 0 0 0 0 0 0 0 0 0 0 0 0 0 0 0 0 0 0 0 0 0 0 0 0 0 0 0 0 0 0 0 0 0 0 0 0 0 0 0 0 0 0 0 0 0 0 0 0 0 0 0.0144917744601783 0 0 0 0 0 0 0 0 0 0 0 0 0 0 0 0 0 0 0 0 0 0 0 0 0 0 0 0 0.00415382908318037 0.0078143615552828 0 0 0 0.256642483226335 0.0190889992972195 0.00660769654973399 0.0264897229173916 0.10808702678482 0 0.00628069462206893 0 0 0 0.0289522095623228 0 0 0.0068360034885614 0.04821319159954 0 0 0.262143067332686 0 0.0056285138268421 0 0 0 0 0 0 0 0 0.088005539399991 0 0 0.00347918408243669 0 0 0 0 0 0 0 0 0 0 0 0 0 0 0 0 0.0129784752680493 0 0 0 0 0 0 0.00284106098618295 0 0 0 0 0 0.0323830456515186 0 0 0 0 0 0 0 0 0 0 0 0 0 0 0 0 0 0 0 0 0 0 0 0 0 0 0 0 0 0 0 0 0 0 0 0 0 0 0 0 0 0 0 0 0 0 0 0 0 0 0 0 0 0 0 0 0 0 0 0 0 0 0 0 0 0 0 0 0 0 0 0 0 0 0 0 0 0 0 0 0 0 0 0 0 0.0141271250769512 0 0 0 0 0 0 0 0
0 0 0 0 0 0 0 0 0 0 0 0 0 0 0 0 0 0 0 0 0 0 0 0 0 0 0 0 0 0 0 0 0 0 0 0 0 0 0.216163160878031 0 0 0 0 0 0 0 0 0.105894233467924 0 0 0 0 0 0 0 0 0 0 0 0 0 0 0 0 0 0 0 0 0 0 0 0 0 0 0 0 0 0 0 0 0 0 0 0 0 0 0 0 0 0 0 0 0 0 0 0 0 0 0 0 0 0 0 0 0 0 0 0 0 0 0 0 0 0 0 0 0 0 0 0 0 0 0 0 0 0 0 0 0 0 0 0 0 0 0 0 0 0 0 0 0 0 0 0 0 0 0 0 0 0 0 0 0 0 0 0 0 0 0 0 0 0 0 0 0 0 0 0 0 0 0 0 0 0 0 0 0 0 0 0 0 0 0 0 0 0 0.431583048908119 0 0 0 0 0 0 0 0 0 0 0 0 0 0 0 0 0 0 0 0 0 0 0 0 0 0 0 0 0 0 0 0 0 0 0 0 0 0 0 0 0 0 0 0 0.246359556745926 0 0 0 0 0 0 0 0 0 0 0 0 0 0 0 0 0 0 0 0 0 0 0 0 0 0 0 0 0 0 0 0 0 0 0 0 0 0 0 0 0 0 0 0 0 0 0 0 0 0 0 0 0 0 0 0 0 0 0 0 0 0 0 0 0 0 0 0 0 0 0 0 0 0 0 0 0 0 0 0 0 0 0 0 0 0
0 0 0 0 0 0 0 0 0 0 0 0 0 0 0 0 0 0 0 0 0 0 0 0.0174936544086344 0 0 0 0 0 0 0 0 0 0 0 0 0 0 0.0832361222950054 0 0 0 0 0 0.0348681510092571 0 0 0.0365860295603563 0 0.0239348052639338 0 0 0 0 0 0 0 0 0 0 0 0.117187651676341 0 0.0991479632152503 0 0 0 0 0 0 0 0 0 0 0.0334045496088686 0 0 0 0 0 0 0 0 0 0 0 0 0 0 0 0 0 0 0 0 0 0 0 0 0 0 0 0 0 0 0 0 0 0 0 0 0 0 0 0 0 0 0 0 0 0 0 0 0 0 0 0 0 0 0 0 0 0 0 0.0195390123356195 0 0 0 0 0 0 0 0 0 0 0 0 0 0 0 0 0 0 0 0 0 0 0 0 0 0 0 0 0 0 0 0 0 0 0 0 0 0 0 0 0 0 0 0 0 0 0 0 0 0 0.125375186955449 0 0 0 0 0 0 0 0 0 0 0 0 0 0 0.0815899483975706 0 0 0.192983019411161 0 0 0 0 0 0 0 0 0 0 0 0 0 0 0 0 0 0 0 0 0 0 0 0.0807326953928623 0 0 0.0269931819950395 0.0269280284746514 0 0 0 0 0 0 0 0 0 0 0 0 0 0 0 0 0 0 0 0 0 0 0 0 0 0 0 0 0 0 0 0 0 0 0 0 0 0 0 0 0 0 0 0 0 0 0 0 0 0 0 0 0 0 0 0 0 0 0 0 0 0 0 0 0 0 0 0 0 0 0 0 0 0 0 0 0 0 0 0 0 0 0 0 0 0
0 0 0 0 0 0 0 0 0 0 0 0 0.00310887876359953 0 0 0 0 0 0 0 0 0 0 0 0.00502267565619401 0 0.00431825444031886 0 0 0 0 0.00487800067054503 0 0 0 0 0 0 0 0 0 0 0 0 0 0 0 0 0.00617035870876741 0 0 0 0 0 0 0 0 0 0 0 0 0 0 0 0 0 0 0 0 0 0 0 0 0 0 0 0 0 0 0 0 0 0 0 0 0 0 0 0 0 0 0 0 0 0 0 0 0 0 0 0 0 0 0 0 0 0 0 0 0 0 0 0 0 0.00257674517310499 0 0 0 0 0 0.0181726558944683 0 0 0 0 0 0 0 0 0 0 0 0 0 0 0 0 0 0 0 0 0 0 0 0 0 0 0 0 0 0 0 0 0 0 0 0 0 0 0 0 0 0 0 0 0 0 0.00421004755972543 0 0.138567311484085 0.0237622639718011 0.187226293967945 0 0 0 0 0 0 0 0 0 0 0 0 0 0 0 0 0.0251897123812947 0.159799358848242 0 0.118324569717718 0 0 0 0.00252036761163133 0 0.0248855272734785 0 0 0 0.012924989016914 0 0 0.00267108015583919 0 0 0.00340427283072526 0 0 0 0 0 0 0 0 0 0 0 0 0 0 0 0.00520940228349864 0 0 0 0 0 0 0 0 0 0 0 0 0 0.00175332277741725 0 0 0 0 0 0 0 0 0 0 0 0 0 0 0 0 0 0 0 0.0125996337575069 0 0 0 0 0 0 0.00865457878100519 0 0 0 0 0 0 0 0 0 0 0 0 0 0 0 0 0 0 0.194124374530844 0 0 0 0 0 0 0 0 0 0 0 0 0 0 0 0 0 0 0 0 0 0 0 0 0 0 0 0 0 0 0 0 0.00515605813880888 0.0247692656045207
0 0 0 0 0 0 0 0 0 0 0 0 0.00125487565061386 0 0 0 0 0 0 0 0 0 0 0 0 0 0 0 0 0 0 0 0 0 0 0 0 0 0 0 0 0 0 0 0 0 0 0 0 0 0 0 0 0 0 0 0.00171930174212011 0 0 0 0 0 0 0 0 0 0 0 0 0 0 0 0 0 0 0 0 0 0 0 0 0 0 0 0 0.00107580524096704 0 0.00178136233575915 0 0 0 0 0 0 0 0 0 0 0 0 0 0 0 0 0 0 0 0 0 0 0 0 0 0 0 0.00220947169351125 0 0 0 0 0 0 0 0 0 0 0 0 0 0 0 0 0 0 0 0 0 0 0 0 0 0 0 0 0 0 0 0 0 0 0 0 0 0 0 0 0 0 0 0 0 0 0 0 0 0 0 0 0 0.0143230457284094 0.0111273754622011 0.0465487813597661 0 0 0 0 0 0 0 0 0 0 0 0 0 0 0 0.0147987460953274 0 0.0694907891620707 0 0 0 0 0 0.0190866551610392 0 0 0 0 0 0.0176619982434865 0.00113942025618858 0 0.00606673657013003 0 0 0.00143097740249045 0 0 0 0 0 0 0.0268072467504851 0.0218285073745694 0 0 0 0 0 0 0 0 0 0 0 0 0 0 0 0 0 0 0 0 0 0 0 0 0 0 0 0 0 0 0 0 0 0 0 0 0 0 0 0 0 0.00816530694602151 0 0 0 0 0 0 0 0 0 0 0 0 0 0 0 0 0 0 0 0 0 0 0 0 0 0.0529223448060618 0 0 0 0 0 0 0 0 0 0 0 0 0 0.0486344694998722 0 0.00251203839702622 0 0 0.0105654894600625 0.142309374039048 0.0770101006340704 0.0740061528896765 0 0 0.00296588467219744 0 0 0 0 0 0 0 0.0548511456622275 0.267706596764601
0 0 0 0 0 0 0.00165833124786851 0 0 0.00186350701424682 0 0 0.0028186683010826 0 0 0 0 0 0 0 0 0 0 0 0 0 0 0 0 0 0 0.00230928533007276 0 0 0.00676644481720478 0 0 0 0 0 0 0 0 0 0 0 0 0 0 0 0 0 0 0 0 0.00319203246421474 0.00212911121278092 0 0 0 0 0 0 0 0 0 0 0 0 0 0 0.00267150955598515 0 0 0 0 0 0 0 0 0 0 0 0 0 0 0 0 0 0 0 0 0 0 0 0 0 0 0 0 0.0056455366055566 0 0 0 0.00612559831723701 0 0 0 0 0.00106656931496403 0 0 0 0 0.00428997979854883 0.00328873393507902 0 0 0.00218066311818085 0.0017115497869721 0 0 0 0 0 0 0 0 0 0 0 0 0 0 0 0 0 0 0 0 0 0 0 0 0 0 0 0 0 0 0 0 0 0 0 0 0 0 0 0 0 0 0 0 0 0 0 0.0137924624869094 0 0.0635954131978592 0.032273201123469 0.113835569307018 0 0 0 0 0 0 0 0 0 0 0 0 0 0 0 0.117978094490631 0.0873276711118003 0 0 0.0409711053451169 0 0.0019928895640776 0 0.0184293741847552 0.00858767395470342 0.00957918603537381 0 0 0 0.0355493919391488 0 0 0.00405684678464012 0 0 0.06239891153986 0 0 0 0 0 0 0 0 0 0 0 0 0 0 0.00428187412684177 0.00274495046303697 0 0 0 0 0 0 0 0 0 0 0 0 0 0 0 0 0 0 0 0.00099990448841376 0 0 0 0 0 0.0020247765076754 0 0.00181148248677879 0.00176583582386024 0 0.00254391716145456 0 0 0.0618394608322544 0 0 0 0 0 0 0 0 0 0 0 0 0 0 0 0 0 0 0 0 0 0 0 0 0 0.118013445865775 0 0 0 0 0 0 0 0 0 0 0.00284162385800077 0 0 0 0 0.00312728600084663 0.00260030092355029 0 0 0.00838577028199592 0.0182197024785163 0 0 0 0.0211666683815082 0.00337551346116848 0.00321595261179662 0 0 0 0.00223402509524998 0 0.0172172304978974 0.0635049667680207
0 0 0 0 0 0 0 0 0 0 0 0 0 0 0 0 0 0 0 0 0 0 0 0 0 0 0 0 0 0 0 0 0 0 0 0 0 0 0 0 0 0 0 0 0.0132941997922019 0.00839486486832486 0 0 0 0 0 0 0 0 0 0 0 0 0 0 0 0 0 0.00390901345088333 0 0 0 0 0 0 0 0 0 0 0.00713666308071307 0 0 0.00546573304070417 0 0 0 0 0 0 0 0 0 0 0 0 0 0 0 0 0 0 0 0 0 0 0 0 0 0 0 0 0 0 0 0 0 0 0 0 0 0 0 0 0 0 0 0 0 0 0 0 0 0 0.0265369222917988 0 0 0 0 0 0 0 0 0 0 0 0 0 0 0 0 0 0 0 0 0 0 0 0 0 0 0 0 0 0 0 0 0 0.041204338458395 0 0 0 0.0311853335038998 0.00591571448201945 0.086181318125429 0 0.0195763100136762 0 0.0665569476094865 0 0 0 0 0 0.00606197262518623 0.11090523142698 0.0073344639543784 0.00642912126651197 0 0 0.148718711630253 0 0 0 0 0 0 0 0.0242922561103527 0 0 0 0 0 0 0 0 0 0 0.0181419790293539 0.00907838901085792 0.0583493706241676 0 0 0 0 0.00876294346942483 0 0 0 0 0 0 0 0 0.0590920239980856 0 0 0 0.173115397480687 0 0 0 0 0 0 0 0 0.0156772615376443 0.0349600049561958 0 0.00201461428673381 0 0 0 0 0 0 0 0 0 0 0 0 0 0 0 0 0 0 0 0 0 0 0 0 0 0 0 0 0 0 0 0 0 0 0 0 0 0 0 0 0 0 0 0 0 0 0 0 0 0 0 0 0 0 0 0 0 0 0 0 0 0 0 0 0.00170889987565486 0 0 0 0 0 0 0 0 0 0 0 0 0 0 0 0 0
0 0 0 0 0 0 0 0 0 0 0 0 0 0 0 0 0 0 0 0 0 0 0 0 0 0 0 0 0 0 0 0 0 0 0 0.00206763634981336 0 0 0 0 0.00123631063620765 0.0268054591071451 0 0 0 0 0 0 0.00220866151770973 0 0 0 0.0139614226485976 0 0 0 0 0 0 0 0 0 0 0 0 0 0 0 0 0 0 0 0 0 0 0 0 0 0 0 0 0 0.00155095649033672 0 0.00320417737227836 0 0 0 0 0 0 0 0 0 0 0 0 0 0 0.00307723243368074 0 0 0 0 0 0 0 0 0 0 0 0 0 0 0 0 0 0 0 0 0 0 0 0 0 0 0 0 0 0 0 0 0 0 0 0 0 0 0 0 0 0 0 0 0 0 0 0 0 0 0 0 0 0 0 0 0 0 0 0 0 0 0 0 0 0.00335747592561227 0 0 0 0.0604941901951065 0 0.172022299915543 0 0 0 0 0.00577827251299983 0 0 0 0 0 0 0 0 0 0 0.088542133882217 0 0.0415266011229177 0 0 0 0 0 0 0 0.0726239959735992 0 0 0 0.191295934263174 0 0 0 0 0 0 0 0 0 0 0 0 0 0 0 0 0 0 0 0 0 0 0.00372300499086888 0 0 0 0 0 0 0 0 0 0 0.000715089033288338 0 0.015725339152759 0.0386234023641848 0 0 0 0.0133703216709933 0 0 0 0 0 0 0 0 0 0 0 0 0 0 0 0 0 0 0 0 0 0 0.00102007908368809 0 0 0 0 0 0 0 0 0 0 0 0 0 0 0 0 0 0.222856015130714 0 0 0 0 0 0 0 0 0.0142139882265646 0 0 0 0 0 0 0 0 0 0 0 0 0 0 0 0 0 0 0 0 0 0 0 0 0
0 0 0 0 0 0 0 0 0 0 0 0 0 0 0 0 0 0 0 0 0 0 0 0 0 0 0 0 0 0 0 0 0 0 0 0 0 0 0 0 0 0 0 0 0 0 0 0 0 0 0 0 0 0 0 0 0 0 0 0 0 0 0 0 0 0 0 0 0 0 0 0 0 0 0 0 0 0 0 0 0 0 0 0 0 0 0 0 0 0 0 0 0 0 0 0 0 0 0 0 0 0 0 0 0 0 0 0 0 0 0 0 0 0 0 0 0 0 0 0 0 0 0 0 0 0 0 0 0 0 0 0 0 0 0 0 0 0 0 0 0 0 0 0 0 0 0 0 0 0 0 0 0 0 0 0 0 0 0 0 0 0 0 0 0 0 0 0 0 0 0 0 0 0 0 0 0 0 0 0 0 0 0 0 0 0 0 0 0 0 0.206967074043284 0 0 0 0 0 0 0 0 0 0 0 0 0 0 0.69528079338159 0 0 0 0 0 0 0 0 0 0 0 0 0 0 0 0 0 0 0 0 0 0 0 0 0 0 0 0.0977521325751263 0 0 0 0 0 0 0 0 0 0 0 0 0 0 0 0 0 0 0 0 0 0 0 0 0 0 0 0 0 0 0 0 0 0 0 0 0 0 0 0 0 0 0 0 0 0 0 0 0 0 0 0 0 0 0 0 0 0 0 0 0 0 0 0 0 0 0 0 0 0 0 0 0 0 0 0 0 0 0 0 0 0 0 0
0 0 0 0 0 0 0 0 0 0 0 0 0 0 0 0 0 0 0 0 0 0 0 0 0 0 0 0 0 0 0 0 0 0 0 0 0 0 0 0 0 0 0 0 0 0 0 0 0 0 0 0 0 0 0 0.0077923398492956 0.00260806554826881 0 0 0 0 0 0 0 0 0 0 0 0 0 0 0 0 0 0 0 0 0 0 0 0 0 0 0 0 0 0 0 0 0 0 0 0 0 0 0 0 0 0 0 0 0 0 0 0.0109843859491706 0 0 0 0 0.00577702799656805 0 0 0 0 0.00524719066132846 0 0 0 0 0 0 0 0 0 0 0 0 0 0 0 0.00237378423393476 0 0 0 0 0 0 0 0 0 0 0 0 0 0 0 0 0 0 0 0 0 0 0 0 0 0 0 0 0.0645113020730705 0 0 0.0164260334382299 0 0 0 0.00408326551310405 0 0 0 0 0 0 0 0 0.15804151869197 0.0338353617792867 0 0 0.00428234251939235 0 0 0 0 0.00591893612849217 0 0 0 0 0.00349502880732085 0 0 0 0 0 0 0.0895180653424776 0 0.00339047094309061 0 0 0 0 0 0 0 0 0.023760772098808 0 0 0 0 0 0 0.00430555062892944 0 0 0.0150686045771167 0 0 0.00888307949773706 0 0.0122191869535013 0 0 0.024484979129062 0.00697421427949321 0 0.00314845489804181 0 0 0 0 0 0 0 0 0 0 0 0 0 0 0 0 0 0 0 0 0 0 0 0 0 0 0 0 0.00502198760538199 0 0 0.0281193334577921 0 0 0.00719008945668438 0 0 0 0 0 0 0 0 0 0 0 0 0 0 0 0 0 0 0 0 0 0.00913135198774979 0 0 0.0288901337279711 0 0.00712091291419599 0 0 0 0 0.00373785391997219 0 0 0 0 0 0 0.0111088506262808 0 0 0 0.00792992903189842 0.0184598416801868 0 0.356159754054196 0 0 0 0 0 0 0 0
0 0 0 0 0 0 0 0 0 0 0 0 0 0 0 0 0 0 0 0 0 0 0 0 0 0 0 0 0 0 0 0 0 0 0 0 0 0 0 0 0 0 0 0 0 0 0 0 0 0 0 0 0 0 0 0 0 0 0 0 0 0 0 0 0 0 0 0 0 0 0 0 0 0 0 0 0 0 0 0 0 0 0 0 0 0 0 0 0 0 0 0 0 0 0 0 0 0 0 0 0 0 0 0 0 0 0 0 0 0 0 0 0 0 0 0 0 0 0 0 0 0 0 0 0 0 0 0 0 0 0 0 0 0 0 0 0 0 0 0 0 0 0 0 0 0 0 0 0 0 0 0 0 0 0 0 0 0 0 0 0 0 0 0 0 0 0 0 0 0 0 0 0 0 0 0 0 0 0 0 0 0 0 0 0 0 0 0 0 0 0 0 0 0 0 0 0 0 0.182378612021057 0 0 0 0.0231275959753212 0.0176163981348635 0 0 0 0 0 0 0 0 0 0 0 0 0 0.0744436120751217 0 0 0 0 0.110673299008719 0 0 0 0 0 0 0 0 0 0 0 0 0 0 0 0 0 0 0 0 0 0.0720909934650426 0 0 0 0 0 0 0 0 0 0 0 0 0 0 0 0.0195890612874409 0 0 0.0134336808076789 0 0 0 0 0 0 0 0 0 0 0 0 0 0 0 0 0 0 0 0 0 0 0.0461392983230579 0 0 0.0542995731594498 0 0 0 0 0 0 0.167347982751863 0 0 0 0 0 0 0 0 0 0 0 0 0.218859892990383 0 0 0 0 0 0 0 0
0 0 0 0 0 0 0 0 0 0 0 0 0 0 0 0 0 0 0 0 0 0 0 0 0 0 0 0 0 0 0 0 0 0 0 0 0 0 0 0 0 0 0 0 0 0 0 0 0 0 0 0 0 0 0 0 0 0 0 0 0 0 0 0 0 0 0 0 0 0 0 0 0 0 0 0 0 0 0 0 0 0 0 0 0 0 0 0 0 0 0 0 0 0 0 0 0 0 0 0 0 0 0 0 0 0 0 0 0 0 0 0 0 0 0 0 0 0 0 0 0 0 0 0 0 0 0 0 0 0 0 0 0 0 0 0 0 0 0 0 0 0 0 0 0 0 0 0 0 0 0 0 0 0 0 0 0 0 0 0 0 0.0176896851445978 0 0 0 0 0 0 0 0.00955362944472929 0 0 0 0 0 0 0 0 0 0 0 0 0 0 0 0 0 0.014542839590669 0.187462083990422 0.144035507375187 0 0 0 0 0 0 0 0 0 0 0 0 0 0 0 0 0 0.162321503229176 0 0 0 0 0 0 0.0546126478098682 0.0175739603366008 0 0 0 0 0 0 0 0 0 0 0 0 0 0 0 0 0 0 0 0 0 0 0 0 0 0 0 0 0 0 0 0 0 0 0 0 0 0 0 0 0 0.0339318529305074 0 0 0.0412482767332853 0 0 0 0 0 0 0 0 0 0 0 0 0 0 0 0 0 0 0 0 0 0 0 0 0 0 0 0 0.0152020731711387 0 0 0 0 0 0 0 0 0 0 0 0 0 0.0406390850123238 0 0.039731886476321 0 0 0.0128770135215297 0 0 0 0 0 0 0 0 0.208577955233644
0 0 0 0 0 0 0 0 0 0.00118561008548444 0 0 0 0 0 0 0 0 0 0 0 0 0 0 0 0 0 0 0 0 0 0 0 0 0 0 0 0 0 0 0 0 0 0 0 0 0 0 0 0 0 0 0 0 0 0 0.00442713431256128 0 0 0 0 0 0 0 0 0 0 0 0 0 0 0 0 0 0 0 0 0 0 0 0 0 0 0 0 0.000912957421315752 0 0.00168994246073341 0 0 0 0 0 0 0 0 0 0 0 0 0 0 0 0 0 0 0 0 0 0 0 0 0 0 0 0 0 0 0 0 0 0 0 0 0 0 0 0 0 0 0 0 0 0.00119878353087871 0 0 0 0 0 0 0 0 0 0 0 0 0 0 0 0 0 0 0 0 0 0 0 0 0 0 0.00346260485835932 0.00246080368102556 0 0 0 0 0 0 0 0 0 0 0 0 0.00707061779024655 0 0 0 0 0 0 0 0 0 0 0 0 0 0 0.00733553017754499 0 0 0 0.0436012682150501 0 0 0 0 0 0 0 0 0 0 0 0.00340630584160856 0 0.0210312371519565 0 0.0057693706384622 0 0 0 0 0 0.122453869024093 0 0.0155820350048227 0.0057815406468825 0 0 0 0.0147155883015108 0 0 0 0.0338590118897701 0 0 0 0 0 0 0.0179820871174574 0 0 0 0 0 0 0.000693991224591266 0 0 0 0 0 0 0 0 0.00183859480681645 0 0 0 0 0 0 0 0 0 0 0.0139376673513376 0 0 0.00283002335508324 0 0 0 0 0 0 0 0 0 0.00262912651121069 0 0 0 0.00221733561186444 0 0 0.0079011445939002 0 0 0 0 0 0.00474236905843158 0 0 0.00305826654588153 0.00297911156958927 0 0 0 0 0 0 0.0155448417604187 0 0 0 0 0.00718792208426182 0 0 0.269092737046335 0.0105175918718524 0.160140355534846 0.0617406798483026 0.119021943075513 0 0 0 0 0 0 0 0
0 0 0 0 0 0 0 0 0 0 0 0 0 0 0 0 0 0 0 0 0 0 0 0 0 0 0 0 0 0 0 0 0 0 0 0.0223617530403458 0 0 0 0 0 0 0 0 0 0 0 0 0 0 0 0 0.0288735183835652 0 0 0 0 0 0 0 0 0 0 0 0 0 0 0 0 0 0 0 0 0 0 0 0 0 0 0 0 0.0206270849602875 0.0336986663371079 0.0777004739571336 0.0793384132269349 0 0.00325415738460439 0 0 0 0 0 0 0 0 0 0 0 0 0.00526105774800524 0 0 0 0 0 0 0 0 0 0 0 0 0 0 0 0 0 0 0 0 0 0 0 0 0 0 0 0 0 0 0 0 0 0 0 0 0 0 0 0 0 0 0 0 0 0 0 0 0 0 0 0 0 0 0 0 0 0 0 0 0 0 0 0 0 0 0 0 0 0.0105645403968945 0 0.0434589848752083 0 0 0 0 0 0 0 0 0 0 0 0 0 0 0 0.0239082538733913 0 0.0124653154852901 0 0.0932408239505178 0 0 0 0 0 0 0 0 0 0 0 0 0 0 0 0 0 0 0 0 0 0 0 0 0 0 0 0 0 0 0 0 0 0 0 0 0 0 0 0 0 0 0 0 0 0.129844322530443 0.00476578870782844 0 0 0.116304974978222 0.232231895125007 0 0 0 0 0 0 0 0.00899950926180967 0 0 0 0 0 0 0 0 0 0 0 0 0 0 0 0 0 0 0 0 0 0 0 0 0 0 0 0 0 0 0 0 0.0494130173157729 0 0 0 0 0 0 0 0 0 0 0 0 0 0 0 0 0 0 0 0 0 0 0 0 0.00218123004995867 0 0 0.00150621841167258 0 0 0 0 0 0
0 0 0 0 0 0 0 0 0 0 0 0 0 0 0 0 0 0 0 0 0 0 0 0 0 0 0 0 0 0 0 0 0 0 0 0 0 0 0 0 0 0 0 0 0 0 0 0 0 0 0 0 0 0 0 0 0 0 0 0 0 0 0 0 0 0 0 0 0 0 0 0 0 0 0 0 0 0 0 0 0 0 0 0 0 0 0 0 0 0 0 0 0 0 0 0 0 0 0 0 0 0 0 0 0 0 0 0 0 0 0 0 0 0 0 0 0 0 0 0 0 0 0 0 0 0 0 0 0 0 0 0 0 0 0 0 0 0 0 0 0 0 0 0 0 0 0 0 0 0 0 0 0 0 0 0 0 0 0 0 0 0 0.0106175289702462 0 0 0 0 0 0 0 0 0 0 0 0 0 0 0 0 0.0054162640922751 0 0 0 0.00321932341396876 0 0 0 0 0 0 0 0 0 0.00221652836376762 0.0118005236043191 0 0 0 0 0 0 0 0 0 0 0 0.043594462609863 0 0 0 0 0 0 0 0 0 0 0.0196993386424704 0 0.00183592354321494 0 0 0.0281524745794904 0 0 0 0 0 0 0 0 0 0 0 0 0 0 0 0 0 0 0 0 0.0715233345733792 0.148878446142704 0.105779246219046 0 0 0 0.117713781911736 0.0493683983815338 0 0 0 0 0 0 0 0 0 0 0 0 0 0 0 0 0 0 0 0 0 0 0 0 0 0 0 0 0 0 0 0 0 0 0.00495822941648504 0.00509147162286975 0.0372191898637072 0.00354710523636991 0.0416568842508842 0.0419992777144191 0 0 0 0.00635545545343042 0.0507176565129679 0.142231795746296 0 0 0 0 0 0 0 0 0 0 0 0 0.0464073591345566 0 0 0 0 0 0 0 0
0 0 0 0 0 0 0 0 0 0 0 0 0 0 0 0 0 0 0 0 0 0 0 0 0 0 0 0 0 0 0 0 0 0 0 0 0 0 0 0 0 0 0 0 0 0 0 0 0 0 0 0 0 0 0 0 0 0 0 0 0 0 0 0 0 0 0 0 0 0 0 0 0 0 0 0 0 0 0 0 0 0 0 0 0 0 0 0 0 0 0 0 0 0 0 0 0 0 0 0 0 0 0 0 0 0 0 0 0 0 0 0 0 0 0 0 0 0 0 0 0 0 0 0 0 0 0 0 0 0 0 0 0 0 0 0 0 0 0 0 0 0 0 0 0 0 0 0 0 0 0 0 0 0 0 0 0 0 0 0 0 0 0 0 0 0 0 0 0 0 0 0 0 0 0 0 0 0 0 0 0 0 0 0 0 0 0 0 0 0 0 0 0 0 0 0 0 0 0 0 0 0 0 0.191239896388631 0 0.379769910529794 0 0 0 0 0 0 0 0 0 0 0 0 0 0 0 0 0 0 0 0 0 0.428990193081575 0 0 0 0 0 0 0 0 0 0 0 0 0 0 0 0 0 0 0 0 0 0 0 0 0 0 0 0 0 0 0 0 0 0 0 0 0 0 0 0 0 0 0 0 0 0 0 0 0 0 0 0 0 0 0 0 0 0 0 0 0 0 0 0 0 0 0 0 0 0 0 0 0 0 0 0 0 0 0 0 0 0 0 0 0 0 0 0 0 0
0 0 0 0 0 0 0 0 0 0 0 0 0 0 0 0 0 0 0 0 0 0 0 0.0542768479878362 0 0 0 0 0 0 0 0 0 0 0 0 0 0 0.168750301911373 0 0 0 0 0 0 0 0 0.332557632414674 0 0 0 0 0 0 0 0 0 0 0 0 0 0.102630438369803 0 0 0 0 0 0 0 0 0 0 0 0 0.0728830003211242 0 0 0 0 0 0 0 0 0 0 0 0.0126504406298775 0 0 0 0 0 0 0 0 0 0 0 0 0 0 0 0 0 0 0 0 0 0 0 0 0 0 0 0 0 0 0 0 0 0 0 0 0 0 0 0 0 0 0 0 0 0 0 0 0 0 0 0 0 0 0 0 0 0 0 0 0 0 0 0 0 0 0 0 0 0 0 0 0 0 0 0 0 0 0 0 0 0 0 0 0 0 0 0 0 0 0 0 0 0 0 0 0 0 0 0.146152342605266 0 0 0 0 0 0 0 0 0 0 0 0 0 0 0 0 0 0 0 0 0 0 0 0 0 0 0 0 0 0 0 0 0 0 0 0 0 0 0 0 0 0 0 0 0 0 0 0 0.0277374661289009 0 0 0 0 0 0 0 0 0 0 0 0 0 0 0 0 0 0 0 0 0 0 0 0 0 0 0 0 0 0 0 0 0 0 0 0 0 0 0 0 0 0 0 0 0 0 0 0 0 0 0 0 0 0 0 0 0 0 0 0 0 0 0 0.0448449794584952 0 0 0 0 0 0 0 0 0 0 0 0 0 0 0 0 0 0.0375165501726497
0 0 0 0 0 0 0 0 0 0 0 0 0 0 0 0 0 0 0 0 0 0 0 0 0 0 0 0 0 0 0 0 0 0 0 0 0 0 0 0 0 0.0100448386834829 0 0 0 0 0 0 0 0 0 0 0 0 0 0 0 0 0 0 0 0 0 0 0 0 0 0 0 0 0 0 0 0 0 0 0 0 0 0 0 0 0 0 0 0 0 0 0 0 0 0 0 0 0 0 0 0 0 0 0 0 0 0 0 0 0 0 0 0 0 0 0 0 0 0 0 0 0 0 0 0 0 0 0 0 0 0 0 0 0 0 0 0 0 0 0 0 0 0 0 0 0 0 0 0 0 0 0 0 0 0 0 0 0 0 0 0 0 0 0 0 0 0 0 0 0 0.0102015998492529 0 0.0193115395381614 0.0172854548428471 0.11694130571405 0 0 0 0 0 0 0 0 0 0 0 0 0 0 0 0.0145340742466603 0.0338061192179445 0.0541455816530659 0 0.287466923407874 0 0 0 0 0 0 0 0 0 0 0.0366342035335444 0 0.0554165784771868 0 0 0.0110307363652961 0 0 0 0 0 0 0 0 0 0 0 0 0 0 0 0.0341862573805038 0 0 0 0 0 0 0 0 0 0 0 0 0 0 0.0104990416057379 0 0 0 0 0 0 0 0 0 0 0 0 0 0 0 0 0 0 0.0205157602185597 0 0 0 0 0 0 0 0 0 0 0 0 0 0 0 0 0 0 0 0 0 0 0 0 0 0.157382996024258 0 0 0 0 0 0 0 0 0.00704109245845332 0 0 0 0 0 0 0 0.0017800000288082 0 0 0 0 0 0 0 0 0 0 0 0 0 0.0080976671260812 0 0.0199453368638244 0.0737328927644075
0 0 0 0 0 0 0 0 0 0 0 0 0 0 0 0 0 0 0 0 0 0 0 0 0 0 0 0 0 0 0 0 0 0 0 0 0 0 0.00551974218281719 0 0.00519960350300699 0 0 0 0.00257059505524517 0 0 0.017222927918301 0 0 0 0 0 0 0 0 0 0 0 0 0 0 0 0 0 0 0 0 0 0 0 0 0 0 0.00392960140165615 0 0 0 0 0 0 0 0 0 0 0 0 0 0 0 0 0 0 0 0 0 0 0 0 0 0 0 0 0 0 0 0 0 0 0 0 0 0 0 0 0 0 0 0 0 0 0 0 0 0 0 0 0 0 0 0 0 0 0 0 0 0 0 0 0 0 0 0 0 0 0 0 0 0 0 0 0 0 0 0 0 0 0.00530336195522023 0 0.0274394890259598 0 0 0 0 0 0.00320737036889821 0 0 0 0 0 0.0270485557155183 0 0 0 0 0.00478957762676986 0 0 0.00236591896882487 0 0 0 0.00686226034244805 0 0 0 0 0.00304336774572682 0 0 0 0 0 0.00277410524481943 0 0 0 0 0 0 0.0511212859782298 0 0.108423254900467 0.285550994701536 0 0 0 0 0 0 0 0 0 0 0 0 0 0 0 0 0 0 0.07354389801314 0 0 0 0 0 0 0 0 0 0 0 0.00400560148565701 0 0 0 0 0 0 0 0 0 0 0 0 0 0 0 0.00175906349181378 0 0 0 0 0 0 0 0 0 0 0 0 0 0 0 0 0 0 0 0 0 0 0 0 0 0 0 0 0 0 0 0.255622421691406 0 0.0355712435216155 0.00443267387857468 0 0.0337995853323894 0.00996447746671486 0 0.00677911813658192 0 0 0 0 0 0 0 0 0.00378772163172137 0 0 0 0 0 0 0.0048000624570731 0.00356212025786708 0 0 0 0 0 0 0 0 0
0 0 0 0 0 0 0 0 0 0 0 0 0 0 0 0 0 0 0 0 0 0 0 0 0 0 0 0 0 0 0 0 0 0 0 0 0 0 0 0 0 0 0 0 0 0 0 0.040768227286614 0 0 0 0 0 0 0 0 0 0 0 0 0 0.0104804695332097 0 0 0 0 0 0 0 0 0 0 0 0 0.0177004676340935 0 0 0 0 0 0 0 0 0 0 0 0 0 0 0 0 0 0 0 0 0 0 0 0 0 0 0 0 0 0 0 0 0 0 0 0 0 0 0 0 0 0 0 0 0 0 0 0 0 0 0 0 0 0 0 0 0 0 0 0 0 0 0 0 0 0 0 0 0 0 0 0 0 0 0 0 0 0 0 0 0 0 0 0 0 0 0 0.0308522524670483 0 0 0.0161784210654924 0 0 0 0 0 0 0 0 0 0 0.0215384300640146 0 0.0108860005433499 0.0165216733910133 0 0 0 0 0 0 0.0810900284373987 0 0 0 0.0573386639177316 0 0 0 0.00547373149694832 0 0 0 0 0.0288659562350279 0 0 0.280864191296412 0 0.0768594102074555 0 0 0 0 0 0 0 0 0 0 0 0 0 0 0.10802751039529 0 0 0 0.075474169266717 0 0 0 0.03834318121906 0 0 0 0 0 0 0 0 0 0 0 0 0 0 0 0 0 0 0 0 0 0 0 0.0122519305195952 0 0 0 0 0 0 0 0 0 0.00817039383726221 0 0 0 0 0 0 0 0 0 0 0 0 0.0178095484609719 0 0 0 0 0 0 0 0 0 0 0.0114502139861455 0 0 0 0 0 0.0330551287391481 0 0 0 0 0 0 0 0 0 0 0 0 0 0 0 0 0 0 0 0 0 0 0 0 0 0
0 0 0 0 0 0 0 0 0 0.0023609573358399 0 0 0 0 0 0 0 0 0 0 0 0 0 0 0 0 0 0 0 0 0 0 0 0 0 0 0 0 0.00402744286541206 0 0 0 0.00567549614109047 0 0 0 0 0.0409400959112916 0 0 0 0 0 0 0 0 0 0 0 0 0 0 0 0 0 0 0 0 0 0 0 0 0 0 0.0483575221442564 0 0 0 0 0 0 0 0 0 0 0.00194251808331278 0 0 0 0.00200564609415267 0 0 0 0 0 0 0 0 0 0 0 0 0 0 0 0 0 0 0 0 0 0 0 0 0 0 0 0 0 0 0 0 0 0 0 0 0 0 0 0 0 0 0 0 0 0 0 0 0 0 0 0 0 0 0 0 0 0 0 0 0 0 0 0 0 0 0 0 0 0 0 0 0 0 0 0 0 0 0 0 0 0.0300231782024191 0 0 0 0 0.00367173563236859 0 0 0 0 0 0 0 0 0 0 0.00355117264686185 0.0137289806567871 0.00730545259579279 0.00938448453986976 0 0 0 0 0 0 0 0 0 0 0.065519018423417 0.241933682212466 0.0251382924243325 0 0 0 0 0 0 0 0 0 0 0 0 0 0 0 0 0 0 0 0.239815380797322 0 0 0 0 0 0 0 0 0 0 0 0.0074136864489934 0 0 0 0 0 0 0 0 0 0 0 0 0.00627480997982635 0 0 0.00251691105672141 0 0 0 0 0 0 0 0 0 0 0 0 0 0 0 0 0 0 0 0 0 0 0 0 0 0 0 0 0 0 0 0.220134359282797 0 0 0 0 0 0 0 0 0 0 0.00291612146489394 0 0 0 0 0 0.00732787254509546 0 0 0 0 0 0 0 0 0 0 0 0 0 0 0 0 0.00803518251468057
0 0 0 0 0 0 0 0 0 0 0 0 0 0 0 0 0 0 0 0 0 0 0 0 0 0 0 0 0 0 0 0 0 0 0 0 0 0 0 0 0 0 0 0 0.154460123769685 0 0 0 0 0 0 0 0 0 0 0 0 0 0 0 0 0.00656641485376952 0 0 0 0 0 0 0 0 0 0 0 0 0 0 0 0.0525667340722256 0 0 0 0 0 0 0 0 0 0 0 0 0 0 0 0 0 0 0 0 0 0 0 0 0 0 0 0 0 0 0 0 0 0 0 0 0 0 0 0 0 0 0 0 0 0 0 0 0 0 0.027017755011508 0 0 0 0 0 0 0 0 0 0 0 0 0 0 0 0 0 0 0 0 0 0 0 0 0 0 0 0 0 0 0 0 0 0 0 0 0 0 0 0 0 0 0 0 0 0 0 0 0 0 0 0 0 0 0 0 0 0 0 0 0 0.185702624314269 0 0.259721970333806 0 0 0 0.0221088640966766 0 0 0.0577227426659799 0 0 0 0 0 0 0 0 0 0 0 0 0 0 0 0 0 0 0 0 0 0 0 0.0133511060549067 0 0 0 0 0 0 0 0 0.0786577055830231 0.0819056130824327 0 0 0 0 0 0 0 0 0 0 0 0 0 0 0 0 0 0 0 0 0 0 0 0 0 0 0 0 0 0 0 0 0 0 0 0 0 0 0 0 0 0 0 0 0 0 0 0 0 0 0 0 0 0 0 0 0 0 0 0 0 0 0 0 0 0 0 0 0 0 0 0.0289841691976462 0.0148617537865745 0.0163724231774977 0 0 0 0 0 0 0 0 0 0
0 0 0 0 0 0 0 0 0 0 0 0 0 0 0 0 0 0 0 0 0 0 0 0 0 0 0 0 0 0 0 0 0 0 0 0 0 0 0 0 0 0 0 0 0 0 0 0 0 0 0 0 0 0 0 0 0 0 0 0 0 0 0 0 0 0 0 0 0 0 0 0 0 0 0 0 0 0 0 0 0 0 0 0 0 0 0 0 0 0 0 0 0 0 0 0 0 0 0 0 0 0 0 0 0 0 0 0 0 0 0 0 0 0 0 0 0 0 0 0 0 0 0 0 0 0 0 0 0 0 0 0 0 0 0 0 0 0 0 0 0 0 0 0 0 0 0 0 0 0 0 0 0 0 0 0 0 0 0 0 0.0145748564715241 0 0 0 0 0 0.0127772515608225 0 0 0 0 0 0 0 0 0 0 0.0442323634200254 0.0314851498850727 0 0 0 0 0 0 0 0 0 0 0 0 0 0 0 0 0 0 0 0.119254323651246 0 0 0 0 0 0 0 0 0 0 0 0 0 0 0 0 0 0 0 0 0 0 0 0 0 0 0 0 0 0 0 0 0 0 0 0 0 0 0 0 0 0 0 0 0 0 0.208989859180519 0 0 0 0 0 0 0 0 0 0 0 0 0 0 0 0 0 0 0 0 0 0 0 0 0 0 0 0 0 0 0 0 0 0 0 0 0 0 0 0 0 0.149036131519827 0 0.0141581719055636 0.0242801072408945 0 0 0 0 0.263743701103039 0.0993017301930839 0.00489815385173399 0 0 0 0 0 0 0 0 0 0 0.00496408568592719 0.00830411433072079 0 0 0 0 0 0 0 0
0 0 0 0 0 0 0 0 0 0 0 0 0.0056492265864802 0 0 0 0 0 0 0 0 0 0 0 0 0 0 0 0 0 0 0.001881523340415 0 0 0.0111286508659462 0 0 0 0 0 0 0 0 0 0 0 0.00697661626004466 0 0 0 0 0 0 0 0 0.0227714896296081 0.0257114665118546 0 0 0 0 0 0 0 0 0 0 0 0 0 0 0.00756362618816338 0 0 0 0 0 0 0 0 0 0 0 0 0 0.0057828610764978 0 0.00978079398081529 0.00233537968566144 0.00234035917326413 0 0 0 0 0 0 0 0 0 0 0 0 0 0 0.0314813580895457 0 0 0 0 0.00496909188144341 0 0 0 0 0.00351803991109256 0.0128281144767112 0 0 0.00571350842703754 0 0 0 0 0 0 0 0 0 0 0 0 0 0 0 0 0 0 0 0 0 0 0 0 0 0 0 0 0 0 0 0 0 0 0 0 0 0 0 0 0 0 0 0 0 0 0 0 0.0943388323573035 0 0.054146139449859 0.0944191380987268 0.00739470525113121 0 0 0 0 0 0 0 0 0 0 0 0 0 0 0 0.00468446392002509 0.00335171131039362 0.116301739054782 0 0 0 0.0252523742259348 0 0.0387102763524887 0.0458899996677604 0 0 0 0 0.0134984173885263 0 0 0 0 0 0 0 0 0 0 0 0 0 0 0 0 0 0 0 0 0.0251276886119978 0.0062764797397244 0 0 0 0 0 0 0 0 0 0 0 0 0 0 0 0 0 0 0 0.0093438749601298 0 0.00275959384603615 0 0 0 0.006588694446726 0.00322436754642118 0.00558913775044934 0.00655585658278751 0 0.0046130378144544 0 0 0.0593367803974154 0 0 0 0 0 0.00907510956869718 0.0126043458632828 0 0 0 0 0 0 0 0 0 0 0 0 0 0 0 0 0 0 0.00412865781573814 0 0.012035399695843 0.00523714713561952 0 0 0 0 0 0 0 0.00430077678486302 0 0 0 0 0.00275324862607244 0 0 0 0 0 0 0 0 0.0638313161468634 0.0892275855838851 0.00430077678486302 0 0 0 0 0 0 0.00467022113661743
0 0 0 0 0 0 0 0 0 0 0 0 0 0 0 0 0 0 0 0 0 0 0 0 0 0 0 0 0 0 0 0 0 0 0 0 0 0 0 0 0 0 0 0 0 0 0 0 0 0 0 0 0 0 0 0 0 0 0 0 0 0 0 0 0 0 0 0 0 0 0 0 0 0 0 0 0 0 0 0 0 0 0 0 0 0 0 0 0 0 0 0 0 0 0 0 0 0 0 0 0 0 0 0 0 0 0 0 0 0 0 0 0 0 0 0 0 0 0 0 0 0 0 0 0 0 0 0 0.237075565449005 0 0 0 0 0 0 0 0 0 0 0 0 0 0 0 0 0 0 0 0 0 0 0 0 0 0 0 0 0 0 0 0 0 0 0 0 0 0 0 0 0 0 0 0.031945317383344 0 0.0445806332390044 0 0 0 0 0 0 0 0 0 0 0 0 0 0 0 0 0 0 0 0 0 0 0 0 0 0 0 0 0 0 0 0 0 0 0.422828816173367 0.226412951081229 0 0 0 0 0.0170318207988725 0 0 0 0 0 0 0 0 0 0 0.0201248958751783 0 0 0 0 0 0 0 0 0 0 0 0 0 0 0 0 0 0 0 0 0 0 0 0 0 0 0 0 0 0 0 0 0 0 0 0 0 0 0 0 0 0 0 0 0 0 0 0 0 0 0 0 0 0 0 0 0 0 0 0 0 0 0 0 0 0 0 0 0 0 0 0 0 0 0 0 0 0 0 0 0 0 0 0 0 0 0 0 0 0 0
0 0 0 0 0 0 0 0 0 0 0 0 0 0 0 0 0 0 0 0 0 0 0 0 0 0 0 0.0153920878367927 0 0 0 0 0 0 0 0 0 0 0 0 0 0 0 0 0 0 0 0 0 0 0 0 0 0 0 0 0 0 0 0.00855193625757353 0 0 0 0 0 0 0 0 0 0 0 0 0 0 0 0 0 0 0 0 0 0 0 0 0 0 0 0 0 0 0 0 0 0 0 0 0 0 0 0 0 0 0 0 0 0 0 0 0.0164777761978827 0 0 0 0 0 0 0 0 0 0 0 0 0 0.0179731886477635 0 0 0 0 0 0.138560821182432 0.00419670024710473 0 0 0 0 0 0 0 0 0 0 0 0 0 0 0 0 0 0 0 0 0 0 0 0 0 0 0 0 0 0 0 0 0 0 0 0 0 0 0 0 0 0 0.00976455867621006 0 0.132231318616156 0 0 0 0 0 0 0 0 0 0 0 0 0 0 0 0 0 0 0 0 0 0.0221180093485588 0 0 0 0 0 0 0 0 0 0 0 0.174653892698272 0 0.0414023285676992 0 0 0 0 0.0264567506762732 0 0.00428159187097462 0 0 0 0 0 0 0 0.00772553815785501 0.0317442101762369 0 0 0 0 0 0 0 0 0 0 0 0 0 0 0 0 0 0 0 0 0 0 0 0 0 0 0 0 0 0 0 0 0 0 0 0 0 0 0 0 0 0.0289130485539953 0 0.222400746550006 0 0 0 0 0 0 0 0 0 0.0195170169027775 0 0 0 0 0 0 0 0 0 0 0 0 0 0 0 0 0 0 0 0 0 0 0 0 0.0225648378202468 0 0.0405021072968965 0 0.0145715337182921 0 0 0 0 0 0 0 0
0 0 0 0 0 0 0 0 0 0 0 0 0 0 0 0 0 0 0 0 0 0 0 0 0 0 0 0 0 0 0 0 0 0 0 0 0 0 0 0 0 0 0 0 0 0 0 0 0 0 0 0 0 0 0 0 0 0 0 0 0 0 0 0 0 0 0 0 0 0 0 0 0 0 0 0 0 0 0 0 0 0 0 0 0 0 0 0 0 0 0 0 0 0 0 0 0 0 0 0 0 0 0 0 0 0 0 0 0 0 0 0 0 0 0 0 0 0 0 0 0 0 0 0 0 0 0 0 0.0133040549285061 0 0 0 0 0 0 0 0 0 0 0 0 0 0 0 0 0 0 0 0 0 0 0 0 0 0 0 0 0 0 0 0 0 0.118369474347747 0 0.0231918470878348 0 0.0380127954101278 0 0 0 0 0 0.2390784647275 0 0 0 0 0 0 0.0349609229624596 0 0 0 0 0.109376587594853 0 0 0 0 0 0.0437013749086572 0 0 0 0 0 0 0 0 0 0 0 0 0 0 0 0 0 0.248109490437831 0.109838144200271 0 0 0 0 0 0 0 0 0 0 0 0 0 0 0 0 0 0 0 0 0 0 0 0 0 0 0 0 0 0 0 0 0 0 0 0 0 0 0 0 0 0 0 0 0 0 0 0 0 0 0 0 0 0 0 0 0 0 0 0 0.0220568433942119 0 0 0 0 0 0 0 0 0 0 0 0 0 0 0 0 0 0 0 0 0 0 0 0 0 0 0 0 0 0 0 0 0 0 0 0 0 0 0 0 0 0 0 0 0 0 0
0 0 0 0 0 0 0 0 0 0 0 0 0 0 0 0 0 0 0 0 0 0 0 0 0 0 0 0 0 0 0 0 0 0 0 0 0 0 0 0 0 0 0 0 0 0 0 0 0 0 0 0 0 0 0 0 0 0 0 0 0 0 0 0 0 0 0 0 0 0 0 0 0 0 0 0 0 0 0 0 0 0 0 0 0 0 0 0 0 0 0 0 0 0 0 0 0 0 0 0 0 0 0 0 0 0 0 0 0 0 0 0 0 0 0 0 0 0 0 0 0 0 0 0 0 0 0 0 0 0 0 0 0 0 0 0 0 0 0 0 0 0 0 0 0 0 0 0 0 0 0 0 0 0 0 0 0 0 0 0 0 0 0 0 0 0 0 0 0 0 0 0 0 0 0 0.0347966878221252 0 0 0 0 0 0 0 0 0 0 0 0 0 0 0 0 0 0 0 0 0 0 0 0 0 0 0 0 0 0 0 0 0 0 0 0 0 0 0 0 0.455949324494138 0 0 0 0.0736721230899432 0 0 0 0 0.173584185616227 0 0 0 0 0 0 0 0 0 0 0 0 0 0 0 0 0 0 0 0 0 0 0 0 0 0 0 0 0 0 0 0 0 0 0 0 0 0 0 0 0 0 0 0 0 0.0820787673082485 0.0802083820978913 0.0413850055274722 0 0 0 0 0 0 0 0 0 0 0 0 0 0 0 0 0 0 0 0 0 0 0 0 0 0 0 0 0.058325524043955 0 0 0 0 0 0 0 0 0 0 0 0 0 0 0
0 0 0 0 0 0 0 0 0 0 0 0 0 0 0 0 0 0 0 0 0 0 0 0.0525732877427771 0 0 0 0 0 0 0 0 0 0 0 0 0 0 0.0441903897693617 0 0 0 0 0 0 0 0 0 0 0 0 0 0 0 0 0 0 0 0 0 0 0.0287303051744717 0 0 0 0 0 0 0 0 0 0 0 0 0 0 0 0 0 0 0 0 0 0 0 0 0 0 0 0 0 0 0 0 0 0 0 0 0 0 0 0 0 0 0 0 0 0 0 0 0 0 0 0 0 0 0 0 0 0 0 0 0 0 0 0 0 0 0 0 0 0 0 0 0 0 0 0 0 0 0 0 0 0 0 0 0 0 0 0 0 0 0 0 0 0 0 0 0 0 0 0 0 0 0 0 0 0 0 0 0 0 0 0 0 0 0 0 0 0 0 0 0 0 0 0 0 0 0 0 0 0 0 0 0 0 0 0 0 0 0 0 0 0 0 0 0 0 0 0 0 0 0 0 0 0 0 0 0 0 0 0.180827665393911 0 0 0 0 0 0.0544166475065648 0.435303212088955 0.0756146669386856 0 0 0 0 0 0.0187032745078021 0 0 0 0 0 0 0 0 0 0 0 0 0 0 0 0 0 0 0 0 0 0 0 0 0 0 0 0 0 0 0 0 0 0 0 0 0 0 0 0 0 0 0 0 0 0 0 0 0 0 0 0 0 0 0 0 0 0 0 0 0 0 0 0 0 0 0 0 0 0 0 0 0.109640550877471 0 0 0 0 0 0 0 0 0
0 0 0 0 0 0 0 0 0 0 0 0 0 0 0 0 0 0 0 0 0 0 0 0 0 0 0 0 0 0 0 0 0 0 0 0 0 0 0 0 0 0 0 0 0 0 0 0 0 0 0 0 0 0 0 0 0 0 0 0 0 0.017521753012395 0 0 0 0 0 0 0 0 0 0 0.148939032291041 0 0 0 0 0 0 0 0 0 0 0 0 0 0 0 0 0 0 0 0 0 0 0 0 0 0 0 0 0 0 0 0 0 0 0 0 0 0 0 0 0 0 0 0 0 0 0 0 0 0 0 0 0 0 0 0 0 0 0 0 0 0 0 0 0 0 0 0 0 0 0 0 0 0 0 0 0 0 0 0 0 0 0 0 0 0 0 0 0 0 0 0 0 0 0 0 0 0 0 0 0 0 0 0 0 0 0 0 0 0 0.189119091768734 0 0 0 0 0 0 0 0 0 0 0 0 0 0 0 0 0 0 0 0 0 0 0 0 0 0 0 0 0 0 0 0 0 0 0 0.0307585382187511 0 0.157793774212639 0.00804619920513878 0 0 0 0 0 0.0378596637440949 0 0 0 0 0 0 0 0 0 0 0 0 0 0 0 0 0 0 0 0 0 0 0 0 0 0 0 0 0 0 0 0 0 0 0 0 0 0 0 0 0 0 0 0 0 0 0 0 0 0 0 0 0 0 0 0 0 0 0 0 0 0 0.19166798792034 0.0230768311223671 0.170312226202879 0 0 0 0 0 0 0 0 0 0 0 0 0 0 0.02490490230162 0 0 0 0 0 0 0 0 0
0 0 0 0 0 0 0 0 0 0 0 0 0 0 0 0 0 0 0 0 0 0 0 0 0 0 0 0 0 0 0 0 0 0 0 0 0 0 0 0 0 0 0 0 0 0 0 0 0 0 0 0 0 0 0 0 0 0 0 0 0 0 0 0 0 0 0 0 0 0 0 0 0 0 0 0 0 0 0 0 0 0 0 0 0 0 0 0.00971317779780834 0 0 0 0 0 0 0 0 0 0 0 0 0 0 0 0 0 0 0 0 0 0 0 0 0 0 0 0 0 0 0 0 0 0 0 0 0 0 0 0 0 0 0 0 0 0 0 0 0 0 0 0 0 0 0 0 0 0 0 0 0 0 0 0 0 0 0 0 0 0 0 0 0 0 0 0 0 0 0 0 0 0 0 0 0 0 0 0 0 0 0 0 0 0 0 0 0 0 0 0 0.179257085215728 0 0 0 0 0.0130635333257043 0 0.0371820848916752 0 0 0 0 0 0 0 0 0 0 0 0 0 0 0 0 0 0 0 0.380294777622122 0 0 0 0 0 0 0 0 0 0 0 0 0 0 0 0 0 0 0 0 0 0 0 0 0 0 0 0 0 0 0 0 0 0 0 0 0 0 0 0 0 0 0 0 0.0798076737476303 0 0 0 0 0 0 0 0 0 0 0 0 0 0 0 0 0 0 0 0 0 0 0 0 0 0 0 0 0 0 0 0 0 0 0 0 0.0406162001466993 0 0 0 0 0.0689130686247209 0.0504870429511316 0 0.14066535567678 0 0 0 0 0 0 0 0 0 0 0 0
0 0 0 0 0 0 0 0 0 0 0 0 0 0 0 0 0 0 0 0 0 0 0 0 0 0 0 0 0 0 0 0 0 0 0 0 0 0 0 0 0 0 0 0 0 0 0 0 0 0 0 0 0 0 0 0 0 0 0 0 0 0 0 0 0 0 0 0 0 0 0 0 0 0 0 0 0 0 0 0 0 0 0 0 0 0 0 0 0 0 0 0 0 0 0 0 0 0 0 0 0 0 0 0 0 0 0 0 0 0 0 0 0 0 0 0 0 0 0 0 0 0 0 0 0 0 0 0 0 0 0 0 0 0 0 0 0 0 0 0 0 0 0 0 0 0 0 0 0 0 0 0 0 0 0 0 0 0 0 0 0 0 0 0 0 0 0 0 0 0 0 0 0 0 0.00426338854516673 0 0 0 0 0 0 0 0 0 0 0 0 0 0.0348562726755692 0 0 0 0 0 0 0.0028572150752653 0.182158239666294 0 0 0 0 0 0 0 0 0 0 0 0.00272981668138345 0.0102658571444048 0 0 0 0 0.0908140716227696 0 0 0.00380583469964183 0 0 0 0 0 0 0 0.00862053061855311 0.0277221164040457 0 0 0 0 0 0 0.00173382547904922 0 0 0 0 0 0 0 0 0 0 0 0 0 0 0 0 0 0 0 0 0 0 0 0 0 0 0 0 0 0 0 0 0 0 0 0 0 0 0.00452178169323744 0.00330961799297648 0 0 0 0 0 0 0.0024684302431535 0 0 0 0 0 0 0 0 0 0 0 0 0 0 0 0 0.142255156946667 0 0 0 0 0.0286899762480448 0.0387004403362029 0 0.224083454915335 0.0283826376537925 0.100517896832249 0.00373150336350975 0.0266352513746127 0 0 0 0 0 0 0 0.0268766837880762
0 0 0 0 0 0 0 0 0 0 0 0 0 0 0 0 0 0 0 0 0 0 0 0 0 0 0 0 0 0 0 0 0 0 0 0 0 0 0 0 0 0 0 0 0 0 0 0 0 0 0 0 0 0 0 0 0 0 0 0 0 0 0 0 0 0 0 0 0 0.0169748130840552 0 0 0 0 0 0 0 0 0 0 0 0 0 0 0 0 0 0 0 0 0 0 0 0 0 0 0 0 0 0 0 0 0 0 0 0 0 0 0 0.0124827433035049 0 0 0 0 0 0 0 0 0 0 0 0 0 0 0 0 0 0 0 0 0 0 0 0 0 0 0 0 0 0 0 0 0 0 0 0 0 0 0 0 0 0 0 0 0 0 0 0 0 0 0 0 0 0 0 0 0 0 0 0 0 0 0 0 0 0 0 0 0 0 0 0 0 0 0 0 0 0 0 0 0 0 0 0 0 0 0 0 0 0 0 0 0 0 0 0 0 0 0 0 0 0.502635910158363 0 0 0 0 0 0 0 0 0.111098803985829 0 0 0 0 0.240765353871557 0 0 0 0 0 0 0 0 0 0 0 0 0 0 0 0 0 0 0 0 0 0 0 0 0 0 0 0 0 0 0 0 0 0 0 0 0 0 0 0 0 0 0 0 0 0 0 0.0738949089884587 0 0 0 0 0 0 0 0 0 0 0 0 0 0 0 0 0 0 0 0 0 0 0 0 0 0 0 0 0.042147466608232 0 0 0 0 0 0 0 0 0 0 0 0 0 0 0
0 0 0 0 0 0 0 0 0 0 0 0 0 0 0 0 0 0 0 0 0 0 0 0 0 0 0 0 0 0 0 0 0 0 0 0 0 0 0 0 0 0 0 0 0 0 0 0 0 0 0 0 0 0 0 0 0 0 0 0 0 0 0 0 0 0 0 0 0 0 0 0 0 0 0 0 0 0 0 0 0 0 0 0 0 0 0 0 0 0 0 0 0 0 0 0 0 0 0 0 0 0 0 0 0 0 0 0 0 0 0 0 0 0 0 0 0 0 0 0 0 0 0 0 0 0 0 0 0 0 0 0 0 0 0 0 0 0 0 0 0 0 0 0 0 0 0 0 0 0 0 0 0 0 0 0 0 0 0 0 0 0 0.0425778934406496 0 0 0 0 0 0 0 0 0 0 0 0 0 0 0 0 0.018364732055187 0 0 0 0.00442696480768836 0.00541611451711934 0 0 0 0 0 0 0 0 0.0168855057379967 0.00825624513302267 0 0.0358489779044549 0 0.0337659844319702 0 0 0 0 0 0 0 0 0 0 0.00256945059883386 0 0 0 0 0 0.00588608073370724 0 0 0.0136317252233882 0.0155395392664834 0 0 0.166736142531586 0 0 0 0 0 0 0 0 0 0 0 0 0 0 0 0 0 0 0 0 0 0.0152519261207793 0.00546454337425604 0 0 0 0.00957509939226674 0.00714856800241772 0 0 0 0 0 0 0 0 0 0 0 0 0 0 0 0 0 0 0 0 0 0 0 0 0 0 0 0 0 0 0 0 0 0 0.0599527598460765 0.0409560261752104 0 0 0.0156347160404662 0 0 0 0 0 0 0 0 0 0 0 0 0 0 0 0 0 0.211461064670912 0.0160516418015453 0.248598298193981 0 0 0 0 0 0 0 0
0 0 0 0 0 0 0 0 0 0 0 0 0 0 0 0 0 0 0 0 0 0 0 0 0 0 0 0 0 0 0 0 0 0 0 0 0 0 0 0 0 0 0 0 0 0.0430777481824118 0 0 0 0 0 0 0 0 0 0 0 0 0 0 0 0 0 0 0 0 0 0 0 0 0 0 0 0 0 0 0 0 0 0 0 0 0 0 0 0 0 0 0 0 0 0 0 0 0 0 0 0 0 0 0 0 0 0 0 0 0 0 0 0 0 0 0 0 0 0 0 0 0 0 0 0 0 0 0 0 0 0 0 0 0 0 0 0 0 0 0 0 0 0 0 0 0 0 0 0 0 0 0 0 0 0 0 0 0 0 0 0 0 0 0 0 0 0 0 0 0 0 0 0 0 0 0 0 0 0 0 0 0 0 0 0 0 0 0 0 0 0 0 0 0 0 0 0 0 0 0.0198671822562161 0 0 0 0 0 0 0 0 0 0 0 0 0 0 0 0 0 0 0 0 0.0203606160225108 0 0.309293665492632 0 0 0 0 0 0 0 0 0 0.0200516553085071 0 0 0 0.103198208401219 0 0 0 0 0 0 0 0 0 0 0 0 0 0 0 0 0 0 0 0 0 0 0 0 0 0 0 0 0 0 0 0 0 0 0 0 0 0 0 0 0 0 0 0 0 0.142231036091459 0 0.0140894074267522 0 0 0 0 0 0 0 0 0 0 0 0 0 0 0 0 0 0 0 0 0 0 0 0.0184311826918082 0.0102453841771774 0.15410158341211 0.118735934918082 0.0263163956191139 0 0 0 0 0 0 0 0
0 0 0 0 0 0 0 0 0 0 0 0 0 0 0 0 0 0 0 0 0.00243195093673437 0 0 0 0 0 0 0 0 0 0 0 0 0 0 0 0 0 0 0 0 0 0 0 0.0234141080882193 0.0105771983755763 0 0 0 0.00306000911946992 0 0 0 0 0 0 0 0 0 0 0 0.0122115276189832 0 0.018522147905985 0 0 0 0 0 0 0 0 0 0 0 0 0 0.0793399793803948 0.00517079092024713 0 0 0 0 0 0 0 0 0 0 0 0 0 0 0 0 0 0 0 0 0 0 0 0 0 0 0 0 0 0 0 0 0 0 0 0 0 0 0 0 0 0 0 0 0 0 0 0 0 0 0 0 0 0 0 0.00384571851897965 0 0 0 0 0 0 0 0 0 0 0 0 0 0 0 0 0 0 0 0 0 0 0 0 0 0 0 0.05044639711921 0 0 0 0 0 0 0 0 0 0 0 0 0 0 0 0 0.030914808178295 0 0 0 0.0333719445796875 0 0 0 0 0 0 0.0547280712846348 0 0 0 0 0 0 0 0.00258352079650705 0 0 0 0 0.0316557594165541 0 0 0 0 0 0 0 0 0 0.00652787929643016 0 0 0 0.012757563510799 0.170004546488502 0 0 0 0.0479053783796007 0.0536899733700078 0 0 0 0 0.0142377547192119 0.0517609891288409 0 0 0.00905923752474647 0.141945051945109 0 0 0 0 0 0 0 0 0 0 0 0 0 0 0.00457024644037227 0.00431660549437591 0 0.00454391598084844 0.00734485469653888 0 0.00292881524500379 0 0 0 0 0 0 0 0 0 0 0 0 0 0 0 0 0 0 0 0 0 0 0 0 0 0 0.0173787831357077 0 0 0 0 0 0 0 0 0 0.00904888411043247 0 0 0 0 0 0 0 0 0 0 0 0 0 0 0 0 0.0337479044891812 0.045957683804813 0 0 0 0 0 0 0 0
0 0 0 0 0 0 0 0 0 0 0 0 0 0 0 0 0 0 0 0 0 0 0 0 0 0 0 0 0 0 0 0 0 0 0 0 0 0 0 0 0 0 0 0 0 0 0 0 0 0 0 0 0 0 0 0 0 0 0 0 0 0 0 0 0 0 0 0 0 0 0 0 0 0 0 0 0 0 0 0 0 0 0 0 0 0 0 0 0 0 0 0 0 0 0 0 0 0 0 0 0 0 0 0 0 0 0.00874778253591394 0 0 0 0 0 0 0 0 0 0 0 0 0 0 0 0 0 0 0 0 0 0 0 0 0 0 0 0 0 0 0 0 0 0 0 0 0 0 0 0 0 0 0 0 0 0 0 0 0 0 0 0 0 0 0 0.0299335515776333 0 0 0 0 0 0 0 0 0 0 0 0 0.134932549451821 0.0966186640792035 0 0 0 0 0 0 0 0 0 0 0 0 0 0 0 0 0.0351746232124712 0 0 0 0 0 0 0 0 0 0 0 0 0 0 0 0 0 0.109949766057727 0 0 0 0 0.150405449309365 0 0 0 0 0 0 0 0 0 0 0 0 0 0 0 0 0 0 0 0 0 0 0 0 0 0 0 0 0 0 0 0 0 0 0 0 0 0 0 0 0 0 0 0 0 0 0 0 0 0 0 0 0 0 0.12380032458842 0.0896010590101486 0.201912806795771 0.0189234233815248 0 0 0 0 0 0 0 0 0 0 0 0 0 0 0 0 0 0 0 0 0 0 0 0 0 0 0 0 0 0 0 0 0 0 0 0 0 0 0 0 0 0 0
0 0 0 0 0 0 0 0 0 0 0 0 0 0 0 0.0251368477758677 0 0 0 0 0 0 0 0 0 0 0 0 0 0 0 0 0 0 0 0 0 0 0 0 0 0 0 0 0 0 0 0 0 0 0 0 0 0 0 0 0 0 0 0 0 0.172291201283127 0 0 0 0 0 0 0 0 0.067417848886991 0 0.397251652567811 0 0 0 0 0 0 0 0 0 0 0 0 0 0 0 0 0 0 0 0 0 0 0 0 0 0 0 0 0 0 0 0 0 0 0 0 0 0 0 0 0 0 0 0 0 0 0 0 0 0 0 0 0 0 0 0 0 0 0 0 0 0.0217826963708207 0 0 0.0207520487050568 0.00759740001854234 0 0 0 0 0 0 0 0 0 0 0 0 0 0 0 0 0 0 0 0 0 0 0 0 0 0 0 0 0 0 0 0 0 0 0 0 0 0 0 0 0 0 0 0 0 0 0 0 0 0 0 0 0 0 0 0 0 0 0 0 0 0 0 0 0 0 0 0 0 0 0 0 0 0.082004277834517 0.152286071701114 0 0 0 0 0 0 0 0 0.0167975518070405 0 0 0 0 0 0 0 0 0 0 0 0 0 0 0 0 0 0 0 0 0 0 0 0 0 0 0 0 0 0 0 0 0 0 0 0 0 0 0 0 0 0 0 0 0 0 0 0 0 0 0 0 0 0 0 0 0 0 0 0 0 0 0 0 0 0 0 0 0 0 0 0 0 0 0 0 0 0 0 0 0 0 0 0 0 0.0366824030491123 0 0 0 0 0 0 0 0 0
0 0 0 0 0 0 0 0 0 0 0 0 0 0 0 0 0 0 0 0 0 0 0 0 0 0 0 0 0 0 0 0 0 0 0 0 0 0 0 0 0 0 0 0 0 0 0 0 0 0 0 0 0 0 0 0 0 0 0 0 0 0 0 0 0 0 0 0 0 0 0 0 0 0 0 0 0 0 0 0 0 0 0 0 0 0 0 0 0 0 0 0 0 0 0 0 0 0 0 0 0 0 0 0 0 0 0 0 0 0 0 0 0 0 0 0 0 0 0 0 0 0 0 0 0 0 0 0 0.00142721686817534 0 0 0 0 0 0 0 0 0 0 0 0 0 0 0 0 0 0 0 0 0 0 0 0 0 0 0 0 0 0 0 0 0 0.0282039524452023 0 0 0 0 0 0 0 0 0 0 0 0 0 0.0039147927460613 0 0 0.0227569660022446 0 0 0 0 0 0 0 0 0 0.00545128495700012 0 0 0 0.00887032987952105 0.00795159812742125 0 0.0219324251910381 0 0.031260849112487 0 0 0 0 0 0 0 0 0.0171635980456858 0 0 0 0 0 0.0013474852764204 0 0 0 0.108015523587678 0 0.0378016798177495 0 0.00291480104977874 0 0 0.0106100431681407 0 0 0 0.00775223691853864 0.0055906105508412 0 0 0 0 0 0 0 0 0.00118162459858205 0 0 0 0 0.0589808230523084 0.00970218461401715 0.00499263592078483 0 0 0.00432951267414748 0.0321460849031573 0.107092583849785 0.0165654679301214 0.0286837542334737 0 0.0215999060822326 0 0 0 0 0 0 0 0 0.00268105025039844 0 0 0 0 0 0 0 0 0 0 0 0 0 0 0 0 0 0 0 0 0 0.00854931590722851 0.0516754481937649 0 0 0 0 0 0 0 0 0 0 0 0 0 0 0 0 0.00271645220217504 0 0 0 0.00995475869712732 0.217832613290906 0.0930418383873631 0 0 0 0 0 0 0 0.00530855146844334
0 0 0 0 0 0 0 0 0 0 0 0 0 0 0 0 0 0 0 0 0.00545543864070479 0 0 0 0 0 0 0 0 0 0 0 0 0 0 0 0 0 0 0 0 0 0 0 0.0569669845363934 0 0 0 0 0.00393682570851784 0 0 0 0 0 0 0 0 0 0 0 0.00908015542412438 0 0.0123310487581254 0 0 0 0 0 0 0 0 0 0 0.0480479820725607 0 0 0.0169183822602299 0.00261092252038164 0 0 0 0 0 0 0 0 0 0 0 0 0 0 0 0 0 0 0 0 0 0 0 0 0 0 0 0 0 0 0 0 0 0 0 0 0 0 0 0 0 0 0 0 0 0 0 0 0 0 0 0 0 0 0 0.00390627483925884 0 0 0 0 0 0 0 0 0 0 0 0 0 0 0 0 0 0 0 0 0 0 0 0 0 0 0 0.00331122583639562 0 0 0.00378244175013431 0 0.00937214141647724 0 0.0126782313887601 0.075970314688785 0.137044666366654 0 0 0 0 0 0 0.00317077987489031 0.0404351999342951 0.00558340339705027 0.00614918329936195 0 0 0.0427368617140058 0 0 0.00523239422266381 0 0.00373439908350802 0.135196368877792 0 0 0 0 0 0 0 0 0 0 0.0305356330274114 0.047074639010077 0.0186493956770206 0.181177694518627 0.00327615703690159 0 0.00458134663866271 0 0 0 0 0 0 0 0 0 0 0 0.0452732050858687 0 0 0 0 0 0 0 0 0 0 0 0 0 0 0 0 0 0 0 0 0 0 0 0 0 0 0 0 0 0 0 0 0 0 0 0 0 0 0 0 0 0 0 0 0.0039867844515042 0 0 0 0 0 0 0 0 0 0 0 0 0 0 0 0 0 0 0.0217935179428571 0 0 0 0 0 0 0 0 0 0 0 0 0 0 0 0 0 0 0 0 0 0 0 0 0 0 0 0 0 0 0 0 0 0
0 0 0 0 0 0 0 0 0 0 0 0 0 0 0 0 0 0 0 0 0 0 0 0 0 0 0 0 0 0 0 0 0 0 0 0 0 0 0 0 0 0 0 0 0 0 0 0 0 0 0 0 0.0266026329265016 0 0 0 0 0 0 0 0 0 0 0 0 0 0 0 0 0 0 0 0.0258496110104551 0 0 0 0 0 0 0 0 0 0.0206114680175168 0 0.0302747705180589 0 0 0 0 0 0 0 0 0 0 0 0 0 0 0.0232737473089608 0 0 0 0 0 0 0 0 0 0 0 0 0 0 0 0 0 0 0 0 0 0 0 0 0 0 0 0 0 0 0 0 0 0 0 0.0736998360116137 0 0 0 0 0 0 0 0 0 0 0 0 0 0 0 0 0 0 0 0 0 0 0 0.0161647667493969 0 0 0 0 0 0 0 0 0 0 0 0 0 0 0 0 0 0 0 0 0 0 0 0.0752453448612667 0 0 0 0 0 0 0 0.0294082227288755 0 0 0 0 0 0 0 0 0 0 0 0 0 0 0 0 0 0 0 0 0 0 0 0 0 0 0 0 0 0 0.066723071253982 0 0 0 0 0 0 0 0 0 0 0 0 0.0175496938620289 0 0 0.295063779442418 0 0 0 0 0 0 0 0 0 0 0 0 0.0197450177940557 0.0182658530131021 0 0.00810875647265114 0 0 0 0 0 0 0 0 0 0 0 0 0 0 0 0 0 0 0 0 0 0 0 0 0 0 0 0 0 0 0 0 0 0 0.0161864507664867 0 0.0268561933755239 0 0 0.0157776017033139 0 0 0 0 0 0.0169297804300135 0 0 0 0 0 0 0 0.177663401753778 0 0 0 0 0 0 0 0 0
0 0 0 0 0 0 0 0 0 0 0 0 0 0 0 0 0 0 0 0 0 0 0 0 0 0 0 0 0 0 0 0 0 0 0 0 0 0 0 0 0 0 0 0 0 0 0 0 0 0 0 0 0 0 0 0 0 0 0 0 0 0 0 0 0 0 0 0 0 0 0 0 0 0 0 0 0 0 0 0 0 0 0 0 0 0 0 0 0 0 0 0 0 0 0 0 0 0 0 0 0 0 0 0 0 0 0 0 0 0 0 0 0 0 0 0 0 0 0 0 0 0 0 0 0 0 0 0 0 0 0 0 0 0 0 0 0 0 0 0 0 0 0 0 0 0 0 0 0 0 0 0 0 0 0 0 0 0 0 0 0 0 0 0 0 0 0 0 0 0 0 0 0 0 0 0.0699754419032699 0 0 0 0 0 0 0 0 0 0 0 0 0 0 0 0 0 0.089792877757819 0 0 0 0 0 0 0 0 0 0 0 0 0 0 0 0.0151727695957271 0 0.239926118085408 0 0 0 0.0436326316647086 0.301873108502772 0 0 0 0 0 0 0 0 0 0.032405269492494 0 0 0 0 0 0 0.0117786650372904 0 0 0 0 0 0 0 0 0 0 0 0 0 0 0 0 0 0 0 0 0 0 0 0 0 0 0.0360946114829991 0 0 0 0 0 0 0 0 0 0 0 0 0 0 0 0 0 0 0 0.018141311505136 0 0 0 0 0 0 0 0 0 0 0 0 0 0 0 0 0 0 0 0 0 0.141207194972375 0 0 0 0 0 0 0 0 0 0 0 0 0 0 0
0 0 0 0 0 0 0 0 0 0 0 0 0 0 0 0 0 0 0 0 0 0 0 0 0 0 0 0 0 0 0 0 0 0 0 0 0 0 0 0 0 0 0 0 0 0 0 0 0 0 0 0 0 0 0 0 0 0 0 0 0 0 0 0 0 0 0 0 0 0 0 0 0 0 0 0 0 0 0 0 0 0 0 0 0 0 0 0 0 0 0 0 0 0 0 0 0 0 0 0 0 0 0 0 0 0 0 0 0 0 0 0 0 0 0 0 0 0 0 0 0 0 0 0 0 0 0 0 0 0 0 0 0 0 0 0 0 0 0 0 0 0 0 0 0 0 0 0 0 0 0 0 0 0 0 0 0 0 0 0 0 0 0 0 0 0 0 0 0 0 0 0 0 0 0.0382527649241211 0 0 0 0 0 0 0 0 0 0 0 0 0 0 0 0 0 0 0.0312882692371804 0 0 0.311868922148233 0 0 0 0 0 0 0 0 0 0 0 0.0199722758891955 0.0762684197403062 0 0 0 0 0 0.171651614657879 0 0 0 0 0 0 0 0 0 0.0396423816791662 0 0 0 0 0 0 0 0.0477542628575202 0 0 0 0 0 0 0 0 0 0 0 0 0 0 0 0 0 0 0 0 0 0 0 0 0 0 0 0 0 0 0 0.0263261452878463 0 0 0 0 0 0 0 0.0993106820010273 0 0 0 0 0 0 0.0533285941100887 0 0 0 0 0 0 0 0 0 0 0 0 0 0 0 0 0 0 0 0 0 0 0 0 0 0 0 0 0.0843356674674363 0 0 0 0 0 0 0 0
0 0 0 0 0 0 0 0 0 0 0 0 0 0 0 0 0 0 0 0 0 0 0 0 0 0 0 0 0 0 0 0 0 0 0 0 0 0 0 0 0 0 0 0 0.0632776762152093 0 0 0 0 0 0 0 0 0 0 0 0 0 0 0 0 0.0888950726292366 0 0.0474642092341942 0 0 0 0 0 0 0 0 0 0 0.0549818581339964 0 0 0.0821100614189665 0 0 0 0 0 0 0 0 0 0 0 0 0 0 0 0 0 0 0 0 0 0 0 0 0 0 0 0 0 0 0 0 0 0 0 0 0 0 0 0 0 0 0 0 0 0 0 0 0 0 0 0 0 0 0 0 0.0375374230264227 0 0 0 0 0 0 0 0 0 0 0 0 0 0 0 0 0 0 0 0 0 0 0 0 0 0 0 0 0 0 0 0 0 0 0 0 0 0 0 0 0 0 0 0 0 0 0 0 0 0 0 0.0733242946088719 0 0 0 0 0 0 0 0 0 0 0 0 0.139960311029028 0 0 0 0.0828778026132159 0 0 0 0 0 0 0 0 0.0400286769165925 0 0 0 0 0 0 0 0 0 0 0 0 0 0 0 0 0 0 0 0.0897023475823727 0.104906757008434 0 0 0 0 0 0 0 0 0 0 0 0 0 0 0 0 0 0 0 0 0 0 0 0 0 0 0 0 0 0 0 0 0 0 0 0 0 0 0 0 0 0 0 0 0 0 0 0 0 0 0 0 0 0 0 0 0 0 0 0 0 0 0 0 0 0 0 0 0 0 0 0 0 0 0.0949335095834603 0 0 0 0 0 0 0 0 0
0 0 0 0 0 0 0 0 0 0 0 0 0 0 0 0 0 0 0 0 0 0 0 0 0 0 0 0 0 0 0 0 0 0 0 0 0 0 0 0 0 0 0 0 0.0275509334239403 0 0 0 0 0 0 0 0 0 0 0 0 0 0 0 0 0.0166786621084369 0 0.0131438555845718 0 0 0 0 0 0 0 0 0 0 0.0194238842142374 0 0 0 0 0 0 0 0 0 0 0 0 0 0 0 0 0 0 0 0 0 0 0 0 0 0 0 0 0 0 0 0 0 0 0 0 0 0 0 0 0 0 0 0 0 0 0 0 0 0 0 0 0 0 0 0 0 0 0 0 0 0 0 0 0 0 0 0 0 0 0 0 0 0 0 0 0 0 0 0 0 0 0 0 0 0 0 0 0 0 0 0 0 0 0 0 0 0 0 0 0 0 0 0 0 0 0 0 0 0 0 0 0 0 0 0 0 0 0.0173865293703219 0 0 0 0 0 0 0 0 0 0 0 0 0 0 0 0 0 0 0.2605819882874 0.0482311881810186 0 0 0 0 0 0.0854646054306511 0 0 0.0589718832977382 0 0 0 0 0 0 0.0617491884132437 0 0 0 0 0 0 0 0 0 0 0 0 0 0 0 0 0 0 0 0 0 0 0 0 0 0 0 0 0 0 0 0 0 0 0 0 0 0 0 0 0 0 0 0 0 0 0 0 0 0.0260099783486738 0 0.0448419695520822 0 0 0 0 0 0 0 0 0 0 0 0 0 0 0 0 0 0 0 0 0 0 0 0 0 0 0.319965333787685 0 0 0 0 0 0 0 0 0
0 0 0 0 0 0 0 0 0 0 0 0 0 0 0 0 0 0 0 0 0 0 0 0 0 0 0 0 0 0 0 0 0 0 0 0 0 0 0 0 0 0 0 0 0 0 0 0 0 0 0 0 0 0 0 0 0 0 0 0 0 0 0 0 0 0 0 0 0 0 0 0 0 0 0 0 0 0 0 0 0 0 0 0 0 0 0 0 0 0 0 0 0 0 0 0 0 0 0 0 0 0 0 0 0 0 0 0 0 0 0 0 0 0 0 0 0 0 0 0 0 0 0 0 0 0 0 0 0 0 0 0 0 0 0 0 0 0 0 0 0 0 0 0 0 0 0 0 0 0 0 0 0 0 0 0 0 0 0 0 0 0 0 0 0 0 0 0 0 0 0 0 0 0 0 0 0 0 0 0 0 0 0 0 0 0 0 0 0 0 0 0 0 0 0 0 0 0 0 0 0 0 0 0 0 0 0 0 0 0 0 0 0.041634655753068 0 0 0 0 0 0.0608528522391894 0.285787852404876 0 0 0.0391177271629358 0 0 0 0 0 0.0567972968449504 0 0 0 0 0.199013988780321 0 0 0 0 0 0 0 0 0 0 0 0 0 0 0 0 0 0 0.0093860948424218 0 0 0 0 0 0 0 0 0 0 0 0 0 0 0 0 0 0 0 0 0 0 0 0 0 0 0 0 0 0 0 0 0 0 0 0 0 0 0 0 0 0 0 0 0 0 0 0 0 0 0 0 0 0 0 0.307409531972237 0 0 0 0 0 0 0 0 0
0 0 0 0 0 0 0 0 0 0 0 0 0 0 0 0 0 0 0 0 0 0 0 0 0 0 0 0 0 0 0 0 0 0 0 0 0 0 0 0 0 0 0 0 0 0 0 0 0 0 0 0 0 0 0 0 0 0 0 0 0 0 0 0 0 0 0 0 0 0 0 0 0.681432629467035 0 0 0 0 0 0 0 0 0 0 0 0 0 0 0 0 0 0 0 0 0 0 0 0 0 0 0 0 0 0 0 0 0 0 0 0 0 0 0 0 0 0 0 0 0 0 0 0 0 0 0 0 0 0 0 0 0 0 0 0 0 0 0 0 0 0 0 0 0 0 0 0 0 0 0 0 0 0 0 0 0 0 0 0 0 0 0 0 0 0 0 0 0 0 0 0 0 0 0 0 0 0 0 0 0 0 0 0 0 0 0 0 0 0.318567370532965 0 0 0 0 0 0 0 0 0 0 0 0 0 0 0 0 0 0 0 0 0 0 0 0 0 0 0 0 0 0 0 0 0 0 0 0 0 0 0 0 0 0 0 0 0 0 0 0 0 0 0 0 0 0 0 0 0 0 0 0 0 0 0 0 0 0 0 0 0 0 0 0 0 0 0 0 0 0 0 0 0 0 0 0 0 0 0 0 0 0 0 0 0 0 0 0 0 0 0 0 0 0 0 0 0 0 0 0 0 0 0 0 0 0 0 0 0 0 0 0 0 0 0 0 0 0 0 0 0 0 0
0 0 0 0 0 0 0 0 0 0 0 0 0 0 0 0 0 0 0 0 0 0 0 0 0 0 0 0 0 0 0 0 0 0 0 0 0 0 0 0 0 0 0 0 0 0 0 0 0 0 0 0 0 0 0 0 0 0 0 0 0 0.0544357610086708 0 0 0 0 0 0 0 0 0 0 0.723215966461807 0 0 0 0 0 0 0 0 0 0 0 0 0 0 0 0 0 0 0 0 0 0 0 0 0 0 0 0 0 0 0 0 0 0 0 0 0 0 0 0 0 0 0 0 0 0 0 0 0 0 0 0 0 0 0 0 0 0 0 0 0 0 0 0 0 0 0 0 0 0 0 0 0 0 0 0 0 0 0 0 0 0 0 0 0 0 0 0 0 0 0 0 0 0 0 0 0 0 0 0 0 0 0 0 0 0 0 0 0 0 0 0 0.16155979948061 0.0607884730489126 0 0 0 0 0 0 0 0 0 0 0 0 0 0 0 0 0 0 0 0 0 0 0 0 0 0 0 0 0 0 0 0 0 0 0 0 0 0 0 0 0 0 0 0 0 0 0 0 0 0 0 0 0 0 0 0 0 0 0 0 0 0 0 0 0 0 0 0 0 0 0 0 0 0 0 0 0 0 0 0 0 0 0 0 0 0 0 0 0 0 0 0 0 0 0 0 0 0 0 0 0 0 0 0 0 0 0 0 0 0 0 0 0 0 0 0 0 0 0 0 0 0 0 0 0 0 0 0 0 0 0
0 0 0 0 0 0 0 0 0 0 0 0 0 0 0 0 0 0 0 0 0 0 0 0 0 0 0 0 0 0 0 0 0 0 0 0 0 0 0 0 0 0 0 0 0.318922259462198 0 0 0 0 0 0 0 0 0 0 0 0 0 0 0 0 0 0 0 0 0 0 0 0 0 0 0 0 0 0 0 0 0.0489442714660784 0 0 0 0 0 0 0 0 0 0 0 0 0 0 0 0 0 0 0 0 0 0 0 0 0 0 0 0 0 0 0 0 0 0 0 0 0 0 0 0 0 0 0 0 0 0 0 0 0 0 0.0173761667107658 0 0 0 0 0 0 0 0 0 0 0 0 0 0 0 0 0 0 0 0 0 0 0 0 0 0 0 0 0 0 0 0 0 0 0 0 0 0 0 0 0 0 0 0 0 0 0 0 0 0 0 0 0 0 0 0 0 0 0 0 0 0.0741073896303722 0 0 0 0 0 0 0 0 0 0 0 0 0 0 0.116829016628191 0 0 0 0 0 0 0 0 0 0 0 0 0 0.0462382811488448 0 0 0 0 0 0 0 0.0620700545785723 0 0 0 0 0 0.138788627937729 0 0 0 0 0 0 0 0 0 0 0 0 0 0 0 0 0 0 0 0 0 0 0 0 0 0 0 0 0 0 0 0 0 0 0 0 0 0 0 0 0 0 0 0 0 0 0 0 0 0 0 0 0 0 0 0 0 0 0 0 0 0 0 0 0 0 0 0 0 0 0 0 0.0120717687117665 0.0951944308476715 0.0694577328778108 0 0 0 0 0 0 0 0 0
0 0 0 0 0 0 0 0 0 0 0 0 0 0 0 0 0 0 0 0 0 0 0 0 0 0 0 0 0 0 0 0 0 0 0 0 0 0 0 0 0 0 0 0 0.0672516091986468 0.0127882523763674 0 0 0 0 0 0 0 0 0 0 0 0 0 0 0 0 0 0 0 0.0139840505021177 0 0 0 0 0 0 0 0 0 0 0 0 0 0 0 0 0 0 0 0 0 0 0 0 0 0 0 0 0 0 0 0 0 0 0 0 0 0 0 0 0 0 0 0 0 0 0 0 0 0 0 0 0 0 0 0 0 0 0 0 0 0 0.0190584889274231 0 0 0 0 0 0 0 0 0 0 0 0 0 0 0 0 0 0 0 0 0 0 0 0 0 0 0 0 0 0 0 0 0 0 0 0 0 0 0 0 0 0 0 0 0 0.0290661155558183 0 0 0 0 0 0 0 0 0 0 0 0 0 0 0 0.0595126723615946 0 0.0195312841690411 0 0 0 0.0624279378992752 0 0 0 0 0 0 0 0 0.0438096483325693 0 0 0 0 0 0 0 0 0 0.00404639209819176 0 0 0.104260152874588 0.26090172304513 0 0 0 0 0 0.00543101804124316 0.0179992006567264 0.0261413754458357 0 0.0662520156007594 0 0 0.049980493135666 0 0 0 0 0 0 0 0 0 0 0 0 0 0 0 0 0 0 0 0 0 0 0 0 0 0 0 0 0 0 0 0 0 0 0 0 0 0 0 0 0 0 0 0 0 0 0 0 0 0 0 0 0 0 0 0 0 0 0 0 0 0 0 0 0 0 0 0 0 0 0 0 0.0639322255594987 0.0217574648988268 0.0518678793206802 0 0 0 0 0 0 0 0 0 0
0 0 0 0 0 0 0 0 0 0 0 0 0 0 0 0 0 0 0 0 0 0 0 0 0 0 0 0 0 0 0 0 0 0 0 0 0 0 0 0 0 0 0 0 0 0 0 0 0 0 0 0 0 0 0 0 0 0 0 0 0 0 0 0 0 0 0 0 0 0 0 0 0 0 0 0 0 0 0 0 0 0 0 0 0 0 0 0 0 0 0 0 0 0 0 0 0 0 0 0 0 0 0 0 0 0 0 0 0 0 0 0 0 0 0 0 0 0 0 0 0 0 0 0 0 0 0 0 0 0 0 0 0 0 0 0 0 0 0 0 0 0 0 0 0 0 0 0 0 0 0 0 0 0 0 0 0.00936215076412351 0.0156941759889745 0.0399299225638491 0.024866560445833 0 0 0.00769559356595049 0.0420450105595105 0.00621725817012717 0.0302494890834789 0 0 0 0 0 0 0 0 0 0.0187920259933476 0.0465008927654254 0.0195371033303317 0.0430401422430133 0 0 0 0 0 0 0 0 0 0 0 0 0 0 0 0 0 0 0 0 0 0 0 0 0 0 0 0 0 0 0 0 0 0 0 0 0 0 0 0 0 0 0 0 0 0 0 0 0 0 0 0 0 0 0 0 0.0411695709911828 0.0286031568759655 0 0 0 0 0 0 0 0 0.0514975877253911 0.00970597949121991 0.100876897646715 0.129621904311812 0.0433633478512016 0 0.0366184375685953 0 0.0284382081341251 0 0.0331948579536359 0.0119569439983236 0.00716249954962871 0 0.00803848038459668 0 0.0105622194574758 0 0 0 0 0 0 0 0.00565339580131348 0.0044639424337634 0 0 0 0.018072342753434 0 0 0 0 0 0 0 0 0 0 0 0 0 0.0104872474882384 0 0 0 0 0 0.046597482359047 0 0 0 0.00986080343638197 0.0119789869430471 0.0255846843226996 0 0 0 0 0 0 0 0.00657847316756505 0 0 0.00910140231899465 0 0 0.00688082156168065 0 0 0
0 0 0 0 0 0 0 0 0 0 0 0 0 0 0 0 0 0 0 0 0 0 0 0 0 0 0 0 0 0 0 0 0 0 0 0 0 0 0 0 0 0 0 0 0 0 0 0 0 0 0 0 0 0 0 0 0 0 0 0 0 0 0 0 0 0 0 0 0 0 0 0 0 0 0 0 0 0 0 0 0 0 0 0 0 0 0 0 0 0 0 0 0 0 0 0 0 0 0 0 0 0 0 0 0 0 0 0 0 0 0 0 0 0 0 0 0 0 0 0 0 0 0 0 0 0 0 0 0 0 0 0 0 0 0 0 0 0 0 0 0 0 0 0 0 0 0 0 0 0 0 0 0 0 0 0 0 0 0 0 0 0 0 0 0 0 0 0 0 0 0 0 0 0 0 0 0 0 0 0 0 0 0 0 0 0 0 0 0 0 0.00186799309365465 0.00113959793912618 0 0 0 0 0 0 0 0 0.00190882654803635 0 0.0030441224610441 0 0.00664991258228323 0 0 0 0 0 0 0 0.0018673574723952 0 0 0 0 0 0 0 0 0 0 0 0.00354067383791528 0 0 0 0 0 0 0 0 0 0.012042994181777 0 0.148977712607578 0 0 0 0.00120533194061157 0 0 0 0 0.00357069030194487 0.186794122897445 0.0210693323272391 0.0456283121828768 0.0156384591669853 0 0.0563703183058303 0 0.0128461524475761 0.00190776483543228 0.0786437391724712 0.0709212970317326 0 0.0193174910937434 0.0168869294394958 0 0 0 0 0 0 0 0 0 0 0 0 0 0 0 0 0 0 0 0 0 0 0 0.00172153089573453 0 0 0 0 0 0 0 0 0 0 0.0144920149466521 0 0 0 0 0.0106904926335063 0.256801995178821 0 0 0 0 0 0 0 0 0 0 0 0 0 0 0 0 0.00445483447809239
0 0 0 0 0 0 0 0 0 0 0 0 0 0 0 0 0 0 0 0 0 0 0 0 0 0 0 0 0 0 0 0 0 0 0 0 0 0 0 0 0 0 0 0 0 0 0 0 0 0 0 0 0 0 0 0 0 0 0 0 0 0 0 0 0 0 0 0 0 0 0 0 0 0 0 0 0 0 0 0 0 0 0 0 0 0 0 0 0 0 0 0 0 0 0 0 0 0 0 0 0 0 0 0 0 0 0 0 0 0 0 0 0 0 0 0 0 0 0 0 0 0 0 0 0 0 0 0 0 0 0 0 0 0 0 0 0 0 0 0 0 0 0 0 0 0 0 0 0 0 0 0 0 0 0 0 0 0 0 0 0 0 0 0 0 0 0 0 0 0 0 0 0 0 0 0 0 0 0 0 0 0 0 0 0 0 0 0 0 0 0 0 0 0 0 0 0 0 0 0 0 0 0 0 0 0 0 0 0 0 0 0 0 0 0 0 0 0 0 0 0 0 0 0 0 0 0 0 0 0 0 0 0 0 0.00646916205731256 0.115185345526023 0 0 0 0 0 0 0 0 0 0 0.178855005848259 0.0373096038798751 0.00686723560312105 0.000917204018521187 0 0.0183656277541027 0 0.0471499564536333 0.00461810606229521 0.0702786420422181 0.0325660200687491 0.0514121228669155 0.0170951109962769 0.0521466876211458 0 0 0 0 0 0 0 0 0 0 0 0 0 0 0 0 0 0 0 0 0 0 0 0 0 0 0 0 0 0 0 0 0 0 0 0 0 0 0.106968150977193 0.0107653309800041 0.170132726985481 0.00896472158452098 0 0 0 0 0 0 0 0 0.0162834730161517 0.0206339826534038 0.0120315182731106 0 0.00620744026209671 0.00167809148474206 0 0.00709873298484767
0 0 0 0 0 0 0 0 0 0 0 0 0 0 0 0 0 0 0 0 0 0 0 0 0 0 0 0 0 0 0 0 0 0 0 0 0 0 0 0 0 0 0 0 0 0 0 0 0 0 0 0 0 0 0 0 0 0 0 0 0 0 0 0 0 0 0 0 0 0 0 0 0 0 0 0 0 0 0 0 0 0.00694978532692111 0.0695332277190691 0.0183457912957877 0.129787666346442 0 0 0 0 0 0 0 0 0 0 0 0 0 0 0 0 0 0 0 0 0 0 0 0 0 0 0 0 0 0 0 0 0 0 0 0 0 0 0 0 0 0 0 0 0 0 0 0 0 0 0 0 0 0 0 0 0 0 0 0 0 0 0 0 0 0 0 0 0 0 0 0 0 0 0 0 0 0 0 0 0 0 0 0 0.00603554600326573 0 0.013054496540217 0 0 0 0 0 0 0 0 0 0 0 0 0 0 0 0.00243940365604665 0 0 0 0.0292379396867482 0 0 0 0 0 0.188037188281937 0 0 0 0 0 0 0 0 0 0 0 0 0 0 0 0 0 0 0 0 0 0 0 0 0 0 0 0 0 0 0 0 0 0 0 0 0 0 0 0 0 0 0 0.391748290990624 0.128393866124298 0 0 0 0 0 0 0 0 0 0 0 0 0 0 0 0 0 0 0 0 0 0 0 0 0 0 0 0 0 0 0 0 0 0 0 0 0 0 0 0 0.0164367980286437 0 0 0 0 0 0 0 0 0 0 0 0 0 0 0 0 0 0 0 0 0 0 0 0 0 0 0 0 0 0 0 0 0 0
0 0 0 0 0 0 0 0 0 0 0 0 0 0 0 0 0 0 0 0 0 0 0 0 0 0 0 0 0 0 0 0 0 0 0 0 0 0 0 0 0 0 0 0 0 0 0 0 0 0 0 0 0 0 0 0 0 0 0 0 0 0 0 0 0 0 0 0 0 0 0 0 0 0 0 0 0 0 0 0 0 0 0 0 0 0 0 0 0 0 0 0 0 0 0 0 0 0 0 0 0 0 0 0 0 0 0 0 0 0 0 0 0 0 0 0 0 0 0 0 0 0 0 0 0 0 0 0 0 0 0 0 0 0 0 0.0247573033321006 0 0 0 0 0 0 0 0 0 0 0 0 0 0 0 0 0 0 0 0 0 0 0 0.00771030371413353 0 0 0 0 0 0 0 0 0 0 0 0 0 0 0 0 0 0 0 0.00368902396518981 0 0 0 0.039992234273409 0 0 0 0 0 0 0 0.143538039075866 0 0 0 0 0 0.0137951142945038 0 0 0 0.0259647410677669 0 0 0 0 0 0 0 0 0 0 0 0 0 0 0 0 0 0 0 0 0.00349606679047473 0 0.138821656024379 0 0 0 0 0 0 0 0 0 0 0 0 0 0 0.121575942190795 0.0188814935522735 0 0 0.00901546181083607 0 0 0 0 0 0 0.0187943416399209 0 0 0 0 0 0 0 0 0 0 0 0 0 0 0 0 0 0 0 0 0 0 0 0 0 0 0 0 0 0 0 0 0 0.122345582475366 0 0 0 0.00489920250635236 0.00972773524367513 0 0.0195468469436768 0.235897787780396 0.037551123318885 0 0 0 0 0 0 0 0 0 0 0 0 0 0 0 0 0 0 0 0 0 0 0 0
0 0 0 0 0 0 0 0 0 0 0 0 0 0 0 0 0 0 0 0 0 0 0 0 0 0 0 0 0 0 0 0 0 0 0 0 0 0 0 0 0 0 0 0 0 0 0 0 0 0 0 0 0 0 0 0 0 0 0 0 0 0 0 0 0 0 0 0 0 0 0 0 0 0 0 0 0 0 0 0 0 0 0 0 0 0 0 0 0 0 0 0 0 0 0 0 0 0 0 0 0 0 0 0 0 0 0 0 0 0 0 0 0 0 0 0 0 0 0 0 0 0 0 0 0 0 0 0 0 0 0 0 0 0 0 0 0 0 0 0 0 0 0 0 0 0 0 0 0 0 0 0 0 0 0 0 0 0 0 0 0 0 0 0 0 0 0 0 0 0 0 0 0 0 0 0 0 0 0 0 0 0 0 0 0 0 0 0 0 0 0 0 0 0 0 0 0 0 0 0 0 0 0 0 0 0 0 0 0 0 0 0 0 0 0 0 0 0 0 0 0 0 0 0 0 0 0 0 0 0 0 0 0 0 0 0 0 0 0.122658770528944 0 0.0960568262032572 0.3195916923835 0.251498750423115 0 0 0 0 0 0 0 0.0310709497732286 0 0 0 0 0 0 0 0 0 0 0 0 0 0 0 0 0 0 0 0 0 0 0 0 0 0 0 0 0 0 0 0 0 0.0102161205901218 0 0 0 0 0 0 0 0 0 0.0553926675782791 0 0 0 0 0.00639954264199297 0 0 0 0 0 0 0 0 0.0332437787946114 0 0 0.0143504731632904 0 0 0.0176543266755292 0.0418661012441312 0 0
0 0 0 0 0 0 0 0 0 0 0 0 0 0 0 0 0 0 0 0 0 0 0 0 0 0 0 0 0 0 0 0 0 0 0 0 0 0 0 0 0 0 0 0 0 0 0 0 0 0 0 0 0 0 0 0 0 0 0 0 0 0 0 0 0 0 0 0 0 0 0 0 0 0 0 0 0 0 0 0 0 0 0.0154423006832958 0 0.0138750603973728 0 0 0 0 0 0 0 0 0 0 0 0 0 0 0 0 0 0 0 0 0 0 0 0 0 0 0 0 0 0 0 0 0 0 0 0 0 0 0 0 0 0 0 0 0 0 0 0 0 0 0 0 0 0 0 0 0 0 0 0 0 0 0 0 0 0 0 0 0 0 0 0 0 0 0 0 0 0 0 0 0 0 0 0 0 0 0 0 0 0 0 0 0 0 0.0142750253028545 0 0 0 0.0511194339619016 0 0 0 0 0 0 0 0 0 0 0 0 0.00868790427309686 0 0 0 0 0 0 0 0 0 0 0 0 0 0 0 0 0 0 0 0 0 0 0 0 0 0 0 0 0 0 0 0 0 0 0 0 0 0 0.00797964243231968 0 0 0.0536028853280878 0.270289448832709 0 0.134943159557946 0.21524669609279 0 0 0 0 0 0 0 0.0451287105416503 0 0 0 0 0 0 0 0 0 0 0 0 0 0 0 0 0 0 0 0 0 0 0 0 0 0 0 0 0 0 0 0 0 0 0 0 0 0 0 0 0.0426895595904393 0 0 0 0 0 0 0 0.0303408359694821 0 0 0 0 0 0.0110527203356384 0 0 0.0332151734046661 0 0.0229040589248726 0 0 0 0.00816456029476283 0.0210428240761143 0 0
0 0 0 0 0 0 0 0 0 0 0 0 0 0 0 0 0 0 0 0 0 0 0 0 0 0 0 0 0 0 0 0 0 0 0 0 0 0 0 0 0 0 0 0 0 0 0 0 0 0 0 0 0.0028338202499571 0 0 0 0 0 0 0 0 0 0 0 0 0 0 0 0 0 0 0 0 0 0 0 0 0 0 0 0 0.0101841366134834 0.0298442854086318 0.033781645991265 0.0537891211673915 0 0 0 0 0 0 0 0 0 0 0 0 0 0 0 0 0 0 0 0 0 0 0 0 0 0 0 0 0 0 0 0 0 0 0 0 0 0 0 0 0 0 0 0 0 0 0 0 0 0 0 0 0 0 0 0 0 0 0 0 0 0 0 0 0 0 0 0 0 0 0 0 0 0 0 0 0 0 0 0 0 0 0 0 0 0 0 0 0 0 0 0 0 0 0 0 0 0 0 0 0 0 0 0 0 0 0 0 0 0 0 0 0.118248056068361 0 0 0 0 0 0 0 0 0 0 0 0 0 0 0 0 0 0 0 0 0 0 0 0 0 0 0 0 0 0 0 0 0 0 0 0 0 0 0 0.275031251122251 0 0.111262731296112 0.0166956853085306 0 0.277943564993014 0 0 0 0 0 0 0 0 0 0 0 0 0 0 0 0 0 0 0 0 0 0 0 0 0 0 0 0 0 0 0 0 0 0 0 0 0 0 0 0 0 0 0 0 0 0 0 0 0 0 0 0.0449234954842064 0 0 0.00256930544040958 0 0.00847156737784234 0 0 0 0 0 0 0 0 0 0 0 0.00211915287798061 0 0 0.00478795334677232 0.00751422725379109 0 0
0 0 0 0 0 0 0 0 0 0 0 0 0 0 0 0 0 0 0 0 0 0 0 0 0 0 0 0 0 0 0 0 0 0 0 0.00550626986003841 0 0 0 0 0 0 0 0 0 0 0 0 0 0 0 0 0.00411773894537185 0 0 0 0 0 0 0 0 0 0 0 0 0 0 0 0 0 0 0 0 0 0 0 0 0 0 0 0 0.0113680426451814 0.0281458798791159 0.0481901391108264 0.0561274160293821 0 0.00102364290123813 0 0 0 0 0 0 0 0 0 0 0 0 0.00499005020770138 0 0 0 0 0 0 0 0 0 0 0 0 0 0 0 0 0 0 0 0 0 0 0 0 0 0 0 0 0 0 0 0 0 0 0 0 0 0 0 0 0 0 0 0 0 0 0 0 0 0 0 0 0 0 0 0 0 0 0 0 0 0 0 0 0 0 0 0 0 0 0 0.00268754806837476 0 0 0 0 0 0 0 0 0 0 0 0 0 0 0 0 0 0 0 0.0187107011347077 0 0 0 0 0 0.253130286621768 0 0 0 0 0 0 0 0 0 0 0 0 0 0 0 0 0 0 0 0 0 0 0 0 0 0 0 0 0 0 0 0 0 0 0 0 0 0 0 0.0966375113153646 0 0.0938677901712655 0.0285506760735902 0.297977279339854 0 0.00183468419907273 0 0 0 0 0 0 0.0124389219104591 0 0 0 0 0 0 0 0 0 0 0 0 0 0 0 0 0 0 0 0 0 0 0 0 0 0 0 0 0 0 0 0 0 0 0 0 0 0 0 0 0 0 0 0.0175040036285977 0 0 0.00224248605175708 0 0.00354722918569338 0 0 0 0 0 0 0 0 0.0028038176183705 0 0 0.00185232191594101 0 0 0.00193613701309105 0.00480942617323714 0 0
0 0 0 0 0 0 0 0 0 0 0 0 0 0 0 0 0 0 0 0 0 0 0 0 0 0 0 0 0 0 0 0 0 0 0 0 0 0 0 0 0 0 0 0 0 0 0 0 0 0 0 0 0 0 0 0 0 0 0 0 0 0 0 0 0 0 0 0 0 0 0 0 0 0 0 0 0 0 0 0 0 0 0 0 0 0 0 0 0 0 0 0 0 0 0 0 0 0 0 0 0 0 0 0 0 0 0 0 0 0 0 0 0 0 0 0 0 0 0 0 0 0 0 0 0 0 0 0 0 0 0 0 0 0 0 0 0 0 0 0 0 0 0 0 0 0 0 0 0 0 0 0 0 0 0 0 0 0 0 0 0 0 0 0 0 0 0 0 0 0 0 0 0 0 0 0 0 0 0 0 0 0 0 0 0 0 0 0 0 0.0044622212013398 0 0 0 0 0 0 0 0 0.278393786744255 0 0 0 0 0 0 0 0 0.0223722879736231 0 0 0 0 0 0 0 0 0 0 0 0 0 0 0.206746619791365 0 0 0 0 0 0 0 0 0 0 0 0 0 0 0 0.0106810849595371 0 0 0 0.00577240755784477 0 0.0352342150881079 0 0 0 0 0.0227621591133375 0.371518294230716 0 0 0 0 0 0 0 0 0 0 0 0 0 0 0 0 0 0 0 0 0 0 0 0 0 0 0 0 0 0 0 0 0 0.010406409691868 0 0 0 0 0 0 0 0 0 0 0 0 0 0 0 0 0 0 0 0 0 0 0 0.018748199578826 0.0129023140691805 0 0 0 0 0 0 0 0
0 0 0 0 0 0 0 0 0 0 0 0 0 0 0 0 0 0 0 0 0 0 0 0 0 0 0 0 0 0 0 0 0 0 0 0 0 0 0 0 0 0 0 0 0 0 0 0 0 0 0 0 0 0 0 0 0 0 0 0 0 0 0 0 0 0 0 0 0 0 0 0 0 0 0 0 0 0 0 0 0 0 0 0 0 0 0 0 0 0 0 0 0 0 0 0 0 0 0 0 0 0 0 0 0 0 0 0 0 0 0 0 0 0 0 0 0 0 0 0 0 0 0 0 0 0 0 0 0 0 0 0 0 0 0 0 0 0 0 0 0 0 0 0 0 0 0 0 0 0 0 0 0 0 0 0 0 0 0 0 0 0 0 0 0 0 0 0 0 0 0 0 0 0 0 0 0 0 0 0 0 0 0 0 0 0 0 0 0 0 0 0 0 0 0.00759782578430387 0 0 0 0.242500577011842 0 0 0 0 0 0 0 0 0 0 0 0 0 0 0 0 0 0 0.014493653418252 0 0 0 0 0.0142320115610967 0 0 0 0 0 0 0 0 0 0 0 0 0 0 0 0 0 0 0 0 0.0147446261589481 0 0.131855769705264 0 0 0.0309314610640683 0.28678179744993 0.0683773710199493 0 0.0508865370631803 0.0124850749509353 0.00670532638316015 0 0 0 0 0 0 0 0 0 0 0 0 0 0 0 0 0 0 0 0 0 0 0 0 0 0 0 0 0 0 0 0 0 0 0.0121389104004193 0.0151723587514878 0 0 0 0.00614662725878432 0 0.067232420882261 0 0 0 0 0 0 0 0 0 0 0 0.00706265613373453 0.00394048920194764 0 0.00331420347841726 0 0 0.00340030232201889 0 0 0
0 0 0 0 0 0 0 0 0 0 0 0 0 0 0 0 0 0 0 0 0 0 0 0 0 0 0 0 0 0 0 0 0 0 0 0 0 0 0 0 0 0 0 0 0 0 0 0 0 0 0 0 0 0 0 0 0 0 0 0 0 0 0 0 0 0 0 0 0 0 0 0 0 0 0 0 0 0 0 0 0 0 0 0 0 0 0 0 0 0 0 0 0 0 0 0 0 0 0 0 0 0 0 0 0 0 0 0 0 0 0 0 0 0 0 0 0 0 0 0 0 0 0 0 0 0 0 0 0 0 0 0 0 0 0 0 0 0 0 0 0 0 0 0 0 0 0 0 0 0 0 0 0 0 0 0 0 0 0 0 0 0 0 0 0 0 0 0 0 0 0 0 0 0 0 0 0 0.0139933239816861 0.0462945636722365 0 0 0 0 0 0 0 0 0 0 0 0 0 0 0 0 0 0 0 0.218225001238242 0 0 0 0 0 0 0 0.157610971090261 0.00350203758658126 0 0 0 0 0 0 0 0 0 0.00657703486866636 0 0 0 0 0.00927576502567787 0 0 0 0 0 0 0 0 0 0 0 0.0220591923667632 0.00522873667440952 0 0 0 0 0 0 0 0 0.16700221295682 0 0 0 0.0222303521503197 0.112852875462069 0.00685122103005575 0 0 0 0 0 0 0 0 0 0 0 0 0 0 0 0 0 0 0 0 0 0 0 0 0 0 0 0 0 0 0 0 0 0 0 0 0.037606924817958 0 0 0 0 0 0 0.00644280966726501 0.0696240802103255 0.0318472598212697 0 0 0.00684588840884882 0 0 0 0 0 0 0 0 0.0267029710360978 0.00725270797049593 0 0.00714621085665831 0 0 0.00978297171383328 0.0050448873934604 0 0
0 0 0 0 0 0 0 0 0 0 0 0 0 0 0 0 0 0 0 0 0 0 0 0 0 0 0 0 0 0 0 0 0 0 0 0 0 0 0 0 0 0 0 0 0 0 0 0 0 0 0 0 0 0 0 0 0 0 0 0 0 0 0 0 0 0 0 0 0 0 0 0 0 0 0 0 0 0 0 0 0 0 0 0 0 0 0 0 0 0 0 0 0 0 0 0 0 0 0 0 0 0 0 0 0 0 0 0 0 0 0 0 0 0 0 0 0 0 0 0 0 0 0 0 0 0 0 0 0 0 0 0 0 0 0 0 0 0 0 0 0 0 0 0 0 0 0 0 0 0 0 0 0 0 0 0 0 0 0 0 0 0 0 0 0 0 0 0 0 0 0 0 0 0 0 0 0 0 0 0 0 0 0 0 0 0 0 0 0 0 0 0 0 0 0 0 0 0 0 0 0 0 0 0 0 0 0 0 0 0 0 0 0 0 0 0 0 0 0 0 0 0 0 0 0 0 0 0 0 0 0 0 0 0 0.00100212590114989 0.0659307461310956 0.081648827964952 0 0 0 0 0 0 0 0 0 0 0.0537540120057066 0.00111673214140071 0 0 0.0259155586876871 0.00233939331499507 0.0734319669216697 0.00421084366703057 0.102147789435432 0.0625894542431243 0.0475701535196147 0.0181172126997083 0.0880052296730227 0 0 0 0 0 0 0 0 0 0 0 0 0 0 0 0 0 0 0 0 0 0 0 0 0 0 0 0 0 0 0 0 0 0 0 0 0 0 0.103823744536448 0.00819517956491762 0.144959137092188 0.00755807477059096 0 0 0 0 0 0 0.00138083843551307 0 0.0186088523710345 0.026585835171472 0.0457123162187522 0 0.00792059631489933 0 0 0.00747537921759551
0 0 0 0 0 0 0 0 0 0 0 0 0 0 0 0 0 0 0 0 0 0 0 0 0 0 0 0 0 0 0 0 0 0 0 0 0 0 0 0 0 0 0 0 0 0 0 0 0 0 0 0 0 0 0 0 0 0 0 0 0 0 0 0 0 0 0 0 0 0 0 0 0 0 0 0 0 0 0 0 0 0 0 0 0 0 0 0 0 0 0 0 0 0 0 0 0 0 0 0 0 0 0 0 0 0 0 0 0 0 0 0 0 0 0 0 0 0 0 0 0 0 0 0 0 0 0 0 0 0 0 0 0 0 0 0 0 0 0 0 0 0 0 0 0 0 0 0 0 0 0 0 0 0 0 0 0 0 0 0 0 0 0 0 0 0 0 0 0 0 0 0 0 0 0 0 0 0 0 0 0 0 0 0 0 0 0 0 0 0 0 0 0 0 0 0 0 0 0 0 0 0 0 0 0 0 0 0 0 0 0 0 0 0 0 0 0 0 0 0 0 0 0 0 0 0 0 0 0 0 0 0 0 0 0.0183500438722203 0.0131020130484967 0.0300076485595758 0 0 0 0 0 0 0 0 0 0.0947050975006484 0 0.0084572718287304 0.0138927149876891 0 0.0803692755237293 0.0114012211271947 0.132870452078315 0.00102809974422062 0.196685424837088 0.0837790281415277 0.0226233415273779 0.0142102288628775 0.0846161359850821 0 0 0 0 0 0 0 0 0 0 0 0 0 0 0 0 0 0 0 0 0 0 0 0 0 0 0 0 0 0 0 0 0 0 0 0 0 0 0.0496332115171832 0.00487353866393574 0.059638309533092 0.010722435513762 0 0 0 0 0 0 0 0 0.00799175461001557 0.0119995645273368 0.0358656237760967 0 0.00737911722187643 0.00167379394791667 0 0.00412465306401196
0 0 0 0 0 0 0 0 0 0 0 0 0 0 0 0 0 0 0 0 0 0 0 0 0 0 0 0 0 0 0 0 0 0 0 0 0 0 0 0 0 0 0 0 0 0 0 0 0 0 0 0 0 0 0 0 0 0 0 0 0 0 0 0 0 0 0 0 0 0 0 0 0 0 0 0 0 0 0 0 0 0 0 0 0 0 0 0 0 0 0 0 0 0 0 0 0 0 0 0 0 0 0 0 0 0 0 0 0 0 0 0 0 0 0 0 0 0 0 0 0 0 0 0 0 0 0 0 0 0 0 0 0 0 0 0 0 0 0 0 0 0 0 0 0 0 0 0 0 0 0 0 0 0 0 0 0 0 0 0.00545093900593039 0 0 0 0 0 0.00664239171136298 0 0 0 0 0 0 0 0 0 0.00432652490422276 0.0034580489061994 0.00981756298227372 0.00985725137740679 0 0 0 0 0 0 0 0 0 0 0 0 0 0 0 0 0 0 0 0 0 0 0 0 0 0.00740197428859438 0 0 0 0 0 0 0 0 0 0 0 0 0 0 0.00601737351055217 0 0 0.00722403001277905 0 0 0 0 0 0 0 0 0 0 0 0.0498656867125017 0.0600066906001153 0.0116807651330003 0 0 0 0 0 0 0 0.0351839185961258 0.0199648948495506 0.00416092133164524 0.0178857973981758 0 0.113764364701804 0 0.17033566972007 0.0328294218846583 0 0.0138264930182308 0.0191406085339952 0.022119402928216 0 0.0255761511376929 0.0277585156576929 0 0 0 0 0 0 0 0 0 0 0 0 0 0 0 0 0 0 0 0 0 0 0 0.00415047613941002 0 0 0 0 0.00318627812495338 0 0 0 0 0 0.0301910962456051 0 0 0 0 0.0343494700891952 0.0434910579130367 0.00633944479209474 0 0 0 0 0 0 0.0509432958985934 0 0.0389602002862524 0.0363263704231993 0.00591574923852472 0 0.0486936358647334 0.0131575260816048 0 0
0 0 0 0 0 0 0 0 0 0 0 0 0 0 0 0 0 0 0 0 0 0 0 0 0 0 0 0 0 0 0 0 0 0 0 0 0 0 0 0 0 0 0 0 0 0 0 0 0 0 0 0 0 0 0 0 0 0 0 0 0 0 0 0 0 0 0 0 0 0 0 0 0 0 0 0 0 0 0 0 0 0 0 0 0 0 0 0 0 0 0 0 0 0 0 0 0 0 0 0 0 0 0 0 0 0 0 0 0 0 0 0 0 0 0 0 0 0 0 0 0 0 0 0 0 0 0 0 0 0 0 0 0 0 0 0 0 0 0 0 0 0 0 0 0 0 0 0 0 0 0 0 0 0 0 0 0 0 0 0 0 0 0.00154693083394584 0 0 0 0 0 0 0 0 0 0 0 0 0 0.00120867601882531 0 0 0 0 0 0 0 0 0 0 0 0 0.00165192994991678 0 0 0 0 0 0 0.00175608123513632 0 0.0837647031274558 0 0 0 0 0 0 0 0 0.00288406275844884 0 0 0 0 0 0 0 0 0 0.00397511101174017 0 0.00218282404512856 0 0 0.0206004939049032 0 0 0 0 0 0 0 0 0 0 0 0.00640700746826453 0.00789892974700121 0.000599189662399853 0 0 0 0 0 0 0.00416136117733638 0.125286528044293 0.0389262290005175 0 0.0112842880219196 0.0436933420956474 0 0.0596827433954038 0.0796079443473752 0.147377456330552 0.0551917420559274 0.0632094756542641 0.0015721555125568 0.00385615185460221 0 0.00498250252733084 0.0394373814775955 0 0 0 0 0 0 0 0 0 0 0 0 0 0 0 0 0 0 0 0 0 0 0 0 0 0 0 0 0 0 0 0 0 0 0.0045503158445131 0.0050763151243197 0 0 0 0.00506668064915653 0.00362360986039078 0.00176836152349391 0 0 0 0 0 0 0.103329046193698 0.00483392129958658 0.0106734051270503 0.017757411216034 0.0110342742176282 0 0.018200837814176 0.00134057987146567 0 0
0 0 0 0 0 0 0 0 0 0 0 0 0 0 0 0 0 0 0 0 0 0 0 0 0 0 0 0 0 0 0 0 0 0 0 0 0 0 0 0 0 0 0 0 0 0 0 0 0 0 0 0 0 0 0 0 0 0 0 0 0 0 0 0 0 0 0 0 0 0 0 0 0 0 0 0 0 0 0 0 0 0 0 0 0 0 0 0 0 0 0 0 0 0 0 0 0 0 0 0 0 0 0 0 0 0 0 0 0 0 0 0 0 0 0 0 0 0 0 0 0 0 0 0 0 0 0 0 0 0 0 0 0 0 0 0 0 0 0 0 0 0 0 0 0 0 0 0 0 0 0 0 0 0 0 0 0 0 0 0 0 0 0 0 0 0 0 0 0 0 0 0 0 0 0 0 0 0 0 0 0 0 0 0 0 0 0 0 0 0 0 0 0 0 0 0 0 0.0123088156252683 0.0766373271990116 0 0 0 0 0 0 0 0 0.00307898413868714 0 0 0 0 0 0 0 0 0 0.00647414757767955 0 0 0 0 0.149715413353844 0 0 0 0 0 0 0 0 0 0 0 0 0 0 0 0.00888043083539912 0.0145515911720614 0.00751117742608399 0 0.0156083837774433 0.148169812606932 0.0651662547673355 0.00515531556037722 0 0 0 0.130198610397589 0 0.00841523469239932 0.0263544268340219 0.0105165734997459 0.0572630668040463 0 0 0 0 0.0227672670673436 0 0 0 0 0 0 0 0 0 0 0 0 0 0 0 0 0 0 0 0 0 0 0 0 0.00577466350173293 0 0 0 0 0 0 0 0 0 0.0121170099560478 0 0 0 0 0 0 0 0 0 0 0 0 0 0.203237829264644 0 0 0 0.0100976639423065 0 0 0 0 0
0 0 0 0 0 0 0 0 0 0 0 0 0 0 0 0 0 0 0 0 0 0 0 0 0 0 0 0 0 0 0 0 0 0 0 0 0 0 0 0 0 0 0 0 0 0 0 0 0 0 0 0 0 0 0 0 0 0 0 0 0 0 0 0 0 0 0 0 0 0 0 0 0 0 0 0 0 0 0 0 0 0 0 0 0 0 0 0 0 0 0 0 0 0 0 0 0 0 0 0 0 0 0 0 0 0 0 0 0 0 0 0 0 0 0 0 0 0 0 0 0 0 0 0 0 0 0 0 0 0 0 0 0 0 0 0 0 0 0 0 0 0 0 0 0 0 0 0 0 0 0 0 0 0 0 0 0 0 0 0 0 0 0.00774652566726871 0 0 0 0 0 0 0 0 0 0 0 0 0 0 0 0 0.00680920624524762 0 0 0 0.00236390406342085 0 0 0 0 0 0.00124664630020304 0 0 0 0 0 0 0 0 0 0 0 0 0.000569566929374479 0.0015314183385368 0.000961874608366296 0 0 0.00206369129165203 0 0 0 0 0 0 0 0 0 0 0 0.00193821183638206 0 0 0.00895463384996906 0 0.00169723811492826 0 0 0 0 0 0 0 0 0 0.00456380221464993 0.0240170331156975 0.0101204242761326 0 0 0 0 0 0 0 0 0 0.0312827311881335 0.0550644960503453 0.0551834947280059 0.067150768706034 0.00325389279505171 0 0.122618849928809 0.0895296171603186 0.03262812009136 0.018847573599725 0.0353495147557569 0.00447291440529849 0.0329898839517339 0.101554906301911 0 0 0 0 0 0 0 0 0 0 0 0 0 0 0 0 0 0 0 0 0 0 0 0 0 0 0 0 0 0 0 0 0 0 0 0 0 0 0.0219201974452368 0.00535451631852152 0.0258383178964163 0.0094016181610846 0 0 0 0 0.00083006675880694 0 0.0868698502478399 0 0.0375993142179415 0.0337952893763995 0.0232812554565423 0 0.0265407299651502 0.00286020843910547 0 0.00119769520264243
0 0 0 0 0 0 0 0 0 0 0 0 0 0 0 0 0 0 0 0 0 0 0 0 0 0 0 0 0 0 0 0 0 0 0 0 0 0 0 0 0 0 0 0 0 0 0 0 0 0 0 0 0 0 0 0 0 0 0 0 0 0 0 0 0 0 0 0 0 0 0 0 0 0 0 0 0 0 0 0 0 0 0 0 0 0 0 0 0 0 0 0 0 0 0 0 0 0 0 0 0 0 0 0 0 0 0 0 0 0 0 0 0 0 0 0 0 0 0 0 0 0 0 0 0 0 0 0 0 0 0 0 0 0 0 0 0 0 0 0 0 0 0 0 0 0 0 0 0 0 0 0 0 0 0 0 0 0 0 0 0 0 0 0 0 0 0 0 0 0 0 0 0 0 0 0 0 0 0 0 0 0 0 0 0 0 0 0 0 0.00112966675512986 0 0 0 0 0 0 0 0 0 0 0 0 0 0 0 0 0 0.00225019561775164 0 0 0 0 0 0 0 0 0 0 0 0.00291236008095351 0 0 0.0144135523345157 0 0.00145954038871016 0 0 0 0 0.000674070935011662 0 0 0 0 0 0 0 0 0 0 0 0 0 0 0.017431757678927 0 0.00262505401201725 0.00726145911613017 0.00988684544859179 0.115562398657243 0.00947286821169139 0.113985117330004 0 0.159176469756534 0.0935542473066125 0.00455004665260639 0.00261296133932429 0.00115497578982872 0.00711823348047271 0.112385652384385 0 0 0 0 0 0 0 0 0 0 0 0 0 0 0 0 0 0 0 0 0 0 0 0 0 0 0 0 0 0 0 0 0 0 0 0 0 0 0.00342591747960952 0 0.00218749796704734 0.00516330592967959 0 0 0 0 0.00101286576767777 0 0.159881005689015 0 0.0120494661752489 0.0334229171541647 0.0866532103551527 0 0.0110531938994934 0.00553314630646947 0 0
0 0 0 0 0 0 0 0 0 0 0 0 0 0 0 0 0 0 0 0 0 0 0 0 0 0 0 0 0 0 0 0 0 0 0 0 0 0 0 0 0 0 0 0 0 0 0 0 0 0 0 0 0 0 0 0 0 0 0 0 0 0 0 0 0 0 0 0 0 0 0 0 0 0 0 0 0 0 0 0 0 0 0 0 0 0 0 0 0 0 0 0 0 0 0 0 0 0 0 0 0 0 0 0 0 0 0 0 0 0 0 0 0 0 0 0 0 0 0 0 0 0 0 0 0 0 0 0 0 0 0 0 0 0 0 0 0 0 0 0 0 0 0 0 0 0 0 0 0 0 0 0 0 0 0 0 0 0 0 0 0 0 0 0 0 0 0 0 0 0 0 0 0 0 0 0 0 0 0 0 0 0 0 0 0 0 0 0 0 0 0 0 0 0 0 0 0 0 0 0 0 0 0 0 0 0 0 0 0 0 0 0 0 0 0 0 0 0 0 0 0 0 0 0 0 0 0 0 0 0 0 0 0 0 0.00299074101993101 0.00461839969100752 0.0219242028823056 0 0 0 0 0 0 0 0.00388229112160254 0 0.0747960774011821 0.0768173997362948 0 0.039284230929035 0.00343131701115294 0.0755468397050384 0.144489913342656 0 0.0262767650479054 0.00866871488648987 0.00174484888853022 0.0138637421453455 0.015994136649717 0.198627994705177 0 0 0 0 0 0 0 0 0 0 0 0 0 0 0 0 0 0 0 0 0 0 0 0 0 0 0 0 0 0 0 0 0 0 0 0 0 0 0.0530241430601723 0.00572351490705877 0.0506370421008214 0.00555023468449306 0 0 0 0 0.00144358888315528 0 0.0169472660448918 0 0.0232836373105671 0.041472077022333 0.0730357375335304 0 0.00744737065156195 0.00398708336111857 0 0.00449068927692568
0 0 0 0 0 0 0 0 0 0 0 0 0 0 0 0 0 0 0 0 0 0 0 0 0 0 0 0 0 0 0 0 0 0 0 0 0 0 0 0 0 0 0 0 0 0 0 0 0 0 0 0 0 0 0 0 0 0 0 0 0 0 0 0 0 0 0 0 0 0 0 0 0 0 0 0 0 0 0 0 0 0 0 0 0 0 0 0 0 0 0 0 0 0 0 0 0 0 0 0 0 0 0 0 0 0 0 0 0 0 0 0 0 0 0 0 0 0 0 0 0 0 0 0 0 0 0 0 0 0 0 0 0 0 0 0 0 0 0 0 0 0 0 0 0 0 0 0 0 0 0 0 0 0 0 0 0 0 0 0 0 0 0.000595924347302018 0 0 0 0 0 0 0 0 0 0 0 0 0 0 0 0 0.00113717475373145 0 0 0 0 0 0 0 0 0 0.00372693231802667 0 0 0 0 0 0 0 0 0 0 0 0 0 0 0 0 0 0.00362598798612017 0 0 0 0 0 0 0 0 0 0 0 0.00265951444459707 0 0 0.024856238951507 0 0.00148381218221787 0 0 0 0 0 0 0 0 0 0 0.00173034673269072 0.00541746698328438 0 0 0 0 0 0 0 0.00526025406737978 0 0.0108206321420251 0.00149953392167445 0.00953575457300506 0.113505314071358 0.0471358170319449 0.0694594723944946 0.214245655931084 0.066292096176552 0 0.00516136133753306 0 0.0044483244814129 0.00701495388960206 0.0739442152990334 0 0 0 0 0 0 0 0 0 0 0 0 0 0 0 0 0 0 0 0 0 0 0 0 0 0 0 0 0 0 0 0 0 0 0 0 0 0 0.00723846011383856 0 0.00934748194588147 0.00396840019252453 0 0 0 0 0.00099660509750367 0 0.201431356101305 0 0.00626877613689127 0.0236037414799256 0.0650563014158375 0 0.004452805849828 0.00407928764988845 0 0
0 0 0 0 0 0 0 0 0 0 0 0 0 0 0 0 0 0 0 0 0 0 0 0 0 0 0 0 0 0 0 0 0 0 0 0 0 0 0 0 0 0 0 0 0 0 0 0 0 0 0 0 0 0 0 0 0 0 0 0 0 0 0 0 0 0 0 0 0 0 0 0 0 0 0 0 0 0 0 0 0 0 0 0 0 0 0 0 0 0 0 0 0 0 0 0 0 0 0 0 0 0 0 0 0 0 0 0 0 0 0 0 0 0 0 0 0 0 0 0 0 0 0 0 0 0 0 0 0 0 0 0 0 0 0 0 0 0 0 0 0 0 0 0 0 0 0 0 0 0 0 0 0 0 0 0 0 0 0 0 0 0 0 0 0 0 0 0 0 0 0 0 0 0 0 0 0 0 0 0 0 0 0 0 0 0 0 0 0 0 0 0 0 0 0 0 0 0 0 0 0 0 0 0 0 0 0 0 0 0 0 0 0 0 0 0 0 0 0 0 0 0 0 0 0 0 0 0 0 0 0 0 0 0 0.00537253473497214 0.0435125400975681 0.0502918621003404 0 0 0 0 0 0 0 0 0 0.160123277964898 0.174998854635392 0.00805268575846819 0.00172215205577194 0 0.0244757980129065 0.00635632873805599 0.0133409438944156 0.00314851849573438 0 0.134154685747673 0.0289775279904908 0.0216063322720044 0.0993304105046691 0 0 0 0 0 0 0 0 0 0 0 0 0 0 0 0 0 0 0 0 0 0 0 0 0 0 0 0 0 0 0 0 0 0 0 0 0 0 0.0427722673933433 0.00243291480717366 0.0724662623043342 0.0156491071578156 0 0 0 0 0 0 0 0 0.0103688098813692 0.018854654659442 0.0482031485801347 0 0.0123050522302588 0.00148332998276846 0 0
0 0 0 0 0 0 0 0 0 0 0 0 0 0 0 0 0 0 0 0 0 0 0 0 0 0 0 0 0 0 0 0 0 0 0 0 0 0 0 0 0 0 0 0 0 0 0 0 0 0 0 0 0 0 0 0 0 0 0 0 0 0 0 0 0 0 0 0 0 0 0 0 0 0 0 0 0 0 0 0 0 0 0 0 0 0 0 0 0 0 0 0 0 0 0 0 0 0 0 0 0 0 0 0 0 0 0 0 0 0 0 0 0 0 0 0 0 0 0 0 0 0 0 0 0 0 0 0 0 0 0 0 0 0 0 0 0 0 0 0 0 0 0 0 0 0 0 0 0 0 0 0 0 0 0 0 0 0 0 0 0 0 0 0 0 0 0 0 0 0 0 0 0 0 0 0 0 0 0 0 0 0 0 0 0 0 0 0 0 0 0 0 0 0 0 0 0 0 0 0 0 0 0 0 0 0 0 0 0 0 0 0 0 0 0 0 0 0 0 0 0 0 0 0 0 0 0 0 0 0 0 0 0 0 0.00265709302562182 0.0538772100933967 0.0319975839964223 0 0 0 0 0 0 0 0 0 0.134711543158735 0.10234732424713 0.0127772254372605 0.0057997365502453 0 0.0630293772286639 0.00501189116267017 0.00368695474067624 0 0.184197610965575 0 0.00948373146939258 0.0582328856403197 0.115705724649369 0 0 0 0 0 0 0 0 0 0 0 0 0 0 0 0 0 0 0 0 0 0 0 0 0 0 0 0 0 0 0 0 0 0 0 0 0 0 0.023568812604925 0.0036627400061382 0.0381221894310441 0.0125115440227469 0 0 0 0 0 0 0.00360362682706496 0 0.0287142529621809 0.0308106429810098 0.0593408283550202 0 0.0161494704443923 0 0 0
0 0 0 0 0 0 0 0 0 0 0 0 0 0 0 0 0 0 0 0 0 0 0 0 0 0.0023704206168999 0 0 0 0 0 0.00453643278374179 0.00126137540398095 0.0133374848347862 0.00386630708075572 0.0019627096716452 0 0 0 0 0 0.00227655443133011 0 0 0 0 0.00215104911837318 0 0 0 0.00878832526057091 0 0 0 0.0188302434374405 0.00804523412861089 0.0133715037836437 0 0.0143639645047682 0 0 0 0 0 0 0 0 0 0 0 0 0.0201853757188352 0 0 0 0 0 0 0 0 0 0 0 0 0 0.00197377536053448 0.000213037736424374 0.0078909710758433 0.000852342547933741 0.00217354065888486 0 0 0.00276726416681179 0 0 0 0 0 0 0 0.0280022740691799 0.0316397161960108 0.00334773169039838 0.00085398867447799 0.00122664698001263 0 0 0 0 0 0 0 0 0 0 0 0 0 0 0 0 0 0 0 0 0 0.00202412226167101 0 0 0 0 0 0 0 0 0 0 0 0 0.0154404227769853 0 0.00284826918624543 0 0.00664199747919817 0.0105378025420773 0 0.0035759228246198 0 0 0.00528980278642279 0.00469755872265162 0.00149686292667317 0.00126700415793479 0.011683929130225 0.00211146608146398 0 0 0 0 0 0 0 0 0 0 0 0 0 0 0 0 0.0123774180604499 0 0 0 0 0 0 0 0 0 0 0 0 0 0 0 0.00349289092662449 0.00385299022803021 0.0232202265214428 0 0 0 0.00107524855472477 0 0.00163023177909017 0 0 0 0 0 0.00505775194176653 0 0 0 0 0 0.0119540630175876 0 0 0 0 0 0 0 0 0 0 0 0 0 0 0 0 0 0 0 0 0 0 0 0 0 0 0.000487060889366299 0 0.0154578868467231 0 0 0 0 0 0 0 0 0 0.0313307134766441 0.00845726642495445 0 0 0 0.0024405192211098 0.000677912455791558 0.00896442716656942 0.00114011504345597 0.0121750727889974 0.00290209305570046 0 0.00155274302387413 0.0133365694602538 0 0 0 0 0 0 0 0 0 0 0 0 0 0 0 0 0 0 0 0 0 0 0 0.0104383171697047 0 0 0 0 0 0 0 0 0 0 0 0 0 0.00552297231070321 0.0496535929369292 0.158867308540629 0.0859202584684289 0.0146305941737555 0 0 0.0249220017289392 0 0.011588369699043 0.00224606435728542 0.02763675607472 0.00142401096755578 0.00071995690160787 0.00236642874912728 0.00337342831122683 0.0463380039195238 0.0127883833239048 0.000728998746526022 0.014387089632968 0.100960832296201
0 0 0 0 0 0 0 0 0 0 0 0 0 0 0 0 0 0 0 0 0 0 0 0 0 0 0 0 0 0 0 0 0 0 0 0 0 0 0 0 0 0 0 0 0 0 0 0 0 0 0 0 0 0 0 0 0 0 0 0 0 0 0 0 0 0 0 0 0 0 0 0 0 0 0 0 0 0 0 0 0 0 0 0 0 0 0 0 0 0 0 0 0 0 0 0 0 0 0 0 0 0 0 0 0 0 0 0 0 0 0 0 0 0 0 0 0 0 0 0 0 0 0 0 0 0 0 0 0 0 0 0 0 0 0 0 0 0 0 0 0 0 0 0 0 0 0 0 0 0 0 0 0 0 0 0 0 0 0 0 0 0 0 0 0 0 0 0 0 0 0 0 0 0 0 0 0 0 0 0 0 0 0 0 0 0 0 0 0 0 0 0 0 0 0 0 0 0 0 0 0 0 0 0 0 0 0 0 0 0 0 0 0 0 0 0 0 0 0 0 0 0 0 0 0 0 0 0 0 0 0 0 0 0 0 0.0185159748320954 0.0211929717156152 0 0 0 0 0 0 0 0 0 0.0491997007722121 0.0219033064450734 0.0186408528931826 0.00945516469495313 0 0.0742177491705345 0.017226946625175 0.0426420641750861 0.00741331380258303 0.0374305862599342 0.0734743484161669 0.00640228397028173 0 0.22000097402752 0 0 0 0 0 0 0 0 0 0 0 0 0 0 0 0 0 0 0 0 0 0 0 0 0 0 0 0 0 0 0 0 0 0 0 0 0 0 0.0564271653979276 0.00551351471482666 0.0240587117386621 0.0215736552316553 0 0 0 0 0 0 0.00989430639804566 0 0.0928389415485949 0.0777496132970735 0.0553609993750135 0.00124669996834408 0.0376201545294439 0 0 0
0 0 0 0 0 0 0 0 0 0 0 0 0 0 0 0 0 0 0 0 0 0 0 0 0 0 0 0 0 0 0 0 0 0 0 0 0 0 0 0 0 0 0 0 0 0 0 0 0 0 0 0 0 0 0 0 0 0 0 0 0 0 0 0 0 0 0 0 0 0 0 0 0 0 0 0 0 0 0 0 0 0 0 0 0 0 0 0 0 0 0 0 0 0 0 0 0 0 0 0 0 0 0 0 0 0 0 0 0 0 0 0 0 0 0 0 0 0 0 0 0 0 0 0 0 0 0 0 0 0 0 0 0 0 0 0 0 0 0 0 0 0 0 0 0 0 0 0 0 0 0 0 0 0 0 0 0 0 0 0 0 0 0 0 0 0 0 0 0 0 0 0 0 0 0 0 0 0 0 0 0 0 0 0 0 0 0 0 0 0 0 0 0 0 0 0 0 0 0 0 0 0 0 0 0 0 0 0 0 0 0 0 0 0 0 0 0 0 0 0 0 0 0 0 0 0 0 0 0 0 0 0 0 0 0.000617169473845773 0.00443223760678842 0.0177020329639194 0 0 0 0 0 0 0 0 0 0.0654419216498003 0.0357139824290004 0.00553991770310082 0.0204930276604832 0.00542314711273779 0.0625611013595627 0.0744772160975811 0.145008800407916 0.0213977570570902 0.0471198927801837 0.0399759472205107 0.0150576071451665 0.0602422366931077 0 0 0 0 0 0 0 0 0 0 0 0 0 0 0 0 0 0 0 0 0 0 0 0 0 0 0 0 0 0 0 0 0 0 0 0 0 0 0 0.0660255534177525 0.00548527034128988 0.0459172225635525 0.00915325051771916 0 0 0 0 0.000904543112056341 0 0.0103808830139229 0 0.0432897648605159 0.0708150712779678 0.100093263923014 0.000706467528258093 0.0176855289974665 0.00390940953294655 0 0.00442977555274385
0 0 0 0 0 0 0 0 0 0 0 0 0.0328121297572435 0 0 0 0 0 0 0 0 0 0 0 0 0 0 0 0 0 0 0 0 0 0 0 0 0 0 0 0 0 0 0 0 0 0 0 0 0 0 0 0 0 0 0 0 0 0 0 0 0 0 0 0 0 0 0 0 0 0 0 0 0 0 0 0 0 0 0 0 0 0 0 0 0 0 0 0 0 0 0 0 0 0 0 0 0 0 0 0 0 0 0 0.139925982024187 0 0.0154692336576461 0 0 0.124267193234305 0 0 0 0 0.0691456827549968 0.0793988364019237 0 0 0.0505980875063239 0 0 0 0 0 0 0 0 0 0 0 0 0 0 0 0 0 0 0 0 0 0 0 0 0 0 0 0 0 0 0 0 0 0 0 0 0 0 0 0 0 0 0 0.00675583622648473 0 0.00607266177661549 0 0 0.137038688981826 0 0 0 0 0 0 0 0.0342677513604303 0.00562986352207061 0 0 0 0 0 0 0 0 0 0 0 0 0 0 0 0 0.0633971494124799 0.00437111707951959 0.0208679153343845 0.0645158420366666 0 0 0 0 0 0 0 0 0 0 0 0 0 0 0 0 0 0.0593031010404645 0 0 0 0 0 0 0 0 0 0 0.0221903896384537 0 0 0 0 0 0 0 0 0 0 0 0 0 0 0 0 0 0 0 0 0 0 0 0 0 0 0 0 0 0 0 0 0 0 0 0.0223322719251445 0 0.0191910292807286 0 0 0 0 0 0 0 0 0 0 0 0 0 0 0 0 0 0 0 0 0 0 0 0 0 0 0 0 0 0 0 0 0 0 0 0 0 0 0.0224492370481045 0 0 0 0 0 0 0 0 0 0 0 0 0 0 0
0 0 0 0 0 0 0 0 0 0 0 0 0.0105244559819999 0 0 0 0 0.00335862240562903 0.0137473296519103 0 0 0 0 0 0 0 0 0 0 0 0 0 0 0 0 0 0 0 0 0 0 0 0 0 0 0 0 0 0 0 0 0 0 0 0 0 0 0 0 0 0 0 0 0 0 0 0 0 0 0 0 0 0 0 0 0 0 0 0 0 0 0 0 0 0 0 0 0 0 0 0 0 0 0 0 0 0 0 0 0 0 0 0 0 0.0122029038018221 0 0.128412623084 0 0 0.00602126528134877 0.0120459752125936 0 0.0186661078416185 0 0.00709005634590893 0.198705515251267 0.0166784258469493 0 0.0393327650112308 0.00957677451494522 0 0.0123307907509666 0 0 0.00288984553904878 0.00321813636604278 0 0 0 0 0 0 0 0 0 0 0 0 0 0 0 0 0 0 0 0 0 0 0 0 0 0 0 0 0 0 0 0 0 0.00391228383338074 0 0 0 0.011814770291312 0 0 0 0.109513228061536 0 0 0 0 0 0 0 0.0315653284215829 0 0.00505074910519888 0 0 0 0 0 0 0 0 0 0 0 0 0 0 0 0 0 0 0 0 0 0 0 0 0 0.00434353843563031 0 0 0 0 0 0 0 0 0 0 0 0 0 0 0 0 0 0 0 0 0 0 0 0 0 0 0 0 0 0 0.00559878191533227 0 0 0 0 0 0 0 0 0 0 0 0 0 0 0 0 0 0 0 0 0 0 0 0 0 0.0165318381197789 0 0.00940424453533408 0 0 0 0.0746175003641325 0.132481270830305 0 0 0 0 0.0089959854143195 0 0.0880040976901076 0 0 0 0 0 0 0 0 0 0 0 0 0 0 0 0 0 0 0 0 0 0 0 0 0 0 0 0 0 0 0 0 0 0 0 0 0 0 0.00336479009476861 0 0 0 0
0 0 0.00407571405744674 0 0 0 0 0 0 0 0 0 0.0118343719018075 0 0 0 0.00199251189665348 0.0135586319588278 0.112543619752186 0 0 0 0 0 0 0 0.0324722488189607 0 0 0 0 0 0 0 0 0 0 0 0 0 0 0 0 0 0 0 0 0 0 0 0 0 0 0 0 0 0 0 0 0 0 0 0 0 0 0 0 0 0 0 0 0 0 0 0 0 0 0 0 0 0 0 0 0 0 0 0 0 0 0 0 0 0 0 0 0 0 0 0 0 0 0 0 0 0 0 0.00731883125771294 0.0181035678263444 0 0 0.0095606821387061 0 0 0 0 0 0.00816553704285937 0.157552933754083 0.00255535306442489 0.125960316848207 0.0263094592218381 0 0 0 0.00490284634926197 0 0 0 0 0 0 0 0 0 0 0 0 0 0 0 0 0 0 0 0 0 0 0 0 0 0 0 0 0 0 0 0 0 0 0 0 0 0 0 0 0 0 0.242555372988576 0 0 0 0 0 0.011654344274731 0 0 0 0 0 0 0 0 0 0 0 0 0 0 0 0 0 0 0 0 0 0 0 0 0 0 0 0 0 0 0 0 0 0 0 0 0 0 0 0 0 0 0 0 0 0 0 0 0 0 0 0 0 0 0 0 0 0 0 0 0 0 0 0 0 0 0 0 0 0 0 0 0 0 0 0 0 0 0 0 0 0 0 0 0 0 0 0.00718019938352586 0 0 0.0407662585030076 0 0 0.0685401851861575 0 0.0923970137746823 0 0 0 0 0 0 0 0 0 0 0 0 0 0 0 0 0 0 0 0 0 0 0 0 0 0 0 0 0 0 0 0 0 0 0 0 0 0 0 0 0 0 0 0 0 0 0 0
0 0 0 0 0 0 0 0 0 0 0 0 0.0429747063342794 0 0 0 0 0 0 0 0 0 0 0 0 0 0 0 0 0 0 0 0 0 0 0 0 0 0 0 0 0 0 0 0 0 0 0 0 0 0 0 0 0 0 0 0 0 0 0 0 0 0 0 0 0 0 0 0 0 0 0 0 0 0 0 0 0 0 0 0 0 0 0 0 0 0 0 0 0 0 0 0 0 0 0 0 0 0 0 0 0 0 0 0.0487636517769419 0 0.0414500550940915 0 0 0.0411759218963912 0 0 0 0 0.0495689842453087 0.109188183413425 0 0 0.0663535862867151 0 0 0 0 0 0 0 0 0 0 0 0 0 0 0 0 0 0 0 0 0 0 0 0 0 0 0 0 0 0 0 0 0 0 0 0 0 0 0 0 0 0 0 0 0 0 0 0 0.425969129471905 0 0 0 0 0 0 0 0 0 0 0 0 0 0 0 0 0 0 0 0 0 0 0 0 0 0.0244257004663915 0.00451670642721371 0 0.0197385078599428 0 0 0 0 0 0 0 0 0 0 0.0290083443764831 0 0 0 0 0 0 0 0 0 0 0 0 0 0 0.0125464316675757 0 0 0 0 0 0 0 0 0 0 0 0 0 0 0 0 0 0 0 0 0 0 0 0 0 0 0 0 0 0 0 0 0 0 0 0 0 0.0289165377481268 0 0 0 0 0 0 0 0 0 0 0 0 0 0 0 0 0 0 0 0 0 0 0 0 0 0 0 0 0 0 0 0 0 0 0 0 0 0 0 0 0 0 0 0 0 0 0 0.0185604298013016 0.0368431231339073 0 0 0 0 0 0 0 0
0 0 0 0 0 0 0 0 0 0 0 0 0 0 0 0 0 0 0 0 0 0 0 0 0 0 0.127540679562537 0 0 0 0 0 0 0 0 0 0 0 0 0 0 0 0 0 0 0 0 0 0 0 0 0 0 0 0 0 0 0 0 0.00253584511692018 0 0 0 0 0.00236206942848393 0 0 0 0 0 0 0 0 0 0 0 0 0 0 0 0 0 0 0 0 0 0 0 0 0 0 0 0 0 0 0 0 0 0 0 0 0 0 0 0 0 0 0 0.0250095414315033 0 0 0 0 0 0 0 0 0 0 0 0.0156884882232196 0 0 0 0 0 0 0 0.0062647270228866 0 0 0 0 0 0 0 0 0 0 0 0 0 0 0 0 0 0 0 0 0 0 0 0 0 0 0 0 0 0 0 0 0 0 0 0 0 0 0.292739172091786 0.0535272916129314 0.063039942592924 0.0534482734145151 0.00887936465036794 0 0.177054384118988 0 0 0 0 0 0 0 0 0 0 0 0 0 0.0110013490415971 0 0 0 0 0 0 0 0 0 0 0 0 0 0 0 0 0 0 0 0.0116435330526377 0 0 0 0 0 0 0 0 0 0 0 0 0 0 0 0.00504556961584661 0 0 0 0 0 0 0 0 0 0 0 0 0 0 0 0 0 0 0 0 0 0 0 0 0 0 0 0 0 0 0 0 0 0 0 0 0 0 0.0314080847702798 0 0 0.0180662927519856 0.0367074942732193 0 0 0.0175655317466408 0 0 0 0 0 0 0.040472365480729 0 0 0 0 0 0 0 0 0 0 0 0 0 0 0 0 0 0 0 0 0 0 0 0 0 0 0 0 0 0 0 0 0 0 0 0 0 0 0 0 0
0 0 0 0 0 0 0 0 0 0 0 0 0 0 0 0 0 0 0 0 0 0 0 0 0 0 0.00418851472411214 0.00370158202942559 0 0 0 0 0 0 0 0 0 0 0 0 0 0 0 0 0 0 0 0 0 0 0 0 0 0.017854536376962 0 0 0 0 0 0 0 0 0 0 0 0 0 0 0 0 0 0 0 0 0 0 0 0 0 0 0 0 0 0 0 0 0 0 0 0 0 0 0 0 0 0 0 0 0 0 0 0 0 0 0 0 0 0 0.00430112100366617 0 0 0 0 0 0 0 0 0.00963187851189597 0 0 0 0 0.0077915519675953 0 0.00562945069758497 0 0 0 0 0 0 0 0 0 0 0 0 0 0 0 0 0 0 0 0 0 0 0 0 0 0 0 0 0 0 0 0 0 0 0 0 0 0 0 0 0 0 0 0 0 0 0 0 0.0260203192050602 0 0 0 0 0 0 0 0 0 0 0 0 0 0 0 0 0 0.00204012168760799 0 0 0 0 0 0 0 0 0 0 0 0 0 0 0 0 0 0 0 0 0 0 0 0 0 0 0 0 0 0 0 0 0 0 0.00678272843460087 0 0 0 0 0 0 0 0 0 0 0 0 0 0 0 0 0 0 0 0 0 0 0 0 0 0 0 0 0 0 0 0 0 0 0 0 0 0.0212699424917518 0 0.169246963208721 0 0 0.0346368317635375 0 0 0 0.0151663492947597 0.0945206027015347 0.0167337050195745 0.396084253356024 0 0 0 0.159297831880426 0 0 0 0 0 0 0 0 0 0 0 0 0 0 0 0 0 0 0 0 0 0 0 0 0 0 0 0 0 0 0.00214332432429784 0 0 0.00295839132086181 0 0 0
0 0 0 0 0 0 0 0 0 0 0 0 0 0 0 0 0 0 0.00980913036462286 0 0 0 0 0 0 0 0 0 0 0 0 0 0 0 0 0 0 0 0 0 0 0 0 0 0 0 0 0 0 0 0 0 0 0 0 0 0 0 0 0 0 0 0 0 0 0 0 0 0 0 0 0 0 0 0 0 0 0 0 0 0 0 0 0 0 0 0 0 0 0 0 0 0 0 0 0 0 0 0 0 0 0 0 0 0 0 0 0 0 0 0 0 0 0 0 0 0 0.00527776092629238 0 0 0 0 0 0 0 0 0 0 0 0 0 0 0 0 0 0 0 0 0 0 0 0 0 0 0 0 0 0 0 0 0 0 0 0 0 0 0 0 0 0 0 0 0 0.00977137088424885 0 0 0 0 0 0 0 0 0 0.0744545084093368 0 0 0 0 0 0 0 0 0 0 0 0 0 0 0 0 0 0 0 0 0 0 0 0 0 0 0 0 0 0 0 0 0 0 0 0 0 0 0 0 0 0 0 0 0 0 0 0 0 0 0 0 0 0 0 0 0 0 0 0 0 0 0 0 0 0 0 0 0 0 0 0 0 0 0 0 0 0 0 0 0 0 0 0 0 0 0 0.0471780015271641 0 0 0.03945484961374 0.154514508676997 0 0.0485721016482662 0 0.147097230226409 0.0125812047369548 0 0 0.0219585521506027 0.102903995396788 0.0151280073152857 0.311298778123291 0 0 0 0 0 0 0 0 0 0 0 0 0 0 0 0 0 0 0 0 0 0 0 0 0 0 0 0 0 0 0 0 0 0 0 0 0 0 0 0 0
0 0 0 0 0 0 0 0 0 0 0 0 0.00953829176603251 0 0 0 0 0 0.037646346581028 0 0 0 0 0 0 0 0 0 0 0 0 0 0 0 0 0 0 0 0 0 0 0 0 0 0 0 0 0 0 0 0 0 0 0 0 0 0 0 0 0 0 0 0 0 0 0 0 0 0 0.012053286248015 0 0 0 0 0 0 0 0 0 0 0 0 0 0 0 0 0 0 0 0 0 0 0 0 0 0 0 0 0 0 0 0 0 0 0 0 0.0348131781691999 0 0 0 0.0367160643004741 0 0.0200462366901736 0 0 0.0259322881966438 0.015599265661888 0 0.0071009930657367 0.116428712798756 0 0.0217256541956744 0 0 0.00708722427687735 0.0106029652650241 0 0 0 0 0 0 0 0 0 0 0 0 0 0 0 0 0 0 0 0 0 0 0 0 0 0 0 0 0 0 0 0 0 0 0 0 0 0 0 0 0 0.0845184305534203 0 0 0 0 0 0 0 0 0 0 0 0 0 0 0 0 0 0 0 0 0 0 0 0 0 0 0 0 0 0 0 0 0 0 0 0 0 0 0 0 0 0 0 0 0 0 0 0 0 0 0 0 0 0 0 0 0 0 0 0 0 0 0 0 0 0 0 0 0 0 0 0 0 0 0 0 0 0 0 0 0 0 0 0 0 0 0 0 0 0 0 0 0 0.248148695035003 0.168147414186302 0 0 0 0.14389495300975 0 0 0 0 0 0 0 0 0 0 0 0 0 0 0 0 0 0 0 0 0 0 0 0 0 0 0 0 0 0 0 0 0 0 0 0 0 0 0 0 0 0 0 0 0 0 0 0 0 0 0
0 0 0 0 0 0 0 0 0 0 0 0 0 0 0 0 0 0 0 0 0 0 0 0 0 0 0 0.0850752861854831 0 0 0 0 0 0 0 0 0 0 0 0 0 0 0 0 0 0 0 0 0 0 0 0 0 0 0 0 0 0 0 0 0 0 0 0 0 0 0 0 0 0 0 0 0 0 0 0 0 0 0 0 0 0 0 0 0 0 0 0 0 0 0 0 0 0 0 0 0 0 0 0 0 0 0 0 0 0 0 0 0 0 0.0371283019947796 0 0 0 0 0 0 0 0 0 0 0 0.183437447992522 0 0.109079778385313 0 0 0 0 0.0186268647601852 0 0 0 0 0 0 0 0 0 0 0 0 0 0 0 0 0 0 0 0 0 0 0 0 0 0 0 0 0 0 0 0 0 0 0 0 0 0 0 0 0 0 0 0 0 0 0 0 0 0 0 0 0 0 0 0 0 0 0 0 0 0 0 0 0 0 0 0 0 0 0 0 0 0 0 0 0 0 0 0.195993993408051 0 0 0 0 0 0 0 0 0 0 0 0 0 0 0 0 0 0 0 0 0 0 0 0 0 0 0 0 0 0 0 0 0 0 0 0 0 0 0 0 0 0 0 0 0 0 0 0 0 0 0 0 0 0 0 0 0 0 0 0 0.0922840121911901 0 0 0 0 0 0 0 0 0 0.278374315082475 0 0 0 0 0 0 0 0 0 0 0 0 0 0 0 0 0 0 0 0 0 0 0 0 0 0 0 0 0 0 0 0 0 0 0 0 0
0 0 0 0 0 0 0 0 0 0 0 0 0 0 0 0 0 0 0 0 0 0 0 0 0 0 0.0416967594427246 0.0093053377966308 0 0 0 0 0 0 0 0 0 0 0 0 0 0 0 0 0 0 0 0 0 0 0 0 0 0.00458423837354521 0 0 0 0 0 0 0 0 0 0 0 0 0 0 0 0 0 0 0 0 0 0 0 0 0 0 0 0 0 0 0 0 0 0 0 0 0 0 0 0 0 0 0 0 0 0 0 0 0 0 0 0 0.00955257968177839 0.030132393403849 0.0169535687416761 0 0.00967746081809616 0 0 0 0 0 0.00366385420598769 0.13556448951699 0 0 0 0 0.0245741189519841 0 0.0243207775194894 0 0 0 0 0 0 0 0 0 0 0 0 0 0 0 0 0 0 0 0 0 0 0 0 0 0 0 0 0 0 0 0 0 0 0 0 0 0 0 0 0 0 0 0 0 0 0 0 0.0655569412308886 0 0 0 0 0 0 0 0 0 0 0 0 0 0 0 0 0 0 0 0 0 0 0 0 0 0 0 0 0 0 0 0 0 0 0 0 0 0 0 0 0 0 0 0 0 0 0 0 0 0 0 0 0 0 0 0 0 0 0 0 0.00199876618598427 0 0 0 0 0 0 0 0 0 0 0 0 0 0 0 0 0 0 0 0 0 0 0 0 0 0 0 0.0807159907572742 0 0.0199169277374557 0.0333581482311439 0.155174333569019 0 0 0 0.079400507090918 0 0 0 0.0660882230675114 0 0.182277999771811 0 0 0 0 0 0 0 0 0 0 0 0 0 0 0 0 0 0 0 0 0 0 0 0 0 0 0 0 0 0 0 0 0 0 0.00221798072765149 0 0 0.00326860317759168 0 0 0
0 0 0 0 0 0 0 0 0 0 0 0 0 0 0 0 0 0 0 0 0 0 0 0 0 0 0.0491409198207161 0.0781461443254304 0 0 0 0 0 0 0 0 0 0 0 0 0 0 0 0 0 0 0 0 0 0 0 0 0 0.0152586349189974 0 0 0 0 0 0 0 0 0 0 0.00929354612787224 0 0 0 0 0 0 0 0 0 0 0 0 0 0 0 0 0 0 0 0 0 0 0 0 0 0 0 0 0 0 0 0 0 0 0 0 0 0 0 0 0 0 0.0138058245870665 0.0631601261343228 0 0 0 0 0 0 0 0 0.0133239909596639 0 0 0 0 0.0130241043797767 0 0.00997835071217138 0 0 0 0 0.0225609135869236 0 0 0 0 0 0 0 0 0 0 0 0 0 0 0 0 0 0 0 0 0 0 0 0 0 0 0 0 0 0 0 0 0 0 0 0 0 0 0 0 0 0 0.0478626847499944 0.0585789989075035 0.0228679852306331 0 0 0 0.04302644025449 0 0.0107430284852593 0 0 0 0 0 0 0 0 0 0 0 0 0 0 0 0 0 0 0 0 0 0 0 0 0 0 0 0 0.26165989478884 0.00978173430962874 0 0 0 0 0 0 0 0 0 0 0 0 0 0 0 0 0 0 0 0 0 0 0 0.00311466223495027 0 0 0 0 0 0 0 0 0 0 0 0 0 0 0 0 0 0 0 0 0 0 0 0 0 0 0 0 0 0 0 0.0261925265926323 0 0.0160169018136604 0.15669785304354 0 0 0 0 0.0261925265926323 0 0.0295722074432945 0 0 0 0 0 0 0 0 0 0 0 0 0 0 0 0 0 0 0 0 0 0 0 0 0 0 0 0 0 0 0 0 0 0 0 0 0 0 0 0 0
0 0 0 0 0 0 0 0 0 0 0 0 0 0 0 0 0 0 0 0 0 0 0 0 0 0 0 0 0 0 0 0 0 0 0 0 0 0 0 0 0 0 0 0 0 0 0 0 0 0 0 0 0 0 0 0 0 0 0 0 0 0 0 0 0 0 0 0 0 0 0 0 0 0 0 0 0 0 0 0 0 0 0 0 0 0 0 0 0 0 0 0 0 0 0 0 0 0 0 0 0 0 0 0 0 0 0 0 0 0 0 0 0 0 0 0 0 0 0 0 0 0 0 0 0 0 0 0 0 0 0 0 0 0 0 0 0 0 0 0 0 0 0 0 0 0 0 0 0 0 0 0 0 0 0 0 0 0 0 0 0 0 0 0 0 0 0 0 0 0 0 0 0 0 0 0 0 0 0 0 0 0 0 0 0 0 0 0 0 0 0 0 0 0 0 0 0 0 0 0 0 0 0 0 0 0 0 0 0 0 0 0.362593246363463 0 0 0 0 0 0 0 0 0.366454065821453 0 0 0 0 0 0 0 0 0 0 0 0 0 0 0 0 0 0 0 0 0 0 0 0 0 0 0 0 0 0 0 0 0 0 0 0 0 0 0 0 0 0 0 0 0 0 0 0 0 0 0 0.181927050115948 0 0.0890256376991355 0 0 0 0 0 0 0 0 0 0 0 0 0 0 0 0 0 0 0 0 0 0 0 0 0 0 0 0 0 0 0 0 0 0 0 0 0 0 0 0 0 0 0
0 0 0 0 0 0 0 0 0 0 0 0 0 0 0 0 0 0 0.0258067700387024 0 0 0 0 0 0 0 0 0 0 0 0 0 0 0 0 0 0 0 0 0 0 0 0 0 0 0 0 0 0 0 0 0 0 0 0 0 0 0 0 0 0 0 0 0 0 0 0 0 0 0 0 0 0 0 0 0 0 0 0 0 0 0 0 0 0 0 0 0 0 0 0 0 0 0 0 0 0 0 0 0 0 0 0 0 0 0 0 0 0 0 0 0 0 0 0 0 0 0 0 0 0 0 0 0 0 0 0 0 0 0 0 0 0 0 0 0 0 0 0 0 0 0 0 0 0 0 0 0 0 0 0 0 0 0 0 0 0 0 0 0 0 0 0 0 0 0 0 0 0 0 0 0 0 0 0 0.0359629922778316 0 0 0 0 0 0 0 0 0 0 0 0 0 0 0 0 0 0 0 0 0 0 0 0 0 0 0 0 0 0 0 0 0 0 0 0.0786576418177142 0 0 0 0.0162383087656395 0 0 0 0 0.0588766626284156 0 0 0 0 0 0 0 0 0 0 0 0 0 0 0 0 0 0 0 0 0 0 0 0 0 0 0 0 0 0 0 0 0 0 0 0 0 0 0 0 0.014024640710284 0 0 0 0 0 0 0 0 0 0.0403858807110112 0 0.5754251382267 0.0786477135747359 0.0356892753275126 0 0 0.0402849759214525 0 0 0 0 0 0 0 0 0 0 0 0 0 0 0 0 0 0 0 0 0 0 0 0 0 0 0 0 0 0 0 0 0 0 0 0 0 0 0
0 0 0 0 0 0 0 0 0 0 0 0 0 0 0 0 0 0 0 0 0 0 0 0 0 0 0 0 0 0 0 0 0 0 0 0 0 0 0 0 0 0 0 0 0 0 0 0 0 0 0 0 0 0 0 0 0 0 0 0 0 0 0 0 0 0 0 0 0 0 0 0 0 0 0 0 0 0 0 0 0 0 0 0 0 0 0 0 0 0 0 0 0 0 0 0 0 0 0 0 0 0 0 0 0 0 0 0 0 0 0 0 0 0 0 0 0 0 0 0 0 0 0 0 0 0 0 0 0 0 0 0 0 0 0 0 0 0 0 0 0 0 0 0 0 0 0 0 0 0 0 0 0 0 0 0 0 0 0 0 0 0 0 0 0 0 0 0 0 0 0 0 0 0 0 0.00968415337208033 0 0 0 0 0 0 0 0 0 0 0 0 0 0 0 0 0 0 0 0 0.00448264950234888 0 0 0 0 0 0 0 0 0 0 0 0 0 0 0.0129532864193931 0 0 0 0.00379336696793197 0.0209804371685278 0 0 0 0.0423457367179853 0 0 0 0 0 0.0183832140162023 0 0 0 0 0 0 0 0 0 0 0 0 0 0 0 0 0 0 0 0 0 0 0 0 0 0 0 0 0 0 0 0 0 0 0 0 0 0 0.0108965590669745 0.0172807920585392 0 0 0 0 0 0.183655786351204 0 0.0345332466542592 0.171447496698614 0.06554622341043 0.280891015871353 0.102531269619993 0 0.0132080749144176 0 0 0 0 0 0 0 0 0 0 0 0 0 0 0 0 0 0 0 0 0 0 0 0 0 0 0 0 0.00738669118974622 0 0 0 0 0 0 0 0
0 0 0 0 0 0 0 0 0 0 0 0 0 0 0 0 0 0 0.00896986747540804 0 0 0 0 0 0 0 0 0 0 0 0 0 0 0 0 0 0 0 0 0 0 0 0 0 0 0 0 0 0 0 0 0 0 0 0 0 0 0 0 0 0 0 0 0 0 0 0 0 0 0 0 0 0 0 0 0 0 0 0 0 0 0 0 0 0 0 0 0 0 0 0 0 0 0 0 0 0 0 0 0 0 0 0 0 0 0 0 0 0 0 0.00253337815837122 0 0 0 0 0 0 0 0 0 0 0 0 0 0 0 0 0 0 0 0 0 0 0 0 0 0 0 0 0 0 0 0 0 0 0 0 0 0 0 0 0 0 0 0 0 0 0 0 0 0 0 0 0.0261056084707724 0 0 0 0 0 0 0 0 0 0 0 0.0480022355894515 0.00835103505155175 0.00693149207105311 0 0 0 0 0 0 0 0 0 0 0 0 0 0 0 0 0 0 0 0 0 0 0 0 0 0.00796988532014414 0 0 0 0 0 0 0 0 0 0 0 0 0 0 0 0 0.00671406022422172 0 0 0 0 0 0 0 0 0 0 0 0 0 0.0080640145937838 0 0 0 0 0 0 0 0 0 0 0 0 0 0 0 0 0 0 0 0 0 0 0 0 0 0 0.0740800694084832 0 0 0 0.114887956555989 0.137003568603247 0 0 0.0834081183427553 0.0167502723256233 0.0106709444328934 0.0424660225548097 0.0584220927609015 0 0.0524611127317854 0.228886255377022 0.0414120062213918 0 0 0.0159100037303412 0 0 0 0 0 0 0 0 0 0 0 0 0 0 0 0 0 0 0 0 0 0 0 0 0 0 0 0 0 0 0 0 0 0 0 0 0
0 0 0 0 0 0 0 0 0 0 0 0 0 0 0 0 0 0 0 0 0 0 0 0 0 0 0 0 0 0 0 0 0 0 0 0 0 0 0 0 0 0 0 0 0 0 0 0 0 0 0 0 0 0 0 0 0 0 0 0 0 0 0 0 0 0 0 0 0 0 0 0 0 0 0 0 0 0 0 0 0 0 0 0 0 0 0 0 0 0 0 0 0 0 0 0 0 0 0 0 0 0 0 0 0 0 0 0 0 0 0 0 0 0 0 0 0 0 0 0 0 0 0 0 0 0 0 0 0 0 0 0 0 0 0 0 0 0 0 0 0 0 0 0 0 0 0 0 0 0 0 0 0 0 0 0 0 0 0 0 0 0 0 0 0 0 0 0 0 0 0 0 0 0 0 0 0 0 0 0 0 0 0 0 0 0 0 0 0 0 0 0 0 0 0 0 0 0 0 0 0 0 0 0 0 0 0 0 0 0 0 0 0 0 0 0 0 0 0 0 0 0 0 0 0 0 0 0 0 0 0 0 0 0 0 0 0 0 0 0 0 0 0 0 0 0 0 0 0 0 0 0 0 0 0 0 0 0 0 0 0 0 0 0 0 0.0381697830002664 0.0377973130298902 0 0 0 0 0 0.0361636929743281 0.544315130729327 0.0984503030152338 0 0.245103777250955 0 0 0 0 0 0 0 0 0 0 0 0 0 0 0 0 0 0 0 0 0 0 0 0 0 0 0 0 0 0 0 0 0 0 0 0 0 0 0 0 0
0 0 0 0 0 0 0 0 0 0 0 0 0 0 0 0 0 0 0 0 0 0 0 0 0 0 0 0 0 0 0 0 0 0 0 0 0 0 0 0 0 0 0 0 0 0 0 0 0 0 0 0 0 0 0 0 0 0 0 0 0 0 0 0 0 0 0 0 0 0 0 0 0 0 0 0 0 0 0 0 0 0 0 0 0 0 0 0 0 0 0 0 0 0 0 0 0 0 0 0 0 0 0 0 0 0 0 0 0 0 0 0 0 0 0 0 0 0 0 0 0 0 0 0 0 0 0 0 0 0 0 0 0 0 0 0 0 0 0 0 0 0 0 0 0 0 0 0 0 0 0 0 0 0 0 0 0 0 0 0 0 0 0 0 0 0 0 0 0 0 0 0 0 0.0555327556641115 0 0 0 0 0 0 0 0 0 0 0 0 0 0 0 0 0 0 0 0 0 0 0 0 0 0 0 0 0 0 0 0 0 0 0 0 0 0 0 0 0 0 0 0 0 0 0 0 0 0 0 0 0 0 0 0 0 0 0 0 0 0 0 0 0 0 0 0 0 0 0 0 0 0 0 0 0 0 0 0 0 0 0 0 0 0 0 0 0 0 0.0315133669736197 0.26195489805198 0.225511130429105 0 0 0.125172644184102 0.01029008936028 0 0 0.0603362475360703 0.124540509358189 0.0710659176836644 0 0.019459682194269 0 0 0 0 0.0146227585646085 0 0 0 0 0 0 0 0 0 0 0 0 0 0 0 0 0 0 0 0 0 0 0 0 0 0 0 0 0 0 0 0 0 0 0
0 0 0 0 0 0 0 0 0 0 0 0 0 0 0 0 0 0 0 0 0 0 0 0 0 0 0 0 0 0 0 0 0 0 0 0 0 0 0 0 0 0 0 0 0 0 0 0 0 0 0 0 0 0 0 0 0 0 0 0 0 0 0 0 0 0 0 0 0 0 0 0 0 0 0 0 0 0 0 0 0 0 0 0 0 0 0 0 0 0 0 0 0 0 0 0 0 0 0 0 0 0 0 0 0 0 0 0 0 0 0 0 0 0 0 0 0 0 0 0 0 0 0 0 0 0 0 0 0 0 0 0 0 0 0 0 0 0 0 0 0 0 0 0 0 0 0 0 0 0 0 0 0 0 0 0 0 0 0 0 0 0 0 0 0 0 0 0 0 0 0 0 0 0 0 0 0 0 0 0 0 0 0 0 0 0 0 0 0 0 0 0 0 0 0 0 0.00978692838061176 0 0 0 0 0 0 0 0 0 0 0 0 0 0 0 0 0 0 0 0 0 0 0 0 0 0 0 0 0 0 0 0 0 0 0 0 0 0 0 0 0 0 0 0 0 0 0 0 0 0 0 0 0 0 0 0 0 0 0 0 0 0 0 0 0 0 0 0 0 0 0 0 0 0 0 0 0.727159242551044 0.0633692038821376 0 0.0547263898954349 0 0.0962550611393966 0 0.0325402220607932 0 0 0 0 0 0 0 0 0 0 0 0 0 0 0 0 0 0 0 0 0 0 0 0 0 0 0 0 0.0161629520905819 0 0 0 0 0 0 0 0
0 0 0 0 0 0 0 0 0 0 0 0 0 0 0 0 0 0 0 0 0 0 0 0 0 0 0 0.00282216290414361 0 0 0 0 0 0 0 0 0 0 0 0 0 0 0 0 0 0 0 0 0 0 0 0 0 0 0 0 0 0 0 0 0 0 0 0 0 0 0 0 0 0 0 0 0 0 0 0 0 0 0 0 0 0 0 0 0 0 0 0 0 0 0 0 0 0 0 0 0 0 0 0 0 0 0 0 0 0 0 0 0.00347208893877521 0 0.00233626187549333 0 0 0 0 0 0 0 0 0 0 0 0.00511924291430906 0.00578964460411557 0.0050675333899221 0 0 0 0 0 0 0 0 0 0 0 0 0 0 0 0 0 0 0 0 0 0 0 0 0 0 0 0 0 0 0 0 0 0 0 0 0 0.0296496155641495 0 0 0 0 0 0 0 0 0 0 0 0 0 0.178209377211 0 0 0 0 0 0 0 0 0 0 0 0 0 0 0 0 0 0 0 0 0 0 0 0 0 0 0 0 0 0 0 0 0 0 0 0 0 0 0 0 0 0 0 0 0 0 0 0 0 0 0 0 0 0 0 0 0 0 0 0 0 0 0 0 0 0 0 0 0 0 0 0 0 0 0 0 0 0 0 0 0 0 0 0 0 0 0 0 0 0 0 0 0 0 0 0.0190806029385367 0.152156158683036 0 0 0 0.0551778907301053 0 0.133764395319602 0.0395399876359489 0.163233263111584 0.186697261937677 0 0 0 0 0 0 0 0 0 0 0 0 0 0 0 0 0 0 0 0 0 0 0 0 0.0119553407985795 0 0.00592917144302221 0 0 0 0 0 0 0 0
0 0 0 0 0 0 0 0 0 0 0 0 0 0 0 0 0 0 0 0 0 0 0 0 0 0 0.00365731866995988 0.0097915591197545 0 0 0 0 0 0 0 0 0 0 0 0 0 0 0 0 0 0 0 0 0 0 0 0 0 0 0 0 0 0 0 0 0 0 0 0 0 0 0 0 0 0 0 0 0 0 0 0 0 0 0 0 0 0 0 0 0 0 0 0 0 0 0 0 0 0 0 0 0 0 0 0 0 0 0 0 0 0 0 0 0.011715270641452 0 0 0 0 0 0 0 0 0 0 0 0 0 0.0105483605595157 0.0089379945032795 0.00660700077679546 0 0 0 0.00917260588943425 0 0 0 0 0 0 0 0 0 0 0 0 0 0 0 0 0 0 0 0 0 0 0 0 0 0 0 0 0 0 0 0 0 0 0 0 0 0 0 0 0 0 0 0 0 0 0 0.00896607421848651 0 0 0 0 0 0 0 0 0 0 0 0 0 0 0 0 0 0 0 0 0 0 0 0 0 0 0 0 0 0 0 0 0 0 0 0 0 0 0 0 0 0.133867747791321 0 0 0 0 0 0 0 0 0 0.00741971592900081 0 0 0 0 0 0 0 0 0 0 0 0 0 0 0 0 0 0 0 0 0 0 0 0 0 0 0 0 0 0 0 0 0 0 0 0 0 0 0 0 0 0 0 0 0 0 0 0 0 0.170985116135598 0 0.0885934990012279 0.461135651249753 0.056436490764892 0 0 0 0 0 0 0 0 0 0 0 0 0 0 0 0 0 0 0 0 0 0 0 0 0.0121655947495298 0 0 0 0 0 0 0 0 0 0
0 0 0 0 0 0 0 0 0 0 0 0 0 0 0 0 0 0 0 0 0 0 0 0 0 0 0 0.0345545831958731 0 0 0 0 0 0 0 0 0 0 0 0 0 0 0 0 0 0 0 0 0 0 0 0 0 0.0093436994090373 0 0 0 0 0 0 0 0 0 0 0.00380632062300497 0 0 0 0 0 0 0 0 0 0 0 0 0 0 0 0 0 0 0 0 0 0 0 0 0 0 0 0 0 0 0 0 0 0 0 0 0 0 0 0 0 0 0 0.00954512648470833 0 0.00573133754389385 0 0 0 0 0 0 0 0 0 0 0 0.0288271259419184 0.0154997538978014 0.0192900933455391 0 0 0 0 0.0025773692877108 0 0 0 0 0 0 0 0 0 0 0 0 0 0 0 0 0 0 0 0 0 0 0 0 0 0 0 0 0 0 0 0 0 0 0 0 0 0 0 0 0 0 0 0 0 0 0 0 0 0 0 0 0 0 0 0 0 0 0 0 0 0 0 0 0 0 0.0259734052617055 0 0 0 0 0 0 0 0 0 0 0 0 0.0167353470573175 0 0 0 0 0 0.00545485777666253 0 0 0 0 0 0 0 0 0 0.00792052272933641 0.019032734853313 0 0 0 0 0 0 0 0 0 0 0 0 0 0 0 0 0 0 0 0 0 0 0 0 0 0 0 0 0 0 0 0 0 0 0 0 0 0 0.220665161415555 0 0 0.0352128818996141 0 0 0 0 0.0254656700306216 0.0181320190240707 0 0 0.0242350776990022 0.0513711056057573 0.0900464220394621 0 0 0.233513273085734 0 0 0 0 0 0 0 0 0 0 0 0 0 0 0 0 0 0 0 0 0 0 0.0229236898788489 0.00819140624146252 0.0488959640662151 0.0100455030020291 0.00700954860380542 0 0 0 0 0 0 0 0
0 0 0 0 0 0 0 0 0 0 0 0 0 0 0 0 0 0 0 0 0 0 0 0 0 0 0.00409814529393469 0.00958287334795562 0 0 0 0 0 0 0 0 0 0 0 0 0 0 0 0 0 0 0 0 0 0 0 0 0 0.00361666525816662 0 0 0 0 0 0 0 0 0 0 0 0 0 0 0 0 0 0 0 0 0 0 0 0 0 0 0 0 0 0 0 0 0 0 0 0 0 0 0 0 0 0 0 0 0 0 0 0 0 0 0 0 0 0 0.0105784350281323 0 0 0 0 0 0 0 0 0 0 0 0 0 0.00718137290717672 0.0094965404266963 0.00549910764401103 0 0 0 0 0 0 0 0 0 0 0 0 0 0 0 0 0 0 0 0 0 0 0 0 0 0 0 0 0 0 0 0 0 0.0300891455852382 0 0 0 0.0965029008256676 0 0 0.0613802806142874 0.0101956190279785 0 0 0 0 0 0 0 0 0 0.097687724826589 0 0 0 0 0 0 0 0 0 0 0 0 0 0 0 0 0 0 0 0 0 0 0 0 0 0 0 0 0 0 0 0 0 0 0 0 0 0 0 0 0 0.0113178008290849 0.0253979797358569 0 0 0 0 0 0 0 0 0.0109174120736611 0 0 0 0 0 0 0 0 0 0 0 0 0 0 0 0 0 0 0 0 0 0 0 0 0 0 0 0 0 0 0 0 0 0 0 0 0 0 0 0 0 0 0 0 0 0 0 0 0 0.178079601607504 0.393564969334709 0 0 0.0348134256333502 0 0 0 0 0 0 0 0 0 0 0 0 0 0 0 0 0 0 0 0 0 0 0 0 0 0 0 0 0 0 0 0 0 0 0
0 0 0 0 0 0 0 0 0 0 0 0 0 0 0 0 0 0 0 0 0 0 0 0 0 0 0 0 0 0 0 0 0 0 0 0 0 0 0 0 0 0 0 0 0 0 0 0 0 0 0 0 0 0 0 0 0 0 0 0 0 0 0 0 0 0 0 0 0 0 0 0 0 0 0 0 0 0 0 0 0 0 0 0 0 0 0 0 0 0 0 0 0 0 0 0 0 0 0 0 0 0 0 0 0 0 0 0 0 0 0 0 0 0 0 0 0 0 0 0 0 0 0 0 0 0 0 0 0 0 0 0 0 0 0 0 0 0 0 0 0 0 0 0 0 0 0 0 0 0 0 0 0 0 0 0 0 0 0 0 0 0 0 0 0 0 0 0 0 0 0 0 0 0 0 0 0 0 0 0 0 0 0 0 0 0 0 0 0 0 0 0 0 0 0 0 0 0 0 0 0 0 0 0 0 0 0 0 0 0 0 0 0 0 0 0 0 0 0 0 0 0 0 0 0 0 0 0 0 0 0 0 0 0 0 0 0 0 0 0 0 0 0 0 0 0 0 0 0 0 0 0 0 0 0 0 0 0 0 0 0 0 0 0 0 0 0 0 0 0 0 0 0 0 0 0 0.0461532851356312 0 0.365517925977311 0.0864396413785017 0.35188432384219 0.0624758220139769 0 0 0 0 0 0 0 0 0 0 0 0 0 0 0 0 0 0 0 0 0 0 0 0 0 0.0529232831393144 0.0212228356633728 0.0133828828497026 0 0 0 0 0 0 0 0
0 0 0 0 0 0 0 0 0 0 0 0 0 0 0 0 0 0 0 0 0 0 0 0 0 0 0 0 0 0 0 0 0 0 0 0 0 0 0.00262670782688968 0 0.00157139675444603 0 0 0 0 0 0 0.0126199960793284 0.00300377796280769 0 0 0 0 0 0 0 0 0 0 0 0 0 0 0 0 0 0 0 0 0 0 0 0 0 0.0104324482459283 0 0 0 0 0 0 0 0 0 0 0 0 0 0 0 0 0 0 0 0 0 0 0 0 0 0 0 0 0 0 0 0 0 0 0 0 0 0 0 0 0 0 0 0 0 0 0 0 0 0 0 0 0 0 0 0 0 0 0 0 0 0 0 0 0 0 0 0 0 0 0 0 0 0 0 0 0 0 0 0 0 0 0 0 0 0 0 0 0 0 0 0 0 0 0.0591710924546579 0.00673180687739283 0.282498476590345 0 0 0 0 0 0 0 0 0 0 0 0 0 0 0 0.0799124526712712 0.0370827350798231 0.0658020671927419 0 0.122598089083467 0 0 0 0 0 0.0211726273163709 0 0 0 0.0576149258887671 0.0670596261228743 0 0.0681612205616642 0 0 0.00123511598121136 0 0 0 0 0 0 0 0 0 0 0 0 0 0 0 0.00893200936554716 0 0 0 0 0 0 0 0 0 0 0 0.000594268381686594 0 0.0048632860398175 0 0 0 0 0 0 0 0 0 0 0.00108943281526205 0 0 0 0 0 0 0 0 0.0155002169529522 0 0 0 0 0 0 0 0 0 0 0 0 0 0 0 0 0 0 0 0 0 0 0 0 0 0 0 0 0 0 0 0 0 0 0 0 0.000710006023985068 0 0 0 0 0 0.000679371712346746 0 0 0 0 0 0 0 0 0 0 0 0 0 0.00227402480694966 0 0.0145458271718007 0.0515169940396662
0 0 0 0 0 0 0 0 0 0 0 0 0 0 0 0 0 0 0 0 0 0 0 0 0 0 0 0 0 0 0 0 0 0 0 0 0 0 0 0 0 0 0 0 0 0 0 0 0 0 0 0 0 0 0 0 0 0 0 0 0 0 0 0 0 0 0 0 0 0 0 0 0 0 0 0 0 0 0 0 0 0 0 0 0 0 0 0 0 0 0 0 0 0 0 0 0 0 0 0.0259529263314731 0 0 0 0 0 0 0 0 0 0 0 0 0 0 0 0 0 0 0 0 0 0 0 0 0 0 0 0 0 0 0 0 0 0 0 0 0 0 0 0 0 0 0 0 0 0 0 0 0 0 0 0 0 0 0 0 0 0 0 0 0 0 0 0 0 0 0 0 0 0 0 0 0 0 0 0 0 0 0 0 0 0 0 0.0730607239091638 0 0 0 0 0 0 0 0 0 0 0 0 0 0 0 0 0 0 0 0 0 0 0 0 0 0 0 0 0 0 0 0 0 0 0 0 0 0 0 0 0 0 0 0 0 0 0 0 0 0 0 0 0 0 0.521748023002122 0.0431824786114818 0 0 0 0.0374581261077907 0 0 0 0 0 0 0.0521185449416863 0 0 0 0 0 0 0 0 0 0 0 0 0 0 0 0 0 0 0 0 0 0 0 0 0 0 0 0 0 0 0 0 0 0 0 0 0 0 0 0 0 0 0 0.246479177096283 0 0 0 0 0 0 0 0 0 0 0 0 0 0 0 0 0 0 0 0 0 0 0
0 0 0 0 0 0 0 0 0 0 0 0 0 0 0 0 0 0 0 0 0 0 0 0 0 0 0 0 0 0 0 0 0 0 0 0 0 0 0 0 0 0 0 0 0 0 0 0 0 0 0 0 0 0 0 0 0 0 0 0 0 0 0 0 0 0 0 0 0 0 0 0 0 0 0 0 0 0 0 0 0 0 0 0 0 0 0 0 0 0 0 0 0 0 0 0 0 0 0 0 0 0 0 0 0 0 0 0 0 0 0 0 0 0 0 0 0 0 0 0 0 0 0 0 0 0 0 0 0 0 0 0 0 0 0 0 0 0 0 0 0 0 0 0 0 0 0 0 0 0 0 0 0 0 0 0 0 0.0144379463259238 0 0.0148187961951712 0.0632080826594352 0 0.0457884090438073 0.00549593116479969 0 0 0.00833852867454046 0 0 0 0 0 0 0 0 0 0 0 0 0.0245833783242317 0 0 0 0.00915911590925074 0 0 0 0 0 0 0 0 0 0.0086585127367734 0 0 0 0 0.0071915344875142 0 0 0 0.0278310074638189 0.00345835483919911 0 0 0 0.0107380906542267 0 0 0 0 0 0 0 0 0 0.050731343068501 0 0 0 0 0.0111671440848553 0 0 0 0 0 0 0 0 0 0 0 0 0 0 0 0 0 0 0 0 0 0 0 0 0 0 0 0 0 0 0 0 0 0 0 0 0 0 0 0 0 0 0 0 0 0 0 0 0 0 0 0 0 0 0 0 0 0 0 0 0 0 0 0.174909759454744 0.0576693447165303 0.0192398573091721 0.162840279619549 0.114725405571555 0 0 0 0 0.0114738244875981 0.0463990464083961 0 0 0 0 0 0 0 0 0 0 0 0 0.107136306800407 0 0 0 0 0 0 0 0
0 0 0 0 0 0 0 0 0 0 0 0 0 0 0 0 0 0 0 0 0 0 0 0 0 0 0 0 0 0 0 0 0 0 0 0 0 0 0 0 0 0 0 0 0 0 0 0 0 0 0 0 0 0 0 0 0 0 0 0 0 0 0 0 0 0 0 0 0 0 0 0 0 0 0 0 0 0 0 0 0 0 0 0 0 0 0 0 0 0 0 0 0 0 0 0 0 0 0 0 0 0 0 0 0 0 0 0 0 0 0 0 0 0 0 0 0 0 0 0 0 0 0 0 0 0 0 0 0 0 0 0 0 0 0 0 0 0 0 0 0 0 0 0 0 0 0 0 0 0 0 0 0 0 0 0 0 0 0 0 0.10157073948637 0 0.0056330442035702 0 0 0 0 0 0 0 0 0 0 0 0 0 0 0 0 0.00431724503140479 0 0 0 0 0 0 0 0 0 0 0 0 0 0 0.00737422356332519 0 0.0157230980771953 0 0.0125765427156095 0 0 0 0.0059063428510741 0 0 0 0 0.00795764052262764 0 0 0 0 0 0 0 0 0 0.0590211931295692 0 0 0 0 0.114952388476663 0 0 0 0 0 0 0 0 0 0 0 0 0 0 0 0 0 0 0 0 0 0 0 0 0 0 0 0 0 0 0 0 0 0 0 0 0 0 0 0 0 0 0 0 0 0 0 0 0 0 0 0 0 0 0 0 0 0 0 0 0 0 0.297877043896706 0 0.0507903182827039 0 0.169547741330942 0.0284900223339572 0 0 0 0 0 0.0143533852697419 0 0 0 0 0 0 0 0 0 0 0 0 0.10390903082854 0 0 0 0 0 0 0 0
0 0 0 0 0 0 0 0 0 0 0 0 0 0 0 0 0 0 0 0 0 0 0 0 0 0 0 0 0 0 0 0 0 0 0 0 0 0 0 0 0 0 0 0 0 0 0 0 0 0 0 0 0 0 0 0 0 0 0 0 0 0 0 0 0 0 0 0 0 0 0 0 0 0 0 0 0 0 0 0 0 0 0 0 0 0 0 0 0 0 0 0 0 0 0 0 0 0 0 0 0 0 0 0 0 0 0 0 0 0 0 0 0.00136682817513752 0 0 0 0 0 0 0 0 0 0 0 0 0 0 0 0 0 0 0 0 0 0 0 0 0 0 0 0 0 0 0 0 0 0 0 0 0 0 0 0 0 0 0 0 0 0.0134203712159656 0.0156526913192701 0.120978108927996 0.013858495815229 0 0 0 0 0.0119209293382523 0 0 0 0 0 0 0 0 0 0 0 0.00630300337945607 0 0 0 0 0 0 0 0 0 0 0 0 0 0 0 0 0 0 0 0.0437782146475412 0 0 0 0 0 0 0 0.0640825661569098 0 0 0 0 0 0 0 0 0 0 0 0 0 0 0 0 0 0 0 0 0 0 0 0 0 0 0 0 0 0 0 0 0 0 0 0 0 0 0.0214414877230612 0 0 0 0 0 0 0 0 0 0 0 0 0 0 0 0 0 0 0 0 0 0 0 0 0 0 0 0 0 0 0 0 0 0 0 0 0 0 0 0.0467671815101853 0.0241854472105905 0 0.00593954987404405 0.113472552832301 0.21291423710724 0 0 0 0 0.133543095371837 0.128434266748734 0.00413734277654358 0 0 0 0 0 0 0 0.00293600802160278 0 0 0 0.01082970580652 0 0 0 0 0 0 0 0.0040379160415843
0 0 0 0 0 0 0 0 0 0 0 0 0 0 0 0 0 0 0 0 0 0 0 0 0 0 0 0 0 0 0 0 0 0 0 0 0 0 0 0 0 0 0 0 0 0 0 0 0 0 0 0 0 0 0 0 0 0 0 0 0 0 0 0 0 0 0 0 0 0 0 0 0 0 0 0 0 0 0 0 0 0 0 0 0 0 0 0 0 0 0 0 0 0 0 0 0 0 0 0 0 0 0 0 0 0 0 0 0 0 0 0 0 0 0 0 0 0 0 0 0 0 0 0 0 0 0 0 0 0 0 0 0 0 0 0 0 0 0 0 0 0 0 0 0 0 0 0 0 0 0 0 0 0 0 0 0 0.0693535841358177 0 0.253962712937388 0 0.0154596224699036 0.0741016073507874 0.0227058598886901 0 0 0.0128323314381331 0 0 0 0 0 0 0 0 0 0 0.0131326275922167 0 0.0376398090270255 0 0 0 0.0220566452555853 0 0 0 0 0 0 0 0 0 0.0577348046610238 0 0 0 0 0.0108429874645754 0 0 0 0.0557341246576631 0 0 0 0 0 0 0 0 0 0 0 0 0 0 0 0 0 0 0 0 0 0 0 0 0 0 0 0 0 0 0 0.00665633367373033 0 0 0 0.00455843619814671 0 0 0 0 0 0 0 0 0 0.00525694995589058 0 0 0 0 0 0 0 0 0 0 0 0 0 0 0 0 0 0 0 0 0 0 0 0 0 0 0 0 0 0 0 0 0 0 0 0 0.0405491522745513 0 0.0154360893998924 0 0.146939521590788 0.069860105663234 0 0 0 0 0.0144265796636668 0.0507601147012909 0 0 0 0 0 0 0 0 0 0 0 0 0 0 0 0 0 0 0 0 0
0 0 0 0 0 0 0 0 0 0 0 0 0 0 0 0 0 0 0 0 0 0 0 0 0 0 0 0 0.00154509876595351 0 0 0 0 0 0 0 0 0 0 0 0 0 0 0 0 0 0 0 0 0 0 0 0 0 0 0 0 0 0 0 0 0 0 0 0 0 0 0 0 0.00396446355732581 0 0 0 0 0 0 0 0 0 0 0 0 0 0 0 0 0 0 0 0 0 0 0 0 0 0 0 0 0 0 0 0 0 0 0 0 0 0 0 0 0 0 0 0 0 0 0 0 0 0 0 0 0 0 0 0 0 0 0 0 0 0 0 0 0 0 0 0 0 0 0 0 0 0 0 0 0 0 0 0 0 0 0 0 0 0 0.00516896424463154 0.0277158363876336 0 0.0790238680040551 0.0753134060391976 0.0937384804504024 0.0153705193580068 0.00726795279437093 0 0 0.00575856151318657 0 0 0 0 0 0 0 0 0 0 0 0 0.00925475778389283 0 0 0 0.00527242411515342 0 0 0 0 0 0 0 0 0 0 0.00281415941981196 0.00178628002443673 0.00328794902108043 0 0.0333665798186479 0 0 0 0.00430540854444412 0 0 0 0.00414561803296718 0 0 0 0 0 0 0 0 0 0 0.00730612564996121 0 0 0 0 0 0 0.00185666464042116 0 0 0 0 0 0 0 0 0 0 0 0 0 0.00237165906668243 0 0 0 0 0 0.00596930357187486 0 0 0 0 0 0 0 0 0 0 0 0 0 0 0 0 0 0 0 0 0 0 0 0 0 0 0 0 0 0 0 0 0 0 0 0 0 0 0 0 0.0899273505619106 0.0549792707212224 0.0772724360399239 0.0385024750469648 0 0.175189332364094 0 0 0 0 0.0164642128735148 0.10515071770979 0 0 0 0 0 0 0 0 0.00268871506787109 0 0 0 0.0432214088105708 0 0 0 0 0 0 0 0
0 0 0 0 0 0 0 0 0 0 0 0 0 0 0 0 0 0 0 0 0 0 0 0 0 0 0 0 0.000998774423309672 0 0 0 0 0 0 0 0 0 0 0 0 0 0 0 0 0 0 0 0 0 0 0 0 0 0 0 0 0 0 0 0 0 0 0 0 0 0 0 0 0 0 0 0 0 0 0 0 0 0 0 0 0 0 0 0 0 0 0 0 0 0 0 0 0 0 0 0 0 0 0 0 0 0 0 0 0 0 0 0 0 0 0 0.00160075926829997 0 0 0 0 0 0 0 0 0 0 0 0 0 0 0 0 0 0 0 0 0 0 0 0 0 0 0 0 0 0 0 0 0 0 0 0 0 0 0 0 0 0 0 0 0 0.0131464995336794 0.0148775147194721 0.0645861641539473 0.0298269042158996 0 0 0 0 0.0386484611035627 0 0 0 0 0 0 0 0 0.00528444097448705 0 0.00689433317153849 0 0 0 0 0 0 0 0 0 0 0 0 0 0 0 0.00438095205509848 0 0 0.0037629735002285 0 0.0395240446314689 0 0 0 0 0 0 0 0.00835270906781299 0 0 0 0 0 0 0 0 0 0 0 0 0 0 0 0 0 0 0 0 0 0 0 0 0 0 0 0 0 0 0 0 0 0 0 0 0 0.00876580314741866 0 0 0 0 0 0 0 0 0 0 0 0 0 0 0 0 0 0 0 0 0 0 0 0 0 0 0 0 0 0 0 0 0 0 0 0 0 0 0 0 0.0744362029303154 0.0108541146953312 0.170346467348917 0.0215067068422782 0.205826982949592 0 0 0 0 0 0.0335647078437873 0.188739688409118 0.00739847328873492 0 0 0 0 0 0 0.00258213894802357 0.00567513067756843 0 0 0 0.0321731863145718 0 0 0 0 0 0 0 0.00624586578553784
0 0 0 0 0 0 0 0 0 0 0 0 0 0 0 0 0 0 0 0 0 0 0 0 0 0 0 0 0 0 0 0 0 0 0 0 0 0 0 0 0 0 0 0 0 0 0 0 0 0 0 0 0 0 0 0 0 0 0 0 0 0 0 0 0 0 0 0 0 0 0 0 0 0 0 0 0 0 0 0 0 0 0 0 0 0 0 0 0 0 0 0 0 0 0 0 0 0 0 0 0 0 0 0 0 0 0 0 0 0 0 0 0 0 0 0 0 0 0 0 0 0 0 0 0 0 0 0 0 0 0 0 0 0 0 0 0 0 0 0 0 0 0 0 0 0 0 0 0 0 0 0 0 0 0 0 0 0 0 0 0 0 0 0 0 0 0 0 0 0 0 0 0 0 0 0 0 0 0 0.123309775326378 0.0160648242652463 0 0 0.591139344738759 0 0 0 0 0 0 0 0 0 0 0 0 0 0 0 0 0 0 0.0117871021780813 0.0221870093976984 0 0 0 0 0 0 0 0 0 0.0931746033128863 0 0 0 0 0 0.0207270059182261 0 0 0 0 0.0123965346400874 0 0 0 0 0 0 0 0 0 0 0 0 0 0.0191774666156793 0 0.0147531369741354 0 0 0 0 0 0 0 0 0 0 0 0 0 0 0 0 0 0 0 0 0 0 0 0 0 0 0 0 0 0 0 0 0 0 0 0 0 0 0 0 0 0 0 0 0 0 0 0 0 0 0 0 0.0752831966328217 0 0 0 0 0 0 0 0 0 0 0 0 0 0 0 0 0 0 0 0 0 0 0 0
0 0 0 0 0 0 0 0 0 0 0 0 0 0 0 0 0 0 0 0 0 0 0 0 0 0 0 0 0 0 0 0 0 0 0 0 0 0 0 0 0 0 0 0 0 0 0 0 0 0 0 0 0 0 0 0 0 0 0 0 0 0 0 0 0 0 0 0 0 0 0 0 0 0 0 0 0 0 0 0 0 0 0 0 0 0 0 0 0 0 0 0 0 0 0 0 0 0 0 0 0 0 0 0 0 0 0 0 0 0 0 0 0 0 0 0 0 0 0 0 0 0 0 0 0 0 0 0 0 0 0 0 0 0 0 0.0564267708356792 0 0 0 0 0 0 0 0 0 0 0 0 0 0 0 0 0 0 0 0 0 0 0 0 0 0 0 0 0 0 0 0 0 0 0 0 0 0 0 0 0 0 0 0 0 0 0 0.0853102835081816 0 0 0 0 0 0 0 0.122364915602632 0 0 0 0 0 0 0 0 0 0.0403365610983594 0 0 0 0 0 0 0 0 0 0 0 0.0264870810629188 0 0 0 0 0 0 0 0 0 0 0 0 0 0 0 0 0 0 0 0 0 0 0 0 0.54644738414737 0 0 0 0 0 0 0 0 0 0 0 0 0 0 0 0 0 0 0 0 0 0 0 0 0 0 0 0 0 0 0 0 0 0 0 0 0 0 0 0 0 0 0 0 0 0 0 0 0 0 0 0 0 0 0.122627003744859 0 0 0 0 0 0 0 0 0 0 0 0 0 0 0 0 0 0 0 0 0 0 0 0
0 0 0 0 0 0 0 0 0 0 0 0 0 0 0 0 0 0 0 0 0 0 0 0 0 0 0 0 0 0 0 0 0 0 0 0 0 0 0 0 0 0 0 0 0 0 0 0 0 0 0 0 0 0 0 0 0 0 0 0 0 0 0 0 0 0 0 0 0 0 0 0 0.0359311205384053 0 0 0.0112263824806951 0 0 0 0 0 0 0 0 0 0 0 0 0 0 0 0 0 0 0 0 0 0 0 0 0 0 0 0 0 0 0 0 0 0 0 0 0 0 0 0 0 0 0 0 0 0 0 0 0 0 0 0 0 0 0 0 0 0 0 0 0 0 0 0 0 0 0 0 0 0 0 0 0 0 0 0 0 0 0 0 0 0 0 0 0 0 0.00856204324705778 0 0 0 0 0 0 0 0 0 0 0 0 0 0 0 0 0.0148102633440237 0.0337755926791403 0 0 0.516648196411775 0 0 0 0 0 0 0 0 0 0 0 0 0 0 0 0 0 0 0 0 0 0 0 0 0 0 0 0 0 0.107487826458011 0 0 0 0 0 0 0 0 0 0 0 0 0 0 0 0 0 0 0 0 0 0 0 0 0.0478302821489668 0 0 0 0 0 0 0 0 0 0 0 0 0 0 0 0 0 0 0 0 0 0 0 0 0 0 0 0 0 0 0 0 0 0 0 0 0 0 0 0 0 0 0 0 0 0 0 0 0 0 0 0 0.0977380203088 0.067428211950276 0 0 0 0 0 0 0.00873336188590812 0 0 0 0 0 0 0.0207385431733747 0.0146689765323287 0 0 0 0 0 0.0144211788412375 0 0 0 0
0 0 0 0 0 0 0 0 0 0 0 0 0 0 0 0 0 0 0 0 0 0 0 0 0 0 0 0 0 0 0 0 0 0 0 0 0 0 0 0 0 0 0 0 0 0 0 0 0 0 0 0 0 0 0 0 0 0 0 0 0 0 0 0 0 0 0 0 0 0 0 0 0 0 0 0 0 0 0 0 0 0 0 0 0 0 0 0 0 0 0 0 0 0 0 0 0 0 0 0 0 0 0 0 0.00689877397893611 0 0 0 0 0 0 0 0 0 0 0 0 0 0 0 0 0 0 0 0 0 0 0 0 0 0 0 0 0 0 0 0 0 0 0 0 0 0 0 0 0 0 0 0 0 0 0 0 0 0 0 0 0 0 0 0 0 0 0 0 0 0 0 0 0 0 0 0 0 0 0 0 0 0 0 0 0 0 0 0 0 0 0 0 0.0123359853291626 0 0 0 0 0 0 0 0 0.0240642948234194 0 0 0 0 0 0.00702998409422408 0 0 0.0100171681022193 0 0 0 0 0 0 0 0 0 0 0 0 0 0 0 0 0.00855508592957511 0 0 0 0 0 0 0 0 0 0.0366342747685487 0.0389489526669915 0 0 0 0.0632766363265138 0 0.147404387476067 0.0535732183583266 0 0.0142883601804557 0.0118249067774655 0 0 0.0616993546910484 0.0242122005629149 0.0295549761694004 0 0 0 0 0 0 0 0 0 0 0 0 0 0 0 0 0 0 0 0 0 0 0 0 0 0 0 0 0 0 0 0 0.00552791353546671 0.0666115875017232 0 0 0 0 0 0 0 0 0 0 0 0 0 0 0.0641312039090665 0.0275721146413327 0 0 0 0 0 0 0 0.0133796031910172 0 0.0918103855045193 0.0709973926356568 0 0 0.0714655058539874 0.0311297956613635 0.007055937330598 0
0 0 0 0 0 0 0 0 0 0 0 0 0 0 0 0 0 0 0 0 0 0 0 0 0 0 0 0 0 0 0 0 0 0 0 0 0 0 0 0 0 0 0 0 0 0 0 0 0 0 0 0 0 0 0 0 0 0 0 0 0 0 0 0 0 0 0 0 0 0 0 0 0 0 0 0 0 0 0 0 0 0 0 0 0 0 0 0 0 0 0 0 0 0 0 0 0 0 0 0 0 0 0 0 0 0 0 0 0 0 0 0 0 0 0 0 0 0 0 0 0 0 0 0 0 0 0 0 0 0 0 0 0 0 0 0 0 0 0 0 0 0 0 0 0 0 0 0 0 0 0 0 0 0 0 0 0 0 0 0 0.044376181666165 0.0129973245031161 0.0171019793901574 0 0 0 0.0173436523607614 0 0 0 0 0 0 0 0 0 0 0.0122645770867548 0.00785766869561504 0.00867587105725887 0 0 0 0.00563071244450101 0 0 0 0 0 0 0 0 0 0.00457499801455051 0 0 0 0 0.0949542695090848 0 0 0 0 0 0 0 0.180507233482496 0 0 0 0 0 0 0 0 0 0 0 0 0 0 0 0 0 0 0 0 0 0 0 0 0 0 0 0 0 0 0 0 0 0 0 0 0 0 0.0631845290942042 0 0 0 0.0133558075476388 0 0 0 0 0 0 0 0 0 0 0 0 0 0 0 0 0 0 0 0 0 0 0 0 0 0 0 0 0 0 0 0 0 0 0 0.0148104608141235 0 0.212561999597938 0.00883575804804568 0.0384832181621275 0.0667757279127706 0 0 0 0 0 0.133875196392709 0.00576338503681035 0 0 0 0 0 0 0 0 0.00297246449162491 0.00665161486357789 0 0.0264453698279697 0 0 0 0 0 0 0 0
0 0 0 0 0 0 0 0 0 0 0 0 0 0 0 0 0 0 0 0 0 0 0 0 0 0 0 0 0 0 0 0 0 0 0 0 0 0 0 0 0 0 0 0 0 0 0 0 0 0 0 0 0 0 0 0 0 0 0 0 0 0 0 0 0 0 0 0 0 0 0 0 0 0 0 0 0 0 0 0 0 0 0 0 0 0 0 0 0 0 0 0 0 0 0 0 0 0 0 0 0 0 0 0 0 0 0 0 0 0 0 0 0 0 0 0 0 0 0 0 0 0 0 0 0 0 0 0 0 0 0 0 0 0 0 0 0 0 0 0 0 0 0 0 0 0 0 0 0 0 0 0 0 0 0 0 0 0 0 0 0.0131230209934729 0 0.0102914515170257 0 0 0 0.0213754227952738 0 0 0 0 0 0 0 0 0 0 0.0263760606457585 0 0.00443749660321288 0 0 0 0.00323053284756907 0 0 0 0 0 0 0 0 0 0 0.0115205016101804 0 0 0 0.151328326326798 0 0 0 0 0 0 0 0.0386222477998964 0 0 0 0 0 0 0 0 0 0 0 0 0 0 0 0 0 0 0 0 0 0 0 0 0 0 0 0 0 0 0 0 0 0 0 0 0 0.0439158543590348 0.0164244777785466 0 0 0 0 0 0 0 0 0 0 0 0 0 0 0 0 0 0 0 0 0 0 0 0 0 0 0 0 0 0 0 0 0 0 0 0 0 0 0 0.0340359314888979 0.00618244035495885 0.116175169737411 0.0176673433029175 0.139672487599818 0.213386632584682 0 0 0 0 0.0760796204980505 0 0.00498774486534438 0 0 0 0 0 0 0 0.00336251734170803 0.00293683693533356 0.00589797872806299 0 0.0389699032860463 0 0 0 0 0 0 0 0
0 0 0 0 0 0 0 0 0 0 0 0 0 0 0 0 0 0 0 0 0 0 0 0 0 0 0 0 0 0 0 0 0 0.00375171688442128 0 0 0 0 0 0 0 0 0 0 0 0 0 0 0 0 0 0 0 0 0.00501029669435829 0 0 0 0 0 0 0 0 0 0 0 0 0 0 0 0 0 0 0 0 0 0 0 0 0 0 0 0 0 0 0 0 0 0 0 0 0 0 0 0 0 0 0 0 0 0 0 0 0 0 0 0 0 0 0 0 0 0 0 0 0 0 0 0 0 0 0 0 0 0 0 0 0 0 0 0 0 0 0 0 0 0 0 0 0.00346263475722231 0 0 0 0 0 0 0 0 0 0 0 0 0 0 0 0 0 0 0 0 0 0.00415263381868307 0 0 0 0 0.00289014688951748 0 0 0 0 0 0 0 0 0 0 0 0 0 0 0 0 0 0 0 0 0 0.0901156719818197 0 0 0 0 0 0 0 0.0268325441514683 0 0 0 0 0 0 0 0 0 0.00230271575200874 0 0 0 0 0 0 0 0.0112546323988954 0.165069660142338 0 0 0 0 0 0 0 0 0 0 0 0 0 0 0 0 0 0 0 0 0 0 0 0 0 0.00286336597357504 0.00233111847732361 0 0 0 0 0 0 0 0 0 0 0 0 0 0 0.0216872065656758 0 0 0 0 0 0 0 0 0 0 0 0 0 0 0 0 0 0 0 0 0 0 0 0 0 0 0 0 0 0.00452356762997515 0 0 0.0101105147135601 0 0 0 0 0.00395888631376883 0.00602880739315693 0 0 0.0241914611028689 0 0 0 0.116475007226314 0.129603019568994 0.156600054584602 0.112251406513286 0 0 0 0 0 0 0 0 0 0 0.0945329304661671
0 0 0 0 0 0 0 0 0 0 0 0 0 0 0 0 0 0 0 0 0 0 0 0 0 0 0 0 0 0 0 0 0 0 0 0 0 0 0 0 0 0 0 0 0 0 0 0 0 0 0 0 0 0 0 0 0 0 0 0 0 0 0 0 0 0 0 0 0 0 0 0 0 0 0 0 0 0 0 0 0 0 0 0 0 0 0 0 0 0 0 0 0 0 0 0 0 0 0 0 0 0 0 0 0 0 0 0 0 0 0 0 0 0 0 0 0 0 0 0 0 0 0 0 0 0 0 0 0 0 0 0 0 0 0 0 0 0 0 0 0 0 0 0 0 0 0 0 0 0 0 0 0 0 0 0 0 0 0 0 0 0 0 0 0 0 0 0 0 0 0 0 0 0 0 0 0 0 0 0 0 0 0 0 0 0 0 0 0 0 0 0 0 0 0 0 0 0 0 0 0 0 0 0 0 0 0 0 0 0 0 0 0 0 0 0 0 0 0 0 0 0 0 0 0 0 0 0 0 0 0 0 0 0 0.00113500068145783 0 0.0544382614029833 0 0 0 0 0 0 0 0 0 0.115743761167641 0.031405868527801 0 0 0 0.0202442306821188 0.00340363359338658 0.0580337854817214 0.00314024529312066 0.0304184917357529 0.0122077312440383 0.0840457680472409 0.0231642401379099 0.0989840888925134 0 0 0 0 0 0 0 0 0 0 0 0 0 0 0 0 0 0 0 0 0 0 0 0 0 0 0 0 0 0 0 0 0 0 0 0 0 0 0 0.02150449925727 0.182140268873714 0.0173048091731793 0 0 0 0 0.00211978424114815 0 0.002455038372489 0 0.0743477526345774 0.0801679674436372 0.0418179193762274 0 0.0261733302618 0.00703229897772256 0 0.0085712245005489
0 0 0 0 0 0 0 0 0 0 0 0 0 0 0 0 0 0 0 0 0 0 0 0 0 0 0 0 0 0 0 0 0 0.00729437577048744 0.000346912740912154 0 0 0 0 0 0 0 0 0 0 0 0 0 0 0 0.00513669062986188 0 0 0 0.0133089174954225 0 0 0 0.00370466409845975 0 0 0 0 0 0 0 0 0 0 0 0 0.000587642055045116 0 0 0 0 0 0 0 0 0 0 0 0 0 0 0.00020192236990209 0.000598130706157737 0.000391163358888997 0.00080052874498646 0 0 0.00158547163594301 0 0 0 0 0 0 0 0.00679301167760685 0.0167983539889218 0.00202029925254479 0.00119930558209324 0.00046641047474342 0 0 0 0 0 0 0 0 0 0 0 0 0 0 0 0 0 0 0 0 0 0 0 0 0 0 0 0 0 0 0 0 0 0 0.0161434813053756 0 0.00219924580322576 0 0.00363324463337815 0.00966375217009071 0.00762768549833543 0.00156452636664713 0 0 0.00399576472702766 0.00722745508395149 0 0.000870039801997831 0.0122251554362538 0.00202432556203473 0 0 0 0 0 0 0 0 0 0 0 0 0 0 0 0 0 0 0 0 0 0 0 0 0 0 0 0 0 0 0 0 0 0.00128207084643989 0.00127007309871411 0 0 0 0 0 0 0 0 0 0 0.000775951156295669 0 0 0 0 0 0 0.000599925542817798 0 0 0 0 0 0 0 0 0 0 0 0 0 0 0 0 0 0 0 0 0 0 0 0 0 0 0.000881047047605851 0.00268793394674593 0.00350084056624359 0 0 0.000683902048539026 0.001152316154455 0.00260048588801637 0.00101567193954109 0 0 0.00117545525654673 0.00583787194882348 0.00197050724122234 0.00656713045475584 0.00252214536988222 0 0.00315989207939584 0 0.00400281250602971 0 0.00110559863243064 0.00121226770721873 0.171828380511352 0.00144628389592672 0.00525468352234325 0 0 0 0 0 0 0 0 0 0 0 0 0 0 0 0 0 0 0 0 0 0 0 0 0 0 0 0 0 0 0 0 0 0.000739260288640792 0.00599961325088037 0 0 0.00666333592312887 0.0137411956226545 0 0.0598416796188619 0.0105640469863287 0 0.00200737457376489 0.04836677866379 0 0.0195482779143038 0.00209670799720469 0.00683885050151233 0 0.00793409559483229 0.00973553345704479 0.00123061649808779 0.122472654351767 0.107661788701033 0.0429474849008568 0.0943245834970276 0.0863443973266432
0 0 0 0 0 0 0 0 0 0 0 0 0 0 0 0 0 0 0 0 0 0 0 0 0 0 0 0 0 0 0 0 0 0.000674466700849854 0 0 0 0 0 0 0 0 0 0 0 0 0 0 0 0 0 0 0 0 0 0 0 0 0 0 0 0 0 0 0 0 0 0 0 0 0 0 0 0 0 0 0 0 0 0 0 0 0 0 0 0 0 0 0.00101892010019868 0.000681040609065989 0.00112917536749591 0 0.001258644877711 0 0.00254206870402189 0 0 0 0 0 0.00396836593032716 0.00323548313286152 0 0.00363706236869188 0 0 0 0 0 0 0 0 0 0 0 0 0 0 0 0 0 0 0 0 0 0 0 0 0 0 0 0 0 0 0 0 0 0 0 0 0 0 0 0 0.000668354795778186 0 0 0 0 0.00177951572307384 0.00173986213527896 0.000690803312160892 0 0.00296903765047618 0 0 0 0 0 0 0 0 0 0 0 0 0 0 0 0 0 0 0 0 0 0 0 0 0 0 0 0 0 0 0 0 0 0 0 0.00124566100615169 0.000469933051760251 0 0 0 0 0 0 0 0 0 0 0.000559841929515789 0.00085370622978979 0 0.001949376136566 0 0 0 0 0 0 0 0 0 0 0 0 0 0 0 0 0 0 0 0.00101298664300054 0 0 0 0 0 0 0 0 0 0.00221959743477039 0.0761613107844688 0.0652601326132788 0 0 0 0 0 0 0 0 0 0.121802675680225 0.028442913910065 0.009807780025635 0.0021276645533646 0 0.017985867255429 0.0016380376983388 0.0417720607990763 0.00305648559672474 0.0388437898316398 0.0148828266136751 0.109615274680232 0.00744410557596023 0.051884696581301 0 0 0 0 0 0 0 0 0 0 0 0 0 0 0 0 0 0 0 0 0 0 0 0.000583681157168219 0 0 0 0 0 0 0 0 0 0 0.00304255950802503 0 0 0 0.137282855579294 0.0705860561788726 0 0.0253690661680729 0 0 0.00348980283702299 0 0.00259216835538566 0 0.00605295542041104 0 0.0160526735826254 0.0418436546415932 0.00523462687419793 0.00173409546459941 0.0397712964658365 0.00509939766060407 0.00258222366573447 0.0136533604015958
0 0 0 0 0 0 0 0 0 0 0 0 0 0 0 0 0 0 0 0 0 0 0 0 0 0 0 0 0 0 0 0 0 0 0 0 0 0 0 0 0 0 0 0 0 0 0 0 0 0 0 0 0 0 0 0 0 0 0 0 0 0 0 0 0 0 0 0 0 0 0 0 0 0 0 0 0 0 0 0 0 0 0 0 0 0 0 0 0 0 0 0 0 0 0 0 0 0 0 0 0 0 0 0 0 0 0 0 0 0 0 0 0 0 0 0 0 0 0 0 0 0 0 0 0 0 0 0 0 0 0 0 0 0 0 0 0 0 0 0 0 0 0 0 0 0.00243249928326682 0 0 0 0 0 0 0 0 0 0 0 0 0 0 0 0 0 0 0 0 0 0 0 0 0 0 0 0 0 0 0 0 0 0 0 0 0 0 0 0 0 0 0 0 0 0 0 0 0 0 0 0 0 0 0 0 0 0 0 0 0 0 0 0 0 0 0 0 0 0 0 0 0 0 0 0 0 0 0 0 0 0 0 0 0 0 0 0 0 0 0.012414155766237 0 0 0 0 0 0 0 0 0 0.022926761484814 0.0184613093778521 0.00516109988342624 0.0037484616991637 0 0.0236259918915586 0.0139580383687889 0.0165291002931508 0.0046845025088003 0.0302827696940602 0.0176335109070265 0.0673841509974425 0.0240981766991511 0.0373387104506591 0 0 0 0 0 0 0 0 0 0 0 0 0 0 0 0 0 0 0 0 0 0 0 0 0 0 0 0 0 0 0 0 0 0 0 0 0 0 0.0470866117505945 0.044984796711419 0.0915850899878978 0 0 0 0.0032902098597263 0 0 0 0 0 0.115465691121658 0.118783098861368 0.0176769805610345 0.00688981920051155 0.229289034405513 0.0183551707493667 0 0.00591425748551349
0 0 0 0 0 0 0 0 0 0 0 0 0 0 0 0 0 0 0 0 0 0 0 0 0 0 0 0 0 0 0 0 0 0 0 0 0 0 0 0 0 0 0 0 0 0 0 0 0 0 0 0 0 0 0 0 0 0 0 0 0 0 0 0 0 0 0 0 0 0 0 0 0 0 0 0 0 0 0 0 0 0 0 0 0 0 0 0 0 0 0 0 0 0 0 0 0 0 0 0 0 0 0 0 0 0 0 0 0 0 0 0 0 0 0 0 0 0 0 0 0 0 0 0 0 0 0 0 0 0 0 0 0 0 0 0 0 0 0 0 0 0 0 0 0 0 0 0 0 0 0 0 0 0 0 0 0 0 0 0 0 0 0 0 0 0 0 0 0 0 0 0 0 0 0 0 0 0 0 0 0 0 0 0 0 0 0 0 0.0946728430062521 0 0 0 0 0.0451661178800001 0 0 0.0600010103380117 0 0 0 0 0 0 0 0 0 0 0 0 0 0 0.0893773563901887 0 0 0.0923449750944628 0.160993774352049 0.0585872879026504 0 0 0 0 0 0 0 0 0.156551888278563 0 0 0 0 0 0 0 0 0 0 0 0 0 0 0 0 0 0 0 0 0 0 0 0 0 0 0 0 0 0 0 0 0 0 0.0404837294250665 0 0 0 0 0 0 0 0 0 0 0 0 0 0 0 0 0 0 0 0 0 0 0 0 0 0 0 0 0 0 0 0 0 0 0 0 0 0 0 0 0 0 0 0 0.113649378997409 0 0.0411732439969201 0 0.0469983943384274 0 0 0 0 0 0 0 0
0 0 0 0 0 0 0 0 0 0 0 0 0 0 0 0 0 0 0 0 0 0 0 0 0 0 0 0 0 0 0 0 0 0 0 0 0 0 0 0 0 0 0 0 0 0 0 0 0 0 0 0 0 0 0 0 0 0 0 0 0 0 0 0 0 0 0 0 0 0 0 0 0 0 0 0 0 0 0 0 0 0 0 0 0 0 0 0 0 0 0 0 0 0 0 0 0 0 0 0 0 0 0 0 0 0 0 0 0 0 0 0 0 0 0 0 0 0 0 0 0 0 0 0 0 0 0 0 0 0 0 0 0 0 0 0 0 0 0 0 0 0 0 0 0 0 0 0 0 0 0 0 0 0 0 0 0 0 0 0 0 0 0 0 0 0 0 0 0 0 0 0 0 0 0 0 0 0 0 0 0 0 0 0 0 0 0 0 0.203861953611213 0.00955918793457279 0 0 0 0 0 0.00592738287512585 0 0 0 0 0 0 0 0 0 0 0 0 0 0 0 0 0 0 0.0108157960545279 0.0347185577132465 0 0 0 0 0 0 0.00243228867719295 0 0 0 0 0 0 0 0 0 0 0 0 0 0 0 0 0 0 0 0 0 0 0 0 0 0 0 0 0 0 0 0 0 0 0 0 0 0 0 0 0 0 0 0 0 0 0 0 0 0 0 0 0 0 0 0 0 0 0 0 0 0 0 0 0 0 0 0 0 0 0 0 0 0 0.0900490793272036 0 0.00563436971418992 0 0 0 0 0.251976266600517 0.0426081421773685 0 0 0.00590585956918901 0 0 0 0 0 0 0 0 0.336511115745653
0 0 0 0 0 0 0 0 0 0 0 0 0 0 0 0 0 0 0 0 0 0 0 0 0 0 0 0 0 0 0 0 0 0.00682800729627895 0 0 0 0 0 0 0 0 0 0 0 0 0 0 0 0 0.00200427928824913 0 0 0 0.0114340115646801 0 0 0 0 0 0 0 0 0 0 0 0 0 0 0 0 0 0 0 0.00155335540652309 0 0 0 0 0 0 0 0 0 0 0 0 0 0 0 0 0 0 0 0 0 0 0 0 0 0 0.00290613842947495 0 0 0 0 0 0 0 0 0 0 0 0 0 0 0 0 0 0 0 0 0 0 0 0 0 0 0 0 0 0 0 0 0 0 0 0 0 0.0117313582652141 0 0 0 0.00161160152370424 0.00290540069476924 0 0 0 0 0 0 0 0 0.00885119222262489 0 0 0 0 0 0 0 0 0 0 0 0 0 0 0 0 0 0 0 0 0 0 0 0 0 0 0 0 0 0 0 0 0 0 0.085392940872477 0.0160764785665343 0 0 0 0 0 0 0 0 0 0 0 0 0 0 0 0 0 0 0 0 0 0 0 0 0 0 0 0 0 0 0 0 0 0 0 0 0 0 0 0 0 0 0 0 0 0 0 0 0 0 0 0 0 0 0 0 0 0 0 0 0 0 0 0 0 0 0 0.0585641452520142 0 0 0 0 0 0 0 0 0 0 0 0 0 0 0 0 0 0 0 0 0 0 0 0 0 0 0 0 0 0 0 0 0.00211168386217872 0 0 0 0 0 0 0.077559188651245 0 0.105083781266735 0.00642797645036927 0.00167871391301443 0 0.195043392943654 0 0.00515138747856921 0 0 0.00680176145326157 0 0 0 0 0.140511840622527 0.0132155534276626 0.00196544383355652 0.0286787336409018 0.205911633073781
0 0 0 0 0 0 0 0 0 0 0 0 0 0 0 0 0 0 0 0 0 0 0 0 0 0 0 0 0 0 0 0 0 0 0 0 0 0 0 0 0 0 0 0 0 0 0 0 0 0 0 0 0 0 0 0 0 0 0 0 0 0 0 0 0 0 0 0 0 0 0 0 0 0 0 0 0 0 0 0 0 0 0 0 0 0 0 0 0 0 0 0 0 0 0 0 0 0 0 0 0 0 0 0 0 0 0 0 0 0 0 0 0 0 0 0 0 0 0 0 0 0 0 0 0 0 0 0 0 0 0 0 0 0 0 0 0 0 0 0 0 0 0 0 0 0 0 0 0 0 0 0 0 0 0 0 0 0 0 0 0.00344816404981559 0.00245432916439633 0 0 0 0 0 0 0 0 0 0 0 0 0.00701091493851202 0 0 0 0 0 0 0 0 0 0 0 0 0 0.0770007590383583 0 0 0 0 0 0 0.0042090370638346 0.260824605032252 0 0 0 0 0 0 0 0 0.00432837268643464 0 0 0 0.00570507294260263 0 0 0 0 0.0218872000736672 0.146009147398089 0 0 0.00519884768353116 0 0 0 0 0 0 0 0 0 0 0 0 0 0 0.017849559917232 0 0 0 0 0 0 0.000855765384689801 0 0 0 0 0 0 0 0 0 0 0 0 0 0 0 0 0 0 0 0 0 0 0 0 0 0 0 0 0 0 0 0 0 0 0 0 0 0 0 0.00675915218079963 0 0 0 0 0 0 0.00180255222857967 0 0.00242405027056182 0.0043548986943953 0 0 0 0 0 0.00228224753733379 0.0879352381804637 0 0 0 0 0.0131964904166265 0.0309468965101154 0.00483367132080958 0 0.0318926839391349 0.0884635075016596 0.0821805862738521 0.00773468349252295 0 0 0 0.00683019741565661 0 0 0 0.0715813686640736
0 0 0 0 0 0 0 0 0 0 0 0 0 0 0 0 0 0 0 0 0 0 0 0 0 0.000649641976152715 0 0 0 0 0 0.00179008785991708 0 0.00346279376760088 0 0.0015985387492683 0 0 0 0 0 0.00143736168464249 0 0 0 0 0 0 0 0 0.0021795698352021 0 0 0 0 0 0.00219406070510083 0 0.00165745923448639 0 0 0 0 0 0 0 0 0 0 0 0 0.00161098028534263 0 0 0 0 0 0 0 0 0 0 0 0 0 0 0 0 0 0 0 0 0 0 0 0 0 0 0 0 0.00230018079957317 0.00637953244890239 0 0 0 0 0 0 0 0 0 0 0 0 0 0 0 0 0 0 0 0 0 0 0 0 0.000697763604015879 0 0 0 0 0 0 0 0 0 0 0 0 0.000731670035495458 0 0 0 0 0.00100086938817775 0 0 0 0 0 0 0 0 0 0 0 0 0 0 0 0 0 0 0 0 0 0 0 0 0 0 0 0 0 0.00151953429265126 0 0 0 0 0 0 0 0 0 0 0 0 0 0 0 0 0 0 0.00435466046828284 0 0 0.0118580391137352 0 0 0 0 0 0 0 0 0.00258156958405428 0 0 0 0 0 0 0 0 0 0.0215116145699367 0 0 0.00336149229130605 0 0 0 0 0 0 0 0 0 0 0 0 0 0.00141180667974997 0.00706587521546116 0 0 0 0 0 0 0 0 0 0 0 0 0 0 0 0 0 0.00116159954816007 0.00152477019215187 0.00239407287991632 0.000655129398148903 0 0 0.0297217316743352 0 0.0020547983446171 0 0 0 0 0 0 0 0 0 0 0 0 0 0 0 0 0 0 0 0 0.0028094166161692 0 0 0 0 0 0 0 0 0 0 0 0 0.00416280027406464 0 0.00133362303486403 0.00231861173546718 0.0733183712252033 0.00321202010980914 0.0463553551761449 0.0052112207452124 0 0 0 0 0.0370971931202025 0 0.177730316633067 0.0814224580114113 0.00479365871275009 0.00269030410377941 0.0361173222027547 0 0.300346404450859 0 0.0438378057137864 0.00229639023945402 0.0560795232686157
0 0 0 0 0 0 0 0 0 0 0 0 0 0 0 0 0 0 0 0 0 0 0 0 0 0 0 0 0 0 0 0 0 0 0 0 0 0 0 0 0 0 0 0 0 0 0 0 0 0 0.00171842329500572 0 0 0 0 0 0.00168971652854724 0 0 0 0 0 0 0 0 0 0 0 0 0 0 0 0 0 0 0 0 0 0 0 0 0 0 0 0 0 0 0 0 0 0 0 0 0 0 0 0 0 0 0 0 0.00230544372410823 0 0 0 0 0 0 0 0 0 0 0 0 0 0 0 0 0 0 0 0 0 0 0 0 0 0 0 0 0 0 0 0 0 0 0 0 0 0 0 0 0 0 0 0 0 0 0 0 0 0 0 0 0 0 0 0 0 0 0 0 0 0 0 0 0 0 0 0 0 0 0 0 0.00338883635573244 0 0 0 0 0 0 0 0 0 0 0 0 0 0 0 0 0 0 0.00850207728278732 0 0 0.151429131231512 0 0 0 0 0 0.00182417134129482 0 0 0.00238527695837178 0 0 0 0.00999007307356761 0 0 0 0 0 0.0638963023343026 0 0.0869133429581167 0.0424055842286326 0 0 0 0.00631582883864201 0 0 0 0 0 0 0 0 0 0.00933744262226598 0.0141275951758115 0 0 0 0 0 0 0 0 0 0 0 0 0 0 0 0 0 0 0 0 0 0 0 0.00483154514056053 0 0 0 0 0 0 0 0 0 0 0 0 0 0 0 0 0 0 0 0 0.00446800966898569 0.00355686770424126 0.0140650983578272 0 0.0101024844299541 0 0 0 0 0 0 0 0 0 0 0.00246955794798927 0 0.00250296966467464 0.00390538160414113 0 0 0.0041700516882596 0 0 0.00466410722181866 0 0 0.0863030640374953 0.149064282065824 0 0.132351430596889 0.171315903922642 0 0 0 0 0 0 0 0
0 0 0 0 0 0 0 0 0 0 0 0 0 0 0 0 0 0 0 0 0 0 0 0 0 0 0 0 0 0 0 0 0 0.000890740579725523 0 0 0 0 0 0 0 0 0 0 0 0 0 0 0 0 0.00201035635638423 0 0 0 0.00185650504556284 0.00120042736205668 0.000896432227784287 0 0.00598784906608341 0 0 0 0 0 0 0 0 0 0 0 0 0.00412685719990548 0 0 0 0 0 0 0 0 0 0 0 0 0 0.000530563040485831 0 0.00336237979681337 0 0.000467369606756474 0 0 0 0 0 0 0 0 0 0 0.00104939734265093 0.00556765783847001 0 0.00143052815666894 0.00184195642737878 0 0 0 0 0 0 0 0 0 0 0 0 0 0 0 0 0 0 0 0 0 0 0 0.00178101596003612 0 0 0 0 0 0 0 0 0 0 0 0 0 0 0 0 0 0.000702082552951448 0 0 0.00192603135998019 0 0.00100520538855941 0.000645987621914319 0 0 0 0 0 0 0 0 0 0 0 0 0 0 0 0.00072279389200412 0 0 0 0 0 0 0 0 0 0 0 0 0 0 0 0 0 0 0 0.00159874372821976 0.00907930206792494 0 0 0 0 0 0.000706734239646895 0.0310038342312542 0.000718996481020275 0 0 0 0 0.000718890382924545 0 0 0 0.000678915353979144 0.0146900936408333 0 0 0 0 0.00290697128104873 0.00140524827732415 0 0.00125965474539816 0 0.00350357046229944 0.0173513584792701 0.00897239959362323 0 0.00214464630017868 0.0733935462941083 0 0.00951862169770123 0 0 0.00342176055610652 0.0141716343532982 0.0148025974017103 0 0 0.00361803167468099 0 0.000511025955818314 0 0 0 0 0.00375227097630045 0.00133235352349076 0 0.00084791595709814 0.00180205047002704 0.00162220703078002 0.00484255669948616 0.00103890969921497 0 0.0102868281383436 0.0543260146316374 0.0489815362523632 0.0541451946834242 0.107200498773794 0.0125181721548211 0.0589764320714238 0 0.00125971151326393 0.0315708494488481 0.00274125357114053 0.0105032007835133 0 0 0 0.00133631156937995 0 0 0 0 0 0 0 0 0 0 0 0 0 0 0 0 0.00153453502127302 0 0.0021513951202378 0 0 0 0 0 0 0 0 0 0 0 0.00132201364946567 0 0 0 0.00165688480685996 0.00722307215037835 0.005419898775396 0 0 0.00222231202799177 0.00330652424187517 0.0425761759230712 0.0362653308149324 0.0702852180379039 0 0 0.00203314569166045 0.0263603593265951 0.0911933859272491 0 0 0.0204794133351787 0 0.0227073531810391
0 0 0 0 0 0 0 0 0 0 0 0 0 0 0 0 0 0 0 0 0 0 0 0 0 0 0 0 0 0 0 0 0 0 0 0 0 0 0 0 0 0 0 0 0 0 0 0 0 0 0 0 0 0 0 0 0.00151492030751904 0 0 0 0 0 0 0 0 0 0 0 0 0 0 0 0 0 0 0 0 0 0 0 0 0 0 0 0 0 0 0 0 0 0 0 0 0 0 0 0 0 0 0 0 0 0 0 0 0 0 0 0 0 0 0 0 0 0 0 0 0 0 0 0 0 0 0 0 0 0 0 0 0 0 0 0 0 0 0 0 0 0 0 0 0 0 0 0 0 0 0 0 0 0 0 0 0 0 0 0 0.00604487035892859 0 0 0 0.00512299036062689 0.0604461161450435 0 0.00273098024292637 0 0.00270898990069229 0 0 0 0 0 0 0 0 0.00698132574656575 0.0135735528669702 0 0 0.0248577484911182 0 0 0 0.00774835129934922 0.00958778310891599 0 0 0 0 0.00236159562714829 0 0 0 0.142083290948511 0.00864128746613168 0 0.097484769024559 0 0.0283185983417171 0 0 0 0 0 0 0 0.00185240273407298 0.0334931225566882 0 0.0031131310230999 0 0 0 0 0 0.0146652753561144 0 0.0885024472833547 0.0062725400797158 0.0199290070456739 0 0 0.0511303759834474 0 0 0 0.00749934266441255 0 0 0 0 0 0 0 0 0 0 0 0 0 0 0 0 0.00202274307765448 0.00147623021959794 0.00214526552159193 0 0 0 0.00414525005146656 0 0 0 0 0 0 0 0.00265325058221373 0 0 0 0 0 0.00432655141701501 0 0 0 0 0 0 0 0 0 0.00354843109134279 0 0 0 0.00299926913673022 0.00191931934464049 0 0.00174646907638563 0 0.0022127491191344 0 0 0.0450740539393264 0.0256696679040261 0.00561837117249307 0 0.0329275113772207 0.0208621667895705 0 0 0 0 0.00861944344538419 0.0223506774416853 0 0 0 0 0 0.00461145047968466 0 0 0.00653590446558012 0.00348241301891571 0.148387996365037 0 0 0 0 0 0 0 0 0 0
0 0 0 0 0 0 0 0 0 0 0 0 0 0 0 0 0 0 0 0 0 0 0 0 0 0 0 0 0 0 0 0 0 0 0 0 0 0 0 0 0 0 0 0 0 0 0 0 0 0 0 0 0 0 0 0 0 0 0 0 0 0 0 0 0 0 0 0 0 0 0 0 0 0 0 0 0 0 0 0 0 0 0.000397473419110698 0 0 0.000947986024072652 0 0 0.00187315059580904 0.001853657234733 0.00126962977016096 0 0.00103157418825578 0 0.0015405244371658 0 0 0 0 0 0 0 0.000756238887871494 0.00254048889080795 0.00367648400099753 0 0 0 0 0 0 0 0 0 0 0 0 0 0 0 0 0 0 0 0 0 0 0 0 0 0 0 0 0 0 0 0 0 0 0 0 0 0 0 0 0.00134622658601027 0 0 0 0 0 0 0 0 0 0 0 0 0 0 0 0 0 0 0 0 0 0 0 0 0 0 0 0 0 0 0 0 0 0 0 0 0 0 0 0 0 0 0 0.00310733590650622 0 0 0 0 0 0 0 0 0 0 0 0 0 0 0 0 0 0.00222954514696237 0 0 0 0 0 0 0 0 0 0 0 0 0 0 0 0 0 0 0 0 0 0 0 0 0 0 0 0 0.0125982270494908 0 0 0 0.00206954086493715 0 0 0 0 0 0.0315379258401723 0.00768764297316831 0.0177212449685204 0.0126405806293419 0 0.0527897218731425 0.0181989505453637 0.0387409888381275 0.00413440277194053 0.0112102926179501 0.0226103566414467 0.00185261128171778 0.057939219318735 0.0986622921850731 0 0 0 0 0 0 0 0 0 0 0 0 0 0 0 0 0 0 0 0 0 0 0 0 0 0 0 0 0 0 0 0 0 0 0.0204344578581042 0 0 0 0.113026552133223 0.0188762132507827 0.0323779746171714 0.0645111772911637 0 0 0 0 0.00269915243467195 0 0.00457980623345497 0 0 0.163395898480171 0.0483216212861 0.00128809580586732 0.0943793739869091 0.0231453631347887 0 0
0 0 0 0 0 0 0 0 0 0 0 0 0 0 0 0 0 0 0 0 0 0 0 0 0 0 0 0 0 0 0 0 0 0 0 0 0 0 0 0 0 0 0 0 0 0 0 0 0 0 0.000619805564273322 0 0 0 0 0 0 0 0 0 0 0 0 0 0 0 0 0 0 0 0 0 0 0 0 0 0 0 0 0 0 0 0 0 0 0 0 0 0.000969795474837709 0 0.00111260052278084 0 0.00108117490705326 0 0.00171680326760231 0 0 0 0 0 0 0.00118898878516728 0 0.00183364992517576 0 0 0 0 0 0 0 0 0 0 0 0 0 0 0 0 0 0 0 0 0 0 0 0 0 0 0 0 0 0 0 0 0 0 0 0 0 0 0 0 0 0 0 0 0 0.000757091487304547 0 0 0 0 0 0 0 0 0 0 0 0 0 0 0 0 0 0 0 0 0 0 0 0 0 0 0 0 0 0 0 0 0 0 0 0 0 0 0 0 0 0 0 0 0 0 0 0.000656691984782823 0 0 0 0 0 0 0 0 0 0 0 0 0 0 0 0 0 0 0 0 0 0 0 0 0 0 0 0 0 0 0 0 0 0 0 0 0.000935135695223945 0 0.00937379218176556 0 0 0.00214238984950387 0 0.000908741442405497 0.000740914312129124 0 0.00100685251021904 0.00171411291440612 0.026456580583362 0.00677776362271021 0.00970208159959738 0.0123484813047767 0 0.0278609221744544 0.0296409936237547 0.040517769542798 0.00914072701320541 0.0119695131812335 0.0142455925906335 0.00357553559205682 0.0284911883596468 0.0947679613949985 0 0 0 0 0 0.000599881387858797 0 0 0 0.000644572078694102 0 0 0 0 0 0 0 0 0 0 0 0 0 0 0 0 0 0 0 0 0 0 0 0 0.00927862400431658 0 0 0 0.0715621491301613 0.0136002555039308 0.0495566316692466 0.0389678573637652 0 0 0 0 0.0212770517080565 0 0.0348658130267202 0 0.0959424972456212 0 0.152339696644817 0.00103963885489253 0.0754065271119514 0.0909258165241546 0.000725493493755981 0.00101384284419784
0 0 0 0 0 0 0 0 0 0 0 0 0 0 0 0 0 0 0 0 0 0 0 0 0 0 0 0 0 0 0 0 0 0 0 0 0 0 0 0 0 0 0 0 0 0 0 0 0 0 0 0 0 0 0 0 0 0 0 0 0 0 0 0 0 0 0 0 0 0 0 0 0 0 0 0 0 0 0 0 0 0 0 0 0 0 0 0 0 0 0 0 0 0 0 0 0 0 0 0 0 0 0 0 0 0 0 0 0 0 0 0 0 0 0 0 0 0 0 0 0 0 0 0 0 0 0 0 0 0 0 0 0 0 0 0 0 0 0 0 0 0 0 0 0 0 0 0 0 0 0 0 0 0 0 0 0 0 0 0 0 0 0 0 0 0 0 0 0 0 0 0 0 0 0 0 0 0 0 0 0 0 0 0 0 0 0 0 0 0 0 0 0 0 0 0 0 0 0 0 0 0 0 0 0 0 0 0 0 0 0 0 0 0 0 0 0 0 0 0 0 0 0 0 0 0 0 0 0 0 0 0 0 0 0 0 0.006246610508307 0 0 0 0 0 0 0 0 0 0.0519886289831011 0.0231521354304656 0.00180569503924384 0.00876939034369429 0.00367865424822188 0.0219349902898341 0.0878263421517927 0.0815486724358083 0.0287926071261112 0.0349723683908895 0.031356320534206 0.00582520066907272 0.0231850469825458 0.153084924981511 0 0 0 0 0 0 0 0 0 0 0 0 0 0 0 0 0 0 0 0 0 0 0 0 0 0 0 0 0 0 0 0 0 0 0 0 0 0 0.0426615524693671 0.00196472503712596 0.00708515954381192 0.00662752985437892 0 0 0 0 0 0 0.137848976050539 0 0.0324267256728704 0.174102424525843 0 0 0.00561977878775361 0.0274955399435054 0 0
0 0 0 0 0 0 0 0 0 0 0 0 0 0 0 0 0 0 0 0 0 0 0 0 0 0 0 0 0 0 0 0 0 0.00779974046824327 0 0 0 0 0 0 0 0 0 0 0 0 0 0 0 0 0.0026945013254089 0 0 0 0.0138119718444177 0 0 0 0.00181360110834252 0 0 0 0 0 0 0 0 0 0 0 0 0 0 0 0.00193568579608783 0 0 0 0 0 0 0 0 0 0 0 0 0 0 0 0 0 0.00152182319578558 0 0 0 0 0 0 0 0.00146126296767013 0.00337552499023592 0.00168507135349056 0 0 0 0 0 0 0 0 0 0 0 0 0 0 0 0 0 0 0 0 0 0 0 0 0 0 0 0 0 0 0 0 0 0 0 0 0.0229468807851444 0 0 0 0.00298140668446338 0.00862504366009888 0 0 0 0 0 0 0 0 0.0131507470527542 0 0 0 0 0 0 0 0 0 0 0 0 0 0 0 0 0 0 0 0 0 0 0 0 0 0 0 0 0 0 0 0 0 0 0 0 0 0 0 0 0 0 0 0 0 0 0 0 0 0 0 0 0 0 0 0 0 0 0 0 0 0 0 0 0 0 0 0 0 0 0 0 0 0 0 0 0 0 0 0 0 0 0 0 0 0 0 0 0 0 0 0 0 0 0 0 0 0 0 0 0 0 0 0.108078918593746 0.000705229175192993 0.00145943259866328 0 0.00100679704227459 0 0 0 0 0 0 0 0 0 0 0 0 0 0 0 0 0 0 0 0 0 0 0 0 0 0 0 0 0 0 0 0.00263244916618372 0 0 0 0 0 0.264108537414794 0.00317030590320795 0.00348911832076834 0 0 0.139465794161063 0.00722495488898563 0.273133103009558 0 0 0 0.00116754607893062 0.00160486497197231 0 0 0.0409787972626311 0.0311671866978277 0.00741939501374997 0.029384308468307
0 0 0 0 0 0 0 0 0 0 0 0 0 0 0 0 0 0 0 0 0 0 0 0 0 0 0 0 0 0 0 0 0 0 0 0 0 0 0 0 0 0 0 0 0 0 0 0 0 0 0 0 0 0 0 0 0 0 0 0 0 0 0 0 0 0 0 0 0 0 0 0 0 0 0 0 0 0 0 0 0 0 0 0 0 0 0 0 0 0 0 0 0 0 0 0 0 0 0 0 0 0 0 0 0 0 0 0 0 0 0 0 0 0 0 0 0 0 0 0 0 0 0 0 0 0 0 0 0 0 0 0 0 0 0 0 0 0 0 0 0 0 0 0 0 0.00389144677270718 0 0 0 0 0.0152416673777286 0 0 0 0 0 0 0 0 0 0 0 0 0 0 0 0 0 0 0 0 0.00596664934930507 0 0 0 0 0 0 0 0 0 0 0 0 0 0 0 0 0 0.00177868214386573 0 0 0 0 0 0 0 0 0 0 0 0.00423291328065068 0 0 0 0 0 0 0 0 0 0 0 0 0 0 0 0 0 0 0 0 0 0 0 0 0 0 0 0 0 0 0 0 0.000992129779509932 0 0.00395737017232463 0 0 0.00369866763583811 0.000607891526437432 0.00288130891745052 0.00108679960978754 0 0.00144965977348103 0.00329303438772479 0.0110612230885913 0.00584907526717384 0.0182505932867586 0.0177618068817519 0 0.0307053497402486 0.0137561867046006 0.0102106779831287 0.00241988939675161 0.0109623391479543 0.0104785191556938 0.0271159725546188 0.0193461597167554 0.0332135856878052 0 0 0 0 0 0.00116197017798176 0 0 0 0.00133302344215579 0 0 0 0 0 0 0 0 0 0 0 0 0 0.00324711335642572 0 0 0 0 0 0 0 0 0 0 0.013106885823068 0 0 0 0.032787126374978 0.211062351400094 0.0661003542301797 0.105559428094366 0 0 0.0119246600694109 0 0 0 0 0 0.0777694141555186 0.105820743129596 0.00690063975019206 0.0372533282491433 0 0.0183221133905589 0.0332556969357191 0.0141855520819678
0 0 0 0 0 0 0 0 0 0 0 0 0 0 0 0 0 0 0 0 0 0 0 0 0 0 0 0 0 0 0 0 0 0 0 0 0 0 0 0 0 0 0 0 0 0 0 0 0 0 0 0 0 0 0 0 0 0 0 0 0 0 0 0 0 0 0 0 0 0 0 0 0 0 0 0 0 0 0 0 0 0 0 0 0 0 0 0 0 0 0 0 0 0 0 0 0 0 0 0 0 0 0 0 0 0 0 0 0 0 0 0 0 0 0 0 0 0 0 0 0 0 0 0 0 0 0 0 0 0 0 0 0 0 0 0 0 0 0 0 0 0 0 0 0 0 0 0 0 0 0 0 0 0 0 0 0 0 0 0 0 0 0 0 0 0 0 0 0 0 0 0 0 0 0 0 0 0 0 0 0 0 0 0 0 0 0 0 0 0 0 0 0 0 0 0 0 0 0 0 0 0 0 0 0 0 0 0 0 0 0 0 0 0 0 0 0 0 0 0 0 0 0 0 0 0 0 0 0 0 0 0 0 0 0 0 0.00225348977738338 0 0 0.0184757679658122 0.00330022192207154 0.00952511154055326 0.00568659737553374 0 0 0.00357703159574817 0 0.00279467059344056 0.0103878304915444 0.00275571493354548 0 0.00697019134049444 0.014505351532095 0.0115147034667494 0.00466973159424444 0.00278357789588219 0 0.00325598318301989 0 0.0154651703534902 0 0 0 0 0 0 0 0 0 0 0 0 0 0 0 0 0 0 0 0 0 0 0 0 0 0 0 0 0 0 0 0 0 0 0.012026109266114 0 0 0 0.0185561351615875 0.17735063521632 0.0178524880183468 0.0177999180768847 0 0 0.00373565810405584 0 0.0763400450487127 0 0.0800707103114956 0 0.0401736753231186 0.268778736854205 0.0711177844956039 0.0596828158951428 0.0385941426668047 0 0 0
0 0 0 0 0 0 0 0 0 0 0 0 0 0 0 0 0 0 0 0 0 0 0 0 0 0 0 0 0 0 0 0 0 0 0 0 0 0 0 0 0 0 0 0 0 0 0 0 0 0 0.00192598912483947 0 0 0 0.00424784978888717 0 0 0 0 0 0 0 0 0 0 0 0 0 0 0 0 0 0 0 0 0 0 0 0 0 0 0 0 0 0 0 0 0 0 0 0 0 0 0 0 0 0 0 0 0 0 0.00233170044344471 0 0 0 0 0 0 0 0 0 0 0 0 0 0.00339632638848107 0 0 0 0 0 0 0 0 0 0 0 0 0 0 0 0 0 0 0 0 0 0 0 0.00368074275673792 0 0 0 0 0.00416616036987011 0.0186023904887223 0 0 0 0 0.0115566511809515 0 0 0.00241573065499627 0 0 0 0 0 0 0 0 0 0 0 0 0 0 0 0.00755549849616744 0.00915555515554063 0.0404472250627505 0 0 0 0 0 0 0 0 0 0 0 0 0 0 0 0.00504126836428463 0.0912863839456527 0.022801265945356 0 0 0 0 0 0 0 0 0 0 0 0.0173422800566822 0 0 0 0 0 0 0 0 0 0 0 0 0 0 0 0 0 0 0 0 0 0 0 0 0 0 0 0 0 0 0 0 0 0 0 0 0 0 0 0 0 0 0 0 0 0 0 0 0 0 0 0 0 0 0 0.0507420323626507 0 0 0 0 0 0 0 0 0 0 0 0 0 0 0 0 0 0 0 0 0 0 0 0 0 0.0345482492102654 0 0 0 0 0 0 0 0 0 0 0.00215249983782443 0 0 0 0 0.307580958485349 0.00713860355712801 0 0 0 0.043043342792966 0 0.0031578306356501 0 0 0 0 0.00169348267495589 0 0.0112191442975743 0.0553160833330295 0 0 0.237454754589242
0 0 0 0 0 0 0 0 0 0 0 0 0 0 0 0 0 0 0 0 0 0 0 0 0 0.00113066602115406 0 0 0 0 0 0.0026792433049253 0 0.00652975228938954 0.00120274608587816 0.00160373981564175 0 0 0 0 0 0.00165588123264785 0 0 0 0 0 0 0 0 0.004335902408813 0 0 0 0.00607053440858816 0.00138110063573528 0.00474044721229367 0 0.0093963286524385 0 0 0 0 0 0 0 0 0 0 0 0 0.0094013738157374 0 0 0 0 0 0 0 0 0 0 0 0 0 0 0 0.00122474857255878 0.000575348428870079 0.00145726662862728 0 0 0.00180662600367208 0 0 0 0 0 0 0 0.010769227493693 0.0187575064491171 0.0020372593304446 0 0 0 0 0 0 0 0 0 0 0 0 0 0 0 0 0 0 0 0 0 0 0 0.00110948159402226 0 0 0 0 0 0 0 0 0 0 0 0 0 0 0 0 0.00408805245441921 0 0 0 0 0 0 0 0 0 0 0 0 0 0 0 0 0 0.00140666610260797 0 0 0 0 0 0 0 0.00412315439709687 0.00090142480576197 0.0331923769978091 0 0 0 0 0 0 0 0 0 0 0 0 0 0 0 0.00714188277596711 0.131388377686485 0.0248016706215605 0 0 0 0 0 0.010422758358345 0 0 0 0 0.00062424572536947 0.0189061747867259 0 0 0.00174265119076049 0 0 0.000978591620926584 0 0 0 0 0 0 0 0.00826069627099009 0 0 0 0 0 0 0.00162848696427951 0 0 0 0 0 0 0 0 0 0 0 0 0.00107712119460124 0.00221992300896637 0 0 0 0 0 0 0 0 0 0.00512084281730839 0.00160373707701501 0 0 0 0.000679689310271824 0 0.00302014338154604 0 0 0 0.105008730194997 0 0.00408077242432561 0 0 0 0 0 0 0 0 0 0 0 0 0 0 0 0 0 0 0 0 0 0 0 0.0360840861564277 0 0 0 0.00116938792068344 0 0 0.00226081766342478 0 0 0 0 0 0 0.0250394540561853 0.00526684071752654 0.083032150928041 0.0111310603480128 0.00133560155498483 0 0.11529079085675 0.0911390464468348 0.0337653065879945 0.0227418101953082 0 0.02067472767428 0 0 0.00069790362201053 0 0.0131034088057673 0.00695839674493905 0 0.0700258591684449 0
