# Supplementary material for: Recovery of neural dynamics criticality in personalized whole-brain models of stroke
Source: Nat Commun. 2022 Jun 27;13:3683. doi: 10.1038/s41467-022-30892-6 (PMC9237050; doi:10.1038/s41467-022-30892-6)
Supplement: Supplementary file 3 — Source Data [file 41467_2022_30892_MOESM3_ESM.zip › Source_Data/Tables/Table1/Structural_Connectivity/controls/con_3_012_316_22_.txt]

0 0 0.0393185335409082 0.0372596239990704 0 0.138316359253033 0.0106236052252409 0 0 0.00856335667486065 0.181718590362091 0.0169191168242701 0 0.00555705067513482 0.0201274103209905 0.01339329870184 0 0 0 0 0 0 0 0 0 0 0 0 0 0.198540009734928 0.106153348658795 0 0 0 0 0 0 0 0 0 0 0 0 0 0 0 0 0 0 0 0 0 0 0 0 0 0 0 0 0 0 0 0 0 0 0 0 0 0 0 0 0 0 0 0 0 0 0 0 0 0 0 0 0 0 0 0 0 0 0 0 0 0 0 0 0 0 0 0 0 0 0 0 0.00987993977688444 0 0 0 0 0.106614721391473 0 0 0.0353718411560013 0.051899928542246 0.00556106429482982 0 0 0 0 0 0 0.0141822008674029 0 0 0 0 0 0 0 0 0 0 0 0 0 0 0 0 0 0 0 0 0 0 0 0 0 0 0 0 0 0 0 0 0 0 0 0 0 0 0 0 0 0 0 0 0 0 0 0 0 0 0 0 0 0 0 0 0 0 0 0 0 0 0 0 0 0 0 0 0 0 0 0 0 0 0 0 0 0 0 0 0 0 0 0 0 0 0 0 0 0 0 0 0 0 0 0 0 0 0 0 0 0 0 0 0 0 0 0 0 0 0 0 0 0 0 0 0 0 0 0 0 0 0 0 0 0 0 0 0 0 0 0 0 0 0 0 0 0 0 0 0 0 0 0 0 0 0 0 0 0 0 0 0 0 0 0 0 0 0 0 0 0 0 0 0 0 0 0 0 0 0 0 0 0 0 0 0 0 0 0 0 0 0 0 0 0 0 0 0 0 0 0 0 0 0
0 0 0 0 0 0.0701055383115179 0 0 0.00754909328316717 0.0212389159701753 0.0286378729759513 0.31997096387194 0 0 0 0 0.332306477530148 0 0 0.0663362770319584 0 0 0 0 0 0 0 0 0 0.024344438137243 0.0257180865233116 0 0 0 0 0 0 0 0 0 0 0 0 0 0 0 0 0 0 0 0 0 0 0 0 0 0 0 0 0 0 0 0 0 0 0 0 0 0.0311429685200516 0 0 0 0 0 0 0 0 0 0 0 0 0 0 0 0 0 0 0 0 0 0 0 0 0 0 0 0 0 0 0 0 0 0 0 0 0 0 0 0 0 0 0 0 0 0 0 0 0 0 0 0 0 0 0.0726493678445358 0 0 0 0 0 0 0 0 0 0 0 0 0 0 0 0 0 0 0 0 0 0 0 0 0 0 0 0 0 0 0 0 0 0 0 0 0 0 0 0 0 0 0 0 0 0 0 0 0 0 0 0 0 0 0 0 0 0 0 0 0 0 0 0 0 0 0 0 0 0 0 0 0 0 0 0 0 0 0 0 0 0 0 0 0 0 0 0 0 0 0 0 0 0 0 0 0 0 0 0 0 0 0 0 0 0 0 0 0 0 0 0 0 0 0 0 0 0 0 0 0 0 0 0 0 0 0 0 0 0 0 0 0 0 0 0 0 0 0 0 0 0 0 0 0 0 0 0 0 0 0 0 0 0 0 0 0 0 0 0 0 0 0 0 0 0 0 0 0 0 0 0 0 0 0 0 0 0 0 0 0 0 0 0 0 0 0 0 0 0 0 0
0.0797915875500538 0 0 0 0.157661350470931 0.296546857475342 0 0 0.0150200469500179 0.0615255325588597 0.0374535121094248 0.0568480236467081 0 0 0 0 0 0.131018281703963 0.0373597409058356 0 0 0 0 0 0 0 0 0 0.0226453031597915 0.0352866673435152 0.0218591013546054 0 0 0 0 0 0 0 0 0 0 0 0 0 0 0 0 0 0 0 0 0 0 0 0 0 0 0 0 0 0 0 0 0 0 0 0 0 0 0 0 0 0 0 0 0 0 0 0 0 0 0 0 0 0 0 0 0 0 0 0 0 0 0 0 0 0 0 0 0 0 0 0 0 0 0 0 0 0 0 0 0 0 0 0 0 0 0 0 0 0 0 0 0.0469839947709518 0 0 0 0 0 0 0 0 0 0 0 0 0 0 0 0 0 0 0 0 0 0 0 0 0 0 0 0 0 0 0 0 0 0 0 0 0 0 0 0 0 0 0 0 0 0 0 0 0 0 0 0 0 0 0 0 0 0 0 0 0 0 0 0 0 0 0 0 0 0 0 0 0 0 0 0 0 0 0 0 0 0 0 0 0 0 0 0 0 0 0 0 0 0 0 0 0 0 0 0 0 0 0 0 0 0 0 0 0 0 0 0 0 0 0 0 0 0 0 0 0 0 0 0 0 0 0 0 0 0 0 0 0 0 0 0 0 0 0 0 0 0 0 0 0 0 0 0 0 0 0 0 0 0 0 0 0 0 0 0 0 0 0 0 0 0 0 0 0 0 0 0 0 0 0 0 0 0 0 0 0 0 0 0 0 0 0 0 0 0 0 0
0.0109438151471576 0 0 0 0.00979881779904482 0.0203102545581661 0.0915191597342536 0 0.0165506438484176 0.0321102205117388 0.258567846726655 0.00370731734699424 0 0 0.00270491000155508 0.00246468018204197 0.00429626538248659 0 0 0.0021289110002252 0 0 0 0 0 0 0 0 0 0.12615205370182 0 0 0 0.0125331550091203 0.00242515769030774 0 0 0.0782282987645236 0 0 0 0 0 0 0 0 0 0 0 0 0 0 0 0.0174616186030538 0.0107211788404555 0.0176026153337563 0.00306486742282795 0 0 0 0 0 0 0 0 0 0 0 0 0 0.0184614836469774 0 0 0 0 0 0 0 0 0 0 0 0 0 0 0 0 0 0 0 0 0 0.0418684799352096 0 0 0 0 0 0 0.00236467795147413 0 0 0 0.00510248612373537 0 0 0 0 0 0 0 0 0 0.0168510137969219 0 0 0 0 0 0 0 0 0 0 0 0 0 0 0 0.0938073462040717 0 0 0.0120292482003116 0 0 0 0 0 0.045365769506898 0 0 0 0 0 0 0 0 0 0 0 0 0 0.00452669258256824 0.00517801285646196 0 0 0 0 0 0 0 0 0 0 0 0 0 0 0 0 0 0 0 0 0 0 0 0 0 0 0 0 0 0 0 0 0 0.00610961410141493 0.00654228809771453 0 0 0 0 0 0 0 0 0 0 0 0 0 0 0 0 0 0 0 0 0 0 0 0 0 0 0 0 0 0 0 0 0 0 0 0 0 0 0 0 0 0 0 0 0 0 0 0 0 0 0 0 0 0 0 0 0 0 0 0 0 0 0 0 0 0 0.0145201905573299 0 0 0 0 0 0 0 0 0 0 0 0 0 0 0 0 0 0 0 0 0 0 0 0 0 0 0 0 0 0 0 0 0 0 0 0 0 0 0 0 0 0 0 0 0 0 0 0 0 0 0 0 0 0 0 0 0 0 0 0.00398090883430966
0 0 0.0189962797100002 0.00815730140527264 0 0.0130611779677438 0 0.246294424214666 0.0133236261250881 0.159521033548567 0.00617850695960823 0.0136271967360553 0 0.00507142463340206 0.00282770845022036 0.028666487842399 0 0.0580365439404741 0.0142940539036356 0 0 0 0 0 0 0 0 0 0.166803739700696 0.0053024311943495 0 0 0 0 0 0 0.0203415186019869 0.03303679529078 0 0 0 0 0 0 0 0 0.0527886274717281 0 0 0 0 0 0 0 0 0 0 0.00333802863641845 0 0 0 0 0 0 0 0 0 0 0 0.0217248405209222 0 0 0.0108131347602162 0 0 0 0 0 0 0 0 0 0 0 0.0408317839785492 0.0142093528604933 0.00610719795615451 0 0.00505970017918944 0 0 0 0 0 0.00429297950785096 0 0 0 0 0 0 0 0 0 0 0 0 0 0 0 0 0 0 0 0 0 0 0 0 0 0 0 0 0 0 0 0 0 0 0.00626302266429565 0 0.00573022306215637 0.0110907693013569 0 0 0 0.00213245925604614 0.00207762961967839 0 0 0 0 0 0 0 0 0 0 0 0 0 0 0 0 0 0 0 0 0 0 0 0 0 0 0 0 0 0 0 0 0 0 0 0 0 0 0 0 0 0 0 0 0 0 0 0 0 0 0 0 0 0 0 0 0 0 0 0 0 0 0 0 0 0 0 0 0 0 0 0 0 0 0 0 0 0 0 0 0 0 0 0 0 0 0 0 0 0 0 0 0 0 0 0 0 0 0 0 0 0 0 0 0 0 0 0 0 0 0 0 0 0 0 0 0 0 0 0 0 0 0 0 0 0 0 0 0 0 0 0 0 0 0 0 0 0 0 0 0 0 0 0 0 0 0 0 0 0 0 0 0 0 0 0 0 0 0 0 0 0 0 0 0 0 0 0 0 0 0 0 0 0 0 0 0 0
0.0599949659165198 0.0274026578134516 0.0633832922865199 0.0299934447821821 0.0231697048353254 0 0.0767160256646216 0 0.0473371890102295 0.194906277310198 0.0528642692981022 0.0651193497003268 0 0.0298087344132569 0.0668493867381493 0.0511336791938302 0.0112202797902826 0.0233015696878257 0 0.00371195920230668 0 0 0 0 0 0 0 0 0 0.0363167611393131 0.0374438386320094 0 0 0 0 0 0 0 0 0 0 0 0 0 0 0 0 0 0 0 0 0 0 0 0.00737217881123991 0 0 0 0 0 0 0 0 0 0 0 0 0 0 0 0 0 0 0 0 0 0 0 0 0 0 0 0 0 0.00542554578446529 0 0 0 0.00386339210651521 0 0 0 0 0 0 0 0 0 0 0 0 0 0 0.00765094437537251 0 0 0 0 0.0167762436403053 0 0.0050535632875747 0.00521933184873195 0 0.00678853345270943 0 0 0 0 0 0 0 0 0 0 0 0 0.0051015473831039 0 0 0.0156001623780825 0 0 0 0 0 0.00788698249517968 0.0113230691070968 0.00126511991517181 0 0 0 0 0 0 0 0 0 0 0 0 0 0 0 0 0 0 0 0 0 0 0 0 0 0 0 0 0 0 0 0 0 0 0 0 0 0 0 0 0 0 0 0 0 0 0 0 0 0 0 0 0 0 0 0 0 0 0 0 0 0 0 0 0 0 0 0 0 0 0 0 0 0 0 0 0 0 0 0 0 0 0 0 0 0 0 0 0 0 0 0 0 0 0 0 0 0 0 0 0 0 0 0 0 0 0 0 0 0 0 0 0 0 0 0 0 0 0 0 0 0 0 0 0 0 0 0 0 0 0 0 0 0 0 0 0 0 0 0 0 0 0 0 0 0 0 0 0 0 0 0 0 0 0 0 0 0 0 0 0 0 0 0 0 0 0 0 0 0 0 0 0 0 0 0 0 0
0.00764738217707512 0 0 0.224296560535123 0 0.12731679707043 0 0 0.0719862636013642 0.182485817327641 0 0.0116218874403409 0 0.00582635736399055 0.0216006435025478 0.0281528178313416 0 0 0 0 0 0 0 0 0 0 0 0 0 0 0 0 0 0 0 0 0 0.0905997671695828 0 0 0 0 0 0 0 0 0 0 0 0 0 0 0 0 0.0124877721328815 0.016888919255968 0 0 0 0 0 0 0 0 0 0 0 0 0 0 0 0 0 0 0 0 0 0 0 0 0 0 0 0 0 0 0 0 0 0 0 0 0.0526621674891381 0 0 0 0 0 0 0 0 0 0 0.00621528076873796 0 0 0 0 0 0 0 0 0 0.00573644444170675 0.00483386116767637 0 0 0.00514980169997604 0 0 0 0 0 0 0 0 0 0 0 0.112867464745719 0 0 0 0 0 0.00394052879628759 0.00622832219450343 0.00145514328796909 0 0 0 0 0 0 0 0 0 0 0 0 0 0 0 0 0 0 0 0 0 0 0 0 0 0 0 0 0 0 0 0 0 0 0 0 0 0 0 0 0 0 0 0 0 0 0 0 0 0 0 0 0 0 0 0 0 0 0 0 0 0 0 0 0 0 0 0 0 0 0 0 0 0 0 0 0 0 0 0 0 0 0 0 0 0 0 0 0 0 0 0 0 0 0 0 0 0 0 0 0 0 0 0 0 0 0 0 0 0 0 0 0 0 0 0 0 0 0 0 0 0 0 0 0 0 0 0 0 0 0 0 0 0 0 0 0 0 0 0 0 0 0 0 0 0 0 0 0 0 0 0 0 0 0 0 0 0 0 0 0 0 0 0 0 0 0 0 0 0 0 0 0 0 0 0 0 0
0 0 0 0 0.292705479462375 0 0 0 0.126297486231065 0.16478562737944 0.0078944137433111 0 0 0 0 0.00263345290706271 0 0.00636012995249256 0 0 0 0 0 0 0 0 0 0 0.0978321727430659 0 0 0 0 0 0 0 0.0201706221940105 0.0501274399379257 0 0 0 0 0 0 0 0 0.102573232784511 0 0 0 0 0 0 0 0 0 0 0.0114495624078527 0 0 0 0 0 0 0 0 0 0 0 0.00246585920064107 0 0 0.0161977471904475 0 0 0 0 0 0 0 0 0 0 0 0.0233505829688341 0.0117391258599871 0.00419276198809095 0 0.00303238261686844 0 0 0 0 0 0.00371098518762298 0 0 0 0 0 0 0 0 0 0 0 0 0 0 0 0 0 0 0 0 0 0 0 0 0 0 0 0 0 0 0 0 0 0 0.0104342764243003 0.0039724906984898 0.016222861974386 0.0218513061472193 0 0 0 0 0 0 0 0 0 0 0 0 0 0 0 0 0 0 0 0 0 0 0 0 0 0 0 0 0 0 0 0 0 0 0 0 0 0 0 0 0 0 0 0 0 0 0 0 0 0 0 0 0 0 0 0 0 0 0 0 0 0 0 0 0 0 0 0 0 0 0 0 0 0 0 0 0 0 0 0 0 0 0 0 0 0 0 0 0 0 0 0 0 0 0 0 0 0 0 0 0 0 0 0 0 0 0 0 0 0 0 0 0 0 0 0 0 0 0 0 0 0 0 0 0 0 0 0 0 0 0 0 0 0 0 0 0 0 0 0 0 0 0 0 0 0 0 0 0 0 0 0 0 0 0 0 0 0 0 0 0 0 0 0 0 0 0 0 0 0 0 0 0 0 0 0 0 0 0 0 0 0 0
0 0.00347214126934218 0.00377759150907438 0.0287599489069294 0.0278113984600167 0.0557012191356843 0.0510401872998397 0.221829256766771 0 0.287039131434984 0.0171913576349041 0.010949192717291 0 0.00494796247891639 0.0154326226670325 0.0119747502647444 0 0 0 0 0 0 0 0 0 0 0 0 0 0 0 0 0 0.00285988673569878 0 0 0 0.0242205596715082 0 0 0 0 0 0 0 0 0.0379898477597943 0 0 0 0 0 0 0 0.00465127920318195 0.00596674442400274 0 0 0 0 0 0 0 0 0 0 0 0 0 0 0 0 0 0 0 0 0 0 0 0 0 0 0 0 0 0 0 0 0 0 0 0 0 0 0 0 0 0 0 0 0 0 0 0 0 0 0 0 0 0 0 0 0 0 0 0 0 0 0 0 0 0 0 0 0 0 0 0 0 0.102455781766516 0.00777517712506848 0 0.0715645352741182 0 0 0 0.00258942749458044 0 0 0 0 0 0 0 0 0 0 0 0 0 0 0 0 0 0 0 0 0 0 0 0 0 0 0 0 0 0 0 0 0 0 0 0 0 0 0 0 0 0 0 0 0 0 0 0 0 0 0 0 0 0 0 0 0 0 0 0 0 0 0 0 0 0 0 0 0 0 0 0 0 0 0 0 0 0 0 0 0 0 0 0 0 0 0 0 0 0 0 0 0 0 0 0 0 0 0 0 0 0 0 0 0 0 0 0 0 0 0 0 0 0 0 0 0 0 0 0 0 0 0 0 0 0 0 0 0 0 0 0 0 0 0 0 0 0 0 0 0 0 0 0 0 0 0 0 0 0 0 0 0 0 0 0 0 0 0 0 0 0 0 0 0 0 0 0 0 0 0 0 0 0 0 0 0 0 0
0.00187688406002938 0.00419493133518594 0.00664490842014063 0.023961081694982 0.142990853896544 0.0984867887782461 0.0555624847347779 0.124289191285962 0.123262514283391 0 0.00950028567086228 0.0212232318045634 0 0.00814433618905605 0.0234714688760832 0.0222256108110577 0 0.00919813440091409 0 0.00098641874632691 0 0 0 0 0 0 0 0 0.027306059921959 0.0062695812886137 0.00329690989837352 0 0 0.00161066469843593 0 0 0.0216249077167541 0.0426678508167395 0 0 0 0 0 0 0 0 0.0165777253877796 0 0 0 0 0 0 0 0.00811682808747427 0.00955273424619264 0 0 0 0 0 0 0 0 0 0 0 0 0 0.0103063102007487 0 0 0.012173653069702 0 0 0 0 0 0 0 0 0 0 0 0.0501163274734523 0.0143377264946671 0.0136987520588298 0 0.00547739422800249 0 0 0 0 0 0.00533622662030076 0 0 0 0 0 0 0 0 0.00305656321644959 0 0 0 0 0 0 0 0 0 0.00368572695897099 0.00268549948898164 0 0 0.00403183223484924 0 0 0 0 0 0 0 0 0.00334817449272461 0 0 0.0369028805807078 0 0 0.0107377483757494 0 0 0.00440332607438392 0.00583341495613182 0.000826056424902534 0 0 0 0 0 0 0 0 0 0 0 0 0 0 0 0 0 0 0 0 0 0 0 0 0 0 0 0 0 0 0 0 0 0 0 0 0 0 0 0 0 0 0 0 0 0 0 0 0 0 0 0 0 0 0 0 0 0 0 0 0 0 0 0 0 0 0 0 0 0 0 0 0 0 0 0 0 0 0 0 0 0 0 0 0 0 0 0 0 0 0 0 0 0 0 0 0 0 0 0 0 0 0 0 0 0 0 0 0 0 0 0 0 0 0 0 0 0 0 0 0 0 0 0 0 0 0 0 0 0 0 0 0 0 0 0 0 0 0 0 0 0 0 0 0 0 0 0 0 0 0 0 0 0 0 0 0 0 0 0 0 0 0 0 0 0 0 0 0 0 0 0 0 0 0 0 0 0
0.0672459499672342 0.00955007164083596 0.00682966699167306 0.325769943037561 0.00935076637203355 0.0451011634841599 0 0.0100532684031858 0.0124644595146968 0.0160402091160051 0 0.0110890911216681 0 0.00426434521811068 0.00669399105183159 0.00192910334731183 0 0 0 0 0 0 0 0 0 0 0 0 0 0.212181708227101 0.0596060857427553 0 0 0.00888901830884782 0 0 0 0.0163844007090147 0 0 0 0 0 0 0 0 0 0 0 0 0 0 0 0 0.00513309238502105 0.00490207084828266 0 0 0 0 0 0 0 0 0 0 0 0 0 0 0.0397449742266286 0 0 0 0 0 0 0 0 0 0 0 0 0 0 0 0 0 0 0 0 0 0.0115311906336105 0 0 0 0 0 0 0.00213288930573065 0 0 0 0.0163772555523742 0 0 0 0 0.0290197712084567 0 0 0.0100995259263726 0.00996654826765081 0.00845217066104872 0 0 0 0 0 0 0.00760756212650985 0 0 0 0 0 0 0 0 0 0 0 0 0 0 0 0 0 0 0 0 0 0 0 0 0 0 0 0 0 0 0 0.00300364583752838 0 0 0 0 0 0 0 0 0 0 0 0 0 0 0 0 0 0 0 0 0 0 0 0 0 0 0 0 0 0 0 0 0 0 0.00533570206167197 0.0057035361974746 0 0 0 0 0 0 0 0 0 0 0 0 0 0 0 0 0 0 0 0 0 0 0 0 0 0 0 0 0 0 0 0 0 0 0 0 0 0 0 0 0 0 0 0 0 0 0 0 0 0 0 0 0 0 0 0 0 0 0 0 0 0 0 0 0 0 0.0127756262806585 0 0 0 0 0 0 0 0 0 0 0 0 0 0 0 0 0 0 0 0 0 0 0 0 0 0 0 0 0 0 0 0 0 0 0 0 0 0 0 0 0 0 0 0 0 0 0 0 0 0 0 0 0 0 0 0 0 0 0 0.00477119622695419
0.00829102975951611 0.141299443539049 0.0137273390770657 0.006185292859852 0.0273107862292921 0.0735698003966894 0.00791164112096683 0 0.0105125817719062 0.0474513846382928 0.014684527032478 0 0 0.156467518453827 0.114384823831833 0.0545778813108387 0.0835385763797717 0 0 0.0420866941640282 0.00891419909737263 0 0 0 0 0 0 0 0 0.0678731671960496 0.0650240944448546 0 0 0 0 0 0 0 0 0 0 0 0 0 0 0 0 0 0 0 0 0 0 0 0 0 0 0 0 0 0 0 0 0 0 0 0 0 0 0.00476399895456067 0 0 0 0 0 0 0 0 0 0 0 0 0 0 0.0031320076414576 0 0 0 0 0 0 0 0 0 0 0 0 0 0 0 0 0 0 0 0 0 0 0 0.008346920230299 0 0 0 0 0 0 0 0 0 0 0 0 0 0 0.0194762648647724 0 0 0.0123241487520905 0 0 0 0 0 0 0 0 0 0.0049854900959345 0.0031603881572022 0 0 0 0 0 0 0 0 0 0 0 0 0 0 0 0 0 0 0 0 0 0 0 0 0 0 0 0 0 0 0 0 0 0 0 0 0 0 0 0 0 0 0 0 0 0 0 0 0 0 0 0 0 0 0 0 0 0 0 0 0 0 0 0 0 0 0 0 0 0 0 0 0 0 0 0 0 0 0 0 0 0 0 0 0 0 0 0 0 0 0 0 0 0 0 0 0 0 0 0 0 0 0 0 0 0 0 0 0 0 0 0 0 0 0 0 0 0 0 0 0 0 0 0 0 0 0 0 0 0 0 0 0 0 0 0 0 0 0 0 0 0 0 0 0 0 0 0 0 0 0 0 0 0 0 0 0 0 0 0 0 0 0 0 0 0 0 0 0 0 0 0 0 0 0 0 0 0
0 0 0 0 0 0 0 0 0 0 0 0 0 0 0 0 0 0 0 0 0 0 0.00553108014041908 0 0.0260354318358171 0.0117923137008285 0.0176332712528937 0 0 0 0 0.0229787586058585 0 0 0.105712518901291 0 0 0 0 0 0 0 0 0 0 0 0 0 0.0799231935023264 0 0 0 0 0 0.0145919443988446 0 0 0 0 0 0 0 0 0 0 0 0 0 0 0 0 0 0 0 0 0 0 0 0 0 0 0 0 0 0 0 0 0 0 0 0 0 0 0 0 0 0 0 0 0 0 0 0 0.00409668796856296 0 0 0 0 0 0 0 0 0 0.206783675772579 0.0340091470431006 0 0 0.098125708840287 0.0684731269453033 0.0663485623985827 0 0 0 0 0 0.00761974850539177 0 0 0 0 0 0 0 0 0 0 0 0 0 0 0 0 0 0 0 0 0 0 0 0 0 0 0 0 0 0 0 0 0 0 0 0 0 0 0 0 0.123990221625174 0 0 0 0 0 0 0 0.00233847290187688 0.00235779912420644 0 0 0 0 0 0 0 0 0 0 0.00370590411106451 0.00877577360637938 0.00257074129974238 0.0013352038541341 0 0 0 0 0 0 0 0 0 0 0 0 0 0 0 0 0 0 0 0 0 0 0 0 0 0 0 0 0 0 0 0 0.00347891109147746 0 0 0 0 0 0 0 0 0 0 0 0 0 0 0 0 0 0 0 0 0 0 0 0 0 0 0 0 0 0 0 0 0 0 0 0.0192134401698941 0.00352455753503949 0.0214079150745951 0.0376458897943301 0 0 0 0 0 0 0 0 0 0 0 0 0 0 0 0 0 0 0 0 0 0 0 0 0 0 0 0 0 0 0 0 0 0 0 0 0 0 0 0 0 0 0 0 0 0 0 0 0 0 0 0 0 0
0.00343358835725527 0 0 0 0.0128153578730976 0.0424625573216372 0.00500103758774211 0 0.00598999928349334 0.0229596968971261 0.00712015506817126 0.197286460154502 0 0 0.210691636098922 0.144444728486652 0.0242719791084192 0 0 0.170778040305895 0.0364822478963089 0 0 0 0 0 0 0 0.00468697521206598 0.00984337537382187 0.0520926585807577 0 0 0 0 0 0 0 0 0 0 0 0 0 0 0 0 0 0 0.0139445585098682 0 0 0 0 0 0 0 0 0 0 0 0 0 0 0 0 0 0 0 0.00868589139186938 0 0 0 0 0 0 0 0 0 0 0 0 0 0 0 0 0 0 0 0 0 0 0 0 0 0 0 0 0 0 0 0 0 0 0 0 0 0 0 0 0 0 0 0 0 0 0 0 0 0 0 0 0 0 0 0 0.0181763022559204 0 0 0 0 0 0 0 0 0 0.00580035991306622 0.00303239432340776 0 0 0 0 0 0 0 0 0 0 0 0 0 0 0 0 0 0 0 0 0 0 0 0 0 0 0 0 0 0 0 0 0 0 0 0 0 0 0 0 0 0 0 0 0 0 0 0 0 0 0 0 0 0 0 0 0 0 0 0 0 0 0 0 0 0 0 0 0 0 0 0 0 0 0 0 0 0 0 0 0 0 0 0 0 0 0 0 0 0 0 0 0 0 0 0 0 0 0 0 0 0 0 0 0 0 0 0 0 0 0 0 0 0 0 0 0 0 0 0 0 0 0 0 0 0 0 0 0 0 0 0 0 0 0 0 0 0 0 0 0 0 0 0 0 0 0 0 0 0 0 0 0 0 0 0 0 0 0 0 0 0 0 0 0 0 0 0 0 0 0 0 0 0 0 0 0 0
0.0122454016805922 0 0 0.00560283295348519 0.00703585138116777 0.0937651172207623 0.0182562239268847 0 0.018395914200218 0.0651526360703621 0.011005340626178 0.142011252635011 0 0.207457223145294 0 0.12643239324296 0.0223542157882797 0 0 0.0709514763386511 0.0158410424261723 0 0 0 0 0 0 0 0 0 0.075721701094698 0 0 0 0 0 0 0 0 0 0 0 0 0 0 0 0 0 0 0 0 0 0 0 0 0 0 0 0 0 0 0 0 0 0 0 0 0 0 0 0 0 0 0 0 0 0 0 0 0 0 0 0 0 0.00692137807919617 0 0 0 0 0 0 0 0 0 0 0 0 0 0 0 0 0 0 0 0 0 0 0 0.00524683018132222 0 0 0 0 0 0 0 0 0 0 0 0.00740419548699873 0 0 0 0 0 0.0458700877650346 0 0 0.00697665741061806 0 0 0 0.00491367481036834 0 0.0119453762376306 0.0136086117457806 0.00488456555233441 0 0 0 0 0 0 0 0 0 0 0 0 0 0 0 0 0 0 0 0 0 0 0 0 0 0 0 0 0 0 0 0 0 0 0 0 0 0 0 0 0 0 0 0 0 0 0 0 0 0 0 0 0 0 0 0 0 0 0 0 0 0 0 0 0 0 0 0 0 0 0 0 0 0 0 0 0 0 0 0 0 0 0 0 0 0 0 0 0 0 0 0 0 0 0 0 0 0 0 0 0 0 0 0 0 0 0 0 0 0 0 0 0 0 0 0 0 0 0 0 0 0 0 0 0 0 0 0 0 0 0 0 0 0 0 0 0 0 0 0 0 0 0 0 0 0 0 0 0 0 0 0 0 0 0 0 0 0 0 0 0 0 0 0 0 0 0 0 0 0 0 0 0 0 0 0 0 0
0.00302773016110806 0 0 0.00189696756250174 0.0265033634339643 0.0266498882862879 0.00884118772172305 0.00204868783503486 0.00530386644382628 0.0229239738831368 0.00117846946224142 0.0251776678628668 0 0.0528478640091215 0.0469788991534376 0 0.00139942739239817 0.00181224510389466 0 0.00270987805028009 0 0.0359130685835474 0 0.00335505693822392 0 0 0 0 0 0.0151042649604688 0.0641451282754874 0.00070897197715486 0.00101905321649301 0.00338627579961522 0.0163681119916261 0 0 0 0.00385226600885641 0 0 0 0 0 0 0 0.00159872955925297 0 0 0 0 0 0.00540565714044499 0.00182994407374603 0 0 0 0 0 0 0 0 0 0 0 0 0.00142135428707588 0 0 0.063721463143424 0.00403049026662886 0.00351290289352173 0.00107196019637027 0 0.00222758585511841 0 0 0 0.00512811743914612 0 0 0 0 0 0.00140543226702811 0.000932465943127062 0 0 0.000679774155777995 0.000619354780125044 0.000702331294448601 0.000975485769281108 0 0.00112420309210317 0 0 0 0 0 0.0107015892398716 0.00347375877839848 0.000513460310017245 0.00192918495118655 0.00723211246756907 0 0.00172556176091729 0.00283063583090418 0.00187942941757953 0.00678940115315344 0 0 0.00167101781890244 0 0 0.0026801347684404 0 0 0 0 0 0.00202649714359821 0 0 0 0 0 0.0669004586608225 0 0 0.00205627535356575 0 0 0 0.0516248567276729 0.00257987991606473 0.043405557833157 0.102352303110175 0.0939089302291487 0.0105576978732678 0.00102500003377194 0 0 0 0 0 0 0.0415052686995622 0 0 0.00301011476277641 0.00168897080755174 0.00127352265876138 0 0.0546836909071184 0.00130069104440775 0 0 0 0 0 0 0 0 0 0 0 0 0 0 0 0 0 0 0 0 0 0 0 0 0 0 0 0 0 0 0 0 0.00344783476697169 0.00139329448491322 0 0 0 0 0 0 0 0 0 0 0 0 0 0 0 0 0 0 0 0 0 0 0 0 0 0 0 0 0 0 0 0 0 0 0 0 0 0 0 0 0 0 0 0 0 0 0 0 0 0 0 0 0 0 0 0 0 0 0 0 0 0 0 0 0 0 0.0033934525037111 0 0 0 0 0 0 0 0 0 0 0 0 0 0 0 0 0 0 0 0 0 0 0 0 0 0 0 0 0 0 0 0 0 0 0 0 0 0 0 0 0 0.000899849716124691 0 0 0 0 0 0 0 0 0 0 0 0 0 0 0 0 0 0
0 0.219672378569039 0 0.0107299665424038 0 0.0189757947039518 0 0 0 0 0 0.12505291902163 0 0.0288163431778906 0.0269532942162064 0.00454107115046715 0 0 0.0169007330153422 0.0691684738801133 0.217069767646852 0 0 0 0 0 0 0 0 0 0.0128157477744836 0 0 0 0 0 0 0 0 0 0 0 0 0 0 0 0 0 0 0 0 0 0 0 0 0 0 0 0.0220994883222951 0 0 0 0 0 0 0 0.00669228511951693 0 0.00712826584859118 0 0 0 0 0 0 0 0 0 0 0 0 0 0 0 0 0 0 0 0 0 0 0 0 0 0 0 0 0 0 0 0 0 0 0 0 0 0 0 0 0.0193328959189119 0.0049811742035887 0 0 0 0 0 0 0 0 0 0 0.017786385018551 0 0.144466227874693 0.0108087161596693 0 0 0.0160080718358034 0 0 0 0 0 0 0 0 0 0 0 0 0 0 0 0 0 0 0 0 0 0 0 0 0 0 0 0 0 0 0 0 0 0 0 0 0 0 0 0 0 0 0 0 0 0 0 0 0 0 0 0 0 0 0 0 0 0 0 0 0 0 0 0 0 0 0 0 0 0 0 0 0 0 0 0 0 0 0 0 0 0 0 0 0 0 0 0 0 0 0 0 0 0 0 0 0 0 0 0 0 0 0 0 0 0 0 0 0 0 0 0 0 0 0 0 0 0 0 0 0 0 0 0 0 0 0 0 0 0 0 0 0 0 0 0 0 0 0 0 0 0 0 0 0 0 0 0 0 0 0 0 0 0 0 0 0 0 0 0 0 0 0 0 0 0 0 0 0 0 0 0 0 0 0 0 0 0 0 0 0 0 0 0 0 0 0 0
0 0 0.119498083491381 0 0.439326367668075 0.0994335055774285 0 0.0405112313841495 0 0.0776774881778836 0 0 0 0 0 0.0148380270260084 0 0 0.155448405763133 0 0 0 0 0 0 0 0 0 0.0207608418238587 0 0 0 0 0 0 0 0 0 0 0 0 0 0 0 0 0 0 0 0 0 0 0 0 0 0.0163182977349808 0 0 0 0 0 0 0 0 0 0 0 0 0 0 0 0 0 0 0 0 0 0 0 0 0 0 0 0 0 0 0 0 0 0 0 0 0 0 0 0 0 0 0 0 0 0 0 0 0 0 0 0 0 0 0 0 0 0 0.0161877513531009 0 0 0 0 0 0 0 0 0 0 0 0 0 0 0 0 0 0 0 0 0 0 0 0 0 0 0 0 0 0 0 0 0 0 0 0 0 0 0 0 0 0 0 0 0 0 0 0 0 0 0 0 0 0 0 0 0 0 0 0 0 0 0 0 0 0 0 0 0 0 0 0 0 0 0 0 0 0 0 0 0 0 0 0 0 0 0 0 0 0 0 0 0 0 0 0 0 0 0 0 0 0 0 0 0 0 0 0 0 0 0 0 0 0 0 0 0 0 0 0 0 0 0 0 0 0 0 0 0 0 0 0 0 0 0 0 0 0 0 0 0 0 0 0 0 0 0 0 0 0 0 0 0 0 0 0 0 0 0 0 0 0 0 0 0 0 0 0 0 0 0 0 0 0 0 0 0 0 0 0 0 0 0 0 0 0 0 0 0 0 0 0 0 0 0 0 0 0 0 0 0 0
0 0 0.0234723465929805 0 0.0745357722943136 0 0 0 0 0 0 0 0 0 0 0 0.0293751735225409 0.107080375463038 0 0.0163593103691329 0 0 0 0 0 0 0 0 0 0 0 0 0 0 0 0 0 0 0 0 0 0 0 0 0 0 0 0 0 0 0 0 0 0 0 0 0 0 0 0 0 0 0 0 0 0 0.0226985329690361 0.0409393561253664 0.209721156151309 0 0 0 0 0 0 0 0 0 0 0 0 0 0 0 0 0 0 0 0 0 0 0 0 0 0 0 0 0 0 0 0 0 0 0.0216646700511556 0 0 0 0 0.0380147145954061 0.0742931603772616 0.081966648650726 0 0.0359596830548888 0 0 0 0 0 0 0 0 0 0 0.223919099782845 0 0 0 0 0 0 0 0 0 0 0 0 0 0 0 0 0 0 0 0 0 0 0 0 0 0 0 0 0 0 0 0 0 0 0 0 0 0 0 0 0 0 0 0 0 0 0 0 0 0 0 0 0 0 0 0 0 0 0 0 0 0 0 0 0 0 0 0 0 0 0 0 0 0 0 0 0 0 0 0 0 0 0 0 0 0 0 0 0 0 0 0 0 0 0 0 0 0 0 0 0 0 0 0 0 0 0 0 0 0 0 0 0 0 0 0 0 0 0 0 0 0 0 0 0 0 0 0 0 0 0 0 0 0 0 0 0 0 0 0 0 0 0 0 0 0 0 0 0 0 0 0 0 0 0 0 0 0 0 0 0 0 0 0 0 0 0 0 0 0 0 0 0 0 0 0 0 0 0 0 0 0 0 0 0 0 0 0 0 0 0 0
0 0.0484217952027009 0 0.0058710789502797 0 0.00693190540581665 0 0 0 0.0036455125682323 0 0.0695672321403988 0 0.223881831195161 0.0944641446477153 0.00970981219814233 0.076376779228922 0 0.0103930553264054 0 0.265918099178001 0 0 0 0 0 0 0 0.00310948652854502 0.00281210156094597 0.0408284774286789 0 0 0 0 0 0 0 0 0 0 0 0 0 0.0039939928637261 0 0 0 0 0.00925977160715553 0 0 0 0 0 0 0 0 0 0 0 0 0 0 0.00358432598971717 0 0 0.0041958059828847 0.00510532199327552 0 0 0 0 0 0 0 0 0 0 0 0 0 0 0 0 0 0 0 0 0 0 0 0 0 0 0 0 0 0 0 0 0 0 0 0 0 0 0 0 0.00536038992695309 0 0 0 0 0 0 0 0 0 0 0 0 0 0.0835008155358167 0 0 0 0.0103124596696978 0 0 0 0 0 0.0127558048708275 0 0 0 0 0 0 0 0 0 0 0 0 0 0 0 0 0 0 0 0 0 0 0 0 0 0 0 0 0 0 0 0 0 0 0 0 0 0 0 0 0 0 0 0 0 0 0 0 0 0 0 0 0 0 0 0 0 0 0 0 0 0 0 0 0 0 0 0 0 0 0 0 0 0 0 0 0 0 0 0 0 0 0 0 0 0 0 0 0 0 0 0 0 0 0 0 0 0 0 0 0 0 0 0 0 0 0 0 0 0 0 0 0 0 0 0 0 0 0 0 0 0 0 0 0 0 0 0 0 0 0 0 0 0 0 0 0 0 0 0 0 0 0 0 0 0 0 0 0 0 0 0 0 0 0 0 0 0 0 0 0 0 0 0 0 0 0 0 0 0 0 0 0 0 0 0 0 0 0 0 0 0
0 0 0 0 0 0 0 0 0 0 0 0.00983234954184614 0 0.031914164847603 0.0140735735195259 0 0.159943854306425 0 0 0.17744467331933 0 0 0 0 0 0 0 0 0 0 0.00781803538221904 0 0 0 0 0 0 0 0 0 0 0 0 0 0.0178103744415398 0.0194024670081848 0.0151737486362346 0 0 0.0181657828569761 0 0 0.00662133384219842 0 0 0 0 0 0.0470370448833177 0 0 0.180177888943435 0 0.0072048666886681 0.065783584349047 0.0431149260197486 0 0 0 0 0 0 0 0 0 0.00506878668090345 0.0198807804699663 0 0 0 0 0 0 0 0 0 0 0 0 0 0 0 0 0 0 0 0 0 0 0 0 0 0 0 0 0 0 0 0 0.0112840129844275 0 0 0 0.00317401208946453 0 0 0 0 0 0 0 0.0159387719274343 0 0.0103625574619303 0.00799953910882626 0 0 0.0606890741058137 0 0 0 0 0 0.0377722574890618 0 0 0 0 0 0 0 0 0 0 0 0 0 0 0 0 0 0 0 0 0 0 0 0 0 0 0 0 0 0 0 0 0 0.00631153909587191 0 0 0 0 0 0 0 0 0 0 0 0 0 0 0 0 0 0 0 0 0 0 0 0 0 0 0 0 0 0 0 0 0 0 0 0 0 0 0 0 0 0 0 0 0 0 0 0 0 0 0 0 0 0 0 0 0 0 0 0 0 0 0 0 0 0 0 0 0 0 0 0 0 0 0 0 0 0 0 0 0 0 0 0 0 0 0 0 0 0 0 0 0 0 0 0 0 0 0 0 0 0 0 0 0 0 0 0 0 0 0 0 0 0 0 0 0 0 0 0 0 0 0 0 0 0 0 0 0 0 0 0 0 0 0 0 0 0 0 0 0 0 0 0 0 0 0 0
0 0 0 0 0 0 0 0 0 0 0 0 0 0 0 0.104098960369818 0 0 0 0 0 0 0 0.235653235164502 0 0 0 0 0 0 0 0 0 0 0 0 0 0 0.0323743468749255 0.0880765652377205 0 0 0 0 0 0 0 0 0 0 0 0 0.0108812126327877 0 0 0 0 0 0 0 0 0 0 0 0 0 0 0 0 0.202391186677351 0 0.169332208770958 0 0 0.00929950162460203 0 0 0 0.100874494815453 0 0 0 0 0 0 0 0 0 0 0 0 0 0 0 0 0 0 0 0 0 0 0 0 0 0.0109180857681245 0 0 0 0 0 0 0 0 0 0 0 0 0 0 0 0 0 0 0 0 0 0 0 0 0 0 0 0 0 0 0 0 0.00689758047466012 0 0 0 0 0 0 0 0 0 0 0 0 0 0 0 0 0 0 0 0 0 0 0 0 0 0 0 0 0 0 0 0 0 0 0 0 0 0 0 0 0 0 0 0 0.009136957369511 0 0 0 0 0 0 0 0 0 0 0 0 0 0 0 0 0 0 0 0 0 0 0 0 0 0 0 0 0 0 0 0 0 0 0 0 0 0 0 0 0 0 0 0 0 0 0 0 0 0 0 0 0 0 0 0 0 0 0 0 0 0 0 0 0 0 0 0 0 0 0 0 0 0 0 0 0 0 0 0 0 0 0 0 0 0 0 0 0 0 0 0 0 0 0 0 0 0 0.0128132660933546 0 0 0 0 0 0 0 0 0 0.00725239812623142 0 0 0 0 0 0 0 0 0 0 0 0 0 0 0 0 0 0 0 0 0 0 0 0
0 0 0 0 0 0 0 0 0 0 0 0 0.0273286341933239 0 0 0 0 0 0 0 0 0 0 0 0.324102765166135 0.123297690975912 0.0401446962264459 0 0 0 0 0 0 0 0 0 0 0 0 0 0 0 0 0 0 0 0 0 0 0 0 0 0 0 0 0 0 0 0 0 0 0 0 0 0 0 0 0 0 0 0 0 0 0.0767359788221285 0 0 0 0 0 0 0 0 0 0 0 0 0 0 0 0 0 0 0 0 0 0 0 0 0 0 0 0 0 0 0 0 0 0 0 0 0 0 0 0 0 0 0 0 0 0.061010437096048 0 0 0 0 0 0.0826292414649027 0 0.166656434929976 0 0 0 0 0 0 0 0 0 0 0 0 0 0 0 0 0 0 0 0 0 0 0 0 0 0 0 0 0 0 0 0 0 0 0 0 0 0 0 0 0 0 0 0 0.053820591739806 0 0 0 0 0 0 0 0 0 0 0 0 0 0 0 0 0 0 0 0 0 0 0 0 0 0 0 0 0 0 0 0 0 0 0 0.0122755448016664 0 0 0 0 0 0 0 0 0 0 0 0 0 0 0 0 0 0 0 0 0 0 0 0 0 0 0 0 0 0 0 0 0 0 0 0 0 0 0 0 0 0 0 0 0 0 0 0 0 0 0 0 0 0.0155097555802244 0 0 0 0 0 0.0164882290034313 0 0 0 0 0 0 0 0 0 0 0 0 0 0 0 0 0 0 0 0 0 0 0 0 0 0 0 0 0 0 0 0 0 0 0 0 0 0 0 0 0 0 0 0 0 0 0
0 0 0 0 0 0 0 0 0 0 0 0 0 0 0 0.00887648010199339 0 0 0 0 0 0.215090098246462 0 0 0 0 0 0 0 0 0 0 0 0 0 0 0 0 0.0828867580532431 0.0585413547276668 0 0 0 0 0.0217516744224795 0 0 0 0 0.0536649205419047 0 0 0.0237218782719089 0 0 0 0 0 0 0 0.022555546343474 0 0.0301952466181888 0 0 0 0 0 0 0.0839920481550774 0 0.0907525879071852 0 0 0 0 0 0 0.0180993466029687 0 0 0 0 0 0 0 0 0 0 0 0 0 0 0 0 0 0 0 0 0 0 0 0 0 0.0215862815063639 0 0.00678731262878612 0 0 0 0 0 0 0 0 0 0 0 0 0 0 0 0 0 0 0 0 0 0 0 0 0 0 0 0 0 0 0 0 0 0 0 0 0 0 0 0.00731848597676907 0 0 0 0 0 0 0.00861692703716358 0 0 0 0 0 0 0 0 0 0 0 0 0 0 0 0 0.0397311753498745 0 0 0 0 0 0 0 0 0 0 0 0.0515785034282839 0 0 0.0169485696684777 0 0 0 0 0 0 0 0 0 0 0 0 0 0 0 0.0105958206242107 0 0.0225485341393257 0 0 0 0 0 0 0 0 0.00979158241378626 0 0 0 0 0 0 0 0 0 0.00782660499061147 0 0 0 0 0 0 0 0 0 0 0 0 0 0 0 0 0 0 0 0 0 0 0 0 0 0 0 0 0 0 0 0 0 0 0 0 0 0 0 0 0 0 0 0 0 0 0 0 0 0 0 0 0 0 0 0 0 0 0.0389985043445953 0 0 0 0 0 0 0 0.028369887724315 0 0.0191738701748845 0 0 0 0 0 0 0 0 0 0 0 0 0 0 0 0 0 0 0 0 0 0 0 0
0 0 0 0 0 0 0 0 0 0 0 0 0.0652201746291462 0 0 0 0 0 0 0 0 0 0.164320569633595 0 0 0.244077646414636 0 0 0 0 0 0.0552343237676576 0.00900908012210607 0 0.0993426560518468 0.00733961008266756 0 0 0 0 0.0152999653431534 0 0 0 0 0 0 0 0.245284566342798 0 0 0 0 0 0 0 0 0 0 0 0 0 0 0 0 0 0 0 0 0 0 0 0 0 0 0 0 0 0 0 0 0.00606369595654652 0 0 0 0 0 0 0 0 0 0 0 0 0 0 0 0 0 0.00714091779269033 0 0 0 0 0 0 0 0 0 0 0 0 0 0.0194497237581415 0 0 0 0 0 0 0 0 0 0 0 0.0622170701050144 0 0 0 0 0 0 0 0 0 0 0 0 0 0 0 0 0 0 0 0 0 0 0 0 0 0 0 0 0 0 0 0 0 0 0 0 0 0 0 0 0 0 0 0 0 0 0 0 0 0 0 0 0 0 0 0 0 0 0 0 0 0 0 0 0 0 0 0 0 0 0 0 0 0 0 0 0 0 0 0 0 0 0 0 0 0 0 0 0 0 0 0 0 0 0 0 0 0 0 0 0 0 0 0 0 0 0 0 0 0 0 0 0 0 0 0 0 0 0 0 0 0 0 0 0 0 0 0 0 0 0 0 0 0 0 0 0 0 0 0 0 0 0 0 0 0 0 0 0 0 0 0 0 0 0 0 0 0 0 0 0 0 0 0 0 0 0 0 0 0 0 0 0 0 0 0 0 0 0 0 0 0 0 0 0 0 0 0 0 0
0 0 0 0 0 0 0 0 0 0 0 0 0.0514031314140659 0 0 0 0 0 0 0 0 0 0.108777110885188 0 0.424718704538449 0 0 0 0 0 0 0 0.0102461898673697 0 0.0998574030797931 0 0 0 0 0 0.0298275955494184 0 0 0 0 0 0 0 0.0772062099686335 0 0 0 0 0 0 0 0 0 0 0 0 0 0 0 0 0 0 0 0 0 0 0 0 0 0 0 0 0 0 0 0 0 0 0 0 0 0 0 0 0 0 0 0 0 0 0 0 0 0 0.00882640190639227 0 0 0 0 0 0 0 0 0 0 0 0 0 0.0191563458251502 0 0 0 0 0 0 0 0 0 0 0 0.16998090696554 0 0 0 0 0 0 0 0 0 0 0 0 0 0 0 0 0 0 0 0 0 0 0 0 0 0 0 0 0 0 0 0 0 0 0 0 0 0 0 0 0 0 0 0 0 0 0 0 0 0 0 0 0 0 0 0 0 0 0 0 0 0 0 0 0 0 0 0 0 0 0 0 0 0 0 0 0 0 0 0 0 0 0 0 0 0 0 0 0 0 0 0 0 0 0 0 0 0 0 0 0 0 0 0 0 0 0 0 0 0 0 0 0 0 0 0 0 0 0 0 0 0 0 0 0 0 0 0 0 0 0 0 0 0 0 0 0 0 0 0 0 0 0 0 0 0 0 0 0 0 0 0 0 0 0 0 0 0 0 0 0 0 0 0 0 0 0 0 0 0 0 0 0 0 0 0 0 0 0 0 0 0 0 0 0 0 0 0 0 0
0 0 0 0 0 0 0 0 0 0 0 0 0.0360175604922538 0 0 0 0 0 0 0 0 0 0.016595930426569 0 0 0 0 0 0 0 0 0 0 0 0 0 0 0 0 0 0 0 0 0 0 0 0 0 0 0 0 0 0 0 0 0 0 0 0 0 0 0 0 0 0 0 0 0 0 0 0 0 0 0 0 0 0 0 0 0 0 0 0 0 0 0 0 0 0 0 0 0 0 0 0 0 0 0 0 0 0 0 0 0 0 0.0145891553353834 0 0.0644834306832011 0 0 0 0 0 0.00997640874971755 0 0.00277375244667897 0.242970458478449 0 0.0797779709031152 0.0727535481713068 0 0 0 0 0 0 0 0.0201775091509809 0 0 0 0 0 0 0 0 0 0 0 0 0 0 0 0 0 0 0 0 0 0 0 0 0 0 0 0 0 0 0 0 0 0 0 0 0 0 0.0117517833714168 0 0 0 0 0 0.205206899662567 0.00740535398355047 0 0 0 0 0 0 0 0 0 0 0 0 0.00623833570125836 0 0 0 0 0 0 0 0 0 0 0 0 0 0 0 0 0 0 0 0 0 0.00856297608024972 0 0 0 0 0 0 0 0 0 0 0 0 0 0 0 0 0 0 0 0 0 0 0 0 0 0 0 0 0 0 0 0 0 0 0 0 0 0 0 0 0 0 0 0 0 0 0 0 0 0 0 0.0549039300493763 0 0.0892895877465269 0 0 0 0 0.0457858239809078 0.00715622144373535 0 0 0 0 0 0 0 0 0.00358336314275569 0 0 0 0 0 0 0 0 0 0 0 0 0 0 0 0 0 0 0 0 0 0 0 0 0 0 0 0 0 0 0 0 0 0 0 0 0 0
0 0 0 0 0 0 0 0 0 0 0 0 0 0 0 0 0 0 0 0 0 0 0 0 0 0 0 0 0 0 0 0 0 0 0 0 0 0 0 0 0 0 0 0 0 0 0 0 0 0 0 0 0.420276808323493 0 0 0 0 0 0 0 0 0 0 0 0 0 0.0476431793917955 0 0 0 0 0 0 0 0 0 0 0 0 0 0 0 0 0 0 0 0 0 0 0 0 0 0 0 0 0 0 0 0 0 0 0 0 0 0.0818496849698713 0 0.0622022439418725 0 0.0614471397828469 0 0.0226276317400344 0.0343423365084529 0 0 0 0 0 0 0 0 0 0 0.0561492041920119 0 0 0 0 0 0.213461771149621 0 0 0 0 0 0 0 0 0 0 0 0 0 0 0 0 0 0 0 0 0 0 0 0 0 0 0 0 0 0 0 0 0 0 0 0 0 0 0 0 0 0 0 0 0 0 0 0 0 0 0 0 0 0 0 0 0 0 0 0 0 0 0 0 0 0 0 0 0 0 0 0 0 0 0 0 0 0 0 0 0 0 0 0 0 0 0 0 0 0 0 0 0 0 0 0 0 0 0 0 0 0 0 0 0 0 0 0 0 0 0 0 0 0 0 0 0 0 0 0 0 0 0 0 0 0 0 0 0 0 0 0 0 0 0 0 0 0 0 0 0 0 0 0 0 0 0 0 0 0 0 0 0 0 0 0 0 0 0 0 0 0 0 0 0 0 0 0 0 0 0 0 0 0 0 0 0 0 0 0 0 0 0 0 0 0 0
0 0 0.00682405660347753 0 0.417183334601888 0 0 0.205885894867649 0 0.0761885839959938 0 0 0 0.00463887918550058 0 0 0 0.00685930951723903 0 0.00234759004980695 0 0 0 0 0 0 0 0 0 0 0 0 0 0 0 0 0.0145090148934347 0.0251884451134118 0 0 0 0 0 0 0 0 0.0881437841345692 0 0 0 0 0 0 0 0 0 0 0.0145541252377893 0 0 0 0 0 0 0 0 0 0 0 0.00513644289938796 0.00461018391936137 0 0.0265905953631777 0 0 0.0082070426899917 0 0 0 0 0 0 0 0 0.0237645686958488 0.0117997796749979 0 0 0.00357126923330811 0 0 0 0 0 0.00296850028526279 0 0 0 0 0 0 0 0 0 0 0 0 0 0 0 0 0 0 0 0 0 0 0 0 0 0 0 0 0 0 0 0 0 0 0 0.00884071548858395 0.017288905919222 0.0248989776300984 0 0 0 0 0 0 0 0 0 0 0 0 0 0 0 0 0 0 0 0 0 0 0 0 0 0 0 0 0 0 0 0 0 0 0 0 0 0 0 0 0 0 0 0 0 0 0 0 0 0 0 0 0 0 0 0 0 0 0 0 0 0 0 0 0 0 0 0 0 0 0 0 0 0 0 0 0 0 0 0 0 0 0 0 0 0 0 0 0 0 0 0 0 0 0 0 0 0 0 0 0 0 0 0 0 0 0 0 0 0 0 0 0 0 0 0 0 0 0 0 0 0 0 0 0 0 0 0 0 0 0 0 0 0 0 0 0 0 0 0 0 0 0 0 0 0 0 0 0 0 0 0 0 0 0 0 0 0 0 0 0 0 0 0 0 0 0 0 0 0 0 0 0 0 0 0 0 0 0 0 0 0 0
0.0508473058829685 0.00561847898673944 0.00445318520057675 0.109997788158648 0.00555382053686176 0.021443010379749 0 0 0 0.00732596826711438 0.146845646544823 0.0354721276564518 0 0.00407999926419546 0 0.0171115712995232 0 0 0 0.000889119662009897 0 0 0 0 0 0 0 0 0 0 0.164379971566817 0 0 0.0180379841771973 0.00543908073558669 0 0 0.0602454514215425 0 0 0 0 0 0 0 0 0 0 0 0 0 0 0 0.041437878896671 0 0 0.00151700048083495 0 0 0 0 0 0 0 0 0 0 0 0 0 0.0352123341612981 0 0 0 0 0 0 0 0 0 0 0 0 0 0 0 0 0 0 0 0 0 0.0280195226029369 0 0 0 0 0 0 0.00226221958863811 0.00263524380402813 0 0 0.0128041757655053 0 0.00717286023246442 0 0 0.047720744177185 0 0 0.00720647426142034 0.0189710932831559 0 0.00811902633307054 0 0 0 0 0 0.0122539125813315 0 0 0 0 0 0.0263689351218139 0 0 0 0 0 0 0 0 0.00608829220163205 0.00512173550165734 0.00384826370779323 0.0360770723027856 0 0 0 0 0 0 0 0.00522534933792153 0 0 0.00118598930418278 0 0.00138135192649443 0.00315483181392245 0.00684755979802573 0 0 0 0 0 0 0 0 0 0 0 0 0 0 0 0 0 0 0 0 0 0 0 0 0 0 0 0 0 0 0 0 0 0.00367093826721129 0.00567128082771241 0 0 0 0 0 0 0 0 0 0 0 0 0 0 0 0 0 0 0 0 0 0 0 0 0 0 0 0 0 0 0 0 0 0 0 0 0 0 0 0 0 0 0 0 0 0 0 0 0 0 0 0 0 0 0 0 0 0 0 0 0 0 0 0 0 0 0.00964080381038696 0 0 0 0 0 0 0 0 0 0 0 0 0 0 0 0 0 0 0 0 0 0 0 0 0 0 0 0 0 0 0 0 0 0 0 0 0 0 0 0 0 0 0 0 0 0 0 0 0 0 0 0 0 0 0 0 0 0 0 0.00264460016911593
0.0193850178862214 0.00423223970807065 0.00196700297490503 0 0 0.0157641881726543 0 0 0 0.00274692102263549 0.0294141522873746 0.0242312621005848 0 0.0153959027547692 0.0227283408528417 0.0518163208049166 0.00319035426123855 0 0 0.00920460161631759 0.00264134040239963 0 0 0 0 0 0 0 0 0.117209145594205 0 0 0 0.0110651003147068 0.00740640701395815 0 0 0.00425657508639206 0 0 0 0 0 0 0 0 0 0 0 0.00904406075692199 0 0 0.00637103659531008 0.0170540286700187 0.00471229309808614 0 0 0 0 0 0 0 0 0 0 0 0 0 0 0.00364198937873117 0.0500871492176749 0 0.00248975602920724 0 0 0.00267360755671749 0 0 0 0 0 0 0 0 0.0024729557509903 0.0179871358004795 0 0.0139044927456497 0 0 0 0 0.0359898575108718 0 0.0110807171806576 0.0706756825268611 0 0 0 0.00783664787948836 0.0020337195826049 0 0 0.0378476009365611 0.0106250410476967 0.0252777859373602 0 0 0.0697650160337597 0 0 0.00999973651715549 0 0 0.0473479700791036 0 0 0 0 0 0.0202042788816997 0 0 0.00738512833799474 0.00682499740545098 0 0.0718278482097805 0 0 0 0 0 0 0.0329884197623831 0 0.00665455402819156 0.0025888905800644 0.00336379660402926 0.0115682978621147 0 0 0 0 0 0 0 0.00351316440439138 0 0 0 0 0.000943825662645369 0 0.0032920147613241 0 0 0 0 0 0 0 0 0 0 0 0 0 0 0 0 0 0 0 0 0 0 0 0 0 0 0 0 0 0 0 0 0 0.0118352814791277 0.00884483134834714 0 0 0 0 0 0 0 0 0 0 0 0 0 0 0 0 0 0 0 0 0 0 0 0 0 0 0 0 0 0 0 0 0 0 0 0 0 0 0 0 0 0 0 0 0 0 0 0 0 0 0 0 0 0 0 0 0 0 0 0 0 0 0 0 0 0 0.00659151698635563 0 0 0 0 0 0 0 0 0 0 0 0 0 0 0 0 0 0 0 0 0 0 0 0 0 0 0 0 0 0 0 0 0 0 0 0 0 0 0 0 0 0 0 0 0 0 0 0 0 0 0 0 0 0 0 0 0 0 0 0
0 0 0 0 0 0 0 0 0 0 0 0 0.0501156181470408 0 0 0.00259706043475059 0 0 0 0 0 0 0 0 0.0480881863728144 0 0 0 0 0 0 0 0 0 0.296614850564021 0.0100920216312012 0 0 0 0 0.0112124359512478 0 0 0 0 0 0 0.00659696352833213 0.11608357874487 0 0 0 0 0 0 0.0167411093341573 0 0 0 0 0 0 0 0 0 0 0 0 0 0 0 0 0 0 0 0 0 0 0 0 0 0.00622978530634595 0 0.00532780379857992 0.00237612238939167 0 0 0 0.004734950227596 0 0.00395606839014748 0 0 0.02059815464902 0 0 0 0 0 0.0583901071329697 0.0307111044740788 0.00474204297139879 0.00649807382291884 0 0 0 0 0 0 0 0 0 0 0 0 0 0 0.0191049934356422 0 0 0 0 0 0 0 0.0235733759600742 0 0 0 0 0 0 0 0 0 0 0 0 0 0 0 0 0 0 0 0 0 0 0 0 0 0.0157004252505582 0 0.00298861847349958 0 0 0 0 0 0 0 0 0 0 0 0 0.0398835051515194 0 0 0 0 0 0 0 0 0 0 0 0 0 0 0 0 0 0 0 0.065322423749696 0.019278929815324 0.0308632812937137 0 0 0 0 0 0.00843803966146236 0 0 0 0 0 0 0 0 0 0 0 0.0145016878019405 0 0 0 0 0 0 0 0 0 0 0 0 0 0 0 0 0 0 0 0 0 0 0 0 0 0 0 0 0.00453013479566091 0 0 0 0 0 0 0 0 0 0 0 0 0 0 0 0 0 0 0 0.0457619111251123 0 0 0 0 0 0.0045566341407626 0 0 0 0 0 0 0 0 0 0 0 0 0 0 0 0 0 0 0 0 0 0 0 0 0 0 0.00379000147415158 0 0 0 0 0 0 0 0 0 0 0 0 0 0 0 0 0 0 0 0 0 0 0 0 0 0 0
0 0 0 0 0 0 0 0 0 0 0 0 0 0 0 0.00450940556270614 0 0 0 0 0 0 0 0 0.00947500072519505 0.00619281093150002 0 0 0 0 0 0 0 0.11565879683833 0.120579339581113 0 0 0 0 0 0 0 0 0 0 0 0 0 0 0 0 0 0 0 0 0 0 0 0 0 0 0 0 0 0 0 0 0 0 0 0 0 0 0 0 0 0 0 0 0 0 0 0 0 0.0117845165639765 0 0 0 0.0071402517426709 0 0 0 0 0 0 0 0 0 0 0.153464061013165 0.0393940590668719 0 0 0 0 0 0 0 0 0 0 0 0 0 0 0 0 0 0 0 0 0 0 0 0 0 0 0 0 0 0 0 0 0 0 0 0 0 0 0 0 0 0 0 0 0 0 0 0 0.0326430790579735 0.0237696342279855 0 0.413608147377731 0.00587827050484587 0 0 0 0 0 0 0 0 0 0 0 0 0 0 0 0 0 0 0 0 0 0 0 0 0 0 0 0 0 0 0 0 0 0.0136689957794204 0 0 0 0 0 0 0 0 0 0 0 0 0 0 0 0 0 0 0 0 0 0 0 0 0 0 0 0 0 0 0 0 0 0 0 0 0 0 0 0 0 0 0 0 0 0 0 0 0 0 0 0 0 0 0 0 0 0 0 0 0 0 0 0 0 0 0 0.026967005817121 0 0 0 0 0 0 0 0 0 0 0 0 0 0 0 0 0 0 0 0 0 0 0 0 0 0 0 0 0 0 0 0 0 0 0 0 0 0 0 0 0 0 0 0 0 0 0 0 0 0 0 0 0 0 0 0 0 0 0 0.0152666252093935
0 0 0 0.0249771044442502 0 0 0 0 0.00327987502162217 0.00430153724100103 0.0140604424274787 0 0 0 0 0.0087680834414725 0 0 0 0 0 0 0 0 0 0 0 0 0 0.0412268405041536 0.0354678454910827 0 0.0676766082878329 0 0.0857067643376958 0 0 0.0206950831160403 0 0 0 0 0 0 0 0 0 0 0 0 0.00620702517160751 0 0 0.108283160129994 0 0.0266289463133167 0.00689090820869276 0 0 0 0 0 0 0 0 0 0 0 0 0 0.308721901271471 0 0 0 0 0.0322350179873807 0 0 0 0 0 0 0 0 0.00672671784245129 0.00202802365435171 0.00484457513420528 0.00621995135679373 0.00683504647543725 0 0 0 0 0 0.00325982507709826 0.00320283181852536 0 0 0 0.0272063701850624 0 0 0 0 0 0 0 0 0 0 0 0 0 0 0 0 0 0 0 0 0 0 0 0 0 0 0.0113447136026401 0 0 0.0375510475584075 0 0 0.0249954914477085 0 0 0 0.0056800030418475 0 0 0 0 0 0 0 0 0 0 0 0 0 0 0 0.0191643081043871 0.0228713248156175 0 0 0 0 0 0 0 0 0 0 0 0 0 0 0 0 0 0 0 0 0 0 0 0 0 0 0 0 0 0 0 0 0 0.00421693031604346 0 0 0 0 0 0 0.00840134372719603 0 0 0 0 0 0 0 0 0 0 0 0 0 0 0 0 0 0 0.00398181513872872 0 0 0 0 0 0 0 0 0 0 0 0 0 0 0 0 0 0 0 0 0 0 0 0 0 0 0 0 0 0 0 0 0 0 0 0 0 0 0 0 0 0.00634253730840593 0 0 0 0 0 0 0 0 0 0 0 0 0 0 0 0 0 0 0 0 0 0 0 0 0 0 0 0 0 0 0 0 0 0 0 0 0 0 0 0 0 0 0 0 0 0 0 0 0 0 0 0 0 0 0 0 0 0 0 0
0 0 0 0.00221081023485865 0 0 0 0 0 0 0 0 0.0745473338067541 0 0 0.0193870057816373 0 0 0 0 0 0 0 0 0.0279656095370932 0.0161545702434988 0 0 0 0.00568653035241327 0.0108596750895815 0.0959073865108652 0.032274730218934 0.0392053110964399 0 0.0036553478763037 0 0.00194470946969331 0 0 0.0067249000184218 0 0 0 0 0 0 0.00895802061410824 0.135606889482027 0 0 0 0 0 0.0111546629376611 0.0147623900590606 0 0 0 0 0 0 0 0 0 0 0 0 0 0 0 0 0 0 0 0 0 0 0 0 0 0.00208094219667031 0 0.00202840560438288 0.00262405215533632 0.00233647521856244 0 0.00532732692258262 0.00595716212197078 0.00165818415712536 0.0080126918429751 0.00292282776617141 0 0.0330192402646369 0.00235275240354025 0 0 0 0 0.0882919889018855 0.0498110543939851 0.00527611738063829 0.00951611098800624 0 0 0 0 0 0 0 0 0 0 0.0680699344343937 0 0 0 0 0 0 0 0 0 0 0 0.0255755100637877 0 0 0 0 0 0 0 0 0 0 0 0 0.00204166870168098 0 0 0 0 0 0.00421807096784436 0 0.0150179051793433 0 0 0 0.00381220851352922 0.0230816286895943 0.00732501844557961 0.0281895600768142 0.00114353284148204 0 0 0 0 0 0 0 0 0 0 0 0 0 0 0 0 0 0 0 0 0 0 0 0 0 0 0 0 0 0 0 0.0128986348243399 0.0149036592132383 0.02840600138392 0 0 0 0 0 0 0 0 0 0 0 0 0 0 0 0 0 0.00417944255930371 0 0 0 0 0 0 0 0 0 0 0 0 0 0 0 0 0 0 0 0 0 0 0 0 0 0 0 0 0.00166240457908259 0 0 0 0 0 0 0 0 0 0 0 0 0 0 0 0 0 0 0 0.0252295111021525 0 0 0 0 0 0 0 0 0 0 0 0 0 0 0 0 0 0 0 0 0 0 0 0 0 0 0 0 0 0 0 0 0 0 0 0 0 0 0 0 0 0 0 0 0 0 0 0 0 0 0 0 0 0 0 0 0 0 0 0.00602409277609223
0 0 0 0 0 0 0 0 0 0 0 0 0 0 0 0 0 0 0 0 0 0 0 0 0.0139859184225133 0 0 0 0 0 0 0.0220885301866175 0 0 0.0247433326838927 0 0 0 0 0 0 0 0 0 0 0 0 0 0.0118329438907325 0 0 0.238513589140892 0 0 0 0 0 0 0 0 0 0 0 0 0 0 0 0 0 0 0 0 0 0 0 0 0 0 0 0 0 0.272154199797405 0 0.0942771235682857 0 0 0 0 0 0 0 0 0 0 0 0 0 0 0 0 0 0 0 0 0 0 0 0 0 0 0 0 0 0 0 0 0 0 0 0 0 0 0 0 0 0 0 0 0 0 0 0 0 0 0 0 0 0 0 0 0 0 0 0 0 0 0 0 0 0 0 0 0 0 0 0 0 0 0 0 0 0 0 0 0 0 0 0 0 0 0 0 0 0 0 0 0 0 0 0 0 0 0 0 0 0 0 0 0 0 0 0 0 0 0 0 0.177956572869264 0 0 0 0 0 0 0 0 0 0 0 0 0 0 0 0 0 0 0 0 0 0 0 0 0 0 0 0 0 0 0 0 0 0 0 0 0 0 0.0257720390060985 0 0 0 0.0635364206561133 0.0551393297781863 0 0 0 0 0 0 0 0 0 0 0 0 0 0 0 0 0 0 0 0 0 0 0 0 0 0 0 0 0 0 0 0 0 0 0 0 0 0 0 0 0 0 0 0 0 0 0 0 0 0 0 0 0 0 0 0 0 0 0 0 0 0 0 0 0 0 0 0 0 0 0 0 0 0 0
0 0 0 0 0.0462212671638278 0 0 0.0385657247993631 0 0.0548179049321649 0 0 0 0 0 0 0 0 0 0 0 0 0 0 0 0 0 0 0.0131818156579866 0 0 0 0 0 0 0 0 0.40478792542587 0 0 0 0 0 0 0 0 0.0360712608974469 0 0 0 0 0 0 0 0 0 0 0 0 0 0 0 0 0 0 0 0 0 0 0.00901553327648966 0 0 0.0435374746322548 0 0 0 0 0 0 0 0 0 0 0 0.182859765634136 0.0356683618423949 0.0182682532741029 0 0 0 0 0 0.0210221556664015 0 0 0 0 0 0 0 0 0 0 0 0 0 0 0 0 0 0 0 0 0 0 0 0 0 0 0 0 0 0 0 0 0 0.0120818519426514 0 0 0 0 0 0.0702150509095503 0 0 0.0136856539453586 0 0 0 0 0 0 0 0 0 0 0 0 0 0 0 0 0 0 0 0 0 0 0 0 0 0 0 0 0 0 0 0 0 0 0 0 0 0 0 0 0 0 0 0 0 0 0 0 0 0 0 0 0 0 0 0 0 0 0 0 0 0 0 0 0 0 0 0 0 0 0 0 0 0 0 0 0 0 0 0 0 0 0 0 0 0 0 0 0 0 0 0 0 0 0 0 0 0 0 0 0 0 0 0 0 0 0 0 0 0 0 0 0 0 0 0 0 0 0 0 0 0 0 0 0 0 0 0 0 0 0 0 0 0 0 0 0 0 0 0 0 0 0 0 0 0 0 0 0 0 0 0 0 0 0 0 0 0 0 0 0 0 0 0 0 0 0 0 0 0 0 0 0 0 0 0 0 0 0 0
0 0 0 0.0495877318625858 0.0251556442143441 0 0.0234329437569439 0.0321171340434713 0.00883530031266293 0.0362449908583349 0.00824336302951063 0 0 0 0 0 0 0 0 0 0 0 0 0 0 0 0 0 0.00766862891421047 0.0437970636017311 0.00433978716157779 0 0 0.00658257558358871 0.00135223945624567 0 0.135645879358594 0 0 0 0 0 0 0 0 0 0.00191849128528029 0 0 0 0 0 0 0.035041745010276 0 0 0.00415331193197874 0 0 0 0 0 0 0 0 0 0 0 0 0 0.00603874268440895 0 0.0220576168283997 0 0 0 0 0 0 0 0 0 0 0 0.113022627010499 0.0321374960279972 0.06672526430755 0.00622853174020466 0 0 0 0 0.0734457192791116 0 0 0 0 0 0 0 0 0 0 0 0 0 0 0 0 0 0 0 0 0 0 0 0 0 0 0 0 0 0 0 0 0 0 0 0 0.10500931656597 0 0 0.0501355522366731 0 0 0 0 0 0.0545080764438316 0.00188331570732437 0 0 0.00315740483146243 0 0 0 0.0173452296348757 0 0 0 0 0 0 0.0165193714431872 0.00244594651554742 0 0 0 0 0 0 0 0 0 0 0 0 0 0 0 0 0 0 0 0 0 0 0 0 0 0 0 0 0 0 0 0 0.00134023331546268 0.00162083160010783 0 0 0 0 0 0 0 0 0 0 0 0 0 0 0 0 0 0 0 0 0 0 0 0 0 0 0 0 0 0 0 0 0 0 0 0 0 0 0 0 0 0 0 0 0 0 0 0 0 0 0 0 0 0 0 0 0 0 0 0 0 0 0 0 0 0 0.00226189344605062 0 0 0 0 0 0 0 0 0 0 0 0 0 0 0 0 0 0 0 0 0 0 0 0 0 0 0 0 0 0 0 0 0 0 0 0 0 0 0 0 0 0 0 0 0 0 0 0 0 0 0 0 0 0 0 0 0 0 0 0
0 0 0 0 0 0 0 0 0 0 0 0 0 0 0 0.0299762499330481 0 0 0 0 0 0.0869096839854053 0 0.243784055177635 0 0 0 0 0 0 0 0 0 0 0 0 0 0 0 0.0495195281613408 0 0 0.0614688800635093 0 0 0 0 0.0501485561901836 0 0.0488966159395505 0 0 0 0 0 0 0 0 0 0 0 0 0 0 0 0 0 0 0 0.0537793651379657 0 0 0 0 0 0 0 0 0 0 0 0 0 0 0 0 0 0 0 0 0 0 0 0 0 0 0 0 0 0 0 0 0 0 0 0 0 0 0 0 0 0 0 0 0 0 0 0 0 0 0 0 0 0 0 0 0 0 0 0 0 0 0 0.021221848822901 0 0 0 0 0.00557640333207059 0 0 0 0 0 0 0 0.0218475464445657 0 0 0 0 0 0 0.0283429373047496 0 0 0 0 0 0 0 0 0 0 0 0 0 0 0 0 0 0 0 0 0 0 0 0 0 0 0 0 0.113340709068888 0 0 0.0138939605708694 0 0 0 0 0 0 0 0 0 0 0 0 0 0 0 0.0196083359032879 0 0.0269564349054407 0 0 0 0 0 0 0 0 0.0157615405535065 0 0 0 0 0 0 0 0 0 0 0 0 0 0 0 0 0 0 0 0 0 0 0 0 0 0 0 0 0 0 0 0 0 0 0 0 0 0 0 0 0 0 0 0 0 0 0 0 0 0 0 0 0 0 0 0 0 0 0 0 0 0 0 0 0 0 0 0 0.0507341991270968 0 0 0 0 0 0 0 0 0 0.0582331493779857 0 0 0 0 0 0 0 0 0 0 0 0 0 0 0 0 0 0 0 0 0 0 0 0
0 0 0 0 0 0 0 0 0 0 0 0 0 0 0 0 0 0 0 0 0 0.516091004714637 0 0.375821547439642 0 0 0 0 0 0 0 0 0 0 0 0 0 0 0.108087447845721 0 0 0 0 0 0 0 0 0 0 0 0 0 0 0 0 0 0 0 0 0 0 0 0 0 0 0 0 0 0 0 0 0 0 0 0 0 0 0 0 0 0 0 0 0 0 0 0 0 0 0 0 0 0 0 0 0 0 0 0 0 0 0 0 0 0 0 0 0 0 0 0 0 0 0 0 0 0 0 0 0 0 0 0 0 0 0 0 0 0 0 0 0 0 0 0 0 0 0 0 0 0 0 0 0 0 0 0 0 0 0 0 0 0 0 0 0 0 0 0 0 0 0 0 0 0 0 0 0 0 0 0 0 0 0 0 0 0 0 0 0 0 0 0 0 0 0 0 0 0 0 0 0 0 0 0 0 0 0 0 0 0 0 0 0 0 0 0 0 0 0 0 0 0 0 0 0 0 0 0 0 0 0 0 0 0 0 0 0 0 0 0 0 0 0 0 0 0 0 0 0 0 0 0 0 0 0 0 0 0 0 0 0 0 0 0 0 0 0 0 0 0 0 0 0 0 0 0 0 0 0 0 0 0 0 0 0 0 0 0 0 0 0 0 0 0 0 0 0 0 0 0 0 0 0 0 0 0 0 0 0 0 0 0 0 0 0 0 0 0 0 0 0 0 0 0 0
0 0 0 0 0 0 0 0 0 0 0 0 0 0 0 0 0 0 0 0 0 0 0 0 0.0455245722843754 0.0510035366742612 0 0 0 0 0 0.0383200480986665 0 0 0.071080870303767 0 0 0 0 0 0 0.153189158026712 0 0 0 0 0 0.165475240139466 0.0361685808547172 0 0 0 0 0 0 0 0 0 0 0 0 0 0 0 0 0 0 0 0 0 0 0 0 0 0 0 0 0 0 0 0 0 0 0 0 0 0 0 0 0 0 0 0 0 0 0 0 0 0 0.0150440332175373 0 0 0 0 0 0 0 0 0 0 0 0 0 0 0 0 0 0 0 0 0 0 0 0 0 0.106344687361593 0 0 0 0 0 0 0 0 0 0 0 0 0 0 0 0 0 0 0 0 0 0 0 0 0 0 0 0 0 0 0 0 0 0 0 0 0 0 0 0 0 0 0 0 0 0 0 0 0 0 0 0 0 0 0 0 0 0 0 0 0 0 0 0 0.0487940811411765 0 0 0 0 0 0 0 0 0 0.223633756130569 0 0 0 0 0 0 0 0 0 0 0 0 0 0 0 0 0 0 0 0 0 0 0 0 0 0 0 0 0 0 0 0 0 0 0 0 0 0 0 0 0 0 0 0 0 0 0 0 0 0 0 0 0 0 0 0 0 0.0123635054154497 0 0 0 0 0 0 0 0 0 0 0 0 0 0 0 0 0 0 0 0 0 0 0 0 0 0 0 0 0 0 0 0 0.0330579303517088 0 0 0 0 0 0 0 0 0 0 0 0 0 0 0 0 0 0 0 0 0 0 0 0
0 0 0 0 0 0 0 0 0 0 0 0 0 0 0 0 0 0 0 0 0 0 0 0 0 0 0 0 0 0 0 0 0 0 0 0 0 0 0 0 0.87204646651524 0 0 0 0 0 0 0 0 0 0 0 0 0 0 0 0 0 0 0 0 0 0 0 0 0 0 0 0 0 0 0 0 0 0 0 0 0 0 0 0 0 0 0 0 0 0 0 0 0 0 0 0 0 0 0 0 0 0 0 0 0 0 0 0 0 0 0 0 0 0 0 0 0 0 0 0 0 0 0 0 0 0 0 0 0 0 0 0 0 0 0 0 0 0 0 0 0 0 0 0 0 0 0 0 0 0 0 0 0 0 0 0 0 0 0 0 0 0 0 0 0 0 0 0 0 0 0 0 0 0 0 0 0 0 0 0 0 0 0 0 0 0 0 0 0 0 0 0 0 0 0 0 0 0 0 0 0 0 0 0.12795353348476 0 0 0 0 0 0 0 0 0 0 0 0 0 0 0 0 0 0 0 0 0 0 0 0 0 0 0 0 0 0 0 0 0 0 0 0 0 0 0 0 0 0 0 0 0 0 0 0 0 0 0 0 0 0 0 0 0 0 0 0 0 0 0 0 0 0 0 0 0 0 0 0 0 0 0 0 0 0 0 0 0 0 0 0 0 0 0 0 0 0 0 0 0 0 0 0 0 0 0 0 0 0 0 0 0 0 0 0 0 0 0 0 0 0 0
0 0 0 0 0 0 0 0 0 0 0 0 0 0 0 0 0 0 0 0 0 0 0 0 0 0 0 0 0 0 0 0 0 0 0 0 0 0 0.0478615361510812 0 0 0 0 0 0 0 0 0 0 0.72232920813666 0 0 0 0 0 0 0 0 0 0 0 0 0 0 0 0 0 0 0 0 0 0 0 0 0 0 0 0 0 0 0 0 0 0 0 0 0 0 0 0 0 0 0 0 0 0 0 0 0 0 0 0 0 0 0 0 0 0 0 0 0 0 0 0 0 0 0 0 0 0 0 0 0 0 0 0 0 0 0 0 0 0 0 0 0 0 0 0 0 0 0 0 0 0 0 0 0 0 0 0 0 0 0 0 0 0 0 0 0 0 0 0 0 0 0 0 0 0 0 0.0422660164476095 0.0881930399720874 0 0 0 0 0 0 0 0 0 0 0 0 0 0 0 0 0 0 0 0 0 0 0 0 0 0 0 0 0 0 0 0 0 0 0 0 0 0 0 0 0 0 0 0 0 0 0 0 0 0 0 0.0993501992925622 0 0 0 0 0 0 0 0 0 0 0 0 0 0 0 0 0 0 0 0 0 0 0 0 0 0 0 0 0 0 0 0 0 0 0 0 0 0 0 0 0 0 0 0 0 0 0 0 0 0 0 0 0 0 0 0 0 0 0 0 0 0 0 0 0 0 0 0 0 0 0 0 0 0 0 0 0 0 0 0 0 0 0 0 0 0 0 0 0 0 0 0 0
0 0 0 0 0 0 0 0 0 0 0 0 0 0 0 0 0 0 0 0 0 0 0 0 0 0 0 0 0 0 0 0 0 0 0 0 0 0 0 0 0 0 0 0 0 0.769557567126257 0 0 0 0 0 0 0 0 0 0 0 0 0 0 0 0 0 0 0 0 0 0 0 0 0 0 0 0 0 0 0 0 0 0 0 0 0 0 0 0 0 0 0 0 0 0 0 0 0 0 0 0 0 0 0 0 0 0 0 0 0 0 0 0 0 0 0 0 0 0 0 0 0 0 0 0 0 0 0 0 0 0 0 0 0 0 0 0 0 0 0 0 0 0 0 0 0 0 0 0 0 0 0 0 0 0 0 0 0 0 0 0 0 0 0 0 0 0 0 0 0 0.109822595031621 0 0 0 0 0 0 0 0 0 0 0 0 0 0 0 0 0 0 0 0 0 0 0 0 0 0 0 0 0 0 0 0 0 0 0 0 0 0 0 0.120619837842122 0 0 0 0 0 0 0 0 0 0 0 0 0 0 0 0 0 0 0 0 0 0 0 0 0 0 0 0 0 0 0 0 0 0 0 0 0 0 0 0 0 0 0 0 0 0 0 0 0 0 0 0 0 0 0 0 0 0 0 0 0 0 0 0 0 0 0 0 0 0 0 0 0 0 0 0 0 0 0 0 0 0 0 0 0 0 0 0 0 0 0 0 0 0 0 0 0 0 0 0 0 0 0 0 0 0 0 0
0 0 0 0 0 0 0 0 0 0 0 0 0 0 0 0 0 0 0 0.0146858418479147 0.0981407885877438 0 0 0.108318952242462 0 0 0 0 0 0 0 0 0 0 0 0 0 0 0 0 0 0 0 0 0 0 0 0 0 0.0238250006796349 0 0 0 0 0 0 0 0 0 0 0 0 0 0 0.0799950359294038 0 0 0 0 0 0 0 0 0.158860266629073 0 0 0 0 0 0 0 0 0 0 0 0 0 0 0 0 0 0 0 0 0 0 0 0 0 0 0 0 0 0 0 0 0 0 0.041220586113048 0 0 0 0 0 0 0 0 0 0 0 0 0 0 0 0 0 0 0 0 0 0 0 0 0 0 0 0 0 0 0 0 0 0 0 0 0 0 0 0 0 0 0 0 0 0 0 0 0 0 0 0 0 0 0 0 0 0 0.194195733684137 0.0498289204810443 0.101107099651862 0.0607306136495442 0 0 0 0 0 0 0 0 0 0 0 0 0 0 0 0 0 0 0.0334245076062187 0 0 0 0 0 0 0 0 0 0 0 0 0 0 0 0 0 0 0 0 0 0 0 0 0 0 0 0 0 0 0 0 0.0356666528979129 0 0 0 0 0 0 0 0 0 0 0 0 0 0 0 0 0 0 0 0 0 0 0 0 0 0 0 0 0 0 0 0 0 0 0 0 0 0 0 0 0 0 0 0 0 0 0 0 0 0 0 0 0 0 0 0 0 0 0 0 0 0 0 0 0 0 0 0 0 0 0 0 0 0 0 0 0 0 0 0 0 0 0 0 0 0 0 0 0 0 0 0 0
0 0 0 0 0 0 0 0 0 0 0 0 0 0 0 0 0 0 0 0 0.0280326456605757 0 0 0 0 0 0 0 0 0 0 0 0 0 0 0 0 0 0 0 0 0 0 0.0700839729287468 0 0 0.130034435885501 0 0 0 0.010747515378694 0 0.0798288294823761 0 0 0 0 0.00855340857889699 0.0390159004153827 0.250767030459706 0 0.118891885504091 0 0 0 0 0 0.0109178569831506 0 0 0 0 0 0 0 0.0416056875717356 0.0457010262738341 0 0 0 0 0 0 0 0 0 0 0 0 0 0 0 0 0 0 0 0 0 0 0 0 0 0 0 0.0610022333195807 0 0.0197441291276552 0 0 0 0 0 0 0 0 0 0 0 0 0 0 0 0 0 0 0 0 0 0.0105614434365421 0 0 0 0 0 0 0 0 0 0 0 0 0 0 0 0 0 0 0 0 0 0 0 0 0 0 0 0 0 0 0 0 0 0 0 0 0 0 0.0382446191745237 0 0 0 0 0 0 0 0 0 0 0 0 0 0 0 0 0 0 0 0 0 0 0 0 0 0 0 0 0 0 0 0 0 0 0 0 0 0 0 0.00927753205952839 0 0 0 0 0 0 0 0 0 0.0203659052677295 0 0 0 0 0 0 0 0 0 0 0 0 0 0 0 0 0 0 0 0 0 0 0 0 0 0 0 0 0 0 0 0 0 0 0 0 0 0 0 0 0 0 0 0 0 0 0 0 0 0 0 0 0 0 0 0 0 0 0 0.00662394249174899 0 0 0 0 0 0 0 0 0 0 0 0 0 0 0 0 0 0 0 0 0 0 0 0 0 0 0 0 0 0 0 0 0 0 0 0 0 0
0 0 0 0 0.0635214912320451 0 0 0.103857552933362 0.0219001695937953 0.0222543519011981 0 0 0 0 0 0.00208079269697793 0 0 0 0 0.00825981924546071 0 0 0 0 0 0 0 0.0424082975351066 0 0 0 0 0 0 0 0.0191021901131295 0.00303181441901146 0 0 0 0 0 0 0 0.0489924211388534 0 0 0 0 0.0818923901513314 0 0 0 0 0 0 0.135977980571387 0.00951538934027821 0.0133795364554642 0.00567093754797932 0.0167918874188237 0 0 0 0 0 0.0170128911119381 0 0.0324245760847473 0 0 0.0391478839766544 0 0.00125201705623149 0.00960528347072907 0.046429659112819 0.0140877075698746 0 0 0 0 0 0 0.00688968417453343 0 0.00266912131849912 0 0.00340913304456973 0 0 0 0 0 0 0 0 0 0 0 0 0 0 0 0 0 0 0 0 0 0 0 0 0 0 0 0 0 0 0 0 0.00438521617372338 0 0 0 0 0 0 0 0 0.0728768523973217 0.0587404823960546 0.0543738962276077 0.0057074216230042 0 0 0 0 0 0.0285550362529941 0 0.00379611571449386 0 0 0 0 0 0 0 0 0 0 0 0 0 0 0 0 0 0 0 0 0 0 0 0 0 0 0 0 0 0 0 0 0 0 0 0 0 0 0 0 0 0 0 0 0 0 0 0 0 0 0 0 0 0 0 0 0 0 0 0 0 0 0 0 0 0 0 0 0 0 0 0 0 0 0 0 0 0 0 0 0 0 0 0 0 0 0 0 0 0 0 0 0 0 0 0 0 0 0 0 0 0 0 0 0 0 0 0 0 0 0 0 0 0 0 0 0 0 0 0 0 0 0 0 0 0 0 0 0 0 0 0 0 0 0 0 0 0 0 0 0 0 0 0 0 0 0 0 0 0 0 0 0 0 0 0 0 0 0 0 0 0 0 0 0 0 0 0 0 0 0 0 0 0
0 0 0 0 0 0 0 0 0 0 0 0 0 0 0 0 0 0 0 0 0 0 0 0 0 0 0 0 0 0 0 0.0257117298658772 0 0 0.107979199987942 0 0 0 0.0920105446281396 0 0.188709673528758 0 0 0 0 0 0 0 0 0 0 0 0 0 0 0 0 0 0 0 0 0 0 0 0 0 0 0 0 0 0 0 0 0.237311789414901 0 0 0 0 0 0 0 0 0 0 0 0 0 0 0 0 0 0 0 0 0 0 0 0 0 0 0 0 0 0 0 0 0 0 0 0 0 0 0 0 0 0 0 0 0 0 0 0 0 0 0 0 0 0 0 0 0 0 0 0 0 0 0 0 0 0 0 0 0 0 0 0 0 0 0 0 0 0 0 0 0 0 0 0 0 0 0 0 0 0 0 0 0 0 0 0 0 0 0 0 0 0 0 0 0 0 0 0 0.179259291307498 0 0 0 0 0 0 0 0 0 0 0 0 0 0 0 0 0 0 0 0 0.0538232924446167 0 0 0 0 0 0 0 0 0 0 0 0 0 0 0 0 0 0 0 0 0 0 0 0 0 0 0 0 0 0 0 0 0 0 0 0 0 0 0 0 0 0 0 0 0 0 0 0 0 0 0 0 0 0 0 0 0 0 0 0 0 0 0 0 0 0 0 0 0 0 0 0 0 0 0 0 0 0.0710369520861642 0 0 0 0 0 0 0 0.0441575267361035 0 0 0 0 0 0 0 0 0 0 0 0 0 0 0 0 0 0 0 0 0 0 0 0 0 0
0 0 0 0 0 0 0 0 0 0 0 0 0.153736755572198 0 0 0 0 0 0 0 0 0 0 0 0.188346664552119 0.034069563058265 0 0 0 0 0 0.102383304520496 0 0 0.369897114053563 0.00476828839051518 0 0 0 0 0.00933391308681567 0 0 0 0 0 0 0 0 0 0 0 0 0 0.0147452213667612 0.0165767085143731 0 0 0 0 0 0 0 0 0 0 0 0 0 0 0 0 0 0 0 0 0 0 0 0 0 0 0 0 0 0 0 0 0 0 0 0 0 0 0 0 0 0 0 0 0 0 0 0 0 0 0 0 0 0 0 0 0 0.0251559741778989 0 0 0 0 0 0.0497482906930804 0 0 0 0 0 0.0312382020139142 0 0 0 0 0 0 0 0 0 0 0 0 0 0 0 0 0 0 0 0 0 0 0 0 0 0 0 0 0 0 0 0 0 0 0 0 0 0 0 0 0 0 0 0 0 0 0 0 0 0 0 0 0 0 0 0 0 0 0 0 0 0 0 0 0 0 0 0 0 0 0 0 0 0 0 0 0 0 0 0 0 0 0 0 0 0 0 0 0 0 0 0 0 0 0 0 0 0 0 0 0 0 0 0 0 0 0 0 0 0 0 0 0 0 0 0 0 0 0 0 0 0 0 0 0 0 0 0 0 0 0 0 0 0 0 0 0 0 0 0 0 0 0 0 0 0 0 0 0 0 0 0 0 0 0 0 0 0 0 0 0 0 0 0 0 0 0 0 0 0 0 0 0 0 0 0 0 0 0 0 0 0 0 0 0 0 0 0 0 0
0 0 0 0 0 0 0 0 0 0 0 0 0 0.0184392513660044 0 0 0 0 0 0.00934010946076222 0.0274593808408151 0 0 0.0733098575503107 0 0 0 0 0 0 0.0404644228375334 0 0 0 0 0 0 0 0.0227107012691416 0 0 0 0.430879254664239 0 0.00653571416423771 0 0 0 0 0 0 0 0 0 0 0 0 0 0 0 0 0 0.0765701733739648 0.00953032924974105 0.0350318731893225 0 0 0 0 0.00896899972379432 0 0 0 0 0 0 0 0.0240517976267014 0 0 0 0 0 0 0 0 0 0 0 0 0 0 0 0 0 0.0129076366738582 0 0 0 0 0 0 0 0 0 0 0 0 0.0135531107146619 0 0 0 0 0 0 0 0 0 0 0 0 0 0 0 0 0 0 0 0 0 0 0 0 0.161180834171138 0 0 0 0 0 0 0 0 0 0 0 0 0.00379342042562654 0 0 0 0 0 0 0 0 0 0 0 0 0 0 0 0 0 0 0 0 0 0 0 0 0 0 0 0 0 0 0 0 0 0 0 0 0 0 0 0 0 0 0.018266316498095 0 0 0 0 0 0 0 0 0 0 0 0 0 0 0 0 0 0 0 0 0 0 0 0 0 0 0 0 0 0 0 0 0.00700681620005212 0 0 0 0 0 0 0 0 0 0 0 0 0 0 0 0 0 0 0 0 0 0 0 0 0 0 0 0 0 0 0 0 0 0 0 0 0 0 0 0 0 0 0 0 0 0 0 0 0 0 0 0 0 0 0 0 0 0 0 0 0 0 0 0 0 0 0 0 0 0 0 0 0 0 0 0 0 0 0 0 0 0 0 0 0 0 0 0 0 0 0 0 0
0 0 0 0 0 0 0 0 0 0 0 0 0 0 0 0 0 0 0 0 0 0 0 0 0 0 0 0 0 0 0 0 0 0.0119826325966925 0 0 0 0 0 0 0 0 0 0 0 0.0155516285096455 0.314514607449912 0 0 0 0 0 0 0 0 0 0.038858532937466 0.0229380513772123 0 0 0 0 0 0 0 0 0 0 0 0 0.0151919047605583 0 0 0 0 0.355486550472021 0 0 0 0 0 0 0 0 0 0 0 0 0 0 0 0 0 0 0 0 0 0 0 0 0 0 0 0 0 0 0 0 0 0 0 0 0 0 0 0 0 0 0 0 0 0 0 0 0 0 0 0 0 0 0 0 0 0 0 0 0 0 0 0.132432763541406 0 0 0 0 0 0 0 0 0 0 0 0 0 0.0537028267599059 0.0194258458232279 0 0 0 0 0 0 0 0 0 0 0 0 0 0 0 0 0 0 0 0 0 0 0 0 0 0 0 0 0 0 0 0 0 0 0 0 0 0 0 0 0 0 0 0 0 0 0 0 0 0 0 0 0 0 0 0 0 0 0 0 0 0 0 0 0 0 0 0 0 0 0 0 0 0 0 0 0 0 0 0 0 0 0 0 0 0 0 0 0 0 0 0 0 0 0 0 0 0 0 0 0.00922253442310841 0 0 0 0 0 0 0 0 0 0 0 0 0 0 0 0 0 0 0 0 0 0 0 0 0 0 0 0 0 0 0 0 0 0 0 0 0 0 0 0 0 0.0106921213488432 0 0 0 0 0 0 0 0 0 0 0 0 0 0 0 0 0 0
0 0 0 0 0 0 0 0 0 0 0 0 0 0 0 0 0 0 0 0 0 0 0 0 0 0 0 0 0 0 0 0 0 0 0 0.366124472549594 0 0 0 0 0 0 0 0 0 0 0 0 0 0 0 0 0 0 0 0 0 0 0 0 0 0 0 0 0 0 0 0 0 0 0 0 0 0 0 0 0 0 0 0 0 0.120828086978811 0 0.0630000726733785 0 0 0 0 0 0 0 0 0 0 0 0 0 0 0 0 0 0 0 0 0 0 0 0 0 0 0 0 0 0 0 0 0 0 0 0 0 0 0 0 0 0 0 0 0 0 0 0 0 0 0 0 0 0 0 0 0 0 0 0 0 0 0 0 0 0 0 0 0 0 0 0 0 0 0 0 0 0 0 0 0 0 0 0 0 0 0 0 0 0 0 0 0 0 0 0 0 0 0 0 0 0 0 0 0 0 0 0 0 0 0 0 0.2952307262938 0 0 0 0 0 0 0 0 0 0 0 0 0 0 0 0 0 0 0 0 0 0 0 0 0 0 0 0 0 0 0 0 0 0 0 0 0 0 0.0357885113501542 0 0 0 0.0653366750773291 0.0536914550769326 0 0 0 0 0 0 0 0 0 0 0 0 0 0 0 0 0 0 0 0 0 0 0 0 0 0 0 0 0 0 0 0 0 0 0 0 0 0 0 0 0 0 0 0 0 0 0 0 0 0 0 0 0 0 0 0 0 0 0 0 0 0 0 0 0 0 0 0 0 0 0 0 0 0 0
0 0 0 0 0 0 0 0 0 0 0 0 0 0 0 0.0100190324580265 0 0 0 0 0.00513270873463595 0.00695762001829697 0 0.0166182569984885 0 0 0 0.084230491071225 0 0 0.0146178833429909 0 0 0 0 0 0 0 0 0 0 0 0 0 0 0.0428305609509753 0 0 0 0 0 0 0 0 0 0 0 0 0.00737560444721534 0 0 0 0 0.0301916081303733 0.0133438860775924 0.0822361980732246 0.0091248155282417 0 0 0 0.00819588238668513 0 0 0 0 0 0 0.00422749930348469 0 0 0 0 0 0 0 0 0 0 0 0 0 0 0 0 0 0 0 0 0 0 0 0 0 0.00827212954689129 0.239029881282456 0.0298578570549519 0.22287515455501 0.00385826768516653 0.0301958936734601 0 0 0.0242037642804989 0 0 0 0 0 0 0 0 0 0 0.0436034006544773 0 0 0 0.003902293514497 0 0.0503615588865779 0 0 0 0 0 0 0 0.00225291905883995 0.00232186493939322 0 0 0 0 0 0 0 0 0 0 0 0 0 0 0 0 0 0 0 0 0 0 0 0 0 0 0 0 0 0 0 0 0 0 0 0 0 0 0 0 0 0 0 0 0 0 0 0 0 0 0 0.00147243784142416 0 0 0 0 0 0 0 0 0 0 0 0 0 0 0 0 0 0 0 0 0 0 0 0 0 0 0 0 0 0 0 0 0.00269052950489964 0 0 0 0 0 0 0 0 0 0 0 0 0 0 0 0 0 0 0 0 0 0 0 0 0 0 0 0 0 0 0 0 0 0 0 0 0 0 0 0 0 0 0 0 0 0 0 0 0 0 0 0 0 0 0 0 0 0 0 0 0 0 0 0 0 0 0 0 0 0 0 0 0 0 0 0 0 0 0 0 0 0 0 0 0 0 0 0 0 0 0 0 0
0 0 0 0.0192909037219105 0 0 0 0 0 0 0 0 0 0 0 0.00262667633251851 0 0 0 0 0 0 0 0 0 0 0 0 0 0.0525020141708508 0.0303035032100289 0 0 0.0600270938932724 0 0 0 0.0610721827286938 0 0 0 0 0 0 0 0 0 0 0 0 0 0 0 0 0 0 0.0867242046826284 0 0 0 0 0 0 0 0 0 0 0 0 0 0.153915553369127 0 0 0 0 0.130569526537638 0 0 0 0 0 0 0 0 0.00447272561956104 0 0 0 0 0 0 0 0.0139745828275243 0 0 0.00341815501102112 0 0 0 0 0.0112403975109898 0 0 0 0 0 0 0 0 0 0 0 0 0 0.00217799164834904 0 0 0 0 0 0 0 0 0 0 0 0.00319103812104983 0 0 0.0284843893841072 0 0 0.00946660273998436 0 0 0 0.00129366456410166 0 0.159039954551136 0 0 0 0 0 0 0 0 0 0 0 0 0 0.0148032941532347 0.0599171305074563 0.0074295172330062 0 0 0 0 0 0 0 0 0 0 0 0 0 0 0 0 0 0 0 0 0 0 0 0 0 0 0 0 0 0 0 0 0 0 0 0 0 0 0 0 0 0 0 0 0 0 0 0 0 0 0 0 0 0 0 0 0 0 0 0 0 0 0 0 0 0 0 0 0 0 0 0 0 0 0 0 0 0 0 0 0 0 0 0 0 0 0 0 0 0 0 0 0 0 0 0 0 0 0 0 0.0470539702367703 0 0 0 0 0 0 0 0 0 0 0 0 0 0 0 0 0 0 0 0 0 0 0 0 0 0 0 0 0 0 0 0 0 0 0 0 0 0 0 0.0077342555432119 0 0.0150102880251467 0 0 0 0 0 0 0 0.00501464894121953 0 0 0 0 0 0 0 0 0 0.00924573473546181
0 0 0 0.0340076909474907 0 0.015835051636803 0.0161625164623417 0 0.00849051038484604 0.0345030764636348 0.0129234120702342 0 0.0358048601241723 0 0 0 0 0.00821392821668281 0 0 0 0 0 0 0 0 0 0 0 0 0.0240416723038056 0 0 0 0.038813210956526 0 0 0 0 0 0 0 0 0 0 0 0 0 0.0188094124352371 0 0 0 0 0 0 0.264409852917644 0 0 0 0 0 0 0 0 0 0 0 0 0.0430277084964668 0 0.0562732702062448 0 0 0 0 0 0 0 0 0 0 0 0 0 0 0 0 0 0 0 0 0.00688456755476072 0 0 0 0 0 0 0 0 0 0 0 0.0223073662835497 0 0 0 0 0 0 0 0 0 0.205426228246675 0 0 0 0 0 0 0 0 0 0 0 0 0 0 0 0.0445469584507865 0 0 0 0 0 0 0 0 0 0 0 0 0 0 0 0 0 0 0 0 0 0 0 0 0 0 0 0.00871570926211039 0 0 0 0 0 0 0 0.0142746920363242 0.0226126692643586 0 0 0 0 0 0 0 0 0 0.00679087184200914 0 0 0 0 0 0 0 0 0 0.00897289215773511 0 0 0 0 0 0 0 0 0 0 0 0 0 0 0 0 0 0 0 0.0194033938805604 0 0 0 0 0 0 0.00948273227215039 0 0 0 0 0 0 0 0 0 0 0 0 0 0 0 0 0 0 0 0 0 0 0 0 0 0 0 0 0 0 0 0 0 0 0 0 0 0 0 0 0 0 0 0 0 0 0 0 0 0 0 0 0 0 0 0 0 0 0 0 0 0 0 0 0 0 0 0 0 0 0 0 0 0 0.0192657451268503 0 0 0 0 0 0 0 0 0 0 0 0 0 0 0 0 0 0 0 0 0 0 0 0 0 0 0
0 0 0 0.0425635467324743 0 0 0.0166629495962101 0 0.00830280484585923 0.0309545984958169 0.00940813848992958 0 0 0 0 0 0 0 0 0 0 0 0 0 0 0 0 0 0 0 0 0.0143579529497637 0 0.0323096991659606 0.0391566747604266 0 0 0 0 0 0 0 0 0 0 0 0 0 0.0161193765213799 0 0 0 0 0 0.201559671110183 0 0 0 0 0 0 0 0 0 0 0 0 0 0.0153597316723766 0 0.240363809568098 0 0 0 0 0 0 0 0 0 0 0 0 0 0 0 0 0 0 0 0 0 0 0 0 0 0 0 0 0 0 0 0 0 0 0 0 0 0 0 0 0 0 0.00935880203162832 0 0 0 0 0 0 0 0 0 0 0 0 0 0 0 0.0703780915038361 0 0 0.0101525555906255 0 0 0 0 0 0 0 0 0 0 0 0 0 0 0 0 0 0 0 0 0 0 0 0 0.0264933204970432 0 0.0109340708408973 0.0160449086332501 0 0 0 0 0.00878717283541303 0.0266934837382654 0 0 0 0 0 0 0 0 0 0.00495631239668138 0 0 0 0 0 0 0 0 0 0.0163690109527399 0 0 0 0 0 0 0 0 0 0 0 0 0 0 0 0 0 0 0 0.0226898899869752 0 0 0 0 0 0 0.0236325477337004 0 0 0 0 0 0 0 0 0 0 0 0 0 0 0 0 0 0 0 0 0 0 0 0 0 0 0 0 0 0 0 0 0 0.00887905191665128 0 0 0 0 0 0 0 0.0186287511344533 0 0 0 0 0 0 0 0 0 0 0 0 0 0 0 0 0 0 0 0 0 0 0 0 0 0 0 0 0 0.00765392364094099 0 0 0.0512291526584198 0 0 0 0 0 0 0 0 0 0 0 0 0 0 0 0 0 0 0 0 0 0 0 0 0 0 0
0 0 0 0.0104738404781059 0 0 0 0 0 0 0 0 0 0 0 0 0 0 0 0 0 0 0 0 0 0 0 0 0 0.00594552696586018 0 0 0 0.0118165051379179 0 0 0 0.0223912559055305 0 0 0 0 0 0 0 0 0 0 0 0 0.0345167777865296 0 0 0.26826654281513 0 0 0 0 0 0 0 0 0 0 0 0 0 0 0 0 0.0122364371065388 0 0 0 0 0.0962589052375924 0 0 0 0 0 0 0 0 0 0 0 0 0 0 0 0 0 0 0 0 0 0 0 0 0.0220279006657903 0 0 0 0 0 0 0 0 0 0 0 0 0 0 0 0 0 0 0 0 0 0 0 0 0 0 0 0 0.015677329840093 0 0 0 0 0 0 0 0 0.258352738136272 0 0 0 0 0 0 0 0 0 0 0 0 0 0 0.0769861679358296 0.0226969480360618 0 0 0 0 0 0 0 0 0 0 0 0 0 0 0 0 0 0 0 0 0 0 0 0 0 0 0 0 0 0 0 0 0 0 0 0 0 0 0 0 0 0 0 0 0 0 0 0 0 0 0 0 0 0 0 0 0 0 0 0 0 0 0 0 0 0 0 0 0 0 0 0 0 0 0 0 0 0 0 0 0 0 0 0 0 0 0 0 0 0 0 0 0 0 0 0 0 0 0 0 0.0821708691806607 0 0 0 0 0 0 0 0 0 0 0 0 0 0 0 0 0 0 0 0 0 0 0 0 0 0 0 0 0 0 0 0 0 0 0 0 0 0 0 0.0104036394684498 0 0.0262414899636542 0 0 0 0 0 0 0 0.00904473477552775 0 0 0 0 0 0 0 0 0 0.0144923905644558
0 0 0 0 0.00226539133533813 0 0 0.00653831429540424 0 0 0 0 0 0 0 0 0 0 0 0 0 0 0 0 0 0 0 0 0.0039492817354223 0 0 0 0 0 0 0 0 0 0 0 0 0 0 0 0 0.00181753425354886 0.0766904788266925 0 0 0 0.00336846554467423 0 0 0 0 0 0 0 0 0 0.00149845695114113 0 0.00110029026091505 0 0 0 0 0 0 0.00661049810535347 0 0 0.0244169484970403 0 0 0 0.0219906267847642 0.0021505385077801 0 0 0 0 0 0 0.117244052670915 0.00324443824599049 0.0309026829481088 0.0296897692744138 0.0743512191504331 0 0 0 0 0 0 0 0 0 0 0 0 0 0 0 0 0 0 0 0 0 0 0 0 0 0 0 0 0 0 0 0 0 0 0 0 0 0 0 0 0 0.0223191259687902 0.0564237273756346 0 0 0 0 0 0 0.00165262923366451 0.111660272553579 0 0.0958425477203058 0.165395525831377 0 0 0.116827110155948 0 0 0 0 0 0 0 0.0142175417428783 0.00783253202988677 0 0 0 0 0 0 0 0 0 0 0 0 0 0 0 0 0 0 0 0 0 0 0 0 0 0 0 0 0 0 0 0 0 0 0 0 0 0 0 0 0 0 0 0 0 0 0 0 0 0 0 0 0 0 0 0 0 0 0 0 0 0 0 0 0 0 0 0 0 0 0 0 0 0 0 0 0 0 0 0 0 0 0 0 0 0 0 0 0 0 0 0 0 0 0 0 0 0 0 0 0 0 0 0 0 0 0 0 0 0 0 0 0 0 0 0 0 0 0 0 0 0 0 0 0 0 0 0 0 0 0 0 0 0 0 0 0 0 0 0 0 0 0 0 0 0 0 0 0 0 0 0 0 0 0 0 0 0 0 0 0
0 0 0 0 0 0 0 0 0 0 0 0 0 0 0 0 0.0271236123973671 0 0 0 0.0783496614839455 0 0 0 0 0 0 0 0 0 0 0 0 0 0 0 0 0 0 0 0 0 0 0 0 0.0449812578078717 0.029116958001492 0 0 0 0 0 0.0158486975571414 0 0 0 0 0 0 0.155925517841339 0 0.158000975068636 0 0 0 0.0111878970320102 0 0 0 0 0 0 0 0 0 0.0132420845871414 0.0641070611757349 0.0108198741033256 0 0 0 0 0 0 0 0 0 0 0 0 0 0 0 0 0 0 0 0 0 0 0 0 0 0 0 0 0 0 0 0.0451719372284629 0.00716961052683001 0 0 0 0 0 0 0 0 0 0 0.282979001450716 0 0.0447536591937631 0 0 0 0 0 0 0 0 0 0 0 0 0 0 0 0 0 0 0 0 0 0 0 0 0 0 0 0 0 0 0 0 0 0 0 0 0 0 0 0 0 0 0 0 0 0 0 0 0 0.00601626923395878 0 0 0 0 0 0 0 0 0 0 0 0 0 0 0 0 0 0 0 0 0 0 0 0 0 0 0 0 0 0 0 0 0 0 0.00520592531026466 0 0 0 0 0 0 0 0 0 0 0 0 0 0 0 0 0 0 0 0 0 0 0 0 0 0 0 0 0 0 0 0 0 0 0 0 0 0 0 0 0 0 0 0 0 0 0 0 0 0 0 0 0 0 0 0 0 0 0 0 0 0 0 0 0 0 0 0 0 0 0 0 0 0 0 0 0 0 0 0 0 0 0 0 0 0 0 0 0 0 0 0 0 0 0 0 0 0 0 0 0 0 0 0 0 0 0
0 0 0 0 0 0 0 0 0 0 0 0 0 0 0 0 0 0 0 0 0 0 0 0 0 0 0 0 0 0 0 0 0 0 0 0 0 0 0 0 0 0 0 0 0 0.350571602815728 0.0496451514645193 0 0 0 0 0 0 0 0 0 0 0 0.18907474825189 0 0 0.110339971128777 0 0 0 0 0 0.0115461021827147 0 0 0 0 0 0 0 0.0319803047669868 0.172008401366175 0 0 0 0 0 0 0 0 0 0 0 0 0 0 0 0 0 0 0 0 0 0 0 0 0 0 0 0 0 0 0 0 0 0 0 0 0 0 0 0 0 0 0 0 0.0254101116501083 0 0 0 0 0 0 0.0594236063731013 0 0 0 0 0 0 0 0 0 0 0 0 0 0 0 0 0 0 0 0 0 0 0 0 0 0 0 0 0 0 0 0 0 0 0 0 0 0 0 0 0 0 0 0 0 0 0 0 0 0 0 0 0 0 0 0 0 0 0 0 0 0 0 0 0 0 0 0 0 0 0 0 0 0 0 0 0 0 0 0 0 0 0 0 0 0 0 0 0 0 0 0 0 0 0 0 0 0 0 0 0 0 0 0 0 0 0 0 0 0 0 0 0 0 0 0 0 0 0 0 0 0 0 0 0 0 0 0 0 0 0 0 0 0 0 0 0 0 0 0 0 0 0 0 0 0 0 0 0 0 0 0 0 0 0 0 0 0 0 0 0 0 0 0 0 0 0 0 0 0 0 0 0 0 0 0 0 0 0 0 0 0 0 0 0 0 0
0 0 0 0 0 0 0 0 0 0 0 0 0 0 0 0 0 0 0 0 0 0 0 0.0663085545960763 0 0 0 0 0 0 0 0 0 0 0 0 0 0 0 0 0 0 0 0 0 0 0.0338889531551285 0 0 0 0 0 0 0 0 0 0 0.0158772285850928 0 0 0 0 0.0515882707632623 0 0 0 0 0 0 0.563959258081756 0 0.0852915031358569 0.011181727257988 0 0.0575525569417883 0 0 0.114351947483051 0 0 0 0 0 0 0 0 0 0 0 0 0 0 0 0 0 0 0 0 0 0 0 0 0 0 0 0 0 0 0 0 0 0 0 0 0 0 0 0 0 0 0 0 0 0 0 0 0 0 0 0 0 0 0 0 0 0 0 0 0 0 0 0 0 0 0 0 0 0 0 0 0 0 0 0 0 0 0 0 0 0 0 0 0 0 0 0 0 0 0 0 0 0 0 0 0 0 0 0 0 0 0 0 0 0 0 0 0 0 0 0 0 0 0 0 0 0 0 0 0 0 0 0 0 0 0 0 0 0 0 0 0 0 0 0 0 0 0 0 0 0 0 0 0 0 0 0 0 0 0 0 0 0 0 0 0 0 0 0 0 0 0 0 0 0 0 0 0 0 0 0 0 0 0 0 0 0 0 0 0 0 0 0 0 0 0 0 0 0 0 0 0 0 0 0 0 0 0 0 0 0 0 0 0 0 0 0 0 0 0 0 0 0 0 0 0 0 0 0 0 0 0 0 0 0 0 0 0 0 0 0 0 0 0 0 0 0
0 0 0 0 0 0 0 0 0 0 0 0 0 0 0 0 0 0 0 0 0.242196493097229 0 0 0 0 0 0 0 0 0 0 0 0 0 0 0 0 0 0 0 0 0 0 0 0 0.110614341175234 0.0414656246410674 0 0 0 0 0 0 0 0 0 0 0 0.12750553216987 0.0734320734611938 0 0 0 0.00929450272782838 0.0508609395292982 0.0830588256809331 0.0100374444920651 0.0104045505670181 0.0640558459702127 0 0 0 0 0 0 0.00969285615025187 0.0690644817961698 0.011749341077523 0 0 0 0 0 0 0 0 0 0 0 0 0 0 0 0 0 0 0 0 0 0 0 0 0 0 0 0 0 0 0 0.00906797331505169 0.0155611412635908 0 0 0 0 0 0 0 0 0 0 0.0121683636823759 0 0 0 0 0 0.0155530778533378 0 0 0 0 0 0.0283575449347607 0 0 0 0 0 0 0 0 0 0 0 0 0 0 0 0 0 0 0 0 0 0 0 0 0 0 0 0 0 0 0 0 0 0 0 0 0 0 0 0.0058590464149882 0 0 0 0 0 0 0 0 0 0 0 0 0 0 0 0 0 0 0 0 0 0 0 0 0 0 0 0 0 0 0 0 0 0 0 0 0 0 0 0 0 0 0 0 0 0 0 0 0 0 0 0 0 0 0 0 0 0 0 0 0 0 0 0 0 0 0 0 0 0 0 0 0 0 0 0 0 0 0 0 0 0 0 0 0 0 0 0 0 0 0 0 0 0 0 0 0 0 0 0 0 0 0 0 0 0 0 0 0 0 0 0 0 0 0 0 0 0 0 0 0 0 0 0 0 0 0 0 0 0 0 0 0 0 0 0 0 0 0 0 0 0
0 0 0 0 0 0 0 0 0 0 0 0 0 0 0 0 0 0 0 0 0 0 0 0.0578914444005193 0 0 0 0 0 0 0 0 0 0 0 0 0 0 0 0 0 0 0 0 0 0 0 0 0 0.107464135631561 0 0 0 0 0 0 0 0.00760321532219479 0 0 0.033644227800712 0 0 0.0111759710659994 0 0 0 0 0 0.0467992472305159 0 0.0519656187172726 0 0 0.0158375996518906 0 0.0161314509061403 0 0 0 0 0 0 0 0 0 0 0 0 0 0 0 0 0 0 0 0 0 0 0 0 0 0 0 0 0 0 0 0 0 0 0 0 0 0 0 0 0 0 0 0 0 0 0 0 0 0 0 0 0 0 0 0 0 0 0 0 0 0 0 0 0 0 0 0 0 0 0 0 0 0 0 0 0 0 0 0 0 0 0 0 0 0 0 0 0 0 0.0130366557006948 0 0 0.0145854636487023 0 0 0 0 0 0 0 0.00949434195743924 0 0 0.0284149115114667 0.186173717816086 0 0 0.0126772904459906 0 0 0 0.00729126568827122 0 0 0 0 0 0 0 0 0.012609104710862 0 0 0 0.0210290465585752 0.0304140984553808 0.0147758344734153 0 0 0 0 0 0 0 0 0 0 0 0 0 0 0 0 0 0.114636700440822 0 0 0.0156895821878507 0 0 0 0 0 0 0 0 0 0 0 0 0 0 0 0 0 0 0 0 0 0 0 0 0 0 0 0 0 0 0 0 0 0 0 0 0 0 0 0 0 0 0 0 0 0 0 0 0 0 0 0 0 0 0 0 0.00578825424528378 0 0 0 0 0 0 0.152504878748333 0 0.0123659426840207 0 0 0 0 0 0 0 0 0 0 0 0 0 0 0 0 0 0 0 0 0 0 0 0
0 0 0 0 0 0 0 0 0 0 0 0 0 0 0 0 0 0 0 0 0.0639942346028418 0 0 0 0 0 0 0 0 0 0 0 0 0 0 0 0 0 0 0 0 0 0 0 0 0 0 0 0 0.0559997621538504 0 0 0.34593938633403 0 0 0 0 0 0 0 0 0.0614150348406933 0.0467907091207373 0 0.231941749675417 0 0 0 0 0 0 0 0 0 0 0 0 0 0 0 0 0 0 0 0 0 0 0 0 0 0 0 0 0 0 0 0 0 0 0 0 0 0 0 0.0604210032181624 0 0 0 0 0 0 0 0 0 0 0 0 0 0 0 0 0 0 0 0 0 0 0 0 0 0 0 0 0 0 0 0 0 0 0 0 0 0 0 0 0 0 0 0 0 0 0 0 0 0 0 0 0 0 0 0 0 0 0 0 0 0 0 0 0 0 0 0 0 0 0 0 0 0 0 0 0 0 0 0 0 0 0 0 0 0 0 0 0 0 0 0 0 0 0 0 0 0 0 0 0 0 0 0 0 0 0 0 0 0 0 0 0.100145252622103 0 0 0 0 0 0 0 0 0 0 0 0 0 0 0 0 0 0 0 0 0 0 0 0 0 0 0 0 0 0 0 0 0 0 0 0 0 0 0 0 0 0 0 0 0 0 0 0 0 0 0 0 0 0 0 0 0 0 0 0.0333528674321639 0 0 0 0 0 0 0 0 0 0 0 0 0 0 0 0 0 0 0 0 0 0 0 0 0 0 0 0 0 0 0 0 0 0 0 0 0 0
0 0 0 0 0 0 0 0 0 0 0 0 0 0 0 0 0 0 0 0.0101480067729956 0.279110202056956 0 0 0 0 0 0 0 0 0 0 0 0 0 0 0 0 0 0 0 0 0 0 0 0.0615948954644701 0 0 0 0 0.0983297457423308 0 0 0.0730364017081544 0 0 0 0 0 0 0 0 0.160537390790522 0 0.110795521841932 0 0.103724794394544 0 0 0 0 0 0 0 0 0 0 0 0 0 0 0 0 0 0 0 0 0 0 0 0 0 0 0 0 0 0 0 0 0 0 0 0 0 0 0 0 0 0 0 0 0 0 0 0 0 0 0 0 0 0 0 0 0 0 0 0 0 0.0483966717325534 0 0 0 0 0 0 0 0 0 0 0 0 0 0 0 0 0 0 0 0 0 0 0 0 0 0 0 0 0 0 0 0 0 0 0 0 0 0 0 0.0414954651949561 0 0 0 0 0 0 0 0 0 0 0 0 0 0 0 0 0 0 0 0 0 0.0128309043005856 0 0 0 0 0 0 0 0 0 0 0 0 0 0 0 0 0 0 0 0 0 0 0 0 0 0 0 0 0 0 0 0 0 0 0 0 0 0 0 0 0 0 0 0 0 0 0 0 0 0 0 0 0 0 0 0 0 0 0 0 0 0 0 0 0 0 0 0 0 0 0 0 0 0 0 0 0 0 0 0 0 0 0 0 0 0 0 0 0 0 0 0 0 0 0 0 0 0 0 0 0 0 0 0 0 0 0 0 0 0 0 0 0 0 0 0 0 0 0 0 0 0 0 0 0 0
0 0 0 0 0 0 0 0 0 0 0 0 0 0 0 0 0 0 0 0 0.167964258322824 0 0 0 0 0 0 0 0 0 0 0 0 0 0 0 0 0 0 0 0 0 0 0 0 0 0 0 0 0 0 0 0.41328640585609 0 0 0 0 0 0.0261661964021003 0 0 0.240718052795117 0 0 0.0952387388873817 0 0 0 0 0 0 0 0 0 0 0 0 0 0 0 0 0 0 0 0 0 0 0 0 0 0 0 0 0 0 0 0 0 0 0 0 0 0 0 0 0 0 0 0 0 0 0 0 0 0 0 0 0 0 0 0 0 0 0 0 0 0 0 0.0341864268193612 0 0 0 0 0 0 0 0 0 0 0 0 0 0 0 0 0 0.00997803550660853 0 0 0 0 0 0 0.0124618854105165 0 0 0 0 0 0 0 0 0 0 0 0 0 0 0 0 0 0 0 0 0 0 0 0 0 0 0 0 0 0 0 0 0 0 0 0 0 0 0 0 0 0 0 0 0 0 0 0 0 0 0 0 0 0 0 0 0 0 0 0 0 0 0 0 0 0 0 0 0 0 0 0 0 0 0 0 0 0 0 0 0 0 0 0 0 0 0 0 0 0 0 0 0 0 0 0 0 0 0 0 0 0 0 0 0 0 0 0 0 0 0 0 0 0 0 0 0 0 0 0 0 0 0 0 0 0 0 0 0 0 0 0 0 0 0 0 0 0 0 0 0 0 0 0 0 0 0 0 0 0 0 0 0 0 0 0 0 0 0 0 0 0
0 0 0 0 0 0 0 0 0 0 0 0 0 0 0 0.0071855938559407 0.010426218498605 0 0.0203458236653599 0 0 0 0 0 0 0 0 0.0260445992099955 0 0 0 0 0 0 0 0 0 0 0 0 0 0 0 0 0 0 0 0 0 0 0 0 0.024888981735648 0 0 0 0 0 0 0 0 0.015788503616841 0 0 0 0 0 0.0557707605208488 0.130624362715081 0 0.119195495075455 0 0 0 0 0.0748302608858115 0 0 0 0 0 0 0 0 0 0 0 0 0 0 0 0 0 0 0 0 0 0 0 0 0 0 0 0.0730027609868067 0 0 0 0 0.128841673159025 0 0.298599386393791 0 0 0 0 0 0 0 0 0 0 0.0113892213194732 0 0 0 0 0 0 0 0 0 0 0 0 0 0 0 0.00306635836131634 0 0 0 0 0 0 0 0 0 0 0 0 0 0 0 0 0 0 0 0 0 0 0 0 0 0 0 0 0 0 0 0 0 0 0 0 0 0 0 0 0 0 0 0 0 0 0 0 0 0 0 0 0 0 0 0 0 0 0 0 0 0 0 0 0 0 0 0 0 0 0 0 0 0 0 0 0 0 0 0 0 0 0 0 0 0 0 0 0 0 0 0 0 0 0 0 0 0 0 0 0 0 0 0 0 0 0 0 0 0 0 0 0 0 0 0 0 0 0 0 0 0 0 0 0 0 0 0 0 0 0 0 0 0 0 0 0 0 0 0 0 0 0 0 0 0 0 0 0 0 0 0 0 0 0 0 0 0 0 0 0 0 0 0 0 0 0 0 0 0 0 0 0 0 0 0 0 0
0 0 0 0 0 0 0 0 0 0 0 0 0 0 0 0 0 0 0.0383591146652814 0.00618820535983498 0 0 0 0 0 0 0 0 0 0 0 0 0 0 0 0 0 0 0 0 0 0 0 0 0 0.0167018476474249 0.0690771983231346 0 0 0 0 0 0 0 0 0 0 0 0 0.0126344463712921 0 0.0171076839947745 0 0 0 0 0.0582984014894094 0 0.294903977905258 0 0.0260296660274923 0 0 0 0 0.134431715315727 0 0 0 0 0 0 0 0 0 0 0 0 0 0 0 0 0 0 0 0 0 0 0 0 0 0 0 0 0 0 0 0 0 0 0.326267742900371 0 0 0 0 0 0 0 0 0 0 0 0 0 0 0 0 0 0 0 0 0 0 0 0 0 0 0 0 0 0 0 0 0 0 0 0 0 0 0 0 0 0 0 0 0 0 0 0 0 0 0 0 0 0 0 0 0 0 0 0 0 0 0 0 0 0 0 0 0 0 0 0 0 0 0 0 0 0 0 0 0 0 0 0 0 0 0 0 0 0 0 0 0 0 0 0 0 0 0 0 0 0 0 0 0 0 0 0 0 0 0 0 0 0 0 0 0 0 0 0 0 0 0 0 0 0 0 0 0 0 0 0 0 0 0 0 0 0 0 0 0 0 0 0 0 0 0 0 0 0 0 0 0 0 0 0 0 0 0 0 0 0 0 0 0 0 0 0 0 0 0 0 0 0 0 0 0 0 0 0 0 0 0 0 0 0 0 0 0 0 0 0 0 0 0 0 0 0 0 0 0 0 0 0 0
0 0.0188950279958661 0 0 0 0 0 0 0 0 0 0 0 0 0 0 0.00654236508803022 0 0.110743496416615 0.00424346748500888 0 0 0 0 0 0 0 0 0 0 0 0 0 0 0 0 0 0 0 0 0 0 0 0 0 0 0 0 0 0 0 0 0 0 0.0310936544649359 0.0145606637473547 0 0 0 0 0 0.0593574296265264 0 0 0 0 0.0769524914667327 0.16619924688354 0 0 0.0108620300327113 0 0 0 0 0 0 0 0 0 0 0 0 0 0 0 0 0 0 0 0 0 0 0 0 0 0 0 0 0 0 0 0 0 0 0 0 0 0 0.0193906622814222 0.389170352498695 0.0257307824019923 0.0438182548370713 0.0224400747734975 0 0 0 0 0 0 0 0 0 0 0 0 0 0 0 0 0 0 0 0 0 0 0 0 0 0 0 0 0 0 0 0 0 0 0 0 0 0 0 0 0 0 0 0 0 0 0 0 0 0 0 0 0 0 0 0 0 0 0 0 0 0 0 0 0 0 0 0 0 0 0 0 0 0 0 0 0 0 0 0 0 0 0 0 0 0 0 0 0 0 0 0 0 0 0 0 0 0 0 0 0 0 0 0 0 0 0 0 0 0 0 0 0 0 0 0 0 0 0 0 0 0 0 0 0 0 0 0 0 0 0 0 0 0 0 0 0 0 0 0 0 0 0 0 0 0 0 0 0 0 0 0 0 0 0 0 0 0 0 0 0 0 0 0 0 0 0 0 0 0 0 0 0 0 0 0 0 0 0 0 0 0 0 0 0 0 0 0 0 0 0 0 0 0 0 0 0 0 0 0 0 0
0 0 0 0 0.0305545957864851 0 0 0.00291817913688784 0 0.0161708500738279 0 0.00334321207080405 0 0.00483429977633699 0 0.0969346798722137 0 0 0 0 0 0.106216297951148 0 0.0482937271182888 0 0 0 0 0.00288842597756073 0 0.00685850123348773 0 0 0 0 0 0.0055802401687604 0 0.0105135184137624 0 0 0 0 0 0 0 0.0378977946135632 0 0 0.00377506712075952 0 0 0 0 0 0 0 0.0136993813020066 0 0 0.11030217407436 0 0.0140351033569847 0 0 0 0 0 0 0 0 0.0484211193467393 0.0212716433067327 0 0.0229972275497215 0.00357308700695243 0.0150290376887166 0.0282288558632216 0.0208225069554521 0 0 0 0 0 0 0 0.00217494813890782 0 0 0 0 0 0 0 0 0 0 0 0 0 0 0 0 0.0029705610438036 0 0 0 0 0.00352023713813963 0 0 0 0 0 0 0 0 0 0 0 0 0 0 0 0 0 0.00602838886327711 0 0 0 0.00330894974765036 0.0067932029325717 0 0.22196607828732 0.0151369331378869 0 0.00554228974628207 0.0109796506272895 0.00154991646601256 0 0 0 0 0 0 0 0.0127765493462199 0 0 0 0 0 0 0.0143068235617986 0 0 0 0 0 0 0 0 0 0 0 0 0 0 0 0 0 0 0 0 0 0 0 0 0 0 0 0 0.00514918229055559 0 0 0 0 0 0 0 0 0 0 0 0 0 0 0 0 0 0 0 0 0 0 0 0 0 0 0 0 0 0.00367300455542186 0 0 0 0 0 0 0 0 0 0 0 0 0 0 0 0 0 0 0 0 0 0 0 0 0 0 0 0 0 0 0 0 0 0 0 0 0 0 0 0 0 0 0 0 0 0 0 0 0 0 0 0 0 0 0 0 0 0 0 0 0 0 0 0 0 0 0 0 0 0 0 0 0 0 0 0 0 0 0.00896375835208888 0 0 0 0 0 0 0 0 0 0 0 0 0 0 0 0 0 0 0 0 0 0 0 0
0 0 0 0.0194275662170377 0 0 0 0 0 0 0.0331968995642955 0 0 0 0 0.00551074535200495 0 0 0 0 0 0 0 0 0 0 0 0 0.00233010801915986 0.042496873994278 0.0847765785859942 0 0 0.163018750208711 0 0 0 0.0100250826988536 0 0 0 0 0 0 0 0 0 0 0 0 0.00415540742367727 0 0.00604603834091875 0.14661089016335 0.0186689265615323 0.104606883949105 0.00376801409038486 0 0 0 0 0 0 0 0 0 0.0322368045035223 0.00673458222370676 0.00498660125720753 0 0 0 0 0 0 0.0742990001561716 0 0 0 0 0 0 0 0 0 0.00570453732351824 0 0 0 0 0 0.0117851602875346 0 0 0 0.0070820540678122 0 0 0 0 0 0 0 0.0802122312153256 0 0 0 0 0.0398202286411956 0 0 0 0 0 0 0 0 0 0 0 0 0 0 0 0 0 0.00270545687043772 0 0 0.0104823714318881 0 0 0.00332714947460049 0 0 0 0 0.00203758601932001 0.00680204088588784 0 0 0 0 0 0 0 0.00209006468921656 0 0 0 0 0 0 0.0280079835742279 0 0 0 0.00696846164163279 0 0 0 0 0 0 0 0.00173547643848427 0.00359580364575553 0 0 0 0 0 0 0 0 0 0 0 0 0 0 0 0 0 0 0 0 0 0 0 0 0 0 0 0.0052549091988683 0 0 0 0 0 0 0 0 0 0 0 0.00426646631211251 0 0 0 0 0 0 0.00647357543180104 0 0 0 0 0 0 0 0 0 0 0 0 0 0 0 0 0 0 0 0 0 0 0 0 0 0 0 0 0 0 0 0 0 0 0 0 0 0 0 0 0 0 0 0 0 0 0 0 0 0 0 0 0 0 0 0 0 0 0 0 0 0 0 0 0 0 0 0 0 0 0 0.00212852094040341 0 0 0.00662416860006583 0 0 0 0 0 0 0 0 0 0 0 0 0 0 0 0 0 0 0 0 0 0 0 0 0 0 0
0 0 0 0 0 0 0 0 0 0 0 0 0 0 0 0.0214878020714477 0 0 0 0 0 0.357331700496307 0 0.20981859735693 0 0 0 0 0 0 0 0 0 0 0 0 0 0 0 0 0 0 0 0 0 0 0 0 0 0 0 0 0 0 0 0 0 0 0 0 0.0670771372571568 0 0.0626650310625482 0 0 0 0 0 0 0.194700574878279 0 0 0 0 0.0234013499586952 0 0 0 0.0635178069186361 0 0 0 0 0 0 0 0 0 0 0 0 0 0 0 0 0 0 0 0 0 0 0 0 0 0 0 0 0 0 0 0 0 0 0 0 0 0 0 0 0 0 0 0 0 0 0 0 0 0 0 0 0 0 0 0 0 0 0 0 0 0 0 0 0 0 0 0 0 0 0 0 0 0 0 0 0 0 0 0 0 0 0 0 0 0 0 0 0 0 0 0 0 0 0 0 0 0 0 0 0 0 0 0 0 0 0 0 0 0 0 0 0 0 0 0 0 0 0 0 0 0 0 0 0 0 0 0 0 0 0 0 0 0 0 0 0 0 0 0 0 0 0 0 0 0 0 0 0 0 0 0 0 0 0 0 0 0 0 0 0 0 0 0 0 0 0 0 0 0 0 0 0 0 0 0 0 0 0 0 0 0 0 0 0 0 0 0 0 0 0 0 0 0 0 0 0 0 0 0 0 0 0 0 0 0 0 0 0 0 0 0 0 0 0 0 0 0 0 0 0 0 0 0 0 0 0 0 0 0 0 0 0 0 0 0 0
0 0 0 0 0.0228501255823377 0 0 0.0288015141264433 0 0.0286990546865016 0 0 0 0 0 0.00245013001582176 0 0 0 0 0 0 0 0 0 0 0 0 0.0224669370831851 0 0.00704473026331326 0 0 0 0 0 0.0404894367021392 0.0612150251844438 0 0 0 0 0 0 0 0 0.068748773330202 0 0 0 0 0 0 0 0 0 0 0.0760282835793172 0 0 0.00328595995834003 0 0 0 0 0 0 0 0 0.0319608316863069 0 0 0 0 0 0 0.023113824167624 0.0119310774123328 0 0 0 0 0 0 0.116406065928596 0.00978807495844477 0.226053275415619 0.0166103947027107 0.041820620018139 0 0 0 0 0 0 0.00401507578327957 0 0 0 0 0 0 0 0 0 0 0 0 0 0 0 0 0 0 0 0 0 0 0 0 0 0 0 0 0 0 0.00730857366919272 0 0 0 0.0107542759949219 0.0151013882937233 0.0482095018774635 0.00418237060758288 0 0.0235441714528293 0 0 0 0.0152205703119984 0 0 0.0127434065336272 0 0 0.0191565306735639 0 0 0 0 0 0 0 0 0 0 0 0 0 0 0 0 0 0 0 0 0 0 0 0 0 0 0 0 0 0 0 0 0 0 0 0 0 0 0 0 0 0 0 0 0 0 0 0 0 0 0 0 0 0 0 0 0 0 0 0 0 0 0 0 0 0 0 0 0 0 0 0 0 0 0 0 0 0 0 0 0 0 0 0 0 0 0 0 0 0 0 0 0 0 0 0 0 0 0 0 0 0 0 0 0 0 0 0 0 0 0 0 0 0 0 0 0 0 0 0 0 0 0 0 0 0 0 0 0 0 0 0 0 0 0 0 0 0 0 0 0 0 0 0 0 0 0 0 0 0 0 0 0 0 0 0 0 0 0 0 0 0 0 0 0 0 0 0 0 0
0 0 0 0 0 0 0 0 0 0 0 0 0 0 0 0 0 0 0 0 0 0 0.132877265546848 0 0 0 0 0 0 0 0 0 0 0 0 0 0 0 0 0 0 0 0 0 0.173272132754774 0 0 0.238860970933337 0 0 0 0 0 0 0 0 0 0 0 0 0 0 0 0 0 0 0 0 0 0 0 0 0 0 0 0 0 0 0 0 0 0 0.0417418061943032 0 0 0 0 0 0 0 0 0 0 0 0 0 0 0 0 0 0 0 0 0 0 0 0 0 0 0 0 0 0 0 0 0 0 0 0 0 0 0 0 0 0 0 0 0.131386197743238 0 0 0 0 0 0 0 0 0 0 0 0 0 0 0 0 0 0 0 0 0 0 0 0 0 0 0 0 0 0 0 0 0 0 0 0 0 0 0 0 0 0.0812720744579392 0.114712004122402 0 0 0 0 0 0 0 0 0 0 0 0 0 0 0 0 0 0 0.0466897555315904 0 0 0 0 0 0 0 0 0 0 0 0 0 0 0 0 0 0 0 0 0 0 0 0 0 0 0 0 0 0 0 0 0.0391877927155682 0 0 0 0 0 0 0 0 0 0 0 0 0 0 0 0 0 0 0 0 0 0 0 0 0 0 0 0 0 0 0 0 0 0 0 0 0 0 0 0 0 0 0 0 0 0 0 0 0 0 0 0 0 0 0 0 0 0 0 0 0 0 0 0 0 0 0 0 0 0 0 0 0 0 0 0 0 0 0 0 0 0 0 0 0 0 0 0 0 0 0 0 0
0 0 0 0 0 0 0 0 0 0 0 0 0 0 0 0.0437269620243135 0 0 0 0 0 0.0629768089562538 0 0 0 0 0 0 0 0 0 0 0 0 0 0 0 0 0 0 0 0 0 0 0 0 0.018883012863966 0 0 0 0 0 0 0 0 0 0 0 0 0 0.145252085955521 0 0.0612897035907765 0 0 0 0 0 0 0.296754214280613 0 0.0750982669856481 0 0 0 0 0 0.0523462189617984 0 0 0 0 0 0 0 0 0 0 0 0 0 0 0 0 0 0 0 0 0 0 0 0 0 0 0 0 0 0 0 0 0 0 0 0 0 0 0 0 0 0 0 0 0 0 0 0 0 0 0 0 0 0 0 0 0.118662459578746 0 0.0622867366989462 0.0345079154742158 0 0 0 0 0 0 0 0 0 0 0 0 0 0 0 0 0 0 0 0 0 0 0 0 0 0 0 0 0 0 0 0 0 0 0 0 0 0 0 0 0 0 0 0 0 0 0 0 0 0 0 0 0 0 0 0 0 0 0 0 0 0 0 0 0 0 0 0 0 0 0 0 0 0 0 0 0 0 0 0 0 0 0 0 0 0 0 0 0 0 0 0 0 0 0 0 0 0 0 0 0 0 0 0 0 0 0 0 0 0 0 0 0 0 0 0 0 0 0 0 0 0 0 0 0 0 0 0 0 0 0 0 0 0 0 0 0 0 0 0 0 0 0 0 0 0 0 0 0 0 0 0 0 0.0282156146292011 0 0 0 0 0 0 0 0 0 0 0 0 0 0 0 0 0 0 0 0 0 0 0 0
0 0 0 0 0 0 0 0 0 0 0 0 0 0 0 0 0 0 0 0 0.00561647897136126 0 0 0 0 0 0 0 0.00803763543572165 0 0.00876861576456463 0 0 0.0329823688708513 0 0 0 0 0 0 0 0 0 0 0 0.0319084488437033 0.0195520658371647 0 0 0 0.188411915524568 0 0 0.240995736992581 0 0 0.0574357454936417 0 0.008808853460451 0.0175440271214019 0 0.00798997708992241 0 0 0 0 0.0392150895911413 0.0673949898701317 0 0.00622280834491404 0.143968267353373 0 0 0 0 0 0 0.00515158750932021 0 0 0 0 0 0 0 0 0 0 0 0 0 0 0 0 0 0 0 0 0 0 0 0 0 0 0 0 0 0 0 0 0 0 0 0 0 0 0 0 0 0 0 0 0 0 0 0 0 0 0.00501934458213075 0 0 0 0 0.00427176282423142 0 0 0 0 0.00555402192519541 0 0 0 0 0 0 0 0 0 0 0 0 0 0.0255889175873069 0.0695613410063226 0 0 0 0 0 0 0 0 0 0 0 0 0 0 0 0 0 0 0 0 0 0 0 0 0 0 0 0 0 0 0 0 0 0 0 0 0 0 0 0 0 0 0 0 0 0 0 0 0 0 0 0 0 0 0 0 0 0 0 0 0 0 0 0 0 0 0 0 0 0 0 0 0 0 0 0 0 0 0 0 0 0 0 0 0 0 0 0 0 0 0 0 0 0 0 0 0 0 0 0 0 0 0 0 0 0 0 0 0 0 0 0 0 0 0 0 0 0 0 0 0 0 0 0 0 0 0 0 0 0 0 0 0 0 0 0 0 0 0 0 0 0 0 0 0 0 0 0 0 0 0 0 0 0 0 0 0 0 0 0 0 0
0 0 0 0 0 0 0 0 0 0 0 0 0 0 0 0 0 0 0 0 0.0289593636176347 0 0 0 0 0 0 0 0 0 0 0 0 0 0 0 0 0 0 0 0 0 0 0 0 0.0460759611331251 0.12424342678739 0 0 0 0 0 0 0 0 0 0 0.104338039448203 0.0560614539986269 0.124048584489662 0 0.074841758906924 0.0110761409501072 0 0 0 0 0 0 0.034408795392563 0 0 0.0352203015767205 0 0 0 0 0.202770320062996 0 0 0 0 0 0 0.0118480530753762 0 0.0063896394447026 0 0.00886002154431908 0 0 0 0 0 0 0 0 0 0 0 0 0 0 0 0 0 0 0 0 0 0 0 0 0 0 0 0 0 0 0 0 0.022503977284028 0 0 0 0 0 0 0 0 0 0.00987318652353091 0 0.0864853793502043 0 0 0 0 0 0.00745874519105131 0 0 0 0 0 0 0 0 0 0 0 0 0 0 0 0 0 0 0 0 0 0 0 0 0 0 0 0 0 0 0 0 0 0 0 0 0 0 0.0045368512228356 0 0 0 0 0 0 0 0 0 0 0 0 0 0 0 0 0 0 0 0 0 0 0 0 0 0 0 0 0 0 0 0 0 0 0 0 0 0 0 0 0 0 0 0 0 0 0 0 0 0 0 0 0 0 0 0 0 0 0 0 0 0 0 0 0 0 0 0 0 0 0 0 0 0 0 0 0 0 0 0 0 0 0 0 0 0 0 0 0 0 0 0 0 0 0 0 0 0 0 0 0 0 0 0 0 0 0 0 0 0 0 0 0 0 0 0 0 0 0 0 0 0 0 0 0 0 0 0 0 0 0 0 0 0 0 0 0
0 0 0 0 0 0 0 0 0 0 0 0 0 0 0 0 0 0 0 0 0 0 0 0 0 0 0 0 0 0 0 0 0 0 0 0 0 0 0 0 0 0 0 0 0 0 0.0696348386900137 0 0 0.0428129174108144 0 0 0.0146739256336019 0 0 0 0 0.0188477974999217 0.0174778905855007 0 0.0945859264937594 0.0235185779730459 0 0 0 0 0 0 0 0.119382286103796 0 0 0.0335822080884672 0 0.0171557820250307 0.0125096414646175 0.374552505311126 0 0 0 0 0 0 0 0 0 0 0 0 0 0 0 0 0 0 0 0 0 0 0 0 0 0 0 0 0 0 0 0 0 0 0 0 0 0 0 0 0 0 0 0 0 0 0 0 0 0 0 0 0 0 0 0 0.136625521576736 0 0 0 0 0 0 0 0 0 0 0 0 0 0 0 0 0 0 0 0 0 0 0 0 0 0 0 0 0 0 0 0 0 0 0 0 0 0 0 0 0 0 0 0 0 0 0 0 0.011002320398154 0 0 0.0136378607454152 0 0 0 0 0 0 0 0 0 0 0 0 0 0 0 0 0 0 0 0 0 0 0 0 0 0 0 0 0 0 0 0 0 0 0 0 0 0 0 0 0 0 0 0 0 0 0 0 0 0 0 0 0 0 0 0 0 0 0 0 0 0 0 0 0 0 0 0 0 0 0 0 0 0 0 0 0 0 0 0 0 0 0 0 0 0 0 0 0 0 0 0 0 0 0 0 0 0 0 0 0 0 0 0 0 0 0 0 0 0 0 0 0 0 0 0 0 0 0 0 0 0 0 0 0 0 0 0 0 0
0 0 0 0 0 0 0 0 0 0 0 0 0 0 0 0.0723881747444598 0 0 0 0 0 0.491243887009147 0 0.0965676519451222 0 0 0 0 0 0 0 0 0 0 0 0 0 0 0 0 0 0 0 0 0 0 0 0 0 0 0 0 0 0 0 0 0 0 0 0 0 0 0 0 0 0 0 0 0 0.193218736775701 0 0.14658154952557 0 0 0 0 0 0 0 0 0 0 0 0 0 0 0 0 0 0 0 0 0 0 0 0 0 0 0 0 0 0 0 0 0 0 0 0 0 0 0 0 0 0 0 0 0 0 0 0 0 0 0 0 0 0 0 0 0 0 0 0 0 0 0 0 0 0 0 0 0 0 0 0 0 0 0 0 0 0 0 0 0 0 0 0 0 0 0 0 0 0 0 0 0 0 0 0 0 0 0 0 0 0 0 0 0 0 0 0 0 0 0 0 0 0 0 0 0 0 0 0 0 0 0 0 0 0 0 0 0 0 0 0 0 0 0 0 0 0 0 0 0 0 0 0 0 0 0 0 0 0 0 0 0 0 0 0 0 0 0 0 0 0 0 0 0 0 0 0 0 0 0 0 0 0 0 0 0 0 0 0 0 0 0 0 0 0 0 0 0 0 0 0 0 0 0 0 0 0 0 0 0 0 0 0 0 0 0 0 0 0 0 0 0 0 0 0 0 0 0 0 0 0 0 0 0 0 0 0 0 0 0 0 0 0 0 0 0 0 0 0 0 0 0 0
0 0 0 0 0 0 0 0 0 0 0 0 0 0 0 0 0 0 0 0 0 0 0 0 0 0 0 0 0 0 0 0 0 0 0 0 0 0 0 0 0 0 0 0 0 0 0 0 0 0 0 0 0 0 0 0 0 0 0 0 0 0 0 0 0 0 0 0 0 0 0 0 0 0 0 0 0 0 0 0 0 0 0 0 0 0 0 0.51125274870678 0.0144410149641938 0.220747511582115 0.0192314340561708 0.0819727039960414 0 0.012153600925704 0.0722057112376146 0.0417793003383549 0 0 0 0 0 0 0.0219809932658116 0 0 0 0 0 0 0 0 0 0 0 0 0 0 0 0 0 0 0 0 0 0 0 0 0 0 0 0 0 0 0 0 0 0 0 0 0 0 0 0 0 0 0 0 0 0.00423498092721484 0 0 0 0 0 0 0 0 0 0 0 0 0 0 0 0 0 0 0 0 0 0 0 0 0 0 0 0 0 0 0 0 0 0 0 0 0 0 0 0 0 0 0 0 0 0 0 0 0 0 0 0 0 0 0 0 0 0 0 0 0 0 0 0 0 0 0 0 0 0 0 0 0 0 0 0 0 0 0 0 0 0 0 0 0 0 0 0 0 0 0 0 0 0 0 0 0 0 0 0 0 0 0 0 0 0 0 0 0 0 0 0 0 0 0 0 0 0 0 0 0 0 0 0 0 0 0 0 0 0 0 0 0 0 0 0 0 0 0 0 0 0 0 0 0 0 0 0 0 0 0 0 0 0 0 0 0 0 0 0 0 0 0 0 0 0 0
0 0 0 0 0 0 0 0 0 0 0 0 0 0 0 0 0 0 0 0 0 0 0 0 0 0 0 0 0 0 0 0 0 0 0 0 0 0 0 0 0 0 0 0 0 0 0 0 0 0 0 0 0 0 0 0 0 0 0 0 0 0 0 0 0 0 0 0 0 0 0 0 0 0 0 0 0 0 0 0 0 0.167162319272926 0.296723379763101 0.037356956586402 0.00703264558348541 0 0 0.0144474240713686 0.00431509597227931 0 0 0 0 0 0.013263190334495 0.0860806838571939 0.0351689232896197 0.141901619331372 0.0168448642653274 0 0 0 0 0 0 0 0 0 0 0 0 0 0 0 0 0 0 0 0 0 0 0 0 0 0 0 0 0 0 0 0 0 0 0 0 0.0338720282572658 0 0 0 0 0 0 0 0 0 0 0 0 0 0 0 0 0 0 0 0 0 0 0 0 0 0 0 0 0 0 0 0 0 0 0 0 0 0 0 0 0 0 0 0 0 0 0 0 0 0 0 0 0 0 0 0 0 0 0 0 0.0268972039677872 0 0 0 0 0 0 0 0 0 0 0 0 0 0 0 0 0 0 0 0 0 0 0 0 0 0 0 0 0 0 0 0 0 0 0 0 0 0 0.027688067598962 0 0 0 0.0646813471565252 0.0265642506918893 0 0 0 0 0 0 0 0 0 0 0 0 0 0 0 0 0 0 0 0 0 0 0 0 0 0 0 0 0 0 0 0 0 0 0 0 0 0 0 0 0 0 0 0 0 0 0 0 0 0 0 0 0 0 0 0 0 0 0 0 0 0 0 0 0 0 0 0 0 0 0 0 0 0 0
0 0 0 0 0 0 0 0 0 0 0 0 0 0 0 0 0 0 0 0 0 0 0 0 0.00260174310097766 0 0 0 0 0 0 0.00307022863520998 0 0 0.00317174664421322 0.0612807445320421 0 0 0 0 0 0 0 0 0 0 0 0 0 0 0 0.0177239803850081 0 0 0 0 0 0 0 0 0 0 0 0 0 0 0 0 0 0 0 0 0 0 0 0 0 0 0 0 0.105458893608484 0 0.183125432284513 0.222719779943816 0 0.00273012881715259 0 0.0421554942161582 0 0.00252923602316052 0 0 0 0 0.00678107779092721 0.0841840052855402 0.00653297390208381 0.0362578390258591 0 0 0 0 0 0 0 0 0 0 0 0 0 0 0 0 0 0 0 0 0 0 0 0 0 0 0 0 0 0 0 0 0 0 0 0 0 0 0 0 0 0 0 0 0 0 0 0 0 0 0 0 0 0 0 0 0 0 0 0 0 0 0 0 0 0 0 0 0 0 0 0 0 0 0 0 0 0 0 0 0 0 0 0 0 0 0 0 0 0 0 0 0.0017677663363096 0 0 0 0 0 0.0574012727843124 0 0 0 0.00171931087413743 0 0 0 0 0 0 0 0 0 0 0 0 0 0 0 0 0 0 0 0 0 0 0 0 0 0 0 0 0 0 0 0 0 0 0.039046712116875 0 0 0 0.0732437401694442 0.0464978935237756 0 0 0 0 0 0 0 0 0 0 0 0 0 0 0 0 0 0 0 0 0 0 0 0 0 0 0 0 0 0 0 0 0 0 0 0 0 0 0 0 0 0 0 0 0 0 0 0 0 0 0 0 0 0 0 0 0 0 0 0 0 0 0 0 0 0 0 0 0 0 0 0 0 0 0
0 0 0 0 0 0 0 0 0 0 0 0 0 0 0 0 0 0 0 0 0 0 0 0 0 0 0 0 0 0 0 0 0 0 0 0 0 0 0 0 0 0 0 0 0 0 0 0 0 0 0 0 0 0 0 0 0 0 0 0 0 0 0 0 0 0 0 0 0 0 0 0 0 0.00557920825352495 0 0 0 0 0 0 0.19916516474684 0.194834316813379 0 0.0804841562230267 0.00385749893738783 0 0 0.0456354284089217 0.0145249020931538 0 0 0 0 0 0.0165775134904574 0.115165478964263 0.0124867516238032 0.0586100293147778 0.0285245979405907 0 0 0.00300885394943444 0.00309057590855489 0 0 0 0 0 0 0 0 0 0 0 0 0 0 0 0 0 0 0 0 0 0 0 0 0 0 0 0 0 0 0 0 0.0379788551492878 0 0 0 0 0 0 0 0 0 0 0 0 0 0 0 0 0 0 0 0 0 0 0 0 0 0 0 0 0 0 0 0 0 0 0 0 0 0 0 0 0 0 0 0 0 0 0 0 0 0 0 0 0 0 0 0 0 0 0 0 0.0523886004821576 0 0 0 0 0 0 0 0 0 0 0 0 0 0 0 0 0 0 0 0 0 0 0 0 0 0 0 0 0 0 0 0 0 0 0 0 0 0 0.00922390779806864 0 0 0 0.0717594878156884 0.0471046720866833 0 0 0 0 0 0 0 0 0 0 0 0 0 0 0 0 0 0 0 0 0 0 0 0 0 0 0 0 0 0 0 0 0 0 0 0 0 0 0 0 0 0 0 0 0 0 0 0 0 0 0 0 0 0 0 0 0 0 0 0 0 0 0 0 0 0 0 0 0 0 0 0 0 0 0
0 0 0 0 0 0 0 0 0 0 0 0 0 0 0 0 0 0 0 0 0 0 0 0 0 0 0 0 0 0 0 0.00268987134886007 0 0 0.00316722503898972 0.0217470806035603 0 0 0 0 0 0 0 0 0 0 0 0 0 0 0 0.00946716747048754 0 0 0 0 0 0 0 0 0 0 0 0 0 0 0 0 0 0 0 0 0 0 0 0 0 0 0 0 0.0241435961707894 0.228162589354019 0.0774959940378471 0 0 0 0 0.0305156963812038 0 0 0 0 0 0 0 0.0433849609501839 0 0 0 0 0 0 0 0 0 0 0 0 0 0 0 0 0 0 0 0 0 0 0 0 0 0 0 0 0 0 0 0 0 0 0 0 0 0 0 0 0 0 0 0 0 0 0 0 0 0 0 0 0 0 0 0 0 0 0 0 0 0 0 0 0 0 0 0 0 0 0 0 0 0 0 0 0 0 0 0 0 0 0 0 0 0 0 0 0 0 0 0 0 0 0 0 0 0 0 0 0.0445286124769569 0 0 0 0 0 0 0 0 0 0 0 0 0 0 0 0 0 0 0 0 0 0 0 0 0 0 0 0 0 0 0 0 0 0 0 0 0 0 0.242039002972936 0 0 0 0.201572529918138 0.0710856732760287 0 0 0 0 0 0 0 0 0 0 0 0 0 0 0 0 0 0 0 0 0 0 0 0 0 0 0 0 0 0 0 0 0 0 0 0 0 0 0 0 0 0 0 0 0 0 0 0 0 0 0 0 0 0 0 0 0 0 0 0 0 0 0 0 0 0 0 0 0 0 0 0 0 0 0
0 0 0 0 0.0172908185949459 0.00129515718125019 0 0.00832029365647308 0 0.0236758801537273 0 0.000661778015057994 0 0 0.0011779524098053 0.000643725354326641 0 0 0 0 0 0 0 0 0 0 0 0 0.00402370347505359 0 0.00140218121767117 0.000297102642767488 0.00121977585895227 0.00118990299808305 0.00101473118064441 0 0.0340782184725693 0.0628557576206716 0 0 0 0 0 0 0 0 0.00242457821565145 0 0 0 0 0 0 0.00142723079593936 0 0 0 0.0731568242303055 0 0 0 0 0 0 0 0 0 0 0 0 0 0 0.0233268359774287 0 0 0 0.00155813810820807 0 0 0 0.00112565064489709 0 0.000919875592183456 0 0 0.0638176103910035 0.0806699806261632 0.0632168853288382 0.159787377221234 0 0 0.00141407643825441 0.00493944213108218 0.005626123699668 0.013627182593898 0.0100370196935744 0 0 0 0 0.00324058434609436 0.0272041652027523 0.0213891853244553 0 0 0 0 0 0 0 0 0 0 0 0 0 0 0 0 0 0 0 0 0 0 0 0.00203602983157819 0 0 0.0021698485147779 0 0.00243013930305048 0.0100144535468885 0 0 0.00179687015913129 0 0 0.00353627021379708 0.0150908850222625 0.00815944801001996 0.0261540353731831 0.139680343143873 0 0 0.00781207993512214 0.0317785181543174 0.00154683154340717 0.00452271492807825 0.00210505722599015 0.00113000597155669 0.00227454201664514 0 0.0159524912352067 0.00155280945690063 0 0 0 0 0 0 0 0 0 0 0 0 0 0 0 0 0 0 0 0 0 0 0 0 0 0 0 0 0 0 0 0 0.000656668889818455 0 0 0 0 0 0 0 0 0 0 0 0 0 0 0 0 0 0 0 0 0 0 0 0 0 0 0 0 0 0 0 0 0 0 0 0 0 0 0 0 0 0 0 0 0 0 0 0 0 0 0 0 0 0 0 0 0 0 0 0 0 0 0 0 0 0 0 0.00154421213076506 0 0 0 0 0 0 0 0 0 0 0 0 0 0 0 0 0 0 0 0 0 0 0 0 0 0 0 0 0 0 0 0 0 0 0 0 0 0 0 0 0 0 0 0 0 0 0 0 0 0 0 0 0 0 0 0 0 0 0 0
0 0 0 0 0.0195514663784242 0 0 0.0135914102831036 0 0.0220087320461909 0 0 0 0 0 0.00138775087698817 0 0 0 0 0 0 0 0 0 0 0 0 0.00649168990872258 0 0.033138866558676 0 0 0.00116565277140162 0.00293580738600721 0 0.0215988050524153 0.0580737058885123 0 0 0 0 0 0 0 0 0 0 0 0 0 0 0 0 0 0 0 0.00657796217041911 0 0 0 0 0 0 0 0 0 0 0 0 0.00620935501873999 0 0.00637331445845051 0 0 0 0 0 0 0 0 0.00225066598028241 0 0 0.207361619058944 0 0.00695007097115591 0.0720204195620712 0.0878138875799196 0.00200759405441191 0.0157478183796931 0.00747434589791158 0.0388933948289999 0.0281396340885276 0.103458507301722 0.015721899265249 0 0 0 0 0 0.0257229779087694 0.0291631244380937 0 0 0.00251441663392299 0 0 0 0 0 0 0 0 0.00328346739896457 0 0 0 0 0 0 0 0 0.00157458357208777 0 0 0 0 0 0.00512012337554675 0 0 0.0126479407995252 0 0 0 0 0 0.00349956595013722 0.00665092508823578 0.00935839122857412 0.00195881945010431 0.0050442061668641 0 0 0.00190862062336661 0.0543971270890648 0.00166604947021853 0.0117471528132157 0.0179743335355827 0 0.000757370788754911 0 0.0159821518133611 0 0 0 0 0 0 0 0 0 0 0 0 0 0 0 0 0 0 0 0 0 0 0 0 0 0 0 0 0 0 0 0 0 0 0.000735220850513408 0 0 0 0 0 0 0 0 0 0 0 0 0 0 0 0 0 0 0 0 0 0 0 0 0 0 0 0 0 0 0 0 0 0 0 0 0 0 0 0 0 0 0 0 0 0 0 0 0 0 0 0 0 0 0 0 0 0 0 0 0 0 0 0 0 0 0.00134905523815634 0 0 0 0 0 0 0 0 0 0 0 0 0 0 0 0 0 0 0 0 0 0 0 0 0 0 0 0 0 0 0 0 0 0 0 0 0 0 0 0 0 0 0 0 0 0 0 0 0 0 0 0 0 0 0 0 0 0 0 0
0 0 0 0 0.0119966649977958 0 0 0.00693014738872304 0 0.0300198995444599 0 0 0 0 0 0 0 0 0 0 0 0 0 0 0 0 0 0 0 0 0 0 0 0.003975258529938 0 0 0.0157927253616335 0.172135840955404 0 0 0 0 0 0 0 0 0.00435719035436097 0 0 0 0 0 0 0 0 0 0 0.089446127620406 0 0 0 0 0 0 0 0 0 0 0 0.0030377182779644 0 0 0.210132081556079 0 0 0 0.00389795342625858 0 0 0 0 0 0 0 0.374208189291068 0.00992208029945034 0 0.0108866877959466 0.0181284603167275 0 0 0 0 0 0 0 0 0 0 0 0 0 0 0 0 0 0 0 0 0 0 0 0 0 0 0 0 0 0 0 0 0 0 0 0 0 0 0 0 0 0 0 0.0194830544407193 0 0 0 0 0 0 0 0 0 0.0156499198430655 0 0 0 0 0 0 0 0 0 0 0 0 0 0 0 0 0 0 0 0 0 0 0 0 0 0 0 0 0 0 0 0 0 0 0 0 0 0 0 0 0 0 0 0 0 0 0 0 0 0 0 0 0 0 0 0 0 0 0 0 0 0 0 0 0 0 0 0 0 0 0 0 0 0 0 0 0 0 0 0 0 0 0 0 0 0 0 0 0 0 0 0 0 0 0 0 0 0 0 0 0 0 0 0 0 0 0 0 0 0 0 0 0 0 0 0 0 0 0 0 0 0 0 0 0 0 0 0 0 0 0 0 0 0 0 0 0 0 0 0 0 0 0 0 0 0 0 0 0 0 0 0 0 0 0 0 0 0 0 0 0 0 0 0 0 0 0 0 0 0 0 0 0
0 0 0 0 0 0 0 0 0 0 0 0 0 0 0 0 0 0 0 0 0 0 0 0 0 0 0 0 0 0 0.00488460073770391 0 0 0.000681681419771595 0.00127636243183248 0 0 0.00214610749305999 0 0 0 0 0 0 0 0 0 0 0 0 0 0 0 0 0 0 0 0.0114777554172322 0 0 0 0 0 0 0 0 0 0 0 0 0 0 0.00206227367036694 0 0 0 0 0 0 0.0537519985992525 0.00143272036762886 0.0066264416288738 0.00674235372588644 0.00468234951579794 0.0391669014729805 0.0137326367113814 0.00145405406443373 0 0.235493880342772 0.11590668112114 0.0115369686340197 0.0436666050867058 0 0.0117754524682694 0.072652991724254 0.0277675925015166 0 0.000686804596121771 0 0.00203928766308868 0.00451419405287846 0.0785002780312889 0.0708124339708004 0.000608410239916682 0 0 0 0 0.00050677638461463 0 0 0 0 0 0.000994731067771878 0 0 0 0 0 0 0 0 0 0 0 0 0 0 0 0 0 0 0 0 0 0 0 0.00167905581406091 0.00385645031429625 0.0122187558237827 0.0145366208067658 0.0814709475784094 0.000686025068802397 0.000544235988472348 0.00649033093374873 0.012479820351991 0.00203865940257316 0.0120403155600935 0.00348869172342275 0.0023369787526618 0.00339728799162953 0 0.00930538760090766 0.00170899972950865 0 0 0 0 0 0 0 0 0 0 0 0 0 0 0 0 0 0 0 0 0 0 0 0 0 0 0 0 0 0 0 0 0.000530600366841999 0 0 0 0 0 0 0 0 0 0 0 0 0 0 0 0 0 0 0 0 0 0 0 0 0 0 0 0 0 0 0 0 0 0 0 0 0 0 0 0 0 0 0 0 0 0 0 0 0 0 0 0.00149586086313042 0.000600208830808894 0 0 0 0 0 0 0 0 0 0 0 0 0 0 0.00100792536017541 0 0 0 0 0 0 0 0 0 0 0 0 0 0 0 0 0 0 0 0 0 0 0 0 0 0 0 0 0 0 0 0 0 0 0 0 0 0 0 0 0 0 0 0 0 0 0 0 0 0 0 0 0 0 0 0 0 0 0 0.000505515996555613
0 0 0 0 0.00116293290612583 0.000500565035237587 0 0.000586458928531114 0 0.00140447357238319 0 0 0 0 0 0.000168992729753894 0 0 0 0 0 0 0 0 0 0 0 0 0.000328194501715721 0 0 0.000321340750620359 0.000401138608621177 0.000656239695030268 0.00125034723908312 0 0 0 0 0 0 0 0 0 0 0 0.000651168692829717 0 0 0 0 0 0 0 0 0 0 0.0251805257597229 0 0 0 0 0 0 0 0 0 0 0 0 0 0 0.00454865887280299 0 0 0 0.000632421190861147 0 0 0.0013300967584977 0.00037487633879417 0 0.00187996243476289 0 0.0867271640760764 0.0146685790112574 0.00212115430434106 0.20630330339028 0 0.0361115145191988 0.0147614843923384 0.0385945111424998 0 0.0191571270926191 0.00312426053035555 0.00124079581680028 0 0 0 0.00258571589944572 0.007482629725583 0.132386964644894 0.110647959739398 0 0 0 0 0 0 0 0 0 0 0 0 0 0 0 0 0 0 0 0 0 0 0 0 0 0 0 0 0 0 0 0 0 0 0 0.00170904020248719 0.00708254895078464 0.0227106348070153 0.0315636033985379 0.138997496346267 0.000692097883385831 0.000816062870657425 0.010670517636086 0.0150153856807669 0.00396090985325208 0.0196868434780629 0.00664270792650625 0.00370786913355216 0.00618255111643516 0 0.00924849267823109 0.00201777668590986 0 0 0 0 0 0 0 0 0 0 0 0 0 0 0 0 0 0 0 0 0 0 0 0 0 0 0 0 0 0 0 0 0.000712690109702454 0 0 0 0 0 0 0 0 0 0 0 0 0 0 0 0 0 0 0 0 0 0 0 0 0 0 0 0 0 0 0 0 0 0 0 0 0 0 0 0 0 0 0 0 0 0 0 0 0 0 0 0 0 0 0 0 0 0 0 0 0 0 0 0 0 0 0 0.000762511378782824 0 0 0 0 0 0 0 0 0 0 0 0 0 0 0 0 0 0 0 0 0 0 0 0 0 0 0 0 0 0 0 0 0 0 0 0 0 0 0 0 0 0 0 0 0 0 0 0 0 0 0 0 0 0 0 0 0 0 0 0.000528701563115863
0 0 0 0 0 0 0 0 0 0 0 0 0 0 0 0.000348150218898715 0 0 0 0 0 0 0 0 0 0 0 0 0 0 0 0 0 0 0.000786951175144444 0 0 0 0 0 0 0 0 0 0 0 0 0 0 0 0 0 0 0 0 0 0 0 0 0 0 0 0 0 0 0 0 0 0 0 0 0 0 0 0 0 0 0 0 0.0459732430018281 0 0.00078752783586374 0 0 0 0.000758271176761402 0 0.229593100750289 0.0816525044374314 0 0.0806943951050903 0.229840229391802 0 0.0350356183341431 0.0246662763423409 0.00228033701327191 0 0 0 0.00646309734846617 0.0116380385824573 0.0318428375722191 0.161910812427059 0 0 0 0 0 0 0 0 0 0 0 0 0 0 0 0 0 0 0 0 0 0 0 0 0 0 0 0 0 0 0 0 0 0 0 0 0 0 0 0.00778416598326081 0 0 0 0 0 0.0177910034583342 0.00244291673834132 0.016577422763577 0.0104311845795107 0 0.0007019157639087 0 0 0 0 0 0 0 0 0 0 0 0 0 0 0 0 0 0 0 0 0 0 0 0 0 0 0 0 0 0 0 0 0 0 0 0 0 0 0 0 0 0 0 0 0 0 0 0 0 0 0 0 0 0 0 0 0 0 0 0 0 0 0 0 0 0 0 0 0 0 0 0 0 0 0 0 0 0 0 0 0 0 0 0 0 0 0 0 0 0 0 0 0 0 0 0 0 0 0 0 0 0 0 0 0 0 0 0 0 0 0 0 0 0 0 0 0 0 0 0 0 0 0 0 0 0 0 0 0 0 0 0 0 0 0 0 0 0 0 0 0 0 0 0 0 0 0 0 0 0 0 0 0 0 0 0 0 0 0 0 0 0
0 0 0 0 0 0 0 0 0 0 0 0 0 0 0 0.000714440945379697 0 0 0 0 0 0 0 0 0 0 0 0 0 0 0 0.00109858868278657 0 0 0.00688161869563619 0 0 0 0 0 0 0 0 0 0 0 0 0 0 0 0 0 0 0 0 0 0 0 0 0 0 0 0 0 0 0 0 0 0 0 0 0 0 0 0 0 0 0 0 0.00724799911191199 0 0 0 0 0 0.0107638139417599 0 0.0413560653095857 0.0604019522975932 0.146029469665616 0 0.216823459833027 0 0.129662720598637 0.0125994407655471 0 0 0 0 0.0113896330076672 0.0303819844522556 0.094475895755928 0.147852974839482 0 0 0 0 0 0 0 0 0 0 0 0 0 0 0 0 0 0 0 0 0 0 0 0 0 0 0 0 0 0 0 0 0 0 0 0 0 0.00702738217857412 0 0 0.00247063900746221 0 0 0 0 0.0251607897468344 0.00427438096900566 0.0219545928046482 0.0203695682151471 0 0.00106258917551385 0 0 0 0 0 0 0 0 0 0 0 0 0 0 0 0 0 0 0 0 0 0 0 0 0 0 0 0 0 0 0 0 0 0 0 0 0 0 0 0 0 0 0 0 0 0 0 0 0 0 0 0 0 0 0 0 0 0 0 0 0 0 0 0 0 0 0 0 0 0 0 0 0 0 0 0 0 0 0 0 0 0 0 0 0 0 0 0 0 0 0 0 0 0 0 0 0 0 0 0 0 0 0 0 0 0 0 0 0 0 0 0 0 0 0 0 0 0 0 0 0 0 0 0 0 0 0 0 0 0 0 0 0 0 0 0 0 0 0 0 0 0 0 0 0 0 0 0 0 0 0 0 0 0 0 0 0 0 0 0 0 0
0 0 0 0 0 0 0 0 0 0 0 0 0 0 0 0.000550922334819723 0 0 0 0 0 0 0 0 0 0 0 0 0 0 0 0 0 0 0.00139367180373224 0 0 0 0 0 0 0 0 0 0 0 0 0 0 0 0 0 0 0 0.00094343250206998 0 0 0 0 0 0 0 0 0 0 0 0 0 0 0 0.00486802128584065 0 0 0 0 0 0 0 0 0.0171522401028306 0 0 0 0 0.00174361915906483 0.00283637795889988 0 0.0869044577221594 0.0876781976147092 0.23092359443198 0.120379183975351 0 0 0.0369220355188476 0.0109433614054766 0.00104699420220444 0 0 0 0.00817819901903404 0.0122552362932348 0.0807325999513946 0.205903065247805 0 0 0.00255417180122014 0 0 0 0 0 0 0 0 0.00220904771651775 0.00143617946066494 0 0 0 0 0 0 0 0 0 0 0 0 0 0 0 0 0 0 0 0 0 0 0 0 0.00310414279315392 0.00201439802018525 0.00940723604692283 0 0 0 0.00138330813267542 0 0.0215535194456906 0.00494262299234764 0.0181015939862182 0.0143229249747312 0 0.00135092684346516 0 0 0 0 0 0 0 0 0 0 0 0 0 0 0 0 0 0 0 0 0 0 0 0 0 0 0 0 0 0 0 0 0 0.00323591374978298 0.000878216827409144 0 0 0 0 0 0 0 0 0 0 0 0 0 0 0 0 0 0 0 0 0 0 0 0 0 0 0 0 0 0 0 0 0 0 0 0 0 0 0 0 0 0 0 0 0 0 0 0 0 0 0 0 0 0 0 0 0 0 0 0 0 0 0 0 0 0 0.0021505866795598 0 0 0 0 0 0 0 0 0 0 0 0 0 0 0 0 0 0 0 0 0 0 0 0 0 0 0 0 0 0 0 0 0 0 0 0 0 0 0 0 0 0 0 0 0 0 0 0 0 0 0 0 0 0 0 0 0 0 0 0
0 0 0 0.0971458702309368 0 0 0.0498569020501217 0 0 0 0.0212361022635628 0 0 0 0 0 0 0 0 0 0 0 0 0 0 0 0 0 0 0.0745604041348283 0.134312072310215 0 0 0 0 0 0.0257859475220228 0.268839623899552 0 0 0 0 0 0 0 0 0 0 0 0 0 0 0 0.0293499878568414 0 0 0 0 0 0 0 0 0 0 0 0 0 0 0 0 0 0 0 0 0 0 0 0 0 0 0 0 0 0 0.0325106029836731 0.0787834760013359 0 0 0 0 0 0 0 0 0.0230119539484989 0.0192855637839915 0 0 0 0 0 0 0 0 0 0 0 0 0 0 0 0 0 0 0 0 0 0 0 0 0 0 0 0 0 0 0 0 0 0.0729267719334073 0 0 0 0 0 0 0 0 0.028399853304474 0.00497889251169744 0 0 0 0 0 0 0.0278096940703597 0 0 0 0 0 0 0.011206281194481 0 0 0 0 0 0 0 0 0 0 0 0 0 0 0 0 0 0 0 0 0 0 0 0 0 0 0 0 0 0 0 0 0 0 0 0 0 0 0 0 0 0 0 0 0 0 0 0 0 0 0 0 0 0 0 0 0 0 0 0 0 0 0 0 0 0 0 0 0 0 0 0 0 0 0 0 0 0 0 0 0 0 0 0 0 0 0 0 0 0 0 0 0 0 0 0 0 0 0 0 0 0 0 0 0 0 0 0 0 0 0 0 0 0 0 0 0 0 0 0 0 0 0 0 0 0 0 0 0 0 0 0 0 0 0 0 0 0 0 0 0 0 0 0 0 0 0 0 0 0 0 0 0 0 0 0 0 0 0 0 0 0
0 0 0 0 0 0 0 0 0 0 0 0 0 0 0 0.00138005257188486 0 0 0 0 0 0 0 0 0 0 0 0 0 0 0 0.00690281419282018 0 0 0.0342220309514498 0 0 0 0 0 0 0 0 0 0 0 0 0 0 0 0 0 0 0 0 0 0 0 0 0 0 0 0 0 0 0 0 0 0 0 0 0 0 0 0 0 0 0 0 0.00552761736043152 0 0 0 0 0.0150788922252551 0.023210835278368 0 0.0509391440767178 0.0945971089324653 0.0765126886244142 0.156473814088029 0.0802540669341969 0 0 0.0155283582790319 0 0 0 0 0.01797468839116 0.116755384560072 0.0745539719500164 0.117366306472626 0 0 0 0 0 0 0 0 0 0 0 0 0 0 0 0 0 0 0 0 0 0 0 0 0 0 0 0 0 0 0 0 0 0 0 0 0 0 0 0 0 0 0 0.00247614856693945 0 0.00458712972880855 0 0.0145776504198576 0.0715530383630727 0 0.00319900770502967 0 0 0 0 0 0 0 0 0 0 0 0 0 0 0 0 0 0 0 0 0 0 0 0 0 0 0 0 0 0 0 0 0.00188160535420264 0 0 0 0 0 0 0 0 0 0 0 0 0 0 0 0 0 0 0 0 0 0 0 0 0 0 0 0 0 0 0 0 0 0 0 0 0 0 0 0 0 0 0 0 0 0 0 0 0 0 0 0 0 0 0 0 0 0 0 0 0 0 0 0 0 0 0 0 0 0 0 0 0 0 0 0 0 0 0 0 0 0 0 0 0 0 0 0 0 0 0 0 0 0 0 0 0 0 0 0 0 0 0 0 0 0 0 0 0 0 0.0056544356367231 0.00879320933642765 0 0 0 0 0 0 0 0 0 0 0 0 0 0 0 0 0
0 0 0 0 0.00622522064164769 0 0 0.00452802568636375 0 0.0086325657253421 0 0 0 0 0 0 0 0 0 0 0 0 0 0 0 0 0 0 0.00172112281038584 0 0.0215146558846128 0 0 0.00197461020838765 0.00311554122740837 0 0 0 0 0 0 0 0 0 0 0 0 0 0 0 0 0 0 0 0 0 0 0 0 0 0 0 0 0 0 0 0 0 0 0 0 0 0 0 0 0 0 0 0 0.041958806273203 0.00726961865065331 0.00589138671481262 0.0135369680668586 0 0.0466643057721011 0.10903278499345 0 0.401555996351533 0.0197112106441076 0.0688249401967773 0.0194265813705167 0.03039140161144 0.0119725072151866 0.0198401118534069 0 0.0920989304693885 0 0.00653589298182726 0 0 0 0.0087955944804506 0.00803665494757059 0 0 0 0 0 0 0 0 0 0 0 0 0 0 0 0 0 0 0 0 0 0 0 0 0 0 0 0 0 0 0.00374173123727514 0 0 0 0 0.00242106094083817 0 0 0 0 0 0 0 0.0201689690203482 0 0 0.00229568634544118 0 0 0 0.00862178434196486 0 0 0 0 0 0 0 0 0 0 0 0 0 0 0 0 0 0 0 0 0 0 0 0 0 0 0 0 0 0 0 0 0 0 0 0 0 0 0 0 0.00138738487089654 0 0 0 0 0 0 0 0 0 0 0 0 0 0 0 0 0 0 0 0 0 0 0 0 0 0 0 0 0 0 0 0 0 0 0 0 0 0 0 0 0 0 0 0 0 0 0 0 0 0 0 0 0 0 0 0 0 0 0 0 0.00210794846580398 0 0 0 0 0 0 0 0 0 0 0 0 0 0 0 0 0 0 0 0 0 0 0 0 0 0 0 0 0 0 0 0 0 0 0 0 0 0 0 0 0 0 0 0 0 0 0 0 0 0 0 0 0 0 0 0 0 0 0 0
0 0 0 0 0 0 0 0 0 0 0 0 0 0 0 0 0 0 0 0 0 0 0 0 0 0 0 0 0 0 0.141257582226531 0 0 0.00199708449244875 0 0 0 0 0 0 0 0 0 0 0 0 0 0 0 0.00576605274307107 0 0 0 0.00384474607492053 0 0 0 0 0 0 0 0 0 0 0 0 0 0 0 0 0.00836279448089739 0 0.00283614171664458 0 0 0 0 0 0 0.0249912489071681 0.048567366958953 0.075287627670077 0.096805393802539 0.0378745595293139 0.0353800737390702 0.017055762108476 0 0.157981438422161 0.00805826603108162 0.00654962612967852 0 0.00299308801379782 0.0103285456646627 0 0.0948046873370397 0 0 0.0318373806990683 0 0.00233433994422244 0 0.00401065709883982 0.00333321165172939 0.00945331178893482 0.00411070589179902 0 0 0 0.0100805021608197 0 0 0 0 0 0.0126817853225458 0 0 0 0 0 0 0 0 0 0 0 0.0805659254635667 0 0 0 0 0 0 0.0169644247352453 0 0.0258910486761557 0 0 0.00171503306814709 0 0 0 0 0 0 0 0.00728070340326803 0 0 0 0 0 0 0.00495712145985076 0 0 0 0 0 0 0 0 0 0 0 0 0 0 0 0 0 0 0 0 0 0 0 0 0 0 0 0 0 0 0 0 0 0.00254259170912061 0.00149917087815521 0 0 0 0 0 0 0 0 0 0 0 0 0 0 0 0 0 0 0 0 0 0 0 0 0 0 0 0 0 0 0 0 0 0 0 0 0 0 0 0 0 0 0 0 0 0 0 0 0 0 0 0 0 0 0 0 0 0 0 0 0 0 0 0 0 0 0 0 0 0 0 0 0 0 0 0 0 0 0 0 0 0 0 0 0 0 0 0 0 0 0 0 0 0 0 0 0 0 0 0 0 0 0 0 0 0 0 0 0 0 0 0 0 0 0 0 0 0 0 0 0 0 0 0 0 0 0
0 0 0 0 0 0 0 0 0 0 0 0 0 0 0 0 0 0 0 0 0 0 0 0 0 0 0 0 0 0 0 0 0 0 0 0 0 0 0 0 0 0 0 0 0 0 0 0 0 0 0 0 0 0 0 0 0 0 0 0 0 0 0 0 0 0 0 0 0 0 0 0 0 0 0 0 0 0 0 0 0.0761893106254165 0.0224337084885426 0.0403016504567695 0 0 0 0 0 0 0 0 0 0 0 0 0 0 0.251399072097334 0.0844294776053655 0 0 0 0 0 0 0 0 0 0 0 0 0 0 0 0 0 0 0 0 0 0 0 0 0 0 0 0.0656400214618973 0 0 0 0 0 0 0 0.0685329162340298 0.175428536787333 0.190246792287009 0 0 0 0 0 0 0 0 0 0.0110924694044857 0 0 0.0143060445518171 0 0 0 0 0 0 0 0 0 0 0 0 0 0 0 0 0 0 0 0 0 0 0 0 0 0 0 0 0 0 0 0 0 0 0 0 0 0 0 0 0 0 0 0 0 0 0 0 0 0 0 0 0 0 0 0 0 0 0 0 0 0 0 0 0 0 0 0 0 0 0 0 0 0 0 0 0 0 0 0 0 0 0 0 0 0 0 0 0 0 0 0 0 0 0 0 0 0 0 0 0 0 0 0 0 0 0 0 0 0 0 0 0 0 0 0 0 0 0 0 0 0 0 0 0 0 0 0 0 0 0 0 0 0 0 0 0 0 0 0 0 0 0 0 0 0 0 0 0 0 0 0 0 0 0 0 0 0 0 0 0 0 0 0 0 0
0 0 0 0 0 0 0 0 0 0 0 0 0 0 0 0 0 0 0 0 0 0 0 0 0 0 0 0 0 0 0 0 0 0 0 0 0 0 0 0 0 0 0 0 0 0 0 0 0 0 0 0 0 0 0 0 0 0 0 0 0 0 0 0 0 0 0 0 0 0 0 0 0 0 0 0 0 0 0 0 0.231428580372016 0.0937317517546484 0.142409829221959 0 0 0 0 0.0112951452066933 0 0 0 0 0 0 0.0194478208444812 0.0920297240388607 0.189259783350487 0 0.0503344716319238 0 0 0 0 0 0 0 0 0 0 0 0 0 0 0 0 0 0 0 0 0 0 0 0 0 0 0 0 0 0 0 0 0 0 0 0 0.17006289357893 0 0 0 0 0 0 0 0 0 0 0 0 0 0 0 0 0 0 0 0 0 0 0 0 0 0 0 0 0 0 0 0 0 0 0 0 0 0 0 0 0 0 0 0 0 0 0 0 0 0 0 0 0 0 0 0 0 0 0 0 0 0 0 0 0 0 0 0 0 0 0 0 0 0 0 0 0 0 0 0 0 0 0 0 0 0 0 0 0 0 0 0 0 0 0 0 0 0 0 0 0 0 0 0 0 0 0 0 0 0 0 0 0 0 0 0 0 0 0 0 0 0 0 0 0 0 0 0 0 0 0 0 0 0 0 0 0 0 0 0 0 0 0 0 0 0 0 0 0 0 0 0 0 0 0 0 0 0 0 0 0 0 0 0 0 0 0 0 0 0 0 0 0 0 0 0 0 0 0 0
0 0 0 0 0 0 0 0 0 0 0 0 0 0 0 0 0 0 0 0 0 0 0 0 0 0 0 0 0 0 0 0 0 0 0 0 0 0 0 0 0 0 0 0 0 0 0 0 0 0 0 0 0 0 0 0 0 0 0 0 0 0 0 0 0 0 0 0 0 0 0 0 0 0 0 0 0 0 0 0 0.130401171622037 0 0.328981818204992 0 0 0 0 0 0 0 0 0 0 0 0 0 0.301698470300972 0.238918539871999 0 0 0 0 0 0 0 0 0 0 0 0 0 0 0 0 0 0 0 0 0 0 0 0 0 0 0 0 0 0 0 0 0 0 0 0 0 0 0 0 0 0 0 0 0 0 0 0 0 0 0 0 0 0 0 0 0 0 0 0 0 0 0 0 0 0 0 0 0 0 0 0 0 0 0 0 0 0 0 0 0 0 0 0 0 0 0 0 0 0 0 0 0 0 0 0 0 0 0 0 0 0 0 0 0 0 0 0 0 0 0 0 0 0 0 0 0 0 0 0 0 0 0 0 0 0 0 0 0 0 0 0 0 0 0 0 0 0 0 0 0 0 0 0 0 0 0 0 0 0 0 0 0 0 0 0 0 0 0 0 0 0 0 0 0 0 0 0 0 0 0 0 0 0 0 0 0 0 0 0 0 0 0 0 0 0 0 0 0 0 0 0 0 0 0 0 0 0 0 0 0 0 0 0 0 0 0 0 0 0 0 0 0 0 0 0 0 0
0 0 0 0.00282163896757035 0 0 0 0 0 0 0.00202004603162336 0 0 0 0 0.0165912225245395 0 0 0 0 0 0 0 0 0.00263124031521692 0.00186903226823331 0 0 0 0.00309581195985824 0.0150403363703728 0.024712483736582 0.0537668217251258 0.016289898061161 0.115568442093909 0 0 0 0 0 0.00186301065107313 0 0 0 0 0 0 0 0 0 0 0 0 0 0 0 0 0 0 0 0 0 0 0 0 0 0 0 0 0 0 0 0 0 0 0 0 0 0 0 0 0 0 0 0 0 0 0.0111411952922572 0.0161252904041024 0.0178255783505004 0.0173586331512889 0.0224501033492732 0 0.0227007719438316 0 0.00224155582956731 0 0 0 0 0.0863580065734023 0.0170297366084129 0.0407899406659596 0 0 0 0 0 0 0 0 0 0 0 0 0 0 0 0 0 0 0 0 0 0 0 0.0123527468613292 0 0 0.00430192218054663 0 0 0.00286670061665859 0 0 0 0.00306074017756699 0 0.0179142896578513 0 0 0 0.00190053949158457 0.00940356859954884 0.0198457997365931 0 0.0126491677692312 0 0.00536143526967413 0.0476005740501865 0.0448760450643793 0.0200638401226122 0.0321853170633166 0.0219854391470104 0 0 0 0 0 0 0 0 0 0 0 0 0 0 0 0 0 0 0 0 0 0 0 0 0 0 0 0 0 0 0 0 0.00765754492246858 0.0745569323028268 0.0256470828724999 0 0 0 0 0 0 0 0 0 0 0 0 0 0 0 0 0 0 0 0 0 0 0 0 0 0 0 0 0 0 0 0 0 0 0 0 0 0 0 0 0 0 0 0 0 0 0 0 0 0 0 0 0 0 0 0 0 0 0 0 0 0 0 0 0 0 0.0774562160574211 0 0 0 0 0 0 0 0 0 0 0 0 0 0 0 0 0 0 0 0 0 0 0 0 0 0 0 0 0 0 0 0 0 0 0 0 0 0 0 0 0 0.00770492590489085 0.00262074393050083 0 0 0 0 0 0 0 0 0 0 0 0 0 0 0 0.00914877881193017 0.0285488525155105
0 0 0 0 0 0 0 0 0 0 0 0 0 0 0 0.00356670937514847 0 0 0 0 0 0 0 0 0 0 0 0 0 0.00238835330248422 0.00258497437108875 0.00860816365569319 0.009140634967383 0 0.0431799016679782 0 0 0 0 0 0 0 0 0 0 0 0 0 0 0 0 0 0 0.00804046178929712 0 0 0.00509385108957341 0 0 0 0 0 0 0 0 0 0 0 0 0 0 0 0 0 0 0 0 0 0 0 0 0 0 0 0.00726441591235173 0 0 0.0163332073160755 0.0309043026974397 0.0212579156710871 0.0306661945700897 0.0222802630568391 0 0.0976549201785847 0 0 0 0 0 0.0571926953266284 0 0.0316657616791201 0.0639717301132549 0 0 0 0 0 0 0 0 0 0 0 0 0 0 0 0 0 0 0 0 0 0 0 0 0 0 0 0 0 0 0 0 0 0 0 0.0274187624768889 0 0.00392686792162893 0 0.00158748618630149 0.00405380472533948 0.00867246168699483 0 0.00644188139419101 0 0.0342437063899901 0.0615436132433312 0.124413166289633 0.0856729991629901 0.0128370482969083 0.00727139203777954 0 0 0 0 0 0 0 0 0 0 0 0 0 0 0 0 0 0 0 0 0 0 0 0 0 0 0 0 0 0 0 0 0.00325977197597267 0.0133689785786804 0 0 0 0 0 0 0 0 0 0 0 0 0 0 0 0 0 0 0 0 0 0 0 0 0 0 0 0 0 0 0 0 0 0 0 0 0 0 0 0 0 0 0 0 0 0 0 0 0 0 0 0 0 0 0 0 0 0 0 0 0 0 0 0 0 0 0 0.0736283499386972 0 0 0 0 0 0 0 0 0 0 0 0 0 0 0 0 0 0 0 0 0 0 0 0 0 0 0 0 0 0 0 0 0 0 0 0 0 0 0 0.0102664379204702 0 0.0255133793340842 0 0 0 0 0.00265946610565346 0 0 0.00190689976515596 0 0 0 0 0 0.00202671254373881 0 0 0.00292891201372624 0.024563445271726
0 0 0 0 0 0 0 0 0 0 0 0 0 0 0 0.000221634951982329 0 0 0 0 0 0 0 0 0 0 0 0 0 0 0 0.000558783881446531 0 0 0.00192279802909274 0 0 0 0 0 0 0 0 0 0 0 0 0 0 0 0 0 0 0 0 0 0 0 0 0 0 0 0 0 0 0 0 0 0 0 0 0 0 0 0 0 0 0 0 0 0 0 0.000676184271284773 0 0.0256375240070678 0.00746060564350102 0 0.119405890127409 0.229865198432347 0.0244520882237844 0.040089263089939 0.0617036520017832 0 0.0262150869158709 0.00242062291687031 0.00107226529928564 0 0 0 0.00474142834290363 0.0133123045370502 0 0.214418371897771 0 0 0 0 0 0 0 0 0 0 0 0 0 0 0 0 0 0 0 0 0 0 0 0 0 0 0 0 0 0 0 0 0 0 0 0 0 0.0274675326264894 0.0170418647783363 0.0964427320194997 0 0.000744955444987998 0.00381749270423251 0.00537883179587768 0.0046487968882528 0.043719071970373 0.00414860415524065 0.00788737134326494 0.0117997488482448 0 0.00135195748830129 0.00137733736750884 0 0 0 0 0 0 0 0 0 0 0 0 0 0 0 0 0 0 0 0 0 0 0 0 0 0 0 0 0 0 0 0 0 0 0 0 0 0 0 0 0 0 0 0 0 0 0 0 0 0 0 0 0 0 0 0 0 0 0 0 0 0 0 0 0 0 0 0 0 0 0 0 0 0 0 0 0 0 0 0 0 0 0 0 0 0 0 0 0 0 0 0 0 0 0 0 0 0 0 0 0 0 0 0 0 0 0 0 0 0 0 0 0 0 0 0 0 0 0 0 0 0 0 0 0 0 0 0 0 0 0 0 0 0 0 0 0 0 0 0 0 0 0 0 0 0 0 0 0 0 0 0 0 0 0 0 0 0 0 0 0
0 0 0 0 0 0 0 0 0 0 0 0 0 0 0 0.000669009458545042 0 0 0 0 0 0 0 0 0 0 0 0 0 0 0 0.000615162774447203 0 0 0.0027861579867757 0 0 0 0 0 0 0 0 0 0 0 0 0 0 0 0 0 0 0 0 0 0 0 0 0 0 0 0 0 0 0 0 0 0 0 0 0 0 0 0 0 0 0 0 0.00282415059075679 0 0 0.000557995109939362 0 0.0161942910769828 0.00679538256817543 0 0.0865348607007082 0.154347084605223 0.099886562051053 0.0504039002166228 0.126430473122655 0 0.0331551482863632 0.00177690531336477 0.000715940006761041 0 0 0 0.00912391761631987 0.0216062015354774 0.172261813574881 0 0 0 0.00137049375122363 0 0 0 0 0 0 0 0 0 0.000641166667239123 0 0 0 0 0 0 0 0 0 0 0 0 0 0 0 0 0 0 0 0 0 0 0 0 0.0139075051646122 0.00616361705556417 0.0442235777520943 0.0021022338167462 0.00189046352967332 0.00142814002841214 0.00268771897016405 0.0032092973187045 0.0753379661998585 0.0109556442961802 0.0233482520172969 0.0204178465308498 0.000761716023259331 0.00173817940354526 0 0 0 0 0 0 0 0 0 0 0 0 0 0 0 0 0 0 0 0 0 0 0 0 0 0 0 0 0 0 0 0 0 0 0 0 0 0 0 0 0 0 0 0 0 0 0 0 0 0 0 0 0 0 0 0 0 0 0 0 0 0 0 0 0 0 0 0 0 0 0 0 0 0 0 0 0 0 0 0 0 0 0 0 0 0 0 0 0 0 0 0 0 0 0 0 0 0 0 0 0 0 0 0 0 0 0 0 0 0 0 0 0 0 0 0 0 0 0 0 0 0 0 0 0 0 0 0 0 0 0 0 0 0 0 0 0 0 0 0 0 0 0 0.00141004807842354 0.00172117680110109 0 0 0 0 0 0 0 0 0 0 0 0 0 0 0 0 0
0.00532093630360329 0 0 0.00935589446376911 0 0.00949964870033068 0.0046500074023565 0 0 0.00751058442762502 0.0238346135440563 0 0.00581072843283709 0 0 0.0172293669858306 0 0 0.00915110195337651 0 0 0 0 0 0 0 0 0 0 0.0269256057013435 0.111619381391944 0 0 0 0 0 0 0 0 0 0 0 0 0 0 0 0 0 0 0 0 0 0.0106327154242809 0 0.012894876160771 0 0 0 0 0 0 0 0 0 0 0 0.0344019541936161 0 0 0.004652101596001 0.139763021501684 0 0 0 0 0 0 0 0 0 0 0 0 0 0 0 0 0.00510768198574263 0 0 0 0 0 0 0 0.0139490130341008 0 0 0 0 0 0 0 0 0 0 0.0140326841924087 0.0447332773768997 0.262287223921885 0 0 0 0 0.0249169733233767 0.130764586402029 0 0.00895450341877939 0.0416883631533958 0 0 0 0 0 0 0 0 0 0 0 0 0 0 0 0 0 0 0 0.00647257573512498 0 0 0 0 0 0 0 0 0 0 0 0 0 0 0 0 0 0 0 0 0 0 0 0 0 0 0 0 0 0 0 0 0 0 0 0 0 0 0 0 0 0 0 0 0 0 0 0 0 0 0 0 0 0 0 0 0 0 0 0 0 0 0 0 0 0 0 0 0 0 0 0 0 0 0 0 0 0 0 0 0 0 0 0 0 0 0 0 0 0 0 0 0 0 0 0 0 0 0 0 0 0 0 0 0 0 0 0 0 0 0 0 0 0 0 0 0 0 0 0 0.0138405792728324 0 0 0 0 0 0 0 0 0 0 0 0 0 0 0 0 0 0 0 0 0 0 0 0 0 0 0 0 0 0 0 0 0 0 0 0 0 0 0 0 0 0 0 0 0 0 0 0 0 0 0 0 0 0 0 0 0
0 0 0 0 0 0 0 0 0 0 0 0 0 0 0 0 0 0 0 0 0 0.0120378886674589 0 0.0260756201296731 0 0 0 0.0282859865578615 0 0 0.0420363906944075 0 0 0 0 0 0 0 0 0 0 0 0 0 0 0.0564365097293603 0 0 0 0 0 0 0.412166420907798 0 0 0 0 0 0 0 0 0 0 0.00909273592823246 0 0 0 0 0 0 0 0 0 0 0 0 0 0 0 0 0 0 0 0 0 0 0 0 0 0 0 0 0 0 0 0.00813709621838866 0 0 0 0 0 0 0 0 0 0.0330681863859896 0.0370667266155129 0 0.0217718224525928 0 0 0 0 0 0 0 0 0 0 0 0.0909240600312621 0 0.140130748724949 0 0.0649873977699884 0 0 0 0.0125910315267892 0 0 0 0 0 0 0 0 0 0 0 0 0 0 0 0 0 0.00519137765973621 0 0 0 0 0 0 0 0 0 0 0 0 0 0 0 0 0 0 0 0 0 0 0 0 0 0 0 0 0 0 0 0 0 0 0 0 0 0 0 0 0 0 0 0 0 0 0 0 0 0 0 0 0 0 0 0 0 0 0 0 0 0 0 0 0 0 0 0 0 0 0 0 0 0 0 0 0 0 0 0 0 0 0 0 0 0 0 0 0 0 0 0 0 0 0 0 0 0 0 0 0 0 0 0 0 0 0 0 0 0 0 0 0 0 0 0 0 0 0 0 0 0 0 0 0 0 0 0 0 0 0 0 0 0 0 0 0 0 0 0 0 0 0 0 0 0 0 0 0 0 0 0 0 0 0 0 0 0 0 0 0 0 0 0 0 0 0 0 0
0 0 0 0 0 0 0 0 0 0 0 0 0 0 0 0.00344397452167578 0 0 0 0 0 0 0 0 0 0 0.00848734207791992 0 0 0.0126366365453916 0.0624547621400992 0 0 0 0 0 0 0 0 0 0 0 0 0 0 0 0 0 0 0 0 0 0.0321522055335924 0 0 0 0 0 0 0 0 0 0 0 0 0 0 0 0 0 0 0 0 0 0 0 0 0 0 0 0 0 0 0 0 0.00337200438933258 0 0 0 0 0 0.00902630670764168 0 0 0 0 0 0 0 0 0 0 0.00788765831422689 0 0.020651048207102 0 0.0276274244570549 0.0150241110747179 0.0277571553579832 0 0 0.084935116712938 0 0 0.5719136545681 0.0545711563380574 0.018425099793978 0 0 0 0.0172978914486758 0 0 0.00983526087706577 0 0 0 0 0.0113313160967569 0 0 0 0 0 0 0 0 0.00116987483769027 0 0 0 0 0 0 0 0 0 0 0 0 0 0 0 0 0 0 0 0 0 0 0 0 0 0 0 0 0 0 0 0 0 0 0 0 0 0 0 0 0 0 0 0 0 0 0 0 0 0 0 0 0 0 0 0 0 0 0 0 0 0 0 0 0 0 0 0 0 0 0 0 0 0 0 0 0 0 0 0 0 0 0 0 0 0 0 0 0 0 0 0 0 0 0 0 0 0 0 0 0 0 0 0 0 0 0 0 0 0 0 0 0 0 0 0 0 0 0 0 0 0 0 0 0 0 0 0 0 0 0 0 0 0 0 0 0 0 0 0 0 0 0 0 0 0 0 0 0 0 0 0 0 0 0 0 0 0 0 0 0 0 0 0 0 0 0 0 0 0 0 0 0 0 0 0 0 0
0 0 0 0 0 0 0 0 0 0 0 0 0 0 0 0.0142254241324029 0 0 0 0 0 0 0 0.0128925311280281 0 0 0 0.0338021166707914 0 0 0 0 0 0 0 0 0 0 0 0 0 0 0 0 0 0.0287234049341046 0 0 0 0 0 0 0.604318089424437 0 0 0 0 0 0 0 0 0 0 0 0 0 0 0 0 0 0 0 0 0 0 0 0 0 0 0 0 0 0 0 0 0 0 0 0 0 0 0 0 0 0 0 0 0 0 0 0 0 0 0.0296017799015964 0.058286470913786 0.0695652263000459 0 0.0970312078379885 0 0 0 0 0 0 0 0 0 0 0 0 0 0 0 0 0 0 0 0 0.0401364928015821 0 0 0 0 0 0 0 0.00481064589777778 0.00267959720461577 0 0 0 0 0 0 0 0 0 0 0 0 0 0 0 0 0 0 0 0 0 0 0 0 0 0 0 0 0 0 0 0 0 0 0 0 0 0 0 0 0 0 0 0 0 0 0 0 0 0 0 0.00392701285284381 0 0 0 0 0 0 0 0 0 0 0 0 0 0 0 0 0 0 0 0 0 0 0 0 0 0 0 0 0 0 0 0 0 0 0 0 0 0 0 0 0 0 0 0 0 0 0 0 0 0 0 0 0 0 0 0 0 0 0 0 0 0 0 0 0 0 0 0 0 0 0 0 0 0 0 0 0 0 0 0 0 0 0 0 0 0 0 0 0 0 0 0 0 0 0 0 0 0 0 0 0 0 0 0 0 0 0 0 0 0 0 0 0 0 0 0 0 0 0 0 0 0 0 0 0 0
0 0 0 0 0 0 0 0 0 0 0 0 0 0 0 0.0124671910129335 0 0 0 0 0 0 0 0 0 0 0.124681742869657 0 0 0 0 0 0 0 0 0 0 0 0 0 0 0 0 0 0 0 0 0 0 0 0 0 0.0138088547595719 0 0 0 0 0 0 0 0 0 0 0 0 0 0 0 0 0 0 0 0 0 0 0 0 0 0 0 0 0 0 0 0 0 0 0 0 0 0 0 0 0 0 0 0 0 0 0 0 0 0 0.124557292873067 0 0.0499346438876259 0.128077489617698 0 0 0 0 0 0 0.0276620814752861 0.0201085127745226 0 0.402486214706191 0 0 0 0 0 0 0 0 0 0 0 0 0 0 0 0 0 0 0 0 0 0 0 0 0 0 0 0 0 0 0 0 0 0 0 0 0 0 0 0 0 0 0 0 0 0 0 0 0 0 0 0 0 0 0 0.0140083160891045 0.018540107276591 0 0 0 0 0 0 0 0 0 0 0 0 0 0 0 0 0 0 0 0 0 0 0 0 0 0 0 0 0 0 0 0 0 0 0.0167381591201753 0 0 0 0 0 0 0 0 0 0 0 0 0 0 0 0 0 0 0 0 0 0 0 0 0 0 0 0 0 0 0 0 0 0 0 0 0 0 0 0 0 0 0 0 0 0 0 0 0 0 0 0 0 0 0 0 0 0 0.0469293935375758 0 0 0 0 0 0 0 0 0 0 0 0 0 0 0 0 0 0 0 0 0 0 0 0 0 0 0 0 0 0 0 0 0 0 0 0 0 0 0 0 0 0 0 0 0 0 0 0
0.0430191178479291 0 0 0 0 0.0156062222298117 0 0 0 0 0.0316425543236789 0.00687289647694335 0 0 0.0034798153284747 0.0121184250601323 0 0 0.0120304981429178 0 0 0 0 0 0 0 0 0.0118596809110712 0 0.0751850726286006 0.15415212475823 0 0 0 0 0 0 0 0 0 0 0 0 0 0.00558439628013416 0 0 0 0 0.00669330975515874 0 0 0.0290793913523804 0 0 0 0 0 0 0 0 0 0 0 0 0 0.045489456198735 0 0 0.00413041026202804 0.0519835572101203 0 0 0 0 0 0 0 0 0 0 0 0 0 0 0 0 0.00318752988227997 0 0 0 0 0 0 0 0.0111442854234196 0 0 0 0 0 0 0 0.196511376586656 0.012159390261788 0.0248233417323863 0 0 0 0 0.00893451983124595 0.0722679471127229 0 0 0.117952955952599 0 0 0.00390338054777379 0 0 0.00956226894941254 0 0 0 0.00949984703006076 0 0.00318009221899914 0 0 0 0 0 0 0 0 0.00248350059007552 0 0.00479313440192332 0 0 0 0 0 0 0 0 0 0 0 0 0 0 0 0 0 0 0 0 0 0 0 0 0 0 0 0 0 0 0 0 0 0 0 0 0 0 0 0 0 0 0 0 0 0 0 0 0 0 0 0 0 0 0 0 0 0 0 0 0 0 0 0 0 0 0 0 0 0 0 0 0 0 0 0 0 0 0 0 0 0 0 0 0 0 0 0 0 0 0 0 0 0 0 0 0 0 0 0 0 0 0 0 0 0 0 0 0 0 0 0 0 0 0 0 0 0 0 0 0.0106695007123102 0 0 0 0 0 0 0 0 0 0 0 0 0 0 0 0 0 0 0 0 0 0 0 0 0 0 0 0 0 0 0 0 0 0 0 0 0 0 0 0 0 0 0 0 0 0 0 0 0 0 0 0 0 0 0 0 0
0 0 0 0 0 0 0 0 0 0 0 0 0 0 0 0 0.0580441240542226 0 0.128332094529648 0.0145748664610664 0.045978702339736 0 0 0 0 0 0 0 0 0 0 0 0 0 0 0 0 0 0 0 0 0 0 0 0 0 0 0 0 0 0 0 0 0 0 0 0 0 0.110500629868071 0 0 0.0274876118732506 0 0 0 0 0 0 0.0634312257638302 0 0 0 0 0 0 0 0 0 0 0 0 0 0 0 0 0 0 0 0 0 0 0 0 0 0 0 0 0 0 0 0 0 0 0 0 0 0 0 0 0 0.0697549093508948 0 0.098516919699727 0 0 0 0 0 0 0 0.0253852531276174 0 0 0.288164577888671 0.0698290850432649 0 0 0 0 0 0 0 0 0 0 0 0 0 0 0 0 0 0 0 0 0 0 0 0 0 0 0 0 0 0 0 0 0 0 0 0 0 0 0 0 0 0 0 0 0 0 0 0 0 0 0 0 0 0 0 0 0 0 0 0 0 0 0 0 0 0 0 0 0 0 0 0 0 0 0 0 0 0 0 0 0 0 0 0 0 0 0 0 0 0 0 0 0 0 0 0 0 0 0 0 0 0 0 0 0 0 0 0 0 0 0 0 0 0 0 0 0 0 0 0 0 0 0 0 0 0 0 0 0 0 0 0 0 0 0 0 0 0 0 0 0 0 0 0 0 0 0 0 0 0 0 0 0 0 0 0 0 0 0 0 0 0 0 0 0 0 0 0 0 0 0 0 0 0 0 0 0 0 0 0 0 0 0 0 0 0 0 0 0 0 0
0 0 0 0 0 0.00755118576026288 0 0 0 0 0 0 0 0 0 0 0.00440101540820237 0 0.0416661562113857 0 0 0 0 0 0 0 0 0.0070149538321813 0 0 0 0 0 0 0 0 0 0 0 0 0 0 0 0 0 0 0 0 0 0 0 0 0 0 0 0 0 0 0.00516120859459249 0 0 0.0138812326069518 0 0 0 0 0.169339269937222 0.177007973772277 0.374636441064068 0 0 0 0 0 0 0 0 0 0 0 0 0 0 0 0 0 0 0 0 0 0 0 0 0 0 0 0 0 0 0 0 0 0 0 0 0 0 0 0.014351113532585 0.0205274304169108 0 0.0282511223133959 0.116194674963484 0 0 0 0 0 0 0 0 0.0200162215864797 0 0 0 0 0 0 0 0 0 0 0 0 0 0 0 0 0 0 0 0 0 0 0 0 0 0 0 0 0 0 0 0 0 0 0 0 0 0 0 0 0 0 0 0 0 0 0 0 0 0 0 0 0 0 0 0 0 0 0 0 0 0 0 0 0 0 0 0 0 0 0 0 0 0 0 0 0 0 0 0 0 0 0 0 0 0 0 0 0 0 0 0 0 0 0 0 0 0 0 0 0 0 0 0 0 0 0 0 0 0 0 0 0 0 0 0 0 0 0 0 0 0 0 0 0 0 0 0 0 0 0 0 0 0 0 0 0 0 0 0 0 0 0 0 0 0 0 0 0 0 0 0 0 0 0 0 0 0 0 0 0 0 0 0 0 0 0 0 0 0 0 0 0 0 0 0 0 0 0 0 0 0 0 0 0 0 0 0 0 0 0 0 0 0
0.0325054018985412 0 0 0 0 0.011057871083724 0 0 0 0 0.0250802631227508 0 0 0 0 0.00679280805062488 0 0 0 0 0 0 0 0 0 0 0 0.0150957509167232 0 0.0258583497740548 0.0503215400193259 0 0 0 0 0 0 0 0 0 0 0 0 0 0 0 0 0 0 0 0 0 0.0530852527363912 0 0 0 0 0 0 0 0 0 0 0 0 0 0 0 0.0351206407176522 0 0 0 0 0 0 0 0 0 0 0 0 0 0 0 0 0 0 0 0 0 0 0 0 0 0 0 0 0 0 0 0 0 0 0 0 0.172992043002508 0 0 0.164588416872282 0 0.0400566727327221 0 0.0234508835513274 0 0.164728684549859 0 0 0 0 0 0.119139591622655 0 0 0 0.0476006794307181 0 0 0 0 0 0 0 0 0 0 0 0 0.00257848155170008 0 0 0 0 0 0 0 0 0 0 0 0 0 0 0 0 0 0 0 0 0 0 0 0 0 0 0 0 0 0 0 0 0 0 0 0 0 0 0 0 0 0 0 0 0 0 0 0 0 0 0 0 0 0 0 0 0 0 0 0 0 0 0 0 0 0 0 0 0 0 0 0 0 0 0 0 0 0 0 0 0 0 0 0 0 0 0 0 0 0 0 0 0 0 0 0 0 0 0 0 0 0 0 0 0 0 0 0 0 0 0 0 0 0 0 0 0 0 0 0 0.00994666836644064 0 0 0 0 0 0 0 0 0 0 0 0 0 0 0 0 0 0 0 0 0 0 0 0 0 0 0 0 0 0 0 0 0 0 0 0 0 0 0 0 0 0 0 0 0 0 0 0 0 0 0 0 0 0 0 0 0
0.0742554852674138 0 0 0 0 0 0 0 0 0 0.0385336174172462 0 0 0 0 0 0 0 0.0403520114330656 0 0 0 0 0 0 0 0 0 0 0.105982517634432 0 0 0 0 0 0 0 0 0 0 0 0 0 0 0 0 0 0 0 0 0 0 0 0 0 0 0 0 0 0 0 0 0 0 0 0 0 0 0.0931168812278972 0 0 0 0 0 0 0 0 0 0 0 0 0 0 0 0 0 0 0 0 0 0 0 0 0 0 0 0 0 0 0 0 0 0 0 0 0 0 0 0 0.0639990766038295 0.256501139576051 0.0365109486198896 0 0 0 0 0 0 0 0 0.290748322220175 0 0 0 0 0 0 0 0 0 0 0 0 0 0 0 0 0 0 0 0 0 0 0 0 0 0 0 0 0 0 0 0 0 0 0 0 0 0 0 0 0 0 0 0 0 0 0 0 0 0 0 0 0 0 0 0 0 0 0 0 0 0 0 0 0 0 0 0 0 0 0 0 0 0 0 0 0 0 0 0 0 0 0 0 0 0 0 0 0 0 0 0 0 0 0 0 0 0 0 0 0 0 0 0 0 0 0 0 0 0 0 0 0 0 0 0 0 0 0 0 0 0 0 0 0 0 0 0 0 0 0 0 0 0 0 0 0 0 0 0 0 0 0 0 0 0 0 0 0 0 0 0 0 0 0 0 0 0 0 0 0 0 0 0 0 0 0 0 0 0 0 0 0 0 0 0 0 0 0 0 0 0 0 0 0 0 0 0 0 0 0 0 0 0 0
0.00265154437148491 0 0 0.0273550010785151 0 0.00746235118257094 0.00379964396262366 0 0 0.00801808635800143 0.0108903657684899 0 0.259669632753699 0 0 0 0 0.0041700251347238 0 0 0.0027999082163811 0 0 0 0.00974992283070652 0.00551857601031164 0.00613334989975615 0 0 0 0 0 0 0 0.121214493397507 0 0 0 0 0 0 0 0 0 0 0 0 0 0.0164225718305493 0 0 0 0 0 0.105131289102623 0.00628304762431931 0 0 0 0 0 0 0 0 0 0 0 0 0.0158919374402077 0 0 0 0 0 0 0 0 0 0 0 0 0 0 0 0 0 0 0 0 0 0 0 0 0 0 0 0 0 0 0 0 0 0 0.0220598475781574 0 0 0 0.00879536026960262 0 0 0 0 0 0 0.0314865203902292 0 0.00992634260092114 0.124910880523694 0 0.0093498961525225 0 0 0 0 0 0 0 0 0 0.0135501176121814 0 0 0 0 0 0 0 0 0 0 0 0 0 0 0 0 0 0 0 0 0 0 0 0 0 0 0 0 0 0 0 0 0 0 0 0 0.0773413941487393 0 0 0 0 0 0 0 0 0 0 0 0 0 0 0 0 0 0 0 0.00596527992193854 0.0149593322132536 0.00323082148239973 0 0 0 0 0 0 0 0 0 0 0 0 0 0 0 0 0 0 0 0 0 0 0 0 0 0 0 0 0 0 0 0 0 0 0 0 0 0 0 0 0 0 0 0 0 0 0 0 0 0 0 0 0 0 0 0 0 0 0 0 0 0 0 0 0 0 0 0 0 0.0237546212342035 0.00343838373715368 0 0.0380694551725333 0 0 0 0 0 0 0 0 0 0 0 0 0 0 0 0 0 0 0 0 0 0 0 0 0 0 0 0 0 0 0 0 0 0 0 0 0 0 0 0 0 0 0 0 0 0 0 0 0 0 0 0 0 0
0 0 0 0 0 0 0.00223583272132613 0 0 0.00407960078694618 0 0 0.0298226117864016 0 0 0.00394741716943051 0 0 0 0 0 0 0 0 0 0 0 0 0 0.0105552870224856 0.086328632731811 0 0 0 0 0 0 0 0 0 0 0 0 0 0 0 0 0 0 0 0 0 0 0.00223482674121117 0 0 0 0 0 0 0 0 0 0 0 0 0 0 0 0 0 0 0 0 0 0 0 0 0 0 0 0 0 0 0 0.0032494553216651 0 0.00516279950159044 0 0 0 0.00576092271126954 0 0 0 0.0115689018878717 0 0 0 0 0 0 0 0.0808429936505474 0 0.42204371454735 0 0.0044647151012339 0.0973308486886248 0 0 0.0596839230583707 0 0.0219871880863779 0 0.0127052603982739 0.00704005794688091 0.0321355866050324 0.0107612632094737 0 0 0 0 0 0.0197393111353125 0 0 0 0 0 0 0 0 0 0 0 0 0.0015500416832565 0.00218007494431201 0 0 0 0 0 0 0 0 0 0 0 0 0 0 0 0 0 0 0 0 0 0 0 0 0 0 0 0.0311641544140048 0 0 0 0 0 0 0 0 0 0 0 0 0 0 0 0 0 0 0 0 0 0 0 0 0 0 0 0 0 0 0 0 0 0 0 0 0 0 0 0 0 0 0 0 0 0 0 0 0 0 0 0 0 0 0 0 0 0 0 0 0 0 0 0 0 0 0 0 0 0 0 0 0 0 0 0 0 0 0 0 0 0 0 0 0 0 0 0 0 0 0 0.0181349988489472 0.00163019341132232 0 0.0116593858886705 0 0 0 0 0 0 0 0 0 0 0 0 0 0 0 0 0 0 0 0 0 0 0 0 0 0 0 0 0 0 0 0 0 0 0 0 0 0 0 0 0 0 0 0 0 0 0 0 0 0 0 0 0 0
0 0 0 0 0 0 0 0 0 0 0 0 0 0 0 0 0 0 0 0 0 0 0 0 0 0 0.0104836155230472 0 0 0 0 0 0 0 0 0 0 0 0 0 0 0 0 0 0 0 0 0 0 0 0 0 0 0 0 0 0 0 0 0 0 0 0 0 0 0 0 0 0 0 0 0 0 0 0 0 0 0 0 0 0 0 0 0 0 0 0 0 0 0 0 0.0329739155077671 0 0 0 0 0 0 0 0 0 0 0.0239741818069538 0 0 0.3545397916275 0 0 0 0 0 0 0 0 0.111855779330855 0 0.126686024467992 0.0998712342605236 0.17604265844704 0 0 0 0 0 0 0 0 0 0 0 0 0 0 0 0 0 0 0 0.0167300389860575 0 0 0 0 0 0 0 0 0 0 0 0 0 0 0 0 0 0 0 0 0 0 0 0 0 0 0 0 0 0 0 0 0 0 0 0 0 0 0 0 0 0 0 0 0 0 0 0 0 0 0 0 0 0 0 0 0 0 0 0 0 0 0 0 0 0 0 0 0 0 0 0 0 0 0 0 0 0 0 0 0 0 0 0 0 0 0 0 0 0 0 0 0 0 0 0 0 0 0 0 0 0 0 0 0 0 0 0 0 0 0 0 0 0 0 0 0 0 0 0 0 0.0332612994891519 0.0135814605531124 0 0 0 0 0 0 0 0 0 0 0 0 0 0 0 0 0 0 0 0 0 0 0 0 0 0 0 0 0 0 0 0 0 0 0 0 0 0 0 0 0 0 0 0 0 0 0 0 0 0 0 0 0 0
0 0 0 0 0 0 0 0 0 0 0 0 0 0 0 0 0 0 0 0 0 0 0 0 0 0 0.218648167057501 0 0 0 0 0 0 0 0 0 0 0 0 0 0 0 0 0 0 0 0 0 0 0 0 0 0 0 0 0 0 0 0 0 0 0 0 0 0 0 0 0 0 0 0 0 0 0 0 0 0 0 0 0 0 0 0 0 0 0 0 0 0 0 0 0 0 0 0 0 0 0 0 0 0 0 0 0.0116042636586265 0 0.0285010367667724 0 0.18732194070633 0 0 0 0 0 0.0145297493200395 0.0147570677884987 0.0301632190943044 0 0.102484479359058 0.199696723767138 0.0438037474711351 0 0 0 0 0 0 0 0 0 0 0 0 0 0 0 0 0 0 0 0 0 0 0 0 0 0 0 0 0 0 0 0 0 0 0 0 0 0 0 0 0 0 0 0 0 0 0.0151288432296599 0 0 0 0 0 0.0208212939796808 0 0 0 0 0 0 0 0 0 0 0 0 0 0 0 0 0 0 0 0 0 0 0 0 0 0 0 0 0 0 0 0 0 0 0 0 0 0 0 0 0 0 0 0 0 0 0 0 0 0 0 0 0 0 0 0 0 0 0 0 0 0 0 0 0 0 0 0 0 0 0 0 0 0 0 0 0 0 0 0 0 0 0 0 0 0 0 0.0509160138184876 0 0.026303856014915 0 0 0 0 0.0353195979678532 0 0 0 0 0 0 0 0 0 0 0 0 0 0 0 0 0 0 0 0 0 0 0 0 0 0 0 0 0 0 0 0 0 0 0 0 0 0 0 0 0 0 0 0 0 0 0 0
0 0 0 0 0 0 0.00467591212664063 0 0 0.0120233570838653 0 0 0.168913142700265 0 0 0 0 0 0 0 0 0 0 0 0 0 0 0 0 0 0 0.0150792936760144 0 0 0 0 0 0 0 0 0 0 0 0 0 0 0 0 0 0 0 0 0 0 0 0 0 0 0 0 0 0 0 0 0 0 0 0 0 0 0 0 0 0 0 0 0 0 0 0 0 0 0 0 0 0 0 0 0 0 0 0 0 0 0 0 0 0 0 0 0 0 0 0.0505938566655425 0 0 0 0 0.00632285576221669 0 0 0 0 0.171228476405223 0.0630836671913605 0.0222687715275844 0.0959765115567897 0 0.143357312219577 0.0280794500347806 0 0 0 0 0 0 0 0 0 0 0 0 0 0 0 0 0 0 0 0 0 0 0 0 0 0 0 0 0 0 0 0 0 0 0 0 0 0 0 0 0 0 0 0 0 0 0.120861950038532 0 0 0 0 0 0 0 0 0 0 0 0 0 0 0 0 0 0 0 0.00560215903778118 0 0 0 0 0 0 0 0 0 0 0 0 0 0 0 0 0 0 0 0 0 0 0 0 0 0 0 0 0 0 0 0 0 0 0 0.00338281507732498 0 0 0 0 0 0 0 0 0 0 0 0 0 0 0 0 0 0 0 0 0 0 0 0 0 0 0 0 0 0 0 0 0 0 0 0.0191031636568198 0.00564323140507282 0.00741572754119208 0.0563883462934176 0 0 0 0 0 0 0 0 0 0 0 0 0 0 0 0 0 0 0 0 0 0 0 0 0 0 0 0 0 0 0 0 0 0 0 0 0 0 0 0 0 0 0 0 0 0 0 0 0 0 0 0 0 0
0 0 0 0 0 0 0 0 0 0 0 0 0.109794324802567 0 0 0 0 0 0 0 0 0 0 0 0 0 0.0626269571752771 0 0 0 0 0 0 0 0 0 0 0 0 0 0 0 0 0 0 0 0 0 0 0 0 0 0 0 0 0 0 0 0 0 0 0 0 0 0 0 0 0 0 0 0 0 0 0 0 0 0 0 0 0 0 0 0 0 0 0 0 0 0 0 0 0 0 0 0 0 0 0 0 0 0 0 0 0 0 0 0 0 0 0 0 0 0 0 0.0196776417600879 0.0365639289718713 0.174203508404002 0.133536179198091 0 0.171225335897753 0 0 0 0 0 0 0 0 0 0 0 0 0 0 0 0 0 0 0 0 0 0 0 0 0 0 0 0 0 0 0 0 0 0 0 0 0 0 0 0 0 0 0 0 0 0 0.160575885468903 0 0 0 0 0 0 0 0 0 0 0 0 0 0 0 0 0 0 0 0 0 0 0 0 0 0 0 0 0 0 0 0 0 0 0 0 0 0 0 0 0 0 0 0 0 0 0 0 0 0 0 0 0 0 0 0 0 0 0 0 0 0 0 0 0 0 0 0 0 0 0 0 0 0 0 0 0 0 0 0 0 0 0 0 0 0 0 0 0 0 0 0 0 0.119137755359927 0 0.01265848296152 0 0 0 0 0 0 0 0 0 0 0 0 0 0 0 0 0 0 0 0 0 0 0 0 0 0 0 0 0 0 0 0 0 0 0 0 0 0 0 0 0 0 0 0 0 0 0 0 0 0 0 0 0
0 0 0 0 0 0 0 0 0 0 0 0 0.144585898849439 0 0 0 0 0 0 0 0 0 0.026908567724699 0 0 0 0.077618848333798 0 0 0 0 0 0 0 0 0 0 0 0 0 0 0 0 0 0 0 0 0 0.0563595740898907 0 0 0 0 0 0 0 0 0 0 0 0 0 0 0 0 0 0 0 0 0 0 0 0 0 0 0 0 0 0 0 0 0 0 0 0 0 0 0 0 0 0 0 0 0 0 0 0 0 0 0 0 0 0 0 0 0 0 0 0 0 0 0 0 0.0162254330419638 0 0 0.0519316252923437 0.0355469533439332 0.232703394049556 0 0 0 0 0 0 0 0 0.00911538564319805 0 0 0 0 0 0 0 0 0 0 0 0 0 0 0 0 0 0 0 0 0 0 0 0 0 0 0 0 0 0 0 0 0 0 0 0 0 0 0.0985849036336938 0 0 0 0 0 0.0102211243114246 0 0 0 0 0 0 0 0 0 0 0 0 0 0.0064344209224525 0 0 0 0 0 0 0 0 0 0 0 0 0 0 0 0 0 0 0 0 0 0 0 0 0 0 0 0 0 0 0 0 0 0 0 0 0 0 0 0 0 0 0 0 0 0 0 0 0 0 0 0 0 0 0 0 0 0 0 0 0 0 0 0 0 0 0 0 0 0 0 0 0 0.118618357647129 0 0.0849855358474268 0 0 0.030159977269052 0 0 0 0 0 0 0 0 0 0 0 0 0 0 0 0 0 0 0 0 0 0 0 0 0 0 0 0 0 0 0 0 0 0 0 0 0 0 0 0 0 0 0 0 0 0 0 0 0 0
0.0139694028519208 0 0 0 0 0 0 0 0 0 0.0202494365559059 0 0 0 0.0119874539221614 0.00882979443900753 0 0 0 0 0 0 0 0 0 0 0 0 0 0.0471290927188674 0.108979561680009 0 0 0 0 0 0 0 0 0 0 0 0 0 0 0 0 0 0 0 0 0 0 0 0 0 0 0 0 0 0 0 0 0 0 0 0 0 0 0 0 0 0 0 0 0 0 0 0 0 0 0 0 0 0 0 0 0 0 0 0 0 0 0 0 0 0 0 0 0 0 0 0 0 0.12396118497028 0.0377631612289486 0 0 0.0233426866445992 0.0113531613681043 0 0.127700454445518 0.200165693804949 0 0 0 0 0 0 0 0 0 0 0 0.262266642360572 0 0 0 0 0 0 0 0 0 0 0 0 0.00230227300915759 0 0 0 0 0 0 0 0 0 0 0 0 0 0 0 0 0 0 0 0 0 0 0 0 0 0 0 0 0 0 0 0 0 0 0 0 0 0 0 0 0 0 0 0 0 0 0 0 0 0 0 0 0 0 0 0 0 0 0 0 0 0 0 0 0 0 0 0 0 0 0 0 0 0 0 0 0 0 0 0 0 0 0 0 0 0 0 0 0 0 0 0 0 0 0 0 0 0 0 0 0 0 0 0 0 0 0 0 0 0 0 0 0 0 0 0 0 0 0 0 0 0 0 0 0 0 0 0 0 0 0 0 0 0 0 0 0 0 0 0 0 0 0 0 0 0 0 0 0 0 0 0 0 0 0 0 0 0 0 0 0 0 0 0 0 0 0 0 0 0 0 0 0 0 0 0 0 0
0 0 0 0 0 0 0 0 0 0 0 0 0 0 0 0 0.0309547075028602 0 0 0 0.0376465909915978 0 0 0 0 0 0 0 0 0 0 0 0 0 0 0 0 0 0 0 0 0 0 0 0 0 0.0190276059372133 0 0 0 0 0 0 0 0 0 0 0 0.401261889672146 0.0297141931356383 0 0.0213814239332048 0 0 0 0 0.012722740269007 0 0 0 0 0 0 0 0 0 0.0364900531503426 0 0 0 0 0 0 0 0 0 0 0 0 0 0 0 0 0 0 0 0 0 0 0 0 0 0 0 0 0 0 0 0 0 0.0394275650456034 0 0 0 0 0 0 0 0 0 0 0 0 0.161019969047551 0.0264761079862418 0 0 0 0.0227782489173328 0 0 0 0 0 0 0 0 0 0 0 0 0 0 0 0 0 0 0 0 0 0 0 0 0 0 0 0 0 0 0 0 0 0 0 0 0 0 0 0 0 0 0 0.102465716280055 0 0 0 0 0 0 0 0 0 0 0 0 0 0 0 0 0 0 0 0 0 0 0 0 0 0 0 0 0 0 0 0 0 0 0 0.0084825745249045 0 0 0 0 0 0 0 0 0 0 0 0 0 0 0 0 0 0 0 0 0 0 0 0 0 0 0 0 0 0 0 0 0 0 0 0 0 0 0 0 0 0 0 0 0 0 0 0 0 0 0 0 0 0 0 0 0 0 0 0.050150613606301 0 0 0 0 0 0 0 0 0 0 0 0 0 0 0 0 0 0 0 0 0 0 0 0 0 0 0 0 0 0 0 0 0 0 0 0 0 0 0 0 0 0 0 0 0 0 0
0 0 0 0 0 0 0 0 0 0 0 0 0 0 0 0 0 0 0 0 0 0 0 0 0 0 0 0.0476424244928903 0 0 0 0 0 0 0 0 0 0 0 0 0 0 0 0 0 0 0 0 0 0 0 0 0.184602128091966 0 0 0 0 0 0 0 0 0 0 0 0 0 0 0 0 0 0 0 0 0 0 0 0 0 0 0 0 0 0 0 0 0 0 0 0 0 0 0 0 0 0 0 0 0 0 0 0 0 0 0 0.344056187834762 0 0 0 0 0 0 0 0 0 0 0 0 0 0 0 0 0 0 0 0.423699259580381 0 0 0 0 0 0 0 0 0 0 0 0 0 0 0 0 0 0 0 0 0 0 0 0 0 0 0 0 0 0 0 0 0 0 0 0 0 0 0 0 0 0 0 0 0 0 0 0 0 0 0 0 0 0 0 0 0 0 0 0 0 0 0 0 0 0 0 0 0 0 0 0 0 0 0 0 0 0 0 0 0 0 0 0 0 0 0 0 0 0 0 0 0 0 0 0 0 0 0 0 0 0 0 0 0 0 0 0 0 0 0 0 0 0 0 0 0 0 0 0 0 0 0 0 0 0 0 0 0 0 0 0 0 0 0 0 0 0 0 0 0 0 0 0 0 0 0 0 0 0 0 0 0 0 0 0 0 0 0 0 0 0 0 0 0 0 0 0 0 0 0 0 0 0 0 0 0 0 0 0 0 0 0 0 0 0 0 0 0 0 0
0 0.0589037422400894 0.0208306151527225 0 0 0 0 0 0 0 0 0.035759121217556 0 0 0 0 0.177190622924566 0 0.158012207965796 0.0927495843619856 0.0172493660133553 0 0 0 0 0 0 0 0 0 0.036386265971413 0 0 0 0 0 0 0 0 0 0 0 0 0 0 0 0 0 0 0 0 0 0 0 0 0 0 0 0.0447236912776039 0 0 0 0 0 0 0 0 0 0 0 0 0 0 0 0 0 0 0 0 0 0 0 0 0 0 0.00421084758660769 0 0 0 0 0 0 0 0 0 0 0 0 0 0 0 0 0 0 0 0.0196127638817309 0 0 0 0.117720920109715 0 0 0 0 0 0 0 0 0 0 0 0.113478902034305 0 0 0.103171349262555 0 0 0 0 0 0 0 0 0 0 0 0 0 0 0 0 0 0 0 0 0 0 0 0 0 0 0 0 0 0 0 0 0 0 0 0 0 0 0 0 0 0 0 0 0 0 0 0 0 0 0 0 0 0 0 0 0 0 0 0 0 0 0 0 0 0 0 0 0 0 0 0 0 0 0 0 0 0 0 0 0 0 0 0 0 0 0 0 0 0 0 0 0 0 0 0 0 0 0 0 0 0 0 0 0 0 0 0 0 0 0 0 0 0 0 0 0 0 0 0 0 0 0 0 0 0 0 0 0 0 0 0 0 0 0 0 0 0 0 0 0 0 0 0 0 0 0 0 0 0 0 0 0 0 0 0 0 0 0 0 0 0 0 0 0 0 0 0 0 0 0 0 0 0 0 0 0 0 0 0 0 0 0 0 0 0 0 0 0 0 0
0 0 0 0 0 0 0 0 0 0 0 0 0 0 0 0 0.0152892961222796 0 0 0 0.0153571324459131 0 0 0 0 0 0 0 0 0 0.0387811703848651 0 0 0 0 0 0 0 0 0 0 0 0 0 0 0 0 0 0 0 0 0 0 0 0 0 0 0 0 0 0 0 0 0 0 0 0 0 0 0 0 0 0 0 0 0 0 0 0 0 0 0 0 0 0 0 0 0 0 0 0 0 0 0 0 0 0 0 0 0 0 0 0 0 0.0933367694228107 0 0 0 0.0244299859012529 0.0328994306865467 0 0.0537484823557916 0 0 0.0615172503383331 0 0 0 0 0 0.276286570067181 0.0215193182369805 0.2478479848796 0.118986609158446 0 0 0 0 0 0 0 0 0 0 0 0 0 0 0 0 0 0 0 0 0 0 0 0 0 0 0 0 0 0 0 0 0 0 0 0 0 0 0 0 0 0 0 0 0 0 0 0 0 0 0 0 0 0 0 0 0 0 0 0 0 0 0 0 0 0 0 0 0 0 0 0 0 0 0 0 0 0 0 0 0 0 0 0 0 0 0 0 0 0 0 0 0 0 0 0 0 0 0 0 0 0 0 0 0 0 0 0 0 0 0 0 0 0 0 0 0 0 0 0 0 0 0 0 0 0 0 0 0 0 0 0 0 0 0 0 0 0 0 0 0 0 0 0 0 0 0 0 0 0 0 0 0 0 0 0 0 0 0 0 0 0 0 0 0 0 0 0 0 0 0 0 0 0 0 0 0 0 0 0 0 0 0 0 0 0 0 0 0 0 0 0
0 0 0 0 0 0 0 0 0 0 0 0 0.0459690149014436 0 0 0 0 0 0 0 0 0 0.100890517398741 0 0.149836266645285 0.235252446850708 0 0 0 0 0 0.0652078398689107 0 0 0.21879791001298 0 0 0 0 0 0.0860731623938978 0 0 0 0 0 0 0 0.0979728419280343 0 0 0 0 0 0 0 0 0 0 0 0 0 0 0 0 0 0 0 0 0 0 0 0 0 0 0 0 0 0 0 0 0 0 0 0 0 0 0 0 0 0 0 0 0 0 0 0 0 0 0 0 0 0 0 0 0 0 0 0 0 0 0 0 0 0 0 0 0 0 0 0 0 0 0 0 0 0 0 0 0 0 0 0 0 0 0 0 0 0 0 0 0 0 0 0 0 0 0 0 0 0 0 0 0 0 0 0 0 0 0 0 0 0 0 0 0 0 0 0 0 0 0 0 0 0 0 0 0 0 0 0 0 0 0 0 0 0 0 0 0 0 0 0 0 0 0 0 0 0 0 0 0 0 0 0 0 0 0 0 0 0 0 0 0 0 0 0 0 0 0 0 0 0 0 0 0 0 0 0 0 0 0 0 0 0 0 0 0 0 0 0 0 0 0 0 0 0 0 0 0 0 0 0 0 0 0 0 0 0 0 0 0 0 0 0 0 0 0 0 0 0 0 0 0 0 0 0 0 0 0 0 0 0 0 0 0 0 0 0 0 0 0 0 0 0 0 0 0 0 0 0 0 0 0 0 0 0 0 0 0 0 0 0 0 0 0
0 0 0 0 0 0.00393792467026528 0 0 0 0.00511471468324542 0 0.008420403210596 0 0.00984936896826888 0.0252435934427677 0.0990846145368356 0 0 0 0 0 0 0 0 0 0 0 0 0 0.0344730274263492 0.131694333982026 0 0 0.00648915754726132 0 0 0.00728079272732505 0 0 0 0 0 0 0 0 0 0 0 0 0 0 0 0.00311831349488992 0.00329261064262732 0 0 0 0 0 0 0 0 0 0 0 0 0 0 0 0.00586928159863682 0.00293065892577795 0 0.00473586470332484 0 0 0 0 0 0 0 0 0 0 0 0.00658370815569534 0 0 0 0 0 0 0 0 0 0 0.0739067112106646 0.0156821307392149 0 0 0.0118007758134754 0 0 0 0 0 0 0 0 0.00263877360593815 0 0 0 0 0 0 0 0 0 0 0 0 0 0 0 0 0 0 0 0 0 0 0.00528261208605506 0 0.0118185838252663 0 0.304986405479474 0.0568716485869223 0.00728163914734928 0.0165154837151702 0.00659903253290129 0 0 0 0 0 0 0.0592263059825934 0 0 0.0104992929513091 0 0 0 0.0183741121157325 0 0 0 0 0 0 0 0 0 0 0 0 0 0 0 0 0 0 0 0 0 0 0 0 0 0 0 0 0 0 0 0 0 0.0178973988421143 0.00501600288796543 0 0 0 0 0 0 0 0 0 0 0 0 0 0 0 0 0 0 0 0 0 0 0 0 0 0 0 0 0 0 0 0 0 0 0 0 0 0 0 0 0 0 0 0 0 0 0 0 0 0 0 0 0 0 0 0 0 0 0 0 0 0 0 0 0 0 0.0113549764530973 0 0 0 0 0 0 0 0 0 0 0 0 0 0 0 0 0 0 0 0 0 0 0 0 0 0 0 0 0 0 0 0 0 0 0 0 0 0 0 0 0 0 0 0 0 0 0 0 0 0 0 0 0 0 0 0 0 0 0 0.00612974530886389
0 0 0 0 0 0 0 0 0 0 0 0 0 0 0 0 0.0155024492766227 0 0 0.00904420527229376 0.07976338757258 0 0.063106905352047 0 0 0 0.0184819980382998 0 0 0 0 0 0 0 0 0 0 0 0 0 0 0 0 0 0 0 0 0 0 0 0 0 0 0 0 0 0 0 0 0 0 0.0152069832711177 0 0 0.0149916832099022 0 0 0 0 0 0 0 0 0.0287311424825435 0 0 0 0 0 0 0 0 0 0 0 0 0 0 0 0 0 0 0 0 0 0 0 0 0 0 0 0 0 0 0 0 0 0 0 0 0 0 0 0 0 0 0 0 0 0.00782606404861229 0 0 0 0 0 0 0 0 0 0 0 0 0 0 0 0 0 0 0 0 0 0 0 0 0 0 0 0 0 0 0 0 0 0 0 0 0 0 0 0 0 0 0 0 0 0 0 0.371218361196689 0.0671785699445423 0.0506237588380678 0 0.0227057441114563 0.0667018962446565 0 0 0 0 0 0 0 0 0 0 0.00682101116187156 0 0 0 0 0 0.0141101612057108 0 0 0 0 0 0.00803613428156351 0 0 0 0 0 0 0 0 0 0 0 0 0 0 0 0 0 0 0.00342259867725977 0 0 0.00822700147834798 0 0 0 0 0.0101511165314182 0 0 0 0 0 0 0 0 0 0 0 0 0 0 0 0 0 0 0 0 0 0 0 0 0 0 0 0.00864557006004222 0 0 0 0.00941792036349733 0 0 0 0 0 0 0 0.0692297002255917 0 0 0 0 0 0.014364363204447 0 0 0 0 0 0 0 0 0.0164912739508194 0 0 0 0 0 0 0 0 0 0 0 0 0 0 0 0 0 0 0 0 0 0 0 0 0 0 0 0 0 0 0 0 0 0 0 0 0 0
0 0 0 0 0 0 0 0 0 0 0 0 0 0 0 0 0 0 0 0 0 0 0 0 0 0 0 0.248682118841141 0 0 0 0 0 0 0 0 0 0 0 0 0 0 0 0 0 0.0329388036786307 0 0 0 0 0 0 0.292745149522771 0 0 0 0 0 0 0.132567556832273 0 0 0 0 0 0.0395417747041732 0 0 0 0 0 0 0 0 0 0.0204116713322693 0 0 0 0 0 0 0 0 0 0 0 0 0 0 0 0 0 0 0 0 0 0 0 0 0 0 0 0 0.042445479428817 0.0611672228805848 0.0860450767966686 0 0 0 0 0 0 0 0 0 0 0 0 0 0 0.0434551459826719 0 0 0 0 0 0 0 0 0 0 0 0 0 0 0 0 0 0 0 0 0 0 0 0 0 0 0 0 0 0 0 0 0 0 0 0 0 0 0 0 0 0 0 0 0 0 0 0 0 0 0 0 0 0 0 0 0 0 0 0 0 0 0 0 0 0 0 0 0 0 0 0 0 0 0 0 0 0 0 0 0 0 0 0 0 0 0 0 0 0 0 0 0 0 0 0 0 0 0 0 0 0 0 0 0 0 0 0 0 0 0 0 0 0 0 0 0 0 0 0 0 0 0 0 0 0 0 0 0 0 0 0 0 0 0 0 0 0 0 0 0 0 0 0 0 0 0 0 0 0 0 0 0 0 0 0 0 0 0 0 0 0 0 0 0 0 0 0 0 0 0 0 0 0 0 0 0 0 0 0 0 0 0 0 0 0 0 0 0 0 0 0 0 0
0 0 0 0.0992702600666951 0.00796147372067826 0.0111789354201474 0.0487349460544033 0.0111608057131575 0.0623943930130842 0.0523334596090146 0 0 0 0 0.00356430493959702 0.00282725023023663 0 0 0 0 0 0 0 0 0 0 0 0 0 0 0 0 0 0.0199398867670183 0 0 0 0.175307212062991 0 0 0 0 0 0 0 0 0 0 0 0 0 0 0 0.0272848234642782 0.014861606630777 0.0308006005226338 0.00485467480047369 0 0 0 0 0 0 0 0 0 0 0 0 0 0.0105412000662301 0 0 0 0 0 0 0 0 0 0 0 0 0 0.00651360919947897 0.00473025847321155 0 0 0 0 0 0 0.0332607586255774 0 0 0 0 0 0 0.00381518337677925 0 0 0 0 0 0 0 0 0 0 0 0 0 0.00883313102200735 0 0 0 0 0 0 0 0 0 0 0 0 0 0 0 0 0 0 0.290856044252323 0 0 0 0 0 0.0363883855607136 0 0 0 0 0 0 0 0 0 0 0 0 0 0.0047675310792245 0 0 0 0 0 0 0 0 0 0 0 0 0 0 0 0 0 0 0 0 0 0 0 0 0 0 0 0 0 0 0 0 0 0 0.00994009483338712 0.00724681696777667 0 0 0 0 0 0 0 0 0 0 0 0 0 0 0 0 0 0 0 0 0 0 0 0 0 0 0 0 0 0 0 0 0 0 0 0 0 0 0 0 0 0 0 0 0 0 0 0 0 0 0 0 0 0 0 0 0 0 0 0 0 0 0 0 0 0 0.00745127384793779 0 0 0 0 0 0 0 0 0 0 0 0 0 0 0 0 0 0 0 0 0 0 0 0 0 0 0 0 0 0 0 0 0 0 0 0 0 0 0 0 0 0 0 0 0 0 0 0 0 0 0 0 0 0 0 0 0 0 0 0.00318107968016632
0 0 0 0 0 0 0 0.0164351639778728 0.0183145953000753 0 0 0 0 0 0 0 0 0 0 0 0 0 0 0 0 0 0 0 0.0173801560437894 0 0 0 0 0 0 0 0 0 0 0 0 0 0 0 0 0 0.297780816975223 0 0 0 0 0 0 0 0 0 0 0.161700525509445 0 0 0 0 0 0 0 0 0 0 0 0.0115679832456146 0 0 0.0250225535350078 0 0 0 0 0 0 0 0 0 0 0 0 0 0 0 0 0 0 0 0 0 0 0 0 0 0 0 0 0 0 0 0 0 0 0 0 0 0 0 0 0 0 0 0 0 0 0 0 0 0 0 0 0 0 0 0 0 0 0.196548516760957 0.255249688652015 0 0 0 0 0 0 0 0 0 0 0 0 0 0 0 0 0 0 0 0 0 0 0 0 0 0 0 0 0 0 0 0 0 0 0 0 0 0 0 0 0 0 0 0 0 0 0 0 0 0 0 0 0 0 0 0 0 0 0 0 0 0 0 0 0 0 0 0 0 0 0 0 0 0 0 0 0 0 0 0 0 0 0 0 0 0 0 0 0 0 0 0 0 0 0 0 0 0 0 0 0 0 0 0 0 0 0 0 0 0 0 0 0 0 0 0 0 0 0 0 0 0 0 0 0 0 0 0 0 0 0 0 0 0 0 0 0 0 0 0 0 0 0 0 0 0 0 0 0 0 0 0 0 0 0 0 0 0 0 0 0 0 0 0 0 0 0 0 0 0 0 0 0 0 0 0 0 0 0 0 0 0 0
0 0 0 0 0.0225779896228678 0 0 0.0537854667309966 0 0 0 0 0 0 0 0 0 0 0 0 0 0 0 0 0 0 0 0 0.0272370509949789 0 0 0 0 0 0 0 0 0 0 0 0 0 0 0 0 0 0.192340586015281 0 0 0 0 0 0 0 0 0 0 0.327583739572546 0 0 0 0 0 0 0 0 0 0 0 0.019031296858185 0 0 0.0281574706171975 0 0 0 0.0120812769927454 0 0 0 0 0 0 0 0.022611413437293 0 0 0 0 0 0 0 0 0 0 0 0 0 0 0 0 0 0 0 0 0 0 0 0 0 0 0 0 0 0 0 0 0 0 0 0 0 0 0 0 0 0.0152005333988928 0 0 0 0.157505631658353 0 0.035569581434274 0 0 0.02069186387965 0 0 0 0.0656260987867383 0 0 0 0 0 0 0 0 0 0 0 0 0 0 0 0 0 0 0 0 0 0 0 0 0 0 0 0 0 0 0 0 0 0 0 0 0 0 0 0 0 0 0 0 0 0 0 0 0 0 0 0 0 0 0 0 0 0 0 0 0 0 0 0 0 0 0 0 0 0 0 0 0 0 0 0 0 0 0 0 0 0 0 0 0 0 0 0 0 0 0 0 0 0 0 0 0 0 0 0 0 0 0 0 0 0 0 0 0 0 0 0 0 0 0 0 0 0 0 0 0 0 0 0 0 0 0 0 0 0 0 0 0 0 0 0 0 0 0 0 0 0 0 0 0 0 0 0 0 0 0 0 0 0 0 0 0 0 0 0 0 0 0 0 0 0 0 0 0 0 0 0 0 0 0 0
0 0 0 0.015697640000844 0.0173854014637726 0 0 0.0288220044919671 0.0537428282487145 0.0187778545186793 0 0 0 0 0 0 0 0 0 0 0 0 0 0 0 0 0 0 0.0156057052240153 0 0 0 0 0.016367256193786 0 0 0.0484389579673414 0.103212268569486 0 0 0 0 0 0 0 0 0.0708326013154979 0 0 0 0 0 0 0.011182063558048 0 0.00547911788186257 0 0 0 0 0 0 0 0 0 0 0 0 0 0 0.00412587811029234 0 0.0357617465243556 0 0 0 0 0 0 0 0 0 0 0 0.0370708982354497 0.0144091326718913 0.0155475356756297 0 0 0 0 0 0 0 0 0 0 0 0 0.00313508107665581 0 0 0 0 0 0 0 0 0 0 0 0 0 0 0 0 0 0 0 0 0 0 0 0 0 0 0 0 0 0.35866720038672 0.081376845026026 0.0141510304665333 0 0 0 0.00419563613505704 0 0 0.0051994742504775 0 0 0 0 0 0 0 0 0 0 0 0 0 0.00340941040713983 0 0 0 0 0 0 0 0 0 0 0 0 0 0 0 0 0 0 0 0 0 0 0 0 0 0 0 0 0 0 0 0 0 0 0.00633848784334184 0.00628797511397444 0 0 0 0 0 0 0 0 0 0 0 0 0 0 0 0 0 0 0 0 0 0 0 0 0 0 0 0 0 0 0 0 0 0 0 0 0 0 0 0 0 0 0 0 0 0 0 0 0 0 0 0 0 0 0 0 0 0 0 0 0 0 0 0 0 0 0.00477996864244085 0 0 0 0 0 0 0 0 0 0 0 0 0 0 0 0 0 0 0 0 0 0 0 0 0 0 0 0 0 0 0 0 0 0 0 0 0 0 0 0 0 0 0 0 0 0 0 0 0 0 0 0 0 0 0 0 0 0 0 0
0 0 0 0 0 0 0 0 0 0 0 0 0 0 0.00458571927252743 0.129662811952907 0 0 0 0.00894135546352207 0.0396783282482817 0 0 0 0 0 0 0 0 0 0.102568780887042 0 0 0 0 0 0 0 0.00684981370870065 0 0 0 0 0 0 0 0.0110139404118239 0 0 0.112010104278681 0 0 0 0 0 0 0 0 0 0 0 0.0221606603261265 0 0 0 0 0 0 0 0.366479548969853 0 0 0.0045958793486874 0 0 0.00404974272070325 0.0623688210563727 0.0533394279030426 0 0 0 0 0 0 0 0 0 0 0 0 0 0 0 0 0.00599183350579601 0.0263907092130446 0 0 0 0 0 0 0 0 0 0 0 0 0 0 0 0 0 0 0 0 0 0 0 0 0 0 0 0 0 0 0.0200421767247604 0 0 0 0 0 0 0 0 0 0 0.00189232527834175 0.00407856885764027 0 0 0 0 0 0 0 0.00550092731683345 0 0 0 0 0 0 0.00779852455531244 0 0 0 0 0 0 0 0 0 0 0 0 0 0 0 0 0 0 0 0 0 0 0 0 0 0 0 0 0 0 0 0 0 0 0 0 0 0 0 0 0 0 0 0 0 0 0 0 0 0 0 0 0 0 0 0 0 0 0 0 0 0 0 0 0 0 0 0 0 0 0 0 0 0 0 0 0 0 0 0 0 0 0 0 0 0 0 0 0 0 0 0 0 0 0 0 0 0 0 0 0 0 0 0 0 0 0 0 0 0 0 0 0 0 0 0 0 0 0 0 0 0 0 0 0 0 0 0 0 0 0 0 0 0 0 0 0 0 0 0 0 0 0 0 0 0 0 0 0 0 0 0 0 0 0 0 0 0 0 0 0 0
0 0 0 0 0 0 0 0 0 0 0 0 0 0 0 0.0443771017231768 0 0 0 0 0 0 0 0 0 0 0 0 0 0 0 0 0 0 0 0 0 0 0 0 0 0 0 0 0 0 0 0 0 0 0 0 0 0 0 0 0 0 0 0 0 0 0 0 0 0 0 0 0 0.171160637301496 0 0 0 0 0.103981944698548 0 0 0 0 0 0 0 0 0 0 0 0 0 0 0 0 0 0 0 0 0 0.190159436870839 0 0 0 0 0 0 0 0 0 0 0 0 0 0 0 0 0 0 0 0 0 0 0 0 0 0 0 0 0 0 0 0 0 0 0 0 0 0 0 0.359471164062507 0 0 0 0 0 0 0 0 0 0 0 0 0 0 0 0 0 0 0 0 0 0 0 0 0 0 0 0 0 0 0 0 0 0 0 0 0 0 0 0 0 0 0 0 0 0 0 0 0 0 0 0 0 0.0638596696891401 0 0 0 0 0 0 0 0 0 0.066990045654294 0 0 0 0 0 0 0 0 0 0 0 0 0 0 0 0 0 0 0 0 0 0 0 0 0 0 0 0 0 0 0 0 0 0 0 0 0 0 0 0 0 0 0 0 0 0 0 0 0 0 0 0 0 0 0 0 0 0 0 0 0 0 0 0 0 0 0 0 0 0 0 0 0 0 0 0 0 0 0 0 0 0 0 0 0 0 0 0 0 0 0 0 0 0 0 0 0 0 0 0 0 0 0 0 0 0 0 0 0 0 0 0 0 0 0
0 0 0 0 0 0.00765121469681776 0.00230342676341675 0 0 0.00845372678905941 0 0 0 0 0.00826181510327423 0.0807935150616086 0 0 0 0 0 0 0 0 0 0 0 0 0 0.0100031401442961 0.0153337091687319 0 0 0 0 0 0.010364891130567 0 0 0 0 0 0 0 0 0 0 0 0 0 0 0 0 0 0 0 0 0 0 0 0 0 0 0 0 0 0 0 0 0 0 0 0.0191736193796553 0 0 0 0 0 0 0 0.0220326412318074 0 0.0368048977869046 0 0.00730225782661094 0 0 0 0 0 0 0 0 0 0 0.0298494374183279 0.0526733122785181 0.0678274178605029 0 0 0 0 0 0 0 0 0 0 0.00258988641194415 0 0 0 0 0 0 0 0 0 0 0 0 0 0 0 0 0 0.383296200082487 0 0 0 0 0.00903740068608849 0.00460609011947691 0 0 0 0.135024990322064 0 0 0.00397834383727618 0 0 0 0 0 0 0.0657921145116759 0 0 0.0108188694878823 0 0 0 0.0060270819010063 0 0 0 0 0 0 0 0 0 0 0 0 0 0 0 0 0 0 0 0 0 0 0 0 0 0 0 0 0 0 0 0 0 0 0 0 0 0 0 0 0 0 0 0 0 0 0 0 0 0 0 0 0 0 0 0 0 0 0 0 0 0 0 0 0 0 0 0 0 0 0 0 0 0 0 0 0 0 0 0 0 0 0 0 0 0 0 0 0 0 0 0 0 0 0 0 0 0 0 0 0 0 0 0 0 0 0 0 0 0 0 0 0 0 0 0 0 0 0 0 0 0 0 0 0 0 0 0 0 0 0 0 0 0 0 0 0 0 0 0 0 0 0 0 0 0 0 0 0 0 0 0 0 0 0 0 0 0 0 0 0 0
0 0 0 0 0.00551707483387773 0.0165140705827644 0.00547345359794136 0 0.00320945653029332 0.0168368444142038 0 0.00643588556737511 0 0.0059385759133524 0.0141501136815142 0.286417300807652 0 0 0 0 0 0 0 0 0 0 0 0 0 0.012651105549228 0.00896834751714611 0 0 0.00613857899784223 0 0 0 0 0 0 0 0 0 0 0 0 0 0 0 0 0 0 0.00340149573076217 0.00252205507694799 0 0 0 0 0 0 0 0 0 0 0 0 0 0 0 0.0101952390599693 0 0 0 0 0.0088793740715569 0 0 0 0 0 0 0 0 0 0 0 0 0 0 0 0 0 0 0 0 0 0.0858772636629125 0 0 0.00552456365248824 0 0 0 0 0 0 0.00267869825410529 0 0 0 0 0 0 0 0 0 0 0 0 0 0 0 0 0 0 0 0.107453438358648 0 0 0 0 0 0 0 0.0584798490322765 0.202994663835852 0 0.0601164866175618 0.0120017999450794 0 0 0 0 0 0 0 0.0120659491893302 0 0 0 0 0 0 0.0204654640974555 0 0 0 0 0 0 0 0 0 0 0 0 0 0 0 0 0 0 0 0 0 0 0 0 0 0 0 0 0 0 0 0 0 0.00813140513996917 0.00291465025047174 0 0 0 0 0 0 0 0 0 0 0 0 0 0 0 0 0 0 0 0 0 0 0 0 0 0 0 0 0 0 0 0 0 0 0 0 0 0 0 0 0 0 0 0 0 0 0 0 0 0 0 0 0 0 0 0 0 0 0 0 0 0 0 0 0 0 0.00804679603142296 0 0 0 0 0 0 0 0 0 0 0 0 0 0 0 0 0 0 0 0 0 0 0 0 0 0 0 0 0 0 0 0 0 0 0 0 0 0 0 0 0 0 0 0 0 0 0 0 0 0 0 0 0 0 0 0 0 0 0 0
0 0 0 0 0.0107378484887058 0.00368589264419727 0.002554566079347 0 0 0.00476286807338627 0 0.0081500803858516 0 0.00620203275935551 0.0101459579571439 0.524964012157723 0 0 0 0 0 0.0133022632357106 0 0 0 0 0 0 0 0.0189887846074735 0.0232782041087551 0 0 0 0 0 0 0 0 0 0 0 0 0 0 0 0 0 0 0 0 0 0.0070029706422551 0 0 0 0 0 0 0 0 0 0 0 0 0 0.00339066766981792 0 0 0.0403476011461947 0.00833078880503222 0 0 0 0.00982712568928788 0 0 0 0 0 0 0 0 0 0 0 0 0 0 0 0 0 0 0 0 0 0 0 0 0 0 0 0 0.0151878265766137 0 0.00327666933797189 0.0029806496472931 0 0.0150116190314743 0 0 0.00354583404801499 0 0 0.00588314595836494 0 0 0 0 0 0.00295375767969619 0 0 0 0 0 0.0274836660606704 0 0 0 0 0 0 0.00421174291010094 0 0 0.120092145032942 0 0.00736939242183483 0 0 0 0 0 0 0 0.0485547970164854 0 0 0 0 0 0 0.0477770898283003 0 0 0 0 0 0 0 0 0 0 0 0 0 0 0 0 0 0 0 0 0 0 0 0 0 0 0 0 0 0 0 0 0 0 0 0 0 0 0 0 0 0 0 0 0 0 0 0 0 0 0 0 0 0 0 0 0 0 0 0 0 0 0 0 0 0 0 0 0 0 0 0 0 0 0 0 0 0 0 0 0 0 0 0 0 0 0 0 0 0 0 0 0 0 0 0 0 0 0 0 0 0 0 0 0 0 0 0 0 0 0 0 0 0 0 0 0 0 0 0 0 0 0 0 0 0 0 0 0 0 0 0 0 0 0 0 0 0 0 0 0 0 0 0 0 0 0 0 0 0 0 0 0 0 0 0 0 0 0 0 0 0
0 0 0 0.026976159943536 0 0 0 0 0 0 0 0 0 0 0 0.00815683625535406 0 0 0 0 0 0 0 0 0 0 0 0 0 0.0246033081124932 0.0110641761602598 0 0 0 0.00133175897909915 0 0 0.0511331259948846 0.000553663201846776 0 0 0 0 0 0 0 0 0 0 0 0 0 0 0.0856032027324869 0 0 0.0449542392530099 0.00173940723756327 0 0 0 0 0 0 0 0 0 0 0 0.000787167881556649 0.00384360974780638 0 0 0 0 0.00161965989802576 0 0 0 0 0 0 0 0 0.00596495624837632 0.00181672070180694 0 0.00457131166182045 0.00531130720064658 0 0 0 0.00727831409436253 0 0.00119258352881071 0.000820692303107576 0 0 0 0.00892733836274366 0.020631570949165 0 0 0 0 0 0 0 0 0 0 0 0 0 0.00114358261613212 0.000996823382798089 0 0 0 0 0 0 0 0 0 0 0.00861522617623089 0 0 0.0204471283957204 0 0 0.00236927459992666 0.00125459553276296 0 0 0.0033135785453394 0.00101850123237007 0 0.00258770243504981 0 0.0128156481453593 0.00289289294786658 0.0179094628261992 0 0.0301759758835881 0 0 0.00335591212931907 0.039324220523697 0.00951256987692872 0.00034766977076694 0.0215079821483585 0.147541662681347 0.0284031060057161 0 0 0 0 0 0 0 0 0 0 0 0 0 0 0 0 0 0 0 0 0 0 0 0 0 0 0 0 0 0 0 0 0.00105748665020046 0.000666277858006295 0 0 0 0 0 0 0 0 0 0 0 0 0 0 0 0 0 0 0 0 0 0 0 0 0 0 0 0 0 0 0 0 0 0 0 0 0 0 0 0 0 0 0 0 0 0 0 0 0 0 0 0 0 0 0 0 0 0 0 0 0 0 0 0 0 0 0.130462517028022 0 0 0 0 0 0 0 0 0 0 0 0 0 0 0 0 0 0 0 0 0 0 0 0 0 0 0 0 0 0.000636715500895821 0 0 0.000730657132175532 0 0 0 0 0 0 0.0282404134249894 0 0.063042296931871 0.00321933890660745 0 0 0.00524862672367164 0.0154322259883417 0 0.00239748647356161 0.0172285286394787 0 0 0 0 0 0.0297474580018072 0 0 0.00164997438809576 0.0258253700480363
0 0 0 0 0 0 0 0 0 0 0 0 0 0 0 0.00185933893779573 0 0 0 0 0 0 0 0 0 0 0 0 0 0 0 0 0 0 0 0 0 0.00414807677826626 0 0 0 0 0 0 0 0 0.0397982146750303 0 0 0 0.0480594772099697 0 0 0 0 0 0 0.275934939813765 0 0 0 0 0 0 0 0 0 0 0 0 0 0 0.0120796719182962 0 0 0 0.00388480048339154 0 0 0 0 0 0 0 0.0597666205889922 0.00810659001053109 0 0.0246516282102085 0.0516798086976137 0 0 0 0.00299591589713511 0 0 0 0 0 0 0 0 0 0 0 0 0 0 0 0 0 0 0 0 0 0 0 0 0 0 0 0 0 0 0 0 0 0.00808235319577618 0 0 0 0 0.0279334151676388 0 0 0 0.00387708960763745 0 0 0.00607570256209195 0 0 0.0405242352269331 0.0925120254632452 0 0 0.131979429338211 0 0 0 0 0 0 0 0.150501937857193 0.00554872836027785 0 0 0 0 0 0 0 0 0 0 0 0 0 0 0 0 0 0 0 0 0 0 0 0 0 0 0 0 0 0 0 0 0 0 0 0 0 0 0 0 0 0 0 0 0 0 0 0 0 0 0 0 0 0 0 0 0 0 0 0 0 0 0 0 0 0 0 0 0 0 0 0 0 0 0 0 0 0 0 0 0 0 0 0 0 0 0 0 0 0 0 0 0 0 0 0 0 0 0 0 0 0 0 0 0 0 0 0 0 0 0 0 0 0 0 0 0 0 0 0 0 0 0 0 0 0 0 0 0 0 0 0 0 0 0 0 0 0 0 0 0 0 0 0 0 0 0 0 0 0 0 0 0 0 0 0 0 0 0 0 0
0 0 0 0 0 0 0 0 0 0 0 0 0 0 0 0 0 0 0 0 0 0 0 0 0 0 0 0 0 0 0 0 0 0 0 0 0 0 0 0 0 0 0 0 0 0 0 0 0 0 0 0 0 0 0 0 0 0 0 0 0 0 0 0 0 0 0 0 0 0 0 0 0 0 0 0 0 0 0 0 0 0 0 0 0.0197711640500434 0.00697886536737029 0 0.0477872814892795 0.101388350294041 0 0.00766710500985951 0.00610006418382419 0 0 0 0 0 0 0 0 0.0042446353151232 0.0706236944656578 0.0445095283589635 0 0 0 0 0 0 0 0 0 0 0 0 0 0 0 0 0 0 0 0 0 0 0 0 0 0 0 0 0 0 0 0 0 0 0 0 0 0 0.0765046701251917 0.0624733292203518 0 0.06521328328675 0 0.0184545918925259 0.191624680484439 0.117661604572884 0.112624358627716 0.0320858414904078 0.0117101003833513 0 0.00257685138221966 0 0 0 0 0 0 0 0 0 0 0 0 0 0 0 0 0 0 0 0 0 0 0 0 0 0 0 0 0 0 0 0 0 0 0 0 0 0 0 0 0 0 0 0 0 0 0 0 0 0 0 0 0 0 0 0 0 0 0 0 0 0 0 0 0 0 0 0 0 0 0 0 0 0 0 0 0 0 0 0 0 0 0 0 0 0 0 0 0 0 0 0 0 0 0 0 0 0 0 0 0 0 0 0 0 0 0 0 0 0 0 0 0 0 0 0 0 0 0 0 0 0 0 0 0 0 0 0 0 0 0 0 0 0 0 0 0 0 0 0 0 0 0 0 0 0 0 0 0 0 0 0 0 0 0 0 0 0 0 0 0 0
0 0 0 0 0 0 0 0 0 0 0 0 0 0 0 0 0 0 0 0 0 0 0 0 0 0 0 0 0 0 0 0 0 0 0 0 0 0 0 0 0 0 0 0 0 0 0.00239074210982036 0 0 0 0 0 0 0 0 0 0 0.107023408023184 0 0 0 0 0 0 0 0 0 0 0 0 0 0 0 0 0 0 0 0 0 0 0 0 0 0 0.0468053083857901 0.00107885474269872 0 0.0419888272654903 0.104071138297178 0 0 0.00292363359543077 0 0 0 0 0 0 0 0 0 0.0323618129019969 0.0145688192376799 0 0 0 0 0 0 0 0 0 0 0 0 0 0 0 0 0 0 0 0 0 0 0 0 0 0 0 0 0 0 0 0 0 0 0 0.0135967514898088 0.0183116400148674 0.0565031800537643 0 0.317893989915176 0 0.00422083557370626 0.107505516501852 0.0295465539375449 0.0372245651863668 0.0343038227978445 0 0.00216834705883075 0.00588859269707559 0 0.0130276079622023 0.00659605225169168 0 0 0 0 0 0 0 0 0 0 0 0 0 0 0 0 0 0 0 0 0 0 0 0 0 0 0 0 0 0 0 0 0 0 0 0 0 0 0 0 0 0 0 0 0 0 0 0 0 0 0 0 0 0 0 0 0 0 0 0 0 0 0 0 0 0 0 0 0 0 0 0 0 0 0 0 0 0 0 0 0 0 0 0 0 0 0 0 0 0 0 0 0 0 0 0 0 0 0 0 0 0 0 0 0 0 0 0 0 0 0 0 0 0 0 0 0 0 0 0 0 0 0 0 0 0 0 0 0 0 0 0 0 0 0 0 0 0 0 0 0 0 0 0 0 0 0 0 0 0 0 0 0 0 0 0 0 0 0 0 0
0 0 0 0 0 0 0 0 0 0 0 0 0 0 0 0 0 0 0 0 0 0 0 0 0 0 0 0 0 0 0 0 0 0 0 0 0 0.00156278368270873 0 0 0 0 0 0 0 0 0 0 0 0 0 0 0 0 0 0 0 0.0918494817971534 0 0 0 0 0 0 0 0 0 0 0 0 0 0 0.00227276583583963 0 0 0 0 0 0 0 0 0 0 0 0.124315197463734 0.00138163689737632 0.00300261544006977 0.117032256151956 0.227920417283672 0.00564500764952754 0 0.00679003833058087 0 0 0 0 0 0 0 0.000499719633911102 0.000630262567801872 0.0910788962396036 0.0519846480410423 0 0 0 0 0 0 0 0 0 0 0 0 0 0 0 0 0 0 0 0 0 0 0 0 0 0 0 0 0 0 0 0 0 0 0 0.00152636877847328 0.0207894562565576 0.0229462711385876 0.158093801982286 0 0 0 0.0220642754197887 0.0126356851843523 0.00920149014240265 0.00897439796758637 0 0 0.00202033938863569 0 0.0123051564409296 0.00124149181166189 0 0 0 0 0 0 0 0 0 0 0 0 0 0 0 0 0 0 0 0 0 0 0 0 0 0 0 0 0 0 0 0 0.00064314793585471 0 0 0 0 0 0 0 0 0 0 0 0 0 0 0 0 0 0 0 0 0 0 0 0 0 0 0 0 0 0 0 0 0 0 0 0 0 0 0 0 0 0 0 0 0 0 0 0 0 0 0 0 0 0 0 0 0 0 0 0 0 0 0 0 0 0 0 0.000838959716291235 0 0 0 0 0 0 0 0 0 0 0 0 0 0 0 0 0 0 0 0 0 0 0 0 0 0 0 0 0 0 0 0 0 0 0 0 0 0 0 0 0 0 0 0 0 0 0 0 0 0 0 0 0 0 0 0 0 0 0 0.000753430821615095
0 0 0 0 0 0 0 0 0 0 0 0 0 0 0 0 0 0 0 0 0 0 0 0 0 0 0 0 0 0 0 0 0 0 0 0 0 0 0 0 0 0 0 0 0 0 0 0 0 0 0 0 0 0 0 0 0 0 0 0 0 0 0 0 0 0 0 0 0 0 0 0 0 0 0 0 0 0 0 0 0 0 0 0 0 0 0 0.00629569255842543 0.00725010824115331 0 0.00632506974916603 0 0 0 0 0 0 0 0 0.0157958473363372 0.010281940822248 0 0.0157871220646625 0 0 0 0 0 0 0 0 0 0 0 0 0 0 0 0 0 0 0 0 0 0 0 0 0 0 0 0 0 0 0 0 0 0 0 0.0603685002802032 0 0 0 0 0 0.0668284905398199 0 0.0132900243919346 0.0230679760896049 0.0783376522651853 0.270133847007975 0.0785406101373752 0.00520293867980996 0.0350523818708065 0.0158995087015225 0 0 0 0 0 0 0 0 0 0 0 0 0 0 0 0 0 0 0 0 0 0 0 0 0 0 0 0 0 0 0 0 0 0 0 0 0 0 0 0 0 0 0 0 0 0 0 0 0 0 0 0 0 0 0 0 0 0 0 0 0 0 0 0 0 0 0 0 0 0 0 0 0 0 0 0 0 0 0 0 0 0 0 0 0 0 0 0 0 0 0 0 0 0 0 0 0 0 0 0 0 0.0862039816210911 0 0 0 0 0 0 0 0 0 0 0 0 0 0 0 0 0 0 0 0 0 0 0 0 0 0 0 0 0 0 0 0 0 0 0 0 0 0 0 0.00863780783772164 0 0.0900814034285216 0.0217288793377709 0 0 0 0.0343277747280229 0 0 0 0 0 0 0 0 0.0445215221324897 0 0 0 0.00604092017815211
0 0 0 0 0 0 0 0 0 0 0 0 0 0 0 0 0 0 0 0 0 0 0 0 0 0 0 0 0 0 0 0 0 0 0.00767169258834022 0 0 0 0 0 0 0 0 0 0 0 0 0 0 0 0 0 0 0 0 0 0 0 0 0 0 0 0 0 0 0 0 0 0 0 0 0 0 0 0 0 0 0 0 0 0 0 0 0 0 0 0 0.00413142527997998 0.00707147008139602 0 0 0 0 0 0 0 0 0 0 0.0275757895077262 0.0181954912525417 0.00371782025434949 0.0117435492273426 0 0 0 0 0 0 0 0 0 0 0 0 0 0 0 0 0 0 0 0 0 0 0 0 0 0 0 0 0 0 0 0 0 0 0 0 0 0.12657949912124 0.0110927901373174 0 0.0552803484583392 0 0 0 0.225478535664293 0.148826503418778 0.175506681798168 0.0503265912479017 0.0461684469554906 0.0194420690653831 0 0 0 0 0 0 0 0 0 0 0 0 0 0 0 0 0 0 0 0 0 0 0 0 0 0 0 0 0 0 0 0 0 0 0 0.00415245197239157 0 0 0 0 0 0 0 0 0 0 0 0 0 0 0 0 0 0 0 0 0 0 0 0 0 0 0 0 0 0 0 0 0 0 0 0 0 0 0 0 0 0 0 0 0 0 0 0 0 0 0 0 0 0 0 0 0 0 0 0 0 0 0 0 0 0 0 0 0 0 0 0 0 0 0 0 0 0 0 0 0 0 0 0 0 0 0 0 0 0 0 0 0 0 0 0 0 0 0 0 0 0 0 0 0 0 0 0 0.00524348837298073 0.00467173099166047 0 0 0 0 0 0 0 0 0 0.00808291110186618 0 0 0 0.0390407135025147 0 0 0
0 0 0 0 0 0 0 0 0 0 0 0 0 0 0 0 0 0 0 0 0 0 0 0 0 0 0 0 0 0 0 0 0 0 0 0 0 0 0 0 0 0 0 0 0 0 0 0 0 0 0 0 0 0 0 0 0 0.193996113693487 0 0 0 0 0 0 0 0 0 0 0 0 0 0 0.0102160369797703 0 0 0 0 0 0 0 0 0 0 0 0.0207898833135309 0.00156320936696091 0 0.0278782875852973 0.0523188493585632 0 0 0 0 0 0 0 0 0 0 0 0 0.0107801030533827 0.00501982373373349 0 0 0 0 0 0 0 0 0 0 0 0 0 0 0 0 0 0 0 0 0 0 0 0 0 0 0 0 0 0 0 0 0 0 0 0.0476085415830286 0.0886844811958648 0 0.159867329062847 0.0659760198867704 0 0 0 0.0561299318675007 0.00515445502161139 0 0 0 0 0 0.137587806460444 0.116429127837207 0 0 0 0 0 0 0 0 0 0 0 0 0 0 0 0 0 0 0 0 0 0 0 0 0 0 0 0 0 0 0 0 0 0 0 0 0 0 0 0 0 0 0 0 0 0 0 0 0 0 0 0 0 0 0 0 0 0 0 0 0 0 0 0 0 0 0 0 0 0 0 0 0 0 0 0 0 0 0 0 0 0 0 0 0 0 0 0 0 0 0 0 0 0 0 0 0 0 0 0 0 0 0 0 0 0 0 0 0 0 0 0 0 0 0 0 0 0 0 0 0 0 0 0 0 0 0 0 0 0 0 0 0 0 0 0 0 0 0 0 0 0 0 0 0 0 0 0 0 0 0 0 0 0 0 0 0 0 0 0 0
0 0 0 0 0 0 0 0 0 0 0 0 0 0 0 0.0281911243253101 0 0 0 0 0 0 0 0.00187883881251663 0 0 0 0 0 0.00313281104744738 0.00295396092382679 0 0 0 0.00861204663790524 0 0 0.0143046815546726 0.00190700049540376 0 0 0 0 0 0 0 0 0 0 0.000712897959258132 0 0 0 0 0 0 0 0 0 0 0 0 0 0 0 0.000727593530378156 0 0 0 0.00570465392185248 0.00103828463900225 0 0 0 0 0 0 0 0 0 0 0 0 0 0.0471250815022097 0.0248259913133287 0 0.029870375697043 0.0410244046177 0 0 0.00166363732711303 0.00626567062096887 0.00137004556205057 0.0087342061301025 0.00306293551992249 0.00121533675810132 0 0 0.00554167444776625 0.00426141495352612 0.0084638071489332 0.00526422727815954 0 0.00110330120571972 0 0 0 0 0 0 0 0 0 0 0 0 0 0 0 0 0 0 0 0 0 0.0271610580745375 0 0 0 0 0 0 0.00148760797322626 0 0.0240077715780904 0.00292866050908099 0.00589954707641447 0 0 0.0112940955544809 0.0244832407866178 0.0210536955486113 0.00346620786767037 0 0.0312771817679157 0 0.0256823615220115 0.00102857142180575 0.0289140525396688 0.00156342816650325 0.000915334946152291 0 0.210206571910814 0.0232249142993621 0 0 0 0 0 0 0 0 0 0 0 0 0 0 0 0 0 0 0 0 0 0 0 0 0 0 0 0 0 0 0 0 0 0 0 0 0 0 0 0 0 0 0 0 0 0 0 0 0 0 0 0 0 0 0 0 0 0 0 0 0 0 0 0 0 0 0 0 0 0 0 0 0 0 0 0 0 0 0 0 0 0 0 0 0 0 0 0 0 0 0 0 0 0 0 0 0 0 0 0 0.124748449887553 0 0 0 0 0 0 0 0 0 0 0 0 0 0 0 0 0 0 0 0 0 0 0 0 0 0 0 0 0 0 0 0 0 0 0 0 0 0 0 0.0227595123909093 0 0.0541375174628206 0.00694238248874392 0 0 0.00346959871130373 0.0100400664915555 0 0.00370353286929198 0.0101602245000191 0 0 0 0 0 0.0371019190398067 0 0 0.00712419605869462 0.0162622946261191
0 0 0 0 0 0 0 0 0 0 0 0 0 0 0 0 0 0 0 0 0 0 0 0 0 0 0 0 0 0 0 0 0 0 0 0 0 0 0 0 0 0 0 0 0 0 0 0 0 0 0 0 0 0 0 0 0 0 0 0 0 0 0 0 0 0 0 0 0 0 0 0 0 0 0 0 0 0 0 0 0 0 0 0 0.00642443427269346 0.00212957003139659 0 0.0136662834500945 0.030309177540487 0 0 0 0 0 0 0 0 0 0 0 0 0.0204876320486217 0.0176049228483753 0 0 0 0 0 0 0 0 0 0 0 0 0 0 0 0 0 0 0 0 0 0 0 0 0 0 0 0 0 0 0 0 0 0 0 0 0 0.328451957231022 0.0863903234116318 0.0429399075296177 0.0168504582665816 0.199112401048704 0.00804431839086617 0.0719297172829294 0 0.0317811128591714 0.119175671922245 0 0.00470211186556252 0 0 0 0 0 0 0 0 0 0 0 0 0 0 0 0 0 0 0 0 0 0 0 0 0 0 0 0 0 0 0 0 0 0 0 0 0 0 0 0 0 0 0 0 0 0 0 0 0 0 0 0 0 0 0 0 0 0 0 0 0 0 0 0 0 0 0 0 0 0 0 0 0 0 0 0 0 0 0 0 0 0 0 0 0 0 0 0 0 0 0 0 0 0 0 0 0 0 0 0 0 0 0 0 0 0 0 0 0 0 0 0 0 0 0 0 0 0 0 0 0 0 0 0 0 0 0 0 0 0 0 0 0 0 0 0 0 0 0 0 0 0 0 0 0 0 0 0 0 0 0 0 0 0 0 0 0 0 0 0 0 0 0 0
0 0 0 0 0 0 0 0 0 0 0 0 0 0 0 0 0 0 0 0 0 0 0 0 0 0 0 0 0 0 0 0 0 0 0 0 0 0 0 0 0 0 0 0 0 0 0 0 0 0 0 0 0 0 0 0 0 0 0 0 0 0 0 0 0 0 0 0 0 0 0 0 0 0 0 0 0 0 0 0.00131637778102863 0 0 0 0 0.00828429316318975 0.00662218068439409 0 0.0355965569377292 0.0664384750898189 0.0265534041009491 0.0207513756260157 0.0320181101166877 0 0.00313499683548387 0 0 0 0 0 0.00290133512383194 0.0279807684859841 0.0849740861608778 0.182264647084254 0 0 0 0 0 0 0 0 0 0 0 0 0 0 0 0 0 0 0 0 0 0 0 0 0 0 0 0 0 0 0 0 0 0 0 0.00364422351287553 0 0.0889445928095233 0.0351109322431205 0.0184702442313755 0.0252369664235491 0.0579612517848371 0 0.00127049285192023 0.0140163029146112 0 0.0860993717352913 0.0908209055118527 0.0667667261352028 0.0128213826555959 0 0 0 0 0 0 0 0 0 0 0 0 0 0 0 0 0 0 0 0 0 0 0 0 0 0 0 0 0 0 0 0 0 0 0 0 0 0 0 0 0 0 0 0 0 0 0 0 0 0 0 0 0 0 0 0 0 0 0 0 0 0 0 0 0 0 0 0 0 0 0 0 0 0 0 0 0 0 0 0 0 0 0 0 0 0 0 0 0 0 0 0 0 0 0 0 0 0 0 0 0 0 0 0 0 0 0 0 0 0 0 0 0 0 0 0 0 0 0 0 0 0 0 0 0 0 0 0 0 0 0 0 0 0 0 0 0 0 0 0 0 0 0 0 0 0 0 0 0 0 0 0 0 0 0 0 0 0 0 0 0 0 0
0 0 0 0 0 0 0 0 0 0 0 0 0 0 0 0.00211299962070564 0 0 0 0 0 0 0 0 0 0 0 0 0 0.000734863779378473 0 0 0.00517827427912982 0 0 0 0 0 0 0 0 0 0 0 0 0 0 0 0 0 0 0 0 0 0 0 0 0 0 0 0 0 0 0 0 0 0 0 0 0 0 0 0 0 0 0 0 0 0 0 0 0 0 0 0.00322618730003648 0.00847794568869992 0 0.00862982809183777 0.0187567742199081 0.00305068840802026 0.00294961461576362 0.00614333798420559 0 0 0.00102744714026615 0 0.00161992596072071 0 0 0.0215525392570731 0.0420756941517455 0.00674663153717509 0.0221766476478349 0 0 0 0 0 0 0 0 0 0 0 0 0 0 0 0 0 0 0 0 0 0 0 0.00497621676454691 0 0 0 0 0 0 0 0 0.00408006503703083 0 0 0.0357292560855951 0 0.071233870315227 0 0 0.0728140231363643 0.0571900609218639 0 0.0298824474298884 0.0439765756907332 0.072039287423939 0 0.17358610067697 0.0267893239085325 0.0754032891780305 0 0 0 0 0 0 0 0 0 0 0 0 0 0 0 0 0 0 0 0 0 0 0 0 0 0 0 0 0 0 0 0 0 0 0 0 0 0 0 0 0 0 0 0 0 0 0 0 0 0 0 0 0 0 0 0 0 0 0 0 0 0 0 0 0 0 0 0 0 0 0 0 0 0 0 0 0 0 0 0 0 0 0 0 0 0 0 0 0 0 0 0 0 0 0 0 0.00187561150781014 0.00272370415982979 0 0 0 0 0.00931994496293094 0.00222064718541596 0 0 0 0 0 0 0 0 0 0 0 0 0 0 0 0 0 0 0 0 0 0 0 0 0 0 0 0 0 0 0 0 0 0 0 0 0 0 0.00366583672131112 0.00242750453919142 0.056101569337598 0.0354573364861692 0 0 0 0 0 0 0 0 0 0.0125430195727134 0.0088449937327736 0 0 0.037670241097393 0.00112132427249679 0 0.00386835017314385
0 0 0 0 0 0 0 0 0 0 0 0 0 0 0 0.00169521778244572 0 0 0 0 0 0 0 0 0 0 0 0 0 0 0 0 0.00539142319588783 0 0.00323048590932599 0 0 0 0 0 0 0 0 0 0 0 0 0 0 0 0 0 0 0 0 0 0 0 0 0 0 0 0 0 0 0 0 0 0 0 0 0 0 0 0 0 0 0 0 0 0 0 0 0 0.00247624379289102 0 0 0.00826573170030907 0.014970088981849 0.0296001008355072 0.0216622930332415 0.0321699758216028 0 0.0119190058312613 0 0 0 0 0 0.0290527883865809 0.121619057376861 0.0183402086876637 0.0675770666319045 0 0 0 0 0 0 0 0 0 0 0 0 0 0 0 0 0 0 0 0 0 0 0 0 0 0 0 0 0 0 0 0 0 0 0 0.0123580145380157 0 0.0290171419957535 0.00265512549179701 0 0.0302703390551458 0.0234483026027133 0 0.00231031991073735 0 0.108653130659584 0.248200092103424 0 0.0598280646193814 0.0531272816114649 0.00308221414990131 0 0 0 0 0 0 0 0 0 0 0 0 0 0 0 0 0 0 0 0 0 0 0 0 0 0 0 0 0 0 0 0 0 0 0 0 0 0 0 0 0 0 0 0 0 0 0 0 0 0 0 0 0 0 0 0 0 0 0 0 0 0 0 0 0 0 0 0 0 0 0 0 0 0 0 0 0 0 0 0 0 0 0 0 0 0 0 0 0 0 0 0 0 0 0 0 0 0 0 0 0 0.00563360917941055 0 0 0 0 0 0 0 0 0 0 0 0 0 0 0 0 0 0 0 0 0 0 0 0 0 0 0 0 0 0 0 0 0 0 0 0 0 0 0 0.00223048912350293 0 0.0268670641501614 0.021459833557701 0 0 0 0 0 0 0 0 0 0 0 0 0 0 0 0 0.0028892892839751
0 0 0 0 0 0 0 0 0 0 0 0 0 0 0 0.00209359580669758 0 0 0 0 0 0 0 0 0 0 0 0 0 0.00200447297498304 0.00192076861186603 0.00704603169669975 0 0 0.0320361605671232 0 0 0 0 0 0 0 0 0 0 0 0 0 0 0 0 0 0 0 0 0 0 0 0 0 0 0 0 0 0 0 0 0 0 0 0 0 0 0 0 0 0 0 0 0 0 0 0 0 0.00816374502971451 0.000836596767942777 0 0.0196807530354472 0.0408837295827745 0.0305065162139695 0.03291877534847 0.0416915881721449 0 0.0958215933205147 0 0 0 0 0 0.0212750265663332 0.137170925186356 0.0449394295941022 0.0967916082737515 0 0 0 0 0 0 0 0 0 0 0 0 0 0 0 0 0 0 0 0 0 0 0 0 0 0 0 0 0 0 0 0 0 0 0 0.000739776583405944 0 0.0173454122613176 0.011810018566499 0.00814762193381408 0.00328438854984883 0.0352323788716384 0 0.0022154249360929 0.00406346529618932 0.130827579163698 0.0627381273246964 0.0979913546011948 0 0.00338507711822778 0.0029635709722593 0 0 0 0 0 0 0 0 0 0 0 0 0 0 0 0 0 0 0 0 0 0 0 0 0 0 0 0 0 0 0 0 0.00248976894605007 0.000984718126176832 0 0 0 0 0 0 0 0 0 0 0 0 0 0 0 0 0 0 0 0 0 0 0 0 0 0 0 0 0 0 0 0 0 0 0 0 0 0 0 0 0 0 0 0 0 0 0 0 0 0 0 0 0 0 0 0 0 0 0 0 0 0 0 0 0 0 0 0 0 0 0 0 0 0 0 0 0 0 0 0 0 0 0 0 0 0 0 0 0 0 0 0 0 0 0 0 0 0 0 0 0 0 0 0 0 0 0 0 0 0 0 0 0 0 0 0 0 0 0 0 0 0 0 0 0 0 0 0
0 0 0 0.00823498159495419 0 0 0 0 0 0 0.00433704433219745 0 0 0 0 0 0 0 0 0 0 0 0 0 0 0 0 0 0 0.00658215667422779 0 0 0.22092708000297 0.0174941601022651 0.0146176941333645 0 0 0 0 0 0 0 0 0 0 0 0 0 0 0 0 0 0 0.0243765323003605 0 0 0 0 0 0 0 0 0 0 0 0 0 0 0 0 0 0 0 0 0 0.0228295809784292 0 0 0 0 0 0 0 0 0 0 0 0 0 0 0 0 0 0 0 0 0 0 0 0.0490693133343388 0.0295514917428566 0 0.00519178857721531 0 0 0 0 0 0 0 0 0 0 0 0 0 0 0 0 0 0 0 0 0 0 0 0 0 0 0.00819582835632035 0 0 0.00475296957747154 0 0 0 0 0 0.0658005392197271 0 0 0 0 0.0318140890650742 0.0213321839310024 0 0 0 0.0361218697320043 0.253896214013625 0.125111300408989 0.00486703762279248 0 0 0 0 0 0 0 0 0 0 0 0 0 0 0 0 0 0 0 0 0 0 0 0 0 0 0 0 0 0 0 0 0 0 0 0 0 0 0 0 0 0 0 0 0 0 0 0 0 0 0 0 0 0 0 0 0 0 0 0 0 0 0 0 0 0 0 0 0 0 0 0 0 0 0 0 0 0 0 0 0 0 0 0 0 0 0 0 0 0 0 0 0 0 0 0 0 0 0 0 0 0 0 0.0150489650023146 0 0 0 0 0 0 0 0 0 0 0 0 0 0 0 0 0 0 0 0 0 0 0 0 0 0 0 0 0 0 0 0 0 0 0 0 0 0 0 0.00495421021170066 0 0.0129209974928847 0.0055179088373056 0 0 0 0 0 0 0 0 0 0 0 0 0 0 0 0 0.00645406275560803
0 0 0 0.00249891777020731 0 0 0 0 0 0 0 0 0 0 0 0.0342884086133933 0 0 0 0 0 0 0 0.00204221299811354 0 0 0 0 0 0.0037899636719118 0.00255533820620701 0.000511572275030791 0.000832945612073569 0.00553858064723794 0.0149233270138354 0 0 0.0125768534699082 0.00228388027128418 0 0 0 0 0 0 0 0 0 0 0 0.00673651950430208 0 0 0.0261741008814429 0 0 0.010871945873524 0.0121447155965469 0 0 0 0 0 0 0 0.000838895528462145 0 0 0 0.00589711082457921 0.0128445497761106 0 0 0 0 0.0164634625573056 0 0 0 0 0 0 0 0 0.0218387274991525 0.00673358318135601 0 0.0205611386311805 0.0233269035892923 0.000782973974495847 0.00065498383310976 0.0014998640630925 0.00233084399897169 0.00163400710335899 0.00344680914193157 0.00192519363556793 0 0 0 0.00889189945712908 0.00444057289414181 0.00196390815572481 0.00314286492663116 0 0 0 0 0 0 0 0 0 0 0 0 0 0 0 0 0 0 0 0 0 0 0 0.00777890992099254 0 0 0 0 0 0 0.001946907763592 0 0.00203032443379164 0.00458574054044882 0.00535903462554236 0.119743422864611 0.0520231825267242 0.00145585031972931 0.0099656835223584 0.0189276642314144 0.00382818460719696 0 0.0707772017013158 0.19405580195924 0 0 0 0.00192552411962336 0.00113036493880045 0 0 0.0883504114369454 0 0 0 0 0 0 0 0 0 0 0 0 0 0 0 0 0 0 0 0 0 0 0 0 0 0 0 0 0 0 0 0 0 0 0 0 0 0 0 0 0 0 0 0 0 0 0 0 0 0 0 0 0 0 0 0 0 0 0 0 0 0 0 0 0 0 0 0 0 0 0 0 0 0 0 0 0 0 0 0 0 0 0 0 0 0 0 0 0 0 0 0 0 0 0 0 0 0 0 0 0.0481594205414603 0 0 0 0 0 0 0 0 0 0 0 0 0 0 0 0 0 0 0 0 0 0 0 0 0 0.00122289742982193 0 0 0 0 0 0 0 0 0 0 0 0 0 0.0090799088748093 0 0.0336630176910372 0.00103656542764727 0 0 0.0025539532408686 0.00759538724613208 0 0 0.00200959227598044 0 0 0 0 0 0.0233980150353 0 0 0.00256768243549761 0.00784177511250539
0 0 0 0 0 0 0 0 0 0 0 0 0 0 0 0.00349339006043273 0 0 0 0 0 0 0 0 0 0 0 0 0 0 0 0 0 0 0.00259304121678946 0 0 0.00797643553629512 0 0 0 0 0 0 0 0 0 0 0 0 0.010437627260659 0 0 0.0139015997670068 0 0 0.0137292073155344 0.0286581688648413 0 0 0 0 0 0 0 0 0 0 0 0 0 0 0 0 0 0 0 0 0 0 0 0 0 0 0.00910542880025466 0 0 0.0161747697979825 0.0217993055107819 0 0 0 0 0 0 0 0 0 0 0 0 0.00857002105825985 0 0 0 0 0 0 0 0 0 0 0 0 0 0 0 0 0 0 0 0 0 0 0 0 0 0 0 0 0 0 0 0 0 0 0 0 0.098738437527148 0.00821545667984344 0 0.0216127444570151 0.00817969601337228 0 0 0.256542017792061 0.0918370412058686 0 0 0 0 0 0 0.378435611135854 0 0 0 0 0 0 0 0 0 0 0 0 0 0 0 0 0 0 0 0 0 0 0 0 0 0 0 0 0 0 0 0 0 0 0 0 0 0 0 0 0 0 0 0 0 0 0 0 0 0 0 0 0 0 0 0 0 0 0 0 0 0 0 0 0 0 0 0 0 0 0 0 0 0 0 0 0 0 0 0 0 0 0 0 0 0 0 0 0 0 0 0 0 0 0 0 0 0 0 0 0 0 0 0 0 0 0 0 0 0 0 0 0 0 0 0 0 0 0 0 0 0 0 0 0 0 0 0 0 0 0 0 0 0 0 0 0 0 0 0 0 0 0 0 0 0 0 0 0 0 0 0 0 0 0 0 0 0 0 0 0 0
0 0 0 0 0 0 0 0 0 0 0 0 0 0 0 0 0 0 0 0 0 0 0 0 0 0 0 0 0 0 0 0 0 0 0 0 0 0 0 0 0 0 0 0 0 0 0 0 0 0 0 0 0 0 0 0 0 0 0 0 0 0 0 0 0 0 0 0 0 0 0 0 0 0 0 0 0 0 0 0 0 0 0 0 0 0 0 0 0 0 0 0 0 0 0 0 0 0 0 0 0 0 0 0 0 0 0 0 0 0 0 0 0 0 0 0 0 0 0 0 0 0 0 0 0 0 0 0 0 0 0 0 0 0 0 0 0 0 0 0 0 0 0 0 0 0 0 0 0 0 0 0 0 0 0 0 0.35944038135296 0.0567446987276596 0 0 0.0102432862931736 0 0.164688173601358 0 0.0529425728367797 0.0551726781317153 0 0 0 0 0 0 0 0 0 0 0.227595413086674 0.0164650732210465 0 0 0 0 0.0205986863034343 0 0 0 0 0 0 0 0 0 0 0 0 0 0 0 0 0 0 0 0 0 0 0 0 0 0 0 0 0 0 0 0 0 0 0 0 0 0 0 0 0 0 0 0 0 0 0 0 0 0 0 0 0 0 0 0 0 0 0 0 0 0 0 0 0 0 0 0 0 0 0 0 0 0 0 0 0 0 0 0 0 0 0 0 0 0 0 0 0 0 0 0 0 0 0 0 0 0 0 0 0 0 0 0 0 0.0361090364451987 0 0 0 0 0 0 0 0 0 0 0 0 0 0 0 0 0 0 0 0 0 0 0 0 0 0 0
0 0 0 0 0 0 0 0 0 0 0 0 0 0 0 0 0 0 0 0 0 0 0 0 0 0 0 0 0 0 0 0 0 0 0 0 0 0 0 0 0 0 0 0 0 0 0 0 0 0 0 0 0 0 0 0 0 0 0 0 0 0 0 0 0 0 0 0 0 0 0 0 0 0 0 0 0 0 0 0 0 0 0 0 0 0 0 0 0 0 0 0 0 0 0 0 0 0 0 0 0 0 0 0 0 0 0 0 0 0 0 0 0 0 0 0 0 0 0 0 0 0 0 0 0 0 0 0 0 0 0 0 0 0 0 0 0 0 0 0 0 0 0 0 0 0 0 0 0 0 0 0 0 0 0 0.156870377272064 0 0.0145401998003056 0.0238753809680424 0 0.109649408151026 0.104470055527138 0.0263719062726613 0 0.037568957975588 0.01333924857688 0 0 0 0 0 0 0 0 0.0149000415666814 0.191026131407134 0.0394478304819608 0.00432809608954805 0 0 0 0.0486448484916828 0.0812594779452494 0 0 0 0 0 0 0 0 0 0.038531836291705 0 0 0 0 0 0 0 0 0 0 0 0 0 0 0 0 0 0 0 0 0 0 0 0 0 0 0.00816702516967365 0 0 0 0 0 0.00266803312881855 0 0 0 0 0 0 0 0 0 0 0 0 0 0 0 0 0 0 0 0 0 0 0 0 0 0 0 0 0 0 0 0 0 0 0 0 0 0 0 0 0 0 0 0 0 0 0 0 0 0 0 0 0 0 0 0 0 0.00656037541493074 0 0 0.0406889182007317 0.00750820278084622 0.029583648487332 0 0 0 0 0 0 0 0 0 0 0 0 0 0 0 0 0 0 0 0 0 0 0 0 0 0 0
0 0 0 0 0 0 0 0 0 0 0 0 0 0 0 0 0 0 0 0 0 0 0 0 0 0 0 0 0 0 0 0 0 0 0 0 0 0 0 0 0 0 0 0 0 0 0 0 0 0 0 0 0 0 0.0117920792060146 0.0470216689768313 0 0 0 0 0 0 0 0 0 0 0 0 0 0 0.0284189071737408 0 0 0 0 0 0 0 0 0 0 0 0 0 0 0 0 0 0 0 0 0 0 0 0 0 0 0 0 0 0 0 0 0 0 0 0 0 0 0 0 0 0 0 0 0 0 0 0 0 0 0 0 0 0 0 0 0 0 0 0 0 0 0 0 0 0 0 0 0 0 0 0 0 0 0 0 0 0 0 0 0 0 0 0 0.089378695030077 0.0524765185034453 0 0.115254459257084 0.0978972788226877 0.0353079686569074 0 0 0 0 0.052131005476691 0.0629975286243776 0 0 0 0 0 0 0 0 0 0.061212355600666 0 0 0 0 0 0 0 0 0 0 0 0 0 0 0 0 0 0 0 0 0 0 0 0 0 0 0 0 0 0 0 0 0 0 0 0 0 0 0 0 0 0 0 0 0 0 0 0 0 0 0 0 0 0 0 0 0 0 0 0 0 0 0 0 0 0 0 0 0 0 0 0 0 0 0 0 0 0 0.0123263992399582 0 0 0 0 0 0 0 0 0 0 0 0 0 0 0 0 0 0 0 0 0 0 0 0 0 0 0 0 0 0.0395450747688674 0 0.0257736234108067 0.268466437251845 0 0 0 0 0 0 0 0 0 0 0 0 0 0 0 0 0 0 0 0 0 0 0 0 0 0 0
0 0 0 0 0 0 0 0 0 0 0 0 0 0 0 0 0 0 0 0 0 0 0 0 0 0 0 0 0 0 0 0 0 0 0 0 0 0 0 0 0 0 0 0 0 0 0 0 0 0 0 0 0 0 0 0 0 0 0 0 0 0 0 0 0 0 0 0 0 0 0 0 0 0 0 0 0 0 0 0 0 0 0 0 0 0 0 0 0 0 0 0 0 0 0 0 0 0 0 0 0 0 0 0 0 0 0 0 0 0 0 0 0 0 0 0 0 0 0 0 0 0 0 0 0 0 0 0 0 0 0 0 0 0 0 0 0 0 0 0 0 0 0 0 0 0 0 0 0 0 0 0 0 0 0 0 0.0188869632293238 0.025262418294742 0 0.0736618585001161 0.0690099398585283 0.0120138208780917 0 0 0 0 0 0 0 0 0 0 0 0 0.00991639032197793 0 0 0.00586643038745997 0 0 0 0.00841077839559746 0.0165519476162933 0 0 0 0 0 0 0 0 0 0.0184681257571412 0 0 0 0 0.0158770636643971 0 0 0 0 0 0 0 0.00810795072698227 0 0 0 0 0 0 0.00218496105554997 0 0 0 0 0 0 0 0 0 0 0 0 0 0 0 0 0 0 0 0 0 0 0 0 0 0 0 0 0 0.0067627922435555 0.00271522433148186 0 0 0 0.00594271136892188 0 0 0 0 0 0 0 0 0 0 0 0 0 0 0 0 0 0 0 0 0 0 0 0 0 0 0 0 0 0 0 0 0 0 0 0.160554377705187 0 0.0564376282096975 0.117725693331629 0.158523702210332 0.113662990864909 0 0 0.00443726784210031 0 0.00824213323706064 0.0746437046660301 0 0 0 0 0 0 0 0 0 0 0 0 0.00613312530289353 0 0 0 0 0 0 0 0
0 0 0 0 0 0 0 0 0 0 0 0 0 0 0 0 0 0 0 0 0 0 0 0 0 0 0 0 0 0 0 0 0 0 0 0 0 0 0 0 0 0 0 0 0 0 0 0 0 0 0 0 0 0 0 0.00450544439611186 0 0 0 0 0 0 0 0 0 0 0 0 0 0 0 0 0 0 0 0 0 0 0 0 0 0 0 0 0 0 0 0 0 0 0 0 0 0 0 0 0 0 0 0 0 0 0 0 0 0 0 0 0 0 0 0 0 0 0 0 0 0 0 0 0 0 0 0 0 0 0 0 0 0 0 0 0 0 0 0 0 0 0 0 0 0 0 0 0 0 0 0 0 0 0 0 0 0 0 0 0 0.0227281833697026 0.0780224515016371 0 0.137271639477978 0 0 0 0 0 0.0289496142624947 0 0 0 0 0 0 0 0 0 0 0 0 0 0 0 0.00613725997289781 0 0 0 0 0 0 0 0 0 0.0108664506726994 0.00457581937734592 0 0 0 0.0346563756022306 0 0 0 0 0 0 0 0.0163210210616936 0.00325798897183859 0 0 0 0 0 0.00183208472345391 0 0 0 0 0 0 0 0 0 0 0 0 0 0 0 0 0 0 0 0 0 0 0 0 0 0 0 0 0 0.0219479708506418 0.0141829563720215 0 0 0 0 0 0 0 0 0 0 0 0.00409722328531749 0 0 0 0 0 0 0 0 0 0 0 0 0 0 0 0 0 0 0 0 0 0 0 0 0 0 0 0.0419446031359305 0 0.161723844086821 0.0319568559054838 0.129738639591789 0.122707906101328 0 0 0.00431234001458324 0 0.0110506697605156 0.103442347130013 0 0 0 0 0 0 0 0 0 0 0 0 0 0 0 0 0 0 0 0 0.00377031037547063
0 0 0 0 0 0 0 0 0 0 0 0 0 0 0 0 0 0 0 0 0 0 0 0 0 0 0 0 0 0 0 0 0 0 0 0 0 0 0 0 0 0 0 0 0 0 0 0 0 0 0 0 0 0 0 0.00898465396566595 0 0 0 0 0 0 0 0 0 0 0 0 0 0 0 0 0 0 0 0 0 0 0 0 0 0 0 0 0 0 0 0 0 0 0 0 0 0 0 0 0 0 0 0 0 0 0 0 0 0 0 0 0 0 0 0 0 0 0 0 0 0 0 0 0 0 0 0 0 0 0 0 0 0 0 0 0 0 0 0 0 0 0 0 0 0 0 0 0 0 0 0 0 0 0 0 0 0 0 0.00509038331263998 0.124854267933124 0.0111397435472669 0.0993337714822579 0.186547389813155 0 0 0 0 0 0.00600247040761017 0.0358789745308585 0 0 0 0 0 0 0 0 0.121071488775673 0 0 0 0 0 0 0 0 0 0 0 0 0 0 0 0 0.0110589915099543 0 0 0 0 0 0 0 0 0 0 0 0 0 0.00565679038032217 0 0 0 0 0 0 0 0 0 0 0 0 0.0108054284044459 0 0 0 0 0 0 0 0 0 0 0 0 0 0 0 0 0 0 0 0 0 0 0 0 0 0 0 0 0 0 0 0 0 0 0 0 0 0 0 0 0 0 0 0 0 0 0 0 0 0 0 0 0 0 0 0 0 0 0 0 0 0 0 0.0300482971811883 0 0.0453710570571482 0.0412663357757306 0.154865637442986 0.0837881245735748 0 0 0 0 0 0.0182361939063993 0 0 0 0 0 0 0 0 0 0 0 0 0 0 0 0 0 0 0 0 0
0 0 0 0 0 0 0 0 0 0 0 0 0 0 0 0 0 0 0 0 0 0 0 0 0 0 0 0 0 0 0 0 0 0 0 0 0 0 0 0 0 0 0 0 0 0 0 0 0 0 0 0 0 0 0 0 0 0 0 0 0 0 0 0 0 0 0 0 0 0 0 0 0 0 0 0 0 0 0 0 0 0 0 0 0 0 0 0 0 0 0 0 0 0 0 0 0 0 0 0 0 0 0 0 0 0 0 0 0 0 0 0 0 0 0 0 0 0 0 0 0 0 0 0 0 0 0 0 0 0 0 0 0 0 0 0 0 0 0 0 0 0 0 0 0 0 0 0 0 0 0 0 0 0 0 0 0.0426747724044078 0 0.00620367040157176 0 0 0 0.0213046746660584 0.0845959863757651 0.247522858904226 0.0212978065783204 0 0 0 0 0 0.012006429917631 0 0 0.0169090535206616 0.134355536857149 0.0152580622677613 0.0078722028420985 0.0605118694192496 0.00880869364416351 0 0.0191283835475535 0.0633503481426175 0.133735035614334 0 0 0 0 0 0 0 0 0.0242031344497436 0 0 0 0 0 0 0 0 0 0 0 0 0 0 0 0.0047375191007103 0.00119486867131616 0 0 0.00124329160761266 0 0 0 0 0 0 0.0147216170102067 0 0 0 0 0 0 0 0 0 0 0 0 0.00102676020513707 0 0 0 0 0 0 0 0 0 0 0 0 0 0 0 0 0 0 0 0 0 0 0 0 0 0 0 0 0 0 0 0 0 0.00732293868049811 0.00523099187903389 0.00551706174741856 0 0 0 0 0 0 0 0.0222330397523453 0 0 0 0 0 0 0 0 0 0.0129364527726163 0 0 0 0 0.00409693901979194 0 0 0 0 0 0 0 0 0 0 0 0 0 0 0 0 0 0 0 0 0 0 0 0
0 0 0 0 0 0 0 0 0 0 0 0 0 0 0 0 0 0 0 0 0 0 0 0 0 0 0 0 0 0 0 0 0 0 0 0 0 0 0 0 0 0 0 0 0 0 0 0 0 0 0 0 0 0 0 0 0 0 0 0 0 0 0 0 0 0 0 0 0 0 0 0 0 0 0 0 0 0 0 0 0 0 0 0 0 0 0 0 0 0 0 0 0 0 0 0 0 0 0 0 0 0 0 0 0 0 0 0 0 0 0 0 0 0 0 0 0 0 0 0 0 0 0 0 0 0 0 0 0 0 0 0 0 0 0 0 0 0 0 0 0 0 0 0 0 0 0 0 0 0 0 0 0 0 0 0.269844612459569 0.0990099377166787 0 0 0 0 0.195809059920885 0 0 0.0382808900928618 0 0 0 0 0 0 0 0 0 0 0 0.118521501399431 0.0423206282541037 0 0.0412481756862609 0 0 0.0297836798449926 0.165181514625216 0 0 0 0 0 0 0 0 0 0 0 0 0 0 0 0 0 0 0 0 0 0 0 0 0 0 0 0 0 0 0 0 0 0 0 0 0 0 0 0 0 0 0 0 0 0 0 0 0 0 0 0 0 0 0 0 0 0 0 0 0 0 0 0 0 0 0 0 0 0 0 0 0 0 0 0 0 0 0 0 0 0 0 0 0 0 0 0 0 0 0 0 0 0 0 0 0 0 0 0 0 0 0 0 0 0 0 0 0 0 0 0 0 0 0 0 0 0 0 0 0 0 0 0 0 0 0 0 0 0 0 0
0 0 0 0 0 0 0 0 0 0 0 0 0 0 0 0 0 0 0 0 0 0 0 0 0 0 0 0 0 0 0 0 0 0 0 0 0 0 0 0 0 0 0 0 0 0 0 0 0 0 0 0 0 0 0 0 0 0 0 0 0 0 0 0 0 0 0 0 0 0 0 0 0 0 0 0 0 0 0 0 0 0 0 0 0 0 0 0 0 0 0 0 0 0 0 0 0 0 0 0 0 0 0 0 0 0 0 0 0 0 0 0 0 0 0 0 0 0 0 0 0 0 0 0 0 0 0 0 0 0 0 0 0 0 0 0 0 0 0 0 0 0 0 0 0 0 0 0 0 0 0 0 0 0 0 0 0 0 0 0 0 0.206952058241052 0 0 0.512315931647588 0.0237772560361239 0 0 0 0 0 0.0467763629056115 0 0 0 0.104910633031932 0 0 0 0 0 0 0 0.0486317238255308 0 0 0 0 0 0 0 0 0 0 0 0 0 0 0 0 0 0 0 0 0 0 0 0 0.00536665618218901 0 0 0 0 0 0 0 0 0 0 0 0 0 0 0 0 0 0 0 0 0 0 0 0 0 0 0 0 0 0 0 0 0 0 0 0 0 0 0 0 0 0 0 0 0 0 0 0 0 0 0 0 0 0 0 0 0 0.00799779816833947 0 0.0121358516363013 0 0 0 0 0 0 0 0 0 0 0.0311357283253318 0 0 0 0 0 0 0 0 0 0 0 0 0 0 0 0 0 0 0 0 0 0 0 0 0 0 0 0 0 0 0 0 0 0 0 0
0 0 0 0 0 0 0 0 0 0 0 0 0 0 0 0 0 0 0 0 0 0 0 0 0 0 0 0 0 0 0 0 0 0 0 0 0 0 0 0 0 0 0 0 0 0 0 0 0 0 0 0 0 0 0 0 0 0 0 0 0 0 0 0 0 0 0 0 0 0 0 0 0 0 0 0 0 0 0 0 0 0 0 0 0 0 0 0 0 0 0 0 0 0 0 0 0 0 0 0 0 0 0 0 0 0 0 0 0 0 0 0 0 0 0 0 0 0 0 0 0 0 0 0 0 0 0 0 0 0 0 0 0 0 0 0 0 0 0 0 0 0 0 0 0 0 0 0 0 0 0 0 0 0 0 0.0105018811649788 0.0170756455670978 0 0 0 0 0.275412664396599 0.00463439178611101 0.233016387070123 0 0.0702833721444593 0 0 0 0 0 0 0 0 0 0.207981614900237 0.00916957051286496 0 0.0108582447338776 0 0 0 0 0.116135340291856 0 0 0 0 0 0 0 0 0 0 0 0 0 0 0 0 0 0 0 0 0 0 0 0 0.00471014218223516 0 0 0 0 0 0 0 0 0 0 0 0 0 0 0 0 0 0 0 0 0 0 0 0 0 0 0 0 0 0 0 0 0 0 0 0 0 0 0 0 0 0 0 0 0 0 0 0 0 0 0 0 0 0 0 0 0 0.00794435435411458 0.00700753827833601 0.00672617525027993 0 0 0 0 0 0 0 0.00773603572882891 0 0 0.0108066416380017 0 0 0 0 0 0 0 0 0 0 0 0 0 0 0 0 0 0 0 0 0 0 0 0 0 0 0 0 0 0 0 0 0 0 0 0
0 0 0 0 0 0 0 0 0 0 0 0 0 0 0 0 0 0 0 0 0 0 0 0 0 0 0 0 0 0 0 0 0 0 0 0 0 0 0 0 0 0 0 0 0 0 0 0 0 0 0 0 0 0 0.00728392480800098 0.00588195731603044 0 0 0 0 0 0 0 0 0 0 0 0 0 0 0.00266931750815487 0 0 0 0 0 0 0 0 0 0 0 0 0 0 0 0 0 0 0 0 0 0 0 0 0 0 0 0 0 0 0 0 0 0 0 0 0 0 0 0 0 0 0 0 0 0 0 0 0 0 0 0 0 0 0 0 0 0 0 0 0 0 0 0 0 0 0 0 0 0 0 0 0 0 0 0 0 0 0 0 0 0 0 0 0.0327750855420601 0.0181567059164094 0.0196610702479214 0 0 0.00717527615791073 0.0709677741586675 0 0.0323868006828984 0.210479741593869 0 0.0251858936823266 0 0 0 0 0.0149153808542746 0 0 0 0.0447974131260123 0.115321861777065 0.011480094197996 0 0 0 0 0 0.212648217654978 0 0 0 0.00487090862258171 0 0 0 0 0 0 0 0 0 0 0 0 0 0 0 0 0 0.0334507017041824 0 0 0 0 0 0 0 0 0 0 0 0 0 0 0 0 0 0 0 0 0 0 0 0 0 0 0 0 0 0 0 0 0 0 0 0 0 0 0 0 0 0 0 0 0 0 0 0 0 0.00779812799872738 0 0 0 0 0 0 0 0 0 0 0 0.0071543119660352 0.0470661354469097 0 0 0 0 0 0 0 0.00598737269267959 0 0 0.0115580882569735 0 0 0 0 0 0.00435200344939326 0 0 0.0173121663814776 0 0 0 0 0.00552895991253842 0.00620295302141018 0.00544785119729527 0 0 0 0 0 0 0 0 0 0 0 0.00414754513219283 0 0 0 0 0 0 0 0.00733635899302804
0 0 0 0 0 0 0 0 0 0 0 0 0.0452928355446556 0 0 0 0 0 0 0 0 0 0 0 0 0 0.00210166961488513 0 0 0 0 0.00668019076418242 0 0 0 0 0 0 0 0 0 0 0 0 0 0 0 0 0 0 0 0 0 0 0.00336639512778893 0.00521305742757936 0 0 0 0 0 0 0 0 0 0 0 0 0 0 0.00161358569096393 0 0 0 0 0 0 0 0 0 0 0 0 0 0 0 0 0 0 0 0 0 0 0 0 0 0 0 0 0 0 0 0 0 0 0 0 0 0 0 0 0 0 0.022498271730619 0.0129821758149095 0 0.00300658871480072 0.0256478541880586 0.0365815976296952 0.0165256316562416 0 0 0 0 0 0 0 0 0 0 0 0 0 0 0 0 0 0 0 0 0 0 0 0 0 0 0 0 0 0 0 0 0 0 0 0 0 0.00693184939452923 0 0.0137206372617258 0.0125130496334838 0 0 0 0 0.00734804687574568 0 0 0.00764508076531061 0.0358380158047445 0.0486388359200155 0.0058241048488408 0.00835133713077108 0 0 0 0 0 0 0 0 0 0 0 0 0 0.0352607628884713 0 0.0110773842219919 0 0 0 0 0 0.00392291761367131 0 0 0 0 0 0.00115105712373697 0 0 0.0159672165078702 0 0 0.179419473927939 0 0 0 0 0 0 0 0 0 0 0 0 0 0 0 0.0218971297426279 0 0 0 0 0 0 0 0 0 0 0 0 0 0 0 0 0 0 0 0 0 0 0 0 0 0 0 0 0 0 0 0 0 0 0 0.0203679034999845 0.0203201765446043 0.088094489216829 0.0898146178920089 0.105353551834114 0 0 0.00275744941042038 0 0 0.00610894146925021 0 0 0 0 0 0 0 0 0 0 0 0 0.0410079882409004 0 0 0 0.00122622153052066 0 0.00487755274353754 0.0230543540519745 0 0 0 0 0 0 0 0 0 0 0 0 0 0 0 0 0 0 0 0 0 0 0 0 0 0 0
0 0 0 0 0 0 0 0 0 0 0 0 0 0 0 0 0 0 0 0 0.00614173326124424 0 0 0 0 0 0 0 0 0 0 0 0 0 0 0 0 0 0 0 0 0 0 0.00673624450118247 0.0342940570098578 0.0257583998822227 0 0 0 0 0 0 0 0 0 0 0 0 0 0 0 0 0.00597972661058059 0 0.0095169575881341 0 0 0 0 0 0 0 0 0 0 0 0 0 0 0 0 0 0 0 0 0 0 0 0 0 0 0 0 0 0 0 0 0 0 0 0 0 0 0 0 0 0 0 0 0 0 0 0 0 0 0 0 0 0 0 0 0 0 0 0 0 0 0.274847660608783 0 0 0 0 0 0 0 0 0 0 0 0 0 0 0 0 0 0 0 0 0 0 0 0 0 0 0 0 0 0 0 0 0 0 0 0 0 0 0 0 0.0199446615575587 0.191824861898275 0 0 0.0227896079027956 0 0 0 0 0 0.130004221528875 0 0 0 0 0.209477690517962 0 0 0 0 0 0.0200206105787667 0 0 0 0 0 0 0 0 0 0 0 0 0 0 0 0 0 0 0 0 0 0 0 0 0 0 0 0 0 0 0 0 0.0136445666577728 0 0 0 0 0 0 0 0 0 0 0 0 0 0 0 0 0 0 0 0 0 0 0.0040306734220774 0 0 0 0 0.0117586243392614 0 0 0 0.0093244125809493 0 0 0 0 0 0 0 0 0 0 0 0 0 0 0 0 0 0 0 0 0 0 0 0 0 0 0 0 0 0 0 0 0 0 0 0 0 0 0 0 0 0 0.00390528955370088 0 0 0 0 0 0 0 0 0 0 0 0 0 0 0 0 0 0
0 0 0 0 0 0 0 0 0 0 0 0 0 0 0 0 0 0 0 0 0 0 0 0 0 0 0 0 0 0 0 0 0 0 0 0 0 0 0 0 0 0 0 0 0.00632477745126537 0 0 0 0 0 0 0 0 0 0 0 0 0 0 0 0 0 0 0 0 0 0 0 0 0 0 0 0 0 0 0 0 0 0 0 0 0 0 0 0 0 0 0 0 0 0 0 0 0 0 0 0 0 0 0 0 0 0 0 0 0 0 0 0 0 0 0 0 0 0 0 0 0 0 0 0 0 0 0 0 0 0 0.0357501558607709 0 0 0 0 0 0 0 0 0 0 0 0 0 0 0 0 0 0 0 0 0 0 0 0 0 0 0 0 0 0 0 0 0 0 0 0 0 0 0.0208377086458481 0.0143354476933124 0 0.0882325599152557 0.262595410029537 0 0.0170651341442618 0 0 0 0 0 0.00509480971638191 0 0 0 0 0.00676302174740961 0 0 0.111602213128192 0.0414805324032807 0.115199566788847 0 0.0425337440732268 0 0 0 0 0 0.00593399759159357 0 0 0 0.0250225336542726 0 0 0 0 0 0.00847421915260462 0 0 0 0 0 0 0 0 0 0 0 0 0 0 0 0 0 0 0 0 0 0 0 0 0 0 0 0 0.00672501013715226 0 0 0 0.00310372995483123 0 0 0 0 0 0 0 0 0 0 0 0 0 0 0 0.0195028348142451 0 0 0 0 0 0 0.077595340175809 0 0 0 0 0 0 0 0 0 0 0 0 0 0 0 0 0 0 0.0756150064974271 0 0 0 0 0 0 0 0 0 0 0 0 0 0 0.00286925052568993 0 0.00418225136897363 0 0 0 0 0 0 0 0 0 0 0 0 0 0 0 0 0.00316074452981215
0 0 0 0 0 0 0 0 0 0 0 0 0 0 0 0 0 0 0 0 0 0 0 0 0 0 0 0 0 0 0 0 0 0 0 0 0 0 0 0 0 0 0.00979142207609156 0 0.0107714910982728 0 0 0 0 0 0 0 0 0 0 0 0 0 0 0 0 0 0 0 0 0 0 0 0 0 0 0 0 0.00793820089813286 0 0 0 0 0 0 0 0 0 0 0 0 0 0 0 0 0 0 0 0 0 0 0 0 0 0 0 0 0 0 0 0 0 0 0 0 0 0 0 0 0 0 0 0 0 0 0 0 0 0 0 0 0 0.0226116355919201 0 0 0 0 0 0 0 0 0 0 0 0 0 0 0 0 0 0 0 0 0 0 0 0 0 0 0 0 0 0 0 0 0 0 0 0 0 0 0.0819864806890027 0.115723054357454 0.0740558351490258 0 0.217211606450399 0 0 0 0 0 0 0 0.0184303442965862 0 0 0 0 0.030782358206547 0 0 0 0.0186997265872517 0.0160294833623764 0 0 0 0 0 0.00190886976300537 0 0 0 0 0 0 0 0 0.0544678990088021 0 0 0.0438900558085664 0 0 0 0 0 0 0 0 0 0 0 0 0 0 0 0.068829749855737 0 0 0 0 0 0 0 0 0 0 0 0 0 0 0 0 0 0 0 0 0 0 0 0 0 0 0 0 0 0 0 0 0 0 0 0 0 0 0 0.0482063755478177 0 0 0 0 0 0 0 0 0 0 0 0 0 0 0 0 0 0 0.158665411253011 0 0 0 0 0 0 0 0 0 0 0 0 0 0 0 0 0 0 0 0 0 0 0 0 0 0 0 0 0 0 0 0 0 0
0 0 0 0 0 0 0 0 0 0 0 0 0 0 0 0 0 0 0 0 0 0 0 0.00964033334944849 0 0 0 0 0 0 0 0 0 0 0 0 0 0 0 0 0 0 0.00934422903803215 0 0.00295907894482778 0 0 0 0 0 0 0 0 0 0 0 0 0 0 0 0 0 0.00184588683971824 0 0 0 0 0 0 0 0 0 0 0.00512441525975735 0 0 0 0 0 0 0 0 0 0 0 0 0 0 0 0 0 0 0 0 0 0 0 0 0 0 0 0 0 0 0 0 0 0 0 0 0 0 0 0 0 0 0 0 0 0 0 0 0 0 0 0 0 0 0 0 0 0 0 0 0 0 0 0 0 0 0 0 0 0 0 0 0 0 0 0 0 0 0 0 0 0 0 0 0 0 0 0 0 0 0 0 0.050890435582324 0 0.10080271810329 0.0993431062768564 0 0 0 0 0 0 0 0 0 0 0 0 0 0 0 0 0.0527088043005383 0.0498106689309973 0.0801422735143297 0 0.0648147873169598 0 0 0 0.00140845018765234 0.000791194265608264 0.0164471341198377 0 0 0 0.0253521119551439 0 0 0.0444164950591124 0 0 0.0187958713636944 0 0 0 0 0 0 0 0 0 0 0 0 0 0 0 0.0394529816104842 0 0 0 0 0 0 0 0 0 0 0 0.000772063846331292 0.0199882296458656 0 0 0 0.00328202011512175 0 0 0 0 0.00217506158858923 0.00119207595990849 0 0 0 0 0 0 0 0.00103985332988758 0 0.0221785761921023 0.000594958518521639 0 0 0 0 0 0.0159527654806456 0 0 0 0 0 0 0 0 0 0 0 0 0 0 0 0 0 0 0.2451579232 0 0 0 0 0 0 0 0 0 0 0 0 0 0 0.00338520128777177 0.000830944727963964 0.00310393050833335 0 0 0 0 0 0 0 0 0.00077938539597232 0 0 0 0 0 0 0.0021767468119275 0.00329928737244513
0 0 0 0 0 0 0 0 0 0 0 0 0 0 0 0 0 0 0 0 0 0 0 0 0 0 0 0 0 0 0 0 0 0 0 0 0 0 0 0 0 0 0 0 0 0 0 0 0 0 0 0 0 0 0 0 0 0 0 0 0 0 0 0 0 0 0 0 0 0 0 0 0 0 0 0 0 0 0 0 0 0 0 0 0 0 0 0 0 0 0 0 0 0 0 0 0 0 0 0 0 0 0 0 0 0 0 0 0 0 0 0 0 0 0 0 0 0 0 0 0 0 0 0 0 0 0 0.0275426428908207 0 0 0 0 0 0 0 0 0 0 0 0 0 0 0 0 0 0 0 0 0 0 0 0 0 0 0 0 0 0 0 0 0 0.0725179166721739 0 0.115488273155187 0 0.027035815275242 0.0361842650142155 0 0 0 0 0 0.0188765865522364 0.0881219978052139 0 0 0 0 0.0365303110629935 0 0 0 0 0.195792808946704 0 0 0 0 0 0 0 0 0 0 0 0 0 0 0 0 0 0 0 0 0 0 0 0.123127425167322 0 0.0449210119802367 0 0 0 0 0 0 0 0.0872394833959879 0 0 0 0 0 0 0 0 0 0 0 0 0 0.0386783314035438 0 0.00482282149717864 0 0 0 0 0 0 0 0 0 0 0 0 0 0 0 0 0.0264253977779288 0 0 0 0.0221235888373358 0 0 0 0 0 0 0 0 0 0 0 0 0 0.0345713225656793 0 0 0 0 0 0 0 0 0 0 0 0 0 0 0 0 0 0 0 0 0 0 0 0 0 0 0 0 0 0 0 0 0 0 0 0 0 0 0 0 0 0 0 0 0 0 0
0 0 0 0 0 0 0 0 0 0 0 0 0 0 0 0 0 0 0 0 0 0 0.0279413543132553 0 0 0 0.257701836479597 0 0 0 0 0 0 0 0 0 0 0 0 0 0 0 0 0 0 0 0 0 0 0 0 0 0 0 0 0 0 0 0 0 0 0 0 0 0 0 0 0 0 0 0 0 0 0 0 0 0 0 0 0 0 0 0 0 0 0 0 0 0 0 0 0 0 0 0 0 0 0 0 0 0 0 0 0 0 0 0 0.0090982267826951 0 0 0 0 0 0 0 0 0.0290563396071846 0 0 0.0120312626780557 0 0.0781708882870841 0 0 0 0 0 0.0914497174922565 0 0 0 0 0 0 0 0 0 0 0 0 0 0 0 0 0 0 0 0 0 0 0 0 0 0 0 0 0 0 0 0 0 0 0 0 0 0 0.0586436377245092 0.0422005824610698 0.0439649627219853 0 0 0.0213352521207959 0 0 0 0 0 0 0 0 0 0 0 0 0 0 0 0 0 0 0 0 0 0 0 0 0 0 0 0 0 0 0 0 0 0 0 0 0 0 0 0 0 0 0 0 0 0 0 0 0 0 0 0 0 0 0 0 0 0 0 0 0 0 0 0 0 0 0 0 0 0 0 0 0 0 0 0 0 0 0 0 0 0 0 0 0 0 0 0 0.0836634757825274 0 0.222061810223029 0 0 0 0 0.0226806533259556 0 0 0 0 0 0 0 0 0 0 0 0 0 0 0 0 0 0 0 0 0 0 0 0 0 0 0 0 0 0 0 0 0 0 0 0 0 0 0 0 0 0 0 0 0 0 0 0
0 0 0 0 0 0 0 0 0 0 0 0 0 0 0 0 0 0 0 0 0 0 0 0 0 0 0.00555966598107837 0 0 0 0 0 0 0 0 0 0 0 0 0 0 0 0 0 0 0 0 0 0 0 0 0 0 0 0 0 0 0 0.00389085240748389 0 0 0.00469542784599197 0 0 0 0 0 0 0 0 0 0 0 0 0 0 0 0 0 0 0 0 0 0 0 0 0 0 0 0 0 0 0 0 0 0 0 0 0 0 0 0 0 0 0 0 0 0.00719880468442623 0 0 0 0 0 0 0 0 0 0 0 0 0 0 0 0 0 0 0 0 0 0 0 0 0 0 0 0 0 0 0 0 0 0 0 0 0 0 0 0 0 0 0 0 0 0 0 0 0 0 0 0 0 0 0 0 0 0 0 0 0 0 0 0.0595437212439337 0 0 0 0 0 0.010271932438455 0 0 0 0 0 0 0 0 0 0 0 0 0 0 0 0 0 0 0 0 0 0 0 0 0 0 0 0 0 0.0421828170650837 0.394497330532641 0.0159548467385487 0 0 0 0.00685614619287573 0.00573601740771929 0 0 0.0294716874447698 0.0191415185127905 0 0 0 0 0 0 0 0 0 0 0 0 0.0920264060890846 0.00200668015382656 0 0 0 0 0 0 0 0 0 0 0 0 0 0 0 0 0 0 0 0 0 0 0 0 0 0 0 0 0 0 0.0125901059265675 0 0 0.121122331452005 0.120062216583412 0 0 0 0 0 0 0.0221397601041397 0 0 0 0 0 0.0250517311951667 0 0 0 0 0 0 0 0 0 0 0 0 0 0 0 0 0 0 0 0 0 0 0 0 0 0 0 0 0 0 0 0 0 0 0
0 0 0 0 0 0 0 0 0 0 0 0 0.00280125461329845 0 0 0 0 0 0 0 0 0 0 0 0 0 0 0 0 0 0 0 0 0 0 0 0 0 0 0 0 0 0 0 0 0 0 0 0 0 0 0 0 0 0 0 0 0 0 0 0 0 0 0 0 0 0 0 0 0 0 0 0 0 0 0 0 0 0 0 0 0 0 0 0 0 0 0 0 0 0 0 0 0 0 0 0 0 0 0 0 0 0 0 0 0 0 0 0 0 0 0 0 0 0 0 0 0 0 0 0 0 0 0 0 0 0 0 0 0 0 0 0 0 0 0 0 0 0 0 0 0 0 0 0 0 0 0 0 0 0 0 0 0 0 0 0.0194037600312562 0 0.0163245118398303 0 0 0.0539061512818235 0 0 0 0 0 0 0 0 0 0 0 0 0 0.379597591570335 0 0 0.0151865986106028 0 0 0 0.0169980516590096 0 0 0 0 0 0 0 0 0 0.17199658170226 0 0 0 0 0 0 0 0 0 0 0 0 0 0 0 0 0 0 0 0 0 0 0 0 0 0 0.0312137171393239 0 0 0 0 0 0 0 0 0 0 0 0 0 0 0 0 0 0 0 0 0 0 0 0 0 0 0 0 0 0 0 0 0 0 0 0 0 0 0 0 0 0 0 0 0 0 0 0 0 0.0136199209838957 0.0288856100060205 0.041408744034565 0 0.022393472832079 0 0 0 0 0 0 0 0 0 0.0429881579289453 0 0 0.0737179975081223 0.0258497480128782 0.0266426818852915 0 0 0 0 0 0.0170654483604626 0 0 0 0 0 0 0 0 0 0 0 0 0 0 0 0 0 0 0 0 0
0 0 0 0 0 0 0 0 0 0 0 0 0.000830487911429034 0 0 0 0 0 0 0 0 0 0 0 0 0 0 0 0 0 0 0 0 0 0 0 0 0 0 0 0 0 0 0 0 0 0 0 0 0 0 0 0 0 0 0 0 0 0 0 0 0 0 0 0 0 0 0 0 0 0 0 0 0 0 0 0 0 0 0 0 0 0 0 0 0 0 0 0 0 0 0 0 0 0 0 0 0 0 0 0 0 0 0 0 0 0 0 0 0 0 0 0 0 0 0 0 0 0 0 0 0 0 0 0 0 0 0 0 0 0 0 0 0 0 0 0 0 0 0 0 0 0 0 0 0 0 0 0 0 0 0 0 0 0 0 0.0731471594650236 0 0 0 0.0407145338920969 0.125944981150183 0 0.0401998852363673 0.175219182172838 0.0126023613312062 0 0 0 0 0 0 0 0 0.111616838827388 0 0.00163529340751027 0 0.0291961245123429 0 0 0 0.00847536172218765 0.0203379860197022 0 0 0 0 0 0 0 0 0.00843460164573775 0 0 0 0 0 0 0 0 0 0 0 0 0 0 0 0 0 0 0 0 0 0 0 0 0 0 0.0103519326594661 0 0 0 0 0 0 0 0 0 0 0 0 0 0 0 0 0 0 0 0 0 0 0 0 0 0 0 0 0 0 0 0 0 0 0 0 0 0 0.00177502321564754 0 0 0 0 0 0 0 0 0 0 0.0139260938212256 0.0236668036309014 0.096879100396089 0 0.0578757197762368 0.00857352410228911 0.00607113303731559 0.102613576171449 0 0 0.0121204099615467 0.0100813301322544 0 0 0 0 0 0.0043318494605195 0 0.00337870634104629 0 0 0 0 0 0 0 0 0 0 0 0 0 0 0 0 0 0 0 0 0 0 0 0 0 0 0
0 0 0 0 0 0 0 0 0 0 0 0 0 0 0 0 0 0 0 0 0 0 0 0 0 0 0 0 0 0 0 0 0 0 0 0 0 0 0 0 0 0 0 0 0 0 0 0 0 0 0 0 0 0 0.00528630519184156 0.00506126834210309 0 0 0 0 0 0 0 0 0 0 0 0 0 0 0 0 0 0 0 0 0 0 0 0 0 0 0 0 0 0 0 0 0 0 0 0 0 0 0 0 0 0 0 0 0 0 0 0 0 0 0 0 0 0 0 0 0 0 0 0 0 0 0 0 0 0 0 0 0 0 0 0 0 0 0 0 0 0 0 0 0 0 0 0 0 0 0 0 0 0 0 0 0 0 0 0 0 0 0 0.206258219769231 0.0819137500231099 0.0352190905793263 0 0 0 0.0775628359758578 0.0655531500479471 0 0.0418923475117522 0.175929892219841 0 0 0 0 0 0 0 0 0 0.00886797961214635 0 0.0648337306058164 0 0.0239574951352362 0 0 0 0 0 0 0 0.00774873803425973 0 0 0 0 0 0 0 0 0 0 0 0 0 0 0 0 0 0.0875299170863855 0 0 0.0159605826965741 0 0 0 0 0 0 0 0 0 0 0 0 0 0 0 0 0 0 0 0 0 0 0 0.00677696844684293 0 0 0 0 0 0 0 0 0 0 0 0 0 0 0 0 0 0 0 0 0 0 0.0125537947729054 0 0 0.00959873010572506 0 0 0 0 0 0 0 0 0 0 0 0 0 0 0 0 0 0 0 0 0 0 0 0 0 0 0.016160850497571 0 0 0.00856974623839133 0 0 0 0 0.0296235341321436 0 0 0 0 0 0 0 0 0 0 0 0 0 0 0 0 0 0 0 0 0 0.013141072974993
0 0 0 0 0 0 0 0 0 0 0 0 0 0 0 0 0 0 0 0 0 0 0 0 0 0 0 0 0 0 0 0 0 0 0 0 0 0 0 0 0 0 0 0 0 0 0 0 0 0 0 0 0 0 0 0 0 0 0 0 0 0 0 0 0 0 0 0 0 0 0 0 0 0 0 0 0 0 0 0 0 0 0 0 0 0 0 0 0 0 0 0 0 0 0 0 0 0 0 0 0 0 0 0 0 0 0 0 0 0 0 0 0 0 0 0 0 0 0 0 0 0 0 0 0 0 0 0 0 0 0 0 0 0 0 0 0 0 0 0 0 0 0 0 0 0 0 0 0 0 0 0 0 0 0 0.0246121257413875 0.0148240980304562 0 0.0253999862240685 0 0 0.0660067381943892 0.0386087931627066 0 0 0.0288875787277971 0 0 0 0 0 0 0 0.0211038204453598 0 0 0.106939638347927 0 0 0.0948995700105156 0 0 0 0.0259035139396857 0 0 0 0 0 0 0 0 0 0 0 0.00939584529992159 0 0 0 0 0 0 0 0 0 0.0877477898450078 0 0 0.0265501851725181 0 0 0 0 0 0 0 0 0 0 0 0 0 0 0 0 0 0 0 0 0 0 0 0.0219462863064888 0 0 0 0.00985685842197427 0 0 0 0 0 0 0.0357274117577265 0 0 0 0 0 0 0 0 0 0 0 0 0 0 0.00777554258394833 0 0 0 0 0 0 0 0 0 0 0.0304604222441155 0 0 0.0257322429921721 0 0 0 0 0 0 0 0 0 0 0.0354815320213246 0 0.0165086421581724 0 0.0273382183476583 0.0448669822073775 0 0 0 0 0.0300435053417246 0.0980713211827596 0.019210414009255 0 0 0 0 0 0 0 0 0 0 0 0.0173378548211828 0 0 0 0.00876308246237842 0 0 0 0
0 0 0 0 0 0 0 0 0 0 0 0 0 0 0 0 0 0 0 0 0 0 0 0 0 0 0 0 0 0 0 0 0 0 0 0 0 0 0 0 0 0 0 0 0 0 0 0 0 0 0 0 0 0 0 0 0 0 0 0 0 0 0.00293933394431504 0 0 0 0 0 0 0 0 0 0 0 0 0 0.00204561337721983 0 0 0 0 0 0 0 0 0 0 0 0 0 0 0 0 0 0 0 0 0 0 0 0 0 0 0 0 0 0 0 0 0 0 0 0 0 0 0 0 0 0 0 0 0 0 0 0 0 0 0 0 0 0 0 0 0 0 0 0 0 0 0 0 0 0 0 0 0 0 0 0 0 0 0 0 0 0 0 0 0 0 0 0 0.150568335672605 0 0 0.0242819808191109 0 0 0.0877458090351443 0.00478423282710746 0.0206199392930591 0 0.0150492557053171 0 0 0.0118531714799813 0.0774984452488004 0 0 0 0 0.0081866917794672 0.0140929861425905 0.0650678478137453 0.336365022804247 0 0 0 0 0 0.0377792975455105 0 0 0.0129776946371745 0 0 0 0 0 0 0 0 0 0 0 0 0 0 0 0 0 0 0 0 0 0 0 0 0 0.0236547449109881 0.0214890894891482 0 0 0 0 0 0 0 0 0 0 0 0 0 0 0 0 0 0 0 0 0 0 0 0 0 0 0 0 0 0 0 0 0 0 0 0 0 0 0 0 0 0 0 0 0 0 0 0 0 0 0 0 0 0 0 0 0.0240280675019424 0 0 0 0 0 0 0 0 0 0 0 0 0.0589724399725257 0 0 0 0 0 0 0 0 0 0 0 0 0 0 0 0 0 0 0 0 0 0 0 0 0 0
0 0 0 0 0 0 0 0 0 0 0 0 0 0 0 0 0 0 0 0 0 0 0 0 0 0 0 0 0 0 0 0 0 0 0 0 0 0 0 0 0 0 0 0 0 0 0 0 0 0 0 0 0 0 0 0 0 0 0 0 0 0 0 0 0 0 0 0 0 0 0 0 0 0 0 0 0 0 0 0 0 0 0 0 0 0 0 0 0 0 0 0 0 0 0 0 0 0 0 0 0 0 0 0 0 0 0 0 0 0 0 0 0 0 0 0 0 0 0 0 0 0 0 0 0 0 0 0 0 0 0 0 0 0 0 0 0 0 0 0 0 0 0 0 0 0 0 0 0 0 0 0 0 0 0 0 0 0 0 0 0 0.208387781283196 0.106171417202905 0 0 0 0 0 0 0 0 0 0 0 0 0 0.111493065411573 0.267752166306693 0 0 0 0 0 0.13551333613898 0 0 0 0.028565090522488 0 0 0 0 0 0 0 0 0 0 0 0 0 0 0 0 0 0 0 0 0 0 0 0 0 0.0240044017254816 0 0 0 0 0 0 0 0 0 0 0 0 0 0 0 0 0 0 0 0 0 0 0 0 0 0 0 0 0 0 0 0 0 0 0 0 0 0 0 0 0 0.0318731560435202 0 0 0 0 0 0 0 0 0 0 0 0 0 0 0 0 0 0 0 0 0 0 0 0 0 0 0 0 0 0 0 0 0.0526108521552611 0 0 0 0 0 0 0 0 0 0 0 0 0 0 0 0 0 0 0 0 0 0 0 0 0 0 0.0336287332099035
0 0 0 0 0 0 0 0 0 0 0 0 0 0 0 0 0 0 0 0 0 0 0 0 0 0 0 0 0 0 0 0 0 0 0 0 0 0 0 0 0 0 0 0 0 0 0 0 0 0 0 0 0 0 0 0 0 0 0 0 0 0 0 0 0 0 0 0 0 0 0 0 0 0 0 0 0 0 0 0 0 0 0 0 0 0 0 0 0 0 0 0 0 0 0 0 0 0 0 0 0 0 0 0 0 0 0 0 0 0 0 0 0 0 0 0 0 0 0 0 0 0 0 0 0 0 0 0 0 0 0 0 0 0 0 0 0 0 0 0 0 0 0 0 0 0 0 0 0 0 0 0 0 0 0 0 0 0 0 0 0 0 0 0 0 0 0 0 0 0 0 0 0 0 0 0 0 0 1 0 0 0 0 0 0 0 0 0 0 0 0 0 0 0 0 0 0 0 0 0 0 0 0 0 0 0 0 0 0 0 0 0 0 0 0 0 0 0 0 0 0 0 0 0 0 0 0 0 0 0 0 0 0 0 0 0 0 0 0 0 0 0 0 0 0 0 0 0 0 0 0 0 0 0 0 0 0 0 0 0 0 0 0 0 0 0 0 0 0 0 0 0 0 0 0 0 0 0 0 0 0 0 0 0 0 0 0 0 0 0 0 0 0 0 0 0 0 0 0 0 0 0 0 0 0 0 0 0 0 0 0 0 0 0 0 0
0 0 0 0 0 0 0 0 0 0 0 0 0 0 0 0 0 0 0 0 0 0 0 0 0 0 0 0 0 0 0 0 0 0 0 0 0 0 0 0 0 0 0 0 0 0 0 0 0 0 0 0 0 0 0 0 0 0 0 0 0 0 0.0160105227866528 0 0 0 0 0 0 0 0 0 0 0 0 0 0 0 0 0 0 0 0 0 0 0 0 0 0 0 0 0 0 0 0 0 0 0 0 0 0 0 0 0 0 0 0 0 0 0 0 0 0 0 0 0 0 0 0 0 0 0 0 0 0 0 0 0 0 0 0 0 0 0 0 0 0 0 0 0 0 0 0 0 0 0 0 0 0 0 0 0 0 0 0 0 0.0899879726698836 0 0.0196685334395499 0 0 0.0866256479181687 0 0 0 0 0 0 0 0 0 0 0 0 0 0 0 0 0.0256494566506006 0 0 0 0.463711191285845 0 0 0 0 0 0 0 0 0 0.0150853532132418 0 0 0.0124203298740136 0 0 0 0 0 0 0 0 0 0 0 0 0 0 0 0 0 0 0 0 0 0 0.0370662002298184 0 0 0 0 0 0 0 0 0 0 0 0 0 0 0 0 0 0.0164527764699576 0 0 0 0 0 0 0 0 0 0 0 0 0 0 0 0 0 0 0 0 0 0 0 0 0 0 0 0 0 0 0 0 0 0 0 0 0 0 0 0 0 0 0 0 0 0.0567909851200863 0 0 0 0.0432866978507422 0 0.00982693445911657 0.0263608600863787 0 0.0356604160524055 0.0170449169382732 0 0 0 0 0 0 0 0 0 0 0 0 0.0126405965045172 0 0.00958070957516212 0 0 0 0 0 0.00612989887558574 0 0
0 0 0 0 0 0 0 0 0 0 0 0 0 0 0 0 0 0 0 0 0 0.00217314186720231 0 0.0134402765649268 0 0 0 0 0 0 0 0 0 0 0 0 0 0 0.0100416539399684 0 0 0 0 0 0 0 0 0.0086560913858104 0 0 0 0 0 0 0 0 0 0 0 0 0 0 0.0253035838145261 0 0 0 0 0 0 0.00233359337674382 0 0 0 0 0 0 0 0.00117902927737695 0 0 0 0 0 0 0 0 0 0 0 0 0 0 0 0 0 0 0 0 0 0 0 0 0 0 0 0 0 0 0 0 0 0 0 0 0 0 0 0 0 0 0 0 0 0 0 0 0 0 0 0 0 0 0 0 0 0 0 0 0 0 0 0 0 0 0 0 0 0 0 0 0 0 0 0 0 0.00401148959731043 0.0362598580598918 0 0.00933661284083854 0.00326841991098094 0 0.0692024849727461 0.00353991768191126 0 0 0 0 0 0 0 0 0 0 0 0.00582442157031796 0.00987655824679495 0 0 0.0285657773019591 0 0 0.111854133173984 0 0 0 0 0 0 0 0 0 0 0.0163768529037869 0 0 0.00375744973000277 0 0.00147253683398435 0 0.00867411973411893 0 0 0.00287554260264369 0.0102791457646063 0 0 0.00147984406305479 0 0.00196513414828302 0 0 0 0.0419424352388082 0 0 0 0 0 0.103683176052818 0.00889048395743493 0 0 0 0.0284322802663788 0 0 0 0 0 0 0 0.00115441298508273 0 0.00158161363650171 0.000282131122247066 0 0.0169662490779983 0 0.00385908826876869 0 0 0.00312796428023213 0.00199966094847584 0 0 0 0 0.0054341834275352 0.00235333760829617 0 0.00192014208863662 0 0.0028437762649894 0.00086110075765093 0.00207251726740563 0 0 0 0.00179686282963508 0 0 0.000912183005986155 0 0 0 0 0 0 0 0 0 0 0 0 0 0 0 0 0 0 0 0.0143145892139144 0.00819098485237726 0 0 0 0.0168061241322023 0.00411153412878002 0.0152485513963743 0.127285014043158 0.00152482180400558 0.166522329438837 0.00298328320657508 0 0.00394125626972427 0.00222945388094574 0 0.000885324211778766 0 0 0.00221535309262962 0 0 0 0 0.00497765399937046 0 0.00405737424347096 0 0 0 0 0 0.00284508363720444 0 0
0 0 0 0 0 0 0 0 0 0 0 0 0 0 0 0 0 0 0 0 0 0 0 0 0 0 0 0 0 0 0 0 0 0 0 0 0 0 0 0 0 0 0 0 0 0 0 0 0 0 0 0 0 0 0 0 0 0 0 0 0 0 0 0 0 0 0 0 0 0 0 0 0 0 0 0 0 0 0 0 0 0 0 0 0 0 0 0 0 0 0 0 0 0 0 0 0 0 0 0 0 0 0 0 0 0 0 0 0 0 0 0 0 0 0 0 0 0 0 0 0 0 0 0 0 0 0 0.00202026925956123 0 0 0 0 0 0 0 0 0 0 0 0 0 0 0 0 0 0 0 0 0 0 0 0 0 0 0 0 0 0 0 0 0 0.197227400133256 0.0265048664630744 0.0293171483609484 0.153928080883541 0.0941147067775443 0 0.0837983904413037 0.00376403882565524 0.0204119640096586 0 0.0478065452469274 0 0 0 0.0319966639078175 0 0.00455605269373478 0.199360815388824 0.00844779457429566 0 0 0 0 0 0 0 0 0 0.0312490440447456 0 0 0 0 0 0 0 0 0 0 0 0 0 0 0 0 0 0 0 0.00158466490282551 0 0 0 0 0 0 0 0 0.00480334371496373 0 0 0 0 0 0 0 0 0 0 0 0 0 0 0 0 0 0 0 0 0 0 0 0 0 0 0 0 0 0 0 0 0 0 0 0 0 0 0 0 0 0 0 0 0 0 0 0 0.00379574130071545 0.0342733786278816 0 0 0 0 0 0 0 0.00553259401810511 0 0 0.0155064964246203 0 0 0 0 0 0 0 0 0 0 0 0 0 0 0 0 0 0 0 0 0 0 0 0 0 0 0 0 0 0 0 0 0 0 0 0
0 0 0 0 0 0 0 0 0 0 0 0 0 0 0 0 0 0 0 0 0 0 0 0 0 0 0 0 0 0 0 0 0 0 0 0 0 0 0 0 0 0 0 0 0 0 0 0 0 0 0 0 0 0 0 0 0 0 0 0 0 0 0 0 0 0 0 0 0 0 0 0 0 0 0 0 0 0 0 0 0 0 0 0 0 0 0 0 0 0 0 0 0 0 0 0 0 0 0 0 0 0 0 0 0 0 0 0 0 0 0 0 0 0 0 0 0 0 0 0 0 0 0 0 0 0 0 0 0 0 0 0 0 0 0 0 0 0 0 0 0 0 0 0 0 0 0 0 0 0 0 0 0 0 0 0 0 0 0 0 0 0 0 0 0 0 0 0 0 0 0 0 0 0 0 0 0 0 0 0 0 0 0 0 0 0 0 0 0 0 0 0 0 0 0 0 0 0 0 0 0 0 0 0 0 0 0 0 0 0 0 0 0 0 0 0 0 0 0 0 0 0 0 0 0 0 0 0 0 1 0 0 0 0 0 0 0 0 0 0 0 0 0 0 0 0 0 0 0 0 0 0 0 0 0 0 0 0 0 0 0 0 0 0 0 0 0 0 0 0 0 0 0 0 0 0 0 0 0 0 0 0 0 0 0 0 0 0 0 0 0 0 0 0 0 0 0 0 0 0 0 0 0 0 0 0 0 0 0 0 0 0 0 0 0 0
0 0 0 0 0 0 0 0 0 0 0 0 0 0 0 0 0 0 0 0 0 0 0 0.104355987741414 0 0 0 0 0 0 0 0 0 0 0 0 0 0 0.0290864178429563 0 0 0 0 0 0 0 0 0 0 0 0 0 0 0 0 0 0 0 0 0 0 0 0.0407131735251773 0 0 0 0 0 0 0 0 0 0 0 0 0 0 0.0345327690980064 0 0 0 0 0 0 0 0 0 0 0 0 0 0 0 0 0 0 0 0 0 0 0 0 0 0 0 0 0 0 0 0 0 0 0 0 0 0 0 0 0 0 0 0 0 0 0 0 0 0 0 0 0 0 0 0 0 0 0 0 0 0 0 0 0 0 0 0 0 0 0 0 0 0 0 0 0 0 0 0 0 0 0 0 0 0 0 0 0 0 0 0 0 0 0 0 0 0 0 0 0 0 0 0 0 0 0 0 0 0.0175934817528566 0 0 0 0 0 0 0 0 0 0 0 0 0 0 0.141214455414597 0 0 0 0 0 0 0 0 0.0582136455107421 0 0 0 0 0 0 0 0 0 0 0 0 0 0 0 0 0 0.328188582764385 0 0 0 0 0 0 0 0 0 0 0 0 0 0 0 0 0 0 0 0 0.0228975364786606 0 0 0 0.0206867398531348 0.0390701368388502 0 0 0 0 0 0 0 0 0 0 0 0 0 0 0 0 0 0 0 0 0 0 0 0 0 0 0 0 0 0 0 0 0 0.100986585261397 0 0 0 0 0 0.0278603866315583 0 0 0 0 0 0 0 0 0 0 0 0 0 0 0 0 0 0 0 0.0346001012862652
0 0 0 0 0 0 0 0 0 0 0 0 0.00365258331639724 0 0 0 0 0 0 0 0 0 0 0 0 0 0.0030101857037631 0 0 0 0 0.0295203644689121 0 0 0.0180278529307382 0 0 0 0 0 0 0 0 0 0 0 0 0 0 0 0 0 0 0 0.0036042058399299 0.00862528731601874 0 0 0 0 0 0 0 0 0 0 0 0 0 0 0 0 0 0 0 0 0 0 0 0 0 0 0 0 0 0 0 0 0 0 0 0 0 0.00253740677911215 0 0 0 0 0 0.00817658307069205 0.00525571209397014 0 0 0 0 0 0 0 0 0 0 0 0 0.00468200494808371 0 0 0 0.00320760403901097 0 0.00291018768839669 0 0 0 0 0 0 0 0 0 0 0 0 0 0 0 0 0 0 0 0 0 0 0 0 0 0 0 0 0 0 0 0.00250717872231505 0 0 0 0 0 0 0 0 0 0 0 0 0 0 0.0951383430401249 0 0.110476219032628 0 0.135923343091169 0 0 0 0 0 0 0 0 0 0 0 0 0 0 0 0 0.0244192954199671 0.240556575469348 0 0.0510111811893367 0 0 0 0.0131395540454295 0.00122417995676224 0 0 0 0 0.041343935604227 0 0 0.00461957382290582 0 0 0.0136904659690202 0 0 0 0 0 0 0 0 0 0 0 0 0 0 0 0 0 0 0 0 0 0 0 0 0 0 0 0 0.00639178847640248 0 0 0 0.00214145403828838 0 0 0 0 0 0 0 0 0 0 0 0 0 0 0 0.0170412228021159 0 0 0.00126658156650363 0 0.00807877577736676 0.00450728289754298 0.0325087346671458 0 0 0 0 0 0 0 0 0 0 0 0 0 0 0 0 0 0 0.0907395210609048 0 0 0 0 0 0 0 0 0 0 0 0 0 0 0 0 0 0 0 0 0 0 0 0 0 0.00121315130850312 0 0 0 0 0 0.00104000944072612 0 0.00781165440624205
0 0 0 0.00387688613521895 0 0 0 0 0 0 0.00268735068934051 0 0.00430773409402327 0 0 0.00284260410543906 0 0 0 0 0 0 0 0 0 0 0 0 0 0.00267150948053242 0.0120794074483675 0.00433910210900474 0.00254673707987994 0.00134271552828642 0.0103741062998342 0 0 0.00134165025299122 0 0 0 0 0 0 0 0 0 0 0 0 0 0 0 0 0 0 0 0 0 0 0 0 0 0 0 0 0 0 0 0 0 0 0 0 0 0 0 0 0 0 0 0 0 0 0.00118202233061207 0 0 0.00154156082206162 0.00236356360653727 0 0 0.00472386448573438 0 0 0 0.00129838027351203 0 0 0 0.0396485997204311 0.0107349517222486 0 0 0 0 0 0 0 0 0 0 0 0 0.0058475072757546 0 0 0 0 0 0 0 0 0 0 0 0 0.00996283004382732 0 0 0.00596042851983357 0 0 0.00308218745459667 0 0 0 0.00239570812674259 0 0.00112847596443604 0 0 0 0.00130077202664745 0 0 0 0 0 0 0 0 0.000493850733542634 0 0 0 0 0 0 0 0 0 0 0 0 0 0.0019096155267575 0 0 0.0204502132336795 0.0109839455472962 0.0639721255296694 0 0 0 0 0 0.00199131030865087 0 0 0.00157738287081633 0 0 0 0 0 0.000890423308746326 0.012161598238172 0 0.128894794862737 0 0.00549048369293812 0 0 0 0 0 0.00343420465724174 0 0 0.00109496906840954 0.00380352626660238 0 0 0.00498829736274718 0 0 0 0 0 0 0 0 0 0 0.00473970325076203 0 0 0 0 0 0 0 0 0 0 0 0 0 0 0 0 0 0.000661840367155605 0 0.00121163534457302 0 0.000937266208312464 0 0 0 0.00220151830662598 0 0 0 0 0 0 0.00204304988362581 0 0.0031860964938414 0.00445944209086549 0 0.00358543230033313 0 0 0.201151849732128 0 0 0 0 0 0 0 0 0 0 0 0 0 0 0 0 0 0 0 0 0 0 0 0 0 0.036566991856578 0 0 0 0 0 0 0 0 0 0 0 0 0 0 0.00428486333264218 0.00565036922985782 0.00639335765524536 0 0 0.0177017256080151 0 0 0 0.00299349998730522 0.00419185300517463 0 0 0 0.00235589701378715 0 0 0 0.00322365241386542 0.290742559115407
0 0 0 0.00495695864373816 0 0 0 0 0 0 0.00342999383676555 0 0.0015067396466945 0 0 0.00137160549732821 0 0 0 0 0 0 0 0 0 0 0 0 0 0.00492807327041784 0.0107788632076 0.00829421730955846 0 0 0.0236093619843254 0 0 0.00193737266313884 0 0 0 0 0 0 0 0 0 0 0 0 0 0 0 0 0 0 0 0 0 0 0 0 0 0 0 0 0 0 0 0 0 0 0 0 0 0 0 0 0 0 0 0 0 0 0 0.000486323865515389 0 0 0 0 0 0.00153080055892604 0 0 0 0.000914098053468471 0 0 0 0.0162852400031722 0 0 0 0 0 0 0 0 0 0 0 0 0 0.00150795329486952 0 0 0 0 0 0 0 0 0 0 0 0 0.00333401038250199 0 0 0.00518860504458412 0 0 0.00365090527999355 0 0 0 0.00102534759962584 0 0.000848963786898112 0 0 0 0 0 0.00189758594745692 0 0 0 0 0 0 0 0 0 0 0 0 0 0 0 0 0 0 0 0 0 0.0177735830048745 0 0.06781421353831 0.011242399252539 0.122898456895375 0 0 0 0 0 0 0 0 0 0 0 0 0 0 0 0.143051073321068 0.153904651000995 0 0 0.0247507153399767 0 0 0 0.0200796417773062 0 0 0 0 0 0.0192712822556027 0.000758669397801226 0 0.00888615078206938 0 0 0.00725238450687022 0 0 0 0 0 0 0 0 0 0 0 0 0 0 0 0 0 0 0 0 0 0 0 0 0 0 0 0.00321934201981794 0.00295632252987859 0.000723846076135174 0 0 0 0 0 0 0 0.00562330542977627 0.00122947732276059 0 0 0 0 0 0 0 0.00193221103425126 0 0.117883073005424 0.00251954779724463 0.00610141312615377 0.000586844674492057 0 0 0.00222321993727955 0 0 0 0 0 0 0 0 0 0 0 0 0 0 0 0 0 0 0 0.084478777497924 0 0 0 0 0 0 0 0 0 0 0 0 0 0.00062781331098654 0.0130676773433869 0.00279315670673568 0.0191156841365341 0 0 0 0 0 0 0 0.000827593136717139 0 0 0 0.00404145256205817 0 0 0.000518280645989692 0.010599014682177 0.0237657060749093
0 0 0 0 0 0 0 0 0 0 0 0 0.00292032235001455 0 0 0 0 0 0 0 0 0 0 0 0 0 0 0 0 0 0 0 0 0 0 0 0 0 0 0 0 0 0 0 0.00931970242228739 0 0 0 0 0.0185664074533557 0 0 0.00291843050396919 0 0 0 0 0 0 0 0 0 0.00528051041157194 0 0.0046463573531751 0 0 0 0 0 0 0 0 0.0119356257702918 0 0 0 0 0 0 0 0 0 0 0 0 0 0 0 0 0 0 0 0 0 0 0 0 0 0 0 0 0 0 0 0 0.0028705873809533 0 0 0 0 0 0 0 0 0 0 0 0 0 0 0 0 0 0 0 0 0.0164950037138833 0 0 0 0 0 0 0 0 0 0 0 0 0 0 0 0 0 0 0 0 0 0 0 0 0 0 0 0 0 0 0 0 0 0 0 0 0 0 0 0.0316107765442742 0 0 0 0 0 0 0 0 0 0 0.0883777208584519 0 0 0 0 0.123337937823846 0 0 0 0 0 0 0 0 0 0 0 0 0 0 0 0 0 0.00951835773491416 0 0.116988962272498 0 0 0 0 0.00447644118192109 0.0300880084744365 0 0 0 0 0 0 0 0 0.15278372523295 0 0 0 0.358462703372046 0 0 0 0 0 0 0 0 0 0 0 0 0 0 0 0 0 0 0 0 0 0 0 0 0 0 0 0.00457476054904538 0 0 0 0 0 0 0 0.00482765859611457 0 0 0 0 0 0 0 0 0 0 0 0 0 0 0 0 0 0 0 0 0 0 0 0 0 0 0 0 0 0 0 0 0 0 0 0 0 0 0 0 0 0 0 0 0 0 0 0 0 0 0 0 0 0 0 0 0
0 0 0 0 0 0 0 0 0 0 0 0 0 0 0 0 0 0 0 0 0 0 0 0 0 0 0 0 0 0 0 0 0 0 0 0 0 0 0 0 0.00534102196555927 0 0 0 0 0 0 0 0 0 0 0 0 0 0 0 0 0 0 0 0 0 0 0 0 0 0 0 0 0 0 0 0 0 0 0 0 0 0 0 0 0.00134187021081195 0 0 0 0 0 0 0 0 0 0 0 0 0 0 0 0 0 0 0 0 0 0 0 0 0 0 0 0 0 0 0 0 0 0 0 0 0 0 0 0 0 0 0 0 0 0 0 0 0 0 0 0 0.00508748921024587 0 0 0 0 0 0 0 0 0 0 0 0 0 0 0 0 0 0 0 0 0 0 0 0 0 0 0 0 0 0 0 0 0 0.0348540680492049 0 0.138359457122653 0 0 0 0 0 0 0 0 0 0 0 0 0 0 0 0.0422269044659471 0.00912592611619862 0.0344538479655156 0 0 0 0 0 0 0.00278837806584428 0.0831169843308844 0 0 0 0.348731945367465 0.0141243504940454 0 0.0107385994234277 0 0 0 0 0.00845261361321939 0 0 0 0 0 0 0 0 0 0 0 0 0 0 0 0 0 0 0 0 0 0 0 0 0 0 0.037987629062112 0 0 0 0.0158958974052129 0.0223350590480328 0 0 0 0 0 0 0 0 0 0 0 0 0 0 0.00353094827608306 0 0 0.00219648336788801 0 0 0 0 0 0 0 0.00942796932495222 0 0 0 0 0 0 0 0 0 0 0 0 0 0 0.16419831548876 0 0 0 0 0 0 0 0 0 0 0 0 0 0 0 0 0 0 0.00292617201732991 0 0 0 0 0 0 0.00275806960860684 0 0 0 0 0 0 0 0
0 0 0 0 0 0 0 0 0 0 0 0 0 0 0 0 0 0 0 0 0 0 0 0 0 0 0 0 0 0 0 0 0 0 0 0 0 0 0 0 0 0 0 0 0 0 0 0 0 0 0 0 0 0 0 0 0 0 0 0 0 0 0 0 0 0 0 0 0 0 0 0 0 0 0 0 0 0 0 0 0 0 0 0 0 0 0 0 0 0 0 0 0 0 0 0 0 0 0 0 0 0 0 0 0 0 0 0 0 0 0 0 0 0 0 0 0 0 0 0 0 0 0 0 0 0 0 0 0 0 0 0 0 0 0 0 0 0 0 0 0 0 0 0 0 0 0 0 0 0 0 0 0 0 0 0 0 0 0 0 0 0 0 0 0 0 0 0 0 0 0 0 0 0 0 0 0 0 0 0 0 0 0 0 0 0 0 0 0 0 0 0 0 0 0 0 0 0 0 0 0 0 0 0 1 0 0 0 0 0 0 0 0 0 0 0 0 0 0 0 0 0 0 0 0 0 0 0 0 0 0 0 0 0 0 0 0 0 0 0 0 0 0 0 0 0 0 0 0 0 0 0 0 0 0 0 0 0 0 0 0 0 0 0 0 0 0 0 0 0 0 0 0 0 0 0 0 0 0 0 0 0 0 0 0 0 0 0 0 0 0 0 0 0 0 0 0 0 0 0 0 0 0 0 0 0 0 0 0 0 0 0 0 0 0 0
0 0 0 0 0 0 0 0 0 0 0 0 0 0 0 0 0 0 0 0 0 0 0 0 0 0 0 0 0 0 0 0 0 0 0 0 0 0 0 0 0 0 0 0 0 0 0 0 0 0 0 0 0 0 0 0 0 0 0 0 0 0 0 0 0 0 0 0 0 0 0 0 0 0 0 0 0 0 0 0 0 0 0 0 0 0 0 0 0 0 0 0 0 0 0 0 0 0 0 0 0 0 0 0 0 0 0 0 0 0 0 0 0 0 0 0 0 0 0 0 0 0 0 0 0 0 0 0 0 0 0 0 0 0 0 0 0 0 0 0 0 0 0 0 0 0 0 0 0 0 0 0 0 0 0 0 0.0263025392545338 0 0.0159363540427938 0.00885272430097588 0.00662973844279825 0.0404454988443791 0 0 0 0 0 0 0 0 0 0 0 0 0.0901569833199066 0.0150361919804977 0 0 0.00871571567259893 0 0 0.00556654650462246 0.0250528043822307 0 0 0 0 0 0 0 0 0 0 0.00290540292746551 0 0.040901017811726 0 0.0175112051002687 0 0 0 0 0 0 0 0 0 0 0 0 0 0 0.00159611242265972 0.0192504145951143 0 0 0.0754813866740171 0 0.00488444101016938 0.0147852353978941 0 0.0343181058914456 0 0 0 0 0 0 0 0 0.00483121718113004 0.012588436873124 0 0 0 0 0 0 0 0 0 0 0.00448412094521708 0 0 0 0 0 0 0 0 0 0 0 0 0.00619527916564188 0 0 0 0 0 0 0 0 0 0 0 0 0 0 0 0 0 0 0 0 0 0 0 0 0 0 0 0.0863805298126741 0.0355371789212458 0.00213035407773792 0.13932440497883 0.0956952716322457 0.0544766087191707 0 0 0.00303787573634855 0 0.00339118088783378 0.0357235402061643 0 0 0 0 0 0.0221240438965442 0 0 0 0 0 0.00711685552687662 0.0326346828631175 0 0 0 0 0 0 0 0
0 0 0 0 0 0 0 0 0 0 0 0 0 0 0 0 0 0 0 0 0 0 0 0 0 0 0 0 0 0 0 0 0 0 0 0 0 0 0 0 0 0 0 0 0 0 0 0 0 0 0 0 0 0 0 0 0 0 0 0 0 0 0 0 0 0 0 0 0 0 0 0 0 0 0 0 0 0 0 0 0 0 0 0 0 0 0 0 0 0 0 0 0 0 0 0 0 0 0 0 0 0 0 0 0 0 0 0 0 0 0 0 0 0 0 0 0 0 0 0 0 0 0 0 0 0 0 0 0 0 0 0 0 0 0 0 0 0 0 0 0 0 0 0 0 0 0 0 0 0 0 0 0 0 0 0 0 0 0 0.106397212661371 0 0 0 0 0 0 0 0 0 0 0 0 0 0 0 0 0 0 0 0 0 0 0 0 0 0 0 0 0 0 0 0 0.0829236712137233 0 0 0 0 0 0 0 0 0 0 0 0 0 0 0 0 0 0 0 0 0 0 0 0 0 0 0 0 0 0 0 0 0 0 0 0 0 0 0 0 0 0 0 0 0 0 0 0 0 0 0 0 0 0 0 0 0 0 0 0 0 0 0 0 0 0 0 0 0 0 0 0 0 0 0 0 0 0 0 0 0 0 0 0 0 0 0 0 0 0 0 0.0809825499526891 0 0.0626494126075654 0.295682155365446 0.192936938343543 0 0 0 0 0 0.178428059855663 0 0 0 0 0 0 0 0 0 0 0 0 0 0 0 0 0 0 0 0 0
0 0 0 0 0 0 0 0 0 0 0 0 0 0 0 0 0 0 0 0 0 0 0 0 0 0 0 0 0 0 0 0.0370718929576489 0 0.0522182836198684 0 0 0 0 0 0 0 0 0 0 0 0 0 0 0 0 0 0 0 0 0 0 0 0 0 0 0 0 0 0 0 0 0 0 0 0 0.0618541632555582 0 0 0 0 0 0 0 0 0 0 0 0 0 0 0 0 0 0 0 0 0 0 0 0.0142358601190497 0 0 0 0 0 0 0 0 0 0 0 0 0 0 0 0 0 0 0 0 0 0 0 0 0 0 0 0 0 0 0 0 0 0 0 0 0 0 0 0 0 0 0 0 0 0 0 0 0 0 0 0 0 0 0 0 0 0 0 0 0 0 0 0 0 0 0 0 0 0 0 0.102900347658499 0 0 0.0218869711478484 0.0353098726184074 0 0 0 0 0 0 0 0 0 0 0 0 0 0 0 0.127739261526087 0 0.32826595836256 0 0 0 0 0 0 0 0 0 0 0 0 0 0 0.0211122111072166 0 0 0 0 0 0 0 0 0 0 0 0 0 0 0 0 0 0 0 0 0 0 0 0 0 0 0 0 0 0 0 0 0 0 0 0 0 0 0 0 0 0 0 0 0 0 0 0 0 0 0 0.117445043101657 0 0 0 0 0 0 0 0 0 0 0 0 0 0 0 0 0 0 0 0 0 0 0 0 0 0.0301215516937559 0 0 0 0 0 0 0 0 0 0 0 0 0 0 0 0 0 0 0 0 0 0 0 0 0 0 0 0 0 0 0 0 0 0.0498385828318431
0 0 0 0 0 0 0 0 0 0 0 0 0 0 0 0 0 0 0 0 0 0 0 0 0 0 0 0 0 0 0 0 0 0 0 0 0 0 0 0 0 0 0 0 0 0 0 0 0 0 0 0 0 0 0 0 0 0 0 0 0 0 0 0 0 0 0 0 0 0 0 0 0 0 0 0 0 0 0 0 0 0 0 0 0 0 0 0 0 0 0 0 0 0 0 0 0 0 0 0 0 0 0 0 0 0 0 0 0 0 0 0 0 0 0 0 0 0 0 0 0 0 0 0 0 0 0 0.00418686899770934 0 0 0 0 0 0 0 0 0 0 0 0 0 0 0 0 0 0 0 0 0 0 0 0 0 0 0 0 0 0 0 0 0 0 0 0 0 0 0 0 0 0 0.00201786924565506 0 0 0 0 0 0 0.00290701722889979 0 0 0 0.00711489753622916 0.00892327421807766 0 0 0 0.00121072154739304 0 0 0 0.0033314001359227 0 0.0634949633275652 0 0 0 0.00434299532518904 0 0 0 0.00290595643750105 0 0 0 0 0 0 0 0 0 0 0 0 0.00969005742966595 0.0161976618710727 0 0.068553070146091 0 0 0 0 0.0399537119170953 0 0 0 0 0 0 0 0 0.0194192033769566 0.0688894689123355 0.00247338531634495 0 0 0 0.00296322383330548 0 0 0 0 0 0.0123849091987988 0.0139339563769498 0 0 0.00253803745115336 0.00837526692972873 0.0256958451351887 0.00411503899611231 0.0067961032952346 0 0.00612106884911575 0 0 0.00747426167989611 0 0 0 0 0 0 0 0 0 0 0 0 0 0 0 0 0 0 0 0 0 0 0 0 0 0 0 0 0.00592014087886916 0 0 0 0 0 0 0 0 0 0 0 0 0 0 0 0 0 0 0.0516193899253847 0 0.0246973205408942 0.156243778430137 0.345509135509527 0 0 0 0 0 0 0 0
0 0 0 0 0 0 0 0 0 0 0 0 0 0 0 0 0 0 0 0 0 0 0 0 0 0 0 0 0 0 0 0 0 0 0 0.0160998553794109 0 0 0 0 0 0 0 0 0 0 0 0 0 0 0 0.017400184973274 0 0 0 0 0 0 0 0 0 0 0 0 0 0 0 0 0 0 0 0 0 0 0 0 0 0 0 0 0.00681790441052994 0.0230632481203075 0.0197842210438527 0.0174643514923742 0 0 0 0 0 0 0 0 0 0 0 0 0 0 0 0 0 0 0 0 0 0 0 0 0 0 0 0 0 0 0 0 0 0 0 0 0 0 0 0 0 0 0 0 0 0 0 0 0 0 0 0 0 0 0 0 0 0 0 0 0 0 0 0 0 0 0 0 0 0 0 0 0 0 0 0 0 0 0 0 0 0 0 0 0.00257383394014021 0 0.0185839607484974 0 0 0 0 0 0 0 0 0 0 0 0 0 0 0 0 0.00302138321201481 0 0 0.043994974893939 0 0 0 0 0.00192409945729621 0 0 0 0 0.0395738117943005 0 0 0.00266467513802751 0 0 0 0 0 0 0 0 0 0 0 0 0 0 0 0 0 0.00258257383992832 0 0.0115238242498816 0 0 0 0 0 0 0 0 0 0 0 0.122853892972105 0 0.0124868390847843 0.0135036868684515 0.297516541591562 0.256691092272511 0 0 0 0 0 0 0 0 0 0 0 0.000372577298401516 0 0 0.00396818943563506 0 0 0.000982340770554302 0.00076109887265378 0 0 0 0 0 0 0.00115450129575375 0 0 0 0 0 0 0 0 0 0 0 0 0 0 0.00973019799804794 0 0 0 0 0 0 0 0 0 0 0.0179559199002253 0 0 0.00411870870625138 0 0.00553902036644912 0 0 0.00222330828100024 0 0 0 0.00116312056162211 0.00812982718088266 0.00216015024976127 0 0 0 0 0 0.00138234336333935 0.00549354637208967 0 0.00474019386414363
0 0 0 0 0 0 0 0 0 0 0 0 0 0 0 0 0 0 0 0 0 0 0 0 0 0 0 0 0 0 0 0 0 0 0 0 0 0 0 0 0 0 0 0 0 0 0 0 0 0 0 0 0 0 0 0 0 0 0 0 0 0 0 0 0 0 0 0 0 0 0 0 0 0 0 0 0 0 0 0 0 0 0 0 0 0 0 0 0 0 0 0 0 0 0 0 0 0 0 0 0 0 0 0 0 0 0 0 0 0 0 0 0 0 0 0 0 0 0 0 0 0 0 0 0 0 0 0 0 0 0 0 0 0 0 0 0 0 0 0 0 0 0 0 0 0 0 0 0 0 0 0 0 0 0 0 0 0 0.0182113973851164 0.0375300641454922 0 0 0 0 0 0 0 0 0 0 0 0 0 0 0 0 0 0 0 0 0 0 0.00299432547138365 0 0 0 0 0 0 0 0 0 0.0232767838260545 0 0 0 0 0 0 0 0 0 0 0 0 0.0187941008788474 0 0 0 0 0 0 0 0 0 0 0 0 0 0 0 0.0467649763494494 0 0 0 0 0 0 0 0 0 0.00230151328506096 0 0 0 0 0 0 0 0 0 0.0877019722331908 0.137365505758844 0.0174108197774221 0 0 0.00318788995422157 0.0553707756702219 0.0253332860024976 0 0 0 0.00405724120696378 0 0 0.00498875126211876 0 0 0 0 0 0 0 0 0 0 0 0 0 0 0 0 0 0 0 0 0 0 0 0 0 0 0 0.0240449753258425 0.00688634766432991 0.0412370191801722 0.0235311852436305 0.0923086351254573 0.0970756653272954 0 0 0.00196741873345178 0 0.0102474575024277 0.179243730420116 0.0168256313273991 0 0 0 0 0 0 0 0 0 0.0079726908006174 0 0.00499715374649568 0 0 0 0.00289569653929234 0 0 0 0.00547698985658718
0 0 0 0 0 0 0 0 0 0 0 0 0 0 0 0 0 0 0 0 0 0 0 0 0 0 0 0 0 0 0 0 0 0 0 0 0 0 0 0 0 0 0 0 0 0 0 0 0 0 0 0 0 0 0 0 0 0 0 0 0 0 0.127289323498929 0 0 0 0 0 0 0 0 0 0 0 0 0 0 0 0 0 0 0 0 0 0 0 0 0 0 0 0 0 0 0 0 0 0 0 0 0 0 0 0 0 0 0 0 0 0 0 0 0 0 0 0 0 0 0 0 0 0 0 0 0 0 0 0 0 0 0 0 0 0 0 0 0 0 0 0 0 0 0 0 0 0 0 0 0 0 0 0 0 0 0 0 0 0 0 0 0 0 0 0 0 0 0 0 0 0 0 0 0 0 0 0 0 0 0 0 0 0 0 0 0 0 0 0 0 0 0 0 0 0 0 0 0 0 0 0 0.317617285241442 0 0 0.225921703636183 0 0.329171687623445 0 0 0 0 0 0 0 0 0 0 0 0 0 0 0 0 0 0 0 0 0 0 0 0 0 0 0 0 0 0 0 0 0 0 0 0 0 0 0 0 0 0 0 0 0 0 0 0 0 0 0 0 0 0 0 0 0 0 0 0 0 0 0 0 0 0 0 0 0 0 0 0 0 0 0 0 0 0 0 0 0 0 0 0 0 0 0 0 0 0 0 0 0 0 0 0 0 0 0 0 0 0 0 0 0 0 0 0 0 0 0
0 0 0 0 0 0 0 0 0 0 0 0 0 0 0 0 0 0 0 0 0 0 0 0 0 0 0 0 0 0 0 0 0 0 0 0 0 0 0 0 0 0 0 0 0 0 0 0 0 0 0 0 0 0 0 0 0 0 0 0 0 0 0 0 0 0 0 0 0 0 0 0 0 0 0 0 0 0 0 0 0 0 0 0 0 0 0 0 0 0 0 0 0 0 0 0 0 0 0 0 0 0 0 0 0 0 0 0 0 0 0 0 0 0 0 0 0 0 0 0 0 0 0 0 0 0 0 0 0 0 0 0 0 0 0 0 0 0 0 0 0 0 0 0 0 0 0 0 0 0 0 0 0 0 0 0 0 0 0 0 0 0 0 0 0 0 0 0 0 0 0 0 0 0 0 0 0 0 0 0 0 0 0.217671176745319 0 0 0 0 0.0229767070349582 0 0 0 0 0 0 0 0 0 0 0.107308859478833 0 0 0 0 0.517332443395722 0 0 0 0 0.0408134222246051 0 0 0 0 0 0 0 0 0 0 0 0 0 0 0 0 0 0 0 0 0 0 0 0 0 0 0 0 0 0 0 0 0 0 0 0 0 0 0 0 0 0 0 0 0 0 0.0211594306111645 0 0 0 0 0 0 0 0 0 0 0 0 0 0 0 0 0 0 0 0 0 0 0 0 0 0 0 0 0 0 0 0 0 0 0 0 0 0 0 0.0333498738673618 0 0 0 0 0 0 0 0 0 0 0 0 0 0 0 0 0 0 0 0.0393880866420371
0 0 0 0 0 0 0 0 0 0 0 0 0 0 0 0 0 0 0 0 0 0 0 0 0 0 0 0 0 0 0 0 0 0 0 0 0 0 0 0 0.0297130887642225 0.00298642166965901 0 0 0 0 0 0 0 0 0 0 0 0 0 0 0 0 0 0 0 0 0 0 0 0 0 0 0 0 0 0 0 0 0 0 0 0 0 0 0 0.00158413899457157 0 0 0 0 0 0 0 0 0 0 0 0 0 0 0 0 0 0 0 0 0 0 0 0 0 0 0 0 0 0 0 0 0 0 0 0 0 0 0 0 0 0 0 0 0 0 0 0 0 0 0 0 0.00647799083474858 0 0 0 0 0 0 0 0 0 0 0 0 0 0 0 0 0 0 0 0 0 0 0 0 0 0 0 0 0 0 0 0.00312059812996992 0 0.0248888233545029 0 0.06569043158853 0 0 0 0 0 0 0 0 0 0 0 0 0 0 0 0.0415421436748318 0.00767372063178405 0.0325622054465012 0 0.423296770032618 0 0 0 0 0.00295234550486928 0.0907502457167829 0 0 0 0 0.0293840631336436 0 0.0773604916946759 0 0 0 0 0.0091768602133253 0 0 0 0 0 0 0 0 0 0 0 0 0 0 0 0 0 0 0 0 0 0 0 0 0 0 0.0212350428569938 0 0 0 0.0124897265889289 0.0212105785219051 0 0 0 0 0 0 0 0 0 0 0 0 0 0 0.00580793289621458 0 0 0 0 0 0 0 0 0 0 0.0102671802386709 0 0 0 0 0 0 0 0 0 0 0 0 0 0 0.0721745240295302 0 0 0 0 0 0 0 0 0 0 0 0 0 0 0 0 0.00208455413915463 0 0.00265171084429958 0 0 0 0 0 0 0.00291841049906619 0 0 0 0 0 0 0 0
0 0 0 0 0 0 0 0 0 0 0 0 0 0 0 0 0 0 0 0 0 0 0 0.0338040294250505 0 0 0 0 0 0 0 0 0 0 0 0 0 0 0.021269362250783 0 0 0 0 0 0 0 0 0 0 0 0 0 0 0 0 0 0 0 0 0 0 0 0 0 0 0 0 0 0 0 0 0 0 0 0 0 0 0 0 0 0 0 0 0 0 0 0 0 0 0 0 0 0 0 0 0 0 0 0 0 0 0 0 0 0 0 0 0 0 0 0 0 0 0 0 0 0 0 0 0 0 0 0 0 0 0 0 0 0 0 0 0 0 0 0 0 0 0 0 0 0 0 0 0 0 0 0 0 0 0 0 0 0 0 0 0 0 0 0 0 0 0 0 0 0 0 0 0 0 0 0 0 0 0 0 0 0 0 0 0 0 0 0 0 0 0 0 0 0.00650490607106412 0.0218699158975056 0.0869975398788093 0 0 0 0 0 0 0 0 0 0.149106684041964 0 0 0.280963377958495 0 0 0 0 0 0 0 0 0 0 0 0 0 0 0 0 0 0 0 0 0 0 0 0 0 0 0 0 0 0 0 0 0 0 0 0 0 0 0 0 0 0 0 0 0 0 0 0 0 0 0 0 0 0 0 0 0 0 0 0 0 0 0 0 0 0 0 0 0 0 0 0 0 0 0 0 0 0.399484184476329 0 0 0 0 0 0 0 0 0 0 0 0 0 0 0 0 0 0 0 0 0 0 0 0 0 0 0 0 0 0 0 0 0 0
0 0 0 0 0 0 0 0 0 0 0 0 0 0 0 0 0 0 0 0 0 0 0 0 0 0 0 0 0 0 0 0 0 0 0 0 0 0 0 0 0 0 0 0 0 0 0 0 0 0 0 0 0 0 0 0 0 0 0 0 0 0 0.170783792193239 0 0 0 0 0 0 0 0 0 0 0 0 0 0 0 0 0 0 0 0 0 0 0 0 0 0 0 0 0 0 0 0 0 0 0 0 0 0 0 0 0 0 0 0 0 0 0 0 0 0 0 0 0 0 0 0 0 0 0 0 0 0 0 0 0 0 0 0 0 0 0 0 0 0 0 0 0 0 0 0 0 0 0 0 0 0 0 0 0 0 0 0 0 0 0 0 0 0 0 0 0 0 0 0 0 0 0 0 0 0 0 0 0 0 0 0 0 0 0 0.171823757506543 0 0 0.357106462711214 0 0 0 0 0 0 0 0 0 0 0 0 0.181751204374011 0 0 0 0 0 0 0 0 0 0 0 0 0 0 0 0 0 0 0 0 0 0 0 0 0 0 0 0 0 0 0 0 0 0 0 0 0 0 0 0 0 0 0 0 0 0 0 0 0 0 0 0 0 0 0 0 0 0 0 0 0 0 0 0 0 0 0 0 0 0 0 0 0 0 0 0 0 0 0 0 0 0 0 0 0 0 0 0 0 0 0.118534783214994 0 0 0 0 0 0 0 0 0 0 0 0 0 0 0 0 0 0 0 0 0 0 0 0 0 0
0 0 0 0 0 0 0 0 0 0 0 0 0 0 0 0 0 0 0 0 0 0 0 0.0130302908736054 0 0 0 0 0 0 0 0 0 0 0 0 0 0 0.0052963674454862 0 0 0 0 0 0 0 0 0.00576377137916126 0 0 0 0 0 0 0 0 0 0 0 0 0 0 0.00916716270588574 0 0 0 0 0 0 0 0 0 0 0 0 0 0 0 0 0 0 0 0 0 0 0 0 0 0 0 0 0 0 0 0 0 0 0 0 0 0 0 0 0 0 0 0 0 0 0 0 0 0 0 0 0 0 0 0 0 0 0 0 0 0 0 0 0 0 0 0 0 0 0 0 0 0 0 0 0 0 0 0 0 0 0 0 0 0 0 0 0 0 0 0 0 0 0 0 0 0 0 0 0 0 0 0.0397884817580694 0 0 0.0593294728064642 0.105783867965702 0 0 0 0 0 0 0 0 0 0 0 0.0227957220258579 0 0 0 0.00426644534254196 0.00925036961169619 0.0138007937214285 0.0486891173294638 0.0119808615961988 0 0 0 0.00200564570968815 0 0.00561657266686363 0 0 0.045718348151357 0.0711060261230837 0.0508922484471419 0 0 0 0 0.0164689897220965 0 0 0 0 0 0 0 0 0 0 0 0 0 0 0 0.1198813721851 0 0 0 0 0 0 0 0 0 0 0 0 0 0 0 0 0 0 0 0 0 0 0 0 0 0 0 0.00248734819438064 0 0 0 0.0020703764325376 0 0 0 0.00300403783026929 0 0 0 0.00272264750266974 0 0 0 0 0 0 0 0 0 0 0 0 0 0 0 0 0 0 0.300627077932282 0 0 0 0 0 0 0 0.0284565845409692 0 0 0 0 0 0 0 0 0 0 0 0 0 0 0 0 0 0 0 0 0 0 0 0 0 0
0 0 0 0 0 0 0 0 0 0 0 0 0 0 0 0 0 0 0 0 0 0 0 0 0 0 0 0 0 0 0 0 0 0 0 0 0 0 0 0 0 0 0 0 0 0 0 0 0 0 0 0 0 0 0 0 0 0 0 0 0 0 0.0902889670368715 0 0 0 0 0 0 0 0 0 0 0 0 0 0 0 0 0 0 0 0 0 0 0 0 0 0 0 0 0 0 0 0 0 0 0 0 0 0 0 0 0 0 0 0 0 0 0 0 0 0 0 0 0 0 0 0 0 0 0 0 0 0 0 0 0 0 0 0 0 0 0 0 0 0 0 0 0 0 0 0 0 0 0 0 0 0 0 0 0 0 0 0 0 0 0 0 0 0 0 0 0 0 0 0 0 0 0 0 0 0 0 0 0 0 0 0 0 0 0 0 0 0 0 0 0 0 0 0 0.255895564715201 0 0 0 0 0 0 0.199249579793575 0 0 0 0 0 0 0 0 0 0 0.225146988655674 0 0 0 0 0 0 0 0 0 0 0 0 0 0 0 0 0 0 0 0 0.229418899798679 0 0 0 0 0 0 0 0 0 0 0 0 0 0 0 0 0 0 0 0 0 0 0 0 0 0 0 0 0 0 0 0 0 0 0 0 0 0 0 0 0 0 0 0 0 0 0 0 0 0 0 0 0 0 0 0 0 0 0 0 0 0 0 0 0 0 0 0 0 0 0 0 0 0 0 0 0 0 0 0 0 0 0 0 0
0 0 0 0 0 0 0 0 0 0 0 0 0 0 0 0 0 0 0 0 0 0 0 0 0 0 0 0 0 0 0 0 0 0 0 0 0 0 0 0 0 0 0 0 0 0 0 0 0 0 0 0 0 0 0 0 0 0 0 0 0 0 0 0 0 0 0 0 0 0 0 0 0 0 0 0 0 0 0 0 0 0 0 0 0 0 0 0 0 0 0 0 0 0 0 0 0 0 0 0 0 0 0 0 0 0 0 0 0 0 0 0 0 0 0 0 0 0 0 0 0 0 0 0 0 0 0 0 0 0 0 0 0 0 0 0 0 0 0 0 0 0 0 0 0 0 0 0 0 0 0 0 0 0 0 0 0 0 0.0220350909500027 0.0418768640345694 0 0 0 0 0 0.0528341968711991 0 0 0 0 0 0 0 0 0 0 0.0906229933486428 0.0550782805161221 0 0 0 0 0 0 0 0 0 0 0 0 0 0 0 0 0 0 0 0.0445299508144648 0 0 0 0 0 0 0 0 0 0 0 0 0 0 0 0 0 0 0 0 0 0 0 0 0 0 0 0 0 0 0 0 0 0 0 0 0 0 0 0 0 0 0 0 0 0.122748250727726 0 0 0 0 0 0 0 0 0 0 0 0 0 0 0 0 0 0 0 0 0 0 0 0 0 0 0 0 0 0 0 0 0 0 0 0 0 0 0 0.0185043926733312 0 0.108549464312611 0 0.0315749948256928 0.0137474553648839 0 0 0 0 0.170446633221972 0.207571622577167 0.00734372615645507 0 0 0 0 0 0 0 0 0 0 0 0.0125360836051601 0 0 0 0 0 0 0 0
0 0 0 0 0 0 0 0 0 0 0 0 0 0 0 0 0 0 0 0 0 0 0 0 0 0 0 0 0 0 0 0.00695846073124634 0 0 0.00620231507921481 0 0 0 0 0 0 0 0 0 0 0 0 0 0 0 0 0 0 0 0.00827541996136578 0.0126945913928114 0 0 0 0 0 0 0 0 0 0 0 0 0 0 0.00548483377638144 0 0 0 0 0 0 0 0 0 0 0 0 0 0 0 0 0 0 0 0 0 0 0 0 0 0 0 0 0 0 0 0 0 0 0 0 0 0 0 0 0 0 0 0 0 0 0 0 0 0 0 0 0 0 0 0 0 0 0 0 0 0 0 0 0 0 0 0 0 0 0 0 0 0 0 0 0 0 0 0 0 0 0 0 0 0 0 0 0.0044236442674077 0.00565187196636757 0 0 0 0 0 0.514006561478979 0 0.00890698849918945 0.0549625570261615 0.0514645941597862 0 0 0 0 0 0 0 0 0 0 0 0.00377296879017458 0 0 0 0.0145362851938593 0 0.0129491761382216 0 0 0 0 0 0 0 0 0 0 0 0 0 0 0.0189338045184917 0 0 0 0 0 0 0 0 0 0.0173108484770765 0 0 0 0 0 0 0 0 0.0271943722377258 0 0 0 0 0 0 0 0 0 0.00109371895720768 0 0 0 0 0 0 0 0 0 0 0 0 0 0 0 0 0 0 0 0 0 0 0 0 0 0.0625661074524559 0 0 0.0397704871926957 0.0643818188272239 0 0 0 0 0 0 0 0 0 0 0 0 0 0 0 0 0 0 0.0462463956205483 0 0 0 0 0 0.00388562531450117 0.00832655294090648 0 0 0 0 0 0 0 0 0 0 0 0 0 0 0 0 0 0 0 0 0 0 0 0 0 0 0
0 0 0 0 0 0 0 0 0 0 0 0 0 0 0 0 0 0 0 0 0 0 0 0 0 0 0 0 0 0 0 0 0 0 0 0 0 0 0 0 0 0 0 0.0424625904047313 0 0.0358626689969242 0 0 0 0 0 0 0 0 0 0 0 0 0 0 0 0 0 0 0 0 0 0 0 0 0 0 0 0 0 0 0 0 0 0 0 0 0 0 0 0 0 0 0 0 0 0 0 0 0 0 0 0 0 0 0 0 0 0 0 0 0 0 0 0 0 0 0 0 0 0 0 0 0 0 0 0 0 0 0 0 0 0 0 0 0 0 0 0 0 0 0 0 0 0 0 0 0 0 0 0 0 0 0 0 0 0 0 0 0 0 0 0 0 0 0 0 0 0 0 0 0 0 0 0 0 0.431329463205636 0 0.218694705170078 0 0 0 0 0 0 0 0 0 0 0 0 0 0 0 0 0 0 0 0 0 0 0 0 0 0 0 0 0 0 0 0 0 0 0.0971040894943455 0 0 0 0 0 0 0 0 0 0 0 0 0 0 0 0 0 0 0 0 0 0 0.174546482728286 0 0 0 0 0 0 0 0 0 0 0 0 0 0 0 0 0 0 0 0 0 0 0 0 0 0 0 0 0 0 0 0 0 0 0 0 0 0 0 0 0 0 0 0 0 0 0 0 0 0 0 0 0 0 0 0 0 0 0 0 0 0 0 0 0 0 0 0 0 0 0 0 0 0 0 0 0 0 0 0 0 0 0 0
0 0 0 0 0 0 0 0 0 0 0 0 0 0 0 0 0 0 0 0 0 0 0.00343186407037094 0 0 0 0.00579082717257456 0 0 0 0 0 0 0 0 0 0 0 0 0 0 0 0 0 0 0 0 0 0 0 0 0 0 0 0 0 0 0 0.00303269281381299 0 0 0 0 0 0 0 0 0 0 0 0 0 0 0 0 0 0 0 0 0 0 0 0 0 0 0 0 0 0 0 0 0 0 0 0 0 0 0 0 0 0 0 0 0 0 0 0 0.0058542172544154 0 0 0 0 0 0 0 0 0 0 0 0 0 0.00348485304516074 0 0 0 0 0 0 0 0 0 0 0 0 0 0 0 0 0 0 0 0 0 0 0 0 0 0 0 0 0 0 0 0 0 0 0 0 0 0 0 0.0174159446797254 0 0.00806454452425989 0.0155618593396181 0 0 0 0 0 0 0 0 0.355350609091907 0 0 0.0115422508358052 0.0116404996163279 0 0 0 0 0.00661325975553461 0 0 0 0 0 0 0.0028271375971227 0.0143106208863177 0 0 0 0 0 0 0 0 0.00547332048340488 0.0127999523805423 0 0 0 0 0 0 0.0168712719886082 0 0.0226263377008 0 0 0 0 0 0 0 0.0204660697352646 0 0 0 0 0 0 0 0 0 0 0 0 0 0 0.00394048855269881 0 0 0 0 0 0.00315870169902508 0 0 0 0.00479362650558563 0 0 0 0 0.00542309261237971 0 0 0 0 0 0 0 0 0 0 0 0 0 0 0 0.011963640821769 0 0 0.203819501837986 0.134777669118473 0.0588644639622863 0 0 0 0 0 0.0209419584953842 0 0 0 0 0 0.00915872342283991 0 0 0 0 0 0 0 0 0 0 0 0 0 0 0 0 0 0 0 0 0 0 0 0 0 0 0 0 0 0 0 0 0 0 0
0 0 0 0 0 0 0 0 0 0 0 0 0 0 0 0 0 0 0 0 0 0 0 0 0 0 0 0 0 0 0 0 0 0 0 0 0 0 0 0 0 0 0 0 0 0 0 0 0 0 0 0 0 0 0 0 0 0 0 0 0 0 0 0 0 0 0 0 0 0 0 0 0 0 0 0 0 0 0 0 0 0 0 0 0 0 0 0 0 0 0 0 0 0 0 0 0 0 0 0 0 0 0 0 0 0 0 0 0 0 0 0 0 0 0 0 0 0 0 0 0 0 0 0 0 0 0 0 0 0 0 0 0 0 0 0 0 0 0 0 0 0 0 0 0 0 0 0 0 0 0 0 0 0 0 0 0 0 0 0 0 0.0311450098163121 0 0 0 0 0 0 0 0 0 0.193859192959846 0 0.101900864227039 0 0 0 0 0 0 0 0 0 0.0280081023527986 0 0 0 0 0 0.134734787456723 0 0 0 0 0 0 0 0 0 0 0 0 0 0 0.119493079516502 0 0 0 0.160430338521487 0 0 0 0 0 0 0 0 0.178766000221179 0 0 0 0 0 0 0 0 0 0 0 0 0 0 0 0 0 0 0 0 0 0 0 0 0 0 0 0 0 0 0 0 0 0 0 0 0 0 0 0 0 0 0 0 0 0 0 0 0 0 0.0516626249281135 0 0 0 0 0 0 0 0 0 0 0 0 0 0 0 0 0 0 0 0 0 0 0 0 0 0 0 0 0 0 0 0 0 0 0 0 0 0 0 0 0 0 0 0 0 0 0
0 0 0 0 0 0 0 0 0 0 0 0 0 0 0 0 0 0 0 0 0 0 0 0 0 0 0 0 0 0 0 0 0 0 0 0 0 0 0 0 0 0 0 0 0 0 0 0 0 0 0 0 0 0 0 0 0 0 0 0 0 0 0 0 0 0 0 0 0 0 0 0 0 0 0 0 0 0 0 0 0 0 0 0 0 0 0 0 0 0 0 0 0 0 0 0 0 0 0 0 0 0 0 0 0 0 0 0 0 0 0 0 0 0 0 0 0 0 0 0 0 0 0 0 0 0 0 0 0 0 0 0 0 0 0 0 0 0 0 0 0 0 0 0 0 0 0 0 0 0 0 0 0 0 0 0 0 0 0 0 0 0 0 0 0 0 0 0 0 0 0 0 0 0 0 0 0 0 0 0 0 0 0 0 0 0 0 0 0 0 0 0 0 0 0 0 0 0 0 0 0 0 0 0 0 0 0 0 0 0 0 0 0 0 0 0 0 0 0 0.30029194264286 0 0 0 0 0.69970805735714 0 0 0 0 0 0 0 0 0 0 0 0 0 0 0 0 0 0 0 0 0 0 0 0 0 0 0 0 0 0 0 0 0 0 0 0 0 0 0 0 0 0 0 0 0 0 0 0 0 0 0 0 0 0 0 0 0 0 0 0 0 0 0 0 0 0 0 0 0 0 0 0 0 0 0 0 0 0 0 0 0 0 0 0 0 0 0 0 0 0 0
0 0 0 0 0 0 0 0 0 0 0 0 0 0 0 0 0 0 0 0 0 0 0 0 0 0 0 0 0 0 0 0 0 0 0 0 0 0 0 0 0 0 0 0 0 0 0 0 0 0 0 0 0 0 0 0 0 0 0 0 0 0 0 0 0 0 0 0 0 0 0 0 0 0 0 0 0 0 0 0 0 0 0 0 0 0 0 0 0 0 0 0 0 0 0 0 0 0 0 0 0 0 0 0 0 0 0 0 0 0 0 0 0 0 0 0 0 0 0 0 0 0 0 0 0 0 0 0 0 0 0 0 0 0 0 0 0 0 0 0 0 0 0 0 0 0 0 0 0 0 0 0 0 0 0 0 0 0 0 0 0 0 0 0 0 0 0 0 0 0 0 0 0 0 0 0 0 0 0 0 0 0 0 0 0 0.167865598799683 0 0 0 0 0 0 0 0 0 0 0 0 0 0 0 0 0 0 0 0 0 0 0 0 0 0 0 0 0 0 0 0 0 0 0.627175482213039 0 0 0 0 0 0.204958918987279 0 0 0 0 0 0 0 0 0 0 0 0 0 0 0 0 0 0 0 0 0 0 0 0 0 0 0 0 0 0 0 0 0 0 0 0 0 0 0 0 0 0 0 0 0 0 0 0 0 0 0 0 0 0 0 0 0 0 0 0 0 0 0 0 0 0 0 0 0 0 0 0 0 0 0 0 0 0 0 0 0 0 0 0 0 0 0 0 0
0 0 0 0 0 0 0 0 0 0 0 0 0 0 0 0 0 0 0 0 0 0 0 0.0176237095799855 0 0 0 0 0 0 0 0 0 0 0 0 0 0 0.00964546043798613 0 0 0 0 0 0 0 0 0 0 0 0 0 0 0 0 0 0 0 0 0 0 0 0 0 0 0 0 0 0 0.0114977631668006 0 0 0 0 0 0 0 0 0 0 0 0 0 0 0 0 0 0 0 0 0 0 0 0 0 0 0 0 0 0 0 0 0 0 0 0 0 0 0 0 0 0 0 0 0 0 0 0 0 0 0 0 0 0 0 0 0 0 0 0 0 0 0 0 0 0 0 0 0 0 0 0 0 0 0 0 0 0 0 0 0 0 0 0 0 0 0 0 0.00851312328792074 0.00673928551299193 0 0.00938103294360492 0 0 0 0 0 0 0 0 0 0 0 0 0 0 0 0 0 0 0 0 0.289706752451154 0 0 0 0 0 0 0 0 0 0.0072068013928199 0 0 0 0 0 0 0 0 0 0 0 0 0 0 0 0 0 0 0 0 0 0 0 0 0 0.0399831440637198 0 0.0622062123114878 0 0 0 0 0 0 0 0 0 0 0 0 0 0 0 0 0 0 0 0 0.00870528535890479 0.0052701567495711 0 0 0 0 0.019860842185327 0.00999282886500134 0 0 0 0.0110365901045917 0 0 0 0 0 0 0 0 0 0 0 0 0 0 0 0 0 0 0 0 0 0 0 0 0 0 0 0 0 0 0 0 0 0.0103808376020257 0.00796100707753897 0.0160850780034798 0.119531132052433 0 0.328672956852655 0 0 0 0 0 0 0 0 0 0 0 0 0 0 0 0 0 0 0 0 0 0 0 0
0 0 0 0 0 0 0 0 0 0 0 0 0 0 0 0 0 0 0 0 0 0 0 0 0 0 0 0 0 0 0 0 0 0.00304653649678507 0 0 0 0 0 0 0 0 0 0 0 0 0 0 0 0 0 0 0 0 0.00455833097091429 0.0149024235756818 0 0 0 0 0 0 0 0 0 0 0 0 0 0 0.00937992542610016 0 0 0 0 0 0 0 0 0 0 0 0 0 0 0 0 0 0 0 0 0 0 0 0 0 0 0 0 0 0 0 0 0 0 0 0 0 0 0 0 0 0 0 0 0 0 0 0 0 0 0 0 0 0 0 0 0 0 0 0 0 0 0 0 0 0 0 0 0 0 0 0 0 0 0 0 0 0 0 0 0 0 0 0 0 0 0 0 0 0 0 0 0 0 0 0 0 0 0 0 0 0 0.00527347592247556 0 0 0 0 0 0.00318515159259839 0 0 0 0 0 0 0 0 0 0 0 0 0.036161086395344 0 0 0.0117252624384866 0 0 0 0 0 0 0 0 0 0 0.0195109483003776 0 0 0 0 0 0 0 0.467441074794724 0 0 0 0 0.0253743051175452 0 0 0 0 0.0333383901144878 0 0 0 0 0 0 0.0227247921458399 0.00160431556903783 0 0 0 0 0 0 0 0.0021833511560293 0 0 0 0 0 0 0.0101152414492229 0 0 0 0 0 0 0 0 0 0 0.0439639473839636 0 0 0 0 0 0 0 0 0 0 0 0 0 0 0 0 0 0 0 0 0 0 0 0 0 0 0 0 0 0.00992599812056902 0 0 0 0 0 0 0 0 0 0 0 0.124961226339306 0 0 0.0782998498768317 0.0223824038161728 0.0283643945153122 0 0 0 0 0 0 0 0 0 0.0215775684821939
0 0 0 0 0 0 0 0 0 0 0 0 0 0 0 0 0 0 0 0 0 0 0 0 0 0 0 0 0 0 0 0 0 0 0 0 0 0 0 0 0 0 0 0 0 0 0 0 0 0 0 0 0 0 0 0 0 0 0 0 0 0 0 0 0 0 0 0 0 0 0 0 0 0 0 0 0 0 0 0 0 0 0 0 0 0 0 0 0 0 0 0 0 0 0 0 0 0 0 0 0 0 0 0 0 0 0 0 0 0 0 0 0 0 0 0 0 0 0 0 0 0 0 0 0 0 0 0.00236425974749294 0 0 0 0 0 0 0 0 0 0 0 0 0 0 0 0 0 0 0 0 0 0 0 0 0 0 0 0 0 0 0 0 0 0 0 0 0 0 0 0 0 0 0 0 0 0.00483423947397648 0 0 0 0 0 0 0 0 0 0 0 0 0 0.0124792837019948 0 0 0 0 0 0 0 0.0214758000278349 0 0 0 0 0 0 0 0 0 0 0 0 0 0 0 0 0 0.512185964733977 0 0 0 0 0 0.0085787064359844 0 0 0 0 0.0141718009916216 0 0 0 0 0 0 0.0296825615916907 0 0 0 0 0 0 0 0 0 0 0 0 0 0 0 0 0 0 0 0 0 0 0 0 0 0 0 0 0 0 0 0 0 0 0 0 0 0 0 0 0 0 0 0 0 0 0 0 0 0 0 0 0 0 0 0 0 0 0 0 0 0 0 0 0 0 0 0 0 0 0 0.353481871879184 0.0056863415026364 0 0 0 0 0 0 0 0 0 0 0.0350591699136064
0 0 0 0 0 0 0 0 0 0 0 0 0 0 0 0 0 0 0 0 0 0 0 0 0 0 0 0 0 0 0 0 0 0 0 0 0 0 0 0 0 0 0 0 0 0 0 0 0 0 0 0 0 0 0 0 0 0 0 0 0 0 0 0 0 0 0 0 0 0 0 0 0 0 0 0 0 0 0 0 0 0 0 0 0 0 0 0 0 0 0 0 0 0 0 0 0 0 0 0 0 0 0 0 0 0 0 0 0 0 0 0 0 0 0 0 0 0 0 0 0 0 0 0 0 0 0 0 0 0 0 0 0 0 0 0 0 0 0 0 0 0 0 0 0 0 0 0 0 0 0 0 0 0 0 0 0 0 0 0 0 0 0 0 0 0 0 0 0 0 0 0 0 0 0 0 0 0 0 0 0 0 0 0 0 0 0 0 0 0 0 0 0 0 0 0 0 0 0 0 0 0 0 0 0 0 0 0 0 0 0 0 0 0 0 0 0 0 0 1 0 0 0 0 0 0 0 0 0 0 0 0 0 0 0 0 0 0 0 0 0 0 0 0 0 0 0 0 0 0 0 0 0 0 0 0 0 0 0 0 0 0 0 0 0 0 0 0 0 0 0 0 0 0 0 0 0 0 0 0 0 0 0 0 0 0 0 0 0 0 0 0 0 0 0 0 0 0 0 0 0 0 0 0 0 0 0 0 0 0 0 0 0 0 0 0
0 0 0 0 0 0 0 0 0 0 0 0 0 0 0 0 0 0 0 0 0 0 0 0 0 0 0 0 0 0 0 0 0 0 0 0 0 0 0 0 0 0 0 0 0 0 0 0 0 0 0 0 0 0 0 0 0 0 0 0 0 0 0 0 0 0 0 0 0 0 0 0 0 0 0 0 0 0 0 0 0 0 0 0 0 0 0 0 0 0 0 0 0 0 0 0 0 0 0 0 0 0 0 0 0 0 0 0 0 0 0 0 0 0 0 0 0 0 0 0 0 0 0 0 0 0 0 0 0 0 0 0 0 0 0 0 0 0 0 0 0 0 0 0 0 0 0 0 0 0 0 0 0 0 0 0 0 0 0 0 0 0 0 0 0 0 0 0 0 0 0 0 0 0 0 0 0 0 0 0 0 0 0 0 0 0 0 0 0 0 0 0 0.265531990400823 0 0 0.155345518527023 0 0 0 0 0 0 0 0 0 0 0 0 0 0 0 0 0 0 0 0 0 0 0 0.0122507022293472 0 0.113056761093086 0 0 0 0 0 0 0 0 0 0 0 0 0 0 0 0 0 0 0 0 0 0 0 0 0 0 0.0209718801185336 0 0 0 0 0 0 0 0 0 0 0 0 0 0 0 0 0 0 0 0 0 0 0 0 0 0 0 0 0 0 0 0 0 0 0.048353285067931 0.152259709675558 0 0.0153508844807381 0.016814199996082 0.0107934986876442 0 0 0 0 0 0 0 0 0 0 0 0 0 0 0 0 0.0709827777181011 0.0581269392739474 0.0601618527311851 0 0 0 0 0 0 0 0
0 0 0 0 0 0 0 0 0 0 0 0 0 0 0 0 0 0 0 0 0 0 0 0 0 0 0 0 0 0 0 0 0 0 0 0 0 0 0 0 0 0 0 0 0 0.024240977203847 0 0 0 0 0 0 0 0 0 0 0 0 0 0 0 0 0 0.0193896069047381 0 0 0 0 0 0 0 0 0 0 0 0 0 0 0 0 0 0 0 0 0 0 0 0 0 0 0 0 0 0 0 0 0 0 0 0 0 0 0 0 0 0 0 0 0 0 0 0 0 0 0 0 0 0 0 0 0 0 0 0 0 0 0 0.0107647025649521 0 0 0 0 0 0 0 0 0 0 0 0 0 0 0 0 0 0 0 0 0 0 0 0 0 0 0 0 0 0 0 0 0 0 0 0 0 0 0 0 0 0 0 0.0941030440540708 0 0.0470483017101545 0 0 0 0 0 0 0 0 0 0 0 0 0 0 0 0 0 0 0 0 0 0 0 0 0 0 0 0 0 0 0 0 0 0 0.0362710729567889 0.0446826211260442 0 0 0 0 0 0 0 0 0.117271469799051 0.0102072188120101 0 0 0 0 0 0 0 0.0463762767763068 0 0 0.0286136789648152 0.293153849796899 0 0 0 0 0 0 0 0 0 0 0 0 0 0 0 0 0 0 0 0 0 0 0 0 0 0 0 0 0 0 0 0 0 0 0.034350800356404 0.0337133041593841 0.0540008051773183 0 0 0 0 0 0 0 0 0.0656194964310832 0 0.0401927732061325 0 0 0 0 0 0 0 0 0 0 0 0 0 0 0 0 0 0 0 0 0 0 0 0 0 0 0 0 0 0 0 0 0 0 0 0
0 0 0 0 0 0 0 0 0 0 0 0 0 0 0 0 0 0 0 0 0 0 0 0 0 0 0 0 0 0 0 0 0 0 0 0 0 0 0 0 0 0 0 0 0 0 0 0 0 0 0 0 0 0 0 0 0 0 0 0 0 0 0 0 0 0 0 0 0 0 0 0 0 0 0 0 0 0 0 0 0 0 0 0 0 0 0 0 0 0 0 0 0 0 0 0 0 0 0 0 0 0 0 0 0 0 0 0 0 0 0 0 0 0 0 0 0 0 0 0 0 0 0 0 0 0 0 0 0 0 0 0 0 0 0 0 0 0 0 0 0 0 0 0 0 0 0 0 0 0 0 0 0 0 0 0 0 0 0 0 0 0 0 0 0 0 0 0 0 0 0 0 0 0.0157265500361012 0 0 0 0 0.031876110936372 0 0 0.0274441625714743 0.318255376218341 0.0109209835529212 0 0 0 0 0 0.0880106516385428 0 0 0.00980068490003917 0 0 0 0 0 0 0 0 0 0 0 0 0 0 0 0 0 0 0 0.0177680359089235 0 0 0 0 0.0603546162506139 0 0.0151335502041442 0 0 0.00899558662064991 0.0135022443245703 0 0 0 0.0505115672649661 0 0 0 0.0156907148687944 0 0 0 0 0.0398967583220899 0 0 0 0 0 0 0 0 0 0 0 0 0 0 0 0 0 0 0 0 0 0 0 0 0 0 0 0 0 0 0 0 0 0 0 0 0 0 0 0 0 0 0 0 0 0 0 0 0 0 0 0 0.171692252685115 0 0.104420153696341 0 0 0 0 0 0 0 0 0 0 0 0 0 0 0 0 0 0 0 0 0 0 0 0
0 0 0 0 0 0 0 0 0 0 0 0 0 0 0 0 0 0 0 0 0 0 0 0 0 0 0 0 0 0 0 0 0 0 0 0 0 0 0 0 0 0 0 0 0 0 0 0 0 0 0 0 0 0 0 0 0 0 0 0 0 0 0 0 0 0 0 0 0 0 0 0 0 0 0 0 0 0 0 0 0 0 0 0 0 0 0 0 0 0 0 0 0 0 0 0 0 0 0 0 0 0 0 0 0 0 0 0 0 0 0 0 0 0 0 0 0 0 0 0 0 0 0 0 0 0 0 0 0 0 0 0 0 0 0 0 0 0 0 0 0 0 0 0 0 0 0 0 0 0 0 0 0 0 0 0 0.0155992685125575 0 0 0 0.0181253010668256 0.0688361332815294 0 0 0 0 0 0 0 0 0 0 0 0 0.0457812256196586 0.0516365351056271 0 0 0.0403818197745645 0 0 0 0.0380551703593372 0 0 0 0 0 0 0 0 0 0.0413704849801281 0 0 0 0 0 0 0 0 0 0 0 0 0 0 0 0 0 0.0961216833412471 0 0 0.0377968097151442 0.0116622404488197 0.0281652232920062 0.00974420409225333 0.00732565329260028 0.0211038471630789 0 0 0.00937212964469901 0 0 0.285277796776369 0 0 0 0 0 0 0.00718914008845066 0 0 0 0 0 0 0 0 0 0 0 0 0 0 0 0 0 0 0 0 0 0 0 0 0 0 0 0 0 0 0 0 0 0 0 0 0 0 0 0.0203818938012085 0 0.0185036876318515 0 0 0 0 0 0 0 0 0 0.0169073954615448 0 0 0.0147133059741688 0 0 0 0 0 0 0 0 0 0 0 0 0 0.0959490505763296 0 0 0 0 0 0 0 0 0 0 0 0 0 0 0
0 0 0 0 0 0 0 0 0 0 0 0 0 0 0 0 0 0 0 0 0 0 0 0 0 0 0 0 0 0 0 0 0 0 0 0 0 0 0 0 0 0 0 0 0 0 0 0 0 0 0 0 0 0 0 0 0 0 0 0 0 0 0 0 0 0 0 0 0 0 0 0 0 0 0 0 0 0 0 0 0 0 0 0 0 0 0 0 0 0 0 0 0 0 0 0 0 0 0 0 0 0 0 0 0 0 0 0 0 0 0 0 0 0 0 0 0 0 0 0 0 0 0 0 0 0 0 0 0 0 0 0 0 0 0 0 0 0 0 0 0 0 0 0 0 0 0 0 0 0 0 0 0 0 0 0 0 0 0 0 0 0 0 0 0 0 0 0 0 0 0 0 0 0 0 0 0 0 0 0 0 0 0 0 0 0 0 0 0 0 0 0 0 0 0 0 0 0 0 0 0 0 0 0 0 0 0 0 0 0 0 0.183048086688098 0.179096320329477 0 0 0 0 0 0 0 0 0 0 0.130084516420427 0 0 0.0639200544556558 0 0 0.443851022106343 0 0 0 0 0 0 0 0 0 0 0 0 0 0 0 0 0 0 0 0 0 0 0 0 0 0 0 0 0 0 0 0 0 0 0 0 0 0 0 0 0 0 0 0 0 0 0 0 0 0 0 0 0 0 0 0 0 0 0 0 0 0 0 0 0 0 0 0 0 0 0 0 0 0 0 0 0 0 0 0 0 0 0 0 0 0
0 0 0 0 0 0 0 0 0 0 0 0 0 0 0 0 0 0 0 0 0 0 0 0 0 0 0 0 0 0 0 0 0 0 0 0 0 0 0 0 0 0 0 0 0 0 0 0 0 0 0 0 0 0 0 0 0 0 0 0 0 0 0 0 0 0 0 0 0 0 0 0 0 0 0 0 0 0 0 0 0 0 0 0 0 0 0 0 0 0 0 0 0 0 0 0 0 0 0 0 0 0 0 0 0 0 0 0 0 0 0 0 0 0 0 0 0 0 0 0 0 0 0 0 0 0 0 0 0 0 0 0 0 0 0 0 0 0 0 0 0 0 0 0 0 0 0 0 0 0 0 0 0 0 0 0 0 0 0 0 0 0 0 0 0 0 0 0 0 0 0 0 0 0 0 0 0 0 0 0 0 0 0 0 0 0 0 0 0 0 0 0 0.0480564138118202 0 0 0.036039604908302 0.00525820458804812 0.0492653791166877 0 0 0 0 0 0 0 0 0 0 0 0 0 0 0 0 0 0 0.0450036364007757 0 0 0.0046903361328955 0 0 0 0 0 0.00625310902181573 0.00341519008289898 0 0 0 0 0.00430298494825865 0 0 0 0 0 0 0 0.0250631577282502 0.0159096566448892 0.0905878823702066 0.0268478935621313 0 0 0.00638916966538512 0.0134602033023903 0.0370448180016747 0.190145287656084 0.0252584654138976 0.051798955972992 0.0157799410545146 0.0553577548604966 0 0 0 0 0 0 0 0 0 0 0 0 0 0 0 0 0 0 0 0 0 0 0 0 0 0 0 0 0 0 0 0.0409309639812066 0 0.00534960852584426 0 0 0 0 0 0.00475332818712202 0 0 0 0 0 0 0 0 0 0 0 0 0 0.172073247157485 0.0209648069039265 0 0 0 0 0 0 0 0
0 0 0 0 0 0 0 0 0 0 0 0 0.00429770797992443 0 0 0 0 0 0 0 0 0 0 0.00613808017986131 0 0 0 0 0 0 0 0 0 0 0 0 0 0 0 0 0 0 0.0340232979048068 0 0.00561706876575386 0 0 0 0 0.00402261049314862 0 0 0.0030120383887785 0 0 0 0 0 0 0 0 0 0.0468928916891782 0 0 0 0 0 0 0 0 0 0 0.0056582841550204 0 0 0 0 0 0 0 0 0 0 0 0 0 0 0 0 0 0 0 0 0 0 0 0 0 0 0 0 0 0 0 0 0 0 0 0 0 0 0 0 0 0 0 0.00242767862934897 0 0 0 0 0 0 0 0 0 0.00670262023720199 0 0 0 0 0 0 0 0 0 0 0 0 0 0 0 0 0 0 0 0 0 0 0 0 0 0 0 0 0 0 0 0 0 0 0 0 0 0 0.0740523236166342 0.01216824517967 0 0.10174882487542 0.127520008520429 0 0 0 0 0 0 0 0 0 0 0 0 0 0 0 0 0 0 0.202467040004208 0 0 0 0 0 0 0 0 0 0 0 0 0 0.162695316276819 0 0 0.0321019528592067 0 0 0 0 0 0 0 0 0 0 0 0.00882026647694357 0 0 0 0 0 0 0 0 0 0 0 0 0 0 0 0.000856397687487916 0 0 0 0 0 0 0 0 0 0 0 0 0 0 0 0.00625464029389083 0 0 0 0.00592467881805859 0 0 0 0.0111149587833537 0 0 0.0041844928403697 0 0 0 0 0 0 0 0 0 0 0 0 0 0 0 0 0 0 0 0.111581684346876 0 0 0 0 0 0 0 0.0169063093648436 0 0 0 0 0 0.00281058163276552 0 0 0 0 0 0 0 0 0 0 0 0 0 0 0 0 0 0 0 0
0 0 0 0 0 0 0 0 0 0 0 0 0 0 0 0 0 0 0 0 0 0 0 0 0 0 0 0 0 0 0 0 0 0 0 0 0 0 0 0 0 0 0 0 0 0 0 0 0 0 0 0 0 0 0 0 0 0 0 0 0 0 0 0 0 0 0 0 0 0 0 0 0 0 0 0 0 0 0 0 0 0 0 0 0 0 0 0 0 0 0 0 0 0 0 0 0 0 0 0 0 0 0 0 0 0 0 0 0 0 0 0 0 0 0 0 0 0 0 0 0 0 0 0 0 0 0 0 0 0 0 0 0 0 0 0 0 0 0 0 0 0 0 0 0 0 0 0 0 0 0 0 0 0 0 0 0 0 0 0 0 0 0 0 0 0 0 0 0 0 0 0 0 0 0 0 0 0 0 0 0 0 0.218250892971039 0 0 0 0 0 0 0 0 0 0 0 0 0 0.0840759432686785 0 0 0 0 0 0 0 0 0 0 0 0 0 0 0 0 0 0 0 0 0 0.0337662509248942 0 0.0502125254368321 0 0 0 0 0 0 0 0.0524094411838995 0.043379416987608 0 0 0 0 0 0 0.360332540041108 0 0 0 0.0881454965705356 0 0 0 0 0 0 0 0 0 0 0 0 0 0 0 0 0 0.0113076806825238 0 0 0 0 0 0 0 0 0 0 0 0 0 0 0 0 0 0 0 0 0 0 0 0 0 0 0 0 0 0 0.0336720440685955 0 0.0244477678642855 0 0 0 0 0 0 0 0 0 0 0 0 0 0 0 0 0 0 0 0 0 0 0 0
0 0 0 0 0 0 0 0 0 0 0 0 0 0 0 0 0 0 0 0 0 0 0 0 0 0 0 0 0 0 0 0 0 0 0 0 0 0 0 0 0 0 0 0 0 0 0 0 0 0 0 0 0 0 0 0 0 0 0 0 0 0 0 0 0 0 0 0 0 0 0 0 0 0 0 0 0 0 0 0 0 0 0 0 0 0 0 0 0 0 0 0 0 0 0 0 0 0 0 0 0 0 0 0 0 0 0 0 0 0 0 0 0 0 0 0 0 0 0 0 0 0 0 0 0 0 0 0 0 0 0 0 0 0 0 0 0 0 0 0 0 0 0 0 0 0 0 0 0 0 0 0 0 0 0 0 0 0 0 0 0 0 0 0 0 0 0 0 0 0 0 0 0 0 0 0 0 0 0 0 0 0 0 0 0 0 0 0 0 0 0 0 0 0 0 0 0 0 0 0 0 0 0 0 0 0 0 0 0 0 0.328438338241369 0 0 0.0728223841774655 0.0282516952403246 0 0 0 0 0.418337941002136 0 0 0 0 0 0 0 0 0 0 0 0 0 0 0 0 0 0 0 0 0 0 0 0 0 0 0 0 0 0 0 0 0 0 0 0 0 0 0 0 0 0 0 0 0 0 0 0 0 0 0 0 0 0 0 0 0 0 0 0 0 0 0 0 0 0 0 0 0 0 0 0 0 0 0 0 0 0 0 0 0.152149641338705 0 0 0 0 0 0 0 0 0 0 0 0 0 0 0
0 0 0 0 0 0 0 0 0 0 0 0 0 0 0 0 0 0 0 0 0 0 0 0 0 0 0 0 0 0 0 0 0 0 0 0 0 0 0 0 0 0 0 0 0 0 0 0 0 0 0 0 0 0 0 0 0 0 0 0 0 0 0.077563530601738 0 0 0 0 0 0 0 0 0 0 0 0 0 0 0 0 0 0 0 0 0 0 0 0 0 0 0 0 0 0 0 0 0 0 0 0 0 0 0 0 0 0 0 0 0 0 0 0 0 0 0 0 0 0 0 0 0 0 0 0 0 0 0 0 0 0 0 0 0 0 0 0 0 0 0 0 0 0 0 0 0 0 0 0 0 0 0 0 0 0 0 0 0 0.0433037808627382 0 0 0 0 0 0 0 0 0 0 0 0 0 0 0 0 0 0 0 0 0 0 0 0 0 0 0 0 0 0 0 0 0 0 0 0 0 0 0 0 0 0 0 0 0 0 0 0 0 0 0 0 0 0 0 0 0 0 0 0 0 0 0 0 0.10617556467857 0 0 0 0 0 0 0 0 0.407634493145399 0 0 0 0 0 0 0 0 0 0 0 0 0 0 0 0 0 0.0322315550426108 0 0 0 0.0254322112820164 0 0 0 0 0 0 0 0 0 0 0 0 0 0 0 0 0 0 0 0 0 0 0 0 0 0 0 0 0 0 0 0 0 0 0 0.0356202268424451 0.202042409815367 0 0 0 0 0 0 0 0 0 0 0 0 0 0 0 0 0.0699962277291162 0 0 0 0 0 0 0 0 0
0 0 0 0 0 0 0 0 0 0 0 0 0 0 0 0 0 0 0 0 0 0 0 0 0 0 0 0 0 0 0 0 0 0 0 0 0 0 0 0 0 0 0 0 0 0 0 0 0 0 0 0 0 0 0 0 0 0 0 0 0 0 0 0 0 0 0 0 0 0 0 0 0 0 0 0 0 0 0 0 0 0 0 0 0 0 0 0 0 0 0 0 0 0 0 0 0 0 0 0 0 0 0 0 0 0 0 0 0 0 0 0 0 0 0 0 0 0 0 0 0 0 0 0 0 0 0 0 0 0 0 0 0 0 0 0 0 0 0 0 0 0 0 0 0 0 0 0 0 0 0 0 0 0 0 0 0 0 0 0 0 0 0 0 0 0 0 0 0 0 0 0 0 0 0 0 0 0 0 0 0 0 0 0 0 0 0 0 0 0 0 0 0 0 0 0 0 0 0 0 0 0 0 0 0 0 0 0 0 0 0 0.204096433222544 0 0 0 0 0 0 0 0 0.218086914532154 0.108171109607948 0 0 0 0 0 0.469645542637353 0 0 0 0 0 0 0 0 0 0 0 0 0 0 0 0 0 0 0 0 0 0 0 0 0 0 0 0 0 0 0 0 0 0 0 0 0 0 0 0 0 0 0 0 0 0 0 0 0 0 0 0 0 0 0 0 0 0 0 0 0 0 0 0 0 0 0 0 0 0 0 0 0 0 0 0 0 0 0 0 0 0 0 0 0 0 0 0
0 0 0 0 0 0 0 0 0 0 0 0 0 0 0 0 0 0 0 0 0 0 0 0 0 0 0 0 0 0 0 0 0 0 0 0 0 0 0 0 0 0 0 0 0 0 0 0 0 0 0 0 0 0 0 0 0 0 0 0 0 0 0 0 0 0 0 0 0 0 0 0 0 0 0 0 0 0 0 0 0 0 0 0 0 0 0 0 0 0 0 0 0 0 0 0 0 0 0 0 0 0 0 0 0 0 0 0 0 0 0 0 0 0 0 0 0 0 0 0 0 0 0 0 0 0 0 0 0 0 0 0 0 0 0 0 0 0 0 0 0 0 0 0 0 0 0 0 0 0 0 0 0 0 0 0 0 0 0 0 0 0 0 0 0 0 0 0 0 0 0 0 0 0 0 0 0 0 0 0 0 0 0 0 0 0 0 0 0 0 0 0 0 0 0 0 0 0 0 0 0 0 0 0 0 0 0 0 0 0 0 0 0 0 0 0 0 0.170549157920702 0.360932857249841 0 0 0 0 0 0 0 0.15181786695681 0 0 0 0 0.316700117872647 0 0 0 0 0 0 0 0 0 0 0 0 0 0 0 0 0 0 0 0 0 0 0 0 0 0 0 0 0 0 0 0 0 0 0 0 0 0 0 0 0 0 0 0 0 0 0 0 0 0 0 0 0 0 0 0 0 0 0 0 0 0 0 0 0 0 0 0 0 0 0 0 0 0 0 0 0 0 0 0 0 0 0 0
0 0 0 0 0 0 0 0 0 0 0 0 0 0 0 0 0 0 0 0 0 0 0 0 0 0 0 0 0 0 0 0 0 0 0 0 0 0 0 0 0 0 0 0 0 0 0 0 0 0 0 0 0 0 0 0 0 0 0 0 0 0 0 0 0 0 0 0 0 0 0 0 0 0 0 0 0 0 0 0 0 0 0 0 0 0 0 0 0 0 0 0 0 0 0 0 0 0 0 0 0 0 0 0 0 0 0 0 0 0 0 0 0 0 0 0 0 0 0 0 0 0 0 0 0 0 0 0 0 0 0 0 0 0 0 0 0 0 0 0 0 0 0 0 0 0 0 0 0 0 0 0 0 0 0 0 0 0 0 0 0 0 0 0 0 0 0 0 0 0 0 0 0 0 0 0 0 0 0 0 0 0 0 0 0 0 0 0 0 0 0 0 0 0 0 0 0 0 0 0 0 0 0 0 0 0 0 0 0 0 0 0 0 0 0 0 0 0 0 0 0 0 0 1 0 0 0 0 0 0 0 0 0 0 0 0 0 0 0 0 0 0 0 0 0 0 0 0 0 0 0 0 0 0 0 0 0 0 0 0 0 0 0 0 0 0 0 0 0 0 0 0 0 0 0 0 0 0 0 0 0 0 0 0 0 0 0 0 0 0 0 0 0 0 0 0 0 0 0 0 0 0 0 0 0 0 0 0 0 0 0 0 0 0 0 0
0 0 0 0 0 0 0 0 0 0 0 0 0 0 0 0 0 0 0 0 0 0 0 0 0 0 0 0 0 0 0 0 0 0 0 0 0 0 0 0 0 0 0 0 0 0 0 0 0 0 0 0 0 0 0 0 0 0 0 0 0 0 0 0 0 0 0 0 0 0 0 0 0 0 0 0 0 0 0 0 0 0 0 0 0 0 0 0 0 0 0 0 0 0 0 0 0 0 0 0 0 0 0 0 0 0 0 0 0 0 0 0 0 0 0 0 0 0 0 0 0 0 0 0 0 0 0 0 0 0 0 0 0 0 0 0 0 0 0 0 0 0 0 0 0 0 0 0 0 0 0 0 0 0 0 0 0 0 0 0 0 0 0 0 0 0 0 0 0 0 0 0 0 0 0 0 0 0 0 0 0 0 0 0 0.0822477296075622 0.304514756372255 0 0 0 0 0 0 0 0 0 0 0 0 0 0 0 0 0 0 0 0 0 0 0 0 0 0 0 0 0 0 0 0 0 0 0.489338143796606 0 0 0.123899370223577 0 0 0 0 0 0 0 0 0 0 0 0 0 0 0 0 0 0 0 0 0 0 0 0 0 0 0 0 0 0 0 0 0 0 0 0 0 0 0 0 0 0 0 0 0 0 0 0 0 0 0 0 0 0 0 0 0 0 0 0 0 0 0 0 0 0 0 0 0 0 0 0 0 0 0 0 0 0 0 0 0 0 0 0 0 0 0 0 0 0 0 0
0 0 0 0 0 0 0 0 0 0 0 0 0 0 0 0 0 0 0 0 0 0 0 0 0 0 0 0 0 0 0 0 0 0 0 0 0 0 0 0 0 0 0 0 0 0 0 0 0 0 0 0 0 0 0 0 0 0 0 0 0 0 0 0 0 0 0 0 0 0 0 0 0 0 0 0 0 0 0 0 0 0 0 0 0 0 0 0 0 0 0 0 0 0 0 0 0 0 0 0 0 0 0 0 0 0 0 0 0 0 0 0 0 0 0 0 0 0 0 0 0 0 0 0 0 0 0 0 0 0 0 0 0 0 0 0 0 0 0 0 0 0 0 0 0 0 0 0 0 0 0 0 0 0 0 0 0 0 0 0 0 0 0 0 0 0 0 0 0 0 0 0 0 0 0 0 0 0 0 0 0 0 0 0 0 0 0 0 0 0 0 0 0.0531437709167048 0 0 0.137601147348113 0 0 0 0 0 0 0 0 0.0858681082770994 0 0 0 0 0 0 0 0 0 0 0 0 0.0807320672942292 0 0 0 0 0 0 0 0.188586284735009 0 0 0 0 0 0.321944451295002 0 0 0 0 0 0 0 0 0 0 0 0 0 0 0 0 0 0 0 0 0 0 0 0 0 0 0 0 0 0 0 0 0 0 0 0 0 0 0 0 0 0 0 0 0 0 0 0 0 0 0 0 0 0 0 0 0 0 0 0 0 0 0 0 0 0 0 0 0 0 0 0 0 0 0.132124170133842 0 0 0 0 0 0 0 0 0
0 0 0 0 0 0 0 0 0 0 0 0 0 0 0 0 0 0 0 0 0 0 0 0 0 0 0 0 0 0 0 0 0 0 0 0 0 0 0 0 0 0 0 0 0 0 0 0 0 0 0 0 0 0 0 0 0 0 0 0 0 0 0 0 0 0 0 0 0 0 0 0 0 0 0 0 0 0 0 0 0 0 0 0 0 0 0 0 0 0 0 0 0 0 0 0 0 0 0 0 0 0 0 0 0 0 0 0 0 0 0 0 0 0 0 0 0 0 0 0 0 0 0 0 0 0 0 0 0 0 0 0 0 0 0 0 0 0 0 0 0 0 0 0 0 0 0 0 0 0 0 0 0 0 0 0 0 0 0 0 0 0 0 0 0 0 0 0 0 0 0 0.0288149770608144 0 0.101463857950418 0 0 0 0 0 0 0 0 0.00475521870545453 0 0 0 0 0 0 0 0 0 0.0338965267723792 0 0 0.119489864672656 0 0.00466218970937163 0 0 0 0 0 0 0 0 0 0.0371199448679546 0 0 0 0 0 0.0325748129924887 0.0388313587852712 0 0 0.202467612996508 0.0210564215590701 0.00691827739592711 0 0.0082741839552267 0 0 0 0 0 0.0594777437839952 0 0 0.0788076780761066 0 0 0 0 0 0 0 0 0 0 0 0.00650166040457046 0.0113202668746245 0 0 0 0 0.00424886680387413 0 0 0 0.00369045254288236 0 0 0 0 0 0 0 0 0 0 0 0 0 0 0 0.0258145948193037 0 0 0 0 0 0.0124943845739495 0 0 0.0168701015539928 0 0 0 0 0 0 0 0 0 0 0 0.0100446497813777 0 0 0 0 0 0 0 0 0 0 0 0 0 0.0238414439102453 0 0 0.0716209205324683 0.017897116275621 0 0 0 0 0 0 0 0.0170448726434486
0 0 0 0 0 0 0 0 0 0 0 0 0 0 0 0 0 0 0 0 0 0 0 0 0 0 0 0 0 0 0 0 0 0 0 0 0 0 0 0 0 0 0 0 0 0 0 0 0 0 0 0 0 0 0 0 0 0 0 0 0 0 0 0 0 0 0 0 0 0 0 0 0 0 0 0 0 0 0 0 0 0 0 0 0 0 0 0 0 0 0 0 0 0 0 0 0 0 0 0 0 0 0 0 0 0 0 0 0 0 0 0 0 0 0 0 0 0 0 0 0 0 0 0 0 0 0 0 0 0 0 0 0 0 0 0 0 0 0 0 0 0 0 0 0 0 0 0 0 0 0 0 0 0 0 0 0 0 0 0 0 0.00876151878776651 0 0 0 0 0 0 0 0 0 0 0 0.00419570994136763 0 0 0.0113760511196779 0.0223346634671558 0 0 0 0 0 0 0 0 0 0.00432316051007196 0 0 0 0 0 0 0 0.00813576513028485 0 0 0 0 0 0 0 0 0 0 0.00335101341297153 0 0.00914669875984133 0 0 0 0 0.00436114173658617 0 0 0 0 0 0 0 0 0 0 0 0 0 0 0 0 0 0 0 0.025290218082659 0.00852038474344956 0 0 0 0 0 0 0 0 0 0 0 0.0847427698896224 0 0.00712563930100624 0 0.230350790072397 0 0.103780978061316 0 0.033556467305662 0.00810628936501421 0.046768544558288 0.0263350214692991 0.0167288156642372 0.00974418614472133 0 0.00526040998760247 0 0 0.00688740107037125 0 0 0 0 0.0101374543381406 0 0 0.00713741211625124 0 0 0 0 0 0 0 0 0 0 0.0067740407841229 0 0 0 0.00762388830002901 0.0170064255634805 0 0 0 0 0 0.0125970853181778 0.0130381817054087 0.00481768133383651 0.0152999370833294 0 0 0 0 0 0 0.00531197863262721 0.0105696713835652 0.020301084762666 0.00918087253616246 0.045374305471867 0.0657858865382166 0.00495335874348679 0.00842525813684807 0.0228924241647343 0.0171234057748067 0 0.00646600873087395
0 0 0 0 0 0 0 0 0 0 0 0 0 0 0 0 0 0 0 0 0 0 0 0 0 0 0 0 0 0 0 0 0 0 0 0 0 0 0 0 0 0 0 0 0 0 0 0 0 0 0 0 0 0 0 0 0 0 0 0 0 0 0 0 0 0 0 0 0 0 0 0 0 0 0 0 0 0 0 0 0 0 0 0 0 0 0 0 0 0 0 0 0 0 0 0 0 0 0 0 0 0 0 0 0 0 0 0 0 0 0 0 0 0 0 0 0 0 0 0 0 0 0 0 0 0 0 0 0 0 0 0 0 0 0 0 0 0 0 0 0 0 0 0 0 0 0 0 0 0 0 0 0 0 0 0 0 0 0 0 0 0 0 0 0 0 0 0 0 0 0 0.00293065797040189 0 0 0 0 0 0 0 0 0 0 0.00531401888757268 0 0 0 0 0 0 0 0 0 0 0 0 0 0 0 0 0 0 0 0 0 0 0 0 0 0 0 0 0 0 0 0 0 0 0 0 0 0 0 0 0 0 0 0 0 0 0 0 0 0.0108777126613765 0 0.121368543703688 0 0 0 0 0 0 0 0.00792620751505366 0 0.154710666041145 0.0157285055251278 0.0160385150246226 0.00663124598024775 0 0.0452631830280698 0.109538757740834 0.0281160897588435 0 0.105018897150385 0.210179091900039 0 0.049696968748294 0.0366224584851207 0 0 0 0 0 0 0 0 0 0 0 0 0 0 0 0 0 0 0 0 0 0 0 0 0 0 0 0 0 0 0 0 0 0.00329448014639995 0 0 0 0 0 0 0.0707439997327782 0 0 0 0 0 0 0 0 0 0 0 0 0 0 0 0 0
0 0 0 0 0 0 0 0 0 0 0 0 0 0 0 0 0 0 0 0 0 0 0 0 0 0 0 0 0 0 0 0 0 0 0 0 0 0 0 0 0 0 0 0 0 0 0 0 0 0 0 0 0 0 0 0 0 0 0 0 0 0 0 0 0 0 0 0 0 0 0 0 0 0 0 0 0 0 0 0 0 0 0 0 0 0 0 0 0 0 0 0 0 0 0 0 0 0 0 0 0 0 0 0 0 0 0 0 0 0 0 0 0 0 0 0 0 0 0 0 0 0 0 0 0 0 0 0 0 0 0 0 0 0 0 0 0 0 0 0 0 0 0 0 0 0 0 0 0 0 0 0 0 0 0 0 0 0 0 0 0 0 0 0 0 0 0 0 0 0 0.00248283329629359 0 0 0 0 0 0 0 0 0 0 0 0.000844824521858797 0 0 0 0 0.00303387631703143 0.00675113343105476 0 0 0 0 0 0 0 0 0 0 0 0 0 0 0 0 0 0 0 0 0 0 0 0 0 0 0 0 0 0 0 0 0 0.000852062256036212 0 0 0 0 0 0 0 0 0 0.00326615684417727 0.108168040597021 0 0 0 0 0 0 0 0 0 0 0.210402551717459 0.0317880318504166 0 0 0 0.00410484471893352 0.00763076022232626 0.0130187077924743 0 0.058213184934171 0.0441100802311138 0.0749806273696788 0.0319002626458796 0.0714724632715085 0 0 0 0 0 0 0 0 0 0 0 0 0 0 0 0 0 0 0 0 0 0 0 0.00224745544416793 0 0 0 0 0 0 0 0 0 0 0 0 0 0 0.127362255309414 0.00972707056322427 0.158489641246563 0 0 0 0 0 0 0 0 0 0.00570679211567664 0.00760407670780637 0.00317550979680162 0.00116210267932153 0.00444306565595721 0.00271437639242259 0 0.00434721207120974
0 0 0 0 0 0 0 0 0 0 0 0 0 0 0 0 0 0 0 0 0 0 0 0 0 0 0 0 0 0 0 0.00128023417833805 0 0 0.00145296734394998 0.00332765602251297 0 0 0 0 0 0 0 0 0 0 0 0 0 0 0 0.00301035455995692 0 0 0 0 0 0 0 0 0 0 0 0 0 0 0 0 0 0 0 0 0 0 0 0 0 0 0 0 0.010016549094018 0.0223905687410786 0.00497140125607436 0.135481614048942 0 0 0 0 0 0 0 0 0 0 0 0 0 0 0 0 0 0 0 0 0 0 0 0 0 0 0 0 0 0 0 0 0 0 0 0 0 0 0 0 0 0 0 0 0 0 0 0 0 0 0 0 0 0 0 0 0 0 0 0 0 0 0 0 0 0 0 0 0 0 0 0 0 0 0 0 0 0 0 0 0 0 0 0 0.00416301338081351 0 0.0322332489002171 0 0 0 0 0 0 0 0 0 0 0 0 0 0 0 0.00399706547558558 0 0.00310882870323323 0 0.0286970458018379 0 0 0 0 0 0.175335811864914 0 0 0 0.0132158445596557 0 0 0 0 0 0 0 0 0 0 0 0 0 0 0 0 0 0 0 0 0 0 0 0 0 0 0 0 0 0 0 0 0 0 0 0 0 0 0.450046261581749 0.095070803638403 0 0 0 0 0.0036328316214851 0 0 0 0 0 0 0 0 0 0 0 0 0 0 0 0 0 0 0 0 0 0 0 0 0 0 0 0 0 0 0 0 0 0 0 0.00856789922723443 0 0 0 0 0 0 0 0 0 0 0 0 0 0 0 0 0 0 0 0 0 0 0 0 0 0 0 0 0 0 0 0 0 0
0 0 0 0 0 0 0 0 0 0 0 0 0 0 0 0 0 0 0 0 0 0 0 0 0 0 0 0 0 0 0 0 0 0 0 0 0 0 0 0 0 0 0 0 0 0 0 0 0 0 0 0 0 0 0 0 0 0 0 0 0 0 0 0 0 0 0 0 0 0 0 0 0 0 0 0 0 0 0 0 0 0 0 0 0 0 0 0 0 0 0 0 0 0 0 0 0 0 0 0 0 0 0 0 0 0 0 0 0 0 0 0 0 0 0 0 0 0 0 0 0 0 0 0 0 0 0 0 0 0 0 0 0 0 0 0 0 0 0 0 0 0 0 0 0 0 0 0 0 0 0 0 0 0 0 0 0 0 0 0 0 0 0 0 0 0 0 0 0 0 0 0 0 0 0 0 0 0.00734485784683082 0 0 0 0.0226990585462655 0.0970398299847207 0 0 0 0 0.00448267828474202 0.00289937554540534 0 0 0 0 0 0 0.00713670238483942 0 0 0 0 0 0 0 0 0 0 0 0 0 0 0 0 0 0 0 0 0 0 0.0743420173176146 0 0 0 0 0.268487044215185 0 0 0 0 0 0 0 0 0 0 0 0 0 0.0086382494224136 0.0462582857858622 0 0.015319018079559 0 0 0 0 0 0 0 0 0 0 0 0 0 0 0.00613244446531998 0 0 0 0 0 0 0 0 0 0 0 0 0 0 0 0 0 0 0 0 0 0 0 0 0 0 0.0147103291429091 0 0 0 0 0 0 0.0785967984476607 0.198998164420019 0.109534133826665 0 0 0.0164351532800309 0.00509395097020059 0 0 0 0 0 0 0 0 0 0 0 0.00706461448196226 0 0 0 0 0 0 0 0.00878729355179459
0 0 0 0 0 0 0 0 0 0 0 0 0 0 0 0 0 0 0 0 0 0 0 0 0 0 0 0 0 0 0 0 0 0 0 0 0 0 0 0 0 0 0 0 0 0 0 0 0 0 0 0 0 0 0 0 0 0 0 0 0 0 0 0 0 0 0 0 0 0 0 0 0 0 0 0 0 0 0 0 0 0 0 0 0 0 0 0 0 0 0 0 0 0 0 0 0 0 0 0 0 0 0 0 0 0 0 0 0 0 0 0 0 0 0 0 0 0 0 0 0 0 0 0 0 0 0 0 0 0 0 0 0 0 0 0 0 0 0 0 0 0 0 0 0 0 0 0 0 0 0 0 0 0 0 0 0 0 0 0 0 0 0 0 0 0 0 0 0 0 0 0 0 0 0 0 0 0 0 0 0 0 0 0 0 0 0 0 0 0 0 0 0 0 0 0 0.0781351352021738 0 0 0 0 0 0 0 0 0 0 0 0 0 0 0 0 0 0 0 0 0 0 0 0 0 0 0 0 0 0 0 0 0 0 0 0 0 0 0 0.00994316439307477 0 0.0326065606236695 0.318165916188897 0.421425110374307 0 0 0 0 0 0 0 0 0 0 0 0 0 0 0 0 0 0 0 0 0 0 0 0 0 0 0 0 0 0 0 0 0 0 0 0 0 0 0 0 0 0 0 0 0 0 0 0 0 0 0 0.133758779695098 0 0 0 0 0.00596533352277904 0 0 0 0 0 0 0 0 0 0 0 0 0 0 0 0 0 0
0 0 0 0 0 0 0 0 0 0 0 0 0 0 0 0 0 0 0 0 0 0 0 0 0 0 0 0 0 0 0 0 0 0 0 0 0 0 0 0 0 0 0 0 0 0 0 0 0 0 0 0 0 0 0 0 0 0 0 0 0 0 0 0 0 0 0 0 0 0 0 0 0 0 0 0 0 0 0 0 0 0 0 0 0 0 0 0 0 0 0 0 0 0 0 0 0 0 0 0 0 0 0 0 0 0 0 0 0 0 0 0 0 0 0 0 0 0 0 0 0 0 0 0 0 0 0 0 0 0 0 0 0 0 0 0 0 0 0 0 0 0 0 0 0 0 0 0 0 0 0 0 0 0 0 0 0 0 0 0 0 0 0 0 0 0 0 0 0 0 0 0 0 0 0 0 0 0 0 0 0 0 0.0533949598016495 0 0 0 0 0 0 0 0 0 0 0 0 0 0.177581898538321 0 0 0 0 0 0 0 0 0 0 0 0.0129867591673073 0 0 0 0 0 0 0 0 0 0 0 0 0 0 0 0 0 0 0 0 0 0 0 0 0 0 0 0.111902785716317 0.0685263301828738 0 0.0641649236646522 0.43850435999739 0 0 0 0 0 0 0 0 0 0 0 0 0 0 0.0122966362010875 0 0 0 0 0 0 0 0 0 0 0.0113759230240732 0 0 0 0 0 0 0 0 0 0 0 0 0 0 0 0.0321463595876757 0 0 0 0 0 0 0 0 0 0 0 0 0 0 0 0 0 0 0 0 0 0 0 0 0 0 0 0 0 0 0.00788226756950418 0 0.00923679654914829
0 0 0 0 0 0 0 0 0 0 0 0 0 0 0 0 0 0 0 0 0 0 0 0 0 0 0 0 0 0 0 0 0 0 0 0.00440094461844852 0 0 0 0 0 0 0 0 0 0 0 0 0 0 0 0.0029482516949527 0 0 0 0 0 0 0 0 0 0 0 0 0 0 0 0 0 0 0 0 0 0 0 0 0 0 0 0 0.012552725883092 0.0225312184956234 0.0207480222943786 0.0605284934391103 0 0 0 0.00292738048949179 0 0 0 0 0 0 0 0 0 0 0 0 0 0 0 0 0 0 0 0 0 0 0 0 0 0 0 0 0 0 0 0 0 0 0 0 0 0 0 0 0 0 0 0 0 0 0 0 0 0 0 0 0 0 0 0 0 0 0 0 0 0 0 0 0 0 0 0 0 0 0 0 0 0 0 0 0 0 0 0 0.0010307000623661 0 0.00283925566456706 0 0 0 0 0 0 0 0 0 0 0 0 0 0 0 0.000718391420051052 0 0 0 0.0064418938544972 0 0 0 0 0 0.227785635787225 0 0 0 0.00416992479657557 0 0 0 0 0 0 0 0 0 0 0 0 0 0 0 0 0 0 0 0 0.00942467258941689 0 0 0 0 0 0 0 0 0 0 0 0 0 0.241429686032702 0 0.0389291586409751 0.00373565329591342 0 0.240809363085098 0.00430998113496471 0 0 0 0.00320235924549403 0.00389073251251922 0 0.00365866776263173 0 0 0 0.000708083232636017 0 0.00159844645696139 0.00112744194697223 0.00222721250816571 0 0 0 0 0 0 0 0 0 0 0 0 0 0 0 0 0 0 0 0 0 0 0 0 0 0 0 0 0 0 0 0 0 0 0 0.049757987816036 0 0 0.00141197710500082 0 0.00517986630829557 0 0 0 0 0 0 0.000671371387150922 0.00376291171063271 0.00225096213229614 0 0.00356760734069339 0.00185506869045622 0 0 0.00197228233303002 0.00375348556774704 0 0.00114218266383133
0 0 0 0 0 0 0 0 0 0 0 0 0 0 0 0 0 0 0 0 0 0 0 0 0 0 0 0 0 0 0 0 0 0 0 0.00524659549293833 0 0 0 0 0 0 0 0 0 0 0 0 0 0 0 0.00332817107152573 0 0 0 0 0 0 0 0 0 0 0 0 0 0 0 0 0 0 0 0 0 0 0 0 0 0 0 0 0.00708189525709025 0.0196489969411017 0.0187091605189362 0.0293226717980584 0 0 0 0.00161355322508607 0 0 0 0 0 0 0 0 0 0 0 0 0 0 0 0 0 0 0 0 0 0 0 0 0 0 0 0 0 0 0 0 0 0 0 0 0 0 0 0 0 0 0 0 0 0 0 0 0 0 0 0 0 0 0 0 0 0 0 0 0 0 0 0 0 0 0 0 0 0 0 0 0 0 0 0 0 0 0 0 0 0 0 0 0 0 0 0 0 0 0 0 0 0 0 0 0 0 0 0.00203708944023704 0 0 0.012433934032775 0 0 0 0 0 0.269972143925998 0 0 0 0.0097279369235467 0 0 0 0 0 0 0 0 0 0 0 0 0.000840763175898445 0 0 0 0 0 0 0 0.00821834241718725 0 0.0127067113335959 0 0 0 0 0 0 0 0 0 0 0 0.0700605619940686 0.00296376737648411 0.0708328495971153 0.0350699976882067 0.330800615984491 0 0.00299626775264475 0 0 0 0 0.00154685865695601 0 0.00167263478561627 0 0 0 0.000864715343483988 0 0 0.00320468703394258 0.00114903651690094 0 0 0 0 0 0 0 0 0 0 0 0 0 0 0 0 0 0 0 0 0 0 0 0 0 0.00202560969861336 0 0 0 0 0 0 0 0 0 0.0415475156295804 0 0 0.00411906152708311 0 0.00639291722929598 0 0 0 0 0 0 0.00149188565167537 0.00557327077265907 0.00273566969513291 0 0.00185513774898038 0.00143250239304354 0 0 0.00144434263480659 0.00570270051258485 0 0.00362942822265874
0 0 0 0 0 0 0 0 0 0 0 0 0 0 0 0 0 0 0 0 0 0 0 0 0 0 0 0 0 0 0 0 0 0 0 0 0 0 0 0 0 0 0 0 0 0 0 0 0 0 0 0 0 0 0 0 0 0 0 0 0 0 0 0 0 0 0 0 0 0 0 0 0 0 0 0 0 0 0 0 0 0 0 0 0 0 0 0 0 0 0 0 0 0 0 0 0 0 0 0 0 0 0 0 0 0 0 0 0 0 0 0 0 0 0 0 0 0 0 0 0 0 0 0 0 0 0 0 0 0 0 0 0 0 0 0 0 0 0 0 0 0 0 0 0 0 0 0 0 0 0 0 0 0 0 0 0 0 0 0 0 0 0 0 0 0 0 0 0 0 0 0 0 0 0 0 0 0 0 0 0 0 0.0151388030888304 0 0 0 0 0 0 0 0 0 0 0 0 0 0 0.208740287519454 0 0 0 0 0 0 0 0 0 0 0 0 0 0 0.00609969039401029 0 0 0 0 0 0 0 0 0.204666100389331 0 0 0 0 0 0 0 0 0 0 0 0 0 0 0 0 0 0.0258952848063125 0.0131048786069923 0 0.10705300528191 0 0 0 0.0242660033937071 0.0630212359990431 0.203854625932094 0 0.0160872002472816 0 0.0225065617693928 0 0 0.00804214376897429 0 0 0 0 0 0 0 0 0 0 0 0 0 0 0 0 0 0 0 0 0 0 0 0 0 0 0 0 0 0 0 0 0 0 0 0.00918943269331583 0.0122912827617546 0 0 0.0266548805263389 0 0 0 0 0 0 0 0 0 0 0.0212507338374149 0 0 0 0 0 0 0 0 0.0121378489838422
0 0 0 0 0 0 0 0 0 0 0 0 0 0 0 0 0 0 0 0 0 0 0 0 0 0 0 0 0 0 0 0 0 0 0 0 0 0 0 0 0 0 0 0 0 0 0 0 0 0 0 0 0 0 0 0 0 0 0 0 0 0 0 0 0 0 0 0 0 0 0 0 0 0 0 0 0 0 0 0 0 0 0 0 0 0 0 0 0 0 0 0 0 0 0 0 0 0 0 0 0 0 0 0 0 0 0 0 0 0 0 0 0 0 0 0 0 0 0 0 0 0 0 0 0 0 0 0 0 0 0 0 0 0 0 0 0 0 0 0 0 0 0 0 0 0 0 0 0 0 0 0 0 0 0 0 0 0 0.0085221760896464 0.0261121067465661 0 0 0 0 0 0 0 0 0 0 0 0 0 0 0 0 0 0 0 0 0 0 0.00446725327431481 0 0 0 0 0 0 0 0 0 0.00654840647423232 0 0 0.0116505378998946 0 0.150913837390365 0 0 0 0 0 0 0 0 0 0 0.00318218207299496 0 0 0 0.00170452261589964 0 0 0 0 0 0 0 0 0.0279988684520658 0 0 0 0 0 0 0 0 0 0.00352613714096176 0 0.00527019829227921 0 0 0 0 0 0 0 0.0494143764035202 0 0.0842202567234326 0 0 0 0.254411766489225 0.0130910863061766 0 0.00842118538600795 0 0.0174304701961652 0 0.00411568938877708 0.0053781164644752 0 0 0.00349842838480243 0.00431391202583002 0.00234697393708342 0 0 0 0.00456816183697157 0 0 0 0 0 0 0 0 0 0 0 0 0 0 0 0 0 0 0.0203925172193854 0.00700314607906069 0.0217993588237739 0.00605361306367911 0.0413022510078216 0.0426094901426333 0 0 0.00336755055074623 0.00652840624514414 0 0.0737241182660497 0.0224772363003839 0 0 0 0 0 0 0 0.00314859438274558 0 0.0133693693916002 0 0.0175866097367539 0 0 0 0.0078959503530645 0 0.00387861188389969 0 0.00775652656157026
0 0 0 0 0 0 0 0 0 0 0 0 0 0 0 0 0 0 0 0 0 0 0 0 0 0 0 0 0 0 0 0 0 0 0 0 0 0 0 0 0 0 0 0 0 0 0 0 0 0 0 0 0 0 0 0 0 0 0 0 0 0 0 0 0 0 0 0 0 0 0 0 0 0 0 0 0 0 0 0 0 0 0 0 0 0 0 0 0 0 0 0 0 0 0 0 0 0 0 0 0 0 0 0 0 0 0 0 0 0 0 0 0 0 0 0 0 0 0 0 0 0 0 0 0 0 0 0 0 0 0 0 0 0 0 0 0 0 0 0 0 0 0 0 0 0 0 0 0 0 0 0 0 0 0 0 0 0 0.0089028399363463 0.0439048699981454 0 0 0 0 0 0 0 0 0 0 0 0 0 0 0 0 0 0.0270560781248722 0 0 0 0 0 0 0 0 0 0 0 0 0 0 0 0 0 0.0341056230333647 0 0.0497701539104413 0 0 0 0 0 0 0 0.148092960000442 0 0 0 0 0 0 0 0 0 0 0 0 0 0 0 0 0 0 0 0 0 0 0 0 0 0.0159745993184086 0 0 0 0 0 0 0 0 0 0 0.219136616478163 0 0 0 0.00511259697295075 0.103168888501509 0 0 0 0 0.00664975120061031 0 0 0 0 0 0.00878412334835642 0.00904045061133648 0 0 0 0 0.0079914979770278 0 0 0 0 0 0 0 0 0 0 0 0 0 0 0 0 0 0 0.0132406899522523 0 0.0651577911331492 0 0.0222762840309039 0.0259619290688422 0 0 0 0 0 0.108846871849721 0.00781758831151271 0 0 0 0 0.00458932521009655 0 0 0 0 0.012695862970359 0 0.0369933232399552 0 0 0 0.0147292848212338 0 0 0 0
0 0 0 0 0 0 0 0 0 0 0 0 0 0 0 0 0 0 0 0 0 0 0 0 0 0 0 0 0 0 0 0 0 0 0 0 0 0 0 0 0 0 0 0 0 0 0 0 0 0 0 0 0 0 0 0 0 0 0 0 0 0 0 0 0 0 0 0 0 0 0 0 0 0 0 0 0 0 0 0 0 0 0 0 0 0 0 0 0 0 0 0 0 0 0 0 0 0 0 0 0 0 0 0 0 0 0 0 0 0 0 0 0 0 0 0 0 0 0 0 0 0 0 0 0 0 0 0 0 0 0 0 0 0 0 0 0 0 0 0 0 0 0 0 0 0 0 0 0 0 0 0 0 0 0 0 0 0 0 0 0 0 0 0 0 0 0 0 0 0 0.00301553626765026 0 0 0 0 0 0 0 0 0 0 0 0 0 0 0 0 0 0.00508393393892243 0 0 0 0 0 0 0 0 0 0 0 0 0 0 0 0 0 0 0 0 0 0 0 0 0 0 0 0 0 0 0 0 0 0 0 0 0 0 0 0 0 0 0 0 0.0594445070663185 0.0907088487298081 0 0 0 0 0 0 0 0 0 0 0.0893787345032575 0 0 0 0 0 0.0179125883664685 0 0.153206381880203 0.0701693117127792 0.0677691449556173 0.0363126768127575 0.0827710747816994 0 0 0 0 0 0 0 0 0 0 0 0 0 0 0 0 0 0 0 0 0 0 0 0.00246985687955626 0 0 0 0 0 0 0 0 0 0 0 0 0 0 0.11266211619391 0.00743515693589354 0.128027262353852 0 0 0 0 0 0 0 0 0 0.00494865042835429 0.0155397690634921 0.0440510730459513 0 0.00559034356082221 0 0 0.00350303252268642
0 0 0 0 0 0 0 0 0 0 0 0 0 0 0 0 0 0 0 0 0 0 0 0 0 0 0 0 0 0 0 0 0 0 0 0 0 0 0 0 0 0 0 0 0 0 0 0 0 0 0 0 0 0 0 0 0 0 0 0 0 0 0 0 0 0 0 0 0 0 0 0 0 0 0 0 0 0 0 0 0 0 0 0 0 0 0 0 0 0 0 0 0 0 0 0 0 0 0 0 0 0 0 0 0 0 0 0 0 0 0 0 0 0 0 0 0 0 0 0 0 0 0 0 0 0 0 0 0 0 0 0 0 0 0 0 0 0 0 0 0 0 0 0 0 0 0 0 0 0 0 0 0 0 0 0 0 0 0 0 0 0 0 0 0 0 0 0.00255531374542932 0 0 0.00273905559837805 0 0 0 0 0 0 0 0 0 0 0 0 0 0 0 0 0 0.00184218257198152 0 0 0 0 0 0 0 0 0 0 0 0 0 0 0 0 0 0 0 0 0 0 0 0 0 0 0 0 0 0 0 0 0.006381291167773 0 0 0 0 0 0 0 0 0 0 0 0.0100157356689141 0.0227125665405925 0.00517621653600667 0 0 0 0.00850557553337545 0 0 0 0 0.148128328438219 0 0 0 0 0.0192358453972567 0.0621712339371447 0.123789834658749 0.0147510390617143 0.169996853147012 0.0390965991721733 0.021820716677247 0.0307927888394844 0.181523011854 0 0.00241028831189852 0 0 0 0 0.0036181433563601 0 0 0 0 0 0 0 0 0 0 0 0 0 0 0 0 0 0 0 0 0 0 0 0 0 0 0 0 0 0 0 0.0361145119838032 0 0.0418575750200572 0 0 0 0 0 0 0 0.0101973549310975 0 0 0.00650471344356433 0.028063224407768 0 0 0 0 0
0 0 0 0 0 0 0 0 0 0 0 0 0 0 0 0 0 0 0 0 0 0 0 0 0 0 0 0 0 0 0 0 0 0 0 0 0 0 0 0 0 0 0 0 0 0 0 0 0 0 0 0 0 0 0 0 0 0 0 0 0 0 0 0 0 0 0 0 0 0 0 0 0 0 0 0 0 0 0 0 0 0 0 0 0 0 0 0 0 0 0 0 0 0 0 0 0 0 0 0 0 0 0 0 0 0 0 0 0 0 0 0 0 0 0 0 0 0 0 0 0 0 0 0 0 0 0 0 0 0 0 0 0 0 0 0 0 0 0 0 0 0 0 0 0 0 0 0 0 0 0 0 0 0 0 0 0 0 0 0 0 0 0 0 0 0 0 0 0 0 0 0 0 0 0 0 0 0 0 0 0 0 0 0 0 0 0 0 0 0 0 0 0 0 0 0.00305080853397105 0 0.00447526204585692 0 0 0 0 0 0 0 0 0 0 0 0 0 0 0 0 0 0 0 0 0 0 0 0.0179368286099587 0 0 0 0 0 0 0 0 0 0 0.030967985657539 0.0136266609147208 0 0 0 0 0 0.0137877985169076 0.00399044423318408 0.0143125324904101 0 0.00251077007561612 0 0 0 0.0740464170441301 0.0248450422983028 0.0425211571650509 0.33253157709405 0 0.102178744986077 0 0.0241503394743233 0.00415283406439735 0.0433573493142096 0.0554595729145137 0.00488097580336956 0.00847108581401008 0 0 0 0 0.00813066445969873 0.00321190386671086 0 0 0 0 0 0 0 0 0 0 0 0 0 0 0 0 0 0 0 0 0 0 0 0 0 0 0.0135527749823162 0 0.0101282642119953 0.00701407715765612 0 0.0111414804274885 0 0 0 0 0 0 0.00283145608609972 0.00676009072404774 0.0227826723527867 0 0.0256658230456031 0.0334111908896891 0.0107800327806688 0.00378602786573403 0.00800630530861774 0.00660827100759883 0 0.00493477778268962
0 0 0 0 0 0 0 0 0 0 0 0 0 0 0 0 0 0 0 0 0 0 0 0 0 0 0 0 0 0 0 0 0 0 0 0 0 0 0 0 0 0 0 0 0 0 0 0 0 0 0 0 0 0 0 0.00318652014604976 0 0 0 0 0 0 0 0 0 0 0 0 0 0 0 0 0 0 0 0 0 0 0 0 0 0 0 0 0 0 0 0 0 0 0 0 0 0 0 0 0 0 0 0 0 0 0 0 0 0 0 0 0 0 0 0 0 0 0 0 0 0 0 0 0 0 0 0 0 0 0 0 0 0 0 0 0 0 0 0 0 0 0 0 0 0 0 0 0 0 0 0 0 0 0 0 0 0 0 0 0 0 0.00548221268016967 0 0 0 0 0 0 0 0 0 0 0 0 0 0 0 0 0 0 0 0 0 0 0 0.00888720685470805 0 0 0 0 0.00279396131759648 0 0 0 0 0 0 0 0.00576764593633042 0 0.0445326731153256 0 0 0 0 0 0 0 0 0 0 0.00263544912773145 0 0 0 0.00470244451996233 0.00575678443487088 0 0 0 0 0 0 0 0.0282816349808566 0 0 0 0 0 0 0 0 0 0 0 0.00322777638669425 0 0 0 0 0 0 0 0.0212955154470875 0.186244723682058 0.0290266653118496 0 0 0.042421601219441 0 0.0662224343385871 0.0321654354727426 0.176739704423779 0.023818094359345 0.059883301551162 0 0.00416930640797806 0.0117080057859276 0.00896354327564548 0.00786913141747225 0 0 0 0 0 0 0 0 0 0 0 0 0 0 0 0 0 0 0 0 0 0 0 0 0 0.0128333332714806 0 0 0 0.0163046281569936 0.0250063012064051 0 0 0.00700015701970317 0 0 0.0414788163678424 0.019523251363866 0 0.00351103473854984 0 0 0.00423158141374157 0 0 0 0 0.0228159653045017 0.0185531700185557 0.00919175000046534 0.0115769163629832 0.00409773707287195 0 0.00517644235546728 0 0.00384627804691919 0 0.00907086510628256
0 0 0 0 0 0 0 0 0 0 0 0 0 0 0 0 0 0 0 0 0 0 0 0 0 0 0 0 0 0 0 0 0 0 0 0 0 0 0 0 0 0 0 0 0 0 0 0 0 0 0 0 0 0 0 0 0 0 0 0 0 0 0 0 0 0 0 0 0 0 0 0 0 0 0 0 0 0 0 0 0 0 0 0 0 0 0 0 0 0 0 0 0 0 0 0 0 0 0 0 0 0 0 0 0 0 0 0 0 0 0 0 0 0 0 0 0 0 0 0 0 0 0 0 0 0 0 0 0 0 0 0 0 0 0 0 0 0 0 0 0 0 0 0 0 0 0 0 0 0 0 0 0 0 0 0 0 0 0 0 0 0 0 0 0 0 0 0 0 0 0 0 0 0 0 0 0 0 0 0 0 0 0.00402196035131678 0 0 0 0 0 0 0 0 0 0 0 0 0.0184920643283254 0 0.0212917931448912 0 0 0 0 0 0 0 0 0 0 0 0 0 0 0.00247250412258217 0 0 0 0.00666021173742693 0 0 0 0 0.15169985607215 0 0 0 0.00151444073307194 0 0 0 0 0 0.00176285817326926 0.00155897697017292 0 0 0 0 0 0 0.00776232980448095 0.00258331461677504 0.0719853906205723 0.0100148632911166 0 0 0 0.0148746002658811 0.0692034420613036 0 0.0323175796187646 0.0647803824323285 0.00825712282106404 0.120824589689033 0 0 0.00301051797344346 0 0 0 0 0 0 0 0 0 0 0 0 0 0 0 0 0 0 0 0 0 0 0 0 0 0 0 0 0 0 0 0 0.00537623045107531 0.00475364220545055 0 0.00360255281090734 0.00448661854754184 0 0 0.00706559685911621 0 0 0 0 0 0 0 0.00834074910273608 0 0.00471785500038789 0.301615951324062 0.00669335502657826 0 0.00549772718443294 0.0304566197543135 0 0 0.00230430290542887 0 0
0 0 0 0 0 0 0 0 0 0 0 0 0 0 0 0 0 0 0 0 0 0 0 0 0 0 0 0 0 0 0 0 0 0 0 0 0 0 0 0 0 0 0 0 0 0 0 0 0 0 0 0 0 0 0 0 0 0 0 0 0 0 0 0 0 0 0 0 0 0 0 0 0 0 0 0 0 0 0 0 0 0 0 0 0 0 0 0 0 0 0 0 0 0 0 0 0 0 0 0 0 0 0 0 0 0 0 0 0 0 0 0 0 0 0 0 0 0 0 0 0 0 0 0 0 0 0 0 0 0 0 0 0 0 0 0 0 0 0 0 0 0 0 0 0 0 0 0 0 0.00246140786405098 0 0 0 0 0 0 0 0 0 0 0 0 0 0 0 0 0 0 0 0 0 0 0 0 0 0 0 0 0 0 0 0 0 0 0 0 0 0.00355996764522352 0 0 0 0 0 0 0 0.00231536571249582 0 0 0 0 0 0 0 0 0 0 0 0 0 0 0 0 0 0 0 0 0 0 0 0 0 0.0157554102604394 0 0 0 0 0 0 0 0 0 0 0 0.0180011023582864 0.00183171508074097 0 0 0 0 0 0 0 0 0 0 0.012013509407348 0.0199036988044226 0.0262805919603165 0.0252674829070141 0 0.358611579058173 0.0519806144604109 0.0849428305640418 0.00365597540264594 0.0402888696070097 0.00455175213383496 0.0548783271125504 0.0827932070429793 0 0.00128960776189223 0 0 0 0 0 0 0 0 0 0 0 0 0 0 0 0 0 0 0 0 0 0 0 0 0 0 0 0 0 0 0 0 0 0 0 0.00394580664487518 0.00364846165402042 0.00523988743512456 0.00288297014926558 0 0 0 0 0 0.00124361948096143 0.0120646652701251 0.0612742221394334 0 0.0201903070566835 0.0311535045576838 0.0306689135118767 0 0.0139218420388035 0 0 0.0033827849172706
0 0 0 0 0 0 0 0 0 0 0 0 0 0 0 0 0 0 0 0 0 0 0 0 0 0 0 0 0 0 0 0 0 0 0 0 0 0 0 0 0 0 0 0 0 0 0 0 0 0 0 0 0 0 0 0 0 0 0 0 0 0 0 0 0 0 0 0 0 0 0 0 0 0 0 0 0 0 0 0 0 0 0 0 0 0 0 0 0 0 0 0 0 0 0 0 0 0 0 0 0 0 0 0 0 0 0 0 0 0 0 0 0 0 0 0 0 0 0 0 0 0 0 0 0 0 0 0.001029489535213 0 0 0 0 0 0 0 0 0 0 0 0 0 0 0 0 0 0 0 0 0 0.00145191469604352 0 0 0 0 0 0 0 0 0 0 0 0 0 0 0 0 0 0.00189113364907951 0 0 0 0.00259405967872614 0 0 0 0 0 0 0 0 0 0 0.00104219873585848 0 0 0.000525970132095081 0 0.00202398890183204 0 0.000465989603022569 0 0 0 0 0 0.00155326689295885 0 0 0 0 0 0 0 0.00060877587240168 0 0 0 0 0 0 0 0 0 0 0 0 0 0 0 0 0 0.0131245443101223 0.00112797595035581 0 0 0 0 0 0 0 0 0 0.0160054981763885 0.0176954777840033 0.00138315059251424 0 0 0 0 0 0 0.00180413024590446 0.00204600265249824 0 0 0.0157720655683909 0.0632269278331438 0.0586570616929179 0.0205734503390304 0.145668208841014 0 0.0645442284156368 0.091839499643145 0.00298508460473319 0.0512439917984274 0.00253292104679116 0.0579585564922385 0.125330760078733 0.000848070543908136 0.00151560268868715 0 0 0 0 0.000920192485159279 0.00179620864309091 0 0 0 0 0 0 0 0 0 0 0 0 0 0 0 0 0 0 0 0 0 0 0 0.00040714773868978 0 0.000727693865534434 0 0 0 0.0060083340469982 0.00398111012343705 0.00659661116631573 0.00377530159770916 0.00137669065124226 0 0 0 0.0010406116777182 0.00137700530246206 0.0105447158921989 0.0537765340501369 0 0.0255397592538043 0.0449129878289258 0.0397771220424444 0 0.0186459089822134 0.00512986979208559 0.00075114819603292 0.00384504966798562
0 0 0 0 0 0 0 0 0 0 0 0 0 0 0 0 0 0 0 0 0 0 0 0 0 0 0 0 0 0 0 0 0 0 0 0 0 0 0 0 0 0 0 0 0 0 0 0 0 0 0 0 0 0 0 0 0 0 0 0 0 0 0 0 0 0 0 0 0 0 0 0 0 0 0 0 0 0 0 0 0 0 0 0 0 0 0 0 0 0 0 0 0 0 0 0 0 0 0 0 0 0 0 0 0 0 0 0 0 0 0 0 0 0 0 0 0 0 0 0 0 0 0 0 0 0 0 0 0 0 0 0 0 0 0 0 0 0 0 0 0 0 0 0 0 0 0 0 0 0 0 0 0 0 0 0 0 0 0 0 0 0 0 0 0 0 0 0 0 0 0 0 0 0 0 0 0 0 0 0 0 0 0 0 0 0 0 0 0 0 0 0 0 0 0 0 0 0 0 0 0 0 0 0 0 0 0 0 0 0 0 0 0 0 0 0 0 0 0 0 0 0.0162159626159465 0 0 0 0 0 0 0 0 0 0 0 0.018421438217897 0.00957069927224362 0 0 0 0 0 0 0 0 0 0.0305446732999198 0.127367375688522 0 0.0320602808217375 0.0106357103300363 0.085635928676134 0.26177703498684 0 0.0576995781864893 0.0061790453101318 0.0105664066691761 0.00649662523198897 0.0304395544360867 0.16663787265077 0 0.00233541409170571 0 0 0 0 0 0.00364942759075766 0 0 0 0 0 0 0 0 0 0 0 0 0 0 0 0 0 0 0 0 0 0 0 0 0 0 0 0 0 0 0.0144428080288794 0.00286507773025382 0.0190430421758122 0 0 0 0 0 0 0 0.035887468657437 0 0.00326796082551838 0.0136760374793625 0.0283224817631701 0 0.00626209526318425 0 0 0
0 0 0 0 0 0 0 0 0 0 0 0 0 0 0 0 0 0 0 0 0 0 0 0 0 0 0 0 0 0 0 0 0 0 0 0 0 0 0 0 0 0 0 0 0 0 0 0 0 0 0 0 0 0 0 0 0 0 0 0 0 0 0 0 0 0 0 0 0 0 0 0 0 0 0 0 0 0 0 0 0 0 0 0 0 0 0 0 0 0 0 0 0 0 0 0 0 0 0 0 0 0 0 0 0 0 0 0 0 0 0 0 0 0 0 0 0 0 0 0 0 0 0 0 0 0 0 0 0 0 0 0 0 0 0 0 0 0 0 0 0 0 0 0 0 0 0 0 0 0 0 0 0 0 0 0 0 0 0 0 0 0 0 0 0 0 0 0 0 0 0 0 0 0 0 0 0 0 0 0 0 0 0.00402974913322286 0 0 0 0 0.004248489364266 0 0 0 0 0 0 0 0.00365240382947737 0.000501798962543339 0.00282735652301132 0 0 0 0 0 0 0 0 0 0 0 0 0 0 0.00226418820425006 0 0 0 0 0 0 0 0 0.0366190527359226 0 0 0 0.000990795856434682 0 0 0 0 0 0.00126955908413231 0.0188261996483548 0 0 0 0 0 0 0.00124561108192129 0.00110733334395117 0.00658964448864743 0.0110562405101555 0.00162108348213961 0 0.00976983233121216 0.0507218590484114 0.0518868524811644 0.100180769827396 0.0900808782007463 0.239770042116618 0.0371418830303495 0 0 0.00262321020680906 0.00448141247409591 0.019958966095622 0.0400437024269261 0 0 0 0 0 0 0 0 0 0 0 0 0 0 0 0 0 0 0 0 0 0 0 0 0 0 0 0 0 0 0 0.00147896616210915 0 0.00360071637254208 0.00117192778901499 0 0 0.00390238686219214 0.000906921694383685 0.00585695659836886 0.0013520239830293 0.000762296511239627 0.000770122018903319 0 0 0.00245804881117604 0.00178045214226432 0.0128126710353417 0.0932673138018504 0.00120163033849367 0.0197031717099259 0.037030651767197 0.0471216165909089 0 0.0112560673439236 0.00544415779215503 0 0.00461298618719871
0 0 0 0 0 0 0 0 0 0 0 0 0 0 0 0 0 0 0 0 0 0 0 0 0 0 0 0 0 0 0 0 0 0 0 0 0 0 0 0 0 0 0 0 0 0 0 0 0 0 0 0 0 0 0 0 0 0 0 0 0 0 0 0 0 0 0 0 0 0 0 0 0 0 0 0 0 0 0 0 0 0 0 0 0 0 0 0 0 0 0 0 0 0 0 0 0 0 0 0 0 0 0 0 0 0 0 0 0 0 0 0 0 0 0 0 0 0 0 0 0 0 0 0 0 0 0 0 0 0 0 0 0 0 0 0 0 0 0 0 0 0 0 0 0 0 0 0 0 0 0 0 0 0 0 0 0 0 0 0 0 0 0 0 0 0 0 0 0 0 0.00294632098668793 0 0 0 0 0 0 0 0 0 0 0 0.00227186810106857 0 0 0 0 0 0.00357007844453633 0 0 0 0 0 0 0 0 0 0 0 0 0 0 0 0 0 0 0 0 0 0 0 0 0 0 0 0 0 0 0 0 0 0 0 0 0 0 0 0 0 0 0 0 0.0824658049922695 0.0512902703733473 0 0 0 0 0 0 0 0 0 0.313106318341399 0.209629277017925 0 0 0 0.00721864533437499 0.0145100400851818 0.00740558236494646 0 0 0.15122283600888 0.0319419475234967 0.0259386646804429 0.00912514460620411 0 0 0 0 0 0 0 0 0 0 0 0 0 0 0 0 0 0 0 0 0 0 0 0 0 0 0 0 0 0 0 0 0 0 0 0 0 0 0.0379888871135744 0 0.0493683140256651 0 0 0 0 0 0 0 0 0 0 0 0 0 0 0 0 0
0 0 0 0 0 0 0 0 0 0 0 0 0 0 0 0 0 0 0 0 0 0 0 0 0 0 0 0 0 0 0 0 0 0 0 0 0 0 0 0 0 0 0 0 0 0 0 0 0 0 0 0 0 0 0 0 0 0 0 0 0 0 0 0 0 0 0 0 0 0 0 0 0 0 0 0 0 0 0 0 0 0 0 0 0 0 0 0 0 0 0 0 0 0 0 0 0 0 0 0 0 0 0 0 0 0 0 0 0 0 0 0 0 0 0 0 0 0 0 0 0 0 0 0 0 0 0 0.00467213310989763 0 0 0 0 0 0 0 0 0 0 0 0 0 0 0 0 0 0 0 0 0 0 0 0 0 0 0 0 0 0 0 0 0 0 0 0 0 0 0 0.00624768434949353 0 0 0 0.00904786058574304 0 0 0 0 0 0 0 0 0 0 0.00468648492245168 0 0 0.00197968580029416 0 0 0 0 0 0 0 0 0 0 0 0 0 0 0 0 0 0.00211106718043121 0 0 0 0 0 0 0 0 0 0 0 0 0 0 0 0 0 0 0.0044513752355777 0 0 0 0 0 0 0 0 0 0.00971376551315476 0.141454212381952 0.0333097520120036 0 0 0 0 0.00448706878759577 0 0 0.00416588663190679 0 0.12290855586586 0.0413209179017708 0.019130411843547 0.00576476867194485 0 0.0681800705222526 0.213488676438699 0.0108538816608338 0.00418600337937916 0.129609639493532 0 0 0.0767901878948441 0.0396135128638862 0 0 0 0 0 0 0 0 0 0 0 0 0 0 0 0 0 0 0 0 0 0 0 0 0 0 0 0 0 0 0 0 0 0.00258158633007266 0 0 0 0 0.00732139723911873 0 0.00960490035324991 0 0 0 0 0 0 0 0 0 0.0223185130305076 0 0 0 0 0 0 0
0 0 0 0.00288727363338355 0 0 0 0 0 0 0.00201632871452818 0 0 0 0 0.000876714263636496 0 0 0 0 0 0 0 0 0 0 0 0 0 0.00219856467971563 0.00210813674466384 0.0032275090170896 0.0015744417372293 0.000632844457166421 0.00550317064969831 0 0 0.000709540864418686 0 0 0 0 0 0 0 0 0 0 0 0 0.000476667451856903 0 0 0.00846922804570712 0 0.00153192942736334 0.0047812257267843 0 0 0 0 0 0 0 0 0 0 0 0 0 0 0 0 0 0 0 0 0 0 0 0 0 0 0 0.000871028895170134 0.000234189542563039 0 0.000917630529555252 0.000792426981091689 0 0 0.00098379318018588 0 0 0.000347221698983283 0 0 0 0 0.0129075097941727 0.018526496513649 0 0 0 0 0 0 0 0 0 0 0 0 0 0 0 0 0 0 0 0 0 0 0 0 0 0.00198073057882444 0 0 0.00140011543765263 0 0 0.000728357836638624 0 0 0 0.000742912494131326 0 0.043626415985742 0 0 0 0.000531713613617161 0.00855191314753759 0 0 0.0474506633430982 0 0 0.00343015132351777 0.00145010568965679 0 0.00164490427740279 0.0198430323677284 0 0 0 0.000571122935701824 0 0.000817690400356535 0 0 0 0 0 0.000958015812397374 0 0 0.00301298954195362 0 0.00892582631596642 0 0 0 0 0 0.00101094924199534 0 0 0.00055153483501453 0 0 0 0 0 0.000619635113668791 0.00265952845311771 0.0630333506779951 0.0309372314872624 0 0.00066568899355159 0 0.00151764753727696 0 0.00188536223004142 0.00117943273698534 0.00141338058305394 0.00091937978992385 0 0.000315983499227075 0.00090208692577972 0 0 0 0 0 0 0 0 0 0 0 0 0 0 0 0 0 0 0 0 0 0 0 0 0 0 0 0 0 0 0 0.000388884252737016 0 0.00938360017709595 0 0.000401795783809135 0 0.000333047909992528 0.000524500245935812 0.00108528597306763 0.000622698783485254 0.000902156602645824 0 0.0196722383942126 0.00382196637719871 0.000545170730748358 0.00268279737691214 0.000660121099506607 0.00127655003337054 0.00174880109933781 0.00110594224729476 0.00118513622496407 0.00453699383562396 0 0 0.00681999014755936 0.0167428912522275 0 0 0 0 0 0 0 0 0 0 0 0 0 0 0 0 0 0 0 0 0 0 0 0.00842600617519611 0.000342912403653228 0 0 0.00350598012030089 0 0 0.00899720823626316 0 0.000351228648736665 0.000320315620852176 0 0.0030667016198189 0.00531751354993745 0.0603400147585815 0.0530096987963618 0.0899882256662738 0.0725730904781862 0 0 0.0258713289642591 0.0177406716585955 0 0.00260413176513064 0.0189614482687556 0 0 0.000656170833760128 0 0.0120849315697849 0.0382967088179842 0.0024532310873471 0 0.00905086353949682 0.165749323117569
0 0 0 0 0 0 0 0 0 0 0 0 0 0 0 0 0 0 0 0 0 0 0 0 0 0 0 0 0 0 0 0 0 0 0 0 0 0 0 0 0 0 0 0 0 0 0 0 0 0 0 0 0 0 0 0 0 0 0 0 0 0 0 0 0 0 0 0 0 0 0 0 0 0 0 0 0 0 0 0 0 0 0 0 0 0 0 0 0 0 0 0 0 0 0 0 0 0 0 0 0 0 0 0 0 0 0 0 0 0 0 0 0 0 0 0 0 0 0 0 0 0 0 0 0 0 0 0 0 0 0 0 0 0 0 0 0 0 0 0 0 0 0 0 0 0 0 0 0 0.00287167479949363 0 0 0 0 0 0 0 0 0 0 0 0 0 0 0 0 0 0 0 0 0.000841312260907416 0 0 0 0 0 0 0 0 0 0 0 0 0 0 0 0 0 0.00232331641724566 0 0 0 0 0 0 0 0 0 0 0 0 0 0 0 0 0 0 0 0 0 0 0 0 0 0 0 0 0 0 0 0 0 0 0 0 0 0 0 0 0 0 0 0.00788329668232484 0.0194759615315447 0.0140271824247823 0 0 0 0 0.0036405661410013 0.00136725071481085 0 0 0 0.0370369997225746 0.0189505856934049 0.0199989151506767 0.00721672947357044 0 0.0540774073946559 0.140602190495205 0.0182070123376021 0.0185458676483788 0.0129452420006833 0.0447144985610251 0.0239629073527713 0 0.214887257656974 0 0 0 0 0 0 0 0 0 0 0 0 0 0 0 0 0 0 0 0 0 0 0 0 0 0 0 0 0 0 0 0 0 0 0 0 0 0 0.0640249611558064 0.00982553526343132 0.0435880932527332 0.00396754066688308 0 0 0 0 0 0.00313039186863859 0.0088350812893 0 0.0498845889506812 0.0630941406594953 0.0574617131508834 0 0.0231191029023238 0.00390315813619041 0.00152380537052109 0.00406571287347956
0 0 0 0 0 0 0 0 0 0 0 0 0 0 0 0 0 0 0 0 0 0 0 0 0 0 0 0 0 0 0 0 0 0 0 0 0 0 0 0 0 0 0 0 0 0 0 0 0 0 0 0 0 0 0 0 0 0 0 0 0 0 0 0 0 0 0 0 0 0 0 0 0 0 0 0 0 0 0 0 0 0 0 0 0 0 0 0 0 0 0 0 0 0 0 0 0 0 0 0 0 0 0 0 0 0 0 0 0 0 0 0 0 0 0 0 0 0 0 0 0 0 0 0 0 0 0 0 0 0 0 0 0 0 0 0 0 0 0 0 0 0 0 0 0 0 0 0 0 0 0 0 0 0 0 0 0 0 0 0 0 0 0 0 0 0 0 0 0 0 0 0 0 0 0 0 0 0 0 0 0 0 0 0 0 0 0 0 0.00289874424094644 0 0 0 0 0 0 0 0 0 0 0 0 0 0 0 0 0 0 0 0 0 0 0 0 0 0 0 0 0 0 0 0 0 0 0 0 0 0 0 0 0 0 0 0.00228708023240034 0.00739452379202941 0.0161923038023586 0 0 0 0 0 0 0 0 0 0.0434960516320665 0.0575571139180327 0.0131799554508902 0.00326423345385474 0 0.0420342604518517 0.156648379626891 0.0513532359379226 0.0191706592635031 0.00234636742840415 0.0118844667062379 0.030309580455093 0.11071446623813 0 0 0 0 0 0 0 0 0 0 0 0 0 0 0 0 0 0 0 0 0 0 0 0 0 0 0 0 0 0 0 0 0 0 0 0 0 0 0 0.088090639326777 0.00685975472412061 0.0694990912430767 0 0 0 0 0 0.00101735046716396 0.00846634708113521 0.0373070021298341 0 0.00592064365717835 0.046519531424009 0.14103987274936 0 0.0158643102463348 0.00284306840201893 0 0.00584096591837839
0 0 0 0 0 0 0 0 0 0 0 0 0.037574306945695 0 0 0 0 0 0 0 0 0 0 0 0 0 0 0 0 0 0 0 0 0 0 0 0 0 0 0 0.00324380598646356 0 0 0 0 0 0 0 0 0 0 0 0 0 0 0 0 0 0 0 0 0 0 0 0 0 0 0 0 0 0 0 0 0 0 0 0 0 0 0 0 0 0 0 0 0 0 0 0 0 0 0 0 0 0 0 0 0 0 0 0 0 0 0.0190828141676281 0 0 0 0 0.0196345833215166 0 0 0.00803714273029186 0 0.0369938084774464 0.0404439387075217 0 0 0.0217025371133496 0 0 0 0 0 0 0 0 0 0 0 0 0 0 0 0 0 0 0 0 0 0 0 0 0 0 0 0 0 0 0 0 0 0 0 0 0 0 0 0 0 0 0 0 0 0 0 0 0.109041069132667 0 0 0 0 0 0 0 0 0.00985515299646331 0.00982752401435889 0.00482640029106248 0 0 0 0 0.00856104680538081 0 0 0 0.00251311901652502 0 0.00195807432575876 0.00431657391007122 0.00526482507985968 0 0 0 0 0 0.00444841094033305 0 0 0 0 0 0 0.00645388193446878 0 0 0.116918658727977 0 0 0 0 0 0 0.0728922480896563 0 0 0 0 0 0 0 0 0.0175954399467176 0.0070184489401762 0 0 0 0 0 0 0 0 0.010203271842358 0 0 0 0 0 0 0 0 0 0.00746106329233819 0.00719992165697034 0 0 0.00814649161097611 0 0 0 0.00744434944087686 0 0 0 0 0 0 0 0 0.0504735513525794 0 0.101172758476049 0 0 0 0 0 0 0 0.0380921319395625 0.0222451805915251 0 0 0 0 0 0 0 0 0 0 0 0 0 0 0 0 0 0 0 0 0 0 0 0 0 0 0 0 0 0.179357468195375 0 0 0 0 0 0 0 0 0 0 0 0 0 0 0
0 0 0 0 0 0 0 0 0 0 0 0 0.00880930454695074 0 0 0 0 0 0 0 0 0 0 0 0 0 0 0 0 0 0 0 0 0 0 0 0 0 0 0 0 0 0 0 0 0 0 0 0 0 0 0 0 0 0 0 0 0 0 0 0 0 0 0 0 0 0 0 0 0 0 0 0 0 0 0 0 0 0 0 0 0 0 0 0 0 0 0 0 0 0 0 0 0 0 0 0 0 0 0 0 0 0 0 0 0 0 0 0 0 0 0 0 0.00684362889349271 0.00464650295954827 0 0 0.00819377895742371 0 0 0 0 0 0 0 0 0 0 0 0 0 0 0 0 0 0 0 0 0 0 0 0 0 0 0 0 0 0 0 0 0 0 0 0 0 0 0 0 0 0 0 0 0 0 0 0 0.139034449792953 0 0 0 0 0 0 0 0 0 0 0 0 0 0 0 0 0 0 0 0 0 0 0 0 0 0 0 0 0 0.00440488914277338 0 0 0 0 0 0 0 0 0 0 0 0 0 0 0 0 0 0 0 0 0 0 0 0 0 0 0 0 0 0 0 0 0 0 0 0.00759575602926226 0 0 0 0 0 0 0 0 0 0.0117584531658353 0.00947044958687355 0 0.00685984063944705 0.0180698361488333 0 0 0.00587684255079853 0.0170032254089515 0.0064600474900135 0 0 0 0 0 0 0.0645082167358101 0 0.0355476165066885 0.120309791314301 0 0 0.236527930164455 0.150334809748583 0 0 0 0.0472052017987919 0 0 0.0905394284182145 0 0 0 0 0 0 0 0 0 0 0 0 0 0 0 0 0 0 0 0 0 0 0 0 0 0 0 0 0 0 0 0 0 0 0 0 0 0 0 0 0 0 0
0 0 0 0 0 0 0 0 0 0 0 0 0.0345945084272875 0 0 0 0 0 0 0 0 0 0 0 0 0 0.0434364993574671 0 0 0 0 0 0 0 0 0 0 0 0 0 0 0 0 0 0 0 0 0 0 0 0 0 0 0 0 0 0 0 0 0 0 0 0 0 0 0 0 0 0 0 0 0 0 0 0 0 0 0 0 0 0 0 0 0 0 0 0 0 0 0 0 0 0 0 0 0 0 0 0 0 0 0 0 0 0 0 0 0 0 0 0 0 0 0 0 0.00696221147165582 0.0447624050270962 0.00696154958059184 0.120066671950696 0.0879610237411444 0 0 0 0 0 0 0 0 0 0 0 0 0 0 0 0 0 0 0 0 0 0 0 0 0 0 0 0 0 0 0 0 0 0 0 0 0 0 0 0 0 0 0 0 0 0 0.389708123044035 0 0 0 0 0 0.0527062033671771 0 0 0 0 0 0 0 0 0 0 0 0 0 0.0132456230669374 0 0 0 0 0 0 0 0 0 0 0 0 0 0 0 0 0 0 0 0 0 0 0 0 0 0 0 0 0 0 0 0 0 0 0 0 0 0 0 0 0 0 0 0 0 0 0 0 0 0 0 0 0 0 0 0.00413602301797389 0 0 0 0 0 0 0 0 0 0 0 0 0 0 0 0 0.022982975655337 0 0.0658112603420261 0.0209903771359931 0 0 0.04525811732873 0 0.034589283711842 0 0 0 0 0 0 0 0 0 0 0 0 0 0 0 0 0 0 0 0 0 0 0 0 0 0 0 0.00582714377400995 0 0 0 0 0 0 0 0 0 0 0 0 0 0 0 0 0 0 0 0
0 0 0 0 0 0 0 0 0 0 0 0 0.0659223124354913 0 0 0 0 0 0 0 0 0 0 0 0 0 0 0 0 0 0 0.00365857951066363 0 0 0 0 0 0 0 0 0 0 0 0 0 0 0 0 0 0 0 0 0 0 0 0 0 0 0 0 0 0 0 0 0 0 0 0 0 0 0 0 0 0 0 0 0 0 0 0 0 0 0 0 0 0 0 0 0 0 0 0 0 0 0 0 0 0 0 0 0 0 0 0 0 0 0 0 0 0 0 0 0 0.0530868083179528 0.0232830895063277 0.00308060879119232 0 0.0573619081367632 0 0 0 0 0 0 0 0 0 0 0 0 0 0 0 0 0 0 0 0 0 0 0 0 0 0 0 0 0 0 0 0 0 0 0 0 0 0 0 0 0 0 0 0 0 0 0 0 0.430546258110876 0 0 0 0 0 0 0 0 0 0 0 0 0 0 0 0.00389155294861953 0 0 0 0.00800799384606174 0 0.00664228420352611 0 0 0 0 0 0 0 0 0 0 0 0 0 0 0 0 0 0.0665479405123487 0 0 0 0 0 0 0 0 0 0 0 0 0 0 0 0.00593149437528688 0 0 0 0 0 0 0 0 0 0.00287291565425972 0 0 0 0 0 0 0 0 0 0 0 0 0 0 0 0 0 0 0 0 0 0 0 0 0 0.0905925765002371 0.0842905369315015 0.0713152294859712 0 0.0107725117083263 0 0 0.0121953990245947 0 0 0 0 0 0 0 0 0 0 0 0 0 0 0 0 0 0 0 0 0 0 0 0 0 0 0 0 0 0 0 0 0 0 0 0 0 0 0 0 0 0 0 0 0 0 0 0 0 0
0 0 0 0 0 0 0 0 0 0 0 0 0 0 0 0 0 0 0 0 0 0 0.00374924186468506 0 0 0 0.052211466568658 0 0 0 0 0 0 0 0 0 0 0 0 0 0 0 0 0 0 0 0 0 0 0 0 0 0 0 0 0 0 0 0 0 0 0 0 0 0 0 0 0 0 0 0 0 0 0 0 0 0 0 0 0 0 0 0 0 0 0 0 0 0 0 0 0 0 0 0 0 0 0 0 0 0 0 0 0 0 0 0 0 0 0 0 0 0 0 0 0 0.0170919701334481 0 0.009429060245872 0.0465797416570876 0 0 0 0 0 0 0 0.0441953073680539 0 0 0 0 0 0 0 0 0 0 0 0 0 0 0 0 0 0 0 0 0 0 0 0 0 0 0 0 0 0 0 0 0 0 0 0 0 0 0.344471731484492 0 0.0930833841319911 0.0688986318780333 0.0498525515506941 0 0.103398299349124 0 0 0 0 0 0 0 0 0 0 0 0 0 0.0393949535790559 0 0 0 0 0 0 0 0 0 0 0 0 0 0 0 0 0.00357246242978913 0 0 0.0734799012329057 0 0 0 0 0 0 0 0 0 0 0 0 0 0 0 0 0 0 0 0 0 0 0 0 0 0 0 0 0 0 0 0 0 0 0 0 0 0 0 0 0 0 0 0 0 0 0 0 0 0 0 0 0 0.0155143623835513 0.00734765216010118 0 0 0 0.00219672074889623 0 0 0 0 0 0 0 0 0 0 0 0 0 0 0 0.0255325612335621 0 0 0 0 0 0 0 0 0 0 0 0 0 0 0 0 0 0 0 0 0 0 0 0 0 0 0 0 0 0 0 0 0 0
0 0 0 0 0 0 0 0 0 0 0 0 0 0 0 0 0 0 0 0 0 0 0 0 0 0 0 0 0 0 0 0 0 0 0 0 0 0 0 0 0 0 0 0 0 0 0 0 0 0 0 0 0 0 0 0 0 0 0 0 0 0 0 0 0 0 0 0 0 0 0 0 0 0 0 0 0 0 0 0 0 0 0 0 0 0 0 0 0 0 0 0 0 0 0 0 0 0 0 0 0 0 0 0 0 0 0 0 0 0 0 0 0 0 0 0 0 0 0 0 0 0 0 0 0 0 0 0 0 0 0 0 0 0 0 0 0 0 0 0 0 0 0 0 0 0 0 0 0 0 0 0 0 0 0 0 0 0 0 0 0 0 0 0 0 0 0 0 0 0 0 0 0 0.0338005516704303 0 0 0 0 0 0 0 0 0 0 0 0 0 0 0 0 0 0 0 0 0 0 0 0 0 0 0 0 0 0 0 0 0 0 0.035656997872268 0 0 0 0 0 0 0 0 0 0 0 0 0 0 0 0 0 0 0 0 0 0 0 0 0 0 0 0 0 0 0 0 0 0 0 0 0 0 0 0 0 0 0 0 0 0 0 0 0 0 0 0 0 0 0 0 0 0 0 0 0 0 0 0 0 0.826431960785545 0 0.0439648262846127 0 0 0 0.0601456633871435 0 0 0 0 0 0 0 0 0 0 0 0 0 0 0 0 0 0 0 0 0 0 0 0 0 0 0 0 0 0 0 0 0 0 0
0 0 0 0 0 0 0 0 0 0 0 0 0 0 0 0 0 0 0 0 0 0 0 0 0 0 0 0 0 0 0 0 0 0 0 0 0 0 0 0 0 0 0 0 0 0 0 0 0 0 0 0 0 0 0 0 0 0 0 0 0 0 0 0 0 0 0 0 0 0 0 0 0 0 0 0 0 0 0 0 0 0 0 0 0 0 0 0 0 0 0 0 0 0 0 0 0 0 0 0 0 0 0 0 0 0 0 0 0 0 0 0 0 0 0 0 0 0 0 0 0 0 0 0 0 0 0 0 0 0 0 0 0 0 0 0 0 0 0 0 0 0 0 0 0 0 0 0 0 0 0 0 0 0 0 0 0 0 0 0 0 0 0 0 0 0 0 0 0 0 0 0 0 0 0 0 0 0 0 0 0 0 0 0 0 0 0 0 0 0 0 0 0 0 0 0 0 0 0 0 0 0 0 0 0 0 0 0 0 0 0 0 0 0 0 0 0 0 0 0 0 0 0 0 0 0 0 0 0 0 0 0 0.00881837020249391 0 0 0 0 0 0 0 0 0 0.0204516291325945 0.0137504284437477 0 0.0169136881976676 0.0284871295046569 0 0 0 0.0169563411348172 0 0 0 0 0 0 0 0 0.388499039321272 0 0 0 0 0 0.50612337406275 0 0 0 0 0 0 0 0 0 0 0 0 0 0 0 0 0 0 0 0 0 0 0 0 0 0 0 0 0 0 0 0 0 0 0 0 0 0 0 0 0 0 0 0 0 0 0 0 0 0
0 0 0 0 0 0 0 0 0 0 0 0 0 0 0 0 0 0 0 0 0 0 0 0 0 0 0 0 0 0 0 0 0 0 0 0 0 0 0 0 0 0 0 0 0 0 0 0 0 0 0 0 0 0 0 0 0 0 0 0 0 0 0 0 0 0 0 0 0 0 0 0 0 0 0 0 0 0 0 0 0 0 0 0 0 0 0 0 0 0 0 0 0 0 0 0 0 0 0 0 0 0 0 0 0 0 0 0 0 0 0 0 0 0 0 0 0 0 0 0.0539624140547249 0 0 0 0 0 0 0 0 0 0 0 0 0 0 0 0 0 0 0 0 0 0 0 0 0 0 0 0 0 0 0 0 0 0 0 0 0 0 0 0 0 0 0 0 0 0 0.0294320329688133 0 0 0 0 0 0 0 0 0 0 0 0 0 0 0 0 0 0 0 0 0 0 0 0 0 0 0 0 0 0 0 0 0 0 0 0 0 0 0 0 0 0 0 0 0 0 0 0 0 0 0 0 0 0 0 0 0 0 0 0 0 0 0 0 0 0 0 0 0 0 0 0 0 0 0 0 0 0 0 0.0106879751085523 0 0 0 0.0314355084499209 0.0157475982851126 0 0 0 0 0 0 0 0.234518611653797 0.109198953262717 0.0271541323254864 0.00717105665686281 0 0.480691717234013 0 0 0 0 0 0 0 0 0 0 0 0 0 0 0 0 0 0 0 0 0 0 0 0 0 0 0 0 0 0 0 0 0 0 0 0 0 0 0 0 0 0 0 0 0 0 0 0 0 0 0
0 0 0 0 0 0 0 0 0 0 0 0 0 0 0 0 0 0 0 0 0 0 0 0 0 0 0 0 0 0 0 0 0 0 0 0 0 0 0 0 0 0 0 0 0 0 0 0 0 0 0 0 0 0 0 0 0 0 0 0 0 0 0 0 0 0 0 0 0 0 0 0 0 0 0 0 0 0 0 0 0 0 0 0 0 0 0 0 0 0 0 0 0 0 0 0 0 0 0 0 0 0 0 0 0 0 0 0 0 0 0 0 0 0 0 0 0 0 0 0 0 0 0 0 0 0 0 0 0 0 0 0 0 0 0 0 0 0 0 0 0 0 0 0 0 0 0 0 0 0 0 0 0 0 0 0 0 0 0 0 0 0.0407173895213951 0 0.0181779530679921 0.0396994547833602 0 0 0 0 0 0 0 0 0.165019658422113 0 0 0 0 0 0 0 0 0 0 0 0 0 0 0 0 0.024142602677934 0 0 0 0 0 0.00558530706511166 0 0 0 0.0216602712132607 0 0 0 0 0 0 0 0.308279185131713 0 0 0 0 0 0 0 0 0.0293163146040924 0 0 0 0 0 0 0 0 0 0 0 0 0 0 0 0 0 0 0 0 0.00418497567917555 0 0 0 0 0 0 0 0 0 0 0 0 0 0 0 0 0 0 0 0 0 0 0 0 0 0 0 0 0.23436928949947 0 0 0 0 0 0.0205569386219721 0.0882906597124112 0 0 0 0 0 0 0 0 0 0 0 0 0 0 0 0 0 0 0 0 0 0 0 0 0 0 0 0 0 0 0 0 0 0 0 0 0 0 0 0 0
0 0 0 0 0 0 0 0 0 0 0 0 0 0 0 0 0 0 0 0 0 0 0 0 0 0 0.0507622641127649 0 0 0 0 0 0 0 0 0 0 0 0 0 0 0 0 0 0 0 0 0 0 0 0 0 0 0 0 0 0 0 0 0 0 0 0 0 0 0 0 0 0 0 0 0 0 0 0 0 0 0 0 0 0 0 0 0 0 0 0 0 0 0 0 0 0 0 0 0 0 0 0 0 0 0 0 0 0 0 0 0.0269091613329255 0 0 0 0 0 0 0 0 0.0435144334785626 0 0 0 0 0 0 0 0 0 0 0 0 0 0 0 0 0 0 0 0 0 0 0 0 0 0 0 0 0 0 0 0 0 0 0 0 0 0 0 0 0 0 0 0 0.0315263857861115 0 0 0.0379565756432695 0.0129399234766131 0 0 0 0 0 0 0.0200234983312992 0.177301916380662 0 0 0 0 0 0 0 0 0 0.015511889168886 0 0 0 0 0 0 0 0 0 0 0 0 0 0 0 0 0 0 0 0 0 0 0 0 0.220959164267987 0 0 0 0 0 0 0 0 0.0311867014475593 0 0 0 0 0 0 0 0 0 0 0 0 0 0 0 0 0 0 0 0 0 0 0 0 0 0 0 0 0 0 0 0 0 0 0 0 0 0 0 0 0 0 0.0484730262108455 0 0 0 0 0 0.254036613239509 0 0.0288984471230056 0 0 0 0 0 0 0 0 0 0 0 0 0 0 0 0 0 0 0 0 0 0 0 0 0 0 0 0 0 0 0 0 0 0 0 0 0 0 0 0 0 0 0 0 0 0 0
0 0 0 0 0 0 0 0 0 0 0 0 0 0 0 0 0 0 0 0 0 0 0.0110214781790268 0 0 0 0.0115711407394363 0 0 0 0 0 0 0 0 0 0 0 0 0 0 0 0 0 0 0 0 0 0 0 0 0 0 0 0 0 0 0 0 0 0 0 0 0 0 0 0 0 0 0 0 0 0 0 0 0 0 0 0 0 0 0 0 0 0 0 0 0 0 0 0 0 0 0 0 0 0 0 0 0 0 0 0 0 0 0 0 0 0 0 0 0 0 0 0 0 0 0 0 0 0 0.0492617196371029 0 0 0 0 0 0.0253569734449016 0 0 0 0 0 0 0 0 0 0 0 0 0 0 0 0 0 0 0 0 0 0 0 0 0 0 0 0 0 0 0 0 0 0.0484931548724455 0 0.0436036516877928 0.0531339593584633 0.124152317117951 0.0552328814818362 0 0 0 0 0.0503103293362484 0 0 0 0 0 0 0 0 0 0 0 0.204271351065193 0 0 0 0 0 0 0 0 0 0 0 0 0 0 0 0 0 0 0 0 0 0 0 0 0.140743946871486 0.0174213082639692 0 0 0 0 0 0 0 0.0728535660055519 0 0 0 0 0 0 0 0 0 0 0 0 0 0.050426163872415 0 0 0 0 0 0 0 0 0 0 0 0 0 0 0 0 0 0 0 0 0 0 0 0 0 0 0 0 0 0 0 0 0 0 0 0.04214605806618 0 0 0 0 0 0 0 0 0 0 0 0 0 0 0 0 0 0 0 0 0 0 0 0 0 0 0 0 0 0 0 0 0 0 0 0 0 0 0 0 0 0 0 0 0 0 0 0
0 0 0 0 0 0 0 0 0 0 0 0 0 0 0 0 0 0 0 0 0 0 0 0 0 0 0 0 0 0 0 0 0 0 0 0 0 0 0 0 0 0 0 0 0 0 0 0 0 0 0 0 0 0 0 0 0 0 0 0 0 0 0 0 0 0 0 0 0 0 0 0 0 0 0 0 0 0 0 0 0 0 0 0 0 0 0 0 0 0 0 0 0 0 0 0 0 0 0 0 0 0 0 0 0 0 0 0 0 0 0 0 0 0 0 0 0 0 0 0 0 0 0 0 0 0 0 0 0 0 0 0 0 0 0 0 0 0 0 0 0 0 0 0 0 0 0 0 0 0 0 0 0 0 0 0 0 0 0 0 0 0 0 0 0 0 0 0 0 0 0 0 0 0 0.0289816045143794 0.100779194843378 0 0.0246439766068939 0 0 0 0 0 0 0 0 0 0 0 0 0 0 0 0 0 0 0 0 0 0 0 0 0 0 0 0 0 0 0 0 0 0 0 0 0 0 0 0 0 0 0 0 0 0 0 0 0 0 0 0 0 0 0.0080590788930253 0 0 0 0 0 0 0 0 0 0 0 0 0 0 0 0 0 0 0 0 0 0 0 0 0 0.0496498012380005 0.0481416442739812 0 0 0 0 0 0 0 0 0 0 0.182037187046289 0.0394353371126264 0.365865711906547 0.125324076485027 0 0 0.0270823870798517 0 0 0 0 0 0 0 0 0 0 0 0 0 0 0 0 0 0 0 0 0 0 0 0 0 0 0 0 0 0 0 0 0 0 0 0 0 0 0
0 0 0 0 0 0 0 0 0 0 0 0 0 0 0 0 0 0 0 0 0 0 0 0 0 0 0 0 0 0 0 0 0 0 0 0 0 0 0 0 0 0 0 0 0 0 0 0 0 0 0 0 0 0 0 0 0 0 0 0 0 0 0 0 0 0 0 0 0 0 0 0 0 0 0 0 0 0 0 0 0 0 0 0 0 0 0 0 0 0 0 0 0 0 0 0 0 0 0 0 0 0 0 0 0 0 0 0 0 0 0 0 0 0 0 0 0 0 0 0 0 0 0 0 0 0 0 0 0 0 0 0 0 0 0 0 0 0 0 0 0 0 0 0 0 0 0 0 0 0 0 0 0 0 0 0 0 0 0 0 0 0 0 0 0 0 0 0 0 0 0 0 0 0 0.065823347955633 0.183413695686988 0 0 0 0 0 0 0 0 0 0 0 0 0 0 0 0 0 0 0 0 0 0 0 0 0 0 0 0 0 0 0 0 0 0 0 0 0 0 0 0 0 0 0 0 0 0 0 0 0 0 0 0 0 0 0 0 0 0 0 0 0 0 0 0 0 0 0 0 0 0 0 0 0 0 0 0 0 0 0 0 0 0 0.0310505113676551 0 0 0 0 0 0 0 0 0 0 0.194944372441919 0 0.27233883473758 0 0.252429237810225 0 0 0 0 0 0 0 0 0 0 0 0 0 0 0 0 0 0 0 0 0 0 0 0 0 0 0 0 0 0 0 0 0 0 0 0 0 0 0 0 0 0
0 0 0 0 0 0 0 0 0 0 0 0 0 0 0 0 0 0 0 0 0 0 0 0 0 0 0 0 0 0 0 0 0 0 0 0 0 0 0 0 0 0 0 0 0 0 0 0 0 0 0 0 0 0 0 0 0 0 0 0 0 0 0 0 0 0 0 0 0 0 0 0 0 0 0 0 0 0 0 0 0 0 0 0 0 0 0 0 0 0 0 0 0 0 0 0 0 0 0 0 0 0 0 0 0 0 0 0 0 0 0 0 0 0 0 0 0 0 0 0 0 0 0 0 0 0 0 0 0 0 0 0 0 0 0 0 0 0 0 0 0 0 0 0 0 0 0 0 0 0 0 0 0 0 0 0 0 0 0 0 0 0 0 0 0 0 0 0 0 0 0 0 0 0 0.0386681722418877 0.307670185605076 0 0 0 0 0 0 0 0 0 0 0 0 0 0 0 0 0 0 0 0 0 0 0 0 0 0 0 0 0 0 0 0 0 0 0 0 0 0 0 0 0 0 0 0.0129766979519053 0 0 0 0 0 0 0 0 0 0 0 0 0 0 0 0 0 0 0 0 0 0 0 0 0 0 0 0 0 0 0 0 0 0 0 0 0 0 0 0 0 0 0 0 0 0 0 0 0 0.0173061038825542 0.111602195061007 0 0 0.402901237974671 0 0 0.108875407282899 0 0 0 0 0 0 0 0 0 0 0 0 0 0 0 0 0 0 0 0 0 0 0 0 0 0 0 0 0 0 0 0 0 0 0 0 0 0 0
0 0 0 0 0 0 0 0 0 0 0 0 0 0 0 0 0 0 0 0 0 0 0 0 0 0 0 0 0 0 0 0 0 0 0 0 0 0 0 0 0 0 0 0 0 0 0 0 0 0 0 0 0 0 0 0 0 0 0 0 0 0 0 0 0 0 0 0 0 0 0 0 0 0 0 0 0 0 0 0 0 0 0 0 0 0 0 0 0 0 0 0 0 0 0 0 0 0 0 0 0 0 0 0 0 0 0 0 0 0 0 0 0 0 0 0 0 0 0 0 0 0 0 0 0 0 0 0 0 0 0 0 0 0 0 0 0 0 0 0 0 0 0 0 0 0 0 0 0 0 0 0 0 0 0 0 0 0 0 0 0 0 0 0 0 0 0 0 0 0 0 0 0 0 0 0 0 0.0334209474558742 0 0 0 0 0 0 0 0 0 0 0 0 0 0 0 0 0 0 0 0 0 0 0 0 0 0 0 0 0 0 0 0 0 0 0 0 0 0 0 0 0 0 0 0 0 0 0 0 0 0 0 0 0 0 0.00910884926075929 0 0 0 0 0 0 0 0 0 0 0 0 0 0 0 0 0 0 0 0 0 0 0 0 0 0 0.148229640233735 0 0 0 0 0 0 0 0 0 0.587337804504259 0 0 0 0.186380739271668 0.0355220192737043 0 0 0 0 0 0 0 0 0 0 0 0 0 0 0 0 0 0 0 0 0 0 0 0 0 0 0 0 0 0 0 0 0 0 0 0 0 0 0 0 0
0 0 0 0 0 0 0 0 0 0 0 0 0 0 0 0 0 0 0 0 0 0 0 0 0 0 0 0 0 0 0 0 0 0 0 0 0 0 0 0 0 0 0 0 0 0 0 0 0 0 0 0 0 0 0 0 0 0 0 0 0 0 0 0 0 0 0 0 0 0 0 0 0 0 0 0 0 0 0 0 0 0 0 0 0 0 0 0 0 0 0 0 0 0 0 0 0 0 0 0 0 0 0 0 0 0 0 0 0 0 0 0 0 0 0 0 0 0 0 0 0 0 0 0 0 0 0 0 0 0 0 0 0 0 0 0 0 0 0 0 0 0 0 0 0 0 0 0 0 0 0 0 0 0 0 0 0 0 0 0 0 0 0 0 0 0 0 0 0 0 0 0 0 0 0.0190975859311076 0.167859976400853 0 0 0 0 0 0 0 0 0 0 0 0 0 0 0 0 0 0 0 0 0 0 0 0 0 0 0 0 0 0 0 0 0 0 0 0 0 0 0 0 0 0 0 0.0107590366354985 0 0 0 0 0 0 0 0 0 0 0 0 0 0 0 0 0 0 0 0 0 0 0 0 0 0 0 0 0 0 0 0 0 0 0 0 0 0 0 0 0 0 0 0 0 0 0.010051710215963 0 0 0.0502277469865277 0.094470943789505 0.367954431856965 0.046531169679979 0 0.151867982100702 0.0142666877148067 0.0669127286880922 0 0 0 0 0 0 0 0 0 0 0 0 0 0 0 0 0 0 0 0 0 0 0 0 0 0 0 0 0 0 0 0 0 0 0 0 0 0 0
0 0 0 0 0 0 0 0 0 0 0 0 0 0 0 0 0 0 0 0 0 0 0 0 0 0 0 0 0 0 0 0 0 0 0 0 0 0 0 0 0 0 0 0 0 0 0 0 0 0 0 0 0 0 0 0 0 0 0 0 0 0 0 0 0 0 0 0 0 0 0 0 0 0 0 0 0 0 0 0 0 0 0 0 0 0 0 0 0 0 0 0 0 0 0 0 0 0 0 0 0 0 0 0 0 0 0 0 0 0 0 0 0 0 0 0 0 0 0 0 0 0 0 0 0 0 0 0 0 0 0 0 0 0 0 0 0 0 0 0 0 0 0 0 0 0 0 0 0 0 0 0 0 0 0 0 0 0 0 0 0 0 0 0 0 0 0 0 0 0 0 0 0 0.0180758047038921 0 0.0304748707833161 0 0 0 0 0 0 0 0 0 0 0 0 0 0 0 0 0 0 0 0 0 0 0 0 0 0 0 0 0 0 0 0 0.018981434420704 0 0 0 0 0 0 0 0 0 0 0 0 0 0 0 0 0 0 0 0 0 0 0.00925210790888496 0 0 0 0 0 0 0 0 0 0 0 0 0 0 0 0 0 0 0 0 0 0 0 0 0 0 0 0 0 0 0 0.251326005953543 0 0 0.0529088143764379 0 0 0 0 0 0.0108685681412419 0.186122110993293 0 0.0213724887690421 0.158395151029559 0 0 0 0.242222642920087 0 0 0 0 0 0 0 0 0 0 0 0 0 0 0 0 0 0 0 0 0 0 0 0 0 0 0 0 0 0 0 0 0 0 0
0 0 0 0 0 0 0 0 0 0 0 0 0 0 0 0 0 0 0 0 0 0 0 0 0 0 0 0 0 0 0 0 0 0 0 0 0 0 0 0 0 0 0 0 0 0 0 0 0 0 0 0 0 0 0 0 0 0 0 0 0 0 0 0 0 0 0 0 0 0 0 0 0 0 0 0 0 0 0 0 0 0 0 0 0 0 0 0 0 0 0 0 0 0 0 0 0 0 0 0 0 0 0 0 0 0 0 0 0 0 0 0 0 0 0 0 0 0 0 0 0 0 0 0 0 0 0 0 0 0 0 0 0 0 0 0 0 0 0 0 0 0 0 0 0 0 0 0 0 0 0 0 0 0 0 0 0 0 0 0 0 0 0 0 0 0 0 0 0 0 0 0 0 0 0 0.222276020498144 0 0 0 0 0 0 0 0 0 0 0 0 0 0 0 0 0 0 0 0 0 0 0 0 0 0 0 0 0 0 0 0 0 0 0 0 0 0 0 0 0 0 0 0 0 0 0 0 0 0 0 0 0 0 0 0 0 0 0 0 0 0 0 0 0 0 0 0 0 0 0 0 0 0 0 0 0 0 0 0 0 0 0 0 0 0 0 0 0 0 0 0 0 0 0 0 0 0.180092350187877 0.220138225264403 0 0.133782888710994 0 0 0 0.243710515338582 0 0 0 0 0 0 0 0 0 0 0 0 0 0 0 0 0 0 0 0 0 0 0 0 0 0 0 0 0 0 0 0 0 0 0
0 0 0 0 0 0 0 0 0 0 0 0 0 0 0 0 0 0 0 0 0 0 0 0 0 0 0 0 0 0 0 0 0 0 0 0 0 0 0 0 0 0 0 0 0 0 0 0 0 0 0 0 0 0 0 0 0 0 0 0 0 0 0 0 0 0 0 0 0 0 0 0 0 0 0 0 0 0 0 0 0 0 0 0 0 0 0 0 0 0 0 0 0 0 0 0 0 0 0 0 0 0 0 0 0 0 0 0 0 0 0 0 0 0 0 0 0 0 0 0 0 0 0 0 0 0 0 0 0 0 0 0 0 0 0 0 0 0 0 0 0 0 0 0 0 0 0 0 0 0 0 0 0 0 0 0 0 0 0 0 0 0.0713676862388915 0 0 0.0223178649483387 0.0057678340852522 0 0 0 0 0 0 0 0 0 0.35138425606216 0 0 0.0309976332768453 0 0 0 0 0.0120423022455603 0 0 0 0 0 0 0 0 0 0 0 0 0 0 0 0 0 0 0 0 0 0 0 0 0 0 0 0 0 0 0 0 0 0 0 0 0 0 0 0 0 0 0 0 0 0 0 0 0 0 0 0 0 0 0 0 0 0 0 0 0 0 0 0 0 0 0 0 0 0 0 0 0 0 0 0 0 0 0 0.0128804389140259 0 0 0 0 0 0.0128151250637403 0 0.117395635703044 0 0.079001522969393 0.152593789372408 0.0125128195494162 0 0 0 0 0.118923091570925 0 0 0 0 0 0 0 0 0 0 0 0 0 0 0 0 0 0 0 0 0 0 0 0 0 0 0 0 0 0 0 0 0 0 0
0 0 0 0 0 0 0 0 0 0 0 0 0 0 0 0 0 0 0 0 0 0 0 0 0 0 0.00262942658646369 0 0 0 0 0 0 0 0 0 0 0 0 0 0 0 0 0 0 0.00482715627067216 0 0 0 0 0 0 0 0 0 0 0 0 0 0 0 0 0 0.00395366817407557 0 0 0 0 0 0 0 0 0 0 0 0 0 0 0 0 0 0 0 0 0 0 0 0 0 0 0 0 0 0 0 0 0 0 0 0 0 0 0 0 0 0 0 0 0 0 0 0 0 0 0 0 0 0 0 0 0 0 0 0 0 0 0 0.0132112243213444 0 0 0 0 0 0 0 0 0 0 0 0 0 0 0 0 0 0 0 0 0 0 0 0 0 0 0 0 0 0 0 0 0 0 0 0 0 0 0 0 0 0 0 0 0 0 0 0 0 0 0 0 0 0 0 0 0 0 0 0 0 0 0 0 0 0 0 0 0 0 0 0 0 0 0 0 0 0 0 0 0 0 0 0 0 0 0 0 0 0.0401755003918958 0 0 0 0 0 0 0 0 0 0 0 0 0 0.0149549903618534 0 0 0 0 0 0 0 0 0 0 0 0 0 0 0 0 0 0 0 0 0 0 0 0 0 0 0 0 0 0 0 0 0 0 0 0 0 0 0 0 0 0 0 0 0 0 0.0459915955499287 0.748741948145057 0.125514490198709 0 0 0 0 0 0 0 0 0 0 0 0 0 0 0 0 0 0 0 0 0 0 0 0 0 0 0 0 0 0 0 0 0 0 0
0 0 0 0 0 0 0 0 0 0 0 0 0 0 0 0 0 0 0 0 0 0 0 0 0 0 0 0 0 0 0 0 0 0 0 0 0 0 0 0 0 0 0 0 0 0 0 0 0 0 0 0 0 0 0 0 0 0 0 0 0 0 0 0 0 0 0 0 0 0 0 0 0 0 0 0 0 0 0 0 0 0 0 0 0 0 0 0 0 0 0 0 0 0 0 0 0 0 0 0 0 0 0 0 0 0 0 0 0 0 0 0 0 0 0 0 0 0 0 0 0 0 0 0 0 0 0 0 0 0 0 0 0 0 0 0 0 0 0 0 0 0 0 0 0 0 0 0 0 0 0 0 0 0 0 0 0 0 0 0 0 0 0 0 0 0 0 0 0 0 0 0 0 0 0 0 0 0 0 0 0 0 0 0 0 0 0 0 0 0 0 0 0 0 0 0 0 0 0 0 0 0 0 0 0 0 0 0 0 0 0 0 0 0 0 0 0 0 0 0 0 0 0 0 0 0 0 0 0 0 0 0 0 0 0 0 0 0 0 0 0 0 0 0 0 0 0 0 0 0 0 0 0 0 0 0 0 0 0 0 0 0 0 0 0 0 0 0 0 0 0 0 0 0 0 0 0 1 0 0 0 0 0 0 0 0 0 0 0 0 0 0 0 0 0 0 0 0 0 0 0 0 0 0 0 0 0 0 0 0 0 0 0 0 0 0
0 0 0 0 0 0 0 0 0 0 0 0 0 0 0 0 0 0 0 0 0 0 0 0 0 0 0 0 0 0 0 0 0 0 0 0 0 0 0 0 0 0 0 0 0 0 0 0 0 0 0 0 0 0 0 0 0 0 0 0 0 0 0 0 0 0 0 0 0 0 0 0 0 0 0 0 0 0 0 0 0 0 0 0 0 0 0 0 0 0 0 0 0 0 0 0 0 0 0 0 0 0 0 0 0 0 0 0 0 0 0 0 0 0 0 0 0 0 0 0 0 0 0 0 0 0 0 0 0 0 0 0 0 0 0 0 0 0 0 0 0 0 0 0 0 0 0 0 0 0 0 0 0 0 0 0 0 0 0 0 0 0 0 0.0484571533787948 0.0369777954646163 0.0132062210059292 0 0 0 0 0 0 0 0 0 0.0492278504646383 0 0 0 0 0 0 0 0.040032295273383 0 0 0 0 0 0 0 0 0 0 0 0 0 0 0 0 0 0 0 0 0 0 0 0 0 0 0 0 0 0 0 0 0 0.0234879339398208 0 0 0 0 0 0 0 0 0 0 0 0 0 0 0 0 0 0 0 0 0 0 0 0 0 0 0 0 0 0 0 0 0 0 0 0 0 0 0 0 0 0 0 0 0 0 0 0 0 0 0 0 0 0 0 0 0 0 0 0.714661864268639 0 0 0.073948886204179 0 0 0 0 0 0 0 0 0 0 0 0 0 0 0 0 0 0 0 0 0 0 0 0 0 0 0 0 0 0 0 0 0 0 0
0 0 0 0 0 0 0 0 0 0 0 0 0 0 0 0 0 0 0 0 0 0 0 0 0 0 0 0 0 0 0 0 0 0 0 0 0 0 0 0 0 0 0 0 0 0 0 0 0 0 0 0 0 0 0 0 0 0 0 0 0 0 0 0 0 0 0 0 0 0 0 0 0 0 0 0 0 0 0 0 0 0 0 0 0 0 0 0 0 0 0 0 0 0 0 0 0 0 0 0 0 0 0 0 0 0 0 0 0 0 0 0 0 0 0 0 0 0 0 0 0 0 0 0 0 0 0 0 0 0 0 0 0 0 0 0 0 0 0 0 0 0 0 0 0 0 0 0 0 0 0 0 0 0 0 0 0 0 0 0 0 0 0 0 0 0 0 0 0 0 0 0 0 0.0318700195608599 0 0.0558367579339893 0 0 0 0 0 0 0 0 0 0 0 0 0 0 0 0 0 0 0 0 0 0 0 0 0 0 0 0 0 0 0 0 0.012935003061781 0 0 0 0 0 0 0 0 0 0 0 0 0 0 0 0 0 0 0 0 0 0 0 0 0 0 0 0 0 0 0 0 0 0 0 0 0 0 0 0 0 0 0 0 0 0 0 0 0 0 0 0 0 0 0.0285006327349306 0 0 0 0 0 0 0 0 0 0 0.377428417138086 0.0368683551124693 0.192349504711213 0.163369546425019 0 0.100841763321651 0 0 0 0 0 0 0 0 0 0 0 0 0 0 0 0 0 0 0 0 0 0 0 0 0 0 0 0 0 0 0 0 0 0 0 0
0 0 0 0 0 0 0 0 0 0 0 0 0 0 0 0 0 0 0 0 0 0.00307733730162157 0 0.0102616263221688 0 0 0 0 0 0 0 0 0 0 0 0 0 0 0.00453888218413186 0 0 0 0 0 0 0 0 0.00346380354698465 0 0 0 0 0 0 0 0 0 0 0 0 0 0 0 0 0 0 0 0 0 0 0 0 0 0 0 0 0 0 0 0 0 0 0 0 0 0 0 0 0 0 0 0 0 0 0 0 0 0 0 0 0 0 0 0 0 0 0 0 0 0 0 0 0 0 0 0 0 0 0 0 0 0 0 0 0 0 0 0 0 0 0 0 0 0 0 0 0 0 0 0 0 0 0 0 0 0 0 0 0 0 0 0 0 0.00135771825136719 0 0 0 0 0 0 0 0 0 0 0 0 0.0465295728520026 0 0.03147753471615 0.0786945353155551 0.265860329873667 0 0 0 0 0 0 0 0 0 0 0 0.0144546528262479 0 0 0 0.038158667871821 0.0308765262289691 0.0597407203115344 0 0.083414500583835 0 0 0 0.00130295761165759 0 0.00933858847648808 0 0 0 0.0302067195153236 0.0329483720311084 0 0.136886476057425 0 0 0.0183163699804489 0 0 0 0 0 0 0 0 0 0 0 0 0 0 0 0.037437084136963 0 0 0 0 0 0 0 0 0 0 0 0.000757886814492305 0.00576172072824997 0 0 0 0 0 0 0 0 0.0019319078020005 0 0 0 0 0 0 0 0 0 0 0.0227046394124236 0 0 0 0 0 0 0.00886034387081634 0 0 0 0 0 0 0 0 0 0 0 0 0 0 0 0 0 0 0 0 0 0 0 0 0 0 0 0 0.0111774067509896 0 0 0 0 0.00352047765935971 0 0.00361659765281805 0 0 0 0 0 0 0 0 0.00141402365096276 0 0 0 0 0 0 0 0.00191201966241605
0 0 0 0 0 0 0 0 0 0 0 0 0 0 0 0 0 0 0 0 0 0 0 0 0 0 0 0 0 0 0 0 0 0 0 0 0 0 0 0 0 0 0 0 0 0 0 0 0 0 0 0 0 0 0 0 0 0 0 0 0 0 0.0177681344778733 0 0 0 0 0 0 0 0 0 0 0 0 0 0 0 0 0 0 0 0 0 0 0 0 0 0 0 0 0 0 0 0 0 0 0 0 0 0 0 0 0 0 0 0 0 0 0 0 0 0 0 0 0 0 0 0 0 0 0 0 0 0 0 0 0 0 0 0 0 0 0 0 0 0 0 0 0 0 0 0 0 0 0 0 0 0 0 0 0 0 0 0 0 0 0 0 0 0 0 0 0 0 0 0 0 0 0 0 0 0 0 0 0 0 0 0 0 0 0.309395811899188 0.184997854626645 0 0 0 0 0 0 0 0 0 0 0 0 0 0 0 0 0 0 0 0 0 0 0 0 0 0 0 0 0 0 0 0 0 0 0 0 0 0 0 0 0 0 0 0 0 0 0 0 0 0 0 0 0 0.0580883139415106 0 0.0524743195938902 0 0.0413436641432493 0 0 0 0 0 0 0 0 0 0 0 0 0 0 0.0206670182988067 0 0 0 0 0 0 0 0 0 0 0 0 0 0 0 0 0 0 0 0 0 0 0 0 0 0 0 0 0 0 0 0 0 0.0667204331411153 0 0.0559543717369238 0.138044936714612 0 0 0.0317687753728147 0 0 0 0 0 0 0 0 0 0 0 0 0 0 0 0 0 0 0 0.0227763660533717
0 0 0 0 0 0 0 0 0 0 0 0 0 0 0 0 0 0 0 0 0 0 0 0 0 0 0 0 0 0 0 0 0 0 0 0 0 0 0 0 0 0 0 0 0 0 0 0 0 0 0 0 0 0 0 0 0 0 0 0 0 0 0 0 0 0 0 0 0 0 0 0 0 0 0 0 0 0 0 0 0 0 0 0 0 0 0 0 0 0 0 0 0 0 0 0 0 0 0 0 0 0 0 0 0 0 0 0 0 0 0 0 0 0 0 0 0 0 0 0 0 0 0 0 0 0 0 0 0 0 0 0 0 0 0 0 0 0 0 0 0 0 0 0 0 0 0 0 0 0 0 0 0 0 0 0 0.00382351487010416 0 0.11828901572953 0.0291757101750138 0.0153800184428001 0 0 0 0 0 0 0 0 0 0 0 0 0 0.0192390893591529 0 0 0.0060376101976304 0 0 0 0 0 0 0 0 0 0 0 0 0 0 0.0737516912070511 0 0 0 0 0.0154444880639234 0 0 0 0 0 0 0 0.00501641382027305 0 0 0 0 0 0 0 0 0 0 0.0117355952905948 0 0 0.00515905861667015 0 0 0 0 0 0 0 0 0 0 0 0 0.00113264064324586 0 0 0 0 0 0 0 0 0 0.0119225361102734 0.00297515799697415 0 0 0 0.0102492124843372 0 0 0 0 0 0 0 0 0 0 0 0 0 0 0 0 0 0 0 0 0 0 0 0 0 0 0 0 0 0 0 0 0 0 0 0 0.0225268747461987 0.0189997939765587 0.146878689986254 0.212511578135789 0.149685237358888 0 0 0 0 0.00360012931212858 0.0948635090076775 0 0 0 0 0 0 0 0 0 0 0 0 0.0216024344689315 0 0 0 0 0 0 0 0
0 0 0 0 0 0 0 0 0 0 0 0 0 0 0 0 0 0 0 0 0 0 0 0 0 0 0 0 0 0 0 0 0 0 0 0 0 0 0 0 0 0 0 0 0 0 0 0 0 0 0 0 0 0 0 0 0 0 0 0 0 0 0 0 0 0 0 0 0 0 0 0 0 0 0 0 0 0 0 0 0 0 0 0 0 0 0 0 0 0 0 0 0 0 0 0 0 0 0 0 0 0 0 0 0 0 0 0 0 0 0 0 0 0 0 0 0 0 0 0 0 0 0 0 0 0 0 0 0 0 0 0 0 0 0 0 0 0 0 0 0 0 0 0 0 0 0 0 0 0 0 0 0 0 0 0 0 0 0 0 0 0 0 0 0 0 0 0 0 0 0 0 0 0 0 0 0 0 0 0 0 0 0 0 0 0 0 0 0 0 0 0 0.146408021309281 0.0116896422093805 0 0.0157111799417876 0 0.0213434159683314 0 0 0 0 0 0 0 0 0 0 0 0 0 0 0 0 0 0 0.178315846187226 0 0 0 0 0.120422003014224 0 0 0 0 0 0 0 0 0 0 0 0 0 0 0 0 0 0 0 0 0.0197568087767979 0 0 0 0 0 0 0 0 0 0 0 0 0 0 0 0 0 0 0 0 0 0 0 0 0 0 0 0 0 0 0 0 0 0 0 0 0 0 0 0 0.108699299790377 0 0 0.0573293864302823 0.15848947494249 0.0946398578489676 0 0 0 0 0 0.0671950635808562 0 0 0 0 0 0 0 0 0 0 0 0 0 0 0 0 0 0 0 0 0
0 0 0 0 0 0 0 0 0 0 0 0 0 0 0 0 0 0 0 0 0 0 0 0 0 0 0 0 0 0 0 0 0 0 0 0 0 0 0 0 0 0 0 0 0 0 0 0 0 0 0 0 0 0 0 0.00387851306870527 0 0 0 0 0 0 0 0 0 0 0 0 0 0 0.00247837987721823 0 0 0 0 0 0 0 0 0 0 0 0 0 0 0 0 0 0 0 0 0 0 0 0 0 0 0 0 0 0 0 0 0 0 0 0 0 0 0 0 0 0 0 0 0 0 0 0 0 0 0 0 0 0 0 0 0 0 0 0 0 0 0 0 0 0 0 0.00131200449209374 0 0 0 0 0 0 0 0 0 0 0 0 0 0 0 0 0 0 0.0112904665507562 0.073514169829426 0.19888381350958 0.0410578236055937 0 0 0 0 0.00329456184831507 0.00318172630825425 0 0 0 0 0 0 0 0 0 0.00801945131392422 0.00496654182734067 0 0 0 0 0 0 0 0 0 0 0 0 0 0 0.0032157919854381 0 0 0 0 0.0468291724261731 0 0 0 0 0 0 0 0.052026695330784 0 0 0 0 0 0 0 0 0 0 0 0 0 0 0 0 0 0 0 0 0 0 0 0 0 0 0 0 0 0 0 0 0 0 0 0 0.0225331322358251 0.025884859240051 0 0 0 0 0 0 0 0 0 0 0 0.0216040694795441 0 0 0 0 0 0 0 0 0 0 0 0 0 0 0 0 0 0 0 0 0 0 0 0 0 0 0 0.0335914637190021 0 0 0.00792118654116688 0.0776918668486743 0.076514377831628 0 0 0 0 0.0593473657013558 0.179669977736394 0.0193547295071764 0 0 0 0 0 0 0 0 0 0 0 0.00646370403077169 0 0 0 0 0 0 0 0.0154741551548089
0 0 0 0 0 0 0 0 0 0 0 0 0 0 0 0 0 0 0 0 0 0 0 0 0 0 0 0 0 0 0 0 0 0 0 0 0 0 0 0 0 0 0 0 0 0 0 0 0 0 0 0 0 0 0 0 0 0 0 0 0 0 0 0 0 0 0 0 0 0 0 0 0 0 0 0 0 0 0 0 0 0 0 0 0 0 0 0 0 0 0 0 0 0 0 0 0 0 0 0 0 0 0 0 0 0 0 0 0 0 0 0 0 0 0 0 0 0 0 0 0 0 0 0 0 0 0 0 0 0 0 0 0 0 0 0 0 0 0 0 0 0 0 0 0 0 0 0 0 0 0 0 0 0 0 0 0.0281420588223743 0 0.102929332237837 0.0263787992559311 0.0250656245360286 0.0219036021456361 0 0 0 0 0 0 0 0 0 0 0 0 0.0391520798249064 0.0078243522426282 0 0 0 0 0 0.0161840259862942 0.0260492496656447 0 0 0 0 0 0 0 0 0 0.141165622979985 0.00222406053772549 0 0 0 0.0179365377668447 0 0 0 0 0 0 0 0 0 0 0 0 0 0 0.00232945901101056 0 0 0 0.00442138338358666 0 0 0.00532782130198332 0 0.00387075519874686 0 0 0 0 0 0 0 0 0 0 0 0 0 0 0 0 0 0 0 0 0.00420008518651903 0 0 0 0 0 0 0 0 0 0 0 0 0 0 0 0 0 0 0 0 0 0 0 0 0 0 0 0 0 0 0 0 0 0 0 0 0 0 0 0 0.17430282354562 0.0140992861079409 0.00531686748494936 0 0.183979337018583 0.0956420302910147 0 0 0.005241459240623 0 0.00476396266308754 0.0415493835644993 0 0 0 0 0 0 0 0 0 0 0 0 0 0 0 0 0 0 0 0 0
0 0 0 0 0 0 0 0 0 0 0 0 0 0 0 0 0 0 0 0 0 0 0 0 0 0 0 0 0 0 0 0 0 0 0 0 0 0 0 0 0 0 0 0 0 0 0 0 0 0 0 0 0 0 0 0 0 0 0 0 0 0 0 0 0 0 0 0 0 0 0 0 0 0 0 0 0 0 0 0 0 0 0 0 0 0 0 0 0 0 0 0 0 0 0 0 0 0 0 0 0 0 0 0 0 0 0 0 0 0 0 0 0 0 0 0 0 0 0 0 0 0 0 0 0 0 0 0 0 0 0 0 0 0 0 0 0 0 0 0 0 0 0 0 0 0 0 0 0 0 0 0 0 0 0 0 0.00300201462210728 0.00285533880847753 0.0801233670554342 0.0619095154432454 0.0543794453358344 0 0 0 0 0 0.00491087113442852 0 0 0 0 0 0 0 0.00793660394614257 0 0 0.0031913587957125 0 0 0 0 0.00368407648075698 0 0 0 0 0 0 0 0 0 0.0560517683274358 0.00606808705749425 0 0 0 0.0406756245325518 0 0 0 0 0 0 0 0.00587224986419445 0.00136558393663357 0 0 0 0 0 0.00103273232953422 0 0 0 0.00279961342050889 0 0 0 0 0 0 0 0 0 0 0 0 0 0 0 0.000874507579442636 0 0 0 0 0 0 0 0 0 0.016565870007766 0.00343387817324325 0 0 0 0.00893315031149869 0 0 0 0 0 0 0 0 0 0 0 0 0 0 0 0 0 0 0 0 0 0 0 0 0 0 0 0 0 0 0 0 0 0 0 0.145789187321498 0.0225329131654383 0.0301465931094151 0.106357014074071 0 0.186872491873282 0 0 0.00276190346507709 0 0.00688224588749579 0.125094565689624 0 0 0 0 0 0 0 0 0 0 0 0 0.00789742825165546 0 0 0 0 0 0 0 0
0 0 0 0 0 0 0 0 0 0 0 0 0 0 0 0 0 0 0 0 0 0 0 0 0 0 0 0 0 0 0 0.000627715422428607 0 0 0 0 0 0 0 0 0 0 0 0 0 0 0 0 0 0 0 0 0 0 0.00283613529140988 0.00989309773715039 0 0 0 0 0 0 0 0 0 0 0 0 0 0 0.00293937717799016 0 0 0 0 0 0 0 0 0 0 0 0 0 0 0 0 0 0 0 0 0 0 0 0 0 0 0 0 0 0 0 0 0 0 0 0 0 0 0 0 0 0 0 0 0 0 0 0 0 0 0 0 0 0 0 0 0 0 0 0 0 0 0 0 0 0 0 0.000573769581175526 0 0 0 0 0 0 0 0 0 0 0 0 0 0 0 0 0.00618839597551923 0.0116171568832317 0.0292108019319964 0.0564228963166409 0.0575084843034833 0.0288957179655147 0 0 0 0 0.00499452100995561 0.0227971645034626 0 0 0 0 0 0 0 0.00803392263057346 0.00346492535039127 0.00162062449061865 0.00514403122415096 0 0.0021378799989529 0 0.0020860204785788 0.0134191385464362 0 0 0 0 0 0 0 0 0 0.0313386449274054 0.003888780059058 0 0 0 0.0420120222666279 0 0 0 0 0 0 0 0.00251104715108924 0.00287404814046701 0 0 0 0 0 0.00204934107651282 0.00303978561944038 0 0 0.00176504349500176 0 0 0 0 0 0 0 0 0.000861807368780517 0 0 0 0 0 0 0.00191589368838443 0 0 0 0 0 0 0 0 0 0.0167848774967588 0.00393052358497285 0 0 0 0.013455954560281 0.0027683460404637 0 0 0 0 0 0 0.0211284618359326 0 0 0 0 0 0 0 0 0 0 0 0 0 0 0 0 0 0 0 0 0 0 0 0 0 0 0 0.100853970365459 0.0132148520943607 0.0291592966553063 0.0543021699239658 0.183534066724996 0 0 0 0.00615201398183941 0 0.0164527425954887 0.13176177009195 0.0226169577974296 0 0 0 0 0 0 0 0 0 0 0 0.00395369742880395 0 0 0 0 0 0 0 0.0172621082095623
0 0 0 0 0 0 0 0 0 0 0 0 0 0 0 0 0 0 0 0 0 0 0 0.0198790096572808 0 0 0 0 0 0 0 0 0 0 0 0 0 0 0 0 0 0 0 0 0 0 0 0.00573380022316998 0 0 0 0 0 0 0 0 0 0 0 0 0 0 0.055737188804656 0 0 0 0 0 0 0 0 0 0 0 0 0 0 0 0 0 0 0 0 0 0 0 0 0 0 0 0 0 0 0 0 0 0 0 0 0 0 0 0 0 0 0 0 0 0 0 0 0 0 0 0 0 0 0 0 0 0 0 0 0 0 0 0 0 0 0 0 0 0 0 0 0 0 0 0 0 0 0 0 0 0 0 0 0 0 0 0 0 0 0 0 0 0 0 0 0 0 0 0 0 0 0 0 0 0 0 0 0 0 0 0 0 0 0 0.0696187722116181 0 0 0.0170986449437009 0.342274806633832 0 0 0.0114925524581155 0 0 0 0 0 0 0 0 0 0 0 0 0 0 0 0 0.00533433225707576 0.0345051646803735 0 0 0 0 0 0 0 0 0.0465343569035766 0 0 0 0 0 0.150411451088844 0 0 0 0.0151052110537729 0.0117956751116062 0 0.014936803653514 0 0 0 0 0 0.00655727149101521 0 0 0 0 0.0369520320907537 0 0 0 0 0 0 0 0 0 0 0 0.0074794661257596 0 0.00201712360298113 0 0.00280655340877159 0 0 0 0 0 0 0 0 0 0 0 0 0 0 0 0 0 0 0 0 0 0 0 0 0 0 0 0 0 0.00794375692972896 0 0 0 0 0 0 0 0 0.135786026669854 0 0 0 0 0 0 0 0 0 0 0 0 0 0 0 0 0 0 0 0 0 0 0 0
0 0 0 0 0 0 0 0 0 0 0 0 0 0 0 0 0 0 0 0 0 0 0 0 0 0 0 0 0 0 0 0 0 0 0 0 0 0 0 0 0 0 0 0 0 0 0 0 0 0 0 0 0 0 0 0 0 0 0 0 0 0 0 0 0 0 0 0 0 0 0 0 0 0 0 0 0 0 0 0 0 0 0 0 0 0 0 0 0 0 0 0 0 0 0 0 0 0 0 0 0 0 0 0 0 0 0 0 0 0 0 0 0 0 0 0 0 0 0 0 0 0 0 0 0 0 0 0 0 0 0 0 0 0 0 0 0 0 0 0 0 0 0 0 0 0 0 0 0 0 0 0 0 0 0 0 0 0 0 0 0 0 0 0 0 0 0 0 0 0 0 0 0 0 0 0 0 0 0 0 0 0 0.0349443782892414 0 0 0 0 0 0 0 0 0 0 0 0 0 0 0 0 0 0 0 0 0 0 0 0 0 0 0 0 0 0 0 0 0 0 0 0 0 0 0 0 0 0 0 0 0 0 0 0 0 0 0 0 0 0.797339182730627 0 0 0 0 0 0 0 0 0 0 0 0 0 0 0 0 0 0 0.0214789089898255 0 0 0 0 0 0 0 0 0 0 0 0 0 0 0 0 0 0 0 0 0 0 0 0 0 0 0 0 0 0 0 0 0 0 0 0.101696371241244 0 0 0 0.019898923619786 0 0 0 0 0 0 0 0 0 0 0 0 0 0 0 0 0 0 0 0.0246422351292761
0 0 0 0 0 0 0 0 0 0 0 0 0 0 0 0 0 0 0 0 0 0.00416381232896525 0 0.0120606934950431 0 0 0 0 0 0 0 0 0 0 0 0 0 0 0.0124541081567348 0 0.00439440409577394 0 0 0 0 0 0 0 0 0 0 0 0 0 0 0 0 0 0 0 0 0 0.00405708328402701 0 0 0 0 0 0 0.00980618509034364 0 0 0 0 0.00239209293498667 0 0 0 0 0 0 0 0 0 0 0 0 0 0 0 0 0 0 0 0 0 0 0 0 0 0 0 0 0 0 0 0 0 0 0 0 0 0 0 0 0 0 0 0 0 0 0 0 0 0 0 0 0 0 0 0 0 0 0 0 0 0 0 0 0 0 0 0 0 0 0 0 0 0 0 0 0 0 0 0 0 0 0 0.0060419749596874 0.0055436953134007 0 0.0108032695724813 0 0 0 0 0 0 0 0 0 0 0 0 0 0 0 0 0 0 0 0.0207641374227418 0.401971726333711 0 0 0 0 0 0 0 0 0 0.00479365898414269 0 0 0 0 0.00233553830333085 0 0 0 0 0 0 0 0 0 0 0 0 0 0 0.114863494894526 0 0 0 0 0 0.0821182907068314 0 0 0 0 0.00768808019575895 0 0 0 0 0 0 0 0 0 0.0023669399030433 0 0 0.0462283421877094 0 0 0 0 0.00458333894888038 0.00363875606809434 0 0 0 0 0.0103323668214607 0.00508838350095396 0 0.00323634318607511 0 0.00613379641794838 0 0.00275588198406271 0.00206331344540826 0 0 0 0 0 0 0 0 0 0 0 0 0 0 0 0 0 0 0 0 0 0 0 0 0 0.0267199295833558 0.00598034837828358 0 0 0 0.00816295854920826 0.00744057993105583 0.0168750199305767 0.12189347290524 0.0107119925363041 0 0 0 0.00374662777571099 0 0 0 0 0 0 0 0 0 0 0 0 0.00334511404664793 0 0 0 0 0 0 0 0.00244424782749373
0 0 0 0 0 0 0 0 0 0 0 0 0 0 0 0 0 0 0 0 0 0 0 0 0 0 0 0 0 0 0 0 0 0 0 0 0 0 0 0 0 0 0 0 0 0 0 0 0 0 0 0 0 0 0 0 0 0 0 0 0 0 0 0 0 0 0 0 0 0 0 0 0 0 0 0 0 0 0 0 0 0 0 0 0 0 0 0 0 0 0 0 0 0 0 0 0 0 0 0 0 0 0 0 0 0 0 0 0 0 0 0 0 0 0 0 0 0 0 0 0 0 0 0 0 0 0 0 0 0 0 0 0 0 0 0 0 0 0 0 0 0 0 0 0 0 0 0 0 0 0 0 0 0 0 0 0 0 0 0 0 0 0 0 0 0 0 0 0 0 0 0 0 0 0 0 0 0 0 0 0 0.0228236983751515 0.0165607939735678 0 0 0 0 0 0 0 0 0 0 0 0 0 0.0947381968853609 0 0 0 0 0 0 0 0 0 0 0 0 0 0 0 0 0 0 0 0 0 0 0 0 0.012317725558837 0 0 0 0 0 0 0 0 0 0 0 0 0 0 0 0.112783586357005 0 0.342898075673663 0.208427182488231 0.0140978902568056 0.0162221955380432 0 0 0 0.0263552361509072 0 0.0145731108561314 0 0 0 0.00459097510718263 0 0 0 0 0 0 0 0 0 0 0 0 0 0 0 0 0 0 0 0 0 0 0 0 0 0 0 0 0 0.0339294315556024 0 0 0 0 0 0 0 0 0 0 0 0 0 0 0.024497766328075 0 0 0 0 0 0 0 0.0112842655913156 0.0112492270153661 0 0 0.00745171984414964 0 0 0.0099713441453935 0.0152275782992117 0 0
0 0 0 0 0 0 0 0 0 0 0 0 0 0 0 0 0 0 0 0 0 0 0 0 0 0 0 0 0 0 0 0 0 0 0 0 0 0 0 0 0 0 0 0 0 0 0 0 0 0 0 0 0 0 0 0 0 0 0 0 0 0 0 0 0 0 0 0 0 0 0 0 0 0 0 0 0 0 0 0 0 0 0 0 0 0 0 0 0 0 0 0 0 0 0 0 0 0 0 0 0 0 0 0 0 0 0 0 0 0 0 0 0 0 0 0 0 0 0 0 0 0 0 0 0 0 0 0 0 0 0 0 0 0 0 0 0 0 0 0 0 0 0 0 0 0 0 0 0 0 0 0 0 0 0 0 0 0 0.0264608057508754 0.0334946245869627 0 0 0 0 0 0.0103160397278313 0 0 0 0 0 0 0 0 0 0 0.0362308432915275 0.0222768857338164 0 0 0 0 0 0 0 0 0 0 0 0 0 0 0.0126167716684658 0 0 0 0 0.0286818047433992 0 0 0 0 0 0 0 0.201348368255719 0 0 0 0 0 0 0 0 0 0 0 0 0 0 0 0 0 0 0 0 0 0 0 0 0 0 0 0 0 0 0 0 0 0 0 0 0 0 0 0 0 0 0 0 0 0 0 0 0 0.0465756333783576 0 0 0 0 0 0 0 0 0 0 0 0 0 0 0 0 0 0 0 0 0 0 0 0 0 0 0 0.0156876997161254 0 0.146272463978937 0.0174929834214134 0.0437148138828627 0.106405834230089 0 0 0 0 0 0.174526747537828 0.0441403581247028 0 0 0 0 0 0 0 0 0 0 0 0 0 0 0 0 0 0 0 0.0337573219710864
0 0 0 0 0 0 0 0 0 0 0 0 0 0 0 0 0 0 0 0 0 0 0 0 0 0 0 0 0 0 0 0 0 0 0 0 0 0 0 0 0 0 0 0 0 0 0 0 0 0 0 0 0 0 0 0 0 0 0 0 0 0 0 0 0 0 0 0 0 0 0 0 0 0 0 0 0 0 0 0 0 0 0 0 0 0 0 0 0 0 0 0 0 0 0 0 0 0 0 0 0 0 0 0 0 0 0 0 0 0 0 0 0 0 0 0 0 0 0 0 0 0 0 0 0 0 0 0 0 0 0 0 0 0 0 0 0 0 0 0 0 0 0 0 0 0 0 0 0 0 0 0 0 0 0 0 0 0 0.0443770316716732 0.0580612671503209 0.00753206378038948 0 0 0 0 0.00214323447511957 0 0 0 0 0 0 0 0 0.00616305688267952 0 0 0.0134662765791424 0 0 0 0 0.00415393303418798 0 0 0 0 0 0 0 0 0 0.0246123684661167 0.00430714923126023 0 0 0 0.0929043293354087 0 0 0 0 0 0 0 0.0454076783153671 0 0 0 0 0 0 0 0 0 0 0 0 0 0 0 0 0 0 0 0 0 0 0 0 0 0 0.00169964101367564 0 0 0 0.00302854747994787 0 0 0 0 0 0.0347816509927661 0.0197359559596949 0 0 0.00373948548416692 0.0267313059265927 0 0 0 0 0 0 0 0.0149553810122787 0 0 0 0 0 0 0 0 0 0 0 0 0 0 0 0 0 0 0 0 0 0 0 0 0 0 0 0.0765494337076442 0.0112371030623421 0.0820046113193495 0.0282528165794123 0.147142632640942 0.157804065589211 0 0 0.00163584569451346 0 0.0323194249544476 0 0.0294895803289281 0 0 0 0 0 0 0 0 0 0.0022305798864911 0 0.00973681357570879 0 0 0 0 0 0 0 0.0137967358702213
0 0 0 0 0 0 0 0 0 0 0 0 0 0 0 0 0 0 0 0 0 0 0 0 0 0 0 0 0 0 0 0 0 0 0 0 0 0 0 0 0 0 0 0 0 0 0 0 0 0 0 0 0 0.00417389930487544 0 0 0.00181502477340669 0 0 0 0 0 0 0 0 0 0 0 0 0 0 0 0 0 0 0 0 0 0 0 0 0 0 0 0 0 0 0 0 0 0 0 0 0 0 0 0 0 0 0 0.00774540110927828 0 0 0 0 0 0 0 0 0 0 0 0 0 0 0 0 0 0 0 0 0 0 0 0 0 0 0 0 0 0 0 0 0 0 0 0 0 0.0283146195072802 0 0 0 0 0.00256930339556323 0 0 0.0259564909692883 0 0 0.00404528334055835 0.00172142833690821 0 0.00162361974656854 0.0112171925454348 0 0 0 0 0 0 0 0 0 0 0 0.00200670462365947 0 0 0 0 0 0 0 0 0 0 0 0.00281209021156139 0 0 0 0 0.00250501499140108 0 0 0.00132481160559823 0 0 0.000494010766934179 0 0 0 0 0 0 0 0.00439849090819329 0.00929716133641472 0 0.00149324311061763 0 0 0 0 0 0.00171263498302376 0 0 0 0 0 0 0 0 0 0 0 0 0 0 0 0 0.00104927268473915 0 0 0 0 0 0 0 0 0 0.0018753882081094 0 0 0 0.00100069656372106 0 0 0.0019694957987326 0.00418246911413963 0.00618812134779627 0.0113049992326279 0.00151113070793401 0 0 0.00276079645550634 0.0134132181294626 0.00464522913203706 0.00331795837523994 0.0124379478591395 0 0.00309427972666543 0 0 0.180917804489248 0 0 0 0 0.00166306291535454 0 0 0 0 0 0 0 0 0 0 0 0 0 0 0 0 0 0 0 0 0 0.00158045356734802 0 0 0.00941752727757472 0 0 0.0288768605218603 0 0.000975625620829161 0 0 0.00871413938179091 0.0314380508564997 0 0 0.129818648736676 0.00797921875949489 0 0 0.0108554697561453 0.0480028924649456 0.0345305928031581 0.0796612466475849 0.0469113432002333 0 0 0 0 0 0.00513435189378349 0 0 0 0.189545282205057
0 0 0 0 0 0 0 0 0 0 0 0 0 0 0 0 0 0 0 0 0 0 0 0 0 0 0 0 0 0 0 0 0 0 0 0 0 0 0 0 0 0 0 0 0 0 0 0 0 0 0 0 0 0 0 0 0 0 0 0 0 0 0 0 0 0 0 0 0 0 0 0 0 0 0 0 0 0 0 0 0 0 0 0 0 0 0 0 0 0 0 0 0 0 0 0 0 0 0 0 0 0 0 0 0 0 0 0 0 0 0 0 0 0 0 0 0 0 0 0 0 0 0 0 0 0 0 0 0 0 0 0 0 0 0 0 0 0 0 0 0 0 0 0 0 0 0 0 0 0.00215302523440055 0 0 0 0 0 0 0 0 0 0 0 0 0 0 0 0 0 0 0.0010682120902932 0 0.00328313245642568 0 0 0 0 0 0 0 0 0 0 0 0 0 0 0 0 0.00323573148583677 0.00826451816103968 0 0 0 0 0 0 0 0 0 0 0 0 0 0 0 0 0 0 0 0 0 0 0 0 0 0 0 0 0 0 0 0 0 0 0 0 0 0 0 0 0 0 0 0.000556961867986714 0 0.038410530301137 0 0 0 0 0 0 0 0 0 0.07881135863901 0.0152436419638153 0 0 0 0.00246580177168222 0.00662387446678908 0.00592495982774458 0.000577979296967344 0.0130032677671022 0.00292395026819771 0.127745165680859 0.0439119476085844 0.117265276202365 0 0 0 0 0 0 0 0 0 0 0 0 0 0 0 0 0 0 0 0 0 0 0 0.00314845792666743 0 0 0 0 0 0 0 0 0 0 0 0 0 0 0 0.0419082655998698 0.218509825462234 0.0146405715939237 0 0 0 0 0 0 0 0 0.0634505847984415 0.0631737842566708 0.0478014395778019 0 0.049544063081864 0.00316527167123731 0.00242306029703574 0.0207653406440172
0 0 0 0 0 0 0 0 0 0 0 0 0 0 0 0.000364358877465874 0 0 0 0 0 0 0 0 0 0 0 0 0 0 0 0 0 0 0 0 0 0 0 0 0 0 0 0 0 0 0 0 0 0 0.000866108231966256 0 0 0.00423428078224737 0 0 0.00239305638255066 0 0 0 0 0 0 0 0 0 0 0 0 0 0 0 0 0 0 0 0 0 0 0 0 0 0 0 0 0 0 0 0 0 0 0 0 0.00186508135736825 0 0 0 0 0 0.00201232316788175 0.0100614203053635 0 0.00164639826613886 0 0 0 0 0 0 0 0 0 0 0 0 0 0 0 0 0 0 0 0 0 0 0 0 0 0 0 0 0 0 0 0 0 0 0 0.0330399122513861 0 0 0 0 0.0140060016663782 0.000985576226591698 0 0.0322736839083986 0 0 0.0323607080992056 0.0108386758355287 0 0.00221346731828601 0.0217381663274462 0 0 0 0 0 0 0 0 0 0 0 0 0 0.000679642901008444 0 0 0.000524119092679772 0 0 0 0 0 0 0 0 0 0 0 0.000519973672975505 0 0 0 0 0.00277502094478816 0.00114886334777883 0 0 0 0 0 0 0 0.0030920233166068 0 0 0 0 0 0 0 0 0 0 0 0 0 0 0 0 0 0 0 0 0 0 0 0 0 0 0 0 0 0 0 0 0 0 0 0.00115035258831517 0 0.00190785588221069 0 0 0.00053217035174972 0 0.00377670559934336 0.00339313174533307 0 0 0 0.00338263381706821 0 0.00229231306032224 0.0012609072596599 0 0.00230316084316463 0.0071381015901535 0.000764406052448561 0.00242755139965717 0 0 0.141035604010864 0.00438271803903604 0.00593884776815225 0 0 0 0 0 0 0 0 0 0 0 0 0 0 0 0 0 0 0 0 0 0 0 0 0 0 0 0 0 0 0 0 0 0 0.00259190351523988 0 0 0.0678585009802507 0.0272554667908091 0 0.110889241626883 0.0275673522768839 0 0.0185448347792043 0.0382596352408532 0 0 0.00081951439576462 0.002982051486423 0 0.0296529990772497 0.0340324535192848 0.00553067842700624 0.061433194689983 0.0893627501064395 0.0101346821537006 0.0615938790203793 0.0501655396261256
0 0 0 0 0 0 0 0 0 0 0 0 0 0 0 0 0 0 0 0 0 0 0 0 0 0 0 0 0 0 0 0 0 0 0 0 0 0 0 0 0 0 0 0 0 0 0 0 0 0 0 0 0 0 0 0 0 0 0 0 0 0 0 0 0 0 0 0 0 0 0 0 0 0 0 0 0 0 0 0 0 0 0 0 0 0 0 0 0 0 0 0 0 0.00355332672940731 0 0 0 0 0 0.000838557917136101 0 0 0.00246209993772576 0 0 0 0 0 0 0 0 0 0 0 0 0 0 0 0 0 0 0 0 0 0 0 0 0 0 0 0 0 0 0 0 0 0 0 0.00206705850845194 0 0 0 0 0.00413900139343316 0.00107578863372622 0 0.0050703501966369 0 0 0.0250569570849562 0.0106062431426637 0 0.0011580593231566 0.000820060316022805 0 0 0 0 0 0 0 0 0 0 0 0 0 0 0.00124060150103401 0 0.00239855149980942 0 0 0 0 0 0 0 0 0 0 0 0 0 0 0 0 0.00384678267812435 0.00963256908482685 0 0 0 0 0 0 0 0 0 0 0 0.000621673372235794 0 0 0 0 0 0 0 0 0 0 0 0 0 0 0 0 0 0 0 0 0 0 0 0 0 0 0 0 0 0 0 0 0.0151504365030448 0.0380840911287423 0 0 0 0 0 0 0 0 0 0.0713586326869856 0.014077132695947 0 0 0 0.00155246447463429 0.0050048688927208 0.00622448252073939 0.000686530819487424 0.0134641016468651 0.00305634253279446 0.139347090746842 0.023819596393549 0.0737143339549839 0 0 0 0 0 0 0 0 0 0 0 0 0 0 0 0 0 0 0 0 0 0 0 0.00257709037328654 0 0 0 0 0 0 0 0 0 0 0 0 0 0.00510983366981811 0.174102144754402 0.135852810571889 0 0.0406071846112437 0 0.00138687920803028 0.00539722451610058 0 0 0 0 0 0.0280905693893601 0.0245331167537736 0.0262502171507999 0.00336017543253991 0.0425942912523767 0.0025125408166507 0.00425434270812465 0.0232437924749207
0 0 0 0 0 0 0 0 0 0 0 0 0 0 0 0 0 0 0 0 0 0 0 0 0 0 0 0 0 0 0 0 0 0 0 0 0 0 0 0 0 0 0 0 0 0 0 0 0 0 0 0 0 0 0 0 0 0 0 0 0 0 0 0 0 0 0 0 0 0 0 0 0 0 0 0 0 0 0 0 0 0 0 0 0 0 0 0 0 0 0 0 0 0 0 0 0 0 0 0 0 0 0 0 0 0 0 0 0 0 0 0 0 0 0 0 0 0 0 0 0 0 0 0 0 0 0 0 0 0 0 0 0 0 0 0 0 0 0 0 0 0 0 0 0 0 0 0 0 0 0 0 0 0 0 0 0 0 0 0 0 0 0 0 0 0 0 0 0 0 0 0 0 0 0 0 0 0 0 0 0 0 0 0 0 0 0 0 0 0 0 0 0 0 0 0 0 0 0 0 0 0 0 0 0 0 0 0 0 0 0 0 0 0 0 0 0 0 0 0 0 0 0 0 0 0 0 0 0 0 0 0 0 0 0 0 0 0 0 0 0 0 0 0 0 0 0 0 0 0 0.00720760267990101 0 0.00152866737319467 0 0 0 0.00856251480564437 0 0 0 0 0 0 0 0 0 0 0 0 0 0 0 0 0 0 0 0 0 0 0 0 0 0 0 0 0 0 0 0 0 0 0 0 0 0 0 0.0460685565898249 0.133379072133319 0.16036747874713 0 0 0 0 0 0 0 0 0 0.0933271783429623 0.136923594662222 0.0866424442446771 0 0.317364255746065 0.00862863467505955 0 0
0 0 0 0 0 0 0 0 0 0 0 0 0 0 0 0 0 0 0 0 0 0 0 0 0 0 0 0 0 0 0 0 0 0 0 0 0 0 0 0 0 0 0 0 0 0 0 0 0 0 0 0 0 0 0 0 0 0 0 0 0 0 0 0 0 0 0 0 0 0 0 0 0 0 0 0 0 0 0 0 0 0 0 0 0 0 0 0 0 0 0 0 0 0 0 0 0 0 0 0 0 0 0 0 0 0 0 0 0 0 0 0 0 0 0 0 0 0 0 0 0 0 0 0 0 0 0 0 0 0 0 0 0 0 0 0 0 0 0 0 0 0 0 0 0 0 0 0 0 0 0 0 0 0 0 0 0 0 0 0 0 0 0 0 0 0 0 0 0 0 0 0 0 0 0 0 0 0 0 0 0 0 0.0144729499058015 0 0 0 0 0 0 0 0.00961740792014427 0 0.0944827913704784 0 0 0 0.013805259453155 0 0 0 0.00718011047751194 0 0 0 0 0 0 0 0 0 0 0 0 0.284094025306121 0 0 0 0 0 0.146442291822072 0 0 0 0 0.15835708012948 0 0 0 0 0 0 0 0 0 0 0 0 0 0 0 0 0 0 0.00515798809761864 0 0 0 0.0169038569556397 0 0 0 0 0.00355051260134359 0 0 0 0 0 0.245935725960633 0 0 0 0 0 0 0 0 0 0 0 0 0 0 0 0 0 0 0 0 0 0 0 0 0 0 0 0 0 0 0 0 0 0 0 0 0 0 0 0 0 0 0 0 0 0 0 0 0 0 0 0 0 0 0 0 0
0 0 0 0 0 0 0 0 0 0 0 0 0 0 0 0 0 0 0 0 0 0 0 0 0 0 0 0 0 0 0 0 0 0 0 0 0 0 0 0 0 0 0 0 0 0 0 0 0 0 0 0 0 0 0 0 0 0 0 0 0 0 0 0 0 0 0 0 0 0 0 0 0 0 0 0 0 0 0 0 0 0 0 0 0 0 0 0 0 0 0 0 0 0 0 0 0 0 0 0 0 0 0 0 0 0 0 0 0 0 0 0 0 0 0 0 0 0 0 0 0 0 0 0 0 0 0 0 0 0 0 0 0 0 0 0 0 0 0.0173735821457142 0 0 0 0 0 0 0 0.0130637024450891 0 0 0 0 0 0 0.0104164475506681 0 0 0 0 0 0 0 0 0 0 0 0 0 0 0 0 0 0 0 0 0 0 0 0 0 0 0 0 0 0 0 0 0 0.0549087894750767 0 0 0 0 0 0 0 0 0 0 0 0 0 0 0 0 0 0 0 0 0 0 0 0 0 0 0 0 0 0 0 0 0 0 0 0 0 0 0 0 0 0 0 0 0 0 0 0 0 0 0 0 0 0 0 0 0 0 0 0 0 0 0 0 0 0 0 0.25609354972536 0 0 0 0 0 0 0 0 0 0 0 0 0 0 0 0 0 0 0 0 0 0 0 0 0 0 0 0 0 0 0 0 0 0 0 0 0 0 0 0.0358387312679275 0 0.117127748766567 0.00714983880453244 0 0 0 0 0 0 0 0 0 0 0 0 0 0 0 0 0.488027609819066
0 0 0 0 0 0 0 0 0 0 0 0 0 0 0 0 0 0 0 0 0 0 0 0 0 0 0 0 0 0 0 0 0 0 0 0 0 0 0 0 0 0 0 0 0 0 0 0 0 0 0 0 0 0 0 0 0 0 0 0 0 0 0 0 0 0 0 0 0 0 0 0 0 0 0 0 0 0 0 0 0 0 0 0 0 0 0 0 0 0 0 0 0 0 0 0 0 0 0 0 0.00656685965890128 0 0 0 0 0 0 0 0 0 0 0 0 0 0 0 0 0 0 0 0 0 0 0 0 0 0 0 0 0 0 0 0 0 0 0 0 0 0.0506415980038815 0 0 0 0 0.0334192463316811 0 0 0.0374764774552704 0 0 0 0 0 0 0.0307108440758342 0 0 0 0 0 0 0 0 0 0 0 0 0 0 0 0 0 0 0 0 0 0 0 0 0 0 0 0 0 0 0 0 0 0 0 0 0 0 0 0 0 0 0 0 0 0 0 0 0 0 0 0 0 0 0 0 0 0 0 0 0 0 0 0 0 0 0 0 0 0 0 0 0 0 0 0 0 0 0 0 0 0 0 0 0 0 0 0 0 0 0 0 0 0 0 0 0 0 0 0 0 0.174094520471355 0 0 0 0 0 0 0 0 0 0 0 0 0 0 0 0 0 0 0 0 0 0 0 0 0 0 0 0 0 0 0 0 0 0 0 0 0 0 0 0.157110986067712 0 0.2395591675081 0.0275843808277474 0 0 0 0 0 0 0 0 0 0 0 0 0.143099152943402 0 0 0.0782901497433481 0.0214466169127662
0 0 0 0 0 0 0 0 0 0 0 0 0 0 0 0 0 0 0 0 0 0 0 0 0 0 0 0 0 0 0 0 0 0 0 0 0 0 0 0 0 0 0 0 0 0 0 0 0 0 0 0 0 0 0 0 0 0 0 0 0 0 0 0 0 0 0 0 0 0 0 0 0 0 0 0 0 0 0 0 0 0 0 0 0 0 0 0 0 0 0 0 0 0 0 0 0 0 0 0 0 0 0 0 0 0 0 0 0 0 0 0 0 0 0 0 0 0 0 0 0 0 0 0 0 0 0 0 0 0 0 0 0 0 0 0 0 0 0 0 0 0 0 0 0 0 0 0 0 0 0 0 0 0 0 0 0 0 0 0 0 0 0 0 0 0 0 0 0 0 0 0 0 0 0 0 0 0 0 0 0 0 0 0 0 0 0 0 0 0 0 0 0 0 0 0.0797457867882048 0 0 0 0 0 0 0 0 0 0 0 0 0 0 0 0 0 0.099967674204555 0.411874593526302 0 0 0 0 0 0 0 0 0 0 0 0 0 0 0 0 0.0212348501817211 0 0 0 0 0 0 0 0 0 0 0.0051708084038796 0 0 0 0 0 0.0179051287346381 0 0.00703392058354215 0 0.00636405402114599 0 0 0 0 0 0 0 0 0 0 0 0 0 0 0 0 0 0 0 0 0 0 0 0 0 0 0 0 0 0 0 0 0 0 0 0 0 0 0 0 0 0 0.112750412104352 0 0 0 0 0 0 0 0 0.129009342890078 0 0.0246878906560629 0.0428078193162714 0 0 0 0 0 0 0 0.0414477185892472
0 0 0 0 0 0 0 0 0 0 0 0 0 0 0 0 0 0 0 0 0 0 0 0 0 0 0 0 0 0 0 0 0 0 0 0 0 0 0 0 0 0 0 0 0 0 0 0 0 0 0 0 0 0 0 0 0 0 0 0 0 0 0 0 0 0 0 0 0 0 0 0 0 0 0 0 0 0 0 0 0 0 0 0 0 0 0 0 0 0 0 0 0 0 0 0 0 0 0 0 0 0 0 0 0 0 0 0 0 0 0 0 0 0 0 0 0 0 0 0 0 0 0 0 0 0 0 0 0 0 0 0 0 0 0 0 0 0 0.0046916335552235 0 0 0 0 0 0 0 0.00824380041598999 0 0 0 0 0 0 0 0 0 0 0 0 0 0 0 0 0 0 0 0 0 0 0 0 0 0 0 0 0 0 0 0 0 0 0 0 0 0 0 0 0 0 0 0 0 0 0 0 0 0.00242435152998512 0 0 0 0 0 0 0 0 0 0 0 0 0 0 0 0 0.0170812449402107 0.003960453607367 0 0 0 0 0 0 0 0 0 0 0 0 0 0 0 0 0 0.00149127833868117 0 0 0 0 0 0 0.00182775706286516 0.00295663857656145 0 0 0 0 0 0.00217521364369369 0 0 0.00204103705105285 0.005563633490775 0 0.00275541992178405 0 0 0.01523937269437 0 0.00328870755176277 0 0 0 0 0 0 0 0 0 0 0 0 0 0 0 0 0 0 0 0 0 0 0 0 0 0 0 0 0 0 0 0 0 0 0 0 0 0.155480288229869 0 0 0 0 0 0 0 0.0771143669843001 0 0.361119361967483 0.0526831809329513 0.0392809631615115 0 0.0298656489817151 0.00558575880800935 0.155714142800116 0 0.0433945528194459 0 0.00602119293427583
0 0 0 0 0 0 0 0 0 0 0 0 0 0 0 0 0 0 0 0 0 0 0 0 0 0 0 0 0 0 0 0 0 0 0 0 0 0 0 0 0 0 0 0 0 0 0 0 0 0 0 0 0 0.00295106938873918 0 0 0.00172071338059216 0 0 0 0 0 0 0 0 0 0 0 0 0 0 0 0 0 0 0 0 0 0 0 0 0 0 0 0 0 0 0 0 0 0 0 0 0 0 0 0 0 0 0 0.00156879945323609 0 0 0 0 0 0 0 0 0 0 0 0 0 0 0 0 0 0 0 0 0 0 0 0 0 0 0 0 0 0 0 0 0 0 0 0 0 0.0188366342364967 0 0 0 0 0 0 0 0.0126357716020269 0 0 0 0 0 0 0.00270723573215893 0 0 0 0 0 0 0 0 0 0 0 0 0 0 0 0 0 0 0 0 0 0 0 0 0 0 0 0.00373593490310814 0.00609890653120157 0 0 0 0 0.00306702246057652 0 0 0 0 0 0 0 0.0127422479135107 0.00946758843750409 0.00480395970878378 0 0 0 0 0 0 0 0 0 0 0 0 0 0 0 0.0120940986932415 0 0 0.0161613405856317 0 0 0 0 0 0 0 0 0 0 0 0 0 0 0 0.00165787229040915 0 0 0 0 0 0 0.00572356828555229 0.00617106389148003 0 0.00733253230158103 0.00267612809496657 0 0 0.00290156170127638 0.0170936625087999 0.00338234817842719 0.0110628200118478 0.0238037280880382 0 0.0110785867525675 0 0 0.0619958813274454 0.00291295837068273 0.0152910719855768 0 0 0 0 0 0 0 0 0 0 0 0 0 0 0 0 0 0 0 0 0 0 0 0 0 0 0 0 0 0 0 0 0 0 0.00249065687358621 0 0.00259310580796653 0.051155614295647 0 0.00170964068967096 0 0 0 0 0 0 0.201761348521723 0 0.273329703160831 0.0773813619527331 0 0.0484925834448426 0.0254247156298342 0.0173153078742535 0 0 0 0.0166708549334534
0 0 0 0 0 0 0 0 0 0 0 0 0 0 0 0 0 0 0 0 0 0 0 0 0 0 0 0 0 0 0 0 0 0 0 0 0 0 0 0 0 0 0 0 0 0 0 0 0 0 0 0 0 0 0 0 0 0 0 0 0 0 0 0 0 0 0 0 0 0 0 0 0 0 0 0 0 0 0 0 0 0 0 0 0 0 0 0 0 0 0 0 0 0 0 0 0 0 0 0 0 0 0 0 0 0 0 0 0 0 0 0 0 0 0 0 0 0 0 0 0 0 0 0 0 0 0 0 0 0 0 0 0 0 0 0 0 0 0 0 0 0 0 0 0 0 0 0 0 0 0 0 0 0 0 0 0 0 0 0 0 0 0 0 0 0 0 0 0 0 0 0 0 0 0 0 0 0 0 0 0 0 0 0 0 0 0 0.00276376097567008 0.000456977640537361 0 0 0 0.00366814303869233 0 0 0.0518747103244529 0.00161882072602663 0 0 0 0 0 0 0 0 0 0 0 0 0 0 0 0 0 0 0 0.00851644973294134 0 0 0 0 0.063334948022272 0 0 0 0.00151731629131361 0 0 0 0 0.00619076871404482 0.0137092790870565 0.00204911141107138 0 0 0 0 0 0 0.00220327024076542 0.00194926236809617 0.00346200896955055 0 0 0 0.00375797130615317 0.00629275306351685 0.00894481044023897 0.139150499066483 0.0361563944606868 0.0781195342435912 0.0128539182212765 0.0518956427703819 0 0 0 0.00529057481981842 0.0433599682747503 0 0 0 0 0 0 0 0 0 0 0 0 0 0 0 0 0 0 0 0 0 0 0 0 0 0 0 0 0 0 0 0 0 0 0.00159779119029525 0 0 0 0 0.00400331842790095 0 0 0 0 0 0.00530569226696201 0.018941567947795 0.175890980256078 0 0.0631657932042578 0 0.060519182873383 0.0940367647158445 0.00384393719812417 0 0.0235580777099715 0 0
0 0 0 0 0 0 0 0 0 0 0 0 0 0 0 0 0 0 0 0 0 0 0 0 0 0 0 0 0 0 0 0 0 0 0 0 0 0 0 0 0 0 0 0 0 0 0 0 0 0 0 0 0 0 0 0 0 0 0 0 0 0 0 0 0 0 0 0 0 0 0 0 0 0 0 0 0 0 0 0 0 0 0 0 0 0 0 0 0 0 0 0 0 0 0 0 0 0 0 0 0 0 0 0 0 0 0 0 0 0 0 0 0 0 0 0 0 0 0 0 0 0 0 0 0 0 0 0 0 0 0 0 0 0 0 0 0 0 0 0 0 0 0 0 0 0 0 0 0 0 0 0 0 0 0 0 0 0 0.00743380295541537 0 0 0 0 0 0 0.00292163836781632 0 0 0 0 0.0017985398058596 0 0 0 0 0 0 0.00485361149163941 0 0 0 0.00496582139163072 0.00871834454962615 0 0 0 0.00108560510804138 0 0 0 0.00298152368818845 0 0.0458397729634906 0 0 0.312620486776399 0 0.00528054604956021 0 0 0.00259911920513179 0 0 0 0 0.00559097230316618 0 0 0 0 0 0 0 0 0 0 0.0240218960131326 0 0 0 0 0.0210293514577603 0 0 0 0 0 0 0 0 0 0.00933604050230715 0.00252542940894189 0 0 0 0.00265407529355684 0 0 0 0 0 0.0169155793295867 0.0136750746688979 0 0 0 0.0120769194357 0.00841548735972136 0 0 0 0.0018221211946224 0 0 0 0 0 0 0 0 0 0 0 0 0 0 0 0 0 0 0 0 0 0 0 0 0 0 0 0 0.00300896307566673 0 0.035539362851601 0 0.0060146223911997 0 0.018938688963148 0.00965375653443076 0 0 0.0029776720189824 0 0 0.0198509364499387 0 0 0 0 0 0 0 0 0.0250718352397212 0.0384885024609939 0.135705689898803 0.172142023046344 0 0 0 0 0.0134461877489772 0 0 0 0
0 0 0 0 0 0 0 0 0 0 0 0 0 0 0 0 0 0 0 0 0 0 0 0 0 0 0 0 0 0 0 0 0 0 0 0 0 0 0 0 0 0 0 0 0 0 0 0 0 0 0 0 0 0 0 0 0 0 0 0 0 0 0 0 0 0 0 0 0 0 0 0 0 0 0 0 0 0 0 0 0 0 0 0 0 0 0 0 0 0 0 0 0 0 0 0 0 0 0 0 0 0 0 0 0 0 0 0 0 0 0 0 0 0 0 0 0 0 0 0 0 0 0 0 0 0 0 0 0 0 0 0 0 0 0 0 0 0 0 0 0 0 0 0 0.00362546255219098 0 0 0 0 0.0172651683486177 0 0 0 0 0 0 0 0 0 0 0 0 0 0 0 0 0 0 0 0 0 0 0 0 0 0 0 0 0 0 0 0 0 0 0 0 0 0 0 0 0 0 0 0 0 0 0 0 0 0 0 0 0 0 0 0 0 0 0 0 0 0 0 0 0 0 0 0 0 0 0 0 0 0 0 0 0 0 0 0 0 0 0.00814098643348575 0 0.00267104535778945 0 0 0 0 0.00620722290768702 0.00234965183736564 0 0 0 0.00537251126050471 0 0.0126012008607412 0.00992125531362011 0 0.021177317417994 0.0659484130813524 0.00208060798705186 0.0194875966438295 0 0.0138331445479764 0.00245406300190827 0.0530981539187794 0.0122317399764314 0 0 0 0 0 0 0 0 0 0 0 0 0 0 0 0 0 0 0 0 0 0 0 0 0 0 0 0 0 0 0 0 0 0 0 0 0 0 0.0984725710754648 0.0707610608920627 0.0547150801084721 0.0460300250381327 0 0 0 0 0 0 0 0 0 0.23963803552079 0.0359865535701688 0 0.178423387871647 0.0138014314208152 0.00370631305512156 0
0 0 0 0 0 0 0 0 0 0 0 0 0 0 0 0 0 0 0 0 0 0 0 0 0 0 0 0 0 0 0 0 0 0 0 0 0 0 0 0 0 0 0 0 0 0 0 0 0 0 0 0 0 0 0 0 0 0 0 0 0 0 0 0 0 0 0 0 0 0 0 0 0 0 0 0 0 0 0 0 0 0 0 0 0 0 0 0 0 0 0 0 0 0 0 0 0 0 0 0 0 0 0 0 0 0 0 0 0 0 0 0 0 0 0 0 0 0 0 0 0 0 0 0 0 0 0 0 0 0 0 0 0 0 0 0 0 0 0 0 0 0 0 0 0 0 0 0 0 0.00595803133831336 0 0 0 0 0 0 0 0 0 0 0 0 0 0 0 0 0 0 0 0 0 0 0 0 0 0 0 0 0 0 0 0 0 0 0 0 0 0 0 0 0 0 0 0 0 0 0 0 0 0 0 0 0 0 0 0 0 0 0 0 0 0 0 0 0 0 0 0 0 0 0 0 0 0 0 0 0 0 0 0 0 0 0.0057761213460917 0 0.00174169552461126 0 0 0 0 0.00157948979587599 0.000887890163342441 0 0 0 0.0082560374580371 0.00208521741107011 0.00802759087121232 0.00171851906812759 0.00220633216615216 0.0159908469818855 0.0567539422654179 0.00426098728326929 0.0179233849340562 0 0 0 0.0328653748461272 0.0470317549993524 0 0 0 0 0 0 0 0 0 0 0 0 0 0 0 0 0 0 0 0 0 0 0 0 0 0 0 0 0 0 0 0 0 0 0.000920685088387107 0 0 0 0.0479792082844406 0.0397425297220422 0.0233849130242156 0.0330482071348614 0 0 0 0 0.00934056491311724 0.0271449665479241 0.0526441726805795 0 0.117271447826249 0 0.22860896540861 0.00325433994507443 0.134798084761964 0.0665218916777934 0.00227680653179945 0
0 0 0 0 0 0 0 0 0 0 0 0 0 0 0 0 0 0 0 0 0 0 0 0 0 0 0 0 0 0 0 0 0 0 0 0 0 0 0 0 0 0 0 0 0 0 0 0 0 0 0 0 0 0 0 0 0 0 0 0 0 0 0 0 0 0 0 0 0 0 0 0 0 0 0 0 0 0 0 0 0 0 0 0 0 0 0 0 0 0 0 0 0 0 0 0 0 0 0 0 0 0 0 0 0 0 0 0 0 0 0 0 0 0 0 0 0 0 0 0 0 0 0 0 0 0 0 0 0 0 0 0 0 0 0 0 0 0 0 0 0 0 0 0 0 0 0 0 0 0 0 0 0 0 0 0 0 0 0 0 0 0 0 0 0 0 0 0 0 0 0 0 0 0 0 0 0 0 0 0 0 0 0 0 0 0 0 0.00163170447744114 0.00234426295279683 0 0 0 0 0 0 0 0 0 0 0 0 0 0 0 0 0 0 0 0 0 0 0 0 0 0 0 0 0 0 0 0 0 0 0 0 0 0 0 0 0 0 0 0.000525214706344793 0 0.0008783603484629 0 0 0 0 0 0 0 0 0 0.0282629249268222 0.0108641126799196 0.00312785689437476 0 0.0147605633058389 0.0190106281952929 0.0607003175753624 0.0106565046883847 0.0275430719178236 0 0 0.0267105626309788 0.0361461169092845 0.172199259477108 0 0 0 0 0 0 0 0 0 0 0 0 0 0 0 0 0 0 0 0 0 0 0 0 0 0 0 0 0 0 0 0 0 0 0 0 0 0 0.0438420324399284 0.00779963311015309 0.0302168683525565 0.0252542122464218 0 0 0 0 0.00210968145044924 0.0171871398936156 0.0987844183981633 0 0.0212671998059412 0.27607480684564 0 0 0.0304465273732823 0.0228743731545383 0 0.00878164524307386
0 0 0 0 0 0 0 0 0 0 0 0 0 0 0 0 0 0 0 0 0 0 0 0 0 0 0 0 0 0 0 0 0 0 0 0 0 0 0 0 0 0 0 0 0 0 0 0 0 0 0 0 0 0 0 0 0 0 0 0 0 0 0 0 0 0 0 0 0 0 0 0 0 0 0 0 0 0 0 0 0 0 0 0 0 0 0 0 0 0 0 0 0 0 0 0 0 0 0 0 0.00284162246969833 0 0 0 0 0 0 0 0 0 0 0 0 0 0 0 0 0 0 0 0 0 0 0 0 0 0 0 0 0 0 0 0 0 0 0 0 0 0.0554293306893369 0 0 0 0 0.0246111524896193 0 0 0.0786374632375362 0 0 0 0 0 0 0.0537194793949925 0 0 0 0 0 0 0 0 0 0 0 0 0 0 0 0 0 0 0 0 0 0 0 0.00238396303687235 0 0 0 0 0 0 0 0 0 0 0 0 0 0 0 0 0 0 0 0.00297359721028776 0 0 0 0 0 0 0 0 0 0 0 0 0 0 0 0 0 0 0 0 0 0 0 0 0 0 0 0 0 0 0 0 0 0 0.00225220263558967 0 0.000810384113895245 0 0 0 0 0 0 0 0.00738043788825949 0.00529128300073994 0 0 0.00276947692260685 0.00660940429378659 0 0 0 0 0 0 0 0.213396574739869 0 0 0 0 0 0 0 0 0 0 0 0 0 0 0 0 0 0 0 0 0 0 0 0 0 0 0 0 0 0 0 0 0 0 0 0 0 0 0 0.00954191899719052 0 0.218416788823274 0.00975137044727776 0 0 0 0.0812546100602461 0 0.148268848810867 0.0295097055884522 0.0101801506000154 0.0130668871916469 0 0.00990794499046899 0 0 0 0 0.0109954023674717 0
0 0 0 0 0 0 0 0 0 0 0 0 0 0 0 0 0 0 0 0 0 0 0 0 0 0 0 0 0 0 0 0 0 0 0 0 0 0 0 0 0 0 0 0 0 0 0 0 0 0 0 0 0 0 0 0 0 0 0 0 0 0 0 0 0 0 0 0 0 0 0 0 0 0 0 0 0 0 0 0 0 0 0 0 0 0 0 0 0 0 0 0 0 0 0 0 0 0 0 0 0 0 0 0 0 0 0 0 0 0 0 0 0 0 0 0 0 0 0 0 0 0 0 0 0 0 0 0 0 0 0 0 0 0 0 0 0 0 0 0 0 0 0 0 0.0132198417694786 0 0 0 0 0.0391453343488329 0 0 0 0 0 0 0 0 0 0 0 0 0 0 0 0 0 0 0 0 0 0 0 0 0 0 0 0 0 0 0 0 0 0 0 0 0 0 0 0 0 0 0 0 0 0 0.00139015853691673 0 0 0 0 0 0 0 0 0 0 0 0 0 0 0 0 0 0 0 0 0 0 0 0 0 0 0 0 0 0 0 0 0 0 0 0.00310078542693235 0 0.00156994642036604 0 0 0 0 0.00259061136739155 0.00138105340497903 0 0 0 0.00458186138502308 0 0.00296757548931057 0 0 0.0110239596189835 0.0363482913046698 0.00300985780880073 0.00840469024566488 0 0 0.00692660041408471 0.0185779115861221 0.0247430595894404 0 0 0 0 0 0 0 0 0 0 0 0 0 0 0 0 0 0 0 0 0 0 0 0 0 0 0 0 0 0 0 0 0 0 0.00190057341190618 0 0 0 0.058047585206073 0.160988601082147 0.0626340915634773 0.118169113208324 0 0 0 0 0 0 0 0 0.134699092877842 0.207950550813277 0.0388938200241049 0 0 0.0235501982710399 0.0141848348248114 0
0 0 0 0 0 0 0 0 0 0 0 0 0 0 0 0 0 0 0 0 0 0 0 0 0 0 0 0 0 0 0 0 0 0 0 0 0 0 0 0 0 0 0 0 0 0 0 0 0 0 0 0 0 0 0 0 0 0 0 0 0 0 0 0 0 0 0 0 0 0 0 0 0 0 0 0 0 0 0 0 0 0 0 0 0 0 0 0 0 0 0 0 0 0 0 0 0 0 0 0 0 0 0 0 0 0 0 0 0 0 0 0 0 0 0 0 0 0 0 0 0 0 0 0 0 0 0 0 0 0 0 0 0 0 0 0 0 0 0 0 0 0 0 0 0 0 0 0 0 0.00380362879780689 0 0 0 0 0 0 0 0 0 0 0 0 0 0 0 0 0 0 0 0 0 0 0 0 0 0 0 0 0 0 0 0.00510693912113415 0.00982647943102177 0 0 0 0.00149591921205352 0 0.00125360859619394 0 0 0 0 0 0 0 0.0180337685177286 0 0 0 0 0 0 0 0 0 0 0 0 0 0 0 0 0 0 0 0 0 0 0 0 0 0 0 0 0 0 0 0 0 0 0 0.00757103711333165 0 0.00313081543456184 0 0 0 0.001967607789145 0.0160936009809824 0.0177994303295405 0 0.00599646115644215 0 0 0 0.00799544739160636 0.00812292779076925 0.00465681439959598 0 0.032643151344975 0 0.0132693921904555 0 0 0 0.0102382883648298 0.0144745413712908 0 0 0 0 0 0 0 0 0 0 0 0 0 0 0 0 0 0 0 0 0 0 0 0 0 0 0 0 0 0 0 0 0 0 0.00947429889849059 0 0 0 0.0121056698446784 0.0595983217551717 0.0120602916138459 0.0104875330821013 0 0 0 0 0.0683436318468525 0 0.103195022367371 0 0.034011228415802 0.334985678916022 0.0953843957511481 0 0.076874068175052 0 0 0
0 0 0 0 0 0 0 0 0 0 0 0 0 0 0 0 0 0 0 0 0 0 0 0 0 0 0 0 0 0 0 0 0 0 0 0 0 0 0 0 0 0 0 0 0 0 0 0 0 0 0 0 0 0 0 0 0 0 0 0 0 0 0 0 0 0 0 0 0 0 0 0 0 0 0 0 0 0 0 0 0 0 0 0 0 0 0 0 0 0 0 0 0 0 0 0 0 0 0 0.0156827155457729 0.0075810001905836 0 0 0 0 0 0 0 0 0 0 0 0 0 0 0 0 0 0 0 0 0 0 0 0 0 0 0 0 0 0 0 0 0 0 0 0 0 0.00567561511594494 0 0 0 0 0 0 0 0.027875004354541 0 0 0 0 0 0 0.0108827849940547 0 0 0 0 0 0 0 0 0 0 0 0 0 0 0 0 0.00901144917549352 0 0 0 0 0 0 0 0 0 0 0 0 0 0 0 0 0.010391219584903 0.0286132667030132 0 0 0 0 0 0 0 0 0 0 0 0 0 0 0 0 0 0 0 0 0 0 0 0 0 0 0 0 0 0 0 0 0 0 0 0 0 0 0 0 0 0 0 0 0 0 0 0 0 0 0 0 0 0 0 0 0 0 0 0 0 0.00533477791189216 0 0 0 0 0.0931026339939006 0.00446113832353352 0 0 0 0 0 0 0 0 0 0 0 0 0 0 0 0 0 0 0 0 0 0 0 0 0 0 0 0 0 0 0 0 0 0 0 0 0 0 0 0.0103430121543402 0.404265269337943 0.0227919841358484 0 0 0 0.0820661444938338 0 0 0 0 0 0.0101940149163126 0.0127965458702575 0 0.0202981793720775 0.0516790544301326 0 0 0.166954189395621
0 0 0 0.00141212074364481 0 0 0 0 0 0 0.00134332279960424 0 0 0 0 0 0 0 0 0 0 0 0 0 0 0 0 0 0 0.00107587048812071 0 0 0.00159005036505206 0 0.0023440656396089 0 0 0 0 0 0 0 0 0 0 0 0 0 0 0 0 0 0 0.00296867704565089 0 0 0.0015043031612022 0 0 0 0 0 0 0 0 0 0 0 0 0 0 0 0 0 0 0 0 0 0 0 0 0 0 0 0 0 0 0.000821009828636981 0.000980161165289489 0 0 0 0 0 0 0 0 0 0 0.00848689472957554 0.0110258348707172 0 0 0 0 0 0 0 0 0 0 0 0 0 0 0 0 0 0 0 0 0 0 0 0 0 0.00190746057360245 0 0 0.00106630596472919 0 0 0 0 0 0 0 0 0.0154058018574289 0 0 0 0.00085183214733898 0.00106908694153735 0 0 0.0110347608895667 0 0 0.00253980096764862 0.00132671591764407 0 0.00125846503410062 0.00576388282112823 0 0 0 0 0 0.00134230232328612 0 0 0 0 0 0.00160781791813287 0 0 0.000871090442183243 0 0.00236869359803498 0 0 0 0 0 0.00188781366361704 0 0 0.0010380836677639 0 0 0 0 0 0.000978909244936131 0.00217480778852171 0.162528281576445 0.0111264005804469 0 0 0 0 0 0.00142724906504902 0 0.00301187400128874 0.00180060731604769 0 0.00104929905946895 0 0 0 0 0 0 0 0 0 0 0 0 0 0.0050197851985211 0.00744360737754686 0 0 0 0 0 0 0 0 0 0 0 0 0 0 0 0 0.00276626880369907 0.000553360956570344 0 0.00097052164046148 0 0.00102707192469631 0 0.000446288542832615 0.000947896769347223 0.00219265725578964 0.0016765707540655 0.00232109536834272 0 0.0018140109889501 0 0.00115565852021326 0.00370789668716033 0 0.00169241783785315 0.00473581458569467 0 0.00217625348812217 0 0 0.295682577420316 0.00206421493151865 0.00575584612873769 0 0 0 0 0 0 0 0 0 0 0 0 0 0 0 0 0 0 0 0 0 0 0 0.00126582447874449 0.000674161234546353 0 0 0.00447976056835618 0 0 0.013113170174545 0 0.000718839252538334 0.00067691185446715 0 0.00396510516754441 0.00875107579086093 0.112774537396768 0.0153717705843336 0.0571000365065116 0.0215952717064388 0 0 0.0879505303406474 0.0038986811835411 0.00755239336265757 0.00183549150918429 0.009095791808984 0 0 0 0 0.00708779290968052 0 0 0 0.0289533847921615 0
