# Supplementary material for: Recovery of neural dynamics criticality in personalized whole-brain models of stroke
Source: Nat Commun. 2022 Jun 27;13:3683. doi: 10.1038/s41467-022-30892-6 (PMC9237050; doi:10.1038/s41467-022-30892-6)
Supplement: Supplementary file 3 — Source Data [file 41467_2022_30892_MOESM3_ESM.zip › Source_Data/Tables/Table1/Structural_Connectivity/controls/con_3_023_317_18_.txt]

0 0 0.0585914691750002 0 0 0.213152262739777 0 0 0 0 0.342765191529899 0 0 0 0 0.00912357107511429 0 0.0741424797058642 0 0 0 0 0 0 0 0 0 0 0 0.120902104647207 0.0510708183020728 0 0 0 0 0 0 0.0097999544572939 0.00925480771313377 0 0 0 0 0 0 0 0 0 0 0 0 0 0 0 0 0 0 0 0 0 0 0 0 0 0 0 0 0 0 0 0 0 0 0 0 0 0 0 0 0 0 0 0 0 0 0 0.0145590697024454 0 0 0 0 0 0 0.0136149415285856 0 0 0 0 0 0 0 0 0 0 0 0 0.0308914104834406 0 0 0.0201250843867782 0 0 0 0 0 0.0182211550077788 0.0137856795456089 0 0 0 0 0 0 0 0 0 0 0 0 0 0 0 0 0 0 0 0 0 0 0 0 0 0 0 0 0 0 0 0 0 0 0 0 0 0 0 0 0 0 0 0 0 0 0 0 0 0 0 0 0 0 0 0 0 0 0 0 0 0 0 0 0 0 0 0 0 0 0 0 0 0 0 0 0 0 0 0 0 0 0 0 0 0 0 0 0 0 0 0 0 0 0 0 0 0 0 0 0 0 0 0 0 0 0 0 0 0 0 0 0 0 0 0 0 0 0 0 0 0 0 0 0 0 0 0 0 0 0 0 0 0 0 0 0 0 0 0 0 0 0 0 0 0 0 0 0 0 0 0 0 0 0 0 0 0 0 0 0 0 0 0 0 0 0 0 0 0 0 0 0 0 0 0 0 0 0 0 0 0 0 0 0 0 0 0 0 0 0 0 0 0 0 0 0 0 0 0
0 0 0.224499763246774 0 0.0837068314022513 0 0.0406364779608279 0 0.00868880181430881 0.0123349954328134 0 0.188730565257471 0 0 0 0.00814269268378583 0.128032666207672 0.116110666893679 0 0 0.0444876686215067 0 0 0 0 0 0 0 0.0779214129037846 0 0 0 0 0 0 0 0 0.0165166339342495 0 0 0 0 0 0 0 0 0.0102333650583753 0 0 0 0 0 0 0 0 0 0 0 0 0 0 0 0 0 0 0 0 0 0 0 0 0 0 0 0 0 0 0 0 0 0 0 0 0 0 0 0 0 0 0 0 0 0 0 0 0 0 0 0 0 0 0 0 0 0 0 0 0 0 0 0 0 0 0 0 0 0 0 0 0 0 0 0 0 0 0 0 0 0 0 0.0129265835040228 0.015691200284062 0 0.0113396747944158 0 0 0 0 0 0 0 0 0 0 0 0 0 0 0 0 0 0 0 0 0 0 0 0 0 0 0 0 0 0 0 0 0 0 0 0 0 0 0 0 0 0 0 0 0 0 0 0 0 0 0 0 0 0 0 0 0 0 0 0 0 0 0 0 0 0 0 0 0 0 0 0 0 0 0 0 0 0 0 0 0 0 0 0 0 0 0 0 0 0 0 0 0 0 0 0 0 0 0 0 0 0 0 0 0 0 0 0 0 0 0 0 0 0 0 0 0 0 0 0 0 0 0 0 0 0 0 0 0 0 0 0 0 0 0 0 0 0 0 0 0 0 0 0 0 0 0 0 0 0 0 0 0 0 0 0 0 0 0 0 0 0 0 0 0 0 0 0 0 0 0 0 0 0 0 0 0 0 0 0 0 0 0
0.0330339940656864 0.189191412770252 0 0 0.0494216955367836 0.190159142190756 0 0 0 0 0 0.172894833681056 0 0 0 0 0.0802786174690588 0.223106311267437 0 0 0 0 0 0 0 0 0 0 0.0521761824342387 0 0 0 0 0 0 0 0 0 0 0 0 0 0 0 0 0 0.00326880925428548 0 0 0 0 0 0 0 0 0 0 0 0 0 0 0 0 0 0 0 0 0 0 0 0 0 0 0 0 0 0 0 0 0 0 0 0 0 0 0 0 0 0 0 0 0 0 0 0 0 0 0 0 0 0 0 0 0 0 0 0 0 0 0 0 0 0 0 0 0 0 0 0 0 0 0 0 0 0 0 0 0 0 0 0 0.00302429202660271 0 0.00344470930384345 0 0 0 0 0 0 0 0 0 0 0 0 0 0 0 0 0 0 0 0 0 0 0 0 0 0 0 0 0 0 0 0 0 0 0 0 0 0 0 0 0 0 0 0 0 0 0 0 0 0 0 0 0 0 0 0 0 0 0 0 0 0 0 0 0 0 0 0 0 0 0 0 0 0 0 0 0 0 0 0 0 0 0 0 0 0 0 0 0 0 0 0 0 0 0 0 0 0 0 0 0 0 0 0 0 0 0 0 0 0 0 0 0 0 0 0 0 0 0 0 0 0 0 0 0 0 0 0 0 0 0 0 0 0 0 0 0 0 0 0 0 0 0 0 0 0 0 0 0 0 0 0 0 0 0 0 0 0 0 0 0 0 0 0 0 0 0 0 0 0 0 0 0 0 0 0 0 0 0 0 0 0 0
0 0 0 0 0 0 0 0 0 0 0 0 0 0 0 0 0 0 0 0 0 0 0 0 0 0 0 0 0 0 0 0 0 0 0 0 0 0.29904968211395 0 0 0 0 0 0 0 0 0 0 0 0 0 0 0 0 0 0 0 0 0 0 0 0 0 0 0 0 0 0 0 0 0 0 0 0 0 0 0 0 0 0 0 0 0 0 0 0 0 0 0 0 0 0 0 0.309556320442464 0 0.155287634086345 0 0 0 0 0 0 0 0 0 0 0 0 0 0 0 0 0 0 0 0 0 0 0 0 0 0 0 0 0 0 0 0 0 0 0.14241479169213 0 0 0.093691571665112 0 0 0 0 0 0 0 0 0 0 0 0 0 0 0 0 0 0 0 0 0 0 0 0 0 0 0 0 0 0 0 0 0 0 0 0 0 0 0 0 0 0 0 0 0 0 0 0 0 0 0 0 0 0 0 0 0 0 0 0 0 0 0 0 0 0 0 0 0 0 0 0 0 0 0 0 0 0 0 0 0 0 0 0 0 0 0 0 0 0 0 0 0 0 0 0 0 0 0 0 0 0 0 0 0 0 0 0 0 0 0 0 0 0 0 0 0 0 0 0 0 0 0 0 0 0 0 0 0 0 0 0 0 0 0 0 0 0 0 0 0 0 0 0 0 0 0 0 0 0 0 0 0 0 0 0 0 0 0 0 0 0 0 0 0 0 0 0 0 0 0 0 0 0 0 0 0 0 0 0 0 0 0
0 0.0438939602827031 0.0307521845040892 0 0 0.053178180187274 0 0 0.0190712272220867 0.0217202133198263 0.028451586619925 0.217604475991952 0 0.088947707819122 0.0422492541544557 0.0225447586906267 0 0.0354144532970522 0 0 0.0214705387809873 0 0 0 0 0 0 0 0.136868425502018 0.0393414452304045 0 0 0 0 0 0 0 0.0107328788526056 0 0 0 0 0 0 0 0 0.0388771089038219 0 0 0 0 0 0 0 0 0 0 0 0 0.0173836741524757 0 0 0 0 0 0 0 0 0 0 0 0 0 0 0 0 0 0 0 0 0 0 0 0 0 0.0149561689956909 0.00412475793840131 0 0 0 0 0 0 0.00856065438121638 0 0 0 0 0 0 0 0 0 0 0 0 0 0 0 0.0325107874155291 0 0 0 0 0 0 0 0 0 0 0 0 0 0 0 0 0 0 0 0 0 0.034913781401813 0 0.0364317763559227 0 0 0 0 0 0 0 0 0 0 0 0 0 0 0 0 0 0 0 0 0 0 0 0 0 0 0 0 0 0 0 0 0 0 0 0 0 0 0 0 0 0 0 0 0 0 0 0 0 0 0 0 0 0 0 0 0 0 0 0 0 0 0 0 0 0 0 0 0 0 0 0 0 0 0 0 0 0 0 0 0 0 0 0 0 0 0 0 0 0 0 0 0 0 0 0 0 0 0 0 0 0 0 0 0 0 0 0 0 0 0 0 0 0 0 0 0 0 0 0 0 0 0 0 0 0 0 0 0 0 0 0 0 0 0 0 0 0 0 0 0 0 0 0 0 0 0 0 0 0 0 0 0 0 0 0 0 0 0 0 0 0 0 0 0 0 0 0 0 0 0 0 0 0 0 0 0 0 0 0 0 0 0
0.0930270921999697 0 0.147200745703602 0 0.0661558023451744 0 0 0 0.0226302401636046 0.0539338722963572 0.118562648434219 0.0909922119508019 0 0 0 0 0 0.284335965591756 0 0 0 0 0 0 0 0 0 0 0 0.0472060850461518 0.0322154852402631 0 0 0 0 0 0.0128763456121663 0.0072749949109178 0 0 0 0 0 0 0 0 0 0 0 0 0 0 0 0 0 0 0 0 0 0 0 0 0 0 0 0 0 0 0 0 0 0 0 0 0 0 0 0 0 0 0 0 0 0 0 0.00773987269301569 0.00576196404958468 0 0 0 0 0 0 0 0 0 0 0 0 0 0 0 0 0 0 0 0 0 0 0 0 0 0 0 0 0 0 0 0 0 0 0 0 0 0 0 0 0 0 0 0 0 0 0.010086673762416 0 0 0 0 0 0 0 0 0 0 0 0 0 0 0 0 0 0 0 0 0 0 0 0 0 0 0 0 0 0 0 0 0 0 0 0 0 0 0 0 0 0 0 0 0 0 0 0 0 0 0 0 0 0 0 0 0 0 0 0 0 0 0 0 0 0 0 0 0 0 0 0 0 0 0 0 0 0 0 0 0 0 0 0 0 0 0 0 0 0 0 0 0 0 0 0 0 0 0 0 0 0 0 0 0 0 0 0 0 0 0 0 0 0 0 0 0 0 0 0 0 0 0 0 0 0 0 0 0 0 0 0 0 0 0 0 0 0 0 0 0 0 0 0 0 0 0 0 0 0 0 0 0 0 0 0 0 0 0 0 0 0 0 0 0 0 0 0 0 0 0 0 0 0 0 0 0 0 0 0 0 0 0
0 0.263532642614128 0 0 0 0 0 0 0 0.124836995093401 0 0 0 0 0 0 0 0 0 0 0 0 0 0 0 0 0 0 0 0 0 0 0 0 0 0 0 0 0 0 0 0 0 0 0 0 0 0 0 0 0 0 0 0 0 0 0 0 0 0 0 0 0 0 0 0 0 0 0 0 0 0 0 0 0 0 0 0 0 0 0 0 0 0 0 0 0 0 0 0 0 0 0 0 0 0 0 0 0 0 0 0 0 0 0 0 0 0 0 0 0 0 0 0 0 0 0 0 0 0 0 0 0 0 0 0 0 0 0 0 0.611630362292471 0 0 0 0 0 0 0 0 0 0 0 0 0 0 0 0 0 0 0 0 0 0 0 0 0 0 0 0 0 0 0 0 0 0 0 0 0 0 0 0 0 0 0 0 0 0 0 0 0 0 0 0 0 0 0 0 0 0 0 0 0 0 0 0 0 0 0 0 0 0 0 0 0 0 0 0 0 0 0 0 0 0 0 0 0 0 0 0 0 0 0 0 0 0 0 0 0 0 0 0 0 0 0 0 0 0 0 0 0 0 0 0 0 0 0 0 0 0 0 0 0 0 0 0 0 0 0 0 0 0 0 0 0 0 0 0 0 0 0 0 0 0 0 0 0 0 0 0 0 0 0 0 0 0 0 0 0 0 0 0 0 0 0 0 0 0 0 0 0 0 0 0 0 0 0 0 0 0 0 0 0 0 0 0 0 0
0 0 0 0 0 0 0 0 0 0 0 0 0 0 0 0 0 0 0 0 0 0 0 0 0 0 0 0 0 0 0 0 0 0 0 0 0.0257327372040186 0 0 0 0 0 0 0 0 0 0.152865406393658 0 0 0 0 0 0 0 0 0 0 0 0.0202694058863182 0 0 0 0 0 0 0 0 0 0 0 0 0 0 0 0 0 0 0 0 0 0 0 0 0 0 0 0 0 0 0 0 0 0 0 0 0 0 0 0 0 0 0 0 0 0 0 0 0 0 0 0 0 0 0 0 0 0 0 0 0 0 0 0 0 0 0 0 0 0 0 0 0.504128140550703 0 0.297004309965303 0 0 0 0 0 0 0 0 0 0 0 0 0 0 0 0 0 0 0 0 0 0 0 0 0 0 0 0 0 0 0 0 0 0 0 0 0 0 0 0 0 0 0 0 0 0 0 0 0 0 0 0 0 0 0 0 0 0 0 0 0 0 0 0 0 0 0 0 0 0 0 0 0 0 0 0 0 0 0 0 0 0 0 0 0 0 0 0 0 0 0 0 0 0 0 0 0 0 0 0 0 0 0 0 0 0 0 0 0 0 0 0 0 0 0 0 0 0 0 0 0 0 0 0 0 0 0 0 0 0 0 0 0 0 0 0 0 0 0 0 0 0 0 0 0 0 0 0 0 0 0 0 0 0 0 0 0 0 0 0 0 0 0 0 0 0 0 0 0 0 0 0 0 0 0 0 0 0 0 0 0 0 0
0 0.0116282288218117 0 0 0.0486730380619847 0.046426346396233 0 0 0 0.287682852249445 0 0.0120899910759387 0 0 0 0 0 0 0 0 0 0 0 0 0 0 0 0 0 0 0 0 0 0 0 0 0 0 0 0 0 0 0 0 0 0 0.0358079353523025 0 0 0 0 0 0 0 0 0 0.0165264467224013 0 0 0 0 0 0 0 0 0 0 0 0 0 0 0.0264556618464557 0 0 0 0 0 0 0 0 0 0 0 0 0 0 0 0 0 0 0 0 0 0 0 0 0 0 0 0 0 0 0 0 0 0 0 0 0 0 0 0 0 0 0 0 0 0 0 0 0 0 0 0 0 0 0 0 0 0 0.0942378793999025 0.023318029679383 0 0.369782835647532 0 0 0 0 0 0.0273707547466094 0 0 0 0 0 0 0 0 0 0 0 0 0 0 0 0 0 0 0 0 0 0 0 0 0 0 0 0 0 0 0 0 0 0 0 0 0 0 0 0 0 0 0 0 0 0 0 0 0 0 0 0 0 0 0 0 0 0 0 0 0 0 0 0 0 0 0 0 0 0 0 0 0 0 0 0 0 0 0 0 0 0 0 0 0 0 0 0 0 0 0 0 0 0 0 0 0 0 0 0 0 0 0 0 0 0 0 0 0 0 0 0 0 0 0 0 0 0 0 0 0 0 0 0 0 0 0 0 0 0 0 0 0 0 0 0 0 0 0 0 0 0 0 0 0 0 0 0 0 0 0 0 0 0 0 0 0 0 0 0 0 0 0 0 0 0 0 0 0 0 0 0 0 0 0 0 0
0 0.0291702616140079 0 0 0.0979538597899074 0.19551703392367 0.0455225184144401 0 0.508348596785212 0 0 0.0306606654314125 0 0 0 0 0 0 0 0 0 0 0 0 0 0 0 0 0 0 0 0 0 0 0 0 0 0 0 0 0 0 0 0 0 0 0 0 0 0 0 0 0 0 0 0 0.041662958544625 0 0 0 0 0 0 0 0 0 0 0 0 0 0 0.0511641054967244 0 0 0 0 0 0 0 0 0 0 0 0 0 0 0 0 0 0 0 0 0 0 0 0 0 0 0 0 0 0 0 0 0 0 0 0 0 0 0 0 0 0 0 0 0 0 0 0 0 0 0 0 0 0 0 0 0 0 0 0 0 0 0 0 0 0 0 0 0 0 0 0 0 0 0 0 0 0 0 0 0 0 0 0 0 0 0 0 0 0 0 0 0 0 0 0 0 0 0 0 0 0 0 0 0 0 0 0 0 0 0 0 0 0 0 0 0 0 0 0 0 0 0 0 0 0 0 0 0 0 0 0 0 0 0 0 0 0 0 0 0 0 0 0 0 0 0 0 0 0 0 0 0 0 0 0 0 0 0 0 0 0 0 0 0 0 0 0 0 0 0 0 0 0 0 0 0 0 0 0 0 0 0 0 0 0 0 0 0 0 0 0 0 0 0 0 0 0 0 0 0 0 0 0 0 0 0 0 0 0 0 0 0 0 0 0 0 0 0 0 0 0 0 0 0 0 0 0 0 0 0 0 0 0 0 0 0 0 0 0 0 0 0 0 0
0.111487806894708 0 0 0 0.0263786230185554 0.0883606808191234 0 0 0 0 0 0.10542334642558 0 0.034364108762555 0.0217319271175945 0.00771709716246024 0 0 0 0 0 0 0 0 0 0 0 0 0 0.21703331676106 0.187063860973239 0 0 0 0 0 0.0166381067449192 0.00619387557065527 0.00470773681618522 0 0 0 0 0 0 0 0 0 0 0 0 0 0 0 0 0 0.00890663982297154 0 0 0 0 0 0 0 0 0 0 0.00709359156469332 0 0 0 0.0237660500345229 0 0 0 0 0 0 0 0 0 0 0 0 0 0.00839180209260277 0.00937430052252646 0 0 0 0 0 0 0.00654235054776189 0 0.0220908864679575 0.0244020775235351 0 0 0 0 0 0 0 0 0 0.012809569373327 0 0 0.0118054916586995 0 0 0 0 0 0 0.00382915495430642 0 0 0 0 0.0126484636934266 0 0 0 0 0 0 0 0 0.00730484945129225 0 0 0.0139342852257419 0 0 0 0 0 0 0 0 0 0 0 0 0 0 0 0 0 0 0 0 0 0 0 0 0 0 0 0 0 0 0 0 0 0 0 0 0 0 0 0 0 0 0 0 0 0 0 0 0 0 0 0 0 0 0 0 0 0 0 0 0 0 0 0 0 0 0 0 0 0 0 0 0 0 0 0 0 0 0 0 0 0 0 0 0 0 0 0 0 0 0 0 0 0 0 0 0 0 0 0 0 0 0 0 0 0 0 0 0 0 0 0 0 0 0 0 0 0 0 0 0 0 0 0 0 0 0 0 0 0 0 0 0 0 0 0 0 0 0 0 0 0 0 0 0 0 0 0 0 0 0 0 0 0 0 0 0 0 0 0 0 0 0 0 0 0 0 0 0 0 0 0 0 0 0 0 0 0 0 0 0 0 0
0 0.0871808495765391 0.0947709730067346 0 0.1916914828274 0.0644324648299678 0 0 0.00417302665385901 0.00598906603100135 0.100167344184352 0 0 0.0850009262442065 0.0507941365939894 0.00829943955330423 0.0110385499952495 0 0 0 0 0 0 0 0 0 0 0 0 0.0801916252329755 0.0608904332547154 0 0 0 0 0 0 0.0135076773352071 0 0 0 0 0 0 0 0 0.0496558978593088 0 0 0 0 0 0 0 0 0 0 0 0 0 0 0 0 0 0 0 0 0 0 0 0 0 0 0 0 0 0 0 0 0 0 0 0 0 0 0.00431681536109061 0 0.003626298396744 0 0 0 0 0 0 0 0 0 0 0 0 0 0 0 0 0 0 0 0 0 0 0 0 0 0 0 0 0 0 0 0 0 0 0 0 0 0 0 0 0 0 0.0241467215277273 0.0353107807317638 0 0.0248154908038637 0 0 0 0 0 0 0 0 0 0 0 0 0 0 0 0 0 0 0 0 0 0 0 0 0 0 0 0 0 0 0 0 0 0 0 0 0 0 0 0 0 0 0 0 0 0 0 0 0 0 0 0 0 0 0 0 0 0 0 0 0 0 0 0 0 0 0 0 0 0 0 0 0 0 0 0 0 0 0 0 0 0 0 0 0 0 0 0 0 0 0 0 0 0 0 0 0 0 0 0 0 0 0 0 0 0 0 0 0 0 0 0 0 0 0 0 0 0 0 0 0 0 0 0 0 0 0 0 0 0 0 0 0 0 0 0 0 0 0 0 0 0 0 0 0 0 0 0 0 0 0 0 0 0 0 0 0 0 0 0 0 0 0 0 0 0 0 0 0 0 0 0 0 0 0 0 0 0 0 0 0 0 0
0 0 0 0 0 0 0 0 0 0 0 0 0 0 0 0.00184020020012785 0 0 0 0 0 0.00145577765700854 0.164919114542803 0 0.0561238230873259 0.0281997370307162 0 0 0 0 0 0.0507639025686051 0 0.0115156833639552 0.0861233663758001 0 0 0 0 0 0 0.00679914497635639 0 0 0 0 0 0 0.165964116025859 0 0 0 0 0 0 0.00747456847737359 0.0079576033941456 0 0 0 0 0 0 0 0 0 0 0 0 0 0 0 0 0 0 0 0 0 0 0 0 0 0 0 0 0 0 0 0 0.000990397483744167 0 0 0 0 0 0 0 0 0 0 0.0147430155161399 0.011309008453882 0.000873838440349955 0.00148274747566301 0.00693298716764378 0 0 0 0 0 0 0 0 0 0.121938485976956 0 0.0027962395337981 0 0.0589610906201682 0.0333527303350154 0.0462711721835123 0 0 0 0 0 0.020042372706746 0 0.00939346701734157 0 0 0 0 0 0 0 0 0 0 0 0 0.00204990283512654 0 0 0 0 0 0 0 0.00146487626736485 0 0.00657070534412959 0 0 0 0 0 0 0 0 0 0 0 0 0 0 0 0 0 0 0 0 0 0 0 0 0.00143709935366078 0 0 0 0 0 0 0 0 0 0.0476129335283597 0 0.0119085840286309 0 0 0 0 0 0 0 0 0 0 0 0 0 0 0 0 0 0.0107313080316911 0 0 0 0 0 0 0 0 0 0 0 0 0 0 0 0 0 0 0 0 0 0 0 0 0 0 0 0 0 0 0 0 0 0 0 0 0 0 0 0 0 0 0 0 0 0 0 0 0 0 0 0 0 0 0 0 0 0 0 0 0 0 0 0 0 0 0 0 0 0 0 0 0 0 0 0 0 0 0 0 0 0 0 0 0 0 0 0 0 0 0 0 0 0 0 0 0 0 0 0 0 0 0 0 0 0 0 0 0 0
0 0 0 0 0.115758616776544 0 0 0 0 0 0.0482367480501171 0.125576170079476 0 0 0.239238366557808 0.177564403678262 0 0 0 0.0673444258578168 0.015701108261562 0 0 0 0 0 0 0 0 0 0.0356647177926063 0 0 0 0 0 0 0 0 0 0 0 0 0 0 0 0.065313949705327 0 0 0 0 0 0 0 0 0 0 0 0 0 0 0 0 0 0 0 0 0 0.0402867812459378 0 0 0 0 0 0 0 0 0 0 0 0 0 0 0 0 0 0 0 0 0 0 0 0 0 0 0 0 0 0 0 0 0 0 0 0 0 0 0 0 0 0 0 0 0 0 0 0 0 0 0 0 0 0 0 0 0 0 0.0205184099013081 0 0 0 0.0129931113340308 0 0.00545153548418577 0.0262473821049219 0 0 0.00410427317009743 0 0 0 0 0 0 0 0 0 0 0 0 0 0 0 0 0 0 0 0 0 0 0 0 0 0 0 0 0 0 0 0 0 0 0 0 0 0 0 0 0 0 0 0 0 0 0 0 0 0 0 0 0 0 0 0 0 0 0 0 0 0 0 0 0 0 0 0 0 0 0 0 0 0 0 0 0 0 0 0 0 0 0 0 0 0 0 0 0 0 0 0 0 0 0 0 0 0 0 0 0 0 0 0 0 0 0 0 0 0 0 0 0 0 0 0 0 0 0 0 0 0 0 0 0 0 0 0 0 0 0 0 0 0 0 0 0 0 0 0 0 0 0 0 0 0 0 0 0 0 0 0 0 0 0 0 0 0 0 0 0 0 0 0 0 0 0 0 0 0 0 0 0 0 0 0 0 0 0
0 0 0 0 0.0705022576920167 0 0 0 0 0 0.0391143922515025 0.0962193830679825 0 0.306758240952888 0 0.129134757806723 0 0 0 0 0 0 0 0 0 0 0 0 0 0 0.102552020020746 0 0 0 0 0 0 0.0144700833280292 0 0 0 0 0 0 0 0 0.0521548829514581 0 0 0 0 0 0 0 0 0 0 0 0 0 0 0 0 0 0 0 0 0 0.0104825139967692 0 0 0 0 0 0 0 0 0 0 0 0 0 0 0 0 0.0126994780037346 0 0.00472404270577485 0 0 0 0 0 0 0 0 0.0470730583701785 0 0 0 0 0 0 0 0 0 0 0 0 0 0 0 0 0 0 0 0 0 0 0 0 0 0 0 0 0 0 0.0134734260537767 0 0 0.0170374833899432 0.0471422197135141 0 0.015090429109376 0 0 0 0.0104219959759936 0.0109493346095937 0 0 0 0 0 0 0 0 0 0 0 0 0 0 0 0 0 0 0 0 0 0 0 0 0 0 0 0 0 0 0 0 0 0 0 0 0 0 0 0 0 0 0 0 0 0 0 0 0 0 0 0 0 0 0 0 0 0 0 0 0 0 0 0 0 0 0 0 0 0 0 0 0 0 0 0 0 0 0 0 0 0 0 0 0 0 0 0 0 0 0 0 0 0 0 0 0 0 0 0 0 0 0 0 0 0 0 0 0 0 0 0 0 0 0 0 0 0 0 0 0 0 0 0 0 0 0 0 0 0 0 0 0 0 0 0 0 0 0 0 0 0 0 0 0 0 0 0 0 0 0 0 0 0 0 0 0 0 0 0 0 0 0 0 0 0 0 0 0 0 0 0 0 0 0 0 0 0
0.00178546799917545 0.00238184825652844 0 0 0.0125761518654571 0 0 0 0 0 0.00464312653214197 0.00525552317590241 0.00318025874541402 0.0761096143356448 0.0431679431696671 0 0 0 0 0.0183715747112726 0.00344437942163122 0.0142020592216017 0.00327841487953173 0 0 0 0 0 0 0.0024506055066859 0.0284971580539947 0 0 0 0 0 0 0.00260505937865902 0.00514557724957551 0.0336066290811653 0 0 0 0 0 0.000968189129140209 0.0189385247066623 0 0 0 0.00491100408664398 0.00615941429649455 0 0 0 0 0 0 0.0487512756133246 0 0 0.0160356732607662 0 0 0 0 0 0 0.0133965408319388 0 0.0187567971184064 0.00278473336267203 0.0193899139266809 0 0 0.0127013484740705 0 0.00926735412882885 0.00421785978999083 0 0 0 0 0 0 0.00378617049688163 0.00309982959352152 0.006140700172321 0.00698757844727447 0.0342324772821446 0 0 0 0 0 0 0.00472250968109611 0 0 0 0.00239484181569257 0 0 0 0 0 0.00202357291020834 0 0 0 0 0 0 0 0 0 0 0 0 0 0 0 0 0 0 0 0 0.0476036661510402 0 0 0.00306073536000644 0.0123411964718636 0 0.0106411955600704 0.173406530903998 0.0255192817092845 0.012631219439517 0.134907854324375 0.0162850035255319 0.00364664050341324 0.00193810774240107 0 0 0 0 0.00680004448996546 0 0.025376298499631 0.00362373499054893 0 0.00804011908582625 0 0 0 0 0.00145107749303455 0 0 0 0 0 0 0 0 0 0 0 0 0 0 0 0 0 0 0 0 0 0 0 0 0 0 0 0 0 0 0 0 0.00160575659688583 0 0 0 0 0 0 0 0 0 0 0 0 0 0 0 0 0 0 0 0 0 0 0 0 0 0.00124667849284984 0 0 0 0 0 0 0 0 0 0 0 0 0 0 0 0 0 0 0 0 0 0 0 0 0 0 0 0 0 0 0 0 0 0 0 0 0 0 0 0 0 0.00390365153535844 0 0 0 0 0 0 0 0 0 0 0 0 0 0 0 0 0 0 0 0 0 0 0 0 0 0 0 0 0 0 0 0 0 0 0 0 0 0 0 0 0 0 0 0 0 0 0 0.00176359396549489 0 0 0 0 0 0 0 0 0 0 0 0.00383991245009414
0 0.176738338612318 0.131499569288488 0 0 0 0 0 0 0 0 0.0329870251351098 0 0 0 0 0 0.0476181638912926 0 0 0.296799851720067 0 0 0 0 0 0 0 0.0353477512484846 0 0 0 0 0 0 0 0 0 0 0 0 0 0 0 0 0 0 0 0 0 0 0 0 0 0 0 0 0 0 0 0 0 0.0211187885139894 0 0 0.0322048021776629 0.0746787966320105 0 0 0 0 0 0 0 0 0 0 0 0 0 0 0 0 0 0 0 0 0 0 0 0 0 0 0 0 0 0 0 0 0 0 0 0 0 0 0 0 0 0 0 0 0 0 0 0 0 0 0 0 0 0 0 0 0 0.0775265033578473 0 0 0 0.073480409422729 0 0 0 0 0 0 0 0 0 0 0 0 0 0 0 0 0 0 0 0 0 0 0 0 0 0 0 0 0 0 0 0 0 0 0 0 0 0 0 0 0 0 0 0 0 0 0 0 0 0 0 0 0 0 0 0 0 0 0 0 0 0 0 0 0 0 0 0 0 0 0 0 0 0 0 0 0 0 0 0 0 0 0 0 0 0 0 0 0 0 0 0 0 0 0 0 0 0 0 0 0 0 0 0 0 0 0 0 0 0 0 0 0 0 0 0 0 0 0 0 0 0 0 0 0 0 0 0 0 0 0 0 0 0 0 0 0 0 0 0 0 0 0 0 0 0 0 0 0 0 0 0 0 0 0 0 0 0 0 0 0 0 0 0 0 0 0 0 0 0 0 0 0 0 0 0 0 0 0 0 0 0 0 0 0 0 0 0
0.0455329497299062 0.106583415407988 0.24302101829628 0 0.061994647015845 0.400102234590835 0 0 0 0 0 0 0 0 0 0 0.0316650501466154 0 0.076801207638102 0 0 0 0 0 0 0 0 0 0.0342994771744293 0 0 0 0 0 0 0 0 0 0 0 0 0 0 0 0 0 0 0 0 0 0 0 0 0 0 0 0 0 0 0 0 0 0 0 0 0 0 0 0 0 0 0 0 0 0 0 0 0 0 0 0 0 0 0 0 0 0 0 0 0 0 0 0 0 0 0 0 0 0 0 0 0 0 0 0 0 0 0 0 0 0 0 0 0 0 0 0 0 0 0 0 0 0 0 0 0 0 0 0 0 0 0 0 0 0 0 0 0 0 0 0 0 0 0 0 0 0 0 0 0 0 0 0 0 0 0 0 0 0 0 0 0 0 0 0 0 0 0 0 0 0 0 0 0 0 0 0 0 0 0 0 0 0 0 0 0 0 0 0 0 0 0 0 0 0 0 0 0 0 0 0 0 0 0 0 0 0 0 0 0 0 0 0 0 0 0 0 0 0 0 0 0 0 0 0 0 0 0 0 0 0 0 0 0 0 0 0 0 0 0 0 0 0 0 0 0 0 0 0 0 0 0 0 0 0 0 0 0 0 0 0 0 0 0 0 0 0 0 0 0 0 0 0 0 0 0 0 0 0 0 0 0 0 0 0 0 0 0 0 0 0 0 0 0 0 0 0 0 0 0 0 0 0 0 0 0 0 0 0 0 0 0 0 0 0 0 0
0 0 0 0 0 0 0 0 0 0 0 0 0 0 0 0 0 0.155486975273793 0 0 0 0 0 0 0 0 0 0 0 0 0 0 0 0 0 0 0 0 0 0 0 0 0 0 0 0 0 0 0 0 0 0 0 0 0 0 0 0 0 0 0 0 0 0 0 0 0 0 0 0 0 0 0 0 0 0 0 0 0 0 0 0 0 0 0 0 0 0 0 0 0 0 0 0 0 0 0 0 0 0 0 0 0 0 0 0 0.0528276838838767 0 0 0 0.0446399606397218 0 0 0.213830013522065 0 0 0 0 0 0 0 0.0416398661189956 0 0 0.491575500561548 0 0 0 0 0 0 0 0 0 0 0 0 0 0 0 0 0 0 0 0 0 0 0 0 0 0 0 0 0 0 0 0 0 0 0 0 0 0 0 0 0 0 0 0 0 0 0 0 0 0 0 0 0 0 0 0 0 0 0 0 0 0 0 0 0 0 0 0 0 0 0 0 0 0 0 0 0 0 0 0 0 0 0 0 0 0 0 0 0 0 0 0 0 0 0 0 0 0 0 0 0 0 0 0 0 0 0 0 0 0 0 0 0 0 0 0 0 0 0 0 0 0 0 0 0 0 0 0 0 0 0 0 0 0 0 0 0 0 0 0 0 0 0 0 0 0 0 0 0 0 0 0 0 0 0 0 0 0 0 0 0 0 0 0 0 0 0 0 0 0 0 0 0 0 0 0 0 0 0 0 0 0 0 0 0 0 0 0 0 0 0 0
0 0 0 0 0 0 0 0 0 0 0 0 0 0.120806629254037 0 0.076886816848023 0 0 0 0 0.415007767651553 0 0 0 0 0 0 0 0 0 0 0 0 0 0 0 0 0 0 0 0 0 0 0.0261176924296267 0.0781424251880808 0.112507193029521 0 0 0 0 0 0 0 0 0 0 0 0 0 0 0.0684433683051065 0 0.00974823446907186 0 0 0.0157720440220036 0 0 0 0 0 0 0 0 0 0 0 0 0 0 0 0 0 0 0 0 0 0 0 0 0 0 0 0 0 0 0 0 0 0 0 0 0 0 0 0 0 0 0 0 0 0 0 0 0 0 0 0 0 0 0 0 0 0 0 0 0 0 0.0765678288029767 0 0 0 0 0 0 0 0 0 0 0 0 0 0 0 0 0 0 0 0 0 0 0 0 0 0 0 0 0 0 0 0 0 0 0 0 0 0 0 0 0 0 0 0 0 0 0 0 0 0 0 0 0 0 0 0 0 0 0 0 0 0 0 0 0 0 0 0 0 0 0 0 0 0 0 0 0 0 0 0 0 0 0 0 0 0 0 0 0 0 0 0 0 0 0 0 0 0 0 0 0 0 0 0 0 0 0 0 0 0 0 0 0 0 0 0 0 0 0 0 0 0 0 0 0 0 0 0 0 0 0 0 0 0 0 0 0 0 0 0 0 0 0 0 0 0 0 0 0 0 0 0 0 0 0 0 0 0 0 0 0 0 0 0 0 0 0 0 0 0 0 0 0 0 0 0 0 0 0 0 0 0 0 0 0 0 0 0
0 0.017473006530061 0 0 0.0160815191107531 0 0 0 0 0 0 0 0 0.00903640877633904 0 0.00462479974426615 0.0844465075262559 0 0 0.133147394969684 0 0 0 0 0 0 0 0 0.00424779205992061 0 0 0 0 0 0 0 0 0 0.0269306911803315 0 0 0 0 0.0162326589114806 0.0316596606082616 0.0741687739104798 0.00229994764797516 0.0218413975060801 0 0.00743634647991967 0 0 0 0 0 0 0 0 0 0.0236231280522214 0.0553299664725889 0 0.12968156447538 0 0 0.026068974001089 0.0571701255291158 0 0 0 0.00964091336344586 0 0 0 0 0 0 0.0233932728572823 0 0 0 0 0 0 0 0 0 0 0 0 0 0 0 0 0 0 0 0 0 0 0 0 0 0 0 0 0 0 0 0 0 0 0 0 0 0 0 0 0 0 0 0 0 0 0 0 0 0 0.120054731821862 0 0 0.00203349029851462 0 0.00250746172147667 0.100869466445215 0 0 0 0 0 0 0 0 0 0 0 0 0 0 0 0 0 0 0 0 0 0 0 0 0 0 0 0 0 0 0 0 0 0 0 0 0 0 0 0 0 0 0 0 0 0 0 0 0 0 0 0 0 0 0 0 0 0 0 0 0 0 0 0 0 0 0 0 0 0 0 0 0 0 0 0 0 0 0 0 0 0 0 0 0 0 0 0 0 0 0 0 0 0 0 0 0 0 0 0 0 0 0 0 0 0 0 0 0 0 0 0 0 0 0 0 0 0 0 0 0 0 0 0 0 0 0 0 0 0 0 0 0 0 0 0 0 0 0 0 0 0 0 0 0 0 0 0 0 0 0 0 0 0 0 0 0 0 0 0 0 0 0 0 0 0 0 0 0 0 0 0 0 0 0 0 0 0 0 0 0 0
0 0 0 0 0 0 0 0 0 0 0 0 0.0124242572829523 0 0 0.0701341154520038 0 0 0 0 0 0 0.0129889962503592 0.148755760810835 0 0 0 0 0 0 0 0 0 0 0.0150398903951527 0 0 0 0 0.533844537722849 0 0 0 0 0 0 0 0 0.0193079673991826 0.0821247879583084 0 0 0 0 0 0 0 0 0.00888527225043756 0 0 0 0 0 0 0 0 0 0 0 0 0 0 0 0 0 0 0 0 0.0964944144779196 0 0 0 0 0 0 0 0 0 0 0 0 0 0 0 0 0 0 0 0 0 0 0 0 0 0 0 0 0 0 0 0 0 0 0 0 0 0 0 0 0 0 0 0 0 0 0 0 0 0 0 0 0 0 0 0 0 0 0 0 0 0 0 0 0 0 0 0 0 0 0 0 0 0 0 0 0 0 0 0 0 0 0 0 0 0 0 0 0 0 0 0 0 0 0 0 0 0 0 0 0 0 0 0 0 0 0 0 0 0 0 0 0 0 0 0 0 0 0 0 0 0 0 0 0 0 0 0 0 0 0 0 0 0 0 0 0 0 0 0 0 0 0 0 0 0 0 0 0 0 0 0 0 0 0 0 0 0 0 0 0 0 0 0 0 0 0 0 0 0 0 0 0 0 0 0 0 0 0 0 0 0 0 0 0 0 0 0 0 0 0 0 0 0 0 0 0 0 0 0 0 0 0 0 0 0 0 0 0 0 0 0 0 0 0 0 0 0 0 0 0 0 0 0 0 0 0 0 0 0 0 0 0 0 0 0 0
0 0 0 0 0 0 0 0 0 0 0 0 0.205942965751694 0 0 0.00236887693005915 0 0 0 0 0 0.00190053631794599 0 0 0.13299180696282 0.066694643406123 0 0 0 0 0 0 0.00160094787622343 0.0113790896156235 0.0912974679293061 0 0 0 0 0 0 0.0156244637434421 0 0 0 0 0 0 0.257697564551526 0 0 0 0.00158067395019021 0 0 0 0.00563871207733639 0 0 0 0 0 0 0 0 0 0 0 0 0 0 0 0 0 0 0 0 0 0 0 0 0 0 0 0 0 0 0 0 0.00129197269619357 0 0 0 0 0 0 0 0 0 0 0.0185742868100391 0.0159233018486444 0.00179897704639087 0.00326394258695879 0 0 0 0 0 0 0 0 0 0 0.00541990750425271 0 0 0 0.0065006232132358 0.0312699591032823 0.0431052706414222 0 0 0 0 0 0.0506599994897568 0 0.00796117671873412 0 0 0 0 0 0 0 0 0 0 0 0 0.00294114366731943 0 0 0 0 0 0 0 0.00189701680624609 0 0.00988563382554727 0.000940664285923059 0 0 0 0 0 0 0 0 0 0 0 0 0 0 0 0 0 0 0 0 0 0 0 0 0 0 0 0 0 0 0 0 0 0.00384837464376348 0 0 0 0 0 0 0 0 0 0 0 0 0 0 0 0 0 0 0 0 0 0 0 0 0 0 0 0 0 0 0 0 0 0 0 0 0 0 0 0 0 0 0 0 0 0 0 0 0 0 0 0 0 0 0 0 0 0 0 0 0 0 0 0 0 0 0 0 0 0 0 0 0 0 0 0 0 0 0 0 0 0 0 0 0 0 0 0 0 0 0 0 0 0 0 0 0 0 0 0 0 0 0 0 0 0 0 0 0 0 0 0 0 0 0 0 0 0 0 0 0 0 0 0 0 0 0 0 0 0
0 0 0 0 0 0 0 0 0 0 0 0 0 0 0 0 0 0 0 0 0 0.200087872373925 0 0 0 0 0 0 0 0 0 0 0 0 0 0 0 0 0 0.207675363723432 0 0 0.233535347790218 0 0.0556484362157083 0.110200778870867 0 0 0 0.0473555984069969 0 0 0 0 0 0 0 0 0 0 0 0 0 0 0 0 0 0 0 0 0 0 0.0843932247047611 0 0 0 0 0.0611033779140915 0 0 0 0 0 0 0 0 0 0 0 0 0 0 0 0 0 0 0 0 0 0 0 0 0 0 0 0 0 0 0 0 0 0 0 0 0 0 0 0 0 0 0 0 0 0 0 0 0 0 0 0 0 0 0 0 0 0 0 0 0 0 0 0 0 0 0 0 0 0 0 0 0 0 0 0 0 0 0 0 0 0 0 0 0 0 0 0 0 0 0 0 0 0 0 0 0 0 0 0 0 0 0 0 0 0 0 0 0 0 0 0 0 0 0 0 0 0 0 0 0 0 0 0 0 0 0 0 0 0 0 0 0 0 0 0 0 0 0 0 0 0 0 0 0 0 0 0 0 0 0 0 0 0 0 0 0 0 0 0 0 0 0 0 0 0 0 0 0 0 0 0 0 0 0 0 0 0 0 0 0 0 0 0 0 0 0 0 0 0 0 0 0 0 0 0 0 0 0 0 0 0 0 0 0 0 0 0 0 0 0 0 0 0 0 0 0 0 0 0 0 0 0 0 0 0 0 0 0 0 0 0 0 0 0 0 0 0 0
0 0 0 0 0 0 0 0 0 0 0 0 0.0910763681268959 0 0 0 0 0 0 0 0 0 0.172825322277808 0 0 0.136062003087517 0 0 0 0 0 0 0 0 0.0640794136738536 0.00350751953964021 0 0 0 0 0 0.0342525827477795 0 0 0 0 0 0 0.25948053011767 0 0 0 0 0 0 0 0 0 0 0 0 0 0 0 0 0 0 0 0 0 0 0 0 0 0 0 0 0 0 0 0 0 0 0 0 0 0 0 0 0 0 0 0 0 0 0 0 0 0 0 0 0 0 0 0 0 0 0 0 0 0 0 0 0 0 0 0 0 0 0.0253844281258565 0 0 0 0 0 0 0.122516250637354 0 0.0188377756265369 0 0 0 0 0 0 0 0 0 0 0 0 0 0 0 0 0 0 0 0 0 0 0 0 0 0 0 0 0 0 0 0 0 0 0 0 0 0 0 0.0139032819382689 0.0214218173419401 0 0.0129340191609059 0 0 0 0 0 0 0 0 0 0 0 0 0 0 0 0 0 0 0.00378760504630583 0 0 0 0 0 0 0 0 0 0 0 0 0 0 0 0 0 0 0 0 0 0 0 0 0 0 0 0 0 0 0 0 0 0 0 0 0 0 0 0 0 0 0 0 0 0 0 0 0 0 0 0 0 0 0 0 0 0 0 0 0 0 0 0 0 0 0 0 0 0 0 0 0.0128668841235483 0 0 0 0 0 0 0 0 0 0 0 0 0 0 0 0 0 0 0.00706419842811909 0 0 0 0 0 0 0 0 0 0 0 0 0 0 0 0 0 0 0 0 0 0 0 0 0 0 0 0 0 0 0 0 0 0
0 0 0 0 0 0 0 0 0 0 0 0 0.069290365264544 0 0 0 0 0 0 0 0 0 0.131232915974325 0 0.206018488115796 0 0 0 0 0 0 0.00376706995469288 0 0 0.0987312324698555 0 0 0 0 0 0.00945241734690262 0.0426783539858672 0 0 0 0 0 0 0.18030945017332 0 0 0 0 0 0 0 0 0 0 0 0 0 0 0 0 0 0 0 0 0 0 0 0 0 0 0 0 0 0 0 0 0 0 0 0 0 0 0 0 0.00233241551627042 0 0 0 0 0 0 0 0 0 0 0.0104384621849818 0.0129288925105591 0 0.00356660616467472 0 0 0 0 0 0 0 0 0 0 0 0 0 0 0 0.0208086420722398 0 0 0 0 0 0 0.192278512070608 0 0 0 0 0 0 0 0 0 0 0 0 0 0 0 0 0 0 0 0 0 0 0 0 0 0.00608661480209171 0 0 0 0 0 0 0 0 0 0 0 0 0 0 0 0 0 0 0 0 0 0 0 0 0 0 0 0 0 0 0 0 0 0 0 0 0 0 0 0 0 0 0 0 0 0 0 0 0 0 0 0 0 0 0 0 0 0 0 0 0 0 0 0 0 0 0 0 0 0 0 0 0 0 0 0 0 0 0 0 0 0 0 0 0 0 0 0 0 0 0 0 0 0 0 0 0 0 0 0 0 0 0 0 0 0 0 0 0 0 0 0 0 0 0 0 0 0 0 0 0 0 0 0 0 0 0 0 0 0.0100795613932714 0 0 0 0 0 0 0 0 0 0 0 0 0 0 0 0 0 0 0 0 0 0 0 0 0 0 0 0 0 0 0 0 0 0
0 0 0 0 0 0 0 0 0 0 0 0 0 0 0 0 0 0 0 0 0 0 0 0 0 0 0 0 0 0 0 0 0 0 0 0 0 0 0 0 0 0 0 0 0 0 0 0 0.410305279322419 0 0 0 0 0 0 0 0 0 0 0 0 0 0 0 0 0 0 0 0 0 0 0 0 0 0 0 0 0 0 0 0 0 0 0 0 0 0 0 0 0 0 0 0 0 0 0 0 0 0 0 0 0 0 0 0 0 0 0.109196162157336 0.0382800808848554 0 0 0 0 0 0 0 0 0.0819414264996406 0 0 0 0 0 0 0 0 0 0 0 0 0 0 0 0 0 0 0 0 0 0 0 0 0 0 0 0 0 0 0 0 0 0 0 0 0 0 0 0 0 0 0 0 0 0 0 0 0 0 0 0 0 0 0 0.168711784519403 0 0 0 0 0 0 0 0 0 0 0 0 0.117655231261865 0 0 0 0 0 0 0 0 0 0 0 0 0 0 0 0 0 0 0 0 0 0 0 0 0 0 0 0 0 0 0 0 0 0 0 0 0 0 0 0 0 0 0 0 0 0 0 0 0 0 0 0 0 0 0 0 0 0 0 0 0 0 0 0 0 0 0 0 0 0 0 0 0 0 0 0 0.0739100353544804 0 0 0 0 0 0 0 0 0 0 0 0 0 0 0 0 0 0 0 0 0 0 0 0 0 0 0 0 0 0 0 0 0 0 0 0 0 0 0 0 0 0 0 0 0 0 0 0 0 0 0 0 0
0 0 0 0 0 0 0 0 0 0 0 0 0 0 0 0 0 0 0 0 0 0 0 0 0 0 0 0 0 0 0 0 0 0 0 0 0 0 0 0 0 0 0 0 0 0 0 0 0 0 0 0 0 0.202744071284593 0 0 0 0 0 0 0 0 0 0 0 0.174863901705407 0.127585210310157 0 0 0 0 0 0 0 0 0 0 0 0 0 0 0 0 0 0 0 0 0 0 0 0 0 0 0 0 0 0 0 0 0 0 0 0 0 0 0 0 0 0 0 0 0 0 0 0 0 0 0 0 0 0 0 0 0.389438160651953 0 0 0 0 0 0.105368656047891 0 0 0 0 0 0 0 0 0 0 0 0 0 0 0 0 0 0 0 0 0 0 0 0 0 0 0 0 0 0 0 0 0 0 0 0 0 0 0 0 0 0 0 0 0 0 0 0 0 0 0 0 0 0 0 0 0 0 0 0 0 0 0 0 0 0 0 0 0 0 0 0 0 0 0 0 0 0 0 0 0 0 0 0 0 0 0 0 0 0 0 0 0 0 0 0 0 0 0 0 0 0 0 0 0 0 0 0 0 0 0 0 0 0 0 0 0 0 0 0 0 0 0 0 0 0 0 0 0 0 0 0 0 0 0 0 0 0 0 0 0 0 0 0 0 0 0 0 0 0 0 0 0 0 0 0 0 0 0 0 0 0 0 0 0 0 0 0 0 0 0 0 0 0 0 0 0 0 0 0 0 0 0 0 0 0 0
0 0.0809092690730668 0.0642877499858326 0 0.27101970402828 0 0 0 0 0 0 0 0 0 0 0 0.0265884653076417 0.0387981882432886 0 0 0.0112299213787434 0 0 0 0 0 0 0 0 0 0 0 0 0 0 0 0 0 0 0 0 0 0 0 0 0 0.306070928680703 0 0 0 0 0 0 0 0 0 0 0 0 0 0 0 0 0 0 0 0 0 0.0556113986801736 0.0345612241488272 0 0 0 0 0 0 0 0 0 0 0 0 0 0 0 0 0 0 0 0 0 0 0 0 0 0 0 0 0 0 0 0 0 0 0 0 0 0 0 0.0816343533620517 0 0.0133713833945681 0 0 0 0 0 0 0 0 0 0 0 0 0 0 0 0 0 0 0 0.0159174137168238 0 0 0 0 0 0 0 0 0 0 0 0 0 0 0 0 0 0 0 0 0 0 0 0 0 0 0 0 0 0 0 0 0 0 0 0 0 0 0 0 0 0 0 0 0 0 0 0 0 0 0 0 0 0 0 0 0 0 0 0 0 0 0 0 0 0 0 0 0 0 0 0 0 0 0 0 0 0 0 0 0 0 0 0 0 0 0 0 0 0 0 0 0 0 0 0 0 0 0 0 0 0 0 0 0 0 0 0 0 0 0 0 0 0 0 0 0 0 0 0 0 0 0 0 0 0 0 0 0 0 0 0 0 0 0 0 0 0 0 0 0 0 0 0 0 0 0 0 0 0 0 0 0 0 0 0 0 0 0 0 0 0 0 0 0 0 0 0 0 0 0 0 0 0 0 0 0 0 0 0 0 0 0 0 0
0.0329105455211926 0 0 0 0.0305257610902796 0.0294428404608035 0 0 0 0 0.181633924706175 0.0706334165623922 0 0 0 0.00340868927428937 0 0 0 0 0 0 0 0 0 0 0 0 0 0 0.399501245591801 0 0 0 0 0 0.0058932006427691 0.00578156204068534 0 0 0 0 0 0 0 0 0 0 0 0 0 0 0 0 0 0 0 0 0 0 0 0 0 0 0 0 0 0 0 0 0 0.0110140625677591 0 0 0 0 0 0 0 0 0 0 0 0 0 0.00477512906163493 0.0049529748991934 0 0.00599480755040305 0 0 0 0 0 0 0.0171663296146595 0.020947543089377 0 0 0 0 0 0 0 0 0.0195310410580468 0.032059766199258 0 0 0 0 0 0.0112824589515125 0 0 0 0 0 0 0 0 0.0687181963005174 0 0 0 0 0 0.0153537495753908 0 0 0.00618616456797216 0.00417236560230796 0 0.00844599990311752 0 0 0 0 0 0.00575268150335514 0 0 0 0 0 0 0 0.00391554366510686 0 0 0 0 0 0 0 0 0 0 0 0 0 0 0 0 0 0 0 0 0 0 0 0 0 0 0 0 0 0 0 0 0 0 0 0 0 0 0 0 0 0 0 0 0 0 0 0 0 0 0 0 0 0 0 0 0 0 0 0 0 0 0 0 0 0 0 0 0 0 0 0 0 0 0 0 0 0 0 0 0 0 0 0 0 0 0 0 0 0 0 0 0 0 0 0 0 0 0 0 0 0 0 0 0 0 0 0 0 0 0 0 0 0 0 0 0 0 0 0 0 0 0 0 0 0 0 0 0 0 0 0 0 0 0 0 0 0 0 0 0 0 0 0 0 0 0 0 0 0 0 0 0 0 0 0 0 0 0 0 0 0 0 0 0 0 0 0 0
0.00528591097232939 0 0 0 0 0.00763997972513732 0 0 0 0 0.0595259398558574 0.020392762915556 0 0.00808504092558408 0.0181310201194671 0.015071669695982 0 0 0 0 0 0 0 0 0 0 0 0 0 0.151902158566141 0 0 0 0 0 0 0 0.018602544045012 0 0 0 0 0 0 0 0 0 0 0 0 0 0 0 0.0152910716899144 0 0 0 0 0 0 0 0 0 0 0 0 0 0 0 0 0 0 0 0 0 0 0 0 0 0 0.00709444442095415 0.0173772747430091 0 0.0160554029585969 0 0.00214727374387725 0.0190418026371376 0 0 0 0 0 0 0.0226504711012909 0 0.127241096398825 0.168250713188724 0.0084116623556202 0 0 0 0 0 0 0 0.0467952377070611 0.0224254845883899 0.00431345740547097 0 0 0 0 0.00591829564002029 0 0 0 0 0 0 0 0 0.0294166613698541 0 0.00445061500297365 0 0.00361296660004786 0 0.115704417279399 0 0 0.00301171328059266 0.0041988184144232 0 0.00281640480656926 0 0 0.0360703219311906 0.00438339490710611 0 0.00249752059770101 0 0 0 0 0 0 0 0.00618645041018538 0 0 0 0 0 0 0 0 0 0 0 0 0 0 0 0 0 0 0 0 0 0 0 0 0 0 0 0 0 0 0 0 0 0 0 0 0 0 0 0 0 0 0 0 0 0 0 0 0 0 0 0 0 0 0 0 0 0 0 0 0 0 0 0 0 0 0 0 0 0 0 0 0 0 0 0 0 0 0 0 0 0 0 0 0 0 0 0 0 0 0 0 0 0 0 0 0 0 0 0 0 0 0 0 0 0 0 0 0 0 0 0 0 0 0 0 0 0 0 0 0 0 0 0 0 0 0 0 0 0 0 0 0 0 0 0 0 0 0 0 0 0 0 0 0 0 0 0 0 0 0 0 0 0 0 0 0 0 0 0 0 0 0 0 0 0 0 0 0
0 0 0 0 0 0 0 0 0 0 0 0 0.107705231868023 0 0 0 0 0 0 0 0 0 0 0 0 0.00325280246931069 0 0 0 0 0 0 0 0 0.0647214637600703 0 0 0 0 0 0 0 0 0 0 0 0 0 0.0188174912562396 0 0 0 0 0 0 0.0264356930695346 0.00959418771531372 0 0 0 0 0 0 0 0 0 0 0 0 0 0 0.00681682974477626 0 0 0 0 0 0 0 0 0 0 0 0 0 0 0 0 0 0 0 0 0.00209054621412989 0 0 0 0 0 0 0 0 0 0 0 0.0280671468763482 0 0 0 0 0.00693329872916286 0 0 0 0 0.0660673666873849 0 0 0.00339571963661112 0.0151765061957964 0.00328077669230616 0.00444356309289119 0 0 0 0 0 0.00485168403519908 0 0 0 0 0 0 0 0 0 0 0 0 0 0 0 0 0 0 0 0 0 0 0 0 0 0 0 0 0 0 0 0 0 0 0 0 0 0 0 0 0.0279285614210548 0 0 0 0 0 0 0 0 0.00250978562633777 0 0 0 0 0 0 0 0 0 0.241142158632928 0.00435768526039724 0.0510974512299684 0 0 0 0 0 0.00458925311395992 0 0 0 0 0 0 0 0 0 0 0 0.141001553370075 0 0 0 0 0 0 0.0243859803872217 0.0106281969586794 0 0 0 0 0 0 0 0 0 0 0 0 0 0 0 0 0 0 0 0 0 0 0 0 0 0 0 0 0 0 0 0 0 0 0 0 0 0 0 0 0 0.0868271080864658 0 0 0.00366640401241769 0.00781158193716214 0 0.0056240307256929 0 0 0 0 0 0 0 0 0 0 0 0 0 0 0 0 0 0 0 0 0 0 0 0 0 0 0 0 0 0 0 0 0 0 0 0 0 0 0 0 0 0.0111257297513786 0 0.00165479345792926 0.00399941798523324 0 0 0 0 0 0 0 0 0
0 0 0 0 0 0 0 0 0 0 0 0 0 0 0 0 0 0 0 0 0 0 0.0196413157626776 0 0 0 0 0 0 0 0 0 0 0.0974929036754273 0.277956121137342 0 0 0 0 0 0 0 0 0 0 0 0 0 0.0910226916402669 0 0 0 0 0 0 0 0 0 0 0 0 0 0 0 0 0 0 0 0 0 0 0 0 0 0 0 0 0 0 0 0 0 0 0 0 0 0 0 0 0.0364353702222465 0 0 0 0 0 0 0 0 0 0 0.232565485771944 0.0920225546340101 0 0 0 0 0 0 0 0 0 0 0 0 0 0 0 0 0 0 0 0 0 0 0 0 0.0545385414295915 0 0 0 0 0 0 0 0 0 0 0 0 0 0 0.0370251687848888 0 0 0 0 0 0 0 0 0 0.0612998469416047 0 0 0 0 0 0 0 0 0 0 0 0 0 0 0 0 0 0 0 0 0 0 0 0 0 0 0 0 0 0 0 0 0 0 0 0 0 0 0 0 0 0 0 0 0 0 0 0 0 0 0 0 0 0 0 0 0 0 0 0 0 0 0 0 0 0 0 0 0 0 0 0 0 0 0 0 0 0 0 0 0 0 0 0 0 0 0 0 0 0 0 0 0 0 0 0 0 0 0 0 0 0 0 0 0 0 0 0 0 0 0 0 0 0 0 0 0 0 0 0 0 0 0 0 0 0 0 0 0 0 0 0 0 0 0 0 0 0 0 0 0 0 0 0 0 0 0 0 0 0 0 0 0 0 0 0 0 0 0 0 0 0 0 0 0
0 0 0 0 0 0 0 0 0 0 0 0 0.05960504370531 0 0 0 0 0 0 0 0 0 0.0471655437105183 0 0 0 0 0 0 0 0 0 0.032937978947807 0 0.0881635506210291 0 0 0 0 0 0 0 0 0 0 0 0 0 0.065970188230209 0 0 0 0 0 0.403108657118677 0 0.0275786744377545 0 0 0 0 0 0 0 0 0 0 0 0 0 0 0.180499235919542 0 0 0 0 0 0 0 0 0 0 0 0 0 0 0 0 0 0 0 0 0.00844261032532844 0 0 0 0 0 0 0 0.0276016998918754 0 0 0 0 0 0 0 0 0 0 0 0 0 0 0 0 0 0 0 0 0 0 0 0 0 0 0 0 0 0 0 0 0 0 0 0 0 0 0.0490121693094546 0 0 0 0 0 0 0 0 0 0 0 0 0 0 0 0 0 0 0 0 0 0 0 0 0 0 0 0 0 0 0 0 0 0 0 0 0 0 0 0 0 0 0 0 0 0 0 0 0 0 0 0 0 0 0 0 0 0 0 0 0 0 0 0 0 0 0 0 0 0 0 0 0 0 0 0 0 0 0 0 0 0 0 0 0 0 0 0 0 0 0 0 0 0 0 0 0 0 0 0 0 0 0 0 0 0 0 0 0 0 0 0 0 0 0 0 0.00991464778249457 0 0 0 0 0 0 0 0 0 0 0 0 0 0 0 0 0 0 0 0 0 0 0 0 0 0 0 0 0 0 0 0 0 0 0 0 0 0 0 0 0 0 0 0 0 0 0 0 0 0 0 0 0 0 0 0 0 0 0 0
0 0 0 0 0 0 0 0 0 0 0 0 0.0925368816546724 0 0 0 0 0 0 0 0 0.00189349057600928 0.078555505540982 0 0.0424281343825649 0.0431738351924771 0 0 0 0 0 0.0327763354677045 0.0194939905967931 0.0183016244655946 0 0.00395113799144844 0 0 0 0 0.00641717541046414 0.0130244901624547 0 0 0 0 0 0 0.161044207816012 0 0 0 0.00181267465199499 0 0 0.0066861316369888 0.0224702602574921 0 0 0 0 0 0 0 0 0 0 0 0 0 0 0 0 0 0 0 0 0 0 0 0 0 0 0 0 0 0.00218655223813452 0 0.00431962570377404 0.00954006874485496 0.00282846337501921 0.00456207393798911 0.00836301217740247 0 0.0158541869135273 0 0 0 0 0 0.0862246290411547 0.0722944330264233 0.00438712719939192 0.0227368376711236 0.00218919746556125 0 0 0 0 0 0 0 0 0 0.0254059200613448 0 0 0 0 0 0 0 0 0 0 0 0.0701849062823501 0 0 0 0 0 0 0 0 0 0 0 0 0 0 0.00249495823119151 0 0.00474689629192895 0 0 0 0 0 0.00157967776940983 0 0.0154528730257098 0.0233872286332488 0 0 0 0 0 0 0 0 0 0 0 0 0 0 0 0 0 0 0 0 0 0 0 0 0 0 0 0 0 0 0 0 0 0.00860690883851316 0 0.0313221396204511 0 0 0 0 0 0 0 0 0 0 0 0 0 0 0 0 0 0.0208828852868144 0 0 0 0 0 0 0 0 0 0 0 0 0 0 0 0 0 0 0 0 0 0 0 0 0 0 0 0 0 0 0 0 0 0 0 0 0 0 0 0 0 0 0 0 0 0 0 0 0 0.00491244418090887 0 0 0 0 0 0 0 0 0 0 0 0 0 0 0 0 0 0 0 0 0 0 0 0 0 0.00549063261023125 0 0 0 0 0 0 0 0 0 0 0 0 0 0 0 0 0 0 0 0 0 0 0 0 0 0 0 0 0 0 0 0 0 0.005480445869888
0 0 0 0 0 0 0 0 0 0 0 0 0 0 0 0 0 0 0 0 0 0 0 0 0.0389895347421294 0 0 0 0 0 0 0 0 0 0.0663337798050422 0 0 0 0 0 0 0.0323999970953277 0 0 0 0 0 0 0 0 0 0 0.160778126217975 0 0 0 0 0 0 0 0 0 0 0 0 0 0 0 0 0 0 0 0 0 0 0 0 0 0 0 0 0 0 0.120495149441784 0.433738507338798 0 0 0 0 0 0 0 0 0 0 0 0 0 0 0 0 0 0 0 0 0 0 0 0 0 0 0 0 0 0 0 0 0 0 0 0 0 0 0 0 0 0.0724804870095371 0 0 0 0 0 0 0 0 0 0 0 0 0 0 0 0 0 0 0 0 0 0 0 0 0 0 0 0 0 0 0 0 0 0 0 0 0 0 0 0 0 0 0 0 0 0 0 0 0 0 0 0 0 0 0 0 0 0 0 0 0 0 0 0.074784418349407 0 0 0 0 0 0 0 0 0 0 0 0 0 0 0 0 0 0 0 0 0 0 0 0 0 0 0 0 0 0 0 0 0 0 0 0 0 0 0 0 0 0 0 0 0 0 0 0 0 0 0 0 0 0 0 0 0 0 0 0 0 0 0 0 0 0 0 0 0 0 0 0 0 0 0 0 0 0 0 0 0 0 0 0 0 0 0 0 0 0 0 0 0 0 0 0 0 0 0 0 0 0 0 0 0 0 0 0 0 0 0 0 0 0 0 0 0 0 0 0 0 0 0 0 0 0
0 0 0 0 0 0.00716037821807193 0 0.0111436149211303 0 0 0.0124146958033002 0 0 0 0 0 0 0 0 0 0 0 0 0 0 0 0 0 0 0.00525427554187532 0 0 0 0 0 0 0 0.220116288806764 0 0 0 0 0 0 0 0 0.0643027881408832 0 0 0 0 0 0 0 0 0 0 0 0.00854633813958221 0 0 0 0 0 0 0 0 0 0 0 0 0 0 0.0710767206824404 0 0 0 0 0 0 0 0 0 0 0 0.0791815550164372 0.00927240632889446 0.182314840856249 0.0110613425024288 0.0112634131280877 0 0 0 0 0 0 0 0 0 0 0 0 0 0 0 0 0 0 0 0 0 0 0 0 0 0 0 0 0 0 0 0 0 0 0 0 0 0 0 0 0.042477577744743 0.060751773512535 0 0.193088100132252 0 0 0 0 0 0.00478263956992944 0.00579125095439664 0 0 0 0 0 0 0 0 0 0 0 0 0 0 0 0 0 0 0 0 0 0 0 0 0 0 0 0 0 0 0 0 0 0 0 0 0 0 0 0 0 0 0 0 0 0 0 0 0 0 0 0 0 0 0 0 0 0 0 0 0 0 0 0 0 0 0 0 0 0 0 0 0 0 0 0 0 0 0 0 0 0 0 0 0 0 0 0 0 0 0 0 0 0 0 0 0 0 0 0 0 0 0 0 0 0 0 0 0 0 0 0 0 0 0 0 0 0 0 0 0 0 0 0 0 0 0 0 0 0 0 0 0 0 0 0 0 0 0 0 0 0 0 0 0 0 0 0 0 0 0 0 0 0 0 0 0 0 0 0 0 0 0 0 0 0 0 0 0 0 0 0 0 0 0 0
0.00109435253994659 0.00275685275462674 0 0.0143462902211453 0.00341636599904956 0.0018614286232256 0 0 0 0 0.00212649814864819 0.00488083188326636 0 0 0.0027601661003368 0.00148649553342745 0 0 0 0 0 0 0 0 0 0 0 0 0 0.00237179507558034 0.0200705145449785 0 0 0 0 0 0.101279730746968 0 0 0 0 0 0 0 0 0 0.0239279299847863 0 0 0 0.0014996244292931 0 0 0 0 0 0 0 0.013638400479285 0 0 0 0 0 0 0 0 0 0 0 0.00164424196569149 0 0 0.00765708550872655 0 0 0 0.00110781252857029 0.0016482847899931 0 0 0 0 0 0 0.125103094721696 0.0317614043108345 0.0981020230760744 0.0131694045721763 0.023774617062852 0 0 0 0.170318680962951 0 0.0347676273894227 0 0 0 0 0 0 0 0 0 0 0 0 0 0 0 0 0 0 0 0 0 0 0 0 0 0 0 0 0 0 0 0.00144132303374903 0 0 0.148929387855523 0.0293809532064465 0 0.0799716497609476 0 0 0 0 0 0.00527618314901946 0.0042810050774016 0 0.00195690171605248 0.00356609543692663 0 0 0 0.00671320563483364 0 0 0.00220993013342768 0 0 0 0.00423682235438143 0.00302149949410723 0 0 0 0 0 0 0 0 0 0 0 0 0 0 0 0 0 0 0 0 0 0 0 0 0 0 0 0 0 0 0 0 0 0 0 0 0 0 0 0 0 0 0 0 0 0 0 0 0 0 0 0 0 0 0 0 0 0 0 0 0 0 0 0 0 0 0 0 0 0 0 0 0 0 0 0 0 0 0 0 0 0 0 0 0 0 0 0 0 0 0 0 0 0 0 0 0 0 0 0 0.00129781943850542 0 0 0 0 0 0 0 0 0 0 0 0 0 0 0 0 0 0 0 0 0 0 0 0 0 0 0 0 0 0 0 0 0 0 0 0 0 0 0 0 0 0 0 0 0 0 0 0 0 0 0 0 0 0 0 0 0 0 0 0.00114566975512576
0.0157782923081275 0 0 0 0 0 0 0 0 0 0.0246759631550051 0 0 0 0 0.0448269808016083 0 0 0 0 0.174731393268607 0 0 0 0 0 0 0 0 0 0 0 0 0 0 0 0 0 0 0 0 0 0 0 0 0 0 0 0 0.106589237399006 0 0 0 0 0 0 0 0 0 0 0 0 0 0 0 0 0 0 0 0 0 0 0 0 0 0 0 0 0 0 0 0 0 0 0 0 0 0 0 0 0 0 0 0 0 0 0 0 0 0 0 0 0 0 0 0 0 0 0 0 0 0 0 0 0 0 0 0 0 0 0 0 0 0 0 0 0 0 0 0 0 0 0 0 0.633398133067646 0 0 0 0 0 0 0 0 0 0 0 0 0 0 0 0 0 0 0 0 0 0 0 0 0 0 0 0 0 0 0 0 0 0 0 0 0 0 0 0 0 0 0 0 0 0 0 0 0 0 0 0 0 0 0 0 0 0 0 0 0 0 0 0 0 0 0 0 0 0 0 0 0 0 0 0 0 0 0 0 0 0 0 0 0 0 0 0 0 0 0 0 0 0 0 0 0 0 0 0 0 0 0 0 0 0 0 0 0 0 0 0 0 0 0 0 0 0 0 0 0 0 0 0 0 0 0 0 0 0 0 0 0 0 0 0 0 0 0 0 0 0 0 0 0 0 0 0 0 0 0 0 0 0 0 0 0 0 0 0 0 0 0 0 0 0 0 0 0 0 0 0 0 0 0 0 0 0 0 0 0 0
0 0 0 0 0 0 0 0 0 0 0 0 0 0 0 0.147055388266279 0 0 0 0 0 0.473034469263793 0 0.136809416905812 0 0 0 0 0 0 0 0 0 0 0 0 0 0 0 0 0 0 0.0729927873739926 0 0.0301396570544061 0 0 0 0 0.0603407107543037 0 0 0 0 0 0 0 0 0.0197871575301226 0 0 0 0 0 0 0.0235415889647408 0 0 0 0 0 0 0 0 0 0 0 0 0 0 0 0 0 0 0 0 0 0 0 0 0 0 0 0 0 0 0 0 0 0 0 0 0 0 0 0 0 0 0 0 0 0 0 0 0 0 0 0 0 0 0 0 0 0 0 0 0 0 0 0 0 0 0 0 0 0 0 0.0264667484953944 0 0 0 0 0 0 0 0 0 0.00983207539115643 0 0 0 0 0 0 0 0 0 0 0 0 0 0 0 0 0 0 0 0 0 0 0 0 0 0 0 0 0 0 0 0 0 0 0 0 0 0 0 0 0 0 0 0 0 0 0 0 0 0 0 0 0 0 0 0 0 0 0 0 0 0 0 0 0 0 0 0 0 0 0 0 0 0 0 0 0 0 0 0 0 0 0 0 0 0 0 0 0 0 0 0 0 0 0 0 0 0 0 0 0 0 0 0 0 0 0 0 0 0 0 0 0 0 0 0 0 0 0 0 0 0 0 0 0 0 0 0 0 0 0 0 0 0 0 0 0 0 0 0 0 0 0 0 0 0 0 0 0 0 0 0 0 0 0 0 0 0 0 0 0 0 0 0 0 0 0 0 0
0 0 0 0 0 0 0 0 0 0 0 0 0 0 0 0 0 0 0 0 0 0 0 0 0 0.0742809900054205 0 0 0 0 0 0 0 0 0.115322124500064 0 0 0 0 0 0 0 0 0 0 0 0 0.411211525502268 0.0461994707216187 0 0 0 0 0 0 0 0 0 0 0 0 0 0 0 0 0 0 0 0 0 0 0 0 0 0.133367372002574 0 0 0 0 0 0 0 0 0 0 0 0 0 0 0 0 0 0 0 0 0 0 0 0 0 0.0951025318961201 0 0 0 0 0 0 0 0 0 0 0 0 0 0 0 0 0 0 0 0 0 0 0 0 0 0.0308575720279351 0 0 0 0 0 0 0 0 0 0 0 0 0 0 0 0 0 0 0 0 0 0 0 0 0 0 0 0 0 0 0 0 0 0 0 0 0 0 0 0 0 0 0 0 0 0 0 0 0 0 0 0 0 0 0 0 0 0 0 0 0 0 0 0.0936584133440004 0 0 0 0 0 0 0 0 0 0 0 0 0 0 0 0 0 0 0 0 0 0 0 0 0 0 0 0 0 0 0 0 0 0 0 0 0 0 0 0 0 0 0 0 0 0 0 0 0 0 0 0 0 0 0 0 0 0 0 0 0 0 0 0 0 0 0 0 0 0 0 0 0 0 0 0 0 0 0 0 0 0 0 0 0 0 0 0 0 0 0 0 0 0 0 0 0 0 0 0 0 0 0 0 0 0 0 0 0 0 0 0 0 0 0 0 0 0 0 0 0 0 0 0 0 0
0 0 0 0 0 0 0 0 0 0 0 0 0.0531144594086124 0 0 0 0 0 0 0 0 0 0.0977434392706049 0 0.164889625396241 0.13568702891531 0 0 0 0 0 0 0 0 0.0946946259328838 0.0140312713883707 0 0 0 0 0 0 0 0 0 0 0 0 0.138839037251715 0 0 0 0 0 0 0 0 0 0 0 0 0 0 0 0 0 0 0 0 0 0 0 0 0 0 0 0 0 0 0 0 0 0 0 0 0 0 0 0 0 0 0 0 0 0 0 0 0 0 0 0.00799944850662804 0.0065958471013909 0 0 0 0 0 0 0 0 0 0 0 0 0 0 0 0 0 0.0202719879833333 0 0 0 0 0 0 0.252680565689516 0 0 0 0 0 0 0 0 0 0 0 0 0 0 0 0 0 0 0 0 0 0 0 0 0 0 0 0 0 0 0 0 0 0 0 0 0 0 0 0 0 0 0 0 0 0 0 0 0 0 0 0 0 0 0 0 0 0 0 0 0 0 0 0.0134526631553934 0 0 0 0 0 0 0 0 0 0 0 0 0 0 0 0 0 0 0 0 0 0 0 0 0 0 0 0 0 0 0 0 0 0 0 0 0 0 0 0 0 0 0 0 0 0 0 0 0 0 0 0 0 0 0 0 0 0 0 0 0 0 0 0 0 0 0 0 0 0 0 0 0 0 0 0 0 0 0 0 0 0 0 0 0 0 0 0 0 0 0 0 0 0 0 0 0 0 0 0 0 0 0 0 0 0 0 0 0 0 0 0 0 0 0 0 0 0 0 0 0 0 0 0 0 0
0 0 0 0 0 0 0 0 0 0 0 0 0 0 0 0 0 0 0 0 0 0 0 0.13358215624887 0 0 0 0 0 0 0 0 0 0 0 0 0 0 0 0.0633789093225324 0 0 0 0 0 0.0857803980810131 0 0 0 0.707791648543471 0 0 0 0 0 0 0 0 0 0 0 0 0 0 0 0 0 0 0 0 0 0 0 0 0 0 0 0 0 0 0 0 0 0 0 0 0 0 0 0 0 0 0 0 0 0 0 0 0 0 0 0 0 0 0 0 0 0 0 0 0 0 0 0 0 0 0 0 0 0 0 0 0 0 0 0 0 0 0 0 0 0 0 0 0 0 0 0 0 0.00946688780411324 0 0 0 0 0 0 0 0 0 0 0 0 0 0 0 0 0 0 0 0 0 0 0 0 0 0 0 0 0 0 0 0 0 0 0 0 0 0 0 0 0 0 0 0 0 0 0 0 0 0 0 0 0 0 0 0 0 0 0 0 0 0 0 0 0 0 0 0 0 0 0 0 0 0 0 0 0 0 0 0 0 0 0 0 0 0 0 0 0 0 0 0 0 0 0 0 0 0 0 0 0 0 0 0 0 0 0 0 0 0 0 0 0 0 0 0 0 0 0 0 0 0 0 0 0 0 0 0 0 0 0 0 0 0 0 0 0 0 0 0 0 0 0 0 0 0 0 0 0 0 0 0 0 0 0 0 0 0 0 0 0 0 0 0 0 0 0 0 0 0 0 0 0 0 0 0 0
0 0 0 0 0 0 0 0 0 0 0 0 0 0 0 0 0 0 0 0.0748375541738841 0.144976628910912 0 0 0 0 0 0 0 0 0 0 0 0 0 0 0 0 0 0 0 0 0 0 0 0 0.33450590614426 0 0 0 0.0806506734812072 0 0 0 0 0 0 0 0 0 0 0 0 0 0 0 0 0 0 0 0 0 0 0 0 0 0 0 0.365029237289736 0 0 0 0 0 0 0 0 0 0 0 0 0 0 0 0 0 0 0 0 0 0 0 0 0 0 0 0 0 0 0 0 0 0 0 0 0 0 0 0 0 0 0 0 0 0 0 0 0 0 0 0 0 0 0 0 0 0 0 0 0 0 0 0 0 0 0 0 0 0 0 0 0 0 0 0 0 0 0 0 0 0 0 0 0 0 0 0 0 0 0 0 0 0 0 0 0 0 0 0 0 0 0 0 0 0 0 0 0 0 0 0 0 0 0 0 0 0 0 0 0 0 0 0 0 0 0 0 0 0 0 0 0 0 0 0 0 0 0 0 0 0 0 0 0 0 0 0 0 0 0 0 0 0 0 0 0 0 0 0 0 0 0 0 0 0 0 0 0 0 0 0 0 0 0 0 0 0 0 0 0 0 0 0 0 0 0 0 0 0 0 0 0 0 0 0 0 0 0 0 0 0 0 0 0 0 0 0 0 0 0 0 0 0 0 0 0 0 0 0 0 0 0 0 0 0 0 0 0 0 0 0 0 0 0 0 0 0 0
0 0 0 0 0 0 0 0 0 0 0 0 0 0 0 0 0 0 0 0.0790528256579686 0.0998298270573055 0 0 0.0354702294330436 0 0 0 0 0 0 0 0 0 0 0 0 0 0 0 0.0291620685964788 0 0 0 0 0 0 0 0.0568946059445211 0 0.35532534735691 0 0 0 0 0 0 0 0 0 0 0 0.0216351385736363 0 0 0 0.0790847526937842 0 0 0 0 0 0 0 0 0 0 0 0 0 0 0 0 0 0 0 0 0 0 0 0 0 0 0 0 0 0 0 0 0 0 0 0 0 0 0 0 0 0 0 0 0 0 0 0 0 0 0 0 0 0 0 0 0 0.0228757549114252 0 0 0 0 0.0237563266142269 0 0 0 0 0 0.172056188741832 0 0 0 0 0 0 0 0 0 0 0 0 0 0 0 0 0 0 0 0 0 0 0 0 0 0 0 0 0 0 0 0 0 0 0 0 0 0 0 0 0 0 0 0 0 0 0 0 0 0 0 0 0 0 0 0 0 0 0 0 0 0 0 0 0 0 0 0 0 0 0 0 0 0 0 0 0 0 0 0 0 0 0 0 0 0 0 0 0 0 0 0 0 0 0 0 0 0 0 0 0 0 0 0 0 0 0 0 0 0 0 0 0 0 0 0 0 0 0 0 0 0 0 0 0 0 0 0 0 0 0 0 0 0 0 0 0 0 0 0 0 0 0 0 0 0 0 0 0 0 0 0 0 0 0 0.0190387645476062 0 0 0 0 0 0 0 0 0 0 0 0 0 0 0 0 0 0 0 0.00581816987126218 0 0 0 0 0 0
0 0 0 0 0 0 0 0 0 0 0 0 0 0 0 0.0028160559149745 0 0 0 0.0781908372052353 0.16066461031254 0 0 0.0482548264954552 0 0 0 0 0 0 0 0 0 0 0 0 0 0 0 0 0 0 0.0656671740025455 0.0811324482810254 0 0 0 0 0 0 0 0 0 0 0 0 0 0 0.00765260591695328 0 0.173019700401115 0.0687109670891131 0 0 0 0 0 0 0 0 0 0 0.0410631940791112 0 0 0 0.0224123992335491 0.180947563621587 0.0195076950849974 0 0 0 0 0 0 0 0 0 0 0 0 0 0 0 0 0 0 0 0 0 0 0 0 0 0 0 0 0 0 0 0 0 0 0 0 0 0 0 0 0 0 0 0 0 0 0 0 0 0 0.0161662709314544 0 0 0 0 0.0282073983267109 0 0 0 0 0 0.00558625310363333 0 0 0 0 0 0 0 0 0 0 0 0 0 0 0 0 0 0 0 0 0 0 0 0 0 0 0 0 0 0 0 0 0 0 0 0 0 0 0 0 0 0 0 0 0 0 0 0 0 0 0 0 0 0 0 0 0 0 0 0 0 0 0 0 0 0 0 0 0 0 0 0 0 0 0 0 0 0 0 0 0 0 0 0 0 0 0 0 0 0 0 0 0 0 0 0 0 0 0 0 0 0 0 0 0 0 0 0 0 0 0 0 0 0 0 0 0 0 0 0 0 0 0 0 0 0 0 0 0 0 0 0 0 0 0 0 0 0 0 0 0 0 0 0 0 0 0 0 0 0 0 0 0 0 0 0 0 0 0 0 0 0 0 0 0 0 0 0 0 0 0 0 0 0 0 0
0 0.0020904080505165 0.000792349244212463 0 0.015144770606971 0 0 0.037276940250737 0.00546560453450601 0 0 0.0219585968287839 0 0.019550421184893 0.0121753018056675 0.013225518317347 0 0 0 0 0.00119619659164054 0 0 0 0 0 0 0 0.0602134102086134 0 0 0 0 0 0 0 0.0362093505260456 0.0292836834799997 0 0 0 0 0 0 0 0 0 0 0 0 0.0238258283441347 0 0 0 0 0 0.00600355810689113 0 0.0180606016471589 0 0.00180405330750565 0 0.00270457555590293 0 0 0 0 0.00712246183909728 0.0165334010670527 0 0.00534551403990227 0.00617841902262582 0 0.0528197624384149 0 0 0 0 0 0 0 0 0 0 0 0.0257835581645632 0 0.0224153127328144 0.00816459806019443 0.00690615300671712 0 0 0 0.00456274694368921 0 0 0 0 0 0 0 0 0 0 0 0 0 0 0 0 0 0 0 0 0 0 0 0 0 0 0 0 0 0 0 0 0 0.00965015210573379 0 0 0.0302303694725501 0.255299552790245 0.0210341898506797 0.122505641483505 0.00579348995396809 0.00137215970810559 0 0.00160280611866837 0 0 0.0896985426099466 0 0 0 0 0 0 0 0 0 0 0 0 0 0 0 0 0 0 0 0 0 0 0 0 0 0 0 0 0 0 0 0 0 0 0 0 0 0 0 0 0 0 0 0 0 0 0 0 0 0 0 0 0 0 0 0 0 0 0 0 0 0 0 0 0 0 0 0 0 0 0 0 0 0 0 0 0 0 0 0 0 0 0 0 0 0 0 0 0 0 0 0 0 0 0 0 0 0 0 0 0 0 0 0 0 0 0 0 0 0 0 0 0 0 0 0 0 0 0 0 0 0 0 0 0 0 0 0 0 0 0 0 0 0 0 0 0 0 0 0 0 0 0 0 0 0 0 0 0 0 0 0 0 0 0 0 0 0 0 0 0 0 0 0 0 0 0 0 0 0 0 0 0 0 0 0
0 0 0 0 0 0 0 0 0 0 0 0 0 0 0 0 0 0 0 0 0.0985222521074235 0 0 0 0 0 0 0 0 0 0 0 0 0 0 0 0 0 0 0 0.222913272598771 0 0 0 0.0813899792573232 0 0 0 0 0 0 0 0 0 0 0 0 0 0 0 0 0 0 0 0 0 0 0.0361247633538091 0 0 0 0 0 0 0 0 0 0 0 0 0 0 0 0 0 0 0 0 0 0 0 0 0 0 0 0 0 0 0 0 0 0 0 0 0 0 0 0 0 0.0331606281443817 0 0 0 0 0 0 0 0 0 0 0 0 0 0 0 0 0 0 0 0 0 0 0 0 0.527889104538291 0 0 0 0 0 0 0 0 0 0 0 0 0 0 0 0 0 0 0 0 0 0 0 0 0 0 0 0 0 0 0 0 0 0 0 0 0 0 0 0 0 0 0 0 0 0 0 0 0 0 0 0 0 0 0 0 0 0 0 0 0 0 0 0 0 0 0 0 0 0 0 0 0 0 0 0 0 0 0 0 0 0 0 0 0 0 0 0 0 0 0 0 0 0 0 0 0 0 0 0 0 0 0 0 0 0 0 0 0 0 0 0 0 0 0 0 0 0 0 0 0 0 0 0 0 0 0 0 0 0 0 0 0 0 0 0 0 0 0 0 0 0 0 0 0 0 0 0 0 0 0 0 0 0 0 0 0 0 0 0 0 0 0 0 0 0 0 0 0 0 0 0 0 0 0 0 0 0 0 0 0 0
0 0 0 0 0 0 0 0 0 0 0 0 0.124826612305504 0 0 0 0 0 0 0 0 0.00170158699409246 0.155212728342732 0 0.120265014186632 0.0551929597502753 0.0233693238290375 0 0 0 0 0.00667072307518937 0.00446861879237494 0.00958622050701335 0.112731226819971 0 0 0 0 0 0.0017995644295069 0.0133673745377728 0 0 0 0 0 0 0 0 0 0 0.00126939870700124 0 0 0 0.00220044436366304 0 0 0 0 0 0 0 0 0 0 0 0 0 0 0 0 0 0 0 0 0 0 0 0 0 0 0 0 0 0 0 0 0.00110661087827256 0 0 0 0 0 0 0 0 0 0 0.0299001074988303 0.0218804799742184 0.00148567066343894 0.00297692131059033 0 0 0 0 0.0066387405511378 0 0 0 0 0 0.00401210311316115 0 0 0.00575471410326217 0 0.0175469466252315 0.0083188461257098 0 0 0 0 0 0.0514638687407965 0 0.00290398094415269 0 0 0 0 0 0 0 0 0 0 0 0 0.00271913397516788 0 0 0 0 0 0 0 0.00155806930317658 0 0.0102267082310335 0.00120125417184991 0 0 0 0 0 0 0 0 0 0 0 0 0 0 0 0.00391099627640337 0.00339335491863313 0 0 0 0.0447230667362178 0 0 0 0 0 0 0 0 0 0 0 0 0.0902774399699516 0 0.00546737462195402 0 0 0 0 0 0 0 0 0 0 0 0 0 0 0 0 0 0 0 0 0 0 0 0 0 0 0 0 0 0 0 0 0 0 0 0 0 0 0 0 0 0 0 0 0 0.00108953193516948 0.000398020891445677 0 0 0 0 0 0 0 0 0 0 0 0 0.0012098574951291 0 0 0.00119350806951924 0 0 0 0 0.000990935345948595 0 0 0 0 0.00534765067694331 0 0.027459782733304 0 0 0 0 0 0 0 0 0 0 0 0 0 0 0.00208065127619022 0 0.00899038370632869 0 0 0 0 0 0 0 0 0 0 0 0 0 0 0 0 0 0 0 0 0 0 0 0 0 0 0 0 0 0 0 0 0 0 0 0.00111149249606601
0 0 0 0 0 0 0 0 0 0 0 0 0 0 0 0 0 0 0 0 0.0128710528130209 0.0386485014074961 0 0.0165684832792828 0 0 0 0 0 0 0 0 0 0 0 0 0 0 0.028434419782625 0.0320472548627858 0 0 0.432933341939275 0.0156298251721872 0.195041299205975 0 0 0 0 0 0 0 0 0 0 0 0 0 0 0 0 0.0643535586870627 0 0 0 0.0318158914798188 0 0 0 0 0 0 0.0215755077705438 0 0 0.031345569772999 0 0 0 0 0 0 0 0 0 0 0 0 0 0 0 0 0 0 0 0 0 0 0 0 0 0 0 0 0 0 0 0 0 0 0 0 0 0 0 0 0 0 0 0 0 0 0 0.0144701121826483 0 0 0 0 0 0 0 0 0 0 0.0642651816442794 0 0 0 0 0 0 0 0 0 0 0 0 0 0 0 0 0 0 0 0 0 0 0 0 0 0 0 0 0 0 0 0 0 0 0 0 0 0 0 0 0 0 0 0 0 0 0 0 0 0 0 0 0 0 0 0 0 0 0 0 0 0 0 0 0 0 0 0 0 0 0 0 0 0 0 0 0 0 0 0 0 0 0 0 0 0 0 0 0 0 0 0 0 0 0 0 0 0 0 0 0 0 0 0 0 0 0 0 0 0 0 0 0 0 0 0 0 0 0 0 0 0 0 0 0 0 0 0 0 0 0 0 0 0 0 0 0 0 0 0 0 0 0 0 0 0 0 0 0 0 0 0 0 0 0 0 0 0 0 0 0 0 0 0 0 0 0 0 0 0 0 0 0 0 0 0 0 0 0 0 0 0
0 0 0 0 0 0 0 0 0 0 0 0 0 0 0 0.00431108680464812 0 0 0 0 0 0 0 0 0 0 0 0 0 0 0 0 0 0 0 0 0 0.00230702869796673 0 0 0 0 0 0 0 0 0.0299500756755234 0 0 0 0 0 0 0 0.0105826760566394 0 0 0.0657690436261107 0.195709888479664 0 0.00272128602585708 0 0 0 0 0 0 0.0306109182873801 0 0 0 0.00743291319544786 0 0.00834844814744482 0 0 0.00872606622214128 0 0.00194932208626821 0 0 0 0 0 0 0.0336395363550752 0 0.0284648033878708 0.0195948603435238 0.0293681770397405 0 0 0 0 0 0 0 0 0 0 0.0397430231488036 0.023159217699776 0 0.0037044045964683 0 0 0 0 0 0 0 0 0 0 0 0 0 0 0 0 0 0 0 0 0 0 0 0.00294311109267487 0 0 0 0 0.0100324338233045 0 0 0 0 0 0 0 0.205096702533248 0 0.0604686836830184 0.0612886506822843 0 0 0.036392305838402 0 0 0.00270293872653955 0 0.00603583648752821 0.00150574668784395 0 0 0 0 0 0 0 0 0 0 0 0 0 0 0 0 0 0 0 0 0 0 0 0 0 0 0 0 0 0 0 0 0 0 0 0 0 0 0 0 0 0 0 0 0 0 0 0 0 0 0 0 0 0 0 0 0 0 0 0 0 0 0 0 0 0 0 0 0 0 0 0 0 0 0 0 0 0 0 0 0 0 0 0 0 0 0 0 0 0 0 0 0 0 0 0 0 0 0 0 0 0 0 0.0307961805443041 0 0 0 0 0 0 0 0 0 0 0 0 0 0 0 0 0 0 0 0 0 0 0 0 0 0 0 0 0 0 0 0 0 0 0 0 0 0 0 0 0 0 0 0 0 0 0 0 0 0 0 0 0 0 0 0 0 0 0.00442102495070176 0.0322236090738007
0 0 0 0 0 0 0 0 0 0 0 0 0 0 0 0.512658227848101 0 0 0 0 0 0 0 0 0 0 0 0 0 0 0 0 0 0 0 0 0 0 0 0 0 0 0 0 0 0 0 0 0 0 0 0 0 0 0 0 0 0 0 0 0 0 0 0 0 0 0 0 0 0 0 0 0 0 0 0 0 0 0 0 0 0 0 0 0 0 0 0 0 0 0 0 0 0 0 0 0 0 0 0 0 0 0 0 0 0 0 0 0 0 0 0 0 0 0 0 0 0 0 0 0 0 0 0 0 0 0 0 0 0 0 0 0 0 0 0 0 0.487341772151899 0 0 0 0 0 0 0 0 0 0 0 0 0 0 0 0 0 0 0 0 0 0 0 0 0 0 0 0 0 0 0 0 0 0 0 0 0 0 0 0 0 0 0 0 0 0 0 0 0 0 0 0 0 0 0 0 0 0 0 0 0 0 0 0 0 0 0 0 0 0 0 0 0 0 0 0 0 0 0 0 0 0 0 0 0 0 0 0 0 0 0 0 0 0 0 0 0 0 0 0 0 0 0 0 0 0 0 0 0 0 0 0 0 0 0 0 0 0 0 0 0 0 0 0 0 0 0 0 0 0 0 0 0 0 0 0 0 0 0 0 0 0 0 0 0 0 0 0 0 0 0 0 0 0 0 0 0 0 0 0 0 0 0 0 0 0 0 0 0 0 0 0 0 0 0 0 0 0 0
0 0 0 0 0 0 0 0 0 0 0 0 0 0 0 0 0 0 0 0 0 0 0.0220423435831003 0 0 0 0 0 0 0 0 0 0 0 0.0293776761000814 0.155207245725632 0 0 0 0 0 0 0 0 0 0 0 0 0.0293897914441338 0 0 0 0 0 0 0 0 0 0 0 0 0 0 0 0 0 0 0 0 0 0 0 0 0 0.0626249761613318 0 0 0 0 0 0 0 0 0.166545237503663 0.115832318754497 0 0 0 0 0 0 0 0 0 0 0 0 0 0 0 0 0 0 0 0 0 0 0 0 0 0 0 0 0 0 0 0 0 0 0 0 0 0 0 0 0 0 0 0.0513504526602955 0 0 0 0 0 0 0 0 0 0 0 0 0 0 0 0 0 0 0 0 0 0 0 0 0 0 0 0 0 0 0 0 0 0 0 0 0 0 0 0 0 0 0 0 0 0 0 0 0 0 0 0 0 0 0 0 0 0 0 0 0 0.228945981840268 0 0 0 0 0 0.0419597120938661 0 0 0 0 0 0 0 0 0 0 0 0 0 0 0 0 0 0 0 0 0 0 0 0 0 0 0 0 0 0 0 0 0 0 0 0 0 0 0 0 0 0 0 0.0582280447002657 0.0384962194328653 0 0 0 0 0 0 0 0 0 0 0 0 0 0 0 0 0 0 0 0 0 0 0 0 0 0 0 0 0 0 0 0 0 0 0 0 0 0 0 0 0 0 0 0 0 0 0 0 0 0 0 0 0 0 0 0 0 0 0 0 0 0 0 0 0 0 0 0 0 0 0 0 0 0 0
0 0 0 0 0 0 0 0 0 0 0 0 0 0 0 0 0 0 0 0 0 0 0 0 0 0 0 0.0223531487204464 0 0 0.045294238728872 0 0 0 0 0 0 0 0 0 0 0 0 0 0 0 0 0 0 0 0 0 0 0 0 0 0 0 0 0 0 0 0 0 0 0.0946246013700393 0.187008572178696 0 0 0 0 0 0 0 0 0 0.024848008788912 0 0 0 0 0 0 0 0 0 0 0 0 0 0 0 0 0 0 0 0 0 0 0 0 0 0 0 0 0.34983979471555 0 0.136598442646077 0.0591185778669128 0 0 0 0 0 0 0 0 0 0 0 0 0.0278680806063074 0 0.0385577134918729 0 0 0 0 0.0138888208863146 0 0 0 0 0 0 0 0 0 0 0 0 0 0 0 0 0 0 0 0 0 0 0 0 0 0 0 0 0 0 0 0 0 0 0 0 0 0 0 0 0 0 0 0 0 0 0 0 0 0 0 0 0 0 0 0 0 0 0 0 0 0 0 0 0 0 0 0 0 0 0 0 0 0 0 0 0 0 0 0 0 0 0 0 0 0 0 0 0 0 0 0 0 0 0 0 0 0 0 0 0 0 0 0 0 0 0 0 0 0 0 0 0 0 0 0 0 0 0 0 0 0 0 0 0 0 0 0 0 0 0 0 0 0 0 0 0 0 0 0 0 0 0 0 0 0 0 0 0 0 0 0 0 0 0 0 0 0 0 0 0 0 0 0 0 0 0 0 0 0 0 0 0 0 0 0 0 0 0 0 0 0 0 0 0 0 0 0
0 0 0 0 0 0 0 0 0 0 0 0 0 0 0 0 0 0 0 0 0 0 0 0 0 0 0 0 0 0 0 0 0 0.152416043454963 0 0 0 0 0 0 0 0 0 0 0 0 0 0 0 0 0.0136515983616915 0 0 0 0 0 0 0.118581385736217 0 0 0 0 0 0 0 0 0 0 0 0 0 0.353332586655626 0 0 0 0 0 0 0 0 0 0 0 0 0 0 0.00236820296382689 0 0 0 0 0 0 0 0 0 0 0 0 0 0.00298969129477313 0 0 0 0 0 0 0 0 0 0 0 0 0 0 0 0 0 0 0 0 0 0 0 0 0 0 0 0 0 0 0 0 0 0 0 0 0 0 0.230914201354641 0 0 0.00777287743901831 0 0 0 0.0234402560359054 0 0 0 0 0 0 0 0.0899822796417198 0 0 0 0 0 0 0 0 0 0 0 0 0 0 0 0 0 0 0 0 0 0 0 0 0 0 0 0 0 0 0 0 0 0 0 0 0 0 0 0 0 0 0 0 0 0 0 0 0 0 0 0 0 0 0 0 0 0 0 0 0 0 0 0 0 0 0 0 0 0 0 0 0 0 0 0 0 0 0 0 0 0 0 0 0 0 0 0 0 0 0 0 0 0 0 0 0 0 0 0 0 0.00455087706161812 0 0 0 0 0 0 0 0 0 0 0 0 0 0 0 0 0 0 0 0 0 0 0 0 0 0 0 0 0 0 0 0 0 0 0 0 0 0 0 0 0 0 0 0 0 0 0 0 0 0 0 0 0 0 0 0 0 0 0 0
0 0 0 0 0 0 0 0 0 0 0 0 0.133786559296532 0 0 0 0 0 0 0 0 0 0 0 0 0 0 0 0 0 0 0.223015609964092 0 0 0.111380052758015 0 0 0 0 0 0 0 0 0 0 0 0 0 0 0 0 0 0 0 0 0 0 0 0 0 0 0 0 0 0 0 0 0 0 0 0 0 0 0 0 0 0 0 0 0 0 0 0 0 0 0 0 0 0 0 0 0 0 0 0 0 0 0 0 0 0 0 0 0 0 0 0 0 0 0 0 0 0 0 0.13592785011803 0 0 0 0 0 0 0 0 0 0 0 0 0 0 0 0 0 0 0 0 0 0 0 0 0 0 0 0 0 0 0 0 0 0 0 0 0 0 0 0 0 0 0 0 0 0 0 0 0 0 0 0 0 0 0 0 0 0 0 0 0 0 0 0 0 0 0 0 0 0 0 0.0652703561448081 0 0.054469798488343 0 0 0 0 0 0 0 0 0 0 0 0 0 0 0 0 0 0.192082910723339 0 0 0 0 0 0 0 0 0 0 0 0 0 0 0 0 0 0 0 0 0 0 0 0 0 0 0 0 0 0 0 0 0 0 0 0 0 0 0 0 0 0 0 0 0 0 0 0 0 0.0840668625068404 0 0 0 0 0 0 0 0 0 0 0 0 0 0 0 0 0 0 0 0 0 0 0 0 0 0 0 0 0 0 0 0 0 0 0 0 0 0 0 0 0 0 0 0 0 0 0 0 0 0 0 0 0 0 0 0 0 0 0 0
0 0 0 0 0 0 0 0 0.0185906095621624 0.0265226305303555 0.0275798700303045 0 0.0707785150010716 0 0 0 0 0 0 0 0 0 0.040162719061934 0 0 0 0 0 0 0 0 0.040220324447065 0 0.0473913683703775 0.186008759157634 0 0 0 0 0 0 0 0 0 0 0 0.0442449731898446 0 0.0260217536726021 0 0 0 0 0 0 0 0 0 0 0 0 0 0 0 0 0 0 0 0 0 0 0.40919395406047 0 0 0 0 0 0 0 0 0 0 0 0 0 0 0.012223786507975 0 0 0 0 0 0.0178742662102848 0 0 0 0 0 0 0 0 0 0 0 0 0 0 0 0 0 0 0 0 0 0 0 0 0 0 0 0 0 0 0 0 0 0 0 0 0 0 0 0 0 0 0 0 0 0 0 0 0 0 0 0 0 0 0 0 0 0 0 0 0 0 0 0 0 0 0 0 0 0 0 0 0 0 0 0 0 0 0 0 0 0 0 0 0 0 0 0 0 0 0 0 0 0 0 0 0 0 0 0 0 0 0 0 0 0 0 0 0 0 0 0 0 0 0 0 0 0 0 0 0 0 0 0 0 0 0 0 0 0 0 0 0 0 0 0 0 0 0 0 0 0 0 0 0 0 0 0 0 0 0 0 0 0 0 0 0 0 0 0 0 0 0 0.0331864701979198 0 0 0 0 0 0 0 0 0 0 0 0 0 0 0 0 0 0 0 0 0 0 0 0 0 0 0 0 0 0 0 0 0 0 0 0 0 0 0 0 0 0 0 0 0 0 0 0 0 0 0 0 0 0 0 0 0 0 0 0
0 0 0 0 0 0 0 0 0 0 0 0 0 0 0 0 0 0 0 0 0 0 0 0 0 0 0 0 0 0 0 0 0 0 0 0 0 0 0 0 0 0 0 0 0 0 0 0 0 0 0.225641283574122 0 0 0 0.315373759869857 0 0 0 0 0 0 0 0 0 0 0 0 0.0210941367187199 0 0 0 0.115611881310646 0 0 0 0 0 0 0 0 0 0 0 0 0 0 0 0 0 0 0 0 0 0 0 0 0 0 0 0 0.113268312975825 0.045133927511172 0.0130419116611784 0.0239167827249823 0 0 0 0 0 0 0 0 0 0 0 0 0 0 0 0 0 0 0 0 0 0 0 0 0 0 0.00993993029918244 0 0 0.0128346463371296 0 0 0 0 0 0 0 0 0 0 0 0 0 0 0 0 0 0.0337678937818288 0.0047187497342687 0 0 0 0 0 0 0 0 0 0 0 0 0 0 0 0 0 0 0 0 0 0 0 0 0 0 0 0 0 0 0 0 0 0 0 0 0 0 0 0 0 0 0 0 0 0 0 0 0 0 0 0 0 0 0 0 0 0 0 0 0 0 0 0 0 0 0 0 0 0 0 0 0 0 0 0 0 0 0 0 0 0 0 0 0 0 0 0 0 0 0 0 0 0 0 0 0 0 0 0 0 0 0 0.0350792486159048 0 0 0 0 0 0 0 0 0 0 0 0 0 0 0 0 0 0 0 0 0 0 0 0 0 0 0 0 0 0 0 0 0 0 0 0 0 0 0 0 0 0 0 0 0 0 0 0 0 0 0 0 0 0 0 0 0 0 0 0.030577534885183
0 0 0 0 0 0 0 0.00201351102856616 0 0 0 0 0 0 0 0.0138686596830419 0 0 0 0 0 0.000511848272971018 0 0 0 0 0 0 0 0 0 0 0 0 0 0 0.00196043728586692 0.00679932757234333 0 0.00128639969765574 0 0 0 0 0 0.000748474114221843 0.00735722714852168 0 0 0 0.0634227114332327 0 0 0 0 0 0 0 0 0 0 0.000961851593463338 0 0 0 0 0 0 0 0 0.00224641960306632 0 0.00161264273143613 0.0776127198387823 0 0.00205361223990956 0 0.00528765292162433 0.00720458188794787 0 0 0 0.000939199873135349 0.00109527614162492 0 0.0781686889418834 0.00242697626108632 0.0918356026056038 0.0389747447787274 0.0864461136630461 0.001063841508528 0 0.000653829374549633 0.00239305762869481 0 0.00131381214706201 0.00133763723287011 0.00460887858508248 0 0.000660703748814758 0 0 0.00476390319342029 0.00519792846710353 0 0 0 0 0 0 0 0 0 0 0 0 0 0 0 0 0 0 0 0 0 0 0 0.018420176629121 0 0.000467646524905268 0.00182183790221815 0.0036734596397808 0.0175234511533122 0 0.00494580414786732 0.00427266462197096 0 0.000644145202382686 0 0.000786813423394289 0.123365622550347 0.0140126334868237 0.0751762955943714 0.15315431411342 0 0.0151088908496059 0.0202334243035911 0.00144551191986678 0.0129341691554271 0.00438639205082135 0.00772964960396957 0 0 0 0.00306882592291962 0 0 0 0 0 0 0 0 0 0 0 0 0 0 0 0 0 0 0 0 0 0 0 0 0 0 0 0 0 0 0 0 0 0 0 0 0 0 0 0 0 0 0 0 0 0 0 0 0 0 0 0 0 0 0 0 0 0 0 0 0 0 0 0 0 0 0 0 0 0 0 0 0 0 0 0 0 0 0 0 0 0 0 0 0 0 0 0 0 0 0 0 0 0 0 0 0 0 0 0 0 0 0 0 0 0 0 0 0 0 0 0 0 0 0 0 0 0 0 0 0 0 0 0 0 0 0 0 0 0 0 0 0 0 0 0 0 0 0 0 0 0 0 0 0 0 0 0 0 0 0 0 0 0 0 0 0 0 0 0 0 0
0 0 0 0 0.0280226062985471 0 0 0 0 0 0 0 0 0 0 0 0 0 0 0 0.0508417192557346 0 0 0 0 0 0 0 0 0 0 0 0 0 0 0 0 0 0 0 0 0 0 0 0 0 0 0 0 0 0 0 0 0 0 0 0 0 0 0 0.220552017589395 0 0.247225449170536 0 0 0.0203638052895473 0.041405232418352 0.0129093959951038 0.017476723226482 0 0 0 0 0 0 0 0 0.154913823724315 0.027732553601774 0 0 0 0 0 0 0 0 0 0 0 0 0 0 0 0 0 0 0 0 0 0 0 0 0 0 0 0 0 0 0 0.0151461516166376 0.00877152057471983 0 0.0287554010389074 0 0 0 0 0 0 0 0 0.0271009739136171 0 0.0222236841506035 0 0 0 0.0272581404758157 0.0173218778871308 0 0 0 0 0.0319789237727818 0 0 0 0 0 0 0 0 0 0 0 0 0 0 0 0 0 0 0 0 0 0 0 0 0 0 0 0 0 0 0 0 0 0 0 0 0 0 0 0 0 0 0 0 0 0 0 0 0 0 0 0 0 0 0 0 0 0 0 0 0 0 0 0 0 0 0 0 0 0 0 0 0 0 0 0 0 0 0 0 0 0 0 0 0 0 0 0 0 0 0 0 0 0 0 0 0 0 0 0 0 0 0 0 0 0 0 0 0 0 0 0 0 0 0 0 0 0 0 0 0 0 0 0 0 0 0 0 0 0 0 0 0 0 0 0 0 0 0 0 0 0 0 0 0 0 0 0 0 0 0 0 0 0 0 0 0 0 0 0 0 0 0 0 0 0 0 0 0 0 0 0 0 0 0 0 0 0 0 0 0 0
0 0 0 0 0 0 0 0 0 0 0 0 0 0 0 0 0 0 0 0.0404698393516097 0.101972734309426 0 0 0 0 0 0 0 0 0 0 0 0 0 0 0 0 0 0 0 0 0 0 0 0 0.1472041615747 0.00639276020026008 0 0 0 0.00767120031734278 0 0 0 0 0 0 0 0 0.188865167692817 0 0 0.0895345663603221 0 0 0 0 0.0249069732860274 0.0189900494244202 0 0 0 0 0 0 0 0.0343043247358298 0.276177254340207 0.0172724858234286 0 0 0 0 0 0 0 0 0 0 0 0 0 0 0 0 0 0 0 0 0 0 0 0 0 0 0 0 0 0 0 0 0.0102636424613969 0 0 0 0 0 0 0 0 0 0 0 0 0 0 0 0 0 0.0253149299548369 0 0 0 0 0.0106599101673758 0 0 0 0 0 0 0 0 0 0 0 0 0 0 0 0 0 0 0 0 0 0 0 0 0 0 0 0 0 0 0 0 0 0 0 0 0 0 0 0 0 0 0 0 0 0 0 0 0 0 0 0 0 0 0 0 0 0 0 0 0 0 0 0 0 0 0 0 0 0 0 0 0 0 0 0 0 0 0 0 0 0 0 0 0 0 0 0 0 0 0 0 0 0 0 0 0 0 0 0 0 0 0 0 0 0 0 0 0 0 0 0 0 0 0 0 0 0 0 0 0 0 0 0 0 0 0 0 0 0 0 0 0 0 0 0 0 0 0 0 0 0 0 0 0 0 0 0 0 0 0 0 0 0 0 0 0 0 0 0 0 0 0 0 0 0 0 0 0 0 0 0 0 0 0 0 0 0 0 0 0 0
0 0 0 0 0 0 0 0 0 0 0 0 0 0 0 0.0357069718371269 0 0 0 0 0 0 0 0 0 0 0 0 0 0 0 0 0 0 0 0 0 0 0 0 0 0 0 0 0.0113786173628444 0.0526030361850817 0 0 0 0.0616597824544738 0 0 0 0 0 0 0 0 0.00752879346986483 0 0 0 0 0.255389815675511 0 0 0 0 0 0 0.0421404150551572 0 0.236101733510141 0.00664204614457188 0 0 0 0.197493647302615 0.0624473922460385 0 0 0 0 0 0 0 0 0 0 0 0 0 0 0 0 0 0 0 0 0 0 0 0 0 0 0 0 0 0 0 0 0 0 0 0 0 0 0 0 0 0 0 0 0 0 0 0 0 0 0 0 0 0 0 0 0.024872115593012 0 0 0.00603563316356132 0 0 0 0 0 0 0 0 0 0 0 0 0 0 0 0 0 0 0 0 0 0 0 0 0 0 0 0 0 0 0 0 0 0 0 0 0 0 0 0 0 0 0 0 0 0 0 0 0 0 0 0 0 0 0 0 0 0 0 0 0 0 0 0 0 0 0 0 0 0 0 0 0 0 0 0 0 0 0 0 0 0 0 0 0 0 0 0 0 0 0 0 0 0 0 0 0 0 0 0 0 0 0 0 0 0 0 0 0 0 0 0 0 0 0 0 0 0 0 0 0 0 0 0 0 0 0 0 0 0 0 0 0 0 0 0 0 0 0 0 0 0 0 0 0 0 0 0 0 0 0 0 0 0 0 0 0 0 0 0 0 0 0 0 0 0 0 0 0 0 0 0 0 0 0 0 0 0
0 0 0 0 0 0 0 0 0 0 0 0 0 0 0 0 0.00970219180790701 0 0 0.0050499288187239 0.209392481053618 0 0 0 0 0 0 0 0 0 0 0 0 0 0 0 0 0 0 0 0 0 0 0 0 0 0.00839648178408904 0 0 0 0 0 0 0 0 0 0 0 0 0.185478336495535 0.0784422276508446 0 0 0 0 0.0609993797949165 0.0916140509114604 0.0234418169715624 0.0336472572931904 0 0.0116335071313378 0 0 0 0 0 0 0.0861182492945717 0.0109366567397812 0 0 0 0 0 0 0 0 0 0 0 0 0 0 0 0 0 0 0 0 0 0 0 0 0 0 0 0 0 0 0 0 0.0197070366579501 0 0 0 0 0 0 0 0 0 0 0 0 0 0 0 0 0.0271427935450934 0.0102529852882579 0 0 0 0 0.12804461876116 0 0 0 0 0 0 0 0 0 0 0 0 0 0 0 0 0 0 0 0 0 0 0 0 0 0 0 0 0 0 0 0 0 0 0 0 0 0 0 0 0 0 0 0 0 0 0 0 0 0 0 0 0 0 0 0 0 0 0 0 0 0 0 0 0 0 0 0 0 0 0 0 0 0 0 0 0 0 0 0 0 0 0 0 0 0 0 0 0 0 0 0 0 0 0 0 0 0 0 0 0 0 0 0 0 0 0 0 0 0 0 0 0 0 0 0 0 0 0 0 0 0 0 0 0 0 0 0 0 0 0 0 0 0 0 0 0 0 0 0 0 0 0 0 0 0 0 0 0 0 0 0 0 0 0 0 0 0 0 0 0 0 0 0 0 0 0 0 0 0 0 0 0 0 0 0 0 0 0 0 0 0
0 0 0 0 0 0 0 0 0 0 0 0 0 0 0 0 0 0 0 0 0 0 0 0 0 0 0 0 0 0 0 0 0 0 0 0 0 0 0 0 0 0 0 0 0 0 0 0 0 0 0 0 0 0 0 0 0 0 0 0 0 0.834257092931857 0 0 0 0 0 0 0 0 0 0 0.0434913144871648 0 0 0 0 0 0.122251592580979 0 0 0 0 0 0 0 0 0 0 0 0 0 0 0 0 0 0 0 0 0 0 0 0 0 0 0 0 0 0 0 0 0 0 0 0 0 0 0 0 0 0 0 0 0 0 0 0 0 0 0 0 0 0 0 0 0 0 0 0 0 0 0 0 0 0 0 0 0 0 0 0 0 0 0 0 0 0 0 0 0 0 0 0 0 0 0 0 0 0 0 0 0 0 0 0 0 0 0 0 0 0 0 0 0 0 0 0 0 0 0 0 0 0 0 0 0 0 0 0 0 0 0 0 0 0 0 0 0 0 0 0 0 0 0 0 0 0 0 0 0 0 0 0 0 0 0 0 0 0 0 0 0 0 0 0 0 0 0 0 0 0 0 0 0 0 0 0 0 0 0 0 0 0 0 0 0 0 0 0 0 0 0 0 0 0 0 0 0 0 0 0 0 0 0 0 0 0 0 0 0 0 0 0 0 0 0 0 0 0 0 0 0 0 0 0 0 0 0 0 0 0 0 0 0 0 0 0 0 0 0 0 0 0 0 0 0 0
0 0 0 0 0 0 0 0 0 0 0 0 0 0 0 0 0 0 0 0 0 0 0 0 0 0 0 0 0 0 0 0 0 0 0 0 0 0 0 0 0 0 0 0 0 0 0 0 0 0 0 0 0 0 0 0 0 0 0 0 0 0 0 0 0 1 0 0 0 0 0 0 0 0 0 0 0 0 0 0 0 0 0 0 0 0 0 0 0 0 0 0 0 0 0 0 0 0 0 0 0 0 0 0 0 0 0 0 0 0 0 0 0 0 0 0 0 0 0 0 0 0 0 0 0 0 0 0 0 0 0 0 0 0 0 0 0 0 0 0 0 0 0 0 0 0 0 0 0 0 0 0 0 0 0 0 0 0 0 0 0 0 0 0 0 0 0 0 0 0 0 0 0 0 0 0 0 0 0 0 0 0 0 0 0 0 0 0 0 0 0 0 0 0 0 0 0 0 0 0 0 0 0 0 0 0 0 0 0 0 0 0 0 0 0 0 0 0 0 0 0 0 0 0 0 0 0 0 0 0 0 0 0 0 0 0 0 0 0 0 0 0 0 0 0 0 0 0 0 0 0 0 0 0 0 0 0 0 0 0 0 0 0 0 0 0 0 0 0 0 0 0 0 0 0 0 0 0 0 0 0 0 0 0 0 0 0 0 0 0 0 0 0 0 0 0 0 0 0 0 0 0 0 0 0 0 0 0 0 0 0 0 0 0 0 0 0
0 0 0 0 0 0 0 0 0 0 0 0 0 0 0 0 0.0211842005665863 0 0 0.0116987068761847 0.0602694695731142 0 0 0 0 0 0 0.0382015714832663 0 0 0 0 0 0 0 0 0 0 0 0.0167007186615798 0 0 0 0 0.0579845281442434 0 0 0 0 0.042497469534893 0 0 0 0.18749711204234 0 0 0 0 0 0.0218750745686043 0 0 0.0873405672342283 0 0.0439488935810344 0 0.328561299568413 0 0 0 0 0 0 0 0 0 0.0368644564537412 0 0 0 0 0 0 0 0 0 0 0 0 0 0 0 0 0 0 0 0 0 0 0 0 0 0 0 0 0 0 0 0 0 0 0 0 0 0 0 0 0 0 0 0 0 0 0.0166106860618617 0 0 0 0 0 0 0 0 0 0 0 0 0 0 0 0 0 0 0 0 0 0 0 0 0 0 0 0 0 0 0.0287652456499096 0 0 0 0 0 0 0 0 0 0 0 0 0 0 0 0 0 0 0 0 0 0 0 0 0 0 0 0 0 0 0 0 0 0 0 0 0 0 0 0 0 0 0 0 0 0 0 0 0 0 0 0 0 0 0 0 0 0 0 0 0 0 0 0 0 0 0 0 0 0 0 0 0 0 0 0 0 0 0 0 0 0 0 0 0 0 0 0 0 0 0 0 0 0 0 0 0 0 0 0 0 0 0 0 0 0 0 0 0 0 0 0 0 0 0 0 0 0 0 0 0 0 0 0 0 0 0 0 0 0 0 0 0 0 0 0 0 0 0 0 0 0 0 0 0 0 0 0 0 0 0 0 0 0 0 0 0 0 0 0 0 0
0 0 0 0 0 0 0 0 0 0 0 0 0 0 0 0 0.0373735091380375 0 0 0 0.100558248086534 0 0 0 0 0 0 0.0212058907866893 0 0 0 0 0 0 0 0 0 0 0 0 0 0 0 0 0 0 0 0 0 0 0 0 0 0.281920824337052 0 0 0 0 0 0.0338392676496526 0 0 0.099799369583228 0 0 0.24997209498501 0 0 0 0 0 0 0 0 0 0 0.0189168348018604 0 0 0 0 0 0 0 0 0 0 0 0 0 0 0 0 0 0 0 0 0 0 0 0 0 0 0 0 0.0223421972584586 0 0.0809149596605812 0.0332057365455421 0 0 0 0 0 0 0 0 0 0 0 0 0.0199510671673545 0 0 0 0 0 0 0 0 0 0 0 0 0 0 0 0 0 0 0 0 0 0 0 0 0 0 0 0 0 0 0 0 0 0 0 0 0 0 0 0 0 0 0 0 0 0 0 0 0 0 0 0 0 0 0 0 0 0 0 0 0 0 0 0 0 0 0 0 0 0 0 0 0 0 0 0 0 0 0 0 0 0 0 0 0 0 0 0 0 0 0 0 0 0 0 0 0 0 0 0 0 0 0 0 0 0 0 0 0 0 0 0 0 0 0 0 0 0 0 0 0 0 0 0 0 0 0 0 0 0 0 0 0 0 0 0 0 0 0 0 0 0 0 0 0 0 0 0 0 0 0 0 0 0 0 0 0 0 0 0 0 0 0 0 0 0 0 0 0 0 0 0 0 0 0 0 0 0 0 0 0 0 0 0 0 0 0 0 0 0 0 0 0 0 0
0 0 0 0 0 0 0 0 0 0 0.0174934657172475 0 0 0 0 0 0 0 0 0 0 0 0 0 0 0 0 0 0 0 0 0 0 0 0 0 0 0 0 0 0 0 0 0 0 0 0.0418038906506612 0.0244468149424528 0 0 0.142926584165942 0 0 0 0 0 0 0.0287078969135109 0 0.0183102502928226 0.0412542294139297 0 0.0443179446927325 0 0 0 0 0 0.19555021782024 0.0395432858917138 0 0 0 0 0 0 0.135405513799387 0.0208546873444276 0 0 0 0 0 0 0 0 0 0 0 0 0 0 0 0 0 0 0 0 0 0 0 0 0 0 0 0 0 0 0 0.124383073526729 0 0.112671698318783 0 0 0 0 0 0 0 0 0 0 0 0 0 0 0 0 0 0 0 0 0 0 0.0123304465094218 0 0 0 0 0 0 0 0 0 0 0 0 0 0 0 0 0 0 0 0 0 0 0 0 0 0 0 0 0 0 0 0 0 0 0 0 0 0 0 0 0 0 0 0 0 0 0 0 0 0 0 0 0 0 0 0 0 0 0 0 0 0 0 0 0 0 0 0 0 0 0 0 0 0 0 0 0 0 0 0 0 0 0 0 0 0 0 0 0 0 0 0 0 0 0 0 0 0 0 0 0 0 0 0 0 0 0 0 0 0 0 0 0 0 0 0 0 0 0 0 0 0 0 0 0 0 0 0 0 0 0 0 0 0 0 0 0 0 0 0 0 0 0 0 0 0 0 0 0 0 0 0 0 0 0 0 0 0 0 0 0 0 0 0 0 0 0 0 0 0 0 0 0 0 0 0 0 0 0 0 0 0
0 0 0 0 0 0 0 0 0 0 0 0 0 0.0584548165962287 0.0118619959834102 0.0453489034245422 0 0 0 0 0 0 0 0 0 0 0 0 0.0530325515126968 0 0 0 0 0 0 0 0 0 0 0 0 0 0 0 0 0 0.0801437689438912 0 0 0 0 0 0 0 0 0 0 0 0 0.0204724281578923 0.0259773358214716 0 0.0525362413981064 0 0 0 0 0.161502516316186 0 0.192517654797109 0 0 0 0 0 0 0.119316733842032 0.028998979266412 0 0 0 0 0 0 0 0 0 0 0 0 0 0 0 0 0 0 0 0 0 0 0 0 0 0 0 0 0 0 0 0 0 0.0907876716124837 0 0 0 0 0 0 0 0 0 0 0 0 0 0 0 0 0 0 0 0 0 0 0.0590484023275374 0 0 0 0 0 0 0 0 0 0 0 0 0 0 0 0 0 0 0 0 0 0 0 0 0 0 0 0 0 0 0 0 0 0 0 0 0 0 0 0 0 0 0 0 0 0 0 0 0 0 0 0 0 0 0 0 0 0 0 0 0 0 0 0 0 0 0 0 0 0 0 0 0 0 0 0 0 0 0 0 0 0 0 0 0 0 0 0 0 0 0 0 0 0 0 0 0 0 0 0 0 0 0 0 0 0 0 0 0 0 0 0 0 0 0 0 0 0 0 0 0 0 0 0 0 0 0 0 0 0 0 0 0 0 0 0 0 0 0 0 0 0 0 0 0 0 0 0 0 0 0 0 0 0 0 0 0 0 0 0 0 0 0 0 0 0 0 0 0 0 0 0 0 0 0 0 0 0 0 0 0 0
0 0 0 0 0 0 0 0 0 0 0 0 0 0 0 0 0 0 0 0 0 0 0 0 0 0 0 0 0.0656882968518425 0 0 0 0 0 0 0 0 0 0 0 0 0 0 0 0 0 0 0 0 0 0 0 0 0 0 0 0 0 0 0 0 0 0 0 0 0 0 0.0650899480092317 0.383699067113659 0 0 0 0 0 0 0 0 0 0 0 0 0 0 0 0 0 0 0 0 0 0 0 0 0 0 0 0 0 0 0 0 0 0 0 0 0 0 0 0 0.410804818216001 0 0.0747178698092652 0 0 0 0 0 0 0 0 0 0 0 0 0 0 0 0 0 0 0 0 0 0 0 0 0 0 0 0 0 0 0 0 0 0 0 0 0 0 0 0 0 0 0 0 0 0 0 0 0 0 0 0 0 0 0 0 0 0 0 0 0 0 0 0 0 0 0 0 0 0 0 0 0 0 0 0 0 0 0 0 0 0 0 0 0 0 0 0 0 0 0 0 0 0 0 0 0 0 0 0 0 0 0 0 0 0 0 0 0 0 0 0 0 0 0 0 0 0 0 0 0 0 0 0 0 0 0 0 0 0 0 0 0 0 0 0 0 0 0 0 0 0 0 0 0 0 0 0 0 0 0 0 0 0 0 0 0 0 0 0 0 0 0 0 0 0 0 0 0 0 0 0 0 0 0 0 0 0 0 0 0 0 0 0 0 0 0 0 0 0 0 0 0 0 0 0 0 0 0 0 0 0 0 0 0
0 0 0 0 0 0 0 0 0 0 0 0 0 0 0 0.0709556528778035 0 0 0 0 0.0271621756414543 0 0 0 0 0 0 0 0 0 0 0 0 0 0 0 0 0.0109005413384098 0 0 0 0 0 0 0 0 0.0289568447420341 0 0 0 0 0 0 0 0 0 0 0 0.0298724396412552 0 0 0.0715914742770829 0.0202989788857993 0 0 0 0 0 0 0 0 0 0.043074594669645 0.0239844436237521 0 0.0556890531367894 0 0 0 0 0 0 0 0 0 0.0151219566177871 0 0.0100198353494787 0.0126720672709609 0.00951752366053099 0 0 0 0 0 0 0 0 0 0 0 0 0 0 0 0 0 0 0 0 0 0 0 0 0 0 0 0 0 0 0 0 0 0 0 0 0 0 0 0 0 0.0186156031581702 0 0 0.42977467202298 0.0324104301185884 0 0.0746531861443561 0.0147285268231218 0 0 0 0 0 0 0 0 0 0 0 0 0 0 0 0 0 0 0 0 0 0 0 0 0 0 0 0 0 0 0 0 0 0 0 0 0 0 0 0 0 0 0 0 0 0 0 0 0 0 0 0 0 0 0 0 0 0 0 0 0 0 0 0 0 0 0 0 0 0 0 0 0 0 0 0 0 0 0 0 0 0 0 0 0 0 0 0 0 0 0 0 0 0 0 0 0 0 0 0 0 0 0 0 0 0 0 0 0 0 0 0 0 0 0 0 0 0 0 0 0 0 0 0 0 0 0 0 0 0 0 0 0 0 0 0 0 0 0 0 0 0 0 0 0 0 0 0 0 0 0 0 0 0 0 0 0 0 0 0 0 0 0 0 0 0 0 0 0 0 0 0 0 0 0 0 0 0
0 0 0 0 0 0 0 0 0.00835787752669931 0.00914734595646104 0.0206680051995588 0 0 0 0 0.0040250253714419 0 0 0 0 0 0 0 0 0 0 0 0 0 0.0114450721431435 0 0.00802570210052263 0 0.087109286860808 0 0 0 0 0 0 0 0 0 0 0 0 0.0127877991597458 0 0 0 0.0122384831219334 0 0 0 0.450987209248836 0 0.114919158775542 0.0554847924381515 0 0 0 0 0 0 0 0 0 0 0 0 0 0 0 0 0 0 0.0285089443955912 0 0 0 0 0 0 0 0 0 0.00716069864491111 0 0.00857224532175614 0.0118719460286069 0 0 0 0 0 0.0052271277354521 0 0 0 0 0 0 0 0 0.0211227320155944 0 0 0 0 0 0 0 0 0 0 0 0 0 0 0 0 0 0 0 0 0 0 0 0 0 0.00814884075200047 0 0 0.00797989114944451 0 0 0 0 0 0.00816848304123727 0 0 0.00871348312888466 0 0 0 0.0133500900944627 0 0 0 0 0 0 0 0.0693677016940034 0 0 0 0 0 0 0 0 0 0 0 0 0 0 0 0 0 0 0 0 0 0 0 0 0 0 0 0 0 0 0 0 0 0 0 0 0 0 0 0 0 0 0 0 0 0 0 0 0 0 0 0 0 0 0 0 0 0 0 0 0 0 0 0 0 0 0 0 0 0 0 0 0 0 0 0 0 0 0 0 0 0 0 0 0 0 0 0 0 0 0 0 0 0 0 0 0 0 0 0 0 0.0066120580952113 0 0 0 0 0 0 0 0 0 0 0 0 0 0 0 0 0 0 0 0 0 0 0 0 0 0 0 0 0 0 0 0 0 0 0 0 0 0 0 0 0 0 0 0 0 0 0 0 0 0 0 0 0 0 0 0 0 0 0 0
0 0 0 0 0 0 0 0 0 0 0 0 0 0 0 0.0811008529760814 0 0 0 0 0 0 0 0.0531412964231843 0 0 0 0 0 0 0 0 0 0 0 0 0 0 0 0 0 0 0 0 0 0.0590501760400064 0 0 0 0.038830605606236 0 0 0 0 0 0 0 0 0.0237104172496476 0 0 0.443489042576054 0 0.0250086310344872 0 0 0 0 0 0 0.0476258149983121 0 0 0 0 0.0459475047191747 0 0.0485877068621173 0.0228328471156691 0 0 0 0 0 0 0 0 0 0 0 0 0 0 0 0 0 0 0 0 0 0 0 0 0 0 0 0 0 0 0 0 0 0 0 0 0 0 0 0 0 0 0 0 0 0 0 0 0.0131363541917511 0 0 0 0 0 0 0 0 0 0.0777025041383177 0.019836246068961 0 0 0 0 0 0 0 0 0 0 0 0 0 0 0 0 0 0 0 0 0 0 0 0 0 0 0 0 0 0 0 0 0 0 0 0 0 0 0 0 0 0 0 0 0 0 0 0 0 0 0 0 0 0 0 0 0 0 0 0 0 0 0 0 0 0 0 0 0 0 0 0 0 0 0 0 0 0 0 0 0 0 0 0 0 0 0 0 0 0 0 0 0 0 0 0 0 0 0 0 0 0 0 0 0 0 0 0 0 0 0 0 0 0 0 0 0 0 0 0 0 0 0 0 0 0 0 0 0 0 0 0 0 0 0 0 0 0 0 0 0 0 0 0 0 0 0 0 0 0 0 0 0 0 0 0 0 0 0 0 0 0 0 0 0 0 0 0 0 0 0 0 0 0 0 0 0 0
0 0 0 0 0 0 0 0 0 0 0 0 0 0 0 0 0 0 0 0 0 0 0 0 0 0 0 0 0 0 0 0 0 0 0 0 0.044664249864472 0.0104574501502031 0 0 0 0 0 0 0 0 0.0589438060023918 0 0 0 0.0074113542071135 0 0 0 0 0 0 0 0.212614403928742 0 0 0.00232457923360194 0 0 0 0 0 0 0 0 0.00494094041561556 0 0 0 0 0 0 0.00245783723611303 0.00492687637736064 0 0 0 0 0 0 0.141677312529816 0.00231909335683917 0.263435795355344 0.0494961747721306 0.030793537355037 0 0 0 0 0 0 0 0.00370386328098633 0 0 0 0 0 0 0 0 0 0 0 0 0 0 0 0 0 0 0 0 0 0 0 0 0 0 0 0 0 0.00621854238383491 0 0 0 0.0608244327634078 0.0472239111405767 0.00681880297920315 0.00410146272336002 0 0 0 0 0.00198977243346895 0.0326558015103813 0 0 0 0 0 0 0 0 0 0 0 0 0 0 0 0 0 0 0 0 0 0 0 0 0 0 0 0 0 0 0 0 0 0 0 0 0 0 0 0 0 0 0 0 0 0 0 0 0 0 0 0 0 0 0 0 0 0 0 0 0 0 0 0 0 0 0 0 0 0 0 0 0 0 0 0 0 0 0 0 0 0 0 0 0 0 0 0 0 0 0 0 0 0 0 0 0 0 0 0 0 0 0 0 0 0 0 0 0 0 0 0 0 0 0 0 0 0 0 0 0 0 0 0 0 0 0 0 0 0 0 0 0 0 0 0 0 0 0 0 0 0 0 0 0 0 0 0 0 0 0 0 0 0 0 0 0 0 0 0 0 0 0 0 0 0 0 0 0 0 0 0 0 0 0 0
0 0 0 0 0 0 0 0 0 0 0 0 0 0 0 0 0 0 0 0 0 0 0 0 0 0 0 0 0 0 0 0 0 0 0 0 0 0 0 0 0.335967467318464 0 0 0 0 0 0 0 0 0 0 0 0.174930828400101 0 0 0 0 0 0 0 0 0 0 0 0 0 0 0 0 0 0 0 0 0 0 0 0 0 0 0 0 0 0 0 0.111554367439456 0 0 0 0 0 0 0 0 0 0 0 0 0 0 0 0 0 0 0 0 0 0 0 0 0 0 0 0 0 0 0 0 0 0 0 0 0 0 0 0 0 0 0 0.377547336841979 0 0 0 0 0 0 0 0 0 0 0 0 0 0 0 0 0 0 0 0 0 0 0 0 0 0 0 0 0 0 0 0 0 0 0 0 0 0 0 0 0 0 0 0 0 0 0 0 0 0 0 0 0 0 0 0 0 0 0 0 0 0 0 0 0 0 0 0 0 0 0 0 0 0 0 0 0 0 0 0 0 0 0 0 0 0 0 0 0 0 0 0 0 0 0 0 0 0 0 0 0 0 0 0 0 0 0 0 0 0 0 0 0 0 0 0 0 0 0 0 0 0 0 0 0 0 0 0 0 0 0 0 0 0 0 0 0 0 0 0 0 0 0 0 0 0 0 0 0 0 0 0 0 0 0 0 0 0 0 0 0 0 0 0 0 0 0 0 0 0 0 0 0 0 0 0 0 0 0 0 0 0 0 0 0 0 0 0
0 0 0 0 0 0 0 0 0 0 0 0 0 0 0 0.0548061396103703 0 0 0 0 0 0 0 0 0 0 0 0 0 0 0 0 0 0 0 0 0 0 0 0 0 0 0 0 0 0 0 0 0 0.0581994857735831 0 0 0 0 0 0 0 0 0.0311493736151416 0 0 0 0 0 0 0 0 0 0 0 0.0635215220063187 0 0.0474014657907307 0 0 0 0 0.0755122674522503 0 0 0 0 0 0 0 0 0 0.0138171775340589 0 0.0459429390318678 0 0 0 0 0 0 0 0.085280062875232 0.155516759574664 0 0 0 0 0 0 0 0 0 0 0 0 0 0 0 0 0 0 0 0 0 0 0 0 0 0 0 0 0.0620424982785018 0 0 0 0 0 0 0.0414952997207008 0.115346758396063 0 0.12492537143451 0.0161102051663127 0 0 0 0 0 0 0 0 0.00893267373969422 0 0 0 0 0 0 0 0 0 0 0 0 0 0 0 0 0 0 0 0 0 0 0 0 0 0 0 0 0 0 0 0 0 0 0 0 0 0 0 0 0 0 0 0 0 0 0 0 0 0 0 0 0 0 0 0 0 0 0 0 0 0 0 0 0 0 0 0 0 0 0 0 0 0 0 0 0 0 0 0 0 0 0 0 0 0 0 0 0 0 0 0 0 0 0 0 0 0 0 0 0 0 0 0 0 0 0 0 0 0 0 0 0 0 0 0 0 0 0 0 0 0 0 0 0 0 0 0 0 0 0 0 0 0 0 0 0 0 0 0 0 0 0 0 0 0 0 0 0 0 0 0 0 0 0 0 0 0 0 0 0 0 0 0 0 0 0 0 0
0 0 0 0 0 0 0 0 0 0 0 0 0 0 0 0 0 0 0 0 0 0 0 0 0 0 0 0 0 0 0 0 0 0 0 0 0 0 0 0 0 0 0 0 0 0.0394681328254281 0 0 0 0 0.0509144826705562 0 0 0.0812392747996971 0 0 0 0 0 0 0.0710039604858513 0 0 0 0 0.0608263506042697 0.0410258204416475 0.169208635693687 0.180537133091583 0 0 0.101026529798386 0 0 0 0 0 0.0355122517156405 0.0180755732787858 0 0 0 0 0 0 0 0 0 0 0 0 0 0 0 0 0 0 0 0 0 0 0 0 0 0 0 0 0 0 0 0.0145730182956869 0 0 0 0 0 0 0 0 0 0 0 0.0159658480901595 0.0268446878327386 0.0158391350100789 0.035321448111988 0 0 0 0.0189941957409468 0 0 0 0 0.0236235215128686 0 0 0 0 0 0 0 0 0 0 0 0 0 0 0 0 0 0 0 0 0 0 0 0 0 0 0 0 0 0 0 0 0 0 0 0 0 0 0 0 0 0 0 0 0 0 0 0 0 0 0 0 0 0 0 0 0 0 0 0 0 0 0 0 0 0 0 0 0 0 0 0 0 0 0 0 0 0 0 0 0 0 0 0 0 0 0 0 0 0 0 0 0 0 0 0 0 0 0 0 0 0 0 0 0 0 0 0 0 0 0 0 0 0 0 0 0 0 0 0 0 0 0 0 0 0 0 0 0 0 0 0 0 0 0 0 0 0 0 0 0 0 0 0 0 0 0 0 0 0 0 0 0 0 0 0 0 0 0 0 0 0 0 0 0 0 0 0 0 0 0 0 0 0 0 0 0 0 0 0 0 0
0 0 0 0 0 0 0 0 0 0 0 0 0 0 0 0.0148271786571167 0 0 0 0 0.0278748026729326 0 0 0.0147178036233747 0 0 0 0 0 0 0 0 0 0 0 0 0 0.00310615449060278 0 0 0 0 0 0.0487012527001498 0 0.0995346812188795 0 0 0 0 0 0 0 0 0 0 0 0 0.0297383723431569 0.0857685691458949 0.178560365121705 0.141902507481585 0.0635525770822888 0 0 0 0 0.00814054190874889 0.0137060198165232 0 0 0 0.0185857299967363 0.00504600403517485 0 0.0279988949957506 0.011092812422618 0 0.0871809318177106 0 0 0 0 0 0 0.00850176882441004 0 0 0.00485671968431047 0.0118838126711823 0 0 0 0 0 0 0 0 0 0 0 0 0 0 0 0 0 0 0 0 0 0 0 0 0 0 0 0 0 0 0 0 0 0 0 0 0 0.0044648178837089 0 0.00901827697668542 0 0 0 0 0.0560187944138537 0 0 0 0 0 0.0185723681208766 0 0 0.00664824189402306 0 0 0 0 0 0 0 0 0 0 0 0 0 0 0 0 0 0 0 0 0 0 0 0 0 0 0 0 0 0 0 0 0 0 0 0 0 0 0 0 0 0 0 0 0 0 0 0 0 0 0 0 0 0 0 0 0 0 0 0 0 0 0 0 0 0 0 0 0 0 0 0 0 0 0 0 0 0 0 0 0 0 0 0 0 0 0 0 0 0 0 0 0 0 0 0 0 0 0 0 0 0 0 0 0 0 0 0 0 0 0 0 0 0 0 0 0 0 0 0 0 0 0 0 0 0 0 0 0 0 0 0 0 0 0 0 0 0 0 0 0 0 0 0 0 0 0 0 0 0 0 0 0 0 0 0 0 0 0 0 0 0 0 0 0 0 0 0 0 0 0 0 0
0 0 0 0 0 0 0 0 0 0 0 0 0 0 0 0.0136905407269345 0 0 0 0 0 0 0 0 0 0 0 0 0 0 0 0 0 0 0 0 0 0.0093759381128686 0 0 0 0 0 0 0 0.0217697453871927 0 0 0 0 0.00720768161249437 0 0 0 0 0 0 0 0.0822032024791955 0.0311496773984801 0.0226557113856482 0.0910284080352764 0.0163737538055678 0.0545532756122857 0 0 0 0 0 0 0 0 0.0177189911293595 0.0205206843601137 0 0 0.0114546346024796 0.17686716214621 0 0 0 0 0 0 0 0.0272759991504582 0 0.0153619406875592 0.0158093231635447 0.0256180420806928 0 0 0 0.00637593441860942 0 0 0 0 0 0 0 0 0 0 0 0 0 0 0 0 0 0 0 0 0 0 0 0 0 0 0 0 0 0 0 0 0 0.0254255054140484 0 0 0 0 0.00716073307839827 0 0.255653632765065 0.00942946883261617 0 0 0 0 0.0353200136149011 0 0 0 0 0 0 0 0 0 0 0 0 0 0 0 0 0 0 0 0 0 0 0 0 0 0 0 0 0 0 0 0 0 0 0 0 0 0 0 0 0 0 0 0 0 0 0 0 0 0 0 0 0 0 0 0 0 0 0 0 0 0 0 0 0 0 0 0 0 0 0 0 0 0 0 0 0 0 0 0 0 0 0 0 0 0 0 0 0 0 0 0 0 0 0 0 0 0 0 0 0 0 0 0 0 0 0 0 0 0 0 0 0 0 0 0 0 0 0 0 0 0 0 0 0 0 0 0 0 0 0 0 0 0 0 0 0 0 0 0 0 0 0 0 0 0 0 0 0 0 0 0 0 0 0 0 0 0 0 0 0 0 0 0 0 0 0 0 0 0 0 0 0 0 0 0
0 0 0 0 0 0 0 0 0 0 0 0 0 0 0 0 0 0 0 0 0 1 0 0 0 0 0 0 0 0 0 0 0 0 0 0 0 0 0 0 0 0 0 0 0 0 0 0 0 0 0 0 0 0 0 0 0 0 0 0 0 0 0 0 0 0 0 0 0 0 0 0 0 0 0 0 0 0 0 0 0 0 0 0 0 0 0 0 0 0 0 0 0 0 0 0 0 0 0 0 0 0 0 0 0 0 0 0 0 0 0 0 0 0 0 0 0 0 0 0 0 0 0 0 0 0 0 0 0 0 0 0 0 0 0 0 0 0 0 0 0 0 0 0 0 0 0 0 0 0 0 0 0 0 0 0 0 0 0 0 0 0 0 0 0 0 0 0 0 0 0 0 0 0 0 0 0 0 0 0 0 0 0 0 0 0 0 0 0 0 0 0 0 0 0 0 0 0 0 0 0 0 0 0 0 0 0 0 0 0 0 0 0 0 0 0 0 0 0 0 0 0 0 0 0 0 0 0 0 0 0 0 0 0 0 0 0 0 0 0 0 0 0 0 0 0 0 0 0 0 0 0 0 0 0 0 0 0 0 0 0 0 0 0 0 0 0 0 0 0 0 0 0 0 0 0 0 0 0 0 0 0 0 0 0 0 0 0 0 0 0 0 0 0 0 0 0 0 0 0 0 0 0 0 0 0 0 0 0 0 0 0 0 0 0 0 0
0 0 0 0 0 0 0 0 0 0 0 0 0 0 0 0 0 0 0 0 0 0 0 0 0 0 0 0 0 0 0.0434447211275363 0 0 0 0 0 0 0 0 0 0 0 0 0 0 0 0 0 0 0 0 0 0 0 0 0 0 0 0 0 0 0 0 0 0 0 0 0 0 0 0 0 0 0 0 0 0 0 0 0 0 0 0 0 0 0.027557433667225 0 0 0.24924151131975 0.0937387851045976 0.25121596930416 0 0.0473473929170148 0 0 0.0858946239234309 0.125980741404362 0 0 0 0.00834985814951834 0 0.0258743990220543 0 0 0 0 0 0 0 0 0 0 0 0 0 0 0 0 0 0 0 0 0 0 0 0 0 0 0 0 0 0 0 0 0 0 0 0 0 0 0 0 0 0 0 0 0.0109985218704539 0 0 0 0 0 0 0 0 0 0 0 0 0 0 0 0 0 0 0 0 0 0 0 0 0 0 0 0 0 0 0 0 0 0 0 0 0 0 0 0 0.0040846392700984 0 0 0 0 0 0 0 0 0 0 0 0 0 0 0 0 0 0 0 0 0 0 0 0 0 0 0 0 0 0 0 0 0 0 0 0 0 0 0 0 0 0 0 0 0 0 0 0 0 0 0 0 0 0 0 0 0 0 0 0 0 0 0 0 0 0 0 0.0119415467817266 0 0 0 0 0 0 0 0 0 0 0 0 0 0 0 0 0 0 0 0 0 0 0 0 0 0 0 0 0 0 0 0 0 0 0 0 0 0 0 0 0 0 0 0 0 0 0 0 0 0 0 0 0 0 0 0 0 0 0 0.0143298561380719
0 0 0 0 0 0 0 0 0 0 0 0 0 0 0 0 0 0 0 0 0 0 0 0 0 0 0 0 0 0 0.0955372035918422 0 0 0 0 0 0 0 0 0 0 0 0 0 0 0 0 0 0 0 0 0 0 0 0 0 0 0 0 0 0 0 0 0 0 0 0 0 0 0 0 0 0 0 0 0 0 0 0 0 0 0 0.0462475405351486 0.387177197655753 0 0.0203546838993146 0.0526440927190271 0 0.0106796118073284 0.040953374040718 0 0 0 0 0 0.030311477226367 0.154936386621477 0 0 0.0206572097752989 0 0 0 0 0 0 0 0 0 0 0 0 0 0 0 0 0 0 0 0 0 0 0 0 0 0 0 0.0254849724168312 0 0 0 0.00468219433917352 0 0 0 0 0.11033405537172 0 0 0 0 0 0 0 0 0 0 0 0 0 0 0 0 0 0 0 0 0 0 0 0 0 0 0 0 0 0 0 0 0 0 0 0 0 0 0 0 0 0 0 0 0 0 0 0 0 0 0 0 0 0 0 0 0 0 0 0 0 0 0 0 0 0 0 0 0 0 0 0 0 0 0 0 0 0 0 0 0 0 0 0 0 0 0 0 0 0 0 0 0 0 0 0 0 0 0 0 0 0 0 0 0 0 0 0 0 0 0 0 0 0 0 0 0 0 0 0 0 0 0 0 0 0 0 0 0 0 0 0 0 0 0 0 0 0 0 0 0 0 0 0 0 0 0 0 0 0 0 0 0 0 0 0 0 0 0 0 0 0 0 0 0 0 0 0 0 0 0 0 0 0 0 0 0 0 0 0
0 0 0 0 0 0 0 0 0 0 0 0 0 0 0 0 0 0 0 0 0 0 0 0 0 0 0 0 0 0 0 0 0 0 0 0 0 0 0 0 0 0 0 0 0 0 0 0 0 0 0 0 0 0 0 0 0 0 0.0154462225504987 0 0 0 0 0 0 0 0 0 0 0 0 0 0 0 0 0 0 0 0 0 0 0.0744133296552377 0 0.259188901610507 0.287041465703555 0 0.0187147674557507 0 0 0.0175189822273369 0 0 0 0 0 0 0.0579356422180233 0 0 0 0 0 0 0 0 0 0 0 0 0 0 0 0 0 0 0 0 0 0 0 0 0 0 0 0 0 0 0 0.0150938052365117 0 0 0 0 0 0 0 0 0 0 0 0.00579743574883227 0 0 0 0 0 0 0 0 0 0 0 0 0 0 0 0 0 0 0 0 0 0 0 0 0 0 0 0 0 0 0 0 0 0 0 0 0 0 0 0 0 0 0 0 0 0 0 0 0 0 0 0 0 0 0 0 0 0 0 0 0 0 0 0 0 0 0 0 0 0 0 0 0 0 0 0 0 0 0 0 0 0 0 0 0 0 0 0 0 0 0 0 0 0 0 0.109465591857639 0 0 0 0.139383855736108 0 0 0 0 0 0 0 0 0 0 0 0 0 0 0 0 0 0 0 0 0 0 0 0 0 0 0 0 0 0 0 0 0 0 0 0 0 0 0 0 0 0 0 0 0 0 0 0 0 0 0 0 0 0 0 0 0 0 0 0 0 0 0 0 0 0 0 0 0 0 0 0 0 0 0 0
0 0 0 0 0 0 0 0 0 0 0 0 0 0 0 0 0 0 0 0 0 0 0 0 0 0 0 0 0 0 0.0553925981751557 0 0 0 0 0.021064486605598 0 0 0 0 0 0 0 0 0 0 0 0 0 0 0 0 0.0301598031844091 0 0 0 0 0 0.00702530951525539 0 0 0 0 0 0 0 0 0 0 0 0 0 0 0 0 0 0 0 0 0 0 0.242968202445565 0.101086689454267 0 0.234257975040681 0.0298696070592933 0.0356086195526499 0 0 0.0452877003670686 0 0 0 0 0 0.0100052234379183 0.0672445348024358 0 0 0 0 0 0 0 0 0 0 0 0 0 0 0 0 0 0 0 0 0 0 0 0 0 0 0 0 0 0 0.015021160379795 0 0 0 0 0 0 0 0 0.0654206168801509 0 0 0 0 0 0 0 0 0 0 0 0 0 0 0 0 0 0 0 0 0 0 0 0 0 0 0 0 0 0 0 0 0 0 0 0 0 0 0 0 0 0 0 0 0 0 0 0 0 0 0 0 0 0 0 0 0 0 0 0.0173760182955444 0 0 0 0 0 0 0 0 0 0 0 0 0 0 0 0 0 0 0 0 0 0 0 0 0 0 0 0 0 0 0 0 0 0 0 0 0 0 0 0 0 0 0 0.0103387308858489 0.0118727239183637 0 0 0 0 0 0 0 0 0 0 0 0 0 0 0 0 0 0 0 0 0 0 0 0 0 0 0 0 0 0 0 0 0 0 0 0 0 0 0 0 0 0 0 0 0 0 0 0 0 0 0 0 0 0 0 0 0 0 0 0 0 0 0 0 0 0 0 0 0 0 0 0 0 0 0
0 0 0 0 0 0 0 0 0 0 0 0 0 0 0 0 0 0 0 0 0 0 0 0 0 0 0 0 0 0 0 0 0 0 0 0.108387718685084 0 0 0 0 0 0 0 0 0 0 0 0 0 0 0 0 0.0299845003239276 0 0 0 0 0 0 0 0 0 0 0 0 0 0 0 0 0 0 0 0 0 0.0103379604037301 0 0 0 0 0 0 0 0.160026900035918 0.334861459416142 0 0 0 0 0 0 0 0 0 0 0 0 0 0 0 0 0 0 0 0 0 0 0 0 0 0 0 0 0 0 0 0 0 0 0 0 0 0 0 0 0 0 0 0 0.0190015604246555 0 0 0 0 0 0 0 0 0 0 0 0 0 0 0 0 0 0 0 0 0 0 0 0 0 0 0 0 0 0 0 0 0 0 0 0 0 0 0 0 0 0 0 0 0 0 0 0 0 0 0 0 0 0 0 0 0 0 0 0 0 0 0 0 0 0 0 0 0 0 0 0 0 0 0 0 0 0 0 0 0 0 0 0 0 0 0 0 0 0 0 0 0 0 0 0 0 0 0 0 0 0 0 0 0 0 0 0.135155637472267 0 0.0247377774077123 0 0.118604875564042 0.0148636959249428 0 0 0 0 0 0 0.0236856903628096 0 0 0.0203522239787683 0 0 0 0 0 0 0 0 0 0 0 0 0 0 0 0 0 0 0 0 0 0 0 0 0 0 0 0 0 0 0 0 0 0 0 0 0 0 0 0 0 0 0 0 0 0 0 0 0 0 0 0 0 0 0 0 0 0 0 0 0 0 0 0 0
0 0 0 0 0.00284330038009907 0.00118277388496222 0 0 0 0 0.0017207270314724 0.000931602960817488 0 0 0.00144678591285558 0.00129032872147761 0 0 0 0 0 0 0 0 0 0 0 0 0 0.0011699607776867 0.00138365492888441 0 0 0 0 0 0.0217594842951314 0.074717489081702 0 0 0 0 0 0 0 0 0.0125827767508106 0 0 0 0.0130597158188881 0 0 0 0 0 0 0 0.0936449835763043 0 0 0 0 0 0 0 0 0 0 0 0.00136232229990527 0 0 0.0619572623594486 0 0 0 0.00181095111605494 0.00286386408365402 0 0.00289974980803372 0.00238568931516092 0 0.00557878165386076 0 0 0.0619855557197678 0.139346605380485 0.122966875975374 0.193423674917893 0.00326669029797391 0.00255617464757804 0.00485448635355066 0.0167933830891881 0 0.00379249786934555 0.00176136885355311 0.000871461410718327 0 0.00156218449314878 0.000976226962432379 0 0 0 0 0 0 0 0 0 0 0 0 0 0 0 0 0 0 0 0 0 0 0 0 0 0 0 0 0 0.00612909277103618 0.0105917890037276 0.00285898098024038 0.0198982585386761 0.00230937177337277 0 0 0 0 0.00334351460199407 0.0514655188458801 0.00145906167211617 0.00698823298510782 0.02204680705672 0 0.00102382517089561 0 0.00168328470460284 0 0 0.00283109065620064 0 0 0 0 0.00284607112168391 0 0 0 0 0 0 0 0 0 0 0 0 0 0 0 0 0 0 0 0 0 0 0 0 0 0 0 0 0 0 0 0 0.000571719545688871 0 0 0 0 0 0 0 0 0 0 0 0 0 0 0 0 0 0 0 0 0 0 0 0 0 0 0 0 0 0 0 0 0 0 0 0 0 0 0 0 0 0 0 0 0 0 0 0 0 0 0 0 0 0 0 0 0 0 0 0 0 0 0 0 0 0 0 0.00170884703958684 0 0 0 0 0 0 0 0 0 0 0 0 0 0 0 0 0 0 0 0 0 0 0 0 0 0 0 0 0 0 0 0 0 0 0 0 0 0 0 0 0 0 0 0 0 0 0 0 0 0 0 0 0 0 0 0 0 0 0 0.00149514280425184
0.00266053465068847 0 0 0 0.00214856616440004 0.00241260564515965 0 0 0 0 0.00526675972650245 0 0 0 0 0.00289458230761525 0 0 0 0 0 0 0 0 0 0 0 0 0 0.00332506547249567 0.0336198929356832 0 0 0 0.00328406284438991 0 0.00698175994574194 0.0519758736138939 0 0 0 0 0 0 0 0 0 0 0 0 0 0 0 0 0.00195282142464386 0 0.00221784946329477 0 0.00796645494110844 0 0 0 0 0 0 0 0 0 0 0 0 0.00462613684986958 0 0.00277880471629995 0 0 0 0 0 0 0 0.0169062409502728 0.00373525063356948 0.018222706402966 0 0.169839375774696 0 0.0101747003458367 0.0812267260026136 0.105405673506151 0.0124186073658721 0.00319371992698179 0.00523577161910086 0.0600913884877858 0.00258069817957384 0.136586800264912 0.0793854447808487 0 0 0.0115562668653115 0.00635747234635279 0.00414475495955274 0.0137153310827814 0.0125776232262775 0 0 0 0 0 0 0 0 0 0 0 0 0 0 0 0 0 0 0 0 0 0 0 0.0048019359593784 0 0 0.0132920128561118 0 0 0.0113811801669207 0 0 0.00796704804629516 0 0 0.0102171117465726 0.00238147524973823 0.00260680278933482 0 0.00496443272797101 0 0 0 0.00442491409091885 0 0.00259724062605863 0.00273480167594115 0.00197440023296428 0.00283783514926919 0 0 0 0 0 0 0 0 0 0 0 0 0 0 0 0 0 0 0 0 0 0 0 0 0 0 0 0 0 0 0 0 0 0 0.00188095019090126 0.00352461284313487 0 0 0 0 0 0.00137926073509779 0 0 0 0 0 0 0 0 0 0 0 0 0 0 0 0 0 0 0 0.00176940522809601 0 0 0 0 0 0 0 0 0 0 0 0 0 0 0 0 0 0 0 0 0 0 0 0 0 0.00234767437457185 0.00216527283807453 0 0 0 0 0 0 0 0 0 0 0 0 0 0 0.0111872448780338 0 0 0 0 0 0 0 0 0 0 0 0 0 0 0 0 0 0 0 0 0 0 0 0 0 0 0 0 0 0 0 0 0 0 0 0 0 0 0 0 0 0 0 0 0 0 0 0.00149452120238495 0 0 0 0 0 0 0 0 0 0 0 0.0146035429689871
0 0 0 0 0 0 0 0 0 0 0 0.00111517365769041 0 0 0.00076690892803943 0.00298215125867189 0 0 0 0 0 0 0 0 0 0 0 0 0 0 0 0 0 0 0 0 0.0713934175653398 0.0834917870244597 0 0 0 0 0 0 0 0 0.0155879864884919 0 0 0 0.0157472053583463 0 0 0 0 0 0 0 0.156774111212663 0 0 0 0 0 0 0 0 0 0 0 0.00128630524440863 0 0 0.164164131390091 0 0.0015550764030127 0 0 0.00229842002094456 0 0 0 0 0 0 0.198567409808542 0.00529157942691821 0 0.0822910206801921 0.0932706354209547 0 0 0 0.00860329745283211 0 0 0.00370206061758992 0 0 0 0 0 0 0 0 0 0 0 0 0 0 0 0 0 0 0 0 0 0 0 0 0 0 0 0 0 0 0.00387336351493823 0 0 0 0.00989440787309686 0.0118806930005072 0 0.00234220403642958 0 0 0 0 0.00497011597673293 0.058150537639107 0 0 0 0 0 0 0 0 0 0 0 0 0 0 0 0 0 0 0 0 0 0 0 0 0 0 0 0 0 0 0 0 0 0 0 0 0 0 0 0 0 0 0 0 0 0 0 0 0 0 0 0 0 0 0 0 0 0 0 0 0 0 0 0 0 0 0 0 0 0 0 0 0 0 0 0 0 0 0 0 0 0 0 0 0 0 0 0 0 0 0 0 0 0 0 0 0 0 0 0 0 0 0 0 0 0 0 0 0 0 0 0 0 0 0 0 0 0 0 0 0 0 0 0 0 0 0 0 0 0 0 0 0 0 0 0 0 0 0 0 0 0 0 0 0 0 0 0 0 0 0 0 0 0 0 0 0 0 0 0 0 0 0 0 0 0 0 0 0 0 0 0 0 0 0 0
0 0 0 0 0 0 0 0 0 0 0 0 0 0 0 0.00206997157497622 0 0 0 0 0 0 0 0 0 0 0 0 0 0.00127672958371418 0 0 0 0 0.00205819879966324 0 0.00264222562149742 0.00683687820206084 0 0 0 0 0 0 0 0 0.0034634262010368 0 0 0 0.00661246498940962 0 0 0 0 0 0 0 0.0405856454916685 0 0 0 0 0 0 0 0 0 0 0 0.000992331632037452 0.00175690092731502 0 0.0188148618546826 0 0 0 0.000899244854375173 0.00144285437125416 0 0.0227971008997625 0.00108803402726204 0 0 0 0.106887182031634 0.0257684650950876 0.0501970689901578 0 0.3312351142339 0.0974336854062174 0.0109349611775136 0.0367690914785075 0 0.00502822130328472 0.0742204161215526 0.0147233997026964 0 0 0 0.00310113290189932 0.00345409250997075 0.0161931485662745 0.0188841717485125 0 0 0 0 0 0 0 0 0 0 0 0 0 0 0 0 0 0 0 0 0 0 0 0 0 0 0 0.000723324208599973 0 0 0.00151146614686554 0 0 0 0 0.00694863521687243 0.0141441114626144 0.00653692158234646 0.00401617580390233 0.0268925672487521 0 0.0034403228225571 0 0.00215828829196334 0 0.0045439514616052 0.00473581282389658 0.00304247477708186 0.00234542813945735 0 0 0 0 0 0 0 0 0 0 0 0 0 0 0 0 0 0 0 0 0 0 0 0 0 0 0 0 0 0 0 0 0 0 0 0.000981864180968856 0 0 0 0 0 0 0 0 0 0 0 0 0 0 0 0 0 0 0 0 0 0 0 0 0 0.00093190840915289 0 0 0 0 0 0 0 0 0 0 0 0 0 0 0 0 0 0 0 0 0 0 0 0 0 0 0 0 0 0 0 0 0 0 0 0 0 0 0 0 0 0.00407396559722388 0 0 0 0 0 0 0 0 0 0 0 0 0 0 0 0 0 0 0 0 0 0 0 0 0 0 0 0 0 0 0 0 0 0 0 0 0 0 0 0 0 0 0 0 0 0 0 0 0 0 0 0 0 0 0 0 0 0 0 0.00480576152821461
0 0 0 0 0 0 0 0 0 0 0 0 0.000358918097191784 0 0 0.00717838545941269 0 0 0 0 0 0 0.000374941226530703 0 0 0.00034400436871956 0 0 0 0 0 0 0.000861865827744826 0 0.00321768458043044 0 0.00190450814640606 0.00873687244458078 0 0 0 0 0 0 0 0 0.0020737580547545 0 0.00053319709713861 0 0.00701534387508442 0 0 0 0 0 0 0 0.0637214151899203 0 0 0 0 0 0 0 0 0 0 0 0.000527574859608615 0.00172236565054396 0 0.00828590098600045 0 0.0022326869779656 0 0.00155754815229766 0.00165503018278629 0 0.00606917034717592 0.00295343529186943 0.000785207697316621 0.00520449232202648 0 0.119013952735693 0.023670332078716 0.0402737070903409 0.234469917920337 0 0.0478521239591515 0.0227213734970273 0.047388398184239 0.00996308331341782 0.00988955634560228 0.00923052625261824 0.00664029955806513 0.00441294490577946 0 0.0018852962243453 0.00383922901861006 0.00749172338919965 0.0676309118885492 0.0403315808840259 0 0 0 0 0 0 0 0 0 0 0 0 0 0 0 0 0 0 0 0 0 0 0 0.00411594504875942 0 0 0 0.00162752887837851 0 0 0.001726343819872 0 0 0.000584872679230451 0 0.00591414411492706 0.0124717145763235 0.0171973968778356 0.00762166187085116 0.0739840650555332 0 0.00512341941430579 0.000776833032715879 0.00434349162118259 0.00151081372362902 0.0091343004834351 0.00752170881651442 0.00751045633446133 0.00408005861578066 0 0 0 0 0 0 0 0 0 0 0 0 0 0 0 0 0 0 0 0 0 0 0 0 0 0 0 0 0 0 0 0 0 0 0 0.00142728330186082 0 0 0 0 0 0 0 0 0 0 0 0 0 0 0 0 0 0 0 0 0 0 0 0 0.000493027130243646 0.000579396710692196 0 0 0 0 0 0 0 0 0 0 0 0 0 0 0 0 0 0 0 0 0 0 0 0 0 0 0 0 0 0 0 0 0 0 0 0 0 0 0 0 0 0.00376512157533436 0 0 0 0 0 0 0 0 0 0 0 0 0 0 0 0 0 0 0 0 0 0 0 0 0 0 0 0 0 0 0 0 0 0 0 0 0 0 0 0 0 0 0 0 0 0 0 0.000712600913739358 0 0 0 0 0 0 0 0 0 0 0 0.00375855132317014
0 0 0 0 0 0 0 0 0 0 0 0 0 0 0 0 0 0 0 0 0 0 0 0 0 0 0 0 0 0 0 0 0 0 0.0025763316785605 0 0 0 0 0 0 0 0 0 0 0 0 0 0 0 0 0 0 0 0 0 0 0 0.00211775696773955 0 0 0 0 0 0 0 0 0 0 0 0 0 0 0 0 0 0 0 0 0 0.0439254782661864 0 0 0 0 0.00542819525032285 0.00753134441250987 0 0.186259803393896 0.129229144129072 0 0.100554440640556 0.32351595863663 0 0.0147678926415636 0 0 0 0 0 0 0.00308828076624731 0.100885216406653 0.0361379507942605 0 0 0 0 0 0 0 0 0 0 0 0 0 0 0 0 0 0 0 0 0 0 0 0 0 0 0 0 0 0 0 0 0 0 0 0 0 0 0 0.0320730423585859 0 0 0 0 0 0 0.00655294145735183 0.00334219978570295 0.00201402241416221 0 0 0 0 0 0 0 0 0 0 0 0 0 0 0 0 0 0 0 0 0 0 0 0 0 0 0 0 0 0 0 0 0 0 0 0 0 0 0 0 0 0 0 0 0 0 0 0 0 0 0 0 0 0 0 0 0 0 0 0 0 0 0 0 0 0 0 0 0 0 0 0 0 0 0 0 0 0 0 0 0 0 0 0 0 0 0 0 0 0 0 0 0 0 0 0 0 0 0 0 0 0 0 0 0 0 0 0 0 0 0 0 0 0 0 0 0 0 0 0 0 0 0 0 0 0 0 0 0 0 0 0 0 0 0 0 0 0 0 0 0 0 0 0 0 0 0 0 0 0 0 0 0 0 0 0 0 0 0 0 0 0 0 0
0 0 0 0 0 0 0 0 0 0 0 0 0 0 0 0 0 0 0 0 0 0 0 0 0 0 0 0 0 0 0 0 0 0 0.00746283103053561 0 0 0 0 0 0 0 0 0 0 0 0 0 0 0 0 0 0 0 0 0 0 0 0 0 0 0 0 0 0 0 0 0 0 0 0 0 0 0 0 0 0 0 0 0 0 0 0 0 0 0.00762830582779293 0.00347845600779001 0 0.0375419935450002 0.110200586183918 0.18058901508892 0 0.25567722050675 0 0.110385621783312 0 0 0 0 0 0 0.0113872393195432 0.10793073930057 0.0985147831708648 0 0 0 0 0 0 0 0 0 0 0 0 0 0 0 0 0 0 0 0 0 0 0 0 0 0 0 0 0 0 0 0 0 0 0 0.00294828678202234 0 0 0.0108288912545814 0.0167119388421234 0 0 0 0 0 0.00462830586909288 0.0129595154942396 0.00943759606738007 0.008715477935843 0.00297319598972151 0 0 0 0 0 0 0 0 0 0 0 0 0 0 0 0 0 0 0 0 0 0 0 0 0 0 0 0 0 0 0 0 0 0 0 0 0 0 0 0 0 0 0 0 0 0 0 0 0 0 0 0 0 0 0 0 0 0 0 0 0 0 0 0 0 0 0 0 0 0 0 0 0 0 0 0 0 0 0 0 0 0 0 0 0 0 0 0 0 0 0 0 0 0 0 0 0 0 0 0 0 0 0 0 0 0 0 0 0 0 0 0 0 0 0 0 0 0 0 0 0 0 0 0 0 0 0 0 0 0 0 0 0 0 0 0 0 0 0 0 0 0 0 0 0 0 0 0 0 0 0 0 0 0 0 0 0 0 0 0 0 0 0
0 0 0 0 0 0 0 0 0 0 0 0 0 0 0 0 0 0 0 0 0 0 0 0 0 0 0 0 0 0 0 0.000881991179707324 0 0.00146005668238476 0.00696714956040801 0 0 0 0 0 0 0 0 0 0 0 0 0 0 0 0 0 0 0 0 0 0.00179885158431957 0 0.00119043258557686 0 0 0 0 0 0 0 0 0 0 0 0 0 0 0 0 0 0 0 0 0 0.00757192870880769 0 0 0 0 0.00737788654990153 0.00290416640349731 0 0.0642886194225297 0.117050283020647 0.295894504238905 0.130209644037685 0 0 0.0336233382291836 0 0 0 0 0 0.00371018930012583 0.013481391687197 0.0919044038704876 0.110844367350578 0 0 0 0 0 0 0 0 0 0 0 0 0 0 0 0 0 0 0 0 0 0 0 0 0 0 0 0 0 0 0 0 0 0 0 0.0037327907676106 0 0 0 0.0668521826609249 0 0 0 0 0 0.00306869775056735 0.0113568451068891 0.00885736633169388 0.010940990101546 0.00308236292089033 0 0 0 0 0 0 0 0 0 0 0 0 0 0 0 0 0 0 0 0 0 0 0 0 0 0 0 0 0 0 0 0 0 0 0 0 0 0 0 0 0 0 0 0 0 0 0 0 0 0 0 0 0 0 0 0 0 0 0 0 0 0 0 0 0 0 0 0 0 0 0 0 0 0 0 0 0 0 0 0 0 0 0 0 0 0 0 0 0 0 0 0 0 0 0 0 0 0 0 0 0 0 0.000949559947936833 0 0 0 0 0 0 0 0 0 0 0 0 0 0 0 0 0 0 0 0 0 0 0 0 0 0 0 0 0 0 0 0 0 0 0 0 0 0 0 0 0 0 0 0 0 0 0 0 0 0 0 0 0 0 0 0 0 0 0 0
0.00350432521211834 0 0 0.0342287762728616 0.00628073626390237 0 0 0 0 0 0.00517716221417483 0 0 0 0 0 0 0 0 0 0 0 0 0 0 0 0 0 0 0 0.0563272870289021 0 0 0 0 0 0 0.392570548642026 0 0 0 0 0 0 0 0 0.00859332501618408 0 0 0 0 0 0 0 0 0 0 0 0.0110638444519207 0 0 0 0 0 0 0 0 0 0 0 0 0 0 0 0 0 0 0 0.00258354951987913 0 0 0 0 0 0 0.0648096102046378 0.0846380341150053 0.0232999278075669 0 0.062489453586179 0 0 0 0 0 0.146072335181108 0.0126490434141225 0 0 0 0.00695617458247783 0.00502294268444722 0 0 0 0 0 0 0 0 0 0 0 0 0 0 0 0 0 0 0 0 0 0 0 0 0 0 0 0 0.0156110557590082 0.00840229914691842 0 0.00749519092493856 0 0 0 0 0 0 0 0.00992496089030282 0 0 0 0 0 0 0 0 0.00406611828559148 0.00672819474644178 0 0 0 0 0 0 0 0 0 0 0 0 0 0 0 0 0 0 0 0 0 0 0 0 0 0 0 0 0 0 0 0 0 0 0 0 0.00353198389562807 0 0 0 0 0 0 0 0 0 0 0 0 0 0 0 0 0 0 0 0 0 0 0 0 0 0.0024413882771328 0 0 0 0 0 0 0 0 0 0 0 0 0 0 0 0 0 0 0 0 0 0 0 0 0 0 0 0 0 0 0 0 0 0 0 0 0 0 0 0 0 0.00690299194512183 0 0 0 0 0 0 0 0 0 0 0 0 0 0 0 0 0 0 0 0 0 0 0 0 0 0 0 0 0 0 0 0 0 0 0 0 0 0 0 0 0 0 0 0 0 0 0 0 0 0 0 0 0 0 0 0 0 0 0 0.00862873993140229
0 0 0 0 0 0 0 0 0 0 0 0 0 0 0 0 0 0 0 0 0 0 0 0 0 0 0 0 0 0 0 0 0 0 0.0566163015685244 0 0 0 0 0 0 0 0 0 0 0 0 0 0 0 0 0 0 0 0 0 0 0 0 0 0 0 0 0 0 0 0 0 0 0 0 0 0 0 0 0 0 0 0 0 0 0 0 0 0 0 0.00613596869818179 0 0.037685189351556 0.104708603139719 0.0578981696241952 0.240973197917852 0.144127199137576 0 0 0 0 0 0 0 0 0.0698968937914577 0.0422265703946305 0.123737734673102 0 0 0 0 0 0 0 0 0 0 0 0 0 0 0 0 0 0 0 0 0 0 0 0 0 0 0 0 0 0 0 0 0 0 0 0 0 0 0 0 0 0 0 0 0 0.0441393599518048 0.0220203166928677 0 0.0426460850092389 0.00718841004929392 0 0 0 0 0 0 0 0 0 0 0 0 0 0 0 0 0 0 0 0 0 0 0 0 0 0 0 0 0 0 0 0 0 0 0 0 0 0 0 0 0 0 0 0 0 0 0 0 0 0 0 0 0 0 0 0 0 0 0 0 0 0 0 0 0 0 0 0 0 0 0 0 0 0 0 0 0 0 0 0 0 0 0 0 0 0 0 0 0 0 0 0 0 0 0 0 0 0 0 0 0 0 0 0 0 0 0 0 0 0 0 0 0 0 0 0 0 0 0 0 0 0 0 0 0 0 0 0 0 0 0 0 0 0 0 0 0 0 0 0 0 0 0 0 0 0 0 0 0 0 0 0 0 0 0 0 0 0 0 0 0 0 0
0 0 0 0.0110646343012989 0 0 0 0 0 0 0.0112646992264336 0 0 0 0 0 0 0 0 0 0 0 0 0 0 0 0 0 0 0.0104595582809815 0.203900124961987 0 0 0 0 0 0 0.0516391373725207 0 0 0 0 0 0 0 0 0 0 0 0 0 0 0 0 0 0 0 0 0.00391412482241874 0 0 0 0 0 0 0 0 0 0 0 0 0.00306498260946062 0 0 0 0 0 0 0 0 0.0224769535835289 0.00883499552506454 0 0.00464714640654554 0 0.00943137588784592 0.123968273809096 0 0.212341854372592 0.0373067933335427 0 0 0 0.094127487511784 0 0 0.148375621098594 0 0 0 0.00147516372035995 0 0 0 0 0 0 0 0 0 0 0 0 0 0 0 0 0 0 0 0 0 0 0 0 0 0 0.00970547082435966 0 0 0 0 0 0 0 0 0.010560457615156 0 0 0.00266890458506836 0 0 0 0.00517029089375207 0 0 0 0 0 0 0 0 0 0 0 0 0 0 0 0 0 0 0 0 0 0 0 0 0 0 0 0 0 0 0 0 0 0 0 0 0 0 0 0 0 0 0 0.00181145398062524 0.00176029589852266 0 0 0 0 0 0.00128311323627621 0 0 0 0 0 0 0 0 0 0 0 0 0 0 0 0 0 0 0 0 0 0 0 0 0 0 0 0 0 0 0 0 0 0 0 0 0 0 0 0 0 0 0 0 0 0 0 0 0 0 0 0 0 0 0 0 0 0 0 0 0 0.00279930729451714 0 0 0 0 0 0 0 0 0 0 0 0 0 0 0 0 0 0 0 0 0 0 0 0 0 0 0 0 0 0 0 0 0 0 0 0 0 0 0 0 0 0 0 0 0 0 0 0 0 0 0 0 0 0 0 0 0 0 0 0.00594777884766845
0 0 0 0 0 0 0 0 0 0 0.0152647667878507 0 0 0 0.0163605326891888 0.00490997948208407 0 0 0 0 0 0 0 0 0 0 0 0 0 0.0156576255886701 0.330753095627815 0 0 0 0 0 0 0 0 0 0 0 0 0 0 0 0 0 0 0 0 0 0 0 0 0 0 0 0.00488873685992645 0 0 0 0 0 0 0 0 0 0 0 0 0 0 0 0 0 0 0 0 0 0.040441992149713 0.0553999750884595 0.0128747817498549 0.0383154094689244 0 0.00537349606815515 0.0883892847539754 0.00792571718493231 0.0516746135588808 0.0329235036524023 0 0 0 0.009999150197255 0 0.182020148519483 0 0 0 0 0 0 0 0 0 0.00624780238865113 0.00586053993138199 0 0 0 0 0 0 0 0 0 0 0 0 0 0 0.0055150850810578 0 0 0 0 0 0.0177513970785534 0 0 0 0 0 0 0 0 0.0389848618076975 0 0.00191516502406547 0 0.00223923811358816 0 0 0 0 0 0 0 0 0 0 0 0 0 0 0 0 0 0 0 0 0 0 0 0 0 0 0 0 0 0 0 0 0 0 0 0 0 0 0 0 0 0 0 0 0 0 0 0 0 0 0 0 0 0 0 0.00530714226685709 0 0 0 0 0 0 0 0 0 0 0 0 0 0 0 0 0 0 0 0 0 0 0 0 0 0 0 0 0 0 0 0 0 0 0 0 0 0 0 0 0 0 0 0 0.00300595888057731 0 0 0 0 0 0 0 0 0 0 0 0 0 0 0 0 0 0 0 0 0 0 0 0 0 0 0 0 0 0 0 0 0 0 0 0 0 0 0 0 0 0 0 0 0 0 0 0 0 0 0 0 0 0 0 0 0 0 0 0 0 0 0 0 0 0 0 0 0 0 0 0 0 0 0
0 0 0 0 0 0 0 0 0 0 0 0 0 0 0 0 0 0 0 0 0 0 0 0 0 0 0 0 0 0 0.0790699926454205 0 0 0 0 0 0 0 0 0 0 0 0 0 0 0 0 0 0 0 0 0 0 0 0 0 0 0 0.0805446026018266 0 0 0 0 0 0 0 0 0 0 0 0 0 0 0.0236285103690238 0 0.0982557135554604 0 0 0 0 0 0 0 0 0 0.0127126955587421 0 0 0 0.10462361991518 0 0 0 0 0 0 0 0 0.199410884046151 0 0 0 0 0 0 0 0 0 0 0 0 0 0 0 0 0 0 0 0 0 0 0 0 0 0 0 0 0.215373498252343 0 0 0 0 0 0 0 0 0.0744749257515313 0.0658996892524279 0 0 0 0 0.0265909548898027 0 0 0.010857338008694 0 0 0 0 0 0 0 0 0 0 0 0 0 0 0 0 0 0 0 0 0 0 0 0 0 0 0 0 0 0 0 0 0 0 0 0 0 0 0 0 0 0 0 0 0 0 0 0 0 0 0 0 0 0 0 0 0 0 0 0 0 0 0 0 0 0 0 0 0 0 0 0 0 0 0 0 0 0 0 0 0 0 0 0 0 0 0 0 0 0 0 0 0 0 0 0 0 0 0 0 0 0 0 0 0 0 0 0 0 0 0.00855757515339677 0 0 0 0 0 0 0 0 0 0 0 0 0 0 0 0 0 0 0 0 0 0 0 0 0 0 0 0 0 0 0 0 0 0 0 0 0 0 0 0 0 0 0 0 0 0 0 0 0 0 0 0 0 0 0 0 0 0 0 0
0 0 0 0 0 0 0 0 0 0 0 0 0 0 0 0 0 0 0 0 0 0 0 0 0 0 0 0 0 0 0 0 0 0 0 0 0 0 0 0 0 0 0 0 0 0 0 0 0 0 0 0 0 0 0 0 0 0 0 0 0 0 0 0 0 0 0 0 0 0 0 0 0 0 0 0.473280171391587 0 0 0 0 0 0 0 0 0 0 0 0 0 0 0 0 0 0 0 0 0 0.526719828608413 0 0 0 0 0 0 0 0 0 0 0 0 0 0 0 0 0 0 0 0 0 0 0 0 0 0 0 0 0 0 0 0 0 0 0 0 0 0 0 0 0 0 0 0 0 0 0 0 0 0 0 0 0 0 0 0 0 0 0 0 0 0 0 0 0 0 0 0 0 0 0 0 0 0 0 0 0 0 0 0 0 0 0 0 0 0 0 0 0 0 0 0 0 0 0 0 0 0 0 0 0 0 0 0 0 0 0 0 0 0 0 0 0 0 0 0 0 0 0 0 0 0 0 0 0 0 0 0 0 0 0 0 0 0 0 0 0 0 0 0 0 0 0 0 0 0 0 0 0 0 0 0 0 0 0 0 0 0 0 0 0 0 0 0 0 0 0 0 0 0 0 0 0 0 0 0 0 0 0 0 0 0 0 0 0 0 0 0 0 0 0 0 0 0 0 0 0 0 0 0 0 0 0 0 0 0 0 0 0 0 0 0 0 0 0 0 0 0 0
0 0 0 0 0 0 0 0 0 0 0 0 0 0 0 0 0 0 0 0 0 0 0 0 0 0 0 0 0 0 0 0 0 0 0 0 0 0 0 0 0 0 0 0 0 0 0 0 0 0 0 0 0 0 0 0 0 0 0.0589891878954798 0 0 0 0 0 0 0 0 0 0 0 0 0 0 0 0 0 0 0 0 0 0 0.180440964315316 0 0 0 0.116425008668555 0.314328407986485 0 0 0.228352255254155 0 0 0 0 0 0 0 0 0 0 0 0 0 0 0 0 0 0 0 0 0 0 0 0 0 0 0 0 0 0 0 0 0 0 0 0 0 0.101464175880009 0 0 0 0 0 0 0 0 0 0 0 0 0 0 0 0 0 0 0 0 0 0 0 0 0 0 0 0 0 0 0 0 0 0 0 0 0 0 0 0 0 0 0 0 0 0 0 0 0 0 0 0 0 0 0 0 0 0 0 0 0 0 0 0 0 0 0 0 0 0 0 0 0 0 0 0 0 0 0 0 0 0 0 0 0 0 0 0 0 0 0 0 0 0 0 0 0 0 0 0 0 0 0 0 0 0 0 0 0 0 0 0 0 0 0 0 0 0 0 0 0 0 0 0 0 0 0 0 0 0 0 0 0 0 0 0 0 0 0 0 0 0 0 0 0 0 0 0 0 0 0 0 0 0 0 0 0 0 0 0 0 0 0 0 0 0 0 0 0 0 0 0 0 0 0 0 0 0 0 0 0 0 0 0 0 0 0 0 0
0 0 0 0 0 0 0 0 0 0 0 0 0.0118935846158469 0 0 0.00111790756411847 0 0 0 0 0 0 0.0119994854401592 0 0 0.00342716626335957 0 0 0 0 0 0 0.0122462283591552 0.00430198585259931 0.0647386912342265 0 0 0 0 0 0.0039733418924545 0.00082609125961969 0 0 0 0 0 0 0.0320705351286342 0 0.0211336003198158 0 0 0 0.00123239786317161 0 0 0.0175559359332841 0 0 0 0 0 0 0 0 0 0 0 0 0 0 0 0 0 0 0 0 0 0 0.00120345462408592 0 0 0 0 0.00133714856627865 0.00317808463524999 0 0.00488665586606181 0.008546427940471 0 0 0.00334376883084178 0.00246886943836043 0 0.000812492534385048 0 0 0 0 0 0.159756488687308 0.0109362867804534 0.030237842131725 0 0 0 0 0 0 0 0 0 0 0 0 0 0 0 0 0 0 0 0 0 0 0.0049954688426388 0 0 0 0 0 0 0 0 0 0 0 0 0.00964108949086036 0 0.00402630912850516 0.00497559685701886 0.00463143440867897 0 0 0 0 0 0.00931869344542119 0 0.041419648878412 0.0246823184770213 0 0.00391680105599792 0 0 0 0 0 0 0 0 0 0 0 0 0 0 0 0 0 0 0 0 0 0 0 0 0 0 0 0 0 0 0 0 0.0129365231347822 0.0173701804042913 0 0 0 0 0 0.0031896030251878 0 0 0 0 0 0 0 0 0 0 0 0 0 0 0 0 0 0 0.00439146181660225 0.01206229022064 0 0 0 0 0 0 0 0 0 0 0 0 0 0 0 0 0 0 0 0 0 0 0 0 0 0 0 0 0 0 0 0 0 0 0 0 0 0 0 0 0 0.179036530572878 0 0 0 0 0 0 0 0 0 0 0 0 0 0 0 0 0 0 0 0 0 0 0 0 0 0 0 0 0 0 0 0 0 0 0 0 0 0 0 0.019692483491817 0 0.0591133004493792 0 0 0 0.00144384307020244 0.0111964545900626 0.0110409759085935 0 0 0 0 0 0 0 0.00357495596585465 0 0 0.0165130830083844 0.127606481995104
0 0 0 0 0 0 0 0 0 0 0 0 0.00804618509063023 0 0 0 0 0 0 0 0 0 0.00907240960110451 0 0 0.00374368261316332 0 0 0 0 0 0 0.00427356606344857 0 0.047871439036444 0 0 0 0 0 0 0.000600727627442488 0 0 0 0 0 0 0.0206980459757911 0 0.010861142734327 0 0 0 0 0 0 0.00616961023113142 0 0 0 0 0 0 0 0 0 0 0 0 0 0 0 0 0 0 0 0 0 0 0 0 0 0 0 0 0.00182733799616253 0 0.00480025587496656 0.0147082632885121 0.00224510775113441 0.00460944657511684 0.0107155372226012 0.00157226200308801 0.0129608051324267 0 0 0 0 0 0.14089563944589 0 0.0127526339392505 0.0407439787279686 0 0 0 0 0 0 0 0 0 0 0 0 0 0 0 0 0 0 0 0 0 0 0.00425513151400307 0 0 0 0 0 0 0 0 0 0 0 0 0.049655015949291 0 0.0101744449425676 0.00274911653194954 0.00527493785156604 0 0 0 0 0 0.00727830409829975 0.0518482998295208 0.0643384930363101 0.0318653032816726 0.00212561081188313 0.00283719151668676 0 0 0 0 0 0 0 0 0 0 0 0 0 0 0 0 0 0 0 0 0 0 0 0 0 0 0 0 0 0 0 0 0.001912113398714 0 0 0 0 0 0 0 0 0 0 0 0 0 0 0 0 0 0 0 0 0 0 0 0 0 0 0.00360959051316892 0 0 0 0 0 0 0 0 0 0 0 0 0 0 0 0 0 0 0 0 0 0 0 0 0 0 0 0 0 0 0 0 0 0 0 0 0 0 0.00194715776203422 0 0 0.159678444882708 0.00259236605392926 0 0 0 0 0 0 0 0 0 0 0 0 0 0 0 0 0 0 0 0 0 0 0 0 0 0 0 0 0 0 0 0 0 0 0 0 0 0 0.0136596529096672 0.00136050161989221 0.0719768462760334 0.0482280813940017 0 0 0.00139351344293873 0.00999032146540438 0.00318567957454213 0 0 0 0 0.0120722830455415 0.00600208760659749 0 0.00229938017236704 0.00483435237206627 0 0.0121309549166847 0.0515567462993583
0 0 0 0 0 0 0 0 0 0 0 0 0.000935209813979295 0 0 0 0 0 0 0 0 0 0.00154179830521493 0 0 0 0 0 0 0 0 0 0 0 0.00436982729711999 0 0 0 0 0 0 0 0 0 0 0 0 0 0.00211401210921222 0 0 0 0 0 0 0 0 0.00268168816537362 0.0103703866345787 0 0 0 0 0 0 0 0 0 0 0 0 0 0 0 0 0 0 0 0 0 0.0049473468578314 0 0 0 0 0 0.00909575472541206 0 0.0338512058221981 0.199727251183068 0.110321551959817 0.0657185404704618 0.109882356597103 0 0.0117780212843596 0 0 0 0 0 0.0145084613187432 0.019182813908038 0 0.171717915920391 0 0 0 0 0 0 0 0 0 0 0 0 0 0 0 0 0 0 0 0 0 0 0 0 0 0 0 0 0 0 0 0 0 0 0 0.0024518103419985 0 0.02425369003923 0.00800769929392756 0.104881720748886 0 0 0 0 0 0.0252068270174107 0.00912815274239961 0.0283841744921535 0.0169484114802161 0 0 0 0 0 0 0 0 0 0 0 0 0 0 0 0 0 0 0 0 0 0 0 0 0 0 0 0 0 0 0 0 0 0 0 0 0 0 0 0 0 0 0 0 0 0 0 0 0 0 0 0 0 0 0 0 0 0 0 0 0 0 0 0 0 0 0 0 0 0 0 0 0 0 0 0 0 0 0 0 0 0 0 0 0 0 0 0 0 0 0 0 0 0 0 0 0 0 0 0 0.000980931037412236 0 0 0 0.00111525888249941 0 0 0 0 0 0 0 0 0 0 0 0 0 0 0 0 0 0 0 0 0 0 0 0 0 0 0 0 0 0 0 0 0 0 0 0 0 0 0 0 0 0.00322717031534565 0 0 0 0 0 0 0 0 0 0.00267001123561909 0 0 0 0 0 0 0
0 0 0 0 0 0 0 0 0 0 0 0 0.00132727223479833 0 0 0 0 0 0 0 0 0 0.00233969560229121 0 0 0.00129933213568799 0 0 0 0 0 0 0 0 0.0189421387755432 0 0 0 0 0 0 0 0 0 0 0 0 0 0.00354296762632669 0 0.00218573434533894 0 0 0 0 0 0 0.00411324601278193 0.00946405433967335 0 0 0 0 0 0 0 0 0 0 0 0 0 0 0 0 0 0 0 0 0 0 0 0 0 0 0 0.00697663386815385 0 0.0330183746228477 0.0996213065387383 0.0330530287234539 0.0501717292186985 0.110846038760048 0 0.0288671289309521 0 0 0 0 0 0.0335519037598999 0.0512614353652224 0.143625156528422 0 0 0 0 0 0 0 0 0 0 0 0 0 0 0 0 0 0 0 0 0 0 0 0.00119663942255139 0 0 0 0 0 0 0 0 0 0 0 0 0.0106026806222433 0 0.0507258236572269 0.0117787861384464 0.0450185287287539 0 0 0 0 0 0.0640799926916316 0.0378360550402897 0.0768784393454922 0.0457273206228429 0.00487571552461696 0 0 0 0 0 0 0 0 0 0 0 0 0 0 0 0 0 0 0 0 0 0 0 0 0 0 0 0 0 0 0 0 0 0 0 0 0 0 0 0 0 0 0 0 0 0 0 0 0 0 0 0 0 0 0 0 0 0 0 0 0 0 0 0 0 0 0 0 0 0 0 0 0 0 0 0 0 0 0 0 0 0 0 0 0 0 0 0 0 0 0 0 0 0 0 0 0 0 0 0.00111240772639628 0 0 0 0.00139264070727963 0 0 0 0 0 0 0 0 0 0 0 0 0 0 0 0 0 0 0 0 0 0 0 0 0 0 0 0 0 0 0 0 0 0 0 0 0 0 0 0 0 0.00863796493324051 0 0 0 0 0 0 0 0 0 0.00592982745010989 0 0 0 0 0 0 0
0 0 0 0 0 0 0 0 0 0 0 0 0.0961347226017099 0 0 0 0 0 0 0 0 0 0 0 0 0 0 0 0 0 0 0.183432527550803 0 0 0.0282521142952447 0 0 0 0 0 0 0 0 0 0 0 0 0 0 0 0 0 0 0 0 0 0 0 0 0 0 0 0 0 0 0 0 0 0 0 0 0.117253977554661 0 0 0 0 0 0 0 0 0 0 0 0 0 0 0 0 0 0 0 0 0 0 0 0 0 0 0 0 0 0 0 0 0 0 0 0 0 0.0535324930090209 0 0 0 0 0.188870790859746 0 0 0 0.0215059710838667 0 0 0 0 0 0 0 0 0 0 0 0 0 0 0 0 0 0 0 0 0 0 0 0 0 0 0 0 0 0 0 0 0 0 0 0 0 0 0 0 0 0 0 0 0 0 0 0 0 0 0 0 0 0 0 0 0 0 0 0 0 0 0 0 0 0 0 0.205823265078219 0 0 0 0 0 0 0 0 0 0 0 0 0 0 0 0 0 0 0 0.105194137966728 0 0 0 0 0 0 0 0 0 0 0 0 0 0 0 0 0 0 0 0 0 0 0 0 0 0 0 0 0 0 0 0 0 0 0 0 0 0 0 0 0 0 0 0 0 0 0 0 0 0 0 0 0 0 0 0 0 0 0 0 0 0 0 0 0 0 0 0 0 0 0 0 0 0 0 0 0 0 0 0 0 0 0 0 0 0 0 0 0 0 0 0 0 0 0 0 0 0 0 0 0 0 0 0 0 0 0 0 0 0
0 0 0 0 0 0 0 0 0 0 0 0 0 0 0 0 0 0 0 0 0 0 0 0 0 0 0 0 0 0.0187422624133325 0.118100699884614 0 0 0 0 0 0 0 0 0 0 0 0 0 0 0 0 0 0 0 0 0 0 0.298067745545441 0 0 0 0 0 0 0 0 0 0 0 0 0.0126271695776787 0 0 0 0 0 0 0 0 0 0 0 0 0 0 0 0 0 0 0 0 0 0 0 0 0 0 0 0 0 0.00802104761892388 0 0 0 0 0 0 0 0 0 0 0.0424499628363884 0.0289765723330688 0 0.0143464307934075 0 0 0.0493187894021316 0 0 0 0 0 0 0 0.180200540177415 0 0.159775807802351 0 0.0693729716152481 0 0 0 0 0 0 0 0 0 0 0 0 0 0 0 0 0 0 0 0 0 0 0 0 0 0 0 0 0 0 0 0 0 0 0 0 0 0 0 0 0 0 0 0 0 0 0 0 0 0 0 0 0 0 0 0 0 0 0 0 0 0 0 0 0 0 0 0 0 0 0 0 0 0 0 0 0 0 0 0 0 0 0 0 0 0 0 0 0 0 0 0 0 0 0 0 0 0 0 0 0 0 0 0 0 0 0 0 0 0 0 0 0 0 0 0 0 0 0 0 0 0 0 0 0 0 0 0 0 0 0 0 0 0 0 0 0 0 0 0 0 0 0 0 0 0 0 0 0 0 0 0 0 0 0 0 0 0 0 0 0 0 0 0 0 0 0 0 0 0 0 0 0 0 0 0 0 0 0 0 0 0 0 0 0 0 0 0 0 0 0
0.0252176913261398 0 0 0 0 0 0 0 0 0 0.0321492951516323 0 0 0 0 0.00844110362582442 0 0 0.0346852246334475 0 0 0 0 0 0 0 0 0 0 0.0961450029030553 0.176873347284897 0 0 0 0 0 0 0 0 0 0 0 0 0 0 0 0 0 0 0 0 0 0 0 0 0 0 0 0 0 0 0 0 0 0 0 0 0 0 0 0 0 0 0 0 0 0 0 0 0 0 0 0 0 0 0 0 0 0 0 0 0 0 0 0 0 0.023513170011508 0 0 0 0 0 0 0 0 0 0 0 0 0 0 0 0 0 0 0.0652452454170003 0.520050562823824 0 0 0 0 0 0 0 0 0 0 0.0176793568226711 0 0 0 0 0 0 0 0 0 0 0 0 0 0 0 0 0 0 0 0 0 0 0 0 0 0 0 0 0 0 0 0 0 0 0 0 0 0 0 0 0 0 0 0 0 0 0 0 0 0 0 0 0 0 0 0 0 0 0 0 0 0 0 0 0 0 0 0 0 0 0 0 0 0 0 0 0 0 0 0 0 0 0 0 0 0 0 0 0 0 0 0 0 0 0 0 0 0 0 0 0 0 0 0 0 0 0 0 0 0 0 0 0 0 0 0 0 0 0 0 0 0 0 0 0 0 0 0 0 0 0 0 0 0 0 0 0 0 0 0 0 0 0 0 0 0 0 0 0 0 0 0 0 0 0 0 0 0 0 0 0 0 0 0 0 0 0 0 0 0 0 0 0 0 0 0 0 0 0 0 0 0 0 0 0 0 0 0 0
0 0 0 0 0 0 0 0 0 0 0 0 0 0 0 0 0 0 0 0 0 0 0 0 0 0 0.0636554014082755 0 0 0 0.0363287242518366 0 0 0 0 0 0 0 0 0 0 0 0 0 0 0 0 0 0 0 0 0 0 0.388387586725738 0 0 0 0 0 0 0 0 0 0 0 0 0.152609922801522 0 0 0 0 0 0 0 0 0 0 0 0 0 0 0 0 0 0 0 0 0 0 0 0 0 0 0 0 0 0 0 0 0 0 0 0 0 0 0.141661271007714 0 0 0.217357093804914 0 0 0 0 0 0 0 0 0 0 0 0 0 0 0 0 0 0 0 0 0 0 0 0 0 0 0 0 0 0 0 0 0 0 0 0 0 0 0 0 0 0 0 0 0 0 0 0 0 0 0 0 0 0 0 0 0 0 0 0 0 0 0 0 0 0 0 0 0 0 0 0 0 0 0 0 0 0 0 0 0 0 0 0 0 0 0 0 0 0 0 0 0 0 0 0 0 0 0 0 0 0 0 0 0 0 0 0 0 0 0 0 0 0 0 0 0 0 0 0 0 0 0 0 0 0 0 0 0 0 0 0 0 0 0 0 0 0 0 0 0 0 0 0 0 0 0 0 0 0 0 0 0 0 0 0 0 0 0 0 0 0 0 0 0 0 0 0 0 0 0 0 0 0 0 0 0 0 0 0 0 0 0 0 0 0 0 0 0 0 0 0 0 0 0 0 0 0 0 0 0 0 0 0 0 0 0 0
0 0 0 0 0 0 0 0 0 0 0 0 0 0 0 0 0 0 0 0 0 0 0 0 0 0 0.0304956992520429 0 0 0 0 0 0 0 0 0 0 0 0 0 0 0 0 0 0 0 0 0 0.0928565200767876 0 0 0 0 0.229710810481759 0 0 0 0 0 0 0 0 0 0 0 0 0.085586433961869 0 0 0 0 0 0 0 0 0 0 0 0 0 0 0 0 0 0 0 0 0 0 0 0 0 0 0 0 0 0 0 0 0 0 0 0 0 0 0.132147421541355 0 0.297037773942678 0 0 0 0 0 0 0 0 0 0.0971904176794343 0 0 0 0 0 0 0 0 0 0 0 0 0 0 0 0 0 0 0 0 0 0 0 0 0 0 0 0 0 0 0 0 0 0 0 0 0 0 0 0 0 0 0 0 0 0 0 0 0 0 0 0 0 0 0 0 0 0 0 0 0 0 0 0 0 0 0 0 0.0349749230640737 0 0 0 0 0 0 0 0 0 0 0 0 0 0 0 0 0 0 0 0 0 0 0 0 0 0 0 0 0 0 0 0 0 0 0 0 0 0 0 0 0 0 0 0 0 0 0 0 0 0 0 0 0 0 0 0 0 0 0 0 0 0 0 0 0 0 0 0 0 0 0 0 0 0 0 0 0 0 0 0 0 0 0 0 0 0 0 0 0 0 0 0 0 0 0 0 0 0 0 0 0 0 0 0 0 0 0 0 0 0 0 0 0 0 0 0 0 0 0 0 0 0 0 0 0 0 0 0 0 0
0.0202599250959601 0 0 0 0.093291609219829 0 0 0 0 0 0.0365387380228178 0 0 0 0 0 0 0 0 0 0 0 0 0 0 0 0 0 0.118301556239195 0 0 0.0290514899474725 0 0 0 0 0 0 0 0 0 0 0 0 0 0 0 0.0281643549148137 0 0 0 0 0 0 0 0 0 0 0 0 0 0 0 0 0 0 0 0.156106529865381 0 0.313223360253478 0 0 0 0 0 0 0 0 0 0 0 0 0 0 0 0 0 0 0 0 0 0 0 0 0 0 0 0 0 0 0 0 0 0 0.0343216283281301 0 0 0 0 0 0 0.0823450378768537 0 0 0 0.0421983146975821 0 0 0.0165968520033724 0 0 0 0 0 0 0 0 0 0 0 0 0 0 0 0 0 0 0 0 0 0 0 0 0 0 0 0 0 0 0 0 0 0 0 0 0 0 0 0 0 0 0 0 0 0 0 0 0 0 0 0 0 0 0 0 0 0 0 0 0 0 0 0 0 0 0 0.0296006035351142 0 0 0 0 0 0 0 0 0 0 0 0 0 0 0 0 0 0 0 0 0 0 0 0 0 0 0 0 0 0 0 0 0 0 0 0 0 0 0 0 0 0 0 0 0 0 0 0 0 0 0 0 0 0 0 0 0 0 0 0 0 0 0 0 0 0 0 0 0 0 0 0 0 0 0 0 0 0 0 0 0 0 0 0 0 0 0 0 0 0 0 0 0 0 0 0 0 0 0 0 0 0 0 0 0 0 0 0 0 0 0 0 0 0 0 0 0 0 0 0 0 0 0 0 0 0 0 0 0 0
0 0 0 0 0 0 0 0 0 0 0 0 0 0 0 0 0 0 0.026807608723116 0 0 0 0 0 0 0 0 0 0 0 0 0 0 0 0 0 0 0 0 0 0 0 0 0 0 0 0 0 0 0 0 0 0 0 0 0 0 0 0 0.0199972021252337 0 0 0 0 0 0 0 0 0 0 0 0 0 0 0 0 0.0108553020992729 0 0 0 0 0 0 0 0 0 0 0 0 0 0 0 0 0 0 0 0 0 0 0 0 0 0 0 0 0.0410076558758047 0 0 0 0 0 0 0 0.288160618548223 0 0 0 0 0 0 0 0.0439606622761987 0 0 0.365429293737401 0.203781656614749 0 0 0 0 0 0 0 0 0 0 0 0 0 0 0 0 0 0 0 0 0 0 0 0 0 0 0 0 0 0 0 0 0 0 0 0 0 0 0 0 0 0 0 0 0 0 0 0 0 0 0 0 0 0 0 0 0 0 0 0 0 0 0 0 0 0 0 0 0 0 0 0 0 0 0 0 0 0 0 0 0 0 0 0 0 0 0 0 0 0 0 0 0 0 0 0 0 0 0 0 0 0 0 0 0 0 0 0 0 0 0 0 0 0 0 0 0 0 0 0 0 0 0 0 0 0 0 0 0 0 0 0 0 0 0 0 0 0 0 0 0 0 0 0 0 0 0 0 0 0 0 0 0 0 0 0 0 0 0 0 0 0 0 0 0 0 0 0 0 0 0 0 0 0 0 0 0 0 0 0 0 0 0 0 0 0 0 0 0 0 0
0 0 0 0 0 0 0 0 0 0 0 0 0 0 0 0 0 0 0 0 0 0 0 0 0 0 0 0 0.0298083801487732 0 0 0 0 0 0 0 0 0 0 0 0 0 0 0 0 0 0 0 0 0 0 0 0 0 0 0 0 0 0 0.0240196991823819 0.0328211171203769 0 0.0719306499579352 0 0 0 0 0.217530000205742 0.21223167834983 0.0876370260563451 0 0 0 0 0 0 0 0 0 0 0 0 0 0 0 0 0 0 0 0 0 0 0 0 0 0 0 0 0 0 0 0 0 0 0 0 0 0 0 0.126672390863132 0 0 0 0.197349058115483 0 0 0 0 0 0 0 0 0 0 0 0 0 0 0 0 0 0 0 0 0 0 0 0 0 0 0 0 0 0 0 0 0 0 0 0 0 0 0 0 0 0 0 0 0 0 0 0 0 0 0 0 0 0 0 0 0 0 0 0 0 0 0 0 0 0 0 0 0 0 0 0 0 0 0 0 0 0 0 0 0 0 0 0 0 0 0 0 0 0 0 0 0 0 0 0 0 0 0 0 0 0 0 0 0 0 0 0 0 0 0 0 0 0 0 0 0 0 0 0 0 0 0 0 0 0 0 0 0 0 0 0 0 0 0 0 0 0 0 0 0 0 0 0 0 0 0 0 0 0 0 0 0 0 0 0 0 0 0 0 0 0 0 0 0 0 0 0 0 0 0 0 0 0 0 0 0 0 0 0 0 0 0 0 0 0 0 0 0 0 0 0 0 0 0 0 0 0 0 0 0 0 0
0 0 0 0 0 0 0 0 0 0 0 0 0 0 0 0 0 0 0 0 0 0 0 0 0 0 0 0 0 0.284252520919554 0.392149270236999 0 0 0 0 0 0 0 0 0 0 0 0 0 0 0 0 0 0 0 0 0 0 0 0 0 0 0 0 0 0 0 0 0 0 0 0 0 0 0 0 0 0 0 0 0 0 0 0 0 0 0 0 0 0 0 0 0 0 0 0 0 0 0 0 0 0 0 0 0 0 0 0 0 0 0 0 0 0 0 0 0 0 0 0 0 0 0 0 0 0 0.323598208843447 0 0 0 0 0 0 0 0 0 0 0 0 0 0 0 0 0 0 0 0 0 0 0 0 0 0 0 0 0 0 0 0 0 0 0 0 0 0 0 0 0 0 0 0 0 0 0 0 0 0 0 0 0 0 0 0 0 0 0 0 0 0 0 0 0 0 0 0 0 0 0 0 0 0 0 0 0 0 0 0 0 0 0 0 0 0 0 0 0 0 0 0 0 0 0 0 0 0 0 0 0 0 0 0 0 0 0 0 0 0 0 0 0 0 0 0 0 0 0 0 0 0 0 0 0 0 0 0 0 0 0 0 0 0 0 0 0 0 0 0 0 0 0 0 0 0 0 0 0 0 0 0 0 0 0 0 0 0 0 0 0 0 0 0 0 0 0 0 0 0 0 0 0 0 0 0 0 0 0 0 0 0 0 0 0 0 0 0 0 0 0 0 0 0 0
0 0 0 0 0 0 0 0 0 0 0 0 0 0 0 0 0 0 0.0781441562598552 0 0 0 0 0 0 0 0 0 0 0 0 0 0 0 0 0 0 0 0 0 0 0 0 0 0 0 0 0 0 0 0 0 0 0 0 0 0 0 0 0.0231036148084623 0 0 0 0 0 0 0 0 0 0 0 0 0 0 0 0 0 0 0 0 0 0 0 0 0 0 0 0 0 0 0 0 0 0 0 0 0 0 0 0 0 0 0 0 0 0.0857881009857624 0 0 0 0 0.175359055485789 0.0579032428156771 0 0 0 0 0 0 0 0 0 0.26169958729037 0 0 0.168214234962036 0.149788007392048 0 0 0 0 0 0 0 0 0 0 0 0 0 0 0 0 0 0 0 0 0 0 0 0 0 0 0 0 0 0 0 0 0 0 0 0 0 0 0 0 0 0 0 0 0 0 0 0 0 0 0 0 0 0 0 0 0 0 0 0 0 0 0 0 0 0 0 0 0 0 0 0 0 0 0 0 0 0 0 0 0 0 0 0 0 0 0 0 0 0 0 0 0 0 0 0 0 0 0 0 0 0 0 0 0 0 0 0 0 0 0 0 0 0 0 0 0 0 0 0 0 0 0 0 0 0 0 0 0 0 0 0 0 0 0 0 0 0 0 0 0 0 0 0 0 0 0 0 0 0 0 0 0 0 0 0 0 0 0 0 0 0 0 0 0 0 0 0 0 0 0 0 0 0 0 0 0 0 0 0 0 0 0 0 0 0 0 0 0 0 0
0 0 0 0 0 0 0 0 0 0 0 0 0.371475244943143 0 0 0 0 0 0 0 0 0 0.0132222384827483 0 0 0 0 0 0 0 0 0.0948624371882423 0 0 0.0720327745734008 0 0 0 0 0 0 0 0 0 0 0 0 0 0.0162505542655989 0 0 0 0 0 0 0.0231350886277698 0 0 0 0 0 0 0 0 0 0 0 0 0 0 0 0 0 0 0 0 0 0 0 0 0 0 0 0 0 0 0 0 0 0 0 0 0 0 0 0 0 0 0 0 0 0 0 0 0.0414948307073542 0 0 0 0 0 0 0 0 0 0 0 0.0144692057819171 0 0.164953132930385 0 0 0 0 0 0 0 0 0 0.00840942690173226 0 0 0 0 0 0 0 0 0 0 0 0 0 0 0 0 0 0 0 0 0 0 0 0 0 0 0 0 0 0 0 0 0 0 0 0 0 0 0 0 0 0 0 0 0 0 0 0 0 0 0 0 0 0 0 0 0 0.0913736022564446 0 0.0406122812926961 0 0 0 0 0 0 0 0 0 0 0 0 0 0 0 0 0 0.0477091820485675 0 0 0 0 0 0 0 0 0 0 0 0 0 0 0 0 0 0 0 0 0 0 0 0 0 0 0 0 0 0 0 0 0 0 0 0 0 0 0 0 0 0 0 0 0 0 0 0 0 0 0 0 0 0 0 0 0 0 0 0 0 0 0 0 0 0 0 0 0 0 0 0 0 0 0 0 0 0 0 0 0 0 0 0 0 0 0 0 0 0 0 0 0 0 0 0 0 0 0 0 0 0 0 0 0 0 0 0 0 0
0.0460187488306812 0 0 0 0 0 0 0 0 0 0 0 0 0 0 0 0 0 0 0 0 0 0 0 0 0 0 0 0 0 0 0 0 0 0 0 0 0 0 0 0 0 0 0 0 0 0 0 0 0 0 0 0 0 0 0 0 0 0 0 0 0 0 0 0 0 0 0 0 0 0 0 0 0 0 0 0 0 0 0 0 0 0 0 0 0 0 0 0 0 0 0 0 0 0 0 0 0 0 0 0 0 0 0 0 0 0.201855313992678 0 0 0.105865361636746 0 0 0 0 0 0 0.646260575539895 0 0 0 0 0 0 0 0 0 0 0 0 0 0 0 0 0 0 0 0 0 0 0 0 0 0 0 0 0 0 0 0 0 0 0 0 0 0 0 0 0 0 0 0 0 0 0 0 0 0 0 0 0 0 0 0 0 0 0 0 0 0 0 0 0 0 0 0 0 0 0 0 0 0 0 0 0 0 0 0 0 0 0 0 0 0 0 0 0 0 0 0 0 0 0 0 0 0 0 0 0 0 0 0 0 0 0 0 0 0 0 0 0 0 0 0 0 0 0 0 0 0 0 0 0 0 0 0 0 0 0 0 0 0 0 0 0 0 0 0 0 0 0 0 0 0 0 0 0 0 0 0 0 0 0 0 0 0 0 0 0 0 0 0 0 0 0 0 0 0 0 0 0 0 0 0 0 0 0 0 0 0 0 0 0 0 0 0 0 0 0 0 0 0 0 0 0 0 0 0
0.013493158829242 0 0 0 0 0 0 0 0 0 0.0115227923206662 0 0.0241696296641732 0 0 0 0 0 0 0 0 0 0 0 0 0 0 0 0 0 0 0 0 0 0 0 0 0 0 0 0 0 0 0 0 0 0 0 0 0 0 0 0 0 0 0 0 0 0 0 0 0 0 0 0 0 0 0 0 0 0 0 0 0 0 0 0 0 0 0 0 0 0 0 0 0 0 0 0 0 0 0 0 0 0 0 0 0 0 0 0 0 0 0 0 0 0.623538735943185 0 0 0 0 0 0 0 0.0410535992314891 0.250457598791174 0 0 0.0357644852200703 0 0 0 0 0 0 0 0 0 0 0 0 0 0 0 0 0 0 0 0 0 0 0 0 0 0 0 0 0 0 0 0 0 0 0 0 0 0 0 0 0 0 0 0 0 0 0 0 0 0 0 0 0 0 0 0 0 0 0 0 0 0 0 0 0 0 0 0 0 0 0 0 0 0 0 0 0 0 0 0 0 0 0 0 0 0 0 0 0 0 0 0 0 0 0 0 0 0 0 0 0 0 0 0 0 0 0 0 0 0 0 0 0 0 0 0 0 0 0 0 0 0 0 0 0 0 0 0 0 0 0 0 0 0 0 0 0 0 0 0 0 0 0 0 0 0 0 0 0 0 0 0 0 0 0 0 0 0 0 0 0 0 0 0 0 0 0 0 0 0 0 0 0 0 0 0 0 0 0 0 0 0 0 0 0 0 0 0 0 0 0 0 0 0 0 0 0 0
0 0 0 0 0 0 0 0 0 0 0 0 0 0 0 0 0 0 0 0 0 0 0 0 0 0 0.0993686885977349 0 0 0 0 0.0256300829396509 0 0 0 0 0 0 0 0 0 0 0 0 0 0 0 0 0.122526703430706 0 0 0 0 0 0 0 0 0 0 0 0 0 0 0 0 0 0 0 0 0 0 0 0 0 0 0 0 0 0 0 0 0 0 0 0 0 0 0 0 0 0 0 0 0 0 0 0 0 0 0 0 0 0 0 0 0 0 0 0.147946173646052 0 0 0 0 0 0 0 0 0 0 0.497774118208257 0 0 0 0 0 0 0 0 0 0 0 0 0 0 0 0 0 0 0 0 0 0 0 0 0 0 0 0 0 0 0 0 0 0 0 0 0 0 0 0 0 0 0 0 0 0 0 0 0 0 0 0 0 0 0 0 0 0 0 0 0 0 0 0 0 0 0.0675923274140318 0 0 0 0 0 0 0 0 0 0 0 0 0 0 0 0 0 0 0 0 0 0 0 0 0 0 0 0 0 0 0 0 0 0 0 0 0 0 0 0 0 0 0 0 0 0 0 0 0 0 0 0 0 0 0 0 0 0 0 0 0 0 0 0 0 0 0 0 0 0.0152374214569198 0 0 0 0 0 0 0 0 0 0 0 0 0 0 0 0 0 0 0 0 0 0 0 0 0 0 0 0 0 0 0 0 0 0 0 0 0 0 0 0 0 0 0 0 0 0 0 0 0 0 0 0 0 0 0 0 0 0 0 0.0239244843066471
0 0 0 0 0 0 0 0 0 0 0 0 0.389120884906162 0 0 0 0 0 0 0 0 0 0.034355641226315 0 0 0 0 0 0 0 0 0.0472072865490741 0 0 0 0 0 0 0 0 0 0 0 0 0 0 0 0 0 0 0 0 0 0 0 0 0 0 0 0 0 0 0 0 0 0 0 0 0 0 0 0 0 0 0 0 0 0 0 0 0 0 0 0 0 0 0 0 0 0 0 0 0 0 0 0 0 0 0 0 0 0 0 0 0.0102357155676593 0 0 0 0 0.0123206737564707 0 0 0 0 0.357347313777343 0 0.0273070877921083 0 0 0 0.0436187911487619 0 0 0 0 0 0 0 0.0148619039575263 0 0 0 0 0 0 0 0 0 0 0 0 0 0 0 0 0 0 0 0 0 0 0 0 0 0 0 0 0 0 0 0 0 0 0 0 0 0 0 0 0 0 0 0 0 0 0 0 0 0 0 0 0 0 0 0 0 0.0511796754149259 0 0.0124450259036531 0 0 0 0 0 0 0 0 0 0 0 0 0 0 0 0 0 0 0 0 0 0 0 0 0 0 0 0 0 0 0 0 0 0 0 0 0 0 0 0 0 0 0 0 0 0 0 0 0 0 0 0 0 0 0 0 0 0 0 0 0 0 0 0 0 0 0 0 0 0 0 0 0 0 0 0 0 0 0 0 0 0 0 0 0 0 0 0 0 0 0 0 0 0 0 0 0 0 0 0 0 0 0 0 0 0 0 0 0 0 0 0 0 0 0 0 0 0 0 0 0 0 0 0 0 0 0 0
0 0 0 0 0 0 0 0 0 0 0 0 0.20796161431353 0 0 0 0 0 0 0 0 0 0.156136030118349 0 0.0975350508867874 0.0528041110366762 0 0 0 0 0 0.00964154562461961 0 0 0 0 0 0 0 0 0 0.0161804152849274 0 0 0 0 0 0 0.145465617801981 0 0 0 0 0 0 0 0 0 0 0 0 0 0 0 0 0 0 0 0 0 0 0 0 0 0 0 0 0 0 0 0 0 0 0 0 0 0 0 0 0 0 0 0 0 0 0 0 0 0 0 0 0 0 0 0 0 0 0 0 0 0 0 0 0 0 0 0 0.193813540879239 0 0 0.0535893257125542 0 0 0 0 0 0.0363312304448365 0 0.0171744231023748 0 0 0 0 0 0 0 0 0 0 0 0 0 0 0 0 0 0 0 0 0 0 0 0 0 0 0 0 0 0 0 0 0 0 0 0 0 0 0 0 0 0 0 0 0 0 0 0 0 0 0 0 0 0 0 0 0 0.013367094794126 0 0 0 0 0 0 0 0 0 0 0 0 0 0 0 0 0 0 0 0 0 0 0 0 0 0 0 0 0 0 0 0 0 0 0 0 0 0 0 0 0 0 0 0 0 0 0 0 0 0 0 0 0 0 0 0 0 0 0 0 0 0 0 0 0 0 0 0 0 0 0 0 0 0 0 0 0 0 0 0 0 0 0 0 0 0 0 0 0 0 0 0 0 0 0 0 0 0 0 0 0 0 0 0 0 0 0 0 0 0 0 0 0 0 0 0 0 0 0 0 0 0 0 0 0 0 0 0 0 0
0 0 0 0 0 0 0 0 0 0 0 0 0.405219460961434 0 0 0 0 0 0 0 0 0 0.302297253091668 0 0 0 0 0 0 0 0 0.0183412675357776 0 0 0 0 0 0 0 0 0 0 0 0 0 0 0 0 0.0968612115493853 0 0 0 0 0 0 0 0 0 0 0 0 0 0 0 0 0 0 0 0 0 0 0 0 0 0 0 0 0 0 0 0 0 0 0 0 0 0 0 0 0 0 0 0 0 0 0 0 0 0 0 0 0 0 0 0 0 0 0 0 0 0 0 0 0 0 0 0 0 0.057880781407471 0.0752672931270999 0 0 0 0 0 0 0 0 0 0 0 0 0 0 0 0 0 0 0 0 0 0 0 0 0 0 0 0 0 0 0 0 0 0 0 0 0 0 0 0 0 0 0 0 0 0 0 0 0 0 0 0 0 0 0 0 0 0 0 0 0 0 0 0 0 0 0.044132732327164 0 0 0 0 0 0 0 0 0 0 0 0 0 0 0 0 0 0 0 0 0 0 0 0 0 0 0 0 0 0 0 0 0 0 0 0 0 0 0 0 0 0 0 0 0 0 0 0 0 0 0 0 0 0 0 0 0 0 0 0 0 0 0 0 0 0 0 0 0 0 0 0 0 0 0 0 0 0 0 0 0 0 0 0 0 0 0 0 0 0 0 0 0 0 0 0 0 0 0 0 0 0 0 0 0 0 0 0 0 0 0 0 0 0 0 0 0 0 0 0 0 0 0 0 0 0 0 0 0 0
0 0 0 0 0 0 0 0 0 0 0.0176462281416002 0 0 0 0 0 0 0 0.0151974054853427 0 0 0 0 0 0 0 0 0 0 0.114555330670231 0.128970720217027 0 0 0 0 0 0 0 0 0 0 0 0 0 0 0 0 0 0 0 0 0 0 0.0412477023414101 0 0 0 0 0 0 0 0 0 0 0 0 0.0195881396739009 0 0 0 0 0 0 0 0 0 0 0 0 0 0 0 0 0 0 0 0 0 0 0 0 0 0 0 0 0 0.0122999389783678 0 0 0 0 0 0 0 0 0.313042295010025 0 0 0 0 0.0267171470098196 0 0.021411598829985 0.261357713138966 0 0 0 0 0 0 0 0 0 0.0108943706253633 0.017071409877961 0 0 0 0 0 0 0 0 0 0 0 0 0 0 0 0 0 0 0 0 0 0 0 0 0 0 0 0 0 0 0 0 0 0 0 0 0 0 0 0 0 0 0 0 0 0 0 0 0 0 0 0 0 0 0 0 0 0 0 0 0 0 0 0 0 0 0 0 0 0 0 0 0 0 0 0 0 0 0 0 0 0 0 0 0 0 0 0 0 0 0 0 0 0 0 0 0 0 0 0 0 0 0 0 0 0 0 0 0 0 0 0 0 0 0 0 0 0 0 0 0 0 0 0 0 0 0 0 0 0 0 0 0 0 0 0 0 0 0 0 0 0 0 0 0 0 0 0 0 0 0 0 0 0 0 0 0 0 0 0 0 0 0 0 0 0 0 0 0 0 0 0 0 0 0 0 0 0 0 0 0 0 0 0 0 0 0 0 0 0 0 0
0 0 0 0 0 0 0 0 0 0 0 0 0 0 0 0 0 0 0 0 0 0 0 0 0 0 0 0 0 0 0 0 0 0 0 0 0 0 0 0 0 0 0 0 0 0 0 0 0 0 0 0 0 0 0 0 0 0 0 0.0186429876151512 0 0 0 0 0 0 0 0 0 0 0 0 0 0 0 0 0.00619652310417632 0 0 0 0 0 0 0 0 0 0 0 0 0 0 0 0 0 0 0 0 0 0 0 0 0 0 0 0 0 0 0 0 0 0 0 0 0 0 0 0 0 0 0 0 0 0 0.122519466382389 0.832034784469905 0 0 0 0.0206062384283786 0 0 0 0 0 0 0 0 0 0 0 0 0 0 0 0 0 0 0 0 0 0 0 0 0 0 0 0 0 0 0 0 0 0 0 0 0 0 0 0 0 0 0 0 0 0 0 0 0 0 0 0 0 0 0 0 0 0 0 0 0 0 0 0 0 0 0 0 0 0 0 0 0 0 0 0 0 0 0 0 0 0 0 0 0 0 0 0 0 0 0 0 0 0 0 0 0 0 0 0 0 0 0 0 0 0 0 0 0 0 0 0 0 0 0 0 0 0 0 0 0 0 0 0 0 0 0 0 0 0 0 0 0 0 0 0 0 0 0 0 0 0 0 0 0 0 0 0 0 0 0 0 0 0 0 0 0 0 0 0 0 0 0 0 0 0 0 0 0 0 0 0 0 0 0 0 0 0 0 0 0 0 0 0 0 0 0 0
0 0 0 0 0 0 0 0 0 0 0 0 0 0 0 0 0 0 0 0 0 0 0 0 0 0 0 0.067594812203507 0 0 0.0207543618366426 0 0 0 0 0 0 0 0 0 0 0 0 0 0.0133256559956781 0 0 0 0 0.0153562321474004 0 0 0 0.0607009639789227 0 0 0 0 0 0 0 0 0 0 0 0.0131971868767649 0 0 0 0 0 0 0 0 0 0 0.0129261213361956 0 0 0 0 0 0 0 0 0 0 0 0 0 0 0 0 0 0 0 0 0 0 0 0 0 0 0 0 0.295222575594993 0 0 0 0 0 0 0 0 0 0 0 0 0 0 0 0.0115876070241242 0.152005354406081 0 0.15058474361724 0.186744384982451 0 0 0 0 0 0 0 0 0 0 0 0 0 0 0 0 0 0 0 0 0 0 0 0 0 0 0 0 0 0 0 0 0 0 0 0 0 0 0 0 0 0 0 0 0 0 0 0 0 0 0 0 0 0 0 0 0 0 0 0 0 0 0 0 0 0 0 0 0 0 0 0 0 0 0 0 0 0 0 0 0 0 0 0 0 0 0 0 0 0 0 0 0 0 0 0 0 0 0 0 0 0 0 0 0 0 0 0 0 0 0 0 0 0 0 0 0 0 0 0 0 0 0 0 0 0 0 0 0 0 0 0 0 0 0 0 0 0 0 0 0 0 0 0 0 0 0 0 0 0 0 0 0 0 0 0 0 0 0 0 0 0 0 0 0 0 0 0 0 0 0 0 0 0 0 0 0 0 0 0 0 0 0 0 0 0 0 0 0 0 0
0 0 0 0 0 0 0 0 0 0 0 0 0 0 0 0 0.0211454970832117 0 0.0995919948552925 0 0 0 0 0 0 0 0 0 0 0 0 0 0 0 0 0 0 0 0 0 0 0 0 0 0 0 0 0 0 0 0 0 0 0 0 0 0 0 0 0.00989880846188004 0 0 0 0 0 0 0 0 0 0 0 0 0 0 0 0 0.0039803731968476 0 0 0 0 0 0 0 0 0 0 0 0 0 0 0 0 0 0 0 0 0 0 0 0 0 0 0 0 0 0 0 0 0 0.12328302635365 0 0 0.093254350830168 0 0 0 0 0 0 0 0.00947640175405928 0.538738155327547 0.0785893028215447 0 0.0182876291922868 0 0 0 0 0 0 0 0.00375446012351301 0 0 0 0 0 0 0 0 0 0 0 0 0 0 0 0 0 0 0 0 0 0 0 0 0 0 0 0 0 0 0 0 0 0 0 0 0 0 0 0 0 0 0 0 0 0 0 0 0 0 0 0 0 0 0 0 0 0 0 0 0 0 0 0 0 0 0 0 0 0 0 0 0 0 0 0 0 0 0 0 0 0 0 0 0 0 0 0 0 0 0 0 0 0 0 0 0 0 0 0 0 0 0 0 0 0 0 0 0 0 0 0 0 0 0 0 0 0 0 0 0 0 0 0 0 0 0 0 0 0 0 0 0 0 0 0 0 0 0 0 0 0 0 0 0 0 0 0 0 0 0 0 0 0 0 0 0 0 0 0 0 0 0 0 0 0 0 0 0 0 0 0 0 0 0 0 0 0 0 0 0 0 0
0 0 0 0 0 0 0 0 0 0 0 0 0 0 0 0 0 0 0 0 0 0 0 0 0 0 0 0 0 0 0.0249727000483627 0 0 0 0 0 0 0 0 0 0 0 0 0 0 0 0 0 0 0 0 0 0 0 0 0 0 0 0 0 0 0 0 0 0 0 0 0 0 0 0 0 0 0 0 0 0.0252092873312766 0 0 0 0 0 0 0 0 0 0 0 0 0 0 0 0 0 0 0 0 0 0 0 0 0 0 0 0 0.189994504112611 0 0 0 0 0.195251667773775 0 0 0.235837649220081 0 0 0 0 0 0 0 0 0 0.276795961835877 0.0519382296780169 0 0 0 0 0 0 0 0 0 0 0 0 0 0 0 0 0 0 0 0 0 0 0 0 0 0 0 0 0 0 0 0 0 0 0 0 0 0 0 0 0 0 0 0 0 0 0 0 0 0 0 0 0 0 0 0 0 0 0 0 0 0 0 0 0 0 0 0 0 0 0 0 0 0 0 0 0 0 0 0 0 0 0 0 0 0 0 0 0 0 0 0 0 0 0 0 0 0 0 0 0 0 0 0 0 0 0 0 0 0 0 0 0 0 0 0 0 0 0 0 0 0 0 0 0 0 0 0 0 0 0 0 0 0 0 0 0 0 0 0 0 0 0 0 0 0 0 0 0 0 0 0 0 0 0 0 0 0 0 0 0 0 0 0 0 0 0 0 0 0 0 0 0 0 0 0 0 0 0 0 0 0 0 0 0 0 0 0 0 0 0 0
0 0 0 0 0 0 0 0 0 0 0 0 0.0477732522302747 0 0 0 0 0 0 0 0 0 0.0966996464692215 0 0.179957899055177 0.186525680861534 0 0 0 0 0 0.00545062602084974 0.0084853515323655 0 0.15569889650476 0.00957746041542599 0 0 0 0 0.00380920931629986 0.0770990541160966 0 0 0 0 0 0 0.163096678660148 0 0 0 0 0 0 0 0 0 0 0 0 0 0 0 0 0 0 0 0 0 0 0 0 0 0 0 0 0 0 0 0 0 0 0 0 0 0 0 0 0 0 0 0 0 0 0 0 0 0 0 0.014759970313867 0.0142555235209694 0 0.00318644307010969 0 0 0 0 0 0 0 0 0 0 0 0 0 0 0 0.0138887765926138 0 0 0 0 0 0 0 0 0 0 0 0 0 0 0 0 0 0 0 0 0 0 0 0 0 0 0 0 0 0 0 0 0.0065178943399851 0 0 0 0 0 0 0 0 0 0 0 0 0 0 0 0 0 0 0 0 0 0 0 0 0 0 0 0 0 0 0 0 0 0 0 0 0 0 0 0 0 0 0 0 0 0 0 0 0 0 0 0 0 0 0 0 0 0 0 0 0 0 0 0 0 0 0 0 0 0 0 0 0 0 0 0 0 0 0 0 0 0 0 0 0 0 0 0 0 0 0 0 0 0 0 0 0 0 0 0 0 0 0 0 0 0 0 0 0 0 0 0 0 0 0 0 0 0 0 0 0 0 0 0 0 0 0 0 0 0.0132176369803023 0 0 0 0 0 0 0 0 0 0 0 0 0 0 0 0 0 0 0 0 0 0 0 0 0 0 0 0 0 0 0 0 0 0
0 0 0 0 0 0 0 0 0 0 0 0 0 0.0110175183157739 0.00564225503232878 0.0596344016807986 0 0 0 0 0 0 0 0 0 0 0 0 0 0.0138279216246346 0.274060589989937 0 0 0 0 0 0 0.00316425744735995 0 0 0 0 0 0 0 0 0.0173110761877222 0 0 0 0.00419997445601751 0 0 0 0 0 0 0 0.0811151075364767 0 0 0 0 0 0 0 0 0 0 0 0 0 0.00393442956143127 0.00999624234580703 0 0.0180121834554179 0 0.00349588753661212 0.00981290506954899 0 0 0.010979686984199 0 0.0103126340263179 0 0 0.0064420597138754 0.00999155188926775 0 0.0245888142966773 0 0 0 0 0 0.0143457470190942 0.0213885913967659 0.0542699028932859 0 0.00500443489823944 0 0 0 0 0 0 0.00530936462322177 0 0 0 0 0 0 0 0 0 0 0 0 0 0 0 0 0 0 0 0 0 0 0 0 0.0172877562326189 0 0.0139217736123554 0.00941939914891747 0.0384363423450855 0.119289684884554 0.0674831423498956 0 0.0129165791223687 0.00299491849395342 0 0 0 0 0.0048959867774924 0 0.0230337850286072 0.00649675317380027 0 0.00596634084954015 0 0 0 0 0 0 0 0 0 0 0 0 0 0 0 0 0 0 0 0 0 0 0 0 0 0 0 0 0 0 0 0 0 0 0 0 0 0 0 0 0 0 0 0 0 0 0 0 0 0 0 0 0 0 0 0 0 0 0 0 0 0 0 0 0 0 0 0 0 0 0 0 0 0 0 0 0 0 0 0 0 0 0 0 0 0 0 0 0 0 0 0 0 0 0 0 0 0 0 0 0 0 0 0 0 0 0 0 0 0 0 0 0 0 0 0 0 0 0 0 0 0 0 0 0 0 0 0 0 0 0 0 0 0 0 0 0 0 0 0 0 0 0 0 0 0 0 0 0 0 0 0 0 0 0 0 0 0 0 0 0 0 0 0 0 0
0 0 0 0 0 0 0 0 0 0 0 0 0.0575170135489757 0 0 0 0.0551671649148624 0 0 0.0648207222180846 0.316789199765215 0 0.0390365752632311 0 0.0710790437171738 0 0 0 0 0 0 0 0 0 0 0 0 0 0 0 0 0 0 0 0.0198799967289026 0 0 0 0.0236412909792297 0 0 0 0.0180560708346843 0.0314104061171798 0 0 0 0 0 0.0334198492225758 0 0 0.0443570634084641 0 0 0 0 0 0 0 0 0 0 0 0.0475260374031808 0 0 0 0 0 0 0 0.0114303361600627 0 0.0258107827200541 0 0 0 0 0 0 0 0 0 0 0 0 0 0 0 0 0 0 0 0 0 0 0 0 0 0 0 0 0 0.0169023750388903 0 0 0 0.0137887796369895 0.0168655606697601 0 0 0.0367262315951252 0 0 0 0 0 0 0 0 0 0 0 0 0 0 0 0 0 0 0 0 0 0 0 0 0 0 0 0 0 0 0 0 0 0 0 0 0 0 0 0 0 0 0 0 0 0 0.0383406824668519 0 0 0 0.0174348175905062 0 0 0 0 0 0 0 0 0 0 0 0 0 0 0 0 0 0 0 0 0 0 0 0 0 0 0 0 0 0 0 0 0 0 0 0 0 0 0 0 0 0 0 0 0 0 0 0 0 0 0 0 0 0 0 0 0 0 0 0 0 0 0 0 0 0 0 0 0 0 0 0 0 0 0 0 0 0 0 0 0 0 0 0 0 0 0 0 0 0 0 0 0 0 0 0 0 0 0 0 0 0 0 0 0 0 0 0 0 0 0 0 0 0 0 0 0 0 0 0 0 0 0 0 0 0 0 0 0 0 0 0 0 0 0 0 0 0 0 0 0 0 0
0 0 0 0 0 0 0 0 0 0 0 0 0 0 0 0 0 0 0 0 0 0 0 0 0 0 0 0.159554691451359 0 0 0 0 0 0 0 0 0 0 0 0 0 0 0 0 0 0.119591752876596 0 0 0 0 0 0 0 0 0 0 0 0 0.0353705370713166 0.128974143498132 0.220111927188742 0 0.101755524323283 0 0 0 0 0 0 0 0 0 0 0 0 0 0.079791027314725 0.121281136555384 0 0 0 0 0 0 0 0 0 0 0 0 0 0 0 0 0 0 0 0 0 0 0 0 0 0 0 0 0 0 0 0 0 0 0 0 0 0 0 0 0 0 0 0 0 0 0 0 0 0 0 0 0 0 0 0 0 0 0 0 0 0 0.0335692597204626 0 0 0 0 0 0 0 0 0 0 0 0 0 0 0 0 0 0 0 0 0 0 0 0 0 0 0 0 0 0 0 0 0 0 0 0 0 0 0 0 0 0 0 0 0 0 0 0 0 0 0 0 0 0 0 0 0 0 0 0 0 0 0 0 0 0 0 0 0 0 0 0 0 0 0 0 0 0 0 0 0 0 0 0 0 0 0 0 0 0 0 0 0 0 0 0 0 0 0 0 0 0 0 0 0 0 0 0 0 0 0 0 0 0 0 0 0 0 0 0 0 0 0 0 0 0 0 0 0 0 0 0 0 0 0 0 0 0 0 0 0 0 0 0 0 0 0 0 0 0 0 0 0 0 0 0 0 0 0 0 0 0 0 0 0 0 0 0 0 0 0 0 0 0 0 0
0 0.00321398185175406 0 0.0101769819177637 0 0 0.0234493248584805 0 0.0175077965396432 0 0.00373578125827412 0.0129968761802882 0 0 0.00484102435781137 0.00260159326339875 0 0 0 0 0 0 0 0 0 0 0 0 0 0.00378025484468215 0.00484024590163322 0 0 0 0 0 0.0291137223789138 0.221844180791953 0 0 0 0 0 0 0 0 0.0367951448637226 0 0 0 0 0 0 0 0 0 0 0.00280532673489154 0.00544345759446285 0 0 0 0 0 0 0 0 0 0 0 0 0.00479208425087071 0 0 0 0 0 0 0 0 0 0 0 0 0 0.0152865547487694 0.0120991897552897 0 0 0 0 0 0 0.0100889154351539 0 0 0 0 0 0 0 0 0 0 0 0 0 0 0 0 0 0 0 0 0 0 0 0 0 0 0 0 0 0 0 0 0 0 0 0 0 0.0549847838765467 0 0.478614020632317 0 0 0 0 0 0.0115379952215951 0.00361429243686684 0 0.00428412741257922 0 0 0 0 0.00858676548947758 0 0 0 0 0 0 0.0106763506725878 0 0 0 0 0 0 0 0 0 0 0 0 0 0 0 0 0 0 0 0 0 0 0 0 0 0 0 0 0 0 0 0 0 0 0 0 0 0 0 0 0 0 0 0 0 0 0 0 0 0 0 0 0 0 0 0 0 0 0 0 0 0 0 0 0 0 0 0 0 0 0 0 0 0 0 0 0 0 0 0 0 0 0 0 0 0 0 0 0 0 0 0 0 0 0 0 0 0 0 0 0 0.0022892267302729 0 0 0 0 0 0 0 0 0 0 0 0 0 0 0 0 0 0 0 0 0 0 0 0 0 0 0 0 0 0 0 0 0 0 0 0 0 0 0 0 0 0 0 0 0 0 0 0 0 0 0 0 0 0 0 0 0 0 0 0
0 0.00362921349345368 0.000830031439439039 0 0.0153995977145588 0 0 0.139192466895891 0.00402990236115603 0 0 0.0176801039816493 0 0.00440359205372292 0.0124605880103652 0.00975815184491612 0 0 0 0 0.00119748605262204 0 0 0 0 0 0 0 0.00354558087740028 0.00237180321171072 0.00627736789694715 0 0 0 0 0 0.0387341152695388 0.0407127281446023 0 0 0 0 0 0 0 0 0.289063863538025 0 0 0 0 0 0 0 0 0 0 0 0.0102102663297122 0 0 0 0 0 0 0 0 0 0 0 0.00389098089304506 0 0 0.0617134868811868 0 0 0 0 0 0 0 0.00127323646107585 0 0 0 0.0245742022810957 0 0.016109732899668 0.00193065920895161 0.00613692141918634 0 0 0 0.00505134502661256 0 0 0 0 0 0 0 0 0 0 0 0 0 0 0 0 0 0 0 0 0 0 0 0 0 0 0 0 0 0 0 0 0 0.0109117013280073 0 0 0.0511492428511516 0 0.0245047196293318 0.178641019132241 0 0 0 0 0 0 0.0146158928727358 0 0 0 0 0 0 0 0 0 0 0 0 0 0 0 0 0 0 0 0 0 0 0 0 0 0 0 0 0 0 0 0 0 0 0 0 0 0 0 0 0 0 0 0 0 0 0 0 0 0 0 0 0 0 0 0 0 0 0 0 0 0 0 0 0 0 0 0 0 0 0 0 0 0 0 0 0 0 0 0 0 0 0 0 0 0 0 0 0 0 0 0 0 0 0 0 0 0 0 0 0 0 0 0 0 0 0 0 0 0 0 0 0 0 0 0 0 0 0 0 0 0 0 0 0 0 0 0 0 0 0 0 0 0 0 0 0 0 0 0 0 0 0 0 0 0 0 0 0 0 0 0 0 0 0 0 0 0 0 0 0 0 0 0 0 0 0 0 0 0 0 0 0 0 0 0
0 0 0 0 0 0 0 0 0 0 0 0 0 0 0 0 0 0 0 0 0 0 0 0 0 0 0 0 0 0 0 0 0 0 0 0 0 0 0 0 0 0 0 0 0 0 0.115059678733959 0 0 0 0.0436569866298917 0 0 0 0 0 0 0 0.235307114857541 0 0 0 0 0 0 0 0 0 0 0 0 0 0 0.231482193693664 0 0 0 0 0.00842738717186551 0 0 0 0 0 0 0.0320460859304524 0 0.0934531453736143 0 0 0 0 0 0 0 0 0 0 0 0 0 0 0 0 0 0 0 0 0 0 0 0 0 0 0 0 0 0 0 0 0 0 0 0 0 0 0 0 0 0 0 0.118386820391272 0 0 0.0117767333555557 0 0 0 0 0 0.110403853862184 0 0 0 0 0 0 0 0 0 0 0 0 0 0 0 0 0 0 0 0 0 0 0 0 0 0 0 0 0 0 0 0 0 0 0 0 0 0 0 0 0 0 0 0 0 0 0 0 0 0 0 0 0 0 0 0 0 0 0 0 0 0 0 0 0 0 0 0 0 0 0 0 0 0 0 0 0 0 0 0 0 0 0 0 0 0 0 0 0 0 0 0 0 0 0 0 0 0 0 0 0 0 0 0 0 0 0 0 0 0 0 0 0 0 0 0 0 0 0 0 0 0 0 0 0 0 0 0 0 0 0 0 0 0 0 0 0 0 0 0 0 0 0 0 0 0 0 0 0 0 0 0 0 0 0 0 0 0 0 0 0 0 0 0 0 0 0 0 0 0 0 0 0 0 0 0
0 0.0019794997106021 0.000713545855410565 0.00470066830351559 0.0121280597085928 0.0026991342361289 0 0.0618922163013872 0.0482334040756219 0 0.00500322511432669 0.00937775442497723 0 0.001394476675588 0.00301043039737074 0.00635037280519075 0 0 0 0 0.00111445147300915 0 0 0 0 0 0 0 0 0.00362364680222566 0.00317792802850265 0 0 0 0 0 0.0929156096965972 0.0836370816900731 0 0 0 0 0 0 0 0 0.104688343861752 0 0 0 0 0 0 0 0 0 0 0.00254319227820001 0 0 0 0 0 0 0 0 0 0 0 0 0 0.00329473705418084 0 0.00522166074141066 0 0 0 0 0 0 0 0 0 0 0 0.0348436521276008 0.00727357652477459 0 0 0 0 0 0 0.0034008704272837 0 0 0 0 0 0 0 0 0 0 0 0 0 0 0 0 0 0 0 0 0 0 0 0 0 0 0 0 0 0 0.00174070292011676 0 0 0.00663203636547885 0 0 0.33603196803235 0.134827871788248 0 0 0 0 0 0 0 0.0122303805486974 0 0 0 0 0 0 0 0 0 0 0 0 0 0 0.00340803441211782 0 0 0 0 0 0 0 0 0 0 0 0 0 0 0 0 0 0 0 0 0 0 0 0 0 0 0 0 0 0 0 0 0 0 0 0 0 0 0 0 0 0 0 0 0 0 0 0 0 0 0 0 0 0 0 0 0 0 0 0 0 0 0 0 0 0 0 0 0 0 0 0 0 0 0 0 0 0 0 0 0 0 0 0 0 0 0 0 0 0 0 0 0 0 0 0 0 0 0 0 0 0.00191146761866806 0 0 0 0 0 0 0 0 0 0 0 0 0 0 0 0 0 0 0 0 0 0 0 0 0 0 0 0 0 0 0 0 0 0 0 0 0 0 0 0 0 0 0 0 0 0 0 0 0 0 0 0 0 0 0 0 0 0 0 0
0 0 0 0 0 0 0 0 0 0 0 0 0 0.0115886935328696 0 0.178620096716583 0 0 0 0 0.0773824805654689 0 0 0 0 0 0 0 0 0 0 0 0 0 0 0 0 0 0.0748921438077879 0 0 0 0 0 0.0418599936739855 0.00998957081333247 0.00854552151435914 0.0897783696096633 0 0.0284842118615013 0 0 0 0 0 0 0 0 0.0179082553026248 0.0113989262399964 0.00443723889227197 0 0.0608361067788865 0 0 0 0 0.00309877857932184 0.0179679654486597 0 0.117024654665643 0 0 0.00542119902090305 0 0.00990568229705513 0.00475083781719852 0.0360658246254638 0.0811312889526663 0 0 0 0 0 0 0.00698004987921996 0 0.00496795691223312 0.00525564000244368 0.00848015359013204 0 0 0 0 0 0 0 0 0 0 0 0 0 0 0 0 0 0 0 0 0 0 0 0 0 0 0 0 0 0 0 0 0 0 0 0 0 0.00774518160409194 0 0 0 0 0.00317559996217995 0 0 0.00984423589400404 0 0.0408403324815134 0.0114566143551027 0 0.0101663946028374 0 0 0 0 0 0 0 0 0 0 0 0 0 0 0 0 0 0 0 0 0 0 0 0 0 0 0 0 0 0 0 0 0 0 0 0 0 0 0 0 0 0 0 0 0 0 0 0 0 0 0 0 0 0 0 0 0 0 0 0 0 0 0 0 0 0 0 0 0 0 0 0 0 0 0 0 0 0 0 0 0 0 0 0 0 0 0 0 0 0 0 0 0 0 0 0 0 0 0 0 0 0 0 0 0 0 0 0 0 0 0 0 0 0 0 0 0 0 0 0 0 0 0 0 0 0 0 0 0 0 0 0 0 0 0 0 0 0 0 0 0 0 0 0 0 0 0 0 0 0 0 0 0 0 0 0 0 0 0 0 0 0 0 0 0 0 0 0 0 0 0 0 0 0 0 0
0 0 0 0 0 0 0 0 0 0 0 0 0 0 0 0.1736163300407 0 0 0 0 0 0 0 0 0 0 0 0 0 0 0 0 0 0 0 0 0 0 0 0 0 0 0 0 0 0 0.0133678089999061 0 0 0 0 0 0 0 0 0 0 0 0.102181535065537 0 0 0.0759922022589488 0 0 0 0 0 0 0 0 0.0582879257470073 0 0 0 0 0.181864586036849 0 0 0.0197642751918755 0 0 0 0 0 0 0 0 0 0 0 0 0 0 0 0 0 0 0 0 0 0 0 0 0 0 0 0 0 0 0 0 0 0 0 0 0 0 0 0 0 0 0 0 0 0 0 0 0.208740977558041 0 0 0 0 0 0 0.0650188475488716 0 0 0.101165511552263 0 0 0 0 0 0 0 0 0 0 0 0 0 0 0 0 0 0 0 0 0 0 0 0 0 0 0 0 0 0 0 0 0 0 0 0 0 0 0 0 0 0 0 0 0 0 0 0 0 0 0 0 0 0 0 0 0 0 0 0 0 0 0 0 0 0 0 0 0 0 0 0 0 0 0 0 0 0 0 0 0 0 0 0 0 0 0 0 0 0 0 0 0 0 0 0 0 0 0 0 0 0 0 0 0 0 0 0 0 0 0 0 0 0 0 0 0 0 0 0 0 0 0 0 0 0 0 0 0 0 0 0 0 0 0 0 0 0 0 0 0 0 0 0 0 0 0 0 0 0 0 0 0 0 0 0 0 0 0 0 0 0 0 0 0 0 0 0 0 0 0 0 0 0 0 0 0 0 0
0 0 0 0 0 0 0 0 0 0 0 0 0 0 0 0.0370574492854915 0 0 0 0 0 0 0 0 0 0 0 0 0 0 0.200087724237953 0 0 0 0 0 0 0 0 0 0 0 0 0 0 0 0 0 0 0 0 0 0 0 0 0 0 0 0 0 0 0 0 0 0 0 0 0 0 0 0 0 0 0 0 0 0 0 0 0 0 0.111324088971378 0 0.105185175292389 0 0 0.02503108044042 0 0 0 0 0 0 0 0 0.0365563708770368 0.110006772109125 0.0439491660379186 0 0 0 0 0 0 0 0 0 0 0 0 0 0 0 0 0 0 0 0 0 0 0 0 0 0 0 0 0 0.279368006426119 0 0 0 0 0 0 0 0 0 0.0514341663221706 0 0 0 0 0 0 0 0 0 0 0 0 0 0 0 0 0 0 0 0 0 0 0 0 0 0 0 0 0 0 0 0 0 0 0 0 0 0 0 0 0 0 0 0 0 0 0 0 0 0 0 0 0 0 0 0 0 0 0 0 0 0 0 0 0 0 0 0 0 0 0 0 0 0 0 0 0 0 0 0 0 0 0 0 0 0 0 0 0 0 0 0 0 0 0 0 0 0 0 0 0 0 0 0 0 0 0 0 0 0 0 0 0 0 0 0 0 0 0 0 0 0 0 0 0 0 0 0 0 0 0 0 0 0 0 0 0 0 0 0 0 0 0 0 0 0 0 0 0 0 0 0 0 0 0 0 0 0 0 0 0 0 0 0 0 0 0 0 0 0 0 0 0 0 0 0 0 0 0
0 0 0 0 0 0 0 0 0 0 0 0 0 0.00413180213196197 0.00818255150657506 0.316852310007936 0 0 0 0 0 0 0 0 0 0 0 0 0 0 0.0194657178800987 0 0 0 0 0 0 0 0 0.0142057524921547 0 0 0 0 0 0 0.00539056240204558 0 0 0 0 0.013751965232842 0 0 0 0 0 0 0.00531808055765531 0 0 0 0 0 0 0 0 0 0 0 0.046348925563378 0 0.043631999652555 0 0 0.067997181410188 0 0 0 0 0 0 0 0 0 0 0 0 0 0.00655077271123761 0 0 0 0 0 0 0 0.031132451926053 0 0 0 0 0 0 0 0 0 0 0 0 0 0 0 0 0 0 0 0 0 0 0 0 0 0 0 0 0 0.1265197935238 0 0 0 0 0 0 0.093120230335766 0.0349244840630842 0.0411757107826133 0 0.112581593625314 0 0 0 0 0 0 0 0 0.0087181141947415 0 0 0 0 0 0 0 0 0 0 0 0 0 0 0 0 0 0 0 0 0 0 0 0 0 0 0 0 0 0 0 0 0 0 0 0 0 0 0 0 0 0 0 0 0 0 0 0 0 0 0 0 0 0 0 0 0 0 0 0 0 0 0 0 0 0 0 0 0 0 0 0 0 0 0 0 0 0 0 0 0 0 0 0 0 0 0 0 0 0 0 0 0 0 0 0 0 0 0 0 0 0 0 0 0 0 0 0 0 0 0 0 0 0 0 0 0 0 0 0 0 0 0 0 0 0 0 0 0 0 0 0 0 0 0 0 0 0 0 0 0 0 0 0 0 0 0 0 0 0 0 0 0 0 0 0 0 0 0 0 0 0 0 0 0 0 0 0 0
0 0 0 0 0 0 0 0 0 0 0 0 0 0 0.0381574034769967 0.169769918200582 0 0 0 0 0 0 0 0 0 0 0 0 0 0 0 0 0 0 0 0 0 0 0 0 0 0 0 0 0 0 0 0 0 0 0 0 0 0 0 0 0 0 0 0 0 0.0282572501465538 0 0 0 0 0 0 0 0 0.0405885814271058 0 0.0494404971161608 0 0 0.0389219484008433 0 0 0 0 0 0 0 0 0 0 0 0 0 0 0 0 0 0 0 0 0.019203140695281 0 0 0 0 0 0 0 0 0 0 0 0 0 0 0 0 0 0 0 0 0 0 0 0 0 0 0 0 0 0 0 0 0 0 0 0 0 0.11594827896074 0 0 0.499712981575736 0 0 0 0 0 0 0 0 0 0 0 0 0 0 0 0 0 0 0 0 0 0 0 0 0 0 0 0 0 0 0 0 0 0 0 0 0 0 0 0 0 0 0 0 0 0 0 0 0 0 0 0 0 0 0 0 0 0 0 0 0 0 0 0 0 0 0 0 0 0 0 0 0 0 0 0 0 0 0 0 0 0 0 0 0 0 0 0 0 0 0 0 0 0 0 0 0 0 0 0 0 0 0 0 0 0 0 0 0 0 0 0 0 0 0 0 0 0 0 0 0 0 0 0 0 0 0 0 0 0 0 0 0 0 0 0 0 0 0 0 0 0 0 0 0 0 0 0 0 0 0 0 0 0 0 0 0 0 0 0 0 0 0 0 0 0 0 0 0 0 0 0 0 0 0 0 0 0 0
0 0 0 0 0 0 0 0 0.003657350694366 0 0 0 0 0 0 0.00222936108639382 0 0 0 0 0 0 0 0 0 0 0 0 0 0.00252838838072647 0.00288693314616225 0 0 0.010004502016738 0 0 0.0023576508618639 0.00565277039607569 0 0 0 0 0.00152325949058719 0 0 0 0 0 0 0 0 0 0 0 0.12466186951362 0 0 0 0.00169087194317794 0 0 0 0 0 0 0 0 0 0 0 0 0.00345496675082231 0 0.00156092697869443 0 0 0 0 0 0 0 0 0 0 0 0.00599777944752643 0.00668909748100536 0.00625665507238145 0.0143400046708932 0.0172421302520427 0 0.00177222729024892 0.0044058755584256 0 0 0.00192517674357909 0 0 0 0 0.0126265445923068 0.0737364937497853 0.00242043714576497 0.0125143330901037 0 0 0 0 0 0 0 0 0 0 0 0 0 0 0 0 0 0 0 0 0 0 0 0.0063034528401113 0 0 0.00829858795058316 0 0 0.012529064297816 0 0 0 0 0 0 0 0.00515538268879334 0.0242515075314751 0.00201990937041782 0 0.00300554627470305 0.0218497542720536 0 0.00828977337565323 0.0157305013534892 0.125245668454998 0.0353785915666559 0.00640352518464745 0.00486097121637589 0.141062339308473 0.00458827415326476 0 0 0 0 0 0 0 0 0 0 0 0 0 0 0 0 0 0 0 0 0 0 0 0 0 0 0 0 0 0 0 0 0 0 0 0 0 0 0 0 0 0 0 0 0 0 0 0 0 0 0 0 0 0 0 0 0 0 0 0 0 0 0 0 0 0 0 0 0 0 0 0 0 0 0 0 0 0 0 0 0 0 0 0 0 0 0 0 0 0 0.00105085842445059 0 0 0 0.000971638732565292 0 0 0.00158057645440397 0 0 0.107464417899865 0.000769347751263559 0 0 0 0 0 0 0 0 0 0 0 0 0 0 0 0 0 0 0 0 0 0 0 0 0 0 0 0 0 0 0 0 0 0 0 0 0 0 0.00434521700504911 0.00180035970976885 0.0590901201688199 0.0537980401382573 0 0 0 0 0 0 0 0 0 0.00886372398777136 0.00437610068963758 0 0 0.00573713376611697 0 0.0030440090792291 0
0 0 0 0 0 0 0 0 0 0 0 0 0 0 0 0.00131714702580475 0 0 0 0 0 0 0 0 0 0 0 0 0 0 0 0 0 0 0 0 0.0031736066559254 0.00509866056251659 0 0 0 0 0 0 0 0.00130525653501709 0.0872921458063771 0 0 0 0.15878100447517 0 0 0 0 0 0 0 0.294714827442376 0 0 0 0 0 0 0 0 0 0 0 0 0 0 0.0284779287414916 0 0 0 0.00788898009957472 0.00739517981962302 0 0 0 0.000842130725538068 0 0 0.102629567128224 0.00173322253977021 0.0813763672970842 0.0324484774844057 0.0404197902786557 0 0 0 0 0 0 0.00146369232716976 0 0 0 0 0 0 0 0 0 0 0 0 0 0 0 0 0 0 0 0 0 0 0 0 0 0 0 0 0 0 0.00162474377321638 0 0.00106029241081891 0.00288978817450118 0.0125623643372068 0.0196415903260634 0 0.00670746525184288 0 0 0 0 0 0 0 0.0164461542099596 0.0253882557634307 0 0 0.0304940663754999 0 0 0 0 0 0 0 0.0268272944327361 0 0 0 0 0 0 0 0 0 0 0 0 0 0 0 0 0 0 0 0 0 0 0 0 0 0 0 0 0 0 0 0 0 0 0 0 0 0 0 0 0 0 0 0 0 0 0 0 0 0 0 0 0 0 0 0 0 0 0 0 0 0 0 0 0 0 0 0 0 0 0 0 0 0 0 0 0 0 0 0 0 0 0 0 0 0 0 0 0 0 0 0 0 0 0 0 0 0 0 0 0 0 0 0 0 0 0 0 0 0 0 0 0 0 0 0 0 0 0 0 0 0 0 0 0 0 0 0 0 0 0 0 0 0 0 0 0 0 0 0 0 0 0 0 0 0 0 0 0 0 0 0 0 0 0 0 0 0 0 0 0 0
0 0 0 0 0 0 0 0 0 0 0 0 0.00317894984223005 0 0 0 0 0 0 0 0 0 0.00365250374976225 0 0 0 0 0 0 0 0 0 0.00374781455083964 0 0.00360097259028065 0 0 0 0 0 0 0 0 0 0 0 0 0 0.00560645084399329 0 0 0 0 0 0 0 0 0 0.0442002039055856 0 0 0 0 0 0 0 0 0 0 0 0 0 0 0 0 0 0 0 0 0 0 0 0 0 0 0.00384172673032845 0.00250503103888804 0 0.0198010676528394 0.0735914372925697 0 0 0 0.00677143026159645 0 0 0 0 0 0 0.00773982375144652 0.0221766343373995 0.0351439289652248 0.0878793206537368 0 0 0 0 0 0 0 0 0 0 0 0 0 0 0 0 0 0 0 0 0 0 0 0 0 0 0 0 0 0 0 0 0 0 0 0.00756704752600094 0 0 0.0241746413544183 0.115270780959103 0.00489501144384055 0.0486861311081863 0 0 0.0355390670528579 0.23225736065513 0.102236621423255 0.0713234891428089 0.0057371893163471 0.0288753638513315 0 0 0 0 0 0 0 0 0 0 0 0 0 0 0 0 0 0 0 0 0 0 0 0 0 0 0 0 0 0 0 0 0 0 0 0 0 0 0 0 0 0 0 0 0 0 0 0 0 0 0 0 0 0 0 0 0 0 0 0 0 0 0 0 0 0 0 0 0 0 0 0 0 0 0 0 0 0 0 0 0 0 0 0 0 0 0 0 0 0 0 0 0 0 0 0 0 0 0 0 0 0 0 0 0 0 0 0 0 0 0 0 0 0 0 0 0 0 0 0 0 0 0 0 0 0 0 0 0 0 0 0 0 0 0 0 0 0 0 0 0 0 0 0 0 0 0 0 0 0 0 0 0 0 0 0 0 0 0 0 0 0 0
0 0 0 0 0 0 0 0 0 0 0 0 0 0 0 0 0 0 0 0 0 0 0 0 0 0 0 0 0 0 0 0 0 0 0 0 0 0.00212794445887512 0 0 0 0 0 0 0 0 0 0 0 0 0.0427416514750289 0 0 0 0.0042590682888122 0 0 0 0.163971990963529 0 0 0 0 0 0 0 0 0 0 0 0 0.00374062391644794 0 0 0 0 0 0 0 0 0 0 0 0 0 0.0127234367248956 0 0 0.00841225223429323 0.0225526971111391 0 0.00660668313693115 0 0 0 0 0 0.00331880324430917 0 0 0.00661383534417454 0.0041434518603082 0.00802351158286616 0.0141104985464804 0 0 0 0 0 0 0 0 0 0 0 0 0 0 0 0 0 0 0 0 0 0 0 0 0 0 0.00312741860898049 0 0 0 0 0 0 0 0 0.0246143590671053 0.0150156893567022 0.016716458641143 0 0.249076015622102 0 0.0156737536411704 0.157179218703917 0 0.0360853853352838 0 0 0 0 0 0.163566825791242 0 0 0 0 0 0 0 0 0 0 0 0 0 0 0 0 0 0 0 0 0 0 0 0 0 0 0 0 0 0 0 0 0 0 0 0 0 0 0 0 0 0 0 0 0 0 0 0 0 0 0 0 0 0 0 0 0 0 0 0 0 0 0 0 0 0 0 0 0 0 0 0 0 0 0 0 0 0 0 0 0 0 0 0 0 0 0 0 0 0 0 0 0 0 0 0 0 0 0 0 0 0.00742181424072479 0 0 0 0 0 0 0 0 0 0 0 0 0 0 0 0 0 0 0 0 0 0 0 0 0 0 0 0 0 0 0 0 0 0 0 0 0 0 0 0 0 0.00502568637477165 0 0 0 0 0 0 0 0 0 0 0 0 0 0 0 0 0 0.00315092572876645
0 0 0 0 0 0 0 0 0 0 0 0 0 0 0 0 0 0 0 0 0 0 0 0 0 0 0 0 0 0 0 0 0 0 0.00291612534393711 0 0 0.00238693122118233 0 0 0 0 0 0 0 0 0 0 0 0 0.0266659163979702 0 0 0 0 0 0 0 0.205623928540419 0 0 0 0 0 0 0 0 0 0 0 0 0 0 0 0 0 0 0.00158707326606156 0 0 0 0 0 0 0 0.0247080475870256 0.00203055366550499 0 0.0346726873331124 0.134754311246041 0.0216314378217925 0.00627598638030214 0.0492969023644185 0 0 0.00233001114022101 0 0 0 0 0.00378947791947056 0.00489375433759613 0.0646862836742415 0.0331962317956629 0 0 0 0 0 0 0 0 0 0 0 0 0 0 0 0 0 0 0 0 0 0 0 0 0 0 0 0 0 0 0 0 0 0 0 0.0012619360414094 0.0142682086248661 0.0490635697244785 0.15331603494073 0 0 0.0221146457502269 0.048437160014606 0.00276852354244598 0.0279328641569281 0.0164955767510892 0.0123811125819138 0.0115771319679213 0.0052501701414703 0 0.00959741943571084 0 0 0 0 0 0 0 0 0 0 0 0 0 0 0 0 0 0 0 0 0 0 0 0 0 0 0 0 0 0 0 0 0 0 0 0 0 0 0 0 0 0 0 0 0 0 0 0 0 0 0 0 0 0 0 0 0 0 0 0 0 0 0 0 0 0 0 0 0 0 0 0 0 0 0 0 0 0 0 0 0 0 0 0 0 0 0 0 0 0 0 0 0 0 0 0 0 0 0 0 0 0.00203289259446436 0 0 0 0 0 0 0 0 0 0 0 0 0 0 0 0 0 0 0 0 0 0 0 0 0 0 0 0 0 0 0 0 0 0 0 0 0 0 0 0 0 0.00205709369677941 0 0 0 0 0 0 0 0 0 0 0 0 0 0 0 0 0 0
0 0 0 0 0 0 0 0 0 0 0 0 0 0 0 0 0 0 0 0 0 0 0 0 0 0 0 0 0 0 0 0 0 0 0 0 0 0 0 0 0 0 0 0 0 0 0 0 0 0 0 0 0 0 0 0 0 0 0 0 0 0 0 0 0 0 0 0 0 0 0 0 0 0 0 0 0 0 0 0 0 0 0 0 0 0 0 0 0 0 0 0 0 0 0 0 0 0 0 0 0 0 0 0 0 0 0 0 0 0 0 0 0 0 0 0 0 0 0 0 0 0 0 0 0 0 0 0 0 0 0 0 0 0 0 0 0 0 0 0 0 0.0472393268173166 0 0 0 0.106396725910572 0 0 0 0.0510465190604656 0.795317428211645 0 0 0 0 0 0 0 0 0 0 0 0 0 0 0 0 0 0 0 0 0 0 0 0 0 0 0 0 0 0 0 0 0 0 0 0 0 0 0 0 0 0 0 0 0 0 0 0 0 0 0 0 0 0 0 0 0 0 0 0 0 0 0 0 0 0 0 0 0 0 0 0 0 0 0 0 0 0 0 0 0 0 0 0 0 0 0 0 0 0 0 0 0 0 0 0 0 0 0 0 0 0 0 0 0 0 0 0 0 0 0 0 0 0 0 0 0 0 0 0 0 0 0 0 0 0 0 0 0 0 0 0 0 0 0 0 0 0 0 0 0 0 0 0 0 0 0 0 0 0 0 0 0 0 0 0 0 0 0 0 0 0 0 0 0 0
0 0 0 0 0 0 0 0 0 0 0 0 0 0 0 0.0147470771796472 0 0 0 0 0 0 0 0 0 0 0 0 0 0 0 0 0 0 0 0 0 0 0 0 0 0 0 0 0 0 0 0 0 0 0 0 0 0 0 0 0 0 0.115180318542969 0 0 0 0 0 0 0 0 0 0 0 0 0 0 0 0 0 0 0 0 0 0 0 0 0 0 0.00651508077005851 0 0 0.0251857976850165 0.0529865523292748 0 0 0 0 0 0 0 0.00473617645213234 0 0 0 0 0 0 0 0 0 0 0 0 0 0 0 0 0 0 0 0 0 0 0 0 0 0 0 0 0 0.00847574671083228 0 0 0 0 0 0 0 0 0 0 0 0.0106617907106543 0 0.117664768782368 0.0547810004464949 0.125568660317987 0.0266452289748224 0 0.0300462485182636 0 0.260382215014494 0.0689022730082512 0.051989031918612 0 0.008916254907232 0 0.0166157777308898 0 0 0 0 0 0 0 0 0 0 0 0 0 0 0 0 0 0 0 0 0 0 0 0 0 0 0 0 0 0 0 0 0 0 0 0 0 0 0 0 0 0 0 0 0 0 0 0 0 0 0 0 0 0 0 0 0 0 0 0 0 0 0 0 0 0 0 0 0 0 0 0 0 0 0 0 0 0 0 0 0 0 0 0 0 0 0 0 0 0 0 0 0 0 0 0 0 0 0 0 0 0 0 0 0 0 0 0 0 0 0 0 0 0 0 0 0 0 0 0 0 0 0 0 0 0 0 0 0 0 0 0 0 0 0 0 0 0 0 0 0 0 0 0 0 0 0 0 0 0 0 0 0 0 0 0 0 0 0 0 0 0
0 0 0 0 0 0 0 0 0 0 0 0 0 0 0 0 0 0 0 0 0 0 0 0 0 0 0 0 0 0 0 0 0 0 0 0 0 0 0 0 0 0 0 0 0 0 0 0 0 0 0.0408115100821534 0 0 0 0.0203773376517053 0 0 0 0.0700181197967281 0 0 0 0 0 0 0 0 0 0 0 0 0.00909261400968407 0 0 0 0 0 0 0 0 0 0 0 0 0 0 0 0 0 0.003646941534614 0 0 0 0 0 0 0 0 0 0 0 0 0 0 0 0 0 0 0 0 0 0 0 0 0 0 0 0 0 0 0 0 0 0 0 0 0 0 0 0 0 0 0 0 0 0 0 0 0 0.0351842789547118 0.0441721527376972 0 0.249371853179412 0.124846194627452 0 0.0136390970297703 0 0 0.0770587466441751 0 0 0 0 0 0.291599254340423 0.0201818994114748 0 0 0 0 0 0 0 0 0 0 0 0 0 0 0 0 0 0 0 0 0 0 0 0 0 0 0 0 0 0 0 0 0 0 0 0 0 0 0 0 0 0 0 0 0 0 0 0 0 0 0 0 0 0 0 0 0 0 0 0 0 0 0 0 0 0 0 0 0 0 0 0 0 0 0 0 0 0 0 0 0 0 0 0 0 0 0 0 0 0 0 0 0 0 0 0 0 0 0 0 0 0 0 0 0 0 0 0 0 0 0 0 0 0 0 0 0 0 0 0 0 0 0 0 0 0 0 0 0 0 0 0 0 0 0 0 0 0 0 0 0 0 0 0 0 0 0 0 0 0 0 0 0 0 0 0 0 0 0 0 0
0 0 0 0 0 0 0 0 0 0 0 0 0 0 0 0.0777122705884234 0 0 0 0 0 0 0 0 0 0 0 0 0 0.00862063756446484 0.035821440267364 0 0 0 0 0 0 0.0360284262981859 0 0.00688098378761737 0 0 0 0 0 0 0 0 0 0 0 0 0 0 0 0 0 0 0.0155608921905181 0 0 0 0 0 0 0 0 0 0 0 0 0 0 0 0 0.00633962274428515 0 0 0 0 0.0103996136909693 0 0 0 0 0.0151258121970726 0.0145116930693751 0 0.022311722190608 0.0634325054900786 0 0 0 0 0 0 0 0 0 0 0 0 0 0 0 0 0 0 0 0 0 0 0 0 0 0 0 0 0 0 0 0 0 0 0 0 0 0.0563080085491033 0 0 0.0309369366327883 0 0 0 0 0 0 0.0113674809409559 0 0 0 0 0 0.022198141728497 0 0 0 0 0.0300574200580454 0 0 0 0 0 0.378770741858153 0.157615650153495 0 0 0 0 0 0 0 0 0 0 0 0 0 0 0 0 0 0 0 0 0 0 0 0 0 0 0 0 0 0 0 0 0 0 0 0 0 0 0 0 0 0 0 0 0 0 0 0 0 0 0 0 0 0 0 0 0 0 0 0 0 0 0 0 0 0 0 0 0 0 0 0 0 0 0 0 0 0 0 0 0 0 0 0 0 0 0 0 0 0 0 0 0 0 0 0 0 0 0 0 0 0 0 0 0 0 0 0 0 0 0 0 0 0 0 0 0 0 0 0 0 0 0 0 0 0 0 0 0 0 0 0 0 0 0 0 0 0 0 0 0 0 0 0 0 0 0 0 0 0 0 0 0 0 0 0 0 0 0 0 0
0 0 0 0 0 0 0 0 0 0 0 0 0 0 0 0.00691533370411781 0 0 0 0 0 0 0 0 0 0 0 0 0 0 0 0 0 0 0 0 0 0 0 0 0 0 0 0 0 0 0 0 0 0 0 0 0 0 0 0 0 0 0.08676543361313 0 0 0 0 0 0 0 0 0 0 0 0 0 0 0 0 0 0 0 0 0 0 0 0 0 0 0 0 0 0 0.0137492556537159 0 0 0 0 0 0 0 0 0 0 0 0 0 0 0 0 0 0 0 0 0 0 0 0 0 0 0 0 0 0 0 0 0 0 0 0 0 0.00989684148536505 0 0 0 0 0 0 0 0 0 0 0 0.0258768796399208 0 0.0755804925513222 0.110981554572454 0.139565879533898 0 0.229125713673208 0.149378842744546 0.0187304016011594 0 0.0317003408991387 0.0306962317353607 0 0 0 0.0389675363989396 0.0320692621937241 0 0 0 0 0 0 0 0 0 0 0 0 0 0 0 0 0 0 0 0 0 0 0 0 0 0 0 0 0 0 0 0 0 0 0 0 0 0 0 0 0 0 0 0 0 0 0 0 0 0 0 0 0 0 0 0 0 0 0 0 0 0 0 0 0 0 0 0 0 0 0 0 0 0 0 0 0 0 0 0 0 0 0 0 0 0 0 0 0 0 0 0 0 0 0 0 0 0 0 0 0 0 0 0 0 0 0 0 0 0 0 0 0 0 0 0 0 0 0 0 0 0 0 0 0 0 0 0 0 0 0 0 0 0 0 0 0 0 0 0 0 0 0 0 0 0 0 0 0 0 0 0 0 0 0 0 0 0 0 0 0
0 0 0 0 0 0 0 0 0 0 0 0 0.00204749114368836 0 0 0 0 0 0 0 0 0 0.00212332414901016 0 0 0 0 0 0 0 0 0 0 0 0.00205492384696462 0 0 0 0 0 0 0 0 0 0 0 0 0 0.00289544202137749 0 0.00249025279162998 0 0 0 0 0 0 0 0.0124704649276064 0 0 0 0 0 0 0 0 0 0 0 0 0 0 0 0 0 0 0 0 0 0 0 0 0 0 0 0.00224950939467655 0 0.0124056551747649 0.0352298305795079 0 0.00368050988867887 0.00479169245939304 0 0.0160788778201091 0 0 0 0 0 0.0161454320042844 0.0142983457990992 0.0329201162265165 0.10005774853371 0 0 0 0 0 0 0 0 0 0 0 0 0 0 0 0 0 0 0 0 0 0 0 0 0 0 0 0 0 0 0 0 0 0 0 0.0208103223067703 0 0.209334194598117 0 0.0349299759540302 0.00476745753093123 0.0256958540557201 0 0 0.0134347913787978 0 0.23200675138713 0.0966466284849137 0.0407575038067241 0.0551381302646173 0 0 0 0 0 0 0 0 0 0 0 0 0 0 0 0 0 0 0 0 0 0 0 0 0 0 0 0 0 0 0 0 0 0 0 0 0 0 0 0 0 0 0 0 0 0 0 0 0 0 0 0 0 0 0 0 0 0 0 0 0 0 0 0 0 0 0 0 0 0 0 0 0 0 0 0 0 0 0 0 0 0 0 0 0 0 0 0 0 0 0 0 0 0 0 0 0 0 0 0 0 0 0 0 0 0 0 0 0 0 0 0 0 0 0 0 0 0 0 0 0 0 0 0 0 0 0 0 0 0 0 0 0 0 0 0 0 0 0 0 0 0 0 0 0 0.00453877347123037 0 0 0 0 0 0 0 0 0 0 0 0 0 0 0 0 0
0 0 0 0 0 0 0 0 0 0 0 0 0 0 0 0.00439790997484106 0 0 0 0 0 0 0 0 0 0 0 0 0 0 0 0 0 0 0 0 0 0.00211844120837091 0 0 0 0 0 0 0 0 0 0 0 0 0 0 0 0 0 0 0 0 0.0148626124486748 0 0 0 0 0 0 0 0 0 0 0 0 0 0 0 0 0 0 0 0 0 0 0 0 0 0 0.00454399068937189 0.00160199666621768 0 0.00874461508754678 0.0196205837438298 0.00632954433901668 0.00697003323170373 0.0119936858947348 0.00169107336982232 0.00542517074601182 0 0 0 0 0 0 0.0688890610987349 0.00806280625791567 0.0399571283025706 0 0 0 0 0 0 0 0 0 0 0 0 0 0 0 0 0 0 0 0 0 0 0 0.00260516628286353 0 0 0 0 0 0 0 0 0 0 0 0.112062189594962 0 0.0623214178579191 0 0.0177317092450637 0.0502367282001248 0.0131129795924003 0 0 0.00879857227818651 0.156913666305301 0 0.112877911942451 0.0177883924825284 0.0707081138104111 0 0 0 0 0 0 0 0 0 0 0 0 0 0 0 0 0 0 0 0 0 0 0 0 0 0 0 0 0 0 0 0 0 0 0 0 0 0 0 0 0 0 0 0 0 0 0 0 0 0 0 0 0 0 0 0 0 0 0 0 0 0 0 0 0 0 0 0 0 0 0 0 0 0 0 0 0 0 0 0 0 0 0 0 0 0 0 0 0 0 0 0 0 0 0 0 0 0 0 0.00354159100152097 0 0 0.0567118421332753 0.0031988465485657 0.00219193865786176 0 0 0 0 0 0 0 0 0 0 0 0 0 0 0 0 0 0 0 0 0 0 0 0 0 0 0 0 0 0 0 0 0 0 0 0 0 0 0.00305457955006868 0.0155823998135421 0.0557136250582831 0 0 0 0 0 0 0 0 0 0.0159540750004736 0.00516341523801577 0 0 0.00852218634681784 0 0 0
0 0 0 0 0 0 0 0 0 0 0 0 0.00782512732807754 0 0 0 0 0 0 0 0 0 0.00942774814633883 0 0 0 0 0 0 0 0 0 0.00476507189280123 0 0.0171275322369545 0 0 0 0 0 0 0 0 0 0 0 0 0 0.0161928129539014 0 0.00473808702192501 0 0 0 0 0 0 0.00772631668481244 0 0 0 0 0 0 0 0 0 0 0 0 0 0 0 0 0 0 0 0 0 0 0 0 0 0 0 0 0.00145703219862258 0 0.00707736086434949 0.0246808389373428 0.00406693049721137 0.00639448619282382 0.0117841363873416 0.00352516281869047 0 0 0 0 0 0 0.0611447804204412 0.107692340411997 0.0315847743617421 0.102280104504857 0 0 0 0 0 0 0 0 0 0 0 0 0 0 0 0 0 0 0 0 0 0 0 0 0 0 0 0 0 0 0 0 0 0 0 0.039878160183302 0 0.0547723786654491 0 0.0208876748120174 0 0 0 0 0 0.0823464801336596 0.142202473978644 0 0.038498534571152 0.0236144471000037 0 0 0 0 0 0 0 0 0 0 0 0 0 0 0 0 0 0 0 0 0 0 0 0 0 0 0 0 0 0 0 0 0 0 0 0 0 0 0 0 0 0 0 0 0 0 0 0 0 0 0 0 0 0 0 0 0 0 0 0 0 0 0 0 0 0 0 0 0 0 0 0 0 0 0 0 0 0 0 0 0 0 0 0 0 0 0 0 0 0 0 0 0 0 0 0 0 0 0 0.00761996602182712 0 0 0.0175059362875878 0.0113270203768879 0.00456281820457776 0 0 0 0 0 0 0 0 0 0 0 0 0 0 0 0 0 0 0 0 0 0 0 0 0 0 0 0 0 0 0 0 0 0 0 0 0 0 0.0036948648076318 0 0.0639343045730531 0 0 0 0 0 0 0 0 0 0.0463028974859 0.0133613989380759 0 0 0 0 0 0
0 0 0 0 0 0 0 0 0 0 0 0 0 0 0 0 0 0 0 0 0 0 0.00231004392311915 0 0 0.00759643062403842 0 0 0 0 0 0 0 0 0.0667492589347309 0 0 0 0 0 0 0 0 0 0 0 0 0 0.00489782735113907 0 0.00304368436160446 0 0 0 0 0 0 0.00278021003121612 0 0 0 0 0 0 0 0 0 0 0 0 0 0 0 0 0 0 0 0 0 0 0 0 0 0 0 0 0.00539266259892351 0 0.0140491035852443 0.034525670729864 0.00631074704420708 0.0152060917239945 0.0374827898442592 0 0.0340839040080244 0 0 0 0 0 0.0938255368503957 0.137345399427724 0.0485637975171747 0.156655082264761 0 0 0 0 0 0 0 0 0 0 0 0 0 0 0 0 0 0 0 0 0 0 0.0083855816654687 0 0 0 0 0 0 0 0 0 0 0 0 0.0185864233697943 0 0.0113451523394312 0 0.024391843284009 0 0.00729545604895776 0 0 0 0.0894227536492301 0.0577054746682185 0.0991348441488542 0 0.00386880245020487 0 0 0 0 0 0 0 0 0 0 0 0 0 0 0 0 0 0 0 0 0 0 0 0 0 0 0 0 0 0 0 0 0 0 0 0 0 0 0 0 0 0 0 0 0 0 0 0 0 0 0 0 0 0 0 0 0 0 0 0 0 0 0 0 0 0 0 0 0 0 0 0 0 0 0 0 0 0 0 0 0 0 0 0 0 0 0 0 0 0 0 0 0 0 0 0 0 0 0 0 0 0 0 0 0 0 0 0 0 0 0 0 0 0 0 0 0 0 0 0 0 0 0 0 0 0 0 0 0 0 0 0 0 0 0 0 0 0 0 0 0 0 0 0 0 0.00598164725602266 0 0 0 0 0 0 0 0 0 0.00306378029938899 0 0 0 0 0 0 0
0 0 0 0 0 0 0 0 0 0 0 0 0 0 0 0 0 0 0 0 0 0 0 0 0 0 0 0 0 0 0 0 0 0 0 0 0 0 0 0 0 0 0 0 0 0 0 0 0 0 0 0 0 0 0 0 0 0 0 0 0 0 0 0 0 0 0 0 0 0 0 0 0 0 0 0 0 0 0 0 0 0 0 0 0 0 0 0 0 0 0 0.00901608019476819 0.0183538375764646 0 0.00998552348428184 0 0 0 0 0 0 0.0159238339561113 0 0.0290318641069476 0 0 0 0 0 0 0 0 0 0 0 0 0 0 0 0 0 0 0 0 0 0 0 0 0 0 0 0 0 0 0 0 0 0 0 0.024522660323925 0 0.0992444994615167 0 0 0 0 0 0 0 0.210261774854217 0.398673525271181 0.1056885015917 0.00672425823857363 0 0 0 0 0 0 0 0 0 0 0 0 0 0 0 0 0 0 0 0 0 0 0 0 0 0 0 0 0 0 0 0 0 0 0 0 0 0 0 0 0 0 0 0 0 0 0 0 0 0 0 0 0 0 0 0 0 0 0 0 0 0 0 0 0 0 0 0 0 0 0 0 0 0 0 0 0 0 0 0 0 0 0 0 0 0 0 0 0 0 0 0 0 0 0 0 0 0 0 0 0.00292577287043641 0 0 0.0180491182818208 0.00414623812496132 0 0 0 0 0 0 0 0 0 0 0 0 0 0 0 0 0 0 0 0 0 0 0 0 0 0 0 0 0 0 0 0 0 0 0 0 0 0 0 0 0.0139087321121649 0.0233498467743254 0 0 0 0 0 0 0 0 0 0.0101939327766035 0 0 0 0 0 0 0
0 0 0 0 0 0 0 0 0 0 0 0 0 0 0 0 0 0 0 0 0 0 0 0 0 0 0 0 0 0 0 0 0 0 0 0 0 0.00549898642082808 0 0 0 0 0 0 0 0 0 0 0 0 0 0 0 0 0.0588492447001182 0 0 0 0.00798936238732503 0 0 0 0 0 0 0.00686279592056302 0 0 0 0 0 0.0355435396471337 0 0 0 0 0 0 0 0 0 0 0 0 0 0 0 0 0 0 0 0 0 0 0 0 0 0 0 0 0.00621428010903057 0.00510397946890529 0 0 0 0 0 0 0 0 0 0 0 0 0 0 0 0 0 0 0 0 0 0 0 0 0 0 0 0 0.00930245516820269 0 0 0.00422944662166906 0 0 0 0 0 0.170888166812168 0.0292353912823431 0 0.195229905427729 0.0186101521665045 0 0.00567433339401775 0.219374033385681 0.0916016875407111 0.0151228836628079 0 0 0 0 0 0 0.114669355884263 0 0 0 0 0 0 0 0 0 0 0 0 0 0 0 0 0 0 0 0 0 0 0 0 0 0 0 0 0 0 0 0 0 0 0 0 0 0 0 0 0 0 0 0 0 0 0 0 0 0 0 0 0 0 0 0 0 0 0 0 0 0 0 0 0 0 0 0 0 0 0 0 0 0 0 0 0 0 0 0 0 0 0 0 0 0 0 0 0 0 0 0 0 0 0 0 0 0 0 0 0 0 0 0 0 0 0 0 0 0 0 0 0 0 0 0 0 0 0 0 0 0 0 0 0 0 0 0 0 0 0 0 0 0 0 0 0 0 0 0 0 0 0 0 0 0 0 0 0 0 0 0 0 0 0 0 0 0 0 0 0
0 0 0 0 0 0 0 0 0 0 0 0 0 0 0 0.00545092348795441 0 0 0 0 0 0 0 0 0 0 0 0 0 0 0 0 0 0 0 0 0 0.0198909728321774 0 0 0 0 0 0 0 0 0 0 0 0 0 0 0 0 0 0 0 0 0 0 0 0 0 0 0 0 0 0 0 0 0 0 0 0 0 0 0 0 0 0 0 0 0 0 0 0.0313707593596627 0 0 0 0 0 0 0 0 0 0 0 0 0 0 0 0 0 0 0 0 0 0 0 0 0 0 0 0 0 0 0 0 0 0 0 0 0 0 0 0 0 0 0 0 0 0 0 0 0 0 0 0 0 0.0281930054105303 0 0 0 0 0 0 0.0770108566418984 0.193338121114216 0.0631265036288838 0 0 0 0 0 0.581618857524677 0 0 0 0 0 0 0 0 0 0 0 0 0 0 0 0 0 0 0 0 0 0 0 0 0 0 0 0 0 0 0 0 0 0 0 0 0 0 0 0 0 0 0 0 0 0 0 0 0 0 0 0 0 0 0 0 0 0 0 0 0 0 0 0 0 0 0 0 0 0 0 0 0 0 0 0 0 0 0 0 0 0 0 0 0 0 0 0 0 0 0 0 0 0 0 0 0 0 0 0 0 0 0 0 0 0 0 0 0 0 0 0 0 0 0 0 0 0 0 0 0 0 0 0 0 0 0 0 0 0 0 0 0 0 0 0 0 0 0 0 0 0 0 0 0 0 0 0 0 0 0 0 0 0 0 0 0 0 0 0 0 0
0 0 0 0 0 0 0 0 0 0 0 0 0 0 0 0 0 0 0 0 0 0 0 0 0 0 0 0 0 0 0 0 0 0 0 0 0 0 0 0 0 0 0 0 0 0 0 0 0 0 0 0 0 0 0 0 0 0 0 0 0 0 0 0 0 0 0 0 0 0 0 0 0 0 0 0 0 0 0 0 0 0 0 0 0 0 0 0 0 0 0 0 0 0 0 0 0 0 0 0 0 0 0 0 0 0 0 0 0 0 0 0 0 0 0 0 0 0 0 0 0 0 0 0 0 0 0 0 0 0 0 0 0 0 0 0 0 0 0 0 0 0 0 0 0 0 0 0 0 0 0 0 0 0 0 0 0 0.560960964626681 0 0 0 0 0 0.0712760983094886 0 0.156763196540139 0 0 0 0 0 0 0 0 0 0 0 0.051717787847735 0 0 0 0 0 0 0 0 0 0 0 0 0 0 0 0 0 0 0 0 0 0 0 0 0 0 0 0 0 0 0 0 0 0 0 0 0 0 0 0 0 0 0 0 0 0 0 0 0 0 0 0 0 0 0 0 0 0 0 0 0 0 0 0 0 0 0 0 0 0 0 0 0 0 0 0 0 0 0 0 0 0 0 0 0 0 0 0 0 0 0 0 0 0 0 0 0 0 0 0 0 0 0 0 0 0 0 0 0.0210785933757299 0 0 0.110297722917188 0 0 0 0 0 0.0279056363830393 0 0 0 0 0 0 0 0 0 0 0 0 0 0 0 0 0 0 0 0 0
0 0 0 0 0 0 0 0 0 0 0 0 0 0 0 0 0 0 0 0 0 0 0 0 0 0 0 0 0 0 0 0 0 0 0 0 0 0 0 0 0 0 0 0 0 0 0 0 0 0 0 0 0 0 0 0 0 0 0 0 0 0 0 0 0 0 0 0 0 0 0 0 0 0 0 0 0 0 0 0 0 0 0 0 0 0 0 0 0 0 0 0 0 0 0 0 0 0 0 0 0 0 0 0 0 0 0 0 0 0 0 0 0 0 0 0 0 0 0 0 0 0 0 0 0 0 0 0 0 0 0 0 0 0 0 0 0 0 0 0 0 0 0 0 0 0 0 0 0 0 0 0 0 0 0 0 0.108106363975269 0 0 0.00972297623869589 0.0199178933176219 0.10237250362927 0.194265888584124 0 0 0.104831961376373 0 0 0 0 0 0 0 0 0 0 0.258254207839941 0 0 0.0354296934635181 0 0 0 0.00914588926651571 0 0 0 0 0 0 0 0 0 0 0 0 0 0.00680991889010872 0 0 0 0 0 0 0 0 0 0 0 0 0 0 0 0 0 0 0 0 0 0 0 0 0 0 0 0 0 0 0 0 0 0 0 0 0 0 0 0 0 0 0 0 0 0 0 0 0 0 0 0 0 0 0 0 0 0 0 0 0 0 0.0037014762480157 0 0 0 0 0 0 0 0 0 0 0 0 0.0200153842372296 0 0 0 0 0 0 0 0 0 0 0.0066149944015908 0 0.0106438725160941 0 0.0365389105179331 0.0491958207662129 0 0 0 0 0 0.0244322447314859 0 0 0 0 0 0 0 0 0 0 0 0 0 0 0 0 0 0 0 0 0
0 0 0 0 0 0 0 0 0 0 0 0 0 0 0 0 0 0 0 0 0 0 0 0 0 0 0 0 0 0 0 0 0 0 0 0 0 0 0 0 0 0 0 0 0 0 0 0 0 0 0 0 0 0 0 0 0 0 0 0 0 0 0 0 0 0 0 0 0 0 0 0 0 0 0 0 0 0 0 0 0 0 0 0 0 0 0 0 0 0 0 0 0 0 0 0 0 0 0 0 0 0 0 0 0 0 0 0 0 0 0 0 0 0 0 0 0 0 0 0 0 0 0 0 0 0 0 0 0 0 0 0 0 0 0 0 0 0 0 0 0 0 0 0 0 0 0 0 0 0 0 0 0 0 0 0 0 0 0 0 0 0 0.336946001627883 0 0.216107026161814 0.446946972210303 0 0 0 0 0 0 0 0 0 0 0 0 0 0 0 0 0 0 0 0 0 0 0 0 0 0 0 0 0 0 0 0 0 0 0 0 0 0 0 0 0 0 0 0 0 0 0 0 0 0 0 0 0 0 0 0 0 0 0 0 0 0 0 0 0 0 0 0 0 0 0 0 0 0 0 0 0 0 0 0 0 0 0 0 0 0 0 0 0 0 0 0 0 0 0 0 0 0 0 0 0 0 0 0 0 0 0 0 0 0 0 0 0 0 0 0 0 0 0 0 0 0 0 0 0 0 0 0 0 0 0 0 0 0 0 0 0 0 0 0 0 0 0 0 0 0 0 0 0 0 0
0 0 0 0 0 0 0 0 0 0 0 0 0 0 0 0 0 0 0 0 0 0 0 0 0 0 0 0 0 0 0 0 0 0 0 0 0 0 0 0 0 0 0 0 0 0 0 0 0 0 0 0 0 0 0 0 0 0 0 0 0 0 0 0 0 0 0 0 0 0 0 0 0 0 0 0 0 0 0 0 0 0 0 0 0 0 0 0 0 0 0 0 0 0 0 0 0 0 0 0 0 0 0 0 0 0 0 0 0 0 0 0 0 0 0 0 0 0 0 0 0 0 0 0 0 0 0 0 0 0 0 0 0 0 0 0 0 0 0 0 0 0 0 0 0 0 0 0 0 0 0 0 0 0 0 0 0 0.00975955012508007 0 0 0.167370763543479 0 0.0232465185314543 0 0 0 0 0 0 0 0 0 0 0 0 0 0.100289405098925 0 0 0.00786058376454584 0 0 0 0 0 0 0 0 0 0 0 0 0.103723581254894 0.0132466163829346 0 0 0 0.0222867901041797 0 0 0 0 0 0 0 0 0 0 0 0 0 0 0.00692875336790409 0 0 0 0 0 0 0 0 0 0 0.00745689066302825 0 0 0 0 0 0 0 0 0 0 0 0 0 0 0 0 0 0 0 0 0 0 0 0 0 0 0 0 0 0 0 0 0 0 0 0.0163019409611935 0.00607142031842564 0 0 0 0 0 0 0 0 0 0 0 0 0 0 0 0 0 0 0 0 0 0 0 0.227887352523946 0 0.0300381590401139 0.0346112618019211 0.163137195123306 0.0394528776745674 0 0 0 0 0 0.020330339720102 0 0 0 0 0 0 0 0 0 0 0 0 0 0 0 0 0 0 0 0 0
0 0 0 0 0 0 0 0 0 0 0 0 0 0 0 0 0 0 0 0 0 0 0 0 0 0 0 0 0 0 0 0 0 0 0 0 0 0 0 0 0 0 0 0 0 0 0 0 0 0 0 0 0 0 0 0 0 0 0 0 0 0 0 0 0 0 0 0 0 0 0 0 0 0 0 0 0 0 0 0 0 0 0 0 0 0 0 0 0 0 0 0 0 0 0 0 0 0 0 0 0 0 0 0 0 0 0 0 0 0 0 0 0 0 0 0 0 0 0 0 0 0 0 0 0 0 0 0 0 0 0 0 0 0 0 0 0 0 0 0 0 0 0 0 0 0 0 0 0 0 0 0 0 0 0 0 0 0.0190930087824501 0 0.15983798399892 0 0 0.0195061270471713 0 0 0 0 0 0 0 0 0 0 0 0 0 0 0 0 0.00809146255115092 0 0 0 0 0 0 0 0 0 0 0 0 0.0960067458173134 0.0443910763754173 0 0 0 0.0406049013932094 0 0 0 0 0 0 0 0 0 0 0 0 0 0 0.00952197892744132 0 0 0 0 0 0 0 0 0 0 0.00341714242299219 0 0 0 0 0 0 0 0 0 0 0 0 0 0 0 0 0 0 0 0 0 0 0 0 0 0 0 0 0 0 0 0 0 0 0 0 0 0 0 0 0 0 0 0 0 0 0 0 0 0 0 0 0 0 0 0 0 0 0 0 0.19857619294403 0 0.034365645818495 0.00573648226886881 0.204436865271026 0.103089132204413 0 0 0 0 0.00986984809984195 0.0434554060772587 0 0 0 0 0 0 0 0 0 0 0 0 0 0 0 0 0 0 0 0 0
0 0 0 0 0 0 0 0 0 0 0 0 0 0 0 0 0 0 0 0 0 0 0 0 0 0 0 0 0 0 0 0 0 0 0 0 0 0 0 0 0 0 0 0 0 0 0 0 0 0 0 0 0 0 0 0 0 0 0 0 0 0 0 0 0 0 0 0 0 0 0 0 0 0 0 0 0 0 0 0 0 0 0 0 0 0 0 0 0 0 0 0 0 0 0 0 0 0 0 0 0 0 0 0 0 0 0 0 0 0 0 0 0 0 0 0 0 0 0 0 0 0 0 0 0 0 0 0 0 0 0 0 0 0 0 0 0 0 0 0 0 0 0 0 0 0 0 0 0 0 0 0 0 0 0 0 0 0.201594232617921 0 0 0 0 0 0 0 0.126428558083062 0 0 0 0 0 0 0 0 0 0 0.556214412713074 0 0 0 0 0 0 0.0143008810602546 0 0 0 0 0 0 0 0 0 0 0 0 0 0 0 0 0 0 0 0 0 0 0 0 0 0 0 0 0 0 0 0 0 0 0 0 0 0 0 0 0 0 0 0 0 0 0 0 0 0 0 0 0 0 0 0 0 0 0 0 0 0 0 0 0 0 0 0 0 0 0 0 0 0 0 0.0427027085287147 0.0226008853796737 0 0 0 0 0 0 0 0 0 0 0 0 0.0361583216172996 0 0 0 0 0 0 0 0 0 0 0 0 0 0 0 0 0 0 0 0 0 0 0 0 0 0 0 0 0 0 0 0 0 0 0 0 0 0 0 0 0 0 0
0 0 0 0 0 0 0 0 0 0 0 0 0 0 0 0 0 0 0 0 0 0 0 0 0 0 0 0 0 0 0 0 0 0 0 0 0 0 0 0 0 0 0 0 0 0 0 0 0 0 0 0 0 0 0 0 0 0 0 0 0 0 0 0 0 0 0 0 0 0 0 0 0 0 0 0 0 0 0 0 0 0 0 0 0 0 0 0 0 0 0 0 0 0 0 0 0 0 0 0 0 0 0 0 0 0 0 0 0 0 0 0 0 0 0 0 0 0 0 0 0 0 0 0 0 0 0 0 0 0 0 0 0 0 0 0 0 0 0 0 0 0 0 0 0 0 0 0 0 0 0 0 0 0 0 0 0 0.0547781961112322 0.00783420272374869 0.00653038105953977 0.00573787728321107 0 0 0.0148479521855989 0.147094026443185 0.274931423503137 0.0048458985920095 0 0.0115309593971957 0 0 0 0.0273489578210703 0.0225779408342825 0 0.00302392385334117 0.100010599398622 0.00786557742705239 0 0.0552082444320137 0 0 0.005357664606522 0.168118836141506 0 0 0 0 0 0 0 0 0.00916106324226094 0.000593572811096455 0 0.00321218168911201 0 0.0040748607268189 0 0 0 0 0 0 0 0 0 0 0 0.00135679811047716 0.00794417579061416 0 0.0101456628538326 0 0 0 0 0 0 0 0 0 0 0.016899154929845 0 0 0 0 0 0 0 0 0 0 0 0 0 0 0 0 0 0 0 0.000949883074832784 0 0 0 0 0 0 0 0 0 0 0 0 0 0 0 0 0 0 0 0 0 0 0 0 0 0 0 0 0.00296423782494234 0 0 0 0 0 0 0 0 0 0 0 0.00994768540104371 0 0 0.00179325457670494 0.00720549115502461 0.00235695022900645 0 0.00179690572470064 0 0 0 0.00195546004641936 0 0 0 0 0 0 0 0 0 0 0 0 0 0 0 0 0 0 0 0 0
0 0 0 0 0 0 0 0 0 0 0 0 0 0 0 0 0 0 0 0 0 0 0 0 0 0 0 0 0 0 0 0 0 0 0 0 0 0 0 0 0 0 0 0 0 0 0 0 0 0 0 0 0 0 0 0 0 0 0 0 0 0 0 0 0 0 0 0 0 0 0 0 0 0 0 0 0 0 0 0 0 0 0 0 0 0 0 0 0 0 0 0 0 0 0 0 0 0 0 0 0 0 0 0 0 0 0 0 0 0 0 0 0 0 0 0 0 0 0 0 0 0 0 0 0 0 0 0 0 0 0 0 0 0 0 0 0 0 0 0 0 0 0 0 0 0 0 0 0 0 0 0 0 0 0 0 0.101911838770535 0 0 0 0 0 0.390676674885615 0 0.0952854514869126 0 0 0 0 0 0 0 0 0 0 0 0 0 0 0 0 0 0 0.412126034856937 0 0 0 0 0 0 0 0 0 0 0 0 0 0 0 0 0 0 0 0 0 0 0 0 0 0 0 0 0 0 0 0 0 0 0 0 0 0 0 0 0 0 0 0 0 0 0 0 0 0 0 0 0 0 0 0 0 0 0 0 0 0 0 0 0 0 0 0 0 0 0 0 0 0 0 0 0 0 0 0 0 0 0 0 0 0 0 0 0 0 0 0 0 0 0 0 0 0 0 0 0 0 0 0 0 0 0 0 0 0 0 0 0 0 0 0 0 0 0 0 0 0 0 0 0 0 0 0 0 0 0 0 0
0 0 0 0 0 0 0 0 0 0 0 0 0 0 0 0 0 0 0 0 0 0 0 0 0 0 0 0 0 0 0 0 0 0 0 0 0 0 0 0 0 0 0 0 0 0 0 0 0 0 0 0 0 0 0 0 0 0 0 0 0 0 0 0 0 0 0 0 0 0 0 0 0 0 0 0 0 0 0 0 0 0 0 0 0 0 0 0 0 0 0 0 0 0 0 0 0 0 0 0 0 0 0 0 0 0 0 0 0 0 0 0 0 0 0 0 0 0 0 0 0 0 0 0 0 0 0 0 0 0 0 0 0 0 0 0 0 0 0 0 0 0 0 0 0 0 0 0 0 0 0 0 0 0 0 0 0 0 0.0154608308430387 0 0 0 0.45261034841449 0.0111430766246241 0 0.368587835316683 0.00823466354335429 0 0 0 0 0 0.00862881347796313 0.0484779895055859 0 0 0.0205133910589671 0 0 0 0 0 0 0.0514536450456327 0 0 0 0 0 0 0 0 0 0 0 0 0 0 0 0 0 0 0 0 0 0 0 0 0 0.00494197034539369 0 0 0 0 0 0 0 0 0 0 0 0 0 0 0 0 0 0 0 0 0 0 0 0 0 0 0 0 0 0 0 0 0 0 0 0 0 0 0 0 0 0 0 0 0 0 0 0 0 0 0 0 0 0 0 0 0 0 0 0 0 0 0 0 0 0 0 0 0 0 0.00994743582426722 0 0 0 0 0 0 0 0 0 0 0 0 0 0 0 0 0 0 0 0 0 0 0 0 0 0 0 0 0 0 0 0 0 0 0 0
0 0 0 0 0 0 0 0 0 0 0 0 0 0 0 0 0 0 0 0 0 0 0 0 0 0 0 0 0 0 0 0 0 0 0 0 0 0 0 0 0 0 0 0 0 0 0 0 0 0 0 0 0 0 0 0 0 0 0 0 0 0 0 0 0 0 0 0 0 0 0 0 0 0 0 0 0 0 0 0 0 0 0 0 0 0 0 0 0 0 0 0 0 0 0 0 0 0 0 0 0 0 0 0 0 0 0 0 0 0 0 0 0 0 0 0 0 0 0 0 0 0 0 0 0 0 0 0 0 0 0 0 0 0 0 0 0 0 0 0 0 0 0 0 0 0 0 0 0 0 0 0 0 0 0 0 0.0131231848633821 0.0455376094550636 0.0160086915555807 0 0 0.0278886134528692 0.42353540430799 0 0.184534211665342 0 0.00731435778851716 0 0 0 0 0 0 0 0 0 0.193116146234477 0.00437983864595957 0 0 0 0 0 0.01823170971486 0 0 0 0 0 0 0 0 0 0 0 0 0 0 0 0 0 0 0 0 0 0 0 0 0 0 0 0 0 0 0 0 0 0 0 0 0 0 0 0 0 0 0 0 0 0 0 0 0 0 0 0 0 0 0 0 0 0 0 0 0 0 0 0 0 0 0 0 0 0 0 0 0 0 0 0 0 0 0 0 0.00492504436226074 0 0 0 0 0 0 0 0.0242625764926739 0.0062052133697666 0 0 0.00728626940307613 0 0 0 0.0236511286881817 0 0 0 0 0 0 0 0 0 0 0 0 0 0 0 0 0 0 0 0 0 0 0 0 0 0 0 0 0 0 0 0 0 0 0 0
0 0 0 0 0 0 0 0 0 0 0 0 0 0 0 0 0 0 0 0 0 0 0 0 0 0 0 0 0 0 0 0 0 0 0 0 0 0 0 0 0 0 0 0 0 0 0 0 0 0 0 0 0 0 0 0 0 0 0 0 0 0 0 0 0 0 0 0 0 0 0 0 0 0 0 0 0 0 0 0 0 0 0 0 0 0 0 0 0 0 0 0 0 0 0 0 0 0 0 0 0 0 0 0 0 0 0 0 0 0 0 0 0 0 0 0 0 0 0 0 0 0 0 0 0 0 0 0 0 0 0 0 0 0 0 0 0 0 0 0 0 0 0 0 0 0 0 0 0 0 0 0 0 0 0 0 0 0 0 0 0 0 0.049531109323881 0 0.0273539563263713 0.0485304808526915 0 0 0 0 0 0 0 0 0 0 0.0201910532117477 0.156454538463818 0.0288556389047031 0 0 0 0 0 0 0 0 0.0185899052458791 0 0 0 0 0 0 0 0 0 0 0 0 0 0 0 0 0 0.0743334145212268 0 0 0 0 0 0 0 0.0290992915256972 0 0 0 0 0 0 0 0 0 0 0 0 0 0 0 0 0 0 0 0 0 0 0 0 0 0 0 0 0 0 0.0363845446738204 0 0 0 0.0295528274137001 0 0 0 0 0 0 0 0.00595581857491514 0 0 0 0 0 0 0 0 0 0 0 0 0 0 0 0 0 0 0 0 0 0 0 0 0 0 0 0 0 0.0337688064581776 0 0 0.174032549378359 0 0 0 0 0.0175814070438352 0.217527371853501 0 0 0 0 0 0 0 0 0 0 0 0 0 0 0 0 0 0 0 0 0.0322572862276755
0 0 0 0 0 0 0 0 0 0 0 0 0 0 0 0 0 0 0 0 0 0 0 0 0 0 0 0 0 0 0 0.0182214353356455 0 0 0 0 0 0 0 0 0 0 0 0 0 0 0 0 0 0 0 0 0 0 0 0 0 0 0 0 0 0 0 0 0 0 0 0 0 0 0 0 0 0 0 0 0 0 0 0 0 0 0 0 0 0 0 0 0 0 0 0 0 0 0 0 0 0 0 0 0 0 0 0 0 0 0 0 0 0 0 0 0 0 0 0 0 0 0 0 0 0 0 0 0 0 0 0 0 0 0 0 0 0 0 0 0 0 0 0 0 0 0 0 0 0 0 0 0 0 0 0 0 0 0 0 0 0 0 0 0 0 0 0 0 0 0 0 0 0.198353241555909 0.0185220139448017 0.0692683697232113 0 0.0131688385021611 0 0 0 0 0 0 0 0 0 0 0 0 0.0250534863279516 0.0601885846197583 0.0306013977384041 0 0.00882866347199923 0 0 0 0 0 0 0 0 0 0 0 0 0.00666565296761022 0 0 0.171320589390733 0 0 0 0 0 0 0 0.00310124377559983 0 0 0 0 0 0 0 0.00829314005419278 0 0 0 0 0 0 0 0 0 0 0 0 0 0 0 0 0 0 0 0 0 0 0 0 0 0 0 0 0 0 0 0 0 0 0 0 0.011090845931426 0.0415772389780799 0.156175689608352 0.029687112463128 0.108228455214038 0 0 0 0 0 0 0 0 0 0 0 0 0 0 0 0 0 0 0.0166734010041101 0 0 0 0 0 0 0 0 0 0 0 0 0 0 0 0 0 0 0 0 0 0.00498059939288763 0 0 0 0 0 0 0 0 0 0 0 0
0 0 0 0 0 0 0 0 0 0 0 0 0 0 0 0 0 0 0 0 0 0 0 0 0.0201793974597258 0 0 0 0 0 0 0 0 0 0 0 0 0 0 0 0 0 0 0 0 0 0 0 0.0122473953390247 0 0 0 0 0 0 0 0 0 0 0 0 0 0 0 0 0 0 0 0 0 0 0 0 0 0 0 0 0 0 0 0 0 0 0 0 0 0 0 0 0 0 0 0 0 0 0 0 0 0 0 0 0 0 0 0 0 0 0 0 0 0 0 0 0 0 0 0 0 0 0 0 0 0 0 0 0 0 0 0 0 0 0 0 0 0 0 0 0 0 0 0 0 0 0 0 0 0 0 0 0 0 0 0 0 0 0 0 0 0 0 0 0 0.0448408616574515 0 0 0 0 0 0 0.0735746453817571 0.185173018948673 0.108306339062804 0 0.064076112286792 0 0 0 0 0 0.0479717049873187 0 0 0 0.0768182180356564 0 0 0 0 0 0.123811367436064 0 0 0 0 0 0 0 0 0.00524842126000975 0 0 0 0 0.018577758085486 0 0 0 0 0 0 0 0 0 0 0 0 0 0 0.0719030002082622 0 0 0 0.0540993677244848 0 0 0 0 0 0.00811629965271622 0 0 0 0 0 0 0 0 0 0 0 0 0 0 0 0 0 0 0 0 0 0 0 0 0 0 0 0 0 0 0 0 0 0 0.0455327917683298 0 0 0 0 0 0 0 0 0 0 0 0 0 0 0 0 0 0 0.0192118382991368 0 0 0 0 0 0 0 0.0203114624063074 0 0 0 0 0 0 0 0 0 0 0 0 0 0 0 0 0 0 0 0 0 0 0 0 0 0
0 0 0 0 0 0 0 0 0 0 0 0 0 0 0 0 0 0 0 0 0 0 0 0 0.0155175238532695 0 0 0 0 0 0 0 0 0 0 0 0 0 0 0 0 0 0 0 0 0 0 0 0.00530347914377445 0 0 0 0 0 0 0 0 0 0 0 0 0 0 0 0 0 0 0 0 0 0 0 0 0 0 0 0 0 0 0 0 0 0 0 0 0 0 0 0 0 0 0 0 0 0 0 0 0 0 0 0 0 0 0 0 0 0 0 0 0 0 0 0 0 0 0 0 0 0 0 0 0 0 0 0 0 0 0 0.00736061313569007 0 0 0 0 0 0 0 0 0 0 0 0 0 0 0 0 0 0 0 0 0 0 0 0 0 0 0 0 0 0 0 0 0 0 0 0 0 0 0.168441093714948 0.0367200634199044 0 0.0499056436234839 0.19208517262805 0 0 0 0 0 0 0 0 0 0 0 0 0 0 0.0887316034434578 0.0356903879479837 0.0872480566426177 0 0.0548922500163566 0 0 0 0 0 0 0 0 0 0.00360809328486176 0 0 0.0167196276352946 0 0 0.0343163463101715 0 0 0 0 0 0 0 0 0 0 0 0 0 0 0 0.0250292496891476 0 0 0 0 0 0 0 0 0 0 0 0 0 0 0 0 0 0 0 0 0 0 0 0 0 0 0 0 0 0 0 0 0 0.000871913928666055 0 0 0 0 0.0142569259551569 0.00445066966832085 0.0526106036044736 0 0 0 0 0 0 0 0 0 0 0 0 0 0 0 0 0 0 0.0897633095183931 0 0 0 0 0 0 0 0 0 0 0 0 0 0 0 0.00193333332971796 0 0 0 0 0 0 0 0 0 0 0 0 0 0 0.0015990191325908 0 0.00904934881130243 0.00389567156236623
0 0 0 0 0 0 0 0 0 0 0 0 0 0 0 0 0 0 0 0 0 0 0 0 0 0 0 0 0 0 0 0 0 0 0 0 0 0 0 0 0 0 0 0 0 0 0 0 0 0 0 0 0 0 0 0 0 0 0 0 0 0 0 0 0 0 0 0 0 0 0 0 0 0 0 0 0 0 0 0 0 0 0 0 0 0 0 0 0 0 0 0 0 0 0 0 0 0 0 0 0 0 0 0 0 0 0 0 0 0 0 0 0 0 0 0 0 0 0 0 0 0 0 0 0 0 0 0 0 0 0 0 0 0 0 0 0 0 0 0 0 0 0 0 0 0 0 0 0 0 0 0 0 0 0 0 0 0 0 0 0 0 0 0 0 0 0 0.030442419429351 0.17886903343092 0.0965899339243548 0 0.292238009706857 0 0 0 0 0 0 0 0.0113213178624394 0 0 0 0 0 0 0 0 0 0.0285106448000991 0 0 0 0 0 0 0 0 0 0 0.00720511706913879 0 0 0.0188724152243789 0 0 0.0101208920567516 0 0 0 0 0 0 0 0 0 0 0 0 0 0 0 0.201591279716935 0 0 0 0 0 0.0182234668101274 0 0 0 0 0 0 0 0 0 0 0 0 0 0 0 0 0 0 0 0 0 0 0 0 0 0 0 0 0 0 0 0 0 0 0.0489487168330737 0 0 0 0 0 0 0 0 0 0 0 0 0 0 0 0 0 0 0.0174239206187258 0 0 0 0 0 0 0 0.0396428325168475 0 0 0 0 0 0 0 0 0 0 0 0 0 0 0 0 0 0 0 0 0 0 0 0 0 0
0 0 0 0 0 0 0 0 0 0 0 0 0 0 0 0 0 0 0 0 0 0 0 0 0.00569063292182106 0 0 0 0 0 0 0 0 0 0 0 0 0 0 0 0 0 0 0 0 0 0 0 0 0 0 0 0 0 0 0 0 0 0 0 0 0 0 0 0 0 0 0 0 0 0 0 0 0 0 0 0 0 0 0 0 0 0 0 0 0 0 0 0 0 0 0 0 0 0 0 0 0 0 0 0 0 0 0 0 0 0 0 0 0 0 0 0 0 0 0 0 0 0 0 0 0 0 0 0 0 0 0 0 0 0 0 0 0 0 0 0 0 0 0 0 0 0 0 0 0 0 0 0 0 0 0 0 0 0 0 0 0 0 0 0 0 0 0 0 0 0 0.0357276687425907 0.0328314514961191 0.116668819769837 0.0917097386318718 0 0 0 0 0 0 0 0 0 0 0 0 0 0 0 0.0599127380927214 0.0768551250374039 0.0879926850735498 0 0.0835362308559782 0 0 0 0.000797972997494674 0 0 0 0 0 0.00486264795348317 0 0 0.0319011769480944 0 0 0.017478012154256 0 0 0 0 0 0 0 0 0 0 0 0.00411208417187226 0 0 0 0.109054957661544 0 0 0 0 0 0.00551913684606727 0 0 0 0 0 0 0 0 0 0 0 0 0 0 0 0 0 0 0 0 0 0 0 0 0 0 0 0.00395242563153259 0 0 0 0 0 0 0.00394287143720233 0 0 0 0 0 0 0 0 0 0 0 0 0 0 0 0 0 0 0.175066103714385 0 0 0 0 0 0 0 0.0106115337861465 0 0 0 0 0 0 0 0.00182829268001622 0 0 0 0 0 0 0 0 0 0 0 0 0 0 0.00239142235467899 0.00141485409566137 0.0161395826695791 0.0200018342760921
0 0 0 0 0 0 0 0 0 0 0 0 0 0 0 0 0 0 0 0 0 0 0 0 0 0 0 0 0 0 0 0 0 0 0 0 0 0 0 0 0 0 0 0 0 0 0 0 0 0 0 0 0 0 0 0 0 0 0 0 0 0 0 0 0 0 0 0 0 0 0 0 0 0 0 0 0 0 0 0 0 0 0 0 0 0 0 0 0 0 0 0 0 0 0 0 0 0 0 0 0 0 0 0 0 0 0 0 0 0 0 0 0 0 0 0 0 0 0 0 0 0 0 0 0 0 0 0 0 0 0 0 0 0 0 0 0 0 0 0 0 0 0 0 0 0 0 0 0 0 0 0 0 0 0 0 0 0 0 0 0 0 0.209618334753614 0 0.0214936475555326 0 0 0 0 0 0 0 0 0 0 0 0 0 0 0.068718598180677 0 0 0 0.301274431590356 0 0 0 0.0174611022039562 0 0.0196172653916183 0 0 0 0 0 0 0 0 0 0 0 0 0 0 0 0 0 0 0.129773150793455 0 0 0 0 0.0323774399918469 0.0217486057437395 0 0 0 0.0531993258242383 0 0 0 0.0321092724157307 0 0 0 0 0 0 0 0 0 0.0353857287846828 0 0 0 0 0 0 0 0 0 0 0 0 0 0 0 0 0 0 0 0 0 0 0 0 0 0 0 0 0 0 0 0 0 0 0 0 0.0267581190389973 0 0 0 0 0 0 0 0 0 0 0 0 0 0 0 0 0 0 0 0 0 0 0 0 0 0 0 0 0 0 0 0.0304649777315557 0 0 0 0 0 0 0 0 0 0 0 0 0 0 0
0 0 0 0 0 0 0 0 0 0 0 0 0 0 0 0 0 0 0 0 0 0 0 0 0 0 0.0538146820377092 0 0 0 0 0 0 0 0 0 0 0 0 0 0 0 0 0 0 0 0 0 0.250465489021729 0 0 0 0 0 0 0 0 0 0 0 0 0 0 0 0 0 0 0 0 0 0 0 0 0 0 0 0 0 0 0 0 0 0 0 0 0 0 0 0 0 0 0 0 0 0 0 0 0 0 0 0 0 0 0 0 0 0 0 0 0 0 0 0 0 0 0 0 0 0 0 0 0 0 0 0 0 0 0 0.0119937861111144 0 0 0 0 0 0 0 0 0 0 0 0 0 0 0 0 0 0 0 0 0 0 0 0 0 0 0 0 0 0 0 0 0 0.157019221766472 0 0.10956797798121 0 0 0.0400719946316922 0.114592484941252 0 0 0 0 0 0 0 0 0 0 0 0 0 0 0.0404587647219644 0 0 0.0236144552673883 0 0 0 0 0 0 0 0 0 0 0 0 0 0 0 0 0 0 0 0 0 0 0 0 0 0 0 0 0 0 0 0 0 0 0 0 0 0 0 0 0 0 0 0 0 0 0 0 0 0 0 0 0 0 0 0 0 0 0 0 0 0 0 0 0 0 0 0 0 0 0 0 0 0 0 0 0.1152948136688 0 0 0 0 0 0.0831063298506689 0 0 0 0 0 0 0 0 0 0 0 0 0 0 0 0 0 0 0 0 0 0 0 0 0 0 0 0 0 0 0 0 0 0 0 0 0 0 0 0 0 0 0 0 0 0 0
0 0 0 0 0 0 0 0 0 0 0 0 0 0 0 0 0 0 0 0 0 0 0 0 0 0 0 0 0 0 0 0 0 0 0 0 0 0 0 0 0 0 0 0 0 0 0 0 0 0 0 0 0 0 0 0 0 0 0 0 0 0 0 0 0 0 0 0 0 0 0 0 0 0 0 0 0 0 0 0 0 0 0 0 0 0 0 0 0 0 0 0 0 0 0 0 0 0 0 0 0 0 0 0 0 0 0 0 0 0 0 0 0 0 0 0 0 0 0 0 0 0 0 0 0 0 0 0 0 0 0 0 0 0 0 0 0 0 0 0 0 0 0 0 0 0 0 0 0 0 0 0 0 0 0 0 0 0 0 0 0 0 0 0 0 0 0 0 0 0 0 0 0 0 0 0 0 0 0 0 0 0 0 0 0 0 0 0 0 0 0 0 0 0 0 0 0 0 0 0 0 0 0 0 0 0 0 0 0.583979197005254 0.179350527290647 0 0 0 0 0 0 0 0 0 0 0 0 0 0 0 0 0 0 0 0 0 0 0 0 0 0 0 0 0 0 0 0 0 0 0 0 0 0 0 0 0 0 0 0 0 0 0 0 0 0 0 0 0 0 0 0 0 0 0 0 0 0 0 0 0 0 0 0 0 0.236670275704099 0 0 0 0 0 0 0 0 0 0 0 0 0 0 0 0 0 0 0 0 0 0 0 0 0 0 0 0 0 0 0 0 0 0 0 0 0
0 0 0 0 0 0 0 0 0 0 0 0 0 0 0 0 0 0 0 0 0 0 0 0 0 0 0 0 0 0 0 0 0 0 0 0 0 0 0 0 0 0 0 0 0 0 0 0 0 0 0 0 0 0 0 0 0 0 0 0 0 0 0 0 0 0 0 0 0 0 0 0 0 0 0 0 0 0 0 0 0 0 0 0 0 0 0 0 0 0 0 0 0 0 0 0 0 0 0 0 0 0 0 0 0 0 0 0 0 0 0 0 0 0 0 0 0 0 0 0 0 0 0 0 0 0 0 0 0 0 0 0 0 0 0 0 0 0 0 0 0 0 0 0 0 0 0 0 0 0 0 0 0 0 0 0 0 0 0 0 0 0 0.0798439336989009 0 0 0 0 0 0 0 0 0 0 0 0 0 0 0 0.0395861056183287 0.0546872416705326 0 0 0 0 0 0 0 0 0.0701579745115386 0 0 0 0.158280488676872 0 0 0 0 0.0968106962574987 0 0 0 0 0 0 0 0 0.0717874041426889 0 0 0 0 0 0 0.218288943845805 0 0 0 0 0 0 0 0 0 0 0 0 0 0 0 0 0 0 0 0 0 0 0 0 0 0 0 0 0 0 0 0 0 0 0 0.046063160950251 0 0 0 0.0459140470234656 0 0 0 0 0 0 0 0 0 0 0 0 0 0 0 0 0 0 0 0 0 0 0 0 0 0 0 0 0 0 0 0.118580003604118 0 0 0 0 0 0 0 0 0 0 0 0 0 0 0 0 0 0 0 0 0 0 0 0 0 0 0 0 0 0 0
0 0 0 0 0 0 0 0 0 0 0 0 0.00153414649751371 0 0 0 0 0 0 0 0 0 0 0 0 0 0 0 0 0 0 0.00126280085849768 0 0 0 0 0 0 0 0 0 0 0 0 0 0 0 0 0 0 0 0 0 0 0 0 0 0 0 0 0 0 0 0 0 0 0 0 0 0 0 0 0 0 0 0 0 0 0 0 0 0 0 0 0 0 0 0 0 0 0 0 0 0 0 0 0 0 0 0 0 0 0 0 0 0 0 0 0 0 0 0 0 0 0 0 0 0 0 0 0 0 0 0 0 0 0 0 0 0 0 0 0 0 0 0 0 0 0 0 0 0 0 0 0 0 0 0 0 0 0 0 0 0 0 0 0 0.128350571774509 0 0.0496563601126142 0 0.140377615402819 0.176272780033118 0 0.0117502535999494 0.220949219001214 0.00348172498415037 0 0 0 0 0 0 0 0 0 0 0 0 0.0303827873858013 0 0 0 0.00978199194426946 0 0 0.00167835590043797 0 0.00197864000409141 0 0 0 0 0 0 0 0 0 0 0 0 0 0 0 0 0 0.00479223848157917 0 0 0 0.00983846518170708 0 0 0 0 0 0 0 0 0 0 0 0 0 0 0 0 0 0 0 0 0 0 0 0 0 0 0 0 0 0 0 0 0 0 0 0 0 0 0 0 0 0 0 0 0 0 0 0 0.0318774302076696 0.0114172480296053 0 0 0 0.00393840754431356 0 0 0 0 0 0 0 0.0224661279330186 0.0215869901179241 0.013680145753095 0 0.00347732886674613 0.0298519956323038 0.00825212261569109 0 0.0399414535387663 0.021422798598595 0 0 0 0 0 0 0 0 0 0 0 0 0 0 0 0 0 0 0 0 0 0 0 0 0 0 0 0 0 0 0 0 0 0 0
0 0 0 0 0 0 0 0 0 0 0 0 0 0 0 0 0 0 0 0 0 0 0 0 0 0 0 0 0 0 0 0 0 0 0 0 0 0 0 0 0 0 0 0 0 0 0 0 0 0 0 0 0 0 0 0 0 0 0 0 0 0 0 0 0 0 0 0 0 0 0 0 0 0 0 0 0 0 0 0 0 0 0 0 0 0 0 0 0 0 0 0 0 0 0 0 0 0 0 0 0 0 0 0 0 0 0 0 0 0 0 0 0 0 0 0 0 0 0 0 0 0 0 0 0 0 0 0 0 0 0 0 0 0 0 0 0 0 0 0 0 0 0 0 0 0 0 0 0 0 0 0 0 0 0 0 0.0148771031813043 0 0 0 0 0 0.0416369825378721 0 0 0.0150501701534358 0.0810276177117351 0 0 0 0 0 0 0 0 0 0 0 0.145176225153358 0 0.0118999281696683 0 0 0 0 0 0 0.00495129685187955 0.0029364644930665 0 0 0 0 0.00886177670762589 0 0 0 0.0889822299232614 0 0 0 0 0 0 0 0.129128825821727 0 0 0 0 0 0 0 0.011555617921398 0 0 0 0 0 0 0 0 0 0 0 0 0 0 0 0 0 0 0 0 0 0 0 0 0 0 0 0 0 0 0.114483137911976 0 0 0.0287347663102752 0.0309721489438083 0 0 0 0 0 0 0 0.00657750284376686 0 0 0 0 0 0 0 0 0 0 0 0 0 0 0 0 0 0 0 0 0 0 0 0 0 0 0 0 0 0.0315474286210693 0 0 0 0 0 0 0 0.0326708006125877 0.156152218621517 0 0 0 0 0 0 0 0 0 0 0 0 0 0 0 0 0.00994745364632071 0 0 0 0.0328303038623478
0 0 0 0 0 0 0 0 0 0 0 0 0 0 0 0 0 0 0 0 0 0 0 0 0 0 0 0 0 0 0 0 0 0 0 0 0 0 0 0 0 0 0 0 0 0 0 0 0 0 0 0 0 0 0 0 0 0 0 0 0 0 0 0 0 0 0 0 0 0 0 0 0 0 0 0 0 0 0 0 0 0 0 0 0 0 0 0 0 0 0 0 0 0 0 0 0 0 0 0 0 0 0 0 0 0 0 0 0 0 0 0 0 0 0 0 0 0 0 0 0 0 0 0 0 0 0 0 0 0 0 0 0 0 0 0 0 0 0 0 0 0 0 0 0 0 0 0 0 0 0 0 0 0 0 0 0 0 0 0 0 0 0 0 0 0 0.0277192015338365 0 0 0 0 0 0 0 0 0.0147205982111972 0 0.269277840944075 0 0 0 0 0 0 0 0 0 0 0 0 0 0 0.00942869404243258 0 0 0 0 0.0379680214392147 0 0 0 0 0 0 0 0.163064382782558 0 0 0 0 0 0 0 0 0 0 0 0 0.0276426495092792 0 0 0 0 0 0 0 0 0 0 0 0 0 0 0 0 0 0 0 0 0 0 0 0 0.0674569278182007 0.135309700251016 0 0 0 0 0 0 0 0 0.078573826504071 0 0 0 0 0 0 0 0 0 0 0 0 0 0 0 0 0 0 0 0 0 0 0 0 0 0 0 0 0 0 0 0.022885253137041 0.0274943067233192 0 0 0 0 0 0 0 0.0356929649804026 0.0621750773926295 0 0 0 0 0 0 0 0 0 0 0 0.0127620894259826 0 0 0 0 0.00782846530474337 0 0 0 0
0 0 0 0 0 0 0 0 0 0 0 0 0 0 0 0 0 0 0 0 0 0 0 0 0 0 0 0 0 0 0 0 0 0 0 0 0 0 0 0 0 0 0 0 0 0 0 0 0 0 0 0 0 0 0 0 0 0 0 0 0 0 0 0 0 0 0 0 0 0 0 0 0 0 0 0 0 0 0 0 0 0 0 0 0 0 0 0 0 0 0 0 0 0 0 0 0 0 0 0 0 0 0 0 0 0 0 0 0 0 0 0 0 0 0 0 0 0 0 0 0 0 0 0 0 0 0 0 0 0 0 0 0 0 0 0 0 0 0 0 0 0 0 0 0 0 0 0 0 0 0 0 0 0 0 0 0 0.0317215652366416 0 0.0070115080856221 0.00755758902667094 0 0.175299215830924 0 0 0 0 0 0.0391699199418246 0 0.00956989252912595 0 0.0284683202427616 0 0 0.00657644179125615 0.0547349123433613 0 0 0 0 0.0120868615742111 0.0213051270104051 0.312961943574028 0 0 0 0 0 0.0466671207074283 0 0 0.00744948764112918 0.00128375518016224 0 0.0023085267065874 0 0.00919053894109616 0 0 0 0 0 0 0 0 0 0 0 0 0.0121130742221067 0 0.0140557395464348 0 0 0 0 0 0.0176701086562941 0 0 0 0.00924680266524926 0.0105530452980994 0 0 0 0 0 0 0 0 0 0 0 0 0 0 0 0 0 0 0 0 0 0 0 0 0 0 0 0 0 0.00112167838238785 0 0 0 0 0 0 0 0 0 0 0 0 0 0 0 0 0 0 0 0 0 0 0 0 0 0 0 0 0 0 0.00596673060731966 0 0.00458250114481742 0 0.0114625482078189 0.010098986082934 0.113433322705802 0.00323833776524452 0.00825349330272687 0 0 0.0048409050495285 0 0 0 0 0 0 0 0 0 0 0 0 0 0 0 0 0 0 0 0 0
0 0 0 0 0 0 0 0 0 0 0 0 0 0 0 0 0 0 0 0 0 0 0 0 0 0 0 0 0 0 0 0 0 0 0 0 0 0 0 0 0 0 0 0 0 0 0 0 0 0 0 0 0 0 0 0 0 0 0 0 0 0 0 0 0 0 0 0 0 0 0 0 0 0 0 0 0 0 0 0 0 0 0 0 0 0 0 0 0 0 0 0 0 0 0 0 0 0 0 0 0 0 0 0 0 0 0 0 0 0 0 0 0 0 0 0 0 0 0 0 0 0 0 0 0 0 0 0 0 0 0 0 0 0 0 0 0 0 0 0 0 0 0 0 0 0 0 0 0 0 0 0 0 0 0 0 0 0 0 0 0 0 0 0 0 0 0 0 0 0 0 0 0 0 0 0 0 1 0 0 0 0 0 0 0 0 0 0 0 0 0 0 0 0 0 0 0 0 0 0 0 0 0 0 0 0 0 0 0 0 0 0 0 0 0 0 0 0 0 0 0 0 0 0 0 0 0 0 0 0 0 0 0 0 0 0 0 0 0 0 0 0 0 0 0 0 0 0 0 0 0 0 0 0 0 0 0 0 0 0 0 0 0 0 0 0 0 0 0 0 0 0 0 0 0 0 0 0 0 0 0 0 0 0 0 0 0 0 0 0 0 0 0 0 0 0 0 0 0 0 0 0 0 0 0 0 0 0 0 0 0 0 0 0 0 0 0
0 0 0 0 0 0 0 0 0 0 0 0 0 0 0 0 0 0 0 0 0 0 0 0 0 0 0 0 0 0 0 0 0 0 0 0 0 0 0 0 0 0 0 0 0 0 0 0 0 0 0 0 0 0 0 0 0 0 0 0 0 0 0 0 0 0 0 0 0 0 0 0 0 0 0 0 0 0 0 0 0 0 0 0 0 0 0 0 0 0 0 0 0 0 0 0 0 0 0 0 0 0 0 0 0 0 0 0 0 0 0 0 0 0 0 0 0 0 0 0 0 0 0 0 0 0 0 0 0 0 0 0 0 0 0 0 0 0 0 0 0 0 0 0 0 0 0 0 0 0 0 0 0 0 0 0 0 0 0 0 0 0 0 0 0 0 0 0 0 0 0 0 0 0 0 0 0 0 0 0.089130711534018 0 0 0.307455383735411 0 0 0 0 0 0 0 0 0 0 0 0 0 0 0 0 0 0 0 0 0 0 0 0 0 0 0 0 0 0 0 0 0 0 0 0 0 0 0 0 0 0 0 0 0 0 0 0 0 0 0 0 0 0 0 0 0 0 0 0 0 0 0 0 0 0 0 0 0 0 0 0 0 0 0 0 0 0 0 0 0 0 0 0 0 0 0 0 0 0 0 0 0 0 0 0 0 0 0 0 0 0 0 0 0 0 0 0.0759501156587928 0 0.527463789071778 0 0 0 0 0 0 0 0 0 0 0 0 0 0 0 0 0 0 0 0 0 0 0 0
0 0 0 0 0 0 0 0 0 0 0 0 0 0 0 0 0 0 0 0 0 0 0 0 0 0 0 0 0 0 0 0 0 0 0 0 0 0 0 0 0 0 0 0 0 0 0 0 0 0 0 0 0 0 0 0 0 0 0 0 0 0 0 0 0 0 0 0 0 0 0 0 0 0 0 0 0 0 0 0 0 0 0 0 0 0 0 0 0 0 0 0 0 0 0 0 0 0 0 0 0 0 0 0 0 0 0 0 0 0 0 0 0 0 0 0 0 0 0 0 0 0 0 0 0 0 0 0 0 0 0 0 0 0 0 0 0 0 0 0 0 0 0 0 0 0 0 0 0 0 0 0 0 0 0 0 0 0 0 0 0 0 0.0399296775355534 0 0 0 0 0 0 0 0 0 0 0 0 0 0 0 0 0.0500067202066993 0 0.0978616470491978 0 0 0 0 0 0.00653419917421005 0 0 0 0 0 0 0 0 0 0 0 0 0 0 0 0 0 0 0 0 0 0 0 0 0.103640267500143 0 0 0 0 0 0 0 0.0645068711971609 0 0 0 0 0 0 0 0 0 0 0 0 0 0 0 0 0 0 0 0 0 0 0 0 0 0 0 0 0 0 0 0 0 0 0 0 0 0 0 0 0 0 0 0 0 0 0 0 0 0 0 0 0 0 0 0 0 0 0 0 0 0 0 0 0 0 0 0 0 0.259594915988224 0.0269294328294145 0.328743217898094 0 0 0 0 0 0.00846362799452757 0 0 0 0 0 0 0 0 0 0 0 0 0 0.00648143670825042 0 0 0 0.0073079859185244
0 0 0 0 0 0 0 0 0 0 0 0 0 0 0 0 0 0 0 0 0 0 0 0 0 0 0 0 0 0 0 0 0 0 0 0 0 0 0 0 0 0 0 0 0 0 0 0 0 0 0 0 0 0 0 0 0 0 0 0 0 0 0 0 0 0 0 0 0 0 0 0 0 0 0 0 0 0 0 0 0 0 0 0 0 0 0 0 0 0 0 0 0 0 0 0 0 0 0 0 0 0 0 0 0 0 0 0 0 0 0 0 0 0 0 0 0 0 0 0 0 0 0 0 0 0 0 0 0 0 0 0 0 0 0 0 0 0 0 0 0 0 0 0 0 0 0 0 0 0 0 0 0 0 0 0 0 0.00646282273295439 0 0 0 0.00513173617504072 0.421309742774698 0.0392522228458274 0.0419055775444641 0.0296583636389287 0 0 0.0495040635552334 0 0 0 0.0985051457975104 0.0145790510417867 0 0 0.0139082729324334 0 0 0.247002086306807 0 0 0 0 0 0 0 0 0 0.0327809146543155 0 0 0 0 0 0 0 0 0 0 0 0 0 0 0 0 0 0 0 0 0 0 0 0 0 0 0 0 0 0 0 0 0 0 0 0 0 0 0 0 0 0 0 0 0 0 0 0 0 0 0 0 0 0 0 0 0 0 0 0 0 0 0 0 0 0 0 0 0 0 0 0 0 0 0 0 0 0 0 0 0 0 0 0 0 0 0 0 0 0 0 0 0 0 0 0 0 0 0 0 0 0 0 0 0 0 0 0 0 0 0 0 0 0 0 0 0 0 0 0 0 0 0 0 0 0 0
0 0 0 0 0 0 0 0 0 0 0 0 0 0 0 0 0 0 0 0 0 0 0 0 0 0 0 0 0 0 0 0 0 0 0 0 0 0 0 0 0 0 0 0 0 0 0 0 0 0 0 0 0 0 0 0 0 0 0 0 0 0 0 0 0 0 0 0 0 0 0 0 0 0 0 0 0 0 0 0 0 0 0 0 0 0 0 0 0 0 0 0 0 0 0 0 0 0 0 0 0 0 0 0 0 0 0 0 0 0 0 0 0 0 0 0 0 0 0 0 0 0 0 0 0 0 0 0 0 0 0 0 0 0 0 0 0 0 0 0 0 0 0 0 0 0 0 0 0 0 0 0 0 0 0 0 0 0 0 0 0 0 0 0 0 0 0 0 0 0 0 0 0 0 0 0 0 0 0 0 0 0 0 0 0 0 0 0 0 0 0 0 0 0 0 0 0 0 0 0 0 0 0 0 0 0 0 0 0 0 0 0 0 0 0 0 0 0 0 0 0 0 0 0 0 0 0 0 0 0 0 1 0 0 0 0 0 0 0 0 0 0 0 0 0 0 0 0 0 0 0 0 0 0 0 0 0 0 0 0 0 0 0 0 0 0 0 0 0 0 0 0 0 0 0 0 0 0 0 0 0 0 0 0 0 0 0 0 0 0 0 0 0 0 0 0 0 0 0 0 0 0 0 0 0 0 0 0 0 0 0 0 0 0 0 0 0
0 0 0 0 0 0 0 0 0 0 0 0 0 0 0 0 0 0 0 0 0 0 0 0 0 0 0 0 0 0 0 0 0 0 0 0 0 0 0 0 0 0 0 0 0 0 0 0 0 0 0 0 0 0 0 0 0 0 0 0 0 0 0 0 0 0 0 0 0 0 0 0 0 0 0 0 0 0 0 0 0 0 0 0 0 0 0 0 0 0 0 0 0 0 0 0 0 0 0 0 0 0 0 0 0 0 0 0 0 0 0 0 0 0 0 0 0 0 0 0 0 0 0 0 0 0 0 0 0 0 0 0 0 0 0 0 0 0 0 0 0 0 0 0 0 0 0 0 0 0 0 0 0 0 0 0 0 0 0 0 0 0 0 0 0 0 0 0 0 0 0 0 0 0 0 0 0 0 0 0 0 0 0 0 0 0 0 0 0 0 0 0 0 0 0 0 0 0 0.378265614718753 0 0 0 0 0.137087771026373 0 0 0 0 0 0 0 0 0 0 0 0 0 0 0 0 0 0 0 0 0 0 0.376056718654589 0 0 0 0 0 0 0 0 0 0 0 0 0 0 0 0 0 0 0 0 0 0.0378533888204369 0 0 0 0 0.0221375864738887 0 0 0 0 0 0 0 0 0 0 0 0 0 0 0 0 0 0 0 0 0 0 0 0 0 0 0 0 0 0 0 0 0 0 0 0 0 0 0 0 0 0 0 0 0 0 0 0 0 0 0 0 0 0.0485989203059587 0 0 0 0 0 0 0 0 0
0 0 0 0 0 0 0 0 0 0 0 0 0.0467394899653541 0 0 0 0 0 0 0 0 0 0.00302524397803231 0 0 0 0.00874613799301549 0 0 0 0 0.111570755789118 0 0 0.00786343622206023 0 0 0 0 0 0 0 0 0 0 0 0 0 0.117827123884661 0 0 0 0 0 0 0.00357971664830719 0 0 0 0 0 0 0 0 0 0 0 0 0 0 0 0 0 0 0 0 0 0 0 0 0 0 0 0 0 0 0 0 0 0 0 0 0 0 0 0 0 0 0 0 0 0 0 0 0.0145711426903796 0 0 0 0.00326359381929335 0.00326850609253759 0 0 0 0 0.0294435855638024 0 0 0.00414339603454728 0.00761267910369215 0.00210447741291931 0.00494697883280784 0 0 0 0 0 0 0 0 0 0 0 0 0 0 0 0 0 0 0 0 0 0 0 0 0 0 0 0 0 0 0 0 0 0 0 0 0 0 0 0 0 0 0 0 0 0 0.0177668886923288 0 0.0740990759005918 0 0.0823744765473081 0 0.00550335661375928 0 0 0.00154334510827302 0 0 0 0 0 0 0 0 0 0 0.0256989774003583 0.140239339066734 0 0.0549086408143235 0 0 0 0 0 0 0 0 0 0.00222611649917395 0 0 0 0 0 0.039366296829605 0 0 0 0 0 0 0 0 0 0 0 0 0 0 0 0 0 0 0 0 0 0 0 0 0 0 0 0.00356308442579155 0.00444601113156326 0 0 0 0 0 0 0 0 0 0.00527611240977336 0.00263856668472511 0 0 0 0 0 0.00105193299529945 0 0 0 0.0309149115889839 0 0 0.00124574316410286 0.00221541170152099 0.00974778784658343 0.00139155525731524 0.0161182537155009 0 0 0 0 0 0 0 0 0 0 0 0 0 0 0 0 0 0 0.0706352203879908 0 0 0 0 0 0 0 0 0 0 0 0 0 0 0.00436651801028531 0.00147302106701879 0.014765215487978 0 0 0 0 0 0 0 0 0 0 0 0 0 0.00413551733278362 0 0.00918561972998224 0.00439673955981776
0 0 0 0 0 0 0 0 0 0 0 0 0 0 0 0 0 0 0 0 0 0 0 0 0 0 0 0 0 0 0 0.00130415606612224 0 0 0 0 0 0 0 0 0 0 0 0 0 0 0 0 0 0 0 0 0 0 0 0 0 0 0 0 0 0 0 0 0 0 0 0 0 0 0 0 0 0 0 0 0 0 0 0 0 0 0 0 0 0 0.000740094768683312 0 0 0 0 0 0 0 0 0.000785299863343462 0 0 0 0 0.0101823173812091 0.0017064896521756 0 0 0 0 0 0 0 0 0 0 0 0 0 0 0 0 0 0 0 0 0 0 0 0 0 0 0 0 0 0 0 0 0 0 0 0 0 0 0 0 0 0 0 0 0 0 0 0 0 0 0 0 0 0 0 0 0 0 0 0 0 0 0 0 0.00190672531342128 0.0276091997515757 0 0.0192788980366648 0 0.0683506751724037 0.00238834938332575 0 0 0 0 0.000980584482563381 0 0 0 0 0.000919150817376984 0 0 0 0.0166231115001578 0 0.0963337781178352 0 0.0319238589855668 0 0 0 0.0435457881763939 0 0 0.00135953035525359 0 0 0.00377316491629179 0 0 0.00111206242333443 0 0 0 0 0 0.000911562498733249 0 0 0 0.01377932788246 0.0276080875905887 0 0 0 0 0 0 0 0 0 0 0 0 0 0 0 0 0 0 0 0 0 0 0 0 0 0 0 0 0.0026585423115436 0.00136929851223718 0 0 0 0.00826346414657683 0 0.00100310674099682 0.00570762428184114 0 0.00389813369878005 0 0 0.0119525032540309 0 0 0 0 0 0 0.00537740305203862 0 0 0 0 0 0 0 0 0 0 0 0 0 0 0 0 0 0 0.0585760597765173 0 0 0 0 0 0 0.00195656095534028 0 0 0 0 0 0.00201234165381443 0.0626522823732899 0 0.00234188149054802 0 0 0 0.0110390097420677 0 0.0669359314266912 0.0315110374035931 0.0293550100216521 0.0131211482109545 0 0 0.0020569602033615 0.00964178014928296 0.00843779922577296 0.000907654335566061 0.00152604583248532 0.0478723160864606 0.236703891979076
0 0 0 0 0 0 0 0 0 0 0 0 0.00929169555163204 0 0 0.00072496523165118 0 0 0 0 0 0 0 0 0 0 0 0 0 0 0 0.0187911035455409 0 0 0.0227453384671357 0 0 0 0 0 0 0 0 0 0 0 0 0 0.00567179716717949 0 0 0 0 0 0 0.00237445670267412 0 0 0 0 0 0 0 0 0 0 0 0 0 0 0 0 0 0 0 0 0 0 0 0 0.00056939379837859 0 0 0 0 0.000757391290253187 0.00170412245926289 0 0.00149641204697227 0.0030729762410781 0 0 0 0.00121242467687231 0 0.000937720121515001 0 0 0 0 0.0168001334264781 0 0 0 0 0 0 0 0 0 0 0 0 0 0.0104016719359261 0 0 0 0.00147133517657799 0 0 0 0 0 0 0 0 0 0 0 0 0 0 0 0 0 0 0 0 0 0 0 0 0 0 0 0 0 0 0 0 0 0 0 0 0 0 0 0 0 0 0 0 0 0 0 0 0.0172488558754734 0 0.057911663702645 0 0.0961603172221189 0 0 0 0.00342294561241872 0.0014461774737872 0.000714611740252645 0 0 0 0 0 0 0 0 0.111466835895499 0.118374439283454 0 0 0.0660934208246144 0 0 0 0.0147730378587692 0 0 0 0 0 0.00498078200209591 0 0 0.000994011261351984 0 0 0.0189748581103739 0 0 0 0 0 0 0.00492072975848027 0.00543366007741555 0 0 0 0 0 0 0 0 0 0 0 0 0 0 0 0 0 0 0 0.0017362543129056 0.00752221308452965 0 0 0 0 0 0 0 0 0 0.0111016507695004 0.00567027453706749 0 0.000967870357301395 0 0.000923209397836312 0.000797542721004429 0.00171267232457648 0.000300310379848568 0.00283428693425658 0 0.0802401301945323 0 0.000886199795571899 0 0 0 0 0 0 0 0 0 0 0 0 0 0 0 0 0 0 0 0 0 0 0 0.0913057341628649 0 0 0 0 0 0 0 0 0 0 0 0 0 0 0.0127123647698928 0.00196406409942045 0.0234452537914089 0 0 0 0 0.00634698668642498 0 0 0.00091772783108404 0 0 0 0.00097453688278027 0.00116121102227072 0.0105121653144526 0 0.0288793325550603 0.086148723537531
0 0 0 0 0 0 0 0 0 0 0 0 0 0 0 0 0 0 0 0 0 0 0 0 0 0 0 0 0 0 0 0 0 0 0 0 0 0 0 0 0 0 0 0 0 0 0 0 0 0 0 0 0 0 0 0 0 0 0 0 0 0 0 0 0 0 0 0 0 0 0 0 0 0 0 0 0 0 0 0 0 0 0 0 0 0 0 0 0 0 0 0 0 0 0 0 0 0 0 0 0 0 0 0 0 0 0 0 0 0 0 0 0 0 0 0 0 0 0 0 0 0 0 0 0 0 0 0 0 0 0 0 0 0 0 0 0 0 0 0 0 0 0 0 0 0 0 0 0 0 0 0 0 0 0 0 0 0 0 0 0 0 0 0 0 0 0 0 0.11618203382064 0 0.0276967008943837 0 0.00933978638476334 0 0 0 0 0 0 0.0536317454369779 0 0 0 0.0477334583404774 0 0 0 0 0 0 0 0 0 0 0 0 0 0 0 0 0 0.00614037091009939 0.0149713829989527 0.00988111277930881 0 0 0 0 0 0 0 0 0 0 0 0 0 0 0.301418580134032 0 0 0 0.364446014246489 0 0 0 0 0 0.0168537783857917 0 0 0 0 0 0 0 0 0 0 0 0 0 0 0 0 0 0 0 0 0 0.00313997625558969 0 0 0 0 0 0 0 0 0 0.00167583002405068 0 0 0 0 0 0 0 0 0 0 0 0 0 0 0 0 0 0 0 0 0 0 0 0 0 0 0 0 0 0.0268892293884434 0 0 0 0 0 0 0 0 0 0 0 0 0 0 0 0 0 0 0 0 0 0 0 0 0 0
0 0 0 0 0 0 0 0 0 0 0 0 0 0 0 0 0 0 0 0 0 0 0 0 0.00259072767165276 0 0 0 0 0 0 0 0 0 0 0.00460172057301905 0 0 0 0 0.00538393419751092 0.00191146054515369 0 0 0 0 0 0 0 0 0 0 0.0145934212926393 0 0 0 0 0 0 0 0 0 0 0 0 0 0 0 0 0 0 0 0 0 0 0 0 0 0 0 0 0 0 0 0 0 0 0 0 0 0 0 0 0 0 0 0 0 0 0 0 0 0 0 0 0 0 0 0 0 0 0 0 0 0 0 0 0 0 0 0 0 0 0 0 0 0 0 0 0 0 0 0 0 0 0 0 0 0 0 0 0 0 0 0 0 0 0 0 0 0 0 0 0 0 0 0 0 0 0 0 0 0 0 0 0 0 0.00707937113693455 0 0.0518324813770121 0 0.129868816064496 0 0 0 0 0 0 0 0 0 0 0 0 0 0 0.06208650296496 0.0558052956877765 0.0940240423237612 0 0 0 0 0 0.000883994041161517 0 0.0159759550157305 0 0 0 0.0755466441827615 0.0312901428631466 0 0.0109595572355591 0 0 0.00157597214643742 0 0 0 0 0 0 0.000993195256453574 0 0 0 0 0 0 0 0 0.00301640889211549 0.0019031336892434 0 0 0 0 0 0 0 0 0 0 0 0.0019005068014387 0 0 0 0 0 0 0 0 0 0.00425428762592078 0.00273076441057321 0 0 0 0 0 0 0 0.00107805482030189 0 0.0404390554967716 0 0 0 0 0 0 0 0 0 0 0 0 0 0 0 0 0 0 0 0 0 0 0 0 0 0.277897770256608 0 0 0 0 0 0 0 0 0 0 0 0 0 0 0.00546389249740742 0.00770137376782968 0.00891799189624556 0 0 0 0 0 0.00404914554510028 0 0 0 0 0 0 0.00641579508286031 0.0142158240664931 0.00671986343307483 0.0267834226592098 0.0195094744826394
0 0 0 0 0 0 0 0 0 0 0 0 0 0 0 0 0 0 0 0 0 0 0 0 0 0 0 0 0 0 0 0 0 0 0 0 0 0 0 0 0 0 0 0 0 0 0 0 0 0 0 0 0 0 0 0 0 0 0 0 0 0 0 0 0 0 0 0 0 0 0 0 0 0 0 0 0 0 0 0 0 0 0 0 0 0 0 0 0 0 0 0 0 0 0 0 0 0 0 0 0 0 0 0 0 0 0 0 0 0 0 0 0 0 0 0 0 0 0 0 0 0 0 0 0 0 0 0 0 0 0 0 0 0 0 0 0 0 0 0 0 0 0 0 0 0 0 0 0 0 0 0 0 0 0 0 0 0 0 0 0 0 0 0 0 0 0 0 0 0 0 0 0 0 0 0 0 0 0 0 0 0 0 0 0 0 0 0 0 0 0 0 0 0 0 0 0 0 0 0 0 0 0 0 0.457116684643418 0 0 0 0.0637032450772923 0 0 0 0 0 0 0 0 0 0.0972051840033479 0 0 0 0 0 0 0 0 0 0 0 0 0 0 0 0 0 0 0 0 0 0 0 0 0 0 0 0 0 0 0.0601529657804483 0 0 0 0 0 0 0 0 0 0 0 0 0 0 0 0 0 0 0 0 0 0 0 0 0 0 0 0 0 0 0 0 0 0 0 0 0 0 0 0 0 0 0 0 0 0 0 0 0 0 0 0 0 0 0 0 0.142784054514325 0.179037865981168 0 0 0 0 0 0 0 0 0
0 0 0 0 0 0 0 0 0 0 0 0 0 0 0 0 0 0 0 0 0 0 0 0 0 0 0 0 0 0 0 0 0 0 0 0 0 0 0 0 0 0 0 0 0 0 0 0 0 0 0 0 0 0 0 0 0 0 0 0 0 0 0 0 0 0 0 0 0 0 0 0 0 0 0 0 0 0 0 0 0 0 0 0 0 0 0 0 0 0 0 0 0 0 0 0 0 0 0 0 0 0 0 0 0 0 0 0 0 0 0 0 0 0 0 0 0 0 0 0 0 0 0 0 0 0 0 0 0 0 0 0 0 0 0 0 0 0 0 0 0 0 0 0 0 0 0 0 0 0 0 0 0 0 0 0 0 0 0 0.0620476011730859 0.0601379813648905 0 0.0195080010762669 0 0 0 0 0 0 0 0 0 0 0 0 0.0127650699075421 0 0 0.00204486517306441 0.00499594050054048 0 0 0 0 0 0 0 0 0 0 0 0 0 0.00944476647795714 0 0.226623355219801 0 0.0115480433205484 0 0 0 0 0 0 0 0 0.00507330831357098 0 0 0 0 0 0.00178988023574679 0 0 0 0 0 0.00824163564684406 0 0 0.00960369868091633 0 0.00184659427195522 0.123357174677966 0 0 0 0 0 0 0 0 0 0 0 0 0 0 0 0 0 0 0.00260312692413792 0 0 0 0 0 0.00922339754536626 0 0 0 0.00421512593800921 0 0 0 0 0 0 0 0 0 0 0 0 0 0 0 0 0 0 0 0 0 0 0 0 0 0 0 0 0 0 0.129099560901875 0.0326843188296755 0.0108764786315572 0 0.0398749878592132 0.0194193041621145 0 0 0 0 0.00355835219849155 0.00984837336167875 0 0 0 0 0 0 0 0 0 0 0.00680006732115914 0 0.172768990286026 0 0 0 0 0 0 0 0
0 0 0 0 0 0 0 0 0 0 0 0 0 0 0 0 0 0 0 0 0 0 0 0 0 0 0 0 0 0 0 0 0 0 0 0 0 0 0 0 0 0 0 0 0 0 0 0 0 0 0 0 0 0 0 0 0 0 0 0 0 0 0 0 0 0 0 0 0 0 0 0 0 0 0 0 0 0 0 0 0 0 0 0 0 0 0 0 0 0 0 0 0 0 0 0 0 0 0 0 0 0 0 0 0 0 0 0 0 0 0 0 0 0 0 0 0 0 0 0 0 0 0 0 0 0 0 0 0 0 0 0 0 0 0 0 0 0 0 0 0 0 0 0 0 0 0 0 0 0 0 0 0 0 0 0 0 0 0 0.0484470947608247 0.170003576899311 0 0.00772780537532164 0 0 0 0 0 0 0 0 0 0 0 0 0 0 0.0217948729234592 0 0.00526366630666721 0 0 0 0 0 0 0 0 0 0 0 0 0.05774395297214 0 0 0 0 0.126756375916599 0 0 0 0 0 0 0 0 0 0 0 0 0 0 0.00878824200934207 0 0 0 0 0 0 0 0 0.0156306664400566 0 0.00715269140206767 0 0 0 0 0 0 0 0 0 0 0 0 0 0 0 0 0 0 0 0.0211040792368947 0 0 0 0 0 0 0 0 0 0 0 0 0 0 0 0 0 0 0 0 0 0 0 0 0 0 0 0 0 0 0 0 0 0 0 0 0 0 0 0 0.0810949671279169 0 0.0305894995700426 0 0.149552104473399 0.113339048618796 0 0 0 0 0 0.135011355967162 0 0 0 0 0 0 0 0 0 0 0 0 0 0 0 0 0 0 0 0 0
0 0 0 0 0 0 0 0 0 0 0 0 0 0 0 0 0 0 0 0 0 0 0 0 0 0 0 0 0 0 0 0.0109348418533634 0 0 0 0 0 0 0 0 0 0 0 0 0 0 0 0 0 0 0 0 0 0 0 0 0 0 0 0 0 0 0 0 0 0 0 0 0 0 0 0 0 0 0 0 0 0 0 0 0 0 0 0 0 0 0.00432069092696786 0 0 0 0 0 0 0 0 0.00442863604431496 0 0 0 0 0.0199876844132513 0 0 0 0 0 0 0 0 0 0 0 0 0 0 0 0 0 0 0 0 0 0 0 0 0 0 0 0 0 0 0 0 0 0 0 0 0 0 0 0 0 0 0 0 0 0 0 0 0 0 0 0 0 0 0 0 0 0 0 0 0 0 0 0 0 0 0 0 0 0 0.00565008472000809 0 0 0 0 0 0 0 0 0 0 0 0 0 0 0 0.346691300868588 0.0957165988170894 0 0.00402611426619807 0 0 0 0 0 0 0 0 0 0 0 0 0 0 0 0 0 0 0 0 0 0 0.0240641312462413 0.077891812935014 0 0 0 0 0 0 0 0 0 0 0 0 0 0 0 0 0 0 0 0 0 0 0 0 0 0 0 0 0 0 0 0 0 0.00660572241458662 0 0.00571375347611781 0.0173116565008894 0 0.0119231710365092 0 0 0.00564856030474173 0 0 0 0 0 0 0 0 0 0 0 0 0 0 0 0 0 0 0 0 0 0 0 0 0 0.00518212727332425 0 0 0 0 0 0 0 0 0 0 0 0 0 0.0289152984594085 0 0 0 0 0 0 0 0.096492393207018 0 0.0258769248959387 0.0263919288163932 0 0 0 0.0383777169282839 0 0 0 0 0.137848850595753
0 0 0 0 0 0 0 0 0 0 0 0 0 0 0 0 0 0 0 0 0 0 0 0 0 0 0 0 0 0 0 0 0 0 0 0 0 0 0 0 0 0 0 0 0 0 0 0 0 0 0 0 0 0 0 0 0 0 0 0 0 0 0 0 0 0 0 0 0 0 0 0 0 0 0 0 0 0 0 0 0 0 0 0 0 0 0 0 0 0 0 0 0 0 0 0 0 0 0 0 0 0 0 0 0 0 0 0 0 0 0 0 0 0 0 0 0 0 0 0 0 0 0 0 0 0 0 0 0 0 0 0 0 0 0 0 0 0 0 0 0 0 0 0 0 0 0 0 0 0 0 0 0 0 0 0 0 0 0 0 0 0 0.00596710729977655 0 0 0 0 0 0 0 0 0 0 0 0 0 0 0 0 0.00135058714650091 0 0 0 0 0 0 0 0 0 0 0 0 0.197697656267468 0 0 0 0 0 0 0 0 0 0 0 0 0 0 0 0 0 0 0 0 0.00397838437303441 0.0706687471046351 0 0.0653456518536438 0 0.00854978203356469 0 0 0.0547784470450585 0 0 0.0250642227635455 0.00537528764135609 0 0 0 0 0 0 0.00357279441842895 0 0 0 0 0 0 0 0 0 0.00820643191074664 0 0 0 0 0 0.00360458796892649 0.0121949807948943 0 0 0 0.00203731598090588 0 0 0 0 0 0 0 0 0 0 0 0 0 0 0 0 0 0 0 0 0 0 0 0 0 0 0 0 0 0 0 0.0261689218882106 0 0 0 0 0 0 0 0 0 0 0 0 0 0 0 0 0 0 0.0645387922383799 0.0187400484854736 0.23900445404246 0.0855557225800742 0.0976000761629159 0 0 0 0 0 0 0 0
0 0 0 0 0 0 0 0 0 0 0 0 0 0 0 0 0 0 0 0 0 0 0 0 0 0 0 0 0 0 0 0 0 0 0 0 0 0 0 0 0 0 0 0 0 0 0 0 0 0 0 0 0.00610701402489839 0 0 0 0 0 0 0 0 0 0 0 0 0 0 0 0 0 0 0 0 0 0 0 0 0 0 0 0 0 0 0.0139653041304662 0 0 0 0 0 0 0 0 0 0 0 0 0.00748590626813276 0 0 0 0 0 0 0 0 0 0 0 0 0 0 0 0 0 0 0 0 0 0 0 0 0 0 0 0 0 0 0 0 0 0 0 0 0 0 0 0 0 0 0 0 0 0 0 0 0 0 0 0 0 0 0 0 0 0 0 0 0 0 0 0 0 0 0 0 0 0 0 0 0 0 0 0 0 0 0 0 0 0 0 0 0 0 0 0 0 0 0 0 0 0.0364786831565131 0 0 0 0 0 0 0 0 0 0 0 0 0 0 0 0 0 0 0 0 0 0 0 0 0 0 0 0 0 0 0 0 0 0 0 0 0 0 0 0 0 0 0 0 0 0.0897144888536749 0 0 0 0.175161755523582 0.422470604004687 0 0.0208155165346743 0.027686881405526 0 0 0.00501690652905138 0.0383192048862191 0.00602472864816945 0 0.0202395255567554 0 0.00364877462612481 0 0 0 0 0 0 0 0 0 0 0 0 0 0 0 0 0 0 0 0 0 0 0 0 0 0 0 0 0 0 0 0 0 0 0 0 0 0 0 0.0809416975659179 0 0 0 0 0.00510777451506164 0 0 0 0 0 0 0 0 0.00721159147720794 0 0 0.0046372624214752 0 0 0.0214504267189402 0.00751595315292203 0 0
0 0 0 0 0 0 0 0 0 0 0 0 0 0 0 0 0 0 0 0 0 0 0 0 0 0 0 0 0 0 0 0 0 0 0 0 0 0 0 0 0 0 0 0 0 0 0 0 0 0 0 0 0 0 0 0 0 0 0 0 0 0 0 0 0 0 0 0 0 0 0 0 0 0 0 0 0 0 0 0 0 0 0 0 0 0 0 0 0 0 0 0 0 0 0 0 0 0 0 0 0 0 0 0 0 0 0 0 0 0 0 0 0 0 0 0 0 0 0 0 0 0 0 0 0 0 0 0 0 0 0 0 0 0 0 0 0 0 0 0 0 0 0 0 0 0 0 0 0 0 0 0 0 0 0 0 0 0.00340687854907996 0 0.0111078923169617 0.0211915245823139 0 0.00722963388341092 0 0 0 0 0 0 0 0 0 0 0 0 0.00650512736340981 0 0.0298234706491798 0.00686068921520818 0.00513533143614512 0 0 0 0 0 0 0 0.00230079409750837 0 0 0 0 0.00962155019156036 0.0172739306851995 0 0 0 0 0 0 0 0 0 0 0 0.032944468854513 0 0 0 0 0 0 0.00348916849037548 0 0 0 0 0 0.00473303352343959 0 0 0.0181979139939767 0 0.00373200881528959 0 0 0 0 0 0 0 0 0 0 0 0 0 0 0 0 0 0 0.0163388938633021 0.249120988091166 0.0432866562914377 0 0 0.00346001772208419 0.0532953779866831 0.0512314413564945 0 0 0 0.0303949382222942 0 0 0 0 0 0 0 0 0 0 0 0 0 0 0 0 0 0 0 0 0 0 0 0 0 0 0 0 0 0 0.0315717886450547 0.00625892043490269 0.0218662830020191 0 0.0246699082188219 0.026047779768419 0 0.00107649254046587 0 0 0.0371739676077925 0.142572858166587 0 0 0 0 0 0 0 0 0.00255968828394128 0 0 0.0381469240723977 0.0296579801623337 0 0 0 0.00414044918754413 0 0 0 0.00357522972868636
0 0 0 0 0 0 0 0 0 0 0 0 0 0 0 0 0 0 0 0 0 0 0 0 0 0 0 0 0 0 0 0 0 0 0 0 0 0 0 0 0 0 0 0 0 0 0 0 0 0 0 0 0 0 0 0 0 0 0 0 0 0 0 0 0 0 0 0 0 0 0 0 0 0 0 0 0 0 0 0 0 0 0 0 0 0 0 0 0 0 0 0 0 0 0 0 0 0 0 0 0 0 0 0 0 0 0 0 0 0 0 0 0 0 0 0 0 0 0 0 0 0 0 0 0 0 0 0 0 0 0 0 0 0 0 0 0 0 0 0 0 0 0 0 0 0 0 0 0 0 0 0 0 0 0 0 0 0 0 0 0 0 0 0 0 0 0 0 0.0507029908414402 0 0 0 0 0 0 0 0 0 0 0 0 0 0 0 0 0.183010440965329 0 0 0 0 0 0 0 0 0 0 0 0 0 0.0869453643778043 0 0 0 0 0.270395531101653 0 0 0 0 0 0 0 0 0 0 0 0 0 0 0 0 0 0 0 0 0 0.344314587455732 0 0 0 0 0 0 0 0 0 0 0 0 0 0 0 0 0 0 0 0 0 0 0 0 0 0 0 0 0 0 0 0 0 0 0 0 0 0 0 0 0 0 0 0 0 0 0 0 0 0 0 0 0 0 0 0 0 0 0 0 0 0 0 0.0431442603353876 0 0 0 0 0 0 0 0 0 0 0 0 0 0 0 0 0.0214868249226547 0 0 0 0 0 0 0 0 0
0 0 0 0 0 0 0 0 0 0 0 0 0 0 0 0 0 0 0 0 0 0 0 0 0 0 0 0 0 0 0 0 0 0 0 0 0 0 0 0 0 0 0 0 0 0 0 0 0 0 0 0 0 0 0 0 0 0 0 0 0 0 0 0 0 0 0 0 0 0 0 0 0 0 0 0 0 0 0 0 0 0 0 0 0 0 0 0 0 0 0 0 0 0 0 0 0 0 0 0 0 0 0 0 0 0 0 0 0 0 0 0 0 0 0 0 0 0 0 0 0 0 0 0 0 0 0 0 0 0 0 0 0 0 0 0 0 0 0 0 0 0 0 0 0 0 0 0 0 0 0 0 0 0 0 0 0 0 0 0 0 0 0 0 0 0 0 0 0 0 0 0 0 0 0 0 0 0 0 0 0 0 0 0 0 0 0 0 0 0 0 0 0 0 0 0 0 0 1 0 0 0 0 0 0 0 0 0 0 0 0 0 0 0 0 0 0 0 0 0 0 0 0 0 0 0 0 0 0 0 0 0 0 0 0 0 0 0 0 0 0 0 0 0 0 0 0 0 0 0 0 0 0 0 0 0 0 0 0 0 0 0 0 0 0 0 0 0 0 0 0 0 0 0 0 0 0 0 0 0 0 0 0 0 0 0 0 0 0 0 0 0 0 0 0 0 0 0 0 0 0 0 0 0 0 0 0 0 0 0 0 0 0 0 0 0 0
0 0 0 0 0 0 0 0 0 0 0 0 0 0 0 0 0 0 0 0 0 0 0 0 0 0 0 0 0 0 0 0 0 0 0 0 0 0 0 0 0 0 0 0 0 0 0 0 0 0 0 0 0 0 0 0 0 0 0 0 0 0 0 0 0 0 0 0 0 0 0 0 0 0 0 0 0 0 0 0 0 0 0 0 0 0 0 0 0 0 0 0 0 0 0 0 0 0 0 0 0 0 0 0 0 0 0 0 0 0 0 0 0 0 0 0 0 0 0 0 0 0 0 0 0 0 0 0 0 0 0 0 0 0 0 0 0 0 0 0 0 0 0 0 0 0 0 0 0 0 0 0 0 0 0 0 0 0 0 0 0 0 0 0 0 0 0 0 0 0.0196335205171416 0.0202571925797736 0.0435644554229367 0 0 0 0 0 0 0 0 0 0 0 0 0 0 0.0145055382774508 0.0380097727492942 0.0408326605052488 0 0.435356099186606 0 0 0 0 0 0 0 0 0 0 0.11209994114765 0 0 0 0 0 0 0 0 0 0 0 0 0 0 0 0 0 0 0 0 0 0 0 0 0 0 0 0 0 0 0 0 0 0 0 0 0 0 0 0 0 0 0 0 0 0 0 0 0 0 0 0 0 0 0.0195935846943866 0 0 0 0 0 0 0 0 0 0 0 0 0 0 0 0 0 0 0 0 0 0 0 0 0 0.239568922173266 0 0 0 0 0 0 0 0 0 0 0 0 0 0 0 0 0 0 0 0 0 0 0 0 0 0 0 0 0 0 0 0 0.0165783127462468 0
0 0 0 0 0 0 0 0 0 0 0 0 0 0 0 0 0 0 0 0 0 0 0 0 0 0 0 0 0 0 0 0 0 0 0 0 0 0 0 0 0 0 0 0 0 0 0 0 0 0 0 0 0 0 0 0 0 0 0 0 0 0 0 0 0 0 0 0 0 0 0 0 0 0 0 0 0 0 0 0 0 0 0 0 0 0 0 0 0 0 0 0 0 0 0 0 0 0 0 0 0 0 0 0 0 0 0 0 0 0 0 0 0 0 0 0 0 0 0 0 0 0 0 0 0 0 0 0 0 0 0 0 0 0 0 0 0 0 0 0 0 0 0 0 0 0 0 0 0 0 0 0 0 0 0 0 0 0 0 0 0 0 0 0 0 0 0 0 0 0 0 0 0 0 0 0 0 0 0 0 0 0 0 0 0 0 0 0 0 0.0151369912699368 0.153590637437403 0 0 0 0 0 0 0 0 0 0.0954845544138369 0 0 0.25325119475787 0 0 0 0 0 0 0 0 0 0 0 0 0 0 0 0 0 0 0.0999589759333966 0 0 0 0 0 0 0 0 0 0 0 0 0 0 0 0 0 0 0 0 0 0 0 0 0 0 0 0 0 0 0 0 0 0 0 0 0 0 0 0 0 0 0 0 0 0 0 0 0 0 0 0 0 0 0 0 0 0 0 0.350292400760322 0 0 0 0 0 0 0.00702227463959296 0 0 0 0 0 0 0 0 0.012496149264499 0 0 0 0 0 0 0 0 0 0 0 0 0 0.0127668215231432 0 0 0 0
0 0 0 0 0 0 0 0 0 0 0 0 0 0 0 0 0 0 0 0 0 0 0 0 0 0 0 0 0 0 0 0 0 0 0 0 0 0 0 0 0 0 0 0 0 0 0 0 0 0 0 0 0 0 0 0 0 0 0 0 0 0 0 0 0 0 0 0 0 0 0 0 0 0 0 0 0 0 0 0 0 0 0 0 0 0 0 0 0 0 0 0 0 0 0 0 0 0 0 0 0 0 0 0 0 0 0 0 0 0 0 0 0 0 0 0 0 0 0 0 0 0 0 0 0 0 0 0 0 0 0 0 0 0 0 0 0 0 0 0 0 0 0 0 0 0 0 0 0 0 0 0 0 0 0 0 0 0 0 0 0 0 0 0 0 0 0 0 0 0 0 0 0 0 0 0 0 0 0 0 0 0 0 0 0 0 0 0 0 0.28774942670204 0 0 0 0 0 0 0 0 0 0 0 0 0 0.434912944551112 0 0 0 0 0 0 0 0 0 0 0 0 0 0 0 0 0 0 0 0 0 0 0 0 0 0 0 0 0 0 0 0 0 0 0 0 0 0 0 0 0 0 0 0 0 0 0 0 0 0 0 0 0 0 0 0 0 0 0 0 0 0 0 0 0 0 0 0 0 0 0 0 0 0 0 0 0 0 0 0 0 0 0 0 0 0 0 0 0 0 0 0 0 0 0.108375735506931 0 0 0 0 0 0 0.0406313495644619 0 0 0 0 0 0 0.128330543675455 0 0 0 0
0 0 0 0 0 0 0 0 0 0 0 0 0 0 0 0 0 0 0 0 0 0 0 0 0 0 0 0 0 0 0 0 0 0 0 0 0 0 0 0 0 0 0 0 0 0 0 0 0 0 0 0 0 0 0 0 0 0 0 0 0 0 0 0 0 0 0 0 0 0 0 0 0 0 0 0 0 0 0 0 0 0 0 0 0 0 0 0 0 0 0 0 0 0 0 0 0 0 0 0 0 0 0 0 0 0 0 0 0 0 0 0 0 0 0 0 0 0 0 0 0 0 0 0 0 0 0 0 0 0 0 0 0 0 0 0 0 0 0 0 0 0 0 0 0 0 0 0 0 0 0 0 0 0 0 0 0 0 0 0 0 0 0 0 0 0 0 0.0102389957494605 0.0167715986600729 0.0302435323421187 0.0176380751276617 0.0950061363120689 0 0 0 0 0 0 0 0 0 0 0 0 0 0.00619803442287037 0 0.00372395257324971 0.0027088623571812 0.00950623529607743 0.0209946169085245 0 0 0 0 0 0 0 0 0 0 0.0988346551895355 0.0217697023476812 0 0 0 0.00910301723221983 0 0 0 0 0.00932919266259411 0 0 0 0 0 0 0 0 0 0 0.242021223662276 0 0 0 0 0 0 0 0 0 0 0 0 0 0 0 0 0 0 0 0 0 0 0 0 0 0 0 0 0 0 0 0 0 0 0 0 0 0 0 0 0 0 0 0 0 0 0 0 0 0 0 0 0 0 0 0 0 0 0 0.388077418510382 0 0 0 0 0 0 0 0 0 0 0 0 0 0 0 0.00718727320596727 0 0 0 0 0 0 0.00209661329838299 0 0 0 0 0 0 0.00855086414167577 0 0 0 0
0 0 0 0 0 0 0 0 0 0 0 0 0 0 0 0 0 0 0 0 0 0 0 0 0 0 0 0 0 0 0 0 0 0 0 0 0 0 0 0 0 0 0 0 0 0 0 0 0 0 0 0 0 0 0 0 0 0 0 0 0 0 0 0 0 0 0 0 0 0 0 0 0 0 0 0 0 0 0 0 0 0 0 0 0 0 0 0 0 0 0 0 0 0 0 0 0 0 0 0 0 0 0 0 0 0 0 0 0 0 0 0 0 0 0 0 0 0 0 0 0 0 0 0 0 0 0 0 0 0 0 0 0 0 0 0 0 0 0 0 0 0 0 0 0 0 0 0 0 0 0 0 0 0 0 0 0 0 0 0 0 0 0 0 0 0 0 0 0 0 0 0 0 0 0 0 0 0 0 0 0 0 0 0 0 0 0 0 0 0 0 0.360678528336585 0 0 0 0 0 0 0.21439771184488 0 0 0 0 0 0 0 0 0 0 0 0 0 0 0 0 0 0 0 0.046709618189948 0 0 0 0 0 0 0 0 0 0 0 0 0 0.0775012340874962 0 0 0 0 0 0 0 0 0 0 0 0 0 0 0 0.083413925102288 0.0778529967621355 0 0 0 0.0397587673546757 0 0 0 0 0 0 0 0 0 0 0 0 0 0 0 0 0 0 0 0 0 0 0 0 0 0 0 0 0 0 0 0 0 0 0 0 0 0 0 0 0 0 0 0 0 0 0 0 0 0 0 0 0 0.0996872183219916 0 0 0 0 0 0 0 0 0
0 0 0 0 0 0 0 0 0 0 0 0 0 0 0 0 0 0 0 0 0 0 0 0 0 0 0 0 0 0 0 0 0 0 0 0 0 0 0 0 0 0 0 0 0 0 0 0 0 0 0 0 0 0 0 0 0 0 0 0 0 0 0 0 0 0 0 0 0 0 0 0 0 0 0 0 0 0 0 0 0 0 0 0 0 0 0 0 0 0 0 0 0 0 0 0 0 0 0 0 0 0 0 0 0 0 0 0 0 0 0 0 0 0 0 0 0 0 0 0 0 0 0 0 0 0 0 0 0 0 0 0 0 0 0 0 0 0 0 0 0 0 0 0 0 0 0 0 0 0 0 0 0 0 0 0 0 0 0 0 0 0 0 0 0 0 0.0341965845353439 0 0 0 0 0 0 0 0 0 0 0.114703573091955 0.078092214573459 0 0 0 0 0 0 0 0 0 0 0 0 0 0 0 0 0 0 0.0873134919900333 0 0 0 0 0 0 0 0 0 0 0 0 0 0 0 0 0 0 0 0 0 0 0 0 0 0 0 0 0 0 0 0 0 0 0 0 0 0 0 0 0 0 0 0 0 0.161751916729568 0.207203697402398 0 0 0 0.0442146487444308 0 0 0 0 0.0031365318687921 0 0 0 0 0 0 0 0 0 0 0 0 0 0 0 0 0 0 0 0 0 0 0 0 0 0 0 0 0 0 0.0116045066801943 0 0.0263475715479224 0 0.01018597230873 0.0256606374477761 0 0 0 0 0.0830006708998616 0.104524657557672 0 0 0 0 0 0 0 0 0 0 0 0 0 0 0 0 0 0 0 0 0.00806332462186471
0 0 0 0 0 0 0 0 0 0 0 0 0.0232198011970943 0 0 0 0 0 0 0 0 0 0 0 0 0 0 0 0 0 0 0.143796374054744 0 0 0.0420535318386901 0 0 0 0 0 0 0 0 0 0 0 0 0 0 0 0 0 0 0 0 0.0232203202117583 0 0 0 0 0 0 0 0 0 0 0 0 0 0 0 0 0 0 0 0 0 0 0 0 0 0 0 0 0 0 0 0 0 0 0 0 0 0 0 0 0 0 0 0 0 0 0 0 0.0164148717522333 0 0 0 0 0 0 0 0 0 0.0338858768010619 0 0 0 0 0 0 0 0 0 0 0 0 0 0 0 0 0 0 0 0 0 0 0 0 0 0 0 0 0 0 0 0 0 0 0 0 0 0 0 0 0 0 0 0 0 0 0 0 0 0 0 0 0.267793221454706 0 0.06316584515777 0.00962537934331938 0.0529678498976225 0 0 0 0.00971274967305844 0.0097132422309809 0 0 0 0 0 0 0 0 0 0.0867703541421564 0 0.0526198404713999 0 0.00307212469513338 0 0.00851117239391719 0 0 0 0 0 0 0 0 0 0 0.00926319318388522 0 0 0 0 0 0 0 0 0 0 0 0 0 0 0 0 0 0 0 0 0 0 0 0 0 0 0 0 0 0 0 0 0 0 0 0 0 0 0 0 0 0 0 0 0 0 0 0 0 0 0 0 0.0722474720174231 0 0 0.0132348965970642 0 0 0.00719175153569571 0.042909880959312 0 0 0 0 0 0 0 0 0 0 0 0 0 0 0 0 0 0 0.00861025039097439 0 0 0 0 0 0 0 0 0 0 0 0 0 0 0 0 0 0 0 0 0 0 0 0 0 0 0 0 0 0 0 0 0 0
0 0 0 0 0 0 0 0 0 0 0 0 0 0 0 0 0 0 0 0 0 0 0 0 0 0 0 0 0 0 0 0 0 0 0 0 0 0 0 0 0 0 0 0 0 0 0 0 0 0 0 0 0 0 0 0 0 0 0 0 0 0 0 0 0 0 0 0 0 0 0 0 0 0 0 0 0 0 0 0 0 0 0 0 0 0 0 0 0 0 0 0 0 0 0 0 0 0 0 0 0 0 0 0 0 0 0 0 0 0 0 0 0 0 0 0 0 0 0 0 0 0 0 0 0 0 0 0 0 0 0 0 0 0 0 0 0 0 0 0 0 0 0 0 0 0 0 0 0 0 0 0 0 0 0 0 0 0 0 0 0 0 0 0 0 0 0 0 0 0 0 0 0 0 0 0 0 0 0 0 0 0 0 0 0 0 0 0 0 0 0 0 0 0 0 0 0 0 0 0 0 0 0 0 0 0 0 0 0 0.811908489972858 0 0 0 0 0 0 0 0 0 0 0 0 0 0 0 0 0 0 0 0 0 0 0 0 0 0 0 0 0 0 0 0 0 0 0 0 0 0 0 0.0872842955027916 0 0 0 0 0 0 0 0 0 0 0 0 0 0 0 0 0 0 0 0 0 0 0 0 0 0 0 0 0 0 0 0 0 0 0 0 0 0 0 0 0 0 0 0 0 0 0 0 0 0 0 0 0 0 0 0 0 0.100807214524351 0 0 0 0 0 0 0 0 0
0 0 0 0 0 0 0 0 0 0 0 0 0 0 0 0 0 0 0 0 0 0 0 0 0 0 0 0 0 0 0 0 0 0 0 0 0 0 0 0 0 0 0 0 0 0 0 0 0 0 0 0 0 0 0 0 0 0 0 0 0 0 0 0 0 0 0 0 0 0 0 0 0 0 0 0 0 0 0 0 0 0 0 0 0 0 0 0 0 0 0 0 0 0 0 0 0 0 0 0 0 0 0 0 0 0 0 0 0 0 0 0 0 0 0 0 0 0 0 0 0 0 0 0 0 0 0 0 0 0 0 0 0 0 0 0 0 0 0 0 0 0 0 0 0 0 0 0 0 0 0 0 0 0 0 0 0 0 0 0 0 0 0 0 0 0 0 0 0 0 0 0 0.145401596676853 0 0.230686382538813 0 0 0 0 0 0 0 0 0 0 0 0 0 0 0 0 0.0144908395778873 0 0 0 0 0 0 0 0 0 0 0 0 0 0 0 0 0 0.300529703733451 0 0 0 0 0 0 0 0 0 0 0 0 0 0 0 0 0 0 0 0 0 0 0 0 0 0 0 0 0 0 0 0 0 0 0 0 0 0 0 0 0 0 0 0 0 0 0 0 0 0 0 0 0 0 0 0 0 0.254935144308838 0 0 0 0 0 0 0 0 0 0 0 0.0539563331641583 0 0 0 0 0 0 0 0 0 0 0 0 0 0 0 0 0 0 0 0 0 0 0 0 0 0 0 0 0 0 0 0 0 0 0 0 0
0 0 0 0 0 0 0 0 0 0 0 0 0 0 0 0 0 0 0 0 0 0 0 0 0 0 0 0 0 0 0 0 0 0 0 0 0 0 0 0 0 0 0 0 0 0 0 0 0 0 0 0 0 0 0 0 0 0 0 0 0 0 0 0 0 0 0 0 0 0 0 0 0 0 0 0 0 0 0 0 0 0 0 0 0 0 0 0 0 0 0 0 0 0 0 0 0 0 0 0 0 0 0 0 0 0 0 0 0 0 0 0 0 0 0 0 0 0 0 0 0 0 0 0 0 0 0 0 0 0 0 0 0 0 0 0 0 0 0 0 0 0 0 0 0 0 0 0 0 0 0 0 0 0 0 0 0 0 0 0 0 0 0.0171551574296988 0 0.0203072057765107 0 0 0 0 0 0 0 0 0 0.104311912062104 0 0 0 0 0 0 0 0 0 0 0 0 0.0109938862382443 0 0 0 0 0 0 0 0 0 0 0 0 0 0 0 0 0 0 0 0.113169975424459 0.442480431908832 0 0 0 0 0 0 0 0 0 0 0 0 0 0 0 0 0 0 0 0 0 0 0 0.0529386272236523 0 0 0 0 0 0 0 0 0 0 0 0 0 0 0 0 0 0 0 0 0 0 0 0 0 0 0 0 0 0 0 0 0.0284421270989413 0 0.061869182680648 0 0.0583531743351702 0 0 0 0 0 0 0 0 0 0.0683072942774299 0 0 0 0 0 0 0 0 0 0 0 0 0 0 0 0 0 0 0 0 0 0.0216710255443098 0 0 0 0 0 0 0 0 0 0 0 0 0 0 0
0 0 0 0 0 0 0 0 0 0 0 0 0 0 0 0 0 0 0 0 0 0 0 0 0 0 0 0 0 0 0 0 0 0 0 0 0 0 0 0 0 0 0 0 0 0 0 0 0 0 0 0 0 0 0 0 0 0 0 0 0 0 0 0 0 0 0 0 0 0 0 0 0 0 0 0 0 0 0 0 0 0 0 0 0 0 0 0 0 0 0 0 0 0 0 0 0 0 0 0 0 0 0 0 0 0 0 0 0 0 0 0 0 0 0 0 0 0 0 0 0 0 0 0 0 0 0 0 0 0 0 0 0 0 0 0 0 0 0 0 0 0 0 0 0 0 0 0 0 0 0 0 0 0 0 0 0 0 0 0 0 0 0.166902353707406 0 0 0 0 0 0 0 0 0 0 0 0 0 0.117274001719628 0 0 0.0801478649480428 0 0 0 0 0 0 0 0 0 0 0 0 0 0 0 0 0 0 0 0 0 0 0 0 0 0 0 0 0 0 0 0 0 0 0.0492868335024254 0 0 0 0 0.133679053161783 0 0 0 0 0.0757322523395924 0 0 0 0 0 0 0 0.0679380652415242 0 0 0 0 0 0 0 0 0 0 0 0 0 0 0 0 0 0 0 0 0 0 0 0 0 0 0 0 0 0 0 0 0 0 0 0 0 0 0 0.221639426271555 0 0 0 0 0.087400149108044 0 0 0 0 0 0 0 0 0 0 0 0 0 0 0 0 0 0 0 0 0 0 0 0 0 0 0 0 0 0 0 0 0 0 0 0 0 0 0
0 0 0 0 0 0 0 0 0 0 0 0 0 0 0 0 0 0 0 0 0 0 0 0 0 0 0 0 0 0 0 0 0 0 0 0 0 0 0 0 0 0 0 0 0 0 0 0 0 0 0 0 0 0 0 0 0 0 0 0 0 0 0 0 0 0 0 0 0 0 0 0 0 0 0 0 0 0 0 0 0 0 0 0 0 0 0 0 0 0 0 0 0 0 0 0 0 0 0 0 0 0 0 0 0 0 0 0 0 0 0 0 0 0 0 0 0 0 0 0 0 0 0 0 0 0 0 0 0 0 0 0 0 0 0 0 0 0 0 0 0 0 0 0 0 0 0 0 0 0 0 0 0 0 0 0 0 0 0 0 0 0 0 0 0 0 0 0 0 0 0 0 0 0 0 0 0 0 0 0 0 0 0 0 0 0 0 0 0 0 0 0 0 0 0 0 0 0 0 0 0 0 0 0.0899465570433371 0 0 0 0 0 0 0 0 0 0 0 0 0 0 0 0 0.310424093100771 0 0 0 0 0 0 0.38554052438222 0.127007869899157 0 0 0 0 0 0 0 0 0 0 0 0 0 0 0 0 0 0 0 0 0 0 0 0 0 0 0 0 0 0 0 0 0 0 0 0 0 0 0 0 0 0 0 0 0 0 0 0 0 0 0 0 0 0.087080955574515 0 0 0 0 0 0 0 0 0 0 0 0 0 0 0 0 0 0 0 0 0 0 0 0 0 0 0 0 0 0 0 0 0 0
0 0 0 0 0 0 0 0 0 0 0 0 0 0 0 0 0 0 0 0 0 0 0 0 0 0 0 0 0 0 0 0 0 0 0 0 0 0 0 0 0 0 0 0 0 0 0 0 0 0 0 0 0 0 0 0 0 0 0 0 0 0 0 0 0 0 0 0 0 0 0 0 0 0 0 0 0 0 0 0 0 0 0 0 0 0 0 0 0 0 0 0 0 0 0 0 0 0 0 0 0 0 0 0 0 0 0 0 0 0 0 0 0 0 0 0 0 0 0 0 0 0 0 0 0 0 0 0 0 0 0 0 0 0 0 0 0 0 0 0 0 0 0 0 0 0 0 0 0 0 0 0 0 0 0 0 0 0 0 0.0226849643841842 0.0326444848230443 0 0.118245010010138 0 0 0 0 0 0 0 0 0 0 0 0 0 0 0 0 0.0515917264171869 0 0 0.162072988902894 0 0 0 0 0 0 0 0 0 0.00979624140819817 0.00786723689697701 0 0 0 0.0229203266597438 0 0 0 0 0 0 0 0 0 0 0 0 0 0 0 0 0 0 0 0 0.0403725023783729 0 0.13825475453085 0 0 0.0707709263277687 0 0 0 0 0.0865776326047145 0 0 0 0 0 0 0 0 0 0 0 0 0 0 0 0 0 0 0 0 0 0 0 0 0.00745027545799275 0 0 0 0 0 0 0 0 0 0 0 0 0 0 0 0 0 0 0 0 0 0 0 0 0 0 0 0 0 0 0.0325854133213653 0 0 0.0110458014361091 0.049755010731881 0.0303505395089472 0.0897939618963492 0 0 0 0 0.0152202023032826 0 0 0 0 0 0 0 0 0 0 0 0 0 0 0 0 0 0 0 0 0
0 0 0 0 0 0 0 0 0 0 0 0 0 0 0 0 0 0 0 0 0 0 0 0 0 0 0 0 0 0 0 0.0485967297555319 0 0 0 0 0 0 0 0 0 0 0 0 0 0 0 0 0 0 0 0 0 0 0 0 0 0 0 0 0 0 0 0 0 0 0 0 0 0 0 0 0 0 0 0 0 0 0 0 0 0 0 0 0 0 0 0 0 0.00575219516684636 0 0 0 0 0 0 0 0 0 0 0.0230160763673711 0 0 0 0 0 0 0 0 0 0 0 0 0 0 0 0 0 0 0 0 0 0 0 0 0 0 0 0 0 0 0 0 0 0 0 0 0 0 0 0 0 0 0 0 0 0 0 0 0 0 0 0 0 0 0 0 0 0 0 0 0 0 0 0 0 0.0198740551281701 0 0 0 0 0 0.0294891211667196 0 0 0.0577123120194733 0 0.0152388552499829 0 0 0 0 0 0 0 0 0 0.0917531859127871 0.0266651046029008 0 0.00378327338736701 0 0 0 0.0201264193505682 0.0149503308257266 0 0 0 0 0 0 0 0 0 0 0 0 0 0 0 0 0 0 0.216177161893617 0 0 0 0 0 0 0 0 0 0 0 0 0 0 0 0 0 0 0 0 0 0 0 0 0 0 0 0 0 0 0 0 0 0 0 0 0 0 0.00328222602248294 0 0 0.06437749951738 0 0 0 0 0 0 0 0 0 0 0 0 0 0 0 0 0 0 0 0 0 0 0 0 0 0 0 0 0 0 0 0 0.0085489184876373 0 0 0 0 0 0.0116288479801773 0.240315804745408 0 0 0 0 0 0 0 0.0508233595882819 0 0 0.0110885482073424 0 0 0 0 0 0 0 0 0.0367999746242286
0 0 0 0 0 0 0 0 0 0 0 0 0 0 0 0.000952111589575299 0 0 0 0 0 0 0 0 0 0 0 0 0 0 0 0.0066116303141855 0 0 0 0 0 0 0 0 0 0 0 0 0 0 0 0 0 0 0 0 0 0 0 0 0 0 0 0 0 0 0 0 0 0 0 0 0 0 0 0 0 0 0 0 0 0 0 0 0 0 0 0 0 0 0.00144714686234633 0 0.00240253061147312 0.00211018709750621 0 0 0 0.00141764936483717 0 0 0 0 0 0 0.0197348620845393 0.00669611976802877 0 0 0 0 0 0 0 0 0 0 0 0 0 0 0 0 0 0 0 0 0 0 0 0 0 0 0 0 0 0 0 0 0 0 0 0 0 0 0 0 0 0 0 0 0 0 0 0 0 0 0 0 0 0 0 0 0 0 0 0 0 0 0 0 0 0.00295699680835942 0 0 0 0 0.00618347894908282 0 0 0 0 0 0 0 0 0 0 0 0 0 0 0.0573867442109406 0.0091915422196402 0 0 0 0 0 0.0203362225183243 0.0828998219323093 0 0 0 0 0 0 0 0 0 0 0 0 0 0 0.00511219313673011 0 0 0.0674826228815009 0 0.0310587595861454 0.0150261790900872 0 0 0.0164933166087188 0 0.0456294308006174 0 0 0 0.0202194290979231 0 0 0 0 0 0 0 0 0 0 0 0 0 0 0 0 0 0 0 0 0 0 0.00693220905107584 0.00344195613701684 0.00146732948920184 0.00669436638458471 0 0.00626907262173293 0 0 0.03513021636596 0 0 0 0 0 0 0 0 0 0 0 0 0 0 0 0 0 0 0 0 0 0 0 0 0 0 0 0 0 0 0 0 0 0 0 0 0 0 0 0.015693336498865 0 0 0 0 0.0117083001670104 0 0 0.257152039888748 0 0.0960376151323821 0.0928796006722495 0 0 0 0.0073990000170754 0 0 0 0 0.0378459820412263
0 0 0 0 0 0 0 0 0 0 0 0 0 0 0 0 0 0 0 0 0 0 0 0 0 0 0 0 0 0 0 0 0 0 0 0 0 0 0 0 0 0 0 0 0 0 0 0 0 0 0 0 0 0 0 0 0 0 0 0 0 0 0 0 0 0 0 0 0 0 0 0 0 0 0 0 0 0 0 0 0 0 0 0 0 0 0 0 0 0 0 0 0 0 0 0 0 0 0 0 0 0 0 0 0 0 0 0 0 0 0 0 0 0 0 0 0 0 0 0 0 0 0 0 0 0 0 0 0 0 0 0 0 0 0 0 0 0 0 0 0 0 0 0 0 0 0 0 0 0 0 0 0 0 0 0 0 0 0 0 0 0 0 0 0 0 0 0 0 0 0 0 0 0 0 0 0 0 0 0 0 0 0 0 0 0 0 0 0 0 0 0 0 0 0 0 0 0 0 0 0 0 0 0 0 0 0 0 0 0 0 0 0 0 0.14272773449195 0 0 0 0 0 0 0 0 0 0 0 0 0 0 0 0 0 0.0522277956107342 0 0 0 0 0 0 0 0 0 0 0 0 0 0 0 0 0 0 0 0 0 0 0 0 0 0 0 0 0 0 0 0 0 0 0 0 0 0 0.255024162508428 0.190442867863826 0 0 0 0 0.161152473380455 0 0.0478685884520309 0 0.0909662571242383 0 0 0 0 0 0 0 0 0 0 0 0 0 0 0 0 0 0 0 0.0595901205683381 0 0 0 0 0 0 0 0 0 0 0 0 0 0 0
0 0 0 0 0 0 0 0 0 0 0 0 0 0 0 0 0 0 0 0 0 0 0 0 0 0 0 0 0 0 0 0 0 0 0 0 0 0 0 0 0 0 0 0 0 0 0 0 0 0 0 0 0 0 0 0 0 0 0 0 0 0 0 0 0 0 0 0 0 0 0 0 0 0 0 0 0 0 0 0 0 0 0 0 0 0 0 0 0 0 0 0 0 0 0 0 0 0 0 0 0 0 0 0 0 0 0 0 0 0 0 0 0 0 0 0 0 0 0 0 0 0 0 0 0 0 0 0 0 0 0 0 0 0 0 0 0 0 0 0 0 0 0 0 0 0 0 0 0 0 0 0 0 0 0 0 0 0 0 0 0 0 0 0 0 0 0 0 0 0 0 0 0 0 0 0 0 0 0 0 0 0 0 0 0 0 0 0 0 0 0 0 0 0 0 0.149501643784104 0 0 0 0 0 0 0 0 0 0 0 0 0 0 0 0 0 0 0.029305668179584 0 0 0 0 0 0 0.181804873992938 0 0 0.00710240636302074 0.00810548824515884 0 0 0 0 0 0 0 0 0 0 0 0 0 0 0 0 0 0 0 0 0 0 0.0092360430761799 0.0197264565280065 0 0 0 0 0 0 0 0 0 0 0 0 0 0 0 0 0 0 0 0 0 0 0 0 0 0 0 0 0 0 0 0 0 0 0 0.0186161199718841 0 0 0 0 0 0 0 0 0 0 0 0 0 0 0 0 0 0 0.0820341731836147 0 0.337485171669081 0.139115092972665 0.0179668620337633 0 0 0 0 0 0 0 0
0 0 0 0 0 0 0 0 0 0 0 0 0 0 0 0 0 0 0 0 0 0 0 0 0 0 0 0 0 0 0 0 0 0 0 0 0 0 0 0 0 0 0 0 0 0 0 0 0 0 0 0 0 0 0 0 0 0 0 0 0 0 0 0 0 0 0 0 0 0 0 0 0 0 0 0 0 0 0 0 0 0 0 0 0 0 0 0 0 0 0 0 0 0 0 0 0 0 0 0 0 0 0 0 0 0 0 0 0 0 0 0 0 0 0 0 0 0 0 0 0 0 0 0 0 0 0 0 0 0 0 0 0 0 0 0 0 0 0 0 0 0 0 0 0 0 0 0 0 0 0 0 0 0 0 0 0 0 0 0 0 0 0 0 0 0 0 0 0 0 0 0 0 0 0 0 0 0 0 0 0 0 0 0 0 0 0 0 0 0 0 0 0 0 0 0 0 0 0 0 0 0 0 0 0 0 0 0 0 0 0 0 0 0 0 0 0 0 0.600168758087917 0 0 0 0 0 0 0 0 0 0.149399892141131 0 0 0 0.0287330023628294 0 0 0 0 0 0 0 0 0 0 0 0 0 0 0 0.0334332380472355 0.0254948262076481 0 0 0 0.00658259506275799 0 0 0 0 0 0 0 0 0 0 0 0 0 0 0 0 0 0 0 0 0 0 0 0 0.112367589710598 0 0 0 0 0 0 0 0 0 0 0 0 0 0 0 0 0 0 0 0 0 0 0 0 0 0 0 0 0.0438200983798838 0 0 0 0 0 0 0 0 0
0 0 0 0 0 0 0 0 0 0 0 0 0 0 0 0 0 0 0 0 0 0 0 0 0 0 0 0 0 0 0 0 0 0 0 0 0 0 0 0 0 0 0 0 0 0 0 0 0 0 0 0 0 0 0 0 0 0 0 0 0 0 0 0 0 0 0 0 0 0 0 0 0 0 0 0 0 0 0 0 0 0 0 0 0 0 0 0 0 0 0 0 0 0 0 0 0 0 0 0 0 0 0 0 0 0 0 0 0 0 0 0 0 0 0 0 0 0 0 0 0 0 0 0 0 0 0 0 0 0 0 0 0 0 0 0 0 0 0 0 0 0 0 0 0 0 0 0 0 0 0 0 0 0 0 0 0 0 0 0 0 0 0 0 0 0 0 0 0.0518204225244128 0 0 0.00977641719435342 0.0194527088954024 0 0 0 0 0 0.00789020626826892 0.0155964453605421 0 0 0 0 0 0 0 0 0 0.231497072263441 0 0.00721624138036935 0.0108469831494653 0 0 0.0128989316643733 0 0.00747650261806845 0 0 0 0 0 0 0.00439475558401081 0 0 0 0 0 0 0 0.00970835652869736 0 0 0 0 0.195856051904673 0 0 0 0 0.180837328101259 0.0378211409671258 0.00773803785940796 0 0 0 0.0114219214908528 0 0 0 0.127213189827415 0.00179916241677394 0 0 0 0 0 0 0 0 0 0 0 0 0 0 0.00791959354389916 0.00410112416203809 0 0 0 0.00985355314475672 0 0 0 0 0 0 0 0 0 0 0 0 0 0 0 0 0 0 0 0 0 0 0 0 0 0 0 0 0 0 0 0 0 0 0 0 0.0223263927034729 0 0 0 0 0 0 0 0 0 0 0 0 0 0 0 0 0.00453746044692162 0 0 0 0 0 0 0 0 0
0 0 0 0 0 0 0 0 0 0 0 0 0 0 0 0 0 0 0 0 0 0 0 0 0 0 0 0 0 0 0 0 0 0 0 0 0 0 0 0 0 0 0 0 0 0 0 0 0 0 0 0 0 0 0 0 0 0 0 0 0 0 0 0 0 0 0 0 0 0 0 0 0 0 0 0 0 0 0 0 0 0 0 0 0 0 0 0 0 0 0 0 0 0 0 0 0 0 0 0 0 0 0 0 0 0 0 0 0 0 0 0 0 0 0 0 0 0 0 0 0 0 0 0 0 0 0 0 0 0 0 0 0 0 0 0 0 0 0 0 0 0 0 0 0 0 0 0 0 0 0 0 0 0 0 0 0 0 0 0 0 0 0 0 0 0 0 0 0 0 0 0 0 0 0 0 0 0 0 0 0 0 0 0 0 0 0 0 0 0 0 0 0 0 0 0 0 0 0 0 0 0 0 0 0 0 0 0 0 0 0.172872652366783 0 0 0 0.205633844310599 0 0 0 0 0 0 0 0 0 0.367711788391496 0 0 0 0 0 0 0 0 0 0 0 0 0 0 0 0 0 0 0 0 0 0 0 0.0260029353595182 0.0834930511817469 0 0 0 0 0 0 0 0 0 0 0 0 0 0 0 0 0 0 0 0 0 0 0 0 0 0 0 0 0 0 0 0 0 0 0 0 0 0 0 0 0 0 0 0 0 0 0 0 0 0 0 0.0614528357854933 0 0 0 0 0 0.0828328926043634 0 0 0 0 0 0 0 0 0
0 0 0 0 0 0 0 0 0 0 0 0 0 0 0 0 0 0 0 0 0 0 0 0 0 0 0 0 0 0 0 0 0 0 0 0 0 0 0 0 0 0 0 0 0 0 0 0 0 0 0 0 0 0 0 0 0 0 0 0 0 0 0 0 0 0 0 0 0 0 0 0 0 0 0 0 0 0 0 0 0 0 0 0 0 0 0 0 0 0 0 0 0 0 0 0 0 0 0 0 0 0 0 0 0 0 0 0 0 0 0 0 0 0 0 0 0 0 0 0 0 0 0 0 0 0 0 0 0 0 0 0 0 0 0 0 0 0 0 0 0 0 0 0 0 0 0 0 0 0 0 0 0 0 0 0 0 0 0 0 0 0 0 0 0 0 0 0 0 0 0 0 0 0 0 0 0 0 0 0 0 0 0.0997019292200103 0 0 0 0 0 0 0 0 0 0 0 0 0 0 0 0 0 0 0 0 0 0 0 0 0 0 0 0 0.105643586986056 0.136645565938598 0 0 0 0 0 0 0 0 0 0 0.279334921600425 0 0 0 0.0623377351340926 0.171650791583304 0 0 0 0 0 0 0 0 0 0 0 0 0 0 0 0 0 0 0 0.0146169629269995 0 0 0 0 0.00506240921934151 0 0 0 0 0 0 0 0 0 0 0 0 0 0 0 0 0 0 0 0 0 0 0 0 0 0 0 0 0 0 0 0 0 0 0 0 0.108246284271887 0 0 0 0 0 0 0 0 0 0 0 0 0 0 0 0 0.0167598131192871 0 0 0 0 0 0 0 0 0
0 0 0 0 0 0 0 0 0 0 0 0 0 0 0 0 0 0 0 0 0 0 0 0 0 0 0 0 0 0 0 0 0 0 0 0 0 0 0 0 0 0 0 0 0 0 0 0 0 0 0 0 0 0 0 0 0 0 0 0 0 0 0 0 0 0 0 0 0 0 0 0 0 0 0 0 0 0 0 0 0 0 0 0 0 0 0 0 0 0 0 0 0 0 0 0 0 0 0 0 0 0 0 0 0 0 0 0 0 0 0 0 0 0 0 0 0 0 0 0 0 0 0 0 0 0 0 0 0 0 0 0 0 0 0 0 0 0 0 0 0 0 0 0 0 0 0 0 0 0 0 0 0 0 0 0 0 0 0 0 0 0 0 0 0 0 0 0 0 0 0 0 0 0 0 0 0 0 0 0 0 0 0 0 0 0 0 0 0 0 0 0 0.00891171477453408 0.00237238386371336 0 0.0582687381210556 0 0.0202678515889313 0 0 0 0 0 0 0 0 0 0 0 0 0 0 0 0 0.0413756416984114 0 0.0845283021794517 0 0 0 0 0 0 0 0.00926532774900982 0.00805373894721936 0 0 0 0 0 0 0 0 0 0 0 0 0 0 0 0 0 0.0165472361732675 0 0 0 0 0.049141016910696 0.0946610482461674 0 0 0 0.00686490235298518 0 0 0 0 0 0 0 0 0 0 0 0 0 0 0 0 0 0 0 0 0 0 0 0 0 0 0 0 0 0 0 0.0421770446402151 0 0 0 0 0 0 0 0 0 0 0 0 0 0 0 0 0 0 0.0947112216392455 0 0.192610449522253 0.261565741781825 0.00867763981101883 0 0 0 0 0 0 0 0
0 0 0 0 0 0 0 0 0 0 0 0 0 0 0 0 0 0 0 0 0 0 0 0 0 0 0 0 0 0 0 0 0 0 0 0 0 0 0 0 0 0 0 0 0 0 0 0 0 0 0 0 0 0 0 0 0 0 0 0 0 0 0 0 0 0 0 0 0 0 0 0 0 0 0 0 0 0 0 0 0 0 0 0 0 0 0 0 0 0 0 0 0 0 0 0 0 0 0 0 0 0 0 0 0 0 0 0 0 0 0 0 0 0 0 0 0 0 0 0 0 0 0 0 0 0 0 0 0 0 0 0 0 0 0 0 0 0 0 0 0 0 0 0 0 0 0 0 0 0 0 0 0 0 0 0 0 0 0 0 0 0 0 0 0 0 0 0.00774759770079222 0.0297034398158298 0.0275351306932359 0.114585283914649 0.197525769594834 0.00894468482795903 0 0 0 0 0 0 0.00621782674016877 0 0 0 0 0 0 0 0 0 0.213240310793055 0.0035142977638316 0 0 0 0 0 0 0 0 0 0 0.0237253673316448 0 0.147192896263957 0 0 0 0 0 0 0 0 0 0 0 0 0 0 0.137768109960155 0 0 0 0 0 0 0 0.00518107905031354 0 0.0211569250164366 0 0 0 0 0 0 0 0 0 0 0 0 0 0 0 0 0 0 0 0 0 0 0 0 0 0 0 0.00113231922241233 0 0 0 0 0 0 0.00506472263051006 0 0 0 0 0 0 0 0 0 0 0 0 0 0 0 0 0 0 0.0228240472338656 0 0 0 0 0 0 0 0.0251228829986615 0 0 0 0 0 0 0 0 0 0 0 0 0 0 0 0 0 0 0 0 0 0 0 0 0 0.00181730844768649
0 0 0 0 0 0 0 0 0 0 0 0 0 0 0 0 0 0 0 0 0 0 0 0 0 0 0 0 0 0 0 0 0 0 0 0 0 0 0 0 0 0 0 0 0 0 0 0 0 0 0 0 0 0 0 0 0 0 0 0 0 0 0 0 0 0 0 0 0 0 0 0 0 0 0 0 0 0 0 0 0 0 0 0 0 0 0 0 0 0 0 0 0 0 0 0 0 0 0 0 0 0 0 0 0 0 0 0 0 0 0 0 0 0 0 0 0 0 0 0 0 0 0 0 0 0 0 0 0 0 0 0 0 0 0 0 0 0 0 0 0 0 0 0 0 0 0 0 0 0 0 0 0 0 0 0 0 0 0 0.0179002852602722 0.0085894402098624 0 0.144406439867994 0 0 0 0 0 0 0 0 0 0 0 0 0 0 0 0 0.0284003269561621 0 0 0 0 0 0 0 0 0 0 0.00887393313061091 0 0.0074101358182231 0.00469471124581758 0 0 0 0.0179746606370449 0 0 0 0 0 0 0 0 0 0 0 0 0 0 0.0518888514558243 0 0 0 0 0 0.115317111570439 0 0.207218699001749 0 0 0 0 0 0 0 0.018178847389965 0.105035023578659 0 0.0330768794046455 0 0 0 0 0 0.0564047838268692 0 0 0 0 0 0.00646663076775273 0 0 0 0 0.0116641616322964 0 0 0.00968076171530304 0 0.0088949694918252 0 0 0 0 0 0 0 0 0 0 0 0 0 0 0 0 0 0 0 0 0 0 0 0 0 0 0 0 0 0 0.0371907069988299 0 0 0.0181616522109089 0.0229280008987673 0.0255705965553751 0.0168478088234076 0 0 0 0 0.0172245815513951 0 0 0 0 0 0 0 0 0 0 0 0 0 0 0 0 0 0 0 0 0
0 0 0 0 0 0 0 0 0 0 0 0 0 0 0 0 0 0 0 0 0 0 0 0 0 0 0 0 0 0 0 0 0 0 0 0 0 0 0 0 0 0 0 0 0 0 0 0 0 0 0 0 0 0 0 0 0 0 0 0 0 0 0 0 0 0 0 0 0 0 0 0 0 0 0 0 0 0 0 0 0 0 0 0 0 0 0 0 0 0 0 0 0 0 0 0 0 0 0 0 0 0 0 0 0 0 0 0 0 0 0 0 0 0 0 0 0 0 0 0 0 0 0 0 0 0 0 0 0 0 0 0 0 0 0 0 0 0 0 0 0 0 0 0 0 0 0 0 0 0 0 0 0 0 0 0 0 0 0 0 0 0 0 0 0 0 0 0 0 0 0 0 0 0 0 0 0 0 0 0 0 0 0 0 0 0 0 0 0 0 0 0 0.367926107387875 0 0 0.085694624069888 0 0 0 0 0 0 0 0 0 0 0 0 0 0 0.0228944565570476 0 0 0 0 0 0.0106139143748063 0 0.0175360383865034 0.0859595403207714 0 0.0297806536397067 0 0 0 0 0 0 0 0 0 0 0.0124231518477774 0 0 0 0 0 0 0 0 0 0 0.0138423684425315 0 0 0 0 0.0372676200616505 0.102600030486645 0 0 0 0.0122071621568623 0 0 0 0 0 0 0 0 0 0 0 0 0 0 0 0 0 0 0 0 0 0 0 0 0 0 0 0 0 0 0 0.0120199606283804 0 0 0 0 0 0 0 0 0 0 0 0 0 0 0 0 0 0 0 0 0.0221877212488564 0.167046650390698 0 0 0 0 0 0 0 0 0
0 0 0 0 0 0 0 0 0 0 0 0 0 0 0 0 0 0 0 0 0 0 0 0 0 0 0 0 0 0 0 0 0 0 0 0 0 0 0 0 0 0 0 0 0 0 0 0 0 0 0 0 0 0 0 0 0 0 0 0 0 0 0 0 0 0 0 0 0 0 0 0 0 0 0 0 0 0 0 0 0 0 0 0 0 0 0 0 0 0 0 0 0 0 0 0 0 0 0 0 0 0 0 0 0 0 0 0 0 0 0 0 0 0 0 0 0 0 0 0 0 0 0 0 0 0 0 0 0 0 0 0 0 0 0 0 0 0 0 0 0 0 0 0 0 0 0 0 0 0 0 0 0 0 0 0 0 0 0 0 0 0 0 0 0 0 0 0 0 0 0 0 0 0 0 0 0 0 0 0 0 0 0 0 0 0 0 0 0 0 0 0 0 0 0 0.0833715972088145 0 0 0 0 0 0 0 0 0 0 0 0 0 0 0 0 0 0 0.26733701563664 0 0.0549498257631088 0 0 0 0 0.117432434357725 0 0 0 0 0 0 0 0 0 0 0 0 0 0 0 0 0 0 0 0 0.124544810178892 0 0 0 0 0 0 0 0 0 0 0 0 0 0 0 0 0 0 0 0 0 0 0 0 0 0 0 0 0 0 0 0 0 0 0 0 0 0 0 0 0 0 0.0835162705744428 0 0 0 0 0 0 0 0 0 0 0 0 0 0 0 0.0987579262103836 0 0 0 0 0.10719205355419 0.0628980665158038 0 0 0 0 0 0 0 0 0
0 0 0 0 0 0 0 0 0 0 0 0 0 0 0 0 0 0 0 0 0 0 0 0 0 0 0 0 0 0 0 0 0 0 0 0 0 0 0 0 0 0 0 0 0 0 0 0 0 0 0 0 0 0 0 0 0 0 0 0 0 0 0 0 0 0 0 0 0 0 0 0 0 0 0 0 0 0 0 0 0 0 0 0 0 0 0 0 0 0 0 0 0 0 0 0 0 0 0 0 0 0 0 0 0 0 0 0 0 0 0 0 0 0 0 0 0 0 0 0 0 0 0 0 0 0 0 0 0 0 0 0 0 0 0 0 0 0 0 0 0 0 0 0 0 0 0 0 0 0 0 0 0 0 0 0 0 0 0 0 0 0 0 0 0 0 0 0 0 0 0 0 0 0 0 0 0 0 0 0 0 0 0 0 0 0.142219458582732 0 0 0 0 0 0 0 0 0 0 0 0 0.26914238008353 0 0 0 0 0 0 0 0 0 0 0 0 0 0 0 0 0 0 0 0 0 0 0 0.0712585892484268 0 0 0 0 0 0.39361011144427 0 0 0 0 0 0 0 0 0 0 0 0 0 0 0 0 0 0 0 0.0365823894314759 0.028613176367941 0 0 0 0.0143978882099785 0 0 0 0 0 0 0 0 0 0 0 0 0 0 0 0 0 0 0 0 0 0 0 0 0 0 0 0 0 0 0 0 0 0 0 0 0 0 0 0 0 0 0 0 0 0 0 0 0 0 0 0 0 0.0441760066316459 0 0 0 0 0 0 0 0 0
0 0 0 0 0 0 0 0 0 0 0 0 0 0 0 0 0 0 0 0 0 0 0 0 0 0 0 0 0 0 0 0 0 0 0 0 0 0 0 0 0 0 0 0 0 0 0 0 0 0 0 0 0 0 0 0 0 0 0 0 0 0 0 0 0 0 0 0 0 0 0 0 0 0 0 0 0 0 0 0 0 0 0 0 0 0 0 0 0 0 0 0 0 0 0 0 0 0 0 0 0 0 0 0 0 0 0 0 0 0 0 0 0 0 0 0 0 0 0 0 0 0 0 0 0 0 0 0 0 0 0 0 0 0 0 0 0 0 0 0 0 0 0 0 0 0 0 0 0 0 0 0 0 0 0 0 0 0 0 0 0 0 0 0 0 0 0 0 0 0 0 0 0 0 0 0 0 0 0 0 0 0 0 0 0 0 0 0 0 0 0 0 0 0 0 0 0 0 0 0 0 0 0 0 0 0 0 0 0 0 0 0.420188743250499 0 0 0 0 0 0 0 0 0.199635458502917 0 0 0 0 0 0 0 0.380175798246584 0 0 0 0 0 0 0 0 0 0 0 0 0 0 0 0 0 0 0 0 0 0 0 0 0 0 0 0 0 0 0 0 0 0 0 0 0 0 0 0 0 0 0 0 0 0 0 0 0 0 0 0 0 0 0 0 0 0 0 0 0 0 0 0 0 0 0 0 0 0 0 0 0 0 0 0 0 0 0 0 0 0 0 0 0 0 0 0
0 0 0 0 0 0 0 0 0 0 0 0 0 0 0 0 0 0 0 0 0 0 0 0 0 0 0 0 0 0 0 0 0 0 0 0 0 0 0 0 0 0 0 0 0 0 0 0 0 0 0 0 0 0 0 0 0 0 0 0 0 0 0 0 0 0 0 0 0 0 0 0 0 0 0 0 0 0 0 0 0 0 0 0 0 0 0 0 0 0 0 0 0 0 0 0 0 0 0 0 0 0 0 0 0 0 0 0 0 0 0 0 0 0 0 0 0 0 0 0 0 0 0 0 0 0 0 0 0 0 0 0 0 0 0 0 0 0 0 0 0 0 0 0 0 0 0 0 0 0 0 0 0 0 0 0 0 0 0 0 0 0 0 0 0 0 0 0 0.0141097729956279 0 0.0327971043040573 0.0316516904000558 0 0 0 0 0 0 0 0 0 0 0 0 0 0 0 0 0 0.0312234421001913 0 0 0 0 0 0 0 0 0 0 0 0 0 0 0 0 0 0 0 0 0 0.0253671073146706 0.050219660286937 0 0 0 0 0.117603950731648 0.0275516229831583 0 0.100739178901059 0 0.0669884523586687 0.0143818657522618 0 0 0.0906142796843102 0.0696707363235511 0 0 0 0 0.199458503829647 0 0 0 0 0 0 0 0 0 0 0 0 0 0 0 0.0346064267379443 0.0155069798722239 0 0.00727145707356008 0 0.013708932562449 0 0 0 0 0 0 0 0 0 0 0 0 0 0 0 0 0 0 0 0 0 0 0 0 0.0242244800482838 0 0 0 0 0 0 0 0 0 0 0 0 0 0 0 0 0 0 0 0 0 0 0 0 0 0 0 0 0.0323043557396953 0 0 0 0 0 0 0 0 0
0 0 0 0 0 0 0 0 0 0 0 0 0 0 0 0 0 0 0 0 0 0 0 0 0 0 0 0 0 0 0 0 0 0 0 0 0 0 0 0 0 0 0 0 0 0 0 0 0 0 0 0 0 0 0 0 0 0 0 0 0 0 0 0 0 0 0 0 0 0 0 0 0 0 0 0 0 0 0 0 0 0 0 0 0 0 0 0 0 0 0 0 0 0 0 0 0 0 0 0 0 0 0 0 0 0 0 0 0 0 0 0 0 0 0 0 0 0 0 0 0 0 0 0 0 0 0 0 0 0 0 0 0 0 0 0 0 0 0 0 0 0 0 0 0 0 0 0 0 0 0 0 0 0 0 0 0 0 0 0 0 0 0 0 0 0 0 0 0 0 0 0 0 0 0 0 0 0 0 0 0 0 0 0 0 0 0 0 0 0 0 0 0 0 0 0 0 0 0 0 0 0 0 0 0 0 0 0 0 0 0 0 0 0 0 0 0 0 0 0 0 0 0 0.527013733854129 0 0 0 0 0 0 0 0.168176246173546 0 0 0 0 0 0 0 0 0 0 0 0 0 0 0 0 0 0 0 0 0 0 0 0 0 0 0 0 0 0 0 0 0 0 0 0 0 0 0 0 0 0 0 0 0 0 0 0 0 0 0 0 0 0 0 0 0 0 0 0 0 0 0 0 0 0 0 0 0 0 0 0 0 0 0 0 0 0 0 0 0.0388652665907481 0.0862730996493201 0.179671653732257 0 0
0 0 0 0 0 0 0 0 0 0 0 0 0 0 0 0 0 0 0 0 0 0 0 0 0 0 0 0 0 0 0 0 0 0 0 0 0 0 0 0 0 0 0 0 0 0 0 0 0 0 0 0 0 0 0 0 0 0 0 0 0 0 0 0 0 0 0 0 0 0 0 0 0 0 0 0 0 0 0 0 0 0 0 0 0 0 0 0 0 0 0 0 0 0 0 0 0 0 0 0 0 0 0 0 0 0 0 0 0 0 0 0 0 0 0 0 0 0 0 0 0 0 0 0 0 0 0 0 0 0 0 0 0 0 0 0 0 0 0 0 0 0 0 0 0 0 0 0 0 0 0 0 0 0 0 0 0 0 0 0 0 0 0 0 0 0 0 0 0 0 0 0 0 0 0 0 0 0 0 0 0 0 0 0 0 0 0 0 0 0 0 0 0 0 0 0 0 0 0 0 0 0 0 0 0 0 0 0 0 0 0 0 0 0 0 0 0 0 0 0 0 0 0 0 0 0 0 0 0 0 0 0 0 0 0 0 0 0 0 0 0 0 0 0 0 0 0 0 0 0 0 0 0 1 0 0 0 0 0 0 0 0 0 0 0 0 0 0 0 0 0 0 0 0 0 0 0 0 0 0 0 0 0 0 0 0 0 0 0 0 0 0 0 0 0 0 0 0 0 0 0 0 0 0 0 0 0 0 0 0 0 0 0 0 0 0 0
0 0 0 0 0 0 0 0 0 0 0 0 0 0 0 0 0 0 0 0 0 0 0 0 0 0 0 0 0 0 0 0 0 0 0 0 0 0 0 0 0 0 0 0 0 0 0 0 0 0 0 0 0 0 0 0 0 0 0 0 0 0 0 0 0 0 0 0 0 0 0 0 0 0 0 0 0 0 0 0 0 0 0 0 0 0 0 0 0 0 0 0 0 0 0 0 0 0 0 0 0 0 0 0 0 0 0 0 0 0 0 0 0 0 0 0 0 0 0 0 0 0 0 0 0 0 0 0 0 0 0 0 0 0 0 0 0 0 0 0 0 0 0 0 0 0 0 0 0 0 0 0 0 0 0 0 0 0 0 0 0 0 0 0 0 0 0 0 0 0 0 0 0 0 0 0 0 0 0 0 0 0 0 0 0.267328191192418 0 0 0 0 0 0 0 0 0 0 0 0 0 0 0 0 0 0 0 0 0 0 0 0 0 0 0 0 0 0 0 0 0 0 0 0 0 0 0.248790271357004 0 0 0 0 0 0.252107474975098 0 0 0 0 0 0 0 0 0 0 0 0 0 0 0 0 0 0 0.0640465531253855 0.0448865904800258 0 0 0 0.0263310261061638 0 0 0 0 0 0 0 0 0 0 0 0 0 0 0 0 0 0 0 0 0 0 0 0 0 0 0 0 0 0 0 0 0 0 0 0 0 0 0 0 0 0 0 0 0 0 0 0 0 0 0 0 0 0.0965098927639046 0 0 0 0 0 0 0 0 0
0 0 0 0 0 0 0 0 0 0 0 0 0 0 0 0 0 0 0 0 0 0 0 0 0 0 0 0 0 0 0 0 0 0 0 0 0 0 0 0 0 0 0 0 0 0 0 0 0 0 0 0 0 0 0 0 0 0 0 0 0 0 0 0 0 0 0 0 0 0 0 0 0 0 0 0 0 0 0 0 0 0 0 0 0 0 0 0 0 0 0 0 0 0 0 0 0 0 0 0 0 0 0 0 0 0 0 0 0 0 0 0 0 0 0 0 0 0 0 0 0 0 0 0 0 0 0 0 0 0 0 0 0 0 0 0 0 0 0 0 0 0 0 0 0 0 0 0 0 0 0 0 0 0 0 0 0 0 0 0 0 0 0 0 0 0 0 0 0 0 0 0 0.0267953900063613 0 0 0 0 0 0 0 0 0 0 0 0 0 0 0 0 0 0 0 0 0 0 0.0111625831035303 0 0 0 0 0 0 0 0 0.0151006279080337 0 0 0 0 0.0243004110899527 0.0187680858952879 0 0 0 0 0.0302696850697479 0 0.0194179151423399 0.2634450977508 0 0 0 0 0 0.0113524379120288 0 0 0 0.171238935644864 0 0 0 0 0 0 0 0 0 0 0 0 0 0 0.00479808283442616 0 0 0 0 0.103658289335925 0.102286423572248 0 0 0 0.0327458225624628 0 0 0 0 0 0 0 0 0 0 0 0 0 0 0 0 0 0.0180592489269909 0 0.0159511085759448 0 0 0 0 0 0 0 0 0 0 0 0 0 0 0 0 0 0 0 0 0 0 0 0 0 0 0 0 0 0 0 0 0 0.130649854669056 0 0 0 0 0 0 0 0 0
0 0 0 0 0 0 0 0 0 0 0 0 0 0 0 0 0 0 0 0 0 0 0 0 0 0 0 0 0 0 0 0 0 0 0 0 0 0 0 0 0 0 0 0 0 0 0 0 0 0 0 0 0 0 0 0 0 0 0 0 0 0 0 0 0 0 0 0 0 0 0 0 0 0 0 0 0 0 0 0 0 0 0 0 0 0 0 0 0 0 0 0 0 0 0 0 0 0 0 0 0 0 0 0 0 0 0 0 0 0 0 0 0 0 0 0 0 0 0 0 0 0 0 0 0 0 0 0 0 0 0 0 0 0 0 0 0 0 0 0 0 0 0 0 0 0 0 0 0 0 0 0 0 0 0 0 0 0 0 0 0 0 0 0 0 0 0 0 0 0 0 0 0 0 0 0 0 0 0 0 0 0 0 0 0 0 0 0 0 0 0 0 0 0 0 0 0 0 0 0 0 0 0 0 0 0 0 0 0 0 0 0 0 0 0 0 0 0 0.0112358370948578 0 0 0 0 0 0 0 0 0 0 0 0 0 0 0 0 0 0 0 0.0201225762227757 0 0.0901663848806161 0.0169310934350636 0 0 0.163898317435671 0.02891860557613 0.0253148445937296 0.213727157591472 0.0243692103647752 0 0.0420057496441329 0.0456044739253795 0.0320638196378352 0.066681954324881 0.0376183477652802 0 0 0 0 0 0 0 0 0 0 0 0 0 0 0 0 0 0 0 0 0 0 0 0 0 0 0 0 0 0 0 0 0 0 0 0 0 0 0.144498125006146 0 0 0 0 0.0149232330341727 0 0 0 0 0 0 0 0 0 0 0 0 0 0.00873628612135957 0 0.0131839833457216 0 0
0 0 0 0 0 0 0 0 0 0 0 0 0 0 0 0 0 0 0 0 0 0 0 0 0 0 0 0 0 0 0 0 0 0 0 0 0 0 0 0 0 0 0 0 0 0 0 0 0.0025626455586836 0 0 0 0 0 0 0 0 0 0 0 0 0 0 0 0 0 0 0 0 0 0 0 0 0 0 0 0 0 0 0 0 0 0 0 0 0 0 0 0 0 0 0 0 0 0 0 0 0 0 0 0 0 0 0 0 0 0 0 0 0 0 0 0 0 0 0 0 0 0 0 0 0 0 0 0 0 0 0 0 0 0 0 0 0 0 0 0 0 0 0 0 0 0 0 0 0 0 0 0 0 0 0 0 0 0 0 0 0 0 0 0 0 0 0 0 0 0 0 0 0 0 0 0 0 0 0 0 0 0 0 0 0 0 0 0 0 0.00642108840981826 0 0.00393658884209773 0 0 0 0 0 0 0 0 0 0 0 0 0 0 0 0 0 0 0 0 0 0 0 0 0 0 0 0 0 0 0 0 0 0 0 0 0 0 0 0 0 0 0 0 0 0 0.121240725858034 0 0 0 0 0 0 0 0 0.00466077588680533 0.0791928301271411 0.019234336629376 0 0.12700527505162 0 0.0371140099869676 0.149426347420412 0.0285924663053603 0.00472740839451321 0.0918386440595673 0.102026409949377 0.0115102756203034 0.0113934153978111 0.0105516814324269 0 0 0 0 0 0 0 0 0 0 0 0 0 0 0 0 0 0 0 0 0 0 0 0 0 0 0 0 0 0 0 0 0 0 0 0 0 0 0 0.00911361967424679 0.142110725079369 0 0 0 0 0 0 0 0 0 0 0.00940128536642133 0 0.00508442699408326 0.0228550179555643 0 0 0
0 0 0 0 0 0 0 0 0 0 0 0 0 0 0 0 0 0 0 0 0 0 0 0 0 0 0 0 0 0 0 0 0 0 0 0 0 0 0 0 0 0 0 0 0 0 0 0 0.00123232261760583 0 0 0 0 0 0 0 0 0 0 0 0 0 0 0 0 0 0 0 0 0 0 0 0 0 0 0 0 0 0 0 0 0 0 0 0 0 0 0 0 0 0 0 0 0 0 0 0 0 0 0 0 0 0 0 0 0 0 0 0 0 0 0 0 0 0 0 0 0 0 0 0 0 0 0 0 0 0 0 0 0 0 0 0 0 0 0 0 0 0 0 0 0 0 0 0 0 0 0 0 0 0 0 0 0 0 0 0 0 0 0 0 0 0 0 0 0 0 0 0 0 0 0 0 0 0 0 0 0 0 0 0 0 0 0 0 0 0.0105468569449686 0 0.0224503090708861 0 0.0039871762389524 0 0 0 0 0 0 0 0 0 0 0 0 0 0 0 0 0 0 0 0 0 0 0 0 0 0 0 0 0 0 0 0 0 0 0 0 0 0 0 0 0 0 0 0.159594713239147 0 0 0 0 0 0 0 0 0 0.00141908617499216 0.145979234885932 0.0396114763714482 0 0.0243571815972795 0 0.0196500486405205 0.0342926700472499 0.0170266016690688 0.00125844272533087 0.0655141874418178 0.0304596790686203 0.0487229945021522 0.0411874555636943 0.0316535983900136 0 0 0 0 0 0 0 0 0 0 0 0 0 0 0 0 0 0 0 0 0 0 0 0.00593484507724907 0 0 0 0 0 0 0 0 0 0 0 0 0 0 0.0880047477814471 0.014020280345258 0.137883979102056 0 0 0 0 0 0 0 0 0 0.00868626451989797 0.0088878019797564 0.0351994991998247 0 0.00243854680483082 0 0 0
0 0 0 0 0 0 0 0 0 0 0 0 0 0 0 0 0 0 0 0 0 0 0 0 0 0 0 0 0 0 0 0 0 0 0 0 0 0 0 0 0 0 0 0 0 0 0 0 0 0 0 0 0 0 0 0 0 0 0 0 0 0 0 0 0 0 0 0 0 0 0 0 0 0 0 0 0 0 0 0 0 0 0.048840923976536 0 0.108166319789627 0 0 0 0 0 0 0 0 0 0 0 0 0 0 0 0 0 0 0 0 0 0 0 0 0 0 0 0 0 0 0 0 0 0 0 0 0 0 0 0 0 0 0 0 0 0 0 0 0 0 0 0 0 0 0 0 0 0 0 0 0 0 0 0 0 0 0 0 0 0 0 0 0 0 0 0 0 0 0 0 0 0 0 0 0 0 0 0 0 0 0 0 0 0 0 0 0 0 0 0 0 0 0 0 0 0 0 0 0 0 0 0.127700066523048 0 0 0 0 0 0 0 0 0 0 0 0 0 0 0 0 0 0 0 0 0 0 0 0 0 0 0 0 0 0 0 0 0 0 0 0 0 0 0 0 0 0.0283227494285553 0 0.478217200407274 0.0763074482630251 0 0 0 0 0 0 0.0513160853701072 0 0 0.0434554270299285 0 0 0 0 0 0 0 0 0 0 0 0 0 0 0 0 0 0 0 0 0 0 0 0 0 0 0 0 0 0 0 0 0 0 0 0 0 0 0 0 0 0.0301562494483193 0 0 0 0 0 0 0 0 0 0 0 0 0 0 0 0 0 0 0 0.00751752976357926 0 0 0
0 0 0 0 0 0 0 0 0 0 0 0 0 0 0 0 0 0 0 0 0 0 0 0 0 0 0 0 0 0 0 0 0 0 0 0 0 0 0 0 0 0 0 0 0 0 0 0 0 0 0 0 0 0 0 0 0 0 0 0 0 0 0 0 0 0 0 0 0 0 0 0 0 0 0 0 0 0 0 0 0 0 0 0 0 0 0 0 0 0 0 0 0 0 0 0 0 0 0 0 0 0 0 0 0 0 0 0 0 0 0 0 0 0 0 0 0 0 0 0 0 0 0 0 0 0 0 0 0 0 0 0 0 0 0 0 0 0 0 0 0 0 0 0 0 0 0 0 0 0 0 0 0 0 0 0 0 0 0 0 0 0 0 0 0 0 0 0 0 0 0 0 0 0 0 0 0 0 0 0 0 0 0 0 0 0 0 0 0 0 0 0 0 0 0 0 0 0 0 0 0 0 0 0 0 0 0 0 0 0 0 0 0 0 0 0 0 0 0 0 0 0 0 0.140211162180809 0 0 0 0 0 0 0 0 0 0 0 0 0 0 0 0.0988188096683936 0 0 0 0 0 0 0 0 0 0 0 0 0 0 0 0 0 0 0 0 0 0 0 0 0 0 0 0 0 0 0 0 0 0 0 0 0 0 0 0 0 0 0 0.278221250785145 0 0 0 0 0 0 0 0.467281633118969 0 0 0 0 0 0 0 0 0 0 0 0 0 0 0 0 0 0 0 0 0 0 0.0154671442466836 0 0
0 0 0 0 0 0 0 0 0 0 0 0 0 0 0 0 0 0 0 0 0 0 0 0 0 0 0 0 0 0 0 0 0 0 0 0 0 0 0 0 0 0 0 0 0 0 0 0 0 0 0 0 0 0 0 0 0 0 0 0 0 0 0 0 0 0 0 0 0 0 0 0 0 0 0 0 0 0 0 0 0 0 0 0 0.0820836796499333 0 0 0 0 0 0 0 0 0 0 0 0 0 0 0 0 0 0 0 0 0 0 0 0 0 0 0 0 0 0 0 0 0 0 0 0 0 0 0 0 0 0 0 0 0 0 0 0 0 0 0 0 0 0 0 0 0 0 0 0 0 0 0 0 0 0 0 0 0 0 0 0 0 0 0 0 0 0 0 0 0 0 0 0 0 0 0 0 0 0 0 0 0 0 0 0 0 0 0 0 0 0 0 0 0 0 0 0 0 0 0 0 0 0 0 0 0 0 0 0 0 0 0 0 0 0 0 0 0 0 0 0 0 0 0 0 0 0 0 0 0 0 0 0 0 0 0 0 0.0283922560749962 0 0 0.117428539952581 0 0 0.109263706024083 0.44983977327552 0 0 0 0 0 0 0 0 0 0 0 0 0 0 0 0 0 0 0 0 0 0 0 0 0 0 0 0 0 0 0 0 0 0 0 0 0 0 0 0 0 0 0 0 0 0 0 0 0 0 0 0 0.212992045022886 0 0 0 0 0 0 0 0 0 0 0 0 0 0 0 0 0 0 0 0 0 0 0
0 0 0 0 0 0 0 0 0 0 0 0 0 0 0 0 0 0 0 0 0 0 0 0 0 0 0 0 0 0 0 0 0 0 0 0 0 0 0 0 0 0 0 0 0 0 0 0 0 0 0 0 0 0 0 0 0 0 0 0 0 0 0 0 0 0 0 0 0 0 0 0 0 0 0 0 0 0 0 0 0 0 0 0 0 0 0 0 0 0 0 0 0 0 0 0 0 0 0 0 0 0 0 0 0 0 0 0 0 0 0 0 0 0 0 0 0 0 0 0 0 0 0 0 0 0 0 0 0 0 0 0 0 0 0 0 0 0 0 0 0 0 0 0 0 0 0 0 0 0 0 0 0 0 0 0 0 0 0 0 0 0 0 0 0 0 0 0 0 0 0 0 0 0 0 0 0 0 0 0 0 0 0 0 0 0 0 0 0 0 0 0 0 0 0 0 0 0 0 0 0 0 0 0 0 0 0 0 0 0 0 0 0 0 0 0 0 0 0 0 0 0 0 0 0 0 0 0 0 0 0 0 0 0 0 0 0 0.145016882734072 0.137920641296204 0 0 0 0 0 0 0 0 0 0 0 0 0 0 0 0 0 0 0 0 0 0 0 0 0 0 0 0 0 0 0 0 0 0 0 0 0 0 0 0 0 0 0 0 0.286994752554156 0 0 0 0 0 0 0 0 0 0.413230512626476 0 0 0 0 0 0 0 0 0 0 0 0 0 0 0 0 0 0 0 0 0.0168372107890915 0 0
0 0 0 0 0 0 0 0 0 0 0 0 0 0 0 0 0 0 0 0 0 0 0 0 0 0 0 0 0 0 0 0 0 0 0 0 0 0 0 0 0 0 0 0 0 0 0 0 0 0 0 0 0.00510268743804557 0 0 0 0 0 0 0 0 0 0 0 0 0 0 0 0 0 0 0 0 0 0 0 0 0 0 0 0 0 0.0263063456243492 0.00500308297925492 0.0401515427089998 0 0.00221998783275818 0 0 0 0 0 0 0 0 0 0 0 0 0 0 0 0 0 0 0 0 0 0 0 0 0 0 0 0 0 0 0 0 0 0 0 0 0 0 0 0 0 0 0 0 0 0 0 0 0 0 0 0 0 0 0 0 0 0 0 0 0 0 0 0 0 0 0 0 0 0 0 0 0 0 0 0 0 0 0 0 0 0 0 0 0 0 0 0 0 0 0 0 0 0 0 0 0 0 0 0 0 0 0 0 0 0 0 0 0 0.105465309483104 0 0 0 0 0 0 0 0 0 0 0 0 0 0 0 0 0 0 0 0 0 0 0 0 0 0 0 0 0 0 0 0 0 0 0 0 0.0129796964084444 0 0 0.20228654577713 0 0.0458945807063862 0 0 0.216177118443778 0 0.00933882881603096 0.00268672994869535 0 0 0.0324382329104181 0.030403330967274 0 0.03300635414075 0.0235400449978497 0 0.00413232468668295 0 0 0 0 0 0 0 0 0 0 0 0 0 0 0 0 0 0 0 0 0 0 0 0 0 0 0 0 0 0 0 0 0 0 0 0 0 0 0 0.18425220624837 0 0 0 0 0 0 0 0 0 0 0 0.00233527024797186 0 0.00485484827848517 0 0 0 0 0 0.00595848132240366 0.00546645003281801 0 0
0 0 0 0 0 0 0 0 0 0 0 0 0 0 0 0 0 0 0 0 0 0 0 0 0 0 0 0 0 0 0 0 0 0 0 0 0 0 0 0 0 0 0 0 0 0 0 0 0 0 0 0 0.00472172237174491 0 0 0 0 0 0 0 0 0 0 0 0 0 0 0 0 0 0 0 0 0 0 0 0 0 0 0 0 0 0 0.00804148860340428 0.0070427474171477 0 0.00286576760638124 0 0 0 0 0 0 0 0 0 0.00357316144722162 0 0 0 0 0 0 0 0 0 0 0 0 0 0 0 0 0 0 0 0 0 0 0 0 0 0 0 0 0 0 0 0 0 0 0 0 0 0 0 0 0 0 0 0 0 0 0 0 0 0 0 0 0 0 0 0 0 0 0 0 0 0 0 0 0 0 0 0 0 0 0 0 0 0 0 0 0 0 0 0 0 0 0 0 0 0 0 0 0 0 0 0 0 0 0 0 0 0 0 0.356026598066382 0 0 0 0 0 0 0 0 0 0 0 0 0 0 0 0 0 0 0 0 0 0 0 0 0 0 0 0 0 0 0 0 0 0 0 0 0.00341130452321876 0 0 0.0451777235283693 0 0 0 0.302569627230695 0 0 0.0168072172052493 0.00830495911916319 0 0 0.0206526149040662 0.0297049636663515 0.00373732599867954 0.0148381403976769 0.0190990825526014 0 0.00555998688201187 0 0 0 0 0 0 0 0 0 0 0 0 0 0 0 0 0 0 0 0 0 0 0 0 0 0 0 0 0 0 0 0 0 0 0 0 0 0 0 0.123381402191172 0 0 0 0 0.00273219369252449 0 0 0 0 0 0 0.00273214118165784 0 0.00325602916337218 0 0 0.00285087252179157 0 0 0.00764920899782703 0.00526372073128983 0 0
0 0 0 0 0 0 0 0 0 0 0 0 0 0 0 0 0 0 0 0 0 0 0 0 0 0 0 0 0 0 0 0 0 0 0 0 0 0 0 0 0 0 0 0 0 0 0 0 0 0 0 0 0 0 0 0 0 0 0 0 0 0 0 0 0 0 0 0 0 0 0 0 0 0 0 0 0 0 0 0 0 0 0 0 0 0 0 0 0 0 0 0 0 0 0 0 0 0 0 0 0 0 0 0 0 0 0 0 0 0 0 0 0 0 0 0 0 0 0 0 0 0 0 0 0 0 0 0 0 0 0 0 0 0 0 0 0 0 0 0 0 0 0 0 0 0 0 0 0 0 0 0 0 0 0 0 0 0 0 0 0 0 0 0 0 0 0 0 0 0 0 0 0 0 0 0 0 0 0 0 0 0 0 0 0 0 0 0 0 0 0 0 0 0 0 0.0486135056466462 0 0.10134105747008 0 0 0 0 0 0 0 0 0 0 0 0 0 0 0 0 0 0 0 0 0 0 0 0 0 0 0 0.0475676605105951 0 0 0 0 0 0 0 0 0 0 0 0 0 0 0 0 0 0.0435908869384857 0 0 0 0 0.0834439089372668 0.453696894083205 0 0 0 0.0163783459497178 0 0 0 0 0 0 0 0 0 0 0 0 0 0 0 0 0 0 0 0 0 0 0 0 0 0 0 0 0 0 0 0 0 0 0 0 0 0 0 0 0 0.0463329356759448 0 0 0.0273147134852094 0 0 0 0 0 0 0 0 0.0309007449349051 0.0575692991819784 0 0 0 0.0194622401873832 0 0.0237878069985827 0 0
0 0 0 0 0 0 0 0 0 0 0 0 0 0 0 0 0 0 0 0 0 0 0 0 0 0 0 0 0 0 0 0 0 0 0 0 0 0 0 0 0 0 0 0 0 0 0 0 0 0 0 0 0 0 0 0 0 0 0 0 0 0 0 0 0 0 0 0 0 0 0 0 0 0 0 0 0 0 0 0 0 0 0 0 0 0 0 0 0 0 0 0 0 0 0 0 0 0 0 0 0 0 0 0 0 0 0 0 0 0 0 0 0 0 0 0 0 0 0 0 0 0 0 0 0 0 0 0 0 0 0 0 0 0 0 0 0 0 0 0 0 0 0 0 0 0 0 0 0 0 0 0 0 0 0 0 0 0 0 0 0 0 0.00183747818027762 0 0 0 0 0 0 0 0 0 0 0 0 0 0 0 0.0132899958379411 0 0 0 0 0 0 0 0 0.00490547343950819 0 0 0 0 0.00236472419901986 0.0031357127639758 0 0 0.00962259463834875 0.271618173213397 0 0 0 0 0 0 0 0.0665424971012815 0 0 0 0 0 0 0 0 0 0 0 0 0 0 0 0.0161989872791831 0 0.0014638902956823 0.00421598798453765 0 0 0 0 0 0 0 0.00159918740044561 0 0 0 0 0 0 0 0.00717013068332791 0.0092196590863276 0.00766269309780893 0 0.0990510525601791 0 0 0.00958395243480629 0.16460982703105 0.0945663634683977 0 0.0271792834916179 0 0.0444930008275664 0 0 0 0 0 0 0 0 0 0 0 0 0 0 0 0 0 0 0 0 0 0 0 0 0 0 0 0 0 0 0 0 0 0 0 0.00292026846782884 0 0 0 0.00592311248820672 0.0067746880703181 0.0166688684777402 0 0 0.0112169212310261 0 0 0 0 0 0 0.00226387338976261 0 0.0658371679178612 0.003895262441729 0 0 0 0.0135496056043969 0.00282250150052472 0 0 0.00779706539592575
0 0 0 0 0 0 0 0 0 0 0 0 0 0 0 0 0 0 0 0 0 0 0 0 0 0 0 0 0 0 0 0 0 0 0 0 0 0 0 0 0 0 0 0 0 0 0 0 0 0 0 0 0 0 0 0 0 0 0 0 0 0 0 0 0 0 0 0 0 0 0 0 0 0 0 0 0 0 0 0 0 0 0 0 0 0 0 0 0 0 0 0 0 0 0 0 0 0 0 0 0 0 0 0 0 0 0 0 0 0 0 0 0 0 0 0 0 0 0 0 0 0 0 0 0 0 0 0 0 0 0 0 0 0 0 0 0 0 0 0 0 0 0 0 0 0 0 0 0 0 0 0 0 0 0 0 0 0 0 0 0 0 0 0 0 0 0.00960126976710161 0 0 0 0 0 0 0 0 0 0 0.0583321988805199 0.0371698354425158 0 0 0 0 0 0 0 0 0.00352288858212462 0 0 0 0 0 0 0 0 0.0178460645287094 0.0658060716142787 0 0 0 0 0 0 0 0.118853117936136 0 0 0 0 0 0 0 0 0 0 0 0 0 0 0 0 0 0 0 0 0 0 0 0 0 0 0 0.0252576213690064 0.00430400662250648 0.000995528062415429 0 0 0 0 0.00287621993934149 0.00635213864528056 0 0.138109169816098 0 0 0 0.063789836599831 0.127361594092045 0.00515839360585236 0 0.0924609584849825 0 0.0287626647939425 0 0 0.0010202278157617 0 0 0 0 0 0 0 0 0 0 0.00452769038698004 0 0.00683995867687377 0 0 0 0 0 0 0 0 0 0 0 0 0 0 0.00471450621371754 0 0.0141434033673547 0 0.00502145086128033 0.0100619625259494 0 0 0 0 0.0216644067272429 0.036452958778216 0 0 0.0223491372024347 0.00412969644478899 0 0 0 0 0 0.00432819209034272 0 0.0146863610625936 0.00372803316180627 0 0.0017981253013706 0 0.0274192565937882 0.0031517400526051 0 0 0.00740331395420638
0 0 0 0 0 0 0 0 0 0 0 0 0 0 0 0 0 0 0 0 0 0 0 0 0 0 0 0 0 0 0 0 0 0 0 0 0 0 0 0 0 0 0 0 0 0 0 0 0 0 0 0 0 0 0 0 0 0 0 0 0 0 0 0 0 0 0 0 0 0 0 0 0 0 0 0 0 0 0 0 0 0 0 0 0 0 0 0 0 0 0 0 0 0 0 0 0 0 0 0 0 0 0 0 0 0 0 0 0 0 0 0 0 0 0 0 0 0 0 0 0 0 0 0 0 0 0 0 0 0 0 0 0 0 0 0 0 0 0 0 0 0 0 0 0 0 0 0 0 0 0 0 0 0 0 0 0 0 0 0 0 0 0 0 0 0 0 0 0 0 0 0 0 0 0 0 0 0 0 0 0 0 0 0 0 0 0.00607592050608631 0 0.0160845823168103 0 0.00433279744533093 0 0 0 0 0 0 0 0 0 0 0 0 0 0 0 0 0 0 0 0 0 0 0 0 0 0 0 0 0 0 0 0 0 0 0 0 0 0 0 0 0 0 0.00308387025069253 0.050605925330083 0.0708657873632732 0 0 0 0 0 0 0 0 0 0 0.0818170585288653 0 0 0 0.0214955686075215 0.00708036653500041 0.0223391117378085 0.0047617977806966 0.145209345361873 0.0696009566837904 0.0454751933397045 0.0479114752835821 0.0853023890180008 0 0 0 0 0 0 0 0 0 0 0 0 0 0 0 0 0 0 0 0 0 0 0 0.00818469745622387 0 0 0 0 0 0 0 0 0 0 0 0 0 0 0.111180937723344 0.0124635491764369 0.10404089110623 0 0 0 0 0 0 0 0 0 0.0192673918350356 0.00914949590146763 0.0504660489703523 0 0.00320484174179112 0 0 0
0 0 0 0 0 0 0 0 0 0 0 0 0 0 0 0 0 0 0 0 0 0 0 0 0 0 0 0 0 0 0 0 0 0 0 0 0 0 0 0 0 0 0 0 0 0 0 0 0 0 0 0 0 0 0 0 0 0 0 0 0 0 0 0 0 0 0 0 0 0 0 0 0 0 0 0 0 0 0 0 0 0 0 0 0 0 0 0 0 0 0 0 0 0 0 0 0 0 0 0 0 0 0 0 0 0 0 0 0 0 0 0 0 0 0 0 0 0 0 0 0 0 0 0 0 0 0 0 0 0 0 0 0 0 0 0 0 0 0 0.0016290166498441 0 0 0 0 0 0 0 0 0 0 0 0 0 0 0 0 0 0 0 0 0 0 0 0 0 0 0 0 0 0 0 0 0 0 0 0 0 0 0 0 0 0 0 0 0 0 0.00440225510237151 0 0.0119024235425005 0 0.00402934876351115 0 0 0 0 0 0 0 0 0 0 0 0 0 0 0 0 0 0 0 0 0 0 0 0 0 0 0 0 0 0 0 0 0 0 0 0 0 0 0 0 0 0 0.00391113766567475 0.0178074529988114 0.0278596496500359 0 0 0 0 0 0 0 0 0 0.118536731864158 0 0 0.0515400838455435 0 0.135807695063776 0.0689738176482919 0.105412416691395 0.00453215822695801 0.121243573534498 0.0451420439852763 0.0337205457199434 0.00866708877793584 0.0472479861708694 0 0.00234496017179251 0 0 0 0.0130105652213016 0 0 0 0 0 0 0 0 0.00432157432535225 0 0 0 0 0 0 0 0 0.00912199906289517 0 0 0 0 0 0 0 0 0 0 0 0 0 0 0.0617382918541772 0.0117212455939585 0.061697409656275 0 0 0 0 0 0.00220293174648148 0 0.00457063771723901 0 0.00539583391263796 0 0.0115091248364938 0 0 0 0 0
0 0 0 0 0 0 0 0 0 0 0 0 0 0 0 0 0 0 0 0 0 0 0 0 0 0 0 0 0 0 0 0 0 0 0 0 0 0 0 0 0 0 0 0 0 0 0 0 0 0 0 0 0 0 0 0 0 0 0 0 0 0 0 0 0 0 0 0 0 0 0 0 0 0 0 0 0 0 0 0 0 0 0 0 0 0 0 0 0 0 0 0 0 0 0 0 0 0 0 0 0 0 0 0 0 0 0 0 0 0 0 0 0 0 0 0 0 0 0 0 0 0 0 0 0 0 0 0 0 0 0 0 0 0 0 0 0 0 0 0 0 0 0 0 0 0 0 0 0 0 0 0 0 0 0 0 0 0 0 0 0 0 0 0 0 0 0 0 0 0 0 0 0 0 0 0 0 0.0276833765718043 0 0 0 0 0 0 0 0 0 0 0 0 0 0 0 0 0 0 0.0061143317084696 0.00994568767580648 0 0 0 0 0 0 0 0 0 0 0 0 0 0 0 0 0 0 0 0 0 0 0 0 0 0 0 0 0 0 0 0 0 0 0 0.062276218123728 0 0 0 0 0 0 0.0656598417646663 0.029867720906139 0 0.0252669393065453 0.120613538117801 0 0 0 0.178226907174551 0 0.0491882336168792 0.199043236338556 0 0.0943163132707163 0 0 0 0 0 0 0 0 0 0 0 0 0 0 0 0 0 0 0 0 0 0 0 0 0 0 0 0 0 0 0 0 0 0 0 0 0 0 0 0.0655266599153693 0 0.0208847842773192 0 0 0.00800117827819237 0 0 0 0 0 0 0 0 0.00918845429921498 0 0 0.0043105035484175 0 0 0.00486625907394101 0.0132478682483883 0 0.0057719477834947
0 0 0 0 0 0 0 0 0 0 0 0 0 0 0 0 0 0 0 0 0 0 0 0 0 0 0 0 0 0 0 0 0 0 0 0 0 0 0 0 0 0 0 0 0 0 0 0 0.000592666225952308 0 0 0 0 0 0 0 0 0 0 0 0 0 0 0 0 0 0 0 0 0 0 0 0 0 0 0 0 0 0 0 0 0 0 0 0.0019359604859531 0 0 0 0 0 0 0 0 0 0 0 0 0 0 0 0 0 0 0 0 0 0 0 0 0 0 0 0 0 0 0 0 0 0 0 0 0 0 0 0 0 0 0 0 0 0 0 0 0 0 0 0 0 0 0 0 0 0 0 0 0 0 0 0 0 0 0 0 0 0 0 0 0 0 0 0 0 0 0 0 0 0.00175882826439889 0 0 0 0 0 0 0 0 0 0 0.00355918721747671 0 0 0 0 0 0 0 0.000296550391592542 0 0.00479485622866037 0.000457036925874747 0 0 0 0 0 0.000481434238918702 0.00118037503428603 0.00557054360689278 0.0182731804717791 0 0 0 0 0 0 0.00170346280255631 0.00571994599481554 0 0 0 0 0 0 0 0 0.00193512859985311 0 0.00132196836671623 0.00236814199537951 0.0017189711209073 0.000582202355298462 0.000771911325524612 0.0151280387692986 0 0.000830347891450047 0.00356941224847167 0 0.0007578096581474 0 0.00311397004251544 0 0 0.000606168627976754 0.0108645500771969 0.000846977905010299 0.0264514290894954 0.0038537580271196 0.00524090239782665 0 0 0 0.00734060599837417 0.00512417750892241 0.0046127132462837 0.0517644792177972 0.0287244126376289 0 0.0115943900847216 0.021258928621518 0 0.123839797654934 0.0307148355463094 0.221435353164371 0.0298585298045311 0.071418404037869 0.0195408745209602 0.00678323610653308 0.000849889710362417 0 0.00784393995035947 0 0 0 0 0 0 0 0 0 0 0 0 0 0 0 0 0 0 0 0 0 0 0 0 0 0 0.00184307078896392 0 0 0 0 0 0 0 0.00916954653485704 0 0.0047291327893784 0 0 0.00529201422285728 0.00426515495722213 0 0 0 0 0.00367690001734505 0.00231406463333171 0.00941335806171391 0.163706819076821 0.00363598577080968 0.00361979760923634 0.00148448738862512 0.00375806229582608 0.00610980546894968 0.00218629107913402 0.00194996771446611 0 0.00385525739164218
0 0 0 0 0 0 0 0 0 0 0 0 0 0 0 0 0 0 0 0 0 0 0 0 0 0 0 0 0 0 0 0 0 0 0 0 0 0 0 0 0 0 0 0 0 0 0 0 0 0 0 0 0 0 0 0 0 0 0 0 0 0 0 0 0 0 0 0 0 0 0 0 0 0 0 0 0 0 0 0 0 0 0 0 0 0 0 0 0 0 0 0 0 0 0 0 0 0 0 0 0 0 0 0 0 0 0 0 0 0 0 0 0 0 0 0 0 0 0 0 0 0 0 0 0 0 0 0 0 0 0 0 0 0 0 0 0 0 0 0 0 0 0 0 0 0 0 0 0 0 0 0 0 0 0 0 0 0 0 0 0 0 0 0 0 0 0 0 0 0 0 0 0 0 0 0.00209698260599338 0 0 0 0 0 0 0 0 0 0 0 0 0 0 0 0.00191526287869781 0.00520638408962754 0 0 0.00789095453698052 0.00173062357120713 0.0347092480734315 0 0 0 0 0 0 0.00314161864154291 0 0 0.00115662596572701 0 0 0 0 0 0 0.0018985740741705 0 0.00557915243022705 0.00356833310192874 0.00175894653741486 0.00369390692167129 0 0.0575829397438767 0 0 0.0194176457732059 0 0.0011712191729057 0 0.00275720418220505 0 0 0.000839456790353706 0.0211840862743171 0 0 0 0 0 0 0 0 0.00127391413517451 0.049557758716989 0.0587620330658719 0.00229885289949144 0 0 0 0.244705802641159 0 0 0.01049888977669 0 0.0762238940646283 0 0 0 0 0 0 0 0 0 0 0 0 0 0 0 0 0 0 0 0 0 0 0 0 0 0 0 0 0 0 0 0.010794981940426 0 0 0 0 0 0 0 0 0 0 0 0 0.00191785888287585 0 0 0 0 0 0.00176645865124431 0 0.0428064665341176 0.307820515317672 0.00932962183893046 0 0 0 0.00306175151419173 0 0 0 0.00188203465505379
0 0 0 0 0 0 0 0 0 0 0 0 0 0 0 0 0 0 0 0 0 0 0 0 0 0 0 0 0 0 0 0 0 0 0 0 0 0 0 0 0 0 0 0 0 0 0 0 0 0 0 0 0 0 0 0 0 0 0 0 0 0 0 0 0 0 0 0 0 0 0 0 0 0 0 0 0 0 0 0 0 0 0 0 0 0 0 0 0 0 0 0 0 0 0 0 0 0 0 0 0 0 0 0 0 0 0 0 0 0 0 0 0 0 0 0 0 0 0 0 0 0 0 0 0 0 0 0 0 0 0 0 0 0 0 0 0 0 0 0.00116558821809708 0 0 0 0 0 0 0 0 0 0 0 0 0 0 0 0 0 0 0 0 0 0 0 0 0 0 0 0 0 0 0 0 0 0 0 0 0 0 0 0 0 0 0 0 0 0 0 0.00200224317259047 0.0014996521954327 0.00180062702790261 0 0 0 0 0.00143249918038993 0 0 0 0 0 0 0 0 0 0 0 0 0 0 0 0 0 0 0 0.00140903589316213 0 0 0 0 0 0 0 0 0 0 0 0 0 0 0 0 0 0 0.00502221838780248 0.0265901931196492 0.0106949132952578 0 0 0 0 0.027413502831666 0.00880503013129292 0 0 0 0.0240999999855938 0.10509532450608 0.0201829925593638 0.105658495994592 0 0 0.220247506620178 0.173754536846075 0.0234550422731387 0.0125804715811059 0.034088607205508 0.00318088858759288 0.0104870752314269 0.0613796126860186 0 0 0 0 0 0 0 0 0 0 0 0 0 0 0 0 0 0 0 0 0 0 0 0.00220390041450064 0 0 0 0 0 0 0 0 0 0 0.0219029018687701 0 0 0 0.0145658750575568 0.0057170764037178 0.0145376699874801 0 0 0 0 0.00356079101358756 0 0 0.0180619706167752 0 0.0157782557835493 0.0044477623735789 0.0143042378861862 0 0.0028735010643804 0 0 0
0 0 0 0 0 0 0 0 0 0 0 0 0 0 0 0 0 0 0 0 0 0 0 0 0 0 0 0 0 0 0 0 0 0 0 0 0 0 0 0 0 0 0 0 0 0 0 0 0.000844303989901333 0 0 0 0 0 0 0 0 0 0 0 0 0 0 0 0 0 0 0 0 0 0 0 0 0 0 0 0 0 0 0 0 0 0 0 0.00240225904365525 0 0 0 0 0 0 0 0 0 0 0 0 0 0 0 0 0 0 0 0 0 0 0 0 0 0 0 0 0 0 0 0 0 0 0 0 0 0 0 0 0 0 0 0 0 0 0 0 0 0 0 0 0 0 0 0 0 0 0 0 0 0 0 0 0 0 0 0 0 0 0 0 0 0 0 0 0 0 0 0 0 0 0 0 0 0 0 0 0 0 0 0 0 0 0 0 0 0 0 0 0 0 0.00478262513155145 0.000543858072040465 0 0 0 0 0 0.00182201858295627 0 0.00424892376876549 0 0 0 0 0 0 0 0 0 0 0 0 0 0 0 0 0 0.00269864141175648 0 0 0 0 0 0 0 0 0.000995207432368408 0 0 0 0 0.000944879960271778 0 0 0 0 0.00228894626117229 0.0449419677930328 0.00783531085885947 0.00640905645529413 0 0 0 0.00820758819176024 0.00475778889776701 0 0.0123427410136231 0.0301140095766251 0.00333246147603498 0.0224070443548944 0.0342857022910066 0.319774980722712 0.00767285276349299 0.0924596601457043 0 0.0934191483305971 0.0623509747753424 0.0347116012760625 0.0297465453926223 0.00176959807911078 0.00743641777328481 0.0265623539369836 0 0 0 0 0 0 0 0 0 0 0 0 0 0 0 0 0 0 0 0 0 0 0 0 0 0 0 0 0 0 0 0 0 0 0.0115764098522823 0 0 0 0 0.00785804584455947 0.0063497461967771 0 0 0 0 0.00559078052055849 0.00192370819038643 0.00335461459126028 0.0384074207103214 0 0.0160422744574616 0.00660507920150388 0.0115842806029132 0.00474485619281864 0.00649871710591945 0.00534680317448607 0 0.00200779559950202
0 0 0 0 0 0 0 0 0 0 0 0 0 0 0 0 0 0 0 0 0 0 0 0 0 0 0 0 0 0 0 0 0 0 0 0 0 0 0 0 0 0 0 0 0 0 0 0 0 0 0 0 0 0 0 0 0 0 0 0 0 0 0 0 0 0 0 0 0 0 0 0 0 0 0 0 0 0 0 0 0 0 0 0 0 0 0 0 0 0 0 0 0 0 0 0 0 0 0 0 0 0 0 0 0 0 0 0 0 0 0 0 0 0 0 0 0 0 0 0 0 0 0 0 0 0 0 0 0 0 0 0 0 0 0 0 0 0 0 0 0 0 0 0 0 0 0 0 0 0 0 0 0 0 0 0 0 0 0 0 0 0 0 0 0 0 0 0 0 0 0 0 0 0 0 0 0 0 0 0 0 0 0 0 0 0 0.00157780439940466 0 0.00323194192243264 0 0 0 0 0 0 0 0 0 0 0 0 0 0 0 0 0 0 0 0 0 0 0 0 0 0 0 0 0 0 0 0 0 0 0 0 0 0 0 0 0 0 0 0 0.00445349581153074 0.0237976551217426 0.0107656573126104 0 0 0 0 0 0 0 0 0 0.0290959768279774 0.0947653834740864 0 0.119322841521195 0 0.201852945086076 0.258519643629168 0 0.010688149087976 0.0410502469038262 0.0438844778179869 0.00862265135517014 0.00765726729904166 0.0688685011550667 0 0 0 0 0 0 0 0 0 0 0 0 0 0 0 0 0 0 0 0 0 0 0 0 0 0 0 0 0 0 0 0 0 0 0 0 0 0 0.0151017041457436 0.00355252733470763 0.0185427371061916 0 0 0 0 0 0 0 0.00777171842419826 0 0.0140407972503378 0 0.0128358770135289 0 0 0 0 0
0 0 0 0 0 0 0 0 0 0 0 0 0 0 0 0 0 0 0 0 0 0 0 0 0 0 0 0 0 0 0 0 0 0 0 0 0 0 0 0 0 0 0 0 0 0 0 0 0 0 0 0 0 0 0 0 0 0 0 0 0 0 0 0 0 0 0 0 0 0 0 0 0 0 0 0 0 0 0 0 0 0 0 0 0 0 0 0 0 0 0 0 0 0 0 0 0 0 0 0 0 0.00247717699237293 0.000829625234613832 0.00112484470401114 0 0 0 0 0 0 0 0 0 0 0 0 0 0 0 0 0 0 0 0 0 0 0 0 0 0 0 0 0 0 0 0 0 0 0 0.00135410408622898 0 0 0 0 0 0 0 0 0 0 0.00339108407359215 0.00579155255127052 0 0.000496858376640308 0 0 0 0 0 0 0 0 0 0 0 0 0 0 0 0 0 0 0 0 0 0.00259869357373404 0 0 0.0119592713886107 0.000527925799335433 0 0 0 0 0 0.000426065576556534 0 0.00555677246041661 0.000348382943924124 0 0 0 0.00295817755481639 0 0.00213481805963596 0.00163898590569987 0.00130310847405043 0.0256022599225793 0 0 0 0 0 0 0.00199470854862242 0.000996845595578603 0 0 0 0 0 0 0.000955323599791935 0.000702653556507219 0.0042992620965522 0 0 0.00114545723358334 0.00525425312775527 0 0.000656780056139409 0.00519188774800239 0 0.00155561979741875 0.00287231591497787 0 0.000732722124364309 0 0.00303049625709301 0 0.000523982158987917 0.000612234668483475 0.00843171761760244 0.0056936580985147 0.00241881661899353 0.000489151402902617 0 0 0 0 0.00245108078504085 0.00235624989350534 0.0022242535758717 0.0343732208794689 0.0159365471235889 0.00381272308036018 0.00250472638802628 0.0276380475642673 0.175453720355044 0.0947675249817635 0.0167506795558117 0.106071366983741 0.00657052052850549 0 0 0.00824473917789396 0.0024315340732192 0.0191491729742542 0.0124039844301747 0 0 0 0 0 0 0 0 0 0 0 0 0 0 0 0 0 0 0 0 0 0 0 0 0 0 0.00417875207562255 0 0 0 0 0 0 0 0.00220585883518787 0 0.0021814589257356 0 0.00179864049854481 0.00878536495931339 0.0120121951906144 0.00119543728853119 0 0 0 0.00599635223837282 0.00557225714726163 0.00881345098386224 0.16462365854999 0.00216932813042671 0.0337655896236272 0.0315249917752924 0.0366930382320477 0.00734175367193805 0.00903195228466711 0.00788642955534898 0 0.00300580378311745
0 0 0 0 0 0 0 0 0 0 0 0 0 0 0 0 0 0 0 0 0 0 0 0 0 0 0 0 0 0 0 0 0 0 0 0 0 0 0 0 0 0 0 0 0 0 0 0 0 0 0 0 0 0 0 0 0 0 0 0 0 0 0 0 0 0 0 0 0 0 0 0 0 0 0 0 0 0 0 0 0 0 0 0 0 0 0 0 0 0 0 0 0 0 0 0 0 0 0 0 0 0 0 0 0 0 0 0 0 0 0 0 0 0 0 0 0 0 0 0 0 0 0 0 0 0 0 0 0 0 0 0 0 0 0 0 0 0 0 0 0 0 0 0 0 0 0 0 0 0 0 0 0 0 0 0 0 0 0 0 0 0 0 0 0 0 0 0 0 0 0 0 0 0 0 0 0 0 0 0 0 0 0 0 0 0 0 0 0.00548525849888208 0 0.00146660594737981 0 0 0 0 0 0 0 0 0 0 0 0 0 0 0 0 0 0 0 0 0 0 0 0 0 0 0 0 0 0 0 0 0 0 0 0 0 0 0 0 0 0 0.00535857760260564 0.0783920510807104 0.042482684344149 0 0 0 0 0 0 0 0 0 0.193966007018275 0.11178427095983 0 0.0800872127626833 0 0.0149885587445375 0.0985136271746291 0.0420997764597271 0 0 0.101021966180533 0.0124520059715528 0.0245020788359348 0.0834881809482028 0 0 0 0 0 0 0 0 0 0 0 0 0 0 0 0 0 0 0 0 0 0 0 0 0 0 0 0 0 0 0 0 0 0 0 0 0 0 0.0389409327161743 0.00531519637077152 0.0288375624461919 0 0 0 0 0 0 0 0 0 0.0066402988539666 0.00412273007727188 0.0200544170059912 0 0 0 0 0
0 0 0 0 0 0 0 0 0 0 0 0 0 0 0 0 0 0 0 0 0 0 0 0 0 0 0 0 0 0 0 0 0 0 0 0 0 0 0 0 0 0 0 0 0 0 0 0 0 0 0 0 0 0 0 0 0 0 0 0 0 0 0 0 0 0 0 0 0 0 0 0 0 0 0 0 0 0 0 0 0 0 0 0 0 0 0 0 0 0 0 0 0 0 0 0 0 0 0 0 0 0 0 0 0 0 0 0 0 0 0 0 0 0 0 0 0 0 0 0 0 0 0 0 0 0 0 0 0 0 0 0 0 0 0 0 0 0 0 0 0 0 0 0 0 0 0 0 0 0 0 0 0 0 0 0 0 0 0 0 0 0 0 0 0 0 0 0 0 0 0 0 0 0 0 0 0 0 0 0 0 0 0 0 0 0 0 0 0 0 0 0 0 0 0 0 0 0 0 0 0 0 0 0 0 0 0 0 0 0 0 0 0 0 0 0 0 0 0 0 0 0 0 0 0 0 0 0 0 0 0 0 0 0 0.0996311358164367 0.0225963257239083 0 0 0 0 0 0 0 0 0 0.106360942888241 0.0476144861272026 0 0.0318047531316635 0 0.0464630935486256 0.0965815362297218 0.0514885738620977 0.0157354647963372 0.115571760375781 0 0 0.0622042232595422 0.141717098551053 0 0 0 0 0 0 0 0 0 0 0 0 0 0 0 0 0 0 0 0 0 0 0 0 0 0 0 0 0 0 0 0 0 0 0 0 0 0 0.0214979897767903 0 0.00942362043387931 0 0 0 0 0 0 0 0 0 0.0572392391659253 0.00697949701017805 0.0670902593026163 0 0 0 0 0
0 0 0 0 0 0 0 0 0 0 0 0 0 0 0 0.000994805259084023 0 0 0 0 0 0 0 0 0 0 0 0 0 0 0 0.0180234509895718 0 0.000843622989932573 0.00201357669920936 0 0 0.000579609269811949 0 0 0 0 0 0 0 0 0 0 0.000580252131036122 0 0.00894020371024783 0 0 0 0.00102413606676311 0.00206853508317333 0.00164326012715582 0.00296827275006862 0 0 0 0 0 0 0 0 0 0 0 0 0 0.00116578559883377 0 0 0 0 0 0 0 0 0.000939613340722791 0 0 0 0 0.00127782100451114 0.00305310746395243 0 0.00350466653629982 0.00457570046975301 0 0 0.000467197523555031 0.0013375283151588 0 0.000841720102887257 0 0.000438660034315603 0 0 0.0977416398182347 0.0988428401772517 0 0 0 0 0 0 0 0 0 0 0 0 0 0 0 0.000419059709909096 0 0 0 0 0 0 0 0 0 0 0 0 0.000686344597498254 0 0 0.000816253727854764 0 0 0 0 0 0.0447965177432014 0 0 0.00304817469927875 0.00135640236511143 0 0 0 0 0 0 0.0264214671828436 0.00647396480924971 0 0.00149138929955112 0 0 0 0 0 0 0 0 0 0 0 0 0.000423702789513144 0 0 0.000326673165201756 0 0.00243804989782291 0 0 0 0 0 0.000903516323556604 0 0 0 0 0 0 0 0 0.0138699019705445 0.00829025287468749 0.0452919678482743 0 0.0160453753495143 0 0 0 0.00049209606030733 0 0 0 0 0 0.00134906638290735 0 0 0 0 0 0.0147055486096295 0 0 0 0 0 0 0.0067057891364981 0.0117223442167803 0 0 0 0 0 0 0 0.000385628758022486 0 0 0 0 0 0 0 0 0 0 0 0.00286555381712459 0.0092148197647425 0 0 0 0 0 0 0 0 0.000275045976085628 0.0177166617471515 0.00906761028359441 0 0.00101591655166599 0 0.00110531914582385 0.00146478060453917 0.00257917686170177 0.00118310525661895 0.00363174712736762 0 0 0.00234702670725325 0.00290530286803364 0 0 0 0 0 0 0 0 0 0 0 0 0 0 0 0 0 0 0 0 0 0 0 0.0193102498142277 0 0 0 0 0 0 0 0 0 0 0 0 0.000526091037192887 0.0150911412381903 0.0291463687878571 0.111537849856917 0.0935311270290742 0 0.00197899048160424 0.00125631317832558 0.0104939147463132 0.0115688041055425 0 0 0.000554129372716311 0 0.0113102526016507 0.0055365425713113 0.00264862891050372 0.0106295070305835 0.0177545427713841 0 0.0184297134793252 0.120998273296288
0 0 0 0 0 0 0 0 0 0 0 0 0 0 0 0 0 0 0 0 0 0 0 0 0 0 0 0 0 0 0 0 0 0 0 0 0 0 0 0 0 0 0 0 0 0 0 0 0 0 0 0 0 0 0 0 0 0 0 0 0 0 0 0 0 0 0 0 0 0 0 0 0 0 0 0 0 0 0 0 0 0 0 0 0 0 0 0 0 0 0 0 0 0 0 0 0 0 0 0 0 0.00736315013899884 0.00210586536042617 0.00314397504023765 0 0 0 0 0 0 0 0 0 0 0 0 0 0 0 0 0 0 0 0 0 0 0 0 0 0 0 0 0 0 0 0 0 0 0 0.00147153522340116 0 0 0 0 0 0 0 0 0 0 0.00683825027291862 0.0192206947288756 0 0.00157201860242273 0 0 0 0 0 0 0 0 0 0 0 0 0 0 0 0 0 0 0 0 0 0 0 0 0 0 0 0 0 0 0 0 0 0 0 0 0 0 0 0 0 0 0 0 0 0 0 0 0 0 0 0 0 0 0 0 0 0 0 0 0 0 0 0 0 0 0 0 0 0 0 0 0 0 0 0 0 0 0 0 0.0130150303847126 0.0357426085636682 0 0 0 0 0 0 0 0 0 0.0856476185224974 0.0106939932461045 0 0 0 0.0167209915263378 0.0282442554814386 0.0105095111138635 0.042752494015301 0.0327904685755802 0.0727660247446895 0.0107692743295475 0 0.190414944953697 0 0 0 0 0 0 0 0 0 0 0 0 0 0 0 0 0 0 0 0 0 0 0 0 0 0 0 0 0 0 0 0 0 0 0 0 0 0 0.0830806049251593 0 0.0759319260852244 0 0 0 0 0 0 0 0.0157082799297016 0 0.0919548915054884 0.0230993154353679 0.11844227729434 0 0 0 0 0
0 0 0 0 0 0 0 0 0 0 0 0 0 0 0 0 0 0 0 0 0 0 0 0 0 0 0 0 0 0 0 0 0 0 0 0 0 0 0 0 0 0 0 0 0 0 0 0 0 0 0 0 0 0 0 0 0 0 0 0 0 0 0 0 0 0 0 0 0 0 0 0 0 0 0 0 0 0 0 0 0 0 0 0 0 0 0 0 0 0 0 0 0 0 0 0 0 0 0 0 0 0 0 0 0 0 0 0 0 0 0 0 0 0 0 0 0 0 0 0 0 0 0 0 0 0 0 0 0 0 0 0 0 0 0 0 0 0 0 0 0 0 0 0 0 0 0 0 0 0 0.00290340386003429 0.00479748951594571 0 0 0 0 0 0 0 0 0 0 0 0 0 0 0 0 0 0 0 0 0 0 0 0 0 0 0 0 0 0 0 0 0 0 0 0 0.00142218825934369 0 0 0 0 0 0 0 0 0 0 0 0 0 0 0 0 0 0 0 0 0 0 0 0 0 0 0 0 0 0 0 0 0 0 0 0 0 0 0 0 0 0 0 0 0 0.0074686205419176 0.0170204813816279 0 0 0 0 0 0 0 0 0 0.0944853359692548 0.0361224694354242 0 0.0266578796488882 0 0.0606400088916166 0.0625115661441681 0.0585675162456372 0.0171593216269023 0.0692304505474438 0.102720825278407 0.00826013776578963 0.117985462941668 0 0 0 0 0 0 0 0 0 0 0 0 0 0 0 0 0 0 0 0 0 0 0 0 0.00205232658131058 0 0 0 0 0 0 0 0 0 0 0 0 0 0 0.0663365794241003 0 0.050070302232815 0 0 0 0 0 0 0 0.00688615767222565 0 0.0275935989212384 0.00960967171786995 0.149498205396371 0 0 0 0 0
0 0 0 0 0 0 0 0 0 0 0 0 0 0 0 0 0 0 0 0 0 0 0 0 0 0 0 0 0 0 0 0.0213908819052142 0 0 0 0 0 0 0 0 0 0 0 0 0 0 0 0 0 0 0 0 0 0 0 0 0 0 0 0 0 0 0 0 0 0 0 0 0 0 0 0 0 0 0 0 0 0 0 0 0 0 0 0 0 0 0 0 0 0 0 0 0 0 0 0 0 0 0 0 0 0 0 0 0 0 0 0 0 0 0 0 0 0 0 0 0 0 0 0 0 0 0 0 0 0 0 0 0 0 0 0 0 0 0 0 0 0 0 0 0 0 0 0 0 0 0 0 0 0 0 0 0 0 0 0 0 0 0 0.0935942724302986 0 0.124968677702152 0 0 0 0 0 0.0991788400854123 0 0 0 0 0 0 0 0 0.369635294857803 0 0 0 0 0 0 0 0 0 0.0157086785412853 0 0 0 0 0 0 0 0 0 0 0 0 0 0 0 0 0 0 0 0.0757155157875705 0 0 0 0 0 0 0 0 0 0 0 0 0 0 0 0 0 0 0 0 0 0 0 0 0 0 0 0 0 0 0 0 0 0 0 0 0 0 0 0 0 0 0 0 0 0 0 0 0 0 0 0 0 0.199807838690265 0 0 0 0 0 0 0 0 0 0 0 0 0 0 0 0 0 0 0 0 0 0 0 0 0 0 0 0 0 0 0 0 0 0 0 0 0 0 0 0 0 0 0 0 0 0 0 0 0 0 0 0 0 0 0 0
0 0 0 0 0 0 0 0 0 0 0 0 0 0 0 0 0 0 0 0 0 0 0 0 0 0 0 0 0 0 0 0.0304644504946943 0 0 0 0 0 0 0 0 0 0 0 0 0 0 0 0 0 0 0 0 0 0 0 0 0 0 0 0 0 0 0 0 0 0 0 0 0 0 0 0 0 0 0 0 0 0 0 0 0 0 0 0 0 0 0 0 0 0 0 0 0 0 0 0 0 0 0 0 0 0 0 0 0 0 0 0 0 0 0 0 0 0 0 0 0 0 0 0 0 0 0 0 0 0 0 0 0 0 0 0 0 0 0 0 0 0 0 0 0 0 0 0 0 0 0 0 0 0 0 0 0 0 0 0 0 0.0142587509628607 0 0.0233005537363157 0 0.0442116976163868 0 0 0 0 0 0.248528377211779 0 0 0 0 0 0 0 0 0.0884947591244058 0 0 0 0 0 0 0 0 0 0.0186737513164033 0 0 0.00627391088052096 0 0 0 0 0 0 0 0 0 0 0 0 0 0 0 0 0 0 0 0 0 0 0 0 0 0 0 0 0 0 0 0 0 0 0 0 0 0 0 0 0 0 0 0 0 0 0 0 0 0 0 0 0 0 0 0 0.0118469202667401 0 0 0 0 0 0 0 0 0 0 0 0 0.13356064506483 0 0 0 0 0.0374774909073701 0.10068906796447 0.17769931678326 0 0 0 0 0 0 0 0 0 0 0 0 0 0 0 0 0 0 0 0 0 0 0 0 0 0 0 0 0 0 0 0.0329121162856888 0 0 0 0 0 0 0 0 0 0 0 0 0 0 0.0131290670569882 0.0184791243272867 0 0
0 0 0 0 0 0 0 0 0 0 0 0 0 0 0 0 0 0 0 0 0 0 0 0 0 0 0 0 0 0 0 0 0 0 0 0 0 0 0 0 0 0 0 0 0 0 0 0 0.0358785360630461 0 0 0 0 0 0 0 0 0 0 0 0 0 0 0 0 0 0 0 0 0 0 0 0 0 0 0 0 0 0 0 0 0 0 0 0 0 0 0 0 0 0 0 0 0 0 0 0 0 0 0 0 0 0 0 0 0 0 0 0 0 0 0 0 0 0 0 0 0 0 0 0 0 0 0 0 0 0 0 0 0 0 0 0 0 0 0 0 0 0 0 0 0 0 0 0 0 0 0 0 0 0 0 0 0 0 0 0 0 0 0 0 0 0 0 0 0 0 0.569327664642602 0 0.0612020541482977 0 0 0 0 0 0 0 0 0 0 0 0 0 0 0 0 0.050108535613399 0 0 0 0 0 0 0 0 0 0 0 0 0 0 0 0 0 0 0 0 0 0 0 0 0 0 0 0 0 0 0 0 0 0 0 0 0 0 0 0 0 0 0 0 0 0 0 0 0 0 0 0 0 0 0 0 0 0 0 0 0 0 0 0 0 0 0 0 0 0 0 0 0 0 0 0.0355080890690724 0 0 0 0 0 0.172672034206057 0.0753030862575263 0 0 0 0 0 0 0 0 0 0 0 0 0 0 0 0 0 0 0 0 0 0 0 0 0 0 0 0 0 0 0 0 0 0 0 0 0 0 0 0 0 0 0 0 0 0 0
0 0 0 0 0 0 0 0 0 0 0 0 0 0 0 0 0 0 0 0 0 0 0 0 0 0 0 0 0 0 0 0.0625908004321068 0 0 0 0 0 0 0 0 0 0 0 0 0 0 0 0 0 0 0 0 0 0 0 0 0 0 0 0 0 0 0 0 0 0 0 0 0 0 0 0 0 0 0 0 0 0 0 0 0 0 0 0 0 0 0 0 0 0 0 0 0 0 0 0 0 0 0 0 0 0 0 0 0 0 0 0 0 0 0 0 0 0 0 0 0 0 0 0 0 0 0 0 0 0 0 0 0 0 0 0 0 0 0 0 0 0 0 0 0 0 0 0 0 0 0 0 0 0 0 0 0 0 0 0 0 0 0 0 0 0 0 0 0 0 0 0.506403572076222 0 0.0894016252826278 0 0 0 0 0 0 0 0 0 0 0 0 0 0 0 0 0.0334723378557508 0 0 0 0 0 0 0 0 0 0 0 0 0 0 0 0 0 0 0 0.0784826136547498 0 0 0 0 0 0 0 0 0 0 0 0 0 0 0 0 0 0 0 0 0 0 0 0 0 0 0 0 0 0 0 0 0 0 0 0 0 0 0 0 0 0 0 0 0 0 0 0 0 0 0 0 0 0 0.166152640763519 0 0.0634964099350233 0 0 0 0 0 0 0 0 0 0 0 0 0 0 0 0 0 0 0 0 0 0 0 0 0 0 0 0 0 0 0 0 0 0 0 0 0 0 0 0 0 0 0 0 0 0 0 0 0 0 0 0 0
0 0 0 0 0 0 0 0 0 0 0 0 0 0 0 0 0 0 0 0 0 0 0 0 0.0266034243960359 0 0.018778983234184 0 0 0 0 0 0 0 0 0 0 0 0 0 0 0 0 0 0 0 0 0 0.12249735721344 0 0 0 0 0 0 0 0 0 0 0 0 0 0 0 0 0 0 0 0 0 0 0 0 0 0 0 0 0 0 0 0 0 0 0 0 0 0 0 0 0 0 0 0 0 0 0 0 0 0 0 0 0 0 0 0 0 0 0 0 0 0 0 0 0 0 0 0 0 0 0 0 0 0 0 0 0 0 0 0 0 0 0 0 0 0 0 0 0 0 0 0 0 0 0 0 0 0 0 0 0 0 0 0 0 0 0 0 0 0 0 0 0 0 0 0 0 0 0.262330177540177 0.0648630800273348 0.150165901477189 0.0721866930139459 0.0185289025548389 0 0.0918381393884532 0 0 0 0 0 0 0 0 0 0 0 0 0.0550911157931154 0.0284144788255795 0 0 0 0 0 0 0 0 0 0 0 0 0 0 0 0 0 0 0.06653866503611 0 0 0 0 0 0 0 0 0 0 0 0 0 0 0 0.013140575865774 0 0 0 0 0 0 0 0 0 0 0 0 0 0 0 0 0 0 0 0 0 0 0 0 0 0 0 0 0 0 0 0 0 0 0 0 0 0 0 0.00902250563382278 0 0 0 0 0 0 0 0 0 0 0 0 0 0 0 0 0 0 0 0 0 0 0 0 0 0 0 0 0 0 0 0 0 0 0 0 0 0 0 0 0 0 0 0 0 0 0 0 0 0 0 0 0 0
0 0 0 0 0 0 0 0 0 0 0 0 0 0 0 0 0 0 0 0 0 0 0 0 0 0 0 0 0 0 0 0 0 0 0 0 0 0 0 0 0 0 0 0 0 0 0 0 0 0 0 0 0 0 0 0 0 0 0 0 0 0 0 0 0 0 0 0 0 0 0 0 0 0 0 0 0 0 0 0 0 0 0 0 0 0 0 0 0 0 0 0 0 0 0 0 0 0 0 0 0 0 0 0 0 0 0 0 0 0 0 0 0 0 0 0 0 0 0 0 0 0 0 0 0 0 0 0 0 0 0 0 0 0 0 0 0 0 0 0 0 0 0 0 0 0 0 0 0 0 0 0 0 0 0 0 0 0 0 0 0 0 0 0 0 0.0280917582024673 0 0 0 0 0 0 0 0 0 0 0.0196343055379406 0 0 0 0 0 0 0 0 0 0 0 0 0 0 0 0 0 0 0 0 0 0 0 0 0 0 0 0 0 0 0 0 0 0 0 0 0 0 0 0 0 0 0 0 0 0 0 0 0 0 0 0 0 0 0 0 0 0 0 0 0 0 0 0 0 0 0 0 0 0.0422770751066167 0 0 0 0 0 0 0 0 0 0 0 0 0 0.0241051191256463 0 0 0 0 0.082955899141442 0 0.0376763857227564 0 0 0 0 0 0.211156293301366 0.0322448862631515 0.0660860392343788 0.0657931857266837 0.155460177541738 0 0.222263982376831 0 0 0 0 0 0 0 0 0 0 0 0 0 0 0 0 0 0 0 0 0 0 0 0 0 0 0 0 0 0 0 0 0 0.0122548927189817 0 0 0
0 0 0 0 0 0 0 0 0 0 0 0 0 0 0 0 0 0 0 0 0 0 0 0 0 0 0 0 0 0 0 0 0 0 0 0 0 0 0 0 0 0 0 0 0 0 0 0 0 0 0 0 0 0 0 0 0 0 0 0 0 0 0 0 0 0 0 0 0 0 0 0 0 0 0 0 0 0 0 0 0 0 0 0 0 0 0 0 0 0 0 0 0 0 0 0 0 0 0 0 0 0 0 0 0 0 0 0 0 0 0 0 0 0 0 0 0 0 0 0 0 0 0 0 0 0 0 0 0 0 0 0 0 0 0 0 0 0 0 0 0 0 0 0 0 0 0 0 0 0 0 0 0 0 0 0 0 0 0 0 0 0 0 0 0 0 0 0 0 0 0 0 0 0 0 0 0 0 0 0 0 0 0 0 0 0 0 0 0 0 0 0 0 0 0 0 0 0 0 0 0 0 0 0 0 0 0 0 0 0.079313496528889 0 0 0 0 0 0 0 0 0 0 0 0 0 0 0 0 0 0 0 0 0 0 0 0 0 0 0 0 0 0 0 0 0 0 0 0 0 0 0 0 0 0 0 0 0 0 0 0 0 0 0.25986720922593 0 0 0 0.332872303958142 0 0 0 0 0 0 0 0 0 0 0 0 0 0 0 0 0 0 0 0 0 0 0 0 0 0 0 0 0 0 0 0 0 0.139837656973854 0 0 0 0 0 0 0 0 0 0 0 0 0 0 0.139601418232709 0.0485079150804756 0 0
0 0 0 0 0 0 0 0 0 0 0 0 0 0 0 0 0 0 0 0 0 0 0 0 0 0 0 0 0 0 0 0 0 0 0 0 0 0 0 0 0 0 0 0 0 0 0 0 0 0 0 0 0 0 0 0 0 0 0 0 0 0 0 0 0 0 0 0 0 0 0 0 0 0 0 0 0 0 0 0 0 0 0 0 0 0 0 0 0 0 0 0 0 0 0 0 0 0 0 0 0 0 0 0 0 0 0 0 0 0 0 0 0 0 0 0 0 0 0 0 0 0 0 0 0 0 0 0 0 0 0 0 0 0 0 0 0 0 0 0 0 0 0 0 0 0 0 0 0 0 0 0 0 0 0 0 0 0 0 0 0 0 0 0 0 0 0 0 0 0 0 0 0 0 0 0 0 0 0 0 0 0 0 0 0 0 0 0 0 0 0 0 0 0 0 0 0 0 0 0 0 0 0 0 0 0 0 0 0 0 0 0 0 0 0 0 0 0 0 0 0 0 0 0 0 0 0 0 0 0 0 0 0 0 0 0 0 0 0 0 0 0 0 0 0 0 0 0 0 0 0 0 0 0 0 0 0 0 0 0 1 0 0 0 0 0 0 0 0 0 0 0 0 0 0 0 0 0 0 0 0 0 0 0 0 0 0 0 0 0 0 0 0 0 0 0 0 0 0 0 0 0 0 0 0 0 0 0 0 0 0 0 0 0 0 0 0
0 0 0 0 0 0 0 0 0 0 0 0 0 0 0 0 0 0 0 0 0 0 0 0 0 0 0 0 0 0 0 0 0 0 0 0 0 0 0 0 0 0 0 0 0 0 0 0 0 0 0 0 0 0 0 0 0 0 0 0 0 0 0 0 0 0 0 0 0 0 0 0 0 0 0 0 0 0 0 0 0 0 0 0 0 0 0 0 0 0 0 0 0 0 0 0 0 0 0 0 0 0 0 0 0 0 0 0 0 0 0 0 0 0 0 0 0 0 0 0 0 0 0 0 0 0 0 0 0 0 0 0 0 0 0 0 0 0 0 0 0 0 0 0 0 0 0 0 0 0 0 0 0 0 0 0 0 0 0 0 0 0 0 0 0 0 0 0 0 0 0 0 0 0 0 0 0 0 0 0 0 0 0 0 0 0 0 0 0 0 0 0 0 0 0 0 0 0 0 0 0 0 0 0 0 0 0 0 0.464209085344284 0.0765158908744802 0 0 0 0 0 0 0 0 0 0 0 0 0 0 0 0 0 0 0 0 0 0 0 0 0 0 0 0 0 0 0 0 0 0 0.0262493164306267 0 0 0 0 0 0 0 0 0 0 0 0 0 0 0 0 0 0 0 0.0670489310675384 0 0 0 0 0.216201317085081 0 0 0 0 0 0 0 0 0 0.14977545919799 0 0 0 0 0 0 0 0 0 0 0 0 0 0 0 0 0 0 0 0 0 0 0 0 0 0 0 0 0 0 0 0 0 0 0 0 0
0 0 0 0 0 0 0 0 0 0 0 0 0 0 0 0 0 0 0 0 0 0 0 0 0 0 0 0 0 0 0 0 0 0 0 0 0 0 0 0 0 0 0 0 0 0 0 0 0 0 0 0 0 0 0 0 0 0 0 0 0 0 0 0 0 0 0 0 0 0 0 0 0 0 0 0 0 0 0 0 0 0 0 0 0 0 0 0 0 0 0 0 0 0 0 0 0 0 0 0 0 0 0 0 0 0 0 0 0 0 0 0 0 0 0 0 0 0 0 0 0 0 0 0 0 0 0 0 0 0 0 0 0 0 0 0 0 0 0 0 0 0 0 0 0 0 0 0 0 0 0 0 0 0 0 0 0 0 0 0 0 0 0 0 0 0 0 0 0 0 0 0 0 0 0 0 0 0 0 0 0 0 0 0 0 0 0 0 0 0 0 0 0 0 0 0 0 0 0 0 0 0 0 0 0 0 0 0 0 0 0 0 0 0 0 0 0 0 0 0 0 0 0 0 0 0 0 0 0 0 0 0 0 0 0 0 0 0 0 0 0 0 0 0 0 0 0 0 0 0 0 0 0 0 0 0 0 0 0 0 0 0.359988933226311 0 0 0 0 0 0 0 0.619627059091987 0 0 0 0 0 0 0 0 0 0 0 0 0 0 0 0 0 0 0 0 0 0 0 0 0 0 0 0 0 0 0 0 0 0 0 0 0 0 0 0 0 0 0 0 0 0 0.0203840076817016
0 0 0 0 0 0 0 0 0 0 0 0 0 0 0 0 0 0 0 0 0 0 0 0 0 0 0 0 0 0 0 0 0 0 0 0 0 0 0 0 0 0 0 0 0 0 0 0 0 0 0 0 0 0 0 0 0 0 0 0 0 0 0 0 0 0 0 0 0 0 0 0 0 0 0 0 0 0 0 0 0 0 0 0 0 0 0 0 0 0 0 0 0 0 0 0 0 0 0 0 0 0 0 0 0 0 0 0 0 0 0 0 0 0 0 0 0 0 0 0 0 0 0 0 0 0 0 0 0 0 0 0 0 0 0 0 0 0 0 0 0 0 0 0 0 0 0 0 0 0 0 0 0 0 0 0 0 0 0 0 0 0 0 0 0 0 0 0 0 0 0 0 0.0430316075220406 0.1472943496939 0 0 0 0 0 0 0 0 0 0 0 0 0 0 0 0 0 0 0 0 0 0 0 0 0 0 0 0 0 0 0 0 0 0 0 0.0568860111634348 0 0 0 0 0 0 0 0 0 0 0 0 0 0 0 0 0 0 0 0 0 0 0 0 0 0 0 0 0 0 0 0 0 0 0.0312578059582253 0 0 0 0 0 0 0 0 0 0 0 0 0 0 0 0 0.111406208353532 0 0 0 0 0 0.170420592612814 0.439703424696052 0 0 0 0 0 0 0 0 0 0 0 0 0 0 0 0 0 0 0 0 0 0 0 0 0 0 0 0 0 0 0 0 0 0 0 0 0 0 0 0 0 0 0 0 0 0 0 0
0 0 0 0 0 0 0 0 0 0 0 0 0 0 0 0 0 0 0 0 0 0 0 0 0 0 0 0 0 0 0 0 0 0 0 0 0 0 0 0 0 0 0 0 0 0 0 0 0 0 0 0 0 0 0 0 0 0 0 0 0 0 0 0 0 0 0 0 0 0 0 0 0 0 0 0 0 0 0 0 0 0 0 0 0 0 0 0 0 0 0 0 0 0 0 0 0 0 0 0 0 0 0 0 0 0 0 0 0 0 0 0 0 0 0 0 0 0 0 0 0 0 0 0 0 0 0 0 0 0 0 0 0 0 0 0 0 0 0 0 0 0 0 0 0 0 0 0 0 0 0 0 0 0 0 0 0 0 0 0 0 0 0 0 0 0 0 0 0 0 0 0 0 0 0 0 0 0 0 0 0 0 0 0 0 0 0 0 0 0 0 0 0 0 0 0 0 0 0 0 0 0 0 0 0 0 0 0 0 0 0 0 0 0 0 0 0 0 0 0 0 0 0 0 0 0 0 0 0 0 0 0 0 0 0 0 0 0 0 0 0 0 0 0 0 0 0 0 0 0 0 0 0 0 0 0 0 0 0 0 0 0 0 0 0 0 0 0 0 0 0 0.581431242338584 0 0.418568757661416 0 0 0 0 0 0 0 0 0 0 0 0 0 0 0 0 0 0 0 0 0 0 0 0 0 0 0 0 0 0 0 0 0 0 0 0 0 0 0 0 0 0 0
0 0 0 0 0 0 0 0 0 0 0 0 0 0 0 0 0 0 0 0 0 0 0 0 0 0 0 0 0 0 0 0 0 0 0 0 0 0 0 0 0 0 0 0 0 0 0 0 0 0 0 0 0 0 0 0 0 0 0 0 0 0 0 0 0 0 0 0 0 0 0 0 0 0 0 0 0 0 0 0 0 0 0 0 0 0 0 0 0 0 0 0 0 0 0 0 0 0 0 0 0 0 0 0 0 0 0 0 0 0 0 0 0 0 0 0 0 0 0 0 0 0 0 0 0 0 0 0 0 0 0 0 0 0 0 0 0 0 0 0 0 0 0 0 0 0 0 0 0 0 0 0 0 0 0 0 0 0 0 0 0 0 0 0 0 0 0 0 0 0 0 0 0 0 0 0 0 0 0 0 0 0 0 0 0 0 0 0 0 0 0 0 0 0 0 0 0 0 0 0 0 0 0 0 0 0 0 0 0 0 0 0 0 0 0 0.589641235780229 0 0 0 0 0 0 0 0 0 0 0 0 0 0 0 0 0.072044361271578 0 0 0 0 0 0 0 0 0 0 0 0 0 0 0 0 0 0 0 0 0 0 0 0 0 0 0 0 0 0 0 0 0 0 0 0 0 0.123757152633291 0 0 0.152236619977586 0 0 0 0.062320630337317 0 0 0 0 0 0 0 0 0 0 0 0 0 0 0 0 0 0 0 0 0 0 0 0 0 0 0 0 0 0 0 0 0 0 0 0 0 0 0
0 0 0 0 0 0 0 0 0 0 0 0 0 0 0 0 0 0 0 0 0 0 0 0 0 0 0 0 0 0 0 0 0 0 0 0 0 0 0 0 0 0 0 0 0 0 0 0 0 0 0 0 0 0 0 0 0 0 0 0 0 0 0 0 0 0 0 0 0 0 0 0 0 0 0 0 0 0 0 0 0 0 0 0 0 0 0 0 0 0 0 0 0 0 0 0 0 0 0 0 0 0 0 0 0 0 0 0 0 0 0 0 0 0 0 0 0 0 0 0 0 0 0 0 0 0 0 0 0 0 0 0 0 0 0 0 0 0 0 0 0 0 0 0 0 0 0 0 0 0 0 0 0 0 0 0 0 0 0 0 0 0 0.0136592994182404 0 0 0.0725749856702186 0 0 0 0 0 0 0 0 0 0 0.0587360023052254 0 0 0 0 0 0 0 0 0 0 0 0 0 0 0 0 0 0 0 0 0 0 0 0 0 0 0 0 0 0 0 0 0 0.0486125924508599 0 0 0 0 0.0876326362317476 0 0 0 0 0 0 0 0 0 0 0 0 0 0 0 0 0 0 0 0 0 0 0 0 0 0 0 0 0 0 0 0 0 0 0 0 0 0 0 0 0 0 0 0 0 0 0 0 0 0 0 0 0 0 0 0 0 0 0.24717180695465 0 0.389626113719455 0.0819865632496033 0 0 0 0 0 0 0 0 0 0 0 0 0 0 0 0 0 0 0 0 0 0 0 0 0 0 0 0 0 0 0 0 0 0 0 0 0 0 0
0 0 0 0 0 0 0 0 0 0 0 0 0 0 0 0 0 0 0 0 0 0 0 0 0 0 0 0 0 0 0 0 0 0 0 0 0 0 0 0 0 0 0 0 0 0 0 0 0 0 0 0 0 0 0 0 0 0 0 0 0 0 0 0 0 0 0 0 0 0 0 0 0 0 0 0 0 0 0 0 0 0 0 0 0 0 0 0 0 0 0 0 0 0 0 0 0 0 0 0 0 0 0 0 0 0 0 0 0 0 0 0 0 0 0 0 0 0 0 0 0 0 0 0 0 0 0 0 0 0 0 0 0 0 0 0 0 0 0 0 0 0 0 0 0 0 0 0 0 0 0 0 0 0 0 0 0 0.0458173271242207 0 0 0 0.0420319271566548 0 0 0 0.0326998696139222 0 0 0 0 0 0 0 0 0 0 0.099427726623009 0 0 0 0 0 0 0 0 0 0 0 0 0 0 0 0 0 0 0 0 0 0 0 0 0 0 0 0 0 0 0 0 0 0 0 0 0 0 0 0 0 0 0 0 0 0 0 0 0 0 0 0 0 0 0 0.0223113109331033 0 0 0 0 0 0 0 0 0 0 0 0 0 0.012973922000277 0 0 0 0 0 0 0 0 0 0 0 0 0 0 0 0 0 0.195085304678425 0 0 0 0 0 0.0312372404028307 0.0533768621404145 0 0 0.217548830976867 0 0.143380116417436 0 0 0.0300723218623504 0 0.0326499494505519 0 0 0 0 0 0 0 0 0 0 0 0 0 0 0 0 0.0158375091583195 0 0 0 0 0 0 0.00509734968391647 0 0 0 0 0 0 0.0101518769052508 0.010300554872451 0 0 0
0 0 0 0 0 0 0 0 0 0 0 0 0 0 0 0 0 0 0 0 0 0 0 0 0 0 0 0 0 0 0 0 0 0 0 0 0 0 0 0 0 0 0 0 0 0 0 0 0 0 0 0 0 0 0 0 0 0 0 0 0 0 0 0 0 0 0 0 0 0 0 0 0 0 0 0 0 0 0 0 0 0 0 0 0 0 0 0 0 0 0 0 0 0 0 0 0 0 0 0 0 0 0 0 0 0 0 0 0 0 0 0 0 0 0 0 0 0 0 0 0 0 0 0 0 0 0 0 0 0 0 0 0 0 0 0 0 0 0 0 0 0 0 0 0 0 0 0 0 0 0 0 0 0 0 0 0 0 0 0 0 0 0 0 0 0 0 0 0 0 0 0 0 0 0 0 0.0606886734047952 0 0 0 0 0 0 0 0 0 0 0 0 0 0 0 0 0 0 0 0 0 0 0 0 0 0 0 0 0 0 0 0 0 0 0 0 0 0 0 0 0 0 0 0 0 0 0 0 0 0 0 0 0 0 0 0 0 0 0 0 0 0 0 0 0 0 0 0 0 0 0 0 0 0 0 0 0 0 0 0 0 0 0 0 0 0 0 0.028693457234619 0 0 0 0 0 0 0 0.419410883257588 0.209535810779987 0 0.0650628711816839 0.216608304141327 0 0 0 0 0 0 0 0 0 0 0 0 0 0 0 0 0 0 0 0 0 0 0 0 0 0 0 0 0 0 0 0 0 0 0 0 0 0 0 0
0 0 0 0 0 0 0 0 0 0 0 0 0 0 0 0 0 0 0 0 0 0 0 0 0 0 0 0 0 0 0 0 0 0 0 0 0 0 0 0 0 0 0 0 0 0 0 0 0 0 0 0 0 0 0 0 0 0 0 0 0 0 0 0 0 0 0 0 0 0 0 0 0 0 0 0 0 0 0 0 0 0 0 0 0 0 0 0 0 0 0 0 0 0 0 0 0 0 0 0 0 0 0 0 0 0 0 0 0 0 0 0 0 0 0 0 0 0 0 0 0 0 0 0 0 0 0 0 0 0 0 0 0 0 0 0 0 0 0 0 0 0 0 0 0 0 0 0 0 0 0 0 0 0 0 0 0 0 0 0 0 0 0 0 0 0 0 0 0 0 0 0 0 0 0 0 0 0 0 0 0 0 0 0 0 0 0 0 0 0 0 0 0 0 0 0 0 0 0 0 0 0 0 0 0 0 0 0 0 0 0 0 0 0 0 0 0 0 0 0 0 0 0 0 0 0 0 0 0 0 0 0 0 0 0 0 0 0 0 0 0 0 0 0 0 0 0 0 0 0 0 0 0 0 0 0 0 0 0 0 0 0 0 0 0.474749779850989 0 0 0 0 0 0 0 0 0 0.525250220149011 0 0 0 0 0 0 0 0 0 0 0 0 0 0 0 0 0 0 0 0 0 0 0 0 0 0 0 0 0 0 0 0 0 0 0 0 0 0 0 0 0 0
0 0 0 0 0 0 0 0 0 0 0 0 0 0 0 0 0 0 0 0 0 0 0 0 0 0 0 0 0 0 0 0 0 0 0 0 0 0 0 0 0 0 0 0 0 0 0 0 0 0 0 0 0 0 0 0 0 0 0 0 0 0 0 0 0 0 0 0 0 0 0 0 0 0 0 0 0 0 0 0 0 0 0 0 0 0 0 0 0 0 0 0 0 0 0 0 0 0 0 0 0 0 0 0 0 0 0 0 0 0 0 0 0 0 0 0 0 0 0 0 0 0 0 0 0 0 0 0 0 0 0 0 0 0 0 0 0 0 0 0 0 0 0 0 0 0 0 0 0 0 0 0 0 0 0 0 0 0 0 0 0 0 0 0 0 0.0328209235575786 0 0 0 0 0 0 0 0 0 0 0.0136904415062605 0 0 0 0 0 0 0 0 0 0 0 0 0 0 0 0 0 0 0 0 0 0 0 0 0 0 0 0 0 0 0 0 0 0 0 0 0 0 0 0 0 0 0 0 0 0 0 0 0 0 0 0 0 0 0 0 0 0 0 0 0 0 0 0 0 0 0 0 0 0 0 0 0 0 0 0 0 0 0 0 0 0 0 0 0 0 0 0.0519586326397103 0 0 0 0 0 0 0 0.58673715180375 0.122558997542559 0.192233852950142 0 0 0 0 0 0 0 0 0 0 0 0 0 0 0 0 0 0 0 0 0 0 0 0 0 0 0 0 0 0 0 0 0 0 0 0 0 0 0 0 0 0
0 0 0 0 0 0 0 0 0 0 0 0 0 0 0 0 0 0 0 0 0 0 0 0 0 0 0 0 0 0 0 0 0 0 0 0 0 0 0 0 0 0 0 0 0 0 0 0 0 0 0 0 0 0 0 0 0 0 0 0 0 0 0 0 0 0 0 0 0 0 0 0 0 0 0 0 0 0 0 0 0 0 0 0 0 0 0 0 0 0 0 0 0 0 0 0 0 0 0 0 0 0 0 0 0 0 0 0 0 0 0 0 0 0 0 0 0 0 0 0 0 0 0 0 0 0 0 0 0 0 0 0 0 0 0 0 0 0 0 0 0 0 0 0 0 0 0 0 0 0 0 0 0 0 0 0 0 0 0 0 0 0 0 0 0 0 0 0 0 0 0 0 0 0 0 0 0.100997451070777 0 0 0 0 0 0 0 0 0 0 0 0 0 0 0 0 0 0 0 0 0 0 0 0 0 0 0 0 0 0 0 0 0 0.0248070330799232 0 0 0 0 0.0959619416520117 0 0 0 0 0 0 0 0 0 0 0 0 0 0 0 0 0 0 0 0 0 0 0 0 0 0 0 0 0 0 0 0 0 0 0 0 0 0 0 0 0 0 0 0 0 0 0 0 0.105502150721956 0 0 0 0 0 0 0.0160504558321247 0.106097113670289 0 0 0 0 0 0.228892912508806 0 0.277640818087595 0.044050123376517 0 0 0 0 0 0 0 0 0 0 0 0 0 0 0 0 0 0 0 0 0 0 0 0 0 0 0 0 0 0 0 0 0 0 0
0 0 0 0 0 0 0 0 0 0 0 0 0 0 0 0 0 0 0 0 0 0 0 0 0 0 0 0 0 0 0 0 0 0 0 0 0 0 0 0 0 0 0 0 0 0 0 0 0.00751947661616174 0 0 0 0 0 0 0 0 0 0 0 0 0 0 0 0 0 0 0 0 0 0 0 0 0 0 0 0 0 0 0 0 0 0 0 0 0 0 0 0 0 0 0 0 0 0 0 0 0 0 0 0 0 0 0 0 0 0 0 0 0 0 0 0 0 0 0 0 0 0 0 0 0 0 0 0 0 0 0 0 0 0 0 0 0 0 0 0 0 0 0 0 0 0 0 0 0 0 0 0 0 0 0 0 0 0 0 0 0 0 0 0 0 0 0 0 0 0 0 0 0 0 0 0 0 0 0 0.0210119779640412 0 0 0 0 0 0 0 0 0 0 0 0 0 0 0 0 0 0 0 0 0 0 0 0 0 0 0 0 0 0 0 0 0 0 0 0 0 0 0 0 0.0587195502440346 0 0 0 0 0 0 0 0 0 0 0.0160814235995433 0 0 0 0 0 0 0 0 0 0 0 0 0 0 0 0 0 0 0 0 0 0 0 0 0 0 0 0 0 0 0 0 0 0 0 0 0 0 0 0 0 0 0 0 0 0 0 0 0.172264808458005 0 0.0295597099702669 0.669883206760273 0.0249598463876737 0 0 0 0 0 0 0 0 0 0 0 0 0 0 0 0 0 0 0 0 0 0 0 0 0 0 0 0 0 0 0 0 0 0 0
0 0 0 0 0 0 0 0 0 0 0 0 0 0 0 0 0 0 0 0 0 0 0 0 0 0 0 0 0 0 0 0 0 0 0 0 0 0 0 0 0 0 0 0 0 0 0 0 0 0 0 0 0 0 0 0 0 0 0 0 0 0 0 0 0 0 0 0 0 0 0 0 0 0 0 0 0 0 0 0 0 0 0 0 0 0 0 0 0 0 0 0 0 0 0 0 0 0 0 0 0 0 0 0 0 0 0 0 0 0 0 0 0 0 0 0 0 0 0 0 0 0 0 0 0 0 0 0 0 0 0 0 0 0 0 0 0 0 0 0 0 0 0 0 0 0 0 0 0 0 0 0 0 0 0 0 0 0 0 0 0 0 0 0 0 0 0 0 0 0 0 0 0 0 0.0614993238229483 0 0 0 0 0 0 0 0 0 0 0 0 0 0 0 0 0 0 0 0 0 0 0 0 0 0 0 0 0 0 0 0 0 0.0354931438740522 0.0305184490211302 0 0 0 0 0 0.0270029528552997 0 0 0 0 0 0 0 0 0 0 0 0 0 0 0 0 0 0 0 0 0 0 0 0 0 0 0 0 0 0 0 0 0 0 0 0 0 0 0 0 0 0 0 0 0 0 0 0 0.142892630416749 0 0 0.0541076628498608 0 0 0 0 0 0.0209260459132905 0 0 0 0 0.0372078464328324 0 0.037933495969633 0.552418448844204 0 0 0 0 0 0 0 0 0 0 0 0 0 0 0 0 0 0 0 0 0 0 0 0 0 0 0 0 0 0 0 0 0 0 0
0 0 0 0 0 0 0 0 0 0 0 0 0 0 0 0 0 0 0 0 0 0 0 0 0 0 0 0 0 0 0 0 0 0 0 0 0 0 0 0 0 0 0 0 0 0 0 0 0.0245218960700284 0 0 0 0 0 0 0 0 0 0 0 0 0 0 0 0 0 0 0 0 0 0 0 0 0 0 0 0 0 0 0 0 0 0 0 0 0 0 0 0 0 0 0 0 0 0 0 0 0 0 0 0 0 0 0 0 0 0 0 0 0 0 0 0 0 0 0 0 0 0 0 0 0 0 0 0 0 0 0 0 0 0 0 0 0 0 0 0 0 0 0 0 0 0 0 0 0 0 0 0 0 0 0 0 0 0 0 0 0 0 0 0 0 0 0 0.010949888443809 0.0520013386727805 0 0 0 0 0 0 0 0 0 0 0.0767560529307248 0 0 0 0 0 0 0 0 0 0 0 0 0 0 0 0 0 0 0 0 0 0 0 0 0 0 0 0 0 0 0 0 0 0 0 0 0 0 0 0 0 0 0 0 0 0 0 0 0 0 0 0 0 0 0 0 0 0 0 0 0 0 0 0 0 0 0 0 0 0 0 0 0 0 0 0 0 0 0 0 0 0 0 0 0 0 0 0 0 0 0 0 0 0 0 0 0 0 0 0 0.157701215075741 0.505576168728781 0.0227444797687324 0 0.149748960309402 0 0 0 0 0 0 0 0 0 0 0 0 0 0 0 0 0 0 0 0 0 0 0 0 0 0 0 0 0 0 0 0 0 0 0
0 0 0 0 0 0 0 0 0 0 0 0 0 0 0 0 0 0 0 0 0 0 0 0 0 0 0 0 0 0 0 0 0 0 0 0 0 0 0 0 0 0 0 0 0 0 0 0 0 0 0 0 0 0 0 0 0 0 0 0 0 0 0 0 0 0 0 0 0 0 0 0 0 0 0 0 0 0 0 0 0 0 0 0 0 0 0 0 0 0 0 0 0 0 0 0 0 0 0 0 0 0 0 0 0 0 0 0 0 0 0 0 0 0 0 0 0 0 0 0 0 0 0 0 0 0 0 0 0 0 0 0 0 0 0 0 0 0 0 0 0 0 0 0 0 0 0 0 0 0 0 0 0 0 0 0 0 0 0 0 0 0 0 0 0 0 0 0 0 0 0 0 0 0 0 0 0.0674462539835601 0 0 0 0 0 0 0 0 0 0 0 0 0 0 0 0 0 0 0 0 0 0 0 0 0 0 0 0 0 0 0 0 0 0 0 0 0 0 0.050406548590119 0 0 0 0 0 0 0 0 0 0 0 0 0 0 0 0 0 0 0 0 0 0 0 0 0 0 0 0 0 0 0 0 0 0 0 0 0 0 0 0 0 0 0 0 0 0 0 0 0 0 0 0 0 0 0 0 0 0.0223176635004875 0 0 0 0.0409913020871699 0.0308618724956677 0.542642960023176 0.24533339931982 0 0 0 0 0 0 0 0 0 0 0 0 0 0 0 0 0 0 0 0 0 0 0 0 0 0 0 0 0 0 0 0 0 0 0 0
0 0 0 0 0 0 0 0 0 0 0 0 0 0 0 0 0 0 0 0 0 0 0 0 0.00310034096106345 0.00292158729583364 0 0 0 0 0 0 0 0 0.0036394314784859 0 0 0 0 0 0 0 0 0 0 0 0 0 0 0 0 0 0 0 0 0 0 0 0 0 0 0 0 0 0 0 0 0 0 0 0 0 0 0 0 0 0 0 0 0 0 0 0 0 0 0 0 0 0 0 0 0 0 0 0 0 0 0 0 0 0 0 0 0 0 0 0 0 0 0 0 0 0 0 0 0 0 0 0 0 0 0 0 0 0 0 0.00394932770282409 0 0 0 0 0 0 0 0 0 0 0 0 0 0 0 0 0 0 0 0 0 0 0 0 0 0 0 0 0 0 0 0 0 0 0 0 0 0 0 0 0.00857854046900118 0.00580931099177507 0.054385022808046 0.00545436421339631 0.174631089088255 0 0 0 0 0 0 0 0 0 0 0 0 0 0 0.0512468647745389 0.0657006514232809 0.083342827849961 0 0.178309529162563 0 0 0 0.000730063787365932 0 0 0 0 0 0.0266741454146923 0.0457891951732535 0 0.129984904189495 0 0 0.0028340986967682 0 0 0 0 0.00302522199755395 0 0 0 0 0 0 0 0 0 0 0.0125699573659181 0 0 0 0 0 0 0 0 0 0 0 0 0.00181510968187501 0 0 0 0 0 0 0 0 0 0.0051564473000366 0.0039666957307219 0 0 0 0.00123843100103532 0 0 0 0 0 0.0312268736365733 0 0.00116732343862789 0 0 0 0 0 0 0 0 0 0 0 0 0 0 0 0 0 0 0 0 0 0 0 0 0 0 0 0 0 0 0 0 0 0 0 0 0 0 0.00770597686241058 0.0053564584019821 0.00952426608181065 0 0 0 0 0 0.00162201460626305 0 0 0 0 0 0 0.00428206409295312 0.0096664242095331 0.00450571093526033 0.0281313969623371 0.0219583322145084
0 0 0 0 0 0 0 0 0 0 0 0 0 0 0 0 0 0 0 0 0 0 0 0 0 0 0 0 0 0 0 0 0 0 0 0 0 0 0 0 0 0 0 0 0 0 0 0 0 0 0 0 0 0 0 0 0 0 0 0 0 0 0 0 0 0 0 0 0 0 0 0 0 0 0 0 0 0 0 0 0 0 0 0 0 0 0 0 0 0 0 0 0 0 0 0 0 0 0 0 0 0 0 0 0 0 0 0 0 0 0 0 0 0 0 0 0 0 0 0 0 0 0 0 0 0 0 0 0 0 0 0 0 0 0 0 0 0 0 0 0 0 0 0 0 0 0 0 0 0 0 0 0 0 0 0 0 0 0 0 0 0 0 0 0 0 0 0 0 0 0 0 0 0 0 0 0 0 0 0 0 0 0 0 0 0 0 0 0 0 0 0 0 0 0 0 0 0 0 0 0 0 0 0 0 0 0 0 0 0 0 0 0 0 0 0 0 0 0 0 0 0 0 0 0 0 0 0 0 0 0 0 0 0 0 0 0 0.293518650162658 0 0.206319564209505 0 0 0 0 0 0 0 0 0 0 0 0 0 0 0 0 0 0 0 0 0 0 0 0 0 0 0 0 0 0 0 0 0 0 0 0 0 0 0 0 0 0 0 0 0 0 0 0 0 0 0 0 0.17040049296282 0.329761292665017 0 0 0 0 0 0 0 0 0 0 0 0 0 0 0 0 0 0 0 0 0 0 0
0 0 0 0 0 0 0 0 0 0 0 0 0 0 0 0 0 0 0 0 0 0 0 0 0 0 0 0 0 0 0 0 0 0 0 0 0 0 0 0 0 0 0 0 0 0 0 0 0 0 0 0 0 0 0 0 0 0 0 0 0 0 0 0 0 0 0 0 0 0 0 0 0 0 0 0 0 0 0 0 0 0 0 0 0 0 0 0 0 0 0 0 0 0 0 0 0 0 0 0 0 0 0 0 0 0 0 0 0 0 0 0 0 0 0 0 0 0 0 0 0 0 0 0 0 0 0 0 0 0 0 0 0 0 0 0 0 0 0 0 0 0 0 0 0 0 0 0 0 0 0 0 0 0 0 0 0 0.00363017909308775 0 0.124591443857722 0.11368280482608 0 0.0193601819620499 0 0 0 0 0 0 0 0 0 0 0 0 0 0 0 0 0.00365719221696981 0 0 0 0 0 0 0 0 0 0 0 0 0.117990018228979 0.0121226933230956 0 0 0 0.0346324363368986 0 0 0 0 0 0 0 0.00480299011769579 0 0 0 0 0 0 0.0054413696603176 0 0 0 0 0 0 0 0 0 0 0.00847032849633579 0 0 0 0 0 0 0 0 0 0 0 0 0 0 0 0 0 0 0 0 0.00340179504480874 0 0 0 0 0 0 0 0 0 0 0 0 0 0 0 0 0 0 0 0 0 0 0 0 0 0 0 0 0 0 0 0 0 0 0 0 0 0 0 0 0.0147983106713157 0.0378610160765388 0.0644697597771855 0.156327646587108 0.103779477465286 0 0 0 0 0.0184319165340278 0.05345540999331 0 0 0 0 0 0 0 0 0 0 0 0 0.0990930297311881 0 0 0 0 0 0 0 0
0 0 0 0 0 0 0 0 0 0 0 0 0 0 0 0 0 0 0 0 0 0 0 0 0 0 0 0 0 0 0 0 0 0 0 0 0 0 0 0 0 0 0 0 0 0 0 0 0 0 0 0 0 0 0 0 0 0 0 0 0 0 0 0 0 0 0 0 0 0 0 0 0 0 0 0 0 0 0 0 0 0 0 0 0 0 0 0 0 0 0 0 0 0 0 0 0 0 0 0 0 0 0 0 0 0 0 0 0 0 0 0 0 0 0 0 0 0 0 0 0 0 0 0 0 0 0 0 0 0 0 0 0 0 0 0 0 0 0 0 0 0 0 0 0 0 0 0 0 0 0 0 0 0 0 0 0 0 0 0 0 0 0 0 0 0 0 0 0 0 0 0 0 0 0 0.0406453008071797 0 0 0.021094630539431 0 0 0 0 0 0 0 0 0 0 0 0 0 0.13891287700497 0 0 0.12749467404484 0 0.031927569069653 0 0 0 0 0 0 0 0 0 0 0 0 0 0 0 0 0 0 0.0396429630808127 0 0 0 0 0.193177463953965 0 0 0.0171281288376395 0.0262337812069872 0 0 0 0 0 0 0 0 0 0 0 0 0 0 0 0 0 0 0 0 0 0 0.0274210349048765 0.0812792545175399 0 0 0 0.0253067275970362 0 0 0 0 0 0 0 0 0 0 0 0 0 0 0 0 0 0 0 0 0 0 0 0 0 0 0 0 0 0 0.0688168366348865 0 0 0 0 0.0361728332375118 0 0 0 0 0.0212626352023789 0.0301444954767904 0 0 0 0 0 0 0 0 0 0 0 0 0.0733387938835017 0 0 0 0 0 0 0 0
0 0 0 0 0 0 0 0 0 0 0 0 0 0 0 0 0 0 0 0 0 0 0 0 0 0 0 0 0 0 0 0 0 0 0 0 0 0 0 0 0 0 0 0 0 0 0 0 0 0 0 0 0 0 0 0 0 0 0 0 0 0 0 0 0 0 0 0 0 0 0 0 0 0 0 0 0 0 0 0 0 0 0 0 0 0 0 0 0 0 0 0 0 0 0 0 0 0 0 0 0 0 0 0 0 0 0 0 0 0 0 0 0 0 0 0 0 0 0 0 0 0 0 0 0 0 0 0 0 0 0 0 0 0 0 0 0 0 0 0 0 0 0 0 0 0 0 0 0 0 0 0 0 0 0 0 0.00613355556765311 0.0160713264575286 0 0.0451850530591642 0.0541309436588708 0 0 0 0 0 0.0176910194102306 0 0 0 0 0 0 0 0 0 0 0.0319121606605145 0.0149944278880882 0.00772800558322646 0 0 0 0 0 0 0 0 0 0 0 0 0.0273503131061463 0.0125814610420189 0 0 0 0.0659951941477297 0 0 0 0 0 0 0 0.0300039954672093 0 0 0 0 0 0 0 0 0 0 0 0 0 0 0 0 0 0 0 0 0 0 0 0 0 0 0 0 0 0 0 0 0 0 0 0 0 0 0.0280788519988184 0 0 0 0 0 0 0 0 0 0 0 0 0 0 0 0 0 0 0 0 0 0 0 0 0 0 0 0 0 0 0 0 0 0 0 0 0 0 0 0.104170740989206 0 0 0.0339250880364428 0.145946430726986 0.147613573747451 0 0 0 0 0.0653977471621697 0.145090111290545 0 0 0 0 0 0 0 0 0 0 0 0 0 0 0 0 0 0 0 0 0
0 0 0 0 0 0 0 0 0 0 0 0 0 0 0 0 0 0 0 0 0 0 0 0 0 0 0 0 0 0 0 0 0 0 0 0 0 0 0 0 0 0 0 0 0 0 0 0 0 0 0 0 0 0 0 0 0 0 0 0 0 0 0 0 0 0 0 0 0 0 0 0 0 0 0 0 0 0 0 0 0 0 0 0 0 0 0 0 0 0 0 0 0 0 0 0 0 0 0 0 0 0 0 0 0 0 0 0 0 0 0 0 0 0 0 0 0 0 0 0 0 0 0 0 0 0 0 0 0 0 0 0 0 0 0 0 0 0 0 0 0 0 0 0 0 0 0 0 0 0 0 0 0 0 0 0 0 0 0 0.0745513314921488 0.0129384791904021 0 0.0137498929465732 0 0 0 0 0 0 0 0 0 0 0 0 0 0 0 0 0 0 0 0 0 0 0 0 0 0 0 0 0 0 0 0 0 0 0 0 0 0 0 0 0 0 0 0 0 0 0 0 0 0.00726695054863755 0 0 0 0 0 0 0 0 0 0 0.0162963802666981 0 0 0 0 0 0 0 0 0 0 0 0 0 0 0 0 0 0 0 0 0 0 0 0 0 0 0 0 0 0 0 0 0 0 0 0 0 0 0 0 0 0 0 0 0 0 0 0 0 0 0 0 0 0 0 0 0 0 0 0 0.253995503422043 0 0.0485777584582769 0 0.294494577924021 0.24134694676124 0 0 0 0 0 0 0 0 0 0 0 0 0 0 0 0 0 0 0.0367821789899598 0 0 0 0 0 0 0 0
0 0 0 0 0 0 0 0 0 0 0 0 0 0 0 0 0 0 0 0 0 0 0 0 0 0 0 0 0 0 0 0 0 0 0 0 0 0 0 0 0 0 0 0 0 0 0 0 0 0 0 0 0 0 0 0 0 0 0 0 0 0 0 0 0 0 0 0 0 0 0 0 0 0 0 0 0 0 0 0 0 0 0 0 0 0 0 0 0 0 0 0 0 0 0 0 0 0 0 0 0 0 0 0 0 0 0 0 0 0 0 0 0 0 0 0 0 0 0 0 0 0 0 0 0 0 0 0 0 0 0 0 0 0 0 0 0 0 0 0 0 0 0 0 0 0 0 0 0 0 0 0 0 0 0 0 0 0.0215678000253661 0 0.0959340260476525 0.12588630807421 0 0.0150835187028322 0 0 0 0 0 0 0 0 0 0 0 0 0 0 0 0 0.00755690940515299 0 0 0 0 0 0 0 0 0 0 0 0 0.0391987980907636 0.0240463646835411 0 0 0 0.0291073773081525 0 0 0 0 0 0 0 0.0045346021059603 0 0 0 0 0 0 0.0089366243945483 0 0 0 0 0 0 0 0 0 0 0.00561673188285311 0 0 0 0 0 0 0 0 0 0 0 0 0 0 0 0 0 0 0 0 0.00389720124733898 0 0 0 0 0 0 0 0 0 0 0 0 0 0 0 0 0 0 0 0 0 0 0 0 0 0 0 0 0 0 0 0 0 0 0 0 0 0 0 0.168146361426668 0 0.057054732545847 0.0804005483916964 0 0.195137460131162 0 0 0 0 0.0158891082433745 0.0633871275349059 0 0 0 0 0 0 0 0 0 0 0 0 0.0386183997579743 0 0 0 0 0 0 0 0
0 0 0 0 0 0 0 0 0 0 0 0 0 0 0 0 0 0 0 0 0 0 0 0 0 0 0 0 0 0 0 0 0 0 0 0 0 0 0 0 0 0 0 0 0 0 0 0 0 0 0 0 0 0 0 0 0 0 0 0 0 0 0 0 0 0 0 0 0 0 0 0 0 0 0 0 0 0 0 0 0 0 0 0 0 0 0 0 0 0 0 0 0 0 0 0 0 0 0 0 0 0 0 0 0 0 0 0 0 0 0 0 0 0 0 0 0 0 0 0 0 0 0 0 0 0 0 0 0 0 0 0 0 0 0 0 0 0 0 0 0 0 0 0 0 0 0 0 0 0 0 0 0 0 0 0 0.0129105323528222 0.0298804542149678 0 0.0238730053709829 0.0653192061164852 0 0.00507689543354688 0 0 0 0.0366753743779629 0 0 0 0 0 0 0 0 0 0 0 0 0.00685093022484367 0 0 0 0 0 0 0 0.00402000413793539 0 0 0 0 0.0196433059627045 0.0187518963316639 0 0 0 0.031623867603135 0 0 0 0.00168148772590201 0 0 0 0.0117547355992933 0 0 0 0 0 0 0.00560934079362665 0.00263785655427891 0 0 0 0 0 0 0 0 0 0.00644565554605115 0 0 0 0 0 0 0 0 0 0 0 0 0 0 0 0 0 0 0 0.00325176045064202 0.00803553951918661 0 0 0 0 0 0 0 0 0 0 0 0 0 0 0 0 0 0 0 0 0 0 0 0 0 0 0 0 0 0 0 0 0 0 0 0 0 0 0 0.114860815055682 0.00860915200052301 0.0593790466119422 0.0678003985565212 0.200793374308417 0 0 0 0 0 0.0402342541805278 0.182763437416176 0 0 0 0 0 0 0 0 0 0 0 0 0.0289671163670815 0 0 0 0 0 0 0 0.00255055718709794
0 0 0 0 0 0 0 0 0 0 0 0 0 0 0 0 0 0 0 0 0 0 0 0 0 0 0 0 0 0 0 0 0 0 0 0 0 0 0 0 0 0 0 0 0.010387562833549 0 0 0 0 0 0 0 0 0 0 0 0 0 0 0 0 0 0 0 0 0 0 0 0 0 0 0 0 0 0 0 0 0 0 0 0 0 0 0 0 0 0 0 0 0 0 0 0 0 0 0 0 0 0 0 0 0 0 0 0 0 0 0 0 0 0 0 0 0 0 0 0 0 0 0 0 0 0 0 0 0 0 0 0 0 0 0 0 0 0 0 0 0 0 0 0 0 0 0 0 0 0 0 0 0 0 0 0 0 0 0 0 0 0 0 0 0 0 0 0 0 0 0 0.0344270781092939 0 0.069561060771114 0.0593336308616871 0 0 0 0 0 0 0 0.235468108717988 0 0.0213799190361873 0.229584931797489 0 0 0 0 0 0 0.048568967715693 0 0 0 0 0 0 0 0 0.00756967279901751 0 0 0 0 0 0 0 0 0 0 0 0 0 0.0507822823643148 0 0 0 0 0 0.0525077722949366 0 0.0619387749141731 0 0.0775557301545395 0.012995390378938 0 0 0 0 0 0 0 0 0 0 0 0 0 0 0 0 0 0 0 0 0 0 0 0 0 0 0 0 0 0 0 0 0 0 0 0 0 0 0 0 0 0 0 0 0 0 0 0 0 0 0 0 0 0 0 0 0 0 0 0 0 0 0 0 0 0 0 0 0.0279391172510796 0 0 0 0 0 0 0 0 0 0 0 0 0 0 0 0 0 0 0 0 0 0 0 0
0 0 0 0 0 0 0 0 0 0 0 0 0 0 0 0 0 0 0 0 0 0 0 0 0 0 0 0 0 0 0 0 0 0 0 0 0 0 0 0 0 0 0 0 0 0 0 0 0 0 0 0 0 0 0 0 0 0 0 0 0 0 0 0 0 0 0 0 0 0 0 0 0 0 0 0 0 0 0 0 0 0 0 0 0 0 0 0 0 0 0 0 0 0 0 0 0 0 0 0 0 0 0 0 0 0 0 0 0 0 0 0 0 0 0 0 0 0 0 0 0 0 0 0 0 0 0 0 0 0 0 0 0 0 0 0 0 0 0 0 0 0 0 0 0 0 0 0 0 0 0 0 0 0 0 0 0 0 0 0 0 0 0.0553269677491832 0 0 0 0 0 0 0 0 0 0 0 0 0 0 0 0 0.0314020271728042 0 0 0.111254734934623 0 0 0 0 0 0 0 0 0 0 0 0 0 0 0.0186818149701301 0 0 0 0 0 0 0 0 0 0 0 0 0 0 0 0 0 0 0 0 0 0 0 0 0 0 0 0 0 0 0 0 0 0 0 0 0 0 0 0.677332733101177 0 0 0 0 0 0 0 0 0 0 0 0 0 0 0 0 0 0 0 0 0 0 0 0 0 0 0 0 0 0 0 0 0 0 0 0 0 0 0 0 0 0 0 0 0 0 0 0 0 0 0 0 0 0 0.106001722072082 0 0 0 0 0 0 0 0 0 0 0 0 0 0 0 0 0 0 0 0 0 0 0 0
0 0 0 0 0 0 0 0 0 0 0 0 0 0 0 0 0 0 0 0 0 0 0 0 0 0 0 0 0 0 0 0 0 0 0 0 0 0 0 0 0 0 0 0 0 0 0 0 0 0 0 0 0 0 0 0 0 0 0 0 0 0 0 0 0 0 0 0 0 0 0 0 0 0 0 0 0 0 0 0 0 0 0 0 0 0 0 0 0 0 0 0 0 0 0 0 0 0 0 0 0 0 0 0 0 0 0 0 0 0 0 0 0 0 0 0 0 0 0 0 0 0 0 0 0 0 0 0 0 0 0 0 0 0 0 0 0 0 0 0 0 0 0 0 0 0 0 0 0 0 0 0 0 0 0 0 0 0 0 0 0 0 0 0 0 0 0 0 0 0 0 0 0 0 0 0 0 0 0 0.0307534281017277 0 0.266522915691067 0.521877158115796 0 0 0 0 0 0 0 0 0 0 0 0 0 0 0 0 0 0 0 0 0 0 0 0 0 0 0 0 0 0 0 0 0 0 0 0 0 0 0 0 0 0 0 0 0 0 0 0 0 0 0 0 0 0 0 0 0 0 0 0 0 0 0 0 0 0 0 0 0 0 0 0 0 0 0 0 0 0 0 0 0 0 0 0 0 0 0 0 0 0 0 0 0 0 0 0 0 0 0 0 0.0899640477004546 0 0 0 0 0 0 0.050150696510828 0.0407317538801271 0 0 0 0 0 0 0 0 0 0 0 0 0 0 0 0 0 0 0 0 0 0 0 0 0
0 0 0 0 0 0 0 0 0 0 0 0 0 0 0 0 0 0 0 0 0 0 0 0 0 0 0 0 0 0 0 0 0 0 0 0 0 0 0 0 0 0 0 0 0 0 0 0 0 0 0 0 0 0 0 0 0 0 0 0 0 0 0 0 0 0 0 0 0 0 0 0 0 0 0 0 0 0 0 0 0 0 0 0 0 0 0 0 0 0 0 0 0 0 0 0 0 0 0 0 0 0 0 0 0 0 0 0 0 0 0 0 0 0 0 0 0 0 0 0 0 0 0 0 0 0 0 0 0 0 0 0 0 0 0 0 0 0 0 0 0 0 0 0 0 0 0 0 0 0 0 0 0 0 0 0 0 0 0 0 0 0 0 0 0 0 0 0 0 0 0 0 0 0 0 0 0 0 0 0 0 0 0 0 0 0 0 0 0 0 0 0 0 0 0 0 0.0814847827260598 0 0 0 0 0 0 0 0 0 0 0 0 0 0 0 0 0 0 0 0 0 0 0 0 0 0 0 0 0 0 0 0 0 0 0 0 0.0347789086595921 0 0 0.0213281405513318 0 0.0363329615652607 0.0558439921133286 0.30806797791653 0.147389978693261 0 0.0128987963254341 0 0 0 0.0541264131740858 0.0634995975722441 0 0.0440928876192468 0.05551361204541 0 0.00621796666844516 0 0 0 0 0 0 0 0 0 0 0 0 0 0 0 0 0 0 0 0 0 0 0 0 0 0 0 0 0 0.0619893805105115 0 0 0 0 0 0 0 0 0 0 0 0 0 0 0 0 0 0 0 0 0 0.00264458830404499 0 0 0 0 0 0 0 0.00737305606638406 0.0064169594888305 0 0
0 0 0 0 0 0 0 0 0 0 0 0 0 0 0 0 0 0 0 0 0 0 0 0 0 0 0 0 0 0 0 0 0 0 0 0 0 0 0 0 0 0 0 0 0 0 0 0 0 0 0 0 0 0 0 0 0 0 0 0 0 0 0 0 0 0 0 0 0 0 0 0 0 0 0 0 0 0 0 0 0 0 0 0 0 0 0 0 0 0 0 0 0 0 0 0 0 0 0 0 0 0 0 0 0 0 0 0 0 0 0 0 0 0 0 0 0 0 0 0 0 0 0 0 0 0 0 0 0 0 0 0 0 0 0 0 0 0 0 0 0 0 0 0 0 0 0 0 0 0 0 0 0 0 0 0 0 0 0 0 0.0171218979161811 0 0 0 0 0 0.0101440439714187 0 0 0 0 0 0 0 0 0 0 0.0363975680594996 0.0214382878942878 0 0 0 0 0 0 0 0 0 0 0 0 0 0.00985469685463229 0 0 0 0 0.123565322966898 0 0 0 0 0 0 0 0.10409753549448 0 0 0 0 0 0 0 0 0 0 0 0 0 0 0 0 0 0 0 0 0 0 0 0 0 0 0 0 0 0 0 0 0 0 0 0 0 0.0206537297394263 0.0473688200826782 0 0 0 0 0 0 0 0 0 0 0 0 0 0 0 0 0 0 0 0 0 0 0 0 0 0 0 0 0 0 0 0 0 0 0 0 0 0 0 0.0558527202479613 0.0138550583223294 0.0720249779758733 0 0.0447632565704655 0.11015630907384 0 0 0 0 0 0.293129543424156 0 0 0 0 0 0 0 0 0 0 0 0 0.0195762314058726 0 0 0 0 0 0 0 0
0 0 0 0 0 0 0 0 0 0 0 0 0 0 0 0 0 0 0 0 0 0 0 0 0 0 0 0 0 0 0 0 0 0 0 0 0 0 0 0 0 0 0 0 0 0 0 0 0 0 0 0 0 0 0 0 0 0 0 0 0 0 0 0 0 0 0 0 0 0 0 0 0 0 0 0 0 0 0 0 0 0 0 0 0 0 0 0 0 0 0 0 0 0 0 0 0 0 0 0 0 0 0 0 0 0 0 0 0 0 0 0 0 0 0 0 0 0 0 0 0 0 0 0 0 0 0 0 0 0 0 0 0 0 0 0 0 0 0 0 0 0 0 0 0 0 0 0 0 0 0 0 0 0 0 0 0.00304825667477352 0.0138485515833028 0 0.0114803477728962 0.0256953078524522 0 0.00393078013379736 0 0 0 0.0427799216761064 0 0 0 0 0 0 0 0 0 0 0.0592965364622757 0.0127289442821656 0.00306464612516961 0 0 0 0 0 0 0 0.00385848514938058 0 0 0 0 0.00929667011513667 0.0208457693595561 0 0 0 0.161533694665999 0 0 0 0 0 0 0 0.0446833963791073 0 0 0 0 0 0 0.00262511198336988 0.00334856467008441 0 0 0 0 0 0 0 0 0 0.0040518831446509 0 0 0 0 0 0 0 0 0 0 0 0 0 0 0 0 0 0 0.00846356450626778 0.0173214356279734 0.027167340686847 0 0 0.0082318940194932 0.0156272724026663 0 0 0 0 0.00293424432522901 0 0 0.00145434389407243 0 0 0 0 0 0 0 0 0 0 0 0 0 0 0 0 0 0 0 0 0 0 0 0 0 0 0 0.0552120760641652 0.00669526648857495 0.0544661575717806 0 0.0608683880108817 0.170557694323562 0 0 0 0 0.0999144195313415 0 0 0 0 0 0 0 0 0 0 0 0 0 0.0344018921387857 0 0 0 0 0 0 0 0.010567142378135
0 0 0 0 0 0 0 0 0 0 0 0 0 0 0 0 0 0 0 0 0 0 0 0 0 0 0 0 0 0 0 0 0 0 0 0 0 0 0 0 0 0 0 0 0 0 0 0 0 0 0 0 0 0 0 0 0 0 0 0 0 0 0 0 0 0 0 0 0 0 0 0 0 0 0 0 0 0 0 0 0 0 0 0 0 0 0 0 0 0 0 0 0 0 0 0 0 0 0 0 0.0331153836751156 0.0260453332927643 0 0 0 0 0 0 0 0 0 0 0 0 0 0 0 0 0 0 0 0 0 0 0 0 0 0 0 0 0 0 0 0 0 0 0 0 0 0.00557933410442647 0 0 0 0 0 0 0 0 0 0 0 0 0 0 0 0 0 0 0 0 0 0 0 0 0 0 0 0 0 0 0 0 0 0 0 0 0 0 0 0 0 0 0 0 0 0 0 0.13385578255802 0 0 0 0 0 0 0.00775945343609616 0 0 0 0 0 0 0 0 0 0 0 0 0 0 0 0 0 0 0.0771062276075108 0.0161302190754637 0 0 0 0 0 0 0 0 0 0 0 0 0 0 0 0 0 0 0 0 0 0 0 0 0 0 0 0 0 0 0 0 0 0 0 0 0 0 0 0 0 0.0464850622844141 0 0 0 0 0 0 0 0 0 0 0 0 0 0 0 0 0 0 0 0 0 0 0 0 0 0 0 0 0 0 0 0 0 0 0 0 0 0 0 0 0 0.0477817139770527 0 0.00726178421403362 0 0.0309287386435947 0.0261389023054476 0.22058249593835 0.106502947251482 0.0489638757012948 0.0121105118067876 0 0 0.00491096532434079 0 0.0247955266643139 0 0.0355461991298973 0 0.0883995430095934
0 0 0 0 0 0 0 0 0 0 0 0 0 0 0 0 0 0 0 0 0 0 0 0 0 0 0 0 0 0 0 0 0 0 0 0 0 0 0 0 0 0 0 0 0 0 0 0 0 0 0 0 0 0 0 0 0 0 0 0 0 0 0 0 0 0 0 0 0 0 0 0 0 0 0 0 0 0 0 0 0 0 0 0 0 0 0 0 0 0 0 0 0 0 0 0 0 0 0 0 0 0.00212458057448452 0 0 0 0 0 0 0 0 0 0 0 0 0 0 0 0 0 0 0 0 0 0 0 0 0 0 0 0 0 0 0 0 0 0 0 0 0 0.00189327661866226 0 0 0 0 0 0 0 0 0 0 0.00359012720873312 0.00344713875228862 0 0 0 0 0 0 0 0 0 0 0 0 0 0 0 0 0 0 0 0 0 0 0 0 0 0 0 0 0 0 0 0 0 0 0.00494214928697102 0 0.0181021905920991 0 0.00546923072371702 0 0 0 0 0 0 0 0 0 0 0 0 0 0 0 0 0 0 0 0 0 0 0 0 0 0 0 0 0 0 0 0 0 0 0 0 0 0 0 0 0 0 0 0 0.0419888709640212 0 0 0 0 0 0 0 0 0 0.109273006791669 0.0418820646387366 0 0 0 0.0127688279882844 0 0.0113957123135259 0.00220781466363655 0.0286521919756928 0.0138265377354617 0.0735291722755005 0.0456779350819697 0.058861648010788 0 0 0 0 0 0 0 0 0 0 0 0 0 0 0 0 0 0 0 0 0 0 0 0.0120216009709618 0 0 0 0 0 0 0 0 0 0 0 0 0 0 0 0.0228944103256057 0.228119067946464 0.0133921478467139 0 0 0 0 0 0 0 0 0.09728501835274 0.0733953223332814 0.0544147555314433 0 0.0139737003771144 0 0 0.00487150011943322
0 0 0 0 0 0 0 0 0 0 0 0 0 0 0 0 0 0 0 0 0 0 0 0 0 0 0 0 0 0 0 0 0 0 0 0 0 0 0 0 0 0 0 0 0 0 0 0 0 0 0 0 0 0 0 0 0 0 0 0 0 0 0 0 0 0 0 0 0 0 0 0 0 0 0 0 0 0 0 0 0 0 0 0 0 0 0 0 0 0 0 0 0 0 0 0 0 0 0 0 0.0409520625438204 0.0565385075090012 0 0 0 0 0 0 0 0 0 0 0 0 0 0 0 0 0 0 0 0 0 0 0 0 0 0 0 0 0 0 0 0 0 0 0 0 0 0.031256981985233 0 0 0.00261925487766217 0.00174172980006518 0 0 0 0 0 0 0.00921234351066101 0 0 0.00145839504029108 0 0 0 0 0 0 0 0 0 0 0 0 0 0 0 0.00091917708200104 0 0.00143112381121681 0 0 0 0 0 0 0 0 0 0 0.00104788225837034 0 0 0 0.000838623340153769 0.00206122986265513 0.00140681771187021 0 0.00387765961163689 0 0 0 0 0 0.001126317612705 0 0 0 0 0.00128180065513632 0.00142583329389693 0.00188908147976702 0 0 0 0 0 0 0 0 0 0 0 0 0 0 0 0 0 0 0 0 0 0 0 0 0 0 0 0 0 0.000786758808840457 0.00287916365441321 0.00336482262273417 0 0 0 0 0 0.000714915468703596 0.00229037468708571 0.00535054264569249 0.00764577479221588 0.00616171597233678 0.00399967425030671 0.00144767181631496 0.00802729220036544 0.0014722470187605 0.00252095930703567 0.00825401217554405 0.00134843597424401 0.00542444657482089 0.00196719857013545 0 0.141538592537919 0 0 0 0.00222298570710419 0 0 0 0 0.00365961870340862 0 0 0 0 0 0 0 0.0018001489414145 0 0 0 0 0 0 0 0 0.00420329360815876 0 0 0 0 0 0 0 0 0 0 0 0 0 0.0196844368756578 0.0115161375961212 0 0.0462707929988704 0.00945464482977285 0 0.00622731092641666 0.023114461171104 0 0.0250949597539182 0.00198535599017001 0.00432703677791104 0 0.00403890456430935 0.0201499485442001 0.0103251238129803 0.191737596848913 0.108561661159122 0.0602743911492328 0.0454478386237167 0.033623930353885
0 0 0 0 0 0 0 0 0 0 0 0 0 0 0 0 0 0 0 0 0 0 0 0 0 0 0 0 0 0 0 0 0 0 0 0 0 0 0 0 0 0 0 0 0 0 0 0 0 0 0 0 0 0 0 0 0 0 0 0 0 0 0 0 0 0 0 0 0 0 0 0 0 0 0 0 0 0 0 0 0 0 0 0 0 0 0 0 0 0 0 0 0 0 0 0 0 0 0 0 0 0.0440037033427208 0.0019574861993721 0.0062643116157308 0 0 0 0 0 0 0 0 0 0 0 0 0 0 0 0 0 0 0 0 0 0 0 0 0 0 0 0 0 0 0 0 0 0 0 0.0330549375286761 0 0 0 0 0 0 0 0 0 0.00210800750030635 0.0382591145136637 0.0348505196140812 0.00126623403057004 0.00284386769588654 0 0 0 0 0 0 0 0 0 0 0 0 0 0 0 0 0 0 0 0 0 0 0 0 0 0 0 0 0 0 0 0 0.00976417362989121 0 0.019506296675248 0 0.00521562396379206 0 0 0 0 0 0 0 0 0 0 0 0 0 0 0 0 0 0 0 0 0 0 0 0 0 0 0 0 0 0 0 0 0 0 0 0 0 0 0 0 0 0 0 0.0521482840704353 0.0384376654315595 0 0 0 0 0 0 0 0 0.00164103024965877 0.0597450217963263 0.0244543150975103 0 0.00751485491271978 0 0.00744602280429023 0.00774719755033429 0.00817531433466368 0.00861500881353864 0.0123972440472527 0.00354118386155232 0.137862607632145 0.0243919392142346 0.0259582049036416 0 0 0 0 0 0 0 0 0 0 0 0 0 0 0 0 0 0 0 0 0 0 0 0.00868122930057676 0 0 0 0 0 0 0 0 0 0 0 0 0 0 0.133283591955971 0.0537458158086229 0 0.00267207386288861 0 0 0 0 0 0 0.0017198439044774 0 0.0716693403744562 0.0512117963191418 0.0204170090417764 0.00852607515942815 0.0165918308630916 0 0 0.0123112223797666
0 0 0 0 0 0 0 0 0 0 0 0 0 0 0 0 0 0 0 0 0 0 0 0 0 0 0 0 0 0 0 0 0 0 0 0 0 0 0 0 0 0 0 0 0 0 0 0 0 0 0 0 0 0 0 0 0 0 0 0 0 0 0 0 0 0 0 0 0 0 0 0 0 0 0 0 0 0 0 0 0 0 0 0 0 0 0 0 0 0 0 0 0 0 0 0 0 0 0 0 0 0 0 0 0 0 0 0 0 0 0 0 0 0 0 0 0 0 0 0 0 0 0 0 0 0 0 0 0 0 0 0 0 0 0 0 0 0 0 0 0 0 0 0 0 0 0 0 0 0 0 0 0 0 0 0 0 0 0 0 0 0 0 0 0 0 0 0 0 0 0 0 0 0 0 0 0 0 0 0 0 0 0 0 0 0 0 0 0 0 0 0 0 0 0 0 0 0 0 0 0 0 0 0 0 0 0 0 0 0 0 0 0 0 0 0 0 0 0 0 0 0 0 0 0 0 0 0 0 0 0 0 0 0 0 0 0 0 0 0 0 0 0 0 0 0 0 0 0 0 0 0 0 0.013091776574823 0 0 0 0 0 0 0 0 0 0 0 0 0 0 0 0 0 0 0 0 0 0 0 0 0 0 0 0 0 0 0 0 0 0 0 0 0 0 0 0 0 0 0.0530616521786209 0.119482355611624 0.167695487692352 0.0408025118975037 0 0 0 0 0 0 0 0 0 0.115691813002415 0.246768461402781 0 0 0.24340594163988 0 0 0
0 0 0 0 0 0 0 0 0 0 0 0 0 0 0 0 0 0 0 0 0 0 0 0 0 0 0 0 0 0 0 0 0 0 0 0 0 0 0 0 0 0 0 0 0 0 0 0 0 0 0 0 0 0 0 0 0 0 0 0 0 0 0 0 0 0 0 0 0 0 0 0 0 0 0 0 0 0 0 0 0 0 0 0 0 0 0 0 0 0 0 0 0 0 0 0 0 0 0 0 0 0 0 0 0 0 0 0 0 0 0 0 0 0 0 0 0 0 0 0 0 0 0 0 0 0 0 0 0 0 0 0 0 0 0 0 0 0 0 0 0 0 0 0 0 0 0 0 0 0 0 0 0 0 0 0 0 0 0 0 0 0 0 0 0 0 0 0 0 0 0 0 0.156344304052869 0 0 0 0 0 0 0 0 0 0 0 0 0 0 0 0 0 0 0 0 0 0 0 0 0 0 0 0 0 0 0 0 0 0 0 0 0.0674170383630174 0 0 0 0 0.211336047328621 0.23406136387369 0 0 0 0.0889682528777253 0 0 0 0 0 0.134822224222806 0 0 0 0 0 0 0 0 0 0 0 0 0 0 0 0 0 0 0 0 0 0 0 0 0 0 0 0 0 0 0.10705076928127 0 0 0 0 0 0 0 0 0 0 0 0 0 0 0 0 0 0 0 0 0 0 0 0 0 0 0 0 0 0 0 0 0 0 0 0 0 0 0 0 0 0 0 0 0 0 0 0 0 0 0 0 0 0 0 0 0 0 0 0
0 0 0 0 0 0 0 0 0 0 0 0 0 0 0 0 0 0 0 0 0 0 0 0 0 0 0 0 0 0 0 0 0 0 0 0 0 0 0 0 0 0 0 0 0 0 0 0 0 0 0 0 0 0 0 0 0 0 0 0 0 0 0 0 0 0 0 0 0 0 0 0 0 0 0 0 0 0 0 0 0 0 0 0 0 0 0 0 0 0 0 0 0 0 0 0 0 0 0 0 0.00428072598427499 0.0046845680582632 0 0 0 0 0 0 0 0 0 0 0 0 0 0 0 0 0 0 0 0 0 0 0 0 0 0 0 0 0 0 0 0 0 0 0 0 0 0 0 0 0 0 0 0 0 0 0 0 0 0 0 0 0 0 0 0 0 0 0 0 0 0 0 0 0 0 0 0 0 0 0 0 0 0 0 0 0 0 0 0 0 0 0 0 0 0.0415813411130736 0 0 0 0 0 0 0 0 0 0 0 0 0 0 0 0 0 0 0 0 0 0 0 0 0 0 0 0 0 0 0 0 0 0 0 0 0 0 0 0 0 0 0 0 0 0 0 0 0 0 0 0 0 0 0 0 0 0 0 0 0 0 0 0 0 0 0 0 0.00682271741490232 0 0 0 0 0 0 0 0 0 0 0 0 0 0 0 0 0 0 0 0 0 0 0 0 0 0 0 0 0 0 0 0 0 0 0 0 0 0 0 0.054529352868703 0 0.0266506259862165 0 0 0 0 0.188079271999597 0.122080557474031 0.0824114484773238 0 0 0 0 0.0191631880470701 0 0 0 0.040935646744963 0 0.408780555831581
0 0 0 0 0 0 0 0 0 0 0 0 0 0 0 0 0 0 0 0 0 0 0 0 0 0 0 0 0 0 0 0 0 0 0 0 0 0 0 0 0 0 0 0 0 0 0 0 0 0 0 0 0 0 0 0 0 0 0 0 0 0 0 0 0 0 0 0 0 0 0 0 0 0 0 0 0 0 0 0 0 0 0 0 0 0 0 0 0 0 0 0 0 0 0 0 0 0 0 0 0.033419101331083 0.0338107388478174 0 0 0 0 0 0 0 0 0 0 0 0 0 0 0 0 0 0 0 0 0 0 0 0 0 0 0 0 0 0 0 0 0 0 0 0 0 0 0 0 0 0 0 0 0 0 0 0 0 0 0 0 0 0 0 0 0 0 0 0 0 0 0 0 0 0 0 0 0 0 0 0 0 0 0 0 0 0 0 0 0 0 0 0 0 0 0 0 0 0 0 0 0 0 0 0 0 0 0 0 0 0 0 0 0 0 0 0 0 0 0 0 0 0 0 0 0 0 0 0 0 0 0 0 0 0 0 0 0 0 0 0 0 0 0 0 0 0 0 0 0 0 0 0 0 0 0 0 0 0 0 0 0 0 0.0573738254949312 0 0 0 0 0 0 0 0 0 0 0 0 0 0 0 0 0 0 0 0 0 0 0 0 0 0 0 0 0 0 0 0 0 0 0 0 0 0 0 0.0463951185306663 0 0.0995880998365082 0 0 0 0.18934670113921 0 0 0 0 0 0 0 0 0 0.0819089499582758 0.0293715479484717 0 0.0597234879685152 0.369062428944521
0 0 0 0 0 0 0 0 0 0 0 0 0 0 0 0.000521493731326433 0 0 0 0 0 0 0 0 0 0 0 0 0 0 0 0.00267975184476102 0 0 0 0 0 0 0 0 0 0 0 0 0 0 0 0 0 0 0 0 0 0 0 0 0 0 0 0 0 0 0 0 0 0 0 0 0 0 0 0 0 0 0 0 0 0 0 0 0 0 0 0 0 0 0.000473265106734247 0 0 0.00100486661244171 0 0 0 0 0 0 0 0 0 0 0.00699405250595908 0.0022881498941285 0 0 0 0 0 0 0 0 0 0 0 0 0 0 0 0 0 0 0 0 0 0 0 0 0 0 0 0 0 0 0 0 0 0 0 0 0 0 0 0 0 0 0 0 0 0 0 0 0 0 0 0 0 0 0 0 0 0 0 0 0 0 0 0 0 0.00183871180888533 0 0 0 0 0 0 0 0 0 0 0 0 0 0 0 0 0 0 0 0.0538705831543688 0.00415700561865827 0 0 0 0 0 0.00975413259200653 0.0293132615921608 0 0.00121728031986654 0 0 0 0 0 0 0 0 0 0 0 0 0 0 0 0.00614274683870325 0.0995650870055129 0 0.0162857904291564 0 0 0 0 0.0404407173980721 0 0 0 0 0 0 0 0 0 0 0 0 0 0 0 0 0 0 0 0 0 0 0 0 0 0 0.00509988923786898 0.00123993341883629 0.00143571810985915 0.00536974725150826 0 0.00338542829008902 0 0 0.013423690356104 0 0 0 0 0 0 0 0 0 0 0 0 0 0 0 0 0 0 0 0 0 0 0 0 0 0 0 0 0 0 0 0 0 0 0 0 0 0 0 0.0830927574874465 0 0 0 0 0 0.0260837779117334 0 0 0.150134467130844 0.201772243841373 0.110730183568375 0 0 0.0189014066299581 0.0117370119108996 0.00237959644964797 0 0.0354822531131976 0 0.0531849988395175
0 0 0 0 0 0 0 0 0 0 0 0 0 0 0 0 0 0 0 0 0 0 0 0 0 0 0 0 0 0 0 0 0 0 0 0 0 0 0 0 0 0 0 0 0 0 0 0 0 0 0 0 0 0 0 0 0 0 0 0 0 0 0 0 0 0 0 0 0 0 0 0 0 0 0 0 0 0 0 0 0 0 0 0 0 0 0 0 0 0 0 0 0 0 0 0 0 0 0 0 0 0 0 0 0 0 0 0 0 0 0 0 0 0 0 0 0 0 0 0 0 0 0 0 0 0 0 0 0 0 0 0 0 0 0 0 0 0 0 0 0 0 0 0 0 0 0 0 0 0 0 0 0 0 0 0 0 0 0 0 0 0 0 0 0 0 0 0 0 0 0 0 0 0 0 0 0 0 0 0 0 0 0 0 0 0 0 0.033608266545409 0 0 0.00247051087217642 0 0 0 0 0.0112798952311502 0 0 0 0 0 0 0.000647768523961763 0.000667769797684091 0 0 0 0 0 0 0 0 0 0 0 0 0 0 0 0 0 0 0 0 0 0 0 0 0 0 0 0 0 0 0 0 0 0 0 0 0.00103637722988219 0.000866299865784062 0 0.00130857372086416 0.00179427566487626 0 0.000910906493251119 0 0.00425349037234706 0 0 0.00244856502057547 0 0.00416916111547473 0 0 0 0 0 0 0 0 0 0 0 0 0 0 0 0 0 0 0 0.000702082079778531 0 0 0 0 0 0 0 0 0.001542370291825 0 0 0 0 0 0 0 0 0 0 0.000701947979044721 0 0 0.053167323383395 0 0.0304094386672514 0 0 0 0.0233347194252823 0 0.198962602389319 0 0.18963528142217 0.054658475599074 0.00556940111362777 0 0.0500237194852759 0.0201461756864534 0.0707261639306822 0 0.15923993018737 0 0.0757185079060138
0 0 0 0 0 0 0 0 0 0 0 0 0 0 0 0 0 0 0 0 0 0 0 0 0 0 0 0 0 0 0 0.000343795440902254 0 0 0 0 0 0 0 0 0 0 0 0 0 0 0 0 0 0 0 0 0 0 0 0 0 0 0 0 0 0 0 0 0 0 0 0 0 0 0 0 0 0 0 0 0 0 0 0 0 0 0 0 0 0 0 0 0 0 0 0 0 0 0 0 0 0 0 0 0 0 0 0 0 0 0 0 0 0 0 0 0 0 0 0 0 0 0 0 0 0 0 0 0 0 0 0 0 0 0 0 0 0 0 0 0 0 0 0 0 0 0 0 0 0 0 0 0 0 0 0 0 0 0 0 0 0 0 0 0 0 0 0 0 0 0 0 0 0 0 0 0 0 0 0 0 0 0 0 0 0 0 0 0 0 0 0.0203781542209015 0 0 0 0.0027525561809556 0.00232404013355296 0 0.00225630854496125 0.0936352878938221 0 0 0 0 0 0 0 0 0 0 0 0 0 0 0 0 0 0 0.0320736744324325 0 0.0577908361544311 0 0 0 0 0.0709393987731117 0 0 0.00254241780066551 0.0027075702539535 0 0 0 0 0 0 0 0 0 0 0 0 0 0 0 0 0 0 0 0 0 0 0.0112619539635695 0.0259175840459211 0 0.00277916465970708 0 0.00429202973540786 0 0 0 0 0 0 0 0 0 0 0 0 0 0 0 0 0 0 0 0 0 0 0 0 0 0 0 0 0 0 0 0 0 0 0 0 0 0 0 0 0 0 0.0159095595904935 0 0.00156588365360224 0 0 0 0 0 0.174041039892905 0.123429321161859 0 0.27161430391698 0.0284808627550369 0 0.00360165887363908 0.00403227015359286 0.0293062737246678 0 0.00500950268493419 0 0.0110145513579948
0 0 0 0 0 0 0 0 0 0 0 0 0 0 0 0 0 0 0 0 0 0 0 0 0 0 0 0 0 0 0 0.000583482960957627 0 0 0 0 0 0 0 0 0 0 0 0 0 0 0 0 0 0 0 0 0 0 0 0 0 0 0 0 0 0 0 0 0 0 0 0 0 0 0 0 0 0 0 0 0 0 0 0 0 0 0 0 0 0 0 0 0 0 0 0 0 0 0 0 0 0 0 0 0 0 0 0 0 0 0 0 0 0 0 0 0 0 0 0 0 0 0 0 0 0 0 0 0 0 0 0 0 0 0 0 0 0 0 0 0 0 0 0 0 0 0 0 0 0 0 0 0 0 0 0 0 0 0 0 0 0 0 0 0 0 0 0 0 0 0 0 0 0 0 0 0 0 0 0 0 0 0.000664263508214801 0 0 0 0 0 0 0.000319863430862683 0 0.0063963102050647 0.000364076156208203 0 0 0.0024236864758818 0 0 0.00161596525581618 0.0235373564440683 0.000880757682938907 0.010988245550364 0.000292301613477475 0 0 0 0 0 0.00171032171062029 0 0 0.000567948087683143 0 0 0 0 0 0.000811781681571973 0.0217822508014769 0 0.0167283689262412 0.00260763547879474 0.000827413826810423 0.00155811189629196 0.000743573105711579 0.0676493434182589 0 0 0.0134414789458825 0.00111565394008732 0.000768809526269062 0 0.00244209744727779 0 0 0.000767385804924119 0.0115043178899512 0 0 0 0 0 0 0 0.000984760552472987 0.000471875751567836 0.00143507632597314 0.0173936795841994 0.0027827302301636 0 0.000863821124497931 0.000920777708713692 0.137534294542042 0.130875321340842 0.00441116330041416 0.0223440479444636 0.00163382720918843 0.0562968431838761 0 0 0.00038945738258665 0.00240607407062078 0.00170227552112715 0 0 0 0 0 0 0 0 0 0 0 0 0 0 0 0 0 0 0 0 0 0 0 0 0 0 0 0 0 0 0 0 0 0 0 0 0 0.00276324843850639 0 0.00239655141943274 0.000820063494687 0 0 0 0 0.0670704670747574 0.0249822632378168 0.190733817985622 0 0 0.00211884738130723 0.0604706029187618 0.0536546039772774 0.00264954178170732 0 0.0109450007254877 0 0.00585616402017884
0 0 0 0 0 0 0 0 0 0 0 0 0 0 0 0 0 0 0 0 0 0 0 0 0 0 0 0 0 0 0 0 0 0 0 0 0 0 0 0 0 0 0 0 0 0 0 0 0 0 0 0 0 0 0 0 0 0 0 0 0 0 0 0 0 0 0 0 0 0 0 0 0 0 0 0 0 0 0 0 0 0 0 0 0 0 0 0 0 0 0 0 0 0 0 0 0 0 0 0 0 0 0 0 0 0 0 0 0 0 0 0 0 0 0 0 0 0 0 0 0 0 0 0 0 0 0 0 0 0 0 0 0 0 0 0 0 0 0 0 0 0 0 0 0 0 0 0 0 0 0 0 0 0 0 0 0 0 0 0 0 0 0 0 0 0 0 0 0 0 0 0 0 0 0 0 0 0 0 0 0 0 0 0 0 0 0 0 0 0 0 0 0.236480066423814 0 0 0.153137673369946 0 0.0487229604576227 0 0 0 0 0 0 0 0 0 0 0 0 0 0 0 0 0 0 0.0123218196443322 0 0 0 0 0.0127999304687543 0 0 0 0 0 0 0 0 0 0 0 0 0 0 0 0 0 0 0 0 0.0152482590237033 0.00586921900874508 0.00402865371588665 0 0 0 0.0174216657216827 0.0226228600107768 0 0 0 0.00423097353542906 0 0 0 0 0 0 0 0 0 0 0 0 0 0 0 0 0 0 0 0 0 0 0 0 0 0 0 0 0 0 0.148405961670696 0.0236188875913138 0 0.0139822066886039 0.0537713364023204 0.0391970236025813 0 0 0 0 0.00967527896662057 0.0498824938391196 0 0 0 0 0 0 0 0 0 0.0145179745112637 0.114064755346788 0 0 0 0 0 0 0 0 0 0
0 0 0 0 0 0 0 0 0 0 0 0 0 0 0 0 0 0 0 0 0 0 0 0 0 0 0 0 0 0 0 0 0 0 0 0 0 0 0 0 0 0 0 0 0 0 0 0 0 0 0 0 0 0 0 0 0 0 0 0 0 0 0 0 0 0 0 0 0 0 0 0 0 0 0 0 0 0 0 0 0 0 0 0 0 0 0 0 0 0 0 0 0 0 0 0 0 0 0 0 0 0.0237171872322689 0.00348718061266559 0.00925952061081031 0 0 0 0 0 0 0 0 0 0 0 0 0 0 0 0 0 0 0 0 0 0 0 0 0 0 0 0 0 0 0 0 0 0 0 0.0117265602636479 0 0 0 0 0 0 0 0 0 0 0.0235900931781418 0.05434605331643 0.00139648196583741 0.00267332431290728 0 0 0 0 0 0 0 0 0 0 0 0 0 0 0 0 0 0 0 0 0 0 0 0 0 0 0 0 0 0 0 0 0 0 0 0 0 0 0 0 0 0 0 0 0 0 0 0 0 0 0 0 0 0 0 0 0 0 0 0 0 0 0 0 0 0 0 0 0 0 0 0 0 0 0 0 0 0 0 0 0 0.00521387691888514 0 0 0 0 0 0 0 0 0 0.0238234755546177 0.00460502164946467 0 0.013732658008541 0 0.017400954764503 0.0421442894214956 0.0133292869318684 0.0521425436270524 0.00614665387474418 0.0463136568277721 0.03589609084069 0.0636035386704083 0.0308025960597034 0 0 0 0 0 0 0 0 0 0 0 0 0 0 0 0 0 0 0 0 0 0 0 0 0 0 0 0 0 0 0 0 0 0 0 0 0 0 0.122389904198111 0.0101014992968741 0.154318480071219 0.0163135589119898 0 0 0 0 0 0 0.00956810114641721 0 0 0.13022315769936 0.0209573412091125 0 0.0349278154106763 0 0 0.0158490974137856
0 0 0 0 0 0 0 0 0 0 0 0 0 0 0 0 0 0 0 0 0 0 0 0 0 0 0 0 0 0 0 0 0 0 0 0 0 0 0 0 0 0 0 0 0.000602103967090025 0 0 0 0 0 0 0 0 0 0 0 0 0 0 0 0 0 0 0 0 0 0 0 0 0 0 0 0 0 0 0 0 0 0 0 0 0 0 0 0 0 0 0 0 0 0 0 0 0 0 0 0 0 0 0 0 0.00638785903988907 0 0 0 0 0 0 0 0 0 0 0 0 0 0 0 0 0 0 0 0 0 0 0 0 0 0 0 0 0 0 0 0 0 0 0 0 0 0.00313632415734512 0 0 0 0 0 0 0 0 0 0 0.00413594067032535 0.0084955401012224 0 0 0 0 0 0 0 0 0 0 0 0 0 0 0 0 0 0 0 0 0 0 0 0 0 0 0 0 0 0 0 0 0 0 0 0.00245295097751274 0 0 0 0 0 0 0 0 0.0013854546018908 0 0 0 0 0 0 0 0 0 0 0 0 0 0 0 0 0 0 0 0 0 0 0 0 0 0 0 0 0 0 0 0 0 0 0 0 0 0.00402405727739255 0.00289002310791984 0 0 0 0 0 0.0010107004882646 0 0 0.000833455006692033 0.00612856192292925 0 0.00105668525429446 0.0030508864879137 0 0.00265726509960723 0.00940004741839951 0 0.0263725472079814 0.00206735593557923 0.0030592753515717 0.00951903044548956 0.00865535276802921 0.00581121235793085 0 0 0 0 0 0 0 0 0 0 0 0 0 0 0 0 0 0 0 0 0 0 0 0 0 0 0 0 0 0 0 0 0 0 0 0 0 0.00274112983361214 0.0500204083649751 0.0273008022522045 0.0597356729399458 0.0188501566269697 0 0.00606683753496593 0 0.0280068805428663 0.0559313817121641 0.00618704029734096 0.147927732961731 0 0.0705451958074722 0 0.275540315754649 0.00928845207904376 0.0360997191845691 0.0719849807678063 0 0.0206406636944131
0 0 0 0 0 0 0 0 0 0 0 0 0 0 0 0 0 0 0 0 0 0 0 0 0 0 0 0 0 0 0 0 0 0 0 0 0 0 0 0 0 0 0 0 0 0 0 0 0 0 0 0 0 0 0 0 0 0 0 0 0 0 0 0 0 0 0 0 0 0 0 0 0 0 0 0 0 0 0 0 0 0 0 0 0 0 0 0 0 0 0 0 0 0 0 0 0 0 0 0 0 0 0 0 0 0 0 0 0 0 0 0 0 0 0 0 0 0 0 0 0 0 0 0 0 0 0 0 0 0 0 0 0 0 0 0 0 0 0 0 0 0 0 0 0 0 0 0 0 0 0 0 0 0 0 0 0 0 0 0 0 0 0 0 0 0 0 0 0 0 0 0 0 0 0 0 0 0 0 0 0 0 0 0 0 0 0 0.0122918024316174 0.00101106082947922 0 0 0 0 0 0.00614526609521633 0 0 0 0 0 0 0 0 0 0 0 0 0 0 0 0 0 0 0 0.00453791245204582 0 0 0 0 0 0 0 0 0 0 0 0 0 0 0 0 0 0 0 0 0.0122359810868262 0 0 0 0 0 0 0 0 0 0.0361373318189819 0.00568839822163595 0 0.00825674513227386 0 0.00913594335404006 0.017624485617155 0.00705692146416811 0.032815281714291 0.0107506757175289 0.0314375924530337 0.0048682240162527 0.0474447081894375 0.0966472588252642 0 0 0 0 0 0 0 0 0 0 0 0 0 0 0 0 0 0 0 0 0 0 0 0 0 0 0 0 0 0 0 0 0 0 0 0 0 0 0.0396452262177681 0.0149551957896731 0.0254595802489041 0 0 0 0 0.0185918893555946 0.0240806137572275 0.0074050050014414 0.140316151185486 0 0.0121369838072405 0.294564576647906 0 0 0.0143465937354335 0.059624838549136 0 0.00478775628494086
0 0 0 0 0 0 0 0 0 0 0 0 0 0 0 0 0 0 0 0 0 0 0 0 0 0 0 0 0 0 0 0 0 0 0 0 0 0 0 0 0 0 0 0 0 0 0 0 0 0 0 0 0 0 0 0 0 0 0 0 0 0 0 0 0 0 0 0 0 0 0 0 0 0 0 0 0 0 0 0 0 0 0 0 0 0 0 0 0 0 0 0 0 0 0 0 0 0 0 0 0.00480162992904548 0.00350178698719964 0 0 0 0 0 0 0 0 0 0 0 0 0 0 0 0 0 0 0 0 0 0 0 0 0 0 0 0 0 0 0 0 0 0 0 0 0 0 0 0 0 0 0 0 0 0 0 0 0 0 0 0 0 0 0 0 0 0 0 0 0 0 0 0 0 0 0 0 0 0 0 0 0 0 0 0.00336176153338947 0.00142635127234225 0 0 0 0.00155580306163047 0 0 0 0 0.014398528663866 0.00161257801997517 0 0.00626295631609819 0 0 0 0 0 0 0.00417491407474229 0 0 0 0.00253895198860482 0.00327336281107847 0.00435736518517958 0 0 0 0 0 0 0 0 0 0 0 0 0 0 0 0 0 0 0 0 0 0 0 0 0 0.00162164541659248 0 0 0 0.000892961960747191 0.00311418839918903 0 0 0 0 0 0 0 0.0031639537769922 0.0125307836057687 0.018186278272476 0 0 0 0.0179681294768559 0.00455681495335915 0 0.00966275610193999 0 0.00878866385451426 0 0 0.0261512916548641 0 0 0 0 0 0 0 0 0 0 0 0 0 0 0 0 0.00223715111008294 0 0 0 0 0 0 0 0 0.00651467223639258 0 0 0 0 0 0 0 0 0 0 0 0 0 0.0198044152792915 0 0.371736063888925 0.0142311126422727 0 0 0 0.0368582832051438 0.0050454496258344 0.113158092931013 0.0720388743365862 0.00927474597961543 0 0 0.0132913560877388 0 0 0.0594011867819458 0.0809719801848857 0.00237190173257337 0.0351612566612489
0 0 0 0 0 0 0 0 0 0 0 0 0 0 0 0 0 0 0 0 0 0 0 0 0 0 0 0 0 0 0 0 0 0 0 0 0 0 0 0 0 0 0 0 0 0 0 0 0 0 0 0 0 0 0 0 0 0 0 0 0 0 0 0 0 0 0 0 0 0 0 0 0 0 0 0 0 0 0 0 0 0 0 0 0 0 0 0 0 0 0 0 0 0 0 0 0 0 0 0 0 0.00993369347268443 0 0 0 0 0 0 0 0 0 0 0 0 0 0 0 0 0 0 0 0 0 0 0 0 0 0 0 0 0 0 0 0 0 0 0 0 0 0.0079386758841396 0 0 0 0 0 0 0 0 0 0 0.0131797669988748 0 0 0 0 0 0 0 0 0 0 0 0 0 0 0 0 0 0 0.00198868975131288 0 0.00489675863430333 0 0 0 0 0 0 0 0 0 0 0 0 0 0 0.00615897949958002 0.00208979133519336 0.0196967819907085 0 0.0187238195888273 0 0 0 0 0 0.0123733136120563 0 0 0 0 0 0 0 0 0 0 0 0 0 0 0 0 0 0 0 0 0 0 0 0 0 0 0 0 0 0 0 0 0.00485694470697848 0 0 0 0 0.0188876507329837 0.00153093763424346 0.00304646858678638 0 0 0 0.00570841218604085 0.00523577123554945 0 0.00352191821927452 0.00282053865958002 0.00414464614797528 0 0.00230320356863088 0.00867514970208358 0 0.00331454658667244 0.0178566137703508 0 0.0145880817768654 0 0 0.0589363210851267 0 0 0 0.00231972046550631 0 0 0 0.00336645277607875 0.00955701915012909 0 0 0 0 0 0 0 0.00306269046424531 0 0 0 0 0 0 0 0 0.0198426086478353 0 0 0 0 0 0 0 0 0 0 0.00422467609682247 0 0 0 0.0183869517283409 0.283986310865941 0.0373660784273279 0.0358984703374995 0 0 0.0178329868494813 0 0 0 0 0 0.0365317185022012 0.0696984759452694 0.0259103268355999 0.0801472511158849 0 0 0.0942753079794205 0.00518547844559385
0 0 0 0 0 0 0 0 0 0 0 0 0 0 0 0 0 0 0 0 0 0 0 0 0 0 0 0 0 0 0 0 0 0 0 0 0 0 0 0 0 0 0 0 0 0 0 0 0 0 0 0 0 0 0 0 0 0 0 0 0 0 0 0 0 0 0 0 0 0 0 0 0 0 0 0 0 0 0 0 0 0 0 0 0 0 0 0 0 0 0 0 0 0 0 0 0 0 0 0 0 0 0 0 0 0 0 0 0 0 0 0 0 0 0 0 0 0 0 0 0 0 0 0 0 0 0 0 0 0 0 0 0 0 0 0 0 0 0 0 0 0 0 0 0 0 0 0 0 0 0 0 0 0 0 0 0 0 0 0 0 0 0 0 0 0 0 0 0 0 0 0.00233679665951972 0 0 0 0 0 0 0 0 0 0 0 0 0 0 0 0.00283404582689507 0 0 0.00713903824518345 0 0 0 0 0 0.00349696272156121 0 0 0 0 0 0 0 0 0 0 0 0 0 0 0 0 0 0 0 0 0 0 0 0 0 0 0 0 0 0 0 0 0.00815876034557276 0 0 0 0.00146657108700782 0 0 0 0.001417672427388 0 0.00105161545204482 0.00422417574608254 0.00290612191094163 0.0042086428417743 0 0 0 0 0.00505754729004059 0.00624098688179169 0 0 0.0118501138777113 0 0.0102743377131872 0 0 0 0 0 0 0.00263354066413398 0 0 0 0 0.00267856437354184 0 0 0 0 0 0 0 0 0 0 0 0 0 0 0 0 0.00746024510755631 0 0 0 0 0 0 0 0 0 0 0.00296573288177856 0 0 0.0308981317060481 0 0.127177596117879 0 0 0 0.0201823889621565 0 0.0818762823880535 0.277273176737721 0.0134014346651522 0.0416962895029729 0 0 0.112103250346191 0.0868576671628926 0.0881221579177384 0 0 0 0.0320101524394817
0 0 0 0 0 0 0 0 0 0 0 0 0 0 0 0 0 0 0 0 0 0 0 0 0 0 0 0 0 0 0 0 0 0 0 0 0 0 0 0 0 0 0 0 0 0 0 0 0 0 0.00474263272788815 0 0 0 0 0 0 0 0 0 0 0 0 0 0 0 0 0 0 0 0 0 0 0 0 0 0 0 0 0 0 0 0 0 0 0 0 0 0 0 0 0 0 0 0 0 0 0 0 0 0.0333128739857442 0.0277485236000409 0 0 0 0 0 0 0 0 0 0 0 0 0 0 0 0 0 0 0 0 0 0 0 0 0 0 0 0 0 0 0 0 0 0 0 0 0 0.0046889054848831 0 0 0 0 0 0 0 0 0 0 0 0 0 0 0 0 0 0 0 0 0 0 0 0 0 0 0 0 0 0.0125286173164951 0 0.0367889297643226 0 0 0 0 0 0 0 0 0 0 0 0 0 0 0.0152285942495614 0.12269851796062 0.06023691031924 0 0.0392700019316731 0 0 0 0 0 0 0 0 0 0.00421799169657036 0 0 0 0 0 0 0 0 0 0 0 0 0 0 0 0 0 0 0 0 0 0 0 0 0 0 0 0 0 0 0 0 0 0 0 0 0 0 0 0 0 0 0 0 0 0 0 0 0 0 0 0 0 0 0 0.0681027350524017 0 0 0 0 0 0 0 0 0 0 0 0 0 0 0 0 0 0 0 0 0 0 0 0 0 0.0642830768786842 0 0 0 0 0 0 0 0 0 0 0 0 0 0 0 0.132344714114702 0 0 0 0 0.0403659201990591 0 0 0 0 0 0 0 0 0.00356256372916678 0.104947089752494 0 0 0.224931401236453
0 0 0 0 0 0 0 0 0 0 0 0 0 0 0 0.000978978190767479 0 0 0 0 0 0 0 0 0 0 0 0 0 0 0 0 0 0 0.00224735202512562 0 0 0.000511876463489972 0 0 0 0 0 0 0 0 0 0 0.000651122381823433 0 0.00935856804669542 0 0 0 0 0 0 0.00258845522930372 0 0 0 0 0 0 0 0 0 0 0 0 0 0 0 0 0 0 0 0 0 0 0.00112801554595868 0 0 0 0 0.0011184953218387 0.00398714329335502 0 0.00413595900655465 0.00456965836606207 0 0 0 0.00167262145154752 0 0.0017891905696895 0 0 0 0 0.0696939962916573 0.0319278068846 0 0 0 0 0 0 0 0 0 0 0 0 0 0 0 0.000658251227985035 0 0 0 0 0 0 0 0 0 0 0 0 0 0 0 0 0 0 0 0 0 0 0 0 0.00129465068307304 0 0 0 0 0 0 0 0 0 0 0 0 0 0 0 0 0 0 0 0 0 0 0 0.00229579103616168 0 0 0.00146018151004805 0 0.0123433593301375 0 0 0 0 0 0.00451164090691798 0 0 0 0 0.000713322105997949 0 0 0 0.00197342573942796 0.16424757671404 0.0486477856926373 0 0.00774424552116674 0 0 0 0.0120143403927095 0 0 0.00146591462983984 0 0 0 0 0 0 0 0.00124744102604031 0 0 0 0 0 0 0 0.00383484639107424 0.0126339190216706 0 0 0 0 0 0 0 0.000619175614296905 0 0 0 0 0 0 0 0 0 0 0 0 0 0 0 0 0 0 0 0 0.00293215818970917 0.0019967282718715 0 0 0.00082332371696733 0.00461034587420577 0.00113899996700546 0 0.00166265485661056 0 0.00146314819403018 0 0 0.121049733435544 0 0 0 0 0 0 0 0 0 0 0 0.000853703053329533 0 0 0 0 0 0 0 0 0 0 0 0 0 0.0135844920016411 0 0 0 0 0 0 0.000861381459841789 0 0 0 0 0 0.00382415964908269 0.0287106715603148 0.00193184447763916 0.0265082182527225 0.00835594397583386 0 0 0.0753035457601135 0.0675317841684898 0.0458553867022016 0.0492620190106503 0.0110097579867173 0.00833583533931414 0 0.00499590703483515 0.0120103109127271 0.00260595709043495 0.014297793892064 0.00156278763954708 0.0119602986153749 0.0608960022994875 0
