# Supplementary material for: Recovery of neural dynamics criticality in personalized whole-brain models of stroke
Source: Nat Commun. 2022 Jun 27;13:3683. doi: 10.1038/s41467-022-30892-6 (PMC9237050; doi:10.1038/s41467-022-30892-6)
Supplement: Supplementary file 3 — Source Data [file 41467_2022_30892_MOESM3_ESM.zip › Source_Data/Tables/Table1/Structural_Connectivity/controls/con_3_024_318_20_.txt]

0 0 0.0234591536153124 0.00674142446452559 0.0325966906095214 0.163683660095241 0.0263707356380431 0.0222761777724394 0.0247707274136519 0.073693128685376 0.112274726606964 0 0 0 0 0 0 0.0211023959099767 0 0 0 0 0 0 0 0 0 0 0 0.170360587856252 0.230238789174056 0 0 0 0 0 0.00566354687997922 0 0 0 0 0 0 0 0 0 0 0 0 0 0 0 0 0 0 0 0 0 0 0 0 0 0 0 0 0 0 0.00543640923390511 0 0 0 0 0 0 0 0 0 0 0 0 0.00661637303602717 0 0 0 0 0 0 0 0 0 0 0 0 0 0 0.0456614653389369 0.00733414295652206 0 0 0 0 0 0 0 0 0 0 0 0 0 0 0.00311084748825946 0 0 0 0 0 0 0 0 0 0 0 0 0 0 0 0.0117362663098776 0 0 0.00687275091513323 0 0 0 0 0 0 0 0 0 0 0 0 0 0 0 0 0 0 0 0 0 0 0 0 0 0 0 0 0 0 0 0 0 0 0 0 0 0 0 0 0 0 0 0 0 0 0 0 0 0 0 0 0 0 0 0 0 0 0 0 0 0 0 0 0 0 0 0 0 0 0 0 0 0 0 0 0 0 0 0 0 0 0 0 0 0 0 0 0 0 0 0 0 0 0 0 0 0 0 0 0 0 0 0 0 0 0 0 0 0 0 0 0 0 0 0 0 0 0 0 0 0 0 0 0 0 0 0 0 0 0 0 0 0 0 0 0 0 0 0 0 0 0 0 0 0 0 0 0 0 0 0 0 0 0 0 0 0 0 0 0 0 0 0 0 0 0 0 0 0 0 0 0 0 0 0 0 0 0 0 0 0 0 0 0 0 0
0 0 0.0686219045553259 0.274036019407192 0.0100253398791103 0.00849444338405699 0.0208422597005792 0 0 0 0.0302366960885294 0.225331337688842 0 0.0123012194724295 0.00809450379615571 0.0130284325114153 0.173375490668821 0 0 0.0188195430266532 0 0 0 0 0 0 0 0 0 0.0326095634079007 0.0547037327267123 0 0 0 0 0 0 0 0 0 0 0 0 0 0 0 0 0 0 0 0 0 0 0 0 0 0 0 0 0 0 0 0 0 0 0 0 0 0 0 0.0052050568070108 0 0 0 0 0 0 0 0 0 0 0 0 0 0 0 0 0 0 0 0 0 0 0 0 0 0 0 0 0 0 0 0 0 0 0 0 0 0 0 0 0 0 0 0 0 0 0 0 0 0 0 0 0 0 0 0 0.0363308143065386 0 0 0 0 0 0 0 0 0.00794364257272713 0 0 0 0 0 0 0 0 0 0 0 0 0 0 0 0 0 0 0 0 0 0 0 0 0 0 0 0 0 0 0 0 0 0 0 0 0 0 0 0 0 0 0 0 0 0 0 0 0 0 0 0 0 0 0 0 0 0 0 0 0 0 0 0 0 0 0 0 0 0 0 0 0 0 0 0 0 0 0 0 0 0 0 0 0 0 0 0 0 0 0 0 0 0 0 0 0 0 0 0 0 0 0 0 0 0 0 0 0 0 0 0 0 0 0 0 0 0 0 0 0 0 0 0 0 0 0 0 0 0 0 0 0 0 0 0 0 0 0 0 0 0 0 0 0 0 0 0 0 0 0 0 0 0 0 0 0 0 0 0 0 0 0 0 0 0 0 0 0 0 0 0 0 0 0 0 0 0 0 0 0
0.0298236945937636 0.211862684436838 0 0.160927196336656 0 0.0574190296532532 0 0 0 0.0170208107309577 0.0574658324210461 0.115886202526019 0 0 0 0.00760897334738376 0.0790682174774962 0.0341467032025282 0 0 0 0 0 0 0 0 0 0 0 0.0438637691827073 0.0588084159819016 0 0 0 0 0 0 0 0 0 0 0 0 0 0 0 0 0 0 0 0 0 0 0 0 0 0 0 0 0 0 0 0 0 0 0 0 0 0 0.0679676451918756 0 0 0 0 0 0 0 0 0 0 0.00841711150224035 0 0 0 0 0 0 0 0 0 0 0 0 0 0 0.0270000401386737 0 0 0 0 0 0 0 0 0 0 0 0 0 0 0 0 0 0 0 0 0 0 0 0 0 0 0 0 0 0 0 0.0227136732766601 0 0 0 0 0 0 0 0 0 0 0 0 0 0 0 0 0 0 0 0 0 0 0 0 0 0 0 0 0 0 0 0 0 0 0 0 0 0 0 0 0 0 0 0 0 0 0 0 0 0 0 0 0 0 0 0 0 0 0 0 0 0 0 0 0 0 0 0 0 0 0 0 0 0 0 0 0 0 0 0 0 0 0 0 0 0 0 0 0 0 0 0 0 0 0 0 0 0 0 0 0 0 0 0 0 0 0 0 0 0 0 0 0 0 0 0 0 0 0 0 0 0 0 0 0 0 0 0 0 0 0 0 0 0 0 0 0 0 0 0 0 0 0 0 0 0 0 0 0 0 0 0 0 0 0 0 0 0 0 0 0 0 0 0 0 0 0 0 0 0 0 0 0 0 0 0 0 0 0 0 0 0 0 0 0 0 0 0 0 0
0.00168899409687041 0.16673497488643 0.0317144219323378 0 0 0.00381046916253757 0.0162589784632338 0 0.00835598193785465 0.00581767658286055 0.0105018088303951 0.127188882400832 0 0.148927868518347 0.0101796396807099 0 0.00998190046610477 0 0 0.0924965741447032 0 0 0 0 0 0 0 0 0 0.00190634128834403 0.00944245354588741 0 0 0 0 0 0 0.00943100062152007 0 0 0 0 0 0 0.0059296080771166 0 0 0 0 0.00762292951809595 0 0 0 0 0 0 0 0 0 0 0 0 0 0 0 0.00781970406923628 0 0 0 0 0 0 0 0 0 0 0 0 0 0 0 0 0 0 0 0 0 0 0 0 0 0 0 0.0311937786100902 0 0 0 0 0 0 0 0 0 0 0 0 0 0 0 0 0 0 0 0 0 0 0 0 0 0 0 0 0 0 0 0 0 0 0 0 0.203841752232723 0 0 0.0707862283177679 0 0 0 0 0 0 0 0 0 0 0 0 0 0 0 0 0 0 0 0 0 0 0 0 0 0 0 0 0 0 0 0 0 0 0 0 0 0 0 0 0 0 0 0 0 0 0 0 0 0 0 0 0 0 0 0 0 0 0 0 0 0 0 0 0 0 0 0 0 0 0 0 0 0 0 0 0 0 0 0 0 0 0 0 0 0.0134447777560417 0 0 0 0 0 0 0 0 0 0.002188716686034 0 0 0 0 0 0 0 0 0 0 0 0 0 0 0 0 0 0 0 0 0 0 0 0 0 0 0 0 0 0 0 0 0 0 0 0 0 0 0 0 0 0 0 0 0 0 0 0 0 0 0 0 0 0 0 0 0 0 0 0 0 0.00273453817392543 0 0 0 0 0 0 0 0 0 0 0 0 0 0 0 0 0 0 0 0 0 0 0 0 0 0
0.0102712282482304 0.00767168167166061 0 0 0 0.0512867766480575 0 0.204595221547473 0.0206816654769784 0.025780814507613 0.0151510807847988 0.118586700809537 0 0.0795477637152112 0.0499000101424821 0.00939367756859045 0 0.0513101561238126 0.0372896516043199 0 0 0 0 0 0 0 0 0 0.0936792268345705 0.00879794983196824 0.0262659703785281 0 0 0 0 0 0.00763914731483315 0.00819799008732929 0 0 0 0 0 0 0 0 0 0 0 0 0 0 0 0 0 0 0 0 0.041568134111222 0 0 0 0 0 0 0 0 0 0 0.0216110167968519 0 0 0 0.00575064523324325 0 0 0 0 0 0 0 0 0 0 0 0 0.0126217745426742 0.00274676743141054 0 0 0 0 0 0.00702210862500906 0 0.0112823040323072 0 0 0 0 0 0 0 0 0 0 0 0 0 0 0 0 0 0 0 0 0 0 0 0 0 0 0 0 0 0 0 0.0231881345823348 0 0 0.0037246297256023 0.00497873193089903 0.014031139377269 0.0254279003151832 0 0 0 0 0 0 0 0 0 0 0 0 0 0 0 0 0 0 0 0 0 0 0 0 0 0 0 0 0 0 0 0 0 0 0 0 0 0 0 0 0 0 0 0 0 0 0 0 0 0 0 0 0 0 0 0 0 0 0 0 0 0 0 0 0 0 0 0 0 0 0 0 0 0 0 0 0 0 0 0 0 0 0 0 0 0 0 0 0 0 0 0 0 0 0 0 0 0 0 0 0 0 0 0 0 0 0 0 0 0 0 0 0 0 0 0 0 0 0 0 0 0 0 0 0 0 0 0 0 0 0 0 0 0 0 0 0 0 0 0 0 0 0 0 0 0 0 0 0 0 0 0 0 0 0 0 0 0 0 0 0 0 0 0 0 0 0 0 0 0 0 0 0 0 0 0 0 0 0 0 0 0 0 0
0.0921476387651438 0.0116133204192233 0.0254264441013699 0.0085621114355182 0.0916295214364845 0 0.0105426807495686 0.038963185221573 0.0277267064277619 0.0988566931626881 0.067620519291777 0.110395868480477 0 0.0386171048306407 0.0391597562917005 0 0.00738050249933466 0.0229993190011005 0 0 0 0 0 0 0 0 0 0 0 0.0792661078791345 0.146686248943091 0 0 0 0 0 0.0108861440992466 0.00753603032978041 0 0 0 0 0 0 0 0 0 0 0 0 0 0 0 0 0 0 0 0 0 0 0 0 0 0 0 0 0 0 0 0 0 0 0 0 0 0 0 0 0 0 0.00286728414059038 0 0 0 0 0 0 0 0 0 0 0 0 0 0 0.00960717197796792 0 0 0 0 0 0 0 0 0 0 0 0 0 0 0 0 0 0 0 0 0 0 0 0 0 0 0 0 0 0 0 0.0434726827556323 0 0 0.00803695776019571 0 0 0 0 0 0 0 0 0 0 0 0 0 0 0 0 0 0 0 0 0 0 0 0 0 0 0 0 0 0 0 0 0 0 0 0 0 0 0 0 0 0 0 0 0 0 0 0 0 0 0 0 0 0 0 0 0 0 0 0 0 0 0 0 0 0 0 0 0 0 0 0 0 0 0 0 0 0 0 0 0 0 0 0 0 0 0 0 0 0 0 0 0 0 0 0 0 0 0 0 0 0 0 0 0 0 0 0 0 0 0 0 0 0 0 0 0 0 0 0 0 0 0 0 0 0 0 0 0 0 0 0 0 0 0 0 0 0 0 0 0 0 0 0 0 0 0 0 0 0 0 0 0 0 0 0 0 0 0 0 0 0 0 0 0 0 0 0 0 0 0 0 0 0 0 0 0 0 0 0 0 0 0 0 0 0 0
0.0837374504060786 0.160725538928979 0 0.20606976954005 0 0.059466127898586 0 0 0.022252356356053 0.157740929304423 0 0.0963982478587271 0 0 0 0 0 0 0 0 0 0 0 0 0 0 0 0 0 0 0 0 0 0 0 0 0 0 0 0 0 0 0 0 0 0 0 0 0 0 0.024474091834627 0 0 0 0 0 0 0 0 0 0 0 0 0 0 0 0 0 0 0 0 0 0 0 0 0 0 0 0 0 0 0 0 0 0 0 0 0 0 0 0 0 0 0 0 0 0 0 0 0 0 0 0 0 0 0 0 0 0 0 0 0 0 0 0 0 0 0 0 0 0 0 0 0 0 0 0 0 0 0 0.189135487872476 0 0 0 0 0 0 0 0 0 0 0 0 0 0 0 0 0 0 0 0 0 0 0 0 0 0 0 0 0 0 0 0 0 0 0 0 0 0 0 0 0 0 0 0 0 0 0 0 0 0 0 0 0 0 0 0 0 0 0 0 0 0 0 0 0 0 0 0 0 0 0 0 0 0 0 0 0 0 0 0 0 0 0 0 0 0 0 0 0 0 0 0 0 0 0 0 0 0 0 0 0 0 0 0 0 0 0 0 0 0 0 0 0 0 0 0 0 0 0 0 0 0 0 0 0 0 0 0 0 0 0 0 0 0 0 0 0 0 0 0 0 0 0 0 0 0 0 0 0 0 0 0 0 0 0 0 0 0 0 0 0 0 0 0 0 0 0 0 0 0 0 0 0 0 0 0 0 0 0 0 0 0 0 0 0 0 0
0.0113480996785988 0 0 0 0.330772262000157 0.0352580294618717 0 0 0.0530044792666319 0.0640654024373304 0.00805757486376902 0 0 0.00490720400802687 0.00637168585695383 0.00576158490188956 0 0.00732029876699925 0 0 0 0 0 0 0 0 0 0 0.0327202561877949 0.0446799835530826 0.0758835557539577 0 0 0 0 0 0.0102919397708314 0.00753097313810677 0 0 0 0 0 0 0 0 0 0 0 0 0 0 0 0 0 0 0 0 0.0393363995263654 0 0 0 0 0 0 0 0 0 0 0 0 0 0 0.00646164123407005 0 0 0 0 0 0 0.00647542348608254 0 0 0 0 0 0.0210367088320341 0 0 0 0 0 0 0.0075462205049837 0 0.0293797014379605 0.00310483241128319 0 0 0 0 0 0 0 0 0 0 0 0 0 0 0 0 0 0 0 0 0 0 0 0 0 0 0 0 0 0 0.0422702107700765 0 0 0.00541417882403355 0.00702496380319411 0.00888399013073978 0.125092399393175 0 0 0 0 0 0 0 0 0 0 0 0 0 0 0 0 0 0 0 0 0 0 0 0 0 0 0 0 0 0 0 0 0 0 0 0 0 0 0 0 0 0 0 0 0 0 0 0 0 0 0 0 0 0 0 0 0 0 0 0 0 0 0 0 0 0 0 0 0 0 0 0 0 0 0 0 0 0 0 0 0 0 0 0 0 0 0 0 0 0 0 0 0 0 0 0 0 0 0 0 0 0 0 0 0 0 0 0 0 0 0 0 0 0 0 0 0 0 0 0 0 0 0 0 0 0 0 0 0 0 0 0 0 0 0 0 0 0 0 0 0 0 0 0 0 0 0 0 0 0 0 0 0 0 0 0 0 0 0 0 0 0 0 0 0 0 0 0 0 0 0 0 0 0 0 0 0 0 0 0 0 0 0 0
0.0306479373503608 0 0 0.041265159168165 0.0812080590088606 0.0609371153414334 0.00867043743394096 0.12873380217968 0 0.23869752153372 0 0 0 0 0 0.0159211972343767 0 0 0 0 0 0 0 0 0 0 0 0 0 0.0556849733530496 0.0829491202965705 0 0 0 0 0 0 0 0 0 0 0 0 0 0 0 0 0 0 0 0 0 0 0 0 0 0 0 0 0 0 0 0 0 0 0 0 0 0 0 0 0 0 0 0 0 0 0 0 0 0.00563269536242213 0 0 0 0 0 0 0 0 0 0 0 0 0 0 0.013623372138652 0 0 0 0 0 0 0 0 0 0 0 0 0 0 0 0 0 0 0 0 0 0 0 0 0 0 0 0 0 0 0 0.0421490167908743 0 0 0.0991981175980661 0 0 0.0946814752098281 0 0 0 0 0 0 0 0 0 0 0 0 0 0 0 0 0 0 0 0 0 0 0 0 0 0 0 0 0 0 0 0 0 0 0 0 0 0 0 0 0 0 0 0 0 0 0 0 0 0 0 0 0 0 0 0 0 0 0 0 0 0 0 0 0 0 0 0 0 0 0 0 0 0 0 0 0 0 0 0 0 0 0 0 0 0 0 0 0 0 0 0 0 0 0 0 0 0 0 0 0 0 0 0 0 0 0 0 0 0 0 0 0 0 0 0 0 0 0 0 0 0 0 0 0 0 0 0 0 0 0 0 0 0 0 0 0 0 0 0 0 0 0 0 0 0 0 0 0 0 0 0 0 0 0 0 0 0 0 0 0 0 0 0 0 0 0 0 0 0 0 0 0 0 0 0 0 0 0 0 0 0 0 0
0.0437206198498206 0 0.00794310774481881 0.0137762948941693 0.0485408167685045 0.10418051759109 0.0294717701804918 0.0746105784720061 0.114457626048636 0 0.0489695188254924 0.0095837781479509 0 0.010721460609617 0.00932752739533189 0.0145053294167763 0 0 0 0 0 0 0 0 0 0 0 0 0 0.0872497275631238 0.130317241063323 0 0 0 0 0 0 0.0300012154992823 0 0 0 0 0 0 0 0 0 0 0 0 0 0 0 0 0.00687329035982024 0 0 0 0 0 0 0 0 0 0 0 0 0 0 0 0 0 0 0 0 0 0 0 0 0 0.00626793081792994 0 0 0 0 0 0 0 0 0 0 0 0 0.015439615054186 0 0.0212682956276321 0 0 0 0 0 0 0 0 0 0 0 0 0 0 0 0 0 0 0 0 0 0 0 0 0 0 0 0 0 0 0 0.0634823007325025 0 0 0.0341987994623834 0 0 0.0631361524659318 0 0 0 0 0 0 0 0 0 0 0 0 0 0 0 0 0 0 0 0 0 0 0 0 0 0 0 0 0 0 0 0 0 0 0 0 0 0 0 0 0 0 0 0 0 0 0 0 0 0 0 0 0 0 0 0 0 0 0 0 0 0 0 0 0 0 0 0 0 0 0 0 0 0.0119564854091797 0 0 0 0 0 0 0 0 0 0 0 0 0 0 0 0 0 0 0 0 0 0 0 0 0 0 0 0 0 0 0 0 0 0 0 0 0 0 0 0 0 0 0 0 0 0 0 0 0 0 0 0 0 0 0 0 0 0 0 0 0 0 0 0 0 0 0 0 0 0 0 0 0 0 0 0 0 0 0 0 0 0 0 0 0 0 0 0 0 0 0 0 0 0 0 0 0 0 0 0 0 0 0 0 0 0 0 0 0 0
0.0599501052984724 0.0392089198204954 0.0241361803246701 0.0223818300354504 0.025674540990134 0.0641368405275471 0 0.00844558673672632 0 0.0440731879286306 0 0.110527665188288 0 0 0.0151507772547664 0 0.010522140991233 0.0149534686049993 0 0 0 0 0 0 0 0 0 0 0 0.186783970923253 0.308788133215709 0 0 0 0 0 0 0 0 0 0 0 0 0 0 0 0 0 0 0 0.0038546855968336 0 0 0 0.0084020587723969 0 0 0 0 0 0 0 0 0 0 0 0 0.00905450495359067 0 0 0 0.00495334982446354 0 0 0 0 0 0 0 0 0 0 0 0 0 0 0 0 0 0 0 0 0 0 0 0.0158477032974865 0 0 0 0 0 0 0 0 0 0 0 0 0 0 0 0 0 0 0 0 0 0 0 0 0 0 0 0 0 0 0 0.0201783402749431 0 0 0 0 0 0 0 0 0 0 0 0 0 0 0 0 0 0 0 0 0 0 0 0 0 0 0 0 0 0 0 0 0 0 0 0 0 0 0 0 0 0 0 0 0 0 0 0 0 0 0 0 0 0 0 0 0 0 0 0 0 0 0 0 0 0 0 0 0 0 0 0 0 0 0 0 0 0 0 0.00297600943991115 0 0 0 0 0 0 0 0 0 0 0 0 0 0 0 0 0 0 0 0 0 0 0 0 0 0 0 0 0 0 0 0 0 0 0 0 0 0 0 0 0 0 0 0 0 0 0 0 0 0 0 0 0 0 0 0 0 0 0 0 0 0 0 0 0 0 0 0 0 0 0 0 0 0 0 0 0 0 0 0 0 0 0 0 0 0 0 0 0 0 0 0 0 0 0 0 0 0 0 0 0 0 0 0 0 0 0 0 0 0
0 0.127199929561391 0.0211887484090673 0.11800363052182 0.0874802053274402 0.0455823397387237 0.00705658095870457 0 0 0.00375491502498186 0.0481155803851312 0 0 0.201231168083131 0.0534663224026553 0.0272921618747356 0.0459200799180751 0.00578539751602334 0 0.0311532892134684 0 0 0 0 0 0 0 0 0 0.0321671003185499 0.0675330203668947 0 0 0 0 0 0.00249397882169863 0 0 0 0 0 0 0 0 0 0 0 0 0 0 0 0 0 0 0 0 0 0 0 0 0 0 0 0 0 0 0 0.00627807419296488 0 0.00340939623665204 0 0 0 0 0 0 0 0 0 0 0 0 0 0 0 0 0 0 0 0 0 0 0 0 0.00220161561834931 0 0 0 0 0 0 0 0 0 0 0 0 0 0 0 0 0 0 0 0 0 0 0 0 0 0 0 0 0 0 0 0.0530666901152427 0 0 0 0 0 0 0 0 0.0056926311686998 0.00334087496519298 0.000586269260406089 0 0 0 0 0 0 0 0 0 0 0 0 0 0 0 0 0 0 0 0 0 0 0 0 0 0 0 0 0 0 0 0 0 0 0 0 0 0 0 0 0 0 0 0 0 0 0 0 0 0 0 0 0 0 0 0 0 0 0 0 0 0 0 0 0 0 0 0 0 0 0 0 0 0 0 0 0 0 0 0 0 0 0 0 0 0 0 0 0 0 0 0 0 0 0 0 0 0 0 0 0 0 0 0 0 0 0 0 0 0 0 0 0 0 0 0 0 0 0 0 0 0 0 0 0 0 0 0 0 0 0 0 0 0 0 0 0 0 0 0 0 0 0 0 0 0 0 0 0 0 0 0 0 0 0 0 0 0 0 0 0 0 0 0 0 0 0 0 0 0 0 0 0 0 0 0 0 0 0
0 0 0 0 0 0 0 0 0 0 0 0 0 0 0 0 0 0 0 0 0 0 0.0204486614720388 0 0.0265154698531923 0 0 0 0 0 0 0 0 0 0.0768433452685059 0 0 0 0 0 0 0.0222004562925654 0 0 0 0 0 0 0.068142135295004 0 0 0 0 0 0 0.192929066755537 0 0 0 0 0 0 0 0 0 0 0 0 0 0 0 0 0 0 0 0 0 0 0 0 0 0 0 0 0 0 0 0 0 0 0 0 0 0 0 0 0 0 0 0 0 0 0 0 0.0219732258945013 0 0 0 0 0 0 0 0 0 0.157177130799253 0.0284135035897412 0 0 0.0264546085754515 0.0891616283232706 0.0467778170550928 0 0 0 0 0 0.0110357855563384 0 0 0 0 0 0 0 0 0 0 0 0 0 0 0 0 0 0 0 0 0 0 0 0 0 0 0 0 0 0 0 0 0 0 0 0 0 0 0 0 0.124151500689712 0 0 0 0 0 0 0 0 0 0 0 0 0 0 0 0 0 0 0 0.00455409774406923 0 0 0 0 0 0 0 0 0 0 0 0 0 0 0 0 0 0 0 0.0109836099096814 0 0 0 0 0 0 0 0 0 0 0 0 0 0 0 0 0 0 0 0 0 0 0 0 0 0 0 0 0 0 0 0 0 0 0 0 0 0 0 0 0 0 0 0 0 0 0 0 0 0 0 0 0.0065431189544861 0 0.0221540428648545 0.0435407951067044 0 0 0 0 0 0 0 0 0 0 0 0 0 0 0 0 0 0 0 0 0 0 0 0 0 0 0 0 0 0 0 0 0 0 0 0 0 0 0 0 0 0 0 0 0 0 0 0 0 0 0 0 0 0
0 0.00874829698825354 0 0.174073341817716 0.0739284936438971 0.0200878556810148 0 0.00282087861534874 0 0.00529209206534625 0 0.253515970465042 0 0 0.109563540925364 0.056347534804301 0 0.00291697314476053 0 0.138014870809676 0 0 0 0 0 0 0 0 0 0 0.00486022426945874 0 0 0 0 0 0.00296718096181768 0 0 0 0 0 0 0 0.00703231735319056 0 0 0 0 0.00375690426711717 0 0 0 0 0 0 0 0 0 0 0 0 0 0 0 0.0179667578614836 0.0121477033616155 0 0.0227782198600233 0 0 0 0 0 0 0 0 0 0 0 0 0 0 0 0 0 0.00186687698408252 0 0 0 0 0 0 0.00832985373367922 0 0.00167504302947936 0 0 0 0 0 0 0 0 0 0 0 0 0 0 0 0 0 0 0 0 0 0 0 0 0 0 0 0 0 0 0 0.0345670510738894 0.00387725423868598 0 0 0 0 0 0 0 0 0.00958892071444555 0 0 0 0 0 0 0 0 0 0 0 0 0 0 0 0 0 0 0 0 0 0 0 0 0 0 0 0 0 0 0 0 0 0 0 0 0 0 0 0 0 0 0 0 0 0 0 0 0 0 0 0 0.00569704087291008 0 0 0 0 0 0 0 0 0 0 0 0 0 0 0 0 0 0 0 0 0 0 0 0 0 0 0 0 0.0131975187930762 0 0 0 0 0 0 0 0 0 0.00169643649287825 0 0 0 0 0 0 0 0 0 0 0 0 0 0 0 0 0 0 0 0 0 0 0 0 0 0 0 0 0 0 0 0 0 0 0 0 0 0 0 0 0 0 0 0 0 0 0 0 0 0 0 0 0 0 0 0 0 0 0 0 0 0.00268484717144746 0 0 0 0 0 0 0 0 0 0 0 0 0 0 0 0 0 0 0 0 0 0 0 0 0 0
0 0.0123107007296911 0 0.0254452012828547 0.0991748854925237 0.0435623239700552 0 0.00783288648089126 0 0.00984593947001068 0.0177695697684029 0.144048115068162 0 0.234305914376024 0 0.0747649652989084 0 0.00423950942732715 0 0.0506450087742739 0 0 0 0 0 0 0 0 0 0 0.103614549055021 0 0 0 0 0 0.00620992172465048 0 0 0 0 0 0 0 0 0 0 0 0 0 0 0 0 0 0 0 0 0 0 0 0 0 0 0 0 0 0 0 0 0 0 0 0 0 0 0 0 0 0 0 0 0 0 0 0 0 0.00467768980325419 0 0 0 0 0 0 0.00855373138625783 0 0.00471621498921052 0 0 0 0 0 0 0 0 0 0 0 0 0 0 0 0 0 0 0 0 0 0 0 0 0 0 0 0 0 0 0 0.104309132534989 0 0 0 0 0 0 0.040768027184585 0 0 0.00320571318290695 0 0 0 0 0 0 0 0 0 0 0 0 0 0 0 0 0 0 0 0 0 0 0 0 0 0 0 0 0 0 0 0 0 0 0 0 0 0 0 0 0 0 0 0 0 0 0 0 0 0 0 0 0 0 0 0 0 0 0 0 0 0 0 0 0 0 0 0 0 0 0 0 0 0 0 0 0 0 0 0 0 0 0 0 0 0 0 0 0 0 0 0 0 0 0 0 0 0 0 0 0 0 0 0 0 0 0 0 0 0 0 0 0 0 0 0 0 0 0 0 0 0 0 0 0 0 0 0 0 0 0 0 0 0 0 0 0 0 0 0 0 0 0 0 0 0 0 0 0 0 0 0 0 0 0 0 0 0 0 0 0 0 0 0 0 0 0 0 0 0 0 0 0 0 0 0 0 0 0 0
0 0.016306379083574 0.0030846061937887 0 0.0153641856795341 0 0 0.00582884178000249 0.00663186991934031 0.0126005948664147 0 0.0605115154257079 0 0.0991664887560644 0.061527739567335 0 0.0164274465933158 0 0 0 0 0 0 0 0 0 0 0 0 0.0281665393054796 0.111629559557789 0 0 0 0 0 0.012674501895785 0 0.00411587254550799 0 0 0 0 0 0 0 0 0 0 0 0 0 0 0 0 0 0 0 0.0209777539772756 0 0 0 0 0 0 0 0 0 0 0 0.0487672116083448 0 0 0.00681966553661484 0 0 0 0 0 0 0 0 0 0 0 0 0.00272952690220192 0 0 0 0 0 0 0 0 0.00316517160818799 0 0 0 0 0 0 0 0 0 0.00830360872673093 0 0 0 0 0 0 0 0 0 0 0 0 0 0 0 0 0 0.00849822455626369 0 0 0 0.173615741329041 0 0 0 0 0.00294246438555459 0 0.12766953647696 0.0200795324616473 0 0.0680230249290167 0.0222583163449511 0 0 0 0 0 0 0 0 0.0223208613888342 0 0 0.0057941260461636 0 0 0 0.00399909255257338 0 0 0 0 0 0 0 0 0 0 0 0 0 0 0 0 0 0 0 0 0 0 0 0 0 0 0 0 0 0 0 0 0 0 0 0 0 0 0 0 0 0 0 0 0 0 0 0 0 0 0 0 0 0 0 0 0 0 0 0 0 0 0 0 0 0 0 0 0 0 0 0 0 0 0 0 0 0 0 0 0 0 0 0 0 0 0 0 0 0 0 0 0 0 0 0 0 0 0 0 0 0 0 0 0 0 0 0 0 0 0 0 0 0 0 0 0 0 0 0 0 0 0 0 0 0 0 0 0 0 0 0 0 0 0 0 0 0 0 0 0 0 0 0 0 0 0 0 0 0 0 0 0 0 0 0 0 0 0 0 0 0 0
0 0.271479434156303 0.0401013946613963 0.0256887758410155 0 0.00845305473668616 0 0 0 0 0.0127058231400897 0.127375702275556 0 0 0 0.0205519923366793 0 0 0 0.00918697017304537 0 0 0 0 0 0 0 0 0 0.0447975135556369 0.0636872488508254 0 0 0 0 0 0 0 0 0 0 0 0 0 0 0 0 0 0 0 0 0 0 0 0 0 0 0 0 0.0137365088738772 0 0 0 0 0 0 0 0 0 0 0.00560766978020188 0 0 0 0 0 0 0 0 0 0.00310232949836746 0 0 0 0 0 0 0 0 0 0 0 0 0 0 0.00356645753355629 0 0 0 0 0 0 0 0 0 0 0 0 0 0 0 0 0 0 0 0 0 0 0 0 0 0 0.040346417208938 0 0.247620620149142 0 0 0.0479943126886767 0 0 0 0 0 0 0 0 0.00892721459706277 0 0 0 0 0 0 0 0 0 0 0 0 0 0 0 0 0 0 0 0 0 0 0 0 0 0 0 0 0 0 0 0 0 0 0 0 0 0 0 0 0 0 0 0 0 0 0 0 0 0 0 0 0 0 0 0 0 0 0 0 0 0 0 0 0 0 0 0 0 0 0 0 0 0 0 0 0 0 0 0 0 0 0 0 0 0 0 0 0 0 0 0 0 0 0 0 0 0 0 0 0 0 0 0 0 0 0 0 0 0 0 0 0 0 0 0 0 0 0 0 0 0 0 0 0 0 0 0 0 0 0 0 0 0 0 0 0 0 0 0 0 0 0 0.00507055994294297 0 0 0 0 0 0 0 0 0 0 0 0 0 0 0 0 0 0 0 0 0 0 0 0 0 0 0 0 0 0 0 0 0 0 0 0 0
0.0463862045696653 0 0.0590414136950749 0 0.357941075327656 0.0898034798398156 0 0.0315866386353401 0 0 0.0615589312748787 0.0547101115409318 0 0.0218955949828046 0.0148806785040151 0 0 0 0 0 0 0 0 0 0 0 0 0 0 0.0591973183834442 0.0918600765130762 0 0 0 0 0 0 0 0 0 0 0 0 0 0 0 0 0 0 0 0 0 0 0 0 0 0 0 0 0 0 0 0 0 0 0 0 0 0 0.0601561667523779 0 0 0 0 0 0 0 0 0 0 0 0 0 0 0 0 0 0 0 0 0 0 0 0 0 0.0200489068025324 0 0 0 0 0 0 0 0 0 0 0 0 0 0 0 0 0 0 0 0 0 0 0 0 0 0 0 0 0 0 0 0.0309334031783872 0 0 0 0 0 0 0 0 0 0 0 0 0 0 0 0 0 0 0 0 0 0 0 0 0 0 0 0 0 0 0 0 0 0 0 0 0 0 0 0 0 0 0 0 0 0 0 0 0 0 0 0 0 0 0 0 0 0 0 0 0 0 0 0 0 0 0 0 0 0 0 0 0 0 0 0 0 0 0 0 0 0 0 0 0 0 0 0 0 0 0 0 0 0 0 0 0 0 0 0 0 0 0 0 0 0 0 0 0 0 0 0 0 0 0 0 0 0 0 0 0 0 0 0 0 0 0 0 0 0 0 0 0 0 0 0 0 0 0 0 0 0 0 0 0 0 0 0 0 0 0 0 0 0 0 0 0 0 0 0 0 0 0 0 0 0 0 0 0 0 0 0 0 0 0 0 0 0 0 0 0 0 0 0 0 0 0 0 0 0
0 0 0 0 0.226653909593994 0 0 0 0 0 0 0 0 0 0 0 0 0 0 0 0 0 0 0 0 0 0 0 0 0 0 0 0 0 0 0 0 0 0 0 0 0 0 0 0 0 0 0 0 0 0 0 0 0 0 0 0 0 0 0 0 0 0 0 0 0 0 0 0 0.332297339911985 0 0 0 0 0 0 0 0 0 0 0 0 0 0 0 0 0 0 0 0 0 0 0 0 0 0 0 0 0 0 0 0 0 0 0 0 0 0 0 0 0 0 0 0 0 0 0 0 0 0 0 0 0 0 0 0 0 0 0 0 0 0 0 0 0 0 0 0 0 0 0 0 0 0 0 0 0 0 0 0 0 0 0 0 0 0 0 0 0 0.0217726645498464 0 0 0.0574737618709771 0 0 0.0554211275184423 0 0.0491645172658892 0 0 0 0 0 0 0 0 0.196811355397405 0 0 0 0 0 0 0 0 0 0 0 0 0 0 0 0 0 0 0 0 0 0 0 0 0 0 0 0 0 0 0.0209318852006281 0 0 0 0 0 0 0 0 0 0 0 0 0 0 0 0 0 0 0 0 0 0 0 0 0 0 0 0 0 0 0 0 0 0 0 0 0 0 0 0 0 0 0 0 0 0 0 0 0 0 0 0 0.0139271699154199 0 0 0.025546268775413 0 0 0 0 0 0 0 0 0 0 0 0 0 0 0 0 0 0 0 0 0 0 0 0 0 0 0 0 0 0 0 0 0 0 0 0 0 0 0 0 0 0 0 0 0 0 0 0 0 0 0 0 0 0
0 0.0309258020151201 0 0.249814985886564 0 0 0 0 0 0 0 0.0906881470635458 0 0.318905808630862 0.0547212494964682 0 0.00964128612681978 0 0 0 0.060095428405789 0 0 0 0 0 0 0 0 0 0.00562148680439007 0 0 0 0 0 0 0 0 0 0 0 0.00584546260874878 0 0.0262505699251438 0 0 0 0 0.0210577887935724 0 0 0 0 0 0 0 0 0 0 0 0 0 0 0 0.0568815765048115 0.0244585671335512 0 0 0 0 0 0 0 0 0 0 0 0 0 0 0 0 0 0 0 0 0 0 0 0 0 0 0.010037037091881 0 0 0 0 0 0 0 0 0 0 0 0 0 0 0 0 0 0.00312214057288695 0 0 0 0 0 0 0 0 0 0 0 0 0 0 0 0 0.00507439401829105 0 0 0 0 0 0 0 0 0 0 0 0 0 0 0 0 0 0 0 0 0 0 0 0 0 0 0 0 0 0 0 0 0 0 0 0 0 0 0 0 0 0 0 0 0 0 0 0 0 0 0 0 0 0 0 0 0 0 0 0 0 0.00689006201530503 0 0 0 0 0 0 0 0 0 0 0 0 0 0 0 0 0 0 0 0 0 0 0 0 0 0 0 0 0.0131577471107092 0 0 0 0 0 0 0 0 0 0.00353842598260521 0 0 0 0 0 0 0 0 0 0 0 0 0 0 0 0 0 0 0 0 0 0 0 0 0 0 0 0 0 0 0 0 0 0 0 0 0 0 0 0 0 0 0 0 0 0 0 0 0 0 0 0 0 0 0 0 0 0 0 0 0 0.00327203381293547 0 0 0 0 0 0 0 0 0 0 0 0 0 0 0 0 0 0 0 0 0 0 0 0 0 0
0 0 0 0 0 0 0 0 0 0 0 0 0 0 0 0 0 0 0 0.233186408373957 0 0 0 0 0 0 0 0 0 0 0.0249940112262788 0 0 0 0 0 0 0 0 0 0 0 0.0604845098370058 0 0 0 0 0 0 0 0 0 0 0 0 0 0 0 0 0 0 0 0.179970411474738 0 0 0.0407068447290548 0 0 0 0 0 0 0 0 0 0 0 0 0 0 0.0180026794147323 0 0 0 0 0 0 0 0 0 0 0 0 0 0 0.0207611544863445 0 0 0 0 0 0 0 0 0 0 0 0 0 0 0 0.0657501276941285 0 0 0 0 0 0 0 0 0 0 0 0 0 0 0 0 0 0 0 0 0 0 0.356143852763761 0 0 0 0 0 0 0 0 0 0 0 0 0 0 0 0 0 0 0 0 0 0 0 0 0 0 0 0 0 0 0 0 0 0 0 0 0 0 0 0 0 0 0 0 0 0 0 0 0 0 0 0 0 0 0 0 0 0 0 0 0 0 0 0 0 0 0 0 0 0 0 0 0 0 0 0 0 0 0 0 0 0 0 0 0 0 0 0 0 0 0 0 0 0 0 0 0 0 0 0 0 0 0 0 0 0 0 0 0 0 0 0 0 0 0 0 0 0 0 0 0 0 0 0 0 0 0 0 0 0 0 0 0 0 0 0 0 0 0 0 0 0 0 0 0 0 0 0 0 0 0 0 0 0 0 0 0 0 0 0 0 0 0 0 0 0 0 0 0 0 0 0 0 0 0 0 0 0 0 0 0 0 0
0 0 0 0 0 0 0 0 0 0 0 0 0 0 0 0 0 0 0 0 0 0 0 0.0544570404504173 0 0 0 0 0 0 0 0 0 0 0 0 0 0 0 0.511627220872305 0 0 0.156786936699672 0 0 0.0926061111982484 0 0 0 0 0 0 0 0 0 0 0 0 0 0 0 0 0 0.078013985184137 0 0 0 0 0 0 0 0 0 0 0 0 0 0 0.0443468597197109 0.0621618458755091 0 0 0 0 0 0 0 0 0 0 0 0 0 0 0 0 0 0 0 0 0 0 0 0 0 0 0 0 0 0 0 0 0 0 0 0 0 0 0 0 0 0 0 0 0 0 0 0 0 0 0 0 0 0 0 0 0 0 0 0 0 0 0 0 0 0 0 0 0 0 0 0 0 0 0 0 0 0 0 0 0 0 0 0 0 0 0 0 0 0 0 0 0 0 0 0 0 0 0 0 0 0 0 0 0 0 0 0 0 0 0 0 0 0 0 0 0 0 0 0 0 0 0 0 0 0 0 0 0 0 0 0 0 0 0 0 0 0 0 0 0 0 0 0 0 0 0 0 0 0 0 0 0 0 0 0 0 0 0 0 0 0 0 0 0 0 0 0 0 0 0 0 0 0 0 0 0 0 0 0 0 0 0 0 0 0 0 0 0 0 0 0 0 0 0 0 0 0 0 0 0 0 0 0 0 0 0 0 0 0 0 0 0 0 0 0 0 0 0 0 0 0 0 0 0 0 0 0 0 0 0 0 0 0 0 0 0 0
0 0 0 0 0 0 0 0 0 0 0 0 0.0603074099345651 0 0 0 0 0 0 0 0 0 0 0 0 0 0.054362254284909 0 0 0 0 0 0 0 0.0311878807847541 0 0 0 0 0 0 0 0 0 0 0 0 0 0 0 0 0 0 0 0 0.0308468059730223 0 0 0 0 0 0 0 0 0 0 0 0 0 0 0 0 0 0 0 0 0 0 0 0 0 0 0 0 0 0 0 0 0 0 0 0 0 0 0 0 0 0 0 0 0 0 0 0 0 0 0 0.0865055564067455 0.134505759214357 0 0 0 0 0 0 0 0 0 0 0 0.165189399426121 0 0 0 0 0 0 0 0 0 0 0 0 0 0 0 0 0 0 0 0 0 0 0 0 0 0 0 0 0 0 0 0 0 0 0 0 0 0 0 0 0 0 0 0 0 0 0 0.245430615798211 0.0921459582646413 0 0 0 0.0778906920635902 0 0 0 0 0 0 0 0 0 0 0 0 0 0 0 0 0 0 0 0 0 0 0 0 0 0 0 0 0 0 0 0 0 0 0 0 0 0 0 0 0 0 0 0 0 0 0 0 0 0 0 0 0 0 0 0 0 0 0 0 0 0 0 0 0 0 0 0 0 0 0 0 0 0 0 0 0 0 0 0 0 0 0 0 0 0 0 0 0 0 0.0216276678490833 0 0 0 0 0 0 0 0 0 0 0 0 0 0 0 0 0 0 0 0 0 0 0 0 0 0 0 0 0 0 0 0 0 0 0 0 0 0 0 0 0 0 0 0 0 0 0 0 0 0 0 0 0
0 0 0 0 0 0 0 0 0 0 0 0 0 0 0 0 0 0 0 0 0 0.0591818879152717 0 0 0 0 0 0 0 0 0 0 0 0 0 0 0 0 0 0.185849789009602 0 0 0.0406890070612738 0 0 0.178155786301642 0 0 0 0 0 0 0 0 0 0 0 0 0 0 0.0356809993428563 0.0489271719030733 0.0342807399764461 0.134640562018734 0 0 0 0 0 0 0 0 0.0406668688841298 0 0 0 0 0 0.206543621705756 0 0 0 0 0 0 0 0 0 0 0 0 0 0 0 0 0 0 0 0 0 0 0 0 0 0 0 0 0 0 0 0 0 0 0 0 0 0 0 0 0 0 0 0 0 0 0 0 0 0 0 0 0 0 0 0.0353835658812147 0 0 0 0 0 0 0 0 0 0 0 0 0 0 0 0 0 0 0 0 0 0 0 0 0 0 0 0 0 0 0 0 0 0 0 0 0 0 0 0 0 0 0 0 0 0 0 0 0 0 0 0 0 0 0 0 0 0 0 0 0 0 0 0 0 0 0 0 0 0 0 0 0 0 0 0 0 0 0 0 0 0 0 0 0 0 0 0 0 0 0 0 0 0 0 0 0 0 0 0 0 0 0 0 0 0 0 0 0 0 0 0 0 0 0 0 0 0 0 0 0 0 0 0 0 0 0 0 0 0 0 0 0 0 0 0 0 0 0 0 0 0 0 0 0 0 0 0 0 0 0 0 0 0 0 0 0 0 0 0 0 0 0 0 0 0 0 0 0 0 0 0 0 0 0 0 0 0 0 0 0 0 0
0 0 0 0 0 0 0 0 0 0 0 0 0.0902152498183128 0 0 0 0 0 0 0 0 0 0 0 0 0.139955442956953 0 0 0 0 0 0.0539577567180609 0 0 0.274427764033549 0 0 0 0 0 0 0.0523295836960151 0 0 0 0 0 0 0.389114202777109 0 0 0 0 0 0 0 0 0 0 0 0 0 0 0 0 0 0 0 0 0 0 0 0 0 0 0 0 0 0 0 0 0 0 0 0 0 0 0 0 0 0 0 0 0 0 0 0 0 0 0 0 0 0 0 0 0 0 0 0 0 0 0 0 0 0 0 0 0 0 0 0 0 0 0 0 0 0 0 0 0 0 0 0 0 0 0 0 0 0 0 0 0 0 0 0 0 0 0 0 0 0 0 0 0 0 0 0 0 0 0 0 0 0 0 0 0 0 0 0 0 0 0 0 0 0 0 0 0 0 0 0 0 0 0 0 0 0 0 0 0 0 0 0 0 0 0 0 0 0 0 0 0 0 0 0 0 0 0 0 0 0 0 0 0 0 0 0 0 0 0 0 0 0 0 0 0 0 0 0 0 0 0 0 0 0 0 0 0 0 0 0 0 0 0 0 0 0 0 0 0 0 0 0 0 0 0 0 0 0 0 0 0 0 0 0 0 0 0 0 0 0 0 0 0 0 0 0 0 0 0 0 0 0 0 0 0 0 0 0 0 0 0 0 0 0 0 0 0 0 0 0 0 0 0 0 0 0 0 0 0 0 0 0 0 0 0 0 0
0 0 0 0 0 0 0 0 0 0 0 0 0 0 0 0 0 0 0 0 0 0 0 0 0.330765361991695 0 0 0 0 0 0 0 0 0 0.0922838949020976 0 0 0 0 0 0 0 0 0 0 0 0 0 0.2967117386605 0 0 0 0 0 0 0.0477792731879825 0 0 0 0 0 0 0 0 0 0 0 0 0 0 0 0 0 0 0 0 0 0 0 0 0 0 0 0 0 0 0 0 0 0 0 0 0 0 0 0 0 0 0 0 0 0 0 0 0 0 0 0 0 0 0 0 0 0 0 0 0 0 0 0 0 0 0 0 0 0 0.232459731257724 0 0 0 0 0 0 0 0 0 0 0 0 0 0 0 0 0 0 0 0 0 0 0 0 0 0 0 0 0 0 0 0 0 0 0 0 0 0 0 0 0 0 0 0 0 0 0 0 0 0 0 0 0 0 0 0 0 0 0 0 0 0 0 0 0 0 0 0 0 0 0 0 0 0 0 0 0 0 0 0 0 0 0 0 0 0 0 0 0 0 0 0 0 0 0 0 0 0 0 0 0 0 0 0 0 0 0 0 0 0 0 0 0 0 0 0 0 0 0 0 0 0 0 0 0 0 0 0 0 0 0 0 0 0 0 0 0 0 0 0 0 0 0 0 0 0 0 0 0 0 0 0 0 0 0 0 0 0 0 0 0 0 0 0 0 0 0 0 0 0 0 0 0 0 0 0 0 0 0 0 0 0 0 0 0 0 0 0 0 0 0
0 0 0 0 0 0 0 0 0 0 0 0 0 0 0 0 0 0 0 0 0 0 0.034275876057927 0 0 0 0 0 0 0 0 0 0 0 0 0 0 0 0 0 0 0 0 0 0 0 0 0 0 0 0 0 0 0 0 0 0 0 0 0 0 0 0 0 0 0 0 0 0 0 0 0 0 0 0 0 0 0 0 0 0 0 0 0 0 0 0 0 0 0 0 0 0 0 0 0 0 0 0 0 0 0 0 0 0 0 0 0 0 0 0 0 0 0 0 0 0.0436219018873749 0 0.0504637964822153 0.187284372281213 0.0544934435576727 0 0 0 0 0 0 0 0.0234916196929691 0 0 0 0 0 0 0 0 0 0 0 0 0 0 0 0 0 0 0 0 0 0 0 0 0 0 0 0 0 0 0 0 0 0 0 0 0 0 0.0248517084167142 0.128184761541599 0.0293073353526727 0 0 0.0383974356661258 0.216224957735405 0 0 0 0 0 0 0 0 0 0 0 0 0 0 0 0 0 0 0 0 0 0 0 0 0 0 0 0 0 0 0 0 0 0 0 0 0 0 0 0 0 0 0 0 0 0 0 0 0 0 0 0 0 0 0 0 0 0 0 0 0 0 0 0 0 0 0 0 0 0 0 0 0 0 0 0 0 0 0 0 0 0 0 0 0 0 0 0 0.0634370913297301 0 0.105965699998382 0 0 0 0 0 0 0 0 0 0 0 0 0 0 0 0 0 0 0 0 0 0 0 0 0 0 0 0 0 0 0 0 0 0 0 0 0 0 0 0 0 0 0 0 0 0 0 0 0 0 0 0 0
0 0 0 0 0 0 0 0 0 0 0 0 0 0 0 0 0 0 0 0 0 0 0 0 0 0 0 0 0 0 0 0 0 0 0 0 0 0 0 0 0 0 0 0 0 0.0141468870631335 0 0 0 0 0 0 0 0.0603135783540477 0 0 0 0 0 0 0 0 0 0 0.00933474146281999 0.0151212821732001 0.023545849146913 0 0 0 0 0 0 0 0 0 0 0 0 0 0 0 0 0 0 0 0 0 0 0 0 0 0 0 0 0 0 0 0 0 0 0 0 0 0 0 0 0.0249586000957277 0 0 0 0.018966052181752 0 0 0 0 0 0 0 0 0 0.0452830772076153 0 0.0158945886836352 0 0.0213446098832616 0 0 0 0.206044773914657 0 0 0 0 0 0 0 0 0 0 0 0 0 0 0 0 0 0 0 0 0 0 0 0 0 0 0 0 0 0 0 0 0 0 0 0 0 0 0 0 0 0 0 0 0.180167611176617 0 0 0 0 0 0 0 0 0 0 0 0 0 0 0 0 0 0 0 0 0 0 0 0 0 0 0 0 0 0 0 0 0 0 0.102683825590464 0 0 0 0 0 0 0 0 0 0 0 0 0 0 0 0 0 0 0 0 0 0 0 0 0 0 0 0 0 0 0 0 0 0 0 0 0 0 0 0 0 0 0 0 0 0 0 0 0 0 0 0 0 0 0 0 0 0 0.0302824786931196 0 0.0105662992381618 0 0 0 0 0 0 0 0 0.0574386737742823 0.0905819295022341 0.0479660236867707 0.0253591181715883 0 0 0 0 0 0 0 0 0 0 0 0 0 0 0 0 0 0 0 0 0 0 0 0 0 0 0 0 0 0 0 0 0 0 0
0 0 0 0 0.430268208879753 0 0 0.0929563493384565 0 0 0 0 0 0 0 0 0 0 0 0 0 0 0 0 0 0 0 0 0 0 0 0 0 0 0 0 0 0.010216906437596 0 0 0 0 0 0 0 0 0.169466875124568 0 0 0 0 0 0 0 0 0 0 0 0.126624824715623 0 0 0 0 0 0 0 0 0 0 0 0 0 0 0 0 0 0 0 0 0 0 0 0 0 0 0 0 0.0116817360149041 0 0 0 0 0 0 0 0 0 0 0 0 0 0 0 0 0 0 0 0 0 0 0 0 0 0 0 0 0 0 0 0 0 0 0 0 0 0 0 0 0 0 0 0.0457315765862108 0.0545238409879468 0.0585296819149422 0 0 0 0 0 0 0 0 0 0 0 0 0 0 0 0 0 0 0 0 0 0 0 0 0 0 0 0 0 0 0 0 0 0 0 0 0 0 0 0 0 0 0 0 0 0 0 0 0 0 0 0 0 0 0 0 0 0 0 0 0 0 0 0 0 0 0 0 0 0 0 0 0 0 0 0 0 0 0 0 0 0 0 0 0 0 0 0 0 0 0 0 0 0 0 0 0 0 0 0 0 0 0 0 0 0 0 0 0 0 0 0 0 0 0 0 0 0 0 0 0 0 0 0 0 0 0 0 0 0 0 0 0 0 0 0 0 0 0 0 0 0 0 0 0 0 0 0 0 0 0 0 0 0 0 0 0 0 0 0 0 0 0 0 0 0 0 0 0 0 0 0 0 0 0 0 0 0 0 0 0 0 0 0
0.0370161352316123 0.0172071730556447 0.00749684939646096 0.00165327895780746 0.00606672842650092 0.0305936006675407 0 0.0190569099099296 0.0097790680498787 0.0319541086290768 0.0760070020734742 0.0300684595940257 0 0 0 0.0118749739586009 0.0150962548768994 0.00585149589468573 0 0 0 0 0 0 0 0 0 0 0 0 0.346553854433884 0 0 0.000926891713477964 0 0 0.00220029049675318 0.00922111687524575 0 0 0 0 0 0 0 0 0 0 0 0 0.00742521628661127 0 0 0 0.00673990288526612 0 0 0 0 0 0 0 0 0 0 0 0 0.0115814017390769 0 0 0.00608509860380129 0.00590399159371603 0 0 0 0 0.00126560245310639 0 0 0 0.027036143072931 0 0 0 0 0 0.00124263924548461 0 0 0 0 0 0 0.0109395231909365 0 0.129362570259325 0.0364198565988632 0 0 0 0 0 0 0 0 0 0.00497418548539949 0 0 0.00562441555055316 0 0.0027665141915673 0.00954835579303753 0 0 0.00192033765752381 0 0 0 0 0 0.00330312787628337 0 0 0 0 0 0.048019837137749 0 0 0.00420450960308605 0 0 0.00508785626174818 0 0 0.00612509596384265 0 0.00094186760195367 0.000894220289806621 0 0 0 0 0 0 0 0 0 0 0 0 0 0 0.0029636205811387 0 0 0 0 0 0 0 0 0 0 0 0 0 0 0 0 0 0 0 0 0 0 0 0 0 0 0 0 0 0 0 0 0 0 0 0 0 0 0 0 0 0 0 0 0 0 0 0 0 0 0 0 0.000999917835692933 0 0 0 0 0 0 0 0 0 0 0 0 0 0 0 0 0 0 0 0 0 0 0 0 0 0 0 0 0 0 0 0 0 0 0 0 0 0 0 0 0 0 0 0 0 0 0 0 0 0 0 0 0 0 0 0 0 0 0 0 0 0 0 0 0 0 0 0 0 0 0 0 0 0 0 0 0 0 0 0 0 0 0 0 0 0 0 0 0 0 0 0 0 0 0 0 0 0 0 0 0 0 0 0 0 0 0 0 0 0
0.0209557676605328 0.0120916242451186 0.00421032343666297 0.00343031087413926 0.00758699263319114 0.0237156810835039 0 0.0135578332503141 0.00610203052191273 0.0199925248113535 0.0526353772549118 0.0264434782091151 0 0.00151059707649534 0.015058991204548 0.0197143074679591 0.00899023279827757 0.00380359977185611 0 0.000756148298507866 0.000866422947954959 0 0 0 0 0 0 0 0 0.145168995752607 0 0 0 0.00194647615445402 0 0 0.00606292984109328 0.00611821416654397 0 0 0 0 0 0 0 0 0 0 0 0 0.00916649293290715 0 0 0 0.00642214091822343 0 0 0 0 0 0 0 0 0 0 0 0 0.00748832614725566 0 0 0.00686289874266109 0.00559197828426321 0.00095260030222726 0.00192086059701595 0 0.00126454151801583 0.000981420142027649 0 0 0 0.0347118475470887 0.00310233800509037 0 0.00107179899009682 0 0.0168700562762374 0.00192975347015028 0 0 0.00396440019219384 0 0 0 0.00858481401166119 0 0.155013000426783 0.08184895191738 0 0.00498358141502225 0.003336557755194 0 0 0 0 0 0 0.0053845056535415 0 0 0.00389628212871626 0 0.00177834294341023 0.00619959658776166 0 0 0.00165686122945398 0 0 0 0 0 0.0019223530152987 0 0 0 0 0 0.14977184234335 0.00123314507462752 0 0 0 0 0.00315980680003506 0.00443550677895675 0 0.0242984810499485 0.00216193212245747 0.00182960774792929 0.00697823542252548 0 0 0 0 0 0 0 0.0113195426368916 0 0 0.000651487555657589 0 0 0.000559670548902844 0.0152731876278561 0 0 0 0 0 0 0 0 0 0 0 0 0 0 0 0 0 0 0 0 0 0 0 0 0 0 0 0 0 0 0 0 0 0 0 0 0 0 0 0 0 0 0 0 0 0 0 0 0 0 0 0 0.000702393680130529 0 0 0 0 0 0 0 0 0 0 0 0 0 0 0 0 0 0 0 0 0 0 0 0 0 0 0 0 0 0 0 0 0 0 0 0 0 0 0 0 0 0 0 0 0 0 0 0 0 0 0 0 0 0 0 0 0 0 0 0 0 0 0 0 0 0 0 0 0 0 0 0 0 0 0 0 0 0 0 0 0 0 0 0 0 0 0 0 0 0 0 0 0 0 0 0 0 0 0 0 0 0 0 0 0 0 0 0 0 0
0 0 0 0 0 0 0 0 0 0 0 0 0 0 0 0 0 0 0 0 0 0 0 0 0.0407107196122431 0 0 0 0 0 0 0 0.0204525609589554 0 0.351582866163784 0.17362351413598 0 0 0 0 0 0.00854936499470983 0 0 0 0 0 0 0.146803267786204 0 0 0 0 0 0 0 0 0 0 0 0 0 0 0 0 0 0 0 0 0 0 0 0 0 0 0 0 0 0 0 0 0 0 0 0 0 0 0 0 0 0 0 0 0 0 0 0 0 0 0 0.0942932914636728 0.0894646023208526 0 0 0 0 0 0 0 0 0 0 0 0 0 0 0 0 0 0 0 0 0 0 0 0 0 0 0 0 0 0 0 0 0 0 0 0 0 0 0 0 0 0 0 0 0 0 0 0 0 0 0 0.0195161207469981 0 0 0 0 0 0 0 0 0 0 0 0 0 0 0 0 0 0 0 0 0 0 0 0 0 0 0 0 0 0 0 0 0 0.0369705686125462 0 0.0180331232040543 0 0 0 0 0 0 0 0 0 0 0 0 0 0 0 0 0 0 0 0 0 0 0 0 0 0 0 0 0 0 0 0 0 0 0 0 0 0 0 0 0 0 0 0 0 0 0 0 0 0 0 0 0 0 0 0 0 0 0 0 0 0 0 0 0 0 0 0 0 0 0 0 0 0 0 0 0 0 0 0 0 0 0 0 0 0 0 0 0 0 0 0 0 0 0 0 0 0 0 0 0 0 0 0 0 0 0 0 0 0 0 0 0 0 0 0 0 0 0 0 0 0 0 0 0 0 0 0
0 0 0 0 0 0 0 0 0 0 0 0 0 0 0 0 0 0 0 0 0 0 0 0 0 0 0 0 0 0 0 0.0135906216580177 0 0.0318813606980504 0.100422640256759 0.0237483102525266 0 0 0 0 0.025735755188523 0 0 0 0 0 0 0 0 0 0 0 0 0 0.0660514820532964 0 0 0 0 0 0 0 0 0 0 0 0 0 0 0 0 0 0 0 0.0154667852430323 0 0 0 0 0 0 0 0 0 0 0 0 0 0 0 0 0 0 0 0 0 0 0 0 0 0.0896103205129462 0.0766837931597077 0 0 0 0 0 0 0 0 0 0 0 0 0 0 0 0 0 0 0 0 0 0 0 0 0 0 0 0 0 0 0 0 0 0 0 0 0 0.0371074405403832 0 0 0 0 0 0 0 0 0 0 0.077999061780826 0.0380347316197956 0.0130002033984663 0.249541316508014 0 0 0 0 0 0 0 0 0 0 0 0 0 0 0 0 0 0 0 0 0 0 0 0 0 0 0 0 0 0 0 0 0 0 0.0275857025311834 0 0 0 0 0 0 0 0 0 0 0 0 0 0 0 0 0 0 0 0 0 0 0 0 0 0 0 0 0 0 0 0 0 0 0 0 0 0 0 0 0 0 0 0 0 0 0 0 0 0 0 0 0 0 0 0 0 0 0 0 0 0 0 0 0 0 0 0 0.0437607933678718 0 0 0 0 0 0 0 0 0 0 0 0 0 0 0 0 0 0 0 0 0 0 0 0 0 0 0 0 0 0 0 0 0 0 0 0 0 0 0 0 0 0.0182442932483667 0 0 0 0 0 0 0 0 0 0 0 0 0 0.022604323087939 0 0 0 0.028931064894295
0 0 0 0 0 0 0 0 0 0 0 0 0 0 0 0 0 0 0 0 0 0 0 0 0 0 0 0 0 0.00215004144280322 0.0107786353683872 0 0.0125608108640368 0 0.00852725935286693 0 0 0 0 0 0 0 0 0 0 0 0 0 0 0 0.0189798486416685 0 0 0 0.240244297042521 0 0 0 0 0 0 0 0 0 0 0 0 0 0 0 0 0.0753828008101305 0 0 0 0 0 0 0 0 0.0106975504944798 0.00384043059550081 0 0 0 0 0 0 0.00417137674931635 0.00685003893899078 0.0314600139232967 0.0184183924499648 0.0312066679755415 0 0.0254128253600234 0.00444793152827491 0.0522544783588186 0 0 0 0.0309189743611609 0.0320076595918471 0.00860398036086946 0.0384199598066791 0 0 0 0 0 0 0 0 0 0 0 0 0 0 0 0 0 0 0 0 0 0 0 0 0 0 0 0 0 0 0 0 0 0 0 0.112888377124971 0 0.00732307670122265 0.0162483790320075 0.00930975708689984 0 0 0.0259632772100739 0 0 0.00547187262521673 0 0.0143888547685702 0.0208575163724395 0.0410763063562006 0.00634300573571828 0 0 0 0 0 0 0 0 0 0 0 0 0 0 0 0 0 0 0 0 0 0 0 0 0 0 0 0 0 0 0 0 0 0 0 0 0 0 0 0 0 0 0 0 0 0 0 0 0 0 0 0 0 0 0 0 0 0 0 0 0 0 0 0 0 0 0 0 0 0 0 0 0 0 0 0 0 0 0 0 0 0 0 0 0 0 0 0 0 0 0 0 0 0 0 0 0 0 0 0 0 0 0.0316440043568425 0 0 0 0 0 0 0 0 0 0 0 0 0 0 0 0 0 0 0 0 0 0 0 0 0 0 0 0 0 0 0 0 0 0 0 0 0 0 0 0 0 0 0 0 0 0 0 0.0134254237654923 0 0 0 0 0 0 0.0026401721473591 0 0 0 0 0.0250860026998073
0 0 0 0 0 0 0 0 0 0 0 0 0.0690258544825671 0 0 0 0 0 0 0 0 0 0.00949916873835791 0 0.0724524284672902 0.0103090960293577 0 0 0 0 0 0.123026227937022 0.0528822609431863 0.0113974323754942 0 0.0437779524257919 0 0 0 0 0.0257986784029483 0.0243993496747005 0 0 0 0 0 0 0.0650858778083178 0 0 0 0 0 0 0.0296526745133614 0.0895879958672771 0 0 0 0 0 0 0 0 0 0 0 0 0 0 0 0 0 0.0300895736605492 0 0 0 0 0 0 0 0 0 0 0 0 0 0 0 0 0 0 0 0 0 0 0 0 0 0.0566075338002458 0 0 0 0 0 0 0 0 0 0 0 0 0 0.0507672690020611 0 0 0 0 0 0.0111679406673697 0 0 0 0 0 0.00450851154746451 0 0 0 0 0 0 0 0 0 0 0 0 0 0 0 0 0 0 0 0 0 0 0 0.0113853487517646 0 0 0.0263125304498872 0 0 0 0 0 0 0 0 0 0 0 0 0 0.0285281584565865 0 0 0 0 0 0 0 0 0 0 0 0 0 0 0 0 0 0 0 0 0.00714188873462879 0.0472593082913039 0 0 0 0 0 0.0322583236298302 0 0 0 0 0 0 0 0 0 0 0 0.0374296268219325 0 0 0 0 0 0 0 0 0 0 0 0 0 0 0 0 0 0 0 0 0 0 0 0 0 0 0 0 0 0 0 0 0 0 0 0 0 0 0 0 0 0 0 0 0 0 0 0 0 0.00862112005561662 0 0 0 0 0 0.0131796390863741 0 0 0 0 0 0 0 0 0 0 0 0 0 0 0 0 0 0 0 0 0 0 0 0 0 0 0 0 0 0 0 0 0 0 0 0 0 0 0 0 0 0 0 0 0 0 0 0 0 0 0 0 0 0.00784822937871296
0 0 0 0 0 0 0 0 0 0 0 0 0 0 0 0 0 0 0 0 0 0 0 0 0 0 0 0 0 0 0 0.192030330298539 0.0395277754764426 0 0.138371524441762 0 0 0 0 0 0.0780097873468432 0 0 0 0 0 0 0 0.0762555680569585 0 0 0 0.13365163676474 0 0 0 0 0 0 0 0 0 0 0 0 0 0 0 0 0 0 0 0 0 0 0 0 0 0 0 0 0 0.0775484733515214 0 0.0401609807078141 0 0 0 0 0 0 0 0 0 0 0 0 0 0 0 0.0186032879205509 0 0 0 0 0 0 0 0 0 0 0 0 0 0 0 0 0 0 0 0 0 0 0 0 0 0 0 0 0 0 0 0 0 0 0 0 0 0 0 0 0 0 0 0 0 0 0 0 0 0 0 0 0.009161040971174 0 0 0 0 0 0 0 0 0 0 0 0 0 0 0 0 0 0 0 0 0 0 0 0 0 0 0 0 0 0 0 0 0 0 0 0 0 0.0311974109886913 0 0 0 0 0 0.165482183674963 0 0 0 0 0 0 0 0 0 0 0 0 0 0 0 0 0 0 0 0 0 0 0 0 0 0 0 0 0 0 0 0 0 0 0 0 0 0 0 0 0 0 0 0 0 0 0 0 0 0 0 0 0 0 0 0 0 0 0 0 0 0 0 0 0 0 0 0 0 0 0 0 0 0 0 0 0 0 0 0 0 0 0 0 0 0 0 0 0 0 0 0 0 0 0 0 0 0 0 0 0 0 0 0 0 0 0 0 0 0 0 0 0 0 0 0 0 0 0 0
0.00198308573216277 0 0 0 0.00848885285139415 0.00677092784040921 0 0.00707404404282846 0 0 0 0.00375684324644973 0 0.0035478420107927 0.00347207559732039 0.00861114938127205 0 0 0 0 0 0 0 0 0 0 0 0 0 0.00354577415447116 0.0233243983931352 0 0 0 0 0 0 0.282931636440927 0 0 0 0 0 0 0 0 0 0 0 0 0 0 0 0 0 0 0 0 0 0 0 0 0 0 0 0 0 0 0 0 0 0 0 0.0611780991834337 0 0.00281160777096098 0 0 0 0 0 0.00462290003322628 0 0 0 0.170538976363819 0.025032271681034 0.152163313280498 0 0.0129639036966445 0 0 0 0.0212707307962329 0 0.00572973193609429 0.0595786335492226 0.00338539382138101 0.0136332160553559 0.00616329721647395 0 0 0 0 0 0 0 0 0 0 0 0 0 0 0 0 0 0 0 0 0 0 0 0 0 0 0 0.0204694084753016 0 0 0.0291963546449511 0 0 0.0276179454181374 0 0 0.0274115670197608 0.00272601936630981 0 0 0 0 0 0 0 0 0 0 0 0 0 0 0 0 0 0 0 0 0 0 0 0 0 0 0 0 0 0 0 0 0 0 0 0 0 0 0 0 0 0 0 0 0 0 0 0 0 0 0 0 0 0 0 0 0 0 0 0 0 0 0 0 0 0 0 0 0 0 0 0 0 0 0 0 0 0 0 0 0 0 0 0 0 0 0 0 0 0 0 0 0 0 0 0 0 0 0 0 0 0 0 0 0 0 0 0 0 0 0 0 0 0 0 0 0 0 0 0 0 0 0 0 0 0 0 0 0 0 0 0 0 0 0 0 0 0 0 0 0 0 0 0 0 0 0 0 0 0 0 0 0 0 0 0 0 0 0 0 0 0 0 0 0 0 0 0 0 0 0 0 0 0 0 0 0 0 0 0
0 0 0 0.00523609679024824 0.00361896906213848 0.00186204471381396 0 0.00205634028248522 0 0.00703405705314973 0 0 0 0 0 0 0 0 0 0 0 0 0 0 0 0 0 0 0.000981976143320723 0.00590320594835628 0.00935030859915368 0 0 0 0 0 0.112397039638206 0 0 0 0 0 0 0 0 0 0 0 0 0 0.00231276259233637 0.000482637301745768 0 0 0.00272406317061008 0 0 0 0.00785414737625367 0 0 0 0.000491893359587468 0 0 0 0 0 0 0 0 0 0 0.00870888391153677 0 0.00135926996299526 0 0 0 0 0 0.00108874466333125 0 0 0 0.102740262292959 0.0709849950492247 0.0763984599064187 0.00594277608268883 0.0108894587599902 0 0 0 0.213365959056374 0 0.0283341698627089 0.00646532735421945 0 0.00297154665071995 0.00106084221447276 0 0 0 0 0 0 0 0 0 0 0 0 0 0 0 0 0 0 0 0 0 0 0 0 0 0 0 0.00333758560877779 0 0 0.182420742445038 0 0 0.118537067903106 0 0 0.00255446995075853 0 0 0 0 0 0 0 0 0 0 0 0 0 0 0 0 0 0 0 0 0 0 0 0 0 0 0 0 0 0 0 0 0 0 0 0 0 0 0 0 0 0 0 0 0 0 0 0 0 0 0 0 0 0 0 0 0 0 0.000533896293273684 0 0 0 0 0 0 0 0 0 0 0 0 0 0 0 0 0 0 0 0 0 0 0 0 0 0 0 0 0 0 0 0 0 0 0 0 0 0 0 0 0 0 0 0 0 0 0 0 0 0 0 0 0 0 0 0 0 0 0 0 0 0 0 0 0 0 0 0 0 0 0 0 0 0 0 0 0 0 0 0 0 0 0 0 0 0 0 0 0 0 0 0 0 0 0 0 0 0 0 0 0 0 0 0 0 0 0 0 0 0 0 0 0 0 0 0 0 0 0 0 0 0
0 0 0 0 0 0 0 0 0 0 0 0 0 0 0 0.00482765304836359 0 0 0 0 0 0 0 0 0 0 0 0 0 0 0 0 0 0 0 0 0 0 0 0.0838249777884036 0 0 0.120585671151018 0 0.033796372045453 0 0 0.0163424791178569 0 0.0540287025450466 0 0 0 0 0 0 0 0 0 0 0 0.0126833764453787 0 0.0489578381838551 0 0 0 0 0 0 0 0 0 0 0.0125125008826639 0 0 0.0274081672044869 0.161664287926475 0 0 0 0 0 0 0 0 0 0 0 0 0 0 0 0 0 0 0 0 0 0 0 0 0 0 0 0 0 0 0 0 0 0 0 0 0 0 0 0 0 0 0 0 0 0 0 0 0 0 0 0 0 0 0 0.108827110518842 0 0 0 0 0 0 0 0 0 0 0 0 0 0 0 0 0 0 0 0 0 0 0 0 0 0 0 0 0 0 0 0 0 0 0 0 0 0 0 0 0 0 0 0 0 0 0 0 0.00643747187779818 0 0.00624056039459485 0 0 0 0 0 0 0 0 0 0 0 0 0 0 0 0.0148731598511249 0.0548862099765435 0.00920817183152684 0.0593306153149605 0 0 0 0 0 0 0 0 0 0 0 0 0 0 0 0 0 0 0 0 0 0 0 0 0 0 0 0 0 0 0 0 0 0 0 0 0 0 0 0 0 0 0 0 0 0 0 0 0 0 0 0 0 0 0 0 0 0 0 0 0 0 0 0 0 0 0 0 0 0 0 0 0 0 0 0 0 0 0.118645427301864 0 0 0 0 0 0 0 0.0449192465937437 0 0 0 0 0 0 0 0 0 0 0 0 0 0 0 0 0 0 0 0 0 0 0 0 0 0
0 0 0 0 0 0 0 0 0 0 0 0 0 0 0 0 0 0 0 0 0 0.487342707584678 0 0.162895137837478 0 0 0 0 0 0 0 0 0 0 0 0 0 0 0.210573540303633 0 0 0 0 0 0 0 0 0 0 0 0 0 0 0 0 0 0 0 0 0 0 0.0532906577422143 0 0.0225988755155107 0 0 0 0 0 0 0 0 0 0 0 0 0 0 0 0.0296756282618745 0 0 0 0 0 0 0 0 0 0 0 0 0 0 0 0 0 0 0 0 0 0 0 0 0 0 0 0 0 0 0 0 0 0 0 0 0 0 0 0 0 0 0 0 0 0 0 0 0 0 0 0 0 0 0 0 0 0 0 0 0 0 0 0 0 0 0 0 0 0 0 0 0 0 0 0 0 0 0 0 0 0 0 0 0 0 0 0 0 0 0 0 0 0 0 0 0 0 0 0 0 0 0 0 0 0 0 0 0 0 0 0 0 0 0 0 0 0 0 0 0 0.0246526884985523 0 0 0 0 0 0 0 0 0 0 0 0 0 0 0 0 0 0 0 0 0 0 0 0 0 0 0 0 0 0 0 0 0 0 0 0 0 0 0 0 0 0 0 0 0 0 0 0 0 0 0 0 0 0 0 0 0 0 0 0 0 0 0 0 0 0 0 0 0 0 0 0 0 0 0 0 0 0 0 0 0 0 0 0 0 0 0 0 0 0.00897076425605939 0 0 0 0 0 0 0 0 0 0 0 0 0 0 0 0 0 0 0 0 0 0 0 0 0 0
0 0 0 0 0 0 0 0 0 0 0 0 0 0 0 0 0 0 0 0 0 0 0 0 0 0 0 0 0 0 0 0 0.198545287724962 0 0.377956437382733 0.361578085807489 0 0 0 0 0 0 0 0 0 0 0 0 0 0 0 0 0 0 0 0 0 0 0 0 0 0 0 0 0 0 0 0 0 0 0 0 0 0 0 0 0 0 0 0 0 0 0 0 0 0 0 0 0 0 0 0 0 0 0 0 0 0 0 0 0.0619201890848165 0 0 0 0 0 0 0 0 0 0 0 0 0 0 0 0 0 0 0 0 0 0 0 0 0 0 0 0 0 0 0 0 0 0 0 0 0 0 0 0 0 0 0 0 0 0 0 0 0 0 0 0 0 0 0 0 0 0 0 0 0 0 0 0 0 0 0 0 0 0 0 0 0 0 0 0 0 0 0 0 0 0 0 0 0 0 0 0 0 0 0 0 0 0 0 0 0 0 0 0 0 0 0 0 0 0 0 0 0 0 0 0 0 0 0 0 0 0 0 0 0 0 0 0 0 0 0 0 0 0 0 0 0 0 0 0 0 0 0 0 0 0 0 0 0 0 0 0 0 0 0 0 0 0 0 0 0 0 0 0 0 0 0 0 0 0 0 0 0 0 0 0 0 0 0 0 0 0 0 0 0 0 0 0 0 0 0 0 0 0 0 0 0 0 0 0 0 0 0 0 0 0 0 0 0 0 0 0 0 0 0 0 0 0 0 0 0
0 0 0 0 0 0 0 0 0 0 0 0 0.244703410150524 0 0 0 0 0 0 0 0 0 0 0 0.169529301182661 0 0 0 0 0 0 0.0367093299309899 0 0 0.299399343325455 0 0 0 0 0 0 0 0 0 0 0 0 0 0.183694375901304 0 0 0 0 0 0 0 0 0 0 0 0 0 0 0 0 0 0 0 0 0 0 0 0 0 0 0 0 0 0 0 0 0 0 0 0 0 0 0 0 0 0 0 0 0 0 0 0 0 0 0 0 0 0 0 0 0 0 0 0 0 0 0 0 0 0 0 0 0 0 0 0 0 0 0 0 0 0.065964239509067 0 0 0 0 0 0 0 0 0 0 0 0 0 0 0 0 0 0 0 0 0 0 0 0 0 0 0 0 0 0 0 0 0 0 0 0 0 0 0 0 0 0 0 0 0 0 0 0 0 0 0 0 0 0 0 0 0 0 0 0 0 0 0 0 0 0 0 0 0 0 0 0 0 0 0 0 0 0 0 0 0 0 0 0 0 0 0 0 0 0 0 0 0 0 0 0 0 0 0 0 0 0 0 0 0 0 0 0 0 0 0 0 0 0 0 0 0 0 0 0 0 0 0 0 0 0 0 0 0 0 0 0 0 0 0 0 0 0 0 0 0 0 0 0 0 0 0 0 0 0 0 0 0 0 0 0 0 0 0 0 0 0 0 0 0 0 0 0 0 0 0 0 0 0 0 0 0 0 0 0 0 0 0 0 0 0 0 0 0 0 0
0 0 0 0 0 0 0 0 0 0 0 0 0 0 0 0 0 0 0 0.00447579581626124 0.0119353111894594 0.0509546859010727 0 0.0121679261671533 0 0 0 0 0 0 0 0 0 0 0 0 0 0 0.103352141923958 0 0 0 0 0.0546183140039552 0.0535038419606343 0.0308714190162472 0 0 0 0.343809533500488 0 0 0 0 0 0 0 0 0 0 0 0 0.0484591136053207 0.0935928053454983 0 0 0 0 0 0 0 0 0 0 0 0 0 0.0422634198535422 0.0852450999322068 0 0 0 0 0 0 0 0 0 0 0 0 0 0 0 0 0 0 0 0 0 0 0 0 0 0 0 0 0 0 0 0 0 0 0 0 0 0 0 0 0 0 0 0 0 0 0 0 0 0 0 0 0 0 0 0 0 0 0 0 0 0 0 0 0 0 0 0 0 0 0 0 0 0 0 0 0 0 0 0 0 0 0 0 0 0 0 0 0 0 0 0 0.0208666198879707 0 0 0 0 0 0 0 0 0 0 0 0 0 0 0 0 0 0 0 0 0 0 0 0 0 0 0 0 0 0 0 0 0.0138517040583918 0 0 0 0 0 0 0 0 0 0 0 0 0 0 0 0 0 0 0.0300322678378401 0 0 0 0 0 0 0 0 0 0 0 0 0 0 0 0 0 0 0 0 0 0 0 0 0 0 0 0 0 0 0 0 0 0 0 0 0 0 0 0 0 0 0 0 0 0 0 0 0 0 0 0 0 0 0 0 0 0 0 0 0 0 0 0 0 0 0 0 0 0 0 0 0 0 0 0 0 0 0 0 0 0 0 0 0 0 0 0 0 0 0 0 0 0
0 0 0 0 0 0 0 0 0 0 0 0 0 0 0 0 0 0 0 0 0 0 0 0 0 0 0 0 0 0 0 0 0 0 0 0 0 0 0 0 0 0 0.147013270626357 0 0 0.157808324906753 0 0 0 0.125693742371749 0 0 0 0.164263684298486 0 0 0 0 0 0 0 0 0 0 0 0.0969897105437281 0.0250580718067108 0 0 0 0 0 0 0 0 0 0 0 0 0 0 0 0 0 0 0 0 0 0 0 0 0 0 0 0 0 0 0 0 0 0 0 0 0 0 0.0462075179264094 0 0.131369933871228 0 0 0 0 0 0 0 0 0 0 0 0 0 0 0 0 0 0 0 0 0 0.0119098893995024 0 0 0 0 0 0 0 0 0 0 0 0 0 0 0 0 0 0 0 0 0 0 0 0 0 0 0 0 0 0 0 0 0 0 0 0 0 0 0.0482101249202179 0 0 0 0 0 0 0 0 0 0 0 0 0 0 0 0 0 0 0 0 0 0 0 0 0 0 0 0 0 0 0 0 0 0 0 0 0.0300785221121744 0 0 0 0 0 0 0 0 0 0 0 0 0 0 0 0 0 0.0153972072166837 0 0 0 0 0 0 0 0 0 0 0 0 0 0 0 0 0 0 0 0 0 0 0 0 0 0 0 0 0 0 0 0 0 0 0 0 0 0 0 0 0 0 0 0 0 0 0 0 0 0 0 0 0 0 0 0 0 0 0 0 0 0 0 0 0 0 0 0 0 0 0 0 0 0 0 0 0 0 0 0 0 0 0 0 0 0 0 0 0 0 0 0 0 0
0 0 0 0.0240297794295778 0 0 0 0 0 0 0 0 0 0.0243818111687805 0 0 0 0 0 0.0393885226998255 0 0 0 0 0 0 0 0 0 0 0 0 0 0 0 0 0 0 0.0567640580676723 0 0 0 0.104849060949292 0 0 0 0 0 0 0.181660523436622 0 0 0 0.00811150163111955 0 0 0 0 0 0.00977725643036731 0 0 0.0196187766657747 0.0147051306755955 0 0 0 0 0 0 0 0 0 0 0.0504886043250759 0 0 0 0.00994205682888967 0 0.00346291484948027 0 0 0 0 0 0.00444857766443185 0 0.0151972313493394 0 0 0 0 0 0 0 0 0 0 0 0 0 0 0 0 0 0 0.00758727985001684 0 0.00422820240835212 0 0 0 0 0 0 0 0 0 0 0 0 0 0 0 0 0 0 0.0606490737342169 0 0 0 0 0 0 0 0 0 0 0 0 0 0 0 0 0 0 0 0 0 0 0 0 0 0 0 0 0 0 0 0 0 0 0 0 0 0 0 0 0 0.0414259153096791 0.0908413286131042 0 0 0 0 0 0 0 0 0 0 0 0 0 0 0 0 0 0 0 0 0 0 0 0 0 0 0 0.0130751385156099 0 0 0 0 0.00959741359188709 0.0451426492174149 0 0 0 0 0 0 0 0 0 0 0 0 0 0 0 0 0 0.149924758630874 0 0 0 0 0 0 0 0 0.0107024339570011 0 0 0 0 0 0 0 0 0 0 0 0 0 0 0 0 0 0 0 0 0 0 0 0 0 0 0 0 0 0 0 0 0 0 0 0 0 0 0 0 0 0 0 0 0 0 0 0 0 0 0 0 0 0 0 0 0 0 0 0 0 0 0 0 0 0 0 0 0 0 0 0 0 0 0 0 0 0 0 0 0 0 0 0 0
0 0 0 0 0 0 0 0 0 0 0 0 0 0 0 0 0 0 0 0 0 0.0369935010418422 0 0.0654863733506224 0 0 0 0.00595469943002013 0 0 0 0 0 0 0 0 0 0 0 0 0 0 0.0379461855421283 0.0720648013477565 0 0 0 0 0 0.014361577166986 0.0612700935434043 0.0218986461349812 0 0.012322988955081 0 0 0 0 0 0.0528617529987775 0.11648099453408 0 0.0186773911211617 0.012456676337459 0 0 0 0.0140578881764322 0.00853955166221405 0 0 0.00629692876422379 0.00758765502856148 0 0 0 0.0564919199835973 0.0266144933986615 0 0.0111427230468324 0 0 0 0 0 0 0 0 0 0 0 0 0 0 0 0 0 0 0 0 0 0 0 0 0 0.00989301394122828 0 0.0129555181287684 0 0.00619968796330069 0 0.00778722407625922 0.00582900236408134 0 0 0 0 0 0 0 0 0.0302959218192893 0.00714854903351941 0 0 0 0 0 0 0.0256526543315206 0 0 0 0 0 0 0 0 0 0 0 0 0 0 0 0 0 0 0 0 0 0 0 0 0 0 0 0 0 0 0 0 0 0 0 0 0 0 0.0176950359618123 0 0.00670091191435374 0 0 0 0 0 0 0 0 0 0 0 0 0 0 0 0 0 0 0 0.0191920607384425 0 0 0 0 0 0 0 0 0.00388341565478974 0 0 0 0.00483111158522466 0.00678793269354317 0.0244330028510395 0 0 0 0 0 0 0 0 0 0 0 0 0 0.0264735523864982 0 0 0 0.0339724832146487 0 0 0 0.00694924121979766 0 0.0802730397559885 0 0 0 0 0 0 0 0 0 0 0 0 0 0 0 0 0 0 0 0 0 0 0 0 0 0 0 0 0 0 0 0 0 0 0 0 0 0 0 0 0 0 0 0 0 0 0 0 0 0 0 0 0 0 0 0 0 0 0 0 0 0.0035397988010707 0 0 0 0 0 0 0 0 0 0 0 0 0 0 0 0 0 0 0 0 0 0 0 0 0 0
0 0 0 0 0 0 0 0 0 0 0 0 0 0 0 0 0 0 0 0 0 0 0 0 0 0 0 0 0.0605742968587401 0 0 0 0 0 0 0 0 0 0 0 0 0 0 0 0 0 0 0 0 0 0.148261305428632 0 0 0 0 0 0 0 0.2967729913581 0 0 0 0.00238612245048696 0 0 0 0 0 0.0400070208270221 0.0137475642154855 0 0.0100217907242503 0 0.0224763041213416 0 0 0 0 0 0 0 0 0 0 0 0 0 0 0 0 0 0 0 0 0 0 0.00870751045641006 0 0 0 0 0 0 0 0 0 0 0 0 0 0 0 0 0 0 0 0 0 0 0 0 0 0 0 0 0 0 0 0 0 0 0.174561871080712 0.167178044093941 0.0158406728786191 0 0 0 0 0 0 0.0394645055062598 0 0 0 0 0 0 0 0 0 0 0 0 0 0 0 0 0 0 0 0 0 0 0 0 0 0 0 0 0 0 0 0 0 0 0 0 0 0 0 0 0 0 0 0 0 0 0 0 0 0 0 0 0 0 0 0 0 0 0 0 0 0 0 0 0 0 0 0 0 0 0 0 0 0 0 0 0 0 0 0 0 0 0 0 0 0 0 0 0 0 0 0 0 0 0 0 0 0 0 0 0 0 0 0 0 0 0 0 0 0 0 0 0 0 0 0 0 0 0 0 0 0 0 0 0 0 0 0 0 0 0 0 0 0 0 0 0 0 0 0 0 0 0 0 0 0 0 0 0 0 0 0 0 0 0 0 0 0 0 0 0 0 0 0 0 0 0 0 0 0 0 0 0 0 0 0 0
0 0 0 0 0 0 0 0 0 0 0 0 0 0 0 0 0 0 0 0 0 0 0 0 0 0 0 0 0 0 0 0 0 0 0 0 0 0 0.0994153296807965 0 0 0 0 0 0 0 0 0 0 0 0 0 0 0 0 0.0697099549268673 0 0 0 0 0 0 0 0 0 0 0.0366452961267855 0 0 0 0 0 0 0 0 0 0 0 0 0 0 0 0 0 0 0 0 0 0 0 0 0 0 0 0 0 0 0 0 0 0 0 0 0 0 0 0 0 0 0 0 0 0 0 0 0 0 0 0 0 0 0 0 0 0 0 0 0 0 0 0 0 0 0 0.140738490844671 0 0 0 0 0 0 0 0 0 0 0 0 0 0 0 0 0 0 0 0 0 0 0 0 0 0 0 0 0 0 0 0 0 0 0 0 0 0 0 0 0 0 0 0 0 0 0 0 0 0 0 0 0 0 0 0 0 0 0 0 0 0 0 0 0 0.0329220269969624 0 0.168918122344596 0.0357324439357275 0.0493954358369334 0 0 0 0 0 0 0 0 0 0 0 0 0 0 0 0 0 0 0 0 0 0 0 0 0 0 0 0 0 0 0 0 0 0 0 0 0 0 0 0 0 0 0 0 0 0 0 0 0 0 0 0 0 0 0 0 0 0 0 0 0 0 0 0 0 0 0 0 0 0 0 0 0 0 0 0 0 0 0.329941513164139 0 0 0 0 0 0 0 0.0365813861425217 0 0 0 0 0 0 0 0 0 0 0 0 0 0 0 0 0 0 0 0 0 0 0 0 0 0
0 0 0 0 0 0 0 0 0 0 0 0 0.101696230145364 0 0 0 0 0 0 0 0 0 0 0 0.170681153662214 0.0550697347503079 0 0 0 0 0 0.0853472075562719 0 0 0.108136013140264 0.0400833367235545 0 0 0 0 0 0.0248717792539082 0 0 0 0 0 0 0 0 0 0 0 0 0 0 0 0 0 0 0 0 0 0 0 0 0 0 0 0 0 0 0 0 0 0 0 0 0 0 0 0 0 0 0 0 0 0 0 0 0 0 0 0 0 0 0 0 0 0 0 0 0 0 0 0 0 0 0 0 0 0 0 0 0 0 0 0 0 0.0328787544476238 0.142615005411094 0 0 0 0 0 0 0 0 0 0 0 0 0 0 0 0 0 0 0 0 0 0 0 0 0 0 0 0 0 0 0 0 0 0 0 0 0 0 0 0 0 0 0 0 0 0 0 0 0.0618610583297947 0 0.0591984971131175 0 0 0 0 0 0 0 0 0 0 0 0 0 0 0 0.0770167755326472 0 0 0 0.0133201056172964 0 0 0 0 0 0 0 0 0 0 0 0 0 0 0 0 0 0 0 0 0 0 0 0 0 0 0 0 0 0 0 0 0 0 0 0 0 0 0 0 0 0 0 0 0 0 0 0 0 0.0213387580114833 0 0 0 0 0 0 0 0 0 0 0 0 0 0 0 0 0 0 0 0 0 0 0 0 0 0 0 0 0 0 0 0 0 0 0 0 0 0 0 0 0 0 0 0 0 0 0 0 0 0 0 0 0.00588559030505842 0 0 0 0 0 0 0 0 0 0 0 0 0 0 0 0 0 0 0 0 0 0 0
0 0 0 0.0191742526173025 0 0 0 0 0 0 0 0 0 0.00808482038809692 0 0 0 0 0 0.0196117553325213 0 0 0 0 0 0 0 0 0 0 0 0 0 0 0 0 0 0 0.0563249269393066 0 0 0 0.418186719826145 0.0567999206914226 0.112754350224381 0.0142115983384516 0 0 0 0 0 0 0 0 0 0 0 0 0 0.0230585776134016 0 0 0.0421428383282585 0.0620824465612565 0 0.0313246416056242 0.0233056014578001 0 0 0 0 0 0 0 0.0104072036513964 0 0 0.0220540692857784 0.0229785747362632 0 0 0 0 0 0 0 0 0 0 0 0 0 0 0 0 0 0 0 0 0 0 0 0 0 0 0 0 0.0249971370474792 0 0 0 0 0 0 0 0 0 0 0 0 0 0 0 0 0 0 0 0 0 0 0 0 0 0 0 0 0 0 0 0 0 0 0 0 0 0 0 0 0 0 0 0 0 0 0 0 0 0 0 0 0 0 0 0 0 0 0 0 0 0 0 0.0117648742168172 0 0 0 0 0 0 0 0 0 0 0 0 0 0 0 0 0 0 0 0 0 0 0 0 0 0 0 0 0 0 0 0 0 0 0 0 0 0 0 0 0 0 0 0 0 0 0 0 0 0 0 0.0207356911382978 0 0 0 0 0 0 0 0 0 0 0 0 0 0 0 0 0 0 0 0 0 0 0 0 0 0 0 0 0 0 0 0 0 0 0 0 0 0 0 0 0 0 0 0 0 0 0 0 0 0 0 0 0 0 0 0 0 0 0 0 0 0 0 0 0 0 0 0 0 0 0 0 0 0 0 0 0 0 0 0 0 0 0 0 0 0 0 0 0 0 0 0 0 0
0 0 0 0 0 0 0.00352221683995948 0 0 0 0.00329904325223453 0 0 0 0 0 0 0 0 0 0 0 0 0 0 0 0 0 0 0.0156168758524496 0.0460240802459095 0 0 0.0172091714898435 0 0 0 0.00759821704594424 0 0 0 0 0 0 0 0.0439666447900725 0.130974401049624 0 0 0 0 0 0 0 0.0952375386609271 0 0 0.029214870103906 0.159419713293153 0.00364095172413289 0 0.00775003420869841 0.00489236974679814 0 0 0 0 0.00523904931112376 0 0 0 0.0366659062589054 0 0 0 0.00226543862897873 0.0386831458795654 0 0.00980246576199237 0 0.0122847024596603 0 0 0 0 0.0100124040754281 0 0 0.00562792796424589 0.0173503684004234 0.00402001982283714 0 0 0.00321756333970714 0 0.0334055290418714 0.0638562973236164 0 0 0 0 0 0 0 0 0 0 0 0 0 0 0.00376375542013443 0 0 0 0 0 0 0 0 0 0 0 0 0 0 0 0 0 0 0.00940933973784554 0 0 0.00585737134797548 0 0 0 0 0 0 0.0329818505696878 0 0.032707248450708 0.0285508398697357 0 0 0 0 0 0 0 0 0 0 0.0237224118547337 0 0 0 0 0 0 0 0 0 0 0 0 0 0 0 0 0 0 0.002292375414424 0 0 0 0 0 0 0 0 0 0 0 0 0 0 0 0 0 0 0 0 0 0 0 0 0 0 0 0 0 0 0 0 0 0 0 0 0 0 0 0 0 0.00692855427896702 0 0 0 0 0 0 0 0 0 0 0 0 0 0 0 0 0 0 0 0 0 0 0 0 0 0 0 0 0 0 0 0 0 0 0 0 0 0 0 0 0 0.0172532309718112 0 0 0 0 0 0 0 0 0 0 0 0 0 0 0 0 0 0 0 0 0 0 0 0 0 0 0 0 0 0 0 0 0 0 0 0 0 0 0 0 0 0 0 0 0 0 0 0.0160560706748793 0 0 0 0 0 0 0 0 0 0 0 0.00968000483708914
0 0 0 0 0 0 0 0 0 0 0 0 0 0 0 0 0 0 0 0 0 0 0 0 0 0 0 0 0 0 0 0 0 0 0 0 0 0.0131740675533432 0 0 0 0 0 0 0 0.130560080123721 0 0 0 0 0 0 0 0 0 0 0 0 0.0836273201473363 0 0 0 0 0.026094919262804 0 0 0 0 0 0 0 0 0 0.0261433328421413 0 0 0 0 0 0 0 0 0 0.0590611277374915 0 0 0 0.0579887673814618 0 0 0 0 0 0 0 0 0 0 0 0 0 0 0 0 0 0 0 0 0 0 0 0 0 0 0 0 0 0 0 0 0 0 0 0 0 0 0 0 0 0 0 0 0 0 0 0 0 0 0 0 0 0 0 0 0 0 0 0 0 0 0 0 0 0 0 0 0 0 0 0 0 0 0 0 0 0 0 0 0 0 0 0 0 0 0 0 0 0 0 0 0 0 0 0 0 0 0 0 0 0 0 0 0 0 0 0 0 0 0 0 0 0 0 0 0 0 0 0 0 0 0 0 0 0 0 0 0 0 0 0 0 0.178164150292056 0 0 0.0881418962589269 0 0 0 0 0 0.14637656492121 0.190667773479509 0 0 0 0 0 0 0 0 0 0 0 0 0 0 0 0 0 0 0 0 0 0 0 0 0 0 0 0 0 0 0 0 0 0 0 0 0 0 0 0 0 0 0 0 0 0 0 0 0 0 0 0 0 0 0 0 0 0 0 0 0 0 0 0 0 0 0 0 0 0 0 0 0 0 0 0 0 0 0 0 0 0 0 0 0 0
0 0 0 0 0 0 0 0 0 0 0 0 0 0 0 0 0 0 0 0 0 0 0 0 0 0 0 0 0 0 0 0 0 0 0 0.24846460433813 0 0 0 0 0 0 0 0 0 0 0 0 0 0 0 0 0 0 0 0 0 0 0 0 0 0 0 0 0 0 0 0 0 0 0 0 0 0 0 0 0 0 0 0 0 0 0.208810657383156 0.0415825153483984 0.213750339757827 0 0 0 0 0 0 0 0 0 0 0 0 0 0 0 0 0 0 0 0 0 0 0 0 0 0 0 0 0 0 0 0 0 0 0 0 0 0 0 0 0 0 0 0 0 0 0 0 0 0 0 0 0 0 0 0 0 0 0 0 0 0 0 0 0 0 0 0 0 0 0 0 0 0 0 0 0 0 0 0 0 0 0 0 0 0 0 0 0 0 0 0 0 0 0 0 0 0 0 0 0 0 0 0 0 0 0 0 0 0 0 0 0.251473012890118 0 0 0 0 0 0 0 0 0 0 0 0 0 0 0 0 0 0 0 0 0 0 0 0 0 0 0 0 0 0 0 0 0 0 0 0 0 0 0 0 0 0 0 0.03591887028237 0 0 0 0 0 0 0 0 0 0 0 0 0 0 0 0 0 0 0 0 0 0 0 0 0 0 0 0 0 0 0 0 0 0 0 0 0 0 0 0 0 0 0 0 0 0 0 0 0 0 0 0 0 0 0 0 0 0 0 0 0 0 0 0 0 0 0 0 0 0 0 0 0 0 0 0
0 0 0 0 0 0 0 0 0 0 0 0 0 0 0 0 0 0 0 0 0 0 0 0 0 0 0 0.0342074167731743 0 0 0 0 0 0 0 0 0 0 0 0 0 0 0 0.101074375897635 0.00685550484006377 0.0166043654867526 0 0 0 0 0 0 0 0 0 0 0 0 0 0 0 0 0 0 0.0483577876393227 0.120583016563227 0.217238965980611 0 0 0 0 0 0 0 0 0 0 0 0 0 0 0 0 0 0 0 0 0 0 0 0 0 0 0 0 0 0 0 0 0 0 0 0 0 0 0.0540454728010651 0 0.166998346067677 0 0 0 0 0 0 0 0 0 0 0 0 0 0 0 0 0 0 0 0 0 0.0785684579613878 0 0 0 0 0 0 0 0 0 0 0 0 0 0 0 0 0 0 0 0 0 0 0 0 0 0 0 0 0 0 0 0 0 0 0 0 0 0 0 0 0 0 0 0 0.0175484596836326 0 0 0 0 0 0 0 0 0 0 0 0 0 0 0 0 0 0 0 0 0 0 0 0 0 0 0 0 0 0 0 0 0 0 0.0668593102125975 0 0 0 0 0 0 0 0 0 0 0 0 0 0 0 0 0 0 0 0 0 0 0 0 0 0 0 0 0 0 0 0 0 0 0 0 0 0 0 0 0 0 0 0 0 0 0 0 0 0 0 0 0 0 0 0 0 0 0.011317173018634 0 0.0392360851587276 0 0 0 0 0 0 0 0 0 0.0205052619154928 0 0 0 0 0 0 0 0 0 0 0 0 0 0 0 0 0 0 0 0 0 0 0 0 0 0 0 0 0 0 0 0 0 0 0 0 0
0 0 0 0 0 0 0 0 0 0.00326418442457621 0.00443350378646679 0 0 0 0 0 0 0 0 0 0 0 0 0 0 0 0 0 0 0.00873979021914793 0.0198803516210168 0 0.0145476529512788 0.134302044796895 0 0 0 0.00551772606823392 0 0 0 0 0 0 0 0 0 0 0 0 0.0587178956970603 0 0 0 0 0 0 0.0294101069045372 0 0 0 0 0 0 0 0 0 0 0 0 0 0.139445963404073 0 0 0 0.00163505015570786 0.0272527815276564 0 0 0 0.0108266245938422 0.00391568300946317 0.000961731598599833 0.00196770036314825 0 0 0 0 0.006337878610491 0.0081293909902858 0.00805596819253976 0.00253714793037638 0.00528801218971467 0.00276029410262436 0.00734618391025299 0.0108512550728345 0.0659608737336246 0 0 0 0.0414648645593352 0.0284268402954934 0.00593428728387955 0.0105497998262688 0 0 0 0 0 0 0 0 0 0 0 0 0 0 0 0 0 0 0 0 0 0 0 0 0 0 0.0057944372649841 0 0 0 0 0 0 0 0 0.170661833008706 0 0.00522928908292922 0.0207535964471799 0.0117075263338657 0 0 0.0361952296029248 0 0 0.00281371646131344 0 0 0.00299346938590817 0.00675521407715128 0.0522314483522003 0 0 0 0 0 0 0 0 0 0 0 0 0 0 0 0 0 0 0 0 0 0 0 0 0 0 0 0 0 0 0 0 0 0 0 0 0 0 0 0 0 0 0 0 0 0 0 0 0 0 0 0 0 0 0 0 0 0 0 0 0 0 0 0 0 0 0 0 0 0 0 0 0 0 0 0 0 0 0 0 0 0 0 0 0 0 0 0 0 0 0 0 0 0 0 0 0 0 0 0 0 0 0.00804434744508423 0 0 0 0 0 0 0 0 0 0 0 0 0 0 0 0 0 0 0 0 0 0 0 0 0 0 0 0 0 0 0 0 0 0 0 0 0 0 0 0 0 0 0 0 0 0 0 0.003125103238099 0 0 0 0 0 0 0 0 0 0 0 0.0052332014802291
0 0 0 0 0 0 0 0 0 0 0 0 0.362627015573627 0 0 0 0 0 0 0 0 0 0.0196592480446656 0 0 0.0111684054501473 0 0 0 0 0 0 0 0 0.0620470065981485 0 0 0 0 0 0 0 0 0 0 0 0 0.0267212501793951 0 0 0 0 0 0 0 0 0 0 0 0 0 0 0 0 0 0 0 0 0 0 0 0 0 0 0 0 0 0 0 0 0 0 0 0 0 0 0 0 0 0 0 0 0 0 0 0 0 0 0 0 0 0 0 0 0.0160334694823262 0 0 0 0 0 0 0 0 0 0.303304069110468 0 0 0 0 0 0 0 0 0 0 0 0.00893071308043746 0 0.0322789605619936 0 0 0 0 0 0 0 0 0 0 0 0 0 0 0 0 0 0 0 0 0 0 0 0 0 0 0 0 0 0 0 0 0 0 0 0 0 0 0.0144494230929275 0 0 0 0 0 0 0 0 0 0 0 0 0 0 0 0 0 0 0 0 0 0 0 0 0 0 0 0 0 0 0 0 0 0 0 0 0 0 0 0.0792336050994662 0 0 0 0 0 0 0.0446939640048315 0 0 0 0 0 0 0 0 0 0 0 0 0 0 0 0 0 0 0 0 0 0 0 0 0 0 0 0 0 0 0 0 0 0 0 0 0 0 0 0 0 0 0 0 0 0.0099784208928387 0 0 0.00887444882872715 0 0 0 0 0 0 0 0 0 0 0 0 0 0 0 0 0 0 0 0 0 0 0 0 0 0 0 0 0 0 0 0 0 0 0 0 0 0 0 0 0 0 0 0 0 0 0 0 0 0 0 0 0 0
0 0 0 0 0 0 0 0 0 0 0 0 0 0 0 0 0 0 0 0 0 0 0 0 0 0 0 0 0 0 0 0 0 0 0.263439935186362 0 0 0 0 0 0 0 0 0 0 0 0 0 0 0 0 0 0 0 0 0 0 0 0 0 0 0 0 0 0 0 0 0 0 0 0 0.255376681399178 0 0 0 0 0 0 0 0 0 0 0 0 0 0 0 0 0 0 0 0 0 0 0 0 0 0 0 0 0 0 0 0 0 0 0 0 0 0 0 0 0 0 0.1265465633995 0 0 0 0 0 0 0 0 0 0 0 0 0 0 0 0 0 0 0 0 0 0 0 0 0 0 0 0 0 0 0 0 0 0 0 0 0 0 0 0 0 0 0 0 0 0 0 0 0 0 0 0 0 0 0 0 0 0 0 0 0 0 0 0 0 0 0 0 0 0 0 0 0 0 0.113996417645329 0 0 0 0 0 0.0885158955847479 0 0 0 0 0 0 0 0 0 0 0 0.0379363090359562 0 0 0 0 0 0 0.0234679142870262 0.00864337495322142 0 0 0 0 0 0 0 0 0 0 0 0 0 0 0 0 0 0 0 0 0 0 0 0 0 0 0 0 0 0 0 0 0 0 0 0 0 0 0 0 0 0.0676333740473744 0 0 0 0 0 0 0 0 0 0 0 0 0 0 0 0 0 0 0 0 0 0 0 0 0 0 0 0 0 0 0 0 0 0 0 0 0 0 0 0 0 0 0 0 0 0 0 0.0144435344613042 0 0 0 0 0 0 0 0 0 0 0 0
0 0 0 0 0 0 0 0 0 0 0 0 0 0 0 0 0 0 0 0 0 0 0 0 0 0 0 0 0 0 0 0 0 0 0 0 0 0 0 0 0 0 0 0 0 0 0 0 0 0 0.275821705308909 0 0 0 0.450358913204368 0 0 0 0 0 0 0 0 0 0 0 0 0 0 0 0 0.0460378365639981 0 0 0 0 0 0 0 0 0 0 0 0 0 0 0 0 0 0 0 0 0 0 0 0 0 0 0 0 0 0 0 0 0 0 0 0 0 0 0 0 0 0 0 0 0 0 0 0 0 0 0 0 0 0 0 0 0 0 0 0 0 0 0 0 0 0 0 0.106204098132821 0 0 0 0 0 0 0 0 0 0 0 0 0 0 0.101822898418621 0 0 0 0 0 0 0 0 0 0 0 0 0 0 0 0 0 0 0.0197545483712821 0 0 0 0 0 0 0 0 0 0 0 0 0 0 0 0 0 0 0 0 0 0 0 0 0 0 0 0 0 0 0 0 0 0 0 0 0 0 0 0 0 0 0 0 0 0 0 0 0 0 0 0 0 0 0 0 0 0 0 0 0 0 0 0 0 0 0 0 0 0 0 0 0 0 0 0 0 0 0 0 0 0 0 0 0 0 0 0 0 0 0 0 0 0 0 0 0 0 0 0 0 0 0 0 0 0 0 0 0 0 0 0 0 0 0 0 0 0 0 0 0 0 0 0 0 0 0 0 0 0 0 0 0 0 0 0 0 0 0 0 0 0 0 0
0 0 0 0 0.0256646646190273 0 0 0.0150222875964688 0 0 0 0 0 0 0 0.00791881419236562 0 0 0 0 0 0 0 0 0 0 0 0 0.0170215050908642 0 0 0 0 0 0 0 0 0.0109849131445076 0 0 0 0 0 0 0 0 0.111609179620198 0 0 0 0.0678670487576044 0.00428495987467158 0 0 0 0 0 0 0 0.00826238303567219 0.00209889084981827 0.000703721688438096 0.0218755739421826 0 0 0 0 0 0 0 0 0 0 0.0114345071636067 0 0.00461649017977789 0 0 0 0 0.00196749794644398 0 0 0 0 0.0998744396968108 0.000682574929265864 0.0694598557021317 0.0190229965671908 0.0663922088531102 0 0 0 0 0 0.00493448863113066 0 0 0 0 0 0 0.00381501295770109 0.00311983281874223 0 0 0 0 0 0 0 0 0 0 0 0 0 0 0 0 0 0 0 0 0 0 0 0 0 0 0 0.0399529039139623 0.0484642115733066 0 0 0 0 0 0 0.00173577300806722 0.0692270078733907 0 0.0629775563063729 0.0886872931085781 0 0 0.032650587621169 0 0 0 0 0 0 0 0.0697143660194619 0 0 0 0 0 0 0 0 0 0 0 0 0 0 0 0 0 0.00167178210097633 0 0.000967210075254906 0 0 0 0 0 0 0 0 0 0 0 0 0 0 0 0 0 0 0 0 0 0 0 0 0 0 0 0 0 0 0 0 0 0 0 0 0 0 0 0 0 0 0 0 0 0 0 0 0 0 0 0 0 0 0 0 0 0 0 0 0 0 0 0 0 0 0 0 0 0 0 0 0 0 0 0 0.000768417963989998 0 0 0 0 0 0.00454904257773918 0 0 0 0 0 0 0 0 0 0 0 0 0 0 0 0 0 0 0 0 0 0 0 0 0 0 0 0 0 0 0 0 0 0 0 0 0 0 0 0 0 0 0 0 0 0 0 0 0 0 0 0 0 0 0 0 0 0 0 0
0 0 0 0 0 0 0 0 0 0 0 0 0 0 0 0 0.0230622835363328 0 0 0 0 0 0 0 0 0 0 0 0 0 0 0 0 0 0 0 0 0 0 0 0 0 0 0 0.0104243580716683 0.0898549318809352 0 0 0 0.0396088363572013 0.00862463049077042 0 0 0 0 0 0 0 0.0459741767463444 0 0.0402210638707813 0 0.421514301550507 0 0 0 0.0110210838766758 0 0.021482517114094 0 0 0 0 0 0 0 0 0 0 0 0 0 0 0 0 0.0211023050253064 0.00556179006290789 0.0232222507313871 0.00414720407607992 0.00896689849116123 0 0 0 0 0 0 0 0 0 0 0 0 0 0 0 0 0 0 0 0 0 0.0183873184999378 0 0 0 0 0 0 0 0 0 0 0.112748289176326 0 0.0528302597668357 0 0 0 0 0 0 0 0 0 0 0 0 0 0 0 0 0 0 0 0 0 0 0 0 0 0 0 0 0 0 0 0 0 0 0 0 0 0 0 0 0 0 0 0 0 0 0 0 0 0.0216954312055423 0 0 0 0 0 0 0 0 0 0 0 0 0 0 0 0 0 0 0 0 0 0 0 0 0 0 0 0 0 0 0 0 0 0 0.0073138944696325 0 0 0 0 0 0 0 0 0 0 0 0 0 0 0 0 0 0 0 0 0 0 0 0 0 0 0 0 0 0 0 0 0 0 0 0 0 0 0 0 0 0 0 0 0 0 0 0 0 0 0 0 0 0 0 0 0 0 0 0 0 0 0 0 0 0 0 0 0 0 0.0122361749995729 0 0 0 0 0 0 0 0 0 0 0 0 0 0 0 0 0 0 0 0 0 0 0 0 0 0 0 0 0 0 0 0 0 0 0 0 0
0 0 0 0 0 0 0 0 0 0 0 0 0 0 0 0 0 0 0 0 0 0 0 0.0329721474155382 0 0 0 0 0 0 0 0 0 0 0 0 0 0 0 0 0 0 0 0 0 0.29282913594113 0 0 0 0 0 0 0 0 0 0 0 0 0.0172725853969504 0.05948567739682 0 0 0.11762945816918 0 0 0.0193415401962723 0.0176299703478057 0 0.0290965238575536 0 0 0 0 0 0 0 0.0157465115227477 0.1793101261336 0.0708615283762839 0.0125495557366583 0 0 0 0 0 0 0 0 0 0 0 0 0 0 0 0 0 0 0 0 0 0 0 0 0 0 0 0 0 0 0 0 0 0 0 0 0 0 0 0 0 0 0 0 0 0 0 0 0 0.116530719598183 0 0 0 0 0 0 0 0 0 0 0 0 0 0 0 0 0 0 0 0 0 0 0 0 0 0 0 0 0 0 0 0 0 0 0 0 0 0 0.0187445199112759 0 0 0 0 0 0 0 0 0 0 0 0 0 0 0 0 0 0 0 0 0 0 0 0 0 0 0 0 0 0 0 0 0 0 0 0 0 0 0 0 0 0 0 0 0 0 0 0 0 0 0 0 0 0 0 0 0 0 0 0 0 0 0 0 0 0 0 0 0 0 0 0 0 0 0 0 0 0 0 0 0 0 0 0 0 0 0 0 0 0 0 0 0 0 0 0 0 0 0 0 0 0 0 0 0 0 0 0 0 0 0 0 0 0 0 0 0 0 0 0 0 0 0 0 0 0 0 0 0 0 0 0 0 0 0 0 0 0 0 0 0 0 0 0 0 0 0 0 0
0 0 0 0 0 0 0 0 0 0 0 0 0 0 0 0 0 0 0 0 0 0 0 0.0432428286472376 0 0 0 0 0 0 0 0 0 0 0 0 0 0 0.0321279612075717 0.0537364550387918 0 0 0 0 0 0 0 0 0 0 0.0259681978958244 0 0 0 0 0 0 0 0.00553888296052159 0 0 0 0 0.0215210316162617 0 0 0 0 0 0 0.0949885373866942 0 0.282314329702187 0 0 0.110594338196705 0 0 0.237751591719777 0 0 0 0 0 0 0 0 0 0.00621639812147066 0.0144551882038634 0 0 0 0 0 0.00515723138735823 0 0 0 0 0 0 0 0 0 0.0169848012532266 0 0 0 0 0 0 0 0 0 0 0 0 0 0 0 0 0 0 0 0 0 0 0 0 0 0 0 0 0.0395673133361479 0 0 0 0 0 0 0 0 0.00983491332636126 0 0 0 0 0 0 0 0 0 0 0 0 0 0 0 0 0 0 0 0 0 0 0 0 0 0 0 0 0 0 0 0 0 0 0 0 0 0 0 0 0 0 0 0 0 0 0 0 0 0 0 0 0 0 0 0 0 0 0 0 0 0 0 0 0 0 0 0 0 0 0 0 0 0 0 0 0 0 0 0 0 0 0 0 0 0 0 0 0 0 0 0 0 0 0 0 0 0 0 0 0 0 0 0 0 0 0 0 0 0 0 0 0 0 0 0 0 0 0 0 0 0 0 0 0 0 0 0 0 0 0 0 0 0 0 0 0 0 0 0 0 0 0 0 0 0 0 0 0 0 0 0 0 0 0 0 0 0 0 0 0 0 0 0 0 0 0 0 0 0 0 0 0 0
0 0 0 0 0 0 0 0 0 0 0 0 0 0 0 0 0 0 0 0 0.0458427311853159 0 0 0.0132333395109106 0 0 0 0 0 0 0 0 0 0 0 0 0 0.00236507587853666 0 0 0 0 0.0625540249210132 0 0.0129232617180286 0.0196148265805939 0.00308492639434334 0 0 0.0447250930729578 0.00715999551025572 0 0 0 0 0 0 0 0.0752031434152164 0.260423526503825 0.0491388671482565 0 0 0.011593531361161 0 0 0 0 0.0157071126578259 0 0.020785355862996 0 0.0244585634349068 0 0 0.0117117314099729 0 0.073898225266343 0.0824361798109689 0 0 0 0 0 0 0.029392011289145 0.00621059308242899 0.0331509967630047 0.0116746656515139 0.021895372672347 0 0 0 0 0 0 0 0 0 0 0 0 0 0 0 0 0 0 0 0 0 0.0177596507680289 0 0 0 0 0 0 0 0 0 0 0 0 0 0 0 0 0 0 0 0 0 0 0 0 0 0 0 0 0 0 0 0.0140249425353458 0 0 0 0 0 0 0 0 0 0 0 0 0 0 0 0 0 0 0 0 0 0 0 0 0 0 0 0 0 0 0 0 0 0 0 0 0 0 0 0 0 0 0 0 0 0 0 0 0 0 0 0 0 0 0 0 0 0 0 0 0 0 0 0 0 0 0 0 0 0 0 0 0 0 0 0.0107552450839617 0 0 0 0 0 0 0 0 0 0.0120549593059609 0 0 0 0 0 0 0 0 0 0 0 0 0 0 0 0 0 0 0 0 0 0 0 0 0 0 0 0 0 0 0 0 0 0 0 0 0 0 0 0 0 0 0 0 0 0 0 0 0 0 0 0 0 0 0 0 0 0 0 0 0 0.00622205120483461 0 0 0 0 0 0 0 0 0 0 0 0 0 0 0 0 0 0 0 0 0 0 0 0 0 0
0 0 0 0 0 0 0 0 0 0 0 0 0 0 0 0 0 0 0 0 0 0.0559000414345881 0 0.0887729806878288 0 0 0 0 0 0 0 0 0 0 0 0 0 0 0.092514844176645 0.0169998726182527 0 0 0.206351617473056 0 0.0165445410425047 0.0223437497824669 0 0 0 0.112533522656693 0 0.00785085026370214 0 0 0 0 0 0 0 0 0 0.0160547663855807 0.0198016491225036 0 0 0 0 0 0 0 0 0 0.0305348921767961 0 0 0 0 0.0514400841291821 0.214254647378949 0.00976385592672798 0 0 0 0 0 0 0 0 0 0 0 0 0 0 0 0 0 0 0 0 0 0 0 0 0 0 0 0 0 0 0 0 0 0 0 0 0 0 0 0 0 0 0 0 0 0 0 0 0 0 0 0 0 0 0 0 0 0 0 0 0 0 0 0 0 0 0 0 0 0 0 0 0 0 0 0 0 0 0 0 0 0 0 0 0 0 0 0 0 0 0 0 0 0 0 0 0 0 0 0 0 0 0 0 0 0 0 0 0 0 0 0 0 0 0 0 0 0 0 0 0 0 0 0 0.0208448858124958 0 0 0 0 0 0 0 0 0 0 0 0 0 0 0 0 0 0 0.00749716888729811 0 0 0 0 0 0.00999603004472989 0 0 0 0 0 0 0 0 0 0 0 0 0 0 0 0 0 0 0 0 0 0 0 0 0 0 0 0 0 0 0 0 0 0 0 0 0 0 0 0 0 0 0 0 0 0 0 0 0 0 0 0 0 0 0 0 0 0 0 0 0 0 0 0 0 0 0 0 0 0 0 0 0 0 0 0 0 0 0 0 0 0 0 0 0 0 0 0
0 0 0 0 0 0 0 0 0 0 0 0 0 0 0 0 0 0 0 0 0 0 0 0 0 0 0 0.0487151504550216 0 0 0 0 0 0 0 0 0 0 0 0 0 0 0 0 0 0 0 0 0 0 0 0 0 0.444962072536585 0 0 0 0 0 0 0 0 0 0 0 0.211121134387237 0.130821100586576 0 0 0 0 0 0 0 0 0 0 0 0 0 0 0 0 0 0 0 0 0 0 0 0 0 0 0 0 0 0 0 0 0 0 0 0 0 0 0 0 0 0 0 0 0 0 0 0 0 0 0 0 0 0 0 0 0 0 0 0 0 0 0.164380542034581 0 0 0 0 0 0 0 0 0 0 0 0 0 0 0 0 0 0 0 0 0 0 0 0 0 0 0 0 0 0 0 0 0 0 0 0 0 0 0 0 0 0 0 0 0 0 0 0 0 0 0 0 0 0 0 0 0 0 0 0 0 0 0 0 0 0 0 0 0 0 0 0 0 0 0 0 0 0 0 0 0 0 0 0 0 0 0 0 0 0 0 0 0 0 0 0 0 0 0 0 0 0 0 0 0 0 0 0 0 0 0 0 0 0 0 0 0 0 0 0 0 0 0 0 0 0 0 0 0 0 0 0 0 0 0 0 0 0 0 0 0 0 0 0 0 0 0 0 0 0 0 0 0 0 0 0 0 0 0 0 0 0 0 0 0 0 0 0 0 0 0 0 0 0 0 0 0 0 0 0 0 0 0 0 0 0 0 0
0 0 0 0.0270691008926415 0 0 0 0 0 0 0 0 0 0.0532104503715629 0 0 0 0 0 0.0729058366392377 0.0134460993659311 0 0 0 0 0 0 0.00866792883360753 0 0 0 0 0 0 0 0 0 0 0 0 0 0 0 0.0603179687566923 0 0 0 0 0 0.0431095096750916 0 0 0 0.121873050025616 0 0 0 0 0 0 0.0104775465642925 0 0 0 0.0231897825326866 0 0.359152083513395 0 0 0 0 0 0 0 0 0 0 0 0 0 0 0 0 0 0 0 0 0 0 0 0 0 0 0 0 0 0 0 0 0 0 0 0 0 0 0 0 0.101017842487085 0 0 0 0 0 0 0 0 0 0 0 0 0 0 0 0 0 0 0 0 0 0.0549802894224537 0 0 0 0 0 0 0 0 0 0 0 0 0 0 0 0 0 0 0 0 0 0 0 0 0 0 0 0 0 0 0 0 0 0 0 0 0 0 0.00703695098217053 0.00549908499802928 0.0127109516166304 0 0 0 0 0 0 0 0 0 0 0 0 0 0 0 0 0 0 0 0.00529121255233398 0 0 0 0 0 0 0 0 0 0 0 0 0 0 0.00755500957595916 0 0 0 0 0 0 0 0 0 0 0 0 0 0 0 0 0 0.0124893011945837 0 0 0 0 0 0 0 0 0 0 0 0 0 0 0 0 0 0 0 0 0 0 0 0 0 0 0 0 0 0 0 0 0 0 0 0 0 0 0 0 0 0 0 0 0 0 0 0 0 0 0 0 0 0 0 0 0 0 0 0 0 0 0 0 0 0 0 0 0 0 0 0 0 0 0 0 0 0 0 0 0 0 0 0 0 0 0 0 0 0 0 0 0 0
0 0 0 0 0 0 0 0 0 0 0 0 0 0.0344697729948077 0 0 0 0 0 0.030035765824143 0 0 0 0 0 0 0 0.0129317738677802 0 0 0 0 0 0 0 0 0 0 0 0 0 0 0 0.0149308908054773 0 0 0 0.00828062110948298 0 0.0307301240239554 0 0 0 0.210366357871349 0 0 0 0 0 0.00845996829537765 0.00915033832428016 0 0 0 0.0137676491122729 0.344108511787271 0 0 0 0 0 0 0 0 0 0 0 0 0 0 0 0 0 0 0 0 0 0 0 0 0 0 0 0 0 0 0 0 0 0 0 0 0 0 0 0 0 0.127345255526988 0.00906880104529173 0 0 0 0 0 0 0 0 0 0 0 0 0 0 0 0 0 0 0 0 0.034005707999709 0 0 0 0 0 0 0 0 0 0 0 0 0 0 0 0 0 0 0 0 0 0 0 0 0 0 0 0 0 0 0 0 0 0 0 0 0 0 0.00616922536502657 0.00722178288414993 0 0 0.0203990464930218 0.0547124015192921 0 0 0 0 0 0 0 0 0 0 0 0 0 0 0 0 0 0 0 0 0 0 0 0 0 0 0 0 0 0 0 0 0 0 0 0 0 0 0 0 0 0 0 0 0 0 0 0 0 0 0 0 0 0 0 0 0 0 0 0 0 0 0 0 0 0 0 0 0 0 0 0 0 0 0 0 0 0 0 0 0 0 0 0 0 0 0 0 0 0 0.00802981453552335 0 0 0 0 0 0.0158161906148001 0 0 0 0 0 0 0 0 0 0 0 0 0 0 0 0 0 0 0 0 0 0 0 0 0 0 0 0 0 0 0 0 0 0 0 0 0 0 0 0 0 0 0 0 0 0 0
0.00420258906145313 0 0 0 0 0 0 0 0 0 0.0131087581482394 0 0 0 0 0 0 0 0 0 0 0 0 0 0 0 0 0 0 0.0412044354383008 0.0636010746259403 0 0 0 0 0 0 0 0 0 0 0 0 0 0 0.0170644642437071 0 0 0 0 0.00886237817146254 0 0 0 0 0 0 0 0 0 0 0 0 0 0 0 0 0 0.146162205190198 0.0405680241315762 0 0.0456628470995619 0 0 0 0 0.0347794341363861 0 0 0 0.0146265988996212 0.00520877043032969 0 0 0 0 0 0 0 0 0 0 0 0 0 0.0470787569848781 0.0517942113022037 0 0 0 0 0 0 0 0 0 0 0 0 0.217182317381891 0.0113572283520581 0.14088701868616 0 0 0 0 0 0 0 0 0 0 0 0 0 0 0 0 0 0 0 0 0 0 0 0 0 0 0 0 0 0 0 0 0 0 0 0 0 0 0 0 0 0 0 0 0 0 0 0 0 0 0 0 0 0 0 0 0 0 0 0 0 0 0 0 0 0 0 0 0 0 0 0 0 0 0 0 0 0.0037793484208535 0 0 0 0 0 0.0255559916320355 0 0 0 0 0 0 0 0 0 0 0 0.00708392778524838 0 0 0 0 0 0 0.0553622094874011 0 0 0 0 0 0 0 0 0 0 0 0 0 0 0 0 0 0 0 0 0 0 0 0 0 0 0 0 0 0 0 0 0 0 0 0 0.00486741039049422 0 0 0 0 0 0 0 0 0 0 0 0 0 0 0 0 0 0 0 0 0 0 0 0 0 0 0 0 0 0 0 0 0 0 0 0 0 0 0 0 0 0 0 0 0 0 0 0 0 0 0 0 0 0 0 0 0 0 0 0 0 0 0 0 0 0
0 0 0 0 0 0 0 0 0 0 0 0.0432345985861774 0 0.124512998738974 0 0 0 0 0 0 0 0 0 0 0 0 0 0 0 0 0 0 0 0 0 0 0 0 0 0 0 0 0 0 0 0.0214649817388516 0.123798529301855 0 0 0 0 0 0 0 0 0 0 0 0 0.0317672968517968 0.0290922522370117 0 0.0375944341441382 0 0 0 0 0.302662048027558 0 0 0 0 0 0 0 0.0122480260320512 0.076640040655722 0 0 0 0 0 0 0 0 0 0 0 0 0 0 0 0 0 0 0 0 0 0 0 0 0 0 0 0 0 0 0 0 0 0 0.185949692738648 0 0 0 0 0 0 0 0 0 0 0 0 0 0 0 0 0 0 0 0 0 0 0 0.0110351009472155 0 0 0 0 0 0 0 0 0 0 0 0 0 0 0 0 0 0 0 0 0 0 0 0 0 0 0 0 0 0 0 0 0 0 0 0 0 0 0 0 0 0 0 0 0 0 0 0 0 0 0 0 0 0 0 0 0 0 0 0 0 0 0 0 0 0 0 0 0 0 0 0 0 0 0 0 0 0 0 0 0 0 0 0 0 0 0 0 0 0 0 0 0 0 0 0 0 0 0 0 0 0 0 0 0 0 0 0 0 0 0 0 0 0 0 0 0 0 0 0 0 0 0 0 0 0 0 0 0 0 0 0 0 0 0 0 0 0 0 0 0 0 0 0 0 0 0 0 0 0 0 0 0 0 0 0 0 0 0 0 0 0 0 0 0 0 0 0 0 0 0 0 0 0 0 0 0 0 0 0 0 0
0 0 0.0438505449773045 0 0.0562533261892297 0 0 0 0 0 0 0 0 0 0 0 0 0.0224463100804228 0.142306580067938 0 0 0 0 0 0 0 0 0 0 0 0 0 0 0 0 0 0 0 0 0 0 0 0 0 0 0 0.021797126355112 0 0 0 0 0 0 0 0 0 0 0 0 0 0 0 0 0 0 0 0 0.0430428428397719 0 0 0 0.0749241162663355 0 0 0 0 0.023057060982312 0 0 0 0 0 0 0 0 0 0 0 0 0 0 0 0 0 0 0 0 0 0 0 0 0 0 0 0 0 0 0 0 0 0.22533781265512 0.193892665181087 0 0 0 0 0 0 0 0 0 0 0 0 0 0 0 0 0 0 0 0 0 0 0 0 0 0 0 0 0 0 0 0 0 0 0 0 0 0 0 0 0 0 0 0 0 0 0 0 0 0 0.0127213787461351 0 0 0.0123358824204947 0 0.0175493305721616 0 0 0 0 0 0 0 0 0.0269541214777543 0 0 0 0 0 0 0 0 0 0 0 0 0 0 0 0 0 0 0 0 0 0 0 0 0 0 0 0 0 0 0.0656376615881579 0 0 0 0 0 0 0 0 0 0 0 0 0 0 0 0 0 0 0 0 0 0 0 0 0 0 0 0 0 0 0 0 0 0 0 0 0 0 0 0 0 0 0 0 0 0 0 0 0 0 0 0 0.00802174115382319 0 0 0.00987149844684091 0 0 0 0 0 0 0 0 0 0 0 0 0 0 0 0 0 0 0 0 0 0 0 0 0 0 0 0 0 0 0 0 0 0 0 0 0 0 0 0 0 0 0 0 0 0 0 0 0 0 0 0 0 0
0 0.0120073714679437 0 0 0 0 0 0 0 0 0 0.0139326803780817 0 0 0 0.0898845462533574 0.00826143845722739 0 0 0 0 0 0 0 0 0 0 0 0 0.026602689810747 0.0716246285713381 0 0 0 0 0 0 0 0 0 0 0 0 0 0 0 0 0 0 0 0 0 0 0 0 0 0 0 0 0 0 0.058925854523157 0.029521394452545 0 0 0 0 0 0 0 0 0 0 0 0 0 0 0 0.193078958300501 0 0 0 0 0 0 0 0 0 0 0 0 0 0 0 0 0 0 0 0 0 0 0 0 0 0 0 0 0 0 0 0 0 0 0 0 0 0 0 0 0 0 0 0 0 0 0 0 0.088375408694332 0 0 0 0 0 0 0.196103061969992 0.0863915975151341 0 0 0.0943465760177851 0 0 0 0 0 0 0 0 0.0263699242639773 0 0 0.00457386932388141 0 0 0 0 0 0 0 0 0 0 0 0 0 0 0 0 0 0 0 0 0 0 0 0 0 0 0 0 0 0 0 0 0 0 0 0 0 0 0 0 0 0 0 0 0 0 0 0 0 0 0 0 0 0 0 0 0 0 0 0 0 0 0 0 0 0 0 0 0 0 0 0 0 0 0 0 0 0 0 0 0 0 0 0 0 0 0 0 0 0 0 0 0 0 0 0 0 0 0 0 0 0 0 0 0 0 0 0 0 0 0 0 0 0 0 0 0 0 0 0 0 0 0 0 0 0 0 0 0 0 0 0 0 0 0 0 0 0 0 0 0 0 0 0 0 0 0 0 0 0 0 0 0 0 0 0 0 0 0 0 0 0 0 0 0 0 0
0 0 0 0 0 0 0 0 0 0 0.00494623052043308 0 0 0 0 0 0 0 0 0 0 0 0 0 0 0 0 0 0 0.0144879548437995 0.0327584760984785 0 0 0.0797472638096477 0 0 0 0 0 0 0 0 0 0 0 0.00527205418967059 0.0103295222357329 0 0 0 0.0427797978214601 0 0 0 0.263888175702567 0 0.0687377669094003 0.00568940344300108 0 0 0 0 0 0 0 0 0 0.0314949917170766 0 0.0487060656346141 0 0 0 0 0 0 0.0242290971920518 0 0 0 0.0199579718698751 0.0151392797025847 0 0.0052599644763773 0 0 0 0 0.00677415085841002 0 0 0 0 0 0 0.0247584310970628 0.08087709986631 0 0 0 0 0 0 0 0 0 0 0 0 0.00562915257446703 0 0.0138380184337995 0 0 0 0 0 0 0 0 0 0 0 0 0 0 0 0 0 0 0 0 0 0 0 0 0 0 0 0 0 0 0 0 0 0 0 0 0 0 0 0 0 0 0.0142604092194561 0 0 0 0 0 0 0 0 0 0 0 0 0 0 0 0 0 0 0 0 0 0 0 0 0 0 0 0 0 0 0 0 0 0 0.0140641523761568 0 0 0 0 0 0.0492217766744107 0 0 0 0 0 0 0 0 0 0 0 0.0144383168588412 0 0 0 0 0 0 0.0358222620923626 0.00847487202858825 0 0 0 0 0 0 0 0 0 0 0 0 0 0 0 0 0 0 0 0 0 0 0 0 0 0 0 0 0 0 0 0 0 0 0 0.00332491944470728 0 0 0 0 0 0.0358932430103993 0 0 0 0 0 0 0 0 0 0 0 0 0 0 0 0 0 0 0 0 0 0 0 0 0 0 0 0 0 0 0 0 0 0 0 0 0 0 0 0 0 0 0 0 0 0 0 0.0143956730348622 0 0 0 0 0 0 0 0 0 0 0 0.00480350626339575
0 0 0 0 0 0 0 0 0 0 0 0 0 0 0 0 0 0 0 0 0 0 0 0.0443722839831244 0 0 0 0 0 0 0.0197850833760286 0 0 0 0 0 0 0 0 0 0 0 0 0 0 0.0225230716496044 0 0 0 0 0 0 0 0 0 0 0 0 0 0 0 0.348529858111688 0.0691325739355333 0.0505315421722151 0 0 0 0 0 0 0 0 0 0 0 0.189014040251962 0 0 0.0280309085138794 0.0209971965763278 0 0 0 0 0 0 0 0 0 0 0 0 0 0 0 0 0 0 0 0 0 0 0 0 0 0 0 0 0 0.010580642683976 0 0 0 0 0 0 0 0 0 0 0 0 0 0 0 0 0 0 0 0 0 0 0 0 0 0 0 0 0 0 0 0 0 0 0 0 0 0.0192727465884068 0 0 0 0 0 0 0 0 0 0 0 0 0 0 0 0 0 0 0 0 0 0 0 0 0 0 0 0 0 0 0 0 0 0 0 0 0 0 0 0 0 0 0 0 0 0 0 0 0 0 0 0 0 0 0.0187514951297446 0 0 0 0 0 0 0 0 0 0.0213892259717503 0 0 0 0 0 0 0 0 0.023089700702491 0 0 0 0 0 0 0 0 0.0733218133132134 0.0406778170400546 0 0 0 0 0 0 0 0 0 0 0 0 0 0 0 0 0 0 0 0 0 0 0 0 0 0 0 0 0 0 0 0 0 0 0 0 0 0 0 0 0 0 0 0 0 0 0 0 0 0 0 0 0 0 0 0 0 0 0 0 0 0 0 0 0 0 0 0 0 0 0 0 0 0 0 0 0 0 0 0 0 0 0 0 0 0
0 0 0 0 0.0204900004370209 0 0 0.0142408081559959 0 0 0 0 0 0 0 0.0148564337087952 0 0 0 0 0 0 0 0 0 0 0 0 0 0 0.0236943624337593 0 0 0 0 0 0.196163070360414 0.0702927301462526 0 0 0 0 0 0 0 0 0.0487810079974963 0 0 0 0 0.00773054051136179 0 0 0 0 0 0 0.0659884275630146 0 0 0 0 0 0 0 0 0 0 0 0 0 0 0 0 0.00754168456928411 0 0 0 0 0 0 0 0 0 0.0552480262953288 0.0186500548062598 0.19502319637561 0.0580354536930298 0.127248935602499 0 0 0 0 0 0.0264901196383479 0.0207279237774387 0 0 0 0 0 0 0 0 0 0 0 0 0 0 0 0 0 0 0 0 0 0 0 0 0 0 0 0 0 0 0.022426788243018 0 0 0 0 0 0 0 0 0 0 0 0 0 0 0 0 0 0 0 0 0 0 0 0 0 0 0.00637043568507363 0 0 0 0 0 0 0 0 0 0 0 0 0 0 0 0 0 0 0 0 0 0 0 0 0 0 0 0 0 0 0 0 0 0 0 0 0 0 0 0 0 0 0 0 0 0 0 0 0 0 0 0 0 0 0 0 0 0 0 0 0 0 0 0 0 0 0 0 0 0 0 0 0 0 0 0 0 0 0 0 0 0 0 0 0 0 0 0 0 0 0 0 0 0 0 0 0 0 0 0 0 0 0 0 0 0 0 0 0 0 0 0 0 0 0 0 0 0 0 0 0 0 0 0 0 0 0 0 0 0 0 0 0 0 0 0 0 0 0 0 0 0 0 0 0 0 0 0 0 0 0 0 0 0 0 0 0 0 0 0 0 0 0
0 0 0 0 0 0 0 0 0 0 0 0 0 0 0 0 0 0 0 0 0 0 0 0 0 0 0 0 0 0 0 0 0.0129568476269378 0 0.0478670817209028 0 0 0 0.0221822432645445 0 0 0 0 0 0.053290691395784 0 0 0 0 0.0176978005761748 0 0 0 0 0 0 0 0 0 0 0 0 0 0 0 0 0 0 0 0 0 0 0 0 0 0 0 0 0.0144498068554709 0 0 0 0 0 0 0 0 0 0.0094470618913833 0 0 0 0 0 0 0 0 0 0 0 0 0 0 0 0 0 0 0 0 0 0 0 0 0 0 0 0 0 0 0 0 0 0 0 0 0 0 0 0 0 0 0 0 0 0 0 0 0 0 0 0 0 0 0 0 0 0 0 0 0 0 0 0 0 0 0 0 0 0 0 0 0 0 0 0 0 0 0 0 0 0.105614430044109 0.326647231978934 0 0 0 0 0 0 0 0 0 0 0 0 0 0 0 0 0 0 0 0 0 0 0 0 0 0 0 0.0115776651308672 0 0 0 0 0.0501704248405064 0 0 0 0 0 0 0 0 0 0 0 0 0 0 0 0 0 0 0.313404427345366 0 0 0 0 0 0 0 0 0 0 0 0 0 0 0 0 0 0 0 0 0 0 0 0 0 0 0 0 0 0 0 0 0 0 0 0 0 0 0 0 0 0 0 0 0 0 0 0 0 0 0 0 0 0 0 0 0 0 0 0.0146942873290199 0 0 0 0 0 0 0 0 0 0 0 0 0 0 0 0 0 0 0 0 0 0 0 0 0 0 0 0 0 0 0 0 0 0
0 0 0 0 0 0 0 0 0 0 0 0 0 0 0 0 0 0 0 0 0 0 0 0 0 0 0 0 0 0 0.0307251203043955 0 0 0 0 0 0.0177577249976185 0.0216105066977532 0 0 0 0 0 0 0 0 0 0 0 0 0.0109630372680197 0 0 0 0.0128335659856073 0 0 0 0.0524775516391925 0 0 0.159725144745576 0.0387263186669723 0 0 0 0 0 0.0169209217804922 0 0 0 0.221119678783786 0.0148552403861199 0 0 0 0 0.0566195527061268 0.0770995899535432 0 0 0 0 0 0.0347094458842404 0 0.088467412692446 0 0 0 0 0 0 0 0 0.0163111659154793 0 0 0 0 0 0 0 0 0 0.0101853846037783 0 0 0 0 0 0 0 0 0 0 0 0 0 0 0 0 0 0 0 0 0.0206236986801393 0 0 0 0 0 0 0 0.0699798881492273 0 0 0 0.0105157596491605 0 0 0 0 0 0 0 0 0 0 0 0 0 0 0 0 0 0 0 0 0 0 0 0 0 0 0 0 0 0 0 0 0 0 0 0 0 0 0 0 0 0 0 0 0 0 0 0 0 0 0 0 0 0 0 0 0 0 0 0 0 0 0 0 0 0 0 0 0 0 0 0 0 0 0 0 0 0 0 0 0 0 0 0 0 0 0 0 0 0 0.0177732905103255 0 0 0 0 0 0 0 0 0 0 0 0 0 0 0 0 0 0 0 0 0 0 0 0 0 0 0 0 0 0 0 0 0 0 0 0 0 0 0 0 0 0 0 0 0 0 0 0 0 0 0 0 0 0 0 0 0 0 0 0 0 0 0 0 0 0 0 0 0 0 0 0 0 0 0 0 0 0 0 0 0 0 0 0 0 0 0
0 0 0 0 0 0 0 0 0 0 0 0 0 0 0 0 0 0 0 0 0 0 0 0 0 0 0 0 0 0.0109466075731977 0.0202644149236711 0 0 0 0 0 0 0 0 0 0 0 0 0 0 0.166708716823896 0 0 0 0 0.159081243681342 0 0 0 0.181779835671183 0 0 0 0 0 0.0184840490699032 0 0 0 0 0 0 0.0845516158663961 0.089977152873794 0.0528306868333499 0 0.0854000490519353 0 0 0 0 0 0 0 0 0.00913392536252318 0 0 0 0 0 0 0 0 0 0 0 0 0 0 0.0133909956720671 0.0409165209121141 0 0 0 0 0 0 0 0 0 0 0 0 0 0 0.0665341856846274 0 0 0 0 0 0 0 0 0 0 0 0 0 0 0 0 0 0 0 0 0 0 0 0 0 0 0 0 0 0 0 0 0 0 0 0 0 0 0 0 0 0 0 0 0 0 0 0 0 0 0 0 0 0 0 0 0 0 0 0 0 0 0 0 0 0 0 0 0 0 0 0 0 0 0 0 0 0 0 0 0 0 0 0 0 0 0 0 0 0 0 0 0 0 0 0 0 0 0 0 0 0 0 0 0 0 0 0 0 0 0 0 0 0 0 0 0 0 0 0 0 0 0 0 0 0 0 0 0 0 0 0 0 0 0 0 0 0 0 0 0 0 0 0 0 0 0 0 0 0 0 0 0 0 0 0 0 0 0 0 0 0 0 0 0 0 0 0 0 0 0 0 0 0 0 0 0 0 0 0 0 0 0 0 0 0 0 0 0 0 0 0 0 0 0 0 0 0 0 0 0 0 0 0 0 0
0 0 0 0 0 0 0 0 0 0 0 0 0 0 0 0 0 0 0 0 0 0 0 0 0 0 0 0 0 0 0 0 0 0 0 0 0 0 0.0651042401393872 0 0 0 0.117130538211557 0 0 0.0600084173719856 0 0 0 0.0502506767955189 0 0 0 0 0 0 0 0 0 0 0.160819819116657 0 0.158657175453869 0.0646609022744623 0 0 0 0 0 0 0 0 0 0 0 0 0 0 0.323368230636563 0 0 0 0 0 0 0 0 0 0 0 0 0 0 0 0 0 0 0 0 0 0 0 0 0 0 0 0 0 0 0 0 0 0 0 0 0 0 0 0 0 0 0 0 0 0 0 0 0 0 0 0 0 0 0 0 0 0 0 0 0 0 0 0 0 0 0 0 0 0 0 0 0 0 0 0 0 0 0 0 0 0 0 0 0 0 0 0 0 0 0 0 0 0 0 0 0 0 0 0 0 0 0 0 0 0 0 0 0 0 0 0 0 0 0 0 0 0 0 0 0 0 0 0 0 0 0 0 0 0 0 0 0 0 0 0 0 0 0 0 0 0 0 0 0 0 0 0 0 0 0 0 0 0 0 0 0 0 0 0 0 0 0 0 0 0 0 0 0 0 0 0 0 0 0 0 0 0 0 0 0 0 0 0 0 0 0 0 0 0 0 0 0 0 0 0 0 0 0 0 0 0 0 0 0 0 0 0 0 0 0 0 0 0 0 0 0 0 0 0 0 0 0 0 0 0 0 0 0 0 0 0 0 0 0 0 0 0 0
0 0 0 0 0 0 0 0 0 0 0 0 0 0 0 0 0 0 0 0 0 0.016588742083904 0 0.0710931227603388 0 0 0 0 0 0 0 0 0 0 0 0 0 0 0.159482927615473 0 0 0 0.0981173371551248 0 0.00583946411122228 0 0 0 0 0.0217443832900991 0.0127916140761683 0 0 0 0 0 0 0 0 0 0.0263946613790497 0.0925923815640336 0.0735045789146833 0.111851333846882 0 0 0 0 0 0 0.121213803771335 0 0.00884263967786117 0 0.0080408286087563 0.0152678491164232 0 0.134297576834962 0 0 0 0 0 0 0 0 0 0 0 0 0 0 0 0 0 0 0 0 0 0 0 0 0 0 0 0 0 0 0 0 0 0 0 0 0 0 0 0 0 0 0 0 0 0 0 0 0 0 0 0 0 0 0 0 0.0223367551936832 0 0 0 0 0 0 0 0 0 0 0 0 0 0 0 0 0 0 0 0 0 0 0 0 0 0 0 0 0 0 0 0 0 0 0 0 0 0 0 0 0 0 0 0 0 0 0 0 0 0 0 0 0 0 0 0 0 0 0 0 0 0 0 0 0 0 0 0 0 0 0 0 0 0 0 0 0 0 0 0 0 0 0 0 0 0 0 0 0 0 0 0 0 0 0 0 0 0 0 0 0 0 0 0 0 0 0 0 0 0 0 0 0 0 0 0 0 0 0 0 0 0 0 0 0 0 0 0 0 0 0 0 0 0 0 0 0 0 0 0 0 0 0 0 0 0 0 0 0 0 0 0 0 0 0 0 0 0 0 0 0 0 0 0 0 0 0 0 0 0 0 0 0 0 0 0 0 0 0 0 0 0 0
0 0 0 0 0 0 0 0 0 0 0 0 0 0 0 0 0 0 0 0 0 0.195922709374859 0 0 0 0 0 0 0 0 0 0 0 0 0 0 0 0 0 0.0981928733986552 0 0 0 0 0 0.087915697213333 0 0 0 0 0 0 0 0 0 0 0 0 0 0 0.0393862129051927 0 0 0.0429479631556812 0 0 0 0 0 0 0 0 0.05581055761362 0 0 0.175175669688933 0 0 0 0 0 0 0 0 0 0 0 0 0 0 0 0 0 0 0 0 0 0 0 0 0 0 0 0 0 0 0 0 0 0 0 0 0 0 0 0 0 0 0 0 0 0 0 0 0 0 0 0 0 0 0 0 0 0 0 0.0724714103554962 0 0.0513517679144785 0 0 0 0 0 0 0 0 0 0 0 0 0 0 0 0 0 0 0 0 0 0 0 0 0 0 0 0 0 0 0 0 0 0 0 0 0 0 0 0 0 0 0 0 0 0 0 0 0 0 0 0 0 0 0 0 0 0 0 0 0 0 0 0.0389122061283772 0 0 0 0 0 0 0 0 0 0 0 0 0 0 0 0 0 0 0 0 0 0 0 0 0 0 0 0 0 0.119515164296223 0 0 0 0 0 0 0 0 0 0 0 0 0 0 0 0 0 0 0 0 0 0 0 0 0 0 0 0 0 0 0 0 0 0 0 0 0 0 0 0 0 0 0 0 0 0 0 0 0 0 0 0 0 0 0 0 0 0 0 0.0223977679551515 0 0 0 0 0 0 0 0 0 0 0 0 0 0 0 0 0 0 0 0 0 0 0 0 0 0
0.0020011588095561 0 0.00200251394059447 0 0 0.00154047062446432 0 0.00384456564977431 0.00137694104071399 0.00319540897690784 0 0 0 0 0 0 0.0014552676031997 0 0 0 0.00207380359787347 0 0 0 0 0 0 0 0 0.0376343452683316 0.115349102477335 0 0 0.00641957300870535 0 0 0 0 0 0 0 0 0 0 0.00103158051549319 0 0 0 0 0 0.00813053683685195 0 0 0 0.011622119525074 0 0 0 0.00305880595557513 0 0 0 0 0 0 0 0 0.0057226889333038 0 0 0 0.0113212578486586 0 0 0 0 0.00146999157628621 0 0 0 0 0.00112870681871487 0 0 0 0 0 0 0.149322074581765 0.00867424699880442 0.160542050575105 0.0384284852418171 0.0515739823835146 0 0.0279441732559205 0.117430412934651 0.087854857922924 0 0 0 0 0.00357522921915583 0.00457995920931645 0.0104149951857232 0 0 0.00497438330684101 0 0 0.00413122116415249 0 0 0.00471535284797157 0 0 0.0039829138881202 0 0 0 0 0 0.00312213264640819 0 0 0 0 0 0 0 0 0 0 0 0 0 0 0 0 0 0.0164833290547887 0 0 0 0.0117253833718107 0 0 0 0.0195795392103823 0 0.00349259990800285 0.0117158549968041 0.00184755713101875 0.0020483427689492 0.00261141229958233 0.0254433260626232 0 0 0 0 0 0 0 0 0 0 0 0 0 0 0 0 0 0 0 0 0 0 0 0 0 0 0 0 0 0 0 0 0 0 0 0 0 0 0 0 0 0 0 0 0 0 0 0 0 0 0 0 0 0 0 0 0 0 0 0 0.000890244536971656 0 0 0 0 0 0 0 0 0 0 0 0 0 0 0 0 0 0 0 0 0 0 0 0 0 0 0 0 0 0 0 0 0 0 0 0 0 0 0 0 0 0.00116356522814716 0 0 0 0 0 0 0 0 0 0 0 0 0 0 0 0 0 0 0 0 0 0 0 0 0 0 0 0 0 0 0 0 0 0 0 0 0 0 0 0 0 0 0 0 0 0 0 0.00135353506131405 0 0 0 0 0 0 0 0 0 0 0 0
0 0 0 0 0 0 0 0 0 0 0 0 0 0 0 0 0 0 0 0 0 0 0 0 0 0 0 0 0 0 0.0238786033732537 0 0 0.00533807949419069 0 0 0.00924924754295128 0.00548333246283027 0 0 0 0 0 0 0 0 0 0 0 0 0 0 0 0 0.00973605693226162 0 0 0 0 0 0 0 0 0 0 0 0 0.00472036219377887 0 0 0 0.0198914667071928 0 0 0 0 0 0 0 0 0.00261435444578522 0 0.0732641705900988 0.190606072971378 0 0.0512487490317612 0 0 0.00876623929246201 0.0583091385367145 0.00450726106377929 0.00517187509927076 0.0032262709438474 0 0.00730863439024796 0.00795345923983251 0.129223043999857 0 0.0783563021405721 0 0 0 0.00326736703906633 0.0136022634337323 0 0 0.0104713837304375 0 0 0.00356152789950903 0 0 0 0 0 0 0 0 0 0 0 0 0 0 0 0 0 0.0279702744179667 0 0 0 0 0 0 0 0 0.116164070332018 0 0 0.00843742311495031 0 0.00841142919880264 0 0 0.00687347079820537 0.00906378439906946 0 0.0123196129373383 0.0051333902546122 0.0159169575731983 0.035945141304291 0.00528115736039021 0 0 0.0116707790501458 0 0 0 0 0 0 0 0 0 0 0 0 0 0 0 0 0 0 0 0 0 0 0 0 0 0 0 0 0 0 0 0 0 0 0 0 0 0 0 0 0 0 0 0 0 0 0 0 0 0 0 0 0 0 0 0 0 0 0 0 0 0 0 0 0 0 0 0 0 0 0 0 0 0 0 0 0 0 0 0 0 0 0 0 0 0 0 0 0 0 0 0 0 0 0 0 0 0 0 0 0 0 0.00316751043512561 0 0 0 0 0 0 0 0 0 0 0 0 0 0 0 0 0 0 0 0 0 0 0 0 0 0 0 0 0 0 0 0 0 0 0 0 0 0 0 0 0 0 0 0 0 0 0 0 0 0 0 0 0 0 0 0 0.00388973626907576 0 0 0
0 0 0 0 0 0 0 0 0 0 0 0 0 0 0 0 0 0 0 0 0 0 0 0 0 0 0 0 0 0 0 0 0 0 0 0.0253581994478721 0 0 0 0 0 0 0 0 0 0 0 0 0 0 0 0 0.0367288706043962 0 0.00237661230285126 0 0 0 0 0 0 0 0 0 0 0 0 0 0 0 0 0 0 0 0 0 0 0 0 0 0 0.0728149431530939 0 0.180661479767636 0.200027222429946 0.0177830130262212 0.00247536339600143 0 0.0440008715771289 0.0181102930886328 0 0 0 0 0 0.0290912857468586 0.209395730212086 0 0.0257532136405981 0 0 0 0.00336737108521242 0.00940088051309861 0 0 0 0 0 0 0 0 0 0 0 0 0 0 0 0 0 0 0 0 0 0 0 0 0 0 0 0 0 0 0 0 0 0 0 0.00256529573683021 0 0.00452274493199589 0 0 0 0.00377679407444959 0 0.00427799534289111 0.00216203039403434 0.0057564509601613 0.0108692697679226 0 0 0 0 0 0 0 0 0 0 0 0 0 0 0 0 0 0 0 0 0 0 0 0 0 0 0 0 0 0 0 0 0 0 0 0 0 0 0 0 0 0 0 0 0 0 0.0235380425822401 0 0 0 0 0 0 0 0 0 0 0 0 0 0 0 0 0 0 0 0 0 0 0 0 0 0 0 0 0 0 0 0 0 0 0 0 0 0 0 0.0348701218082739 0 0 0 0.0217576712730044 0.00855823313656308 0 0 0 0 0 0 0 0 0 0 0 0 0 0 0 0 0 0 0 0 0 0 0 0 0 0 0 0 0 0 0 0 0 0 0 0 0 0 0 0 0 0 0 0 0 0 0 0 0 0 0 0 0 0 0 0 0 0 0 0 0 0 0 0 0 0 0 0 0 0 0 0 0 0 0
0 0 0 0 0 0 0 0 0 0 0 0 0 0 0 0 0 0 0 0 0 0 0 0 0 0 0 0 0 0 0.0098341055230443 0 0 0 0 0 0 0 0 0 0 0 0 0 0 0 0 0 0 0 0 0.0129904137819163 0.00877280557544387 0 0.00583225166550901 0 0 0 0 0 0 0 0 0 0 0 0 0 0 0 0 0.00823846151812206 0 0 0 0 0 0 0 0 0 0.227215757002746 0.216689764525688 0 0.11675714219927 0.00689344809960268 0 0 0.0208574672565511 0.0134208150970989 0 0 0 0 0 0 0.0927598953277665 0 0.021873036486296 0 0 0 0 0.00645693187531026 0 0 0.0173054378700068 0 0 0 0 0 0 0 0 0 0 0 0 0 0 0.00440067082652958 0 0 0 0 0 0 0 0 0 0 0 0 0 0 0.012671915834606 0 0 0 0 0 0 0 0 0.0079137112175763 0 0 0 0.0119151757947591 0.00986424994506899 0 0 0 0 0 0 0 0 0 0 0 0 0 0 0 0 0 0 0 0 0 0 0 0 0 0 0 0 0 0 0 0 0 0 0 0 0 0 0 0 0 0 0 0 0 0 0.140051268377132 0 0 0 0 0 0 0 0 0 0 0 0 0 0 0 0 0 0 0 0 0 0 0 0 0 0 0 0 0 0 0 0 0 0 0 0 0 0 0 0 0 0 0 0 0.0272852741999567 0 0 0 0 0 0 0 0 0 0 0 0 0 0 0 0 0 0 0 0 0 0 0 0 0 0 0 0 0 0 0 0 0 0 0 0 0 0 0 0 0 0 0 0 0 0 0 0 0 0 0 0 0 0 0 0 0 0 0 0 0 0 0 0 0 0 0 0 0 0 0 0 0 0 0
0 0 0 0 0 0 0 0 0 0 0 0 0 0 0 0 0 0 0 0 0 0 0 0 0 0 0 0 0 0 0 0 0 0 0 0.0190802405848471 0 0 0 0 0 0 0 0 0 0 0 0 0 0 0 0 0.054625585313189 0 0 0 0 0 0 0 0 0 0 0 0 0 0 0 0 0 0 0 0 0 0 0 0 0 0 0 0 0 0.290618649704756 0.14143112572116 0 0 0 0 0 0 0 0 0 0 0 0 0.0187706776975858 0 0 0 0 0 0 0 0 0 0 0 0 0 0 0 0 0 0 0 0 0 0 0 0 0 0 0 0 0 0 0 0 0 0 0 0 0 0 0 0 0 0 0 0 0 0 0 0 0 0 0 0 0 0 0 0 0 0 0 0 0 0 0 0 0 0 0 0 0 0 0 0 0 0 0 0 0 0 0 0 0 0 0 0 0 0 0 0 0 0 0 0 0 0 0 0 0 0 0 0 0.0653450995343482 0 0 0 0 0 0 0 0 0 0 0 0 0 0 0 0 0 0 0 0 0 0 0 0 0 0 0 0 0 0 0 0 0 0 0 0 0 0 0 0.268227777745284 0 0 0 0.0705816459722497 0.0713191977265808 0 0 0 0 0 0 0 0 0 0 0 0 0 0 0 0 0 0 0 0 0 0 0 0 0 0 0 0 0 0 0 0 0 0 0 0 0 0 0 0 0 0 0 0 0 0 0 0 0 0 0 0 0 0 0 0 0 0 0 0 0 0 0 0 0 0 0 0 0 0 0 0 0 0 0
0 0 0 0 0 0 0 0 0 0 0 0 0 0 0 0 0 0 0 0 0 0 0 0 0 0 0 0 0 0 0.03029221298469 0 0 0 0 0 0.0795994769748328 0.120712952147512 0 0 0 0 0 0 0 0 0 0 0 0 0.00358072466974305 0 0 0 0 0 0 0 0.0839015483783094 0.00318593476893426 0 0 0.00718238014987192 0 0 0 0 0 0 0 0 0 0 0.00804233313349397 0 0.00256508435394862 0 0 0 0 0 0.0119557804280071 0.00417417959602166 0.00134905439116481 0 0 0.100224104516211 0.0709841875178938 0.110081423681186 0.112852927312829 0 0 0 0 0 0.0816399273504546 0.0645488197078251 0 0.0183776176308228 0.00326419059844435 0 0 0.00459649443586796 0.00430687099618788 0 0 0 0 0 0 0 0 0 0 0 0 0 0 0 0 0 0 0 0 0 0 0 0.0231595227075188 0 0 0 0 0 0 0 0 0.0224506924258408 0 0 0 0 0 0.00349231015777343 0.0204151826818509 0 0 0.00158332267697151 0 0 0.00148074362579336 0 0 0 0 0 0 0 0 0 0 0 0 0 0 0 0 0 0 0 0 0 0 0 0 0 0 0 0 0 0 0 0 0 0 0 0 0 0 0 0 0 0 0 0 0 0 0 0 0 0 0 0 0 0 0 0 0 0 0 0 0 0 0 0 0 0 0 0 0 0 0 0 0 0 0 0 0 0 0 0 0 0 0 0 0 0 0 0 0 0 0 0 0 0 0 0 0 0 0 0 0 0 0 0 0 0 0 0 0 0 0 0 0 0 0 0 0 0 0 0 0 0 0 0 0 0 0 0 0 0 0 0 0 0 0 0 0 0 0 0 0 0 0 0 0 0 0 0 0 0 0 0 0 0 0 0 0 0 0 0 0 0 0 0 0 0 0 0
0 0 0 0 0.0108340347566908 0 0 0.0111689926521187 0 0 0 0 0 0.00172425552245214 0.00202022690654051 0.00143246258557379 0 0 0 0 0 0 0 0 0 0 0 0 0 0.00154682719375067 0.00573449825033635 0 0 0 0 0 0.0193359693760088 0.138025357609957 0 0 0 0 0 0 0.0011850579795681 0 0 0 0 0 0 0 0 0 0 0 0 0 0.00094895381518171 0.00138963485523263 0 0 0.00251160466424712 0 0 0 0 0 0 0 0 0 0 0.00449287697738406 0 0 0 0 0 0 0 0 0.000961576569613511 0 0 0.165863684372846 0 0.00766869925634889 0.0736341265546382 0.0188751693876207 0 0 0 0.0945149697178876 0.00159622032260952 0.23069127126125 0.00744306287588377 0 0 0 0 0 0.0104936555550065 0.01287360234623 0 0 0 0 0 0 0 0 0 0 0 0 0 0 0 0 0 0 0 0 0 0 0 0.00345633247917453 0.000891868958968939 0 0.0549691920793092 0.00428548227438433 0.00521847106362548 0.0568943500298961 0 0 0.00435096270780721 0 0 0 0 0.0140134359967651 0 0 0 0 0 0.00745279466851592 0.00417923951486024 0.00748003049476964 0.00383690594754916 0.00128514546647268 0 0 0.00471899695292463 0 0 0 0 0 0 0 0 0 0 0 0 0 0 0 0 0 0 0 0 0 0 0 0 0 0 0 0 0 0 0 0 0 0 0 0 0 0 0 0 0 0 0 0 0 0 0 0 0 0 0 0 0 0 0 0 0 0 0 0 0 0 0 0 0 0 0 0 0 0 0 0 0 0 0 0 0 0 0 0 0 0 0 0 0 0 0 0 0 0 0 0 0 0 0 0 0 0 0 0 0 0 0 0 0 0 0 0 0 0 0 0 0 0 0 0 0 0 0 0 0 0 0 0 0 0 0 0 0 0 0 0 0 0 0 0 0 0 0 0 0 0 0 0 0 0 0 0 0 0 0 0 0 0 0 0 0 0 0 0 0 0 0
0 0 0 0 0.00402934957030515 0 0 0 0 0 0 0 0 0 0 0 0 0 0 0 0 0 0 0 0 0 0 0 0.0037309934293964 0 0 0 0 0 0 0 0.200871763942457 0.253875142195337 0 0 0 0 0 0 0 0 0 0 0 0 0 0.00705960580397189 0 0 0 0 0 0 0.165033409233525 0.00991593492241904 0 0 0.0229117387090271 0 0 0 0 0 0 0 0 0 0 0.080292306900441 0 0.0184909690688333 0 0 0 0 0 0 0 0 0 0.200763145096828 0.013105842893034 0 0.00403655275298034 0.0102313738653444 0 0 0 0 0 0.00565187161610039 0 0 0 0 0 0 0 0 0 0 0 0 0 0 0 0 0 0 0 0 0 0 0 0 0 0 0 0 0 0 0 0 0 0 0 0 0 0 0 0 0 0 0 0 0 0 0 0 0 0 0 0 0 0 0 0 0 0 0 0 0 0 0 0 0 0 0 0 0 0 0 0 0 0 0 0 0 0 0 0 0 0 0 0 0 0 0 0 0 0 0 0 0 0 0 0 0 0 0 0 0 0 0 0 0 0 0 0 0 0 0 0 0 0 0 0 0 0 0 0 0 0 0 0 0 0 0 0 0 0 0 0 0 0 0 0 0 0 0 0 0 0 0 0 0 0 0 0 0 0 0 0 0 0 0 0 0 0 0 0 0 0 0 0 0 0 0 0 0 0 0 0 0 0 0 0 0 0 0 0 0 0 0 0 0 0 0 0 0 0 0 0 0 0 0 0 0 0 0 0 0 0 0 0 0 0 0 0 0 0 0 0 0 0 0 0 0 0 0 0 0 0
0 0 0 0 0 0 0 0 0 0 0 0 0 0 0 0 0 0 0 0 0 0 0 0 0 0 0 0 0 0 0 0 0 0.00111837168673038 0 0 0 0.00577310608101582 0 0 0 0 0 0 0.0020226034470727 0 0 0 0 0 0.00166413310399776 0 0 0 0.00303963283047593 0 0 0 0.0132130025631378 0.000517689503946352 0 0.000548580237135433 0.00235879665744722 0 0 0 0 0 0 0 0 0.00171679361744053 0 0.00698498768581568 0.00119120097301088 0 0 0 0 0 0.0667127687625822 0.00169088843206172 0.00853953127305012 0.00337490451614954 0 0.0910166837311543 0.0367880684491321 0.00118003592098662 0 0.191990220358947 0.082835644772225 0.0177241197910064 0.0151262884277706 0 0.0313182498617696 0.106875351997471 0.0284978096096756 0 0.00270760251167655 0 0 0 0.0558070442613261 0.0656192628564459 0 0 0 0 0 0 0 0 0 0 0 0 0 0 0 0 0 0 0 0 0 0 0 0 0 0 0 0 0 0 0 0 0.0036675723924824 0 0 0.00354600139408578 0 0.0211083083534732 0.00733177025725445 0.0451034183942697 0 0.00343206607883311 0.00534587579984521 0.0121456866137992 0.00871701290737178 0.0148083047133899 0.0114656579403469 0.00197556774879403 0.002313970536706 0 0.0110854129486913 0 0 0 0 0 0 0 0 0 0 0 0 0 0 0 0 0 0 0 0 0 0 0 0 0 0 0 0 0 0 0 0 0 0 0 0 0 0 0 0 0 0 0 0 0 0 0 0 0 0 0 0 0 0 0 0 0 0 0 0 0 0 0 0 0 0 0 0 0 0 0 0 0 0 0 0 0 0 0 0 0 0 0 0 0 0 0 0 0 0 0 0 0 0 0 0 0 0 0 0 0 0 0 0 0 0 0 0 0 0 0 0 0 0 0 0 0 0 0 0 0 0 0 0 0 0 0 0 0 0 0 0 0 0 0 0 0 0 0 0 0 0 0 0 0 0 0 0 0 0 0 0 0 0 0 0 0 0 0 0 0 0 0
0 0 0 0 0 0 0 0 0 0 0 0 0 0 0 0 0 0 0 0 0 0 0 0 0 0 0 0 0 0 0.00576693537558286 0 0 0.00179947552362413 0 0 0.00490202457673662 0.0103650791152697 0 0 0 0 0 0 0 0 0 0 0 0 0.00502683217880584 0 0 0 0.00382015845710383 0 0 0 0.0451841236366559 0.0010967366646297 0 0.0012498884181057 0.00433455531386807 0 0 0 0 0 0 0 0 0 0 0.0150062637428692 0 0 0 0 0 0 0.00379719491636926 0.0110200715090392 0.00344385128290366 0.00212777140723284 0 0.0914252074927343 0.0092398487021084 0.00293065506592323 0.188115795310434 0 0.0188836676898157 0.00202792546890285 0.00214432706681866 0 0.0218395665556554 0.0317969919655595 0.0363519013910044 0 0.0111247537447749 0.000851778572113629 0 0 0.103174936550936 0.0901267971684569 0 0 0 0 0 0 0 0 0 0 0 0 0 0 0 0 0 0 0 0 0 0 0 0.00511315655210992 0 0 0 0 0 0 0 0 0.00665193780390328 0 0 0.00307322940192718 0.00120307483174991 0.0220537838249263 0.0215447811511495 0.142554824192534 0 0.00283624931832425 0.0126651092210638 0.0126050215145763 0.012100602044436 0.0114731253788304 0.00313075128212052 0.00114911157361401 0.00178247414723848 0 0.00875316169511549 0 0 0 0 0 0 0 0 0 0 0 0 0 0 0 0 0 0 0 0 0 0 0 0 0 0 0 0 0 0 0 0 0 0 0 0 0 0 0 0 0 0 0 0 0 0 0 0 0 0 0 0 0 0 0 0 0 0 0 0 0 0 0 0 0 0 0 0 0 0 0 0 0 0 0 0 0 0 0 0 0 0 0 0 0 0 0 0 0 0 0 0 0 0 0 0 0 0 0 0 0 0 0.000654024043186938 0 0 0 0 0 0 0 0 0 0 0 0 0 0 0 0 0 0 0 0 0 0 0 0 0 0 0 0 0 0 0 0 0 0 0 0 0 0 0 0 0 0 0.00168046715915852 0 0 0 0 0 0 0 0 0 0 0 0 0 0 0 0 0
0 0 0 0 0 0 0 0 0 0 0 0 0 0 0 0 0 0 0 0 0 0 0 0 0 0 0 0 0 0 0 0 0 0.0100085540567857 0 0 0 0 0 0 0 0 0 0 0 0 0 0 0 0 0.00141050102360337 0 0 0 0.00458459138097309 0 0 0 0 0 0 0 0 0 0 0 0 0 0 0 0 0 0 0 0 0 0 0 0 0 0.0851097739912956 0.00103162064814662 0 0 0 0 0 0 0.0982930787015592 0.0228689315378872 0 0.16801293502685 0.225322991011817 0 0.0912723492527362 0.00498354730656996 0 0 0 0 0.00310303072690134 0.0153339197898877 0.0795052579771033 0.09226193438612 0 0 0 0 0 0 0 0 0 0 0 0 0 0 0 0 0 0 0 0 0 0 0 0 0 0 0 0 0 0 0 0 0 0 0 0 0 0.00397896341987455 0.015719948764249 0.0391211985170825 0 0 0 0 0.00250468935534753 0.0100111926516872 0.00282095202943994 0.00801173277819052 0.0132335353228218 0 0 0 0 0 0 0 0 0 0 0 0 0 0 0 0 0 0 0 0 0 0 0 0 0 0 0 0 0 0 0 0 0 0 0 0 0 0 0 0 0 0 0 0 0 0 0 0 0 0 0 0 0 0 0 0 0 0 0 0 0 0 0 0 0 0 0 0 0 0 0 0 0 0 0 0 0 0 0 0 0 0 0 0 0 0 0 0 0 0 0 0 0 0 0 0 0 0 0 0 0 0 0 0 0 0 0 0 0 0 0 0 0 0 0 0 0 0 0 0 0 0 0 0 0 0 0 0 0 0 0 0 0 0 0 0 0 0 0 0 0 0 0 0 0 0 0 0.0014947703430698 0 0 0 0 0 0 0 0 0 0 0 0 0 0 0 0 0
0 0 0 0 0 0 0 0 0 0 0 0 0 0 0 0 0 0 0 0 0 0 0 0 0 0 0 0 0 0 0 0 0 0.0102972732448741 0 0 0 0 0 0 0 0 0 0 0 0 0 0 0 0 0 0 0 0 0.00253738732822036 0 0 0 0 0 0 0 0 0 0 0 0 0 0 0 0 0 0 0 0 0 0 0 0 0 0.0358015626889933 0.00208023992250308 0 0 0 0 0 0 0.0369597005367526 0.00431588238359551 0.295257409214375 0 0.294442901560164 0 0.179322783619629 0.00723861726638679 0 0 0 0 0 0.0274916219755055 0.0150725485258955 0.0472132478976034 0 0 0 0 0 0 0 0 0 0 0 0 0 0 0 0 0 0 0 0 0 0 0 0 0 0 0 0 0 0 0 0 0 0 0 0 0 0 0 0 0 0 0 0 0 0.00902040267844812 0 0.00881440226616633 0.0241340188908878 0 0 0 0 0 0 0 0 0 0 0 0 0 0 0 0 0 0 0 0 0 0 0 0 0 0 0 0 0 0 0 0 0 0 0 0 0 0 0 0 0 0 0 0 0 0 0 0 0 0 0 0 0 0 0 0 0 0 0 0 0 0 0 0 0 0 0 0 0 0 0 0 0 0 0 0 0 0 0 0 0 0 0 0 0 0 0 0 0 0 0 0 0 0 0 0 0 0 0 0 0 0 0 0 0 0 0 0 0 0 0 0 0 0 0 0 0 0 0 0 0 0 0 0 0 0 0 0 0 0 0 0 0 0 0 0 0 0 0 0 0 0 0 0 0 0 0 0 0 0 0 0 0 0 0 0 0 0 0 0 0 0 0 0 0
0 0 0 0 0 0 0 0 0 0 0 0 0 0 0 0 0 0 0 0 0 0 0 0 0 0 0 0 0 0 0 0 0 0.0128090867666463 0 0 0 0 0 0 0 0 0 0 0 0 0 0 0 0 0 0 0 0 0.00388269858020331 0 0 0 0 0 0 0 0 0 0 0 0 0 0 0 0 0 0 0 0 0 0 0 0 0 0.0352760246599507 0.000952722645106917 0 0 0 0 0 0 0.0231577519025795 0.00335049435987056 0.290712593868116 0.216172946068534 0 0 0.103606686818177 0.005106011291064 0 0 0 0 0.00653698027053644 0.030147255118849 0.033342367809636 0.0970657563200844 0 0 0 0 0 0 0 0 0 0 0 0 0 0 0 0 0 0 0 0 0 0 0 0 0 0 0 0 0 0 0 0 0 0 0 0 0 0.00800519157356638 0.0195220284832044 0.0331927273196171 0 0 0 0 0.00559809158036834 0.0178828550820422 0 0.0167256962817975 0.0369540332000503 0 0 0 0 0 0 0 0 0 0 0 0 0 0 0 0 0 0 0 0 0 0 0 0 0 0 0 0 0 0 0 0 0 0 0 0 0 0 0 0 0 0 0 0 0 0 0 0 0 0 0 0 0 0 0 0 0 0 0 0 0 0 0 0 0 0 0 0 0 0 0 0 0 0 0 0 0 0 0 0 0 0 0 0 0 0 0 0 0 0 0 0 0 0 0 0 0 0 0 0 0 0 0 0 0 0 0 0 0 0 0 0 0 0 0 0 0 0 0 0 0 0 0 0 0 0 0 0 0 0 0 0 0 0 0 0 0 0 0 0 0 0 0 0 0 0 0 0 0 0 0 0 0 0 0 0 0 0 0 0 0 0 0 0 0
0 0 0 0.0268673160468086 0.00480896294744618 0 0 0.00319653734070135 0 0.00561577772930195 0 0 0 0.00613814835838626 0.00294739553814312 0 0 0 0 0.00320087701705931 0 0 0 0 0 0 0 0 0 0.0108644865760764 0.0203534749062493 0 0 0 0 0 0.0131087770887797 0.331002701423315 0 0 0 0 0 0 0 0 0 0 0 0 0.0015193326476016 0 0 0 0.00211406726928548 0 0 0 0 0 0 0 0 0 0 0 0 0 0 0 0 0 0 0 0 0 0 0 0 0 0 0 0 0 0 0 0.0754075239853221 0 0 0 0 0 0 0 0 0.0805050750892101 0 0 0 0 0 0 0 0 0 0 0 0 0 0 0 0 0 0 0 0 0 0 0 0 0 0 0 0 0 0 0 0 0 0 0.253262147077851 0 0 0.159087398958463 0 0 0 0 0 0 0 0 0 0 0 0 0 0 0 0 0 0 0 0 0 0 0 0 0 0 0 0 0 0 0 0 0 0 0 0 0 0 0 0 0 0 0 0 0 0 0 0 0 0 0 0 0 0 0 0 0 0 0 0 0 0 0 0 0 0 0 0 0 0 0 0 0 0 0 0 0 0 0 0 0 0 0 0 0 0 0 0 0 0 0 0 0 0 0 0 0 0 0 0 0 0 0 0 0 0 0 0 0 0 0 0 0 0 0 0 0 0 0 0 0 0 0 0 0 0 0 0 0 0 0 0 0 0 0 0 0 0 0 0 0 0 0 0 0 0 0 0 0 0 0 0 0 0 0 0 0 0 0 0 0 0 0 0 0 0 0 0 0 0 0 0 0 0 0 0 0 0 0 0 0 0 0 0
0 0 0 0 0 0 0 0 0 0 0 0 0 0 0 0 0 0 0 0 0 0 0 0 0 0 0 0 0 0 0 0 0 0.0132176518718658 0 0 0 0 0 0 0 0 0 0 0 0 0 0 0 0 0 0 0 0 0.00683492283708025 0 0 0 0 0 0 0 0 0 0 0 0 0 0 0 0 0 0 0 0 0 0 0 0 0 0.0242198152091627 0.00273484349498881 0 0 0 0 0.00154708897675703 0 0.060756408616402 0.0432406753669294 0.149220385462461 0.166826990096425 0.131285987715907 0 0 0.00509236975655528 0 0 0 0 0 0.043295973159333 0.0715169322325922 0.129492427421111 0 0 0 0 0 0 0 0 0 0 0 0 0 0 0 0 0 0 0 0 0 0 0 0 0 0 0 0 0 0 0 0 0 0 0 0 0 0.0258153976045813 0.0100942552571056 0 0 0 0 0 0.00269704702753287 0.0533063948610103 0 0.0157987422674784 0.0430056907647207 0 0 0 0 0 0 0 0 0 0 0 0 0 0 0 0 0 0 0 0 0 0 0 0 0 0 0 0 0 0 0 0 0 0 0 0 0 0 0 0 0 0 0 0 0 0 0 0 0 0 0 0 0 0 0 0 0 0 0 0 0 0 0 0 0 0 0 0 0 0 0 0 0 0 0 0 0 0 0 0 0 0 0 0 0 0 0 0 0 0 0 0 0 0 0 0 0 0 0 0 0 0 0 0 0 0 0 0 0 0 0 0 0 0 0 0 0 0 0 0 0 0 0 0 0 0 0 0 0 0 0 0 0 0 0 0 0 0 0 0 0 0 0 0 0 0 0 0 0 0 0 0 0 0 0 0 0 0 0 0 0 0 0 0 0
0.00547554651414328 0 0.00254678881386622 0 0.00429364918274677 0.00204641782357366 0 0.00691580181718392 0.0013203824923824 0.00429883722644185 0.00355906578740401 0.00113578583687272 0 0.00068591585871184 0.00090306971603103 0.00073646501651958 0.000663297029293905 0.00109373284164409 0 0 0.000948195810296286 0 0 0 0 0 0 0 0 0.0713944283921237 0.204230531967974 0 0 0.00105826868800867 0 0 0.00196227080342132 0.0244265296501308 0 0 0 0 0 0 0 0 0 0 0 0 0.0087657481716761 0 0 0 0.00461836536685646 0 0 0 0.00304155621873806 0 0 0.000403876942907923 0 0 0 0 0 0.00730294166347868 0 0 0 0.00556823367446639 0 0.00282935398674246 0 0 0.000854449329597722 0 0 0 0.0465582495890287 0.00136140956341488 0.00501033513330657 0 0 0.0599019120650406 0.102279857511921 0.00146624987816856 0.0948437383754941 0.0287985742222428 0.00372703962310439 0.00308051234154546 0.00295970793599466 0.0447371310820242 0.0023294662698581 0 0.0721429349863538 0 0.00715771032925478 0 0 0 0.00726511842642966 0.00447809873175795 0 0 0.005033323465728 0 0 0.00494767514636612 0 0.00224034469159444 0.00663293822237303 0 0 0.00184223010612045 0 0 0 0 0 0.00197657897892137 0 0 0 0 0 0.00544561391506757 0 0 0.0116450183885111 0.00128762645677574 0.00237825750590802 0.0149564007479145 0 0 0.0123271555848 0 0 0.00417654016358825 0.00164916418354068 0.00269946137324263 0.002808108033184 0.00564238883185269 0 0 0.00198394657511397 0.0231681303934753 0.00273419247769043 0.00192130031411912 0.00266001491006181 0 0 0 0.018178150083285 0 0 0 0 0 0 0 0 0 0 0 0 0 0 0 0 0 0 0 0 0 0 0 0 0 0 0 0 0 0 0 0 0 0 0 0 0 0 0 0 0 0 0 0 0 0 0 0 0 0 0 0 0 0 0 0 0 0 0 0 0 0 0 0 0 0 0 0 0 0 0 0 0 0 0 0 0 0 0 0 0 0 0 0 0 0 0 0 0 0 0 0 0 0 0 0 0 0 0 0 0 0 0.000487886762592015 0 0 0 0 0 0 0 0 0 0 0 0 0 0 0 0 0 0 0 0 0 0 0 0 0 0 0 0 0 0 0 0 0 0 0 0 0 0 0 0 0 0 0 0 0 0 0 0 0 0 0 0 0 0 0 0 0 0 0 0
0.00107039238751574 0 0 0 0 0 0 0.000889506932976996 0 0 0 0 0 0 0 0 0 0 0 0 0 0 0 0 0 0 0 0 0 0.0244630120478014 0.131244671859762 0 0 0.0151313397500289 0 0 0.0248331143886168 0.00678356215335036 0 0 0 0 0 0 0 0 0.002456627190962 0 0 0 0.020393434908723 0 0 0 0.0341673052753417 0 0 0 0 0 0 0 0 0 0 0 0 0.00977845138048411 0 0 0 0.022137874149049 0 0.002694481352616 0 0.00107644802417582 0.0031775189951775 0 0 0 0.0423933610230552 0.0269208468381709 0.043892234863145 0.0162109060210763 0.002708104689152 0.057642445007526 0.00401630469125005 0 0.0307792901157775 0.0400708074854464 0 0 0 0 0 0.0878030939265601 0 0.00157359885213257 0.0495516741944681 0.00731705184179442 0 0 0.00680492580496081 0.0143295145488857 0 0 0.00534505678096354 0 0 0.00736428046369912 0 0.00170975086484537 0.00193810616426963 0 0 0.00394952449779281 0 0 0 0 0 0.00106741036844301 0 0 0 0 0 0.0506974642098015 0 0 0 0 0 0 0 0 0.0682666503719716 0 0 0.0430569885541504 0 0.00682042411142939 0.00119052247760486 0 0.00193733643147028 0.00357394528481485 0.000930095685628794 0.00812627912020064 0.0035939711975049 0.0112296280537673 0.00651516706375349 0.00145077036918857 0 0.00729106337691805 0.0160309856797574 0 0 0 0 0 0 0 0 0 0 0 0 0 0 0 0 0 0 0 0 0 0 0 0 0 0 0 0 0 0 0 0 0 0 0 0 0 0 0 0 0 0 0 0 0 0 0 0 0 0 0 0 0 0 0 0 0 0 0 0 0 0 0 0 0 0 0 0 0 0 0 0 0 0 0 0 0 0 0 0 0 0 0.00191978654333721 0 0 0 0.00394733153582847 0.00233197903788089 0 0 0 0 0 0 0 0 0 0 0 0 0 0 0.00149124804004475 0 0 0 0 0 0 0 0 0 0 0 0 0 0 0 0 0 0 0 0 0 0 0 0 0 0 0 0 0 0 0 0 0 0 0 0 0 0 0 0 0 0.00122222980337092 0.00258881541721929 0 0 0 0 0 0 0 0 0 0 0 0 0 0.00140708006183005 0 0.000694207732531199 0
0 0 0 0 0 0 0 0 0 0 0 0 0 0 0 0 0 0 0 0 0 0 0 0 0 0 0 0 0 0 0 0 0 0 0 0 0.0811603637498503 0 0 0 0 0 0 0 0 0 0 0 0 0 0 0 0 0 0 0 0 0 0 0 0 0 0 0 0 0 0 0 0 0 0 0 0 0 0 0 0 0 0 0 0 0 0 0 0 0 0 0 0 0 0 0 0 0 0 0 0.0905082498365524 0 0 0 0 0 0 0 0 0 0 0 0 0 0 0 0 0 0 0 0 0 0 0 0 0 0 0 0 0 0 0 0 0 0 0 0 0 0 0 0.828331386413597 0 0 0 0 0 0 0 0 0 0 0 0 0 0 0 0 0 0 0 0 0 0 0 0 0 0 0 0 0 0 0 0 0 0 0 0 0 0 0 0 0 0 0 0 0 0 0 0 0 0 0 0 0 0 0 0 0 0 0 0 0 0 0 0 0 0 0 0 0 0 0 0 0 0 0 0 0 0 0 0 0 0 0 0 0 0 0 0 0 0 0 0 0 0 0 0 0 0 0 0 0 0 0 0 0 0 0 0 0 0 0 0 0 0 0 0 0 0 0 0 0 0 0 0 0 0 0 0 0 0 0 0 0 0 0 0 0 0 0 0 0 0 0 0 0 0 0 0 0 0 0 0 0 0 0 0 0 0 0 0 0 0 0 0 0 0 0 0 0 0 0 0 0 0 0 0 0 0 0 0 0
0 0 0 0 0 0 0 0 0 0 0 0 0 0 0 0 0 0 0 0 0 0 0 0 0 0 0 0 0 0 0.040050148286546 0 0 0 0 0 0.0284795406404998 0.0156258573106123 0 0 0 0 0 0 0 0 0 0 0 0 0 0 0 0 0 0 0 0 0 0 0 0 0 0 0 0 0 0 0 0 0 0 0 0 0 0 0 0 0 0 0 0.0818119405916507 0.0270548615210357 0.0191579981786366 0 0.0822502661112117 0 0 0.0146563571296891 0.0614589846275482 0 0 0 0 0 0.0436600414235001 0.248343240996009 0 0 0.0533010506358934 0 0 0 0 0 0 0 0 0 0 0 0 0 0 0 0 0 0 0 0 0 0 0 0 0 0 0 0.0438050233267854 0 0 0 0 0 0 0 0 0.231698266897948 0 0 0 0 0 0 0 0 0 0 0 0.00431945144409734 0 0.00432697087833731 0 0 0 0 0 0 0 0 0 0 0 0 0 0 0 0 0 0 0 0 0 0 0 0 0 0 0 0 0 0 0 0 0 0 0 0 0 0 0 0 0 0 0 0 0 0 0 0 0 0 0 0 0 0 0 0 0 0 0 0 0 0 0 0 0 0 0 0 0 0 0 0 0 0 0 0 0 0 0 0 0 0 0 0 0 0 0 0 0 0 0 0 0 0 0 0 0 0 0 0 0 0 0 0 0 0 0 0 0 0 0 0 0 0 0 0 0 0 0 0 0 0 0 0 0 0 0 0 0 0 0 0 0 0 0 0 0 0 0 0 0 0 0 0 0 0 0 0 0 0 0 0 0 0 0 0 0 0 0 0 0 0 0 0 0 0 0
0 0 0 0 0 0 0 0 0 0 0 0 0 0 0 0 0 0 0 0 0 0 0 0 0 0 0 0 0 0 0.0972606882790791 0 0 0 0 0 0.0467007542921988 0.0202343014525862 0 0 0 0 0 0 0 0 0 0 0 0 0 0 0 0 0 0 0 0 0 0 0 0 0 0 0 0 0 0 0 0 0 0 0 0 0 0 0 0 0 0 0 0 0 0 0 0.0529907090898435 0 0 0 0.0170685962730444 0 0 0 0 0 0 0.133016729341351 0 0.193335626730866 0 0 0 0 0 0 0 0 0 0 0 0 0 0 0 0 0 0 0 0 0 0 0 0 0 0 0 0 0.0639068961572216 0 0 0 0 0 0 0 0 0.375485698383809 0 0 0 0 0 0 0 0 0 0 0 0 0 0 0 0 0 0 0 0 0 0 0 0 0 0 0 0 0 0 0 0 0 0 0 0 0 0 0 0 0 0 0 0 0 0 0 0 0 0 0 0 0 0 0 0 0 0 0 0 0 0 0 0 0 0 0 0 0 0 0 0 0 0 0 0 0 0 0 0 0 0 0 0 0 0 0 0 0 0 0 0 0 0 0 0 0 0 0 0 0 0 0 0 0 0 0 0 0 0 0 0 0 0 0 0 0 0 0 0 0 0 0 0 0 0 0 0 0 0 0 0 0 0 0 0 0 0 0 0 0 0 0 0 0 0 0 0 0 0 0 0 0 0 0 0 0 0 0 0 0 0 0 0 0 0 0 0 0 0 0 0 0 0 0 0 0 0 0 0 0
0 0 0 0 0 0 0 0 0 0 0 0 0 0 0 0 0 0 0 0 0 0 0 0 0 0 0 0 0 0 0 0.0382868704878688 0.054756474380116 0.0479536532281654 0.0656860734777755 0.00682963500287677 0 0 0 0 0.00490441320658767 0 0 0 0 0 0 0 0 0 0 0 0 0 0.115039591927925 0 0 0 0 0 0 0 0 0 0 0 0 0 0 0 0 0 0 0 0 0 0 0 0 0 0 0 0 0 0 0 0 0 0 0 0.0151276081570231 0 0.0247003453967294 0 0 0 0 0 0 0 0 0.196599844885383 0 0.0408832850567074 0 0 0 0 0 0 0 0 0 0 0 0 0 0 0 0 0 0 0 0 0 0 0 0 0 0 0 0 0 0 0 0 0 0 0 0.0298048403275427 0 0 0 0 0 0.0335078903300173 0 0 0 0.00952872055325611 0.086560290873128 0.103703341601377 0.0538267310900357 0.045094543622024 0 0 0 0 0 0 0 0 0 0 0 0 0 0 0 0 0 0 0 0 0 0 0 0 0 0 0 0 0 0 0 0 0 0 0 0.0100915671745387 0 0 0 0 0 0 0 0 0 0 0 0 0 0 0 0 0 0 0 0 0 0 0 0 0 0 0 0 0 0 0 0 0 0 0 0 0 0 0 0 0 0 0 0 0 0 0 0 0 0 0 0 0 0 0 0 0 0 0 0 0 0 0 0 0 0 0 0.0171142792209212 0 0 0 0 0 0 0 0 0 0 0 0 0 0 0 0 0 0 0 0 0 0 0 0 0 0 0 0 0 0 0 0 0 0 0 0 0 0 0 0 0 0 0 0 0 0 0 0 0 0 0 0 0 0 0 0 0 0 0 0
0 0 0 0 0 0 0 0 0 0 0 0 0 0 0 0 0 0 0 0 0 0 0 0 0 0 0 0 0 0 0 0.0268567048032323 0.0346428369776009 0.036701427397715 0 0 0 0 0 0 0 0 0 0 0 0 0 0 0 0 0 0 0 0 0.0583079922459386 0 0 0 0 0 0 0 0 0 0 0 0 0 0 0 0 0 0 0 0 0 0 0 0 0 0.00683142224213236 0 0 0 0 0 0 0 0 0 0.0552674967216053 0.0563843897516877 0.0842182173738629 0 0.0954498354637876 0 0 0 0 0 0.145350184453296 0 0 0.0467717080658003 0 0 0 0 0 0 0 0 0 0 0 0 0 0 0 0 0 0 0 0 0 0 0 0 0 0 0 0 0 0 0 0 0 0 0 0 0 0 0 0 0 0 0 0 0 0.00340683304971944 0.0395613718303384 0.137411345027539 0.105337445288938 0.0338337500994325 0 0 0 0 0 0 0 0 0 0 0 0 0 0 0 0 0 0 0 0 0 0 0 0 0 0 0 0 0 0 0 0 0 0 0 0 0 0 0 0 0 0 0 0 0 0 0 0 0 0 0 0 0 0 0 0 0 0 0 0 0 0 0 0 0 0 0 0 0 0 0 0 0 0 0 0 0 0 0 0 0 0 0 0 0 0 0 0 0 0 0 0 0 0 0 0 0 0 0 0 0 0 0 0.020862766029014 0 0 0 0 0 0 0 0 0 0 0 0 0 0 0 0 0 0 0 0 0 0 0 0 0 0 0 0 0 0 0 0 0 0 0 0 0 0 0 0 0 0.00735561027997228 0 0 0 0 0 0 0 0 0 0 0 0 0 0.00544866289838705 0 0 0 0
0 0 0 0 0 0 0 0 0 0 0 0 0 0 0 0 0 0 0 0 0 0 0 0 0 0 0 0 0 0 0 0 0 0.00280745215484239 0 0 0 0 0 0 0 0 0 0 0 0 0 0 0 0 0 0 0 0 0.00346379341627812 0 0 0 0.0032249635671979 0 0 0 0 0 0 0 0 0 0 0 0 0 0 0 0 0 0 0 0 0 0.00249030629293918 0.00076701836192815 0.000795371340769006 0 0 0.00462530008188938 0.00638059026138045 0 0.0679196168044078 0.128154617929714 0.0815448194883662 0.00879688934927161 0.0265056600785854 0 0.0448663224080411 0.00996363473211291 0.00766800666227844 0 0 0 0 0 0 0.29927882108744 0 0 0 0 0 0 0 0 0 0 0 0 0 0 0 0 0 0 0 0 0 0 0 0 0 0 0 0 0 0 0 0 0 0 0 0.00192736011614426 0 0.0450915220020467 0.0382311854718527 0.11360418367577 0 0.00207148261177337 0.00499841618450873 0.00634699111561258 0.00984235673113442 0.0485042665100809 0.00455915093347424 0.0109794746802007 0.00297991873499913 0 0 0 0 0 0 0 0 0 0 0 0 0 0 0 0 0 0 0 0 0 0 0 0 0 0 0 0 0 0 0 0 0 0 0 0 0 0 0 0 0 0 0 0 0 0 0 0 0 0 0 0 0 0 0 0 0 0 0 0 0 0 0 0 0 0 0 0 0 0 0 0 0 0 0 0 0 0 0 0 0 0 0 0.000628421684272156 0 0 0 0 0 0 0 0 0 0 0 0 0 0 0 0 0 0 0 0 0.00118678659272883 0 0 0 0 0 0 0 0 0 0 0 0 0 0 0 0 0 0 0 0 0 0 0 0 0 0 0 0 0 0 0 0 0 0 0 0 0 0 0 0 0.00210512734626229 0 0.00674322160475239 0 0 0 0 0 0 0 0 0 0.000946949986944517 0 0 0 0 0 0 0
0 0 0 0 0 0 0 0 0 0 0 0 0 0 0 0 0 0 0 0 0 0 0 0 0 0 0 0 0 0 0 0 0 0.00926297776854273 0 0 0 0 0 0 0 0 0 0 0 0 0 0 0 0 0 0 0 0 0.00454996857321953 0 0 0 0.00194868157967485 0 0 0 0 0 0 0 0 0 0 0 0 0 0 0 0 0 0 0 0 0 0.00418437878768422 0.00235939025341798 0.00164069651217361 0.000939535278388048 0 0.00320225418123397 0.0057838218054771 0 0.0590090082074983 0.0827169952215518 0.069920390118494 0.0203604362121978 0.0570149819505752 0 0.0600256304828804 0.00453784363323157 0.0119308483953723 0 0 0 0.00635539987773552 0.00983440094142826 0.221134623727519 0 0 0 0 0 0 0 0 0 0 0 0 0 0 0 0 0 0 0 0 0 0 0 0 0 0 0 0 0 0 0 0 0 0 0 0 0.0015079196981949 0 0.0716231991363711 0.0274615002101849 0.0347101822668915 0 0.00478717177272891 0.00288456154886079 0 0.0059219170581821 0.122636782397651 0.00774155202198274 0.033271919373165 0.0287894853414773 0.00214763621210147 0 0 0 0 0 0 0 0 0 0 0 0 0 0 0 0 0 0 0 0 0 0 0 0 0 0 0 0 0 0 0 0 0 0 0 0 0 0 0 0 0 0 0 0 0 0 0 0 0 0 0 0 0 0 0 0 0 0 0 0 0 0 0 0 0 0 0 0 0 0 0 0 0 0 0 0 0 0 0 0 0 0 0.000511645197664117 0 0 0 0 0 0 0 0 0 0 0 0 0 0 0 0 0 0 0 0 0.00149992681888285 0 0 0 0 0 0 0 0 0 0 0 0 0 0 0 0 0 0 0 0 0 0 0 0 0 0 0 0 0 0 0 0 0 0 0 0 0 0 0 0 0.00234987242022471 0.00145604217486625 0.00783635739138644 0 0 0 0 0 0 0 0 0 0.00101670128963001 0.000969704492264978 0 0.000806553268898406 0.00335710640009414 0 0 0
0 0 0 0 0 0 0 0 0 0 0 0 0.0391189797013839 0 0 0 0 0 0 0 0 0 0 0 0 0 0 0 0 0 0 0 0 0 0 0 0 0 0 0 0 0 0 0 0 0 0 0 0 0 0 0 0 0 0 0.0151865357149253 0 0 0 0 0 0 0 0 0 0 0 0 0 0 0 0 0 0 0 0 0 0 0 0 0 0 0 0 0 0 0 0 0 0 0 0 0 0 0 0 0 0 0 0 0 0 0 0 0 0 0 0 0 0.318453649101498 0 0 0 0 0.0754867934250351 0.0799019052461084 0 0 0.0120395251107297 0 0 0 0 0 0 0 0 0 0 0 0 0 0 0 0 0 0 0 0 0 0 0 0 0 0 0 0 0 0 0 0 0 0 0 0 0 0 0 0 0 0 0 0 0 0 0 0 0.178617725281508 0 0 0 0 0 0 0 0 0 0 0 0 0 0 0 0 0 0 0 0 0 0 0 0 0 0 0 0 0 0 0 0 0 0 0 0 0 0 0 0.126024934273005 0 0 0 0 0 0 0.0163477458328914 0 0 0 0 0 0 0 0 0 0 0 0 0 0 0 0 0 0 0 0 0 0 0 0 0 0 0 0 0 0 0 0 0 0 0 0 0 0 0 0 0 0 0 0 0 0.0477318995984464 0.00721750572586406 0 0.0838728009886052 0 0 0 0 0 0 0 0 0 0 0 0 0 0 0 0 0 0 0 0 0 0 0 0 0 0 0 0 0 0 0 0 0 0 0 0 0 0 0 0 0 0 0 0 0 0 0 0 0 0 0 0 0 0
0 0 0 0 0 0 0 0 0 0 0 0 0 0 0 0.00931549108174007 0 0 0 0 0 0 0 0 0 0 0 0 0 0 0 0 0 0 0 0 0 0 0 0 0 0 0 0.0191573466993943 0 0.00898168987647379 0 0 0 0 0 0 0 0.0364151857716368 0 0 0 0 0 0 0 0.00641323168820786 0 0 0 0 0 0 0 0 0 0 0 0 0 0 0 0 0 0 0 0 0 0 0 0 0 0 0 0 0 0 0 0 0 0 0 0 0 0 0 0 0 0 0 0 0.0440629710874999 0.0303105530257168 0 0 0 0 0 0 0 0 0 0 0 0 0 0.125796981477642 0 0.310537775690445 0 0.0560520034176514 0 0.0139713656882832 0 0 0 0 0 0 0 0 0 0 0 0 0 0 0 0 0 0 0 0 0 0 0 0 0 0 0 0 0 0 0 0 0 0 0 0 0 0 0 0 0 0 0 0 0 0 0.00832060484478117 0 0 0 0 0 0 0 0 0 0 0 0 0 0 0 0 0 0 0 0 0 0 0 0 0 0 0 0 0 0 0 0 0 0 0.0321700487986053 0 0 0 0 0 0 0 0 0 0 0 0 0 0 0 0 0 0 0 0 0 0 0 0 0 0 0 0 0 0 0 0 0 0 0 0 0 0 0 0 0 0 0 0 0 0 0 0 0 0 0 0 0 0 0 0.0757953048118527 0.018971813342995 0.0213022101355778 0.0206640471429904 0.0972269013711203 0.0116875340768575 0 0 0 0 0 0.0528469399705289 0 0 0 0 0 0 0 0 0 0 0 0 0 0 0 0 0 0 0 0 0 0 0 0 0 0 0 0 0 0 0 0 0 0 0 0 0 0 0 0 0
0 0 0 0 0 0 0 0 0 0 0 0 0 0 0 0 0 0 0 0 0 0 0 0 0 0 0 0 0 0.0296564685639433 0.0766372931991845 0 0 0 0 0 0 0 0 0 0 0 0 0 0 0 0 0 0 0 0 0 0 0 0 0 0 0 0 0 0 0 0 0 0 0 0 0 0 0 0 0 0 0 0 0.00596638471636566 0 0 0 0 0.0213057622911945 0.019363264864431 0 0.0268445044822724 0 0 0 0 0 0 0 0 0 0 0 0.0543746675981163 0.0474436490045659 0 0 0 0 0 0 0 0 0.0987259983340815 0 0.0287255514159378 0 0 0 0 0.0578833067261249 0 0 0.335286127757893 0.0568844574641575 0 0 0 0 0.0763544961346119 0 0 0 0 0 0 0 0 0 0 0 0 0 0 0 0 0 0 0 0 0 0 0 0 0 0 0 0 0 0 0 0 0 0 0 0 0 0 0 0 0 0 0 0 0 0.0285402196897286 0 0 0 0 0 0 0 0 0 0 0 0 0 0 0 0 0 0 0 0 0 0 0 0 0 0 0 0 0 0 0 0 0 0 0 0 0 0 0 0 0 0 0 0 0 0 0 0 0 0 0 0 0 0 0 0 0 0 0 0 0 0 0 0 0 0 0 0 0 0 0 0 0 0 0 0 0 0 0 0 0 0 0 0 0 0 0 0 0 0 0 0 0 0.00928282644214497 0 0.0162729322792312 0 0 0 0.0104520890360147 0 0 0 0 0 0 0 0 0 0 0 0 0 0 0 0 0 0 0 0 0 0 0 0 0 0 0 0 0 0 0 0 0 0 0 0 0 0 0 0 0 0 0 0 0 0 0 0 0 0
0 0 0 0 0 0 0 0 0 0 0 0 0 0 0 0 0 0 0 0 0 0 0.0187044798782148 0 0 0 0 0.00788907694747034 0 0 0 0 0 0 0 0 0 0 0 0 0 0 0 0.045050153625377 0.00357375742727487 0.00972885649732146 0 0 0 0.0189695266471071 0 0 0 0.0930706947991471 0 0 0 0 0 0 0 0 0 0 0 0.0557028401029271 0.0732900460013564 0 0 0 0 0 0 0 0 0 0 0 0 0 0 0 0 0 0 0 0 0 0 0 0 0 0 0 0 0 0 0 0 0 0 0 0 0 0 0.0250709873075554 0.010604451112683 0 0.0915502765818328 0 0 0 0 0 0 0 0 0 0 0 0.0484105392160859 0 0 0 0 0 0 0 0 0 0 0 0 0 0 0 0 0 0 0 0 0 0 0 0 0 0 0 0 0 0 0 0 0 0 0 0 0 0 0 0 0 0 0 0 0 0 0.0340152007424154 0 0 0 0 0.00965107853938123 0.0831875932142747 0.00909647379176564 0 0.00528929451973697 0 0 0 0 0 0 0 0 0 0 0 0 0 0 0 0 0 0 0 0 0 0 0 0 0 0 0 0 0 0 0 0 0.0155604025434231 0 0 0 0 0 0 0 0 0 0 0 0 0 0 0 0 0 0 0 0 0 0 0 0 0 0 0 0 0 0 0 0 0 0 0 0 0 0 0 0 0 0 0 0 0 0 0 0 0 0 0 0 0.0908151607516509 0 0.0473816306007049 0.0226614650030466 0.0103553774058844 0.0255193122138036 0 0.065327365261183 0.0566975395031447 0 0 0 0 0 0.0228264197652316 0 0 0 0 0 0 0 0 0 0 0 0 0 0 0 0 0 0 0 0 0 0 0 0 0 0 0 0 0 0 0 0 0 0 0 0 0 0 0 0 0
0 0 0 0 0 0 0 0 0 0 0 0 0 0 0 0 0 0 0 0 0 0 0.083589242537019 0 0 0 0 0 0 0 0 0 0 0 0 0 0 0 0 0 0 0 0 0 0 0 0 0 0 0 0 0 0 0 0 0 0 0 0 0 0 0 0 0 0 0 0.0150009919061225 0 0 0 0 0 0 0 0 0 0 0 0 0 0 0 0 0 0 0 0 0 0 0 0 0 0 0 0 0 0 0 0 0 0 0 0 0 0 0 0 0.263128286763257 0 0 0 0 0 0 0 0 0 0.0401411918389287 0 0 0.151948015682523 0 0 0 0 0 0 0 0 0 0 0 0 0 0 0 0 0 0 0 0 0 0 0 0 0 0 0 0 0 0 0 0 0 0 0 0 0 0 0 0 0 0 0 0 0 0 0.0375379327477602 0 0 0 0 0 0.116976548778998 0 0 0 0 0 0 0 0 0 0 0 0 0 0 0 0 0 0 0 0 0 0 0 0 0 0 0 0 0 0 0 0 0 0 0 0 0 0 0 0 0 0 0 0 0 0 0 0 0 0 0 0 0 0 0 0 0 0 0 0 0 0 0 0 0 0 0 0 0 0 0 0 0 0 0 0 0 0 0 0 0 0 0 0 0 0 0 0 0.0970557608746884 0 0.0699308632434346 0.0129906007104594 0 0.0189707146313365 0 0.056866680199159 0.0174833224642972 0 0 0 0 0 0.0183798476220167 0 0 0 0 0 0 0 0 0 0 0 0 0 0 0 0 0 0 0 0 0 0 0 0 0 0 0 0 0 0 0 0 0 0 0 0 0 0 0 0 0
0 0 0 0 0 0 0 0 0 0 0 0 0 0 0 0 0 0 0 0 0 0 0 0 0 0 0 0 0 0.0190579292255714 0.0315170504567888 0 0 0 0 0 0 0 0 0 0 0 0 0 0.00306602553645502 0.00716733779447067 0 0 0 0 0 0 0 0 0 0 0 0 0 0 0 0 0 0 0 0 0 0.206842572798943 0 0 0 0.00777284444323618 0.00412078588141283 0 0 0 0 0 0 0 0.0100562746512385 0.00374293006472533 0 0 0 0 0 0 0 0 0 0 0 0 0 0.0303769244825992 0.0371498386353278 0 0 0 0 0 0 0 0.175606661120312 0 0 0 0 0 0 0 0.0905025786743011 0 0 0 0 0 0 0 0 0 0 0 0 0 0 0.0102414320949636 0 0 0 0 0 0 0 0 0 0 0 0 0 0 0 0 0 0 0 0 0 0 0 0 0 0 0 0 0 0 0 0 0 0 0 0 0 0 0 0.0826547821726859 0 0 0 0 0 0 0 0 0 0 0 0 0 0 0 0 0 0 0 0 0 0.00297533642678566 0 0 0 0 0 0.0262948526312178 0 0 0 0 0 0 0 0 0 0 0 0.125027084100814 0 0 0 0 0 0 0.0379871265195647 0 0 0 0 0 0 0 0 0 0 0 0 0 0 0 0 0 0 0 0 0 0 0 0 0 0 0 0 0 0 0 0 0 0 0 0 0 0 0 0 0 0 0 0 0 0.0495877205579741 0 0 0.038251911730613 0 0 0 0 0 0 0 0 0 0 0 0 0 0 0 0 0 0 0 0 0 0 0 0 0 0 0 0 0 0 0 0 0 0 0 0 0 0 0 0 0 0 0 0 0 0 0 0 0 0 0 0 0 0
0 0 0 0 0 0 0 0 0 0 0 0 0 0 0 0 0 0 0 0 0 0 0 0 0 0 0 0 0 0 0 0 0 0 0 0 0 0 0 0 0 0 0 0 0 0 0 0 0 0 0 0 0 0 0 0 0 0 0 0 0 0 0 0 0 0 0 0.0367503103919651 0 0.687235580659464 0 0 0 0 0 0 0 0 0 0 0 0 0 0 0 0 0 0 0 0 0 0 0 0 0 0 0 0 0 0 0 0 0 0 0 0 0 0 0 0 0 0.204409460512567 0 0 0 0 0 0 0 0 0 0 0 0 0.0456924098418439 0 0 0 0 0 0 0 0 0 0 0 0 0 0 0 0 0 0 0 0 0 0 0 0 0 0 0 0 0 0 0 0 0 0 0 0 0 0 0 0 0 0 0 0 0 0 0 0 0 0 0 0.0259122385941593 0 0 0 0 0 0 0 0 0 0 0 0 0 0 0 0 0 0 0 0 0 0 0 0 0 0 0 0 0 0 0 0 0 0 0 0 0 0 0 0 0 0 0 0 0 0 0 0 0 0 0 0 0 0 0 0 0 0 0 0 0 0 0 0 0 0 0 0 0 0 0 0 0 0 0 0 0 0 0 0 0 0 0 0 0 0 0 0 0 0 0 0 0 0 0 0 0 0 0 0 0 0 0 0 0 0 0 0 0 0 0 0 0 0 0 0 0 0 0 0 0 0 0 0 0 0 0 0 0 0 0 0 0 0 0 0 0 0 0 0 0
0.0031171198685921 0 0 0 0 0 0 0 0 0 0 0 0 0 0 0 0 0 0 0.00462336241378934 0.0250922893982827 0 0 0 0 0 0 0.0125608338748993 0 0.0127580923838049 0.0195778599395792 0 0 0 0 0 0 0 0 0 0 0 0 0 0 0.0122525150312319 0 0 0 0 0.00825256939453031 0 0 0 0 0 0 0 0 0.0170200414337015 0 0 0.0266077857176195 0 0 0 0 0.182616905027734 0.11639721368815 0.236872305936085 0 0.0260055109918848 0 0 0 0 0.0354744315392142 0 0 0 0 0 0 0 0 0 0 0 0 0 0 0 0 0 0 0.0187202652380096 0.011738537037608 0 0 0 0 0 0 0 0 0 0 0 0 0 0.081880849076586 0 0 0.0234957560970265 0 0 0 0 0 0 0 0 0 0 0.109780367717576 0.0151553881940948 0 0 0 0 0 0 0 0 0 0 0 0 0 0 0 0 0 0 0 0 0 0 0 0 0 0 0 0 0 0 0 0 0 0 0 0 0 0 0 0 0 0 0 0 0 0 0 0 0 0 0 0 0 0 0 0 0 0 0 0 0 0 0 0 0 0 0 0 0 0 0 0 0 0 0 0 0 0 0 0 0 0 0 0 0 0 0 0 0 0 0 0 0 0 0 0 0 0 0 0 0 0 0 0 0 0 0 0 0 0 0 0 0 0 0 0 0 0 0 0 0 0 0 0 0 0 0 0 0 0 0 0 0 0 0 0 0 0 0 0 0 0 0 0 0 0 0 0 0 0 0 0 0 0 0 0 0 0 0 0 0 0 0 0 0 0 0 0 0 0 0 0 0 0 0 0 0 0 0 0 0 0 0 0 0 0 0 0 0 0 0 0
0 0 0 0 0 0 0 0 0 0 0 0 0 0 0 0 0 0 0 0 0 0 0 0 0 0 0 0 0 0.09207930439144 0.142722921806732 0 0 0 0 0 0 0 0 0 0 0 0 0 0 0.0191786220161717 0 0 0 0 0 0 0 0 0 0 0 0 0 0 0 0 0 0 0 0 0 0 0 0 0 0 0 0 0 0 0 0 0 0 0.0326669060745665 0 0 0 0 0 0 0 0 0 0 0 0 0 0 0.115900071464305 0.0278252645093998 0 0 0 0 0 0 0 0 0 0.0936244567508471 0 0 0.257570475987338 0 0 0 0 0 0.0265005128676358 0 0 0 0 0 0.0237993642346327 0 0 0 0 0 0 0 0 0 0 0 0 0 0 0 0 0 0 0 0 0 0 0 0 0 0 0 0 0 0 0 0 0 0 0 0 0 0 0 0 0 0 0 0 0 0.0809741476865786 0 0 0 0 0 0 0 0 0 0 0 0 0 0 0 0 0 0 0 0 0 0 0 0 0 0 0 0 0 0 0 0 0 0 0 0 0 0 0 0.0196374258279812 0 0 0 0 0 0 0 0 0 0 0 0 0 0 0 0 0 0 0 0 0 0 0 0 0 0 0 0 0 0 0 0 0 0 0 0 0 0 0 0 0 0 0 0 0 0 0 0 0 0 0 0 0.0270926816638576 0 0 0.0404278447185146 0 0 0 0 0 0 0 0 0 0 0 0 0 0 0 0 0 0 0 0 0 0 0 0 0 0 0 0 0 0 0 0 0 0 0 0 0 0 0 0 0 0 0 0 0 0 0 0 0 0 0 0 0 0
0 0 0 0 0 0 0 0 0 0 0 0 0 0 0 0 0 0 0 0 0 0 0 0 0 0 0 0 0 0 0 0 0 0 0 0 0 0 0 0 0 0 0 0 0 0 0 0 0 0 0 0 0 0 0 0 0 0 0 0 0 0 0 0 0 0 0 0 0 0 0 0 0 0 0 0 0 0 0 0 0 0 0 0 0 0 0 0 0 0 0 0 0 0 0 0 0 0 0 0 0 0 0 0 0 0 0 0 0 0 0 0.0278283764661663 0 0 0 0 0 0 0 0 0 0.47278282642757 0 0.253855372150139 0.0224175645413878 0.223115860414737 0 0 0 0 0 0 0 0 0 0 0 0 0 0 0 0 0 0 0 0 0 0 0 0 0 0 0 0 0 0 0 0 0 0 0 0 0 0 0 0 0 0 0 0 0 0 0 0 0 0 0 0 0 0 0 0 0 0 0 0 0 0 0 0 0 0 0 0 0 0 0 0 0 0 0 0 0 0 0 0 0 0 0 0 0 0 0 0 0 0 0 0 0 0 0 0 0 0 0 0 0 0 0 0 0 0 0 0 0 0 0 0 0 0 0 0 0 0 0 0 0 0 0 0 0 0 0 0 0 0 0 0 0 0 0 0 0 0 0 0 0 0 0 0 0 0 0 0 0 0 0 0 0 0 0 0 0 0 0 0 0 0 0 0 0 0 0 0 0 0 0 0 0 0 0 0 0 0 0 0 0 0 0 0 0 0 0 0 0 0 0 0
0 0 0 0 0 0 0 0 0 0 0 0 0.262767781592093 0 0 0 0 0 0 0 0 0 0 0 0 0 0 0 0 0 0 0 0 0 0.0944846004220161 0 0 0 0 0 0 0 0 0 0 0 0 0 0 0 0 0 0 0 0 0.269773013041348 0.0800932276333647 0 0 0 0 0 0 0 0 0 0 0 0 0 0 0 0 0 0 0 0 0 0 0 0 0 0 0 0 0 0 0 0 0 0 0 0 0 0 0 0 0 0 0 0 0 0 0 0.0708859292430335 0 0 0 0 0 0 0 0 0 0 0 0 0 0 0 0 0 0 0 0 0 0 0 0.0154467215254319 0 0 0 0 0 0 0 0 0 0 0 0 0 0 0 0 0 0 0 0 0 0 0 0 0 0 0 0 0 0 0 0 0 0 0 0 0 0 0.0767500351789063 0 0 0 0 0 0 0 0 0 0 0 0 0 0 0 0 0 0 0 0 0 0 0 0 0 0 0 0 0 0 0 0 0 0 0 0 0 0 0 0.068714157810732 0 0 0 0 0 0 0 0 0 0 0 0 0 0 0 0 0 0 0 0 0 0 0 0 0 0 0 0 0 0 0 0 0 0 0 0 0 0 0 0 0 0 0 0 0 0 0 0 0 0 0 0 0.0299756508920985 0 0 0.0311088826609762 0 0 0 0 0 0 0 0 0 0 0 0 0 0 0 0 0 0 0 0 0 0 0 0 0 0 0 0 0 0 0 0 0 0 0 0 0 0 0 0 0 0 0 0 0 0 0 0 0 0 0 0 0 0
0 0 0 0 0 0 0 0 0 0 0 0 0.0298946931465036 0 0 0 0 0 0 0 0 0 0 0 0 0 0 0 0 0.00697359569499118 0.0143635623199348 0 0 0 0 0 0 0 0 0 0 0 0 0 0 0 0 0 0 0 0 0 0 0 0 0 0 0 0 0 0 0 0 0 0 0 0 0 0 0 0 0 0 0 0 0 0 0 0 0 0.010390595885951 0 0 0 0 0 0 0 0 0 0 0 0 0 0 0.0121218067701041 0.0213526745456292 0 0 0 0 0 0 0 0.0472207355649489 0 0.204219539557882 0 0 0 0 0 0.00997929839974174 0 0 0 0.0839709962421647 0 0.108555267851435 0 0 0 0 0 0 0 0 0 0 0 0 0 0 0 0 0 0 0 0 0 0 0 0 0 0 0 0 0 0 0 0 0 0 0 0 0 0 0 0 0 0 0 0 0 0 0 0 0.261743767575343 0 0 0 0 0 0 0 0 0 0 0 0 0 0 0 0 0 0 0 0 0 0 0 0 0 0 0 0 0 0 0 0 0 0 0 0 0 0 0 0.0179608871742867 0 0 0 0 0 0 0 0 0 0 0 0 0 0 0 0 0 0 0 0 0 0 0 0 0 0 0 0 0 0 0 0 0 0 0 0 0 0 0 0 0 0 0 0 0 0 0 0 0 0 0 0 0.00682465634022023 0.0194592658642369 0.00586753900564532 0.139101118060981 0 0 0 0 0 0 0 0 0 0 0 0 0 0 0 0 0 0 0 0 0 0 0 0 0 0 0 0 0 0 0 0 0 0 0 0 0 0 0 0 0 0 0 0 0 0 0 0 0 0 0 0 0 0
0 0 0 0 0 0 0 0 0 0 0 0 0 0 0 0 0 0 0 0 0 0 0 0 0 0 0.0753938002843826 0 0 0 0 0 0 0 0 0 0 0 0 0 0 0 0 0 0 0 0 0 0 0 0 0 0 0 0 0 0 0 0 0 0 0 0 0 0 0 0 0 0 0 0 0 0 0 0 0 0 0 0 0 0 0 0 0 0 0 0 0 0 0 0 0 0 0 0 0 0 0 0 0 0 0 0 0 0 0 0.105836130351354 0 0 0 0 0 0 0 0 0.256500331290336 0 0.0940707783686232 0.0709144334303747 0.0270689098664023 0 0 0 0 0 0 0 0 0 0 0 0 0 0 0 0 0 0 0 0 0 0 0 0 0 0 0 0 0 0 0 0 0 0 0 0 0 0 0 0 0 0 0 0 0 0 0 0.0557557045706255 0 0 0 0 0 0 0 0 0.0117738624395483 0 0 0 0 0 0 0 0 0 0 0 0 0 0 0 0 0 0 0 0 0 0 0 0 0 0 0 0 0 0 0 0 0 0 0 0 0 0 0 0 0 0 0 0 0 0 0 0 0 0 0 0 0 0 0 0 0 0 0 0 0 0 0 0 0 0 0 0 0 0 0 0 0 0 0 0 0 0 0 0 0 0 0 0 0 0.119796797315132 0.0587782764032481 0 0 0 0.0815684157020054 0 0 0 0 0 0 0 0 0 0.0108577983453073 0.0316847616326609 0 0 0 0 0 0 0 0 0 0 0 0 0 0 0 0 0 0 0 0 0 0 0 0 0 0 0 0 0 0 0 0 0 0 0 0 0 0 0
0 0 0 0 0 0 0 0 0 0 0 0 0 0 0 0 0 0 0 0 0 0 0 0 0 0 0 0 0 0 0 0 0 0 0 0 0 0 0 0 0 0 0 0 0 0 0 0 0 0 0 0 0 0 0 0 0 0 0 0 0 0 0 0 0 0 0 0 0 0 0 0 0 0 0 0 0 0 0 0 0 0 0 0 0 0 0 0 0 0 0 0 0 0 0 0 0 0 0 0 0 0 0 0 0 0 0 0 0.0552045069205398 0 0 0 0 0 0 0 0.0737779145391047 0 0.178280495493139 0.276613287468647 0.0739905080736648 0 0 0 0 0 0 0 0 0 0 0 0 0 0 0 0 0 0 0 0 0 0 0 0 0 0 0 0 0 0 0 0 0 0 0 0 0 0 0 0 0 0 0 0 0 0 0.087847999939817 0 0 0 0 0 0 0 0 0 0 0 0 0 0 0 0 0 0 0 0 0 0 0 0 0 0 0 0 0 0 0 0 0 0 0 0 0 0 0 0 0 0 0 0 0 0 0 0 0 0 0 0 0 0 0 0 0 0 0 0 0 0 0 0 0 0 0 0 0 0 0 0 0 0 0 0 0 0 0 0 0 0 0 0 0 0 0 0 0 0 0 0 0 0 0.126468697951322 0 0 0 0 0.106562658965975 0 0.0212539306477893 0 0 0 0 0 0 0 0 0 0 0 0 0 0 0 0 0 0 0 0 0 0 0 0 0 0 0 0 0 0 0 0 0 0 0 0 0 0 0 0 0 0 0 0 0 0 0 0
0 0 0 0 0 0 0 0 0 0 0 0 0.038611674426168 0 0 0 0 0 0 0 0 0 0 0 0 0 0.0396095873453795 0 0 0 0 0 0 0 0 0 0 0 0 0 0 0 0 0 0 0 0 0 0 0 0 0 0 0 0 0 0 0 0 0 0 0 0 0 0 0 0 0 0 0 0 0 0 0 0 0 0 0 0 0 0 0 0 0 0 0 0 0 0 0 0 0 0 0 0 0 0 0 0 0 0 0 0 0 0.00987035911165474 0 0 0 0 0 0 0 0 0 0 0.150590955001676 0.0322050514281436 0.103233714588751 0 0.120347484327963 0 0 0 0 0 0 0 0 0 0 0 0 0 0 0 0 0 0 0 0 0 0 0 0 0 0 0 0 0 0 0 0 0 0 0 0 0 0 0 0 0 0 0 0 0 0 0 0.315028272243498 0 0 0 0 0 0 0 0 0 0 0 0 0 0 0 0 0 0 0 0 0 0 0 0 0 0 0 0 0 0 0 0 0 0 0 0 0 0 0 0 0 0 0 0 0 0 0 0 0 0 0 0 0 0 0 0 0 0 0 0 0 0 0 0 0 0 0 0 0 0 0 0 0 0 0 0 0 0 0 0 0 0 0 0 0 0 0 0 0 0 0 0 0 0 0.022540234173655 0.159034148582448 0 0 0 0.00892851877066348 0 0 0 0 0 0 0 0 0 0 0 0 0 0 0 0 0 0 0 0 0 0 0 0 0 0 0 0 0 0 0 0 0 0 0 0 0 0 0 0 0 0 0 0 0 0 0 0 0 0
0 0 0 0 0 0 0 0 0 0 0 0 0.111516994810405 0 0 0 0 0 0 0 0 0 0 0 0 0 0.125970167887847 0 0 0 0 0 0 0 0 0 0 0 0 0 0 0 0 0 0 0 0 0 0.0275542952302084 0 0 0 0 0 0 0 0 0 0 0 0 0 0 0 0 0 0 0 0 0 0 0 0 0 0 0 0 0 0 0 0 0 0 0 0 0 0 0 0 0 0 0 0 0 0 0 0 0 0 0 0 0 0 0 0 0 0 0 0 0 0 0 0 0 0 0 0.01053430519161 0.137257641129329 0.103129470316083 0 0.0339294926058264 0 0 0 0 0 0 0 0 0 0 0 0 0 0 0 0 0 0 0 0 0 0 0 0 0 0 0 0 0 0 0 0 0 0 0 0 0 0 0 0 0 0 0 0 0 0 0.182687437001511 0 0 0 0 0 0 0 0 0 0 0 0 0 0 0 0 0 0 0 0.0233852891928329 0 0 0 0 0 0 0 0 0 0 0 0 0 0 0 0 0 0 0 0 0 0 0 0 0 0 0 0 0 0 0 0 0 0 0 0 0 0 0 0 0 0 0 0 0 0 0 0 0 0 0 0 0 0 0 0 0 0 0 0 0 0 0 0 0 0 0 0 0 0 0 0 0 0 0.192183823506382 0.0202574353487976 0 0 0 0.0315936477791681 0 0 0 0 0 0 0 0 0 0 0 0 0 0 0 0 0 0 0 0 0 0 0 0 0 0 0 0 0 0 0 0 0 0 0 0 0 0 0 0 0 0 0 0 0 0 0 0 0 0
0 0 0 0 0 0 0 0 0 0 0 0 0.0582584560156176 0 0 0 0 0 0 0 0 0 0.0697582218993761 0 0 0 0.0364977737456617 0 0 0 0 0 0 0 0.0154841221617118 0 0 0 0 0 0 0 0 0 0 0 0 0 0.11901319840478 0 0 0 0 0 0 0 0 0 0 0 0 0 0 0 0 0 0 0 0 0 0 0 0 0 0 0 0 0 0 0 0 0 0 0 0 0 0 0 0 0 0 0 0 0 0 0 0 0 0 0 0 0 0 0 0 0 0 0.0945478191156179 0.103252066208249 0 0 0 0 0 0 0 0 0.0365590966177597 0 0.0337857308878293 0 0 0 0 0 0 0 0 0 0 0 0 0 0 0 0 0 0 0 0 0 0 0 0 0 0 0 0 0 0 0 0 0 0 0 0 0 0 0 0 0 0 0 0 0 0 0 0.232514734962269 0.0394377338525489 0.0102885875087478 0 0 0 0.0420777045805387 0 0 0 0 0 0 0 0 0 0 0 0 0 0.0203693247647937 0 0 0 0 0 0 0 0 0 0 0 0 0 0 0 0 0 0 0 0 0 0 0 0 0 0 0 0 0 0 0 0 0 0 0 0 0 0 0 0 0 0 0 0 0 0 0 0 0 0 0 0 0 0 0 0 0 0 0 0 0 0 0 0 0 0 0 0 0 0 0 0 0 0 0.0284030124546937 0 0.0597524168198048 0 0 0 0 0 0 0 0 0 0 0 0 0 0 0 0 0 0 0 0 0 0 0 0 0 0 0 0 0 0 0 0 0 0 0 0 0 0 0 0 0 0 0 0 0 0 0 0 0 0 0 0 0
0 0 0 0 0 0 0 0 0 0 0 0 0 0 0 0 0 0 0 0 0 0 0 0 0 0 0 0.0256203380861224 0 0.0130132454541067 0.0180796591483044 0 0 0 0 0 0 0 0 0 0 0 0 0 0 0.0407224724142161 0 0 0 0 0 0 0 0 0 0 0 0 0 0 0 0 0 0 0 0 0 0 0 0 0 0 0 0 0 0 0 0 0 0 0.00883633059603674 0 0 0.00451080921487389 0 0 0 0 0 0 0 0 0 0 0 0.0141097305946165 0.00626065761557639 0 0 0 0 0 0 0 0 0.186247628793309 0.0504542077342986 0 0 0 0 0 0.0097228179391112 0.341012769680207 0 0 0 0 0 0 0 0 0 0.0809164531059493 0 0.200492879623272 0 0 0 0 0 0 0 0 0 0 0 0 0 0 0 0 0 0 0 0 0 0 0 0 0 0 0 0 0 0 0 0 0 0 0 0 0 0 0 0 0 0 0 0 0 0 0 0 0 0 0 0 0 0 0 0 0 0 0 0 0 0 0 0 0 0 0 0 0 0 0 0 0 0 0 0 0 0 0 0 0 0 0 0 0 0 0 0 0 0 0 0 0 0 0 0 0 0 0 0 0 0 0 0 0 0 0 0 0 0 0 0 0 0 0 0 0 0 0 0 0 0 0 0 0 0 0 0 0 0 0 0 0 0 0 0 0 0 0 0 0 0 0 0 0 0 0 0 0 0 0 0 0 0 0 0 0 0 0 0 0 0 0 0 0 0 0 0 0 0 0 0 0 0 0 0 0 0 0 0 0 0 0 0 0 0 0 0 0 0 0 0
0 0 0 0 0 0 0 0 0 0 0 0 0 0 0 0 0.0782812431779486 0 0 0 0 0 0 0 0 0 0 0 0 0 0 0 0 0 0 0 0 0 0 0 0 0 0 0 0 0.0140425203335342 0 0 0 0 0 0 0 0 0 0 0 0 0 0.130297704135733 0 0 0 0 0 0 0 0 0 0 0 0 0 0 0 0 0 0 0 0 0 0 0 0 0 0 0 0 0 0 0 0 0 0 0 0 0 0 0 0 0 0 0 0 0 0 0 0 0 0 0 0 0 0 0 0 0 0 0 0 0 0 0 0 0.219070823484562 0.0195680077181548 0 0 0 0 0 0 0 0 0 0 0 0 0 0 0 0 0 0 0 0 0 0 0 0 0 0 0 0 0 0 0 0 0 0 0 0 0 0 0 0 0 0 0 0 0 0 0.0215584660137964 0 0.115459221077671 0 0 0 0 0 0 0 0 0 0 0 0 0 0 0 0 0 0 0 0 0 0 0 0 0 0 0 0 0 0 0 0 0 0.0286017261430503 0.0600470782741651 0 0 0 0 0 0 0 0 0 0 0 0 0 0 0 0 0 0 0 0 0 0 0 0.0080563994052263 0 0 0 0 0 0 0 0 0 0 0 0 0 0 0 0 0 0 0 0 0 0 0 0 0 0 0 0 0 0 0 0 0 0 0 0 0 0 0 0 0 0 0 0 0.0090575937219173 0.0370458291056612 0.133310765959291 0.0582678036044775 0.0673348178448102 0 0 0 0 0 0 0 0 0 0 0 0 0 0 0 0 0 0 0 0 0 0 0 0 0 0 0 0 0 0 0 0 0 0 0
0 0 0 0 0 0 0 0 0 0 0 0 0 0 0 0.00924752975441868 0 0 0 0 0 0 0 0 0 0 0 0.00589164191961883 0 0 0 0 0 0 0 0 0 0 0 0 0 0 0 0 0 0 0 0 0 0 0 0 0 0 0 0 0 0 0 0 0 0 0 0 0 0 0 0 0 0 0 0 0 0 0 0 0 0 0 0 0 0 0 0 0 0 0 0 0 0 0 0 0 0 0 0 0 0 0 0 0 0 0 0 0 0.30121257228022 0 0 0 0 0 0 0 0.119959164646733 0 0 0 0 0 0 0 0.0530120943928376 0 0 0.147635343232499 0.273473723802407 0 0 0 0 0 0 0 0 0 0 0 0 0 0 0 0 0 0 0 0 0 0 0 0 0 0 0 0 0 0 0 0 0 0 0 0 0 0 0 0 0 0 0 0 0 0 0 0 0 0 0 0 0 0 0 0 0 0 0 0 0 0 0 0 0 0 0 0 0 0 0 0 0 0 0 0 0 0 0 0 0 0 0 0 0 0 0 0 0 0 0 0 0 0 0 0 0 0 0 0 0 0 0 0 0 0 0 0 0 0 0 0 0 0 0 0 0 0 0 0 0 0 0 0 0 0 0 0 0 0 0 0 0 0 0 0 0 0 0 0.034764981525401 0.0178986257564087 0 0 0.0281361979693779 0 0 0 0 0 0 0.00876812472007749 0 0 0 0 0 0 0 0 0 0 0 0 0 0 0 0 0 0 0 0 0 0 0 0 0 0 0 0 0 0 0 0 0 0 0 0 0 0 0 0 0
0 0 0 0 0 0 0 0 0 0 0 0 0 0 0 0 0.355388978464298 0 0 0 0 0 0 0 0 0 0 0 0 0 0 0 0 0 0 0 0 0 0 0 0 0 0 0 0 0 0 0 0 0 0 0 0 0 0 0 0 0 0 0.0451620823272997 0 0 0 0 0 0 0 0 0 0 0 0 0 0 0 0 0 0 0 0 0 0 0 0 0 0 0 0 0 0 0 0 0 0 0 0 0 0 0 0 0 0 0 0 0 0 0 0 0 0 0.0169034131645125 0.101384993813628 0 0.0174799015373181 0 0 0 0 0 0 0 0 0.162049968139776 0.243609273663084 0 0.0496912957257944 0 0 0 0 0 0 0 0 0 0 0 0 0 0 0 0 0 0 0 0 0 0 0 0 0 0 0 0 0 0 0 0 0 0 0 0 0 0 0 0 0 0 0 0 0 0 0 0 0 0 0 0 0 0 0 0 0 0 0 0 0 0 0 0 0 0 0 0 0 0 0 0 0 0 0 0 0 0 0 0 0 0 0 0 0 0 0 0 0 0 0 0 0 0 0 0 0 0 0 0 0 0 0 0 0 0 0 0 0 0 0 0 0 0 0 0 0 0 0 0 0 0 0 0 0 0 0 0 0 0 0 0 0 0 0 0 0 0 0 0 0 0 0 0 0 0 0 0 0 0 0 0 0 0 0.00833009316428945 0 0 0 0 0 0 0 0 0 0 0 0 0 0 0 0 0 0 0 0 0 0 0 0 0 0 0 0 0 0 0 0 0 0 0 0 0
0 0 0 0 0 0 0 0 0 0 0 0 0 0 0 0 0 0 0 0 0 0 0 0 0 0 0 0.0127628458996306 0 0 0 0 0 0 0 0 0 0 0 0 0 0 0 0 0 0 0 0 0 0 0 0 0 0 0 0 0 0 0 0 0 0 0 0 0 0 0 0 0 0 0 0 0 0 0 0 0 0 0 0 0 0 0 0 0 0 0 0 0 0 0 0 0 0 0 0 0 0 0 0 0 0 0 0 0 0.0877045351352025 0 0 0 0 0 0.0136831106269714 0 0.170078639121534 0 0 0 0 0 0 0 0.211889449532107 0.0141507609873635 0.441151599845546 0.0485790588516456 0 0 0 0 0 0 0 0 0 0 0 0 0 0 0 0 0 0 0 0 0 0 0 0 0 0 0 0 0 0 0 0 0 0 0 0 0 0 0 0 0 0 0 0 0 0 0 0 0 0 0 0 0 0 0 0 0 0 0 0 0 0 0 0 0 0 0 0 0 0 0 0 0 0 0 0 0 0 0 0 0 0 0 0 0 0 0 0 0 0 0 0 0 0 0 0 0 0 0 0 0 0 0 0 0 0 0 0 0 0 0 0 0 0 0 0 0 0 0 0 0 0 0 0 0 0 0 0 0 0 0 0 0 0 0 0 0 0 0 0 0 0 0 0 0 0 0 0 0 0 0 0 0 0 0 0 0 0 0 0 0 0 0 0 0 0 0 0 0 0 0 0 0 0 0 0 0 0 0 0 0 0 0 0 0 0 0 0 0 0 0 0 0
0 0 0 0 0 0 0 0 0 0 0 0 0.198128586883863 0 0 0 0 0 0 0 0 0 0 0 0 0.519016017845093 0 0 0 0 0 0 0 0 0.0901097006647179 0 0 0 0 0 0 0.107442060404286 0 0 0 0 0 0 0 0 0 0 0 0 0 0.0853036342020402 0 0 0 0 0 0 0 0 0 0 0 0 0 0 0 0 0 0 0 0 0 0 0 0 0 0 0 0 0 0 0 0 0 0 0 0 0 0 0 0 0 0 0 0 0 0 0 0 0 0 0 0 0 0 0 0 0 0 0 0 0 0 0 0 0 0 0 0 0 0 0 0 0 0 0 0 0 0 0 0 0 0 0 0 0 0 0 0 0 0 0 0 0 0 0 0 0 0 0 0 0 0 0 0 0 0 0 0 0 0 0 0 0 0 0 0 0 0 0 0 0 0 0 0 0 0 0 0 0 0 0 0 0 0 0 0 0 0 0 0 0 0 0 0 0 0 0 0 0 0 0 0 0 0 0 0 0 0 0 0 0 0 0 0 0 0 0 0 0 0 0 0 0 0 0 0 0 0 0 0 0 0 0 0 0 0 0 0 0 0 0 0 0 0 0 0 0 0 0 0 0 0 0 0 0 0 0 0 0 0 0 0 0 0 0 0 0 0 0 0 0 0 0 0 0 0 0 0 0 0 0 0 0 0 0 0 0 0 0 0 0 0 0 0 0 0 0 0 0 0 0 0 0 0 0 0 0 0 0 0 0 0
0.00230040497830169 0.0172938653952017 0.00350197154836682 0 0.0144241850587744 0.0151360272725114 0 0.0162639597079303 0.00667727557947069 0.0209733442796538 0.0074071619570908 0.0447480038684208 0 0.023136833567356 0.032647259645023 0.0660299053262696 0.014590073737047 0.0027583220618985 0 0 0 0 0 0 0 0 0 0 0 0.04331846738996 0.322536919072639 0 0 0 0 0 0.0114584703582893 0.00470305877107639 0 0 0 0 0 0 0 0 0 0 0 0 0 0 0 0 0 0 0 0 0 0 0 0 0 0 0 0 0 0 0 0 0.0182358455270465 0 0 0.00391531911027289 0 0.00182791213822682 0 0 0 0 0 0.00782575377985418 0 0 0 0.0277756605245732 0.00250478918547967 0 0 0.00756956207554293 0 0 0 0 0 0.00890109758624815 0.0680874296603619 0 0.0117384459939051 0.00472126409592987 0 0 0 0 0 0.00473643473990462 0 0 0 0.00272655825015645 0 0 0 0 0 0 0 0 0 0 0 0 0 0 0 0 0 0 0.00256731096783874 0 0 0 0 0.00271281297749433 0 0.0165862059958497 0.104027862452659 0.0288369916650051 0.00202079042203417 0 0 0 0 0 0 0 0 0 0 0 0 0 0 0 0.00277644327633595 0 0 0 0 0 0 0 0 0 0 0 0 0 0 0 0 0 0 0 0 0 0 0 0 0 0 0 0 0 0 0 0 0 0 0 0 0 0 0 0 0 0 0 0 0 0 0 0 0 0 0 0 0 0 0 0 0 0 0 0 0 0 0 0 0 0 0 0 0 0 0 0 0 0 0 0 0 0 0 0 0 0 0 0 0 0 0 0 0 0 0 0 0 0 0 0 0 0 0 0 0 0 0 0 0 0 0 0 0 0 0 0 0 0 0 0 0 0 0 0 0 0 0 0 0 0 0 0 0 0 0 0 0 0 0 0 0 0 0 0 0 0 0 0 0 0 0 0 0 0 0 0 0 0 0 0 0 0 0 0 0 0 0
0 0 0 0 0 0 0 0 0 0 0 0 0 0.0131670041350676 0 0 0 0 0 0.00745779313235973 0 0 0 0 0 0 0.0167525032142925 0 0 0 0.0134736274571684 0 0 0 0 0 0 0 0 0 0 0 0 0 0.0594045024618685 0 0 0 0 0 0 0 0 0 0 0.0227730235518959 0 0 0 0 0 0 0 0 0 0 0 0 0 0 0 0 0 0 0 0 0 0 0 0 0 0 0 0 0 0 0.00327927484200348 0 0 0 0 0 0 0 0 0 0 0 0 0 0 0 0 0 0 0 0 0 0 0 0 0 0 0 0.0122522882477138 0 0 0 0 0 0 0 0 0 0 0 0 0.0130256551887715 0 0 0 0 0 0 0 0 0 0 0 0 0 0 0 0 0 0 0 0 0 0 0 0 0 0 0 0 0 0 0 0 0 0 0 0 0 0 0 0 0.448801085549273 0.178717820500924 0.0181726480827693 0 0 0.0448814504926657 0 0 0 0 0 0 0 0 0 0 0 0 0 0 0 0 0.115860738147193 0 0 0 0 0 0 0 0 0 0 0 0 0 0 0.0118849374955991 0 0 0 0 0 0 0 0 0 0 0 0 0 0 0 0 0 0.0200956475004343 0 0 0 0 0 0 0 0 0 0 0 0 0 0 0 0 0 0 0 0 0 0 0 0 0 0 0 0 0 0 0 0 0 0 0 0 0 0 0 0 0 0 0 0 0 0 0 0 0 0 0 0 0 0 0 0 0 0 0 0 0 0 0 0 0 0 0 0 0 0 0 0 0 0 0 0 0 0 0 0 0 0 0 0 0 0 0 0 0 0 0 0 0 0
0 0 0 0 0 0 0 0 0 0 0 0 0 0 0 0 0 0 0 0 0 0 0 0 0 0 0 0.170688776807457 0 0 0 0 0 0 0 0 0 0 0 0 0 0 0 0.0107039831426776 0 0.0504866684656266 0 0 0 0 0 0 0 0.114758908408979 0 0 0 0 0 0 0.0912274669997725 0 0 0 0.0260934807979807 0.0794554451150741 0.0512922132738603 0 0 0 0 0 0 0 0 0 0 0 0 0 0 0 0 0 0 0 0 0 0 0 0 0 0 0 0 0 0 0 0 0 0 0 0 0 0 0 0 0 0 0 0 0 0 0 0 0 0 0 0 0 0 0 0 0 0 0 0 0 0 0 0 0 0 0 0 0 0 0 0 0 0 0 0 0 0 0 0 0 0 0 0 0 0 0 0 0 0 0 0 0 0 0 0 0 0 0 0 0 0.0218771405006124 0 0 0 0.0489457896134662 0 0.113325219815227 0 0 0 0 0 0 0 0 0 0 0 0 0 0 0 0 0 0 0 0 0 0 0 0 0 0 0 0 0 0 0 0 0 0.0106011269326348 0.0671945656817963 0.00405742991041192 0 0 0 0 0 0 0 0 0 0 0 0 0 0 0 0 0 0 0 0 0 0 0 0 0 0 0 0 0 0 0 0 0 0 0 0 0 0 0 0 0 0 0 0 0 0 0 0 0 0 0 0 0 0 0 0 0 0 0 0 0 0 0 0 0 0 0 0 0.0403129539981143 0.0542290545965902 0.0301835411781347 0.0145662347615847 0 0 0 0 0 0 0 0 0 0 0 0 0 0 0 0 0 0 0 0 0 0 0 0 0 0 0 0 0 0 0 0 0 0 0
0.00119465813583739 0 0 0.141426152220144 0.0020546945825213 0.00248156607334143 0.0103535330992017 0.00184740948840833 0.0139365083942722 0.0100199276553296 0 0 0 0 0 0 0 0 0 0 0 0 0 0 0 0 0 0 0 0.00336361628440672 0 0 0 0 0 0 0.0144940141480271 0.227961186251113 0 0 0 0 0 0 0 0 0 0 0 0 0.00357902884038726 0 0 0 0.00357482670281808 0 0 0 0 0 0 0 0 0 0 0 0 0 0 0 0 0 0 0 0 0 0 0 0 0 0 0 0 0 0 0 0.035327566172204 0 0 0 0 0 0 0.204009582764319 0 0.0168801223944883 0 0 0 0 0 0 0 0 0 0 0 0 0 0 0 0 0 0 0 0 0 0 0 0 0 0 0 0 0 0 0 0 0 0 0 0 0 0.30671034079603 0 0 0 0 0 0 0 0 0 0 0 0 0 0 0 0 0 0 0 0 0 0 0 0 0 0 0 0 0 0 0 0 0 0 0 0 0 0 0 0 0 0 0 0 0 0 0 0 0 0 0 0 0 0 0 0 0 0 0 0 0 0.000785265997150033 0 0 0 0 0 0 0 0 0 0 0 0 0 0 0 0 0 0 0 0 0 0 0 0 0 0 0 0 0 0 0 0 0 0 0 0 0 0 0 0 0 0 0 0 0 0 0 0 0 0 0 0 0 0 0 0 0 0 0 0 0 0 0 0 0 0 0 0 0 0 0 0 0 0 0 0 0 0 0 0 0 0 0 0 0 0 0 0 0 0 0 0 0 0 0 0 0 0 0 0 0 0 0 0 0 0 0 0 0 0 0 0 0 0 0 0 0 0 0 0 0 0
0 0 0 0 0.0132456517328396 0 0 0.0115601929424028 0 0 0 0 0 0 0 0 0 0 0 0 0 0 0 0 0 0 0 0 0.0264895634785878 0 0 0 0 0 0 0 0 0 0 0 0 0 0 0 0 0 0.282881441183025 0 0 0 0 0 0 0 0 0 0 0 0.172158264810747 0 0 0 0 0 0 0 0 0 0 0 0 0 0 0 0 0 0 0 0 0 0 0 0 0 0 0 0.013282642554315 0 0 0 0 0 0 0 0 0.00900151733113053 0 0 0 0 0 0 0 0 0 0 0 0 0 0 0 0 0 0 0 0 0 0 0 0 0 0 0 0 0 0 0 0 0 0 0 0 0.346011477074263 0.125369248892689 0 0 0 0 0 0 0 0 0 0 0 0 0 0 0 0 0 0 0 0 0 0 0 0 0 0 0 0 0 0 0 0 0 0 0 0 0 0 0 0 0 0 0 0 0 0 0 0 0 0 0 0 0 0 0 0 0 0 0 0 0 0 0 0 0 0 0 0 0 0 0 0 0 0 0 0 0 0 0 0 0 0 0 0 0 0 0 0 0 0 0 0 0 0 0 0 0 0 0 0 0 0 0 0 0 0 0 0 0 0 0 0 0 0 0 0 0 0 0 0 0 0 0 0 0 0 0 0 0 0 0 0 0 0 0 0 0 0 0 0 0 0 0 0 0 0 0 0 0 0 0 0 0 0 0 0 0 0 0 0 0 0 0 0 0 0 0 0 0 0 0 0 0 0 0 0 0 0 0 0 0 0 0 0
0 0 0 0 0.0316035901675769 0 0 0.0123770730184129 0 0 0 0 0 0 0 0.00405210601993258 0 0 0 0 0 0 0 0 0 0 0 0 0.0267383106198034 0 0 0 0 0 0 0 0 0 0 0 0 0 0 0 0 0 0.229362915969046 0 0 0 0 0 0 0 0 0 0 0 0.176802976330144 0 0 0 0 0 0 0 0 0 0 0 0 0 0 0 0 0 0 0 0 0 0 0 0 0 0 0 0.0136935785074108 0 0 0 0 0 0 0 0 0.0140758166266415 0 0 0 0 0 0 0 0 0 0 0 0 0 0 0 0 0 0 0 0 0 0 0 0 0 0 0 0 0 0 0 0 0 0 0 0.292940486368808 0 0.123778262458646 0 0 0 0 0 0 0.0627129076954223 0 0 0 0 0 0.0118619762181561 0 0 0 0 0 0 0 0 0 0 0 0 0 0 0 0 0 0 0 0 0 0 0 0 0 0 0 0 0 0 0 0 0 0 0 0 0 0 0 0 0 0 0 0 0 0 0 0 0 0 0 0 0 0 0 0 0 0 0 0 0 0 0 0 0 0 0 0 0 0 0 0 0 0 0 0 0 0 0 0 0 0 0 0 0 0 0 0 0 0 0 0 0 0 0 0 0 0 0 0 0 0 0 0 0 0 0 0 0 0 0 0 0 0 0 0 0 0 0 0 0 0 0 0 0 0 0 0 0 0 0 0 0 0 0 0 0 0 0 0 0 0 0 0 0 0 0 0 0 0 0 0 0 0 0 0 0 0 0 0 0 0 0 0 0 0 0 0 0 0 0
0 0 0 0.0555315870700556 0.0158609575333437 0 0 0.048263212710853 0.0150407778532334 0.0209163821972651 0 0 0 0 0 0 0 0 0 0 0 0 0 0 0 0 0 0 0.00794875488848038 0.00460236080372745 0.00682343752119551 0 0 0 0 0 0.0155026573756406 0.167492591055684 0 0 0 0 0 0 0 0 0.00601856571097662 0 0 0 0.00251920516531287 0 0 0 0 0 0 0 0 0 0 0 0 0 0 0 0 0 0 0 0 0 0 0 0 0 0 0 0 0 0 0 0 0 0 0 0.0413445468469251 0 0 0 0 0 0 0.144900804197124 0 0.0245141724651646 0 0 0 0 0 0 0 0 0 0 0 0 0 0 0 0 0 0 0 0 0 0 0 0 0 0 0 0 0 0 0 0.00272027796202415 0 0 0.346803242865499 0.0293937730968394 0.0342783415291309 0 0 0 0 0 0 0 0 0 0 0 0 0 0 0 0 0 0 0 0 0 0 0 0 0 0 0 0 0 0 0 0 0 0 0 0 0 0 0 0 0 0 0 0 0 0 0 0 0 0 0 0 0 0 0 0 0 0 0 0 0 0 0.00215512759544001 0 0 0 0 0 0 0 0 0 0 0 0.0030289858325023 0 0 0 0 0 0 0.00434023772358193 0 0 0 0 0 0 0 0 0 0 0 0 0 0 0 0 0 0 0 0 0 0 0 0 0 0 0 0 0 0 0 0 0 0 0 0 0 0 0 0 0 0 0 0 0 0 0 0 0 0 0 0 0 0 0 0 0 0 0 0 0 0 0 0 0 0 0 0 0 0 0 0 0 0 0 0 0 0 0 0 0 0 0 0 0 0 0 0 0 0 0 0 0 0 0 0 0 0 0 0 0 0 0
0 0 0 0 0 0 0 0 0 0 0 0 0 0 0.055535541568673 0.211332248135619 0 0 0 0 0.115716586899203 0 0 0.0174229485282026 0 0 0 0 0 0 0.0415737714650487 0 0 0 0 0 0 0 0.153582402350161 0 0 0 0 0 0 0 0 0.0326498980583254 0 0 0 0 0 0 0 0 0 0 0 0 0 0.0220441133917376 0 0 0 0 0 0 0 0 0.176118817259825 0 0 0 0 0 0 0 0.0319539342349798 0 0 0 0 0 0 0 0 0 0 0 0 0 0 0 0 0 0 0 0 0 0 0 0 0 0 0 0 0 0 0 0 0 0 0 0 0 0 0 0 0 0 0 0 0 0 0 0 0 0 0 0 0 0 0 0 0.0278180298185029 0 0 0.0138833366831157 0 0 0 0 0 0 0 0 0 0 0 0 0 0 0 0 0 0 0 0 0 0 0 0 0 0 0 0 0 0 0 0 0 0 0 0 0 0 0 0 0 0 0 0 0 0 0 0 0 0 0 0 0 0 0 0 0 0 0 0 0 0 0 0 0 0.0470788617892259 0 0 0 0 0 0 0 0 0 0 0 0 0 0 0 0 0 0 0 0 0 0 0 0 0 0 0 0 0 0 0 0 0 0 0 0 0 0 0 0 0 0 0 0 0 0 0 0 0 0 0 0 0 0 0 0 0 0 0 0 0 0 0 0 0 0 0 0 0 0 0 0 0 0 0 0 0 0 0.0532895098173808 0 0 0 0 0 0 0 0 0 0 0 0 0 0 0 0 0 0 0 0 0 0 0 0 0 0 0 0 0 0 0 0 0 0
0 0 0 0 0 0 0 0 0 0 0 0 0 0 0 0.0848925233567263 0 0 0 0 0 0 0 0 0 0 0 0 0 0 0 0 0 0 0 0 0 0 0 0 0 0 0 0 0 0 0 0 0 0 0 0 0 0 0 0 0 0 0 0 0 0 0 0 0 0 0 0 0.0150205992883704 0 0.198166502892185 0 0 0 0 0.0689487309188371 0 0 0 0.0314266455908747 0 0 0 0 0 0 0 0 0 0 0 0 0 0 0 0 0 0 0 0 0 0 0 0 0 0 0 0 0 0 0 0 0 0 0 0 0 0 0 0 0 0 0 0 0 0 0 0.184378945085265 0 0 0 0 0 0 0.0710499412808566 0 0.0679282084656202 0.194482955331485 0.0441705864380645 0 0 0 0 0 0 0 0 0.0202265038697548 0 0 0.0193078574819603 0 0 0 0 0 0 0 0 0 0 0 0 0 0 0 0 0 0 0 0 0 0 0 0 0 0 0 0 0 0 0 0 0 0 0 0 0 0 0 0 0 0 0 0 0 0 0 0 0 0 0 0 0 0 0 0 0 0 0 0 0 0 0 0 0 0 0 0 0 0 0 0 0 0 0 0 0 0 0 0 0 0 0 0 0 0 0 0 0 0 0 0 0 0 0 0 0 0 0 0 0 0 0 0 0 0 0 0 0 0 0 0 0 0 0 0 0 0 0 0 0 0 0 0 0 0 0 0 0 0 0 0 0 0 0 0 0 0 0 0 0 0 0 0 0 0 0 0 0 0 0 0 0 0 0 0 0 0 0 0 0 0 0 0 0 0 0
0 0.00728485722145679 0 0 0 0 0 0 0 0 0 0.00924802766103516 0 0 0 0 0.0052283914065198 0 0 0 0 0 0 0 0 0 0 0 0 0.0106450989996006 0.100812130794544 0 0 0 0 0 0.0295623955506068 0.00693478813337927 0 0 0 0 0 0 0 0 0 0 0 0 0 0 0 0 0 0 0 0 0 0 0 0 0 0 0 0 0 0 0 0 0 0 0 0 0 0 0 0 0 0 0 0.0626160519042745 0 0.00572999743508334 0 0.0518739045024362 0.00607470839680285 0 0.0102492225421422 0.018972049632064 0 0 0 0 0 0.0388189692759989 0.176633755826209 0.0372627660949031 0.119617269039525 0.0534426982265919 0 0 0 0 0 0 0 0 0 0 0 0 0 0 0 0 0 0 0 0 0 0 0 0 0 0 0 0.200416780859773 0 0 0 0 0 0 0 0.0117725433161163 0 0.0339428179670766 0 0 0 0 0 0 0 0 0 0 0.00286077521386102 0 0 0 0 0 0 0 0 0 0 0 0 0 0 0 0 0 0 0 0 0 0 0 0 0 0 0 0 0 0 0 0 0 0 0 0 0 0 0 0 0 0 0 0 0 0 0 0 0 0 0 0 0 0 0 0 0 0 0 0 0 0 0 0 0 0 0 0 0 0 0 0 0 0 0 0 0 0 0 0 0 0 0 0 0 0 0 0 0 0 0 0 0 0 0 0 0 0 0 0 0 0 0 0 0 0 0 0 0 0 0 0 0 0 0 0 0 0 0 0 0 0 0 0 0 0 0 0 0 0 0 0 0 0 0 0 0 0 0 0 0 0 0 0 0 0 0 0 0 0 0 0 0 0 0 0 0 0 0 0 0 0 0 0 0 0 0 0 0
0 0 0 0 0 0 0 0 0 0 0 0.0252163404806092 0 0.0574488699445619 0.0089808870416631 0.231567542958173 0 0 0 0 0 0 0 0 0 0 0 0 0 0 0.0416736449066867 0 0 0 0 0 0.0136590489433674 0 0 0 0 0 0 0 0 0 0 0 0 0 0 0 0 0 0 0 0 0 0 0 0 0 0 0 0 0 0 0 0 0 0 0 0 0 0 0 0 0 0 0.0179305088673402 0 0 0 0 0 0 0 0 0 0 0 0 0 0 0 0 0 0 0 0 0 0 0 0 0 0 0 0 0 0 0 0 0 0 0 0 0 0 0 0 0 0 0 0 0 0 0 0.258119088767178 0 0 0 0 0 0 0 0.156598445173089 0.15770071378975 0 0.0214055511225848 0 0 0 0 0 0 0 0 0.00969935800499615 0 0 0 0 0 0 0 0 0 0 0 0 0 0 0 0 0 0 0 0 0 0 0 0 0 0 0 0 0 0 0 0 0 0 0 0 0 0 0 0 0 0 0 0 0 0 0 0 0 0 0 0 0 0 0 0 0 0 0 0 0 0 0 0 0 0 0 0 0 0 0 0 0 0 0 0 0 0 0 0 0 0 0 0 0 0 0 0 0 0 0 0 0 0 0 0 0 0 0 0 0 0 0 0 0 0 0 0 0 0 0 0 0 0 0 0 0 0 0 0 0 0 0 0 0 0 0 0 0 0 0 0 0 0 0 0 0 0 0 0 0 0 0 0 0 0 0 0 0 0 0 0 0 0 0 0 0 0 0 0 0 0 0 0 0 0 0 0 0 0
0 0 0 0 0 0 0 0 0 0 0 0.0106836933780739 0 0 0 0.182943301059578 0 0 0 0 0 0 0 0 0 0 0 0 0 0.0183617844047055 0.0851490637604314 0 0 0 0 0 0 0 0 0 0 0 0 0 0 0 0 0 0 0 0 0 0 0 0 0 0 0 0 0 0 0 0 0 0 0 0 0 0 0 0.420720078036579 0 0 0 0 0 0 0 0 0 0 0 0 0 0 0 0 0 0 0 0 0 0 0 0 0 0 0 0 0 0 0 0 0 0 0 0 0 0 0 0 0 0 0 0 0 0 0 0 0 0 0 0 0 0 0 0 0.0436710767604634 0 0 0 0 0 0 0.0689349659123795 0.0858700112136959 0 0.0516807571788137 0 0 0 0 0 0 0 0 0 0.0319852682952794 0 0 0 0 0 0 0 0 0 0 0 0 0 0 0 0 0 0 0 0 0 0 0 0 0 0 0 0 0 0 0 0 0 0 0 0 0 0 0 0 0 0 0 0 0 0 0 0 0 0 0 0 0 0 0 0 0 0 0 0 0 0 0 0 0 0 0 0 0 0 0 0 0 0 0 0 0 0 0 0 0 0 0 0 0 0 0 0 0 0 0 0 0 0 0 0 0 0 0 0 0 0 0 0 0 0 0 0 0 0 0 0 0 0 0 0 0 0 0 0 0 0 0 0 0 0 0 0 0 0 0 0 0 0 0 0 0 0 0 0 0 0 0 0 0 0 0 0 0 0 0 0 0 0 0 0 0 0 0 0 0 0 0 0 0 0 0 0 0 0
0 0 0 0 0 0 0 0 0 0 0 0 0 0 0 0 0 0 0 0 0 0 0 0 0 0 0 0 0 0.0012940323041453 0.0241069949246646 0 0.00912062488585533 0.07042583363592 0 0 0 0 0 0 0 0 0 0 0 0 0 0 0 0 0 0 0 0 0.190453796707564 0 0 0.00773984645137453 0.00280537898576965 0 0 0 0 0 0 0 0 0 0 0 0 0 0 0 0 0.00149512537207583 0 0 0 0 0.0171358597107728 0.00378693175868462 0.00115847379064923 0 0 0 0 0 0.00825115833703085 0.00729835262390166 0 0 0 0 0 0.0109511965972962 0.0927625229939605 0 0 0 0.0119887235834347 0 0.00368495917860127 0.0039018203163877 0 0 0 0 0 0 0 0 0 0 0 0 0 0 0 0 0 0 0 0 0 0 0 0 0 0 0 0 0 0 0 0 0 0 0 0 0.0248124202718189 0.00277661520382601 0.0454453722210601 0.0198746818363737 0.0413239143152895 0 0.0561638626760351 0.00845382777086909 0 0.00725658164148392 0.0508807802752101 0 0 0.00976064654599828 0.133723431257696 0.0252576162710718 0 0 0 0 0 0 0 0 0 0 0 0 0 0 0 0 0 0 0 0 0 0 0 0 0 0 0 0 0 0 0 0 0 0 0 0 0 0 0 0 0 0 0 0 0 0 0 0 0 0 0 0 0 0 0 0 0 0 0 0 0 0 0 0 0 0 0 0 0 0 0 0 0 0 0 0 0 0 0 0 0 0 0 0 0 0 0 0 0 0 0 0 0 0 0 0 0 0 0 0 0 0.0402954193939861 0 0 0 0 0 0 0 0 0 0 0 0 0 0 0 0 0 0 0 0 0 0 0 0 0 0 0 0 0 0 0 0 0 0 0 0 0 0 0 0 0 0.0199044111341258 0.00106242101206285 0 0 0 0.00166813412440385 0.00516959623795834 0 0 0 0 0 0.00167769604188008 0 0.0232777316530957 0.00178195282551279 0 0 0.0110712551321531
0 0 0 0 0 0 0 0 0 0 0 0 0 0 0 0 0 0 0 0 0 0 0 0 0 0 0 0 0 0 0 0 0 0 0 0 0 0 0 0 0 0 0 0 0 0 0.058663820044365 0 0 0 0.0554983527104695 0 0 0 0 0 0 0 0.27362998942136 0 0 0 0 0 0 0 0 0 0 0 0 0 0 0 0 0 0 0 0 0 0 0 0 0 0 0 0 0 0 0.00698734244956019 0 0 0 0 0 0.010575437220956 0 0 0 0 0 0 0 0 0 0 0 0 0 0 0 0 0 0 0 0 0 0 0 0 0 0 0 0 0 0 0 0 0 0 0 0 0.0679479956465563 0 0 0 0 0 0 0.0606818276238093 0 0 0 0.00605885244193234 0 0 0.0342744749803351 0 0 0 0 0 0 0 0.382459090226202 0.0432228172344541 0 0 0 0 0 0 0 0 0 0 0 0 0 0 0 0 0 0 0 0 0 0 0 0 0 0 0 0 0 0 0 0 0 0 0 0 0 0 0 0 0 0 0 0 0 0 0 0 0 0 0 0 0 0 0 0 0 0 0 0 0 0 0 0 0 0 0 0 0 0 0 0 0 0 0 0 0 0 0 0 0 0 0 0 0 0 0 0 0 0 0 0 0 0 0 0 0 0 0 0 0 0 0 0 0 0 0 0 0 0 0 0 0 0 0 0 0 0 0 0 0 0 0 0 0 0 0 0 0 0 0 0 0 0 0 0 0 0 0 0 0 0 0 0 0 0 0 0 0 0 0 0 0 0 0 0 0 0 0 0 0 0
0 0 0 0 0 0 0 0 0 0 0 0 0 0 0 0 0 0 0 0 0 0 0 0 0 0 0 0 0 0 0 0 0 0.00361518713255322 0 0 0 0 0 0 0 0 0 0 0 0 0 0 0 0 0 0 0 0 0.00461796155102531 0 0 0 0 0 0 0 0 0 0 0 0 0 0 0 0 0 0 0 0 0 0 0 0 0 0 0.00298745847420391 0.00161623795692876 0 0 0 0.0128914845547403 0 0.038867256087631 0.0414445481720885 0.00617439937817733 0 0.00962804612038501 0 0.0245027405099174 0.00560114046188877 0.0116277239978572 0 0 0 0 0 0.068221166483563 0.146655109828955 0 0 0 0 0 0 0 0 0 0 0 0 0 0 0 0 0 0 0 0 0 0 0 0 0 0 0 0 0 0 0 0 0 0 0 0.0021972027314807 0 0 0.129519228630336 0.0531385941157836 0.00633858201339386 0.0564461514915791 0.0124271281174918 0.0176153371153252 0.095751096437771 0.202064803755788 0.0170105794095665 0 0.022983523413434 0.00315744103277383 0 0 0 0 0 0 0 0 0 0 0 0 0 0 0 0 0 0 0 0 0 0 0 0 0 0 0 0 0 0 0 0 0 0 0 0 0 0 0 0 0 0 0 0 0 0 0 0 0 0 0 0 0 0 0 0 0 0 0 0 0 0 0 0 0 0 0 0 0 0 0 0 0 0 0 0 0 0 0 0 0 0 0 0 0 0 0 0 0 0 0 0 0 0 0 0 0 0 0 0 0 0 0 0.00289987102536122 0 0 0 0 0 0 0 0 0 0 0 0 0 0 0 0 0 0 0 0 0 0 0 0 0 0 0 0 0 0 0 0 0 0 0 0 0 0 0 0 0 0 0 0 0 0 0 0 0 0 0 0 0 0 0 0 0 0 0 0
0 0 0 0 0 0 0 0 0 0 0 0 0 0 0 0 0 0 0 0 0 0 0 0 0 0 0 0 0 0 0 0 0 0.005665617261899 0 0 0 0 0 0 0 0 0 0 0 0 0 0 0 0 0.0125780693085469 0 0 0 0.0129449691833815 0 0 0 0.0568903804533868 0 0 0 0 0 0 0 0 0 0 0 0 0 0 0 0 0 0 0 0 0 0 0 0 0 0 0.00375534827914536 0 0 0.00953540824161334 0.0285973884466133 0.0172296275190303 0 0.0165840793102834 0 0.00676721721294321 0.00411541038999401 0.00143357666955891 0 0 0 0 0 0.0408546978309505 0.0397162041574413 0 0 0 0 0 0 0 0 0 0 0 0 0 0 0 0 0 0 0 0 0 0 0 0 0 0 0 0 0 0 0 0 0 0 0 0.025400606657699 0 0.0914817030100187 0 0.304037444958038 0 0.0081304475758981 0.135554831517095 0.00763007880849352 0.0799624008529196 0.0309145855279398 0 0 0.00231921968894935 0 0.0450488833704792 0.0116490973025528 0 0 0 0 0 0 0 0 0 0 0 0 0 0 0 0 0 0 0 0 0 0 0 0 0 0 0 0 0 0 0 0 0 0 0 0 0 0 0 0 0 0 0 0 0 0 0 0 0 0 0 0 0 0 0 0 0 0 0 0 0 0 0 0 0 0 0 0 0 0 0 0 0 0 0 0 0 0 0 0 0 0 0 0 0 0 0 0 0 0 0 0 0 0 0 0 0 0 0 0 0 0.00120270646512879 0 0 0 0 0 0 0 0 0 0 0 0 0 0 0 0 0 0 0 0 0 0 0 0 0 0 0 0 0 0 0 0 0 0 0 0 0 0 0 0 0 0 0 0 0 0 0 0 0 0 0 0 0 0 0 0 0 0 0 0
0 0 0 0 0 0 0 0 0 0 0 0 0 0 0 0 0 0 0 0 0 0 0 0 0 0 0 0 0 0 0 0 0 0.00306495620431614 0 0 0 0 0 0 0 0 0 0 0 0 0 0 0 0 0.0103666299099365 0 0 0 0.00689479771824921 0 0 0 0.0756420282783021 0 0 0.00106573947035389 0.00347957593553434 0 0 0 0 0 0 0 0 0 0 0 0 0 0 0 0 0 0.00643266859900971 0 0 0 0 0.0207271417081847 0 0 0.0553845504018258 0.178654902854031 0.040484207905846 0 0.0266230675930202 0 0 0.00780748361835615 0 0 0 0 0 0 0.114621818906381 0.0473968088663696 0 0 0 0 0 0 0 0 0 0 0 0 0 0 0 0 0 0 0 0 0 0 0 0 0 0 0 0 0 0 0 0 0 0 0 0.0104882575177866 0.00130738653858412 0.0354371497891741 0.287062066450989 0 0 0 0.00973204029517439 0.0039226706463212 0.0356195846612204 0 0 0 0 0 0.013900137665009 0.00303581423132117 0 0 0 0 0 0 0 0 0 0 0 0 0 0 0 0 0 0 0 0 0 0 0 0 0 0 0 0 0 0 0 0 0 0 0 0 0 0 0 0 0 0 0 0 0 0 0 0 0 0 0 0 0 0 0 0 0 0 0 0 0 0 0 0 0 0 0 0 0 0 0 0 0 0 0 0 0 0 0 0 0 0 0 0 0 0 0 0 0 0 0 0 0 0 0 0 0 0 0 0 0 0.000848514234704699 0 0 0 0 0 0 0 0 0 0 0 0 0 0 0 0 0 0 0 0 0 0 0 0 0 0 0 0 0 0 0 0 0 0 0 0 0 0 0 0 0 0 0 0 0 0 0 0 0 0 0 0 0 0 0 0 0 0 0 0
0 0 0 0 0 0 0 0 0 0 0 0 0 0 0 0 0 0 0 0 0 0 0 0 0 0 0 0 0 0 0 0 0 0 0 0 0 0 0 0 0 0 0 0 0 0 0 0 0 0 0 0 0 0 0 0 0 0 0 0 0 0 0 0 0 0 0 0 0 0 0 0 0 0 0 0 0 0 0 0 0 0.0135642962091451 0 0 0 0 0 0 0 0 0 0 0 0 0 0 0.0183517493316275 0 0 0 0 0 0 0 0 0 0 0 0 0 0 0 0 0 0 0 0 0 0 0 0 0 0 0 0 0 0 0 0 0 0 0 0 0 0 0 0 0 0 0.181695836126705 0 0.0352193392179501 0 0 0 0.041206129660844 0 0 0 0.0895939618319476 0.47234481634971 0.0263719229829401 0 0 0 0 0 0 0 0 0 0 0 0 0 0 0 0 0 0 0 0 0 0 0 0 0 0 0 0 0 0 0 0 0 0 0 0 0 0 0 0 0 0 0 0 0 0 0 0 0 0 0 0 0 0 0 0 0 0 0 0 0 0 0 0 0 0 0 0 0 0 0 0 0 0 0 0 0 0 0 0 0 0 0 0 0 0 0 0 0 0 0 0 0 0 0 0 0 0 0 0 0 0 0 0 0 0.0334010914219159 0 0 0 0 0 0 0 0 0 0 0 0 0 0 0 0 0 0 0 0 0 0 0 0 0 0 0 0 0 0 0 0 0 0 0 0 0 0 0 0 0 0.0241359451890961 0.0256685032409652 0 0 0 0 0 0 0 0 0 0 0.012778759034133 0 0.0256676494030196 0 0 0 0
0 0 0 0 0 0 0 0 0 0 0 0 0 0 0 0 0 0 0 0 0 0 0 0 0 0 0 0 0 0 0 0 0 0 0 0 0 0 0 0 0 0 0 0 0 0 0 0 0 0 0 0 0 0 0 0 0 0 0 0 0 0 0 0 0 0 0 0 0 0 0 0 0 0 0 0 0 0 0 0 0 0.00611216214844332 0.00256259355362138 0.00447675973805516 0 0 0 0 0.0119988413199124 0.0101200327438939 0 0 0 0 0 0 0.0115686970946566 0 0 0 0.0202507393017885 0 0.00595057256468893 0.0186112572553447 0 0 0 0 0 0 0 0 0 0 0 0 0 0 0 0 0 0 0 0 0 0 0 0 0 0 0 0 0 0 0 0 0 0 0 0 0 0.10717353460656 0.0218558488957914 0 0.0140807553331589 0 0 0.0139150256266031 0.0953362437969316 0.107170791068744 0.079310689637562 0.0120359247872634 0 0 0 0 0 0 0 0 0 0 0 0 0 0 0 0 0 0 0 0 0 0 0 0 0 0 0 0 0 0 0 0 0 0 0 0 0 0.00541183617488503 0 0 0 0 0 0 0 0 0 0 0 0 0 0 0 0 0 0 0 0 0 0 0 0 0 0 0 0 0 0 0 0 0 0 0 0 0 0 0 0 0 0 0 0 0 0 0 0 0 0 0 0 0 0 0 0 0 0 0 0 0 0.0130045852735096 0.0152799843283442 0 0 0 0.00758680983380175 0.0125815157856428 0.0159014376842588 0.00615128939588208 0 0 0 0 0 0 0 0 0 0 0 0 0 0 0 0 0 0 0 0 0 0 0 0 0 0 0 0 0 0 0 0 0 0 0 0 0 0 0.0121976665876372 0.0461970436620668 0.0103876783630018 0.00757882916532936 0 0 0 0 0 0 0 0 0.0398368348420244 0.0288576461252954 0 0.0293403122224813 0.194085146943788 0 0.0130709141390327 0
0 0 0 0 0 0 0 0 0 0 0 0 0 0 0 0 0 0 0 0 0 0 0 0 0 0 0 0 0 0 0 0 0 0.0147453042441034 0 0 0 0 0 0 0 0 0 0 0 0 0 0 0 0 0 0 0 0 0.0367718962049838 0 0 0 0.0480397868128873 0 0 0 0 0 0 0 0 0 0 0 0 0 0 0 0 0 0 0 0 0 0 0 0 0 0 0.00277308947068591 0 0 0.0113241690653314 0.0273810604109902 0 0 0 0 0 0.00473572360367501 0.00182418126609126 0 0 0 0 0 0.00869988853548522 0.0067948570126892 0 0 0 0 0 0 0 0 0 0 0 0 0 0 0 0 0 0 0 0 0 0 0 0 0 0 0 0 0.00478408292460948 0 0 0 0 0 0 0.0511291331384902 0.0127582981767752 0.0142964366330617 0.220786257528792 0.0167885118749682 0 0 0 0.0613327285765801 0.007631662063513 0.0102628734645134 0 0 0 0 0.181363824293703 0.243146143681559 0 0 0 0 0 0 0 0 0 0 0 0 0 0 0 0 0 0 0 0 0 0 0 0 0 0 0 0 0 0 0 0 0 0 0 0 0 0 0 0 0 0 0 0 0 0 0 0 0 0 0 0 0 0 0 0 0 0 0 0 0 0 0 0 0 0 0 0 0 0 0 0 0 0 0 0 0 0 0 0 0 0 0 0 0 0 0 0 0 0 0 0 0 0 0 0.000903643460165648 0 0 0 0 0 0.00685930967836685 0 0 0 0 0 0 0 0 0 0 0 0 0 0 0 0 0 0 0 0 0 0 0 0 0 0 0 0 0 0 0 0 0 0 0 0 0 0 0 0 0 0.00179229521758319 0 0 0 0 0 0 0 0 0 0 0 0 0 0.00155822259295246 0 0 0 0.00151662006744311
0 0 0 0 0 0 0 0 0 0 0 0 0 0 0 0.0178949277985721 0 0 0 0 0 0 0 0 0 0 0 0 0 0 0.0513860890509405 0 0 0 0 0 0 0 0 0 0 0 0 0 0 0 0 0 0 0 0 0 0 0 0 0 0 0 0 0 0 0 0 0 0 0 0 0 0 0 0.0114701943441971 0 0.00421243416791645 0 0 0 0 0 0 0 0.0267474671239232 0.00726597568177688 0.00253868201824718 0 0 0 0.0113852415141696 0 0.0371378977700148 0.0393362251071017 0 0 0 0 0 0.0798279778751024 0.0230059336046397 0 0 0 0 0 0.0159461898371567 0 0 0 0 0 0 0 0 0 0 0 0 0 0 0 0 0 0 0 0 0 0 0 0 0 0 0 0 0 0 0 0 0.00383551755974407 0 0.00228423216452291 0.00311992961909263 0.01110894001795 0 0.0292520126240718 0.0179388180681152 0.00976782599971349 0 0.012170140348669 0.0885319543355392 0 0.0772088264268569 0 0.048833778440028 0 0 0 0.230795896840927 0.116684836825059 0 0 0 0 0 0 0 0 0 0 0 0 0 0 0 0 0 0 0 0 0 0 0 0 0 0 0 0 0 0 0 0 0 0 0 0 0 0 0 0 0 0 0 0 0 0 0 0 0 0 0 0 0 0 0 0 0 0 0 0 0 0 0 0 0 0 0 0 0 0 0 0 0 0 0 0 0 0 0 0 0 0 0 0 0 0 0 0 0 0 0 0 0 0 0 0 0 0 0 0 0 0.0125490895721275 0 0 0 0 0 0 0 0 0 0 0 0 0 0 0 0 0 0 0 0 0 0 0 0 0 0 0 0 0 0 0 0 0 0 0 0 0 0 0 0 0 0 0 0 0 0 0 0 0 0 0 0 0 0 0 0.00776296526382555 0 0 0 0
0 0 0 0 0 0 0 0 0 0 0 0 0 0 0 0 0 0 0 0 0 0 0 0 0 0 0 0 0 0 0 0 0 0 0 0 0 0 0 0 0 0 0 0 0 0 0 0 0 0 0 0 0 0 0 0 0 0 0 0 0 0 0 0 0 0 0 0 0 0 0 0 0 0 0 0 0 0 0 0 0 0.00356122531347428 0.0015091349865559 0 0 0 0.00750963183952011 0 0.0313517095747638 0.0444175255531025 0.00759174701518767 0 0.0131513252221145 0 0.00500020083060745 0.0110813205200477 0.0119679843378406 0 0.00286999410162059 0 0 0 0.029086163059817 0.0236847546827649 0 0 0 0 0 0 0 0 0 0 0 0 0 0 0 0 0 0 0 0 0 0 0 0 0 0 0 0 0 0 0 0 0.00368184112670847 0 0 0 0 0.187028091454162 0.221130638572101 0.104328560053209 0 0.0980771655589032 0.0129576185107149 0.0908166011793663 0 0.0256484512830889 0.0635483152243301 0 0 0 0 0 0 0 0 0 0 0 0 0 0 0 0 0 0 0 0 0 0 0 0 0 0 0 0 0 0 0 0 0 0 0 0 0 0 0 0 0 0 0 0 0 0 0 0 0 0 0 0 0 0 0 0 0 0 0 0 0 0 0 0 0 0 0 0 0 0 0 0 0 0 0 0 0 0 0 0 0 0 0 0 0 0 0 0 0 0 0 0 0 0 0 0 0 0 0 0 0 0 0 0 0 0 0 0 0 0 0 0 0 0 0 0 0 0 0 0 0 0 0 0 0 0 0 0 0 0 0 0 0 0 0 0 0 0 0 0 0 0 0 0 0 0 0 0 0 0 0 0 0 0 0 0 0 0 0 0 0 0 0 0 0 0 0
0 0 0 0 0 0 0 0 0 0 0 0 0 0 0 0 0 0 0 0 0 0 0 0 0 0 0 0 0 0 0 0 0 0.00216994237617617 0 0 0 0 0 0 0 0 0 0 0 0 0 0 0 0 0 0 0 0 0.00199601139045828 0 0 0 0 0 0 0 0 0 0 0 0 0 0 0 0 0 0 0 0 0 0 0 0 0 0.00230801837880129 0.00454116377107922 0.00165246792186586 0.00285171321479121 0 0.00181089102343807 0.00552760102779174 0 0.0219033638033431 0.0173197276250225 0.0124791674425348 0.0063983446867699 0.0172773969677508 0 0.0406434135795572 0.00320235609025056 0.015378845275589 0 0 0 0.00243640898963064 0.00117824074711581 0.0589493756984677 0.201715491960215 0 0 0 0 0 0 0 0 0 0 0 0 0 0 0 0 0 0 0 0 0 0 0 0 0 0 0 0 0 0 0 0 0 0 0 0.0046127672412135 0 0.162317630997502 0.0351591574353921 0 0.0129528302513039 0.0453417461885015 0.00716616772379166 0 0.0105480719208229 0 0.0422198419104968 0.0734120343776304 0.0608639130481735 0.00296461535290068 0.00172015995451561 0 0 0 0 0 0 0 0 0 0 0 0 0 0 0 0 0 0 0 0 0 0 0 0 0 0 0 0 0 0 0 0 0 0 0 0 0 0 0 0 0 0 0 0 0 0 0 0 0 0 0 0 0 0 0 0 0 0 0 0 0 0 0 0 0 0 0 0 0 0 0 0 0 0 0 0 0 0 0 0 0 0 0 0 0 0 0 0 0 0 0 0 0 0 0 0 0.00381487216949542 0.00297860621379342 0.00148113287345731 0 0 0.00226433257914188 0.00950749960973763 0.00497725472458802 0.0033106323864916 0 0 0 0 0 0 0 0 0 0 0 0 0 0 0 0 0 0 0 0 0 0 0 0 0 0 0 0 0 0 0 0 0 0 0 0 0 0 0.00280457745917483 0.00976755746533397 0.00367674623203438 0 0 0 0 0 0 0 0 0 0.0115884532480778 0.0101403567817886 0 0.00960495908578387 0.0369504961683002 0 0.003904323381294 0.00220932124861378
0 0 0 0 0 0 0 0 0 0 0 0 0 0 0 0.00360253767822037 0 0 0 0 0 0 0 0 0 0 0 0 0 0 0.00229363550680905 0 0.0195377159870229 0 0.00541567223457967 0 0 0 0 0 0 0 0 0 0 0 0 0 0 0 0 0 0 0 0 0 0 0 0 0 0 0 0 0 0 0 0 0 0 0 0.00154293361057352 0 0 0 0 0 0 0 0 0 0.0124124003997823 0.0164413950702469 0.00500230260829594 0.00378495592085476 0 0 0.00454575304472151 0 0.0271891618216382 0.00757703423558463 0.00563750393850007 0 0 0 0 0.00710803902565573 0.0143045854493712 0 0.0018955693597761 0 0.0354834365092298 0.0219354169088184 0.00888330559889311 0.0204144604899778 0 0 0 0 0 0 0 0 0 0 0 0 0 0 0 0 0 0 0 0 0 0 0 0 0 0 0 0 0 0 0 0.00283948011112954 0 0 0 0.0518530828636791 0 0.0219071303832576 0 0 0.109480418884039 0.0537953695803892 0 0.037872320996741 0.0418993553533797 0.0676874209740154 0 0.141628276819833 0.0166763813518899 0.157257587621509 0 0 0 0 0 0 0 0 0 0 0 0 0 0 0 0 0 0 0 0 0 0 0 0 0 0 0 0 0 0 0 0 0 0 0 0.0069714027457909 0 0 0 0 0 0 0 0 0 0 0 0 0 0 0 0 0 0 0 0 0 0 0 0 0 0 0 0 0 0 0 0 0 0 0 0 0 0 0 0 0 0 0 0 0 0 0 0 0 0 0 0 0 0 0 0 0 0 0 0 0 0 0 0 0 0 0 0.0201473384742518 0 0 0 0 0 0 0 0 0 0 0 0 0 0 0 0 0 0 0 0 0 0 0 0 0 0 0 0 0 0 0 0 0 0 0 0 0 0 0 0 0 0.00849685094397608 0.0078179302220655 0 0 0 0 0 0 0 0 0 0 0 0 0.00673610722479196 0.0136321052191478 0 0.00829362483156189 0
0 0 0 0 0 0 0 0 0 0 0 0 0 0 0 0 0 0 0 0 0 0 0 0 0 0 0 0 0 0 0 0 0.012611960830841 0.0121100980346331 0 0 0 0 0 0 0 0 0 0 0 0 0 0 0 0 0 0 0 0 0 0 0 0 0 0 0 0 0 0 0 0 0 0 0 0 0 0 0 0 0 0 0 0 0 0 0.00259117956030351 0.00319775673182755 0 0 0 0 0.00201555575824282 0 0.00620164082285683 0.00368155018572028 0.02119509934753 0.0132691707200959 0.0342953207354402 0 0.0255648110275561 0 0.00421663724530957 0 0 0 0.0562752666183918 0.100859075912153 0.0283197906145664 0.116146350772211 0 0 0 0 0 0 0 0 0 0 0 0 0 0 0 0 0 0 0 0 0 0 0 0 0 0 0 0 0 0 0 0 0 0 0 0 0 0 0 0 0.00809164720462446 0.0108071325516209 0 0 0 0.155803233704315 0.187485555956841 0 0.0958399761876998 0.039150181568579 0.0310261591114002 0 0 0 0 0 0 0 0 0 0 0 0 0 0 0 0 0 0 0 0 0 0 0 0 0 0 0 0 0 0 0 0 0 0 0 0 0 0 0 0 0 0 0 0 0 0 0 0 0 0 0 0 0 0 0 0 0 0 0 0 0 0 0 0 0 0 0 0 0 0 0 0 0 0 0 0 0 0 0 0 0 0 0 0 0 0 0 0 0 0 0 0 0 0 0 0 0 0 0 0 0 0 0.00389443634030439 0 0 0 0 0 0 0 0 0 0 0 0 0 0 0 0 0 0 0 0 0 0 0 0 0 0 0 0 0 0 0 0 0 0 0 0 0 0 0 0 0 0.00554941430452282 0.0134123204302365 0 0 0 0 0 0 0 0 0 0 0 0 0.00252268369909619 0 0 0.003865994023081 0
0 0 0 0 0 0 0 0 0 0 0 0 0 0 0 0 0 0 0 0 0 0 0 0 0 0 0 0 0 0 0 0 0.00558580279633579 0.0227466380800216 0 0 0 0 0 0 0 0 0 0 0 0 0 0 0 0 0 0 0 0 0.00583982600339915 0 0 0 0 0 0 0 0 0 0 0 0 0 0 0 0 0 0 0 0 0 0 0 0 0 0.00372250646163391 0 0 0 0 0 0 0 0.00941251544291328 0.00739988483066191 0.0453647035030529 0.0470775396810477 0.0981851260302254 0 0.0901735557034863 0 0 0 0 0 0.0378491395675096 0.100186307453446 0.00995969621164979 0.13022513315449 0 0 0 0 0 0 0 0 0 0 0 0 0 0 0 0 0 0 0 0 0 0 0 0 0 0 0 0 0 0 0 0 0 0 0 0 0 0.0507731411422226 0.00725369553459747 0 0 0 0 0 0 0.167379502674278 0.0286057182277142 0.124188074025389 0 0.00807149347592539 0 0 0 0 0 0 0 0 0 0 0 0 0 0 0 0 0 0 0 0 0 0 0 0 0 0 0 0 0 0 0 0 0 0 0 0 0 0 0 0 0 0 0 0 0 0 0 0 0 0 0 0 0 0 0 0 0 0 0 0 0 0 0 0 0 0 0 0 0 0 0 0 0 0 0 0 0 0 0 0 0 0 0 0 0 0 0 0 0 0 0 0 0 0 0 0 0 0 0 0 0 0 0 0 0 0 0 0 0 0 0 0 0 0 0 0 0 0 0 0 0 0 0 0 0 0 0 0 0 0 0 0 0 0 0 0 0 0 0 0 0 0 0 0 0 0 0 0 0 0 0 0 0 0 0 0 0 0 0 0 0 0 0 0
0 0 0 0 0 0 0 0 0 0 0 0 0 0 0 0 0 0 0 0 0 0 0 0 0 0 0 0 0 0 0.00328989055883248 0.00542375739132661 0.104365652743905 0.0436039355058045 0.0208977422380046 0.00230192037576845 0 0 0 0 0 0 0 0 0 0 0 0 0 0 0 0 0 0 0.0128275549312275 0 0 0 0 0 0 0 0 0 0 0 0 0 0 0 0 0 0 0 0 0 0 0 0 0 0.00461942534009649 0 0 0 0 0 0 0 0 0 0 0 0 0 0 0 0.0267282984218085 0 0 0 0.0308646730696713 0.0313224270132745 0 0.00945586595225426 0 0 0 0 0 0 0 0 0 0 0 0 0 0 0 0 0 0 0 0 0 0 0 0 0 0 0 0 0 0 0 0 0 0 0 0.0166084890272178 0 0.00678941496480993 0 0 0 0 0 0 0 0.00793579491646254 0.26256832129486 0.0493794962521603 0.00785658077511881 0 0 0 0 0 0 0 0 0 0 0 0 0 0 0 0 0 0 0 0 0 0 0 0 0 0 0 0 0 0 0 0 0 0 0 0 0 0 0 0 0 0 0 0 0 0 0 0 0 0 0 0 0 0 0 0 0 0 0 0 0 0 0.00262018235179358 0 0 0 0 0 0 0 0 0 0 0 0 0 0 0 0 0 0 0 0 0 0 0 0 0 0 0 0 0 0 0 0 0 0 0 0 0.00248492972599513 0 0.00127693922012839 0 0 0.119368116266387 0 0 0 0 0 0 0 0 0 0 0 0 0 0 0 0 0 0 0 0 0 0 0 0 0 0 0 0 0 0 0 0 0 0 0 0 0 0 0 0 0.0021226990007836 0.0324885763318814 0.00206100858014973 0 0 0 0 0.0441698724077276 0 0 0 0 0.00228470767297477 0.00734683262602956 0.00878304310776411 0.0331530951104799 0.00337574881988516 0 0 0.0916250080054155
0 0 0 0 0 0 0 0 0 0 0 0 0 0 0 0.00151558353952471 0 0 0 0 0 0 0 0 0 0 0 0 0 0.00266404680797017 0.0327752337060969 0 0 0.00245808287733416 0 0 0 0 0 0 0 0 0 0 0 0 0 0 0 0 0.0101389514031374 0 0 0 0.0362079509550174 0 0 0.00460951439412879 0.0699905718401361 0 0 0 0 0 0 0 0 0 0 0 0 0.00522384021185485 0 0.00110824572900537 0 0 0 0 0 0 0.0164306030569767 0.00325383966158306 0 0 0 0 0.00340778520476081 0 0.0160231000968234 0.0129125930787349 0 0 0 0 0 0.0296082847514447 0.0214539753614799 0 0 0 0 0 0 0 0 0 0 0 0 0 0 0 0 0 0 0 0 0 0 0 0 0 0 0 0 0 0 0.00276665912719222 0 0 0 0 0 0 0 0 0 0 0 0.0830665479302978 0.0971435822692476 0 0.0500666181244807 0.0163619324414526 0 0 0.123753603799827 0.109100692733102 0 0.00168096251409825 0 0.0142859130684937 0 0 0 0.221909366447543 0 0 0 0 0 0 0 0 0 0 0 0 0 0 0 0 0 0 0 0 0 0 0 0 0 0 0 0 0 0 0 0 0 0 0 0 0 0 0 0 0 0 0 0 0 0 0 0 0 0 0 0 0 0 0 0 0 0 0 0 0 0 0 0 0 0 0 0 0 0 0 0 0 0 0 0 0 0 0 0 0 0 0 0 0 0 0 0 0 0 0 0 0 0 0 0 0 0 0 0 0 0.00528526508392435 0 0 0 0 0 0 0 0 0 0 0 0 0 0 0 0 0 0 0 0 0 0 0 0 0 0 0 0 0 0 0 0 0 0 0 0 0 0 0 0 0 0.00122685323432524 0 0 0 0 0 0 0 0 0 0 0 0 0 0.0035698005500058 0 0 0 0
0 0 0 0 0 0 0 0 0 0 0 0 0 0 0 0 0 0 0 0 0 0 0 0 0 0 0 0 0 0 0 0 0 0 0 0 0 0 0 0 0 0 0 0 0 0 0 0 0 0 0 0 0 0 0 0 0 0 0 0 0 0 0 0 0 0 0 0 0 0 0 0 0 0 0 0 0 0 0 0 0 0 0 0 0 0 0 0 0 0 0 0 0 0 0 0 0 0 0 0 0 0 0 0 0 0 0 0 0 0 0 0 0 0 0 0 0 0 0 0 0 0 0 0 0 0 0 0 0 0 0 0 0 0 0 0 0 0 0 0.0322719770223496 0.0225817064448439 0 0.0266299934255743 0.00735030306686708 0 0 0.341262946309371 0.113456245527843 0 0 0 0 0 0 0.456446828203151 0 0 0 0 0 0 0 0 0 0 0 0 0 0 0 0 0 0 0 0 0 0 0 0 0 0 0 0 0 0 0 0 0 0 0 0 0 0 0 0 0 0 0 0 0 0 0 0 0 0 0 0 0 0 0 0 0 0 0 0 0 0 0 0 0 0 0 0 0 0 0 0 0 0 0 0 0 0 0 0 0 0 0 0 0 0 0 0 0 0 0 0 0 0 0 0 0 0 0 0 0 0 0 0 0 0 0 0 0 0 0 0 0 0 0 0 0 0 0 0 0 0 0 0 0 0 0 0 0 0 0 0 0 0 0 0 0 0 0 0 0 0 0 0 0 0 0 0 0 0 0 0 0 0 0 0 0 0 0 0 0 0 0
0 0 0 0 0 0 0 0 0 0 0 0 0 0 0 0 0 0 0 0 0 0 0 0 0 0 0 0 0 0 0 0 0 0 0 0 0 0 0 0 0 0 0 0 0 0 0 0 0 0 0 0 0 0 0 0 0 0 0 0 0 0 0 0 0 0 0 0 0 0 0 0 0 0 0 0 0 0 0 0 0 0 0 0 0 0 0 0 0 0 0 0 0 0 0 0 0 0 0 0 0 0 0 0 0 0 0 0 0 0 0 0 0 0 0 0 0 0 0 0 0 0 0 0 0 0 0 0 0 0 0 0 0 0 0 0 0 0 0 0 0 0 0 0 0 0 0 0 0 0 0 0 0 0 0 0 0 0.262558624951029 0.0785951381472473 0.078965695045112 0 0 0.0393899035874245 0.0484863823952406 0 0.144559781971796 0.0228629063920259 0 0 0 0 0 0 0 0 0 0 0 0.100572240515963 0 0 0 0.0183747913461212 0.0264002075041698 0 0 0 0 0 0 0 0 0 0 0 0 0 0 0 0 0 0 0 0 0 0 0 0 0 0 0 0 0 0 0 0 0 0 0 0 0 0 0 0 0 0 0 0 0 0 0 0 0 0 0 0 0 0 0 0 0 0 0 0 0 0 0 0 0 0 0 0 0 0 0 0 0 0 0 0 0 0 0 0 0 0 0 0 0 0 0 0 0 0 0 0 0 0 0 0 0 0 0 0 0 0 0 0 0.133714180949293 0.0455201471945779 0 0 0 0 0 0 0 0 0 0 0 0 0 0 0 0 0 0 0 0 0 0 0 0 0 0 0 0
0 0 0 0 0 0 0 0 0 0 0 0 0 0 0 0 0 0 0 0 0 0 0 0 0 0 0 0 0 0 0 0 0 0 0 0 0 0 0 0 0 0 0 0 0 0 0 0 0 0 0 0 0 0 0 0 0 0 0 0 0 0 0 0 0 0 0 0 0 0 0 0 0 0 0 0 0 0 0 0 0 0 0 0 0 0 0 0 0 0 0 0 0 0 0 0 0 0 0 0 0 0 0 0 0 0 0 0 0 0 0 0 0 0 0 0 0 0 0 0 0 0 0 0 0 0 0 0 0 0 0 0 0 0 0 0 0 0 0 0 0 0 0 0 0 0 0 0 0 0 0 0 0 0 0 0 0.0679953781328545 0 0 0.038759580474008 0 0.0225739409572751 0.212249989429966 0.0179222743699155 0 0.162548273593502 0.0058184029818351 0 0 0 0 0 0 0 0 0.0134653738572128 0.205762213196704 0.00433930749014204 0.028891333647223 0.00779497575623943 0 0 0.003079707838053 0.0679306245409542 0 0 0 0 0 0 0 0 0 0.0119343302513775 0 0 0 0 0 0 0 0 0 0 0 0 0 0 0 0 0 0 0 0 0 0 0 0 0 0 0.0247972728135601 0 0.0031223928398217 0 0 0.00885529227993106 0 0 0 0 0 0 0 0 0 0 0 0 0 0 0 0 0 0 0 0.0043845566533066 0 0 0.00308048673691739 0 0 0 0 0 0.00117267362618588 0 0 0 0 0 0 0 0 0 0 0 0 0 0 0 0 0 0 0 0 0 0 0 0 0 0 0 0 0 0 0.00386118725656171 0 0 0.0598938793749798 0.0144749112320034 0.00213923117318801 0 0 0 0 0 0.00315240949628179 0 0 0 0 0 0 0 0 0 0 0 0 0 0 0 0 0 0 0 0 0
0 0 0 0 0 0 0 0 0 0 0 0 0 0 0 0 0 0 0 0 0 0 0 0 0 0 0 0 0 0 0 0 0 0 0 0 0 0 0 0 0 0 0 0 0 0 0 0 0 0 0 0 0 0 0 0 0 0 0 0 0 0 0 0 0 0 0 0 0 0 0 0 0 0 0 0 0 0 0 0 0 0 0 0 0 0 0 0 0 0 0 0 0 0 0 0 0 0 0 0 0 0 0 0 0 0 0 0 0 0 0 0 0 0 0 0 0 0 0 0 0 0 0 0 0 0 0 0 0 0 0 0 0 0 0 0 0 0 0 0 0 0 0 0 0 0 0 0 0 0 0 0 0 0 0 0 0.0368651727711693 0 0 0 0 0 0.287414933570481 0 0 0.492571912763432 0.0734836774081416 0 0 0 0 0 0 0 0 0.0102606959590578 0.085361926541843 0.0140416809858757 0 0 0 0 0 0 0 0 0 0 0 0 0 0 0 0 0 0 0 0 0 0 0 0 0 0 0 0 0 0 0 0 0 0 0 0 0 0 0 0 0 0 0 0 0 0 0 0 0 0 0 0 0 0 0 0 0 0 0 0 0 0 0 0 0 0 0 0 0 0 0 0 0 0 0 0 0 0 0 0 0 0 0 0 0 0 0 0 0 0 0 0 0 0 0 0 0 0 0 0 0 0 0 0 0 0 0 0 0 0 0 0 0 0 0 0 0 0 0 0 0 0 0 0 0 0 0 0 0 0 0 0 0 0 0 0 0 0 0 0
0 0 0 0 0 0 0 0 0 0 0 0 0 0 0 0 0 0 0.00412369047018332 0 0 0 0 0 0 0 0 0 0 0 0 0 0 0 0 0 0 0 0 0 0 0 0 0 0 0 0 0 0 0 0 0 0 0 0 0 0 0 0 0 0 0 0 0 0 0 0 0 0 0 0 0 0 0 0 0 0 0 0 0 0 0 0 0 0 0 0 0 0 0 0 0 0 0 0 0 0 0 0 0 0 0 0 0 0 0 0 0 0 0 0 0 0 0 0 0 0 0 0 0 0 0 0 0 0 0 0 0 0 0 0 0 0 0 0 0 0 0 0 0 0 0 0 0 0 0 0 0 0 0 0 0 0 0 0 0 0.0241123879989873 0.0457012127320647 0 0 0.0348448749447461 0.0167371454799553 0.0276742712802795 0 0 0 0 0 0 0 0 0 0 0 0 0 0.0189747171695123 0 0 0 0 0 0 0.0109167695455655 0 0 0 0 0 0 0 0 0 0.0128864814559607 0 0 0 0 0 0 0 0 0 0 0 0 0.0200262376213769 0 0 0 0 0 0 0 0 0 0 0 0 0 0 0 0 0 0 0 0 0 0 0 0 0 0 0 0 0 0 0 0 0 0 0 0 0 0 0 0 0 0 0 0 0 0 0 0 0 0 0 0 0 0 0 0 0 0 0 0 0 0 0 0 0 0 0 0 0 0 0 0 0 0 0 0 0 0 0.246443908093671 0.0234412891895407 0.0489671849384583 0.190828392766433 0.179545049264921 0.0445484394805892 0 0 0 0 0.0426598852551951 0 0 0 0 0 0 0 0 0 0 0 0 0 0.00756806231256064 0 0 0 0 0 0 0 0
0 0 0 0 0 0 0 0 0 0 0 0 0 0 0 0 0 0 0 0 0 0 0 0 0 0 0 0 0 0 0 0 0 0 0 0 0 0 0 0 0 0 0 0 0 0 0 0 0 0 0 0 0 0 0 0 0 0 0 0 0 0 0 0 0 0 0 0 0 0 0 0 0 0 0 0 0 0 0 0 0 0 0 0 0 0 0 0 0 0 0 0 0 0 0 0 0 0 0 0 0 0 0 0 0 0 0 0 0 0 0 0 0 0 0 0 0 0 0 0 0 0 0 0 0 0 0 0 0 0 0 0 0 0 0 0 0 0 0 0 0 0 0 0 0 0 0 0 0 0 0 0 0 0 0 0 0 0 0 0.0508985844446001 0 0 0 0 0 0 0 0 0 0 0 0 0 0 0 0 0 0 0 0 0 0 0 0 0 0 0 0 0.0111427662616088 0 0 0 0 0 0 0 0.016397976114839 0 0 0 0 0 0 0 0 0 0 0 0 0 0 0 0 0 0.0355137735525942 0.0109682545492362 0 0 0 0 0 0 0 0 0 0 0 0 0 0 0 0 0 0 0 0 0 0 0 0 0 0 0 0 0 0 0 0 0 0 0 0 0 0 0 0 0 0 0 0 0 0 0 0 0 0 0 0 0 0 0 0 0 0 0 0 0 0 0 0 0 0 0 0 0 0.0466823626354739 0.0476160098881834 0.120446861376246 0 0.246678163403082 0.314696069829707 0 0 0 0 0.0281375825521991 0.00870036121206195 0.00726589426730272 0 0 0 0 0 0 0 0.0269851661730746 0 0 0 0 0 0 0 0.00796187356422459 0 0 0 0.0199083001755672
0 0 0 0 0 0 0 0 0 0 0 0 0 0 0 0 0 0 0 0 0 0 0 0 0 0 0 0 0 0 0 0 0 0 0 0 0 0 0 0 0 0 0 0 0 0 0 0 0 0 0 0 0 0 0 0 0 0 0 0 0 0 0 0 0 0 0 0 0 0 0 0 0 0 0 0 0 0 0 0 0 0 0 0 0 0 0 0 0 0 0 0 0 0 0 0 0 0 0 0 0 0 0 0 0 0 0 0 0 0 0 0 0 0 0 0 0 0 0 0 0 0 0 0 0 0 0 0 0 0 0 0 0 0 0 0 0 0 0 0 0 0 0 0 0 0 0 0 0 0 0 0 0 0 0 0 0 0.14951565215184 0 0.0940182165465311 0 0 0 0 0 0.10210370565271 0 0 0 0 0 0 0 0 0 0.138503444909364 0.433688035959702 0 0 0 0 0 0 0 0 0 0 0 0 0 0 0 0 0 0 0 0 0 0 0 0 0 0 0 0 0 0 0 0 0 0 0 0 0 0 0 0 0 0 0 0 0 0 0 0 0 0 0 0 0 0 0 0 0 0 0 0 0 0 0 0 0 0 0 0 0 0 0 0 0 0 0 0 0 0 0 0 0 0 0 0 0 0 0 0 0 0 0 0 0 0 0 0 0 0 0 0 0 0 0 0 0 0 0 0 0 0 0 0 0.0821709447798526 0 0 0 0 0 0 0 0 0 0 0 0 0 0 0 0 0 0 0 0 0 0 0 0 0 0 0 0
0 0 0 0 0 0 0 0 0 0 0 0 0 0 0 0 0 0 0.00333694528452858 0 0 0 0 0 0 0 0 0 0 0 0 0 0 0 0 0 0 0 0 0 0 0 0 0 0 0 0 0 0 0 0 0 0 0 0 0 0 0 0 0 0 0 0 0 0 0 0 0 0 0.00172470779872982 0 0 0 0 0 0 0 0 0 0 0 0 0 0 0 0 0 0 0 0 0 0 0 0 0 0 0 0 0 0 0 0 0 0 0 0 0 0 0 0 0 0 0 0 0 0 0 0 0 0 0 0 0 0 0 0 0 0 0 0 0 0 0 0 0 0 0 0 0 0 0 0 0 0 0 0 0 0 0 0 0 0 0 0 0 0 0.00368715727397628 0.0767187146580898 0.0573581958358573 0.00848361942057007 0 0 0 0.0170107568864899 0.0427820374858551 0.328075790861642 0.0493714299671814 0 0.0104957554147158 0 0 0 0 0 0 0.0173778585247216 0.0662759735125436 0.00127766858606214 0.00686424746612912 0.0341976364426747 0 0 0 0.074602968891644 0.10365404751942 0 0 0 0 0 0.00329331144988778 0 0 0.00233273110832432 0 0 0 0 0 0 0 0 0 0 0 0 0.00458978578853999 0 0 0 0.00525157644604324 0 0 0 0 0 0 0.00305449511084555 0 0 0.017382204252699 0 0.0073701281009474 0 0 0.00519014491778337 0 0 0 0 0 0 0 0 0 0 0 0 0 0 0 0 0 0.00219931141623797 0 0.00384654748817753 0 0 0.00255939080622078 0 0 0 0 0 0 0 0 0 0 0 0 0 0 0 0 0 0 0 0 0 0 0 0 0 0 0 0 0 0 0 0 0 0 0 0 0.00219645374355607 0.00124893475176615 0 0.0131368656421059 0.0019492943350532 0.000758990069982736 0.00145909445026832 0 0 0 0.00542238255730036 0.013462845733429 0 0 0 0 0 0 0 0 0 0 0 0 0 0 0 0 0 0 0 0 0
0 0 0 0 0 0 0 0 0 0 0 0 0 0 0 0 0 0 0 0 0 0 0 0 0 0 0 0 0 0 0 0 0 0 0 0 0 0 0 0 0 0 0 0 0 0 0 0 0 0 0 0 0 0 0 0 0 0 0 0 0 0 0 0 0 0 0 0 0 0 0 0 0 0 0 0 0 0 0 0 0 0 0 0 0 0 0 0 0 0 0 0 0 0 0 0 0 0 0 0 0 0 0 0 0 0 0 0 0 0 0 0 0 0 0 0 0 0 0 0 0 0 0 0 0 0 0 0 0 0 0 0 0 0 0 0 0 0 0 0 0 0 0 0 0 0 0 0 0 0 0 0 0 0 0 0 0.0697998384731431 0.0996264494370572 0 0 0 0 0.261608305801691 0 0 0.108594796773368 0.0559693881273758 0 0 0 0 0 0 0 0 0 0.0244762148911162 0.0707458641958735 0.117101680021599 0.0165152476462001 0 0.0563357818630911 0 0 0.0892158032781187 0 0 0 0 0 0 0 0 0 0 0 0 0 0 0 0 0 0 0 0 0 0 0 0 0 0 0 0 0 0 0 0 0 0 0 0.0300106294913665 0 0 0 0 0 0 0 0 0 0 0 0 0 0 0 0 0 0 0 0 0 0 0 0 0 0 0 0 0 0 0 0 0 0 0 0 0 0 0 0 0 0 0 0 0 0 0 0 0 0 0 0 0 0 0 0 0 0 0 0 0 0 0 0 0 0 0 0 0 0 0 0 0 0 0 0 0 0 0 0 0 0 0 0 0 0 0 0 0 0 0 0 0 0 0 0 0
0 0 0 0 0 0 0 0 0 0 0 0 0 0 0 0 0 0 0 0 0 0 0 0 0 0 0 0 0 0 0 0 0 0 0 0 0 0 0 0 0 0 0 0 0 0 0 0 0 0 0 0 0 0 0 0 0 0 0 0 0 0 0 0 0 0 0 0 0 0 0 0 0 0 0 0 0 0 0 0 0 0 0 0 0 0 0 0 0 0 0 0 0 0 0 0 0 0 0 0 0 0 0 0 0 0 0 0 0 0 0 0 0 0 0 0 0 0 0 0 0 0 0 0 0 0 0 0 0 0 0 0 0 0 0 0 0 0 0 0 0 0 0 0 0 0 0 0 0 0 0 0 0 0 0 0 0 0 0 0 0 0 0.421836928841968 0 0 0.403853030669253 0 0 0 0 0 0 0 0 0 0 0 0 0 0.156092143354583 0 0 0 0 0 0 0 0 0 0 0 0 0 0 0 0 0 0 0 0 0 0 0 0 0 0 0 0 0 0 0 0 0 0 0 0 0 0 0 0.0182178971341956 0 0 0 0 0 0 0 0 0 0 0 0 0 0 0 0 0 0 0 0 0 0 0 0 0 0 0 0 0 0 0 0 0 0 0 0 0 0 0 0 0 0 0 0 0 0 0 0 0 0 0 0 0 0 0 0 0 0 0 0 0 0 0 0 0 0 0 0 0 0 0 0 0 0 0 0 0 0 0 0 0 0 0 0 0 0 0 0 0 0 0 0 0 0 0 0 0 0
0 0 0 0 0 0 0 0 0 0 0 0 0 0 0 0 0 0 0.00373017787107035 0 0 0 0 0 0 0 0 0 0 0 0 0 0 0 0 0 0 0 0 0 0 0 0 0 0 0 0 0 0 0 0 0 0 0 0 0 0 0 0 0 0 0 0 0 0 0 0 0 0 0.00193876998898941 0 0 0 0 0 0 0 0 0 0 0 0 0 0 0 0 0 0 0 0 0 0 0 0 0 0 0 0 0 0 0 0 0 0 0 0 0 0 0 0 0 0 0 0 0 0 0 0 0 0 0 0 0 0 0 0 0 0 0 0 0 0 0 0 0 0 0 0 0 0 0 0 0 0 0 0 0 0 0 0 0 0 0 0 0 0 0.0156866046897634 0.068109975637808 0.113954248080855 0 0 0.00645937641205461 0.380319774871131 0.00818570047647348 0.0474804620591537 0 0.103244793004262 0 0 0 0 0 0 0 0 0.011779952717126 0.178337901450134 0 0.00667115833980402 0 0 0 0 0 0.0204331409280504 0 0 0 0 0 0 0 0 0 0 0 0 0 0 0 0 0 0 0 0 0 0 0 0 0 0 0 0 0 0 0 0 0 0 0 0.00520716639633294 0 0 0 0 0.00186549506927884 0 0 0 0 0 0 0 0 0.000684721532939694 0 0 0 0 0 0 0 0 0 0 0 0 0 0 0 0 0 0 0 0 0 0 0 0 0 0 0 0 0 0 0 0 0 0 0 0 0 0 0 0 0 0 0.00334211050175938 0.0225684699730144 0 0 0 0 0 0 0 0 0 0 0 0 0 0 0 0 0 0 0 0 0 0 0 0 0 0 0 0 0 0 0 0 0 0 0 0 0 0 0
0 0 0 0 0 0 0 0 0 0 0 0 0 0 0 0 0 0 0 0 0 0 0 0 0 0 0 0 0 0 0 0 0 0 0 0 0 0 0 0 0 0 0 0 0 0 0 0 0 0 0 0 0 0 0 0 0 0 0 0 0 0 0 0 0 0 0 0 0 0 0 0 0 0 0 0 0 0 0 0 0 0 0 0 0 0 0 0 0 0 0 0 0 0 0 0 0 0 0 0 0 0 0 0 0 0 0 0 0 0 0 0 0 0 0 0 0 0 0 0 0 0 0 0 0 0 0 0 0 0 0 0 0 0 0 0 0 0 0 0 0 0 0 0 0 0 0 0 0 0 0 0 0 0 0 0 0.00920630511079369 0.00904700059451126 0.0630847252255702 0 0 0 0.212384533557753 0.0156556047933106 0 0.383125109458913 0 0 0 0 0 0 0 0 0 0 0.0941981563551154 0.0615693876440327 0.0129233243623841 0 0 0 0 0 0.0331617576000979 0 0 0 0 0 0 0 0 0 0 0 0 0 0 0 0 0 0 0 0 0 0.0126214742822967 0 0 0 0 0 0 0 0 0 0 0 0 0 0 0 0 0 0 0 0 0 0 0 0 0 0 0 0 0 0 0 0 0 0 0 0 0 0 0.0133884854848265 0 0 0 0 0 0 0 0 0 0 0 0 0 0 0 0 0 0 0 0 0 0 0 0 0 0 0 0 0 0 0 0 0 0 0 0 0 0 0 0 0 0.0114209964080834 0 0 0.0474803496222695 0 0 0 0 0 0.0176051121516547 0.00312767734838818 0 0 0 0 0 0 0 0 0 0 0 0 0 0 0 0 0 0 0 0
0 0 0 0 0 0 0 0 0 0 0 0 0.0263113195467527 0 0 0 0 0 0.00407990897957006 0 0 0 0 0 0 0 0.00283237014020644 0 0 0 0 0 0 0 0.00673067879028831 0 0 0 0 0 0 0 0 0 0 0 0 0 0 0 0 0 0 0 0 0.00162921601753701 0 0 0 0 0 0 0 0 0 0 0 0 0 0.00340064371030831 0 0 0 0 0 0 0 0 0 0 0 0 0 0 0 0 0 0 0 0 0 0 0 0 0 0 0 0 0 0 0 0 0 0 0.0212628517556851 0 0.00350155025316001 0.0113046278519954 0.00434055942332602 0.0178430949651502 0 0 0.00614205158718846 0 0.00972940945808773 0.052722706158178 0.0036766477893209 0.00738623226847282 0.0457428154172219 0.0309553894548282 0.039565997232284 0 0 0 0 0 0 0 0 0 0 0 0 0 0 0 0 0 0 0 0 0 0 0 0 0 0 0 0 0 0 0 0 0 0 0 0 0 0 0 0 0 0 0 0 0 0 0 0.0330427875870267 0.0268371191953321 0 0 0 0.0161189115996938 0 0 0 0 0 0 0 0 0 0 0 0 0 0.0387377107357323 0 0.0120264602250543 0 0 0 0 0 0 0 0 0 0 0 0 0 0 0.00617719667220151 0 0 0.199050141433888 0 0 0 0 0 0 0 0 0 0 0 0 0 0 0 0 0 0 0 0 0 0 0 0 0 0 0 0 0 0 0 0 0 0 0 0 0 0 0 0 0 0 0 0 0 0 0 0 0 0 0 0 0.0377046902738648 0.0166037009455973 0.0426880232657914 0.184550255866646 0.0438824900793656 0.00919980907136547 0.00886744821987703 0 0 0 0 0 0 0 0 0 0.0126957365184843 0 0 0 0 0 0 0.0126594475105177 0 0 0 0 0 0 0 0 0 0 0 0 0 0 0 0 0 0 0 0 0 0 0 0 0 0 0 0 0 0 0 0 0 0
0 0 0 0 0 0 0 0 0 0 0 0 0 0 0 0 0 0 0 0 0 0 0.0401785296802736 0 0 0 0.0332820904510448 0 0 0 0 0 0 0 0 0 0 0 0 0 0 0 0 0.0125170567819566 0 0.0100605594390903 0 0 0 0 0 0 0 0 0 0 0 0 0 0 0.00423921835951967 0 0 0 0 0.00293783531195247 0.00268816876894345 0 0 0 0 0 0 0 0 0 0 0 0 0 0 0 0 0 0 0 0 0 0 0 0 0 0 0 0 0 0 0 0 0 0 0 0 0 0 0 0 0 0 0 0 0 0 0 0 0 0 0 0 0 0.0152884700466951 0 0 0 0 0 0 0 0.163403497106203 0.00631999643767131 0 0 0 0 0 0 0 0 0 0 0 0 0 0 0 0 0 0 0 0 0 0 0 0 0 0 0 0 0 0 0 0 0.0341753817302687 0 0 0 0 0.0752761012017081 0 0.189585683205501 0.0130003426817526 0.0250260492335013 0 0.100691653447289 0 0 0 0 0 0.0271157104498621 0 0 0 0 0.0518716161396187 0 0 0 0 0.0088119302634397 0.129957907157308 0 0 0 0 0 0 0 0 0 0 0 0 0 0 0 0 0.00878990386876467 0 0 0 0 0 0 0 0 0 0 0 0 0 0 0 0 0 0 0 0 0 0 0 0 0 0 0 0 0 0 0 0 0 0 0 0 0 0 0 0 0 0 0 0 0 0 0 0 0 0 0 0 0 0 0 0 0.0447822982376359 0 0 0 0 0 0 0 0 0 0 0 0 0 0 0 0 0 0 0 0 0 0 0 0 0 0 0 0 0 0 0 0 0 0 0 0 0 0 0 0 0 0 0 0 0 0 0 0 0 0 0 0 0
0 0 0 0 0 0 0 0 0 0 0 0 0 0 0 0 0 0 0 0 0 0 0.0113151455226843 0 0 0 0.0057078043837493 0 0 0 0 0 0 0 0 0 0 0 0 0 0 0 0 0 0 0 0 0 0.0150112851492163 0 0 0 0 0 0 0 0 0 0 0 0 0 0 0 0 0.00172207437136212 0.00236041775867918 0 0 0 0 0 0 0 0 0 0 0 0 0 0 0 0 0 0 0 0 0 0 0 0 0 0 0 0 0 0 0 0 0 0 0 0 0 0 0 0 0 0 0 0 0 0 0 0 0 0 0 0 0 0.00299175744752536 0 0 0 0 0 0 0 0.0488083198309188 0 0 0 0 0 0 0 0 0 0 0 0 0 0 0 0 0 0 0 0 0 0 0 0 0 0 0 0 0 0 0 0 0 0 0 0 0 0 0.0458600880369995 0.142208019484361 0 0.0312211975324439 0.212234265980528 0 0.0503920652564341 0 0 0 0 0 0 0 0 0 0 0 0 0 0.118557358842409 0 0.0716690128094413 0 0.034569624961335 0 0 0 0 0 0.00202868761309245 0 0 0 0.0100890102230063 0 0 0.0241899634850187 0 0 0.00229323430414637 0 0 0 0 0 0 0 0 0 0 0 0 0 0 0 0.00955280555550401 0 0 0 0 0 0 0 0 0 0 0 0 0 0 0 0 0 0 0 0 0 0 0 0 0 0 0 0 0 0 0 0 0 0 0 0 0 0 0 0 0.0509241992674226 0 0 0 0 0 0 0 0 0 0 0 0 0 0 0 0 0 0 0.106293662183723 0 0 0 0 0 0 0 0 0 0 0 0 0 0 0 0 0 0 0 0 0 0 0 0 0 0 0 0 0 0 0 0 0 0
0 0 0 0 0 0 0 0 0 0 0 0 0 0 0 0 0 0 0 0 0 0 0 0 0 0 0 0 0 0 0 0 0 0 0 0 0 0 0 0 0 0 0 0 0.0321282903551747 0.0082854758384204 0 0 0 0 0 0 0 0 0 0 0 0 0 0 0 0 0 0 0 0.011540745152846 0 0 0 0 0 0 0 0 0.0776034043219388 0 0 0 0 0 0 0 0 0 0 0 0 0 0 0 0 0 0 0 0 0 0 0 0 0 0 0 0 0 0 0 0 0 0 0 0 0 0 0 0 0 0 0 0 0 0 0 0 0 0 0 0 0 0.0143892622930888 0 0 0 0 0 0 0 0 0 0 0 0 0 0 0 0 0 0 0 0 0 0 0 0 0 0 0 0 0 0 0 0 0 0 0 0 0 0 0 0.0282727247226831 0.0905198595353033 0 0.274764920205424 0 0 0 0 0 0 0 0 0 0 0 0 0 0 0 0 0 0 0 0 0 0 0 0 0 0 0 0 0 0.0360928003748485 0 0 0 0 0 0 0 0 0 0 0 0 0 0 0 0 0 0 0 0 0 0.358290200234864 0 0 0 0 0 0 0 0 0 0 0 0 0 0 0 0 0 0 0 0 0 0 0 0 0 0 0 0 0 0 0 0 0 0 0 0 0 0 0 0 0 0 0 0 0 0 0 0 0 0 0 0 0 0 0 0 0 0 0 0.0681123169654078 0 0 0 0 0 0 0 0 0 0 0 0 0 0 0 0 0 0 0 0 0 0 0 0 0 0 0 0 0 0 0 0 0 0
0 0 0 0 0 0 0 0 0 0 0 0 0 0 0 0 0 0 0 0 0 0 0 0 0 0 0 0 0 0 0 0 0 0 0 0 0 0 0 0 0 0 0.00975642770550679 0 0.02167417755389 0 0 0 0.0128129511678119 0.0045224491490663 0 0 0 0 0 0 0 0 0 0 0 0 0 0 0 0 0 0 0 0 0 0 0 0 0.0738380369926521 0 0 0 0 0 0 0 0 0 0 0 0 0 0 0 0 0 0 0 0 0 0 0 0 0 0 0 0 0 0 0 0 0 0 0 0 0 0 0 0 0 0 0 0 0 0 0 0 0 0 0 0 0 0 0 0 0 0 0 0 0 0 0 0 0 0 0 0 0 0 0 0 0 0 0 0 0 0 0 0 0 0 0 0 0 0 0 0 0 0 0 0 0 0.0167435986545695 0.189301242388827 0.0845288442465777 0 0 0 0 0 0 0 0 0 0 0 0 0 0 0 0 0.0638785487533114 0 0.0214082744217355 0 0.0371540568478651 0 0 0 0 0 0 0 0 0 0.0374231157865453 0 0 0.0403456527515833 0 0 0 0 0 0 0 0 0 0 0 0 0 0 0 0 0 0 0.162266714186305 0 0 0 0 0 0 0 0 0 0 0 0 0 0 0 0 0 0 0 0 0 0 0 0 0 0 0 0 0 0 0 0 0 0.0020241765381739 0 0 0 0 0 0 0 0 0 0 0 0 0 0 0 0 0 0 0 0 0 0 0 0 0 0.22232173285558 0 0 0 0 0 0 0 0 0 0 0 0 0 0 0 0 0 0 0 0 0 0 0 0 0 0 0 0 0 0 0 0 0 0
0 0 0 0 0 0 0 0 0 0 0 0 0 0 0 0 0 0 0 0 0 0 0 0 0 0 0.147192811679515 0 0 0 0 0 0 0 0 0 0 0 0 0 0 0 0 0 0 0 0 0 0 0 0 0 0 0 0 0 0 0 0.0459376542060682 0 0 0 0 0 0 0 0.131233873165502 0 0 0 0 0 0 0 0 0 0 0 0 0 0 0 0 0 0 0 0 0 0 0 0 0 0 0 0 0 0 0 0 0 0 0 0 0 0 0 0 0.107882177461618 0 0 0 0 0 0 0 0 0 0 0 0 0 0 0.0921237396634238 0 0 0 0 0 0 0.208762168674347 0 0 0 0 0 0 0 0 0 0 0 0 0 0 0 0 0 0 0 0 0 0 0 0 0 0 0 0 0 0 0 0 0 0 0 0 0 0 0 0 0 0 0 0.266867575149527 0 0 0 0 0 0 0 0 0 0 0 0 0 0 0 0 0 0 0 0 0 0 0 0 0 0 0 0 0 0 0 0 0 0 0 0 0 0 0 0 0 0 0 0 0 0 0 0 0 0 0 0 0 0 0 0 0 0 0 0 0 0 0 0 0 0 0 0 0 0 0 0 0 0 0 0 0 0 0 0 0 0 0 0 0 0 0 0 0 0 0 0 0 0 0 0 0 0 0 0 0 0 0 0 0 0 0 0 0 0 0 0 0 0 0 0 0 0 0 0 0 0 0 0 0 0 0 0 0 0 0 0 0 0 0 0 0 0 0 0 0 0 0 0
0 0 0 0 0 0 0 0 0 0 0 0 0 0 0 0 0 0 0 0 0 0 0.0272704655687493 0 0 0 0.120066459560358 0 0 0 0 0 0 0 0 0 0 0 0 0 0 0 0 0 0 0 0 0 0 0 0.00388439448972147 0 0 0 0 0 0 0.00354552223309442 0 0 0 0 0 0 0 0 0.0509862839798406 0 0 0 0 0 0 0 0 0 0 0 0 0 0 0 0 0 0 0 0 0 0 0 0 0 0 0 0 0 0 0 0 0 0 0 0 0 0 0 0 0.134698859022105 0.0659016493784665 0 0 0 0 0 0 0 0 0 0 0 0.0348855682919637 0 0 0 0 0 0 0 0.0349474924201637 0 0 0 0 0 0 0 0 0 0 0 0 0 0 0 0 0 0 0 0 0 0 0 0 0 0 0 0 0 0 0 0 0 0 0 0 0 0 0.0785340219405493 0.215345181932455 0.143676352685872 0 0 0.0386569257712628 0 0 0 0 0 0 0 0 0 0 0 0 0 0 0 0 0 0 0 0 0 0 0 0 0 0 0 0 0 0 0 0 0 0 0 0 0 0 0 0 0 0 0 0 0 0 0 0 0 0 0 0 0 0 0 0 0 0 0 0 0 0 0 0 0 0 0 0 0 0 0 0 0 0 0 0 0 0 0 0 0 0 0 0 0 0 0 0 0 0 0 0.047600822725398 0 0 0 0 0 0 0 0 0 0 0 0 0 0 0 0 0 0 0 0 0 0 0 0 0 0 0 0 0 0 0 0 0 0 0 0 0 0 0 0 0 0 0 0 0 0 0 0 0 0 0 0 0
0 0 0 0 0 0 0 0 0 0 0 0 0 0 0 0 0 0 0 0 0 0 0 0 0 0 0 0.0989169875270475 0 0 0 0 0 0 0 0 0 0 0 0 0 0 0 0 0 0 0 0 0 0 0 0 0 0.0169874417350751 0 0 0 0 0.00412975505227249 0.0166480407819741 0 0 0 0 0 0 0 0 0 0 0 0 0 0 0 0 0 0 0 0 0 0 0 0 0 0 0 0 0 0 0 0 0 0 0 0 0 0 0 0 0 0 0 0 0 0.0119542040837519 0 0.0158001519795254 0 0 0 0 0 0 0 0 0 0 0 0 0 0 0.0766649161965149 0 0 0 0 0 0 0.0751064731607326 0 0 0 0 0 0 0 0 0 0 0 0 0 0 0 0 0 0 0 0 0 0 0 0 0 0 0 0 0 0 0 0 0 0 0 0 0 0 0 0 0 0 0 0 0 0 0 0 0 0 0 0 0 0 0 0 0 0 0 0 0 0 0 0 0 0 0 0 0 0 0 0 0 0 0 0 0 0 0.0226083420424627 0.116368360177533 0 0 0 0 0.0705724655252055 0.018544947549564 0.0152236361216454 0 0 0 0 0 0 0 0 0 0 0 0 0 0 0 0 0.0943182932188548 0 0 0 0 0 0 0 0 0 0 0 0 0 0 0 0 0 0 0 0 0 0 0 0 0 0 0 0.00635560838932712 0 0 0 0 0 0 0 0 0 0 0.0247368857248725 0.0434171194520481 0.0554380278931624 0.0513166146899909 0.0451129910508195 0.0101561251579854 0 0 0.0843731614495635 0 0 0 0 0 0 0 0 0 0 0 0 0 0 0 0 0.0176513013453492 0 0 0 0 0 0 0 0.00759814969472189 0 0 0 0 0 0 0 0 0 0 0 0
0 0 0 0 0 0 0 0 0 0 0 0 0 0 0 0 0 0 0 0 0 0 0 0 0 0 0 0 0 0 0 0 0 0 0 0 0 0 0 0 0 0 0 0 0 0 0 0 0 0 0 0 0 0 0 0 0 0 0 0 0 0 0 0 0 0 0 0 0 0 0 0 0 0 0 0 0 0 0 0 0 0 0 0 0 0 0 0 0 0 0 0 0 0 0 0 0 0 0 0 0 0 0 0 0 0 0 0 0 0 0 0 0 0 0 0 0 0 0 0 0 0 0 0 0 0 0 0 0 0 0 0 0 0 0 0 0 0 0 0 0 0 0 0 0 0 0 0 0 0 0 0 0 0 0 0 0 0.0498755563208549 0.0209835357018716 0 0 0.0774552103840527 0.178078690563611 0 0 0.104132074567932 0 0 0 0 0 0 0 0 0 0 0.407379048696259 0 0 0.0309214737673734 0 0 0 0.0462008046630536 0 0 0 0 0 0 0 0 0 0 0 0 0 0 0 0 0 0 0 0 0 0 0 0 0 0 0 0 0 0 0 0 0.0226862902605445 0 0 0 0.0486069193504843 0 0 0 0 0 0 0 0 0 0 0 0 0 0 0 0 0 0 0 0 0 0 0 0 0 0 0 0 0 0 0 0 0 0 0 0 0 0 0 0 0 0 0 0 0 0 0 0 0 0 0 0 0 0 0 0 0 0 0 0 0 0 0 0 0 0 0 0 0 0 0 0 0 0 0 0 0 0 0 0 0 0.0136803957239629 0 0 0 0 0 0 0 0 0 0 0 0 0 0 0
0 0 0 0 0 0 0 0 0 0 0 0 0 0 0 0 0 0 0.0194368432988171 0 0 0 0 0 0 0 0 0 0 0 0 0 0 0 0 0 0 0 0 0 0 0 0 0 0 0 0 0 0 0 0 0 0 0 0 0 0 0 0 0 0 0 0 0 0 0 0 0 0 0.00621588033997144 0 0 0 0 0 0 0 0 0 0 0 0 0 0 0 0 0 0 0 0 0 0 0 0 0 0 0 0 0 0 0 0 0 0 0 0 0 0.00209198163619185 0 0 0.00195934465231474 0 0 0 0 0 0.00092397147350609 0 0 0 0 0 0 0 0 0 0 0 0 0 0 0 0 0 0 0 0 0 0 0 0 0 0 0 0 0 0 0 0 0 0 0 0 0 0 0 0 0.126507240649189 0.0289765369513991 0.009894102715387 0 0.0402576043567795 0.112733303972483 0.00270715103799395 0 0.26167669665154 0.0372470036640179 0 0 0 0 0 0 0 0 0.0676206145017669 0 0 0 0.00805940116558056 0 0 0 0.00545934525889512 0.0165328032885537 0 0 0 0 0 0 0 0 0 0 0 0 0 0 0 0 0 0 0 0 0 0 0 0 0 0 0.0278585156444338 0 0 0.00654773453318977 0 0.022390410733763 0 0 0 0.0273640788337622 0 0 0 0 0.00892716246522691 0 0 0 0 0 0 0 0 0 0 0 0 0 0 0 0 0 0 0 0 0 0 0 0 0 0 0 0 0 0 0 0 0 0 0 0 0 0 0 0 0 0 0 0 0 0 0.014894782394026 0.0686616392417026 0 0 0 0.00267638795801675 0.0552633187056563 0 0 0.0105708825796607 0 0 0 0 0 0 0 0 0 0.0010355924022812 0 0 0 0 0 0 0 0 0 0 0.00550966889389439 0 0 0 0 0 0 0 0 0 0 0 0 0 0 0
0 0 0 0 0 0 0 0 0 0 0 0 0 0 0 0 0 0 0 0 0 0 0 0 0 0 0 0 0 0 0 0 0 0 0 0 0 0 0 0 0 0 0 0 0 0 0 0 0 0 0 0 0 0 0 0 0 0 0 0 0 0 0 0 0 0 0 0 0 0 0 0 0 0 0 0 0 0 0 0 0 0 0 0 0 0 0 0 0 0 0 0 0 0 0 0 0 0 0 0 0 0 0 0 0 0 0 0 0 0 0 0 0 0 0 0 0 0 0 0 0 0 0 0 0 0 0 0 0 0 0 0 0 0 0 0 0 0 0 0 0 0 0 0 0 0 0 0 0 0 0 0 0 0 0 0 0 0.0117925933597564 0.0210688344805624 0 0 0 0.00960624089755724 0.0345866438576832 0 0 0.107610068943817 0 0 0 0 0 0 0 0 0 0 0 0.139786507254463 0 0.0844562261781063 0 0 0.00840451190926263 0 0 0 0 0 0 0 0 0 0 0 0 0 0 0 0 0 0 0 0 0 0 0.0406436174737202 0 0 0 0 0 0 0 0 0 0 0 0 0 0 0 0 0 0 0 0 0 0 0 0 0 0 0 0 0 0 0 0 0 0 0 0 0 0 0.0605621560682341 0 0 0 0 0 0 0 0 0 0 0 0 0 0 0 0 0 0 0 0 0 0 0 0 0 0 0 0 0 0 0 0 0 0 0 0 0 0 0 0 0 0 0 0.0101818348450746 0.162588228108562 0 0 0 0 0.0378432418979955 0.263366615063926 0 0 0 0 0 0 0 0 0.00750267966128046 0 0 0 0 0 0 0 0 0 0 0 0
0 0 0 0 0 0 0 0 0 0 0 0 0 0 0 0 0 0 0 0 0 0 0 0 0 0 0 0 0 0 0 0 0 0 0 0 0 0 0 0 0 0 0 0 0 0 0 0 0 0 0 0 0 0 0 0 0 0 0 0 0 0 0 0 0 0 0 0 0 0 0 0 0 0 0 0 0 0 0 0 0 0 0 0 0 0 0 0 0 0 0 0 0 0 0 0 0 0 0 0 0 0 0 0 0 0 0 0 0 0 0 0 0 0 0 0 0 0 0 0 0 0 0 0 0 0 0 0 0 0 0 0 0 0 0 0 0 0 0 0 0 0 0 0 0 0 0 0 0 0 0 0 0 0 0 0 0.0894802328287052 0.0992575304872714 0 0 0 0 0.0652431870152663 0.0723731491991785 0 0.0546976617444931 0.0285541541158511 0 0 0 0 0 0 0 0 0 0 0.176714518856564 0 0 0.090967719402605 0 0 0.0115940900580844 0 0 0 0 0 0 0 0 0 0 0 0 0 0 0 0 0 0 0 0 0 0 0.0378900097883083 0 0 0 0 0 0 0 0 0 0 0 0 0 0.0104668455411922 0 0 0 0 0 0 0 0 0 0 0 0 0 0 0 0 0 0 0 0 0 0 0 0 0.0840779088872849 0 0 0 0 0 0 0 0 0 0 0 0 0 0 0 0.0111148452942378 0 0 0 0 0 0 0 0 0 0.0101483490738066 0 0 0 0 0 0 0 0 0 0 0 0 0 0 0 0 0 0 0.0171717948844167 0 0 0 0 0.0381854524998268 0.0720123969995131 0 0 0 0 0 0 0 0 0.00821896976203952 0 0 0 0 0 0 0 0.0218311835613549 0 0 0 0
0 0 0 0 0 0 0 0 0 0 0 0 0 0 0 0 0 0 0 0 0 0 0 0 0 0 0 0 0 0 0 0 0 0 0 0 0 0 0 0 0 0 0 0 0 0 0 0 0 0 0 0 0 0 0 0 0 0 0 0 0 0 0 0 0 0 0 0 0 0 0 0 0 0 0 0 0 0 0 0 0 0 0 0 0 0 0 0 0 0 0 0 0 0 0 0 0 0 0 0 0 0 0 0 0 0 0 0 0 0 0 0 0 0 0 0 0 0 0 0 0 0 0 0 0 0 0 0 0 0 0 0 0 0 0 0 0 0 0 0 0 0 0 0 0 0 0 0 0 0 0 0 0 0 0 0 0 0.00793008069948004 0 0 0 0 0.096251008418244 0.00302250060967856 0.04455609372667 0 0 0 0.0234385376654811 0 0 0 0 0 0 0.00849285454118783 0.0133357010543209 0 0 0 0.00855757064681886 0.00973423425855828 0 0.25161374024992 0.248410127841823 0 0 0 0 0 0.0337266836323889 0 0 0 0 0 0.00476503801976149 0 0 0 0 0 0 0 0 0 0 0 0 0 0 0 0 0 0.0110125302052738 0.0026315331689156 0.0121508125516332 0 0 0.0698803567245499 0.0105389522814893 0 0 0 0 0.00430316638364745 0 0 0 0 0 0 0 0 0 0 0 0 0 0 0 0 0 0 0 0 0 0 0 0 0 0 0 0 0 0 0 0 0 0 0 0.00648051109819029 0 0 0 0 0 0 0 0 0 0.0163188312140788 0.0142694159045588 0.0107482919586905 0.00257304711711908 0.00550127184671026 0 0 0 0 0 0 0.00634752156014445 0 0 0 0 0 0 0 0 0.0438303462186897 0 0 0 0 0.00158334072948858 0 0 0.00537100754088575 0 0 0.0133381656923964 0 0 0.00343813239827449 0 0 0 0 0 0 0 0.00334235590697947 0 0 0 0.0025062381339511
0 0 0 0 0 0 0 0 0 0 0 0 0 0 0 0 0 0 0 0 0 0 0 0 0 0 0 0 0 0 0 0 0 0 0 0 0 0 0 0 0 0 0 0 0 0 0 0 0 0 0 0 0 0 0 0 0 0 0 0 0 0 0 0 0 0 0 0 0 0 0 0 0 0 0 0 0 0 0 0 0 0 0 0 0 0 0 0 0 0 0 0 0 0 0 0 0 0 0 0 0 0 0 0 0 0 0 0 0 0 0 0 0 0 0 0 0 0 0 0 0 0 0 0 0 0 0 0 0 0 0 0 0 0 0 0 0 0 0 0 0 0 0 0 0 0 0 0 0 0 0 0 0 0 0 0 0 0 0 0 0 0 0 0 0 0 0 0 0 0 0 0 0 0 0 0 0 0.396392820334261 0.337733729669492 0.10729282005228 0 0 0 0.158580629943968 0 0 0 0 0 0 0 0 0 0 0 0 0 0 0 0 0 0 0 0 0 0 0 0 0 0 0 0 0 0 0 0 0 0 0 0 0 0 0 0 0 0 0 0 0 0 0 0 0 0 0 0 0 0 0 0 0 0 0 0 0 0 0 0 0 0 0 0 0 0 0 0 0 0 0 0 0 0 0 0 0 0 0 0 0 0 0 0 0 0 0 0 0 0 0 0 0 0 0 0 0 0 0 0 0 0 0 0 0 0 0 0 0 0 0 0 0 0 0 0 0 0 0 0 0 0 0 0 0 0 0 0 0 0
0 0 0 0 0 0 0 0 0 0 0 0 0 0 0 0 0 0 0 0 0 0 0 0 0 0 0 0 0 0 0 0 0 0 0 0 0 0 0 0 0 0 0 0 0 0 0 0 0 0 0 0 0 0 0 0 0 0 0 0 0 0 0 0 0 0 0 0 0 0 0 0 0 0 0 0 0 0 0 0 0 0 0 0 0 0 0 0 0 0 0 0 0 0 0 0 0 0 0 0 0 0 0 0 0 0 0 0 0 0 0 0 0 0 0 0 0 0 0 0 0 0 0 0 0 0 0 0 0 0 0 0 0 0 0 0 0 0 0 0 0 0 0 0 0 0 0 0 0 0 0 0 0 0 0 0 0 0 0 0 0 0 0 0.354210033936447 0 0 0 0 0 0 0 0 0 0 0 0 0 0 0 0.334423678940534 0 0 0 0 0.311366287123019 0 0 0 0 0 0 0 0 0 0 0 0 0 0 0 0 0 0 0 0 0 0 0 0 0 0 0 0 0 0 0 0 0 0 0 0 0 0 0 0 0 0 0 0 0 0 0 0 0 0 0 0 0 0 0 0 0 0 0 0 0 0 0 0 0 0 0 0 0 0 0 0 0 0 0 0 0 0 0 0 0 0 0 0 0 0 0 0 0 0 0 0 0 0 0 0 0 0 0 0 0 0 0 0 0 0 0 0 0 0 0 0 0 0 0 0 0 0 0 0 0 0 0 0 0 0 0 0 0 0 0 0 0
0 0 0 0 0 0 0 0 0 0 0 0 0 0 0 0 0 0 0 0 0 0 0 0 0 0 0 0 0 0 0 0 0 0 0 0 0 0 0 0 0 0 0 0 0 0 0 0 0 0 0 0 0 0 0 0 0 0 0 0 0 0 0 0 0 0 0 0 0 0 0 0 0 0 0 0 0 0 0 0 0 0 0 0 0 0 0 0 0 0 0 0 0 0 0 0 0 0 0 0 0 0 0 0 0 0 0 0 0 0 0 0 0 0 0 0 0 0 0 0 0 0 0 0 0 0 0 0 0 0 0 0 0 0 0 0 0 0 0 0 0 0 0 0 0 0 0 0 0 0 0 0 0 0 0 0 0.0839297007300807 0.0543187381681699 0 0 0 0 0 0 0 0 0 0 0 0 0 0 0 0 0 0 0 0 0 0 0 0 0 0.279602222750259 0 0 0 0 0 0 0 0 0 0 0 0 0 0 0 0 0 0 0 0 0 0 0 0 0 0 0 0 0 0 0 0 0 0 0 0 0 0 0 0 0 0 0 0 0 0 0 0 0 0 0 0 0 0 0 0 0 0 0 0 0 0 0 0 0 0 0 0 0 0 0 0 0 0 0 0 0 0 0 0 0 0 0 0 0 0 0 0 0 0 0 0 0 0 0 0 0 0 0 0 0 0 0 0 0.0465965894952562 0 0 0 0 0.535552748856234 0 0 0 0 0 0 0 0 0 0 0 0 0 0 0 0 0 0 0 0 0 0 0 0
0 0 0 0 0 0 0 0 0 0 0 0 0 0 0 0 0 0 0 0 0 0 0 0 0 0 0 0 0 0 0 0 0 0 0 0 0 0 0.00197957695726566 0 0 0 0 0 0 0 0 0 0 0 0 0 0 0 0 0 0 0 0 0 0 0 0 0 0 0 0 0 0 0 0 0 0 0 0 0 0 0 0 0 0 0 0 0 0 0 0 0 0 0 0 0 0 0 0 0 0 0 0 0 0 0 0 0 0 0 0 0 0 0 0 0 0 0 0 0 0 0 0 0 0 0 0 0 0 0 0 0 0 0 0 0 0 0 0 0 0 0 0 0 0 0 0 0 0 0 0 0 0 0 0 0 0 0 0 0 0.00413109146833556 0.0410459180736201 0 0.00559435281085664 0 0 0.124711595871749 0 0 0 0 0 0 0 0 0 0 0 0 0.00753675797235572 0.00536531428474853 0.00186865000475867 0.00203913115404811 0.149443104886198 0.00751227538614159 0 0.00957866162776836 0 0 0 0 0 0.00223278656895437 0 0 0 0 0.00122548637350501 0 0.000992302038786929 0.0147814292570599 0 0 0 0 0 0 0 0 0 0.0125536230281002 0 0 0 0 0 0 0.0412995122842818 0.0119272247582153 0.00665675253035678 0.00881009381306849 0.0059081612930981 0 0.0324061839998337 0.00927081474540256 0 0.0211533327714766 0 0.00583912625874088 0.00149730372781098 0 0 0 0 0.00430859654056319 0 0 0 0 0.00099053850136872 0.000505732585942644 0 0 0 0 0 0 0.00369271245258619 0.00140351455410152 0.00908158093271694 0.0012971104287603 0 0.00455557951446737 0.00540382982278213 0.00947197400660251 0 0 0 0.00239805170692222 0 0 0.00118972769664676 0 0 0.00297342022318436 0.00782164507684857 0 0 0 0 0 0 0 0 0 0.022033374629637 0.0128020417188815 0.00595768499879825 0.00251881334527507 0.00488758827342789 0 0 0 0 0 0 0 0 0 0.00277703708516262 0.00197681672036658 0 0.0132941530241189 0 0.00161325746037651 0.129992224808085 0.00129793761298095 0.0806354430993263 0 0.0135316326320192 0.0262851461704593 0.0142561463567074 0 0.01241258812832 0 0 0.0135551246052743 0.00109708484029532 0.00142177028774485 0.0141935910394663 0 0 0.012290331065528 0 0 0 0 0.00775378534735958 0 0.00397903884614792 0 0.00698280991421028
0 0 0 0 0 0 0 0 0 0 0 0 0 0 0 0 0 0 0 0 0 0 0 0 0 0 0 0 0 0 0 0 0 0 0 0 0 0 0 0 0 0 0 0 0 0 0 0 0 0 0 0 0 0 0 0 0 0 0 0 0 0 0 0 0 0 0 0 0 0 0 0 0 0 0 0 0 0 0 0 0 0 0 0 0 0 0 0 0 0 0 0 0 0 0 0 0 0 0 0 0 0 0 0 0 0 0 0 0 0 0 0 0 0 0 0 0 0 0 0 0 0 0 0 0 0 0 0 0 0 0 0 0 0 0 0 0 0 0 0 0 0 0 0 0 0 0 0 0 0 0 0 0 0 0 0 0 0 0 0 0 0 0.381793967672702 0.021367646816431 0 0.0649236913608827 0.0283944301060569 0 0.0586776758705154 0 0 0 0 0 0 0 0.035800836625452 0 0 0.32508946671237 0 0.0118606901651162 0 0 0 0 0 0 0 0 0.0595275424506551 0 0 0 0 0 0 0 0 0 0 0 0 0 0 0 0 0 0 0 0.0125640522198184 0 0 0 0 0 0 0 0 0 0 0 0 0 0 0 0 0 0 0 0 0 0 0 0 0 0 0 0 0 0 0 0 0 0 0 0 0 0 0 0 0 0 0 0 0 0 0 0 0 0 0 0 0 0 0 0 0 0 0 0 0 0 0 0 0 0 0 0 0 0 0 0 0 0 0 0 0 0 0 0 0 0 0 0 0 0 0 0 0 0 0 0 0 0 0 0 0 0 0 0 0 0 0 0 0 0 0
0 0 0 0 0 0 0 0 0 0 0 0 0 0 0 0 0 0 0 0 0 0 0 0 0 0 0 0 0 0 0 0 0 0 0 0 0 0 0.472081424798354 0 0 0 0 0 0 0 0 0 0 0 0 0 0 0 0 0 0 0 0 0 0 0 0 0 0 0 0 0 0 0 0 0 0 0 0 0 0 0 0 0 0 0 0 0 0 0 0 0 0 0 0 0 0 0 0 0 0 0 0 0 0 0 0 0 0 0 0 0 0 0 0 0 0 0 0 0 0 0 0 0 0 0 0 0 0 0 0 0 0 0 0 0 0 0 0 0 0 0 0 0 0 0 0 0 0 0 0 0 0 0 0 0 0 0 0 0 0 0 0 0 0 0 0 0 0 0 0 0 0 0 0 0 0 0 0 0 0 0 0 0 0 0 0 0 0 0 0 0 0 0 0 0 0 0 0 0 0 0 0 0 0 0 0 0 0 0 0 0 0 0 0 0 0 0 0 0 0 0 0 0 0 0 0 0 0 0 0 0 0 0 0 0 0 0 0 0 0 0 0 0 0 0 0 0 0 0 0 0 0 0 0 0 0 0 0 0 0 0 0 0 0 0 0 0 0 0 0 0 0 0 0 0 0 0 0 0 0 0 0 0 0 0 0 0 0 0 0 0 0 0 0 0.527918575201647 0 0 0 0 0 0 0 0 0 0 0 0 0 0 0 0 0 0 0 0 0 0 0 0 0 0
0 0 0 0 0 0 0 0 0 0 0 0 0 0 0 0 0 0 0 0 0 0 0 0 0 0 0 0 0 0 0 0 0 0 0 0 0 0 0 0 0 0 0 0 0 0 0 0 0 0 0 0 0 0 0 0 0 0 0 0 0 0 0 0 0 0 0 0 0 0 0 0 0 0 0 0 0 0 0 0 0 0 0 0 0 0 0 0 0 0 0 0 0 0 0 0 0 0 0 0 0 0 0 0 0 0 0 0 0 0 0 0 0 0 0 0 0 0 0 0 0 0 0 0 0 0 0 0 0 0 0 0 0 0 0 0 0 0 0 0 0 0 0 0 0 0 0 0 0 0 0 0 0 0 0 0 0 0 0 0 0 0 0 0 0 0 0 0 0 0 0 0 0 0 0 0 0 0 0 0 0 0 0 0 0 0 0 0 0 0 0 0 0 0 0 0 0 0 0 0.12728431196565 0.153179863499119 0 0 0 0 0 0 0 0.0425310143123473 0 0 0 0.103040866787529 0 0 0 0 0 0 0 0 0 0 0 0 0 0 0 0.114535584491527 0 0 0.0433528215937284 0 0.391093045490576 0 0 0 0 0 0 0 0 0 0 0 0 0 0 0 0 0 0 0 0 0 0 0 0 0 0 0 0 0 0 0 0.0249824918595227 0 0 0 0 0 0 0 0 0 0 0 0 0 0 0 0 0 0 0 0 0 0 0 0 0 0 0 0 0 0 0 0 0 0 0 0 0 0 0 0 0 0 0 0 0 0 0 0 0 0 0 0
0 0 0 0 0 0 0 0 0 0 0 0 0.00209628653894269 0 0 0 0 0 0 0 0 0 0 0 0 0 0 0 0 0 0 0.00662931881978198 0 0 0 0 0 0 0 0 0 0 0 0 0 0 0 0 0.023754424567158 0 0 0 0 0 0 0 0 0 0 0 0 0 0 0 0 0 0 0 0 0 0 0 0 0 0 0 0 0 0 0 0 0 0 0 0 0 0 0 0 0 0 0 0 0 0 0 0 0 0 0 0 0 0 0 0 0 0 0 0 0 0 0 0 0 0 0 0 0 0 0.00860652781637351 0.00752845590351705 0 0 0 0 0 0 0 0 0 0 0 0 0 0 0 0 0 0 0 0 0 0 0 0 0 0 0 0 0 0 0 0 0 0 0 0 0 0 0 0 0 0 0 0 0 0 0.0841378856635848 0 0.150690949421001 0 0.0910281535974134 0 0 0 0 0 0 0 0 0 0 0 0 0 0 0 0 0 0.201505950551256 0 0.103256851758797 0 0 0 0 0 0.0120573371145614 0 0 0 0.0171568264641552 0.00401079718220083 0 0.0210803888024891 0 0 0.00738229196238956 0 0 0 0 0 0 0 0 0 0 0 0 0 0 0 0 0 0 0 0 0 0 0 0 0 0 0 0 0 0.00258138171890714 0 0 0 0.00788421306778737 0 0 0 0 0 0 0 0 0 0 0 0 0 0 0 0.13139784450934 0 0 0 0 0 0 0 0 0 0 0 0 0 0 0 0 0 0 0 0 0 0 0 0 0 0.0996067320485756 0 0 0 0 0 0 0 0 0 0 0.00157559482348807 0 0 0 0 0 0 0 0 0 0 0 0 0 0 0 0.00126387627560987 0.00160224473593156 0 0 0.00863492105605068 0.00111608421289314 0.00341466138779549 0
0 0 0 0 0 0 0 0 0 0 0 0 0 0 0 0 0 0 0 0 0 0 0 0 0 0 0 0 0 0 0 0 0.00597462356011395 0 0.00293738720595887 0 0 0 0 0 0 0 0 0 0 0 0 0 0 0 0 0 0 0 0 0 0 0 0 0 0 0 0 0 0 0 0 0 0 0 0 0 0 0 0 0 0 0 0 0 0 0 0 0 0 0 0 0 0 0 0 0 0 0 0 0 0 0 0 0 0 0 0 0 0 0 0 0 0 0 0 0 0 0 0 0 0 0 0 0 0 0 0 0 0 0 0 0 0 0 0 0 0 0 0 0 0 0 0 0 0 0 0 0 0 0 0 0 0 0 0 0 0 0 0 0 0 0 0 0 0.00582657627263409 0 0 0 0 0 0 0 0 0 0 0 0 0 0 0 0 0 0 0 0 0 0 0.00332796469901525 0 0 0 0 0 0.0598011921265902 0 0 0 0 0 0.0522010661677713 0 0 0 0 0 0 0 0 0 0 0 0 0 0 0 0 0 0 0.0147994443958328 0.0205892697387692 0 0 0 0 0 0 0 0 0 0 0 0 0 0 0 0 0 0 0 0 0 0 0 0 0 0 0 0 0 0 0 0 0 0 0 0 0 0 0 0 0 0.122635482309906 0 0 0 0 0 0 0 0 0 0 0 0 0 0 0 0 0 0 0 0 0 0 0 0 0 0 0 0 0 0 0 0.00537480124746261 0.00726313699223678 0.00201227208382353 0 0 0 0 0 0.0882587162588873 0 0.019847141965849 0 0 0 0.0591935013291194 0 0.0461593102610263 0 0 0 0 0 0 0 0 0 0 0 0.483798113385003
0 0 0 0 0 0 0 0 0 0 0 0 0 0 0 0 0 0 0 0 0 0 0 0 0 0 0 0 0 0 0 0.00335321000425612 0 0 0.0251134950616476 0 0 0 0 0 0 0 0 0 0 0 0 0 0 0 0 0 0 0 0 0 0.0206005687802954 0 0 0 0 0 0 0 0 0 0 0.00175012581666757 0 0 0 0.00944250863458634 0 0 0 0 0 0 0 0 0 0 0 0 0 0 0 0 0 0 0 0 0 0 0 0 0 0 0 0 0.00462146156324291 0 0 0 0 0 0 0 0 0.00144668157617758 0 0 0 0 0 0 0 0 0 0 0 0 0 0 0 0 0 0 0 0 0 0 0 0 0 0 0 0 0 0 0 0 0 0 0 0.00410082818526 0 0 0 0 0.00778814334500917 0 0 0 0 0 0 0 0 0 0 0 0 0 0 0 0 0.0270877223590507 0.0087121487673922 0.0944641679252503 0 0.0316358409594742 0 0 0 0 0 0 0 0 0 0 0 0 0 0 0 0.208960838968394 0.0772647706522285 0 0 0.0465516845417144 0 0 0 0.0225740915710037 0 0.00724252338413605 0 0 0 0.00468158535820336 0.00155855987166149 0 0.00561441837330111 0 0 0.0393021877958388 0 0 0 0 0 0 0 0 0 0 0 0 0 0 0 0 0 0 0 0 0 0 0 0 0 0 0 0 0 0 0 0 0 0 0 0 0 0 0 0 0 0 0 0 0 0 0 0 0 0.160665811257564 0 0 0 0 0 0 0 0 0 0 0 0 0 0 0 0 0 0 0 0 0 0 0 0 0 0.0474293746108684 0 0 0 0 0 0 0 0 0 0 0 0 0 0 0 0 0 0 0 0 0 0 0 0 0 0 0 0 0 0 0.00987450060466058 0 0.0153227090997081 0.112840040932407
0 0 0 0 0 0 0 0 0 0 0 0 0 0.0208174089226206 0 0 0 0 0 0.0108959204148185 0 0 0 0 0 0 0 0 0 0 0 0 0 0 0 0 0 0 0 0 0 0 0 0 0 0.0322477552008842 0 0 0 0 0 0 0 0 0 0 0 0 0 0 0 0 0 0 0 0.00652837850068503 0 0 0 0 0 0 0 0 0 0 0 0 0 0 0 0 0 0 0 0 0 0 0 0 0 0 0 0 0 0 0 0 0 0 0 0 0 0 0 0 0 0 0 0 0 0 0 0 0 0 0 0 0 0 0 0 0 0 0 0 0 0 0.12466683575565 0 0 0 0 0 0 0 0 0 0 0 0 0 0 0 0 0 0 0 0 0 0 0 0 0 0 0 0 0 0 0 0 0 0.0316912722163621 0 0 0 0 0 0.384069576123593 0 0 0 0 0 0 0 0 0 0 0.115311152108394 0 0 0 0 0.155518488332328 0 0 0 0 0 0 0 0.0356949313691468 0 0 0 0 0 0 0 0 0 0 0 0 0 0 0 0 0 0 0 0 0 0 0 0 0 0 0 0 0 0 0.0825582810555181 0 0 0 0 0 0 0 0 0 0 0 0 0 0 0 0 0 0 0 0 0 0 0 0 0 0 0 0 0 0 0 0 0 0 0 0 0 0 0 0 0 0 0 0 0 0 0 0 0 0 0 0 0 0 0 0 0 0 0 0 0 0 0 0 0 0 0 0 0 0 0 0 0 0 0 0 0 0 0 0 0 0 0 0 0 0 0 0 0 0 0 0 0 0
0 0 0 0 0 0 0 0 0 0 0 0 0 0 0 0 0 0 0 0 0 0 0 0 0 0 0 0 0 0 0 0 0 0 0 0.0088165644708811 0 0 0 0 0 0 0 0 0 0 0 0 0.00716137136497185 0 0 0 0 0 0 0 0 0 0 0 0 0 0 0 0 0 0 0 0 0 0 0 0 0 0 0 0 0 0 0 0 0 0 0 0 0 0 0 0 0 0 0 0 0 0 0 0 0 0 0 0 0 0 0 0 0 0 0 0 0 0 0 0 0 0 0 0 0 0 0 0 0 0 0 0 0 0 0 0 0 0 0 0 0 0 0 0 0 0 0 0 0 0 0 0 0 0 0 0 0 0 0 0 0 0 0 0 0 0 0 0 0 0 0 0 0 0 0 0 0.076591868748965 0 0.0922903469266918 0 0 0 0 0 0 0 0 0 0 0 0 0 0 0 0.179989936633681 0 0.0782506075234995 0 0 0 0 0 0 0 0.0444877758735827 0 0 0 0.206297239648086 0 0 0 0 0 0 0 0 0 0 0 0 0 0 0 0 0 0 0 0 0 0 0 0 0 0 0 0 0 0 0 0 0 0.00798768344554552 0.00222653197088377 0.0270621991062865 0 0 0 0 0 0 0 0 0.00469582812342255 0 0 0 0 0 0 0 0 0.00616212350664672 0.00648129540899447 0.0721322808235132 0 0 0 0 0 0 0 0 0 0 0 0 0 0 0 0 0 0 0 0 0 0 0 0 0 0.174331486337192 0 0 0 0 0 0 0 0 0 0 0 0 0 0 0 0 0 0 0 0 0 0 0 0 0 0 0 0 0 0 0.00503486008715624 0 0 0
0 0 0 0 0 0 0 0 0 0 0 0 0 0 0 0 0 0 0 0 0 0 0 0 0 0 0 0 0 0 0 0 0 0 0 0 0 0 0 0 0 0 0 0 0 0 0 0 0 0 0 0 0 0 0 0 0 0 0 0 0 0 0 0 0 0 0 0 0 0 0 0 0 0 0 0 0 0 0 0 0 0 0 0 0 0 0 0 0 0 0 0 0 0 0 0 0 0 0 0 0 0 0 0 0 0 0 0 0 0 0 0 0 0 0 0 0 0 0 0 0 0 0 0 0 0 0 0 0 0 0 0 0 0 0 0 0 0 0 0 0 0 0 0 0 0 0 0 0 0 0 0 0 0 0 0 0 0 0 0 0 0 0 0 0 0 0 0 0 0 0 0 0 0 0 0 0 0 0 0 0 0 0 0 0 0 0 0 0 0 0.24010301322555 0 0 0 0 0 0 0 0 0 0 0 0 0 0 0.75989698677445 0 0 0 0 0 0 0 0 0 0 0 0 0 0 0 0 0 0 0 0 0 0 0 0 0 0 0 0 0 0 0 0 0 0 0 0 0 0 0 0 0 0 0 0 0 0 0 0 0 0 0 0 0 0 0 0 0 0 0 0 0 0 0 0 0 0 0 0 0 0 0 0 0 0 0 0 0 0 0 0 0 0 0 0 0 0 0 0 0 0 0 0 0 0 0 0 0 0 0 0 0 0 0 0 0 0 0 0 0 0 0 0
0 0 0 0 0 0 0 0 0 0 0 0 0 0 0 0 0 0 0 0 0 0 0 0 0 0 0 0 0 0 0 0 0 0 0 0 0 0 0 0 0 0 0 0 0 0 0 0 0 0 0 0 0 0 0 0 0 0 0 0 0 0 0 0 0 0 0 0 0 0 0 0 0 0 0 0 0 0 0 0 0 0 0 0 0 0 0 0 0 0 0 0 0 0 0 0 0 0 0 0 0 0 0 0 0 0 0 0 0 0 0 0 0 0 0 0 0 0 0 0 0 0 0 0 0 0 0 0 0 0 0 0 0 0 0 0 0 0 0 0 0 0 0 0 0 0 0 0 0 0 0 0 0 0 0 0 0 0.0266801379686855 0 0.0244329392718533 0 0 0.0144278314334489 0 0 0 0 0 0 0 0 0 0 0 0 0 0 0 0 0 0 0 0 0.0045341317922635 0 0 0 0 0 0 0 0 0 0 0 0 0.0560551152957008 0 0.0184780718857542 0 0 0 0 0 0 0 0.0256993289929634 0 0 0 0 0 0 0 0 0 0 0.123118651757132 0 0 0.0163198858530388 0 0.0149980877426382 0 0 0 0 0 0 0 0 0 0 0 0 0 0 0 0 0 0 0 0 0 0 0.0332034512299376 0 0 0.0491784411031477 0 0 0 0 0 0 0 0 0 0 0 0 0 0 0 0 0 0 0 0 0 0 0 0 0 0 0 0 0 0 0 0 0 0 0 0 0.111287193449229 0 0.0152628013092045 0.184905596222451 0.0879625790014797 0.029787468817294 0 0 0 0 0.0420003135733474 0.0638242496879077 0 0 0 0 0 0 0 0 0 0 0 0 0.0578437236125238 0 0 0 0 0 0 0 0
0 0 0 0 0 0 0 0 0 0 0 0 0 0 0 0 0 0 0 0 0 0 0 0 0 0 0 0 0 0 0 0 0 0 0 0 0 0 0 0 0 0 0 0 0 0 0 0 0 0 0 0 0 0 0 0 0 0 0 0 0 0 0 0 0 0 0 0 0 0 0 0 0 0 0 0 0 0 0 0 0 0 0 0 0 0 0 0 0 0 0 0 0 0 0 0 0 0 0 0 0 0 0 0 0 0 0 0 0 0 0 0 0 0 0 0 0 0 0 0 0 0 0 0 0 0 0 0 0 0 0 0 0 0 0 0 0 0 0 0 0 0 0 0 0 0 0 0 0 0 0 0 0 0 0 0 0 0 0 0 0 0 0 0 0 0 0 0 0 0 0 0 0 0 0 0 0 0 0 0 0 0 0 0 0 0 0 0 0 0 0 0 0 0 0 0 0 0 0.0650255578729397 0 0 0 0 0 0 0 0 0 0 0 0 0 0 0 0 0 0 0 0 0 0 0 0.0180475637101834 0 0 0 0 0 0 0 0 0 0 0 0 0 0 0 0 0 0 0.0114340420841511 0 0.111671363566947 0.174655488377367 0 0 0 0 0 0.263684845043765 0 0 0 0.0620707316171515 0 0 0 0 0 0 0 0 0 0 0 0 0 0 0 0 0 0 0 0 0 0 0 0 0 0 0 0 0 0 0 0.0718101811935816 0.0388974457288087 0 0.0262673067303042 0.0588834153056041 0 0 0 0.0398078201685051 0 0 0 0 0 0 0 0 0 0 0 0 0 0 0.0577442386006921 0 0 0 0 0 0 0 0
0 0 0 0 0 0 0 0 0 0 0 0 0 0 0 0 0 0 0 0 0 0 0 0 0 0 0 0 0 0 0 0 0 0 0.0692130529104954 0 0 0.00554771436236101 0 0 0 0 0 0 0 0 0 0 0 0 0 0 0 0 0 0 0.0645855986617749 0 0 0 0 0 0 0 0 0 0 0.0477827885354242 0 0 0 0.133431241631688 0 0 0 0 0 0 0 0 0 0 0 0 0 0 0 0 0 0 0 0 0 0 0 0 0 0 0 0 0 0 0 0 0 0 0 0 0 0.0516219049256784 0 0 0 0 0 0 0 0 0 0 0 0 0 0 0 0 0 0 0 0 0.00652961070968154 0 0 0.0158485215215967 0 0 0 0 0 0 0 0 0 0 0 0 0 0 0 0 0 0 0 0 0 0 0 0 0 0 0 0 0 0 0 0 0 0 0 0 0 0 0 0 0 0 0 0 0 0 0 0 0 0.00771566700190776 0 0 0 0 0.27231870020709 0.0911458074243821 0 0 0 0 0 0 0 0 0 0 0 0 0 0 0 0 0 0.0342129124229682 0 0 0 0 0 0 0 0.016198652348605 0 0 0 0 0 0 0 0 0 0 0 0 0 0 0 0 0 0 0 0 0 0 0 0 0 0 0 0 0 0 0 0 0 0 0 0.0140469507287438 0 0 0 0 0 0.044252543407332 0.00645812532844586 0 0 0 0 0 0 0 0 0 0 0 0 0 0 0 0 0 0 0 0 0 0 0 0 0 0 0 0 0 0 0.0142155216308717 0.00913404753389744 0.00523716036289093 0 0 0 0 0 0 0 0 0 0 0 0 0 0 0 0 0 0 0.0101773217592578 0 0 0 0 0 0 0.0803261565849069
0 0 0 0 0 0 0 0 0 0 0 0 0 0 0 0 0 0 0 0 0 0 0 0 0 0 0 0 0 0 0 0 0 0 0 0 0 0 0 0 0 0 0 0 0 0 0 0 0 0 0 0 0 0 0 0 0 0 0 0 0 0 0 0 0 0 0 0 0 0 0 0 0 0 0 0 0 0 0 0 0 0 0 0 0 0 0 0 0 0 0 0 0 0 0 0 0 0 0 0 0 0 0 0 0 0 0 0 0 0 0 0 0 0 0 0 0 0 0 0 0 0 0 0 0 0 0 0 0 0 0 0 0 0 0 0 0 0 0 0 0 0 0 0 0 0 0 0 0 0 0 0 0 0 0 0 0 0 0 0 0.00874186133136853 0 0 0 0 0 0 0 0 0 0 0 0 0 0 0 0 0 0 0.00430063561161019 0 0 0 0.0224616252593644 0 0 0 0 0 0 0 0 0 0.0230225988022789 0 0 0 0 0 0 0 0 0 0 0 0 0.0103223237972077 0 0 0 0 0 0.00214408819228918 0 0 0.119984592972396 0 0.0727747292182042 0.00608067641293138 0.00832165814874645 0 0.00367293733318729 0.00554275290573097 0 0.00494797400907669 0.0272406404830341 0.0107213636261297 0 0 0.0356584390608438 0 0 0 0 0 0 0 0 0 0 0 0 0 0 0 0.0014113532220274 0 0 0.00159778208354576 0 0 0 0 0 0.00466590248942539 0 0 0 0 0 0 0 0 0 0 0 0 0 0 0 0 0 0 0 0 0 0 0 0 0 0 0 0 0 0 0 0 0.00409381976629883 0 0 0.0230952167310293 0.00557886563879865 0 0 0 0.0104182370332196 0.0131782981574847 0 0 0 0 0 0 0 0 0.205920321596396 0 0.0608318136861197 0.159365780906244 0.124986150068222 0 0 0.0189175614567903 0 0 0 0 0
0 0 0 0 0 0 0 0 0 0 0 0 0 0 0 0 0 0 0 0 0 0 0 0 0 0 0 0 0 0 0 0 0 0 0 0.0280374936293185 0 0 0 0 0 0 0 0 0 0 0 0 0 0 0 0 0.0229186526525169 0 0 0 0 0 0 0 0 0 0 0 0 0 0 0 0 0 0 0 0 0 0 0 0 0 0 0 0 0 0.0121958795969019 0.0605002258450561 0.023303514923192 0 0 0 0 0 0 0 0 0 0 0 0 0 0 0 0 0 0 0 0 0 0 0 0 0 0 0 0 0 0 0 0 0 0 0 0 0 0 0 0 0 0 0 0 0 0 0 0 0 0 0 0 0 0 0 0 0 0 0 0 0 0 0 0 0 0 0 0 0 0 0 0 0 0 0 0 0 0 0 0 0 0 0 0 0.00269469915887887 0 0 0 0 0 0 0 0 0 0 0 0 0 0 0 0 0 0.0126005023478815 0 0.0072987642192778 0 0.0266715223873774 0 0 0 0 0 0 0 0 0 0 0 0 0 0 0 0 0 0 0 0 0 0 0 0 0 0 0 0 0 0 0 0 0 0 0 0 0 0 0 0 0 0 0 0 0 0.188770091480885 0 0 0 0.322661944552512 0.229065551699603 0 0 0 0 0 0 0.00496482435874437 0 0 0 0 0.00189783079434877 0 0 0.00456788665772754 0 0 0 0 0 0 0 0 0 0 0 0 0 0 0 0 0 0 0 0 0 0 0 0 0 0 0 0 0 0 0 0 0 0 0 0 0.0269475127793427 0 0 0 0 0.00562752125093342 0 0 0 0 0 0 0 0 0 0 0.00205272884262406 0.00461291768718353 0 0.00301179460737938 0.00294665914505711 0.00665148138325739 0 0
0 0 0 0 0 0 0 0 0 0 0 0 0 0 0 0 0 0 0 0 0 0 0 0 0 0 0 0 0 0 0 0 0 0 0 0 0 0 0 0 0 0 0 0 0 0 0 0 0 0 0 0 0 0 0 0 0 0 0 0 0 0 0 0 0 0 0 0 0 0 0 0 0 0 0 0 0 0 0 0 0 0 0 0 0 0 0 0 0 0 0 0 0 0 0 0 0 0 0 0 0 0 0 0 0 0 0 0 0 0 0 0 0 0 0 0 0 0 0 0 0 0 0 0 0 0 0 0 0 0 0 0 0 0 0 0 0 0 0 0 0 0 0 0 0 0 0 0 0 0 0 0 0 0 0 0 0 0 0 0 0 0 0 0 0 0 0 0 0 0 0 0 0 0 0 0 0 0 0 0 0 0 0 0 0 0 0 0 0 0 0 0 0 0.00924841748570463 0.0119361141365714 0 0 0 0 0 0 0 0 0 0 0 0.0315778779573572 0 0 0 0 0 0 0 0 0 0 0 0 0 0 0 0 0 0 0 0 0 0 0 0 0 0 0 0 0 0 0 0 0 0 0 0 0.00804983814315415 0.290345157628186 0.0578001300070426 0 0 0.00440018930385455 0.0186195169739878 0.130934502440832 0 0.0129002628789646 0 0.0197765658483703 0 0 0 0 0 0 0 0 0 0 0 0 0 0 0 0 0 0 0 0 0 0 0 0 0 0 0 0 0 0 0.0141948964036035 0.0149419962143195 0.0174749091045827 0.00526406481853741 0.0163031092297939 0.0179571532111138 0 0 0 0.00715946017062658 0.0964619418598539 0.188188034067197 0 0 0 0 0 0 0 0 0 0 0 0 0.0264658621163466 0 0 0 0 0 0 0 0
0 0 0 0 0 0 0 0 0 0 0 0 0 0 0 0 0 0 0 0 0 0 0 0 0 0 0 0 0 0 0 0 0 0 0 0 0 0 0 0 0 0 0 0 0.0878185022010005 0.0415835581345751 0 0 0 0 0 0 0 0 0 0 0 0 0 0 0 0 0 0 0 0 0 0 0 0 0 0 0 0 0.0736720444407214 0 0 0 0 0 0 0 0 0 0 0 0 0 0 0 0 0 0 0 0 0 0 0 0 0 0 0 0 0 0 0 0 0 0 0 0 0 0 0 0 0 0 0 0 0 0 0 0 0 0 0 0 0 0 0 0 0 0 0 0 0 0 0 0 0 0 0 0 0 0 0 0 0 0 0 0 0 0 0 0 0 0 0 0 0 0 0 0 0 0 0 0 0 0 0 0 0 0 0 0 0 0 0 0 0 0 0 0 0 0 0 0.196208744959879 0 0 0 0 0 0 0 0 0 0 0 0 0 0 0 0 0 0 0 0 0 0 0 0 0 0 0 0 0 0 0 0 0 0 0 0 0 0 0 0 0.452315443649784 0 0.14840170661404 0 0 0 0 0 0 0 0 0 0 0 0 0 0 0 0 0 0 0 0 0 0 0 0 0 0 0 0 0 0 0 0 0 0 0 0 0 0 0 0 0 0 0 0 0 0 0 0 0 0 0 0 0 0 0 0 0 0 0 0 0 0 0 0 0 0 0 0 0 0 0 0 0 0 0 0 0 0 0 0 0 0 0 0 0 0 0 0
0 0 0 0 0 0 0 0 0 0 0 0 0 0 0 0 0 0 0 0 0 0 0 0 0 0 0 0 0 0 0 0 0 0 0 0 0 0 0 0 0 0 0 0 0 0 0 0.0974829596511875 0 0 0 0 0 0 0 0 0 0 0 0 0 0 0 0 0 0 0 0 0 0 0 0 0 0 0 0 0 0 0 0 0 0 0 0 0 0 0 0 0 0 0 0 0 0 0 0 0 0 0 0 0 0 0 0 0 0 0 0 0 0 0 0 0 0 0 0 0 0 0 0 0 0 0 0 0 0 0 0 0 0 0 0 0 0 0 0 0 0 0 0 0 0 0 0 0 0 0 0 0 0 0 0 0 0 0 0 0 0 0 0 0 0 0 0 0 0 0 0 0 0 0 0 0 0 0 0 0 0 0 0 0 0 0 0 0 0 0.377033236377375 0 0 0 0 0 0 0 0 0 0 0 0 0 0 0 0 0.380956616091292 0 0 0 0 0 0 0 0 0 0 0 0 0 0 0 0 0 0 0 0 0 0 0 0 0 0 0 0 0 0 0 0 0 0 0 0 0 0 0 0 0 0 0 0 0 0 0 0 0 0 0 0 0 0 0 0 0 0 0 0 0 0 0 0 0 0 0 0 0 0 0 0 0 0 0 0 0 0 0 0 0 0 0 0 0 0 0 0.144527187880146 0 0 0 0 0 0 0 0 0 0 0 0 0 0 0 0 0 0 0 0 0 0 0 0 0 0
0 0 0 0 0 0 0 0 0 0 0 0 0 0 0 0 0 0 0 0 0 0 0 0 0 0 0 0 0 0 0 0 0 0 0 0 0 0 0.0169865748725936 0.0112082164278794 0 0 0 0 0 0 0 0 0 0 0 0 0 0 0 0 0 0 0 0 0 0 0 0 0 0 0 0 0 0 0 0 0 0 0 0 0 0 0 0.00534660410401801 0 0 0 0 0 0 0 0 0 0 0 0 0 0 0 0 0 0 0 0 0 0 0 0 0 0 0 0 0 0 0 0 0 0 0 0 0 0 0 0 0 0 0 0 0 0 0 0 0 0 0 0 0 0 0 0 0 0 0 0 0 0 0 0 0 0 0 0 0 0 0 0 0 0 0 0 0 0 0 0 0 0 0 0 0 0 0 0 0 0.0256464106701778 0.0316449413636188 0.106654703527917 0 0 0 0 0 0 0 0 0 0 0 0 0 0 0 0.0343128139388414 0 0.00902890940187862 0 0.236691929048411 0 0 0 0 0 0 0 0 0 0 0 0 0.0557944418721731 0 0 0 0 0 0 0 0 0 0 0 0 0 0 0 0 0 0 0.0217180608445532 0 0 0 0 0 0 0 0 0 0 0 0.00340080516606699 0.00132655520662188 0 0 0 0 0 0 0 0 0 0 0 0 0 0 0 0 0 0 0 0.00549000503392633 0.0217122860685604 0 0 0 0 0 0 0 0 0 0 0 0 0 0 0 0 0 0 0 0 0 0 0 0 0 0.413036742452762 0 0 0 0 0 0 0 0 0 0 0 0 0 0 0 0 0 0 0 0 0 0 0 0 0 0 0 0 0 0 0 0 0 0
0 0 0 0 0 0 0 0 0 0 0 0 0 0 0 0 0 0 0 0 0 0 0 0 0 0 0 0 0 0 0 0 0 0 0 0 0 0 0.157638721884125 0 0 0 0 0 0 0 0 0.0797517991335994 0 0 0 0 0 0 0 0 0 0 0 0 0 0 0 0 0 0 0 0 0 0 0 0 0.0172218662743166 0 0 0 0 0 0 0 0 0 0 0 0 0 0 0 0 0 0 0 0 0 0 0 0 0 0 0 0 0 0 0 0 0 0 0 0 0 0 0 0 0 0 0 0 0 0 0 0 0 0 0 0 0 0 0 0 0 0 0 0 0 0 0 0 0 0 0 0 0 0 0 0 0 0 0 0 0 0 0 0 0 0 0 0 0 0 0 0 0 0 0 0 0 0 0 0 0 0 0 0 0 0 0 0 0 0 0 0 0 0 0 0 0 0 0.0201719167921574 0 0.00755897535566683 0 0 0 0 0 0 0 0 0 0 0 0 0 0 0.236918453490447 0 0 0 0 0 0 0 0 0 0 0 0 0 0 0 0 0 0 0.0543557555402072 0 0 0 0 0 0 0 0 0 0 0 0 0 0 0 0 0 0 0 0 0 0 0 0 0 0 0 0 0 0 0 0 0 0.0243194137026944 0 0 0 0 0 0 0 0 0 0 0 0 0 0 0 0 0 0 0 0 0 0 0 0 0 0.365507675229445 0 0 0 0 0 0 0 0 0 0 0 0 0 0 0 0.0200002173179478 0 0 0 0 0 0 0 0 0 0 0 0 0 0 0 0.0165552052793935 0 0
0 0 0 0 0 0 0 0 0 0 0 0 0 0 0 0 0 0 0 0 0 0 0 0 0 0 0 0 0 0 0 0 0 0 0 0 0 0 0.0644165863345438 0 0 0 0 0 0 0.0320801248446912 0 0.0410914620528015 0 0 0 0 0 0 0 0 0 0 0 0 0 0 0 0 0 0 0 0 0 0 0 0 0 0 0 0 0 0 0 0 0 0 0 0 0 0 0 0 0 0 0 0 0 0 0 0 0 0 0 0 0 0 0 0 0 0 0 0 0 0 0 0 0 0 0 0 0 0 0 0 0 0 0 0 0 0 0 0 0 0 0 0 0 0 0 0 0 0 0 0 0 0 0 0 0 0 0 0 0 0 0 0 0 0 0 0 0 0 0 0 0 0 0 0 0 0 0 0 0 0 0 0 0 0 0 0 0 0 0 0 0 0 0 0 0 0 0 0 0 0 0 0 0 0 0 0 0 0 0 0 0.147952481565728 0 0 0 0.171856937036435 0.0721397436592787 0 0 0 0 0 0 0 0 0 0 0 0 0 0 0 0 0 0 0 0 0 0.0870668982946046 0.0684219065708371 0.314973859641081 0 0 0 0 0 0 0 0 0 0 0 0 0 0 0 0 0 0 0 0 0 0 0 0 0 0 0 0 0 0 0 0 0 0 0 0 0 0 0 0 0 0 0 0 0 0 0 0 0 0 0 0 0 0 0 0 0 0 0 0 0 0 0 0 0 0 0 0 0 0 0 0 0 0 0 0 0 0 0 0 0 0 0 0 0 0 0 0
0 0 0 0 0 0 0 0 0 0 0 0 0 0 0 0 0 0 0 0 0 0 0 0 0 0 0 0 0 0 0 0 0 0 0 0 0 0 0.0438152794360472 0 0 0 0.0119351027152535 0 0.00421985560806643 0.00475826856344537 0 0.00599650412515329 0 0 0 0 0 0 0 0 0 0 0 0 0 0 0 0.00814623744521586 0 0 0 0 0 0 0 0 0 0 0.0208993687806487 0 0 0 0 0 0 0 0 0 0 0 0 0 0 0 0 0 0 0 0 0 0 0 0 0 0 0 0 0 0 0 0 0 0 0 0 0 0 0 0 0 0 0 0 0 0 0 0 0 0 0 0 0 0 0 0 0 0 0 0.0246358941602426 0 0 0 0 0 0 0 0 0 0 0 0 0 0 0 0 0 0 0 0 0 0 0 0 0 0 0 0 0 0 0 0 0.0173505245542411 0 0.03976100967834 0 0.0743500007219136 0 0 0 0 0 0 0 0 0 0 0 0 0 0 0 0.0272610233454467 0 0.00700150305150274 0 0 0 0 0 0 0 0 0 0 0 0.0360773889723245 0.0609180453968109 0.0181421815764724 0 0 0 0 0 0 0 0 0 0 0 0 0 0 0 0 0 0 0 0.0718316367121741 0 0 0 0 0 0 0 0 0 0 0 0.00245153516278145 0 0 0 0 0 0 0 0 0 0 0 0 0 0 0 0.0149242209393746 0 0 0 0 0 0.0345621721996332 0 0 0 0 0 0 0 0 0 0 0 0 0 0 0 0 0 0 0 0 0 0 0 0 0 0.46472851461328 0 0 0 0 0 0 0 0 0 0 0 0 0 0 0 0.00397742860901281 0 0 0 0 0 0 0 0 0 0 0 0 0 0 0 0.002256303632619 0 0
0 0 0 0 0 0 0 0 0 0 0 0 0 0 0 0 0 0 0 0 0 0 0 0 0 0 0 0 0 0 0 0 0 0 0 0 0 0 0 0 0 0 0 0.0751819509999428 0.154982553916403 0.133733638224449 0 0 0 0 0 0 0 0 0 0 0 0 0 0 0 0 0 0 0 0.0303648452631209 0 0 0 0 0 0 0 0 0 0 0 0 0 0 0 0 0 0 0 0 0 0 0 0 0 0 0 0 0 0 0 0 0 0 0 0 0 0 0 0 0 0 0 0 0 0 0 0 0 0 0 0 0 0 0 0 0 0 0 0 0 0 0.0416579105091793 0 0 0 0 0 0 0 0 0 0 0 0 0 0 0 0 0 0 0 0 0 0 0 0 0 0 0 0 0 0 0 0 0 0 0 0 0 0 0 0 0 0 0 0 0 0 0 0 0 0 0 0 0 0 0 0 0 0 0 0 0 0 0 0.368001508105417 0 0 0 0 0 0 0 0 0 0 0.05946335755858 0 0 0 0 0.0467565895630085 0 0.0368500496031575 0 0 0 0 0 0 0 0 0 0 0 0 0 0 0 0 0 0 0 0 0 0.0530075962567412 0 0 0 0 0 0 0 0 0 0 0 0 0 0 0 0 0 0 0 0 0 0 0 0 0 0 0 0 0 0 0 0 0 0 0 0 0 0 0 0 0 0 0 0 0 0 0 0 0 0 0 0 0 0 0 0 0 0 0 0 0 0 0 0 0 0 0 0 0 0 0 0 0 0 0 0 0 0 0 0 0 0 0 0 0
0 0 0 0 0 0 0 0 0 0 0 0 0 0 0 0 0 0 0 0 0 0 0 0 0 0 0 0 0 0 0 0 0 0 0 0 0 0 0 0 0 0 0 0 0 0 0 0 0 0 0 0 0 0 0 0 0 0 0 0 0 0 0 0 0 0 0 0 0 0 0 0 0 0 0 0 0 0 0 0 0 0 0 0 0 0 0 0 0 0 0 0 0 0 0 0 0 0 0 0 0 0 0 0 0 0 0 0 0 0 0 0 0 0 0 0 0 0 0 0 0 0 0 0 0 0 0 0 0 0 0 0 0 0 0 0 0 0 0 0 0 0 0 0 0 0 0 0 0 0 0 0 0 0 0 0 0 0 0 0.0261543948468695 0 0 0.0195538709235239 0 0 0 0.0124998048546632 0 0 0 0 0 0 0 0 0 0 0.0230301849679675 0.0169833284706835 0 0 0 0 0.0319932739296546 0 0 0 0 0 0 0 0 0 0.0177021384296058 0 0 0.0173118041962331 0 0.0434586385265964 0 0 0 0 0 0 0 0 0 0 0 0 0 0 0 0 0 0 0 0 0 0.00557671980296977 0 0 0 0 0 0 0 0 0 0 0 0 0 0 0 0 0 0 0 0 0 0 0 0 0.0534036459317737 0 0 0 0 0 0 0 0 0 0 0 0 0 0 0 0 0 0 0 0 0 0 0 0 0 0 0 0 0 0 0 0 0 0 0 0 0 0 0 0.00924262068235976 0 0.0667982289367818 0.0183189010568224 0.0794308389413143 0.12581178529647 0 0 0 0.0128331603682569 0.219527623835522 0.180146692776268 0 0 0 0 0 0 0 0 0.0202223432256641 0 0 0 0 0 0 0 0 0 0 0 0
0 0 0 0 0 0 0 0 0 0.00866778131871171 0.00239712170061017 0 0.00629907856474914 0 0 0 0 0 0.00470054601565981 0 0 0 0 0 0 0 0 0 0 0.00197927479866895 0.00331909158546023 0 0 0 0.02389691800743 0 0 0 0 0 0 0 0 0 0 0 0 0 0 0 0 0 0 0 0 0.0241756883902147 0.00823663234940732 0 0 0 0 0 0 0 0 0 0 0.003941241653211 0 0.0344187384208533 0 0.0116465419467145 0 0 0 0 0 0 0 0 0 0 0 0 0 0 0 0 0 0 0 0 0 0 0 0 0 0 0 0 0 0 0 0 0.040597071439837 0 0 0 0 0.073037781490051 0 0 0.00403081532714762 0 0.0235719436872363 0.00979017372341876 0 0 0 0 0 0 0 0 0 0 0 0 0 0 0 0 0 0.00662816319884687 0 0 0 0 0 0 0 0 0 0 0 0 0 0 0 0 0 0 0 0 0 0 0 0 0 0 0 0 0 0 0 0 0 0.538646397712672 0.0104410687589525 0.00363153897842737 0 0 0 0 0 0 0 0 0 0 0 0 0 0 0 0 0 0.0091976068963096 0 0.0472197110989918 0 0 0 0 0 0.0101805263126171 0 0 0 0 0 0 0 0 0 0 0 0 0 0 0 0 0 0 0 0 0 0 0 0 0 0 0 0 0 0 0 0 0 0 0 0 0 0 0 0 0 0 0 0 0 0 0 0 0 0 0 0 0 0 0 0 0 0 0 0 0 0 0 0 0.0412429785585018 0 0 0.0481055680652997 0 0 0 0 0 0 0 0 0 0 0 0 0 0 0 0 0 0 0 0 0 0 0 0 0 0 0 0 0 0 0 0 0 0 0 0 0 0 0 0 0 0 0 0 0 0 0 0 0 0 0 0 0 0
0 0 0 0 0 0 0 0 0 0 0 0 0 0 0 0 0 0 0 0 0 0 0 0 0 0 0 0 0 0 0 0 0 0 0 0 0 0 0 0 0 0 0 0 0 0 0 0 0 0 0 0 0 0 0 0 0 0 0 0 0 0 0 0 0 0 0 0 0 0 0 0 0 0 0 0 0 0 0 0 0 0 0 0 0 0 0 0 0 0 0 0 0 0 0 0 0 0 0 0 0 0 0 0 0 0 0 0 0 0 0 0 0 0 0 0 0 0 0 0 0 0 0.0362084023102794 0 0 0 0 0 0 0.0133952834966512 0 0 0 0 0 0 0 0 0 0 0 0 0 0 0 0 0 0 0 0 0 0 0 0 0 0 0 0 0 0 0 0 0 0 0 0 0 0 0 0 0 0 0 0 0.0431040215394972 0 0 0 0 0 0 0 0 0 0 0 0.0152259966307469 0 0 0 0 0 0 0 0 0 0 0 0 0 0 0 0 0 0 0.0212433640151727 0 0 0 0.384056484086676 0.0893059569307252 0 0 0 0.0476356403723275 0 0 0 0 0 0 0 0 0 0 0 0 0 0 0 0 0.0926341480006647 0 0 0 0 0 0 0 0 0 0 0 0 0 0 0 0 0 0 0 0 0 0 0 0 0 0 0 0 0 0 0 0 0 0.0509652105457458 0 0 0.113665277397225 0 0.0925602146742888 0 0 0 0 0 0 0 0 0 0 0 0 0 0 0 0 0 0 0 0 0 0 0 0 0 0 0 0 0 0 0 0 0 0 0 0 0 0 0 0 0 0 0 0 0 0 0
0 0 0 0 0 0 0 0 0 0 0 0 0 0 0 0 0 0 0 0 0 0 0 0 0 0 0 0.0584771771787048 0 0 0 0 0 0 0 0 0 0 0 0 0 0 0 0 0 0 0 0 0 0 0 0 0 0.0671337748874351 0 0 0 0 0 0.00582148433112138 0 0 0 0 0 0 0 0 0 0 0 0 0 0 0 0 0 0 0 0 0 0 0 0 0 0 0 0 0 0 0 0 0 0 0 0 0 0 0 0 0 0 0 0 0 0.0479410660010926 0 0.0280349133476127 0 0 0 0 0 0 0 0 0 0 0 0 0 0 0.0413571041005914 0 0 0 0 0 0 0.0461928915094936 0 0 0 0 0 0 0 0 0 0 0 0 0 0 0 0 0 0 0 0 0 0 0 0 0 0 0 0 0 0 0 0 0 0 0 0 0 0 0 0 0 0 0 0 0.120704958992208 0 0 0 0 0 0 0 0 0 0 0 0 0 0 0 0 0 0 0 0 0 0 0 0 0 0 0 0 0 0 0 0 0 0.208947040447406 0 0.0783799567565492 0 0 0 0.0401919360359023 0.0151158108131786 0 0 0 0 0 0 0 0 0 0 0 0 0 0 0 0 0 0 0 0 0 0 0 0 0 0 0 0 0 0 0 0 0 0 0 0 0 0 0 0 0 0 0 0 0 0 0 0 0 0.0178672729436326 0 0 0.0780161148528373 0 0.100619816275411 0.0137230980794995 0.0124755437086359 0 0.0190000397386885 0 0 0 0 0 0 0 0 0 0 0 0 0 0 0 0 0 0 0 0 0 0 0 0 0 0 0 0 0 0 0 0 0 0 0 0 0 0 0 0 0 0 0
0 0 0 0 0 0 0 0 0 0 0 0 0 0 0 0 0 0 0 0 0 0 0 0 0 0 0 0 0 0 0 0 0 0 0 0 0 0 0 0 0 0 0 0 0 0 0 0 0 0 0 0 0 0 0 0 0 0 0 0 0 0 0 0 0 0 0 0 0 0 0 0 0 0 0 0 0 0 0 0 0 0 0 0 0 0 0 0 0 0 0 0 0 0 0 0 0 0 0 0 0 0 0 0 0 0 0 0 0 0 0 0 0 0 0 0 0 0 0 0 0 0 0 0 0 0 0 0 0 0.00899944964541506 0 0 0 0 0 0 0 0 0 0 0 0 0 0 0 0 0 0 0 0 0 0 0 0 0 0 0 0 0 0 0 0 0.131288900636834 0 0 0 0 0 0 0 0 0 0 0 0 0 0 0 0 0 0 0 0 0 0.0852756926571261 0 0 0 0 0 0 0 0 0 0 0 0 0 0 0 0 0 0 0 0 0.0293889176373352 0 0 0.156763690297551 0.252888422445307 0 0 0 0 0 0 0 0 0 0 0 0 0 0 0 0 0 0 0 0 0 0.0872170261119855 0 0 0 0 0 0 0 0 0 0 0 0 0 0 0 0 0 0 0 0 0 0 0 0 0 0 0 0 0 0 0 0 0 0 0 0 0 0 0.248177900568446 0 0 0 0 0 0 0 0 0 0 0 0 0 0 0 0 0 0 0 0 0 0 0 0 0 0 0 0 0 0 0 0 0 0 0 0 0 0 0 0 0 0 0 0 0 0 0
0 0 0 0 0 0 0 0 0 0 0 0 0 0 0 0 0 0 0 0 0 0 0 0 0 0 0 0 0 0 0 0 0 0 0 0 0 0 0 0 0 0 0 0 0 0 0 0 0 0 0 0 0 0 0 0 0 0 0 0 0 0 0 0 0 0 0 0 0 0 0 0 0 0 0 0 0 0 0 0 0 0 0 0 0 0 0 0 0 0 0 0 0 0 0 0 0 0 0 0 0 0 0 0 0 0 0 0 0 0 0 0 0 0 0 0 0 0 0 0 0 0 0 0 0 0 0 0 0 0 0 0 0 0 0 0 0 0 0 0 0 0 0 0 0 0 0 0 0 0 0 0 0 0 0 0 0 0 0 0 0 0 0 0 0 0 0 0 0 0 0 0 0 0 0 0 0.220043292904491 0 0 0 0 0 0 0 0 0 0 0 0 0 0 0 0 0 0 0 0 0 0 0 0 0 0 0 0 0 0 0 0 0 0 0 0 0 0 0 0.22334491047937 0 0 0 0.0627442165840444 0 0 0 0 0 0 0 0 0 0 0 0 0 0 0 0 0 0 0 0 0 0 0 0 0 0 0 0 0 0 0 0 0 0 0 0 0 0 0 0 0 0 0 0 0 0 0 0 0 0 0 0.2767919766728 0.217075603359295 0 0 0 0 0 0 0 0 0 0 0 0 0 0 0 0 0 0 0 0 0 0 0 0 0 0 0 0 0 0 0 0 0 0 0 0 0 0 0 0 0 0 0 0
0 0 0 0 0 0 0 0 0 0 0 0 0 0 0 0 0 0 0 0 0 0 0 0 0 0 0 0 0 0 0 0 0 0 0 0 0 0 0 0 0 0 0 0 0 0 0 0 0 0 0 0 0 0 0 0 0 0 0 0 0 0 0 0 0 0 0 0 0 0 0 0 0.0949418183118223 0 0 0 0 0 0 0 0 0 0 0 0 0 0 0 0 0 0 0 0 0 0 0 0 0 0 0 0 0 0 0 0 0 0 0 0 0 0 0 0 0 0 0 0 0 0 0 0 0 0 0 0 0 0 0 0 0 0 0 0 0 0 0 0 0 0 0 0 0 0 0 0 0 0 0 0 0 0 0 0 0 0 0 0 0 0 0 0 0 0 0 0 0 0 0 0 0 0 0 0 0 0 0 0 0 0 0 0 0 0 0 0 0 0.195446424851492 0 0 0 0 0 0 0 0 0 0.063691089681955 0 0 0 0 0 0 0 0 0 0 0 0 0 0 0 0 0.199107637273979 0 0.0730447540064987 0 0 0 0 0 0 0 0 0 0 0 0 0.286372583266479 0 0 0 0 0 0 0 0 0 0 0 0 0 0 0 0 0 0 0 0 0 0 0 0 0 0 0 0 0 0 0 0 0 0 0 0 0 0 0 0 0 0 0 0 0 0 0 0 0 0 0 0 0 0 0 0 0 0 0 0 0 0 0 0 0 0 0 0 0 0 0 0 0 0 0 0 0.087395692607773 0 0 0 0 0 0 0 0 0 0 0 0
0 0 0 0 0 0 0 0 0 0 0 0 0 0 0 0 0 0 0 0 0 0 0 0 0 0 0 0 0 0 0 0 0 0 0 0 0 0 0 0 0 0 0 0 0 0 0 0 0 0 0 0 0 0 0 0 0 0 0 0 0 0 0 0 0 0 0 0 0 0 0 0 0 0 0 0 0 0 0 0 0 0 0 0 0 0 0 0 0 0 0 0 0 0 0 0 0 0 0 0 0 0 0 0 0 0 0 0 0 0 0 0 0 0 0 0 0 0 0 0 0 0 0 0 0 0 0 0 0 0 0 0 0 0 0 0 0 0 0 0 0 0 0 0 0 0 0 0 0 0 0 0 0 0 0 0 0 0 0 0 0 0 0 0 0 0 0 0 0 0 0 0 0 0 0 0 0 0 0 0 0 0 0 0.583872912010966 0 0 0 0 0 0 0 0 0 0 0 0 0 0 0 0 0 0 0 0 0 0 0 0 0 0 0 0 0.0623592008213758 0 0 0 0 0 0 0 0 0 0 0 0.0351601687365631 0 0 0 0 0 0 0 0 0 0 0 0 0 0 0 0 0 0 0 0 0 0 0 0 0 0 0 0 0 0 0 0 0 0 0 0 0 0 0 0 0 0 0 0 0 0 0 0 0 0 0 0 0 0 0 0 0 0 0 0 0 0 0 0 0 0 0 0 0.251183683596895 0 0 0 0.0172105330452246 0 0.0112615034595108 0 0 0.0129903675912433 0 0 0.0145938866800361 0 0 0 0 0 0 0 0 0 0.0113677440581855 0 0
0 0 0 0 0 0 0 0 0 0 0 0 0 0 0 0 0 0 0 0 0 0 0 0 0 0 0 0 0 0 0 0 0 0 0 0 0 0 0 0 0 0 0 0 0 0 0 0 0 0 0 0 0 0 0 0.0210590107939885 0.0078684422152672 0 0 0 0 0 0 0 0 0 0 0.0475654941315524 0 0 0 0.0446224173138154 0 0 0 0 0 0 0 0 0 0 0 0 0 0 0 0 0 0 0 0 0 0 0 0 0 0 0 0 0 0 0 0 0.0081323444071992 0 0 0 0 0.0342688533806346 0 0 0 0 0 0 0 0 0 0 0 0 0 0 0 0 0 0 0 0 0 0 0 0.0146665892070403 0 0 0 0 0 0 0 0 0 0 0 0 0 0 0 0 0 0 0 0 0 0 0 0 0 0 0.0445159015760499 0 0 0 0 0 0 0 0 0 0 0 0 0 0.0564275584143447 0 0.0229919129354846 0 0 0.0233699658571341 0 0 0 0.0426156228307021 0 0 0 0 0.0354767108479098 0 0 0 0 0 0 0 0 0 0 0 0 0 0 0 0 0 0 0 0.0199773970183732 0.0309816609523687 0 0 0 0 0 0.12538263928276 0 0 0 0 0.0237156046123179 0 0 0 0 0.0515200058165274 0.0118334987662945 0 0 0 0 0 0 0.0161661976473648 0.00231067140685691 0 0 0 0 0 0.0024555212641888 0.00879441152016644 0.0109737888373019 0 0 0 0 0 0.00541768443517744 0 0 0.00458227382512203 0 0 0 0 0 0 0.00949127752650381 0 0.0377334617068568 0 0 0 0 0 0 0 0 0 0 0 0 0 0 0 0 0 0 0 0 0 0 0 0 0 0 0 0 0.0206500927127891 0.040783533724158 0.00644775627160717 0 0 0 0 0 0.0366935369887933 0 0 0 0 0.0519896900042898 0 0 0.0630699030291114 0 0 0 0 0.0154485687399477 0 0 0 0 0 0 0
0 0 0 0 0 0 0 0 0 0 0 0 0 0 0 0 0 0 0 0 0 0 0 0 0 0 0 0 0 0 0 0 0 0 0 0 0 0 0 0 0 0 0 0 0 0 0 0 0 0 0.00514243701281443 0 0 0 0 0 0.00147995185246737 0 0 0 0 0 0 0 0 0 0 0 0 0 0 0.0053911721811372 0 0 0 0 0 0 0 0 0.00099834602929199 0 0 0 0 0 0 0 0 0 0 0 0 0 0 0 0 0 0 0 0 0 0 0 0 0 0 0 0 0 0 0 0 0 0 0 0 0 0 0 0 0 0 0 0 0 0 0 0 0 0 0 0 0 0 0 0 0 0 0 0 0 0 0 0 0 0 0 0 0 0 0 0 0.00166108091228405 0 0 0 0 0 0 0.00702111101907953 0 0 0 0 0 0 0 0 0 0 0 0 0 0.00757236509763126 0 0 0 0 0.00285187036741769 0 0 0 0.0121462388152087 0 0 0 0 0.0252051245151064 0 0 0 0 0 0 0.00380126980996409 0.144072183495188 0 0 0 0 0 0 0 0 0 0 0 0 0.00595041403057727 0 0 0.00295262064703882 0 0.0640305709490761 0 0 0 0.00984174388122237 0.0105933850998176 0.00591489226660903 0.0127675263942388 0 0 0.00274853189403085 0.00320585748216654 0.0142088504767056 0 0 0.0402102087890222 0 0 0 0.00453348006315642 0 0 0 0 0 0 0 0 0 0 0 0 0 0 0 0 0 0 0 0 0.00297058429780602 0 0 0.043776281983152 0 0 0 0 0 0 0 0 0 0 0 0 0 0 0.00795847170834804 0.002801924610555 0 0 0 0 0 0 0 0 0 0 0 0 0 0 0 0 0.0101781673551222 0.00891041204392633 0 0 0 0 0 0.0637833227221827 0 0.00449939740373925 0 0 0 0 0 0.35335802379003 0 0.0038633129912079 0.0266852542001137 0 0 0 0.00271080511102476 0 0.006343267195141 0 0 0.0678595415063987
0 0 0 0 0 0 0 0 0 0 0 0 0 0 0 0 0 0 0 0 0 0 0 0 0 0 0 0 0 0 0 0 0 0 0 0 0 0 0 0 0 0 0 0 0 0 0 0 0 0 0 0 0 0 0 0 0 0 0 0 0 0 0 0 0 0 0 0 0 0 0 0 0 0 0 0 0 0 0 0 0 0 0 0 0 0 0 0 0 0 0 0 0 0 0 0 0 0 0 0 0 0 0 0 0 0 0 0 0 0 0 0 0 0 0 0 0 0 0 0 0 0 0 0 0 0 0 0 0 0 0 0 0 0 0 0 0 0 0 0 0 0 0 0 0 0 0 0 0 0 0 0 0 0 0 0 0 0 0 0 0 0 0 0 0 0 0 0 0 0 0 0 0 0 0.0155604778369309 0.016903495269285 0.100506620224891 0 0 0.0329628574384378 0 0 0 0.0402400522117049 0 0 0 0 0 0 0 0 0 0 0 0 0 0 0 0 0 0 0 0 0 0 0 0 0 0 0 0.126928312490834 0 0 0 0 0 0 0 0 0.0761880168970139 0 0 0 0 0.0166944793163674 0 0 0 0.00748758409528602 0 0 0 0 0 0 0 0 0 0 0 0 0 0 0 0 0 0 0 0 0 0 0 0 0 0 0 0 0 0 0 0 0 0 0 0 0 0 0 0 0 0 0.242944767985833 0.154329459169326 0 0 0 0 0 0 0.0221702685321359 0 0 0 0 0 0 0 0 0 0 0 0 0 0 0 0 0 0 0 0 0 0.147083608531955 0 0 0 0 0 0 0 0 0 0 0 0 0 0 0
0 0 0 0 0 0 0 0 0 0 0 0 0 0 0 0 0 0 0 0 0 0 0 0 0 0 0 0 0 0 0 0 0 0 0 0 0 0 0 0 0 0 0 0 0 0 0 0 0 0 0 0 0 0 0 0 0 0 0 0 0 0 0 0 0 0 0 0 0 0 0 0 0 0 0 0 0 0 0 0 0 0 0 0 0 0 0 0 0 0 0 0 0 0 0 0 0 0 0 0 0 0 0 0 0 0 0 0 0 0 0 0 0 0 0 0 0 0 0 0 0 0 0 0 0 0 0 0 0 0 0 0 0 0 0 0 0 0 0 0 0 0 0 0 0 0 0 0 0 0 0 0 0 0 0 0 0 0 0 0 0 0 0.0227211489403019 0 0 0 0 0 0 0 0 0 0 0 0 0 0 0 0 0 0 0 0 0.0262901141354738 0 0 0 0 0 0 0 0 0 0.148073835734164 0 0 0.213106147728679 0 0 0 0 0 0 0 0 0 0 0 0 0 0 0 0 0 0 0 0 0 0 0 0 0 0.267834297737082 0 0 0.0742768325527995 0 0 0 0 0 0 0 0 0 0 0 0 0 0 0 0 0 0.0860832223648897 0 0 0 0 0 0 0.0484855947465407 0 0 0 0 0 0 0 0 0 0 0 0 0 0 0 0 0 0 0 0 0 0 0 0 0 0 0 0 0 0 0 0 0 0 0 0 0 0 0 0 0 0 0 0 0 0 0 0 0 0 0 0 0 0 0 0 0.0310425787591183 0 0.0820862273009516 0 0 0 0 0 0 0 0
0 0 0 0 0 0 0 0 0 0 0 0 0 0 0 0 0 0 0 0 0 0 0 0 0 0 0 0 0 0 0 0 0 0 0 0 0 0 0 0 0 0 0 0 0 0 0 0 0 0 0 0 0 0 0 0 0 0 0 0 0 0 0 0 0 0 0 0 0 0 0 0 0 0 0 0 0 0 0 0 0 0 0 0 0 0 0 0 0 0 0 0 0 0 0 0 0 0 0 0 0 0 0 0 0 0 0 0 0 0 0 0 0 0 0 0 0 0 0 0 0 0 0 0 0 0 0 0 0 0 0 0 0 0 0 0 0 0 0 0 0 0 0 0 0 0 0 0 0 0 0 0 0 0 0 0 0 0 0 0 0 0 0 0 0 0 0 0 0 0 0 0 0 0 0 0 0 0 0 0 0 0 0 0 0 0 0 0 0 0 0 0 0 0 0 0 0.125998550305733 0 0 0 0 0 0 0 0 0 0 0 0 0 0 0 0 0 0 0.169836510760838 0 0 0 0.386094078980961 0 0 0 0 0 0 0 0 0 0 0 0 0 0.134909270952899 0 0 0 0 0 0 0 0 0 0 0 0 0 0 0 0 0 0 0 0 0 0 0 0 0 0 0 0 0 0 0 0 0 0 0 0 0 0 0 0 0 0 0 0 0 0 0 0 0 0 0 0 0 0 0 0 0 0 0 0 0 0 0 0 0 0 0 0 0 0 0 0.183161588999569 0 0 0 0 0 0 0 0 0 0 0 0
0 0 0 0.0350755948214867 0 0 0 0 0 0 0 0 0 0.0294569252749423 0 0 0 0 0 0.0127098408546705 0 0 0 0 0 0 0 0 0 0 0 0 0 0 0 0 0 0 0 0 0 0 0 0 0 0.0271711416431147 0 0 0 0 0 0 0 0 0 0 0 0 0 0 0 0 0.0105110890821066 0 0 0 0 0 0 0 0 0 0 0 0 0 0 0 0 0 0 0 0 0 0 0 0 0 0 0 0 0 0 0 0 0 0 0 0 0 0 0 0 0 0 0 0 0 0 0 0 0 0 0 0 0 0 0 0 0 0 0 0 0 0 0 0 0 0 0 0 0 0 0 0 0 0 0 0 0 0 0 0 0 0 0 0 0 0 0 0 0 0 0 0 0 0 0 0 0 0 0 0 0 0.0108602486503599 0 0 0 0 0 0 0 0 0 0 0 0 0 0 0.145938733084102 0 0 0 0.113946718742178 0 0 0 0 0 0 0 0 0 0 0 0 0.0192556885556962 0 0 0 0 0 0 0 0 0 0 0 0 0 0 0 0 0 0 0.020414055287459 0 0 0.0431150275332969 0 0 0 0 0 0 0 0.00927880272527692 0 0 0.0630152290139667 0 0 0 0 0 0 0 0 0 0 0 0 0 0 0 0 0 0 0 0 0 0 0 0 0 0 0 0 0 0 0 0 0 0 0 0 0 0 0 0 0 0 0 0 0 0 0 0 0.0253240891208466 0.0432016610871073 0.0129598695958772 0 0.0646451929708576 0 0 0 0 0 0 0 0 0.241200235192469 0 0.0357443004702886 0 0 0 0 0 0 0 0 0 0 0 0.015958427659237 0 0 0.0202171286346606 0 0 0 0 0 0 0 0 0
0 0 0 0 0 0 0 0 0 0 0 0 0 0 0 0 0 0 0 0 0 0 0 0 0 0 0 0 0 0 0 0 0 0 0 0 0 0 0 0 0 0 0 0 0 0 0 0 0 0 0 0 0 0 0 0 0 0 0 0 0 0 0 0 0 0 0 0 0 0 0 0 0 0 0 0 0 0 0 0 0 0 0 0 0 0 0 0 0 0 0 0 0 0 0 0 0 0 0 0 0 0 0 0 0 0 0 0 0 0 0 0 0 0 0 0 0 0 0 0 0 0 0 0 0 0 0 0 0 0 0 0 0 0 0 0 0 0 0 0 0 0 0 0 0 0 0 0 0 0 0 0 0 0 0 0 0 0.0598498826806417 0 0 0 0 0.116067489649369 0.0130302562703421 0 0.0299938679815359 0 0 0 0 0 0 0 0 0 0.031672922866578 0.107421312844794 0 0.00735324984735574 0.0250031072276651 0 0 0 0.0370316377694914 0 0 0 0 0 0 0 0 0 0.0176192119833425 0 0 0 0 0 0 0 0 0 0 0 0 0.00874066025512088 0 0 0 0 0.0311840961749378 0 0 0.0265130555130683 0.0129485891696859 0.0666290595982796 0 0 0 0 0 0 0 0 0.0904407823180908 0.00735528169312732 0 0 0 0 0 0 0 0 0 0 0 0 0 0 0 0 0 0 0.00819695832702308 0 0 0.00562156637835938 0 0 0 0 0 0 0 0 0 0 0 0 0 0 0 0 0 0 0 0 0 0 0 0.0128823429441031 0.169581973916871 0 0 0 0 0.012674947926962 0 0 0 0 0 0 0 0 0 0.0167013917973999 0 0.00484696762862348 0 0 0 0 0.0141384314667079 0.0219268275358983 0 0 0 0 0 0.0445741282346256 0 0 0 0 0 0 0 0 0 0 0 0 0 0 0
0 0 0 0 0 0 0 0 0 0 0 0 0 0 0 0 0 0 0 0 0 0 0 0 0 0 0 0 0 0 0 0 0 0 0 0 0 0 0 0 0 0 0 0 0 0 0 0 0 0 0 0.101231755686527 0 0 0 0 0 0 0 0 0 0 0 0 0 0 0 0 0 0 0 0 0.0263504388682075 0 0 0 0 0 0 0 0 0 0 0 0 0 0 0 0 0 0 0 0 0 0 0 0 0 0 0 0 0 0 0 0 0 0 0 0 0 0 0 0 0 0 0 0 0 0 0 0 0 0 0 0 0 0 0 0 0 0 0 0 0 0 0 0 0 0 0 0 0 0 0 0 0 0 0 0 0 0 0 0 0 0 0 0 0 0 0 0 0 0 0 0 0 0 0 0 0 0 0 0 0 0 0 0 0 0 0 0 0 0 0 0 0 0 0 0 0 0 0 0 0 0 0 0.0280515346505593 0 0 0 0 0 0 0 0 0 0 0 0 0 0 0 0 0 0 0.0812073270526891 0 0 0 0 0 0 0.0267317927801125 0 0 0 0 0 0 0.0619331582258437 0 0 0 0 0 0 0 0 0 0 0 0 0 0 0 0 0 0 0.0123951579476318 0.0980463032046577 0 0.0110595435567491 0.117692610452689 0 0.0759671523620399 0 0 0 0.0272917556241111 0.0404366382278232 0 0 0 0 0 0 0 0 0 0 0 0 0 0 0 0 0 0 0 0 0 0 0 0 0 0 0 0 0 0 0 0 0 0 0 0 0 0 0 0 0 0 0 0 0 0.138121396986791 0 0 0.133651181657357 0 0 0 0.0198322527162109 0 0 0 0 0
0 0 0 0 0 0 0 0 0 0 0 0 0 0 0 0 0 0 0 0 0 0 0 0 0 0 0 0 0 0 0 0 0 0 0 0 0 0 0 0 0 0 0 0 0 0 0 0 0 0 0 0 0 0 0 0 0 0 0 0 0 0 0 0 0 0 0 0 0 0 0 0 0 0 0 0 0 0 0 0 0 0 0 0 0 0 0 0 0 0 0 0 0 0 0 0 0 0 0 0 0 0 0 0 0 0 0 0 0 0 0 0 0 0 0 0 0 0 0 0 0 0 0 0 0 0 0 0 0 0 0 0 0 0 0 0 0 0 0 0 0 0 0 0 0 0 0 0 0 0 0 0 0 0 0 0 0 0.00702952938350013 0 0 0 0 0.0459050118586039 0 0 0 0 0 0 0 0 0 0 0 0 0 0 0 0 0 0 0 0 0.0788157737068419 0 0 0 0 0 0 0 0 0 0.0151037427082848 0.00666554054959013 0 0.0135904898913333 0 0 0 0 0 0 0 0 0 0 0 0 0 0 0 0 0 0 0 0 0.224264433448353 0 0 0 0.00858211979265826 0 0 0.0260817488048602 0 0 0 0 0.00532995108441865 0.00972268648207917 0 0 0 0 0 0 0 0 0 0 0 0 0.148773007192 0 0 0 0 0 0.028826448821304 0.15164921065028 0 0 0 0.013068751477952 0 0 0 0 0 0 0 0 0 0 0 0 0 0 0 0 0 0 0 0 0 0 0 0 0 0 0 0 0 0 0 0.052659876377656 0 0 0 0 0 0 0 0 0 0 0 0 0 0 0 0 0 0 0 0 0 0.152608828203854 0.0113228495664297 0 0 0 0 0 0 0 0
0 0 0 0 0 0 0 0 0 0 0 0 0 0 0 0 0 0 0 0 0 0 0 0 0 0 0 0 0 0 0 0 0 0 0 0 0 0 0 0 0 0 0.0265406461992443 0.00505530158120972 0.0676109667643524 0.0244252559554769 0 0 0 0.0150657084099582 0 0 0 0 0 0 0 0 0 0 0 0 0 0.00300507451895054 0 0.00659359410781521 0 0 0 0 0 0 0 0 0.133903190661818 0 0 0 0 0 0 0 0 0 0 0 0 0 0 0 0 0 0 0 0 0 0 0 0 0 0 0 0 0 0 0 0 0 0 0 0 0 0 0 0 0 0 0 0 0 0 0 0 0 0 0 0 0 0.00925231907400236 0 0 0 0 0 0 0 0 0 0 0 0 0 0 0 0 0 0 0 0 0 0 0 0 0 0 0 0 0 0 0 0 0 0 0 0 0 0 0 0 0.0161047332872783 0.208335468830121 0.306700214900742 0 0 0 0 0 0 0 0 0 0 0 0 0 0 0 0 0 0 0.0353260105021018 0 0 0 0 0 0 0 0 0 0 0.0144034196505176 0.0143348454633768 0 0.0736743256872809 0 0 0 0 0 0 0 0 0 0 0 0 0 0 0 0 0 0 0 0 0 0 0 0 0 0 0 0 0 0 0 0 0 0 0 0 0 0 0 0 0 0 0 0 0 0 0.00485280603127859 0 0 0 0 0 0.00277175327327018 0 0 0 0 0 0 0 0 0 0 0 0 0 0 0 0 0 0 0 0 0 0 0 0 0 0.032044365101206 0 0 0 0 0 0 0 0 0 0 0 0 0 0 0 0 0 0 0 0 0 0 0 0 0 0 0 0 0 0 0 0 0 0
0 0 0 0 0 0 0 0 0 0 0 0 0 0 0 0 0 0 0 0 0 0 0 0 0 0 0 0 0 0 0 0 0 0 0 0 0 0 0 0 0 0 0 0 0 0 0 0 0 0 0 0.0654927884602114 0 0 0 0 0 0 0 0 0 0 0 0 0 0 0 0 0 0 0 0 0 0 0 0 0 0 0 0 0 0 0 0 0 0 0 0 0 0 0 0 0 0 0 0 0 0 0 0 0 0 0 0 0 0 0 0 0 0 0 0 0 0 0 0 0 0 0 0 0 0 0 0 0 0 0 0 0 0 0 0 0 0 0 0 0 0 0 0 0 0 0 0 0 0 0 0 0 0 0 0 0 0 0 0 0 0 0 0 0 0 0 0 0 0 0 0 0 0 0 0 0 0 0 0 0 0 0 0 0 0 0 0.0886197183363475 0 0 0 0 0 0 0 0 0 0 0 0 0.0494179995198928 0 0 0 0 0 0 0 0 0 0 0 0 0 0 0 0 0.0377450535379635 0 0.022861455481085 0 0 0 0 0 0 0.106239218039378 0 0 0 0 0 0 0 0 0 0 0 0 0 0 0 0 0 0 0 0 0 0 0 0 0 0 0.0603955791342235 0.0544459973718729 0 0.0352779681640556 0 0.0736406751138551 0 0 0 0 0 0 0 0 0 0 0 0 0 0 0 0 0 0 0 0 0 0 0 0 0 0 0 0 0 0 0 0 0 0 0 0 0 0.0754192345767754 0 0 0 0 0 0 0 0 0 0 0 0 0 0 0 0.330444312264339 0 0 0 0 0 0 0 0 0
0 0 0 0 0 0 0 0 0 0 0 0 0 0 0 0 0 0 0 0 0 0 0 0 0 0 0 0 0 0 0 0 0 0 0 0 0 0 0 0 0 0 0 0 0 0 0 0 0 0 0 0 0 0 0 0 0 0 0 0 0 0 0 0 0 0 0 0 0 0 0 0 0 0 0 0 0 0 0 0 0 0 0 0 0 0 0 0 0 0 0 0 0 0 0 0 0 0 0 0 0 0 0 0 0 0 0 0 0 0 0 0 0 0 0 0 0 0 0 0 0 0 0 0 0 0 0 0 0 0 0 0 0 0 0 0 0 0 0 0 0 0 0 0 0 0 0 0 0 0 0 0 0 0 0 0 0 0.0400129844088855 0 0 0 0 0.0648819491381772 0 0 0.020117026430043 0 0 0 0 0 0 0 0 0 0 0.0656087438400347 0 0 0.0191127573066252 0 0 0 0.0111970491349968 0 0 0 0 0 0 0 0 0 0 0 0 0.134055996247717 0 0 0 0 0 0 0 0 0 0 0 0 0 0 0 0 0 0.107830133946272 0.0131388842323502 0.0273330788347617 0.124826537828863 0 0 0.169317938311651 0 0 0 0 0 0.0663476169340974 0 0 0.0220141582037576 0 0 0 0 0 0 0 0 0 0 0 0 0 0 0 0 0 0 0 0 0 0 0 0 0 0 0 0 0 0 0 0 0 0 0 0 0 0 0 0 0 0 0 0 0 0 0 0 0 0 0 0 0 0 0 0 0 0 0 0 0 0 0 0 0 0 0 0 0 0 0 0 0.0655513007461268 0 0 0 0 0 0 0.0486538444556407 0 0 0 0 0 0 0 0
0 0 0 0 0 0 0 0 0 0 0 0 0 0 0 0 0 0 0 0 0 0 0 0 0 0 0 0 0 0 0 0 0 0 0 0 0 0 0 0 0 0 0 0 0 0 0 0 0 0 0 0 0 0 0 0 0 0 0 0 0 0 0 0 0 0 0 0 0 0 0 0 0 0 0 0 0 0 0 0 0 0 0 0 0 0 0 0 0 0 0 0 0 0 0 0 0 0 0 0 0 0 0 0 0 0 0 0 0 0 0 0 0 0 0 0 0 0 0 0 0 0 0 0 0 0 0 0 0 0 0 0 0 0 0 0 0 0 0 0 0 0 0 0 0 0 0 0 0 0 0 0 0 0 0 0 0 0 0 0 0 0 0 0 0 0 0 0 0 0 0 0 0 0 0 0 0 0 0 0 0 0 0 0 0 0 0 0 0 0 0 0 0 0 0 0 0.128258734875384 0 0 0 0 0 0 0 0 0 0 0 0 0 0 0 0 0 0.0602067808870835 0.141560215286379 0 0 0 0.0479711009222635 0.0334738732505243 0 0 0 0 0.16128475711836 0 0 0 0.163078229490367 0 0 0 0.0369260830047515 0 0 0 0 0 0 0 0 0 0 0 0 0 0 0 0 0 0 0 0 0 0 0 0 0 0 0 0 0 0 0 0 0 0 0 0 0 0 0 0 0 0 0 0 0 0 0 0 0 0 0 0 0 0 0 0 0 0 0 0 0 0 0 0 0 0 0 0 0.227240225164887 0 0 0 0 0 0 0 0 0 0 0 0 0 0 0
0 0 0 0 0 0 0 0 0 0 0 0 0 0 0 0 0 0 0 0 0 0 0 0 0 0 0 0 0 0 0 0 0 0 0 0 0 0 0 0 0 0 0 0 0 0.0305835813915356 0 0 0 0 0 0 0 0 0 0 0 0 0 0 0 0 0 0 0 0 0 0 0 0 0 0 0 0 0 0 0 0 0 0 0 0 0 0 0 0 0 0 0 0 0 0 0 0 0 0 0 0 0 0 0 0 0 0 0 0 0 0 0 0 0 0 0 0 0 0 0 0 0 0 0 0 0 0 0 0 0 0 0 0 0 0 0 0 0 0 0 0 0 0 0 0 0 0 0 0 0 0 0 0 0 0 0 0 0 0 0 0 0 0 0 0 0 0 0 0 0 0 0 0 0 0 0 0 0 0 0 0 0 0 0 0 0 0 0 0 0 0 0 0 0 0 0 0 0 0 0 0 0 0.185902230103966 0 0 0 0.0577052126505652 0 0 0 0 0 0 0 0 0 0 0 0 0 0 0 0 0 0 0 0 0 0 0 0 0 0.725808975853933 0 0 0 0 0 0 0 0 0 0 0 0 0 0 0 0 0 0 0 0 0 0 0 0 0 0 0 0 0 0 0 0 0 0 0 0 0 0 0 0 0 0 0 0 0 0 0 0 0 0 0 0 0 0 0 0 0 0 0 0 0 0 0 0 0 0 0 0 0 0 0 0 0 0 0 0 0 0 0 0 0 0 0 0 0 0 0 0
0 0 0 0 0 0 0 0 0 0 0 0 0 0 0 0 0 0 0 0 0 0 0 0 0 0 0 0 0 0 0 0 0 0 0 0 0 0 0 0 0 0 0 0 0 0 0 0 0 0 0 0 0 0 0 0 0 0 0 0 0 0 0 0 0 0 0 0 0 0 0 0 0 0 0 0 0 0 0 0 0 0 0 0 0 0 0 0 0 0 0 0 0 0 0 0 0 0 0 0 0 0 0 0 0 0 0 0 0 0 0 0 0 0 0 0 0 0 0 0 0 0 0 0 0 0 0 0 0 0 0 0 0 0 0 0 0 0 0 0 0 0 0 0 0 0 0 0 0 0 0 0 0 0 0 0 0 0 0 0 0 0 0 0 0 0 0 0 0 0 0 0 0 0 0 0 0 0 0 0 0 0 0 0 0 0 0.234882293662955 0 0 0 0 0 0 0 0 0 0 0 0 0 0 0 0 0.146784542344073 0 0 0 0 0 0 0 0 0.309615755506544 0 0 0 0 0 0 0 0 0 0 0 0 0 0 0 0 0 0 0 0 0 0 0 0 0 0 0 0 0 0 0 0 0 0 0 0 0 0 0 0 0 0 0 0 0 0 0 0 0 0 0 0 0 0 0 0 0 0 0 0 0 0 0 0 0 0 0 0 0 0 0 0 0 0 0 0 0 0 0.308717408486429 0 0 0 0 0 0 0 0 0 0 0 0 0 0 0 0 0 0 0 0 0 0 0 0 0 0
0 0 0 0.0063373117822379 0 0 0 0 0 0 0 0 0 0.00420239468340381 0 0 0 0 0 0.00379343634703634 0 0 0 0 0 0 0 0 0 0 0 0 0 0 0 0 0 0 0 0 0 0 0 0 0 0.0914385819094816 0 0 0 0 0 0 0 0 0 0 0 0 0 0 0 0 0.0130754686076321 0.00634794926302766 0 0 0 0 0 0 0 0 0 0 0 0 0 0 0 0 0 0 0 0 0 0 0 0 0 0 0 0 0 0 0 0 0 0 0 0 0 0 0 0 0 0 0 0 0 0 0 0 0 0 0 0 0 0 0 0 0 0 0 0 0 0 0 0 0 0 0 0 0 0 0 0 0 0 0 0 0 0 0 0 0 0 0 0 0 0 0 0 0 0 0 0 0 0 0 0 0 0 0 0 0 0 0 0 0 0 0 0 0 0 0 0 0 0 0 0 0 0 0 0 0 0 0 0 0 0 0 0 0 0 0 0 0.0915747239503523 0 0 0.0157866833533776 0 0 0 0.0540312859848364 0 0 0 0 0 0 0 0 0 0 0 0.0859993091688038 0.00639737411448539 0 0 0.0699374232276362 0 0.0208254027873095 0.00558247670893551 0 0 0.0114880533367871 0.0350084071982437 0.187858631413011 0 0 0 0.0116097507556475 0 0.0702276650289208 0 0 0 0 0 0 0 0 0 0 0 0 0 0 0 0 0.00491428086494446 0 0.00369871465262218 0 0.00529854435177843 0 0 0 0 0 0 0 0 0 0 0 0 0 0 0 0 0 0 0.0141973283402395 0 0 0 0.00858709375417714 0 0.0384737371319839 0 0 0 0 0 0 0 0 0 0 0 0 0 0 0 0 0 0 0 0 0 0 0 0 0 0.034695806855958 0 0 0.0986121644271302 0 0 0 0 0 0 0 0 0
0 0 0 0 0 0 0 0 0 0 0 0 0 0 0 0 0 0 0 0 0 0 0 0 0 0 0 0 0 0 0 0 0 0 0 0 0 0 0 0 0 0 0 0 0 0 0 0 0 0 0 0.158675011570169 0 0 0 0 0 0 0 0 0 0 0 0 0 0 0 0 0 0 0 0 0.159640575847508 0 0 0.0330784079545364 0 0 0 0 0 0 0 0 0 0 0 0 0 0 0 0 0 0 0 0 0 0 0 0 0 0 0 0 0 0 0 0 0 0 0 0 0 0 0 0 0 0 0 0 0 0 0 0 0 0 0 0 0 0 0 0 0 0 0 0 0 0 0 0 0 0 0 0 0 0 0 0 0 0 0 0 0 0 0 0 0 0 0 0 0 0 0 0 0 0 0 0 0 0 0 0 0 0 0 0 0 0 0 0 0 0 0 0.0953990880470351 0 0 0 0 0 0 0 0 0 0 0 0 0 0 0 0 0 0 0 0 0 0 0 0 0 0 0 0 0 0 0 0 0 0 0 0 0 0 0.0577777113302203 0 0 0 0 0 0 0 0 0 0 0 0 0.0213542094624778 0.00785081230238155 0 0 0 0 0 0 0 0 0 0.0207322421965804 0 0 0.0373987235991503 0.0218839659251931 0 0 0 0.0271823853724851 0 0.022997679235984 0 0.0127849502944986 0 0 0 0 0 0 0.0423448619921913 0 0 0 0 0 0 0 0 0 0 0.0781701700879864 0 0 0 0 0 0 0 0 0 0 0 0 0 0 0 0 0 0 0 0 0 0 0 0 0 0 0 0 0 0 0 0.144814728283917 0 0 0.0207569387256181 0 0 0 0.0371575377720672 0 0
0 0 0 0 0 0 0 0 0 0 0 0 0 0 0 0 0 0 0 0 0 0 0 0 0 0 0 0 0 0 0 0 0 0 0 0 0 0 0 0 0 0 0 0 0 0 0 0 0 0 0 0.181135082910115 0 0 0 0 0 0 0 0 0 0 0 0 0 0 0 0 0 0 0 0 0.077616851007373 0 0 0 0 0 0 0.0857958627289085 0 0 0 0 0 0 0 0 0 0 0 0 0 0 0 0 0 0 0 0 0 0 0 0 0 0 0 0 0 0 0 0 0 0 0 0 0 0 0 0 0 0 0 0 0 0 0 0 0 0 0 0 0 0 0 0 0 0 0 0 0 0 0 0 0 0 0 0 0 0 0 0 0 0 0 0 0 0 0 0 0 0 0 0 0 0 0 0 0 0 0 0 0 0 0 0 0 0 0 0 0 0 0 0 0 0 0.0353485415513305 0 0 0 0 0 0 0 0 0 0 0 0 0 0 0 0 0 0 0 0 0 0.210981926545524 0 0.113164541035981 0 0 0 0 0 0 0 0 0 0 0 0 0 0 0 0 0 0 0.0577273397446513 0 0 0 0.142539664391294 0 0 0 0 0 0 0 0 0 0 0 0 0 0 0 0 0 0 0 0 0 0 0 0 0 0 0 0 0 0 0 0.0309710768127064 0 0 0.0272576138924719 0 0.0374614993796449 0 0 0 0 0 0 0 0 0 0 0 0 0 0 0 0 0 0 0 0 0 0 0 0 0 0 0 0 0 0 0 0 0 0 0 0 0 0 0 0 0 0 0 0 0 0 0
0 0 0 0 0 0 0 0 0 0 0 0 0 0 0 0 0 0 0 0 0 0 0 0 0 0 0 0 0 0 0 0 0 0 0 0 0 0 0 0 0 0 0 0 0.40939210602132 0 0 0 0 0 0 0 0 0 0 0 0 0 0 0 0 0 0 0 0 0 0 0 0 0 0 0 0 0 0 0 0 0 0 0 0 0 0 0 0 0 0 0 0 0 0 0 0 0 0 0 0 0 0 0 0 0 0 0 0 0 0 0 0 0 0 0 0 0 0 0 0 0 0 0 0 0 0 0 0 0 0 0 0 0 0 0 0 0 0 0 0 0 0 0 0 0 0 0 0 0 0 0 0 0 0 0 0 0 0 0 0 0 0 0 0 0 0 0 0 0 0 0 0 0 0 0 0 0 0 0 0 0 0 0 0 0 0 0 0 0 0 0 0 0 0 0 0 0 0 0 0 0 0 0 0 0 0 0 0 0.59060789397868 0 0 0 0 0 0 0 0 0 0 0 0 0 0 0 0 0 0 0 0 0 0 0 0 0 0 0 0 0 0 0 0 0 0 0 0 0 0 0 0 0 0 0 0 0 0 0 0 0 0 0 0 0 0 0 0 0 0 0 0 0 0 0 0 0 0 0 0 0 0 0 0 0 0 0 0 0 0 0 0 0 0 0 0 0 0 0 0 0 0 0 0 0 0 0 0 0 0 0 0 0 0 0 0 0 0 0 0 0 0 0 0
0 0 0 0 0 0 0 0 0 0 0 0 0 0 0 0 0 0 0 0 0 0 0 0 0 0 0 0 0 0 0 0 0 0 0 0 0 0 0 0 0 0 0 0 0 0 0 0 0 0 0 0 0 0 0 0 0 0 0 0 0 0 0 0 0 0 0 0 0 0 0 0 0 0 0 0 0 0 0 0 0 0 0 0 0 0 0 0 0 0 0 0 0 0 0 0 0 0 0 0 0 0 0 0 0 0 0 0 0 0 0 0 0 0 0 0 0 0 0 0 0 0 0.0151679847493462 0 0 0 0 0 0 0 0 0 0 0 0 0 0 0 0 0 0 0 0 0 0 0 0 0 0 0 0 0 0 0 0 0 0 0 0 0 0 0 0 0 0 0 0 0 0 0 0 0 0 0 0.267432870456053 0 0 0 0 0 0 0 0 0 0 0 0.208223555996743 0 0 0 0 0 0 0 0 0 0 0 0 0 0 0 0 0 0 0 0 0 0 0 0 0 0 0 0.0573285250014193 0.0314807178592004 0 0 0.0542869837446657 0 0 0 0 0 0 0 0.0257373535329706 0 0 0.228014524008346 0 0.0930746402462892 0 0 0 0 0 0 0 0 0 0 0 0 0 0 0 0 0 0 0 0 0 0 0 0 0 0 0 0 0 0 0 0 0 0 0 0 0 0 0 0 0 0 0 0 0 0 0 0 0 0 0 0 0 0 0 0 0 0 0 0 0 0 0 0 0 0 0 0 0 0 0 0 0 0.0192528444049664 0 0 0 0 0 0 0 0 0 0 0 0
0 0 0 0 0 0 0 0 0 0 0 0 0 0 0 0 0 0 0 0 0 0 0 0 0 0 0 0 0 0 0 0 0 0 0 0 0 0 0 0 0 0 0 0 0 0 0 0 0 0 0 0 0 0 0 0 0 0 0 0 0 0 0 0 0 0 0 0 0 0 0 0 0 0 0 0 0 0 0 0 0 0 0 0 0 0 0 0 0 0 0 0 0 0 0 0 0 0 0 0 0 0 0 0 0 0 0 0 0 0 0 0 0 0 0 0 0 0 0 0 0 0 0 0 0 0 0 0 0 0 0 0 0 0 0 0 0 0 0 0 0 0 0 0 0 0 0 0 0 0 0 0 0 0 0 0 0 0 0 0 0 0 0 0 0 0.017743260375338 0 0 0 0 0 0 0 0 0 0 0 0 0 0 0 0 0 0 0 0 0 0 0 0 0 0 0 0 0 0 0 0 0 0 0 0 0 0 0 0 0 0 0 0 0 0 0 0 0.0116212325160396 0 0 0 0 0 0 0 0 0 0 0 0 0 0 0 0 0 0 0 0 0.235143420685072 0.0297084608673367 0 0 0 0 0.0219004733244859 0 0 0 0.0372045366809 0.0292339649233889 0.0490501519573312 0.0550430301904812 0.028897505369399 0 0.14047054385196 0.042657850300704 0 0.00981276043402936 0.0211390500493616 0 0 0 0 0 0 0 0 0 0 0 0 0 0 0 0 0 0 0 0 0 0 0 0 0 0 0 0 0 0 0 0 0 0 0 0 0 0 0.136884285743138 0 0 0 0 0.0388179637792801 0.085622874039484 0 0 0 0 0 0 0 0 0 0 0 0 0.00904863491227054 0 0 0 0
0 0 0 0 0 0 0 0 0 0 0 0 0 0 0 0 0 0 0 0 0 0 0 0 0 0 0 0 0 0 0 0 0 0 0 0 0 0 0 0 0 0 0 0 0 0 0 0 0 0 0 0 0 0 0 0 0 0 0 0 0 0 0 0 0 0 0 0 0 0 0 0 0 0 0 0 0 0 0 0 0 0 0 0 0 0 0 0 0 0 0 0 0 0 0 0 0 0 0 0 0 0 0 0 0 0 0 0 0 0 0 0 0 0 0 0 0 0 0 0 0 0 0 0 0 0 0 0 0 0 0 0 0 0 0 0 0 0 0 0 0 0 0 0 0 0 0 0 0 0 0 0 0 0 0 0 0 0 0 0 0 0 0 0 0 0 0 0 0 0 0 0 0 0 0 0 0 0 0 0 0 0 0 0.00195344906249987 0 0 0 0 0 0 0 0.00486626864597455 0 0 0 0 0 0 0 0 0 0.00180578879943703 0 0 0.00201316406108113 0 0 0 0 0 0 0 0 0 0 0 0 0 0 0 0 0 0 0 0 0 0 0 0 0 0.00190197950999528 0 0 0 0.0258059662443993 0 0.132062683568623 0 0 0 0 0 0 0 0 0 0.224031240360021 0.0925326966722332 0 0 0 0.0417495480069849 0 0 0 0.104187794143157 0.144020408262428 0.0171294726980318 0.0194580828186022 0.0150001476819215 0 0 0 0 0 0 0 0 0 0 0 0 0 0 0 0 0 0 0 0 0 0 0 0 0 0 0 0 0 0 0 0 0 0.00543930588839772 0 0 0 0 0.00950355930847415 0.00731569372978228 0.147055099138835 0 0 0 0 0 0 0 0 0 0 0 0 0.00216765139912161 0 0 0 0
0 0 0 0 0 0 0 0 0 0 0 0 0 0 0 0 0 0 0 0 0 0 0 0 0 0 0 0 0 0 0 0 0 0 0 0 0 0 0 0 0 0 0 0 0 0 0 0 0 0 0 0 0 0 0 0 0 0 0 0 0 0 0 0 0 0 0 0 0 0 0 0 0 0 0 0 0 0 0 0 0 0 0 0 0 0 0 0 0 0 0 0 0 0 0 0 0 0 0 0 0 0 0.00120579499719117 0.00132864958181064 0 0 0 0 0 0 0 0 0 0 0 0 0 0 0 0 0 0 0 0 0 0 0 0 0 0 0 0 0 0 0 0 0 0 0 0 0 0 0 0 0 0 0 0 0 0 0 0 0 0 0 0 0 0 0 0 0 0 0 0 0 0 0 0 0 0 0 0 0 0 0 0 0 0 0 0 0 0 0 0.00085850343047547 0 0 0 0 0 0 0 0.0011676012146781 0 0 0 0 0 0 0 0 0 0.000606318610577614 0 0 0 0 0 0 0 0 0 0 0 0 0 0 0 0 0 0 0 0 0 0 0 0 0 0 0 0 0.000601904093588835 0 0 0 0.0028064532539353 0.113676445438311 0 0 0 0 0 0 0 0 0 0 0.20661043926221 0.0696091763439431 0.00149473431901166 0 0 0.00578114060652397 0 0.0370154837659768 0 0.092981370963008 0.0666547686135511 0.0560340176579486 0.0103648770857666 0.00353614052404023 0 0 0 0 0 0 0 0 0 0 0 0 0 0 0 0 0 0 0 0 0 0 0 0 0 0 0 0 0 0 0 0 0 0.00163409683232079 0 0 0 0.00146774529584769 0.099570910951429 0.0210132367283449 0.124500621327948 0.0321599903364491 0 0 0.00725109586711259 0.00511071904942657 0 0 0 0 0.00482798450471726 0.00532077279571417 0.00800958020784078 0.000767290434517628 0.00504113521532059 0.000946212265774918 0 0.0100447884246881
0 0 0 0 0 0 0 0 0 0 0 0 0 0 0 0 0 0 0 0 0 0 0 0 0 0 0 0 0 0 0 0 0 0 0 0 0 0 0 0 0 0 0 0 0 0 0 0 0 0 0 0 0 0 0 0 0 0 0 0 0 0 0 0 0 0 0 0 0 0 0 0 0 0 0 0 0 0 0 0 0 0 0.0332346643915218 0 0.175957267244969 0 0 0 0 0 0 0 0 0 0 0 0.00872912883982488 0 0 0 0 0 0 0 0 0 0 0 0 0 0 0 0 0 0 0 0 0 0 0 0 0 0 0 0 0 0 0 0 0 0 0 0 0 0 0 0 0 0 0 0 0 0 0 0 0 0 0 0 0 0 0 0 0 0 0 0 0 0 0 0 0 0 0 0 0 0 0 0 0 0 0 0 0 0 0 0 0 0 0 0 0 0 0 0 0 0 0.0049623082133418 0 0 0 0.0298445644723387 0 0 0 0 0 0.347238790976155 0 0 0 0 0 0 0 0 0 0 0 0 0 0 0 0 0 0 0 0 0 0 0 0 0 0 0 0 0 0 0 0 0 0 0 0 0 0 0 0 0 0 0 0.282740074984518 0.11729320087733 0 0 0 0 0 0 0 0 0 0 0 0 0 0 0 0 0 0 0 0 0 0 0 0 0 0 0 0 0 0 0 0 0 0 0 0 0 0 0 0 0 0 0 0 0 0 0 0 0 0 0 0 0 0 0 0 0 0 0 0 0 0 0 0 0 0 0 0 0 0 0 0 0 0 0
0 0 0 0 0 0 0 0 0 0 0 0 0 0 0 0 0 0 0 0 0 0 0 0 0 0 0 0 0 0 0 0 0 0 0 0 0 0 0 0 0 0 0 0 0 0 0 0 0 0 0 0 0 0 0 0 0 0 0 0 0 0 0 0 0 0 0 0 0 0 0 0 0 0 0 0 0 0 0 0 0 0 0 0 0 0 0 0 0 0 0 0 0 0 0 0 0 0 0 0 0 0 0 0 0 0 0 0 0 0 0 0 0 0 0 0 0 0 0 0 0 0 0 0 0 0 0 0 0 0 0 0 0 0 0 0 0 0 0 0 0 0 0 0 0 0 0 0 0 0 0 0 0 0 0 0 0 0 0 0 0 0 0 0 0 0 0 0 0 0 0 0 0 0 0 0 0 0 0 0 0 0 0 0 0 0 0 0 0 0 0 0 0 0 0 0 0 0 0 0 0 0 0 0 0 0 0 0 0 0 0 0 0 0 0 0 0 0 0 0 0 0 0 0 0 0 0 0 0 0 0 0 0 0 0 0 0 0 0 0.0497009459979682 0.0235343607470408 0 0 0 0 0 0 0 0 0 0 0 0 0 0 0 0 0 0 0 0 0 0 0 0 0 0 0 0 0 0 0 0 0 0 0 0 0 0 0 0 0 0 0 0.248398400115832 0 0 0 0 0 0 0 0.362030660298927 0.107234549785611 0.209101083054622 0 0 0 0 0 0 0 0 0 0 0 0 0 0 0 0 0 0 0 0 0 0 0
0 0 0 0 0 0 0 0 0 0 0 0 0 0 0 0 0 0 0 0 0 0 0 0 0 0 0 0 0 0 0 0 0 0 0 0 0 0 0 0 0 0 0 0 0 0 0 0 0 0 0 0 0 0 0 0 0 0 0 0 0 0 0 0 0 0 0 0 0 0 0 0 0 0 0 0 0 0 0 0 0 0 0 0 0 0 0 0 0 0 0 0 0 0 0 0 0 0 0 0 0 0 0 0 0 0 0 0 0 0 0 0 0 0 0 0 0 0 0 0 0 0 0 0 0 0 0 0 0 0 0 0 0 0 0 0 0 0 0 0 0 0 0 0 0 0 0 0 0 0 0 0 0 0 0 0 0 0 0 0 0 0 0 0 0 0 0 0 0 0 0 0 0 0 0 0 0 0 0 0 0 0 0 0 0 0 0 0 0 0 0 0 0 0 0 0 0 0 0 0 0 0 0 0 0 0 0 0 0 0 0 0 0 0 0 0 0 0 0 0 0 0 0 0 0 0 0 0 0 0 0 0 0 0 0 0 0 0 0.0333750221968605 0 0.0617909110285772 0.50206908395545 0.0389416932594684 0 0.023487994974177 0 0 0 0 0.0152877961152286 0 0 0 0 0.0108434200747476 0 0 0 0 0 0 0 0 0 0 0 0 0 0 0 0 0 0 0 0 0 0 0 0 0 0 0 0 0 0 0 0 0 0 0 0 0 0 0 0.274562063090237 0 0 0 0 0.0110550824324515 0 0 0 0 0 0 0 0 0 0 0 0 0 0.0154933371977225 0 0.0130935956750802 0 0
0 0 0 0 0 0 0 0 0 0 0 0 0 0 0 0 0 0 0 0 0 0 0 0 0 0 0 0 0 0 0 0 0 0 0 0 0 0 0 0 0 0 0 0 0 0 0 0 0 0 0 0 0 0 0 0 0 0 0 0 0 0 0 0 0 0 0 0 0 0 0 0 0 0 0 0 0 0 0 0 0 0 0 0 0 0 0 0 0 0 0 0 0 0 0 0 0 0 0 0 0 0 0 0 0 0 0 0 0 0 0 0 0 0 0 0 0 0 0 0 0 0 0 0 0 0 0 0 0 0 0 0 0 0 0 0 0 0 0 0 0 0 0 0 0 0 0 0 0 0 0 0 0 0 0 0 0 0 0 0 0 0 0 0 0 0 0 0 0 0 0 0 0 0 0 0 0 0 0 0 0 0 0 0 0 0 0 0 0 0 0 0 0 0 0 0 0 0 0 0 0 0 0 0 0 0 0 0 0 0 0 0 0 0 0.0254445035104156 0 0 0 0 0 0 0 0 0 0 0 0 0 0 0 0 0 0 0 0 0 0 0 0.076900296987315 0.300672217813151 0 0 0.237770484862545 0 0 0 0 0 0 0 0 0 0 0 0 0 0 0 0 0 0 0 0 0 0 0 0 0 0 0 0 0 0 0 0 0 0 0 0 0 0 0 0 0 0.0777966129631084 0 0 0 0 0 0 0 0 0 0.281415883863465 0 0 0 0 0 0 0 0 0 0 0 0 0 0 0 0 0 0 0 0 0 0 0
0 0 0 0 0 0 0 0 0 0 0 0 0 0 0 0 0 0 0 0 0 0 0 0 0 0 0 0 0 0 0 0 0 0 0 0 0 0 0 0 0 0 0 0 0 0 0 0 0.00577561802188219 0 0 0 0.00274886905598701 0 0 0 0 0 0 0 0 0 0 0 0 0 0 0 0 0 0 0 0 0 0 0 0 0 0 0 0 0 0.00946648783183968 0 0.0211365390261844 0 0 0 0 0 0 0 0 0 0 0 0.00819332536908673 0 0 0 0 0 0 0 0 0 0 0 0 0 0 0 0 0 0 0 0 0 0 0 0 0 0 0 0 0 0 0 0 0 0 0 0 0 0 0 0 0 0 0 0 0 0 0 0 0 0 0 0 0 0 0 0 0 0 0 0 0 0 0 0 0 0 0 0 0 0 0 0 0 0 0 0 0 0 0 0 0 0 0 0 0 0 0 0 0 0 0.00691876364091647 0 0 0 0 0 0 0.0018470494732222 0 0 0.270945182119238 0 0 0 0 0 0 0 0 0 0 0 0 0 0 0 0 0.0040111937450833 0 0 0 0 0 0 0 0 0 0 0 0 0 0 0 0 0 0 0 0.00198612398608738 0 0 0.12907020677712 0 0.10753473173528 0 0 0.213599312302406 0.00304239707765364 0.0126075279788049 0 0 0 0.00417074171852478 0.0145346336896588 0.00503136018867766 0 0 0 0.00758707109173529 0 0 0 0 0 0 0 0 0 0 0 0 0 0 0 0 0 0 0 0 0 0 0 0 0 0 0 0 0 0 0 0 0 0 0 0 0 0 0 0.119931508602292 0 0 0 0 0.00736884767477327 0 0 0 0 0 0 0 0 0 0 0.00551134637462743 0.00983259950065757 0 0.00859530003214782 0.00294862057253951 0.0156046424135743 0 0
0 0 0 0 0 0 0 0 0 0 0 0 0 0 0 0 0 0 0 0 0 0 0 0 0 0 0 0 0 0 0 0 0 0 0 0 0 0 0 0 0 0 0 0 0 0 0 0 0 0 0 0 0 0 0 0 0 0 0 0 0 0 0 0 0 0 0 0 0 0 0 0 0 0 0 0 0 0 0 0 0 0 0.0063833066901408 0.0169674698407146 0.0366128613369724 0 0 0 0 0 0 0 0 0 0 0 0.00829786504863072 0 0 0 0 0 0 0 0 0 0 0 0 0 0 0 0 0 0 0 0 0 0 0 0 0 0 0 0 0 0 0 0 0 0 0 0 0 0 0 0 0 0 0 0 0 0 0 0 0 0 0 0 0 0 0 0 0 0 0 0 0 0 0 0 0 0 0 0 0 0 0 0 0 0 0 0 0 0 0 0 0 0 0 0 0 0 0 0 0 0 0 0 0 0 0 0 0 0 0 0 0.329745286348384 0 0 0 0 0 0 0 0 0 0 0 0 0 0 0 0 0.00858042070870647 0 0 0 0 0 0 0 0 0 0 0 0 0 0 0 0 0 0 0 0 0 0 0.0917902606123971 0 0.0142983273542542 0.0179415369985458 0.366171869975451 0 0 0 0 0 0 0 0.00605900596984292 0 0 0 0 0.00361555841247346 0 0 0 0 0 0 0 0 0 0 0 0 0 0 0 0 0 0 0 0 0 0 0 0 0 0 0 0 0 0 0 0 0 0 0 0 0 0 0 0.0653546829123033 0 0 0 0 0.00641343731673354 0 0 0 0 0 0 0 0 0 0 0 0.00436880739848027 0 0.00489172548121836 0 0.0125075775947501 0 0
0 0 0 0 0 0 0 0 0 0 0 0 0 0 0 0 0 0 0 0 0 0 0 0 0 0 0 0 0 0 0 0 0 0 0 0 0 0 0 0 0 0 0 0 0 0 0 0 0 0 0 0 0 0 0 0 0 0 0 0 0 0 0 0 0 0 0 0 0 0 0 0 0 0 0 0 0 0 0 0 0 0 0 0 0 0 0 0 0 0 0 0 0 0 0 0 0 0 0 0 0 0 0 0 0 0 0 0 0 0 0 0 0 0 0 0 0 0 0 0 0 0 0 0 0 0 0 0 0 0 0 0 0 0 0 0 0 0 0 0 0 0 0 0 0 0 0 0 0 0 0 0 0 0 0 0 0 0 0 0 0 0 0.016559421824756 0 0 0 0 0 0 0 0 0 0 0 0 0 0 0 0 0 0 0 0 0.0166323343143555 0 0 0 0 0 0 0 0 0 0 0.0498576705465026 0 0 0 0.0195793575046033 0 0 0 0 0 0 0 0 0 0 0 0 0 0 0 0 0 0 0.0871336891599877 0 0 0 0 0.179844646607451 0 0 0 0 0 0 0 0 0 0 0 0 0 0 0 0 0 0 0.00840867017325102 0 0 0.0816171942077527 0 0 0 0 0.0351577068606517 0.382473955960386 0 0.0286227945949079 0 0.0325759619302703 0 0 0 0 0 0 0 0 0 0 0 0 0 0 0 0 0 0 0 0 0 0 0 0 0 0 0 0 0 0 0 0 0 0 0 0 0 0 0 0.0283829088984684 0 0 0 0 0 0 0 0 0 0 0 0 0 0.0186741731054936 0.0144795143111615 0 0 0 0 0 0 0 0
0 0 0 0 0 0 0 0 0 0 0 0 0 0 0 0 0 0 0 0 0 0 0 0 0 0 0 0 0 0 0 0 0 0 0 0 0 0 0 0 0 0 0 0 0 0 0 0 0 0 0 0 0 0 0 0 0 0 0 0 0 0 0 0 0 0 0 0 0 0 0 0 0 0 0 0 0 0 0 0 0 0 0 0 0 0 0 0 0 0 0 0 0 0 0 0 0 0 0 0 0 0 0 0 0 0 0 0 0 0 0 0 0 0 0 0 0 0 0 0 0 0 0 0 0 0 0 0 0 0 0 0 0 0 0 0 0 0 0 0 0 0 0 0 0 0 0 0 0 0 0 0 0 0 0 0 0 0 0 0 0 0 0 0 0 0 0 0 0 0 0 0 0 0 0 0 0 0 0 0 0 0 0 0.00209512856811969 0 0 0 0 0 0 0 0 0 0 0.0258439233986279 0 0 0 0.234051764047485 0 0 0 0 0 0 0 0 0 0 0 0 0 0 0 0 0 0 0 0 0 0 0 0 0 0 0 0 0 0 0 0 0 0 0 0 0 0 0 0 0.0046081720728665 0 0.0115485486030014 0 0.0270500270687857 0 0.160726615663935 0 0 0.0105252535344791 0.157554446703508 0.189070501844209 0 0.0537735774066784 0 0.0628907015327397 0 0 0 0 0.00753532108543989 0 0 0 0 0 0 0 0 0 0 0 0 0 0 0 0 0 0 0 0 0 0 0 0 0 0 0 0 0 0 0 0 0 0 0.0238627963738697 0.0047431633499048 0.00594828708103504 0 0 0 0 0 0 0 0 0 0 0.00259632845320107 0.0127016051095069 0.00287383810260712 0 0 0 0 0 0 0 0
0 0 0 0 0 0 0 0 0 0 0 0 0 0 0 0 0 0 0 0 0 0 0 0 0 0 0 0 0 0 0 0 0 0 0 0 0 0 0 0 0 0 0 0 0 0 0 0 0 0 0 0 0 0 0 0 0 0 0 0 0 0 0 0 0 0 0 0 0 0 0 0 0 0 0 0 0 0 0 0 0 0 0 0 0 0 0 0 0 0 0 0 0 0 0 0 0 0 0 0 0 0 0 0 0 0 0 0 0 0 0 0 0 0 0 0 0 0 0 0 0 0 0 0 0 0 0 0 0 0 0 0 0 0 0 0 0 0 0 0 0 0 0 0 0 0 0 0 0 0 0 0 0 0 0 0 0 0.00673798638131261 0 0 0 0 0.0163539211891111 0 0 0 0.0132322919151944 0 0 0 0 0 0 0 0 0 0 0.0342465536722669 0.0376088859097379 0 0 0 0 0.0230973169489038 0 0 0 0 0 0 0 0 0 0.0228243096620007 0 0 0.0023621694430955 0 0.0793839061378934 0 0 0 0 0 0 0 0.0532943761413834 0 0 0 0 0 0 0 0 0 0 0 0 0 0.00521912605915472 0 0 0 0 0 0 0 0 0 0 0 0 0 0.00526565667859945 0 0 0 0 0 0 0 0 0 0.273838254715051 0 0 0 0.106673397127295 0.0613707379115423 0.0217177053484379 0 0.0189018293505274 0 0.0179476359786635 0 0 0 0 0 0 0 0 0 0 0 0 0 0 0 0 0 0 0 0 0 0 0 0 0 0 0 0 0 0 0.00477572415845454 0 0 0.0281848680153229 0.0167005712499502 0.0115219077498136 0 0 0 0 0.0320703201758931 0.0531354891375725 0 0 0.00801086598906861 0 0 0 0 0 0.00557671736575128 0.0101362301804686 0.00705363773806777 0.0037454058909361 0.00584037419997447 0 0 0 0.00925071515277161 0 0.00392111242578411 0 0
0 0 0 0 0 0 0 0 0 0 0 0 0 0 0 0 0 0 0 0 0 0 0 0 0 0 0 0 0 0 0 0 0 0 0 0 0 0 0 0 0 0 0 0 0 0 0 0 0 0 0 0 0 0 0 0 0 0 0 0 0 0 0 0 0 0 0 0 0 0 0 0 0 0 0 0 0 0 0 0 0 0 0 0 0 0 0 0 0 0 0 0 0 0 0 0 0 0 0 0 0 0 0 0 0 0 0 0 0 0 0 0 0 0 0 0 0 0 0 0 0 0 0 0 0 0 0 0 0 0 0 0 0 0 0 0 0 0 0 0 0 0 0 0 0 0 0 0 0 0 0 0 0 0 0 0 0 0 0 0 0 0 0 0 0 0 0 0 0 0 0 0 0 0 0 0 0 0 0 0 0 0 0 0.0010370766246836 0 0 0 0 0 0 0 0.00115981999638392 0 0 0 0 0 0 0 0 0 0 0 0 0 0 0 0 0 0 0 0 0 0 0 0 0 0 0 0 0 0 0 0 0 0 0 0 0 0 0.000748637837578567 0 0 0 0.00130070311054891 0.0908263261119958 0.0973116996676051 0 0 0 0 0 0 0 0 0 0 0.112238251659998 0.00129089894984251 0 0 0.00859143328707698 0 0.0640943437360466 0 0.123811080897111 0.0906443462017339 0.063486616940611 0.0103478404465031 0.0119303430496186 0 0 0 0 0 0 0 0 0 0 0 0 0 0 0 0 0 0 0 0 0 0 0 0 0 0 0 0 0 0 0 0 0 0.00195210018812285 0 0 0 0.0018834265137932 0.0924202018417446 0.0229218397671605 0.121074087745179 0.0231658707425364 0 0 0.00942738156151255 0.00657361142652609 0 0 0 0 0.00463351056769031 0.00478562974950068 0.0177985559105764 0 0.00180063853516493 0 0 0.0127437269331544
0 0 0 0 0 0 0 0 0 0 0 0 0 0 0 0 0 0 0 0 0 0 0 0 0 0 0 0 0 0 0 0 0 0 0 0 0 0 0 0 0 0 0 0 0 0 0 0 0 0 0 0 0 0 0 0 0 0 0 0 0 0 0 0 0 0 0 0 0 0 0 0 0 0 0 0 0 0 0 0 0 0 0 0 0 0 0 0 0 0 0 0 0 0 0 0 0 0 0 0 0 0 0 0 0 0 0 0 0 0 0 0 0 0 0 0 0 0 0 0 0 0 0 0 0 0 0 0 0 0 0 0 0 0 0 0 0 0 0 0 0 0 0 0 0 0 0 0 0 0 0 0 0 0 0 0 0 0 0 0 0 0 0 0 0 0 0 0 0 0 0 0 0 0 0 0 0 0 0 0 0 0 0 0 0 0 0 0 0 0 0 0 0 0 0 0 0 0 0 0 0 0 0 0 0 0 0 0 0 0 0 0 0 0 0 0 0 0 0 0 0 0 0 0 0 0 0 0 0 0 0 0 0 0 0.00365468475804533 0.0628228291776378 0.0549032937768831 0 0 0 0 0 0 0 0 0 0.187957647447057 0 0.00304981312784226 0 0 0.0118024646074706 0 0.0436437280299935 0 0.22957239538183 0.0824698902885718 0.0510684244745089 0.0112140932555788 0.00605120228952649 0 0 0 0 0 0 0 0 0 0 0 0 0 0 0 0 0 0 0 0 0 0 0 0 0 0 0 0 0 0 0 0 0 0 0 0 0 0.00343022167264525 0.0658414888756398 0.0217885992604783 0.113235120494612 0.0226535698981949 0 0 0.00837216114858696 0 0 0 0 0 0.00350300238071142 0.00336587417363731 0.00344858324789883 0 0 0 0 0.0061509122326497
0 0 0 0 0 0 0 0 0 0 0 0 0 0 0 0 0 0 0 0 0 0 0 0 0 0 0 0 0 0 0 0 0 0 0 0 0 0 0 0 0 0 0 0 0 0 0 0 0 0 0 0 0 0 0 0 0 0 0 0 0 0 0 0 0 0 0 0 0 0 0 0 0 0 0 0 0 0 0 0 0 0 0 0 0 0 0 0 0 0 0 0 0 0 0 0 0 0 0 0 0 0 0 0 0 0 0 0 0 0 0 0 0 0 0 0 0 0 0 0 0 0 0 0 0 0 0 0 0 0 0 0 0 0 0 0 0 0 0 0 0 0 0 0 0 0 0 0 0 0 0 0 0 0 0 0 0 0.00597606657222188 0 0 0 0 0.0137365935539143 0 0 0 0 0 0 0 0 0 0 0 0 0 0 0 0 0 0 0 0 0.014626329344984 0 0 0 0 0 0 0 0 0 0.0426757165683342 0 0 0.00337586068437001 0 0.00762898307234744 0 0 0 0 0 0 0 0 0 0 0 0 0 0 0 0.00486828489123012 0 0 0 0 0 0.00451849746785387 0.00342906665310348 0 0 0 0 0 0 0 0 0 0 0 0 0.0098344621720793 0 0.002827057394709 0 0 0 0 0.00821691360570231 0 0 0.0226376074537833 0.134662839125409 0.00518382187492096 0.00731327567416235 0 0.176649981532329 0.0116136586564662 0.114139197245966 0.0935489763111164 0.0248504408388797 0.0221982162907085 0 0 0.00820589671508254 0.0227007078280741 0.0049777761890494 0 0 0 0 0 0 0 0 0 0 0 0 0 0 0 0 0 0 0 0 0 0 0 0 0 0.0100450620254787 0 0 0.0475873864582144 0.0235923125055884 0.00373200873443441 0 0 0 0.00792770831313213 0 0.00519217325653763 0 0 0.0207136312431008 0.00555117933062402 0 0 0 0.00373392062415492 0.00429703235466833 0.00267755477947171 0.00387343511399539 0 0.0104384578679059 0.0479667976364052 0.0054412268516595 0 0.00494426892916694 0 0.0145606941285979 0 0.00732892213006577
0 0 0 0 0 0 0 0 0 0 0 0 0 0 0 0 0 0 0 0 0 0 0 0 0 0 0 0 0 0 0 0 0 0 0 0 0 0 0 0 0 0 0 0 0 0 0 0 0 0 0 0 0 0 0 0 0 0 0 0 0 0 0 0 0 0 0 0 0 0 0 0 0 0 0 0 0 0 0 0 0 0 0 0 0 0 0 0 0 0 0 0 0 0 0 0 0 0 0 0 0 0 0 0 0 0 0 0 0 0 0 0 0 0 0 0 0 0 0 0 0 0 0 0 0 0 0 0 0 0 0 0 0 0 0 0 0 0 0 0 0 0 0 0 0 0 0 0 0 0 0 0 0 0 0 0 0 0 0 0 0 0 0 0 0 0 0 0 0 0 0 0 0 0 0 0 0 0 0 0 0 0 0 0.00904615258419639 0 0 0 0 0 0 0 0 0 0 0 0 0 0.00428256070540233 0.0168319421062118 0 0 0 0 0 0 0 0 0 0 0 0 0 0 0 0 0 0 0 0 0 0 0.0141424813001489 0.0129514695125163 0 0.00666169731359138 0 0 0 0 0 0.00282755219508866 0 0 0 0.00269202544799439 0 0 0 0 0.00336353624029965 0 0.0149303518889991 0.00363063178389029 0.0130669753220274 0.176684784759319 0.0403946187882643 0 0 0.0921051945983357 0 0.0828446813648419 0.0863081055333197 0.19986576863179 0.029310289515689 0.0976019556599384 0 0 0 0.00145083555829938 0.00680930287944472 0 0 0 0 0 0 0 0 0 0 0 0 0 0 0 0 0 0 0 0 0 0 0 0 0 0 0 0 0 0 0 0 0 0 0.0122588677935243 0 0 0 0 0 0 0 0 0 0 0.00417711886985265 0.00300971446954449 0.0137759419239069 0.0431086836711888 0 0 0.00586675958237437 0 0 0 0 0 0
0 0 0 0 0 0 0 0 0 0 0 0 0 0 0 0 0 0 0 0 0 0 0 0 0 0 0 0 0 0 0 0 0 0 0 0 0 0 0 0 0 0 0 0 0 0 0 0 0 0 0 0 0 0 0 0 0 0 0 0 0 0 0 0 0 0 0 0 0 0 0 0 0 0 0 0 0 0 0 0 0 0 0 0 0 0 0 0 0 0 0 0 0 0 0 0 0 0 0 0 0 0 0 0 0 0 0 0 0 0 0 0 0 0 0 0 0 0 0 0 0 0 0 0 0 0 0 0 0 0 0 0 0 0 0 0 0 0 0 0 0 0 0 0 0 0 0 0 0 0 0 0 0 0 0 0 0 0 0 0 0 0 0 0 0 0 0 0 0 0 0 0 0 0 0 0 0 0 0 0 0 0 0 0.0136564772044552 0 0 0 0 0 0 0 0 0 0 0.0376847645321015 0 0 0 0.101942636655701 0 0 0 0 0 0 0 0 0 0 0 0 0 0 0 0 0 0 0.0157098046729981 0 0 0 0 0.0586818772954832 0 0.00517227544862316 0 0 0 0 0.0018155997837653 0.00142500314121846 0 0 0 0 0 0 0 0 0 0 0.00445130449145468 0 0.12243126575051 0.182611534244171 0.0123115305433481 0 0 0.0052152547447819 0.07135108365141 0 0.00681972212638702 0.11000748197111 0 0.0761853891343285 0 0 0 0 0.00907239339966467 0 0 0 0 0 0 0 0 0 0 0 0 0 0 0 0 0 0 0 0 0 0 0 0 0 0 0 0 0 0 0 0 0 0 0.0142058757715556 0 0 0 0 0 0 0 0 0 0 0 0 0.00823421141198062 0.109750180008767 0.0141072674660142 0 0 0.0171570665501723 0 0 0 0 0
0 0 0 0 0 0 0 0 0 0 0 0 0 0 0 0 0 0 0 0 0 0 0 0 0 0 0 0 0 0 0 0 0 0 0 0 0 0 0 0 0 0 0 0 0 0 0 0 0 0 0 0 0 0 0 0 0 0 0.0013337349414075 0 0 0 0 0 0 0 0 0.00212612665895571 0 0 0 0.00210568684499477 0 0 0 0 0 0 0 0 0 0 0 0 0 0 0 0 0 0 0 0 0 0 0 0 0 0 0 0 0 0 0 0 0 0 0 0 0 0 0 0 0 0 0 0 0 0 0 0 0 0 0 0 0 0 0 0 0 0 0 0 0 0 0 0 0 0 0 0 0 0 0 0 0 0.0092952755335862 0.00106600455409086 0 0 0.00644501519964841 0 0 0 0 0 0 0 0 0 0 0 0 0 0 0 0 0 0 0 0 0 0 0 0 0 0 0 0 0 0 0 0 0 0 0 0 0 0 0 0 0 0 0 0 0 0.00328166672553019 0 0 0 0 0 0 0 0 0.0112887014633002 0 0 0 0 0 0 0 0 0 0.00232966571166986 0 0 0 0 0 0 0.00173105694481872 0 0.00357886110228837 0 0 0 0 0 0 0 0 0 0 0.0141998525026459 0.0384559065976159 0.00618634934977053 0 0 0 0 0 0 0 0 0 0.0195197267688026 0.0160125947052937 0.0645780762423036 0.0936550813549981 0.00859232111939109 0 0.155969151098914 0.047167525648539 0.00936180248670705 0.0363169394368357 0.130449451396162 0.0072918109625312 0.0401276634753277 0.0167365136294334 0 0 0 0 0 0 0 0 0 0 0 0 0 0 0 0 0 0 0 0 0 0 0 0 0 0 0 0 0 0 0 0 0 0 0 0 0 0 0.0277717800151612 0.0173146977354985 0.0272460379887144 0 0 0 0.00636343055590926 0 0.00710448299685268 0 0.0033674059374429 0 0.0549844851719937 0.0347446546809244 0.0135139612612812 0.00998411529910545 0.0289692024955167 0.0128538449146637 0 0.00657933849137354
0 0 0 0 0 0 0 0 0 0 0 0 0 0 0 0 0 0 0 0 0 0 0 0 0 0 0 0 0 0 0 0 0 0 0 0 0 0 0 0 0 0 0 0 0 0 0 0 0 0 0 0 0 0 0 0 0 0 0 0 0 0 0 0 0 0 0 0 0 0 0 0 0 0 0 0 0 0 0 0 0 0 0 0 0 0 0 0 0 0 0 0 0 0 0 0 0 0 0 0 0 0 0 0 0 0 0 0 0 0 0 0 0 0 0 0 0 0 0 0 0 0 0 0 0 0 0 0 0 0 0 0 0 0 0 0 0 0 0 0 0 0 0 0 0 0.00648237293645186 0 0 0 0.00298677419163306 0 0 0 0.000930853482049844 0 0 0 0 0 0 0 0 0 0 0 0 0 0 0 0 0 0 0 0 0 0 0 0 0 0 0 0 0 0 0 0 0 0 0 0 0 0 0 0 0 0 0 0 0.00751085682094257 0 0 0 0 0 0 0 0 0 0 0 0 0 0 0 0 0 0 0 0 0 0 0.0109337386798076 0 0 0.00250615780760623 0 0 0 0 0.00102188056410504 0 0 0 0 0.00255942777226678 0 0 0 0 0 0 0 0 0.00685159475986662 0.0388385064986508 0.00801292561475496 0 0 0.0314148269676172 0.128725184364885 0.0822642962727128 0.0925729388713583 0 0.0654361128706468 0.0802271312289569 0.00682971144670405 0.0415610459036209 0.00268811811138851 0.0505962123263402 0.104204445737889 0 0 0 0 0 0 0 0 0 0 0 0 0 0 0 0 0 0 0 0 0 0 0 0 0 0 0 0 0 0 0 0 0 0 0 0 0 0 0.0178314855180147 0.00683752577678681 0 0 0 0 0 0.00282924367484889 0.00192548108968773 0.00456183599495636 0.0346553477734101 0.0023987942300743 0.0301069403647426 0.0390981173870489 0.0415697305040398 0.00731592942802106 0.025857014321026 0.00794100328553759 0 0.00191643742154922
0 0 0 0 0 0 0 0 0 0 0 0 0 0 0 0 0 0 0 0 0 0 0 0 0 0 0 0 0 0 0 0 0 0 0 0 0 0 0 0 0 0 0 0 0 0 0 0 0 0 0 0 0 0 0 0 0 0 0 0 0 0 0 0 0 0 0 0 0 0 0 0 0 0 0 0 0 0 0 0 0 0 0 0 0 0 0 0 0 0 0 0 0 0 0 0 0 0 0 0 0 0 0 0 0 0 0 0 0 0 0 0 0 0 0 0 0 0 0 0 0 0 0 0 0 0 0 0 0 0 0 0 0 0 0 0 0 0 0 0 0 0 0 0 0 0 0 0 0 0.0019253954240821 0 0 0 0 0 0 0 0 0 0 0 0 0 0 0 0 0 0 0 0 0 0 0 0 0 0 0 0 0 0 0 0 0 0 0 0 0 0 0 0 0 0 0 0 0 0 0 0 0 0 0 0 0 0 0 0 0 0 0 0 0 0 0 0 0 0 0 0 0 0 0 0 0 0 0 0 0 0 0 0 0 0 0 0 0 0 0.0304779882408321 0 0 0 0 0 0 0 0 0 0.11204946197922 0.0455609534183356 0.0108184824597801 0.0244726967119366 0 0.036293182499872 0.084830906569551 0 0.00463296219534914 0.030860785605663 0.0381461926934756 0.0289520205015977 0.0473537523767097 0.201217788896745 0 0 0 0 0 0 0 0 0 0 0 0 0 0 0 0 0 0 0 0 0 0 0 0 0 0 0 0 0 0 0 0 0 0 0 0 0 0 0.0726577944525298 0.00308017260794019 0.0734186373815266 0.00676002483866519 0 0 0 0.00532523587704856 0 0 0 0 0.0174793985857142 0.0220720806689373 0.0824365343429991 0 0.00690671615523659 0.00261651491175043 0 0.00965432060450244
0 0 0 0 0 0 0 0 0 0 0 0 0 0 0 0 0 0 0 0 0 0 0 0 0 0 0 0 0 0 0 0 0 0 0 0 0 0 0 0 0 0 0 0 0 0 0 0 0 0 0 0 0 0 0 0 0 0 0 0 0 0 0 0 0 0 0 0 0 0 0 0 0 0 0 0 0 0 0 0 0 0 0 0 0 0 0 0 0 0 0 0 0 0 0 0 0 0 0 0 0 0 0 0 0 0 0 0 0 0 0 0 0 0 0 0 0 0 0 0 0 0 0 0 0 0 0 0 0 0 0 0 0 0 0 0 0 0 0 0 0 0 0 0 0 0 0 0 0 0 0 0 0 0.000978914089290162 0 0 0 0.00156342125026949 0 0 0 0 0 0 0 0 0 0 0 0 0 0 0 0 0 0 0 0 0 0 0 0 0 0.00529118601168993 0 0 0 0 0 0 0 0 0 0 0.0135757490104629 0 0.00677493911350244 0.00215769159219142 0.0235639959387401 0 0 0 0 0 0 0 0 0 0 0 0 0 0 0 0 0.00359217067865197 0 0 0 0 0 0.0144428359426625 0.00773916745676487 0 0.0107060618567672 0 0 0 0 0.00299580141833559 0.00270877951741728 0 0 0 0.0012048756993119 0 0 0 0 0.0031444866343371 0 0.0102724100575785 0.00285554131745303 0.0159582042803532 0.0929580847712628 0.0155704678594436 0 0 0.0152553033506607 0.128644363037401 0.116591795350839 0.0113713480883754 0.164183080433847 0.00731356756358434 0 0 0 0.00202368702193144 0.0130814765875544 0.0335528158524897 0 0 0 0 0 0 0 0 0 0 0 0 0 0 0 0 0 0 0 0 0 0 0 0 0 0 0 0 0 0 0 0 0 0 0.0180970379386796 0 0 0 0 0 0 0 0 0 0 0.0144403126312082 0.00410183363864868 0.00940916162492933 0.107368209549296 0 0 0.00992309235976684 0.0980520286552902 0.00443673598049451 0 0.00257344237140685 0 0.00152592346711014
0 0 0 0 0 0 0 0 0 0 0 0 0 0 0 0 0 0 0 0 0 0 0 0 0 0 0 0 0 0 0 0 0 0 0 0 0 0 0 0 0 0 0 0 0 0 0 0 0 0 0 0 0 0 0 0 0 0 0 0 0 0 0 0 0 0 0 0 0 0 0 0 0 0 0 0 0 0 0 0 0 0 0 0 0 0 0 0 0 0 0 0 0 0 0 0 0 0 0 0 0 0 0 0 0 0 0 0 0 0 0 0 0 0 0 0 0 0 0 0 0 0 0 0 0 0 0 0 0 0 0 0 0 0 0 0 0 0 0 0 0 0 0 0 0 0 0 0 0 0 0 0 0 0 0 0 0 0 0 0 0 0 0 0 0 0 0 0 0 0 0 0 0 0 0 0 0 0 0 0 0 0 0 0 0 0 0 0 0 0 0 0.00227684352462839 0 0 0 0 0 0 0 0 0 0 0 0 0 0 0 0 0 0 0 0 0 0 0 0 0 0 0 0 0 0 0 0 0 0 0 0 0 0 0 0 0 0 0.00140702013041225 0.06318942363563 0.0655138510685881 0 0 0 0 0 0 0 0 0 0.185218303415035 0.205080772592706 0 0 0 0.0239125293642067 0.00757658128527935 0.0264083516113718 0 0 0.111221399970726 0.0598517308856076 0.00929119980899847 0 0 0 0 0 0 0 0 0 0 0 0 0 0 0 0 0 0 0 0 0 0 0 0 0 0 0 0 0 0 0 0 0 0 0.00141180882266398 0 0 0 0.00264011840077504 0.0618133792016017 0.0291334816912963 0.0919531892740702 0.0225599486394838 0 0 0.0130639956486582 0.00268129713513665 0 0 0 0 0.0037834035521475 0.0021404375071773 0 0 0 0 0 0.00787093283380041
0 0 0 0 0 0 0 0 0 0 0 0 0 0 0 0 0 0 0 0 0 0 0 0 0 0 0 0 0 0 0 0 0 0 0 0 0 0 0 0 0 0 0 0 0 0 0 0 0 0 0 0 0 0 0 0 0 0 0 0 0 0 0 0 0 0 0 0 0 0 0 0 0 0 0 0 0 0 0 0 0 0 0 0 0 0 0 0 0 0 0 0 0 0 0 0 0 0 0 0 0 0 0 0 0 0 0 0 0 0 0 0 0 0 0 0 0 0 0 0 0 0 0 0 0 0 0 0 0 0 0 0 0 0 0 0 0 0 0 0 0 0 0 0 0 0.00404468631275896 0 0 0 0.00285327779774329 0 0 0 0 0 0 0 0 0 0 0 0 0 0 0 0 0 0 0 0 0 0 0 0 0 0 0 0 0 0 0 0 0 0 0 0 0 0 0 0 0 0.00271274026801472 0 0 0 0 0 0 0 0 0 0.00200276091851365 0 0 0 0 0 0 0 0 0 0 0 0 0 0 0 0 0 0 0 0 0 0 0 0 0 0 0 0 0.00140727026081582 0 0 0 0 0.0989453068884436 0.0532000475212376 0 0 0 0 0 0 0 0 0 0.153606190591366 0.0834534523049114 0 0 0 0.0972976033762766 0.0522277132785767 0.0369767831065351 0 0.125988808478868 0 0.0113231906247837 0.0586926329649232 0.0505352358777628 0 0 0 0 0 0 0 0 0 0 0 0 0 0 0 0 0 0 0 0 0 0 0 0 0 0 0 0 0 0 0 0 0 0.00311460916419341 0 0 0 0 0.0333175350332981 0.00775573481989495 0.0324009089714699 0.00832851292830877 0 0 0 0 0 0 0 0 0.0484296758248005 0.0128945867879447 0 0.00193323607494682 0.0165574998236114 0 0 0
0 0 0 0 0 0 0 0 0 0 0 0 0 0 0 0 0 0 0 0 0 0 0 0 0 0 0 0 0 0 0 0 0.00326259316341366 0.00598809033038479 0.00122057100347998 0 0 0 0 0 0 0 0 0 0 0 0 0 0 0 0.00360080933746496 0 0 0 0.00272306613747282 0 0.00325633156912251 0 0.00223014320387866 0 0 0 0 0 0 0 0 0 0 0 0 0.00642045912012201 0 0 0 0 0 0 0 0 0.00036691531921031 0.000431230873051756 0 0 0 0 0 0 0 0.000471126700488961 0 0 0 0 0 0.000388041423408298 0.000974524870788006 0 0 0 0.00208813658005152 0.0034430216956311 0.000688266426962321 0.00117726236959968 0 0 0 0 0 0 0 0 0 0 0 0 0 0 0 0 0 0 0 0 0 0 0 0 0 0 0 0 0 0 0 0 0 0 0 0.0122227751036993 0 0.00111157402680745 0.000652708640350499 0.000487719495693395 0.00230425891469219 0.00254003357642495 0.0022855098130513 0.00289672410791069 0 0.0045368142861444 0.00599668179243539 0.000875628899645573 0 0.0212789867157696 0.00258084703099745 0 0 0 0 0 0 0 0 0 0 0 0 0 0 0 0 0.000796940073324793 0 0 0 0 0 0 0 0 0 0 0 0.000610422183823245 0 0 0 0.0363031932025302 0.0422150569834084 0.0428058405596935 0 0.0114329131983149 0 0 0 0.00292005734860966 0 0.0012076343268467 0 0 0 0.00299945783743127 0.00133595927591536 0 0.00738404062828367 0 0 0 0 0 0 0 0 0 0 0.0123095508207582 0 0 0 0 0 0 0 0.000577360687606614 0 0 0 0 0 0 0 0 0 0 0 0.00445652143846779 0.0169360996951789 0 0 0 0 0 0 0 0 0 0.0407409382946268 0.0195696110383093 0.00131134530483192 0 0 0.00205956797822228 0.00127921556101754 0.010627659926721 0.000470577974974726 0.0256744512274062 0.00428794950511431 0 0.000765020595580254 0.00134834508699684 0 0 0 0 0 0 0 0 0 0 0 0 0 0 0 0 0 0 0 0 0 0 0 0.023238772538151 0 0 0 0 0 0 0.000806759181787336 0.00041412845137108 0 0 0 0 0 0.00972907492558998 0.0276298873303205 0.08825278489317 0.0666651004994852 0.00115290016698788 0 0.0143281189671992 0.04416422972883 0.0547041588599118 0.000852766667633715 0 0 0 0.00372899335023164 0.00565647090751015 0.00239876922832963 0.0460476232583087 0.0277153154210507 0 0.0107790587064171 0.180808503635567
0 0 0 0 0 0 0 0 0 0 0 0 0 0 0 0 0 0 0 0 0 0 0 0 0 0 0 0 0 0 0 0 0 0 0 0 0 0 0 0 0 0 0 0 0 0 0 0 0 0 0 0 0 0 0 0 0 0 0 0 0 0 0 0 0 0 0 0 0 0 0 0 0 0 0 0 0 0 0 0 0 0 0 0 0 0 0 0 0 0 0 0 0 0 0 0 0 0 0 0 0 0 0 0 0 0 0 0 0 0 0 0 0 0 0 0 0 0 0 0 0 0 0 0 0 0 0 0 0 0 0 0 0 0 0 0 0 0 0 0 0 0 0 0 0 0.0116079581885237 0 0 0 0.00858791042406374 0 0 0 0 0 0 0 0 0 0 0 0 0 0 0 0 0 0 0 0 0 0 0 0 0 0 0 0 0 0 0 0 0 0 0 0 0 0 0 0 0 0 0 0 0 0.00154089329621634 0 0 0 0 0 0 0 0 0 0 0 0 0 0 0 0 0 0 0.00492822950665681 0 0 0 0 0 0 0.00436273975755644 0 0 0 0 0 0 0 0 0.00107123890825981 0 0 0 0 0.0183048007646448 0.0113276219908916 0 0 0 0 0 0 0 0 0 0.0240110702448782 0.0155384197937782 0.0131172673784289 0.00160787260251308 0 0.0409824157870717 0.0870615402028816 0.0628530161216034 0.0109991207808078 0.0144115007162604 0.0803669319214497 0.00276621594276485 0 0.224872254603482 0 0 0 0 0 0 0 0 0 0 0 0 0 0 0 0 0 0 0 0 0 0 0 0 0 0 0 0 0 0 0 0 0 0 0.00162907042365929 0 0 0 0.0634466863752262 0.00715800115354513 0.0115494558886244 0.00343568151362695 0 0 0 0 0 0 0.00835411612319326 0 0.0975328273764466 0.0715156932614535 0.0337878760465306 0.00392749587539268 0.042750558894181 0.0145935181353869 0 0
0 0 0 0 0 0 0 0 0 0 0 0 0 0 0 0 0 0 0 0 0 0 0 0 0 0 0 0 0 0 0 0 0 0 0 0 0 0 0 0 0 0 0 0 0 0 0 0 0 0 0 0 0 0 0 0 0 0 0 0 0 0 0 0 0 0 0 0 0 0 0 0 0 0 0 0 0 0 0 0 0 0 0 0 0 0 0 0 0 0 0 0 0 0 0 0 0 0 0 0 0 0 0 0 0 0 0 0 0 0 0 0 0 0 0 0 0 0 0 0 0 0 0 0 0 0 0 0 0 0 0 0 0 0 0 0 0 0 0 0 0 0 0 0 0 0.00295044635190643 0 0 0 0.00375327785926149 0 0 0 0 0 0 0 0 0 0 0 0 0 0 0 0 0 0 0 0 0 0 0 0 0 0 0 0 0 0 0 0 0 0 0 0 0 0 0 0 0 0 0 0 0 0 0 0 0 0 0 0 0 0 0 0 0 0 0 0 0 0 0 0 0 0 0 0 0 0 0 0.00424722232907543 0 0 0 0 0 0 0 0 0 0 0 0 0 0.00927176921170689 0.00253925447330168 0 0 0 0 0 0 0 0.00615326774449622 0 0.0181893360040901 0.00550917385533402 0.00188991145476347 0.00495836182678868 0.00767046152269141 0.0112310612892376 0.117813947217867 0.175485087202913 0.0185366946237458 0 0.0454663627907278 0.0032034365698028 0.1477535735546 0 0 0 0 0 0 0 0 0 0 0 0 0 0 0 0 0 0 0 0 0 0 0 0 0 0 0 0 0 0 0 0 0 0 0 0 0 0 0 0.0393217046215674 0.00366019261322615 0.00242902479981248 0 0 0 0 0 0 0 0.00594627111456395 0 0.0303763695229175 0.070493026433381 0.211237106423299 0.00404270503662509 0.0291445485727158 0.0152936731088818 0 0.00143273187070065
0 0 0 0 0 0 0 0 0 0 0 0 0.0107030601301184 0 0 0 0 0 0.00892059993871497 0 0 0 0 0 0 0 0 0 0 0 0 0 0 0 0 0 0 0 0 0 0 0 0 0 0 0 0 0 0 0 0 0 0 0 0 0.00868405321047632 0 0 0 0 0 0 0 0 0 0 0 0 0 0.0119978027013604 0 0 0 0 0 0 0 0 0 0 0 0 0 0 0 0 0 0 0 0 0 0 0 0 0 0 0 0 0 0 0 0 0 0 0.0438569241102864 0 0 0 0 0.082624499210302 0 0 0.0158617668628555 0 0.0293297940664682 0.0106104700840514 0 0 0 0 0 0 0 0 0 0 0 0 0 0 0 0 0 0 0 0 0 0 0 0 0 0 0 0 0 0 0 0 0 0 0 0 0 0 0 0 0 0 0 0 0 0 0 0 0 0 0 0.29102337402617 0 0 0 0 0 0 0 0 0 0 0 0 0 0 0 0.0196226335089945 0 0 0 0 0 0 0 0 0 0 0 0 0 0 0 0 0 0 0 0 0 0 0 0.117636270404543 0 0 0 0 0 0 0.0696944531133878 0 0 0 0 0 0 0 0 0 0 0 0 0 0 0 0 0 0 0 0 0 0 0 0 0 0 0 0 0 0 0 0 0 0 0 0 0 0 0 0 0 0 0 0 0 0 0 0 0.117811856637005 0 0 0 0 0 0 0 0.0917187334979224 0.0354107269385445 0 0 0 0 0 0 0 0 0 0 0 0 0 0 0 0 0 0 0.0134768629500611 0 0 0 0 0 0 0 0 0 0 0.0210161186087373 0 0 0 0 0 0 0 0 0 0 0 0 0 0 0
0 0 0 0 0 0 0 0 0 0 0 0 0 0 0 0 0 0 0 0 0 0 0 0 0 0 0 0 0 0 0 0 0 0 0 0 0 0 0 0 0 0 0 0 0 0 0 0 0 0 0 0 0 0 0 0 0 0 0 0 0 0 0 0 0 0 0 0 0 0 0 0 0 0 0 0 0 0 0 0 0 0 0 0 0 0 0 0 0 0 0 0 0 0 0 0 0 0 0 0 0 0 0 0 0.0111174670667772 0 0.0147368627897108 0 0 0 0 0 0 0 0 0.0507188681807515 0 0 0 0 0 0 0 0 0 0 0 0 0 0 0 0 0 0 0 0 0 0 0 0 0 0 0 0 0 0 0 0 0 0 0 0 0 0 0 0 0 0 0 0 0 0 0 0 0 0 0 0.21484569707048 0 0 0 0 0 0 0.0157352601314998 0 0 0 0.0216272936990944 0.0425834704551612 0 0 0 0.0865343170467745 0 0 0 0 0 0 0 0 0 0 0 0 0 0 0 0 0 0 0 0 0 0 0 0 0 0 0 0 0 0 0 0 0 0 0 0 0 0 0 0 0 0 0 0 0 0 0 0 0 0 0 0 0 0 0 0 0 0 0 0 0 0 0 0 0 0 0 0 0 0 0 0 0 0 0 0 0 0 0 0.255845678886796 0 0 0.0339981074743416 0.0741059613185049 0 0 0 0 0.049538129274263 0 0.0825030954651271 0 0 0 0 0 0 0 0 0 0 0 0 0 0 0 0 0.035417521366561 0 0.0106922697741572 0 0 0 0 0 0 0 0 0 0 0 0 0 0 0 0 0 0 0 0 0 0 0 0
0 0 0 0 0 0 0 0 0 0 0 0 0.0276815790738674 0 0 0 0 0 0 0 0 0 0 0 0 0 0.0426269473812384 0 0 0 0 0 0 0 0 0 0 0 0 0 0 0 0 0 0 0 0 0 0 0 0 0 0 0 0 0 0 0 0 0 0 0 0 0 0 0 0 0 0 0 0 0 0 0 0 0 0 0 0 0 0 0 0 0 0 0 0 0 0 0 0 0 0 0 0 0 0 0 0 0 0 0 0 0 0 0 0 0.177946233889863 0.0661673720348234 0 0 0 0 0 0 0.00696826314677413 0.0465752441861473 0.062693330639895 0.0192965201358113 0.191995757399933 0.0284959574390766 0 0 0 0 0 0 0 0 0 0 0 0 0 0 0 0 0 0 0 0 0 0 0 0 0 0 0 0 0 0 0 0 0 0 0 0 0 0 0 0 0 0 0 0 0 0 0.251682638282173 0 0 0 0 0 0 0 0 0 0 0 0 0 0 0 0 0 0 0 0 0 0 0 0 0 0 0 0 0 0 0 0 0 0 0 0 0 0 0 0 0 0 0 0 0 0 0 0 0 0 0 0 0 0 0 0 0 0 0 0 0 0 0 0 0 0 0 0 0 0 0 0 0 0 0 0 0 0 0 0 0 0 0 0 0 0 0 0 0 0 0 0 0 0 0 0.0680622934708026 0 0 0 0.00980786291959484 0 0 0 0 0 0 0 0 0 0 0 0 0 0 0 0 0 0 0 0 0 0 0 0 0 0 0 0 0 0 0 0 0 0 0 0 0 0 0 0 0 0 0 0 0 0 0 0 0 0
0 0 0 0 0 0 0 0 0 0 0 0 0.0255128342569295 0 0 0 0 0 0.00586135288140155 0 0 0 0 0 0 0 0 0 0 0 0 0 0 0 0.00859726554873422 0 0 0 0 0 0 0 0 0 0 0 0 0 0 0 0 0 0 0 0 0.0027665673643324 0 0 0 0 0 0 0 0 0 0 0 0 0 0.00528877822548926 0 0 0 0 0 0 0 0 0 0 0 0 0 0 0 0 0 0 0 0 0 0 0 0 0 0 0 0 0 0 0 0 0 0 0.0276051302381685 0 0.00552001890982961 0 0 0.0228311108552541 0 0 0.00847850654689348 0 0.0109034517750733 0.0774682350540252 0.0107164579214257 0 0.0638462574517572 0.00949038317608956 0 0 0 0 0 0 0 0 0 0 0 0 0 0 0 0 0 0 0 0 0 0 0 0 0 0 0 0 0 0 0 0 0 0 0 0 0 0 0 0 0 0 0 0 0 0 0 0.510253918118081 0 0 0 0 0 0 0 0 0 0 0 0 0 0 0 0 0 0 0 0 0 0 0 0 0 0 0 0 0 0 0 0 0 0 0 0 0 0 0 0.0491502549356594 0 0 0 0 0 0 0 0 0 0 0 0 0 0 0 0 0 0 0 0 0 0 0 0 0 0 0 0 0 0 0 0 0 0 0 0 0 0 0 0 0 0 0 0 0 0 0 0 0 0 0 0 0.0422015306366558 0.05466735043611 0.0319176613597737 0 0 0 0 0.0269229343083163 0 0 0 0 0 0 0 0 0 0 0 0 0 0 0 0 0 0 0 0 0 0 0 0 0 0 0 0 0 0 0 0 0 0 0 0 0 0 0 0 0 0 0 0 0 0 0 0 0 0
0 0 0 0 0 0 0 0 0 0 0 0 0 0 0 0 0 0 0 0 0 0 0.00858995349436233 0 0 0 0.0667506235029834 0 0 0 0 0 0 0 0 0 0 0 0 0 0 0 0 0 0 0 0 0 0 0 0 0 0 0 0 0 0 0 0 0 0 0 0 0 0 0 0.00848881812327804 0 0 0 0 0 0 0 0 0 0 0 0 0 0 0 0 0 0 0 0 0 0 0 0 0 0 0 0 0 0 0 0 0 0 0 0 0 0 0 0 0.0870341098068371 0.0446931022518604 0 0 0 0 0 0 0 0 0 0 0 0.0561983247321753 0 0 0 0 0 0 0 0 0 0 0 0 0 0 0 0 0 0 0 0 0 0 0 0 0 0 0 0 0 0 0 0 0 0 0 0 0 0 0 0 0 0 0 0 0 0 0.242542316305103 0.10864811515256 0.164710572738743 0 0 0 0.0539993572705532 0 0 0 0 0 0 0 0 0 0 0 0 0 0 0 0 0 0 0 0 0 0 0 0 0 0 0 0 0 0 0 0 0 0 0 0 0 0 0 0 0 0 0 0 0 0 0 0 0 0 0 0 0 0 0 0 0 0 0 0 0 0 0 0 0 0 0 0 0 0 0 0 0 0 0 0 0 0 0 0 0 0 0 0 0 0 0 0 0 0 0 0 0 0 0 0.158344706621544 0 0 0 0 0 0 0 0 0 0 0 0 0 0 0 0 0 0 0 0 0 0 0 0 0 0 0 0 0 0 0 0 0 0 0 0 0 0 0 0 0 0 0 0 0 0 0 0
0 0 0 0 0 0 0 0 0 0 0 0 0 0 0 0 0 0 0 0 0 0 0 0 0 0 0 0 0 0 0 0 0 0 0 0 0 0 0 0 0 0 0 0 0 0 0 0 0 0 0 0 0 0 0 0 0 0 0 0 0 0 0 0 0 0 0 0 0 0 0 0 0 0 0 0 0 0 0 0 0 0 0 0 0 0 0 0 0 0 0 0 0 0 0 0 0 0 0 0 0 0 0 0 0 0.074546156684786 0 0.026945941317904 0.00537435975103165 0 0 0 0 0 0 0 0 0 0 0 0 0 0 0.0352505826669538 0 0 0 0 0 0 0 0 0 0 0 0 0 0 0 0 0 0 0 0 0 0 0 0 0 0 0 0 0 0 0 0 0 0 0 0 0 0 0 0 0 0 0 0.0329155381456251 0 0 0 0 0 0 0 0 0 0 0 0 0 0 0 0 0 0 0.00321132198909438 0 0 0 0 0 0 0 0 0 0 0 0 0 0 0 0 0 0 0 0 0 0.0182996141253133 0.0117919399489176 0 0 0 0 0 0 0 0 0 0 0 0 0 0 0 0 0 0 0 0 0.00585036524641465 0.00488259017030358 0 0 0 0 0 0 0 0 0 0 0 0 0 0 0 0 0 0 0 0 0 0 0 0 0 0 0 0 0 0 0 0 0 0 0.185142235854933 0 0 0.0454770535133407 0 0.010353106909279 0 0.0444112024050143 0.0110193208974848 0 0.401374637965433 0.0164939430283249 0 0 0 0 0.0666600893798461 0 0 0 0 0 0 0 0 0 0 0 0 0 0 0 0 0 0 0 0 0 0 0 0 0 0 0 0 0 0 0 0 0 0 0
0 0 0 0 0 0 0 0 0 0 0 0 0 0 0 0 0 0 0 0 0 0 0 0 0 0 0 0 0 0 0 0 0 0 0 0 0 0 0 0 0 0 0 0 0 0 0 0 0 0 0 0 0 0 0 0 0 0 0 0 0 0 0 0 0 0 0 0 0 0 0 0 0 0 0 0 0 0 0 0 0 0 0 0 0 0 0 0 0 0 0 0 0 0 0 0 0 0 0 0 0 0 0 0 0 0.0297401431059045 0 0.0196255829472607 0 0 0 0 0 0 0 0 0 0 0 0 0 0 0 0.0289264568749581 0 0 0 0 0 0 0 0 0 0 0 0 0 0 0 0 0 0 0 0 0 0 0 0 0 0 0 0 0 0 0 0 0 0 0 0 0 0 0 0 0 0 0 0.0505675675877876 0 0 0 0 0 0 0 0 0 0 0 0 0 0 0 0 0 0 0 0 0 0 0 0 0 0 0 0 0 0 0 0 0 0 0 0 0 0 0 0 0 0 0 0 0 0 0 0 0 0 0 0 0 0 0 0 0 0 0 0 0 0 0 0 0 0 0 0 0 0 0 0 0 0 0 0 0 0 0 0 0 0 0 0 0 0 0 0 0 0 0 0 0 0.0149832624715486 0 0 0 0.295091541452063 0 0.235393651209272 0 0.0958762027368885 0 0 0 0 0.0257583980546822 0 0.204037193559635 0 0 0 0 0 0 0 0 0 0 0 0 0 0 0 0 0 0 0 0 0 0 0 0 0 0 0 0 0 0 0 0 0 0 0 0 0 0 0 0 0
0 0 0 0 0 0 0 0 0 0 0 0 0 0 0 0 0 0 0 0 0 0 0 0 0 0 0 0 0 0 0 0 0 0 0 0 0 0 0 0 0 0 0 0 0 0 0 0 0 0 0 0 0 0 0 0 0 0 0 0 0 0 0 0 0 0 0 0 0 0 0 0 0 0 0 0 0 0 0 0 0 0 0 0 0 0 0 0 0 0 0 0 0 0 0 0 0 0 0 0 0 0 0 0 0 0.0602400358799956 0.0131918559829172 0.0872472899551826 0.022566218788498 0 0 0 0 0 0 0 0.0553330355074024 0.0921713354072452 0.0133368272263356 0.0550715259769082 0 0 0 0 0 0 0 0 0 0 0 0 0 0 0 0 0 0 0 0 0 0 0 0 0 0 0 0 0 0 0 0 0 0 0 0 0 0 0 0 0 0 0 0 0 0 0 0 0 0 0 0 0 0 0 0 0 0 0 0 0 0 0 0 0 0 0 0 0 0 0 0 0 0 0 0 0 0 0 0 0 0 0 0 0 0 0 0 0 0 0 0 0 0 0 0 0 0 0 0 0 0 0 0 0 0 0 0 0 0 0 0 0 0 0 0 0 0 0 0 0 0 0 0 0 0 0 0 0 0 0 0 0 0 0 0 0 0 0 0 0 0.058915712869786 0.0171130304478098 0.100172945484803 0 0 0.424640186473116 0 0 0 0 0 0 0 0 0 0 0 0 0 0 0 0 0 0 0 0 0 0 0 0 0 0 0 0 0 0 0 0 0 0 0 0 0 0 0 0 0 0 0 0 0 0 0 0 0 0 0
0 0 0 0 0 0 0 0 0 0 0 0 0 0 0 0 0 0 0 0 0 0 0 0 0 0 0 0.0838093276628406 0 0 0 0 0 0 0 0 0 0 0 0 0 0 0 0 0 0 0 0 0 0 0 0 0 0.0552247436281379 0 0 0 0 0 0 0 0 0 0 0 0 0 0 0 0 0 0 0 0 0 0 0 0 0 0 0 0 0 0 0 0 0 0 0 0 0 0 0 0 0 0 0 0 0 0 0 0 0 0 0 0.149653861554498 0 0 0 0 0 0 0 0 0 0 0 0 0 0 0 0 0 0 0 0 0 0 0 0 0 0 0 0 0 0 0 0 0 0 0 0 0 0 0 0 0 0 0 0 0 0 0 0 0 0 0 0 0 0 0 0 0 0 0 0 0 0 0 0 0 0 0 0 0 0 0 0 0 0 0 0 0 0 0 0 0 0 0 0 0 0 0 0 0 0 0 0 0 0 0 0 0 0 0 0 0 0 0.300528397174832 0.379141126019334 0 0 0 0 0 0 0 0 0 0 0 0 0 0 0 0 0 0 0 0 0 0.031642543960357 0 0 0 0 0 0 0 0 0 0 0 0 0 0 0 0 0 0 0 0 0 0 0 0 0 0 0 0 0 0 0 0 0 0 0 0 0 0 0 0 0 0 0 0 0 0 0 0 0 0 0 0 0 0 0 0 0 0 0 0 0 0 0 0 0 0 0 0 0 0 0 0 0 0 0 0 0 0 0 0 0 0 0 0 0 0
0 0 0 0 0 0 0 0 0 0 0 0 0 0 0 0 0 0 0 0 0 0 0 0 0 0 0 0 0 0 0 0 0 0 0 0 0 0 0 0 0 0 0 0 0 0 0 0 0 0 0 0 0 0 0 0 0 0 0 0 0 0 0 0 0 0 0 0 0 0 0 0 0 0 0 0 0 0 0 0 0 0 0 0 0 0 0 0 0 0 0 0 0 0 0 0 0 0 0 0 0 0 0 0 0 0.208365805274082 0 0.169261260182495 0.0512639923423713 0 0 0 0 0 0 0 0 0.013931873958471 0 0 0 0 0 0.0621651173680652 0 0 0 0 0 0 0 0 0 0 0 0 0 0 0 0 0 0 0 0 0 0 0 0 0 0 0 0 0 0 0 0 0 0 0 0 0 0 0 0 0 0 0 0 0 0 0 0 0 0 0 0 0 0 0 0 0 0 0 0 0 0 0 0 0 0 0 0 0 0 0 0 0 0 0 0 0 0 0 0 0 0 0 0 0 0 0 0 0 0 0 0 0 0 0 0 0 0 0 0 0 0 0 0 0 0 0 0 0 0 0 0 0 0 0 0 0 0 0 0 0 0 0 0 0 0 0 0 0 0 0 0 0 0 0 0 0 0 0 0 0.223350273012864 0.0990944584416866 0.131074019624899 0 0 0 0.0149991849407073 0 0 0 0 0 0.0264940148543583 0 0 0 0 0 0 0 0 0 0 0 0 0 0 0 0 0 0 0 0 0 0 0 0 0 0 0 0 0 0 0 0 0 0 0 0 0 0 0 0 0
0 0 0 0 0 0 0 0 0 0 0 0 0 0 0 0 0 0 0 0 0 0 0 0 0 0 0 0.0136877333964817 0 0 0 0 0 0 0 0 0 0 0 0 0 0 0 0 0 0 0 0 0 0 0 0 0 0.0896167349261733 0 0 0 0 0 0 0 0 0 0 0 0 0.0373049771083965 0 0 0 0 0 0 0 0 0 0 0 0 0 0 0 0 0 0 0 0 0 0 0 0 0 0 0 0 0 0 0 0 0 0 0 0 0 0 0.0396189653014944 0 0.232362946315848 0.0249297976134767 0 0 0 0 0 0 0 0 0 0 0 0 0 0 0 0 0 0 0 0 0 0 0 0 0 0 0 0 0 0 0 0 0 0 0 0 0 0 0 0 0 0 0 0 0 0 0 0 0 0 0 0 0 0 0 0 0 0 0 0 0 0 0 0 0 0 0 0 0 0 0 0 0 0 0 0 0 0 0 0 0 0 0 0 0 0 0 0 0 0 0 0 0 0 0 0 0 0 0 0.114548589981907 0.228879972242189 0.174969943183959 0 0 0 0 0 0 0 0 0 0 0 0 0 0 0 0 0 0 0 0 0.0203552484712354 0 0 0 0 0 0 0 0 0 0 0 0 0 0 0 0 0 0 0 0 0 0 0 0 0 0 0 0 0 0 0 0 0 0 0 0 0 0.0237250914588391 0 0 0 0 0 0 0 0 0 0 0 0 0 0 0 0 0 0 0 0 0 0 0 0 0 0 0 0 0 0 0 0 0 0 0 0 0 0 0 0 0 0 0 0 0 0 0 0
0 0 0 0 0 0 0 0 0 0 0 0 0 0 0 0 0 0 0 0 0 0 0 0 0 0 0 0 0 0 0 0 0 0 0 0 0 0 0 0 0 0 0 0 0 0 0 0 0 0 0 0 0 0 0 0 0 0 0 0 0 0 0 0 0 0 0 0 0 0 0 0 0 0 0 0 0 0 0 0 0 0 0 0 0 0 0 0 0 0 0 0 0 0 0 0 0 0 0 0 0 0 0 0 0 0 0 0 0 0 0 0 0 0 0 0 0 0 0 0 0 0 0 0 0 0 0 0 0 0 0 0 0 0 0 0 0 0 0 0 0 0 0 0 0 0 0 0 0 0 0 0 0 0 0 0 0 0 0 0 0 0 0 0 0 0 0 0 0 0 0 0 0 0 0 0 0 0 0.0155699408101241 0.0845500079685172 0 0 0 0.19220473953147 0 0 0 0 0 0 0 0 0 0 0 0 0 0 0 0 0 0 0 0 0 0 0 0 0 0.0258268579977373 0 0 0 0 0 0 0 0 0 0 0 0 0 0 0 0 0 0 0 0 0 0 0 0 0 0 0 0 0 0 0 0 0 0 0 0 0 0 0 0 0 0 0 0 0 0 0 0 0 0 0.121238379053514 0 0 0 0 0.0295231789588814 0 0 0 0 0 0 0.337259491888979 0 0 0 0.111886602107612 0 0 0 0 0 0 0 0 0 0 0 0 0 0 0.0714230862555625 0 0.0105177154276033 0 0 0 0 0 0 0 0 0 0 0 0 0 0 0 0 0 0 0 0 0 0 0 0
0 0 0 0 0 0 0 0 0 0 0 0 0 0 0 0 0 0 0 0 0 0 0 0 0 0 0 0 0 0 0 0 0 0 0 0 0 0 0 0 0 0 0 0 0 0 0 0 0 0 0 0 0 0 0 0 0 0 0 0 0 0 0 0 0 0 0 0 0 0 0 0 0 0 0 0 0 0 0 0 0 0 0 0 0 0 0 0 0 0 0 0 0 0 0 0 0 0 0 0 0 0 0 0 0 0 0 0 0 0 0 0 0 0 0 0 0 0 0 0 0 0 0 0 0 0 0 0 0 0 0 0 0 0 0 0 0 0 0 0 0 0 0 0 0 0 0 0 0 0 0 0 0 0 0 0 0 0 0 0 0 0 0 0 0 0 0 0 0 0 0 0 0 0 0.0174404447269259 0 0.0461184570692568 0 0 0.0267013810900638 0 0 0 0.040333437621579 0 0 0 0 0 0 0 0 0 0 0 0 0 0 0 0 0 0 0 0 0 0 0 0 0 0.00847972593464425 0 0.108503548297019 0 0 0 0.01374156743224 0.16757743876727 0 0 0 0.0101607517338128 0 0 0 0 0 0 0 0 0 0 0 0 0 0 0 0 0 0 0 0 0 0 0 0 0 0 0 0 0 0 0 0 0 0 0 0 0 0 0 0.0169051816233068 0.0141070217898724 0 0 0 0 0 0 0 0 0 0.121805558630443 0 0.253322290677055 0.00893315388544542 0.0170411007257141 0.0347178240438021 0 0.0102761382546626 0 0.0348797303555709 0 0.010088462523891 0 0 0 0 0 0 0 0 0.00748163749989437 0 0 0 0 0 0 0 0 0 0 0.0313851473175316 0 0 0 0 0 0 0 0 0 0 0 0 0 0 0
0 0 0 0 0 0 0 0 0 0 0 0 0 0 0 0 0 0 0 0 0 0 0 0 0 0 0 0 0 0 0 0 0 0 0 0 0 0 0 0 0 0 0 0 0 0 0 0 0 0 0 0 0 0 0 0 0 0 0 0 0 0 0 0 0 0 0 0 0 0 0 0 0 0 0 0 0 0 0 0 0 0 0 0 0 0 0 0 0 0 0 0 0 0 0 0 0 0 0 0 0 0 0 0 0 0 0 0 0 0 0 0 0 0 0 0 0 0 0 0 0 0 0 0 0 0 0 0 0 0 0 0 0 0 0 0 0 0 0 0 0 0 0 0 0 0 0 0 0 0 0 0 0 0 0 0 0 0 0 0 0 0 0 0 0 0 0 0 0 0 0 0 0 0 0.00919299220779923 0 0.0638466518121499 0 0 0.00604018634062123 0 0 0 0.00563698514895522 0 0 0 0 0 0 0 0 0 0 0 0 0 0 0 0 0 0 0 0 0 0 0 0 0 0 0 0.0255555253749833 0 0 0 0.001452935702629 0.0319698195763723 0 0 0 0.04016927773137 0 0 0 0 0 0 0 0 0.003442214595781 0 0 0 0 0 0 0 0 0 0 0 0 0 0 0 0 0 0 0 0 0 0 0 0 0 0 0 0 0 0 0 0 0 0 0 0.0137363463208262 0 0 0 0 0 0 0.076077592321453 0 0 0.136950947865646 0.201242145087701 0.225634145456497 0.0526648370496147 0 0.00755368247948826 0 0.0881013858751198 0 0 0 0 0 0 0 0 0 0 0 0 0 0 0 0 0 0 0 0.00818969157339231 0 0 0.00254263747960075 0 0 0 0 0 0 0 0 0 0 0 0
0 0 0 0 0 0 0 0 0 0 0 0 0 0 0 0 0 0 0 0 0 0 0 0 0 0 0 0 0 0 0 0 0 0 0 0 0 0 0 0 0 0 0 0 0 0 0 0 0 0 0 0 0 0 0 0 0 0 0 0 0 0 0 0 0 0 0 0 0 0 0 0 0 0 0 0 0 0 0 0 0 0 0 0 0 0 0 0 0 0 0 0 0 0 0 0 0 0 0 0 0 0 0 0 0 0 0 0 0 0 0 0 0 0 0 0 0 0 0 0 0 0 0 0 0 0 0 0 0 0 0 0 0 0 0 0 0 0 0 0 0 0 0 0 0 0 0 0 0 0 0 0 0 0 0 0 0 0 0 0 0 0 0 0 0 0 0 0 0 0 0 0 0 0 0.156825241288265 0 0 0 0 0.0193183899070186 0 0 0 0.0318403362499441 0 0 0 0 0 0 0 0 0 0 0 0 0 0 0 0 0 0 0 0 0 0 0 0 0 0.0518170283017443 0 0 0 0 0 0 0 0 0 0 0 0 0 0 0 0 0 0 0 0 0 0 0 0 0 0 0 0 0 0 0 0 0 0 0 0 0 0 0 0 0 0 0 0 0 0 0 0 0 0 0 0.0942674236226384 0 0 0 0.045535051994703 0.0667818736721306 0 0 0 0 0 0.0358426799877215 0 0 0.195290746886132 0.229328779292129 0 0 0 0.073152448797573 0 0 0 0 0 0 0 0 0 0 0 0 0 0 0 0 0 0 0 0 0 0 0 0 0 0 0 0 0 0 0 0 0 0 0 0 0
0 0 0 0 0 0 0 0 0 0 0 0 0 0 0 0 0 0 0 0 0 0 0 0 0 0 0 0 0 0 0 0 0 0 0 0 0 0 0 0 0 0 0 0 0 0 0 0 0 0 0 0 0 0 0 0 0 0 0 0 0 0 0 0 0 0 0 0 0 0 0 0 0 0 0 0 0 0 0 0 0 0 0 0 0 0 0 0 0 0 0 0 0 0 0 0 0 0 0 0 0 0 0 0 0 0 0 0 0 0 0 0 0 0 0 0 0 0 0 0 0 0 0 0 0 0 0 0 0 0 0 0 0 0 0 0 0 0 0 0 0 0 0 0 0 0 0 0 0 0 0 0 0 0 0 0 0 0 0 0 0 0 0 0 0 0 0 0 0 0 0 0 0 0 0.0293721837985791 0 0 0 0 0.00835711428573103 0 0 0 0.0125010450644521 0 0 0 0 0 0 0 0 0 0 0 0 0 0 0 0 0 0 0 0 0 0 0 0 0 0 0 0 0 0 0 0 0 0 0 0 0 0 0 0 0 0 0 0 0 0 0 0 0 0 0 0 0 0 0 0 0 0 0 0 0 0 0 0 0 0 0 0 0 0 0 0 0 0 0 0 0 0 0 0 0 0 0 0 0 0 0 0 0.0138344962398275 0.370209360488892 0.0395140652932594 0 0.2697384973234 0.171954333582303 0.0195754255288832 0 0.031733257079333 0 0.0297899786250241 0 0 0 0 0 0 0 0 0.00342024269031627 0 0 0 0 0 0 0 0 0 0 0 0 0 0 0 0 0 0 0 0 0 0 0 0 0 0
0 0 0 0 0 0 0 0 0 0 0 0 0 0 0 0 0 0 0 0 0 0 0 0 0 0 0 0 0 0 0 0 0 0 0 0 0 0 0 0 0 0 0 0 0 0 0 0 0 0 0 0 0 0 0 0 0 0 0 0 0 0 0 0 0 0 0 0 0 0 0 0 0 0 0 0 0 0 0 0 0 0 0 0 0 0 0 0 0 0 0 0 0 0 0 0 0 0 0 0 0 0 0 0 0 0.0224059718297424 0 0.0117004930551431 0.00327793541872165 0 0 0 0 0 0 0 0 0 0 0 0 0 0 0.00383258682407524 0 0 0 0 0 0 0 0 0 0 0 0 0 0 0 0 0 0 0 0 0 0 0 0 0 0 0 0 0 0 0 0 0 0 0 0 0 0 0 0 0 0 0 0.0195812779791606 0 0 0 0 0 0 0.0133131183956208 0 0 0 0 0 0 0 0 0 0 0 0 0 0 0 0 0 0 0 0 0 0 0 0 0 0 0 0 0 0 0 0 0 0 0 0 0 0 0 0 0 0 0 0 0 0 0 0 0 0 0 0 0 0 0 0.00465569264940309 0 0 0 0 0 0 0 0 0 0 0 0 0 0 0 0 0 0 0 0 0 0 0 0 0 0 0 0 0 0 0 0 0 0 0.173025818890674 0.0551847489293457 0 0 0.00524145319644199 0 0.0169140126486717 0.0145317573460419 0.280479564398441 0.023923710560255 0.139073014112675 0 0.0991065476855945 0 0 0.0151274125357276 0 0.098624883544265 0 0 0 0 0 0 0 0 0 0 0 0 0 0 0 0 0 0 0 0 0 0 0 0 0 0 0 0 0 0 0 0 0 0 0
0 0 0 0 0 0 0 0 0 0 0 0 0 0 0 0 0 0 0 0 0 0 0 0 0 0 0 0 0 0 0 0 0 0 0 0 0 0 0 0 0 0 0 0 0 0 0 0 0 0 0 0 0 0 0 0 0 0 0 0 0 0 0 0 0 0 0 0 0 0 0 0 0 0 0 0 0 0 0 0 0 0 0 0 0 0 0 0 0 0 0 0 0 0 0 0 0 0 0 0 0 0 0 0 0 0 0 0 0 0 0 0 0 0 0 0 0.00173896939119182 0 0 0 0 0 0 0 0 0 0 0 0 0 0 0 0 0 0 0 0 0 0 0 0 0 0 0 0 0 0 0 0 0 0 0 0 0 0 0 0 0 0 0 0 0 0 0 0 0.0100081259548269 0 0 0 0 0 0 0 0 0.00471965801188927 0 0.00546209975796633 0 0 0 0 0 0 0 0 0 0 0 0 0 0 0 0 0 0 0 0 0 0 0 0 0 0 0 0 0 0 0 0 0 0 0 0 0 0 0 0 0 0 0 0 0 0 0 0 0 0 0 0 0.00456945201287685 0 0 0 0 0 0 0 0 0 0 0 0 0 0 0 0 0 0 0 0 0 0 0 0 0 0 0 0 0 0 0 0 0 0 0 0.0111966935307037 0 0 0 0 0 0 0 0.495212300332504 0 0.139610272007686 0.156065411755912 0 0.0551734281567597 0 0.00845475471832611 0 0.107788834369357 0 0 0 0 0 0 0 0 0 0 0 0 0 0 0 0 0 0 0 0 0 0 0 0 0 0 0 0 0 0 0 0 0 0 0
0 0 0 0 0 0 0 0 0 0 0 0 0 0 0 0 0 0 0 0 0 0 0 0 0 0 0 0 0 0 0 0 0 0 0 0 0 0 0 0 0 0 0 0 0 0 0 0 0 0 0 0 0 0 0 0 0 0 0 0 0 0 0 0 0 0 0 0 0 0 0 0 0 0 0 0 0 0 0 0 0 0 0 0 0 0 0 0 0 0 0 0 0 0 0 0 0 0 0 0 0 0 0 0 0 0 0 0 0 0 0 0 0 0 0 0 0.00773007163729564 0 0 0 0 0 0.00425741781549616 0 0 0 0 0 0 0 0 0 0 0 0 0 0 0 0 0 0 0 0 0 0 0 0 0 0 0 0 0 0 0 0 0 0 0 0 0 0 0 0 0 0 0.10294777927326 0 0 0 0 0 0 0 0 0 0 0.171802876368274 0 0 0 0 0 0 0 0 0 0 0 0 0 0 0 0 0 0 0 0 0 0 0 0 0 0 0 0 0 0 0 0 0 0 0 0 0 0 0 0 0 0 0.0227823629258827 0.0100376033440523 0 0 0 0 0 0 0 0 0 0 0 0 0 0 0 0 0 0 0 0 0 0 0 0 0 0 0 0 0 0 0 0 0 0 0 0 0 0 0 0 0 0 0 0 0 0 0 0 0 0 0 0.0103176977397538 0.176071982340649 0 0.0242101994681774 0 0.0840451927570708 0 0.0982121323960556 0.00773122394611114 0.126842151436087 0.153011308551835 0 0 0 0 0 0 0 0 0 0 0 0 0 0 0 0 0 0 0 0 0 0 0 0 0 0 0 0 0 0 0 0 0 0 0
0 0 0 0 0 0 0 0 0 0 0 0 0 0 0 0 0 0 0 0 0 0 0 0 0 0 0 0.0290412017144194 0 0 0 0 0 0 0 0 0 0 0 0 0 0 0 0 0 0 0 0 0 0 0 0 0 0 0 0 0 0 0 0 0 0 0 0 0 0 0 0 0 0 0 0 0 0 0 0 0 0 0 0 0 0 0 0 0 0 0 0 0 0 0 0 0 0 0 0 0 0 0 0 0 0 0 0 0 0 0 0 0 0 0 0 0 0 0 0 0 0 0 0 0 0 0.0226528776449706 0 0 0 0 0 0 0.0246043241516424 0 0 0 0 0 0 0 0 0 0 0 0 0 0 0 0 0 0 0 0 0 0 0 0 0 0 0 0 0 0 0 0 0 0 0 0 0 0 0 0 0 0 0 0 0 0 0 0 0 0 0 0 0 0 0 0 0 0 0 0 0 0 0 0 0 0 0 0 0 0 0 0 0 0 0 0 0 0 0 0 0 0 0 0 0 0 0 0 0 0.0505610404041975 0 0 0 0 0 0 0 0 0 0.0405710101952041 0 0 0 0 0 0 0 0 0 0 0 0 0 0 0 0 0 0 0 0 0 0 0 0 0 0 0 0 0 0 0 0 0 0 0 0 0 0 0 0 0 0 0 0 0 0 0 0 0.127766137029357 0 0.0574266429472854 0.553243599474629 0.0941331664382949 0 0 0 0 0 0 0 0 0 0 0 0 0 0 0 0 0 0 0 0 0 0 0 0 0 0 0 0 0 0 0 0 0 0 0
0 0 0 0 0 0 0 0 0 0 0 0 0 0 0 0 0.00677065206160499 0 0 0 0 0 0 0 0 0 0 0.0515453535689109 0 0 0 0 0 0 0 0 0 0 0 0 0 0 0 0 0 0 0 0 0 0 0 0 0 0.0205734958367707 0 0 0 0 0 0.00973182562216277 0 0 0 0 0 0 0 0 0 0 0 0 0 0 0 0 0 0 0 0 0 0 0 0 0 0 0 0 0 0 0 0 0 0 0 0 0 0 0 0 0 0 0 0 0 0 0 0 0 0 0 0 0 0 0 0 0 0 0 0 0 0 0.0917459833611386 0 0.00775009963067558 0 0 0 0 0.0372508876688812 0 0 0 0 0 0 0 0 0 0 0 0 0 0 0 0 0 0 0 0 0 0 0 0 0 0 0 0 0 0 0 0 0 0 0 0 0 0 0 0 0 0 0 0 0.0874496582401667 0 0 0 0 0 0 0 0 0 0 0 0 0 0 0 0 0 0 0 0 0 0 0 0 0 0 0 0 0 0 0 0 0 0 0 0 0 0 0 0 0 0.0224812374703424 0 0 0.0170708035243764 0 0 0 0 0 0 0 0 0 0 0 0 0 0 0 0 0 0 0 0 0 0 0 0 0 0 0 0 0 0 0 0 0 0 0 0 0 0 0 0 0 0 0 0 0 0 0 0 0 0 0 0 0.0512760285570416 0.0369757195235894 0.026802448565615 0.057463252726884 0.0531300559029599 0.018856987819445 0.011319745243866 0.0646325372134888 0 0 0.32717322746208 0 0 0 0 0 0 0 0 0 0 0 0 0 0 0 0 0 0 0 0 0 0 0 0 0 0 0 0 0 0 0 0 0 0 0
0 0 0 0 0 0 0 0 0 0 0 0 0 0 0 0 0 0 0 0 0 0 0 0 0 0 0 0.0276248889343585 0 0 0 0 0 0 0 0 0 0 0 0 0 0 0 0 0 0 0 0 0 0 0 0 0 0 0 0 0 0 0 0 0 0 0 0 0 0 0 0 0 0 0 0 0 0 0 0 0 0 0 0 0 0 0 0 0 0 0 0 0 0 0 0 0 0 0 0 0 0 0 0 0 0 0 0 0 0 0 0 0 0 0 0 0 0 0 0 0 0 0 0 0 0 0.0405853552190177 0 0 0 0 0 0 0.0209842596320225 0 0 0 0 0 0 0 0 0 0 0 0 0 0 0 0 0 0 0 0 0 0 0 0 0 0 0 0 0 0 0 0 0 0 0 0 0 0 0 0 0 0 0 0 0 0 0.0486980963445309 0 0 0 0 0 0 0 0 0 0 0 0 0 0 0 0 0 0 0 0 0 0 0 0 0 0 0 0 0 0 0 0 0 0 0 0 0 0 0 0 0 0 0 0 0 0 0 0 0 0 0 0 0 0 0 0 0 0 0 0 0 0 0 0 0 0 0 0 0 0 0 0 0 0 0 0 0 0 0 0 0 0 0 0 0 0 0 0 0 0 0 0 0 0 0 0 0 0 0 0 0 0.187962350264764 0.630192226317275 0 0 0.0439528232880312 0 0 0 0 0 0 0 0 0 0 0 0 0 0 0 0 0 0 0 0 0 0 0 0 0 0 0 0 0 0 0 0 0 0 0
0 0 0 0 0 0 0 0 0 0 0 0 0 0 0 0 0 0 0 0 0 0 0 0 0 0 0 0.00699925165407495 0 0 0 0 0 0 0 0 0 0 0 0 0 0 0 0 0 0 0 0 0 0 0 0 0 0 0 0 0 0 0 0 0 0 0 0 0 0 0 0 0 0 0 0 0 0 0 0 0 0 0 0 0 0 0 0 0 0 0 0 0 0 0 0 0 0 0 0 0 0 0 0 0 0 0 0 0 0 0 0 0 0 0 0 0 0 0 0 0 0 0 0 0 0 0.0224766214553121 0 0 0 0 0 0 0.00485312417652125 0 0 0 0 0 0 0 0 0 0 0 0 0 0 0 0 0 0 0 0 0 0 0 0 0 0 0 0 0 0 0 0 0 0 0 0 0 0 0 0 0 0 0 0 0 0 0 0 0 0.00846920179706156 0 0 0 0 0 0 0 0 0 0 0 0 0 0 0 0 0 0 0 0 0 0 0 0 0 0 0 0 0 0 0 0 0 0 0 0 0 0 0 0.0413008580091641 0 0 0 0 0 0 0 0 0 0 0 0 0 0 0 0 0 0 0 0 0 0 0 0 0 0 0 0 0 0 0 0 0 0 0 0 0 0 0 0 0 0 0 0 0 0.0489521764925556 0 0 0 0 0 0 0.00719342553941247 0.209175181422114 0 0.0261646694734189 0.16800864579669 0.116604306100916 0.108662935795557 0.0513866077729909 0.158689160923444 0.0210638335907673 0 0 0 0 0 0 0 0 0 0 0 0 0 0 0 0 0 0 0 0 0 0 0 0 0 0 0 0 0 0 0 0 0 0 0 0
0 0 0 0 0 0 0 0 0 0 0 0 0 0 0 0 0 0 0 0 0 0 0 0 0 0 0 0 0 0 0 0 0 0 0 0 0 0 0.0413834698625878 0 0 0 0 0 0 0 0 0.0189180966825744 0 0 0 0 0 0 0 0 0 0 0 0 0 0 0 0 0 0 0 0 0 0 0 0 0 0 0.00289109979070638 0 0 0 0 0 0 0 0 0 0 0 0 0 0 0 0 0 0 0 0 0 0 0 0 0 0 0 0 0 0 0 0 0 0 0 0 0 0 0 0 0 0 0 0 0 0 0 0 0 0 0 0 0 0 0 0 0 0 0 0.0131708336426689 0 0 0 0 0 0 0 0 0 0 0 0 0 0 0 0 0 0 0 0 0 0 0 0 0 0 0 0 0 0 0 0 0.0167944233523003 0 0.0825199061652622 0.018238230271746 0.193506391096176 0 0 0 0 0 0 0 0 0 0 0 0 0 0 0 0.0608389056617541 0 0.0279359260457228 0 0.0610856486984339 0 0 0 0 0 0 0 0 0 0.126142667865132 0.0443887316685381 0 0.219496947181922 0 0 0 0 0 0 0 0 0 0 0 0 0 0 0 0 0 0 0.0147564002886046 0 0 0 0 0 0 0 0 0 0 0 0 0 0 0 0 0 0 0 0 0 0 0 0 0 0 0 0 0 0 0 0 0 0.0513747002474943 0 0 0 0 0 0 0 0 0 0 0 0 0 0 0 0 0 0 0 0 0 0 0 0 0 0 0 0 0 0 0 0 0 0 0 0 0 0 0 0 0 0 0 0 0 0 0 0 0 0 0 0 0 0 0 0 0.00418618539267792 0 0.00237143608569816 0
0 0 0 0 0 0 0 0 0 0 0 0 0 0 0 0 0 0 0 0 0 0 0 0 0 0 0 0 0 0 0 0 0 0 0 0 0 0 0 0 0 0 0 0 0 0 0 0 0 0 0 0 0 0 0 0 0 0 0 0 0 0 0 0 0 0 0 0 0 0 0 0 0 0 0 0 0 0 0 0 0 0 0 0 0 0 0 0 0 0 0 0 0 0 0 0 0 0 0 0 0 0 0 0 0 0 0 0 0 0 0 0 0 0 0 0 0 0 0 0 0 0 0 0 0 0 0 0 0 0 0 0 0 0 0 0 0 0 0 0 0 0 0 0 0 0 0 0 0 0 0 0 0 0 0 0 0 0 0 0 0 0 0 0 0 0 0 0 0 0 0 0 0 0 0 0 0 0 0 0 0 0 0 0 0 0 0 0 0 0 0 0 0 0 0 0 0 0 0 0 0 0 0 0 0 0 0 0 0 0 0 0 0 0 0 0 0 0 0 0 0 0 0 0 0 0 0 0 0 0 0 0 0 0 0 0 0 0 0.500553029245967 0 0.0479773634867153 0 0 0 0 0 0 0 0 0 0 0 0 0 0 0 0 0 0 0 0 0 0 0 0 0 0 0 0 0 0 0 0 0 0 0 0 0 0 0 0 0 0 0 0 0 0 0 0 0 0 0 0 0 0.451469607267318 0 0 0 0 0 0 0 0 0 0 0 0 0 0 0 0 0 0 0 0 0 0 0
0 0 0 0 0 0 0 0 0 0 0 0 0 0 0 0 0 0 0 0 0 0 0 0 0 0 0 0 0 0 0 0 0 0 0 0 0 0 0 0 0 0 0 0 0 0 0 0 0 0 0 0 0 0 0 0 0 0 0 0 0 0 0 0 0 0 0 0 0 0 0 0 0 0 0 0 0 0 0 0 0 0 0 0 0 0 0 0 0 0 0 0 0 0 0 0 0 0 0 0 0 0 0 0 0 0 0 0 0 0 0 0 0 0 0 0 0 0 0 0 0 0 0 0 0 0 0 0 0 0 0 0 0 0 0 0 0 0 0 0 0 0 0 0 0 0 0 0 0 0 0 0 0 0 0 0 0 0.00465832976252789 0 0.252161509106235 0.0326999238797507 0 0.00733124588344055 0 0 0 0 0 0 0 0 0 0 0 0 0 0 0 0 0 0 0 0 0.00554481010956627 0 0 0 0 0 0 0 0 0 0.060057124610891 0 0 0 0 0.0153052630730677 0 0 0 0 0 0 0 0.00724119973349441 0 0 0 0 0 0 0 0 0 0 0 0 0 0 0 0 0 0 0 0 0 0 0 0 0 0 0 0 0 0 0 0 0 0 0 0 0 0 0.00374924789487233 0 0 0.00624691942042407 0 0 0 0 0 0 0 0 0 0 0 0 0 0 0 0 0 0 0 0 0 0 0 0 0 0 0 0 0 0 0 0 0 0 0 0 0 0.048048911275083 0.020213480343476 0.147379006894182 0.106422579975834 0.0427934347146403 0 0 0 0 0.0171084553881227 0.0256184913879258 0 0 0 0 0 0 0 0 0 0 0 0 0.197420066546467 0 0 0 0 0 0 0 0
0 0 0 0 0 0 0 0 0 0 0 0 0 0 0 0 0 0 0 0 0 0 0 0 0 0 0 0 0 0 0 0 0 0 0 0 0 0 0 0 0 0 0 0 0 0 0 0 0 0 0 0 0 0 0 0 0 0 0 0 0 0 0 0 0 0 0 0 0 0 0 0 0 0 0 0 0 0 0 0 0 0 0 0 0 0 0 0 0 0 0 0 0 0 0 0 0 0 0 0 0 0 0 0 0 0 0 0 0 0 0 0 0 0 0 0 0 0 0 0 0 0 0 0 0 0 0 0 0 0 0 0 0 0 0 0 0 0 0 0 0 0 0 0 0 0 0 0 0 0 0 0 0 0 0 0 0 0 0 0.0651440225160263 0.0905897966778419 0 0.0113221223975985 0 0 0 0 0 0 0 0 0 0 0 0 0 0 0 0 0 0 0 0 0.0107202219111054 0 0 0 0 0 0 0 0 0 0 0.0386016476013232 0 0 0 0.0437572041369389 0 0 0 0 0 0 0 0 0 0 0 0 0 0 0 0 0 0 0 0 0 0 0 0.0766448296317707 0 0 0 0 0 0 0 0 0 0 0 0 0 0 0 0 0 0 0 0 0 0 0 0 0 0 0 0 0 0 0 0 0 0 0 0 0 0 0 0 0 0 0 0 0 0 0 0 0 0 0 0 0 0 0 0 0 0 0 0 0 0 0.130501626056667 0 0.0600555404205323 0 0.336806112674365 0.0259956946389583 0 0 0 0 0.0242687873233171 0.0375156995149681 0 0 0 0 0 0 0 0 0 0 0 0 0.0480766944985876 0 0 0 0 0 0 0 0
0 0 0 0 0 0 0 0 0 0 0 0 0 0 0 0 0 0 0 0 0 0 0 0 0 0 0 0 0 0 0 0 0 0 0 0 0 0 0 0 0 0 0 0 0 0 0 0 0 0 0 0 0 0 0 0 0 0 0 0 0 0 0 0 0 0 0 0 0 0 0 0 0 0 0 0 0 0 0 0 0 0 0 0 0 0 0 0 0 0 0 0 0 0 0 0 0 0 0 0 0 0 0 0 0 0 0 0 0 0 0 0 0 0 0 0 0 0 0 0 0 0 0 0 0 0 0 0 0 0 0 0 0 0 0 0 0 0 0 0 0 0 0 0 0 0 0 0 0 0 0 0 0 0 0 0 0 0 0 0.0726375684756011 0.122316445973447 0 0 0 0 0 0.0128471853662028 0 0 0 0 0 0 0 0 0 0 0 0 0 0 0 0 0 0 0 0 0 0 0 0 0 0 0.0119412295874003 0.0111610224994468 0 0.0077983804913566 0 0.0273161160663709 0 0 0 0 0 0 0 0.0758709980674986 0 0 0 0 0 0 0 0 0 0 0 0 0 0 0 0 0 0 0 0 0 0 0 0 0 0 0 0 0 0 0 0 0 0 0 0 0 0 0 0 0 0 0 0 0 0 0 0 0 0 0 0 0 0 0 0 0 0 0 0 0 0 0 0 0 0 0 0 0 0 0 0 0 0 0 0 0 0 0.0293046506853271 0.0320565042068789 0 0.00925270774003407 0.196168537597084 0.218813298729312 0 0 0 0 0.156229376150185 0.00627109460099291 0 0 0 0 0 0 0 0 0.0100148837628623 0 0 0 0 0 0 0 0 0 0 0 0
0 0 0 0 0 0 0 0 0 0 0 0 0 0 0 0 0 0 0 0 0 0 0 0 0 0 0 0 0 0 0 0 0 0 0 0 0 0 0 0 0 0 0 0 0 0 0 0 0 0 0 0 0 0 0 0 0 0 0 0 0 0 0 0 0 0 0 0 0 0 0 0 0 0 0 0 0 0 0 0 0 0 0 0 0 0 0 0 0 0 0 0 0 0 0 0 0 0 0 0 0 0 0 0 0 0 0 0 0 0 0 0 0 0 0 0 0 0 0 0 0 0 0 0 0 0 0 0 0 0 0 0 0 0 0 0 0 0 0 0 0 0 0 0 0 0 0 0 0 0 0 0 0 0 0 0 0.0487688987373297 0.084351890389574 0 0.227932740296193 0 0 0.0511859176564596 0 0 0 0 0 0 0 0 0 0 0 0 0 0 0 0 0 0 0 0.00372071455234139 0.0309862259374689 0 0 0 0 0 0 0 0 0 0.116485645934915 0 0 0 0 0.00662571591867913 0 0 0 0 0 0 0 0.0167539735448863 0 0 0 0 0 0 0 0 0 0 0 0 0 0.0097455343633876 0 0 0 0 0 0 0 0 0 0 0 0 0 0 0 0 0 0 0 0 0 0 0 0 0.0258299722082233 0 0 0.0345468255058955 0 0 0 0 0 0 0 0 0 0 0 0 0 0 0 0 0 0 0 0 0 0 0 0 0 0 0 0 0 0 0 0 0 0 0 0 0.172043645839154 0 0.00745034533947038 0 0.095985534971434 0.00855655871395594 0 0 0 0 0.0213703617355037 0.0290835620152762 0 0 0 0 0 0 0 0 0 0 0 0 0.00857593633985242 0 0 0 0 0 0 0 0
0 0 0 0 0 0 0 0 0 0 0 0 0 0 0 0 0 0 0 0 0 0 0 0 0 0 0 0 0 0 0 0 0 0 0 0 0 0 0 0 0 0 0 0 0 0 0 0 0 0 0 0 0 0 0 0 0 0 0 0 0 0 0 0 0 0 0 0 0 0 0 0 0 0 0 0 0 0 0 0 0 0 0 0 0 0 0 0 0 0 0 0 0 0 0 0 0 0 0 0 0 0 0 0 0 0 0 0 0 0 0 0 0 0 0 0 0 0 0 0 0 0 0 0 0 0 0 0 0 0 0 0 0 0 0 0 0 0 0 0 0 0 0 0 0 0 0 0 0 0 0 0 0 0 0 0 0.00892725143867023 0.0109616748146341 0 0.115314994516502 0.108461663370778 0.00939506979887336 0.00408399108224366 0 0 0 0 0 0 0 0 0 0 0 0 0 0 0.00283725360389436 0 0 0 0 0 0 0 0 0 0 0.0045194704180743 0 0 0 0 0.0297967529294568 0.00326328221180831 0.0022913416376217 0 0 0.0110339408186934 0 0 0 0 0 0 0 0.0390621539075144 0 0 0 0 0 0 0 0.00724351239612137 0 0 0 0 0 0 0 0 0 0 0 0 0 0 0 0 0 0 0 0 0 0 0 0 0 0 0 0 0 0 0.00822977361896909 0 0 0.00920948688966085 0 0 0 0 0 0 0 0 0 0 0 0 0 0 0 0 0 0 0 0 0 0 0 0 0 0 0 0 0 0 0 0 0 0 0 0 0.0668013783590075 0.0778393559495055 0.0849347753713966 0.0516124432866246 0 0.145099238499603 0 0 0 0 0.090735578493094 0.0764120779269538 0 0 0 0 0 0 0 0 0 0 0 0 0.0295306707397167 0 0 0 0 0 0 0 0.00240286792058209
0 0 0 0 0 0 0 0 0 0 0 0 0 0 0 0 0 0 0 0 0 0 0 0 0 0 0 0 0 0 0 0 0 0 0 0 0 0 0 0 0 0 0 0 0 0 0 0 0 0 0 0 0 0 0 0 0 0 0 0 0 0 0 0 0 0 0 0 0 0 0 0 0 0 0 0 0 0 0 0 0 0 0 0 0 0 0 0 0 0 0 0 0 0 0 0 0 0 0 0 0 0 0 0 0 0 0 0 0 0 0 0 0 0 0 0 0 0 0 0 0 0 0 0 0 0 0 0 0 0 0 0 0 0 0 0 0 0 0 0 0 0 0 0 0 0 0 0 0 0 0 0 0 0 0 0 0 0.00168524242728519 0 0.0297638086715946 0.143939680330188 0 0.00165419658119354 0 0 0 0.0240556863305665 0 0 0 0 0 0 0 0 0 0 0.0471308059852886 0.00393753549554192 0 0 0 0 0.00210331336435287 0 0 0 0 0.00635320742680071 0 0 0 0 0.0104965903176774 0.00760984376089609 0.00153155985584881 0.0198151604425515 0 0.0126427444789294 0 0 0 0 0 0 0 0.0643623693006311 0 0 0 0 0 0 0 0.0148818086207472 0.00727261308340763 0 0 0 0 0.00158203250189391 0 0 0 0 0 0 0 0 0 0 0 0 0 0 0 0 0 0 0 0 0 0 0 0 0.00590642395222662 0 0 0.00151548357471983 0 0 0 0 0 0 0 0 0.00205003596289374 0 0 0 0 0 0 0 0 0 0 0 0 0 0 0 0 0 0 0 0 0 0 0 0 0 0 0 0.0279429624074062 0.00624977462422712 0.0985538425838588 0.00478620641132741 0.150941545942452 0 0 0 0 0 0.113419209459255 0.127115610322727 0.00689333249769484 0 0 0 0 0 0 0 0.0257571874567806 0 0 0 0.0140460779465269 0 0 0 0.00299428890883749 0 0 0 0.0110098189736712
0 0 0 0.00593970707799897 0 0 0 0 0 0 0 0 0 0.00498935394551914 0 0 0 0 0 0.00263151579405018 0 0 0 0 0 0 0 0 0 0 0 0 0 0 0 0 0 0 0.0404383157472932 0.0032148424006924 0 0 0 0 0 0.00302485013907774 0 0.00541358967150307 0 0 0 0 0 0 0 0 0 0 0 0 0 0 0.00506279808072944 0 0 0 0 0 0 0 0 0 0 0 0 0 0 0 0 0.00242579969950045 0 0 0 0 0 0 0 0 0 0 0 0 0 0 0 0 0 0 0 0 0 0 0 0 0 0 0 0 0 0 0 0 0 0 0 0 0 0 0 0 0 0 0 0 0 0 0 0 0 0 0 0 0 0 0 0 0 0 0 0 0 0 0 0 0 0 0 0 0 0 0 0 0 0 0 0 0 0 0 0 0 0 0.00714064893493606 0 0 0 0 0 0 0 0 0 0 0 0 0 0.00297952485075725 0 0 0.0762114070931849 0 0 0 0.380558062372965 0 0.00628252487619313 0 0 0.00395238054487573 0 0 0 0 0 0 0.00197183163810748 0.0107479269073287 0 0 0 0.00722324906758699 0 0 0 0 0 0 0 0 0 0 0 0 0 0.00528302573400033 0.0142962434202609 0 0 0 0.200820177863586 0 0 0 0 0 0 0 0 0.0185187757457527 0 0 0 0 0 0 0 0 0 0 0 0 0 0 0 0 0 0 0 0 0 0 0 0 0 0 0 0 0.00236295734775424 0 0 0.00597848798295856 0.00937198208253668 0 0 0 0 0 0 0 0 0 0.0239695063068566 0.0069520712108739 0 0 0.00391479267699624 0 0 0 0 0 0 0 0 0 0 0 0 0 0 0 0 0 0.0293947631164489 0 0 0 0.0276083460666162 0 0.0107795046786356 0 0 0.00786952072824374 0.00259860988337192 0.00261968714667702 0.0279762978093668 0 0 0 0 0 0 0 0.0101873451090769 0 0.00562552624399716 0 0.0136640500036903
0 0 0 0 0 0 0 0 0 0 0 0 0 0 0 0 0 0 0 0 0 0 0 0 0 0 0 0 0 0 0 0 0 0 0 0 0 0 0 0 0 0 0 0 0 0 0 0 0 0 0 0 0 0 0 0 0 0 0 0 0 0 0 0 0 0 0 0 0 0 0 0 0 0 0 0 0 0 0 0 0 0 0 0 0 0 0 0 0 0 0 0 0 0 0 0 0 0 0 0 0 0 0 0 0 0 0 0 0 0 0 0 0 0 0 0 0 0 0 0 0 0 0 0 0 0 0 0 0 0 0 0 0 0 0 0 0 0 0 0 0 0 0 0 0 0 0 0 0 0 0 0 0 0 0 0 0 0 0 0 0 0 0 0 0 0 0 0 0 0 0 0 0 0 0 0 0 0 0 0 0 0 0 0.0330789567437274 0 0 0 0 0 0 0 0 0 0 0 0 0 0 0 0 0 0 0 0 0 0 0 0 0 0 0 0 0 0 0 0 0 0 0 0 0 0 0 0 0.126647787522559 0 0 0 0 0 0 0 0 0 0 0 0 0 0.81430899244455 0 0 0 0 0 0 0 0 0 0 0 0 0 0 0 0 0 0 0 0 0 0 0 0 0 0 0 0 0 0 0 0 0 0 0 0 0 0 0 0 0 0 0 0 0 0 0 0 0 0 0 0 0 0 0 0 0 0 0 0 0 0 0 0 0 0 0 0 0 0.0259642632891639 0 0 0 0 0 0 0 0 0
0 0 0 0 0 0 0 0 0 0 0 0 0 0 0 0 0 0 0 0 0 0 0 0 0 0 0 0 0 0 0 0 0 0 0 0 0 0 0 0 0 0 0 0 0 0 0 0 0 0 0 0 0 0 0 0 0 0 0 0 0 0 0 0 0 0 0 0 0 0 0 0 0 0 0 0 0 0 0 0 0 0 0 0 0 0 0 0 0 0 0 0 0 0 0 0 0 0 0 0 0 0 0 0 0 0 0 0 0 0 0 0 0 0 0 0 0 0 0 0 0 0 0 0 0 0 0 0 0 0 0 0 0 0 0 0 0 0 0 0 0 0 0 0 0 0 0 0 0 0 0 0 0 0 0 0 0 0 0 0 0 0 0 0 0 0 0 0 0 0 0 0 0 0 0 0 0 0 0 0 0 0 0.114473342575102 0.503111073205018 0 0 0 0 0 0 0 0 0 0 0 0 0 0 0 0 0 0 0 0 0 0 0 0 0 0 0 0 0 0.110855161775417 0 0 0 0 0 0.0634265035896833 0 0 0 0 0 0 0 0 0 0 0 0 0 0 0 0.0172088025523494 0.00600612808997632 0 0.0590498126796302 0 0 0 0 0 0 0 0.0152337248827581 0 0 0 0 0 0 0 0 0.00736470761460326 0.0143429856483502 0 0 0 0 0.00603000318670016 0 0 0 0 0 0 0 0 0 0.00752274328186209 0 0 0 0 0 0 0 0 0 0 0 0 0 0 0 0 0 0 0 0.0626475820329507 0 0 0 0 0 0 0 0.00704756191632596 0 0 0 0 0 0 0 0 0 0 0 0 0 0 0 0.00567986696927359 0 0
0 0 0 0 0 0 0 0 0 0 0 0 0 0 0 0 0 0 0 0 0 0 0 0 0 0 0 0 0 0 0 0 0 0 0 0 0 0 0 0 0 0 0 0 0 0 0 0 0.00298533535162851 0 0 0 0 0 0 0 0 0 0 0 0 0 0 0 0 0 0 0 0 0 0 0 0 0 0 0 0 0 0 0 0 0 0 0 0 0 0 0 0 0 0 0 0 0 0 0 0 0 0 0 0 0 0 0 0 0 0 0 0 0 0 0 0 0 0 0 0 0 0 0 0 0 0 0 0 0 0 0 0 0 0 0 0 0 0 0 0 0 0 0 0 0 0 0 0 0 0 0 0 0 0 0 0 0 0 0 0 0 0 0 0 0 0 0 0 0 0 0 0 0 0 0 0 0 0 0 0 0 0 0 0 0 0 0 0 0 0 0.00259112556376375 0 0 0 0 0 0 0.0120509396143898 0 0 0.042405886277524 0.0118073901742332 0 0 0 0 0 0 0 0.0153785037922913 0 0 0 0 0 0 0 0 0 0 0 0 0 0 0 0 0 0 0 0 0 0 0 0 0 0 0 0.0232637767258982 0 0 0 0.0563601627546675 0.110204563232456 0.023213410533336 0.224753812976463 0.0714439332062659 0.0192450592445669 0.0488199849488754 0 0 0 0.00754094910534788 0.022364447845688 0.0300912265227013 0 0 0 0.0250485779121303 0 0 0 0.00268172495874193 0 0 0 0 0 0 0 0 0 0 0 0 0 0 0 0 0 0 0 0 0 0 0 0 0 0.0603869612287622 0 0 0 0 0 0 0 0 0 0 0 0.0055565989246231 0 0 0.0349687108010911 0 0 0 0 0.00297520668483727 0 0.00267188686599327 0 0 0 0.0239512891128047 0.0252491270505276 0 0.0365261531687364 0.0140273145617184 0.0414359408599368 0 0
0 0 0 0 0 0 0 0 0 0 0 0 0 0 0 0 0 0 0 0 0 0 0 0 0 0 0 0 0 0 0 0 0 0 0 0 0 0 0 0 0 0 0 0 0 0 0 0 0 0 0 0 0 0 0 0 0 0 0 0 0 0 0 0 0 0 0 0 0 0 0 0 0 0 0 0 0 0 0 0 0 0 0 0 0 0 0 0 0 0 0 0 0 0 0 0 0 0 0 0 0 0 0 0 0 0 0 0 0 0 0 0 0 0 0 0 0 0 0 0 0 0 0 0 0 0 0 0 0 0 0 0 0 0 0 0 0 0 0 0 0 0 0 0 0 0 0 0 0 0 0 0 0 0 0 0 0 0 0 0.0349609680492824 0.0157864236935997 0 0.0144960252636196 0 0 0 0 0 0 0 0 0 0 0 0 0 0 0.0134558724025313 0.0107402524306426 0 0 0 0 0.0216400497910667 0 0 0 0 0 0 0 0 0 0.0181541089273056 0 0 0.0109642149969308 0 0.0833043405273231 0 0 0 0 0 0 0 0.137755082831395 0 0 0 0 0 0 0 0 0 0 0 0 0 0.00566049317634386 0 0 0 0 0 0 0 0 0 0 0 0 0 0 0 0 0 0 0 0 0 0 0 0.00508138826625566 0.0201656059470386 0 0 0 0 0 0 0 0 0 0 0 0 0 0 0 0 0 0 0 0 0 0 0 0 0 0 0 0 0 0 0 0 0 0 0 0 0 0 0 0.0137029432921421 0.00715679806036833 0.0863118260691499 0.0146626315237698 0.115778796486285 0.139121539131432 0 0 0 0 0 0.212089857735197 0 0 0 0 0 0 0 0 0.0122752406223839 0 0 0 0.00673554077593586 0 0 0 0 0 0 0 0
0 0 0 0 0 0 0 0 0 0 0 0 0 0 0 0 0 0 0 0 0 0 0 0 0 0 0 0 0 0 0 0 0 0 0 0 0 0 0 0 0 0 0 0 0 0 0 0 0 0 0 0 0 0 0 0 0 0 0 0 0 0 0 0 0 0 0 0 0 0 0 0 0 0 0 0 0 0 0 0 0 0 0 0 0 0 0 0 0 0 0 0 0 0 0 0 0 0 0 0 0 0 0 0 0 0 0 0 0 0 0 0 0 0 0 0 0 0 0 0 0 0 0 0 0 0 0 0 0 0 0 0 0 0 0 0 0 0 0 0 0 0 0 0 0 0 0 0 0 0 0 0 0 0 0 0 0 0.00262173699617022 0 0 0.00420115135360448 0 0.0309763130065993 0 0 0 0.00941639070153756 0 0 0 0 0 0 0 0 0 0 0.0805968967452227 0.0174324282516723 0.00129436881493096 0 0 0 0.0361786640106072 0 0 0 0 0 0 0 0 0 0.0237433609090328 0 0 0.0119364919630218 0 0.13987422961579 0 0 0 0 0 0 0 0.0972923785882985 0 0 0 0 0 0 0 0 0 0 0 0 0 0.00755549483118353 0 0 0 0 0 0 0 0 0 0 0 0 0 0 0 0 0 0 0 0 0 0 0 0.00548454104981108 0.0287558848235328 0 0 0.0022258689325532 0 0 0 0 0 0 0 0 0 0 0 0 0 0 0 0 0 0 0 0 0 0 0 0 0 0 0 0 0 0 0 0 0 0 0 0 0.0176599993116971 0.00952177265592201 0.00298184476671976 0.0171744055886455 0.0839165267090547 0.134196354048377 0 0 0 0.00250426979548178 0.182538287871175 0 0.00570975097431705 0 0 0 0 0 0 0.00289274192779969 0.0154664633975156 0 0 0 0.0258513823597265 0 0 0 0 0 0 0 0
0 0 0 0 0 0 0 0 0 0 0 0 0 0 0 0 0 0 0 0 0 0 0 0 0 0 0 0 0 0 0 0 0 0 0 0 0 0 0 0 0 0 0 0 0 0 0 0 0 0 0 0 0 0 0 0 0 0 0 0 0 0 0 0 0 0 0 0 0 0 0 0 0 0 0 0 0 0 0 0 0 0 0 0 0 0 0 0 0 0 0 0 0 0 0 0 0 0 0 0 0 0 0 0 0 0 0 0 0 0 0 0 0 0 0 0 0 0 0 0 0 0 0 0 0 0 0 0 0 0 0 0 0 0 0 0 0 0 0 0 0 0 0 0 0 0 0 0 0 0 0 0 0 0 0 0 0 0 0 0 0.00686590130686366 0 0 0 0 0 0.00327374657278125 0 0 0 0 0 0 0 0.0106395394305297 0 0 0 0 0 0 0 0 0.0383991589694265 0 0 0 0 0.159494486065923 0 0 0 0 0 0 0 0 0 0 0 0 0 0 0 0 0 0 0 0 0 0 0 0 0.00327899296151968 0.027661753498554 0.0941558488272214 0 0 0 0 0 0 0 0 0 0 0 0 0 0 0 0 0 0 0 0 0.00232889102316243 0 0 0 0 0 0 0 0 0 0.00634503982841194 0.00690063015542087 0 0 0 0 0 0 0 0.00594544943682459 0 0.0510750004194196 0 0 0 0 0 0 0 0 0 0 0 0 0 0 0 0 0 0 0 0 0 0 0 0 0 0 0 0 0 0 0 0 0.0142412626124184 0.0254013270862196 0 0 0 0 0.0111736382155704 0 0 0.0281545123216239 0.0100479765552402 0 0 0.0608867132138266 0.0507859926870298 0.131440638312991 0 0 0 0 0 0.00860616370850635 0 0.0863559575995054 0 0 0 0.15654137919101
0 0 0 0 0 0 0 0 0 0 0 0 0 0 0 0 0 0 0 0 0 0 0 0 0 0 0 0 0 0 0 0 0 0 0 0 0 0 0 0 0 0 0 0 0 0 0 0 0 0 0 0 0 0 0 0 0 0 0 0 0 0 0 0 0 0 0 0 0 0 0 0 0 0 0 0 0 0 0 0 0 0 0 0 0 0 0 0 0 0 0 0 0 0 0 0 0 0 0 0 0 0 0.00232943105283251 0.00351912756196799 0 0 0 0 0 0 0 0 0 0 0 0 0 0 0 0 0 0 0 0 0 0 0 0 0 0 0 0 0 0 0 0 0 0 0 0 0 0 0 0 0 0.00469862497033393 0 0 0 0.002553522320115 0 0 0 0.000722002251817093 0 0 0 0 0 0 0 0 0 0 0 0 0 0 0 0 0 0 0 0 0 0 0 0 0 0 0 0 0 0 0 0 0 0 0 0 0 0 0 0 0 0 0 0 0 0 0 0 0 0 0 0 0 0 0 0 0 0 0 0 0 0 0 0 0 0 0 0 0 0 0 0 0 0 0 0 0 0 0 0 0 0.00471765120725059 0.0574224413444445 0 0 0 0 0 0 0 0 0 0.113162696626356 0.0481411999148635 0 0 0 0.0149669042289138 0.016190879683459 0.0508895388621521 0 0.0505934709188897 0.0240736110987273 0.0527189373290167 0.0334798517230336 0.0315794671674152 0 0 0 0 0 0 0 0 0 0 0 0 0 0 0 0 0 0 0 0 0 0 0 0 0 0 0 0 0 0 0 0 0 0 0 0 0 0 0 0.0282257476884076 0.151399335347108 0.075978553599461 0 0 0.00589125680168508 0.00545765780853595 0 0 0.00524131283951385 0 0.0654743668273319 0.0563040253251474 0.0152812469194334 0 0.0574980979411491 0.00929888172211575 0 0.0121901589185218
0 0 0 0 0 0 0 0 0 0 0 0 0 0 0 0 0 0 0 0 0 0 0 0 0 0 0 0 0 0 0 0 0.00139076058781503 0 0 0 0 0 0 0 0 0 0 0 0 0 0 0 0 0 0 0 0 0 0 0 0 0 0 0 0 0 0 0 0 0 0 0 0 0 0 0 0 0 0 0 0 0 0 0 0 0 0 0 0 0 0 0 0 0 0 0 0 0 0 0 0.000816664178963243 0 0 0 0 0.0012411783133703 0 0.00116848930687597 0 0 0 0 0 0 0 0 0 0 0 0 0 0 0 0 0 0 0 0 0 0 0 0 0 0 0 0 0 0 0 0 0 0 0 0.00617321027186757 0 0 0 0 0.001702481984654 0.00953604453723988 0.00061060424840323 0 0 0.00476560734483598 0.00258582373226612 0.00127576364726363 0 0.00592162470540425 0.000612541754267599 0 0 0 0 0 0 0 0 0 0 0 0 0 0 0 0 0 0 0 0 0 0 0 0 0.001673507344582 0 0 0 0.00651167440717611 0 0 0 0 0.00698548892504777 0 0 0 0 0 0 0 0 0.00152119493092275 0 0 0 0 0.00112336898565881 0 0.000868846462065948 0 0 0 0 0 0 0 0 0.000417881651583753 0 0.00129361571182433 0 0 0 0 0 0 0 0 0 0 0 0 0 0 0 0 0 0 0.00113323412889182 0.00194605503155857 0.00649384903053116 0 0 0.000762221687328148 0 0.00237210341553859 0.00120431408700181 0 0 0.00165237921134408 0.0150399332911941 0.00853702673463522 0.00338450262717383 0 0 0.00500038265389614 0.00332691694646918 0.00115606278667216 0 0.0127780458013746 0.00300297274896599 0.0902352061130409 0.00202407409733667 0.00157520275979353 0 0 0 0 0 0 0 0 0 0 0 0 0 0 0 0 0 0 0 0 0 0 0 0 0 0 0 0 0 0 0 0.00193163731766088 0 0.000592558637348495 0.00600675459741979 0 0 0.00548351169556577 0.0151253529382537 0 0.055454494324446 0.0196275013839722 0 0.00334243330328333 0.0710970273948167 0.0115788725129291 0.00442379065227371 0 0 0 0.00950315545245385 0.0187765784192262 0 0.178294048104266 0.172511873189829 0.0444454870206538 0.0971955398265944 0.0647885270441724
0 0 0 0 0 0 0 0 0 0 0 0 0 0 0 0 0 0 0 0 0 0 0 0 0 0 0 0 0 0 0 0 0 0 0 0 0 0 0 0 0 0 0 0 0 0 0 0 0 0 0 0 0 0 0 0 0 0 0 0 0 0 0 0 0 0 0 0 0 0 0 0 0 0 0 0 0 0 0 0 0 0 0 0 0 0 0 0 0 0.00180203876185181 0.00132357649586102 0 0 0 0 0 0.00251845515827145 0 0 0 0 0 0.00582158819654487 0.00915603662797127 0 0 0 0 0 0 0 0 0 0 0 0 0 0 0 0 0 0 0 0 0 0 0 0 0 0 0 0 0 0 0 0 0 0 0 0.00047973442839619 0 0 0 0 0.00263609621985361 0.00312187190680213 0 0 0 0.00261179109341669 0.00346397864713293 0.00448920556984264 0 0.000546930947028526 0 0 0 0 0 0 0 0 0 0 0 0 0 0 0 0 0 0 0 0 0 0 0 0 0 0 0 0 0 0 0 0 0 0 0 0 0 0 0 0 0 0 0 0 0 0 0 0 0 0 0 0 0 0 0 0 0 0 0 0 0 0 0 0 0 0 0 0 0 0 0 0 0 0 0 0 0 0 0 0 0.00363931121181578 0.056953732238562 0.0560174393478998 0 0 0 0 0 0 0 0 0 0.115661852040158 0.0645953083566954 0.00132058503542272 0 0 0.0114560310592157 0 0.0401194699181392 0 0.0587193645121186 0.0182653556428821 0.0992404290216147 0.00475487020758088 0.00152197308300828 0 0 0 0 0 0 0 0 0 0 0 0 0 0 0 0 0 0 0 0 0 0 0 0 0 0 0 0 0 0 0 0 0 0 0 0 0 0.00284925866114622 0.118120840885172 0.0807382345021375 0 0.0420305006920464 0 0.00236004121961228 0.0196086790568663 0.00875150700702467 0 0 0.0027180122622877 0 0.0127928454854175 0.0396380263596012 0.0062022516580821 0.0165745425229697 0.0296542213187877 0.00492189724003162 0.0202215860684932 0.0225805293322375
0 0 0 0 0 0 0 0 0 0 0 0 0 0 0 0 0 0 0 0 0 0 0 0 0 0 0 0 0 0 0 0 0 0 0 0 0 0 0 0 0 0 0 0 0 0 0 0 0 0 0 0 0 0 0 0 0 0 0 0 0 0 0 0 0 0 0 0 0 0 0 0 0 0 0 0 0 0 0 0 0 0 0 0 0 0 0 0 0 0 0 0 0 0 0 0 0 0 0 0 0 0 0 0 0 0 0 0 0 0 0 0 0 0 0 0 0 0 0 0 0 0 0 0 0 0 0 0 0 0 0 0 0 0 0 0 0 0 0 0 0 0 0 0 0 0.00782505941178772 0 0 0 0 0 0 0 0 0 0 0 0 0 0 0 0 0 0 0 0 0 0 0 0 0 0 0 0 0 0 0 0 0 0 0 0 0 0 0 0 0 0 0 0 0 0 0 0 0 0 0 0 0 0 0 0 0 0 0 0 0 0 0 0 0 0 0 0 0 0 0 0 0 0 0 0 0 0 0 0 0 0 0 0 0 0 0 0 0 0 0.0497114674736014 0 0 0 0 0 0 0 0 0 0.0760285146339855 0.0443961612543404 0 0 0 0 0 0.0126907152087683 0 0.0494927512979109 0.0161297391184198 0.00589618005381276 0.00485935894853816 0 0 0 0 0 0 0 0 0 0 0 0 0 0 0 0 0 0 0 0 0 0 0 0 0 0 0 0 0 0 0 0 0 0 0 0 0 0 0 0.203649113213821 0.0981739931564408 0.144395448446506 0 0 0 0 0 0 0 0 0 0.053052430580635 0.0149414520019592 0.0113381627023309 0.00968973050559577 0.160313104611026 0.00803389814336593 0.029382719237154 0
0 0 0 0 0 0 0 0 0 0 0 0 0 0 0 0 0 0 0 0 0 0 0 0 0 0 0 0 0 0 0 0 0 0 0 0 0 0 0 0 0 0 0 0 0 0 0 0 0 0 0 0 0 0 0 0 0 0 0 0 0 0 0 0 0 0 0 0 0 0 0 0 0 0 0 0 0 0 0 0 0 0 0 0 0 0 0 0 0 0 0 0 0 0 0 0 0 0 0 0 0 0 0 0 0 0 0 0 0 0 0 0 0 0 0 0 0 0 0 0 0 0 0 0 0 0 0 0 0 0 0 0 0 0 0 0 0 0 0 0 0 0 0 0 0 0 0 0 0 0 0 0 0 0 0 0 0 0 0 0 0 0 0 0 0 0 0 0 0 0 0 0 0 0 0 0.0166904109157966 0.0404961229210577 0 0 0.0592476291176679 0 0 0 0.10137639740304 0 0 0 0 0 0 0 0 0 0 0 0 0 0 0 0 0 0 0 0 0 0 0 0 0 0 0 0 0 0.00687197191451818 0.108823109338852 0 0.240835006100825 0 0 0 0.0834566947672508 0 0 0 0 0.0655572874072513 0.0934882168477767 0 0 0 0 0 0 0 0 0 0 0 0 0 0 0 0 0 0 0 0 0 0 0 0 0 0 0 0 0 0 0 0 0 0.0238168789080211 0 0 0 0 0 0 0 0 0 0 0 0.0745026139917282 0.0647338641791008 0 0 0 0 0 0 0 0 0 0 0 0 0 0 0 0 0 0.020103796187114 0 0 0 0 0 0 0 0 0 0 0 0 0 0 0 0 0 0 0 0 0 0 0 0 0 0
0 0 0 0 0 0 0 0 0 0 0 0 0 0 0 0 0 0 0 0 0 0 0 0 0 0 0 0 0 0 0 0 0 0 0 0 0 0 0 0 0 0 0 0 0 0 0 0 0 0 0 0 0 0 0 0 0 0 0 0 0 0 0 0 0 0 0 0 0 0 0 0 0 0 0 0 0 0 0 0 0 0 0 0 0 0 0 0 0 0 0 0 0 0 0 0 0 0 0 0 0 0 0 0 0 0 0 0 0 0 0 0 0 0 0 0 0 0 0 0 0 0 0 0 0 0 0 0 0 0 0 0 0 0 0 0 0 0 0 0 0 0 0 0 0 0 0 0 0 0 0 0 0 0 0 0 0 0 0 0 0 0 0 0 0 0 0 0 0 0 0 0 0 0 0 0 0 0 0 0 0 0 0 0.00399009608712451 0 0 0 0 0.144439398074815 0 0 0 0 0 0 0 0 0 0 0 0 0 0 0 0 0 0 0 0 0 0 0 0 0 0 0 0 0 0 0 0 0 0 0 0 0 0 0 0 0 0 0 0 0 0 0 0 0 0 0 0 0 0 0 0 0 0 0 0 0 0 0 0 0 0 0 0 0.101566288588496 0 0 0 0 0 0 0 0 0 0 0 0 0 0 0 0 0 0 0 0 0 0 0 0 0 0 0 0 0 0 0 0 0 0.00322835047049165 0 0 0 0 0 0.0822140615401824 0 0.0231726423137921 0.0112380225023844 0 0 0 0.250674859967613 0.0255829247989682 0 0 0 0 0 0 0 0 0 0 0 0.353893355656132
0 0 0 0 0 0 0 0 0 0 0 0 0 0 0 0 0 0 0 0 0 0 0 0 0 0 0 0 0 0 0 0 0 0 0 0 0 0 0 0 0 0 0 0 0 0 0 0 0 0 0 0 0 0 0 0 0 0 0 0 0 0 0 0 0 0 0 0 0 0 0 0 0 0 0 0 0 0 0 0 0 0 0 0 0 0 0 0 0 0 0 0 0 0 0 0 0 0 0 0 0 0 0 0 0 0 0 0 0 0 0 0 0 0 0 0 0 0 0 0 0 0 0 0 0 0 0 0 0 0 0 0 0 0 0 0 0 0 0 0.0014378916953018 0 0 0 0 0 0 0 0 0 0 0 0 0 0 0 0 0 0 0 0 0 0 0 0 0 0 0 0 0 0 0 0 0 0 0 0 0 0 0 0 0 0 0 0.00207297105677022 0 0 0 0 0 0 0 0 0 0 0 0 0 0 0 0 0 0 0 0 0 0 0 0 0 0 0 0 0 0 0 0 0 0 0 0 0 0 0 0 0 0 0 0 0 0 0 0 0 0 0 0 0.00622796773490486 0 0 0 0 0 0 0 0 0 0.0171917859348936 0.00911692498665339 0.00169565372721888 0 0 0.00510755564467536 0 0 0 0.015925077344583 0 0.125502312556822 0 0 0 0 0 0 0 0 0 0 0 0 0 0 0 0 0 0 0 0 0 0 0 0 0 0 0 0 0 0 0 0 0 0.0013046970582749 0 0 0.00142040071242697 0 0.00306430059691684 0.0274908509401238 0.00877407795676378 0.197599078648768 0.0374316793124692 0 0 0.100491989680453 0 0 0 0 0 0 0.00876122189046449 0.00446728706207499 0 0.15818952558999 0.0108420389346577 0 0.0271195160729002 0.228765194861894
0 0 0 0 0 0 0 0 0 0 0 0 0 0 0 0 0 0 0 0 0 0 0 0 0 0 0 0 0 0 0 0 0 0.00415465598380085 0 0 0 0 0 0 0 0 0 0 0 0 0 0 0 0 0.00547998184388368 0 0 0 0.00172998324530796 0 0.00113723759033231 0 0 0 0 0 0 0 0 0 0 0 0 0 0 0.00421109965016916 0 0 0 0 0 0 0 0 0.000697998965269357 0 0 0 0 0 0 0 0 0 0 0 0 0 0 0 0 0 0 0 0 0 0 0 0 0 0 0 0 0 0 0 0 0 0 0 0 0 0 0 0 0 0 0 0 0 0 0 0 0 0 0 0 0 0 0 0 0 0 0.00256437139592448 0 0 0 0 0 0 0 0 0 0 0 0 0 0.0128765318513431 0 0 0 0 0 0 0.00794340868172025 0 0 0 0 0 0 0 0 0 0 0 0 0 0.00142668229723134 0 0 0.00139966714478115 0.00121288260638204 0.00171339312592562 0 0 0 0.0119092711299242 0 0 0 0 0.0259848794138674 0 0 0 0 0 0 0 0.113701803815201 0 0 0 0 0 0 0 0 0 0.00665786171824508 0 0 0 0 0 0.00162450907255158 0.000866144716215877 0.0148110422680498 0.162490677152929 0 0 0.0048807761945886 0.00380810631171022 0 0.00998587215905089 0 0 0 0 0 0 0 0.00745988011667233 0 0 0 0.00127495681659436 0 0 0.00252611899636499 0 0 0 0 0 0 0 0 0.00183980355262518 0.00689863280580752 0 0.00112297425969661 0.00209366640387376 0 0 0.00220179002097522 0.00319674341545148 0.00549129789756289 0.00188095999077549 0 0.0894603315313323 0 0 0 0 0 0 0 0 0 0 0 0 0 0 0 0.00225479978982842 0 0 0 0 0 0 0 0 0 0 0 0 0 0.00290294198994327 0 0 0.0165764311617905 0.00801824988822562 0 0 0 0.00644042981653613 0.00942848216968827 0.0409451991014714 0.00467766297072727 0.0185194819986424 0.00961397323162349 0 0 0.00590201010664887 0 0 0.0360474737362612 0.0220267326052518 0.0401113333848703 0 0 0 0.0329463547654744 0.00641109447283961 0.0163873350524474 0 0 0.192074019615592
0 0 0 0 0 0 0 0 0 0 0 0 0 0 0 0 0 0 0 0 0 0 0 0 0 0 0 0 0 0 0 0 0 0 0 0 0 0 0 0 0 0 0 0 0 0 0 0 0 0 0 0 0 0 0 0 0 0 0 0 0 0 0 0 0 0 0 0 0 0 0 0 0 0 0 0 0 0 0 0 0 0 0 0 0 0 0 0 0 0 0 0 0 0 0 0 0 0 0 0 0 0 0 0 0 0 0 0 0 0 0 0 0 0 0 0 0 0 0 0 0 0 0 0 0 0 0 0 0 0 0 0 0 0 0 0 0 0 0 0 0 0 0 0 0 0 0 0 0 0 0 0 0 0 0 0 0 0 0 0 0 0 0 0 0 0 0 0 0 0 0 0 0 0 0 0 0 0 0 0 0 0 0 0 0 0 0 0 0 0 0 0 0 0 0 0 0 0 0 0 0 0 0 0 0 0 0 0 0 0 0 0 0 0 0 0 0 0 0 0 0 0 0 0 0 0 0 0 0 0 0 0 0 0 0 0 0 0 0 0 0 0 0 0 0 0.0126229084965733 0 0 0.00264137275456701 0.00569437543572112 0 0.0123872105263104 0.00565633280437541 0 0.00588798374219491 0 0 0.00526417752218048 0 0 0 0 0 0 0 0 0 0 0 0 0 0 0 0 0 0 0 0 0 0 0 0 0 0 0 0 0 0 0 0 0 0 0 0 0.00277096504416335 0 0 0 0 0.0267083636367051 0 0 0 0 0 0.136070814759666 0 0.233682265230959 0.0571318400752589 0 0 0.0289944166442669 0.0470420525390042 0.242094549211572 0 0.139865217904396 0 0.0354851536720859
0 0 0 0 0 0 0 0 0 0 0 0 0 0 0 0 0 0 0 0 0 0 0 0 0 0 0 0 0 0 0 0 0 0 0 0 0 0 0 0 0 0 0 0 0 0 0 0 0 0 0 0 0 0 0 0 0 0 0 0 0 0 0 0 0 0 0 0 0 0 0 0 0 0 0 0 0 0 0 0 0 0 0 0 0 0 0 0 0 0 0 0 0 0 0 0 0 0 0 0 0 0 0 0 0 0 0 0 0 0 0 0 0 0 0 0 0 0 0 0 0 0 0 0 0 0 0 0 0 0 0 0 0 0 0 0 0 0 0 0 0 0 0 0 0 0 0 0 0 0 0 0 0 0 0 0 0 0 0 0 0 0 0 0 0 0 0 0 0 0 0 0 0 0 0 0 0 0 0 0 0 0 0 0 0 0 0 0 0 0 0 0 0 0 0 0 0.117271109805178 0 0 0 0 0 0 0 0 0 0 0 0 0 0 0 0 0 0 0.00620248194830396 0 0.0204363193892822 0 0 0 0 0 0 0 0 0 0 0 0 0 0 0 0 0 0 0 0 0 0 0 0 0 0 0.00509507865608408 0.00812452713108521 0 0 0.00353418750046745 0.0241070504321258 0.0167304970985073 0 0.0123947375822845 0 0.01249227283073 0 0 0 0 0 0 0 0 0 0 0 0 0 0 0 0 0 0 0 0 0 0 0 0 0 0 0 0 0 0 0 0 0 0 0 0 0 0 0 0 0 0 0 0 0 0 0 0 0 0 0.0769028089354459 0.21613630670908 0 0.210661484460096 0.173034610553149 0 0 0.0514102442415791 0 0 0.0454662827266018 0 0
0 0 0 0 0 0 0 0 0 0 0 0 0 0 0 0 0 0 0 0 0 0 0 0 0 0 0 0 0 0 0 0 0 0 0 0 0 0 0 0 0 0 0 0 0 0 0 0 0 0 0 0 0 0 0 0 0 0 0 0 0 0 0 0 0 0 0 0 0 0 0 0 0 0 0 0 0 0 0 0 0 0 0 0 0 0 0 0 0 0 0 0 0 0 0 0 0 0 0 0 0 0 0 0 0 0 0 0 0 0 0 0 0 0 0 0 0 0 0 0 0 0 0 0 0 0 0 0 0 0 0 0 0 0 0 0 0 0 0 0 0 0 0 0 0 0 0 0 0 0 0 0 0 0 0 0 0 0 0 0 0 0 0 0 0 0 0 0 0 0 0 0 0 0 0 0 0 0 0 0 0 0 0 0.0135892923468494 0 0 0 0 0 0 0 0 0 0 0 0 0.115958766532989 0 0 0 0 0 0 0 0 0 0 0 0 0 0 0 0 0 0 0.0161705652248573 0 0 0 0.00635738926779021 0 0.0127332189703218 0.0452875238763882 0 0.0240740435472138 0 0 0 0 0.0279399556911055 0.00723165333398915 0 0 0 0 0 0 0 0 0 0 0 0 0.00458423555786942 0.00940801732193886 0.00162829118960874 0 0 0 0.0284731670972666 0.0841667029098988 0.00204968313063814 0.0355398975888594 0 0.0538039901791879 0 0 0 0.00497895359687089 0.00539361767424349 0 0 0 0 0 0 0 0 0 0 0 0 0 0 0 0 0 0 0 0 0 0 0 0 0 0 0 0 0 0 0 0 0.00112644833746752 0 0 0 0 0 0.00591974599794059 0 0.00393470195050345 0 0 0 0 0.052857602937077 0.0199447421403529 0.0795121289616409 0 0 0.00787545308830583 0.0901759236302463 0.154202651207268 0.0187366243136953 0 0.0663450123976155 0 0
0 0 0 0 0 0 0 0 0 0 0 0 0 0 0 0 0 0 0 0 0 0 0 0 0 0 0 0 0 0 0 0 0 0 0 0 0 0 0 0 0 0 0 0 0 0 0 0 0 0 0 0 0 0 0 0 0 0 0 0 0 0 0 0 0 0 0 0 0 0 0 0 0 0 0 0 0 0 0 0 0 0 0 0 0 0 0 0 0 0 0 0 0 0 0 0 0 0 0 0 0 0 0 0 0 0 0 0 0 0 0 0 0 0 0 0 0 0 0 0 0 0 0 0 0 0 0 0 0 0 0 0 0 0 0 0 0 0 0 0 0 0 0 0 0 0 0 0 0 0 0 0 0 0 0 0 0 0 0 0.00968884523264549 0 0 0 0 0 0 0 0 0 0 0 0 0 0 0 0 0 0 0 0 0 0 0 0 0 0 0 0 0 0 0 0 0 0.0390572983587953 0.0142995614565449 0 0.205479619331178 0 0.0357043580243062 0 0 0 0 0 0 0 0 0 0 0 0 0 0 0 0 0 0 0.0460852319084384 0 0 0 0 0.00759194416762166 0 0 0.0162538068337336 0 0 0 0 0 0 0 0 0 0 0 0 0 0 0 0 0 0.0080311528119135 0.00480950244938294 0.00573683299581789 0 0 0.00812224780745338 0 0.0244442278797766 0 0.0055582394962355 0 0 0 0 0 0 0 0 0 0 0 0 0 0 0 0 0 0 0 0 0 0 0 0 0 0 0 0 0 0 0 0 0.247011916715624 0.0221477106201716 0 0.00919189698871564 0.0588637983291128 0.026914504255009 0 0 0 0 0.010521944883376 0.0469216474615406 0 0 0 0 0 0 0 0 0 0 0.147563711992606 0 0 0 0 0 0 0 0 0 0
0 0 0 0 0 0 0 0 0 0 0 0 0 0 0 0 0 0 0 0 0 0 0 0 0 0 0 0 0 0 0 0 0 0 0 0 0 0 0 0 0 0 0 0 0 0 0 0 0 0 0 0 0 0 0 0 0 0 0 0 0 0 0 0 0 0 0 0 0 0 0 0 0 0 0 0 0 0 0 0 0 0 0 0 0 0 0 0 0 0 0 0 0 0 0 0 0 0 0 0 0 0 0.00172626100348171 0.00250837249291689 0 0 0 0 0 0 0 0 0 0 0 0 0 0 0 0 0 0 0 0 0 0 0 0 0 0 0 0 0 0 0 0 0 0 0 0 0 0 0 0 0 0.0252805651900293 0 0 0 0.017382235192263 0 0 0 0.00128023208316741 0 0 0 0 0 0 0 0 0 0 0 0 0 0 0 0 0 0 0 0 0 0 0 0 0 0 0 0 0 0 0 0 0 0.00109763162382198 0 0 0 0 0 0 0 0.00211097024854518 0 0.00170587489518477 0 0 0 0 0 0 0 0 0 0 0 0 0 0 0 0 0.00697327853028803 0 0 0 0 0 0 0 0 0 0 0 0 0 0 0 0 0 0 0 0 0 0.00458693905377344 0 0 0 0 0.00545430743353476 0 0 0 0 0.00934661734769365 0.00421954506985796 0.0240950153668812 0 0 0.0488175922949479 0.0450357575457283 0.0201688306997644 0 0.0051015551470205 0.0576484810908615 0.0117216047290857 0.0847877917898906 0.0401898382691676 0 0 0 0 0 0 0 0 0 0 0 0 0 0 0 0 0 0 0 0 0 0 0 0 0 0 0 0 0 0 0 0 0 0 0.0126484418541708 0 0 0 0.107864674443354 0.0292156599463229 0.0270129816019988 0.0326078161648486 0 0 0.00969123388476054 0 0 0 0.0114873667934951 0 0 0.170375131801232 0.0135871895233848 0.0199684694420047 0.109675521717906 0.0190249397124963 0 0.0156012760161208
0 0 0 0 0 0 0 0 0 0 0 0 0 0 0 0 0 0 0 0 0 0 0 0 0 0 0 0 0 0 0 0 0 0 0 0 0 0 0 0 0 0 0 0 0 0 0 0 0 0 0 0 0 0 0 0 0 0 0 0 0 0 0 0 0 0 0 0 0 0 0 0 0 0 0 0 0 0 0 0 0 0 0 0 0 0 0 0 0 0 0 0 0 0 0 0 0 0 0 0 0 0 0 0.00129321024146211 0 0 0 0 0 0 0 0 0 0 0 0 0 0 0 0 0 0 0 0 0 0 0 0 0 0 0 0 0 0 0 0 0 0 0 0.00086467709830193 0 0 0 0 0.0014979103960298 0.00989905939528699 0 0 0 0.00822175359953926 0 0 0 0.00222530367385685 0 0 0 0 0 0 0 0 0 0 0 0 0 0 0 0 0 0 0 0 0 0 0 0 0 0 0 0 0 0 0 0 0 0.000752163016015286 0 0 0 0 0 0 0 0 0 0.00207215563427311 0 0 0 0 0 0 0 0 0 0 0 0 0 0 0 0 0 0 0 0 0 0 0 0 0 0 0 0 0 0 0 0 0.000817267409469615 0 0 0 0 0 0.00273251710436239 0 0 0 0 0.00525994653455439 0.0013632978537537 0 0 0 0.00521812493699394 0.00219156394482352 0.00147745542746815 0.00305523990961458 0 0.016674593881937 0.0316138777000851 0.0137666598540588 0.00392068381145561 0.0015601039756845 0.00829688000817391 0.00961107781975889 0.0336058539861271 0.0504147502540601 0 0 0 0 0 0 0 0 0 0 0 0 0 0 0 0 0 0 0 0 0 0 0 0 0 0 0 0 0 0 0 0 0 0 0.0072075153464279 0 0 0.00278547527670803 0.0501393208703989 0.0312029313381979 0.0452426946042103 0.00496409752114479 0 0 0.00267109496301995 0 0.00798069293873871 0 0.0710995106055713 0 0.092095259810064 0 0.191284195473768 0.0346863023779546 0.0907750001192705 0.138680116901891 0 0.0107796643854873
0 0 0 0 0 0 0 0 0 0 0 0 0 0 0 0 0 0 0 0 0 0 0 0 0 0 0 0 0 0 0 0 0 0.00100793843486304 0 0 0 0 0 0 0 0 0 0 0 0 0 0 0 0 0 0 0 0 0 0 0 0 0 0 0 0 0 0 0 0 0 0 0 0 0 0 0 0 0 0 0 0 0 0 0 0 0 0 0 0 0 0 0 0 0 0 0 0 0 0 0 0 0 0 0 0 0 0 0 0 0 0 0 0 0 0 0 0 0 0 0 0 0 0 0 0 0 0 0 0 0 0 0 0 0 0 0 0 0 0 0 0 0 0 0 0 0 0 0 0 0 0 0 0 0 0 0 0.00315872975120496 0 0 0 0 0 0 0 0 0 0 0 0 0 0 0 0 0 0 0 0 0 0 0 0 0 0 0 0 0 0 0 0 0 0 0 0 0 0 0 0 0 0 0.0128862928026898 0 0 0 0 0 0 0 0 0 0 0 0 0 0 0 0 0 0 0.00153782345966985 0 0 0 0 0 0.0017688531623979 0 0 0 0 0 0 0 0 0 0 0 0 0 0 0.00488400665651088 0 0 0 0 0 0 0 0 0 0.0230429704297575 0.00266609304543653 0 0 0.0123177798849241 0.0077006653913917 0.039909606827154 0.061049674191744 0.0459991373322405 0 0 0.00483942008472592 0.018851798670953 0.179374205836671 0 0 0 0 0 0 0 0 0 0 0 0 0 0 0 0 0 0 0 0 0 0 0 0 0 0 0 0 0 0 0 0 0 0 0 0 0 0 0.0161575724989532 0 0.00840551141935298 0.00447268695894121 0 0 0 0.0406445262196148 0.0153741391087954 0.0181657042238975 0.144359766311429 0 0.00872045255395649 0.227121059948618 0 0.0190654835786804 0.00780522615223356 0.0614433656229096 0 0.00726950944028307
0 0 0 0 0 0 0 0 0 0 0 0 0 0 0 0 0 0 0 0 0 0 0 0 0 0 0 0 0 0 0 0 0.00255223393844327 0 0 0 0 0 0 0 0 0 0 0 0 0 0 0 0 0 0 0 0 0 0 0 0 0 0 0 0 0 0 0 0 0 0 0 0 0 0 0 0 0 0 0 0 0 0 0 0 0 0 0 0 0 0 0 0 0 0 0 0 0 0 0 0 0 0 0 0 0.00136178657920743 0 0.000958710504811645 0 0 0 0 0 0 0 0 0 0 0 0 0 0 0 0 0 0 0 0 0 0 0 0 0 0 0 0 0 0 0 0 0 0 0 0.0106931592934935 0 0 0 0 0.00268168618868643 0.00897062000223013 0.000786291200267101 0.00271377474137157 0 0.00694115021737496 0.00303636202760384 0.000858992787019837 0 0.00895030677370104 0.00263991947925375 0 0 0 0 0 0.00217039193481236 0 0 0 0 0 0 0 0 0 0 0 0 0 0 0 0 0 0.00298345675029113 0.00154251074004995 0 0 0 0.00602487094726486 0 0 0 0 0 0 0 0 0 0 0 0 0 0.00120585952957987 0 0 0 0 0 0 0 0 0 0 0 0 0 0 0 0 0 0 0 0 0 0 0 0 0 0 0 0 0 0 0 0 0 0 0 0 0.000391267345150657 0.000854068461526046 0.000351214681021988 0 0 0.00158222386894421 0 0.00409825260295389 0.00136055039096916 0 0 0.00282624109425437 0 0 0.00119658717201992 0 0 0.00427072449436155 0.00527249446791739 0 0.00156243901189573 0 0.00110870746819077 0.0697362287485558 0.00164495500605359 0.00257696323128783 0 0 0 0 0 0 0 0 0 0 0 0 0 0 0 0 0 0 0 0 0 0 0 0 0 0 0 0 0 0 0.00178454447973461 0.00270390508781508 0 0 0.00929325484220413 0 0 0.0249118919767406 0 0.264083026304968 0.0168617518558524 0.00286935248126889 0 0 0.0843039442434791 0.00593708486034324 0.0593930926594125 0 0.0131671585042087 0 0.00962056444670943 0.0309159579785049 0.0143117984054289 0 0.112715311517299 0.128633440778187 0.0495779677181033 0.00301095017917407
0 0 0 0 0 0 0 0 0 0 0 0 0 0 0 0 0 0 0 0 0 0 0 0 0 0 0 0 0 0 0 0 0 0 0 0 0 0 0 0 0 0 0 0 0 0 0 0 0 0 0 0 0 0 0 0 0 0 0 0 0 0 0 0 0 0 0 0 0 0 0 0 0 0 0 0 0 0 0 0 0 0.000794768132955887 0 0 0 0 0 0 0 0 0 0 0 0 0 0 0.00138003578504674 0 0 0 0 0 0 0.00395454749063345 0 0 0 0 0 0 0 0 0 0 0 0 0 0 0 0 0 0 0 0 0 0 0 0 0 0 0 0 0 0 0 0 0 0 0 0.000811220357600386 0 0 0 0 0 0.058806764966477 0 0 0 0.0264626576040267 0.00608954365934075 0 0 0.000903152784256078 0 0 0 0 0 0 0 0 0 0 0 0 0 0 0 0 0 0 0 0 0 0 0 0 0 0 0 0 0 0 0 0 0 0.00358049816036667 0 0.00394841866758767 0 0.0011976864756011 0 0 0 0 0 0.00116917233161878 0 0 0 0 0 0 0 0 0 0 0 0 0 0 0 0 0 0.00267697820560708 0 0 0 0 0 0 0 0 0 0 0 0 0 0 0 0 0 0 0 0 0.00228674892091981 0 0 0 0 0.00139326533787068 0 0 0 0 0.00173421875836952 0 0 0 0 0.0122802092397547 0.0184672513522193 0.00380503693819472 0 0 0.00941031368281278 0.0415956890622746 0.0177442374932917 0.0184107193734555 0 0 0 0 0 0 0 0 0 0 0 0 0 0 0 0 0 0 0 0 0 0 0 0.00284191339883097 0 0 0 0 0 0 0 0 0 0 0.00353684238035917 0 0 0 0.0452266523079302 0.25322110089787 0.0298968152112627 0.0470455431673669 0 0 0.00572609292965525 0.0150392670876436 0 0 0 0 0.0523651971831932 0.0801804002371427 0.00580642920171551 0.111701800813936 0 0.0185068617295099 0.0570251909234794 0.0329767577498239
0 0 0 0 0 0 0 0 0 0 0 0 0 0 0 0 0 0 0 0 0 0 0 0 0 0 0 0 0 0 0 0 0 0 0 0 0 0 0 0 0 0 0 0 0 0 0 0 0 0 0 0 0 0 0 0 0 0 0 0 0 0 0 0 0 0 0 0 0 0 0 0 0 0 0 0 0 0 0 0 0 0 0 0 0 0 0 0 0 0 0 0 0 0 0 0 0 0 0 0 0 0 0 0 0 0 0 0 0 0 0 0 0 0 0 0 0 0 0 0 0 0 0 0 0 0 0 0 0 0 0 0 0 0 0 0 0 0 0 0 0 0 0 0 0 0 0 0 0 0 0 0 0 0 0 0 0 0 0 0 0 0 0 0 0 0 0 0 0 0 0 0 0 0 0 0 0 0 0 0 0 0 0 0.00542752034495517 0 0 0 0.000819773916332736 0 0 0 0 0 0 0 0 0 0.00467497243659821 0 0 0 0 0.00241777138933357 0 0.00128153695816879 0 0 0 0 0 0 0 0 0.00109679172158624 0 0 0 0 0 0 0 0 0 0 0 0 0 0 0 0 0.00228908444499502 0 0 0 0 0 0.000760310095504225 0 0 0.00234731401122719 0 0.0130611317337336 0.00610681926117975 0 0 0.0021029672009988 0 0 0.00618605309072453 0 0 0.00965193370241024 0.0100464194667995 0.00255342161439424 0.0015909013194348 0 0 0 0.010729700364666 0.0171134383993964 0 0 0 0 0 0 0 0 0 0 0 0 0 0 0 0 0 0 0 0 0 0 0 0 0 0 0 0 0 0 0 0.0026210957464422 0 0.00124171962711452 0.0185067612166019 0 0 0 0.0129563817275535 0.115563481839633 0.00878988092988355 0.00417626290709814 0 0 0 0 0.0602351451516595 0.0211703340545581 0.081846158535641 0 0.0160904566890653 0.216984248302578 0.0809674921423229 0.225810011503258 0.0327827081541513 0 0 0
0 0 0 0 0 0 0 0 0 0 0 0 0 0 0 0 0 0 0 0 0 0 0 0 0 0 0 0 0 0 0 0 0 0 0 0 0 0 0 0 0 0 0 0 0 0 0 0 0 0 0 0 0 0 0 0 0 0 0 0 0 0 0 0 0 0 0 0 0 0 0 0 0 0 0 0 0 0 0 0 0 0 0 0 0 0 0 0 0 0 0 0 0 0 0 0 0.00203531690759614 0 0 0 0 0 0 0 0 0 0 0 0 0 0 0 0 0 0 0 0 0 0 0 0 0 0 0 0 0 0 0 0 0 0 0 0 0 0 0 0 0 0 0 0 0 0 0 0 0.011838917789022 0 0 0 0.00835853219062835 0.0110748348713319 0.00389974498405031 0 0 0 0 0 0 0 0 0 0 0 0 0 0 0 0 0 0 0 0 0 0 0 0 0 0 0 0 0 0 0 0 0 0 0 0.00423256641820311 0 0.0183153265851303 0 0 0 0 0 0 0 0 0 0 0 0 0 0 0 0 0 0 0 0 0 0 0 0 0 0 0 0 0 0 0 0 0 0 0 0 0 0 0 0 0 0 0 0 0 0 0 0 0 0 0 0 0 0 0 0 0 0 0 0 0 0 0 0 0 0 0 0.0483593427182744 0 0 0 0 0 0 0 0 0 0 0 0 0 0 0 0 0 0 0 0 0 0 0 0 0 0.00481254563251403 0 0 0 0 0 0 0 0 0 0 0 0 0 0 0 0.426479629813481 0.06094311849012 0.0257758207155172 0 0 0.0428154408133918 0 0 0 0 0 0 0 0 0.146871332171958 0.170466012622701 0 0 0.0137215172760811
0 0 0 0 0 0 0 0 0 0 0 0 0 0 0 0 0 0 0 0 0 0 0 0 0 0 0 0 0 0 0 0 0.00243163774581583 0.00535161785537341 0.00125264429548347 0 0 0 0 0 0 0 0 0 0 0 0 0 0 0 0.00227751888134393 0 0 0 0.00199706199560023 0 0 0 0 0 0 0 0 0 0 0 0 0 0 0 0 0.000968653538126095 0 0 0 0 0 0 0 0 0 0 0 0 0 0 0 0 0 0 0 0 0 0 0 0 0 0 0 0 0 0 0 0 0 0 0 0 0 0 0 0 0 0 0 0 0 0 0 0 0 0 0 0 0 0 0 0 0 0 0 0 0 0 0 0 0 0 0 0.00378588764945011 0 0 0 0 0 0 0.000569686856749002 0 0 0.00118850298564437 0 0 0 0.0184133729949091 0 0 0 0 0 0 0.00403982501574652 0 0 0 0 0 0 0 0 0 0 0 0 0 0 0 0 0 0 0.000861000335031323 0 0 0 0.00403896117136144 0 0 0 0 0.187746620723978 0.0338921808569624 0 0 0 0 0 0.00597539822306847 0 0 0 0 0 0 0 0 0 0 0 0 0 0 0 0 0 0 0 0.0215115138985745 0 0 0 0 0 0 0 0 0 0 0 0 0 0 0 0 0 0 0 0 0.00342262370862199 0 0 0 0 0 0 0 0 0 0.00921938647274771 0.00265721066193611 0.00132034628732081 0 0 0.00209497903891886 0.00102812696890393 0.00399518790569828 0.000400016332750468 0.00380633828727303 0 0.203833505731938 0 0.000679839777594771 0 0 0 0 0 0 0 0 0 0 0 0 0 0 0 0 0 0 0 0 0 0 0 0 0 0 0 0 0 0.00110895192461685 0.00488449126516483 0.00269969902965049 0 0 0 0 0 0.0336162331285472 0.00720242186951098 0.0714343722442507 0.0171001825038192 0 0 0.0562818969660238 0.0907539640984816 0.132408293535955 0.00648041923604705 0 0 0 0.00559527426211024 0.00715213042848732 0.00406215951297314 0.00224134676675776 0.024770580152787 0 0.00344793687789464 0
