# Supplementary material for: Recovery of neural dynamics criticality in personalized whole-brain models of stroke
Source: Nat Commun. 2022 Jun 27;13:3683. doi: 10.1038/s41467-022-30892-6 (PMC9237050; doi:10.1038/s41467-022-30892-6)
Supplement: Supplementary file 3 — Source Data [file 41467_2022_30892_MOESM3_ESM.zip › Source_Data/Tables/Table1/Structural_Connectivity/controls/con_3_026_316_18_.txt]

0 0 0.0342748811567841 0 0 0.185215314133389 0 0 0 0 0.331595783944938 0.0264405599045031 0 0 0 0 0 0.0500416560300483 0 0 0 0 0 0 0 0 0 0 0 0.208143817356594 0.0199596245668527 0 0 0 0 0 0 0 0 0 0 0 0 0 0 0 0 0 0 0 0 0 0 0 0 0 0 0 0 0 0 0 0 0 0 0 0 0 0 0 0 0 0 0 0 0 0 0 0 0 0 0 0 0 0 0 0 0 0 0 0 0 0 0 0 0 0 0 0 0 0 0 0 0.0358344275821443 0 0.0245844599216693 0 0 0 0 0.00928418498977778 0.035218092421935 0.0180722504866451 0 0.021334947504719 0 0 0 0 0 0 0 0 0 0 0 0 0 0 0 0 0 0 0 0 0 0 0 0 0 0 0 0 0 0 0 0 0 0 0 0 0 0 0 0 0 0 0 0 0 0 0 0 0 0 0 0 0 0 0 0 0 0 0 0 0 0 0 0 0 0 0 0 0 0 0 0 0 0 0 0 0 0 0 0 0 0 0 0 0 0 0 0 0 0 0 0 0 0 0 0 0 0 0 0 0 0 0 0 0 0 0 0 0 0 0 0 0 0 0 0 0 0 0 0 0 0 0 0 0 0 0 0 0 0 0 0 0 0 0 0 0 0 0 0 0 0 0 0 0 0 0 0 0 0 0 0 0 0 0 0 0 0 0 0 0 0 0 0 0 0 0 0 0 0 0 0 0 0 0 0 0 0 0 0 0 0 0 0 0 0 0 0 0 0 0 0 0 0 0 0 0 0 0 0 0
0 0 0.153051236465513 0.0358991154928135 0.0308500198578699 0 0 0 0 0 0 0.296624751739809 0 0 0 0 0.0866562483530086 0.120216238548956 0 0.142400166754287 0 0 0 0 0 0 0 0 0 0.022185887245018 0.112116335542724 0 0 0 0 0 0 0 0 0 0 0 0 0 0 0 0 0 0 0 0 0 0 0 0 0 0 0 0 0 0 0 0 0 0 0 0 0 0 0 0 0 0 0 0 0 0 0 0 0 0 0 0 0 0 0 0 0 0 0 0 0 0 0 0 0 0 0 0 0 0 0 0 0 0 0 0 0 0 0 0 0 0 0 0 0 0 0 0 0 0 0 0 0 0 0 0 0 0 0 0 0 0 0 0 0 0 0 0 0 0 0 0 0 0 0 0 0 0 0 0 0 0 0 0 0 0 0 0 0 0 0 0 0 0 0 0 0 0 0 0 0 0 0 0 0 0 0 0 0 0 0 0 0 0 0 0 0 0 0 0 0 0 0 0 0 0 0 0 0 0 0 0 0 0 0 0 0 0 0 0 0 0 0 0 0 0 0 0 0 0 0 0 0 0 0 0 0 0 0 0 0 0 0 0 0 0 0 0 0 0 0 0 0 0 0 0 0 0 0 0 0 0 0 0 0 0 0 0 0 0 0 0 0 0 0 0 0 0 0 0 0 0 0 0 0 0 0 0 0 0 0 0 0 0 0 0 0 0 0 0 0 0 0 0 0 0 0 0 0 0 0 0 0 0 0 0 0 0 0 0 0 0 0 0 0
0.0492658436326932 0.213406518458497 0 0.0209369284678783 0.0175057930333431 0.0590385777415269 0 0 0 0 0.0491460846231854 0.0937422174540049 0 0 0 0.00720635115082405 0.0820890226833895 0.25758812445511 0.0220295964518922 0.0656192111155177 0 0 0 0 0 0 0 0 0 0.041583070069101 0.0208426606630374 0 0 0 0 0 0 0 0 0 0 0 0 0 0 0 0 0 0 0 0 0 0 0 0 0 0 0 0 0 0 0 0 0 0 0 0 0 0 0 0 0 0 0 0 0 0 0 0 0 0 0 0 0 0 0 0 0 0 0 0 0 0 0 0 0 0 0 0 0 0 0 0 0 0 0 0 0 0 0 0 0 0 0 0 0 0 0 0 0 0 0 0 0 0 0 0 0 0 0 0 0 0 0 0 0 0 0 0 0 0 0 0 0 0 0 0 0 0 0 0 0 0 0 0 0 0 0 0 0 0 0 0 0 0 0 0 0 0 0 0 0 0 0 0 0 0 0 0 0 0 0 0 0 0 0 0 0 0 0 0 0 0 0 0 0 0 0 0 0 0 0 0 0 0 0 0 0 0 0 0 0 0 0 0 0 0 0 0 0 0 0 0 0 0 0 0 0 0 0 0 0 0 0 0 0 0 0 0 0 0 0 0 0 0 0 0 0 0 0 0 0 0 0 0 0 0 0 0 0 0 0 0 0 0 0 0 0 0 0 0 0 0 0 0 0 0 0 0 0 0 0 0 0 0 0 0 0 0 0 0 0 0 0 0 0 0 0 0 0 0 0 0 0 0 0 0 0 0 0 0 0 0 0 0 0
0 0.0197215992268808 0.00824898496057679 0 0 0 0.0554941136481014 0 0 0.0143599351344664 0 0 0 0 0 0 0 0.0156061877632534 0 0 0 0 0 0 0 0 0 0 0 0.0107334342441542 0 0 0 0 0 0 0 0.267576583046118 0 0 0 0 0 0 0 0 0 0 0 0 0 0 0 0 0 0 0 0 0 0 0 0 0 0 0 0 0 0 0 0 0 0 0 0 0 0 0 0 0 0 0 0 0 0 0 0.0105732011396727 0 0 0 0 0 0 0.210099147253479 0 0 0 0 0 0 0 0 0 0 0 0 0 0 0 0 0 0 0 0 0 0 0 0 0 0 0 0 0 0 0 0 0 0 0 0 0.229074196661179 0 0 0.15271157821568 0 0 0 0 0 0 0 0 0 0 0 0 0 0.005801038706439 0 0 0 0 0 0 0 0 0 0 0 0 0 0 0 0 0 0 0 0 0 0 0 0 0 0 0 0 0 0 0 0 0 0 0 0 0 0 0 0 0 0 0 0 0 0 0 0 0 0 0 0 0 0 0 0 0 0 0 0 0 0 0 0 0 0 0 0 0 0 0 0 0 0 0 0 0 0 0 0 0 0 0 0 0 0 0 0 0 0 0 0 0 0 0 0 0 0 0 0 0 0 0 0 0 0 0 0 0 0 0 0 0 0 0 0 0 0 0 0 0 0 0 0 0 0 0 0 0 0 0 0 0 0 0 0 0 0 0 0 0 0 0 0 0 0 0 0 0 0 0 0 0 0 0 0 0 0 0 0 0 0 0 0 0 0 0 0 0
0 0.0227972972009416 0.00927766879461501 0 0 0.0217566283209451 0 0 0 0 0.0128502534620708 0.188418934931335 0 0.123769418221984 0 0 0 0.308996640162176 0.024652547087032 0.0107139298278052 0.0293042879202118 0 0 0 0 0 0 0 0.0584179564782816 0.0167188772103162 0 0 0 0 0 0 0.0236623622744515 0 0 0 0 0 0 0 0 0 0 0 0 0 0 0 0 0 0 0.0466900489427077 0 0 0 0 0 0 0 0 0 0 0 0 0 0 0 0 0 0 0 0 0 0 0 0 0 0 0 0 0 0 0.00807244768424783 0 0 0 0 0 0 0 0 0 0 0 0 0 0 0 0 0 0 0 0 0 0 0 0 0 0 0.0461769714817988 0 0 0 0 0 0 0 0 0 0 0 0 0 0 0 0 0 0 0.0331698120207189 0.0145539179783613 0 0 0 0 0 0 0 0 0 0 0 0 0 0 0 0 0 0 0 0 0 0 0 0 0 0 0 0 0 0 0 0 0 0 0 0 0 0 0 0 0 0 0 0 0 0 0 0 0 0 0 0 0 0 0 0 0 0 0 0 0 0 0 0 0 0 0 0 0 0 0 0 0 0 0 0 0 0 0 0 0 0 0 0 0 0 0 0 0 0 0 0 0 0 0 0 0 0 0 0 0 0 0 0 0 0 0 0 0 0 0 0 0 0 0 0 0 0 0 0 0 0 0 0 0 0 0 0 0 0 0 0 0 0 0 0 0 0 0 0 0 0 0 0 0 0 0 0 0 0 0 0 0 0 0 0 0 0 0 0 0 0 0 0 0 0 0 0 0 0 0 0 0 0 0 0 0 0 0 0 0 0
0.201631307197873 0 0.0447143573530559 0 0.0310917827411389 0 0 0 0 0 0.28038323914792 0.0940829849131276 0 0.0379458842455309 0.0198957350268824 0 0 0.109861460990355 0 0 0 0 0 0 0 0 0 0 0 0.12429595440885 0 0 0 0 0 0 0 0 0 0 0 0 0 0 0 0 0 0 0 0 0 0 0 0 0 0 0 0 0 0 0 0 0 0 0 0 0 0 0 0 0 0 0 0 0 0 0 0 0 0 0 0 0 0 0 0 0 0 0 0 0 0 0 0 0 0 0 0 0 0 0 0 0 0 0 0 0 0 0 0 0 0 0 0 0 0 0 0 0 0 0 0 0 0 0 0 0 0 0 0 0 0 0.056097293975266 0 0 0 0 0 0 0 0 0 0 0 0 0 0 0 0 0 0 0 0 0 0 0 0 0 0 0 0 0 0 0 0 0 0 0 0 0 0 0 0 0 0 0 0 0 0 0 0 0 0 0 0 0 0 0 0 0 0 0 0 0 0 0 0 0 0 0 0 0 0 0 0 0 0 0 0 0 0 0 0 0 0 0 0 0 0 0 0 0 0 0 0 0 0 0 0 0 0 0 0 0 0 0 0 0 0 0 0 0 0 0 0 0 0 0 0 0 0 0 0 0 0 0 0 0 0 0 0 0 0 0 0 0 0 0 0 0 0 0 0 0 0 0 0 0 0 0 0 0 0 0 0 0 0 0 0 0 0 0 0 0 0 0 0 0 0 0 0 0 0 0 0 0 0 0 0 0 0 0 0 0 0 0
0 0 0 0.448394301625541 0 0 0 0 0 0.258404969479769 0 0 0 0 0 0 0 0 0 0 0 0 0 0 0 0 0 0 0 0.0512661325769465 0 0 0 0 0 0 0 0.100018120439753 0 0 0 0 0 0 0 0 0 0 0 0 0 0 0 0 0 0 0 0 0 0 0 0 0 0 0 0 0 0 0 0 0 0 0 0 0 0 0 0 0 0 0 0 0 0 0 0 0 0 0 0 0 0 0 0 0 0 0 0 0 0 0 0 0 0 0 0 0 0 0 0 0 0 0 0 0 0 0 0 0 0 0 0 0 0 0 0 0 0 0 0.141916475877991 0 0 0 0 0 0 0 0 0 0 0 0 0 0 0 0 0 0 0 0 0 0 0 0 0 0 0 0 0 0 0 0 0 0 0 0 0 0 0 0 0 0 0 0 0 0 0 0 0 0 0 0 0 0 0 0 0 0 0 0 0 0 0 0 0 0 0 0 0 0 0 0 0 0 0 0 0 0 0 0 0 0 0 0 0 0 0 0 0 0 0 0 0 0 0 0 0 0 0 0 0 0 0 0 0 0 0 0 0 0 0 0 0 0 0 0 0 0 0 0 0 0 0 0 0 0 0 0 0 0 0 0 0 0 0 0 0 0 0 0 0 0 0 0 0 0 0 0 0 0 0 0 0 0 0 0 0 0 0 0 0 0 0 0 0 0 0 0 0 0 0 0 0 0 0 0 0 0 0 0 0 0 0 0 0 0
0 0 0 0 0 0 0 0 0 0 0 0 0 0.0129830578204964 0 0.0058247876457832 0 0 0 0 0 0 0 0 0 0 0 0 0.0565291280421414 0 0 0 0 0 0 0 0.0426259099546066 0 0 0 0 0 0 0 0 0 0.224683811424029 0 0 0 0 0 0 0 0 0 0 0 0 0 0 0 0 0 0 0 0 0 0 0 0 0 0 0.0907223527072229 0 0 0 0 0 0 0 0 0 0 0 0 0.0306120137826411 0 0 0 0 0 0 0 0 0 0 0 0 0 0 0 0 0 0 0 0 0 0 0 0 0 0 0 0 0 0 0 0 0 0 0 0 0 0 0 0 0 0 0 0.259612089675913 0.0805060776260723 0.195900771321094 0 0 0 0 0 0 0 0 0 0 0 0 0 0 0 0 0 0 0 0 0 0 0 0 0 0 0 0 0 0 0 0 0 0 0 0 0 0 0 0 0 0 0 0 0 0 0 0 0 0 0 0 0 0 0 0 0 0 0 0 0 0 0 0 0 0 0 0 0 0 0 0 0 0 0 0 0 0 0 0 0 0 0 0 0 0 0 0 0 0 0 0 0 0 0 0 0 0 0 0 0 0 0 0 0 0 0 0 0 0 0 0 0 0 0 0 0 0 0 0 0 0 0 0 0 0 0 0 0 0 0 0 0 0 0 0 0 0 0 0 0 0 0 0 0 0 0 0 0 0 0 0 0 0 0 0 0 0 0 0 0 0 0 0 0 0 0 0 0 0 0 0 0 0 0 0 0 0 0 0 0 0 0
0 0 0 0 0 0 0 0 0 0.837069437164622 0 0 0 0 0 0 0 0 0 0 0 0 0 0 0 0 0 0 0 0 0 0 0 0 0 0 0 0 0 0 0 0 0 0 0 0 0 0 0 0 0 0 0 0 0 0 0 0 0 0 0 0 0 0 0 0 0 0 0 0 0 0 0 0 0 0 0 0 0 0 0 0 0 0 0 0 0 0 0 0 0 0 0 0 0 0 0 0 0 0 0 0 0 0 0 0 0 0 0 0 0 0 0 0 0 0 0 0 0 0 0 0 0 0 0 0 0 0 0 0 0 0 0.162930562835378 0 0 0 0 0 0 0 0 0 0 0 0 0 0 0 0 0 0 0 0 0 0 0 0 0 0 0 0 0 0 0 0 0 0 0 0 0 0 0 0 0 0 0 0 0 0 0 0 0 0 0 0 0 0 0 0 0 0 0 0 0 0 0 0 0 0 0 0 0 0 0 0 0 0 0 0 0 0 0 0 0 0 0 0 0 0 0 0 0 0 0 0 0 0 0 0 0 0 0 0 0 0 0 0 0 0 0 0 0 0 0 0 0 0 0 0 0 0 0 0 0 0 0 0 0 0 0 0 0 0 0 0 0 0 0 0 0 0 0 0 0 0 0 0 0 0 0 0 0 0 0 0 0 0 0 0 0 0 0 0 0 0 0 0 0 0 0 0 0 0 0 0 0 0 0 0 0 0 0 0 0 0 0
0 0 0 0.0995219964198074 0 0 0.221643141565097 0 0.57108418551286 0 0 0 0 0 0 0 0 0 0 0 0 0 0 0 0 0 0 0 0 0.107750676502235 0 0 0 0 0 0 0 0 0 0 0 0 0 0 0 0 0 0 0 0 0 0 0 0 0 0 0 0 0 0 0 0 0 0 0 0 0 0 0 0 0 0 0 0 0 0 0 0 0 0 0 0 0 0 0 0 0 0 0 0 0 0 0 0 0 0 0 0 0 0 0 0 0 0 0 0 0 0 0 0 0 0 0 0 0 0 0 0 0 0 0 0 0 0 0 0 0 0 0 0 0 0 0 0 0 0 0 0 0 0 0 0 0 0 0 0 0 0 0 0 0 0 0 0 0 0 0 0 0 0 0 0 0 0 0 0 0 0 0 0 0 0 0 0 0 0 0 0 0 0 0 0 0 0 0 0 0 0 0 0 0 0 0 0 0 0 0 0 0 0 0 0 0 0 0 0 0 0 0 0 0 0 0 0 0 0 0 0 0 0 0 0 0 0 0 0 0 0 0 0 0 0 0 0 0 0 0 0 0 0 0 0 0 0 0 0 0 0 0 0 0 0 0 0 0 0 0 0 0 0 0 0 0 0 0 0 0 0 0 0 0 0 0 0 0 0 0 0 0 0 0 0 0 0 0 0 0 0 0 0 0 0 0 0 0 0 0 0 0 0 0 0 0 0 0 0 0 0 0 0 0 0 0 0 0 0
0.240843753170542 0 0.0248339237837925 0 0.012252114275491 0.187067077648819 0 0 0 0 0 0 0 0 0 0 0 0.0533303485483199 0 0 0 0 0 0 0 0 0 0 0 0.402952461437636 0.0203369485374421 0 0 0 0 0 0 0 0 0 0 0 0 0 0 0 0 0 0 0 0 0 0 0 0 0 0 0 0 0 0 0 0 0 0 0 0 0 0 0 0 0 0 0 0 0 0 0 0 0 0 0 0 0 0 0 0 0 0 0 0 0 0 0 0 0 0 0 0 0 0 0 0 0.0176548144329957 0 0 0 0 0 0 0 0.0263063214468237 0.0144222367181379 0 0 0 0 0 0 0 0 0 0 0 0 0 0 0 0 0 0 0 0 0 0 0 0 0 0 0 0 0 0 0 0 0 0 0 0 0 0 0 0 0 0 0 0 0 0 0 0 0 0 0 0 0 0 0 0 0 0 0 0 0 0 0 0 0 0 0 0 0 0 0 0 0 0 0 0 0 0 0 0 0 0 0 0 0 0 0 0 0 0 0 0 0 0 0 0 0 0 0 0 0 0 0 0 0 0 0 0 0 0 0 0 0 0 0 0 0 0 0 0 0 0 0 0 0 0 0 0 0 0 0 0 0 0 0 0 0 0 0 0 0 0 0 0 0 0 0 0 0 0 0 0 0 0 0 0 0 0 0 0 0 0 0 0 0 0 0 0 0 0 0 0 0 0 0 0 0 0 0 0 0 0 0 0 0 0 0 0 0 0 0 0 0 0 0 0 0 0 0 0 0 0 0
0.0150359526173875 0.163632121252872 0.0370873290008193 0 0.140655851475665 0.0491462420563376 0 0 0 0 0 0 0 0.179429768003039 0.0467276958678064 0.0152552501205394 0.029013178713307 0 0 0.0708545285718681 0.0395770989190832 0 0 0 0 0 0 0 0 0.0267178078090574 0.0827614611634949 0 0 0 0 0 0.0501354864271698 0 0 0 0 0 0 0 0 0 0 0 0 0 0 0 0 0 0 0 0 0 0 0 0 0 0 0 0 0 0 0 0 0 0 0 0 0 0 0 0 0 0 0 0 0 0 0 0 0 0 0 0 0 0 0 0 0 0 0 0 0 0 0 0 0 0 0 0 0 0 0 0 0 0 0 0 0 0 0 0 0 0 0 0 0 0 0 0 0 0 0 0 0 0 0 0.0510052318419514 0 0 0 0 0.0029649961596015 0 0 0 0 0 0 0 0 0 0 0 0 0 0 0 0 0 0 0 0 0 0 0 0 0 0 0 0 0 0 0 0 0 0 0 0 0 0 0 0 0 0 0 0 0 0 0 0 0 0 0 0 0 0 0 0 0 0 0 0 0 0 0 0 0 0 0 0 0 0 0 0 0 0 0 0 0 0 0 0 0 0 0 0 0 0 0 0 0 0 0 0 0 0 0 0 0 0 0 0 0 0 0 0 0 0 0 0 0 0 0 0 0 0 0 0 0 0 0 0 0 0 0 0 0 0 0 0 0 0 0 0 0 0 0 0 0 0 0 0 0 0 0 0 0 0 0 0 0 0 0 0 0 0 0 0 0 0 0 0 0 0 0 0 0 0 0 0 0 0 0 0 0 0 0 0 0 0
0 0 0 0 0 0 0 0 0 0 0 0 0 0 0 0 0 0 0 0 0 0 0.0296911210480136 0 0.12426500145746 0.0279971153226481 0 0 0 0 0 0 0.0614993329444906 0 0.0481210192201865 0 0 0 0 0 0 0 0 0 0 0 0 0 0 0 0 0 0 0 0 0.0942883048378885 0 0 0 0 0 0 0 0 0 0 0 0 0 0 0 0 0 0 0.0279991045848571 0 0 0 0 0 0 0 0 0 0 0 0 0 0 0 0 0 0 0 0 0 0 0 0 0 0 0 0 0 0 0 0 0 0 0 0 0 0 0.25381480661528 0 0 0 0.0604721610422077 0 0.0979052597983567 0 0 0 0 0 0 0 0 0 0 0 0 0 0 0 0 0 0 0 0 0 0 0 0 0 0 0 0 0 0 0 0 0 0 0 0 0 0 0 0 0 0 0 0 0 0 0.0597763763991863 0 0 0 0 0 0 0 0 0 0 0 0 0 0 0 0 0 0 0.0286019391455962 0 0.0126926032073777 0 0 0 0 0 0 0 0 0 0 0 0 0 0 0 0 0 0.0186056791459414 0 0 0 0 0 0 0 0 0 0 0 0 0 0 0 0 0 0 0 0 0 0 0 0 0 0 0 0 0 0 0 0 0 0 0 0 0 0 0 0 0 0 0 0 0 0 0 0 0 0 0 0 0.0250116921457435 0 0 0.0292584830847658 0 0 0 0 0 0 0 0 0 0 0 0 0 0 0 0 0 0 0 0 0 0 0 0 0 0 0 0 0 0 0 0 0 0 0 0 0 0 0 0 0 0 0 0 0 0 0 0 0 0 0 0 0 0
0 0 0 0 0.0853132085535773 0.0183026330199324 0 0.00683025663116708 0 0 0 0.165677740164496 0 0 0.101444914493934 0.104915804788283 0.0257959293502451 0 0 0.161351540163319 0.116818464968606 0 0 0 0 0 0 0 0 0 0.0215175827612928 0 0 0 0 0 0.0254667120032522 0 0 0 0 0 0 0 0.0269616482888768 0 0 0 0 0.0208944602234778 0 0 0 0 0 0 0 0 0 0 0 0 0 0 0 0.00956422906239717 0 0 0 0 0 0 0 0.00891492761899599 0 0 0 0 0 0 0 0 0 0 0 0 0 0 0 0 0 0 0 0 0 0 0 0 0 0 0 0 0 0 0 0 0 0 0 0 0 0 0 0 0 0 0 0 0 0 0 0 0 0 0 0 0.006513161616041 0 0 0 0 0 0.0400876920741682 0.0321484602117247 0 0 0.0155072641160479 0.00597336989016612 0 0 0 0 0 0 0 0 0 0 0 0 0 0 0 0 0 0 0 0 0 0 0 0 0 0 0 0 0 0 0 0 0 0 0 0 0 0 0 0 0 0 0 0 0 0 0 0 0 0 0 0 0 0 0 0 0 0 0 0 0 0 0 0 0 0 0 0 0 0 0 0 0 0 0 0 0 0 0 0 0 0 0 0 0 0 0 0 0 0 0 0 0 0 0 0 0 0 0 0 0 0 0 0 0 0 0 0 0 0 0 0 0 0 0 0 0 0 0 0 0 0 0 0 0 0 0 0 0 0 0 0 0 0 0 0 0 0 0 0 0 0 0 0 0 0 0 0 0 0 0 0 0 0 0 0 0 0 0 0 0 0 0 0 0 0 0 0 0 0 0 0 0 0 0 0 0 0
0 0 0 0 0 0.0279926505654249 0 0 0 0 0 0.125857521023672 0 0.295913937331592 0 0.272104029793505 0 0 0 0.0148555476331194 0 0 0 0 0 0 0 0 0 0 0.0377403278678679 0 0 0 0 0 0.0254630007120941 0 0 0 0 0 0 0 0 0 0 0 0 0 0 0 0 0 0 0 0 0 0 0 0 0 0 0 0 0 0 0 0 0 0 0 0 0 0 0 0 0 0 0 0 0 0 0 0 0 0 0 0 0 0 0 0 0 0 0 0 0 0 0 0 0 0 0 0 0.0438918611219278 0 0 0 0 0 0.0266103301648541 0 0 0.0382529182087762 0 0 0 0 0 0 0 0 0 0 0 0.0251243679269912 0 0 0 0 0 0.029431909735534 0 0 0 0.0367615979146422 0 0 0 0 0 0 0 0 0 0 0 0 0 0 0 0 0 0 0 0 0 0 0 0 0 0 0 0 0 0 0 0 0 0 0 0 0 0 0 0 0 0 0 0 0 0 0 0 0 0 0 0 0 0 0 0 0 0 0 0 0 0 0 0 0 0 0 0 0 0 0 0 0 0 0 0 0 0 0 0 0 0 0 0 0 0 0 0 0 0 0 0 0 0 0 0 0 0 0 0 0 0 0 0 0 0 0 0 0 0 0 0 0 0 0 0 0 0 0 0 0 0 0 0 0 0 0 0 0 0 0 0 0 0 0 0 0 0 0 0 0 0 0 0 0 0 0 0 0 0 0 0 0 0 0 0 0 0 0 0 0 0 0 0 0 0 0 0 0 0 0 0 0 0 0 0 0 0 0
0 0 0.00304825465178367 0 0 0 0 0.00354826421154192 0 0 0 0.0163104079193836 0 0.121483344558481 0.108012907611034 0 0 0 0 0.00477523512891577 0 0 0 0 0 0 0 0 0 0.030660280735891 0.0642959914458316 0 0 0 0 0 0.00767568047129266 0 0.00465928206038308 0 0 0 0 0 0 0 0 0 0 0 0 0 0 0 0.00442284875635073 0 0 0 0.0176767843570333 0 0 0 0 0 0 0 0 0 0 0 0 0.00643212209167752 0 0.0208047515241702 0 0 0 0 0 0 0 0 0 0 0.00410034665922191 0 0.00690977044763211 0 0.00354135800742901 0 0 0 0 0 0 0 0 0 0 0 0 0 0 0.00275007637728066 0.0144246142106665 0.0117226846185804 0 0 0 0 0 0.00491517316171094 0 0 0.011084496023561 0 0 0 0 0 0 0 0.00920696981210634 0 0 0 0.0793100690998009 0 0 0 0 0 0.0154662422882879 0.099349191332088 0 0 0.122397912606837 0.0801175034526775 0.00358651620278751 0 0 0 0.00358338736124111 0 0.0130132331338459 0.0249328765418213 0.031275714315301 0.031639695186457 0 0 0 0 0 0.00848375103569693 0.00438226260119892 0 0 0 0 0 0 0 0 0 0 0 0 0 0 0 0 0 0 0 0 0 0 0 0 0 0 0 0 0 0 0 0 0 0 0 0 0 0 0 0 0 0 0 0 0 0 0 0 0 0 0 0 0 0 0 0 0 0 0 0 0 0 0 0 0 0 0 0 0 0 0 0 0 0 0 0 0 0 0 0 0 0 0 0 0 0 0 0 0 0 0 0 0 0 0 0 0 0 0 0 0 0 0 0 0 0 0 0 0 0 0 0 0 0 0 0 0 0 0 0 0 0 0 0 0 0 0 0 0 0 0 0 0 0 0 0 0 0 0 0 0 0 0 0 0 0 0 0 0 0 0 0 0 0 0 0 0 0 0 0 0
0 0.103593770716445 0.0703797962514814 0 0 0 0 0 0 0 0 0.0628735378872683 0 0.0605416283667633 0 0 0 0 0.089565768092142 0.0372234295750039 0.161007056301641 0 0 0 0 0 0 0 0 0.0133863610247799 0.0859174666776645 0 0 0 0 0 0 0 0 0 0 0 0 0 0 0 0 0 0 0 0 0 0 0 0 0 0 0 0 0 0 0 0 0 0.0238441380486929 0 0 0 0 0 0 0 0 0 0 0 0 0 0 0 0 0 0 0 0 0 0 0 0 0 0 0 0 0 0 0 0 0 0 0 0 0 0 0 0 0 0 0 0 0 0 0 0 0 0 0 0 0 0 0 0 0 0 0.119050002039478 0 0 0 0 0 0 0 0 0 0 0 0 0 0 0 0 0 0 0 0 0 0 0 0 0 0 0 0 0 0 0 0 0 0 0 0 0 0 0 0 0 0 0 0 0 0 0 0 0.00792515350484185 0.0330586049999535 0 0 0 0 0 0 0 0 0 0 0 0 0 0 0 0 0 0 0 0 0 0 0 0 0 0 0 0 0 0 0 0 0 0.108591486034149 0 0 0 0 0 0 0 0 0 0 0 0 0 0 0 0 0 0 0 0 0 0 0 0 0 0 0 0 0 0 0 0 0 0 0 0 0 0 0 0 0 0 0 0 0 0 0 0 0 0 0 0 0.00890984094025288 0 0 0 0 0 0 0 0 0 0 0 0 0 0 0 0 0 0.0141319595394421 0 0 0 0 0 0 0 0 0 0 0 0 0 0 0 0 0 0 0 0 0 0 0 0 0 0 0 0 0 0 0 0 0 0 0 0 0
0.0398594856654961 0.0928889436315134 0.142743350860089 0.0219502431662576 0.323092392925859 0.0803830191438625 0 0 0 0 0.0584854792243068 0 0 0 0 0 0 0 0.0224585965337444 0.031260194698107 0 0 0 0 0 0 0 0 0.028434857337342 0.0497715018017221 0.00938279384405351 0 0 0 0 0 0 0 0 0 0 0 0 0 0 0 0 0 0 0 0 0 0 0 0 0.0322035726506362 0 0 0 0 0 0 0 0 0 0 0 0 0 0 0 0 0 0 0 0 0 0 0 0 0 0 0 0 0 0 0 0 0 0 0 0 0 0 0 0 0 0 0 0 0 0 0 0 0 0 0 0 0 0 0 0 0 0.0319459440694311 0 0 0 0 0 0 0 0 0 0 0 0 0 0 0 0 0 0 0.0351396244475796 0 0 0 0 0 0 0 0 0 0 0 0 0 0 0 0 0 0 0 0 0 0 0 0 0 0 0 0 0 0 0 0 0 0 0 0 0 0 0 0 0 0 0 0 0 0 0 0 0 0 0 0 0 0 0 0 0 0 0 0 0 0 0 0 0 0 0 0 0 0 0 0 0 0 0 0 0 0 0 0 0 0 0 0 0 0 0 0 0 0 0 0 0 0 0 0 0 0 0 0 0 0 0 0 0 0 0 0 0 0 0 0 0 0 0 0 0 0 0 0 0 0 0 0 0 0 0 0 0 0 0 0 0 0 0 0 0 0 0 0 0 0 0 0 0 0 0 0 0 0 0 0 0 0 0 0 0 0 0 0 0 0 0 0 0 0 0 0 0 0 0 0 0 0 0 0 0 0 0 0 0 0 0
0 0 0.0183801270303369 0 0.0388102722315831 0 0 0 0 0 0 0 0 0 0 0 0.0871607786925514 0.0338138428226547 0 0 0 0 0 0 0 0 0 0 0.0520911492718022 0.0194368382544477 0.045032213745845 0 0 0 0 0 0 0 0 0 0 0 0 0 0 0 0 0 0 0 0 0 0 0 0 0.021443481535393 0 0 0 0 0 0 0 0 0 0 0 0 0 0 0 0 0 0 0 0 0 0 0 0 0 0 0 0 0 0 0 0 0 0 0 0 0 0 0 0 0 0 0 0 0 0 0 0 0 0 0 0 0 0.0954611440772253 0 0 0 0.0211819756630102 0 0 0 0 0 0 0 0 0 0.501487255396139 0 0 0 0 0 0 0 0 0 0 0 0 0 0 0 0 0 0 0 0 0 0 0 0 0 0 0 0 0 0 0 0 0 0 0 0 0 0 0 0 0 0 0 0 0 0 0 0 0 0 0 0 0 0 0 0 0 0 0 0 0 0 0 0 0 0 0 0 0 0 0 0 0 0 0 0 0 0 0 0 0 0 0 0 0 0 0 0 0 0 0 0 0 0 0 0 0 0 0 0 0 0 0 0 0 0 0 0 0 0 0 0 0 0 0 0 0 0 0 0 0 0 0 0 0 0 0 0 0 0 0 0 0 0 0.0565184950631848 0 0 0.00918242621582667 0 0 0 0 0 0 0 0 0 0 0 0 0 0 0 0 0 0 0 0 0 0 0 0 0 0 0 0 0 0 0 0 0 0 0 0 0 0 0 0 0 0 0 0 0 0 0 0 0 0 0 0 0 0
0 0.137462659548112 0.0454291290715296 0 0.0139957162420638 0 0 0 0 0 0 0.123988293992843 0 0.305785241222822 0.00965154702576473 0.00781560032318412 0.0300577778452895 0.0390539561336019 0 0 0.150844311903097 0 0 0 0 0 0 0 0 0.00858616070558723 0.0204496948122882 0 0 0 0 0 0 0 0 0 0 0 0 0 0.00542768653952706 0 0 0 0 0.0249672990305338 0 0 0 0 0 0 0 0 0 0.0213313004570242 0 0 0 0 0 0.0145361819741366 0 0 0 0 0 0 0 0.00377729983596091 0 0 0 0 0 0 0 0 0 0 0 0 0 0 0 0 0 0 0 0 0 0 0 0 0 0 0 0 0 0 0 0 0 0 0 0 0 0 0 0 0 0 0 0 0 0 0 0 0 0 0 0 0 0 0 0 0 0 0 0.033290224498807 0 0 0 0 0 0 0 0 0 0 0 0 0 0 0 0 0 0 0 0 0 0 0 0 0 0 0 0 0 0 0 0 0 0 0 0 0 0 0 0 0 0 0 0 0 0 0 0 0 0 0 0 0 0 0 0 0 0 0 0 0 0 0 0 0 0 0 0 0 0 0 0 0 0.00354991883782744 0 0 0 0 0 0 0 0 0 0 0 0 0 0 0 0 0 0 0 0 0 0 0 0 0 0 0 0 0 0 0 0 0 0 0 0 0 0 0 0 0 0 0 0 0 0 0 0 0 0 0 0 0 0 0 0 0 0 0 0 0 0 0 0 0 0 0 0 0 0 0 0 0 0 0 0 0 0 0 0 0 0 0 0 0 0 0 0 0 0 0 0 0 0 0 0 0 0 0 0 0 0 0 0 0 0 0 0
0 0 0 0 0.022787304800234 0 0 0 0 0 0 0.041226122133963 0 0.131786328147242 0 0 0.0773928524119537 0 0 0.089793395771706 0 0 0 0 0 0 0 0 0 0 0 0 0 0 0 0 0 0 0 0 0 0 0 0 0 0 0 0 0 0.00578981393699462 0 0 0 0 0 0 0 0 0 0.0405793745038227 0.10337916960071 0 0.106594546910805 0 0.0222150668704989 0.114533399329001 0.00927694575246223 0 0.00601243160150051 0 0 0 0 0.00371543359227362 0 0 0 0.0424504203844185 0.00674939850420146 0 0 0 0 0 0 0 0 0 0 0 0 0 0 0 0 0 0 0 0 0 0 0 0 0 0.0074351283525586 0 0 0 0 0 0 0 0 0 0 0 0 0 0 0 0 0 0 0 0 0 0 0 0 0 0 0 0 0.0992441467657096 0 0 0 0.00400039486519022 0 0 0 0 0 0 0 0 0 0 0 0 0 0 0 0 0 0 0 0 0 0 0 0 0 0 0 0 0 0 0 0 0 0 0 0 0 0 0 0 0.00787616936081995 0 0 0 0.00928451493690457 0 0 0 0 0 0 0 0 0 0 0 0 0 0 0 0 0 0 0 0 0 0 0 0 0 0 0 0 0 0 0 0 0 0 0 0 0 0 0 0 0 0 0 0 0 0 0 0 0.0478776414670295 0 0 0 0 0 0 0 0 0 0 0 0 0 0 0 0 0 0 0 0 0 0 0 0 0 0 0 0 0 0 0 0 0 0 0 0 0 0 0 0 0 0 0 0 0 0 0 0 0 0 0 0 0 0 0 0 0 0 0 0 0 0 0 0 0 0 0 0 0 0 0 0 0 0 0 0 0 0 0 0 0 0 0 0
0 0 0 0 0 0 0 0 0 0 0 0 0 0 0 0 0 0 0 0 0 0 0 0.121810870396341 0 0 0 0 0 0 0 0 0 0 0 0 0 0 0 0.493125776269691 0 0 0 0 0 0 0 0 0 0.0348138166392733 0 0 0 0 0 0 0 0 0.0205788374475772 0 0 0 0 0 0.0197222502916396 0 0 0 0 0 0 0 0.293004992380266 0 0 0 0 0 0 0 0 0 0 0 0 0 0 0 0.0169434565752119 0 0 0 0 0 0 0 0 0 0 0 0 0 0 0 0 0 0 0 0 0 0 0 0 0 0 0 0 0 0 0 0 0 0 0 0 0 0 0 0 0 0 0 0 0 0 0 0 0 0 0 0 0 0 0 0 0 0 0 0 0 0 0 0 0 0 0 0 0 0 0 0 0 0 0 0 0 0 0 0 0 0 0 0 0 0 0 0 0 0 0 0 0 0 0 0 0 0 0 0 0 0 0 0 0 0 0 0 0 0 0 0 0 0 0 0 0 0 0 0 0 0 0 0 0 0 0 0 0 0 0 0 0 0 0 0 0 0 0 0 0 0 0 0 0 0 0 0 0 0 0 0 0 0 0 0 0 0 0 0 0 0 0 0 0 0 0 0 0 0 0 0 0 0 0 0 0 0 0 0 0 0 0 0 0 0 0 0 0 0 0 0 0 0 0 0 0 0 0 0 0 0 0 0 0 0 0 0 0 0 0 0 0 0 0 0 0 0 0 0 0 0 0 0 0 0 0
0 0 0 0 0 0 0 0 0 0 0 0 0.0167250491192203 0 0 0 0 0 0 0 0 0 0 0 0.362028028197136 0.228682027724916 0.0420142338606688 0 0 0 0 0 0.00700744014897675 0 0 0 0 0 0 0 0 0 0 0 0 0 0 0 0 0 0 0 0 0 0 0 0 0 0 0 0 0 0 0 0 0 0 0 0 0 0 0 0 0 0 0 0 0 0 0 0 0 0 0 0 0 0 0 0 0 0 0 0 0 0 0 0 0 0 0 0 0 0 0 0 0 0 0 0 0 0 0 0 0 0 0 0 0 0 0.130572937643707 0 0 0 0 0 0.105031642472418 0 0 0 0 0 0 0 0 0 0 0 0 0 0 0 0 0 0 0 0 0 0 0 0 0 0 0 0 0 0 0 0 0 0 0 0 0 0 0 0 0 0.0362081808750417 0.0371644593615374 0.0136706255701555 0 0 0 0 0 0 0 0 0 0 0 0 0 0 0 0 0 0 0.0121433939898251 0 0 0 0 0 0 0 0 0 0 0 0 0 0 0 0 0 0 0 0 0 0 0 0 0 0 0 0 0 0 0 0 0.00875198103639711 0 0 0 0 0 0 0 0 0 0 0 0 0 0 0 0 0 0 0 0 0 0 0 0 0 0 0 0 0 0 0 0 0 0 0 0 0 0 0 0 0 0 0 0 0 0 0 0 0 0 0 0 0 0 0 0 0 0 0 0 0 0 0 0 0 0 0 0 0 0 0 0 0 0 0 0 0 0 0 0 0 0 0 0 0 0 0 0 0 0 0 0 0 0
0 0 0 0 0 0 0 0 0 0 0 0 0 0 0 0 0 0 0 0 0 0.31958495638278 0 0 0 0 0 0 0 0 0 0 0 0 0 0 0 0 0.151302562389178 0.224574872477019 0 0 0 0 0 0 0 0 0 0 0 0 0 0 0 0 0 0 0 0 0 0 0 0 0 0 0 0 0 0 0 0 0.304537608751024 0 0 0 0 0 0 0 0 0 0 0 0 0 0 0 0 0 0 0 0 0 0 0 0 0 0 0 0 0 0 0 0 0 0 0 0 0 0 0 0 0 0 0 0 0 0 0 0 0 0 0 0 0 0 0 0 0 0 0 0 0 0 0 0 0 0 0 0 0 0 0 0 0 0 0 0 0 0 0 0 0 0 0 0 0 0 0 0 0 0 0 0 0 0 0 0 0 0 0 0 0 0 0 0 0 0 0 0 0 0 0 0 0 0 0 0 0 0 0 0 0 0 0 0 0 0 0 0 0 0 0 0 0 0 0 0 0 0 0 0 0 0 0 0 0 0 0 0 0 0 0 0 0 0 0 0 0 0 0 0 0 0 0 0 0 0 0 0 0 0 0 0 0 0 0 0 0 0 0 0 0 0 0 0 0 0 0 0 0 0 0 0 0 0 0 0 0 0 0 0 0 0 0 0 0 0 0 0 0 0 0 0 0 0 0 0 0 0 0 0 0 0 0 0 0 0 0 0 0 0 0 0 0 0 0 0 0 0 0 0 0 0 0
0 0 0 0 0 0 0 0 0 0 0 0 0.0345954392390718 0 0 0 0 0 0 0 0 0 0.17892515754176 0 0 0.25276233555281 0.00474294885093791 0 0 0 0 0.00745355428767241 0.0110889804138595 0 0.0435108313589102 0.0288093634357783 0 0 0 0 0 0.0349993058246625 0 0 0 0 0 0 0.145260802233228 0 0 0 0 0 0 0 0 0 0 0 0 0 0 0 0 0 0 0 0 0 0 0 0 0 0.0428303773025903 0 0 0 0 0 0 0 0 0 0 0 0 0 0 0 0 0 0 0 0 0 0 0 0 0 0 0 0 0 0 0 0 0 0 0 0 0 0 0 0 0 0 0 0 0.0256625802770511 0 0 0 0 0 0.172185906916433 0 0.0171724167652358 0 0 0 0 0 0 0 0 0 0 0 0 0 0 0 0 0 0 0 0 0 0 0 0 0 0 0 0 0 0 0 0 0 0 0 0 0 0 0 0 0 0 0 0 0 0 0 0 0 0 0 0 0 0 0 0 0 0 0 0 0 0 0 0 0 0 0 0 0 0 0 0 0 0 0 0 0 0 0 0 0 0 0 0 0 0 0 0 0 0 0 0 0 0 0 0 0 0 0 0 0 0 0 0 0 0 0 0 0 0 0 0 0 0 0 0 0 0 0 0 0 0 0 0 0 0 0 0 0 0 0 0 0 0 0 0 0 0 0 0 0 0 0 0 0 0 0 0 0 0 0 0 0 0 0 0 0 0 0 0 0 0 0 0 0 0 0 0 0 0 0 0 0 0 0 0 0 0 0 0 0 0 0 0 0 0 0 0
0 0 0 0 0 0 0 0 0 0 0 0 0.0136752141330424 0 0 0 0 0 0 0 0 0 0.198295143249042 0 0.443468920978692 0 0.0053074241467857 0 0 0 0 0 0 0 0.0124336953302741 0.0119792223285468 0 0 0 0 0 0 0 0 0 0 0 0 0.0566928109475396 0 0 0 0 0 0 0 0 0 0 0 0 0 0 0 0 0 0 0 0 0 0 0 0 0 0 0 0 0 0 0 0 0 0 0 0 0 0 0 0 0 0 0 0 0 0 0 0 0 0 0 0 0 0 0 0 0 0 0 0 0 0 0 0 0 0 0 0 0 0 0.0245277302480357 0 0 0 0 0 0.233619838638041 0 0 0 0 0 0 0 0 0 0 0 0 0 0 0 0 0 0 0 0 0 0 0 0 0 0 0 0 0 0 0 0 0 0 0 0 0 0 0 0 0 0 0 0 0 0 0 0 0 0 0 0 0 0 0 0 0 0 0 0 0 0 0 0 0 0 0 0 0 0 0 0 0 0 0 0 0 0 0 0 0 0 0 0 0 0 0 0 0 0 0 0 0 0 0 0 0 0 0 0 0 0 0 0 0 0 0 0 0 0 0 0 0 0 0 0 0 0 0 0 0 0 0 0 0 0 0 0 0 0 0 0 0 0 0 0 0 0 0 0 0 0 0 0 0 0 0 0 0 0 0 0 0 0 0 0 0 0 0 0 0 0 0 0 0 0 0 0 0 0 0 0 0 0 0 0 0 0 0 0 0 0 0 0 0 0 0 0 0 0
0 0 0 0 0 0 0 0 0 0 0 0 0 0 0 0 0 0 0 0 0 0 0.121734059211894 0 0.0278057672432242 0.0177345187725358 0 0 0 0 0 0 0 0 0 0 0 0 0 0 0 0 0 0 0 0 0 0 0 0 0 0 0 0 0 0 0 0 0 0 0 0 0 0 0 0 0 0 0 0 0 0 0 0 0 0 0 0 0 0 0 0 0 0 0 0 0 0 0 0 0.0097322236831825 0 0 0.0108257319621918 0 0 0 0 0 0 0 0 0 0 0 0 0 0.0306200058216607 0 0 0 0 0 0 0 0 0 0 0.0151730334782868 0.0755737582198131 0 0 0 0 0 0 0 0 0 0 0 0 0 0 0 0 0 0 0 0 0 0 0 0 0 0 0 0 0 0 0 0 0 0 0 0 0 0 0 0 0 0 0 0 0 0 0 0.0425111038892676 0.0617674745865592 0.0157792844994701 0 0 0.370278054825563 0.0331770512275642 0 0 0 0 0 0 0 0 0 0 0 0 0 0 0 0 0 0 0 0 0 0 0 0 0 0 0 0 0 0 0 0 0 0.0111616627524647 0 0 0 0 0 0 0 0 0 0 0 0 0 0 0 0 0 0 0 0 0 0 0 0 0 0 0 0 0 0 0 0 0 0 0 0 0 0 0 0 0 0 0 0 0 0 0 0 0 0 0 0 0.0149419849430585 0 0.0917878382558325 0 0 0 0 0.0219687899311581 0.0274276566962734 0 0 0 0 0 0 0 0 0 0 0 0 0 0 0 0 0 0 0 0 0 0 0 0 0 0 0 0 0 0 0 0 0 0 0 0 0 0 0 0 0 0 0 0 0 0 0
0 0 0 0 0 0 0 0 0 0 0 0 0 0 0 0 0 0 0 0 0 0 0 0 0 0 0 0 0 0 0 0 0 0 0 0 0 0 0 0 0 0 0 0 0 0 0.0186911591564198 0 0 0 0.0524975115702348 0 0 0 0 0 0 0 0.0421973311535902 0 0 0 0 0 0 0 0 0.0538703833285722 0 0 0 0.0209306970638303 0 0 0 0 0.105685513748635 0 0 0 0 0 0 0 0 0 0 0 0 0 0 0 0 0 0 0 0 0 0 0 0 0 0 0 0 0 0 0 0 0 0 0 0 0 0 0 0 0 0 0 0 0 0.108222766141296 0 0 0 0 0 0.217072716558331 0 0 0 0 0 0 0 0 0 0 0.0496854522637811 0 0 0 0 0 0.0389859636428903 0 0 0 0 0 0 0 0 0 0 0 0 0 0 0 0.0201913938384743 0 0 0 0 0 0 0 0 0 0 0.0183940465463457 0.0142090761180986 0 0 0 0 0 0 0 0 0.0181881081117301 0 0 0 0 0 0 0 0 0 0 0 0 0 0 0 0 0 0 0 0 0 0 0 0 0.0331426676925015 0 0 0 0 0 0 0 0 0 0 0 0 0 0 0 0 0 0 0 0 0 0 0 0 0 0 0 0 0 0 0 0 0 0 0 0 0 0 0 0 0 0 0 0 0 0 0 0 0 0 0 0 0.0322972111226098 0 0 0 0 0 0.0134576345926222 0.0154045693463649 0 0 0 0 0 0 0 0 0 0.0437840903002747 0.0486917094803612 0.0343999982230354 0 0 0 0 0 0 0 0 0 0 0 0 0 0 0 0 0 0 0 0 0 0 0 0 0 0 0 0 0 0 0 0 0 0 0 0
0 0 0 0 0.128341403219685 0 0 0.0947872259317098 0 0 0 0 0 0 0 0 0 0.0597445783630588 0.0726941511533529 0 0 0 0 0 0 0 0 0 0 0 0 0 0 0 0 0 0.0229054817772136 0 0 0 0 0 0 0 0 0 0.436350824709106 0 0 0 0 0 0 0 0 0.0283460151832201 0 0 0 0 0 0 0 0 0 0 0 0 0 0.0313026670599106 0 0 0 0 0 0 0 0 0 0 0 0 0 0 0 0 0.0153387827632743 0 0 0 0 0 0 0 0 0 0 0 0 0 0 0 0 0 0 0 0 0 0 0 0 0 0 0.0281821653844731 0 0 0 0 0 0 0 0 0 0 0 0 0 0 0 0 0 0.0527037440846556 0.0186642867531654 0 0 0 0 0 0 0 0 0 0 0 0 0 0 0 0 0 0 0 0 0 0 0 0 0 0 0 0 0 0 0 0 0 0 0 0 0 0 0 0 0 0 0 0 0 0 0 0 0 0 0 0 0 0 0 0 0 0 0 0 0 0 0 0 0 0 0 0 0 0 0 0 0 0 0 0 0 0 0 0 0 0 0 0 0 0 0 0 0 0 0 0 0 0 0 0 0 0 0 0 0 0 0 0 0 0 0 0 0 0 0 0 0 0 0 0 0 0 0 0 0 0 0 0 0 0.0106386736171746 0 0 0 0 0 0 0 0 0 0 0 0 0 0 0 0 0 0 0 0 0 0 0 0 0 0 0 0 0 0 0 0 0 0 0 0 0 0 0 0 0 0 0 0 0 0 0 0 0 0 0 0 0 0 0 0 0
0.0894970034956057 0.00925385419917079 0.0124391745782565 0.0081494100478633 0.00943680641772191 0.049093150083342 0.00481731295659642 0 0 0.011804317295312 0.238546146957899 0.0202015875486898 0 0 0 0.0216827975760699 0.0046706209871262 0.0268674041200675 0.00696881068513637 0.00370997189593739 0 0 0 0 0 0 0 0 0 0 0.256856113752542 0 0 0 0 0 0 0 0 0 0 0 0 0 0 0 0 0 0 0 0 0 0 0 0.00584164721285693 0 0 0 0 0 0 0 0 0 0 0 0 0 0 0 0 0.0241198764066769 0 0 0 0 0.00304772765606474 0 0 0 0 0 0 0 0.00223554708777576 0.0118758182390496 0 0 0 0 0 0 0.00506210307465474 0 0.0116469153676645 0 0 0 0 0 0 0 0 0.0232393290538051 0 0.0155523502462024 0 0 0 0 0 0.0215833744028189 0 0 0.0126402757509742 0 0 0 0 0 0 0 0 0 0 0 0.00647904862056521 0 0 0.00456418809707833 0 0 0 0 0 0 0 0.00151083253516607 0 0 0 0 0 0 0 0.0070724402504052 0.0322156733720013 0.021004033682524 0 0 0 0 0 0.0111650315657232 0.00514930478065627 0 0 0 0 0 0 0 0 0 0 0 0 0 0 0 0 0 0 0 0 0 0 0 0 0 0 0 0 0 0 0 0 0 0 0 0 0 0 0 0 0 0 0 0 0 0 0 0 0 0 0 0 0 0 0 0 0 0 0 0 0 0 0 0 0 0 0 0 0 0 0 0 0 0 0 0 0 0 0 0 0 0 0 0 0 0 0 0 0 0 0 0 0 0 0 0 0 0 0 0 0 0 0 0 0 0 0 0 0 0 0 0 0 0 0 0 0 0 0 0 0 0 0 0 0 0 0 0 0 0 0 0 0 0 0 0 0 0 0 0 0 0 0 0 0 0 0 0 0 0 0 0 0 0 0 0 0 0 0 0 0
0.00615809367141166 0.0335554980310308 0.00447380565375153 0 0 0 0 0 0 0 0.00863879813742838 0.0449015953009111 0 0.0126432124928248 0.00760211585139148 0.0326266158119041 0.0215101034571661 0.00363434440020311 0.0115852466990716 0.00634026457590018 0 0 0 0 0 0 0 0 0 0.184305735543741 0 0 0 0 0 0 0.00596765215324477 0 0 0 0 0 0 0 0 0.00155848714131999 0 0 0 0 0 0 0 0 0.00608309270244861 0 0 0 0.0115332627679036 0 0 0 0 0 0 0 0 0 0 0 0 0.0316531508429545 0 0.00512040959675951 0 0 0.0033603289375921 0 0 0 0 0 0 0 0.0091916082992232 0.0520913644421231 0 0.0270903404823937 0.00641726548551434 0 0 0 0.053615243407813 0 0.0492127991975565 0.0372917791411752 0 0 0 0 0 0 0 0.0250011327902473 0.0143625238009825 0.0306000300408164 0 0 0 0 0 0.0083139086737176 0 0 0.0330184614034786 0 0 0 0 0 0 0 0 0 0 0 0.0546742001625618 0 0 0.00721796085753531 0 0 0.0084366823745468 0 0 0.0255957434830481 0.0108849015951154 0.00117456437696984 0 0 0 0 0.00686759990555043 0 0 0.0135800293310825 0.0362831318866978 0.0200497966138174 0 0 0 0 0 0.0216766783146194 0.00410044016445512 0 0 0 0 0 0 0 0 0 0 0 0 0 0 0 0 0 0 0 0 0 0 0 0 0 0 0 0 0 0 0 0 0 0 0 0 0 0 0 0 0 0 0 0 0 0 0 0 0 0 0 0 0 0 0 0 0 0 0 0 0 0 0 0 0 0 0 0 0 0 0 0 0 0 0 0 0 0 0 0 0 0 0 0 0 0 0 0 0 0 0 0 0 0 0 0 0 0 0 0 0 0 0 0 0 0 0 0 0 0 0 0 0 0 0 0 0 0 0 0 0 0 0 0 0 0 0 0 0 0 0 0 0 0 0 0 0 0 0 0 0 0 0 0 0 0 0 0 0 0 0 0 0 0 0 0 0 0 0 0 0
0 0 0 0 0 0 0 0 0 0 0 0 0 0 0 0 0 0 0 0 0 0 0 0 0.0689732426362785 0 0 0 0 0 0 0 0 0 0.303766629471454 0 0 0 0 0 0 0.0608792386642068 0 0 0 0 0 0.0299170057555465 0.132039095273129 0 0 0 0 0 0 0 0 0 0 0 0 0 0 0 0 0 0 0 0 0 0 0 0 0 0.0583245890907374 0 0 0 0 0 0 0 0 0 0 0 0 0 0 0 0 0 0 0 0 0 0 0 0 0.0627529237116384 0.0683035968515859 0 0 0 0 0 0 0 0 0 0 0 0 0.0477769686082664 0 0 0 0 0.0497101474917006 0.0809170185347952 0 0 0 0 0 0.036639543910661 0 0 0 0 0 0 0 0 0 0 0 0 0 0 0 0 0 0 0 0 0 0 0 0 0 0 0 0 0 0 0 0 0 0 0 0 0 0 0 0 0 0 0 0 0 0 0 0 0 0 0 0 0 0 0 0 0 0 0 0 0 0 0 0 0 0 0 0 0 0 0 0 0 0 0 0 0 0 0 0 0 0 0 0 0 0 0 0 0 0 0 0 0 0 0 0 0 0 0 0 0 0 0 0 0 0 0 0 0 0 0 0 0 0 0 0 0 0 0 0 0 0 0 0 0 0 0 0 0 0 0 0 0 0 0 0 0 0 0 0 0 0 0 0 0 0 0 0 0 0 0 0 0 0 0 0 0 0 0 0 0 0 0 0 0 0 0 0 0 0 0 0 0 0 0 0 0 0 0 0 0 0 0 0 0 0 0 0 0 0
0 0 0 0 0 0 0 0 0 0 0 0 0.0366235061004365 0 0 0 0 0 0 0 0 0 0.00740812162860815 0 0.0237198047609543 0 0 0 0 0 0 0 0 0 0.0622983001170792 0 0 0 0 0 0 0 0 0 0 0 0 0 0 0 0 0 0 0 0.0730746780213249 0 0 0 0 0 0 0 0 0 0 0 0 0 0 0 0 0 0 0 0.0280358587883881 0 0 0 0 0 0 0 0 0 0 0 0 0 0 0 0 0 0 0 0 0 0 0 0 0.386966866696119 0.137009546164258 0 0.0120089550611122 0 0 0 0 0 0 0 0 0 0 0 0 0 0 0 0 0 0 0 0 0 0 0 0 0 0 0 0 0 0 0 0 0 0 0 0 0 0 0 0 0 0 0 0 0 0.0389452887977767 0 0.0670194797080684 0.0050037312754634 0.12188586288041 0 0 0 0 0 0 0 0 0 0 0 0 0 0 0 0 0 0 0 0 0 0 0 0 0 0 0 0 0 0 0 0 0 0 0 0 0 0 0 0 0 0 0 0 0 0 0 0 0 0 0 0 0 0 0 0 0 0 0 0 0 0 0 0 0 0 0 0 0 0 0 0 0 0 0 0 0 0 0 0 0 0 0 0 0 0 0 0 0 0 0 0 0 0 0 0 0 0 0 0 0 0 0 0 0 0 0 0 0 0 0 0 0 0 0 0 0 0 0 0 0 0 0 0 0 0 0 0 0 0 0 0 0 0 0 0 0 0 0 0 0 0 0 0 0 0 0 0 0 0 0 0 0 0 0 0 0 0 0 0 0 0 0
0 0 0 0 0 0 0 0 0 0 0 0 0 0 0 0 0 0 0 0 0 0 0 0 0 0 0 0 0 0 0 0 0 0 0 0 0 0 0 0 0 0 0 0 0 0 0 0 0 0 0 0 0 0 0.366577443751026 0 0 0.00812423717855271 0 0 0 0 0 0 0 0 0 0 0 0 0 0.286466118149951 0 0 0 0 0 0 0 0 0 0 0 0 0 0 0 0 0.00454010382660805 0 0 0 0 0 0 0 0 0 0 0.0428264517359445 0.0419394781036139 0.00667744765746266 0.0251518038346262 0 0 0 0 0 0 0 0 0 0 0 0 0 0 0 0 0 0 0 0 0 0 0 0 0 0 0 0 0 0 0 0 0 0 0 0.0447730750585985 0 0 0 0 0 0 0 0 0 0.00779856242155598 0 0.0326528006877454 0.015976551277607 0.0371735279934788 0.0640345611728733 0 0 0 0 0 0 0 0 0 0 0 0 0 0 0 0 0 0 0 0 0 0 0 0 0 0 0 0 0 0 0 0 0.00664434008337496 0 0 0 0 0 0 0.00401873426209338 0 0 0 0 0 0 0 0 0 0 0 0 0 0 0 0 0 0 0 0 0 0 0 0 0 0 0 0 0 0 0 0 0 0 0 0 0 0 0 0 0 0 0 0 0 0 0 0 0 0 0 0 0 0 0 0 0 0 0 0 0 0.00462476280488753 0 0 0 0 0 0 0 0 0 0 0 0 0 0 0 0 0 0 0 0 0 0 0 0 0 0 0 0 0 0 0 0 0 0 0 0 0 0 0 0 0 0 0 0 0 0 0 0 0 0 0 0 0 0 0 0 0 0 0 0
0 0 0 0 0 0 0 0 0 0 0 0 0.0374295921024929 0 0 0 0 0 0 0 0 0 0 0 0.121564743687222 0.0197997473778568 0 0 0 0 0 0.0917134635281453 0.0813704954406664 0 0 0.0136277265673767 0 0 0 0 0 0.0371355751033621 0 0 0 0 0 0 0.103001712531666 0 0 0 0 0 0 0 0.183018289051881 0 0 0 0 0 0 0 0 0 0 0 0 0 0 0 0 0 0.0756101516615867 0 0 0 0 0 0 0 0 0 0 0 0 0 0 0 0 0 0 0 0 0 0 0 0 0.136775629807388 0.0597930114285903 0 0 0 0 0 0 0 0 0 0 0 0 0 0 0 0 0 0 0 0 0 0 0 0 0.0391598617117668 0 0 0 0 0 0 0 0 0 0 0 0 0 0 0 0 0 0 0 0 0 0 0 0 0 0 0 0 0 0 0 0 0 0 0 0 0 0 0 0 0 0 0 0 0 0 0 0 0 0 0 0 0 0 0 0 0 0 0 0 0 0 0 0 0 0 0 0 0 0 0 0 0 0 0 0 0 0 0 0 0 0 0 0 0 0 0 0 0 0 0 0 0 0 0 0 0 0 0 0 0 0 0 0 0 0 0 0 0 0 0 0 0 0 0 0 0 0 0 0 0 0 0 0 0 0 0 0 0 0 0 0 0 0 0 0 0 0 0 0 0 0 0 0 0 0 0 0 0 0 0 0 0 0 0 0 0 0 0 0 0 0 0 0 0 0 0 0 0 0 0 0 0 0 0 0 0 0 0 0 0 0 0 0 0 0 0 0 0 0
0 0 0 0 0 0 0 0 0 0 0 0 0 0 0 0 0 0 0 0 0 0 0 0 0.146292928813987 0.0346710878233315 0 0 0 0 0 0 0 0 0.0247686779366342 0 0 0 0 0 0 0.14142772949828 0 0 0 0 0 0 0.121507437781489 0 0 0 0.127907835588152 0 0 0 0 0 0 0 0 0 0 0 0 0 0 0 0 0 0 0 0 0 0 0 0 0 0 0 0 0.165381022453929 0 0.110846337427035 0 0 0 0 0 0 0 0 0 0 0 0 0 0 0 0 0 0 0 0 0 0 0 0 0 0 0 0 0 0 0 0 0 0 0 0 0 0 0 0 0 0.127196942677162 0 0 0 0 0 0 0 0 0 0 0 0 0 0 0 0 0 0 0 0 0 0 0 0 0 0 0 0 0 0 0 0 0 0 0 0 0 0 0 0 0 0 0 0 0 0 0 0 0 0 0 0 0 0 0 0 0 0 0 0 0 0 0 0 0 0 0 0 0 0 0 0 0 0 0 0 0 0 0 0 0 0 0 0 0 0 0 0 0 0 0 0 0 0 0 0 0 0 0 0 0 0 0 0 0 0 0 0 0 0 0 0 0 0 0 0 0 0 0 0 0 0 0 0 0 0 0 0 0 0 0 0 0 0 0 0 0 0 0 0 0 0 0 0 0 0 0 0 0 0 0 0 0 0 0 0 0 0 0 0 0 0 0 0 0 0 0 0 0 0 0 0 0 0 0 0 0 0 0 0 0 0 0 0 0 0 0 0 0 0
0 0 0 0 0.0182477186119411 0 0 0.0250888782221803 0 0 0 0.0517919722624408 0 0.0284918354162541 0.00976611855318173 0.007416322615515 0 0 0 0 0 0 0 0 0 0 0 0 0.00804024873594837 0 0.0113628453421277 0 0 0 0 0 0 0.191766468008635 0 0 0 0 0 0 0 0 0 0 0 0 0 0 0 0 0 0 0 0 0 0 0 0 0 0 0 0 0 0 0 0 0 0 0 0.091741641857651 0 0 0 0 0 0 0 0 0 0 0.0368972789628555 0.00674410138406995 0.111749295224211 0 0 0 0 0 0.0878321437531207 0 0 0 0 0 0 0 0 0 0 0 0 0 0 0 0 0 0 0 0 0 0 0 0 0 0 0 0 0 0 0 0 0 0 0 0 0.0496762087017021 0.0127203809376034 0 0.237698882544375 0 0 0 0 0.0014289229043805 0 0.0115387359618072 0 0 0 0 0 0 0 0 0 0 0 0 0 0 0 0 0 0 0 0 0 0 0 0 0 0 0 0 0 0 0 0 0 0 0 0 0 0 0 0 0 0 0 0 0 0 0 0 0 0 0 0 0 0 0 0 0 0 0 0 0 0 0 0 0 0 0 0 0 0 0 0 0 0 0 0 0 0 0 0 0 0 0 0 0 0 0 0 0 0 0 0 0 0 0 0 0 0 0 0 0 0 0 0 0 0 0 0 0 0 0 0 0 0 0 0 0 0 0 0 0 0 0 0 0 0 0 0 0 0 0 0 0 0 0 0 0 0 0 0 0 0 0 0 0 0 0 0 0 0 0 0 0 0 0 0 0 0 0 0 0 0 0 0 0 0 0 0 0 0 0 0 0 0 0 0
0 0 0 0.0987954045072757 0 0 0.00457039950119186 0 0 0 0 0 0 0 0 0 0 0 0 0 0 0 0 0 0 0 0 0 0 0 0 0 0 0 0 0 0.0682560734638544 0 0 0 0 0 0 0 0 0 0 0 0 0 0 0 0 0 0 0 0 0 0.00548481214120993 0 0 0 0 0 0 0 0 0 0 0 0 0 0 0.0228386390450834 0 0 0 0 0 0 0 0 0 0 0.0714008017318988 0.063406401364666 0.0513761247534521 0 0.00206892643804502 0 0 0 0.171384859209506 0 0 0 0 0 0 0 0 0 0 0 0 0 0 0 0 0 0 0 0 0 0 0 0 0 0 0 0 0 0 0 0 0 0 0 0 0.272951638015554 0 0 0.147147008519389 0 0 0 0 0 0.003495081900518 0.00406951186201652 0 0 0 0 0 0.00453635548351901 0.00441804232779439 0 0 0 0 0 0 0 0.00379991973502589 0 0 0 0 0 0 0 0 0 0 0 0 0 0 0 0 0 0 0 0 0 0 0 0 0 0 0 0 0 0 0 0 0 0 0 0 0 0 0 0 0 0 0 0 0 0 0 0 0 0 0 0 0 0 0 0 0 0 0 0 0 0 0 0 0 0 0 0 0 0 0 0 0 0 0 0 0 0 0 0 0 0 0 0 0 0 0 0 0 0 0 0 0 0 0 0 0 0 0 0 0 0 0 0 0 0 0 0 0 0 0 0 0 0 0 0 0 0 0 0 0 0 0 0 0 0 0 0 0 0 0 0 0 0 0 0 0 0 0 0 0 0 0 0 0 0 0 0 0 0 0 0 0 0 0 0 0 0 0 0 0
0 0 0 0 0 0 0 0 0 0 0 0 0 0 0 0.0111086584620676 0 0 0 0 0 0 0 0.0383604361374204 0 0 0 0 0 0 0 0 0 0 0 0 0 0 0 0.338204877763058 0 0 0.0868656781468864 0 0 0 0 0.0584956526669362 0 0.361298350451475 0 0 0 0 0 0 0 0 0 0 0 0 0 0.0544156447510405 0 0 0 0 0 0 0 0 0 0.0081239372515665 0 0 0 0 0 0 0 0 0.0129527359427508 0 0 0 0 0 0 0 0 0 0 0 0 0 0 0 0 0 0 0 0 0 0 0 0 0 0 0 0 0 0 0 0 0 0 0 0 0 0 0 0 0 0 0 0 0 0 0 0 0 0 0 0 0 0 0 0 0 0 0 0 0 0 0 0 0.0136334807252132 0 0.0165405477015854 0 0 0 0 0 0 0 0 0 0 0 0 0 0 0 0 0 0 0 0 0 0 0 0 0 0 0 0 0 0 0 0 0 0 0 0 0 0 0 0 0 0 0 0 0 0 0 0 0 0 0 0 0 0 0 0 0 0 0 0 0 0 0 0 0 0 0 0 0 0 0 0 0 0 0 0 0 0 0 0 0 0 0 0 0 0 0 0 0 0 0 0 0 0 0 0 0 0 0 0 0 0 0 0 0 0 0 0 0 0 0 0 0 0 0 0 0 0 0 0 0 0 0 0 0 0 0 0 0 0 0 0 0 0 0 0 0 0 0 0 0 0 0 0 0 0 0 0 0 0 0 0 0 0 0 0 0 0 0 0 0 0 0 0 0 0
0 0 0 0 0 0 0 0 0 0 0 0 0 0 0 0 0 0 0 0 0 0.301325759043933 0 0.0523045458248282 0 0 0 0 0 0 0 0 0 0 0 0 0 0 0.310685430340026 0 0 0 0 0 0.0228218880293108 0 0 0 0 0.142057262191265 0 0 0 0 0 0 0 0 0.0106135512443178 0 0 0 0 0 0 0 0 0 0 0 0 0 0.151772361970285 0 0 0 0 0 0 0 0 0 0 0 0 0 0 0 0.008419201356035 0 0 0 0 0 0 0 0 0 0 0 0 0 0 0 0 0 0 0 0 0 0 0 0 0 0 0 0 0 0 0 0 0 0 0 0 0 0 0 0 0 0 0 0 0 0 0 0 0 0 0 0 0 0 0 0 0 0 0 0 0 0 0 0 0 0 0 0 0 0 0 0 0 0 0 0 0 0 0 0 0 0 0 0 0 0 0 0 0 0 0 0 0 0 0 0 0 0 0 0 0 0 0 0 0 0 0 0 0 0 0 0 0 0 0 0 0 0 0 0 0 0 0 0 0 0 0 0 0 0 0 0 0 0 0 0 0 0 0 0 0 0 0 0 0 0 0 0 0 0 0 0 0 0 0 0 0 0 0 0 0 0 0 0 0 0 0 0 0 0 0 0 0 0 0 0 0 0 0 0 0 0 0 0 0 0 0 0 0 0 0 0 0 0 0 0 0 0 0 0 0 0 0 0 0 0 0 0 0 0 0 0 0 0 0 0 0 0 0 0 0 0 0 0 0 0 0
0 0 0 0 0 0 0 0 0 0 0 0 0 0 0 0 0 0 0 0 0 0 0 0 0 0 0 0 0 0 0 0 0 0 0 0 0 0 0 0 0 0 0 0 0 0 0 0.600504616404732 0 0 0 0 0 0 0 0 0 0 0 0 0 0 0 0 0 0 0 0 0 0 0 0 0 0 0.399495383595268 0 0 0 0 0 0 0 0 0 0 0 0 0 0 0 0 0 0 0 0 0 0 0 0 0 0 0 0 0 0 0 0 0 0 0 0 0 0 0 0 0 0 0 0 0 0 0 0 0 0 0 0 0 0 0 0 0 0 0 0 0 0 0 0 0 0 0 0 0 0 0 0 0 0 0 0 0 0 0 0 0 0 0 0 0 0 0 0 0 0 0 0 0 0 0 0 0 0 0 0 0 0 0 0 0 0 0 0 0 0 0 0 0 0 0 0 0 0 0 0 0 0 0 0 0 0 0 0 0 0 0 0 0 0 0 0 0 0 0 0 0 0 0 0 0 0 0 0 0 0 0 0 0 0 0 0 0 0 0 0 0 0 0 0 0 0 0 0 0 0 0 0 0 0 0 0 0 0 0 0 0 0 0 0 0 0 0 0 0 0 0 0 0 0 0 0 0 0 0 0 0 0 0 0 0 0 0 0 0 0 0 0 0 0 0 0 0 0 0 0 0 0 0 0 0 0 0 0 0 0 0 0 0 0 0 0 0 0 0 0 0
0 0 0 0 0 0 0 0 0 0 0 0 0 0 0 0 0 0 0 0 0 0 0 0 0.221120381384427 0 0 0 0 0 0 0.0415643824041944 0 0 0.0839748507874081 0.175960116554387 0 0 0 0 0 0 0 0 0 0 0 0 0.192739613576876 0 0 0 0 0 0 0 0 0 0 0 0 0 0 0 0 0 0 0 0 0 0 0 0 0 0 0 0 0 0 0 0 0 0 0 0 0 0 0 0 0 0 0 0 0 0 0 0 0 0 0 0 0 0 0 0 0 0 0 0 0 0 0 0 0 0 0 0 0 0 0 0 0 0 0 0 0.284640655292707 0 0 0 0 0 0 0 0 0 0 0 0 0 0 0 0 0 0 0 0 0 0 0 0 0 0 0 0 0 0 0 0 0 0 0 0 0 0 0 0 0 0 0 0 0 0 0 0 0 0 0 0 0 0 0 0 0 0 0 0 0 0 0 0 0 0 0 0 0 0 0 0 0 0 0 0 0 0 0 0 0 0 0 0 0 0 0 0 0 0 0 0 0 0 0 0 0 0 0 0 0 0 0 0 0 0 0 0 0 0 0 0 0 0 0 0 0 0 0 0 0 0 0 0 0 0 0 0 0 0 0 0 0 0 0 0 0 0 0 0 0 0 0 0 0 0 0 0 0 0 0 0 0 0 0 0 0 0 0 0 0 0 0 0 0 0 0 0 0 0 0 0 0 0 0 0 0 0 0 0 0 0 0 0 0 0 0 0 0 0
0 0 0 0 0 0 0 0 0 0 0 0 0 0 0 0 0 0 0 0 0 0 0 0 0 0 0 0 0 0 0 0 0 0 0 0 0 0 0.160967095837518 0 0 0 0 0 0 0 0 0 0 0.40002239239576 0.0241367142462353 0 0 0 0 0 0 0 0.0359516121079617 0 0 0 0 0.307662446073114 0 0 0 0 0 0 0 0 0 0 0 0 0 0 0 0 0 0 0 0 0 0 0 0 0 0 0 0 0 0 0 0 0 0 0 0 0 0 0 0 0 0 0 0 0 0 0 0 0 0 0 0 0 0 0 0 0 0 0 0 0 0 0 0 0 0 0 0 0 0 0 0 0 0 0 0 0 0 0 0 0 0.0307282757938468 0 0 0 0 0 0 0 0.0405314635455649 0 0 0 0 0 0 0 0 0 0 0 0 0 0 0 0 0 0 0 0 0 0 0 0 0 0 0 0 0 0 0 0 0 0 0 0 0 0 0 0 0 0 0 0 0 0 0 0 0 0 0 0 0 0 0 0 0 0 0 0 0 0 0 0 0 0 0 0 0 0 0 0 0 0 0 0 0 0 0 0 0 0 0 0 0 0 0 0 0 0 0 0 0 0 0 0 0 0 0 0 0 0 0 0 0 0 0 0 0 0 0 0 0 0 0 0 0 0 0 0 0 0 0 0 0 0 0 0 0 0 0 0 0 0 0 0 0 0 0 0 0 0 0 0 0 0 0 0 0 0 0 0 0 0 0 0 0 0 0 0 0 0
0 0 0 0 0 0 0 0 0 0 0 0 0 0 0 0 0 0 0 0 0 0 0 0 0 0 0 0 0 0 0 0 0 0 0 0 0 0 0 0 0 0 0 0 0 0.397184180216903 0 0 0 0 0 0 0 0 0 0 0 0 0.0532655298946486 0 0 0 0 0.227360418538694 0 0 0 0 0 0 0 0 0.157393003104019 0 0 0 0 0 0 0 0 0 0 0 0 0 0 0 0.0328326690288827 0 0 0 0 0 0 0 0 0 0 0 0 0 0 0 0 0 0 0 0 0 0 0 0 0 0 0 0 0 0 0 0 0 0 0 0 0 0 0 0 0 0 0 0 0 0 0 0 0 0 0.0445073829227871 0 0 0.0450508052949564 0 0 0.0424060109991097 0 0 0 0 0 0 0 0 0 0 0 0 0 0 0 0 0 0 0 0 0 0 0 0 0 0 0 0 0 0 0 0 0 0 0 0 0 0 0 0 0 0 0 0 0 0 0 0 0 0 0 0 0 0 0 0 0 0 0 0 0 0 0 0 0 0 0 0 0 0 0 0 0 0 0 0 0 0 0 0 0 0 0 0 0 0 0 0 0 0 0 0 0 0 0 0 0 0 0 0 0 0 0 0 0 0 0 0 0 0 0 0 0 0 0 0 0 0 0 0 0 0 0 0 0 0 0 0 0 0 0 0 0 0 0 0 0 0 0 0 0 0 0 0 0 0 0 0 0 0 0 0 0 0 0 0 0 0 0 0 0 0 0 0 0 0 0 0 0 0
0 0 0 0 0 0 0 0 0 0 0 0 0 0.114445858976362 0 0 0 0 0 0.012156960267234 0 0 0 0 0 0 0 0 0 0 0 0 0 0 0 0 0 0 0 0.0381984515222199 0 0 0 0 0 0 0 0 0 0.121160919965097 0 0 0 0 0 0 0 0 0 0 0 0 0 0.0630604600212647 0 0 0 0 0 0 0 0 0 0.0151148963949216 0.0637642141471209 0 0 0.0356332365881671 0 0 0 0 0 0 0.0167601552612101 0.00631319149379835 0 0 0.0224477832026297 0 0.0350595272999707 0 0 0.036017887547516 0 0 0 0 0 0 0 0 0 0 0 0.0278663050815791 0 0 0 0 0 0.00998912264586543 0 0 0.0430476280509326 0.0175243942890019 0 0.0103400660244317 0 0 0 0 0 0 0 0 0 0.0885907364688773 0 0 0 0 0 0.08705270761924 0 0 0 0 0 0 0 0 0 0 0 0 0 0 0 0 0 0 0 0 0 0 0 0 0 0 0 0 0 0 0 0 0 0 0 0 0 0 0 0 0 0 0 0 0.0181616760770811 0 0 0 0.0237152464477588 0 0 0 0 0 0 0 0 0 0 0 0 0 0 0 0 0 0 0 0 0 0 0 0 0 0 0 0 0 0 0 0 0 0 0 0 0 0 0.0180516992203415 0 0 0 0 0 0.0258060801480765 0 0 0 0.0497207952393029 0 0 0 0 0 0 0 0 0 0 0 0 0 0 0 0 0 0 0 0 0 0 0 0 0 0 0 0 0 0 0 0 0 0 0 0 0 0 0 0 0 0 0 0 0 0 0 0 0 0 0 0 0 0 0 0 0 0 0 0 0 0 0 0 0 0 0 0 0 0 0 0 0 0 0 0 0 0 0 0 0 0 0 0
0 0 0 0 0 0 0 0 0 0 0 0 0 0 0 0 0 0 0 0 0 0 0 0 0 0 0 0 0 0 0.0028745176445663 0 0 0 0 0 0 0 0 0 0 0 0 0.0304502323059221 0 0 0.00499566245545895 0 0 0.0486874107614825 0 0 0 0 0 0 0 0 0.17178974993709 0 0.19454883825881 0.0199693600637701 0 0.105052731486356 0 0 0 0 0 0 0 0 0.0201421095832489 0.0175524903778584 0 0 0 0.0825630459838426 0.0134833006549821 0 0 0 0 0 0.0257639931646039 0.00320266687752223 0.00244730480915833 0.00417306018257793 0.0243909789133481 0 0.00489223206444586 0 0 0.00471111717506995 0 0 0 0 0 0 0 0 0 0 0 0 0 0 0 0 0 0 0 0 0 0 0 0 0 0 0 0 0 0 0 0 0.00567245694474021 0 0.0348240774820806 0 0 0 0 0 0 0 0.00157712796667933 0 0 0.0236464471042993 0 0 0.0205112177369471 0 0 0.0292194848315698 0 0 0 0 0 0 0 0 0 0 0 0 0 0 0 0 0 0 0 0 0 0.0081594193913624 0 0 0 0 0 0 0 0 0 0 0.0176263563916187 0 0 0 0.0218540067811019 0 0 0 0 0 0 0 0 0 0 0 0 0 0 0 0 0 0 0 0 0 0 0 0 0 0 0 0 0 0 0 0 0 0.00563994860187054 0 0 0 0 0.00689598816050574 0 0 0 0 0 0.0113999170671939 0 0 0 0.025691878274058 0 0 0 0 0 0 0 0 0 0 0 0 0 0 0 0 0 0 0 0 0 0 0 0 0 0 0 0 0 0 0 0 0 0 0 0 0 0 0 0 0 0 0 0 0 0 0 0 0 0 0 0 0 0 0 0 0 0.00559087056585843 0 0 0 0 0 0 0 0 0 0 0 0 0 0 0 0 0 0 0 0 0 0 0 0 0 0
0 0 0 0 0 0 0 0.0854653562368882 0 0 0 0 0 0 0 0 0 0 0 0 0 0 0 0 0 0 0 0.00325364331399622 0.0989866437270429 0 0 0 0 0 0 0 0 0 0 0 0 0 0 0 0 0.00333292599326433 0 0 0 0 0.101008347762454 0 0 0 0 0 0 0 0.0754965621048835 0.00387725828251216 0.0526628858396283 0.012342699853806 0 0 0 0 0 0.0414779231849123 0.0312824669781462 0 0.00819699178380684 0.00534778648809874 0.00738292883382247 0.0510606628748183 0 0.00267164912758658 0.0287937920234089 0.0149092414293786 0.0234857365454514 0 0 0 0 0 0 0 0 0 0 0 0 0 0 0 0 0 0 0 0 0 0 0 0 0 0 0 0 0 0 0 0 0 0 0 0 0 0 0 0 0 0 0 0 0 0 0 0 0 0.0145705278575524 0 0.133697027767232 0.142968478719221 0 0.0270322288813388 0 0 0 0 0 0.0246203441790506 0 0 0 0 0 0.00607589021169952 0 0 0 0 0 0 0 0 0 0 0 0 0 0 0 0 0 0 0 0 0 0 0 0 0 0 0 0 0 0 0 0 0 0 0 0 0 0 0 0 0 0 0 0 0 0 0 0 0 0 0 0 0 0 0 0 0 0 0 0 0 0 0 0 0 0 0 0 0 0 0 0 0 0 0 0 0 0 0 0 0 0 0 0 0 0 0 0 0 0 0 0 0 0 0 0 0 0 0 0 0 0 0 0 0 0 0 0 0 0 0 0 0 0 0 0 0 0 0 0 0 0 0 0 0 0 0 0 0 0 0 0 0 0 0 0 0 0 0 0 0 0 0 0 0 0 0 0 0 0 0 0 0 0 0 0 0 0 0 0 0 0 0 0 0 0 0 0 0 0
0 0 0 0 0 0 0 0 0 0 0 0 0 0 0 0 0 0 0 0 0 0 0 0 0 0 0 0 0 0 0 0.0255555924769362 0 0 0 0 0 0 0.137651985069256 0 0.102277144296974 0 0 0 0 0 0 0 0 0.108800995064888 0 0 0 0 0 0 0 0 0 0 0 0.0530565286306931 0 0 0 0 0 0 0 0 0 0 0 0 0.572657754461253 0 0 0 0 0 0 0 0 0 0 0 0 0 0 0 0 0 0 0 0 0 0 0 0 0 0 0 0 0 0 0 0 0 0 0 0 0 0 0 0 0 0 0 0 0 0 0 0 0 0 0 0 0 0 0 0 0 0 0 0 0 0 0 0 0 0 0 0 0 0 0 0 0 0 0 0 0 0 0 0 0 0 0 0 0 0 0 0 0 0 0 0 0 0 0 0 0 0 0 0 0 0 0 0 0 0 0 0 0 0 0 0 0 0 0 0 0 0 0 0 0 0 0 0 0 0 0 0 0 0 0 0 0 0 0 0 0 0 0 0 0 0 0 0 0 0 0 0 0 0 0 0 0 0 0 0 0 0 0 0 0 0 0 0 0 0 0 0 0 0 0 0 0 0 0 0 0 0 0 0 0 0 0 0 0 0 0 0 0 0 0 0 0 0 0 0 0 0 0 0 0 0 0 0 0 0 0 0 0 0 0 0 0 0 0 0 0 0 0 0 0 0 0 0 0 0 0 0 0 0 0 0 0 0 0 0 0 0 0 0 0
0 0 0 0 0 0 0 0 0 0 0 0 0 0 0 0 0 0 0 0 0 0 0 0 0.396980456739224 0.0883075528631283 0 0 0 0 0 0.0389947377278156 0 0 0.100752278602701 0.0653933941603085 0 0 0 0 0 0.0833724048148071 0 0 0 0 0 0 0 0 0 0 0 0 0 0 0 0 0 0 0 0 0 0 0 0 0 0 0 0 0 0 0 0 0.0178147690192956 0 0 0 0 0 0 0 0 0 0 0 0 0 0 0 0 0 0 0 0 0 0 0 0 0 0 0 0 0 0 0 0 0 0 0 0 0 0 0 0 0 0 0 0 0.0340115404752422 0 0 0 0 0 0.174372865597478 0 0 0 0 0 0 0 0 0 0 0 0 0 0 0 0 0 0 0 0 0 0 0 0 0 0 0 0 0 0 0 0 0 0 0 0 0 0 0 0 0 0 0 0 0 0 0 0 0 0 0 0 0 0 0 0 0 0 0 0 0 0 0 0 0 0 0 0 0 0 0 0 0 0 0 0 0 0 0 0 0 0 0 0 0 0 0 0 0 0 0 0 0 0 0 0 0 0 0 0 0 0 0 0 0 0 0 0 0 0 0 0 0 0 0 0 0 0 0 0 0 0 0 0 0 0 0 0 0 0 0 0 0 0 0 0 0 0 0 0 0 0 0 0 0 0 0 0 0 0 0 0 0 0 0 0 0 0 0 0 0 0 0 0 0 0 0 0 0 0 0 0 0 0 0 0 0 0 0 0 0 0 0 0 0 0 0 0 0 0
0 0 0 0 0 0 0 0 0 0 0 0 0 0.0295721862339063 0 0 0 0 0 0.018645774776155 0.00726370204121066 0.0118719760704022 0 0 0 0 0 0 0 0 0 0 0 0 0 0 0 0 0.185225091998664 0.0792786525998193 0 0 0.110669831615242 0 0.0403981236812538 0.0635833264268133 0 0.0237032457942027 0 0 0 0 0 0 0 0 0 0 0.0079285502681038 0 0 0.0190433138848428 0 0.233174251986731 0.0326214232525336 0.0358670247009638 0 0 0 0 0 0 0 0.0207109701589579 0 0 0 0.0115329273308953 0 0 0 0 0.0104239694104168 0 0 0 0 0 0 0 0 0 0 0 0 0 0 0 0 0 0 0 0 0 0 0.00645550990354973 0 0 0 0 0 0 0 0 0.00677828539872721 0 0 0 0 0 0 0 0 0 0 0 0 0 0 0 0 0 0 0.0381193727023524 0 0 0 0 0 0 0 0 0 0 0 0.00713248976425665 0 0 0 0 0 0 0 0 0 0 0 0 0 0 0 0 0 0 0 0 0 0 0 0 0 0 0 0 0 0 0 0 0 0 0 0 0 0 0 0 0 0 0 0 0 0 0 0 0 0 0 0 0 0 0 0 0 0 0 0 0 0 0 0 0 0 0 0 0 0 0 0 0 0 0 0 0 0 0 0 0 0 0 0 0 0 0 0 0 0 0 0 0 0 0 0 0 0 0 0 0 0 0 0 0 0 0 0 0 0 0 0 0 0 0 0 0 0 0 0 0 0 0 0 0 0 0 0 0 0 0 0 0 0 0 0 0 0 0 0 0 0 0 0 0 0 0 0 0 0 0 0 0 0 0 0 0 0 0 0 0 0 0 0 0 0 0 0 0 0
0 0 0 0 0 0 0 0 0 0 0 0 0 0 0 0 0 0 0 0 0 0 0 0 0 0 0 0.0219796761404771 0 0 0 0 0 0 0 0 0 0 0 0 0 0 0.00820498854313308 0 0 0 0.242943974911087 0 0 0 0 0 0 0.0110765718458265 0.171692043451241 0 0 0.0696411653961455 0.0439728687807159 0 0 0 0 0 0.0208443863817864 0.0167749809875813 0.00724328160279464 0 0 0 0 0 0 0 0 0 0.056955707819401 0 0 0 0 0 0 0 0 0 0.00802408280607894 0 0.0111370941977515 0 0 0 0 0 0 0 0 0 0 0 0 0 0 0 0.0432060825594444 0.0403879567958955 0 0 0 0 0 0.016336354501672 0 0 0.0168399310176613 0 0 0 0 0 0.013869854538841 0 0 0 0 0 0 0 0.0264486854756295 0 0 0 0 0 0 0 0 0 0 0.0211587691761985 0 0 0.0095116274565656 0 0 0.0465165325020749 0 0 0 0 0 0 0 0.0752333831119972 0 0 0 0 0 0 0 0 0 0 0 0 0 0 0 0 0 0 0 0 0 0 0 0 0 0 0 0 0 0 0 0 0 0 0 0 0 0 0 0 0 0 0 0 0 0 0 0 0 0 0 0 0 0 0 0 0 0 0 0 0 0 0 0 0 0 0 0 0 0 0 0 0 0 0 0 0 0 0 0 0 0 0 0 0 0 0 0 0 0 0 0 0 0 0 0 0 0 0 0 0 0 0 0 0 0 0 0 0 0 0 0 0 0 0 0 0 0 0 0 0 0 0 0 0 0 0 0 0 0 0 0 0 0 0 0 0 0 0 0 0 0 0 0 0 0 0 0 0 0 0 0 0 0 0 0 0 0 0 0 0 0
0 0 0 0 0 0 0 0 0 0 0 0 0 0 0 0 0 0 0 0 0 0 0 0 0 0 0 0 0 0 0 0 0 0 0 0 0 0 0 0 0 0 0 0 0 0 0 0 0 0 0 0 0 0 0 0 0 0 0 0 0 0 0 0 0 0 0 0 0 0 0 0 1 0 0 0 0 0 0 0 0 0 0 0 0 0 0 0 0 0 0 0 0 0 0 0 0 0 0 0 0 0 0 0 0 0 0 0 0 0 0 0 0 0 0 0 0 0 0 0 0 0 0 0 0 0 0 0 0 0 0 0 0 0 0 0 0 0 0 0 0 0 0 0 0 0 0 0 0 0 0 0 0 0 0 0 0 0 0 0 0 0 0 0 0 0 0 0 0 0 0 0 0 0 0 0 0 0 0 0 0 0 0 0 0 0 0 0 0 0 0 0 0 0 0 0 0 0 0 0 0 0 0 0 0 0 0 0 0 0 0 0 0 0 0 0 0 0 0 0 0 0 0 0 0 0 0 0 0 0 0 0 0 0 0 0 0 0 0 0 0 0 0 0 0 0 0 0 0 0 0 0 0 0 0 0 0 0 0 0 0 0 0 0 0 0 0 0 0 0 0 0 0 0 0 0 0 0 0 0 0 0 0 0 0 0 0 0 0 0 0 0 0 0 0 0 0 0 0 0 0 0 0 0 0 0 0 0 0 0 0 0 0 0 0 0
0 0 0 0 0 0 0 0 0 0 0 0 0 0 0 0 0 0 0 0 0 0 0 0 0 0 0 0 0 0 0 0 0 0 0 0.256706724953285 0 0 0 0 0 0 0 0 0 0 0 0 0 0 0 0 0 0 0 0 0 0 0 0 0 0 0 0 0 0 0 0 0 0 0 0 0 0 0 0 0 0 0 0 0 0.124734530434906 0.232495709839076 0 0 0 0 0 0 0 0 0 0 0 0 0 0 0 0 0 0 0 0 0 0 0 0 0 0 0 0 0 0 0 0 0 0 0 0 0 0 0 0 0 0 0 0 0 0 0 0 0 0 0 0 0 0 0 0 0 0 0 0 0 0 0 0 0 0 0 0 0 0 0 0 0 0 0 0 0 0 0 0 0 0 0 0 0 0 0 0 0 0 0 0 0 0 0 0 0 0 0 0 0 0 0 0 0 0 0.0930248643669613 0 0 0 0 0 0.161318973329217 0 0 0 0 0 0 0 0 0 0 0 0 0 0 0 0 0 0 0 0 0 0 0 0 0 0 0 0 0 0 0 0 0 0 0 0 0 0 0 0 0.0865875206900956 0 0 0 0.0451316763864592 0 0 0 0 0 0 0 0 0 0 0 0 0 0 0 0 0 0 0 0 0 0 0 0 0 0 0 0 0 0 0 0 0 0 0 0 0 0 0 0 0 0 0 0 0 0 0 0 0 0 0 0 0 0 0 0 0 0 0 0 0 0 0 0 0 0 0 0 0 0 0 0 0 0 0
0 0 0 0 0 0 0 0 0 0 0 0 0 0 0 0 0 0 0 0 0 0 0 0 0 0 0 0 0 0 0 0 0 0 0 0 0 0 0 0 0 0 0 0 0 0 0 0 0 0 0.0115341054472798 0 0 0 0 0 0 0 0 0 0 0 0 0 0.17560389958063 0 0.141821875975457 0 0 0 0 0 0 0 0 0 0 0 0 0 0 0 0 0 0 0 0 0 0 0 0 0 0 0 0 0 0 0 0 0 0 0 0 0 0.06374278437366 0 0.139925712839337 0.0287640495188135 0 0 0 0 0 0 0 0 0 0 0 0 0 0 0 0 0 0 0 0 0.0323803535039663 0 0 0 0 0 0 0 0 0 0 0 0 0 0 0 0 0 0 0 0 0 0 0 0 0.0132351640086069 0 0 0 0 0 0 0 0 0 0 0 0 0 0 0 0 0 0 0.0606623952140875 0.0249513039750107 0 0 0 0 0 0 0 0 0 0 0 0 0 0 0 0 0 0 0 0 0 0 0 0 0 0 0 0 0 0 0 0 0 0.021880065432632 0 0 0 0 0 0 0 0 0 0 0 0 0 0 0 0 0 0 0 0 0 0 0 0 0 0 0 0 0 0 0 0 0 0 0 0 0 0 0 0 0 0 0 0 0 0 0 0 0 0 0 0 0.0543013388555064 0 0.0708302566973445 0.010566641471288 0 0 0.0337836696453899 0.0688669412421718 0 0 0 0 0 0 0 0 0 0.0206349482399404 0.0265144939788779 0 0 0 0 0 0 0 0 0 0 0 0 0 0 0 0 0 0 0 0 0 0 0 0 0 0 0 0 0 0 0 0 0 0 0 0 0
0 0 0 0 0 0 0 0 0 0 0 0 0 0 0 0.00160964946642927 0 0 0 0 0 0 0 0 0 0 0 0 0 0.00300625183492565 0.00436280221402815 0 0.0175170186499356 0.128464391293061 0 0 0 0 0 0 0 0 0 0 0 0 0 0 0 0 0.0416052422005919 0 0 0 0 0 0 0.0992846170789946 0 0 0 0 0 0 0 0.00255225339605396 0 0 0 0 0 0.135693426585316 0 0 0 0 0.0410416811610144 0 0 0 0 0 0 0 0 0.0012202961549883 0 0.0019066411285451 0.00529456821521831 0 0.00242590421803148 0 0 0 0 0 0 0 0 0.0514615551162411 0.0483462579812309 0.00533699748553941 0.0218747950002288 0 0 0 0 0.0018523743859702 0 0 0 0 0 0 0 0 0 0 0 0 0 0 0 0 0 0 0 0 0 0 0 0 0 0 0 0 0 0 0.110514589640754 0 0 0 0.00292347522139514 0 0 0 0 0 0.0115356604144155 0 0.0287380677214763 0.00985135856286193 0.0781240195366128 0.112435852120696 0 0 0 0 0 0 0 0 0 0 0 0 0 0 0 0 0 0 0 0 0 0 0 0 0 0 0 0 0 0 0 0 0.00275244822234845 0 0 0 0 0 0 0.00129480172287615 0 0 0 0 0 0 0 0 0 0 0 0 0 0 0 0 0 0 0 0 0 0 0 0 0 0 0 0 0 0 0 0 0 0 0 0 0 0 0 0 0 0 0 0 0 0 0 0 0 0 0 0 0 0 0 0 0 0 0 0 0 0.0178668748549417 0 0 0.00129498751735497 0 0 0 0 0 0 0 0 0 0 0 0 0 0 0 0 0 0 0 0 0 0 0 0 0 0 0 0 0 0 0 0 0 0 0 0 0 0 0.00318249429108121 0 0 0 0 0 0 0 0 0 0 0 0 0 0 0 0 0 0.00462864660684106
0 0 0 0 0.0833056770145517 0 0 0 0 0 0 0 0.0826766594909148 0 0 0 0 0.0549517272997411 0.0243030441107553 0 0 0 0 0 0 0 0 0 0.0230208768666397 0 0 0 0 0 0 0 0 0 0 0 0 0 0 0 0 0 0 0 0 0 0 0 0 0 0 0 0 0 0 0 0 0 0 0 0 0 0 0 0 0 0 0 0 0 0 0 0 0 0 0 0 0 0 0 0 0 0 0 0.0176855173149172 0 0 0 0 0 0 0 0 0 0 0 0 0 0 0 0 0 0 0 0 0 0 0 0 0.490219379600481 0 0 0 0 0 0 0 0 0 0 0 0 0 0 0 0 0 0 0.0164339505195865 0 0 0 0 0 0 0 0 0 0 0 0 0 0 0 0 0 0 0 0 0 0 0 0 0 0 0 0 0 0 0 0 0 0.0517981201951264 0 0 0 0 0 0 0 0 0 0 0 0 0 0 0 0 0 0 0.01849584651094 0 0.0151895524030329 0 0 0 0 0 0 0 0 0 0 0 0 0 0 0 0 0 0.0521433064344448 0 0 0 0 0 0 0 0 0 0 0 0 0 0 0 0 0 0 0 0 0 0 0 0 0 0 0 0 0 0 0 0 0 0 0 0 0 0 0 0 0 0 0 0 0 0 0 0 0 0 0 0 0.0363163438096433 0 0 0.0334599984292252 0 0 0 0 0 0 0 0 0 0 0 0 0 0 0 0 0 0 0 0 0 0 0 0 0 0 0 0 0 0 0 0 0 0 0 0 0 0 0 0 0 0 0 0 0 0 0 0 0 0 0 0 0 0
0 0 0 0 0 0 0 0 0 0 0 0 0 0 0 0 0 0 0 0 0 0 0 0 0 0 0 0 0 0 0 0 0 0 0.447451040482551 0 0 0 0 0 0 0 0 0 0 0 0 0 0 0 0 0 0 0 0 0 0 0 0.0466504220745137 0 0 0 0 0 0 0 0 0 0 0 0 0.177082136456954 0 0 0 0 0 0 0 0 0 0 0 0 0 0 0 0 0 0 0 0 0 0 0 0 0 0 0 0 0 0 0 0 0 0 0.0797053055495993 0 0 0 0 0 0 0.176239360331599 0 0 0 0.0728717351047825 0 0 0 0 0 0 0 0 0 0 0 0 0 0 0 0 0 0 0 0 0 0 0 0 0 0 0 0 0 0 0 0 0 0 0 0 0 0 0 0 0 0 0 0 0 0 0 0 0 0 0 0 0 0 0 0 0 0 0 0 0 0 0 0 0 0 0 0 0 0 0 0 0 0 0 0 0 0 0 0 0 0 0 0 0 0 0 0 0 0 0 0 0 0 0 0 0 0 0 0 0 0 0 0 0 0 0 0 0 0 0 0 0 0 0 0 0 0 0 0 0 0 0 0 0 0 0 0 0 0 0 0 0 0 0 0 0 0 0 0 0 0 0 0 0 0 0 0 0 0 0 0 0 0 0 0 0 0 0 0 0 0 0 0 0 0 0 0 0 0 0 0 0 0 0 0 0 0 0 0 0 0 0 0 0 0 0 0 0 0 0 0 0 0 0 0 0 0
0 0 0 0 0 0 0 0 0 0 0 0 0 0 0 0 0 0 0 0 0 0 0 0 0 0 0 0 0 0 0 0 0 0.0200987751767866 0 0 0 0 0 0 0 0 0 0 0 0 0 0 0 0 0.119133496617145 0 0 0 0.700893348832197 0 0 0 0 0 0 0 0 0 0 0.00972133903725447 0 0 0 0 0 0.037634304988832 0 0 0 0 0.0797879199085715 0 0 0 0 0 0 0 0 0 0 0 0 0 0 0 0 0 0 0 0 0 0 0 0.011702176145159 0 0 0 0 0 0 0 0 0 0 0 0 0 0 0 0 0 0 0 0 0 0 0 0 0 0 0 0 0 0 0 0 0 0 0 0 0 0 0 0 0 0 0 0 0 0 0 0 0 0 0 0 0 0 0 0 0 0 0 0 0 0 0 0 0 0 0 0 0 0 0 0 0 0 0 0 0 0 0 0 0 0 0 0 0 0 0 0 0 0 0 0 0 0 0 0 0 0 0 0 0 0 0 0 0 0 0 0 0 0 0 0 0 0 0 0 0 0 0 0 0 0 0 0 0 0 0 0 0 0 0 0 0 0 0 0 0 0 0 0 0 0 0 0 0 0 0 0 0 0 0 0 0 0 0.0210286392940535 0 0 0 0 0 0 0 0 0 0 0 0 0 0 0 0 0 0 0 0 0 0 0 0 0 0 0 0 0 0 0 0 0 0 0 0 0 0 0 0 0 0 0 0 0 0 0 0 0 0 0 0 0 0 0 0 0 0 0 0
0 0 0 0 0 0 0 0 0 0 0 0 0 0 0 0.00338718018672284 0 0 0 0 0 0.00110014719391607 0 0 0 0 0 0.00225409001435623 0 0 0.00435510962913163 0 0 0 0 0 0 0.00305602171243015 0 0.000928564604039249 0 0 0.00155927206856145 0.000836045799499663 0 0.0351708121490086 0.0231675303772062 0 0 0.00124294630537092 0.00561033119484567 0 0 0 0 0 0.00184379604573687 0 0 0 0.0416727190515324 0.00470711920316138 0 0 0 0 0 0 0 0 0 0 0 0.0183652791044661 0 0.00286966164025028 0 0.0109152450887016 0.00385226139165851 0 0.000917852759108139 0.00376147770108055 0.00114431257747158 0 0.0797166492611493 0.00828072436475206 0.0177534935716725 0.0204784433805034 0.0908945100900754 0.00258549990308407 0.00429428045593898 0.000954177409305402 0.00193166039073189 0.00161711460587508 0.000995039715024038 0.00215495865181911 0.00419995982696438 0.00116893060910201 0.0013529421035465 0 0 0.00702839613440954 0.000929393580492274 0 0 0 0 0 0 0 0 0 0 0 0 0 0 0 0 0 0 0 0 0 0 0 0.00917853898767005 0 0.0053894079810276 0.00480881242807793 0.00975802045174407 0.00503361464767159 0.00194148723697248 0 0 0.00371452607118741 0.00215478706501667 0.000924921516916769 0.0037903578762438 0.0277217445055802 0.00881300059011032 0.108059493833361 0.174818883162108 0 0 0.18417446985325 0.00357821554025093 0.00706425530119298 0 0 0 0 0 0.0164773586907651 0 0 0 0 0 0 0 0 0 0 0 0 0 0 0 0 0 0 0 0 0 0 0 0 0 0 0 0 0 0 0 0 0 0 0 0 0 0 0 0 0 0 0 0 0 0 0 0 0 0 0 0 0 0 0 0 0 0 0 0 0 0 0 0 0 0 0.000871028496551696 0 0 0 0 0 0 0 0 0 0 0 0 0 0 0 0 0 0 0 0 0 0 0 0 0 0 0 0 0 0 0 0 0 0 0.00189022474073494 0 0 0 0 0 0 0 0 0 0 0 0 0 0 0 0 0 0 0 0 0 0 0 0 0 0 0 0 0 0 0 0 0 0.000272705564179461 0 0 0 0 0 0 0 0 0 0 0 0 0 0 0 0 0 0 0.000510195606685355 0 0 0 0 0 0 0
0 0 0 0 0 0 0 0 0 0 0 0 0 0 0 0 0 0 0 0.0193099802791767 0.0617098354317401 0 0 0 0 0 0 0 0 0 0 0 0 0 0 0 0 0 0 0 0 0 0 0 0 0 0.00919971429826314 0 0 0 0 0 0 0 0 0 0 0 0 0 0.257410890291446 0 0.191183111295154 0 0 0 0 0 0 0 0 0 0 0 0 0 0 0 0.0310589397552845 0 0 0 0 0 0 0 0 0 0 0 0 0 0 0 0 0 0 0 0 0 0 0 0 0 0 0 0 0 0 0 0 0 0 0 0 0 0 0 0 0 0 0.270094788229037 0 0.0601091606441831 0 0 0 0 0 0 0 0 0 0.0747009043939206 0 0 0 0 0 0 0 0 0 0 0 0 0 0 0 0 0 0 0 0 0 0 0 0 0 0 0 0 0 0 0 0 0 0 0 0 0 0 0 0.00932556907439626 0 0 0 0 0 0 0 0 0 0 0 0 0 0 0 0 0 0 0 0 0 0 0 0 0 0 0 0 0 0 0 0 0 0.0158971063073987 0 0 0 0 0 0 0 0 0 0 0 0 0 0 0 0 0 0 0 0 0 0 0 0 0 0 0 0 0 0 0 0 0 0 0 0 0 0 0 0 0 0 0 0 0 0 0 0 0 0 0 0 0 0 0 0 0 0 0 0 0 0 0 0 0 0 0 0 0 0 0 0 0 0 0 0 0 0 0 0 0 0 0 0 0 0 0 0 0 0 0 0 0 0 0 0 0 0 0 0 0 0 0 0 0 0 0 0
0 0 0 0 0 0 0 0 0 0 0 0 0 0 0 0 0 0 0 0 0.071701149027949 0 0 0 0 0 0 0 0 0 0 0 0 0 0 0 0 0 0 0 0 0 0 0 0 0.14046071340472 0.0569899529294983 0 0 0 0 0 0 0 0 0 0 0 0.146957893034657 0.117400772057255 0 0 0.0781260989424648 0 0 0 0 0 0.00843942870872821 0 0 0 0.00925485146898186 0.027585340267912 0 0 0 0.132241157002911 0.0500958826974745 0 0 0 0 0 0.0116031486054092 0.000952199289745602 0 0.00317109278198051 0.0093505435359349 0 0 0 0 0 0 0 0 0 0 0 0 0 0 0 0 0 0 0 0 0 0 0 0 0 0 0 0 0 0 0 0 0.0310874587847331 0 0.0104470084805693 0 0 0 0 0.00602231372239069 0 0 0 0.00253406977430251 0.0142770898505845 0 0 0 0 0 0.00897363651117248 0 0 0.00678406458900567 0 0 0.0123516046663938 0 0 0 0 0 0 0 0 0 0 0 0 0 0 0 0 0 0 0 0 0 0.0060461150591555 0 0 0 0 0 0 0 0 0 0 0.00513600659105286 0 0 0 0.00681770786422946 0 0 0 0 0 0 0 0 0 0 0 0 0 0 0 0 0 0 0 0 0.00236391578328765 0 0 0 0 0 0 0 0 0 0 0 0 0 0 0 0 0 0 0 0 0 0 0 0 0 0 0 0.0228287845675011 0 0 0 0 0 0 0 0 0 0 0 0 0 0 0 0 0 0 0 0 0 0 0 0 0 0 0 0 0 0 0 0 0 0 0 0 0 0 0 0 0 0 0 0 0 0 0 0 0 0 0 0 0 0 0 0 0 0 0 0 0 0 0 0 0 0 0 0 0 0 0 0 0 0 0 0 0 0 0 0 0 0 0 0
0 0 0 0 0 0 0 0 0 0 0 0 0 0 0 0 0 0 0 0 0 0 0 0 0 0 0 0 0 0 0 0 0 0 0 0 0 0 0 0 0 0 0 0 0 0.043745136808963 0.0405268842069708 0.0193888856802258 0 0.0319434332175068 0 0 0 0 0 0 0 0 0.0503657932544469 0 0 0 0 0.217631109864188 0 0 0 0 0 0 0 0 0.304616563217655 0.0434817008119233 0 0.0340389305546309 0 0.0676052157325858 0.0584068738709783 0 0 0 0 0 0.0067444453197714 0 0.00861113310519737 0 0 0 0 0 0 0 0 0 0 0 0 0 0 0 0 0 0 0 0 0 0 0 0 0 0 0 0 0 0 0 0 0 0 0 0 0 0 0 0 0 0 0 0.0454216499953672 0 0 0.0274722443595899 0 0 0 0 0 0 0 0 0 0 0 0 0 0 0 0 0 0 0 0 0 0 0 0 0 0 0 0 0 0 0 0 0 0 0 0 0 0 0 0 0 0 0 0 0 0 0 0 0 0 0 0 0 0 0 0 0 0 0 0 0 0 0 0 0 0 0 0 0 0 0 0 0 0 0 0 0 0 0 0 0 0 0 0 0 0 0 0 0 0 0 0 0 0 0 0 0 0 0 0 0 0 0 0 0 0 0 0 0 0 0 0 0 0 0 0 0 0 0 0 0 0 0 0 0 0 0 0 0 0 0 0 0 0 0 0 0 0 0 0 0 0 0 0 0 0 0 0 0 0 0 0 0 0 0 0 0 0 0 0 0 0 0 0 0 0 0 0 0 0 0 0 0 0 0 0 0 0 0 0 0 0
0 0 0 0 0 0 0 0 0 0 0 0 0 0 0 0 0 0 0 0 0.213529738921573 0 0 0 0 0 0 0 0 0 0 0 0 0 0 0 0 0 0 0 0 0 0 0 0 0 0 0 0 0 0 0 0 0 0 0 0 0 0 0.251839510395431 0.225645379190748 0 0 0 0 0.0098076554988513 0 0 0 0 0.0213849071268404 0 0 0 0 0 0 0.0188475240397041 0 0 0 0 0 0 0 0 0 0 0 0 0 0 0 0 0 0 0 0 0 0 0 0 0 0 0 0 0 0 0 0 0 0 0 0 0 0 0 0 0 0 0 0.0356965883874188 0 0 0 0 0 0 0 0 0 0 0 0.213822454482207 0 0 0 0.0094262419572257 0 0 0 0 0 0 0 0 0 0 0 0 0 0 0 0 0 0 0 0 0 0 0 0 0 0 0 0 0 0 0 0 0 0 0 0 0 0 0 0 0 0 0 0 0 0 0 0 0 0 0 0 0 0 0 0 0 0 0 0 0 0 0 0 0 0 0 0 0 0 0 0 0 0 0 0 0 0 0 0 0 0 0 0 0 0 0 0 0 0 0 0 0 0 0 0 0 0 0 0 0 0 0 0 0 0 0 0 0 0 0 0 0 0 0 0 0 0 0 0 0 0 0 0 0 0 0 0 0 0 0 0 0 0 0 0 0 0 0 0 0 0 0 0 0 0 0 0 0 0 0 0 0 0 0 0 0 0 0 0 0 0 0 0 0 0 0 0 0 0 0 0 0 0 0 0 0 0
0 0 0 0 0 0 0 0 0 0 0 0 0 0 0 0 0 0 0 0 0 0 0 0 0 0 0 0 0 0 0 0 0 0 0 0 0 0 0.0356712006774358 0 0 0 0.108837746950132 0.0291071847014516 0.026885361156051 0.175426025000715 0 0 0 0.298154041245743 0 0 0 0 0 0 0 0 0 0 0 0.165898331901509 0 0 0 0 0 0 0 0 0 0 0.111760013874541 0 0 0 0 0 0.018965866074727 0 0 0 0 0 0 0 0 0 0 0 0 0 0 0 0 0 0 0 0 0 0 0 0 0 0 0 0 0 0 0 0 0 0 0 0 0 0 0 0 0 0 0 0 0 0 0 0 0 0 0 0 0 0 0 0 0 0 0 0 0 0 0 0 0 0 0 0 0 0 0 0 0 0 0 0 0 0 0 0 0 0 0 0 0 0 0 0 0 0 0 0 0 0 0 0 0 0 0 0 0 0 0 0 0 0 0 0 0 0 0 0 0 0 0 0 0 0 0 0 0 0 0 0 0 0 0 0 0 0 0 0 0 0 0 0 0 0 0 0 0 0 0 0 0 0 0 0 0.0202747945207895 0 0 0 0 0 0 0 0 0 0 0 0 0 0 0 0 0 0 0 0 0 0 0 0 0 0 0 0 0 0 0 0 0 0 0 0 0 0 0 0 0 0 0 0 0 0 0 0 0 0 0 0 0 0 0 0 0 0 0 0 0 0.00901943389690441 0 0 0 0 0 0 0 0 0 0 0 0 0 0 0 0 0 0 0 0 0 0 0 0 0 0
0 0 0 0 0 0 0 0 0 0 0 0 0 0 0 0 0.0315771944470631 0 0 0 0.0612045339311173 0.0147696565900918 0 0 0 0 0 0 0 0 0 0 0 0 0 0 0 0 0 0 0 0 0 0 0 0 0 0 0 0.0716383314055205 0.0372543326100187 0 0 0.301400022234092 0 0 0 0 0 0 0 0 0 0 0 0 0 0 0 0 0 0 0 0 0 0 0.0113221937496527 0 0 0 0 0 0 0 0 0 0 0 0 0 0 0 0 0 0 0 0 0 0 0 0 0 0 0 0 0 0.108283339253544 0 0 0 0 0 0 0 0 0 0 0 0 0 0 0 0 0 0 0 0 0 0.0377666467821599 0 0 0 0 0 0 0 0 0 0 0 0 0 0 0 0 0 0 0 0 0 0 0 0 0.036252100442606 0 0 0 0 0 0 0 0 0 0.0144193822088604 0 0 0 0.0503896430411005 0 0 0 0 0.071621291599526 0.0564682055630584 0 0 0 0 0.00882764559130174 0 0 0 0.0285796676914666 0 0 0 0 0 0 0 0 0 0 0 0 0 0 0 0 0 0 0 0 0 0 0 0 0.043596733926633 0 0 0 0 0 0 0 0 0 0 0 0 0 0 0 0 0 0 0 0 0 0 0 0 0 0 0 0 0 0 0 0 0 0 0 0 0 0 0 0 0 0 0 0 0 0 0 0 0 0 0 0 0 0 0 0 0 0 0 0 0 0 0 0 0 0 0 0 0 0.0146290789321872 0 0 0 0 0 0 0 0 0 0 0 0 0 0 0 0 0 0 0 0 0 0 0 0 0 0 0 0 0 0 0 0 0 0 0 0 0 0
0 0 0 0 0 0 0 0 0 0 0 0 0 0.0287898974969459 0 0 0 0 0 0.023088573207029 0.305607098659556 0 0 0 0 0 0 0 0 0 0 0 0 0 0 0 0 0 0 0 0 0 0 0 0 0 0 0 0 0.0762839592288121 0.0290365508172672 0 0 0 0.0182309330012829 0 0 0.00983651414375861 0 0 0 0 0.013063907856901 0 0 0 0.199501166767527 0 0 0 0 0 0 0 0 0 0 0 0 0 0 0 0 0 0 0 0 0 0 0 0 0 0 0 0 0 0 0 0 0 0 0 0 0 0 0.00947726056536137 0.0239266560253588 0 0 0 0 0 0 0 0.00985940816880336 0 0 0 0 0 0 0 0 0 0 0 0 0.0505877870250443 0 0 0 0 0 0.0226733662754147 0 0 0 0 0 0 0 0 0 0 0 0 0 0 0 0 0 0 0 0.0515037145138285 0 0 0 0 0 0 0 0 0 0 0 0 0 0.0322393946470169 0.0204625594393546 0.0253506964179548 0 0 0 0 0 0 0 0 0 0 0 0 0 0 0 0 0 0 0.0122590623612375 0 0 0 0 0 0 0 0 0 0 0 0 0 0 0 0 0 0 0 0 0 0 0 0 0 0 0 0 0 0 0 0 0.0240674179923601 0 0 0 0 0 0 0 0 0 0.0141540753891845 0 0 0 0 0 0 0 0 0 0 0 0 0 0 0 0 0 0 0 0 0 0 0 0 0 0 0 0 0 0 0 0 0 0 0 0 0 0 0 0 0 0 0 0 0 0 0 0 0 0 0 0 0 0 0 0 0 0 0 0 0 0 0 0 0 0 0 0 0 0 0 0 0 0 0 0 0 0 0 0 0 0 0 0
0 0 0 0 0 0 0 0 0 0 0 0 0 0 0 0 0 0 0 0 0.0309194846212582 0 0 0 0 0 0 0 0 0 0 0 0 0 0 0 0 0 0 0 0 0 0 0 0 0 0 0 0 0 0.015660812923363 0 0 0.294471730719498 0 0 0 0 0 0 0 0 0 0 0 0.249196180843489 0 0 0 0 0 0 0 0 0 0 0 0 0 0 0 0 0 0 0 0 0 0 0 0 0 0 0 0 0 0 0 0 0 0 0 0 0 0 0 0.0133308286597596 0.0131119412693064 0.134367774188464 0 0 0 0 0 0 0.0166553120957791 0 0 0 0 0 0 0 0 0 0 0 0 0 0 0 0 0 0 0.018000552377821 0 0 0 0 0 0 0 0 0 0 0 0 0 0 0 0 0 0 0 0 0 0 0 0 0 0 0 0 0 0 0 0 0 0.0170960660233799 0 0 0 0 0.0369505847403407 0.0420934000031009 0 0 0 0 0 0 0 0 0 0 0 0 0 0 0 0 0 0 0 0 0 0 0 0 0 0 0 0 0 0 0 0 0 0.0339234334851421 0 0 0 0 0 0 0 0 0 0 0 0 0 0 0 0 0 0 0 0 0 0 0 0 0 0 0 0 0 0 0 0 0 0 0 0 0 0 0 0 0 0 0 0 0 0 0 0 0 0 0 0 0.0153592302124911 0 0.0448898809917662 0 0 0 0.0239727868450412 0 0 0 0 0 0 0 0 0 0 0 0 0 0 0 0 0 0 0 0 0 0 0 0 0 0 0 0 0 0 0 0 0 0 0 0 0 0 0 0 0 0 0 0 0 0 0 0 0
0 0 0 0 0 0 0 0 0 0 0 0 0 0 0 0 0 0 0 0 0 0 0 0 0 0 0 0.031507162616096 0 0 0 0 0 0 0 0 0 0 0 0 0 0 0 0 0 0 0.13936140821332 0 0 0 0 0 0 0 0 0 0 0 0 0 0 0 0 0 0 0 0 0 0.317647349070274 0 0 0.120065571129828 0 0 0 0 0.0991856588031545 0 0 0 0 0 0 0 0 0 0 0 0 0 0 0 0 0 0 0 0 0 0 0 0 0 0 0 0 0 0 0 0.229458081635698 0 0.0312652205954729 0 0 0 0 0 0 0 0 0 0 0 0 0 0 0 0 0 0.0315095479361571 0 0 0 0 0 0 0 0 0 0 0 0 0 0 0 0 0 0 0 0 0 0 0 0 0 0 0 0 0 0 0 0 0 0 0 0 0 0 0 0 0 0 0 0 0 0 0 0 0 0 0 0 0 0 0 0 0 0 0 0 0 0 0 0 0 0 0 0 0 0 0 0 0 0 0 0 0 0 0 0 0 0 0 0 0 0 0 0 0 0 0 0 0 0 0 0 0 0 0 0 0 0 0 0 0 0 0 0 0 0 0 0 0 0 0 0 0 0 0 0 0 0 0 0 0 0 0 0 0 0 0 0 0 0 0 0 0 0 0 0 0 0 0 0 0 0 0 0 0 0 0 0 0 0 0 0 0 0 0 0 0 0 0 0 0 0 0 0 0 0 0 0 0 0 0 0 0 0 0 0 0 0 0 0 0 0 0
0 0 0 0 0 0 0 0 0 0 0 0 0 0 0 0 0 0 0 0 0.0134810865695986 0 0 0 0 0 0 0 0 0 0 0 0 0 0 0 0 0 0 0 0 0 0 0 0 0 0.109440057291683 0 0 0 0 0 0 0 0 0 0 0 0 0 0.0272831632460067 0 0 0 0 0 0 0.330746326309523 0 0.0573782347868586 0 0.0427596221783917 0 0 0 0 0.022160749346569 0 0 0 0 0 0 0 0 0 0 0 0 0 0 0 0 0 0 0 0 0 0 0 0 0 0 0 0 0 0 0 0 0.0361697801587696 0.116018730053428 0 0 0 0 0 0 0 0 0 0 0.0573134057044045 0 0.0269506072760927 0 0 0 0 0.0416690728042698 0 0 0 0 0.118629164274404 0 0 0 0 0 0 0 0 0 0 0 0 0 0 0 0 0 0 0 0 0 0 0 0 0 0 0 0 0 0 0 0 0 0 0 0 0 0 0 0 0 0 0 0 0 0 0 0 0 0 0 0 0 0 0 0 0 0 0 0 0 0 0 0 0 0 0 0 0 0 0 0 0 0 0 0 0 0 0 0 0 0 0 0 0 0 0 0 0 0 0 0 0 0 0 0 0 0 0 0 0 0 0 0 0 0 0 0 0 0 0 0 0 0 0 0 0 0 0 0 0 0 0 0 0 0 0 0 0 0 0 0 0 0 0 0 0 0 0 0 0 0 0 0 0 0 0 0 0 0 0 0 0 0 0 0 0 0 0 0 0 0 0 0 0 0 0 0 0 0 0 0 0 0 0 0 0 0 0 0 0 0
0 0 0 0 0 0 0 0 0 0 0 0 0 0 0 0 0 0 0 0 0 0 0 0 0 0 0 0 0.106888063658651 0 0 0 0 0 0 0 0 0 0 0 0 0 0 0 0 0 0 0 0 0 0 0 0 0 0 0 0 0 0 0 0 0 0 0 0 0 0 0 0.246876036244759 0 0 0 0 0 0 0 0 0 0 0 0 0 0 0 0 0 0 0 0 0 0 0 0 0 0 0 0 0 0 0 0 0 0 0 0 0 0 0 0 0.353527533268018 0.292708366828572 0 0 0 0 0 0 0 0 0 0 0 0 0 0 0 0 0 0 0 0 0 0 0 0 0 0 0 0 0 0 0 0 0 0 0 0 0 0 0 0 0 0 0 0 0 0 0 0 0 0 0 0 0 0 0 0 0 0 0 0 0 0 0 0 0 0 0 0 0 0 0 0 0 0 0 0 0 0 0 0 0 0 0 0 0 0 0 0 0 0 0 0 0 0 0 0 0 0 0 0 0 0 0 0 0 0 0 0 0 0 0 0 0 0 0 0 0 0 0 0 0 0 0 0 0 0 0 0 0 0 0 0 0 0 0 0 0 0 0 0 0 0 0 0 0 0 0 0 0 0 0 0 0 0 0 0 0 0 0 0 0 0 0 0 0 0 0 0 0 0 0 0 0 0 0 0 0 0 0 0 0 0 0 0 0 0 0 0 0 0 0 0 0 0 0 0 0 0 0 0 0 0 0 0 0
0 0 0 0 0 0 0 0 0 0 0 0 0 0 0 0 0 0 0 0 0 0 0 0 0 0 0 0 0 0 0 0 0 0 0 0 0 0 0 0 0 0 0 0 0 0 0.0417748412554229 0 0 0 0 0 0 0 0 0 0 0 0 0 0 0 0.03486934003498 0 0 0 0 0 0 0 0 0 0.15062023706527 0 0 0.0294354574698472 0 0 0 0 0 0 0 0 0 0 0 0 0 0 0 0 0 0 0 0 0 0 0 0 0 0 0 0 0 0 0 0 0 0 0 0 0 0 0 0 0 0 0 0 0 0 0 0 0 0 0 0 0 0 0.035621957659663 0.0567312659024262 0 0.300871187195871 0.0618778156916048 0 0 0.167205926932022 0 0 0 0 0 0 0 0 0 0 0 0 0 0 0 0 0 0 0 0 0 0 0 0 0 0 0 0 0 0 0 0 0 0 0 0 0 0 0 0 0 0 0 0.0427499228229819 0 0 0 0 0 0 0 0 0 0 0 0 0 0 0 0 0 0 0 0 0 0 0 0 0 0 0 0 0 0 0 0 0 0 0 0 0 0 0 0 0 0 0 0 0 0 0 0 0 0 0 0 0 0 0 0 0 0 0 0 0 0 0 0 0 0 0 0 0 0 0 0 0 0 0 0 0 0 0 0 0 0 0 0 0 0 0 0 0 0 0 0 0 0 0 0 0 0 0 0 0 0 0 0 0 0 0 0.0782420479699107 0 0 0 0 0 0 0 0 0 0 0 0 0 0 0 0 0 0 0 0 0 0 0 0 0 0
0 0 0 0 0 0 0 0 0 0 0 0 0 0 0 0.00492354310997723 0 0 0 0 0 0 0 0 0 0 0 0.00446640799436991 0 0.0261071434387527 0.0477476807468897 0 0 0.211146813674731 0 0 0 0 0 0 0 0 0 0 0 0 0.00655563936346972 0 0 0 0 0 0 0 0.285399398597192 0 0.0279589259558882 0.0112126475368935 0 0 0 0 0 0 0 0 0 0.0438060366940432 0.0149830261298976 0 0 0 0 0 0 0 0 0 0 0 0 0 0 0 0 0 0 0 0.00440314980598632 0 0 0 0 0 0 0 0 0 0 0.0279424163430021 0.0334205170378097 0.0061395338399423 0.0248948904664376 0 0 0 0 0 0.0549571374961017 0 0 0 0 0 0 0 0 0 0 0 0.0122893791950897 0 0 0 0 0 0 0 0 0 0 0 0.012030103195842 0 0 0 0 0 0.0517616158835773 0 0 0 0 0 0 0 0 0 0.00714160356478002 0 0.0271420496164442 0.0116260435634673 0 0.0195858530399732 0 0 0 0 0 0 0 0 0 0 0 0 0 0 0 0 0 0 0 0 0 0 0 0 0 0 0 0 0 0 0 0 0.0104204326301114 0 0 0 0 0 0 0.00870399990689649 0 0 0 0 0 0 0 0 0 0 0 0 0 0 0 0 0 0 0 0 0 0 0 0 0 0 0 0 0 0 0 0 0 0 0 0 0 0 0 0 0 0 0 0 0 0 0 0 0 0 0 0 0 0 0 0 0 0 0 0 0 0 0 0 0 0 0 0 0 0 0 0 0 0 0 0 0 0 0 0 0 0 0 0 0 0 0 0 0 0 0 0 0 0 0 0 0 0 0 0 0 0 0 0 0.00323401117243407 0 0 0 0 0 0 0 0 0 0 0 0 0 0 0 0 0
0 0 0 0 0 0 0 0 0 0 0 0 0 0 0 0 0 0 0 0 0 0.0874591668720073 0 0.0346474253484251 0 0 0 0 0 0 0 0 0 0 0 0 0 0 0 0.0741386124574062 0 0 0 0.013793344920874 0 0.0230245134224791 0.0126497401646392 0 0 0 0 0.0244844884935061 0 0 0 0 0 0 0 0 0.0146530736214615 0.158954705662382 0 0.0765042003102374 0 0 0 0 0 0 0.0506379296458011 0 0 0 0 0.0830317845487135 0 0.0627533912945145 0.0798714912990217 0 0 0 0 0 0 0 0 0 0 0 0 0 0 0 0 0 0 0 0 0 0 0 0 0 0 0 0 0 0 0 0 0 0 0 0 0 0 0 0 0 0 0 0 0 0 0 0 0 0 0 0.011584411042878 0.0174766147011462 0 0.0517787012301438 0.0213066284556884 0 0 0 0 0 0 0 0 0 0 0 0 0 0 0 0 0 0 0 0 0 0 0 0 0 0 0 0 0 0 0 0 0 0 0 0 0 0 0 0 0 0 0 0 0 0 0 0 0 0 0 0 0 0 0.0240306140915079 0 0 0 0 0 0 0 0 0 0.0195314478961763 0 0 0 0 0 0 0 0 0 0 0 0.0143320542636798 0 0 0 0 0 0 0 0 0 0 0 0 0 0 0 0 0 0 0 0 0 0 0 0 0 0 0 0 0 0 0 0 0 0 0 0 0 0 0 0 0 0 0 0 0 0 0 0 0 0 0 0 0 0 0 0 0 0 0 0 0 0 0 0 0 0 0 0 0 0 0 0 0 0 0 0 0 0 0 0.0433556602573107 0 0 0 0 0 0 0 0 0 0 0 0 0 0 0 0 0 0 0 0 0 0 0 0
0 0 0 0 0 0 0 0.0434219348602179 0 0 0 0 0 0.00811059393057305 0 0.0163463783405586 0 0 0 0.00181331348657721 0.00299630126496628 0 0 0 0 0 0 0 0 0 0.00792821802412841 0 0 0 0 0 0.074602571081676 0.0521781738971295 0.00267721322275914 0 0 0 0 0 0.00323956253286634 0.0147349229747991 0.0642484997482593 0 0 0.0133132167744009 0 0 0 0 0 0 0 0 0.075304600651733 0 0.0320745996006943 0.0166628781472458 0 0 0 0 0 0 0 0 0 0 0 0 0 0 0 0.0186759029326361 0.0234869997868461 0 0 0 0 0 0.0595847873320572 0 0.288379548338845 0 0 0 0 0 0 0 0 0 0 0 0 0 0 0 0 0 0 0 0 0 0 0 0 0 0 0 0 0 0 0 0 0 0 0 0 0 0 0 0 0 0 0 0.0956701963981961 0.0493690187748235 0.0162442293211761 0 0 0 0 0 0 0.0113062231106591 0 0 0 0 0 0.00763011546617572 0 0 0 0 0 0 0 0 0 0 0 0 0 0 0 0 0 0 0 0 0 0 0 0 0 0 0 0 0 0 0 0 0 0 0 0 0 0 0 0 0 0 0 0 0 0 0 0 0 0 0 0 0 0 0 0 0 0 0 0 0 0 0 0 0 0 0 0 0 0 0 0 0 0 0 0 0 0 0 0 0 0 0 0 0 0 0 0 0 0 0 0 0 0 0 0 0 0 0 0 0 0 0 0 0 0 0 0 0 0 0 0 0 0 0 0 0 0 0 0 0 0 0 0 0 0 0 0 0 0 0 0 0 0 0 0 0 0 0 0 0 0 0 0 0 0 0 0 0 0 0 0 0 0 0 0 0 0 0 0 0 0 0 0 0 0 0 0 0 0
0 0 0 0 0 0 0 0 0 0 0 0 0.0273660596273929 0 0 0 0 0 0 0 0 0 0 0 0.150366124554792 0 0 0 0 0 0 0.0221275111996829 0.0460142636606105 0 0.0950097025161332 0 0 0 0 0 0.0302194851272079 0 0 0 0.0433424786189029 0 0 0.254336211775361 0.0228853528828578 0 0 0 0 0 0 0 0 0 0 0 0 0 0 0 0 0 0 0 0 0 0 0 0 0 0 0 0 0 0 0 0 0.0402992164680884 0.064538219258579 0 0 0.0180069317340565 0 0 0 0 0.0353120330676171 0 0 0.0463187349400121 0 0 0 0 0 0.0113045102055829 0 0 0 0 0 0 0 0 0 0 0 0 0 0 0 0 0 0 0 0 0 0 0 0 0 0 0 0 0 0 0 0 0 0 0 0 0 0 0 0 0 0 0 0 0 0 0 0 0 0 0 0 0 0 0 0 0 0 0 0 0 0 0 0 0 0 0 0 0 0 0 0 0 0 0 0 0 0 0 0 0 0 0 0 0 0 0 0 0.0201607480805338 0 0 0 0 0 0 0 0 0 0 0 0 0 0 0 0 0 0 0 0 0 0 0 0 0 0 0 0 0 0 0 0 0.0306680556095649 0 0 0 0.0155339127109901 0 0.0261904479620341 0 0 0 0 0 0 0 0 0 0 0 0 0 0 0 0 0 0 0 0 0 0 0 0 0 0 0 0 0 0 0 0 0 0 0 0 0 0 0 0 0 0 0 0 0 0 0 0 0 0 0 0 0 0 0 0 0 0 0 0 0 0 0 0 0 0 0 0 0 0 0 0 0 0 0 0 0 0 0 0 0 0 0 0 0 0 0 0
0 0 0 0 0 0 0 0 0 0 0 0 0 0 0 0 0 0 0 0 0 0 0 0 0 0 0 0 0 0 0 0 0 0 0 0 0 0 0 0 0 0 0 0 0 0 0.00726022320491568 0 0 0 0 0 0 0 0 0 0 0 0.0254125753051556 0 0 0.0281717231046826 0 0 0 0 0 0 0 0 0.0156957124267191 0 0.131692790761095 0 0 0 0 0 0 0 0 0 0 0 0.00670626520806222 0 0 0 0.0531284117831761 0 0 0 0 0 0 0 0.292658088992673 0 0.0607777482638224 0 0 0 0 0 0 0 0 0 0 0 0 0 0 0 0 0 0 0 0 0 0 0 0 0 0 0 0.0187387587135319 0 0 0 0.00703274513839233 0.00735577990263175 0 0.0182773238142798 0.0450385238089382 0.089607423210249 0.0646605963201589 0 0 0 0 0 0.0364478764593425 0 0.00874925765780094 0.0145049050869837 0 0 0 0 0 0 0 0 0 0 0 0 0 0 0 0 0 0 0 0 0 0 0 0 0 0 0 0 0 0 0 0 0 0 0 0 0 0 0 0 0 0 0 0 0 0 0 0 0 0 0 0 0 0 0 0 0 0 0 0 0 0 0 0 0 0.0122366277973742 0 0 0 0 0 0 0 0.00909586044029969 0 0 0 0 0 0 0 0 0 0 0 0 0 0 0 0 0 0 0 0 0 0 0 0 0 0 0 0 0 0 0 0 0 0 0 0 0 0 0 0 0 0 0 0 0 0 0 0 0 0 0 0 0 0 0 0 0 0 0 0 0 0 0 0 0 0 0 0 0 0 0.0117511103047249 0.0349996722949904 0 0 0 0 0 0 0 0 0 0 0 0 0 0 0 0 0 0 0 0 0 0 0 0
0 0 0 0 0 0 0 0 0 0 0 0 0 0 0 0 0 0 0 0 0 0 0 0 0 0 0 0.0606257349586518 0 0.00886803271756435 0.0136264892977208 0 0 0 0 0 0 0 0 0 0 0 0 0 0 0 0.0948869990620757 0 0 0 0.0780362220814041 0 0 0 0.232052493650094 0 0 0.063904032938855 0 0 0 0 0 0 0.00867964358933637 0 0 0.0972817125629573 0.020874542832354 0 0 0 0 0 0 0 0 0 0 0 0 0 0 0 0 0 0 0 0 0 0 0 0 0 0 0 0 0 0 0 0 0 0 0 0.0898635831080383 0.0584001310215812 0 0 0 0 0 0.036803531608131 0 0 0.0207718167567569 0 0 0 0 0 0.0845058777838061 0 0 0 0 0 0 0 0.0308191560306733 0 0 0 0 0 0 0 0 0 0 0 0 0 0 0 0 0 0 0 0 0 0 0 0 0 0 0 0 0 0 0 0 0 0 0 0 0 0 0 0 0 0 0 0 0 0 0 0 0 0 0 0 0 0 0 0 0 0 0 0 0 0 0 0 0 0 0 0 0 0 0 0 0 0 0 0 0 0 0 0 0 0 0 0 0 0 0 0 0 0 0 0 0 0 0 0 0 0 0 0 0 0 0 0 0 0 0 0 0 0 0 0 0 0 0 0 0 0 0 0 0 0 0 0 0 0 0 0 0 0 0 0 0 0 0 0 0 0 0 0 0 0 0 0 0 0 0 0 0 0 0 0 0 0 0 0 0 0 0 0 0 0 0 0 0 0 0 0 0 0 0 0 0 0 0 0 0 0 0 0 0 0 0 0 0 0 0
0 0 0 0 0 0 0 0 0 0 0 0 0 0 0 0 0 0 0 0 0.0496011469206631 0 0 0 0 0 0 0 0 0 0 0 0 0 0 0 0 0 0 0 0 0 0 0 0.0110654788717504 0.100421934288478 0.0271810255609148 0 0 0.0107412757322703 0 0 0 0 0 0 0 0 0.0648471983555999 0 0.222783635955147 0.0375368173417988 0.0109936181482448 0 0 0 0 0 0 0 0 0 0.0667720284223823 0.0270592252017633 0 0 0 0 0.256052120872569 0 0 0 0 0 0.00434606643811699 0 0 0 0 0 0 0 0 0 0 0 0 0 0 0 0 0 0 0 0 0 0 0 0 0 0 0 0 0 0 0 0 0 0 0 0 0.0122854639697963 0 0 0 0 0 0 0 0 0 0 0 0 0 0 0 0 0 0 0 0 0 0 0 0 0 0 0 0 0 0 0 0 0 0 0 0 0 0 0 0 0 0 0 0 0 0 0 0 0 0 0 0 0 0 0 0 0 0 0 0 0 0 0 0 0 0 0.0181948218494925 0 0 0 0 0 0 0 0 0 0 0 0 0 0 0 0 0 0 0 0 0 0 0 0 0 0 0 0 0 0 0 0 0.0277850348460672 0 0 0 0 0 0.0249862580264688 0 0 0 0.0273468491984765 0 0 0 0 0 0 0 0 0 0 0 0 0 0 0 0 0 0 0 0 0 0 0 0 0 0 0 0 0 0 0 0 0 0 0 0 0 0 0 0 0 0 0 0 0 0 0 0 0 0 0 0 0 0 0 0 0 0 0 0 0 0 0 0 0 0 0 0 0 0 0 0 0 0 0 0 0 0 0 0 0 0 0 0
0 0 0 0 0 0 0 0 0 0 0 0 0 0 0 0 0 0 0 0 0.00983832593871248 0 0 0 0 0 0 0 0 0 0 0 0 0 0 0 0 0 0 0 0 0 0 0 0 0.020459052002684 0.0534147116772607 0 0 0 0 0 0 0 0 0 0 0 0.0285509054763548 0.0297710205202693 0.105284658501441 0.0404564357341197 0 0.0172335716194545 0 0 0 0 0 0 0 0 0.106021897904752 0.0424529334690809 0 0 0 0.319429329297464 0 0 0 0 0 0 0 0 0 0 0 0 0 0 0 0.00561010266527295 0 0 0 0 0 0 0 0 0 0 0 0 0 0 0 0 0 0 0 0 0 0 0 0 0 0 0 0.0176077531278165 0 0 0 0 0 0 0 0 0.0488373336317241 0.0147353874369542 0 0.114454846228969 0 0 0 0 0 0.0053019130173513 0 0 0 0 0 0 0 0 0 0 0 0 0 0 0 0 0 0 0 0 0 0 0 0 0 0 0 0 0 0 0 0 0 0 0 0 0 0 0 0 0 0 0 0 0 0 0 0 0 0 0 0 0 0 0 0 0 0 0 0 0 0 0 0 0 0 0 0 0 0 0 0 0 0 0 0 0 0 0 0 0 0 0 0 0 0 0 0.00758354165974213 0 0 0 0.0129562800905771 0 0 0 0 0 0 0 0 0 0 0 0 0 0 0 0 0 0 0 0 0 0 0 0 0 0 0 0 0 0 0 0 0 0 0 0 0 0 0 0 0 0 0 0 0 0 0 0 0 0 0 0 0 0 0 0 0 0 0 0 0 0 0 0 0 0 0 0 0 0 0 0 0 0 0 0 0 0 0 0 0 0 0 0
0 0 0 0 0 0 0 0 0 0 0 0 0 0 0 0 0 0 0 0 0 0 0 0 0 0 0 0 0 0 0 0 0 0 0 0 0 0 0 0 0 0 0 0 0 0 0 0 0 0 0 0 0 0 0 0 0 0 0 0 0 0 0 0 0 0 0 0 0 0 0 0 0 0 0 0 0 0 0 0 0 0.0167634688989304 0 0 0 0 0 0.348518058125639 0 0.205730655322313 0.0391205352530741 0.097257934432773 0 0 0.0776201940418088 0.0546535740657875 0 0 0 0 0 0.0510376061103298 0.0913703896859197 0 0 0 0 0 0 0 0 0 0 0 0 0 0 0 0 0 0 0 0 0 0 0 0 0 0 0 0 0 0 0 0 0 0 0 0 0 0 0.017927584063424 0 0 0 0 0 0 0 0 0 0 0 0 0 0 0 0 0 0 0 0 0 0 0 0 0 0 0 0 0 0 0 0 0 0 0 0 0 0 0 0 0 0 0 0 0 0 0 0 0 0 0 0 0 0 0 0 0 0 0 0 0 0 0 0 0 0 0 0 0 0 0 0 0 0 0 0 0 0 0 0 0 0 0 0 0 0 0 0 0 0 0 0 0 0 0 0 0 0 0 0 0 0 0 0 0 0 0 0 0 0 0 0 0 0 0 0 0 0 0 0 0 0 0 0 0 0 0 0 0 0 0 0 0 0 0 0 0 0 0 0 0 0 0 0 0 0 0 0 0 0 0 0 0 0 0 0 0 0 0 0 0 0 0 0 0 0 0 0 0 0 0 0 0 0
0 0 0 0 0 0 0 0 0 0 0 0 0 0 0 0 0 0 0 0 0 0 0 0 0 0 0 0 0 0 0 0 0 0 0 0 0 0 0 0 0 0 0 0 0 0 0 0 0 0 0 0 0 0 0 0 0 0 0.0377208492305948 0 0 0 0 0 0 0 0 0 0 0 0 0 0 0 0 0 0 0 0 0 0 0 0.12788812779077 0 0 0.0509568050652319 0 0 0.0294204564566663 0 0 0 0 0 0 0 0.130538980491598 0.222870084265636 0.283391472160859 0 0 0 0 0 0 0 0 0 0 0 0 0 0 0 0 0 0 0 0 0 0 0 0 0 0 0 0 0 0 0 0 0 0 0 0 0.0864851922394591 0 0 0 0 0 0 0.0307280322991848 0 0 0 0 0 0 0 0 0 0 0 0 0 0 0 0 0 0 0 0 0 0 0 0 0 0 0 0 0 0 0 0 0 0 0 0 0 0 0 0 0 0 0 0 0 0 0 0 0 0 0 0 0 0 0 0 0 0 0 0 0 0 0 0 0 0 0 0 0 0 0 0 0 0 0 0 0 0 0 0 0 0 0 0 0 0 0 0 0 0 0 0 0 0 0 0 0 0 0 0 0 0 0 0 0 0 0 0 0 0 0 0 0 0 0 0 0 0 0 0 0 0 0 0 0 0 0 0 0 0 0 0 0 0 0 0 0 0 0 0 0 0 0 0 0 0 0 0 0 0 0 0 0 0 0 0 0 0 0 0 0 0 0 0 0 0 0 0 0 0 0 0 0
0 0 0 0 0 0 0 0 0 0 0 0 0 0 0 0 0 0 0 0 0 0 0 0 0 0 0 0 0 0 0 0 0 0 0 0.053318811136488 0 0 0 0 0 0 0 0 0 0 0 0 0 0 0 0 0.0200374007926038 0 0 0 0 0 0.0228099513060573 0 0 0 0 0 0 0 0 0 0 0 0 0 0 0 0.0187924305054384 0 0 0 0 0.00761347500724988 0 0 0.130343858713348 0.322275812403573 0.00644369104029313 0.0294403677683621 0 0.0256267208005388 0.0307042158963213 0.00380612602739597 0 0.00333036027397147 0 0 0 0.0749263055599359 0.0165583433140894 0.0547217163414425 0 0 0 0.00531903779885797 0.00448667698183814 0 0 0 0 0 0 0 0 0 0 0 0 0 0 0 0 0 0 0 0 0 0 0 0 0.00605260324969787 0 0 0 0 0 0 0 0 0 0 0 0 0 0 0.027124133830799 0 0 0.0127020463203478 0 0 0 0 0 0 0 0 0 0 0 0 0 0 0 0 0 0 0 0 0 0 0 0 0 0 0 0 0 0 0 0 0.00287052679493983 0 0 0 0.00357859007102498 0 0 0 0 0 0 0 0 0 0 0 0 0.0215649413908583 0 0 0 0 0 0 0 0 0 0 0 0 0 0 0 0 0 0 0 0 0 0 0 0 0 0 0 0 0 0 0 0 0 0 0 0 0 0 0 0.044498881467356 0 0 0 0.0176922107665441 0.0333607644406278 0 0 0 0 0 0 0 0 0 0 0 0 0 0 0 0 0 0 0 0 0 0 0 0 0 0 0 0 0 0 0 0 0 0 0 0 0 0 0 0 0 0 0 0 0 0 0 0 0 0 0 0 0 0 0 0 0 0 0 0 0 0 0 0 0 0 0 0 0 0 0 0 0 0 0
0 0 0 0 0 0 0 0 0 0 0 0 0 0 0 0 0 0 0 0 0 0 0 0 0 0 0 0 0 0 0 0 0 0 0 0 0 0 0.0117734534655032 0 0 0 0 0 0 0 0 0 0 0.0184816885551615 0 0 0.0696552252435144 0 0 0 0 0 0.0129417977008414 0 0 0 0 0 0 0 0 0 0 0 0 0 0 0 0.0561290119898072 0 0 0 0 0 0.0351942505212243 0.243094225472273 0 0.309950802785343 0 0.0222707311490018 0 0.0162485207405386 0.0156194110182569 0 0 0 0 0 0 0.0291208577243268 0 0 0 0 0 0 0 0 0 0 0 0 0 0 0 0 0 0 0 0 0 0 0 0 0 0 0 0 0 0 0 0.0127518843166756 0 0 0 0 0 0 0 0 0 0 0 0 0 0 0.0163721537179319 0 0 0.00982556209090835 0 0 0 0 0 0 0 0 0 0 0 0 0 0 0 0 0 0 0 0 0 0 0 0 0 0 0 0 0 0 0 0 0 0 0 0 0 0 0 0 0 0 0 0 0 0 0 0 0 0.0503595864601075 0 0 0 0 0 0 0 0 0 0 0 0 0 0 0 0 0 0 0 0 0 0 0 0 0 0 0 0 0 0 0 0 0 0 0 0 0 0 0 0 0 0 0 0.0262398800110066 0.0439709570375779 0 0 0 0 0 0 0 0 0 0 0 0 0 0 0 0 0 0 0 0 0 0 0 0 0 0 0 0 0 0 0 0 0 0 0 0 0 0 0 0 0 0 0 0 0 0 0 0 0 0 0 0 0 0 0 0 0 0 0 0 0 0 0 0 0 0 0 0 0 0 0 0 0 0 0
0 0 0 0 0 0 0 0 0 0 0 0 0 0 0 0 0 0 0 0 0 0 0 0 0 0 0 0 0 0 0 0 0 0 0 0.0518333944517528 0 0 0 0 0 0 0 0 0 0 0 0 0 0 0 0 0 0 0 0 0 0 0 0 0 0 0 0 0 0 0 0 0 0 0 0 0 0 0 0 0 0 0 0 0 0.4674350024946 0.241047268741187 0 0 0 0 0 0 0 0 0 0 0 0 0 0 0 0 0 0 0 0 0 0 0 0 0 0 0 0 0 0 0 0 0 0 0 0 0 0 0 0 0 0 0 0 0 0 0 0 0 0 0 0 0 0 0 0 0 0 0 0 0 0 0 0 0 0 0 0 0 0 0 0 0 0 0 0 0 0 0 0 0 0 0 0 0 0 0 0 0 0 0 0 0 0 0 0 0 0 0 0 0 0 0 0 0 0 0 0 0 0 0 0 0.0378812246355349 0 0 0 0 0 0 0 0 0 0 0 0 0 0 0 0 0 0 0 0 0 0 0 0 0 0 0 0 0 0 0 0 0 0 0 0 0 0 0 0.129009175834349 0 0 0 0.0284823940069294 0.0443115398356468 0 0 0 0 0 0 0 0 0 0 0 0 0 0 0 0 0 0 0 0 0 0 0 0 0 0 0 0 0 0 0 0 0 0 0 0 0 0 0 0 0 0 0 0 0 0 0 0 0 0 0 0 0 0 0 0 0 0 0 0 0 0 0 0 0 0 0 0 0 0 0 0 0 0 0
0 0 0 0 0 0 0 0 0 0 0 0 0 0 0 0.000794963277060905 0 0 0 0 0 0 0 0 0 0 0 0 0 0.000612873898222275 0.00351180076410134 0 0 0 0 0 0.00740370498746023 0.0402521629419977 0 0 0 0 0 0 0.000886393798563717 0.0053369087854761 0 0 0 0 0 0 0 0 0 0 0 0 0.0806567077855181 0 0.00332909532812244 0.000637759903947293 0 0 0 0 0 0 0 0 0 0 0 0.0147028955583314 0 0.000766221252060679 0 0.000740167634442853 0 0 0 0.00107512831006061 0 0 0 0.0705232344297169 0.176161529660386 0.126142559856728 0.134670317784023 0.00299975022574332 0.00941129245166077 0.00774907065997006 0.0279663793864334 0.0106881636370765 0.00692867961931417 0 0.00128816965136938 0 0 0 0.000822633887495581 0.0298962934402089 0.00919986527292603 0 0 0 0 0 0 0 0 0 0 0 0 0 0 0 0 0 0 0 0 0 0 0 0.00292344513688052 0 0 0.00122071431908227 0 0 0.00176355008210652 0 0 0.00390964384248214 0 0 0.00468944771356573 0.00321392083849051 0.00736517769283759 0.00678562388112955 0.115069758034491 0 0.000945561565002023 0.036304584321963 0.0082962383328134 0.00661780409403892 0.0103488389811621 0.00192888314494986 0.00293801153925567 0.000800507387250695 0 0.00708705912776088 0 0 0 0 0 0 0 0 0 0 0 0 0 0 0 0 0 0 0 0 0 0 0 0 0 0 0 0 0 0 0 0 0 0 0 0 0 0 0 0 0 0 0 0 0 0 0 0 0 0 0 0 0 0 0 0 0 0 0 0 0 0 0 0 0 0 0 0 0 0 0 0 0 0.000606792905074985 0 0 0 0 0 0 0 0 0 0 0 0 0 0 0 0 0 0 0 0 0 0 0 0 0 0 0 0.000737957985882635 0 0 0 0 0 0 0 0 0 0 0 0 0 0 0 0 0 0 0 0 0 0 0 0 0 0 0 0 0 0 0 0 0 0 0 0 0 0 0 0 0 0 0.000643006876269553 0 0 0 0 0 0 0 0 0 0 0.000648748009093388 0 0 0 0 0 0
0 0 0 0.00397686770483302 0 0 0 0 0 0 0 0 0 0 0 0 0 0 0 0 0 0 0 0 0 0 0 0 0 0.00588316083603233 0.0359636671376293 0 0 0 0 0 0.00244533707108493 0.0645920569577308 0 0 0 0 0 0 0.000603333597065171 0.0011988041813353 0 0 0 0 0 0 0 0 0.00117468761284359 0 0 0 0.015139783338449 0 0.000493671556903817 0 0 0 0 0 0 0 0 0 0 0 0 0 0.00253169587191159 0 0 0 0 0 0.00226696637161693 0.00887623303575612 0.0036002766271064 0 0.127435990276339 0 0.00945357367560274 0.0809910069049765 0.0946933530019411 0.0250878420710019 0.0404543239090275 0.0172369552902007 0.059993616799955 0.0433745880333009 0.087368224224098 0.0449378120700559 0 0.00231140739586725 0 0.00159089190896432 0.00279851299654888 0.0336743501728912 0.0203211810399817 0 0 0 0 0 0 0 0 0 0 0 0 0 0 0 0 0 0 0 0 0 0 0 0 0 0 0.0311466468769213 0 0 0.0124607790006972 0 0 0 0 0 0.00283659911361773 0.000913470253744085 0.00899621328250066 0.00131415906129605 0.0305762762447088 0 0.00326571467249083 0.0120241642377405 0.00719750858357745 0.00823343019111781 0.01011381312375 0.00146111986210665 0.00360323266936837 0.00227945346045533 0 0.00162912642403535 0 0 0 0 0 0 0 0 0 0 0 0 0 0 0 0 0 0 0 0 0 0 0 0 0 0 0 0.00120838990877048 0 0 0 0 0.000646763235262385 0 0 0 0 0 0.000536255252623666 0 0 0.000665914213413039 0 0 0 0 0 0 0 0 0 0 0 0 0 0 0 0 0 0 0 0 0 0 0 0 0.00358879010661203 0 0 0 0 0 0 0.000739192853793509 0 0 0 0 0 0 0 0 0 0.00103809788701721 0 0.00342110385452896 0.00188057887298288 0 0 0 0 0 0 0 0 0 0 0 0 0 0 0.00311164024392893 0 0 0 0 0 0 0 0 0 0 0 0 0 0 0 0 0 0 0 0 0 0 0 0 0 0 0 0 0 0 0 0 0 0.00119651506447382 0 0 0.000395929700907038 0 0 0 0 0.0005800194917758 0 0 0 0 0 0 0 0 0 0 0.00175989426551419 0 0 0 0 0 0 0.000709036319217118
0 0 0 0 0.00332905545528666 0 0 0.00963529009990598 0 0 0 0 0 0 0 0.0035702667104973 0 0 0 0 0 0 0 0 0 0 0 0 0.00287929567438597 0 0 0 0 0 0 0 0.0597599337375231 0.0771894640378959 0 0 0 0 0 0 0 0.00135106180811907 0 0 0 0 0.0027605848873809 0 0 0 0 0 0 0 0.0478724695565042 0 0 0.00217011038286171 0 0 0 0 0 0 0 0 0 0 0 0.18964547503303 0 0 0 0 0 0 0 0 0 0 0.469484892434027 0.0139426936867722 0 0.0242967081349676 0.00862510873021626 0 0 0 0.0126141193812393 0 0 0 0 0 0 0 0 0 0 0 0 0 0 0 0 0 0 0 0 0 0 0 0 0 0 0 0 0 0 0 0 0 0.00869721193291574 0 0 0.00307843647496395 0.00343629393633932 0 0.0345770775701168 0 0 0.0060757339470972 0 0 0 0 0 0 0.00980214460198315 0 0 0.00520657178597051 0 0 0 0 0 0 0 0 0 0 0 0 0 0 0 0 0 0 0 0 0 0 0 0 0 0 0 0 0 0 0 0 0 0 0 0 0 0 0 0 0 0 0 0 0 0 0 0 0 0 0 0 0 0 0 0 0 0 0 0 0 0 0 0 0 0 0 0 0 0 0 0 0 0 0 0 0 0 0 0 0 0 0 0 0 0 0 0 0 0 0 0 0 0 0 0 0 0 0 0 0 0 0 0 0 0 0 0 0 0 0 0 0 0 0 0 0 0 0 0 0 0 0 0 0 0 0 0 0 0 0 0 0 0 0 0 0 0 0 0 0 0 0 0 0 0 0 0 0 0 0 0 0 0 0 0 0 0 0 0 0 0 0 0 0 0 0 0 0 0
0 0 0 0 0 0 0 0 0 0 0 0 0 0 0 0 0 0 0 0 0 0 0 0 0 0 0 0 0 0 0.00982200210683424 0 0 0 0 0 0 0 0 0 0 0 0 0 0 0.000820310842843772 0 0 0 0 0 0 0 0 0.000963858821633742 0 0 0 0.0196623578693154 0 0.000863389027473786 0 0 0 0 0 0 0 0 0 0 0 0 0 0 0 0 0 0 0.025062079711427 0 0.00405756817319208 0.00137943915210634 0 0.119704048569639 0.0425328144570946 0.00865135407756395 0 0.125766653860789 0.196687605459153 0.0185354003338365 0.0563699926279956 0 0.0288357206003875 0.0742387376955842 0.0540886775570659 0 0 0 0.000781804756313736 0.000864975475070516 0.0664714176108535 0.0398347026433408 0 0 0 0 0 0 0 0 0 0 0 0 0 0 0 0 0 0 0 0 0 0 0 0 0 0 0 0 0 0 0 0 0 0 0 0.00548989602518174 0.000678123630084185 0.0026869109298588 0.0108215413892926 0.0595004388923109 0 0 0.0123787010802824 0 0.00253235933326467 0.00295605852372393 0 0.000956561113607394 0 0 0.00600449765287848 0 0 0 0 0 0 0 0 0 0 0 0 0 0 0 0 0 0 0 0 0 0 0 0 0 0 0 0 0 0 0 0 0 0 0 0 0 0 0 0 0 0 0 0 0 0 0 0 0 0 0 0 0 0 0 0 0 0 0 0 0 0 0 0 0 0 0 0 0 0 0 0 0 0 0 0 0 0 0 0 0 0 0 0 0 0 0 0 0 0 0 0 0 0 0 0 0 0 0 0 0 0 0 0 0 0 0 0 0 0 0 0 0 0 0 0 0 0 0 0 0 0 0 0 0 0 0 0 0 0 0 0 0 0 0 0 0 0 0 0 0 0 0 0 0 0 0 0 0 0 0 0 0 0 0 0 0 0 0 0 0 0
0 0 0 0 0 0 0 0 0 0 0 0 0 0 0 0.000483356206308887 0 0 0 0 0 0.000645200064783934 0 0 0 0 0 0 0 0 0.00172607372362244 0 0 0.000596693152959434 0 0 0 0.000821111542788034 0 0.000524668184549573 0 0 0 0.000367072995500085 0.000835782175899109 0.0035569422157196 0 0 0 0 0.00101213401975608 0 0 0 0.00198563213512849 0.00107980097336331 0 0 0.0647440828168535 0 0.0018886792444696 0 0 0 0 0 0 0 0 0 0 0.000785122569683466 0 0 0 0.00427337767521042 0 0 0 0 0.000509921580571155 0.00360657173079608 0.000983732789907186 0 0.0948075358946494 0.0368918635070299 0.00227837393670219 0.0933016408143291 0 0.0330453727115741 0.0169700396382329 0.0180778511501954 0 0.00810316018222765 0.0135048786954373 0.0010036184691091 0.00633902855883494 0.00105424369208281 0.000966949090622522 0.00271074063220306 0.00528695610548601 0.106889808392365 0.0615043283594651 0 0 0 0 0 0 0 0 0 0 0 0 0 0 0 0 0 0 0 0 0 0 0 0.00402131774603815 0 0 0 0 0 0 0 0 0.00178867794824305 0 0 0.0116576846659317 0.00175807931587514 0.0237000757401111 0.0176682213380253 0.195352044567197 0 0.00440672859313462 0.0501988241187117 0.00778144340040812 0.013762989557894 0.0325000845034439 0.00336646419097838 0.0144943707242484 0.00343931865058617 0 0.0133178577805588 0.00134971134575573 0 0 0 0 0 0 0 0 0 0 0 0 0 0 0 0 0 0 0 0 0 0 0 0 0 0 0 0 0 0 0 0 0 0 0 0 0 0 0 0 0 0 0 0 0 0 0 0 0 0 0 0 0 0 0 0 0 0 0 0 0 0 0 0 0 0 0 0 0 0 0 0 0.000783224968080301 0 0 0 0 0 0 0 0 0 0 0 0 0 0 0 0 0 0 0 0 0 0 0 0 0 0 0 0.000825008118248575 0 0 0 0 0 0 0 0 0 0 0 0 0 0 0 0 0 0 0 0 0 0 0 0 0 0 0 0 0 0 0 0 0 0.000310233787183618 0 0 0 0 0 0 0 0.000493090932701682 0.00168304690681236 0 0 0 0 0 0 0 0 0 0 0.00151158620868059 0 0 0.000667569262734584 0 0 0
0 0 0 0 0 0 0 0 0 0 0 0 0 0 0 0 0 0 0 0 0 0 0 0 0 0 0 0 0 0 0 0 0 0 0 0 0 0 0 0 0 0 0 0 0 0 0 0 0 0 0 0 0 0 0 0 0 0 0.00328572075764397 0 0 0 0 0 0 0 0 0 0 0 0 0 0 0 0 0 0 0 0 0.0195811548489676 0 0.000797633569275058 0 0 0.00376772992725898 0.0174380573402283 0 0.260330147309518 0.0589568607042788 0 0.0754628804529181 0.236606501474487 0 0.0617653696106838 0.0116895449539208 0.00292861801076529 0 0 0 0 0 0.107730370425766 0.118800853567361 0 0 0 0 0 0 0 0 0 0 0 0 0 0 0 0 0 0 0 0 0 0 0 0 0 0 0 0 0 0 0 0 0 0 0 0 0 0 0.01180916532971 0.00392410012345114 0 0 0.0032064170642224 0 0 0.00191887452954493 0 0 0 0 0 0 0 0 0 0 0 0 0 0 0 0 0 0 0 0 0 0 0 0 0 0 0 0 0 0 0 0 0 0 0 0 0 0 0 0 0 0 0 0 0 0 0 0 0 0 0 0 0 0 0 0 0 0 0 0 0 0 0 0 0 0 0 0 0 0 0 0 0 0 0 0 0 0 0 0 0 0 0 0 0 0 0 0 0 0 0 0 0 0 0 0 0 0 0 0 0 0 0 0 0 0 0 0 0 0 0 0 0 0 0 0 0 0 0 0 0 0 0 0 0 0 0 0 0 0 0 0 0 0 0 0 0 0 0 0 0 0 0 0 0 0 0 0 0 0 0 0 0 0 0 0 0 0 0 0 0 0 0 0 0 0 0
0 0 0 0 0 0 0 0 0 0 0 0 0 0 0 0 0 0 0 0 0 0 0 0 0 0 0.00103315604022856 0 0 0 0 0 0 0 0 0 0 0 0 0 0 0 0 0 0.00422459383314987 0.00230894659338014 0 0 0 0 0 0 0 0 0.00294442945099759 0 0 0 0.00989947339760188 0 0 0 0 0 0 0 0 0 0 0 0 0 0 0 0.00625986395722996 0 0 0 0 0.00675428906795306 0 0 0 0 0.0214427016091762 0.0510076487316136 0 0.0445025610230643 0.0549214652794111 0.136889123043349 0 0.168992594420366 0 0.316386376980058 0.0174886430833519 0 0 0 0 0.00255647104476047 0.0175281844143646 0.0142590984506344 0.0438161258234709 0 0 0 0.0014552527499107 0 0 0 0 0 0 0 0 0 0 0 0 0 0 0 0 0 0 0 0 0 0 0 0 0 0 0 0 0 0 0 0 0 0 0.00771606804164071 0.0135031452391958 0 0 0.00564746050612048 0 0 0 0 0.0230159775630188 0.0095082132436412 0 0.00341538872109289 0 0 0 0 0 0 0 0 0 0 0 0 0 0 0 0 0 0 0 0 0 0 0 0 0 0 0 0.00482285919751591 0 0 0 0 0.00293142773308284 0 0 0 0 0 0 0 0 0 0 0 0 0 0 0 0 0 0 0 0 0 0 0 0 0 0 0 0 0 0 0 0 0 0 0 0 0 0 0 0 0 0 0 0 0 0 0 0 0 0 0 0 0 0 0 0 0 0 0 0 0 0 0 0 0 0 0 0 0 0 0 0 0 0 0 0 0 0 0 0 0 0 0 0 0 0 0 0 0 0 0 0 0 0 0 0 0 0 0 0 0 0 0.00476846076061925 0 0 0 0 0 0 0 0 0 0 0 0 0 0 0 0 0 0 0 0 0 0 0 0 0 0
0 0 0 0 0 0 0 0 0 0 0 0 0 0 0 0 0 0 0 0 0 0 0 0 0 0 0 0 0 0 0 0 0 0 0 0 0 0 0 0 0 0 0 0 0 0 0 0 0 0 0 0 0 0 0 0 0 0 0.00171228993179914 0 0 0 0 0 0 0 0 0 0 0 0 0 0 0 0 0 0 0 0 0.0130715287193606 0 0.000985538339100384 0 0 0.0137437845480153 0.0169183262936019 0 0.105355568837638 0.045544144564739 0.334109420617363 0.131551001223297 0 0 0.0628496011945094 0.00421355041799915 0 0 0 0 0 0.00459296593470828 0.0710251616182557 0.150330395811512 0 0 0 0 0 0 0 0 0 0 0 0 0 0 0 0 0 0 0 0 0 0 0 0 0 0 0 0 0 0 0 0 0 0 0 0 0 0.00595822200225689 0.0124284540919631 0.00469190594636629 0 0 0.00189861957368136 0 0 0.00713461487091898 0.00249745832429929 0.00496875405663896 0.0025303840103254 0 0 0 0 0 0 0 0 0 0 0 0 0 0 0 0 0 0 0 0 0 0 0 0 0 0 0 0 0 0 0 0 0 0 0 0 0 0 0 0 0 0 0 0 0 0 0 0 0 0 0 0 0 0 0 0 0 0 0 0 0 0 0 0 0 0 0 0 0.000894584127633837 0 0 0 0 0 0 0 0 0 0 0 0 0 0 0 0 0 0 0 0 0 0 0 0 0 0 0 0 0 0 0 0 0 0 0.000993724944016221 0 0 0 0 0 0 0 0 0 0 0 0 0 0 0 0 0 0 0 0 0 0 0 0 0 0 0 0 0 0 0 0 0 0 0 0 0 0 0 0 0 0 0 0 0 0 0 0 0 0 0 0 0 0 0 0 0 0 0 0
0 0 0 0.145659971248726 0 0 0 0 0 0 0 0 0 0 0 0 0 0 0 0 0 0 0 0 0 0 0 0 0 0.00462231399433724 0.0682288103001424 0 0 0 0 0 0.058701527802681 0.321810153131851 0 0 0 0 0 0 0 0 0 0 0 0 0 0 0 0 0 0 0 0 0.0065097361501174 0 0 0 0 0 0 0 0 0 0 0 0 0 0 0 0 0 0 0 0 0 0 0 0 0 0.0931488293204694 0.110582479913931 0.0157647665585121 0 0 0 0 0 0 0 0 0 0 0 0 0 0 0 0 0 0 0 0 0 0 0 0 0 0 0 0 0 0 0 0 0 0 0 0 0 0 0 0 0 0 0.0978080306679286 0 0 0.0522488762630605 0 0 0 0 0 0 0 0 0 0 0 0 0.00673318247105965 0.00661114606018514 0 0 0 0 0 0 0.00589085256345932 0.00567932355353909 0 0 0 0 0 0 0 0 0 0 0 0 0 0 0 0 0 0 0 0 0 0 0 0 0 0 0 0 0 0 0 0 0 0 0 0 0 0 0 0 0 0 0 0 0 0 0 0 0 0 0 0 0 0 0 0 0 0 0 0 0 0 0 0 0 0 0 0 0 0 0 0 0 0 0 0 0 0 0 0 0 0 0 0 0 0 0 0 0 0 0 0 0 0 0 0 0 0 0 0 0 0 0 0 0 0 0 0 0 0 0 0 0 0 0 0 0 0 0 0 0 0 0 0 0 0 0 0 0 0 0 0 0 0 0 0 0 0 0 0 0 0 0 0 0 0 0 0 0 0 0 0 0 0 0 0 0 0 0 0 0
0 0 0 0 0 0 0 0 0 0 0 0 0 0 0 0 0 0 0 0 0 0 0 0 0 0 0.0014695077111036 0 0 0 0 0 0 0 0 0 0 0 0 0 0 0 0 0 0.00554955173684286 0.00284309588253211 0 0 0 0 0 0 0 0 0 0 0 0 0.00476675960642988 0 0 0 0 0 0 0 0 0 0 0 0 0 0 0 0.0104992825703118 0 0 0 0.00223125456301399 0 0 0 0 0 0.0311382419985059 0.0699304756753301 0 0.088526767190888 0.0335331572194447 0.143265417517633 0.404555898445029 0.103237339551062 0 0 0.0377234094076701 0 0 0 0 0 0.00483393568371347 0 0.00727601487977132 0 0 0 0 0 0 0 0 0 0 0 0 0 0 0 0 0 0 0 0 0 0 0 0 0 0 0 0 0 0 0 0 0 0 0 0 0 0 0 0.0054783908196118 0 0 0.00486119866153919 0.00500226022984278 0 0 0 0 0.00707630004612246 0 0.00928838810316777 0 0 0 0 0 0 0 0 0 0 0 0 0 0 0 0 0 0 0 0 0 0 0 0 0 0 0 0.00610494589355258 0 0 0 0 0 0 0 0 0 0 0 0 0 0 0 0 0 0 0 0 0 0 0 0 0 0 0 0 0 0 0 0 0 0 0 0 0 0 0 0 0 0 0 0 0 0 0 0 0 0 0 0 0 0 0 0 0 0 0 0 0 0 0 0 0 0 0 0 0 0 0 0 0 0.00276683401650654 0 0 0 0 0 0 0 0 0 0 0 0 0 0 0 0 0 0 0 0 0 0 0 0 0 0 0 0 0 0 0 0 0 0.00804157259037502 0 0 0 0 0 0 0 0 0 0 0 0 0 0 0 0 0 0 0 0 0 0 0 0 0 0
0 0 0 0 0 0 0 0 0 0 0 0 0 0 0 0 0 0 0 0 0 0 0 0 0 0 0 0 0 0.0121403291254099 0.0714905545630337 0 0 0 0 0 0 0 0 0 0 0 0 0 0 0 0 0 0 0 0 0 0 0 0 0 0 0 0.00382793106302268 0 0 0 0 0 0 0 0 0 0 0 0 0 0 0 0 0 0 0 0 0.0223641081495655 0 0 0 0 0.0263440606476694 0.1838340140702 0 0.297451125892603 0.0729376809416009 0.0353863014388733 0.0291848939121573 0.00903282746587304 0 0.0492325328233649 0 0.113111868981144 0 0 0 0 0 0.0260186233663287 0.024980123457436 0 0 0 0 0 0 0 0 0 0 0 0 0 0 0 0 0 0 0 0 0 0 0 0 0 0 0 0 0 0 0 0 0 0 0 0 0 0 0 0 0 0 0 0.0107700140882554 0.00462238928314552 0.00727062073031672 0 0 0 0 0 0 0 0 0 0 0 0 0 0 0 0 0 0 0 0 0 0 0 0 0 0 0 0 0 0 0 0 0 0 0 0 0 0 0 0 0 0 0 0 0 0 0 0 0 0 0 0 0 0 0 0 0 0 0 0 0 0 0 0 0 0 0 0 0 0 0 0 0 0 0 0 0 0 0 0 0 0 0 0 0 0 0 0 0 0 0 0 0 0 0 0 0 0 0 0 0 0 0 0 0 0 0 0 0 0 0 0 0 0 0 0 0 0 0 0 0 0 0 0 0 0 0 0 0 0 0 0 0 0 0 0 0 0 0 0 0 0 0 0 0 0 0 0 0 0 0 0 0 0 0 0 0 0 0 0 0 0 0 0 0 0 0
0 0 0 0 0 0 0 0 0 0 0 0 0 0 0 0 0 0 0 0 0 0 0 0 0 0 0 0 0 0 0.0882948478627908 0 0 0 0 0 0 0 0 0 0 0 0 0 0 0 0 0 0 0 0 0 0 0 0 0 0 0 0.0135118338361115 0 0 0 0 0 0 0 0 0 0 0 0 0 0 0 0 0 0 0 0 0.0256653439561189 0 0.0774718285624652 0.0161446852004267 0 0 0.154111819026103 0 0.353218191748884 0.00883449174632046 0.0144494713267016 0 0 0 0 0.184357088044431 0 0 0.0222882910249301 0 0 0 0 0 0 0 0 0 0 0 0 0 0 0 0 0 0 0 0 0 0 0 0 0 0 0 0 0 0 0 0 0 0 0 0 0 0.0153218302689862 0 0 0 0.00445902217397148 0 0 0.0154767659577554 0 0 0.00639448926400338 0 0 0 0 0 0 0 0 0 0 0 0 0 0 0 0 0 0 0 0 0 0 0 0 0 0 0 0 0 0 0 0 0 0 0 0 0 0 0 0 0 0 0 0 0 0 0 0 0 0 0 0 0 0 0 0 0 0 0 0 0 0 0 0 0 0 0 0 0 0 0 0 0 0 0 0 0 0 0 0 0 0 0 0 0 0 0 0 0 0 0 0 0 0 0 0 0 0 0 0 0 0 0 0 0 0 0 0 0 0 0 0 0 0 0 0 0 0 0 0 0 0 0 0 0 0 0 0 0 0 0 0 0 0 0 0 0 0 0 0 0 0 0 0 0 0 0 0 0 0 0 0 0 0 0 0 0 0 0 0 0 0 0 0 0 0 0 0 0 0
0 0 0 0 0 0 0 0 0 0 0 0 0 0 0 0 0 0 0 0 0 0 0 0 0 0 0 0 0 0 0 0 0 0 0 0 0 0 0 0 0 0 0 0 0 0 0 0 0 0 0 0 0 0 0 0 0 0 0.030429533748562 0 0 0 0 0 0 0 0 0 0 0 0 0 0 0 0 0.239437796910007 0 0 0 0 0.0230134608428362 0.019783411198207 0 0 0.00922426496186654 0 0 0 0.0644778340748849 0 0 0 0 0 0 0 0 0.0841216776253303 0.106000265264916 0 0 0 0 0 0 0 0 0 0 0 0 0 0 0 0 0 0 0 0 0 0 0 0 0 0 0 0 0 0 0 0 0 0 0 0.0295305375278831 0.261905342469428 0.0602031376005686 0 0 0 0 0 0.0463701080924699 0 0.00835839603825799 0.0171442336447828 0 0 0 0 0 0 0 0 0 0 0 0 0 0 0 0 0 0 0 0 0 0 0 0 0 0 0 0 0 0 0 0 0 0 0 0 0 0 0 0 0 0 0 0 0 0 0 0 0 0 0 0 0 0 0 0 0 0 0 0 0 0 0 0 0 0 0 0 0 0 0 0 0 0 0 0 0 0 0 0 0 0 0 0 0 0 0 0 0 0 0 0 0 0 0 0 0 0 0 0 0 0 0 0 0 0 0 0 0 0 0 0 0 0 0 0 0 0 0 0 0 0 0 0 0 0 0 0 0 0 0 0 0 0 0 0 0 0 0 0 0 0 0 0 0 0 0 0 0 0 0 0 0 0 0 0 0 0 0 0 0 0 0 0 0 0 0 0 0 0
0 0 0 0 0 0 0 0 0 0 0 0 0 0 0 0 0 0 0 0 0 0 0 0 0 0 0 0 0 0 0 0 0 0 0 0 0 0 0 0 0 0 0 0 0 0 0 0 0 0 0 0 0 0 0 0 0 0 0.0230520628269048 0 0 0 0 0 0 0 0 0 0 0 0 0 0 0 0 0 0 0 0 0 0.106945963349299 0.177956931021506 0 0 0 0.0249313749797904 0 0 0.0291876846211539 0 0 0 0 0 0 0.0701007200862347 0.228970128060835 0 0.0550774105918916 0 0 0 0 0 0 0 0 0 0 0 0 0 0 0 0 0 0 0 0 0 0 0 0 0 0 0 0 0 0 0 0 0 0 0 0 0.245896677485625 0 0 0 0 0 0 0.0223111160068884 0 0 0.0155699309698707 0 0 0 0 0 0 0 0 0 0 0 0 0 0 0 0 0 0 0 0 0 0 0 0 0 0 0 0 0 0 0 0 0 0 0 0 0 0 0 0 0 0 0 0 0 0 0 0 0 0 0 0 0 0 0 0 0 0 0 0 0 0 0 0 0 0 0 0 0 0 0 0 0 0 0 0 0 0 0 0 0 0 0 0 0 0 0 0 0 0 0 0 0 0 0 0 0 0 0 0 0 0 0 0 0 0 0 0 0 0 0 0 0 0 0 0 0 0 0 0 0 0 0 0 0 0 0 0 0 0 0 0 0 0 0 0 0 0 0 0 0 0 0 0 0 0 0 0 0 0 0 0 0 0 0 0 0 0 0 0 0 0 0 0 0 0 0 0 0 0
0 0 0 0 0 0 0 0 0 0 0 0 0 0 0 0 0 0 0 0 0 0 0 0 0 0 0 0 0 0 0 0 0 0 0 0 0 0 0 0 0 0 0 0 0 0 0 0 0 0 0 0 0 0 0 0 0 0 0.0315452662190059 0 0 0 0 0 0 0 0 0 0 0 0 0 0 0 0 0.160022703922553 0 0 0 0 0.160780478935534 0 0 0 0 0 0 0 0.0316516361186526 0 0 0 0 0 0 0 0.341123606898271 0.0651189569057882 0 0 0 0 0 0 0 0 0 0 0 0 0 0 0 0 0 0 0 0 0 0 0 0 0 0 0 0 0.0800327591080985 0 0 0 0 0 0 0 0 0 0 0 0 0 0 0 0.0164294194783561 0 0 0.0159022274910119 0.0205481504866228 0.0262657780976089 0 0 0 0 0 0 0 0 0 0 0 0 0 0 0 0 0 0 0 0 0 0 0 0 0 0 0 0 0 0 0 0 0 0.0327085333622717 0 0 0 0 0 0 0 0 0 0 0 0 0 0 0 0 0 0 0 0 0 0 0 0 0 0 0 0 0 0 0 0 0 0 0 0 0 0 0 0 0 0 0 0 0 0 0 0 0 0 0 0 0 0 0 0 0 0 0 0 0 0 0 0 0 0 0 0 0 0 0 0 0 0 0 0 0 0 0 0 0 0 0 0 0 0 0 0 0 0 0 0 0 0 0 0 0 0 0 0 0 0 0 0 0 0 0 0.0178704829762246 0 0 0 0 0 0 0 0 0 0 0 0 0 0 0 0 0 0 0 0 0 0 0 0 0 0
0 0 0 0 0 0 0 0 0 0 0 0 0 0 0 0 0 0 0 0 0 0 0 0 0 0 0 0 0 0 0 0.00552343102642665 0.147348759069524 0.0238401255631741 0.0398740786583717 0 0 0 0 0 0 0 0 0 0 0 0 0 0 0 0 0 0 0 0.0817452122576477 0 0 0 0 0 0 0 0 0 0 0 0 0 0 0 0 0.021103239859739 0 0 0.0026226832293697 0 0 0 0 0 0 0 0 0 0 0.0026252033311692 0 0.00245659327466894 0.011481513500448 0 0.00334574466867067 0 0 0 0 0 0 0 0 0 0.227460490610519 0.014547513268235 0.0625945268134321 0 0 0 0 0 0 0 0 0 0 0 0 0 0 0 0 0 0 0 0 0 0 0 0 0 0 0 0 0 0 0 0 0 0 0 0 0 0 0 0.00783977388454245 0 0 0 0 0 0.0614863635799506 0 0.119360015315965 0.0361003951830929 0.0885729849384145 0 0 0 0 0 0 0 0 0 0 0 0 0 0 0 0 0 0 0 0 0 0 0 0 0 0 0 0 0 0 0 0 0 0.00219422242832675 0 0 0 0 0 0 0.00281110346689548 0 0 0 0 0 0 0 0 0 0 0 0 0 0 0 0 0 0 0 0 0 0 0 0 0 0 0 0 0 0 0 0 0 0 0 0 0 0 0 0 0 0 0 0 0 0 0 0 0 0 0 0 0 0 0 0 0 0 0 0 0 0.0293912313942629 0 0 0 0 0 0 0 0 0 0 0 0 0 0 0 0 0 0 0 0 0 0 0 0 0 0 0 0 0 0 0 0 0 0 0 0 0 0 0 0 0 0 0 0 0 0 0 0 0 0 0 0 0 0 0 0 0 0 0 0.00567479467715487
0 0 0 0 0 0 0 0 0 0 0 0 0 0 0 0 0 0 0 0 0 0 0 0 0 0 0 0 0 0 0 0.00301489816493006 0.0261624030754676 0.0117077534859633 0.00874151018300343 0 0 0 0 0 0 0 0 0 0 0 0 0 0 0 0 0 0 0 0.0385120279326491 0 0 0.00132047499041843 0 0 0 0 0 0 0 0 0 0 0 0 0 0.0126576313600646 0 0 0 0 0 0 0 0 0 0 0 0 0.00123010688183045 0.00231581415772439 0 0.00136299055762625 0.0112297731393227 0 0.0115038431899104 0.00387233355329709 0 0.00248111060379707 0 0 0 0 0 0.114067014409782 0 0.0192510114399295 0.0848935444949263 0 0 0 0 0 0 0 0 0 0 0 0 0 0 0 0 0 0 0 0 0 0 0 0 0 0 0 0 0 0 0 0 0 0 0 0.0153329977653844 0 0 0 0.0111994221704797 0.00748747713241929 0 0 0.00438511011690097 0 0.0597089568184357 0.0185033880014881 0.148897098854063 0.0473313655182389 0.0224349133681466 0.00211963060185075 0 0 0 0 0 0 0 0 0 0 0 0 0 0 0 0 0 0 0 0 0 0 0 0 0 0 0 0 0 0 0 0 0.00746683151532622 0 0 0 0 0 0 0 0 0 0 0 0 0 0 0 0 0 0 0 0 0 0 0 0 0 0 0 0 0 0 0 0 0 0 0 0 0 0 0 0 0 0 0 0 0 0 0 0 0 0 0 0 0 0 0 0 0 0 0 0 0 0 0 0 0 0 0 0 0.14097679248812 0 0 0 0 0 0 0 0 0 0 0 0 0 0 0 0 0 0 0 0 0 0 0 0 0 0 0 0 0 0 0 0 0 0 0 0 0 0 0 0 0 0.0708359339868356 0.00715062843995409 0 0 0 0.0035299011004429 0 0 0 0 0 0 0.00119037491114697 0 0.0344362027485117 0.00139382080505209 0 0.00864386920032529 0.0326510428362341
0 0 0 0 0 0 0 0 0 0 0 0 0 0 0 0 0 0 0 0 0 0 0 0 0 0 0 0 0 0 0 0 0 0.00148490679574801 0 0 0 0 0 0 0 0 0 0 0 0 0 0 0 0 0 0 0 0 0.00338663720886466 0 0 0 0.00847075447235346 0 0 0 0 0 0 0 0 0 0 0 0 0.00185230641531452 0 0 0 0 0 0 0 0.00460690572675782 0 0.0010571413791156 0 0 0.0356116219761238 0.0221979952909047 0 0.0834376663384606 0.180858835990325 0.102168705327463 0.00745480420706758 0.0477012676313538 0 0 0.00815129262300713 0 0 0 0 0.00581140335244249 0.0153352798871253 0 0.150804074078205 0 0 0 0 0 0 0 0 0 0 0 0 0 0 0 0 0 0 0 0 0 0 0 0 0 0 0 0 0 0 0 0 0 0 0 0.00525689390695288 0 0.0337953090626663 0.0390925096899337 0.100463722237974 0 0 0.0152788608561251 0 0.00231750025276012 0.0580274930438031 0.00570482513939171 0.0372213268337903 0.0103756123396013 0 0.00377076972869908 0.00125874787821347 0 0 0 0 0 0 0 0 0 0 0 0 0 0 0 0 0 0 0 0 0 0 0 0 0 0 0 0 0 0 0 0 0 0 0 0 0 0 0 0 0 0 0 0 0 0 0 0 0 0 0 0 0 0 0 0 0 0 0 0 0 0 0 0 0 0 0 0 0 0 0 0 0 0 0 0 0 0 0 0 0 0 0 0 0 0 0 0 0 0 0 0 0 0 0 0 0 0 0 0 0 0 0 0 0 0 0 0 0 0 0 0 0 0 0 0 0 0 0 0 0 0 0 0 0 0 0 0 0 0 0 0 0 0 0 0 0 0 0 0 0 0 0.000673576029448349 0.00318448056846163 0 0 0 0 0 0 0 0 0 0 0.00233305527561862 0 0 0.000853718455928722 0 0 0
0 0 0 0 0 0 0 0 0 0 0 0 0 0 0 0 0 0 0 0 0 0 0 0 0 0 0 0 0 0 0 0 0.00169973684336719 0.00520438418986622 0 0 0 0 0 0 0 0 0 0 0 0 0 0 0 0 0 0 0 0 0.0129159744854699 0 0 0 0.00104226232673769 0 0 0 0 0 0 0 0 0 0 0 0 0.00698874448353463 0 0 0 0 0 0 0 0.00767425128710774 0 0.000829729075240647 0 0 0.0101968817668102 0.0124645035441645 0 0.0465264907061842 0.0968323835751113 0.104836088115135 0.021315212092992 0.0939455038232699 0 0.002768142859198 0.00728195950205634 0 0 0 0 0.023266985949743 0.0629251603142205 0.140321617990207 0 0 0 0 0 0 0 0 0 0 0 0 0 0 0 0 0 0 0 0 0 0 0 0 0 0 0 0 0 0 0 0 0 0 0 0 0.00147336636054087 0 0.0361141395962443 0.0175620849306014 0.0315380859609147 0.00332508532078491 0.00185066277053351 0 0 0 0.0978545761719564 0.0144509518082438 0.0971360101906013 0.0355292651779289 0.00217807499834709 0 0 0 0 0 0 0 0 0 0 0 0 0 0 0 0 0 0 0 0 0 0 0 0 0 0 0 0 0 0 0 0 0 0 0 0 0 0 0 0 0 0 0 0 0 0 0 0 0 0 0 0 0 0 0 0 0 0 0 0 0 0 0 0 0 0 0 0 0 0 0 0 0 0 0 0 0 0 0 0 0 0 0 0 0 0 0 0 0 0 0 0 0 0 0 0 0 0 0 0 0 0 0 0 0 0 0 0 0 0 0 0 0 0 0 0 0 0 0 0 0 0 0 0 0 0 0 0 0 0 0 0 0 0 0 0 0 0 0 0 0 0 0 0 0 0.00195168378288635 0 0 0 0 0 0 0 0 0 0 0 0 0 0 0 0 0
0.0239449212302412 0 0 0 0 0 0 0 0 0 0.0162423816924131 0 0 0 0 0.00302239975733272 0 0 0 0 0 0 0 0 0 0 0 0 0 0.0361153266422354 0.0541475368418032 0 0 0 0 0 0 0 0 0 0 0 0 0 0 0 0 0 0 0 0 0 0 0 0 0 0 0 0 0 0 0 0 0 0 0 0 0 0 0 0 0 0 0 0 0 0 0 0 0 0 0 0 0 0 0 0 0 0 0 0 0 0 0 0 0 0 0 0 0 0 0 0 0 0 0.101139934211081 0 0 0.00739453745875255 0 0 0 0 0 0.404306768756617 0.0101905690933077 0 0.212450075802672 0 0 0 0 0 0 0 0 0 0 0 0 0 0 0 0 0 0 0 0 0 0 0 0 0 0 0 0 0.0122935073517602 0.00359791127599047 0 0 0 0 0 0.00655567929745825 0 0 0 0 0 0 0 0 0 0 0 0 0.0556499897754504 0 0 0 0 0 0 0 0 0 0 0 0 0 0 0 0 0 0 0 0 0 0 0 0 0 0 0 0 0 0 0 0 0 0 0 0 0 0 0 0 0 0 0 0 0 0 0 0 0 0 0 0 0 0 0 0 0 0 0 0 0 0 0 0 0 0 0 0 0 0 0 0 0 0 0 0 0 0 0 0 0 0 0 0 0 0 0 0 0 0 0 0.0224237909852794 0 0 0.030524669827606 0 0 0 0 0 0 0 0 0 0 0 0 0 0 0 0 0 0 0 0 0 0 0 0 0 0 0 0 0 0 0 0 0 0 0 0 0 0 0 0 0 0 0 0 0 0 0 0 0 0 0 0 0 0
0 0 0 0 0 0 0 0 0 0 0 0 0 0 0 0.0248803524688926 0 0 0 0 0.0131630870383246 0 0 0 0 0 0 0 0 0 0.048819682622394 0 0 0 0 0 0 0 0 0 0 0 0 0 0 0 0 0 0 0 0.0496210416203851 0 0 0.0703029367020066 0 0 0 0 0 0 0 0 0 0 0 0 0 0 0 0 0 0 0 0 0 0 0.0753261436115293 0 0 0 0 0 0 0 0 0 0 0 0 0 0 0 0 0 0 0 0 0 0 0 0 0 0 0 0 0.0281086261869692 0.105341076760738 0 0 0 0 0 0 0 0 0 0 0 0 0 0.10742273426965 0.0228584445610607 0.25365019301268 0.037670622595256 0.026495779070205 0 0 0 0 0 0 0 0 0 0 0 0 0 0 0 0 0 0 0 0 0 0 0 0 0 0 0 0 0 0 0 0 0 0 0 0 0 0 0 0 0 0 0 0 0 0 0 0 0 0 0 0 0 0 0 0 0 0 0 0 0 0 0 0 0 0 0 0 0 0 0 0 0 0 0 0 0 0 0 0 0 0 0 0 0 0 0 0 0 0 0 0 0 0 0 0 0 0 0 0 0 0 0 0 0 0 0 0 0 0 0 0 0 0 0 0 0 0 0 0 0 0 0 0 0 0 0 0 0 0 0 0 0 0 0 0.0196059251374788 0 0 0.0585250264002127 0 0 0 0.0582083279422172 0 0 0 0 0 0 0 0 0 0 0 0 0 0 0 0 0 0 0 0 0 0 0 0 0 0 0 0 0 0 0 0 0 0 0 0 0 0 0 0 0 0 0 0 0 0 0 0
0.0125605254655386 0 0 0 0 0 0 0 0 0 0 0 0 0 0.0146408410274428 0.00985073024283425 0 0 0 0 0 0 0 0 0 0 0 0 0 0.0184798390795191 0.0506728191379446 0 0 0 0 0 0 0 0 0 0 0 0 0 0.00638767648271563 0 0 0 0 0.00443808324762248 0.0225975778763547 0 0 0 0 0 0 0 0 0 0 0 0 0 0 0.00306344325537128 0.00344975476710764 0 0 0 0 0 0 0 0 0 0.0238487075305329 0 0 0 0 0 0 0 0 0 0 0 0 0 0 0 0 0 0 0 0 0 0 0 0 0 0 0.0773315761374412 0.0136939470196203 0 0 0 0 0 0 0.146842099147017 0 0 0.523532646949006 0.051044256643407 0 0.0106780169225382 0 0 0 0 0 0 0 0 0 0 0 0 0 0 0 0.00496667857807178 0 0 0 0.00192078048991534 0 0 0 0 0 0 0 0 0 0 0 0 0 0 0 0 0 0 0 0 0 0 0 0 0 0 0 0 0 0 0 0 0 0 0 0 0 0 0 0 0 0 0 0 0 0 0 0 0 0 0 0 0 0 0 0 0 0 0 0 0 0 0 0 0 0 0 0 0 0 0 0 0 0 0 0 0 0 0 0 0 0 0 0 0 0 0 0 0 0 0 0 0 0 0 0 0 0 0 0 0 0 0 0 0 0 0 0 0 0 0 0 0 0 0 0 0 0 0 0 0 0 0 0 0 0 0 0 0 0 0 0 0 0 0 0 0 0 0 0 0 0 0 0 0 0 0 0 0 0 0 0 0 0 0 0 0 0 0 0 0 0 0 0 0 0 0 0 0 0 0 0 0 0 0 0 0 0
0 0 0 0 0 0 0 0 0 0 0 0 0 0 0 0 0 0 0 0 0 0 0 0 0 0 0 0 0 0 0 0 0 0 0 0 0 0 0 0 0 0 0 0 0 0 0 0 0 0 0 0 0 0.104447877620772 0 0 0.0191920547143632 0 0 0 0 0 0 0 0.0470928102393855 0.0107443378653647 0.00471377342569405 0 0 0 0 0 0 0 0 0 0 0 0 0 0 0 0 0 0 0 0 0 0 0 0.003845861857558 0 0 0 0 0 0 0 0 0 0 0 0 0 0.0712947266265127 0 0 0.0961738824626346 0 0 0 0 0 0 0 0 0 0 0.0568020660059914 0.0782639948173339 0 0 0 0 0 0 0 0 0 0 0 0 0 0 0 0 0 0 0 0 0 0 0 0 0 0 0 0 0 0 0 0 0 0 0 0 0 0 0 0 0 0 0 0 0 0 0.00864622303731656 0 0 0 0 0 0.00973248528468448 0 0 0 0 0 0 0 0 0 0 0 0 0 0 0 0 0 0 0 0 0 0 0 0 0 0 0 0 0 0 0 0 0 0 0 0 0 0 0 0 0 0 0 0 0 0 0 0 0 0 0 0 0 0 0 0 0 0 0 0 0 0 0 0 0 0 0 0 0 0 0 0 0 0 0 0 0 0 0 0 0 0 0 0 0 0 0 0.115637665872393 0 0.0498196217194559 0.0696708324771714 0 0.0906444243903432 0.00813722179905094 0.155140139783974 0 0 0 0 0 0 0 0 0 0 0 0 0 0 0 0 0 0 0 0 0 0 0 0 0 0 0 0 0 0 0 0 0 0 0 0 0 0 0 0 0 0 0 0 0 0 0 0
0 0 0 0 0 0 0 0 0 0 0 0 0 0 0 0 0 0 0 0 0 0 0 0 0 0 0.0180726930396575 0 0 0 0 0 0 0 0 0 0 0 0 0 0 0 0 0 0 0 0 0 0 0 0 0 0 0.0451710965883556 0.0125002885116936 0 0 0 0 0 0 0 0 0 0 0 0.101626120270829 0 0 0 0 0 0 0 0 0 0 0 0 0 0 0 0 0 0 0 0 0 0 0 0 0 0 0 0 0 0 0 0 0 0 0 0 0 0 0 0.202332507171763 0 0 0 0 0 0 0 0 0 0 0 0.0647026885832366 0.0892959210350892 0 0 0 0 0 0 0 0 0 0 0 0 0 0 0 0 0 0 0 0 0 0 0 0 0 0 0 0 0 0 0 0 0 0 0 0 0 0 0 0 0 0 0 0 0 0 0.0163055972232855 0 0 0 0 0 0.0608819234134792 0.0134680413693678 0 0 0 0 0 0 0 0 0 0 0 0 0 0 0 0 0 0 0 0 0 0 0 0 0 0 0 0 0 0 0 0 0 0.0249937369202345 0 0 0 0 0 0 0 0 0 0 0 0 0 0 0 0 0 0 0 0 0 0 0 0 0 0 0 0 0 0 0 0 0 0 0 0 0 0 0 0 0 0 0 0 0 0 0 0 0 0 0 0 0.13333885932347 0 0.0408178450647515 0.0146588048859614 0 0 0.0418278884814364 0.0825625366207635 0.0251252060215099 0 0 0 0 0 0 0 0 0 0.0123182454751156 0 0 0 0 0 0 0 0 0 0 0 0 0 0 0 0 0 0 0 0 0 0 0 0 0 0 0 0 0 0 0 0 0 0 0 0 0
0 0 0 0 0 0 0 0 0 0 0 0 0 0 0 0 0 0 0 0 0 0 0 0 0 0 0 0 0 0 0 0 0 0 0 0 0 0 0 0 0 0 0 0 0 0 0 0 0 0 0 0 0 0 0 0 0 0 0 0 0 0 0 0 0 0 0 0.582080862451019 0 0 0 0.382110168345218 0 0 0 0 0 0 0 0 0 0 0 0 0 0 0 0 0 0 0 0 0 0 0 0 0 0 0 0 0 0 0 0.0358089692037625 0 0 0 0 0 0 0 0 0 0 0 0 0 0 0 0 0 0 0 0 0 0 0 0 0 0 0 0 0 0 0 0 0 0 0 0 0 0 0 0 0 0 0 0 0 0 0 0 0 0 0 0 0 0 0 0 0 0 0 0 0 0 0 0 0 0 0 0 0 0 0 0 0 0 0 0 0 0 0 0 0 0 0 0 0 0 0 0 0 0 0 0 0 0 0 0 0 0 0 0 0 0 0 0 0 0 0 0 0 0 0 0 0 0 0 0 0 0 0 0 0 0 0 0 0 0 0 0 0 0 0 0 0 0 0 0 0 0 0 0 0 0 0 0 0 0 0 0 0 0 0 0 0 0 0 0 0 0 0 0 0 0 0 0 0 0 0 0 0 0 0 0 0 0 0 0 0 0 0 0 0 0 0 0 0 0 0 0 0 0 0 0 0 0 0 0 0 0 0 0 0 0 0 0 0 0 0 0 0 0 0 0
0 0 0 0 0 0 0 0 0 0 0 0 0 0 0 0 0 0 0.165916634313564 0 0 0 0 0 0 0 0 0 0 0 0 0 0 0 0 0 0 0 0 0 0 0 0 0 0 0 0 0 0 0 0 0 0 0 0 0 0 0 0 0 0 0 0 0 0 0 0 0 0.0567619776085196 0.128944594056277 0 0 0 0 0 0 0 0 0 0 0 0 0 0 0 0 0 0 0 0 0 0 0 0 0 0 0 0 0 0 0 0 0 0 0 0 0 0 0 0 0.126397768938271 0 0.159580173275755 0 0 0 0 0 0 0 0 0 0 0.362398851807613 0 0 0 0 0 0 0 0 0 0 0 0 0 0 0 0 0 0 0 0 0 0 0 0 0 0 0 0 0 0 0 0 0 0 0 0 0 0 0 0 0 0 0 0 0 0 0 0 0 0 0 0 0 0 0 0 0 0 0 0 0 0 0 0 0 0 0 0 0 0 0 0 0 0 0 0 0 0 0 0 0 0 0 0 0 0 0 0 0 0 0 0 0 0 0 0 0 0 0 0 0 0 0 0 0 0 0 0 0 0 0 0 0 0 0 0 0 0 0 0 0 0 0 0 0 0 0 0 0 0 0 0 0 0 0 0 0 0 0 0 0 0 0 0 0 0 0 0 0 0 0 0 0 0 0 0 0 0 0 0 0 0 0 0 0 0 0 0 0 0 0 0 0 0 0 0 0 0 0 0 0 0 0 0 0 0 0 0 0 0 0 0
0.00859894578341832 0 0 0 0 0 0 0 0 0 0 0 0 0 0 0 0 0 0 0 0 0 0 0 0 0 0 0 0 0 0 0 0 0 0 0 0 0 0 0 0 0 0 0 0 0 0 0 0 0 0 0 0 0 0 0 0 0 0 0 0 0 0 0 0 0 0 0.0227012168682244 0.0809032473391526 0.0474396231567917 0 0 0 0 0 0 0 0 0 0 0 0 0 0 0 0 0 0 0 0 0 0 0 0 0 0 0 0 0 0 0 0 0 0 0 0 0 0 0 0.0561649796516393 0 0 0.568226153606387 0 0 0 0 0 0 0 0.029650568970742 0.0697429069649606 0 0.0295907340980899 0.0688569574900341 0 0 0 0 0 0 0 0 0.0181246660705599 0 0 0 0 0 0 0 0 0 0 0 0 0 0 0 0 0 0 0 0 0 0 0 0 0 0 0 0 0 0 0 0 0 0 0 0 0 0 0 0 0 0 0 0 0 0 0 0 0 0 0 0 0 0 0 0 0 0 0 0 0 0 0 0 0 0 0 0 0 0 0 0 0 0 0 0 0 0 0 0 0 0 0 0 0 0 0 0 0 0 0 0 0 0 0 0 0 0 0 0 0 0 0 0 0 0 0 0 0 0 0 0 0 0 0 0 0 0 0 0 0 0 0 0 0 0 0 0 0 0 0 0 0 0 0 0 0 0 0 0 0 0 0 0 0 0 0 0 0 0 0 0 0 0 0 0 0 0 0 0 0 0 0 0 0 0 0 0 0 0 0 0 0 0 0 0 0 0 0 0 0 0
0.0453102097062714 0 0 0 0 0 0 0 0 0 0.0465976462110314 0 0 0 0.0223519490455488 0.0104007168891281 0 0 0 0 0 0 0 0 0 0 0 0 0 0.0645809766293772 0.0346690203869841 0 0 0 0 0 0 0 0 0 0 0 0 0 0.00576599122662608 0 0 0 0 0 0.0230169760009185 0 0 0 0 0 0 0 0 0 0 0 0 0 0 0 0 0 0 0 0 0 0 0 0 0 0.0378463174710416 0 0 0 0 0 0 0 0 0 0 0 0 0 0 0 0 0 0 0 0 0 0 0 0 0 0 0 0 0.36977171817971 0 0 0 0 0 0 0 0 0.336658425002706 0 0 0 0 0 0 0 0 0 0 0 0 0 0 0 0 0 0 0 0 0 0 0.00303005325065673 0 0 0 0 0 0 0 0 0 0 0 0 0 0 0 0 0 0 0 0 0 0 0 0 0 0 0 0 0 0 0 0 0 0 0 0 0 0 0 0 0 0 0 0 0 0 0 0 0 0 0 0 0 0 0 0 0 0 0 0 0 0 0 0 0 0 0 0 0 0 0 0 0 0 0 0 0 0 0 0 0 0 0 0 0 0 0 0 0 0 0 0 0 0 0 0 0 0 0 0 0 0 0 0 0 0 0 0 0 0 0 0 0 0 0 0 0 0 0 0 0 0 0 0 0 0 0 0 0 0 0 0 0 0 0 0 0 0 0 0 0 0 0 0 0 0 0 0 0 0 0 0 0 0 0 0 0 0 0 0 0 0 0 0 0 0 0 0 0 0 0 0 0 0 0 0 0 0
0.0203514043337524 0 0 0 0 0 0 0 0 0 0.022360853620454 0 0 0 0 0 0 0 0 0 0 0 0 0 0 0 0 0 0 0 0 0 0 0 0 0 0 0 0 0 0 0 0 0 0 0 0 0 0 0 0 0 0 0 0 0 0 0 0 0 0 0 0 0 0 0 0 0 0 0 0 0 0 0 0 0 0 0 0 0 0 0 0 0 0 0 0 0 0 0 0 0 0 0 0 0 0 0 0 0 0 0 0 0 0 0 0 0 0 0.0862155990004007 0.690878915553932 0 0 0 0 0 0 0 0 0 0.0284687660763078 0 0 0 0.151724461415153 0 0 0 0 0 0 0 0 0 0 0 0 0 0 0 0 0 0 0 0 0 0 0 0 0 0 0 0 0 0 0 0 0 0 0 0 0 0 0 0 0 0 0 0 0 0 0 0 0 0 0 0 0 0 0 0 0 0 0 0 0 0 0 0 0 0 0 0 0 0 0 0 0 0 0 0 0 0 0 0 0 0 0 0 0 0 0 0 0 0 0 0 0 0 0 0 0 0 0 0 0 0 0 0 0 0 0 0 0 0 0 0 0 0 0 0 0 0 0 0 0 0 0 0 0 0 0 0 0 0 0 0 0 0 0 0 0 0 0 0 0 0 0 0 0 0 0 0 0 0 0 0 0 0 0 0 0 0 0 0 0 0 0 0 0 0 0 0 0 0 0 0 0 0 0 0 0 0 0 0 0 0 0 0 0 0 0 0 0 0 0
0 0 0 0 0.0508254371108306 0 0 0 0 0 0 0 0.137292702449172 0 0 0 0 0.033627797798847 0.0148093926745883 0 0 0 0 0 0 0 0 0 0.0141191844809023 0 0 0.0100314068844296 0 0 0 0 0 0 0 0 0 0 0 0 0 0 0 0 0 0 0 0 0 0 0 0.302409815387606 0.0501305073097355 0 0 0 0 0 0 0 0 0 0 0 0 0 0 0 0 0 0 0 0 0 0 0 0 0 0 0 0 0 0 0 0 0 0 0 0 0 0 0 0 0 0 0 0 0 0 0 0 0 0 0 0 0 0 0 0 0 0 0 0 0.0950933377301403 0 0 0 0 0 0 0 0 0 0 0 0 0 0 0.010043138911486 0 0 0 0 0 0 0 0 0 0 0 0 0 0 0 0 0 0 0 0 0 0 0 0 0 0 0 0 0 0 0 0 0 0.0922374505556442 0 0 0 0 0 0 0 0 0 0 0 0 0 0 0 0 0 0 0.020328732531763 0 0.00989860763742435 0 0 0 0 0 0 0 0 0 0 0 0 0 0 0 0 0 0.0608238326196988 0 0 0 0 0 0 0 0 0 0 0 0 0 0 0 0 0 0 0 0 0 0 0 0 0 0 0 0 0 0 0 0 0 0 0 0 0 0 0 0 0 0 0 0 0 0 0 0 0 0 0 0 0.0444713181605613 0 0 0.0538573377571711 0 0 0 0 0 0 0 0 0 0 0 0 0 0 0 0 0 0 0 0 0 0 0 0 0 0 0 0 0 0 0 0 0 0 0 0 0 0 0 0 0 0 0 0 0 0 0 0 0 0 0 0 0 0
0.00642121813083465 0 0 0 0 0 0 0 0 0 0 0 0 0 0.00751666696751379 0.00548701320662524 0 0 0 0 0 0 0 0 0 0 0 0 0 0.00884784311915874 0.0322098538464698 0 0 0 0 0 0 0 0 0 0 0 0 0 0.005812881367549 0 0 0 0 0.00274513338631318 0.00555046061385001 0 0 0 0 0 0 0 0 0 0 0 0 0 0 0.0018773989634213 0.00253899917907957 0 0 0 0 0 0 0 0 0 0.00499694094921798 0 0 0 0 0 0 0 0 0 0 0 0 0 0 0 0 0 0 0 0 0 0 0 0 0 0 0.182105857653431 0 0.308405757680688 0 0 0 0 0 0.0787562608313412 0 0 0 0.0492023747103439 0 0.168814970075316 0 0 0 0 0 0 0 0 0 0 0 0 0 0 0 0.00311578793156747 0 0 0 0.00115413501163393 0 0 0 0 0 0 0 0 0.00701896164829611 0.0019446641094538 0 0 0 0 0 0.00497641297558876 0 0 0 0 0 0 0 0 0 0 0 0 0.0698194253170549 0 0 0 0 0 0 0 0 0 0 0 0 0 0 0 0 0 0 0 0 0 0 0 0 0 0 0 0 0 0 0 0 0 0 0 0 0 0 0 0 0 0 0 0 0 0 0 0 0 0 0 0 0 0 0 0 0 0 0 0 0 0 0 0 0 0 0 0 0 0 0 0 0 0 0 0 0 0 0 0 0 0 0 0 0 0 0 0 0 0 0 0.00499018092973047 0 0 0.035690801395522 0 0 0 0 0 0 0 0 0 0 0 0 0 0 0 0 0 0 0 0 0 0 0 0 0 0 0 0 0 0 0 0 0 0 0 0 0 0 0 0 0 0 0 0 0 0 0 0 0 0 0 0 0 0
0 0 0 0 0 0 0 0 0 0 0 0 0 0 0 0 0 0 0 0 0 0 0 0 0 0 0 0 0 0 0 0 0 0 0 0 0 0 0 0 0 0 0 0 0.0149808096589648 0 0 0 0 0 0 0 0 0 0 0 0 0 0 0 0 0 0 0 0 0 0 0 0 0 0 0 0 0 0 0 0 0 0 0 0 0 0 0 0 0 0 0 0 0 0 0 0 0 0 0 0 0 0 0 0 0 0 0.0290577095382669 0 0.190359970507504 0 0 0 0 0 0 0 0 0.311484256666831 0 0.0716001239636104 0.124700601369708 0 0 0 0 0 0 0 0 0 0 0 0 0 0 0 0 0 0 0 0 0 0 0 0 0 0 0 0 0 0 0 0 0 0 0 0 0 0 0 0 0 0 0 0 0 0 0 0 0.115302776983847 0 0 0 0 0 0 0 0 0 0 0 0 0 0 0 0 0 0 0 0 0 0 0 0 0 0 0 0 0 0 0 0 0 0 0 0 0 0 0 0 0 0 0 0 0 0 0 0 0 0 0 0 0 0 0 0 0 0 0 0 0 0 0 0 0 0 0 0 0 0 0 0 0 0 0 0 0 0 0 0 0 0 0 0 0 0 0 0 0 0 0 0 0 0.0651923632298771 0.0152673132346066 0 0 0 0.062054074846783 0 0 0 0 0 0 0 0 0 0 0 0 0 0 0 0 0 0 0 0 0 0 0 0 0 0 0 0 0 0 0 0 0 0 0 0 0 0 0 0 0 0 0 0 0 0 0 0 0 0
0 0 0 0 0 0 0 0 0 0 0 0 0 0 0 0 0 0 0 0 0 0 0 0 0 0 0 0 0 0 0 0 0 0 0 0 0 0 0 0 0 0 0 0 0 0 0 0 0 0 0 0 0 0 0 0 0 0 0 0 0 0 0 0 0 0 0 0 0 0 0 0 0 0 0 0 0 0 0 0 0 0 0 0 0 0 0 0 0 0 0 0 0 0 0 0 0 0 0 0 0 0 0 0 0 0 0 0 0 0 0 0 0 0 0 0.219321022491757 0 0 0.0648692775096862 0 0 0 0 0 0 0 0 0 0 0 0 0 0 0 0 0 0 0 0 0 0 0 0 0 0 0 0 0 0 0 0 0 0 0 0 0 0 0 0 0 0 0 0 0 0 0 0.0719288123723973 0 0 0 0 0 0 0 0 0 0 0 0 0 0 0 0 0 0 0 0 0 0 0 0 0 0 0 0 0 0 0 0 0 0 0 0 0 0 0 0 0 0 0 0 0 0 0 0 0 0 0 0 0 0 0 0 0 0 0 0 0 0 0 0 0 0 0 0 0 0 0 0 0 0 0 0 0 0 0 0 0 0 0 0 0 0 0 0 0 0 0 0 0 0.117094376629173 0 0 0 0 0.526786510996987 0 0 0 0 0 0 0 0 0 0 0 0 0 0 0 0 0 0 0 0 0 0 0 0 0 0 0 0 0 0 0 0 0 0 0 0 0 0 0 0 0 0 0 0 0 0 0 0 0 0
0 0 0 0 0 0 0 0 0 0 0 0 0.0247620770021948 0 0 0 0 0 0 0 0 0 0 0 0 0 0 0 0 0 0 0 0 0 0 0 0 0 0 0 0 0 0 0 0.00294458095335343 0 0 0 0 0 0 0 0 0 0 0 0.0156913165199605 0 0 0 0 0 0 0 0 0 0 0 0 0 0 0 0 0 0 0 0 0 0 0 0 0 0 0 0 0 0 0 0 0 0 0 0 0 0 0 0 0 0 0 0 0 0 0.201803060038111 0 0.0132656112685743 0 0 0 0 0 0 0 0.071986518801544 0.35601550263805 0.0415409538581332 0 0 0 0 0 0 0 0 0 0 0 0 0 0 0 0 0 0 0 0 0 0 0 0 0 0 0 0 0 0 0.011256803882901 0.00288597383486156 0 0 0 0 0 0.00890177268054637 0.00295695841821979 0 0 0 0 0 0 0 0 0 0 0 0.125412726269786 0 0 0 0 0 0 0 0 0 0 0 0 0 0 0 0 0 0 0 0 0 0 0 0 0 0 0 0 0 0 0 0 0 0 0 0 0 0 0.0134183974833815 0 0 0 0 0 0 0 0 0 0 0 0 0 0 0 0 0 0 0 0 0 0 0 0 0 0 0 0 0 0 0 0 0 0 0 0 0 0 0 0 0 0 0 0 0 0 0 0 0 0 0 0 0.0270840180240743 0 0 0.0800737283263082 0 0 0 0 0 0 0 0 0 0 0 0 0 0 0 0 0 0 0 0 0 0 0 0 0 0 0 0 0 0 0 0 0 0 0 0 0 0 0 0 0 0 0 0 0 0 0 0 0 0 0 0 0 0
0 0 0 0 0 0 0 0 0 0 0 0 0 0 0 0 0 0 0 0 0 0 0 0 0 0 0.00814545892317083 0 0 0 0 0.0169066441011869 0 0 0 0 0 0 0 0 0 0 0 0 0 0 0 0 0 0 0 0 0 0 0 0 0 0 0 0 0 0 0 0 0 0 0 0 0 0 0 0 0 0 0 0 0 0 0 0 0 0 0 0 0 0 0 0 0 0 0 0 0 0 0 0 0 0 0 0 0 0 0 0 0 0 0.108692151439044 0.0588501895155671 0 0 0 0 0 0 0 0 0.0150955351052709 0 0 0.109044798875054 0 0 0 0 0 0 0 0 0 0 0 0 0 0 0 0 0 0 0 0 0 0 0 0 0 0 0 0 0 0 0 0 0 0 0 0 0 0 0 0 0 0 0 0 0 0 0.223096835711097 0 0 0 0 0 0.0166693119168236 0 0 0 0 0 0 0 0 0 0 0 0 0 0 0 0 0 0 0 0 0 0 0 0 0 0 0 0 0 0 0 0 0 0 0 0 0 0 0 0 0 0 0 0 0 0 0 0 0 0 0 0 0 0 0 0 0 0 0 0 0 0 0 0 0 0 0 0 0 0 0 0 0 0 0 0 0 0 0 0 0 0 0 0 0 0 0 0.0736024399938802 0 0 0 0 0.218893213179004 0 0.151003421239902 0 0 0 0 0 0 0 0 0 0 0 0 0 0 0 0 0 0 0 0 0 0 0 0 0 0 0 0 0 0 0 0 0 0 0 0 0 0 0 0 0 0 0 0 0 0 0 0
0 0 0 0 0 0 0 0 0 0 0 0 0.0521405047858486 0 0 0 0 0 0 0 0 0 0.123447294387017 0 0.0490907320468343 0.0267427287405179 0.0246594715472864 0 0 0 0 0.0167271455116728 0 0 0 0 0 0 0 0 0 0 0 0 0 0 0 0 0.0238070071003343 0 0 0 0 0 0 0 0 0 0 0 0 0 0 0 0 0 0 0 0 0 0 0 0 0 0 0 0 0 0 0 0 0 0 0 0 0 0 0 0 0 0 0 0 0 0 0 0 0 0 0 0 0 0 0 0 0 0.0910260439705438 0.0493658663790215 0 0 0 0 0 0 0 0 0 0 0.0662787882114699 0 0 0 0 0 0 0 0 0 0 0 0 0 0 0 0 0 0 0 0 0 0 0 0 0 0 0 0 0 0 0 0 0 0 0 0 0 0 0 0 0 0 0 0 0 0 0 0.125498674229365 0.00992322459958916 0.019809096152035 0 0 0 0.0306371533011582 0 0 0 0 0 0 0 0 0 0 0 0 0.0495500800238506 0 0 0 0 0 0 0 0 0 0 0 0 0 0 0 0 0 0 0 0 0 0 0 0 0 0 0 0 0 0 0 0 0 0 0 0 0 0 0 0 0 0 0 0 0 0 0 0 0 0 0 0 0 0 0 0 0 0 0 0 0 0 0 0 0 0 0 0 0 0 0 0 0 0 0.0884657434164955 0 0.0717511396809302 0 0 0.0517599458412302 0 0.0293193600747997 0 0 0 0 0 0 0 0 0 0 0 0 0 0 0 0 0 0 0 0 0 0 0 0 0 0 0 0 0 0 0 0 0 0 0 0 0 0 0 0 0 0 0 0 0 0 0 0
0 0 0 0 0 0 0 0 0 0 0 0 0 0 0 0 0 0 0 0 0 0 0 0 0 0 0 0 0 0 0 0 0 0 0 0 0 0 0 0 0 0 0 0 0 0 0 0 0 0 0.0465782509925369 0 0 0 0 0 0 0 0 0 0 0 0 0 0 0 0 0 0 0 0 0.0809746512429036 0 0 0 0 0.207128187609065 0 0 0 0 0 0 0 0 0 0 0 0 0 0 0 0 0 0 0 0 0 0 0 0 0 0 0 0.314113417204835 0 0 0 0 0 0.0981702742201368 0 0.07752377216358 0 0 0 0 0 0 0 0 0 0.0811511365140889 0 0.0943603100528536 0 0 0 0 0 0 0 0 0 0 0 0 0 0 0 0 0 0 0 0 0 0 0 0 0 0 0 0 0 0 0 0 0 0 0 0 0 0 0 0 0 0 0 0 0 0 0 0 0 0 0 0 0 0 0 0 0 0 0 0 0 0 0 0 0 0 0 0 0 0 0 0 0 0 0 0 0 0 0 0 0 0 0 0 0 0 0 0 0 0 0 0 0 0 0 0 0 0 0 0 0 0 0 0 0 0 0 0 0 0 0 0 0 0 0 0 0 0 0 0 0 0 0 0 0 0 0 0 0 0 0 0 0 0 0 0 0 0 0 0 0 0 0 0 0 0 0 0 0 0 0 0 0 0 0 0 0 0 0 0 0 0 0 0 0 0 0 0 0 0 0 0 0 0 0 0 0 0 0 0 0 0 0 0 0 0 0 0 0 0 0
0 0 0 0 0 0 0 0 0 0 0 0 0 0 0 0 0 0 0 0 0 0 0 0 0 0 0 0 0 0 0 0 0 0 0 0 0 0 0 0 0 0 0 0 0 0 0 0 0 0 0 0 0 0 0 0 0 0 0 0.251012482473487 0.0633461611039754 0 0.0251843928261293 0 0 0 0 0 0.0361251469031323 0 0 0 0 0 0 0 0 0.014859698362258 0.0170716681276351 0 0 0 0 0 0 0 0 0 0 0 0 0 0 0 0 0 0 0 0 0 0 0 0 0 0.0182475913501081 0 0 0 0 0 0.0630399129099073 0 0 0 0 0 0 0 0 0 0 0 0.0662428114269433 0.24972018452691 0 0 0 0 0 0 0 0 0 0.0208833545451237 0 0 0 0 0 0 0 0 0 0 0 0 0 0 0 0 0 0 0 0 0 0 0 0 0 0 0 0 0 0 0 0 0 0 0 0 0 0 0.0104416772725618 0.0224344286282797 0 0 0 0 0 0 0 0 0 0 0 0 0 0 0 0 0 0 0 0 0 0 0 0 0 0 0 0 0 0 0 0 0 0.0494819891329311 0 0 0 0 0 0 0 0 0 0 0 0 0 0 0 0 0 0 0 0 0 0 0 0 0 0 0 0 0 0 0 0 0 0 0 0 0 0 0 0 0 0 0 0 0 0 0 0 0 0 0 0 0.00772858826807122 0 0 0.0175920862223205 0 0.00637813537010159 0.00764150558336056 0.0319086890550274 0 0 0 0 0 0 0 0 0 0 0.0206594959117366 0 0 0 0 0 0 0 0 0 0 0 0 0 0 0 0 0 0 0 0 0 0 0 0 0 0 0 0 0 0 0 0 0 0 0 0 0
0 0 0 0 0 0 0 0 0 0 0 0 0 0 0 0.0191671782352189 0 0 0 0 0 0 0 0 0 0 0 0.0628074739604446 0 0 0 0 0 0 0 0 0 0 0 0 0 0 0 0 0 0 0 0 0 0 0 0 0 0 0 0 0 0 0 0 0 0 0 0 0 0 0 0 0 0 0 0 0 0 0 0 0 0 0 0 0 0 0 0 0 0 0 0 0 0 0 0 0 0 0 0 0 0 0 0 0 0 0 0 0.306143002671036 0 0 0 0 0 0 0 0 0 0 0 0 0 0 0 0.0334960396343631 0.100154167381313 0 0.0990994067821806 0.0374532773904408 0 0 0 0 0 0 0 0 0 0 0 0 0 0 0 0 0 0 0 0 0 0 0 0 0 0 0 0 0 0 0 0 0 0 0 0 0.0163711205222588 0 0 0 0 0 0 0 0 0 0 0.0242991892666309 0 0 0 0 0 0 0 0 0 0.0136972995407342 0 0 0 0 0 0 0 0 0 0 0 0 0 0 0 0 0 0 0 0 0 0 0 0 0.030713560124031 0 0 0 0 0 0 0 0 0 0 0 0 0 0 0 0 0 0 0 0 0 0 0 0 0 0 0 0 0 0 0 0 0 0 0 0 0 0 0 0 0 0 0 0 0 0 0 0 0 0 0 0 0 0 0 0.0404385865517325 0 0 0.0472190960404879 0.0822577035368914 0 0 0 0 0 0 0 0 0 0.0467263405046254 0.0177954595756515 0.0221610982819592 0 0 0 0 0 0 0 0 0 0 0 0 0 0 0 0 0 0 0 0 0 0 0 0 0 0 0 0 0 0 0 0 0 0 0 0
0 0 0 0 0 0 0 0 0 0 0 0 0 0 0 0 0.0714541196966588 0 0.309299145054683 0 0 0 0 0 0 0 0 0 0 0 0 0 0 0 0 0 0 0 0 0 0 0 0 0 0 0 0 0 0 0 0 0 0 0 0 0 0 0 0 0.0493552716074493 0.0188079210726678 0 0 0 0 0 0 0 0.0150084460767828 0 0 0 0 0 0 0 0 0 0 0 0 0 0 0 0 0 0 0 0 0 0 0 0 0 0 0 0 0 0 0 0 0 0 0 0.0265690139936911 0 0 0 0 0.128600405427336 0.0236311614055183 0 0 0 0 0 0 0 0 0 0 0.220631447900303 0.057910131881134 0 0 0 0 0 0 0 0 0 0 0 0 0 0 0 0 0 0 0 0 0 0 0 0 0 0 0 0 0 0 0 0 0 0 0 0 0 0 0 0 0 0 0 0 0 0 0 0 0 0 0 0 0 0 0 0 0 0 0 0 0 0 0 0 0 0 0 0 0 0 0 0 0 0 0 0 0 0 0 0 0 0 0 0 0.0159498781373493 0 0 0 0 0 0 0 0 0 0 0 0 0 0 0 0 0 0 0 0 0 0 0 0 0 0 0 0 0 0 0 0 0 0 0 0 0 0 0 0 0 0 0 0 0 0 0 0 0 0 0 0 0.00528935884529516 0 0 0.00932785580150025 0 0.00696778451697198 0 0.0250786282173492 0 0 0 0 0 0 0 0 0 0 0.0161194303653107 0 0 0 0 0 0 0 0 0 0 0 0 0 0 0 0 0 0 0 0 0 0 0 0 0 0 0 0 0 0 0 0 0 0 0 0 0
0 0 0 0 0 0 0 0 0 0 0 0 0 0 0 0 0 0 0 0 0 0 0 0 0 0 0 0 0 0 0 0 0 0 0 0 0 0 0 0 0 0 0 0 0 0 0 0 0 0 0 0 0 0 0 0 0 0 0 0 0 0 0 0 0 0 0 0 0 0 0 0 0 0 0 0 0 0 0 0 0 0 0 0 0 0 0 0 0 0 0 0 0 0 0 0 0 0 0 0 0 0 0 0 0.0857303330510812 0 0 0 0 0 0.252268098504052 0 0.457182280013776 0 0 0 0 0 0 0 0.104413557089575 0 0.100405731341515 0 0 0 0 0 0 0 0 0 0 0 0 0 0 0 0 0 0 0 0 0 0 0 0 0 0 0 0 0 0 0 0 0 0 0 0 0 0 0 0 0 0 0 0 0 0 0 0 0 0 0 0 0 0 0 0 0 0 0 0 0 0 0 0 0 0 0 0 0 0 0 0 0 0 0 0 0 0 0 0 0 0 0 0 0 0 0 0 0 0 0 0 0 0 0 0 0 0 0 0 0 0 0 0 0 0 0 0 0 0 0 0 0 0 0 0 0 0 0 0 0 0 0 0 0 0 0 0 0 0 0 0 0 0 0 0 0 0 0 0 0 0 0 0 0 0 0 0 0 0 0 0 0 0 0 0 0 0 0 0 0 0 0 0 0 0 0 0 0 0 0 0 0 0 0 0 0 0 0 0 0 0 0 0 0 0 0 0 0 0 0 0 0
0 0 0 0 0 0 0 0 0 0 0 0 0 0 0 0 0 0 0 0 0 0 0.101956949369323 0 0.338193350724969 0.261532913733019 0 0 0 0 0 0.0077767886480225 0 0 0.0275295019455427 0.0491987946141032 0 0 0 0 0 0.088490173916849 0 0 0 0 0 0 0.125321527048172 0 0 0 0 0 0 0 0 0 0 0 0 0 0 0 0 0 0 0 0 0 0 0 0 0 0 0 0 0 0 0 0 0 0 0 0 0 0 0 0 0 0 0 0 0 0 0 0 0 0 0 0 0 0 0 0 0 0 0 0 0 0 0 0 0 0 0 0 0 0 0 0 0 0 0 0 0 0 0 0 0 0 0 0 0 0 0 0 0 0 0 0 0 0 0 0 0 0 0 0 0 0 0 0 0 0 0 0 0 0 0 0 0 0 0 0 0 0 0 0 0 0 0 0 0 0 0 0 0 0 0 0 0 0 0 0 0 0 0 0 0 0 0 0 0 0 0 0 0 0 0 0 0 0 0 0 0 0 0 0 0 0 0 0 0 0 0 0 0 0 0 0 0 0 0 0 0 0 0 0 0 0 0 0 0 0 0 0 0 0 0 0 0 0 0 0 0 0 0 0 0 0 0 0 0 0 0 0 0 0 0 0 0 0 0 0 0 0 0 0 0 0 0 0 0 0 0 0 0 0 0 0 0 0 0 0 0 0 0 0 0 0 0 0 0 0 0 0 0 0 0 0 0 0 0 0 0 0 0 0 0 0 0 0 0 0 0
0 0 0 0 0 0 0 0 0 0 0 0 0 0.0114766887822838 0.01517695877975 0.12069165835924 0 0 0 0 0 0 0 0 0 0 0 0 0 0.0139418683411221 0.163962009892337 0 0 0 0 0 0 0 0 0 0 0 0 0 0 0.0092229583567598 0 0 0 0 0 0 0 0 0 0 0 0 0.0728932723399619 0 0 0 0 0 0 0 0 0 0 0 0 0 0 0 0 0.0168049305897454 0 0 0 0 0 0 0 0 0.0229465491410982 0 0.0256148571800728 0 0.0448352763334634 0 0 0 0 0 0 0 0 0 0.027260052931539 0 0 0 0 0 0 0 0 0 0 0 0 0 0 0 0 0 0 0 0 0 0 0 0 0 0 0 0 0 0 0 0 0 0 0 0 0.210391149319953 0.103386274821837 0.00485829417774918 0 0 0 0 0.0410625650219996 0 0.016197248797679 0.0310335956860979 0.0229730182627867 0.0252707728845246 0 0 0 0 0 0 0 0 0 0 0 0 0 0 0 0 0 0 0 0 0 0 0 0 0 0 0 0 0 0 0 0 0 0 0 0 0 0 0 0 0 0 0 0 0 0 0 0 0 0 0 0 0 0 0 0 0 0 0 0 0 0 0 0 0 0 0 0 0 0 0 0 0 0 0 0 0 0 0 0 0 0 0 0 0 0 0 0 0 0 0 0 0 0 0 0 0 0 0 0 0 0 0 0 0 0 0 0 0 0 0 0 0 0 0 0 0 0 0 0 0 0 0 0 0 0 0 0 0 0 0 0 0 0 0 0 0 0 0 0 0 0 0 0 0 0 0 0 0 0 0 0 0 0 0 0 0 0 0 0 0 0 0 0 0 0 0 0
0 0 0 0 0 0 0 0 0 0 0 0 0 0 0 0 0 0 0 0 0 0 0 0 0.0648097772820238 0 0 0 0 0 0 0 0 0 0 0 0 0 0 0 0 0 0 0 0.0647345370652136 0 0 0 0 0 0 0 0 0 0 0 0 0 0 0 0 0 0 0 0 0.0521263013373777 0 0 0 0 0 0 0 0 0 0 0 0 0 0 0 0.0139529763674446 0.0157621315328548 0 0 0 0 0 0 0 0 0 0 0 0 0 0 0 0 0 0 0 0 0 0 0 0 0 0 0 0 0 0 0 0 0 0 0 0 0 0 0 0 0 0 0 0 0 0 0 0 0 0 0 0 0 0 0 0 0 0 0 0 0 0 0 0 0 0 0 0 0 0 0 0 0 0 0 0 0 0 0 0 0 0 0 0 0.197901939123223 0.0826863073188311 0.0367005862001339 0 0 0 0 0 0 0 0 0.110159005844251 0 0 0 0.161752464277634 0 0 0 0 0 0.070793956987637 0 0 0 0 0 0 0 0 0 0 0 0 0 0 0 0 0 0 0 0 0 0 0 0 0 0 0 0 0 0 0 0 0.0485957506814371 0 0 0 0 0 0 0 0 0 0.0800242659819379 0 0 0 0 0 0 0 0 0 0 0 0 0 0 0 0 0 0 0 0 0 0 0 0 0 0 0 0 0 0 0 0 0 0 0 0 0 0 0 0 0 0 0 0 0 0 0 0 0 0 0 0 0 0 0 0 0 0 0 0 0 0 0 0 0 0 0 0 0 0 0 0 0 0 0 0 0 0 0 0 0 0 0 0
0 0 0 0 0 0 0 0 0 0 0 0 0 0 0 0 0 0 0 0 0 0 0 0 0 0 0 0.178743988378409 0 0 0 0 0 0 0 0 0 0 0 0 0 0 0 0 0 0.10990177379433 0.0689235729943966 0 0 0 0.0520172901727959 0 0 0.0611570697915172 0 0 0 0 0.0830770359389969 0 0.0263246271638258 0 0 0 0.0415589326958475 0 0 0.0443617987086473 0.056341838907511 0 0 0 0 0 0 0 0.0442390091204997 0 0 0 0 0 0 0 0 0 0 0 0 0 0 0 0 0 0 0 0 0 0 0 0 0 0 0 0 0 0 0 0 0 0 0 0 0 0 0 0 0 0 0 0 0 0 0 0 0 0 0 0 0 0 0 0 0 0 0 0 0 0 0.0788476188179674 0 0 0 0 0 0.0400303647565316 0 0 0 0 0 0 0 0.00945959481087808 0 0 0 0 0 0 0 0.0091988248189173 0 0 0 0 0 0.0138408243803154 0 0 0 0 0 0.0104580855858726 0 0 0 0 0.0215443224197419 0 0 0 0.0256567140944465 0 0 0 0 0 0 0 0 0 0 0 0 0 0 0 0 0 0 0 0 0 0 0 0 0 0 0 0 0 0 0 0 0 0 0 0 0 0 0 0 0 0 0 0 0 0 0 0 0.0135658687800589 0 0 0 0 0 0 0 0 0 0 0 0 0 0 0 0 0 0 0 0 0 0 0 0 0 0 0 0 0 0 0 0 0 0 0 0 0 0 0 0 0 0 0 0 0 0 0.0107508438684932 0 0 0 0 0 0 0 0 0 0 0 0 0 0 0 0 0 0 0 0 0 0 0 0 0 0 0 0 0 0 0 0 0 0 0 0 0
0 0 0 0.107895760900755 0 0 0.00827271118122518 0 0 0 0 0 0 0 0 0 0 0 0 0 0 0 0 0 0 0 0 0 0 0.00283141985727783 0.00624031221572131 0 0 0 0 0 0.0225557173859444 0.348197200065392 0 0 0 0 0 0 0 0 0 0 0 0 0 0 0 0 0 0 0 0 0.0110098836323481 0 0 0 0 0 0 0 0 0 0 0 0 0 0 0 0 0 0 0 0 0 0 0 0 0 0.00276227857428296 0.0390036148436137 0.00261380439052477 0 0 0 0 0 0.0664487467373078 0 0 0 0 0 0 0 0 0 0 0 0 0 0 0 0 0 0 0 0 0 0 0 0 0 0 0 0 0 0 0 0 0 0 0 0 0 0 0 0.344964226538406 0 0 0 0 0 0.00986426117991139 0.00324078176435414 0 0 0 0 0 0.00874230440712745 0.00358850521119213 0 0 0 0 0 0 0.00805379662540742 0.00371467448920801 0 0 0 0 0 0 0 0 0 0 0 0 0 0 0 0 0 0 0 0 0 0 0 0 0 0 0 0 0 0 0 0 0 0 0 0 0 0 0 0 0 0 0 0 0 0 0 0 0 0 0 0 0 0 0 0 0 0 0 0 0 0 0 0 0 0 0 0 0 0 0 0 0 0 0 0 0 0 0 0 0 0 0 0 0 0 0 0 0 0 0 0 0 0 0 0 0 0 0 0 0 0 0 0 0 0 0 0 0 0 0 0 0 0 0 0 0 0 0 0 0 0 0 0 0 0 0 0 0 0 0 0 0 0 0 0 0 0 0 0 0 0 0 0 0 0 0 0 0 0 0 0 0 0 0 0 0 0 0 0 0
0 0 0 0 0 0 0 0.16971955464984 0 0 0 0 0 0 0 0 0 0 0 0 0 0 0 0 0 0 0 0 0 0 0 0 0 0 0 0 0.0141286122889249 0 0 0 0 0 0 0 0 0 0.229779033471503 0 0 0 0 0 0 0 0 0 0 0 0.054650961138901 0 0 0.0237748893708412 0 0 0 0 0 0 0 0 0.0120128518309659 0 0.011620095090654 0.13067387470053 0 0.00444777667724204 0 0 0.0369048875948895 0 0 0 0 0 0 0 0.0071371427236979 0 0 0 0 0 0 0 0 0 0 0 0 0 0 0 0 0 0 0 0 0 0 0 0 0 0 0 0 0 0 0 0 0 0 0 0 0 0 0 0 0 0 0 0 0.192053123601353 0.0995508768079232 0.00712095501466607 0 0 0 0 0 0.00642536503806789 0 0 0 0 0 0 0 0 0 0 0 0 0 0 0 0 0 0 0 0 0 0 0 0 0 0 0 0 0 0 0 0 0 0 0 0 0 0 0 0 0 0 0 0 0 0 0 0 0 0 0 0 0 0 0 0 0 0 0 0 0 0 0 0 0 0 0 0 0 0 0 0 0 0 0 0 0 0 0 0 0 0 0 0 0 0 0 0 0 0 0 0 0 0 0 0 0 0 0 0 0 0 0 0 0 0 0 0 0 0 0 0 0 0 0 0 0 0 0 0 0 0 0 0 0 0 0 0 0 0 0 0 0 0 0 0 0 0 0 0 0 0 0 0 0 0 0 0 0 0 0 0 0 0 0 0 0 0 0 0 0 0 0 0 0 0 0 0 0 0 0 0 0 0 0 0
0 0 0 0 0 0 0 0.0788286041189776 0 0 0 0 0 0 0 0 0 0 0 0 0 0 0 0 0 0 0 0 0.0307764916033915 0 0 0 0 0 0 0 0 0 0 0 0 0 0 0 0 0 0.368024846116238 0 0 0 0 0 0 0 0 0 0 0 0.0422244734893915 0 0 0 0 0 0 0 0 0 0 0 0.0286549074310354 0 0.0262567659366017 0.100998470478644 0 0.00696778943521913 0 0 0.0166779128190459 0 0 0 0 0 0 0 0 0 0 0 0 0 0 0 0 0 0 0 0 0 0 0 0 0 0 0 0 0 0 0 0 0 0 0 0 0 0 0 0 0 0 0 0 0 0 0 0 0 0 0 0.287653440634121 0 0 0.0129362979373345 0 0 0 0 0 0 0 0 0 0 0 0 0 0 0 0 0 0 0 0 0 0 0 0 0 0 0 0 0 0 0 0 0 0 0 0 0 0 0 0 0 0 0 0 0 0 0 0 0 0 0 0 0 0 0 0 0 0 0 0 0 0 0 0 0 0 0 0 0 0 0 0 0 0 0 0 0 0 0 0 0 0 0 0 0 0 0 0 0 0 0 0 0 0 0 0 0 0 0 0 0 0 0 0 0 0 0 0 0 0 0 0 0 0 0 0 0 0 0 0 0 0 0 0 0 0 0 0 0 0 0 0 0 0 0 0 0 0 0 0 0 0 0 0 0 0 0 0 0 0 0 0 0 0 0 0 0 0 0 0 0 0 0 0 0 0 0 0 0 0 0 0 0 0 0 0 0 0 0 0 0 0
0 0 0 0.0666206073646028 0.0107574689260145 0.0127307787455338 0 0.0484909106450284 0.00699698958124771 0 0 0.0221589183052571 0 0.0188614561207798 0.00474730862694948 0.00628453500474031 0 0.0108991148745997 0 0 0 0 0 0 0 0 0 0 0.00275523131387274 0 0.00675572414394922 0 0 0 0 0 0.0999640294756839 0.17385989756747 0 0 0 0 0 0 0 0 0 0 0 0 0 0 0 0 0 0.00298716213786966 0 0 0.00411706613814051 0 0.00152380991106215 0 0 0 0 0 0 0 0 0 0 0.00638607812869531 0 0.00840095075157198 0 0 0 0 0 0 0 0 0 0 0.00369615049369938 0.0144526393712012 0.0271919018285379 0 0 0 0 0 0.0328774136988474 0 0 0 0 0 0 0 0 0 0 0 0 0 0 0 0 0 0 0 0 0.002959244734712 0 0 0 0 0 0 0 0 0 0 0 0 0 0 0 0.31950854141992 0.0376931396130141 0 0 0 0 0 0 0.00100953184847548 0.0131282692815706 0.0125287301229451 0 0 0 0 0 0.004098407513278 0 0 0 0 0 0 0 0.00934369893304534 0.00362188106813015 0 0 0 0 0 0 0 0 0 0 0 0 0 0 0 0 0 0 0 0 0.00259241230955348 0 0 0 0 0 0 0 0 0 0 0 0 0 0 0 0 0 0 0 0 0 0 0 0 0 0 0 0 0 0 0 0 0 0 0 0 0 0 0 0 0 0 0 0 0 0 0 0 0 0 0 0 0 0 0 0 0 0 0 0 0 0 0 0 0 0 0 0 0 0 0 0 0 0 0 0 0 0 0 0 0 0 0 0 0 0 0 0 0 0 0 0 0 0 0 0 0 0 0 0 0 0 0 0 0 0 0 0 0 0 0 0 0 0 0 0 0 0 0 0 0 0 0 0 0 0 0 0 0 0 0 0 0 0 0 0 0 0 0 0
0 0 0 0 0.00948256096611886 0 0 0 0 0 0 0 0 0.0303880597125289 0 0.0811019520210417 0 0 0 0.0166041295538239 0.083155089270909 0 0 0 0 0 0 0 0 0 0 0 0 0 0 0 0 0 0 0 0 0 0 0 0.0193852512402773 0 0.0353399846015393 0 0 0.0254587023389427 0 0 0 0 0 0 0 0 0 0.0411586149668643 0.017247674536837 0.0109381932834923 0.0894363076535771 0 0 0.00711981400606447 0.00452524956109907 0 0.0443302983244303 0 0.077180003018701 0 0.039507789401567 0 0 0.00879278703329384 0 0 0.0657903175393068 0 0 0 0 0 0 0 0 0 0 0 0 0 0 0 0 0 0 0 0 0 0 0 0 0 0 0.0048249373752587 0 0 0 0 0.0097127307652858 0 0 0 0.00513824499702875 0 0 0 0 0 0 0.0123810089928541 0 0 0 0 0 0 0 0 0.00541669143437368 0.00656988345456596 0 0 0.0308574639234486 0 0.0193271405804285 0.147712815659977 0 0 0 0 0 0 0 0 0.00431136474779845 0.00273319452315358 0 0 0 0 0 0 0 0 0 0 0 0 0 0 0 0 0 0 0 0 0 0 0 0 0 0 0 0 0 0 0 0 0 0.0049438698360926 0 0 0 0 0 0 0 0 0 0 0 0 0 0 0 0 0 0 0 0 0 0 0 0 0 0 0 0 0 0 0 0 0 0 0 0 0 0 0 0 0 0 0 0 0 0 0 0 0 0 0 0.00304043150162761 0.00136628524786987 0 0 0 0 0 0 0 0 0 0 0 0 0 0 0 0 0 0 0 0 0 0 0 0 0 0 0 0 0 0 0 0 0 0 0 0 0 0 0 0 0 0 0 0 0 0 0 0 0 0 0 0 0 0 0.0300237110342014 0 0 0 0 0 0 0 0 0.00469744689562044 0 0 0 0 0 0 0 0 0 0 0 0 0 0 0 0 0
0 0 0 0 0 0 0 0 0 0 0 0 0 0 0 0 0 0 0 0 0 0 0 0 0 0 0 0 0 0 0 0 0 0 0 0 0 0 0 0 0 0 0 0 0 0 0 0 0 0 0 0 0 0 0 0 0 0 0 0 0 0 0 0 0 0 0 0 0 0 0.0901974530966229 0 0.0923807361133533 0 0 0.123121303355217 0 0 0 0 0 0 0 0 0 0 0 0 0 0 0 0 0 0 0 0 0.0986707055135078 0 0 0 0 0 0 0 0 0 0 0 0 0 0 0 0 0 0 0 0 0 0 0 0 0 0 0 0 0 0 0 0 0 0 0 0 0.175345788115579 0 0.0903561582926873 0.233687129772586 0.0581066193880717 0 0 0 0 0 0 0 0 0 0 0 0 0 0 0 0 0 0 0 0 0 0 0 0 0 0 0 0 0 0 0 0 0 0 0 0 0 0 0 0 0 0 0 0 0 0 0 0 0 0 0 0 0 0 0 0 0 0 0 0 0 0 0 0 0 0 0 0 0 0 0 0 0 0 0 0 0 0 0 0 0 0 0 0 0 0 0 0 0 0 0 0 0 0 0 0 0 0 0 0 0 0 0 0 0 0 0 0 0 0 0 0 0 0 0 0 0 0 0 0 0 0 0 0 0 0 0 0 0 0 0 0 0 0 0 0 0 0 0 0 0 0 0 0 0 0 0 0 0 0 0 0 0 0.0381341063523756 0 0 0 0 0 0 0 0 0 0 0 0 0 0 0 0 0 0 0 0 0 0 0 0
0 0 0 0 0 0 0 0 0 0 0 0 0 0 0 0 0 0 0 0 0 0 0 0 0 0 0 0 0 0 0.0696779865407007 0 0 0 0 0 0 0 0 0 0 0 0 0 0 0 0 0 0 0 0 0 0 0 0 0 0 0 0.0267783830396797 0 0 0 0 0 0 0 0 0 0 0 0 0 0 0 0 0.0729469168903089 0 0 0 0 0.0151710014457369 0 0 0 0.0278565083513179 0 0.0162434277947654 0 0.0181030045953743 0 0 0 0 0 0 0.0176163622151375 0.260600433831971 0.0898902391177955 0 0 0 0 0 0 0 0 0 0 0 0 0 0 0 0 0 0 0 0 0 0 0 0 0 0 0 0 0.190982913587873 0 0 0 0 0 0 0 0.0269073949395357 0 0.137430542316493 0 0 0 0 0 0.0211562906163402 0 0 0.00863859471696998 0 0 0 0 0 0 0 0 0 0 0 0 0 0 0 0 0 0 0 0 0 0 0 0 0 0 0 0 0 0 0 0 0 0 0 0 0 0 0 0 0 0 0 0 0 0 0 0 0 0 0 0 0 0 0 0 0 0 0 0 0 0 0 0 0 0 0 0 0 0 0 0 0 0 0 0 0 0 0 0 0 0 0 0 0 0 0 0 0 0 0 0 0 0 0 0 0 0 0 0 0 0 0 0 0 0 0 0 0 0 0 0 0 0 0 0 0 0 0 0 0 0 0 0 0 0 0 0 0 0 0 0 0 0 0 0 0 0 0 0 0 0 0 0 0 0 0 0 0 0 0 0 0 0 0 0 0 0 0 0 0 0 0 0 0 0 0 0 0 0
0 0 0 0 0 0 0 0 0 0 0 0 0 0.0287434746546122 0.0233594882021652 0.195930601000063 0 0 0 0 0 0 0 0 0 0 0 0 0 0 0.0343371807792835 0 0 0 0 0 0 0 0 0 0 0 0 0 0 0.00269739970317074 0 0 0 0 0 0 0 0 0 0 0 0 0.0180010394122407 0 0 0 0 0 0 0 0 0 0 0 0 0 0 0 0 0.0609979082282123 0 0 0 0 0 0 0 0 0 0 0 0 0 0 0 0 0 0 0 0 0.0694164160137257 0 0 0 0 0 0 0 0 0 0 0 0 0 0 0 0 0 0 0 0 0 0 0 0 0 0 0 0 0 0.108753243922906 0 0 0 0 0 0 0.0378990997660244 0.0806419413808422 0.159255905092766 0 0.0819684577776219 0 0 0 0 0 0 0 0.00732452265404194 0.00651638709847413 0.00990524371968841 0 0 0 0 0 0 0 0 0 0 0 0 0 0 0 0 0 0 0 0 0 0 0 0 0 0 0 0 0 0 0 0 0 0.00790329902057256 0 0 0 0 0 0 0 0 0 0 0 0 0 0 0 0 0 0 0 0 0 0 0 0 0 0 0 0 0 0 0 0 0 0 0 0 0 0.00702420161592485 0 0 0 0 0 0 0 0 0 0 0 0 0 0 0 0 0 0 0 0 0 0 0 0 0 0 0 0 0 0 0 0 0 0 0 0 0 0 0 0 0 0 0 0 0 0 0 0 0 0 0 0 0 0 0 0 0 0 0 0 0 0 0 0 0 0 0 0 0 0 0 0.059324189957664 0 0 0 0 0 0 0 0 0 0 0 0 0 0 0 0 0 0 0 0 0 0 0 0
0 0 0 0 0 0 0 0 0 0 0 0.00685324499179536 0 0.0149527772635036 0 0.173202453518528 0 0 0 0 0.00887659599756013 0 0 0 0 0 0 0 0 0.00461853003582417 0.00500397723946908 0 0 0 0 0 0.00319715508589594 0 0 0 0 0 0 0 0 0 0 0 0 0 0 0 0 0 0 0 0 0 0.0104350967113724 0 0 0 0.0104414014824789 0 0 0 0 0 0 0 0.113588802357332 0 0 0 0 0 0 0 0 0 0 0 0 0 0 0 0 0 0 0 0 0 0 0 0 0 0 0 0 0 0 0 0 0 0 0.00494154804925455 0 0 0 0 0 0.00309565419170506 0 0 0.00504037901023964 0 0 0 0 0 0 0 0 0 0 0 0.00690178639462112 0 0 0 0 0 0.0053710391294449 0.391181076805629 0.0270800936485434 0 0.110699366797302 0 0.00262690782613308 0 0.00385657071821577 0 0 0 0.0129232922875718 0.0178264676866531 0.0199025060932861 0.0214181312266256 0 0 0 0 0 0.00336736655292004 0 0 0 0 0 0 0 0 0 0 0 0 0 0 0 0 0 0 0 0 0 0 0 0 0 0 0 0 0 0 0 0 0 0 0 0 0 0 0 0 0 0 0 0 0 0 0 0 0 0 0 0 0 0 0 0 0 0 0 0 0 0 0 0 0 0 0 0 0 0 0 0 0 0 0 0 0 0 0 0 0 0 0 0 0 0 0 0 0 0 0 0 0 0 0 0 0 0 0 0 0 0 0 0 0 0 0 0 0 0 0 0 0 0 0 0 0 0 0 0 0 0 0 0 0 0 0 0 0 0 0 0 0 0 0 0.00496293079022367 0 0.00763484810787159 0 0 0 0 0 0 0 0 0 0 0 0 0 0 0 0 0 0 0 0 0 0 0 0
0 0 0 0 0 0 0 0 0 0 0 0 0 0 0 0.00124241368491904 0 0 0 0 0 0 0 0 0 0 0 0 0 0 0 0 0 0.01493475683529 0 0 0 0.00352054928203836 0 0 0 0 0 0 0 0 0 0 0 0 0 0 0 0 0.105192269052777 0 0 0 0.0068523353623217 0 0 0 0 0 0 0 0 0 0 0 0 0.0234249023587558 0 0 0 0 0 0 0 0 0 0 0 0 0.00837893140924856 0.00280482018613983 0 0.0103367463055183 0.0295874997205727 0 0 0 0 0 0 0 0 0 0 0 0.0183213620687474 0.00788536394206299 0.00237515398567012 0 0 0 0 0 0 0 0 0 0 0 0 0 0 0 0 0 0 0 0 0 0 0 0 0 0 0.0077889347232554 0 0 0.0111921253418765 0 0 0 0 0.000420931698310324 0 0 0 0.0521968107962524 0.0874307519936091 0.0533969227361242 0 0.0354385068431183 0.0113782273695392 0 0.0185428934308012 0.0365070059354169 0.00521734151626582 0.00193389891965931 0.00291870981989996 0.269257281494508 0.0693930004362796 0 0 0 0 0 0 0 0 0 0 0 0 0 0 0 0 0 0 0 0 0 0 0 0 0 0 0 0 0 0 0 0 0 0 0 0 0 0 0 0 0 0 0 0 0 0 0 0 0 0 0 0 0 0 0 0 0 0 0 0 0 0 0 0 0 0 0 0 0 0 0 0 0 0 0 0 0 0 0 0 0 0 0 0 0 0 0 0 0 0 0 0 0 0 0 0 0 0 0 0 0.0444171484769134 0 0 0 0 0 0 0 0 0 0 0 0 0 0 0 0 0 0 0 0 0 0 0 0 0 0 0 0 0 0 0 0 0 0 0 0 0 0 0 0 0 0.041990318504788 0.00205323592462993 0 0 0 0 0 0 0 0 0 0 0 0 0.0136688498446904 0 0 0 0
0 0 0 0 0 0 0 0 0 0 0 0 0 0 0 0 0 0 0 0 0 0 0 0 0 0 0 0.0161035433736672 0 0 0 0 0 0 0 0 0.0138844114367523 0.013757607846756 0 0 0 0 0 0.00423859385835562 0 0.029373586397773 0.0458408449885187 0 0 0 0.0163794769696658 0 0 0 0 0 0 0 0.168200191372708 0 0.0154395032855337 0 0 0 0 0 0 0 0 0 0 0 0 0.0167301372361672 0 0 0 0 0.0043404463186689 0 0 0 0 0 0.0192730145395068 0.00303144021200215 0 0.00428524989149507 0.0149755218008373 0 0 0 0 0 0 0.00431489475055753 0 0 0 0 0 0 0 0 0 0 0 0 0 0 0 0 0 0 0 0 0 0 0 0 0 0 0 0 0 0 0 0 0.0310352022008349 0.00858837153879342 0.00696093622190868 0 0.0358475665389216 0 0 0 0 0 0 0 0 0 0.0236641634752756 0 0 0.262634243440656 0 0 0 0 0 0 0 0.241101052304645 0 0 0 0 0 0 0 0 0 0 0 0 0 0 0 0 0 0 0 0 0 0 0 0 0 0 0 0 0 0 0 0 0 0 0 0 0 0 0 0 0 0 0 0 0 0 0 0 0 0 0 0 0 0 0 0 0 0 0 0 0 0 0 0 0 0 0 0 0 0 0 0 0 0 0 0 0 0 0 0 0 0 0 0 0 0 0 0 0 0 0 0 0 0 0 0 0 0 0 0 0 0 0 0 0 0 0 0 0 0 0 0 0 0 0 0 0 0 0 0 0 0 0 0 0 0 0 0 0 0 0 0 0 0 0 0 0 0 0 0 0 0 0 0 0 0 0 0 0 0 0 0 0 0 0 0 0 0 0 0 0 0
0 0 0 0 0 0 0 0 0 0 0 0 0 0 0 0 0 0 0 0 0 0 0 0 0 0 0 0 0 0 0 0 0 0 0 0 0 0 0 0 0 0 0 0 0 0 0 0 0 0 0 0 0 0 0 0 0 0 0.023192815340421 0 0 0 0 0 0 0 0 0 0 0 0 0 0 0 0 0 0 0 0 0 0 0 0 0 0.019156732928055 0.0129490552175185 0 0.00736451729371387 0.0875622626035264 0 0 0.00873772111410341 0 0 0 0 0 0 0 0 0 0.0737938605030672 0.0847480221892884 0 0 0 0 0 0 0 0 0 0 0 0 0 0 0 0 0 0 0 0 0 0 0 0 0 0 0 0 0 0 0 0 0 0 0.000899579137122033 0 0 0 0.0622844521867919 0.0979161340005045 0 0.0719409767228133 0.00618568444566382 0 0.0448710835801569 0.291264725454216 0.054121649814865 0.0268236513196266 0.0230746602092319 0 0 0 0 0 0 0 0 0 0 0 0 0 0 0 0 0 0 0 0 0 0 0 0 0 0 0 0 0 0 0 0 0 0 0 0 0 0 0 0 0 0 0 0 0 0 0 0 0 0 0 0 0 0 0 0 0 0 0 0 0 0 0 0 0 0 0 0 0 0 0 0 0 0 0 0 0 0 0 0 0 0 0 0 0 0 0 0 0 0 0 0 0 0 0 0 0 0 0 0 0 0 0 0 0 0 0 0 0 0 0 0 0 0 0 0 0 0 0 0 0 0 0 0 0 0 0 0 0 0 0 0 0 0 0 0 0 0 0 0 0 0 0 0 0 0 0.00311241593931392 0 0 0 0 0 0 0 0 0 0 0 0 0 0 0 0 0
0 0 0 0 0 0 0 0 0 0 0 0 0 0 0 0 0 0 0 0 0 0 0 0 0 0 0 0 0 0 0 0 0 0 0 0 0 0 0 0 0 0 0 0 0 0 0 0 0 0 0 0 0 0 0 0 0 0 0.134669172721646 0 0 0 0 0 0 0 0 0 0 0 0 0 0 0 0 0 0 0 0 0.00167332460746837 0 0 0 0 0.00835802356711057 0.000895781039866003 0 0.0140460992738907 0.0309126092933533 0.0115807941098684 0.00417137874152789 0.00863126007616842 0 0 0 0 0 0 0 0 0 0.0404234106283515 0.0195165911664423 0 0 0 0 0 0 0 0 0 0 0 0 0 0 0 0 0 0 0 0 0 0 0 0 0 0 0 0 0 0 0 0 0 0 0 0.0359824589900113 0 0.0294954646002267 0 0.287448334859053 0 0 0.278088137611122 0 0.0305077754002741 0.0109145592854401 0 0.00502964864073048 0 0 0.0413543268654648 0.00630084852198399 0 0 0 0 0 0 0 0 0 0 0 0 0 0 0 0 0 0 0 0 0 0 0 0 0 0 0 0 0 0 0 0 0 0 0 0 0 0 0 0 0 0 0 0 0 0 0 0 0 0 0 0 0 0 0 0 0 0 0 0 0 0 0 0 0 0 0 0 0 0 0 0 0 0 0 0 0 0 0 0 0 0 0 0 0 0 0 0 0 0 0 0 0 0 0 0 0 0 0 0 0 0 0 0 0 0 0 0 0 0 0 0 0 0 0 0 0 0 0 0 0 0 0 0 0 0 0 0 0 0 0 0 0 0 0 0 0 0 0 0 0 0 0 0 0 0 0 0 0 0 0 0 0 0 0 0 0 0 0 0 0
0 0 0 0 0 0 0 0 0 0 0 0 0 0 0 0.000455156094510859 0 0 0 0 0 0 0 0 0 0 0 0 0 0 0.00171903001290705 0 0 0 0 0 0 0 0 0 0 0 0 0.000468724812729353 0 0.00278360855572185 0 0 0 0 0.000804433410969532 0 0 0 0.00102032094166328 0 0 0 0.115883048015444 0 0.00127520634135956 0 0 0 0 0 0 0 0 0 0 0 0 0 0 0.00272826035659465 0 0 0 0 0.000495630329962948 0.00296497871670543 0.000959593829024338 0 0.0753878421749722 0.0110857436186924 0.00240963170521 0.0410783587045734 0.181797162121069 0.00204684766847985 0.00388279819244139 0.00173313619869897 0 0.00123197566237886 0 0.00163620015423909 0.00424247717979257 0.00074994911873836 0.000467088098899832 0.00172250900221889 0.00490681265273644 0.0552554309926788 0.0186418723183862 0 0 0 0 0 0 0 0 0 0 0 0 0 0 0 0 0 0 0 0 0 0 0 0.00342739179585799 0 0 0 0 0 0 0 0 0.0019453159778885 0 0 0.0320580712100342 0.00258533482425285 0.0246635822273444 0.152892471891773 0 0.00142167941634599 0.0035329366038823 0.126765120560959 0.00865379129968039 0.0210969198306463 0.0244237875908785 0.00372840248498019 0.0103437724896053 0.00147055407133087 0 0.0364771769905884 0.00381676155528443 0 0 0 0 0 0 0 0 0 0 0 0 0 0 0 0 0 0 0 0 0 0 0 0 0 0 0 0 0 0 0 0 0 0 0 0 0 0 0 0 0 0 0 0 0 0 0 0 0 0 0 0 0 0 0 0 0 0 0 0 0 0 0 0 0 0 0 0 0 0 0 0 0 0 0 0 0 0 0 0 0 0 0 0 0 0 0 0 0 0 0 0 0 0 0 0 0 0 0 0 0 0 0 0 0 0 0 0 0 0 0 0 0 0 0 0 0 0 0 0 0 0 0 0 0 0 0 0 0 0 0 0 0 0 0.000220940708958652 0 0 0 0 0 0 0 0 0.000642161487908455 0 0 0 0 0 0 0 0 0 0 0 0 0 0 0 0 0
0 0 0 0 0 0 0 0 0 0 0 0 0 0 0 0 0 0 0 0 0 0 0 0 0 0 0 0 0 0 0 0 0 0 0 0 0 0 0 0 0 0 0 0 0 0 0 0 0 0 0 0 0 0 0 0 0 0 0 0 0 0 0 0 0 0 0 0 0 0 0 0 0 0 0 0 0 0 0 0 0 0 0 0 0 0 0 0 0 0 0 0 0 0 0 0 0 0 0 0 0.0310397701205261 0 0.0185967099253202 0 0 0 0 0 0 0 0 0 0 0 0 0 0 0 0 0 0 0 0 0 0 0 0 0 0 0 0 0 0 0 0 0 0 0 0.185254399926508 0 0 0 0.0134518124102408 0 0 0 0 0 0.13255017167392 0.2894337418619 0.100082990132088 0.0181657833722161 0 0 0 0 0 0 0 0 0 0 0 0 0 0 0 0 0 0 0 0 0 0 0 0 0 0 0 0 0 0 0 0 0 0 0 0 0 0 0 0 0 0 0 0 0 0 0 0 0 0 0 0 0 0 0 0 0 0 0 0 0 0 0 0 0 0 0 0 0 0 0 0 0 0 0 0 0 0 0 0 0 0 0 0 0 0 0 0 0 0 0 0 0 0 0 0 0 0 0 0 0 0 0 0.0463300376167873 0 0 0 0 0 0 0 0 0 0 0 0 0 0 0 0 0 0 0 0 0 0 0 0 0 0 0 0 0 0 0 0 0 0 0 0 0 0 0 0 0 0.0595432370184897 0.0366927391988049 0 0 0 0 0 0 0 0 0 0 0.0259337968876196 0 0.0113747994393009 0.031550010416279 0 0 0
0 0 0 0 0 0 0 0 0 0 0 0 0 0 0 0.0270602167808584 0 0 0 0 0 0 0 0 0 0 0 0 0 0 0 0 0 0 0 0 0 0 0 0 0 0 0 0 0 0 0 0 0 0 0 0 0 0 0 0 0 0 0 0 0 0 0 0 0 0 0 0 0 0 0 0 0 0 0 0.0107217146555015 0 0 0 0 0 0 0 0 0.01014166778391 0.0193837558469031 0 0 0.0671374587457634 0 0 0 0 0 0 0 0.0125194084355479 0 0 0 0 0 0.0179085713433557 0 0 0 0 0 0 0 0 0 0 0 0 0 0 0 0 0 0 0 0 0 0 0 0.0221329033666406 0 0 0 0 0 0 0 0 0 0 0.0124306144362841 0 0 0.296659105980296 0 0.0578382708681324 0 0 0 0 0.166509772737349 0.0763191954679939 0.105051874621725 0.0857000581739762 0.0124854107557633 0 0 0 0 0 0 0 0 0 0 0 0 0 0 0 0 0 0 0 0 0 0 0 0 0 0 0 0 0 0 0 0 0 0 0 0 0 0 0 0 0 0 0 0 0 0 0 0 0 0 0 0 0 0 0 0 0 0 0 0 0 0 0 0 0 0 0 0 0 0 0 0 0 0 0 0 0 0 0 0 0 0 0 0 0 0 0 0 0 0 0 0 0 0 0 0 0 0 0 0 0 0 0 0 0 0 0 0 0 0 0 0 0 0 0 0 0 0 0 0 0 0 0 0 0 0 0 0 0 0 0 0 0 0 0 0 0 0 0 0 0 0 0 0 0 0 0 0 0 0 0 0 0 0 0 0 0 0 0 0 0 0 0 0
0 0 0 0 0 0 0 0 0 0 0 0 0 0 0 0.0047047271331827 0 0 0 0 0 0 0 0 0 0 0 0.00205079174951118 0 0.00188708799731069 0.00504980525563956 0 0 0 0 0 0 0.00248902222943674 0 0 0 0 0.00131240760772182 0.00065544802049148 0 0.00589094165226152 0.00183607112403088 0 0 0.00110109998810719 0.00584437467978067 0 0 0 0 0 0 0 0.18136623834864 0 0.00344912807697227 0 0 0 0 0 0 0 0 0 0 0 0 0.00183245851071898 0 0.00161296120661249 0 0 0 0 0 0.00206269417753576 0.000855528508787941 0 0.0353343437858696 0.00647635408955847 0.00190141481472718 0.0126958984003621 0.0693997860465581 0.00248462529708262 0.00241245116735913 0.00104187783317741 0.00196750021978671 0.00162400714645756 0 0.001004286270332 0.00233020930526141 0.000777486113109528 0.000671629857366234 0 0 0.0124839531570882 0 0 0 0 0 0 0 0 0 0 0 0 0 0 0 0 0 0 0 0 0 0 0 0 0.00384809003463873 0 0.00255727028671379 0.00376017493644207 0 0 0.00190321938430775 0 0 0.00118001948320381 0.000863402140092394 0.00155596820321839 0.0193038546762947 0.0426257897872946 0.00231464881216239 0.219737519350363 0.188319469732561 0 0 0 0 0.00675421576849681 0.00454975532806586 0 0.00298168121808432 0 0 0.102547606583098 0.0185907045041249 0 0 0 0 0 0 0 0 0 0 0 0 0 0 0 0 0 0 0 0 0 0 0 0 0 0 0 0 0 0 0 0 0 0 0 0 0 0 0 0 0 0 0 0 0 0 0 0 0 0 0 0 0 0 0 0 0 0 0 0 0 0 0 0 0 0 0 0 0 0 0 0 0 0 0 0 0 0 0 0 0 0 0 0 0 0 0 0 0 0 0 0 0 0 0 0 0 0 0 0 0 0 0 0 0 0 0 0 0 0 0 0 0 0 0 0 0 0 0 0 0 0 0 0 0 0 0 0 0 0 0 0 0 0 0 0 0 0 0 0 0 0 0 0 0 0 0 0 0 0 0 0 0 0 0 0 0 0 0 0 0
0 0 0 0.00454565188822084 0 0 0 0 0 0 0 0 0 0 0 0.022827027707833 0 0 0 0 0 0 0 0 0 0 0 0 0 0.0332483542843532 0.0521865713192654 0 0 0 0 0 0 0.00937630320292564 0 0 0 0 0 0 0 0 0 0 0 0 0 0 0 0 0 0 0 0 0.0136293012111582 0 0 0 0 0 0 0 0 0 0 0 0 0 0 0 0 0 0 0 0 0 0 0 0 0 0.0312317886110692 0.0149947059059763 0 0 0.0416106811721365 0 0 0 0.00747224722734681 0.00646384483184546 0.010663497479475 0 0 0 0.00335679519726083 0 0.0110397665031388 0 0 0.00816414639512839 0 0 0 0 0 0 0 0 0 0 0.0103489179656557 0 0 0.00787008134463388 0 0 0 0 0 0 0 0 0.0110182154388989 0 0 0.00597001994403065 0 0 0 0.00385469414412157 0 0 0.00297112377357554 0.00671928809231127 0.0239730508873389 0 0 0 0.0497258185718542 0 0 0 0 0.148207293069065 0 0 0.014567802077919 0 0 0.0514502340536263 0.0305374255213696 0 0 0 0 0 0 0 0 0 0 0 0 0 0 0 0 0 0 0 0 0 0 0 0 0 0 0 0 0 0 0 0 0 0 0 0 0 0 0 0 0 0 0 0 0 0 0 0 0 0 0 0 0 0 0 0 0 0 0 0 0 0 0 0 0 0.00284628969416472 0 0 0 0 0 0 0 0 0 0 0 0 0 0 0 0 0 0 0 0 0 0 0 0 0 0 0 0 0 0 0 0 0 0 0.163157967889163 0 0 0 0 0 0 0 0 0 0 0 0 0 0 0 0 0 0 0 0 0 0 0 0 0 0 0 0 0 0 0 0 0 0 0 0 0 0 0 0 0 0.157913485499244 0.0250084071209008 0 0 0 0 0 0 0 0 0 0 0.00353933931656119 0 0.00416607559506834 0.0053437870633643 0 0 0
0 0 0 0 0 0 0 0 0 0 0 0 0 0 0 0.0278840784905823 0 0 0 0 0 0 0 0 0 0 0 0 0 0.0261750502089267 0.0348213693418107 0 0 0 0 0 0 0 0.00503950803407055 0 0 0 0 0 0 0 0 0 0 0 0 0 0 0 0 0 0 0 0.0324904222455152 0 0 0 0 0 0 0 0 0 0 0 0 0 0 0 0 0 0 0 0 0 0 0 0 0 0.0300823264890489 0.0207118286994126 0 0.0121304146178535 0.0888667545681142 0 0 0 0 0 0.00552626611026846 0 0 0 0.00518112721037176 0 0 0.00884388113610844 0 0.00288514274423711 0 0 0 0 0 0 0 0 0 0 0.00346217129308454 0 0 0.00243634276180023 0 0 0 0 0 0 0 0 0.0146350295552412 0 0 0 0 0 0 0.00295071712138459 0 0 0.00545331911432361 0.00873130076981187 0 0 0.0784198226200912 0.112588555283269 0.146378217231726 0 0.070569602729747 0.0315454612927237 0.178958137959311 0 0.0145006389885779 0.0287325133825873 0 0 0 0 0 0 0 0 0 0 0 0 0 0 0 0 0 0 0 0 0 0 0 0 0 0 0 0 0 0 0 0 0 0 0 0 0 0 0 0 0 0 0 0 0 0 0 0 0 0 0 0 0 0 0 0 0 0 0 0 0 0 0 0 0 0 0 0 0 0 0 0 0 0 0 0 0 0 0 0 0 0 0 0 0 0 0 0 0 0 0 0 0 0 0 0 0 0 0 0 0 0 0 0 0 0 0 0 0 0 0 0 0 0 0 0 0 0 0 0 0 0 0 0 0 0 0 0 0 0 0 0 0 0 0 0 0 0 0 0 0 0 0 0 0 0 0 0 0 0 0 0 0 0 0 0 0 0 0 0 0 0 0 0 0 0
0 0 0 0 0 0 0 0 0 0 0 0 0 0 0 0 0 0 0 0 0 0 0 0 0 0 0 0 0 0 0 0 0.0065748934220001 0.00192474005556309 0 0 0 0 0 0 0 0 0 0 0 0 0 0 0 0 0 0 0 0 0.00812424421143801 0 0 0 0 0 0 0 0 0 0 0 0 0 0 0 0 0.00239134370539656 0 0 0 0 0 0 0 0 0 0 0 0 0.0136815362708319 0.00739943032853936 0 0.00411821546534711 0.0610318806138806 0.00201973850218304 0 0.00531810678755509 0 0 0.00252803154828541 0 0 0 0 0.0272608815515312 0.0527893686155819 0.0644024868373406 0.116718167479614 0 0 0 0 0 0 0 0 0 0 0 0 0 0 0 0 0 0 0 0 0 0 0 0 0 0 0 0 0 0 0 0 0 0 0 0.0137199902073554 0 0.14804471630405 0.0117148203442685 0.0492851562661508 0.0282685993977543 0.00940713660531845 0.00618010305302809 0 0.00421728414330385 0 0.138791158137934 0.130021879818337 0.0575748785635091 0.00484443037422324 0 0 0 0 0 0 0 0 0 0 0 0 0 0 0 0 0 0 0 0 0 0 0 0 0 0 0 0 0 0 0 0 0 0 0 0 0 0 0 0 0 0 0 0 0 0 0 0 0 0 0 0 0 0 0 0 0 0 0 0 0 0 0 0 0 0 0 0 0 0 0 0 0 0 0 0 0 0 0 0 0 0 0 0 0 0 0 0 0 0 0 0 0 0 0 0 0 0 0 0 0 0 0.00585823891421077 0 0 0 0 0 0 0 0 0 0 0 0 0 0 0 0 0 0 0 0 0 0 0 0 0 0 0 0 0 0 0 0 0 0 0 0 0 0 0 0 0 0.00184441297443987 0.00564082831064326 0 0 0 0 0 0 0 0 0 0 0.00430365654176929 0 0.0024159114918709 0.00158373315674513 0 0 0
0 0 0 0 0 0 0 0 0 0 0 0 0 0 0 0 0 0 0 0 0 0 0 0 0 0 0 0 0 0 0 0 0 0 0 0 0 0 0.00394089796689578 0 0 0 0 0 0 0 0 0 0 0 0 0 0 0 0 0 0 0 0 0 0 0 0 0 0 0 0 0 0 0 0 0 0 0 0 0 0 0 0 0 0 0 0 0 0.00565154699323489 0.00236912182548075 0 0 0.0140108489196417 0 0 0.00412575046634099 0 0 0 0 0 0 0 0 0.0362557111710143 0.0140323159686721 0.038200756325264 0 0 0 0 0 0 0 0 0 0 0 0 0 0 0 0 0 0 0 0 0 0 0 0 0 0 0 0 0 0 0 0 0 0 0 0.0598646853409784 0 0.0609669173474314 0 0.0166741652382113 0.136801652902716 0.0286976055867085 0 0 0.0185198527323892 0.307595507622045 0 0.0814276067502247 0.0313328528824254 0 0 0 0 0 0 0 0 0 0 0 0 0 0 0 0 0 0 0 0 0 0 0 0 0 0 0 0 0 0 0 0 0 0 0 0 0 0 0 0 0 0 0 0 0 0 0 0 0 0 0 0 0 0 0 0 0 0 0 0 0 0 0 0 0 0 0 0 0 0 0 0 0 0 0 0 0 0 0 0 0 0 0 0 0 0 0 0 0 0 0 0 0 0 0 0 0 0 0 0 0 0 0 0.0416214413789342 0 0 0 0 0 0 0 0 0 0 0 0 0 0 0 0 0 0 0 0 0 0 0 0 0 0 0 0 0 0 0 0 0 0 0 0 0 0 0 0 0 0.0372979516572772 0.0189600226773083 0 0 0 0 0 0 0 0 0 0 0.0100590721622862 0 0.0182156259404869 0.0106674334055663 0 0 0.00271065673846686
0 0 0 0 0 0 0 0 0 0 0 0 0 0 0 0 0 0 0 0 0 0 0 0 0 0 0 0 0 0 0 0 0.0131313496491687 0.00935303358882402 0 0 0 0 0 0 0 0 0 0 0 0 0 0 0 0 0 0 0 0 0.02348943634284 0 0 0 0 0 0 0 0 0 0 0 0 0 0 0 0 0.0105478374324241 0 0 0 0 0 0 0 0 0 0 0 0 0.00450786870470571 0.00305949812822263 0 0.00154661879634103 0.0315897473223198 0 0.0154994737792801 0.00429841699235464 0 0 0 0 0 0 0 0.0614178313655048 0.152780435905207 0.0479441037612495 0.134465882351544 0 0 0 0 0 0 0 0 0 0 0 0 0 0 0 0 0 0 0 0 0 0 0 0 0 0 0 0 0 0 0 0 0 0 0 0.00448022772771235 0 0.0158233137969927 0.00626529609991601 0.0242245996343702 0.0247718700869174 0.0122596849183378 0.00470049298881894 0.00593739793315641 0 0.1509005996142 0.0426410614351478 0 0.0699269632706744 0.00889184004705697 0 0 0 0 0 0 0 0 0 0 0 0 0 0 0 0 0 0 0 0 0 0 0 0 0 0 0 0 0 0 0 0 0 0 0 0 0 0 0 0 0 0 0 0 0 0 0 0 0 0 0 0 0 0 0 0 0 0 0 0 0 0 0 0 0 0 0 0 0 0 0 0 0 0 0 0 0 0 0 0 0 0 0 0 0 0 0 0 0 0 0 0 0 0 0 0 0 0 0 0 0 0 0.0219216049565632 0 0 0 0 0 0 0 0 0 0 0 0 0 0 0 0 0 0 0 0 0 0 0 0 0 0 0 0 0 0 0 0 0 0 0 0 0 0 0 0 0 0.0268596152180568 0.0318974043319067 0 0 0 0 0 0 0 0 0 0 0.0122704431992323 0 0.00879894559952023 0.0137971050214334 0 0 0
0 0 0 0 0 0 0 0 0 0 0 0 0 0 0 0 0 0 0 0 0 0 0 0 0 0 0 0 0 0 0 0 0.00277615318708186 0.0129585446486882 0 0 0 0 0 0 0 0 0 0 0 0 0 0 0 0 0 0 0 0 0.0228009159320254 0 0 0 0 0 0 0 0 0 0 0 0 0 0 0 0 0.0127936324229063 0 0 0 0 0 0 0 0 0 0 0 0 0.00347795725763332 0.00548062074465047 0 0 0.0212256176607034 0 0.0181312429237514 0.0061985286603718 0 0.0105529563196141 0 0 0 0 0 0.0526003583704506 0.137521841183187 0.037844103917156 0.139270522695249 0 0 0 0 0 0 0 0 0 0 0 0 0 0 0 0 0 0 0 0 0 0 0 0 0 0 0 0 0 0 0 0 0 0 0 0.00470246671117734 0 0.0385439301285246 0 0.00975213672479017 0.0127319166769168 0.00505757302169586 0 0 0 0.189212006254827 0.0464619476277113 0.198009398121953 0 0.00433492264094864 0 0 0 0 0 0 0 0 0 0 0 0 0 0 0 0 0 0 0 0 0 0 0 0 0 0 0 0 0 0 0 0 0 0 0 0 0 0 0 0 0 0 0 0 0 0 0 0 0 0 0 0 0 0 0 0 0 0 0 0 0 0 0 0 0 0 0 0 0 0 0 0 0 0 0 0 0 0 0 0 0 0 0 0 0 0 0 0 0 0 0 0 0 0 0 0 0 0 0 0 0 0 0.00498464238838629 0 0 0 0 0 0 0 0 0 0 0 0 0 0 0 0 0 0 0 0 0 0 0 0 0 0 0 0 0 0 0 0 0 0 0 0 0 0 0 0 0 0 0 0 0 0 0 0 0 0 0 0 0 0 0 0.00257606377960039 0 0 0 0
0 0 0 0 0 0 0 0 0 0 0 0 0 0 0 0 0 0 0 0 0 0 0 0 0 0 0 0 0 0 0 0 0.11482769126625 0.0511977434802441 0 0 0 0 0 0 0 0 0 0 0 0 0 0 0 0 0 0 0 0 0.307032673878382 0 0 0 0 0 0 0 0 0 0 0 0 0 0 0 0 0 0 0 0 0 0 0 0 0 0 0 0 0 0 0 0 0 0 0 0 0 0 0 0 0 0 0 0 0.219140110245042 0.110685540189181 0 0.0144973845193049 0 0 0 0 0 0 0 0 0 0 0 0 0 0 0 0 0 0 0 0 0 0 0 0 0 0 0 0 0 0 0 0 0 0 0 0.0120511010025178 0 0 0 0 0 0 0 0 0 0.027033496856486 0 0.0427539873994657 0.00736080308444756 0 0.0183454902805395 0 0 0 0 0 0 0 0 0 0 0 0 0 0 0 0 0 0 0 0 0 0 0 0 0 0 0 0 0 0 0 0 0 0 0 0 0 0 0 0 0 0 0 0 0 0 0 0 0 0 0 0 0 0 0 0 0 0 0 0 0 0 0 0 0 0 0 0 0 0 0 0 0 0 0 0 0 0 0 0 0 0 0 0 0 0 0 0 0 0 0 0 0 0 0 0 0 0 0 0 0 0.040711254671548 0 0 0 0 0 0 0 0 0 0 0 0 0 0 0 0 0 0 0 0 0 0 0 0 0 0 0 0 0 0 0 0 0 0 0 0 0 0 0 0 0 0.0176720128065331 0 0 0 0 0 0 0 0 0 0 0 0 0 0.00719868396215926 0 0 0 0.00949202635789911
0 0 0 0 0 0 0 0 0 0 0 0 0 0 0 0.00232257772315473 0 0 0 0 0 0 0 0 0 0 0 0 0 0.00432218257302353 0.0116946422846967 0 0 0.0168804718547991 0 0 0 0 0 0 0 0 0.00251155747179667 0 0 0 0 0 0 0 0.0137139195121848 0 0 0.00231687062463588 0.0845781020327917 0 0 0 0.0235415416850112 0 0 0 0 0 0.00369740059124105 0.00542383621940437 0 0 0 0 0 0.00700489076118291 0 0 0 0 0 0 0 0 0 0 0 0 0.0100074148896093 0.00127306553583271 0 0.00893481016054922 0.0267127898598223 0 0.00211673141835024 0 0.0024974272507749 0.00450199706348856 0 0 0 0 0 0 0.00200161145474763 0.00447004045924621 0 0.00163302521532879 0 0 0 0 0 0 0 0 0 0 0.00275219182956746 0 0 0.00233442988109821 0 0 0 0 0 0 0 0 0 0 0.000876758342537312 0.0050257753488415 0 0 0.00629524790575366 0 0 0 0 0.000426428382303166 0.212792525263809 0.0567728219104726 0 0.0474092404394938 0.0786207091377258 0 0 0.148780432226385 0.0192986783245905 0 0 0 0 0 0.00351141716186193 0 0.117573984671532 0 0 0 0 0 0 0 0 0 0 0 0 0 0 0 0 0 0 0 0 0 0 0 0 0 0 0 0 0 0 0 0 0 0 0 0 0 0 0 0 0 0 0 0 0 0 0 0 0 0 0 0 0 0 0 0 0 0 0 0 0 0 0 0 0 0 0 0 0 0 0 0 0 0 0 0 0 0 0 0 0 0 0 0 0 0 0 0 0 0 0 0 0 0 0 0 0 0 0 0 0.027122595411302 0 0 0 0 0 0 0 0 0 0 0 0 0 0 0 0 0 0 0 0 0 0 0 0 0 0 0 0 0 0 0 0 0 0 0 0 0 0 0 0 0 0.0266238549224057 0 0 0 0 0 0 0 0 0 0 0 0 0 0.00162600219864801 0 0 0 0
0 0 0 0 0 0 0 0 0 0 0 0 0 0 0 0.00485988266206817 0 0 0 0 0 0 0 0 0 0 0 0 0 0.00807489334518118 0.00896127350524752 0 0 0 0 0 0 0.0122535365411467 0 0 0 0 0 0 0 0 0 0 0 0 0 0 0 0 0 0 0 0 0 0 0 0 0 0 0 0 0 0 0 0 0 0 0 0 0 0 0 0 0 0 0 0 0 0 0 0 0 0 0.0109665700658154 0 0 0 0.00975340702573364 0 0 0 0 0 0 0 0 0.00604456758394063 0 0 0 0 0 0 0 0 0 0 0 0 0 0 0 0.00314119281515932 0 0 0 0 0 0 0 0 0 0 0 0.00939005682926141 0 0 0.00988492162484157 0 0 0 0 0 0.222151690292035 0 0 0.02926079519453 0.0333238990050491 0 0 0.109259995817859 0.0463999676148097 0 0 0 0 0 0 0.476273350077322 0 0 0 0 0 0 0 0 0 0 0 0 0 0 0 0 0 0 0 0 0 0 0 0 0 0 0 0 0 0 0 0 0 0 0 0 0 0 0 0 0 0 0 0 0 0 0 0 0 0 0 0 0 0 0 0 0 0 0 0 0 0 0 0 0 0 0 0 0 0 0 0 0 0 0 0 0 0 0 0 0 0 0 0 0 0 0 0 0 0 0 0 0 0 0 0 0 0 0 0 0 0 0 0 0 0 0 0 0 0 0 0 0 0 0 0 0 0 0 0 0 0 0 0 0 0 0 0 0 0 0 0 0 0 0 0 0 0 0 0 0 0 0 0 0 0 0 0 0 0 0 0 0 0 0 0 0 0 0 0 0 0
0 0 0 0 0 0 0 0 0 0 0 0 0 0 0 0 0 0 0 0 0 0 0 0 0 0 0 0 0 0 0 0 0 0 0 0 0 0 0 0 0 0 0 0 0 0 0 0 0 0 0 0 0 0 0 0 0 0 0 0 0 0 0 0 0 0 0 0 0 0 0 0 0 0 0 0 0 0 0 0 0 0 0 0 0 0 0 0 0 0 0 0 0 0 0 0 0 0 0 0 0 0 0 0 0 0 0 0 0 0 0 0 0 0 0 0 0 0 0 0 0 0 0 0 0 0 0 0 0 0 0 0 0 0 0 0 0 0 0 0 0 0 0 0 0 0 0 0 0 0 0 0 0 0 0 0 0.408788869897991 0 0 0 0 0.159851986888327 0.274557029639292 0 0 0.0708170826555249 0 0 0 0 0 0 0 0 0 0 0.0527359767324766 0 0 0 0 0 0 0 0 0 0 0 0 0 0 0 0 0 0 0 0 0 0 0 0 0 0 0 0 0 0 0 0 0 0 0 0 0 0 0 0 0 0 0 0 0 0 0 0 0 0 0 0 0 0 0 0 0 0 0 0 0 0 0 0 0 0 0 0 0 0 0 0 0 0 0 0 0 0 0 0 0 0 0 0 0 0 0 0 0 0 0 0 0 0 0 0 0 0 0 0 0 0 0 0 0 0 0 0 0 0 0 0.0332490541863884 0 0 0 0 0 0 0 0 0 0 0 0 0 0 0 0 0 0 0 0 0 0 0 0 0 0 0
0 0 0 0 0 0 0 0 0 0 0 0 0 0 0 0 0 0 0 0 0 0 0 0 0 0 0 0 0 0 0 0 0 0 0 0 0 0 0 0 0 0 0 0 0 0 0 0 0 0 0 0 0 0 0 0 0 0 0 0 0 0 0 0 0 0 0 0 0 0 0 0 0 0 0 0 0 0 0 0 0 0 0 0 0 0 0 0 0 0 0 0 0 0 0 0 0 0 0 0 0 0 0 0 0 0 0 0 0 0 0 0 0 0 0 0 0 0 0 0 0 0 0 0 0 0 0 0 0 0 0 0 0 0 0 0 0 0 0 0 0 0 0 0 0 0 0 0 0 0 0 0 0 0 0 0.0857925047311505 0 0.0152963900430047 0.0141326465465608 0.00659998813293522 0.0235613972347428 0.21253601280526 0.0340080802621377 0.020642876016936 0.147101225366936 0.00739031279885373 0 0 0 0 0 0 0 0 0 0.30002947879003 0 0 0.0202774794757624 0 0 0.00715903539709259 0 0 0 0 0 0 0 0 0 0 0 0 0 0 0 0 0 0 0 0 0 0 0 0 0 0 0 0 0 0 0 0 0 0 0 0 0 0 0.0119402850605715 0 0 0 0 0 0 0 0 0 0 0 0 0 0 0 0.00818121774195804 0 0 0 0 0 0 0 0 0 0 0 0 0 0 0 0 0 0 0 0 0 0 0 0 0 0 0 0 0 0 0 0 0 0 0 0 0 0 0 0 0 0 0 0 0 0 0.0187904601591878 0 0 0.00810731333597829 0.0258684833909457 0.0325848127099562 0 0 0 0 0 0 0 0 0 0 0 0 0 0 0 0 0 0 0 0 0 0 0 0 0 0 0
0 0 0 0 0 0 0 0 0 0 0 0 0 0 0 0 0 0 0 0 0 0 0 0 0 0 0 0 0 0 0 0 0 0 0 0 0 0 0 0 0 0 0 0 0 0 0 0 0 0 0 0 0 0 0 0 0 0 0 0 0 0 0 0 0 0 0 0 0 0 0 0 0 0 0 0 0 0 0 0 0 0 0 0 0 0 0 0 0 0 0 0 0 0 0 0 0 0 0 0 0 0 0 0 0 0 0 0 0 0 0 0 0 0 0 0 0 0 0 0 0 0 0 0 0 0 0 0 0 0 0 0 0 0 0 0 0 0 0 0 0 0 0 0 0 0 0 0 0 0 0 0 0 0 0 0 0.0785828559112157 0 0 0.125378354681314 0 0 0 0 0 0 0 0 0 0 0 0 0 0 0 0 0 0 0 0 0 0 0 0 0 0 0 0 0 0 0 0 0 0 0 0 0 0 0 0 0 0 0 0 0 0 0 0 0 0 0 0 0 0 0 0 0 0 0 0 0 0 0 0 0 0 0 0 0 0 0 0 0 0 0 0 0 0 0 0 0 0 0 0 0 0 0 0 0 0 0 0 0 0 0 0 0 0 0 0 0 0 0 0 0 0 0 0 0 0 0 0 0 0 0 0 0 0 0 0 0 0 0 0.0918385709316116 0 0 0 0.116170135877536 0.379788291276063 0 0 0 0 0 0 0.0870330643130971 0 0 0 0 0 0 0 0.121208727009163 0 0 0 0 0 0 0 0 0 0 0 0
0 0 0 0 0 0 0 0 0 0 0 0 0 0 0 0 0 0 0 0 0 0 0 0 0 0 0 0 0 0 0 0 0 0 0 0 0 0 0 0 0 0 0 0 0 0 0 0 0 0 0 0 0 0 0 0 0 0 0 0 0 0 0 0 0 0 0 0 0 0 0 0 0 0 0 0 0 0 0 0 0 0 0 0 0 0 0 0 0 0 0 0 0 0 0 0 0 0 0 0 0 0 0 0 0 0 0 0 0 0 0 0 0 0 0 0 0 0 0 0 0 0 0 0 0 0 0 0 0 0 0 0 0 0 0 0 0 0 0 0 0 0 0 0 0 0 0 0 0 0 0 0 0 0 0 0 0.00736645187765929 0 0 0.226833598720566 0.0307564389785113 0.0095069381677808 0 0 0 0 0 0 0 0 0 0 0 0 0.0814412771851003 0.0134465849418351 0 0 0.00488432477498186 0 0 0.00392609985485274 0 0 0 0 0.00509836912969595 0 0 0 0 0.0103328928482131 0.0109947508088343 0 0 0 0 0 0 0 0 0 0 0 0 0 0 0 0 0 0 0 0 0 0 0 0 0 0 0 0 0 0 0 0 0 0 0 0 0 0 0 0 0 0 0 0 0 0 0 0 0 0 0 0 0 0 0 0 0 0 0 0 0 0 0 0 0 0 0 0 0 0 0 0 0 0 0 0 0 0 0 0 0 0 0 0 0 0 0 0 0 0 0.217011231122275 0 0.00352152333663712 0.106993134762954 0.194401687216385 0.0526042596301362 0 0 0 0 0.00390222856221952 0 0 0 0 0 0 0 0 0 0.00638109046540407 0 0 0 0.0105971176159586 0 0 0 0 0 0 0 0
0 0 0 0 0 0 0 0 0 0 0 0 0 0 0 0 0 0 0 0 0 0 0 0 0 0 0 0 0 0 0 0 0 0 0 0 0 0 0 0 0 0 0 0 0 0 0 0 0 0 0 0 0 0 0 0 0 0 0 0 0 0 0 0 0 0 0 0 0 0 0 0 0 0 0 0 0 0 0 0 0 0 0 0 0 0 0 0 0 0 0 0 0 0 0 0 0 0 0 0 0 0 0 0 0 0 0 0 0 0 0 0 0 0 0 0 0 0 0 0 0 0 0 0 0 0 0 0 0 0 0 0 0 0 0 0 0 0 0 0 0 0 0 0 0 0 0 0 0 0 0 0 0 0 0 0 0.0046008734000924 0.0170129974082603 0.303367919262251 0 0.0222502107487029 0.00576389267662298 0 0 0 0 0 0 0 0 0 0 0 0 0 0.00835803862820843 0 0 0 0 0 0.00372544282757339 0 0 0 0 0.0111243557839216 0 0 0 0 0 0.0298460064509035 0.00605007435613247 0 0 0 0 0 0 0 0 0 0 0 0 0 0 0 0 0 0 0 0 0 0 0 0 0 0 0 0 0 0 0 0 0 0 0 0 0 0 0 0 0 0 0 0 0 0 0 0 0 0 0 0 0 0 0 0 0 0 0 0 0 0 0 0 0 0 0 0 0 0 0 0 0 0 0 0 0 0 0 0 0 0 0 0 0 0 0 0 0 0.196370359915683 0 0.0112812655910993 0.0143578790916539 0.122921283204634 0.160451630166993 0 0 0 0 0.00884216132471261 0.00741584128322909 0.0119771032753535 0 0.00688578197053183 0 0 0 0 0 0.0246060896580581 0 0 0 0 0 0 0 0.0227907929753838 0 0 0 0
0 0 0 0 0 0 0 0 0 0 0 0 0 0 0 0 0 0 0 0 0 0 0 0 0 0 0 0 0 0 0 0 0 0 0 0 0 0 0 0 0 0 0 0 0 0 0 0 0 0 0 0 0 0 0 0 0 0 0 0 0 0 0 0 0 0 0 0 0 0 0 0 0 0 0 0 0 0 0 0 0 0 0 0 0 0 0 0 0 0 0 0 0 0 0 0 0 0 0 0 0 0 0 0 0 0 0 0 0 0 0 0 0 0 0 0 0 0 0 0 0 0 0 0 0 0 0 0 0 0 0 0 0 0 0 0 0 0 0 0 0 0 0 0 0 0 0 0 0 0 0 0 0 0 0 0 0.0340815241901752 0 0.085353072625176 0.0461694783872247 0 0.0206063938989605 0 0 0.143908969696765 0 0 0 0 0 0 0 0 0 0 0.48177454993112 0 0 0 0 0 0 0 0 0 0 0 0 0 0 0 0 0 0 0 0 0 0 0 0 0 0 0 0 0 0 0 0 0 0 0 0 0 0 0 0 0 0 0 0 0 0 0 0 0 0 0 0 0 0 0 0 0 0 0 0 0 0 0 0 0 0 0 0 0 0 0 0 0 0 0 0 0 0 0 0 0 0 0 0 0 0 0 0 0 0 0 0 0 0 0 0 0 0 0 0 0 0 0 0 0 0 0 0.0291914646436975 0 0 0.0349912351117635 0.0620428386832407 0.061880472831877 0 0 0 0 0 0 0 0 0 0 0 0 0 0 0 0 0 0 0 0 0 0 0 0 0 0 0
0 0 0 0 0 0 0 0 0 0 0 0 0 0 0 0 0 0 0 0 0 0 0 0 0 0 0 0.00204898061770718 0 0 0 0 0 0 0 0 0 0 0 0 0 0 0 0 0 0 0 0 0 0 0 0 0 0 0 0 0 0 0 0 0 0 0 0 0 0 0 0 0 0 0 0 0 0 0 0 0 0 0 0 0 0 0 0 0 0 0 0 0 0 0 0 0 0 0 0 0 0 0 0 0 0 0 0 0 0 0 0 0 0 0 0 0 0 0 0 0 0 0 0 0 0 0.00286257753883887 0 0 0 0 0 0.00113364661506712 0 0 0 0 0 0 0 0 0 0 0 0 0 0 0 0 0 0 0 0 0 0 0 0 0 0 0.0121471217930992 0.076955132727612 0 0.00660405791741567 0.00299380714004449 0.00515809209855538 0 0.0356145622405831 0.17243050083936 0.239232238053903 0.00235259905456525 0 0 0 0 0 0 0.00956295149215178 0 0.0139029492260774 0.153182343991859 0.00515220386556616 0.00328308549413001 0.057341441863676 0.00935876743347941 0 0.0298107255126348 0.0762758116751326 0 0 0 0 0 0 0 0 0 0.00256202811765394 0 0 0 0 0 0 0 0 0 0 0 0 0 0 0 0 0 0 0 0 0 0 0 0 0 0 0 0.00950160969017964 0 0 0 0 0 0 0 0 0 0 0 0 0 0 0 0.0059291756247775 0 0 0 0 0 0 0 0 0 0 0 0 0 0 0 0 0 0 0 0 0 0.0023318011065513 0 0 0 0 0 0 0 0 0 0 0 0 0 0 0 0 0 0 0 0 0 0 0 0 0.00882429077079502 0 0 0.0251967392013857 0.0121007709758317 0.0114461513794849 0 0 0.00470383594188218 0 0 0 0 0 0 0 0 0 0 0 0 0 0 0 0 0 0 0 0 0 0 0 0
0 0 0 0 0 0 0 0 0 0 0 0 0 0 0 0 0 0 0 0 0 0 0 0 0 0 0 0 0 0 0 0 0 0 0 0 0 0 0 0 0 0 0 0 0 0 0 0 0 0 0 0 0 0 0 0 0 0 0 0 0 0 0 0 0 0 0 0 0 0 0 0 0 0 0 0 0 0 0 0 0 0 0 0 0 0 0 0 0 0 0 0 0 0 0 0 0 0 0 0 0 0 0 0 0 0 0 0 0 0 0 0 0 0 0 0 0 0 0 0 0 0 0 0 0 0 0 0 0 0 0 0 0 0 0 0 0 0 0 0 0 0 0 0 0 0 0 0 0 0 0 0 0 0 0 0.217737254633962 0.128508545292287 0 0 0 0 0.371682777968808 0 0 0 0 0 0 0 0 0 0 0 0 0 0.0550581936899353 0 0 0 0 0 0 0.185697367722753 0 0 0 0 0 0 0 0 0 0 0 0 0 0 0 0 0 0 0 0 0 0 0 0 0 0 0 0 0 0 0 0 0 0 0 0 0 0 0 0 0 0 0 0 0 0 0 0 0 0 0 0 0 0 0 0 0 0 0 0 0 0 0 0 0 0 0 0 0 0 0 0 0 0 0 0 0 0 0 0 0 0 0 0 0 0 0 0 0 0 0 0 0 0 0 0 0 0 0 0 0 0 0 0.0413158606922538 0 0 0 0 0 0 0 0 0 0 0 0 0 0 0 0 0 0 0 0 0 0 0 0 0 0 0 0 0
0 0 0 0 0 0 0 0 0 0 0 0 0 0 0 0 0 0 0 0 0 0 0 0 0 0 0 0 0 0 0 0 0 0 0 0 0 0 0 0 0 0 0 0 0 0 0 0 0 0 0 0 0 0 0 0 0 0 0 0 0 0 0 0 0.00406334476801299 0 0 0 0 0 0 0 0 0 0 0 0 0 0 0 0 0 0 0 0 0 0 0 0 0 0 0 0 0 0 0 0 0 0 0 0 0 0 0 0 0 0 0 0 0 0 0 0 0 0 0 0 0 0 0 0 0 0 0 0 0 0 0 0 0 0 0 0 0 0 0 0 0 0 0 0 0 0 0 0 0 0 0 0 0 0 0 0 0 0 0 0.0155314134100677 0 0 0 0 0.358302470469512 0 0 0.187053519899716 0 0 0 0 0 0 0.0460790670197784 0.0611332458445825 0 0.00945920724200034 0.104504177320323 0 0 0.0727671733993038 0 0 0 0.0296548177966047 0 0 0 0 0 0 0 0 0 0 0 0 0 0 0 0 0 0 0 0 0 0 0 0 0 0 0 0 0 0 0 0 0 0.0660767593909359 0 0 0 0 0 0 0 0 0 0 0 0 0 0 0.0453748034391629 0 0 0 0 0 0 0 0 0 0 0 0 0 0 0 0 0 0 0 0 0 0 0 0 0 0 0 0 0 0 0 0 0 0 0 0 0 0 0 0 0 0 0 0 0 0 0 0 0 0 0 0 0 0 0 0 0 0 0 0 0 0 0 0 0 0 0 0 0 0 0 0 0 0 0 0 0 0 0 0 0 0 0 0
0 0 0 0 0 0 0 0 0 0 0 0 0 0 0 0 0 0 0 0 0 0 0 0 0 0 0 0 0 0 0 0 0 0 0 0 0 0 0 0 0 0 0 0 0 0 0 0 0 0 0 0 0 0 0 0 0 0 0 0 0 0 0 0 0 0 0 0 0 0 0 0 0 0 0 0 0 0 0 0 0 0 0 0 0 0 0 0 0 0 0 0 0 0 0 0 0 0 0 0 0 0 0 0 0 0 0 0 0 0 0 0 0 0 0 0 0 0 0 0 0 0 0 0 0 0 0 0 0 0 0 0 0 0 0 0 0 0 0 0 0 0 0 0 0 0 0 0 0 0 0 0 0 0 0 0 0.0665931544939797 0 0 0 0.0450384248739182 0.299107937274597 0 0.112548161913271 0 0 0 0 0 0 0 0 0 0 0.00792822598758184 0.336719360326085 0.0114269521159017 0 0 0.00976991369181014 0 0 0 0 0 0 0 0 0 0 0 0 0 0 0 0 0 0 0 0 0 0 0 0 0 0 0 0 0 0 0 0 0 0 0 0 0 0 0 0 0 0 0 0 0 0 0 0 0 0 0 0 0 0 0 0 0 0 0 0 0 0 0 0 0 0 0 0 0 0 0 0 0 0 0 0 0 0 0 0 0 0 0 0 0 0 0 0 0 0.0103303344122532 0.0108292454498538 0 0 0 0 0 0.0707816606973507 0 0 0.0189266287633983 0 0 0 0 0 0 0 0 0 0 0 0 0 0 0 0 0 0 0 0 0 0 0 0 0 0 0 0 0 0 0 0 0 0 0 0
0 0 0 0 0 0 0 0 0 0 0 0 0 0 0 0 0 0 0 0 0 0 0 0 0 0 0 0 0 0 0 0 0 0 0 0 0 0 0 0 0 0 0 0 0 0 0 0 0 0 0 0 0 0 0 0 0 0 0 0 0 0 0 0 0 0 0 0 0 0 0 0 0 0 0 0 0 0 0 0 0 0 0 0 0 0 0 0 0 0 0 0 0 0 0 0 0 0 0 0 0 0 0 0 0 0 0 0 0 0 0 0 0 0 0 0 0 0 0 0 0 0 0 0 0 0 0 0 0 0 0 0 0 0 0 0 0 0 0 0 0 0 0 0 0 0 0 0 0 0 0 0 0 0 0 0.0182291609758784 0.00906444429092056 0 0 0 0 0.00796931914376081 0 0 0 0 0 0 0 0 0 0 0 0 0 0 0.00952339643656809 0 0.0296258889858571 0 0 0 0.0351965929309652 0 0 0 0.00936240760724543 0 0 0 0 0 0 0 0 0 0 0 0 0 0 0 0 0 0.0257693795692828 0 0 0 0 0 0 0 0 0 0 0 0 0 0 0 0 0 0 0 0 0 0 0 0 0 0 0 0 0 0 0 0 0 0 0 0 0 0 0 0 0 0 0 0 0 0 0 0 0 0 0 0 0 0 0 0 0 0 0 0 0 0 0 0 0 0 0 0 0 0 0 0 0 0 0 0 0 0 0 0 0.140272092871905 0.0170823157595763 0.0173058615638297 0.291832878631429 0 0 0 0 0.0705178970856341 0.143474848410422 0.0284497327103039 0 0.0206175525955568 0 0 0 0 0.0281206714652678 0.0368094588163464 0 0 0 0 0 0 0 0.0485715864324211 0 0 0.012204513716829 0
0 0 0 0 0 0 0 0 0 0 0 0 0.00716643713739257 0 0 0 0 0 0 0 0 0 0 0 0 0 0 0 0 0 0 0 0 0 0 0 0 0 0 0 0 0 0 0 0 0 0 0 0 0 0 0 0 0 0 0.00708210916602344 0 0 0 0 0 0 0 0 0 0 0 0 0 0 0 0 0 0 0 0 0 0 0 0 0 0 0 0 0 0 0 0 0 0 0 0 0 0 0 0 0 0 0 0 0 0 0 0.0154766897171992 0 0 0.0022637819601036 0.00202925374497047 0 0 0 0 0 0.0204432764371391 0.0431098342715917 0.0112457859674339 0.00229026875628466 0.0367183991636156 0.0305258325701535 0.0282516385680281 0 0 0 0 0 0 0 0 0 0 0 0 0 0 0 0 0 0 0 0 0 0 0 0 0 0 0 0 0 0 0 0 0 0 0 0 0 0 0 0 0 0 0 0 0 0 0 0 0.0230485930628932 0.0574986740275753 0.0335628275216084 0.0115482121786376 0.0282414897312129 0 0 0 0 0 0 0 0 0 0 0 0 0.0460139711897293 0 0.0115882171441629 0.00271032122684291 0.00511148227668451 0 0 0 0 0 0.00313296244108164 0 0 0 0 0 0 0.00538734495537437 0 0 0.0408207791936362 0 0 0 0 0 0 0 0 0 0 0 0 0 0 0 0.00528307696124048 0 0 0 0 0 0 0 0 0 0 0 0 0 0 0 0 0 0 0 0 0 0 0 0 0 0 0 0 0 0 0 0 0 0 0 0 0.0474304377965837 0 0.100567252119195 0.177966470425804 0.113603857886375 0 0 0.0461826294597533 0 0 0 0 0 0 0 0 0 0 0 0 0 0 0 0.0336980929416734 0 0 0 0 0 0 0 0 0 0 0 0 0 0 0 0 0 0 0 0 0 0 0 0 0 0 0 0 0 0 0 0 0 0
0 0 0 0 0 0 0 0 0 0 0 0 0 0 0 0 0 0 0 0 0 0 0.030102927522665 0 0 0 0.0121980035121348 0 0 0 0 0 0 0 0 0 0 0 0 0 0 0 0 0 0 0.0104087512261274 0 0 0 0 0 0 0 0 0 0 0 0 0 0 0.0106829095686284 0 0 0 0.0224135956082652 0.014806820510513 0.00628601159209391 0 0 0 0 0 0 0 0 0 0 0 0 0 0 0 0 0 0 0 0 0 0 0 0 0 0 0 0 0 0 0 0 0 0 0 0 0 0 0 0 0 0 0 0 0 0 0 0 0 0 0 0 0.00872622581179136 0 0 0 0 0 0 0 0.0882091737593751 0.00559469285690898 0 0 0 0 0 0 0 0 0 0 0 0 0 0 0 0 0 0 0 0 0 0 0 0 0 0 0 0 0 0 0 0 0 0 0 0 0 0 0 0.0186675805363581 0.0757301288549028 0 0 0.155752565168247 0 0 0 0 0.0076471238739808 0.169492681051043 0 0 0 0.247883046037151 0 0 0 0 0 0.115397762509814 0 0 0 0 0 0 0 0 0 0 0 0 0 0 0 0 0 0 0 0 0 0 0 0 0 0 0 0 0 0 0 0 0 0 0 0 0 0 0 0 0 0 0 0 0 0 0 0 0 0 0 0 0 0 0 0 0 0 0 0 0 0 0 0 0 0 0 0 0 0 0 0 0 0 0 0 0 0 0 0 0 0 0 0 0 0 0 0 0 0 0 0 0 0 0 0 0 0 0 0 0 0 0 0 0 0 0 0 0 0 0 0 0 0 0 0 0 0 0 0 0 0 0 0 0 0 0
0 0 0 0 0 0 0 0 0 0 0 0 0 0 0 0 0 0 0 0 0 0 0.0127230373401046 0 0 0 0.00729805567702688 0 0 0 0 0 0 0 0 0 0 0 0 0 0 0 0 0 0 0 0 0 0 0 0 0 0 0 0 0 0 0 0 0 0 0 0 0 0 0.00386986524771401 0 0 0 0 0 0 0 0 0 0 0 0 0 0 0 0 0 0 0 0 0 0 0 0 0 0 0 0 0 0 0 0 0 0 0 0 0 0 0 0 0 0 0 0 0 0 0 0 0 0 0 0 0 0.00717297375040841 0 0 0 0 0 0 0 0.0151760328245318 0 0 0 0 0 0 0 0 0 0 0 0 0 0 0 0 0 0 0 0 0 0 0 0 0 0 0 0 0 0 0 0 0 0 0 0 0 0 0.0370744313172302 0.0076868603140964 0 0.103639708815844 0.266632569183376 0 0.00650843131254323 0 0 0 0 0 0.00455914711998873 0 0 0 0.00605196520352487 0 0 0.0804978482249615 0 0.0689402947994076 0 0.0401291718831956 0 0 0 0 0 0.0183383575728533 0 0 0 0 0 0 0.00772389700470068 0 0 0 0 0 0 0 0 0 0 0 0 0 0 0 0 0 0 0 0 0 0 0 0 0 0 0 0 0 0 0 0 0 0 0 0 0 0 0 0 0 0 0 0 0 0 0 0 0 0 0 0 0.0276818259915439 0 0 0 0 0 0 0.0467129264990331 0 0 0 0 0 0 0 0 0 0 0 0 0 0 0 0 0 0 0.226032289294097 0 0 0 0 0 0 0 0 0 0 0 0 0 0 0 0 0.00555031062381722 0 0 0 0 0 0 0 0 0 0 0 0 0 0 0 0 0
0 0 0 0 0 0 0 0 0 0 0 0 0 0 0 0 0 0 0 0 0 0 0.00776442493696727 0 0 0 0.00309309001203544 0 0 0 0 0 0 0 0 0 0 0 0 0 0 0 0 0 0 0 0 0 0 0 0 0 0 0 0 0 0 0 0 0 0 0 0 0 0 0.00795396559796515 0 0 0 0 0 0 0 0 0 0 0 0 0 0 0 0 0 0 0 0 0 0 0 0 0 0 0 0 0 0 0 0 0 0 0 0 0 0 0 0 0 0 0 0 0 0 0 0 0 0 0 0 0 0 0 0 0 0 0 0 0 0.0111752072487744 0 0 0 0 0 0 0 0 0 0 0 0 0 0 0 0 0 0 0 0 0 0 0 0 0 0 0 0 0 0 0 0 0 0 0 0 0 0 0.15344255890345 0.0517353720040118 0.171942845289834 0 0.214094062225446 0 0 0 0 0 0 0 0 0 0 0 0 0 0 0 0 0.0169303247236819 0 0.0275065372948299 0 0 0 0 0 0.0176764567713936 0 0 0 0 0 0 0.0254952492903804 0 0 0 0 0 0 0 0 0 0 0 0 0 0 0 0 0 0 0.0403821584890084 0 0 0 0 0 0 0 0 0 0 0 0 0 0 0 0 0 0 0 0 0 0 0 0 0 0 0 0 0 0 0 0 0 0 0 0 0 0 0 0 0.0625169633091584 0 0 0 0 0 0 0 0 0 0 0 0 0 0 0 0 0 0 0.188290783903064 0 0 0 0 0 0 0 0 0 0 0 0 0 0 0 0 0 0 0 0 0 0 0 0 0 0 0 0 0 0 0 0 0 0
0 0 0 0 0 0 0 0 0 0 0 0 0 0 0 0 0 0 0 0 0 0 0 0 0 0 0 0 0 0 0 0 0 0 0 0 0 0 0 0 0 0 0 0 0 0 0 0 0 0 0 0 0 0 0 0 0 0 0 0 0 0 0 0 0 0 0 0 0 0 0 0 0 0 0 0 0 0 0 0 0 0 0 0 0 0 0 0 0 0 0 0 0 0 0 0 0 0 0 0 0 0 0 0 0 0 0 0 0 0 0 0 0 0 0 0 0 0 0 0 0 0 0 0 0 0 0 0 0 0 0 0 0 0 0 0 0 0 0 0 0 0 0 0 0 0 0 0 0 0 0 0 0 0 0 0 0 0 0 0 0 0 0 0 0 0 0.0267017857270794 0 0.131875732499821 0.0638261112820126 0 0 0 0 0 0 0 0 0 0 0 0 0 0 0 0.0596998382198713 0 0.0488261807916046 0 0.0609062835394806 0 0 0 0 0 0.0237142688293014 0 0 0 0.00126271411618682 0.00544645550751349 0 0.0495072805450189 0 0 0 0 0 0 0 0 0 0 0 0 0 0 0.00466348090448374 0 0 0 0.0651952409932154 0 0 0 0.00252625115377885 0 0 0 0 0 0 0 0 0.00154605585424281 0 0 0 0 0 0 0 0 0 0.00327379273804313 0 0 0 0 0 0 0 0 0 0 0.0600941371832543 0 0 0 0 0 0 0.00117970799716267 0 0 0 0 0 0 0 0 0 0 0 0 0 0 0 0 0 0 0.359016900901933 0 0 0 0 0 0 0 0 0 0.00153464622935248 0 0 0 0 0.00507713456932739 0 0.0130104181804799 0 0 0 0 0 0 0 0 0 0 0 0 0 0.00919278861135905 0 0.00192279362547751 0
0 0 0 0 0 0 0 0 0 0 0 0 0 0 0 0 0 0 0 0 0 0 0 0 0 0 0 0 0 0 0 0 0 0 0 0 0 0 0 0 0 0 0 0 0 0 0 0 0 0 0 0 0 0 0 0 0 0 0 0 0 0 0 0 0 0 0 0 0 0 0 0 0 0 0 0 0 0 0 0 0 0 0 0 0 0 0 0 0 0 0 0 0 0 0 0 0 0 0 0 0 0 0 0 0 0 0 0 0 0 0 0 0 0 0 0 0 0 0 0 0 0 0 0 0 0 0 0 0 0 0 0 0 0 0 0 0 0 0 0 0 0 0 0 0 0 0 0 0 0 0 0 0 0 0 0 0 0 0 0 0 0 0 0.0832354406140885 0 0 0.051624427917818 0 0 0 0 0 0.0410582420989889 0 0 0 0 0.00936006543085873 0.357183092213377 0 0 0 0.361427597385639 0 0 0 0 0 0 0 0 0 0 0 0 0 0 0 0 0 0 0 0 0 0 0.0281330164912363 0 0 0.0373354014862848 0 0 0 0 0 0 0 0 0 0 0 0 0 0 0 0 0 0 0 0 0 0 0 0 0 0 0 0 0 0 0 0 0 0 0 0 0 0 0 0 0 0 0 0 0 0 0 0 0 0 0 0 0 0 0 0 0 0 0 0.00944003998573582 0 0 0 0 0 0 0 0 0 0 0 0 0 0 0 0 0 0 0 0 0 0 0 0 0 0 0 0 0 0 0 0 0 0 0 0 0 0 0 0 0 0 0 0 0 0 0.0212026763759721
0 0 0 0 0 0 0 0 0 0 0 0 0 0 0 0 0.00424035338371654 0 0 0 0 0 0 0 0 0 0.0965042743873481 0.00556096266900809 0 0 0 0 0 0 0 0 0 0 0 0 0 0 0 0 0 0 0 0 0 0 0 0 0 0.042065991802658 0 0 0 0 0 0 0 0 0 0 0.0289364069357612 0 0.0123404930312984 0 0 0 0 0 0 0 0 0 0 0 0 0 0 0 0 0 0 0 0 0 0 0 0 0 0 0 0 0 0 0 0 0 0 0 0 0 0 0 0.00904134919693329 0.026883718369652 0 0 0 0 0 0 0 0 0 0 0.00809269377975657 0.0244711421701177 0 0.00822395142493282 0.0126581951100143 0 0 0 0 0 0 0 0 0 0 0 0 0 0 0 0 0 0 0 0 0 0 0 0 0 0 0 0 0 0 0 0 0 0 0 0 0 0 0.0284900427573632 0 0.0876481775478498 0 0 0.100204893032829 0.141470996437467 0.0143564669271457 0 0 0.0325882606119782 0 0 0 0 0 0.0178807073601381 0.0118671085808446 0 0 0 0.0313492293476544 0 0 0 0 0 0.0293568465488134 0 0 0 0 0 0 0 0 0 0 0 0 0 0 0 0 0.0105655741759587 0 0 0 0 0 0 0 0 0 0 0 0 0 0 0 0 0 0 0 0 0 0 0 0 0 0 0 0 0 0 0 0 0 0 0 0 0 0 0 0 0 0 0 0 0 0 0 0 0 0 0 0 0 0 0.0351043513164757 0 0.180097813094286 0 0 0 0 0 0 0 0 0 0 0 0 0 0 0 0 0 0 0 0 0 0 0 0 0 0 0 0 0 0 0 0 0 0 0 0 0 0 0 0 0 0 0 0 0 0 0 0 0 0 0 0 0
0 0 0 0 0 0 0 0 0 0 0 0 0 0 0 0 0.0452458519153236 0 0 0 0 0 0 0 0 0 0.0221185288284998 0.0109885001190588 0 0 0 0 0 0 0 0 0 0 0 0 0 0 0 0 0 0 0 0 0 0 0 0 0 0.04425931660012 0 0 0 0 0 0.0174608188350697 0 0 0 0 0.0583587954881225 0 0.035960446869561 0 0 0 0 0 0 0 0 0 0 0 0 0 0 0 0 0 0 0 0 0 0 0 0 0 0 0 0 0 0 0 0 0 0 0 0 0 0 0 0 0.0152126646721356 0 0 0 0 0 0 0 0 0 0 0 0 0 0.0451986185780539 0 0 0 0 0 0 0.00982196913563578 0 0 0 0 0 0 0 0 0 0 0 0 0 0 0 0 0 0 0 0 0 0 0 0 0 0 0 0 0 0 0 0 0 0 0 0 0 0 0 0 0 0 0 0 0 0 0 0 0 0 0 0 0 0 0 0 0 0 0 0 0 0 0 0 0 0 0 0 0 0 0 0 0 0 0 0 0 0 0.361667246774038 0 0 0 0 0 0 0 0 0 0 0 0 0.0245222629719834 0 0 0 0 0 0 0 0 0 0 0 0 0 0 0 0 0 0 0 0 0 0 0 0 0 0 0 0 0 0 0 0 0 0 0 0 0 0 0 0 0 0.0253061137832827 0 0 0 0 0 0 0 0 0 0 0 0 0 0 0 0.0928052408956046 0 0 0 0 0 0 0 0 0 0 0 0 0 0 0 0 0 0 0 0 0 0 0 0 0 0 0 0.19107362453351 0 0 0 0 0 0 0 0 0
0 0 0 0 0 0 0 0 0 0 0 0 0 0 0 0 0 0 0 0 0 0 0 0 0 0 0 0 0 0 0 0 0 0 0 0 0 0 0 0 0 0 0 0 0 0 0 0 0 0 0 0 0 0 0 0 0 0 0 0 0 0 0 0 0 0 0 0 0 0 0 0 0 0 0 0 0 0 0 0 0 0 0 0 0 0 0 0 0 0 0 0 0 0 0 0 0 0 0 0 0 0 0 0 0 0 0 0 0 0 0 0 0 0 0 0 0 0 0 0 0 0 0 0 0 0 0 0 0 0 0 0 0 0 0 0 0 0 0 0 0 0 0 0 0 0 0 0 0 0 0 0 0 0 0 0 0 0 0.27295241070224 0 0 0.0670778433889824 0 0.0219629757514734 0.0305942591242269 0 0 0 0 0 0 0 0 0 0 0.186509015886068 0 0 0 0 0 0 0 0 0 0 0 0 0 0 0 0.323300980455147 0 0 0 0 0 0 0 0 0 0 0 0 0 0 0 0 0 0 0 0 0 0 0 0 0 0 0.0401680723971198 0 0 0 0 0 0 0 0 0 0 0 0 0 0 0 0 0 0 0 0 0 0 0 0 0 0 0 0 0 0 0 0 0 0 0 0 0 0 0 0 0 0 0 0 0 0 0 0 0 0 0 0 0 0 0 0 0 0 0 0 0 0 0 0 0 0 0 0.0260611735672271 0 0 0 0 0 0 0 0 0 0 0 0 0 0 0 0 0 0 0 0 0.0313732687275158 0 0 0 0 0 0 0 0
0 0 0 0 0 0 0 0 0 0 0 0 0 0 0 0 0 0 0 0 0 0 0 0 0 0 0 0 0 0 0 0 0 0 0 0 0 0 0 0 0 0 0 0 0 0 0 0 0 0 0 0 0 0 0 0 0 0 0 0 0 0 0 0 0 0 0 0 0 0 0 0 0 0 0 0 0 0 0 0 0 0 0 0 0 0 0 0 0 0 0 0 0 0 0 0 0 0 0 0 0 0 0 0 0 0 0 0 0 0 0 0 0 0 0 0 0 0 0 0 0 0 0 0 0 0 0 0 0 0 0 0 0.00203295249313429 0 0 0 0 0 0 0 0 0 0 0 0 0 0 0 0 0 0 0 0 0 0 0 0.0950955445536717 0 0.00817661187371119 0.00380017404700009 0.105565529133265 0.134091080502625 0.00461815293499193 0.0440239612270254 0.235749636932653 0 0 0 0 0 0 0 0 0 0.0338391040310701 0 0 0 0.00934341014682769 0 0 0.00248472918457698 0 0 0 0 0 0 0 0 0 0 0 0 0 0 0 0 0 0 0 0 0 0 0 0.00955405648935946 0 0 0 0.0134671057004342 0 0 0 0 0.0239606704289185 0 0 0 0 0 0.00545199397155598 0 0 0 0 0 0 0 0 0 0 0 0 0 0 0 0 0 0 0 0 0 0 0 0 0 0 0 0 0 0 0 0 0 0 0 0 0 0.00377094193894624 0 0 0 0 0 0 0 0 0 0 0.0289826563264588 0.0320088347450612 0.0213403925798708 0 0.0061428366229026 0 0 0.0939222259382672 0 0 0.0426527087693116 0 0 0 0.0115533128122433 0 0 0.0196824638354024 0.00331119521825742 0.00537771756245771 0 0 0 0 0 0 0 0 0 0 0 0 0 0 0 0 0 0 0 0 0 0 0 0 0 0 0
0 0 0 0 0 0 0 0 0 0 0 0 0 0 0 0 0 0 0 0 0 0 0 0 0 0 0 0 0 0 0 0 0 0 0 0 0 0 0 0 0 0 0 0 0 0 0 0 0 0 0 0 0 0 0 0 0 0 0 0 0 0 0 0 0 0 0 0 0 0 0 0 0 0 0 0 0 0 0 0 0 0 0 0 0 0 0 0 0 0 0 0 0 0 0 0 0 0 0 0 0 0 0 0 0 0 0 0 0 0 0 0 0 0 0 0 0 0 0 0 0 0 0 0 0 0 0 0 0 0 0 0 0 0 0 0 0 0 0 0 0 0 0 0 0 0 0 0 0 0 0 0 0 0 0 0.0310083372010246 0 0 0 0 0 0.0398665979139886 0 0 0.0707193580396243 0.0217537783504951 0 0 0 0 0 0 0 0 0 0 0 0.0983875874133944 0 0.113155318027611 0 0 0 0 0 0 0 0 0 0 0 0 0 0 0 0 0 0 0 0 0 0 0 0 0.170434375517247 0 0 0 0 0 0 0 0 0 0 0 0 0 0 0 0 0 0 0 0 0 0 0 0 0 0 0 0 0 0 0 0 0 0 0 0 0 0 0.0867222274952711 0 0 0 0 0 0 0 0 0 0 0 0 0 0 0 0 0 0 0 0 0 0 0 0 0 0 0 0 0 0 0 0 0 0 0 0 0 0 0 0 0 0 0 0 0.105180870657725 0 0 0 0 0.0158996500931487 0.0823597291935765 0 0 0.0903943930224441 0 0 0 0 0 0 0 0 0 0 0 0 0 0.0462463084624572 0 0.0278714686119926 0 0
0 0 0 0 0 0 0 0 0 0 0 0 0 0 0 0 0 0 0 0 0 0 0 0 0 0 0 0 0 0 0 0 0 0 0 0 0 0 0 0 0 0 0 0 0 0 0 0 0 0 0 0 0 0 0 0 0 0 0 0 0 0 0 0 0 0 0 0 0 0 0 0 0 0 0 0 0 0 0 0 0 0 0 0 0 0 0 0 0 0 0 0 0 0 0 0 0 0 0 0 0 0 0 0 0 0 0 0 0 0 0 0 0 0 0 0 0 0 0 0 0 0 0 0 0 0 0 0 0 0 0 0 0 0 0 0 0 0 0 0 0 0 0 0 0 0 0 0 0 0 0 0 0 0 0 0 0 0 0 0 0 0.0445673124479028 0 0 0 0 0 0.0316492508688005 0 0 0 0.0338511026144038 0.0814737677241524 0 0 0 0.172607009275689 0 0 0.0739129989435762 0 0 0 0 0 0 0 0 0 0 0 0 0 0 0 0 0 0 0 0 0 0 0 0 0.0622966286459853 0 0 0 0 0 0 0 0 0 0 0 0 0 0 0 0 0 0 0 0 0 0 0 0 0 0 0 0 0 0 0 0 0 0 0 0 0 0 0.230005348876032 0 0 0 0 0 0 0 0 0 0 0 0 0 0 0 0 0 0 0.0298640096003941 0 0 0 0 0 0.0389501210204055 0 0 0 0 0 0 0 0 0 0 0 0 0 0 0 0 0 0 0 0 0 0 0 0 0 0 0 0 0.119311293331677 0 0 0 0 0 0 0 0 0.0206497050242174 0 0 0 0 0 0 0.0608614516267643 0 0
0 0 0 0 0 0 0 0 0 0 0 0 0 0 0 0 0 0 0 0 0.00269164252463033 0 0 0 0 0 0 0 0 0 0 0 0 0 0 0 0 0 0 0 0 0 0 0 0.00164954238390861 0.00627044024980942 0 0 0 0 0 0 0 0 0 0 0 0 0 0 0.00253066600513357 0 0 0 0.00109499277470092 0 0 0 0 0 0 0 0 0 0 0 0 0 0 0 0 0.000822519259728855 0 0 0 0 0 0 0 0 0 0 0 0 0 0 0 0 0 0 0 0 0 0 0 0 0 0 0 0 0 0 0 0 0 0 0 0 0 0 0 0 0 0 0 0 0 0.0136924078479321 0.00242852872791986 0 0 0 0 0 0 0 0 0 0 0 0 0 0 0 0 0 0 0 0 0 0 0 0 0 0 0 0.00671558872419318 0 0.00310341457945408 0 0 0.0524485718768972 0 0.0320305835144065 0 0.00799950562637391 0 0.0472658055331119 0.0030875838856108 0 0 0.0870393486168244 0.00364341654342575 0 0 0.00976291014083992 0 0 0 0 0 0.0442329707250146 0.427491743251443 0 0 0 0 0 0.0388689205889824 0 0 0.00243579060905922 0.00721472324302194 0 0 0 0.00224691742992074 0 0 0 0 0.00353543877535286 0 0 0 0 0.00279720881537235 0 0.0154809533138443 0 0 0 0 0 0 0.00263975265987347 0.0245253561931203 0.00363672301672062 0 0 0.0251885347784193 0.0107542914467359 0 0 0 0 0 0 0 0 0 0.024891578284498 0 0 0 0 0.00951272823616637 0 0 0 0 0.00213318145202824 0 0 0 0 0 0 0.00323218147804987 0 0 0 0 0 0 0 0 0 0 0 0 0 0 0 0 0 0 0 0 0 0 0 0 0 0 0 0 0 0 0 0 0 0 0.0148319555562189 0.00798030056897362 0.00100749579256141 0.0150927504911974 0.00676091387163505 0.00591826647776382 0 0.00331990850800252 0.00443132728463822 0 0.00108587203525228 0.00173421985111012 0 0 0 0 0 0 0 0 0 0 0 0 0.00274052645012211 0 0 0 0 0 0 0 0
0 0 0 0 0 0 0 0 0 0 0 0 0 0 0 0 0 0 0 0 0 0 0 0 0 0 0 0 0 0 0 0 0 0 0 0 0 0 0 0 0 0 0 0 0 0 0 0 0 0 0 0 0 0 0 0 0 0 0 0 0 0 0 0 0 0 0 0 0 0 0 0 0 0 0 0 0 0 0 0 0 0 0 0 0 0 0 0 0 0 0 0 0 0 0 0 0 0 0 0 0 0 0 0 0 0 0 0 0 0 0 0 0 0 0 0 0 0 0 0 0 0 0 0 0 0 0 0 0 0 0 0 0 0 0 0 0 0 0 0 0 0 0 0 0 0 0 0 0 0 0 0 0 0 0 0 0 0 0 0 0 0.251299140763447 0 0 0.209823844927591 0 0 0 0 0 0 0 0 0 0 0 0.392673127330235 0.146203886978727 0 0 0 0 0 0 0 0 0 0 0 0 0 0 0 0 0 0 0 0 0 0 0 0 0 0 0 0 0 0 0 0 0 0 0 0 0 0 0 0 0 0 0 0 0 0 0 0 0 0 0 0 0 0 0 0 0 0 0 0 0 0 0 0 0 0 0 0 0 0 0 0 0 0 0 0 0 0 0 0 0 0 0 0 0 0 0 0 0 0 0 0 0 0 0 0 0 0 0 0 0 0 0 0 0 0 0 0 0 0 0 0 0 0 0 0 0 0 0 0 0 0 0 0 0 0 0 0 0 0 0 0 0 0 0 0 0 0
0 0 0 0 0 0 0 0 0 0 0 0 0 0 0 0 0 0 0 0 0 0 0 0 0 0 0 0 0 0 0 0 0 0 0 0 0 0 0 0 0 0 0 0 0 0 0 0 0 0 0 0 0 0 0 0 0 0 0 0 0 0 0 0 0 0 0 0 0 0 0 0 0 0 0 0 0 0 0 0 0 0 0 0 0 0 0 0 0 0 0 0 0 0 0 0 0 0 0 0 0 0 0 0 0 0 0 0 0 0 0 0 0 0 0 0 0 0 0 0 0 0 0 0 0 0 0 0 0 0 0 0 0 0 0 0 0 0 0 0 0 0 0 0 0 0 0 0 0 0 0 0 0 0 0 0 0 0 0 0 0 0 0 0 0 0 0 0 0 0 0 0 0 0 0 0 0 0 0 0 0 1 0 0 0 0 0 0 0 0 0 0 0 0 0 0 0 0 0 0 0 0 0 0 0 0 0 0 0 0 0 0 0 0 0 0 0 0 0 0 0 0 0 0 0 0 0 0 0 0 0 0 0 0 0 0 0 0 0 0 0 0 0 0 0 0 0 0 0 0 0 0 0 0 0 0 0 0 0 0 0 0 0 0 0 0 0 0 0 0 0 0 0 0 0 0 0 0 0 0 0 0 0 0 0 0 0 0 0 0 0 0 0 0 0 0 0 0 0 0 0 0 0 0 0 0 0 0 0 0 0 0 0 0 0 0
0 0 0 0 0 0 0 0 0 0 0 0 0 0 0 0 0 0 0 0 0 0 0 0 0 0 0 0 0 0 0 0 0 0 0 0 0 0 0 0 0 0 0 0 0 0 0 0 0 0 0 0 0 0 0 0 0 0 0 0 0 0 0 0 0 0 0 0 0 0 0.00870843251916727 0 0 0 0 0 0 0 0 0 0 0 0 0 0 0.00223598124914586 0 0 0 0 0.00707775121893074 0 0 0.00700667167253687 0 0 0 0 0.00474589892938435 0 0 0 0 0 0 0 0 0 0 0 0 0 0 0 0 0 0 0 0 0 0 0 0 0 0 0 0 0 0 0 0 0 0 0.0039259746615225 0 0 0.00320057191198334 0 0 0 0 0 0 0 0 0 0 0 0 0 0 0 0 0 0 0 0.00461622205724696 0 0.00485689443942665 0.00344598161803938 0 0.0530884034891711 0 0 0 0 0 0 0 0 0 0 0 0 0 0.00505492831268747 0 0 0.0861208225699828 0 0.0288127642024925 0 0 0 0 0 0 0 0 0 0 0.00591350397252302 0.00636697897897219 0.0025354014596611 0 0 0 0 0.0197425602709175 0 0.0110334484081423 0 0 0 0 0 0 0 0 0 0.013085161873266 0.0184074791196611 0.00675916128667924 0 0 0 0 0 0.00227435220165638 0 0.0339574773689318 0 0 0 0 0 0 0 0 0 0 0 0 0 0 0 0.0684438259349973 0 0 0 0 0 0 0 0 0 0 0 0.00332318584827978 0 0 0 0 0 0 0 0 0 0 0.0028522079045791 0 0 0 0 0 0 0 0 0 0 0 0 0.00577147719158817 0 0 0 0 0 0 0 0 0.0115155698603389 0 0.0141182300911866 0 0.00237944080400176 0.0200805146918395 0.0100966112200773 0.0121276962197916 0.346396189375625 0.0326107429086926 0.0464609844932083 0 0.00209979814588919 0 0 0 0.0387104154132509 0 0 0 0 0 0 0 0 0.0153460624439398 0 0 0 0 0.00269515820141143 0 0.0219990654591742 0 0
0 0 0 0 0 0 0 0 0 0 0 0 0 0 0 0 0 0 0 0 0.0036445084549462 0 0 0 0 0 0 0.00193910597007787 0 0 0 0 0 0 0 0 0 0 0 0 0 0 0 0 0.00247407353442837 0.00892984598126419 0 0 0 0 0 0 0 0 0 0 0 0 0 0 0.00385855819560488 0 0 0 0.00407193603627636 0 0 0 0 0 0 0 0 0 0 0 0 0 0 0 0 0.00117780618738198 0 0 0 0 0 0 0 0 0 0 0 0 0 0 0 0 0 0 0 0 0 0 0 0 0 0 0 0 0 0 0 0 0 0 0 0 0 0 0 0 0.00251626439796425 0 0 0 0 0.0230934135417308 0.00332191754252816 0 0 0 0 0 0 0 0 0 0 0 0 0 0 0 0 0 0 0 0 0 0 0 0 0 0 0 0 0 0 0 0 0.0801363031943291 0.018694049394638 0.0149934651023525 0 0.0109161574324257 0 0.0793999715065167 0.00470770227373891 0 0 0.101163409575603 0.0110552403016969 0 0 0 0 0 0.491026735182782 0 0 0 0 0 0 0 0 0 0.0652827959250842 0 0 0 0 0 0 0 0 0 0 0 0 0.00603789532958032 0 0 0 0 0 0 0.016219948925007 0 0 0 0 0 0 0 0.0123026749393091 0 0 0 0 0.017859214917108 0 0 0 0 0 0 0 0 0 0.0151770061576257 0 0 0 0 0 0 0 0 0 0 0 0 0 0 0 0 0 0 0 0 0 0 0 0 0 0 0 0 0 0 0 0 0 0 0 0 0 0 0 0 0 0 0 0 0 0 0 0 0 0 0 0 0 0 0 0 0 0 0 0 0 0 0 0 0 0 0 0 0 0 0 0 0 0 0 0 0 0 0 0 0 0 0 0
0 0 0 0 0 0 0 0 0 0 0 0 0 0 0 0 0 0 0 0 0 0 0 0 0 0 0 0 0 0 0 0 0 0 0 0 0 0 0 0 0 0 0 0 0 0 0 0 0 0 0 0 0 0 0 0 0 0 0 0 0 0 0 0 0 0 0 0 0 0 0 0 0 0 0 0 0 0 0 0 0 0 0 0 0 0 0 0 0 0 0 0 0 0 0 0 0 0 0 0 0 0 0 0 0 0 0 0 0 0 0 0 0 0 0 0 0 0 0 0 0 0 0 0 0 0 0 0 0 0 0 0 0 0 0 0 0 0 0 0 0 0 0 0 0 0 0 0 0 0 0 0 0 0 0 0 0 0 0 0 0 0 0 0 0 0 0 0 0 0 0 0 0 0 0 0 0 0 0 0 0 0 0 0 0.62033825946902 0 0 0 0 0 0 0 0 0 0 0 0 0 0 0 0 0 0 0 0 0 0 0 0 0 0 0 0 0 0 0 0 0 0 0 0 0 0 0 0 0 0 0 0 0 0.37966174053098 0 0 0 0 0 0 0 0 0 0 0 0 0 0 0 0 0 0 0 0 0 0 0 0 0 0 0 0 0 0 0 0 0 0 0 0 0 0 0 0 0 0 0 0 0 0 0 0 0 0 0 0 0 0 0 0 0 0 0 0 0 0 0 0 0 0 0 0 0 0 0 0 0 0 0 0 0 0 0 0 0 0 0 0 0
0 0 0 0 0 0 0 0 0 0 0 0 0 0 0 0 0 0 0 0 0 0 0 0 0 0 0 0 0 0 0 0 0 0 0 0 0 0 0 0 0 0 0 0 0 0 0 0 0 0 0 0 0 0 0 0 0 0 0 0 0 0 0 0 0 0 0 0 0 0 0 0 0 0 0 0 0 0 0 0 0 0 0 0 0 0 0 0 0 0 0 0 0 0 0 0 0 0 0 0 0 0 0 0 0 0 0 0 0 0 0 0 0 0 0 0 0 0 0 0 0 0 0 0 0 0 0 0 0 0 0 0 0 0 0 0 0 0 0 0 0 0 0 0 0 0 0 0 0 0 0 0 0 0 0 0 0 0 0 0 0 0 0 0 0 0 0 0 0 0 0 0 0 0 0 0 0 0 0 0 0 0 0 0.12087464845473 0 0 0 0 0 0 0 0 0 0 0 0 0 0 0.39158983839924 0 0.0698291115667002 0.138986231287596 0.125686250904379 0 0 0 0 0 0.0261383449009475 0 0 0 0 0 0 0 0 0 0 0 0 0 0 0 0 0 0 0 0 0 0.0640524490342159 0 0 0 0 0 0 0 0 0 0 0 0 0 0 0 0 0 0 0 0 0 0 0 0 0 0 0 0 0 0 0 0 0 0 0 0 0 0 0 0 0 0 0 0 0 0 0 0 0 0 0.0628431254521897 0 0 0 0 0 0 0 0 0 0 0 0 0 0 0 0 0 0 0 0 0 0 0 0 0 0 0 0 0 0 0 0 0 0
0 0 0 0 0 0 0 0 0 0 0 0 0.00686944329327454 0 0 0 0 0 0 0 0 0 0 0 0 0 0 0 0 0 0 0 0 0 0 0 0 0 0 0 0 0 0 0 0 0 0 0 0 0 0 0 0 0 0 0.00506611663615999 0 0 0 0 0 0 0 0 0 0 0 0 0 0 0 0 0 0 0 0 0 0 0 0 0 0 0 0 0 0 0 0 0 0 0 0 0 0 0 0 0 0 0 0 0 0 0 0 0 0 0 0 0 0 0 0 0 0.00902621899653755 0 0 0 0 0 0.0223460732245649 0 0 0 0 0 0 0 0 0 0 0 0 0 0 0 0 0 0 0 0 0 0 0 0 0 0 0 0 0 0 0 0 0 0 0 0 0 0 0 0 0 0 0 0 0 0 0.092181138989846 0 0.100255116803372 0 0.150329337165004 0 0 0 0 0 0 0 0 0 0 0 0 0 0 0 0 0.158575969065658 0 0.0569271623687527 0 0 0 0 0 0 0 0 0 0.00212949316575937 0 0 0 0 0 0 0 0 0 0 0 0 0 0 0 0 0 0 0 0 0 0 0 0 0 0 0 0 0 0 0 0 0 0 0.00112583486104062 0 0 0 0 0 0 0 0 0 0.00207945557733608 0 0 0 0 0 0 0 0 0 0 0.151850835981531 0 0 0 0 0.0124256419620684 0 0.00691680006038987 0 0 0.0109194946276191 0 0 0 0 0 0 0 0 0 0 0 0 0 0 0 0.186366268506612 0 0 0 0 0 0 0 0 0 0 0 0 0 0 0.00328577327911171 0 0.0117415541545048 0 0 0 0 0 0 0 0 0 0 0 0 0 0.00958227128085699 0 0 0
0 0 0 0 0 0 0 0 0 0 0 0 0 0 0 0 0 0 0 0 0 0 0 0 0 0 0 0 0 0 0 0 0 0.0033647935133059 0 0 0 0 0 0 0 0 0 0 0 0 0 0 0 0 0 0 0 0 0.00397748634986033 0 0 0 0 0 0 0 0 0 0 0 0 0 0 0 0 0.00715947284183143 0 0 0 0 0 0 0 0 0 0 0 0 0 0.000970907192710826 0 0 0 0 0.00349012698563223 0 0 0 0 0 0 0 0 0.00199613895453761 0.0135454166725086 0 0 0 0 0 0 0 0 0 0 0 0 0 0 0 0 0 0 0 0 0 0 0 0 0 0 0 0 0 0 0 0 0 0 0 0 0 0 0 0 0 0 0 0 0 0 0 0 0 0 0 0 0 0 0 0 0 0.00511681747820907 0.00834797711813856 0 0 0 0 0 0.00399312301447512 0 0 0 0 0 0 0 0 0 0 0 0 0 0 0 0 0 0 0 0 0 0.00482301818404059 0 0 0 0 0 0.107823718339462 0 0 0 0 0 0 0 0 0 0 0 0 0 0 0 0 0 0 0.0404370228968618 0 0 0 0 0 0 0 0 0 0 0 0 0 0 0 0 0 0 0 0 0 0.00473238529069241 0 0 0 0 0 0 0 0 0 0.0164731941626648 0.00591448579122257 0 0 0 0 0 0 0 0.00755332777045593 0 0.173104921455883 0.00275923544509332 0.00625769858706802 0 0 0 0 0 0 0 0 0 0 0 0 0 0 0 0 0 0 0 0 0 0 0 0 0 0.0132500060801669 0 0 0.015493503245846 0.0167250855009436 0.0148593179638155 0 0 0 0 0 0 0.0125077760578444 0.0381240184501691 0.01289812862932 0.0422330778807511 0 0 0.0217048661397886 0 0.0221020564027515 0 0 0 0 0 0 0 0 0.0078996480365333 0 0.0436191500516564 0.31674209751576
0 0 0 0 0 0 0 0 0 0 0 0 0.00360846750066677 0 0 0 0 0 0 0 0 0 0 0 0 0 0 0 0 0 0 0 0 0 0 0 0 0 0 0 0 0 0 0 0 0 0 0 0 0 0 0 0 0 0 0.00492483832965114 0 0 0 0 0 0 0 0 0 0 0 0 0 0 0 0 0 0 0 0 0 0 0 0 0 0 0 0 0 0 0 0 0 0 0 0 0 0 0 0 0 0 0 0 0 0 0 0 0 0 0 0 0 0 0 0 0 0.00520254331405918 0 0 0 0 0 0 0 0 0 0 0 0 0 0 0 0 0 0 0 0 0 0 0 0 0 0 0 0 0 0 0 0 0 0 0 0 0 0 0 0 0 0 0 0 0 0 0 0 0 0 0 0 0.0274798911760512 0 0.101634567232278 0.0150444276132264 0.145535644482026 0 0 0 0 0 0 0 0 0 0 0 0 0 0 0.18770826880119 0.00664689256067375 0 0 0.0464720049441925 0 0 0 0.021047263150427 0 0.00518330030801894 0 0 0 0 0 0 0.00416581528002265 0 0 0.00663826603358171 0 0 0 0 0 0 0 0 0 0 0 0 0 0 0 0 0 0 0 0 0 0 0 0 0 0 0 0 0.000894945848930032 0 0 0 0 0 0 0 0 0 0 0 0 0 0 0 0 0 0 0 0 0.197211364715923 0 0 0 0 0 0 0 0 0 0 0 0 0 0 0 0 0 0 0 0 0 0 0 0 0 0.14943998675048 0 0 0 0 0 0 0 0 0 0 0 0 0 0 0.00167422686852786 0 0.00696402974139951 0 0 0 0 0 0 0 0 0 0 0 0 0 0.00410768417963356 0 0.04919942904723 0.0092161421218115
0 0 0 0 0 0 0 0 0 0 0 0 0 0 0 0 0 0 0 0 0 0 0.0108194425111228 0 0 0 0 0 0 0 0 0 0 0 0 0 0 0 0 0 0 0 0 0 0 0 0 0 0 0 0 0 0 0 0 0 0 0 0 0 0 0 0 0 0 0.00603385623829194 0 0 0 0 0 0 0 0 0.0103524733436012 0 0 0.0204506480975326 0 0 0 0 0 0 0 0 0 0 0 0 0 0 0 0 0 0 0 0 0 0 0 0 0 0 0 0 0 0 0 0 0 0 0 0 0 0 0 0 0 0 0 0 0 0 0 0 0 0.0338160333466395 0 0 0 0 0 0 0 0 0 0 0 0 0 0 0 0 0 0 0 0 0 0 0 0 0 0 0 0 0 0 0 0 0 0 0 0 0 0 0.0113462581337371 0.123668803538673 0 0 0 0 0.0346369760429793 0 0 0 0 0 0.149371979640706 0 0 0 0.218417783020281 0 0 0 0 0 0 0 0.0466605595931203 0 0 0 0 0 0 0 0 0 0 0 0 0.0162026454569983 0 0 0 0 0.0115462811220239 0 0 0 0 0 0 0 0 0.0920256756876713 0 0 0 0.210599360972878 0 0 0 0 0 0 0 0 0 0 0 0 0 0 0 0 0 0 0 0 0 0 0 0 0 0 0 0 0 0 0 0 0 0 0 0 0 0 0 0 0 0 0 0 0 0 0 0 0 0 0 0 0 0 0 0 0 0 0 0 0 0 0 0 0 0 0 0 0 0 0 0 0 0 0 0 0 0 0 0 0 0 0 0 0 0 0 0 0 0.00405122325374384 0 0 0 0
0 0 0 0 0 0 0 0 0 0 0 0 0 0 0 0 0 0 0 0 0 0 0 0 0 0 0 0 0 0 0 0 0 0 0 0 0 0 0 0 0 0 0 0 0 0 0 0 0 0 0 0 0.0064612882218844 0 0 0 0 0 0 0 0 0 0 0 0 0 0 0 0 0 0 0 0.0112848491683277 0 0 0 0 0 0 0 0 0 0 0 0 0 0 0 0 0 0 0 0 0 0 0 0 0 0 0 0 0 0 0 0 0 0 0 0 0 0 0 0 0 0 0 0 0 0 0 0 0 0 0 0 0 0 0 0 0 0 0 0 0 0 0 0 0 0 0 0 0 0 0 0 0 0 0 0 0 0 0 0 0 0 0 0 0 0 0 0 0 0 0 0 0 0.00840219981398725 0 0.0410087248968011 0.0169431464664903 0.125842251724517 0 0 0 0 0 0 0 0 0 0 0 0 0 0 0.0467103722722294 0 0.032213593330956 0 0 0 0 0 0 0 0.176431791049989 0 0 0 0.0700305708842028 0.0277934301831068 0 0.0449883236972161 0 0 0 0 0 0 0 0 0 0 0 0 0 0 0 0 0 0 0.0101400251503597 0 0 0 0 0 0 0 0 0 0 0 0 0.000960716268744028 0.00968869225521536 0 0 0 0 0 0 0 0 0 0 0 0 0 0 0 0 0 0 0 0.0570156327635664 0 0 0 0 0 0 0 0 0 0 0 0 0 0 0 0 0 0 0 0 0 0 0 0 0 0.284193898278989 0 0 0 0 0 0 0 0 0.00389578202045299 0.00840290753242491 0 0 0 0 0.00217377241292918 0 0.00898570037122504 0 0 0 0 0 0 0 0 0 0 0 0 0 0.00643233123638584 0 0 0
0 0 0 0 0 0 0 0 0 0 0 0 0 0 0 0 0 0 0 0 0 0 0 0 0 0 0 0 0 0 0 0 0 0 0 0 0 0 0 0 0 0 0 0 0 0 0 0 0 0 0 0 0 0 0 0 0 0 0 0 0 0 0 0 0 0 0 0 0 0 0 0 0 0 0 0 0 0 0 0 0 0 0 0 0 0 0 0 0 0 0 0 0 0 0 0 0 0 0 0 0 0 0 0 0 0 0 0 0 0 0 0 0 0 0 0 0 0 0 0 0 0 0 0 0 0 0 0 0 0 0 0 0 0 0 0 0 0 0 0 0 0 0 0 0 0 0 0 0 0 0 0 0 0 0 0 0 0 0 0 0 0 0 0 0 0 0 0 0 0 0 0 0 0 0 0 0 0 0 0 0 0 0 0 0 0 0 0 0.549362262742651 0 0 0 0 0 0 0 0 0 0 0 0 0 0 0.183284916482114 0 0 0 0 0.267352820775235 0 0 0 0 0 0 0 0 0 0 0 0 0 0 0 0 0 0 0 0 0 0 0 0 0 0 0 0 0 0 0 0 0 0 0 0 0 0 0 0 0 0 0 0 0 0 0 0 0 0 0 0 0 0 0 0 0 0 0 0 0 0 0 0 0 0 0 0 0 0 0 0 0 0 0 0 0 0 0 0 0 0 0 0 0 0 0 0 0 0 0 0 0 0 0 0 0 0 0 0 0 0 0 0 0 0 0
0 0 0 0 0 0 0 0 0 0 0 0 0 0 0 0 0 0 0 0 0 0 0 0 0 0 0 0 0 0 0 0 0 0 0 0 0 0 0 0 0 0 0 0 0 0 0 0 0 0 0 0 0 0 0 0 0 0 0 0 0 0 0 0 0 0 0 0 0 0 0 0 0 0 0 0 0 0 0 0 0 0 0 0 0 0 0 0 0 0 0 0 0 0 0 0 0 0 0 0 0 0 0 0 0 0 0 0 0 0 0 0 0 0 0 0 0 0 0 0 0 0 0 0 0 0 0 0 0 0 0 0 0 0 0 0 0 0 0 0 0 0 0 0 0 0 0 0 0 0 0 0 0 0 0 0 0 0 0.0164953665392462 0 0 0 0 0 0 0 0 0 0 0 0 0 0 0 0.153994321863231 0 0 0 0.00611990575478115 0 0 0.00763110824553163 0 0 0 0 0 0 0 0 0 0 0.00418609905699668 0 0.117998319790919 0 0 0 0 0 0 0 0 0 0 0 0 0 0 0 0 0 0 0 0 0.107296924120949 0 0 0.00684765885186207 0 0.0698348650389851 0 0 0.0217790198040244 0 0 0 0 0 0 0 0 0 0 0 0 0 0 0 0 0 0 0 0 0 0 0 0 0 0 0 0 0 0 0 0 0 0 0 0 0 0 0 0 0 0 0 0 0 0 0 0 0 0 0 0 0 0 0 0 0 0 0 0.0721411539834299 0.01586218563233 0 0.0649946454913065 0.0239816225524572 0.0171711779349772 0 0 0 0 0 0 0 0 0 0 0 0 0 0 0 0 0.0211780701756851 0 0.272487555163288 0 0 0 0 0 0 0 0
0 0 0 0 0 0 0 0 0 0 0 0 0 0 0 0 0 0 0 0 0 0 0 0 0 0 0 0 0 0 0 0 0 0 0 0 0 0 0 0 0 0 0 0 0 0 0 0 0 0 0 0 0 0 0 0 0 0 0 0 0 0 0 0 0 0 0 0 0 0 0 0 0 0 0 0 0 0 0 0 0 0 0 0 0 0.0039454695694551 0 0 0 0 0 0 0 0 0 0 0 0 0 0 0 0 0 0 0 0 0 0 0 0 0 0 0 0 0 0 0 0 0 0 0 0 0 0 0 0 0 0 0 0 0 0 0 0 0 0 0 0 0 0 0 0 0 0 0 0 0 0 0 0 0 0 0 0 0 0 0 0 0.0540815071096265 0.109770932526596 0 0.0181416624770575 0 0 0 0 0 0 0 0 0 0 0 0 0 0 0 0 0.0558531677029867 0 0 0.0253162565206765 0 0 0 0 0 0 0 0 0 0.0128983112128322 0 0 0 0 0.0196250142750263 0 0 0 0 0 0 0 0 0 0 0 0 0 0 0 0 0 0 0 0 0 0 0 0.101244743081496 0 0 0 0 0 0 0 0 0 0 0 0 0 0 0 0.00591391388001386 0 0 0 0 0 0 0 0 0 0 0 0 0 0 0 0 0 0 0 0 0 0 0 0 0 0 0 0 0 0 0 0 0 0 0 0 0 0 0 0 0 0 0 0 0 0 0.0716125534249928 0.0426638022516901 0 0.0325105331537935 0.118294454159107 0.266305324308803 0 0 0 0 0 0 0 0 0.0129496000017911 0 0 0 0 0 0 0 0 0 0.0326156332210749 0 0 0 0.0162571211229817 0 0 0 0
0 0 0 0 0 0 0 0 0 0 0 0 0 0 0 0 0 0 0 0 0 0 0 0 0 0 0 0 0 0 0 0 0 0.00716744982142958 0 0 0 0 0 0 0 0 0 0 0 0 0 0 0 0 0 0 0 0 0.00658963887857987 0 0 0 0 0 0 0 0 0 0 0 0 0 0 0 0 0.0210611936033686 0 0 0 0 0 0 0 0 0 0 0 0 0 0 0 0 0 0 0 0 0 0 0 0 0 0 0 0.00900649386709236 0 0 0 0 0 0 0 0 0 0 0 0 0 0 0 0 0 0 0 0 0 0 0 0 0 0 0 0 0 0 0 0 0 0 0 0 0 0 0 0 0 0 0 0 0 0 0 0 0 0 0 0 0 0 0 0 0 0 0 0.0159895373863347 0 0 0 0 0 0 0 0 0 0 0 0 0 0 0 0 0 0 0 0 0 0.00724414056985538 0 0 0 0 0.379737171636667 0.0537854341030422 0 0 0 0 0 0 0 0 0 0 0 0 0 0 0 0 0 0 0 0 0 0 0 0 0.0746286417861194 0 0 0 0 0 0 0 0 0 0 0 0 0 0 0 0 0 0 0 0 0 0.00977260229290085 0 0.00498312966726317 0 0 0 0 0 0 0 0.0231486106237857 0.00730229025673607 0 0 0 0 0 0 0 0.0136229520936383 0 0.15368553095479 0 0 0 0 0 0 0 0 0 0 0 0.0145946802216316 0 0 0 0 0 0 0 0 0 0 0 0 0 0 0 0 0 0 0.010904075412583 0.0147945451978342 0.0287362515901207 0 0.00468695167954505 0.00789600313623248 0 0 0 0 0.0429132082538399 0.0174060843832243 0.0519759592045091 0 0 0 0 0 0 0 0 0 0 0 0 0 0.018367423378877 0 0 0
0 0 0 0 0 0 0 0 0 0 0 0 0 0 0 0 0 0 0 0 0 0 0 0 0 0 0 0 0 0 0 0 0 0 0 0 0 0 0 0 0 0 0 0 0 0 0 0 0 0 0 0 0 0 0 0 0 0 0 0 0 0 0 0 0 0 0 0 0 0 0 0 0 0 0 0 0 0 0 0 0 0 0 0 0 0 0 0 0 0 0 0 0 0 0 0 0 0 0 0 0 0 0 0 0 0 0 0 0 0 0 0 0 0 0 0 0 0 0 0 0 0 0 0 0 0 0 0 0 0 0 0 0 0 0 0 0 0 0 0 0 0 0 0 0 0 0 0 0 0 0 0 0 0 0 0 0 0 0 0 0 0 0 0 0 0 0 0 0 0 0 0 0 0 0 0 0 0 0 0 0 0 0 0 0 0 0 0 0 0 0 0.0983408760314726 0 0 0 0 0 0 0 0 0 0 0 0.00339474928708966 0 0 0 0 0 0 0 0 0 0.0376676762244862 0.00844435870858006 0.149418485812925 0 0 0 0 0.059978450504317 0 0 0.0351730918523661 0.105019639454429 0 0 0 0 0 0 0 0 0 0 0 0 0 0 0 0 0 0 0 0 0 0 0 0 0 0 0 0 0 0 0 0 0 0.00714339674866936 0 0 0 0 0.00778589181739965 0 0 0.010586843481792 0 0 0 0 0 0.0109797850249229 0 0 0 0 0 0 0 0 0 0 0 0 0 0 0 0 0 0 0 0 0 0 0 0 0 0 0 0.0118248525414891 0 0 0.0297415045579312 0.010549758695774 0.110235299958541 0.0658758854768958 0.221968036864124 0 0 0 0 0 0 0 0.0158714169567968
0 0 0 0 0 0 0 0 0 0 0 0 0 0 0 0 0 0 0 0 0 0 0 0 0 0 0 0 0 0 0 0 0 0 0 0 0 0 0 0 0 0 0 0 0 0 0 0 0 0 0 0 0.00811127857278868 0 0 0 0 0 0 0 0 0 0 0 0 0 0 0 0 0 0 0 0 0 0 0 0 0 0 0 0 0.0067499019013402 0.00845176212327969 0.00817484771664611 0 0.000691324580672083 0 0 0 0 0 0 0 0 0 0 0 0 0 0 0 0 0 0 0 0 0 0 0 0 0 0 0 0 0 0 0 0 0 0 0 0 0 0 0 0 0 0 0 0 0 0 0 0 0 0 0 0 0 0 0 0 0 0 0 0 0 0 0 0 0 0 0 0 0 0 0 0 0 0 0 0 0 0 0 0 0.00372807922876149 0 0.0135662652319691 0.00788201319416299 0.0354697329174944 0 0 0 0 0 0 0 0 0 0 0 0 0 0 0 0 0.00260098550843825 0 0.127720509317683 0 0 0 0 0 0 0 0 0 0.0613196994266191 0.0334057802933275 0 0.0173463771887175 0 0 0 0 0 0 0 0 0 0 0 0 0 0 0 0 0 0 0 0 0 0 0 0 0 0 0 0 0 0 0 0 0.169890349765202 0 0.0084384068770769 0 0.123998607799813 0.216921524832056 0 0 0 0 0 0.00277764199633394 0 0 0 0 0 0 0 0 0.00397761633385172 0 0 0 0 0 0 0 0 0 0 0 0 0 0 0 0 0 0 0 0 0 0 0 0 0 0.0921981288198156 0 0 0 0 0 0 0 0 0 0.00494992713083299 0.0155980219220063 0 0 0 0 0.00492535484304244 0.00179125506856401 0 0 0 0 0 0 0 0 0 0.00163190445154874 0.00929633120993501 0 0 0.0024323818680232 0.00595398987999847 0 0
0 0 0 0 0 0 0 0 0 0 0 0 0 0 0 0 0 0 0 0 0 0 0 0 0 0 0 0 0 0 0 0 0 0 0 0 0 0 0 0 0 0 0 0 0 0 0 0 0 0 0 0 0 0 0 0 0 0 0 0 0 0 0 0 0 0 0 0 0 0 0 0 0 0 0 0 0 0 0 0 0 0 0 0 0 0 0 0 0 0 0 0 0 0 0 0 0 0 0 0 0 0 0 0 0 0 0 0 0 0 0 0 0 0 0 0 0 0 0 0 0 0 0 0 0 0 0 0 0 0 0 0 0 0 0 0 0 0 0 0 0 0 0 0 0 0 0 0 0 0 0 0 0 0 0 0 0 0 0 0 0 0 0 0 0 0 0 0 0 0 0 0 0 0 0 0 0 0 0.00662997118915313 0 0 0 0 0 0 0 0 0 0 0 0 0 0.00748008230284068 0 0 0 0 0 0 0 0 0 0 0 0.0183321630573574 0 0 0 0 0 0 0 0 0 0 0 0 0 0 0 0.0910888033747319 0 0 0 0 0 0 0 0 0 0 0 0 0.00499589665744663 0 0 0 0 0 0 0 0.148270803920832 0.212752997771811 0.017320818603892 0 0 0 0.0480024678834808 0.0948819610625221 0 0 0 0.0121137002381204 0 0 0 0 0 0 0 0 0 0 0 0 0 0 0 0 0 0 0 0 0 0 0 0 0 0 0 0 0 0 0 0 0 0 0 0.0206703285792207 0 0 0 0 0.065218658535009 0.163659321214765 0 0 0.0341719977334119 0 0 0 0 0 0 0.00561997397120083 0 0.0220882724354417 0 0 0 0 0.0134908063107794 0 0.0132109751579833 0 0
0 0 0 0 0 0 0 0 0 0 0 0 0 0 0 0 0 0 0 0 0 0 0 0 0 0 0 0 0 0 0 0 0 0 0 0 0 0 0 0 0 0 0 0 0 0 0 0 0 0 0 0 0 0 0 0 0 0 0 0 0 0 0 0 0 0 0 0 0 0 0 0 0 0 0 0 0 0 0 0 0 0 0 0 0 0 0 0 0 0 0 0 0 0 0 0 0 0 0 0 0 0 0 0 0 0 0 0 0 0 0 0 0 0 0 0 0 0 0 0 0 0 0 0 0 0 0 0 0 0 0 0 0 0 0 0 0 0 0 0 0 0 0 0 0 0 0 0 0 0 0 0 0 0 0 0 0 0 0 0 0 0 0 0 0 0 0 0 0 0 0 0 0 0 0 0 0 0 0 0 0 0 0 0 0 0 0 0 0 0 0 0 0 0 0 0 0 0 0.681790926003647 0 0 0 0 0.171926559986634 0 0 0 0 0 0 0 0 0 0 0 0 0 0 0 0 0 0 0 0 0 0.146282514009719 0 0 0 0 0 0 0 0 0 0 0 0 0 0 0 0 0 0 0 0 0 0 0 0 0 0 0 0 0 0 0 0 0 0 0 0 0 0 0 0 0 0 0 0 0 0 0 0 0 0 0 0 0 0 0 0 0 0 0 0 0 0 0 0 0 0 0 0 0 0 0 0 0 0 0 0 0 0 0 0 0 0 0 0 0 0 0 0 0 0
0 0 0 0 0 0 0 0 0 0 0 0 0 0 0 0 0 0 0 0 0 0 0 0 0 0 0 0 0 0 0 0 0 0 0 0 0 0 0 0 0 0 0 0 0 0 0 0 0 0 0 0 0 0 0 0 0 0 0 0 0 0 0 0 0 0 0 0 0 0 0 0 0 0 0 0 0 0 0 0 0 0 0 0 0 0 0 0 0 0 0 0 0 0 0 0 0 0 0 0 0 0 0 0 0 0 0 0 0 0 0 0 0 0 0 0 0 0 0 0 0 0 0 0 0 0 0 0 0 0 0 0 0 0 0 0 0 0 0 0 0 0 0 0 0 0 0 0 0 0 0 0 0 0 0 0 0 0 0 0 0 0 0 0 0 0 0 0 0 0 0 0 0 0 0 0 0 0 0 0 0 0.095301104969919 0 0 0.202369761259398 0 0 0 0 0 0 0 0 0 0 0 0 0.161331714428935 0 0 0 0.491978671845773 0 0 0 0 0 0 0 0 0 0 0 0 0 0 0 0 0 0 0 0 0 0 0 0 0 0 0 0 0 0 0 0 0 0 0 0 0 0 0 0 0 0 0 0 0 0 0 0 0 0 0 0 0 0 0 0 0 0 0 0 0 0 0 0 0 0 0 0 0 0 0 0 0 0 0 0 0 0 0 0 0 0 0 0 0 0 0 0.0490187474959748 0 0 0 0 0 0 0 0 0 0 0 0 0 0 0 0 0 0 0 0 0 0 0 0 0 0
0 0 0 0 0 0 0 0 0 0 0 0 0 0 0 0 0 0 0 0 0 0 0 0 0 0 0 0 0 0 0 0 0 0 0 0 0 0 0 0 0 0 0 0 0 0 0 0 0 0 0 0 0 0 0 0 0 0 0 0 0 0 0 0 0 0 0 0 0 0 0 0 0.0343761622384215 0 0 0 0 0 0 0 0 0 0 0 0 0 0 0 0 0 0 0 0 0 0 0 0 0 0 0 0 0 0 0 0 0 0 0 0 0 0 0 0 0 0 0 0 0 0 0 0 0 0 0 0 0 0 0 0 0 0 0 0 0 0 0 0 0 0 0 0 0 0 0 0 0 0 0 0 0 0 0 0 0 0 0 0 0 0 0 0 0 0 0 0 0 0 0 0 0 0.00977825767628071 0 0 0 0 0 0 0 0 0 0 0 0 0 0 0.00654880568489672 0 0 0 0.262470034326395 0 0 0 0 0 0.317474084796332 0 0 0 0 0.225832495808787 0 0 0 0 0 0 0 0 0 0 0 0 0 0 0 0 0 0 0 0 0 0 0 0 0 0 0 0 0 0 0 0 0 0 0 0 0 0 0 0.0135073705867195 0 0 0 0 0 0 0 0 0 0 0 0 0 0 0.0194057055047651 0 0 0 0 0 0 0 0 0 0 0 0 0 0 0 0 0 0 0 0 0 0 0 0 0 0.0335107925228942 0 0 0 0 0 0 0 0 0 0.0770962908545084 0 0 0 0 0 0 0 0 0 0 0 0 0 0 0 0 0 0 0 0 0 0 0 0
0 0 0 0 0 0 0 0 0 0 0 0 0 0 0 0 0 0 0 0 0 0 0 0 0 0 0 0 0 0 0 0 0 0 0 0 0 0 0 0 0 0 0 0 0 0 0 0 0 0 0 0 0 0 0 0 0 0 0 0 0 0 0 0 0 0 0 0 0 0 0 0 0 0 0 0 0 0 0 0 0 0 0 0 0 0 0 0 0 0 0 0 0 0 0 0 0 0 0 0 0 0 0 0 0 0 0 0 0 0 0 0 0 0 0 0 0 0 0 0 0 0 0 0 0 0 0 0 0 0 0 0 0 0 0 0 0 0 0 0 0 0 0 0 0 0 0 0 0 0 0 0 0 0 0 0 0 0 0 0 0 0 0 0 0 0 0 0 0 0 0.0266257347441688 0 0 0 0 0 0 0 0 0 0 0.0202326783237571 0 0 0.0137087661149587 0 0 0 0 0.0657605458814994 0 0 0 0 0 0.109184523185532 0 0 0 0.142566547679328 0 0 0.133379260494977 0 0 0 0 0 0 0 0 0 0 0 0 0 0 0 0 0 0 0.0259302119366911 0 0 0 0 0 0 0 0 0 0 0 0 0 0 0 0 0 0 0 0 0 0 0 0 0 0 0 0 0 0 0 0 0 0.00867806991421428 0 0 0 0 0 0 0 0 0 0 0 0 0 0 0 0 0 0 0 0 0 0 0 0 0 0.41270480791214 0 0 0 0 0 0 0 0.0132972586413891 0 0.0279315951713439 0 0 0 0 0 0 0 0 0 0 0 0 0 0 0 0 0 0 0 0 0 0 0 0
0 0 0 0 0 0 0 0 0 0 0 0 0 0 0 0 0 0 0 0 0 0 0 0 0 0 0 0 0 0 0 0 0 0 0 0 0 0 0 0 0 0 0 0 0 0 0 0 0 0 0 0 0 0 0 0 0 0 0 0 0 0 0 0 0 0 0 0 0 0 0 0 0 0 0 0 0 0 0 0 0 0 0 0 0 0 0 0 0 0 0 0 0 0 0 0 0 0 0 0 0 0 0 0 0 0 0 0 0 0 0 0 0 0 0 0 0 0 0 0 0 0 0 0 0 0 0 0 0 0 0 0 0 0 0 0 0 0 0 0 0 0 0 0 0 0 0 0 0 0 0 0 0 0 0 0 0 0 0 0 0 0 0 0 0 0 0 0 0 0 0 0 0 0 0 0 0 0 0.0341700943059017 0 0 0 0.0508055349548276 0 0.0738639139175045 0 0 0 0 0 0 0 0 0 0 0 0 0 0.505932533800466 0 0 0 0.204094307493944 0 0 0 0 0 0 0 0 0 0 0 0 0 0 0 0 0 0 0 0 0 0 0.0796648020495586 0 0 0 0 0 0 0 0 0 0 0 0 0 0 0 0 0 0 0 0 0 0 0 0 0 0 0 0 0 0 0 0 0 0 0 0 0 0 0 0 0 0 0 0 0 0 0 0 0 0 0 0 0 0 0 0 0 0 0 0 0 0 0 0.0364446840202361 0 0 0 0 0 0 0 0.0150241294575619 0 0 0 0 0 0 0 0 0 0 0 0 0 0 0 0 0 0
0 0 0 0 0 0 0 0 0 0 0 0 0 0 0 0 0 0 0 0 0 0 0 0 0 0 0 0 0 0 0 0 0 0 0 0 0 0 0 0 0 0 0 0 0 0 0 0 0 0 0 0 0 0 0 0 0 0 0 0 0 0 0 0 0 0 0 0 0 0 0 0 0 0 0 0 0 0 0 0 0 0 0 0 0 0 0 0 0 0 0 0 0 0 0 0 0 0 0 0 0 0 0 0 0 0 0 0 0 0 0 0 0 0 0 0 0 0 0 0 0 0 0 0 0 0 0 0 0 0 0 0 0 0 0 0 0 0 0 0 0 0 0 0 0 0 0 0 0 0 0 0 0 0 0 0 0 0 0 0 0 0 0 0 0 0 0.0122965794512646 0 0.0109601357106889 0.0218062403975771 0.142035479326065 0 0 0 0 0 0 0 0 0 0 0 0 0 0.0144807065140161 0 0 0.00400969334992911 0 0.0624688053829795 0 0 0 0 0 0.0332727254455655 0 0 0 0 0.0782759657458506 0.0442458287352043 0 0 0 0 0 0 0 0 0 0 0 0 0 0 0 0 0 0 0 0.0962410032931528 0 0 0 0 0.0125694135783187 0 0 0 0 0 0 0 0 0 0 0 0 0 0 0 0 0 0 0 0 0 0 0 0 0 0 0 0 0.00488751118906017 0 0 0 0 0 0 0 0 0 0 0 0 0 0 0 0 0 0 0 0 0 0 0 0 0 0.422970222622505 0 0 0 0 0 0 0 0.0220225331337118 0 0.0129369801777067 0 0 0 0 0 0 0.00452017594640412 0 0 0 0 0 0 0 0 0 0 0 0 0 0 0 0 0
0 0 0 0 0 0 0 0 0 0 0 0 0 0 0 0 0 0 0 0 0 0 0 0 0 0 0 0 0 0 0 0 0 0 0 0 0 0 0 0 0 0 0 0 0 0 0 0 0 0 0 0 0 0 0 0 0 0 0 0 0.0324641311306374 0 0 0 0 0 0 0 0 0 0 0 0 0 0 0 0 0 0 0 0 0 0 0 0 0 0 0 0 0 0 0 0 0 0 0 0 0 0 0 0 0 0 0 0 0 0 0 0 0 0 0 0 0 0 0 0 0 0 0 0 0 0 0 0 0 0 0 0 0 0 0 0 0 0 0 0 0 0 0 0 0 0 0 0 0 0 0 0 0 0 0 0 0 0 0 0 0 0 0 0 0 0 0 0 0 0 0 0 0 0 0 0 0 0 0 0 0 0 0 0 0 0 0 0 0 0 0 0.117511886183907 0 0.112905140082447 0 0 0 0.0451863434325549 0 0 0.120647271789901 0 0 0 0 0 0 0 0 0 0.156976239207657 0.0937712557019673 0 0 0 0 0 0 0 0 0 0 0 0 0 0 0 0 0 0 0 0 0 0 0 0 0 0 0 0 0 0 0 0 0 0 0 0 0 0 0 0 0 0 0 0 0 0 0 0 0 0 0 0 0 0 0 0 0 0.161308335261921 0 0 0 0 0 0 0 0 0 0 0 0 0 0 0 0 0 0 0 0 0 0 0 0 0 0 0 0 0 0 0 0 0 0 0 0 0 0 0.0319133659431121 0.127316031265896 0 0 0 0 0 0 0 0 0
0 0 0 0 0 0 0 0 0 0 0 0 0 0 0 0 0 0 0 0 0 0 0 0 0 0 0 0 0 0 0 0 0 0 0 0 0 0 0 0 0 0 0 0 0 0 0 0 0 0 0 0 0 0 0 0 0 0 0 0 0 0 0 0 0 0 0 0 0 0 0 0 0 0 0 0 0 0 0 0 0 0 0 0 0 0 0 0 0 0 0 0 0 0 0 0 0 0 0 0 0 0 0 0 0 0 0 0 0 0 0 0 0 0 0 0 0 0 0 0 0 0 0 0 0 0 0 0 0 0 0 0 0 0 0 0 0 0 0 0 0 0 0 0 0 0 0 0 0 0 0 0 0 0 0 0 0 0 0 0 0 0 0 0 0 0.0322639998565191 0 0 0 0 0 0 0 0 0 0 0.0934175778087152 0.0194633609419396 0 0 0 0 0 0 0 0 0 0 0 0 0 0 0 0 0 0 0.0288079046557555 0 0 0 0 0 0 0 0 0 0 0 0 0 0 0 0 0 0 0 0 0 0 0 0.0136122756235556 0 0 0 0 0 0 0 0 0 0 0 0 0.0293009257697904 0 0 0 0 0 0 0 0.0298355265283536 0 0.179518537441175 0 0 0 0 0.0157370798278756 0 0 0 0 0 0 0 0 0 0 0 0 0 0 0 0 0 0 0 0 0 0 0 0 0 0 0 0 0 0 0 0 0 0 0 0 0.0301250909804502 0 0 0.0168029182556687 0 0 0 0 0.250653978624615 0.143540091098522 0 0 0.073467859914223 0.0114820688011011 0 0 0 0 0 0 0 0 0 0 0 0 0 0 0.0319708038717402 0 0
0 0 0 0 0 0 0 0 0 0 0 0 0.0242734826203066 0 0 0 0 0 0 0 0 0 0 0 0 0 0 0 0 0 0 0 0 0 0 0 0 0 0 0 0 0 0 0 0 0 0 0 0 0 0 0 0 0 0 0.0775818331443138 0 0 0 0 0 0 0 0 0 0 0 0 0 0 0 0 0 0 0 0 0 0 0 0 0 0 0 0 0 0 0 0 0 0 0 0 0 0 0 0 0 0 0 0 0 0 0 0 0 0 0 0 0 0 0 0 0 0.146699909483167 0 0 0 0.0427519211263201 0 0 0 0 0 0 0 0 0 0 0 0 0 0 0 0 0 0 0 0 0 0 0 0 0 0 0 0 0 0 0 0 0 0 0 0 0 0 0 0 0 0 0 0 0 0 0 0 0.44421594477046 0 0 0 0 0.0684839270966307 0.0324044481119988 0 0 0.0997262065461249 0 0 0 0 0 0 0 0 0 0 0 0.0304627510939459 0 0 0 0 0 0 0 0 0 0 0 0 0 0 0 0 0 0 0 0 0 0 0 0 0 0 0 0 0 0 0 0 0 0 0 0 0 0 0 0 0 0 0 0 0 0 0 0 0 0 0 0 0 0 0 0 0 0 0 0 0 0 0 0 0 0 0 0 0 0 0.0333995760067318 0 0 0 0 0 0 0 0 0 0 0 0 0 0 0 0 0 0 0 0 0 0 0 0 0 0 0 0 0 0 0 0 0 0 0 0 0 0 0 0 0 0 0 0 0 0 0 0 0 0 0 0 0 0 0 0 0
0 0 0 0 0 0 0 0 0 0 0 0 0 0 0 0 0 0 0 0 0 0 0 0 0 0 0 0 0 0 0 0 0 0 0 0 0 0 0 0 0 0 0 0 0 0 0 0 0 0 0 0 0 0 0 0 0 0 0 0 0 0 0 0 0 0 0 0 0 0 0 0 0 0 0 0 0 0 0 0 0 0 0 0 0 0 0 0 0 0 0 0 0 0 0 0 0 0 0 0 0 0 0 0 0 0 0 0 0 0 0 0 0 0 0 0 0 0 0 0 0 0 0 0 0 0 0 0 0 0 0 0 0 0 0 0 0 0 0 0 0 0 0 0 0 0 0 0 0 0 0 0 0 0 0 0 0 0 0 0 0 0 0 0 0 0 0 0 0 0 0 0 0 0 0 0 0 0 0.195055768174686 0 0 0 0 0 0 0 0 0 0 0 0 0 0 0 0 0 0 0 0 0 0 0 0 0 0 0 0 0.436056255285747 0.368887976539568 0 0 0 0 0 0 0 0 0 0 0 0 0 0 0 0 0 0 0 0 0 0 0 0 0 0 0 0 0 0 0 0 0 0 0 0 0 0 0 0 0 0 0 0 0 0 0 0 0 0 0 0 0 0 0 0 0 0 0 0 0 0 0 0 0 0 0 0 0 0 0 0 0 0 0 0 0 0 0 0 0 0 0 0 0 0 0 0 0 0 0 0 0 0 0 0 0 0 0 0 0 0 0 0 0 0 0
0 0 0 0 0 0 0 0 0 0 0 0 0 0 0 0 0.108177999514468 0 0 0.00437946548020842 0 0 0 0 0 0 0.00541621971215776 0.0186555888608468 0 0 0 0 0 0 0 0 0 0 0 0 0 0 0 0 0 0 0 0 0 0 0 0 0 0.0282493849224139 0 0 0 0 0 0.0216648788486311 0 0 0 0 0.0327948169277085 0 0.0210940416297581 0 0 0 0 0 0 0 0 0 0 0 0 0 0 0 0 0 0 0 0 0 0 0 0 0 0 0 0 0 0 0 0 0 0 0 0 0 0 0 0 0.0205485399020304 0 0 0 0 0 0 0 0 0 0 0 0 0 0.0725614948544619 0.0297892084168677 0.0264729703307568 0 0 0 0 0 0 0 0 0 0 0 0 0 0 0 0 0 0 0 0 0 0 0 0 0 0 0 0 0 0 0 0 0 0 0 0 0 0 0 0 0 0 0 0 0 0 0 0 0 0.263243770876247 0 0 0 0 0 0 0 0 0 0 0 0 0 0 0 0 0 0 0 0 0 0 0 0 0 0 0 0 0 0.0341551570497458 0 0 0.0379221981024595 0 0.0473030082397972 0 0 0 0 0 0 0 0 0 0 0 0 0 0 0.0238696672211627 0 0 0 0 0 0 0 0 0 0 0 0 0 0 0 0 0 0 0 0 0 0 0 0 0 0 0 0 0 0 0 0 0 0 0 0 0 0 0.0162511983862211 0 0 0 0 0 0 0 0 0.0197268141944766 0 0.0203205934366669 0.0270040137858592 0 0 0 0.0626709891037392 0 0.0283281144146802 0 0 0 0 0 0 0 0 0 0 0 0 0 0 0 0 0 0 0 0 0 0 0 0 0 0.0293998657886353 0 0 0 0 0 0 0 0 0
0 0 0 0 0 0 0 0 0 0 0 0 0 0 0 0 0 0 0 0 0 0 0 0 0 0 0 0 0 0 0 0 0 0 0 0 0 0 0 0 0 0 0 0 0 0 0 0 0 0 0 0 0 0 0 0 0 0 0 0 0 0 0 0 0 0 0 0 0 0 0 0 0 0 0 0 0 0 0 0 0 0 0 0 0 0 0 0 0 0 0 0 0 0 0 0 0 0 0 0 0 0 0 0 0 0 0 0 0 0 0 0 0 0 0 0 0 0 0 0 0 0 0 0 0 0 0 0 0 0 0 0 0 0 0 0 0 0 0 0 0 0 0 0 0 0 0 0 0 0 0 0 0 0 0 0 0 0 0 0 0 0 0 0 0 0 0 0 0 0 0 0.11737713040514 0 0 0 0 0 0 0.199726468684786 0 0 0 0.182183900857551 0 0.0185427305580933 0 0 0 0.038762644047549 0 0.0762337276454548 0 0 0 0 0 0 0 0 0 0 0 0 0.0434055365876471 0 0 0.0682493489885268 0.100633317936689 0 0 0 0 0 0 0 0 0 0.0355820686472629 0 0 0 0 0 0 0 0 0 0 0 0 0 0 0 0 0 0 0 0 0 0 0 0 0 0 0 0 0 0 0 0 0 0 0 0 0 0 0 0 0 0 0 0 0 0 0 0 0.0694942676922343 0 0 0 0 0 0 0 0 0 0 0 0 0 0 0 0 0 0 0 0 0 0 0 0 0 0 0 0 0 0 0 0 0 0 0 0 0.0246224920427456 0 0 0 0 0 0 0 0 0 0 0 0.0251863659063199
0 0 0 0 0 0 0 0 0 0 0 0 0 0 0 0 0 0 0 0 0 0 0 0 0 0 0 0 0 0 0 0 0 0 0 0 0 0 0 0 0 0 0 0 0 0 0 0 0 0 0 0 0 0 0 0 0 0 0 0 0 0 0 0 0 0 0 0 0 0 0 0 0 0 0 0 0 0 0 0 0 0 0 0 0 0 0 0 0 0 0 0 0 0 0 0 0 0 0 0 0 0 0 0 0 0 0 0 0 0 0 0 0 0 0 0 0 0 0 0 0 0 0 0 0 0 0 0 0 0 0 0 0 0 0 0 0 0 0 0 0 0 0 0 0 0 0 0 0 0 0 0 0 0 0 0 0 0 0 0 0 0 0 0 0 0 0 0 0 0 0 0 0 0 0 0.102895695611628 0 0 0 0 0 0 0 0 0 0 0 0 0 0 0 0 0 0 0 0 0 0 0 0 0 0 0 0 0 0 0 0 0 0 0 0 0 0 0.17673917144354 0 0 0 0.162726355695753 0 0 0 0 0.217915474289454 0 0 0 0 0 0 0 0 0 0 0 0 0 0 0 0 0 0 0 0 0 0 0 0 0 0 0 0 0 0 0 0 0 0 0 0 0 0 0 0 0 0 0 0 0 0 0 0.226963806943588 0 0 0 0 0 0.0593611783713209 0.053398317644715 0 0 0 0 0 0 0 0 0 0 0 0 0 0 0 0 0 0 0 0 0 0 0 0 0 0 0 0 0 0 0 0 0 0 0 0 0
0 0 0 0 0 0 0 0 0 0 0 0 0 0 0 0 0 0 0 0 0 0 0 0 0 0 0 0 0 0 0 0 0 0 0 0 0 0 0 0 0 0 0 0 0 0 0 0 0 0 0 0 0 0 0 0 0 0 0 0 0 0 0 0 0 0 0 0 0 0 0 0 0 0 0 0 0 0 0 0 0 0 0 0 0 0 0 0 0 0 0 0 0 0 0 0 0 0 0 0 0 0 0 0 0 0 0 0 0 0 0 0 0 0 0 0 0 0 0 0 0 0 0 0 0 0 0 0 0 0 0 0 0 0 0 0 0 0 0 0 0 0 0 0 0 0 0 0 0 0 0 0 0 0 0 0 0 0 0 0 0 0 0 0 0 0 0 0 0 0 0 0 0 0 0 0 0 0 0 0 0 1 0 0 0 0 0 0 0 0 0 0 0 0 0 0 0 0 0 0 0 0 0 0 0 0 0 0 0 0 0 0 0 0 0 0 0 0 0 0 0 0 0 0 0 0 0 0 0 0 0 0 0 0 0 0 0 0 0 0 0 0 0 0 0 0 0 0 0 0 0 0 0 0 0 0 0 0 0 0 0 0 0 0 0 0 0 0 0 0 0 0 0 0 0 0 0 0 0 0 0 0 0 0 0 0 0 0 0 0 0 0 0 0 0 0 0 0 0 0 0 0 0 0 0 0 0 0 0 0 0 0 0 0 0 0
0 0 0 0 0 0 0 0 0 0 0 0 0 0 0 0 0 0 0 0 0 0 0 0 0 0 0 0 0 0 0 0 0 0 0 0 0 0 0 0 0 0 0 0 0 0 0 0 0 0 0 0 0 0 0 0 0 0 0 0 0 0 0 0 0 0 0 0 0 0 0 0 0.0376547249168133 0 0 0.0202700657138427 0 0 0 0 0 0 0 0 0 0 0 0 0 0 0 0 0 0 0 0 0 0 0 0 0 0 0 0 0 0 0 0 0 0 0 0 0 0 0 0 0 0 0 0 0 0 0 0 0 0 0 0 0 0 0 0 0 0 0 0 0 0 0 0 0 0 0 0 0 0 0 0 0 0 0 0 0 0 0 0 0 0 0 0 0 0 0 0 0 0 0 0 0 0 0 0 0 0 0 0 0 0 0 0 0 0.0798166158817628 0 0 0 0 0 0 0 0 0 0 0 0 0 0 0 0 0 0 0 0 0 0 0 0 0 0 0 0 0 0 0 0 0 0 0 0 0 0.217628458531415 0 0 0 0 0 0 0 0 0 0 0 0 0 0 0 0 0 0 0 0 0 0 0 0 0 0 0 0 0 0 0 0 0 0 0 0 0 0 0 0 0 0 0 0 0 0 0 0 0 0 0 0 0 0 0 0 0 0 0 0 0 0.0283935595692013 0 0 0 0 0 0 0 0.158221392539107 0.172310623901284 0.285704558946574 0 0 0 0 0 0 0 0 0 0 0 0 0 0 0 0 0 0 0 0 0 0 0 0
0 0 0 0 0 0 0 0 0 0 0 0 0 0 0 0 0 0 0 0 0 0 0 0 0 0 0 0 0 0 0 0 0 0 0 0 0 0 0 0 0 0 0 0 0 0 0 0 0 0 0 0 0 0 0 0 0 0 0 0 0 0 0 0 0 0 0 0 0 0 0 0 0 0 0 0 0 0 0 0 0 0 0 0 0 0 0 0 0 0 0 0 0 0 0 0 0 0 0 0 0 0 0 0 0 0 0 0 0 0 0 0 0 0 0 0 0 0 0 0 0 0 0 0 0 0 0 0 0 0 0 0 0 0 0 0 0 0 0 0 0 0 0 0 0 0 0 0 0 0 0 0 0 0 0 0 0 0 0 0 0 0 0 0 0 0 0 0 0 0 0 0 0 0 0 0 0 0 0 0 0 0.023695644139806 0 0 0 0 0.174736469655318 0 0 0 0 0 0 0.091567448739087 0 0 0 0 0 0 0 0 0 0 0 0 0 0 0 0 0 0 0 0.343054130453856 0 0 0 0 0 0 0 0 0 0 0 0 0 0 0 0 0 0 0 0 0 0 0.0105889506287873 0 0 0 0 0 0 0 0 0 0 0 0 0 0 0 0 0 0 0 0 0 0.0820060082285925 0 0 0 0 0 0 0 0 0 0 0 0 0 0 0 0 0 0 0 0 0 0 0 0 0 0 0 0 0 0 0 0 0 0 0 0 0 0 0 0 0 0.184494480298407 0 0 0.0898568678561461 0 0 0 0 0 0 0 0 0 0 0 0
0 0 0 0 0 0 0 0 0 0 0 0 0 0 0 0 0 0 0 0 0 0 0 0 0 0 0 0 0 0 0 0 0 0 0 0 0 0 0 0 0 0 0 0 0 0 0 0 0 0 0 0 0 0 0 0 0 0 0 0 0 0 0 0 0 0 0 0 0 0 0 0 0 0 0 0 0 0 0 0 0 0 0 0 0 0 0 0 0 0 0 0 0 0 0 0 0 0 0 0 0 0 0 0 0 0 0 0 0 0 0 0 0 0 0 0 0 0 0 0 0 0 0 0 0 0 0 0 0 0 0 0 0 0 0 0 0 0 0 0 0 0 0 0 0 0 0 0 0 0 0 0 0 0 0 0 0 0 0 0 0 0 0 0 0 0 0 0 0 0 0 0 0 0 0 0 0 0 0 0 0 0 0 0 0 0 0 0 0 0 0 0 0 0 0.0934172859504676 0 0 0 0 0 0 0 0 0 0 0 0 0 0 0 0 0 0.261003499703981 0 0 0 0 0 0 0 0 0 0 0 0.126930002269606 0 0 0 0 0 0 0 0 0 0 0 0 0 0 0 0 0 0 0 0 0 0 0 0 0 0 0 0 0 0 0 0 0 0.0573401755967977 0 0 0 0 0.0356010239201559 0 0 0.0205607125927054 0 0 0.0165566328028417 0.01530234243899 0 0 0 0 0 0 0 0 0 0 0 0 0 0 0 0 0 0 0 0 0 0 0 0 0.0353373126318584 0 0 0 0 0 0.0331440249892008 0 0.242355274630778 0 0 0 0 0 0 0 0 0 0 0 0.0624517124726171
0 0 0 0 0 0 0 0 0 0 0 0 0 0 0 0 0 0 0 0 0 0 0 0 0 0 0 0 0 0 0 0 0 0 0 0 0 0 0 0 0 0 0 0 0 0 0 0 0 0 0 0 0 0 0 0 0 0 0 0 0 0 0 0 0 0 0 0 0 0 0 0 0 0 0 0 0 0 0 0 0 0 0 0 0 0 0 0 0 0 0 0 0 0 0 0 0 0 0 0 0 0 0 0 0 0 0 0 0 0 0 0 0 0 0 0 0 0 0 0 0 0 0 0 0 0 0 0 0 0 0 0 0 0 0 0 0 0 0 0 0 0 0 0 0 0 0 0 0 0 0 0 0 0 0 0 0 0 0 0 0 0 0 0 0 0 0 0 0 0 0 0 0 0 0 0.232805631765683 0 0 0 0 0 0 0 0 0 0 0 0 0 0 0 0 0 0 0.037499396595517 0 0 0 0 0 0 0 0 0 0 0 0 0 0 0.224752428169466 0 0 0 0 0 0 0 0 0.0926380267027311 0 0 0 0 0.246262839721127 0.0435580999397969 0 0 0 0 0 0 0 0 0 0 0 0 0 0 0 0 0 0 0 0 0 0 0 0 0 0 0 0 0 0 0 0 0 0 0 0 0 0 0 0 0 0 0 0 0.122483577105679 0 0 0 0 0 0 0 0 0 0 0 0 0 0 0 0 0 0 0 0 0 0 0 0 0 0 0 0 0 0 0 0 0 0 0 0 0 0 0 0 0 0 0 0 0 0
0 0 0 0 0 0 0 0 0 0 0 0 0 0 0 0 0 0 0 0 0 0 0 0 0 0 0 0 0 0 0 0 0 0 0 0 0 0 0 0 0 0 0 0 0 0 0 0 0 0 0 0 0 0 0 0 0 0 0 0 0 0 0 0 0 0 0 0 0 0 0 0 0 0 0 0 0 0 0 0 0 0 0 0 0 0 0 0 0 0 0 0 0 0 0 0 0 0 0 0 0 0 0 0 0 0 0 0 0 0 0 0 0 0 0 0 0 0 0 0 0 0 0 0 0 0 0 0 0 0 0 0 0 0 0 0 0 0 0 0 0 0 0 0 0 0 0 0 0 0 0 0 0 0 0 0 0 0 0 0 0 0 0 0 0 0 0 0 0 0 0 0 0 0 0 0 0 0 0.00826734310561038 0 0 0 0 0 0 0 0 0 0 0 0 0.133747359109477 0 0 0.223482759291242 0 0 0 0 0 0 0 0 0 0 0 0 0 0 0 0 0 0 0 0 0 0 0 0 0 0.182580574112023 0 0 0.0111569747059573 0 0 0 0 0 0 0 0 0 0 0 0 0 0 0 0 0 0.0377990184691943 0 0 0 0 0 0 0.0175179149520203 0 0 0 0.00725578339323437 0 0 0 0 0 0 0 0 0 0 0 0 0 0 0 0 0 0 0 0 0 0 0 0 0 0 0 0 0 0 0 0.056446857924337 0 0 0 0 0 0 0 0 0 0 0 0 0 0 0 0 0 0 0 0 0.0900132864865497 0 0.231732128450355 0 0 0 0 0 0 0 0
0 0 0 0 0 0 0 0 0 0 0 0 0 0 0 0 0 0 0 0 0 0 0 0 0 0 0 0 0 0 0 0 0 0 0 0 0 0 0 0 0 0 0 0 0 0.00664945884555582 0 0 0 0 0 0 0 0 0 0 0 0 0 0 0 0 0 0 0 0 0 0 0 0 0 0 0 0 0 0 0 0 0 0 0 0 0 0 0 0 0 0 0 0 0 0 0 0 0 0 0 0 0 0 0 0 0 0 0 0 0 0 0 0 0 0 0 0 0 0 0 0 0 0 0 0 0 0 0 0 0 0 0 0 0 0 0 0 0 0 0 0 0 0 0 0 0 0 0 0 0 0 0 0 0 0 0 0 0 0 0 0 0 0 0 0 0 0.0963948318767128 0 0 0 0 0 0 0 0 0 0 0 0 0 0 0.0812813658633787 0 0 0 0.0354975034954598 0 0 0 0 0 0 0 0 0 0 0 0 0 0 0 0 0 0 0 0 0 0 0 0 0 0 0 0 0 0 0 0 0 0 0.115494873481914 0 0 0.0222421259568846 0 0 0 0 0 0 0 0 0 0 0.425257529811472 0 0 0 0 0 0 0 0 0 0 0 0 0 0 0 0.00729463932225777 0.0301499184398941 0 0 0 0.00218088795946927 0 0 0 0 0 0 0 0 0 0 0 0 0 0 0 0 0 0 0 0 0 0 0 0 0 0 0 0 0 0 0 0 0 0 0 0 0 0 0 0 0 0 0 0 0 0 0 0 0 0 0 0 0 0.177556864947001 0 0 0 0 0 0 0 0 0
0 0 0 0 0 0 0 0 0 0 0 0 0 0 0 0 0 0 0 0 0 0 0 0 0 0 0 0 0 0 0 0 0 0 0 0 0 0 0 0 0 0 0 0 0 0 0 0 0 0 0 0 0 0 0 0 0 0 0 0 0 0 0 0 0 0 0 0 0 0 0 0 0 0 0 0 0 0 0 0 0 0 0 0 0 0 0 0 0 0 0 0 0 0 0 0 0 0 0 0 0 0 0 0 0 0 0 0 0 0 0 0 0 0 0 0 0 0 0 0 0 0 0 0 0 0 0 0 0 0 0 0 0 0 0 0 0 0 0 0 0 0 0 0 0 0 0 0 0 0 0 0 0 0 0 0 0 0 0 0 0 0 0 0 0 0 0 0 0 0 0.0393887673612266 0 0 0 0 0 0 0 0.0224330818622848 0 0 0 0 0 0 0 0 0 0.147713801219555 0 0 0 0 0 0 0 0 0 0 0 0 0 0 0 0 0 0 0 0.0170126507562189 0 0 0 0 0 0 0 0.214964009541399 0 0 0 0 0.0297103862745915 0 0 0 0 0 0.163123574992328 0 0 0 0.180746704844705 0 0 0 0 0 0 0 0 0 0 0 0 0 0 0 0 0.0308345768809228 0 0 0 0 0 0 0 0 0 0 0 0 0 0 0 0 0 0 0 0 0 0 0 0 0 0 0 0 0 0 0 0 0 0 0 0 0 0 0 0 0 0 0 0 0 0 0 0 0 0 0 0 0 0 0 0 0 0.154072446266769 0 0 0 0 0 0 0 0 0
0 0 0 0 0 0 0 0 0 0 0 0 0 0 0 0 0 0 0 0 0 0 0 0 0 0 0 0 0 0 0 0 0 0 0 0 0 0 0 0 0 0 0 0 0 0 0 0 0 0 0 0 0 0 0 0 0 0 0 0 0 0 0 0 0 0 0 0 0 0 0 0 0 0 0 0 0 0 0 0 0 0 0 0 0 0 0 0 0 0 0 0 0 0 0 0 0 0 0 0 0 0 0 0 0 0 0 0 0 0 0 0 0 0 0 0 0 0 0 0 0 0 0 0 0 0 0 0 0 0 0 0 0 0 0 0 0 0 0 0 0 0 0 0 0 0 0 0 0 0 0 0 0 0 0 0 0 0 0 0 0 0 0 0 0 0 0 0 0 0 0 0 0 0 0.12724381517135 0 0 0 0 0 0 0.0195190396221159 0 0 0 0 0 0 0 0 0 0.0455407439396836 0 0 0 0 0 0 0 0 0 0 0 0 0 0 0 0 0 0.371853287799016 0 0 0 0 0.166468261899384 0 0 0 0 0 0.0410649086538116 0 0 0.0545946070633616 0 0 0 0 0 0 0 0 0 0 0 0 0 0 0 0 0 0 0 0 0 0 0 0 0 0 0 0 0 0 0 0 0 0 0 0 0 0 0 0 0 0 0 0 0 0 0 0 0 0 0 0 0 0 0 0 0 0 0 0.0964809222266396 0 0 0.0772344136246376 0 0 0 0 0 0 0 0 0 0 0 0 0 0 0 0 0 0 0 0 0 0 0 0 0 0 0 0 0
0 0 0 0 0 0 0 0 0 0 0 0 0 0 0 0 0 0 0 0 0 0 0 0 0 0 0 0 0 0 0 0 0 0 0 0 0 0 0 0 0 0 0 0 0 0 0 0 0 0 0 0 0 0 0 0 0 0 0 0 0 0 0 0 0 0 0 0 0 0 0 0 0 0 0 0.0614918686639652 0 0 0 0 0 0 0 0 0 0 0 0 0 0 0 0 0 0 0 0 0 0 0 0 0 0 0 0 0 0 0 0 0 0 0 0 0 0 0 0 0 0 0 0 0 0 0 0 0 0 0 0 0 0 0 0 0 0 0 0 0.0503379626984435 0 0 0 0 0 0 0 0 0 0 0 0 0 0 0 0 0 0 0 0 0 0 0 0 0 0 0 0 0 0 0 0 0 0 0 0 0 0 0 0 0 0 0 0 0 0 0 0 0 0 0 0 0 0 0 0 0 0 0 0 0 0 0 0 0 0 0 0 0 0 0 0 0 0 0.888170168637591 0 0 0 0 0 0 0 0 0 0 0 0 0 0 0 0 0 0 0 0 0 0 0 0 0 0 0 0 0 0 0 0 0 0 0 0 0 0 0 0 0 0 0 0 0 0 0 0 0 0 0 0 0 0 0 0 0 0 0 0 0 0 0 0 0 0 0 0 0 0 0 0 0 0 0 0 0 0 0 0 0 0 0 0 0 0 0 0 0 0 0 0 0 0 0 0 0 0 0 0 0 0 0 0
0 0 0 0 0 0 0 0 0 0 0 0 0 0 0 0 0 0 0 0 0 0 0 0 0 0 0 0 0 0 0 0 0 0 0 0 0 0 0 0 0 0 0 0 0 0 0 0 0 0 0 0 0 0 0 0 0 0 0.00193526891612288 0 0 0 0 0 0 0 0 0 0 0 0 0 0 0 0 0 0 0 0 0 0 0 0 0 0 0.00436119680427783 0 0 0 0 0 0.00110759751571075 0 0 0 0 0 0 0 0 0 0 0 0 0 0 0 0 0 0 0 0 0 0 0 0 0 0 0 0 0 0 0 0 0 0 0 0 0 0 0 0 0 0 0 0 0 0 0 0 0 0 0 0 0 0 0.00166027858296559 0 0 0 0 0 0 0 0 0 0.00505642344128819 0 0 0 0 0.0111127326074468 0 0 0 0 0 0 0 0 0 0 0 0.00376342441005531 0 0.00728430070326272 0 0 0.0322078344556524 0 0 0.0223013923678514 0 0 0 0 0 0 0 0 0 0.0355407129763548 0.0167225679700852 0 0.0366261129355178 0 0.0394729049597016 0 0 0 0 0 0 0 0.00375376315128186 0 0 0 0 0 0 0 0 0 0 0.0745436171828189 0.00858142174626859 0 0.00314243782561166 0 0 0 0 0.014233095493083 0 0 0 0 0 0 0 0.00823177412910949 0 0 0 0 0 0 0 0 0 0.121680396093914 0.0205895278834361 0.00310995197974752 0 0 0.00258816046430264 0.023151586159123 0.198341684347199 0.00364252454994236 0.00851915968710531 0 0.029288015332863 0 0 0.0014061543100627 0 0 0 0 0 0 0 0 0 0 0 0 0 0 0 0 0 0 0 0 0 0 0 0.00224872205252281 0 0 0 0 0.0509531120662484 0 0 0 0 0 0 0 0 0.00907258254631043 0.0405012456638207 0 0 0.00941864124556368 0 0 0 0 0 0 0 0.0128642797890312 0.0802062392914949 0.0326161393760291 0 0.00589771095515808 0 0.0122653080316583 0 0 0 0
0 0 0 0 0 0 0 0 0 0 0 0 0 0 0 0 0 0 0 0 0 0 0.00617571140048967 0 0 0 0 0 0 0 0 0 0 0 0 0 0 0 0 0 0 0 0 0 0.00499008709230246 0.00746645543902366 0 0 0 0 0 0 0 0 0 0 0 0 0 0 0 0 0 0 0 0.00938173219659976 0 0 0 0 0 0 0 0 0.0124720989263235 0 0 0.0247335264042157 0 0 0 0 0 0 0 0 0 0 0 0 0 0 0 0 0 0 0 0 0 0 0 0 0 0 0 0 0 0 0 0 0 0 0 0 0 0 0 0 0 0 0 0 0 0 0 0 0 0.0183840248147288 0 0 0 0 0 0 0 0 0 0 0 0 0 0 0 0 0 0 0 0 0 0 0 0 0 0 0 0 0 0 0 0 0 0 0 0 0 0 0.0175159887472012 0 0 0.050170594384463 0.271695127402614 0 0 0 0 0 0 0 0.0327313776770482 0 0 0 0.0473224737499492 0 0 0 0 0 0.166791101157955 0.0204522270932657 0 0 0 0 0 0 0 0 0 0 0.022104687540231 0 0.139797152800549 0 0 0 0 0 0 0 0 0 0 0 0 0 0 0.0146592606092189 0 0 0 0 0 0 0 0.0256319106123432 0 0 0 0 0 0 0 0 0 0 0 0 0.00538760129585335 0 0 0 0 0 0 0 0 0 0 0 0 0 0 0 0 0 0 0 0 0 0 0 0 0 0 0 0 0 0 0 0 0 0 0 0 0 0 0 0 0 0 0.0842294405154451 0 0 0 0 0 0 0 0 0 0 0 0 0 0 0 0.0179074201401799 0 0 0 0 0 0 0 0 0 0 0 0 0 0 0 0 0 0
0 0 0 0 0 0 0 0 0 0 0 0 0 0 0 0 0 0 0 0 0 0 0 0 0 0 0 0 0 0 0 0 0 0 0 0 0 0 0 0 0 0 0 0 0 0 0 0 0 0 0 0 0 0 0 0 0 0 0 0 0 0 0 0 0 0 0 0 0 0 0 0 0 0 0 0 0 0 0 0 0 0 0 0 0 0 0 0 0 0 0 0 0 0 0 0 0 0 0 0 0 0 0 0 0 0 0 0 0 0 0 0 0 0 0 0 0 0 0 0 0 0 0 0 0 0 0 0 0 0 0 0 0 0 0 0 0 0 0 0 0 0 0 0 0 0 0 0 0 0 0 0 0 0 0 0 0 0 0 0 0 0 0 0 0 0 0 0 0 0 0 0 0 0 0 0 0 0 0 0 0 0 0 0 0 0 0 0 0 0 0 0 0 0 0 0 0 0 0 0 0 0 0 0 0 0 0 0 0 0 0 0 0 0 0 0 0 0 0 0 0 0 0 0 0 0 0 0 0 0 0 0 0 0 0 0 0.260607150517852 0 0.263078448006374 0 0.476314401475773 0 0 0 0 0 0 0 0 0 0 0 0 0 0 0 0 0 0 0 0 0 0 0 0 0 0 0 0 0 0 0 0 0 0 0 0 0 0 0 0 0 0 0 0 0 0 0 0 0 0 0 0 0 0 0 0 0 0 0 0 0 0 0 0 0 0 0 0 0 0 0 0 0 0 0
0 0 0 0 0 0 0 0 0 0 0 0 0 0 0 0 0 0 0 0 0 0 0 0 0 0 0 0 0 0 0 0 0 0 0 0 0 0 0 0 0 0 0 0 0 0 0 0 0 0 0 0 0 0 0 0 0 0 0 0 0 0 0 0 0 0 0 0 0 0 0 0 0 0 0 0 0 0 0 0 0 0 0 0 0 0 0 0 0 0 0 0 0 0 0 0 0 0 0 0 0 0 0 0 0 0 0 0 0 0 0 0 0 0 0 0 0 0 0 0 0 0 0 0 0 0 0 0 0 0 0 0 0 0 0 0 0 0 0 0 0 0 0 0 0 0 0 0 0 0 0 0 0 0 0 0 0 0 0 0 0 0 0 0 0 0 0 0 0 0 0 0 0 0 0 0 0 0 0 0 0 0 0 0 0 0 0 0 0 0 0 0.0654108089757691 0 0 0.126754529433853 0 0 0 0 0 0 0 0 0 0 0 0 0.0297014359315981 0 0.22488214944062 0 0 0 0 0.199845428521756 0.0268818835715848 0 0 0.024654882099708 0 0.0839956346754161 0 0 0 0 0 0 0 0 0 0 0 0 0 0 0 0 0 0 0 0 0 0 0 0 0 0 0 0 0 0 0 0 0 0 0 0 0 0 0 0 0 0 0 0 0 0 0 0 0 0 0.101629399494261 0 0 0 0 0 0 0 0 0 0 0 0 0 0 0.060011299135264 0 0 0 0 0 0 0 0 0 0 0 0 0 0 0 0 0 0 0 0.0562325487201699 0 0 0 0 0 0 0 0 0
0 0 0 0 0 0 0 0 0 0 0 0 0 0 0 0 0 0 0 0 0 0 0 0 0 0 0 0 0 0 0 0 0 0 0 0 0 0 0 0 0 0 0 0 0 0 0 0 0 0 0 0 0 0 0 0 0 0 0 0 0 0 0 0 0 0 0 0 0 0 0 0 0 0 0 0 0 0 0 0 0 0 0 0 0 0 0 0 0 0 0 0 0 0 0 0 0 0 0 0 0 0 0 0 0 0 0 0 0 0 0 0 0 0 0 0 0 0 0 0 0 0 0 0 0 0 0 0 0 0 0 0 0 0 0 0 0 0 0 0 0 0 0 0 0 0 0 0 0 0 0 0 0 0 0 0 0 0 0 0 0 0 0 0 0 0 0 0 0 0 0 0 0 0 0 0 0 0 0 0 0 0 0 0 0 0 0 0 0 0 0 0 0 0 0.309764354838415 0 0 0 0 0 0 0 0 0 0 0 0 0 0 0 0 0 0 0.150961703962745 0.0289315858211827 0 0 0 0 0 0 0 0 0 0 0 0 0 0 0 0 0 0 0 0 0 0 0 0 0 0 0 0 0 0 0 0 0 0 0 0 0 0 0 0 0 0 0 0.0235726049416957 0.0190053224896282 0 0 0 0.0338104393063838 0 0 0.0269522494212387 0 0 0.101938713576659 0.118385118275192 0 0.0546360598981968 0 0 0 0 0 0 0 0 0 0 0 0 0 0 0 0 0 0 0 0 0 0 0 0 0 0 0 0.0832550416444197 0 0 0 0 0 0 0 0 0 0 0 0 0 0 0.0487868058242427
0 0 0 0 0 0 0 0 0 0 0 0 0 0 0 0 0 0 0 0 0 0 0 0 0 0 0 0 0 0 0 0 0 0 0 0 0 0 0 0 0 0 0 0 0 0 0 0 0 0 0 0 0 0 0 0 0 0 0 0 0 0 0 0 0 0 0 0 0 0 0 0 0 0 0.059680529249697 0 0 0 0 0 0 0 0 0 0 0 0 0 0 0 0 0 0 0 0 0 0 0 0 0 0 0 0 0 0 0 0 0 0 0 0 0 0 0 0 0 0 0 0 0 0 0 0 0 0 0 0 0 0 0 0 0 0 0 0 0 0 0 0 0 0 0 0 0 0 0 0 0 0 0 0 0 0 0 0 0 0 0 0 0 0 0 0 0 0 0 0 0 0 0 0.0994582882012454 0 0 0 0 0 0 0 0 0 0 0 0 0 0 0 0 0 0 0 0 0 0 0 0 0 0 0.105897426640594 0 0 0 0.236997960513858 0 0 0 0 0 0 0 0 0 0 0 0 0 0 0 0 0 0 0 0.24214721608554 0 0 0 0 0 0 0 0.255818579309065 0 0 0 0 0 0 0 0 0 0 0 0 0 0 0 0 0 0 0 0 0 0 0 0 0 0 0 0 0 0 0 0 0 0 0 0 0 0 0 0 0 0 0 0 0 0 0 0 0 0 0 0 0 0 0 0 0 0 0 0 0 0 0 0 0 0 0 0 0 0 0 0 0 0 0 0 0 0 0 0 0 0 0 0 0 0
0 0 0 0 0 0 0 0 0 0 0 0 0 0 0 0 0 0 0 0 0 0 0 0 0 0 0 0 0 0 0 0 0 0 0 0 0 0 0 0 0 0 0 0 0 0 0 0 0 0 0 0 0 0 0 0 0 0 0 0 0 0 0 0 0 0 0 0 0 0 0 0 0 0 0 0 0 0 0 0 0 0 0 0 0 0 0 0 0 0 0 0 0 0 0 0 0 0 0 0 0 0 0 0 0 0 0 0 0 0 0 0 0 0 0 0 0 0 0 0 0 0 0 0 0 0 0 0 0 0 0 0 0 0 0 0 0 0 0 0 0 0 0 0 0 0 0 0 0 0 0 0 0 0 0 0 0 0 0 0 0 0 0 0 0 0 0 0 0 0 0 0 0 0 0 0 0 0 0 0 0 0 0 0 0 0 0 0 0 0 0 0 0 0 0 0 0 0 0 0 0 0 0.485964508888022 0 0 0 0 0 0 0 0 0 0 0 0 0 0 0 0 0 0 0 0 0 0 0 0 0.514035491111978 0 0 0 0 0 0 0 0 0 0 0 0 0 0 0 0 0 0 0 0 0 0 0 0 0 0 0 0 0 0 0 0 0 0 0 0 0 0 0 0 0 0 0 0 0 0 0 0 0 0 0 0 0 0 0 0 0 0 0 0 0 0 0 0 0 0 0 0 0 0 0 0 0 0 0 0 0 0 0 0 0 0 0 0 0 0 0 0
0 0 0 0 0 0 0 0 0 0 0 0 0 0 0 0 0 0 0 0 0 0 0 0 0 0 0 0 0 0 0 0 0 0 0 0 0 0 0 0 0 0 0 0 0.0255345697685854 0.0441810597098424 0 0 0 0 0 0 0 0 0 0 0 0 0 0 0 0 0 0.0470548316848309 0 0 0 0 0 0 0 0 0 0 0.0381252497894984 0 0 0.0796146117701967 0.0193694471847276 0 0 0 0 0 0.0113526781509977 0.00765342296904101 0 0 0.0208148545794979 0 0 0 0 0 0 0 0 0 0 0 0 0 0 0 0 0 0 0 0 0 0 0 0 0 0 0 0 0 0 0 0 0 0 0 0 0 0 0 0 0 0 0 0 0 0 0 0 0 0 0 0 0 0 0 0 0 0 0 0 0 0 0 0 0 0 0 0 0 0 0 0 0 0 0 0 0 0 0 0 0 0 0 0 0 0 0 0 0 0 0 0 0 0 0 0 0 0 0 0 0 0 0 0 0 0 0 0 0 0 0 0 0 0 0 0 0 0 0 0 0 0 0 0 0 0 0 0 0.288095824907625 0 0 0 0 0 0 0 0 0.0691286729265045 0 0.0664333035282007 0 0 0.282641473030452 0 0 0 0 0 0 0 0 0 0 0 0 0 0 0 0 0 0 0 0 0 0 0 0 0 0 0 0 0 0 0 0 0 0 0 0 0 0 0 0 0 0 0 0 0 0 0 0 0 0 0 0 0 0 0 0 0 0 0 0 0 0 0 0 0 0 0 0 0 0 0 0 0 0 0 0 0 0 0 0 0 0 0 0
0 0 0 0 0 0 0 0 0 0 0 0 0 0 0 0 0 0 0 0 0 0 0 0 0 0 0 0 0 0 0 0 0 0 0 0 0 0 0 0 0 0 0 0 0 0 0 0 0 0 0 0 0 0 0 0 0 0 0 0 0 0 0 0 0 0 0 0 0 0 0 0 0 0 0 0 0 0 0 0 0 0 0 0 0 0 0 0 0 0 0 0 0 0 0 0 0 0 0 0 0 0 0 0 0 0 0 0 0 0 0 0 0 0 0 0 0 0 0 0 0 0 0 0 0 0 0 0 0 0 0 0 0 0 0 0 0 0 0 0 0 0 0 0 0 0 0 0 0 0 0 0 0 0 0 0 0 0 0 0 0 0 0 0 0 0 0 0 0 0 0 0 0 0 0 0 0 0 0 0 0 0 0 0 0 0 0 0 0 0 0 0 0 0 0 0 0 0 0 0 0 0 0 0 0 0 0 0 0 0 0 0 0 0 0 0 0 0 0 0 0 0 0 0 0 0 0 0.325612113285343 0 0 0 0 0 0 0 0 0 0 0 0 0 0 0 0 0 0 0 0 0 0 0 0 0 0 0 0 0 0 0 0 0 0 0 0 0 0 0 0 0 0 0 0 0 0 0 0 0 0 0 0 0 0 0 0 0 0 0 0 0 0 0 0 0 0 0 0 0 0.114925926097162 0 0 0 0 0 0 0 0 0.559461960617495 0 0 0 0 0 0 0 0 0
0 0 0 0 0 0 0 0 0 0 0 0 0 0 0 0 0 0 0 0 0 0 0 0 0 0 0 0 0 0 0 0 0 0 0 0 0 0 0 0 0 0 0 0 0 0 0 0 0 0 0 0 0 0 0 0 0 0 0 0 0 0 0 0 0 0 0 0 0 0 0 0 0 0 0 0 0 0 0 0 0 0 0 0 0 0 0 0 0 0 0 0 0 0 0 0 0 0 0 0 0 0 0 0 0 0 0 0 0 0 0 0 0 0 0 0 0 0 0 0 0 0 0 0 0 0 0 0 0 0 0 0 0 0 0 0 0 0 0 0 0 0 0 0 0 0 0 0 0 0 0 0 0 0 0 0 0 0 0 0 0 0 0 0 0 0 0 0 0 0 0 0 0 0 0 0 0 0 0 0 0 0 0 0 0 0 0 0 0 0 0 0 0 0 0 0 0 0 0 0 0 0 0 0 0 0 0 0 0 0 0 0 0 0 0 0 0 0 0 0 0 0 0 0 0 1 0 0 0 0 0 0 0 0 0 0 0 0 0 0 0 0 0 0 0 0 0 0 0 0 0 0 0 0 0 0 0 0 0 0 0 0 0 0 0 0 0 0 0 0 0 0 0 0 0 0 0 0 0 0 0 0 0 0 0 0 0 0 0 0 0 0 0 0 0 0 0 0 0 0 0 0 0 0 0 0 0 0 0 0 0 0 0 0 0 0
0 0 0 0 0 0 0 0 0 0 0 0 0 0 0 0 0 0 0 0 0 0 0 0 0 0 0 0 0 0 0 0 0 0 0 0 0 0 0 0 0 0 0 0 0 0 0 0 0 0 0 0 0 0 0 0 0 0 0 0 0 0 0 0 0 0 0 0 0 0 0 0 0 0 0 0 0 0 0 0 0 0 0 0 0 0 0 0 0 0 0 0 0 0 0 0 0 0 0 0 0 0 0 0 0 0 0 0 0 0 0 0 0 0 0 0 0 0 0 0 0 0 0 0 0 0 0 0 0 0 0 0 0 0 0 0 0 0 0 0 0 0 0 0 0 0 0 0 0 0 0 0 0 0 0 0 0 0 0 0 0 0 0 0 0 0 0 0 0 0 0 0 0 0 0 0 0 0 0 0 0 0 0 0.535954726481131 0.464045273518869 0 0 0 0 0 0 0 0 0 0 0 0 0 0 0 0 0 0 0 0 0 0 0 0 0 0 0 0 0 0 0 0 0 0 0 0 0 0 0 0 0 0 0 0 0 0 0 0 0 0 0 0 0 0 0 0 0 0 0 0 0 0 0 0 0 0 0 0 0 0 0 0 0 0 0 0 0 0 0 0 0 0 0 0 0 0 0 0 0 0 0 0 0 0 0 0 0 0 0 0 0 0 0 0 0 0 0 0 0 0 0 0 0 0 0 0 0 0 0 0 0 0 0 0 0 0 0 0 0 0 0
0 0 0 0 0 0 0 0 0 0 0 0 0 0 0 0 0 0 0 0 0.0466395399975803 0 0 0 0 0 0 0 0 0 0 0 0 0 0 0 0 0 0 0 0 0 0 0 0.0128725561506063 0.026052566788456 0 0 0 0 0 0 0 0 0 0 0 0 0 0 0.0320635218805015 0 0 0 0 0.00516739579526368 0 0 0 0 0 0 0 0 0 0 0 0.0227991724005951 0.00865856063756892 0 0 0 0 0 0 0 0 0 0 0 0 0 0 0 0 0 0 0 0 0 0 0 0 0 0 0 0 0 0 0 0 0 0 0 0 0 0 0 0 0 0 0 0 0 0 0 0 0.0283531093932654 0.00435890287980881 0 0 0 0 0 0 0 0 0 0 0 0 0 0 0 0 0 0 0 0 0 0 0 0 0 0 0 0 0 0 0 0 0 0 0.0569328962106865 0 0 0 0 0 0 0 0 0 0 0 0 0 0 0.0709531383876367 0 0 0 0.0376641245798935 0 0 0 0 0 0 0 0 0 0 0 0 0 0 0 0 0 0 0 0 0 0 0 0 0 0 0 0 0 0 0 0 0 0.365759418397045 0.0835239159906682 0 0 0.0183507576873447 0 0 0 0 0 0 0.073953053993777 0 0 0 0 0 0 0 0 0 0 0 0 0 0 0 0 0 0 0 0 0.0119460101859513 0 0 0 0 0 0 0 0 0 0 0 0 0 0 0 0 0 0 0 0 0 0 0 0 0 0 0 0 0 0 0 0 0 0 0 0 0 0 0 0 0 0 0 0 0 0 0 0 0 0 0 0 0 0 0 0 0 0.0939513586433512 0 0 0 0 0 0 0 0 0
0 0 0 0 0 0 0 0 0 0 0 0 0 0 0 0 0 0 0 0 0 0 0 0 0 0 0 0 0 0 0 0 0 0 0 0 0 0 0 0 0 0 0 0 0 0 0 0 0 0 0 0 0 0 0 0 0 0 0 0 0 0 0 0 0 0 0 0 0 0 0 0 0 0 0 0 0 0 0 0 0 0 0 0 0 0 0 0 0 0 0 0 0 0 0 0 0 0 0 0 0 0 0 0 0 0 0 0 0 0 0 0 0 0 0 0 0 0 0 0 0 0 0 0 0 0 0 0 0 0 0 0 0 0 0 0 0 0 0 0 0 0 0 0 0 0 0 0 0 0 0 0 0 0 0 0 0 0 0 0 0 0 0 0 0 0 0 0 0 0 0 0 0 0 0 0 0 0 0 0 0 0 0 0 0 0 0 0 0 0 0 0 0 0 0 0 0 0 0 0 0 0 0 0 0 0 0 0 0 0 0 0 0 0 0 0 0 0 0 0 0 0 0 0 0 0 0 0 0 0 0 0 0 0.00709189998599213 0.00615614639084076 0 0 0 0 0 0 0 0 0.0547850563224918 0 0.0800172345531556 0.0805031757500057 0 0 0.0249854922142567 0.153264687209333 0.0832590824818039 0.0696418191721959 0.0163842769807047 0.0502486351808892 0 0.0103979138291598 0.0114615935807206 0 0 0 0 0 0 0 0 0 0 0 0 0 0 0 0 0 0 0 0 0 0 0 0 0 0 0 0 0 0 0 0 0 0 0.237616414377268 0 0 0 0.0144583594031298 0.00666181461896669 0.00610442916869432 0 0 0 0 0 0 0 0.00845280763350646 0 0.0347308807748807 0.0299321226391695 0 0 0.0073811654933152 0.00646499223951986 0 0
0 0 0 0 0 0 0 0 0 0 0 0 0 0 0 0 0 0 0 0 0 0 0 0 0 0 0 0 0 0 0 0 0 0 0 0 0 0 0 0 0 0 0 0 0 0 0 0 0 0 0 0 0 0 0 0 0 0 0 0 0 0 0 0 0 0 0 0 0 0 0 0 0 0 0 0 0 0 0 0 0 0 0 0 0 0 0 0 0 0 0 0 0 0 0 0 0 0 0 0 0 0 0 0 0 0 0 0 0 0 0 0 0 0 0 0 0 0 0 0 0 0 0 0 0 0 0 0 0 0 0 0 0 0.00258885194300058 0 0 0 0 0 0 0 0 0 0 0 0 0 0 0 0 0 0 0 0 0 0 0 0 0 0 0 0 0 0 0 0 0 0 0 0 0 0 0 0 0 0 0 0 0 0 0 0 0 0 0 0 0 0 0 0 0 0 0 0 0 0 0.0035346181679521 0 0 0 0 0 0 0 0.0131920546532619 0 0 0 0 0 0 0 0 0 0 0 0 0 0 0 0 0 0 0 0 0 0 0 0 0 0 0 0.00210910915976152 0 0.116840147774099 0 0 0 0 0 0.0081867143944208 0 0.0416806689644088 0.0075646476770275 0.0807276115973982 0 0.0180114460418736 0.136472496932587 0.00996492331243113 0.0514561438479245 0.152426286539687 0 0.0207323995636421 0.0264588968698063 0.093961259026231 0 0 0 0 0 0 0 0 0 0 0 0 0 0 0 0 0 0 0 0 0 0 0 0 0 0 0 0 0 0 0 0 0 0 0 0 0 0.00321174580031225 0 0 0 0 0.0326604209088068 0.166449471889808 0 0 0 0 0 0 0 0 0 0 0 0 0.00413029634263125 0 0.00763978859292865 0 0
0 0 0 0 0 0 0 0 0 0 0 0 0 0 0 0 0 0 0 0 0 0 0 0 0 0 0 0 0 0 0 0 0 0 0 0 0 0 0 0 0 0 0 0 0 0 0 0 0 0 0 0 0 0 0 0 0 0 0 0 0 0 0 0 0 0 0 0 0 0 0 0 0 0 0 0 0 0 0 0 0 0 0 0 0 0 0 0 0 0 0 0 0 0 0 0 0 0 0 0 0 0 0 0 0 0 0 0 0 0 0 0 0 0 0 0 0 0 0 0 0 0 0 0 0 0 0 0 0 0 0 0 0 0.00150089597510781 0 0 0 0 0 0 0 0 0 0 0 0 0 0 0 0 0 0 0 0 0 0 0 0 0 0 0 0 0 0 0 0 0 0 0 0 0.00570163565640343 0 0 0 0 0 0 0 0 0 0 0 0 0 0 0.00164883951202549 0.00806933078951083 0.00110727226437869 0 0.00171476672162267 0 0 0 0.00473149996776071 0 0 0 0 0 0 0 0 0 0 0 0 0 0 0 0 0 0 0 0 0 0 0 0 0 0 0 0 0 0 0 0 0 0 0 0 0 0 0.0023620148177593 0.150740281235662 0 0 0 0 0 0 0 0 0.00385683171183989 0.00160984668572759 0.184417553868178 0.0476653560227307 0.00439736157056477 0.0368348474856028 0 0.017546644924697 0.0448275369841136 0.0051824681383579 0 0.0367846643368795 0.0730178534294592 0.0467584284857658 0.0242259997170968 0.00346046753643389 0 0 0 0 0 0 0 0 0 0 0 0 0 0 0 0 0 0 0 0 0 0 0 0.00362110645993536 0 0 0 0 0 0 0 0 0 0 0 0 0 0 0.103440726444612 0.00851155752027575 0.134142688431973 0.0111571542280072 0 0 0 0 0 0 0 0 0.0090375643700521 0.0109297868499974 0 0.00453880258866085 0.00385841796741188 0 0.00259979730139699 0
0 0 0 0 0 0 0 0 0 0 0 0 0 0 0 0 0 0 0 0 0 0 0 0 0 0 0 0 0 0 0 0 0 0 0 0 0 0 0 0 0 0 0 0 0 0 0 0 0 0 0 0 0 0 0 0 0 0 0 0 0 0 0 0 0 0 0 0 0 0 0 0 0 0 0 0 0 0 0 0 0 0.0324864452794529 0 0.0649351997203226 0 0 0 0 0 0 0 0 0 0 0 0 0 0 0 0 0 0 0 0 0 0 0 0 0 0 0 0 0 0 0 0 0 0 0 0 0 0 0 0 0 0 0 0 0 0 0 0 0 0 0 0 0 0 0 0 0 0 0 0 0 0 0 0 0 0 0 0 0 0 0 0 0 0 0 0 0 0 0 0 0 0 0 0 0 0 0 0 0 0 0 0 0 0 0 0 0 0 0 0 0 0 0 0 0 0.016358854115756 0 0 0 0 0 0.396253060551524 0 0 0 0 0 0 0 0 0 0 0 0 0 0 0 0 0 0 0 0 0 0 0 0 0 0 0 0 0 0 0 0 0 0 0 0 0 0 0 0 0 0 0 0.264650208402476 0.225316231930469 0 0 0 0 0 0 0 0 0 0 0 0 0 0 0 0 0 0 0 0 0 0 0 0 0 0 0 0 0 0 0 0 0 0 0 0 0 0 0 0 0 0 0 0 0 0 0 0 0 0 0 0 0 0 0 0 0 0 0 0 0 0 0 0 0 0 0 0 0 0 0 0 0 0 0
0 0 0 0 0 0 0 0 0 0 0 0 0 0 0 0 0 0 0 0 0 0 0 0 0 0 0 0 0 0 0 0 0 0 0 0 0 0 0 0 0 0 0 0 0 0 0 0 0 0 0 0 0.0242318095070614 0 0 0 0 0 0 0 0 0 0 0 0 0 0 0 0 0 0 0 0 0 0 0 0 0 0 0 0 0 0 0 0 0 0 0 0 0 0 0 0 0 0 0 0 0 0 0 0 0 0 0 0 0 0 0 0 0 0 0 0 0 0 0 0 0 0 0 0 0 0 0 0 0 0 0 0 0 0 0 0 0 0 0 0 0 0 0 0 0 0 0 0 0 0 0 0 0 0 0 0 0 0 0 0.0164732562655322 0 0 0 0 0.0329724148169865 0 0 0 0 0 0 0 0 0 0 0 0 0 0 0 0 0.0578357633636364 0 0 0.213729071534693 0 0 0 0 0 0 0 0 0 0 0.0046444922802268 0.00544617229028577 0 0 0 0 0 0 0 0 0 0 0 0 0 0 0 0 0 0 0.00943205957217261 0 0 0 0 0 0 0 0 0 0.0464209553343988 0 0 0 0 0 0 0 0 0 0 0 0 0 0 0.13498152557296 0.0193775999091647 0 0.0225946013044372 0 0 0 0 0 0 0 0 0 0 0 0 0 0 0 0 0 0 0.00458789354417724 0 0 0 0 0 0 0 0 0 0 0 0 0.00859009855079993 0 0 0 0 0 0 0 0 0 0.0723063403952739 0.0147408198387418 0 0.00511571533972983 0.0148777926984858 0.0200514920355954 0.024098024499431 0 0.176660063288359 0 0.0548062709969697 0 0 0 0 0.0101710524482693 0 0 0 0 0 0 0 0 0 0 0 0 0 0 0 0.00585471461261221 0 0
0 0 0 0 0 0 0 0 0 0 0 0 0 0 0 0 0 0 0 0 0 0 0 0 0 0 0 0 0 0 0 0 0 0 0 0 0 0 0 0 0 0 0 0 0 0 0 0 0 0 0 0 0 0 0 0 0 0 0 0 0 0 0 0 0 0 0 0 0 0 0 0 0 0 0 0 0 0 0 0 0 0 0 0 0 0.00337277649703561 0 0 0 0 0 0 0 0 0 0 0 0 0 0 0 0 0 0 0 0 0 0 0 0 0 0 0 0 0 0 0 0 0 0 0 0 0 0 0 0 0 0 0 0 0 0 0 0 0 0 0 0 0 0 0 0 0 0 0 0 0 0 0 0 0 0 0 0 0 0 0 0 0 0 0 0 0 0 0 0 0 0 0 0 0 0 0 0 0 0 0 0 0 0 0 0 0 0 0 0 0 0 0 0 0 0 0 0 0 0.0264086380091243 0 0 0 0 0 0 0 0 0 0 0 0 0 0 0 0 0 0 0 0 0 0 0 0 0 0 0 0 0 0 0 0 0 0 0 0 0 0 0 0 0.0758985011754049 0 0.0594536355354265 0.378832573874625 0.258303829213332 0 0 0 0 0 0 0 0 0 0 0 0 0 0 0 0 0 0 0 0 0 0 0 0 0 0 0 0 0 0 0 0 0 0 0 0 0 0 0 0 0 0.0335840786273623 0 0 0 0 0 0 0 0 0 0.151205693547886 0 0 0 0 0.00594593050021148 0 0 0 0 0 0 0 0 0 0 0 0 0 0 0 0.00699434301959211 0 0
0 0 0 0 0 0 0 0 0 0 0 0 0 0 0 0 0 0 0 0 0 0 0 0 0 0 0 0 0 0 0 0 0 0 0 0 0 0 0 0 0 0 0 0 0 0 0 0 0 0 0 0 0 0 0 0 0 0 0 0 0 0 0 0 0 0 0 0 0 0 0 0 0 0 0 0 0 0 0 0 0 0 0 0 0 0 0 0 0 0 0 0 0 0 0 0 0 0 0 0 0 0 0 0 0 0 0 0 0 0 0 0 0 0 0 0 0 0 0 0 0 0 0 0 0 0 0 0 0 0 0 0 0 0 0 0 0 0 0 0 0 0 0 0 0 0 0 0 0 0 0 0 0 0 0 0 0 0 0 0 0 0 0 0 0 0 0 0 0 0 0 0 0 0 0 0 0 0 0 0 0 0 0 0 0 0 0 0 0 0 0 0 0 0 0 0 0 0 0 0 0 0 0 0 0 0 0 0 0 0 0 0 0 0 0 0 0 0 0 0 0 0.017495027199769 0.0761768994058486 0 0 0 0 0 0 0 0 0 0 0 0 0 0.0314999786309767 0.171881772462652 0 0.0284620490559976 0.426957559654158 0 0 0 0 0 0 0 0 0 0 0 0 0 0 0 0 0 0 0 0 0 0 0 0 0 0 0 0 0 0 0 0 0 0 0 0 0 0 0 0 0 0.142703917500635 0 0 0 0 0 0 0 0 0 0.0630771979463519 0 0 0 0 0.0219392383140997 0 0 0 0 0 0 0 0 0.0125552922532575 0 0 0 0 0 0 0.0072510675762536 0 0
0 0 0 0 0 0 0 0 0 0 0 0 0 0 0 0 0 0 0 0 0 0 0 0 0 0 0 0 0 0 0 0 0 0 0 0 0 0 0 0 0 0 0 0 0 0 0 0 0 0 0 0 0 0 0 0 0 0 0 0 0 0 0 0 0 0 0 0 0 0 0 0 0 0 0 0 0 0 0 0 0 0.00795529865037442 0.0063263346231035 0.00882993192406464 0 0.00510217296522783 0 0 0 0 0 0 0 0 0 0 0 0 0 0 0 0 0 0 0 0 0 0 0 0 0 0 0 0 0 0 0 0 0 0 0 0 0 0 0 0 0 0 0 0 0 0 0 0 0 0 0 0 0 0 0 0 0 0 0 0 0 0 0 0 0 0 0 0 0 0 0 0 0 0 0 0 0 0 0 0 0 0 0 0 0 0 0 0 0 0 0 0 0 0 0 0 0 0 0 0 0 0 0 0 0 0 0 0 0 0.178132028645616 0 0 0 0 0 0 0 0 0 0 0 0 0 0 0 0 0 0 0 0 0 0 0 0 0 0 0 0 0 0 0 0 0 0 0 0 0 0 0 0.163002222481524 0 0.173894953133267 0.00451912567426438 0 0.321184636931038 0 0 0 0 0 0.00677201060388241 0 0 0 0 0 0 0 0 0 0 0 0 0 0 0 0 0 0 0 0 0 0 0 0 0 0 0 0 0 0 0 0 0 0 0 0 0 0 0 0 0 0 0 0 0 0.0576901702208268 0 0 0 0 0.0096101541073312 0 0 0 0 0 0 0 0 0.0068063360367172 0 0.00536930561332163 0.0221097672648894 0 0 0.00761063792989194 0.0150849131946602 0 0
0 0 0 0 0 0 0 0 0 0 0 0 0 0 0 0 0 0 0 0 0 0 0 0 0 0 0 0 0 0 0 0 0 0 0 0 0 0 0 0 0 0 0 0 0 0 0 0 0 0 0 0 0.00281115717317965 0 0 0 0 0 0 0 0 0 0 0 0 0 0 0 0 0 0 0 0 0 0 0 0 0 0 0 0 0.0129355520408464 0.00914178121211654 0.0118460155308381 0 0.00241854995368406 0 0 0 0 0 0 0 0 0 0 0 0 0 0 0 0 0 0 0 0 0 0 0 0 0 0 0 0 0 0 0 0 0 0 0 0 0 0 0 0 0 0 0 0 0 0 0 0 0 0 0 0 0 0 0 0 0 0 0 0 0 0 0 0 0 0 0 0 0 0 0 0 0 0 0 0 0 0 0 0 0 0 0 0 0 0 0 0 0 0 0 0 0 0 0 0 0 0 0 0 0 0 0 0 0 0 0 0 0 0.26872151758886 0 0 0 0.00323193298999271 0 0 0 0 0 0 0 0 0 0 0 0 0 0 0 0 0 0 0 0 0 0 0.0188840255617385 0 0 0 0 0 0 0 0 0 0 0.0053066513539264 0 0.119670844402895 0.00502895561999334 0.102245710629746 0.0584584846936974 0.276967846230776 0 0 0 0 0 0 0.00284452525096936 0 0 0 0.00285949005038438 0 0.000698204166297037 0 0.00422674727896224 0.0010077415915953 0 0 0 0 0 0 0 0 0 0 0 0 0 0 0 0 0 0 0 0 0 0 0 0 0 0 0 0 0 0 0 0 0 0 0 0 0.041936202975089 0 0 0 0 0.0101176822920998 0.00190908339049262 0 0 0 0 0 0 0 0.00394223166136983 0 0.00322233490280755 0.0135555257166855 0 0 0.00366140622577594 0.0123497995151818 0 0
0 0 0 0 0 0 0 0 0 0 0 0 0 0 0 0 0 0 0 0 0 0 0 0 0 0 0 0 0 0 0 0 0 0 0 0 0 0 0 0 0 0 0 0 0 0 0 0 0 0 0 0 0 0 0 0 0 0 0 0 0 0 0 0 0 0 0 0 0 0 0 0 0 0 0 0 0 0 0 0 0 0 0 0 0 0 0 0 0 0 0 0 0 0 0 0 0 0 0 0 0 0 0 0 0 0 0 0 0 0 0 0 0 0 0 0 0 0 0 0 0 0 0 0 0 0 0 0 0 0 0 0 0 0 0 0 0 0 0 0 0 0 0 0 0 0 0 0 0 0 0 0 0 0 0 0 0 0 0 0 0 0 0 0 0 0 0 0 0 0 0 0 0 0 0 0 0 0 0.0043537890423856 0 0 0 0 0 0 0 0 0 0 0 0 0 0 0 0 0 0.102558272626643 0 0 0 0 0 0 0 0.0131326025917841 0 0 0 0 0 0 0 0 0 0 0.0246330041565158 0 0 0 0 0.194223411352956 0 0 0 0 0 0 0 0 0 0 0 0 0 0 0 0 0 0 0 0 0 0.0510480707447835 0 0 0 0 0.01562085354749 0.360540852371478 0 0.00748832920763276 0 0.0299704604044801 0 0 0 0 0 0 0 0 0 0 0 0 0 0 0 0 0 0 0 0 0 0 0 0 0 0 0 0 0 0 0 0.0268442618636238 0 0 0 0 0 0 0 0 0.0240934880063128 0.0759336184890426 0 0 0.00419046008626731 0 0 0 0 0 0 0.00296691214245975 0 0.0584431363102577 0 0 0 0 0.00395847705588668 0 0 0 0
0 0 0 0 0 0 0 0 0 0 0 0 0 0 0 0 0 0 0 0 0 0 0 0 0 0 0 0 0 0 0 0 0 0 0 0 0 0 0 0 0 0 0 0 0 0 0 0 0 0 0 0 0 0 0 0 0 0 0 0 0 0 0 0 0 0 0 0 0 0 0 0 0 0 0 0 0 0 0 0 0 0 0 0 0 0 0 0 0 0 0 0 0 0 0 0 0 0 0 0 0 0 0 0 0 0 0 0 0 0 0 0 0 0 0 0 0 0 0 0 0 0 0 0 0 0 0 0 0 0 0 0 0 0 0 0 0 0 0 0 0 0 0 0 0 0 0 0 0 0 0 0 0 0 0 0 0 0 0 0 0 0 0 0 0 0 0 0 0 0 0 0 0 0 0 0 0 0 0 0 0 0 0 0 0 0 0 0 0 0 0 0 0 0 0 0 0.209895590948343 0 0 0 0 0 0 0 0 0 0 0 0 0 0 0 0 0 0 0 0 0 0 0 0.0468748535647365 0 0 0 0 0 0 0 0 0 0 0 0 0.058121022921265 0.00416861737438774 0 0 0 0 0 0 0.072810146693525 0 0.0950281564636943 0 0 0 0.183418316508853 0.145017229974731 0 0.0333896910879801 0 0.0484532353359573 0 0 0 0 0 0 0 0 0 0 0 0 0 0 0 0 0 0 0 0.00549497316754252 0 0 0 0 0 0 0 0 0 0 0 0 0 0 0 0 0 0 0 0.0193619983234231 0 0.0131631915038628 0 0 0.0129489449563252 0 0 0 0 0.00999146021771265 0 0 0 0.0228986663187624 0 0 0 0 0.0118084185856588 0 0 0.00715548605323994 0
0 0 0 0 0 0 0 0 0 0 0 0 0 0 0 0 0 0 0 0 0 0 0 0 0 0 0 0 0 0 0 0 0 0 0 0 0 0 0 0 0 0 0 0 0 0 0 0 0 0 0 0 0 0 0 0 0 0 0 0 0 0 0 0 0 0 0 0 0 0 0 0 0 0 0 0 0 0 0 0 0 0 0 0 0 0 0 0 0 0 0 0 0 0 0 0 0 0 0 0 0 0 0 0 0 0 0 0 0 0 0 0 0 0 0 0 0 0 0 0 0 0 0 0 0 0 0 0 0 0 0 0 0 0 0 0 0 0 0 0 0 0 0 0 0 0 0 0 0 0 0 0 0 0 0 0 0 0 0 0 0 0 0 0 0 0 0 0 0 0 0 0 0 0 0 0 0.0379476881900598 0.0573686616590054 0 0 0 0 0 0 0 0 0 0 0 0 0 0 0 0 0 0 0.0217295065065284 0 0 0 0 0 0 0 0.143315377382327 0 0 0 0 0 0 0 0 0 0 0 0 0 0 0 0.00900328588928765 0 0 0 0 0 0 0 0 0 0 0 0.0288902272878422 0.0134134685768638 0.00221258357858363 0 0 0 0 0 0 0 0.120838722736115 0 0 0 0.0372521506738276 0.149721414404043 0.0287201038818261 0 0.055600175237248 0 0.0378432496503144 0 0 0 0 0 0 0 0 0 0 0 0 0 0 0 0 0 0 0 0 0 0 0 0 0 0 0 0 0 0 0 0 0.0176559358259446 0 0 0.0136788444908074 0 0 0 0.0827536064717503 0.0567682066489669 0.0242972672361281 0 0 0.0202007466141253 0.00604399794532127 0 0 0 0.00620629227854848 0 0 0 0.00871440308474999 0 0 0 0 0.00598304262832102 0 0.00877396622091068 0.00506707490055374 0
0 0 0 0 0 0 0 0 0 0 0 0 0 0 0 0 0 0 0 0 0 0 0 0 0 0 0 0 0 0 0 0 0 0 0 0 0 0 0 0 0 0 0 0 0 0 0 0 0 0 0 0 0 0 0 0 0 0 0 0 0 0 0 0 0 0 0 0 0 0 0 0 0 0 0 0 0 0 0 0 0 0 0 0 0 0 0 0 0 0 0 0 0 0 0 0 0 0 0 0 0 0 0 0 0 0 0 0 0 0 0 0 0 0 0 0 0 0 0 0 0 0 0 0 0 0 0 0 0 0 0 0 0 0 0 0 0 0 0 0 0 0 0 0 0 0 0 0 0 0 0 0 0 0 0 0 0 0 0 0 0 0 0 0 0 0 0 0 0 0 0.00552273079328878 0 0 0 0 0 0 0 0 0 0 0 0 0 0 0.00139309826629614 0.012848832018914 0 0 0 0 0 0 0.00512674783956381 0 0 0 0 0 0 0 0 0 0 0 0 0 0 0 0 0 0 0 0 0 0 0 0 0 0 0 0 0 0 0 0 0 0 0 0 0 0 0 0.0476417535379145 0.084358853358401 0 0 0 0 0 0 0 0 0 0 0.140996175606503 0 0 0 0.00582359317533071 0.0116995614777814 0.0175857130073478 0 0.0988290095966888 0.105727442419842 0.0560503686967121 0.053949356185998 0.07148817703066 0 0 0 0 0 0 0 0 0 0 0 0 0 0 0 0 0 0 0 0 0 0 0 0.00390109685913294 0 0 0 0 0 0 0 0 0 0 0 0 0 0 0.119645453493027 0.00488718357439268 0.109967868056998 0.0124756165734072 0 0 0 0 0 0 0 0 0.0103115306233206 0.0107606042177342 0.0034552033727219 0 0.00555403021802371 0 0 0
0 0 0 0 0 0 0 0 0 0 0 0 0 0 0 0 0 0 0 0 0 0 0 0 0 0 0 0 0 0 0 0 0 0 0 0 0 0 0 0 0 0 0 0 0 0 0 0 0 0 0 0 0 0 0 0 0 0 0 0 0 0 0 0 0 0 0 0 0 0 0 0 0 0 0 0 0 0 0 0 0 0 0 0 0 0 0 0 0 0 0 0 0 0 0 0 0 0 0 0 0 0 0 0 0 0 0 0 0 0 0 0 0 0 0 0 0 0 0 0 0 0 0 0 0 0 0 0 0 0 0 0 0 0 0 0 0 0 0 0 0 0 0 0 0 0 0 0 0 0 0 0 0 0 0 0 0 0 0 0 0 0 0 0 0 0 0 0 0 0 0 0 0 0 0 0 0 0 0 0 0 0 0 0 0 0 0.00468533154532316 0 0 0 0 0 0 0.00164253117080515 0 0 0 0 0 0 0 0 0 0 0 0 0 0 0 0 0 0 0 0 0 0 0 0 0 0 0 0 0 0 0 0 0 0 0 0 0 0 0.0142634022097328 0 0.0221446465646303 0 0 0 0 0 0 0 0 0 0.143200598858313 0 0.023230351699584 0 0 0.108078223841535 0.00671916945970381 0.119357606932231 0 0.177412193628401 0.0478394743906204 0.0232153653988625 0.0330031914009728 0.0960399383556085 0 0 0 0 0 0 0 0 0 0 0 0 0 0 0 0 0 0 0 0 0 0 0 0 0 0 0 0 0 0 0 0 0 0 0.019135404931614 0 0 0 0.0632656575164338 0.00561475872686824 0.0478702326806041 0.00357067605671805 0 0 0 0 0 0 0 0 0.0113043849346571 0.0109336454802558 0.0107159787614026 0 0.006757235455124 0 0 0
0 0 0 0 0 0 0 0 0 0 0 0 0 0 0 0 0 0 0 0 0 0 0 0 0 0 0 0 0 0 0 0 0 0 0 0 0 0 0 0 0 0 0 0 0 0 0 0 0 0 0 0 0 0 0 0 0 0 0 0 0 0 0 0 0 0 0 0 0 0 0 0 0 0 0 0 0 0 0 0 0 0 0 0 0 0 0 0 0 0 0 0 0 0 0 0 0 0 0 0 0 0 0 0 0 0 0 0 0 0 0 0 0 0 0 0 0 0 0 0 0 0 0 0 0 0 0 0 0 0 0 0 0 0 0 0 0 0 0 0 0 0 0 0 0 0 0 0 0 0 0 0 0 0 0 0 0 0 0 0 0 0 0 0 0 0 0 0 0 0 0 0 0 0 0 0 0 0 0 0 0 0 0 0 0 0 0 0 0 0 0 0 0 0 0 0.00577542744801165 0 0 0 0 0 0 0 0 0 0 0 0 0 0 0 0 0 0 0 0 0 0 0 0 0.00459732439696235 0 0 0 0 0 0 0 0 0 0 0 0.0260476442776509 0.0195960060584118 0.00370829210695837 0 0 0 0 0.00980167475602964 0.00477438966334041 0 0 0.0228569324047101 0 0.0421668960173789 0 0.183562387529485 0.0278213601041275 0.122267969457457 0.168235361241287 0.0751831546658341 0.0526239771995302 0.0168554939294247 0.0087584384484596 0.00366180568426774 0 0.0066467656978215 0 0.00184568173177918 0 0 0 0 0 0 0 0 0 0 0 0 0 0 0 0 0 0 0 0 0 0 0 0 0 0 0 0 0 0 0 0 0.0224333661533578 0 0 0 0.00482849682900919 0.0131926789394572 0.00593062498064117 0.00636510263661835 0 0 0 0 0 0 0.043218204917445 0 0.0190773960062263 0.0440145781247855 0.011858734075751 0 0.018392812705064 0.00390102181271605 0 0
0 0 0 0 0 0 0 0 0 0 0 0 0 0 0 0 0 0 0 0 0 0 0 0 0 0 0 0 0 0 0 0 0 0 0 0 0 0 0 0 0 0 0 0 0 0 0 0 0 0 0 0 0 0 0 0 0 0 0 0 0 0 0 0 0 0 0 0 0 0 0 0 0 0 0 0 0 0 0 0 0 0 0 0 0 0 0 0 0 0 0 0 0 0 0 0 0 0 0 0 0 0 0 0 0 0 0 0 0 0 0 0 0 0 0 0 0 0 0 0 0 0 0 0 0 0 0 0 0 0 0 0 0 0 0 0 0 0 0 0 0 0 0 0 0 0 0 0 0 0 0 0 0 0 0 0 0 0 0 0 0 0 0 0 0 0 0 0 0 0 0 0 0 0 0 0 0 0 0 0 0 0 0 0 0 0 0 0 0 0 0 0 0 0 0 0 0.0131816497992109 0 0 0 0 0 0 0 0 0 0 0 0 0 0 0 0 0 0 0 0.00178344157149161 0 0 0 0.0146707684387104 0 0 0 0 0 0 0 0 0 0 0 0 0.0529690619708303 0.0110815062794059 0 0 0 0 0 0 0.00620148802235908 0.0510530013595537 0.0327724323087266 0 0 0.0654850040342571 0 0.0646472261047424 0.0809761311247005 0.270846594296452 0.0314042885370948 0.0710133638272469 0.0233986385316239 0.0147648397279635 0.00205471046510801 0.00303136338280492 0.0139273677237004 0 0 0 0 0 0 0 0 0 0 0 0 0 0 0 0 0 0 0 0 0 0 0 0 0 0 0 0 0 0 0 0 0 0 0.0038023375077588 0 0.00829168293821331 0.00199680158375152 0 0.00320752276290621 0.020257266888136 0 0 0 0 0 0 0 0.0797664034158833 0 0 0.0020952424720653 0.0509395399272642 0 0 0.00438032499803873 0 0
0 0 0 0 0 0 0 0 0 0 0 0 0 0 0 0 0 0 0 0 0 0 0 0 0 0 0 0 0 0 0 0 0 0 0 0 0 0 0 0 0 0 0 0 0 0 0 0 0 0 0 0 0 0 0 0 0 0 0 0 0 0 0 0 0 0 0 0 0 0 0 0 0 0 0 0 0 0 0 0 0 0 0 0 0 0 0 0 0 0 0 0 0 0 0 0 0 0 0 0 0 0 0 0 0 0 0 0 0 0 0 0 0 0 0 0 0 0 0 0 0 0 0 0 0 0 0 0 0 0 0 0 0 0 0 0 0 0 0 0 0 0 0 0 0 0 0 0 0 0 0 0 0 0 0 0 0 0 0 0 0 0 0 0 0 0 0 0 0 0 0 0 0 0 0 0 0 0 0.00375426020902002 0 0 0.00198253654512953 0 0 0 0 0 0 0 0 0 0 0 0 0 0 0.037349755015266 0 0 0 0 0 0 0 0.00394212411417396 0 0 0 0 0 0 0 0 0 0 0.00649693199787504 0.0105666933808067 0.00580614544184401 0 0 0.18017063538672 0 0 0 0 0 0 0 0 0 0 0.00486779565350222 0 0.00554432917225703 0 0 0 0 0 0 0 0.205184018511334 0.0578623519718354 0.00901174017782701 0 0 0.0142276908490341 0.0926718422031889 0 0.00804620039736831 0.0492633279094022 0 0.0456667349155837 0 0 0 0 0 0 0 0 0 0 0 0 0 0 0 0 0 0 0 0 0 0 0 0 0 0 0 0 0 0 0 0.015261941619391 0 0 0 0 0 0 0 0 0.00430093334436443 0.0228880531694967 0 0 0.00661558478559566 0 0 0 0 0 0 0 0 0.202443219385369 0 0 0 0 0.00356196799270145 0 0.00251318585091391 0 0
0 0 0 0 0 0 0 0 0 0 0 0 0 0 0 0 0 0 0 0 0 0 0 0 0 0 0 0 0 0 0 0 0 0 0 0 0 0 0 0 0 0 0 0 0 0 0 0 0 0 0 0 0 0 0 0 0 0 0 0 0 0 0 0 0 0 0 0 0 0 0 0 0 0 0 0 0 0 0 0 0 0 0 0 0 0 0 0 0 0 0 0 0 0 0 0 0 0 0 0 0 0 0 0 0 0 0 0 0 0 0 0 0 0 0 0 0 0 0 0 0 0 0 0 0 0 0 0 0 0 0 0 0 0 0 0 0 0 0 0 0 0 0 0 0 0 0 0 0 0 0 0 0 0 0 0 0 0 0 0 0 0 0 0 0 0 0 0 0 0 0 0 0 0 0 0 0 0 0 0 0 0 0 0 0 0 0 0 0 0 0 0 0 0 0 0 0 0 0 0 0 0 0 0 0 0 0 0 0 0 0 0 0 0 0 0 0 0 0 0 0.00404436745168859 0 0 0 0 0 0 0 0 0 0 0 0.00505332833467279 0.0349937422640232 0.00924932449562922 0 0 0 0 0 0 0 0 0 0.00671086567447004 0.122627596242629 0.0764270097916552 0.141883871638696 0.00983487740838853 0 0.173204396522604 0.126560424784538 0.0428531332822624 0.070660784162056 0.0449766432077613 0 0.0101344277836566 0.0425699180101218 0 0.00164249913089037 0 0 0 0 0 0 0 0 0 0 0 0 0 0 0 0 0 0 0 0 0 0 0 0 0 0 0 0 0 0 0 0 0 0 0 0 0 0 0.00630236120378929 0 0 0 0 0 0 0 0.036121738422613 0 0 0.00343956786773 0.030709122320124 0 0 0 0 0
0 0 0 0 0 0 0 0 0 0 0 0 0 0 0 0 0 0 0 0 0 0 0 0 0 0 0 0 0 0 0 0 0 0 0 0 0 0 0 0 0 0 0 0 0 0 0 0 0 0 0 0 0 0 0 0 0 0 0 0 0 0 0 0 0 0 0 0 0 0 0 0 0 0 0 0 0 0 0 0 0 0 0 0 0 0 0 0 0 0 0 0 0 0 0 0 0 0 0 0 0 0 0 0 0 0 0 0 0 0 0 0 0 0 0 0 0 0 0 0 0 0 0 0 0 0 0 0 0 0 0 0 0 0 0 0 0 0 0 0 0 0 0 0 0 0 0 0 0 0 0 0 0 0 0 0 0 0 0 0 0 0 0 0 0 0 0 0 0 0 0 0 0 0 0 0 0 0 0 0 0 0 0 0 0 0 0 0 0 0 0 0 0 0 0 0 0 0 0 0 0 0 0 0 0 0 0 0 0 0 0 0 0 0 0 0 0 0 0 0 0.00402050248609364 0 0 0 0 0 0 0 0 0 0 0 0.0131755018918179 0.0440604043374511 0.0100437585285889 0 0 0 0 0 0.00127516470326214 0.00221405059942789 0.00692153535389567 0.00906384309349982 0.00573050054827005 0.00324041823650486 0.044697878466378 0.201713443539498 0.0255939495498149 0.0736197551448786 0 0.047133368510169 0.0853916435784148 0.0382677230093724 0.0768561328447071 0.00273575217745401 0.0301729229203849 0.0879851355104832 0 0 0 0 0 0 0 0 0 0 0 0 0 0 0 0 0 0 0 0 0 0 0 0 0 0 0 0 0 0 0 0 0 0 0 0 0 0.00236646688428447 0.00827334723223328 0.00388755886976539 0.016204779278427 0 0 0 0.00125247658762676 0.00125062520681113 0 0 0.0588364490913621 0 0.0126085787141191 0.0183663901759174 0.0506473346329067 0.00135242993093899 0.00422339696053836 0.00681678140470281 0 0
0 0 0 0 0 0 0 0 0 0 0 0 0 0 0 0 0 0 0 0 0 0 0 0 0 0 0 0 0 0 0 0 0 0 0 0 0 0 0 0 0 0 0 0 0 0 0 0 0 0 0 0 0 0 0 0 0 0 0 0 0 0 0 0 0 0 0 0 0 0 0 0 0 0 0 0 0 0 0 0 0 0 0 0 0 0 0 0 0 0 0 0 0 0 0 0 0 0 0 0 0 0 0 0 0 0 0 0 0 0 0 0 0 0 0 0 0 0 0 0 0 0 0 0 0 0 0 0 0 0 0 0 0 0 0 0 0 0 0 0 0 0 0 0 0 0 0 0 0 0 0 0 0 0 0 0 0 0 0 0 0 0 0 0 0 0 0 0 0 0 0 0 0 0 0 0 0 0 0 0 0 0 0 0 0 0 0 0 0 0 0 0 0 0 0 0 0 0 0 0 0 0 0 0 0 0 0 0 0 0 0 0 0 0 0 0 0 0 0 0 0 0 0 0 0 0 0 0 0 0 0 0 0.0202063784288148 0 0.00327808207679395 0 0 0 0 0 0 0 0 0 0.0243172664271078 0.162505241461115 0.0563925803618997 0.0660286199928348 0 0.151867616854109 0.133063908546359 0 0.031557250439175 0.0713987969515936 0.0187185361727797 0.00854899755135735 0.0170463773124137 0.144124624224108 0 0 0 0 0 0 0 0 0 0 0 0 0 0 0 0 0 0 0 0 0 0 0 0 0 0 0 0 0 0 0 0 0 0 0 0 0 0 0.0142065695101551 0 0.0099989282050964 0 0 0 0 0 0 0 0.0169907178595434 0 0 0.00803767027162194 0.0417118373531217 0 0 0 0 0
0 0 0 0 0 0 0 0 0 0 0 0 0 0 0 0 0 0 0 0 0 0 0 0 0 0 0 0 0 0 0 0 0 0 0 0 0 0 0 0 0 0 0 0 0 0 0 0 0 0 0 0 0 0 0 0 0 0 0 0 0 0 0 0 0 0 0 0 0 0 0 0 0 0 0 0 0 0 0 0 0 0 0 0 0 0 0 0 0 0 0 0 0 0 0 0 0 0 0 0 0 0 0 0 0 0 0 0 0 0 0 0 0 0 0 0 0 0 0 0 0 0 0 0 0 0 0 0 0 0 0 0 0 0 0 0 0 0 0 0 0 0 0 0 0 0 0 0 0 0 0 0 0 0 0 0 0 0 0 0 0 0 0 0 0 0 0 0 0 0 0 0 0 0 0 0 0 0 0 0 0 0 0 0 0 0 0 0 0 0 0 0 0 0 0 0 0.00597715010723509 0 0 0 0 0 0 0 0 0 0 0 0 0 0 0 0 0 0 0.00337305522494769 0.000958075100644804 0 0 0 0.0333482609515261 0 0 0 0 0 0 0 0 0 0 0 0.0144442449114638 0.014458986460442 0 0 0 0 0 0 0.000751207302455056 0.0213794091898753 0.0242332963618029 0.0148841594228581 0 0 0.0337328445665767 0.127600160772477 0.0572417887196356 0.0439458339615388 0.206022685860431 0.0269691358648278 0 0 0.0104781959598036 0.00229228517846365 0.0154417638636873 0.0390636034969877 0 0 0 0 0 0 0 0 0 0 0 0 0 0 0 0 0 0 0 0 0 0 0 0 0 0 0 0 0 0 0 0 0 0 0.00333881112689083 0 0 0.0033127597971038 0.00863128077027552 0.00398410492768198 0.00226722354845074 0.00155107878915959 0 0 0 0.000969377476680904 0 0.00168649816684893 0.13746310543563 0 0.0130789845805011 0.0249780034637696 0.0862260561943562 0.00113069723965816 0.00304491452521349 0.0117409606800991 0 0
0 0 0 0 0 0 0 0 0 0 0 0 0 0 0 0 0 0 0 0 0 0 0 0 0 0 0 0 0 0 0 0 0 0 0 0 0 0 0 0 0 0 0 0 0 0 0 0 0 0 0 0 0 0 0 0 0 0 0 0 0 0 0 0 0 0 0 0 0 0 0 0 0 0 0 0 0 0 0 0 0 0 0 0 0 0 0 0 0 0 0 0 0 0 0 0 0 0 0 0 0 0 0 0 0 0 0 0 0 0 0 0 0 0 0 0 0 0 0 0 0 0 0 0 0 0 0 0 0 0 0 0 0 0 0 0 0 0 0 0 0 0 0 0 0 0 0 0 0 0 0 0 0 0 0 0 0 0 0 0 0 0 0 0 0 0 0 0 0 0 0 0 0 0 0 0 0 0 0 0 0 0 0 0 0 0 0.00744795744815642 0 0 0 0 0 0 0.00381418082404981 0 0 0 0 0 0 0 0 0 0 0 0 0 0 0 0 0 0 0 0 0 0 0 0 0 0 0 0 0 0 0 0 0 0 0 0 0 0 0.00363531788345641 0.0197401473306601 0.0212719953789875 0 0 0 0 0 0 0 0 0 0.124938838710967 0.220830464704615 0.0115584914480901 0.0449771673329629 0 0.077518249480661 0.098769457637933 0.0652753402308865 0 0 0.13285700910997 0.0123809249653085 0.0314859890133324 0.0725436502157589 0 0 0 0 0 0 0 0 0 0 0 0 0 0 0 0 0 0 0 0 0 0 0 0 0 0 0 0 0 0 0 0 0 0 0.00642176379586268 0 0 0 0.0212553895012958 0.0022291840392662 0.018687084217736 0 0 0 0 0 0 0 0 0 0 0 0 0 0.00236139673004408 0 0 0
0 0 0 0 0 0 0 0 0 0 0 0 0 0 0 0 0 0 0 0 0 0 0 0 0 0 0 0 0 0 0 0 0 0 0 0 0 0 0 0 0 0 0 0 0 0 0 0 0 0 0 0 0 0 0 0 0 0 0 0 0 0 0 0 0 0 0 0 0 0 0 0 0 0 0 0 0 0 0 0 0 0 0 0 0 0 0 0 0 0 0 0 0 0 0 0 0 0 0 0 0 0 0 0 0 0 0 0 0 0 0 0 0 0 0 0 0 0 0 0 0 0 0 0 0 0 0 0 0 0 0 0 0 0 0 0 0 0 0 0 0 0 0 0 0 0 0 0 0 0 0 0 0 0 0 0 0 0 0 0 0 0 0 0 0 0 0 0 0 0 0 0 0 0 0 0 0 0 0 0 0 0 0 0 0 0 0 0 0 0 0 0 0 0 0 0 0 0 0 0 0 0 0 0 0 0 0 0 0 0 0 0 0 0 0 0 0 0 0 0 0 0 0 0 0 0 0 0 0 0 0 0 0.0115838591518581 0.0728352088688903 0.0438716916182934 0 0 0 0 0 0.00505461298201436 0 0 0 0.138871982285908 0.0618693860467045 0.00624022488580305 0.0294879196919853 0 0.0512656454523127 0.206102121382725 0.0177805020459659 0.0116463752171221 0.138037904466181 0 0 0.0675402693898136 0.0985425245416132 0 0 0 0 0 0 0 0 0 0 0 0 0 0 0 0 0 0 0 0 0 0 0 0 0 0 0 0 0 0 0 0 0 0 0 0 0 0 0.00629344345615669 0 0.0102578046050488 0 0 0 0 0 0 0 0 0 0.0166290508718113 0.00608947303979267 0 0 0 0 0 0
0 0 0 0 0 0 0 0 0 0 0 0 0 0 0 0 0 0 0 0 0 0 0 0 0 0 0 0 0 0 0 0 0 0.000663810966549596 0 0 0 0 0 0 0 0 0 0 0 0 0 0 0 0 0 0 0 0 0.00731790100126011 0 0 0.00122005422283773 0.00147043409031953 0 0 0 0 0 0 0 0 0 0 0 0 0 0 0 0 0 0 0 0 0 0 0 0 0 0.000567377750214832 0.00132394568325615 0 0 0.000901006474830587 0 0 0.000430774649817307 0 0.000730184778185169 0 0 0 0 0 0.0075783785758887 0.0724856498703398 0 0 0 0 0 0 0 0 0 0 0 0 0 0 0 0 0 0 0 0 0 0 0 0 0 0 0 0 0 0 0 0 0 0 0 0 0 0.0191128037568841 0 0 0 0 0.0057462441852497 0 0 0.0333221730146153 0 0.00340694017087886 0.0109218537063846 0.0109848783051352 0.000882095840000097 0.00424279849975486 0.01476780878841 0 0 0 0 0 0 0 0 0 0 0 0 0 0 0.00839289278609632 0 0.0368381114550925 0 0 0 0 0 0 0 0 0 0 0 0 0 0 0.0369667995274417 0.0490634191043518 0.0405583775220191 0 0.0169158887904544 0 0 0 0.0123683728739476 0 0.00163019652984737 0 0 0 0.00153616635085502 0.00108818004420007 0 0.0010442999276154 0 0 0 0 0 0 0 0 0 0 0 0 0 0 0 0 0 0.000492329823357895 0 0 0 0 0 0 0 0 0 0 0 0 0 0.00777232366484803 0 0 0 0 0 0.000333400665395051 0 0 0 0.0203676551969845 0.00830616555345289 0.000721779438004578 0.00113527659195051 0 0 0.00202962750409475 0.00224658565499185 0.000704869242752631 0.00355879220226213 0 0 0.00338807352023398 0.00645357092803946 0 0 0 0 0 0 0 0 0 0 0 0 0 0 0 0 0 0 0 0 0 0 0 0.044191075648046 0 0 0 0 0 0 0 0 0 0 0 0 0 0 0.0493196200969345 0.131081878627494 0.0753748716173332 0 0 0.00924692164914434 0.00521190356131343 0 0 0.00826086740019662 0.00671366322349461 0 0.00235177146915764 0 0.00190257845589349 0.0380707093707258 0.0184485839892758 0 0.0293300861106264 0.118505199551262
0 0 0 0 0 0 0 0 0 0 0 0 0 0 0 0 0 0 0 0 0 0 0 0 0 0 0 0 0 0 0 0 0 0 0 0 0 0 0 0 0 0 0 0 0 0 0 0 0 0 0 0 0 0 0 0 0 0 0 0 0 0 0 0 0 0 0 0 0 0 0 0 0 0 0 0 0 0 0 0 0 0 0 0 0 0 0 0 0 0 0 0 0 0 0 0 0 0 0 0 0 0 0 0 0 0 0 0 0 0 0 0 0 0 0 0 0 0 0 0 0 0 0 0 0 0 0 0 0 0 0 0 0 0 0 0 0 0 0 0 0 0 0 0 0 0 0 0 0 0 0 0 0 0 0 0 0 0 0 0 0 0 0 0 0 0 0 0 0 0 0 0 0 0 0 0 0 0 0 0 0 0 0 0 0 0 0.00477526145025999 0 0 0 0 0 0 0 0 0 0 0 0 0 0 0 0 0 0 0 0 0 0 0 0 0 0 0 0 0 0 0 0 0 0 0 0 0 0 0 0 0 0 0 0 0 0.00404921525319129 0 0.0245885364085064 0 0 0 0 0 0 0 0 0 0.119704045105141 0.0721009516806911 0 0.0102270187087753 0 0.0195134596617749 0.136683776307163 0.027352680058999 0.0289932446818711 0.0552620355700408 0.11409285311113 0.0206877293361483 0 0.170977238121368 0 0 0 0 0 0 0 0 0 0 0 0 0 0 0 0 0 0 0 0 0 0 0 0 0 0 0 0 0 0 0 0 0 0 0 0 0 0 0.0701913803883086 0.00366530373042892 0.0455742926020062 0 0 0 0 0 0 0 0 0 0.0255916082927188 0.0139746563449643 0.0264248987433993 0 0.00556981444311408 0 0 0
0 0 0 0 0 0 0 0 0 0 0 0 0 0 0 0 0 0 0 0 0 0 0 0 0 0 0 0 0 0 0 0 0 0 0 0 0 0 0 0 0 0 0 0 0 0 0 0 0 0 0 0 0 0 0 0 0 0 0 0 0 0 0 0 0 0 0 0 0 0 0 0 0 0 0 0 0 0 0 0 0 0 0 0 0 0 0 0 0 0 0 0 0 0 0 0 0 0 0 0 0 0 0 0 0 0 0 0 0 0 0 0 0 0 0 0 0 0 0 0 0 0 0 0 0 0 0 0 0 0 0 0 0 0 0 0 0 0 0 0 0 0 0 0 0 0 0 0 0 0 0 0 0 0 0 0 0 0 0 0 0 0 0 0 0 0 0 0 0 0 0 0 0 0 0 0 0 0 0 0 0 0 0 0 0 0 0.00411894514524943 0 0 0 0 0 0 0 0 0 0 0 0 0 0 0 0 0 0 0 0 0 0 0 0 0 0 0 0 0 0 0 0 0 0 0 0 0 0 0 0 0 0 0 0 0 0.00169758929525903 0 0.00133582240558898 0 0 0 0 0 0 0 0 0 0.0603281150452252 0.0797994512396187 0.00304258383850183 0.0178707617827991 0 0.0311745956759339 0.151590458349106 0.087956704600873 0.0278955667964138 0.0484252549692036 0.0633114571904899 0.0149872882592452 0.0650281307952397 0 0 0 0 0 0 0 0 0 0 0 0 0 0 0 0 0 0 0 0 0 0 0 0 0 0 0 0 0 0 0 0 0 0 0 0 0 0 0.00525247140832759 0.0553903226506552 0.00659768337072992 0.0376671685750814 0.00602819045156355 0 0 0 0 0 0 0.0193657137685555 0 0.0115209672912284 0.0125373154950638 0.164903534995518 0 0.00903664482539439 0.0131372617791353 0 0
0 0 0 0 0 0 0 0 0 0 0 0 0.0158446016727915 0 0 0 0 0 0.0462774184570155 0 0 0 0 0 0 0 0 0 0.00624209666710173 0 0 0 0 0 0 0 0 0 0 0 0 0 0 0 0 0 0 0 0 0 0 0 0 0 0.0057467332421348 0.0262370665593403 0 0 0 0 0 0 0 0 0 0 0 0 0 0 0 0 0 0 0 0 0 0 0 0 0 0 0 0 0 0 0 0 0 0 0 0 0 0 0 0 0 0 0 0 0 0 0 0.0329523630565737 0 0 0 0 0 0 0 0 0 0.0520820120220004 0.0162809939892694 0 0 0.0419005539235976 0 0 0 0 0 0 0 0 0 0 0 0 0 0 0 0 0 0 0 0 0 0 0 0 0 0 0 0 0 0 0 0 0 0 0 0 0 0 0 0 0 0 0 0.0103456043536147 0 0 0 0 0.250623432454992 0 0 0 0 0 0 0 0 0.0191127433371007 0 0 0 0 0 0 0 0 0 0 0 0 0 0 0 0 0 0 0.0165478297290915 0 0 0 0 0 0 0 0 0 0 0.0162178261712478 0 0 0 0 0 0 0.0582783443598441 0.0535595443285497 0 0 0 0 0 0 0 0 0 0 0.0185132613176245 0 0 0 0 0 0 0 0 0 0 0 0 0 0 0 0 0 0 0 0 0 0 0 0 0 0 0 0 0 0 0 0 0 0 0.00714501215505411 0 0.162228868703529 0 0 0 0 0 0 0 0 0 0 0 0 0 0 0 0 0 0 0 0 0 0 0 0 0 0 0 0 0 0 0 0 0 0.0163679620146449 0 0.00695768172175458 0 0 0.0646517797576418 0.0111169976306558 0 0.0447692723748297 0 0 0 0 0 0 0 0 0 0 0 0
0 0 0 0 0 0 0 0 0 0 0 0 0 0 0 0 0 0 0 0 0 0 0 0 0 0 0 0 0 0 0 0 0 0 0 0 0 0 0 0 0 0 0 0 0 0 0 0 0 0 0 0 0 0 0 0 0 0 0 0 0 0 0 0 0 0 0 0 0 0 0 0 0 0 0 0 0 0 0 0 0 0 0 0 0 0 0 0 0 0 0 0 0 0 0 0 0 0 0 0 0 0 0 0 0 0 0 0 0 0 0 0 0 0 0 0 0 0 0 0 0 0 0 0 0 0 0 0 0 0 0 0 0 0 0 0 0 0 0 0 0 0 0 0 0 0 0 0 0 0 0 0 0 0 0 0 0 0 0 0 0 0 0 0 0 0 0 0 0 0 0 0 0 0 0 0 0 0 0 0 0 0.017827563249391 0 0 0 0 0 0 0 0 0 0 0 0 0 0 0 0 0 0 0 0 0 0 0 0 0 0 0 0 0 0 0 0 0 0 0 0 0 0 0 0 0 0 0.0374476148436356 0 0 0 0 0 0 0 0 0 0 0 0.00918321638837404 0 0 0 0 0 0 0 0 0 0.00988910779606934 0 0 0.0140789827674269 0 0 0 0 0 0 0 0 0.017925717030834 0 0 0 0 0 0.210502726900214 0.44748034052212 0 0 0 0 0 0 0.225652776646287 0 0 0 0 0 0 0 0 0 0 0 0 0 0 0 0 0 0 0.0100119538556478 0 0 0 0 0 0 0 0 0 0 0 0 0 0 0 0 0 0 0 0 0 0 0 0
0 0 0 0 0 0 0 0 0 0 0 0 0 0 0 0 0.00414300991248736 0 0 0 0 0 0 0 0 0 0.00338437535102252 0.00848573321640043 0 0 0 0 0 0 0 0 0 0 0 0 0 0 0 0 0 0 0 0 0 0 0 0 0 0.0327245564862097 0 0 0 0 0 0 0 0 0 0 0 0 0.00445792028603622 0 0 0 0 0 0 0 0 0 0 0 0 0 0 0 0 0 0 0 0 0 0 0 0 0 0 0 0 0 0 0 0 0 0 0 0 0 0.0107129267385406 0 0.0933599170208368 0.0511692864839704 0 0 0 0 0 0 0 0.0196064854241338 0.011496683551674 0 0.0310541251520935 0.0614090833545291 0 0.00529007823229509 0 0.00409780404863024 0 0 0 0 0 0 0 0 0 0 0 0 0 0 0 0 0 0 0 0 0 0 0 0 0 0 0 0 0 0 0 0 0 0 0 0 0 0 0 0 0 0 0.310105567504888 0 0 0 0 0 0.0305079204377074 0 0 0 0 0 0 0 0 0 0 0 0 0.0191257934602784 0 0 0 0 0 0 0 0 0 0 0 0 0 0 0 0 0 0 0 0 0 0 0 0 0 0 0 0 0 0 0 0 0 0 0 0 0 0 0 0 0 0 0 0 0 0 0 0 0 0 0 0 0 0 0 0 0 0 0 0 0 0 0 0 0 0 0 0 0 0 0 0 0 0 0 0.0654797854311214 0.10386374693844 0 0 0.12110717191441 0 0.00841802905429529 0 0 0 0 0 0 0 0 0 0 0 0 0 0 0 0 0 0 0 0 0 0 0 0 0 0 0 0 0 0 0 0 0 0 0 0 0 0 0 0 0 0 0 0 0 0 0 0
0 0 0 0 0 0 0 0 0 0 0 0 0.011170232494151 0 0 0 0 0 0.00453114685021096 0 0 0 0 0 0 0 0 0 0 0 0 0 0 0 0 0 0 0 0 0 0 0 0 0 0 0 0 0 0 0 0 0 0 0 0 0.014568378941926 0 0 0 0 0 0 0 0 0 0 0 0 0 0 0 0 0 0 0 0 0 0 0 0 0 0 0 0 0 0 0 0 0 0 0 0 0 0 0 0 0 0 0 0 0 0 0 0.027033399185902 0 0 0 0 0 0 0 0 0 0.0380123560065839 0.0701767220640064 0.00474186688298182 0 0.0746567148559782 0 0 0 0 0 0 0 0 0 0 0 0 0 0 0 0 0 0 0 0 0 0 0 0 0 0 0 0 0 0 0 0 0 0 0 0 0 0 0 0 0 0 0 0 0 0 0 0 0.566728277438452 0 0 0 0 0 0 0 0 0 0 0 0 0 0 0 0 0 0 0 0 0 0 0 0 0 0 0 0 0 0 0 0 0 0 0 0 0 0 0 0 0 0 0 0 0 0 0 0 0 0 0 0 0 0 0 0 0 0 0 0 0 0 0 0 0 0 0 0 0 0 0 0 0 0 0 0 0 0 0 0 0 0 0 0 0 0 0 0 0 0 0 0.0977688022656661 0 0.0676224596363216 0 0 0 0 0.0229896433778205 0 0 0 0 0 0 0 0 0 0 0 0 0 0 0 0 0 0 0 0 0 0 0 0 0 0 0 0 0 0 0 0 0 0 0 0 0 0 0 0 0 0 0 0 0 0 0 0 0 0
0 0 0 0 0 0 0 0 0 0 0 0 0 0 0 0 0 0 0 0 0 0 0 0 0 0 0.0208615274447374 0 0 0 0 0 0 0 0 0 0 0 0 0 0 0 0 0 0 0 0 0 0 0 0 0 0 0.0428324365572222 0 0 0 0 0 0 0 0 0 0 0 0 0.013073805977696 0 0 0 0 0 0 0 0 0 0 0 0 0 0 0 0 0 0 0 0 0 0 0 0 0 0 0 0 0 0 0 0 0 0 0 0 0 0 0 0.040360106046096 0.015717860551078 0 0 0 0 0 0 0 0 0 0 0 0.0499777867934 0 0 0 0 0 0 0 0 0 0 0 0 0 0 0 0 0 0 0 0 0 0 0 0 0 0 0 0 0 0 0 0 0 0 0 0 0 0 0 0 0 0 0 0 0 0 0.351509277974953 0 0.0898567508673283 0.0724859081349895 0.00458813798756412 0 0.157054659323075 0.00862716221965766 0 0 0 0.00571554169475532 0 0 0 0 0 0 0 0.0106830824680072 0 0 0 0 0 0 0 0 0 0 0 0 0 0 0 0 0 0 0 0 0 0.00761165291586154 0 0 0 0 0 0 0 0 0 0 0 0 0 0 0 0 0 0 0 0 0 0 0 0 0 0 0 0 0 0 0 0 0 0 0 0 0 0 0 0 0 0 0 0 0 0 0 0 0 0 0 0 0.104220875928448 0 0 0 0 0 0 0 0 0 0 0 0 0 0 0 0 0 0 0 0 0.00482342711513151 0 0 0 0 0 0 0 0 0 0 0 0 0 0 0 0 0 0 0 0 0 0 0 0 0 0 0 0 0 0 0 0 0 0
0 0 0 0 0 0 0 0 0 0 0 0 0 0 0 0 0 0 0 0 0 0 0 0 0 0 0 0 0 0 0 0 0 0 0 0 0 0 0 0 0 0 0 0 0 0 0 0 0 0 0 0 0 0.0191861918701159 0 0 0 0 0 0 0 0 0 0 0 0 0 0 0 0 0 0 0 0 0 0 0 0 0 0 0 0 0 0 0 0 0 0 0 0 0 0 0 0 0 0 0 0 0 0 0 0 0 0 0.0963498389249661 0 0.169473078939698 0.0169488317918758 0 0 0 0 0 0 0 0 0 0 0 0 0 0.0362800475789715 0.0551589768286068 0.0217730143532801 0 0 0 0 0 0 0 0 0 0 0 0 0 0 0 0 0 0 0 0 0 0 0 0 0 0 0 0 0 0 0 0 0 0 0 0 0 0 0 0 0 0 0 0 0 0 0 0 0 0 0 0 0 0 0 0 0 0 0 0 0 0 0 0 0 0 0 0 0 0 0.0317118556503035 0 0 0 0 0 0 0 0 0 0 0 0 0 0 0 0 0 0 0.0584678821550072 0 0 0 0 0 0 0 0 0 0 0.0466877759768287 0 0 0 0 0 0 0 0 0 0 0 0 0 0 0 0 0 0 0 0 0 0 0 0 0 0 0 0 0 0 0 0 0 0 0 0 0 0 0 0.0295525599155715 0 0 0 0 0 0 0 0 0 0.233769653637962 0 0 0 0.0737950708711981 0 0.0659321547138445 0 0 0 0 0 0 0 0 0 0 0 0 0 0 0 0 0 0 0 0 0 0 0.0449130667917701 0 0 0 0 0 0 0 0 0 0 0 0
0 0 0 0 0 0 0 0 0 0 0 0 0 0 0 0 0 0 0 0 0 0 0 0 0 0 0 0 0 0 0 0 0 0 0 0 0 0 0 0 0 0 0 0 0 0 0 0 0 0 0 0 0 0 0 0 0 0 0 0 0 0 0 0 0 0 0 0 0 0 0 0 0 0 0 0 0 0 0 0 0 0 0 0 0 0 0 0 0 0 0 0 0 0 0 0 0 0 0 0 0 0 0 0 0 0 0 0 0 0 0 0 0 0 0 0 0 0 0 0 0 0 0 0 0 0 0 0 0 0 0 0 0 0 0 0 0 0 0 0 0 0 0 0 0 0 0 0 0 0 0 0 0 0 0 0 0 0 0 0 0 0 0 0 0 0 0 0 0 0 0 0 0 0 0 0 0 0 0 0 0 0 0 0 0 0 0 0 0 0 0 0 0 0 0 0 0 0 0 0 0 0 0 0 0 0 0 0 0 0 0 0 0 0 0 0 0 0 0 0 0 0 0 0 0 0 0 0 0 0 0 0 0 0 0 0 0 0 0 0 0 0 0 0 0 0 0 0 0 0 0 0 0 0 0 0 0 0 0 0.245063897910804 0 0 0 0.0490922868017457 0 0.705843815287451 0 0 0 0 0 0 0 0 0 0 0 0 0 0 0 0 0 0 0 0 0 0 0 0 0 0 0 0 0 0 0 0 0 0 0 0 0 0 0 0 0 0 0 0 0 0 0 0 0 0
0 0 0 0 0 0 0 0 0 0 0 0 0 0 0 0 0 0 0 0 0 0 0 0 0 0 0 0 0 0 0 0 0 0 0 0 0 0 0 0 0 0 0 0 0 0 0 0 0 0 0 0 0 0 0 0 0 0 0 0 0 0 0 0 0 0 0 0 0 0 0 0 0 0 0 0 0 0 0 0 0 0 0 0 0 0 0 0 0 0 0 0 0 0 0 0 0 0 0 0 0 0 0 0 0 0 0.0882441409873583 0 0 0 0 0 0 0 0 0.0225038578436743 0.0623669963638278 0 0.11136353999476 0.0433246378199278 0 0.00526428387022854 0 0.00650918344224039 0 0 0 0 0 0 0 0 0 0 0 0 0 0 0 0 0 0 0 0 0 0 0 0 0 0 0 0 0 0 0 0 0 0 0 0 0 0 0 0 0 0 0.171717785978331 0 0 0 0 0 0 0 0 0 0 0 0 0 0 0 0 0 0 0.0202668759482962 0 0 0 0 0 0 0 0 0 0 0 0 0 0 0 0 0 0 0 0 0 0 0 0 0 0 0 0 0 0 0 0 0 0 0 0 0 0 0 0 0 0 0 0 0 0 0 0 0 0 0 0 0 0 0 0 0 0 0 0 0 0 0 0 0 0 0 0 0 0 0 0 0 0.125508309212822 0.146033840551234 0.0268430687037485 0 0 0.170053479283551 0 0 0 0 0 0 0 0 0 0 0 0 0 0 0 0 0 0 0 0 0 0 0 0 0 0 0 0 0 0 0 0 0 0 0 0 0 0 0 0 0 0 0 0 0 0 0 0 0 0 0
0 0 0 0 0 0 0 0 0 0 0 0 0 0 0 0 0 0 0 0 0 0 0 0 0 0 0 0.0162838718315301 0 0 0 0 0 0 0 0 0 0 0 0 0 0 0 0 0 0 0 0 0 0 0 0 0 0.093763680285533 0 0 0 0 0 0 0 0 0 0 0 0 0.0320439440269153 0 0 0 0 0 0 0 0 0 0 0 0 0 0 0 0 0 0 0 0 0 0 0 0 0 0 0 0 0 0 0 0 0 0 0 0 0 0 0 0.0302553294313724 0.0739236086320255 0 0 0 0 0 0 0 0 0 0 0 0 0 0.024088261108311 0.0984495908061582 0 0 0 0 0 0 0 0 0 0 0 0 0 0 0 0 0 0 0 0 0 0 0 0 0 0 0 0 0 0 0 0 0 0 0 0 0 0 0 0 0 0 0 0 0 0 0 0 0 0 0 0 0 0 0 0 0 0 0 0 0 0 0 0 0 0 0 0 0 0 0 0.0659106805150253 0 0 0 0 0 0 0 0 0.0754478067481497 0 0 0 0 0.0702204155795946 0 0 0 0 0.0516141819860434 0 0 0 0 0 0 0 0 0 0 0.0568883584398674 0 0 0 0 0 0 0 0 0 0 0 0 0 0 0 0 0 0 0 0 0 0 0 0 0 0 0 0 0 0 0 0 0 0 0 0 0 0 0 0 0 0 0.0608152034098667 0.136305080792977 0 0 0 0 0 0 0 0 0 0 0 0 0 0 0 0 0 0 0 0 0 0 0 0 0 0 0 0 0 0 0 0 0 0 0.0818707714261377 0 0.0321192149804924 0 0 0 0 0 0 0 0 0 0
0 0 0 0 0 0 0 0 0 0 0 0 0 0 0 0 0 0 0 0 0 0 0 0 0 0 0.01031373739037 0.00838906611500497 0 0 0 0 0 0 0 0 0 0 0 0 0 0 0 0 0 0 0 0 0 0 0 0 0 0.0860228307509306 0 0 0 0 0 0 0 0 0 0 0 0 0 0 0 0 0 0 0 0 0 0 0 0 0 0 0 0 0 0 0 0 0 0 0 0 0 0 0 0 0 0 0 0 0 0 0 0 0 0 0.065924314607075 0 0.259612155283432 0.0656712612659868 0 0 0 0 0 0 0 0 0 0 0.132054613455281 0.0421843804028786 0 0.0452700098852787 0.0771876714315881 0.0402709279250993 0 0 0 0 0 0 0 0 0 0 0 0 0 0 0 0 0 0 0 0 0 0 0 0 0 0 0 0 0 0 0 0 0 0 0 0 0 0 0 0 0 0 0 0 0 0 0 0 0 0 0 0 0 0 0 0 0 0 0 0 0 0 0 0 0 0 0 0 0 0.0153928783281462 0 0 0 0 0 0 0 0 0 0 0 0 0 0 0 0 0 0 0 0 0 0 0 0 0 0 0 0 0 0 0 0 0 0 0 0 0 0 0 0 0 0 0 0 0 0 0 0 0 0 0 0 0 0 0 0 0 0 0 0 0 0 0 0 0 0 0.0174481796632373 0 0 0 0 0 0.0273707864182912 0 0.052518601111751 0 0 0 0 0 0 0 0 0 0 0 0 0 0 0 0 0 0 0 0 0 0 0 0 0 0 0 0 0 0 0 0 0 0 0.0170132824778249 0 0.0190431575090045 0 0 0 0 0 0 0 0 0 0.0183121459788202
0 0 0 0 0 0 0 0 0 0 0 0 0 0 0 0 0 0 0 0 0 0 0 0 0 0 0.061901483967824 0 0 0 0 0 0 0 0 0 0 0 0 0 0 0 0 0 0 0 0 0 0 0 0 0 0 0 0 0 0 0 0 0 0 0 0 0 0 0 0 0 0 0 0 0 0 0 0 0 0 0 0 0 0 0 0 0 0 0 0 0 0 0 0 0 0 0 0 0 0 0 0 0 0 0 0 0 0 0 0 0.0960736706296974 0 0 0 0 0 0 0 0 0 0 0 0 0 0 0 0 0 0 0 0 0 0 0 0 0 0 0 0 0 0 0 0 0 0 0 0 0 0 0 0 0 0 0 0 0 0 0 0 0 0 0 0 0 0 0 0 0 0 0 0 0 0 0 0.0648826296170422 0 0 0 0 0 0.0740234778765154 0 0 0 0 0 0 0 0 0 0 0 0 0 0 0 0 0 0 0 0 0 0 0 0 0 0 0 0 0 0 0 0 0 0 0 0 0 0 0 0 0 0 0 0 0 0 0 0 0 0 0 0 0 0 0 0 0 0 0 0 0 0 0 0 0 0 0 0 0 0 0 0 0 0 0 0 0 0 0 0 0 0 0 0 0 0 0 0 0.29491005433763 0.252473367216491 0 0 0 0 0 0 0 0 0 0 0 0 0 0 0 0 0 0 0 0 0 0 0 0.0582797718719553 0 0 0 0 0 0 0 0 0 0 0 0 0 0 0 0 0 0 0 0 0 0 0 0.097455544482845
0 0 0 0 0 0 0 0 0 0 0 0 0 0 0 0 0 0 0 0 0 0 0 0 0 0 0 0 0 0 0 0 0 0 0 0 0 0 0 0 0 0 0 0 0 0 0 0 0 0 0 0 0 0 0 0 0 0 0 0 0 0 0 0 0 0 0 0 0 0 0 0 0 0 0 0 0 0 0 0 0 0 0 0 0 0 0 0 0 0 0 0 0 0 0 0 0 0 0 0 0 0 0 0 0 0 0 0 0 0 0 0 0 0 0 0 0 0 0 0 0 0 0 0 0 0 0 0 0 0 0 0 0 0 0 0 0 0 0 0 0 0 0 0 0 0 0 0 0 0 0 0 0 0 0 0 0 0 0 0 0 0 0 0 0.0550792283824258 0 0 0 0 0 0 0 0 0 0 0.220713404089565 0 0 0 0 0 0 0 0 0 0 0 0 0 0 0 0 0 0 0 0 0 0 0 0 0 0 0 0 0 0 0 0 0 0 0 0 0 0.0232363126697893 0.0960005822033095 0 0 0 0 0 0 0 0 0 0.120290641793046 0 0 0 0 0 0 0 0 0 0 0 0 0 0 0 0 0 0 0 0 0 0 0 0 0 0 0 0 0 0 0 0 0 0 0 0 0 0 0 0 0 0 0 0 0 0.484679830861865 0 0 0 0 0 0 0 0 0 0 0 0 0 0 0 0 0 0 0 0 0 0 0 0 0 0 0 0 0 0 0 0 0 0 0 0 0 0 0 0 0 0 0 0 0
0 0 0 0 0 0 0 0 0 0 0 0 0 0 0 0 0 0 0 0 0 0 0 0 0 0 0 0 0 0 0 0 0 0 0 0 0 0 0 0 0 0 0 0 0 0 0 0 0 0 0 0 0 0 0 0 0 0 0 0 0 0 0 0 0 0 0 0 0 0 0 0 0 0 0 0 0 0 0 0 0 0 0 0 0 0 0 0 0 0 0 0 0 0 0 0 0 0 0 0 0 0 0 0 0 0 0 0 0 0 0 0 0 0 0 0 0 0 0 0 0 0 0 0 0 0 0 0 0 0 0 0 0 0 0 0 0 0 0 0 0 0 0 0 0 0 0 0 0 0 0 0 0 0 0 0 0 0 0 0 0 0 0 0 0.037419051208151 0 0 0 0 0 0 0 0 0 0 0.157972500863275 0 0 0 0 0 0 0 0 0 0 0 0 0 0 0 0 0 0 0 0 0 0 0 0 0 0 0 0 0 0 0 0 0 0 0 0 0 0.0139179162386606 0 0 0 0 0 0 0 0 0 0 0.0905338340744204 0 0 0 0 0 0 0 0 0 0 0 0 0 0 0 0 0 0 0 0 0 0 0 0 0 0 0 0 0 0 0 0 0 0 0 0 0 0 0 0 0 0 0 0 0.314105871714623 0 0.15453573996433 0.165099721984065 0.0664153639524746 0 0 0 0 0 0 0 0 0 0 0 0 0 0 0 0 0 0 0 0 0 0 0 0 0 0 0 0 0 0 0 0 0 0 0 0 0 0 0 0 0 0
0 0 0 0 0 0 0 0 0 0 0 0 0 0 0 0 0 0 0 0 0 0 0 0 0 0 0 0 0 0 0 0 0 0 0 0 0 0 0 0 0 0 0 0 0 0 0 0 0 0 0 0 0 0 0 0 0 0 0 0 0 0 0 0 0 0 0 0 0 0 0 0 0 0 0 0 0 0 0 0 0 0 0 0 0 0 0 0 0 0 0 0 0 0 0 0 0 0 0 0 0 0 0 0 0 0 0 0 0 0 0 0 0 0 0 0 0 0 0 0 0 0 0 0 0 0 0 0 0 0 0 0 0 0 0 0 0 0 0 0 0 0 0 0 0 0 0 0 0 0 0 0 0 0 0 0 0 0 0 0 0 0 0 0 0 0 0 0 0 0 0 0 0 0 0 0.0424095485258167 0 0 0 0 0 0 0 0 0 0 0 0 0 0 0 0 0 0 0 0 0 0 0 0 0 0 0 0 0 0 0 0.00618670529595452 0 0.0590330080493353 0 0 0 0 0 0 0 0 0 0 0 0 0 0.0256147872221746 0 0 0 0 0 0 0 0 0 0 0 0 0 0 0 0 0 0 0 0 0 0 0 0 0 0 0 0 0 0 0 0 0 0 0 0 0 0 0 0 0 0 0 0 0 0 0.0622269552371541 0 0.0405934230728528 0.342455354331723 0.0499542071264329 0.268900720774448 0.0752860058354374 0.0148210374315072 0 0.0125182470971635 0 0 0 0 0 0 0 0 0 0 0 0 0 0 0 0 0 0 0 0 0 0 0 0 0 0 0 0 0 0 0 0 0 0 0 0
0 0 0 0 0 0 0 0 0 0 0 0 0 0 0 0 0 0 0 0 0 0 0 0 0 0 0 0 0 0 0 0 0 0 0 0 0 0 0 0 0 0 0 0 0 0 0 0 0 0 0 0 0 0 0 0 0 0 0 0 0 0 0 0 0 0 0 0 0 0 0 0 0 0 0 0 0 0 0 0 0 0 0 0 0 0 0 0 0 0 0 0 0 0 0 0 0 0 0 0 0 0 0 0 0 0 0 0 0 0 0 0 0 0 0 0 0 0 0 0 0 0 0 0 0 0 0 0 0 0 0 0 0 0 0 0 0 0 0 0 0 0 0 0 0 0 0 0 0 0 0 0 0 0 0 0 0 0 0 0 0 0 0 0 0 0 0 0 0 0 0 0 0 0 0 0 0 0 0 0 0 0.00945500282165041 0 0 0 0 0 0 0 0 0 0 0 0 0.0167250546563384 0 0 0 0 0 0 0 0 0 0 0 0 0 0 0 0 0 0 0 0 0 0 0 0 0 0 0 0 0 0.0282157866517116 0 0 0 0 0 0 0 0 0 0 0 0.00450654284551893 0 0 0 0 0 0.00602074398908645 0 0 0 0 0 0 0 0 0 0 0 0 0 0 0 0 0.0591431639680639 0 0 0 0 0 0 0 0 0 0 0.111492417320311 0.0680777273802606 0 0.392331357977013 0.0250043443320569 0.27902785805799 0 0 0 0 0 0 0 0 0 0 0 0 0 0 0 0 0 0 0 0 0 0 0 0 0 0 0 0 0 0 0 0 0 0 0 0 0 0 0 0
0 0 0 0 0 0 0 0 0 0 0 0 0 0 0 0 0 0 0 0 0 0 0 0 0 0 0 0 0 0 0 0 0 0 0 0 0 0 0 0 0 0 0 0 0 0 0 0 0 0 0 0 0 0 0 0 0 0 0 0 0 0 0 0 0 0 0 0 0 0 0 0 0 0 0 0 0 0 0 0 0 0 0 0 0 0 0 0 0 0 0 0 0 0 0 0 0 0 0 0 0 0 0 0 0 0 0 0 0 0 0 0 0 0 0 0 0 0 0 0 0 0 0 0 0 0 0 0 0 0 0 0 0 0 0 0 0 0 0 0 0 0 0 0 0 0 0 0 0 0 0 0 0 0 0 0 0 0 0 0 0 0 0 0 0 0 0 0 0 0 0 0 0 0 0 0.0111119288216171 0 0 0 0 0 0 0 0 0 0 0 0 0 0 0 0 0 0 0 0 0 0 0 0 0 0 0 0 0 0 0 0.00580093638659375 0 0 0 0 0 0 0 0 0 0 0 0 0 0 0 0 0 0 0 0 0 0 0 0 0 0 0 0 0 0 0 0 0 0 0 0 0 0 0 0 0 0 0 0 0 0 0 0 0 0 0 0 0 0 0 0 0 0 0 0 0 0 0.0243431857903497 0.31171894819651 0.212942764786418 0 0.0666849733503636 0.335868938843311 0.0122937275715886 0.0118573021853434 0.00737729406790555 0 0 0 0 0 0 0 0 0 0 0 0 0 0 0 0 0 0 0 0 0 0 0 0 0 0 0 0 0 0 0 0 0 0 0 0 0
0 0 0 0 0 0 0 0 0 0 0 0 0 0 0 0 0 0 0 0 0 0 0 0 0 0 0 0 0 0 0 0 0 0 0 0 0 0 0 0 0 0 0 0 0 0 0 0 0 0 0 0 0 0 0 0 0 0 0 0 0 0 0 0 0 0 0 0 0 0 0 0 0 0 0 0 0 0 0 0 0 0 0 0 0 0 0 0 0 0 0 0 0 0 0 0 0 0 0 0 0 0 0 0 0 0 0 0 0 0 0 0 0 0 0 0 0 0 0 0 0 0 0 0 0 0 0 0 0 0 0 0 0 0 0 0 0 0 0 0 0 0 0 0 0 0 0 0 0 0 0 0 0 0 0 0 0 0 0 0 0 0 0 0 0 0 0 0 0 0 0 0 0 0 0 0 0 0 0 0 0 0 0 0 0 0 0 0 0 0 0 0 0 0 0 0 0 0 0 0 0 0 0 0 0 0 0 0.0388228511555981 0 0 0 0 0 0 0 0 0 0 0 0 0 0 0 0 0 0 0 0 0 0 0 0 0 0 0 0 0 0 0 0 0 0 0 0 0 0 0 0 0 0 0 0 0 0 0 0 0 0 0 0 0 0 0 0.238976836493888 0 0 0 0 0 0 0 0.228996424394446 0.0683475147789562 0.335834548558899 0 0.0890218246182127 0 0 0 0 0 0 0 0 0 0 0 0 0 0 0 0 0 0 0 0 0 0 0 0 0 0 0 0 0 0 0 0 0 0 0 0 0 0 0 0
0 0 0 0 0 0 0 0 0 0 0 0 0 0 0 0 0 0 0 0 0 0 0 0 0 0 0 0 0 0 0 0 0 0 0 0 0 0 0 0 0 0 0 0 0 0 0 0 0 0 0 0 0 0 0 0 0 0 0 0 0 0 0 0 0 0 0 0 0 0 0 0 0 0 0 0 0 0 0 0 0 0 0 0 0 0 0 0 0 0 0 0 0 0 0 0 0 0 0 0 0 0 0 0 0 0 0 0 0 0 0 0 0 0 0 0 0 0 0 0 0 0 0 0 0 0 0 0 0 0 0 0 0 0 0 0 0 0 0 0 0 0 0 0 0 0 0 0 0 0 0 0 0 0 0 0 0 0 0 0 0 0 0 0 0 0 0 0 0 0 0 0 0 0 0 0 0 0 0 0 0 0 0 0 0 0 0 0 0 0 0 0 0 0 0 0 0 0 0 0 0 0 0 0 0 0 0 0 0 0 0 0 0 0 0 0 0 0 0 0 0 0 0 0 0 0 0 0 0 0 0 0 0 0 0 0 0 0 0 0 0 0 0 0 0 0 0 0 0 0 0 0 0 0 0 0 0 0 0 0 0 0 0 0 0 0 0 0 0 0 0 0.302810417872069 0.18736006878588 0.415517622181841 0.021868485481692 0 0.0667040027756714 0 0 0 0 0 0 0 0 0 0 0 0 0 0 0 0 0 0 0 0 0 0 0 0 0 0 0 0 0 0.00573940290284589 0 0 0 0 0 0 0 0 0
0 0 0 0 0 0 0 0 0 0 0 0 0 0 0 0 0 0 0 0 0 0 0 0 0 0 0 0 0 0 0 0 0 0 0 0 0 0 0 0 0 0 0 0 0 0 0 0 0 0 0 0 0 0 0 0 0 0 0 0 0 0 0 0 0 0 0 0 0 0 0 0 0 0 0 0 0 0 0 0 0 0 0 0 0 0 0 0 0 0 0 0 0 0 0 0 0 0 0 0 0 0 0 0 0 0 0 0 0 0 0 0 0 0 0 0 0 0 0 0 0 0 0 0 0 0 0 0 0 0 0 0 0 0 0 0 0 0 0 0 0 0 0 0 0 0 0 0 0 0 0 0 0 0 0 0 0 0 0 0 0 0 0 0 0.187940536871907 0 0 0 0 0 0 0 0 0 0 0.356192808645737 0 0 0 0 0 0 0 0 0 0 0 0 0 0 0 0 0 0 0 0 0 0 0 0 0 0 0 0 0 0 0 0 0 0 0 0 0 0 0 0 0 0 0 0 0 0 0 0 0 0 0 0 0 0 0 0 0 0 0 0 0 0 0 0 0 0 0 0 0 0 0 0 0 0 0 0 0 0 0 0 0 0 0 0 0 0 0 0 0 0 0 0 0 0 0 0.143671220999357 0 0.0257738839810368 0 0.113039069862393 0 0 0 0.173382479639569 0 0 0 0 0 0 0 0 0 0 0 0 0 0 0 0 0 0 0 0 0 0 0 0 0 0 0 0 0 0 0 0 0 0 0 0
0 0 0 0 0 0 0 0 0 0 0 0 0 0 0 0 0 0 0 0 0 0 0 0 0 0 0 0.0273045145257914 0 0 0 0 0 0 0 0 0 0 0 0 0 0 0 0 0 0 0 0 0 0 0 0 0 0.0295161964647477 0 0 0 0 0 0 0 0 0 0 0.0121917168483859 0 0 0 0 0 0 0 0 0 0 0 0 0 0 0 0 0 0 0 0 0 0 0 0 0 0 0 0 0 0 0 0 0 0 0 0 0 0 0 0 0 0 0 0 0 0 0 0 0 0 0 0 0 0 0 0 0 0.0502096508097751 0 0 0 0 0 0 0 0 0 0 0 0 0 0 0 0 0 0 0 0 0 0 0 0 0 0 0 0 0 0 0 0 0 0 0 0 0 0 0 0 0 0 0 0 0 0 0 0 0 0 0 0 0 0 0 0 0 0 0 0 0 0 0 0 0 0 0 0 0 0 0 0 0 0 0 0 0 0 0 0 0 0 0 0 0 0 0.054542491586913 0 0 0 0 0 0 0 0 0 0 0 0 0 0 0 0 0 0 0 0 0 0 0 0 0 0 0 0 0 0 0 0 0 0 0 0 0 0 0 0 0 0 0 0 0 0 0 0 0 0 0 0 0 0 0 0 0 0 0 0 0 0.0523567593654616 0 0.0460172647280301 0 0 0 0 0.25097486590337 0.418093086004778 0.0587934537627478 0 0 0 0 0 0 0 0 0 0 0 0 0 0 0 0 0 0 0 0 0 0 0 0 0 0 0 0 0 0 0 0 0 0 0
0 0 0 0 0 0 0 0 0 0 0 0 0 0 0 0 0.0190054617649086 0 0 0 0 0 0 0 0 0 0 0.03700065333709 0 0 0 0 0 0 0 0 0 0 0 0 0 0 0 0 0 0 0 0 0 0 0 0 0 0.0462143228431504 0 0 0 0 0 0 0 0 0 0 0 0 0 0 0 0 0 0 0 0 0 0 0 0 0 0 0 0 0 0 0 0 0 0 0 0 0 0 0 0 0 0 0 0 0 0 0 0 0 0 0 0 0 0.0136719826658334 0 0 0 0 0 0 0 0 0 0 0 0 0 0.0408989033411175 0.0233008026778627 0.0361183469114494 0 0 0 0 0.00992134889405969 0 0 0 0 0 0 0 0 0 0 0 0 0 0 0 0 0 0 0 0 0 0 0 0 0 0 0 0 0 0 0 0 0 0 0 0 0 0 0 0 0 0 0 0 0.0911914867803185 0 0 0 0 0 0 0 0 0 0 0 0 0 0 0 0 0 0 0 0 0 0 0 0 0 0 0 0 0 0 0 0 0 0.0846056604220801 0 0.0597855565468258 0 0 0 0 0 0 0 0 0 0 0 0 0 0 0 0 0 0 0 0 0 0 0 0 0 0 0 0 0 0 0 0 0 0 0 0 0 0 0 0 0 0 0 0 0 0 0 0 0 0 0 0 0 0.0708384081889526 0 0 0 0 0 0 0 0 0 0.0348873715096158 0 0 0 0.305820414804459 0 0 0.126739279312276 0 0 0 0 0 0 0 0 0 0 0 0 0 0 0 0 0 0 0 0 0 0 0 0 0 0 0 0 0 0 0 0 0 0 0
0 0 0 0 0 0 0 0 0 0 0 0 0 0 0 0 0 0 0 0 0 0 0 0 0 0 0 0.0160263474409162 0 0 0 0 0 0 0 0 0 0 0 0 0 0 0 0 0 0 0 0 0 0 0 0 0 0 0 0 0 0 0 0 0 0 0 0 0 0 0 0 0 0 0 0 0 0 0 0 0 0 0 0 0 0 0 0 0 0 0 0 0 0 0 0 0 0 0 0 0 0 0 0 0 0 0 0 0 0 0 0 0 0 0 0 0 0 0 0 0 0 0 0 0 0 0.0177899495546882 0 0 0 0 0 0 0 0 0 0 0 0 0 0 0 0 0 0 0 0 0 0 0 0 0 0 0 0 0 0 0 0 0 0 0 0 0 0 0 0 0 0.0694975688340713 0 0 0 0 0 0 0 0 0 0 0.223696928555775 0 0 0 0 0 0 0 0 0 0 0 0 0 0 0 0 0 0 0 0 0 0 0 0 0 0 0 0 0 0 0 0 0 0 0 0 0 0 0 0 0 0 0 0 0.00882707230436141 0 0 0 0 0 0 0 0 0 0 0 0 0 0 0 0 0 0 0 0 0 0 0 0 0 0 0 0 0 0 0 0 0 0 0 0 0 0 0 0 0 0 0 0 0 0 0 0 0 0 0.0330366253964872 0 0 0 0 0.239773864617118 0.312342434439746 0 0 0.0790092088568363 0 0 0 0 0 0 0 0 0 0 0 0 0 0 0 0 0 0 0 0 0 0 0 0 0 0 0 0 0 0 0 0 0 0 0
0 0 0 0 0 0 0 0 0 0 0 0 0 0 0 0 0 0 0 0 0 0 0 0 0 0 0 0 0 0 0 0 0 0 0 0 0 0 0 0 0 0 0 0 0 0 0 0 0 0 0 0 0 0 0 0 0 0 0 0 0 0 0 0 0 0 0 0 0 0 0 0 0 0 0 0 0 0 0 0 0 0 0 0 0 0 0 0 0 0 0 0 0 0 0 0 0 0 0 0 0 0 0 0 0 0 0 0 0 0 0 0 0 0 0 0 0 0 0 0 0 0 0 0 0 0 0 0 0 0 0 0 0 0 0 0 0 0 0 0 0 0 0 0 0 0 0 0 0 0 0 0 0 0 0 0 0 0 0 0 0 0 0 0 0 0 0 0 0 0 0 0 0 0 0 0 0 0 0 0 0 0 0 0 0 0 0 0 0 0 0 0 0 0 0 0 0 0 0 0 0 0 0 0 0 0 0 0.0891888273765993 0 0 0 0 0 0 0 0 0 0 0 0 0 0 0 0 0 0 0 0 0 0 0 0 0 0 0 0 0 0 0 0 0 0 0 0 0 0 0 0 0 0 0 0 0 0 0 0 0 0 0 0 0 0 0 0.147604168902752 0 0 0 0 0 0 0 0 0 0 0 0 0 0.167080255462149 0.295577348227761 0.300549400030739 0 0 0 0 0 0 0 0 0 0 0 0 0 0 0 0 0 0 0 0 0 0 0 0 0 0 0 0 0 0 0 0 0 0 0 0
0 0 0 0 0 0 0 0 0 0 0 0 0 0 0 0 0 0 0 0 0 0 0 0 0 0 0 0 0 0 0 0 0 0 0 0 0 0 0 0 0 0 0 0 0 0 0 0 0 0 0 0 0 0 0 0 0 0 0 0 0 0 0 0 0 0 0 0 0 0 0 0 0 0 0 0 0 0 0 0 0 0 0 0 0 0 0 0 0 0 0 0 0 0 0 0 0 0 0 0 0 0 0 0 0 0 0 0 0 0 0 0 0 0 0 0 0 0 0 0 0 0 0 0 0 0 0 0 0 0 0 0 0 0 0 0 0 0 0 0 0 0 0 0 0 0 0 0 0 0 0 0 0 0 0 0 0 0 0 0 0 0 0 0 0 0 0.0211313886542578 0 0.0881176932735149 0.0442449567215315 0.282980065175009 0 0 0 0 0 0 0 0 0 0 0.00340471567549393 0 0 0.00198917473416022 0.0583361374103076 0 0.0395176536362858 0 0.10841548505261 0 0 0 0 0 0.0485864173225074 0 0 0 0.00341090171569171 0.0665415382101451 0 0.116204506918008 0 0 0 0 0 0 0 0 0.00193604863761611 0 0 0 0 0 0 0 0 0 0.0159308485796045 0 0 0 0 0 0 0 0 0 0 0 0 0.000773941187699896 0 0 0 0 0 0 0 0 0 0.00182274111126278 0 0 0 0 0 0 0 0 0 0 0.0568211825476105 0 0 0 0 0 0 0.000977540415087103 0 0 0 0 0 0 0 0 0 0 0 0 0 0 0 0 0 0 0 0 0 0 0 0 0 0 0.0026522329788803 0.00678683519224624 0.00897386749517971 0 0 0 0 0.00290051481298207 0 0.00831719139151105 0 0 0 0 0 0 0 0 0 0 0 0 0 0.00922642115079639 0 0 0
0 0 0 0 0 0 0 0 0 0 0 0 0 0 0 0 0 0 0 0 0 0 0 0 0 0 0 0 0 0 0 0 0 0 0 0 0 0 0 0 0 0 0 0 0 0 0 0 0 0 0 0 0 0 0 0 0 0 0 0 0 0 0 0 0 0 0 0 0 0 0 0 0 0 0 0 0 0 0 0 0 0 0 0 0 0 0 0 0 0 0 0 0 0 0 0 0 0 0 0 0 0 0 0 0 0 0 0 0 0 0 0 0 0 0 0 0 0 0 0 0 0 0 0 0 0 0 0 0 0 0 0 0 0 0 0 0 0 0 0 0 0 0 0 0 0 0 0 0 0 0 0 0 0 0 0 0 0 0 0 0 0 0 0 0 0 0 0 0 0 0 0 0 0 0 0 0 0 0 0 0 0 0 0 0 0 0 0 0 0 0 0 0 0 0 0 0 0 0 0 0 0 0 0 0 0 0 0 0 0 0 0 0 0 0 0 0 0 0 0 0 0 0 0 0 0 0 0 0 0 0 0 0 0 0 0 0.143322790880028 0.118389570699005 0.174006109175764 0 0 0 0 0 0 0 0 0 0 0 0 0 0 0 0 0 0 0 0 0 0 0 0 0 0 0 0 0 0 0 0 0 0 0 0 0 0 0 0 0 0 0 0 0 0 0 0 0 0 0 0 0 0.501875528080286 0 0 0 0 0.0438645034990719 0 0 0 0 0 0 0 0 0.0185414976658441 0 0 0 0 0 0 0 0 0
0 0 0 0 0 0 0 0 0 0 0 0 0 0 0 0 0 0 0 0 0 0 0 0 0 0 0 0 0 0 0 0 0 0 0 0 0 0 0 0 0 0 0 0 0 0 0 0 0 0 0 0 0 0 0 0 0 0 0 0 0 0 0 0 0 0 0 0 0 0 0 0 0 0 0 0 0 0 0 0 0 0 0 0 0 0 0 0 0 0 0 0 0 0 0 0 0 0 0 0 0 0 0 0 0 0 0 0 0 0 0 0 0 0 0 0 0 0 0 0 0 0 0 0 0 0 0 0 0 0 0 0 0 0 0 0 0 0 0 0 0 0 0 0 0 0 0 0 0 0 0 0 0 0 0 0 0.00674951616635336 0.00642127817638317 0.149548678048884 0.101184510221952 0.00724891728654301 0.00875406916838125 0 0 0 0 0 0 0 0 0 0 0 0 0 0.0130931913928652 0 0 0.016086572512085 0 0 0.00786472061957932 0 0 0 0 0.00909803902823539 0 0 0 0 0.0311417782699542 0.0100328918750784 0 0 0 0 0 0 0 0 0 0 0 0 0 0 0 0 0 0 0 0 0 0 0 0 0 0.00626244268481547 0 0 0 0 0 0 0 0 0 0 0 0 0 0 0 0 0 0.0026296343338466 0 0 0 0 0 0 0 0 0 0 0 0 0 0 0 0 0 0 0 0 0 0 0 0 0 0 0 0 0 0 0 0 0 0 0 0 0 0 0 0 0 0 0 0 0 0 0 0.0139222508154864 0.0165173807563638 0.140626992895596 0.210679495691443 0.150021970001349 0 0 0 0 0.00301362832860132 0 0.00455565027809726 0 0 0 0 0 0 0 0.00964987767749374 0 0 0 0.0676198167248058 0 0 0 0.00727669704580725 0 0 0 0
0 0 0 0 0 0 0 0 0 0 0 0 0 0 0 0 0 0 0 0 0 0 0 0 0 0 0 0 0 0 0 0 0 0 0 0 0 0 0 0 0 0 0 0 0 0 0 0 0 0 0 0 0 0 0 0 0 0 0 0 0 0 0 0 0 0 0 0 0 0 0 0 0 0 0 0 0 0 0 0 0 0 0 0 0 0 0 0 0 0 0 0 0 0 0 0 0 0 0 0 0 0 0 0 0 0 0 0 0 0 0 0 0 0 0 0 0 0 0 0 0 0 0 0 0 0 0 0 0 0 0 0 0 0 0 0 0 0 0 0 0 0 0 0 0 0 0 0 0 0 0 0 0 0 0 0 0 0 0 0 0 0 0 0 0 0 0 0 0 0 0 0 0 0 0 0 0 0 0.0516008745683129 0 0 0 0 0 0 0 0 0 0 0 0 0.0408221673911635 0.0356343825791777 0 0 0 0 0 0 0 0 0 0 0 0 0 0 0 0 0 0 0 0 0 0 0.116539958779882 0 0 0 0 0.25766172384898 0 0 0 0 0 0 0 0 0 0 0 0 0 0 0 0 0 0 0 0 0.0850451785109436 0 0 0 0 0 0 0.0849608733946428 0 0 0 0 0 0 0 0 0 0 0 0 0 0 0 0 0 0 0 0 0 0 0 0 0 0 0 0 0 0 0 0 0 0 0.083000777684079 0 0 0 0.0270767489542967 0.125724880905122 0 0 0 0 0 0.0426148136560207 0 0 0 0 0 0 0 0 0 0 0 0 0.0493176197273795 0 0 0 0 0 0 0 0
0 0 0 0 0 0 0 0 0 0 0 0 0 0 0 0 0 0 0 0 0 0 0 0 0 0 0 0 0 0 0 0 0 0 0 0 0 0 0 0 0 0 0 0 0 0 0 0 0 0 0 0 0 0 0 0 0 0 0 0 0 0 0 0 0 0 0 0 0 0 0 0 0 0 0 0 0 0 0 0 0 0 0 0 0 0 0 0 0 0 0 0 0 0 0 0 0 0 0 0 0 0 0 0 0 0 0 0 0 0 0 0 0 0 0 0 0 0 0 0 0 0 0 0 0 0 0 0 0 0 0 0 0 0 0 0 0 0 0 0 0 0 0 0 0 0 0 0 0 0 0 0 0 0 0 0 0 0 0.00766866385274159 0.0183689649095146 0 0 0 0 0 0.129812616105224 0 0 0 0 0 0 0 0 0 0 0 0 0.00345300422411427 0 0 0.00418857900965927 0 0 0 0 0 0 0 0 0 0 0 0 0 0 0 0 0 0 0 0 0 0 0.0222668994591052 0 0 0 0 0 0 0 0 0 0 0 0 0 0 0 0 0 0 0 0 0 0 0 0 0 0 0 0 0 0 0 0.00288382469595919 0 0 0 0 0 0 0.0163470214441725 0 0 0 0 0 0 0 0 0 0 0 0 0 0 0 0 0 0 0 0 0 0 0 0 0 0 0 0 0 0 0 0 0 0 0 0 0 0 0 0.05219512514305 0 0 0.0199852622901298 0.0709852998781631 0.30272595957662 0 0 0 0 0.0974802411848873 0.077613158755925 0.0276044191763862 0 0.00831339668355744 0 0 0 0 0.022986783992558 0.0427012512519333 0 0 0 0 0 0 0 0.062641477215318 0 0 0.0097780511509809 0
0 0 0 0 0 0 0 0 0 0 0 0 0 0 0 0 0 0 0 0 0 0 0 0 0 0 0 0 0 0 0 0 0 0 0 0 0 0 0 0 0 0 0 0 0 0 0 0 0 0 0 0 0 0 0 0 0 0 0 0 0 0 0 0 0 0 0 0 0 0 0 0 0 0 0 0 0 0 0 0 0 0 0 0 0 0 0 0 0 0 0 0 0 0 0 0 0 0 0 0 0 0 0 0 0 0 0 0 0 0 0 0 0 0 0 0 0 0 0 0 0 0 0 0 0 0 0 0 0 0 0 0 0 0 0 0 0 0 0 0 0 0 0 0 0 0 0 0 0 0 0 0 0 0 0 0 0.00532267770935855 0 0.13476411555863 0.0135221694946113 0.015881609626369 0.0456869840979591 0.00717827555857512 0 0 0.0091436921065377 0 0 0 0 0 0 0 0 0.00979422244724054 0.0407695982631192 0 0 0.0299193038119567 0 0 0.0204454121705665 0 0 0 0 0.0194446142208066 0 0 0 0 0.0512809294664912 0.00832490047425325 0.00388570425899834 0 0 0 0 0 0 0 0 0 0 0 0 0 0 0 0 0 0 0 0 0 0 0 0 0.0091628622474856 0 0 0 0 0.0157652240405347 0 0 0 0 0 0 0 0 0 0 0 0 0.0048509881316768 0 0 0 0 0 0 0 0 0 0 0 0 0 0 0 0 0 0 0 0 0 0 0 0 0 0 0 0 0 0 0 0 0 0 0 0 0 0 0 0 0 0 0 0 0 0 0.25703169245799 0 0.0115595006889986 0 0.149699722689745 0.0696992134181703 0 0 0 0 0.00923672985093979 0 0 0 0 0 0 0 0 0 0 0 0 0 0.0576298572089858 0 0 0 0 0 0 0 0
0 0 0 0 0 0 0 0 0 0 0 0 0 0 0 0 0 0 0 0 0 0 0 0 0 0 0 0 0 0 0 0 0 0 0 0 0 0 0 0 0 0 0 0 0 0 0 0 0 0 0 0 0 0 0 0 0 0 0 0 0 0 0 0 0 0 0 0 0 0 0 0 0 0 0 0 0 0 0 0 0 0 0 0 0 0 0 0 0 0 0 0 0 0 0 0 0 0 0 0 0 0 0 0 0 0 0 0 0 0 0 0 0 0 0 0 0 0 0 0 0 0 0 0 0 0 0 0 0 0 0 0 0 0 0 0 0 0 0 0 0 0 0 0 0 0 0 0 0 0 0 0 0 0 0 0 0.0108546651851758 0.00948857735689289 0.156498664412377 0.0739904078243829 0.0179977890325586 0.0140234039104913 0 0 0 0.0059205264536129 0 0 0 0 0 0 0 0 0 0.00438363119020787 0 0 0.00856605279941744 0 0 0.0065703562178863 0 0 0 0 0.0134156062327171 0 0 0 0 0.0120934196784795 0.019360278273554 0.0033695722132427 0 0 0 0 0 0 0 0 0 0 0 0 0 0 0 0 0 0 0 0 0 0 0 0 0 0 0 0 0 0 0 0 0 0 0 0 0 0 0 0 0 0 0.00417859860868157 0 0 0 0 0 0 0 0 0 0 0 0 0 0 0 0 0 0 0 0 0 0 0 0 0 0 0 0 0 0 0 0 0 0 0 0 0 0 0 0 0 0 0 0 0 0 0.246111840466768 0.0053055944270407 0.0262415749334317 0.0956782554689578 0 0.211000850035465 0 0 0 0 0.00296823840760685 0 0.0121034151264693 0 0 0 0 0 0 0 0.0199849138738865 0 0 0 0.00472273755243728 0 0 0 0.0151710303182587 0 0 0 0
0 0 0 0 0 0 0 0 0 0 0 0 0 0 0 0 0 0 0 0 0 0 0 0 0 0 0 0 0 0 0 0 0 0 0 0 0 0 0 0 0 0 0 0 0 0 0 0 0 0 0 0 0 0 0 0 0 0 0 0 0 0 0 0 0 0 0 0 0 0 0 0 0 0 0 0 0 0 0 0 0 0 0 0 0 0 0 0 0 0 0 0 0 0 0 0 0 0 0 0 0 0 0 0 0 0 0 0 0 0 0 0 0 0 0 0 0 0 0 0 0 0 0 0 0 0 0 0 0 0 0 0 0 0 0 0 0 0 0 0 0 0 0 0 0 0 0 0 0 0 0 0 0 0 0 0.00207004046817831 0.00966639381412626 0.021930673431798 0.0299388634462961 0.068280432093962 0.0126906805242918 0.00937785855635227 0 0 0 0.0705838122169538 0 0 0 0 0 0 0 0 0 0.00503327897866043 0.0111369127535683 0 0.00530119342500635 0 0 0.00557950130364986 0 0 0 0 0.00842644951400789 0 0 0 0 0.00612173380366563 0.0308127777412244 0.00462708052588665 0 0 0.00627483032921632 0 0 0 0 0 0 0 0.0032459465323524 0 0 0 0 0 0 0 0 0 0 0 0 0 0 0 0 0 0 0 0 0 0 0 0 0 0 0 0 0 0 0 0.00355033385640942 0 0 0 0 0 0 0.0033099586564595 0 0 0 0 0 0 0 0 0 0 0 0 0 0 0 0 0 0 0 0 0 0 0 0 0 0 0 0 0 0 0 0 0 0 0 0 0 0 0 0.123899311567022 0.0174165669693934 0.0791179326635484 0.031493716979808 0.149172234785163 0 0 0.0009418701705695 0 0 0.0462350155395797 0.106760993742388 0.0177771792992813 0 0.0112184581651612 0 0 0 0 0.00866187841677329 0.0303354282234007 0 0 0 0.00559508807414579 0 0 0 0.0490037409582521 0 0 0.00441183247344721 0
0 0 0 0 0 0 0 0 0 0 0 0 0 0 0 0 0 0 0 0 0 0 0 0 0 0 0 0 0 0 0 0 0 0 0 0 0 0 0 0 0 0 0 0 0 0.00624586339639385 0 0 0 0 0 0 0 0 0 0 0 0 0.00148806497001258 0 0 0 0 0.00603400477807431 0 0 0 0 0 0 0.0257075305531984 0 0 0 0 0 0 0 0 0 0 0 0 0 0 0.00357104015397991 0 0 0.00237659160581893 0 0.0112871531743193 0 0 0.0148862884457492 0 0 0 0 0.00418224238901521 0 0 0 0 0 0 0 0 0 0 0 0 0 0 0 0 0 0 0 0 0 0 0 0 0 0 0 0 0 0 0 0 0 0 0.0384556654673892 0 0 0 0.00240034969899494 0 0 0 0 0.00181874607445982 0 0 0 0 0 0 0 0 0 0 0 0 0 0 0 0 0 0 0 0 0 0 0 0 0 0 0 0 0 0 0 0 0 0 0 0 0 0 0.558712774273121 0 0 0 0 0 0 0 0 0 0 0 0 0 0 0 0 0.016378843825256 0 0.0116959500068913 0.0118415591637014 0.0330065802206535 0 0 0 0 0 0 0 0 0.0588547750300051 0 0 0 0 0 0 0 0 0 0 0 0 0 0 0 0 0 0 0 0 0 0 0 0 0 0 0 0 0 0 0 0 0 0 0 0 0 0 0 0 0 0 0 0 0 0 0 0 0 0 0 0 0 0 0 0 0 0 0 0 0 0 0 0 0 0 0 0 0 0.0144687745744973 0 0 0 0 0 0 0 0 0 0.0982770291467502 0 0 0 0 0 0.0490680181222082 0 0 0 0 0 0 0 0 0 0 0 0 0 0 0 0.0292421549295103 0 0
0 0 0 0 0 0 0 0 0 0 0 0 0 0 0 0 0 0 0 0 0 0 0 0 0 0 0 0 0 0 0 0 0 0 0 0 0 0 0 0 0 0 0 0 0 0 0 0 0 0 0 0 0 0 0 0 0 0 0 0 0 0 0 0 0 0 0 0 0 0 0 0 0 0 0 0.0222428473808138 0 0 0 0 0 0 0 0 0 0 0 0 0 0 0 0 0 0 0 0 0 0 0 0 0 0 0 0 0 0 0 0 0 0 0 0 0 0 0 0 0 0 0 0 0 0 0 0 0 0 0 0 0 0 0 0 0 0 0 0 0 0 0 0 0 0 0 0 0 0 0 0 0 0 0 0 0 0 0 0 0 0 0 0 0 0 0 0 0 0 0 0 0 0 0 0 0 0 0 0 0 0 0.0320261875887446 0 0 0.161576337311602 0 0 0 0 0 0 0 0.0249053625079938 0 0 0 0.00812769521920139 0 0 0 0 0 0 0 0 0 0 0 0 0 0 0 0 0 0.196892932609188 0 0 0 0 0 0 0 0 0 0 0 0 0 0 0 0 0 0 0 0 0 0 0 0 0.280301955236164 0 0 0 0 0 0 0 0 0 0 0 0 0 0 0 0 0 0 0 0 0 0 0 0 0 0 0 0 0 0 0 0 0 0 0 0 0 0 0 0 0 0 0 0 0.113733643917636 0 0 0 0 0 0 0.0101435747963021 0 0 0.150049463432353 0 0 0 0 0 0 0 0 0 0 0 0 0 0 0 0 0 0 0 0 0 0 0 0
0 0 0 0 0 0 0 0 0 0 0 0 0 0 0 0 0 0 0 0 0 0 0 0 0 0 0 0 0 0 0 0 0 0 0 0 0 0 0 0 0 0 0 0 0 0 0 0 0 0 0 0 0 0 0 0 0 0 0 0 0 0 0 0 0 0 0 0 0 0 0 0 0.0605742204589761 0 0 0.0308310544596626 0 0 0 0 0 0 0 0 0 0 0 0 0 0 0 0 0 0 0 0 0 0 0 0 0 0 0 0 0 0 0 0 0 0 0 0 0 0 0 0 0 0 0 0 0 0 0 0 0 0 0 0 0 0 0 0 0 0 0.0122882182743424 0 0.0553963283106497 0.00527899429029659 0 0 0 0 0 0 0 0 0 0 0 0 0 0 0 0 0 0 0 0 0 0 0 0.0193156476007092 0 0 0 0 0 0 0 0 0.00943373770835908 0 0 0 0 0 0 0 0.0198941723483028 0 0 0.107131798529061 0 0 0 0 0 0 0 0.0250000411954322 0 0 0 0.0063723139870759 0 0.0203435221722926 0 0 0 0.0612001607496734 0.0351223542163441 0 0.0277191981480555 0 0 0 0 0 0 0 0 0.151931618520695 0 0 0 0 0 0 0 0 0 0 0 0 0 0 0 0 0 0 0 0 0 0 0 0 0 0 0 0 0 0 0 0 0 0 0 0 0 0 0 0 0 0 0 0 0 0 0 0.00369349929376167 0 0 0 0 0 0 0 0 0.00927641186177079 0 0 0 0 0 0 0 0 0 0 0 0 0.0699864918405682 0 0 0 0 0 0 0 0.140496825667848 0.0698308563723308 0 0 0 0 0 0 0.042825774794288 0 0 0 0 0 0 0 0 0 0 0 0 0 0 0 0.0160567591995051 0 0
0 0 0 0 0 0 0 0 0 0 0 0 0 0 0 0 0 0 0 0 0 0 0 0 0 0 0 0 0 0 0 0 0 0 0 0 0 0 0 0 0 0 0 0 0 0 0 0 0 0 0 0 0 0 0 0 0 0 0 0 0 0 0 0 0 0 0 0 0 0 0 0 0 0 0 0 0 0 0 0 0 0 0 0 0 0.00106377000439367 0 0 0 0 0 0 0 0 0 0 0 0 0 0 0 0 0 0 0 0 0 0 0 0 0 0 0 0 0 0 0 0 0 0 0 0 0 0 0 0 0 0 0 0 0 0 0 0 0 0 0 0 0 0 0 0 0 0 0 0 0 0 0 0 0 0 0 0 0 0 0 0 0 0 0 0 0 0 0 0 0 0 0 0 0 0 0 0 0 0 0 0 0 0 0 0 0 0 0 0 0 0 0 0 0 0 0 0 0 0.0403678361558412 0 0 0 0 0 0 0 0 0 0 0 0 0 0 0 0 0 0 0 0 0 0 0 0 0 0 0 0 0 0 0 0 0 0 0 0 0.0956951568637934 0.00434928863442342 0 0 0.0254841130923247 0.125039879667359 0.0180426941838166 0.103930390660393 0.0876103176257431 0 0.0188030661836034 0.0631992034023788 0 0.0432326230615892 0.0279223859845971 0.0132663235239327 0 0 0 0 0.00648306888733493 0.0116560858177963 0 0 0 0 0 0 0 0 0 0 0 0 0 0 0 0 0 0 0 0 0 0 0 0 0 0 0 0 0.117732513072684 0 0 0 0 0 0 0 0 0 0 0 0 0.00587856179936139 0 0.0175736037065033 0 0 0 0 0.00457003156705139 0 0 0 0.0499394842289844 0 0.00882332110965175 0.052425391571497 0 0 0.0158691022111992 0.0410417869837478 0 0
0 0 0 0 0 0 0 0 0 0 0 0 0 0 0 0 0 0 0 0 0 0 0 0 0 0 0 0 0 0 0 0 0 0 0 0 0 0 0 0 0 0 0 0 0 0 0 0 0 0 0 0 0 0 0 0 0 0 0 0 0 0 0 0 0 0 0 0 0 0 0 0 0 0 0 0 0 0 0 0 0 0 0 0 0 0 0 0 0 0 0 0 0 0 0 0 0 0 0 0 0 0 0 0 0 0 0 0 0 0 0 0 0 0 0 0 0 0 0 0 0 0 0 0 0 0 0 0 0 0 0 0 0 0 0 0 0 0 0 0 0 0 0 0 0 0 0 0 0 0 0 0 0 0 0 0 0 0 0.00608184041486814 0.0103042996909717 0 0 0 0 0 0.0467065903706116 0 0 0 0 0 0 0 0 0 0 0.00461024008785801 0 0.00266357974373787 0 0 0.00264546817465309 0 0 0 0 0 0 0 0 0 0 0 0 0 0 0.0542168633499899 0 0 0 0 0 0 0 0.132598670530628 0 0 0 0 0 0 0 0 0 0 0 0 0 0 0 0.0174044122993878 0 0 0 0 0 0 0 0 0 0 0 0 0 0 0 0 0 0 0 0 0.0289565721192008 0 0.0376171814242256 0 0 0 0 0.00908282890603065 0 0 0 0 0 0 0 0 0 0 0 0 0 0 0 0 0 0 0 0 0 0 0 0 0 0 0 0 0 0 0 0 0 0 0.00681571840233325 0 0.0697669570520867 0.0114293677114638 0.00574659368800438 0.126613183299264 0 0 0 0 0 0.326461531805775 0 0 0.0447867881374358 0 0 0 0 0 0.00605637816432742 0 0 0 0 0 0 0 0.0380063360721237 0 0.0114285985550229 0 0
0 0 0 0 0 0 0 0 0 0 0 0 0 0 0 0 0 0 0 0 0 0 0 0 0 0 0 0 0 0 0 0 0 0 0 0 0 0 0 0 0 0 0 0 0 0 0 0 0 0 0 0 0 0 0 0 0 0 0 0 0 0 0 0 0 0 0 0 0 0 0 0 0 0 0 0 0 0 0 0 0 0 0 0 0 0 0 0 0 0 0 0 0 0 0 0 0 0 0 0 0 0 0 0 0 0 0 0 0 0 0 0 0 0 0 0 0 0 0 0 0 0 0 0 0 0 0 0 0 0 0 0 0 0 0 0 0 0 0 0 0 0 0 0 0 0 0 0 0 0 0 0 0 0 0 0 0 0 0 0.00526472935780668 0 0 0 0 0 0.0578908816319021 0 0 0 0 0 0 0 0 0 0 0.0145481062143371 0 0.00259147357709513 0 0 0 0 0 0 0 0 0 0 0 0 0 0 0 0 0 0.0828817380098575 0 0 0 0 0 0 0 0.0462586934223144 0 0 0 0 0 0 0 0 0 0 0 0 0 0 0 0.0473317315319873 0 0 0 0 0 0 0 0 0 0 0 0 0 0 0 0 0 0 0 0 0.0555951805178174 0.00675696510130054 0.0098083077611238 0 0 0 0.0152916583806204 0.0294457657218967 0 0 0 0 0 0 0 0 0 0 0 0 0 0 0 0 0 0 0 0 0 0 0 0 0 0 0 0 0 0 0 0 0 0 0 0.00984839393690861 0.0338395144174806 0 0 0.178104997169932 0 0 0 0 0.198878388068591 0 0.00570561375886739 0 0.0781089209409211 0 0 0 0 0.0100134001691588 0.008457690097087 0 0.00493015694666987 0 0 0 0 0 0.0806327492850451 0 0.0135368734439611 0.00427807053731857 0
0 0 0 0 0 0 0 0 0 0 0 0 0 0 0 0 0 0 0 0 0 0 0 0 0 0 0 0 0 0 0 0 0 0 0 0 0 0 0 0 0 0 0 0 0 0 0 0 0 0 0 0 0 0 0 0 0 0 0 0 0 0 0 0 0 0 0 0 0 0 0 0 0 0 0 0 0 0 0 0 0 0 0 0 0 0 0 0 0 0 0 0 0 0 0 0 0 0 0 0 0 0 0 0 0 0 0 0 0 0 0 0 0 0 0 0 0 0 0 0 0 0 0 0 0 0 0 0 0 0 0 0 0 0 0 0 0 0 0 0 0 0 0 0 0 0 0 0 0 0 0 0 0 0 0 0 0 0.0111959498488422 0 0.0113545569950276 0 0 0 0 0 0.015329054051354 0 0 0 0 0 0 0 0 0 0 0 0 0 0 0 0 0 0 0 0 0.0158012744882849 0 0 0 0 0 0 0 0 0 0 0 0 0 0 0 0 0 0 0 0 0 0 0 0 0 0 0.0135786776371855 0 0 0 0 0 0 0 0 0 0 0 0 0 0 0 0 0 0 0 0 0 0 0 0 0 0 0 0 0 0 0 0 0 0.00491755910848227 0 0 0.00782534769742506 0 0.0045403934342086 0 0 0 0 0.0100810170679402 0.00673349765125778 0 0 0 0 0 0 0 0 0 0 0 0 0 0 0 0 0 0 0 0 0 0 0 0 0.00838167235310317 0 0.0160720084887506 0 0.019062418221878 0.0396030948581574 0 0 0 0.00414940517201228 0 0.00761912580970708 0 0 0 0 0 0 0.073928063495144 0 0.222577792196279 0.10062778260745 0.0404731305252388 0.147794092008908 0 0 0.015619841967562 0.109974557429999 0.0227477847014706 0 0 0 0.0700119021843317
0 0 0 0 0 0 0 0 0 0 0 0 0 0 0 0 0 0 0 0 0 0 0 0 0 0 0 0 0 0 0 0 0 0 0 0 0 0 0 0 0 0 0 0 0 0 0 0 0 0 0 0 0 0 0 0 0 0 0 0 0 0 0 0 0 0 0 0 0 0 0 0 0 0 0 0 0 0 0 0 0 0 0 0 0 0 0 0 0 0 0 0 0 0 0 0 0 0 0 0 0 0 0 0 0 0 0 0 0 0 0 0 0 0 0 0 0 0 0 0 0 0 0 0 0 0 0 0 0 0 0 0 0 0 0 0 0 0 0 0 0 0 0 0 0 0 0 0 0 0 0 0 0 0 0 0 0 0 0 0 0 0 0 0 0 0 0 0 0 0 0.00721142712590223 0 0 0 0 0 0 0 0 0 0 0 0 0 0 0.00185340166911789 0.0250371191881801 0.000797811392188624 0 0.00149434968669717 0 0 0 0.00800217165397315 0 0 0 0 0 0 0 0 0 0 0 0 0 0 0 0 0 0 0 0 0 0 0 0 0 0 0 0 0 0 0 0 0 0 0 0 0 0 0.00213658885055072 0 0.0398400453706439 0 0 0 0 0 0 0 0 0 0.100738632664843 0.052448174458513 0.0022052531594591 0 0 0 0.0142219166538691 0.00865036236619242 0.00614967903198768 0.0141565001430832 0.00403423579207036 0.114276521899613 0.0266355135574612 0.0552647504416103 0 0 0 0 0 0 0 0 0 0 0 0 0 0 0 0 0 0 0 0 0 0 0 0.00522680964489549 0 0 0 0 0 0 0 0 0 0 0 0 0 0 0 0.0320985383435647 0.221403308183387 0.0771178459855631 0 0 0 0 0 0 0 0 0.0669742595479609 0.0408410832604548 0.0249393820586028 0.00459551728611417 0.0416488005834999 0 0 0
0 0 0 0 0 0 0 0 0 0 0 0 0 0 0 0 0 0 0 0 0 0 0 0 0 0 0 0 0 0 0 0 0 0 0 0 0 0 0 0 0 0 0 0 0 0 0 0 0 0 0 0 0 0 0.00159205408856023 0 0 0 0 0 0 0 0 0 0 0 0 0 0 0 0 0 0 0 0 0 0 0 0 0 0 0 0 0 0 0.000301422472076888 0 0 0.000657731977765421 0 0 0 0 0 0 0 0 0 0 0 0.0444846611626418 0.000531012972874835 0 0 0 0 0 0 0 0 0 0 0 0 0 0 0 0 0 0 0 0 0 0 0 0 0 0 0 0 0 0 0 0 0 0 0 0 0.0220686184568561 0 0 0 0 0.00901999124847755 0 0 0.0393909538692952 0 0.00131011025739421 0.0119540886288218 0.0164389827724146 0 0.00224944919003697 0.0177054921732721 0 0 0 0 0 0.00178879384655083 0 0 0 0 0 0.00304412793852157 0 0 0 0 0 0 0 0 0 0 0.00584284609707177 0.00439588569526101 0 0 0 0.010871758668621 0 0 0 0 0.00446506051191611 0 0 0 0 0 0.000914665405869103 0.00171093268531024 0 0.00246551045785597 0.00633256817062352 0 0 0 0 0.000850003068024357 0 0 0.00866381029926119 0 0 0 0 0 0 0 0 0 0 0 0 0 0 0 0.00402776077105835 0.00321724824338237 0 0 0 0 0 0 0.00117689682538363 0 0 0 0.000518930795585514 0.00855464955145576 0.00172803390931033 0 0.000914762903477251 0.000951050573264492 0.00121381897336926 0.00334868635060048 0.00408837352877933 0.00112268044480649 0.00243229508288365 0.00298397703313956 0.00216906948030568 0.00245362624749013 0.00317610210336276 0.0021645770436529 0.00311439461176553 0 0.00352264448587983 0 0.00149631466533246 0.000782614183279636 0 0.160101318171141 0.000733165836492902 0.00346993026829214 0.000784330831892836 0 0 0 0 0 0 0 0 0 0 0 0 0 0 0 0 0 0 0 0 0 0 0 0.00199029289810342 0 0 0.0013263516078094 0 0 0.00684838347796122 0.008543877111796 0 0.00521611565817665 0.00339910209494223 0.00998382354032619 0.0285819621003834 0 0.0169199944443075 0 0.0561634537230173 0.0478013574939486 0 0 0 0 0.00490325527600526 0 0 0 0.0131773737058988 0.0232268872299871 0.00362249500666271 0.137008005602662 0.0821965780682623 0.0607903628741424 0.0153767913777898 0.0336257516770584
0 0 0 0 0 0 0 0 0 0 0 0 0 0 0 0 0 0 0 0 0 0 0 0 0 0 0 0 0 0 0 0 0 0 0 0 0 0 0 0 0 0 0 0 0 0 0 0 0 0 0 0 0 0 0 0 0 0 0 0 0 0 0 0 0 0 0 0 0 0 0 0.00106805357474053 0 0 0 0 0 0 0 0 0 0 0 0 0.000838424794098719 0 0 0 0.00311726512935975 0 0 0 0 0 0 0 0 0 0 0 0.0062352871008317 0.00348588208015923 0.00229600078808814 0 0 0 0 0 0 0 0 0 0 0 0 0 0 0 0 0 0 0 0 0 0 0 0 0 0 0 0 0 0 0.00145468813252864 0 0 0 0 0.00149837463526427 0 0.00156029929013783 0 0.00127806410909963 0.00771808203127749 0 0 0.00866201416839245 0 0.00556350061764769 0.00843773580575299 0.0271072885017138 0 0 0 0 0 0 0 0 0 0 0 0 0 0 0 0 0 0.00285392175297238 0 0.0135258429642993 0 0 0 0 0 0 0 0 0 0 0 0 0 0 0.00484761457141554 0.0203006039929822 0.002428941659848 0 0.00452127202420597 0 0 0 0.00709397955083239 0 0.00124503722899909 0 0 0 0 0 0 0.00163795005435055 0 0.00188012736710524 0 0 0 0 0 0 0 0 0 0 0 0 0 0 0 0 0 0 0 0 0 0 0 0 0 0 0 0.000660263881878655 0.0605366589160733 0.0378151483905163 0 0 0 0 0 0.00107114930383562 0 0 0.00123967528799837 0.0677697990073862 0.0290468090247902 0.00198251967211141 0.0189819022217289 0 0.00337043661826998 0.0203887470334436 0.0044562451080746 0.00118233920181261 0.00910959172638382 0.00481280101502166 0.127830479221376 0.0126580780200211 0.0275072917939089 0 0 0 0 0 0 0 0 0 0 0 0 0 0 0 0 0 0 0 0 0 0 0 0.0109700556794296 0 0 0 0 0 0 0 0 0 0 0 0 0 0 0.162052093603843 0.0779846966987102 0 0.0204872584326184 0 0 0 0 0 0 0 0 0.0332161522605131 0.039401059146578 0.0108255024263712 0.0274485117541182 0.0385419989331698 0.00201201319610905 0.00376740155067403 0.00221706894713013
0 0 0 0 0 0 0 0 0 0 0 0 0 0 0 0 0 0 0 0 0 0 0 0 0 0 0 0 0 0 0 0 0 0 0 0 0 0 0 0 0 0 0 0 0 0 0 0 0 0 0 0 0 0 0 0 0 0 0 0 0 0 0 0 0 0 0 0 0 0 0 0 0 0 0 0 0 0 0 0 0 0 0 0 0 0 0 0 0 0 0 0 0 0 0 0 0 0 0 0 0 0 0 0 0 0 0 0 0 0 0 0 0 0 0 0 0 0 0 0 0 0 0 0 0 0 0 0 0 0 0 0 0 0 0 0 0 0 0 0 0 0 0 0 0 0 0 0 0 0 0 0 0 0 0 0 0 0 0 0 0 0 0 0 0 0 0 0 0 0 0 0 0 0 0 0 0 0 0 0 0 0 0 0 0 0 0 0 0 0 0 0 0 0 0 0 0 0 0 0 0 0 0 0 0 0 0 0 0 0 0 0 0 0 0 0 0 0 0 0 0 0 0 0 0 0 0 0 0 0 0 0 0 0 0.00861275235373267 0 0 0 0 0 0 0 0 0 0.0210533946424576 0.00593298243859709 0.0058265593475948 0 0 0 0 0 0.00221498773187274 0 0 0 0 0.0120548425952769 0 0 0 0 0 0 0 0 0 0 0 0 0 0 0 0 0 0 0 0 0 0 0 0 0 0 0 0 0 0 0 0 0 0 0 0 0 0 0.154566421229415 0.181754650412134 0.05610138284725 0 0 0 0 0 0 0 0 0 0.0483274617106984 0.0834219146107809 0.0398040269225837 0.0235359627427431 0.356792660414863 0 0 0
0 0 0 0 0 0 0 0 0 0 0 0 0 0 0 0 0 0 0 0 0 0 0 0 0 0 0 0 0 0 0 0 0 0 0 0 0 0 0 0 0 0 0 0 0 0 0 0 0 0 0 0 0 0 0 0 0 0 0 0 0 0 0 0 0 0 0 0 0 0 0 0 0 0 0 0 0 0 0 0 0 0 0 0 0 0 0 0 0 0 0 0 0 0 0 0 0 0 0 0 0 0 0 0 0 0 0 0 0 0 0 0 0 0 0 0 0 0 0 0 0 0 0 0 0 0 0 0 0 0 0 0 0 0 0 0 0 0 0 0 0 0 0 0 0 0 0 0 0 0 0 0 0 0 0 0 0 0 0 0 0 0 0 0 0 0 0 0 0 0 0 0 0 0 0 0 0 0 0 0 0 0 0 0 0 0 0 0 0 0 0 0 0 0 0.0949338596966598 0 0 0 0 0 0 0 0 0 0 0 0 0 0 0 0 0 0.45439552232359 0 0 0 0 0 0 0 0 0 0 0 0.226607890859961 0 0 0 0 0 0 0 0 0 0 0 0 0 0 0 0 0 0 0 0 0 0 0 0 0 0 0 0 0 0 0 0 0 0.22406272711979 0 0 0 0 0 0 0 0 0 0 0 0 0 0 0 0 0 0 0 0 0 0 0 0 0 0 0 0 0 0 0 0 0 0 0 0 0 0 0 0 0 0 0 0 0 0 0 0 0 0 0 0 0 0 0 0 0
0 0 0 0 0 0 0 0 0 0 0 0 0 0 0 0 0 0 0 0 0 0 0 0 0 0 0 0 0 0 0 0 0 0 0 0 0 0 0 0 0 0 0 0 0 0 0 0 0 0 0 0 0 0 0 0 0 0 0 0 0 0 0 0 0 0 0 0 0 0 0 0 0 0 0 0 0 0 0 0 0 0 0 0 0 0 0 0 0 0 0 0 0 0 0 0 0 0 0 0 0 0 0 0 0 0 0 0 0 0 0 0 0 0 0 0 0 0 0 0 0 0 0 0 0 0 0 0 0 0 0 0 0 0 0 0 0 0 0 0 0 0 0 0 0 0 0 0 0 0 0 0 0 0 0 0 0 0 0 0 0 0 0 0 0 0 0 0 0 0 0 0 0 0 0 0 0 0 0 0 0 0 0 0 0 0 0.0727988402544818 0 0 0 0 0 0 0 0 0 0 0 0 0 0 0 0 0 0 0 0 0 0 0 0 0 0 0.0338130647055416 0 0 0 0 0 0 0 0 0 0 0 0 0 0 0 0 0 0 0 0 0 0 0 0 0 0 0 0 0 0 0 0 0 0 0 0 0 0 0 0 0 0.109424893393663 0 0 0.0121419641442627 0 0 0 0 0 0 0 0 0 0 0 0 0 0 0 0 0 0 0 0 0 0 0 0 0 0 0 0 0 0 0 0 0 0 0 0 0.196274852073579 0 0 0 0 0 0 0 0.0993721810549667 0 0 0 0 0 0 0 0 0 0 0 0.476174204373506
0 0 0 0 0 0 0 0 0 0 0 0 0 0 0 0 0 0 0 0 0 0 0 0 0 0 0 0 0 0 0 0 0 0 0 0 0 0 0 0 0 0 0 0 0 0 0 0 0 0 0 0 0 0 0 0 0 0 0 0 0 0 0 0 0 0 0 0 0 0 0 0 0 0 0 0 0 0 0 0 0 0 0 0 0 0 0 0 0 0 0 0 0 0 0 0 0 0 0 0 0.0234474616887834 0 0 0 0 0 0 0 0 0 0 0 0 0 0 0 0 0 0 0 0 0 0 0 0 0 0 0 0 0 0 0 0 0 0 0 0 0 0 0 0 0 0 0 0 0 0 0 0 0 0 0 0 0 0 0 0 0 0 0 0 0 0 0 0 0.0439165394729051 0 0 0 0 0 0 0 0 0 0 0 0 0 0 0 0 0 0 0 0 0 0 0 0 0 0 0 0 0 0 0 0 0 0 0 0 0 0 0 0 0 0 0 0 0 0 0 0 0 0 0 0 0 0 0 0 0 0 0 0 0 0 0 0 0 0 0 0 0 0 0 0 0 0 0 0 0.0198512324817941 0.00969698925281678 0 0 0 0 0 0 0.0120043344849685 0 0 0 0 0.0673325801510988 0 0 0 0 0 0 0 0 0 0 0 0 0 0 0 0 0 0 0 0 0 0 0 0 0 0 0 0 0 0.0387913607176336 0 0 0.0559298450860896 0 0 0 0.00934973313966197 0 0.0387569513810689 0 0 0 0 0 0 0 0 0 0 0 0 0 0 0 0 0.281295366819883 0 0 0.239436063798794 0.160191541524503
0 0 0 0 0 0 0 0 0 0 0 0 0 0 0 0 0 0 0 0 0 0 0 0 0 0 0 0 0 0 0 0 0 0 0 0 0 0 0 0 0 0 0 0 0 0 0 0 0 0 0 0 0 0 0 0 0 0 0 0 0 0 0 0 0 0 0 0 0 0 0 0 0 0 0 0 0 0 0 0 0 0 0 0 0 0 0 0 0 0 0 0 0 0 0 0 0 0 0 0 0 0 0 0 0 0 0 0 0 0 0 0 0 0 0 0 0 0 0 0 0 0 0 0 0 0 0 0 0 0 0 0 0 0 0 0 0 0 0 0 0 0 0 0 0 0 0 0 0 0 0 0 0 0 0 0 0 0.0112695269103189 0.00584750628122845 0.0168599439888113 0 0 0 0 0 0.0143348027911618 0 0 0 0 0 0 0 0 0 0 0 0 0 0 0 0 0 0 0 0 0.0201808673817295 0 0 0 0 0 0 0 0.0204852107406854 0 0 0 0 0 0 0 0 0 0 0 0 0 0.00275254619568066 0 0 0 0.0189868989385053 0.0673087554833266 0 0 0 0 0 0 0 0 0 0 0 0 0 0 0 0 0 0 0 0 0 0 0 0 0 0 0 0 0 0 0 0 0 0 0 0 0.00298899724531235 0 0.000960266083335643 0 0 0 0 0 0.0133113243426466 0 0 0 0 0.00759515989879065 0 0 0.00905768223721048 0.00418216534366705 0 0 0 0 0 0 0 0 0 0 0 0 0 0 0 0.0128320852407965 0 0.0179691389001171 0 0.0227492702832014 0.0488440343939596 0 0 0 0 0.00356095481893522 0.00816299760505485 0.160870701399229 0 0 0 0 0 0.0270523263910224 0 0 0.0651803298919476 0.144290723174502 0.0796203394146233 0 0 0 0.0125905188240924 0 0 0 0 0.180154925800108
0 0 0 0 0 0 0 0 0 0 0 0 0 0 0 0 0 0 0 0 0 0 0 0 0 0 0 0 0 0 0 0 0 0 0 0 0 0 0 0 0 0 0 0 0 0 0 0 0 0 0 0 0 0 0 0 0 0 0 0 0 0 0 0 0 0 0 0 0 0 0 0 0 0 0 0 0 0 0 0 0 0 0 0 0 0 0 0 0 0 0 0 0 0 0 0 0 0 0 0 0 0 0 0 0 0 0 0 0 0 0 0 0 0 0 0 0 0 0 0 0 0 0 0 0 0 0 0 0 0 0 0 0 0 0 0 0 0 0 0 0 0 0 0 0 0 0 0 0 0 0 0 0 0 0 0 0 0 0 0 0 0 0 0 0 0 0 0 0 0 0 0 0 0 0 0 0 0 0 0 0 0 0 0 0 0 0 0 0 0 0 0 0 0 0.00985019990064124 0 0.00372370549808744 0 0 0 0 0 0 0 0 0 0 0 0 0 0 0 0 0 0 0 0 0 0 0 0 0 0 0 0 0 0 0 0 0 0 0 0 0 0 0 0 0 0 0 0 0.00284204305344711 0 0 0 0 0 0 0 0 0 0 0 0 0 0 0 0 0 0 0 0 0 0 0 0 0 0 0 0 0 0 0 0 0 0 0 0 0 0 0 0 0 0 0 0 0 0 0 0 0 0 0 0 0 0.0985911754912522 0 0.0175313766898461 0 0 0 0 0 0.0883571239247089 0 0.215696002558688 0.166175658235088 0 0 0.139199788860602 0.0803938644904545 0.106767142184808 0 0.0708719191123756 0 0
0 0 0 0 0 0 0 0 0 0 0 0 0 0 0 0 0 0 0 0 0 0 0 0 0 0 0 0 0 0 0 0 0 0 0 0 0 0 0 0 0 0 0 0 0 0 0 0 0 0 0 0 0 0 0 0 0 0 0 0 0 0 0 0 0 0 0 0 0 0 0 0 0 0 0 0 0 0 0 0 0 0 0 0 0 0 0 0 0 0 0 0 0 0 0 0 0 0 0 0 0 0 0 0 0 0 0 0 0 0 0 0 0 0 0 0 0 0 0 0 0 0 0 0 0 0 0 0 0 0 0 0 0 0 0 0 0 0 0 0 0 0 0 0 0 0 0 0 0 0 0 0 0 0 0 0 0 0 0 0 0 0 0 0 0 0 0 0 0 0 0 0 0 0 0 0 0 0 0 0 0 0 0 0 0 0 0 0 0 0 0 0.01675054862141 0 0 0.10461768160373 0 0 0 0 0 0 0 0 0.00227539878870544 0 0 0 0 0 0 0 0 0 0 0 0.0571151508393684 0 0 0 0 0.0199928308747309 0 0 0 0 0 0 0 0 0 0 0 0 0 0 0 0 0 0 0 0 0 0 0 0 0 0 0 0 0 0 0 0.00230192643625691 0 0 0.0366683446074474 0 0 0 0 0 0 0 0 0 0 0.0048962098396855 0.00644998860799897 0 0 0 0 0 0 0 0 0 0 0 0 0 0 0 0 0 0 0 0 0 0 0 0 0 0 0.00655640160686501 0.040305918718324 0 0 0 0 0 0 0 0.198813244190645 0.219242114404996 0 0.0499342914811837 0.11291118025886 0 0 0.0301245362561977 0 0 0 0.00833407955518654 0.0827101533084085
0 0 0 0 0 0 0 0 0 0 0 0 0 0 0 0 0 0 0 0 0 0 0 0 0 0 0 0 0 0 0 0 0 0 0 0 0 0 0 0 0 0 0 0 0 0 0 0 0 0 0 0 0 0 0 0 0 0 0 0 0 0 0 0 0 0 0 0 0 0 0 0 0 0 0 0 0 0 0 0 0 0 0 0 0 0 0 0 0 0 0 0 0 0 0 0 0 0 0 0 0 0 0 0 0 0 0 0 0 0 0 0 0 0 0 0 0 0 0 0 0 0 0 0 0 0 0 0 0 0 0 0 0 0 0 0 0 0 0 0 0 0 0 0 0 0 0 0 0 0 0 0 0 0 0 0 0 0 0 0 0 0 0 0 0 0 0 0 0 0 0 0 0 0.0168995918626338 0 0 0 0.00102531213947915 0 0 0 0.00580826392109715 0 0 0 0 0 0 0 0 0 0 0 0 0.0231832797786889 0 0.00551631000396825 0 0 0 0 0 0 0.00336613872172762 0 0 0 0.00357249721490093 0 0 0 0 0 0 0 0 0.0394796452092857 0.0184059273886942 0 0 0.0462233029996957 0 0 0.00549140200001351 0 0 0 0 0.00772090754129573 0 0 0.0242882000788971 0.000887350699856698 0 0 0 0 0 0.00093613096714972 0.00319620713256666 0.00214678761359949 0.021101113482102 0.00579654851558346 0.00173477481628344 0 0 0.0140218590048808 0.0725438701728025 0.128435784924471 0.0187487943929362 0.0718481682463209 0.00734935417708597 0.0695754021210447 0 0 0.0110506853228582 0 0.013725879941569 0 0 0 0 0 0 0 0 0 0 0 0 0 0 0 0 0 0.00197474918392382 0 0 0 0 0 0 0.00113377270060301 0 0 0 0 0 0 0 0 0 0.0130174177637332 0 0 0.0545786900613351 0 0 0 0 0 0 0 0.0406813104070793 0.0626344546134747 0.0185166705302215 0 0 0.00526694754205969 0.0193868159974986 0.128532306280116 0 0 0 0 0.0101973745284667
0 0 0 0 0 0 0 0 0 0 0 0 0 0 0 0 0 0 0 0 0 0 0 0 0 0 0 0 0 0 0 0 0 0 0 0 0 0 0 0 0 0 0 0 0 0 0 0 0 0 0 0 0 0 0 0 0 0 0 0 0 0 0 0 0 0 0 0 0 0 0 0 0 0 0 0 0 0 0 0 0 0 0 0 0 0 0 0 0 0 0 0 0 0 0 0 0 0 0 0 0 0 0 0 0 0 0 0 0 0 0 0 0 0 0 0 0 0 0 0 0 0 0 0 0 0 0 0 0 0 0 0 0 0 0 0 0 0 0 0 0 0 0 0 0 0 0 0 0 0 0 0 0 0 0 0 0 0 0.0134818316844845 0 0 0 0 0 0 0 0 0 0 0 0 0 0 0 0.0119090894477399 0 0 0 0.00548731488025956 0 0 0 0 0 0 0 0 0 0 0 0 0.217153970271615 0.0084357473831309 0 0.212252734183458 0 0 0 0 0 0 0 0 0 0 0 0 0 0 0 0 0 0 0 0 0.148152644900397 0 0 0 0 0.051073993673678 0 0 0 0 0 0 0 0 0 0 0 0 0 0 0 0 0 0 0 0 0 0 0 0 0 0 0 0 0 0 0 0 0 0 0 0 0 0 0 0 0 0 0 0 0 0 0 0 0 0 0 0 0 0 0 0 0 0 0 0 0 0 0.124834540777771 0.0152717982519858 0 0.0582090265355648 0.00746353119989823 0.012507015173866 0 0 0 0 0 0 0 0 0 0 0 0 0 0 0 0 0.113766761636151 0 0 0 0 0 0 0 0 0 0
0 0 0 0 0 0 0 0 0 0 0 0 0 0 0 0 0 0 0 0 0 0 0 0 0 0 0 0 0 0 0 0 0 0 0 0 0 0 0 0 0 0 0 0 0 0 0 0 0 0 0 0 0 0 0 0 0 0 0.00247187118070891 0 0 0 0 0 0 0 0 0 0 0 0 0 0 0 0 0 0 0 0 0 0 0 0 0 0 0.00466363297538225 0 0 0 0 0 0 0 0 0 0 0 0 0 0 0 0 0 0 0 0 0 0 0 0 0 0 0 0 0 0 0 0 0 0 0 0 0 0 0 0 0 0 0 0 0 0 0 0 0 0 0 0 0 0 0 0 0 0 0 0 0 0 0 0 0 0 0 0 0 0 0 0 0 0 0 0 0 0 0 0 0 0 0 0 0 0 0 0 0 0 0 0 0 0 0 0 0 0 0 0 0 0 0 0 0 0 0 0 0 0.00416551594403927 0 0 0 0 0 0 0 0 0 0 0 0 0 0 0 0 0 0 0 0 0 0 0 0 0 0 0 0 0 0 0 0 0 0 0 0 0.0137955000669801 0 0.00935619737470356 0 0 0 0 0.00954040899897258 0.00663964645016839 0 0 0 0.0233368748104394 0.0251900481113188 0.0234199145484541 0 0 0 0.0582589589843052 0 0.0250478781472931 0 0.0286523412089224 0.0146471158782251 0.0261032498387335 0.0308974736693725 0 0 0 0 0 0 0 0 0 0 0 0 0 0 0 0 0 0 0 0 0 0 0 0 0 0 0 0 0 0 0 0 0 0 0.00870242351220247 0 0 0 0.180022848694938 0.0671944822471441 0.121982769977622 0.0648117030216092 0 0 0 0 0 0 0.0199290378845785 0 0 0.140070945593394 0 0 0.091099160880493 0 0 0
0 0 0 0 0 0 0 0 0 0 0 0 0 0 0 0 0 0 0 0 0 0 0 0 0 0 0 0 0 0 0 0 0 0 0 0 0 0 0 0 0 0 0 0 0 0 0 0 0 0 0 0 0 0 0 0 0 0 0 0 0 0 0 0 0 0 0 0 0 0 0 0 0 0 0 0 0 0 0 0 0 0 0 0 0.00102405832652577 0 0 0 0.00338930460523657 0 0 0 0 0 0 0 0 0 0 0 0.0012565974313746 0.00309171374265951 0 0 0 0 0 0 0 0 0 0 0 0 0 0 0 0 0 0 0 0 0 0 0 0 0 0 0 0 0 0 0 0 0 0 0 0 0 0 0 0 0 0.00660382446200215 0 0 0.00148407284596115 0 0.00513857883007437 0.00541932446436942 0.012623830169108 0 0 0 0 0 0 0 0 0 0 0 0 0 0 0 0 0 0 0 0 0 0 0 0 0 0 0 0 0 0 0 0 0 0 0 0 0 0 0 0 0 0 0 0 0.00782233936288996 0 0 0 0 0 0 0 0 0 0 0 0 0 0 0 0 0 0 0 0 0 0 0 0 0.00423949997612434 0 0 0 0 0 0 0 0 0 0 0 0.00391931488978363 0 0.00373001565762555 0 0 0 0 0.0129504253051711 0.00920749804615448 0 0 0 0.00802799714919987 0.00803152542046377 0.0178120434487454 0.0023768037851041 0 0.00222682924919544 0.0279750829678571 0.00433656605543351 0.015769053498153 0 0.00345878331624868 0 0.00469882345689797 0.0110838227733192 0 0 0 0 0 0 0 0 0 0 0 0 0 0 0 0 0 0 0 0 0 0 0 0 0 0 0 0 0 0 0 0 0 0 0.0170451490741202 0 0 0.00719483768523782 0.0361882808856788 0.0390433210301188 0.0476988661728173 0.0368799727906467 0 0 0 0 0.0654429397295492 0 0.0241815880964777 0 0.0461741651005869 0 0.228519083903706 0.0296159614170223 0.0821162966330363 0.152201808245323 0 0
0 0 0 0 0 0 0 0 0 0 0 0 0 0 0 0 0 0 0 0 0 0 0 0 0 0 0 0 0 0 0 0 0 0 0 0 0 0 0 0 0 0 0 0 0 0 0 0 0 0 0 0 0 0 0 0 0 0 0 0 0 0 0 0 0 0 0 0 0 0 0 0 0 0 0 0 0 0 0 0 0 0 0 0 0 0 0 0 0 0 0 0 0 0 0 0 0 0 0 0 0 0 0 0 0 0 0 0 0 0 0 0 0 0 0 0 0 0 0 0 0 0 0 0 0 0 0 0 0 0 0 0 0 0 0 0 0 0 0 0 0 0 0 0 0 0 0 0 0 0 0 0 0 0 0 0 0 0 0 0 0 0 0 0 0 0 0 0 0 0 0 0 0 0 0 0 0 0 0 0 0 0 0 0 0 0 0 0 0 0 0 0 0 0 0 0 0 0 0 0 0 0 0 0 0 0 0 0 0 0 0 0 0 0 0 0 0 0 0 0 0 0 0 0 0 0 0 0 0 0 0 0 0 0 0 0 0 0 0 0 0 0 0 0 0.00233298970652508 0.00712415813019646 0.00434334361241428 0.0522977152116926 0 0.0179936427798436 0.0698188720285861 0.0203677828592309 0.0492668827317755 0 0 0.00353524259936453 0.00804136877568221 0.131942175284204 0 0 0 0 0 0 0 0 0 0 0 0 0 0 0 0 0 0 0 0 0 0 0 0 0 0 0 0 0 0 0 0 0 0 0 0 0 0.0458464005225539 0.0199997719876823 0.00551102259922599 0.0118608790493969 0.015925977811115 0 0 0 0.00726208825940891 0.0342070627938231 0.0126104726364906 0.145097285341106 0 0 0.20681933172009 0 0.00803809702481179 0.00921421883767239 0.110543217697107 0 0
0 0 0 0 0 0 0 0 0 0 0 0 0 0 0 0 0 0 0 0 0 0 0 0 0 0 0 0 0 0 0 0 0 0 0 0 0 0 0 0 0 0 0 0 0 0 0 0 0 0 0 0 0 0 0 0 0 0 0 0 0 0 0 0 0 0 0 0 0 0 0 0 0 0 0 0 0 0 0 0 0 0 0 0 0 0 0 0 0 0 0 0 0 0 0 0 0 0 0 0 0.0408972415248309 0 0 0 0 0 0 0 0 0 0 0 0 0 0 0 0 0 0 0 0 0 0 0 0 0 0 0 0 0 0 0 0 0 0 0 0 0 0.0135856383002489 0 0 0 0 0.00325866353539775 0 0 0.00196528944643499 0 0.00324528465140664 0.0110407273949655 0.0101842226157001 0.00105296207048588 0.00173286757586824 0.00204493869042549 0 0 0 0 0 0.0111966617641426 0 0 0 0 0 0.0135622009870953 0 0 0 0 0 0 0 0 0 0 0.0056530408456613 0 0 0 0 0.00143145708329784 0 0 0 0 0 0 0.00109012337179986 0 0 0 0.00217155902872483 0 0 0 0.00472791336341335 0 0 0 0 0 0 0 0 0 0 0 0 0 0 0 0 0 0 0 0 0 0 0 0.00991918453934099 0 0 0 0 0 0 0 0 0 0 0 0 0.00204589695597864 0.00174263572745224 0 0 0 0 0 0 0.0020056016556111 0.00419464985716405 0.00167136864283435 0 0 0 0 0.00317115529201602 0 0.00231754784145941 0 0.000803083299172553 0 0 0.0879357187295825 0 0 0 0 0 0 0 0 0 0 0 0 0 0 0 0 0 0 0 0 0 0 0 0 0 0 0 0.00693785660195479 0 0.0189001065630477 0 0.012382144367721 0.0565726120552924 0 0 0 0 0.0160223081540263 0.0557988137992237 0.0117882634130198 0.00458111781983872 0.259100375406763 0.0373839613536026 0.011706006589045 0 0 0.0502930578605425 0 0.0564713537549388 0 0 0 0 0.0333190179972207 0.00999196595053317 0 0.0306963837095158 0.0353294795459824 0.0480775402672205 0
0 0 0 0 0 0 0 0 0 0 0 0 0 0 0 0 0 0 0 0 0 0 0 0 0 0 0 0 0 0 0 0 0 0 0 0 0 0 0 0 0 0 0 0 0 0 0 0 0 0 0 0 0 0 0 0 0 0 0 0 0 0 0 0 0 0 0 0 0 0 0 0 0 0 0 0 0 0 0 0 0 0 0 0 0 0 0 0 0.00205474760970716 0 0 0 0 0 0 0 0 0 0 0 0.00201977883306631 0.00155300691431355 0 0 0 0 0 0 0 0 0 0 0 0 0 0 0 0 0 0 0 0 0 0 0 0 0 0 0 0 0 0 0 0 0 0 0 0 0 0 0 0 0 0.0110284224467374 0 0 0.00307586049143026 0 0.00259580400919932 0.00788917593750322 0.0194851312272566 0 0 0 0 0 0 0 0 0 0 0 0 0 0 0 0 0 0 0 0.0158819925938882 0 0 0 0 0 0 0 0 0 0 0 0 0 0 0.00657439190400032 0.00631027954172418 0.00238088348403696 0 0.00537850696597854 0 0 0 0.00416600979453635 0 0.00280957929281271 0 0 0 0 0 0 0 0 0 0 0 0 0 0 0 0 0 0 0 0 0 0 0 0 0 0 0 0 0 0 0 0 0 0 0 0 0.00132672849019751 0 0.00180755992733638 0 0 0 0 0.00611935139326277 0.0034139539351887 0 0 0 0.00568804810830974 0.00681375593833181 0.0102176217603029 0 0 0 0.00883067600828795 0 0.00263880611639198 0.0019129823292684 0 0.0519942717658919 0.00257082899454176 0.0109667186639431 0 0 0 0 0 0 0 0 0 0 0 0 0 0 0 0 0 0 0 0 0 0 0 0.0202232076686765 0 0 0 0 0 0 0 0 0 0 0.00708265274558152 0 0 0 0.0506591233226084 0.18966794954245 0.0640499603947273 0.216526383321124 0 0 0 0 0 0 0 0 0.0412239724021602 0.112723334150232 0.0139757247109054 0.0374546142500471 0 0.0282581296989423 0.0106500733150987 0
0 0 0 0 0 0 0 0 0 0 0 0 0 0 0 0 0 0 0 0 0 0 0 0 0 0 0 0 0 0 0 0 0 0 0 0 0 0 0 0 0 0 0 0 0 0 0 0 0 0 0 0 0 0 0 0 0 0 0 0 0 0 0 0 0 0 0 0 0 0 0 0 0 0 0 0 0 0 0 0 0 0 0 0 0 0 0 0 0 0 0 0 0 0 0 0 0 0 0 0 0 0 0 0 0 0 0 0 0 0 0 0 0 0 0 0 0 0 0 0 0 0 0 0 0 0 0 0 0 0 0 0 0 0 0 0 0 0 0 0 0 0 0 0 0 0 0 0 0 0 0 0 0 0 0 0 0 0 0 0 0 0 0 0 0 0 0 0 0 0 0 0 0 0 0 0 0.00504954177947831 0.00628515954958916 0 0 0 0.0173175067653392 0 0 0 0 0 0 0 0 0 0 0 0 0 0.00835384820007638 0.00686204470775043 0 0 0 0 0 0 0 0.0105675488499356 0 0 0 0 0 0 0 0 0 0 0 0 0 0 0 0 0 0 0 0 0 0 0 0 0 0 0 0.00141154286641924 0.0056088128508518 0 0 0.0014759020748473 0.00313573875096312 0.00112445865382067 0.0147331665333044 0.0139874516936805 0 0 0.00363273046148565 0 0 0.00263238254973401 0.00828550145278779 0.00331618818851192 0 0.0173133204248187 0 0.0123596155156377 0 0 0 0 0.0193661501307697 0 0 0 0 0 0 0 0 0 0 0 0 0 0 0 0 0 0 0 0 0 0 0 0 0 0 0 0 0 0 0 0.0142716771435579 0 0.00548162144832111 0.0222504503244709 0.00714083697763598 0.0138841383342288 0 0 0.17038991973571 0.00406148081757399 0 0 0 0 0 0.0555586697088088 0 0 0 0 0.253789257017898 0.20366521873105 0.0523629739669016 0.0343251437940411 0 0 0
0 0 0 0 0 0 0 0 0 0 0 0 0 0 0 0 0 0 0 0 0 0 0 0 0 0 0 0 0 0 0 0 0 0 0 0 0 0 0 0 0 0 0 0 0 0 0 0 0 0 0 0 0 0 0 0 0 0 0 0 0 0 0 0 0 0 0 0 0 0 0 0 0 0 0 0 0 0 0 0 0 0 0 0 0 0 0 0 0 0 0 0 0 0 0 0 0 0 0 0 0.0270537840201004 0 0 0 0 0 0 0 0 0 0 0 0 0 0 0 0 0 0 0 0 0 0 0 0 0 0 0 0 0 0 0 0 0 0 0 0 0 0 0 0 0 0 0 0 0 0 0 0 0 0 0 0 0 0 0 0 0 0 0 0 0 0 0 0 0.00898068449893921 0 0 0 0 0.00717485861661903 0 0 0 0 0 0 0 0 0 0 0 0 0 0 0 0.0752559796828901 0.0615919732773879 0 0 0 0 0 0 0 0 0 0 0 0 0 0 0 0 0 0 0 0 0 0 0 0 0 0 0 0 0 0 0 0 0 0 0 0 0 0 0 0 0 0 0 0 0 0 0.00263054587697315 0 0 0 0 0 0 0 0.00669860217865266 0.00373034113006094 0 0 0 0 0 0 0 0 0 0 0 0.178537216033357 0 0 0 0 0 0 0 0 0 0 0 0 0 0 0 0 0 0 0 0 0 0 0 0 0 0 0 0 0 0.00777491480456444 0 0 0.0134226133709286 0 0 0 0 0 0.00780193830191888 0 0 0.0766353053026531 0.0135222668158816 0 0 0 0.112817403224751 0 0 0.0114289783273578 0 0 0 0 0 0.126701953876118 0.0230025273521791 0 0 0.235238113308667
0 0 0 0 0 0 0 0 0 0 0 0 0 0 0 0 0 0 0 0 0 0 0 0 0 0 0 0 0 0 0 0 0 0 0 0 0 0 0 0 0 0 0 0 0 0 0 0 0 0 0 0 0 0 0.00405648085016242 0 0 0 0 0 0 0 0 0 0 0 0 0 0 0 0 0 0 0 0 0 0 0 0 0 0 0 0 0 0 0.000645515599070883 0 0 0 0 0 0 0 0 0 0 0 0 0 0.00313087795681035 0.0359218702609251 0 0 0 0 0 0 0 0 0 0 0 0 0 0 0 0 0 0 0 0 0 0 0 0 0 0 0 0 0 0 0 0 0 0 0 0 0 0 0 0 0 0 0 0 0 0 0 0 0.00152198802421544 0 0 0.00211667571326028 0 0 0 0 0 0 0 0 0 0 0 0 0 0 0 0 0 0 0.0049494242037647 0 0 0 0 0 0 0 0 0 0 0 0 0 0 0.192093051026935 0.00405560145231362 0 0 0 0 0 0 0.00726092453512044 0 0 0 0 0 0 0 0 0 0 0 0 0 0.00187010865300761 0 0 0 0 0.0115202567073326 0 0 0 0 0 0 0 0 0 0 0.00756689466700008 0 0 0 0 0 0 0 0 0 0 0 0 0 0 0 0 0 0 0 0 0 0 0 0 0 0 0 0 0 0 0.253568252441824 0 0 0 0 0 0 0 0 0 0 0 0.00298986134486491 0.00330990810430541 0 0 0 0 0 0 0 0 0 0 0 0 0 0 0 0 0 0 0 0 0 0 0 0 0 0 0.0336097841283723 0 0.0589083993551316 0.00279723426264049 0 0 0.0861002439685681 0.0265318886908124 0.119658860199008 0 0.0398704047398722 0.0132561125191116 0 0 0 0 0 0 0 0.0826893805955712 0
