# Supplementary material for: Recovery of neural dynamics criticality in personalized whole-brain models of stroke
Source: Nat Commun. 2022 Jun 27;13:3683. doi: 10.1038/s41467-022-30892-6 (PMC9237050; doi:10.1038/s41467-022-30892-6)
Supplement: Supplementary file 3 — Source Data [file 41467_2022_30892_MOESM3_ESM.zip › Source_Data/Tables/Table1/Structural_Connectivity/controls/con_3_029_317_21_.txt]

0 0 0.00681104105047818 0.0696946566773557 0.0062159855255467 0.191170941432838 0.0269651203080054 0.010047544793983 0.0186109436070764 0.0587582168451543 0.226086301874414 0 0 0.00436119236492881 0.00693174710544753 0.0112204369867005 0 0.0192471031179869 0 0 0 0 0 0 0 0 0 0 0 0.150370840187354 0.142013417924989 0 0 0 0 0 0 0 0 0 0 0 0 0 0 0 0 0 0 0 0 0 0 0 0 0 0 0 0 0 0 0 0 0 0 0 0 0 0 0 0 0 0 0 0 0 0 0 0 0 0 0 0 0 0 0 0.00323570720557024 0 0 0 0 0 0 0.0126868755958663 0 0.0150023904361657 0.00932596611084129 0 0 0 0 0 0 0 0 0 0 0 0 0.00522353836200953 0 0 0 0 0 0 0 0 0 0 0 0 0 0 0 0 0 0 0 0 0 0 0 0 0.00602003248728787 0 0 0 0 0 0 0 0 0 0 0 0 0 0 0 0 0 0 0 0 0 0 0 0 0 0 0 0 0 0 0 0 0 0 0 0 0 0 0 0 0 0 0 0 0 0 0 0 0 0 0 0 0 0 0 0 0 0 0 0 0 0 0 0 0 0 0 0 0 0 0 0 0 0 0 0 0 0 0 0 0 0 0 0 0 0 0 0 0 0 0 0 0 0 0 0 0 0 0 0 0 0 0 0 0 0 0 0 0 0 0 0 0 0 0 0 0 0 0 0 0 0 0 0 0 0 0 0 0 0 0 0 0 0 0 0 0 0 0 0 0 0 0 0 0 0 0 0 0 0 0 0 0 0 0 0 0 0 0 0 0 0 0 0 0 0 0 0 0 0 0 0 0 0 0 0 0 0 0 0 0 0
0 0 0.100048651302548 0.121914829248904 0.0138080999644892 0.0454881774288001 0 0 0 0 0 0.222040263635855 0 0 0 0 0.330029559654143 0.00983418356405695 0.0193942559482289 0.110159780767167 0 0 0 0 0 0 0 0 0 0 0 0 0 0 0 0 0 0 0 0 0 0 0 0 0 0 0 0 0 0 0 0 0 0 0 0 0 0 0 0 0 0 0 0 0 0 0 0 0 0 0 0 0 0 0 0 0 0 0 0 0 0 0 0 0 0 0 0 0 0 0 0 0 0 0 0 0 0 0 0 0 0 0 0 0 0 0 0 0 0 0.00564655680992706 0 0 0 0 0 0 0 0 0 0 0 0 0 0.0216356416758805 0 0 0 0 0 0 0 0 0 0 0 0 0 0 0 0 0 0 0 0 0 0 0 0 0 0 0 0 0 0 0 0 0 0 0 0 0 0 0 0 0 0 0 0 0 0 0 0 0 0 0 0 0 0 0 0 0 0 0 0 0 0 0 0 0 0 0 0 0 0 0 0 0 0 0 0 0 0 0 0 0 0 0 0 0 0 0 0 0 0 0 0 0 0 0 0 0 0 0 0 0 0 0 0 0 0 0 0 0 0 0 0 0 0 0 0 0 0 0 0 0 0 0 0 0 0 0 0 0 0 0 0 0 0 0 0 0 0 0 0 0 0 0 0 0 0 0 0 0 0 0 0 0 0 0 0 0 0 0 0 0 0 0 0 0 0 0 0 0 0 0 0 0 0 0 0 0 0 0 0 0 0 0 0 0 0 0 0 0 0 0 0
0.0167494289896671 0.325862804162164 0 0.0415241128803577 0 0.1930089864157 0 0 0 0 0 0.113898501927755 0 0 0 0 0.189111656783389 0.028021597059926 0.0501114349477673 0.0417114768332739 0 0 0 0 0 0 0 0 0 0 0 0 0 0 0 0 0 0 0 0 0 0 0 0 0 0 0 0 0 0 0 0 0 0 0 0 0 0 0 0 0 0 0 0 0 0 0 0 0 0 0 0 0 0 0 0 0 0 0 0 0 0 0 0 0 0 0 0 0 0 0 0 0 0 0 0 0 0 0 0 0 0 0 0 0 0 0 0 0 0 0 0 0 0 0 0 0 0 0 0 0 0 0 0 0 0 0 0 0 0 0 0 0 0 0 0 0 0 0 0 0 0 0 0 0 0 0 0 0 0 0 0 0 0 0 0 0 0 0 0 0 0 0 0 0 0 0 0 0 0 0 0 0 0 0 0 0 0 0 0 0 0 0 0 0 0 0 0 0 0 0 0 0 0 0 0 0 0 0 0 0 0 0 0 0 0 0 0 0 0 0 0 0 0 0 0 0 0 0 0 0 0 0 0 0 0 0 0 0 0 0 0 0 0 0 0 0 0 0 0 0 0 0 0 0 0 0 0 0 0 0 0 0 0 0 0 0 0 0 0 0 0 0 0 0 0 0 0 0 0 0 0 0 0 0 0 0 0 0 0 0 0 0 0 0 0 0 0 0 0 0 0 0 0 0 0 0 0 0 0 0 0 0 0 0 0 0 0 0 0 0 0 0 0 0 0 0
0.0207291976559881 0.0480260189688492 0.00502223308119368 0 0.00446164669737373 0.0320677435914754 0.0828103649145457 0 0.0153513468395037 0.0254666696677584 0.138998418496897 0.0154970137398819 0 0 0 0 0.00605057693406275 0.00512185681803139 0.00402142957188418 0.0386957189909857 0 0 0 0 0 0 0 0 0 0.0352066139541957 0.00405070937544548 0 0 0 0 0 0 0.106755334930089 0 0 0 0 0 0 0 0 0 0 0 0 0 0 0 0 0 0 0 0 0 0 0 0 0 0 0 0 0 0 0 0.00415538515858499 0 0.0031901205177865 0 0 0 0 0 0 0 0 0 0 0 0 0 0 0 0 0 0 0 0 0 0.147495824342459 0 0 0 0 0 0 0 0 0 0 0 0 0 0 0 0 0 0 0 0 0 0 0 0 0 0 0 0 0 0 0 0 0 0 0 0 0.208817918009327 0 0 0.0467349267967213 0 0 0 0 0 0 0 0 0 0 0 0 0 0 0 0 0 0 0 0 0 0 0 0 0 0 0 0 0 0 0 0 0 0 0 0 0 0 0 0 0 0 0 0 0 0 0 0 0 0 0 0 0 0 0 0 0 0 0 0 0 0 0 0 0 0 0 0 0 0 0 0 0 0 0 0 0 0 0 0 0.00127293094695976 0 0 0 0 0 0 0 0 0 0 0 0 0 0 0 0 0 0 0 0 0 0 0 0 0 0 0 0 0 0 0 0 0 0 0 0 0 0 0 0 0 0 0 0 0 0 0 0 0 0 0 0 0 0 0 0 0 0 0 0 0 0 0 0 0 0 0 0 0 0 0 0 0 0 0 0 0 0 0 0 0 0 0 0 0 0 0 0 0 0 0 0 0 0 0 0 0 0 0 0 0 0
0.00263382195873628 0.00774903077876558 0 0.00635606876477366 0 0.0315278979026879 0 0.153312919261121 0.0124569659544229 0.142866419795827 0 0.0761485175225517 0 0.0140607921042704 0.0105760771130671 0 0 0.177716368991821 0.0329315389435925 0 0 0 0 0 0 0 0 0 0.087671276388704 0.00849147064151606 0.0211475293094366 0 0 0 0 0 0.0063009557307081 0.0229420276101961 0 0 0 0 0 0 0 0 0.0260582924439057 0 0 0 0 0 0 0 0 0 0.0155717056044524 0 0 0 0 0 0 0 0 0 0 0 0 0 0 0 0 0.0361506690624534 0 0 0 0 0 0 0 0 0 0 0 0.0146700888367933 0 0.0179112189120367 0 0 0 0 0 0.00757543845028429 0 0.00424598801260967 0 0 0 0 0 0 0 0 0 0 0 0 0 0 0 0 0 0 0 0 0 0 0 0 0 0 0 0 0 0 0 0 0 0 0.0209946370345822 0.0119551740530051 0.021033728937042 0.00894337988063757 0 0 0 0 0 0 0 0 0 0 0 0 0 0 0 0 0 0 0 0 0 0 0 0 0 0 0 0 0 0 0 0 0 0 0 0 0 0 0 0 0 0 0 0 0 0 0 0 0 0 0 0 0 0 0 0 0 0 0 0 0 0 0 0 0 0 0 0 0 0 0 0 0 0 0 0 0 0 0 0 0 0 0 0 0 0 0 0 0 0 0 0 0 0 0 0 0 0 0 0 0 0 0 0 0 0 0 0 0 0 0 0 0 0 0 0 0 0 0 0 0 0 0 0 0 0 0 0 0 0 0 0 0 0 0 0 0 0 0 0 0 0 0 0 0 0 0 0 0 0 0 0 0 0 0 0 0 0 0 0 0 0 0 0 0 0 0 0 0 0 0 0 0 0 0 0 0 0 0 0 0 0 0
0.1034303957615 0.0325958182583836 0.0424636507713627 0.0583326491831598 0.0402573240449647 0 0.0226282352275418 0.0337716630514353 0.0547654089783667 0.125059550532368 0.113394729271494 0 0 0 0.00274067071785913 0.00633206747809594 0.00631831172781646 0.0625038446203679 0.0446298349925243 0 0 0 0 0 0 0 0 0 0 0.083569642482592 0.114721868959063 0 0 0 0 0 0 0.0101653232034722 0 0 0 0 0 0 0 0 0 0 0 0 0 0 0 0 0 0 0 0 0 0 0 0 0 0 0 0 0 0 0 0 0 0 0 0 0 0 0 0 0 0 0 0 0 0 0 0 0 0 0 0 0 0 0 0.0197863834268188 0 0.0117973594648869 0.00707702376869549 0 0 0 0 0 0 0 0 0 0 0 0 0 0 0 0 0 0 0 0 0 0 0 0 0 0 0 0 0 0 0 0 0 0 0 0 0 0.00365824407723101 0 0 0 0 0 0 0 0 0 0 0 0 0 0 0 0 0 0 0 0 0 0 0 0 0 0 0 0 0 0 0 0 0 0 0 0 0 0 0 0 0 0 0 0 0 0 0 0 0 0 0 0 0 0 0 0 0 0 0 0 0 0 0 0 0 0 0 0 0 0 0 0 0 0 0 0 0 0 0 0 0 0 0 0 0 0 0 0 0 0 0 0 0 0 0 0 0 0 0 0 0 0 0 0 0 0 0 0 0 0 0 0 0 0 0 0 0 0 0 0 0 0 0 0 0 0 0 0 0 0 0 0 0 0 0 0 0 0 0 0 0 0 0 0 0 0 0 0 0 0 0 0 0 0 0 0 0 0 0 0 0 0 0 0 0 0 0 0 0 0 0 0 0 0 0 0 0 0 0 0 0 0
0.0260155953888176 0 0 0.268616753618 0 0.0403511377214997 0 0 0.144649767930084 0.0320983235367626 0.103029075434059 0 0 0 0 0 0 0 0 0 0 0 0 0 0 0 0 0 0 0 0 0 0 0 0.00442327421246695 0 0 0.0612204114973596 0 0 0 0 0 0 0 0 0 0 0 0 0 0 0 0 0 0 0 0 0 0 0 0 0 0 0 0 0 0 0 0 0 0 0 0 0 0 0 0 0 0 0 0 0 0 0 0 0 0 0 0 0 0 0 0.127880368308642 0 0 0 0 0 0 0 0 0 0 0 0 0 0 0 0 0 0 0 0 0 0 0 0 0 0 0 0 0 0 0 0 0 0 0 0 0.191715292352308 0 0 0 0 0 0 0 0 0 0 0 0 0 0 0 0 0 0 0 0 0 0 0 0 0 0 0 0 0 0 0 0 0 0 0 0 0 0 0 0 0 0 0 0 0 0 0 0 0 0 0 0 0 0 0 0 0 0 0 0 0 0 0 0 0 0 0 0 0 0 0 0 0 0 0 0 0 0 0 0 0 0 0 0 0 0 0 0 0 0 0 0 0 0 0 0 0 0 0 0 0 0 0 0 0 0 0 0 0 0 0 0 0 0 0 0 0 0 0 0 0 0 0 0 0 0 0 0 0 0 0 0 0 0 0 0 0 0 0 0 0 0 0 0 0 0 0 0 0 0 0 0 0 0 0 0 0 0 0 0 0 0 0 0 0 0 0 0 0 0 0 0 0 0 0 0 0 0 0 0 0 0 0 0 0 0
0.00742316521219368 0 0 0 0.267320034785259 0.0461163912830092 0 0 0.0205984243011972 0.304697660424357 0 0 0 0 0 0 0 0 0 0 0 0 0 0 0 0 0 0 0 0.015837934292768 0.00919154292209991 0 0 0 0 0 0.00857063608220898 0.00859978975911629 0 0 0 0 0 0 0 0 0.0172896333562632 0 0 0 0 0 0 0 0 0 0.015654083732283 0 0 0 0 0 0 0 0 0 0 0 0 0 0 0 0 0.0426742944387216 0 0 0 0 0 0 0 0 0 0 0 0.0130965111792386 0 0.0164383645105809 0 0 0 0 0 0 0 0.00345783384990589 0 0 0 0 0 0 0 0 0 0 0 0 0 0 0 0 0 0 0 0 0 0 0 0 0 0 0 0 0 0 0 0 0 0 0 0.0191936275480887 0.0347851633508512 0.149054908971858 0 0 0 0 0 0 0 0 0 0 0 0 0 0 0 0 0 0 0 0 0 0 0 0 0 0 0 0 0 0 0 0 0 0 0 0 0 0 0 0 0 0 0 0 0 0 0 0 0 0 0 0 0 0 0 0 0 0 0 0 0 0 0 0 0 0 0 0 0 0 0 0 0 0 0 0 0 0 0 0 0 0 0 0 0 0 0 0 0 0 0 0 0 0 0 0 0 0 0 0 0 0 0 0 0 0 0 0 0 0 0 0 0 0 0 0 0 0 0 0 0 0 0 0 0 0 0 0 0 0 0 0 0 0 0 0 0 0 0 0 0 0 0 0 0 0 0 0 0 0 0 0 0 0 0 0 0 0 0 0 0 0 0 0 0 0 0 0 0 0 0 0 0 0 0 0 0 0 0 0 0 0 0
0.0191355186016565 0 0 0.0530683174057467 0.0302278808332476 0.104076306461673 0.15415519947414 0.0286666317797942 0 0.333627673293398 0.0210295823981029 0 0 0 0 0 0 0.010577028548029 0 0 0 0 0 0 0 0 0 0 0 0 0.0142038536818593 0 0 0 0 0 0 0.0259746519335316 0 0 0 0 0 0 0 0 0 0 0 0 0 0 0 0 0 0 0.0106840181097513 0 0 0 0 0 0 0 0 0 0 0 0 0 0 0 0 0 0 0 0 0 0 0 0 0 0 0 0 0 0 0 0 0 0 0 0 0.0372649612297653 0 0 0 0 0 0 0 0 0 0 0 0 0 0 0 0 0 0 0 0 0 0 0 0 0 0 0 0 0 0 0 0 0 0 0 0 0.157308376249304 0 0 0 0 0 0 0 0 0 0 0 0 0 0 0 0 0 0 0 0 0 0 0 0 0 0 0 0 0 0 0 0 0 0 0 0 0 0 0 0 0 0 0 0 0 0 0 0 0 0 0 0 0 0 0 0 0 0 0 0 0 0 0 0 0 0 0 0 0 0 0 0 0 0 0 0 0 0 0 0 0 0 0 0 0 0 0 0 0 0 0 0 0 0 0 0 0 0 0 0 0 0 0 0 0 0 0 0 0 0 0 0 0 0 0 0 0 0 0 0 0 0 0 0 0 0 0 0 0 0 0 0 0 0 0 0 0 0 0 0 0 0 0 0 0 0 0 0 0 0 0 0 0 0 0 0 0 0 0 0 0 0 0 0 0 0 0 0 0 0 0 0 0 0 0 0 0 0 0 0 0 0 0 0 0 0
0.0254190869345162 0 0 0.0370408107757921 0.145862979552573 0.0999958311858466 0.0143927002874784 0.178414966584863 0.140372347205548 0 0.0093485151193905 0.00300750713776904 0 0.00287873266087561 0.00404747486498195 0 0 0.078047457479034 0.0074872086373615 0 0 0 0 0 0 0 0 0 0 0.0324546896939404 0.0359557480629996 0 0 0 0 0 0 0.0176229734418714 0 0 0 0 0 0 0 0 0 0 0 0 0 0 0 0 0 0 0.0189693684148277 0 0 0 0 0 0 0 0 0 0 0 0 0 0 0 0 0 0 0 0 0 0 0 0 0 0 0 0 0 0 0 0 0 0 0 0 0.0114675954962008 0 0 0 0 0 0 0 0 0 0 0 0 0 0 0 0 0 0 0 0 0 0 0 0 0 0 0 0 0 0 0 0 0 0 0 0 0.0999111571463401 0 0 0.0373028493177902 0 0 0 0 0 0 0 0 0 0 0 0 0 0 0 0 0 0 0 0 0 0 0 0 0 0 0 0 0 0 0 0 0 0 0 0 0 0 0 0 0 0 0 0 0 0 0 0 0 0 0 0 0 0 0 0 0 0 0 0 0 0 0 0 0 0 0 0 0 0 0 0 0 0 0 0 0 0 0 0 0 0 0 0 0 0 0 0 0 0 0 0 0 0 0 0 0 0 0 0 0 0 0 0 0 0 0 0 0 0 0 0 0 0 0 0 0 0 0 0 0 0 0 0 0 0 0 0 0 0 0 0 0 0 0 0 0 0 0 0 0 0 0 0 0 0 0 0 0 0 0 0 0 0 0 0 0 0 0 0 0 0 0 0 0 0 0 0 0 0 0 0 0 0 0 0 0 0 0 0 0 0 0
0.0913363169134889 0 0 0.188797436974552 0 0.0846712177220417 0.0431417383100303 0 0.00826281539267023 0.008730126582586 0 0 0 0 0 0.0013890911015324 0 0.010996306424532 0 0 0 0 0 0 0 0 0 0 0 0.198740374412283 0.142069324414179 0 0 0 0.00874512878251194 0 0 0.0469689919195652 0 0 0 0 0 0 0 0 0 0 0 0 0 0 0 0 0 0 0.00603489387802219 0 0 0 0 0 0 0 0 0 0 0 0 0 0 0.013775625973316 0 0 0 0 0 0 0 0 0 0 0 0 0 0 0.01004374521704 0 0 0 0 0 0.0028713707046351 0.0782709673217561 0 0.0267305528244573 0.0191843150516389 0 0 0 0 0 0 0 0 0 0 0 0 0 0 0 0 0 0 0 0 0 0 0 0 0 0 0 0 0 0 0 0 0 0 0 0 0 0 0 0 0 0.000563848912090042 0 0 0 0 0 0 0 0 0 0 0 0 0 0 0 0 0 0 0 0 0 0 0 0 0 0 0 0 0 0 0 0 0 0 0 0 0 0 0 0 0 0 0 0 0 0 0 0 0 0 0.00234415177039749 0 0 0 0 0 0 0 0 0 0 0 0 0 0 0 0 0 0 0 0 0 0 0 0 0.0019075578328678 0 0 0 0 0 0 0 0 0 0 0 0 0 0 0 0 0 0 0 0 0 0 0 0 0 0 0 0 0 0 0 0 0 0 0 0 0 0 0 0 0 0.00265078101929971 0 0 0 0 0 0 0 0 0 0 0 0 0 0 0 0 0 0 0 0 0 0 0 0 0 0 0 0 0 0 0 0 0 0 0 0 0 0 0 0 0 0 0 0 0 0 0 0.00177332054450617 0 0 0 0 0 0 0 0 0 0 0 0
0 0.211724770326722 0.0333452821227801 0.0375117997104104 0.129386190300252 0 0 0 0 0.00500516294062668 0 0 0 0.121624861468825 0.0429644432216865 0 0.163164765195739 0 0 0.0591377187304255 0 0 0 0 0 0 0 0 0 0.0268787593875203 0.0630705398322209 0 0 0 0 0 0.00595122183617298 0 0 0 0 0 0 0 0 0 0.0233071348991437 0 0 0 0 0 0 0 0 0 0 0 0 0 0 0 0 0 0 0 0 0 0 0.00813279681998968 0 0 0 0.0142322531493701 0 0 0 0 0 0 0 0 0 0 0 0.00408152232282607 0 0.00342162600563383 0 0 0 0 0 0 0 0 0.0191814104271046 0 0 0 0 0 0 0 0 0 0 0 0 0 0 0 0 0 0 0 0 0 0 0 0 0 0 0 0.0278777413025514 0 0 0 0 0 0 0 0 0 0 0 0 0 0 0 0 0 0 0 0 0 0 0 0 0 0 0 0 0 0 0 0 0 0 0 0 0 0 0 0 0 0 0 0 0 0 0 0 0 0 0 0 0 0 0 0 0 0 0 0 0 0 0 0 0 0 0 0 0 0 0 0 0 0 0 0 0 0 0 0 0 0 0 0 0 0 0 0 0 0 0 0 0 0 0 0 0 0 0 0 0 0 0 0 0 0 0 0 0 0 0 0 0 0 0 0 0 0 0 0 0 0 0 0 0 0 0 0 0 0 0 0 0 0 0 0 0 0 0 0 0 0 0 0 0 0 0 0 0 0 0 0 0 0 0 0 0 0 0 0 0 0 0 0 0 0 0 0 0 0 0 0 0 0 0 0 0 0 0 0 0 0 0 0 0 0 0 0 0 0 0 0
0 0 0 0 0 0 0 0 0 0 0 0 0 0 0 0 0 0 0 0 0 0 0.00666166350415146 0 0 0.00370015210723943 0 0 0 0 0 0.00349308562763872 0 0.00516101245764855 0.0420995508520979 0 0 0 0 0 0 0 0 0 0 0 0 0 0.0889872601455322 0 0 0 0 0 0 0.0803196972786085 0.103947909204981 0 0 0 0 0 0 0 0 0 0 0 0 0 0 0 0 0 0 0 0 0 0 0 0 0 0 0 0 0 0 0 0 0 0 0 0 0 0 0 0 0 0 0 0 0 0 0 0.0509312637337859 0 0 0 0 0 0 0 0 0 0.241413024406992 0 0.00249990579259204 0.018550755104815 0.0687421335944883 0.0498325974570958 0.13920584571042 0 0 0 0 0 0 0 0 0 0 0 0 0 0 0 0 0 0 0 0 0 0 0 0 0 0 0 0 0 0 0 0 0 0 0 0 0 0 0 0 0 0 0 0 0 0 0.041722099740245 0 0 0 0 0 0 0 0 0 0 0 0 0 0 0 0 0 0 0 0 0 0.000953602710138144 0 0 0 0 0 0 0 0 0 0 0 0 0 0 0 0 0 0.0107051579611821 0 0 0 0 0 0 0 0 0 0 0 0 0 0 0 0 0 0 0 0 0 0 0 0 0 0 0 0 0 0 0 0 0 0 0 0 0 0 0 0 0 0 0 0 0 0 0 0 0 0 0 0 0 0.0185525408981578 0.0199929529678003 0 0 0 0.00252778874438959 0 0 0 0 0 0 0 0 0 0 0 0 0 0 0 0 0 0 0 0 0 0 0 0 0 0 0 0 0 0 0 0 0 0 0 0 0 0 0 0 0 0 0 0 0 0 0 0 0 0
0.00364682147419214 0 0 0 0.0277486991110653 0 0 0 0 0.00556441172049923 0 0.141263098070414 0 0 0.181325085602214 0.0549128624891245 0 0 0.00980768116178965 0.148909618900225 0 0 0 0 0 0 0 0 0 0.0107586588876379 0.0859509072507599 0 0 0 0 0 0.01392772329727 0.00421625754645886 0 0 0 0 0 0 0 0 0.0512618451079569 0 0 0 0 0 0 0 0 0 0 0 0 0 0 0 0 0 0 0 0 0 0 0.184018145540462 0 0 0 0.0352747222640721 0 0 0 0 0 0 0 0 0 0 0 0.003973527532753 0 0.00705057257562452 0 0 0 0 0 0 0 0 0 0 0 0 0 0 0 0 0 0 0 0 0 0 0 0 0 0 0 0 0 0 0 0 0 0 0 0 0 0 0 0 0 0 0 0 0 0 0.0156339966558798 0 0 0 0 0 0 0 0 0 0 0 0 0 0 0 0 0 0 0 0 0 0 0 0 0 0 0 0 0 0 0 0 0 0 0 0 0 0 0 0 0 0 0 0 0 0 0 0 0 0 0 0 0 0 0 0 0 0 0 0 0 0 0 0 0 0 0 0 0 0 0.0147553648116009 0 0 0 0 0 0 0 0 0 0 0 0 0 0 0 0 0 0 0 0 0 0 0 0 0 0 0 0 0 0 0 0 0 0 0 0 0 0 0 0 0 0 0 0 0 0 0 0 0 0 0 0 0 0 0 0 0 0 0 0 0 0 0 0 0 0 0 0 0 0 0 0 0 0 0 0 0 0 0 0 0 0 0 0 0 0 0 0 0 0 0 0 0 0 0 0 0 0 0 0 0 0 0 0 0 0 0 0 0 0 0
0.00765018780844093 0 0 0 0.0275472072441749 0.00559061955637567 0 0 0 0.0103257643349298 0 0.0658621165370269 0 0.239319462113899 0 0.0545921495243646 0 0 0 0.00603732066717941 0 0 0 0 0 0 0 0 0 0.0341550444415842 0.214722875943009 0 0 0 0 0 0.0324044155471782 0.0161879003725762 0 0 0 0 0 0 0 0 0.0248718742660517 0 0 0 0 0 0 0 0 0 0 0 0 0 0 0 0 0 0 0 0 0 0 0.0275942529643684 0 0 0 0.0864106652517217 0 0 0 0 0 0 0 0 0 0 0 0.0200090790767945 0.00579264999584497 0.0183232219141204 0.00394434135005388 0 0 0 0 0.00383338441182189 0 0.00549472782056378 0.0248626631328468 0 0 0 0 0 0 0 0 0 0 0 0 0 0 0 0 0 0 0 0 0 0 0 0 0 0 0 0 0 0 0 0 0 0 0 0 0 0.038985758571717 0.00804021439637052 0 0.00503254904065943 0.0124095537163255 0 0 0 0 0 0 0 0 0 0 0 0 0 0 0 0 0 0 0 0 0 0 0 0 0 0 0 0 0 0 0 0 0 0 0 0 0 0 0 0 0 0 0 0 0 0 0 0 0 0 0 0 0 0 0 0 0 0 0 0 0 0 0 0 0 0 0 0 0 0 0 0 0 0 0 0 0 0 0 0 0 0 0 0 0 0 0 0 0 0 0 0 0 0 0 0 0 0 0 0 0 0 0 0 0 0 0 0 0 0 0 0 0 0 0 0 0 0 0 0 0 0 0 0 0 0 0 0 0 0 0 0 0 0 0 0 0 0 0 0 0 0 0 0 0 0 0 0 0 0 0 0 0 0 0 0 0 0 0 0 0 0 0 0 0 0 0 0 0 0 0 0 0 0 0 0 0 0
0.00742025969106491 0 0 0 0 0.00773977900530225 0 0 0 0 0.00227389715388316 0 0 0.043428432717976 0.0327122292460841 0 0 0 0 0 0 0 0 0 0 0 0 0 0 0.0204557601276418 0.125202408111726 0 0 0 0 0 0.00255617698207244 0.0112879594351729 0 0 0 0 0 0 0 0 0.0164772783993981 0 0 0 0.0024861588915672 0 0 0 0.00525997089437841 0 0 0 0.00948677467602854 0 0 0 0 0 0 0 0 0 0.0046577559798163 0.0194322437327001 0.0112833916481553 0 0 0.0305875492967441 0 0 0 0 0 0 0 0 0 0 0 0.0230315814769553 0.00311589637219001 0.0281926769961749 0.00289051444259282 0 0 0 0 0 0 0.00202420423884895 0 0 0 0 0 0 0 0 0 0 0 0 0 0 0 0 0 0 0 0 0 0 0 0 0 0 0 0 0 0 0 0.104261655249202 0 0 0 0 0 0 0.0781881739094692 0.0196078364953261 0.0348571715857059 0.0808264509419038 0.127601243187825 0.0146373776206906 0 0 0 0 0 0.00981920707270977 0.00924766750208564 0.0472353050839836 0.0426921204276063 0 0.00248258186790653 0 0 0 0.00923534756255282 0 0 0 0 0 0 0 0 0 0 0 0 0 0 0 0 0 0 0 0 0 0 0 0 0 0 0 0 0 0 0 0 0 0 0 0 0 0 0 0 0 0 0 0 0 0 0 0 0 0 0 0 0 0 0 0 0 0 0 0 0 0 0 0 0 0 0 0 0 0 0 0 0 0 0 0 0 0 0 0 0 0 0 0 0 0 0 0 0 0 0 0 0 0 0 0 0 0 0 0 0 0.00433804330075057 0 0 0 0 0 0 0 0 0 0 0 0 0 0 0 0 0 0 0 0 0 0 0 0 0 0 0 0 0 0 0 0 0 0 0 0 0 0 0 0 0 0.00296691867580867 0 0 0 0 0 0 0 0 0 0 0 0 0 0 0 0 0 0
0 0.379836600931057 0.0668249616965808 0.0176774942665684 0 0.0101480282743916 0 0 0 0 0 0.196938404501429 0 0 0 0 0 0 0 0.0334468230290364 0.0729072546889151 0 0 0 0 0 0 0 0 0 0 0 0 0 0 0 0 0 0 0 0 0 0 0 0 0 0 0 0 0 0 0 0 0 0 0 0 0 0 0.0186944033711933 0 0 0.00683238247125696 0 0 0 0 0 0 0.0133692471351791 0 0 0 0 0 0 0 0 0 0 0 0 0 0 0 0 0 0 0 0 0 0 0 0 0 0 0 0 0 0 0 0 0 0 0 0 0 0 0 0 0 0 0 0 0 0 0 0 0 0 0 0 0.0325374010377955 0 0.143067193019788 0 0 0 0 0 0 0 0 0 0 0 0 0 0 0 0 0 0 0 0 0 0 0 0 0 0 0 0 0 0 0 0 0 0 0 0 0 0 0 0 0 0 0 0 0 0 0 0 0 0 0 0 0 0 0 0 0 0 0 0 0 0 0 0 0 0 0 0 0 0 0 0 0 0 0 0 0 0 0 0 0 0 0 0 0 0 0 0 0 0 0 0 0 0 0 0 0 0 0 0 0 0 0 0 0 0 0 0 0 0 0 0 0 0 0 0 0 0 0 0 0 0 0 0 0 0 0 0 0 0 0 0 0 0 0 0 0 0 0 0 0 0 0 0.00771980557680915 0 0 0 0 0 0 0 0 0 0 0 0 0 0 0 0 0 0 0 0 0 0 0 0 0 0 0 0 0 0 0 0 0 0 0 0 0 0 0 0 0 0 0 0 0 0 0 0
0.0208626505564737 0.0141182043934696 0.0123512378864256 0.0186658828032143 0.454626893048027 0.125223124197452 0 0 0.0111505411220281 0.195556173948365 0.0295040543448 0 0 0 0 0 0 0 0.0276555876148217 0.0060979597807273 0 0 0 0 0 0 0 0 0 0.0152870600841085 0.0187129510454291 0 0 0 0 0 0 0.0139437432210074 0 0 0 0 0 0 0 0 0 0 0 0 0 0 0 0 0 0 0 0 0 0 0 0 0 0 0 0 0 0 0 0 0 0 0 0 0 0 0 0 0 0 0 0 0 0 0 0 0 0 0 0 0 0 0 0.00958011200115602 0 0 0 0 0 0 0 0 0 0 0 0 0 0 0 0 0 0 0 0 0 0 0 0 0 0 0 0 0 0 0 0 0 0 0 0 0.0266638239524952 0 0 0 0 0 0 0 0 0 0 0 0 0 0 0 0 0 0 0 0 0 0 0 0 0 0 0 0 0 0 0 0 0 0 0 0 0 0 0 0 0 0 0 0 0 0 0 0 0 0 0 0 0 0 0 0 0 0 0 0 0 0 0 0 0 0 0 0 0 0 0 0 0 0 0 0 0 0 0 0 0 0 0 0 0 0 0 0 0 0 0 0 0 0 0 0 0 0 0 0 0 0 0 0 0 0 0 0 0 0 0 0 0 0 0 0 0 0 0 0 0 0 0 0 0 0 0 0 0 0 0 0 0 0 0 0 0 0 0 0 0 0 0 0 0 0 0 0 0 0 0 0 0 0 0 0 0 0 0 0 0 0 0 0 0 0 0 0 0 0 0 0 0 0 0 0 0 0 0 0 0 0 0 0 0 0
0 0.0420296787989311 0.0333423522519611 0.0221229665241078 0.127169074707982 0.134972371335765 0 0 0 0.0283187774834261 0 0 0 0.0191912376333962 0 0 0 0.0417469435273934 0 0.0149032849860538 0 0 0 0 0 0 0 0 0.0611326893123009 0 0 0 0 0 0 0 0 0 0 0 0 0 0 0 0 0 0 0 0 0 0 0 0 0 0 0 0.0461282400169279 0 0 0 0 0 0 0 0 0 0 0 0 0.149644830210953 0 0 0 0.110725700208282 0 0 0 0 0 0 0 0 0 0 0 0 0 0 0 0 0 0 0 0 0 0 0 0 0 0 0 0 0 0 0 0 0 0 0 0 0.030431088581047 0 0 0 0 0 0 0 0 0 0 0 0 0 0 0 0 0 0 0 0 0 0 0 0 0 0 0 0 0 0 0 0 0 0 0 0 0 0 0 0 0 0 0 0 0 0 0 0 0 0 0 0 0 0 0 0 0.0379055572789084 0 0 0 0 0 0 0 0 0 0 0 0 0 0 0 0 0 0 0 0 0 0 0 0 0 0 0 0 0 0 0 0 0 0 0 0 0 0 0 0.0229434153010649 0 0 0 0 0 0 0 0 0 0 0 0 0 0 0 0 0 0 0 0 0 0 0 0 0 0 0 0 0 0 0 0 0 0 0 0 0.00579161114371494 0 0 0 0 0 0 0 0 0 0 0 0 0 0 0.0264639103799237 0 0 0.0389708483341682 0 0 0 0 0 0 0 0 0 0 0 0 0 0 0 0 0 0 0 0 0 0 0 0.00606542198369388 0 0 0 0 0 0 0 0 0 0 0 0 0 0 0 0 0 0 0 0 0 0 0 0 0 0 0 0 0 0
0 0.203931551185261 0.0237079157117031 0.181846198659967 0 0 0 0 0 0 0 0.114811658613309 0 0.248907399659212 0.00764608589204728 0 0.0537987594129971 0.00786329847413916 0.0127309384274916 0 0.0848146107290827 0 0 0 0 0 0 0 0 0 0 0 0 0 0 0 0 0 0 0 0 0 0 0 0 0 0 0 0 0 0 0 0 0 0 0 0 0 0 0 0 0 0 0 0 0.00603960117993302 0 0 0 0.0294651838486257 0 0 0 0 0 0 0 0 0 0 0 0 0 0 0 0 0 0 0 0 0 0 0 0 0 0 0 0 0 0 0 0 0 0 0 0 0 0 0 0 0.00625713669778418 0 0 0 0 0 0 0 0 0 0 0 0 0 0.0107239307742841 0 0 0 0 0 0 0 0 0 0 0 0 0 0 0 0 0 0 0 0 0 0 0 0 0 0 0 0 0 0 0 0 0 0 0 0 0 0 0 0 0 0 0 0 0 0 0 0 0 0 0 0 0 0 0 0 0 0 0 0 0 0 0 0 0 0 0 0 0 0 0 0 0 0 0 0 0 0 0 0 0.00745573073416319 0 0 0 0 0 0 0 0 0 0 0 0 0 0 0 0 0 0 0 0 0 0 0 0 0 0 0 0 0 0 0 0 0 0 0 0 0 0 0 0 0 0 0 0 0 0 0 0 0 0 0 0 0 0 0 0 0 0 0 0 0 0 0 0 0 0 0 0 0 0 0 0 0 0 0 0 0 0 0 0 0 0 0 0 0 0 0 0 0 0 0 0 0 0 0 0 0 0 0 0 0 0 0 0 0 0 0 0 0 0 0
0 0 0 0 0 0 0 0 0 0 0 0 0 0 0 0 0.102819505947395 0 0 0.0743631968818122 0 0 0 0 0 0 0 0 0 0 0 0 0 0 0 0 0 0 0 0 0 0 0 0 0 0.0215225034582815 0 0 0 0 0 0 0 0 0 0 0 0 0 0.0169158528302271 0.00993495868760779 0 0.109102920230651 0 0 0.00839348245928792 0 0 0 0.0483895960526681 0 0 0 0 0 0 0 0 0 0 0 0 0 0 0 0 0 0 0 0 0 0 0 0 0 0 0 0 0 0 0 0 0 0 0 0 0 0 0 0 0 0 0 0 0 0 0 0 0 0 0 0 0 0 0 0 0 0 0.0267394889390552 0 0 0 0 0 0.342923311510348 0 0 0 0 0 0 0 0 0 0 0 0 0 0 0 0 0 0 0 0 0 0 0 0 0 0 0 0 0 0 0 0 0 0.0370697902845367 0 0.0300761874380265 0 0 0 0 0 0 0 0 0 0 0 0 0 0.0224060437800109 0 0 0 0 0 0.021089859672002 0 0 0 0 0 0 0 0 0 0 0 0 0 0 0 0 0 0 0 0 0 0 0 0 0 0 0 0.0534110506542136 0 0 0 0.00938656399256404 0 0 0 0 0 0 0 0 0.0492980659058551 0.0111722770530198 0 0 0 0 0 0 0 0 0 0 0 0 0 0 0 0 0 0 0 0 0 0 0 0 0 0 0 0 0 0 0 0 0 0 0 0.00498534422243722 0 0 0 0 0 0 0 0 0 0 0 0 0 0 0 0 0 0 0 0 0 0 0 0 0 0 0 0 0 0 0 0 0 0 0 0 0 0 0 0 0 0 0 0 0 0 0 0
0 0 0 0 0 0 0 0 0 0 0 0 0 0 0 0 0 0 0 0 0 0 0 0.0639474684161387 0 0 0 0 0 0 0 0 0 0 0 0 0 0 0.0142335299413835 0.608909727672027 0 0 0.0821452596742094 0 0.00907056007444687 0.0144309239968206 0 0 0 0.0363506721477886 0 0 0 0 0 0 0 0 0 0 0 0 0 0 0 0 0 0 0 0 0.0407221841180122 0 0.10221134535263 0 0 0 0 0 0 0.02137655550353 0 0 0 0 0 0 0 0 0 0 0 0 0 0 0 0 0 0 0 0 0 0 0 0 0 0 0 0 0.00660177310301301 0 0 0 0 0 0 0 0 0 0 0 0 0 0 0 0 0 0 0 0 0 0 0 0 0 0 0 0 0 0 0 0 0 0 0 0 0 0 0 0 0 0 0 0 0 0 0 0 0 0 0 0 0 0 0 0 0 0 0 0 0 0 0 0 0 0 0 0 0 0 0 0 0 0 0 0 0 0 0 0 0 0 0 0 0 0 0 0 0 0 0 0 0 0 0 0 0 0 0 0 0 0 0 0 0 0 0 0 0 0 0 0 0 0 0 0 0 0 0 0 0 0 0 0 0 0 0 0 0 0 0 0 0 0 0 0 0 0 0 0 0 0 0 0 0 0 0 0 0 0 0 0 0 0 0 0 0 0 0 0 0 0 0 0 0 0 0 0 0 0 0 0 0 0 0 0 0 0 0 0 0 0 0 0 0 0 0 0 0 0 0 0 0 0 0 0 0 0 0 0 0 0 0 0 0 0 0 0
0 0 0 0 0 0 0 0 0 0 0 0 0.0353036969276532 0 0 0 0 0 0 0 0 0 0 0 0.0498759982243085 0.0305224161313011 0.00766645535563727 0 0 0 0 0 0 0 0.0153358098913485 0 0 0 0 0 0 0 0 0 0 0 0 0 0.117755682863548 0 0 0 0 0 0 0 0.0234061277636781 0 0 0 0 0 0 0 0 0 0 0 0 0 0 0 0 0 0.0915887903490755 0 0 0 0 0 0 0 0 0 0 0 0 0 0 0 0 0 0 0 0 0 0 0 0 0 0 0 0 0 0 0 0 0 0 0 0 0 0 0 0 0 0 0 0 0 0.44073684371986 0 0 0 0 0 0 0 0.0455461733422864 0 0 0 0 0 0 0 0 0 0 0 0 0 0 0 0 0 0 0 0 0 0 0 0 0 0 0 0 0 0 0 0 0 0 0 0 0 0 0 0.0190469953821158 0 0 0 0 0.112087145266649 0 0 0 0 0 0 0 0 0 0 0 0 0 0 0 0 0 0 0 0 0 0 0 0 0 0 0 0 0 0 0 0 0 0 0 0 0 0 0 0 0 0 0 0 0 0 0 0 0 0 0 0 0 0 0 0 0 0 0 0 0 0 0 0 0 0 0 0 0 0 0 0 0 0 0 0 0 0 0 0 0 0 0 0 0 0 0 0.0111278647825381 0 0 0 0 0 0 0 0 0 0 0 0 0 0 0 0 0 0 0 0 0 0 0 0 0 0 0 0 0 0 0 0 0 0 0 0 0 0 0 0 0 0 0 0 0 0 0 0 0 0 0 0 0 0 0
0 0 0 0 0 0 0 0 0 0 0 0 0 0 0 0 0 0 0 0 0 0.357573364171149 0 0 0 0 0 0 0 0 0 0 0 0 0 0 0 0 0 0.255894284187809 0 0 0.113960223235423 0 0 0.101820130725808 0 0 0 0 0 0 0 0 0 0 0 0 0 0 0 0 0 0 0 0 0 0 0 0 0 0 0 0 0 0 0 0 0 0.0861146922178025 0 0 0 0 0 0 0 0 0 0 0 0 0 0 0 0 0 0 0 0 0 0 0 0 0 0 0 0 0 0 0 0 0 0 0 0 0 0 0 0 0 0 0 0 0 0 0 0 0 0 0 0 0 0 0 0 0 0 0 0 0 0 0 0 0 0 0 0 0 0 0 0 0 0 0 0 0 0 0 0 0 0 0 0 0 0 0 0 0 0 0 0 0 0 0 0 0 0 0 0 0 0 0 0 0 0 0 0 0 0 0 0 0 0 0 0 0 0 0 0.084637305462009 0 0 0 0 0 0 0 0 0 0 0 0 0 0 0 0 0 0 0 0 0 0 0 0 0 0 0 0 0 0 0 0 0 0 0 0 0 0 0 0 0 0 0 0 0 0 0 0 0 0 0 0 0 0 0 0 0 0 0 0 0 0 0 0 0 0 0 0 0 0 0 0 0 0 0 0 0 0 0 0 0 0 0 0 0 0 0 0 0 0 0 0 0 0 0 0 0 0 0 0 0 0 0 0 0 0 0 0 0 0 0 0 0 0 0 0 0
0 0 0 0 0 0 0 0 0 0 0 0 0 0 0 0 0 0 0 0 0 0 0.0664703310748611 0 0 0 0 0 0 0 0 0.0767890374240886 0 0 0.0352202723325771 0 0 0 0 0 0 0 0 0 0 0 0 0 0.821520359168473 0 0 0 0 0 0 0 0 0 0 0 0 0 0 0 0 0 0 0 0 0 0 0 0 0 0 0 0 0 0 0 0 0 0 0 0 0 0 0 0 0 0 0 0 0 0 0 0 0 0 0 0 0 0 0 0 0 0 0 0 0 0 0 0 0 0 0 0 0 0 0 0 0 0 0 0 0 0 0 0 0 0 0 0 0 0 0 0 0 0 0 0 0 0 0 0 0 0 0 0 0 0 0 0 0 0 0 0 0 0 0 0 0 0 0 0 0 0 0 0 0 0 0 0 0 0 0 0 0 0 0 0 0 0 0 0 0 0 0 0 0 0 0 0 0 0 0 0 0 0 0 0 0 0 0 0 0 0 0 0 0 0 0 0 0 0 0 0 0 0 0 0 0 0 0 0 0 0 0 0 0 0 0 0 0 0 0 0 0 0 0 0 0 0 0 0 0 0 0 0 0 0 0 0 0 0 0 0 0 0 0 0 0 0 0 0 0 0 0 0 0 0 0 0 0 0 0 0 0 0 0 0 0 0 0 0 0 0 0 0 0 0 0 0 0 0 0 0 0 0 0 0 0 0 0 0 0 0 0 0 0 0 0 0 0 0 0 0
0 0 0 0 0 0 0 0 0 0 0 0 0.0491034620194326 0 0 0 0 0 0 0 0 0 0.076431775796705 0 0 0 0 0 0 0 0 0 0 0.0284971106957445 0.216276980998977 0 0 0 0 0 0 0 0 0 0 0 0 0.118256990474817 0.209349425116985 0 0 0 0 0 0 0 0.0608062155389206 0 0 0 0 0 0 0 0 0 0 0 0 0 0 0 0 0 0.042566927808863 0 0 0 0 0 0 0 0 0 0 0 0 0 0 0 0 0 0 0 0 0 0 0 0 0 0 0 0 0 0 0 0 0 0 0 0 0 0 0 0 0 0 0 0 0 0 0 0 0 0 0 0.111265021242001 0 0 0 0 0 0 0 0 0 0 0 0 0 0 0 0 0 0 0 0 0 0 0 0 0 0 0 0 0 0 0 0 0 0 0 0 0 0 0 0 0 0 0 0 0 0 0 0 0 0 0 0 0 0 0 0 0 0 0 0 0 0 0 0 0 0 0 0 0 0 0 0 0.0283239316878675 0 0 0 0 0 0 0 0 0 0 0 0 0 0 0 0 0 0 0 0 0 0 0.0591221586196869 0 0 0 0 0 0 0 0 0 0 0 0 0 0 0 0 0 0 0 0 0 0 0 0 0 0 0 0 0 0 0 0 0 0 0 0 0 0 0 0 0 0 0 0 0 0 0 0 0 0 0 0 0 0 0 0 0 0 0 0 0 0 0 0 0 0 0 0 0 0 0 0 0 0 0 0 0 0 0 0 0 0 0 0 0 0 0 0 0 0 0 0 0 0
0 0 0 0 0 0 0 0 0 0 0 0 0 0 0 0 0 0 0 0 0 0 0.00815556349661391 0 0 0 0 0 0 0 0 0 0 0 0 0 0 0 0 0 0 0 0 0 0 0 0 0 0 0 0 0 0 0 0 0 0 0 0 0.0916347270563625 0 0 0 0 0 0 0 0 0 0 0 0 0 0 0 0 0 0 0 0 0 0 0 0 0 0 0 0 0 0 0 0 0 0 0 0 0 0 0 0 0 0 0 0 0 0 0 0 0 0 0 0 0 0 0 0 0 0.145741963900903 0 0.0197714516741465 0.0886634319904701 0 0 0 0 0 0 0 0 0 0 0 0 0 0 0 0 0 0 0 0 0 0 0 0 0 0 0 0 0 0 0 0 0 0 0 0 0 0 0 0 0 0 0 0 0 0 0.036553152635152 0 0 0 0 0 0.0325482778349224 0.0895227516491065 0 0 0 0.017236514007625 0 0 0 0 0 0 0 0 0 0 0 0 0 0 0 0 0 0 0 0 0 0 0 0 0 0 0 0 0 0 0.0704416484394844 0 0 0 0 0 0 0 0 0 0 0 0 0 0 0 0 0 0 0 0 0 0 0 0 0 0 0 0 0 0 0 0 0 0 0 0 0 0 0 0 0 0 0 0 0 0 0 0 0 0 0 0.120324358490711 0 0.0932939403498656 0 0.0266592568727071 0 0 0.0331208430440649 0.0266105576372711 0 0 0 0 0 0 0 0 0.0336064632890223 0.0387810324593341 0 0.0273340651722378 0 0 0 0 0 0 0 0 0 0 0 0 0 0 0 0 0 0 0 0 0 0 0 0 0 0 0 0 0 0 0 0 0 0 0
0 0 0 0 0 0 0 0 0 0 0 0 0 0 0 0 0 0 0 0 0 0 0 0 0 0 0 0 0 0 0 0 0 0 0 0 0 0 0 0 0 0 0 0 0 0 0 0 0 0 0 0 0 0.220664700113707 0 0 0 0 0 0 0 0 0 0 0 0 0 0 0 0 0 0 0 0 0 0 0 0 0 0 0 0 0 0 0 0 0 0 0 0 0 0 0 0 0 0 0 0 0 0 0 0 0 0 0 0.154126113666519 0.248717889213042 0 0 0.0459970178994362 0 0 0.0951380439574284 0 0 0.0691831544710237 0 0 0 0 0 0 0 0.122960676572242 0 0 0 0 0 0.0432124041066022 0 0 0 0 0 0 0 0 0 0 0 0 0 0 0 0 0 0 0 0 0 0 0 0 0 0 0 0 0 0 0 0 0 0 0 0 0 0 0 0 0 0 0 0 0 0 0 0 0 0 0 0 0 0 0 0 0 0 0 0 0 0 0 0 0 0 0 0 0 0 0 0 0 0 0 0 0 0 0 0 0 0 0 0 0 0 0 0 0 0 0 0 0 0 0 0 0 0 0 0 0 0 0 0 0 0 0 0 0 0 0 0 0 0 0 0 0 0 0 0 0 0 0 0 0 0 0 0 0 0 0 0 0 0 0 0 0 0 0 0 0 0 0 0 0 0 0 0 0 0 0 0 0 0 0 0 0 0 0 0 0 0 0 0 0 0 0 0 0 0 0 0 0 0 0 0 0 0 0 0 0 0 0 0 0 0 0
0 0 0 0 0.474658059726373 0 0 0 0 0 0 0 0 0 0 0 0 0 0.0857092207819125 0 0 0 0 0 0 0 0 0 0 0 0 0 0 0 0 0 0 0.0304741555855454 0 0 0 0 0 0 0 0 0.242678179998326 0 0 0 0 0 0 0 0 0 0.0178936994288314 0 0 0 0 0 0 0 0 0 0 0 0 0 0 0 0 0.049430697819752 0 0 0 0 0 0 0 0 0 0 0 0.0437797019563535 0 0.0360105004603652 0 0 0 0 0 0.0105667043176165 0 0 0 0 0 0 0 0 0 0 0 0 0 0 0 0 0 0 0 0 0 0 0 0 0 0 0 0 0 0 0 0 0 0 0 0 0 0.00879907992492499 0 0 0 0 0 0 0 0 0 0 0 0 0 0 0 0 0 0 0 0 0 0 0 0 0 0 0 0 0 0 0 0 0 0 0 0 0 0 0 0 0 0 0 0 0 0 0 0 0 0 0 0 0 0 0 0 0 0 0 0 0 0 0 0 0 0 0 0 0 0 0 0 0 0 0 0 0 0 0 0 0 0 0 0 0 0 0 0 0 0 0 0 0 0 0 0 0 0 0 0 0 0 0 0 0 0 0 0 0 0 0 0 0 0 0 0 0 0 0 0 0 0 0 0 0 0 0 0 0 0 0 0 0 0 0 0 0 0 0 0 0 0 0 0 0 0 0 0 0 0 0 0 0 0 0 0 0 0 0 0 0 0 0 0 0 0 0 0 0 0 0 0 0 0 0 0 0 0 0 0 0 0 0 0 0
0.0447638653215748 0 0 0.0352375092377981 0.00596582413649377 0.0459818235709582 0 0.00638165490535538 0 0.0223331548110475 0.146447112437159 0.0111139971571184 0 0.00383012397667204 0.00921275287287591 0.00920810457280756 0 0.00419840002470894 0 0 0 0 0 0 0 0 0 0 0 0 0.302339164727591 0 0 0 0.00640257407734589 0 0 0.0518982820534927 0 0 0 0 0 0 0 0 0 0 0 0 0 0 0 0 0.00322323184482341 0 0.00211141915324499 0 0 0 0 0 0 0 0 0 0 0 0 0 0 0.0149782780532631 0 0 0 0 0 0 0 0 0 0 0 0 0 0.00112334843019253 0.0251752944196869 0 0 0 0 0 0.00236853329785136 0.0819180887112951 0 0.0506642934546968 0.0380780756139259 0 0 0 0 0 0 0 0.00206534046090616 0 0 0 0 0.00613431166398246 0 0 0 0 0 0 0 0 0 0 0 0 0 0 0 0 0 0.00275052240711602 0 0 0.0113494439247031 0 0 0.00646171507935159 0.00989531334793469 0 0 0 0.000960618636315994 0.00897532624563642 0 0 0 0 0 0 0 0.0148668790194338 0 0 0 0 0 0 0.00515076708596981 0 0 0 0 0 0 0 0 0 0 0 0 0 0 0 0 0 0 0 0 0 0 0 0 0 0 0 0 0 0 0 0 0 0 0.00201786899946535 0 0 0 0 0 0 0 0 0 0 0 0 0 0 0 0 0 0 0 0 0 0 0 0 0.00123107862406473 0 0 0 0 0 0 0 0 0 0 0 0 0 0 0 0 0 0 0 0 0 0 0 0 0 0 0 0 0 0 0 0 0 0 0 0 0 0 0 0 0 0.00212259769906541 0 0 0 0 0 0 0 0 0 0 0 0 0 0 0 0 0 0 0 0 0 0 0 0 0 0 0 0 0 0 0 0 0 0 0 0 0 0 0 0 0 0 0 0 0 0 0 0.00106330994407491 0 0 0 0 0 0 0 0 0 0 0 0
0.0237540373353092 0 0 0.00227801264431159 0.00834816973664814 0.0354672863051173 0 0.00208097708973258 0.00231069381043117 0.0139022484202076 0.0588219103831667 0.0146531741321616 0 0.0171929048470746 0.0325429547887194 0.0316673267428885 0 0.00288766111996883 0 0 0 0 0 0 0 0 0 0 0 0.169878535976776 0 0 0 0 0 0 0.00186605861478803 0.0137437783418307 0 0 0 0 0 0 0 0 0 0 0 0 0 0 0 0 0.00173826696628604 0 0.00184858759594771 0 0.00156722182892998 0 0 0 0 0 0 0 0 0 0 0 0 0.00543005559576807 0 0.0023621887224798 0 0 0 0 0 0 0 0 0 0 0 0.0140975159268778 0.039950330672139 0.00334315076430421 0 0.0009166076913029 0 0 0 0.0655497886060911 0 0.0750062193981277 0.113753141830774 0 0.000922085809176126 0 0 0 0 0 0 0 0 0 0 0.0028407165340802 0 0 0 0 0 0 0 0 0 0 0 0 0 0 0 0 0 0.11171037854018 0 0 0.00804267097117245 0 0 0.00801180911073278 0.0147131454969198 0 0.0571716694321279 0.00276647923917662 0.0026080913345508 0.00466420733583397 0 0 0 0 0 0 0 0.019935708453846 0.0029069895076527 0 0.00133802038427796 0 0 0 0.00540922196211171 0 0 0 0 0 0 0 0 0 0 0 0 0 0 0 0 0 0 0 0 0 0 0 0 0 0 0 0 0 0 0 0 0 0 0 0 0 0 0 0 0 0 0 0 0 0 0 0 0 0 0 0 0 0 0 0 0 0 0 0 0 0 0 0 0 0 0 0 0 0 0 0 0 0 0 0 0 0 0 0 0 0 0 0 0 0 0 0 0 0 0 0 0 0 0 0 0 0 0 0 0 0 0 0 0 0 0 0 0 0 0 0 0 0 0 0 0 0 0 0 0 0 0 0 0 0 0 0 0 0 0 0 0 0 0 0 0 0 0 0 0 0 0 0 0 0 0 0 0 0 0 0 0 0 0 0 0 0 0 0 0 0
0 0 0 0 0 0 0 0 0 0 0 0 0.0158339030902708 0 0 0 0 0 0 0 0 0 0 0 0.0492838059329402 0 0 0 0 0 0 0 0.0457525549638434 0.0184483661306424 0.509276938015043 0 0 0 0 0 0 0 0 0 0 0 0 0 0.138977705977881 0 0 0 0 0 0 0 0 0 0 0 0 0 0 0 0 0 0 0 0 0 0 0 0 0 0 0 0 0 0 0 0 0 0 0 0 0 0 0 0 0 0 0 0 0 0 0 0 0 0 0 0.0775152812929363 0.0910954291738738 0 0 0.00356603704237196 0 0 0 0 0.00303272822586356 0 0 0 0 0 0 0 0 0 0 0 0 0 0 0 0 0 0 0 0 0 0 0 0 0 0 0 0 0 0 0 0 0 0 0 0 0 0 0 0 0 0 0 0 0 0 0 0 0 0 0 0 0 0 0 0 0 0.013124997447619 0 0 0 0 0 0 0 0 0 0 0 0 0 0 0 0 0 0 0 0 0 0.00518075390427207 0 0 0 0 0 0 0 0 0 0 0 0 0 0 0 0 0 0 0 0 0 0 0 0 0 0 0 0 0 0 0 0 0 0 0 0 0 0 0 0 0 0 0 0 0 0 0 0 0 0 0 0 0 0 0 0 0 0 0 0 0 0 0 0 0 0 0.0289114988024417 0 0 0 0 0 0 0 0 0 0 0 0 0 0 0 0 0 0 0 0 0 0 0 0 0 0 0 0 0 0 0 0 0 0 0 0 0 0 0 0 0 0 0 0 0 0 0 0 0 0 0 0 0 0 0 0 0 0 0 0
0 0 0 0 0 0 0 0 0 0 0 0 0 0 0 0 0 0 0 0 0 0 0 0 0 0 0 0 0 0 0 0.0227797956109068 0 0.0997133005251937 0.137994685077559 0 0 0 0 0 0 0 0 0 0 0 0 0 0 0 0 0 0 0 0.020087331699245 0 0 0 0 0 0 0 0 0 0 0 0 0 0 0 0 0 0 0 0 0 0 0 0 0 0 0 0 0 0 0.00592463434949641 0 0 0.00805464925407471 0.00763513627209165 0.00639587922874182 0 0.00585203189388408 0 0 0 0 0 0 0 0.293975273016859 0.219053269623199 0.0104610949010075 0.0454967849090424 0 0 0 0 0 0 0 0 0 0 0 0 0 0 0 0 0 0 0 0 0 0 0 0 0 0 0 0 0 0 0.00618459440853242 0 0 0 0 0 0 0 0 0 0 0 0 0 0 0 0 0.0421069679682883 0.0248576239374717 0.038617044963395 0 0 0 0 0 0 0 0 0 0 0 0 0 0 0 0 0 0 0 0 0 0 0 0 0 0 0 0 0 0 0 0 0 0 0 0 0 0 0 0 0 0 0 0 0 0 0 0 0 0 0 0 0 0 0 0 0 0 0 0 0 0 0 0 0 0 0 0 0 0 0 0 0 0 0 0 0 0 0 0 0 0 0 0 0 0 0 0 0 0 0 0 0 0 0 0 0 0 0 0 0 0 0.00480990236101186 0 0 0 0 0 0 0 0 0 0 0 0 0 0 0 0 0 0 0 0 0 0 0 0 0 0 0 0 0 0 0 0 0 0 0 0 0 0 0 0 0 0 0 0 0 0 0 0 0 0 0 0 0 0 0 0 0 0 0 0
0 0 0 0 0 0 0 0 0 0 0 0 0.00488974950270344 0 0 0 0 0 0 0 0 0 0 0 0 0.00203451079170479 0 0 0 0 0 0.00385594528064486 0.0418592625670635 0 0.0496949765893959 0 0 0 0 0 0 0 0 0 0 0 0.00367373249493955 0 0.0092206683476745 0 0 0 0 0 0.260388910726709 0 0 0 0.0117484689949374 0 0 0 0 0 0 0 0 0 0.00678273472839284 0 0 0.0734514784345818 0 0 0 0 0 0 0 0 0.00143288691748128 0 0 0 0 0.00585201794991505 0.00232592307532508 0 0.00642603880289056 0.00751779126112411 0.0232289348955313 0.0156750592048934 0.0302963847740534 0 0.0276579329619021 0.00152866670298415 0 0 0 0 0.132340723449818 0.0376439989741629 0.00530979299985456 0.02563356656809 0 0 0 0 0 0 0 0 0 0 0 0 0 0 0 0 0 0 0 0 0 0 0 0 0 0 0 0 0 0.00306563187149229 0.00400643183288722 0 0 0 0 0.0312874164200612 0 0 0 0 0 0 0 0 0 0 0 0.00741184504987308 0.00331693481246235 0 0 0 0 0 0 0 0 0 0 0 0 0 0 0 0 0 0 0 0 0 0 0 0 0 0 0 0 0 0 0 0 0 0 0 0 0 0 0 0 0 0 0 0 0 0 0 0 0 0 0 0 0 0 0 0 0 0 0 0 0 0 0 0 0 0 0 0 0 0 0 0 0 0 0 0 0 0 0 0 0 0 0 0 0 0 0 0 0 0 0 0 0 0 0 0.00364067424465888 0.00330794341666379 0 0.00820155881091387 0.00334664743843154 0.00151781339425072 0 0 0.0644512722807397 0 0 0 0 0 0 0 0 0 0 0 0 0 0 0 0 0 0 0 0 0 0 0 0 0 0 0 0 0 0 0 0 0 0 0 0 0 0 0 0 0 0.01023181674923 0 0 0 0.00224449602933902 0.00572150083225421 0.00543079029854979 0.00430855452684903 0 0 0 0.00309497734366936 0 0 0 0 0 0 0.0449435376509008
0 0 0 0 0 0 0.00357719128986381 0 0 0 0.016889884236805 0 0.077046074566938 0 0 0 0 0 0 0 0 0 0.00529593048590153 0 0.00912624300012334 0.0298257118277522 0 0 0 0.0167810977135028 0 0.205611931856585 0.111897965781936 0.095991734848618 0 0 0 0 0 0 0 0 0 0 0 0 0 0 0.142412056505181 0 0 0 0 0 0 0.0247097250657219 0.0522046893406299 0 0 0 0 0 0 0 0 0 0 0 0 0 0 0.0102860402605233 0 0 0.00484361285529007 0 0 0 0 0 0 0 0 0 0 0 0 0 0 0 0 0 0 0 0 0 0 0 0 0 0.125445459140036 0.00907906496427525 0 0 0.00202216484756756 0 0 0 0 0 0 0 0 0 0.025810836251025 0 0 0 0.00622027522945145 0 0 0 0 0 0 0 0.00455419467329342 0 0 0 0 0 0 0 0.0114159513773534 0 0 0 0 0 0 0 0 0 0 0 0 0 0 0 0 0 0 0.00279084765328196 0 0 0 0 0 0 0 0 0 0 0 0 0 0.00616131622834414 0 0 0 0 0 0 0 0 0 0 0 0 0 0 0 0 0 0 0 0 0 0 0 0 0 0 0 0 0 0 0 0 0 0 0 0 0 0 0 0 0 0 0 0 0 0 0 0 0 0 0 0 0 0 0 0 0 0 0 0 0 0 0 0 0 0 0 0 0 0 0 0 0 0 0 0 0 0 0 0 0 0 0 0 0 0 0 0 0 0 0 0 0 0 0 0 0 0 0 0 0 0 0 0 0 0 0 0 0 0 0 0 0 0 0 0 0 0 0 0 0 0 0 0 0 0 0 0 0 0 0 0 0 0 0 0 0 0 0 0 0 0 0 0 0 0 0 0 0
0 0 0 0 0 0 0 0 0 0 0 0 0 0 0 0 0 0 0 0 0 0 0 0 0 0 0 0 0 0 0 0 0 0 0 0 0 0 0 0 0 0 0 0 0 0 0 0 0 0 0 0 0.39805192503135 0 0 0 0 0 0 0 0 0 0 0 0 0 0 0 0 0 0 0 0 0 0 0 0 0 0 0 0 0 0 0 0.548301612481386 0 0 0 0 0 0 0 0 0 0 0 0 0 0 0 0 0 0 0 0 0 0 0 0 0 0 0 0 0 0 0 0 0 0 0 0 0 0 0 0 0 0 0 0 0 0 0 0 0 0 0 0 0 0 0 0 0 0 0 0 0 0 0 0 0 0 0 0 0 0 0 0 0 0 0 0 0 0 0 0 0 0 0 0 0 0 0 0 0 0 0 0 0 0 0 0 0 0 0 0 0 0 0 0 0 0 0 0 0 0 0 0 0.0536464624872642 0 0 0 0 0 0 0 0 0 0 0 0 0 0 0 0 0 0 0 0 0 0 0 0 0 0 0 0 0 0 0 0 0 0 0 0 0 0 0 0 0 0 0 0 0 0 0 0 0 0 0 0 0 0 0 0 0 0 0 0 0 0 0 0 0 0 0 0 0 0 0 0 0 0 0 0 0 0 0 0 0 0 0 0 0 0 0 0 0 0 0 0 0 0 0 0 0 0 0 0 0 0 0 0 0 0 0 0 0 0 0 0 0 0 0 0 0 0 0
0 0 0 0 0.0239152075471886 0 0 0.0186564077505513 0 0 0 0.013293746484044 0 0.0267864410382368 0.0472192354682734 0.0062162107724166 0 0 0 0 0 0 0 0 0 0 0 0 0 0 0.017941608344261 0 0 0 0 0 0 0.204494520960098 0 0 0 0 0 0 0 0 0.0521074305451078 0 0 0 0 0 0 0 0 0 0 0 0.00779996089544105 0 0 0 0 0 0 0 0 0 0 0 0 0 0 0.211574159013054 0 0 0 0 0 0 0 0 0 0 0 0.0837995437474533 0.0243200327527544 0.207896760744923 0 0 0 0 0 0 0 0 0 0 0 0 0 0 0 0 0 0 0 0 0 0 0 0 0 0 0 0 0 0 0 0 0 0 0 0 0 0 0 0 0 0 0 0 0 0.051020196227476 0 0 0 0 0.00295853770872045 0 0 0 0 0 0 0 0 0 0 0 0 0 0 0 0 0 0 0 0 0 0 0 0 0 0 0 0 0 0 0 0 0 0 0 0 0 0 0 0 0 0 0 0 0 0 0 0 0 0 0 0 0 0 0 0 0 0 0 0 0 0 0 0 0 0 0 0 0 0 0 0 0 0 0 0 0 0 0 0 0 0 0 0 0 0 0 0 0 0 0 0 0 0 0 0 0 0 0 0 0 0 0 0 0 0 0 0 0 0 0 0 0 0 0 0 0 0 0 0 0 0 0 0 0 0 0 0 0 0 0 0 0 0 0 0 0 0 0 0 0 0 0 0 0 0 0 0 0 0 0 0 0 0 0 0 0 0 0 0 0 0 0 0 0 0 0 0 0 0 0 0 0 0 0 0 0 0
0 0 0 0.0697294864342075 0.0105187774623083 0.00365010008266168 0.0123274919012769 0.00226135396779345 0.00490781045850964 0.00791403080985505 0.0225866531676266 0 0 0.000979552595925402 0.00284951550448704 0.00331601124860189 0 0.00249910874663583 0 0 0 0 0 0 0 0 0 0 0.00258072434893965 0.0338687303677127 0.0159627597129715 0 0 0 0 0 0.0247028703828414 0 0 0 0 0 0 0 0 0 0.00286509469627133 0 0 0 0 0 0 0 0.0027380938368801 0 0 0 0.000995645561551991 0 0 0 0 0 0 0 0 0 0 0 0 0.00151360273151582 0 0.0384806591587418 0 0 0 0 0 0 0 0.000759573944242831 0 0 0 0.178065765059529 0.042167455564179 0.0696587002464707 0.0118112329449416 0.00228283537904078 0 0 0.00140989499910631 0.183412141014596 0 0.00843220801387085 0.00675098464351634 0 0.00063628203775581 0.00101642018762733 0 0 0 0 0 0 0 0 0 0 0 0 0 0 0 0 0 0 0 0 0 0 0 0 0 0 0 0.0067341211675599 0 0 0.132228755930273 0.00228889175869098 0 0.0538251572616014 0 0 0.00202251356464414 0.00087556036102693 0.000441521891458024 0.00707851072933328 0 0.00104698230483852 0 0 0 0 0.0012419051970708 0.00726512713776175 0.00146787540555352 0 0.00109533353470652 0 0 0 0.0052491911674044 0.000825881230824461 0 0 0 0 0 0 0 0 0 0 0 0 0 0 0 0 0 0 0 0 0 0 0 0 0 0 0 0 0 0 0 0 0 0 0 0 0 0 0 0 0 0 0 0 0 0 0 0 0 0 0 0 0 0 0 0 0 0 0 0 0 0 0 0 0 0 0 0 0 0 0 0 0 0 0 0 0 0 0 0 0 0 0 0 0 0 0 0 0 0 0 0 0.000518569025828236 0 0 0.000512993014797825 0 0.000196330659984353 0 0 0.00143321144444936 0 0 0 0 0 0 0 0 0 0 0 0 0 0 0 0 0 0 0 0 0 0 0 0 0 0 0 0 0 0 0 0 0 0 0 0 0 0 0 0 0 0 0 0 0 0 0 0 0 0 0 0 0 0 0 0 0 0 0 0
0 0 0 0 0 0 0 0 0 0 0 0 0 0 0 0 0 0 0 0 0 0.0325087270485962 0 0 0 0 0 0 0 0 0 0 0 0 0 0 0 0 0 0 0 0 0 0 0.204612675260235 0 0 0.0503732104345887 0 0.108875167044265 0 0 0 0 0 0 0 0 0 0 0 0.0284515355232399 0 0.0439003584370738 0 0 0 0 0 0 0.0784148066690591 0 0 0 0 0 0 0 0.0302847985438726 0 0 0 0 0 0 0 0 0 0 0 0 0 0 0 0 0 0 0 0 0 0 0 0 0 0 0 0 0 0 0 0 0 0 0 0 0 0 0 0 0 0 0 0 0 0 0 0 0 0 0 0 0 0 0 0 0 0 0 0 0.00580805292831223 0 0 0 0 0 0 0 0 0 0 0 0 0 0 0 0 0 0 0 0 0 0 0 0 0 0 0 0 0 0 0 0 0 0 0 0 0 0 0 0 0 0 0 0 0 0 0 0 0 0 0 0 0 0 0 0 0 0 0 0.0120429862581583 0 0 0 0 0.248890260208083 0.00759445871823992 0 0 0 0 0 0 0 0 0 0 0 0 0 0 0 0 0 0 0 0 0 0 0 0 0 0 0 0 0 0 0 0 0 0 0 0 0 0 0 0 0 0 0 0 0 0 0 0 0 0 0 0 0 0 0 0 0 0 0 0 0 0 0 0 0 0 0 0 0 0 0 0 0 0 0 0 0.148242962926277 0 0 0 0 0 0 0 0 0 0 0 0 0 0 0 0 0 0 0 0 0 0 0 0 0 0 0 0 0 0 0 0 0 0
0 0 0 0 0 0 0 0 0 0 0 0 0 0 0 0 0 0 0 0 0 0.632231378677934 0 0.0475162233967184 0 0 0 0 0 0 0 0 0 0 0 0 0 0 0 0 0 0 0.0624725834073846 0 0.01598946163184 0 0 0 0 0.0394750163603507 0 0 0 0 0 0 0 0 0 0 0 0.0133980005435734 0 0 0 0.00564673429450438 0 0 0 0 0.0575541786080285 0 0.105792033648302 0 0 0 0 0 0 0.0122600168239346 0 0 0 0 0 0 0 0 0 0 0 0 0 0 0 0 0 0 0 0 0 0 0 0 0 0 0 0 0 0 0 0 0 0 0 0 0 0 0 0 0 0 0 0 0 0 0 0 0 0 0 0 0 0 0 0 0 0 0 0 0 0 0 0 0 0 0 0 0 0 0 0 0 0 0 0 0 0 0 0 0 0 0 0 0 0 0 0 0 0 0 0 0 0 0 0 0 0 0 0 0 0 0 0 0 0 0 0 0 0 0 0 0 0 0 0 0 0 0 0 0 0 0 0 0.00766437260742936 0 0 0 0 0 0 0 0 0 0 0 0 0 0 0 0 0 0 0 0 0 0 0 0 0 0 0 0 0 0 0 0 0 0 0 0 0 0 0 0 0 0 0 0 0 0 0 0 0 0 0 0 0 0 0 0 0 0 0 0 0 0 0 0 0 0 0 0 0 0 0 0 0 0 0 0 0 0 0 0 0 0 0 0 0 0 0 0 0 0 0 0 0 0 0 0 0 0 0 0 0 0 0 0 0 0 0 0 0 0 0 0
0 0 0 0 0 0 0 0 0 0 0 0 0 0 0 0 0 0 0 0 0 0 0 0 0 0 0 0 0 0 0 0 0 0 0 0 0 0 0 0 0 0 0 0 0 0 0 0 0 0 0 0 0 0 0 0 0 0 0 0 0 0 0 0 0 0 0 0 0 0 0 0 0 0 0 0 0 0 0 0 0 0 0 0 0 0 0 0 0 0 0 0 0 0 0 0 0 0 0 0 0 0 0 0 0 0 0 0 0 0 0 0 0 0 0 0 0 0 0 0 0 0 0 0 0 0 0.219253501187419 0 0 0 0 0 0 0 0 0 0 0.0295828883211327 0 0 0 0 0 0 0 0 0 0 0 0 0 0 0 0 0 0 0 0 0 0 0 0 0 0 0 0 0 0 0 0 0 0 0 0 0 0 0 0 0 0 0 0 0 0 0 0 0 0 0 0 0 0 0 0 0 0 0 0 0 0 0 0 0.103821617784033 0 0.0519661721080605 0 0 0 0 0 0 0 0 0 0 0 0 0 0 0 0 0 0 0 0 0 0 0 0 0 0.119849705785687 0 0 0 0 0 0 0 0 0 0 0 0 0 0 0 0 0 0 0 0 0 0 0 0 0 0 0 0 0 0 0 0 0 0 0 0 0 0 0 0 0 0 0 0 0 0 0 0 0 0 0 0.475526114813667 0 0 0 0 0 0 0 0 0 0 0 0 0 0 0 0 0 0 0 0 0 0 0 0 0 0 0 0 0 0 0 0 0 0
0 0 0 0 0 0 0 0 0 0 0 0 0 0 0 0 0 0 0 0 0 0 0 0 0 0 0 0 0 0 0 0 0 0 0 0 0 0 0 0 0 0 0 0 0 0 0 0 0 0 0 0 0 0 0 0 0 0 0 0 0 0 0 0 0 0 0 0 0 0 0 0 0 0 0 0 0 0 0 0 0 0 0 0 0 0 0 0 0 0 0 0 0 0 0 0 0 0 0 0 0 0 0 0 0 0 0 0 0 0 0 0 0 0 0 0 0 0 0 0 0 0 0 0 0 0 0 0 0 0 0 0 0 0 0 0 0 0 0 0 0 0 0 0 0 0 0 0 0 0 0 0 0 0 0 0 0 0 0 0 0 0 0 0 0 0 0 0 0 0 0 0 0 0 0 0 0 0 0 0 0 0 0 0 0 0 0 0 0 0 0 0 0 0 0 0 0 0 0 0 0 0 0 0 0 0 0 0 0 0 0 0 0 0 0 0 0 0 0 0 0 0 0 0 0 0 0 0 0 0 1 0 0 0 0 0 0 0 0 0 0 0 0 0 0 0 0 0 0 0 0 0 0 0 0 0 0 0 0 0 0 0 0 0 0 0 0 0 0 0 0 0 0 0 0 0 0 0 0 0 0 0 0 0 0 0 0 0 0 0 0 0 0 0 0 0 0 0 0 0 0 0 0 0 0 0 0 0 0 0 0 0 0 0 0 0 0
0 0 0 0 0 0 0 0 0 0 0 0 0 0 0 0 0 0 0 0 0 0.137997294458744 0 0.0342373034353339 0 0 0 0 0 0 0 0 0 0 0 0 0 0 0 0.101077477703349 0 0 0 0.0887921985557774 0 0 0 0 0 0.414948137029589 0 0 0 0 0 0 0 0 0 0 0 0 0 0 0 0 0 0 0 0 0 0 0 0 0 0 0 0 0 0 0 0 0 0 0 0 0 0 0 0 0 0 0 0 0 0 0 0 0 0 0 0 0 0 0 0 0 0 0 0 0 0 0 0 0 0 0 0 0 0 0 0 0 0 0 0 0 0 0 0 0 0 0 0 0 0 0 0 0 0 0 0 0 0 0 0 0 0 0 0 0 0 0 0 0 0 0 0 0 0 0 0 0 0 0 0 0 0 0 0 0 0.0327524601311296 0 0 0 0 0 0 0 0 0 0 0 0 0 0 0 0 0 0 0.0231237488996487 0 0 0 0 0 0 0 0 0.0221477139254774 0 0 0 0 0 0.0298416581247693 0 0 0 0 0 0 0 0 0 0 0 0 0 0 0 0 0.0942802621380947 0 0 0 0.0208017455980879 0 0 0 0 0 0 0 0 0 0 0 0 0 0 0 0 0 0 0 0 0 0 0 0 0 0 0 0 0 0 0 0 0 0 0 0 0 0 0 0 0 0 0 0 0 0 0 0 0 0 0 0 0 0 0 0 0 0 0 0 0 0 0 0 0 0 0 0 0 0 0 0 0 0 0 0 0 0 0 0 0 0 0 0 0 0 0 0 0 0
0 0 0 0 0 0 0 0 0 0 0 0 0 0 0 0 0 0 0 0 0 0 0 0 0 0 0 0 0 0 0 0 0 0 0 0 0 0 0 0 0 0 0.203629294854924 0 0.0797894379839704 0.0947522546303195 0 0 0 0 0 0 0 0 0 0 0 0 0 0 0 0 0 0 0.10700265493969 0.109385247428506 0.129894981321351 0 0 0 0 0 0 0 0 0 0 0 0 0 0 0 0 0 0 0 0 0 0 0 0 0 0 0 0 0 0 0 0 0 0 0 0 0 0 0 0.0855129770136329 0 0 0 0 0 0 0 0 0 0 0 0 0 0 0 0 0 0 0 0 0 0 0 0 0 0 0 0 0 0 0 0 0 0 0 0 0 0 0 0 0 0 0 0 0 0 0 0 0 0 0 0 0 0 0 0 0 0 0 0 0 0.0433685865840182 0 0 0 0 0 0 0 0 0 0 0 0 0 0 0 0 0 0 0 0 0 0 0 0 0 0 0 0 0 0 0 0 0 0 0 0 0 0 0 0 0 0 0 0 0 0 0 0 0 0 0 0 0 0 0 0 0 0 0 0 0 0 0.0279635880784943 0.118700977165093 0 0 0 0 0 0 0 0 0 0 0 0 0 0 0 0 0 0 0 0 0 0 0 0 0 0 0 0 0 0 0 0 0 0 0 0 0 0 0 0 0 0 0 0 0 0 0 0 0 0 0 0 0 0 0 0 0 0 0 0 0 0 0 0 0 0 0 0 0 0 0 0 0 0 0 0 0 0 0 0 0 0 0 0
0 0 0 0 0 0 0 0 0 0 0 0 0 0 0 0 0 0 0 0 0 0.0142526382787724 0 0 0 0 0 0 0 0 0 0 0 0 0 0 0 0 0.140768780445991 0.0241975761822442 0 0 0 0.0325426602736043 0 0 0 0.0591479545995297 0 0.128771616740637 0 0 0 0 0 0 0 0 0 0 0 0 0.0124156930844079 0 0 0.0124745352317273 0 0 0 0 0 0 0 0 0.0872902596942474 0 0 0 0.036874505539776 0 0 0 0 0 0 0 0 0 0 0 0 0 0 0 0 0 0 0 0 0 0 0 0 0 0 0 0 0 0 0 0 0 0 0 0 0 0 0 0 0 0 0 0 0 0 0 0 0 0 0 0 0 0 0 0.0251024837646193 0 0 0 0 0 0 0 0 0 0 0 0 0 0 0 0 0 0 0 0 0 0 0 0 0 0 0 0 0 0 0 0 0 0 0 0.00972412259448958 0.0195063306524071 0 0 0 0 0 0 0 0 0 0 0 0 0 0 0 0 0 0 0.0116749826194574 0 0 0 0 0 0 0 0 0.00541226198821418 0 0 0 0.00806918597936653 0 0.0555435590678545 0 0 0.0255808377914313 0 0.0171060014506268 0 0 0 0 0 0 0 0.0166597419229218 0 0 0 0.0834202480823674 0 0 0 0.0120206235522702 0 0 0 0 0.138764989798011 0.0226784106650253 0 0 0 0 0 0 0 0 0 0 0 0 0 0 0 0 0 0 0 0 0 0 0 0 0 0 0 0 0 0 0 0 0 0 0 0 0 0 0 0 0 0 0 0 0 0 0 0 0 0 0 0 0 0 0 0 0 0 0 0 0 0 0 0 0 0 0 0 0 0 0 0 0 0 0 0 0 0 0 0 0 0 0 0
0 0 0 0 0 0 0 0 0 0 0 0 0 0 0 0 0 0 0 0 0.0168693324553782 0.0123770178243134 0 0.0156175794096169 0 0 0 0 0 0 0 0 0 0 0 0 0 0 0 0 0 0 0 0.02109395023029 0 0 0 0 0 0 0 0.02159467899073 0 0 0 0 0 0 0 0.0188937741471172 0.286839622648958 0 0.10847970090204 0.0360314605603324 0.0134590093360205 0 0 0.010158369853855 0 0 0 0 0 0 0 0 0 0.158577489341021 0.0877428879548254 0.00983866838695813 0 0 0 0 0 0 0 0 0 0 0 0 0 0 0 0 0 0 0 0 0 0 0 0 0 0 0 0 0 0.0172037031258719 0 0 0 0 0 0 0 0 0 0 0 0 0 0 0 0 0 0 0 0.0535797380799382 0 0 0 0 0.0161835714693569 0 0 0 0 0 0 0 0 0 0 0 0 0 0 0 0 0 0 0 0 0 0 0 0 0 0 0 0 0 0 0 0 0 0.00631110641859907 0 0 0 0.00527515806479016 0 0 0 0 0 0 0 0 0 0 0 0 0 0 0 0 0 0 0 0 0 0 0 0 0 0 0 0 0 0 0 0 0 0 0 0.0147643284422221 0 0 0 0 0 0 0 0 0.0053298378265092 0.0207883333232273 0 0 0 0 0 0 0 0 0 0 0 0 0.00763381964090313 0.035356861567126 0 0 0 0 0 0 0 0 0 0 0 0 0 0 0 0 0 0 0 0 0 0 0 0 0 0 0 0 0 0 0 0 0 0 0 0 0 0 0 0 0 0 0 0 0 0 0 0 0 0 0 0 0 0 0 0 0 0 0 0 0 0 0 0 0 0 0 0 0 0 0 0 0 0 0 0 0 0 0 0 0 0 0 0
0 0 0 0 0.0185951636094293 0 0 0.00707598784308672 0 0 0 0.00978850725947783 0 0.0185359753589732 0.00681411715441297 0.00753367039806185 0 0 0 0 0 0 0 0 0 0 0 0 0.0319860969412205 0 0 0 0 0.00274998067194819 0 0 0.00979683926181765 0.00445922680275522 0 0 0 0 0 0 0 0 0 0 0 0 0.229684790735108 0 0 0 0.0836550413540302 0 0 0.0109292041483199 0.0710762441588519 0 0 0 0 0 0 0 0 0 0.00525508351118843 0.00449109467528311 0 0.0822813328880993 0 0.0741467210743756 0 0 0.014426150437556 0 0 0 0 0 0 0 0 0.00738418483496667 0 0.0113832298158269 0 0 0 0 0 0 0 0.0015468164851471 0 0 0 0 0 0 0 0 0 0 0 0 0 0 0 0 0 0 0 0 0 0 0 0 0 0 0 0 0 0 0 0 0 0 0 0.166406444935762 0.10818607623372 0 0 0 0 0 0 0 0.0118120194105818 0 0 0 0 0 0 0 0 0 0 0 0 0 0 0 0 0 0 0 0 0 0 0 0 0 0 0 0 0 0 0 0 0 0 0 0 0 0 0 0 0 0 0 0 0 0 0 0 0 0 0 0 0 0 0 0 0 0 0 0 0 0 0 0 0 0 0 0 0 0 0 0 0 0 0 0 0 0 0 0 0 0 0 0 0 0 0 0 0 0 0 0 0 0 0 0 0 0 0 0 0 0 0 0 0 0 0 0 0 0 0 0 0 0 0 0 0 0 0 0 0 0 0 0 0 0 0 0 0 0 0 0 0 0 0 0 0 0 0 0 0 0 0 0 0 0 0 0 0 0 0 0 0 0 0 0 0 0 0 0 0 0 0 0 0 0 0 0 0 0 0 0 0 0 0 0
0 0 0 0 0 0 0 0 0 0 0 0 0 0 0 0 0 0 0 0 0 0 0 0 0 0.108847599101628 0 0 0 0 0 0 0 0 0 0 0 0 0.10255541075375 0 0 0 0 0 0.175034986022203 0 0 0 0 0 0 0 0 0 0 0 0 0 0 0 0 0 0 0 0 0 0 0 0 0 0 0 0 0 0 0 0 0 0 0 0 0 0 0 0 0 0 0 0 0 0 0 0 0 0 0 0 0 0 0 0 0 0 0 0 0 0 0 0 0 0 0 0 0 0 0 0 0 0 0 0 0 0 0 0 0 0.113834944691938 0 0 0 0 0 0 0 0 0 0 0 0 0 0 0 0 0 0 0 0 0 0 0 0 0 0 0 0 0 0 0 0 0 0 0 0 0 0 0 0 0 0 0 0 0 0 0 0 0 0 0 0 0 0 0 0 0 0 0 0 0 0 0 0 0 0 0 0 0 0 0 0 0 0 0 0 0 0.27581319627093 0 0 0 0 0 0 0 0 0 0 0 0 0 0 0 0 0 0 0 0 0 0 0 0 0 0 0 0 0 0 0 0 0 0 0 0 0 0 0 0 0 0 0 0 0 0 0 0 0 0 0 0 0 0 0 0 0 0 0 0 0 0 0 0 0 0 0 0 0 0 0 0 0 0 0 0 0 0.223913863159551 0 0 0 0 0 0 0 0 0 0 0 0 0 0 0 0 0 0 0 0 0 0 0 0 0 0 0 0 0 0 0 0 0 0
0 0 0 0 0 0 0 0 0 0 0 0 0.199433436281628 0 0 0 0 0 0 0 0 0 0.0497983000645628 0 0.26068421357589 0.0353548805441331 0 0 0 0 0 0.0687126226195055 0 0.021811264007757 0.174398939895525 0 0 0 0 0 0 0 0 0 0 0 0 0 0 0 0 0 0 0 0 0.0320269851726142 0.0702852221448097 0 0 0 0 0 0 0 0 0 0 0 0 0 0 0 0 0 0 0 0 0 0 0 0 0 0 0 0 0 0 0 0 0 0 0 0 0 0 0 0 0 0 0 0 0 0 0 0 0 0 0 0 0 0 0 0 0 0 0 0 0 0 0 0.066933830234693 0 0 0 0 0 0.00858162513600108 0 0 0 0 0 0 0 0 0 0 0 0 0 0 0 0 0 0 0 0 0 0 0 0 0 0 0 0 0 0 0 0 0 0 0 0 0 0 0 0 0 0 0 0 0 0 0 0 0 0 0 0 0 0 0 0 0 0 0 0 0 0 0 0 0 0 0 0 0 0 0 0 0 0 0 0 0 0 0 0 0 0 0 0 0 0 0 0 0 0 0 0 0 0 0 0 0 0 0 0 0 0 0 0 0 0 0 0 0 0 0 0 0 0 0 0 0 0 0 0 0 0 0 0 0 0 0 0 0 0 0 0 0 0 0.0119786803228801 0 0 0 0 0 0 0 0 0 0 0 0 0 0 0 0 0 0 0 0 0 0 0 0 0 0 0 0 0 0 0 0 0 0 0 0 0 0 0 0 0 0 0 0 0 0 0 0 0 0 0 0 0 0 0
0 0 0 0 0 0 0 0 0 0 0 0 0 0 0 0 0 0 0 0 0 0.0734585939467838 0 0 0 0 0 0 0 0 0 0 0 0 0 0 0 0 0.0963322391695025 0.0768297375775258 0 0 0.499155567831362 0 0.165610990576071 0 0 0 0 0 0 0 0 0 0 0 0 0 0 0 0 0 0 0 0 0 0 0 0 0 0 0 0 0 0 0 0 0 0 0 0 0 0 0 0 0 0 0 0 0 0 0 0 0 0 0 0 0 0 0 0 0 0 0 0 0 0 0 0 0 0 0 0 0 0 0 0 0 0 0 0 0 0 0 0 0 0 0 0 0 0 0 0 0 0 0 0 0 0 0 0 0 0 0 0 0 0 0 0 0 0 0 0 0 0 0 0 0 0 0 0 0 0 0 0 0 0 0 0 0 0 0 0 0 0 0 0 0 0 0 0 0 0 0 0 0 0 0 0 0 0.0165326948462976 0 0 0 0 0 0 0 0 0 0 0 0 0 0 0.026585450030314 0 0 0 0 0 0 0 0 0 0 0 0 0 0 0 0 0.0454947260221437 0 0 0 0 0 0 0 0 0 0 0 0 0 0 0 0 0 0 0 0 0 0 0 0 0 0 0 0 0 0 0 0 0 0 0 0 0 0 0 0 0 0 0 0 0 0 0 0 0 0 0 0 0 0 0 0 0 0 0 0 0 0 0 0 0 0 0 0 0 0 0 0 0 0 0 0 0 0 0 0 0 0 0 0 0 0 0 0 0 0 0 0 0 0
0 0 0 0 0 0 0 0 0 0 0 0 0 0 0 0.00198576899234527 0 0 0 0 0 0 0 0 0 0 0 0 0 0 0 0 0 0 0 0 0 0 0 0 0 0 0 0 0 0 0.401246212267899 0 0 0 0 0 0 0 0.220279402361094 0 0 0.0590712231700932 0.0894463029596675 0 0 0 0 0 0 0 0 0 0 0 0 0.0945291391502723 0 0.0096144071335792 0 0 0.00835089027208364 0 0 0 0 0 0 0 0 0.0455073674748731 0.00133277253163991 0.032764953032539 0 0.00699283715837714 0 0 0 0 0 0 0 0 0 0 0 0 0 0 0 0 0 0 0 0 0 0 0 0 0 0 0 0 0 0 0 0 0 0 0 0 0 0 0 0 0 0.00614785559395843 0 0 0 0 0 0 0.000688527259625193 0 0.0131247705416298 0 0 0.00891757010032325 0 0 0 0 0 0 0 0 0 0 0 0 0 0 0 0 0 0 0 0 0 0 0 0 0 0 0 0 0 0 0 0 0 0 0 0 0 0 0 0 0 0 0 0 0 0 0 0 0 0 0 0 0 0 0 0 0 0 0 0 0 0 0 0 0 0 0 0 0 0 0 0 0 0 0 0 0 0 0 0 0 0 0 0 0 0 0 0 0 0 0 0 0 0 0 0 0 0 0 0 0 0 0 0 0 0 0 0 0 0 0 0 0 0 0 0 0 0 0 0 0 0 0 0 0 0 0 0 0 0 0 0 0 0 0 0 0 0 0 0 0 0 0 0 0 0 0 0 0 0 0 0 0 0 0 0 0 0 0 0 0 0 0 0 0 0 0 0 0 0 0 0 0
0 0 0 0 0 0 0 0 0 0 0 0 0 0 0 0 0 0 0 0 0 0 0 0 0 0 0 0 0 0 0 0 0 0 0 0 0 0 0 0 0 0 0 0 0 0.0516436511391004 0 0 0 0 0 0 0 0 0 0 0 0 0 0.0979218607771006 0.138177905713474 0 0.0610001370620279 0 0 0 0.00934060647157237 0.123099315225186 0 0 0 0 0.101332221138899 0.00583649361639396 0 0 0.0163674083977716 0 0 0 0 0 0 0 0 0 0 0.00565961946275285 0 0 0 0 0 0 0 0 0 0 0 0 0 0 0 0 0 0 0 0 0 0 0 0 0 0 0 0 0 0 0 0 0 0 0 0 0 0 0 0 0 0 0 0 0 0 0 0 0 0 0 0 0 0 0 0 0 0 0 0 0 0 0 0 0 0 0 0 0 0 0 0 0 0 0 0 0 0 0 0 0 0 0 0 0 0 0 0 0 0 0 0 0 0 0 0 0 0 0 0 0 0 0 0 0 0 0 0 0 0 0 0 0 0 0 0 0 0 0 0 0 0 0 0 0 0 0 0 0 0 0 0 0.0678666008403864 0 0 0.275071513042542 0 0 0 0 0 0.0123905709358399 0.0342920961769536 0 0 0 0 0 0 0 0 0 0 0 0 0 0 0 0 0 0 0 0 0 0 0 0 0 0 0 0 0 0 0 0 0 0 0 0 0 0 0 0 0 0 0 0 0 0 0 0 0 0 0 0 0 0 0 0 0 0 0 0 0 0 0 0 0 0 0 0 0 0 0 0 0 0 0 0 0 0 0 0 0 0 0 0 0 0
0 0 0 0 0 0 0 0 0 0 0 0 0 0 0 0 0 0 0 0 0 0 0 0 0 0 0 0 0 0 0 0 0 0 0 0.235469395852545 0 0 0 0 0 0 0 0 0 0 0 0 0 0 0 0 0 0 0 0 0 0 0 0 0 0 0 0 0 0 0 0 0 0 0 0 0 0 0 0 0 0 0 0 0 0 0.0613473171027656 0 0.130820159633476 0 0 0 0 0 0 0 0 0 0 0 0 0 0 0 0 0 0 0 0 0 0 0 0 0 0 0 0 0 0 0 0 0 0 0 0 0 0 0 0 0 0 0 0 0 0 0 0 0 0 0 0 0 0 0 0 0 0 0 0 0 0 0 0 0 0 0 0 0 0 0 0 0 0 0 0 0 0 0 0 0 0 0 0 0 0 0 0 0 0 0 0 0 0 0 0 0 0 0 0 0 0 0 0 0 0 0.0655209626051042 0 0 0 0 0 0.429997825257655 0 0 0 0.0284455337603799 0 0 0 0 0 0 0 0 0 0 0 0 0 0 0 0 0 0 0 0 0 0 0 0 0 0 0 0 0 0 0 0 0 0 0 0 0 0 0 0 0 0 0 0 0 0 0 0 0 0 0 0 0 0 0 0 0 0 0 0 0 0 0 0 0 0 0 0 0 0 0 0 0 0 0 0 0 0 0 0 0.0483988057880744 0 0 0 0 0 0 0 0 0 0 0 0 0 0 0 0 0 0 0 0 0 0 0 0 0 0 0 0 0 0 0 0 0 0
0 0 0 0 0 0 0 0 0 0 0 0 0 0 0 0 0 0 0 0 0 0 0 0 0 0 0 0.154854146209759 0 0 0 0 0 0 0 0 0 0 0 0 0 0 0 0 0 0 0 0 0 0 0 0 0 0 0 0 0 0 0 0 0 0 0 0 0.0134706870966678 0.0182298850218125 0.0722325396006169 0 0 0 0 0 0 0 0 0 0 0 0 0 0 0 0 0 0 0 0 0 0 0 0 0 0 0 0 0 0 0 0 0 0 0 0 0 0 0.087454719529185 0.257435005539811 0.160689640307189 0 0 0 0 0.0819481305112108 0 0 0 0 0 0 0 0 0 0 0.0202996744075672 0 0 0 0 0 0.00732004015976927 0 0 0 0 0 0 0 0 0 0 0 0 0 0 0 0 0 0 0 0 0 0 0 0 0 0 0 0 0 0 0 0 0 0 0 0 0 0 0 0 0 0 0 0.00746966789482162 0 0 0 0 0 0 0 0 0 0 0 0 0 0 0 0 0 0 0 0 0 0 0 0 0 0 0 0 0 0 0 0 0 0 0 0.0219126557633534 0 0 0 0 0 0 0 0 0 0 0 0 0 0 0 0 0 0 0 0 0 0 0 0 0 0 0 0 0 0 0 0 0 0 0 0 0 0 0 0 0 0 0 0 0 0 0 0 0 0 0 0.0260274012443484 0 0 0 0 0 0.0241412594782669 0.0465145472356211 0 0 0 0 0 0 0 0 0 0 0 0 0 0 0 0 0 0 0 0 0 0 0 0 0 0 0 0 0 0 0 0 0 0 0 0 0 0 0 0 0 0 0 0 0 0 0 0
0 0 0 0 0 0 0 0 0 0 0 0 0 0 0 0.0016184919480442 0 0 0 0 0 0 0 0 0 0 0 0 0 0.00220325176562928 0.00211468146153873 0 0.00424804305944483 0.13117487607787 0 0 0 0.00286797244755185 0 0 0 0 0 0 0 0 0.0562986763598341 0 0 0 0.0848596522780122 0 0 0 0 0 0 0.0502988950935611 0.0100742409518187 0 0 0 0 0 0 0 0 0 0.00217095794954006 0 0.000789338893425446 0.158659849580385 0 0 0 0 0.0124099371116177 0 0 0 0.000805636491533152 0 0 0 0 0.00459073680405965 0.00245641246337687 0 0.00352224756515355 0.00417248761414222 0.0117717691291923 0.0131916342321468 0.020215622758572 0.00273906491310898 0.0183101416452704 0.00186771892518172 0 0 0 0 0.0786849904614976 0.0194341110292618 0.00199603161822199 0.0128242516247833 0 0 0 0 0 0 0 0 0 0 0 0 0 0 0 0 0 0 0 0 0 0 0 0 0 0 0.00136881387471 0 0 0.00504336260118782 0 0 0 0 0.000765684228353155 0.114117039846815 0 0 0 0.00137187609814336 0 0 0 0 0 0 0 0.00395784135353041 0.00187937888184573 0.00197701517982354 0.0322349820890805 0 0 0 0 0 0 0 0 0 0 0 0 0 0 0 0 0 0 0 0 0 0 0 0 0 0 0 0 0 0 0 0 0 0 0 0 0 0 0 0 0 0 0 0 0 0 0 0 0 0 0 0 0 0 0 0 0 0 0 0 0 0 0 0 0 0 0 0 0 0 0 0 0 0 0 0 0 0 0 0 0 0 0 0 0 0 0 0 0 0 0 0 0 0 0 0 0.000708646563311526 0 0.000252436329419986 0 0 0.0442045709324146 0 0 0 0 0 0 0 0 0 0 0 0 0 0 0 0 0 0 0 0 0 0 0 0 0 0 0 0 0 0 0 0 0 0 0 0 0 0 0 0 0 0.0153102882578272 0 0 0 0.00104430909691103 0.00445825581887275 0.00883189470425107 0.00242122574952857 0 0.00102120719336917 0 0 0 0 0.00147644413499157 0 0 0 0.0411830048118382
0 0 0 0 0 0 0 0 0 0 0 0 0.279662926814849 0 0 0 0 0 0 0 0 0 0 0 0 0 0 0 0 0 0 0 0 0 0.0470118881842877 0 0 0 0 0 0 0 0 0 0 0 0 0 0.0497575235537097 0 0 0 0 0 0 0 0.172561900644445 0 0 0 0 0 0 0 0 0 0 0 0 0 0 0 0 0 0 0 0 0 0 0 0 0 0 0 0 0 0 0 0 0 0 0 0 0 0 0 0 0 0 0 0 0 0 0 0.0653702690486617 0 0.0423147838044501 0.0334507665926663 0 0 0 0 0 0 0.161764657505711 0 0 0.023550600447381 0 0 0.124554683403839 0 0 0 0 0 0 0 0 0 0 0 0 0 0 0 0 0 0 0 0 0 0 0 0 0 0 0 0 0 0 0 0 0 0 0 0 0 0 0 0 0 0 0 0 0 0 0 0 0 0 0 0 0 0 0 0 0 0 0 0 0 0 0 0 0 0 0 0 0 0 0 0 0 0 0 0 0 0 0 0 0 0 0 0 0 0 0 0 0 0 0 0 0 0 0 0 0 0 0 0 0 0 0 0 0 0 0 0 0 0 0 0 0 0 0 0 0 0 0 0 0 0 0 0 0 0 0 0 0 0 0 0 0 0 0 0 0 0 0 0 0 0 0 0 0 0 0 0 0 0 0 0 0 0 0 0 0 0 0 0 0 0 0 0 0 0 0 0 0 0 0 0 0 0 0 0 0 0 0 0 0 0 0 0 0 0 0 0 0 0 0 0 0 0 0 0
0 0 0 0 0.0255823294421184 0 0 0.0147495509918333 0.00723341020398726 0.0305240288294777 0.0103987398948221 0 0.169722502534477 0 0 0 0 0 0.0196246221134755 0 0 0 0.00721133623178997 0 0 0.00748133509480066 0 0 0.00542975846021018 0.00493731487800211 0.00769329352247608 0 0 0 0.0465757792659568 0 0 0 0 0 0 0 0 0 0 0 0 0 0.0512056110672818 0 0 0 0 0 0 0.0809199765822013 0 0 0 0 0 0 0 0 0 0 0 0 0 0 0 0.182473230342898 0 0 0 0 0 0 0 0 0 0 0 0 0 0 0 0 0 0 0 0 0.0047943860064703 0 0 0 0.00382463123538541 0 0 0 0 0 0 0 0 0 0 0 0 0 0 0 0 0 0.00777677935200552 0 0 0 0 0 0.12509749146042 0 0 0 0 0 0 0 0 0 0 0 0 0.00658138667790696 0 0 0 0 0 0 0 0 0 0 0 0 0 0 0 0 0 0 0 0 0 0 0 0 0 0 0 0 0 0 0 0 0 0 0 0 0 0 0 0 0 0 0 0 0 0 0 0 0 0 0 0 0 0 0 0.0110074639604502 0 0 0 0 0 0.00490381600680881 0 0.0035539414647323 0 0 0 0 0 0 0 0 0 0.010195520858813 0 0 0 0 0 0 0 0 0 0 0 0 0 0 0 0 0 0 0 0 0 0 0 0 0 0.00637813076249946 0 0 0 0 0 0.00214257206042827 0 0.0016557867237165 0 0.00434887077044258 0 0 0 0.00177223344518771 0.0367912895389704 0.00917661255789784 0 0.0425689746866838 0.00280956727581549 0.0113113315643723 0 0 0.0237894323648111 0 0 0 0 0 0 0 0 0 0 0 0 0 0 0 0 0 0 0 0 0 0 0 0 0 0 0 0 0 0.00354284311627643 0 0 0.00421411865409723 0 0 0 0 0 0 0 0 0 0 0 0 0 0 0 0 0 0 0 0 0 0 0 0 0 0 0
0 0 0 0 0 0 0 0 0 0 0 0 0 0 0 0 0 0 0 0 0 0 0 0 0 0 0 0 0 0 0 0 0 0 0 0 0 0 0 0 0 0 0 0 0 0 0.0828979058622222 0 0 0 0.256479275057115 0 0 0 0.56690123156436 0 0 0 0 0 0 0 0 0 0 0 0 0 0 0 0 0 0 0 0 0 0 0 0 0 0 0 0 0 0 0 0 0 0 0 0 0 0 0 0 0 0 0 0 0 0 0 0 0 0 0 0 0 0 0 0 0 0 0 0 0 0 0 0 0 0 0 0 0 0 0 0 0 0 0 0 0 0 0 0 0 0 0 0 0 0 0 0 0 0 0 0 0 0 0 0 0 0 0 0.0937215875163033 0 0 0 0 0 0 0 0 0 0 0 0 0 0 0 0 0 0 0 0 0 0 0 0 0 0 0 0 0 0 0 0 0 0 0 0 0 0 0 0 0 0 0 0 0 0 0 0 0 0 0 0 0 0 0 0 0 0 0 0 0 0 0 0 0 0 0 0 0 0 0 0 0 0 0 0 0 0 0 0 0 0 0 0 0 0 0 0 0 0 0 0 0 0 0 0 0 0 0 0 0 0 0 0 0 0 0 0 0 0 0 0 0 0 0 0 0 0 0 0 0 0 0 0 0 0 0 0 0 0 0 0 0 0 0 0 0 0 0 0 0 0 0 0 0 0 0 0 0 0 0 0 0 0 0 0 0 0 0 0 0 0
0 0 0 0 0 0 0 0 0 0 0 0 0 0 0 0.00202365979181116 0 0 0 0 0 0 0 0 0 0 0 0 0 0 0.00132175410581241 0 0 0.00410299670186565 0 0 0.000684189698107353 0.000722974740673197 0 0 0 0 0 0 0 0 0.0331605901996375 0 0 0 0.0238880922848674 0 0 0 0.00698399707750189 0 0 0 0 0 0 0 0 0 0 0 0 0 0 0 0 0 0 0.0145070195326908 0 0 0 0 0 0 0 0.0124027882173546 0.000686521411517676 0 0 0.11550135196244 0.00745430809280659 0.0647116347959238 0.00610856239402985 0.107744937516772 0 0 0.00268042514096055 0 0 0.01022722570327 0.0129135005759783 0 0.00586983660567031 0 0.0050683004543096 0 0.00402431427477899 0 0 0 0 0 0 0 0 0 0 0 0 0 0 0 0 0 0 0 0 0 0 0 0 0 0 0 0 0.0239135683896291 0.00243398410952851 0.00606955799288516 0 0 0 0 0 0.0388018155749882 0.0349460057854876 0.000662675251106912 0.0969757881779736 0.131323650147813 0 0 0.111607289540104 0.0216219327733064 0.00594298262539621 0 0 0 0 0 0.0487194357755263 0.00462186790645753 0 0 0 0 0 0 0 0 0 0 0 0 0 0 0 0 0 0 0 0 0 0 0 0 0 0 0 0 0 0 0 0 0 0 0 0 0 0 0 0 0 0 0 0 0 0 0 0 0 0 0 0 0 0 0 0 0 0 0 0 0 0 0 0 0 0 0 0 0 0 0 0 0 0 0 0 0 0 0 0 0 0 0 0 0 0 0 0 0 0 0 0 0 0 0 0 0 0 0 0 0.0198099324819533 0 0 0 0 0 0 0 0 0 0 0 0 0 0 0 0 0 0 0 0 0 0 0 0 0 0 0 0 0 0 0 0 0 0 0 0 0 0 0 0 0 0.00183929832291683 0 0 0 0 0 0.00182071238366775 0 0 0 0 0 0 0.000527185684445639 0 0 0 0 0.00557333579803301
0 0 0 0 0 0 0 0 0 0 0 0 0 0 0 0 0.0134326617523651 0 0 0 0.00861865705922143 0 0 0 0 0 0.0238047692695918 0 0 0 0 0 0 0 0 0 0 0 0 0 0 0 0 0 0 0.0122817233568756 0 0 0 0 0 0.026616445843831 0 0 0 0 0 0 0 0 0.0628387059624908 0 0.138656314878161 0 0.00678674470061658 0.00600816794075048 0.0204807530791579 0.0920942021397813 0 0 0 0 0.00582312544573173 0 0 0 0.00330635643413755 0.0069779608044607 0.0145305920946642 0 0 0 0 0 0 0 0 0 0 0 0 0 0 0 0 0 0 0 0 0 0 0 0 0 0 0 0.0532862603625519 0.00890337362543675 0.0691514704047219 0.0416818046930949 0 0 0.008789378638024 0 0 0 0 0.0234155385595165 0 0 0 0 0.165006150435605 0.0112746482069593 0.0347497283425132 0 0 0 0.0130837236524005 0.014671884515771 0 0 0 0 0.0276607892586059 0 0 0 0 0 0 0 0 0 0 0 0 0 0 0 0 0 0 0 0 0 0 0 0 0 0 0 0 0 0 0 0 0 0 0 0 0 0 0 0.00243915061246272 0 0 0 0 0 0 0 0 0 0 0 0 0 0 0 0 0 0 0 0 0 0 0 0 0 0 0 0 0 0 0 0 0 0 0.00221819061323007 0 0 0 0 0 0 0 0.00327253279766252 0.0213649136704807 0 0 0 0 0 0 0 0 0 0 0 0 0.00861985407834489 0 0 0 0 0 0 0 0 0 0 0 0 0 0 0 0 0 0 0 0 0 0 0 0 0 0 0 0 0 0 0 0 0 0 0 0 0.00530162891676884 0 0 0 0 0 0 0 0 0 0.0182620078281911 0.00628929195252959 0.00720264658196485 0.0110978514913261 0 0 0 0 0 0 0 0 0 0 0 0 0 0 0 0 0 0 0 0 0 0 0 0 0 0 0 0 0 0 0 0 0 0 0
0 0 0 0 0 0 0 0 0 0 0 0 0 0 0 0 0 0 0 0 0.00819576638751453 0 0 0 0 0 0 0 0 0 0 0 0 0 0 0 0 0 0 0 0 0 0 0 0 0.301896123673697 0 0 0 0 0 0.0608116537582086 0 0 0 0 0 0 0 0.101743116426318 0 0 0.141652493272132 0 0.0799965555865129 0 0 0.0382605640853451 0.00975098009461899 0 0 0 0 0 0 0 0 0.0953230675224766 0.044983891728971 0 0 0 0 0 0 0 0 0 0 0 0 0 0 0 0 0 0 0 0 0 0 0 0 0 0 0 0 0 0.0401455854485871 0.0176711639265748 0 0 0 0 0 0 0 0 0 0 0 0 0 0 0 0 0 0 0 0.0595690380890435 0 0 0 0 0 0 0 0 0 0 0 0 0 0 0 0 0 0 0 0 0 0 0 0 0 0 0 0 0 0 0 0 0 0 0 0 0 0 0 0 0 0 0 0 0 0 0 0 0 0 0 0 0 0 0 0 0 0 0 0 0 0 0 0 0 0 0 0 0 0 0 0 0 0 0 0 0 0 0 0 0 0 0 0 0 0 0 0 0 0 0 0 0 0 0 0 0 0 0 0 0 0 0 0 0 0 0 0 0 0 0 0 0 0 0 0 0 0 0 0 0 0 0 0 0 0 0 0 0 0 0 0 0 0 0 0 0 0 0 0 0 0 0 0 0 0 0 0 0 0 0 0 0 0 0 0 0 0 0 0 0 0 0 0 0 0 0 0 0 0 0 0 0 0 0 0 0 0 0 0 0 0 0 0 0 0 0
0 0 0 0 0 0 0 0 0 0 0 0 0 0 0 0 0 0 0 0 0 0 0 0 0 0 0 0 0 0 0 0 0 0 0 0 0 0 0.0455386948709336 0.0471714331237403 0 0 0 0 0 0 0 0 0 0 0 0 0 0 0 0 0 0 0 0 0 0 0 0 0 0 0 0 0 0 0.08836385406583 0 0.734989095553391 0 0 0 0 0 0.0839369223861049 0 0 0 0 0 0 0 0 0 0 0 0 0 0 0 0 0 0 0 0 0 0 0 0 0 0 0 0 0 0 0 0 0 0 0 0 0 0 0 0 0 0 0 0 0 0 0 0 0 0 0 0 0 0 0 0 0 0 0 0 0 0 0 0 0 0 0 0 0 0 0 0 0 0 0 0 0 0 0 0 0 0 0 0 0 0 0 0 0 0 0 0 0 0 0 0 0 0 0 0 0 0 0 0 0 0 0 0 0 0 0 0 0 0 0 0 0 0 0 0 0 0 0 0 0 0 0 0 0 0 0 0 0 0 0 0 0 0 0 0 0 0 0 0 0 0 0 0 0 0 0 0 0 0 0 0 0 0 0 0 0 0 0 0 0 0 0 0 0 0 0 0 0 0 0 0 0 0 0 0 0 0 0 0 0 0 0 0 0 0 0 0 0 0 0 0 0 0 0 0 0 0 0 0 0 0 0 0 0 0 0 0 0 0 0 0 0 0 0 0 0 0 0 0 0 0 0 0 0 0 0 0 0 0 0 0 0 0
0 0 0 0 0 0 0 0 0 0 0 0 0 0 0 0 0.00773859636037036 0 0 0 0.0876237090208954 0 0 0 0 0 0 0 0 0 0 0 0 0 0 0 0 0 0 0 0 0 0 0 0.00694403390341918 0.111154903401841 0 0 0 0 0 0.0261360992785256 0 0 0 0 0 0 0 0.218564291229974 0.13790689340229 0 0 0 0 0.00893862871508513 0.0354782364134683 0.01710792795145 0 0 0 0 0.00771892486210682 0 0 0 0 0.068345498431413 0.0309577250311736 0 0 0 0 0 0 0 0 0 0 0 0 0 0 0 0 0 0 0 0 0 0 0 0 0 0 0 0 0 0.0198974051941061 0 0 0.0037060745979647 0.0048087235093912 0 0 0 0 0 0 0 0 0 0 0 0 0 0 0 0.0426929111079301 0 0 0 0 0 0.104233490432118 0 0 0 0 0 0 0 0 0 0 0 0 0 0 0 0 0 0 0 0 0 0 0 0 0 0 0 0 0 0 0 0 0 0 0 0 0 0 0 0 0 0 0 0 0 0 0 0 0 0.00494037934959547 0 0 0 0 0 0 0 0 0 0 0 0 0 0 0 0 0 0 0 0 0 0 0 0 0 0 0 0 0 0 0 0 0 0.040419291764088 0 0 0 0 0 0 0 0 0 0 0 0 0.0146862560427935 0 0 0 0 0 0 0 0 0 0 0 0 0 0 0 0 0 0 0 0 0 0 0 0 0 0 0 0 0 0 0 0 0 0 0 0 0 0 0 0 0 0 0 0 0 0 0 0 0 0 0 0 0 0 0 0 0 0 0 0 0 0 0 0 0 0 0 0 0 0 0 0 0 0 0 0 0 0 0 0 0 0 0 0 0
0 0 0 0 0 0 0 0 0 0 0 0 0 0 0 0 0 0 0 0 0 0 0 0 0 0 0 0 0 0 0 0 0 0 0 0 0 0 0.154317768598886 0 0 0 0 0 0 0.337283583507672 0 0 0 0 0 0 0 0 0 0 0 0 0 0 0 0 0 0 0 0 0 0 0 0 0 0 0 0 0 0 0 0 0.265567971189994 0.0589818004737246 0 0 0 0 0 0 0 0 0 0 0 0 0 0 0 0 0 0 0 0 0 0 0 0 0 0 0.0591596036035489 0 0 0 0 0 0 0 0 0 0 0 0 0 0 0 0 0 0 0 0 0 0 0 0 0 0 0 0 0 0 0 0 0 0 0 0 0 0 0 0 0 0 0 0 0 0 0 0 0 0 0 0 0 0 0 0 0 0 0 0 0 0 0 0 0 0 0 0 0 0 0 0 0 0 0 0 0 0 0 0 0 0 0 0 0 0 0 0 0 0 0 0 0 0 0 0 0 0 0.0476205415323984 0 0 0 0 0 0 0 0 0 0 0 0 0 0 0 0 0 0 0 0 0.0770687310937753 0 0 0 0 0 0 0 0 0 0 0 0 0 0 0 0 0 0 0 0 0 0 0 0 0 0 0 0 0 0 0 0 0 0 0 0 0 0 0 0 0 0 0 0 0 0 0 0 0 0 0 0 0 0 0 0 0 0 0 0 0 0 0 0 0 0 0 0 0 0 0 0 0 0 0 0 0 0 0 0 0 0 0 0 0 0 0 0 0 0
0 0 0 0 0 0 0 0 0 0 0 0 0 0 0 0 0 0 0 0 0 0 0 0 0 0 0 0 0 0 0 0 0 0 0 0 0 0 0 0 0 0 0 0.103707596678953 0 0.0585950253840596 0 0 0 0 0 0 0 0.0427116686401907 0 0 0 0 0 0.0454536301305963 0.330902879261159 0 0 0 0 0.0997971403454753 0.0539414248925299 0 0 0 0 0 0 0 0 0 0 0 0 0 0 0 0 0 0 0 0 0 0 0 0 0 0 0 0 0 0 0 0 0 0 0 0 0 0 0 0 0 0 0 0 0 0 0 0 0 0 0 0 0 0 0 0 0 0 0 0 0 0 0.114403629256981 0 0 0 0 0 0 0 0 0 0 0 0 0 0 0 0 0 0 0 0 0 0 0 0 0 0 0 0 0 0 0 0 0 0 0 0 0 0 0 0 0 0 0.051754529735106 0.0352337404695497 0 0 0 0 0 0 0 0 0 0 0 0 0 0 0 0 0 0 0 0 0 0 0 0 0 0 0 0 0 0 0 0 0 0 0 0 0 0 0 0 0 0 0 0 0 0 0 0 0 0 0 0 0 0 0 0 0 0 0 0 0 0 0 0 0 0 0 0 0 0 0 0 0 0 0 0 0 0 0 0 0 0 0 0 0 0 0 0 0 0 0 0 0 0 0 0.0634987352054 0 0 0 0 0 0 0 0 0 0 0 0 0 0 0 0 0 0 0 0 0 0 0 0 0 0 0 0 0 0 0 0 0 0 0 0 0 0 0 0 0 0 0 0 0 0 0
0 0 0 0 0 0 0 0 0 0 0 0 0 0 0 0 0 0 0 0.00869243776251544 0.0137780620731889 0 0 0 0 0 0 0 0 0 0 0 0 0 0 0 0 0 0 0.00976870363014288 0 0 0 0.0509997393558271 0.0142602103103807 0 0 0 0 0 0 0 0 0.0278057047093584 0 0 0 0 0 0.0193571899274686 0 0 0.0182697073472737 0 0.0480077423974408 0 0.689457113780086 0 0 0 0 0 0 0 0 0 0 0 0 0 0 0 0 0 0 0 0 0 0 0 0 0 0 0 0 0 0 0 0 0 0 0 0 0 0 0 0.0296522991828399 0.0699510895234777 0 0 0 0 0 0 0 0 0 0 0 0 0 0 0 0 0 0 0 0 0 0 0 0 0 0 0 0 0 0 0 0 0 0 0 0 0 0 0 0 0 0 0 0 0 0 0 0 0 0 0 0 0 0 0 0 0 0 0 0 0 0 0 0 0 0 0 0 0 0 0 0 0 0 0 0 0 0 0 0 0 0 0 0 0 0 0 0 0 0 0 0 0 0 0 0 0 0 0 0 0 0 0 0 0 0 0 0 0 0 0 0 0 0 0 0 0 0 0 0 0 0 0 0 0 0 0 0 0 0 0 0 0 0 0 0 0 0 0 0 0 0 0 0 0 0 0 0 0 0 0 0 0 0 0 0 0 0 0 0 0 0 0 0 0 0 0 0 0 0 0 0 0 0 0 0 0 0 0 0 0 0 0 0 0 0 0 0 0 0 0 0 0 0 0 0 0 0 0 0 0 0 0 0 0 0 0 0 0
0 0 0 0 0 0 0 0 0 0 0 0 0 0 0 0 0 0 0 0 0 0 0 0 0 0 0 0 0 0 0 0 0 0 0 0 0 0 0 0 0 0 0 0.044485641191393 0 0 0 0 0 0 0 0.00600847152999652 0 0.0809284347936198 0 0 0 0 0 0.0484690434720754 0 0 0.053264885220877 0 0.019060482080361 0.506437127435942 0 0 0 0 0 0 0 0 0 0 0 0 0 0.00805422836032402 0 0 0 0 0 0 0 0 0 0 0 0 0 0 0 0 0 0 0 0 0 0 0 0 0 0 0.0293538869538371 0.0443775298829664 0.0762945915058417 0 0 0 0 0 0 0 0 0 0 0 0 0 0 0 0 0 0 0 0 0 0 0 0 0 0 0 0 0 0 0 0 0 0 0 0 0 0 0 0 0 0 0 0 0 0 0 0 0 0 0 0 0 0 0 0 0 0 0 0 0 0 0 0.0106461363534958 0.00858398832581196 0.00676229026788059 0 0 0 0 0 0 0 0 0 0 0 0 0 0 0 0 0 0 0 0 0 0 0 0 0 0 0 0 0 0 0 0 0 0 0.00614753660716418 0 0 0 0 0 0 0 0 0 0 0 0 0 0 0 0 0 0 0 0 0 0 0 0 0 0 0 0 0 0 0 0 0 0 0 0 0 0 0 0 0 0 0 0 0 0 0 0 0 0 0 0 0 0.00655884793731648 0 0 0 0 0 0.025784953883732 0 0 0 0 0 0 0 0 0 0.011742490885719 0 0.00703943331164619 0 0 0 0 0 0 0 0 0 0 0 0 0 0 0 0 0 0 0 0 0 0 0 0 0 0 0 0 0 0 0 0 0 0 0
0 0 0 0 0 0 0 0 0 0 0 0 0 0 0 0 0 0 0 0 0 0 0 0 0 0 0 0 0 0 0 0 0 0 0 0 0 0 0 0 0 0 0 0 0 0.00814184599033503 0 0 0 0 0 0.0412557335051005 0 0 0 0 0 0 0 0.113550894751158 0.0291361280128212 0 0.013381849100393 0 0 0 0 0 0.329153737531908 0.0578676152275366 0 0.108967864366435 0.00694064854003267 0 0 0 0.0310100337604517 0.00876859208437619 0.0110023699376525 0 0 0 0 0 0 0 0 0 0 0 0 0 0 0 0 0 0 0 0 0 0 0 0 0 0 0 0 0 0 0.106215236798631 0 0.0613385372470016 0 0.0371042814603101 0 0 0 0 0 0 0 0 0.00869725176216555 0.0091735792539943 0.0182938006696969 0 0 0 0 0 0 0 0 0 0 0 0 0 0 0 0 0 0 0 0 0 0 0 0 0 0 0 0 0 0 0 0 0 0 0 0 0 0 0 0 0 0 0 0 0 0 0 0 0 0 0 0 0 0 0 0 0 0 0 0 0 0 0 0 0 0 0 0 0 0 0 0 0 0 0 0 0 0 0 0 0 0 0 0 0 0 0 0 0 0 0 0 0 0 0 0 0 0 0 0 0 0 0 0 0 0 0 0 0 0 0 0 0 0 0 0 0 0 0 0 0 0 0 0 0 0 0 0 0 0 0 0 0 0 0 0 0 0 0 0 0 0 0 0 0 0 0 0 0 0 0 0 0 0 0 0 0 0 0 0 0 0 0 0 0 0 0 0 0 0 0 0 0 0 0 0 0 0 0 0 0 0 0 0 0 0 0 0 0 0 0 0
0 0 0 0 0 0 0 0 0 0 0 0 0 0 0 0.00573036510386457 0 0 0 0 0 0 0 0 0 0 0 0 0 0 0 0 0 0.0136619084016836 0 0 0 0 0 0 0 0 0 0 0 0 0.014140476594499 0 0 0 0 0 0 0 0.00868020077664941 0 0 0 0 0 0.00784743929863041 0 0 0 0 0 0 0.347854814087173 0 0.148680291131564 0 0.259129266317127 0 0 0 0 0.136044356758096 0 0 0 0 0 0 0 0 0 0 0 0 0 0 0 0 0 0 0 0 0 0 0 0 0 0 0 0 0 0 0 0 0.0139817501871687 0 0.0271315565259205 0 0 0 0 0 0 0 0 0 0 0 0 0.0171175748176242 0 0 0 0 0 0 0 0 0 0 0 0 0 0 0 0 0 0 0 0 0 0 0 0 0 0 0 0 0 0 0 0 0 0 0 0 0 0 0 0 0 0 0 0 0 0 0 0 0 0 0 0 0 0 0 0 0 0 0 0 0 0 0 0 0 0 0 0 0 0 0 0 0 0 0 0 0 0 0 0 0 0 0 0 0 0 0 0 0 0 0 0 0 0 0 0 0 0 0 0 0 0 0 0 0 0 0 0 0 0 0 0 0 0 0 0 0 0 0 0 0 0 0 0 0 0 0 0 0 0 0 0 0 0 0 0 0 0 0 0 0 0 0 0 0 0 0 0 0 0 0 0 0 0 0 0 0 0 0 0 0 0 0 0 0 0 0 0 0 0 0 0 0 0 0 0 0 0 0 0 0 0 0 0 0 0 0 0 0 0 0 0
0 0 0 0.0118941902437103 0 0 0 0 0 0 0 0.00961708901946719 0 0.187351854044512 0.0212860883244646 0.0250161355368029 0.0130980495828758 0 0.0778614377971502 0.0179469827398748 0.0336160675621158 0 0 0 0 0 0 0 0 0 0 0 0 0 0 0 0 0 0 0 0 0 0 0 0 0 0.0126452769792232 0 0 0 0 0 0 0 0 0 0 0 0 0 0 0 0 0 0 0 0 0.0639921236782829 0.155576900027861 0 0 0 0 0.0116611769424268 0 0 0 0 0 0 0 0 0 0 0 0.00506348854873519 0.00352285037076101 0.00492864408079976 0 0 0 0 0 0 0 0 0 0 0 0 0 0 0 0 0 0 0 0 0 0.0168931977374436 0.0803247095496272 0.0761350186845349 0 0.0192976194486845 0 0 0 0 0 0 0 0 0 0 0.12966507231287 0 0 0 0 0 0 0 0 0 0 0 0 0 0 0 0 0 0 0 0 0 0 0 0 0 0 0 0 0 0 0 0 0 0 0 0 0 0 0 0 0 0 0 0 0 0 0 0 0 0 0 0 0 0 0 0 0 0 0 0 0 0 0 0 0 0 0 0 0 0 0 0 0 0 0 0 0 0 0 0 0 0 0.00485096386410144 0 0 0 0 0 0 0 0 0 0 0 0 0 0 0 0 0 0 0 0 0 0 0 0 0 0 0 0 0 0 0 0 0 0 0 0 0 0 0 0 0 0 0 0 0 0 0 0 0 0 0 0 0 0 0 0 0 0 0 0 0 0 0 0 0 0 0 0 0 0 0 0 0 0 0 0 0 0 0.0051983527857588 0.00634128832885665 0 0.00621542180905943 0 0 0 0 0 0 0 0 0 0 0 0 0 0 0 0 0 0 0 0 0 0 0 0 0 0 0
0 0 0 0 0 0 0 0 0 0 0 0 0 0 0 0.0432921183489961 0 0 0 0 0 0.0922602532458169 0 0 0 0 0 0 0 0 0 0 0 0 0 0 0 0 0.0777847231747541 0.125584865510858 0 0 0 0 0 0 0 0 0 0 0 0 0 0 0.00984250115862697 0 0 0 0 0 0 0.0547641075416346 0 0 0 0 0 0 0 0 0 0 0 0 0 0.0721547110090038 0 0 0 0 0 0 0 0 0 0 0 0 0 0 0 0 0 0 0 0 0 0 0 0 0 0 0 0 0 0 0 0 0 0 0 0 0 0 0 0 0 0 0 0 0 0 0 0 0 0 0 0 0 0 0 0 0 0 0 0.0502702770946161 0 0 0.121165186853734 0.0116125864877396 0 0 0 0 0 0 0 0.0128677466831807 0 0 0 0 0 0 0 0 0 0 0 0 0 0 0 0 0 0 0 0 0 0 0 0 0 0 0 0 0 0 0 0 0 0 0 0 0 0 0 0 0 0 0 0 0 0 0 0 0 0 0 0.0502530558142051 0 0 0 0 0 0 0 0 0 0 0 0.056409245696399 0.0474091727161577 0 0 0 0 0 0 0 0.0685836242465601 0 0 0 0 0 0.0549945205083366 0.0507513039093804 0 0 0 0 0 0 0 0 0 0 0 0 0 0 0 0 0 0 0 0 0 0 0 0 0 0 0 0 0 0 0 0 0 0 0 0 0 0 0 0 0 0 0 0 0 0 0 0 0 0 0 0 0 0 0 0 0 0 0 0 0 0 0 0 0 0 0 0 0 0 0 0 0 0 0 0 0 0 0 0 0 0 0 0 0 0 0 0 0
0 0 0 0.00355884022309811 0 0 0 0 0 0 0.0113142691934898 0 0 0 0 0 0 0 0 0 0 0 0 0 0 0 0 0 0 0.0166948431838701 0.0107716102541357 0 0 0.0603360108761119 0.00437424315745197 0 0 0.00258515402521715 0 0 0 0 0 0 0 0 0.0902932443790257 0 0 0 0.0593801014350554 0 0 0 0.258711010391524 0 0.0869767644081846 0 0 0 0 0 0 0 0 0 0 0.0469642272904519 0.105678339341873 0 0 0 0 0 0 0 0.0178476414056137 0 0 0 0 0 0 0 0 0.0014932606629317 0.00268641306230303 0 0 0 0 0 0.00601339209880869 0 0 0.0021691349636368 0.001839487142182 0 0 0 0 0 0 0 0.00563450840205596 0 0 0 0 0.02094065332298 0 0 0 0 0 0 0 0 0 0 0 0 0 0 0 0 0 0 0 0 0 0 0 0 0.0103898951469541 0 0 0 0 0.00729342349324599 0 0 0 0 0 0 0 0 0 0 0 0 0 0 0.0155623899236076 0 0 0 0 0 0 0 0 0 0 0 0 0 0 0 0 0 0 0 0 0 0 0 0 0 0 0 0 0 0 0 0 0 0 0.002333436569251 0 0 0 0 0 0 0 0.00289236999005155 0 0 0 0 0 0 0 0 0 0 0 0 0 0 0 0 0 0 0 0 0 0 0 0 0 0 0 0 0 0 0 0 0 0 0 0.0029644651609491 0 0 0 0 0 0 0 0.00160567095087828 0.00237164424904946 0.00295196849113531 0 0 0 0.00134636719222921 0.0391223521945378 0.0114045078496601 0 0.0481988950844046 0.00420285609349998 0.0126567107017021 0 0 0.00300003058404694 0.00118691157562103 0 0 0 0 0 0 0 0 0 0 0 0 0 0 0 0 0 0 0 0 0 0 0 0 0 0 0 0 0.00281207324241784 0 0 0.00336226148549959 0 0 0 0 0 0 0 0 0 0 0 0 0 0 0 0 0 0.0021425090091959 0 0.00486059101373754 0 0 0 0 0.00107552077832419 0 0
0 0 0 0 0 0 0 0 0 0 0 0 0 0 0 0 0 0 0 0 0 0.156723112050827 0 0 0 0 0 0 0 0 0 0 0 0 0 0 0 0 0 0.156229762754293 0 0 0 0 0 0 0 0 0 0 0 0.0757511867754843 0 0 0 0 0 0 0 0.0160150249669666 0 0.308285162971299 0.0134675542021672 0 0 0 0 0.0154815078098864 0 0 0 0 0 0 0 0.0562897360916022 0 0 0.0584181228693414 0.0214849126952271 0 0 0 0 0 0 0 0 0 0 0 0 0 0 0 0 0 0 0 0 0 0 0 0 0 0 0 0 0 0 0 0 0 0 0 0 0 0 0 0 0 0 0 0 0 0 0 0 0 0 0 0 0 0 0 0 0 0 0 0 0 0 0 0 0 0 0 0 0 0 0 0 0 0 0 0 0 0 0 0 0 0 0 0 0 0 0 0 0 0 0 0 0 0 0 0 0 0 0 0 0 0 0 0 0 0 0 0 0 0 0 0 0 0 0 0 0 0 0 0 0 0 0 0 0 0 0 0 0 0 0 0 0.0387138675978305 0 0 0 0 0 0 0 0.0831400492150755 0 0 0 0 0 0 0 0 0 0 0 0 0 0 0 0 0 0 0 0 0 0 0 0 0 0 0 0 0 0 0 0 0 0 0 0 0 0 0 0 0 0 0 0 0 0 0 0 0 0 0 0 0 0 0 0 0 0 0 0 0 0 0 0 0 0 0 0 0 0 0 0 0 0 0 0 0 0 0 0 0 0 0 0 0 0 0 0 0 0 0 0 0 0 0 0
0 0 0 0 0.04197121473848 0 0 0.0284150741041629 0 0 0 0.00972483825063506 0 0.0207522868414614 0.0385167451833066 0.0227534348892947 0 0 0.0332900271883909 0 0 0 0 0 0 0 0 0 0.0106000621263694 0 0.00694733364047058 0 0 0 0 0 0.0647187464516164 0.0974415610735178 0 0 0 0 0 0 0 0 0.120634936405315 0 0 0 0.00895416206216551 0.00124990395433526 0 0 0 0 0 0 0.0505896370922168 0 0 0 0 0 0 0 0 0 0 0.00673825431945547 0 0 0 0 0 0 0 0 0 0 0 0 0 0 0 0.0463572650773119 0.00564361711489983 0.209447445343053 0 0.00611629571352152 0 0 0 0.00364252957529669 0 0 0.00189937557845396 0 0 0 0 0 0 0 0 0 0 0 0 0 0 0 0 0 0 0 0 0 0 0 0 0 0 0 0 0 0 0 0 0 0 0.0843234758987 0.0454393701044187 0.0228876523849179 0 0.00243241112681911 0 0.00145928776483268 0.0025537576810693 0 0 0 0 0 0 0 0.00449929831551203 0 0 0 0 0 0 0 0 0 0 0 0 0 0 0 0 0 0 0 0 0 0 0 0 0 0 0 0 0 0 0 0 0 0 0 0 0 0 0 0 0 0 0 0 0 0 0 0 0 0 0 0 0 0 0 0 0 0 0 0 0 0 0 0 0 0 0 0 0 0 0 0 0 0 0 0 0 0 0 0 0 0 0 0 0 0 0 0 0 0 0 0 0 0 0 0 0 0 0 0 0 0 0 0 0 0 0 0 0 0 0 0 0 0 0 0 0 0 0 0 0 0 0 0 0 0 0 0 0 0 0 0 0 0 0 0 0 0 0 0 0 0 0 0 0 0 0 0 0 0 0 0 0 0 0 0 0 0 0 0 0 0 0 0 0 0 0 0 0 0
0 0 0 0 0 0 0 0 0 0 0 0 0 0 0 0 0 0 0 0 0 0 0.208311757550218 0 0 0.0386623925420874 0 0 0 0 0 0 0 0 0.0319010753893032 0 0 0 0 0 0 0 0 0 0.25490321103082 0 0 0 0 0 0 0 0 0 0 0 0 0 0 0 0 0 0 0 0 0 0 0 0 0 0 0 0 0 0 0 0 0 0 0 0 0 0 0 0 0 0 0 0 0 0 0 0 0 0 0 0 0 0 0 0 0 0 0 0 0 0 0 0 0 0 0 0 0 0 0 0 0 0 0 0 0 0 0 0 0 0 0 0.198380776509999 0 0 0 0 0 0 0 0 0 0 0 0 0 0 0 0 0 0 0 0 0 0 0 0 0 0 0 0 0 0 0 0 0 0 0 0 0 0 0 0 0 0 0 0 0 0 0 0 0 0 0 0 0 0 0 0 0 0 0 0 0 0 0 0 0 0 0 0 0 0 0 0 0 0 0 0 0.0300245415428736 0 0 0 0 0 0 0 0 0 0 0 0 0 0 0 0 0.096409349331962 0 0 0 0 0 0 0 0 0.103322605369438 0.0380842907332986 0 0 0 0 0 0 0 0 0 0 0 0 0 0 0 0 0 0 0 0 0 0 0 0 0 0 0 0 0 0 0 0 0 0 0 0 0 0 0 0 0 0 0 0 0 0 0 0 0 0 0 0 0 0 0 0 0 0 0 0 0 0 0 0 0 0 0 0 0 0 0 0 0 0 0 0 0 0 0 0 0 0 0 0
0 0 0 0 0 0 0 0 0 0 0 0 0 0 0 0 0 0 0 0 0 0 0 0 0 0 0 0 0 0 0 0 0 0 0 0 0 0 0 0 0 0 0 0 0 0 0 0 0 0 0 0 0 0 0 0 0 0 0 0 0 0 0 0 0 0 0 0 0 0 0.153534371494214 0 0.17697819991386 0 0 0 0 0 0 0.0743982430690407 0 0 0 0 0 0 0 0 0 0 0 0 0 0 0 0 0 0.133568853858092 0 0 0 0 0 0 0 0 0 0 0 0 0 0 0 0 0 0 0 0 0 0 0 0 0 0 0 0 0 0 0 0 0 0 0 0 0 0 0 0 0 0 0 0 0 0 0 0 0 0 0 0 0 0 0 0 0 0 0 0 0 0 0 0 0 0 0 0 0 0 0 0 0 0 0 0 0 0 0 0 0 0 0 0 0 0 0 0 0 0 0 0 0 0 0 0 0 0 0 0 0 0 0 0 0 0 0 0 0 0 0 0 0 0 0 0 0 0 0 0 0 0 0.20184809467508 0 0 0.259672236989712 0 0 0 0 0 0 0 0 0 0 0 0 0 0 0 0 0 0 0 0 0 0 0 0 0 0 0 0 0 0 0 0 0 0 0 0 0 0 0 0 0 0 0 0 0 0 0 0 0 0 0 0 0 0 0 0 0 0 0 0 0 0 0 0 0 0 0 0 0 0 0 0 0 0 0 0 0 0 0 0 0 0 0 0 0 0 0 0 0 0 0 0 0
0 0 0 0 0 0 0 0 0 0 0 0 0 0 0 0 0 0 0 0 0 0 0 0 0 0 0 0 0 0 0 0 0 0 0 0 0 0 0 0 0 0 0 0 0 0 0.119814636046005 0 0 0 0.0397021006168402 0.0178929856271874 0 0 0.153152091042736 0 0 0 0 0.013297872325409 0 0 0 0 0 0 0 0.101152461854185 0.419909328093498 0 0 0.13507852439414 0 0 0 0 0 0 0 0 0 0 0 0 0 0 0 0 0 0 0 0 0 0 0 0 0 0 0 0 0 0 0 0 0 0 0 0 0 0 0 0 0 0 0 0 0 0 0 0 0 0 0 0 0 0 0 0 0 0 0 0 0 0 0 0 0 0 0 0 0 0 0 0 0 0 0 0 0 0 0 0 0 0 0 0 0 0 0 0 0 0 0 0 0 0 0 0 0 0 0 0 0 0 0 0 0 0 0 0 0 0 0 0 0 0 0 0 0 0 0 0 0 0 0 0 0 0 0 0 0 0 0 0 0 0 0 0 0 0 0 0 0 0 0 0 0 0 0 0 0 0 0 0 0 0 0 0 0 0 0 0 0 0 0 0 0 0 0 0 0 0 0 0 0 0 0 0 0 0 0 0 0 0 0 0 0 0 0 0 0 0 0 0 0 0 0 0 0 0 0 0 0 0 0 0 0 0 0 0 0 0 0 0 0 0 0 0 0 0 0 0 0 0 0 0 0 0 0 0 0 0 0 0 0 0 0 0 0 0 0 0 0 0 0 0 0
0 0 0 0 0 0 0 0 0 0 0 0 0 0 0 0 0 0 0 0 0 0 0 0 0 0 0 0 0 0 0 0 0 0 0 0 0 0 0 0 0 0 0 0 0 0.260284324954802 0 0 0 0 0 0 0 0 0 0 0 0 0 0.0176195337260366 0.148657249187797 0 0.109480367210488 0 0 0 0 0.0179571529505055 0 0 0 0 0 0 0 0 0 0 0.446001371970371 0 0 0 0 0 0 0 0 0 0 0 0 0 0 0 0 0 0 0 0 0 0 0 0 0 0 0 0 0 0 0 0 0 0 0 0 0 0 0 0 0 0 0 0 0 0 0 0 0 0 0 0 0 0 0 0 0 0 0 0 0 0 0 0 0 0 0 0 0 0 0 0 0 0 0 0 0 0 0 0 0 0 0 0 0 0 0 0 0 0 0 0 0 0 0 0 0 0 0 0 0 0 0 0 0 0 0 0 0 0 0 0 0 0 0 0 0 0 0 0 0 0 0 0 0 0 0 0 0 0 0 0 0 0 0 0 0 0 0 0 0 0 0 0 0 0 0 0 0 0 0 0 0 0 0 0 0 0 0 0 0 0 0 0 0 0 0 0 0 0 0 0 0 0 0 0 0 0 0 0 0 0 0 0 0 0 0 0 0 0 0 0 0 0 0 0 0 0 0 0 0 0 0 0 0 0 0 0 0 0 0 0 0 0 0 0 0 0 0 0 0 0 0 0 0 0 0 0 0 0 0 0 0 0 0 0 0 0
0 0 0 0 0 0 0 0 0 0 0 0 0 0 0 0 0 0 0 0 0 0 0 0 0 0 0 0 0 0 0 0 0 0 0 0 0 0 0.0181888979070008 0 0 0 0 0 0.0321909717753335 0.140332767065343 0 0 0 0 0 0 0 0 0 0 0 0 0 0.0357511391331979 0.0683574407996713 0.0314963239107714 0.0483210158720989 0.0453742566624129 0 0 0 0.0219550558001114 0 0 0 0 0.0522615994094657 0 0 0 0 0.434587151085884 0 0 0 0 0 0 0 0 0 0 0 0 0 0 0 0 0 0 0 0 0 0 0 0 0 0 0 0 0 0 0 0 0 0 0 0 0 0 0 0 0 0 0 0 0 0 0 0 0 0 0 0 0 0 0 0 0.0602492296722714 0 0 0 0 0 0 0 0 0 0 0 0 0 0 0 0 0 0 0 0 0 0 0 0 0 0 0 0 0 0 0 0 0 0 0 0 0 0 0 0 0 0 0 0 0 0 0 0 0 0 0 0 0 0 0 0 0 0 0 0 0 0 0 0 0 0 0 0 0 0 0.0109341509064371 0 0 0 0 0 0 0 0 0 0 0 0 0 0 0 0 0 0 0 0 0 0 0 0 0 0 0 0 0 0 0 0 0 0 0 0 0 0 0 0 0 0 0 0 0 0 0 0 0 0 0 0 0 0 0 0 0 0 0 0 0 0 0 0 0 0 0 0 0 0 0 0 0 0 0 0 0 0 0 0 0 0 0 0 0 0 0 0 0 0 0 0 0 0 0 0 0 0 0 0 0 0 0 0 0 0 0 0 0 0 0
0 0 0 0 0 0 0 0 0 0 0 0 0 0 0 0 0 0 0 0 0 0.207636766695162 0 0.149589799469413 0 0 0 0 0 0 0 0 0 0 0 0 0 0 0 0.114692352880801 0 0 0 0 0 0.111424572522617 0 0 0 0 0 0 0 0 0 0 0 0 0 0 0 0 0 0.0713590965299568 0 0 0.0592938259215959 0 0 0 0 0 0.136102524811011 0 0 0.149901061169442 0 0 0 0 0 0 0 0 0 0 0 0 0 0 0 0 0 0 0 0 0 0 0 0 0 0 0 0 0 0 0 0 0 0 0 0 0 0 0 0 0 0 0 0 0 0 0 0 0 0 0 0 0 0 0 0 0 0 0 0 0 0 0 0 0 0 0 0 0 0 0 0 0 0 0 0 0 0 0 0 0 0 0 0 0 0 0 0 0 0 0 0 0 0 0 0 0 0 0 0 0 0 0 0 0 0 0 0 0 0 0 0 0 0 0 0 0 0 0 0 0 0 0 0 0 0 0 0 0 0 0 0 0 0 0 0 0 0 0 0 0 0 0 0 0 0 0 0 0 0 0 0 0 0 0 0 0 0 0 0 0 0 0 0 0 0 0 0 0 0 0 0 0 0 0 0 0 0 0 0 0 0 0 0 0 0 0 0 0 0 0 0 0 0 0 0 0 0 0 0 0 0 0 0 0 0 0 0 0 0 0 0 0 0 0 0 0 0 0 0 0 0 0 0 0 0 0 0 0 0 0 0 0 0 0 0 0 0 0 0 0
0 0 0 0 0 0 0 0 0 0 0 0 0 0 0 0 0 0 0 0 0 0 0 0 0 0 0 0 0 0 0 0 0 0.0031985189264387 0 0 0 0 0 0 0 0 0 0 0 0 0 0 0 0 0 0 0 0 0.00356983348674987 0 0 0 0 0 0 0 0 0 0 0 0 0 0 0 0 0 0 0 0 0 0 0 0 0 0 0 0 0 0 0 0 0 0.208919104287495 0.0772660558939847 0.269704661975921 0.0391542464124903 0.0427605607147236 0 0.032675421635101 0.134950136895281 0.14874495623126 0 0 0 0.00367948703434379 0 0.0201082009353513 0.0152688155708595 0 0 0 0 0 0 0 0 0 0 0 0 0 0 0 0 0 0 0 0 0 0 0 0 0 0 0 0 0 0 0 0 0 0 0 0 0 0 0 0 0 0 0 0 0 0 0 0 0 0 0 0 0 0 0 0 0 0 0 0 0 0 0 0 0 0 0 0 0 0 0 0 0 0 0 0 0 0 0 0 0 0 0 0 0 0 0 0 0 0 0 0 0 0 0 0 0 0 0 0 0 0 0 0 0 0 0 0 0 0 0 0 0 0 0 0 0 0 0 0 0 0 0 0 0 0 0 0 0 0 0 0 0 0 0 0 0 0 0 0 0 0 0 0 0 0 0 0 0 0 0 0 0 0 0 0 0 0 0 0 0 0 0 0 0 0 0 0 0 0 0 0 0 0 0 0 0 0 0 0 0 0 0 0 0 0 0 0 0 0 0 0 0 0 0 0 0 0 0 0 0 0 0 0 0 0 0 0 0 0 0 0 0
0 0 0 0 0 0 0 0 0 0 0 0 0 0 0 0 0 0 0 0 0 0 0 0 0 0 0 0 0 0 0 0 0 0 0 0 0 0.00214315732894673 0 0 0 0 0 0 0 0 0 0 0 0 0 0 0 0 0 0 0 0 0.048193110871406 0 0 0 0 0 0 0 0 0 0 0 0 0 0 0 0 0 0 0 0 0 0 0 0.043952232209611 0.0845382341438119 0 0.0148259929334369 0.0165186091561675 0 0.00408532822238236 0.106716063688717 0 0 0 0 0 0.0165556384483379 0.18014720695949 0.0163111826211922 0.150709915259303 0.0325829770227894 0.00189852354300416 0 0.00285395770637386 0.00514244612079737 0.00203920856419213 0 0 0 0 0.00469370005105845 0 0 0 0 0 0 0 0 0 0 0 0 0 0 0 0 0 0 0 0 0 0 0 0 0 0 0.0246452390865315 0 0 0.0145263431581974 0 0.022974144856777 0.00501615014182964 0.00518270633895677 0 0.00323873062937369 0.0238350521293948 0.0248537668061721 0.0105033429955579 0.00624258796013878 0.0107211768794644 0 0 0 0.00329849204086959 0.00285327337864045 0 0 0 0 0 0 0 0 0 0 0 0 0 0 0 0 0 0 0 0 0 0 0 0 0 0 0 0 0 0 0 0 0 0 0 0 0 0 0 0 0 0.016652555905513 0 0 0 0 0 0 0 0 0 0 0 0 0 0 0 0 0 0 0 0 0 0 0 0 0 0 0 0 0 0 0 0 0 0 0 0 0 0 0.00895656820083972 0.0105733410094784 0 0 0.0396298503571795 0.0171832607686126 0 0 0 0 0 0 0 0 0 0 0 0 0 0 0.00185288610171622 0 0 0 0 0 0 0 0 0 0 0 0 0 0 0 0 0 0 0 0 0 0 0 0 0 0 0 0 0 0 0 0 0 0 0 0 0.00927311850638947 0 0 0 0 0 0 0 0 0 0 0.00182698684185364 0 0 0 0 0 0 0 0 0 0 0 0.00225294105549586
0 0 0 0 0 0 0 0 0 0 0 0 0 0 0 0 0 0 0 0 0 0 0 0 0 0 0 0 0 0 0 0 0 0 0 0 0 0 0 0 0 0 0 0 0 0 0 0 0 0 0 0 0.00943390575622477 0 0 0 0 0 0.00401834569888565 0 0 0 0 0 0 0 0 0 0 0 0 0 0 0 0 0 0 0 0 0 0 0.0662077018563627 0 0.145333130479512 0.237277397924098 0.00887404423193035 0.0154290434926269 0 0.0128784977582272 0.0180457722971449 0 0 0 0 0 0.0489784605332513 0.0748513752700414 0 0.0880091907385496 0 0.00138640489037151 0 0 0 0 0 0 0 0 0 0 0 0 0 0 0 0 0 0 0 0 0 0 0 0 0 0 0 0 0 0 0 0 0 0 0 0 0 0 0 0 0.0038023164855412 0 0.0030124043739702 0 0 0.00434249603701864 0.00178475736368488 0.00212080408682003 0 0.00267806089676369 0 0 0 0 0 0 0 0 0 0 0 0 0 0 0 0 0 0 0 0 0 0 0 0 0 0 0 0 0 0 0 0 0 0 0 0 0 0 0 0 0 0 0 0 0 0 0.0271798374975999 0 0 0 0.00501290340551078 0 0 0 0 0 0 0 0 0 0 0 0 0 0 0 0 0 0 0 0 0 0 0 0 0 0 0 0 0 0 0 0 0 0 0.0455254612082482 0 0 0 0.115413194097319 0.0503362408717377 0 0 0 0 0 0 0 0 0 0 0 0 0 0 0.00155862910035555 0 0 0 0 0 0 0 0 0 0 0 0 0 0 0 0 0 0 0 0 0 0 0 0 0 0.00336139185475867 0 0 0 0 0 0 0 0 0 0 0 0 0 0 0 0 0 0 0 0 0 0.00138105372895694 0 0 0 0 0 0 0 0 0 0 0 0.00176717806448763
0 0 0 0 0 0 0 0 0 0 0 0 0 0 0 0 0 0 0 0 0 0 0 0 0 0 0 0 0 0 0 0 0 0 0 0 0 0 0 0 0 0 0 0 0 0 0 0 0 0 0 0 0 0 0 0 0 0 0 0 0 0 0 0 0 0 0 0 0 0 0 0 0 0 0 0 0 0 0 0 0 0.174825743858496 0.199521299377383 0 0.316602617245708 0.00671695571833136 0 0 0 0.0155357689131143 0 0 0 0 0 0 0.0204542423726094 0 0.0171951895859222 0.072326467162812 0 0 0 0 0 0 0 0 0 0 0 0 0 0 0 0 0 0 0 0 0 0 0 0 0 0 0 0 0 0 0 0 0 0 0 0 0 0 0 0 0 0 0 0 0 0 0 0 0.00387865224965707 0 0.00407242502600095 0 0 0 0 0 0 0 0 0 0 0 0 0 0 0 0 0 0 0 0 0 0 0 0 0 0 0 0 0 0 0 0 0 0 0 0 0 0 0 0 0 0 0 0 0 0 0.0548044978014227 0 0 0 0 0 0 0 0 0 0 0 0 0 0 0 0 0 0 0 0 0 0 0 0 0 0 0 0 0 0 0 0 0 0 0 0 0 0 0 0 0 0 0.0615385490827946 0.0430735649252824 0 0 0 0 0 0 0 0 0 0 0 0 0 0 0 0 0 0 0 0 0 0 0 0 0 0 0 0 0 0 0 0 0 0 0 0 0 0 0 0 0 0 0 0 0 0 0 0 0 0 0 0.00945402668046514 0 0 0 0 0 0 0 0 0 0 0 0 0 0 0 0 0 0 0 0 0 0 0
0 0 0 0 0 0 0 0 0 0 0 0 0 0 0 0 0 0 0 0 0 0 0 0 0 0 0 0 0 0 0 0 0 0 0 0.0825692172751083 0 0 0 0 0 0 0 0 0 0 0 0 0 0 0 0 0.0333026335332248 0 0 0 0 0 0 0 0 0 0 0 0 0 0 0 0 0 0 0 0 0 0 0 0 0 0 0 0 0 0.392793521178952 0.381766493807253 0 0 0 0 0 0 0 0 0 0 0 0 0 0 0 0 0 0 0 0 0 0 0 0 0 0 0 0 0 0 0 0 0 0 0 0 0 0 0 0 0 0 0 0 0 0 0 0 0 0 0 0 0 0 0 0 0 0 0 0 0 0 0 0 0 0 0 0 0 0 0 0 0 0 0 0 0 0 0 0 0 0 0 0 0 0 0 0 0 0 0 0 0 0 0 0 0 0 0 0 0 0 0 0 0 0 0 0 0 0 0 0 0 0.0121549773857217 0 0 0 0.0105807174443948 0 0 0 0 0 0 0 0 0 0 0 0 0 0 0 0 0 0 0 0 0 0 0 0 0 0 0 0 0 0 0 0 0 0 0.0157124513276368 0 0 0 0.0507545206252163 0.0203654674224922 0 0 0 0 0 0 0 0 0 0 0 0 0 0 0 0 0 0 0 0 0 0 0 0 0 0 0 0 0 0 0 0 0 0 0 0 0 0 0 0 0 0 0 0 0 0 0 0 0 0 0 0 0 0 0 0 0 0 0 0 0 0 0 0 0 0 0 0 0 0 0 0 0 0 0
0 0 0 0 0.00542460536582954 0 0 0.00277739895438722 0 0 0 0.000888241599437633 0 0.000744524153221705 0.00284059643976216 0.00545665192578755 0 0 0 0 0 0 0 0 0 0 0 0 0.00299009285953576 0.000591238019734315 0.0132052419915427 0 0.000964724927998563 0.00226991250081954 0 0 0.00816411913708379 0.14360923420712 0 0 0 0 0 0 0 0 0.00382634314119017 0 0 0 0.0134984642492567 0 0 0 0.00353474170352392 0 0 0 0.128283453207239 0 0 0 0 0 0 0 0 0 0 0.00093186940088484 0 0.000705120011090773 0 0.0147644751159501 0 0 0 0 0 0 0 0.00423781242615255 0.00168388315973896 0.000928406588216131 0 0 0.0833092539458123 0.0968768130252164 0.0923891911875112 0.138554399588527 0 0 0 0.00320756613655078 0 0.0266799691058041 0.0214891524246031 0 0.00418334278399755 0.00197833822679439 0.00244538256802975 0 0.0048863434569667 0.00235213464954265 0 0 0 0 0 0 0 0 0 0 0 0 0 0 0 0 0 0 0 0 0 0 0 0.00538980358854112 0 0 0 0 0 0.000861389851386566 0 0 0.00855187859114171 0 0.001642566641456 0.0147106471115311 0.000624419745331649 0.00391135410945999 0.00342544903657776 0.0579905354883286 0 0 0.016377264352365 0.00987996725260728 0.00604676741222203 0.000884160979310936 0 0 0 0 0.0117784374928684 0 0 0 0 0 0 0 0 0 0 0 0 0 0 0 0 0 0 0 0 0 0 0 0 0 0 0 0 0 0 0 0 0 0 0 0 0 0 0 0 0 0 0 0 0 0 0 0 0 0 0.000438024937599509 0 0 0 0 0 0 0 0 0 0 0 0 0 0 0 0 0 0 0 0 0 0 0 0 0 0 0 0 0 0 0 0 0 0 0 0 0 0 0 0 0 0 0.000552747563324713 0 0 0.000653663555975585 0 0.000251821205990594 0 0 0.0104681131576879 0 0 0 0 0 0 0 0 0 0 0 0 0 0 0 0 0 0 0 0 0 0 0 0 0 0 0 0 0 0 0 0 0 0 0 0 0 0 0 0 0 0.00118326296078377 0 0 0 0 0 0.000840035788475323 0 0 0 0 0 0 0 0 0 0 0 0.00286465099217467
0.00121191451760498 0 0 0 0 0 0 0 0 0 0.0093117051182474 0 0 0 0.00196585134028102 0.0017647225847544 0 0 0 0 0 0 0 0 0 0 0 0 0 0.0316747631448029 0.0894571577376232 0 0 0.00215670011342045 0 0 0.00566399396398656 0.0812962062007325 0 0 0 0 0 0 0 0 0 0 0 0 0.000945038774581573 0 0 0 0.00452134376453884 0 0 0 0.0197916435026962 0 0 0 0 0 0 0 0 0 0 0.00154985248301629 0 0.00303243257111034 0 0.00429683517601808 0 0 0 0 0 0 0 0.0112870998149519 0.00699874732716049 0 0 0.199151779840349 0 0.00697813905054812 0.115023618430071 0.0572591842324376 0 0 0 0.0252295085229627 0 0.0993473048896296 0.0705528179374455 0 0.00850482150773206 0 0.00178895141687643 0 0.00158501712855813 0.00181939597876508 0 0 0 0 0 0 0 0 0 0 0 0 0 0 0 0 0 0 0 0 0 0 0 0.0249174725090378 0 0 0 0 0 0 0 0 0.0367862783865377 0 0.000639312704241159 0.0112215469600197 0 0.00446296103118642 0 0.0155452558163885 0 0 0.00629461474105696 0.0102894205099933 0.00502834246537125 0.00156900266357206 0.00248799449231832 0 0 0 0.00286664395510409 0 0 0 0 0 0 0 0 0 0 0 0 0 0 0 0 0 0 0 0 0 0 0 0 0 0 0 0 0 0 0 0 0 0 0 0 0 0 0 0 0 0 0 0 0 0 0 0 0 0 0 0 0 0 0 0 0 0 0 0 0 0 0 0 0 0 0 0 0 0 0 0 0 0 0 0 0 0 0 0 0 0 0 0 0 0.00472443965201833 0.00085468801084518 0 0 0 0 0 0 0.00128363399379599 0 0 0.00127501900054904 0 0.000635377361477616 0 0 0.00261188473621763 0 0 0 0 0 0 0 0 0 0 0 0 0 0 0 0 0 0 0 0 0 0 0 0 0 0 0 0 0 0 0 0 0 0 0 0 0 0 0 0 0 0 0 0 0 0 0 0.000871935495023603 0 0 0 0 0 0 0 0 0 0 0 0.00146762844434292
0 0 0 0 0.0145940144032566 0 0 0.00768166704823262 0 0 0 0.0016408001762028 0 0.00291099309531705 0.00573189864641202 0.0147181434096102 0 0 0 0 0 0 0 0 0 0 0 0 0.00541945052001164 0 0.00690039506213823 0 0 0 0 0 0.0446302814247096 0.123791699792603 0 0 0 0 0 0 0 0 0.0129975375987238 0 0 0 0.0214154113389116 0.000850601781311555 0 0 0 0 0 0 0.158372644608086 0 0 0 0 0 0 0 0 0 0 0.00199869671826059 0 0 0 0.146990577733579 0 0 0 0 0 0 0 0 0 0 0 0.213468631784795 0.00643224970312642 0 0.00734419585064177 0.0215130767208944 0 0 0 0 0 0 0 0 0 0 0 0 0.0359863494388357 0.0262155634110127 0 0 0 0 0 0 0 0 0 0 0 0 0 0 0 0 0 0 0 0 0 0 0 0 0 0 0 0 0 0.00317166440777381 0 0.00177479787938368 0 0.000734419585064177 0.00228485036301334 0.00471466558803436 0.0106343565719272 0 0 0.0472738655549278 0 0 0.00333875026166816 0.00243160734566664 0.00199589445306258 0 0 0 0 0 0.0375217093937302 0 0 0 0 0 0 0 0 0 0 0 0 0 0 0 0 0 0 0 0 0 0 0 0 0 0 0 0 0 0 0 0 0 0 0 0 0 0 0 0 0 0 0 0 0 0 0 0 0 0 0.00113866068251394 0 0 0 0 0 0 0 0 0 0 0 0 0 0 0 0 0 0 0 0 0 0 0 0 0 0 0 0 0 0 0 0 0 0 0 0 0 0 0 0 0 0 0 0 0 0 0 0 0 0 0.00137987764656178 0 0 0 0 0 0 0 0 0 0 0 0 0 0 0 0 0 0 0 0 0 0 0 0 0 0 0 0 0 0 0 0 0 0 0 0 0 0 0 0 0 0 0 0 0 0 0 0 0 0 0 0 0 0 0 0 0 0 0 0
0 0 0 0 0 0 0 0 0 0 0 0 0 0 0.000610458360391536 0.000746580686199662 0 0 0 0 0 0 0 0 0 0 0 0 0 0 0 0 0.00142984084007587 0.00271735216668018 0 0 0 0.0103847557612528 0 0 0 0 0 0 0 0 0 0 0 0 0 0 0 0 0.0029566116406624 0 0 0 0.00739642238065178 0 0 0 0 0 0 0 0 0 0 0 0 0 0 0 0 0 0 0 0 0 0.0395770783285818 0.00127304574931089 0.00266412554536899 0 0 0.100721058385505 0.052456002861269 0.00363353327942747 0 0.278376148088551 0.167749475329207 0.0240164687469186 0.039483041743434 0 0.0171447443575319 0.00949119672728007 0.0112824266527518 0 0.00225054891001701 0 0.00504648002903501 0.00813726974465047 0.0764554823183708 0.0563099552935715 0 0 0 0 0 0 0 0 0 0 0 0 0 0 0 0 0 0 0 0 0 0 0 0 0 0 0 0 0 0 0 0 0.00196998792258116 0 0 0.00632868729542367 0 0.00144773591602188 0.0023910002894846 0.0341068774681052 0 0 0.00273265431572094 0.00156008360328632 0.000867178186423539 0 0 0.00733864827775978 0.00316372975046894 0 0.00168276162265232 0 0 0 0 0 0 0 0 0 0 0 0 0 0 0 0 0 0 0 0 0 0 0 0 0 0 0 0 0 0 0 0 0 0 0 0 0 0 0 0 0 0 0 0 0 0 0 0 0 0 0 0 0 0 0 0 0 0 0 0 0 0 0 0 0 0 0 0 0 0 0 0 0 0 0 0 0 0 0 0 0 0 0 0 0 0.00230609966343132 0 0 0 0 0 0 0 0 0 0 0 0 0 0 0 0.00133983253072825 0 0 0 0 0 0 0 0 0 0 0 0 0 0 0 0 0 0 0 0 0 0 0 0 0 0 0 0 0 0 0 0 0 0 0 0 0 0 0 0 0 0.00392930047508725 0.00443730032329201 0 0 0 0 0 0 0 0 0 0.000903291823981042 0 0 0 0.00118472660885588 0 0 0
0 0 0 0 0 0 0 0 0 0 0 0 0 0 0 0 0 0 0 0 0 0 0 0 0 0 0 0 0 0 0.000575671185355 0 0.000833577465434674 0.001955153925948 0 0 0 0.00123442229027656 0 0 0 0 0 0 0 0 0 0 0 0 0.00139073148547573 0 0 0 0.00215405887757143 0 0 0 0.0802357048750744 0 0 0 0 0 0 0 0 0 0 0 0 0 0 0.00130609842326036 0 0 0 0 0 0 0.00900207087588094 0.0204519613451778 0.00229590049690918 0.00143974541954869 0 0.0928982526054174 0.0160598481252368 0.00654599285893085 0.171206453070169 0 0.0574640212627961 0.0183236107152177 0.0234464563063402 0 0.00806211696517439 0.0304088384471712 0.020648236998366 0.000582229538804268 0.00977796347826879 0 0.00420510568701449 0.00614667455523717 0.0853014480074305 0.0537975482690139 0 0 0 0 0 0 0 0 0 0 0 0 0 0 0 0 0 0 0 0 0 0 0 0 0 0 0 0 0 0 0 0 0 0 0 0.0293596078681224 0.00257442145767512 0.00411854096928516 0.00869760437130117 0.142258202010101 0 0 0.0365695840383809 0.00796685522341065 0.00230932624754882 0.00177190890754642 0.00049940241900797 0.00525993078977368 0.00229653105051153 0 0.0108088727158755 0.00381806418739238 0 0 0 0 0 0 0 0 0 0 0 0 0 0 0 0 0 0 0 0 0 0 0 0 0 0 0 0 0 0 0 0 0 0 0 0 0 0 0 0 0 0 0 0 0 0 0 0 0 0 0 0 0 0 0 0 0 0 0 0 0 0 0 0 0 0 0 0 0 0 0 0 0 0 0 0 0 0 0 0 0 0 0 0 0.000634478070813829 0 0 0 0 0 0 0 0.000875377328695878 0 0 0.000863547905335123 0 0.000272278474439021 0 0 0.00218963092075008 0 0 0 0 0 0 0 0 0 0 0 0 0 0 0 0 0 0 0 0 0 0 0 0 0 0 0 0 0 0 0 0 0 0 0 0 0 0 0 0 0 0.00291330193463313 0.00268756173561199 0 0 0 0 0.000595605473748866 0 0 0 0 0.000525348641263614 0 0 0 0.000672580304198973 0 0 0.00171154339807511
0 0 0 0 0 0 0 0 0 0 0 0 0 0 0 0 0 0 0 0 0 0 0 0 0 0 0 0 0 0 0 0 0.00137276906651055 0.0118764882994627 0 0 0 0 0 0 0 0 0 0 0 0 0 0 0 0 0 0 0 0 0.0119473698097787 0 0 0 0 0 0 0 0 0 0 0 0 0 0 0 0 0 0 0 0 0 0 0 0 0 0.0617746359321173 0 0 0 0 0 0 0 0.202823062649746 0.112970245140788 0 0.101192280715605 0.180514315152952 0 0.0808172317601486 0.00401015599014257 0 0.00138180301646279 0 0 0.0182099715666111 0.0122124877847387 0.0560311915411034 0.0953804283739674 0 0 0 0 0 0 0 0 0 0 0 0 0 0 0 0 0 0 0 0 0 0 0 0 0 0 0 0 0 0 0 0 0 0 0 0.00478379229482474 0 0 0 0.00966277239428504 0 0 0 0 0 0.00197972979381662 0.00216251170998972 0.0116247125109844 0.00460477994236266 0 0 0 0 0 0 0 0 0 0 0 0 0 0 0 0 0 0 0 0 0 0 0 0 0 0 0 0 0 0 0 0 0 0 0 0 0 0 0 0 0 0 0 0 0 0 0 0 0 0 0 0 0 0 0 0 0 0 0 0 0 0 0 0 0 0 0 0 0 0 0 0 0 0 0 0 0 0 0 0 0 0 0 0 0 0 0 0 0 0 0 0 0 0 0 0 0 0 0 0 0 0 0 0.000615988184057677 0 0 0 0 0 0 0 0 0 0 0 0 0 0 0 0 0 0 0 0 0 0 0 0 0 0 0 0 0 0 0 0 0 0 0 0 0 0 0 0 0 0.00453242103376785 0.00513180131922857 0 0 0 0 0 0 0 0 0 0.00104414810689929 0 0 0 0.00134290590964906 0 0 0
0 0 0 0 0 0 0 0 0 0 0 0 0 0 0 0 0 0 0 0 0 0 0 0 0 0 0 0 0 0 0 0 0 0.0175186258482018 0 0 0 0 0 0 0 0 0 0 0 0 0 0 0 0 0 0 0 0 0.029265858654738 0 0 0 0 0 0 0 0 0 0 0 0 0 0 0 0 0 0 0 0 0 0 0 0 0 0.0196034590488182 0 0 0 0 0 0 0 0.0634742263612249 0.0787428650880485 0.22119712776993 0 0.22252272930961 0 0.171174153599728 0.00330257294919506 0 0.00455964285295174 0 0 0.0317704197743256 0 0.0817780943954331 0.0323205337651557 0 0 0 0 0 0 0 0 0 0 0 0 0 0 0 0 0 0 0 0 0 0 0 0 0 0 0 0 0 0 0 0 0 0.00254864605258651 0 0.0126327670514985 0 0 0 0.00599157697361404 0 0 0 0 0 0 0 0 0 0 0 0 0 0 0 0 0 0 0 0 0 0 0 0 0 0 0 0 0 0 0 0 0 0 0 0 0 0 0 0 0 0 0 0 0 0 0 0 0 0 0 0 0 0 0 0 0 0 0 0 0 0 0 0 0 0 0 0 0 0 0 0 0 0 0 0 0 0 0.00159670050494033 0 0 0 0 0 0 0 0 0 0 0 0 0 0 0 0 0 0 0 0 0 0 0 0 0 0 0 0 0 0 0 0 0 0 0 0 0 0 0 0 0 0 0 0 0 0 0 0 0 0 0 0 0 0 0 0 0 0 0 0 0 0 0 0 0 0 0 0 0 0 0 0 0 0 0 0 0 0 0 0 0 0 0 0 0 0 0 0 0 0 0 0 0 0
0 0 0 0 0 0 0 0 0 0 0.00194804899867844 0 0 0 0 0 0 0 0 0 0 0 0 0 0 0 0 0 0 0.00218069735367054 0 0 0.00166692731738619 0.0205571216471227 0 0 0 0.00198910054973992 0 0 0 0 0 0 0 0 0 0 0 0 0 0 0 0 0.0272289218164542 0 0.00188769806474274 0 0.0052078118798334 0 0 0 0 0 0 0 0 0 0 0 0 0.00496723799693907 0 0 0 0 0 0 0 0 0.0129980403869011 0 0 0 0 0 0 0 0.0633547991419771 0.0611727520997198 0.239565567540731 0.135099900312534 0 0.00188482631312295 0.103107211255482 0.00201890424510981 0 0.00204503388513346 0 0 0.0357121500488405 0.0180515897612583 0.0441666145891249 0.129728745765214 0 0 0 0 0 0 0 0 0 0 0 0 0 0 0 0 0 0 0 0 0 0 0 0 0 0 0 0 0 0 0 0 0 0.000870272888707806 0 0.0129214922104151 0 0 0 0.0223949921261394 0 0 0 0 0 0.00513346204450684 0.00480049287938761 0.0136109311977966 0.0102881337742705 0 0 0 0 0 0 0 0 0 0 0 0 0 0 0 0 0 0 0 0 0 0 0 0 0 0 0 0 0 0 0 0 0 0 0 0 0 0 0 0 0 0 0 0 0 0 0 0 0 0 0 0 0 0 0 0 0 0 0 0 0 0 0 0 0 0 0 0 0 0.000931010274077389 0 0 0 0 0 0 0 0 0 0 0 0 0 0 0 0 0 0 0 0 0 0 0 0 0 0 0 0 0.000974242359265819 0 0.000375322876110602 0 0 0.00282326880053433 0 0 0 0 0 0 0 0 0 0 0 0 0 0 0 0 0 0 0 0 0 0 0 0 0 0 0 0 0 0 0 0 0 0 0 0 0 0 0 0 0 0.00355266539988383 0.00386922611831713 0 0 0 0 0 0 0 0 0 0.000914786080871421 0 0 0 0 0 0 0
0.00318012522810213 0 0 0.124304329898845 0.00448147414415912 0.00916705113585134 0.0332247722008393 0 0.00908486275802168 0.00664462640063968 0.0485647320713228 0 0 0 0.000870647838247781 0 0 0.00221541971686218 0 0 0 0 0 0 0 0 0 0 0.00115459360019022 0.0689771740484718 0.098231953667776 0 0 0 0 0 0 0.236650666857172 0 0 0 0 0 0 0 0 0 0 0 0 0 0 0 0 0.00337407964391019 0 0 0 0 0 0 0 0 0 0 0 0 0 0 0 0 0 0 0.00185601297724683 0 0 0 0 0 0 0 0 0 0 0 0.00513160636985144 0.0168847859472817 0 0 0 0 0 0.00172377675853325 0 0 0.00359332745013486 0.00485612538261082 0 0 0 0 0 0 0 0 0 0 0 0 0 0 0 0 0 0 0 0 0 0 0 0 0 0 0 0 0 0 0.0109248731490595 0 0 0.175323261718937 0 0 0.0562890214412695 0 0 0.00366808503952389 0 0 0.0165204856860878 0 0 0 0 0 0 0.0039564713000197 0.0234788997783298 0.00205800793174774 0 0.002054600596488 0 0 0 0.01750954135733 0.00237264219480086 0 0 0 0 0 0 0 0 0 0 0 0 0 0 0 0 0 0 0 0 0 0 0 0 0 0 0 0 0 0 0 0 0 0.000591592023638631 0 0 0 0 0 0 0 0 0 0 0 0 0 0 0 0 0 0 0 0 0 0 0 0 0 0 0 0 0 0 0 0 0 0 0 0 0 0 0 0 0 0 0 0 0 0 0 0 0 0 0 0 0 0 0 0 0 0 0 0 0 0 0 0 0 0 0.00108037368669831 0 0 0 0 0 0 0 0 0 0 0 0 0 0 0 0 0 0 0 0 0 0 0 0 0 0 0 0 0 0 0 0 0 0 0 0 0 0 0 0 0 0 0 0 0 0 0 0 0 0 0 0 0 0 0 0 0 0 0 0
0 0 0 0 0 0 0 0 0 0 0 0 0 0 0 0 0 0 0 0 0 0 0 0 0 0 0 0 0 0 0 0 0 0.0339017591236421 0 0 0 0 0 0 0 0 0 0 0 0 0 0 0 0 0 0 0 0 0.0445518805440338 0 0 0 0 0 0 0 0 0 0 0 0 0 0 0 0 0 0 0 0 0 0 0 0 0 0.0179426550204613 0 0 0 0 0 0 0 0.0496970883865531 0.0379980156596163 0.193752687929296 0.187736992286951 0.186260196517954 0 0 0 0 0.00312745236812674 0 0 0.0542901647184436 0.012472628614632 0.0229253246354248 0.0700929519087354 0 0 0 0 0 0 0 0 0 0 0 0 0 0 0 0 0 0 0 0 0 0 0 0 0 0 0 0 0 0 0 0 0 0 0 0.0179608635039235 0 0.0100666142991658 0 0 0 0 0 0 0 0.0201298752957668 0.0214429610220123 0 0.0109435107791322 0.00470637738612866 0 0 0 0 0 0 0 0 0 0 0 0 0 0 0 0 0 0 0 0 0 0 0 0 0 0 0 0 0 0 0 0 0 0 0 0 0 0 0 0 0 0 0 0 0 0 0 0 0 0 0 0 0 0 0 0 0 0 0 0 0 0 0 0 0 0 0 0 0 0 0 0 0 0 0 0 0 0 0 0 0 0 0 0 0 0 0 0 0 0 0 0 0 0 0 0 0 0 0 0 0 0 0 0 0 0 0 0 0 0 0 0 0 0 0 0 0 0 0 0 0 0 0 0 0 0 0 0 0 0 0 0 0 0 0 0 0 0 0 0 0 0 0 0 0 0 0 0 0 0 0 0 0 0 0 0 0 0 0 0 0 0 0
0.00494837245471476 0 0 0 0.00330524959762214 0.00719217791164506 0 0.00154374961749234 0 0 0.0218243145669287 0 0 0 0.00164217227028169 0.00100959435414852 0 0 0 0 0 0 0 0 0 0 0 0 0 0.0561358048019371 0.147907820689714 0 0 0.00124826376800845 0 0 0 0.0143163840370957 0 0 0 0 0 0 0 0 0.00168736967221604 0 0 0 0 0 0 0 0.00302744945150126 0 0 0 0.0239128591923666 0 0 0 0 0 0 0 0 0 0 0 0 0.00215627467359819 0 0 0 0 0 0 0 0 0.0493662207572159 0.00996217041577744 0.0195652583491417 0 0 0.0561662481277227 0.087489359082754 0 0.0183278681353385 0.0954778649425937 0.00640465996088784 0.00241298782572003 0.00242961680112798 0.00472834515505715 0 0 0.203578867549444 0 0.0156980246241551 0 0.00163835572068737 0.00143060165778808 0.0110625397346709 0.00803817134952028 0 0 0 0 0 0 0 0 0 0 0 0 0 0 0 0 0 0 0 0 0 0 0 0.00737497533146525 0 0 0 0 0 0 0 0 0.0148915167236907 0 0 0.0144508042098898 0 0.00278230220818001 0 0.0130185874950395 0 0 0.00459206813499885 0.00829701785864728 0.00346480303180312 0 0 0 0 0 0.00417859750108667 0 0 0 0 0 0 0 0 0 0 0 0 0 0 0 0 0 0 0 0 0 0 0 0 0 0 0 0 0 0 0 0 0 0 0 0 0 0 0 0 0 0 0.00125513283812922 0 0 0 0 0 0 0 0 0 0 0 0 0 0 0 0 0 0 0 0 0 0 0 0 0 0 0 0 0 0 0 0 0 0 0 0 0 0 0.0105227482616596 0 0 0 0.0226578351313393 0.00428748832875171 0 0 0 0 0 0 0.00100262455933195 0 0 0.0012441013971691 0 0.000344379739944452 0 0 0 0 0 0 0 0 0 0 0 0 0 0 0 0 0 0 0 0 0 0 0 0 0 0 0 0 0 0 0 0 0 0 0 0 0 0 0 0 0 0 0 0 0 0 0 0 0 0 0 0 0 0 0 0 0 0 0 0 0 0 0
0.00231535162727904 0 0 0 0 0.00324748735998678 0 0 0 0 0.0117896300058773 0.00661455707908489 0 0 0.00559295572235729 0 0 0 0 0 0 0 0 0 0 0 0 0 0 0.0317566118295457 0.168841214941102 0 0 0 0 0 0 0.00862740834357549 0 0 0 0 0 0 0 0 0 0 0 0 0 0 0 0 0 0 0.00136405652606757 0 0.0227268297265764 0 0 0 0 0 0 0 0 0 0 0 0 0.0013763708607207 0 0.000958566734444117 0 0 0 0 0 0 0.0409562330467215 0.0815937271839343 0.0225061623002237 0.0044798185517736 0 0.0340510559313655 0.0467664835001105 0 0.0163988993710258 0.0487985648379995 0 0 0 0.00480976074352327 0 0.153233563000658 0 0 0.0561076462473174 0.0028343482895435 0 0 0 0 0 0 0 0 0 0 0 0 0 0 0 0 0 0 0 0 0 0 0 0 0 0 0 0.0377958746951847 0 0 0 0 0 0 0 0 0.0805503286735939 0 0 0.00949591812394257 0 0.0204216388349483 0.00317231602354908 0.00169031839367398 0 0.00124532687127639 0.00976346853321484 0.00995023590284281 0.00524366593695288 0.00504590641248481 0.00555374217229157 0 0 0 0.00390302085169208 0.00150118863929634 0 0 0 0 0 0 0 0 0 0 0 0 0 0 0 0 0 0 0 0 0 0 0 0 0 0 0 0 0 0 0 0 0 0 0 0 0 0 0 0 0 0 0 0 0 0 0 0 0 0 0 0 0 0 0 0 0 0 0 0 0 0 0 0 0 0 0 0 0 0 0 0 0 0 0 0 0 0 0 0 0.00987340915092754 0 0 0 0.0144165127542521 0.00262982426906174 0 0 0 0 0 0 0 0 0 0 0 0 0 0 0 0 0 0 0 0 0 0 0 0 0 0 0 0 0 0 0 0 0 0 0 0 0 0 0 0 0 0 0 0 0 0 0 0 0 0 0 0 0 0 0 0 0 0 0 0 0 0 0 0 0 0 0 0 0 0 0 0 0 0 0
0 0 0 0 0 0 0 0 0 0 0 0 0 0 0 0 0 0 0 0 0 0 0 0 0 0 0 0 0 0 0 0 0 0 0 0 0 0 0 0 0 0 0 0 0 0 0 0 0 0 0 0 0 0 0 0 0 0 0 0 0 0 0 0 0 0 0 0 0 0 0 0 0 0 0 0.0531971860686956 0 0 0 0 0 0.0639873993069494 0 0 0 0 0 0 0 0.0119178544849887 0.0143873869018796 0.0217187343776303 0.016044402379313 0 0.0135825941637638 0 0 0 0.10985881616683 0.0574704344824619 0 0 0 0 0 0 0 0 0 0 0 0 0 0 0 0 0 0 0 0 0 0 0 0 0 0 0 0.0209277803521803 0 0 0 0 0 0 0 0.0413152622348601 0.271080069873295 0.126360854686428 0 0 0 0 0 0 0 0 0.0147083944710715 0.0176878038774186 0.018312920056904 0 0 0 0 0 0 0 0 0 0 0 0 0 0 0 0 0 0 0 0 0 0 0 0 0 0 0 0 0 0 0 0 0 0 0 0 0 0 0 0 0 0 0 0 0 0 0 0 0.0223347597983016 0 0 0 0 0 0 0 0 0 0 0 0 0 0 0 0 0 0 0 0 0 0 0 0 0 0.0568773993717677 0 0 0 0 0 0 0 0 0 0 0 0 0 0.048229946945261 0 0 0 0 0 0 0 0 0 0 0 0 0 0 0 0 0 0 0 0 0 0 0 0 0 0 0 0 0 0 0 0 0 0 0 0 0 0 0 0 0 0 0 0 0 0 0 0 0 0 0 0 0 0 0 0 0 0 0 0 0 0 0 0 0 0 0 0 0 0 0 0 0 0 0 0 0 0 0
0 0 0 0 0 0 0 0 0 0 0 0 0 0 0 0 0 0 0 0 0 0 0 0 0 0 0 0 0 0 0.00441509914982483 0 0 0 0 0 0 0.0026231127110458 0 0 0 0 0 0 0 0 0 0 0 0 0 0 0 0 0 0 0 0 0.0333253668477076 0 0 0 0 0 0 0 0 0 0 0 0 0 0 0 0 0 0 0 0 0 0 0.220203957206246 0.0853657665491472 0.0121489305464979 0 0.0213839930471325 0.0181861014283017 0 0.0105524837586292 0.0745463765558048 0 0 0 0 0 0.0381171364160033 0.180998970563229 0.0409175102040728 0 0.017706382008762 0 0 0.00315878868259106 0.00501016356287527 0 0 0 0 0 0 0 0 0 0 0 0 0 0 0 0 0 0 0 0 0 0 0 0 0 0 0 0 0 0 0 0 0.106743429076846 0 0 0.0147705087939336 0 0.0044472058063782 0 0.00517263013171629 0 0 0.016181963195808 0.0185522169172025 0.00268661014524476 0.00642988292564524 0 0 0 0 0.00464734021646897 0 0 0 0 0 0 0 0 0 0 0 0 0 0 0 0 0 0 0 0 0 0 0 0 0 0 0 0 0 0 0 0 0 0 0 0 0 0 0 0 0 0 0 0 0 0 0 0 0 0 0 0 0 0 0 0 0 0 0 0 0 0 0 0 0 0 0 0 0 0 0 0 0 0 0 0 0 0 0 0 0 0.00935606271901571 0 0 0 0.0285219115246037 0.0138300993092665 0 0 0 0 0 0 0 0 0 0 0 0 0 0 0 0 0 0 0 0 0 0 0 0 0 0 0 0 0 0 0 0 0 0 0 0 0 0 0 0 0 0 0 0 0 0 0 0 0 0 0 0 0 0 0 0 0 0 0 0 0 0 0 0 0 0 0 0 0 0 0 0 0 0 0
0 0 0 0 0 0 0 0 0 0 0 0 0 0 0 0 0 0 0 0 0 0 0 0 0 0 0 0 0 0 0 0 0 0 0 0 0 0.0160603325466323 0 0 0 0 0 0 0 0 0 0 0 0 0 0 0 0 0 0 0 0 0 0 0 0 0 0 0 0 0 0 0 0 0 0 0 0 0 0 0 0 0 0 0 0.182468548973878 0 0.195858442078912 0 0.0387596509921083 0 0 0 0 0 0 0 0 0 0 0.0350446101758922 0.0820413367112054 0.0678646779391532 0 0 0 0 0 0 0 0 0 0 0 0 0 0 0 0 0 0 0 0 0 0 0 0 0 0 0 0 0.121301425767795 0 0 0 0 0 0 0 0 0 0 0 0 0 0 0 0 0 0 0 0.0683696673551166 0.047492749879511 0 0 0 0 0 0 0 0 0 0 0 0 0 0 0 0 0 0 0 0 0 0 0 0 0 0 0 0 0 0 0 0 0 0 0 0 0 0 0 0 0 0 0 0 0 0 0 0 0.0246127603237313 0 0 0 0 0 0 0 0 0 0 0 0 0 0 0 0 0 0 0 0 0 0 0 0 0 0 0 0 0 0 0 0 0 0 0 0 0 0 0 0.107693229223948 0 0.0124325680321167 0 0 0 0 0 0 0 0 0 0 0 0 0 0 0 0 0 0 0 0 0 0 0 0 0 0 0 0 0 0 0 0 0 0 0 0 0 0 0 0 0 0 0 0 0 0 0 0 0 0 0 0 0 0 0 0 0 0 0 0 0 0 0 0 0 0 0 0 0 0 0 0 0 0 0 0 0
0 0 0 0 0 0 0 0 0 0 0 0 0 0 0 0 0 0 0 0 0 0 0 0 0 0 0 0 0 0 0 0.00813718755913188 0.0619816780357616 0.0664672254567312 0.0326172724302847 0 0 0 0 0 0 0 0 0 0 0 0 0 0 0 0 0 0 0 0.0784472573893748 0 0 0 0.00728880792129588 0 0 0 0 0 0 0 0 0 0 0 0 0 0 0 0 0 0 0 0 0 0.000827874137314595 0.000702658828504229 0.000340636377117425 0 0 0.00316633885962357 0.0009689875087233 0 0.00599376929047169 0.00812082721046926 0.0178881144634176 0.0142773021824478 0.0264337358386744 0 0.0222450143937114 0.00100769403777175 0 0 0 0 0 0.114759612162678 0.00632826979995008 0.0354950537469437 0 0 0 0 0 0 0 0 0 0 0 0 0 0 0 0 0 0 0 0 0 0 0 0 0 0 0 0 0 0 0 0 0 0 0 0.0397192835116825 0 0 0.00403912904567268 0.00128471404348572 0 0 0 0 0 0 0.00989164622182629 0.0240038553448028 0.0129626916573334 0.0251191907023708 0.00670050670871075 0 0 0 0 0 0 0 0 0 0 0 0 0 0 0 0 0 0 0 0 0 0 0 0 0 0 0 0 0 0 0 0 0 0 0 0 0 0 0 0 0 0 0 0 0 0 0 0 0 0 0 0 0 0 0 0 0 0 0 0 0 0 0 0 0 0 0 0 0 0 0 0 0 0 0 0 0 0 0 0 0 0 0 0 0 0 0 0 0 0 0 0 0 0.000731070721592848 0 0 0.00351580932896104 0.000972119699750995 0.00156305486044452 0 0 0.128428834653882 0 0.00063770011244712 0 0 0 0 0 0 0 0 0 0 0 0 0 0 0 0 0 0 0 0 0 0 0 0 0 0 0 0 0 0 0 0 0 0 0 0 0 0.00156656773306944 0 0.0518209122523946 0 0 0 0.00260569768291072 0.0250179219949877 0.0156376484131964 0.0112840549574106 0 0.00321164152167568 0 0 0.000484021444068218 0.0040510499783514 0.0145360372765801 0 0 0 0.096719522501993
0 0 0 0 0 0 0 0 0 0 0 0 0 0 0 0 0 0 0 0 0 0 0 0 0 0 0 0 0 0 0 0.0180875000738871 0.0873569027917465 0.0357605969185957 0.00446507522317638 0 0 0 0 0 0 0 0 0 0 0 0 0 0 0 0 0 0 0 0.0366475974519792 0 0 0 0 0 0 0 0 0 0 0 0 0 0 0 0 0 0 0 0 0 0 0 0 0 0 0 0 0 0 0 0 0 0.0182803765233119 0.022452180991897 0.0226910399501411 0 0.0252727769116954 0 0.0096663937866724 0.00166430980442174 0 0 0 0 0.217062116038258 0 0.024073772867849 0.108391592159134 0 0 0 0 0 0 0 0 0 0 0 0 0 0 0 0 0 0 0 0 0 0 0 0 0 0 0 0 0 0 0 0 0 0 0 0.0127283031408778 0 0 0 0.00501767005720399 0 0 0 0 0 0 0.0169210120599878 0.113512633248537 0.0532041317261251 0.0251162011157023 0 0 0 0 0 0 0 0 0 0 0 0 0 0 0 0 0 0 0 0 0 0 0 0 0 0 0 0 0 0 0 0 0 0 0 0 0 0 0 0 0 0 0 0 0 0 0 0 0 0 0 0 0 0 0 0 0 0 0 0 0 0 0 0 0 0 0 0 0 0 0 0 0 0 0 0 0 0 0 0 0 0 0 0 0 0 0 0 0 0 0 0 0 0 0 0 0 0 0 0 0 0 0.049179972413663 0 0 0 0 0 0 0 0 0 0 0 0 0 0 0 0 0 0 0 0 0 0 0 0 0 0 0 0 0 0 0 0 0 0 0 0 0 0 0 0 0 0.0354185809422522 0.00190810103445363 0 0 0.0029808428408521 0.0128416260933783 0.0054250296162975 0 0 0 0 0 0 0 0.00343271179033955 0 0 0 0.0304409524275637
0 0 0 0 0 0 0 0 0 0 0 0 0 0 0 0 0 0 0 0 0 0 0 0 0 0 0 0 0 0 0 0 0.00250232492537021 0.0030255592983272 0 0 0 0 0 0 0 0 0 0 0 0 0 0 0 0 0 0 0 0 0.00225770563660129 0 0 0 0.00656598785239063 0 0 0 0 0 0 0 0 0 0 0 0 0 0 0 0 0 0 0 0 0 0.00513291754116159 0.00119836767474966 0 0 0 0.00717808507655892 0.000974019439173023 0.0239909906271826 0.103022984827566 0.18689332499514 0.0624452183046852 0.041694062913041 0.0370894755161782 0 0.010657149509942 0.00771950340728735 0 0 0.00090777837438114 0 0.00717957967105292 0.01443986824874 0 0.201374570200259 0 0 0 0 0 0 0 0 0 0 0 0 0 0 0 0 0 0 0 0 0 0 0 0 0 0 0 0 0 0 0 0 0 0 0 0.00168326994353947 0 0.0487368985418548 0 0.13062909900049 0 0.0034491036339195 0 0 0.00484234530220411 0.0409900459092949 0.00544575623323008 0.0152463568170116 0.0102524225857908 0 0.00154468578491211 0 0 0 0 0 0 0 0 0 0 0 0 0 0 0 0 0 0 0 0 0 0 0 0 0 0 0 0 0 0 0 0 0 0 0 0 0 0 0 0 0 0 0 0 0 0 0 0 0 0 0 0 0 0 0 0 0 0 0 0 0 0 0 0 0 0 0 0 0 0 0 0 0 0 0 0 0 0 0 0 0 0 0 0 0 0 0 0 0 0 0 0 0 0 0 0 0 0 0 0 0 0.00108929298216159 0 0 0 0 0 0 0 0 0 0 0 0 0 0 0 0 0 0 0 0 0 0 0 0 0 0 0 0 0 0 0 0 0 0 0 0 0 0 0 0 0 0.00339375311803519 0.00439660551752308 0 0 0 0 0 0 0 0 0 0.000937118225538672 0 0 0 0.0011137723647063 0 0 0
0 0 0 0 0 0 0 0 0 0 0 0 0 0 0 0 0 0 0 0 0 0 0 0 0 0 0 0 0 0 0 0 0.00836634617570961 0.0112286017295378 0 0 0 0 0 0 0 0 0 0 0 0 0 0 0 0 0 0 0 0 0.0111511714792189 0 0 0 0 0 0 0 0 0 0 0 0 0 0 0 0 0 0 0 0 0 0 0 0 0 0.00299629785459477 0.00165997239445257 0 0 0 0.00265628918401604 0.000859507079076735 0.0134356334478395 0.0583309757444139 0.0906125669850832 0.0817178932193704 0.0126678910116802 0.083749334103919 0 0.0250488895316113 0.00431201578717735 0 0 0.00110687792490417 0 0.0309578244708289 0.0499808031328883 0.154807924922079 0 0 0 0 0 0 0 0 0 0 0 0 0 0 0 0 0 0 0 0 0 0 0 0 0 0 0 0 0 0 0 0 0 0 0 0 0.00675566349001205 0 0.0234550641198571 0.00404166585244007 0.0211789645883255 0 0.0137006973708438 0 0 0.0102696615123881 0.12694680009388 0.0337850312960491 0.0657988637857348 0.0266412784719652 0.00154447567073488 0 0 0 0 0 0 0 0 0 0 0 0 0 0 0 0 0 0 0 0 0 0 0 0 0 0 0 0 0 0 0 0 0 0 0 0 0 0 0 0 0 0 0 0 0 0 0 0 0 0 0 0 0 0 0 0 0 0 0 0 0 0 0 0 0 0 0 0 0 0 0 0 0 0 0 0 0 0 0 0 0 0 0 0 0 0 0 0 0 0 0 0 0 0 0 0 0 0 0 0 0 0 0.00206040803054318 0 0 0 0 0 0 0 0 0 0 0 0 0 0 0 0 0 0 0 0 0 0 0 0 0 0 0 0 0 0 0 0 0 0 0 0 0 0 0 0 0 0.00689847111321859 0.00881106904104208 0 0 0 0 0 0 0 0 0 0.00121702094898282 0 0 0 0.00124804843558134 0 0 0
0 0 0 0 0 0 0 0 0 0 0 0 0.14290295006997 0 0 0 0 0 0 0 0 0 0 0 0 0 0 0 0 0.0082992929640836 0 0.00220731259571322 0 0 0.00310027518738777 0 0 0 0 0 0 0 0 0 0 0 0 0 0 0 0 0 0 0 0 0.0526773815330189 0 0 0 0 0 0 0 0 0 0 0 0 0 0 0 0.0203135121179837 0 0 0 0 0 0 0 0 0 0.00445021669834201 0 0 0 0 0 0 0 0 0 0 0 0 0 0 0 0 0 0 0 0 0 0 0 0 0.0597383323776004 0.0247763291742074 0 0.208008233372039 0 0 0 0 0.218081883323886 0 0.0109473213891097 0 0.0645024979573883 0.0131189221251555 0.0120283806500952 0 0 0 0 0 0 0 0 0 0 0 0 0 0 0 0 0 0 0 0 0 0 0 0 0 0 0 0 0 0 0 0 0 0 0 0 0 0 0 0 0 0 0 0 0 0.00932314714756421 0 0 0 0 0 0 0 0 0.0439332525397298 0 0.0161458669114912 0 0 0 0 0 0 0 0 0 0 0 0 0 0 0 0.00646454625814067 0 0 0 0 0 0 0 0 0 0 0 0 0 0.0474914155748086 0 0 0 0 0 0 0 0 0 0 0 0 0 0 0 0.00481399841240317 0 0 0 0 0 0 0 0 0 0 0 0 0 0 0 0 0 0.00287156636208867 0 0 0.00290860794347867 0 0 0 0 0 0 0 0 0 0 0 0 0 0 0 0 0 0 0 0 0 0 0 0 0 0 0 0 0 0 0 0 0 0 0 0 0 0 0 0 0 0 0.0208947573143142 0 0 0 0 0 0 0 0 0 0 0 0 0 0 0 0 0 0 0 0 0 0 0 0 0 0 0 0 0
0 0 0 0 0 0 0 0 0 0 0 0 0 0 0 0 0 0 0 0 0 0 0 0 0 0 0 0.0598331338090878 0 0 0 0 0 0 0 0 0 0 0 0 0 0 0 0 0 0 0 0 0 0 0 0 0 0.0483792130660343 0 0 0 0 0 0 0 0 0 0 0 0 0 0 0 0 0 0 0 0 0 0 0 0 0 0 0 0 0 0 0 0 0 0 0 0 0 0 0 0 0 0 0 0 0 0 0 0 0 0 0 0 0.153152809580656 0 0 0 0 0 0.26433829533587 0 0 0.263160683791638 0 0 0 0 0 0.04377413510247 0 0.167361729314244 0 0 0 0 0 0 0 0 0 0 0 0 0 0 0 0 0 0 0 0 0 0 0 0 0 0 0 0 0 0 0 0 0 0 0 0 0 0 0 0 0 0 0 0 0 0 0 0 0 0 0 0 0 0 0 0 0 0 0 0 0 0 0 0 0 0 0 0 0 0 0 0 0 0 0 0 0 0 0 0 0 0 0 0 0 0 0 0 0 0 0 0 0 0 0 0 0 0 0 0 0 0 0 0 0 0 0 0 0 0 0 0 0 0 0 0 0 0 0 0 0 0 0 0 0 0 0 0 0 0 0 0 0 0 0 0 0 0 0 0 0 0 0 0 0 0 0 0 0 0 0 0 0 0 0 0 0 0 0 0 0 0 0 0 0 0 0 0 0 0 0 0 0 0 0 0 0 0 0 0 0 0 0 0 0 0 0 0 0 0 0 0 0
0 0 0 0 0 0 0 0 0 0 0 0 0 0 0 0 0 0 0 0 0 0 0 0 0 0 0 0.0460470738596851 0 0 0 0 0 0 0 0 0 0 0 0 0 0 0 0.00689598475350809 0 0 0 0 0 0 0 0 0 0.0679160847357023 0 0.00991825670718572 0 0 0 0.0296941264534369 0 0 0 0.00228932695213666 0 0.00512877251973959 0.00691197885877136 0 0 0 0 0 0 0 0 0 0 0 0 0 0 0 0 0 0 0 0 0 0 0 0 0 0 0 0 0 0 0 0 0 0 0 0 0 0.0173761039722959 0.0730389397302989 0 0.0518850428767365 0 0 0 0 0.0733321856812569 0 0.0549951942624175 0.398432490604604 0.0313710063087267 0 0.0162408124118121 0 0 0 0.00760504829950345 0.00597792766164009 0 0 0 0 0 0 0 0 0 0 0 0 0 0 0 0 0 0 0 0 0 0 0 0 0 0 0 0 0 0 0 0 0 0 0 0 0 0 0 0 0 0 0 0.0094827411014686 0 0 0 0 0 0 0 0 0 0 0 0 0 0 0 0 0 0 0 0 0 0 0 0 0 0 0 0 0 0 0 0 0 0 0 0 0 0 0 0 0 0.00167867808159899 0 0 0 0 0 0 0 0 0 0 0 0 0 0 0 0 0 0 0 0 0 0 0 0 0 0 0 0 0 0 0 0 0 0 0 0 0 0 0 0 0 0 0 0 0 0 0 0 0 0 0 0.0258891639656813 0 0 0 0.0106951018935678 0.0311154805640857 0.00511292544049723 0 0 0 0 0.00242140453627307 0 0 0 0 0.00854814776736941 0 0 0 0 0 0 0 0 0 0 0 0 0 0 0 0 0 0 0 0 0 0 0 0 0 0 0 0 0 0 0 0 0 0 0 0 0 0 0
0 0 0 0 0 0 0 0 0 0 0 0 0 0 0 0 0 0 0 0 0 0 0 0 0 0 0 0 0 0 0 0 0 0 0 0 0 0 0 0 0 0 0 0 0 0 0 0 0 0 0 0 0 0.250153895528316 0 0.0462661801602222 0 0 0 0.0292768441783188 0 0 0 0 0 0.071394358902875 0.0616615248340095 0 0 0 0 0 0 0 0 0 0 0 0 0 0 0 0 0 0 0 0 0 0 0 0 0 0 0 0 0 0 0 0 0 0 0 0 0 0.0425256171874132 0 0.306165697612212 0 0.0692718744128099 0 0 0 0 0 0.109211841435433 0 0 0 0 0 0 0 0 0 0 0 0 0 0 0 0 0 0 0 0 0 0 0 0 0 0 0 0 0 0 0 0 0 0 0 0 0 0 0 0 0 0 0 0 0 0 0 0 0 0 0 0 0 0 0 0 0 0 0 0 0 0 0 0 0 0 0 0 0 0 0 0 0 0 0 0 0 0 0 0 0 0 0 0 0 0 0 0 0 0 0 0 0 0 0.0140721657483901 0 0 0 0 0 0 0 0 0 0 0 0 0 0 0 0 0 0 0 0 0 0 0 0 0 0 0 0 0 0 0 0 0 0 0 0 0 0 0 0 0 0 0 0 0 0 0 0 0 0 0 0 0 0 0 0 0 0 0 0 0 0 0 0 0 0 0 0 0 0 0 0 0 0 0 0 0 0 0 0 0 0 0 0 0 0 0 0 0 0 0 0 0 0 0 0 0 0 0 0 0 0 0 0 0 0 0
0 0 0 0 0 0 0 0 0 0 0 0 0 0 0 0 0 0 0 0 0 0.0137298730426259 0 0 0 0 0 0 0 0 0 0 0 0 0 0 0 0 0 0 0 0 0 0 0 0 0 0 0 0 0 0 0 0 0 0 0 0 0 0.257955551298708 0.0924918469630971 0 0.0470869269752125 0 0 0 0.120259303420603 0 0 0 0 0 0 0 0 0 0 0 0 0 0 0 0 0 0 0 0 0 0 0 0 0 0 0 0 0 0 0 0 0 0 0 0 0 0 0 0 0.078583385687325 0 0 0 0 0 0 0 0 0 0.0761829378692513 0 0 0 0 0 0 0 0 0 0 0 0 0 0 0 0 0 0 0 0 0 0 0 0 0 0 0 0 0 0 0 0 0 0 0 0 0 0 0 0 0 0 0 0 0 0 0 0 0 0 0 0 0 0 0 0 0.026889310880653 0 0 0 0 0 0 0 0 0 0 0 0 0 0 0 0 0 0 0 0 0 0 0 0 0 0 0 0 0 0 0 0 0 0 0.04610193093447 0 0 0 0 0 0 0 0 0 0 0 0 0 0 0 0 0 0 0 0 0 0 0 0 0 0 0 0 0 0 0 0 0 0 0 0 0 0 0 0 0 0 0 0 0 0 0 0 0 0 0 0.0456435461365537 0 0.0413150642073191 0 0.0217736689144891 0 0.0178870475402065 0.0217418587220311 0.0255488229182235 0 0 0 0 0 0 0 0 0.0188217139309681 0.0334955839928797 0 0.0144916265653838 0 0 0 0 0 0 0 0 0 0 0 0 0 0 0 0 0 0 0 0 0 0 0 0 0 0 0 0 0 0 0 0 0 0 0
0.00619468164203281 0 0 0 0 0 0 0 0 0 0 0 0 0 0 0 0 0 0 0 0 0 0 0 0 0 0 0.0290245961514811 0 0.0244374612775715 0.0201406762144751 0.00186102536217572 0 0 0 0 0 0 0 0 0 0 0 0 0 0.0212402359746633 0 0 0 0 0 0 0 0 0 0 0 0 0 0.0791668419624918 0.0207292772009879 0 0 0 0 0 0 0.16361584411434 0.0203798435936026 0.0235320337790618 0 0.0748445222883349 0 0 0 0 0 0 0 0 0 0.0101549000305993 0 0 0 0 0 0 0 0 0 0 0 0 0 0 0 0 0 0 0 0 0 0 0.20621551284447 0 0 0 0 0 0 0.0160951814088055 0.0144597580475422 0.0182592970460472 0 0 0 0 0 0 0 0 0.0388849368286171 0.0416050233458224 0.0135433217322391 0.0216907868612344 0 0 0 0.0334336844008252 0 0 0 0 0 0.00469241321584315 0 0 0.00181693104773732 0 0 0 0 0 0 0 0 0 0 0 0 0 0 0 0 0 0 0 0 0 0 0 0 0 0 0 0.00574383852670718 0 0 0 0 0 0 0 0 0.0484113422078544 0 0.0130739053036456 0 0 0 0 0 0 0 0 0 0 0 0 0 0 0 0.00654908792205543 0 0 0 0 0 0 0 0 0 0 0 0 0 0.0105925782972982 0 0 0 0 0 0 0 0 0 0 0 0 0 0 0 0 0 0 0 0 0 0 0 0 0 0 0 0 0 0 0 0 0 0 0 0 0 0 0 0 0 0 0 0 0 0 0 0 0 0 0 0 0 0 0 0 0 0 0 0 0 0 0 0 0 0 0 0 0 0 0 0 0 0 0 0 0 0 0 0.00961046137143759 0 0 0 0 0 0 0 0 0 0 0 0 0 0 0 0 0 0 0 0 0 0 0 0 0 0 0 0 0
0 0.0310167534707021 0 0 0 0 0 0 0 0 0 0 0 0 0 0 0 0 0.0771342349168545 0.0185663665141526 0 0 0 0 0 0 0 0 0 0 0 0 0 0 0 0 0 0 0 0 0 0 0 0 0 0 0 0 0 0 0 0 0 0 0 0 0 0 0 0 0 0 0 0 0 0 0 0 0 0.391307480681455 0 0 0 0 0 0 0 0 0 0 0 0 0 0 0 0 0 0 0 0 0 0 0 0 0 0 0 0 0 0 0 0 0 0 0 0 0 0 0 0 0 0.0837408626052743 0 0 0 0 0 0 0 0 0 0 0 0 0.0929624962544223 0.305271805557139 0 0 0 0 0 0 0 0 0 0 0 0 0 0 0 0 0 0 0 0 0 0 0 0 0 0 0 0 0 0 0 0 0 0 0 0 0 0 0 0 0 0 0 0 0 0 0 0 0 0 0 0 0 0 0 0 0 0 0 0 0 0 0 0 0 0 0 0 0 0 0 0 0 0 0 0 0 0 0 0 0 0 0 0 0 0 0 0 0 0 0 0 0 0 0 0 0 0 0 0 0 0 0 0 0 0 0 0 0 0 0 0 0 0 0 0 0 0 0 0 0 0 0 0 0 0 0 0 0 0 0 0 0 0 0 0 0 0 0 0 0 0 0 0 0 0 0 0 0 0 0 0 0 0 0 0 0 0 0 0 0 0 0 0 0 0 0 0 0 0 0 0 0 0 0 0 0 0 0 0 0 0 0 0 0 0 0 0 0 0 0
0 0 0 0 0 0 0 0 0 0 0 0 0 0 0 0 0 0 0 0 0 0 0 0 0 0 0 0 0 0 0 0 0 0 0 0 0 0 0 0 0 0 0 0 0 0 0 0 0 0 0 0 0 0 0 0 0 0 0 0 0 0 0.00844346027906479 0 0 0 0 0.178657399102501 0.0747761454951056 0.200530812181136 0 0 0 0 0 0 0 0 0 0 0 0 0 0 0 0 0 0 0 0 0 0 0 0 0 0 0 0 0 0 0 0 0 0 0 0 0 0 0 0.0304330116710584 0.0452756920890303 0 0.0862258010435056 0.191502947626572 0 0 0 0 0 0 0 0 0 0 0.184154730512026 0 0 0 0 0 0 0 0 0 0 0 0 0 0 0 0 0 0 0 0 0 0 0 0 0 0 0 0 0 0 0 0 0 0 0 0 0 0 0 0 0 0 0 0 0 0 0 0 0 0 0 0 0 0 0 0 0 0 0 0 0 0 0 0 0 0 0 0 0 0 0 0 0 0 0 0 0 0 0 0 0 0 0 0 0 0 0 0 0 0 0 0 0 0 0 0 0 0 0 0 0 0 0 0 0 0 0 0 0 0 0 0 0 0 0 0 0 0 0 0 0 0 0 0 0 0 0 0 0 0 0 0 0 0 0 0 0 0 0 0 0 0 0 0 0 0 0 0 0 0 0 0 0 0 0 0 0 0 0 0 0 0 0 0 0 0 0 0 0 0 0 0 0 0 0 0 0 0 0 0 0 0 0 0 0 0 0 0 0 0 0 0
0 0 0 0 0 0 0 0 0 0 0 0 0 0 0 0 0 0 0 0 0 0 0 0 0 0 0 0.0427558801189528 0 0 0 0 0 0 0 0 0 0 0 0 0 0 0 0 0 0 0 0 0 0 0 0 0 0.052479623340927 0 0 0 0 0 0.0118894045217704 0 0 0.00412659817058722 0 0 0 0 0 0 0 0 0 0 0 0 0 0 0 0 0 0 0 0 0 0 0 0 0 0 0 0 0 0 0 0 0 0 0 0 0 0 0 0 0 0 0.30601040619777 0.178008707968774 0 0 0.010298314467332 0 0.0324783011398845 0 0 0 0.105644789552336 0 0 0 0 0 0.0938549424294106 0.0167012402203064 0.0756475908790712 0.010859299948054 0.0592449010448237 0 0 0 0 0 0 0 0 0 0 0 0 0 0 0 0 0 0 0 0 0 0 0 0 0 0 0 0 0 0 0 0 0 0 0 0 0 0 0 0 0 0 0 0 0 0 0 0 0 0 0 0 0 0 0 0 0 0 0 0 0 0 0 0 0 0 0 0 0 0 0 0 0 0 0 0 0 0 0 0 0 0 0 0 0 0 0 0 0 0 0 0 0 0 0 0 0 0 0 0 0 0 0 0 0 0 0 0 0 0 0 0 0 0 0 0 0 0 0 0 0 0 0 0 0 0 0 0 0 0 0 0 0 0 0 0 0 0 0 0 0 0 0 0 0 0 0 0 0 0 0 0 0 0 0 0 0 0 0 0 0 0 0 0 0 0 0 0 0 0 0 0 0 0 0 0 0 0 0 0 0 0 0 0 0 0 0 0 0 0 0
0 0 0 0 0 0 0 0 0 0 0 0 0 0 0 0 0 0 0 0 0 0 0 0 0 0 0 0 0 0 0 0 0 0 0 0 0 0 0 0 0 0 0 0 0 0 0 0 0 0 0 0 0 0 0 0 0 0 0 0 0 0 0 0 0 0 0 0.161285183738154 0 0.0758548313914416 0 0 0 0 0 0 0 0 0 0 0 0 0 0 0 0 0 0 0 0 0 0 0 0 0 0 0 0 0 0 0 0 0 0 0 0 0 0 0 0.0515247586148915 0 0.285797429558462 0 0 0 0 0 0 0 0 0 0.22504012349065 0 0 0 0.200497673206401 0 0 0 0 0 0 0 0 0 0 0 0 0 0 0 0 0 0 0 0 0 0 0 0 0 0 0 0 0 0 0 0 0 0 0 0 0 0 0 0 0 0 0 0 0 0 0 0 0 0 0 0 0 0 0 0 0 0 0 0 0 0 0 0 0 0 0 0 0 0 0 0 0 0 0 0 0 0 0 0 0 0 0 0 0 0 0 0 0 0 0 0 0 0 0 0 0 0 0 0 0 0 0 0 0 0 0 0 0 0 0 0 0 0 0 0 0 0 0 0 0 0 0 0 0 0 0 0 0 0 0 0 0 0 0 0 0 0 0 0 0 0 0 0 0 0 0 0 0 0 0 0 0 0 0 0 0 0 0 0 0 0 0 0 0 0 0 0 0 0 0 0 0 0 0 0 0 0 0 0 0 0 0 0 0 0 0 0 0 0 0
0 0 0 0 0 0 0 0 0 0 0 0 0.275550947754726 0 0 0 0 0 0 0 0 0 0 0 0 0 0 0 0 0 0 0 0 0 0.0160979373777 0 0 0 0 0 0 0 0 0 0 0 0 0 0 0 0 0 0 0 0 0.0530288268410124 0.00543647406961445 0 0 0 0 0 0 0 0 0 0 0 0 0 0 0 0 0 0 0 0 0 0 0 0 0 0 0 0 0 0 0 0 0 0 0 0 0 0 0 0 0 0 0 0 0 0 0 0.0887164303786817 0 0.0769147971282491 0.0258845450941146 0 0 0 0 0 0 0 0.0474607228442376 0.0191092807978061 0.012971285438732 0.22506482067394 0.0762755614853761 0.00746524374189767 0 0 0 0 0 0 0 0.00365747294398995 0 0 0 0 0 0 0 0 0 0 0 0 0 0 0 0 0 0 0 0 0 0 0 0 0 0 0 0 0 0 0 0 0 0 0 0 0 0 0.0275085766665679 0 0 0 0 0 0 0 0 0 0 0 0 0 0 0 0 0 0 0 0 0 0.00125539077716032 0 0 0 0 0 0 0 0 0 0 0 0 0 0 0 0 0 0.0236160731027682 0 0 0 0 0 0 0 0 0 0 0 0 0 0 0 0 0 0 0 0 0 0 0 0 0 0 0 0 0 0 0 0 0 0 0 0 0 0 0 0 0 0 0 0 0 0 0 0 0 0 0 0 0 0 0.0139856128834258 0 0 0 0 0 0 0 0 0 0 0 0 0 0 0 0 0 0 0 0 0 0 0 0 0 0 0 0 0 0 0 0 0 0 0 0 0 0 0 0 0 0 0 0 0 0 0 0 0 0 0 0 0 0
0 0 0 0 0 0 0 0 0 0 0 0 0 0 0 0 0 0 0 0 0 0 0 0 0 0 0 0.0157188097086877 0 0 0 0 0 0 0 0 0 0 0 0 0 0 0 0 0 0 0 0 0 0 0 0 0 0 0 0 0 0 0 0 0 0 0 0 0 0 0 0 0 0 0 0 0 0 0 0 0 0 0 0 0 0 0 0 0 0 0 0 0 0 0 0 0 0 0 0 0 0 0 0 0 0 0 0 0 0.154019170522169 0.488966412776009 0 0 0 0 0 0.053410389598324 0 0.0416460170064556 0 0.052766609666291 0 0.0253314455338545 0 0 0.014592190151429 0 0.0358913700436716 0 0 0 0 0.00230345485417159 0 0 0 0 0 0 0 0 0 0 0 0 0 0 0 0 0 0 0 0 0 0 0 0 0 0 0 0 0 0 0 0 0 0 0 0 0 0 0.0222444180557251 0 0 0 0 0 0 0 0 0 0 0 0 0 0 0 0 0 0 0 0 0 0 0 0 0 0 0 0 0 0 0 0 0 0 0 0 0 0 0 0 0 0 0 0 0 0 0 0 0 0 0 0 0 0 0 0 0 0 0 0 0 0 0 0 0 0 0 0 0 0 0 0 0 0 0 0 0 0 0 0 0 0 0 0 0 0 0 0 0 0 0 0 0 0.0394578583049538 0 0 0 0.0051025496969907 0.0235584900111698 0 0 0 0 0 0.00721528673744052 0 0 0 0 0.0177755273326573 0 0 0 0 0 0 0 0 0 0 0 0 0 0 0 0 0 0 0 0 0 0 0 0 0 0 0 0 0 0 0 0 0 0 0 0 0 0 0
0 0 0 0 0 0 0 0 0 0 0 0 0.0139572081689409 0 0 0 0 0 0 0 0 0 0 0 0 0 0 0 0 0 0 0 0 0 0 0 0 0 0 0 0 0 0 0 0 0 0 0 0 0 0 0 0 0 0 0 0 0 0 0 0 0 0 0 0 0 0 0 0 0 0 0 0 0 0 0 0 0 0 0 0 0 0 0 0 0 0 0 0 0 0 0 0 0 0 0 0 0 0 0 0 0 0 0 0.0217834187000267 0 0.214608692863604 0 0 0 0 0 0 0 0.0934712483692665 0.294139783310109 0 0 0.0435042964509308 0.0721632288346093 0 0 0 0 0 0 0 0 0.00936288581038433 0 0 0 0 0 0 0 0 0 0 0 0 0 0 0 0 0 0 0 0 0 0 0 0 0 0 0 0 0 0 0 0 0 0 0 0 0 0 0.0143596533118383 0 0 0 0 0 0 0 0 0 0 0 0 0 0 0 0 0 0 0 0 0 0 0 0 0 0 0 0 0 0 0 0 0 0 0 0 0 0 0 0 0 0 0 0 0 0 0 0 0 0 0 0 0 0 0 0 0 0 0 0 0 0 0 0 0 0 0 0 0 0 0 0 0 0 0 0 0 0 0 0 0 0 0 0 0 0 0 0 0 0 0 0 0 0.0686318652361016 0 0 0 0.0115787616207659 0.0944274985012578 0 0 0 0 0 0.0176013806813912 0 0 0 0 0.0304100781407736 0 0 0 0 0 0 0 0 0 0 0 0 0 0 0 0 0 0 0 0 0 0 0 0 0 0 0 0 0 0 0 0 0 0 0 0 0 0 0
0 0 0 0 0 0 0 0 0 0 0 0 0.0715977333444657 0 0 0 0 0 0 0 0 0 0 0 0 0 0.0997758513077368 0 0 0 0 0 0 0 0 0 0 0 0 0 0 0 0 0 0 0 0 0 0 0 0 0 0 0 0 0.0261051883059272 0 0 0 0.0617079458561114 0 0 0 0 0 0 0 0 0 0 0 0 0 0 0 0 0 0 0 0 0 0 0 0 0 0 0 0 0 0 0 0 0 0 0 0 0 0 0 0 0 0 0 0 0 0 0 0 0.053820929757286 0 0 0 0 0 0.0438610965856131 0 0 0 0 0.188173180783467 0.198161662781066 0 0 0 0 0 0 0 0 0 0 0 0 0 0 0 0 0 0 0 0 0 0 0 0 0 0 0 0 0 0 0 0 0 0 0 0 0 0 0 0 0 0 0 0 0 0 0 0 0 0 0 0 0 0 0 0 0 0 0 0 0 0 0 0 0 0 0 0 0 0 0 0 0 0 0 0 0 0 0 0 0 0 0 0 0 0 0 0 0.0186287271190766 0 0 0 0 0 0 0 0 0 0 0 0 0 0 0 0 0 0 0 0 0 0 0 0 0 0 0 0 0 0 0 0 0 0 0 0 0 0 0 0 0 0 0 0 0 0 0 0 0 0 0 0.0816279432193707 0 0.02428167675939 0 0.0488044351370156 0.034938143229621 0.0330629064763287 0.015452579337524 0 0 0 0 0 0 0 0 0 0 0 0 0 0 0 0 0 0 0 0 0 0 0 0 0 0 0 0 0 0 0 0 0 0 0 0 0 0 0 0 0 0 0 0 0 0 0 0
0 0 0 0 0 0 0 0 0 0 0 0 0.144195842414325 0 0 0 0 0 0 0 0 0 0 0 0 0 0 0 0 0 0 0 0 0 0.00712961827992465 0 0 0 0 0 0 0 0 0 0 0 0 0 0 0 0 0 0 0 0 0 0 0 0 0 0 0 0 0 0 0 0 0 0 0 0 0 0 0 0 0 0 0 0 0 0 0 0 0 0 0 0 0 0 0 0 0 0 0 0 0 0 0 0 0 0 0 0 0 0.0482224778889414 0 0.0417427856132746 0 0 0 0 0 0 0 0.413614862246946 0.0530529293292208 0.0163450768804229 0 0 0.202314248774094 0 0 0 0 0 0 0 0 0.00466802579074983 0 0 0 0 0 0 0 0 0 0 0 0 0 0 0 0 0 0 0 0 0 0 0 0 0 0 0 0 0 0 0 0 0 0 0 0 0 0 0.0133472556998445 0 0 0 0 0 0 0 0 0 0 0 0 0 0 0 0 0 0 0 0 0 0.00264826501981042 0 0 0 0 0 0 0 0 0 0 0 0 0 0 0 0 0 0.0454164159319089 0 0 0 0 0 0 0 0 0 0 0 0 0 0 0 0 0 0 0 0 0 0 0 0 0 0 0 0 0 0 0 0 0 0 0 0 0 0 0 0 0 0 0 0 0 0 0 0 0 0 0 0 0 0 0.00730219613053708 0 0 0 0 0 0 0 0 0 0 0 0 0 0 0 0 0 0 0 0 0 0 0 0 0 0 0 0 0 0 0 0 0 0 0 0 0 0 0 0 0 0 0 0 0 0 0 0 0 0 0 0 0 0
0 0 0 0 0 0 0 0 0 0 0 0 0.0957176240481294 0 0 0 0 0 0 0 0 0 0 0 0 0 0.00673627930241043 0 0 0 0 0 0 0 0 0 0 0 0 0 0 0 0 0 0 0 0 0 0 0 0 0 0 0 0 0 0 0 0 0 0 0 0 0 0 0 0 0 0 0 0 0 0 0 0 0 0 0 0 0 0 0 0 0 0 0 0 0 0 0 0 0 0 0 0 0 0 0 0 0 0 0 0 0 0.00898089868238815 0 0 0 0 0 0 0 0 0 0.128357894940056 0 0.0248267247174 0.0936479833858224 0.185257212316965 0 0.17907017590846 0 0 0 0 0 0 0 0 0 0 0 0 0 0 0 0 0 0 0 0 0 0 0 0 0 0 0 0 0 0 0 0 0 0 0 0 0 0 0 0 0 0 0 0 0 0 0.0696587321892195 0 0 0 0 0 0 0 0 0 0 0 0 0 0 0 0 0 0 0 0 0 0 0 0 0 0 0 0 0 0 0 0 0 0 0 0 0 0 0 0 0 0 0 0 0 0 0 0 0 0 0 0 0 0 0 0 0 0 0 0 0 0 0 0 0 0 0 0 0 0 0 0 0 0 0 0 0 0 0 0 0 0 0 0 0 0 0 0 0 0 0 0 0 0.106532508088291 0.00793785750199325 0 0.00452487891677793 0.0180898078057361 0.0706614221963518 0 0 0 0 0 0 0 0 0 0 0 0 0 0 0 0 0 0 0 0 0 0 0 0 0 0 0 0 0 0 0 0 0 0 0 0 0 0 0 0 0 0 0 0 0 0 0 0 0 0
0 0 0 0 0 0 0 0 0 0 0 0 0.247019284613778 0 0 0 0 0 0 0 0 0 0.147575835026246 0 0 0 0.0279075086282564 0 0 0 0 0 0 0 0 0 0 0 0 0 0 0 0 0 0 0 0 0 0.0529967121617533 0 0 0 0 0 0 0.0634776167920171 0.135955981404719 0 0 0 0 0 0 0 0 0 0 0 0 0 0 0 0 0 0 0 0 0 0 0 0 0 0 0 0 0 0 0 0 0 0 0 0 0 0 0 0 0 0 0 0 0 0 0 0.00760718201641981 0 0 0 0 0 0 0 0 0 0.0116058289737687 0 0 0.0911077545139666 0 0.165431520626156 0 0 0 0 0 0 0 0 0 0 0 0 0 0 0 0 0 0 0 0 0 0 0 0 0 0 0 0 0 0 0 0 0 0 0 0 0 0 0 0 0 0 0 0 0 0 0 0 0 0 0 0 0 0.00771294715100361 0 0 0 0 0 0 0 0 0 0 0 0 0 0 0 0 0 0 0 0 0 0 0 0 0 0 0 0 0 0 0 0 0 0 0 0 0 0 0 0 0 0 0 0 0 0 0 0 0 0 0 0 0 0 0 0 0 0 0 0 0 0 0 0 0 0 0 0 0 0 0 0 0 0 0 0 0 0 0 0 0 0 0 0 0 0 0 0.0294137629998096 0 0 0 0 0.0121880650921052 0 0 0 0 0 0 0 0 0 0 0 0 0 0 0 0 0 0 0 0 0 0 0 0 0 0 0 0 0 0 0 0 0 0 0 0 0 0 0 0 0 0 0 0 0 0 0 0 0 0
0 0 0 0 0 0 0 0 0 0 0 0 0 0 0 0 0 0 0 0 0 0 0 0 0 0 0 0 0 0 0 0 0 0 0 0 0 0 0 0 0 0 0 0 0 0 0 0 0 0 0 0 0 0 0 0 0 0 0 0 0 0 0 0 0 0 0 0 0 0 0 0 0 0 0 0 0 0 0 0 0 0 0 0 0 0 0 0 0 0 0 0 0 0 0 0 0 0 0 0 0 0 0 0 0 0.110310588679281 0 0 0 0 0 0 0.204305785708553 0.1236393424133 0 0.0628298951019782 0 0 0 0 0 0 0 0.0240071102095743 0 0.474907277887314 0 0 0 0 0 0 0 0 0 0 0 0 0 0 0 0 0 0 0 0 0 0 0 0 0 0 0 0 0 0 0 0 0 0 0 0 0 0 0 0 0 0 0 0 0 0 0 0 0 0 0 0 0 0 0 0 0 0 0 0 0 0 0 0 0 0 0 0 0 0 0 0 0 0 0 0 0 0 0 0 0 0 0 0 0 0 0 0 0 0 0 0 0 0 0 0 0 0 0 0 0 0 0 0 0 0 0 0 0 0 0 0 0 0 0 0 0 0 0 0 0 0 0 0 0 0 0 0 0 0 0 0 0 0 0 0 0 0 0 0 0 0 0 0 0 0 0 0 0 0 0 0 0 0 0 0 0 0 0 0 0 0 0 0 0 0 0 0 0 0 0 0 0 0 0 0 0 0 0 0 0 0 0 0 0 0 0 0 0 0 0
0 0 0 0 0 0 0 0 0 0 0 0 0 0 0 0 0.0554786768909782 0 0 0 0 0 0 0 0 0 0 0 0 0 0 0 0 0 0 0 0 0 0 0 0 0 0 0 0 0 0 0 0 0 0 0 0 0 0 0 0 0 0 0.391555111325618 0 0 0 0 0 0 0 0.0167384999803408 0 0 0 0 0 0 0 0 0 0 0 0 0 0 0 0 0 0 0 0 0 0 0 0 0 0 0 0 0 0 0 0 0 0 0 0 0 0 0.032384666616991 0 0 0.0485822200032795 0 0 0.0292981068220319 0 0 0 0 0 0 0 0 0 0 0.324408546967923 0.101554171392837 0 0 0 0 0 0 0 0 0 0 0 0 0 0 0 0 0 0 0 0 0 0 0 0 0 0 0 0 0 0 0 0 0 0 0 0 0 0 0 0 0 0 0 0 0 0 0 0 0 0 0 0 0 0 0 0 0 0 0 0 0 0 0 0 0 0 0 0 0 0 0 0 0 0 0 0 0 0 0 0 0 0 0 0 0 0 0 0 0 0 0 0 0 0 0 0 0 0 0 0 0 0 0 0 0 0 0 0 0 0 0 0 0 0 0 0 0 0 0 0 0 0 0 0 0 0 0 0 0 0 0 0 0 0 0 0 0 0 0 0 0 0 0 0 0 0 0 0 0 0 0 0 0 0 0 0 0 0 0 0 0 0 0 0 0 0 0 0 0 0 0 0 0 0 0 0 0 0 0 0 0 0 0 0 0 0 0 0 0 0 0 0
0 0 0 0 0 0 0 0 0 0 0 0 0 0 0 0 0 0 0 0 0 0 0 0 0 0 0 0.0819803633718733 0 0 0 0 0 0 0 0 0 0 0 0 0 0 0 0 0 0 0 0 0 0 0 0 0 0.0192860235744373 0 0 0 0 0 0.0226259535802157 0 0 0 0 0 0 0 0.014930846764165 0 0 0 0 0 0 0 0 0 0 0 0 0 0 0 0 0 0 0 0 0 0 0 0 0 0 0 0 0 0 0 0 0 0 0 0 0 0.287431411261551 0.0215277794818967 0 0 0.0439595112690888 0 0 0.112226925120255 0 0 0.105320845066249 0 0 0 0 0 0.016361319686474 0.274349020823794 0 0 0 0 0 0 0 0 0 0 0 0 0 0 0 0 0 0 0 0 0 0 0 0 0 0 0 0 0 0 0 0 0 0 0 0 0 0 0 0 0 0 0 0 0 0 0 0 0 0 0 0 0 0 0 0 0 0 0 0 0 0 0 0 0 0 0 0 0 0 0 0 0 0 0 0 0 0 0 0 0 0 0 0 0 0 0 0 0 0 0 0 0 0 0 0 0 0 0 0 0 0 0 0 0 0 0 0 0 0 0 0 0 0 0 0 0 0 0 0 0 0 0 0 0 0 0 0 0 0 0 0 0 0 0 0 0 0 0 0 0 0 0 0 0 0 0 0 0 0 0 0 0 0 0 0 0 0 0 0 0 0 0 0 0 0 0 0 0 0 0 0 0 0 0 0 0 0 0 0 0 0 0 0 0 0 0 0 0 0 0 0 0 0
0 0.0415411708254433 0 0 0 0 0 0 0 0 0 0.0561340788320876 0 0 0 0 0.238673959591021 0 0 0.0111224790090132 0 0 0 0 0 0 0 0 0 0 0 0 0 0 0 0 0 0 0 0 0 0 0 0 0 0 0 0 0 0 0 0 0 0 0 0 0 0 0 0.0806800067541231 0 0 0 0 0 0 0 0.0344476963106257 0.0304999585143612 0.220794529857781 0 0 0 0 0 0 0 0 0 0 0 0 0 0 0 0 0 0 0 0 0 0 0 0 0 0 0 0 0 0 0 0 0 0 0 0 0 0 0 0.0165555228526166 0.0324940686325046 0.119056066092247 0.0186386482081167 0 0 0 0 0 0 0 0 0 0.099361814520059 0 0 0 0 0 0 0 0 0 0 0 0 0 0 0 0 0 0 0 0 0 0 0 0 0 0 0 0 0 0 0 0 0 0 0 0 0 0 0 0 0 0 0 0 0 0 0 0 0 0 0 0 0 0 0 0 0 0 0 0 0 0 0 0 0 0 0 0 0 0 0 0 0 0 0 0 0 0 0 0 0 0 0 0 0 0 0 0 0 0 0 0 0 0 0 0 0 0 0 0 0 0 0 0 0 0 0 0 0 0 0 0 0 0 0 0 0 0 0 0 0 0 0 0 0 0 0 0 0 0 0 0 0 0 0 0 0 0 0 0 0 0 0 0 0 0 0 0 0 0 0 0 0 0 0 0 0 0 0 0 0 0 0 0 0 0 0 0 0 0 0 0 0 0 0 0 0 0 0 0 0 0 0 0 0 0 0 0 0 0 0 0 0 0
0 0 0 0 0 0 0 0 0 0 0 0 0 0 0 0 0 0 0 0 0 0 0 0 0 0 0 0 0 0 0 0 0 0 0 0 0 0 0 0 0 0 0 0 0 0 0 0 0 0 0 0 0 0 0 0 0 0 0 0 0 0 0 0 0 0 0 0 0 0 0 0 0 0 0 0 0 0 0 0 0 0 0 0 0 0 0 0 0 0 0 0 0 0 0 0 0 0 0 0 0 0 0 0 0 0 0 0 0 0.0380846334068956 0.153263866969672 0 0.146056311199309 0.124753258384634 0 0 0 0 0 0 0 0.537841930039488 0 0 0 0 0 0 0 0 0 0 0 0 0 0 0 0 0 0 0 0 0 0 0 0 0 0 0 0 0 0 0 0 0 0 0 0 0 0 0 0 0 0 0 0 0 0 0 0 0 0 0 0 0 0 0 0 0 0 0 0 0 0 0 0 0 0 0 0 0 0 0 0 0 0 0 0 0 0 0 0 0 0 0 0 0 0 0 0 0 0 0 0 0 0 0 0 0 0 0 0 0 0 0 0 0 0 0 0 0 0 0 0 0 0 0 0 0 0 0 0 0 0 0 0 0 0 0 0 0 0 0 0 0 0 0 0 0 0 0 0 0 0 0 0 0 0 0 0 0 0 0 0 0 0 0 0 0 0 0 0 0 0 0 0 0 0 0 0 0 0 0 0 0 0 0 0 0 0 0 0 0 0 0 0 0 0 0 0 0 0 0 0 0 0 0
0 0 0 0 0 0 0 0 0 0 0 0 0 0 0 0 0 0 0 0 0 0 0 0 0 0.140356021127455 0 0 0 0 0 0 0 0 0.0416584843597662 0 0 0 0 0 0.309198908073713 0 0 0 0 0 0 0.156011266409771 0.0641009300921525 0 0 0 0 0 0 0 0 0 0 0 0 0 0 0 0 0 0 0 0 0 0 0 0 0 0 0 0 0 0 0 0 0 0 0 0 0 0 0 0 0 0 0 0 0 0 0 0 0 0 0 0 0 0 0 0 0 0 0 0 0 0 0 0 0 0 0 0 0 0 0 0 0 0 0 0 0 0 0 0 0 0 0 0 0 0 0 0 0 0 0 0 0 0 0 0 0 0 0 0 0 0 0 0 0 0 0 0 0 0 0 0 0 0 0 0 0 0 0 0 0 0 0 0 0 0 0 0 0 0 0 0 0 0 0 0 0 0 0 0 0 0 0 0 0 0 0 0 0 0 0 0 0 0 0 0.0897161518285458 0 0 0 0 0 0 0 0 0 0 0 0 0 0 0 0 0 0 0 0 0 0 0 0 0 0 0 0 0 0 0 0 0 0 0 0 0 0 0 0 0 0 0 0 0 0 0 0 0 0 0 0 0 0 0 0 0 0 0 0 0 0 0 0 0 0 0 0 0 0 0 0 0 0 0 0 0 0.198958238108595 0 0 0 0 0 0 0 0 0 0 0 0 0 0 0 0 0 0 0 0 0 0 0 0 0 0 0 0 0 0 0 0 0 0
0 0 0 0 0 0 0 0 0 0 0 0 0 0 0 0.0854557401122695 0 0 0 0 0 0 0 0 0 0 0 0 0 0.00500814842258795 0.362002380789536 0 0 0 0 0 0 0.0187887114073642 0 0 0 0 0 0 0 0 0 0 0 0 0 0 0 0 0 0 0 0 0 0 0 0 0 0 0 0 0 0 0 0 0 0 0 0 0 0 0 0 0 0 0 0 0 0 0 0.0186460597780118 0.0360601205253446 0 0 0 0 0 0 0.0236239666164943 0 0.0121194974903836 0.0825177230614976 0.00527528871960697 0 0.0214190755910137 0 0 0 0 0 0 0 0 0 0 0 0 0 0 0 0 0 0 0 0 0 0 0 0 0 0 0 0 0 0 0 0 0 0 0 0 0.184493945459227 0.0320148662074419 0.0221738868404032 0 0 0 0 0 0 0 0.020124524658476 0.0618546153815933 0.00842144893874877 0 0 0 0 0 0 0 0 0 0 0 0 0 0 0 0 0 0 0 0 0 0 0 0 0 0 0 0 0 0 0 0 0 0 0 0 0 0 0 0 0 0 0 0 0 0 0 0 0 0 0 0 0 0 0 0 0 0 0 0 0 0 0 0 0 0 0 0 0 0 0 0 0 0 0 0 0 0 0 0 0 0 0 0 0 0 0 0 0 0 0 0 0 0 0 0 0 0 0 0 0 0 0 0 0 0 0 0 0 0 0 0 0 0 0 0 0 0 0 0 0 0 0 0 0 0 0 0 0 0 0 0 0 0 0 0 0 0 0 0 0 0 0 0 0 0 0 0 0 0 0 0 0 0 0 0 0 0 0 0 0 0 0 0 0 0 0 0
0 0 0 0 0 0 0 0 0 0 0 0 0 0 0 0 0 0 0 0 0.0408554918769398 0 0.0377456389727447 0 0 0 0 0 0 0 0 0 0 0 0 0 0 0 0 0 0 0 0 0 0 0 0 0 0 0 0 0 0 0 0 0 0 0 0 0.0392358442094126 0 0 0.081220910306567 0 0 0 0 0 0 0 0 0 0 0 0.0722841390865286 0 0 0 0 0 0 0 0 0 0 0 0 0 0 0 0 0 0 0 0 0 0 0 0 0 0 0 0 0 0 0 0 0 0 0 0 0 0 0 0.0140731815850318 0.0101007064655353 0.00736524495227535 0 0.00977363007367147 0 0 0 0 0 0 0 0 0 0 0 0 0 0 0 0.0421648586966732 0 0 0 0 0 0 0 0 0 0 0 0 0 0 0 0 0 0 0 0 0 0 0 0 0 0 0 0 0 0 0 0 0 0.0895727726783092 0 0 0 0.0452197251715007 0.20830475156807 0 0 0 0 0.0356848878088709 0 0 0 0 0 0.014103108161198 0 0 0 0 0 0 0 0 0 0 0 0 0 0 0 0 0 0 0 0 0 0 0 0.0789131010853369 0 0 0 0 0 0 0 0 0 0.0387438318665545 0 0 0 0 0 0 0 0 0 0 0 0 0.0459174782562741 0.0207469840975094 0 0 0 0 0 0 0 0 0 0 0 0 0 0 0 0 0 0 0 0 0 0 0 0 0 0 0 0 0 0 0.0679737130809964 0 0 0 0 0 0 0 0 0 0 0 0 0 0 0 0 0 0 0 0 0 0 0 0 0 0 0 0 0 0 0 0 0 0 0 0 0 0 0 0 0 0 0 0 0 0 0 0 0 0 0 0 0
0 0 0 0 0 0 0 0 0 0 0 0 0 0 0 0 0 0 0 0 0 0 0 0 0 0 0 0.0949667813946836 0 0 0 0 0 0 0 0 0 0 0 0 0 0 0 0 0 0.230390604869376 0 0 0 0 0 0 0 0.0229238089524119 0 0 0 0 0 0.0970531168903356 0.243369624307838 0 0 0 0.112994245937738 0 0 0 0 0 0 0 0 0 0 0 0 0 0 0 0 0 0 0 0 0 0 0 0 0 0 0 0 0 0 0 0 0 0 0 0 0 0 0 0 0 0 0 0 0.116442365517014 0 0 0 0 0 0 0 0 0 0 0 0 0 0 0 0 0 0 0 0 0 0 0 0 0 0 0 0 0 0 0 0 0 0 0 0 0 0 0 0 0 0 0 0 0 0 0 0 0 0 0 0 0 0 0 0 0 0 0 0 0 0 0 0.0114030496916398 0 0 0 0 0 0 0 0 0 0 0 0 0 0 0 0 0 0 0 0 0 0 0 0 0 0 0 0 0 0 0 0 0 0 0 0 0 0 0 0 0 0 0 0.017721300487515 0.0352119505065087 0 0 0 0 0 0 0 0 0 0 0 0 0 0 0 0 0 0 0 0 0 0 0 0 0 0 0 0 0 0 0 0 0 0 0 0 0 0 0 0 0 0 0 0 0 0 0 0 0 0 0.0175231514449393 0 0 0 0 0 0 0 0 0 0 0 0 0 0 0 0 0 0 0 0 0 0 0 0 0 0 0 0 0 0 0 0 0 0 0 0 0 0 0 0 0 0 0 0 0 0 0
0 0 0 0.194686851151854 0.0137399078560939 0 0.0551032504651531 0 0.0424259791108374 0.0640434205133636 0 0 0 0 0 0 0 0.00682134777146815 0 0 0 0 0 0 0 0 0 0 0 0.0105721300893618 0.0133334984965425 0 0 0 0 0 0 0.188741712985147 0 0 0 0 0 0 0 0 0 0 0 0 0 0 0 0 0.00186534742524932 0 0 0 0 0 0 0 0 0 0 0 0 0 0 0 0 0 0 0 0 0 0 0 0 0 0 0 0 0 0 0 0 0 0 0 0 0 0 0.19395539754675 0 0 0 0 0 0 0 0 0 0 0 0 0 0 0 0 0 0 0 0 0 0 0 0 0 0 0 0 0 0 0 0 0 0 0 0 0 0 0 0.211644977895355 0 0 0 0 0 0.00306617869282362 0 0 0 0 0 0 0 0 0 0 0 0 0 0 0 0 0 0 0 0 0 0 0 0 0 0 0 0 0 0 0 0 0 0 0 0 0 0 0 0 0 0 0 0 0 0 0 0 0 0 0 0 0 0 0 0 0 0 0 0 0 0 0 0 0 0 0 0 0 0 0 0 0 0 0 0 0 0 0 0 0 0 0 0 0 0 0 0 0 0 0 0 0 0 0 0 0 0 0 0 0 0 0 0 0 0 0 0 0 0 0 0 0 0 0 0 0 0 0 0 0 0 0 0 0 0 0 0 0 0 0 0 0 0 0 0 0 0 0 0 0 0 0 0 0 0 0 0 0 0 0 0 0 0 0 0 0 0 0 0 0 0 0 0 0 0 0 0 0 0 0 0 0 0 0 0 0
0 0 0 0 0.0171920226196458 0 0 0.0158297981794237 0 0 0 0 0 0 0 0 0 0 0 0 0 0 0 0 0 0 0 0 0.00233714040106324 0 0 0 0 0 0 0 0 0.00717898187647695 0 0 0 0 0 0 0 0 0.335341392186074 0 0 0 0.00709188967109138 0 0 0 0 0 0 0 0.103291272058091 0 0 0 0 0 0 0 0 0 0 0 0 0 0 0.104444210530156 0 0 0 0 0 0 0 0 0 0 0 0 0 0 0 0 0 0 0 0 0 0 0 0 0 0 0 0 0 0 0 0 0 0 0 0 0 0 0 0 0 0 0 0 0 0 0 0 0 0 0 0 0 0 0 0 0 0 0.357282699816486 0.050010592661493 0 0 0 0 0 0 0 0 0 0 0 0 0 0 0 0 0 0 0 0 0 0 0 0 0 0 0 0 0 0 0 0 0 0 0 0 0 0 0 0 0 0 0 0 0 0 0 0 0 0 0 0 0 0 0 0 0 0 0 0 0 0 0 0 0 0 0 0 0 0 0 0 0 0 0 0 0 0 0 0 0 0 0 0 0 0 0 0 0 0 0 0 0 0 0 0 0 0 0 0 0 0 0 0 0 0 0 0 0 0 0 0 0 0 0 0 0 0 0 0 0 0 0 0 0 0 0 0 0 0 0 0 0 0 0 0 0 0 0 0 0 0 0 0 0 0 0 0 0 0 0 0 0 0 0 0 0 0 0 0 0 0 0 0 0 0 0 0 0 0 0 0 0 0 0 0 0 0 0 0 0 0 0
0 0 0 0 0.0380735307971308 0 0 0.0361117198108078 0 0 0 0 0 0 0 0 0 0 0 0 0 0 0 0 0 0 0 0 0 0 0 0 0 0 0 0 0 0 0 0 0 0 0 0 0 0 0.274425333306073 0 0 0 0 0 0 0 0 0 0 0 0.013233441080122 0 0 0 0 0 0 0 0 0 0 0 0 0 0 0.0708441483380385 0 0 0 0 0 0 0 0 0 0 0 0 0 0 0 0 0 0 0 0 0 0 0 0 0 0 0 0 0 0 0 0 0 0 0 0 0 0 0 0 0 0 0 0 0 0 0 0 0 0 0 0 0 0 0 0 0 0.449725794400483 0 0.0949905864451893 0 0 0 0 0 0 0.0225954458221553 0 0 0 0 0 0 0 0 0 0 0 0 0 0 0 0 0 0 0 0 0 0 0 0 0 0 0 0 0 0 0 0 0 0 0 0 0 0 0 0 0 0 0 0 0 0 0 0 0 0 0 0 0 0 0 0 0 0 0 0 0 0 0 0 0 0 0 0 0 0 0 0 0 0 0 0 0 0 0 0 0 0 0 0 0 0 0 0 0 0 0 0 0 0 0 0 0 0 0 0 0 0 0 0 0 0 0 0 0 0 0 0 0 0 0 0 0 0 0 0 0 0 0 0 0 0 0 0 0 0 0 0 0 0 0 0 0 0 0 0 0 0 0 0 0 0 0 0 0 0 0 0 0 0 0 0 0 0 0 0 0 0 0 0 0 0 0 0 0 0 0 0 0 0 0 0
0 0 0 0.0719330404540842 0.0096626248588167 0 0 0.0923606473971957 0 0.0394748535380422 0 0 0 0 0 0 0 0 0 0 0 0 0 0 0 0 0 0 0 0.00993696386490734 0.0219276655568381 0 0 0.00347441350649858 0 0 0.0145233846336534 0.126836800661664 0 0 0 0 0 0 0 0 0 0 0 0 0 0 0 0 0.0113462805553919 0 0.0043281962595105 0 0.0196969360406608 0 0 0 0 0 0 0 0 0 0 0 0 0 0 0.0212990135576703 0 0 0 0 0 0 0 0 0 0 0 0.00251685262369854 0 0.00420562979187897 0 0 0 0 0 0.10280258093488 0 0 0 0 0 0 0 0 0 0 0 0 0 0 0 0 0 0 0 0 0 0 0 0 0 0 0 0 0 0 0 0 0 0 0 0 0.349402460239681 0.0375737352743007 0.056697920250627 0 0 0 0 0 0 0 0 0 0 0 0 0 0 0 0 0 0 0 0 0 0 0 0 0 0 0 0 0 0 0 0 0 0 0 0 0 0 0 0 0 0 0 0 0 0 0 0 0 0 0 0 0 0 0 0 0 0 0 0 0 0 0 0 0 0 0 0 0 0 0 0 0 0 0 0 0 0 0 0 0 0 0 0 0 0 0 0 0 0 0 0 0 0 0 0 0 0 0 0 0 0 0 0 0 0 0 0 0 0 0 0 0 0 0 0 0 0 0 0 0 0 0 0 0 0 0 0 0 0 0 0 0 0 0 0 0 0 0 0 0 0 0 0 0 0 0 0 0 0 0 0 0 0 0 0 0 0 0 0 0 0 0 0 0 0 0 0 0 0 0 0 0 0 0 0 0 0 0 0 0 0 0 0
0.00450993838598892 0 0 0 0 0.00506545129916662 0 0 0 0 0 0 0 0.0140065936082863 0.0264635666031558 0.0885734396403582 0 0 0 0 0.209631763586643 0 0 0 0 0 0 0 0 0.0249021801641788 0.0658975470198142 0 0.00481518658674099 0.00743055363834816 0.0109611009026849 0 0 0 0 0 0 0 0 0 0.0106864234888369 0.0126220337803407 0 0 0 0 0 0 0 0 0 0 0 0 0 0.0331878367202816 0 0 0.0793381560730454 0 0 0 0 0 0 0 0 0.0234584076385367 0 0 0 0 0 0 0.029380508128635 0 0 0 0 0 0 0 0 0 0 0 0 0 0 0 0 0 0 0 0 0 0 0 0 0 0 0 0 0 0 0 0 0 0 0 0 0 0 0 0 0 0 0 0 0 0 0 0 0 0.0168699341466592 0 0 0 0 0 0 0 0 0 0.00633120197629237 0.00258747911071504 0 0 0 0 0 0 0 0 0 0 0 0 0 0 0 0 0 0 0 0 0 0 0 0 0 0 0 0 0.0331625258716472 0 0.0356582953263111 0.0115758877132322 0 0 0 0 0 0 0 0.00302504608862876 0 0 0 0 0.00766956955990357 0 0 0 0 0 0.0222098176589993 0 0 0 0 0 0 0 0 0.00772946024205094 0 0 0 0.0102156352242772 0 0.0522985420552778 0 0 0 0 0 0 0 0 0 0 0 0 0.0314232080664102 0 0 0 0.0223229481760758 0 0 0 0.0242063782591676 0.00734598640870593 0 0 0 0.0423411188611607 0.00757014921375667 0 0 0 0 0 0 0 0 0 0 0 0 0 0 0 0 0 0 0 0 0 0 0 0 0 0 0 0 0 0 0 0 0 0 0 0 0 0 0 0 0 0 0 0 0 0 0 0 0 0 0 0 0 0 0 0 0 0.00452612877568573 0 0 0 0 0 0 0 0 0 0 0 0 0 0 0 0 0 0 0 0 0 0 0 0 0 0
0 0 0 0 0 0 0 0 0 0 0 0 0 0 0.0409734487564197 0.16675721026769 0 0 0 0 0 0 0 0 0 0 0 0 0 0 0 0 0 0 0 0 0 0 0 0 0 0 0 0 0 0 0 0 0 0 0 0 0 0 0 0 0 0 0 0 0 0 0 0 0 0 0 0 0 0 0.11142869625665 0 0 0.0278092733075207 0 0 0 0 0 0 0 0 0 0 0 0 0 0.028912598863481 0 0 0 0 0 0 0 0 0 0.108061725715932 0 0 0 0 0 0 0 0 0 0 0 0.0222539098204902 0 0 0 0 0 0 0 0 0 0 0 0 0 0 0 0 0 0 0 0 0 0 0 0 0 0 0.234853798448675 0.209749745867247 0 0 0 0 0 0 0 0 0 0 0.049199592695895 0 0 0 0 0 0 0 0 0 0 0 0 0 0 0 0 0 0 0 0 0 0 0 0 0 0 0 0 0 0 0 0 0 0 0 0 0 0 0 0 0 0 0 0 0 0 0 0 0 0 0 0 0 0 0 0 0 0 0 0 0 0 0 0 0 0 0 0 0 0 0 0 0 0 0 0 0 0 0 0 0 0 0 0 0 0 0 0 0 0 0 0 0 0 0 0 0 0 0 0 0 0 0 0 0 0 0 0 0 0 0 0 0 0 0 0 0 0 0 0 0 0 0 0 0 0 0 0 0 0 0 0 0 0 0 0 0 0 0 0 0 0 0 0 0 0 0 0 0 0 0 0 0 0 0 0 0 0 0 0 0 0 0 0 0 0 0 0
0 0 0 0 0 0 0 0 0 0 0 0 0 0 0 0.0305989514555083 0 0 0 0 0 0 0 0 0 0 0 0 0 0 0.19842507505046 0 0 0 0 0 0 0.00604373325765584 0 0 0 0 0 0 0 0 0 0 0 0 0 0 0 0 0 0 0 0 0 0 0 0 0 0 0 0 0 0 0 0 0 0 0 0 0 0 0 0 0 0 0 0.0261013449303849 0 0 0 0.0316864390576436 0.0570173219784084 0 0.00669539736443062 0 0 0 0 0.00849519962988785 0 0.0262096215853926 0.188350999057923 0.0731843854303958 0.0773726919018149 0 0 0 0 0 0 0 0 0 0 0 0 0 0 0 0 0 0 0 0 0 0 0 0 0 0 0 0 0.197596794254307 0 0 0 0 0 0 0 0.0242413635514961 0 0.0479806814942907 0 0 0 0 0 0 0 0 0 0 0 0 0 0 0 0 0 0 0 0 0 0 0 0 0 0 0 0 0 0 0 0 0 0 0 0 0 0 0 0 0 0 0 0 0 0 0 0 0 0 0 0 0 0 0 0 0 0 0 0 0 0 0 0 0 0 0 0 0 0 0 0 0 0 0 0 0 0 0 0 0 0 0 0 0 0 0 0 0 0 0 0 0 0 0 0 0 0 0 0 0 0 0 0 0 0 0 0 0 0 0 0 0 0 0 0 0 0 0 0 0 0 0 0 0 0 0 0 0 0 0 0 0 0 0 0 0 0 0 0 0 0 0 0 0 0 0 0 0 0 0 0 0 0 0 0 0 0 0 0 0 0 0 0 0 0 0 0 0 0 0 0 0 0 0 0 0 0 0
0 0 0 0 0 0 0 0 0 0 0 0 0 0 0.0103865927177949 0.278393217098823 0 0 0 0 0 0 0 0 0 0 0 0 0 0 0.0376733147980361 0 0 0 0 0 0 0.0102657498359462 0 0 0.0133145005415354 0 0 0 0 0 0 0 0 0 0 0 0 0 0 0 0 0 0 0 0 0 0 0 0 0 0 0 0 0 0 0 0 0.0067568425049304 0 0 0 0 0 0 0 0 0 0 0 0 0 0.0048454339225666 0 0 0 0.0128595210781039 0.00723252714231755 0 0 0 0 0.133851775350121 0 0 0 0 0 0 0 0 0 0 0 0 0 0 0 0 0 0 0 0 0 0 0 0 0 0 0 0 0 0.134536525344684 0 0 0 0 0 0 0 0.0849477028555585 0.188259608854541 0 0.0120733717981268 0 0 0 0 0 0 0.0069386234133217 0 0.0203250863264873 0.0330821308042326 0 0 0 0 0 0 0 0 0 0 0 0 0 0 0 0 0 0 0 0 0 0 0 0 0 0 0 0 0 0 0 0 0 0 0 0 0 0 0 0 0 0 0 0 0 0 0 0 0 0 0 0 0 0 0 0 0 0 0 0 0 0 0 0 0 0 0 0 0 0 0 0 0 0 0 0 0 0 0 0 0 0 0 0 0 0 0 0 0 0 0 0 0 0 0 0 0 0 0 0 0 0 0 0 0 0 0 0 0 0 0 0 0 0 0 0 0 0 0 0 0 0 0 0 0 0 0 0 0 0 0 0 0 0 0 0 0 0 0 0 0 0 0 0 0 0 0 0 0 0.00425747561287409 0 0 0 0 0 0 0 0 0 0 0 0 0 0 0 0 0 0
0 0 0 0 0 0 0 0 0 0 0.0032010054214403 0 0 0 0.0257881200763271 0.44252568158553 0 0 0 0 0 0 0 0 0 0 0 0 0 0.00740082204251385 0.0357608348614951 0 0 0 0 0 0.00421915879655969 0.00521237028827814 0 0 0 0 0 0 0 0 0 0 0 0 0.00298954344719705 0 0 0 0.00862990616306717 0 0 0 0 0 0 0 0 0 0 0 0 0 0 0 0.109519702706257 0 0 0.0119058655700099 0 0 0 0 0 0 0 0 0 0 0 0.0240438539475081 0.00391474493163181 0.0151783520738447 0 0 0 0 0 0 0 0 0 0 0 0 0 0 0 0 0 0 0 0 0 0.00351380090620992 0 0 0 0 0 0 0 0 0 0 0 0 0 0 0 0 0 0.0938228835727178 0 0 0 0 0 0 0.0193823888651912 0 0 0.0121564567337114 0 0.0284004401898403 0 0 0 0 0 0.0145363538262054 0.00678007309768834 0.0551575841256206 0.045816652293362 0 0.00304472591358555 0 0 0 0.0121081180773117 0 0 0 0 0 0 0 0 0 0 0 0 0 0 0 0 0 0 0 0 0 0 0 0 0 0 0 0 0 0 0 0 0 0 0 0 0 0 0 0 0 0 0 0 0 0 0 0 0 0 0 0 0 0 0 0 0 0 0 0 0 0 0 0 0 0 0 0 0 0 0 0 0 0 0 0 0 0 0 0 0 0 0 0 0 0 0 0 0 0 0 0 0 0 0 0 0 0 0 0 0 0.0049905604868957 0 0 0 0 0 0 0 0 0 0 0 0 0 0 0 0 0 0 0 0 0 0 0 0 0 0 0 0 0 0 0 0 0 0 0 0 0 0 0 0 0 0 0 0 0 0 0 0 0 0 0 0 0 0 0 0 0 0 0 0
0 0 0 0 0 0 0 0 0 0 0 0 0 0 0 0.00514265352697732 0 0 0 0 0 0 0 0 0 0 0 0 0 0.00700518504937409 0.0064789274284575 0 0 0.0179967741638952 0 0 0 0.00846574783861678 0.000527571849788378 0 0 0 0 0 0 0 0 0 0 0 0 0 0 0 0.130300860669757 0 0 0 0.0639082784495643 0 0 0 0 0 0 0 0 0 0 0 0.00106336846320918 0.00510717035455924 0 0 0 0 0 0 0 0 0 0.00615737689935194 0 0 0 0.0218149024274741 0.00696118670050597 0.00317291302678181 0.00860866918873717 0.0649358491038035 0.00538193602390419 0.00650178500750682 0.0109538335304071 0.0153132224931937 0.00842848780146917 0.0101794291135324 0.00888683590647154 0 0.00428500763998675 0 0.0454896215950158 0.00770701967868343 0.00169922408271553 0.00887107664735207 0 0 0 0 0 0 0 0 0 0 0 0 0 0 0 0 0 0 0 0 0 0 0 0 0 0 0.00256908761015684 0 0 0 0.000802487730509018 0 0 0 0.00287716975379285 0 0.014104707906014 0 0.0125528667694147 0.0459004788914559 0.0402117212390964 0 0.0213466291060305 0.0215721687689131 0.00243457333249162 0.00936594369308973 0.0708245884843393 0.00504982262470561 0.00162359037881044 0.0144002929241167 0.0492980304361089 0.0265926834537197 0 0 0 0 0 0 0 0 0 0 0 0 0 0 0 0 0 0 0 0 0 0 0 0 0 0 0 0 0 0 0 0 0 0 0 0 0 0 0 0 0 0 0 0 0 0 0 0 0 0 0 0 0 0 0 0 0 0 0 0 0 0 0 0 0 0 0 0 0 0 0 0 0 0 0 0 0 0 0 0 0 0 0 0 0 0 0 0 0 0 0 0 0 0 0 0 0 0 0 0 0.0533258004329562 0 0.000887604860804238 0 0 0 0 0 0 0 0 0 0 0 0 0 0 0 0 0 0 0 0 0 0 0 0 0 0 0 0 0 0 0 0 0 0 0 0 0 0 0 0.0468142759186074 0.00276213525603632 0 0 0 0.0153495522553821 0.00574968268379468 0.00202141389481332 0 0.000712165853873753 0 0 0 0 0.0142791286680099 0 0 0.0019971192714753 0.0232293631403898
0 0 0 0 0 0 0 0 0 0 0 0 0 0 0 0 0 0 0 0 0 0 0 0 0 0 0 0 0 0 0 0 0 0 0 0 0 0 0 0 0 0 0 0 0 0 0.0442621409575923 0 0 0 0.0281527793612656 0 0 0 0 0 0 0 0.280677777097462 0 0 0 0 0 0 0 0 0 0 0 0 0 0 0 0 0 0 0 0 0 0 0 0 0 0 0.00451547599093998 0 0.0348998776645974 0 0.0277663844045346 0 0 0 0 0 0 0 0 0 0 0 0 0 0 0 0 0 0 0 0 0 0 0 0 0 0 0 0 0 0 0 0 0 0 0 0 0 0 0 0 0 0 0.033379232687948 0 0 0 0 0 0 0.0687811620741103 0 0 0.027703257330745 0.0394006559505768 0 0 0.281070024842554 0 0 0 0 0 0 0 0.0789165472611402 0.050474684376533 0 0 0 0 0 0 0 0 0 0 0 0 0 0 0 0 0 0 0 0 0 0 0 0 0 0 0 0 0 0 0 0 0 0 0 0 0 0 0 0 0 0 0 0 0 0 0 0 0 0 0 0 0 0 0 0 0 0 0 0 0 0 0 0 0 0 0 0 0 0 0 0 0 0 0 0 0 0 0 0 0 0 0 0 0 0 0 0 0 0 0 0 0 0 0 0 0 0 0 0 0 0 0 0 0 0 0 0 0 0 0 0 0 0 0 0 0 0 0 0 0 0 0 0 0 0 0 0 0 0 0 0 0 0 0 0 0 0 0 0 0 0 0 0 0 0 0 0 0 0 0 0 0 0 0 0 0 0 0 0 0
0 0 0 0 0 0 0 0 0 0 0 0 0 0 0 0 0 0 0 0 0 0 0 0 0 0 0 0 0 0 0 0 0 0 0 0 0 0.00350394895259314 0 0 0 0 0 0 0 0 0 0 0 0 0 0 0 0 0 0 0 0 0.00305422352564146 0 0 0 0 0 0 0 0 0 0 0 0 0 0 0 0 0 0 0 0 0 0 0.0272504569293623 0.00299402291228749 0 0 0.0162309383623824 0.00774726908308907 0 0.00551069945050938 0.0254901656975981 0 0 0 0 0.0132190691466492 0.005484419938305 0.0534805402868877 0 0.00361025907397103 0 0 0 0.137673314939197 0.0861866385514526 0 0 0 0 0 0 0 0 0 0 0 0 0 0 0 0 0 0 0 0 0 0 0 0 0 0 0 0 0 0 0 0 0 0 0 0 0 0 0.061087166024705 0.209941322222737 0 0.00890862499733079 0.0161135243784169 0.0151661351154622 0.0530290031154387 0.14354975395859 0.0866945077895404 0 0.0140739955478534 0 0 0 0 0 0 0 0 0 0 0 0 0 0 0 0 0 0 0 0 0 0 0 0 0 0 0 0 0 0 0 0 0 0 0 0 0 0 0 0 0 0 0 0 0 0 0 0 0 0 0 0 0 0 0 0 0 0 0 0 0 0 0 0 0 0 0 0 0 0 0 0 0 0 0 0 0 0 0 0 0 0 0 0 0 0 0 0 0 0 0 0 0 0 0 0 0 0 0 0 0 0 0 0 0 0 0 0 0 0 0 0 0 0 0 0 0 0 0 0 0 0 0 0 0 0 0 0 0 0 0 0 0 0 0 0 0 0 0 0 0 0 0 0 0 0 0 0 0 0 0 0 0 0 0 0 0 0 0 0 0 0 0 0
0 0 0 0 0 0 0 0 0 0 0 0 0 0 0 0 0 0 0 0 0 0 0 0 0 0 0 0 0 0 0 0 0 0 0 0 0 0 0 0 0 0 0 0 0 0 0 0 0 0 0 0 0 0 0 0 0 0 0.249139879524114 0 0 0 0 0 0 0 0 0 0 0 0 0 0 0 0 0 0 0 0 0 0 0.00331653684369541 0 0 0 0.00792344172829613 0 0 0.00507314027443183 0.0300060468077729 0 0 0 0 0 0 0.00463085843678032 0 0 0 0.0072156175713264 0 0 0.00827834627521149 0 0 0 0 0 0 0 0 0 0 0 0 0 0 0 0 0 0 0 0 0 0 0 0 0 0 0 0 0 0 0 0 0 0 0 0.0195802295905374 0.00886135803737789 0.0340509978302535 0 0.173304461568009 0 0 0.297005896665355 0.0433822034386663 0.0558154678161427 0 0.00988479551072293 0 0 0 0.00604279695833659 0.00425852255078693 0 0 0 0 0 0 0 0 0 0 0 0 0 0 0 0 0 0 0 0 0 0 0 0 0 0 0 0 0 0 0 0 0 0 0 0 0 0 0 0 0 0 0 0 0 0 0 0 0 0 0 0 0 0 0 0 0 0 0 0 0 0 0 0 0 0 0 0 0 0 0 0 0 0 0 0 0 0 0 0 0 0 0 0 0 0 0 0 0 0 0 0 0 0 0 0 0 0 0 0 0.00970903752175361 0 0 0 0 0 0 0 0 0 0 0 0 0 0 0 0 0 0 0 0 0 0 0 0 0 0 0 0 0 0 0 0 0 0 0 0 0 0 0 0 0 0.00938690610322685 0 0 0 0 0.00368447695409541 0 0.00289975847254167 0 0 0 0 0 0 0 0 0 0 0.0065492235205655
0 0 0 0 0 0 0 0 0 0 0 0 0 0 0 0 0 0 0 0 0 0 0 0 0 0 0 0 0 0 0 0 0 0 0 0 0 0 0 0 0 0 0 0 0 0 0 0 0 0 0.0029445052178495 0 0 0 0.00117585380132467 0 0 0 0.162363972452654 0 0 0 0 0 0 0 0 0 0 0 0 0 0 0 0 0 0 0 0 0 0 0.00164906468621036 0.000636307119857465 0 0 0.0645535704031719 0.00723885829481338 0.0238819641017577 0.0348261923234358 0.236185504325409 0.00816036561352216 0.00231481832234463 0.0142510226972538 0 0 0.00688393756879574 0.00118746377108087 0 0.00112644300293589 0 0.00110448301412735 0.00228065560919043 0.0989870697993331 0.0208763562107337 0 0 0 0 0 0 0 0 0 0 0 0 0 0 0 0 0 0 0 0 0 0 0 0 0 0 0 0 0 0 0 0 0 0 0 0.034455524706067 0.00606512409495867 0.0563176577573742 0.0834020132481997 0 0 0 0.0842821252247733 0 0 0.00440397825477516 0 0.00304532556026272 0.00179546805771603 0 0.0274814055811013 0.00612296917897039 0 0 0 0 0 0 0 0 0 0 0 0 0 0 0 0 0 0 0 0 0 0 0 0 0 0 0 0 0 0 0 0 0 0 0 0 0 0 0 0 0 0 0 0 0 0 0 0 0 0 0 0 0 0 0 0 0 0 0 0 0 0 0 0 0 0 0 0 0 0 0 0 0 0 0 0 0 0 0 0 0 0 0 0 0 0 0 0 0 0 0 0 0 0 0 0 0 0 0 0 0 0 0 0 0 0 0 0 0 0 0 0 0 0 0 0 0 0 0 0 0 0 0 0 0 0 0 0 0 0 0 0 0 0 0 0 0 0 0 0 0 0 0 0 0 0 0 0 0 0 0 0 0 0 0 0 0 0 0 0 0
0 0 0 0 0 0 0 0 0 0 0 0 0 0 0 0 0 0 0 0 0 0 0 0 0 0 0 0 0 0 0 0 0 0 0 0 0 0 0 0 0 0 0 0 0 0 0 0 0 0 0 0 0 0 0 0 0 0 0 0 0 0 0 0 0 0 0 0 0 0 0 0 0 0 0 0 0 0 0 0 0 0 0 0 0 0 0 0 0 0 0 0 0 0 0 0 0 0 0 0 0 0 0 0 0 0 0 0 0 0 0 0 0 0 0 0 0 0 0 0 0 0 0 0 0 0 0 0 0 0 0 0 0 0 0 0 0 0 0 0.16995744440707 0 0 0 0 0 0.144036089826618 0.0207364263250075 0 0.0671692870761748 0.0306583837374931 0.395784302396121 0 0 0.132106808511847 0.0340006990282723 0 0 0 0 0 0 0 0 0 0 0 0 0 0 0 0 0 0 0 0 0 0 0 0 0 0 0 0 0 0 0 0 0 0 0 0 0 0 0 0 0 0 0 0 0 0 0 0 0 0 0 0 0 0 0 0 0 0 0 0 0 0 0 0 0 0 0 0 0 0 0 0 0 0 0 0 0 0 0 0 0 0 0 0 0 0 0 0 0 0 0 0 0 0 0 0 0 0 0 0 0 0.00555055869139667 0 0 0 0 0 0 0 0 0 0 0 0 0 0 0 0 0 0 0 0 0 0 0 0 0 0 0 0 0 0 0 0 0 0 0 0 0 0 0 0 0 0 0 0 0 0 0 0 0 0 0 0 0 0 0 0 0 0 0 0
0 0 0 0 0 0 0 0 0 0 0 0 0 0 0 0.0240200471170333 0 0 0 0 0 0 0 0 0 0 0 0 0 0 0 0 0 0 0 0 0 0 0 0 0 0 0 0 0 0 0 0 0 0 0 0 0 0 0 0 0 0 0 0 0 0 0 0 0 0 0 0 0 0 0 0 0 0 0 0 0 0 0 0 0 0.0095584553241577 0 0 0 0 0 0 0 0 0 0 0 0 0 0 0.00811459794084617 0 0 0 0 0 0.024242453818603 0.125263471672607 0 0 0 0 0 0 0 0 0 0 0 0 0 0 0 0 0 0 0 0 0 0 0 0 0 0 0 0 0 0 0 0 0 0.0049279422898382 0.0102534341748467 0 0 0.0221660919430578 0 0 0.237277873501448 0 0 0 0.145655081861881 0.169612070323689 0.201461143174938 0 0.0174473368570551 0 0 0 0 0 0 0 0 0 0 0 0 0 0 0 0 0 0 0 0 0 0 0 0 0 0 0 0 0 0 0 0 0 0 0 0 0 0 0 0 0 0 0 0 0 0 0 0 0 0 0 0 0 0 0 0 0 0 0 0 0 0 0 0 0 0 0 0 0 0 0 0 0 0 0 0 0 0 0 0 0 0 0 0 0 0 0 0 0 0 0 0 0 0 0 0 0 0 0 0 0 0 0 0 0 0 0 0 0 0 0 0 0 0 0 0 0 0 0 0 0 0 0 0 0 0 0 0 0 0 0 0 0 0 0 0 0 0 0 0 0 0 0 0 0 0 0 0 0 0 0 0 0 0 0 0 0 0 0 0 0 0 0 0
0 0 0 0 0 0 0 0 0 0 0 0 0 0 0 0.00383442671276385 0 0 0 0 0 0 0 0 0 0 0 0 0 0 0 0 0 0 0 0 0 0.00175289589748522 0 0 0 0 0 0 0 0 0 0 0 0 0 0 0 0 0 0 0 0 0.216941120582035 0 0 0 0 0 0 0 0 0 0 0 0 0 0 0.00250790302229244 0 0 0 0 0 0 0 0.0119233911447366 0.00144210053870567 0 0 0.0286620403432054 0.00460833403508018 0.00265176757326561 0.0043868352496599 0.0954549687588294 0 0 0 0.00432808765469416 0 0.00381754333058767 0.0107834710566119 0.00187559879450462 0.0055402785511851 0 0 0 0 0 0 0 0 0 0 0 0 0 0 0 0 0 0 0 0 0 0 0 0 0 0 0 0 0.0101806906660118 0 0 0 0 0 0 0 0 0 0 0.000810623215251247 0.0251926324617015 0.0680226216764605 0.0067957875225217 0.224716239043503 0.132506771667398 0.00579016087626619 0 0 0.036388096728745 0.0184705339445553 0 0 0 0 0 0.0486845197534767 0.0219305591984657 0 0 0 0 0 0 0 0 0 0 0 0 0 0 0 0 0 0 0 0 0 0 0 0 0 0 0 0 0 0 0 0 0 0 0 0 0 0 0 0 0 0 0 0 0 0 0 0 0 0 0 0 0 0 0 0 0 0 0 0 0 0 0 0 0 0 0 0 0 0 0 0 0 0 0 0 0 0 0 0 0 0 0 0 0 0 0 0 0 0 0 0 0 0 0 0 0 0 0 0 0 0 0 0 0 0 0 0 0 0 0 0 0 0 0 0 0 0 0 0 0 0 0 0 0 0 0 0 0 0 0 0 0 0 0 0 0 0 0 0 0 0 0 0 0 0 0 0 0 0 0 0 0 0 0 0 0 0 0 0 0
0 0 0 0 0 0 0 0 0 0 0 0 0 0 0 0.0307084465926134 0 0 0 0 0 0 0 0 0 0 0 0 0 0.0214711996431758 0.0512417644666505 0 0 0 0 0 0 0.016078065251704 0 0 0 0 0 0 0 0 0 0 0 0 0 0 0 0 0 0 0 0 0.0658971631485007 0 0 0 0 0 0 0 0 0 0 0 0.00218034115162686 0 0 0 0 0 0 0 0 0 0 0.0194939026211257 0.000929304796746355 0 0 0.0271109125987338 0.011811052539191 0.00302808355939069 0.00392678739809035 0.0326053099107167 0 0 0 0.0402706517203264 0 0.0108148516077249 0.0172310090837424 0.00353648221398412 0.00995907706476181 0.00957574965860841 0 0 0 0 0 0 0 0 0 0 0 0 0 0 0 0 0 0 0 0 0 0 0 0 0 0 0 0.0490621538000415 0 0 0 0 0 0 0 0 0 0.00383635141103033 0.0103398153993899 0.0399172803072369 0 0.0100287558866203 0.0514640405536724 0 0 0 0.0570534916955424 0 0.0607933083946499 0 0.0388609574146199 0 0 0 0.109517954640082 0.0571984554960987 0 0 0 0 0 0 0 0 0 0 0 0 0 0 0 0 0 0 0 0 0 0 0 0 0 0 0 0 0 0 0 0 0 0 0 0 0 0 0 0 0 0 0 0 0 0 0 0 0 0 0 0 0 0 0 0 0 0 0 0 0 0 0 0 0 0 0 0 0 0 0 0 0 0 0 0 0 0 0 0 0 0 0 0 0 0 0 0 0 0 0 0 0 0 0 0 0 0 0 0 0.0705817274298287 0.00115750933367189 0 0 0 0 0 0 0 0 0 0 0 0 0 0 0 0 0 0 0 0 0 0 0 0 0 0 0 0 0 0 0 0 0 0 0 0 0 0 0 0.00262473289319134 0.0307121221744866 0.0274994840898157 0 0 0 0 0 0 0 0 0 0 0 0 0 0 0.00148170405260802 0 0
0 0 0 0 0 0 0 0 0 0 0 0 0 0 0 0.0578632921644147 0 0 0 0 0 0 0 0 0 0 0 0 0 0 0.015577585972459 0 0 0 0 0 0 0.00677242263327507 0 0 0 0 0 0 0 0 0 0 0 0 0 0 0 0 0 0 0 0 0.0377607800337989 0 0 0 0 0 0 0 0 0 0 0 0 0 0 0 0 0 0 0 0 0 0 0.0171750658752181 0.00230220418148265 0.0030668991436103 0 0.0345920409257502 0.0120333576255331 0.0051817477821791 0.00455053177668373 0.0197038453217633 0 0 0 0.00735905842223522 0 0.00941545649644072 0.0189311344754426 0.00763342519582043 0.00300671469598426 0.0138675877806111 0 0 0.0188574978112243 0.0520230580327144 0 0 0 0 0 0 0 0 0 0 0 0 0 0 0 0 0 0 0 0 0 0 0 0.0139259749293782 0 0 0 0 0 0 0 0.00784082889698095 0 0.0130179844335665 0.0179058603394509 0.00939191785519962 0 0.0731054732207272 0.138041965247083 0 0.0613076451082538 0.080701873874928 0.0603763185887706 0.126741857837837 0 0.0224174301592961 0.027551163161887 0 0 0 0 0 0 0 0 0 0 0 0 0 0 0 0 0 0 0 0 0 0 0 0 0 0 0 0 0 0 0 0 0 0 0 0 0 0 0 0 0 0 0 0 0 0 0 0 0 0 0 0 0 0 0 0 0 0 0 0 0 0 0 0 0 0 0 0 0 0 0 0 0 0 0 0 0 0 0 0 0 0 0 0 0 0 0 0 0 0 0 0 0 0 0 0 0 0 0 0 0 0 0 0 0 0 0 0 0 0 0 0 0 0 0 0 0 0 0 0 0 0 0 0 0 0 0 0 0 0 0 0 0 0 0 0 0 0 0 0 0 0 0 0 0 0 0 0 0 0 0 0 0 0 0 0 0 0 0 0 0 0 0 0 0 0
0 0 0 0 0 0 0 0 0 0 0 0 0 0 0 0 0 0 0 0 0 0 0 0 0 0 0 0 0 0 0 0 0 0 0 0 0 0 0 0 0 0 0 0 0 0 0 0 0 0 0 0 0 0 0 0 0 0 0 0 0 0 0 0 0 0 0 0 0 0 0 0 0 0 0 0 0 0 0 0 0 0.00449713696100192 0 0 0 0.00222835739726724 0.00165419322051502 0 0 0.00666051283546783 0.00378533342947663 0 0.00739598168285831 0 0.0160544539898219 0 0.00802567180725254 0 0.00317023324304853 0 0 0 0.0703246040774597 0.283310118986414 0 0 0 0 0 0 0 0 0 0 0 0 0 0 0 0 0 0 0 0 0 0 0 0 0 0 0 0 0 0 0 0 0 0 0 0.0159178184740989 0 0.0871845363998635 0 0.00997092661317553 0.0123280314057392 0.0414014272524355 0 0 0.0098761210814437 0 0.206090021877526 0.133561224688525 0.076563294576609 0 0 0 0 0 0 0 0 0 0 0 0 0 0 0 0 0 0 0 0 0 0 0 0 0 0 0 0 0 0 0 0 0 0 0 0 0 0 0 0 0 0 0 0 0 0 0 0 0 0 0 0 0 0 0 0 0 0 0 0 0 0 0 0 0 0 0 0 0 0 0 0 0 0 0 0 0 0 0 0 0 0 0 0 0 0 0 0 0 0 0 0 0 0 0 0 0 0 0 0 0 0 0 0 0 0 0 0 0 0 0 0 0 0 0 0 0 0 0 0 0 0 0 0 0 0 0 0 0 0 0 0 0 0 0 0 0 0 0 0 0 0 0 0 0 0 0 0 0 0 0 0 0 0 0 0 0 0 0 0 0 0 0 0
0 0 0 0 0 0 0 0 0 0 0 0 0 0 0 0.00125395202194539 0 0 0 0 0 0 0 0 0 0 0 0 0 0 0.00267203012226651 0 0 0 0 0 0 0.00188331588772259 0 0 0 0 0 0 0 0 0 0 0 0 0 0 0 0 0 0 0 0 0 0 0 0 0 0 0 0 0 0 0 0 0 0 0 0 0 0 0 0 0 0 0 0.00653333988250639 0.00108339209492684 0.00120003434472945 0 0 0.00221887745425466 0 0 0.00158795527702394 0.00349766358900939 0 0.00585049548377892 0.00273794389011488 0.0144664029733034 0 0.00747221339268976 0 0 0 0.0162866905921435 0.0147297591299391 0.00790329941321225 0.0637802182213057 0 0 0 0 0 0 0 0 0 0 0 0 0 0 0 0 0 0 0 0 0 0 0 0 0 0 0 0 0 0 0 0 0 0 0.000443447254541132 0.101821012661189 0 0.0445399722708442 0.00911058325440983 0 0.134624588404361 0.0415978800959181 0 0.0301925444153876 0.0102674327288394 0.174332481609239 0 0.108905523357644 0.0187234925828218 0.0260610849270557 0.108291886389819 0 0 0 0 0 0 0 0 0 0 0 0 0 0 0 0 0 0 0 0 0 0 0 0 0 0 0 0 0 0 0 0 0 0 0 0 0 0 0 0 0 0 0 0 0 0 0 0 0 0 0 0 0 0 0 0 0 0 0 0 0 0 0 0 0 0 0 0 0 0 0 0 0 0 0 0 0 0 0 0 0 0 0 0 0 0 0 0 0 0 0 0 0 0 0 0 0 0 0 0 0 0.0137653231921991 0 0 0 0 0 0 0 0 0 0 0 0 0 0 0 0 0 0 0 0 0 0 0 0 0 0 0 0 0 0 0 0 0 0 0 0 0 0 0 0 0 0.0130558105540892 0.00465597671676575 0 0 0 0.00209895542241371 0 0 0 0 0 0 0 0 0 0 0 0 0.00235442039158906
0 0 0 0 0 0 0 0 0 0 0 0 0 0 0 0 0 0 0 0 0 0 0 0 0 0 0 0 0 0 0 0 0.0213283813900314 0.00894317601191742 0 0 0 0 0 0 0 0 0 0 0 0 0 0 0 0 0 0 0 0 0.00947972307861219 0 0 0 0 0 0 0 0 0 0 0 0 0 0 0 0 0 0 0 0 0 0 0 0 0 0 0 0 0 0 0 0 0 0.020940108987344 0.0244036498549325 0.0274339864330956 0 0.0242037014554699 0 0 0 0 0 0 0 0.0576676696173565 0.144178545077092 0.0322851975203876 0.181245486261691 0 0 0 0 0 0 0 0 0 0 0 0 0 0 0 0 0 0 0 0 0 0 0 0 0 0 0 0 0 0 0 0 0 0 0 0.0105929422865236 0 0 0 0.00851005875866358 0 0 0 0 0 0.164849969003558 0.158904807510953 0 0.0596907826836517 0.00740687723582616 0 0 0 0 0 0 0 0 0 0 0 0 0 0 0 0 0 0 0 0 0 0 0 0 0 0 0 0 0 0 0 0 0 0 0 0 0 0 0 0 0 0 0 0 0 0 0 0 0 0 0 0 0 0 0 0 0 0 0 0 0 0 0 0 0 0 0 0 0 0 0 0 0 0 0 0 0 0 0 0 0 0 0 0 0 0 0 0 0 0 0 0 0 0 0 0 0 0 0 0 0 0 0.0149691080769903 0 0 0 0 0 0 0 0 0 0 0 0 0 0 0 0 0 0 0 0 0 0 0 0 0 0 0 0 0 0 0 0 0 0 0 0 0 0 0 0 0 0.00981676529479188 0 0 0 0 0.00298804458146268 0 0 0 0 0 0 0 0 0 0 0 0 0.0101610188796491
0 0 0 0 0 0 0 0 0 0 0 0 0 0 0 0 0 0 0 0 0 0 0 0 0 0 0 0 0 0 0 0 0.0262169543215818 0.00833337794637782 0 0 0 0 0 0 0 0 0 0 0 0 0 0 0 0 0 0 0 0 0.00937282065929015 0 0 0 0 0 0 0 0 0 0 0 0 0 0 0 0 0 0 0 0 0 0 0 0 0 0 0 0 0 0 0 0 0 0.0187966709299041 0.0221853238568158 0.0226273802217843 0 0.0380933570322507 0 0.0224304661072272 0 0 0 0 0 0.0648433266309647 0.140708552709389 0.0452045929242361 0.152799721715925 0 0 0 0 0 0 0 0 0 0 0 0 0 0 0 0 0 0 0 0 0 0 0 0 0 0 0 0 0 0 0 0 0 0 0 0.00709145983099666 0 0.0219675484202113 0 0.0104470869679996 0 0.0109449775928662 0 0 0 0.196764971109579 0.0568843354635848 0.124287075559015 0 0 0 0 0 0 0 0 0 0 0 0 0 0 0 0 0 0 0 0 0 0 0 0 0 0 0 0 0 0 0 0 0 0 0 0 0 0 0 0 0 0 0 0 0 0 0 0 0 0 0 0 0 0 0 0 0 0 0 0 0 0 0 0 0 0 0 0 0 0 0 0 0 0 0 0 0 0 0 0 0 0 0 0 0 0 0 0 0 0 0 0 0 0 0 0 0 0 0 0 0 0 0 0 0 0 0 0 0 0 0 0 0 0 0 0 0 0 0 0 0 0 0 0 0 0 0 0 0 0 0 0 0 0 0 0 0 0 0 0 0 0 0 0 0 0 0 0 0 0 0 0 0 0 0 0 0 0 0 0 0 0 0 0 0
0 0 0 0 0 0 0 0 0 0 0 0 0 0 0 0 0 0 0 0 0 0 0 0 0 0 0 0 0 0 0 0 0.0710983919387262 0 0.00633661087734523 0 0 0 0 0 0 0 0 0 0 0 0 0 0 0 0 0 0 0 0.017211712579894 0 0 0 0 0 0 0 0 0 0 0 0 0 0 0 0 0 0 0 0 0 0 0 0 0 0 0 0 0 0 0 0 0 0 0 0 0 0 0 0.0168393953548889 0 0 0 0 0 0.21934808949082 0.115954392365861 0 0.0154634604939584 0 0 0 0 0 0 0 0 0 0 0 0 0 0 0 0 0 0 0 0 0 0 0 0 0 0 0 0 0 0 0 0 0 0 0 0.109796531533438 0 0 0 0 0.23831696888112 0 0 0 0 0 0.138215399660738 0.0269222875665313 0 0 0 0 0 0 0 0 0 0 0 0 0 0 0 0 0 0 0 0 0 0 0 0 0 0 0 0 0 0 0 0 0 0 0 0 0 0 0 0 0 0 0 0 0 0 0 0 0 0 0 0 0 0 0 0 0 0 0 0 0 0 0 0 0 0 0 0 0 0 0 0 0 0 0 0 0 0 0 0 0 0 0 0 0 0 0 0 0 0 0 0 0 0 0 0 0 0 0 0 0 0 0 0 0.0115809614131378 0 0 0 0 0 0 0 0 0 0 0 0 0 0 0 0 0 0 0 0 0 0 0 0 0 0 0 0 0 0 0 0 0 0 0 0 0 0 0 0 0 0.0129157978435402 0 0 0 0 0 0 0 0 0 0 0 0 0 0 0 0 0 0
0 0 0 0 0 0 0 0 0 0 0 0 0 0 0 0.00525639234920068 0 0 0 0 0 0 0 0 0 0 0 0 0 0.00651256126187978 0.012172242943975 0 0 0 0 0 0 0.0101701267262857 0 0 0 0 0 0 0 0 0 0 0 0 0 0 0 0 0.0596258744549887 0 0 0.0153814758892209 0.129992370386964 0 0 0 0 0 0 0 0 0 0 0 0 0.0176537001911703 0 0 0 0 0 0 0 0 0 0.00226498547126933 0 0 0 0.028295652960652 0.00288081153778049 0.0409072637692276 0.00370813487363368 0.038728013149528 0 0 0 0.0262923311441666 0 0.00476839789004948 0.00591727308496998 0 0.00218409313300971 0 0.0124316594947603 0 0.00252608277369806 0 0 0 0 0 0 0 0 0 0 0 0 0 0 0 0 0 0 0 0 0 0 0 0 0 0 0 0 0 0 0 0 0 0 0 0.00198713605649821 0.0798619867474536 0.0262164090722819 0 0.00627586630088428 0.0593072561411404 0.0130319936122665 0 0.0668278032538052 0.0958801558550423 0 0 0.122026205906977 0 0 0 0 0.0287032145622338 0 0 0 0 0 0 0 0 0 0 0 0 0 0 0 0 0 0 0 0 0 0 0 0 0 0 0 0 0 0 0 0 0 0 0 0 0 0 0 0 0 0 0 0 0 0 0 0 0 0 0 0 0 0 0 0 0 0 0 0 0 0 0 0 0 0 0 0 0 0 0 0 0 0 0 0 0 0 0 0 0 0 0 0 0 0 0 0 0 0 0 0 0 0 0 0.0021630973003967 0 0.000758613229229865 0 0 0.0282784475536601 0 0 0 0 0 0 0 0 0 0 0 0 0 0 0 0 0 0 0 0 0 0 0 0 0 0 0 0 0 0 0 0 0 0 0 0 0 0 0 0 0 0.0119520435415432 0 0 0 0 0 0 0.00786302824088716 0 0 0 0 0 0 0.0022281182133317 0 0 0 0.0189691809259378
0 0 0 0 0 0 0 0 0 0 0 0 0 0 0 0 0 0 0 0 0 0 0 0 0 0 0 0 0 0 0 0 0 0 0 0 0 0.00721498513622791 0 0 0 0 0 0 0 0 0 0 0 0 0 0 0 0 0 0 0 0 0.055605405403891 0 0 0 0 0 0 0 0 0 0 0 0 0 0 0 0 0 0 0 0 0 0 0.00883440355100074 0 0 0 0 0 0 0 0.0616839119997478 0 0 0 0.0160646194406335 0 0 0.0102621859430817 0 0 0 0 0 0 0 0 0 0 0 0 0 0 0 0 0 0 0 0 0 0 0 0 0 0 0 0 0 0 0 0 0 0 0 0 0 0 0 0 0 0 0.194248008359116 0.0756071051944566 0 0.0199424495293254 0.059581966464075 0 0 0.13573750746116 0.225793574117173 0 0 0 0 0 0 0.129423877400111 0 0 0 0 0 0 0 0 0 0 0 0 0 0 0 0 0 0 0 0 0 0 0 0 0 0 0 0 0 0 0 0 0 0 0 0 0 0 0 0 0 0 0 0 0 0 0 0 0 0 0 0 0 0 0 0 0 0 0 0 0 0 0 0 0 0 0 0 0 0 0 0 0 0 0 0 0 0 0 0 0 0 0 0 0 0 0 0 0 0 0 0 0 0 0 0 0 0 0 0 0 0 0 0 0 0 0 0 0 0 0 0 0 0 0 0 0 0 0 0 0 0 0 0 0 0 0 0 0 0 0 0 0 0 0 0 0 0 0 0 0 0 0 0 0 0 0 0 0 0 0 0 0 0 0 0 0 0 0 0 0 0
0 0 0 0 0 0 0 0 0 0 0 0 0 0 0 0 0 0 0 0 0 0 0 0 0 0 0 0 0 0 0 0 0 0 0 0 0 0 0 0 0 0 0 0 0 0 0 0 0 0 0 0 0 0 0 0 0 0 0 0 0 0 0 0 0 0 0 0 0 0 0 0 0 0 0 0 0 0 0 0 0 0 0 0 0 0 0 0 0 0 0 0 0 0 0 0 0 0 0 0 0 0 0 0 0 0 0 0 0 0 0 0 0 0 0 0 0 0 0 0 0 0 0 0 0 0 0 0 0 0 0 0 0 0 0 0 0 0 0 0 0 0 0 0 0 0 0 0 0 0 0 0 0 0 0 0 0 0.146379398735719 0.0370574005521432 0.0182853966444513 0 0 0.0463740549130652 0 0 0.331094708490515 0.0397057986369814 0 0 0 0 0 0 0 0 0 0.0667362771801195 0.191893992753495 0 0 0 0 0 0 0 0 0 0 0 0 0 0 0 0 0 0 0 0 0 0 0 0 0 0 0 0 0.0146922016416379 0.00958245069612385 0 0 0 0 0 0.0117166497530066 0 0 0 0 0 0 0 0 0 0 0 0 0 0 0 0 0 0 0 0 0 0 0 0 0 0 0 0 0 0 0.0125585539784407 0 0 0 0 0 0 0 0 0 0 0 0 0 0 0 0 0 0 0 0 0 0 0 0 0 0 0 0 0 0 0 0 0 0 0 0 0 0 0 0 0 0.0221384765645589 0 0 0.0517846394597428 0 0 0 0 0 0 0 0 0 0 0 0 0 0 0 0 0 0 0 0 0 0 0 0 0 0 0
0 0 0 0 0 0 0 0 0 0 0 0 0 0 0 0 0 0 0 0 0 0 0 0 0 0 0 0 0 0 0 0 0 0 0 0 0 0 0 0 0 0 0 0 0 0 0 0 0 0 0 0 0 0 0 0 0 0 0 0 0 0 0 0 0 0 0 0 0 0 0 0 0 0 0 0 0 0 0 0 0 0 0 0 0 0 0 0 0 0 0 0 0 0 0 0 0 0 0 0 0 0 0 0 0 0 0 0 0 0 0 0 0 0 0 0 0 0 0 0 0 0 0 0 0 0 0 0 0 0 0 0 0 0 0 0 0 0 0 0 0 0 0 0 0 0 0 0 0 0 0 0 0 0 0 0 0.053605301678865 0 0.0318128555814153 0.0106666208718866 0.0135338329070123 0.0713739313277161 0.0974995733703038 0 0 0.137073842521853 0 0.0222016413912042 0 0 0 0 0 0 0 0 0.341773521658359 0.00627922933629568 0 0.0141237622376568 0 0 0.00828369511665654 0 0.0286634540572798 0 0 0 0 0 0 0 0 0 0 0 0 0 0 0 0 0 0 0 0 0 0 0.00799920527318558 0 0 0 0 0 0.00440945418252834 0 0 0 0 0 0 0 0 0 0 0 0 0 0 0 0 0 0 0 0 0 0 0 0 0 0 0 0 0 0 0 0 0 0 0 0 0 0 0 0 0 0 0 0 0 0 0 0 0.0117432240082345 0 0 0 0 0 0 0 0 0 0 0 0 0 0 0 0 0 0 0 0 0 0.00814430601613588 0 0.00744583034457056 0.017429618400142 0.0506687409547603 0.0491651536238246 0 0 0 0 0 0.00610320514011485 0 0 0 0 0 0 0 0 0 0 0 0 0 0 0 0 0 0 0 0 0
0 0 0 0 0 0 0 0 0 0 0 0 0 0 0 0 0 0 0 0 0 0 0 0 0 0 0 0 0 0 0 0 0 0 0 0 0 0 0 0 0 0 0 0 0 0 0 0 0 0 0 0 0 0 0 0 0 0 0 0 0 0 0 0 0 0 0 0 0 0 0 0 0 0 0 0 0 0 0 0 0 0 0 0 0 0 0 0 0 0 0 0 0 0 0 0 0 0 0 0 0 0 0 0 0 0 0 0 0 0 0 0 0 0 0 0 0 0 0 0 0 0 0 0 0 0 0 0 0 0 0 0 0 0 0 0 0 0 0 0 0 0 0 0 0 0 0 0 0 0 0 0 0 0 0 0 0.0771893733391714 0.180949518469013 0 0 0 0 0.221903360147816 0 0 0.412652154672039 0.10730559337196 0 0 0 0 0 0 0 0 0 0 0 0 0 0 0 0 0 0 0 0 0 0 0 0 0 0 0 0 0 0 0 0 0 0 0 0 0 0 0 0 0 0 0 0 0 0 0 0 0 0 0 0 0 0 0 0 0 0 0 0 0 0 0 0 0 0 0 0 0 0 0 0 0 0 0 0 0 0 0 0 0 0 0 0 0 0 0 0 0 0 0 0 0 0 0 0 0 0 0 0 0 0 0 0 0 0 0 0 0 0 0 0 0 0 0 0 0 0 0 0 0 0 0 0 0 0 0 0 0 0 0 0 0 0 0 0 0 0 0 0 0 0 0 0 0 0 0 0 0 0
0 0 0 0 0 0 0 0 0 0 0 0 0 0 0 0 0 0 0 0 0 0 0 0 0 0 0 0 0 0 0 0 0 0 0 0 0 0 0 0 0 0 0 0 0 0 0 0 0 0 0 0 0 0 0 0 0 0 0 0 0 0 0 0 0 0 0 0 0 0 0 0 0 0 0 0 0 0 0 0 0 0 0 0 0 0 0 0 0 0 0 0 0 0 0 0 0 0 0 0 0 0 0 0 0 0 0 0 0 0 0 0 0 0 0 0 0 0 0 0 0 0 0 0 0 0 0 0 0 0 0 0 0 0 0 0 0 0 0 0 0 0 0 0 0 0 0 0 0 0 0 0 0 0 0 0 0.00844487291062093 0.0134520293503868 0 0 0.113506234798402 0.031643031973479 0.0178312884089245 0 0 0 0 0 0 0 0 0 0 0 0 0.0214539192695651 0 0 0 0.0095726259573438 0 0 0 0 0 0 0 0 0 0 0 0 0 0.0279062610949366 0 0 0.00766002660537356 0 0.00806329262334614 0 0 0 0 0 0 0 0 0 0 0 0 0 0 0 0 0 0 0 0 0 0 0 0 0 0 0 0 0 0 0 0 0 0 0 0 0 0 0 0 0 0 0 0 0 0 0 0 0 0 0 0 0 0 0 0 0 0 0 0 0 0 0 0 0 0 0 0 0 0 0 0 0 0 0 0 0 0 0 0 0 0 0 0 0 0.1058225481586 0 0.0270312046454697 0.331062568668007 0.176909000641055 0.0774379918098289 0 0 0 0 0.00812664266363295 0.0140764604210281 0 0 0 0 0 0 0 0 0 0 0 0 0 0 0 0 0 0 0 0 0
0 0 0 0 0 0 0 0 0 0 0 0 0 0 0 0 0 0 0 0 0 0 0 0 0 0 0 0 0 0 0 0 0 0 0 0 0 0 0 0 0 0 0 0 0 0 0 0 0 0 0 0 0 0 0 0 0 0 0 0 0 0 0 0 0 0 0 0 0 0 0 0 0 0 0 0 0 0 0 0 0 0 0 0 0 0 0 0 0 0 0 0 0 0 0 0 0 0 0 0 0 0 0 0 0 0 0 0 0 0 0 0 0 0 0 0 0 0 0 0 0 0 0 0 0 0 0 0 0 0 0 0 0 0 0 0 0 0 0 0 0 0 0 0 0 0 0 0 0 0 0 0 0 0 0 0 0 0.0134776642468167 0 0.0896298342523849 0 0.0873329296640804 0.0160133577512466 0 0 0 0.0128388147182979 0 0 0 0 0 0 0 0 0 0 0.00527804182054701 0 0.00933607709272165 0 0 0 0.0029722691977091 0 0 0 0 0 0 0 0 0 0.0162538669492688 0 0 0.00831158003000538 0 0.0221492645284016 0 0.00229836624166761 0 0 0 0 0 0.0122967736353685 0 0 0 0 0 0 0.00640001699939519 0 0 0 0 0 0 0 0 0 0 0 0 0 0 0 0 0 0 0 0 0 0 0 0 0 0 0 0 0 0 0.00484842168416981 0 0 0 0 0 0 0 0 0 0 0 0 0 0 0 0 0 0 0 0 0 0 0 0 0 0 0 0 0 0 0 0 0 0 0 0 0 0 0 0 0 0.167151655456539 0.0662762479526343 0.0982051117598992 0.203715441339644 0 0 0 0 0.0757904279865969 0.044902581178441 0 0 0 0 0 0 0.00893015308595753 0.0143336833331766 0 0 0 0 0 0 0 0 0 0 0 0 0.0112574190950304
0 0 0 0 0 0 0 0 0 0 0 0 0 0 0 0 0 0 0 0 0 0 0 0 0 0 0 0 0 0 0 0 0 0 0 0 0 0 0 0 0 0 0 0 0 0 0 0 0 0 0 0 0 0 0 0 0 0 0 0 0 0 0 0 0 0 0 0 0 0 0 0 0 0 0 0 0 0 0 0 0 0 0 0 0 0 0 0 0 0 0 0 0 0 0 0 0 0 0 0 0 0 0 0 0 0 0 0 0 0 0 0 0 0 0 0 0 0 0 0 0 0 0 0 0 0 0 0 0 0 0 0 0 0 0 0 0 0 0 0 0 0 0 0 0 0 0 0 0 0 0 0 0 0 0 0 0 0.16731337232421 0 0.0588177188471171 0.205577339128437 0 0.032480528566027 0 0 0.0513178296039756 0 0 0 0 0 0 0 0 0 0 0.199850712321627 0 0 0.00584252811439207 0 0 0 0 0 0 0 0 0 0 0 0 0 0 0 0 0 0 0 0 0 0 0 0 0 0 0 0.0113017043840854 0 0 0 0 0 0 0 0 0 0 0 0 0 0 0 0 0 0 0 0 0 0 0 0 0 0 0 0 0 0 0 0 0 0 0 0 0 0 0 0 0 0 0 0 0 0 0 0 0 0 0 0 0 0 0 0 0 0 0 0 0 0 0 0 0 0 0 0 0 0 0 0 0 0 0 0 0 0 0.0345374128455985 0.121658347709721 0.0812240732563158 0.0300784328984942 0 0 0 0 0 0 0 0 0 0 0 0 0 0 0 0 0 0 0 0 0 0 0 0 0 0 0
0 0 0 0 0 0 0 0 0 0 0 0 0 0 0 0 0 0 0 0 0 0 0 0 0 0 0 0 0 0 0 0 0 0 0 0 0 0 0 0 0 0 0 0 0 0 0 0 0 0 0 0 0 0 0 0 0 0 0 0 0 0 0 0 0 0 0 0 0 0 0 0 0 0 0 0 0 0 0 0 0 0 0 0 0 0 0 0 0 0 0 0 0 0 0 0 0 0 0 0 0 0 0 0 0 0 0 0 0 0 0 0 0 0 0 0 0 0 0 0 0 0 0 0 0 0 0 0 0 0 0 0 0 0 0 0 0 0 0 0 0 0 0 0 0 0 0 0 0 0 0 0 0 0 0 0 0.0058624646863603 0.0336573638407191 0.013467484455498 0.00488089156658074 0.0055509327465054 0.00478309972841965 0 0.0077858183036474 0.0579901514203272 0.322058677485553 0.00118163793791461 0.00257203310125811 0 0 0 0 0 0 0 0.0064530227048573 0.0605534069112144 0 0.00177218029666212 0.0673992419086096 0 0 0.0127855663360147 0.0554605950182087 0.107135414005373 0.00050371587787566 0 0 0 0 0 0 0 0.00437463247827292 0.000600410197976728 0 0.00388358758895384 0 0.00185860623906329 0 0.000851594703135849 0 0 0 0 0 0 0 0 0 0 0 0 0 0 0 0 0 0 0.0137034209961179 0 0.00112458285237475 0 0 0.00740711275022597 0 0 0 0 0 0 0 0 0 0 0 0 0.00121305329628306 0 0 0 0 0.00398452074967998 0.00634025865504837 0.00191152735168595 0 0 0 0.0131955890737279 0.0117681283807838 0 0.0150635405157964 0.00449044513423689 0.0104608602486837 0 0 0 0 0 0 0.00331070218216524 0 0.00161565385065311 0 0 0 0 0 0 0 0 0 0.00270463954389251 0 0 0 0 0 0 0 0 0 0 0 0.00406895636619033 0 0.00262791822675428 0.006414082002311 0.0090741887096063 0.0106179309979542 0.0162289788046811 0 0.0170395351407203 0 0 0.00274171842038441 0 0 0 0 0 0 0 0 0 0 0.00257307894360636 0.0468970472674339 0 0 0 0 0 0 0 0 0
0 0 0 0 0 0 0 0 0 0 0 0 0 0 0 0 0 0 0 0 0 0 0 0 0 0 0 0 0 0 0 0 0 0 0 0 0 0 0 0 0 0 0 0 0 0 0 0 0 0 0 0 0 0 0 0 0 0 0 0 0 0 0 0 0 0 0 0 0 0 0 0 0 0 0 0 0 0 0 0 0 0 0 0 0 0 0 0 0 0 0 0 0 0 0 0 0 0 0 0 0 0 0 0 0 0 0 0 0 0 0 0 0 0 0 0 0 0 0 0 0 0 0 0 0 0 0 0 0 0 0 0 0 0 0 0 0 0 0 0 0 0 0 0 0 0 0 0 0 0 0 0 0 0 0 0 0 0 0 0 0 0 0.671452863310602 0 0 0.328547136689398 0 0 0 0 0 0 0 0 0 0 0 0 0 0 0 0 0 0 0 0 0 0 0 0 0 0 0 0 0 0 0 0 0 0 0 0 0 0 0 0 0 0 0 0 0 0 0 0 0 0 0 0 0 0 0 0 0 0 0 0 0 0 0 0 0 0 0 0 0 0 0 0 0 0 0 0 0 0 0 0 0 0 0 0 0 0 0 0 0 0 0 0 0 0 0 0 0 0 0 0 0 0 0 0 0 0 0 0 0 0 0 0 0 0 0 0 0 0 0 0 0 0 0 0 0 0 0 0 0 0 0 0 0 0 0 0 0 0 0 0 0 0 0 0 0 0 0 0 0 0 0
0 0 0 0 0 0 0 0 0 0 0 0 0 0 0 0 0 0 0 0 0 0 0 0 0 0 0 0 0 0 0 0 0 0 0 0 0 0 0 0 0 0 0 0 0 0 0 0 0 0 0 0 0 0 0 0 0 0 0 0 0 0 0 0 0 0 0 0 0 0 0 0 0 0 0 0 0 0 0 0 0 0 0 0 0 0 0 0 0 0 0 0 0 0 0 0 0 0 0 0 0 0 0 0 0 0 0 0 0 0 0 0 0 0 0 0 0 0 0 0 0 0 0 0 0 0 0 0 0 0 0 0 0 0 0 0 0 0 0 0 0 0 0 0 0 0 0 0 0 0 0 0 0 0 0 0 0 0 0 0 0 0 0.203411461647083 0 0 0.273885792717563 0 0 0 0 0 0 0 0 0 0 0.0388618729516889 0 0 0.0298964086416659 0 0 0 0 0 0 0 0 0 0 0 0 0 0 0 0 0 0 0 0 0 0 0 0 0 0 0 0 0 0 0 0 0 0 0 0 0 0 0.254681892152051 0 0 0 0 0 0 0 0 0 0 0 0 0 0 0 0 0 0 0 0 0 0 0 0 0 0 0 0 0 0 0 0 0 0 0 0 0 0 0 0 0 0 0 0 0 0 0 0 0 0 0 0.029398090164992 0.0351904956380593 0.0961810800186391 0 0.0233400677583015 0 0.0151528383099568 0 0 0 0 0 0 0 0 0 0 0 0 0 0 0 0 0 0 0 0 0 0 0 0 0 0 0 0 0 0 0 0 0 0 0 0 0 0 0 0
0 0 0 0 0 0 0 0 0 0 0 0 0 0 0 0 0 0 0 0 0 0 0 0 0 0 0 0 0 0 0 0 0 0 0 0 0 0 0 0 0 0 0 0 0 0 0 0 0 0 0 0 0 0 0 0 0 0 0 0 0 0 0 0 0 0 0 0 0 0 0 0 0 0 0 0 0 0 0 0 0 0 0 0 0 0 0 0 0 0 0 0 0 0 0 0 0 0 0 0 0 0 0 0 0 0 0 0 0 0 0 0 0 0 0 0 0 0 0 0 0 0 0 0 0 0 0 0 0 0 0 0 0 0 0 0 0 0 0 0 0 0 0 0 0 0 0 0 0 0 0 0 0 0 0 0 0.0510476382751645 0.0577098859453746 0.0305439336774459 0 0 0.00921664531709708 0.392783514453626 0.00464627239521481 0.0952284188371864 0 0 0.00291252356949825 0 0 0 0 0 0 0 0 0.166507464792765 0 0 0 0 0 0 0 0.134752480176679 0 0 0 0 0 0 0 0 0 0 0 0 0 0 0 0 0 0 0 0 0 0 0 0 0 0 0 0 0 0 0 0 0 0 0.0113516591062598 0 0 0 0 0 0 0 0 0 0 0 0 0 0 0 0 0 0 0 0 0 0 0 0 0 0 0 0 0 0 0 0 0 0.000330106933416474 0 0 0 0 0 0 0.00168556738295064 0 0.0015133700900334 0 0 0 0 0 0 0 0 0 0.0187996697207263 0 0.00294645191423766 0 0.00564049114923322 0.00585670956225021 0 0 0 0 0 0 0 0 0 0 0.00300985513824008 0.00235926150110657 0 0 0 0 0 0 0 0 0 0 0 0 0 0 0 0 0 0.00115808006149386 0 0 0 0 0 0 0 0 0
0 0 0 0 0 0 0 0 0 0 0 0 0 0 0 0 0 0 0 0 0 0 0 0 0 0 0 0 0 0 0 0 0 0 0 0 0 0 0 0 0 0 0 0 0 0 0 0 0 0 0 0 0 0 0 0 0 0 0 0 0 0 0 0 0 0 0 0 0 0 0 0 0 0 0 0 0 0 0 0 0 0 0 0 0 0 0 0 0 0 0 0 0 0 0 0 0 0 0 0 0 0 0 0 0.013938091992281 0 0 0 0 0.00866168135854288 0 0 0 0 0 0 0 0 0 0 0 0 0 0 0 0 0 0 0 0 0 0 0 0 0 0 0 0 0 0 0 0 0 0 0 0 0 0 0 0 0 0 0 0 0 0 0.0513294395788202 0 0.0665966500683817 0 0.0455109509172479 0 0.0120834749242926 0 0 0 0 0 0 0 0 0 0 0 0 0 0.00961525317855789 0.185694796798449 0.0090060455767916 0 0 0 0 0 0.0174403644033576 0 0 0 0.0298883733214759 0 0 0 0 0 0 0 0 0 0 0 0 0 0 0 0 0 0.0711806143325327 0.00887071195143904 0 0 0 0 0 0 0 0 0 0 0 0 0 0 0 0 0 0 0 0 0 0 0 0 0 0 0 0 0 0 0 0 0 0 0 0 0 0 0 0 0 0 0 0 0 0 0 0 0 0 0 0 0 0 0 0 0 0 0 0 0 0 0 0 0 0 0 0 0 0 0 0 0 0 0 0 0 0 0.123827808888956 0 0 0.071275305134552 0 0 0 0 0.0935359569692719 0.0109312893751907 0 0 0 0 0 0 0.0381785585231462 0.0474384207699041 0 0 0 0 0 0 0 0 0 0 0 0 0.0849962119368087
0 0 0 0 0 0 0 0 0 0 0 0 0.0249342267486519 0 0 0 0 0 0.00590260040429104 0 0 0 0 0 0 0 0.00387487529974408 0 0 0 0 0.00173041481435911 0 0 0.00201201026862128 0 0 0 0 0 0 0 0 0 0 0 0 0 0 0 0 0 0 0 0 0 0 0 0 0 0 0 0 0 0 0 0 0 0 0 0 0 0 0 0 0 0 0 0 0 0 0 0 0 0 0 0 0 0 0 0 0 0 0 0 0 0 0 0 0 0 0 0 0 0 0 0.00694396602660734 0 0 0 0 0 0 0 0.01440312253054 0.0132730417407692 0.00153708820255772 0 0.00380269940769422 0.0216733941201252 0 0 0 0 0 0 0 0 0 0 0 0 0 0 0 0 0 0 0 0 0 0 0 0 0 0 0 0 0 0 0 0 0 0 0 0 0 0.011166115156844 0 0 0 0 0.00374728038924202 0 0 0.00347929168215989 0 0 0 0.0242276970256278 0.0145776521684435 0.0272800592240035 0 0 0 0 0.00325943639021995 0 0 0 0 0 0 0 0.00273323290604438 0 0 0.0879773264422418 0 0.0297297405638638 0.00233448169895732 0 0 0 0 0.00272572002284262 0 0 0 0 0 0 0 0 0 0 0 0.185893798255629 0 0 0 0 0 0.00312186027976514 0 0 0 0 0 0 0 0 0.00918367063602075 0 0 0 0 0 0 0 0.0041996920352271 0 0 0 0 0 0 0 0 0 0 0 0 0 0 0 0 0 0 0 0 0 0 0 0 0 0 0 0 0.0434497197191244 0.0150846180720703 0.0729822417578659 0.210881114147001 0.133371014209403 0 0 0 0 0 0 0 0 0 0 0 0 0 0 0 0 0 0 0.00850679765344121 0 0 0 0 0 0 0 0 0 0 0 0 0 0 0 0 0 0 0 0 0 0 0 0 0 0 0 0 0 0 0 0 0 0
0 0 0 0 0 0 0 0 0 0 0 0 0 0 0 0 0 0 0 0 0.0278798806303745 0 0.007769888799771 0 0 0 0 0 0 0 0 0 0 0 0 0 0 0 0 0 0 0 0 0.00926422944244135 0 0.0060557951142918 0 0 0 0 0 0 0 0 0 0 0 0 0 0 0 0 0 0 0 0 0 0 0 0 0 0 0 0 0 0 0 0 0 0 0 0 0 0 0 0 0 0 0 0 0 0 0 0 0 0 0 0 0 0 0 0 0 0 0 0 0 0 0 0 0 0 0 0 0 0 0 0 0 0 0 0 0 0 0 0 0 0 0.0440909501261214 0 0 0 0 0 0.0407998253127431 0 0 0 0 0 0 0 0 0 0 0 0 0 0 0 0 0 0 0 0 0 0 0 0 0 0 0 0 0 0 0 0 0 0 0.121495747363263 0.193006932588904 0.0419348781019525 0 0.245863497135737 0 0 0 0 0 0.0131553021100281 0 0 0 0 0.035473025120517 0 0 0 0 0 0.075681488884413 0 0.0425141534554363 0 0 0 0 0 0 0 0 0 0 0 0 0 0 0 0 0 0 0 0 0 0 0 0 0 0.061018093711207 0 0 0 0.014118028368861 0 0 0 0 0 0 0 0 0 0 0 0 0 0 0 0 0 0 0 0 0 0 0 0 0 0 0 0 0 0 0 0 0 0 0 0 0 0 0 0 0 0 0 0 0 0 0 0 0 0 0 0 0 0 0 0 0 0 0 0.0198782837339373 0 0 0 0 0 0 0 0 0 0 0 0 0 0 0 0 0 0 0 0 0 0 0 0 0 0 0 0 0 0 0 0 0 0
0 0 0 0 0 0 0 0 0 0 0 0 0 0 0 0 0 0 0 0 0 0 0 0 0 0 0 0 0 0 0 0 0 0 0 0 0 0 0 0 0 0 0 0 0 0 0 0 0 0 0 0 0 0 0 0 0 0 0 0 0 0 0 0 0 0 0 0 0 0 0 0 0 0 0 0 0 0 0 0 0 0 0 0 0 0 0 0 0 0 0 0 0 0 0 0 0 0 0 0 0 0 0 0 0 0 0 0 0 0 0 0 0 0 0 0 0 0 0 0 0 0 0 0 0 0 0 0 0 0 0 0 0 0 0 0 0 0 0 0 0 0 0 0 0 0 0 0 0 0 0 0 0 0 0 0 0 0 0 0 0 0 0 0 0 0 0 0.0533000462764693 0.0738891133586938 0 0.104805135561922 0.313203477474882 0 0.0215990051348712 0 0 0 0 0 0 0 0 0 0 0 0 0 0.0846866936182143 0 0.0162481094734386 0 0.0336109727435273 0 0 0 0 0 0.0312341585439379 0 0 0 0.00806413603165959 0 0 0.00625416799776306 0 0 0.0126245835470984 0 0 0 0 0 0 0 0 0 0 0 0 0 0 0.0223754564904222 0 0 0 0 0 0 0 0.00793624992111443 0 0 0 0 0 0 0 0 0 0 0 0 0 0 0 0 0 0 0 0 0 0 0 0 0 0.00999793851456255 0 0 0 0 0.0108180975363654 0 0.0723936774402876 0 0 0 0 0 0 0 0 0 0 0 0 0 0 0 0 0 0 0.109718777749436 0 0 0 0 0 0 0 0 0 0 0 0 0 0 0 0 0.00200030550675918 0 0 0 0 0 0 0 0 0 0 0 0 0 0 0 0 0.00523989707857517
0 0 0 0 0 0 0 0 0 0 0 0 0 0 0 0 0 0 0 0 0.0108249683170999 0 0 0 0 0 0 0 0 0 0 0 0 0 0 0 0 0 0 0 0 0 0 0 0.0024373050226064 0 0 0 0 0 0 0 0 0 0 0 0 0 0 0 0 0 0 0 0 0 0 0 0 0 0 0 0 0 0 0 0 0 0 0 0 0 0 0 0 0 0 0 0 0 0 0 0 0 0 0 0 0 0 0 0 0 0 0 0 0 0 0 0 0 0 0 0 0 0 0 0 0 0 0 0 0 0 0 0 0 0 0 0 0 0 0 0 0 0.020994442649296 0 0 0 0 0 0 0 0 0 0 0 0 0 0 0 0 0 0 0 0 0 0 0 0 0 0 0 0 0 0 0 0 0.0252357796998082 0.092364690424932 0.0824700496495347 0 0.375210194198821 0 0 0 0 0 0 0 0 0 0 0 0 0 0 0 0.00674907223554428 0 0.00317988115577865 0.0135761536701796 0 0 0 0 0 0 0.00497127848248397 0 0 0 0.0172483856195166 0 0 0 0 0 0.0168540988890593 0 0 0 0 0 0 0 0 0 0 0 0 0 0 0.116960005893019 0 0 0 0 0 0 0 0 0 0 0 0 0 0 0 0 0 0 0 0 0 0 0 0 0 0 0 0 0 0 0 0 0 0.00194500956307605 0 0 0 0 0 0 0 0 0 0 0 0 0 0 0 0 0 0 0 0 0 0 0 0 0 0.208978684529245 0 0 0 0 0 0 0 0 0 0 0 0 0 0 0 0 0 0 0 0 0 0 0 0 0 0 0 0 0 0 0 0 0 0
0 0 0 0 0 0 0 0 0 0 0 0 0 0 0 0 0 0 0 0 0 0 0 0 0 0 0 0 0 0 0 0 0 0 0 0 0 0 0 0 0 0 0.00410869720111797 0 0.00261615033663731 0 0 0 0 0 0 0 0 0 0 0 0 0 0 0 0 0 0 0 0 0 0 0 0 0 0 0 0 0 0 0 0 0 0 0 0 0 0 0 0 0 0 0 0 0 0 0 0 0 0 0 0 0 0 0 0 0 0 0 0 0 0 0 0 0 0 0 0 0 0 0 0 0 0 0 0 0 0 0 0 0 0 0 0 0 0 0 0 0 0.00364691578756614 0 0 0 0 0 0 0 0 0 0 0 0 0 0 0 0 0 0 0 0 0 0 0 0 0 0 0 0 0 0 0 0 0.0252698177772848 0.0107383143350821 0.131876655540994 0.200771603097288 0 0 0 0 0 0 0 0 0 0 0 0 0 0 0 0 0.0259016754949502 0 0.00943297662273846 0.00274056474902845 0.065306151590166 0 0 0 0.00339037465387585 0 0.028525972648813 0 0 0 0.0203605885066964 0.00341455932162253 0 0 0 0 0 0 0 0 0 0 0 0 0 0 0 0 0 0 0 0.0848894190467293 0 0 0 0 0 0 0 0.00347759469742914 0 0 0 0 0.0007043416067483 0.00290325298095526 0 0 0 0 0 0 0 0 0.00248995968479279 0 0 0 0 0 0 0.00105285365778648 0 0.00123073435746309 0 0.00722881502479313 0 0 0 0 0 0 0.00441844448235132 0 0 0 0 0 0 0 0 0 0 0 0 0 0 0 0 0 0 0.3443391941433 0 0 0 0 0 0 0 0 0 0 0 0 0 0 0.00342027426751329 0 0.003445467373031 0 0 0 0 0 0 0 0 0 0 0 0 0 0 0 0 0.0022986310132461
0 0 0 0 0 0 0 0 0 0 0 0 0 0 0 0 0 0 0 0 0 0 0 0 0 0 0 0 0 0 0 0 0 0 0 0 0 0 0 0 0 0 0 0 0 0.018346311094984 0 0 0 0 0 0 0 0 0 0 0 0 0 0 0 0 0 0 0.0413441426578556 0 0.0240683424282081 0 0 0 0 0 0 0 0 0 0 0 0 0 0 0 0 0 0 0 0 0 0 0 0 0 0 0 0 0 0 0 0 0 0 0 0 0 0 0 0 0 0 0 0 0 0 0 0 0 0 0 0 0 0 0 0 0 0 0 0 0 0.080676855876317 0 0 0 0 0 0 0 0 0 0 0 0 0 0 0 0 0 0 0 0 0 0 0 0 0 0 0 0 0 0 0 0 0 0 0 0 0 0 0 0 0 0 0 0 0 0 0 0 0 0 0.0425748210796904 0 0 0 0 0.126324594020348 0 0 0 0 0 0 0 0 0 0 0 0 0 0 0 0 0 0 0 0 0 0 0 0 0 0.239003514536841 0 0 0 0 0 0 0 0.394758203039557 0 0 0 0 0 0 0 0 0 0 0 0 0 0 0 0 0 0 0 0 0 0 0 0 0 0 0 0 0 0 0 0 0 0 0 0 0 0 0 0 0 0 0 0 0 0 0 0 0 0 0.0329032152661993 0 0 0 0 0 0 0 0 0 0 0 0 0 0 0 0 0 0 0 0 0 0 0 0 0 0 0 0 0 0 0 0 0 0 0 0 0 0 0 0 0 0 0 0 0 0 0
0 0 0 0 0 0 0 0 0 0 0 0 0 0 0 0 0 0 0 0 0 0 0.0776382334369116 0 0 0 0.0211928072796119 0 0 0 0 0 0 0 0 0 0 0 0 0 0 0 0 0 0 0 0 0 0 0 0 0 0 0.00886354820478708 0 0 0 0 0 0 0 0 0 0 0.0131858544752911 0 0.00909132491704751 0 0 0 0 0 0 0 0 0 0 0 0 0 0 0 0 0 0 0 0 0 0 0 0 0 0 0 0 0 0 0 0 0 0 0 0 0 0 0 0 0 0 0 0 0 0 0 0 0 0 0 0 0 0.0159552752294184 0 0 0 0 0 0 0 0.174102146790757 0.0043206990547675 0 0 0 0 0 0 0 0 0 0 0 0 0 0 0 0 0 0 0 0 0 0 0 0 0 0 0 0 0 0 0 0 0 0 0 0 0 0 0.417470281260116 0.0603039665457065 0 0 0 0 0 0 0 0 0 0 0 0 0 0 0 0 0 0 0 0 0 0 0 0 0 0 0 0 0 0 0 0 0 0 0 0 0 0 0 0 0 0 0 0 0 0 0 0 0.0857386871596356 0 0 0 0 0 0 0 0 0 0 0 0 0 0 0 0 0 0 0.0150466315186232 0 0 0 0 0 0 0 0 0 0 0 0 0 0 0 0 0 0 0 0 0 0 0 0 0 0.0970905441273272 0 0 0 0 0 0 0 0 0 0 0 0 0 0 0 0 0 0 0 0 0 0 0 0 0 0 0 0 0 0 0 0 0 0 0 0 0 0 0 0 0 0 0 0 0 0 0 0 0 0 0 0 0
0 0 0 0 0 0 0 0 0 0 0 0 0 0 0 0 0 0 0 0 0 0 0 0 0 0 0.0488071095641971 0 0 0 0 0 0 0 0 0 0 0 0 0 0 0 0 0 0 0 0 0 0 0 0 0 0 0 0 0 0 0 0 0.0051189913814595 0 0 0 0 0 0 0.00599682066841507 0 0 0 0 0 0 0 0 0 0 0 0 0 0 0 0 0 0 0 0 0 0 0 0 0 0 0 0 0 0 0 0 0 0 0 0 0 0 0 0 0 0.0151280166349445 0 0 0 0 0 0 0 0 0 0 0 0 0 0 0 0 0 0 0 0 0 0 0 0 0 0 0 0 0 0 0 0 0 0 0 0 0 0 0 0 0 0 0 0 0 0 0 0 0 0 0 0 0 0 0 0 0 0 0 0 0 0 0 0 0 0 0 0 0 0 0 0 0 0 0 0 0 0 0 0 0 0 0 0 0 0 0 0 0 0 0 0 0 0 0 0 0 0 0 0.144724796746508 0.326223906255083 0.0365904193104845 0 0 0 0 0 0 0 0 0 0 0 0 0 0 0 0 0 0 0 0 0 0.0528226372491621 0 0 0 0 0 0 0 0 0 0 0 0 0 0 0 0 0 0 0 0 0 0 0 0 0 0 0 0 0 0 0 0.0174907269495439 0.114174191338257 0 0.117959205504781 0 0.0197736003554051 0 0 0 0 0 0.0377510942334235 0 0 0.026491268787704 0.0309472150206327 0 0 0 0 0 0 0 0 0 0 0 0 0 0 0 0 0 0 0 0 0 0 0 0 0 0 0 0 0 0 0 0 0 0 0 0 0
0 0 0 0 0 0 0 0 0 0 0 0 0 0 0 0 0 0 0 0 0 0 0 0 0 0 0 0 0 0 0 0 0 0 0 0 0 0 0 0 0 0 0 0 0 0 0 0 0 0 0 0 0 0 0 0 0 0 0 0 0 0 0 0 0 0 0 0 0 0 0 0 0 0 0 0 0 0 0 0 0 0 0 0 0 0 0 0 0 0 0 0 0 0 0 0 0 0 0 0 0 0 0 0 0.0682210316064458 0 0 0 0 0.0758282864577504 0 0 0 0 0 0 0 0 0 0 0 0 0 0 0 0 0 0 0 0 0 0 0 0 0 0 0 0 0 0 0 0 0 0 0 0 0 0 0 0 0 0 0 0 0 0 0 0 0 0.062375585297407 0 0 0.0685416807646757 0 0 0 0 0 0 0 0 0 0 0 0 0 0.211555389687241 0 0 0.0192348241539289 0 0 0 0.019276834801386 0.0522964085643658 0 0 0 0 0 0 0 0 0.12607731732196 0 0 0 0 0 0 0 0 0 0 0 0 0 0 0 0 0 0 0 0.0183568516561657 0 0 0 0 0 0 0 0 0 0 0 0 0 0 0 0 0 0 0 0 0 0 0 0 0 0 0 0 0 0 0 0 0 0 0 0 0 0 0 0.00500641961574942 0 0 0 0 0 0.0155299832650141 0 0 0 0 0 0 0 0 0 0 0.0557459848470854 0 0 0 0 0 0 0 0 0 0 0 0 0 0 0 0 0.119324970430826 0 0 0 0 0.0137368070046769 0 0 0 0 0 0 0 0 0.0422763358422111 0 0 0 0 0 0.0266152886831111 0 0 0 0 0 0 0 0 0
0 0 0 0 0 0 0 0 0 0 0 0 0 0 0 0 0 0 0 0 0 0 0 0 0 0 0 0 0 0 0 0 0 0 0 0 0 0 0 0 0 0 0 0 0 0 0 0 0 0 0 0 0 0 0 0 0 0 0 0 0 0 0 0 0 0 0 0 0 0 0 0 0 0 0 0 0 0 0 0 0 0 0 0 0 0 0 0 0 0 0 0 0 0 0 0 0 0 0 0 0 0 0 0 0 0 0 0 0 0 0 0 0 0 0 0 0 0 0 0 0 0 0 0 0 0 0 0 0 0 0 0 0 0 0 0 0 0 0 0 0 0 0 0 0 0 0 0 0 0 0 0 0 0 0 0 0.0114842786813846 0.160602526961192 0 0 0 0.0400616310750477 0.0824280757448957 0 0.0150813121346078 0.18584549608746 0.00127994080182046 0.00304536569930226 0 0 0 0 0 0 0 0.0271124719703369 0 0.00297867885917155 0.00119824008181634 0.0135571743365653 0 0 0 0.0123947685413146 0.0774245258000055 0 0 0 0 0 0 0 0 0.00466207630693618 0 0 0 0 0.00154476761217638 0 0 0 0 0 0 0 0 0.0102975747685334 0 0 0 0 0 0.0065966066245239 0 0.00331220874492748 0 0 0 0.0542677684214351 0 0 0 0 0 0 0 0 0 0 0 0 0 0 0 0 0 0.00139475680458449 0 0 0 0 0.0043846648262903 0.00482823163912716 0.00212224560530448 0 0 0 0.00556384842530345 0.0101105792337731 0 0.00362925679990461 0 0.00359153546168301 0 0 0 0 0 0.0145150477819096 0 0 0.00138003348835865 0 0 0 0 0 0 0 0.0419272983020265 0.00233337817731312 0.0670103294861594 0.00307462699088921 0.0347820813007191 0 0.0159841700255277 0.00547230908068613 0 0 0.00530834476366183 0 0 0 0 0 0 0.0039252992228598 0.00711296098682324 0.00498684828064853 0.00544620062878303 0 0.00957270624457005 0 0 0 0 0 0 0 0 0.0115677400090109 0 0 0 0 0.00236426372983913 0.0124357534507902 0 0 0 0 0 0 0 0 0
0 0 0 0 0 0 0 0 0 0 0 0 0 0 0 0 0 0 0 0 0 0 0 0 0 0 0 0 0 0 0 0 0 0 0 0 0 0 0 0 0 0 0 0 0 0 0 0 0 0 0 0 0 0 0 0 0 0 0 0 0 0 0 0 0 0 0 0 0 0 0 0 0 0 0 0 0 0 0 0 0 0 0 0 0 0 0 0 0 0 0 0 0 0 0 0 0 0 0 0 0 0 0 0 0.0101266372720926 0 0 0 0 0.00827119793307995 0 0 0 0 0 0 0 0 0 0 0 0 0 0 0 0 0 0 0 0 0 0 0 0 0 0 0 0 0 0 0 0 0 0 0 0 0 0 0 0 0 0 0 0 0 0 0.104072758097589 0.00929938534885727 0 0 0.00784922726070482 0 0 0 0 0 0.0779045517327163 0 0 0 0 0 0 0 0 0 0.00938766582569892 0 0.0522191384488723 0 0.00974591388637924 0 0 0 0 0 0 0 0.0138383722427921 0 0 0 0 0 0 0.00449565254360579 0 0 0.00399002385752495 0 0 0 0 0 0 0 0.0798465015578384 0.00804331853068499 0 0 0 0 0 0.0072311961724294 0 0 0 0 0 0 0 0 0 0 0 0 0 0 0 0 0 0 0 0 0 0 0 0 0 0 0 0 0 0 0.0903720546168245 0 0 0 0 0 0 0 0 0 0 0 0 0 0 0.00819256658089564 0 0 0 0 0 0 0 0 0 0 0.13064755806959 0.0189049904578472 0 0.00925483581927126 0.0154937635278403 0 0 0 0 0 0 0 0 0 0 0 0.0276738215176946 0 0 0.0233941852094103 0 0 0 0 0.0235058323675646 0.0617454323636305 0.0169008251848756 0 0.017678490970732 0 0 0.00999746292206911 0.0299849314012948 0.0405437987252729 0 0 0 0 0 0 0 0 0.0200593751435263 0 0 0 0.0493285344107944
0 0 0 0 0 0 0 0 0 0 0 0 0 0 0 0 0 0 0 0 0 0 0 0 0 0 0.00689448892832432 0 0 0 0 0 0 0 0 0 0 0 0 0 0 0 0 0 0 0 0 0 0 0 0 0 0 0 0 0 0 0 0 0 0 0 0 0 0 0 0 0 0 0 0 0 0 0 0 0 0 0 0 0 0 0 0 0 0 0 0 0 0 0 0 0 0 0 0 0 0 0 0 0 0 0 0 0 0 0 0 0 0 0 0 0 0 0 0 0 0 0 0 0 0 0 0 0 0 0 0 0 0.0183223617290458 0 0 0 0 0 0 0 0 0 0 0 0 0 0 0 0 0 0 0 0 0 0 0 0 0 0 0 0 0 0 0 0 0 0.00974242994392518 0 0 0 0.00484156881713653 0 0 0 0 0 0 0 0 0 0.00483912289967816 0.066914243579688 0 0 0.0116583762769263 0 0 0 0 0 0 0 0 0 0 0 0 0 0 0.0109732863155408 0 0 0 0 0 0 0 0 0 0 0.0226250723417343 0.0131961608020829 0 0 0 0 0 0.0165784225935422 0 0 0 0 0 0 0 0.00765768650491548 0 0 0 0 0 0 0 0 0 0 0 0.133385525896927 0 0 0 0 0 0 0 0 0 0 0.105551627965168 0 0 0.0196153943811328 0 0 0 0 0 0 0 0 0 0 0 0.0326208555015126 0.030360078485378 0 0 0 0.0148324673164263 0.0931557832858638 0.00523104838517802 0.0130058990667474 0.0150935481274113 0.0114422488397973 0.0831980895836383 0 0 0.0219630353715862 0 0 0 0 0 0 0 0 0 0 0 0 0 0 0 0 0 0 0 0.178609030224501 0 0 0 0 0.0049176361195301 0 0 0.0107930453218702 0.00397494111965179 0.00738527489011874 0 0 0 0.00376271482610617 0 0 0 0 0.00778008814090328 0 0.00462056852681297 0 0.00445787789119827
0 0 0 0 0 0 0 0 0 0 0 0 0 0 0 0 0 0 0 0 0 0 0 0 0 0 0 0 0 0 0 0 0 0 0 0 0 0 0 0 0 0 0 0 0 0 0 0 0 0 0 0 0 0 0 0 0 0 0 0 0 0 0 0 0 0 0 0 0 0 0 0 0 0 0 0 0 0 0 0 0 0 0 0 0 0 0 0 0 0 0 0 0 0 0 0 0 0 0 0 0 0 0 0 0 0 0 0 0 0 0 0 0 0 0 0 0 0 0 0 0 0 0 0 0 0 0 0 0 0 0 0 0 0 0.00149208088507581 0 0 0 0 0 0 0 0 0 0 0 0 0 0 0 0 0 0 0 0 0 0 0.0103018010782261 0 0.0055364694021426 0.00683806725738418 0.00181791066901673 0.142409968779141 0 0.0180087356377386 0 0 0 0.00527412592893338 0 0 0 0.00470928413421061 0 0 0.00382632665432422 0.0210435003585947 0 0 0 0.0156531544949627 0 0.0153033158013272 0.101743516519163 0.327121694071951 0.000729254276234389 0 0 0 0 0.0418603153981608 0 0 0.00303027862879133 0.000959056604620977 0 0.00340493469096205 0 0.00243059212246302 0 0.00185193936442643 0 0 0 0 0 0 0 0 0 0.00619155774517962 0 0 0 0 0 0 0 0.00775875595417562 0.00657997708318278 0 0.00143332708826637 0.0198547578918583 0 0.00204459320121051 0 0 0 0 0 0 0 0 0 0 0 0 0.00366277199567533 0 0 0 0 0.00184035681305992 0.00448667643529608 0 0 0 0 0.011793428015447 0.00449546116590676 0 0.0146748469330599 0.00408590157811003 0.0150454003596109 0 0 0 0 0 0 0 0 0 0 0 0 0 0 0 0 0 0 0 0 0 0 0 0 0 0 0 0 0 0 0.00718767038963566 0 0.00261637710548923 0.0099557818960238 0.0075990651991478 0.0114855011455333 0.0398707306748344 0 0.0326267327252212 0 0 0.00440171412113989 0 0 0.00126682095693508 0 0 0 0 0 0 0 0.00159008697360298 0.0421053837945465 0 0 0 0 0 0 0 0 0
0 0 0 0 0 0 0 0 0 0 0 0 0 0 0 0 0 0 0 0 0 0 0 0 0 0 0 0 0 0 0 0 0 0 0 0 0 0 0 0 0 0 0 0 0 0 0 0 0 0 0 0 0 0 0 0 0 0 0 0 0 0 0 0 0 0 0 0 0 0 0 0 0 0 0 0 0 0 0 0 0 0 0 0 0 0 0 0 0 0 0 0 0 0 0 0 0 0 0 0 0 0 0 0 0 0 0 0 0 0 0 0 0 0 0 0 0 0 0 0 0 0 0 0 0 0 0 0 0 0 0 0 0 0 0 0 0 0 0 0 0 0 0 0 0 0 0 0 0 0 0 0 0 0 0 0 0 0 0 0 0 0 0 0 0 0 0 0 0 0 0 0 0 0 0 0 0 0.0638581004785881 0.0596132258810236 0.208247806453362 0 0 0 0.472147223532379 0 0 0 0 0 0 0 0 0 0 0 0 0 0 0 0 0 0 0 0 0 0 0 0 0 0 0 0 0 0 0 0 0 0 0 0 0 0 0 0 0 0 0 0 0 0 0 0 0 0 0 0 0 0 0 0 0 0 0 0 0 0 0 0 0 0 0 0 0 0 0 0 0 0 0 0 0.031603368993648 0 0 0 0 0.0779879761877868 0 0 0 0 0.0367731859220555 0 0 0.0497691125511574 0 0 0 0 0 0 0 0 0 0 0 0 0 0 0 0 0 0 0 0 0 0 0 0 0 0 0 0 0 0 0 0 0 0 0 0 0 0 0 0 0 0 0
0 0 0 0 0 0 0 0 0 0 0 0 0 0 0 0 0 0 0 0 0 0 0 0 0 0 0 0 0 0 0 0 0 0 0 0 0 0 0 0 0 0 0 0 0 0 0 0 0 0 0 0 0 0 0 0 0 0 0 0 0 0 0 0 0 0 0 0 0 0 0 0 0 0 0 0 0 0 0 0 0 0 0 0 0 0 0 0 0 0 0 0 0 0 0 0 0 0 0 0 0 0 0 0 0 0 0 0 0 0 0 0 0 0 0 0 0 0 0 0 0 0 0 0 0 0 0 0 0 0 0 0 0 0 0 0 0 0 0 0 0 0 0 0 0 0 0 0 0 0 0 0 0 0 0 0 0 0 0 0 0 0 0 0 0 0 0 0 0 0 0 0 0 0 0 0 0 0 0 0 0 0 0 0 0 0 0 0 0 0 0 0 0 0 0 0 0 0 0 0 0 0 0 0 0 0 0 0 0 0 0 0 0 0 0 0 0 0 0 0 0 0 0 0 0 0 0 0 0 0 0 0 0 0 0 0 0 0 0 0 0 0 0 0 0 0 0 0 0 0 0 0 0 0 0 0 0 0 0 0 0 1 0 0 0 0 0 0 0 0 0 0 0 0 0 0 0 0 0 0 0 0 0 0 0 0 0 0 0 0 0 0 0 0 0 0 0 0 0 0 0 0 0 0 0 0 0 0 0 0 0 0 0 0 0 0 0
0 0 0 0 0 0 0 0 0 0 0 0 0 0 0 0 0 0 0 0 0 0 0 0 0 0 0 0 0 0 0 0 0 0 0 0 0 0 0 0 0 0 0 0 0 0 0 0 0 0 0 0 0 0 0 0 0 0 0 0 0 0 0 0 0 0 0 0 0 0 0 0 0 0 0 0 0 0 0 0 0 0 0 0 0 0 0 0 0 0 0 0 0 0 0 0 0 0 0 0 0 0 0 0 0 0 0 0 0 0 0 0 0 0 0 0 0 0 0 0 0 0 0 0 0 0 0 0 0 0 0 0 0 0 0 0 0 0 0 0 0 0 0 0 0 0 0 0 0 0 0 0 0 0 0 0 0 0.070704154059325 0 0 0 0 0.316128326254985 0 0 0 0 0 0 0 0 0 0 0 0 0 0 0 0 0.179078563966447 0 0 0 0.1390288413955 0 0 0 0 0 0 0 0 0 0 0 0 0 0 0 0 0 0 0 0 0 0 0 0 0 0 0 0 0 0 0 0 0 0 0 0 0 0 0 0 0 0 0 0 0 0 0 0 0 0 0 0 0 0 0 0 0 0 0 0 0 0 0 0 0.0600738390472616 0 0 0.023414085267849 0 0.0371225774292639 0 0 0 0 0 0 0 0 0 0 0 0 0 0 0 0 0 0 0 0 0 0 0 0 0 0 0 0 0 0 0 0 0 0 0.0320034857607299 0 0 0 0 0 0 0 0 0 0 0 0 0 0 0 0 0 0 0.142446126818639 0 0 0 0 0 0 0 0 0
0 0 0 0 0 0 0 0 0 0 0 0 0 0 0 0 0 0 0 0 0 0 0 0 0 0 0 0 0 0 0 0 0 0 0 0 0 0 0 0 0 0 0 0 0 0 0 0 0 0 0 0 0 0 0 0 0 0 0 0 0 0 0 0 0 0 0 0 0 0 0 0 0 0 0 0 0 0 0 0 0 0 0 0 0 0 0 0 0 0 0 0 0 0 0 0 0 0 0 0 0 0 0 0 0 0 0 0 0 0 0 0 0 0 0 0 0 0 0 0 0 0 0 0 0 0 0 0 0 0 0 0 0 0 0 0 0 0 0 0 0 0 0 0 0 0 0 0 0 0 0 0 0 0 0 0 0 0 0 0 0.00195314294437578 0 0.105134887328426 0 0 0 0 0 0 0 0 0 0 0 0 0.0034403806611812 0.0172609292116704 0 0 0.0912816944699389 0.0318402028394139 0 0.0106591798588783 0 0.0229719660744032 0.00285873885777623 0 0 0 0 0 0 0 0.00257770572366069 0 0 0.00464250846118476 0 0.00673556524073707 0.00450030549931063 0.0320716599152596 0 0.00383165215381647 0.0100789111002564 0.0105659346505554 0 0 0 0 0 0 0 0 0 0 0 0 0 0 0.00536187579907075 0 0.00294264770820464 0.00192581074911601 0.00403497717555333 0.00676535693290227 0 0 0 0 0 0 0 0 0 0 0 0 0 0 0 0 0 0.00436384259377555 0.00358602766909391 0.00157194988731244 0 0 0 0.00988064432607791 0.00810484234879538 0.00383035239724228 0.0392578831634274 0.0206479835761017 0.0290820846891132 0 0 0 0 0 0 0 0 0 0 0 0 0 0 0 0 0 0 0 0 0 0 0 0 0 0 0 0 0.00669756898217312 0.0133762894841808 0 0 0.00193665160234592 0 0.00216811593065747 0.00396747842496412 0.193517689289192 0 0.159130955227739 0.00594072041466773 0 0.00432220549966827 0 0 0.00395648513206734 0 0 0 0 0 0 0 0 0.0994051842158576 0 0 0 0 0 0 0.0018190117898554 0 0
0 0 0 0 0 0 0 0 0 0 0 0 0 0 0 0 0 0 0 0 0.00488064988627944 0 0 0 0 0 0 0 0 0 0 0 0 0 0 0 0 0 0 0 0 0 0 0 0 0 0 0 0 0 0 0 0 0 0 0 0 0 0 0 0 0 0.00133994667285298 0 0 0 0 0 0 0 0 0 0 0 0 0 0 0 0 0 0 0 0 0 0 0 0 0 0 0 0 0 0 0 0 0 0 0 0 0 0 0 0 0 0 0 0 0 0 0 0 0 0 0 0 0 0 0 0 0 0 0 0 0 0 0 0 0 0.00201061986950981 0 0 0 0 0 0.00273289776860533 0 0 0 0 0 0 0 0 0 0 0 0 0 0 0 0 0 0 0 0 0 0 0.015103698566494 0 0 0 0 0.163534902438583 0 0 0.168653719970622 0.00260330792138186 0.00286361354442715 0.0102740084833586 0 0 0 0.0100944345960495 0 0 0.00751549711014759 0.0868199196253685 0 0 0.236320486008202 0 0 0 0.0184975087434955 0 0 0 0 0 0 0.0624305085712764 0 0 0.0056935139688342 0 0 0 0 0 0 0 0 0 0 0 0 0 0 0 0 0.00748152056503967 0 0 0 0 0 0 0 0.0729320534073054 0.0135461708577611 0 0 0.0194698064613827 0 0 0 0 0 0 0 0 0 0 0 0 0 0 0 0 0 0 0 0.00477903182443334 0.00471830121473868 0.00220682749728723 0 0 0 0.00445485223241065 0.0124175680427808 0 0.0017241715703466 0 0.00195162907114228 0 0 0 0 0 0 0.00185381850912776 0 0.00131704460599379 0 0 0 0 0 0 0 0.00228638943600521 0.00206457445428517 0.00488778366674345 0 0.0030977175237954 0 0 0 0 0 0 0 0 0 0 0 0 0 0.00188123156435558 0.001793567447253 0.00695076118444221 0 0.0163067411306116 0 0 0 0 0 0 0 0 0 0 0 0 0 0.00178997085282245 0.0087192331344471 0 0 0 0 0 0 0 0 0
0 0 0 0 0 0 0 0 0 0 0 0 0 0 0 0 0 0 0 0 0 0 0 0 0 0 0 0 0 0 0 0 0 0 0 0 0 0 0 0 0 0 0 0 0 0 0 0 0 0 0 0 0 0 0 0 0 0 0 0 0 0 0 0 0 0 0 0 0 0 0 0 0 0 0 0 0 0 0 0 0 0 0 0 0 0 0 0 0 0 0 0 0 0 0 0 0 0 0 0 0 0 0 0 0 0 0 0 0 0 0 0 0 0 0 0 0 0 0 0 0 0 0 0 0 0 0 0 0 0 0 0 0 0 0 0 0 0 0 0 0 0 0 0 0 0 0 0 0 0 0 0 0 0 0 0 0 0 0 0 0 0 0.0266950357059961 0 0 0 0 0 0 0 0 0 0 0 0 0 0 0 0 0.0182910429837381 0 0 0 0.0799202845272678 0 0 0 0 0 0 0.215733293846819 0 0 0 0 0 0 0 0 0.0769119236284077 0 0 0 0 0 0 0 0 0 0 0 0 0 0 0 0 0 0 0 0 0 0 0 0 0 0 0 0 0 0 0.506964777797145 0 0 0 0 0 0 0 0 0 0 0 0 0 0 0 0 0 0 0 0 0.0356363883173304 0 0.0159114501343062 0 0 0 0 0 0 0 0 0 0 0 0 0 0 0 0 0 0 0 0 0 0 0 0 0 0 0 0 0 0 0 0 0 0 0 0 0 0 0 0 0 0 0 0 0 0 0 0 0 0 0 0 0 0.02393580305899 0 0 0 0 0 0 0 0 0
0 0 0 0 0 0 0 0 0 0 0 0 0 0 0 0 0 0 0 0 0 0 0 0 0 0 0 0 0 0 0 0 0 0 0 0 0 0 0 0 0 0 0 0 0 0 0 0 0 0 0 0 0 0 0 0 0 0 0 0 0 0 0 0 0 0 0 0 0 0 0 0 0 0 0 0 0 0 0 0 0 0 0 0 0 0 0 0 0 0 0 0 0 0 0 0 0 0 0 0 0 0 0 0 0 0 0 0 0 0 0 0 0 0 0 0 0 0 0 0 0 0 0 0 0 0 0 0 0 0 0 0 0 0 0 0 0 0 0 0 0 0 0 0 0 0 0 0 0 0 0 0 0 0 0 0 0 0 0 0 0 0 0 0 0 0 0 0 0 0 0 0 0 0 0 0 0 0 0 0 0 0 0 0 0 0 0 0 0 0 0 0 0.0565788308308191 0 0 0 0 0 0 0.106176748715652 0 0 0 0 0 0.116042729791 0 0 0.210410320126928 0 0.24092297558542 0 0 0 0 0 0 0 0 0 0 0 0 0 0 0 0 0 0 0 0.269868394950181 0 0 0 0 0 0 0 0 0 0 0 0 0 0 0 0 0 0 0 0 0 0 0 0 0 0 0 0 0 0 0 0 0 0 0 0 0 0 0 0 0 0 0 0 0 0 0 0 0 0 0 0 0 0 0 0 0 0 0 0 0 0 0 0 0 0 0 0 0 0 0 0 0 0 0 0 0 0 0 0 0 0 0 0 0 0
0 0 0 0 0 0 0 0 0 0 0 0 0 0 0 0 0 0 0 0 0 0 0 0 0 0 0 0 0 0 0 0 0 0 0 0 0 0 0 0 0 0 0 0 0 0 0 0 0 0 0 0 0 0 0 0 0 0 0 0 0 0 0 0 0 0 0 0 0 0 0 0 0 0 0 0 0 0 0 0 0 0 0 0 0 0 0 0 0 0 0 0 0 0 0 0 0 0 0 0 0 0 0 0 0 0 0 0 0 0 0 0 0 0 0 0 0 0 0 0 0 0 0 0 0 0 0 0 0 0 0 0 0 0 0 0 0 0 0 0 0 0 0 0 0 0 0 0 0 0 0 0 0 0 0 0 0 0 0 0 0 0 0 0 0 0 0 0.161214084255885 0 0.0705394299851203 0.00714409388282182 0.0512393105428462 0 0 0 0 0 0 0 0 0 0 0 0 0 0 0 0 0 0.0571833062062194 0 0.0132316432159357 0 0 0 0.00285580015998374 0 0.0331409339368928 0 0 0 0.00462464412078626 0.00216371051342648 0 0.00520938327787663 0 0 0.0109531512813455 0 0 0 0 0 0 0 0 0 0 0 0 0 0 0.00282507317234193 0 0 0 0 0 0 0 0 0 0 0 0 0.0294066327461852 0 0 0 0 0.00648682875738368 0 0 0 0 0.0657430761266027 0.0178806724232344 0 0 0 0 0 0.0189620417273043 0 0.0296129397345484 0 0.130528748036259 0 0.00305282876080243 0 0 0.0297254438385888 0 0.0366494160369894 0 0 0 0 0 0 0 0 0 0 0 0 0 0 0 0 0 0 0.0391788576373194 0 0 0 0 0 0 0 0 0 0 0 0 0 0 0.0810078667336525 0 0.0831840252685331 0 0 0 0 0 0 0 0 0 0 0 0 0 0 0 0 0.00625605762111467
0 0 0 0 0 0 0 0 0 0 0 0 0 0 0 0 0 0 0 0 0 0 0 0 0 0 0 0 0 0 0 0 0 0 0 0 0 0 0 0 0 0 0 0 0 0 0 0 0 0 0 0 0 0 0 0 0 0 0 0 0 0 0 0 0 0 0 0 0 0 0 0 0 0 0 0 0 0 0 0 0 0 0 0 0 0 0 0 0 0 0 0 0 0 0 0 0 0 0 0 0 0 0 0 0 0 0 0 0 0 0 0 0 0 0 0 0 0 0 0 0 0 0 0 0 0 0 0 0 0 0 0 0 0 0 0 0 0 0 0 0 0 0 0 0 0 0 0 0 0 0 0 0 0 0 0 0 0 0 0 0 0 0 0 0 0 0.00494596055784019 0 0 0 0 0 0 0 0 0 0 0.005458461860631 0 0 0 0 0 0 0 0 0 0 0 0.0204669728466993 0 0 0 0 0 0.0417982563559245 0 0 0.00415034033892419 0 0 0 0 0 0 0 0.00145502914067487 0 0 0 0 0 0 0.165604767493357 0.0186667569845135 0 0 0 0 0 0 0 0 0 0 0 0 0 0 0 0 0 0 0 0 0 0 0 0 0 0 0 0 0.00257325256184651 0.00158530738185187 0 0 0 0 0.00185359642764067 0.00181808333206386 0.0241781643336327 0.00710384527705919 0.00835629237966027 0 0 0.0763683422673168 0 0 0 0 0 0 0 0 0 0 0 0 0 0 0 0 0 0 0 0 0 0 0 0 0 0 0 0 0 0.00137333130759058 0 0 0.00203591310579091 0 0 0 0 0.00457998162090256 0.0105894337509126 0.0114879223597427 0 0 0 0 0 0.0755891021740161 0.0868598526920902 0.0344713997907126 0.0189365414835411 0 0.0216677473846817 0 0 0 0 0 0 0 0.00885285377159631 0.337172491018786
0 0 0 0 0 0 0 0 0 0 0.00353729502358605 0 0.00136353290870303 0 0 0 0 0 0 0 0 0 0 0 0 0 0 0 0 0.00413222361996633 0 0.00163422691784702 0 0 0 0 0 0 0 0 0 0 0 0 0 0 0 0 0 0 0 0 0 0 0 0 0.00963966077825505 0 0 0 0 0 0 0 0 0 0 0 0 0 0 0.00428712742107789 0 0 0 0 0 0 0 0 0 0 0 0 0 0 0 0 0 0 0 0 0 0.00143875740088174 0 0 0 0 0 0 0 0 0 0 0 0 0 0 0 0 0 0 0 0 0.00157266372292129 0 0 0 0.00180521885261059 0 0 0 0 0 0 0 0 0 0 0 0 0 0 0 0 0 0 0 0 0 0 0 0 0 0 0 0 0 0 0 0 0 0 0 0 0 0 0 0 0 0 0 0 0 0 0 0 0.0711310990619479 0 0.0176707826146798 0.00439491160798856 0.0243646600677435 0 0 0 0 0 0 0 0 0 0 0 0 0 0 0 0.0746630007892482 0.0421605105376175 0 0 0.00177640740028761 0 0 0 0.062540431491708 0 0.00683635966659981 0 0 0 0 0 0 0 0 0 0.0256504022819807 0 0 0 0 0 0 0 0 0 0 0 0 0 0 0.00651732180646905 0.00191853611581777 0 0 0 0 0 0 0.00622276082342923 0 0 0 0 0.0183825846152469 0 0 0 0 0.00421164085355965 0 0 0.00181574786414814 0 0.0345833053986308 0.00840244183653596 0 0 0 0.00426150892058878 0 0.00819034225008569 0 0.0176044072293672 0 0.180361382146602 0 0 0 0 0 0 0.00620995678881312 0 0 0 0 0 0 0 0 0 0 0 0 0 0 0 0 0 0 0.0211597076859133 0 0 0 0 0 0 0 0 0 0 0 0 0 0 0.0476133509607947 0 0.0465649256031678 0 0 0 0 0 0 0 0 0 0 0 0 0 0 0 0.00734067430318536 0.218040132631994
0 0 0 0 0 0 0 0 0 0 0 0 0 0 0 0 0 0 0 0 0.0118764426063172 0 0 0 0 0 0 0 0 0 0 0 0 0 0 0 0 0 0 0 0 0 0.00848202659899353 0 0.00457851386615975 0 0 0 0 0.0050413045500985 0 0 0 0 0 0 0 0 0 0 0 0 0 0 0 0 0 0 0 0 0 0 0 0 0 0 0 0 0 0 0 0 0 0 0 0 0 0 0 0 0 0 0 0 0 0 0 0 0 0 0 0 0 0 0 0 0 0 0 0 0 0 0 0 0 0 0 0 0 0 0 0 0 0 0 0 0 0 0 0 0 0 0 0 0.020459621651855 0 0 0 0 0 0 0 0 0 0 0 0 0 0 0 0 0 0 0 0 0 0 0 0 0 0 0 0 0 0 0 0 0.00632307671255765 0.0566671760796 0 0.0212415193900421 0.00801348158005713 0 0 0 0 0 0 0 0.0781798315941104 0 0 0 0 0.161397603810303 0.0160638604570582 0 0 0 0 0 0 0.0178434096033226 0 0 0 0 0 0 0.0149727838472922 0 0 0 0 0.110283655929645 0.0132801669623906 0 0.00342489990056847 0 0 0.00571358736182204 0 0 0.00228425733275426 0 0 0 0 0.0648369678146259 0 0 0 0.33365784978498 0 0 0 0 0 0 0.0154735333090055 0.00498253208447089 0 0 0 0 0.00130731920586866 0 0 0 0 0 0 0 0 0 0 0 0 0 0 0.00217844833539326 0.00499738678342784 0 0 0.00237720452096552 0 0 0 0 0 0 0 0.0040615383263144 0 0 0 0 0 0 0 0 0 0 0 0 0 0 0 0 0 0 0 0 0 0 0 0 0 0 0 0 0 0 0 0 0 0 0 0 0 0 0 0 0 0 0 0 0 0 0 0 0 0 0 0 0 0
0 0 0 0 0 0 0 0 0 0 0 0 0 0 0 0 0 0 0 0 0 0 0 0 0 0 0 0 0 0 0 0 0 0 0 0 0 0 0 0 0 0 0 0 0 0 0 0 0 0 0 0 0.00606695342429573 0 0 0 0 0 0 0 0 0 0 0 0 0 0 0 0 0 0 0 0 0 0 0 0 0 0 0 0 0 0 0 0 0 0 0 0 0 0 0 0 0 0 0 0 0 0 0 0 0 0 0 0 0 0 0 0 0 0 0 0 0 0 0 0 0 0 0 0 0 0 0 0 0 0 0 0 0 0 0 0 0 0 0 0 0 0 0 0 0 0 0 0 0 0 0 0 0 0 0 0 0 0 0 0 0 0 0 0 0 0 0 0 0 0 0 0 0.0298122751655309 0 0.137570964522269 0 0 0 0 0 0 0 0 0 0 0 0 0 0 0 0.014090001930482 0 0.00144878408111033 0 0 0 0 0 0 0 0.0797109251451048 0 0 0 0.327641146021843 0.0112438342317701 0 0.0153621341604355 0 0 0 0 0 0 0 0 0 0 0 0 0 0 0 0 0 0 0 0 0 0 0 0 0 0 0 0 0 0 0 0.0886234996682929 0.0139152375411814 0 0 0 0 0 0 0 0 0 0 0 0 0 0 0 0 0 0 0.00935855562048762 0 0 0 0 0 0 0 0 0 0 0 0 0 0 0 0 0 0 0 0 0 0 0 0 0 0.263065930109452 0 0 0 0 0 0 0 0 0 0 0 0 0 0 0 0 0.00208975837774417 0 0 0 0 0 0 0 0 0 0 0 0 0 0 0 0 0
0 0 0 0 0 0 0 0 0 0 0 0 0 0 0 0 0 0 0 0 0 0 0 0 0 0 0 0 0 0 0 0 0 0 0 0 0 0 0 0 0 0 0 0 0 0 0 0 0 0 0 0 0 0 0 0 0 0 0 0 0 0 0 0 0 0 0 0 0 0 0 0 0 0 0 0 0 0 0 0 0 0 0 0 0 0 0 0 0 0 0 0 0 0 0 0 0 0 0 0 0 0 0 0 0 0 0 0 0 0 0 0 0 0 0 0 0 0 0 0 0 0 0 0 0 0 0 0 0 0 0 0 0 0 0 0 0 0 0 0 0 0 0 0 0 0 0 0 0 0 0 0 0 0 0 0 0 0 0 0 0 0 0 0 0 0 0 0 0.145928379983687 0 0 0 0 0 0 0 0 0 0 0 0 0 0 0 0 0 0.0219452397520225 0 0 0 0.0817979024175742 0 0 0 0 0 0 0 0 0.0728899655161666 0 0 0 0.0852933690528105 0 0.324405552694032 0 0 0.0788657053588307 0 0.105638847432811 0 0 0 0 0 0 0 0 0 0 0 0.0348817024496671 0 0 0 0 0 0 0.0263831223445706 0.0219702129978285 0 0 0 0 0 0 0 0 0 0 0 0 0 0 0 0 0 0 0 0 0 0 0 0 0 0 0 0 0 0 0 0 0 0 0 0 0 0 0 0 0 0 0 0 0 0 0 0 0 0 0 0 0 0 0 0 0 0 0 0 0 0 0 0 0 0 0 0 0 0 0 0 0 0 0 0 0 0 0 0 0 0 0 0 0 0
0 0 0 0 0 0 0 0 0 0 0 0 0 0 0 0 0 0 0 0 0 0 0 0 0 0 0 0 0 0 0 0 0 0 0 0 0 0 0 0 0 0 0 0 0 0 0 0 0 0 0 0 0 0 0 0 0 0 0 0 0 0 0 0 0 0 0 0 0 0 0 0 0 0 0 0 0 0 0 0 0 0 0 0 0 0 0 0 0 0 0 0 0 0 0 0 0 0 0 0 0 0 0 0 0.00656387946699527 0 0 0 0 0.00670752907482493 0 0 0 0 0 0 0 0 0 0 0 0 0 0 0 0 0 0 0 0 0 0 0 0 0 0 0 0 0 0 0 0 0 0 0 0 0 0 0 0 0 0 0 0 0 0 0 0 0 0.0530526729178978 0.0391317653819658 0 0.0303830070371182 0 0 0 0 0 0 0 0 0 0 0 0 0.0824393547405518 0.0237865786812459 0 0 0.00996061983378317 0 0 0 0.00944409154527584 0.0259055112632271 0 0 0 0 0 0 0 0 0 0.00629564926148658 0 0.101369676590979 0 0 0 0 0 0 0 0 0 0 0 0 0 0 0 0 0 0 0 0 0 0 0 0 0.0108057369331726 0 0 0 0 0 0 0 0 0 0 0 0 0 0 0 0 0 0 0 0 0 0 0 0 0 0 0 0.0126186504074051 0 0 0 0 0 0 0 0 0 0 0 0 0 0 0 0 0 0 0 0 0 0 0 0 0 0 0 0 0 0 0 0 0 0 0.144418112678851 0 0 0.264536892104534 0.114925838901259 0.0513414807686456 0 0 0.00631295241078228 0 0 0 0 0 0 0 0 0 0 0 0 0 0 0 0 0 0 0 0 0 0 0 0
0 0 0 0 0 0 0 0 0 0 0 0 0 0 0 0 0 0 0 0 0 0 0 0 0 0 0 0 0 0 0 0 0 0 0 0 0 0 0 0 0 0 0 0 0 0 0 0 0 0 0 0 0 0 0 0 0 0 0 0 0 0 0 0 0 0 0 0 0 0 0 0 0 0 0 0 0 0 0 0 0 0 0 0 0 0 0 0 0 0 0 0 0 0 0 0 0 0 0 0 0 0 0 0 0 0 0 0 0 0 0 0 0 0 0 0 0 0 0 0 0 0 0 0 0 0 0 0 0 0 0 0 0 0 0 0 0 0 0 0 0 0 0 0 0 0 0 0 0 0 0 0 0 0 0 0 0 0 0 0 0 0 0.0322102322293574 0 0 0 0 0 0 0 0 0 0 0 0 0 0 0 0 0.0243503191016195 0 0 0 0 0 0 0 0 0 0 0 0 0 0.0486292016216755 0 0 0.0869361264291508 0 0.147592750473082 0 0 0 0 0 0 0 0 0 0 0 0 0 0 0 0 0 0 0 0 0 0 0 0 0 0 0 0 0 0 0 0 0 0 0 0 0 0 0 0 0 0 0 0 0 0 0 0 0 0 0 0 0 0 0 0 0 0 0 0 0 0 0 0 0 0 0 0 0 0 0 0 0 0 0 0 0 0 0 0 0 0 0 0 0 0.139354235822521 0 0.0607836414858225 0.103582583872266 0.153432616702263 0.10491326712346 0 0 0 0 0 0.0691227041084558 0 0 0 0 0 0 0 0.0290923210303267 0 0 0 0 0 0 0 0 0 0 0 0 0
0 0 0 0 0 0 0 0 0 0 0 0 0 0 0 0 0 0 0 0 0 0 0 0 0 0 0 0 0 0 0 0 0 0 0 0 0 0 0 0 0 0 0 0 0 0 0 0 0 0 0 0 0 0 0 0 0.00917857884340127 0 0 0 0 0 0 0 0 0 0 0 0 0 0 0 0 0 0 0 0 0 0 0 0 0 0 0 0 0 0 0 0 0 0 0 0 0 0 0 0 0 0 0 0 0 0 0 0 0 0 0 0 0 0 0 0 0 0 0 0 0 0 0 0 0 0 0 0 0 0 0 0 0 0 0 0 0 0 0 0 0 0 0 0 0 0 0 0 0 0 0 0 0 0 0 0 0 0 0 0 0 0 0 0 0 0 0 0 0 0 0.0139385128921644 0 0 0 0.0187165624602491 0 0 0 0 0 0.00780723145429224 0.0148714103217039 0 0 0 0 0 0 0 0 0.00796949476228358 0.184025162545603 0.13366806776529 0 0 0 0 0 0 0 0 0.00518965280398752 0 0 0 0 0 0 0 0.00653630470952161 0.0254373510298216 0 0 0 0 0 0.0200437862874101 0.0126711887533713 0 0 0 0 0 0 0 0.00682190605402217 0.00517494324840504 0 0 0 0 0 0 0 0 0 0.00829283199487329 0 0 0 0 0 0 0 0.00372079814423732 0 0.015058735624296 0.00349679917422406 0 0 0.00716921470803091 0 0.00831715146685082 0.00550816943094237 0.0776839671706104 0.0267713308252445 0.0321957325181878 0 0 0 0 0 0 0 0 0 0 0 0 0 0 0 0 0 0 0 0 0 0 0 0 0 0 0 0 0.00634467446928952 0 0 0 0.012726391207743 0.0119462016862033 0 0.0267433589115358 0 0 0 0 0.0134849915492958 0.0245384897016309 0 0 0 0 0 0.0211828559311311 0 0 0 0 0 0.0517902616236152 0 0.00688153153976786 0 0 0 0 0 0 0.164096358390764
0 0 0 0 0 0 0 0 0 0 0 0 0 0 0 0 0 0 0 0 0 0 0 0 0 0 0 0 0 0 0 0 0 0 0 0 0 0 0 0 0 0 0 0 0 0 0 0 0 0 0 0 0 0 0 0 0 0 0 0 0 0 0 0 0 0 0 0 0 0 0 0 0 0 0 0 0 0 0 0 0 0 0 0 0 0 0 0 0 0 0 0 0 0 0 0 0 0 0 0 0 0 0 0 0 0 0 0 0 0 0 0 0 0 0 0 0 0 0 0 0 0 0 0 0 0 0 0 0 0 0 0 0 0 0 0 0 0 0 0 0 0 0 0 0 0 0 0 0 0 0 0 0 0 0 0 0 0 0 0.00892720545133687 0.0122669322576023 0 0.0165349132670357 0 0 0 0 0 0 0 0 0 0 0 0 0 0 0 0 0.00686107589567959 0 0 0 0.0104269956333169 0 0 0 0 0 0 0 0 0 0.0621423533812399 0.00689959035539872 0 0 0 0 0 0 0 0 0 0 0 0 0 0 0 0 0 0 0 0 0 0 0 0 0 0 0.0334118367973091 0 0 0 0.0157465927037881 0 0 0 0 0 0 0.0484572738882125 0 0 0 0 0 0 0 0 0.00260692837469125 0.0246778998955002 0.0486588737417566 0 0 0 0 0.0695832064238635 0.045051352084218 0 0.0316854704764854 0.00503197802556684 0.0218862351150572 0 0 0 0 0 0 0 0 0 0 0 0 0 0 0 0 0 0 0.012818427434797 0 0.0122131449627114 0 0 0 0 0 0 0 0 0 0.0182532859775743 0.0103025357519478 0 0.059584641982834 0.0803379831343427 0.0132272066285914 0 0 0 0 0 0 0 0 0 0 0 0.00977985294756714 0 0 0.110502824831879 0 0.0386457918003321 0.0864299804003047 0.0770476103790598 0 0 0 0 0 0 0 0
0 0 0 0 0 0 0 0 0 0 0 0 0 0 0 0 0 0 0 0 0 0 0 0 0 0 0 0 0 0 0 0 0 0 0 0.00218231900934841 0 0 0 0 0 0 0 0 0 0 0 0 0 0 0 0 0.0295698188835083 0 0 0 0.00188511502501879 0 0 0 0 0 0 0 0 0 0 0 0 0 0 0.00321867661109241 0 0 0 0 0 0 0 0 0 0.0112174701763481 0.0121543937732304 0.0178516355880208 0.00328346700812447 0 0 0 0 0 0 0 0 0 0 0.00140506262712943 0 0.00383518484363009 0 0.0029605819670575 0 0 0 0 0 0 0 0 0 0 0 0 0 0 0 0 0 0 0 0 0 0 0 0 0 0 0 0 0 0 0 0 0 0 0 0 0 0 0 0 0 0 0 0 0 0 0 0 0 0 0 0 0 0 0 0 0 0 0 0 0 0 0 0 0 0 0 0 0 0.0205748114303498 0.00416160113607436 0.0446277678508823 0 0 0 0 0 0 0 0 0 0 0 0 0 0 0 0.0262092158461396 0 0.0041407404475962 0 0.0591983856229656 0 0 0 0 0 0 0 0 0 0.0885648702540945 0 0 0.0358940843830394 0 0 0 0 0 0 0 0 0 0 0 0 0 0 0 0 0 0.00835892589301202 0 0 0 0 0 0 0 0 0 0 0 0 0.000820776751432877 0.126840005341478 0 0 0.00661567508845409 0.0817656006061628 0.152958253069505 0 0.00396967700197648 0 0.0022219007008486 0 0 0 0.00181096960830015 0 0.00696073578508131 0 0 0 0 0.0118719533971922 0 0 0.00371379067479468 0.0141595941500045 0 0.00224501528688524 0 0.0019519432903834 0.0221659755910608 0.00328541559756851 0 0 0 0.00215163421831221 0 0 0.00285661629706829 0 0 0 0 0 0 0 0 0.0836076318877238 0 0 0 0 0 0 0 0 0 0 0.0287552924190022 0 0 0 0.00261866868314299 0.0157994989515641 0.00282211110717328 0 0 0 0 0 0 0 0.00222693205954248 0 0 0.0108415314616629 0 0.00651424856345968 0.00254934983247287 0.00700609204426531 0.00338519015807659 0.00421379199874232
0 0 0 0 0 0 0 0 0 0 0 0 0 0 0 0 0 0 0 0 0 0 0 0 0 0 0 0 0 0 0 0 0 0 0 0 0 0 0 0 0 0 0 0 0 0 0 0 0 0 0 0 0 0 0 0 0 0 0 0 0 0 0 0 0 0 0 0 0 0 0 0 0 0 0 0 0 0 0 0 0 0 0 0 0 0 0 0 0 0 0 0 0 0 0 0 0 0 0 0 0 0 0 0 0 0 0 0 0 0 0 0 0 0 0 0 0 0 0 0 0 0 0 0 0 0 0 0 0 0 0 0 0 0 0 0 0 0 0 0 0 0 0 0 0 0 0 0 0 0 0 0 0 0 0 0 0 0 0 0.00588248169844442 0.0204632494283383 0 0.00495357929420609 0 0 0 0 0 0 0 0 0 0 0 0 0 0.00302453284690041 0.00247877269763749 0 0.00306590317492753 0 0 0 0.00946985756287629 0 0 0 0 0.00653671652462835 0 0 0 0 0 0.00733248121298996 0.00185650104954819 0 0 0 0 0 0 0 0 0 0 0.0658334262739137 0 0 0 0 0 0 0 0 0 0 0 0 0 0 0.0266856524375828 0 0 0 0 0 0 0 0 0 0 0 0.00359707619355436 0 0 0 0 0 0 0 0 0 0.0295398555683804 0.0191039004003041 0 0 0 0.0207292509751342 0.0532132249326108 0 0 0 0 0 0 0 0 0 0 0 0 0 0 0 0 0 0 0 0 0 0 0 0 0 0 0 0 0 0 0 0 0 0.00544366297401934 0.00466858155645394 0 0.0392177026550894 0.00729693705665063 0.0116790998043782 0.0429086605674725 0 0.00309146125395511 0.00760577272069218 0 0.128058693094548 0.220270450690585 0.0212542777244286 0 0.030389935801433 0 0 0 0.0470755260482796 0.0563239420923787 0 0 0 0.00757147189034507 0.00554343228396701 0 0 0 0.0121757931430764 0 0 0 0.0656581363702698
0 0 0 0 0 0 0 0 0 0 0 0 0 0 0 0 0 0 0 0 0 0 0 0.0475649022047184 0 0.0176183754783217 0 0 0 0 0 0 0 0 0 0 0 0 0.0165696536263669 0 0 0 0.041429283671061 0 0.0108239115795702 0 0 0 0 0 0 0 0 0 0 0 0 0 0 0 0 0 0 0 0 0 0 0 0 0 0.06970203863717 0 0 0 0 0 0 0 0 0 0 0 0 0 0 0 0 0 0 0 0 0 0 0 0 0 0 0 0 0 0 0 0 0 0 0 0 0 0 0 0 0 0 0 0 0 0 0 0 0 0 0 0 0 0 0 0 0 0 0 0 0 0 0 0.0363110582839319 0 0 0 0 0 0 0 0 0 0 0 0 0 0 0 0 0 0 0 0 0 0 0 0 0 0 0 0 0 0 0 0 0 0 0 0 0 0 0 0 0 0 0 0 0 0 0 0 0.0477743090981604 0 0.0292054266939697 0.0458129855948292 0 0 0 0.0763553880563324 0 0.081085006615713 0 0 0 0 0 0 0 0 0 0 0 0 0.131903053997293 0 0 0.0495538323572353 0 0.0873881173278457 0 0 0 0 0 0 0 0 0 0 0 0 0 0 0 0 0 0 0 0.0298198069698844 0 0 0 0 0.00561023984712217 0 0 0 0 0 0 0 0 0 0.0113915235920225 0 0 0 0 0 0.0095131735715264 0 0 0.0135786769157501 0 0 0 0 0 0 0 0 0 0 0 0 0 0 0 0 0 0 0 0 0 0 0 0 0 0 0 0 0 0 0 0 0 0 0 0.140989235881176 0 0 0 0 0 0 0 0 0 0 0 0 0 0 0 0 0 0 0 0 0 0 0 0 0 0
0 0 0 0 0 0 0 0 0 0 0 0 0 0 0 0 0 0 0 0 0 0 0 0 0 0 0 0 0 0 0 0 0 0 0 0 0 0 0 0 0 0 0 0 0 0 0 0 0 0 0 0 0 0 0 0 0 0 0 0 0 0 0 0 0 0 0 0 0 0 0 0 0 0 0 0 0 0 0 0 0 0 0 0 0 0 0 0 0 0 0 0 0 0 0 0 0 0 0 0 0 0 0 0 0 0 0 0 0 0 0 0 0 0 0 0 0 0 0 0 0 0 0 0 0 0 0 0 0 0 0 0 0 0 0 0 0 0 0 0 0 0 0 0 0 0 0 0 0 0 0 0 0 0 0 0 0 0 0 0 0.0150588287199216 0 0.0160961255783931 0 0 0 0 0 0 0 0 0 0 0 0 0 0 0 0 0.0165664625744869 0 0 0 0.319777210161201 0 0 0 0 0 0 0 0 0 0 0 0 0 0 0 0 0 0 0 0.188703980134237 0 0 0 0 0 0 0 0 0 0 0 0 0 0 0 0 0 0 0 0 0 0 0 0 0 0 0 0 0 0 0 0 0 0 0 0 0 0 0 0 0 0 0 0 0.0176263402262918 0 0.0484527905851557 0.149563833219973 0.072014178864082 0.0325659208928248 0 0 0 0 0 0 0 0 0 0 0 0 0 0 0 0 0 0 0 0 0 0 0 0 0 0 0 0 0 0 0 0 0 0 0 0.0193949887279214 0 0 0 0 0 0.0270581700555493 0 0 0 0 0 0 0 0 0 0 0 0.0771211702599631 0 0 0 0 0 0 0 0 0
0 0 0 0 0 0 0 0 0 0 0 0 0 0 0 0 0 0 0 0 0 0 0 0 0 0 0 0 0 0 0 0 0 0 0 0 0 0 0 0 0 0 0 0 0 0 0 0 0 0 0 0 0.00292700862141622 0 0 0 0 0 0 0 0 0 0 0 0 0 0 0 0 0 0 0 0 0 0 0 0 0 0 0 0 0 0.00335431073092818 0 0.0042768215271676 0 0 0 0 0 0 0 0 0 0 0 0 0 0 0 0 0 0 0 0 0 0 0 0 0 0 0 0 0 0 0 0 0 0 0 0 0 0 0 0 0 0 0 0 0 0 0 0 0 0 0 0 0 0 0 0 0 0 0 0 0 0 0 0 0 0 0 0 0 0 0 0 0 0 0 0 0 0 0 0 0 0 0 0 0.00794861399705553 0.0216056990839675 0.0476631278857909 0 0 0 0 0 0 0 0 0 0 0 0 0 0 0 0.00547261771008241 0 0 0 0.364097719631394 0 0 0 0 0 0.132522310652127 0 0 0 0 0.0216724595509782 0 0.122439016933311 0 0 0 0 0 0 0 0 0 0 0 0 0 0 0 0 0 0.00993488670136064 0 0 0 0 0 0 0 0 0 0 0 0 0.000629279539227654 0.00693281963741481 0 0 0 0.0105330705510397 0.0159616166007678 0 0 0 0 0 0 0 0 0 0 0 0 0 0 0.00356061010318765 0 0 0 0 0 0 0 0 0 0 0 0 0 0 0 0 0 0 0 0 0 0 0 0 0 0.21668055373783 0 0 0 0 0 0 0 0 0 0 0 0 0 0 0 0 0.00178745680495243 0 0 0 0 0 0 0 0 0 0 0 0 0 0 0 0 0
0 0 0 0 0 0 0 0 0 0 0 0 0 0 0 0 0 0 0 0 0 0 0 0 0 0 0 0 0 0 0 0 0 0 0 0 0 0 0 0 0.0222436643804095 0 0 0 0 0 0 0 0 0 0 0 0 0 0 0 0 0 0 0 0 0 0 0 0 0 0 0 0 0 0 0 0 0 0 0 0 0 0 0 0 0 0 0 0 0 0 0 0 0 0 0 0 0 0 0 0 0 0 0 0 0 0 0 0 0 0 0 0 0 0 0 0 0 0 0 0 0 0 0 0 0 0 0 0 0 0 0 0 0 0 0 0 0 0 0 0 0 0 0 0 0 0 0 0 0 0 0 0 0 0 0 0 0 0 0 0 0 0 0 0 0 0 0 0 0 0 0 0 0 0 0.0156870098393006 0 0 0 0 0 0 0 0 0 0 0 0.0125321531019697 0 0 0 0.00502492105131101 0 0 0 0.0245215123116247 0 0 0 0 0 0 0 0 0 0.042532557241515 0 0 0.189656055117824 0 0 0 0 0 0 0 0 0 0 0 0 0 0 0 0 0 0.0118297610402074 0 0 0 0 0 0 0 0 0 0 0 0.0037703571725584 0.00187587640083473 0 0 0 0 0 0 0 0 0 0 0 0 0 0 0.0042828329047508 0.0068860089932837 0.0044558766584781 0 0 0 0 0 0 0 0 0 0 0 0 0 0 0 0 0 0 0 0 0 0 0 0 0 0 0 0 0 0.642414989176158 0 0 0 0 0 0 0 0 0 0.0122864246097742 0 0 0 0 0 0 0 0 0 0 0 0 0 0 0 0 0 0 0 0 0 0 0 0
0 0 0 0 0 0 0 0 0 0 0 0 0 0 0 0 0 0 0 0 0 0 0 0 0 0 0 0 0 0 0 0 0 0 0 0 0 0 0 0 0 0 0 0 0.0104444589661893 0 0 0 0 0 0 0 0 0 0 0 0 0 0 0 0 0 0 0 0 0 0 0 0 0 0 0 0 0 0 0 0 0 0 0 0 0 0 0 0 0 0 0 0 0 0 0 0 0 0 0 0 0 0 0 0 0 0 0 0 0 0 0 0 0 0 0 0 0 0 0 0 0 0 0 0 0 0 0 0 0 0 0 0 0 0 0 0 0 0.0310603191478179 0 0 0 0 0 0 0 0 0 0 0 0 0 0 0 0 0 0 0 0 0 0 0 0 0 0 0 0 0 0 0 0 0 0 0 0 0 0 0 0 0 0 0 0 0 0 0 0 0.0692495301598276 0 0 0 0 0 0 0 0 0.0614099691039938 0 0 0 0 0 0 0 0.130034384322528 0 0 0 0.142072424479506 0 0 0 0 0 0 0.066043442443003 0 0 0 0 0 0 0 0 0 0 0.24132734186932 0 0 0 0 0 0 0 0 0 0 0 0 0.00404460423197864 0 0 0 0 0 0 0 0 0.00772772974074648 0 0 0 0.0116708459743727 0 0.0187251571675411 0.0411972132451726 0.0221513442325148 0 0 0 0 0 0 0 0 0 0 0 0 0 0 0 0 0 0 0 0 0 0 0 0 0 0 0 0 0 0.045012003486346 0 0 0 0 0 0 0 0.0978292314291418 0 0 0 0 0 0 0 0 0 0 0 0 0 0 0 0 0 0 0 0 0 0 0 0 0 0
0 0 0 0 0 0 0 0 0 0 0 0 0 0 0 0 0 0 0 0 0 0 0 0 0 0 0 0 0 0 0 0 0 0 0 0 0 0 0.0362713598269227 0.00245695247659253 0.0038276195892198 0 0 0 0 0 0 0.0197429492598722 0 0 0 0 0 0 0 0 0 0 0 0 0 0 0 0 0 0 0 0 0 0 0 0 0 0 0 0 0 0 0 0 0 0 0 0 0 0 0 0 0 0 0 0 0 0 0 0 0 0 0 0 0 0 0 0 0 0 0 0 0 0 0 0 0 0 0 0 0 0 0 0 0 0 0 0 0 0 0.00468583793673241 0 0 0 0 0 0 0 0 0 0 0 0 0 0 0 0 0 0 0 0 0 0 0 0 0 0 0 0 0 0 0 0 0 0 0 0 0 0 0 0 0 0 0.00415916259388238 0 0 0 0 0 0 0 0 0 0 0 0 0 0.0118805633856384 0 0 0 0.00415916259388238 0 0 0.0595696413205379 0.0115179150142816 0 0 0 0 0 0.0362370789268563 0 0 0 0.0826080988815084 0.065201293618883 0.0232506816949639 0 0 0 0.00201647951837137 0 0 0 0 0 0 0 0 0 0 0 0 0 0.00193437999512339 0.15882998420168 0 0 0 0 0 0 0 0 0 0 0 0 0 0.00548813238664683 0 0 0 0.00304070960636941 0.00393763999007314 0 0 0 0 0 0 0.00452001047978285 0 0.00299862366026049 0.00889709258265666 0.00353587083235098 0 0.00148021464660265 0 0 0 0 0 0 0 0 0 0 0 0 0 0 0 0 0 0 0 0 0 0 0 0 0 0 0 0.425584360728046 0 0 0 0 0 0 0 0.00800763762687143 0 0.00416054662539057 0 0 0 0 0 0 0 0 0 0 0 0 0 0 0 0 0 0 0 0 0 0 0 0
0 0 0 0 0 0 0 0 0 0 0 0 0 0.0288908378576406 0 0 0 0 0 0.00873344007819159 0 0 0 0 0 0 0 0 0 0 0 0 0 0 0 0 0 0 0.00486109376347917 0 0 0 0.025969249734333 0 0.051676972501136 0 0 0 0 0.0192326163200243 0 0 0 0 0 0 0 0 0 0 0 0 0 0.00867128845428951 0 0 0 0 0 0 0 0 0 0 0.00956599659299851 0 0 0 0.0116530749452044 0 0 0 0 0 0 0.0045772692220973 0 0.00539992493174087 0 0 0 0 0 0 0 0 0 0 0 0 0 0 0 0 0 0 0 0 0 0 0 0 0 0 0 0 0 0 0 0 0 0 0 0 0 0 0 0 0 0 0 0 0 0 0.114297637609443 0 0 0 0 0 0 0 0 0 0 0 0 0 0 0 0 0 0 0 0 0 0 0 0 0 0 0 0 0 0 0 0 0 0 0 0 0 0 0 0 0 0 0 0 0 0 0 0 0 0 0 0.023293515746089 0 0 0 0.0315063869101289 0 0.167887755903438 0 0 0 0 0 0 0.0613638760741379 0 0 0 0 0 0 0 0 0.130770768340724 0 0.071934774459334 0 0 0 0 0 0 0 0 0 0 0 0 0 0 0 0.157730516135707 0 0 0 0 0.0472216154883323 0 0 0 0 0 0 0 0 0 0 0 0 0 0 0 0 0 0 0 0 0 0 0 0 0 0 0 0 0 0 0 0 0 0 0 0 0 0 0 0 0 0 0 0 0 0 0 0 0 0 0 0 0 0 0 0 0 0 0.0147613889315302 0 0 0 0 0 0 0 0 0 0 0 0 0 0 0 0 0 0 0 0 0 0 0 0 0 0
0 0 0 0 0 0 0 0 0 0 0 0 0 0 0 0 0 0 0 0 0 0 0 0 0 0 0 0 0 0 0 0 0 0 0 0 0 0 0 0 0 0 0 0 0 0 0 0 0 0 0 0 0 0 0 0 0 0 0 0 0 0 0 0 0 0 0 0 0 0 0 0 0 0 0 0 0 0 0 0 0 0 0 0 0 0 0 0 0 0 0 0 0 0 0 0 0 0 0 0 0 0 0 0 0 0 0 0 0 0 0 0 0 0 0 0 0 0 0 0 0 0 0 0 0 0 0 0 0 0 0 0 0 0 0 0 0 0 0 0 0 0 0 0 0 0 0 0 0 0 0 0 0 0 0 0 0.00858747787416861 0 0 0 0.019708261721217 0 0 0 0 0 0.0321831015823497 0 0 0 0 0 0 0 0 0 0 0.0860516017318838 0.0190284832320731 0 0 0 0 0 0 0 0 0 0.00397547920278543 0 0 0 0 0 0 0.00405630908080557 0 0 0.114205840125704 0 0 0 0 0 0 0 0 0 0 0 0 0 0 0 0 0 0 0 0 0 0 0.0115102326229325 0 0 0 0 0 0 0 0 0 0 0 0 0 0 0 0 0 0 0 0 0 0 0.167812139299792 0 0 0 0 0 0 0 0 0 0 0 0 0 0 0 0 0 0 0 0 0 0 0 0 0 0 0 0 0 0 0 0 0 0 0 0 0 0 0 0 0 0.0931646993831763 0.00751616875323272 0.0135328966773553 0.0946711427536158 0 0 0 0 0.140201335103498 0.100940527209758 0.010507964052878 0 0.0128162785016403 0 0 0 0.0124342252404779 0.0161502120466796 0 0 0 0 0 0 0 0 0.0136752297831283 0 0 0 0.017270394020848
0 0 0 0 0 0 0 0 0 0 0 0 0.0199227035985842 0 0 0 0 0 0.0111256145574052 0 0 0 0 0 0 0 0 0 0 0 0 0 0 0 0 0 0 0 0 0 0 0 0 0 0 0 0 0 0 0 0 0 0 0 0 0 0.0116209315460943 0 0 0 0 0 0 0 0 0 0 0 0 0.00452098724369342 0 0 0 0 0 0 0 0 0 0 0 0 0 0 0 0 0 0 0 0 0 0 0 0 0 0 0 0 0 0 0 0 0 0 0.0315002185118039 0 0 0 0 0.00708694932677541 0 0 0 0 0.0385054023761464 0 0 0 0.0402938087974829 0 0 0 0 0 0 0 0 0 0 0 0 0 0 0 0 0 0 0 0 0 0 0 0 0 0 0 0 0 0 0 0 0 0 0 0 0 0.00549600151872379 0.0125282181437013 0 0 0 0.00755084185262481 0 0 0 0 0.00393564702396445 0.578882402179821 0 0.0178701029665985 0.0303180901458292 0 0 0 0 0 0.0343212785692713 0.00850608726191847 0.0108906372874396 0 0 0 0 0 0 0 0 0.0186136829200617 0 0.0333849882001437 0.00393763405095879 0 0 0 0 0.0154903821760849 0 0 0 0 0 0 0 0 0.0042920764971773 0 0 0 0 0 0 0 0 0 0 0 0 0 0 0 0 0 0 0 0 0 0 0 0 0 0 0 0 0.00418375545912279 0 0 0 0 0 0 0 0 0 0 0 0 0 0 0 0 0 0 0 0 0 0 0 0 0 0.0224477391654875 0 0 0 0.0227738186230846 0 0 0 0 0 0 0 0 0 0 0 0 0 0 0 0 0 0 0 0 0 0 0 0 0 0 0 0 0 0 0 0 0 0 0 0 0 0 0 0 0 0 0 0 0 0 0 0 0 0 0 0 0
0 0 0 0 0 0 0 0 0 0 0 0 0 0 0 0 0 0 0 0 0 0 0 0 0 0 0 0 0 0 0 0 0 0 0 0 0 0 0 0 0 0 0 0 0.0154641417303464 0.0163517424300259 0 0 0 0 0 0 0 0 0 0 0 0 0 0 0 0 0 0 0 0 0 0 0 0 0 0 0 0 0 0 0 0 0 0 0 0 0 0 0 0 0 0 0 0 0 0 0 0 0 0 0 0 0 0 0 0 0 0 0 0 0 0 0 0 0 0 0 0 0 0 0 0 0 0 0 0 0 0 0 0 0 0 0.0448339724002118 0 0 0 0 0 0 0 0 0 0 0 0 0 0 0 0 0 0 0 0 0 0 0 0 0 0 0 0 0 0 0 0 0 0 0 0 0 0 0 0 0 0 0 0 0 0.117491626617711 0 0 0 0 0 0 0 0 0 0 0 0.0274430162457656 0 0 0 0 0 0.0265195796751429 0 0 0 0 0 0 0.0149790020436368 0 0 0 0 0 0.0849685828718079 0 0 0 0.0479337857229855 0.276767515108476 0 0 0 0 0 0 0.0358426120329881 0.0407475446437116 0 0 0 0 0 0 0 0 0 0 0.0227716594863599 0 0 0.11501024184495 0 0 0 0 0 0 0 0 0 0 0 0 0 0 0 0 0 0 0 0 0 0 0 0 0 0 0 0 0 0 0 0 0 0 0.059561460545818 0 0.0273167362712951 0 0 0 0 0 0 0 0 0 0 0 0 0 0 0 0 0 0 0 0 0 0 0 0 0 0 0 0 0 0 0 0.0164831537000491 0 0 0 0 0 0.00951362662871852 0 0 0 0 0 0 0 0 0
0 0 0 0 0 0 0 0 0 0 0 0 0 0 0 0 0 0 0 0 0 0 0 0 0 0 0.0231571372386097 0 0 0 0 0 0 0 0 0 0 0 0 0 0 0 0 0 0 0 0 0 0 0 0 0 0 0.0131279289781924 0 0 0 0 0 0.00280705121376513 0 0 0 0 0 0 0.0032872601062587 0 0 0 0 0 0 0 0 0 0 0 0 0 0 0 0 0 0 0 0 0 0 0 0 0 0 0 0 0 0 0 0 0 0 0 0 0 0 0 0.00381209383102662 0.00541555227546065 0.0156396535954551 0 0 0 0 0 0 0 0 0.00894535778104277 0 0 0 0 0 0 0 0 0 0 0 0 0 0 0 0 0 0 0 0 0 0 0 0 0 0 0 0 0 0 0 0 0 0 0 0 0 0 0 0 0 0 0 0 0 0 0 0 0 0 0 0 0 0 0 0 0.196707752530809 0 0 0 0 0 0 0 0 0 0 0 0 0 0 0 0 0 0 0 0 0 0 0 0 0 0 0 0 0 0 0 0 0 0.0356027426199836 0 0.0418112786498486 0 0 0 0 0 0 0 0 0 0 0 0 0 0 0 0 0 0 0 0 0 0.0178457345923966 0 0 0 0 0 0 0 0 0 0 0 0 0 0 0 0 0 0 0 0 0 0 0 0 0 0 0.0126249789929047 0 0 0 0 0.0190900682612964 0.299736120532998 0 0.267051623029059 0.0124992676757123 0 0.012038074169706 0 0 0 0 0 0 0 0 0 0 0.00880032392547442 0 0 0 0 0 0 0 0 0 0 0 0 0 0 0 0 0 0 0 0 0 0 0 0 0 0 0 0 0 0 0 0 0 0 0
0 0 0 0 0 0 0 0 0 0 0 0 0 0 0 0 0 0 0 0 0 0 0 0 0 0 0 0 0 0 0 0 0 0 0 0 0 0 0 0 0 0 0 0 0.011546788199071 0 0 0 0 0 0 0 0 0 0 0 0 0 0 0 0 0 0 0 0 0 0 0 0 0 0 0 0 0 0 0 0 0 0 0 0 0 0 0 0 0 0 0 0 0 0 0 0 0 0 0 0 0 0 0 0 0 0 0 0 0 0 0 0 0 0 0 0 0 0 0 0 0 0 0 0 0 0 0 0 0 0 0 0 0 0 0 0 0 0 0 0 0 0 0 0 0 0 0 0 0 0 0 0 0 0 0 0 0 0 0 0 0 0 0 0 0 0 0 0 0 0 0 0 0 0 0 0.0849851388978453 0 0.033169046876785 0 0 0 0 0.0199038259878081 0 0 0 0 0.0332915862086768 0 0.0350868727349181 0 0 0 0.00983452245506581 0 0.0396646600354171 0 0 0 0 0 0 0.0294957642529612 0 0 0 0 0 0.0521901113573091 0 0 0.309041463773028 0.0628569584248047 0 0 0 0 0 0 0 0 0.0584002990003323 0 0 0 0 0 0 0 0 0 0 0.028682448029388 0.0324930571542339 0 0.0216145105071101 0 0 0 0 0 0 0 0 0 0 0 0 0 0 0 0 0 0 0 0 0 0 0 0 0 0 0 0 0 0 0 0 0 0 0.039336673966181 0.0357290694400786 0.0626772026989862 0 0 0 0 0 0 0 0 0 0 0 0 0 0 0 0 0 0 0 0 0 0 0 0 0 0 0 0 0 0 0 0 0 0 0 0 0 0 0 0 0 0 0 0 0 0 0
0 0 0 0 0 0 0 0 0 0 0 0 0 0 0 0 0 0 0 0 0 0 0 0 0 0 0 0 0 0 0 0 0 0 0 0 0 0 0 0 0 0 0 0 0 0 0 0 0 0 0 0 0 0 0 0 0 0 0 0 0 0 0 0 0 0 0 0 0 0 0.141157563187348 0 0 0 0 0 0 0 0 0 0 0 0 0 0 0 0 0 0 0 0 0 0 0 0 0 0 0 0 0 0 0 0 0 0 0 0 0 0 0 0 0 0 0 0 0 0 0 0 0 0 0 0 0 0 0 0 0 0 0 0 0 0 0 0 0 0 0 0 0 0 0 0 0 0 0 0 0 0 0 0 0 0 0 0 0 0 0 0 0 0 0 0 0 0 0 0 0 0 0 0 0 0 0 0 0 0 0 0 0 0 0 0 0 0 0 0 0 0 0 0 0 0 0 0 0 0 0 0 0 0 0 0 0.184098292164549 0 0 0 0 0 0 0 0 0.250650436404267 0 0 0 0 0 0 0 0.424093708243836 0 0 0 0 0 0 0 0 0 0 0 0 0 0 0 0 0 0 0 0 0 0 0 0 0 0 0 0 0 0 0 0 0 0 0 0 0 0 0 0 0 0 0 0 0 0 0 0 0 0 0 0 0 0 0 0 0 0 0 0 0 0 0 0 0 0 0 0 0 0 0 0 0 0 0 0 0 0 0 0 0 0 0 0 0 0 0 0 0 0 0 0 0 0 0 0
0 0 0 0 0 0 0 0 0 0 0 0 0 0 0 0 0 0 0 0 0 0 0 0 0 0 0 0 0 0 0 0 0 0 0 0 0 0 0 0 0 0 0 0 0 0 0 0 0 0 0 0 0 0 0 0 0 0 0 0 0 0 0 0 0 0 0 0 0 0 0.076647646690039 0 0.0924810273870466 0 0 0 0 0 0 0 0 0 0 0 0 0 0 0 0 0 0 0 0 0 0 0 0 0 0 0 0 0 0 0 0 0 0 0 0 0 0 0 0 0 0 0 0 0 0 0 0 0 0 0 0 0 0 0 0 0 0 0 0 0 0 0 0 0 0 0 0 0 0 0 0 0 0 0 0 0 0 0 0 0 0 0 0 0 0 0 0 0 0 0 0 0 0 0 0 0 0 0 0 0 0 0 0 0 0 0 0 0 0 0 0 0 0 0 0 0 0 0 0 0 0 0 0 0 0 0 0 0 0 0 0 0 0 0 0 0 0 0.161938850899836 0 0 0 0 0 0 0 0 0.638195371174644 0 0 0 0 0 0 0 0 0 0 0 0 0 0 0 0 0 0 0 0 0 0 0 0 0 0 0 0 0 0 0.0153269794384368 0 0 0 0 0 0 0 0 0 0 0 0 0 0 0 0 0 0 0 0 0 0 0 0 0 0 0 0 0 0 0 0 0 0 0 0 0 0 0 0 0 0 0 0 0 0 0 0 0 0 0 0 0 0 0 0.015410124409998 0 0 0 0 0 0 0 0 0
0 0 0 0 0 0 0 0 0 0 0 0 0 0 0 0 0 0 0 0 0 0 0 0 0 0 0 0 0 0 0 0 0 0 0 0 0 0 0 0 0 0 0 0 0 0 0 0 0 0 0 0 0 0 0 0 0 0 0 0 0 0 0 0 0 0 0 0 0 0 0 0 0 0 0 0 0 0 0 0 0 0 0 0 0 0 0 0 0 0 0 0 0 0 0 0 0 0 0 0 0 0 0 0 0 0 0 0 0 0 0 0 0 0 0 0 0 0 0 0 0 0 0 0 0 0 0 0 0 0 0 0 0 0 0 0 0 0 0 0 0 0 0 0 0 0 0 0 0 0 0 0 0 0 0 0 0.00535791745121483 0.00550617004319709 0 0 0.00802513024594392 0 0 0 0 0 0 0.00775106230952253 0 0 0 0 0 0 0 0.00625164119629577 0.0175295759605319 0.0060971521003473 0.0109086553496624 0 0 0 0 0 0 0 0 0 0.354000967833025 0 0.00209389459865301 0 0 0 0 0.00973178112767527 0 0 0 0 0 0 0 0 0 0 0 0 0 0 0 0 0 0 0.0944771090391903 0 0 0 0 0 0 0 0 0 0 0.00806855577752258 0 0 0 0 0 0 0 0.00443720280455672 0 0 0 0 0 0 0 0 0 0 0 0 0 0 0 0 0 0.00358035100536663 0 0 0 0 0 0 0 0 0 0 0 0 0 0 0 0 0 0 0 0 0 0 0 0 0 0 0 0 0 0 0 0 0 0 0.0136346886276699 0 0 0.0222964445817485 0 0 0 0 0 0 0.0120985855674189 0 0 0 0 0.0979945102342373 0.0227465002948931 0 0.0647013430983781 0.0280219461885899 0 0 0 0 0 0 0 0 0 0 0.194688814564359
0 0 0 0.00377375082109494 0 0 0 0 0 0 0.00416351231823581 0 0 0 0 0 0 0 0 0 0 0 0 0 0 0 0 0 0 0.00364647484080783 0 0 0 0 0 0 0 0 0 0 0 0 0 0 0 0 0 0 0 0 0 0 0 0 0 0 0 0 0 0 0 0 0 0 0 0 0 0 0 0 0 0 0 0 0 0 0 0 0 0 0 0 0 0 0 0 0 0 0 0 0 0 0 0 0 0 0 0 0 0 0 0 0 0 0 0 0 0 0 0 0 0 0 0 0 0 0 0 0 0 0 0 0 0 0 0 0 0 0 0 0 0 0 0 0 0 0 0 0 0 0 0 0 0 0 0 0 0 0 0 0 0 0 0 0 0 0 0 0 0 0 0 0 0 0 0 0 0 0 0 0 0 0 0 0 0 0 0 0 0 0 0 0 0 0 0 0 0 0.055618299314397 0 0 0 0 0 0 0.00857525704426246 0 0 0 0 0 0 0 0 0 0 0 0 0 0 0 0 0 0.131687275576276 0 0 0 0 0 0 0 0.00530604343231779 0 0 0 0.0102051875584116 0 0 0 0 0 0 0 0 0 0 0 0 0 0 0 0 0.005434905558944 0.00545112915762742 0 0 0 0 0 0.00856206660362871 0 0.00665809554998749 0.00356903621990583 0.00341455123789535 0 0 0 0 0 0 0 0 0 0 0 0 0 0 0 0 0 0 0 0 0 0 0 0 0 0 0 0 0 0 0 0 0 0 0 0 0 0 0 0 0 0 0.146644132160296 0 0 0 0 0.00852471777190521 0 0 0.444548736922621 0 0 0.032733618982982 0.0154982468196984 0 0 0 0 0 0 0 0.0959849621087051
0 0 0 0 0 0 0 0 0 0 0 0 0 0 0 0 0 0 0 0 0 0 0 0 0 0 0 0 0 0 0 0 0 0 0 0 0 0 0 0 0 0 0 0 0 0 0 0 0 0 0 0 0 0 0 0 0 0 0 0 0 0 0 0 0 0 0 0 0 0 0 0 0 0 0 0 0 0 0 0 0 0 0 0 0 0 0 0 0 0 0 0 0 0 0 0 0 0 0 0 0 0 0 0 0 0 0 0 0 0 0 0 0 0 0 0 0 0 0 0 0 0 0 0 0 0 0 0 0 0 0 0 0 0 0 0 0 0 0 0 0 0 0 0 0 0 0 0 0 0 0 0 0 0 0 0 0 0 0 0 0 0 0 0 0 0 0 0 0 0 0 0 0 0 0 0 0.0711710157463771 0 0 0 0 0 0 0 0 0 0 0 0 0 0 0 0 0 0 0 0 0 0 0 0 0 0 0 0 0 0 0 0 0 0 0 0 0 0 0 0 0 0 0.335142601673698 0 0 0 0 0 0 0 0 0 0 0 0 0 0 0 0 0 0 0 0 0 0 0 0 0 0 0 0 0 0 0 0 0 0 0 0 0 0 0 0 0 0 0 0 0 0 0 0 0 0 0.127453310239798 0 0 0 0 0 0 0 0 0 0 0 0 0 0 0 0 0 0 0 0 0 0 0 0 0 0 0 0 0 0 0.466233072340127 0 0 0 0 0 0 0 0 0 0 0 0 0 0 0
0 0 0 0 0 0 0 0 0 0 0 0 0 0 0 0 0 0 0 0 0 0 0 0 0 0 0 0 0 0 0 0 0 0 0 0 0 0 0 0 0 0 0 0 0 0 0 0 0 0 0 0 0 0 0 0 0 0 0 0 0 0 0 0 0 0 0 0 0 0 0 0 0 0 0 0 0 0 0 0 0 0 0 0 0 0 0 0 0 0 0 0 0 0 0 0 0 0 0 0 0 0 0 0 0 0 0 0 0 0 0 0 0 0 0 0 0 0 0 0 0 0 0 0 0 0 0 0 0 0 0 0 0 0 0 0 0 0 0 0 0 0 0 0 0 0 0 0 0 0 0 0 0 0 0 0 0 0 0 0 0 0 0 0 0 0 0 0 0 0 0 0 0 0 0 0 0 0 0 0 0 0 0 0 0 0 0 0 0 0 0 0 0 0 0 0 0 0 0 0 0 0 0 0 0 0 0 0 0 0 0 0 0 0 0 0 0 0 0 0 0 0.292674721102439 0 0 0 0 0 0 0 0 0 0 0 0 0 0 0 0 0 0 0 0 0 0 0 0 0 0 0 0 0 0 0 0 0 0 0 0 0 0 0 0 0 0 0 0 0 0 0 0 0 0 0 0 0 0 0 0 0 0 0 0 0 0 0 0 0 0 0 0 0 0 0 0 0 0 0 0 0 0 0 0 0 0 0 0 0.392665132306339 0.126877139889857 0.187783006701366 0 0 0 0 0 0 0 0
0 0 0 0 0 0 0 0 0 0 0 0 0 0 0 0 0 0 0 0 0 0 0 0 0 0 0 0 0 0 0 0 0 0 0 0 0 0 0 0 0 0 0 0 0 0.0391656529125317 0 0 0 0 0 0 0 0 0 0 0 0 0 0.0369942981789033 0 0 0 0 0 0 0 0 0 0 0 0 0 0 0 0 0 0 0 0 0 0 0 0 0 0 0 0 0 0 0 0 0 0 0 0 0 0 0 0 0 0 0 0 0 0 0 0 0 0 0 0 0 0 0 0 0 0 0 0 0 0 0 0 0 0 0 0 0 0.0302846659134996 0 0 0 0 0 0 0 0 0 0 0 0 0 0 0 0 0 0 0 0 0 0 0 0 0 0 0 0 0 0 0 0 0 0 0 0 0 0 0 0 0 0 0 0 0 0 0 0 0 0 0 0 0 0 0 0 0 0 0 0 0 0 0 0 0 0 0 0 0 0 0 0 0 0 0 0 0 0 0.237815790604292 0 0 0 0 0 0 0 0 0 0 0 0 0 0 0 0 0 0 0 0.113160081631952 0 0 0 0.462093659410546 0 0 0 0 0 0 0 0 0 0 0 0 0 0 0 0 0 0 0 0 0 0 0 0 0 0 0 0 0 0 0 0 0 0 0 0 0 0 0 0 0 0 0 0 0 0 0 0 0 0 0 0 0 0 0 0 0 0 0 0 0 0 0 0 0 0 0 0 0 0 0 0 0 0 0.0804858513482759 0 0 0 0 0 0 0 0 0
0 0 0 0 0 0 0 0 0 0 0 0 0 0 0 0 0 0 0 0 0.0213440737711805 0 0 0 0 0 0 0 0 0 0 0 0 0 0 0 0 0 0 0 0 0 0 0 0.0046362843969956 0.010598898982853 0 0 0 0 0 0 0 0 0 0 0 0 0 0.0167572069157245 0 0 0.0201117394551005 0 0 0 0 0 0 0 0 0 0 0 0 0 0 0 0 0 0 0 0 0 0 0 0 0 0 0 0 0 0 0 0 0 0 0 0 0 0 0 0 0 0 0 0 0 0 0 0 0 0 0 0 0 0 0 0 0 0 0 0 0 0 0 0 0 0.0101333121855625 0.00417510099307317 0 0 0 0 0.0205417119149556 0 0 0 0 0 0 0 0 0 0 0 0 0 0 0 0 0 0 0 0 0 0 0 0 0 0 0 0 0 0.203323703543787 0 0 0 0.0324215703982334 0 0 0 0.0578707310294353 0.0268300035879894 0 0 0 0 0 0.0102829526006951 0 0 0 0 0.133798781730816 0 0 0 0 0 0.0460104206890667 0 0 0 0 0 0 0 0 0 0 0 0 0 0 0 0 0 0.0187582442151083 0 0.0240770998844264 0 0 0 0 0 0 0 0 0 0 0 0 0 0.0201152650250965 0 0 0 0.0122798329273868 0 0 0 0 0 0 0 0 0 0 0 0 0 0 0 0 0 0 0 0 0.00456194602873533 0 0.0298592563651126 0.0234042665424018 0.0146529906857359 0 0 0 0 0 0 0 0 0 0 0 0 0 0 0 0 0.0361867293255057 0.0254854120857444 0.0387814337882034 0 0.0165819018524618 0 0 0 0 0 0 0 0 0 0 0 0 0 0 0 0.021562820172138 0 0.0153065653052923 0 0 0 0 0 0 0 0 0.00406219396280249 0 0 0 0 0 0.0754875496383806 0 0 0 0 0 0 0 0 0
0 0 0 0 0 0 0 0 0 0 0 0 0 0 0 0 0 0 0 0 0 0 0 0 0 0 0 0 0 0 0 0 0 0 0 0 0 0 0 0 0 0 0 0 0 0 0 0 0 0 0 0 0 0 0 0 0 0 0 0 0 0 0 0 0 0 0 0 0 0 0 0 0 0 0 0 0 0 0 0 0 0 0 0 0 0 0 0 0 0 0 0 0 0 0 0 0 0 0 0 0 0 0 0 0 0 0 0 0 0 0 0 0 0 0 0 0 0 0 0 0 0 0 0 0 0 0 0 0 0 0 0 0 0 0 0 0 0 0 0 0 0 0 0 0 0 0 0 0 0 0 0 0 0 0 0 0 0 0 0 0 0 0.0747148559786982 0 0 0.0507480147563313 0 0 0 0 0 0 0 0 0 0 0.21736186298164 0 0 0.0169791898701201 0 0 0 0.0154217047503825 0.0483857089111346 0 0 0 0 0 0 0 0 0 0 0 0 0 0 0 0 0 0 0 0 0 0 0 0 0 0 0 0 0 0 0.06247202113565 0 0 0 0 0 0 0 0 0.149695039259411 0 0 0 0 0 0 0 0.0215334973731434 0 0 0 0 0 0 0 0 0 0 0 0 0 0 0 0 0 0 0 0 0 0 0 0 0 0 0.0109934432503064 0 0 0 0 0 0 0 0 0 0 0.0546938883427318 0.0657746693881814 0.0442068444641631 0 0 0 0 0 0 0 0 0 0 0 0 0 0 0 0 0 0.0133994076770004 0 0.0173044258946126 0 0 0 0 0 0 0 0 0.136315425966493 0 0 0 0 0 0 0 0 0 0 0 0 0 0 0
0 0 0 0 0 0 0 0 0 0 0 0 0 0 0 0 0 0 0 0 0 0 0 0 0 0 0 0 0 0 0 0 0 0 0 0 0 0 0 0 0 0 0 0 0 0 0 0 0 0 0 0.0809996983627091 0 0 0 0 0 0 0 0 0 0 0 0 0 0 0 0 0 0 0.0741064858117204 0 0.132738132167774 0 0 0.102498974008833 0 0 0 0 0 0 0 0 0 0 0 0 0 0 0 0 0 0 0 0 0 0 0 0 0 0 0 0 0 0 0 0 0 0 0 0 0 0 0 0 0 0 0 0 0 0 0 0 0 0 0 0 0 0 0 0 0 0 0 0 0 0 0 0 0 0 0 0 0 0 0 0 0 0 0 0 0 0 0 0 0 0 0 0 0 0 0 0 0 0 0 0 0 0 0 0 0 0 0 0 0 0 0 0 0 0 0 0 0 0 0 0 0 0 0 0 0 0 0 0 0 0 0 0 0 0 0 0 0 0 0 0 0 0 0 0.183123363727896 0.426533345921068 0 0 0 0 0 0 0 0 0 0 0 0 0 0 0 0 0 0 0 0 0 0 0 0 0 0 0 0 0 0 0 0 0 0 0 0 0 0 0 0 0 0 0 0 0 0 0 0 0 0 0 0 0 0 0 0 0 0 0 0 0 0 0 0 0 0 0 0 0 0 0 0 0 0 0 0 0 0 0 0 0 0 0 0 0 0 0 0 0 0 0 0 0 0 0 0 0 0 0 0 0 0 0 0
0 0 0 0 0 0 0 0 0 0 0 0 0 0 0 0 0 0 0 0 0 0 0 0 0 0 0 0 0 0 0 0 0 0 0 0 0 0 0 0 0 0 0 0 0 0 0 0 0 0 0 0 0 0 0 0 0 0 0 0 0 0 0 0 0 0 0 0 0 0 0 0 0 0 0 0 0 0 0 0 0 0 0 0 0 0 0 0 0 0 0 0 0 0 0 0 0 0 0 0 0 0 0 0 0 0 0 0 0 0 0 0 0 0 0 0 0 0 0 0 0 0 0 0 0 0 0 0 0 0 0 0 0 0 0 0 0 0 0 0 0 0 0 0 0 0 0 0 0 0 0 0 0 0 0 0 0 0 0 0 0 0 0.0041624229330686 0 0 0 0 0 0 0 0 0 0 0 0 0 0 0 0.00515576297833626 0.00251081478689471 0 0 0 0.00574553786817412 0 0 0 0 0 0 0 0 0 0.00575864037245004 0 0 0.0290459966725647 0 0.0370596100479798 0 0 0 0 0 0.0033589620437773 0 0.00921436191566149 0 0 0 0 0 0 0 0.00389512078243028 0 0.0206493568264998 0 0 0 0 0 0 0 0 0 0 0 0 0 0 0 0 0 0 0 0 0 0 0 0 0.00268090052240567 0 0.0280047193679702 0.0129798369714559 0 0 0.00355972637347161 0.0676145344085057 0.0878191224414064 0 0.0526072666070901 0 0.0625225182502705 0 0 0 0 0 0 0 0 0 0 0 0 0 0 0 0 0 0 0 0 0 0 0 0 0 0 0 0 0 0 0.00907295862987564 0.0701391300565684 0 0 0 0 0 0.00396312962168652 0.00406222425512964 0 0 0 0 0 0 0 0 0 0 0 0.0490929235790847 0.00417099346759105 0.0153721061123646 0.335614927105489 0.0641663950017969 0 0 0 0 0 0 0 0
0 0 0 0 0 0 0 0 0 0 0 0 0 0 0 0 0 0 0 0 0.00320222463563019 0 0 0 0 0.00436875747733524 0 0 0 0 0 0 0 0 0 0 0 0 0 0 0 0 0.0209505115413848 0 0.0198185662562472 0 0 0 0 0.00840413080551124 0 0 0 0 0 0 0 0 0 0 0 0 0 0 0 0 0 0 0 0 0 0 0 0 0.00784350877736291 0 0 0 0 0 0 0 0 0 0 0 0 0 0 0 0 0.00147870349999673 0.00142014098514538 0 0 0 0 0 0 0 0 0 0 0 0 0 0 0 0 0 0 0 0 0 0 0 0 0 0 0 0 0 0 0 0 0 0 0 0 0 0 0 0 0 0.01245766422533 0 0 0 0 0 0 0 0 0 0 0 0 0 0 0 0 0 0 0 0 0 0 0 0 0 0 0 0 0 0 0 0 0.0150690801091234 0.00640395716641719 0.0166888685571468 0.110860971316504 0.15037207822278 0 0 0 0 0 0 0 0.022464114020889 0 0 0 0.00242863000414137 0.0304925896340827 0 0 0.00252969360095907 0 0.00446962623857912 0.202131412786419 0 0.0046096273308893 0 0 0.00218897589726311 0 0.00946453783498267 0 0 0 0.00751768884753323 0.00456125240922608 0.0442946283818019 0.178135766551924 0 0 0 0 0 0 0 0 0 0 0 0 0 0 0 0 0 0 0 0 0 0 0 0 0 0 0 0 0 0 0.000984256138004978 0 0 0 0 0 0 0 0 0 0.00146283844682106 0 0 0 0 0 0.00333152538893884 0 0 0.00158104761424094 0 0.00174967787480968 0 0 0 0 0 0 0 0 0 0 0 0 0 0 0 0 0 0 0 0 0 0 0 0 0 0.0931596979728428 0 0 0 0 0 0 0 0.00310324944973619 0 0 0 0 0 0 0 0 0 0 0 0 0 0 0 0 0 0 0 0 0 0 0 0 0 0
0 0 0 0 0 0 0 0 0 0 0 0 0 0 0 0 0 0 0 0 0 0 0 0 0 0 0 0 0 0 0 0 0 0 0 0 0 0 0 0 0 0 0 0 0 0 0 0 0 0 0 0.344029699364951 0 0 0 0 0 0 0 0 0 0 0 0 0 0 0 0 0 0 0 0 0 0 0 0.138179430657451 0 0 0 0 0 0 0 0 0 0 0 0 0 0 0 0 0 0 0 0 0 0.0759930979500005 0 0 0 0 0 0 0.0115619172773204 0 0 0 0 0 0 0 0 0 0 0 0 0 0 0 0 0 0 0 0 0 0 0 0 0 0 0 0 0 0 0 0 0 0 0 0 0 0 0 0 0 0 0 0 0 0 0 0 0 0 0 0 0 0 0 0 0 0 0 0 0 0 0 0 0 0 0 0 0 0 0 0 0 0 0 0 0 0 0.0349678797352481 0 0 0 0 0 0.00904174987623256 0 0 0 0 0 0.0114109369142488 0 0 0 0 0 0 0 0 0 0 0 0 0 0 0 0 0 0 0 0 0 0 0 0 0 0 0 0 0 0 0.0493284652912999 0 0.0234550854180669 0 0 0.0405005228690345 0 0 0 0 0 0.140209972821845 0 0 0 0 0 0 0 0 0 0 0 0 0 0.0289959255614809 0.0206469454648556 0.0143060046809084 0 0 0 0 0 0 0 0 0 0 0 0 0 0 0 0 0 0 0 0 0 0 0 0 0 0 0 0 0 0 0 0 0 0 0 0 0 0 0 0 0 0 0 0 0 0 0 0 0 0 0 0 0 0.0573723661170561 0 0 0 0 0 0 0 0 0
0 0 0 0 0 0 0 0 0 0 0 0 0 0 0 0 0 0 0 0 0 0 0 0 0 0 0 0 0 0 0 0 0 0 0 0 0 0 0 0 0 0 0 0 0 0 0 0 0 0 0 0 0 0 0 0 0 0 0 0 0 0 0 0 0 0 0 0 0 0 0 0 0 0 0 0 0 0 0 0 0 0 0 0 0 0 0 0 0 0 0 0 0 0 0 0 0 0 0 0 0 0 0 0 0 0 0 0 0 0 0 0 0 0 0 0 0 0 0 0 0 0 0 0 0 0 0 0 0 0 0 0 0 0 0 0 0 0 0 0 0 0 0 0 0 0 0 0 0 0 0 0 0 0 0 0 0 0 0 0 0 0 0.0845580964350793 0 0 0 0 0 0 0 0 0 0 0 0 0 0 0 0 0.0110465782918835 0 0 0 0.0407412760771747 0 0 0 0 0 0 0 0 0 0 0 0 0 0 0 0 0 0 0 0 0 0 0 0 0 0 0 0 0 0 0 0 0 0 0.0820013267728268 0.313426481464683 0 0 0 0 0 0 0 0 0 0 0 0 0.161256012345465 0 0 0 0 0 0 0 0 0 0 0 0 0 0 0 0 0 0 0 0 0 0 0 0 0 0 0 0 0 0 0 0 0 0 0 0 0 0 0 0.0574067483623176 0 0.0617374642653204 0 0 0 0.0517285667174663 0 0.0198489266831514 0 0 0 0 0 0 0 0 0 0.0101511398828252 0 0 0 0 0 0 0 0 0 0 0.106097382701807 0 0 0 0 0 0 0 0 0 0 0 0 0 0 0
0 0 0 0 0 0 0 0 0 0 0 0 0 0 0 0 0 0 0 0 0 0 0 0 0 0 0 0 0 0 0 0 0 0 0 0 0 0 0 0 0 0 0 0 0 0 0 0 0 0 0 0 0 0 0 0 0 0 0 0 0 0 0 0 0 0 0 0 0 0 0 0 0 0 0 0 0 0 0 0 0 0 0 0 0 0 0 0 0 0 0 0 0 0 0 0 0 0 0 0 0 0 0 0 0 0 0 0 0 0 0 0 0 0 0 0 0 0 0 0 0 0 0 0 0 0 0 0 0 0 0 0 0 0 0 0 0 0 0 0 0 0 0 0 0 0 0 0 0 0 0 0 0 0 0 0 0 0 0 0 0 0 0 0 0 0 0 0 0 0 0 0 0 0 0 0 0 0 0 0 0 0 0 0 0 0 0 0 0 0 0 0 0 0 0 0 0.160127118195823 0 0 0 0 0 0 0 0 0 0 0 0 0 0 0 0 0.0965729533348008 0.0876321528303408 0 0 0 0 0 0 0 0 0 0 0 0 0 0 0 0 0 0.0922081998441111 0 0 0 0 0 0 0 0 0 0 0 0 0 0 0 0 0 0 0 0 0 0 0 0 0 0 0 0 0 0 0 0 0 0 0 0 0 0 0 0.189376496506087 0 0.109982389996339 0 0 0 0 0 0 0 0 0 0 0 0 0 0 0 0 0 0 0 0 0 0 0 0 0 0 0.264100689292498 0 0 0 0 0 0 0 0 0 0 0 0 0 0 0
0 0 0 0 0 0 0 0 0 0 0 0 0 0 0 0 0 0 0 0 0 0 0 0 0 0 0 0 0 0 0 0 0 0 0 0 0 0 0 0 0 0 0.0396786445405933 0 0.0245138175559497 0 0 0 0 0 0 0 0 0 0 0 0 0 0 0 0 0 0 0.0307601257918944 0 0 0 0 0 0 0.077782330761641 0 0 0 0 0 0 0 0 0 0 0 0 0 0 0 0 0 0 0 0 0 0 0 0 0 0 0 0 0 0 0 0 0 0 0 0 0 0 0 0 0 0 0 0 0 0 0 0 0 0 0 0 0 0 0 0 0 0 0 0 0 0 0 0.115957296804134 0 0 0 0 0 0 0 0 0 0 0 0 0 0 0 0 0 0 0 0 0 0 0 0 0 0 0 0 0 0 0 0 0 0 0 0 0 0 0 0 0 0 0 0 0 0 0 0 0 0 0 0 0 0 0 0 0 0 0 0 0 0 0 0 0 0 0 0 0 0 0.34572940551197 0 0 0 0 0 0 0 0 0 0 0 0 0 0 0 0 0 0.0616169692965016 0 0 0 0 0.0884626501025621 0 0 0.111341023696821 0 0 0 0 0 0 0 0 0 0 0 0 0 0 0 0 0 0 0 0 0 0 0 0 0 0 0 0 0 0 0 0 0 0 0 0 0 0 0 0 0 0 0 0 0 0 0 0 0 0 0 0 0 0 0 0 0 0 0.104157735937932 0 0 0 0 0 0 0 0 0 0 0 0 0 0 0 0 0 0 0 0 0 0 0 0 0 0
0 0 0 0 0 0 0 0 0 0 0 0 0 0 0 0 0 0 0 0 0 0 0 0 0 0 0 0 0 0 0 0 0 0 0 0 0 0 0 0 0 0 0 0 0 0 0 0 0 0 0 0 0 0 0 0 0 0 0 0 0 0 0 0 0 0 0 0 0 0 0.263814743602088 0 0 0 0 0 0 0 0 0 0 0 0 0 0 0 0 0 0 0 0 0 0 0 0 0 0 0 0 0 0 0 0 0 0 0 0 0 0 0 0 0 0 0 0 0 0 0 0 0 0 0 0 0 0 0 0 0 0 0 0 0 0 0 0.129332809817244 0 0 0 0 0 0 0 0 0 0 0 0 0 0 0 0 0 0 0 0 0 0 0 0 0 0 0 0 0 0 0 0 0 0 0 0 0 0 0 0 0 0 0 0 0 0 0 0 0 0 0 0 0 0 0 0 0 0 0 0 0 0 0 0 0 0 0 0 0 0 0 0 0 0 0 0 0 0 0 0 0 0 0 0 0 0 0 0 0 0 0 0 0 0.498338960536857 0 0 0 0 0 0 0 0 0 0 0 0 0 0 0 0 0 0 0 0 0 0 0 0 0 0 0 0 0 0 0 0 0 0 0 0 0 0 0 0 0 0 0 0 0 0 0 0 0 0 0 0 0 0 0 0 0 0 0 0 0 0 0 0 0 0 0 0 0 0 0 0 0 0 0 0 0 0 0.108513486043811 0 0 0 0 0 0 0 0 0
0 0 0 0 0 0 0 0 0 0 0 0 0 0 0 0 0 0 0 0 0 0 0 0 0 0 0 0 0 0 0 0 0 0 0 0 0 0 0 0 0 0 0 0 0 0 0 0 0 0 0 0 0 0 0 0 0 0 0 0 0 0 0 0 0 0 0 0 0 0 0 0 0 0 0 0 0 0 0 0 0 0 0 0 0 0 0 0 0 0 0 0 0 0 0 0 0 0 0 0 0 0 0 0 0 0 0 0 0 0 0 0 0 0 0 0 0 0 0 0 0 0 0 0 0 0 0 0 0 0 0 0 0 0 0 0 0 0 0 0 0 0 0 0 0 0 0 0 0 0 0 0 0 0 0 0 0 0 0 0 0 0 0 0 0 0 0 0 0 0 0 0 0 0 0 0 0 0 0 0 0 0 0 0 0 0 0 0 0 0 0 0 0 0 0 0 0 0 0 0 0 0 0 0 0 0 0 0 0 0 0 0 0 0 0 0 0 0.0612990462048258 0.0958745233860549 0 0 0 0 0.0312153604519959 0 0 0.0942515609488659 0.144465159894808 0 0 0 0.212616520644733 0.245935203248825 0 0 0 0 0 0 0 0 0 0 0 0 0 0 0 0 0 0 0 0 0.00648332368376408 0 0 0 0 0 0 0.0204109591613134 0 0 0 0 0.0388032520319475 0 0 0 0 0 0 0 0 0 0 0 0 0 0 0 0 0 0 0 0 0 0 0 0 0 0 0 0 0 0 0 0 0 0 0 0 0 0 0 0 0 0.0486450903428664 0 0 0 0 0 0 0 0 0
0 0 0 0 0 0 0 0 0 0 0 0 0 0 0 0 0 0 0 0 0 0 0 0 0 0 0 0 0 0 0 0 0 0 0 0 0 0 0 0 0 0 0 0 0 0 0 0 0 0 0 0.0660156742200389 0 0 0 0 0 0 0 0 0 0 0 0 0 0 0 0 0 0 0 0 0 0 0 0 0 0 0 0 0 0 0 0 0 0 0 0 0 0 0 0 0 0 0 0 0 0 0 0 0 0 0 0 0 0 0 0 0 0 0 0 0 0 0 0 0 0 0 0 0 0 0 0 0 0 0 0 0 0 0 0 0 0 0 0 0 0 0 0 0 0 0 0 0 0 0 0 0 0 0 0 0 0 0 0 0 0 0 0 0 0 0 0 0 0 0 0 0 0 0 0 0 0 0 0 0 0 0 0 0 0 0 0 0 0 0 0 0 0 0.274415003007846 0 0.102065796018269 0 0 0 0 0 0 0 0 0 0 0 0 0 0 0 0.261981287508821 0 0.295522239245026 0 0 0 0 0 0 0 0 0 0 0 0 0 0 0 0 0 0 0 0 0 0 0 0 0 0 0 0 0 0 0 0 0 0 0 0 0 0 0 0 0 0 0 0 0 0 0 0 0 0 0 0 0 0 0 0 0 0 0 0 0 0 0 0 0 0 0 0 0 0 0 0 0 0 0 0 0 0 0 0 0 0 0 0 0 0 0 0 0 0 0 0 0 0 0 0 0 0 0 0 0 0 0 0 0 0
0 0 0 0 0 0 0 0 0 0 0 0 0 0 0 0 0 0 0 0 0 0 0 0 0 0 0 0 0 0 0 0 0 0 0 0 0 0 0 0 0.100164079194905 0.0188430419645302 0 0 0 0 0 0 0 0 0 0.0631411140434774 0 0 0 0 0 0 0 0 0 0 0 0 0 0 0 0 0 0 0 0 0 0 0 0 0 0 0 0 0 0 0 0 0 0 0 0 0 0 0 0 0 0 0 0 0 0 0 0 0 0 0 0 0 0 0 0 0 0 0 0 0 0 0 0 0 0 0 0 0 0 0 0 0 0 0 0 0 0 0 0 0 0 0 0 0 0 0 0 0 0 0 0 0 0 0 0 0 0 0 0 0 0 0 0 0 0 0 0 0 0 0 0 0 0 0 0.0697166068679412 0 0.0598850864439296 0 0.0623219395389839 0 0 0 0 0 0 0 0 0 0 0 0 0 0.231361640737291 0.139944193996865 0 0 0.0431751153135135 0.0305373202709997 0 0.0293731663830014 0 0 0 0 0 0 0.0358383918878884 0 0 0 0 0 0 0 0 0 0 0.115698303356674 0 0 0 0 0 0 0 0 0 0 0 0 0 0 0 0 0 0 0 0 0 0 0 0 0 0 0 0 0 0 0 0 0 0 0 0 0 0 0 0 0 0 0 0 0 0 0 0 0 0 0 0 0 0 0 0 0 0 0 0 0 0 0 0 0 0 0 0 0 0 0 0 0 0 0 0 0 0 0 0 0 0 0 0 0 0 0 0 0 0 0 0 0 0 0 0 0 0 0 0 0 0 0 0 0 0
0 0 0 0 0 0 0 0 0 0 0 0 0 0 0 0 0 0 0 0 0.0729532997903819 0 0 0 0 0 0 0 0 0 0 0 0 0 0 0 0 0 0 0 0 0 0 0.0117536081735702 0.14300478661166 0.014412915596762 0 0 0 0 0 0 0 0 0 0 0 0 0 0.0250362495143396 0 0 0.0270608165688212 0 0 0 0 0 0 0 0 0 0 0 0.0364633439582488 0 0 0 0 0 0 0 0 0 0 0 0 0 0 0 0 0 0 0 0 0 0 0 0 0 0 0 0 0 0 0 0 0 0 0 0 0 0 0 0 0 0 0 0 0 0 0 0 0 0 0 0 0 0.0444729304586131 0 0 0 0 0 0.102498452933522 0 0 0 0 0 0 0 0 0 0 0 0 0 0 0 0 0 0 0 0 0 0 0 0 0 0 0 0 0 0 0 0 0 0 0 0 0 0 0 0 0 0 0 0 0 0 0 0 0 0 0 0 0 0 0 0 0 0 0 0 0 0 0 0 0 0 0 0 0 0 0.052305595246329 0 0 0 0 0 0 0 0 0 0 0 0 0 0 0 0 0 0.0255652516891514 0 0 0.0562654664118547 0 0.10084517273069 0 0 0 0.287362110316055 0 0 0 0 0 0 0 0 0 0 0 0 0 0 0 0 0 0 0 0 0 0 0 0 0 0 0 0 0 0 0 0 0 0 0 0 0 0 0 0 0 0 0 0 0 0 0 0 0 0 0 0 0 0 0 0 0 0 0 0 0 0 0 0 0 0 0 0 0 0 0 0 0 0 0 0 0 0 0 0 0 0 0 0
0 0 0 0 0 0 0 0 0 0 0 0 0 0 0 0 0 0 0 0 0.00807179192406408 0 0 0 0 0 0 0 0 0 0 0 0 0 0 0 0 0 0 0 0 0 0 0.0243582345753631 0.011410284767135 0.0325909378673822 0 0 0 0 0 0 0 0 0 0 0 0 0 0 0 0 0 0 0 0 0 0 0 0 0 0 0 0 0.0065617581454782 0 0 0 0 0 0 0 0 0 0 0 0 0 0 0 0 0 0 0 0 0 0 0 0 0 0 0 0 0 0 0 0 0 0 0 0 0 0 0 0 0 0 0 0 0 0 0 0 0 0 0 0 0 0.00981038145293519 0 0 0 0 0 0.00894690079828816 0 0 0 0 0 0 0 0 0 0 0 0 0 0 0 0 0 0 0 0 0 0 0 0 0 0 0 0 0 0 0 0 0 0 0 0 0 0 0 0.0356908473440403 0 0 0 0 0 0 0 0 0 0 0 0 0 0 0 0 0 0 0 0 0 0.0576213397724784 0 0 0 0 0 0 0 0 0 0 0 0.0957214628617579 0.0199970308028024 0.0161107803824062 0 0 0 0 0 0 0.0579644585536951 0 0.0199953863101377 0 0 0 0 0.0715159421918058 0.0107824045956092 0 0 0.0569497743079107 0 0 0.140295165623691 0 0 0 0 0 0 0 0 0 0 0 0 0 0 0 0 0 0.00679044382150479 0 0.0113290419127423 0.00953100517047665 0.00691185942783629 0 0 0 0 0 0 0 0 0 0 0 0 0 0 0 0 0.020174125640999 0.0150580432535677 0 0 0 0 0 0 0 0.0582962391683375 0 0.0525830228225074 0 0 0 0 0 0 0 0 0 0 0 0 0 0 0 0 0 0 0 0 0 0 0 0 0.0100956609172594 0.116242196492175 0.008593479095613 0 0 0 0 0 0 0 0
0 0 0 0 0 0 0 0 0 0 0 0 0 0 0 0 0 0 0 0 0 0 0 0 0 0 0 0 0 0 0 0 0 0 0 0 0 0 0 0 0 0 0 0 0 0 0 0 0 0 0 0 0 0 0 0 0.0166602854898723 0 0 0 0 0 0 0 0 0 0 0 0 0 0 0.0162454327275928 0 0 0 0 0 0 0 0 0 0 0 0 0 0 0 0 0 0 0 0 0 0 0 0 0 0 0 0 0 0 0 0 0 0 0 0 0 0 0 0 0 0 0 0 0 0 0 0 0 0 0 0 0 0 0 0 0 0 0 0 0 0 0 0 0 0 0 0 0 0 0 0 0 0 0 0 0 0 0 0 0 0 0 0 0 0 0 0 0 0 0 0 0 0 0 0 0 0 0 0 0 0 0 0 0 0 0.252273652711465 0 0 0 0 0 0 0 0 0 0 0 0 0 0 0 0 0.0115731241377685 0 0 0.0140326756283547 0 0 0 0 0 0 0 0 0.0095879064294463 0 0 0 0 0 0.0127539424785434 0 0 0 0 0 0 0 0 0 0 0 0 0 0 0 0 0 0 0 0 0 0 0 0 0 0 0 0 0 0 0.0306069127393592 0 0.0130736729786883 0.0595044095528924 0 0 0 0 0 0 0.0284446008556135 0 0.00215324011438399 0 0 0.0178158105186639 0.0131036583097946 0 0 0 0 0.0266327604987834 0 0 0 0 0.0376457603916047 0 0 0.00788673936683338 0 0 0 0 0 0 0 0 0 0 0 0 0 0 0 0 0 0 0 0.262008697564007 0 0 0 0 0.0527005720566538 0 0 0.00502133755031054 0 0.00402775073174103 0 0 0 0.00367161424531078 0 0 0.0406956695801158 0 0.0115202019619116 0 0.0503595713802883 0 0
0 0 0 0 0 0 0 0 0 0 0 0 0 0 0 0 0 0 0 0 0 0 0 0 0 0 0 0 0 0 0 0 0 0 0 0 0 0 0 0 0 0 0 0 0 0 0 0 0 0 0 0 0 0 0 0 0 0 0 0 0 0 0 0 0 0 0 0 0 0 0 0 0 0 0 0 0 0 0 0 0 0 0 0 0 0 0 0 0 0 0 0 0 0 0 0 0 0 0 0 0 0 0 0 0 0 0 0 0 0 0 0 0 0 0 0 0 0 0 0 0 0 0 0 0 0 0 0 0 0 0 0 0 0 0 0 0 0 0 0 0 0 0 0 0 0 0 0 0 0 0 0 0 0 0 0 0 0 0 0 0 0 0 0 0 0 0 0 0 0 0 0 0 0 0 0 0 0 0 0 0 0 0 0 0 0 0 0 0 0 0 0 0 0 0 0 0 0 0 0 0 0 0.00472004585809363 0 0 0 0 0 0 0 0 0 0 0 0 0 0 0 0 0 0 0 0 0 0 0 0 0 0 0 0 0 0 0 0 0.0969187385647037 0 0 0 0 0 0 0 0 0 0.178922766546854 0 0 0 0 0.0867435027861389 0.067926644883106 0.0822324004626525 0 0.0368327277943723 0.23219910898826 0 0 0.208353162187605 0 0 0 0 0 0 0 0 0 0 0 0 0 0 0 0 0 0 0 0 0 0 0 0.00515090192821436 0 0 0 0 0 0 0 0 0 0 0 0 0 0 0 0 0 0 0 0 0 0 0 0 0 0 0 0 0 0 0 0 0 0
0 0 0 0 0 0 0 0 0 0 0 0 0 0 0 0 0 0 0 0 0 0 0 0 0 0 0 0 0 0 0 0 0 0 0 0 0 0 0 0 0 0 0 0 0 0 0 0 0 0 0 0 0 0 0 0 0 0 0 0 0 0 0 0 0 0 0 0 0 0 0 0 0 0 0 0 0 0 0 0 0 0 0 0 0 0 0 0 0 0 0 0 0 0 0 0 0 0 0 0 0 0 0 0 0 0 0 0 0 0 0 0 0 0 0 0 0 0 0 0 0 0 0 0 0 0 0 0 0 0 0 0 0 0 0 0 0 0 0 0 0 0 0 0 0 0 0 0 0 0 0 0 0 0 0 0 0 0 0 0 0 0 0 0 0 0 0 0 0 0 0 0.00201854578118654 0 0 0 0 0 0 0 0 0 0 0 0 0 0 0 0.0426015242888726 0 0.020396245718383 0.00128131445546207 0 0 0 0 0 0 0.00150354213355039 0 0.0010782472994365 0 0.000770382942849797 0.00117018350818442 0.00120105303385682 0 0 0 0 0 0 0 0 0 0 0 0 0 0 0 0 0 0 0.00159239113571975 0 0 0 0 0 0 0 0 0 0 0 0.0482940671709099 0 0 0 0 0 0.00215896826966551 0 0 0 0 0.201722114110255 0.0433542458268341 0 0 0 0.0319808013138328 0.0207106431226893 0.0790935590110974 0 0.0679360961000885 0.0529387892831517 0.0751759163220965 0.0109971636381571 0.0568665301791827 0 0 0 0 0 0 0 0 0 0 0 0 0 0 0 0 0 0 0 0 0 0 0 0.00469870106817279 0 0 0 0 0 0 0 0 0 0.00129023249805864 0 0 0 0 0.100942194712892 0 0.119198658534956 0 0 0 0 0 0 0 0 0 0.00407900546109817 0.0030428811928182 0 0 0 0 0 0.0019060018865412
0 0 0 0 0 0 0 0 0 0 0 0 0 0 0 0 0 0 0 0 0 0 0 0 0 0 0 0 0 0 0 0 0 0 0 0 0 0 0 0 0 0 0 0 0 0 0 0 0 0 0 0 0 0 0 0 0 0 0 0 0 0 0 0 0 0 0 0 0 0 0 0 0 0 0 0 0 0 0 0 0 0.00979918393994457 0.0330654966382709 0 0.00689376852009587 0 0 0 0 0 0 0 0 0 0 0.0191323985980958 0.023849878344402 0 0.0070058059439005 0 0 0 0 0 0 0 0 0 0 0 0 0 0 0 0 0 0 0 0 0 0 0 0 0 0 0 0 0 0 0 0 0 0 0 0 0 0 0 0 0 0 0 0 0 0 0 0 0 0 0 0 0 0 0 0 0 0 0 0 0 0 0 0 0 0 0 0 0 0 0 0 0.00737706880054121 0 0 0 0 0 0 0 0 0 0 0 0 0 0 0 0 0 0 0 0.106899373280462 0 0 0 0 0 0.206011043078328 0 0 0 0.00752517566445522 0 0 0.00882934579480939 0 0 0 0 0 0 0 0 0 0 0 0 0 0 0 0 0 0 0 0 0 0 0 0 0 0 0 0 0 0 0 0 0 0.0259926408519069 0 0.385874863960834 0.124223072710914 0 0 0 0 0 0 0 0 0 0 0 0 0 0 0 0 0 0 0 0 0 0 0 0 0 0 0 0 0 0 0 0 0 0 0 0 0 0 0 0 0.0275208838730385 0 0 0 0 0 0 0 0 0 0 0 0 0 0 0 0 0 0 0 0 0 0 0 0 0 0 0 0 0 0 0 0 0 0
0 0 0 0 0 0 0 0 0 0 0 0 0 0 0 0 0 0 0 0 0 0 0 0 0 0 0 0 0 0 0 0 0 0 0 0 0 0 0 0 0 0 0 0 0 0 0 0 0 0 0 0 0 0 0 0 0 0 0 0 0 0 0 0 0 0 0 0 0 0 0 0 0 0 0 0 0 0 0 0 0 0.0185413255712881 0 0 0 0 0 0 0 0 0 0 0 0 0 0 0 0.0215593824060313 0 0.0337224938362565 0 0 0 0 0 0 0 0 0 0 0 0 0 0 0 0 0 0 0 0 0 0 0 0 0 0 0 0 0 0 0 0 0 0 0 0 0 0 0 0 0 0 0 0 0 0 0 0 0 0 0 0 0 0 0 0 0 0 0 0 0 0 0.00666738512235885 0 0 0 0 0 0 0 0 0 0 0.00924161186078583 0 0 0.00563167481208951 0 0 0.0095279652574528 0 0 0 0 0 0 0 0 0 0 0 0.0269027797116918 0 0 0 0 0 0 0 0 0 0 0 0 0 0 0 0 0 0 0 0 0 0 0 0 0 0 0 0 0 0 0 0.0469098471769647 0 0 0 0 0 0 0 0 0 0 0 0 0 0 0.0796113483387487 0.0617107755661333 0 0 0 0.0164761014647155 0 0 0 0 0 0.00607601079499762 0 0 0 0 0 0 0 0 0 0 0 0 0 0 0 0 0 0 0 0 0 0 0 0 0 0 0 0 0 0 0 0 0 0.22664014084854 0 0 0 0 0 0 0.0151199847620104 0.295021613278265 0.0850750615515727 0.0325580874468304 0 0 0 0 0 0 0 0 0 0 0 0 0 0 0 0 0 0 0 0 0.0030064101932666 0 0
0 0 0 0 0 0 0 0 0 0 0 0 0 0 0 0 0 0 0 0 0 0 0 0 0 0 0 0 0 0 0 0 0 0 0 0 0 0 0 0 0 0 0 0 0 0 0 0 0 0 0 0 0 0 0 0 0 0 0 0 0 0 0 0 0 0 0 0 0 0 0 0 0 0 0 0 0 0 0 0 0 0 0 0 0 0 0 0 0 0 0 0 0 0 0 0 0 0 0 0 0 0 0 0 0 0 0 0 0 0 0 0 0 0 0 0 0 0 0 0 0 0 0 0 0 0 0 0 0 0 0 0 0 0 0 0 0 0 0 0 0 0 0 0 0 0 0 0 0 0 0 0 0 0 0 0 0 0 0 0 0 0 0 0 0 0 0 0 0 0 0 0 0 0 0 0 0 0 0 0 0 0 0 0 0 0 0 0 0 0 0 0 0 0 0 0 0 0 0 0 0 0 0 0 0 0 0 0 0 0 0 0 0 0 0 0 0 0 0 0 0 0 0 0 0 0 0 0 0 0 0 0 0 0 0 0 0.035152840475835 0.0671745442610508 0 0.0762432877883749 0.378374399897738 0.159249020320125 0 0 0 0 0 0 0 0 0 0 0 0 0 0 0 0 0 0 0 0 0 0 0 0 0 0 0 0 0 0 0 0 0 0 0 0 0 0 0 0 0 0.040819443370611 0 0 0 0 0 0 0 0 0 0.242986463886266 0 0 0 0 0 0 0 0 0 0 0 0 0 0 0 0 0 0 0 0 0 0 0
0 0 0 0 0 0 0 0 0 0 0 0 0 0 0 0 0 0 0 0 0 0 0 0 0 0 0 0 0 0 0 0 0 0 0 0 0 0 0 0 0 0 0 0 0 0 0 0 0 0 0 0 0 0 0 0 0.00718361789414775 0 0 0 0 0 0 0 0 0 0 0 0 0 0 0 0 0 0 0 0 0 0 0 0 0 0 0 0 0 0 0 0 0 0 0 0 0 0 0 0 0 0 0.00945274218665236 0 0 0 0 0 0 0 0 0 0 0 0 0 0 0 0 0 0 0 0 0 0 0 0 0 0 0 0 0 0 0 0 0 0 0 0 0 0 0 0 0 0 0 0 0 0 0 0 0 0 0 0 0 0 0 0 0 0 0 0 0 0 0 0 0 0 0 0 0 0 0 0 0 0 0 0 0 0 0 0 0 0 0 0 0 0 0 0 0 0 0 0 0 0 0 0 0 0.0418171441272415 0 0 0 0 0 0 0 0 0 0 0 0 0 0 0 0 0 0 0 0 0 0 0 0 0 0 0 0 0 0 0 0 0 0 0 0 0 0 0 0.149839628969552 0.219400468679404 0 0 0.146542705250858 0 0.0348798051455951 0 0 0 0.0210684099121616 0 0 0 0 0 0 0 0 0 0 0 0 0.0123491691045875 0 0 0 0 0.0135117410728261 0 0 0 0 0 0 0 0 0 0 0 0 0 0 0 0 0 0.0227159797284505 0 0 0 0 0 0 0 0 0 0.217054557602572 0 0 0 0 0.045812765444175 0 0 0 0 0.00788945029431946 0 0 0 0 0 0 0 0 0 0 0.0419538557469384 0 0.00852795884051821
0 0 0 0 0 0 0 0 0 0 0 0 0 0 0 0 0 0 0 0 0 0 0 0 0 0 0 0 0 0 0 0 0 0 0 0 0 0 0 0 0 0 0 0 0 0 0 0 0 0 0 0 0 0 0 0 0 0 0 0 0 0 0 0 0 0 0 0 0 0 0 0 0 0 0 0 0 0 0 0 0 0.0201714834952955 0.0389980858038365 0.0151464357326551 0.0103598773899056 0 0.00351930433560965 0 0.0037668334842254 0.0016851045741514 0 0 0 0 0 0.0191657485478975 0.0162011703448478 0 0.00993598075234926 0 0 0 0 0 0 0 0 0 0 0 0 0 0 0 0 0 0 0 0 0 0 0 0 0 0 0 0 0 0 0 0 0 0 0 0 0 0 0 0 0 0 0 0 0 0 0 0 0 0 0 0 0 0 0 0 0 0 0 0 0 0 0 0 0 0 0 0 0 0 0 0 0 0 0 0 0 0 0 0 0 0 0 0 0 0 0 0 0.0038763510559102 0 0.0019275507385241 0 0 0 0 0 0 0 0.0617834299436788 0 0 0 0.00531898625204578 0 0 0.00227586253864337 0 0 0 0 0 0 0 0 0 0 0 0 0 0 0 0 0 0 0 0 0 0 0 0 0 0 0 0 0 0 0.000890547496003398 0.179520324059567 0 0.130160396249023 0 0 0.272339390171123 0 0.00558659839423845 0.00145755928708955 0.00236063231251223 0 0.00354124305682731 0.00885049098998312 0 0 0.0184613414835674 0 0 0.00184516692375961 0 0.00299547794110234 0 0 0 0 0 0 0 0 0 0 0 0 0 0 0 0 0 0 0 0 0 0 0 0 0 0.00554589114347698 0 0 0 0 0 0 0 0 0 0 0.146389825044781 0 0 0 0.00307535735286507 0 0.00284755310450469 0 0 0 0 0 0 0 0 0 0 0 0 0 0 0 0 0
0 0 0 0 0 0 0 0 0 0 0 0 0 0 0 0 0 0 0 0 0 0 0 0 0 0 0 0 0 0 0 0 0 0 0 0 0 0 0 0 0 0 0 0 0 0 0 0 0 0 0 0 0 0 0 0 0.000879948062442772 0 0 0 0 0 0 0 0 0 0 0 0 0 0 0.00179021464900498 0 0 0 0 0 0 0 0 0 0.0115969734519675 0.0225523750078935 0.0140571631798786 0.00551185701589871 0 0.000844185339821969 0 0 0 0 0 0 0 0 0.00480876993540845 0.00391865087053726 0 0.0063882379894821 0 0 0 0 0 0.000888052061582069 0 0 0 0 0 0 0 0 0 0 0 0 0 0 0 0 0 0 0 0 0 0 0 0 0 0 0 0 0 0 0 0 0 0 0 0 0 0 0 0 0 0 0 0 0 0 0 0 0 0 0 0 0 0 0 0 0 0 0 0 0 0 0 0 0 0 0 0 0 0 0 0 0 0 0 0 0 0 0 0 0 0 0 0 0 0 0 0 0 0 0.00105644642372922 0.00129522877203236 0.15324911449683 0 0 0 0.0106874580925712 0 0 0.00390778591680682 0 0 0 0 0 0 0 0 0 0 0 0 0 0 0 0 0.00153218833486483 0 0 0 0 0 0 0 0 0 0 0 0 0 0 0.0766289856836848 0 0.0726369435528713 0.0232278526104401 0.361105527210503 0 0 0.00858177821979657 0.00208237502850409 0 0 0.00164757069852392 0.00807365041965226 0 0 0.0176323127503216 0 0.000936775400361665 0 0 0.000901249026787918 0 0 0.002110648176973 0.00387124902920208 0 0.00148045829272688 0 0 0.00154687296560512 0 0 0 0 0 0 0 0 0 0 0 0 0 0 0 0 0.00768149570572753 0 0 0 0 0 0 0 0 0 0 0.137894741482293 0 0 0 0 0.00814965590510462 0 0 0 0 0 0 0 0 0.00227138822749213 0 0 0.00588457020977445 0 0.00289202452096322 0 0.00482092102379148 0.00143423885537843 0.00154206540276803
0 0 0 0 0 0 0 0 0 0 0 0 0 0 0 0 0 0 0 0 0 0 0 0 0 0 0 0 0 0 0 0 0 0 0 0 0 0 0 0 0 0 0 0 0 0 0 0 0 0 0 0 0 0 0 0 0 0 0 0 0 0 0 0 0 0 0 0 0 0 0 0.010715395610239 0 0 0 0 0 0 0 0 0 0 0 0 0 0 0 0 0 0 0 0 0 0 0 0 0 0 0 0 0 0 0 0 0 0 0 0 0 0 0 0 0 0 0 0 0 0 0 0 0 0 0 0 0 0 0 0 0 0 0 0 0 0 0 0 0 0 0 0 0 0 0 0 0 0 0 0 0 0 0 0 0 0 0 0 0 0 0 0 0 0 0.0341564245098034 0 0 0 0 0 0 0 0 0 0 0 0 0 0.0276118898084513 0 0 0.00746642941010093 0 0 0 0.0197334517318058 0.0268385363857104 0 0 0 0 0 0 0 0 0 0 0 0.0496861894825387 0 0 0 0 0 0 0 0 0 0 0 0 0 0 0 0 0 0.00924024936417161 0 0 0 0 0 0 0 0 0 0 0 0 0 0 0 0 0 0 0 0 0 0 0 0 0 0 0 0 0.173779637174118 0 0 0 0.00869430847277646 0.0579843338194941 0.495587241294496 0 0 0 0.013096349763054 0 0 0 0 0 0 0 0 0 0 0 0 0 0 0 0 0 0 0 0 0 0 0 0 0 0 0 0 0 0 0 0 0 0 0 0 0 0 0 0 0 0 0.0112326463667873 0 0 0 0 0 0 0 0.0115731639348248 0 0 0 0 0.0217696541585797 0 0 0.0208340987130486 0 0 0 0
0 0 0 0 0 0 0 0 0 0 0 0 0 0 0 0 0 0 0 0 0 0 0 0 0 0 0 0 0 0 0 0 0 0 0 0 0 0 0 0 0 0 0 0 0 0 0 0 0 0 0 0 0 0 0 0 0.00342365822041976 0 0 0 0 0 0 0 0 0 0 0 0 0 0 0.0048755266093075 0 0 0 0 0 0 0 0 0 0 0 0 0 0 0 0 0 0 0 0 0 0 0 0 0 0 0 0 0 0 0 0 0 0 0 0 0 0 0 0 0 0 0 0 0 0 0 0 0 0 0 0 0 0 0 0 0 0 0 0 0 0 0 0 0 0 0 0 0 0 0 0 0 0 0 0 0 0 0 0 0 0 0 0 0 0 0 0 0 0 0.0198680129148862 0 0 0 0 0 0 0 0 0 0 0 0 0 0.0111147315297406 0 0 0.00665406178768663 0 0 0 0.00592787128873368 0.00968625095480091 0 0 0 0.00476512264736477 0.00163228114321788 0 0 0 0 0 0.00633375315174414 0.0358129992738804 0.00589171170123957 0.0347315445224374 0 0 0 0 0 0 0 0 0 0 0 0 0 0 0 0.00338789007254874 0 0 0 0 0 0 0.0237095840243869 0 0 0 0 0 0 0 0 0 0 0 0 0 0 0 0.0093934744087829 0 0.00818992952070167 0.0109731770060778 0.0127127218263851 0.0635257841326004 0 0.0681351284267969 0 0 0.0185282772170092 0.298410396795139 0.0943175113221206 0 0.0766227493297235 0 0.0081040129213563 0 0 0 0.00121119795023159 0 0 0 0 0 0 0 0 0 0 0 0 0 0 0 0 0 0 0 0 0 0 0 0 0 0.00519704618536433 0 0 0 0 0 0 0 0 0 0.0290552604685895 0 0 0.0158231374714672 0 0.0155870537293891 0 0 0 0 0 0.00526320544573724 0 0.00593321536444993 0.0223605574537022 0.00919013911823482 0 0.0167460676203676 0 0.00746962213053236 0.00487922074691591 0.0100824671654334 0 0.00447364640049607
0 0 0 0 0 0 0 0 0 0 0 0 0 0 0 0 0 0 0.00267597771160829 0 0 0 0 0 0 0 0 0 0 0 0 0 0 0 0 0 0 0 0 0 0 0 0 0 0 0 0 0 0 0 0 0 0 0 0 0 0 0 0 0 0 0 0 0 0 0 0 0 0 0 0 0 0 0 0 0 0 0 0 0 0 0 0 0 0 0 0 0 0 0 0 0 0 0 0 0 0 0 0 0 0 0 0 0 0.00183823398399459 0 0 0 0 0 0 0 0 0 0 0 0 0 0 0 0 0 0 0 0 0 0 0 0 0 0 0 0 0 0 0 0 0 0 0 0 0 0 0 0 0 0 0 0 0 0 0 0 0 0 0 0.00686320609541597 0 0 0 0.00726551126461358 0 0.00826347567188472 0 0 0 0 0 0 0 0 0 0 0 0 0 0.00673971140594644 0.0910638222602533 0.083001852300368 0 0 0 0 0.00358474777760875 0.00624990216310846 0 0 0 0.00404985924598808 0 0 0 0 0 0 0.00202898153045699 0 0 0.0309865020247556 0 0 0 0 0.00256488924155727 0 0 0.156903281607047 0 0 0 0 0 0 0 0 0 0 0 0 0 0 0.0151599135720371 0 0 0 0 0 0 0 0 0 0 0 0.0127256268288253 0 0 0 0 0 0 0.00394953475342554 0.00425554299390367 0 0.0939952391109601 0 0 0 0.0535639372714609 0.030834119019077 0.00436140160520845 0 0.0123996496755483 0 0 0 0 0 0 0 0 0 0 0 0 0 0 0 0 0 0 0 0 0 0 0 0 0 0 0 0 0 0 0 0 0 0 0.0453527822723584 0 0.00623637327124354 0.0458836836706076 0 0 0 0.055547255745838 0.0594200443454838 0.0552652961874311 0.0126025829642778 0 0.0161282305087873 0 0 0 0.00990215494231478 0.0124914452810613 0 0 0 0.00283477705255277 0 0 0.0049800183354442 0 0.00698888477439569 0 0.00571103145799864 0 0.015330520075152
0 0 0 0 0 0 0 0 0 0 0 0 0 0 0 0 0 0 0 0 0 0 0 0 0 0 0 0 0 0 0 0 0 0 0 0 0 0 0 0 0 0 0 0 0 0 0 0 0 0 0 0 0 0 0 0 0 0 0 0 0 0 0 0 0 0 0 0 0 0 0 0 0 0 0 0 0 0 0 0 0 0 0 0 0 0 0 0 0 0 0 0 0 0 0 0 0 0 0 0 0 0 0 0 0 0 0 0 0 0 0 0 0 0 0 0 0 0 0 0 0 0 0 0 0 0 0 0 0 0 0 0 0 0 0 0 0 0 0 0 0 0 0 0 0 0 0 0 0 0 0 0 0 0 0 0 0 0 0 0 0 0 0 0 0 0 0 0 0 0 0 0.00264422681093031 0 0 0 0 0 0 0 0 0 0 0 0 0 0 0 0.0352923835629165 0 0.0142187458125038 0 0 0 0 0 0 0 0.0015082256801163 0 0.000811278363130785 0 0 0 0 0 0 0 0 0 0 0 0 0 0 0 0 0 0 0 0 0 0 0.000876978839664266 0 0 0 0 0 0 0 0 0 0 0 0.0330371642458536 0.0747488714229588 0 0 0 0 0.00212064830194166 0 0 0 0 0 0.0764702043693478 0 0 0 0.00592871423014857 0 0.0529915505816966 0 0.108065407352656 0.0496205050984953 0.0813412103740408 0.0331069003086244 0.104670206782671 0 0 0 0 0 0 0 0 0 0 0 0 0 0 0 0 0 0 0 0 0 0 0 0.0031410131603864 0 0 0 0 0 0 0 0 0 0 0 0 0 0 0.121976233920861 0.00495376857173507 0.131628724955906 0.00249802187532002 0 0 0 0 0.00330150217693775 0 0 0 0.00524313431663531 0.00375245763726312 0.0207497558677119 0 0.00536667202000965 0 0.00167597731188434 0.0182595160476535
0 0 0 0 0 0 0 0 0 0 0 0 0 0 0 0 0 0 0 0 0 0 0 0 0 0 0 0 0 0 0 0 0 0 0 0 0 0 0 0 0 0 0 0 0 0 0 0 0 0 0 0 0 0 0 0 0 0 0 0 0 0 0 0 0 0 0 0 0 0 0 0 0 0 0 0 0 0 0 0 0 0 0 0 0 0 0 0 0 0 0 0 0 0 0 0 0 0 0 0 0 0 0 0 0 0 0 0 0 0 0 0 0 0 0 0 0 0 0 0 0 0 0 0 0 0 0 0 0 0 0 0 0 0 0 0 0 0 0 0 0 0 0 0 0 0 0 0 0 0 0 0 0 0 0 0 0 0 0 0 0 0 0 0 0 0 0 0 0 0 0 0 0 0 0 0 0 0 0 0 0 0 0 0 0 0 0 0.0191540998111208 0 0.00689361833556227 0 0 0 0 0 0 0 0 0 0 0 0 0 0 0 0 0 0 0 0 0 0 0 0 0 0 0 0 0 0 0 0 0 0 0 0 0 0 0 0 0 0 0 0.00359604233810625 0 0.0320575032038425 0 0 0 0 0 0 0 0 0 0.152594605394555 0 0.0107394824506709 0.0200020253973248 0 0.0908312627815751 0.0159468443136945 0.10692826168457 0 0.204915624448028 0.0106510361267472 0.0473941249597879 0.00586038899349606 0.0856896361723176 0 0 0 0 0 0 0 0 0 0 0 0 0 0 0 0 0 0 0 0 0 0 0 0 0 0 0 0 0 0 0 0 0 0 0 0 0 0 0.066939164690528 0 0.0840996546927838 0 0 0 0 0 0 0 0 0 0 0 0.0319089871361328 0 0 0 0 0.00379763706915599
0 0 0 0 0 0 0 0 0 0 0 0 0 0 0 0 0 0 0 0 0 0 0 0 0 0 0 0 0 0 0 0 0 0 0 0 0 0 0 0 0 0 0 0 0 0 0 0 0 0 0 0 0 0 0 0 0.00238099480229388 0 0 0 0 0 0 0 0 0 0 0 0 0 0 0.00379487043196048 0 0 0 0 0 0 0 0 0 0 0 0 0 0 0 0 0 0 0 0 0 0 0 0 0 0 0 0 0 0 0 0 0 0 0 0 0 0 0 0 0 0 0 0 0 0 0 0 0 0 0 0 0 0 0 0 0 0 0 0 0 0 0 0 0 0 0 0 0 0 0 0 0 0 0 0 0 0 0 0 0 0 0 0 0 0 0 0 0 0 0 0 0 0 0 0 0 0 0 0 0 0 0 0 0 0 0.01908133398342 0 0 0 0 0 0 0 0 0 0 0 0 0 0 0 0 0.00514597687580502 0 0 0 0 0 0 0 0 0 0 0 0 0 0 0 0 0 0 0 0 0 0 0 0 0 0.00514319445200933 0 0 0 0 0 0 0 0 0 0 0 0.0306053710333293 0 0 0 0 0 0.00844231383060779 0.0118703708476153 0.00416513359133986 0.00542387674367636 0.0316197664993821 0.0662615107023295 0 0.0200818941011029 0 0.158028245700417 0.00880508176346751 0.0368358588824785 0.138411988965475 0.171945110769607 0.0078485784036721 0 0 0 0 0 0 0 0 0 0 0 0 0 0 0 0 0 0 0 0 0 0 0 0 0 0 0 0 0 0 0 0 0 0 0 0 0 0 0 0.230796592588558 0 0 0 0 0.0101069925431932 0 0 0 0 0 0 0 0 0.00575993658084402 0 0 0.00710763667623305 0 0 0 0.00689136373454452 0 0.00344600549663896
0 0 0 0 0 0 0 0 0 0 0 0 0 0 0 0 0 0 0 0 0 0 0 0 0 0 0 0 0 0 0 0 0 0.00162351943145237 0 0 0 0.000480817993281475 0 0 0 0 0 0 0 0 0 0 0 0 0 0 0 0 0 0 0.00952025793789233 0 0 0 0 0 0 0 0 0 0 0 0 0 0 0.0212385359678815 0 0 0 0 0 0 0 0 0 0 0 0 0 0.00063547583318309 0.00061733722498567 0 0 0.0015009985501544 0 0 0 0 0 0.00054754579625551 0 0 0 0 0.000649114058021058 0 0 0 0 0 0 0 0 0 0 0 0 0 0 0 0 0 0 0 0 0 0 0 0 0 0 0 0 0 0 0 0 0 0 0 0 0 0 0 0 0 0 0 0 0 0 0 0 0 0 0 0 0 0 0 0 0 0 0 0 0 0.0135914579270978 0 0 0 0 0 0 0 0 0 0 0 0 0 0.00420994065482894 0 0 0.00574899516618008 0 0 0.00250252950739233 0.00536858952614027 0.0030060289686825 0 0 0 0 0 0 0 0 0 0 0 0.0168334403009654 0 0.00801104448744205 0 0.000960530171056774 0 0 0.00092294124492778 0.00218416407614074 0 0 0 0 0 0 0 0 0 0 0 0 0 0 0 0 0.0188157951298518 0 0 0 0 0 0 0 0 0 0 0 0 0 0 0 0 0 0 0.0057140245405477 0.0039311625571262 0.00696709327143959 0.0980852615594797 0.00734660298070419 0 0.00720379723264149 0.03043693415512 0 0.0851558203392259 0.00761943314986863 0.285123231976901 0.0260187679156731 0.0787754540816067 0.00712297718896886 0.016942324693532 0.00123646252494599 0.00968720883577252 0.0125694250150876 0 0 0 0 0 0 0 0 0 0 0 0 0 0 0 0 0 0 0 0 0 0 0 0 0 0 0 0 0 0 0 0 0 0.000783880979624805 0.00893038504528787 0 0 0.00613088429634772 0 0.0143442118975834 0 0.00230105343112463 0 0 0 0.00130184585787134 0 0 0.0503452588972238 0.00182214008977726 0.0322877772427578 0.0186463968012269 0.00723030972195332 0.00248625989309426 0.022653834060213 0.0194122855338539 0 0.00241843427960458
0 0 0 0 0 0 0 0 0 0 0 0 0 0 0 0 0 0 0 0 0 0 0 0 0 0 0 0 0 0 0 0 0 0.00201251696992013 0 0 0 0 0 0 0 0 0 0 0 0 0 0 0 0 0 0 0 0 0 0 0.00323960387892756 0 0 0 0 0 0 0 0 0 0 0 0 0 0 0.00844660092679275 0 0 0 0 0 0 0 0 0 0 0 0 0 0 0 0 0 0 0 0 0 0 0 0 0 0 0 0 0 0 0 0 0 0 0 0 0 0 0 0 0 0 0 0 0 0 0 0 0 0 0 0 0 0 0 0 0 0 0 0 0 0 0 0 0 0 0 0 0 0 0 0 0 0 0 0 0 0 0 0 0 0 0 0 0 0 0 0 0 0 0.0165367617488088 0 0 0 0 0 0 0 0 0 0 0 0 0 0.0104371645418076 0 0 0.00298972981675705 0 0 0 0.00600793623299753 0.0114314735622186 0 0 0 0.00153922627046772 0 0 0 0 0.0025530939660284 0 0.00156871066490071 0.0148690110693479 0.00120529427015879 0.0280563339921256 0 0 0 0 0 0 0 0 0 0 0 0 0 0 0 0.00238625611161268 0 0 0 0.00228919133331734 0 0 0.0333409074726651 0 0 0 0 0 0 0 0 0 0 0.00188472521868931 0 0 0 0 0.00155340947326206 0 0 0 0 0.0812394321768859 0.0422948945658251 0.00141770840700974 0 0 0.00231369116604773 0.116176997003098 0 0 0.0807413730054216 0.00647755318316037 0.0911525974588011 0 0.00338249920076328 0 0.00371407981214003 0 0 0 0 0 0 0 0 0 0 0 0 0 0 0 0 0 0 0 0 0 0 0 0 0 0 0 0 0 0 0 0 0 0.00113833665403109 0.0027260847909931 0 0 0 0.00554302744893268 0 0.00826398621657281 0 0 0 0 0 0.0157762708675637 0.00254891736921554 0.00242072474761925 0.315670974135088 0.00380694419393087 0.0410965171895358 0.0019459476867527 0.010085183682835 0.00314729778729292 0 0.00457101372967898 0 0
0 0 0 0 0 0 0 0 0 0 0 0 0 0 0 0 0 0 0 0 0 0 0 0 0 0 0 0 0 0 0 0 0 0 0 0 0 0 0 0 0 0 0 0 0 0 0 0 0 0 0 0 0 0 0 0 0 0 0 0 0 0 0 0 0 0 0 0 0 0 0 0 0 0 0 0 0 0 0 0 0 0 0 0 0 0 0 0 0 0 0 0 0 0 0 0 0 0 0 0 0 0 0 0 0 0 0 0 0 0 0 0 0 0 0 0 0 0 0 0 0 0 0 0 0 0 0 0 0 0 0 0 0 0 0 0 0 0 0 0 0 0 0 0 0 0 0 0 0 0 0 0 0 0 0 0 0 0 0 0 0 0 0 0 0 0 0 0 0 0 0 0 0 0 0 0 0 0 0 0 0 0 0 0.00811370737430035 0 0 0 0 0.00431420655838778 0.00490905958415254 0.00221672892773058 0 0 0 0 0.00296876208811686 0 0 0 0 0.0102937432732877 0 0.00277378071167324 0.00577301736864122 0.0056490244844754 0 0 0 0 0 0 0 0 0 0 0 0 0 0 0 0 0 0 0 0 0 0 0 0 0 0 0 0 0 0.0448760087574049 0.0332032489104219 0 0 0 0 0 0 0 0 0 0.016611185511106 0.127534749462712 0.0276593940772125 0.0297049166887157 0 0 0.218731332123294 0.258022768251214 0.00187202708319853 0.0396718636393784 0.0111935664973626 0 0.0101658989973158 0.088892478303438 0 0 0 0 0 0 0 0 0 0 0 0 0 0 0 0 0 0 0 0 0 0 0 0.00318292572752165 0 0 0 0 0 0 0 0 0 0.0104081709337876 0 0 0 0 0.00341745709691798 0 0.00321643020886398 0 0 0 0 0 0 0 0 0 0 0 0.019717005748954 0 0 0 0 0.00490654161041504
0 0 0 0 0 0 0 0 0 0 0 0 0 0 0 0 0 0 0 0 0 0 0 0 0 0 0 0 0 0 0 0 0 0.00196729186313359 0 0 0 0.000255848168919885 0 0 0 0 0 0 0 0 0 0 0 0 0 0 0 0 0.000337422391966331 0 0.00592507180203568 0 0 0 0 0 0 0 0 0 0 0 0 0 0 0.0140745145114797 0 0 0 0 0 0 0 0 0 0 0 0 0 0.000404225025791754 0.00032983340268515 0 0 0.000796467640961718 0 0 0.000344403774651623 0 0 0.000365455591612874 0 0 0 0 0.00167912744619909 0 0 0 0 0 0 0 0 0 0 0 0 0 0 0 0 0 0 0 0 0 0 0 0 0 0 0 0 0 0 0 0 0 0 0 0 0 0 0 0 0 0 0 0 0 0 0 0 0 0 0 0 0 0.000556817584135333 0 0 0 0 0 0 0 0.00834566686818775 0 0 0 0 0 0 0 0 0 0 0 0 0 0.00147711771195745 0 0 0.00384788590111888 0 0 0.000524647658191926 0.0114735690705934 0.000625802164598893 0.000372548485691433 0 0 0.0079159222809195 0 0.000701615759097347 0 0 0 0 0.00577684277624451 0.00412311386529993 0.00182653497427658 0 0.000261905523911366 0.00438401642243268 0 0.000615318008655146 0.00175241224506325 0.00231254743982205 0 0 0 0 0 0 0 0.000362011501646073 0.000548368106452401 0.000731609588303706 0 0 0 0.00590747443690008 0 0 0.00787453601737933 0.000772088411148108 0.000977868406678631 0 0 0 0 0 0 0 0 0.00123974960326174 0 0.00484851205515198 0.00296671530542254 0 0 0 0 0.00641113194962123 0.0046180333495382 0 0.0135470351657874 0.00158913635901982 0 0.00308929216373078 0.0143395861684904 0.153366083805473 0.0318336944639085 0.0301788054294731 0 0.164315393118805 0.0802549072777953 0.0177304831590283 0.0142055397946973 0.00416541911319191 0.0221057803496351 0.0603790384765072 0 0 0 0 0 0 0 0 0 0 0 0 0 0 0 0 0 0 0 0 0 0 0 0.00114541571694273 0 0 0 0 0 0 0 0 0 0.00185831118216115 0.00769280982586297 0 0 0.0104186147087023 0.00338555893677976 0.0118534402126213 0.00258006818069823 0.0012238159004956 0 0 0.000581622969488787 0.00586440285726344 0 0 0.0931359586399771 0.00151743468963298 0.0258732400641437 0.0189867977322033 0.0320612653544274 0.00363088621485469 0.0180635565274629 0.0163032927976266 0 0.0120912675519733
0 0 0 0 0 0 0 0 0 0 0 0 0 0 0 0 0 0 0 0 0 0 0 0 0 0 0 0 0 0 0 0 0 0.00119227147100315 0 0 0 0 0 0 0 0 0 0 0 0 0 0 0 0 0 0 0 0 0 0 0.00058080809491935 0 0 0 0 0 0 0 0 0 0 0 0 0 0 0.00182277749380446 0 0 0 0 0 0 0 0 0 0 0 0 0 0 0 0 0 0 0 0 0 0 0 0 0 0 0 0 0.000689558136652129 0 0 0 0 0 0 0 0 0 0 0 0 0 0 0 0 0 0 0 0 0 0 0 0 0 0 0 0 0 0 0 0 0 0 0 0 0 0 0 0 0 0 0 0 0 0 0 0 0 0 0 0 0 0 0 0 0 0 0 0 0 0.00369501475253039 0 0 0 0 0 0 0 0 0.000641945789121386 0 0 0 0 0 0 0 0.00159121661103243 0 0 0 0.00896276685463748 0 0 0 0.00584440122024891 0.00345433527459055 0.00193339591104933 0 0 0 0 0 0.00295679972902083 0.000972515879864958 0 0 0 0.00313513607354028 0 0.000591368242099702 0.00139946268441316 0.00136499710241331 0 0 0 0 0 0 0 0 0 0.00058246940398329 0 0 0 0.00687718482173219 0 0 0 0 0.00103417026509764 0 0 0 0 0 0 0 0 0.00154907447076475 0 0.00871774338379093 0.0168273683776381 0 0 0 0 0 0 0 0 0 0.0304249997080396 0.0307658934883299 0.0264573009182867 0.0207862548234951 0.00379310354043281 0.0528739644325885 0.244045636677493 0 0.0428055304412451 0.0245003466770035 0.0221321391136044 0.0197133506045619 0.0254144269775577 0.130567210246402 0 0 0 0 0 0 0 0 0 0 0 0 0 0 0 0 0 0 0 0 0 0 0 0.00135584659490205 0 0 0 0 0 0 0 0 0 0.0022314542315145 0 0 0 0.0056806607529616 0.0285725535892223 0.00364973917324052 0.0305204511091696 0 0 0 0 0.00407305968787363 0 0 0.0697923830984966 0 0.00967438963395175 0.00765491493429058 0.0671012394822821 0.00118890115686463 0.00545831253844096 0.00487089074815037 0 0.00747826357565007
0 0 0 0 0 0 0 0 0 0 0 0 0 0 0 0 0 0 0 0 0 0 0 0 0 0 0 0 0 0 0 0 0 0.000927364299019562 0 0 0 0.000249412713622741 0 0 0 0 0 0 0 0 0 0 0 0 0 0 0 0 0.000306165090824314 0 0.00401027135414663 0 0 0 0 0 0 0 0 0 0 0 0 0 0 0.00941405634870988 0 0 0 0 0 0 0 0 0 0 0 0 0 0.000396662207192379 0.000418667563211495 0 0 0.000639667975905099 0 0 0.00033796017738169 0 0 0.0002576772201025 0 0 0 0 0.00190148177400886 0 0 0 0 0 0 0 0 0 0 0 0 0 0 0 0 0 0 0 0 0 0 0 0 0 0 0 0 0 0 0 0 0 0 0 0 0 0 0 0 0 0 0 0 0 0 0 0 0 0 0 0 0 0.00049741273241627 0 0 0 0 0 0 0 0.0147625365157977 0 0 0.00038197064173946 0 0 0 0 0 0 0 0 0 0.000665164825618603 0.0037233783132445 0 0 0.0100487479716982 0 0 0.00211879170644182 0.0216499446575464 0.00180431956898687 0.000423700016930077 0 0 0.00696869445606346 0 0 0 0 0 0 0.00609841622041373 0.0072543052881733 0 0 0 0.00243146794284711 0 0 0 0 0 0 0 0 0 0 0 0 0 0.000955702228470463 0 0 0 0.00738428986817126 0 0 0.0238383009402654 0 0.00122891374340153 0 0 0 0 0.000418474893538928 0 0 0 0.00192661656888855 0 0 0 0 0 0 0 0 0.00062494653082161 0.00215599396164482 0.00364960826478802 0 0 0 0.0020711593277619 0.107931257607429 0.0915418239745608 0.000657904374557592 0.204423677490145 0.0734119373898517 0 0.0041767141056444 0.00970525162862756 0.00431616040395029 0.0108407025623683 0.0311824167183597 0 0 0 0 0 0 0 0 0 0 0 0 0 0 0 0 0 0 0 0 0 0 0 0 0 0 0 0 0 0 0 0 0 0.000842745270670268 0.000565986900355732 0 0 0.0104212564873061 0.00142484584991473 0.0119610990447335 0.00159472812441155 0.00138688012693569 0 0 0 0.00729746159237832 0.000590369308081456 0 0.159685589717325 0.00316539807250111 0.023284989033137 0.017847711037161 0.0372968156005468 0.00353019888241073 0.0151649408134928 0.0140302912581455 0 0.00977860271520302
0 0 0 0 0 0 0 0 0 0 0 0 0 0 0 0 0 0 0 0 0 0 0 0 0 0 0 0 0 0 0 0 0 0 0 0 0 0 0 0 0 0 0 0 0 0 0 0 0 0 0 0 0 0 0 0 0 0 0 0 0 0 0 0 0 0 0 0 0 0 0 0 0 0 0 0 0 0 0 0 0 0 0 0 0 0 0 0 0 0 0 0 0 0 0 0 0 0 0 0 0 0 0 0 0 0 0 0 0 0 0 0 0 0 0 0 0 0 0 0 0 0 0 0 0 0 0 0 0 0 0 0 0 0 0 0 0 0 0 0 0 0 0 0 0 0 0 0 0 0 0 0 0 0 0 0 0 0 0 0 0 0 0 0 0 0 0 0 0 0 0 0.00237471902470233 0 0 0 0 0 0 0 0 0 0 0 0 0 0 0 0.0288837787997624 0 0.0131509678098978 0.00156867609605861 0 0 0 0 0 0 0 0 0.00175706186315825 0 0 0 0 0.00180832962779018 0 0 0 0 0 0 0 0 0 0 0 0 0 0 0 0 0 0.00172218267350105 0 0 0 0 0 0 0 0 0 0 0.0071239622773123 0.0123569861281843 0.0457396917716408 0 0 0 0 0.00301174002386837 0 0 0 0 0.196348782562359 0.186581964826221 0 0.0180081307867781 0 0.0257266956926829 0.0833356697713241 0.0775335719743851 0.00770700266886279 0 0.0518302374120268 0.0395000374971246 0.00611564761652349 0.0418458299300378 0 0 0 0 0 0 0 0 0 0 0 0 0 0 0 0 0 0 0 0 0 0 0 0 0 0 0 0 0 0 0 0 0 0 0 0 0 0 0.0619625782804072 0 0.0645684141235198 0 0 0 0 0 0 0 0.00626369658465142 0 0.00565753277990435 0.00506539110257695 0 0 0.0024507202947375 0 0 0
0 0 0 0 0 0 0 0 0 0 0 0 0 0 0 0 0 0 0 0 0 0 0 0 0 0 0 0 0 0 0 0 0 0 0 0 0 0 0 0 0 0 0 0 0 0 0 0 0 0 0 0 0 0 0 0 0 0 0 0 0 0 0 0 0 0 0 0 0 0 0 0 0 0 0 0 0 0 0 0 0 0 0 0 0 0 0 0 0 0 0 0 0 0 0 0 0 0 0 0 0 0 0 0 0 0 0 0 0 0 0 0 0 0 0 0 0 0 0 0 0 0 0 0 0 0 0 0 0 0 0 0 0 0 0 0 0 0 0 0 0 0 0 0 0 0 0 0 0 0 0 0 0 0 0 0 0 0 0 0 0 0 0 0 0 0 0 0 0 0 0 0 0 0 0 0 0 0 0 0 0 0 0 0 0 0 0 0 0 0 0 0 0 0 0 0 0 0 0 0 0 0 0 0 0 0 0 0 0 0 0 0 0 0 0 0 0 0 0 0 0 0 0 0 0 0 0 0 0 0 0 0 0 0 0.134815866906155 0.0616834186890076 0 0 0 0 0 0 0 0 0 0.156028697393762 0.0167837201753787 0 0.074127929068322 0.0108477772801816 0.0125623727235562 0.11554998276307 0.121211196492014 0.03099269513944 0.0896984590515503 0 0 0.0103531220610408 0.134467062872971 0 0 0 0 0 0 0 0 0 0 0 0 0 0 0 0 0 0 0 0 0 0 0 0 0 0 0 0 0 0 0 0 0 0 0 0 0 0 0.0163145958394047 0 0 0 0 0 0 0 0 0 0.0109206487404712 0 0 0 0 0 0 0.00364245480367424 0 0
0 0 0 0 0 0 0 0 0 0 0.000691417461756945 0 0 0 0 0.000691226349538835 0 0 0 0 0 0 0 0 0 0 0 0 0 0.000751345121909225 0 0.00157641637587832 0.000526747059556886 0.016813528829428 0 0 0 0.000777384925419544 0 0 0 0 0 0 0 0 0 0 0 0 0 0 0 0 0.0228910850939128 0 0.00360113575033891 0 0.0147975726417374 0 0 0 0 0 0 0 0 0 0 0 0 0.000952745724684186 0 0 0 0 0 0 0 0 0 0.000356197261363028 0.000198910200906636 0 0 0.00704031870763333 0.00073483015768074 0.000421163054856107 0.000826561768208966 0.00219638062476095 0.000314297561244891 0 0.00108544571594186 0.000454171829750435 0 0 0 0 0 0 0.0667076857087815 0.0135053751453679 0.000498705324667248 0.00122705483379265 0 0 0 0 0 0 0 0 0 0 0 0 0 0 0 0 0 0 0 0 0 0 0 0 0 0 0 0 0 0 0 0 0 0 0.000229293715707026 0.0241846494444883 0 0 0.00282295355353574 0 0.000595595741615151 0 0 0.0172992614502164 0 0 0.00434245647329273 0.00323636767900442 0 0.000688858043190056 0.00791675920769282 0 0 0 0 0 0 0 0 0 0 0 0 0 0 0.00187950871498886 0.000464667107671831 0.00322745090615688 0 0 0 0 0 0 0 0 0 0 0 0 0 0 0 0.0294593585374644 0.0271923377458651 0.0311762940660256 0 0.00198348384969329 0 0 0 0 0 0.00338805157047078 0 0 0 0.000679085941919079 0 0 0 0 0 0 0 0 0 0 0 0 0 0 0 0 0 0 0 0 0.000440998378320192 0 0 0 0 0 0 0 0 0 0 0.000124783986252582 0 0.011711593858638 0 0 0 0 0.00113133851215174 0.000256712832714045 0 0 0 0.0341976902587574 0.00998535992083869 0 0.000723323652661114 0 0 0.00453016156700458 0.0144351943258 0.00184286262655605 0.00913991451595428 0 0 0.00869592502454379 0.0207345736257123 0 0 0 0 0 0 0 0 0 0 0 0 0 0 0 0 0 0 0 0 0 0 0 0.00414385225490417 0 0 0 0 0 0 0 0 0 0 0 0 0 0.00195444405082874 0.0645966524859366 0.117720987593381 0.0698562349724857 0.00115573833628154 0 0.00897108833747793 0.0461167843605625 0.0116585977600478 0.0117290413788613 0.00139756576895045 0.00411617968782412 0 0 0.000651693787189034 0.00588385437225904 0.0218531745533641 0.00570482661714749 0.00169162809192369 0.0116436249520494 0.170799460574504
0 0 0 0 0 0 0 0 0 0 0 0 0 0 0 0 0 0 0 0 0 0 0 0 0 0 0 0 0 0 0 0 0 0 0 0 0 0 0 0 0 0 0 0 0 0 0 0 0 0 0 0 0 0 0 0 0 0 0 0 0 0 0 0 0 0 0 0 0 0 0 0.00176426128713847 0 0 0 0 0 0 0 0 0 0 0 0 0 0 0 0 0 0 0 0 0 0 0 0 0 0 0 0 0 0 0 0 0 0 0 0 0 0 0 0 0 0 0 0 0 0 0 0 0 0 0 0 0 0 0 0 0 0 0 0 0 0 0 0 0 0 0 0 0 0 0 0 0 0 0 0.00132786215580188 0 0 0 0 0 0 0 0 0 0 0 0 0 0 0 0 0 0 0 0 0 0 0 0 0 0 0 0 0 0 0 0 0 0 0 0 0 0 0 0 0 0 0 0 0 0 0 0 0 0 0 0 0 0 0 0 0 0 0 0 0 0 0 0 0 0 0 0 0 0 0 0 0 0 0 0 0 0 0 0 0 0 0 0 0 0 0 0.00801883307431835 0 0 0 0 0 0 0 0.00109005861822982 0 0.0651475184789022 0.00577908219035905 0 0.0265242787655828 0.00745401640101918 0.00713978339049223 0.112526302588204 0.0871035235312564 0.0216643681851681 0.00662338945266945 0.00647899118227377 0.0407013673437156 0 0.202817546827513 0 0 0 0 0 0 0 0 0 0 0 0 0 0 0 0 0 0 0 0 0 0 0 0 0 0 0 0 0 0 0 0 0 0 0 0 0 0 0.113710008155361 0.0117705975263619 0.105358223324423 0.0048269997453646 0 0 0 0 0.00482121452541807 0 0.0051017348945807 0 0.0557997217928547 0.0146339351350582 0.039862659660596 0 0.00698828460071655 0 0.00356528708093494 0.0314001500856861
0 0 0 0 0 0 0 0 0 0 0 0 0 0 0 0 0 0 0 0 0 0 0 0 0 0 0 0 0 0 0 0 0 0 0 0 0 0 0 0 0 0 0 0 0 0 0 0 0 0 0 0 0 0 0 0 0 0 0 0 0 0 0 0 0 0 0 0 0 0 0 0 0 0 0 0 0 0 0 0 0 0 0 0 0 0 0 0 0 0 0 0 0 0 0 0 0 0 0 0 0.000538992055613702 0 0 0 0 0 0 0 0 0 0 0 0 0 0 0 0 0 0 0 0 0 0 0 0 0 0 0 0 0 0 0 0 0 0 0 0 0 0 0.000655050260857926 0 0 0 0 0 0 0 0 0 0 0 0 0 0 0 0 0 0 0 0 0 0 0 0 0 0 0 0 0 0 0 0 0 0 0 0 0 0 0 0 0 0 0 0 0 0 0 0.00112117162119321 0 0 0 0 0 0 0 0 0 0 0 0 0 0 0 0 0 0 0 0 0 0 0 0 0 0 0 0 0 0 0 0 0 0 0 0 0 0 0 0 0 0 0 0 0 0 0.026319397071999 0.0144160586642092 0 0 0 0 0 0 0 0 0 0.0716080363257146 0.0293778528746339 0 0.0119651916270524 0 0.0217051896936413 0.106854721535041 0.155578239225806 0.0216649502368991 0.0157561225477867 0.0292557542355722 0.0337401996087909 0.0705122951506637 0 0 0 0 0 0 0 0 0 0 0 0 0 0 0 0 0 0 0 0 0 0 0 0 0 0 0 0 0 0 0 0 0 0 0 0 0 0 0.00471286581823453 0.0672953056712437 0.00558269084402028 0.0614332178518975 0 0 0 0 0.0098923644212372 0.00261351891971444 0 0.0127677653480077 0 0.00775432803486535 0.00912811987607408 0.180724624333143 0 0.00141057997331565 0.00128664603667235 0.0018723223030076 0.022456427833091
0 0 0 0 0 0 0 0 0 0 0 0 0 0 0 0 0 0 0.0251376097960626 0 0 0 0 0 0 0 0 0 0 0 0 0 0 0 0 0 0 0 0 0 0 0 0 0 0 0 0 0 0 0 0 0 0 0 0 0 0 0 0 0 0 0 0 0 0 0 0 0 0 0 0 0 0 0 0 0 0 0 0 0 0 0 0 0 0 0 0 0 0 0 0 0 0 0 0 0 0 0 0 0 0 0 0 0 0 0 0 0 0 0 0 0 0 0 0 0 0 0 0 0 0 0 0 0 0 0 0 0 0 0 0 0 0 0 0 0 0 0 0 0 0 0 0 0 0 0 0 0 0 0 0 0 0 0 0 0 0 0 0 0 0 0 0 0 0 0 0 0.265043065125117 0 0 0 0 0 0 0 0.0129941696880142 0.0947656605139607 0.0169714350045159 0.0527357420594617 0 0 0 0 0 0 0 0 0 0 0 0 0 0 0 0 0 0 0.015632390032748 0 0 0 0 0 0 0 0 0 0.0439720413051636 0 0.0248334845238349 0 0 0 0 0 0 0 0 0 0.0179194583591986 0 0 0 0 0 0 0 0 0 0 0 0 0 0.0152283240580688 0 0 0 0 0 0 0 0.00886745001386471 0 0 0 0 0 0 0 0 0 0 0 0 0 0 0 0 0 0 0.0127461508184814 0 0.0542740374570776 0 0 0 0 0 0 0 0.33887898124443 0 0 0 0 0 0 0 0 0 0 0 0 0 0 0 0 0 0 0 0 0 0 0 0 0 0 0 0 0 0 0 0 0 0 0 0 0 0 0 0 0 0 0 0 0 0
0 0 0 0 0 0 0 0 0 0 0 0 0 0 0 0 0 0 0 0 0 0 0 0 0 0 0 0 0 0 0 0 0 0 0 0 0 0 0 0 0 0 0 0 0 0 0 0 0 0 0 0 0 0 0 0 0 0 0 0 0 0 0 0 0 0 0 0 0 0 0 0 0 0 0 0 0 0 0 0 0 0 0 0 0 0 0 0 0 0 0 0 0 0 0 0 0 0 0 0 0 0 0 0 0 0 0 0 0 0 0 0 0 0 0 0 0 0 0 0 0 0 0 0 0 0 0 0 0 0 0 0 0 0 0 0 0 0 0 0 0 0 0 0 0 0 0 0 0 0 0 0 0 0 0 0 0 0 0 0 0 0 0.0292961259197269 0 0 0.012229760461643 0 0.0916188340364557 0 0 0 0 0 0 0 0 0 0 0.0488690144543692 0 0.00994854381819022 0 0 0 0.010746817863758 0 0 0 0 0 0 0 0 0 0 0 0 0.0593443998503467 0 0 0 0 0 0 0 0 0 0 0 0 0 0 0 0 0 0 0 0 0 0 0 0 0 0 0 0 0 0 0.00826098075942342 0 0 0 0 0.0111521874499859 0 0 0 0 0 0.00818816286898368 0 0.0161940317802576 0 0 0 0 0 0 0 0 0 0 0 0 0 0 0 0 0 0.0126911222828471 0 0 0.0742924128396559 0 0.00835829965420644 0.508719342751513 0.00862186947213698 0 0 0 0 0 0 0.0814680937365005 0 0 0 0 0 0 0 0 0 0 0 0 0 0 0 0 0 0 0 0 0 0 0 0 0 0 0 0 0 0 0 0 0 0 0 0 0 0 0 0 0 0 0
0 0 0 0 0 0 0 0 0 0 0 0 0.0304303455179655 0 0 0 0 0 0 0 0 0 0.0034441164828858 0 0 0 0.0350074263642536 0 0 0 0 0 0 0 0 0 0 0 0 0 0 0 0 0 0 0 0 0 0.00876682472745298 0 0 0 0 0.0138001332470741 0 0 0 0 0 0 0 0 0 0 0 0 0 0 0 0 0 0 0 0 0 0 0 0 0 0 0 0 0 0 0 0 0 0 0 0 0 0 0 0 0 0 0 0 0 0 0 0 0 0 0 0 0.052031393602869 0 0.0137037258642744 0 0 0 0 0 0 0.0646184682169384 0.0201629640061012 0.0346900286278666 0 0.0909718973375653 0.0271882145342565 0 0 0 0 0 0 0 0 0 0 0 0 0 0 0 0 0 0 0 0 0 0 0 0 0 0 0 0 0 0 0 0 0 0 0 0 0 0 0 0 0 0 0 0 0 0 0.200304606695388 0 0.0134961277026429 0 0 0 0 0 0 0 0 0 0 0 0.00484788910235515 0 0 0 0 0 0.0445215079453291 0 0 0 0 0 0 0 0 0 0 0 0 0 0 0 0 0 0 0 0 0 0 0 0 0 0 0 0 0 0 0 0 0 0 0 0 0 0 0 0 0 0 0 0 0 0 0 0 0 0 0 0 0 0 0 0 0 0 0 0 0 0 0 0 0 0 0 0 0 0 0 0 0 0 0.0177962811403582 0.305335087197942 0 0 0.0188829616864813 0 0 0 0 0 0 0 0 0 0 0 0 0 0 0 0 0 0 0 0 0 0 0 0 0 0 0 0 0 0 0 0 0 0 0 0 0 0 0 0 0 0 0 0 0 0 0 0 0 0
0 0 0 0 0 0 0 0 0 0 0 0 0.0409401503729597 0 0 0 0 0 0.0207932846390102 0 0 0 0 0 0 0 0 0 0 0 0 0 0 0 0 0 0 0 0 0 0 0 0 0 0 0 0 0 0 0 0 0 0 0 0 0 0 0 0 0 0 0 0 0 0 0 0 0 0 0 0 0 0 0 0 0 0 0 0 0 0 0 0 0 0 0 0 0 0 0 0 0 0 0 0 0 0 0 0 0 0 0 0 0 0 0 0 0 0 0 0 0 0 0 0.0250907001224937 0 0 0 0.00712846877495226 0.00846247507322311 0 0 0 0 0 0 0 0 0 0 0 0 0 0 0 0 0 0 0 0 0 0 0 0 0 0 0 0 0 0 0 0 0 0 0 0 0 0.0202370453932711 0 0 0 0 0.00806548890867793 0 0 0.00619454308853634 0 0.722570836210381 0 0 0 0 0 0 0 0 0.0050609893672451 0 0 0 0 0 0 0 0.00430730334457023 0 0 0 0 0 0.00513801443642419 0 0 0 0 0 0 0.00530811763611099 0 0 0 0 0 0 0 0 0 0 0 0 0 0 0 0 0 0 0 0 0 0 0 0 0 0 0 0 0 0 0 0 0 0 0 0 0 0 0 0 0 0 0 0.00349375425792866 0 0 0 0 0 0 0 0 0 0 0 0 0 0 0 0 0 0.0304863481922844 0.0419118434400798 0.0222176571777061 0 0.0225929795641446 0 0 0 0 0 0 0 0 0 0 0 0 0 0 0 0 0 0 0 0 0 0 0 0 0 0 0 0 0 0 0 0 0 0 0 0 0 0 0 0 0 0 0 0 0 0 0 0 0 0 0 0 0
0 0 0 0 0 0 0 0 0 0 0 0 0 0 0 0 0 0 0 0 0 0 0 0 0 0 0.026873269884317 0 0 0 0 0 0 0 0 0 0 0 0 0 0 0 0 0 0 0 0 0 0 0 0 0 0 0 0 0 0 0 0 0 0 0 0 0 0 0 0.0030730683968989 0 0 0 0 0 0 0 0 0 0 0 0 0 0 0 0 0 0 0 0 0 0 0 0 0 0 0 0 0 0 0 0 0 0 0 0 0 0 0 0 0 0.0122808425774735 0 0 0 0 0 0 0 0 0.0102165655628239 0 0 0 0 0 0 0 0 0 0 0.0251334754482523 0 0 0 0 0 0 0 0 0 0 0 0 0 0 0 0 0 0 0 0 0 0 0 0 0 0 0 0 0 0 0 0 0 0 0 0 0 0 0.362406217922592 0 0.0894168513687911 0 0.0129612470233807 0 0.0429520145594519 0 0 0 0 0 0 0 0 0 0 0 0 0 0.0543461802714452 0 0.00705268302001538 0 0 0 0 0 0 0 0 0 0 0 0 0 0 0 0 0 0.0198721381621162 0 0 0 0 0 0 0 0 0 0 0 0 0 0 0 0 0 0 0 0 0 0 0 0 0 0 0 0 0 0 0 0 0 0 0 0 0 0 0 0 0 0 0 0 0 0 0 0 0 0 0 0 0 0.302299314215249 0.017916986011337 0 0 0 0.0131991455758557 0 0 0 0 0 0 0 0 0 0 0 0 0 0 0 0 0 0 0 0 0 0 0 0 0 0 0 0 0 0 0 0 0 0 0 0 0 0 0 0 0 0 0 0 0 0 0 0 0 0
0 0 0 0 0 0 0 0 0 0 0 0 0 0 0 0 0 0 0 0 0 0 0 0 0 0 0 0 0 0 0 0 0 0 0 0 0 0 0 0 0 0 0 0 0 0 0 0 0 0 0 0 0 0 0 0 0 0 0 0 0 0 0 0 0 0 0 0 0 0 0 0 0 0 0 0 0 0 0 0 0 0 0 0 0 0 0 0 0 0 0 0 0 0 0 0 0 0 0 0 0 0 0 0 0 0 0 0 0 0 0 0 0 0 0 0 0 0 0 0.00471834088557158 0 0 0 0 0 0 0 0 0 0 0 0 0 0 0 0 0 0 0 0 0 0 0 0 0 0 0 0 0 0 0 0 0 0 0 0 0 0 0 0 0 0 0 0 0 0 0 0 0 0 0 0 0 0 0.0113978273423744 0 0 0 0.0131742117089822 0 0 0 0 0 0 0 0 0 0 0 0 0 0 0 0 0 0 0.00451415721404952 0 0 0 0 0 0 0 0 0 0 0 0.0206307968445596 0 0 0 0 0 0 0 0 0 0 0 0 0 0 0 0 0 0 0 0 0 0 0 0 0 0 0 0 0 0 0 0 0 0 0 0 0 0 0 0 0 0 0 0 0 0 0 0 0 0 0.00461209755084994 0 0 0 0 0.148828522314069 0 0.0162305440020772 0 0 0 0 0 0.0990326689474953 0 0.640384190988457 0.0239656303390985 0 0.0125110118624162 0 0 0 0 0 0 0 0 0 0 0 0 0 0 0 0 0 0 0 0 0 0 0 0 0 0 0 0 0 0 0 0 0 0 0 0 0 0
0 0 0 0 0 0 0 0 0 0 0 0 0 0 0 0 0 0 0 0 0 0 0 0 0 0 0.0048947956129069 0 0 0 0 0 0 0 0 0 0 0 0 0 0 0 0 0 0 0 0 0 0 0 0 0 0 0 0 0 0 0 0 0 0 0 0 0 0 0 0 0 0 0 0 0 0 0 0 0 0 0 0 0 0 0 0 0 0 0 0 0 0 0 0 0 0 0 0 0 0 0 0 0 0 0 0 0 0 0 0.013564764314256 0 0.00412544491520339 0 0 0 0 0 0 0.0052733948046513 0.00214669616034459 0.013088955431494 0 0.00974852584455861 0 0 0 0 0 0 0 0 0 0 0 0 0 0 0 0 0 0 0 0 0 0 0 0 0 0 0 0 0 0 0 0 0 0 0 0 0 0 0 0 0 0 0 0 0 0 0 0 0 0 0 0 0 0 0.0384507487242258 0 0 0 0.0427605913772557 0 0.00700094999842666 0 0 0 0 0 0 0 0 0 0 0 0 0 0 0 0 0.0264922581026625 0 0 0 0 0 0 0 0 0 0 0 0.167405701802685 0 0 0 0 0 0 0 0 0 0 0 0 0 0 0 0 0 0 0.00447857149616312 0 0 0 0 0.00646378458513379 0 0 0 0 0 0.00255483724786055 0 0.00184527763242644 0 0 0 0 0 0 0 0 0 0 0 0 0 0 0 0 0 0 0.145071279390351 0 0 0 0.0769146047299663 0 0.156734037767664 0.200333328096764 0 0 0 0 0 0.0706514519650006 0 0 0 0 0 0 0 0 0 0 0 0 0 0 0 0 0 0 0 0 0 0 0 0 0 0 0 0 0 0 0 0 0 0 0 0 0 0 0 0 0 0 0
0 0 0 0 0 0 0 0 0 0 0 0 0.00806711303439487 0 0 0 0 0 0 0 0 0 0 0 0 0 0 0 0 0 0 0 0 0 0 0 0 0 0 0 0 0 0 0 0 0 0 0 0 0 0 0 0 0 0 0 0 0 0 0 0 0 0 0 0 0 0 0 0 0 0 0 0 0 0 0 0 0 0 0 0 0 0 0 0 0 0 0 0 0 0 0 0 0 0 0 0 0 0 0 0 0 0 0 0 0 0.121674011189222 0 0 0 0 0 0 0 0 0.0750662085965371 0.0539760299658746 0.0288894654494298 0 0.117403584210759 0.0219199089037544 0 0 0 0 0 0 0 0 0 0 0 0 0 0 0 0 0 0 0 0 0 0 0 0 0 0 0 0 0 0 0 0 0 0 0 0 0 0 0 0 0 0 0 0 0 0 0 0 0 0 0 0 0 0 0 0 0 0.00740315095310916 0 0 0 0 0 0 0 0 0 0 0 0 0 0 0 0 0 0 0.0121064392851832 0 0 0 0 0 0 0 0 0 0 0 0 0 0 0 0 0 0 0 0 0 0 0 0 0 0 0 0 0 0 0 0 0 0 0 0 0 0 0 0 0 0 0 0 0 0 0 0 0 0 0 0 0 0 0 0 0 0 0 0 0 0 0.00758051341774201 0.0367404095020267 0 0.0259393596695827 0 0.483233805822384 0 0 0 0 0 0 0 0 0 0 0 0 0 0 0 0 0 0 0 0 0 0 0 0 0 0 0 0 0 0 0 0 0 0 0 0 0 0 0 0 0 0 0 0 0 0 0 0 0 0 0
0 0 0 0 0 0 0 0 0 0 0 0 0 0 0 0 0 0 0 0 0 0 0 0 0 0 0 0 0 0 0 0 0 0 0 0 0 0 0 0 0 0 0 0 0 0 0 0 0 0 0 0 0 0.0153929664040696 0 0 0 0 0 0 0 0 0 0 0 0 0 0 0 0 0 0 0 0 0 0 0 0 0 0 0 0 0 0 0 0 0 0 0 0 0 0 0 0 0 0 0 0 0 0 0 0 0 0 0 0 0.0123573918078028 0 0.00645814616878038 0 0 0 0 0 0 0 0 0.0168972783473291 0 0 0 0 0 0 0 0 0 0 0 0 0 0 0 0 0 0 0 0 0 0 0 0 0 0 0 0 0 0 0 0 0 0 0 0 0 0 0 0 0 0 0 0 0 0 0 0 0 0 0 0 0 0 0 0 0.0757004962789507 0 0 0 0.0113763852754486 0 0 0 0 0 0 0 0 0 0 0 0 0 0 0 0 0 0 0 0 0 0 0 0 0 0 0 0 0 0.0470834479064298 0.284221166130384 0.0278483147203153 0 0 0 0 0 0 0 0 0 0 0 0 0 0 0 0 0 0 0 0 0 0 0 0 0 0 0 0 0 0 0 0 0 0 0 0 0 0 0 0 0 0 0 0 0 0 0 0 0 0 0 0 0 0.0159840102885049 0.381753684380696 0 0 0.0596077061524172 0.0127121180451419 0 0 0 0 0 0.03260688809373 0 0 0 0 0 0 0 0 0 0 0 0 0 0 0 0 0 0 0 0 0 0 0 0 0 0 0 0 0 0 0 0 0 0 0 0 0 0 0 0 0
0 0 0 0 0 0 0 0 0 0 0 0 0 0 0 0 0.0355864909363725 0 0 0 0.0162955561068585 0 0 0 0 0 0.0551993039949234 0 0 0 0 0 0 0 0 0 0 0 0 0 0 0 0 0 0 0 0 0 0 0 0 0 0 0.141275502435761 0 0 0 0 0 0.0340124299036321 0 0 0 0 0 0 0 0 0 0 0 0 0 0 0 0 0 0 0 0 0 0 0 0 0 0 0 0 0 0 0 0 0 0 0 0 0 0 0 0 0 0 0 0 0 0 0 0 0.0373922452436553 0 0 0 0 0 0 0 0 0.0376177119570144 0 0 0 0 0 0 0 0 0 0 0 0 0 0 0 0 0 0 0 0 0 0 0 0 0 0 0 0 0 0 0 0 0 0 0 0 0 0 0 0 0 0 0 0 0 0 0 0 0 0 0 0 0 0 0 0 0 0 0 0 0.062888454387078 0 0 0 0 0 0 0 0 0 0 0 0 0 0 0 0 0 0 0 0 0 0 0 0 0 0 0 0 0 0 0.0633667493695852 0.12048657312753 0 0 0 0 0 0 0 0 0 0 0 0 0 0 0 0 0 0 0 0 0 0 0 0 0 0 0 0 0 0 0 0 0 0 0 0 0 0 0 0 0 0 0 0 0 0 0 0 0 0 0 0 0 0 0 0 0.28393444050407 0 0.111944542033519 0 0 0 0 0 0 0 0 0 0 0 0 0 0 0 0 0 0 0 0 0 0 0 0 0 0 0 0 0 0 0 0 0 0 0 0 0 0 0 0 0 0 0 0 0 0 0
0 0 0 0 0 0 0 0 0 0 0 0 0 0 0 0 0 0 0 0 0 0 0 0 0 0 0.0399498780814146 0 0 0 0 0 0 0 0 0 0 0 0 0 0 0 0 0 0 0 0 0 0 0 0 0 0 0 0 0 0 0 0 0 0 0 0 0 0.0547918053998478 0 0.0629659019219954 0 0 0 0 0 0 0 0 0 0 0 0 0 0 0 0 0 0 0 0 0 0 0 0 0 0 0 0 0 0 0 0 0 0 0 0 0 0 0 0 0 0.039580842472261 0 0 0 0 0 0 0 0 0 0 0 0 0 0 0 0 0 0 0 0 0.0153089788794217 0 0 0 0 0 0 0 0 0 0 0 0 0 0 0 0 0 0 0 0 0 0 0 0 0 0 0 0 0 0 0 0 0 0 0 0 0 0 0 0 0 0 0.035540476882055 0 0.0544499604866283 0 0 0 0.0429457537204491 0 0 0 0 0 0 0 0 0 0 0 0 0 0 0 0 0 0 0 0 0 0 0 0 0 0 0 0 0 0.0926566636482746 0 0.190395121538557 0 0 0 0 0 0 0 0 0 0 0 0 0 0 0 0 0 0 0 0 0 0 0 0 0 0 0 0 0 0 0 0 0 0 0 0 0 0 0 0 0 0 0 0 0 0 0 0 0 0 0 0 0 0 0 0 0.0545459921629715 0.100839849210367 0 0 0 0 0 0 0 0 0 0.216028775595756 0 0 0 0 0 0 0 0 0 0 0 0 0 0 0 0 0 0 0 0 0 0 0 0 0 0 0 0 0 0 0 0 0 0 0 0 0 0
0 0 0 0 0 0 0 0 0 0 0 0 0 0 0 0 0 0 0 0 0 0 0 0 0 0 0 0 0 0 0 0 0 0 0 0 0 0 0 0 0 0 0 0 0 0 0 0 0 0 0 0 0 0 0 0 0 0 0 0 0 0 0 0 0 0 0 0 0 0 0 0 0 0 0 0 0 0 0 0 0 0 0 0 0 0 0 0 0 0 0 0 0 0 0 0 0 0 0 0 0 0 0 0 0 0 0 0 0 0 0 0 0 0 0 0 0 0 0 0 0 0 0 0 0 0 0 0 0 0 0 0 0 0 0 0 0 0 0 0 0 0 0 0 0 0 0 0 0 0 0 0 0 0 0 0 0 0 0 0 0 0 0 0 0.0233825624580541 0 0 0 0 0 0 0 0 0 0 0.014642532577798 0.0859319096170929 0.0849620422100179 0.0422229068802416 0 0.00364973621949273 0 0 0 0.00417894797131918 0 0 0 0 0 0 0 0 0 0 0 0 0.0028431610690522 0 0 0 0 0 0 0 0 0 0 0 0.00743342686992628 0 0 0 0 0 0.0121569110629504 0 0 0.0360522499568625 0.0279869131220257 0 0 0 0 0 0 0 0 0 0 0 0 0.011117207039712 0.0101015416559801 0 0 0 0 0 0 0 0 0 0 0 0 0 0 0 0 0 0 0 0 0 0 0 0 0 0.106382377820475 0 0 0 0 0 0 0 0 0 0 0 0.292302141028502 0.106659539869535 0.0328907955702252 0.0561064110169463 0 0 0 0 0.00648037807002271 0.00906755112831205 0 0 0 0 0 0 0 0 0 0 0 0 0 0 0 0.00454927491148192 0 0 0 0 0 0 0 0.00547189793430584 0.0134275839396681 0 0 0 0 0 0 0 0 0 0 0
0 0 0 0 0 0 0 0 0 0 0 0 0 0 0 0 0 0 0 0 0 0 0 0 0 0 0 0 0 0 0 0 0 0 0 0 0 0 0 0 0 0 0 0 0 0 0 0 0 0 0 0 0 0 0 0 0 0 0 0 0 0 0 0 0 0 0 0 0 0 0 0 0 0 0 0 0 0 0 0 0 0 0 0 0 0 0 0 0 0 0 0 0 0 0 0 0 0 0 0 0 0 0 0 0 0 0 0 0 0 0 0 0 0 0 0 0 0 0 0 0 0 0 0 0 0 0 0 0 0 0 0 0 0 0 0 0 0 0 0 0 0 0 0 0 0 0 0 0 0 0 0 0 0 0 0 0 0 0 0 0 0 0 0 0.0489722421829425 0 0 0 0 0 0 0 0 0 0 0 0.00836747331150749 0.0215105605522356 0 0 0 0 0 0 0.00660235585038282 0 0 0 0 0 0 0 0 0 0 0 0 0 0 0 0 0 0 0 0 0 0 0 0 0 0 0 0 0 0 0 0 0 0.0444248859132443 0.0588879577494388 0 0 0 0 0 0 0 0 0 0 0 0 0.0145184793834229 0 0 0 0 0 0 0 0 0 0 0 0 0 0 0 0 0 0 0 0 0 0 0 0 0 0 0 0 0 0 0 0 0 0 0 0 0 0.511426957147184 0 0.170822693506688 0.0761500755820174 0.0383163188209354 0 0 0 0 0 0 0 0 0 0 0 0 0 0 0 0 0 0 0 0 0 0 0 0 0 0 0 0 0 0 0 0 0 0 0 0 0 0 0 0 0 0
0 0 0 0 0 0 0 0 0 0 0 0 0 0 0 0 0 0 0 0 0 0 0 0 0 0 0 0 0 0 0 0 0 0 0 0 0 0 0 0 0 0 0 0 0 0 0 0 0 0 0 0 0 0 0 0 0 0 0 0 0 0 0 0 0 0 0 0 0 0 0 0 0 0 0 0 0 0 0 0 0 0 0 0 0 0 0 0 0 0 0 0 0 0 0 0 0 0 0 0 0 0 0 0 0 0 0.002491061339905 0 0 0 0 0 0 0 0 0.00604848186225233 0.00264694517892099 0 0 0 0 0 0 0 0 0 0 0 0 0 0 0 0 0 0 0 0 0 0 0 0 0 0 0 0 0 0 0 0 0 0 0 0 0 0 0 0 0 0 0 0 0 0.00553595315472549 0 0.0561243707302589 0.0315511349350681 0 0 0 0 0 0 0 0 0 0 0.100760006693721 0 0 0 0 0 0 0 0.00655416823449337 0 0 0 0 0 0 0 0 0 0 0 0.00616238667126337 0 0 0 0 0 0 0 0 0 0 0 0 0 0 0 0 0 0 0 0 0 0.0283462591057527 0.0165956613952368 0 0 0 0 0.0102929465867917 0.00895286386323191 0 0 0 0 0 0 0 0 0 0 0 0 0 0 0 0 0 0 0 0 0 0 0 0 0 0 0 0 0 0 0 0 0 0 0 0 0 0 0 0 0 0 0 0 0.0782507584247916 0.071627995199975 0 0.00681581931515352 0.233487899930394 0.0415624985919348 0.154816807695018 0.0604305990313296 0.0143597070964719 0 0.0565856749633099 0 0 0 0 0 0 0 0 0 0 0 0 0 0 0 0 0 0 0 0 0 0 0 0 0 0 0 0 0 0 0 0 0 0 0 0
0 0 0 0 0 0 0 0 0 0 0 0 0 0 0 0 0 0 0 0 0 0 0 0 0 0 0 0 0 0 0 0 0 0 0 0 0 0 0 0 0 0 0 0 0 0 0 0 0 0 0 0 0 0 0 0 0 0 0 0 0 0 0 0 0 0 0 0 0 0 0 0 0 0 0 0 0 0 0 0 0 0 0 0 0 0 0 0 0 0 0 0 0 0 0 0 0 0 0 0 0 0 0 0 0 0 0 0 0 0 0 0 0 0 0 0 0 0 0 0 0 0 0 0 0 0 0 0 0 0 0 0 0 0 0 0 0 0 0 0 0 0 0 0 0 0 0 0 0 0 0 0 0 0 0 0 0 0 0 0 0 0 0 0 0 0 0 0 0 0 0 0 0 0 0 0 0.0115744079776988 0.0110545516038622 0.0204727367893599 0 0.00907274872833835 0 0 0 0 0 0 0 0 0 0 0 0 0 0 0 0 0.00693319950489694 0 0 0 0 0 0 0 0 0 0 0 0 0 0 0 0 0 0 0 0 0 0 0 0 0 0 0 0 0 0 0 0 0 0 0 0.00388702953681793 0 0 0 0 0 0 0 0 0 0 0 0 0 0 0 0 0 0 0 0 0 0 0 0 0 0 0.0471780955457752 0 0 0 0.103932359578253 0.143473189293526 0 0 0 0 0.0604119904238263 0.079940615140503 0.0170638877535529 0 0.218822347700997 0.231040653363593 0.017040413692581 0.0181017733664196 0 0 0 0 0 0 0 0 0 0 0 0 0 0 0 0 0 0 0 0 0 0 0 0 0 0 0 0 0 0 0 0 0 0 0 0 0 0 0
0 0 0 0 0 0 0 0 0 0 0 0 0 0 0 0 0 0 0 0 0 0 0 0 0 0 0 0 0 0 0 0 0 0 0 0 0 0 0 0 0 0 0 0 0 0 0 0 0 0 0 0 0 0 0 0 0 0 0 0 0 0 0 0 0 0 0 0 0 0 0 0 0 0 0 0 0 0 0 0 0 0 0 0 0 0 0 0 0 0 0 0 0 0 0 0 0 0 0 0 0 0 0 0 0 0 0 0 0 0 0 0 0 0 0 0 0 0 0 0 0 0 0 0 0 0 0 0 0 0 0 0 0 0 0 0 0 0 0 0 0 0 0 0 0 0 0 0 0 0 0 0 0 0 0 0 0 0 0 0 0 0 0 0 0.0187004133874062 0.00678971247718207 0 0 0 0 0 0 0 0 0 0 0.0718107164284715 0.0101497811593801 0 0 0 0 0 0 0.00570341115749966 0 0 0 0 0 0 0 0 0 0 0 0.00806174334170639 0 0 0 0 0 0 0 0 0 0 0 0 0 0 0 0 0 0 0 0 0 0.0166415391413421 0 0 0 0 0 0.0151989231113569 0.00713914684761592 0 0 0 0 0 0 0 0 0 0 0 0 0 0 0 0 0 0 0 0 0 0 0 0 0 0 0 0 0 0 0 0 0 0 0 0 0 0 0 0 0 0 0 0 0.0565182359193324 0.0220601401864863 0.32059123041674 0.120010436613172 0 0.164541147736135 0.0122506010352424 0.0551168245787937 0.0380190644151633 0 0.0506969320469742 0 0 0 0 0 0 0 0 0 0 0 0 0 0 0 0 0 0 0 0 0 0 0 0 0 0 0 0 0 0 0 0 0 0 0 0
0 0 0 0 0 0 0 0 0 0 0 0 0 0 0 0 0 0 0 0 0 0 0 0 0 0 0 0 0 0 0 0 0 0 0 0 0 0 0 0 0 0 0 0 0 0 0 0 0 0 0 0 0 0 0 0 0 0 0 0 0 0 0 0 0 0 0 0 0 0 0 0 0 0 0 0 0 0 0 0 0 0 0 0 0 0 0 0 0 0 0 0 0 0 0 0 0 0 0 0 0 0 0 0 0 0 0 0 0 0 0 0 0 0 0 0 0 0 0 0 0 0 0 0 0 0 0 0 0 0 0 0 0 0 0 0 0 0 0 0 0 0 0 0 0 0 0 0 0 0 0 0 0 0 0 0 0 0 0 0 0 0 0 0 0 0 0 0 0 0 0 0 0 0 0.0135511723489307 0 0 0 0 0 0 0 0 0 0 0 0 0 0 0 0 0 0 0 0 0 0 0 0 0 0 0 0 0 0 0 0 0 0 0 0 0 0 0 0 0 0 0 0 0 0 0 0 0 0 0 0 0 0 0 0 0 0 0 0 0 0 0 0 0 0 0 0 0 0 0 0 0 0 0 0 0 0 0 0 0 0 0 0 0 0 0 0 0 0.352755434084498 0 0 0.0182385282223318 0 0 0 0 0.054616312099118 0.121268836542842 0.157473683643301 0 0.0922499129436204 0.00992317165277456 0.0507797966009656 0.0114262403001801 0.0307269338358759 0.0869899777255609 0 0 0 0 0 0 0 0 0 0 0 0 0 0 0 0 0 0 0 0 0 0 0 0 0 0 0 0 0 0 0 0 0 0 0
0 0 0 0 0 0 0 0 0 0 0 0 0 0 0 0 0 0 0 0 0 0 0 0 0 0 0 0 0 0 0 0 0 0 0 0 0 0 0 0 0 0 0 0 0 0 0 0 0 0 0 0 0 0 0 0 0 0 0 0 0 0 0 0 0 0 0 0 0 0 0 0 0 0 0 0 0 0 0 0 0 0 0 0 0 0 0 0 0 0 0 0 0 0 0 0 0 0 0 0 0 0 0 0 0 0 0 0 0 0 0 0 0 0 0 0 0 0 0 0 0 0 0 0 0 0 0 0 0 0 0 0 0 0 0 0 0 0 0 0 0 0 0 0 0 0 0 0 0 0 0 0 0 0 0 0 0 0 0 0 0 0 0 0 0.0277495405311428 0.029708564049696 0 0 0 0 0 0 0 0 0 0 0.0754286781814753 0 0 0 0 0 0 0 0 0 0 0 0 0 0 0 0 0 0 0 0 0 0 0 0 0 0 0 0 0 0 0 0 0 0 0 0 0 0 0 0 0 0 0 0 0 0 0 0 0 0 0 0 0 0 0 0 0 0 0 0 0 0 0 0 0 0 0 0 0 0 0 0 0 0 0 0 0 0 0 0 0 0 0 0 0 0 0 0.0315283479958555 0 0 0 0 0 0 0 0.485867757994281 0.021360931608861 0.0280007787129428 0.220315581775548 0 0 0 0 0.0800398191501969 0 0 0 0 0 0 0 0 0 0 0 0 0 0 0 0 0 0 0 0 0 0 0 0 0 0 0 0 0 0 0 0 0 0 0 0
0 0 0 0 0 0 0 0 0 0 0 0 0 0 0 0 0 0 0 0 0 0 0 0 0 0 0 0 0 0 0 0 0 0 0 0 0 0 0 0 0 0 0 0 0 0 0 0 0 0 0 0 0 0 0 0 0 0 0 0 0 0 0 0 0 0 0 0 0 0 0 0 0 0 0 0 0 0 0 0 0 0 0 0 0 0 0 0 0 0 0 0 0 0 0 0 0 0 0 0 0 0 0 0 0 0 0.036921260958024 0 0 0 0 0 0 0 0 0.062560860730836 0.0192000862986179 0 0 0 0 0 0 0 0 0 0 0 0 0 0 0 0 0 0 0 0 0 0 0 0 0 0 0 0 0 0 0 0 0 0 0 0 0 0 0 0 0 0 0 0 0 0 0 0 0.0412672841161499 0 0 0 0 0 0 0 0 0 0 0.0345465344080352 0 0 0 0 0 0 0 0 0 0 0 0 0 0 0 0 0 0 0 0 0 0 0 0 0 0 0 0 0 0 0 0 0 0 0 0 0 0 0 0 0 0 0 0 0 0 0 0 0 0 0 0 0 0 0 0 0 0 0 0 0 0 0 0 0 0 0 0 0 0 0 0 0 0 0 0 0 0 0 0 0 0 0 0 0 0 0 0 0 0 0 0 0 0 0 0.253713942061643 0.0303562863166065 0.168532771732708 0.0317042303067087 0 0 0.171428407350109 0 0.123317283093919 0.026451052626644 0 0 0 0 0 0 0 0 0 0 0 0 0 0 0 0 0 0 0 0 0 0 0 0 0 0 0 0 0 0 0 0 0 0 0
0 0 0 0 0 0 0 0 0 0 0 0 0 0 0 0 0 0 0 0 0 0 0 0 0 0 0.00735163095079981 0 0 0 0 0 0 0 0 0 0 0 0 0 0 0 0 0 0 0 0 0 0 0 0 0 0 0 0 0 0 0 0 0.0153782007572125 0 0 0 0 0 0 0 0 0 0 0 0 0 0 0 0 0 0 0 0 0 0 0 0 0 0 0 0 0 0 0 0 0 0 0 0 0 0 0 0 0 0 0 0 0 0 0 0 0.00424886283013147 0 0 0 0 0 0 0 0 0 0 0 0 0 0 0 0 0 0 0 0 0 0 0 0 0 0 0 0 0 0 0 0 0 0 0 0 0 0 0 0 0 0 0 0 0 0 0 0 0 0 0 0 0 0 0 0 0 0 0 0 0 0 0 0 0 0.0106295279997821 0 0 0 0 0 0 0 0 0 0 0 0 0 0 0 0 0 0 0 0 0 0 0 0 0 0 0 0 0 0 0 0 0 0 0 0 0 0 0 0 0 0 0 0 0 0 0 0 0 0.0136235985112159 0 0 0 0 0 0 0 0 0 0 0 0 0 0 0 0 0 0 0 0 0 0 0 0 0 0 0 0 0 0 0 0 0 0 0 0 0 0 0 0.00770352405677093 0 0 0 0 0.0314782810594243 0 0 0.0210926041270434 0 0.0406723050715229 0.0567616293756114 0 0.0599763423454736 0 0.0451932830851893 0.438419281603383 0.24747092822644 0 0 0 0 0 0 0 0 0 0 0 0 0 0 0 0 0 0 0 0 0 0 0 0 0 0 0 0 0 0 0 0 0 0 0
0 0 0 0 0 0 0 0 0 0 0 0 0 0 0 0 0 0 0 0 0 0 0 0 0 0 0.020107222936581 0 0 0 0 0 0 0 0 0 0 0 0 0 0 0 0 0 0 0 0 0 0 0 0 0 0 0 0 0 0 0 0 0.0125525105692779 0 0 0 0 0 0 0.00990308586562199 0 0 0 0 0 0 0 0 0 0 0 0 0 0 0 0 0 0 0 0 0 0 0 0 0 0 0 0 0 0 0 0 0 0 0 0 0 0 0 0 0 0.0179214413418597 0 0 0 0 0 0 0 0 0 0 0 0 0 0 0 0 0 0 0 0 0 0 0 0 0 0 0 0 0 0 0 0 0 0 0 0 0 0 0 0 0 0 0 0 0 0 0 0 0 0 0 0 0 0 0 0 0 0 0 0 0 0 0 0 0 0.0294309738135378 0 0 0 0 0 0 0 0 0 0 0 0 0 0 0 0 0 0 0 0 0 0 0 0 0 0 0 0 0 0 0 0 0 0 0 0 0 0 0 0 0 0 0 0 0 0 0 0 0 0 0 0 0 0 0 0 0 0.0820515556852309 0 0 0 0 0 0 0 0 0 0 0 0 0 0 0 0 0 0 0 0 0 0 0 0 0 0 0 0 0 0 0 0 0 0 0 0 0 0.0165518161018451 0 0 0 0 0.0302718587796388 0 0 0.107113874980782 0 0.0672344525547774 0.606861207370847 0 0 0 0 0 0 0 0 0 0 0 0 0 0 0 0 0 0 0 0 0 0 0 0 0 0 0 0 0 0 0 0 0 0 0
0 0 0 0 0 0 0 0 0 0 0 0 0 0 0 0 0 0 0 0 0 0 0 0 0 0 0 0 0 0 0 0 0 0 0 0 0 0 0 0 0 0 0 0 0 0 0 0 0 0 0 0 0 0 0 0 0 0 0 0.00674442252715073 0 0 0 0 0 0 0 0 0 0 0 0 0 0 0 0 0 0 0 0 0 0 0 0 0 0 0 0 0 0 0 0 0 0 0 0 0 0 0 0 0 0 0 0 0 0 0 0 0 0 0 0 0 0 0 0 0 0 0 0 0 0 0 0 0 0 0 0 0 0 0 0 0 0 0 0 0 0 0 0 0 0 0 0 0 0 0 0 0 0 0 0 0 0 0 0 0 0 0 0 0 0 0 0 0 0 0 0 0 0 0 0 0 0 0 0 0.0130372453728909 0 0 0 0 0 0 0 0 0 0 0 0 0 0 0 0 0 0 0 0 0 0 0 0 0 0 0 0 0 0 0 0 0 0 0 0 0 0 0 0 0 0 0 0 0 0 0 0.00581291646696955 0 0 0 0 0 0 0 0 0 0 0 0 0 0 0 0 0 0 0 0 0 0 0 0 0 0 0 0 0 0 0 0 0 0 0 0 0 0 0 0 0 0 0 0 0 0.0108657359368878 0 0.0924244307158358 0 0.0603079689947515 0.0381925613791855 0.0416568484252412 0.0479752004107901 0.487511999091904 0.0315439225410935 0 0.1639267481373 0 0 0 0 0 0 0 0 0 0 0 0 0 0 0 0 0 0 0 0 0 0 0 0 0 0 0 0 0 0 0 0 0 0 0
0 0 0 0 0 0 0 0 0 0 0 0 0 0 0 0 0 0 0 0 0 0 0 0 0 0 0.00733131917792862 0 0 0 0 0 0 0 0 0 0 0 0 0 0 0 0 0 0 0 0 0 0 0 0 0 0 0 0 0 0 0 0 0.0114581083579422 0 0 0 0 0 0 0.00307109455245149 0 0 0 0 0 0 0 0 0 0 0 0 0 0 0 0 0 0 0 0 0 0 0 0 0 0 0 0 0 0 0 0 0 0 0 0 0 0 0 0 0 0.00401095408968137 0 0 0 0 0 0 0 0 0 0 0 0 0 0 0 0 0 0 0 0 0 0 0 0 0 0 0 0 0 0 0 0 0 0 0 0 0 0 0 0 0 0 0 0 0 0 0 0 0 0 0 0 0 0 0 0 0 0 0 0 0 0 0 0 0 0 0 0 0 0 0 0 0 0 0 0 0 0 0 0 0 0 0 0 0 0 0 0 0 0 0 0 0 0 0 0 0 0 0 0 0.00717994638260776 0 0 0 0 0 0 0 0 0 0 0 0 0 0 0 0 0 0 0 0 0 0 0.038285736478388 0 0 0 0 0 0 0 0 0 0 0 0 0 0 0 0 0 0 0 0 0 0 0 0 0 0 0 0 0 0 0 0 0 0 0 0 0 0 0 0 0 0 0.119220278181861 0 0.0113463757205 0.303417902538195 0.313931252368124 0.180747032152321 0 0 0 0 0 0 0 0 0 0 0 0 0 0 0 0 0 0 0 0 0 0 0 0 0 0 0 0 0 0 0 0 0 0 0 0
0 0 0 0 0 0 0 0 0 0 0 0 0 0 0 0 0 0 0 0 0 0 0 0 0 0 0 0 0 0 0 0 0 0 0 0 0 0 0.00977985852363613 0 0.0158556833228346 0 0 0 0 0 0 0.00725572009848027 0 0 0 0 0.0015210724602099 0 0 0 0 0 0 0 0 0 0 0 0 0 0 0 0 0 0 0 0 0 0 0 0 0 0 0 0 0 0.000686971060049903 0 0 0 0 0 0 0 0 0 0 0 0 0 0 0 0 0 0 0 0 0 0 0 0 0 0 0 0 0 0 0 0 0 0 0 0 0 0 0 0 0 0 0 0.00470414936496183 0 0 0 0 0 0 0 0 0 0 0 0 0 0 0 0 0 0 0 0 0 0 0 0 0 0 0 0 0 0 0 0 0 0 0 0 0 0 0 0 0.00563404692579695 0.00363946182908284 0.0330308588580411 0.0799516082898204 0.246197713190044 0 0 0 0 0 0 0 0 0 0 0 0.00340917158858047 0 0 0 0.0141603473111656 0 0.00585727508889628 0 0.0892872550538065 0 0 0 0.000821728793510101 0 0.0382101528272463 0 0 0 0.0661797740427469 0.0999787527878867 0.00333470017521055 0.192658515641405 0 0 0 0 0 0 0 0 0 0 0 0 0 0 0 0 0 0.0376020902338171 0 0 0 0 0 0 0 0 0 0 0 0.000640341436299718 0.00117224965041697 0.00774392218850671 0 0 0 0.00335430700696624 0.00350391518639287 0 0 0 0.0021147591999884 0 0 0 0 0.000764852271135775 0.00199490926286598 0.00158992913054996 0 0 0 0.00663604443935449 0 0 0 0 0 0 0 0 0 0 0 0 0 0 0 0 0 0 0 0 0 0 0 0 0 0 0 0 0 0 0 0 0 0 0 0.00274700463576933 0 0 0 0 0.0041459003244282 0 0.00383495780009608 0 0 0 0 0 0 0 0 0 0 0 0 0 0 0 0 0
0 0 0 0 0 0 0 0 0 0 0 0 0 0 0 0 0 0 0 0 0 0 0 0 0 0 0 0 0 0 0 0 0 0 0 0 0 0 0 0 0 0 0 0 0 0 0 0 0 0 0 0 0 0 0 0 0 0 0 0 0 0 0 0 0 0 0 0 0 0 0 0 0 0 0 0 0 0 0 0 0 0 0 0 0 0 0 0 0 0 0 0 0 0 0 0 0 0 0 0 0 0 0 0 0 0 0 0 0 0 0 0 0 0 0 0 0 0 0 0 0 0 0 0 0 0 0 0 0 0 0 0 0 0 0 0 0 0 0 0 0 0 0 0 0 0 0 0 0 0 0 0 0 0 0 0 0 0 0 0 0 0 0 0 0 0 0 0 0 0 0 0 0 0 0 0 0 0 0 0 0 0 0 0.0875253314736938 0 0 0 0 0 0 0 0 0 0 0 0 0 0 0.0253349431995137 0 0 0 0 0 0 0 0 0 0 0 0 0 0 0 0 0 0 0 0 0 0 0 0 0 0 0 0 0 0 0 0 0 0 0 0 0 0 0.511471696733863 0.109174724265667 0.0211130299035182 0 0 0 0.0205716701624023 0 0 0 0 0 0 0 0 0 0 0 0 0 0 0 0 0 0 0 0 0 0 0 0 0 0 0 0 0 0 0 0 0 0 0 0 0 0 0 0 0 0 0 0 0 0 0 0.0422645070519179 0 0.182544097209424 0 0 0 0 0 0 0 0 0 0 0 0 0 0 0 0 0 0 0 0 0 0 0
0 0 0 0 0 0 0 0 0 0 0 0 0 0 0 0 0 0 0 0 0 0 0 0 0 0 0 0 0 0 0 0 0 0 0 0 0 0 0 0 0 0 0 0 0 0 0 0 0 0 0 0 0 0 0 0 0 0 0 0 0 0 0 0 0 0 0 0 0 0 0 0 0 0 0 0 0 0 0 0 0 0 0 0 0 0 0 0 0 0 0 0 0 0 0 0 0 0 0 0 0 0 0 0 0 0 0 0 0 0 0 0 0 0 0 0 0 0 0 0 0 0 0 0 0 0 0 0 0 0 0 0 0 0 0 0 0 0 0 0 0 0 0 0 0 0 0 0 0 0 0 0 0 0 0 0 0 0.00725441435706387 0 0.074742142380496 0 0 0.0104991447873584 0 0 0 0 0 0 0 0 0 0 0 0 0 0 0 0 0.0087775571496905 0 0 0 0 0 0 0 0 0 0 0 0 0 0.053654157035229 0.00670263037590713 0 0.0110622414539614 0 0.00451985095084868 0 0 0 0 0 0 0 0 0 0 0 0 0 0 0 0 0 0 0 0 0 0 0.00632506618418936 0 0 0 0 0 0 0 0 0 0 0 0 0 0 0 0 0 0 0 0 0 0 0 0 0 0 0 0 0 0 0 0 0 0 0 0 0 0 0 0 0 0 0 0 0 0 0 0 0 0 0 0 0 0 0 0 0 0 0 0 0 0 0 0.00646881768837548 0.00507733210609325 0.317557388333114 0.228295111231221 0.0809238914606124 0 0 0 0 0 0.0567503578926402 0 0 0 0 0 0 0 0 0 0 0 0 0.121389896613199 0 0 0 0 0 0 0 0
0 0 0 0 0 0 0 0 0 0 0 0 0 0 0 0 0 0 0 0 0 0 0 0 0 0 0 0 0 0 0 0 0 0 0 0 0 0 0 0 0 0 0 0 0 0 0 0 0 0 0 0 0 0 0 0 0 0 0 0 0 0 0 0 0 0 0 0 0 0 0 0 0 0 0 0 0 0 0 0 0 0 0 0 0 0 0 0 0 0 0 0 0 0 0 0 0 0 0 0 0 0 0 0 0 0 0 0 0 0 0 0 0 0 0 0 0 0 0 0 0 0 0 0 0 0 0 0 0 0 0 0 0 0 0 0 0 0 0 0 0 0 0 0 0 0 0 0 0 0 0 0 0 0 0 0 0 0 0 0 0 0 0 0 0 0 0 0 0 0 0 0 0 0 0 0 0 0 0 0 0 0 0 0 0 0 0 0 0 0 0 0 0 0 0 0 0.0660308314874492 0 0 0 0 0 0 0 0 0 0 0 0 0 0 0 0 0 0 0 0 0 0 0 0 0.517103025679103 0 0 0 0 0 0 0 0 0 0 0 0 0 0 0 0 0 0 0 0 0 0 0 0 0 0 0 0 0 0 0 0 0 0 0 0 0 0 0 0 0 0 0 0 0 0 0 0 0 0 0 0 0 0 0 0 0 0 0 0 0 0 0.0684109264495813 0 0 0.11881996686787 0.141784476093412 0 0 0 0 0 0 0 0 0 0 0 0 0 0 0 0 0 0 0 0.0878507734225845 0 0 0 0 0 0 0 0
0 0 0 0 0 0 0 0 0 0 0 0 0 0 0 0 0 0 0.00159985924762128 0 0 0 0 0 0 0 0 0 0 0 0 0 0 0 0 0 0 0 0 0 0 0 0 0 0 0 0 0 0 0 0 0 0 0 0 0 0.00219653566024823 0 0 0 0 0 0 0 0 0 0 0 0 0.00263527415734358 0 0.0036577066999924 0 0 0 0 0 0 0 0 0 0 0 0 0 0 0 0 0 0 0 0 0 0 0 0 0 0 0 0 0 0 0 0 0 0 0 0 0 0 0 0 0 0 0 0 0 0 0 0 0 0 0 0 0 0 0 0 0 0 0 0 0 0 0 0 0 0 0 0 0 0 0 0 0 0 0 0 0 0 0 0 0 0 0 0 0.00690673501677411 0.00634322933194013 0 0.0182600402256899 0.142992788668449 0.0125515119659045 0.00648532495074395 0 0 0 0.0298834451056893 0 0 0 0 0 0 0 0 0 0 0.0159191000742164 0 0.00305586986046682 0 0 0 0.0025212102552244 0 0 0 0 0.00200280850272067 0 0 0 0 0 0.00279615223862481 0.00421551200361357 0 0 0.0363136844296586 0 0 0 0 0 0 0 0.0497276227567394 0 0 0 0 0 0 0.00930202957902258 0 0 0 0 0 0 0 0 0 0 0 0 0 0 0 0 0 0 0 0 0 0 0 0 0 0 0 0 0 0 0.0258905688902472 0 0 0 0 0 0 0 0 0 0 0 0 0 0 0 0 0 0 0 0 0 0 0 0 0 0 0 0 0 0 0 0 0 0 0 0 0 0 0 0.0048560659204656 0 0 0.0123420120373296 0.0409826892371235 0.184603354178513 0 0 0 0 0.113564681139628 0.140146814356676 0.0048148242122894 0 0 0 0 0 0.0326666971634509 0.0339160867522991 0 0 0 0 0.00287607784482285 0 0 0 0.00195484916974432 0 0 0 0.0420188383667274
0 0 0 0 0 0 0 0 0 0 0 0 0 0 0 0 0 0 0 0 0 0 0 0 0 0 0 0 0 0 0 0 0 0 0 0 0 0 0 0 0 0 0 0 0 0 0 0 0 0 0 0 0 0 0 0 0 0 0 0 0 0 0 0 0 0 0 0 0 0.00243390663792155 0 0 0 0 0 0 0 0 0 0 0 0 0 0 0 0 0 0 0 0 0 0 0 0 0 0 0 0 0 0 0 0 0 0 0.00570764502965003 0 0 0 0 0.00264803093699955 0 0 0 0 0 0 0 0 0 0 0 0 0 0 0 0 0 0 0 0 0 0 0 0 0 0 0 0 0 0 0 0 0 0 0 0 0 0 0 0 0 0 0 0 0 0 0 0.0112422054221034 0 0.169321758792047 0.0429267223067697 0.0334745322691753 0.0119845232846767 0 0 0 0 0 0 0 0 0 0 0 0 0.0209906571059681 0.00538793620901757 0 0 0.008803923291415 0 0 0 0 0 0 0 0 0 0 0 0 0 0.0711677640277193 0.00360767328129278 0.00299599624544772 0.0261488005862214 0 0.00511558289982673 0 0 0 0 0 0 0 0.00303745039869853 0 0 0 0 0 0 0 0 0 0 0 0 0 0 0 0 0 0 0 0 0 0 0 0 0 0 0 0 0 0 0 0 0 0 0 0 0 0 0 0 0 0 0 0 0 0 0 0 0 0 0 0 0 0 0 0 0 0 0 0 0 0 0 0 0 0 0 0 0 0 0 0 0 0 0 0 0 0.229952208484901 0.008135874298534 0.00934441949483679 0 0.200371569420804 0.0737624082369362 0 0 0 0 0.00677914732872883 0.0185456710354583 0 0 0 0 0 0 0 0 0 0 0 0 0.0261135929748512 0 0 0 0 0 0 0 0
0 0 0 0 0 0 0 0 0 0 0 0 0 0 0 0 0 0 0 0 0 0 0 0 0 0 0 0 0 0 0 0 0 0 0 0 0 0 0 0 0 0 0 0 0 0 0 0 0 0 0 0 0 0 0 0 0 0 0 0 0 0 0 0 0 0 0 0 0 0 0 0 0 0 0 0 0 0 0 0 0 0 0 0 0 0 0 0 0 0 0 0 0 0 0 0 0 0 0 0 0 0 0 0 0 0 0 0 0 0 0 0 0 0 0 0 0 0 0 0 0 0 0 0 0 0 0 0 0 0 0 0 0 0 0 0 0 0 0 0 0 0 0 0 0 0 0 0 0 0 0 0 0 0 0 0 0 0.0321281618601917 0 0.0889477052538455 0.0625296557335769 0.0219704775565203 0.01666771979463 0 0 0.00453310450663533 0 0 0 0 0 0 0 0 0 0 0.00959803285173332 0 0 0.00660607006052262 0 0 0.00237750930533401 0.00210081860851822 0.0022637748830539 0 0 0 0 0 0 0 0 0.0303946317038376 0.00525339770383255 0 0.034659356252805 0 0.00804907594616863 0 0 0 0 0 0 0 0.00537632565405223 0 0 0 0 0 0 0 0 0 0 0 0 0 0 0 0 0 0 0 0 0 0 0 0 0 0 0 0 0 0 0 0 0 0 0 0 0 0.00264983144437974 0 0 0 0 0 0 0 0 0 0 0 0 0 0 0 0 0 0 0 0 0 0 0 0 0 0 0 0 0 0 0 0 0 0 0 0 0 0 0 0.162515243684243 0.00954389415764617 0.0305034486561097 0.196978228942972 0 0.183787266486522 0 0 0 0 0.0116350302375888 0.062286186944337 0 0 0 0 0 0 0 0 0 0 0 0 0.0042944178495893 0 0 0 0 0 0 0 0.00235063392135342
0 0 0 0 0 0 0 0 0 0 0 0 0 0 0 0 0 0 0 0 0 0 0 0 0 0 0 0 0 0 0 0 0 0 0 0 0 0 0 0 0 0 0 0 0 0 0 0 0 0 0 0 0 0 0 0 0.00168451097673112 0 0 0 0 0 0 0 0 0 0 0 0 0.00203147466150821 0 0.00281964533350622 0 0 0 0 0 0 0 0 0 0 0 0 0 0 0 0 0 0 0 0 0 0 0 0 0 0 0 0 0 0 0 0 0 0 0 0 0 0 0 0 0 0 0 0 0 0 0 0 0 0 0 0 0 0 0 0 0 0 0 0 0 0 0 0 0 0 0 0 0 0 0 0 0 0 0 0 0 0 0 0 0 0 0 0 0.0104161390254694 0.0270044555645921 0 0.0337264911457747 0.112359074091707 0.00704761541473587 0.0168943132267381 0 0 0.00307792814972035 0.0110900194888302 0 0 0 0 0 0 0 0 0 0.00582894852384805 0.00867636971787317 0 0.00864898637917613 0 0 0 0.003330066360032 0.00186956664940477 0 0 0 0.00191427396433523 0 0 0 0 0.0117619641719612 0.00311161071986594 0.00571138928797001 0.00494310646528817 0 0.0256161508686891 0 0.00163268263836259 0 0 0 0 0 0.0325795198441921 0 0 0 0 0 0 0.00980728635024953 0 0 0 0 0 0 0 0 0 0 0 0 0 0 0 0 0 0 0 0 0 0 0 0 0 0 0 0 0 0 0.0168879402596723 0 0 0 0 0 0 0 0 0 0 0 0 0 0 0 0 0 0 0 0 0 0 0 0 0 0 0 0 0 0 0 0 0 0 0 0 0 0 0 0.0499006852996588 0 0.119020107044199 0.0628129911563359 0.159201691436804 0 0 0 0 0 0.0468196754027583 0.0836864072713209 0.00414797313102898 0 0 0 0 0.00251729107351107 0.0293563638807997 0.0303218963006718 0 0 0 0 0.0040665014731502 0 0 0 0 0 0 0 0.0376768872495279
0 0 0 0 0 0 0 0 0 0 0 0 0 0 0 0 0 0 0 0 0 0 0 0 0 0 0 0 0 0 0 0 0 0 0 0 0 0 0 0 0 0 0 0 0 0 0 0 0 0 0 0 0 0 0 0 0 0 0 0 0 0 0 0 0 0 0 0 0 0 0 0 0 0 0 0 0 0 0 0 0 0 0 0 0 0 0 0 0 0 0 0 0 0 0 0 0 0 0 0 0 0 0 0 0 0 0 0 0 0 0 0 0 0 0 0 0 0 0 0 0 0 0 0 0 0 0 0 0 0 0 0 0 0 0.00496163293513038 0 0 0 0 0 0 0 0 0 0 0 0 0 0 0 0 0 0 0 0 0 0 0 0 0 0 0 0.0762103449266619 0 0 0 0 0 0 0 0 0 0 0 0 0 0.0187879671205789 0 0 0.0886117981065133 0 0 0 0.47938128465419 0.0213834461548902 0 0 0 0 0 0 0 0 0 0 0 0 0 0 0.0328998519344146 0 0 0 0.0352716543789438 0.0176415078143101 0.00740418525822391 0 0 0 0 0 0 0 0 0 0 0 0 0.0361590634568289 0.0115406526962678 0 0 0.00609578081264549 0 0.00417571937311169 0 0.0238353201497652 0 0 0 0 0 0 0 0 0 0 0.0129180936407516 0 0 0 0 0 0 0 0 0 0 0 0 0 0 0 0 0 0 0 0 0 0 0 0 0 0 0 0 0 0 0 0 0 0 0 0 0 0 0 0 0 0 0 0 0 0 0 0 0 0 0 0 0 0 0.122721696586772 0 0 0 0 0 0 0 0 0 0 0 0 0 0 0 0 0 0 0 0 0 0 0 0
0 0 0 0 0 0 0 0 0 0 0 0 0 0 0 0 0 0 0 0 0 0 0 0 0 0 0 0 0 0 0 0 0 0 0 0 0 0 0 0 0 0 0 0 0 0 0 0 0 0 0 0 0 0 0 0 0 0 0 0 0 0 0 0 0 0 0 0 0 0 0 0 0 0 0 0 0 0 0 0 0 0 0 0 0 0 0 0 0 0 0 0 0 0 0 0 0 0 0 0 0 0 0 0 0 0 0 0 0 0 0 0 0 0 0 0 0 0 0 0 0 0 0 0 0 0 0 0 0 0 0 0 0 0 0 0 0 0 0 0 0 0 0 0 0 0 0 0 0 0 0 0 0 0 0 0 0 0 0 0 0 0 0 0 0 0 0 0 0 0 0 0 0 0 0 0 0 0 0 0 0 0 0 0 0 0 0 0 0 0 0 0 0 0 0 0 0 0 0.0153444483572926 0 0 0 0 0 0 0 0 0 0 0 0 0 0 0 0 0 0 0 0 0 0 0.0141645482861825 0 0 0 0 0 0 0 0 0 0 0 0 0 0 0 0.710063804434257 0 0 0 0 0 0 0 0 0 0 0 0.0107163490067481 0 0 0 0 0 0 0 0 0 0 0 0 0 0 0 0 0 0 0 0 0 0 0 0 0 0 0 0 0 0 0 0 0 0.0450748795293255 0 0 0 0 0 0 0 0 0.197988395263971 0 0 0 0 0 0 0 0 0 0 0 0 0 0 0 0 0 0 0 0 0 0.00664757512222326 0 0
0 0 0 0 0 0 0 0 0 0 0 0 0 0 0 0 0 0 0 0 0 0 0 0 0 0 0 0 0 0 0 0 0 0 0 0 0 0 0 0 0 0 0 0 0 0 0 0 0 0 0 0 0 0 0 0 0 0 0 0 0 0 0 0 0 0 0 0 0 0 0 0 0 0 0 0 0 0 0 0 0 0 0 0 0 0 0 0 0 0 0 0 0 0 0 0 0 0 0 0 0 0 0 0 0 0 0 0 0 0 0 0 0 0 0 0 0 0 0 0 0 0 0 0 0 0 0 0 0 0 0 0 0 0 0 0 0 0 0 0 0 0 0 0 0 0 0 0 0 0 0 0 0 0 0 0 0 0 0 0 0 0 0.0747637833605338 0 0 0 0 0 0 0 0 0 0 0 0 0.00567450218801227 0.0308554355506921 0 0 0.0677519397464613 0 0 0 0.368320480643615 0.0468730593905032 0 0 0 0 0 0 0 0 0.003988199383852 0 0 0 0 0.01252117665094 0 0 0 0.00869475007717845 0 0.0085643119298877 0 0 0 0 0 0 0 0 0 0 0 0 0 0.0239828148607694 0.0139255629205315 0 0.00481551427134004 0 0 0 0 0 0 0 0 0 0 0 0 0 0.0014636923610794 0 0.0679141298278675 0 0 0 0 0 0 0 0 0 0 0.00333923045081979 0.00851196473813265 0.0113727372583463 0.0147169557098152 0.0118985688847491 0.00262021101017849 0 0 0 0 0 0 0 0 0 0 0 0 0 0 0 0 0 0 0 0 0 0 0 0 0 0 0 0 0.0124910494066507 0 0 0 0 0 0 0 0.114665335030423 0.0656680413063539 0 0 0 0 0 0 0.00694199400128147 0 0 0 0 0 0 0 0 0.00511227446750978 0 0 0 0 0 0 0.00255228457247636 0 0
0 0 0 0 0 0 0 0 0 0 0 0 0 0 0 0 0 0 0 0 0 0 0 0 0 0 0 0 0 0 0 0 0 0 0 0 0 0 0 0 0 0 0 0 0 0 0 0 0 0 0 0 0 0 0 0 0 0 0 0 0 0 0 0 0 0 0 0 0 0 0 0 0 0 0 0 0 0 0 0 0 0.00693825520950636 0 0.00342049587708145 0 0 0 0 0 0 0 0 0 0 0 0 0 0 0 0 0 0 0 0 0 0 0 0 0 0 0 0 0 0 0 0 0 0 0 0 0 0 0 0 0 0 0 0 0 0 0 0 0 0 0 0 0 0 0 0 0 0 0 0 0 0 0 0 0 0 0 0 0 0 0 0 0 0 0 0 0 0 0 0 0 0 0 0 0 0 0 0 0 0 0 0 0 0 0.0761930930063529 0 0 0 0 0.00734934041759219 0 0 0 0 0 0 0 0 0 0 0 0 0 0.0319395082766276 0 0 0 0 0 0 0 0 0 0 0 0 0 0 0 0 0 0 0 0 0 0 0 0 0 0 0 0 0 0 0 0 0 0 0 0.0590969013021604 0 0 0 0.0138916811057041 0.122870677099238 0.0381416208630311 0.215188939611196 0.152873807886066 0 0.0217444733847076 0.0301336646604125 0 0 0.101211507923143 0.0203331423564165 0 0 0.0325628636254415 0 0.000940555384897039 0 0 0 0 0 0 0 0 0 0 0 0 0 0 0 0 0 0 0 0 0 0 0 0 0 0 0 0 0 0.0345127002218188 0 0 0 0 0 0 0 0 0 0 0 0 0.00223067547166758 0 0.00896149477585617 0 0 0 0 0.00230743575652709 0 0 0 0.00259431056514168 0 0 0.00642838520336488 0 0.00239160810244722 0 0.00227138674709756 0 0.00347147516650472
0 0 0 0 0 0 0 0 0 0 0 0 0 0 0 0 0 0 0 0 0 0 0 0 0 0 0 0 0 0 0 0 0 0 0 0 0 0 0 0 0 0 0 0 0 0 0 0 0 0 0 0 0 0 0 0 0 0 0 0 0 0 0 0 0 0 0 0 0 0 0 0 0 0 0 0 0 0 0 0 0 0 0 0 0 0 0 0 0 0 0 0 0 0 0 0 0 0 0 0 0 0 0 0 0 0 0 0 0 0 0 0 0 0 0 0 0 0 0 0 0 0 0 0 0 0 0 0 0 0 0 0 0 0 0 0 0 0 0 0 0 0 0 0 0 0 0 0 0 0 0 0 0 0 0 0 0 0 0 0.00586002562478124 0.0692101571092744 0 0 0 0 0 0.0240958966087319 0 0 0 0 0 0 0 0 0 0 0.0144336787088287 0 0 0 0 0 0 0 0 0 0 0.00712984129399507 0 0 0 0 0 0 0.004768126418875 0 0 0.126575383794183 0 0 0 0 0 0 0 0.0798822855825947 0 0 0 0 0 0 0 0 0 0 0 0 0 0 0 0 0 0 0 0 0 0 0 0 0 0 0 0 0 0 0 0 0 0 0 0 0 0.0362095103165271 0 0 0 0 0 0 0 0 0 0 0 0 0 0 0 0 0 0 0 0 0 0 0 0 0 0 0 0 0 0 0 0 0 0 0 0 0 0 0 0 0 0.121225869465915 0.00955786150121553 0.0166867226835678 0.077517484569648 0 0 0 0 0 0.220157792864311 0.0123062736738049 0 0.0186592684507507 0 0 0 0.0396359377652496 0.0457315061565034 0 0 0 0 0 0 0 0 0.0165418831734564 0 0 0 0.053814494237787
0 0 0 0 0 0 0 0 0 0 0 0 0 0 0 0 0 0 0 0 0 0 0 0 0 0 0 0 0 0 0 0 0 0 0 0 0 0 0 0 0 0 0 0 0 0 0 0 0 0 0 0 0 0 0 0 0 0 0 0 0 0 0 0 0 0 0 0 0 0 0 0 0 0 0 0 0 0 0 0 0 0 0 0 0 0 0 0 0 0 0 0 0 0 0 0 0 0 0 0 0 0 0 0 0 0 0 0 0 0 0 0 0 0 0 0 0 0 0 0 0 0 0 0 0 0 0 0 0 0 0 0 0 0 0 0 0 0 0 0 0 0 0 0 0 0 0 0 0 0 0 0 0 0 0 0 0 0.00336748538169977 0 0.00615857547044657 0.0248785597722707 0 0.00438221033908034 0 0 0 0.00170857615635409 0 0 0 0 0 0 0 0 0 0 0.0230040704096133 0 0.00332971316098181 0 0 0 0.00364429438540121 0 0 0 0 0.0100020107807981 0 0 0 0 0 0.00205942173992373 0.00526433314448484 0 0 0.132097585935871 0 0.00228812839718312 0 0 0 0 0 0.0348949318729595 0 0 0 0 0 0 0 0 0 0 0 0 0 0 0 0 0 0 0 0 0 0 0 0 0 0 0 0 0 0 0 0 0 0 0 0 0 0.0204333999171035 0 0 0 0 0 0 0 0 0 0 0 0 0 0 0 0 0 0 0 0 0 0 0 0 0 0 0 0 0 0 0 0 0 0 0 0 0 0 0 0.0351534603789388 0 0.090768196252225 0.015864510105745 0.0541993065631796 0.0840668258169564 0 0 0 0 0.133577255365499 0 0.038247848353611 0 0.0112057113538878 0 0 0 0.0596036900731635 0.08074638996459 0 0 0 0 0 0 0 0 0.0301328747703232 0 0 0 0.0889206341377095
0 0 0 0 0 0 0 0 0 0 0 0 0 0 0 0 0 0 0 0 0 0 0 0 0 0 0 0 0 0 0 0 0 0 0 0 0 0 0 0 0 0 0 0 0 0 0 0 0 0 0 0 0 0 0 0 0 0 0 0 0 0 0 0 0 0 0 0 0 0 0 0 0 0 0 0 0 0 0 0 0 0 0 0 0 0 0 0 0 0 0 0 0 0 0 0 0 0 0 0 0.00371571869276808 0 0 0 0 0 0 0 0 0 0 0 0 0 0 0 0 0 0 0 0 0 0 0 0 0 0 0 0 0 0 0 0 0 0 0 0 0 0 0 0 0 0 0 0 0 0 0 0 0 0 0 0 0 0 0 0 0 0 0 0 0 0 0 0 0 0 0 0 0 0 0 0 0 0 0 0 0.0108394359040801 0 0 0 0 0 0 0 0 0 0 0.0186790589317168 0 0 0 0 0 0 0 0 0 0.0219423890779851 0 0 0 0 0 0 0 0.00625337228294375 0 0 0 0 0 0 0.00920272589755491 0.0800256773750178 0 0 0 0 0 0 0 0 0 0 0 0 0 0 0 0 0 0 0 0 0 0 0 0 0 0 0 0.00360541337763118 0.0138935885178917 0.00802133432886871 0 0 0 0.0163777842913777 0.0108535858681869 0 0.0517422466208066 0.0189950902371494 0.0203186939749644 0 0 0.00892490415105123 0 0.0132255229892144 0 0 0 0 0 0 0 0 0 0 0 0.00448659954346677 0 0 0 0 0 0 0 0 0 0 0 0 0 0 0 0.00536821412605216 0 0 0.0071730619313272 0 0 0 0.00261718306702228 0.0128535751740834 0.0658424418219371 0 0 0.00333569543029694 0 0 0 0.0307597321722612 0.0314119710636541 0.251832339192185 0.0335824792649841 0.0180740753417264 0.055715184720792 0.01456587004563 0.00455550636239373 0.00455550636239373 0.0280583951345265 0.0396500054172158 0 0 0 0.0689456213088429
0 0 0 0 0 0 0 0 0 0 0 0 0 0 0 0 0 0 0 0 0 0 0 0 0 0 0 0 0 0 0 0 0 0 0 0 0 0 0 0 0 0 0 0 0 0 0 0 0 0 0 0 0 0 0 0 0 0 0 0 0 0 0 0 0 0 0 0 0 0 0 0 0 0 0 0 0 0 0 0 0 0 0 0 0 0 0 0 0 0 0 0 0 0 0 0 0 0 0 0 0 0 0 0 0 0 0 0 0 0 0 0 0 0 0 0 0 0 0 0 0 0 0 0 0 0 0 0 0 0 0 0 0 0 0 0 0 0 0 0 0 0 0 0 0 0 0 0.0013482201041742 0 0 0 0 0 0 0 0 0 0 0 0 0 0 0 0 0 0 0 0 0 0 0 0.00320032343448101 0 0 0 0 0 0 0 0 0 0 0 0 0 0 0 0.0383164014613399 0 0.0172484505473456 0 0 0 0 0 0 0 0.00156620566098088 0 0 0 0 0 0 0 0 0 0 0 0 0 0 0 0 0 0 0 0 0 0 0 0 0 0 0 0 0 0 0 0 0 0 0 0 0 0.0329572086636882 0 0 0 0 0.00243423464326072 0 0 0 0 0.107473593410186 0.0295569698610809 0 0 0 0.00107470559500201 0.00771659611797 0.0438481879347969 0.00127498088563335 0.0300479267828048 0.0045715088742623 0.135378724649549 0.050915015900753 0.0866707665330494 0 0 0 0 0 0 0 0 0 0 0 0 0 0 0 0 0 0 0 0 0 0 0 0.00542568079134774 0 0 0 0 0 0 0 0 0 0 0 0 0 0 0 0.0222295646238927 0.216952170950222 0.0189620485573087 0 0 0.00204097580557755 0 0.00325526767181769 0 0 0 0.0260155270246442 0.0206549154419097 0.00699266396261696 0 0.0176821818698665 0 0.0101728561163887 0.0540161261240498
0 0 0 0 0 0 0 0 0 0 0 0 0 0 0 0.000569518080508572 0 0 0 0 0 0 0 0 0 0 0 0 0 0 0 0 0 0.00321555248677883 0 0 0 0 0 0 0 0 0 0 0 0 0 0 0 0 0 0 0 0 0.00955120220173261 0 0 0 0.00165514151345595 0 0 0 0 0 0 0 0 0 0 0 0 0 0 0 0 0 0 0 0 0 0 0 0 0 0 0.000958695420082273 0 0 0.00292021957361636 0.00352044574266543 0.00278595660471446 0 0.00164545366688615 0 0 0 0 0 0 0 0.032426035777194 0.0117172312176017 0.00187178092402742 0.00494924619913036 0 0 0 0 0 0 0 0 0 0 0 0 0 0 0 0 0 0 0 0 0 0 0 0 0 0 0 0 0 0 0 0 0 0.000237273317570848 0 0.0255773882339382 0 0 0.00328795222388615 0 0 0 0 0.00906818929816114 0 0 0.00496167567245671 0.00255685329696891 0 0.00092551152112746 0.00403096948301675 0 0 0 0 0 0 0 0 0 0 0 0 0 0 0 0 0 0 0 0 0 0 0.0029911563626781 0.000649323983918977 0.000435205426851878 0 0 0 0.00151499657691184 0 0 0 0 0 0 0 0 0 0 0 0 0 0.00543183557309878 0.00827680067422066 0 0 0 0 0 0 0 0.00201211498501742 0 0 0 0 0 0 0 0 0 0 0 0 0 0 0 0 0 0 0 0 0 0 0 0 0 0 0.00367923217081925 0 0 0 0 0 0.00249177949146485 0 0.00279651732370787 0 0.00361061362649008 0.00270812638266582 0.0025089807480071 0 0.00137187742981937 0.0101088993425876 0.00426885059020468 0 0.0155301221194376 0.00321958198843649 0.00615236289693851 0 0 0.141817350790154 0.00302956844570675 0.00413301052658946 0 0 0 0 0 0 0 0 0 0 0 0 0 0 0 0 0 0 0 0 0 0 0 0 0 0 0 0 0 0 0 0 0 0.00114845808278898 0.00277378834628017 0.00514146802375928 0.00508901234671468 0.000879997712615869 0.012778092350859 0 0.0420377865310342 0.00423605621382994 0 0.00584517902139111 0.0523694773791225 0.00991312133316956 0.0253636587842124 0 0.0158630584700871 0 0.00693830267165671 0.0427992876449887 0.00760522173599911 0.0931624087471572 0.0667362812368024 0.132423676464592 0.035316854457854 0.074408212533838
0 0 0 0 0 0 0 0 0 0 0 0 0 0 0 0 0 0 0 0 0 0 0 0 0 0 0 0 0 0 0 0 0 0 0 0 0 0 0 0 0 0 0 0 0 0 0 0 0 0 0 0 0 0 0 0 0 0 0 0 0 0 0 0 0 0 0 0 0 0 0 0 0 0 0 0 0 0 0 0 0 0 0 0 0 0 0 0 0.00485997051812876 0.00478613728452634 0.00464866745212316 0 0.00264100976281751 0 0 0 0 0 0 0 0 0.000930271582114138 0.00357360721242539 0.00931599736131591 0 0 0 0 0 0 0 0 0 0 0 0 0 0 0 0 0 0 0 0 0 0 0 0 0 0 0 0 0 0 0 0 0 0 0 0.00222401325241862 0 0 0 0 0 0 0 0.0119660232218771 0 0 0.0026076534670123 0 0 0 0 0 0 0 0 0 0 0 0 0 0 0 0 0 0 0.00066760599608521 0 0.00273105653492508 0 0 0 0 0 0 0 0 0 0 0 0 0 0 0 0.0333309015976283 0 0.0142899221818785 0 0.000786331970813977 0 0 0 0 0 0.00142985485055226 0 0 0 0.000605237587756665 0 0 0 0 0 0 0 0 0 0 0 0 0 0 0 0 0 0 0 0 0 0 0 0 0 0 0 0 0 0 0 0 0 0.0329684596515417 0 0 0 0 0.00190936208107392 0 0 0 0 0.0982487048896716 0.0314574447697768 0 0 0 0.000856860614906011 0.00498168409954979 0.0396773951849819 0.00120884900028234 0.0265249614620488 0 0.124020989122509 0.0399636587201254 0.067025604819028 0 0 0 0 0 0 0 0 0 0 0 0 0 0 0 0 0 0 0 0 0 0 0 0.00425153327206798 0 0 0 0 0 0 0 0 0 0 0 0 0 0 0.183786501333029 0.0619518650002285 0 0.024721370641672 0 0 0.00160973072228999 0 0.0026322851226936 0 0 0 0.0167374575339175 0.00978968044957628 0.00552157750741871 0.00148775367348607 0.0554796156015231 0 0.00993531447652417 0.0518570784156781
0 0 0 0 0 0 0 0 0 0 0 0 0 0 0 0 0 0 0 0 0 0 0 0 0 0 0 0 0 0 0 0 0 0 0 0 0 0 0 0 0 0 0 0 0 0 0 0 0 0 0 0 0 0 0 0 0 0 0 0 0 0 0 0 0 0 0 0 0 0 0 0 0 0 0 0 0 0 0 0 0 0 0 0 0 0 0 0 0 0 0 0 0 0 0 0 0 0 0 0 0 0 0 0 0 0 0 0 0 0 0 0 0 0 0 0 0 0 0 0 0 0 0 0 0 0 0 0 0 0 0 0 0 0 0 0 0 0 0 0 0 0 0 0 0 0 0 0 0 0 0 0 0 0 0 0 0 0 0 0 0 0 0 0 0 0 0 0 0 0 0 0 0 0 0 0 0 0 0 0 0 0 0 0 0 0 0 0 0 0 0 0 0 0 0 0 0 0 0 0 0 0 0 0 0 0 0 0 0 0 0 0 0 0 0 0 0 0 0 0 0 0 0 0 0 0 0 0 0 0 0 0 0 0 0 0 0 0 0 0 0 0 0 0 0 0.0142832012653816 0 0 0.0183071856888613 0 0 0.0181014869732561 0 0.00805336691491317 0 0 0.0157181957850344 0.0140257869571488 0 0 0 0 0 0 0 0 0 0 0 0 0 0 0 0 0 0 0 0 0 0 0 0 0 0 0 0 0 0 0 0 0 0 0 0 0 0 0 0.123051814852457 0.047822185314682 0.189376333892229 0 0 0 0 0 0 0 0 0 0.0601663388327809 0.115159637617383 0 0 0.375934465905872 0 0 0
0 0 0 0 0 0 0 0 0 0 0 0 0 0 0 0 0 0 0 0 0 0 0 0 0 0 0 0 0 0 0 0 0 0 0 0 0 0 0 0 0 0 0 0 0 0 0 0 0 0 0 0 0 0 0 0 0 0 0 0 0 0 0 0 0 0 0 0 0 0 0 0 0 0 0 0 0 0 0 0 0 0 0 0 0 0 0 0 0 0 0 0 0 0 0 0 0 0 0 0 0 0 0 0 0 0 0 0 0 0 0 0 0 0 0 0 0 0 0 0 0 0 0 0 0 0 0 0 0 0 0 0 0 0 0 0 0 0 0 0 0 0 0 0 0 0 0 0 0 0 0 0 0 0 0 0 0 0 0 0 0 0 0 0 0 0 0 0 0 0 0 0 0 0 0 0.0346962182874164 0.0740778380990293 0.0203140091583838 0.0171143721656649 0 0 0 0 0 0 0 0 0 0 0 0 0 0 0 0 0.0247848353428125 0.0200234942280896 0 0 0 0 0 0 0 0 0 0 0 0.0236208916178888 0 0 0 0 0.23615149693832 0.0147384478346247 0.138949629370403 0 0 0.0126452055582556 0.217943238835928 0 0 0 0 0.0810167443849663 0.0531739329421333 0 0 0 0 0 0 0 0.00420991374682244 0 0 0 0 0 0 0 0 0 0 0 0 0 0 0 0 0 0 0 0 0 0 0 0 0 0 0 0 0 0 0 0 0 0 0 0 0 0 0 0 0 0 0 0 0 0 0 0 0 0 0 0 0 0 0 0.0137914253015933 0 0 0 0 0 0 0 0 0 0 0 0 0 0 0.012748306187668 0 0 0 0 0 0 0 0 0 0 0 0
0 0 0 0 0 0 0 0 0 0 0 0 0 0 0 0 0 0 0 0 0 0 0 0 0 0 0 0 0 0 0 0 0 0.00171467498696574 0 0 0 0 0 0 0 0 0 0 0 0 0 0 0 0 0 0 0 0 0.00158366695407043 0 0 0 0 0 0 0 0 0 0 0 0 0 0 0 0 0 0 0 0 0 0 0 0 0 0 0 0 0 0 0 0 0 0 0 0 0 0 0 0 0 0 0 0 0 0.00396344605858687 0.00239713804075788 0 0 0 0 0 0 0 0 0 0 0 0 0 0 0 0 0 0 0 0 0 0 0 0 0 0 0 0 0 0 0 0 0 0 0 0 0 0 0 0 0 0 0 0 0 0 0 0 0 0 0 0 0 0 0 0 0 0 0.00546219282346985 0 0 0 0 0 0.00658774336204708 0 0 0 0 0 0 0 0 0 0 0.0123326698818102 0.00127583900751027 0 0 0 0 0 0 0 0 0 0.0788184631351972 0 0 0 0 0 0 0 0 0 0.0311664988148544 0 0 0 0 0 0 0 0.00474536596460638 0 0 0 0 0 0 0.0110956244344227 0 0 0 0 0 0 0 0 0 0 0 0 0 0 0 0 0 0 0 0 0 0 0 0 0 0 0 0 0 0 0.00404177418291312 0 0 0 0 0 0 0 0 0 0 0 0.0262712493341209 0 0 0 0 0 0 0 0 0 0 0 0 0 0 0 0 0 0 0 0 0 0 0 0 0 0 0 0 0 0.0233566146777265 0 0 0.0325556359329093 0 0 0 0 0.0265486098731104 0.0658002195397683 0.0197259453062313 0 0.0142088175783775 0 0 0 0 0.265026256158688 0.0377824375897424 0.0241169621754482 0 0.00176385751090987 0 0 0 0 0 0 0 0 0.297658296675755
0 0 0 0 0 0 0 0 0 0 0 0 0 0 0 0 0 0 0 0 0 0 0 0 0 0 0 0 0 0 0 0 0 0.00295660203162184 0 0 0 0 0 0 0 0 0 0 0 0 0 0 0 0 0 0 0 0 0.00457319492503623 0 0 0 0 0 0 0 0 0 0 0 0 0 0 0 0 0 0 0 0 0 0 0 0 0 0 0 0 0 0 0 0 0 0 0 0 0 0 0 0 0 0 0 0 0 0.0257406846244462 0.00698544245747839 0 0 0 0 0 0 0 0 0 0 0 0 0 0 0 0 0 0 0 0 0 0 0 0 0 0 0 0 0 0 0 0 0 0 0 0 0 0.0137896630020504 0 0 0.00212206618578736 0 0 0 0 0 0 0 0.00131161931676471 0.00127968927930856 0 0 0 0 0 0 0 0 0.00593042562159292 0 0 0 0 0 0.00553690793458254 0 0 0 0 0 0 0 0 0 0 0.0112797225819913 0.00160343653754922 0 0 0 0 0 0 0 0 0 0.061264345520231 0 0 0 0 0 0.000647257473894179 0 0 0 0.0252235269638668 0 0 0 0 0 0 0 0.00416916558463682 0 0 0 0 0 0 0 0 0 0 0 0 0 0 0 0 0 0 0 0 0 0 0 0 0 0 0.000462364525494331 0 0 0 0 0 0.00070558590904162 0 0 0 0 0.00344885513054703 0 0 0 0 0 0 0.001253002861129 0 0 0 0 0.0913512605651356 0 0 0 0 0 0 0 0 0 0 0 0 0 0 0 0 0 0 0 0 0 0 0 0 0 0 0 0 0 0.0164032665265726 0 0 0.0227457474842511 0 0 0 0.00117436348088021 0.0207199206202946 0.06029721369778 0.0136260631720269 0.00192909216949525 0.086110933227657 0.00179605133021971 0 0 0.179270502591761 0 0.0039608293178599 0.00446040587094245 0 0 0 0 0 0 0.0362566020729065 0 0 0.0111521463555181 0.268462043049649
0 0 0 0 0 0 0 0 0 0 0.00110859532679533 0 0 0 0 0 0 0 0 0 0 0 0 0 0 0 0 0 0 0.000902092275725611 0 0 0 0.00339554678180713 0 0 0 0 0 0 0 0 0 0 0 0 0 0 0 0 0 0 0 0 0.0109615606134346 0 0 0 0.00325962873842489 0 0 0 0 0 0 0 0 0 0 0 0 0 0 0 0 0 0 0 0 0 0 0.00084177607600398 0.000422419693530591 0 0 0.00135406965845156 0.000587944901104308 0 0 0.0014319065435161 0 0 0 0 0 0 0 0 0 0 0.0194672265634313 0.00357058841579872 0 0 0 0 0 0 0 0 0 0 0 0 0 0 0 0 0 0 0 0 0 0 0 0 0 0 0 0 0 0 0 0 0 0 0 0 0 0.00624979248778757 0 0 0 0 0 0 0 0 0 0 0 0 0 0 0 0 0 0 0 0 0 0 0 0 0 0 0 0 0 0 0 0 0 0 0 0 0 0 0 0 0 0 0 0 0 0 0 0 0.0294178824594992 0 0 0 0 0 0 0 0.037481144286897 0 0 0 0 0 0 0 0 0 0 0 0 0 0 0 0 0.0258305807778303 0.12732774226458 0 0 0 0 0 0 0.0191545708010217 0 0 0 0 0 0 0 0 0 0 0 0 0 0 0 0 0 0 0 0 0.00194968330560051 0.00242555508729167 0 0 0 0 0.00182528456322985 0.0162132306141402 0 0.0152861490246312 0.00714829175680842 0.00746769395195276 0 0 0.0279425235378673 0 0.0145702456918456 0 0 0 0 0 0 0 0 0 0 0 0.00283238380479654 0 0 0 0 0 0 0 0 0 0 0 0 0 0 0 0 0 0 0 0 0 0 0 0 0 0.132175355783738 0 0.0197221499784419 0 0 0.0021119537562936 0.0309224351418301 0.00479236521479231 0 0.0758952298151773 0.017114434183718 0.155867793427981 0 0 0 0.0190721939504975 0 0 0 0 0.151899978743726
0 0 0 0 0 0 0 0 0 0 0 0 0 0 0 0 0 0 0 0 0 0 0 0 0 0 0 0 0 0 0 0 0 0.00459337253003584 0 0 0 0 0 0 0 0 0 0 0 0 0 0 0 0 0 0 0 0 0.00512397711630805 0 0 0 0 0 0 0 0 0 0 0 0 0 0 0 0 0 0 0 0 0 0 0 0 0 0 0 0 0 0 0 0 0 0 0 0 0 0 0 0 0 0 0 0 0 0.023952520581156 0 0 0 0 0 0 0 0 0 0 0 0 0 0 0 0 0 0 0 0 0 0 0 0 0 0 0 0 0 0 0 0 0 0 0 0 0 0 0.0037465398605726 0 0 0.00344557792638108 0 0 0 0 0 0 0 0 0 0 0 0.008996102704979 0 0 0 0 0 0 0 0 0 0 0 0 0 0 0 0 0 0 0 0 0 0 0 0 0 0 0 0 0 0 0 0 0 0.0275553888018314 0 0 0 0 0 0 0 0 0 0 0 0 0 0 0 0 0 0 0 0 0 0 0 0 0.0190753519767028 0 0 0 0 0 0 0 0.00277489420141534 0 0 0 0 0 0 0 0 0 0 0 0 0 0 0 0 0 0 0 0 0 0 0 0.00567244676970483 0 0 0 0.00446657214463939 0 0 0 0.00103012957290988 0 0 0.0479330667194212 0.00420955260278096 0.006563655933299 0 0 0 0 0 0 0 0 0 0 0 0.0118512833294536 0 0 0 0 0 0 0 0 0 0 0 0 0 0 0 0 0 0 0 0 0 0 0 0 0 0.0300541973857698 0.00634773805181255 0.0860417287867277 0.00605920450400289 0 0 0.0336557835874135 0.00920219746988723 0.12941001004416 0 0.0483367785675526 0.0974918369746838 0 0 0.00396262528086008 0 0.0533901525947768 0 0.154213586538821 0.00540039856943019 0.155443328872512
0 0 0 0 0 0 0 0 0 0 0 0 0 0 0 0 0 0 0 0 0 0 0 0 0 0 0 0 0 0 0 0 0 0 0 0 0 0 0 0 0 0 0 0 0 0 0 0 0 0 0 0 0 0 0 0 0 0 0 0 0 0 0 0 0 0 0 0 0 0 0 0 0 0 0 0 0 0 0 0 0 0 0 0 0 0 0 0 0 0 0 0 0 0 0 0 0 0 0 0 0 0 0 0 0 0 0 0 0 0 0 0 0 0 0 0 0 0 0 0 0 0 0 0 0 0 0 0 0 0 0 0 0 0 0 0 0 0 0 0 0 0 0 0 0 0 0 0 0 0 0 0 0 0 0 0 0 0 0 0 0 0 0.0132625154158667 0 0 0 0 0 0 0 0 0 0 0 0 0 0.0089522485615281 0 0 0.00387889738939719 0 0 0 0 0.0060442350651287 0 0 0 0 0 0 0 0 0 0 0 0.0467849515484557 0 0 0 0 0 0 0 0 0 0 0 0 0 0 0 0 0 0 0 0.0385799532397917 0 0 0 0 0.0214067834624297 0 0 0 0 0 0 0 0 0 0 0.0102781358983065 0 0 0 0 0 0 0 0 0 0 0.00975922757740659 0 0 0 0 0 0.00887922638942025 0 0 0 0 0 0 0.0119551787699357 0 0 0 0 0 0 0 0 0 0 0 0 0 0 0 0 0 0 0 0 0 0 0 0 0 0 0 0 0 0 0 0 0 0 0 0 0 0 0 0.0338578666378924 0 0 0 0 0 0 0 0.0610839423715699 0.101178637281194 0 0.328383495689779 0.295714704701898 0 0 0 0 0 0 0 0
0 0 0 0 0 0 0 0 0 0 0 0 0 0 0 0 0 0 0 0 0 0 0 0 0 0 0 0 0 0 0 0 0 0 0 0 0 0 0 0 0 0 0 0 0 0 0 0 0 0 0 0 0 0 0.000537443753593719 0 0 0 0 0 0 0 0 0 0 0 0 0 0 0 0 0.000691502790957894 0 0 0 0 0 0 0 0 0 0 0 0 0 0 0 0 0 0 0 0 0 0 0 0 0 0 0 0 0.00169535382407807 0 0 0 0 0 0 0 0 0 0 0 0 0 0 0 0 0 0 0 0 0 0 0 0 0 0 0 0 0 0 0 0 0 0 0 0 0 0 0.00032824907770486 0 0 0 0 0 0 0 0 0 0 0 0 0 0 0 0 0 0 0 0 0 0 0.0287180154366865 0 0 0.000581472611046077 0 0 0 0 0 0 0 0 0 0.00153443518870166 0.00559428322194692 0 0.00041913202140129 0.0122028472762133 0 0 0.00352789887635944 0.0321111330934334 0.00349791950421309 0.000276574453276608 0 0 0.00784091778494929 0 0 0 0 0 0 0.00425678971495093 0.0124309558192028 0.000645884333857094 0.00173963249266638 0 0.00249858504362146 0 0 0 0 0 0 0 0.000957711379846887 0 0 0 0.000402297078713427 0 0.00397556014399865 0 0.00148101300618066 0.00122114447998109 0.0165071892939949 0 0 0.0555258793624971 0 0.00213855852503487 0 0 0 0.000881067211823339 0.00136246720575821 0 0 0 0.0140598129227824 0.000216243665002304 0 0 0 0 0 0 0 0.000657527762896299 0 0.00436962425452251 0.00040155551727801 0 0 0.000659561884456421 0.0299316212557528 0.137562640573367 0 0.102941935365025 0.0519385918116856 0.0692916761430341 0.00147297471642895 0.00148392254931085 0.00418325442660657 0.0011077573202618 0.00797411157566961 0 0 0 0 0 0 0 0 0 0 0 0 0 0 0 0 0 0 0 0 0 0 0 0 0 0 0 0 0 0 0 0 0 0.000713492741604709 0.000677422020976396 0 0 0.0123997580379691 0 0.0133823199095104 0 0 0 0.00061213591323729 0 0.0660932388443254 0.024244627193321 0.0390137283681959 0 0.00795177506157368 0.00639474996574881 0.0658182056189752 0.082709844982575 0.0187784256571518 0 0.0149719139243362 0 0.0124036360097292
0 0 0 0 0 0 0 0 0 0 0 0 0 0 0 0 0 0 0 0 0 0 0 0 0 0 0 0 0 0 0 0 0 0 0 0 0 0 0 0 0 0 0 0 0 0 0 0 0 0 0 0 0 0 0 0 0 0 0 0 0 0 0 0 0 0 0 0 0 0 0 0 0 0 0 0 0 0 0 0 0 0 0 0 0 0 0 0 0 0 0 0 0 0 0 0 0 0 0 0 0 0 0 0 0 0 0 0 0 0 0 0 0 0 0 0 0 0 0 0 0 0 0 0 0 0 0 0 0 0 0 0 0 0 0 0 0 0 0 0 0 0 0 0 0 0 0 0 0 0 0 0 0 0 0 0 0 0 0 0 0 0 0 0 0 0 0 0 0 0 0 0 0 0 0 0 0 0 0 0 0 0 0 0 0 0 0 0 0 0 0 0 0 0 0 0 0.0886177905252873 0 0.0101853880292323 0 0 0 0 0 0 0 0 0 0 0 0 0 0 0 0.0150524957670794 0 0.0175288496740902 0 0 0 0 0.0848952619277741 0 0 0 0 0 0 0 0 0 0 0.00831201646514629 0 0 0 0 0 0 0 0 0 0 0.0143616781016063 0 0 0 0 0.00866313458991961 0.0132667333229464 0 0.0134124026762819 0 0.0109841210308676 0 0 0 0 0 0 0 0 0 0 0 0 0 0 0 0 0 0 0 0 0 0 0 0 0 0 0 0 0 0 0.230378639956476 0.0157653892317647 0.00570704507816542 0.0684401473289068 0.0114489715438354 0.0125155762793278 0 0 0 0 0 0 0.0259237427099702 0 0 0 0 0 0 0 0 0 0.280951070110999 0.0635895456503232 0 0 0 0 0 0 0 0 0
0 0 0 0 0 0 0 0 0 0 0 0 0 0 0 0 0 0 0 0 0 0 0 0 0 0 0 0 0 0 0 0 0 0.00358031706517106 0 0 0 0 0 0 0 0 0 0 0 0 0 0 0 0 0 0 0 0 0 0 0 0 0 0 0 0 0 0 0 0 0 0 0 0 0 0.00684505658104931 0 0 0 0 0 0 0 0 0 0 0 0 0 0 0 0 0.00247109539299 0.0023367967303275 0.00236247581527615 0 0.0015595958261091 0 0 0 0 0 0 0 0 0 0.00190252477159407 0.00321399670337515 0 0 0 0 0 0 0 0 0 0 0 0 0 0 0 0 0 0 0 0 0 0 0 0 0 0 0 0 0 0 0 0 0 0 0 0 0 0 0 0 0 0 0 0 0 0 0 0 0 0 0 0 0 0 0 0 0 0 0 0 0 0 0 0 0 0 0 0 0 0 0 0 0 0 0 0 0 0 0 0 0 0 0 0 0 0 0 0 0 0 0 0.00246794728281683 0 0 0 0 0 0 0 0 0 0 0 0 0 0 0 0 0 0 0 0 0 0 0 0 0 0 0 0 0 0 0 0 0 0 0 0 0 0 0 0.0028179169922248 0 0 0 0 0 0 0.0067854839459225 0 0 0.00977493242282268 0 0 0.0837580375324978 0.0781425453914413 0 0.12477926991172 0.0314139392514701 0.0440867475442478 0.00580508176542097 0 0 0.0528658789481053 0.0211313998156615 0 0 0 0 0 0 0 0 0 0 0 0 0 0 0 0 0 0 0 0 0 0 0 0 0 0 0 0 0 0 0 0 0 0 0 0 0 0.0044237744468785 0.055046392032912 0.0255396185270544 0.0418057586090317 0.0196176529211994 0 0 0 0 0 0 0.0279023158455299 0 0 0.188584638703124 0.0921986140269891 0 0.0504646935149832 0.00631550168205403 0 0
0 0 0 0 0 0 0 0 0 0 0 0 0 0 0 0 0 0 0 0 0 0 0 0 0 0 0 0 0 0 0 0 0 0 0 0 0 0 0 0 0 0 0 0 0 0 0 0 0 0 0 0 0 0 0 0 0 0 0 0 0 0 0 0 0 0 0 0 0 0 0 0 0 0 0 0 0 0 0 0 0 0 0 0 0 0 0 0 0 0 0 0 0 0 0 0 0 0 0 0 0.000485660886560191 0 0 0 0 0 0 0 0 0 0 0 0 0 0 0 0 0 0 0 0 0 0 0 0 0 0 0 0 0 0 0 0 0 0 0 0 0 0 0 0 0 0 0 0 0 0 0 0 0 0 0 0 0 0 0 0 0 0 0 0 0 0 0 0 0 0 0 0 0 0 0 0 0 0 0 0 0 0 0 0 0 0 0 0 0 0 0 0 0 0 0 0 0 0 0 0 0.00597686789334081 0 0 0 0 0 0 0 0 0 0 0 0 0 0 0 0 0 0 0 0 0 0 0 0 0 0 0 0 0 0 0 0 0 0 0 0.00455585386212007 0 0.000915751127346684 0 0 0 0 0 0.00323796919185225 0 0.00622027444589556 0.00134088912874411 0.00304759417740226 0 0.00154702847424069 0.0210718091252858 0.00161187831711122 0 0.0398898040417909 0.0108282369543355 0.0147208573898185 0.00226418965793843 0 0.00125892185770317 0.00603980762620657 0.0108363741022411 0 0 0 0 0 0 0 0 0 0 0 0 0 0 0 0 0 0 0 0 0 0 0 0 0 0 0 0 0 0 0 0 0 0 0.00319061555214122 0 0 0.00192713230903621 0.0190387402521382 0.0686303576925928 0.0106520621898172 0.0163573259533752 0 0 0 0 0.00187311957237544 0 0.125106904112102 0 0.0821532730922009 0 0.222356092845187 0.0406748033835537 0.0877285395439761 0.182982928089015 0.00077243470115952 0.000705902451395627
0 0 0 0 0 0 0 0 0 0 0 0 0 0 0 0 0 0 0 0 0 0 0 0 0 0 0 0 0 0 0 0 0 0 0 0 0 0 0 0 0 0 0 0 0 0 0 0 0 0 0 0 0 0 0 0 0 0 0.000703812410224537 0 0 0 0 0 0 0 0 0 0 0 0 0 0 0 0 0 0 0 0 0 0 0 0 0 0 0 0 0 0 0 0 0 0 0 0 0 0 0 0 0 0.00376068328470707 0 0 0 0 0 0 0 0 0 0 0 0 0 0 0 0 0 0 0 0 0 0 0 0 0 0 0 0 0 0 0 0 0 0 0 0 0 0 0 0 0 0 0 0 0 0 0 0 0 0 0 0 0 0 0 0 0 0 0 0 0 0 0 0 0 0 0 0 0 0 0 0 0 0 0 0 0 0 0 0 0 0 0 0 0 0 0 0 0 0 0 0 0 0 0 0 0 0 0 0 0 0 0 0 0 0 0 0 0 0 0 0 0 0 0 0 0 0 0 0 0 0 0 0 0 0 0 0 0 0 0 0 0 0 0 0 0 0 0 0 0 0 0 0 0.015591394551052 0.0120153951977821 0 0.00755952376176513 0.00772886173646968 0.00528777323855652 0.0623191427861003 0.0878169921224799 0.0284611842115345 0 0 0.0105159313369888 0.0152215502418576 0.19849547865456 0 0 0 0 0 0 0 0 0 0 0 0 0 0 0 0 0 0 0 0 0 0 0 0 0 0 0 0 0 0 0 0 0 0 0 0 0 0.0109816686420297 0.00596331951013613 0.0112829388870287 0.00555851757904713 0 0 0 0 0.0142222128608114 0 0 0.145453132697133 0 0.0371598183895074 0.205721493003675 0 0.0211776391984855 0.019935008037856 0.0545663507735687 0 0.0125001768866439
0 0 0 0 0 0 0 0 0 0 0 0 0 0 0 0 0 0 0 0 0 0 0 0 0 0 0 0 0 0 0 0 0 0 0 0 0 0 0 0 0 0 0 0 0 0 0 0 0 0 0 0 0 0 0.00256740523753485 0 0 0 0 0 0 0 0 0 0 0 0 0 0 0 0 0 0 0 0 0 0 0 0 0 0 0 0 0 0 0 0 0 0 0 0 0 0 0 0 0 0 0 0 0 0.0253534791213544 0.00316543876631753 0 0 0 0 0 0 0 0 0 0 0 0 0 0 0 0 0 0 0 0 0 0 0 0 0 0 0 0 0 0 0 0 0 0 0 0 0 0.0217461472379367 0 0 0 0 0 0 0 0 0 0 0 0 0 0 0.00209463475130078 0 0 0 0 0 0 0 0 0 0 0 0 0 0 0 0 0 0 0 0 0 0 0.00946049929952235 0.00286346780061295 0 0 0 0 0 0 0 0 0 0 0 0 0 0 0 0 0 0 0.00624266972180716 0.00924342043088509 0 0 0 0 0 0 0 0.00598450485724652 0 0 0 0 0 0 0 0 0 0 0 0 0 0 0 0 0 0 0 0 0 0 0 0 0 0 0.00224184039075799 0 0 0 0 0 0 0 0.00276619597285758 0.00491751374378519 0.00482301207253636 0.00327109245030476 0 0 0 0.00488400878395176 0.00453170821640289 0 0.0132600703601275 0.00292338585949499 0.0050614245005316 0 0 0.0733825397101046 0 0 0 0 0 0 0 0 0 0 0 0 0 0 0 0 0 0 0 0 0 0 0 0 0 0 0 0 0 0.00160273062058634 0 0 0 0 0 0 0.00206341038233729 0.0127051620185738 0.0381449782839683 0.0291568858373748 0 0.259682952900078 0.00281396841831332 0 0 0 0.0614624370012223 0 0.0438699024204779 0 0.0620465200495181 0 0 0.070704730729592 0.0397896319534758 0 0 0.158697021560601 0 0.00647520853850773
0 0 0 0 0 0 0 0 0 0 0 0 0 0 0 0 0 0 0 0 0 0 0 0 0 0 0 0 0 0 0 0 0 0 0 0 0 0 0 0 0 0 0 0 0 0 0 0 0 0 0 0 0 0 0 0 0 0 0 0 0 0 0 0 0 0 0 0 0 0 0 0 0 0 0 0 0 0 0 0 0 0 0 0 0 0 0 0 0.00286719649334098 0.00264664291693013 0.00268799671250716 0 0 0 0 0 0 0 0 0 0 0 0.00200036964651696 0.00291579304407557 0 0 0 0 0 0 0 0 0 0 0 0 0 0 0 0 0 0 0 0 0 0 0 0 0 0 0 0 0 0 0 0 0 0 0 0 0 0 0 0 0 0 0 0 0 0 0 0 0 0 0 0 0 0 0 0 0 0 0 0 0 0 0 0 0 0 0 0 0 0 0 0 0 0 0 0 0 0 0 0 0 0 0 0 0 0 0 0 0 0 0 0 0 0.00285411706978061 0 0 0 0 0 0 0 0 0 0 0 0 0 0 0 0 0 0 0 0 0 0 0 0 0 0 0 0 0 0 0 0 0 0 0 0 0 0 0 0 0 0 0 0 0 0.00368049725865209 0 0.00885127261589537 0 0 0.051988578413232 0 0 0.0770677654405047 0.0156796046024241 0.025400988895124 0.00222460491204808 0 0.022379839538989 0.00585722475699713 0.00340063244390675 0 0 0 0 0 0 0 0 0 0 0 0 0 0 0 0 0 0 0 0 0 0 0 0 0 0 0 0 0 0 0 0 0 0 0 0 0 0 0.0330986260317207 0.217320677287639 0.122590818892278 0.108438496574144 0 0 0 0 0 0 0 0 0.0446442490636837 0.178155906345138 0.043756754995105 0 0 0.0108500386123567 0 0.00864130743700972
0 0 0 0 0 0 0 0 0 0 0 0 0 0 0 0 0 0 0 0 0 0 0 0 0 0 0 0 0 0 0 0 0 0 0 0 0 0 0 0 0 0 0 0 0 0 0 0 0 0 0 0 0 0 0 0 0 0 0 0 0 0 0 0 0 0 0 0 0 0 0 0.000858801500342318 0 0 0 0 0 0 0 0 0 0 0 0 0 0 0 0 0 0 0 0 0 0 0 0 0 0 0 0 0 0 0 0 0 0 0 0 0 0 0 0 0 0 0 0 0 0 0 0 0 0 0 0 0 0 0 0 0 0 0 0 0 0 0 0 0 0 0 0 0 0 0 0 0 0 0 0.000913102245789552 0 0 0 0 0 0 0 0 0 0 0 0 0 0 0 0 0 0 0 0 0 0 0 0 0 0 0 0 0 0 0.00127334961619871 0 0 0 0 0.00145373356865498 0 0 0 0 0 0 0 0 0 0 0 0 0 0.00502720193762769 0 0 0 0 0 0 0 0 0 0 0 0 0 0 0 0 0 0 0 0 0 0 0 0 0 0 0 0 0 0 0 0 0 0 0 0.00733788804182351 0 0 0 0.000828674948383356 0 0.0047625787608477 0 0.00345267301238084 0 0.00487451029889259 0.00200144633673063 0 0 0.00195229629682037 0.0285529537755995 0.00492811788395134 0 0.0445813255241644 0.00896795128358322 0.0150620725821532 0 0.00122450250104757 0.00425331503826719 0 0.00198805873581605 0 0 0 0 0 0 0 0 0 0 0 0 0 0 0 0 0 0 0 0 0 0 0 0 0 0 0 0 0 0 0 0 0.000761299749818474 0.000881266378423833 0.00146734130278148 0 0 0 0 0.27638395838536 0 0 0 0 0 0 0.0948795471924872 0 0.0370407720779801 0 0.00358091392419949 0.238165056723742 0.0767647335752534 0.118826480874739 0.0069540759261407 0 0 0
0 0 0 0 0 0 0 0 0 0 0 0 0 0 0 0 0 0 0 0 0 0 0 0 0 0 0 0 0 0 0 0 0 0 0 0 0 0 0 0 0 0 0 0 0 0 0 0 0 0 0 0 0 0 0 0 0 0 0 0 0 0 0 0 0 0 0 0 0 0 0 0 0 0 0 0 0 0 0 0 0 0 0 0 0 0 0 0 0 0 0 0 0 0 0 0 0 0 0 0 0 0 0 0 0 0 0 0 0 0 0 0 0 0 0 0 0 0 0 0 0 0 0 0 0 0 0 0 0 0 0 0 0 0 0 0 0 0 0 0.0101206135356971 0 0 0 0 0 0 0 0 0 0 0 0 0 0 0 0 0 0 0 0 0 0 0 0 0 0 0 0 0 0 0 0 0 0 0 0 0 0 0 0 0 0 0 0 0 0 0 0 0.0352222340211484 0.0141780764895939 0 0 0 0 0 0 0 0.0107947185574878 0 0 0 0 0 0 0 0 0 0 0 0 0 0 0 0 0 0 0 0 0 0 0 0 0 0 0 0 0 0 0 0 0 0 0 0 0 0 0 0 0 0 0 0.00456483074405759 0 0 0 0.00787326200828848 0 0 0 0 0 0 0 0 0 0 0.130103396134492 0.00851141404917587 0.012856670019171 0 0 0 0 0 0 0 0 0 0 0 0 0 0 0 0 0 0 0 0 0 0 0 0 0 0 0 0 0 0 0 0 0 0 0 0 0 0 0.0542379068984048 0.327572148584142 0.0625305181474041 0 0 0 0.06290763494772 0 0.0147656830331309 0 0 0 0 0.00446793666230212 0 0 0 0 0 0.239292956167784
0 0 0 0 0 0 0 0 0 0 0 0 0 0 0 0 0 0 0 0 0 0 0 0 0 0 0 0 0 0 0 0 0 0.00985718962020567 0 0 0 0 0 0 0 0 0 0 0 0 0 0 0 0 0 0 0 0 0.0179298109223996 0 0 0 0.00350010581858071 0 0 0 0 0 0 0 0 0 0 0 0 0 0 0 0 0 0 0 0 0 0 0.000364124717274014 0.000189606432329726 0 0 0.00161977282372652 0.000347142321399096 0 0 0.00144338796929774 0 0 0 0 0 0 0 0 0 0 0.042236308629653 0.00702805395146314 0 0 0 0 0 0 0 0 0 0 0 0 0 0 0 0 0 0 0 0 0 0 0 0 0 0 0 0 0 0 0 0 0 0 0 0 0 0.00885723557625915 0 0 0.00160094290914867 0 0 0 0 0 0 0 0.000624441201683185 0.00184696075916764 0 0 0.0044647683395742 0 0 0 0 0 0.00197683236889511 0 0 0 0 0 0.00421055749033305 0 0 0.000828161654145443 0 0.000862820139560812 0 0 0 0 0 0.00582472123257096 0.000410786564005538 0 0 0 0 0 0 0 0 0.0011870700082617 0.10093546676573 0.0316866152747161 0 0 0 0 0 0.0111576198312353 0 0.0010110191973028 0.0124797036602308 0 0 0 0 0 0 0 0.00189223953764698 0 0 0 0 0 0 0.0272647203691155 0.00964375187028641 0 0 0 0 0 0 0 0 0 0 0 0 0 0 0 0 0 0 0 0 0.000249642818875066 0 0 0 0.000323706337230615 0 0.000369287019732028 0 0.000723205376336087 0.00179647882197535 0.00645407318210531 0.0006726840822293 0.000326431709266809 0.00118944530785274 0 0.000618984819386333 0.0110556758262819 0.00460385286614669 0.00351019034368734 0 0 0.143596869985496 0.00564023228302578 0.0116023674141144 0 0 0 0 0 0 0 0 0 0 0 0 0 0 0 0 0 0 0 0 0 0 0 0 0 0 0 0.00862524812435449 0 0.000648282151595881 0.0119955957635386 0 0 0 0.00074987682771421 0.0103484378709385 0.0281825075350781 0.0126936012155413 0.0216691316287464 0.0519282729909078 0.0245570677451411 0 0 0.0854556689067368 0.113942525777697 0.0532840080460451 0.0319784838883547 0 0.0102609492104731 0 0 0.000307218932470167 0.00588015549813947 0.0016211904434914 0.00185192509518548 0 0.0180047861979105 0
