# Supplementary material for: Recovery of neural dynamics criticality in personalized whole-brain models of stroke
Source: Nat Commun. 2022 Jun 27;13:3683. doi: 10.1038/s41467-022-30892-6 (PMC9237050; doi:10.1038/s41467-022-30892-6)
Supplement: Supplementary file 3 — Source Data [file 41467_2022_30892_MOESM3_ESM.zip › Source_Data/Tables/Table1/Structural_Connectivity/controls/con_3_033_320_29_.txt]

0 0.0135331644975083 0.0111691156116297 0 0.0608575093752156 0.209690068980992 0.00598704460435089 0.0105727847636783 0.00332241780050389 0.0318370070396882 0.215880927532211 0.00840570538876044 0 0.0200468004707335 0.0129687127912129 0 0.00907316383287336 0.0497821214883764 0.0168292292957654 0.00383371660347293 0.00964128294477457 0 0 0 0 0 0 0 0.00180118714791912 0.0680537904771284 0.00731797905055493 0 0 0 0 0 0 0 0 0 0 0 0 0 0 0 0 0 0 0 0 0 0 0 0 0 0 0 0 0 0 0 0 0 0 0 0 0.0170728919496203 0 0 0 0 0 0 0 0 0 0 0 0 0.0179007964709093 0 0 0 0 0 0.0371851889526831 0 0.0470129184078863 0.00481300447048479 0 0 0 0 0 0.0232383185777538 0.0111542073042843 0 0.00385728308916622 0 0 0 0 0 0.0117118520024356 0 0 0 0 0.0161048287800152 0 0.0052800733220559 0 0 0 0 0 0 0 0 0 0 0 0 0 0 0 0.00468951590205997 0 0 0 0 0 0.0246379894204135 0.00473740165288114 0 0 0 0 0 0 0 0 0 0 0 0 0 0 0 0 0 0 0 0 0 0 0 0 0 0 0 0 0 0 0 0 0 0 0 0 0 0 0 0 0 0 0 0 0 0 0 0 0 0 0 0 0 0 0 0 0 0 0 0 0 0 0 0 0 0 0 0 0 0 0 0 0 0 0 0 0 0 0 0 0 0 0 0 0 0 0 0 0 0 0 0 0 0 0 0 0 0 0 0 0 0 0 0 0 0 0 0 0 0 0 0 0 0 0 0 0 0 0 0 0 0 0 0 0 0 0 0 0 0 0 0 0 0 0 0 0 0 0 0 0 0 0 0 0 0 0 0 0 0 0 0 0 0 0 0 0 0 0 0 0 0 0 0 0 0 0 0 0 0 0 0 0 0 0 0 0 0 0 0 0 0 0 0 0
0.0149078566859567 0 0.0796027407032103 0.0679239220253904 0.0242069398649928 0.0569347902000734 0.0563298329649727 0.00718038968819018 0.00837008224289833 0.0193720442543079 0 0.109935111253012 0 0.00984780753668521 0.0190797533779187 0.00529348305801541 0.300594820393138 0 0.061429903640534 0.0636255991153452 0 0 0 0 0 0 0 0 0 0 0 0 0 0 0 0 0 0 0 0 0 0 0 0 0 0 0 0 0 0 0 0 0 0 0 0 0 0 0 0 0 0 0 0 0 0 0 0 0 0.0219381888461335 0.00690668114304055 0 0 0 0 0 0 0 0 0 0 0 0 0 0 0 0 0 0 0 0 0 0 0 0 0 0 0 0 0 0 0 0 0 0 0 0 0 0 0 0 0 0 0 0 0 0 0 0 0 0 0 0 0 0.0587951323443709 0 0 0 0 0 0 0 0 0.00772492066181404 0 0 0 0 0 0 0 0 0 0 0 0 0 0 0 0 0 0 0 0 0 0 0 0 0 0 0 0 0 0 0 0 0 0 0 0 0 0 0 0 0 0 0 0 0 0 0 0 0 0 0 0 0 0 0 0 0 0 0 0 0 0 0 0 0 0 0 0 0 0 0 0 0 0 0 0 0 0 0 0 0 0 0 0 0 0 0 0 0 0 0 0 0 0 0 0 0 0 0 0 0 0 0 0 0 0 0 0 0 0 0 0 0 0 0 0 0 0 0 0 0 0 0 0 0 0 0 0 0 0 0 0 0 0 0 0 0 0 0 0 0 0 0 0 0 0 0 0 0 0 0 0 0 0 0 0 0 0 0 0 0 0 0 0 0 0 0 0 0 0 0 0 0 0 0 0 0 0 0 0 0 0 0 0 0 0
0.0200960045610343 0.13001788784483 0 0.0127630738619794 0.0692011081275218 0.16588762017806 0.0487105247201973 0.00877055034984821 0.0276126248513909 0.0405076990846273 0.0183749203786398 0.00837844404110642 0 0.025142927918897 0.00368612882934214 0 0.0603883993268506 0.102002173084196 0.150776171744828 0.0104197092991511 0 0 0 0 0 0 0 0 0.0095435390239132 0 0 0 0 0 0 0 0 0 0 0 0 0 0 0 0 0 0 0 0 0 0 0 0 0 0 0 0 0 0 0 0 0 0 0 0 0 0 0 0 0.0138613027437693 0 0.00986244766919886 0 0 0 0 0 0 0 0 0 0 0 0 0 0 0 0 0.00401344611380625 0 0 0 0 0 0 0.0103794492973983 0.0118609745382914 0 0 0 0 0 0 0 0 0 0 0 0 0 0 0 0 0 0 0 0 0 0 0 0 0 0 0 0.0163139923392285 0 0 0 0 0 0 0 0 0.021428880071894 0 0 0 0 0 0 0 0 0 0 0 0 0 0 0 0 0 0 0 0 0 0 0 0 0 0 0 0 0 0 0 0 0 0 0 0 0 0 0 0 0 0 0 0 0 0 0 0 0 0 0 0 0 0 0 0 0 0 0 0 0 0 0 0 0 0 0 0 0 0 0 0 0 0 0 0 0 0 0 0 0 0 0 0 0 0 0 0 0 0 0 0 0 0 0 0 0 0 0 0 0 0 0 0 0 0 0 0 0 0 0 0 0 0 0 0 0 0 0 0 0 0 0 0 0 0 0 0 0 0 0 0 0 0 0 0 0 0 0 0 0 0 0 0 0 0 0 0 0 0 0 0 0 0 0 0 0 0 0 0 0 0 0 0 0 0 0 0 0 0 0 0 0 0 0 0 0 0 0 0 0 0 0 0 0 0
0 0.0259543839328769 0.00298585123933622 0 0 0 0.00343336981345409 0 0 0 0 0.0502271717516677 0 0.0276217780538505 0 0 0.00567832659090847 0 0 0.0614011074328834 0 0 0 0 0 0 0 0 0 0.0229059683291615 0.0606435975116412 0 0 0 0 0 0.0236664096322788 0.197279655012345 0 0 0 0 0 0 0 0 0 0 0 0 0 0 0 0 0 0 0 0 0.00657487443757352 0 0 0 0 0 0 0 0 0 0 0 0 0 0 0 0 0 0 0 0 0 0 0 0 0 0 0.0203791105802291 0.0494147887940133 0 0 0 0 0.00376816742922178 0 0.139318474910751 0 0.0211800892444699 0 0 0 0 0.00246303619511629 0 0 0 0 0 0 0 0 0 0 0 0 0 0 0 0 0 0 0 0 0 0 0 0 0 0 0 0 0 0.095392596431464 0 0 0.0254180120060553 0 0 0 0 0 0 0 0 0.0574726155366756 0.00731422506732884 0.00271407238026288 0 0 0.0478706043207531 0.0370857232260914 0 0 0 0 0.0018359901395896 0 0 0 0 0 0 0 0 0 0 0 0 0 0 0 0 0 0 0 0 0 0 0 0 0 0 0 0 0 0 0 0 0 0 0 0 0 0 0 0 0 0 0 0 0 0 0 0 0 0 0 0 0 0 0 0 0 0 0 0 0 0 0 0 0 0 0 0 0 0 0 0 0 0 0 0 0 0 0 0 0 0 0 0 0 0 0 0 0 0 0 0 0 0 0 0 0 0 0 0 0 0 0 0 0 0 0 0 0 0 0 0 0 0 0 0 0 0 0 0 0 0 0 0 0 0 0 0 0 0 0 0 0 0 0 0 0 0 0 0 0 0 0 0 0 0 0 0 0 0 0 0 0 0 0 0 0 0 0 0 0 0 0 0 0 0
0.0285497587981013 0.0103088996429544 0.0180430678998588 0 0 0.0902072638746764 0.00822308184329524 0.0238501105710723 0.00580773918437845 0.134853433865669 0.0271928596314076 0.024844602788463 0 0.0292786458262342 0.00354943573276517 0.00132065797453074 0.0101512461785197 0.0805246177115827 0.0841113938766272 0.00134229938633495 0 0 0 0 0 0 0 0 0.111153690574809 0.0075125776953818 0 0 0 0 0 0 0.0093012866704727 0.00583540351082403 0 0 0 0 0 0 0 0 0.0760822581383043 0 0 0 0 0 0 0 0.0173957811435342 0 0 0 0 0 0 0 0.00169622858718355 0 0 0 0 0 0 0.00542595912016505 0.00263846441619808 0.043581947349872 0 0 0 0 0.0071706653891835 0 0.00330125563731301 0 0 0 0 0 0 0 0 0 0.0332673197911968 0 0 0 0 0 0 0 0 0.0128643200836119 0 0 0 0 0 0 0 0 0 0 0 0 0 0 0 0 0 0 0 0 0 0 0 0 0 0 0.00886599618665502 0 0 0 0 0 0 0.0135947391238335 0 0.0581529917949901 0 0 0 0 0 0 0 0 0 0 0 0 0 0 0 0 0 0 0 0 0 0 0 0 0 0 0 0 0 0 0 0 0 0 0 0 0 0 0 0 0 0 0 0 0 0 0 0 0 0 0 0 0 0 0 0 0 0 0 0 0 0 0 0 0 0 0 0 0 0 0 0 0 0 0 0 0 0 0 0 0 0 0 0 0 0 0 0 0 0 0 0 0 0 0 0 0 0 0 0 0 0 0 0 0 0 0 0 0 0 0 0 0 0 0 0 0 0 0 0 0 0 0 0 0 0 0 0 0 0 0 0 0 0 0 0 0 0 0 0 0 0 0 0 0 0 0 0 0 0 0 0 0 0 0 0 0 0 0 0 0 0 0 0 0 0 0 0 0 0 0 0 0 0 0 0 0 0 0 0 0 0 0 0 0 0
0.0834447302480545 0.0205675673832269 0.0366896944527853 0 0.0765198823948748 0 0.00516380507035967 0.0057597088000071 0.00983922874230163 0.153413267543866 0.0989347981738813 0.0220915774684026 0 0.0448389824089698 0.00863573360639363 0.0258148915099127 0.0183665245446651 0.0368386280760309 0.0180617117644885 0.002353244253117 0.00651919255716883 0 0 0 0 0 0.00191839950565082 0 0.0105042608137387 0.0348102621619479 0.0196587463506736 0 0 0 0 0 0.00158959010421516 0 0 0 0 0 0 0 0.00190024043072656 0 0.0036876376148734 0 0 0 0 0 0 0 0 0 0 0 0 0 0 0.00164528087071944 0 0 0 0 0 0 0 0 0.00641914205700922 0.010776874167181 0 0.00240628861879842 0 0 0 0 0.00306073645955221 0 0.00173416177462768 0 0.000913725957366358 0 0 0.00120140446072594 0.0213908391574134 0 0.0219254848800604 0.00213360268214443 0 0 0 0 0 0.00308094015175154 0 0.0406907012295201 0.00542504176277077 0 0 0 0 0 0 0 0 0 0.00151297257668641 0 0 0 0 0 0 0 0 0 0 0 0 0 0 0 0.0140449373412467 0 0 0.00676271684147052 0 0 0.0040548572270366 0.00967025391424843 0.00507886112693512 0.0759838275473701 0.0031530306361522 0 0 0.00709639394855683 0.00191561863032361 0 0 0 0 0 0 0 0 0 0 0 0 0 0 0 0 0 0 0 0 0 0 0 0 0 0 0 0 0 0 0 0 0 0 0 0 0 0 0 0 0 0 0 0 0 0 0 0 0 0 0 0 0 0 0 0 0 0 0 0 0 0 0 0 0 0 0 0 0 0 0 0 0 0 0 0 0 0 0 0 0 0 0 0 0 0 0 0 0 0 0 0 0 0 0 0 0 0 0 0 0 0 0 0 0 0 0 0 0 0 0 0 0 0 0 0 0 0 0 0 0 0 0 0 0 0 0 0 0 0 0 0 0 0 0 0 0 0 0 0 0 0 0 0 0 0 0 0 0 0 0 0 0 0 0 0 0 0 0 0 0 0 0 0 0 0 0 0 0 0 0 0 0 0 0 0 0 0 0 0 0
0.0178637163625599 0.152574493122519 0.0807776462687319 0.0243375068593569 0.0523004787912777 0.0387175713961489 0 0 0.0703843062472631 0.0717311863800774 0 0.0264989092542474 0 0 0 0 0.18880976519847 0.0544259034383643 0.0867434407078256 0.0175883892855233 0 0 0 0 0 0 0 0 0.0173273007870529 0 0 0 0 0 0 0 0 0 0 0 0 0 0 0 0 0 0 0 0 0 0 0 0 0 0 0 0 0 0 0 0 0 0 0 0 0 0 0 0 0 0 0 0 0 0 0 0 0 0 0 0 0 0 0 0 0 0 0 0 0 0 0 0 0 0 0 0 0 0 0 0 0 0 0 0 0 0 0 0 0 0 0 0 0 0 0 0 0 0 0 0 0 0 0 0.0477561107947392 0 0 0 0 0 0 0 0 0.0521632751058424 0 0 0 0 0 0 0 0 0 0 0 0 0 0 0 0 0 0 0 0 0 0 0 0 0 0 0 0 0 0 0 0 0 0 0 0 0 0 0 0 0 0 0 0 0 0 0 0 0 0 0 0 0 0 0 0 0 0 0 0 0 0 0 0 0 0 0 0 0 0 0 0 0 0 0 0 0 0 0 0 0 0 0 0 0 0 0 0 0 0 0 0 0 0 0 0 0 0 0 0 0 0 0 0 0 0 0 0 0 0 0 0 0 0 0 0 0 0 0 0 0 0 0 0 0 0 0 0 0 0 0 0 0 0 0 0 0 0 0 0 0 0 0 0 0 0 0 0 0 0 0 0 0 0 0 0 0 0 0 0 0 0 0 0 0 0 0 0 0 0 0 0 0 0 0 0 0 0 0 0 0 0 0 0 0 0
0.0156141876667029 0.00962636157066454 0.00719889626582522 0 0.0750813601779989 0.0213751651118013 0 0 0.00621422348658579 0.0355121619867561 0 0.00969305691641972 0 0.0106937644121097 0 0 0 0 0 0 0 0 0 0 0 0 0 0 0 0 0 0 0 0 0 0 0 0 0 0 0 0 0 0 0 0 0 0 0 0 0 0 0 0 0 0 0 0 0.0413155440382056 0 0 0 0 0 0 0 0 0 0 0 0 0 0 0.114197739553964 0 0 0 0 0 0 0 0 0 0 0 0.010091533196084 0 0.14298606490961 0.00971261673580452 0 0 0 0 0 0 0 0 0 0 0 0 0 0 0 0 0 0 0 0 0 0 0 0 0 0 0 0 0 0 0 0 0 0 0 0 0 0 0 0 0 0 0.0238223724650267 0 0.466864951506441 0 0 0 0 0 0 0 0 0 0 0 0 0 0 0 0 0 0 0 0 0 0 0 0 0 0 0 0 0 0 0 0 0 0 0 0 0 0 0 0 0 0 0 0 0 0 0 0 0 0 0 0 0 0 0 0 0 0 0 0 0 0 0 0 0 0 0 0 0 0 0 0 0 0 0 0 0 0 0 0 0 0 0 0 0 0 0 0 0 0 0 0 0 0 0 0 0 0 0 0 0 0 0 0 0 0 0 0 0 0 0 0 0 0 0 0 0 0 0 0 0 0 0 0 0 0 0 0 0 0 0 0 0 0 0 0 0 0 0 0 0 0 0 0 0 0 0 0 0 0 0 0 0 0 0 0 0 0 0 0 0 0 0 0 0 0 0 0 0 0 0 0 0 0 0 0 0 0 0 0 0 0 0 0 0 0
0.00608165257539743 0.0139085302297226 0.0280920944604135 0 0.0226613718765307 0.0452592514135432 0.0431801230230789 0.007702367322755 0 0.0773825090251252 0 0.0135021556720281 0 0.0139964154447219 0 0 0.0689391677126912 0.0167639047434757 0 0 0 0 0 0 0 0 0 0 0 0 0 0 0 0.0169983460210868 0 0 0.114065128561324 0.144180315684494 0 0 0 0 0 0 0 0 0 0 0 0 0 0 0 0 0.024320699864482 0 0 0 0 0 0 0 0 0 0 0 0 0 0 0 0 0.0216711955556454 0 0.0213186073286904 0 0 0 0 0 0 0 0 0 0 0 0 0 0.0170957969446622 0 0 0 0 0 0 0 0 0 0 0 0 0 0 0 0 0 0 0 0 0 0 0 0 0 0 0 0 0 0 0 0 0 0 0 0 0 0 0 0 0 0 0.111757074414439 0 0 0.171123292125693 0 0 0 0 0 0 0 0 0 0 0 0 0 0 0 0 0 0 0 0 0 0 0 0 0 0 0 0 0 0 0 0 0 0 0 0 0 0 0 0 0 0 0 0 0 0 0 0 0 0 0 0 0 0 0 0 0 0 0 0 0 0 0 0 0 0 0 0 0 0 0 0 0 0 0 0 0 0 0 0 0 0 0 0 0 0 0 0 0 0 0 0 0 0 0 0 0 0 0 0 0 0 0 0 0 0 0 0 0 0 0 0 0 0 0 0 0 0 0 0 0 0 0 0 0 0 0 0 0 0 0 0 0 0 0 0 0 0 0 0 0 0 0 0 0 0 0 0 0 0 0 0 0 0 0 0 0 0 0 0 0 0 0 0 0 0 0 0 0 0 0 0 0 0 0 0 0 0 0 0 0 0 0 0 0 0
0.0135580964583832 0.00748903896253021 0.00958767108582769 0 0.122416575622476 0.164175502207678 0.0102380012667389 0.0102403215812966 0.0180028776981965 0 0.0116978949544142 0.0137588771441158 0 0.0239992405007493 0.00512709683734101 0.0387200823369359 0.00631487746121542 0.00214479646790543 0 0 0.00333176001116353 0 0 0 0 0 0.0011534198983753 0 0.0320899308384515 0.0141428995673284 0 0 0 0.0109459809977372 0 0 0.0058889958331612 0.00432188144300062 0 0 0 0 0 0 0.00137588771441158 0 0.0175604087814206 0 0 0 0 0 0 0 0.0439857550887121 0 0 0 0.00122629221532428 0 0 0.00174599236313625 0.00367644098730581 0 0 0 0 0 0 0 0.0184030027893147 0.041916982117516 0 0.00269321797117385 0 0 0.00735563333833203 0 0.0132357612302 0 0 0 0 0 0 0.00337243087289633 0 0 0.023270878568827 0.0104304560602432 0.00399632160981579 0 0 0 0 0 0 0.0603154102424671 0.00354091501313492 0 0 0 0 0 0 0 0 0 0.00139593772420933 0 0 0 0 0 0 0 0 0 0 0 0 0 0 0 0 0 0 0.00482076381306321 0 0 0.00462383508711191 0.0363868131449115 0.017611680442487 0.129931509305837 0 0 0 0.0156065061383349 0.00110148190044742 0 0.00107386630434346 0 0 0 0 0 0 0 0 0 0 0 0 0 0 0 0 0 0 0 0 0 0 0 0 0 0 0 0 0 0 0 0 0 0 0 0 0 0 0 0 0 0 0 0 0 0 0 0 0 0 0 0 0 0 0 0 0 0 0 0 0 0 0 0 0 0 0 0 0 0 0 0 0 0 0 0 0 0 0 0 0 0 0 0 0 0 0 0 0 0 0 0 0 0 0 0 0 0 0 0 0 0 0 0 0 0 0 0 0 0 0 0 0 0 0 0 0 0 0 0 0 0 0 0 0 0 0 0 0 0 0 0 0 0 0 0 0 0 0 0 0 0 0 0 0 0 0 0 0 0 0 0 0 0 0 0 0 0 0 0 0 0 0 0 0 0 0 0 0 0 0 0 0 0 0 0 0 0 0
0.127136492221892 0 0.00601437469436761 0 0.0341367806485542 0.146414459672492 0 0 0 0.016176970022281 0 0.00620249228891958 0 0.0107732855608147 0.0158349695049794 0 0 0.00527236839489814 0.00953932612034198 0.00466430736967549 0.0112941697634568 0 0 0 0 0 0 0 0.00583563077180859 0.218753086043005 0.0512293149560248 0 0 0 0 0 0 0 0 0 0 0 0 0 0 0 0 0 0 0 0 0 0 0 0 0 0 0 0 0 0 0 0 0 0 0 0 0.00331605804378963 0 0 0 0 0 0 0 0 0 0 0 0 0.0117848823625859 0 0 0 0 0 0.121872170744754 0 0.0830234606515028 0.0393760416293926 0 0 0 0 0 0.0109640883822821 0.0446951500190315 0 0 0 0 0 0 0 0 0 0 0 0 0 0 0.00268762726464298 0 0 0 0 0 0 0 0 0 0 0 0 0 0 0 0 0 0 0 0 0 0.00773458874622323 0.00526790412228382 0 0 0 0 0 0 0 0 0 0 0 0 0 0 0 0 0 0 0 0 0 0 0 0 0 0 0 0 0 0 0 0 0 0 0 0 0 0 0 0 0 0 0 0 0 0 0 0 0 0 0 0 0 0 0 0 0 0 0 0 0 0 0 0 0 0 0 0 0 0 0 0 0 0 0 0 0 0 0 0 0 0 0 0 0 0 0 0 0 0 0 0 0 0 0 0 0 0 0 0 0 0 0 0 0 0 0 0 0 0 0 0 0 0 0 0 0 0 0 0 0 0 0 0 0 0 0 0 0 0 0 0 0 0 0 0 0 0 0 0 0 0 0 0 0 0 0 0 0 0 0 0 0 0 0 0 0 0 0 0 0 0 0 0 0 0 0 0 0 0 0 0 0 0 0 0 0 0 0 0 0 0 0 0 0
0.00609739358048945 0.0723920102578617 0.00337786667534428 0.0865575530630927 0.0384161513492739 0.0402694539346141 0.0064422673232166 0.00476102896865892 0.00535064101001305 0.0234361663353686 0.00763977113153216 0 0 0.161216016789303 0.0642707100578144 0.0324248334619228 0.03253495092798 0 0 0.0554275703816571 0 0.00554457433555527 0 0 0 0 0 0 0 0 0.0856126868186194 0 0 0 0 0 0 0 0 0 0 0 0 0 0 0 0.00969268095855387 0 0 0 0 0 0 0 0 0 0 0 0 0 0 0.00660382518945872 0 0 0 0 0 0 0 0 0.0252933140990977 0 0.00756867015367674 0 0 0 0 0 0 0 0 0 0.0144190482328686 0 0.0275273128674154 0 0.00247833413929401 0 0 0 0 0 0 0 0 0.030289141121814 0.0279193301808611 0.00356195790785055 0.0119132810813733 0 0 0 0 0 0 0 0 0.0035019686149727 0 0 0 0 0 0 0 0 0 0 0 0 0 0 0 0 0 0 0 0.0179985557796433 0 0 0 0 0 0.0199506149477481 0 0 0 0.00923727661707302 0.00611500463585367 0 0 0 0 0 0 0 0 0 0 0 0 0 0 0 0 0 0 0 0 0 0 0 0 0 0 0 0 0 0 0 0 0 0 0 0 0 0 0 0 0 0 0 0 0 0 0 0 0 0 0 0 0 0 0 0 0 0 0 0 0 0 0 0 0 0 0 0 0 0 0 0 0 0 0 0 0 0 0 0 0 0 0 0 0 0 0 0 0 0 0 0 0 0 0 0 0 0 0 0 0.0169239024937037 0 0.00840332273996687 0 0.0188308118364574 0 0 0 0 0 0 0 0 0 0 0 0 0 0 0 0 0 0 0 0 0 0 0 0 0 0 0 0 0 0 0 0 0 0 0 0 0 0 0 0 0 0 0 0 0 0 0 0 0 0 0 0 0 0 0 0 0 0 0 0 0 0 0 0 0 0 0 0 0 0 0 0 0 0 0 0
0 0 0 0 0 0 0 0 0 0 0 0 0 0 0 0.00102465102261031 0 0 0 0 0.000910848795707956 0 0.044131368669394 0 0 0 0.00663747234909889 0 0 0 0.00111718838310883 0.0118362745207776 0.00684119857216902 0 0.156151487455238 0 0 0 0 0 0 0 0 0 0 0 0 0 0.0468559502769851 0 0 0 0.00148775983267515 0 0 0.0800722326780269 0.0182335422911507 0 0 0 0 0 0 0 0 0 0 0 0 0 0 0 0 0 0 0 0 0 0 0 0 0 0 0 0 0.000831775292533583 0 0 0 0 0 0 0 0 0 0 0 0 0 0.000723963959362256 0.0247585770684453 0 0 0 0 0 0 0 0 0 0 0 0 0 0.124984372513148 0.0382841261628889 0.0303621293060843 0.0261991260110009 0.0534373187621589 0.0871798596999032 0.123898343993412 0 0 0 0 0 0 0 0.031574559232723 0 0 0 0 0 0 0 0 0 0 0 0 0 0 0 0.0038102326991529 0 0 0 0 0 0.0118096282791836 0 0 0.00388814593649987 0 0 0 0.00246247278872629 0 0 0 0.00257143176167878 0 0 0 0 0 0.022062247620176 0 0.00132644888756186 0 0 0 0 0 0 0 0 0 0 0 0 0 0 0 0 0 0.015052905039017 0 0.00650496870716342 0 0 0 0 0 0 0 0 0 0 0 0 0 0 0 0 0 0 0.00287710635238891 0 0 0 0 0 0 0 0 0 0 0 0 0 0 0 0 0 0 0 0 0 0 0 0 0 0 0 0 0 0 0 0 0 0 0 0 0 0 0 0 0 0 0 0 0 0 0 0 0 0 0 0 0 0 0 0 0.00648639323503621 0 0 0 0 0 0 0 0 0 0 0 0 0 0 0 0 0 0 0 0 0 0 0 0 0 0 0 0 0 0 0 0 0 0 0 0 0 0 0 0 0 0.00182917525090801 0.00178471659390395 0 0 0 0 0 0 0 0 0 0 0
0.00989542596826096 0.00441278867729502 0.0068978594702877 0.0323919608800517 0.0308071940117826 0.055619121091454 0 0.00357429204605036 0.00377432148499271 0.0278176499792416 0.00902987312668704 0.10970528452033 0 0 0.0853985166840942 0.0180953309324949 0 0 0 0.0659803424377929 0.0728674392805565 0 0 0 0 0 0 0 0 0.00391833847632261 0.0285788764851719 0 0 0 0 0 0 0 0 0 0 0 0 0 0.00221954945455246 0 0.00998212253163386 0 0 0 0 0 0 0.00250270118367368 0 0 0 0 0 0 0 0.00343933480159298 0.0113629699916624 0 0 0 0 0 0 0 0.0451215381918257 0 0 0 0 0 0 0 0 0 0 0 0.0102776131021787 0 0.019528290959662 0 0 0 0.00253011405410559 0 0 0 0 0 0 0 0 0 0.00464174936980839 0 0 0 0 0 0 0.00317090779932231 0 0 0.00340132460890389 0 0 0 0 0 0 0 0 0 0 0 0 0.00641256320684013 0.0469475652601485 0.00867735964665211 0.0773965901950079 0.0647122897441933 0 0.00690537728095825 0.00234826452660952 0 0 0.00289364647182774 0 0.0153650859092437 0.0408976470115938 0 0 0.00543428992635774 0.00269010474841168 0 0 0 0 0 0 0 0 0 0 0 0 0 0 0 0 0 0 0 0 0 0 0 0 0 0 0 0 0 0 0 0 0 0 0 0 0 0 0 0 0 0 0 0 0 0 0 0 0 0 0 0 0 0 0 0 0 0 0 0 0 0 0 0 0 0 0 0 0 0 0 0 0 0 0 0 0 0 0 0 0 0 0 0 0 0 0 0 0 0 0 0 0 0 0 0 0 0 0 0 0.0126912109540207 0 0.00541999720356773 0 0.0142651763127787 0 0 0 0 0 0 0 0 0 0 0 0 0 0 0 0 0 0 0 0 0 0 0 0 0 0 0 0 0 0 0 0 0 0 0 0 0 0 0 0 0 0 0 0 0 0 0 0 0 0 0 0 0 0 0 0 0 0 0 0 0 0 0 0 0 0 0 0 0 0 0 0 0 0 0 0
0.0130890728806498 0.0174811066335934 0.00206771933543674 0 0.00763630140776811 0.0219023239346806 0 0 0 0.0121511406491791 0.0271377161392508 0.0894241965234485 0 0.17461152874617 0 0.0285369738341577 0 0 0 0.0254714183349077 0.0629823256274597 0.0043259943625736 0 0 0 0 0 0 0.00246040509703024 0.0518285540393003 0.193731047566988 0 0 0 0 0 0.0183958809376857 0 0 0 0 0 0 0 0.00390140170994619 0 0 0 0 0 0 0 0 0.00430727547049728 0 0 0 0 0 0 0 0 0 0 0 0 0 0 0 0 0.0108011952393341 0 0 0 0 0 0 0 0 0 0 0 0.00596182948801152 0 0.0156081948342856 0 0 0 0.00586255231411124 0.00872214675709163 0 0 0 0 0 0.0143374531763148 0 0 0.0219043491148873 0 0 0 0 0 0 0 0 0 0.00797855636097341 0 0 0 0 0 0 0 0 0 0 0 0 0 0 0 0.0251769022196003 0.0122309830865162 0 0.0378828681218422 0 0 0 0 0 0.00362753059346431 0.0425077616654327 0 0.00962148996634041 0.00708857087825874 0 0 0 0 0 0 0 0 0 0 0 0 0 0 0 0 0 0 0 0 0 0 0 0 0 0 0 0 0 0 0 0 0 0 0 0 0 0 0 0 0 0 0 0 0 0 0 0 0 0 0 0 0 0 0 0 0 0 0 0 0 0 0 0 0 0 0 0 0 0 0 0 0 0 0 0 0 0 0 0 0 0 0 0 0 0 0 0 0 0 0 0 0 0 0 0 0 0 0 0 0 0.00924523295281181 0 0 0 0 0 0 0 0 0 0 0 0 0 0 0 0 0 0 0 0 0 0 0 0 0 0 0 0 0 0 0 0 0 0 0 0 0 0 0 0 0 0 0 0 0 0 0 0 0 0 0 0 0 0 0 0 0 0 0 0 0 0 0 0 0 0 0 0 0 0 0 0 0 0 0 0 0 0 0 0
0 0.00175841181336124 0 0 0.00103014178359102 0.0237380021793202 0 0 0 0.0332709115626591 0 0.0163569604278475 0.00114420278272256 0.013414423633816 0.0103464369879951 0 0 0 0 0 0.00481678011837404 0.0744267197028461 0.00105907655435918 0.00555325005082696 0 0 0 0 0 0.00140756055635524 0.0498062591092915 0 0 0 0.00130032610395916 0 0.00205145652202137 0.00441113616410208 0.00775617777498456 0.0676774321287705 0 0 0.00734781276389806 0 0.00165033867719271 0 0 0 0.00254462688899722 0.0068962305445155 0 0 0 0 0 0 0 0 0.00157073966465361 0 0 0.00267006624268018 0 0 0 0 0 0 0 0 0.137918953733791 0 0.0317949134404855 0 0 0.0228136187870407 0 0 0 0 0 0 0 0 0 0.0297220035543163 0 0 0 0.0605948561107333 0.0144185487272773 0.00434228432074477 0.0136061154374012 0 0 0 0.0333426218697793 0.0229905027021568 0 0 0.00311462158457056 0 0.0121829164654443 0.00791620285087766 0 0 0 0 0 0 0 0 0 0 0 0 0 0 0 0 0.00152666684181234 0.00112429397981789 0 0 0 0 0 0.103580289351169 0.00148583533138877 0 0.00118587129735717 0.00895708962816921 0.00384333910777849 0.00246077658761295 0.0576193281863178 0 0.0019656363238164 0.0253776115410665 0.0160439111495461 0 0 0.00110498916272666 0.00209121591213765 0.0297014925849946 0 0 0 0 0 0 0.00111414218390217 0.000621485652024181 0 0 0 0 0 0 0 0 0 0 0 0 0 0 0 0 0 0 0 0 0 0 0 0 0 0 0 0 0 0 0 0 0 0 0 0 0 0 0 0 0 0 0 0 0 0 0 0 0 0 0 0 0 0 0 0 0 0 0 0 0 0 0 0 0 0 0 0 0 0 0 0 0 0 0 0 0 0 0 0 0 0 0 0 0 0 0.0002253149044189 0 0 0 0 0 0 0 0 0 0 0 0 0 0 0 0 0 0.000263963811381266 0 0 0 0.000359831265266005 0.000583274873536023 0 0 0 0 0 0 0 0 0 0 0 0 0 0 0 0 0 0 0 0 0 0 0 0 0 0 0 0 0 0 0 0 0 0 0 0 0 0 0 0 0 0 0 0 0 0 0 0 0 0 0 0 0 0 0 0 0 0
0.00909647125729467 0.273577164020121 0.0336493579922214 0.0135247967688594 0.0216942824328617 0.046272198004477 0.0634423600108083 0 0.0377583382613573 0.0148666336791149 0 0.044967038882185 0 0 0 0 0 0 0.0136123774894047 0.0161318684170759 0 0 0 0 0 0 0.00762625858148773 0 0 0 0 0 0 0 0 0 0 0 0 0 0 0 0 0 0 0 0.0109182611112933 0 0 0 0 0 0 0 0.0054381338996634 0 0 0 0 0.00313539198539202 0 0 0 0 0 0 0 0 0 0.00823728260801225 0 0 0 0 0 0 0 0 0 0 0 0 0 0 0 0 0 0 0 0 0 0 0 0 0 0 0 0 0 0 0 0 0 0 0 0 0 0 0.00902960738771293 0 0 0 0 0 0 0 0 0.0109179808828371 0 0 0 0.00650765050008474 0 0 0.308453901803698 0.0066054233079161 0 0 0 0 0.0107926707237423 0 0 0.00920264490751412 0 0 0 0 0 0 0 0 0 0 0 0 0 0 0 0 0 0 0 0 0 0 0 0 0 0 0 0 0 0 0 0 0 0 0 0 0 0 0 0.00341618836214218 0 0 0 0 0 0.00630260959446726 0 0 0 0 0.00220117597367572 0 0 0 0 0 0 0 0 0 0 0 0 0 0 0 0 0 0 0 0 0 0 0 0 0 0 0 0 0 0 0 0 0 0 0 0 0 0 0 0 0 0 0 0 0 0 0 0 0 0 0 0 0 0 0 0 0 0 0 0 0 0 0 0 0 0 0 0 0 0 0 0 0 0 0 0 0 0 0 0 0 0.00262193115457947 0 0 0 0 0 0 0 0 0 0 0 0 0 0 0 0 0 0 0 0 0 0 0 0 0 0 0 0 0 0 0 0 0 0 0 0 0 0 0 0 0 0 0 0 0 0 0 0 0 0 0 0 0
0.0978798032716799 0 0.111464911972312 0 0.337489363834077 0.182012863847623 0.0358646018206328 0 0.0180064255651779 0.00990237314024603 0.0176023027363244 0 0 0 0 0 0 0 0.145465679872226 0 0 0 0 0 0 0 0 0 0 0 0 0 0 0 0 0 0 0 0 0 0 0 0 0 0 0 0 0 0 0 0 0 0 0 0 0 0 0 0 0 0 0 0 0 0 0 0 0 0 0 0 0.026144354231743 0 0 0 0 0 0 0 0 0 0 0 0 0 0 0 0 0 0 0 0 0 0 0 0 0 0 0 0 0 0 0 0 0 0 0 0 0 0 0 0 0 0 0 0 0 0 0 0 0 0 0 0 0 0 0 0 0 0 0 0 0 0.0181673197079578 0 0 0 0 0 0 0 0 0 0 0 0 0 0 0 0 0 0 0 0 0 0 0 0 0 0 0 0 0 0 0 0 0 0 0 0 0 0 0 0 0 0 0 0 0 0 0 0 0 0 0 0 0 0 0 0 0 0 0 0 0 0 0 0 0 0 0 0 0 0 0 0 0 0 0 0 0 0 0 0 0 0 0 0 0 0 0 0 0 0 0 0 0 0 0 0 0 0 0 0 0 0 0 0 0 0 0 0 0 0 0 0 0 0 0 0 0 0 0 0 0 0 0 0 0 0 0 0 0 0 0 0 0 0 0 0 0 0 0 0 0 0 0 0 0 0 0 0 0 0 0 0 0 0 0 0 0 0 0 0 0 0 0 0 0 0 0 0 0 0 0 0 0 0 0 0 0 0 0 0 0 0 0 0 0 0
0.0257520029644361 0.085331773467941 0.128229681621322 0 0.274355295545152 0.0694519814982615 0.0444860770648808 0 0 0 0.0247861191340496 0 0 0 0 0 0.0207762217278695 0.113210742728171 0 0.00935696313801466 0 0 0 0 0 0 0 0 0.034319917524049 0.0155049168466932 0 0 0 0 0 0 0 0 0 0 0 0 0 0 0 0 0.0184415953079409 0 0 0 0 0 0 0 0.0134828681437534 0 0 0 0 0 0 0 0 0 0 0 0 0 0 0.0599729701402612 0 0 0 0 0 0 0 0 0 0 0 0 0 0 0 0 0.0117187947989522 0 0 0 0 0 0 0 0 0 0 0 0 0 0 0 0 0 0 0 0 0 0 0 0.0144778498229224 0 0 0 0 0 0 0 0 0 0 0 0 0 0.0363442285253301 0 0 0 0 0 0 0 0 0 0 0 0 0 0 0 0 0 0 0 0 0 0 0 0 0 0 0 0 0 0 0 0 0 0 0 0 0 0 0 0 0 0 0 0 0 0 0 0 0 0 0 0 0 0 0 0 0 0 0 0 0 0 0 0 0 0 0 0 0 0 0 0 0 0 0 0 0 0 0 0 0 0 0 0 0 0 0 0 0 0 0 0 0 0 0 0 0 0 0 0 0 0 0 0 0 0 0 0 0 0 0 0 0 0 0 0 0 0 0 0 0 0 0 0 0 0 0 0 0 0 0 0 0 0 0 0 0 0 0 0 0 0 0 0 0 0 0 0 0 0 0 0 0 0 0 0 0 0 0 0 0 0 0 0 0 0 0 0 0 0 0 0 0 0 0 0 0 0 0 0 0 0 0 0 0 0 0 0 0 0 0 0 0 0 0
0.00589279953414896 0.0887805227538371 0.00890156422927465 0.224219844643434 0.00439807655124665 0.00908965951907655 0.00906083892549293 0 0 0 0.0121739881285032 0.117451194691818 0 0.205459771321497 0.0387920540761791 0 0.024732734400327 0 0.00939917626241935 0 0.0831851069973647 0 0 0 0 0 0 0 0 0.0360934614282122 0.0241268200642813 0 0 0 0 0 0 0 0 0 0 0 0 0 0 0 0 0 0 0 0 0 0 0 0 0 0 0 0 0 0 0 0 0 0 0 0 0 0 0 0 0 0 0 0 0 0 0 0 0 0 0 0 0 0 0 0 0 0 0 0 0 0 0.0155001284673582 0 0 0 0 0 0 0 0 0 0 0 0 0 0 0.00321488008751464 0 0 0 0 0 0 0 0 0 0 0 0 0 0.0130261440779903 0 0.0303014597408693 0.0117526571563165 0 0 0 0 0 0 0 0 0.0244471169428387 0 0 0 0 0 0 0 0 0 0 0 0 0 0 0 0 0 0 0 0 0 0 0 0 0 0 0 0 0 0 0 0 0 0 0 0 0 0 0 0 0 0 0 0 0 0 0 0 0 0 0 0 0 0 0 0 0 0 0 0 0 0 0 0 0 0 0 0 0 0 0 0 0 0 0 0 0 0 0 0 0 0 0 0 0 0 0 0 0 0 0 0 0 0 0 0 0 0 0 0 0 0 0 0 0 0 0 0 0 0 0 0 0 0 0 0 0 0 0 0 0 0 0 0 0 0 0 0 0 0 0 0 0 0 0 0 0 0 0 0 0 0 0 0 0 0 0 0 0 0 0 0 0 0 0 0 0 0 0 0 0 0 0 0 0 0 0 0 0 0 0 0 0 0 0 0 0 0 0 0 0 0 0 0 0
0.00835306517144017 0 0 0 0 0.0141933135789535 0 0 0 0.00677826067813578 0.0166153465297489 0 0.00240818273274625 0.127895458436327 0.0540651884197543 0.0114044133395105 0 0 0 0.0468872713819053 0 0 0 0 0 0 0.0021294708091962 0 0 0.0118241987561287 0.00556962986161226 0 0 0 0.00209928051060373 0 0 0 0 0 0 0 0 0 0.00564541228655384 0 0.00217970484784497 0 0 0.00507174054672399 0.00323572956198864 0 0 0 0.00693728254933866 0 0 0.00583687820596536 0 0.0674955840980332 0.0302344511756394 0 0.0818894410104438 0 0 0.00567189707658537 0 0 0 0 0.022000191263086 0 0 0 0 0 0 0.00633725835873351 0.012654526670869 0 0 0 0 0 0 0.00195353547628789 0 0 0 0.00330124881506725 0 0 0 0 0 0 0 0.00441441778511239 0.00354954681754754 0 0 0 0 0 0 0 0 0 0.00719237469165898 0 0 0 0 0 0 0 0 0 0 0 0.00227968742948374 0 0 0 0 0 0 0.00480137414112269 0.0267293464239078 0 0 0 0 0.00320728388424482 0.295538392013988 0.0101111605542944 0 0.00998194313998354 0.0527412123793925 0 0 0 0 0 0 0 0 0 0 0 0 0 0 0 0 0 0 0 0 0 0 0 0 0 0 0 0 0 0 0 0 0 0 0 0 0 0 0 0 0 0 0 0 0 0 0 0 0 0 0 0 0 0.00283099691997112 0 0 0 0 0 0 0 0 0 0 0 0 0 0.00595430167006936 0 0 0 0 0 0 0 0 0 0 0 0 0 0 0 0 0 0 0 0 0 0 0 0 0 0 0 0 0 0 0 0 0 0 0 0 0 0 0 0 0 0 0 0 0 0 0 0 0 0 0 0 0 0 0 0 0 0 0 0 0 0 0 0 0 0 0 0 0 0 0 0 0 0 0 0 0 0 0 0 0 0 0 0 0 0 0 0 0 0 0 0 0 0 0 0 0 0 0 0 0 0 0 0 0 0 0 0 0 0 0 0 0
0 0 0 0 0 0 0 0 0 0 0 0.0050052572775671 0 0 0.00280674007636052 0.133187119023765 0 0 0 0 0 0 0 0.0728560206465135 0 0 0 0 0 0 0.0100429850441202 0 0 0 0 0 0 0 0 0.165925508991625 0 0 0.00919197657549352 0 0 0 0 0 0 0.0398780425192463 0 0.0693354211876191 0 0 0 0 0 0 0 0 0 0 0 0.0142747337422563 0 0 0 0 0 0 0 0 0 0 0 0 0 0 0 0.161487176508137 0 0 0 0 0 0.00531774616633353 0.00470530704740015 0 0 0.0167510150927108 0.00464193177140447 0 0.00363994355501576 0 0 0.00759427106733403 0 0.00431731750468881 0 0 0 0 0.00414070922292203 0 0 0 0 0 0 0 0 0 0 0 0 0 0 0 0 0 0 0 0 0 0 0 0 0.114121512271658 0 0 0 0 0 0 0 0 0.0113872519881247 0.027104603218059 0.0122527758570621 0 0 0 0 0.0100193137182357 0 0 0 0 0 0 0 0 0 0 0 0 0 0 0 0 0 0 0 0 0 0 0 0 0 0 0 0 0 0 0 0 0 0 0 0.00309147945496844 0 0 0 0.0273478011920751 0 0 0 0 0 0 0 0 0 0 0 0 0 0 0 0 0 0 0 0 0 0.0236648108416969 0 0 0 0 0 0 0 0 0.0130310013784373 0 0 0 0 0 0 0 0 0 0 0 0 0 0 0 0 0 0 0 0 0 0 0 0 0 0 0 0 0 0 0 0 0 0 0 0 0 0 0 0 0 0 0 0 0 0 0 0 0 0 0 0 0 0 0 0 0 0 0 0 0 0 0 0 0 0 0 0 0 0 0 0 0 0 0 0 0 0 0.00253233689435772 0 0.0203478901648123 0 0 0 0 0 0 0 0 0 0 0 0 0 0 0 0 0 0 0 0 0 0 0 0
0 0 0 0 0 0 0 0 0 0 0 0 0.0760424060149162 0 0 0.00163421346683698 0 0 0 0 0 0 0 0 0.09353641126138 0.0242753084997983 0.0585323523183535 0 0 0 0.00173473799831935 0.00732007138140804 0.00483104438273453 0 0.065849626085537 0.0352219627404152 0 0 0 0 0 0 0 0 0 0 0 0 0.112312876868819 0 0 0 0.00496490693371221 0 0 0 0.00518452347846559 0 0 0 0 0 0 0 0 0 0 0 0 0 0 0 0 0 0.00888403476544391 0 0 0 0 0 0 0 0 0.0424571282276688 0.00567825932112331 0.00150353352982103 0 0 0 0.00114403819449185 0 0 0 0 0 0 0 0 0 0.00269331753971803 0.0343083385063232 0 0 0 0 0 0 0 0 0 0 0 0 0 0 0 0 0.0800247045884584 0 0 0.229823073794368 0 0 0 0 0 0.00261058017518877 0 0.0591756146307095 0 0 0 0 0 0 0 0 0 0 0 0 0 0 0 0 0 0 0 0 0 0.0201466902852447 0 0 0.00197734625298502 0 0 0 0 0 0 0 0 0 0 0 0 0 0 0 0 0 0 0 0 0 0 0 0 0 0 0 0 0 0 0 0 0 0.00720374051833699 0 0.00961321052554638 0 0 0 0 0 0 0 0 0 0 0 0 0 0 0 0 0.0013159477138766 0 0 0 0 0 0 0 0 0 0 0 0 0 0 0 0 0 0 0 0 0 0 0 0 0 0 0 0 0 0 0 0 0 0 0 0 0 0 0 0 0 0 0 0 0 0 0 0 0 0 0 0 0 0 0 0 0 0 0 0 0 0 0 0 0 0 0 0 0 0 0 0 0 0 0 0 0 0 0 0 0 0 0 0 0 0 0 0 0 0 0 0 0 0 0 0 0 0 0 0 0 0 0 0 0 0 0 0 0 0 0 0 0
0 0 0 0 0 0 0 0 0 0 0 0 0 0 0 0.0203626415462869 0 0 0 0 0 0.149285967501229 0 0 0 0 0 0 0 0 0 0 0 0 0 0 0 0 0 0.0404670353668738 0 0 0.141067301136152 0 0 0 0 0 0 0.0945554808851768 0 0.0664959131310764 0 0 0 0 0 0 0 0 0 0.146746638882635 0 0.0324910657290797 0.0364442809817114 0 0 0 0 0 0.116030690873373 0 0.0653219318337047 0 0 0 0 0 0 0.0587882965088945 0 0 0 0 0 0.00419372634781997 0 0 0 0.00532264570366383 0 0 0 0 0 0 0 0 0 0 0 0 0 0 0 0 0 0 0 0 0 0 0 0 0 0 0 0 0 0 0 0 0 0 0 0 0 0 0 0 0 0 0 0 0 0 0 0 0.0156456417636872 0 0 0 0 0 0 0 0 0 0 0 0 0 0 0 0 0 0 0 0 0 0 0 0 0 0 0 0 0 0 0 0 0 0 0 0 0 0 0 0 0 0 0 0 0.0067807418086354 0 0 0 0 0 0 0 0 0 0 0 0 0 0 0 0 0 0 0 0 0 0 0 0 0 0 0 0 0 0 0 0 0 0 0 0 0 0 0 0 0 0 0 0 0 0 0 0 0 0 0 0 0 0 0 0 0 0 0 0 0 0 0 0 0 0 0 0 0 0 0 0 0 0 0 0 0 0 0 0 0 0 0 0 0 0 0 0 0 0 0 0 0 0 0 0 0 0 0 0 0 0 0 0 0 0 0 0 0 0 0 0 0 0 0 0 0 0 0 0 0 0 0 0 0 0 0 0 0 0 0 0 0 0 0 0
0 0 0 0 0 0 0 0 0 0 0 0 0 0 0 0 0 0 0 0 0 0 0.249461578683711 0 0 0.0920102050524556 0.0523909595095644 0 0 0 0 0.00989684458953103 0 0 0 0.035223154527578 0 0 0 0 0 0 0 0 0.0170757603182685 0 0 0 0.0898482082399668 0 0 0 0.00879365382494546 0 0 0 0 0 0 0 0 0 0 0 0 0 0 0 0 0 0 0 0 0 0 0 0 0 0 0 0 0 0 0.0516172170719517 0 0 0 0 0 0 0 0 0 0 0 0 0 0 0 0.0210416140357965 0.0146443593954448 0 0 0 0 0 0 0 0 0 0 0 0 0 0 0 0 0.0440584548473523 0 0 0.20364767378453 0 0 0 0 0 0 0 0.0853855160463365 0 0 0 0 0 0 0 0 0 0 0 0 0 0 0 0 0 0 0 0 0 0 0 0 0 0 0 0 0 0 0 0 0 0 0 0 0 0 0 0 0 0 0 0 0 0 0 0 0 0 0 0 0 0 0 0 0 0 0.011219970881331 0 0.0136848291912365 0 0 0 0 0 0 0 0 0 0 0 0 0 0 0 0 0 0 0 0 0 0 0 0 0 0 0 0 0 0 0 0 0 0 0 0 0 0 0 0 0 0 0 0 0 0 0 0 0 0 0 0 0 0 0 0 0 0 0 0 0 0 0 0 0 0 0 0 0 0 0 0 0 0 0 0 0 0 0 0 0 0 0 0 0 0 0 0 0 0 0 0 0 0 0 0 0 0 0 0 0 0 0 0 0 0 0 0 0 0 0 0 0 0 0 0 0 0 0 0 0 0 0 0 0 0 0 0 0 0
0 0 0 0 0 0 0 0 0 0 0 0 0 0 0 0 0 0 0 0 0 0 0.0612359231992401 0 0.0870271071097291 0 0 0 0 0 0 0.0061489722707327 0 0 0 0.19626852401507 0 0 0 0 0 0.00987874028066405 0 0 0.0222515302146622 0 0 0 0.0313876670597052 0 0 0 0.094587963128391 0 0 0 0 0 0 0 0 0 0 0 0 0 0 0 0 0 0 0 0 0 0 0 0 0 0 0 0 0 0 0.254008820808303 0.00929500882826375 0 0 0 0 0 0 0 0 0 0 0 0 0 0 0.0348029685996274 0.00411173303332483 0 0 0 0 0 0 0 0 0 0 0 0 0 0 0 0 0 0 0 0.0639320262458538 0 0 0 0 0 0.112866484010534 0 0 0 0 0 0 0 0 0 0 0 0 0 0 0 0 0 0 0 0 0 0 0 0 0 0 0 0 0 0 0 0 0 0 0 0 0 0 0 0 0 0 0 0 0 0 0 0 0 0 0 0 0 0 0 0 0 0 0 0 0.005541250697343 0 0.0066552804985559 0 0 0 0 0 0 0 0 0 0 0 0 0 0 0 0 0 0 0 0 0 0 0 0 0 0 0 0 0 0 0 0 0 0 0 0 0 0 0 0 0 0 0 0 0 0 0 0 0 0 0 0 0 0 0 0 0 0 0 0 0 0 0 0 0 0 0 0 0 0 0 0 0 0 0 0 0 0 0 0 0 0 0 0 0 0 0 0 0 0 0 0 0 0 0 0 0 0 0 0 0 0 0 0 0 0 0 0 0 0 0 0 0 0 0 0 0 0 0 0 0 0 0 0 0 0 0 0 0 0
0 0 0 0 0 0.0058603790956122 0 0 0 0.00329252182711093 0 0 0.0246230894179534 0 0 0 0.00924708899238436 0 0 0 0.00298791582781838 0 0.126016479420249 0 0.0422926358981578 0 0 0 0 0 0 0 0 0 0.0074925774767125 0 0 0 0 0 0 0 0 0 0.00307587916178075 0.0038573102465205 0 0 0 0 0 0 0 0 0.0118834842072933 0.00633874528991279 0 0 0 0.0212954613710795 0.0282126020500722 0 0.0033055127418038 0 0 0.00556034464781996 0 0 0 0 0 0.00263995986335619 0 0 0 0 0 0 0 0 0 0 0.00561537370342578 0 0.00727706592178647 0 0 0 0 0 0 0 0 0 0 0 0 0 0 0 0 0 0 0 0 0 0 0 0.0777257364552055 0 0 0 0 0 0 0 0 0.303278652745517 0 0.00801267367130185 0.0534479919744308 0 0.0191917308958131 0 0.0220457872784487 0.00568577183977076 0 0 0.112027287082839 0.00437999329670022 0 0 0 0.00603886779903186 0 0 0 0 0 0 0 0 0 0 0 0 0 0 0 0 0 0 0 0 0 0 0 0 0 0 0 0 0 0 0 0 0 0 0.0040326234725963 0 0 0 0.00248804447752932 0.0187562501030677 0.0142274097439205 0 0 0 0 0 0 0 0 0 0 0 0 0 0 0 0 0 0 0 0 0 0 0 0 0 0 0 0 0 0 0 0 0 0 0.0071869099645454 0 0.0020715290387955 0 0 0 0 0 0 0 0 0 0 0 0 0 0 0 0 0 0 0 0 0 0 0 0.00463634715450057 0 0 0 0.00214616026424203 0 0 0 0 0 0 0 0 0 0 0 0 0 0 0 0 0 0 0 0 0 0 0 0 0.00277093022677103 0 0.00604547041359813 0 0 0 0 0 0.00292940494052451 0 0 0 0 0 0 0 0 0 0 0 0 0 0 0 0 0 0 0 0 0 0 0 0 0 0 0 0 0 0 0 0 0 0 0 0 0 0 0 0 0 0 0 0 0 0 0
0 0 0 0 0 0 0 0 0 0 0 0 0 0 0 0 0 0 0 0 0 0 0 0 0 0 0 0 0 0 0 0 0 0 0 0 0 0 0 0 0 0 0 0 0 0 0 0 0 0 0 0 0 0.225180018753342 0.0181163108425389 0 0 0 0.12293127389666 0 0.0884648284626834 0 0 0 0 0 0 0 0 0 0 0 0 0 0 0 0 0 0 0 0 0 0 0 0 0.0131075920334487 0 0 0 0 0 0 0 0 0 0 0 0 0 0 0 0 0 0 0 0.0882154468160395 0 0 0.0329903921112138 0 0 0 0 0 0 0 0 0 0 0 0 0 0 0.201266575383832 0 0 0 0 0 0.115249587698004 0 0 0 0 0 0 0 0 0 0 0.0518101814527364 0 0 0.0252801704643147 0 0 0.0173876220851871 0 0 0 0 0 0 0 0 0 0 0 0 0 0 0 0 0 0 0 0 0 0 0 0 0 0 0 0 0 0 0 0 0 0 0 0 0 0 0 0 0 0 0 0 0 0 0 0 0 0 0 0 0 0 0 0 0 0 0 0 0 0 0 0 0 0 0 0 0 0 0 0 0 0 0 0 0 0 0 0 0 0 0 0 0 0 0 0 0 0 0 0 0 0 0 0 0 0 0 0 0 0 0 0 0 0 0 0 0 0 0 0 0 0 0 0 0 0 0 0 0 0 0 0 0 0 0 0 0 0 0 0 0 0 0 0 0 0 0 0 0 0 0 0 0 0 0 0 0 0 0 0 0 0 0 0 0 0 0 0 0 0 0 0 0 0 0 0 0 0 0 0 0
0.00269622784405429 0 0.00793992260831213 0 0.354677278999806 0.0395131991956254 0.00869299327391579 0 0 0.11279764827095 0.0148330208141625 0 0 0 0.00364915536749882 0 0 0 0.0335735449200393 0 0 0 0 0 0 0 0 0 0 0.0167153771914925 0.00791490644668418 0 0 0 0 0 0 0.00438343401024653 0 0 0 0 0 0 0 0 0.0331565538216307 0 0 0 0 0 0 0 0.0374038886218622 0 0 0 0.0219018439526593 0 0 0 0 0 0 0 0 0 0 0.0200929081372199 0 0.0562816551975855 0 0 0 0 0.012340142332968 0 0 0 0 0 0 0 0 0.0249443393052395 0 0.0270333629686498 0.0396681548949986 0.015709449159554 0 0 0 0 0 0 0 0.0115697180512106 0 0 0 0 0 0 0 0 0 0 0 0 0 0 0 0 0 0 0 0 0 0 0 0 0 0 0 0 0 0 0 0 0 0.0204654081715196 0.00855153554858165 0 0 0 0 0 0 0 0 0 0 0.0634943308935326 0 0 0 0 0 0 0 0 0 0 0 0 0 0 0 0 0 0 0 0 0 0 0 0 0 0 0 0 0 0 0 0 0 0 0 0 0 0 0 0 0 0 0 0 0 0 0 0 0 0 0 0 0 0 0 0 0 0 0 0 0 0 0 0 0 0 0 0 0 0 0 0 0 0 0 0 0 0 0 0 0 0 0 0 0 0 0 0 0 0 0 0 0 0 0 0 0 0 0 0 0 0 0 0 0 0 0 0 0 0 0 0 0 0 0 0 0 0 0 0 0 0 0 0 0 0 0 0 0 0 0 0 0 0 0 0 0 0 0 0 0 0 0 0 0 0 0 0 0 0 0 0 0 0 0 0 0 0 0 0 0 0 0 0 0 0 0 0 0 0 0 0 0 0 0 0
0.0300776052260259 0 0 0.0240511458979937 0.00707769172921851 0.0386613644059258 0 0 0 0.0146778655977363 0.164168252089653 0 0 0.00350835440099431 0.0226959316197175 0.0017000555398431 0 0 0.00447830419837617 0.0103780989567286 0.00603186502855721 0 0 0 0 0 0 0 0.00493525237770858 0 0.22668552371559 0 0 0 0 0 0.0206686739798536 0 0 0 0 0 0 0 0 0 0 0 0 0 0 0 0 0.00285224743370198 0 0 0 0 0 0 0 0 0 0 0 0 0 0 0 0 0 0 0 0 0 0 0 0 0 0 0.00992184003326523 0 0.00229339383125611 0 0 0.0169492679224369 0.128885578644359 0 0.00529747986191268 0.0195480613118133 0.0221891995204454 0.00440731637232347 0.0122904570777657 0.00719009192417594 0 0.0374397226148838 0.0593641696838562 0.00108591096599626 0.00214490727690245 0 0.00183449032001926 0 0.00565009300885689 0 0 0 0 0 0.0116934086749774 0 0 0 0 0 0 0 0 0.0029651827805358 0 0 0 0 0 0 0 0 0 0 0.00276315250722885 0 0.0155070877897628 0 0 0.0061143281707083 0.00297288412961653 0 0.00166659580011598 0.00148645505717876 0 0 0 0 0.0119801414982208 0 0 0 0.00127952789881229 0.00485631038413382 0.0155804679024761 0 0.00199424483833939 0 0 0 0 0 0 0 0 0 0 0 0 0 0 0 0 0 0 0 0 0 0 0 0 0 0 0 0 0 0 0 0 0 0 0 0 0 0 0 0 0 0 0 0 0 0 0 0 0 0 0 0 0 0 0 0 0 0 0 0 0 0 0 0 0 0 0 0 0 0 0 0 0 0 0 0 0 0 0 0 0 0 0 0 0 0 0 0 0 0 0 0 0 0 0 0 0 0 0 0 0 0 0 0 0 0 0 0 0 0 0 0 0 0 0 0 0 0 0 0 0 0 0 0 0 0 0 0 0 0 0 0 0 0 0 0 0 0 0 0 0 0 0 0 0 0 0 0 0 0 0 0 0 0 0 0 0 0 0 0 0 0 0 0 0 0 0 0 0
0.00118664864362793 0 0 0.0233621131863314 0 0.00801061301623785 0 0 0 0 0.0141056656131172 0.0191381100404303 0.000552827329424659 0.00938829463112591 0.0311256334423485 0.0220708975698524 0 0 0 0.0025452439226588 0.00104242850424652 0.00248694133675624 0.000498182573707061 0 0 0 0 0 0.000857391199140185 0.0831694513933617 0 0 0.0021068024571184 0 0.000595926116830773 0 0.0197683356466529 0.00593198400748188 0.0029432603053013 0.00214401289481 0 0 0 0 0.00103855042201346 0 0 0 0 0 0.00142763147643981 0 0 0.00135145627905306 0.00267157880970487 0 0 0.00062547686541779 0.000902020672193414 0 0 0 0 0 0 0 0 0 0 0 0.0105943967148849 0 0.00186044630622889 0 0 0.00296185868270521 0 0 0 0 0 0 0.000774086406374197 0 0 0.0453647399900694 0.0540555252364613 0.00254794846314058 0 0.071868170465007 0.0444369027514483 0.0224757768330246 0.0478106437268098 0.0631037011714649 0 0.0553762020169095 0.0424835474593027 0 0.00668500267433715 0 0.0058315572220672 0.00380601018925814 0.033186862170817 0.0318430183934886 0 0 0 0 0.00199111110087906 0 0 0 0.00105928505390655 0 0 0 0 0 0 0 0.000794202642272045 0 0 0 0 0 0 0.0619520692142702 0.00204717503878621 0 0 0 0 0.00548086328815993 0.00515376652499479 0 0.0071845792520343 0 0 0.00292549414651678 0 0.00766885547271263 0.0164262513027242 0.0339544724597955 0.00760909162225299 0 0.00193831682672853 0.0074174880099637 0.0136250690126725 0 0.00226242263536269 0.00105118485537129 0 0.0059128577023501 0 0 0 0 0 0 0 0 0 0 0 0 0 0 0 0 0 0 0 0 0 0 0 0 0 0 0 0 0 0 0 0 0 0 0 0 0 0 0 0 0 0 0 0 0 0 0 0 0 0 0 0 0 0 0 0 0 0 0 0 0 0 0 0 0 0 0 0 0 0 0 0 0 0 0 0 0 0 0 0 0 0 0 0 0 0 0 0 0 0 0 0 0 0 0 0 0 0 0 0 0 0 0 0 0 0.00340804401714834 0 0 0 0 0 0 0 0 0 0 0 0 0 0 0 0 0 0 0 0 0 0 0 0 0 0 0 0 0 0 0 0 0 0 0 0 0 0 0 0 0 0.00128471839739222 0.000738806194521769 0 0 0 0 0 0 0 0 0 0 0 0 0 0 0 0 0
0 0 0 0 0 0 0 0 0 0 0 0 0.0432057293867909 0 0 0 0 0 0 0 0 0 0.015507192388843 0 0.00786125069724121 0.00516391258075087 0 0 0 0 0 0 0 0 0.151520455470785 0.0125146897505784 0 0 0 0 0 0 0 0 0 0 0 0 0.114410956197386 0 0 0 0 0 0 0 0 0 0 0 0 0 0 0 0 0 0 0 0 0 0 0 0 0 0 0 0 0 0 0 0 0 0 0.0246574741455428 0.00946871279717918 0 0 0 0 0 0 0 0.00183712327112914 0 0 0 0 0 0 0 0.092360999657184 0.0249799642170429 0 0.00426010115200205 0 0 0 0 0 0 0 0 0 0 0.00631932872301474 0.0101368168134118 0 0 0.0393958242790099 0.037340665427382 0 0 0 0 0 0 0 0 0 0 0 0 0 0 0 0 0 0 0 0 0 0 0 0 0 0 0 0 0 0.0630965369921677 0 0.0218813413621239 0 0 0 0 0 0 0 0 0 0 0 0 0 0 0 0.0152195783599704 0 0 0 0 0 0 0 0 0 0 0 0 0 0 0 0 0 0 0 0.0824414042669488 0 0.126893574993256 0 0 0 0 0 0 0 0 0.00673234706603591 0 0 0 0 0 0 0 0 0 0 0 0 0 0 0 0 0 0 0 0 0 0 0 0 0 0 0 0 0 0 0 0 0 0 0 0 0 0 0 0 0 0 0 0 0 0.00485338248034022 0 0 0 0 0 0 0 0 0 0 0 0 0 0 0.057821503323931 0 0 0 0 0 0.00690099000939039 0 0 0 0 0 0 0 0 0 0 0 0 0 0 0 0 0 0 0 0 0 0 0 0 0 0 0 0 0 0 0 0 0 0 0 0 0 0 0 0 0 0 0 0 0 0 0 0 0 0 0 0 0 0.0132181441905618
0 0 0 0 0 0 0 0 0 0 0 0 0.0134191409477532 0 0 0 0 0 0 0 0 0 0.00549952388352136 0 0 0 0 0 0 0 0.0083512837688777 0 0 0.0673273884551076 0.0554017563937019 0 0 0 0 0 0 0 0 0 0 0 0 0 0.0108245386652745 0 0 0 0 0 0 0 0 0 0 0 0 0 0 0 0 0 0 0 0 0 0 0 0 0 0 0 0 0 0 0 0 0 0 0 0 0.00350508429106961 0.00175263822788928 0 0 0.0260763982535445 0.00256223253620361 0.00173513467632981 0.00690108806676886 0.00992022432031465 0 0 0 0 0 0 0.204712060620001 0.0445015273519405 0.0148635166343082 0 0 0 0 0 0 0 0 0 0 0 0 0 0 0 0 0 0.00821711775787605 0 0 0 0 0 0 0 0 0 0 0 0 0 0 0 0 0 0 0.00462084594878183 0 0.00698732885389442 0 0.0262570275222875 0.156750897401083 0 0 0 0 0.00726871723817238 0 0.00786343046675012 0 0.152632939782654 0 0 0 0 0 0 0 0 0 0 0 0 0 0 0 0 0 0 0 0 0 0 0 0 0 0 0 0 0 0 0 0 0 0.0108488190287191 0.00645820631852533 0.00969882155286175 0 0 0 0 0 0 0 0 0 0 0 0 0 0 0 0 0 0 0 0 0 0 0 0 0 0 0 0 0 0 0 0 0 0 0 0 0 0 0 0 0 0 0 0 0 0 0 0 0 0 0 0 0 0 0 0 0 0 0 0 0 0 0 0 0 0 0 0 0 0.0471635820051729 0 0 0 0 0 0 0 0 0 0 0 0 0 0 0 0 0 0 0 0 0 0 0 0 0 0 0 0 0 0 0 0 0 0 0 0 0 0 0 0.00557564300845089 0 0.019851945512497 0 0 0 0.00545657717093052 0.0160248338843281 0 0 0 0 0 0 0 0 0 0 0 0.0075752512196636 0.0233944782347448
0 0 0 0 0 0 0 0 0.00626418921601015 0.0173385896266575 0 0 0 0 0 0 0 0 0 0 0 0 0 0 0 0 0 0 0 0 0 0 0.0706572812891793 0 0.019529183050527 0.00418678463227843 0.00257773397407629 0 0 0 0 0 0 0 0 0 0 0 0 0 0 0 0 0 0.147521727957677 0 0.0166253152908328 0 0 0 0 0 0 0 0 0 0 0.00478363227270954 0 0 0 0.119691955971289 0 0 0 0 0 0 0 0 0 0 0 0 0.00703866811748613 0 0 0 0 0.0126225898924965 0.0105762565071058 0.00177252691024988 0.0073393988588582 0.0100925369635045 0 0 0 0 0 0 0.0648070547999802 0.111613468325657 0.00791537611892837 0 0 0 0 0 0 0 0 0.00283802230481076 0 0 0 0 0 0 0 0 0 0 0 0 0 0 0 0 0 0 0.00385416339962506 0 0 0.0137709757281109 0 0 0 0 0 0.00344094437667722 0 0 0 0.00990594374251316 0 0 0 0 0 0 0 0 0 0.00297360191667599 0 0 0 0 0 0 0 0 0 0 0 0 0 0 0 0 0 0 0 0 0 0 0 0 0 0 0 0 0 0 0 0 0 0 0.0148455871172233 0.00262239768154791 0 0 0 0 0 0.00402678114829022 0 0 0 0 0 0 0 0 0 0 0 0 0 0 0 0 0 0 0 0 0 0 0 0 0 0 0 0 0 0 0 0 0 0 0 0 0 0 0 0 0 0 0 0.00588784628873417 0 0 0 0 0 0 0 0 0.0024496769469808 0 0 0.003952778518127 0 0 0 0 0 0 0 0.132735814964419 0.00961196715481837 0.00819729855961101 0 0 0 0 0 0 0 0 0 0 0 0 0 0 0 0 0 0 0 0 0 0 0 0 0 0 0 0 0 0 0 0 0 0 0 0 0 0.00401094817681709 0 0.0326086704383767 0.0118320325452424 0 0 0 0.00747303182959154 0.00332328798899468 0 0 0 0 0.0287425872031935 0.00554481034360505 0.0140725145114666 0 0 0 0.00264083813543789 0.0256832092036057
0 0 0 0 0 0 0 0 0 0 0 0 0.131425359672624 0 0 0.00098007273579778 0 0 0 0 0.0006682829375058 0 0.0321645817833667 0 0 0 0.00169990430514173 0 0 0 0.00101359013329562 0.0349363881415934 0.0237719092624214 0.00798471561592134 0 0.00812614367317411 0 0 0 0 0 0 0 0 0 0 0 0 0.0815260604384248 0 0 0 0.00104652826929625 0 0 0.0157205176284923 0.0265506382598125 0 0 0 0 0 0 0.00240314524813751 0 0 0 0 0 0 0 0.0191758303448682 0 0 0 0 0 0 0 0 0 0 0 0.0134206762926486 0.00162957562391029 0.000710379409660175 0 0 0 0 0 0 0 0 0 0 0 0 0 0.000720113018510711 0.121490529934089 0 0 0 0 0 0 0 0 0 0 0 0 0 0.0028308993227168 0 0 0 0.0055388048632362 0.0168685913691404 0.115877777755165 0 0 0 0 0 0 0 0.0254443050097872 0 0 0 0 0 0 0 0 0 0 0 0 0 0 0 0.0119562798936322 0 0 0 0 0.00635355495126972 0.0258341202674679 0.0034901214330087 0 0.0227931181475276 0 0 0 0.00143803670823297 0 0 0 0.00151535050975087 0 0 0 0 0 0 0 0.00471464957717536 0 0.00284919050355152 0 0 0 0 0 0 0 0 0 0 0 0 0 0 0 0.05785812280325 0.0352326472427253 0.0855505078308858 0 0 0 0 0 0.00232053713023278 0 0 0.00321314850225153 0 0 0 0 0 0 0 0 0 0 0 0 0 0 0 0 0 0 0 0 0 0 0 0 0 0 0 0 0 0 0 0 0 0 0 0 0 0 0 0 0 0 0 0 0 0.00191738670766105 0 0 0 0 0 0 0 0 0 0 0 0 0 0 0.0152657966721856 0 0 0 0 0 0 0 0 0 0 0 0 0 0 0 0 0 0 0 0 0 0 0 0 0 0 0 0 0 0 0 0 0 0 0 0 0 0 0 0 0 0 0 0 0 0 0 0 0 0 0 0 0 0 0 0 0 0 0 0.0239721100704533
0 0 0 0 0 0 0 0 0 0 0 0 0 0 0 0 0 0 0 0 0 0 0.0167078279933501 0 0.00626486514691026 0.036907581447676 0 0 0 0 0 0.00280226156979174 0 0.00166240885957014 0.00789162324067227 0 0 0 0 0 0.0198216711444535 0.0420278152956582 0 0 0 0.00229983207751742 0 0 0.00458955262920455 0 0.000675032009769872 0.0020146725213362 0.0600951053269112 0 0.00222694359029623 0 0 0 0 0 0 0 0 0 0 0 0 0 0 0 0 0.00159438440224999 0 0 0 0 0 0.0014159313011053 0.00115101512218882 0 0.00583389918817369 0 0.0651098986307234 0.0999691182524174 0.10192859808035 0.000783175346528831 0 0 0.00709034830058293 0.00199092253381502 0 0 0.00062967297860918 0 0 0 0.00257224543804829 0 0.0117491900427401 0 0.0068080002846501 0.00874649771991644 0 0.000508787780948692 0 0 0 0 0 0 0 0 0 0 0 0 0 0 0 0 0.0199245926835929 0 0 0 0 0 0.029394619546147 0.00116326085497958 0 0 0 0 0 0 0 0 0.00258201300851028 0 0 0 0 0 0 0.00110973392917571 0 0 0 0 0 0.00628513751449024 0.000852770135644347 0.00504827463518632 0 0 0 0 0 0 0 0 0 0 0 0 0 0 0 0 0 0 0 0 0 0 0 0 0 0 0.000725882971635392 0 0 0 0 0 0 0 0 0 0.00082277430533228 0.0040892441765151 0 0.0146688992620616 0 0 0 0 0 0 0.0534559815346318 0 0 0 0.0169479410697184 0.00690601944519028 0 0 0 0 0 0 0 0 0 0 0 0 0 0 0 0 0 0 0 0 0 0 0 0 0 0 0 0 0 0 0 0 0 0.00201320912625604 0.0022989083929709 0.0619558573297452 0 0.00259003346111107 0.0040793004980745 0.00306824250985781 0.0191747490799152 0 0.00445790323503371 0.000831442047448268 0.0224132393323852 0 0 0 0 0 0.000965793445311496 0 0.000828989416039866 0 0.0360871358093212 0.00607963630267522 0.0230415933481143 0.0344954180923698 0 0 0 0 0 0 0 0 0 0 0 0 0 0 0.000896662358849132 0 0 0 0 0 0 0 0 0 0 0 0 0 0 0 0 0 0 0 0 0 0 0 0 0.00382721816104952 0.00215927236947625 0 0 0 0.00238570015702769 0 0.000390281310230829 0 0.00172412255108367 0 0.00654453573636648 0.00730414869201547 0.0541583833670419 0.00151946366570443 0 0.000557498061503894 0.00212337310782623 0.00418186570621772
0 0 0 0.0120025183637305 0.0042325157322704 0.000852722884095762 0 0 0.0133023800842247 0.00295201514491294 0 0 0 0 0.00389092085225514 0.00119677145926326 0 0 0 0 0 0 0 0 0 0 0 0 0 0.00998310180215136 0.0260245327701612 0 0 0.000815748627653859 0 0 0 0.20080672045879 0 0 0 0 0 0 0 0 0 0 0 0 0 0 0 0 0 0 0 0 0.00165683027292681 0 0 0 0 0 0 0 0 0 0 0 0 0 0.00115359104719952 0.0474520474768738 0 0 0 0 0 0 0 0 0 0 0 0.10732507572277 0.00424594948820032 0.0719742041514674 0.00641135045171627 0.0379914887219008 0.0185594938709457 0.00668479380519854 0.00406545128870919 0 0 0 0 0 0 0 0.00227138717077671 0 0.00211546807229732 0 0 0 0 0.000970306869234527 0.00419095861088981 0 0 0 0 0 0 0 0 0.00151457313987981 0 0 0 0 0 0 0 0 0 0 0 0 0.0948422192899827 0 0.0107953068582126 0.271570444660597 0 0 0 0 0 0.00137184120546181 0 0 0.00753975532622492 0 0.00313858917939261 0 0 0.00620276043855528 0.00695751047467932 0 0.000890311814584064 0 0 0.00204834241181412 0 0 0 0 0 0 0 0 0 0 0 0 0 0 0 0 0 0 0 0 0 0 0 0 0 0 0 0 0 0 0 0 0 0 0 0 0 0 0 0 0 0 0 0 0 0 0 0 0 0 0 0 0 0 0 0 0 0 0 0 0 0 0 0 0 0 0 0 0 0 0 0 0 0 0 0 0 0 0 0 0 0 0 0 0 0 0 0 0 0 0 0 0 0 0 0 0 0 0 0 0 0 0 0 0 0 0 0 0 0 0 0 0 0 0 0 0 0 0 0 0 0 0 0 0 0 0 0 0 0 0 0 0 0 0 0 0 0 0 0 0 0 0 0 0 0 0 0 0 0 0 0 0 0 0 0 0 0 0 0 0 0 0 0 0 0
0 0 0 0.0643792002725218 0.00170863665725312 0 0 0 0.0108194630055187 0.00139403429901448 0 0 0 0 0 0.00165585630568095 0 0 0 0 0 0 0 0 0 0 0 0 0.000402238669074311 0 0.00502500018667009 0 0 0 0 0 0.129211604455704 0 0.00042814089044439 0 0 0 0 0 0 0 0 0 0 0 0 0 0 0 0 0 0 0 0.0393777166424832 0 0 0 0 0 0 0 0 0 0 0 0 0 0.000459819944733166 0.00208998574601238 0 0.00152844134203883 0 0 0 0 0.00176299911111177 0 0 0 0 0.0986915157336153 0.0950728540036893 0.0444839137202408 0.002794347822136 0.0573692043370919 0.0021091218880521 0.000551983319642718 0.00125920388816455 0.107861659510477 0 0.0283016263523659 0.00429554794622393 0 0.00056178018383516 0 0.000812619457824551 0.000291174004669531 0.000481364068810369 0 0 0 0 0 0 0 0 0 0 0 0 0 0 0 0 0 0 0 0 0 0 0 0 0.00106389455287969 0 0 0.104889514879845 0 0.0023686037068892 0.0370606061052721 0 0 0 0 0 0 0.000536906076750027 0 0.0356722666567465 0.0763310249507237 0 0.000543051875420621 0.00363024580505277 0.0174347878917936 0.0129720100782156 0 0.00062040476670995 0 0 0 0.000854649075172681 0.000522845252770353 0 0 0 0 0 0 0 0 0 0 0 0 0 0 0 0 0 0 0 0 0 0 0 0 0 0 0 0 0 0 0 0 0 0 0 0 0 0 0 0 0 0 0 0 0 0 0 0 0 0 0 0 0 0 0 0 0 0 0 0 0 0 0 0 0 0 0 0 0 0 0 0 0 0 0 0 0 0 0 0 0 0 0 0 0 0 0 0 0 0 0 0 0 0 0 0 0 0 0 0 0 0 0 0.000318134560657451 0 0 0 0 0 0 0 0 0 0 0 0 0 0 0 0 0 0 0 0 0 0 0 0 0 0 0 0 0 0 0 0 0 0 0 0 0 0 0 0 0 0 0 0 0 0 0 0 0 0 0 0 0 0 0 0 0 0 0 0
0 0 0 0 0 0 0 0 0 0 0 0 0 0 0 0.0533513362708923 0 0 0 0 0 0 0 0 0 0 0 0 0 0 0.0456867377464757 0 0 0 0 0 0 0.00784534546788243 0 0 0 0 0 0 0 0 0 0 0 0 0 0 0 0 0 0 0 0 0 0 0 0 0 0 0 0 0 0 0 0 0 0 0 0 0 0 0 0 0 0 0 0 0 0 0 0.133910729442924 0 0 0 0.148675340244975 0.105488199626229 0.0137143957918787 0.12235174309232 0 0 0 0 0 0 0 0.00391869750567709 0 0.0996013664533273 0.111135851428952 0 0 0 0 0 0 0 0 0 0 0 0 0 0 0 0 0 0 0 0 0 0 0 0.0107531079213764 0.0293693923731599 0 0 0 0 0 0 0 0 0 0 0 0 0.00507402168317424 0.00422101665865744 0.0214054706961335 0 0 0 0 0 0 0 0 0 0 0 0 0 0 0 0 0 0 0 0 0 0 0 0 0 0 0 0 0 0 0 0 0 0 0 0.00675259447198773 0 0 0 0.0219656906410179 0 0 0 0 0 0 0 0 0 0 0 0 0 0 0 0 0 0.0183513203331497 0 0 0 0.0172969921773245 0 0 0 0 0 0 0 0 0.00975798443151056 0 0 0 0 0 0 0 0 0 0 0 0 0 0 0 0 0 0 0 0 0 0 0 0 0 0 0 0 0 0 0 0 0 0 0 0 0 0 0 0 0 0 0 0 0 0 0 0 0 0 0 0 0 0 0 0 0 0 0 0 0 0 0 0 0 0 0 0 0 0 0 0 0 0 0 0 0 0 0.00937266554097562 0 0 0 0 0 0 0 0 0 0 0 0 0 0 0 0 0 0 0 0 0 0 0 0 0 0
0 0 0 0 0 0 0 0 0 0 0 0 0 0 0 0.241647284103191 0 0 0 0 0 0.331068497951934 0 0.0394051103830666 0 0 0 0 0 0 0.0172754499563318 0 0 0 0 0 0 0 0 0 0 0 0 0 0 0 0 0 0 0 0 0 0 0 0 0 0 0 0 0 0 0 0 0 0 0 0 0 0 0 0 0 0 0 0 0 0 0 0 0.0125964366821762 0 0 0 0 0 0.0159328893568956 0.00585231365898493 0 0 0.0338907008634589 0 0 0 0 0 0.0124970943097992 0.011599032158298 0 0 0 0 0 0.00339293493322242 0 0 0 0 0 0 0 0 0 0 0 0 0 0 0 0 0 0 0 0 0 0 0 0 0.181704142891109 0 0 0 0 0 0 0 0 0.0220733500120658 0.0427941876743719 0.0220683467961539 0 0 0 0 0.00620222826893992 0 0 0 0 0 0 0 0 0 0 0 0 0 0 0 0 0 0 0 0 0 0 0 0 0 0 0 0 0 0 0 0 0 0 0 0 0 0 0 0 0 0 0 0 0 0 0 0 0 0 0 0 0 0 0 0 0 0 0 0 0 0 0 0 0 0 0 0 0 0 0 0 0 0 0 0 0 0 0 0 0 0 0 0 0 0 0 0 0 0 0 0 0 0 0 0 0 0 0 0 0 0 0 0 0 0 0 0 0 0 0 0 0 0 0 0 0 0 0 0 0 0 0 0 0 0 0 0 0 0 0 0 0 0 0 0 0 0 0 0 0 0 0 0 0 0 0 0 0 0 0 0 0 0 0 0 0 0 0 0 0 0 0 0 0 0 0 0 0 0 0 0 0 0 0 0
0 0 0 0 0 0 0 0 0 0 0 0 0 0 0 0 0 0 0 0 0 0 0 0 0 0 0 0 0 0 0 0 0 0 0 0.0723001225245538 0 0 0 0 0 0.175878413027363 0 0 0 0 0 0.0823691593364039 0 0.00730863644890026 0 0 0.0663969042653429 0 0 0 0 0 0 0 0 0 0 0 0 0 0 0 0 0 0 0 0 0 0 0 0 0 0 0 0.0502929369772489 0 0.0527423161023776 0 0.0282939967554101 0 0 0 0.0670416681528487 0.0100298767254579 0 0 0 0 0 0.0075769526919548 0.015507963152837 0 0.103718602257007 0 0 0 0 0 0 0 0 0 0 0 0 0 0 0 0 0 0 0 0 0 0 0 0 0 0 0 0.0314579386356406 0 0 0 0 0 0 0 0 0 0.0975267781000611 0 0 0 0 0 0 0 0 0 0 0 0 0 0 0 0 0 0 0 0 0 0 0 0 0 0 0 0 0 0 0 0 0 0 0 0 0 0 0 0 0 0 0 0 0 0 0 0 0 0 0 0 0 0 0 0 0 0 0 0 0 0 0 0 0 0 0 0 0 0 0 0 0 0 0 0 0 0 0 0 0 0 0 0 0 0 0 0 0 0 0 0 0 0 0 0 0 0 0 0 0 0.00343279567389134 0.0298133797463116 0.00352388100361633 0 0 0 0 0 0.00578733331639853 0 0.025249930139346 0 0 0 0 0 0 0 0 0 0.00937777545227364 0 0.0209020916511667 0 0 0 0 0 0 0 0 0 0 0 0 0 0 0 0 0 0 0 0 0 0 0 0 0 0 0 0 0 0 0 0 0 0 0 0 0 0 0 0 0 0 0 0 0 0 0 0 0 0 0 0 0 0.033470547863588 0 0 0 0 0
0 0 0 0 0 0 0 0 0 0 0 0 0 0 0 0 0 0 0 0 0 0 0 0 0 0.00446211082153871 0 0 0 0 0 0 0 0 0 0.100951010201547 0 0 0 0 0.115821084155414 0 0 0 0 0 0 0.0201884476558653 0 0 0 0 0.146458062568731 0 0 0 0 0 0 0 0 0 0 0 0 0 0 0 0 0 0 0 0 0 0 0 0 0 0 0 0.0704265303663153 0 0.113547656436992 0.0175986024078181 0.0363656303726844 0.00174364469556583 0 0 0.0767895839477405 0 0 0 0 0 0 0 0.00749604161098717 0 0.0673752078176107 0 0 0 0 0 0 0 0 0 0 0 0 0 0 0 0 0 0 0 0 0 0.00289258836787488 0 0 0 0 0 0.0648282146284858 0 0 0 0 0 0 0 0 0 0.0528699239123785 0 0 0 0 0 0 0 0 0 0 0 0 0 0 0 0 0 0 0 0 0 0 0 0 0 0 0 0 0 0 0 0 0 0 0 0 0 0 0 0 0 0 0 0 0 0 0 0 0 0 0 0 0 0 0.00698818189540491 0 0 0 0 0 0 0.0103962349530854 0 0 0 0 0 0 0 0 0 0 0 0 0 0 0 0 0 0 0 0 0 0 0 0 0 0 0 0 0 0 0 0 0 0 0 0 0 0 0 0.00289144053734968 0.013871900746798 0 0 0 0 0 0 0.00224459097370254 0 0.0179184094129772 0 0 0 0 0 0 0 0 0 0.00352534365006801 0 0.0146604039533823 0.00595666560772585 0 0 0 0 0 0 0 0 0 0 0 0 0 0 0 0 0 0 0 0 0 0 0 0 0 0 0 0 0 0 0 0 0 0 0 0 0 0 0 0 0 0 0 0 0 0 0 0 0 0 0.00118938920896384 0.00124379436012813 0.0182111940842889 0 0 0.00108811064857645 0 0
0 0 0 0 0 0 0 0 0 0 0 0 0 0 0 0.0454938208547351 0 0 0 0 0 0.0318031321903053 0 0.238195637176712 0 0 0 0 0 0 0 0 0 0 0 0 0 0 0 0 0 0 0 0 0 0 0 0 0 0.356899656000019 0 0.0261433487079328 0 0 0 0 0 0 0 0 0 0 0 0 0 0.0414437991976027 0 0 0 0 0 0 0 0 0 0 0 0 0.0423875866996972 0.0166836103293405 0 0 0 0 0 0 0 0 0 0.0388642915714923 0 0 0 0 0 0 0 0 0 0 0 0 0.0272201612067772 0 0 0 0 0 0 0 0 0 0 0 0 0 0 0 0 0 0 0 0 0 0 0 0 0.0498961529813243 0 0 0 0 0 0 0 0 0 0 0 0 0 0 0 0.0413716652212661 0 0 0 0 0 0 0 0 0 0 0 0 0 0 0 0 0 0 0 0 0 0 0 0 0 0 0 0 0 0 0 0 0 0 0 0 0 0 0 0 0 0 0 0 0 0 0 0 0 0 0 0 0 0 0 0 0 0.0435971378627954 0 0 0 0 0 0 0 0 0 0 0 0 0 0 0 0 0 0 0 0 0 0 0 0 0 0 0 0 0 0 0 0 0 0 0 0 0 0 0 0 0 0 0 0 0 0 0 0 0 0 0 0 0 0 0 0 0 0 0 0 0 0 0 0 0 0 0 0 0 0 0 0 0 0 0 0 0 0 0 0 0 0 0 0 0 0 0 0 0 0 0 0 0 0 0 0 0 0 0 0 0 0 0 0 0 0 0 0 0 0 0 0 0 0 0 0 0 0
0 0 0 0 0 0 0 0 0 0 0 0 0 0 0 0 0 0 0 0 0 0 0 0 0 0 0 0 0 0 0 0 0 0 0 0 0 0 0 0 0 0 0 0 0 0 0 0 0 0 0 0 0 0 0 0 0 0 0 0.0931603693045759 0 0 0 0 0.400839303978044 0.50600032671738 0 0 0 0 0 0 0 0 0 0 0 0 0 0 0 0 0 0 0 0 0 0 0 0 0 0 0 0 0 0 0 0 0 0 0 0 0 0 0 0 0 0 0 0 0 0 0 0 0 0 0 0 0 0 0 0 0 0 0 0 0 0 0 0 0 0 0 0 0 0 0 0 0 0 0 0 0 0 0 0 0 0 0 0 0 0 0 0 0 0 0 0 0 0 0 0 0 0 0 0 0 0 0 0 0 0 0 0 0 0 0 0 0 0 0 0 0 0 0 0 0 0 0 0 0 0 0 0 0 0 0 0 0 0 0 0 0 0 0 0 0 0 0 0 0 0 0 0 0 0 0 0 0 0 0 0 0 0 0 0 0 0 0 0 0 0 0 0 0 0 0 0 0 0 0 0 0 0 0 0 0 0 0 0 0 0 0 0 0 0 0 0 0 0 0 0 0 0 0 0 0 0 0 0 0 0 0 0 0 0 0 0 0 0 0 0 0 0 0 0 0 0 0 0 0 0 0 0 0 0 0 0 0 0 0 0 0 0 0 0 0 0 0 0 0 0 0 0 0 0 0 0 0 0
0 0 0 0 0 0.011057441040675 0 0 0 0.00748141313030662 0 0 0 0.0104122006958009 0.00895108718206102 0.0104434813348619 0 0 0 0 0.0150886975514003 0 0 0 0.0262571673933711 0.0361750513471075 0.00585907006322181 0 0 0 0.0148307710975302 0 0 0 0 0 0 0 0 0 0 0 0 0 0 0 0 0 0 0.142407280437894 0 0.0189617781408605 0 0 0 0 0 0 0 0 0 0 0 0.00986290732195444 0 0 0 0 0 0 0 0 0 0 0.0529856203377205 0 0 0 0.00977556074719361 0 0 0 0.00841263488081508 0 0.0122204882388251 0.00757290149533269 0 0 0 0.0116791152609871 0.00833318001837084 0 0.00849291990023264 0 0 0 0 0 0 0 0 0 0.0068980330686187 0.00697263687526996 0 0 0 0 0 0 0 0 0 0 0 0 0 0 0 0 0.0113727231681912 0 0 0 0 0 0 0 0.255681714180233 0 0 0 0 0 0 0 0 0 0 0 0 0 0 0 0 0 0 0 0 0 0 0 0 0 0 0 0 0 0 0 0 0 0 0 0 0 0 0 0 0 0 0 0 0 0 0 0 0 0 0 0 0 0 0 0 0 0 0 0 0 0 0 0.00626883873258029 0 0 0 0 0 0 0 0 0.0621481594590877 0 0 0.0164098982067074 0.0324454153348401 0.0449038048692087 0 0 0 0 0 0 0 0.0100951859364208 0 0 0 0 0 0 0 0.00791844617455225 0 0 0.0244564931848695 0 0 0.0250251806090152 0 0 0 0 0 0 0.0313135653572215 0 0 0 0 0 0 0.00791773512315034 0 0 0 0 0 0 0 0 0 0 0 0 0 0 0 0 0 0 0 0 0 0 0 0 0 0 0 0 0 0 0 0 0 0 0 0 0 0 0 0 0 0 0.0129114021035102 0 0 0 0 0 0 0 0 0 0 0 0 0 0 0 0 0 0 0 0 0 0 0 0 0 0 0 0 0 0 0 0 0 0
0 0 0 0 0 0 0 0 0 0 0 0 0 0 0 0 0 0 0 0 0 0 0 0 0 0 0.0134563336567173 0 0 0 0 0 0 0 0 0.0364135671498618 0 0 0 0 0 0 0 0 0 0 0 0 0 0 0 0 0 0.0217226301141351 0 0 0 0 0.00872052318429618 0 0.394991303634819 0 0 0 0.0480224439288223 0.0813594588762656 0 0 0 0 0 0 0 0 0 0 0 0.0970862911016002 0 0 0 0 0.0152541880715083 0 0.023153678322825 0.00857271770659625 0.00584728722184021 0 0 0 0 0 0 0 0 0 0 0 0.0517234837332965 0 0 0 0 0 0 0 0 0 0.0538047381978029 0 0 0 0 0 0 0 0 0 0 0 0 0 0 0 0 0 0 0 0.0745955966299506 0.0208849470174304 0 0 0 0 0 0 0 0 0 0 0 0 0 0.0107614966955144 0 0 0 0 0 0 0 0 0 0 0 0 0 0 0 0 0 0 0 0 0 0 0 0 0 0 0 0 0 0 0 0 0 0 0 0 0 0 0 0 0 0 0 0 0 0 0 0 0 0 0 0 0 0 0.0221645930889277 0 0 0 0 0 0 0 0.01146472166779 0 0 0 0 0 0 0 0 0 0 0 0 0 0 0 0 0 0 0 0 0 0 0 0 0 0 0 0 0 0 0 0 0 0 0 0 0 0 0 0 0 0 0 0 0 0 0 0 0 0 0 0 0 0 0 0 0 0 0 0 0 0 0 0 0 0 0 0 0 0 0 0 0 0 0 0 0 0 0 0 0 0 0 0 0 0 0 0 0 0 0 0 0 0 0 0 0 0 0 0 0 0 0 0 0 0 0 0 0 0 0 0 0
0 0 0 0 0.163133805185362 0.00932129011116504 0 0 0 0.0414779206805744 0 0.0134407249629881 0 0.0203414689240703 0 0 0.0109543879859324 0 0.0121227330711035 0 0.00253066984331089 0 0 0 0 0 0 0 0.0222802713841743 0 0 0 0 0 0 0 0 0 0 0 0 0 0 0 0 0 0 0 0 0 0.0781528541292595 0 0 0 0 0 0 0 0.0781875851573776 0.00518236792325801 0.00689018117124441 0 0.0149722042156377 0 0 0 0 0 0.022673947081145 0 0 0 0 0.0115328925505291 0 0 0 0.00334197414842683 0.023980193788378 0 0 0 0 0 0 0.0219686202122558 0 0.0213737004797451 0.00598219766651595 0 0 0 0 0 0 0 0 0.0188017083092241 0 0 0.00524895130556507 0.00710587337369895 0 0 0 0 0 0 0 0 0 0 0 0 0 0 0 0 0 0 0 0 0.00750636757794835 0 0.0351107088219068 0 0 0 0 0 0 0.0801909420458071 0.0489786050741935 0.0385183543249474 0 0 0 0.0039167329990488 0 0 0.0170820329638276 0 0 0.0250243229684685 0 0 0 0 0 0 0.00585128997997418 0 0 0 0 0 0 0 0 0 0 0 0 0 0 0 0 0 0 0 0 0 0 0 0 0 0 0 0 0 0 0 0 0 0 0 0 0 0 0 0 0 0 0 0 0 0 0 0 0 0 0 0 0 0 0 0 0 0 0 0 0 0 0 0 0 0 0 0 0 0 0 0 0 0 0 0 0 0 0 0 0 0 0 0 0 0 0 0 0 0 0 0 0 0 0 0 0 0 0 0 0 0 0 0 0 0.0131347725686486 0 0 0.0279760390869123 0.0198362884660582 0.0237155271843267 0 0 0 0 0 0 0 0 0 0 0 0 0 0 0 0 0 0 0 0 0 0 0 0 0 0 0 0 0 0 0 0 0 0 0 0 0 0 0 0 0 0 0 0 0 0 0 0 0 0 0.0289858871119456 0 0.00317360516504482 0 0 0 0 0
0 0 0 0 0 0 0 0 0 0 0 0 0 0 0 0 0 0 0 0 0 0 0 0 0 0 0 0 0 0 0 0 0 0 0 0 0 0 0 0 0.273124316873151 0.101653789484457 0 0 0 0 0 0 0 0 0 0 0.135172187746312 0 0 0 0 0 0 0 0 0 0 0 0 0 0 0 0 0 0 0 0 0 0 0 0 0 0 0 0 0 0 0 0 0 0 0 0 0.0194248791455823 0.0173646443893349 0 0.0138583219645654 0 0 0 0.0193062539294261 0 0 0 0 0 0.0162979473806837 0.0184777626194205 0 0 0 0 0 0 0 0 0 0 0 0 0 0 0 0 0 0 0 0 0 0 0.385319896467067 0 0 0 0 0 0 0 0 0 0 0 0 0 0 0 0 0 0 0 0 0 0 0 0 0 0 0 0 0 0 0 0 0 0 0 0 0 0 0 0 0 0 0 0 0 0 0 0 0 0 0 0 0 0 0 0 0 0 0 0 0 0 0 0 0 0 0 0 0 0 0 0 0 0 0 0 0 0 0 0 0 0 0 0 0 0 0 0 0 0 0 0 0 0 0 0 0 0 0 0 0 0 0 0 0 0 0 0 0 0 0 0 0 0 0 0 0 0 0 0 0 0 0 0 0 0 0 0 0 0 0 0 0 0 0 0 0 0 0 0 0 0 0 0 0 0 0 0 0 0 0 0 0 0 0 0 0 0 0 0 0 0 0 0 0 0 0 0 0 0 0 0 0 0 0 0 0 0 0 0 0 0 0 0 0 0 0 0 0 0 0 0 0
0 0 0 0 0 0 0 0 0 0 0 0 0.0645383107521773 0 0 0.00313870091437348 0 0 0 0 0 0 0.0897788302172488 0 0.0269296586360165 0.00994630828472436 0 0 0 0 0 0.0431712026295445 0.00760098230769177 0 0.133418560797822 0.00773407363807374 0 0 0 0 0 0 0 0 0 0 0 0 0 0 0 0 0.00472984007928418 0 0 0 0 0 0 0 0 0 0 0 0 0 0 0 0 0 0 0 0 0 0.00504449189653914 0 0 0 0 0 0 0 0 0.0117471072522719 0 0 0 0 0 0.0027766700401508 0 0 0 0 0 0 0 0 0 0 0.067781360218542 0.00173089590096377 0.00193995878529768 0 0 0 0 0 0 0 0 0 0 0 0 0 0 0.0082242686356 0 0.0140338805887976 0.154056952483236 0 0 0 0 0 0 0 0 0 0 0 0 0 0 0 0 0 0 0 0 0 0 0.00261355558574827 0.00415695120043067 0 0 0 0 0.00264397578155613 0.0243826138930463 0.00190398549106015 0 0.00466168191365818 0 0 0 0 0 0 0 0 0 0 0 0 0 0 0 0.00556040899588244 0 0 0 0 0 0 0 0 0 0 0 0 0 0 0 0 0 0.127085041948183 0.027264936369809 0.0992635458496479 0 0 0 0 0 0 0 0 0 0 0 0 0 0 0 0 0 0 0 0 0 0 0 0 0 0 0 0 0 0 0 0 0 0 0 0 0 0 0 0 0 0 0 0 0 0 0 0 0 0 0 0 0 0 0 0 0 0 0 0 0 0 0 0 0 0 0 0 0 0.022961005198408 0 0 0 0 0 0 0 0 0 0 0 0 0 0 0 0 0 0 0 0 0 0 0 0 0 0 0 0 0 0 0 0 0 0 0 0 0 0 0 0 0 0 0 0 0 0 0 0 0 0 0 0 0 0 0 0 0 0 0 0.0191802437142145
0 0 0 0 0 0 0 0 0 0 0 0 0 0 0 0.0354828452007136 0 0 0 0 0.011021674104922 0.114658736151133 0 0.132680312437069 0 0 0 0 0 0 0 0 0 0 0 0 0 0 0 0 0.0140849848492235 0 0.29659133728851 0 0.115788823334245 0 0 0 0 0 0 0.0576888721327867 0 0 0 0 0 0 0 0 0 0 0 0 0 0 0 0 0 0 0 0 0 0 0 0 0 0.021985416031953 0.0444438384435964 0.0608069512591376 0 0 0 0 0 0 0 0 0 0 0 0 0 0 0 0 0 0 0 0 0 0 0 0 0 0 0 0 0 0 0 0 0 0 0 0 0 0 0 0 0 0 0 0 0 0 0 0.0200487360990504 0.068696195986907 0 0 0 0 0 0 0 0 0 0 0 0 0 0 0 0 0 0 0 0 0 0 0 0 0 0 0 0 0 0 0 0 0 0 0 0 0 0 0 0 0 0 0 0 0 0 0 0 0 0 0 0 0 0 0 0 0 0 0 0 0 0 0 0 0 0 0 0 0 0 0 0 0 0 0 0 0 0 0 0 0 0 0 0 0 0 0 0 0 0 0 0 0 0 0 0 0 0 0 0 0 0 0 0 0 0 0 0 0 0 0 0 0 0.00602127668075308 0 0 0 0 0 0 0 0 0 0 0 0 0 0 0 0 0 0 0 0 0 0 0 0 0 0 0 0 0 0 0 0 0 0 0 0 0 0 0 0 0 0 0 0 0 0 0 0 0 0 0 0 0 0 0 0 0 0 0 0 0 0 0 0 0 0 0 0 0 0 0 0 0 0 0 0 0
0 0 0 0 0 0 0 0 0 0 0 0 0 0 0 0 0 0 0 0 0.00485795197403005 0 0 0 0 0 0 0 0 0 0.011451890090429 0 0 0 0 0.00327818623293977 0 0 0 0 0 0 0 0 0 0 0.101062036067545 0 0 0 0 0 0 0 0 0 0 0 0 0.00853758781410895 0.012147858644252 0 0.0264977314286934 0 0 0 0 0 0 0 0 0 0 0 0 0 0 0.0086069152996286 0.0120611472127329 0 0 0 0 0 0.00362368646973474 0.00661972415281596 0 0 0 0.0180055602048035 0 0 0 0 0 0 0 0 0 0 0.00699327685251849 0.200112982880623 0.00453277235992387 0 0 0 0 0 0 0 0 0 0 0 0 0 0 0 0 0 0 0 0 0 0.0275795320575257 0.0154624268758313 0 0 0 0 0 0 0 0 0 0 0 0 0 0 0 0 0.0150417892301045 0.0201829863135146 0 0 0 0 0 0 0.00638720359922661 0 0 0 0 0 0 0 0 0 0 0 0 0 0 0 0 0 0 0 0 0 0 0 0 0 0 0 0 0 0 0 0 0 0 0 0 0 0.00420950853206881 0 0 0 0 0 0 0 0 0 0 0 0 0 0 0 0 0 0 0 0 0 0 0 0 0 0 0 0 0 0 0 0 0 0 0 0 0 0 0 0 0 0 0 0 0 0 0 0 0 0 0.00359189974631602 0 0 0 0 0 0 0 0 0 0 0 0 0 0 0 0 0.00656440273730682 0 0.00262054115305729 0.225589239235653 0.018578108790471 0.0168160620742376 0 0 0 0 0 0 0 0 0 0 0 0 0 0 0 0 0 0 0 0 0 0 0 0 0 0 0 0 0 0 0 0 0 0 0 0 0 0.00481247737555019 0 0.0670560746415273 0.019178111394239 0.00626263361174498 0 0 0.0193673309245815 0.0103639831819373 0.00637074470636993 0 0 0 0.0372567329216051 0 0.0151646864533268 0 0 0 0 0.0231542167590251
0 0 0 0 0 0 0 0 0 0 0 0 0 0 0 0 0 0 0 0 0 0.0722349052865019 0 0.0338090808011172 0 0 0 0 0 0 0 0 0 0 0 0.00513147108089939 0 0 0 0 0 0 0.00787212859431234 0 0.00558640142762002 0 0 0 0 0.02090309910065 0 0 0 0 0 0 0 0 0 0 0 0 0 0 0 0 0 0 0 0 0 0 0.0883778999740249 0 0 0.0352555001452309 0 0 0 0.0920060828339914 0.00399860041194093 0 0.010146861945067 0 0.00221902839224726 0 0.0039888476668598 0 0.0191881562913178 0 0 0 0 0 0 0.0212349479382816 0.0100885753427135 0.17896325989784 0.240890247598934 0.00642007804581409 0 0 0 0 0 0 0 0 0 0 0 0 0 0 0 0 0 0 0 0 0 0 0 0 0 0 0 0 0.00382985567118056 0 0 0 0 0 0 0.0107762453078932 0.0587526000884325 0 0.00248959587350939 0 0 0 0 0 0 0 0 0 0 0 0 0 0 0 0 0 0 0 0 0 0 0 0 0 0 0 0 0 0 0 0 0 0 0 0 0 0 0 0 0 0 0 0 0 0 0 0 0 0 0 0 0 0 0 0 0 0 0 0 0 0 0 0 0 0 0 0 0 0 0 0 0 0 0 0 0 0 0 0 0 0 0 0 0 0 0 0 0 0 0 0 0 0 0 0 0 0 0 0.00174380423604638 0 0.0318814584987398 0.0051340659631386 0 0 0 0 0 0 0.00553017842011796 0 0 0 0 0 0 0 0 0 0 0 0.00502566017228022 0.00271339182743118 0 0 0 0 0 0 0 0 0 0 0 0 0 0 0 0 0 0 0 0 0 0 0 0 0 0 0 0 0 0 0 0 0.00605672864102951 0 0 0 0 0 0 0 0 0 0 0 0 0 0 0 0 0 0 0 0.00775124252483626 0 0 0 0 0
0 0 0 0 0 0 0 0 0 0 0 0 0.00135927975413267 0 0 0 0 0 0 0 0 0 0.00263256242484814 0 0.0017482919902608 0.0198820850651865 0 0 0 0 0 0 0 0 0.00113604081471879 0.0671738475836899 0 0 0 0 0.0203474592865749 0.0681554444629203 0 0 0 0 0 0.0124926325331708 0.00313739812350098 0 0 0 0 0 0 0 0 0 0 0 0 0.00324222159506761 0 0 0 0 0 0 0 0 0 0 0 0 0.00262803621076847 0 0 0 0 0 0 0.0374725673476185 0.0200562482877694 0.115383885564101 0.0791233574394204 0.000622084010739106 0 0 0 0.00115535404104991 0 0 0.00099746076593603 0 0 0 0.00161936244045524 0.00145002806670602 0.0357760084836449 0 0.00455639749916763 0.00343427859946898 0 0 0 0 0 0 0 0 0 0 0 0 0 0 0 0 0 0 0.00287993670564016 0 0 0 0 0 0.045713325827314 0.00125338408089657 0.0026379203678586 0 0 0 0 0 0 0 0 0 0 0 0 0 0 0 0 0 0 0 0 0.00337363863246656 0.00107236913393398 0.00341932323606458 0 0 0 0 0 0 0 0 0 0 0 0 0 0 0 0 0 0 0 0 0 0 0 0 0 0 0 0 0 0 0 0 0 0 0 0 0 0 0 0 0 0 0 0 0 0 0.019068410809514 0 0 0 0 0 0 0 0 0 0 0 0 0 0 0 0 0 0 0 0 0 0 0 0 0 0 0 0 0 0 0 0 0 0 0 0 0 0.00128843781595471 0.000580914842492604 0 0.0612667883530317 0 0.0034608505978914 0 0.056527671886582 0.00767017853286702 0 0 0 0.00230067250737285 0 0 0 0 0 0.00705868909690694 0 0.00511649082263321 0.00250845735866766 0.0619419193217419 0.00868242071535505 0.00437345386182555 0.0634900623423267 0 0 0 0 0 0 0 0 0 0 0 0 0 0 0 0 0 0 0 0 0 0 0 0 0 0 0 0 0 0 0 0 0 0 0.0078091259417181 0 0 0 0 0.0092216878307825 0.0111676521607884 0 0 0.000669539566943358 0.00428112269544168 0 0.000567960697237637 0 0.00237537249783302 0 0.0122179586883175 0.0136982363972278 0.0509952530770579 0 0 0 0.00669921823356238 0.00902922297283529
0 0 0 0 0 0 0 0 0 0 0 0 0 0.00538226235989742 0.00453039349717985 0 0 0 0 0 0 0 0 0 0 0 0 0.0312167761810661 0 0.00685080417657292 0.00884741310877454 0 0 0 0 0 0 0 0 0 0 0 0 0 0 0.0054376069599992 0 0 0 0 0 0 0 0 0.0179982727671261 0 0 0.00386690321203818 0.00545438979566258 0 0.02761182925519 0 0 0 0.0989930323324372 0.0810262718175271 0.0134619585075237 0 0 0 0 0 0 0 0 0 0 0 0 0 0 0 0.00309056721473145 0 0.00473508921890049 0.00228975901644561 0 0 0 0 0 0 0 0 0 0 0 0 0 0.00462636860512571 0 0 0 0 0 0.0699686780146803 0.0169209289637395 0.0597315795316102 0.114606981678731 0 0 0 0 0 0 0.0137851539541018 0.0047804528956488 0.0233642953697586 0 0 0 0 0 0.0724646292160147 0 0 0 0 0 0.0189116190610758 0 0 0 0 0 0 0 0 0 0.00292634375177984 0.0217646784369124 0 0.102101221941288 0 0 0 0.0854530179215606 0 0 0 0 0 0 0 0.0161986173922695 0.00895185521546826 0 0 0 0 0 0 0.00563117752757076 0 0 0 0.00295324350322725 0 0 0 0 0 0 0.0206151558836874 0 0 0 0 0 0 0 0 0 0 0.00382405069086853 0 0 0 0 0 0 0 0 0 0 0 0 0 0 0 0 0 0 0 0 0 0 0 0 0 0 0 0 0 0 0 0 0 0 0 0 0 0 0 0 0 0 0 0 0 0 0 0 0 0 0 0 0 0 0 0 0 0 0 0 0 0 0 0 0 0 0 0 0 0 0 0 0 0 0 0 0 0 0 0 0 0.00576880665665369 0 0 0.00385781436715462 0 0 0 0 0 0 0 0 0 0 0 0 0 0 0 0 0 0 0 0 0 0 0 0 0 0 0 0 0 0 0 0 0 0 0 0 0 0 0 0 0 0 0 0 0 0 0 0 0 0
0 0 0 0 0.011357868054188 0 0 0 0.00406958252018135 0.0316363752805746 0 0 0 0 0 0 0.00166141011749424 0 0.00269883699111776 0 0.00245255917405627 0 0 0 0 0 0.00299417539343909 0.000724642539291018 0.00765350125925941 0 0.00504635916752569 0 0 0.0669840773548302 0 0.00254664015062007 0 0 0 0 0 0 0 0 0 0 0 0 0 0 0 0 0 0.00519310006652083 0 0 0 0.0480004732588673 0 0 0.00137430752955876 0 0 0 0 0 0 0.00345734255828476 0 0.0154372554746647 0 0.140231135737145 0 0 0 0 0.00312597858089235 0 0 0 0 0 0 0 0.00374777750702342 0 0 0 0.00132695430844737 0.0154673524729809 0.0125550292260789 0.00149827245370557 0.00328731883059469 0.00330637199808955 0 0 0 0 0 0 0 0.105449047355766 0.00322969012558323 0 0 0 0.00233808996126713 0.00411741688704553 0.00287183878731709 0.000747959187936618 0.00646625925036899 0.0195266797610208 0 0.00723601475035687 0 0 0 0.00588899447237373 0 0 0 0.00162898890665733 0 0.00156104272797825 0.0117794553070882 0.00742090478944377 0 0 0.0160223328694518 0 0 0 0 0.00800088101554427 0 0 0 0 0 0.0514527408951379 0 0.00344901725424802 0 0.0158945493740006 0 0 0 0 0.00260684611285499 0 0 0.0130535468545635 0.0012649133217156 0.00744440457916222 0 0 0 0 0 0 0 0 0 0 0 0 0 0 0 0 0 0 0 0 0 0 0 0 0 0 0 0 0 0 0 0 0 0 0.00753609489281798 0 0 0 0 0 0 0.0012375739664276 0 0 0 0 0 0 0 0 0 0 0 0 0 0 0 0 0 0 0 0 0 0 0 0 0 0 0 0.000964629905076987 0 0 0 0 0 0 0 0 0 0 0 0 0 0 0 0.00328516579429989 0 0 0 0 0 0 0 0 0.001258603790408 0 0 0.00110469932516927 0 0 0 0 0.000485684067957557 0 0 0.0922256663498257 0.00584138566555469 0.00337733852601815 0 0 0 0 0 0 0 0 0 0 0 0 0 0 0 0 0 0 0 0 0 0 0 0 0 0 0 0 0 0 0 0 0 0 0 0 0 0.00976439745980521 0 0.0575359589587478 0.0248912344133591 0.00357261488953963 0 0 0.0171034445373345 0.00625836415284736 0.00348419928712342 0 0.00202836504779297 0 0.0180129059549218 0.00293222053313298 0.00860628726500109 0.00411956867710357 0 0.00136969428497424 0.00267711180720984 0.0230404778952368
0 0 0 0 0 0 0 0 0 0 0 0 0.170012001550429 0 0 0 0 0 0 0 0 0 0 0 0 0 0.00362794860136846 0 0 0 0 0 0 0 0.0396580572472709 0 0 0 0 0 0 0 0 0 0 0 0 0 0 0 0 0 0 0 0 0 0.0449744514489442 0 0 0 0 0 0 0 0 0 0 0 0 0 0 0 0 0 0 0 0 0 0 0 0 0 0 0 0 0 0 0 0.00552579820743893 0 0.00298436188778805 0 0 0 0 0 0 0 0 0 0 0 0 0 0 0 0.0125069760870705 0 0 0 0 0 0 0 0.34884008253998 0.136828869145364 0.054912166819201 0.0109706897659004 0.0431080606005884 0 0.00430956797918954 0 0 0 0 0 0 0 0 0 0 0 0 0 0 0 0 0 0 0 0 0 0 0 0 0 0 0 0 0 0 0 0 0 0 0 0 0.0186982267025505 0 0 0 0.0137691000457207 0 0 0 0 0 0.0507120896241975 0 0 0 0 0 0 0 0 0 0 0 0 0 0 0 0 0 0 0 0 0 0.00506121845899477 0 0 0 0 0 0 0 0 0 0 0 0 0 0 0 0 0 0 0.013841386738589 0 0 0 0 0 0 0 0 0 0 0 0 0 0 0 0 0 0 0 0 0 0 0 0 0 0 0 0 0 0 0 0 0 0 0 0 0 0 0 0 0 0 0 0 0 0 0 0 0 0 0 0 0 0 0 0 0.0065898443399438 0 0 0 0 0 0 0 0 0 0 0 0 0 0 0 0 0 0 0 0 0 0 0 0 0 0 0.00238964661541152 0.00148481768242448 0 0 0 0 0 0 0 0 0 0 0 0 0 0.00503124119820983 0.00416339671342494 0 0 0 0 0 0 0 0 0 0 0
0 0 0 0 0 0 0 0 0 0 0 0 0.0740521693407744 0 0 0 0 0 0 0 0 0 0.0122198852985537 0 0 0 0 0 0 0 0 0 0 0.0328003860463526 0.128117558524527 0 0 0 0 0 0 0 0 0 0 0 0 0 0 0 0 0 0 0 0 0.0860270379684873 0 0 0 0 0 0 0 0 0 0 0 0 0 0 0 0.161699838953102 0 0 0 0 0 0 0 0 0 0 0 0 0 0 0 0 0 0 0.00634063035255029 0 0 0 0 0 0 0 0 0 0.00836925108365213 0.00640381581368735 0 0 0 0 0.0528620067886772 0.00912963313796861 0 0 0 0 0 0 0.109195477978815 0.106666432646549 0.0164630867430102 0 0 0 0.0597304914943649 0 0 0 0 0 0 0 0.0372207730777375 0 0 0 0 0 0 0 0 0 0 0 0 0 0 0 0 0 0 0 0 0 0 0 0 0 0 0 0 0 0 0 0 0 0 0 0 0 0 0 0 0 0 0 0 0 0 0 0 0 0 0 0 0 0 0 0 0 0 0 0.0108651913465011 0.0469750533762039 0 0 0 0 0 0.00762775456643877 0 0 0 0 0 0 0 0 0 0 0 0 0 0 0 0 0 0 0 0 0 0 0 0 0 0 0 0 0 0 0 0 0 0 0 0 0 0 0 0 0 0 0 0 0 0 0 0 0 0 0 0 0 0 0 0 0 0 0 0 0 0 0 0.0180231515752164 0 0 0 0 0 0 0 0 0 0 0 0 0 0 0 0 0 0 0 0 0 0 0 0 0 0 0 0 0 0 0 0 0 0 0 0 0 0 0 0 0 0 0 0 0 0 0 0 0 0 0 0 0 0 0 0 0 0 0 0.00921037388683095
0 0 0 0 0 0 0 0 0 0 0 0 0 0 0 0 0 0 0 0 0.0248033577585186 0 0 0 0 0 0 0 0 0 0.0142010727874665 0 0 0 0 0 0 0 0 0 0 0 0 0 0 0 0 0 0 0 0 0 0 0.0134109300901365 0.576959401044566 0 0 0 0 0 0.00872920951709879 0 0 0 0 0 0 0 0 0 0 0 0 0 0 0 0 0 0 0 0 0 0 0 0 0 0 0 0 0.0291075374167557 0 0 0 0 0 0 0 0 0 0 0 0.0548279290318114 0 0 0 0 0 0 0 0 0 0.0213139152429293 0 0 0 0 0 0 0 0 0 0 0 0 0.0111812346623513 0.0362641340953497 0 0 0 0 0 0 0 0 0 0 0 0 0 0 0 0 0 0.040577970253682 0 0 0 0 0 0 0 0.0127220509114842 0.00698608175884239 0 0 0 0 0 0 0 0 0 0 0 0 0 0 0 0 0 0 0 0 0 0 0 0 0 0 0 0 0 0 0 0 0 0 0 0 0 0 0 0 0 0 0 0 0 0 0 0 0 0 0 0 0 0 0 0 0 0 0 0 0 0 0 0 0 0 0 0 0 0 0 0 0 0 0 0 0 0 0 0 0 0 0 0 0 0 0 0 0 0 0 0 0 0 0 0 0 0 0 0 0 0 0 0 0 0 0.022754248099696 0 0 0 0 0 0 0 0 0 0 0 0 0 0 0 0 0 0 0 0 0 0 0 0 0 0 0 0 0 0 0 0 0 0 0 0 0 0 0 0 0 0.0438227797208874 0.0296236691199909 0.0160634155221723 0 0 0.0273406952291086 0 0 0 0 0 0.00931036773715241 0 0 0 0 0 0 0
0 0 0 0.00416313896794053 0 0 0 0.00745625470656886 0 0.000767475902871942 0 0 0 0 0 0.00114405409547588 0 0 0 0 0 0 0 0 0 0 0 0.00427870706065935 0.0038996011830063 0 0.00148259580993599 0 0 0 0 0 0.0020685759166546 0.0764048093768403 0 0 0 0 0 0 0 0.000548062287022354 0.0207169692707792 0 0 0 0 0 0 0.00136942465764654 0 0 0 0 0 0 0.0040422171173208 0.00285070675548995 0 0 0.000875481239716027 0 0 0 0 0 0.00123296172166957 0 0.000956038421598234 0.061749138715888 0 0.0010885555063829 0 0 0.00113333058087574 0 0 0 0 0 0 0.1198189673251 0.00736158304550691 0.162810019573362 0 0.0238285738506874 0 0 0 0.00462932722150656 0 0 0 0.0024094531632682 0 0.00356972172868183 0.00112342314646957 0.00243935120977597 0 0 0 0 0 0 0 0 0 0 0 0 0 0 0 0 0 0 0 0 0.00101860408354938 0.00139041463248551 0.00291532217753714 0 0 0 0 0 0 0.0147429177717224 0.0363450863647865 0.0816543468787757 0 0 0 0 0 0.00243869794870076 0.0936610046350724 0 0.0450049789864076 0.123855792356324 0 0 0.0218085336847678 0.00281999409675774 0.0026765192903269 0 0.00123012510337377 0.00073788880393691 0 0 0.0300846864443175 0.00530439491361002 0 0 0 0 0 0 0 0 0 0 0 0 0 0 0 0 0 0 0 0 0 0 0 0 0 0 0 0 0 0 0 0 0 0 0 0 0 0 0 0 0 0 0 0 0 0 0 0 0 0 0 0 0 0 0 0 0 0 0 0 0 0 0 0 0 0 0 0 0 0 0 0 0 0 0 0 0 0 0 0 0 0 0 0 0 0 0 0 0 0 0 0 0 0 0 0 0 0 0 0 0 0 0 0.00266732795835317 0 0 0 0 0 0 0 0 0 0 0 0 0 0 0 0 0 0 0 0 0 0 0 0 0 0 0 0 0 0 0 0 0 0 0 0 0 0 0 0 0 0.00165722277577354 0 0 0 0 0 0.00115240597387699 0.000615215560842971 0 0 0 0 0 0 0 0 0 0 0
0 0 0 0 0 0 0 0 0 0 0 0 0 0 0 0 0.00499495200400504 0 0 0 0.12442796341489 0 0 0 0 0 0.0279790534984761 0 0 0 0 0 0 0 0 0 0 0 0 0 0 0 0 0.012185108409218 0 0 0.00822873498477474 0 0 0 0.010483271082011 0 0 0 0 0 0 0 0 0 0.21243291159935 0 0.0645419506027014 0 0 0.0311541895495771 0.0179975957172369 0 0 0 0 0 0 0 0 0 0 0.0445344416194804 0 0 0 0 0 0 0 0 0 0 0 0 0 0 0 0 0 0 0 0 0 0 0 0 0 0 0 0 0 0 0.0907286203852478 0 0 0 0 0 0 0 0 0.0177187328027478 0 0 0 0 0.106730114733854 0 0.141794630928197 0 0 0 0 0 0 0 0 0 0.069679118285484 0 0 0 0.0143886103827482 0 0 0 0 0 0 0 0 0 0 0 0 0 0 0 0 0 0 0 0 0 0 0 0 0 0 0 0 0 0 0 0 0 0 0 0 0 0 0 0 0 0 0 0 0 0 0 0 0 0 0 0 0 0 0 0 0 0 0 0 0 0 0 0 0 0 0 0 0 0 0 0 0 0 0 0 0 0 0 0 0 0 0 0 0 0 0 0 0 0 0 0 0 0 0 0 0 0 0 0 0 0 0 0 0 0 0 0 0 0 0 0 0 0 0 0 0 0 0 0 0 0 0 0 0 0 0 0 0 0 0 0 0 0 0 0 0 0 0 0 0 0 0 0 0 0 0 0 0 0 0 0 0 0 0 0 0 0 0 0 0 0 0 0 0 0 0 0 0 0 0 0 0 0 0 0 0 0 0 0 0
0 0 0 0 0 0 0 0 0 0 0 0 0 0 0 0 0 0 0 0 0.039707459116122 0 0 0 0 0 0.0264068429837019 0.0131451212892745 0 0 0 0 0 0 0 0 0 0 0 0 0 0 0 0 0 0.10597872685325 0.00779404393418852 0 0 0 0.0106264630686409 0 0 0.0295958581740649 0.00510533003561486 0 0 0.00269783310213227 0.0172569254554365 0.151338413398567 0 0.0479796256289028 0.0344014888884671 0 0.0125412303258489 0.030169130827843 0.0193571425329617 0 0 0 0 0 0.024724660058466 0 0 0.0178046591136895 0 0.161242217029263 0.0215333893266083 0 0 0 0.00380205234818104 0 0.00556620463773704 0 0 0 0 0 0 0 0 0 0 0 0 0 0 0 0 0 0 0 0 0.0134956470203754 0 0 0.107580034261346 0 0 0 0 0 0 0 0 0 0 0 0 0 0.00822465622415908 0 0 0 0 0 0.00656985436316514 0.038884388788589 0 0 0 0 0.0138784350223339 0 0 0 0.00251375920177357 0 0.020078406989296 0 0 0 0 0 0 0 0 0 0 0 0 0 0 0 0 0 0 0 0 0 0 0 0 0 0 0 0 0 0 0 0 0 0 0 0 0 0 0 0 0 0 0 0 0 0 0 0 0 0 0 0 0 0 0 0 0 0 0 0 0 0 0 0 0 0 0 0 0 0 0 0 0 0 0 0 0 0 0 0 0 0 0 0 0 0 0 0 0 0 0 0 0 0 0 0 0 0 0 0 0 0 0 0 0 0 0 0 0 0 0 0 0 0 0 0 0 0 0 0 0 0 0 0 0 0 0 0 0 0 0 0 0 0 0 0 0 0 0 0 0 0 0 0 0 0 0 0 0 0 0 0 0 0 0 0 0 0 0 0 0 0 0 0 0 0 0 0 0 0 0 0 0 0 0 0 0 0 0
0 0 0 0 0 0.00366281312671102 0 0 0 0.00363221560577986 0 0.00806531380905161 0 0.0061727799329285 0 0.00646432061896259 0 0 0 0 0 0 0 0.0968907077678885 0 0 0 0 0 0 0 0 0 0 0 0 0 0 0 0 0 0 0 0 0 0 0 0 0 0 0 0 0.00959388590442679 0 0 0 0 0 0.00947569444681066 0 0.0373569638218862 0 0 0.0703504564585543 0 0 0 0 0 0 0.222015415522229 0 0.260641503898507 0 0 0.0602539993628031 0 0.013746092763784 0.0236130689827384 0.0374912342473314 0 0 0 0 0 0 0 0 0 0 0.00533156092424629 0.00445687107280437 0.00433189325095011 0 0 0 0 0 0 0 0 0 0.00988563326445866 0.00631822515687022 0 0 0 0 0 0 0 0 0 0 0 0 0 0 0 0 0 0 0 0 0 0 0 0 0 0 0 0 0 0 0.066452716787598 0 0 0 0.0281118973118783 0 0.00568473596080137 0 0 0 0 0 0 0 0 0 0 0 0 0 0 0 0 0 0 0 0 0 0 0 0 0 0 0 0 0 0 0 0 0 0 0 0 0 0 0 0 0 0 0 0 0 0 0 0 0 0 0 0 0 0 0 0 0 0 0 0 0 0 0 0 0 0 0 0 0 0 0 0 0 0 0 0 0 0 0 0 0 0 0 0 0 0 0 0 0 0 0 0 0 0 0 0 0 0 0 0 0 0 0 0 0 0 0 0 0 0 0 0 0 0 0 0 0 0 0 0 0 0 0 0 0 0 0 0 0 0 0 0 0 0 0 0 0 0 0 0 0 0 0 0 0 0 0 0 0 0 0 0 0 0 0 0 0 0 0 0 0 0 0 0 0 0 0 0 0 0 0 0 0 0 0 0 0 0 0
0 0 0 0 0.0108616519671831 0 0 0 0 0.0259334852754372 0 0 0 0.0691515958382799 0 0 0 0 0 0 0.283933501688761 0 0 0 0 0 0.00816828532891958 0 0 0 0 0 0 0 0 0 0 0 0 0 0 0 0 0 0 0 0.0447132949347377 0 0 0 0.061195068542404 0 0 0 0 0 0 0 0 0.121391474248296 0.0908230251305342 0 0 0 0 0 0 0 0 0 0 0 0 0 0 0 0 0.0599253819780218 0.0289053534438927 0 0 0 0 0 0 0 0 0 0 0 0 0 0 0 0 0 0 0 0 0 0 0 0 0 0 0 0 0 0 0 0 0 0 0 0 0 0 0 0 0 0 0 0 0 0 0 0 0 0 0 0 0.0148788888596844 0 0.0174641663747223 0.120556745698656 0 0 0 0.0364700379417093 0 0.00562804274876078 0 0 0 0 0 0 0 0 0 0 0 0 0 0 0 0 0 0 0 0 0 0 0 0 0 0 0 0 0 0 0 0 0 0 0 0 0 0 0 0 0 0 0 0 0 0 0 0 0 0 0 0 0 0 0 0 0 0 0 0 0 0 0 0 0 0 0 0 0 0 0 0 0 0 0 0 0 0 0 0 0 0 0 0 0 0 0 0 0 0 0 0 0 0 0 0 0 0 0 0 0 0 0 0 0 0 0 0 0 0 0 0 0 0 0 0 0 0 0 0 0 0 0 0 0 0 0 0 0 0 0 0 0 0 0 0 0 0 0 0 0 0 0 0 0 0 0 0 0 0 0 0 0 0 0 0 0 0 0 0 0 0 0 0 0 0 0 0 0 0 0 0 0 0 0 0 0 0 0
0 0 0 0 0 0 0 0 0 0 0 0 0 0 0 0 0 0 0 0 0 0.0662186454957136 0 0.0735567772052427 0 0 0 0 0 0 0 0 0 0 0.0264679080389385 0 0 0 0 0 0 0 0 0 0.0129383340074728 0 0 0 0 0 0 0 0 0 0 0 0 0 0 0 0 0.241219098657115 0 0 0.0174740697668288 0 0 0 0 0 0 0 0.252978670674066 0 0 0.0950648728157223 0 0 0.0401876458862488 0 0 0 0 0 0 0 0 0 0 0 0.0161887072371154 0 0.0136132310857561 0 0 0 0 0 0.025816236060707 0 0 0 0.0135108759648106 0 0 0 0 0 0 0 0 0 0 0 0 0 0 0 0 0 0 0 0 0 0 0 0 0 0.0833710238575419 0.0213939032467205 0 0 0 0 0 0 0 0 0 0 0 0 0 0 0 0 0 0 0 0 0 0 0 0 0 0 0 0 0 0 0 0 0 0 0 0 0 0 0 0 0 0 0 0 0 0 0 0 0 0 0 0 0 0 0 0 0 0 0 0 0 0 0 0 0 0 0 0 0 0 0 0 0 0 0 0 0 0 0 0 0 0 0 0 0 0 0 0 0 0 0 0 0 0 0 0 0 0 0 0 0 0 0 0 0 0 0 0 0 0 0 0 0 0 0 0 0 0 0 0 0 0 0 0 0 0 0 0 0 0 0 0 0 0 0 0 0 0 0 0 0 0 0 0 0 0 0 0 0 0 0 0 0 0 0 0 0 0 0 0 0 0 0 0 0 0 0 0 0 0 0 0 0 0 0 0 0 0 0 0 0 0 0 0 0 0 0 0 0 0
0 0 0 0 0 0 0 0 0 0 0 0 0 0 0 0 0 0 0 0 0 0 0 0.0755044765469879 0 0 0 0 0 0 0 0 0 0 0 0 0 0 0 0 0 0 0 0.0912514840693898 0 0.0314788956605307 0 0 0 0 0 0 0 0.259229517823419 0 0 0 0 0.00913134384297548 0 0.0306396789267875 0 0 0.0159911112199565 0 0.116198867554785 0 0 0 0 0 0 0 0 0 0 0 0 0 0 0 0 0 0 0 0 0 0 0 0 0 0 0 0 0 0 0 0 0 0.0269074382015492 0 0 0 0 0 0 0 0.105149663652776 0 0 0 0 0 0 0 0 0 0 0 0 0 0 0 0 0 0 0 0 0 0.0323330001170048 0 0 0 0 0 0 0 0 0 0 0.0181817342573947 0 0.0412476683629012 0 0 0 0.0320239652849751 0 0 0 0 0 0 0 0.011051324382033 0.00672181006609166 0 0 0 0 0 0 0 0 0 0 0 0 0 0 0 0 0 0 0.0508056368648553 0 0 0 0 0 0 0 0 0 0 0 0 0 0 0 0 0 0 0 0 0 0 0 0 0 0 0 0 0 0 0 0 0 0 0 0 0 0 0 0 0 0 0 0 0.0461523831655873 0 0 0 0 0 0 0 0 0 0 0 0 0 0 0 0 0 0 0 0 0 0 0 0 0 0 0 0 0 0 0 0 0 0 0 0 0 0 0 0 0 0 0 0 0 0 0 0 0 0 0 0 0 0 0 0 0 0 0 0 0 0 0 0 0 0 0 0 0 0 0 0 0 0 0 0 0 0 0 0 0 0 0 0 0 0 0 0 0 0 0 0 0 0 0 0 0 0 0 0
0 0 0 0 0 0 0 0 0 0 0 0 0 0 0 0 0 0 0 0 0.0138200264306164 0 0 0 0 0 0.00965574028481568 0 0 0 0 0 0 0 0 0 0 0 0 0 0 0 0.0386155201176057 0.0874755924494987 0 0.0404995072854022 0 0 0 0 0 0 0 0.161128416575694 0 0 0 0 0 0.0411769672802166 0.0559723218429406 0 0 0 0.0882405799582837 0 0.0702553280828816 0 0 0 0 0 0 0 0 0 0 0 0 0 0 0 0 0 0 0 0 0 0 0 0 0 0 0 0 0 0 0 0 0 0 0 0 0 0 0 0 0.0306212568627929 0.215802152468171 0 0 0 0 0 0 0 0 0.014155542070231 0 0 0 0 0 0 0 0 0 0 0.0970288745417514 0 0 0 0 0 0 0 0 0 0 0 0 0 0 0 0 0 0 0 0 0 0 0 0 0 0 0 0 0 0 0 0 0 0 0 0 0 0 0 0 0 0 0 0 0 0 0 0 0 0 0 0 0 0 0 0 0 0 0 0 0 0 0 0 0 0 0 0 0 0 0 0 0 0 0 0 0 0 0 0 0 0 0 0 0 0.00690959935849507 0 0 0 0 0.0225028609202676 0 0 0 0 0 0 0 0 0 0 0 0 0 0 0 0 0 0 0 0 0 0 0 0 0 0 0 0 0 0 0 0 0 0 0 0 0 0 0 0 0 0 0 0 0 0 0 0 0 0 0 0 0 0 0 0 0 0 0 0 0 0 0 0 0 0 0 0 0 0 0 0 0 0.00613971347033571 0 0 0 0 0 0 0 0 0 0 0 0 0 0 0 0 0 0 0 0 0 0 0 0 0 0
0 0 0 0 0 0 0 0 0 0 0 0 0 0 0 0 0 0 0 0 0 0 0 0 0 0 0 0 0 0 0 0 0 0 0 0 0 0 0 0 0 0 0 0 0 0 0 0 0 0 0 0 0 0.106803468135544 0 0 0 0 0 0.0949037157042183 0.143279018344588 0 0 0 0 0.280291605567431 0 0 0 0 0 0 0 0 0 0 0 0 0 0 0 0 0 0 0 0 0 0 0 0 0 0 0 0 0 0 0 0 0 0 0 0 0 0 0 0 0 0 0.345622556864336 0 0 0 0 0 0 0 0 0 0 0 0 0 0 0 0 0 0 0 0 0.0290996353838838 0 0 0 0 0 0 0 0 0 0 0 0 0 0 0 0 0 0 0 0 0 0 0 0 0 0 0 0 0 0 0 0 0 0 0 0 0 0 0 0 0 0 0 0 0 0 0 0 0 0 0 0 0 0 0 0 0 0 0 0 0 0 0 0 0 0 0 0 0 0 0 0 0 0 0 0 0 0 0 0 0 0 0 0 0 0 0 0 0 0 0 0 0 0 0 0 0 0 0 0 0 0 0 0 0 0 0 0 0 0 0 0 0 0 0 0 0 0 0 0 0 0 0 0 0 0 0 0 0 0 0 0 0 0 0 0 0 0 0 0 0 0 0 0 0 0 0 0 0 0 0 0 0 0 0 0 0 0 0 0 0 0 0 0 0 0 0 0 0 0 0 0 0 0 0 0 0 0 0 0 0 0 0 0 0 0 0 0 0 0
0.074707097490197 0 0 0 0 0 0 0 0 0 0.0246388790772489 0 0 0 0 0 0 0 0 0 0 0 0 0 0 0 0 0 0 0 0 0 0 0.0310303729409989 0 0 0 0 0 0 0 0 0 0 0 0 0 0 0 0 0 0 0 0 0.0493919339310515 0 0 0 0 0 0 0 0 0 0 0 0 0 0 0 0 0.159943412188153 0 0 0 0 0 0 0 0 0 0 0 0 0 0 0 0 0.0202707105898726 0.0267378763112839 0 0 0 0 0 0 0 0 0 0 0 0 0 0 0 0 0 0 0 0.144202509506816 0.0191811692009876 0.422055569614529 0 0 0 0 0 0 0 0 0 0 0 0 0 0 0 0 0 0 0 0 0 0 0 0 0 0 0 0 0 0 0 0.0278404691488626 0 0 0 0 0 0 0 0 0 0 0 0 0 0 0 0 0 0 0 0 0 0 0 0 0 0 0 0 0 0 0 0 0 0 0 0 0 0 0 0 0 0 0 0 0 0 0 0 0 0 0 0 0 0 0 0 0 0 0 0 0 0 0 0 0 0 0 0 0 0 0 0 0 0 0 0 0 0 0 0 0 0 0 0 0 0 0 0 0 0 0 0 0 0 0 0 0 0 0 0 0 0 0 0 0 0 0 0 0 0 0 0 0 0 0 0 0 0 0 0 0 0 0 0 0 0 0 0 0 0 0 0 0 0 0 0 0 0 0 0 0 0 0 0 0 0 0 0 0 0 0 0 0 0 0 0 0 0 0 0 0 0 0 0 0 0 0 0 0 0 0 0 0 0 0 0
0 0 0 0 0 0 0 0 0 0 0 0 0 0 0 0 0 0 0 0 0 0 0 0 0 0 0 0 0 0 0 0 0 0 0 0 0 0 0 0 0 0 0 0 0 0 0.565687789799073 0 0 0 0 0 0 0 0 0 0 0 0 0 0 0 0 0 0 0 0 0 0 0 0 0 0 0 0 0 0 0 0 0 0 0 0 0 0 0 0 0 0 0 0 0 0 0 0 0 0 0 0 0 0 0 0 0 0 0 0 0 0 0 0 0.434312210200927 0 0 0 0 0 0 0 0 0 0 0 0 0 0 0 0 0 0 0 0 0 0 0 0 0 0 0 0 0 0 0 0 0 0 0 0 0 0 0 0 0 0 0 0 0 0 0 0 0 0 0 0 0 0 0 0 0 0 0 0 0 0 0 0 0 0 0 0 0 0 0 0 0 0 0 0 0 0 0 0 0 0 0 0 0 0 0 0 0 0 0 0 0 0 0 0 0 0 0 0 0 0 0 0 0 0 0 0 0 0 0 0 0 0 0 0 0 0 0 0 0 0 0 0 0 0 0 0 0 0 0 0 0 0 0 0 0 0 0 0 0 0 0 0 0 0 0 0 0 0 0 0 0 0 0 0 0 0 0 0 0 0 0 0 0 0 0 0 0 0 0 0 0 0 0 0 0 0 0 0 0 0 0 0 0 0 0 0 0 0 0 0 0 0 0 0 0 0 0 0 0 0 0 0 0 0 0 0
0 0.0716338068845129 0.0277106188136221 0 0.0416026847690749 0 0 0 0 0 0 0 0 0 0 0 0.0295530886844408 0 0.140974927899242 0 0 0 0 0 0 0 0 0 0.0482812114074873 0 0 0 0 0 0 0 0 0 0 0 0 0 0 0 0 0 0 0 0 0 0 0 0 0 0.181285073999674 0 0 0 0 0 0 0 0 0 0 0 0 0 0 0 0 0.0262022572757087 0 0 0 0 0 0 0 0 0 0 0 0 0 0 0 0 0 0 0 0 0 0 0 0 0 0 0 0 0 0 0 0 0 0 0 0 0 0 0.126763350409893 0.206424402208652 0 0 0 0 0 0 0 0 0 0 0 0 0.0995685776476931 0 0 0 0 0 0 0 0 0 0 0 0 0 0 0 0 0 0 0 0 0 0 0 0 0 0 0 0 0 0 0 0 0 0 0 0 0 0 0 0 0 0 0 0 0 0 0 0 0 0 0 0 0 0 0 0 0 0 0 0 0 0 0 0 0 0 0 0 0 0 0 0 0 0 0 0 0 0 0 0 0 0 0 0 0 0 0 0 0 0 0 0 0 0 0 0 0 0 0 0 0 0 0 0 0 0 0 0 0 0 0 0 0 0 0 0 0 0 0 0 0 0 0 0 0 0 0 0 0 0 0 0 0 0 0 0 0 0 0 0 0 0 0 0 0 0 0 0 0 0 0 0 0 0 0 0 0 0 0 0 0 0 0 0 0 0 0 0 0 0 0 0 0 0 0 0 0 0 0 0 0 0 0 0 0 0 0 0 0 0 0 0 0 0 0
0 0.00207256272566575 0 0 0.00185916141536826 0.00533224455311392 0 0 0 0.0142848712689513 0 0.011526296772656 0 0.030216808695021 0.00353764237791893 0.124589994078154 0 0 0 0 0.00839401111524971 0 0 0.0285854611284732 0 0 0 0 0 0 0.0215972955292052 0 0 0 0 0 0 0 0 0 0 0 0 0 0 0 0 0 0 0 0 0 0 0 0 0 0 0 0.0015292076280058 0 0 0.0828402668741466 0 0 0 0 0 0 0 0 0 0 0.0707457109400084 0 0 0.0798524445461156 0 0 0.0115270459538918 0.0171889883508006 0 0 0 0 0 0.00351846899005613 0 0 0 0.0065042601083223 0.00490396696670637 0 0.00425369828041207 0 0 0 0 0 0 0.0550419461702672 0 0 0.00414960537537699 0.00522240638012886 0 0 0 0 0 0 0 0 0 0 0 0 0 0 0 0 0 0 0 0 0 0 0 0.0170735376818717 0 0 0 0.00397650423739344 0.0038924918148002 0.00389296971909957 0.202557090139593 0.0602495555100607 0.0100793191057978 0.0331377665136372 0.0658663990537305 0 0 0 0 0 0 0 0 0 0 0 0 0 0 0 0 0 0 0 0 0 0 0 0 0 0 0 0 0 0 0 0 0 0 0 0 0 0 0 0 0 0 0 0 0 0 0 0 0 0 0 0 0 0 0 0 0 0 0 0 0 0 0 0 0 0 0 0 0 0 0 0 0 0 0 0 0 0 0 0 0 0 0 0 0 0 0 0 0 0 0 0 0 0 0 0 0 0 0 0 0 0 0 0 0 0 0 0 0 0 0 0 0 0 0 0 0 0 0 0 0 0 0 0 0 0 0 0 0 0 0 0 0 0 0 0 0 0 0 0 0 0 0 0 0 0 0 0 0 0 0 0 0 0 0 0 0 0 0 0 0 0 0 0 0 0 0 0 0 0 0 0 0 0 0 0 0 0 0 0 0
0 0 0.00250586914998324 0 0.0424700698094032 0.0123804483155123 0 0 0.00541227831644786 0.0449974738685437 0 0 0 0 0 0 0 0.00607886982955037 0 0 0 0 0 0 0 0 0.000992782760052693 0 0.0171883315878813 0 0 0 0 0.0811155304080089 0.0317846804922395 0.00272129022658768 0 0 0 0 0 0 0 0 0 0 0 0 0 0 0 0 0 0 0.209299364947743 0 0.0555443092944641 0 0 0 0 0 0 0 0 0 0 0.0167099902719402 0 0.00333019917632166 0 0 0 0 0 0 0.0163143000623597 0 0 0 0 0 0 0 0.00410733477696228 0 0 0 0.018725156456115 0.00445444748281334 0.0245242595348533 0.00278471939053928 0.0175676011837449 0.00412851230114407 0 0 0 0 0 0 0.00446979944491614 0.0722258603779034 0.00545531600818913 0 0 0 0 0 0 0 0.00645576002644617 0.0191415261646166 0 0.00481083865525205 0 0 0 0.00230650725030232 0 0 0 0 0 0 0.00382968815128163 0.00298626412941576 0 0 0.00224545749277963 0 0.00310946113828502 0 0 0.012339546808791 0 0 0 0 0 0 0 0 0 0 0 0 0 0 0 0 0 0 0 0 0 0 0 0 0 0 0 0 0 0 0 0 0 0 0 0 0 0 0 0 0 0 0 0 0 0 0 0 0 0 0 0 0 0 0.0317052211124432 0.00365360434567573 0 0 0 0 0 0.0129563428176388 0 0 0 0 0 0 0 0 0 0 0 0 0 0 0 0 0 0 0 0 0 0 0 0 0 0 0 0.00159218346240477 0 0 0 0 0 0 0 0 0 0 0 0 0 0 0 0.00358851458451123 0 0 0 0 0 0 0 0 0.00123989565057479 0 0 0.00223405646130361 0 0 0 0 0.000750456149410765 0 0 0.0901712914630312 0.0061298330698818 0.00498619280140781 0 0 0 0 0 0 0 0 0 0 0 0 0 0 0 0 0 0 0 0 0 0 0 0 0 0 0 0 0 0 0 0 0 0 0 0 0 0 0 0.00989421444547184 0 0 0 0 0 0 0 0 0.00290727268138317 0 0.021233938398316 0.00249309610318463 0.00949224821366039 0 0 0 0 0.0304577929483098
0 0 0 0 0 0 0 0 0 0 0 0.00568378415508146 0 0 0 0.0473315575643836 0 0 0 0 0 0 0 0.0265194969957531 0 0 0 0 0 0 0.00624991654344356 0 0 0 0 0 0.00294371743253157 0.00182351261392652 0 0 0 0 0 0 0 0 0 0 0 0 0 0.0705686047457568 0 0 0 0 0 0 0.0019540071391389 0 0.0118368826700429 0.160263960010246 0 0.0453660985902295 0 0 0 0 0 0 0.116582684993705 0 0 0 0 0.0779365335728206 0 0.00494925663570978 0.00502335739688509 0.176154632637759 0 0 0 0 0 0.00508182600988058 0 0 0 0.0337932557927049 0.0119142273079409 0.010490828163726 0.00972213084502168 0.0022713137846978 0.00248211001592994 0 0.00479508510157086 0 0 0 0 0 0.0136027344941192 0.00620832964629137 0 0 0 0 0 0 0 0 0 0 0 0 0 0 0 0 0 0 0 0 0 0 0 0.00402296133640344 0 0 0.00283071309476586 0 0 0.00227063694232733 0 0.0657176326863237 0 0.036483792341667 0.00250891158170427 0 0.00133967417415197 0 0 0.0232758329833604 0 0 0 0 0 0 0 0 0 0 0 0 0 0 0 0 0 0 0 0 0 0 0 0 0 0 0 0 0 0 0 0 0 0 0 0 0 0 0 0 0 0 0 0 0 0 0 0 0 0 0 0 0 0 0 0 0 0 0 0 0 0 0 0 0 0 0 0 0 0 0 0 0 0 0 0 0 0 0 0 0 0 0 0 0 0 0 0 0 0 0 0 0 0 0 0 0 0 0 0 0 0 0 0 0 0 0 0 0 0 0 0 0 0 0 0 0 0 0 0 0 0 0 0 0 0 0 0 0 0 0 0 0 0 0 0 0 0 0 0 0 0 0 0 0 0 0 0 0 0 0 0 0 0 0 0 0 0 0 0 0 0 0 0 0 0 0 0 0 0 0 0 0 0 0 0
0 0 0 0 0 0.00237409802489552 0 0.0303598405305495 0.00457260251394859 0.00248300160401917 0 0 0 0 0 0 0 0 0 0 0 0 0 0 0 0 0 0 0 0 0 0 0 0 0 0 0.0872736457362859 0.00597376605085884 0 0 0 0 0 0 0 0 0.0045015428328603 0 0 0 0 0 0 0 0 0 0 0 0.090963177715792 0 0 0 0 0 0 0 0 0 0 0 0 0 0 0 0 0 0 0 0 0 0 0 0 0 0 0.0886731086842266 0 0.234013294549983 0 0.00356597206384705 0 0 0 0 0 0 0 0 0 0 0 0 0 0 0 0 0 0 0 0 0 0 0 0 0 0 0 0 0 0 0 0 0 0 0 0 0 0 0 0 0.0154610711524094 0.0347292464559608 0.0279862700071659 0.34913926348086 0 0 0 0 0 0 0.0123774846249361 0 0 0 0 0 0 0 0 0 0 0 0 0 0.00555261397140177 0 0 0 0 0 0 0 0 0 0 0 0 0 0 0 0 0 0 0 0 0 0 0 0 0 0 0 0 0 0 0 0 0 0 0 0 0 0 0 0 0 0 0 0 0 0 0 0 0 0 0 0 0 0 0 0 0 0 0 0 0 0 0 0 0 0 0 0 0 0 0 0 0 0 0 0 0 0 0 0 0 0 0 0 0 0 0 0 0 0 0 0 0 0 0 0 0 0 0 0 0 0 0 0 0 0 0 0 0 0 0 0 0 0 0 0 0 0 0 0 0 0 0 0 0 0 0 0 0 0 0 0 0 0 0 0 0 0 0 0 0 0 0 0 0 0 0 0 0 0 0 0 0 0 0 0 0 0 0 0 0 0 0 0 0
0 0 0 0 0 0 0 0 0 0 0 0 0 0 0 0 0 0 0 0 0 0 0.0686017981922346 0 0 0 0 0 0 0 0 0 0 0 0 0 0 0 0 0 0 0 0 0 0.0997682805990125 0 0 0 0.0487302105954771 0 0 0 0.0382726936407192 0 0 0 0 0 0 0 0 0 0 0 0 0 0 0 0 0 0 0 0 0 0 0 0 0 0 0 0 0 0 0 0 0 0 0 0 0 0.0448643312270284 0 0.0349469527452642 0 0 0 0 0 0 0.0350028146225906 0.012536098806213 0 0.0382250953910962 0.0481153697217406 0 0 0 0 0 0 0 0 0 0 0 0 0 0 0 0 0.0380847409756475 0 0 0 0 0 0 0 0.478831175736217 0 0 0 0 0 0 0 0 0 0 0 0 0 0 0 0 0 0 0 0 0 0 0 0 0 0 0 0 0 0 0 0 0 0 0 0 0 0 0 0 0 0 0 0 0 0 0 0 0 0 0 0 0 0 0 0 0 0 0 0 0 0 0 0 0 0 0 0 0 0 0 0 0 0 0 0 0 0.014020437746759 0 0 0 0 0 0 0 0 0 0 0 0 0 0 0 0 0 0 0 0 0 0 0 0 0 0 0 0 0 0 0 0 0 0 0 0 0 0 0 0 0 0 0 0 0 0 0 0 0 0 0 0 0 0 0 0 0 0 0 0 0 0 0 0 0 0 0 0 0 0 0 0 0 0 0 0 0 0 0 0 0 0 0 0 0 0 0 0 0 0 0 0 0 0 0 0 0 0 0 0 0 0 0 0 0 0 0 0 0 0 0 0 0
0 0 0 0 0 0 0 0 0 0 0 0 0 0 0 0.032104369934999 0 0 0 0 0 0 0 0 0 0 0 0 0 0 0.00940585398745359 0 0 0 0 0 0 0.00572989369445343 0 0 0 0 0 0 0 0 0 0 0 0 0 0.026611634794662 0 0 0 0 0 0 0.00210318850979193 0 0.0080578188249495 0.0350231332827462 0 0.0161155235505823 0 0 0 0 0 0 0.124393868878454 0 0.0736746204329297 0 0 0 0 0 0.00780281400530372 0 0 0 0.0354565521076037 0 0 0.0239258996410866 0 0 0 0.0659923181389382 0.00387827354967578 0 0.00139806210481781 0 0 0.00129406921929015 0.091574044323888 0.0946886684035993 0.0615517821288115 0.0765057597573787 0 0 0.00244413913432545 0 0 0 0 0 0 0 0 0 0 0 0 0 0 0 0 0 0 0 0 0 0 0 0 0.0457911153426081 0 0 0 0 0 0 0 0.0669347829901179 0.0576697803301291 0.0162705356566889 0 0 0.00218223485350785 0 0 0.0114192624212072 0 0 0 0 0 0 0 0 0 0 0 0 0 0 0 0 0 0 0 0 0 0 0 0 0 0 0 0 0 0 0 0 0 0 0 0 0 0 0 0 0 0 0 0 0 0 0 0 0 0 0 0 0 0 0 0 0 0 0 0 0 0 0 0 0 0 0 0 0 0 0 0 0 0 0 0 0 0 0 0 0 0 0 0 0 0 0 0 0 0 0 0 0 0 0 0 0 0 0 0 0 0 0 0 0 0 0 0 0 0 0 0 0 0 0 0 0 0 0 0 0 0 0 0 0 0 0 0 0 0 0 0 0 0 0 0 0 0 0 0 0 0 0 0 0 0 0 0 0 0 0 0 0 0 0 0 0 0 0 0 0 0 0 0 0 0 0 0 0 0 0 0 0 0 0 0
0 0 0 0 0.143315741703425 0 0 0 0 0.161948262870103 0 0 0 0 0 0 0 0 0 0 0 0 0 0 0 0 0 0 0.0772938831658922 0 0 0 0 0 0 0 0 0 0 0 0 0 0 0 0 0 0 0 0 0 0 0 0 0 0.0956902198686967 0 0 0 0 0 0 0 0 0 0 0 0 0 0 0 0 0.334600465789962 0 0 0 0 0 0 0 0 0 0 0 0 0 0 0 0 0 0 0 0 0 0 0 0 0 0 0 0 0 0 0 0 0 0 0 0 0 0 0.046482757947063 0.0746945049155985 0 0 0 0 0 0 0 0 0 0 0 0 0 0 0 0 0 0 0 0 0 0 0 0 0 0 0 0 0 0 0 0 0 0 0 0 0 0 0 0 0 0 0 0 0 0 0 0 0 0 0 0 0 0 0 0 0 0 0 0 0 0 0 0 0 0 0 0 0 0 0 0 0 0 0 0 0 0 0 0 0 0 0 0 0 0 0 0 0 0 0 0 0 0 0 0 0 0 0 0 0 0 0 0 0 0 0 0 0 0 0 0 0 0 0 0 0 0 0 0 0 0 0 0 0 0 0 0 0 0 0 0 0 0 0 0 0 0 0 0 0 0 0 0 0 0 0 0 0 0 0 0 0 0 0 0 0 0 0 0 0 0 0 0 0 0 0 0 0 0 0 0 0 0 0 0 0 0 0 0 0 0 0 0 0 0 0 0 0 0 0 0 0 0 0 0 0 0 0.0330204664866829 0 0.0329536972525763 0 0 0 0 0 0 0
0 0 0 0 0 0 0 0 0 0 0 0 0 0 0 0 0 0 0 0 0.0147016302994539 0 0 0 0 0 0 0 0 0 0 0 0 0 0 0.0106251365805081 0 0 0 0 0 0 0 0 0 0.0460132756006945 0.006677737927502 0 0 0.0234697376880937 0.0132993560551365 0 0 0 0 0 0 0 0 0.0560424951760685 0.28482154478482 0.0311859250050187 0.0400946257018343 0 0 0 0 0 0 0 0 0 0.0182611043020497 0 0 0 0 0 0.277105338036322 0 0 0 0 0 0 0 0 0 0 0 0 0 0 0 0 0 0 0 0.0330851560953508 0 0 0 0 0 0 0 0 0 0.0445768591575627 0 0 0 0 0 0 0 0 0 0 0 0 0 0 0 0 0 0 0 0.033454245297664 0.0228500346577461 0 0.00574226131373046 0 0 0 0 0 0 0 0 0.0122385338617636 0 0 0 0 0 0 0 0 0 0 0 0 0 0 0 0 0 0 0 0 0 0 0 0 0 0 0 0 0 0 0 0 0 0 0 0 0 0 0 0 0 0 0 0 0 0 0 0 0 0 0 0 0 0 0 0 0 0 0 0 0 0 0 0 0 0 0 0 0 0 0 0 0 0 0 0 0 0 0 0 0 0 0 0 0 0 0 0 0 0 0 0 0 0 0 0 0 0 0.0138017238056084 0 0 0 0 0.0119532786530716 0 0 0 0 0 0 0 0 0 0 0 0 0 0 0 0 0 0 0 0 0 0 0 0 0 0 0 0 0 0 0 0 0 0 0 0 0 0 0 0 0 0 0 0 0 0 0 0 0 0 0 0 0 0 0 0 0 0 0 0 0 0 0 0 0 0 0 0 0 0 0 0 0 0 0
0 0 0 0 0.0124198950088278 0.0135747525571106 0 0 0 0.0548541482157797 0 0 0 0 0 0 0 0 0 0 0.0257787527771716 0 0 0 0 0 0 0 0 0 0 0 0 0 0 0.00758447073515761 0 0 0 0 0 0 0.0330199554511461 0 0.00745077735123425 0 0.0420756549314192 0 0 0.0416617030702341 0.0163652865503071 0 0 0 0 0 0 0 0.00750492544244961 0 0.0334009162765946 0.0470417757493016 0.0169826534827047 0.0233495797000731 0 0 0 0 0 0 0.0615447394057696 0 0.0162754517768601 0 0 0.0267432021957233 0 0.243330642880486 0 0 0 0 0 0 0 0 0 0 0 0 0 0 0 0 0 0 0 0.0302136865883869 0.00742996512399617 0 0 0 0 0 0 0 0 0 0.0182778627300705 0 0 0 0 0 0 0 0 0 0 0 0 0 0 0 0 0 0 0 0.0604036700535053 0.0112434492090292 0 0.0430853640440189 0.0086350584609966 0.00599696713635927 0.0273905579285076 0.0267180219079416 0 0 0 0 0.00906886000760988 0 0 0 0 0 0 0 0 0 0 0 0 0 0 0 0 0 0 0 0 0 0 0 0 0 0 0 0 0 0 0 0 0 0 0 0 0 0 0 0 0 0 0 0 0 0 0 0 0 0 0 0 0 0 0 0 0 0 0 0 0 0 0 0 0 0 0 0 0 0 0 0 0 0 0 0 0 0 0 0 0 0 0 0 0 0 0 0 0 0 0 0 0 0 0 0 0 0 0.0108666393573896 0 0 0 0 0.00971061389383748 0 0 0 0 0 0 0 0 0 0 0 0 0 0 0 0 0 0 0 0 0 0 0 0 0 0 0 0 0 0 0 0 0 0 0 0 0 0 0 0 0 0 0 0 0 0 0 0 0 0 0 0 0 0 0 0 0 0 0 0 0 0 0 0 0 0 0 0 0 0 0 0 0 0 0
0 0 0 0 0 0 0 0 0 0 0 0 0 0 0 0 0 0 0 0 0 0.202668510884727 0 0.0360068865851313 0 0 0 0 0 0 0 0 0 0 0 0 0 0 0 0.00792302895954199 0 0 0.00605169856234134 0 0 0 0 0 0 0.0265416639552304 0 0.110833953912779 0 0 0 0 0 0 0 0 0 0.0347784696060202 0 0 0 0 0 0 0 0 0.0427339155817754 0 0.265755647007823 0 0 0 0 0 0 0 0 0 0 0 0 0 0.0134457002974401 0 0 0.00601947075059034 0 0 0 0 0 0.0272609532396805 0.00523445440849931 0.0816054226085632 0 0 0 0 0 0 0 0 0 0 0 0 0 0 0 0 0 0 0 0 0 0 0 0 0 0 0 0 0 0 0 0 0 0 0 0 0 0 0.00748796141657376 0.0613817208111606 0.00675761573949933 0 0 0 0 0 0 0 0 0 0 0 0 0 0 0 0 0 0 0 0 0 0 0 0 0 0 0 0 0 0 0 0 0 0 0 0 0 0 0 0 0 0 0 0 0 0 0 0 0 0 0 0 0 0 0 0 0 0 0 0 0 0 0 0.008042875177051 0.00262273408330136 0 0 0 0 0 0 0 0 0 0 0 0 0 0 0 0 0 0 0 0 0 0.00332992778060978 0 0 0 0 0 0 0 0.00455930928320463 0 0 0 0 0 0 0.0304293041830724 0 0.00373849807881414 0 0 0 0 0 0 0 0 0 0 0 0 0 0 0 0 0 0 0 0 0 0 0 0 0 0 0 0 0 0 0 0 0 0 0 0 0 0 0 0 0 0 0 0 0 0 0 0 0 0 0 0.00479027708656956 0 0 0 0 0 0 0 0 0 0 0 0 0 0 0 0 0 0 0 0 0 0 0 0 0
0.00879353439992042 0 0 0 0 0.00214071902464556 0 0 0 0 0.00983015610119414 0 0 0 0 0 0 0 0 0 0 0 0 0 0 0 0 0 0 0.0110278892944648 0 0 0 0 0 0.0106995926842857 0 0.00630486961060961 0 0 0.0252881207398306 0.0537738044762036 0 0 0 0 0 0 0 0 0 0.00287924690537935 0 0 0 0 0 0 0 0 0 0 0 0 0 0 0 0 0 0 0 0 0 0 0 0 0 0 0 0 0 0 0.0305755908896324 0 0 0.031699873555964 0 0 0.214196983425479 0.0227421189638832 0.185453271287474 0 0 0 0 0.225194361861945 0.0618297390835281 0.00338022566887437 0.0802122230367943 0 0 0 0 0 0.00451329523038355 0 0 0 0 0.00179501638967811 0 0 0 0 0 0 0 0 0 0 0 0 0 0 0 0 0 0 0 0 0 0 0 0 0 0 0.00766936736982895 0 0 0 0 0 0 0 0 0 0 0 0 0 0 0 0 0 0 0 0 0 0 0 0 0 0 0 0 0 0 0 0 0 0 0 0 0 0 0 0 0 0 0 0 0 0 0 0 0 0 0 0 0 0 0 0 0 0 0 0 0 0 0 0 0 0 0 0 0 0 0 0 0 0 0 0 0 0 0 0 0 0 0 0 0 0 0 0 0 0 0 0 0 0 0 0 0 0 0 0 0 0 0 0 0 0 0 0 0 0 0 0 0 0 0 0 0 0 0 0 0 0 0 0 0 0 0 0 0 0 0 0 0 0 0 0 0 0 0 0 0 0 0 0 0 0 0 0 0 0 0 0 0 0 0 0 0 0 0 0 0 0 0 0 0 0 0 0 0 0 0 0 0 0 0 0 0 0 0 0 0 0 0
0 0 0 0 0 0 0 0 0 0 0 0 0 0 0 0 0 0 0 0 0 0 0 0 0 0 0 0 0 0 0 0 0 0 0 0 0 0 0 0 0 0 0 0 0 0 0 0 0 0 0 0 0.0497975731131603 0 0 0 0 0 0 0 0 0 0 0 0 0 0 0 0 0 0 0 0 0 0 0 0 0 0 0 0 0 0.0847470404750234 0.221638738916213 0.114570452229792 0 0.0155205828325144 0 0 0.00395518674454527 0 0 0 0 0 0.0231336649793384 0.00382683332855642 0.0851293024110915 0.116622531737658 0.109347303562246 0 0 0 0 0 0 0 0 0 0 0 0 0 0 0 0 0 0 0 0 0 0 0 0 0 0 0 0.0300893724789846 0 0 0 0 0 0 0 0.0131074214729592 0.0326226313934419 0.0658271318424934 0.00615487138342448 0 0 0 0 0.00333417332097432 0 0 0 0 0 0 0 0 0 0 0 0 0 0 0 0 0 0 0 0 0 0 0 0 0 0 0 0 0 0 0 0 0 0 0 0 0 0 0 0 0 0 0 0 0 0 0 0 0 0 0 0 0 0 0 0 0 0 0 0 0 0 0 0 0 0 0 0 0 0 0 0 0 0 0 0 0 0 0 0 0 0 0 0 0 0 0 0 0 0 0 0 0 0 0 0.00869193300504312 0 0 0 0 0 0 0 0 0 0 0 0 0 0 0 0 0 0 0.00609763081129493 0 0 0.00578562396124528 0 0 0 0 0 0 0 0 0 0 0 0 0 0 0 0 0 0 0 0 0 0 0 0 0 0 0 0 0 0 0 0 0 0 0 0 0 0 0 0 0 0 0 0 0 0 0 0 0 0 0 0 0 0 0 0 0 0
0 0 0 0 0 0.000610226008777114 0 0 0 0 0 0.0052827776721854 0 0.00553348379447731 0.00156986873799123 0 0 0 0 0 0 0 0 0 0 0 0.00122762792427347 0 0 0.00137906110141365 0.00126868632741453 0 0 0 0 0.064604093344558 0 0 0 0 0.0143474079598692 0.0469048052967918 0 0 0.000965518753455478 0.000955949642317773 0 0 0 0 0 0.00395282279718156 0.0178033442800858 0.000773728699340264 0 0 0 0 0 0 0.000888040651333451 0 0 0 0 0 0 0 0 0 0 0 0 0 0 0.0182990026785865 0 0 0 0 0.0165416775384771 0.0566085074802175 0 0.0257914730460909 0.187310476466922 0.00705488090963822 0 0 0.0220240995305527 0.00399109979675837 0.00177205978683187 0 0 0 0 0 0.053280790955059 0.0864665309886591 0.164641098295981 0.0194690136964632 0 0 0.00167927403846776 0 0 0 0 0.000918124827553566 0.00219978253655303 0.00218452458193078 0 0 0 0 0 0 0 0.000574511607698367 0 0 0 0 0 0 0 0 0 0.00692853633941758 0 0 0 0 0 0 0 0.0171777960666658 0.0332470268091268 0.00863239867027154 0 0 0 0 0 0.00220195419609847 0 0 0 0 0 0 0 0 0 0 0 0 0 0 0 0 0 0 0 0 0 0 0 0 0 0 0 0 0 0 0 0 0 0 0 0 0 0 0 0 0 0 0 0 0 0 0 0.00837391449324809 0 0 0 0 0 0 0.00260544517210768 0 0 0 0.0114920559924155 0.00639778057407126 0 0 0 0 0 0 0 0 0 0 0 0 0 0 0 0 0 0 0 0 0 0 0 0 0 0 0 0 0 0 0 0 0 0 0 0.0260102641123503 0 0.0072148685675989 0 0.0170264078484 0.0071765141777116 0 0 0 0.00209937606399767 0 0 0 0 0 0 0 0 0 0.00303118816989827 0 0 0.00151010099271374 0 0 0 0 0 0 0 0 0 0 0 0 0 0 0 0 0 0 0 0 0 0 0 0 0 0 0 0 0 0 0 0 0 0 0 0 0 0 0 0 0 0 0 0 0 0 0 0 0 0 0 0 0 0 0 0 0 0
0 0 0 0 0 0 0 0 0 0 0 0 0 0 0 0 0 0 0 0 0 0 0.0189913245312226 0 0.00865717631459465 0.0450414046921853 0 0 0 0 0 0.00520637405871718 0 0 0.0122900725171193 0.094267949204115 0 0 0 0 0 0.006908798446446 0 0 0 0 0 0 0.00657341699119351 0 0 0 0.0973379585203891 0 0 0 0 0 0 0 0 0 0 0 0 0 0 0 0 0 0 0 0 0 0 0 0 0 0 0 0 0.140698029481707 0.0245110168095955 0 0.115288504938654 0 0.000652542435965996 0 0 0.00182280033537742 0 0 0 0 0 0.00143945335345792 0.00194786718787637 0.0146827549371264 0.00970574409345424 0.0231089145082244 0.0119171147275444 0.00869858522477186 0 0 0 0 0 0 0 0 0 0 0 0 0 0 0 0 0 0 0.0235238624473544 0 0 0 0 0 0.0312687679794679 0.00147972549051131 0 0 0 0 0 0 0 0 0 0.0102365850778759 0 0 0 0 0 0.00105098641975825 0 0 0 0 0 0.0106542599934964 0.00141826208350756 0.00589696729179422 0 0 0 0 0 0 0 0 0 0 0 0 0 0 0 0 0 0 0 0 0 0 0 0 0 0 0 0 0 0 0 0 0 0 0 0.000694127262237091 0.000728196503707278 0.00463899941327668 0 0 0 0 0 0 0 0 0.0256739683861096 0 0 0 0 0 0 0 0 0 0 0 0 0 0 0 0 0 0 0 0 0 0 0 0 0 0 0 0 0 0 0 0 0 0 0 0 0 0 0.000552108549803702 0 0.0354139491087135 0 0.00821627480145812 0 0.0336121292224681 0.0322735484330607 0 0 0 0.00318267941601089 0 0 0 0 0 0.00521731034315414 0 0 0.00190133619259822 0.0275317727878035 0.00591541779559715 0.00142052567934755 0.0281247731157773 0 0 0 0 0 0 0 0 0 0 0 0 0 0 0 0 0 0 0 0 0 0 0 0 0 0 0 0 0 0 0 0 0 0 0.00494092641388892 0 0 0 0 0.00352765580879709 0.00635803288276698 0 0 0 0 0 0 0 0 0 0.00641976135735695 0.00705846630555561 0.012128475066946 0 0 0 0.00349702257931017 0.00569532248075063
0 0 0 0 0 0 0 0 0 0 0 0.00499030191456414 0 0.00520244955930193 0.00203363838831005 0 0 0 0 0 0 0 0.00132242772230926 0 0 0.000858153576969396 0.000787193804146443 0 0 0 0 0.00104094985090703 0 0.00137213863100301 0.000776974286522736 0.0500433449989807 0 0 0 0 0.00380842855566638 0.0074330584177253 0 0 0.000693992047623634 0.000717964840837799 0 0 0 0 0.00036634615676427 0.000427735913975734 0.0347531250990976 0.000586564726325665 0.00160903582907127 0 0 0 0 0 0.000643296497390668 0 0 0 0 0 0 0 0 0 0 0.00118148593960751 0 0 0 0 0 0 0 0 0 0.0378675366579422 0.0926828397691196 0.0600258183798264 0 0.00192691095801892 0 0 0 0.0061277091902071 0.000716136763385597 0.000330534756914006 0.000398588992796656 0 0 0 0.00846782381379088 0 0.00882118228491016 0.0101623220852733 0.00160899549417574 0.00366029328474901 0.00196096794080233 0 0.00049312517016156 0 0.00054965663296771 0.000682770322598842 0.00172162412755332 0.00178026906476196 0 0 0 0 0 0.000581246094632521 0 0.000431486259025673 0 0 0.00166625893010967 0 0 0 0 0 0 0 0 0 0 0 0 0 0 0 0.0025173189333087 0 0 0 0 0 0 0.00338929753765598 0 0 0 0 0 0.00227001684757028 0.000297283209273031 0.000419316920666567 0 0 0 0 0 0 0 0 0 0 0 0 0 0 0 0 0 0 0 0 0 0 0 0 0 0 0 0 0 0 0 0 0 0 0 0 0 0 0 0.0185346226599565 0 0 0 0 0 0 0.0253480941500569 0 0 0 0.0184518154761301 0.00369680776789696 0 0 0 0 0 0 0 0 0 0 0 0 0 0 0 0 0 0 0 0 0 0 0 0 0 0 0 0 0 0 0 0 0 0.00103265630195149 0.000887993861945911 0.1259092889761 0 0.00985097801842762 0 0.0755397986759857 0.0239989775539866 0 0 0 0.0177662761510105 0 0 0 0 0 0.000450881128100363 0 0.002330926897102 0.0038790534627273 0.0603400138640898 0.0112909024528886 0.0128407411005709 0.0732817858256046 0 0 0 0 0 0 0 0 0 0 0 0 0 0 0 0 0 0 0 0 0 0 0 0 0 0 0 0 0 0 0 0 0 0 0.00143276583080573 0 0 0.000319532003947876 0 0.00912073280694439 0.0113356128511284 0 0 0.000418112716671809 0.00393472546772912 0 0.000279261959972072 0 0.00147581075021845 0 0.0146260485247357 0.0151412974072593 0.0661842209317797 0.000797655687770569 0 0 0.00735997362884636 0.00993669792836013
0 0 0 0.00547901423393412 0 0.000341656123292311 0 0.000773300285506705 0 0.000896184837009588 0 0 0.00028724940976813 0 0 0.00919187668169363 0 0 0 0 0.000255170980308665 0.000919010268711347 0.000301340700743818 0.000353703460340501 0 0 0 0.000193712142924392 0.0018857984592495 0.00433991307156015 0.031659821493097 0 0.000617105017561341 0 0.000291481130679544 0.000330900361728738 0.0568955636929983 0.0813080871785679 0.00602065770005717 0.00138001116880787 0 0.000306706071063636 0 0 0.000370097539836344 0.000228765041363582 0.00247158164243568 0 0 0 0.000575928899963126 0 0.000235139802501179 0.00024409872330774 0 0 0 0 0.050875574957573 0 0 0 0 0 0 0 0 0 0 0 0.00120453832862929 0 0.0010557297255155 0.0255588302134572 0 0.00525804638904259 0 0 0 0 0.00730276690731684 0 0.00300410358972774 0 0.00165824845134568 0 0.0605909925924592 0.0592656679060023 0.0584840291407497 0.17500878819279 0.00152884797856504 0 0 0.0135243060771175 0 0.0047232429893715 0.0344375904067949 0 0.0125159214558661 0 0.00224308906872092 0.000403846054853326 0.00598797158555718 0 0 0 0 0 0.000307793192205415 0 0 0 0 0 0 0 0 0 0 0 0.000371256312624847 0 0 0 0 0 0.000780609860129753 0.0295989240328136 0.000717080656056766 0 0.0197585230528971 0.00188071241655182 0.00607678733453497 0.0916166936535416 0.00165527190403099 0 0.0165871751178679 0.000278988118998127 0 0.0011124424793655 0.00129706615262924 0.000456843044859433 0.0205093924559395 0.0561102524304302 0.00115387298008982 0.000359904485516458 0.0039871795807444 0.00143604425003139 0.00207863974232543 0 0.00142123039527223 0.000227069915788121 0 0.000992802027848331 0 0.000344840015480698 0 0 0 0 0 0 0 0 0 0 0 0 0 0 0 0 0 0 0 0 0 0 0 0 0 0 0 0 0 0 0 0 0 0 0 0 0 0 0 0 0 0 0 0 0 0 0 0 0 0 0 0 0 0 0 0 0 0 0 0 0 0 0 0 0 0 0 0 0 0 0 0 0 0 0 0 0 0 0 0 0 0 0 0.000669060997672596 0 0 0 0 0 0 0 0 0 0 0 0 0 0 0 0 0.000352264924806306 0 0 0.000734019679647001 0.000740719661340266 0.00173843829022871 0 0 0 0 0 0 0 0 0 0 0 0 0 0 0 0 0 0 0 0 0 0 0 0 0 0 0 0 0 0 0 0 0 0 0 0 0 0 0 0.000396136424033517 0.000234206992787259 0 0 0 0 0 0 0 0 0 0.000344371533815359 0 0.000887377756628325 0 0 0 0 0
0.00582540760797937 0 0 0.0183911739114397 0 0.0084209889154192 0 0 0 0 0.0324193962938022 0.000535236991052259 0 0 0 0 0 0 0.00119975478206163 0 0 0.00112568281125146 0 0 0 0 0 0 0 0.0456845884071479 0.0522234347752087 0 0.000427157657488079 0 0 0 0.0031159273926942 0.10842907709775 0 0.000701699165965287 0 0 0 0 0 0.000216003539529049 0 0 0 0 0 0.000915974887678292 0 0 0 0 0 0 0.00432703371086293 0 0 0 0 0 0 0 0 0 0 0 0 0 0 0 0 0 0 0 0 0.00256308646501976 0 0.0061111889524969 0 0.000404747431292315 0 0.0838770933238107 0 0 0.077554783084448 0.079323106104576 0.0176948281742619 0.00345488924664706 0.00415040346338491 0.125982008915894 0 0.125799759643216 0.0182375362359128 0.028127205301171 0.0075145041560624 0 0.00125208941430103 0 0.0155138062495292 0.00263262508890733 0 0 0 0 0 0 0 0 0 0 0 0 0 0 0 0 0 0 0 0 0 0 0 0.0103193098798797 0 0 0.0248331435226648 0 0.00134079429918819 0.00408611818447575 0 0.00197908266098293 0.0363145722682677 0.00495794269942791 0 0.000487953894102967 0.000648874093073709 0 0.00598731109160102 0.0152088332314459 0.000603719998666208 0 0.00152920491371218 0.000545935633327123 0.00115304901485047 0.000524741087862511 0.000785862550692182 0 0 0.000637904120093519 0 0 0 0 0 0 0 0 0 0 0 0 0 0 0 0 0 0 0 0 0 0 0 0 0 0 0 0 0 0 0 0 0 0 0 0 0 0 0 0 0 0 0 0 0 0 0 0 0 0 0 0 0 0 0 0 0 0 0 0 0 0 0 0 0 0 0 0 0 0 0 0 0 0 0 0 0 0 0 0 0 0 0 0 0 0 0 0 0 0 0 0 0 0 0 0 0 0 0 0 0 0 0.000350469357234333 0 0 0.000349599683302358 0.000711984214020146 0.00142243475986734 0 0 0 0 0 0 0 0 0 0 0 0 0 0 0 0 0 0 0 0 0 0 0 0 0 0 0 0 0 0 0 0 0 0 0 0 0 0 0 0 0 0 0 0 0 0 0 0 0 0 0.000319715801634897 0 0.000749243841364664 0 0 0 0 0
0 0 0 0 0 0 0 0.0284368758996518 0.00274309065930296 0 0 0 0 0 0 0 0 0 0 0 0 0 0 0 0 0 0 0 0.00530420741018728 0 0.00461506504440204 0 0 0 0 0 0.0990264530167485 0.095116106826042 0 0 0 0 0 0 0 0 0.00624092624524622 0 0 0 0 0 0 0 0 0 0 0 0.179416358461372 0 0 0 0 0 0 0 0 0 0 0 0 0 0 0.175059918053453 0 0 0 0 0 0 0 0 0 0 0 0.153815582421053 0 0 0 0.0484697485164081 0 0 0 0.00316704467887693 0 0 0 0 0 0 0 0 0 0 0 0 0 0 0 0 0 0 0 0 0 0 0 0 0 0 0 0 0 0 0 0 0 0 0 0 0 0.00296310835883655 0 0.153091536054494 0 0 0 0 0 0 0.0123494658768285 0 0 0.0301845124770982 0 0 0 0 0 0 0 0 0 0 0 0 0 0 0 0 0 0 0 0 0 0 0 0 0 0 0 0 0 0 0 0 0 0 0 0 0 0 0 0 0 0 0 0 0 0 0 0 0 0 0 0 0 0 0 0 0 0 0 0 0 0 0 0 0 0 0 0 0 0 0 0 0 0 0 0 0 0 0 0 0 0 0 0 0 0 0 0 0 0 0 0 0 0 0 0 0 0 0 0 0 0 0 0 0 0 0 0 0 0 0 0 0 0 0 0 0 0 0 0 0 0 0 0 0 0 0 0 0 0 0 0 0 0 0 0 0 0 0 0 0 0 0 0 0 0 0 0 0 0 0 0 0 0 0 0 0 0 0 0 0 0 0 0 0 0 0 0 0 0 0 0 0 0 0 0
0.00874601403666978 0 0.000414972636889007 0 0.0131923602594377 0.0102499350266922 0 0.00122348656934763 0 0.0101657459578779 0.0262263492918544 0 0 0.000953550352899459 0.00108060674997471 0 0 0 0 0 0 0 0 0 0 0 0 0 0.00492988977154979 0.00222982786170874 0 0 0 0 0 0.00492467688353582 0.00558725708466976 0.00378448096947949 0 0 0.0127660404642067 0.022204379001816 0 0 0 0 0.0011063814262815 0 0 0 0 0.00523246094963011 0 0 0.000805949396705875 0.00147748284047799 0 0 0 0 0 0 0 0 0 0 0 0.000861801329562542 0 0 0 0.00761997947510212 0 0 0 0 0 0 0 0 0.0811176193738137 0 0.015416838238967 0 0 0.0961411299622304 0.092096944085841 0 0 0.118391566041131 0.0706875703621764 0.00266960296916213 0.00396978776809794 0 0 0.204945828074442 0.0243020112885062 0.0017095896293761 0.0633775139682172 0 0 0 0.0123890341478775 0 0.00350598676551097 0 0 0 0 0.00237180055016802 0 0 0.0018982680471349 0 0 0 0 0 0 0 0 0 0 0 0 0 0 0 0 0 0.00243926613668363 0.000695713893840398 0 0.00758510437069611 0 0 0.0193979763490582 0 0 0.0026746546431115 0 0.00114011966115234 0.00900932190502197 0.00288698291357328 0 0 0 0.00546769986398303 0.00717713744036385 0 0.000751303213494393 0 0 0 0 0 0 0 0 0 0 0 0 0 0 0 0 0 0 0 0 0 0 0 0 0 0 0 0 0 0 0 0 0 0 0 0 0 0 0 0 0 0 0 0 0 0 0 0 0 0 0 0 0 0 0 0 0 0 0 0 0 0 0 0 0 0 0 0 0 0 0 0 0 0 0 0 0 0 0 0 0 0 0 0 0 0 0 0 0 0 0 0 0 0 0 0 0 0 0 0 0 0 0 0 0 0 0 0 0 0 0 0 0 0 0 0 0 0 0 0 0 0 0 0 0 0 0 0 0 0 0 0 0 0 0 0 0 0 0 0 0 0 0 0 0 0 0 0 0 0 0 0 0 0 0 0 0 0 0 0 0 0 0 0 0 0 0 0 0
0.000444964856124269 0 0 0 0 0.000495680623422549 0 0 0 0.00226436408613933 0.00618138155948908 0 0 0 0.000798952246733411 0.0153091222477251 0 0 0 0 0.00035227081409083 0.00236495192015566 0.000187315460888815 0.000366737402189494 0 0 0 0 0.000970225429711 0.00408904795152423 0.0409746308989323 0 0.00375056452434397 0.0017299452340522 0 0.000687196630155687 0.0164532591448253 0.0386119003583918 0.00546079567278573 0.00239804338633853 0.000949125163387864 0 0.00158588231536475 0 0.000466285875261682 0 0 0.000554358209457146 0.000568738967153291 0 0.0012797467710262 0 0.000356763670076876 0 0.00466857430917284 0 0 0.00073092703054792 0.00826552099908595 0 0 0 0 0 0 0 0 0.000564913019861459 0 0 0.00181908595940491 0.000900821363622322 0.00573523765644929 0.000839683076925326 0 0.0118478063182045 0 0 0 0.000677159942143654 0.00428005412438523 0.000919047164949855 0.00138837322511117 0.00066721770390119 0.00430798840020892 0.14297110793856 0.0468115295690279 0.0152567503677006 0.0588352025642701 0 0.0374603302857646 0.0184769819997024 0.0150543466350721 0.0547917747220576 0.0031792393313518 0.000734578258592626 0.0317296000360545 0 0.00159045360266881 0 0.00985608450281493 0.00311129506900703 0.0625289807264135 0.00709912053641294 0.000266548995939176 0 0.000538340964752462 0 0.000393331360291249 0.000601513628983618 0 0.000192390397710552 0.000372517538434469 0 0 0.000575213633571124 0 0 0 0 0 0 0 0 0 0 0.000997823389746263 0.00924429573502972 0 0 0 0 0.00337244434429178 0.0315608421985377 0.00136623062834081 0 0.00196368923310883 0 0 0.0025893845339318 0 0.00581747024096753 0.0363621044920548 0.139106174634074 0.00804631091639824 0.000787492216647532 0.00528050489127087 0.00580737305723804 0.00690366851816611 0.000255421502649822 0.00374251503879531 0.000841092106088557 0 0.00666781998402153 0 0.000704422356891377 0 0 0 0 0 0 0 0 0 0 0 0 0 0 0 0 0 0 0 0 0 0 0 0 0 0 0 0 0 0 0 0 0.000276057648268421 0 0 0 0 0 0 0 0 0 0.00126393096072317 0 0 0 0 0 0 0 0 0 0 0 0 0 0 0 0 0 0 0 0 0 0 0 0 0 0 0 0 0 0 0 0 0 0 0 0 0 0 0 0 0.00174835554797986 0 0.000360704325651969 0 0.00170674468446577 0.000578039895649266 0 0 0 0 0 0 0 0 0 0 0 0.000414904057489855 0 0 0.00407409845748206 0.000834609995597869 0.00223798476331375 0 0 0 0 0 0 0 0 0 0 0 0 0 0 0 0 0 0 0 0 0 0 0 0 0 0 0 0 0 0 0 0 0 0 0 0 0 0 0 0.00137899580439413 0.000733257109790061 0 0 0 0.000320416040414688 0 0.000167290164815382 0 0 0 0.000917512709381851 0 0.00116555535471993 0 0 0 0 0.000712568082734719
0 0 0 0 0 0 0 0 0 0.00171264084158295 0 0 0 0 0 0.0071911605801118 0 0 0 0 0 0.00129372760045599 0 0 0 0 0 0 0 0.00916269121568202 0.0500132580111121 0 0.000727495787164439 0.00286140124927453 0 0 0.0158669940686205 0.0028022503602938 0.00764863208171624 0 0 0 0 0 0.000656774048770418 0 0 0.000978275002930315 0 0 0 0 0 0 0.00748081519603433 0.000782813491837429 0.000869501143582238 0 0 0 0 0.00109832523269672 0 0.000972621763789676 0 0 0 0 0 0 0.0027074831475702 0.00979047228835526 0.00399162900385414 0 0.00187789780439356 0.00137450367313333 0 0 0 0 0.0688994471659121 0 0.00121690007359891 0 0.000993882978519593 0.00246556032671433 0.0206140048885838 0 0.0693461647574816 0.0739493748604299 0 0.0276076123652105 0.115352762275369 0.0125230717961575 0.00749423473183449 0.0931487967171783 0.0625899331302173 0.00400054564289901 0 0 0.00324897472186857 0.00113534720286712 0.0923915769605563 0.0913760425055516 0.00796629582822535 0 0 0 0 0.00159069885355828 0 0 0 0 0.00369254132162572 0 0 0 0.00198470607241727 0 0 0 0 0 0 0 0.00078101727559343 0.00147583649986802 0 0 0.00119162964367582 0 0 0.00575056015355575 0 0.00179918850912174 0.00680962719626609 0.00222713304050185 0 0.00715857935694403 0 0.00526065904413527 0.0129137845947091 0.0136688024489141 0.00185532677967295 0.000835035305970173 0 0.00849032266397855 0.0133757362449619 0.00660463004971541 0.00267013711790316 0.00379815866350747 0.000972978565073212 0.0017148245880806 0 0 0 0 0 0 0 0 0 0 0 0 0 0 0 0 0 0 0 0 0 0 0 0 0 0 0 0 0 0 0 0 0 0 0 0 0 0 0 0 0 0 0 0 0 0 0 0 0 0 0 0 0 0 0 0 0 0 0 0 0 0 0 0 0 0 0 0 0 0 0 0 0 0 0 0 0 0 0 0 0 0 0 0 0 0.00195855395258393 0 0 0 0.0032376395355288 0 0 0 0 0 0 0 0 0 0 0 0 0 0 0 0 0 0 0 0 0 0 0 0 0 0 0 0 0 0 0 0 0 0 0 0 0 0 0 0 0 0 0 0 0 0 0 0 0 0 0 0 0 0 0 0 0 0 0 0 0 0 0 0 0 0 0 0 0 0 0 0 0 0 0 0
0 0 0 0.00453418968791627 0 0 0 0 0 0 0 0 0 0 0 0.00601030698253905 0 0 0 0 0 0 0 0 0 0 0 0 0 0.00505075850010546 0.0702032208831691 0 0.00136724420410303 0.00133088516870105 0 0 0.0158605231271343 0.00203531751435335 0.00275967240075303 0 0 0 0 0 0 0 0 0 0 0 0 0 0 0 0.00247755300141574 0 0 0 0 0 0 0.00254804806943478 0 0 0 0 0 0 0 0 0 0.00308524842121781 0.00975427560583678 0 0 0 0 0 0 0 0 0 0 0 0.00127308493344311 0 0.0111699470799489 0 0.00726820268986314 0.101226658588915 0.0766178232539025 0 0.123417730000734 0.0713550570244847 0.0390816287213751 0 0.00208274505702742 0 0 0 0.0125203225735524 0 0.280106242506948 0.0262786138825922 0 0 0 0 0 0 0 0 0.00207249226347396 0 0 0 0 0 0 0 0 0 0 0 0 0 0 0.00340297849959295 0.0017997433084267 0 0.00551789431924229 0 0 0.0058184946860374 0 0 0 0 0 0.0025021812359929 0 0.00801029626230925 0.034627992545747 0 0.0093321476710776 0 0 0.0129119227323952 0.0156251634254841 0.00165474725959917 0.00638924459935318 0.0011911905809994 0 0.00846702378739118 0 0 0 0 0 0 0 0 0 0 0 0 0 0 0 0 0 0 0 0 0 0 0 0 0 0 0 0 0 0 0 0 0 0 0 0 0 0 0 0 0 0 0 0 0 0 0 0 0 0 0 0 0 0 0 0 0 0 0 0 0 0 0 0 0 0 0 0 0 0 0 0 0 0 0 0 0 0 0 0 0 0 0 0 0 0.00126118694341093 0 0 0 0 0 0 0 0 0 0 0 0 0 0 0 0 0 0 0 0 0 0 0 0 0 0 0 0 0 0 0 0 0 0 0 0 0 0 0 0 0 0 0 0 0 0 0 0 0 0 0 0 0 0 0 0 0 0 0 0 0 0 0 0 0 0 0 0 0 0 0 0 0 0 0 0 0 0 0 0
0 0 0 0 0 0 0 0 0 0 0 0 0 0 0 0.0120540896603344 0 0 0 0 0 0.00180202814078869 0 0 0 0 0 0 0 0.00901513592436796 0.0955847889767108 0.000497896730701662 0.00348058576378906 0.00352720016486668 0 0.000762127178480121 0.00617390754478196 0.00297183121387983 0.0157584275864553 0 0 0 0 0 0.00118900882304957 0 0 0.00138684695878496 0 0 0 0 0.00108005803238198 0 0.00347933186550173 0 0 0 0 0 0 0.00158517480026453 0 0.00145283354808385 0 0 0 0 0 0 0.00417164877481932 0.0124578481097712 0.00578586876346817 0 0.00259838139267469 0.000880150134110626 0 0 0 0 0 0 0 0 0.000982624105519655 0 0.00858873435910614 0 0.00691782403133987 0.0527895117704277 0.204904184557268 0.0789949670553285 0 0.0044204165711949 0.00977483007049839 0 0.00546920755248813 0 0 0 0.0141503817828976 0.00401838935568787 0.116866676955711 0.135747357119544 0 0 0 0 0 0 0 0 0 0 0 0 0 0 0 0 0 0 0 0 0 0 0.00113618508865463 0.00201277519325624 0 0 0 0 0 0.0131986906730949 0 0 0 0 0 0.00462880238821248 0 0.0090067167425527 0.0384961305918651 0.0141725198086366 0.00693468311886588 0.00143466325357274 0 0.0158171143460691 0.0179426419332248 0.0123705732446948 0.00687713930591251 0.00786156868615984 0.00317286363836882 0.00534813640764604 0 0 0 0 0 0 0 0 0 0 0 0 0 0 0 0 0 0 0 0 0 0 0 0 0 0 0 0 0 0 0 0 0 0 0 0 0 0 0 0 0 0 0 0 0.00135732295410066 0 0 0 0 0 0 0 0 0 0 0 0 0 0 0 0 0 0 0 0 0 0 0 0 0 0 0 0 0 0 0 0 0 0 0 0 0 0 0 0 0.00233809688614353 0 0 0 0.00364633626988688 0.000926764094003009 0 0 0 0 0 0 0 0 0 0 0 0 0 0 0 0 0 0 0 0 0 0 0 0 0 0 0 0 0 0 0 0 0 0 0 0 0 0 0 0 0 0 0 0 0 0 0 0 0 0 0 0 0 0 0 0 0 0 0 0 0 0 0 0 0 0 0 0 0 0 0 0 0 0 0
0 0 0 0.0692847215658049 0 0 0 0 0 0 0 0 0 0 0 0 0 0 0 0.00211089299577987 0 0 0 0 0 0 0 0 0 0.00340546240509837 0.0814622553350077 0 0.00323067793378671 0.0031318962550498 0 0 0 0.164373795894574 0 0 0 0 0 0 0 0 0 0 0 0 0 0 0 0 0.00225966024011858 0 0 0 0.00363591062596945 0 0 0 0 0 0 0 0 0 0 0 0 0.00189043414784365 0.00087281390469369 0 0 0 0 0 0 0 0 0 0 0 0 0.025016500231324 0.168339016655985 0.00225719251033887 0 0.124061921698823 0.0143638579679723 0.0294906285044684 0.00285430646408984 0 0 0.122667902753121 0 0.00246358763421606 0 0 0.00745403698610589 0.000629774260500529 0.0609004960004703 0 0 0 0 0 0 0 0 0 0 0 0 0 0 0 0 0 0 0 0 0 0 0 0 0 0 0 0.00187634932958211 0 0 0.000998568358027138 0 0 0 0.00215866320457063 0 0.00117046817439511 0 0.00249150324055741 0.00942670927896183 0.0613215522749041 0.00339632357854518 0.000939641240106785 0 0.00362318772056926 0.0028135004559804 0 0.00302412774302406 0 0 0.00283047352629055 0 0 0 0 0 0 0 0 0 0 0 0 0 0 0 0 0 0 0 0 0 0 0 0 0 0 0 0 0 0 0 0 0 0 0.000580939739884846 0 0 0 0 0 0 0 0 0 0 0 0 0 0 0 0 0 0 0 0 0 0 0 0 0 0 0 0 0 0 0 0 0 0 0 0 0 0 0 0 0 0 0 0 0 0 0 0 0 0 0 0 0 0 0 0 0 0 0 0 0 0 0 0 0 0 0 0.000306150295035758 0 0 0.00278236441553648 0.000448500432217989 0.000735844503108956 0 0 0 0 0 0 0 0 0 0 0 0 0 0 0 0 0 0 0 0 0 0 0 0 0 0 0 0 0 0 0 0 0 0 0 0 0 0 0 0.00102061894827594 0 0 0 0 0 0 0 0 0 0 0.00108957867662861 0 0 0 0 0 0 0.000807191892655826
0 0 0 0 0 0 0 0 0 0 0 0 0 0 0 0 0 0 0 0 0 0 0 0 0 0 0 0 0 0 0 0 0 0 0 0 0 0 0 0 0 0 0 0 0 0 0 0 0 0 0 0 0 0 0 0 0 0 0 0 0 0 0 0 0 0 0 0 0 0 0 0 0.0110105037918816 0 0 0 0 0 0 0 0 0 0 0 0 0 0 0 0 0.0830975086006539 0.099226841508648 0.186454800583952 0.0728598483573467 0 0 0 0 0 0 0 0 0 0.15591244188085 0.358366427698629 0 0 0 0 0 0 0 0 0 0 0 0 0 0 0 0 0 0 0 0 0 0 0 0 0 0 0 0 0 0 0 0 0 0 0 0 0 0 0 0.0330716275780389 0 0 0 0 0 0 0 0 0 0 0 0 0 0 0 0 0 0 0 0 0 0 0 0 0 0 0 0 0 0 0 0 0 0 0 0 0 0 0 0 0 0 0 0 0 0 0 0 0 0 0 0 0 0 0 0 0 0 0 0 0 0 0 0 0 0 0 0 0 0 0 0 0 0 0 0 0 0 0 0 0 0 0 0 0 0 0 0 0 0 0 0 0 0 0 0 0 0 0 0 0 0 0 0 0 0 0 0 0 0 0 0 0 0 0 0 0 0 0 0 0 0 0 0 0 0 0 0 0 0 0 0 0 0 0 0 0 0 0 0 0 0 0 0 0 0 0 0 0 0 0 0 0 0 0 0 0 0 0 0 0 0 0 0 0 0 0 0 0 0 0 0 0 0 0 0
0.00390498886575714 0 0.000969389867954509 0.00845549556619564 0 0.00130100003514894 0 0 0 0 0.00312846771123489 0.00701668519950665 0 0 0.00238712465170055 0 0 0 0 0 0 0.0019488254079811 0 0 0 0 0 0 0 0.014234977530685 0.0573861751756016 0 0 0 0 0 0 0.0346225774674115 0 0.00160727868699472 0.00130325116132208 0 0 0 0 0 0 0 0 0 0 0.00523053472243924 0 0 0 0 0 0 0 0 0 0 0 0 0 0 0 0 0 0 0 0 0 0 0 0.00042228700918579 0 0 0 0.00557416270299072 0.0770338315465438 0.00977059249728692 0 0.000957704900891282 0 0.00701349297355272 0.134939340735867 0 0.185123359263439 0.00133519200409433 0.0857669560584167 0 0 0.0984721581853633 0 0 0.0831487693398115 0.0490372674351119 0.0283406580845375 0 0 0 0 0 0 0 0 0 0 0 0 0 0.000847814053890173 0 0 0 0 0 0 0 0 0.000956841931729693 0 0 0 0 0 0.0215351681317475 0 0 0 0 0 0.000611055919984483 0 0.00277097613800854 0.0586821206654383 0.00416347837217491 0 0 0 0 0 0 0 0 0 0 0 0 0 0 0 0 0 0 0 0 0 0 0 0 0 0 0 0 0 0 0 0 0 0 0 0 0 0 0 0 0 0 0 0 0 0 0 0 0 0 0 0 0 0 0 0 0 0 0 0 0 0 0 0 0 0 0 0 0 0 0 0 0 0 0 0 0 0 0 0 0 0 0 0 0 0 0 0 0 0 0 0 0 0 0 0 0 0 0 0 0 0 0 0 0 0 0 0 0 0 0 0 0 0 0 0 0 0 0 0 0 0 0 0 0 0 0 0 0 0 0 0 0 0 0 0 0 0 0 0 0 0 0 0 0 0 0 0 0 0 0 0 0 0 0 0 0 0 0 0 0 0 0 0 0 0 0 0 0 0 0 0 0 0 0 0 0 0 0 0 0 0
0.00252506759765377 0 0.00149232610662397 0 0 0 0 0 0 0 0.01718061663182 0.00871303035817158 0 0 0 0.0206271454416105 0 0 0 0 0 0 0 0 0 0 0 0 0 0.0304065929165575 0.0593094758526168 0 0 0 0 0.00217402190580278 0 0.00707922591875835 0 0.00200966231925678 0.0035934160554557 0.0026376043145149 0 0 0 0 0 0.00134913380045847 0 0 0 0.00334767993391683 0.00122443137166307 0 0 0 0 0 0 0 0 0 0 0 0 0 0 0 0 0 0 0 0.00199270290343692 0 0 0.0402570370927717 0 0 0 0.00144188034998405 0.0284931588246104 0.00217738489018811 0.0453846673596239 0.00174587302340908 0.0145771641158412 0.0688883896095724 0.0263538542056935 0 0.0295721947130248 0.0776943519810725 0.0776365867917292 0.000930887284016533 0.00381912191466032 0 0 0.112014701080196 0 0.0063383115988191 0.0603064700588211 0 0 0 0.00461262834540717 0.00349044252369129 0 0 0 0.00118258194468974 0.00429592925992774 0 0 0 0.00204979793894879 0 0 0 0.00130776271647553 0.00147830506885749 0 0 0 0.0024384695174838 0 0 0 0 0.00474149656724643 0.0685551583528937 0 0 0.00263924584181094 0 0 0.00106970480188526 0 0.0062142121084121 0.104768509638996 0.00338687559943227 0 0 0 0 0.00180872765521204 0.0144095335422843 0 0 0 0 0 0.00110006234410031 0 0 0 0 0 0 0 0 0 0 0 0 0 0 0 0 0 0 0 0 0 0 0 0 0 0 0 0 0 0 0 0 0 0 0 0 0 0 0 0 0 0 0 0 0 0 0 0 0.00357074303441109 0 0 0 0 0 0 0 0 0 0 0 0 0 0 0 0 0 0 0 0 0 0 0 0 0 0 0 0 0 0 0 0 0 0 0 0 0 0 0 0 0.00175029481607752 0 0 0 0 0.00183535005940575 0 0 0 0 0 0 0 0 0 0 0 0 0 0 0 0 0 0 0 0 0 0 0 0 0 0 0 0 0 0 0 0 0 0 0 0 0 0 0 0 0 0 0 0 0 0 0 0 0 0 0 0 0 0 0 0 0 0 0 0 0 0 0 0 0 0 0 0 0 0 0 0 0 0 0
0 0 0 0 0.00620049080623722 0.0231207341970615 0 0 0 0.0320250118741721 0 0.00111031502669257 0 0 0 0.0142063023391125 0 0 0 0 0.0011520992414047 0.00149077886763176 0 0 0 0 0 0 0.00174764220759956 0.000555559761651579 0 0 0 0 0 0 0 0 0 0 0 0 0 0 0 0 0.00422645227010854 0 0 0 0 0.0593159064408321 0.00109511567885363 0 0 0 0 0 0.00204413100149205 0 0 0 0 0 0 0 0 0 0 0 0 0 0 0 0 0.0415777155702822 0 0 0.00387083074252999 0.0224527748817803 0.0015559014391812 0.0483802305732345 0.073566438412855 0.0131448024883792 0 0 0.0405973565928229 0 0.00207790848029402 0 0.00495649164039294 0 0 0.00266111064462916 0 0.0659840034559463 0.00633091944894831 0 0.166693878703428 0.0144157767964147 0 0 0 0 0 0 0 0 0 0 0 0 0 0 0 0 0 0 0 0 0 0.000735586126069548 0 0 0 0 0 0.0190417389885307 0 0 0.00114111445548956 0.0074564473419755 0.00552588246063239 0.00333085738266431 0 0.0994155329523938 0.126951999624105 0.0710605771276288 0.00689052587657264 0 0.00189305807996885 0 0 0 0 0 0 0 0 0 0 0 0 0 0 0 0 0 0 0 0 0 0 0 0 0 0 0 0 0 0 0 0 0 0 0 0 0 0 0 0 0 0 0 0 0 0 0 0 0 0 0 0 0 0 0 0 0 0 0 0 0 0 0 0 0 0 0 0 0 0 0 0 0 0 0 0 0 0 0 0 0 0 0 0 0 0 0 0 0 0 0 0 0 0 0 0 0 0 0 0 0 0 0 0 0 0 0 0 0 0 0 0 0 0 0 0 0 0 0 0 0 0 0 0 0 0 0 0 0 0 0 0 0 0 0 0 0 0 0 0 0 0 0 0 0 0 0 0 0 0 0 0 0 0 0 0 0 0 0 0 0 0 0 0 0 0 0 0 0 0 0 0 0 0 0 0 0 0 0
0.000745001410867112 0 0 0 0 0.00263304096083112 0 0 0 0.00160592256056576 0 0.00317202722211749 0 0.00181621744511447 0.00419173598644645 0 0 0 0 0 0.000791293228508327 0 0 0 0 0 0 0 0 0.000937331407618275 0.00796244016906444 0 0 0 0 0.00847228825378674 0 0.000789905070879235 0 0 0.0205045708251838 0.0202264217353272 0 0 0 0.00235566464995392 0 0 0 0 0 0.0681984634963108 0.0230793490726483 0 0 0 0 0 0 0 0 0 0 0.00164145117314971 0 0 0 0 0 0 0 0 0 0 0 0.0230861402227772 0 0.00317931562178026 0.000813083821336726 0 0.0315373372654619 0.0566134220640061 0.119651468358492 0.0074220424439774 0.0129559514336583 0.0213607939078367 0.00926444878695288 0 0.0657987772592103 0.00332266946234995 0 0 0 0 0 0.0325739491302562 0.0514523473920197 0.142386145904691 0 0.0262527934249551 0 0 0 0 0 0 0 0 0 0 0 0 0 0 0 0 0 0 0 0 0 0 0 0 0 0 0 0.0672707177681788 0 0 0 0 0 0.00194840323308452 0 0.00904018142725896 0.131615765098541 0.00877087038217949 0 0 0 0 0 0 0 0 0 0 0 0 0 0 0 0 0 0 0 0 0 0 0 0 0 0 0 0 0 0 0 0 0 0 0 0 0 0 0 0 0 0 0 0 0 0 0 0 0 0 0 0 0 0 0 0 0 0 0 0 0.00205144004252872 0 0 0 0 0 0 0 0 0 0 0 0 0 0 0 0 0 0 0 0 0 0 0 0 0 0 0 0 0 0 0 0 0 0 0 0 0 0 0 0 0 0 0 0 0 0.00250881088009389 0 0 0 0 0 0 0 0 0 0 0 0 0 0 0 0 0 0 0 0 0 0 0 0 0 0 0 0 0 0 0 0 0 0 0 0 0 0 0 0 0 0 0 0 0 0 0 0 0 0 0 0 0 0 0 0 0 0 0 0 0 0 0 0 0 0 0 0 0 0 0 0 0 0 0
0 0 0 0 0 0 0 0 0 0 0 0 0.001701622840219 0 0 0 0 0 0 0 0 0 0.00367388422359944 0 0.01076202492813 0.0188196994954283 0 0 0 0 0 0 0 0 0.00201100881116791 0 0 0 0 0 0 0 0 0 0 0 0 0 0 0 0 0.0072482697806551 0 0.00335667421761276 0 0 0 0 0.0103160004251759 0 0 0 0 0 0.00745523757758962 0 0 0 0 0 0.128248976510222 0 0 0 0.00618323317590987 0.114430948958371 0 0 0 0 0 0.211681882773493 0.0564238086984001 0.0704713859609194 0.0595215373349796 0 0 0 0 0 0 0 0 0 0 0 0 0.0491048966944909 0.104692167395443 0 0 0 0 0 0 0 0 0 0.00436637461003291 0 0 0 0 0 0 0 0 0 0 0 0.00458702820722983 0 0 0 0 0 0 0 0 0 0 0 0 0 0 0.0793594669258513 0 0 0.0126717268163101 0 0 0 0 0.00356936855172118 0 0 0 0 0 0 0 0 0 0 0 0 0 0 0 0 0 0 0 0 0 0 0 0 0 0 0 0 0 0 0 0 0 0 0 0 0 0 0 0 0 0 0 0 0 0 0 0 0 0 0 0 0 0 0 0 0 0 0 0 0 0 0 0 0 0 0 0 0 0 0 0 0 0 0 0 0 0 0 0 0 0 0 0 0 0 0 0 0 0 0 0 0 0 0 0.00959824913063114 0 0 0 0 0 0 0 0 0 0 0 0 0 0 0 0 0 0 0.00988334563946177 0 0 0.00986118031695505 0 0 0 0 0 0 0 0 0 0 0 0 0 0 0 0 0 0 0 0 0 0 0 0 0 0 0 0 0 0 0 0 0 0 0 0 0 0 0 0 0 0 0 0 0 0 0 0 0 0 0 0 0 0 0 0 0 0
0 0 0 0.00111972583387265 0 0 0 0 0 0 0 0 0.0144578099580852 0 0 0.00162875250925667 0 0 0 0 0 0 0.0116270104839713 0 0.00186086896552353 0.000552397589466648 0 0 0 0.000794271924789678 0.00688174028904767 0.0147753964825612 0.0609435491417374 0.0183840606374129 0.0842919708716624 0.004863864869438 0.0020360670272239 0.00113204800474521 0.000297916119555821 0 0 0 0 0 0 0 0.000998546802035478 0 0.0287365261567052 0 0.00102880579603655 0 0.00291220817299331 0 0 0 0.00120336310228035 0 0.000806586273859118 0 0 0 0 0 0 0 0 0 0 0 0 0.00187097570339133 0 0 0.000550180931008434 0 0 0 0 0 0 0 0 0.00902890031597569 0.00234135077362099 0.00379288976129797 0.00152940934794108 0 0 0.0204004475251786 0.00340658087532437 0.00473028087259327 0.00835252338210143 0.00681402438200032 0 0 0 0 0 0 0 0.0680540619445161 0.012070057127153 0.00213147527881991 0 0 0 0 0 0 0 0 0 0 0 0 0 0 0 0 0.010376823035578 0 0 0 0 0 0 0 0.00169653187970651 0 0.00297324589354537 0 0 0.00742744256861386 0 0 0 0 0 0.0144051253030367 0 0.0075356145498416 0 0.0218124991804603 0.0973345384742734 0.00398387173044074 0 0 0 0.0416800695795421 0.062607499044653 0.0525173092129714 0.00167425899186801 0.110839296030734 0 0 0 0 0 0 0 0 0 0 0 0 0 0 0 0 0 0.00103696450001519 0 0 0 0 0 0 0 0 0 0 0 0 0 0 0 0.0186232461075758 0.00242652983213497 0.015200671137658 0 0 0 0 0 0.000566253926612953 0 0 0.00616848951271614 0 0 0 0 0 0 0 0 0 0 0 0 0 0 0 0 0 0 0 0 0 0 0 0 0 0 0 0 0 0 0 0 0 0 0 0 0 0 0 0 0 0 0 0 0 0.00311054376356337 0 0 0 0 0 0 0 0 0 0 0 0 0 0 0.0420184757380432 0 0 0 0 0 0 0 0 0 0 0 0 0 0 0 0 0 0 0 0 0 0 0 0 0 0 0 0 0 0 0 0 0 0 0 0 0 0 0 0.00466847601268931 0 0.0139083732223971 0.00284664311714092 0.00193863947872499 0 0.00254186653104552 0.0118954210295102 0.00121740067087738 0 0 0 0 0 0 0 0 0 0 0.00994854662637735 0.0186126880844694
0 0 0 0 0 0 0 0 0 0 0 0 0 0 0 0 0 0 0 0 0 0 0 0 0 0 0 0 0 0 0.0037439996888548 0.00333115200681378 0.0110436173276054 0.0263929468182654 0 0.00520892666058655 0 0.000338128942474633 0 0 0 0 0 0 0 0 0.0011268483303842 0 0.000611712079419179 0 0.0245403112369589 0 0.00182973609432036 0 0.0549159309734217 0 0.000767540050114874 0.00237551510860666 0.00145993631909962 0 0 0 0 0 0 0 0 0 0 0 0 0.0252014166590966 0 0 0 0 0 0 0 0 0 0 0 0.00549369419431537 0.00443996616426183 0.000569235092929061 0 0 0 0.00536819888047501 0.000992323293610824 0 0.00197721400284255 0.000479898250458971 0 0 0 0 0 0 0.05672913639344 0 0.00206631773918647 0.00405636554981004 0 0 0 0 0 0 0 0 0 0 0 0 0 0 0 0 0 0 0 0 0 0 0 0 0 0 0 0 0 0.000925585242700104 0 0 0 0 0 0.0242522383803174 0 0.00592231326554043 0 0.0143503316266797 0.027464457648652 0 0 0 0 0.0364156383637711 0.011604270721954 0.0631053460218177 0.0104646217004225 0.0429936505358779 0 0 0 0 0 0 0 0 0 0 0 0 0 0 0 0 0 0 0 0 0 0 0 0 0 0 0 0 0 0 0 0 0 0 0.0113397703397632 0 0 0 0 0 0 0.0036727288631523 0 0 0.00677849278511672 0 0 0 0 0 0 0 0 0 0 0 0 0 0 0 0 0 0 0 0 0 0 0 0 0.000717555531655873 0 0 0 0 0 0 0 0 0 0 0 0 0 0 0 0.00189119297314721 0 0 0 0 0.00307406673930306 0 0 0 0.000640236929023878 0 0 0.000491408198586926 0 0 0 0 0.000762737628012573 0 0.000452387795408966 0.137802452399347 0.00407282630203536 0.00454331485825056 0 0 0 0 0 0 0 0 0 0 0 0 0 0 0 0 0 0 0 0 0 0 0 0 0 0 0 0 0 0 0 0 0 0 0 0 0 0.0198618086631706 0 0.0984786058215962 0.05063628829273 0.0119671904739557 0 0.00246833634455847 0.0410706639176611 0.0109851771927448 0.00851947433953152 0 0.00122132020300379 0 0.0118587237301638 0.00326403284909077 0.00745341256263428 0.00292094770176264 0 0.00107536064856145 0.0226174901519937 0.0468034743989524
0 0 0 0 0 0 0 0 0 0 0 0 0 0 0 0.00785927028332867 0 0 0 0 0 0.00149269935560915 0 0 0 0 0 0 0 0.00301780055215387 0.0483126743147636 0 0.00545867245431035 0.00276994958294008 0 0 0.00233931403732543 0.000827241751173769 0.00934111476956648 0.000613011247436214 0 0 0.00283613774080973 0 0.000703208340641275 0 0 0.00118763091714157 0.00101460649867963 0 0.000822617111189629 0 0 0 0.00248911851219619 0 0 0 0 0 0 0.00263411420740765 0 0.00104995054186432 0 0 0 0 0 0 0.00296331994746233 0.00281696319502703 0.00589473152866946 0 0.00206953537675189 0.00112043563301374 0 0 0 0 0 0 0.00149159748300378 0 0.00352016725061267 0.0124906368392824 0.0233769532923841 0 0.0157206450994348 0.159660606641967 0.119504951706269 0.130549540556435 0.0850983985499362 0.0686774432930091 0.0152311403007186 0 0.00480994419931392 0 0 0 0.0148898552203564 0.0030579200979824 0 0.0898416631298389 0 0 0 0 0 0 0 0 0 0 0 0 0 0 0 0 0.000538299023126755 0 0 0 0 0 0.0010247674196709 0.00101935772280111 0 0 0 0 0 0 0 0 0 0 0 0.00206210499970375 0 0.00476605722576901 0.0207057804377564 0.0513025481399828 0.0107859359491738 0 0 0.00211766680024453 0.00212507880854117 0.00320311346956582 0.00511707989860368 0.00105375888672365 0 0.00958878633456559 0 0 0 0 0 0 0 0 0 0 0 0 0 0 0 0 0 0 0 0 0 0 0 0 0 0 0 0 0 0 0 0 0 0 0.000556856509607828 0 0 0 0 0 0 0 0 0 0 0 0 0 0 0 0 0 0 0 0 0 0 0 0 0 0 0 0 0 0 0 0 0 0 0 0 0 0 0 0 0 0 0 0 0 0 0 0 0 0 0.00262746544070833 0 0.000780511491278931 0 0.00336628105241632 0 0 0 0 0 0 0 0 0 0 0 0 0.000968603516970013 0 0 0.00650245935772672 0.00187089109456075 0.00405969294097333 0 0 0 0 0 0 0 0 0 0 0 0 0 0 0 0 0 0 0 0 0 0 0 0 0 0 0 0 0 0 0 0 0 0 0 0 0 0 0 0.0012322755718172 0.000719979653029111 0 0 0 0 0 0 0 0 0 0.001907382959585 0 0.00182975350475284 0 0 0 0 0.000611930230338273
0 0 0 0 0 0 0 0 0 0 0 0 0 0 0 0.00984693228388763 0 0 0 0 0 0 0 0 0 0 0 0 0 0 0.0893844954563807 0.00162108078496281 0 0 0 0.000864635049166023 0 0 0.0200974367828416 0 0 0 0 0 0.00137059413268876 0 0 0.00259627711864917 0 0 0 0 0 0 0 0 0 0 0 0 0 0.00324622249494491 0 0 0 0 0 0 0 0 0.00719110266346121 0 0.00518759014416545 0 0.0050229769225501 0 0 0 0 0 0 0 0 0 0 0 0.00764912292715618 0 0 0.0349521628045172 0.227897176470412 0.02361609529432 0.190596602047935 0 0.067504393783185 0 0.00701819036993577 0 0 0 0.00507007668550566 0.0115749518646623 0.173233093831427 0 0 0 0 0 0 0 0 0 0 0 0 0 0 0 0 0 0 0 0 0 0 0 0.00205611942391143 0 0 0 0 0 0 0 0 0 0 0 0 0 0 0.00402130727878464 0 0.0185807796379293 0 0 0 0 0.00327212575989605 0.028332645907172 0.00673053524490363 0.0154946594791511 0.0140919206495691 0 0 0 0 0 0 0 0 0 0 0 0 0 0 0 0 0 0 0 0 0 0 0 0 0 0 0 0 0 0 0 0 0 0 0 0 0 0 0 0 0 0 0 0 0 0.00190247032214475 0 0 0 0 0 0 0 0 0 0 0 0 0 0 0 0 0 0 0 0 0 0 0 0 0 0 0 0 0 0 0 0 0 0 0 0 0 0 0 0 0.00357470846476381 0 0 0 0.00640151791901969 0 0 0 0 0 0 0 0 0 0 0 0 0 0 0 0 0 0 0 0 0 0 0 0 0 0 0 0 0 0 0 0 0 0 0 0 0 0 0 0 0 0 0 0 0 0 0 0 0 0 0 0 0 0 0 0 0 0 0 0 0 0 0 0 0 0 0 0 0 0 0 0 0 0 0 0
0.0175525607490246 0 0 0 0 0 0 0 0 0 0 0 0 0 0 0 0 0 0 0 0 0 0 0 0 0 0 0 0 0 0 0 0 0 0 0 0 0 0 0 0 0 0 0 0 0 0 0 0 0 0 0 0 0 0 0 0 0 0 0 0 0 0 0 0 0 0 0 0 0 0 0 0 0 0 0 0 0 0 0 0.013769480015653 0 0 0 0.00562003489636613 0 0 0 0.0282443915197927 0.00432098256352076 0.0654182599160863 0 0 0 0 0 0 0 0 0 0 0 0 0 0 0 0 0 0 0.263427158407552 0 0 0 0 0.0793148774375724 0.152607584150548 0.0282850035506788 0 0.147688549082623 0.0661394843505394 0 0 0 0 0 0 0 0 0 0 0 0 0 0 0 0 0 0 0 0 0 0 0 0.00451739086186261 0 0 0 0 0 0 0 0 0 0 0 0 0 0 0 0 0 0 0 0 0 0.00919200524782951 0 0.0544112436732595 0 0 0 0 0 0 0 0 0 0 0 0 0 0 0 0 0 0 0 0 0 0 0 0 0 0 0 0 0 0 0 0 0 0 0 0 0 0 0 0 0 0 0 0 0 0 0 0 0 0 0 0 0 0 0 0 0 0 0 0 0 0 0 0 0 0 0 0 0 0 0 0.00439038026510247 0 0 0 0.00570435835872957 0 0 0 0 0 0 0 0 0 0 0 0 0 0 0 0 0 0 0.0113500362578945 0 0 0.0284321677046374 0 0 0 0 0 0 0 0.00630600247214324 0 0 0 0 0 0 0 0 0 0 0 0 0 0 0 0 0 0 0 0 0 0 0 0 0 0 0 0 0 0 0 0 0 0 0.00330804851858393 0 0 0 0 0 0 0 0 0 0 0
0 0 0 0 0 0 0 0 0 0 0 0 0 0.00869393951027295 0 0 0 0 0 0 0 0 0 0 0 0 0 0.0155912154531382 0 0 0 0 0 0 0 0 0 0 0 0 0 0 0 0 0 0 0 0 0 0 0 0 0 0.0892032758991259 0 0 0 0 0 0 0.0160522194240937 0 0 0 0 0 0 0 0 0 0 0 0 0 0 0 0 0 0 0 0 0 0 0 0 0 0 0 0 0 0 0 0 0 0 0 0 0 0 0 0 0 0 0 0 0 0.0595202198991503 0.0133763769233807 0 0 0 0 0.0589663856718259 0 0 0.0202253391461693 0 0 0 0 0 0.254663434203831 0.0732704660123268 0.218315285846128 0 0.126632316450733 0 0 0 0.00969821590205661 0 0 0 0 0 0 0 0 0 0 0 0 0.00914455933713769 0 0 0 0.0072048043262297 0 0 0 0 0 0 0 0 0 0 0 0 0 0 0 0.00839024838931636 0 0 0 0.00407667183565209 0 0 0 0 0 0 0 0 0 0 0 0 0 0 0 0 0 0.00697502576943167 0 0 0 0 0 0 0 0 0 0 0 0 0 0 0 0 0 0 0 0 0 0 0 0 0 0 0 0 0 0 0 0 0 0 0 0 0 0 0 0 0 0 0 0 0 0 0 0 0 0 0 0 0 0 0 0 0 0 0 0 0 0 0 0 0 0 0 0 0 0 0 0 0 0 0 0 0 0 0 0 0 0 0 0 0 0 0 0 0 0 0 0 0 0 0 0 0 0 0 0 0 0 0 0 0 0 0 0 0 0 0 0 0 0 0 0 0 0 0 0 0 0 0 0 0 0 0 0 0 0 0 0 0 0 0
0 0 0 0 0 0 0 0 0 0 0 0 0 0 0 0 0 0 0 0 0 0 0 0 0 0 0 0 0 0 0 0 0 0 0 0 0 0 0 0 0 0 0 0 0 0 0 0 0 0 0 0 0 0.00757415366371584 0.00362723142173397 0.00854165421152521 0.0188740116120494 0 0 0 0 0 0 0 0 0 0 0 0 0 0 0 0 0 0 0 0 0 0 0 0 0 0 0 0.00198615714279505 0 0 0 0 0.00276696192363159 0 0 0 0 0 0 0 0 0 0 0 0 0 0 0 0.0208976427896429 0 0.0589524235154464 0 0 0 0 0.0978471252421219 0 0.0237493482651426 0.490700765900268 0.0720122000185663 0.00459659396843958 0 0 0 0.00587687334038293 0 0.0402178794576259 0 0 0 0 0 0 0 0 0 0 0 0 0 0 0 0.00108059541791209 0 0 0 0.00331756242311196 0 0 0 0 0 0 0 0 0 0 0 0 0 0 0 0 0 0 0.0578141905455315 0 0 0.00671902938488016 0.0205951654813915 0.00660113924192627 0 0 0 0 0 0 0 0 0 0 0 0 0 0 0 0 0.0375603236797222 0 0 0 0 0 0 0 0 0 0 0 0 0 0 0 0 0 0 0 0 0 0 0.00141107127954009 0 0 0 0 0 0 0 0 0 0 0 0 0 0 0 0 0 0 0 0 0 0 0 0 0 0 0 0 0 0 0 0.0019648006143779 0 0 0 0 0 0 0 0 0 0 0 0 0 0 0 0 0 0 0 0 0 0 0 0 0.00471509945851877 0 0 0 0 0 0 0 0 0 0 0 0 0 0 0 0 0 0 0 0 0 0 0 0 0 0 0 0 0 0 0 0 0 0 0 0 0 0 0 0 0 0 0 0 0 0 0 0 0 0 0 0 0 0 0
0 0 0 0 0 0 0 0 0 0 0 0.009142478110452 0 0 0 0 0 0 0 0 0 0 0 0 0 0 0 0 0 0 0 0 0 0 0 0 0.00860769817589242 0 0 0 0 0 0 0 0 0 0 0 0 0 0 0 0 0.106556624090547 0.0254568951058096 0 0.0129909359651758 0 0 0 0 0 0 0 0.071631577740328 0.0274696536304272 0 0 0 0 0 0 0 0 0 0 0 0 0 0 0 0 0.00654225807868065 0 0.00983248546256494 0 0 0 0 0 0 0 0 0 0 0 0.00989278774723227 0 0 0 0 0 0 0 0 0.0187170679148499 0.234946082211626 0 0.149791869441668 0 0 0 0 0 0.0164158860504768 0.147008135137807 0.123910589032444 0 0 0 0 0 0 0 0 0 0 0 0 0 0 0 0 0 0 0 0 0 0 0 0 0 0.00761213902964796 0 0 0 0.00622209625032094 0 0 0 0 0 0 0 0 0 0 0 0 0 0 0 0 0 0 0 0 0 0 0 0 0 0 0 0 0 0 0 0 0 0 0 0 0 0 0 0 0 0 0 0 0 0 0 0 0 0 0 0 0 0 0 0 0 0 0 0 0 0 0 0 0 0 0 0 0 0 0 0 0 0 0 0 0 0 0 0 0 0 0 0 0 0 0 0 0 0 0 0 0.0072527408240492 0 0 0 0 0 0 0 0 0 0 0 0 0 0 0 0 0 0 0 0 0 0 0 0 0 0 0 0 0 0 0 0 0 0 0 0 0 0 0 0 0 0 0 0 0 0 0 0 0 0 0 0 0 0 0 0 0 0 0 0 0 0 0 0 0 0 0 0 0 0 0 0 0 0 0 0 0 0 0 0
0 0 0 0 0 0.00350467678982509 0 0 0 0.00302160385994478 0 0 0 0.00635179720175005 0.00728702521539637 0 0.00830218940924247 0 0 0.00192797361390354 0.0076524276338082 0 0 0 0 0 0.058937960737177 0.00397135174679593 0 0.0243886724840472 0.0113188544927049 0 0 0 0 0 0.0180970389171581 0 0 0 0 0 0 0 0 0.0116952256543399 0 0 0 0 0 0 0 0.0995184842241684 0.0086428479489523 0 0 0 0 0.0523634920561635 0.0871542555425028 0 0 0 0 0.094232815476561 0.0378283717752208 0 0 0 0 0 0 0 0 0 0 0.0204443029531584 0.00954632778715065 0 0 0 0.0076299539132559 0 0.0120682206434556 0.0025071248258237 0 0 0 0.00392181493901918 0 0 0 0 0 0 0.0174928588846964 0 0 0.00522570284058619 0 0 0 0 0 0 0 0.0729129156267866 0 0 0 0 0 0 0 0 0.0423634818642415 0.133929385900567 0 0 0 0 0.0042505749511709 0.00492430553866941 0.018504139172668 0 0 0 0.0119441847153454 0.0142094204279296 0 0 0 0.00280857369195501 0 0 0 0 0 0 0 0 0.00336043426737287 0 0 0 0.00331710101525155 0 0 0 0 0 0 0 0 0 0 0 0 0 0 0 0 0 0 0 0 0 0 0 0 0 0 0 0.0107501569145952 0 0 0 0 0 0 0 0 0 0 0 0 0 0 0 0 0 0 0 0 0 0 0 0 0 0 0 0 0 0 0 0 0 0 0 0 0 0 0 0 0 0 0 0 0.00354400777404238 0 0 0 0 0 0 0 0 0 0 0 0 0 0 0 0 0 0 0 0.0186154974008817 0 0.00829179483249901 0 0.0212406543392158 0 0 0 0 0 0 0 0 0 0 0 0 0 0 0 0 0 0 0 0 0 0 0 0 0 0 0 0 0 0 0 0 0 0 0 0 0 0 0 0 0 0 0 0 0 0 0 0 0 0 0 0 0 0 0 0 0 0 0 0 0 0 0 0 0 0 0 0 0 0 0 0 0 0 0 0
0.0453060853198165 0 0 0 0 0 0 0 0 0 0 0 0 0 0 0 0 0 0 0 0 0 0 0 0 0 0 0 0 0 0 0 0 0 0 0 0 0 0 0 0 0 0 0 0 0 0 0 0 0 0 0 0 0 0.00686969056307311 0 0 0 0 0 0 0 0 0 0 0 0 0.0927082691845437 0 0 0 0 0 0 0 0 0 0 0 0 0.0102796359082035 0 0.0231239253558771 0 0.0380849162277841 0 0 0 0.0358662221097514 0.0183035973052401 0.0245197503299769 0 0 0 0 0 0 0 0 0 0 0 0 0 0.494476964676565 0 0 0 0 0 0 0.033659280205526 0.0506972437199876 0 0 0 0 0 0 0 0 0 0 0 0 0 0 0 0 0 0 0 0 0 0 0 0 0 0 0 0 0 0 0.0177245391276427 0 0 0 0 0 0 0 0 0 0 0 0 0 0 0 0 0 0 0 0 0 0 0 0.0198326447459727 0 0 0 0 0 0 0 0 0 0 0 0 0 0 0 0 0 0 0 0 0 0 0 0 0 0 0 0 0 0 0 0 0 0 0 0 0 0 0 0 0 0 0 0 0 0 0 0 0 0 0 0 0 0 0 0 0 0 0 0 0 0 0 0 0 0 0 0 0 0 0 0.0331450135202536 0 0.0158793210533714 0 0.0273422211961326 0 0 0 0 0 0 0 0 0 0 0 0 0 0 0 0 0 0 0 0 0 0.0121806794502825 0 0 0 0 0 0 0 0 0 0 0 0 0 0 0 0 0 0 0 0 0 0 0 0 0 0 0 0 0 0 0 0 0 0 0 0 0 0 0 0 0 0 0 0 0 0 0 0 0 0 0 0 0 0
0 0 0 0 0 0 0 0 0 0 0 0 0 0 0 0 0 0 0.0547531172726709 0 0 0 0 0 0 0 0 0 0 0 0 0 0 0 0 0 0 0 0 0 0 0 0 0 0 0 0 0 0 0 0 0 0 0 0.122169705934811 0 0 0 0 0 0 0 0 0 0 0 0 0.0253671614584829 0 0.203944580135032 0 0.0817211246985494 0 0 0 0 0.0286893526762065 0 0 0 0 0 0 0 0 0 0 0 0 0 0 0 0 0 0 0 0 0 0 0 0 0 0 0 0 0 0 0 0 0 0 0.347215590900394 0 0.109600756301487 0 0 0 0 0 0 0 0 0 0 0.0265386106223663 0 0 0 0 0 0 0 0 0 0 0 0 0 0 0 0 0 0 0 0 0 0 0 0 0 0 0 0 0 0 0 0 0 0 0 0 0 0 0 0 0 0 0 0 0 0 0 0 0 0 0 0 0 0 0 0 0 0 0 0 0 0 0 0 0 0 0 0 0 0 0 0 0 0 0 0 0 0 0 0 0 0 0 0 0 0 0 0 0 0 0 0 0 0 0 0 0 0 0 0 0 0 0 0 0 0 0 0 0 0 0 0 0 0 0 0 0 0 0 0 0 0 0 0 0 0 0 0 0 0 0 0 0 0 0 0 0 0 0 0 0 0 0 0 0 0 0 0 0 0 0 0 0 0 0 0 0 0 0 0 0 0 0 0 0 0 0 0 0 0 0 0 0 0 0 0 0 0 0 0 0 0 0 0 0 0 0 0 0 0 0 0 0 0 0
0.00757525083742973 0 0 0 0 0 0 0 0 0 0.00654741928658601 0 0 0 0 0 0 0 0 0 0 0 0 0 0 0 0 0 0 0 0 0 0 0.00603597323412515 0 0 0 0 0 0 0 0 0 0 0 0 0 0 0 0 0 0 0 0 0.0914627627699202 0 0 0.00830576064433645 0 0 0 0 0 0 0 0 0 0.138379554670542 0.0248290776494372 0.0823350949651851 0 0.0600715743533171 0 0 0 0 0.0114293888999474 0 0 0 0 0 0 0 0 0 0 0 0 0.00298559579866821 0 0 0 0 0 0 0 0 0 0 0 0 0 0 0 0 0 0 0 0.0171656978004316 0.0860804867319007 0 0 0.395901766445033 0 0 0 0 0 0 0 0 0 0 0.0578051533040834 0 0 0 0 0 0 0 0 0 0 0 0 0 0 0 0 0 0 0.00308944260905667 0 0 0 0 0 0 0 0 0 0 0 0 0 0 0 0 0 0 0 0 0 0 0 0 0 0 0 0 0 0 0 0 0 0 0 0 0 0 0 0 0 0 0 0 0 0 0 0 0 0 0 0 0 0 0 0 0 0 0 0 0 0 0 0 0 0 0 0 0 0 0 0 0 0 0 0 0 0 0 0 0 0 0 0 0 0 0 0 0 0 0 0 0 0 0 0 0 0 0 0 0 0 0 0 0 0 0 0 0 0 0 0 0 0 0 0 0 0 0 0 0 0 0 0 0 0 0 0 0 0 0 0 0 0 0 0 0 0 0 0 0 0 0 0 0 0 0 0 0 0 0 0 0 0 0 0 0 0 0 0 0 0 0 0 0 0 0 0 0 0 0 0 0 0 0 0
0 0 0 0 0 0 0 0 0 0 0 0 0 0 0 0 0 0 0 0 0 0 0 0 0 0 0 0 0 0 0.00842330827789266 0 0 0 0 0 0 0 0 0 0 0 0 0 0 0 0 0 0 0 0 0 0 0 0 0 0 0 0 0 0 0 0 0 0 0 0 0 0 0 0 0 0 0 0 0 0 0 0 0 0 0 0 0 0 0 0 0 0.0131572587355898 0.00519562878714402 0 0.00527619019202952 0 0 0 0.00650558489784763 0.0116755565306248 0 0 0 0 0 0 0 0 0.0561801531125527 0.265517839816807 0 0 0.0232372514746325 0 0 0 0 0.0133325267544746 0.160806319430697 0 0 0 0 0 0.202584847493077 0 0.026712258123096 0 0.033469909835972 0 0 0 0 0 0 0 0 0 0 0 0 0 0.00264224358547047 0 0 0 0.00873907826522747 0 0 0 0 0 0 0 0 0 0 0 0 0 0 0 0 0 0 0.0116183475832284 0 0 0.00514992601397493 0.00324980339640318 0.0569244156183496 0 0 0 0 0 0 0 0 0 0 0 0 0 0 0 0 0.00881015065248142 0 0 0 0 0 0 0 0 0 0 0 0 0 0 0 0 0 0 0 0 0 0 0 0 0 0 0 0 0 0 0 0 0 0 0 0 0 0 0 0 0 0 0 0 0 0 0 0 0 0 0 0 0 0 0 0 0 0 0.00786555893292257 0 0 0 0 0 0 0 0 0 0 0 0 0 0 0 0 0 0 0 0.00479428902768155 0.030644560015848 0.00455751440932244 0 0 0 0 0 0 0 0 0 0 0 0 0 0 0.0155019942665618 0 0 0 0.00742748477009101 0 0 0 0 0 0 0 0 0 0 0 0 0 0 0 0 0 0 0 0 0 0 0 0 0 0 0 0 0 0 0 0 0 0 0
0 0 0 0 0 0 0 0 0 0 0 0 0 0 0 0 0 0 0 0 0 0 0 0 0 0 0 0 0 0 0 0 0 0 0 0 0 0 0 0 0 0 0 0 0 0 0 0 0 0 0 0 0 0 0.0704596077188133 0 0 0 0 0 0 0 0 0 0 0 0 0 0 0 0 0.0313861546362073 0 0 0 0 0 0 0 0 0 0 0 0 0 0 0 0 0 0 0 0 0 0 0 0 0 0 0 0 0 0 0 0 0 0 0 0 0 0 0.0564864020224902 0.823023631033367 0 0 0 0 0 0 0 0 0 0 0 0 0.0186442045891226 0 0 0 0 0 0 0 0 0 0 0 0 0 0 0 0 0 0 0 0 0 0 0 0 0 0 0 0 0 0 0 0 0 0 0 0 0 0 0 0 0 0 0 0 0 0 0 0 0 0 0 0 0 0 0 0 0 0 0 0 0 0 0 0 0 0 0 0 0 0 0 0 0 0 0 0 0 0 0 0 0 0 0 0 0 0 0 0 0 0 0 0 0 0 0 0 0 0 0 0 0 0 0 0 0 0 0 0 0 0 0 0 0 0 0 0 0 0 0 0 0 0 0 0 0 0 0 0 0 0 0 0 0 0 0 0 0 0 0 0 0 0 0 0 0 0 0 0 0 0 0 0 0 0 0 0 0 0 0 0 0 0 0 0 0 0 0 0 0 0 0 0 0 0 0 0 0 0 0 0 0 0 0 0 0 0 0 0 0 0 0 0 0 0 0
0 0 0 0 0 0 0 0 0 0 0 0 0.153060191376897 0 0 0 0 0 0 0 0 0 0 0 0 0 0 0 0 0 0 0.00212007474844689 0 0 0.00411905806102697 0 0 0 0 0 0 0 0 0 0 0 0 0 0 0 0 0 0 0 0 0.201203381945463 0.0329264155255355 0 0 0 0 0 0 0 0 0 0 0 0 0 0 0 0 0 0 0 0 0 0 0 0 0 0 0 0 0 0 0 0 0 0.00811946553623675 0 0 0 0 0 0 0 0 0 0 0 0 0 0.0212380274657599 0 0.0200572286429649 0.00347870029523707 0 0 0 0 0.00414940721231238 0 0 0.181517524991452 0.0865897781624588 0.0166415468863462 0.12285570017936 0.0220040725018466 0 0 0 0 0 0 0 0 0 0 0 0 0 0 0 0 0 0 0 0 0 0 0 0 0 0 0 0 0 0 0 0 0 0 0 0 0 0.00238130596917832 0 0 0 0.00220117767900386 0 0 0 0.00725714743673062 0 0.0665941969355276 0 0 0 0 0 0 0 0 0 0 0 0 0 0 0 0 0 0 0 0 0 0 0 0 0 0 0 0 0 0 0 0 0 0 0 0 0 0 0 0 0.00720737853866371 0 0 0 0 0 0 0 0 0 0 0 0 0 0 0 0 0 0 0 0 0 0 0 0 0 0 0 0 0 0 0 0 0 0 0 0 0 0 0 0 0 0 0 0 0 0 0 0 0 0 0 0 0 0.00403531109810403 0 0 0.0224153736424332 0 0 0 0 0 0 0 0 0 0 0 0 0 0 0 0 0 0 0 0 0 0 0 0 0 0 0 0 0 0 0 0 0 0 0 0 0 0 0 0 0 0.00387635784332251 0.00395117732569194 0 0 0 0 0 0 0 0 0 0 0
0 0 0 0 0 0 0 0 0 0 0 0 0.029547231870422 0 0 0 0 0 0 0 0 0 0 0 0 0 0 0 0 0 0 0.00214325254396921 0 0 0 0 0 0 0 0 0 0 0 0 0 0 0 0 0 0 0 0 0 0.00328422031478469 0 0.0497368363249167 0.0202702495511672 0 0 0 0 0 0 0 0 0 0 0 0 0 0 0 0 0 0 0 0 0 0 0 0 0 0 0 0.00111787420281252 0 0 0 0 0.00157356859073579 0 0 0 0 0 0 0 0 0 0 0 0 0 0 0.0257529604958355 0.00377954342849955 0.261172525534734 0.0196329507583098 0 0 0 0 0.0315404749721512 0 0.114395801363412 0 0.17573593581673 0.0161555093004936 0.0539525706787519 0.0349857067164131 0.00708186257831627 0 0 0.0137682647402874 0 0 0 0 0 0 0 0 0 0 0 0 0 0 0 0 0 0 0 0.00212036096970522 0 0 0 0 0 0 0 0 0 0 0 0 0 0 0 0 0 0 0.0342971604956588 0 0.00557659530888762 0.0115129159246956 0.0118901203634122 0.0211512127357699 0 0 0 0 0 0 0 0 0 0 0 0 0 0 0 0 0.0224932087186304 0 0 0.00137169359493284 0 0 0 0 0 0 0 0 0 0 0 0 0 0 0 0 0 0 0 0.000788214095127616 0 0 0 0 0 0 0 0 0 0 0 0 0 0 0 0 0 0 0 0 0 0 0 0 0 0 0 0 0 0 0 0.00137720446334189 0 0 0 0 0 0 0 0 0 0 0 0 0 0 0 0 0 0 0 0 0 0 0 0.00114646150664486 0.0110153629240458 0 0.00119778318912327 0 0 0.00244952688024275 0 0 0 0 0 0 0 0 0 0 0.0017087632947281 0 0 0.00300399641068065 0.00127207934163092 0 0 0 0 0 0 0 0 0 0 0 0 0 0 0 0 0 0 0 0 0 0 0 0 0 0 0 0 0 0 0 0 0 0 0
0 0 0 0 0 0 0 0 0 0 0 0 0.0436026967696531 0 0 0 0 0 0 0 0 0 0 0 0 0 0 0 0 0 0 0 0 0 0 0 0 0 0 0 0 0 0 0 0 0 0 0 0 0 0 0 0 0.00211920402051834 0 0.0371408692857895 0.00582137604856974 0 0 0 0 0 0 0 0 0 0 0 0 0 0 0 0 0 0 0 0 0 0 0 0 0 0 0 0 0 0 0 0 0 0 0 0 0 0 0 0.00271858972711495 0 0 0 0 0 0 0 0.00888158232126247 0 0.0713181215162317 0.0307918437283206 0.0216273194963053 0 0 0 0 0 0.10154094813634 0.326996904917269 0 0.0322422304537385 0.0631421450220747 0.0604462948314042 0.0405594748504682 0 0 0.00213443966469552 0.00339323557858277 0 0 0 0 0 0 0 0 0 0 0 0 0 0 0 0 0 0 0 0 0 0 0 0 0 0 0 0 0 0 0 0 0 0 0 0 0 0.0316620565935316 0 0.00287984771996981 0.00516818347302383 0.00953975140458437 0.0197419463148087 0 0.00208687878086263 0.00221482957573099 0 0 0.00194537150597743 0 0 0 0 0 0 0 0 0 0 0.0220965093003312 0 0 0.00537735050764021 0 0 0 0 0 0 0 0 0 0 0 0 0 0 0 0 0 0 0 0 0 0 0 0 0 0 0 0 0 0 0 0 0 0 0 0 0 0 0 0 0 0.00429868137281846 0 0 0 0 0 0 0 0 0 0.0054780932676731 0 0.00132048913454437 0 0.00452722499147691 0 0 0 0 0 0 0 0 0 0 0 0 0 0 0 0 0 0 0 0.00113538724557426 0.00935587938234077 0 0.00361480379124883 0 0 0.00172973542025904 0 0 0 0 0 0 0 0 0 0 0 0.00726825019424474 0 0.00408145365502044 0 0 0 0 0 0 0 0 0 0 0 0 0 0 0 0 0 0 0 0 0 0 0 0 0 0 0 0 0 0 0 0 0 0 0 0
0 0 0 0 0 0 0 0 0 0 0 0 0.0555816517468614 0 0 0 0.0075707807251814 0 0 0 0 0 0.0985281371251355 0 0.0203396038953208 0 0.173438963663456 0 0 0.00466415603707013 0 0 0 0 0 0 0.00493240770332149 0 0 0 0 0 0 0 0 0 0 0 0.0126674467967279 0 0 0 0 0.0153010041816847 0.0133663408215356 0.0109617763490733 0 0 0 0.00771243508584769 0 0 0 0 0 0.00466173377642448 0 0 0 0 0 0.0035075409417121 0 0 0 0 0 0 0 0 0 0 0.00150284967180473 0 0.00228111110898932 0 0 0 0 0 0 0 0 0 0 0 0.00453985838357678 0 0 0 0 0 0 0 0 0 0.00672501843542286 0 0.101006761240802 0 0 0 0 0 0.0288291474980298 0.0444086158585293 0.0476308791620157 0 0.0413729316342564 0.0707231644110375 0.0916390701531759 0 0.0229335638979631 0.0161236078832622 0.0427641097172886 0.00992948253115564 0 0 0.00999600273185544 0 0 0 0 0 0 0 0 0 0 0 0 0 0 0 0 0 0 0 0 0 0 0 0 0 0 0 0 0 0 0 0 0 0.00288546468087132 0 0 0 0 0 0 0 0 0 0 0 0 0 0 0 0 0 0 0 0 0 0 0 0 0 0 0 0 0 0 0 0 0 0 0 0 0 0 0 0 0 0 0 0 0 0 0 0 0 0 0 0 0 0 0 0 0 0 0 0 0 0 0 0 0 0 0 0 0 0 0 0 0 0 0 0 0.00880988609385171 0 0.00195231854598084 0 0.0107121775107785 0 0 0 0 0 0 0 0 0 0 0 0 0 0 0 0 0 0 0 0 0 0 0 0 0 0 0 0 0 0 0 0 0 0 0 0 0 0 0 0 0 0 0 0 0 0 0 0 0 0 0 0 0 0 0 0 0 0 0 0 0 0 0 0 0 0 0 0 0 0 0 0 0 0 0 0
0 0 0 0 0 0 0 0 0 0 0 0 0.104490511198941 0 0 0 0 0 0 0 0 0 0 0 0 0 0 0 0 0 0 0.0211035770595884 0 0 0.0128681232217557 0 0 0 0 0 0 0 0 0 0 0 0 0 0 0 0 0 0 0 0 0.0397002313300562 0 0 0 0 0 0 0 0 0 0 0 0 0 0 0 0 0 0 0 0 0 0 0 0 0 0 0 0 0 0 0 0 0 0 0.00696825337986649 0 0 0 0 0 0 0 0 0 0 0 0 0 0.0631439871599545 0 0 0 0 0 0 0 0 0 0.196164749635115 0.136693000156595 0.0859746469288382 0.0381332521597997 0 0.121863151271248 0 0 0 0 0 0 0 0 0 0 0 0 0 0 0 0 0 0 0 0 0 0 0 0 0 0 0 0 0 0 0 0 0 0 0 0 0 0 0 0 0 0 0 0 0.00527512439852253 0.0212320586969806 0 0.0444634031094411 0 0 0 0 0 0 0 0 0.00498150766379353 0 0 0 0 0 0 0 0 0 0 0.00332565857408807 0 0 0 0 0 0 0 0 0 0 0 0 0 0 0 0 0 0 0 0 0 0 0 0 0 0 0 0 0 0 0 0 0 0 0 0 0 0 0 0 0 0 0 0 0 0 0 0 0 0 0 0 0 0 0 0 0 0 0 0 0 0 0 0 0 0 0 0 0 0 0 0 0 0 0.00358245153738563 0.00274203987950868 0.00539508936312505 0.0267095836580365 0 0 0 0 0 0 0 0 0 0 0 0 0.016137159428924 0.00724082944334301 0.00781881480251698 0 0 0.0027965052695165 0.0196878089120333 0 0 0 0 0 0 0 0 0 0 0 0 0 0 0 0 0 0 0 0 0 0 0 0.00150848176102605 0 0 0 0 0 0 0 0 0 0 0
0 0 0 0 0 0 0 0 0 0 0 0 0.2170801944942 0 0 0 0 0 0 0 0 0 0 0 0 0 0.00537825852993653 0 0 0 0 0.0254718082868953 0 0 0.0499056602229002 0 0 0 0 0 0 0 0 0 0 0 0 0 0.0253704966760744 0 0 0 0 0 0 0 0 0 0 0 0 0 0 0 0 0 0 0 0 0 0 0 0 0 0 0 0 0 0 0 0 0 0 0 0 0 0 0 0 0 0 0 0 0 0 0 0 0 0 0 0 0 0 0 0.0360095607411243 0 0 0 0 0 0 0 0 0 0.0447404724306924 0.112874704370342 0.104807556582826 0.083008215118383 0.155183036621847 0 0.121316829975737 0 0 0 0 0 0 0 0 0 0 0 0 0 0 0 0 0 0 0 0 0 0 0 0 0 0 0 0 0 0 0 0 0 0 0 0 0 0 0 0 0 0.00403979817113595 0 0 0 0 0 0 0 0 0 0 0 0 0 0 0 0 0 0 0 0 0 0.0035256420402641 0 0 0.0071905506060272 0 0.00409721513161364 0 0 0 0 0 0 0 0 0 0 0 0 0 0 0 0 0 0 0 0 0 0 0 0 0 0 0 0 0 0 0 0 0 0 0 0 0 0 0 0 0 0 0 0 0 0 0 0 0 0 0 0 0 0 0 0 0 0 0 0 0 0 0 0 0 0 0 0 0 0 0 0 0 0 0 0 0 0 0 0 0 0 0 0 0 0 0 0 0 0 0 0 0 0 0 0 0 0 0 0 0 0 0 0 0 0 0 0 0 0 0 0 0 0 0 0 0 0 0 0 0 0 0 0 0 0 0 0 0 0
0 0 0 0 0 0 0 0 0 0 0 0 0.134550405406488 0 0 0.00148469333947987 0 0 0 0 0.000936378996803561 0 0.144845392452016 0 0.0481246458276972 0.0159730559575073 0.0156462795384716 0 0 0 0.00174296129514137 0 0.00454932016117667 0 0.149515637948361 0.0264724456666636 0 0 0 0 0 0.0015999904661388 0 0 0.0017477718407067 0 0 0 0.121464108723568 0 0 0 0.00342315396382389 0 0 0.00220422336943974 0.015971616013073 0 0 0 0 0 0 0 0 0 0 0 0 0 0 0 0 0 0.00310839936743333 0 0 0 0 0 0 0 0 0.0331447728773587 0.00450917222824582 0.00116745520712299 0 0 0 0 0 0 0 0 0 0 0 0 0 0.00211935915371677 0.0192977683448096 0 0.000811493640347378 0 0 0 0 0 0 0 0 0 0 0 0 0.00996480816824531 0.0306711957025942 0.0469089311874151 0 0.0529098495140357 0 0 0 0 0 0 0.00324485689516311 0 0.0567489887115181 0 0 0 0 0 0 0 0 0 0 0 0 0 0 0 0 0 0 0 0 0 0.00451679035722402 0 0 0 0 0 0 0 0 0 0 0 0.00724084419021867 0 0 0 0 0 0 0 0 0 0 0 0 0 0 0 0 0 0 0 0 0 0.00608889170541115 0 0 0 0.0105201584752342 0.0134776331437687 0 0 0 0 0 0 0 0 0 0 0 0 0 0 0 0 0 0 0 0 0 0 0 0 0 0 0 0 0 0 0 0 0 0 0 0 0 0 0 0 0 0 0 0 0 0 0 0 0 0 0 0 0 0 0 0 0 0 0 0 0 0 0 0 0 0 0 0 0 0 0 0 0 0 0 0 0 0 0 0 0 0 0 0 0 0 0 0 0 0 0 0 0 0 0 0 0 0 0 0 0 0 0 0 0 0 0 0 0 0 0 0 0 0 0 0 0 0 0 0 0 0 0 0 0 0 0 0 0 0.00329655016358128
0 0 0 0 0 0 0 0 0 0 0 0 0 0.0125094353774885 0 0.00295856044672905 0.00625036669720134 0 0 0 0 0 0 0 0 0 0 0 0 0 0 0 0 0 0 0 0 0 0 0 0 0 0 0 0 0 0 0 0 0 0 0 0 0 0.00512120840188624 0 0 0 0 0 0 0 0 0 0 0 0 0 0 0 0 0 0 0 0 0 0 0 0 0 0 0 0 0 0 0 0 0 0 0 0 0 0 0 0 0.0054830294151199 0.0103723821487064 0.00313257520037235 0 0 0 0 0 0 0 0.181192259375555 0.0119093101503354 0 0 0 0 0 0.151286995504513 0 0 0 0 0 0 0 0 0 0.0999646914860867 0.147985393927748 0.0736611765151763 0.244826716230868 0 0 0 0 0 0 0 0 0 0 0 0 0 0 0 0 0 0 0 0 0 0 0 0 0 0 0 0 0 0 0 0 0 0 0 0 0.0101989312629509 0 0 0 0.0042096901433362 0.00847574945371231 0 0 0 0 0 0 0 0 0 0 0 0 0 0 0 0 0.00786467045195102 0 0 0 0 0 0 0 0 0 0 0 0 0 0 0 0 0 0 0 0 0 0 0 0 0 0 0 0 0 0 0 0 0 0 0 0 0 0 0 0 0 0 0 0 0 0 0 0 0 0 0 0 0 0 0 0 0 0 0 0 0 0 0 0 0 0 0 0 0 0 0 0 0 0 0 0 0 0 0 0.00897448330059096 0 0 0 0 0 0 0 0 0 0 0 0 0 0 0 0.00362237450967229 0 0 0 0 0 0 0 0 0 0 0 0 0 0 0 0 0 0 0 0 0 0 0 0 0 0 0 0 0 0 0 0 0 0 0 0 0 0 0
0 0 0 0 0 0 0 0 0 0 0 0 0 0.096099475164267 0 0 0 0 0 0.00856271686306031 0 0 0 0 0 0 0.0159515835870295 0 0 0 0 0 0 0 0 0 0 0 0 0 0 0 0 0 0 0 0.00754012167309131 0 0 0 0 0 0 0 0 0 0 0 0.00386158427808859 0.0675197257744959 0.00730355110900751 0 0 0 0 0 0 0 0 0 0 0 0 0 0 0 0 0 0 0 0 0 0 0 0 0 0 0 0 0 0 0 0 0 0 0 0 0 0 0 0 0 0 0 0 0.0547020869209739 0 0 0.00465915413099417 0 0 0 0 0 0 0 0 0.0333316168263999 0 0 0 0.104893486860735 0 0.143506034743952 0.226619503343196 0.183074646386494 0 0 0 0 0 0 0 0 0 0 0 0 0 0 0.00684769964937489 0 0 0 0 0 0 0 0 0 0 0 0 0 0 0 0 0 0 0 0 0 0.0162896004494805 0 0 0 0.00357276164130672 0 0 0 0 0 0 0 0 0 0 0 0 0 0 0 0 0 0.0156646505980517 0 0 0 0 0 0 0 0 0 0 0 0 0 0 0 0 0 0 0 0 0 0 0 0 0 0 0 0 0 0 0 0 0 0 0 0 0 0 0 0 0 0 0 0 0 0 0 0 0 0 0 0 0 0 0 0 0 0 0 0 0 0 0 0 0 0 0 0 0 0 0 0 0 0 0 0 0 0 0 0 0 0 0 0 0 0 0 0 0 0 0 0 0 0 0 0 0 0 0 0 0 0 0 0 0 0 0 0 0 0 0 0 0 0 0 0 0 0 0 0 0 0 0 0 0 0 0 0 0 0 0 0 0 0 0
0 0 0 0 0 0 0 0 0 0 0 0 0 0.0136670492424568 0 0 0 0 0 0 0 0 0 0 0 0 0 0.0204343653162688 0 0 0 0 0 0 0 0 0 0 0 0 0 0 0 0 0 0 0 0 0 0 0 0 0 0.0530710122210786 0.00396232619239133 0 0 0 0.00405586652335891 0 0 0 0 0 0 0 0 0 0 0 0 0 0 0 0 0 0 0 0 0 0 0 0 0 0 0 0 0 0 0 0 0 0 0 0 0 0 0 0 0 0 0 0 0 0 0.125411772589514 0.0658022214103577 0 0.00415320731991952 0 0 0 0.0161059502857235 0 0 0.0423243056809907 0.00352623663805181 0.0180312684212063 0 0 0 0.119481307134937 0.110420417360757 0 0.041905855194465 0.24301064336529 0 0 0 0 0 0 0 0 0 0 0 0 0 0 0.00325068532403011 0 0 0 0 0 0 0 0 0 0 0 0 0 0 0 0 0 0 0 0 0 0.0540510110036161 0 0 0 0.0117949972998752 0 0 0 0 0 0 0 0 0 0 0 0 0 0 0 0 0 0.0455395014757121 0 0 0 0 0 0 0 0 0 0 0 0 0 0 0 0 0 0 0 0 0 0 0 0 0 0 0 0 0 0 0 0 0 0 0 0 0 0 0 0 0 0 0 0 0 0 0 0 0 0 0 0 0 0 0 0 0 0 0 0 0 0 0 0 0 0 0 0 0 0 0 0 0 0 0 0 0 0 0 0 0 0 0 0 0 0 0 0 0 0 0 0 0 0 0 0 0 0 0 0 0 0 0 0 0 0 0 0 0 0 0 0 0 0 0 0 0 0 0 0 0 0 0 0 0 0 0 0 0 0 0 0 0 0 0
0 0.0301509376257368 0.00512205948773054 0 0.0106761476074165 0.0199376538579379 0.00904159247837288 0 0 0 0 0 0 0.0885742940847268 0.0140917710318614 0 0.173800638624876 0 0.0134172640550126 0.0111362042449433 0 0 0 0 0 0 0.0102445574368978 0 0 0 0 0 0 0 0 0 0 0 0 0 0 0 0 0 0 0 0.0197181449256639 0 0 0 0.0119776094960162 0 0 0 0.0217249784479005 0 0 0.00171563213718414 0.0061790910080516 0.0501512094085313 0 0 0 0 0 0 0 0 0 0.0156373980771025 0 0.00473231992900768 0 0 0 0 0 0 0 0 0 0 0 0 0 0 0 0 0 0 0 0 0 0 0 0 0 0 0 0 0 0 0 0 0 0 0 0 0.01133982143498 0 0.00259060925191985 0.0227606568364922 0 0.00353132125170029 0 0 0.00407324275150815 0.0347489908380137 0 0 0 0.0432134036309313 0.126699591307761 0.0304490269578543 0 0.166523676112633 0 0 0 0 0 0 0 0.00448600235286707 0 0 0 0 0 0 0.0141001041395752 0 0 0 0 0 0 0 0 0 0 0 0 0 0 0 0 0 0 0 0 0 0.00367620273992696 0 0 0 0 0 0 0 0 0 0 0.00503732107523901 0 0 0 0 0 0.00185658391869477 0 0 0 0 0.0043205115190085 0 0 0 0 0 0 0 0 0 0 0 0 0 0 0 0 0 0 0 0 0 0 0 0 0 0 0 0 0 0 0 0 0 0 0 0 0 0 0 0 0 0 0 0 0 0 0 0 0 0 0 0 0 0 0 0 0 0 0 0 0 0 0 0 0 0 0 0 0 0 0 0 0 0 0 0 0 0 0 0 0 0.00256342991592404 0 0 0 0 0 0 0 0 0 0 0 0 0 0 0 0 0 0 0 0 0 0 0 0 0 0 0 0 0 0 0 0 0 0 0 0 0 0 0 0 0 0 0 0 0 0 0 0 0 0 0 0 0
0 0 0 0 0 0 0 0 0 0 0 0 0 0.0893790654743113 0.00826205003692685 0 0.00449184668615399 0 0 0.00521282174914851 0 0 0 0 0 0 0.00318874791614049 0 0 0 0 0 0 0 0 0 0 0 0 0 0 0 0 0 0 0 0 0 0 0 0.00810446004965487 0 0 0 0.0165178750137445 0 0 0.00671544649253761 0 0 0 0 0 0 0 0 0 0 0 0 0 0.00445350633487574 0 0 0 0 0 0 0 0 0 0 0 0 0 0 0 0 0 0 0 0 0 0 0 0 0 0 0 0 0 0 0 0 0 0.0637911738603024 0 0 0 0 0 0 0.0176966953741256 0 0 0 0 0.00973761384102652 0 0 0 0.173341200914666 0.123529107880103 0.213101828623202 0.200973668524142 0 0 0 0 0 0 0 0 0 0 0 0 0 0 0 0.00597419283027218 0 0 0 0 0 0 0 0 0 0 0 0 0 0 0 0 0 0 0 0 0 0.0211160267166147 0 0 0 0.00516423885227937 0 0 0 0 0 0 0 0 0 0 0 0 0 0 0 0 0 0.0192484328297727 0 0 0 0 0 0 0 0 0 0 0 0 0 0 0 0 0 0 0 0 0 0 0 0 0 0 0 0 0 0 0 0 0 0 0 0 0 0 0 0 0 0 0 0 0 0 0 0 0 0 0 0 0 0 0 0 0 0 0 0 0 0 0 0 0 0 0 0 0 0 0 0 0 0 0 0 0 0 0 0 0 0 0 0 0 0 0 0 0 0 0 0 0 0 0 0 0 0 0 0 0 0 0 0 0 0 0 0 0 0 0 0 0 0 0 0 0 0 0 0 0 0 0 0 0 0 0 0 0 0 0 0 0 0 0
0 0 0 0 0 0 0 0 0 0 0 0 0 0 0 0 0 0 0 0 0 0 0.0057601562370283 0 0 0.0987235382206356 0 0 0 0 0 0 0 0 0 0.136728367630895 0 0 0 0 0.0401164301723301 0.12553967280057 0 0 0 0 0 0.148189597737902 0 0 0 0 0.190227140945092 0 0 0 0 0 0 0 0 0 0 0 0 0 0 0 0 0 0 0 0 0 0 0 0 0 0 0 0 0 0 0.154242252103073 0 0.00859382655090924 0 0 0 0.0134467647266627 0.00533165282034664 0 0.00436643980976665 0 0 0 0.026094844650494 0 0 0 0 0 0.00540845237874821 0.00562785575481035 0 0 0 0 0 0 0 0 0 0 0 0 0 0 0 0 0.011360088637366 0 0 0 0 0 0 0 0.0051723938278277 0 0 0 0 0 0 0 0.0150705249955428 0 0 0 0 0 0 0 0 0 0 0 0 0 0 0 0 0 0 0 0 0 0 0 0 0 0 0 0 0 0 0 0 0 0 0 0 0 0 0 0 0 0 0 0 0 0 0 0 0 0 0 0 0 0 0 0 0 0 0 0 0 0 0 0 0 0 0 0 0 0 0 0 0 0 0 0 0 0 0 0 0 0 0 0 0 0 0 0 0 0 0 0 0 0 0 0 0 0 0 0 0 0 0 0 0 0 0 0 0 0 0 0 0 0 0 0 0 0 0 0 0 0 0 0 0 0 0 0 0 0 0 0 0 0 0 0 0 0 0 0 0 0 0 0 0 0 0 0 0 0 0 0 0 0 0 0 0 0 0 0 0 0 0 0 0 0 0 0 0 0 0 0 0 0 0 0 0 0 0 0 0 0 0
0.00142061923166635 0 0 0 0 0.00514813382665769 0 0 0 0.00342924919371573 0 0.00751652783834954 0 0.00423787031115041 0.0113705249464109 0.0857495565915044 0 0 0 0 0.00167882019362073 0.0527945308094711 0 0 0 0 0 0 0 0 0.115737609497532 0 0 0 0 0.00131566100722906 0 0.0023462871715558 0.0012941696799671 0.042129038369464 0 0 0.00667156149860737 0 0 0 0 0 0 0.00322578261921432 0 0 0.00126820639935047 0 0 0 0 0 0 0 0 0 0 0 0 0 0 0 0 0 0.015646567182509 0 0.00223721371232532 0 0 0.0269380412827153 0 0 0 0 0 0.0229099513654804 0.00789760433462488 0.00177480174629328 0 0.0792327226539217 0.0199546449517698 0 0 0.0302910314012276 0.00244971506392818 0.00203533345002431 0.00188083097370867 0 0 0.0388224415578758 0.0917393202521495 0.0255110765160748 0.105511587261208 0 0 0 0.0013081285445623 0 0 0 0 0 0 0 0 0 0 0 0 0 0 0 0 0 0 0 0 0 0 0 0 0 0 0 0 0 0 0.00417404480597246 0 0.00262201493229295 0.144015589124961 0.0193039982521596 0 0 0 0.00116841267895902 0.00147902081390219 0.00376175795588737 0 0 0 0 0 0 0 0 0 0 0 0 0 0 0 0 0 0 0 0 0 0 0 0 0 0 0 0 0 0 0 0 0 0 0 0 0 0 0 0 0 0 0 0 0 0 0 0 0 0 0 0 0 0 0 0 0 0 0 0 0 0 0 0 0 0 0 0 0 0 0 0 0 0 0 0 0 0 0 0 0 0 0 0 0 0 0 0 0 0 0 0 0 0 0 0 0 0 0 0 0 0 0 0 0 0 0 0 0 0 0 0 0 0 0 0 0 0 0 0 0 0 0 0 0 0 0 0 0 0 0 0 0 0 0 0 0 0 0 0 0 0 0 0 0 0 0 0 0 0 0 0 0 0 0 0 0 0 0 0 0 0 0 0 0 0 0 0 0 0 0 0 0 0 0 0
0 0 0 0 0 0 0 0 0 0 0 0 0.0646173290439752 0.00319034161595671 0 0.00272304842799739 0 0 0 0 0.0206898287421371 0 0.070282310487892 0 0.0380245862459487 0 0.06180102916834 0 0 0.00419269739001901 0.00846649370689397 0 0 0 0.0618684520492907 0 0 0 0.00782495950400194 0 0 0 0 0 0.0740477959668417 0.0117962211010164 0 0 0 0.0244686893950949 0 0.00376479901005259 0.00590877384397798 0 0.0350803723953051 0 0.0187555739204281 0 0 0 0.00387216888473248 0 0 0.018405778689644 0 0.0308240015568991 0 0 0 0 0 0.00329397139794162 0 0 0.0736479090554618 0 0 0.011162351870769 0.0229517543313826 0 0 0 0 0 0 0.00424938992300736 0 0 0 0 0 0.0023829605536997 0 0 0 0 0 0 0 0 0.00594561659391373 0 0 0 0 0 0 0 0.00868956707925515 0 0 0 0 0 0 0 0 0.00964258391215328 0 0 0.106942497803179 0 0 0 0 0 0.00278418192661279 0 0 0 0 0 0 0 0 0 0 0 0 0 0 0 0.00463454792335515 0 0 0 0.00411227339321666 0 0 0 0.00236613985455859 0 0 0 0 0.00228159439447209 0 0 0 0 0 0 0 0 0 0 0 0 0.00352315354200009 0 0 0 0 0.00315306365946851 0.00357927405883605 0 0 0 0 0 0 0 0 0 0 0 0 0 0 0 0.0106355572033986 0 0.0194368124540249 0 0 0 0 0 0 0 0 0.00543310721929196 0 0 0 0 0.0259664489640271 0 0 0 0 0 0 0 0.00213364300088651 0 0 0 0 0.023797238200234 0.00612275563747441 0 0 0 0 0.016734495211148 0 0 0 0 0 0 0 0 0 0.00592457000064087 0 0.00409140178972741 0.00384425001242569 0 0 0 0 0 0 0 0 0 0 0 0 0 0 0 0 0 0.0023593218739758 0 0 0 0.00481210291091725 0.00967572466067076 0 0 0 0 0.00684823597344076 0 0 0 0 0 0 0 0 0 0 0 0 0 0 0 0 0 0 0 0 0 0 0 0 0 0 0.00390518012622112 0 0 0 0 0 0 0 0 0.00233107234176682 0 0 0 0 0 0 0 0 0 0 0 0 0 0 0 0 0
0 0 0 0 0 0 0 0 0 0 0 0 0 0 0 0 0 0 0 0 0 0 0 0 0 0 0.026105740643788 0.109049221982937 0 0 0 0 0 0 0 0 0 0 0 0 0 0 0 0 0 0.0356823767878667 0 0 0 0 0 0 0 0.129078438409451 0 0 0 0 0 0 0.247607907440759 0 0 0.0510293190411308 0.0842735271085884 0 0.0250342987723492 0 0 0 0 0 0 0 0 0 0 0.0823724568642453 0.0461575562053864 0 0 0 0 0 0 0 0 0 0 0 0 0 0 0 0 0 0 0 0 0 0 0 0 0 0 0.0519206002122673 0 0 0.111688556531231 0 0 0 0 0 0 0 0 0 0 0 0 0 0 0 0 0 0 0 0 0 0 0 0 0 0 0 0 0 0 0 0 0 0 0 0 0 0 0 0 0 0 0 0 0 0 0 0 0 0 0 0 0 0 0 0 0 0 0 0 0 0 0 0 0 0 0 0 0 0 0 0 0 0 0 0 0 0 0 0 0 0 0 0 0 0 0 0 0 0 0 0 0 0 0 0 0 0 0 0 0 0 0 0 0 0 0 0 0 0 0 0 0 0 0 0 0 0 0 0 0 0 0 0 0 0 0 0 0 0 0 0 0 0 0 0 0 0 0 0 0 0 0 0 0 0 0 0 0 0 0 0 0 0 0 0 0 0 0 0 0 0 0 0 0 0 0 0 0 0 0 0 0 0 0 0 0 0 0 0 0 0 0 0 0 0 0 0 0 0 0 0 0 0 0 0 0 0 0 0 0 0 0 0 0 0 0 0 0 0 0
0 0 0 0.0829182140786764 0 0.00372815193239783 0 0 0.0223381267332391 0.00397260091593702 0 0 0 0 0 0.00118571887151239 0.00393870828603395 0 0 0 0 0 0 0 0 0 0 0 0 0.012837439161786 0 0 0 0.00209046859326149 0 0 0.162553743630317 0.279385632654249 0 0 0 0 0 0 0 0 0 0 0 0 0 0 0 0 0 0 0 0 0 0 0 0 0 0 0 0 0 0 0 0 0 0.00248862585906412 0.00190128349921782 0.0144080990234707 0 0 0 0 0 0 0 0 0 0 0 0.0638811234054554 0.0579981927014237 0 0.00479739321256596 0 0.00238895536533883 0.00398601707454497 0 0.00327959489618399 0 0 0.00426564428816546 0.0018464637918848 0 0 0.00568493094047805 0 0 0 0 0 0 0 0 0 0 0 0 0 0 0 0 0 0 0 0 0 0 0 0 0 0 0 0 0 0 0 0.00434776177480333 0.161907777021556 0 0 0 0 0 0 0 0 0.0265931882523532 0 0.00821991294476651 0 0 0.0234799359729107 0.0200418850206965 0 0 0 0 0.00547994196317768 0 0 0 0 0 0 0 0 0 0 0 0 0 0 0 0 0 0 0 0 0 0 0 0 0 0 0 0 0 0 0 0 0 0 0 0 0 0 0 0 0 0 0 0 0 0 0 0 0 0 0 0 0 0 0 0 0 0 0 0 0 0 0 0 0 0 0 0 0 0 0 0 0 0 0 0 0 0 0 0 0 0 0 0 0 0 0 0 0 0 0 0 0 0 0 0 0 0 0 0 0 0 0 0 0 0 0 0 0 0 0 0 0 0 0 0 0 0 0 0 0 0 0 0 0 0 0 0 0 0 0 0 0 0 0 0 0 0 0 0 0 0 0 0 0 0 0 0 0 0 0 0 0 0 0 0 0.00478496429956681 0 0 0 0.00326950383496496 0 0 0 0 0
0 0 0 0 0.0329308863742244 0.0276145287489068 0 0.0183305635917653 0 0.0970953308235254 0 0 0 0.00666157398233506 0 0.0278158808538681 0 0 0 0 0 0 0 0 0 0 0 0 0.0155361523756737 0 0 0 0 0 0 0 0 0 0 0 0 0 0 0 0 0 0.090593551473477 0 0 0 0 0 0 0 0 0 0 0 0.0628589310580773 0 0 0 0.00562848531670381 0 0 0 0 0 0 0 0.0136699880763386 0 0 0.100518081059538 0 0 0 0.00324659890085769 0.027741091217734 0 0 0 0 0 0 0.0188852258009389 0 0.0114643694328159 0.00424970250892027 0 0 0 0 0 0 0 0 0.0374735870836601 0 0 0 0 0 0 0 0 0 0 0 0 0 0 0 0 0 0 0 0 0 0 0 0 0 0 0 0 0 0 0 0 0 0 0.182171406550239 0.184561113113583 0 0 0 0.0197860298241526 0 0 0.00342332379660782 0 0 0.00774359803605768 0 0 0 0 0 0 0 0 0 0 0 0 0 0 0 0 0 0 0 0 0 0 0 0 0 0 0 0 0 0 0 0 0 0 0 0 0 0 0 0 0 0 0 0 0 0 0 0 0 0 0 0 0 0 0 0 0 0 0 0 0 0 0 0 0 0 0 0 0 0 0 0 0 0 0 0 0 0 0 0 0 0 0 0 0 0 0 0 0 0 0 0 0 0 0 0 0 0 0 0 0 0 0 0 0 0 0 0 0 0 0 0 0 0 0 0 0 0 0 0 0 0 0 0 0 0 0 0 0 0 0 0 0 0 0 0 0 0 0 0 0 0 0 0 0 0 0 0 0 0 0 0 0 0 0 0 0 0 0 0 0 0 0 0 0 0 0 0 0 0 0 0 0 0 0 0
0 0 0 0 0 0.0122799666798401 0 0 0 0.0397911246199547 0 0 0 0 0 0.0101056835455077 0 0 0 0 0 0 0 0 0 0 0 0 0.00549665220739337 0 0 0 0 0 0 0 0.0486567474771886 0.0165911775749818 0 0 0 0 0 0 0 0 0.0468499869116467 0 0 0 0 0 0 0 0 0 0 0 0.131208008923626 0 0 0 0 0 0 0 0 0 0 0 0.0113298845900894 0 0 0.0685843363425499 0 0 0 0 0.00470749803703014 0 0 0 0 0 0 0.0516660095343504 0.00823488866096462 0 0 0.0350983942543687 0 0 0 0 0 0 0 0.0235139747033025 0 0 0 0 0 0 0 0 0 0 0 0 0 0 0 0 0 0 0 0 0 0 0 0 0 0 0 0 0 0 0 0 0.0114334831177601 0.154245074059475 0 0.308891348873318 0 0 0 0.0113157598866521 0 0 0 0 0 0 0 0 0 0 0 0 0 0 0 0 0 0 0 0 0 0 0 0 0 0 0 0 0 0 0 0 0 0 0 0 0 0 0 0 0 0 0 0 0 0 0 0 0 0 0 0 0 0 0 0 0 0 0 0 0 0 0 0 0 0 0 0 0 0 0 0 0 0 0 0 0 0 0 0 0 0 0 0 0 0 0 0 0 0 0 0 0 0 0 0 0 0 0 0 0 0 0 0 0 0 0 0 0 0 0 0 0 0 0 0 0 0 0 0 0 0 0 0 0 0 0 0 0 0 0 0 0 0 0 0 0 0 0 0 0 0 0 0 0 0 0 0 0 0 0 0 0 0 0 0 0 0 0 0 0 0 0 0 0 0 0 0 0 0 0 0 0 0 0 0 0 0 0 0 0 0
0.00338484775470381 0.00096341200686184 0.00163622270624434 0.00829605528218921 0.0170301184690914 0.0262321561726102 0.00240181418524795 0.0434305313958686 0.0128432708109898 0.0419161969779974 0.00180432660378398 0.00377850583342657 0 0.00427641103711209 0.000493779374784843 0.000923870601565369 0.00126105010087875 0.00126941915296297 0 0 0.000508581122216075 0 0 0 0 0 0.000682467050143538 0 0 0.00190060419988464 0.00464356852998991 0 0 0.00280461352607729 0 0 0.174772282638631 0.0370663051565164 0 0 0 0 0 0 0 0 0.00526081170522123 0 0 0 0 0 0 0 0.00358864529403456 0 0 0 0.0420897088469187 0 0 0 0.000798696832013336 0 0 0 0 0 0 0 0.00161793390418342 0.00370824545381842 0.000572655599412085 0.122168877716913 0 0 0 0 0.000466808232464663 0 0 0 0 0 0 0.111221172359119 0.00358334375734321 0.0716088803840953 0.00560147597726529 0.046900018368564 0.00432884140519361 0.00157823331022507 0.00559331844899589 0.000655358735803233 0 0.000499573890369618 0.000649177595940499 0.00202377587186342 0.00138591672172157 0 0.00533247042033189 0.000797174603153583 0 0 0 0 0 0 0.000418583138569651 0 0 0 0 0 0 0 0 0 0 0 0 0 0 0 0.00109098322742009 0 0 0.00189295942479044 0 0 0.0607942488828261 0.0223127584962545 0.0441049889256555 0 0 0 0 0 0 0.00214336341168723 0 0.000621152008962297 0.0071502692428678 0.00557655343691921 0.00339657787594924 0 0 0.0005451237629348 0.00323102557818046 0.00139398736596631 0.00238122918186378 0.00165664632397082 0 0.0022910490997827 0 0 0 0 0 0 0 0 0 0 0 0 0 0 0 0 0 0 0 0 0 0 0 0 0 0 0 0 0 0 0 0 0 0 0 0 0 0 0 0 0 0 0 0 0 0 0 0 0 0 0 0 0 0 0 0 0 0 0 0 0 0 0 0 0 0 0 0 0 0 0 0 0 0 0 0 0 0 0 0 0 0 0 0 0 0 0 0 0 0 0 0 0 0 0 0 0 0 0 0 0 0 0 0 0 0 0 0 0 0 0 0 0 0 0 0 0 0 0 0 0 0 0 0 0 0 0 0 0 0 0 0 0 0 0 0 0 0 0 0 0 0 0 0 0 0 0 0 0 0 0 0 0 0 0 0 0.00155804459819196 0 0 0 0.00108892989246472 0 0 0 0 0
0.00281921886579196 0 0 0 0 0.0047151522862644 0 0 0 0 0.00532317199021794 0 0 0.0493057400533457 0.0250636783856228 0.0937048052499434 0 0 0 0.00946486827791323 0.202997855666768 0 0 0 0 0 0 0 0 0.00400290822518023 0.018913954536604 0 0 0 0 0 0 0 0 0 0 0 0 0 0 0 0 0 0 0 0 0 0 0 0 0 0 0 0 0.0259619648735601 0.00725851924886325 0.0446380855839946 0.0238825298083758 0 0 0 0 0 0 0 0.364654779550842 0 0 0 0 0 0 0 0.00923554283303883 0 0 0 0 0 0 0.00870436127621622 0 0 0 0.00879433807213157 0 0 0 0 0 0 0 0 0 0 0 0 0 0 0 0 0 0 0 0 0 0 0 0 0 0 0 0 0 0 0 0 0 0 0 0 0 0 0 0 0 0 0 0 0 0.0227786610133381 0 0.0124397107547054 0.0553401534472818 0 0 0 0 0 0 0 0 0 0 0 0 0 0 0 0 0 0 0 0 0 0 0 0 0 0 0 0 0 0 0 0 0 0 0 0 0 0 0 0 0 0 0 0 0 0 0 0 0 0 0 0 0 0 0 0 0 0 0 0 0 0 0 0 0 0 0 0 0 0 0 0 0 0 0 0 0 0 0 0 0 0 0 0 0 0 0 0 0 0 0 0 0 0 0 0 0 0 0 0 0 0 0 0 0 0 0 0 0 0 0 0 0 0 0 0 0 0 0 0 0 0 0 0 0 0 0 0 0 0 0 0 0 0 0 0 0 0 0 0 0 0 0 0 0 0 0 0 0 0 0 0 0 0 0 0 0 0 0 0 0 0 0 0 0 0 0 0 0 0 0 0 0 0 0 0 0 0 0 0 0
0 0 0 0 0 0 0 0 0 0 0 0 0 0 0 0 0 0 0 0 0.00604573715641451 0 0 0 0 0 0 0 0 0 0 0 0 0 0 0 0 0 0 0 0 0 0 0 0 0 0 0 0 0 0 0.00818288703958984 0 0 0 0 0 0 0 0 0 0 0 0 0 0 0 0 0 0 0.0944189179615318 0 0.0624961328133768 0 0 0.0673358384199792 0 0 0.00784217556750465 0 0 0.0170662428500809 0.0334835067365037 0 0 0 0.00654435582874014 0 0 0 0.00510697362091824 0 0 0 0 0.00854234257499047 0.0142203757622947 0.22776450414611 0.0242471590519603 0.053375725004949 0 0 0 0 0 0 0 0 0 0 0 0 0 0 0 0 0 0 0 0 0 0 0 0 0 0 0 0.004483785009668 0 0 0 0 0 0 0.0198289127878015 0 0.179892367619767 0.137155477974083 0.0219665820737354 0 0 0 0 0 0 0 0 0 0 0 0 0 0 0 0 0 0 0 0 0 0 0 0 0 0 0 0 0 0 0 0 0 0 0 0 0 0 0 0 0 0 0 0 0 0 0 0 0 0 0 0 0 0 0 0 0 0 0 0 0 0 0 0 0 0 0 0 0 0 0 0 0 0 0 0 0 0 0 0 0 0 0 0 0 0 0 0 0 0 0 0 0 0 0 0 0 0 0 0 0 0 0 0 0 0 0 0 0 0 0 0 0 0 0 0 0 0 0 0 0 0 0 0 0 0 0 0 0 0 0 0 0 0 0 0 0 0 0 0 0 0 0 0 0 0 0 0 0 0 0 0 0 0 0 0 0 0 0 0 0 0 0 0 0 0 0 0 0 0 0 0 0 0 0 0 0 0 0 0 0
0 0 0 0 0 0 0 0 0 0 0 0 0 0 0.00207661135332693 0.00117012743423065 0 0 0 0 0 0.00378804890596626 0 0 0 0 0 0 0 0.000821418073246742 0.00965150990740623 0 0 0 0 0.00209990933988973 0 0 0 0.00368010488165961 0.0217453914300545 0.0179009858942107 0 0 0 0 0 0 0 0 0 0.0187599547944814 0 0 0 0 0 0 0 0 0 0 0 0 0 0 0 0 0 0 0.00664204748820454 0 0 0 0 0.0243954210960033 0 0 0 0.00198477832628965 0.00340089587649768 0.0178609788119744 0.0272509668901816 0 0.00416994264296508 0.0319283381915963 0.0504951321929221 0 0.0227137255231229 0.00462687981905868 0.00812785396254513 0 0 0 0 0.0760703838478342 0.10081412267978 0.1223029557371 0.148442150395849 0 0 0 0 0 0 0 0 0 0 0 0 0 0 0 0 0 0 0 0 0 0 0 0 0 0 0 0.00263499451463071 0.103558257644957 0 0 0 0 0 0 0 0.075644672546058 0 0.0749361179758458 0.00680015045804249 0 0 0 0 0 0 0 0 0 0 0 0 0 0 0 0 0 0 0 0 0 0 0 0 0 0 0 0 0 0 0 0 0 0 0 0 0 0 0 0 0 0 0 0 0 0 0 0 0 0 0 0 0 0 0 0 0 0 0 0 0 0 0 0 0 0 0 0 0 0 0 0 0 0 0 0 0 0 0 0 0 0 0 0 0 0 0 0 0 0 0 0 0 0 0 0 0 0 0 0 0.00214222099784236 0 0 0 0 0.00136295036622679 0 0 0 0 0 0 0 0 0 0 0 0 0 0 0 0 0 0 0 0 0 0 0 0 0 0 0 0 0 0 0 0 0 0 0 0 0 0 0 0 0 0 0 0 0 0 0 0 0 0 0 0 0 0 0 0 0 0 0 0 0 0 0 0 0 0 0 0 0 0 0 0 0 0 0
0 0 0 0 0 0.00863622502492961 0 0 0 0.017747880137769 0 0.0061671025423326 0 0.00533163811523539 0.00340137063530364 0.0335863737881691 0 0 0 0 0.00557970624981005 0.0200457393597993 0 0 0 0 0 0 0 0.00162880139674313 0 0 0 0 0 0 0 0 0 0.0158620426120269 0 0 0 0 0 0 0.00188574259584695 0 0 0 0 0 0 0 0 0 0 0 0 0 0 0 0 0 0 0 0 0 0 0 0.0485485646079402 0 0.0324353954802177 0 0 0.0153018609750005 0 0 0 0.0361717773933766 0 0.0801260213028114 0.0157305160685466 0.0196282418716489 0 0.00119391105362783 0.0153268343111656 0 0 0 0.00590991310461811 0 0 0.0049941271081521 0 0.0119990952182107 0.0072455646080495 0.152197849641882 0.0219924896566036 0 0 0 0 0 0 0 0 0 0 0 0 0 0 0 0 0 0 0 0 0 0 0 0 0 0 0 0 0.030860636432587 0 0 0 0.00843228222207564 0.00569559507522187 0 0.0101234602513889 0.128221586609359 0.166599452565383 0 0.0613922019841679 0 0 0 0 0 0 0 0 0 0 0 0 0 0 0 0 0 0 0 0 0 0 0 0 0 0 0 0 0 0 0 0 0 0 0 0 0 0 0 0 0 0 0 0 0 0 0 0 0 0 0 0 0 0 0 0 0 0 0 0 0 0 0 0 0 0 0 0 0 0 0 0 0 0 0 0 0 0 0 0 0 0 0 0 0 0 0 0 0 0 0 0 0 0 0 0 0 0 0 0 0 0 0 0 0 0 0 0 0 0 0 0 0 0 0 0 0 0 0 0 0 0 0 0 0 0 0 0 0 0 0 0 0 0 0 0 0 0 0 0 0 0 0 0 0 0 0 0 0 0 0 0 0 0 0 0 0 0 0 0 0 0 0 0 0 0 0 0 0 0 0 0 0 0 0 0 0 0 0 0 0
0 0 0 0 0 0.00601829199115911 0 0 0 0.00323367325276583 0 0.010539305194171 0 0.00681341778668197 0 0.0548151478235969 0 0 0 0 0.0761069508079375 0.0233932996490453 0 0.0145779627605351 0 0 0 0 0 0 0 0 0 0 0 0 0 0 0 0.0211165077002038 0 0 0 0 0 0 0 0 0 0 0 0.00456240569568521 0 0 0 0 0 0 0 0.0112629053297269 0.0027620267423439 0.0396715936322326 0.0151782498256756 0 0 0 0 0 0 0 0.249112230964949 0 0.00575814435690897 0 0 0 0 0 0 0.0102802162965861 0 0.0193404064622772 0 0 0 0 0 0 0 0 0 0 0 0 0 0 0 0.0380986970912098 0 0.020568698160169 0 0 0 0 0 0 0 0 0 0 0 0 0 0 0 0 0 0 0 0 0 0 0 0 0 0 0 0 0 0 0 0 0 0 0.116261796201041 0.0530137402297344 0.0390282313427181 0.158486100702646 0 0 0 0 0 0 0 0 0 0 0 0 0 0 0 0 0 0 0 0 0 0 0 0 0 0 0 0 0 0 0 0 0 0 0 0 0 0 0 0 0 0 0 0 0 0 0 0 0 0 0 0 0 0 0 0 0 0 0 0 0 0 0 0 0 0 0 0 0 0 0 0 0 0 0 0 0 0 0 0 0 0 0 0 0 0 0 0 0 0 0 0 0 0 0 0 0 0 0 0 0 0 0 0 0 0 0 0 0 0 0 0 0 0 0 0 0 0 0 0 0 0 0 0 0 0 0 0 0 0 0 0 0 0 0 0 0 0 0 0 0 0 0 0 0 0 0 0 0 0 0 0 0 0 0 0 0 0 0 0 0 0 0 0 0 0 0 0 0 0 0 0 0 0 0 0 0 0 0 0 0 0
0 0 0 0 0 0 0 0 0 0 0 0 0 0 0 0 0 0 0 0 0 0 0 0 0 0 0 0 0 0 0.00928374472623929 0 0.00369926992922945 0.00262486535335306 0 0 0.00330685357688498 0 0 0 0 0 0 0 0 0 0 0 0 0 0 0 0 0.00141851845885593 0.0864415018695312 0 0 0 0.00470842537926251 0 0 0 0 0 0 0 0 0 0 0 0 0 0 0 0 0 0 0 0 0 0 0 0 0 0 0.00505838039097926 0.00160279287889837 0 0.00739826181836882 0.0144125904399757 0.0201841021198711 0.00254214543761292 0.00734731064972601 0.0028772789531396 0 0 0 0 0 0 0.0387371138370821 0.0782365926282367 0.00449510504784543 0 0 0 0.00117020746205726 0 0 0 0 0 0.00105445234795642 0 0 0 0 0 0 0 0 0 0 0 0 0 0 0 0 0 0 0 0 0.00802817590374875 0 0 0 0 0 0 0 0.0162147318954197 0.00357606456761025 0.0236726330701322 0.0182526647110882 0 0.00545045658121146 0 0.021897502592896 0.0123103858023546 0.0400456367098935 0.0920744640583683 0.0279662570301706 0.055551093155115 0.0434323700635256 0 0 0 0 0 0 0 0 0 0 0 0 0 0 0 0 0 0 0 0 0 0 0 0 0 0 0 0 0 0 0 0 0 0 0 0 0 0 0 0 0 0 0 0 0 0 0 0 0 0 0 0 0 0 0 0 0 0 0 0 0 0 0 0 0 0 0 0 0 0 0 0 0 0 0 0 0 0 0 0 0 0 0 0 0 0 0 0 0 0 0 0 0 0 0 0 0 0 0 0 0 0 0 0 0.0116126981591897 0 0 0 0 0 0 0 0 0 0 0 0 0 0 0 0 0 0 0 0 0 0 0 0 0 0 0 0 0 0 0 0 0 0 0 0 0 0 0 0.00845600582831835 0 0.094736115808991 0.0716653572631101 0.0445875660119499 0 0 0.0329786918845382 0.0050309274705956 0.00604085826620899 0 0 0 0 0.00534604018322135 0 0.0202717439458135 0.00200920402549871 0.00708784523857712 0.0154919431748649 0.00961305329248223
0 0 0 0 0 0 0 0 0 0.00367694512187752 0 0 0 0 0 0 0 0 0 0 0 0 0 0 0 0 0 0.00986578031434232 0 0 0 0 0 0 0 0 0 0.00569947223097595 0 0 0 0 0 0 0 0 0.0247624797307932 0 0 0 0 0 0 0.0298958139923602 0 0 0 0 0.512418696633257 0 0.0257307012565993 0.00935659756078806 0.00273187631427674 0 0.00953704011038042 0 0 0 0 0 0 0 0.0035860351401271 0.0459688704028877 0 0.00617931055204416 0 0.00887886977916688 0.00749254015273216 0 0 0 0 0 0 0.0167126194370718 0.00603959097553947 0.0613102971300192 0 0 0 0 0 0 0 0 0 0.0122078689328829 0 0 0 0 0 0 0 0 0 0 0 0 0 0 0 0 0 0 0 0 0 0 0 0 0.00988213435544374 0.00609679737466886 0.0363957305033007 0.0127774498828481 0 0 0 0 0 0.00439269031490008 0 0 0 0 0 0 0 0 0 0 0.0283237609062707 0.0630315795407192 0 0 0 0 0 0 0 0 0 0 0.0321361443267814 0.00491230702694508 0 0 0 0 0 0 0 0 0 0 0 0 0 0 0 0 0 0 0 0 0 0 0 0 0 0 0 0 0 0 0 0 0 0 0 0 0 0 0 0 0 0 0 0 0 0 0 0 0 0 0 0 0 0 0 0 0 0 0 0 0 0 0 0 0 0 0 0 0 0 0 0 0 0 0 0 0 0 0 0 0 0 0 0 0 0 0 0 0 0 0 0 0 0 0 0 0 0 0 0 0 0 0 0 0 0 0 0 0 0 0 0 0 0 0 0 0 0 0 0 0 0 0 0 0 0 0 0 0 0 0 0 0 0 0 0 0 0 0 0 0 0 0 0 0 0 0 0 0 0 0 0 0 0 0 0 0 0 0 0 0 0 0 0
0 0 0 0 0 0 0 0 0 0 0 0 0 0 0 0.0010518756541555 0 0 0 0 0 0 0 0 0 0 0 0 0 0 0.0164740684537081 0 0.00378662303040274 0 0 0 0 0 0.00070220053621527 0 0 0 0 0 0 0 0 0 0 0 0 0 0 0 0.00392243280663769 0 0 0 0 0 0 0 0 0 0 0 0 0 0 0 0 0 0 0 0 0 0 0 0 0 0 0 0 0 0 0.00140620065129391 0 0 0.00213480777108895 0.0219192667846339 0.0100408181707524 0.0055090481149615 0.00967771042600607 0.00414600834760982 0 0 0 0 0 0 0.0137175089399153 0.0129328973871577 0.00703290383582202 0.00307744009478149 0 0 0 0 0 0 0 0 0 0 0 0 0 0 0 0 0 0 0 0 0 0 0 0.00134353159114422 0 0 0 0 0 0.00157494472944918 0 0 0 0 0 0.0109763040454827 0 0 0.127435614207418 0.0414534632796734 0.0158481743511755 0.0088217068750583 0 0.0115883860983192 0.106552141121657 0.154058871276739 0.0466001324289278 0.0262177811973793 0.0849195906573898 0.0134929669008674 0 0 0 0 0 0 0 0 0 0 0 0 0 0 0 0 0 0 0 0 0 0 0 0 0 0 0 0 0 0 0 0 0 0 0 0 0 0 0 0 0 0 0 0 0 0 0 0 0 0 0 0 0 0 0 0 0 0 0 0 0 0 0 0 0 0 0 0 0 0 0 0 0 0 0 0 0 0 0 0 0 0 0 0 0 0 0 0 0 0 0 0 0 0 0 0 0 0 0 0 0 0 0 0 0 0.00231225379902831 0 0 0 0 0 0 0 0 0 0 0 0 0 0 0 0 0 0 0 0 0 0 0 0 0 0 0 0 0 0 0 0 0 0 0 0 0 0 0 0.00126807144078034 0.00314075272370214 0.01219376613187 0.0043637995656936 0.085114806127833 0 0 0 0 0.000971727627607999 0 0 0 0 0.0469225325557939 0 0.0032258227244933 0.0204850846193062 0.0515859629180677 0 0
0 0 0 0.028227728838007 0 0 0 0 0 0 0 0 0 0 0 0.00118147015182862 0 0 0 0 0 0 0 0 0 0 0 0 0 0.00560389262787239 0.0209423913307527 0 0 0 0 0 0.00730183854421791 0.0536886400023993 0.000346691663531585 0 0 0 0 0 0 0 0 0 0 0 0.00239070643351099 0 0 0.019884031473146 0 0 0 0 0.0349093765969544 0 0 0 0 0 0.00306756011016182 0 0 0 0 0 0 0 0 0 0 0 0 0 0 0 0 0 0 0 0 0.0374671421115375 0.00790122248782376 0 0.0100119331080799 0.0813126953820048 0.0146285062017779 0.0141342509118931 0.0245493892589168 0.00930992803867095 0 0 0.00165180081033076 0 0 0 0 0 0.0181336206321912 0 0 0.0013968801604587 0 0.000831005236380246 0.0007536613244657 0 0 0 0 0 0 0 0 0 0 0 0 0 0 0 0 0 0 0.00100935375287082 0.00142871818586458 0 0.0150262327979989 0 0 0.0107598771637356 0 0 0 0 0 0.00143671029141527 0.00401574654258695 0.0756324747733198 0 0.0649773374296387 0 0 0.121320504151756 0.0889701760774574 0.0642772998520586 0.0497834203270459 0 0 0.0252957010986215 0 0.0256685269718173 0.00309248809390208 0 0 0 0 0 0 0 0 0 0 0 0 0 0 0 0 0 0 0 0 0 0 0 0 0 0 0 0 0 0 0 0 0 0 0 0 0 0 0 0 0 0 0 0 0 0 0 0 0 0 0 0 0 0 0 0 0 0 0 0 0 0 0 0 0 0 0 0 0 0 0 0 0 0 0 0 0 0 0 0 0 0 0 0 0 0 0 0 0 0 0 0 0 0 0 0 0 0 0 0 0 0 0 0 0 0 0 0 0 0 0 0 0 0 0 0 0 0 0 0 0 0 0 0 0 0 0 0 0 0 0 0 0 0 0 0 0 0 0 0 0 0 0 0 0 0.000837546992780981 0 0.0153377759538242 0 0 0 0 0 0 0 0 0 0.0126800649543157 0 0 0.00884704758193072 0.00997663357014502 0 0
0 0 0 0.00277319796386013 0 0 0 0 0 0 0 0 0 0 0 0.0129538758876829 0 0 0 0 0 0.00244188994143986 0 0 0 0 0 0.000526877045087071 0.00676945291751675 0 0.0334181476139674 0 0.00651930831461927 0.00234361713390778 0 0.000661229846250482 0 0.0886850405577411 0.00135721513097573 0.000757584633412003 0 0 0.00291427229112184 0 0 0.000404985209164425 0.00397035981192591 0 0.00092411788750348 0 0.00247633704679385 0 0 0 0.00828177520170967 0 0 0.00175899985136271 0.0741643901641703 0 0 0 0 0 0 0 0 0.00101540231358528 0 0 0 0 0.00681920176238317 0 0 0.00353907315512646 0 0 0 0 0 0.00133741411688197 0.00132229649840297 0.000664098486815057 0.00411332476062179 0.0791293452853946 0.0154937285454721 0.0164014545381158 0.00247666704906555 0.240133821698984 0.011952933046977 0 0.00697699262287502 0.0467516484190061 0.00218422670681071 0 0.0101585563977789 0 0 0.000739594226558566 0.0181918587994052 0.0143575873044886 0.0346840206158658 0.00651480398137277 0.000481048794812943 0 0.00111424392192439 0 0 0.00100552042294476 0 0.000343668271235658 0.00108163607546408 0 0 0.0013380126487508 0 0 0 0 0 0 0 0 0 0 0 0.00198178958793084 0 0 0 0.00108752277524189 0 0.00647811068305535 0 0 0 0 0 0.00734189206389821 0.00689876168686871 0.0189922270083252 0.0501602265331297 0 0.0157918787791529 0.00307860537329758 0.0180550905779065 0 0.00183147156119826 0.000738296731826702 0.00683924201192555 0.0109364910893881 0.0016174139624221 0.0134660587272465 0.00539790938556699 0.00139904277776992 0 0 0 0 0 0 0 0 0 0 0 0 0 0 0 0 0 0 0 0 0 0 0 0 0 0 0 0 0 0 0 0 0.000801298328992956 0 0 0 0 0 0 0 0 0 0.0013055829907292 0 0 0 0 0 0 0 0 0 0 0 0 0 0 0 0 0 0 0 0 0 0 0 0 0 0 0 0 0 0 0 0 0 0 0 0 0 0 0 0 0.000785491577561159 0 0 0 0.00113896278746368 0 0 0 0 0 0 0 0 0 0 0 0 0.000159875891924538 0 0 0.0124079869168128 0.000355059027752925 0.00237508604996295 0 0 0 0 0 0 0 0 0 0 0 0 0 0 0 0 0 0 0 0 0 0 0 0 0 0 0 0 0 0 0 0 0 0 0 0 0 0.00141342169782399 0 0.00697582444133463 0.0054428174970422 0 0 0 0.00102070110908635 0.00125149672662124 0.00143875803895452 0 0 0 0.00137277876197324 0.000730008850042124 0.00208448014538117 0 0 0 0 0.00242348292705649
0 0 0 0.00232652051680774 0 0 0 0 0 0 0 0 0.00419539530202996 0 0 0 0 0 0 0 0 0 0 0 0 0 0 0 0 0 0.0169313313037742 0 0.0879911321203827 0 0.0156417165754402 0 0.0053049333589191 0 0 0 0 0 0 0 0 0 0 0 0.00332310045812477 0 0 0 0 0 0 0 0 0 0 0 0 0 0 0 0 0 0 0 0 0 0 0 0 0 0 0 0 0 0 0 0 0 0 0 0 0.0036789701339152 0.00139049206864446 0 0 0.0314033980089167 0.00366806769316426 0.0066481004096676 0.00771828339115422 0.00585417576043294 0 0 0 0 0 0 0.183531887502716 0.0621245797948926 0.0164862258356656 0 0 0 0 0 0 0 0 0 0 0 0 0 0 0 0 0 0 0 0 0 0 0 0 0 0 0 0.00810620177160151 0 0 0.00892065987250319 0 0 0 0 0 0.0127985454123321 0 0.016415995393835 0 0.0357031644464611 0 0.00687648667747637 0 0 0.00467097414564648 0.0144767226932836 0.0115836889327038 0.043561674499477 0.00137170818300331 0.246235458214174 0 0 0 0 0 0 0 0 0 0 0 0 0 0 0 0 0 0 0 0 0 0 0 0 0 0 0 0 0 0 0 0 0 0.00285579305375136 0 0.00250785617308922 0 0 0 0 0 0 0 0 0 0 0 0 0 0 0 0 0 0 0 0 0 0 0 0 0 0 0 0 0 0 0 0 0 0 0 0 0 0 0 0 0 0 0 0 0 0 0 0 0 0 0 0 0 0 0 0 0 0 0 0 0 0 0 0 0 0 0 0 0 0.0365952773541217 0 0 0 0 0 0 0 0 0 0 0 0 0 0 0 0 0 0 0 0 0 0 0 0 0 0 0 0 0 0 0 0 0 0 0 0 0 0 0 0.00507439887226638 0 0.0246528534000778 0.00325791265538453 0.00381189598707544 0 0.00384445733807017 0.017899320874951 0 0 0 0 0 0 0 0 0.00165316482467829 0 0 0.00774279048285169 0.0211646885065365
0 0 0 0 0 0 0 0 0 0 0 0 0 0 0 0 0 0 0 0 0 0 0 0 0 0 0 0 0 0 0 0 0 0 0 0 0 0.00215423215496361 0 0 0 0 0 0 0 0 0 0 0 0 0 0 0 0 0 0 0 0 0 0 0 0 0 0 0 0 0 0 0 0 0 0 0 0 0 0 0 0 0 0 0 0 0 0 0 0.001732943966865 0 0 0 0.00464146527969579 0.00249316355323191 0 0.00241142121327217 0.00244595109261493 0 0 0 0 0 0 0.0113443314424508 0 0 0 0 0 0 0 0 0 0 0 0 0 0 0 0 0 0 0 0 0 0 0 0 0 0 0 0 0 0 0 0 0 0 0 0 0 0 0 0 0.0137996987850664 0 0.0105112879693668 0.0103847395418025 0 0 0.0278412742093543 0.210203508785764 0.00804161602138931 0.445778659313626 0.00863053499689608 0 0.0113458425725339 0 0.00854060212088537 0 0 0 0 0 0 0 0 0 0 0 0 0 0 0 0 0 0 0 0 0 0 0 0 0 0 0 0 0 0 0 0 0 0 0 0 0 0 0 0 0 0 0 0 0 0 0 0 0 0 0 0 0 0 0 0 0 0 0 0 0 0 0 0 0 0 0 0 0 0 0 0 0 0 0 0 0 0 0 0 0 0 0 0.00124685325060151 0 0 0 0.00167845629888664 0 0 0 0 0 0 0 0 0 0 0 0 0 0 0.00128352540503096 0 0 0.00148772262855862 0 0 0 0 0 0 0 0 0 0 0 0 0 0 0 0 0 0 0 0 0 0 0 0 0 0 0 0 0 0 0 0 0 0 0 0 0 0 0 0.0670738681908742 0.00903356332608109 0.00759113596689742 0 0 0 0 0 0 0 0 0.0164346378741388 0.0192430984581923 0.0180046652521959 0 0.0568864403193298 0.0177347600094342 0 0
0 0 0 0 0 0 0 0 0 0 0 0 0 0 0 0 0 0 0 0 0 0 0 0 0 0 0 0.00148697096737828 0 0.00189586850797406 0.00782786214512572 0 0 0 0 0 0 0.0173068617459973 0 0 0 0 0 0 0 0 0 0 0 0 0 0 0 0.0527146712421082 0 0 0 0 0.0535844270658269 0 0 0 0 0 0.0075439600364676 0 0 0 0 0 0 0 0 0 0 0 0 0 0 0 0 0 0 0 0 0.0230724739097991 0.0063923235222303 0 0 0.0374037711546905 0 0 0 0 0 0 0 0 0 0 0 0 0 0 0 0.00348617474447292 0 0.00215161403564449 0.00235651450209327 0 0 0 0 0 0 0 0 0 0 0 0 0 0 0 0 0 0 0 0.00401561224917764 0 0 0 0 0 0 0 0 0 0 0.00693629140841232 0 0 0.384295059656254 0.0740854099999894 0 0 0 0.0440186258839669 0.0107129406606501 0 0 0 0 0 0.0558621023144142 0.202850464247327 0 0 0 0 0 0 0 0 0 0 0 0 0 0 0 0 0 0 0 0 0 0 0 0 0 0 0 0 0 0 0 0 0 0 0 0 0 0 0 0 0 0 0 0 0 0 0 0 0 0 0 0 0 0 0 0 0 0 0 0 0 0 0 0 0 0 0 0 0 0 0 0 0 0 0 0 0 0 0 0 0 0 0 0 0 0 0 0 0 0 0 0 0 0 0 0 0 0 0 0 0 0 0 0 0 0 0 0 0 0 0 0 0 0 0 0 0 0 0 0 0 0 0 0 0 0 0 0 0 0 0 0 0 0 0 0 0 0 0 0 0 0 0 0 0 0 0 0 0 0 0 0 0 0 0 0 0 0 0 0 0 0 0 0
0 0 0 0.0557037337556663 0 0 0 0 0 0 0 0 0 0 0 0 0 0 0 0 0 0 0 0 0 0 0 0 0 0.00538188874425176 0.0224050069151651 0 0 0 0 0 0.0142318187052509 0.0621682706706385 0 0 0 0 0 0 0 0 0 0 0 0 0 0 0 0 0 0 0 0 0.0051823906936243 0 0 0 0 0 0 0 0 0 0 0 0 0 0 0 0 0 0 0 0 0 0 0 0 0 0 0.00621535609882681 0.00170688526900936 0 0.0143956382011387 0.0307673076252104 0.0227861556160852 0.0124863878639403 0.0238974349991266 0.00847768874944964 0 0 0 0 0 0 0 0 0.00439390811510435 0 0 0 0 0 0 0 0 0 0 0 0 0 0 0 0 0 0 0 0 0 0 0 0 0 0 0 0.0314323632536763 0 0 0.00194348169075825 0 0 0 0 0 0 0 0.0162944937744997 0.210787508992493 0 0 0.0250259193193009 0.0329235235085415 0 0.326237640838826 0.00715924157432467 0.0261186470081011 0 0.00320723119613278 0 0 0.0148634764384863 0 0 0 0 0 0 0 0 0 0 0 0 0 0 0 0 0 0 0 0 0 0 0 0 0 0 0 0 0 0 0 0 0 0 0 0 0 0 0 0 0 0 0 0 0 0 0 0 0 0 0 0 0 0 0 0 0 0 0 0 0 0 0 0 0 0 0 0 0 0 0 0 0 0 0 0 0 0 0 0 0 0 0 0 0 0 0 0 0 0 0 0 0 0 0 0 0 0 0 0 0 0 0 0 0 0 0 0 0 0 0 0 0 0 0 0 0 0 0 0 0 0 0 0 0 0 0 0 0 0 0 0 0 0 0 0 0 0 0 0 0 0 0 0 0 0 0 0.0046023299092719 0 0 0 0 0 0 0 0 0 0.00235264161119003 0 0 0.00299826742745291 0.00385336143445559 0 0
0 0 0 0.0246781817183066 0 0 0 0 0 0 0 0 0 0 0 0 0 0 0 0 0 0 0 0 0 0 0 0 0 0.00987415144867794 0.0235352030065344 0 0 0 0 0 0.00912893830483847 0.0264515060827072 0 0 0 0 0 0 0 0 0 0 0 0 0 0 0 0 0.00238388041256497 0 0 0 0.00281282904620822 0 0 0 0 0 0 0 0 0 0 0 0 0 0 0 0 0 0 0 0 0 0 0 0 0 0 0.00514479919571952 0.00206158699711986 0 0.010806088694364 0.0209160999055742 0.0205284220884178 0.00864094975592158 0.0155024890691738 0.00376465021309229 0 0 0 0 0 0 0 0 0.00252150243535407 0.00201354462722725 0 0 0 0 0 0 0 0 0 0 0 0 0 0 0 0 0 0 0 0 0 0 0 0 0 0 0.0153429793846388 0 0 0.0065874410868909 0 0 0 0 0 0.0119192757645248 0 0.0856783523246431 0.0870861427204095 0.00321435642308227 0.00362600507110554 0.108051774173035 0.00458215245293865 0.186562810916269 0 0.0412866720792669 0.121132886621387 0.00459237875914458 0.0233053156543042 0 0.00421181520136635 0.0187249984080643 0 0 0 0 0 0 0 0 0 0 0 0 0 0 0 0 0 0 0 0 0 0 0 0 0 0 0 0 0 0 0 0 0 0 0 0 0 0 0 0 0 0 0 0 0 0 0 0 0 0 0 0 0 0 0 0 0 0 0 0 0 0 0 0 0 0 0 0 0 0 0 0 0 0 0 0 0 0 0 0 0 0 0 0 0 0 0 0 0 0 0 0 0 0 0 0 0 0 0 0 0 0 0 0 0 0 0 0 0 0 0 0 0 0 0 0 0 0 0 0 0 0 0 0 0 0 0 0 0 0 0 0 0 0 0 0 0 0 0 0 0 0 0 0.000878637655517344 0 0.0064928233782224 0.00102399524386279 0.0334927000469998 0 0 0 0 0 0 0 0 0 0.0139935068420022 0 0.00182286994525067 0.00549334287083559 0.0201319439744365 0 0
0 0 0 0 0 0 0 0 0 0 0 0 0 0 0 0 0 0 0 0 0 0 0 0 0 0 0 0 0 0 0 0.0167717952762217 0.00359555219019602 0 0.00732460286113573 0.00746105479370941 0 0 0 0 0 0 0 0 0 0 0 0 0.00186253726009591 0 0 0 0.00358280261621243 0 0 0 0 0 0 0 0 0 0 0 0 0 0 0 0 0 0 0 0 0 0 0 0 0 0 0 0 0 0 0.0134125248082172 0.00548863367136699 0 0.00106501807294967 0 0 0.000878448370811137 0.011506530091729 0.00103878720354969 0.0121328513724336 0 0 0 0.00154508093543089 0 0 0 0.0692551294139755 0.0725870785080581 0.00431434314593919 0.0197913954139918 0 0 0 0 0 0 0 0 0 0 0 0 0 0 0 0 0 0 0 0 0 0 0 0 0 0 0 0 0 0.00322621417375194 0 0 0 0 0 0.00760650147976244 0 0.140622121483805 0.0765656846540864 0.00147089884633657 0.0127570191708155 0.00469238115882379 0 0.00464746400503984 0.0468670790063523 0 0.0365578951518515 0.12534007809983 0.084741788433701 0.0136215758864627 0 0 0 0 0 0 0 0 0 0 0 0 0 0 0 0 0 0 0 0 0 0 0 0 0 0 0 0 0 0 0 0 0 0 0 0 0 0 0 0 0 0 0 0 0.0125777596716299 0 0 0 0 0 0 0 0 0 0 0 0 0 0 0 0 0 0 0 0 0 0 0 0 0 0 0 0 0 0 0 0 0 0 0 0 0 0 0 0 0 0 0 0 0 0.0062287719491437 0 0 0 0 0 0 0 0 0 0 0 0 0 0 0 0 0 0 0 0 0 0 0 0 0 0 0 0 0 0 0 0 0 0 0 0 0 0 0 0 0 0 0 0 0 0 0 0 0 0 0 0 0 0 0 0.0025019534598969 0.00901949718787545 0 0.0653062317390756 0 0 0 0 0 0 0 0 0 0.031913234333642 0 0.00180470061404763 0.0186044545185198 0.0397125289695257 0 0
0 0 0 0 0 0 0 0 0 0 0 0 0.00986316417351896 0 0 0.000833285126745416 0 0 0 0 0 0 0.0097650684340875 0 0 0 0 0 0 0.00123491045486819 0.00381848138614713 0 0 0 0.0256354333028296 0.000871359000793062 0.00114142200906521 0.00123610668714607 0 0 0 0 0 0 0 0 0.0015920280169388 0 0.0147845275857691 0 0.00134389904144506 0 0.000980275887610621 0 0 0 0 0 0.00126316459454092 0 0 0 0 0 0 0 0 0 0 0 0 0 0 0 0 0 0 0 0 0 0 0 0 0.001536821521514 0.000618707298908447 0.00343709385892318 0.00137289775055502 0 0.00110527466164049 0.0110790375411737 0.00400413894293641 0.00345242401338047 0.00580577990364661 0.0039538070888888 0 0 0 0 0 0 0.089542570809918 0.0199098934314864 0.00593258886453314 0.00404686370668167 0 0 0 0 0 0 0 0 0 0 0 0 0 0 0 0 0.0034736852041448 0 0 0 0 0 0 0 0.00096562552909355 0 0 0 0 0.00474367849638833 0 0 0 0 0 0.0212984592402065 0 0.036612870409637 0 0.0117284204587203 0.00878628998779726 0.223897331492897 0 0.0145941695465538 0.11835858633054 0.0314674011472485 0 0.0589044987894255 0.022455704118755 0.0189418715291467 0 0 0 0 0 0 0 0 0 0 0 0 0 0 0 0 0 0 0 0 0 0 0 0 0 0 0 0 0 0 0 0 0 0.00430602563973073 0 0.0010932897556709 0 0 0 0 0 0 0 0 0 0 0 0 0 0 0 0 0 0 0 0 0 0 0 0 0 0 0 0 0 0 0 0 0 0 0 0 0 0 0 0 0 0 0 0 0 0 0 0 0 0 0 0 0 0 0 0 0 0 0 0 0 0 0 0 0 0 0 0 0 0.00571789853312442 0 0 0 0 0 0 0 0 0 0 0 0 0 0 0 0 0 0 0 0 0 0 0 0 0 0 0 0 0 0 0 0 0 0 0 0 0 0 0 0 0 0.0483267618169377 0.00582308683588597 0.0332458750628951 0 0 0.00630224782878383 0 0 0 0 0 0 0.0091116702841094 0 0.00514151176140937 0.0265789640520104 0.0404796839310313 0.00307876066381227 0.00440460645835233
0 0 0 0 0 0 0 0 0 0 0 0 0 0 0 0.000479801666559017 0 0 0 0 0 0 0 0 0 0 0 0 0 0 0.00183135976743177 0.00516779523047431 0.00345602758283978 0 0.0035749103590871 0.00532458476555792 0 0 0 0 0 0 0 0 0 0 0 0 0.00119170416757731 0 0 0 0.00322642671994971 0 0.0120396244057549 0 0 0.00097620673731411 0.000782130490744631 0 0 0 0 0 0 0 0 0 0 0 0 0 0 0 0 0 0 0 0 0 0 0 0 0.00659588831486883 0.000900813486654243 0.000566844760720947 0 0 0 0.00257015709800059 0.00587930933766699 0.000664405926880245 0.00685077323589286 0 0 0 0 0 0 0 0.0775324134417105 0.111762181143684 0.0012610750617278 0.00961675705571014 0 0 0 0 0 0 0 0 0 0 0 0 0 0 0 0 0 0 0 0 0 0 0 0 0 0 0 0 0 0.00340660269026684 0 0 0 0 0 0.0505486797114448 0 0.0212627873282265 0 0.0193591904156033 0.0341067898302342 0.00447450497023474 0 0 0.00463183452230933 0.111364632357712 0.0608031526526956 0 0.0435901993007957 0.0410605550367692 0 0 0 0 0 0 0 0 0 0 0 0 0 0 0 0 0 0 0 0 0 0 0 0 0 0 0 0 0 0 0 0 0 0 0 0 0 0 0 0 0 0 0 0 0.00728227876759212 0 0 0 0 0 0 0 0 0 0 0 0 0 0 0 0 0 0 0 0 0 0 0 0 0 0 0 0 0 0 0 0 0 0 0 0 0 0 0 0 0 0 0 0 0 0.00226707416470134 0 0 0 0 0 0 0 0 0 0 0 0 0 0 0.00796310411008574 0 0 0 0 0 0 0 0 0 0 0 0 0 0 0 0 0 0 0 0 0 0 0 0 0 0 0 0 0 0 0 0 0 0 0 0 0 0 0 0.00662476326619537 0 0.0891275921602054 0.0686812837220316 0.0577465054549428 0 0 0.0219964404734587 0.00288523930437658 0.00475462876131785 0 0 0 0.00198529356054388 0.0123309326644395 0.00167678212369557 0.0254216891630952 0.00517949180337873 0.0141230721563064 0.00783358346014494 0.00526012531038803
0 0 0 0 0 0 0 0 0 0 0 0 0 0 0 0 0 0 0 0 0 0 0 0 0 0 0 0 0 0 0 0 0 0 0 0 0 0 0 0 0 0 0 0 0 0 0 0 0 0 0 0 0 0 0.00227115056783716 0 0 0.00104356400217911 0 0 0 0 0 0 0 0 0 0 0 0 0 0 0 0 0 0 0 0 0 0 0 0 0 0 0 0 0 0 0 0 0.00293195455991132 0 0.0053824814425576 0 0 0 0 0 0 0 0.00481176302931195 0.0360788763942394 0 0.0170261929918272 0 0 0 0 0 0 0 0 0 0 0 0 0 0 0 0 0 0 0 0 0 0 0 0 0 0 0 0 0 0 0 0 0 0 0 0.0298886098620935 0 0.134070400598435 0.0672905752740554 0.00557354010242745 0.00209073391026602 0 0 0.00360111811579899 0.0457584262583548 0.146573583690087 0.0451237375642836 0.0848573781168663 0 0.0034631782816276 0 0 0 0 0 0 0 0 0 0 0 0 0 0 0 0 0 0 0 0 0 0 0 0 0 0 0 0 0 0 0 0 0 0 0 0 0 0 0 0 0 0 0 0 0 0 0 0 0 0 0 0 0 0 0 0 0 0 0 0 0 0 0 0 0 0 0 0 0 0 0 0 0 0 0 0 0 0 0 0 0 0 0 0 0 0 0 0 0 0 0 0 0 0 0 0 0 0 0 0 0 0 0 0 0 0 0 0 0 0 0 0 0 0 0 0 0 0 0 0 0 0 0 0 0 0 0 0 0 0 0 0 0 0 0 0 0 0 0 0 0 0 0 0 0 0.00174347384615634 0.00261981240017141 0.0557874836471913 0.0268919639011876 0.121526286746299 0 0 0.0209634739725462 0 0.000660680392886348 0 0 0 0 0.0454199968746691 0 0.0120329166726285 0.0186799027011589 0.0474547743479384 0.00720038930307637 0.00118158043193178
0 0 0 0.00132775995670418 0 0 0 0 0 0 0 0 0.00361183336918322 0 0 0 0 0 0 0 0 0 0.00106600544021398 0 0 0 0 0 0 0 0.011099910648958 0 0.07228378737325 0.00134186957164325 0.0251568257614412 0 0.00292086697189587 0 0 0 0 0 0 0 0 0 0 0 0.00314394501201902 0 0 0 0 0 0.00739846894974199 0 0 0 0 0 0 0 0 0 0 0 0 0 0 0 0 0 0 0 0 0 0 0 0 0 0 0 0 0 0 0.00267051286885802 0.00123951595632128 0 0 0.0219546976637521 0.00286022627397701 0.005088742891685 0.0050218106858569 0.00411603970315416 0 0 0 0 0 0 0.176320202915731 0.0820465870476981 0.0123649057464942 0 0 0 0 0 0 0 0 0 0 0 0 0 0 0 0 0 0 0 0 0 0 0 0 0 0 0 0.0045592133073535 0 0 0.00507637342865677 0 0 0 0 0 0.0328617515771701 0 0.0117912323474032 0 0.0256848582831629 0.207737238005591 0.00633828132901405 0 0 0 0.0130410380639579 0.021068227602089 0.0442437874470588 0.00191690935350198 0 0 0 0 0 0 0 0 0 0 0 0 0 0 0 0 0 0 0 0 0 0 0 0 0 0 0 0 0 0 0 0 0 0 0.00376228570793506 0.00151426681245973 0.00217619884664853 0 0 0 0 0 0 0 0 0 0 0 0 0 0 0 0 0 0 0 0 0 0 0 0 0 0 0 0 0 0 0 0 0 0 0 0 0 0 0 0 0 0 0 0 0 0 0 0 0 0 0 0 0 0 0 0 0 0 0 0 0 0 0 0 0 0 0 0 0 0.0518116332298007 0 0 0 0 0 0 0 0 0 0 0 0 0 0 0 0 0 0 0 0 0 0 0 0 0 0 0 0 0 0 0 0 0 0 0 0 0 0 0 0.0127912257410921 0 0.0342401517871732 0.0109651061314557 0.00336910703076694 0 0.00376362699021418 0.0164494865824161 0.00554362366192148 0.00322568676959675 0 0 0 0 0 0 0 0 0 0.0111255336783876 0.0219086414765946
0 0 0 0 0 0 0 0 0 0 0 0 0 0 0 0 0 0 0 0 0 0 0 0 0 0 0 0 0 0 0 0 0 0 0 0 0 0.0114181517991126 0 0 0 0 0 0 0 0 0 0 0 0 0 0 0 0.0280032048953491 0 0 0 0 0.207149222639112 0 0 0 0 0 0.00729565506795612 0 0 0 0 0 0 0 0 0.0259537777134458 0 0 0 0 0 0 0 0 0 0 0 0 0 0 0 0 0 0 0 0 0 0 0 0 0 0 0 0 0 0 0 0 0 0 0 0 0 0 0 0 0 0 0 0 0 0 0 0 0 0 0 0 0 0 0 0 0 0 0 0 0 0 0 0 0 0.154893669488825 0.0404450551536427 0 0.227854303242432 0.0620703651499213 0 0 0.156546358315617 0 0.0275952393849564 0 0 0 0 0 0 0.0507749971496297 0 0 0 0 0 0 0 0 0 0 0 0 0 0 0 0 0 0 0 0 0 0 0 0 0 0 0 0 0 0 0 0 0 0 0 0 0 0 0 0 0 0 0 0 0 0 0 0 0 0 0 0 0 0 0 0 0 0 0 0 0 0 0 0 0 0 0 0 0 0 0 0 0 0 0 0 0 0 0 0 0 0 0 0 0 0 0 0 0 0 0 0 0 0 0 0 0 0 0 0 0 0 0 0 0 0 0 0 0 0 0 0 0 0 0 0 0 0 0 0 0 0 0 0 0 0 0 0 0 0 0 0 0 0 0 0 0 0 0 0 0 0 0 0 0 0 0 0 0 0 0 0 0 0 0 0 0 0 0 0 0 0 0 0
0 0 0 0 0 0 0 0 0 0 0 0 0 0 0 0 0 0 0 0 0 0 0 0 0 0 0 0 0 0 0 0 0 0 0 0 0 0.00723606618422425 0 0 0 0 0 0 0 0 0 0 0 0 0 0 0 0.0160311329476452 0 0 0 0 0.0378351137700435 0 0 0 0 0 0.00459682085191315 0 0 0 0 0 0 0 0 0 0 0 0 0 0 0 0 0 0 0 0 0.00579286079214278 0 0 0 0.0144850547895375 0 0 0 0 0 0 0 0 0 0 0 0 0 0 0 0 0 0 0 0 0 0 0 0 0 0 0 0 0 0 0 0 0 0 0 0 0 0 0.00646778092023429 0 0 0 0 0 0 0 0 0 0 0 0.00640440136956975 0 0.028437125880716 0.0166652211125281 0 0.0297965968570235 0.588874942915358 0.0576896151443918 0.127089017845364 0 0 0 0 0 0.0525982486193079 0 0 0 0 0 0 0 0 0 0 0 0 0 0 0 0 0 0 0 0 0 0 0 0 0 0 0 0 0 0 0 0 0 0 0 0 0 0 0 0 0 0 0 0 0 0 0 0 0 0 0 0 0 0 0 0 0 0 0 0 0 0 0 0 0 0 0 0 0 0 0 0 0 0 0 0 0 0 0 0 0 0 0 0 0 0 0 0 0 0 0 0 0 0 0 0 0 0 0 0 0 0 0 0 0 0 0 0 0 0 0 0 0 0 0 0 0 0 0 0 0 0 0 0 0 0 0 0 0 0 0 0 0 0 0 0 0 0 0 0 0 0 0 0 0 0 0 0 0 0 0 0 0 0 0 0 0 0 0 0 0 0 0 0 0
0 0 0 0 0 0 0 0 0 0 0 0 0 0 0 0 0 0 0 0 0 0 0 0 0 0 0 0 0 0 0 0 0 0 0 0 0 0 0 0 0 0 0 0 0 0 0 0 0 0 0 0 0 0 0 0 0 0 0 0 0 0 0 0 0 0 0 0 0 0 0 0 0 0 0 0 0 0 0 0 0 0 0 0 0 0 0 0 0 0 0 0 0 0 0 0 0 0 0 0 0 0 0 0 0 0 0 0 0 0 0 0 0 0 0 0 0 0 0 0 0 0 0 0 0 0 0 0 0 0 0 0 0 0 0 0 0 0 0 0 0 0 0 0 0 0 0 0 0 0 0 0 0 0 0 0 0 0.19518941098096 0.0688603964994073 0 0 0.0164514279036456 0.146563554879336 0.168270280907042 0 0.0268557914583267 0.0230181778123966 0 0 0 0 0 0 0 0 0 0 0.0991715282909971 0.022290340770593 0.05350277057646 0.0124015774080473 0 0 0.017032454491769 0.0131287009181256 0 0 0 0 0 0 0 0 0 0 0 0 0 0 0 0 0 0 0 0 0 0 0 0 0 0 0 0 0 0 0 0 0 0 0 0 0 0 0 0 0 0 0 0 0 0 0 0 0 0 0 0.0156891960153009 0 0 0 0 0 0 0 0 0 0 0 0 0 0.0779014834455919 0 0.0055077437705658 0 0 0 0 0 0 0 0 0 0 0 0 0 0 0 0 0 0 0 0 0 0 0 0 0 0 0 0 0 0 0 0 0 0 0 0 0.0159969217113432 0 0 0 0.00820997669845759 0 0.0139582654616355 0 0 0 0 0 0 0 0 0 0 0 0 0 0 0 0 0 0 0 0 0 0 0 0
0 0 0 0 0 0 0 0 0 0 0 0 0.00154005716782681 0 0 0 0 0 0 0 0 0 0 0 0 0 0 0 0 0 0 0 0 0 0.0010685683974291 0 0 0 0 0 0 0 0 0 0 0 0 0 0 0 0 0 0 0 0 0.00550767342702181 0 0 0 0 0 0 0 0 0 0 0 0 0 0 0 0 0 0 0 0 0 0 0 0 0 0 0 0 0 0 0 0 0 0 0 0 0 0 0 0 0 0 0 0 0 0 0 0 0 0 0 0 0 0 0 0 0 0 0.00121611337542589 0 0 0 0 0 0 0 0 0 0 0 0 0 0 0 0 0 0 0 0 0 0 0 0 0 0 0 0 0 0 0 0 0 0 0 0 0 0 0 0 0 0.0483018575942522 0 0.070912950384974 0.0109092797174536 0.0540077008952357 0.0950247522559762 0.163352512309635 0.0630595197699205 0 0.104296704993699 0.0101752878623646 0 0 0 0 0 0 0 0 0 0.0697932289887371 0.0170005600045361 0.0013378025664274 0.0471069740978362 0 0.00412518011033376 0 0.00222098459257412 0.030066103661556 0 0 0.00121536336157022 0 0 0 0 0 0 0 0.00114927811582292 0 0 0 0 0 0 0 0 0 0 0 0 0.00547470046016287 0 0 0 0 0 0 0 0 0 0 0 0.00315160715501639 0 0 0.0213665010438785 0 0 0.00238682974747339 0 0 0 0 0 0 0 0 0 0 0 0 0 0 0 0 0 0 0 0 0 0 0 0.00674630770061625 0 0.0048061775842137 0 0 0 0 0 0 0 0 0 0 0 0 0 0 0 0 0 0 0 0 0 0 0 0 0 0 0 0 0 0 0 0 0 0 0.00649163323723443 0 0.0106402099876466 0.0311203277203337 0.0319073101489067 0.0236502368059393 0.00702217555337328 0 0.00221721404954816 0 0 0 0 0 0 0 0 0 0 0 0 0 0 0.0396303151550495 0 0 0 0 0 0 0 0 0
0 0 0 0 0 0 0 0 0 0 0 0 0 0 0 0 0 0 0 0 0 0 0 0 0 0 0 0 0 0 0 0 0 0 0 0 0 0 0 0 0 0 0 0 0 0 0 0 0 0 0 0 0 0 0 0 0 0 0 0 0 0 0 0 0 0 0 0 0 0 0 0 0 0 0 0 0 0 0 0 0 0 0 0 0 0 0 0 0 0 0 0 0 0 0 0 0 0 0 0 0 0 0 0 0 0 0 0 0 0 0 0 0 0 0 0 0 0 0 0 0 0 0 0 0 0 0 0 0 0 0 0 0 0 0 0 0 0 0 0 0 0 0 0 0 0 0 0 0 0 0 0 0 0 0 0 0.0345769908382714 0.1438916693383 0 0.00981086981288344 0.0491654629730779 0.04019517529239 0.0675891215155354 0.0535550260646933 0.0167272861722722 0.274876232199924 0.0426273146260147 0 0 0 0 0 0 0 0 0 0.0595047005224832 0.0128883438416636 0 0.0152209334101231 0 0.0287181646622101 0 0 0.00574501316793347 0 0 0 0 0 0 0 0 0 0 0 0 0 0 0.00450923547783539 0 0 0 0 0 0 0 0 0 0 0 0 0 0 0 0 0 0 0 0 0 0 0 0 0 0 0 0 0 0 0 0 0 0 0 0 0.00283200713945457 0 0 0 0 0 0 0 0 0 0 0 0 0 0.0028172902336778 0.00497172116786979 0 0.00205487929044594 0 0 0 0 0 0 0 0 0 0 0 0 0 0 0 0 0 0 0 0 0 0 0 0 0 0 0 0 0 0.00612049007408213 0 0 0 0.00391168075747163 0 0.0492640949808159 0.0174851763915042 0.0132105008037419 0.0300408796316547 0 0 0 0 0 0.0055399178727692 0 0 0 0 0 0 0 0 0 0 0 0 0 0 0 0.00214982174090103 0 0 0 0 0
0 0 0 0 0 0 0 0 0 0 0 0 0 0 0 0 0 0 0 0 0 0 0 0 0 0 0 0 0 0 0 0 0 0 0 0 0 0 0 0 0 0 0 0 0 0 0 0 0 0 0 0 0 0 0 0 0 0 0 0 0 0 0 0 0 0 0 0 0 0 0 0 0 0 0 0 0 0 0 0 0 0 0 0 0 0 0 0 0 0 0 0 0 0 0 0 0 0 0 0 0 0 0 0 0 0 0 0 0 0 0 0 0 0 0 0 0 0 0 0 0 0 0 0 0 0 0 0 0 0 0 0 0 0 0 0 0 0 0 0 0 0 0 0 0 0 0 0 0 0 0 0 0 0 0 0 0 0.0871716534278574 0.0386346180310057 0 0 0.121693590676909 0.0381526483938907 0 0 0.0884382496678155 0.0130237798940624 0 0 0 0 0 0 0 0 0.017271342864625 0.134530819749991 0 0 0.0116337712684494 0 0 0 0 0 0 0 0 0 0 0 0 0 0.0470807296495117 0 0 0 0 0 0 0 0 0 0 0 0 0 0 0 0 0 0 0 0 0 0.0375200633436691 0 0 0 0 0 0 0 0 0 0 0 0 0 0 0 0 0 0 0 0 0 0 0 0 0 0 0 0 0 0 0 0 0 0 0 0 0 0 0 0 0 0 0 0 0 0 0 0 0 0 0 0 0 0 0 0 0 0 0 0 0 0 0 0 0 0 0 0 0 0 0 0 0 0 0.326117419516141 0.0222859029486253 0.0164454105674474 0 0 0 0 0 0 0 0 0 0 0 0 0 0 0 0 0 0 0 0 0 0 0 0 0 0 0
0 0 0 0 0 0 0 0 0 0 0 0 0 0 0 0 0 0 0 0 0 0 0 0 0 0 0 0 0 0 0 0 0 0 0 0 0 0 0 0 0 0 0 0 0 0 0 0 0 0 0 0 0 0 0 0 0 0 0 0 0 0 0 0 0 0 0 0 0 0 0 0 0 0 0 0 0 0 0 0 0 0 0 0 0 0 0 0 0 0 0 0 0 0 0 0 0 0 0 0 0 0 0 0 0 0 0 0 0 0 0 0 0 0 0 0 0 0 0 0 0 0 0 0 0 0 0 0 0 0 0 0 0 0 0 0 0 0 0 0 0 0 0 0 0 0 0 0 0 0 0 0 0 0 0 0 0 0.278606524713173 0.124992982255529 0 0 0.237881430376447 0 0 0 0.0770669717982756 0 0 0 0 0 0 0 0 0 0 0.0519569658579149 0 0 0 0 0 0 0 0 0 0 0 0 0 0 0 0 0 0 0 0 0 0 0 0 0 0 0 0 0 0 0 0.0131780968763263 0 0 0 0 0 0 0 0 0 0 0 0 0 0 0 0 0 0 0 0 0 0 0 0 0 0 0 0 0 0 0 0 0 0 0 0 0 0 0 0 0 0 0 0 0 0 0 0 0 0 0 0 0 0 0 0 0 0 0 0 0 0 0 0 0 0 0 0 0 0 0 0 0 0 0 0 0 0 0 0 0 0.00868813723340086 0.15777019957452 0.0498586913144144 0 0 0 0 0 0 0 0 0 0 0 0 0 0 0 0 0 0 0 0 0 0 0 0 0 0 0
0 0 0 0 0 0 0 0 0 0 0 0 0.00466943758799088 0 0 0 0 0 0 0 0 0 0 0 0 0 0 0 0 0 0 0 0 0 0.00326941177023687 0 0 0 0 0 0 0 0 0 0 0 0 0 0 0 0 0 0 0 0 0.0117759915262119 0 0 0 0 0 0 0 0 0 0 0 0 0 0 0 0 0 0 0 0 0 0 0 0 0 0 0 0 0 0 0 0 0 0 0 0 0 0 0 0 0 0 0 0 0 0 0 0 0 0 0 0 0 0 0 0 0 0 0.00326390968847205 0 0 0 0 0 0 0 0 0 0 0 0 0 0 0 0 0 0 0 0 0 0 0 0 0 0 0 0 0 0 0 0 0 0 0 0 0 0 0 0 0 0.0118204863817198 0.275905853732791 0.0575159105456285 0.0442193819388818 0.133890300652308 0 0 0.0092118848342553 0.01283583284826 0.104728530466901 0 0 0 0 0 0 0 0 0 0 0.180606847222116 0 0 0 0 0 0 0 0 0 0 0.00369372495608977 0 0 0 0 0 0 0 0 0 0 0 0 0 0 0 0 0 0 0 0 0 0 0 0 0.0106015140143949 0 0 0 0 0 0 0 0 0 0 0 0 0 0.00893400396123628 0 0 0 0 0 0 0 0 0 0 0 0 0 0 0 0 0 0 0 0 0 0 0 0 0 0 0 0 0 0 0 0 0 0 0 0 0 0 0 0 0 0 0 0 0 0 0 0 0 0 0 0 0 0 0 0 0 0 0 0 0 0 0 0.0410581511434298 0.0656416485453879 0.0163571781836886 0 0 0 0 0 0 0 0 0 0 0 0 0 0 0 0 0 0 0 0 0 0 0 0 0 0 0
0 0 0 0 0 0 0 0 0 0 0 0 0 0 0 0 0 0 0 0 0 0 0 0 0 0 0 0 0 0 0 0 0 0 0 0 0 0 0 0 0 0 0 0 0 0 0 0 0 0 0 0 0 0.00093871617516287 0 0 0 0 0 0 0 0 0 0 0 0 0 0 0 0 0 0 0 0 0 0 0 0 0 0 0 0 0 0 0 0 0 0 0 0 0 0 0 0 0 0 0 0 0 0 0 0 0 0 0 0.0010970660237773 0.0215307730005313 0 0 0 0 0 0.00159449771859992 0 0 0.0239978638803296 0.0119061260769157 0.000734486130172834 0 0.000876129116211038 0.00360066050308196 0.00187430197468262 0.0028529452516518 0.0123029032103787 0.00115160761853343 0.00548092812950145 0 0 0 0 0 0 0 0 0 0 0 0 0 0 0 0 0 0 0 0 0 0 0 0 0 0 0 0 0 0 0.031317035813274 0.141049937237898 0.0287616491822123 0.00412280280719383 0 0 0 0.0758447447060339 0.0138769560689718 0.146565385869688 0.0762594271180875 0 0 0 0 0 0 0.00495548851922004 0 0 0.00993124090135106 0 0 0.0725547148797219 0 0.0119314956291847 0 0.00121478294950325 0.173941166774006 0 0 0 0 0 0 0 0 0 0 0 0 0 0 0 0 0 0 0 0 0 0 0.00221308198504119 0 0 0 0 0 0 0 0 0 0 0 0 0.0114647037159512 0 0 0.0171589419315849 0 0 0 0 0 0 0 0 0 0 0 0 0 0 0 0 0 0 0 0 0 0 0 0.000705914162164881 0 0 0 0 0 0 0 0 0 0 0 0 0 0 0 0.00336473974169591 0.00319637583201057 0 0.00117475951179965 0 0.00592176991428721 0.00768940022722655 0 0.00155606479298993 0.00133684248031458 0 0 0 0.00664738152385037 0 0 0 0 0 0 0 0 0 0 0.00500294687921578 0 0 0.0146640012300255 0.00464765136550837 0 0.00346153943267403 0 0.00112144526875013 0 0 0 0 0 0 0 0 0 0 0 0 0 0 0.0264066067390329 0 0 0 0 0 0 0 0 0
0 0 0 0 0 0 0 0 0 0 0 0 0 0 0 0 0 0 0 0 0 0 0 0 0 0 0 0 0 0 0 0 0 0 0 0 0 0 0 0 0 0 0 0 0 0 0 0 0 0 0 0 0 0 0 0 0 0 0 0 0 0 0 0 0 0 0 0 0 0 0 0 0 0 0 0 0 0 0 0 0 0 0 0 0 0 0 0 0 0 0 0 0 0 0 0 0 0 0 0 0 0 0 0 0 0 0 0 0 0 0 0 0 0 0 0 0 0 0 0 0 0 0 0 0 0 0 0 0 0 0 0 0 0 0 0 0 0 0 0 0 0 0 0 0 0 0 0 0 0 0 0 0 0 0 0 0.101792669419678 0.154153064638727 0.0645195965411133 0 0 0.00775578631766029 0.214723668737629 0 0 0.137884530910408 0.0536378247372126 0.00321161196690053 0 0 0 0 0 0 0 0 0 0.0473987370878544 0.0164041144069544 0.0111003233085821 0.00846698067819282 0.0786721529336338 0 0.00284226956898838 0.0146704991935123 0 0 0 0 0 0 0 0 0 0 0 0 0 0 0 0 0 0 0 0 0 0 0.00645538576120684 0 0 0 0 0 0 0 0 0 0 0 0 0 0 0 0 0 0 0 0 0 0 0 0 0 0 0 0 0.0120279195387273 0 0 0 0 0 0 0 0 0 0 0.0135310188557416 0 0 0.0244319518804825 0 0 0 0 0 0 0 0 0 0 0 0 0.00319992587883604 0 0 0 0 0.00397188650539058 0.00497036741837768 0 0 0 0 0 0 0.00561525454699593 0 0 0 0 0 0 0 0 0 0 0 0 0 0 0.00856245916719471 0 0 0 0 0 0 0 0 0 0 0 0 0 0 0 0 0 0 0 0 0 0 0 0 0 0 0 0
0 0 0 0 0 0 0 0 0 0 0 0 0 0 0 0 0 0 0 0 0 0 0 0 0 0 0 0 0 0 0 0 0 0 0 0 0 0 0 0 0 0 0 0 0 0 0 0 0 0 0 0 0 0 0 0 0 0 0 0 0 0 0 0 0 0 0 0 0 0 0 0 0 0 0 0 0 0 0 0 0 0 0 0 0 0 0 0 0 0 0 0 0 0 0 0 0 0 0 0 0 0 0 0 0 0 0 0 0 0 0 0 0 0 0 0.0194724213939771 0.00540427313652159 0 0.00727025096521382 0 0 0 0 0 0 0 0 0 0 0 0 0 0 0 0 0 0 0 0 0 0 0 0 0 0 0 0 0 0 0 0 0 0 0 0 0 0 0 0.0355221202639949 0 0 0.0190494909052355 0.0692517294776279 0 0 0.363285976158515 0 0 0 0 0 0 0 0 0 0 0.154278453651288 0 0 0 0 0 0 0 0.0207175133279735 0 0 0 0 0 0 0 0 0 0 0 0 0 0 0 0 0 0 0 0 0 0 0 0 0 0 0 0 0 0 0 0 0 0 0 0.0212138370630332 0 0 0 0 0 0 0 0 0 0 0 0 0 0 0 0 0 0 0 0 0 0 0 0 0 0 0 0 0 0 0 0 0 0 0 0 0 0 0 0 0 0 0.00453271963881611 0.00458036586247825 0 0 0 0 0.0161996304564521 0 0 0 0 0 0 0.00971006208971902 0 0 0 0.0732498647158217 0 0 0.141523697612198 0.00836096039216768 0 0 0 0 0 0 0 0 0.00564829324270883 0 0 0 0 0 0 0 0 0 0 0 0 0 0 0 0 0 0 0 0 0.0207283396462585 0 0 0 0 0
0 0 0 0 0 0 0 0 0 0 0 0 0 0 0 0 0 0 0 0 0 0 0 0 0 0 0 0 0 0 0 0 0 0 0 0 0 0 0 0 0 0 0 0 0 0 0 0 0 0 0 0 0 0 0 0 0 0 0 0 0 0 0 0 0 0 0 0 0 0 0 0 0 0 0 0 0 0 0 0 0 0 0 0 0 0 0 0 0 0 0 0 0 0 0 0 0 0 0 0 0 0 0 0 0.00125326100676374 0 0.0028893324344772 0 0 0 0 0 0.000816105541266749 0 0.0036951977904948 0.00930176905661885 0.00224406317407085 0 0.00677077204547018 0 0 0 0 0 0 0 0 0 0 0 0 0 0 0 0 0 0 0 0 0 0 0 0 0 0 0 0 0 0 0 0 0 0 0 0 0 0.00662610653580192 0.103988057796751 0.135064113312467 0.0110350374446608 0.0148951739733382 0.0359628183711063 0.169237739326217 0.0562376184141571 0.0840578006208804 0 0.0174615649183717 0 0 0 0 0 0 0 0 0 0.144850148323844 0.00994604177853366 0.00118162365590654 0.00689310726811733 0.00146993668314976 0.00437343515836736 0 0 0.0268115072132942 0 0 0 0 0 0 0 0 0 0 0 0 0 0 0 0 0 0 0 0 0 0 0 0 0 0 0 0.00490447387072545 0 0 0 0 0 0 0 0.00346993986570961 0 0 0 0 0 0 0 0 0 0 0 0 0 0 0 0.00263351255331761 0 0 0 0 0 0 0 0 0 0 0 0 0 0.00351564376820487 0 0 0.00121163090940378 0 0 0 0 0 0 0 0 0 0.00200188205508208 0.00175595451754651 0 0 0 0 0.00520356080523512 0 0 0 0 0 0.018289499849078 0.00543118697092406 0 0 0 0.0302584860587295 0 0 0.0112253050241405 0 0 0 0.00626859555928112 0 0.00720559256357283 0.0224422081120188 0.00523243640009255 0.00279549447623992 0 0 0 0 0 0 0 0 0 0 0 0 0 0 0 0 0 0 0 0 0 0.00909226479657072 0 0 0 0 0
0 0 0 0 0 0 0 0 0 0 0 0 0 0 0 0 0 0 0 0 0 0 0 0 0 0 0 0 0 0 0 0 0 0 0 0 0 0 0 0 0 0 0 0 0 0 0 0 0 0 0 0 0 0.00157966126845577 0 0 0 0 0 0 0 0 0 0 0 0 0 0 0 0 0 0 0 0 0 0 0 0 0 0 0 0 0 0 0 0 0 0 0 0 0 0 0 0 0 0 0 0 0 0 0 0 0 0 0 0.00171038283870995 0.0246104802659797 0 0 0 0 0 0.00143108772212533 0 0 0.0266950231122055 0.0115106021740022 0 0 0 0 0.00248235939553505 0.00200778256587875 0.00861452353423828 0 0.00430108331786302 0 0 0 0 0 0 0 0 0 0 0 0 0 0 0 0 0 0 0 0 0 0 0 0 0 0 0 0 0 0 0.015781752554337 0.0281918394730648 0.0582042352976226 0.00451579845984778 0 0 0.244693914558624 0.0607919903008473 0 0.0485229273442273 0 0.00354932470765212 0 0 0 0 0 0.00420689762333111 0 0 0.00482663943654258 0.0223015011042252 0.0101747389118756 0.0040533698487943 0 0.0214390156300642 0 0 0.147882781868516 0 0 0.00235334425416166 0 0 0 0 0 0 0 0 0 0 0 0.0391799579874483 0 0 0 0 0 0 0 0.0566653683326115 0 0 0 0 0 0 0 0 0 0 0 0 0 0 0 0 0 0 0 0 0 0 0 0 0 0 0 0 0 0 0 0 0 0 0 0 0 0.00622372034158455 0 0.0381197620266127 0 0 0 0.0117321909704705 0.0118364246604755 0 0.0109534696178334 0 0.0021548713214317 0 0 0 0 0 0 0.00232100803339705 0.00379089161657057 0 0.0024015078278196 0 0.00284116617223114 0.00312454836843166 0 0 0 0 0 0 0.00273821568034324 0 0 0 0 0 0 0 0 0 0 0.00312736777961682 0 0 0.00826376511583124 0 0.00983849726901133 0 0 0 0 0.0182542093095524 0 0 0 0 0 0 0 0 0 0 0 0 0 0 0 0 0 0 0 0 0 0
0 0 0 0 0 0 0 0 0 0 0 0 0.0136954060314128 0 0 0 0 0 0 0 0 0 0 0 0 0 0 0 0 0 0 0.00258822165701031 0 0 0 0 0 0 0 0 0 0 0 0 0 0 0 0 0 0 0 0 0 0 0 0.0148265129741125 0 0 0 0 0 0 0 0 0 0 0 0 0 0 0 0 0 0 0 0 0 0 0 0 0 0 0 0 0 0 0 0 0 0 0 0 0 0 0 0 0 0 0 0 0 0 0 0 0.00738527707040987 0 0.00282589969638688 0 0 0.00143407959233635 0 0 0.00898029895078018 0 0.0337563130659177 0.0170122740273859 0.00853363374013514 0 0.0141154803688785 0 0 0.00179050560392936 0 0 0 0 0 0 0 0 0 0 0 0 0 0 0 0 0 0 0 0 0 0 0 0 0 0 0 0 0 0 0 0 0 0 0 0 0 0 0 0 0 0.00130401119193154 0 0 0.00127153634489148 0 0.0037821841536442 0.0141201309470034 0.00960266302764639 0.0086934049581441 0 0.00478723925853052 0 0 0 0 0 0 0 0 0 0 0 0 0 0.0494935744320049 0.0429126160676429 0.0494596863311964 0 0.00312296238674817 0 0 0 0.0151608531095027 0 0 0.00181188129156691 0 0 0 0 0 0 0 0 0 0.0953487797974619 0 0 0 0 0 0 0 0 0 0 0 0 0 0 0 0.0080696235247472 0 0 0 0 0 0 0 0 0 0 0 0 0 0 0 0 0 0.000566855497823347 0 0 0 0 0 0 0 0 0 0 0 0 0 0 0.00465638427160053 0 0.0182890643460725 0 0 0.00981852841738576 0.0290134310390037 0.151457393840112 0.133039228332617 0.09071768064877 0 0.0184535762568788 0.0388547548761543 0 0 0 0 0 0 0 0 0 0 0 0 0 0 0 0.00655578586631662 0 0 0 0 0 0 0 0 0 0 0 0 0 0.0147839924240579 0 0.00191689645213936 0 0 0 0 0 0 0 0 0 0 0 0 0 0 0 0 0 0.0459913781297107
0 0 0 0 0 0 0 0 0 0 0 0 0 0 0 0 0 0 0 0 0 0 0 0 0 0 0.00245793118150707 0 0 0 0 0 0 0 0 0 0 0 0 0 0 0 0 0 0 0 0 0 0 0 0 0 0 0 0 0 0 0 0 0 0 0 0 0 0 0 0 0 0 0 0 0 0 0 0 0 0 0 0 0 0 0 0 0 0 0 0 0 0 0 0 0 0 0 0 0 0 0 0 0 0 0 0 0 0 0 0 0 0 0 0 0 0 0 0 0 0 0 0 0 0 0 0 0 0 0 0 0 0.00389261747063946 0 0 0 0 0 0 0 0 0 0 0 0 0 0 0 0 0 0 0 0 0 0 0 0 0 0 0 0 0 0 0 0 0 0 0 0 0 0 0.0137765152007178 0 0.0573757664271596 0.163170796317203 0.0302367889269043 0.0368504207980145 0.134269678481947 0 0 0 0 0 0.00500472088561568 0 0 0 0 0 0 0 0.0248149796791229 0 0.0118741964982824 0.0526519337974323 0.0103001347339058 0 0 0 0 0 0 0.00514101015973289 0 0 0 0 0 0.00574954662340837 0.00888455401141957 0 0 0 0 0 0 0 0.00659541119645007 0.00371242427465315 0 0 0 0 0.0242235401705954 0.00600990934900223 0 0 0 0.188874634746751 0.0150642905713873 0 0 0 0 0 0 0 0 0 0 0 0.00678924430590077 0.00432282281917122 0 0 0 0 0.00674546787593819 0 0 0 0 0 0 0 0.00515027746840645 0.00660957513505233 0 0.00433500584817909 0 0.0034707935393296 0 0 0.00730957639344534 0.0072692549068855 0.0136779365950134 0 0 0 0 0.0667559968561577 0 0 0 0 0 0 0 0 0 0 0 0 0 0 0 0 0 0 0.0248943173124644 0 0 0 0 0 0 0 0.00621279686355389 0 0 0.00960228699734703 0 0 0 0 0.00497391761485873 0 0 0 0 0 0 0 0 0.00526734288704844 0 0 0 0 0 0 0 0 0.00568158507939644
0 0 0 0 0 0 0 0 0 0 0 0 0.00155169483647144 0 0 0 0 0 0 0 0 0 0 0 0 0 0 0 0 0 0 0 0 0 0.0065528792482225 0 0 0 0 0 0 0 0 0 0 0 0 0 0.00472247523028051 0 0 0 0 0 0 0 0 0 0 0 0 0 0 0 0 0 0 0 0 0 0 0 0 0 0 0 0 0 0 0 0 0 0 0 0 0 0 0 0 0 0 0 0 0 0 0 0 0 0 0 0 0 0 0 0 0 0 0 0 0 0 0 0 0 0 0 0.00169993334623964 0 0 0 0 0 0 0 0 0 0 0 0 0 0 0 0 0 0 0 0 0 0 0 0 0 0 0 0 0 0 0 0 0 0 0 0 0 0 0 0 0 0 0 0 0 0 0 0 0 0 0.0266090495126622 0.0296840006366077 0 0.123513868738753 0.128718208414351 0.00136116497512672 0.0846137440013952 0 0 0 0 0 0 0 0 0 0.00274292497949057 0 0 0 0.068461328725401 0.0194675042877369 0.0351223426995413 0.00684447459114769 0.0286027391426325 0 0 0 0 0 0 0.0436009061442284 0 0 0 0 0 0 0 0.00192150344931591 0 0 0 0 0 0 0 0 0 0 0 0 0 0 0 0 0 0.029648379531967 0 0 0 0 0 0 0 0 0 0 0 0 0 0 0 0 0 0.00128087161169457 0 0.0262670864418361 0 0 0 0 0 0 0 0 0 0 0 0 0 0 0.0446260195561479 0 0 0 0 0.0270312699959596 0.00269963463180168 0.153208858210275 0 0 0.0150544111791373 0 0.00734597630466283 0 0 0 0 0 0 0 0 0 0 0 0 0 0.0220884415379218 0 0 0 0 0 0 0 0.0045645367803372 0 0 0 0 0 0.00264727178304803 0 0.0037194234250715 0 0 0 0 0 0 0 0 0 0 0 0 0 0 0 0 0.00546785104780134 0.0385592250027336
0 0 0 0 0 0 0 0 0 0 0 0 0 0 0 0 0 0 0 0 0 0 0 0 0 0 0 0 0 0 0 0 0 0 0 0 0 0 0 0 0 0 0 0 0 0 0 0 0 0 0 0 0 0 0 0 0 0 0 0 0 0 0 0 0 0 0 0 0 0 0 0 0 0 0 0 0 0 0 0 0 0 0 0 0 0 0 0 0 0 0 0 0 0 0 0 0 0 0 0 0 0 0 0 0 0 0 0 0 0 0 0 0 0 0 0 0.00296785486200729 0 0 0 0 0 0 0 0 0 0 0 0 0 0 0 0 0 0 0 0 0 0 0 0 0 0 0 0 0 0 0 0 0 0 0 0 0 0 0 0 0 0 0 0 0 0 0 0 0 0 0.029768023570865 0.138868594446395 0.203181143183163 0 0.107462254148585 0.01933971396175 0.0987789513516583 0 0 0 0 0 0 0 0 0 0.00662927650073243 0 0 0 0.0096454814931132 0.00292622569699111 0.00300518889757032 0.0208034201434305 0.0139446442404753 0 0 0 0 0 0 0.0178409418959022 0 0 0 0 0 0 0.00665395578750744 0 0 0 0 0 0 0 0 0 0 0 0 0 0 0 0 0 0 0.157398046853035 0 0 0 0 0 0 0 0 0 0 0 0 0 0 0 0 0 0 0 0 0 0 0 0 0 0 0 0 0 0 0 0 0 0 0.00934508057998983 0 0 0 0 0 0.00416518649049777 0.0848390459721188 0 0 0 0 0 0.0127604342000934 0 0 0 0 0 0 0 0 0 0 0 0 0.0309315609847383 0 0 0 0 0 0 0 0.0118122171874705 0 0 0 0 0 0 0 0 0 0 0 0 0 0 0 0 0 0 0 0 0 0 0 0 0 0.00693275755191013
0 0 0 0 0 0 0 0 0 0 0 0 0 0 0 0 0 0 0 0 0 0 0 0 0 0 0 0 0 0 0 0 0 0 0.00226903055088179 0 0 0 0 0 0 0 0 0 0 0 0 0 0 0 0 0 0 0 0 0 0 0 0 0 0 0 0 0 0 0 0 0 0 0 0 0 0 0 0 0 0 0 0 0 0 0 0 0 0 0 0 0 0 0 0 0 0 0 0 0 0 0 0 0 0.00119025211548616 0 0 0 0 0 0 0 0 0 0 0 0 0 0 0 0 0 0 0 0 0 0 0 0 0 0 0 0 0 0 0 0 0 0 0 0 0 0 0 0 0 0 0 0 0 0 0 0 0 0 0 0 0 0 0 0 0 0 0 0 0 0 0 0 0 0 0.00938678037443587 0.00896325411975256 0.0737523894286187 0.0374303924385854 0 0 0.00921864915044729 0 0 0 0 0 0 0 0 0 0 0 0 0 0.0365046482522751 0.0136256750656753 0.0235206944476267 0.00540201179971985 0.145943935733623 0 0 0 0 0 0 0.170419963726531 0 0 0 0.00227156587192696 0 0.0020705486176835 0.0113807869353863 0.00190497164750661 0 0 0 0 0 0 0 0 0 0 0 0 0 0 0 0.00786418829749293 0 0.0746948686911681 0 0 0 0 0 0 0 0 0 0 0 0 0 0 0 0 0.00233092273881615 0.00704178566950051 0.00355995472837376 0.0501508266917972 0 0 0 0 0 0 0 0 0 0 0 0 0 0 0.0389300243200907 0 0 0 0.000609939464038708 0.00301209634617515 0.00105199801052007 0.0230872982805325 0 0 0.00321599135639049 0 0 0 0 0 0 0 0 0 0 0 0 0 0 0 0.197546169419438 0 0 0 0 0 0 0 0 0 0 0 0 0 0.000902314410891825 0 0.00545016208289153 0 0.00203322001561445 0 0 0 0 0 0 0 0 0 0 0 0 0 0 0.00506804616016307 0.0181946430399431
0 0 0 0 0 0 0 0 0 0 0 0 0 0 0 0 0 0 0 0 0 0 0 0 0 0 0.00322248557386839 0 0 0 0 0 0 0 0 0 0 0 0 0 0 0 0 0 0 0 0 0 0 0 0 0 0 0 0 0 0 0 0 0 0 0 0 0 0 0 0 0 0 0 0 0 0 0 0 0 0 0 0 0 0 0 0 0 0 0 0 0 0 0 0 0 0 0 0 0 0 0 0 0 0 0 0 0 0 0 0 0 0 0 0 0 0 0 0 0 0 0 0 0 0 0 0 0 0 0 0 0 0 0 0 0 0 0 0 0 0 0 0 0 0 0 0 0 0 0 0 0 0 0 0 0 0 0 0 0 0 0 0 0 0 0 0 0 0 0 0 0 0.0783056769012704 0.00559071855531374 0.0482880020257116 0 0 0.0479579845679424 0.0244408222890663 0 0 0 0 0.00790468045139492 0 0 0 0 0.012931066279097 0 0.0574523209676643 0 0 0 0.121852710029077 0 0 0 0 0 0 0 0 0 0 0 0 0 0.0128455379666998 0 0 0 0 0.130431434036258 0.0178645778201525 0.123018859749976 0 0 0 0 0 0 0 0 0 0 0 0 0.167666455967626 0.0146620858877604 0 0 0 0 0 0.0577264187838836 0 0.0284543602634454 0 0 0 0 0 0 0 0 0.00918418467218798 0 0 0 0 0 0 0 0 0 0 0 0 0 0 0 0 0 0 0 0 0 0 0 0 0 0 0 0 0 0.0301996172116045 0 0 0 0 0 0 0 0 0 0 0 0 0 0 0 0 0 0 0 0 0 0 0 0 0 0 0 0 0 0 0 0 0 0 0 0 0 0 0 0 0 0 0 0 0 0 0
0 0 0 0 0 0 0 0 0 0 0 0 0 0 0 0 0.00211359100533619 0 0 0 0 0 0 0 0 0 0.00957043433591505 0 0 0 0 0 0 0 0 0 0 0 0 0 0 0 0 0 0 0 0 0 0 0 0 0 0 0.0120457729805633 0 0 0 0 0 0 0 0 0 0 0 0 0 0 0 0 0 0 0 0 0 0 0 0 0 0 0 0 0 0 0 0 0 0 0 0 0 0 0 0 0 0 0 0 0 0 0 0 0 0 0 0 0 0 0 0 0 0 0 0 0 0 0.00256417035761881 0 0 0 0 0 0 0 0.00553117853616979 0 0 0 0.00291639592922351 0 0 0 0 0 0 0 0 0 0 0 0 0 0 0 0 0 0 0 0 0 0 0 0 0 0 0 0 0 0 0 0 0 0.0173699849815853 0 0 0 0.00459563239014917 0.0145977333270818 0.112403940461012 0.136914853842789 0.0971642251739436 0.0260339959378197 0.0188935563936324 0 0 0 0 0 0.00384886316730037 0.00761510491645464 0 0 0 0 0.00799564573647594 0 0 0.0160748089853709 0 0 0.0130192418953002 0 0 0 0 0 0 0 0 0 0 0 0 0 0 0 0 0 0 0 0 0 0 0 0 0 0 0 0 0 0 0 0 0 0.0104971288449616 0 0 0 0 0 0 0 0 0 0 0 0.000910233569554061 0.00214908556359368 0.00182174829228866 0 0 0 0 0 0 0 0 0 0 0 0 0 0 0 0.00270380624503285 0 0.00174051680643568 0 0 0.00266578390481158 0.00373774669895654 0.00554689947844617 0 0 0.150607915073637 0 0.231500729634518 0 0 0.0564055422173301 0 0 0.0100161156296514 0 0 0 0 0 0 0 0 0 0 0 0 0 0 0 0 0 0 0 0 0.00262460746463555 0 0 0.00346697840812975 0 0 0 0 0 0 0 0 0 0 0 0 0 0 0 0 0 0.0023360318142758 0 0 0 0 0
0 0 0 0 0 0 0 0 0 0 0 0 0 0 0 0 0 0 0 0 0 0 0 0 0 0 0.0189861115692749 0 0 0 0 0 0 0 0 0 0 0 0 0 0 0 0 0 0 0 0 0 0 0 0 0 0 0 0 0 0 0 0 0 0 0 0 0 0.0296486335947697 0 0 0 0 0 0 0 0 0 0 0 0 0 0 0 0 0 0 0 0 0 0 0 0 0 0 0 0 0 0 0 0 0 0 0 0 0 0 0 0 0 0 0 0.018918849982395 0 0 0 0 0 0 0 0 0 0 0 0 0 0 0 0 0 0 0 0.00865831244571516 0 0 0 0 0 0 0 0 0 0 0 0 0 0 0 0 0 0 0 0 0 0 0 0 0 0 0 0 0 0 0 0 0 0 0 0 0 0 0 0 0 0 0 0.0251821705310682 0 0 0 0 0 0 0 0 0 0 0 0 0 0 0 0 0 0 0 0 0 0 0 0 0 0 0 0 0 0 0 0 0 0 0 0 0 0.285068726548543 0.0168928742399779 0 0 0 0 0 0 0 0.215267979622855 0.0360854045975038 0 0 0 0 0 0 0 0 0 0 0 0 0 0 0 0 0 0 0 0 0 0 0 0 0 0 0 0 0 0 0 0 0 0 0 0 0 0 0 0 0 0 0 0 0 0 0 0 0 0 0 0.104274677811428 0 0 0 0 0 0 0 0 0 0.082312352122125 0 0 0 0 0 0 0 0 0 0 0.0102454410345494 0 0 0 0 0 0 0 0 0 0 0 0 0 0 0 0 0 0 0 0.0623406301158363 0.0861178357839598 0 0 0 0 0
0 0 0 0 0 0 0 0 0 0 0 0 0 0 0 0 0 0 0 0 0 0 0 0 0 0 0 0 0 0 0 0 0 0 0 0 0 0 0 0 0 0 0 0 0 0 0 0 0 0 0 0 0 0 0 0 0 0 0 0 0 0 0 0 0 0 0 0 0 0 0 0 0 0 0 0 0 0 0 0 0 0 0 0 0 0 0 0 0 0 0 0 0 0 0 0 0 0 0 0 0 0 0 0 0 0 0 0 0 0 0 0 0 0 0 0 0 0 0 0 0 0 0 0 0 0 0 0 0 0 0 0 0 0 0 0 0 0 0 0 0 0 0 0 0 0 0 0 0 0 0 0 0 0 0 0 0 0 0 0.0362614597140428 0 0 0 0 0 0 0 0 0 0 0 0 0 0 0 0 0.0745272552720398 0 0 0 0 0 0 0 0 0 0 0 0 0 0 0 0 0.201606089723134 0 0 0 0 0 0 0 0 0 0 0 0 0 0 0 0 0 0 0 0 0 0.0293978924014874 0.023990549078829 0 0 0 0 0 0 0 0 0 0 0 0 0 0 0 0 0 0 0 0 0 0 0 0 0 0 0 0 0 0 0 0 0 0 0 0 0 0 0 0 0 0 0 0 0 0 0 0 0 0 0 0 0 0 0 0 0 0 0 0 0 0 0 0 0 0 0 0 0 0 0 0 0 0.634216753810467 0 0 0 0 0 0 0 0 0 0 0 0 0 0 0 0 0 0 0 0 0 0 0 0 0 0 0 0 0
0 0 0 0 0 0 0 0 0 0 0 0 0 0 0 0 0 0 0 0 0 0 0 0 0 0 0 0 0 0 0 0 0 0 0 0 0 0 0 0 0 0 0 0 0 0 0 0 0 0 0 0 0 0 0 0 0 0 0 0 0 0 0 0 0 0 0 0 0 0 0 0 0 0 0 0 0 0 0 0 0 0 0 0 0 0 0 0 0 0 0 0 0 0 0 0 0 0 0 0 0 0 0 0 0 0 0 0 0 0 0 0 0 0 0 0 0 0 0.00261692341002632 0 0 0 0 0 0 0 0 0 0 0 0 0 0 0 0 0 0 0 0 0 0 0 0 0 0 0 0 0 0 0 0 0 0 0 0 0 0 0.114633167634683 0.0481657336280801 0.0276528300296293 0.0165426541498736 0.10216615392362 0.0188909343814395 0 0.058805614101315 0.238617926423869 0.00286131156020544 0 0 0 0 0 0 0 0 0.00729648587002648 0 0.00257817366684767 0 0.00367747896602048 0 0 0 0 0.00237396710369474 0 0 0 0 0 0 0 0 0.0116936665177895 0 0 0.00272850807006932 0 0 0 0 0 0 0 0 0 0 0 0 0 0 0 0.0563310817979602 0 0 0 0 0.0184124905001942 0 0 0.00662531162973695 0.0221856295240004 0 0 0 0 0.0112673007208379 0 0 0 0 0 0 0 0 0 0 0 0 0 0 0 0 0 0 0 0 0 0 0 0 0 0 0 0 0 0 0 0 0 0 0 0 0 0 0 0 0 0 0 0 0 0 0.0114916751574107 0.00690023142115589 0.0529038427244329 0 0 0.00470385722421083 0 0.0259415616858793 0 0 0.0211472635639048 0.00713355453687333 0 0 0.00537790913319006 0 0 0.0706907980996332 0.0139721267820723 0 0 0 0 0 0 0 0 0 0 0 0 0.00361383606131749 0 0 0 0 0 0 0 0 0 0 0 0 0 0 0
0 0 0 0 0 0 0 0 0 0 0 0 0 0 0 0 0 0 0 0 0 0 0 0 0 0 0 0 0 0 0 0 0 0 0 0 0 0 0 0 0 0 0 0 0 0 0 0 0 0 0 0 0 0 0 0 0 0 0 0 0 0 0 0 0 0 0 0 0 0 0 0 0 0 0 0 0 0 0 0 0 0 0 0 0 0 0 0 0 0 0 0 0 0 0 0 0 0 0 0 0 0 0 0 0 0 0 0 0 0 0 0 0 0 0 0 0 0 0 0 0 0 0 0 0 0 0 0 0 0 0 0 0 0 0 0 0 0 0 0 0 0 0 0 0 0 0 0 0 0 0 0 0 0 0 0 0.0614279670368926 0.042553450806405 0.015898588715399 0 0 0 0 0.0485329648678213 0 0.0249694489069241 0.0201478608907752 0 0 0 0 0 0 0 0 0 0.00392904246996823 0 0.0996533831090361 0 0.015434946291793 0 0 0 0.00654095668149994 0 0 0 0 0 0 0 0 0 0 0 0 0 0 0.0672867574665709 0 0 0 0 0 0 0 0.110141515164953 0 0 0 0 0 0 0 0 0 0 0 0 0 0 0 0.0472144315679903 0 0 0 0 0 0 0 0 0 0 0 0 0.00509877069800379 0 0 0 0 0 0 0 0 0.0480494403459501 0 0.139667589650471 0 0 0.0279266176467657 0 0.039385310948343 0 0 0 0.00338265702299695 0 0.00416391505636491 0 0.00547750510080426 0 0 0 0 0 0 0 0 0 0 0 0 0 0 0 0 0 0 0 0 0 0 0 0 0 0 0 0 0 0 0 0.0053958127700616 0 0 0 0 0.0449487866520637 0.108037544427021 0 0 0 0 0 0 0 0 0 0 0 0 0 0.00186423598233097 0.00287049972279371 0 0 0 0 0 0
0 0 0 0 0 0 0 0 0 0 0 0 0 0 0 0 0 0 0 0 0 0 0 0 0 0 0 0 0 0 0 0 0 0 0 0.00097211536833959 0 0 0 0 0 0 0 0 0 0 0 0 0 0 0 0 0 0 0 0 0 0 0 0 0 0 0 0 0 0 0 0 0 0 0 0 0 0 0 0 0 0 0 0 0 0 0 0 0 0 0 0 0 0 0 0 0 0 0 0 0 0 0 0 0 0 0 0 0 0 0 0 0 0 0 0 0 0 0 0 0 0 0 0 0 0 0 0 0 0 0 0 0 0 0 0 0 0 0 0 0 0 0 0 0 0 0 0 0 0 0 0 0 0 0 0 0 0 0 0 0.00965439316637508 0.0023414922153161 0 0 0 0 0 0.011744971814756 0 0.00207427814528148 0.00642757655424421 0 0 0 0 0 0 0.00222573326843853 0 0 0 0.0696820924891515 0 0 0.00377076247107646 0 0 0 0 0 0 0 0 0 0.0038413971196145 0 0 0 0 0 0 0 0.00334392299690597 0.168512155477435 0 0 0 0 0 0 0 0.134462334863237 0 0 0 0 0 0 0 0 0 0 0 0 0 0 0 0 0 0 0 0 0 0 0 0 0 0.00265948556775393 0 0 0.0139688930287828 0 0 0 0 0.00614809517061394 0 0 0 0.0125836821271521 0.111387337099691 0.144337830367857 0.00266151348832079 0 0 0.0504964576193738 0.072519150439005 0 0.108056082970764 0 0.00795311677725324 0.00193440201991817 0.00736939743433637 0.000934560699276722 0 0 0 0 0 0 0 0 0 0 0 0 0 0 0 0 0 0 0 0 0 0 0 0 0 0 0.00439100229807213 0 0 0 0 0 0 0 0 0 0.0277264278105263 0.00490545247046113 0 0 0 0.000913886660669883 0 0 0 0 0 0 0 0 0 0 0 0 0 0 0 0 0 0
0 0 0 0 0 0 0 0 0 0 0 0 0 0 0 0 0.00367490727076476 0 0 0 0 0.00275980426725179 0 0 0 0 0 0 0 0 0 0 0 0 0 0 0 0 0.00156826115674523 0 0 0 0 0 0 0 0 0 0 0 0 0 0 0 0 0 0 0 0 0 0 0 0 0 0 0 0 0 0 0 0 0 0 0 0 0 0 0 0 0 0 0 0 0 0 0 0 0 0 0 0 0 0 0 0 0 0 0 0 0 0 0 0 0 0 0 0 0 0 0 0 0 0 0 0 0 0 0 0 0 0 0 0 0 0.00192123045961703 0 0 0 0 0 0 0 0 0 0 0 0 0 0 0 0 0 0 0 0 0 0 0 0 0 0 0 0 0 0 0 0.0377651083370297 0.134366836253611 0.0213962701681209 0.0041528686763289 0 0 0.239676494406697 0.012952124411469 0 0.0197200967506827 0.00417298099143063 0 0.00394848310940637 0 0 0 0.00293483672039917 0.00717666586617193 0 0 0.00638645826882889 0 0 0 0.0186432140247826 0.0250071162447523 0.00676092288462168 0.0593447316165123 0.166753471873396 0.0033649850499052 0.00280939291675394 0 0 0.00173625203232381 0.016288288666249 0 0 0 0 0 0 0 0 0 0 0 0 0 0 0 0 0 0 0 0 0 0 0 0 0 0 0 0 0 0.0464579769967216 0 0 0.0253315984461236 0 0 0 0 0 0 0 0 0 0.00794519937997703 0 0 0 0.00456707167508471 0 0 0 0 0 0 0 0 0 0.00342014008679879 0 0 0 0 0 0 0 0 0 0 0 0 0 0.00161477417879703 0 0 0 0 0 0 0 0 0 0 0.00275708590148705 0 0 0 0 0 0 0 0 0 0 0 0 0 0 0.00463218294204363 0 0 0.0173208541654654 0 0 0.0342076926389235 0 0.00295462101942896 0 0 0 0 0 0 0.00302704509486951 0 0 0 0 0 0 0 0.0386026098124709 0 0 0 0.00187934523795611 0 0 0 0 0
0 0 0 0 0 0 0 0 0 0 0 0 0 0 0 0 0 0 0 0 0 0 0 0 0 0 0 0 0 0 0 0 0 0 0 0 0 0 0 0 0 0 0 0 0 0 0 0 0 0 0 0 0 0 0 0 0 0 0 0 0 0 0 0 0 0 0 0 0 0 0 0 0 0 0 0 0 0 0 0 0 0 0 0 0 0 0 0 0 0 0 0 0 0 0 0 0 0 0 0 0 0 0 0 0 0 0 0 0 0 0 0 0 0 0 0 0 0 0 0 0 0 0 0 0 0 0 0 0 0 0 0 0 0 0 0 0 0 0 0 0 0 0 0 0 0 0 0 0 0 0 0 0 0 0 0 0.0932890151584842 0 0 0 0 0 0 0.105286591159515 0 0.0448158615288085 0 0 0 0 0 0 0 0 0 0 0 0.18744746263278 0.0654899234565027 0.198682630984249 0 0.0907952938507166 0 0 0 0 0.0520551218531754 0 0 0 0 0 0 0 0 0 0 0 0 0 0 0 0 0 0 0 0 0 0 0 0 0 0 0 0.0301810773685535 0 0 0 0 0 0 0 0 0 0 0 0 0 0 0 0 0 0 0 0 0 0.0478067818464405 0 0 0 0 0 0 0 0 0 0 0 0 0 0.0841502401607753 0 0 0 0 0 0 0 0 0 0 0 0 0 0 0 0 0 0 0 0 0 0 0 0 0 0 0 0 0 0 0 0 0 0 0 0 0 0 0 0 0 0 0 0 0 0 0 0 0 0 0 0 0 0 0 0 0 0 0 0 0 0 0 0 0 0 0 0 0
0 0 0 0 0 0 0 0 0 0 0 0 0 0 0 0 0 0 0 0 0 0 0 0 0 0 0 0 0 0 0 0 0 0 0 0 0 0 0 0 0 0 0 0 0 0 0 0 0 0 0 0 0 0 0 0 0 0 0 0 0 0 0 0 0 0 0 0 0 0 0 0 0 0 0 0 0 0 0 0 0 0 0 0 0 0 0 0 0 0 0 0 0 0 0 0 0 0 0 0 0 0 0 0 0 0 0 0 0 0 0 0 0 0 0 0 0 0 0 0 0 0 0 0 0 0 0 0 0 0 0 0 0 0 0 0 0 0 0 0 0 0 0 0 0 0 0 0 0 0 0 0 0 0 0 0 0 0.0406440568325151 0.139444285070726 0 0 0 0.136145077115547 0.31708351651164 0 0.0432179286383619 0.0762398909308497 0 0 0 0 0 0 0 0 0 0 0 0 0.0863795355448773 0.0294287267917694 0 0 0.0330702350716985 0.0497990080409319 0 0 0 0 0 0 0 0 0 0 0 0 0 0 0 0 0 0 0 0 0 0 0 0 0 0 0 0 0 0 0 0 0 0 0 0 0 0 0 0 0 0 0 0 0 0 0 0 0 0 0 0 0 0 0 0 0 0 0 0 0 0 0.0485477394510826 0 0 0 0 0 0 0 0 0 0 0 0 0 0 0 0 0 0 0 0 0 0 0 0 0 0 0 0 0 0 0 0 0 0 0 0 0 0 0 0 0 0 0 0 0 0 0 0 0 0 0 0 0 0 0 0 0 0 0 0 0 0 0 0 0 0 0 0 0 0 0 0
0 0 0 0 0 0 0 0 0 0 0 0 0 0 0 0 0 0 0 0 0 0 0 0 0 0 0 0 0 0 0 0 0 0 0 0 0 0 0 0 0 0 0 0 0 0 0 0 0 0 0 0 0 0 0 0 0 0 0 0 0 0 0 0 0 0 0 0 0 0 0 0 0 0 0 0 0 0 0 0 0 0 0 0 0 0 0 0 0 0 0 0 0 0 0 0 0 0 0 0 0 0 0 0 0 0 0 0 0 0 0 0 0 0 0 0 0 0 0 0 0 0 0 0 0 0 0 0 0 0 0 0 0 0 0 0 0 0 0 0 0 0 0 0 0 0 0 0 0 0 0 0 0 0 0 0 0 0 0 0 0 0 0 0 0 0 0 0 0 0 0 0 0 0 0 0 0 0 0 0.0140285038181269 0 0 0 0.187453028868646 0 0 0 0 0 0 0.0079056898300592 0 0 0 0 0 0 0 0 0 0 0 0 0 0 0 0 0 0 0 0 0 0 0 0 0 0 0 0 0 0 0 0.0471862729432494 0 0 0 0 0 0 0 0 0 0 0.0392173418083254 0 0 0 0 0 0 0 0 0 0 0 0 0 0 0 0 0 0 0 0 0 0 0 0 0 0 0 0 0 0 0 0 0 0 0 0 0 0 0 0 0 0 0 0 0 0 0 0 0 0 0 0 0.124840933146848 0 0 0 0 0 0 0 0.266479787947141 0.312888441637604 0 0 0 0 0 0 0 0 0 0 0 0 0 0 0 0 0 0 0 0 0 0 0 0
0 0 0 0 0 0 0 0 0 0 0 0 0 0 0 0 0 0 0 0 0 0.0198103673086037 0 0.00239714211178988 0 0 0 0 0 0 0 0 0 0 0 0 0 0 0.00413952754193899 0 0 0 0 0 0 0 0 0 0 0 0 0 0 0 0 0 0 0 0 0 0 0 0 0 0 0 0 0 0 0 0 0 0 0 0 0 0 0 0 0 0 0 0 0 0 0 0 0 0 0 0 0 0 0 0 0 0 0 0 0 0 0 0 0 0 0 0 0 0 0 0 0 0 0 0 0 0 0 0 0 0 0 0 0 0 0 0 0 0 0 0 0 0 0 0 0 0 0 0 0 0 0 0 0 0 0 0 0 0 0 0 0 0 0 0 0 0.00975550816698175 0.00514056228609933 0 0 0 0 0.00325624211085992 0.0026910938337056 0 0 0 0 0 0.00339413112792731 0.00498669890024268 0 0 0 0 0 0 0 0 0.0481548868598159 0 0.00776869778606065 0.0733069729349175 0 0.0315431523114186 0.00446451210813367 0.00612702769518713 0 0 0 0.018724801175981 0 0 0 0 0 0 0 0 0 0 0 0 0 0 0 0 0 0 0 0 0 0 0.0238097410452552 0.0728419551145559 0 0 0 0 0 0.0525418155429603 0 0.035586733434706 0 0 0 0 0 0 0 0.00431939046995476 0 0.110647243150709 0.166501152395249 0 0 0 0 0 0 0.0329122127416017 0 0 0 0 0 0 0 0 0 0 0 0 0 0 0 0 0 0 0 0 0 0 0 0 0 0 0 0 0 0 0 0 0 0 0 0 0 0 0 0 0 0 0 0 0 0.00982466385973144 0 0 0 0 0 0 0.129100069238794 0.037784514339835 0.0784691844069842 0 0 0 0 0 0 0 0 0 0 0 0 0 0 0 0 0 0 0 0 0 0 0 0
0 0 0 0 0 0 0 0 0 0 0 0 0 0 0 0 0.000691188261003081 0 0 0 0 0 0 0 0 0 0 0 0 0 0 0 0 0 0 0 0 0 0 0 0 0 0 0 0 0 0 0 0 0 0 0 0 0.00113405505316683 0 0 0 0 0 0 0 0 0 0 0 0 0 0 0 0 0 0 0 0 0 0 0 0 0 0 0 0 0 0 0 0 0 0 0 0 0 0 0 0 0 0 0 0 0 0 0 0 0 0 0 0.0016224793525173 0.0248845570223056 0 0 0 0 0 0.00215098948451854 0 0 0.0279989179759557 0.0147819062260099 0 0 0.00136026046726198 0.00538649967054898 0.00257122950234052 0.00488066650103193 0.0184402783770738 0.00240777365088377 0.0088881770197877 0 0 0 0 0 0 0 0 0 0 0 0 0 0 0 0 0 0 0 0 0 0 0 0 0 0 0 0 0 0 0.00499058927402431 0.0461848614149619 0.00434914038735001 0 0 0 0.309440956027971 0.00921861933651096 0.00738544437847749 0.0413076838209939 0.0819904738812019 0 0 0 0 0 0.00258552996234482 0.00405803688480885 0 0 0.00222024136165234 0.00401413718302071 0 0.0898029277966526 0 0.00776406301350369 0 0.0209344958909779 0 0 0 0 0 0 0 0 0 0 0 0 0 0 0 0 0 0 0 0 0 0 0 0.0021109311295191 0 0 0 0 0 0 0 0 0 0 0 0 0.0386063603302064 0 0.028718813686108 0.00680490863519392 0 0 0 0 0 0.00989555445594365 0.00586100870984987 0 0.00774339371037205 0.0465247205737294 0 0 0 0.00283023141558591 0 0 0 0 0 0 0 0 0 0.00608709245746097 0 0 0 0 0 0 0 0 0 0 0 0 0 0 0 0 0 0 0 0 0 0.00167923016756459 0 0 0.00194583260826102 0 0 0 0 0 0 0 0 0 0 0.00521643914122015 0 0 0 0.00475006183208544 0 0 0.0106579309957942 0 0 0.0535649501884554 0 0 0 0 0 0 0 0 0.00195859357034865 0 0 0 0 0 0 0 0.00876015343505183 0 0 0 0.00283761377839183 0 0 0 0 0
0 0 0 0 0 0 0 0 0 0 0 0 0 0 0 0 0 0 0 0 0 0 0 0 0 0 0 0 0 0 0 0 0 0 0 0 0 0 0 0 0 0 0 0 0 0 0 0 0 0 0 0 0 0 0 0 0 0 0 0 0 0 0 0 0 0 0 0 0 0 0 0 0 0 0 0 0 0 0 0 0 0 0 0 0 0 0 0 0 0 0 0 0 0 0 0 0 0 0 0 0 0 0 0 0 0 0 0 0 0 0 0 0 0 0 0 0 0 0 0 0 0 0 0 0 0 0 0 0 0 0 0 0 0 0 0 0 0 0 0 0 0 0 0 0 0 0 0 0 0 0 0 0 0 0 0 0 0 0 0 0 0 0 0 0 0 0 0 0 0 0 0 0 0 0 0 0 0 0 0.103536763627363 0 0 0 0.169288421289031 0 0 0.114247463312952 0 0 0 0 0 0 0 0 0 0 0 0 0 0 0 0 0 0 0.341337708012878 0 0 0 0 0 0 0 0 0 0 0 0 0 0 0 0 0 0 0 0 0 0 0 0 0 0 0.228203479015412 0 0 0 0 0 0 0 0 0 0 0 0 0 0 0 0 0 0 0 0.0433861647423632 0 0 0 0 0 0 0 0 0 0 0 0 0 0 0 0 0 0 0 0 0 0 0 0 0 0 0 0 0 0 0 0 0 0 0 0 0 0 0 0 0 0 0 0 0 0 0 0 0 0 0 0 0 0 0 0 0 0 0 0 0 0 0 0 0 0 0
0 0 0 0 0 0 0 0 0 0 0 0 0 0 0 0 0 0 0 0 0 0 0 0 0 0 0 0 0 0 0 0 0 0 0 0 0 0 0 0 0 0 0 0 0 0 0 0 0 0 0 0 0 0 0 0 0 0 0 0 0 0 0 0 0 0 0 0 0 0 0 0 0 0 0 0 0 0 0 0 0 0 0 0 0 0 0 0 0 0 0 0 0 0 0 0 0 0 0 0 0 0 0 0 0 0 0 0 0 0 0 0 0 0 0 0 0 0 0 0 0 0 0 0 0 0 0 0 0 0 0 0 0 0 0 0 0 0 0 0 0 0 0 0 0 0 0 0 0 0 0 0 0 0 0 0 0 0 0 0 0 0 0 0 0 0 0 0 0 0 0 0 0.0764212990425843 0 0 0 0 0 0 0.010065137094144 0.0174997386171489 0 0 0.0270519675782232 0 0.0133027776170624 0 0 0 0 0 0 0 0 0 0 0 0 0 0 0 0 0 0 0.0253424771123989 0 0 0 0 0.026482084908913 0 0.0564395984613322 0 0 0 0 0 0 0 0 0.01720414058232 0 0 0 0 0 0 0 0.0517306580215297 0 0 0.149717087598267 0 0.302971973985677 0 0 0 0.00716643361388267 0.00324901162156905 0 0 0 0 0 0 0 0 0 0.00485925118533271 0 0 0 0.0948449789635628 0 0 0 0.0462917362987097 0 0.00475728471073754 0 0.00931581954970928 0.00496950137125947 0 0 0 0 0 0 0 0 0 0 0.0160112282293175 0 0 0 0 0 0 0 0 0 0 0 0 0 0 0 0 0 0 0 0 0 0 0 0 0 0 0 0 0 0 0 0 0 0 0 0 0 0.0267704144854377 0 0 0 0.00753539935088041 0 0 0 0 0
0 0 0 0 0 0 0 0 0 0 0 0 0.0151971859076885 0 0 0 0 0 0 0 0 0 0.00422077753439172 0 0.0024649219257824 0.00128706561631591 0 0 0 0 0 0.0228014215148107 0.00558383788453924 0 0.0694023449585472 0 0 0 0 0 0 0 0 0 0 0 0 0 0.0931503406103528 0 0 0 0 0 0 0 0 0 0 0 0 0 0 0 0 0 0 0 0 0 0 0 0 0 0 0 0 0 0 0 0 0 0 0.000909219755331515 0 0 0 0 0 0 0 0 0 0 0 0 0 0 0 0 0.0321974447198841 0 0 0 0 0 0 0 0 0 0 0 0 0 0 0.00179432828628632 0.00378033315190614 0 0.00171707126447596 0.00291541890220114 0 0 0 0 0 0 0 0 0 0 0 0 0 0 0 0 0 0 0 0 0 0 0 0 0.00261847359927169 0 0 0 0 0 0.00520522409734202 0 0 0.00408892814090026 0 0 0 0.00196193037896142 0 0 0 0.00205360936863251 0 0 0 0 0.00137115390324855 0.0804945573217378 0.0110798763936549 0.0590843392477417 0.00506038193677947 0.0549843529256866 0 0.00857360014933945 0 0 0 0 0 0 0 0 0 0 0 0 0 0 0.0128914266004849 0.119402705253561 0 0.0104298025000927 0 0 0 0 0 0 0.0381158005837661 0 0 0 0 0 0 0.00238793783219881 0 0 0.00215153276743807 0 0 0 0 0 0 0 0 0 0 0 0 0 0 0 0.00127213907831936 0 0 0 0 0 0 0 0 0 0 0 0 0 0 0 0 0 0.000910928522336761 0 0.0330969832465665 0 0 0 0 0 0 0 0 0 0 0 0 0 0 0.109533893040508 0 0 0 0.00585609752070782 0.0238185022021281 0.00344511030966974 0.0323234767645905 0 0 0.009774097967017 0 0 0 0 0 0 0 0 0 0 0 0 0 0 0 0.0131333226154685 0 0 0 0 0 0 0 0 0 0 0 0 0 0 0 0.0169385912410516 0 0.0117785885230739 0 0 0 0 0 0 0 0 0 0 0 0 0.00634655233654129 0 0.010706315948641 0.0416880556500281
0 0 0 0 0 0 0 0 0 0 0 0 0 0 0 0 0 0 0 0 0 0 0 0 0 0 0 0 0 0 0 0 0.00298089384044547 0.00652930293184672 0.0379000113016412 0.000911366242034709 0 0 0 0 0 0 0 0 0 0 0 0 0.0179216816019798 0 0.00096013954387071 0 0 0 0.00729961928663954 0 0.00242213170625639 0 0 0 0 0 0 0 0 0 0 0 0 0 0 0.02057601077795 0 0 0 0 0 0 0 0 0 0 0 0.00085538692812783 0 0 0 0 0 0.000885901306461504 0 0 0 0.000823367096593633 0 0 0 0 0 0 0.0037621483509815 0.0210912549185167 0.000699862032104588 0 0 0 0 0 0 0 0 0 0 0 0 0 0 0 0 0 0.00877061173417026 0 0 0 0 0 0 0 0 0 0 0 0 0 0 0 0 0 0 0 0 0 0 0.00148961099934768 0 0 0 0 0 0 0 0 0 0.00147585730057796 0 0 0 0 0 0 0 0 0 0 0 0 0 0.0625874051001725 0 0.0150668198821092 0.00137673851679828 0.0184048904454663 0 0 0 0 0 0 0 0 0 0 0 0 0 0 0 0.0115607294691499 0 0.0611146212798994 0 0.00265321330212582 0 0 0 0.0432530323090648 0 0 0.00287612500279462 0 0 0 0 0 0 0 0.000672045204509249 0 0 0 0 0 0 0 0 0.0148988257076411 0 0 0 0 0 0 0 0 0 0 0 0 0 0 0 0 0 0 0 0 0 0 0.000427962232615799 0 0 0 0 0 0.00132029707130553 0 0 0 0.00268979092633946 0 0 0 0 0.00121650746209232 0 0 0.0013137905814204 0.00168769724618035 0.00123306100448795 0.22294223718266 0.001977821109732 0.00431113982515362 0 0 0.00313695805801869 0 0.00146138841707169 0 0 0.00151169720927568 0 0 0 0 0 0 0 0 0 0 0 0 0.00125620845481058 0 0 0.00387013412602222 0 0.00608108435195781 0 0 0.0122502869546946 0 0 0 0 0 0 0 0 0 0 0 0 0 0 0.0367093576724716 0 0 0 0 0 0 0.00376891349064333 0 0.002448626702656 0 0 0 0.00539010941012057 0.311175326390992
0 0 0 0 0 0 0 0 0 0 0 0 0.00647751597818426 0 0 0 0 0 0 0 0 0 0.00555550165789065 0 0.00296531781077641 0.00152468343054012 0 0 0 0 0 0.0346159776961258 0.00492367900842976 0.00126853998686471 0.101216851649958 0.00498185897931692 0 0 0 0 0 0 0 0 0 0 0 0 0.0717629399520485 0 0 0 0 0 0 0.00237367208530767 0.0115176486635247 0 0 0 0 0 0 0 0 0 0 0 0 0 0 0.00260788283763821 0 0 0 0 0 0 0 0 0 0 0 0.0059934171470762 0 0 0 0 0 0 0 0 0 0 0 0 0 0 0 0 0.0259208485079204 0 0 0 0 0 0 0 0 0 0 0 0 0 0 0 0 0 0 0.00163850591289856 0.0123582621416133 0 0 0 0 0 0 0 0 0 0 0 0 0 0 0 0 0 0 0 0 0 0 0 0.00226800767216775 0 0 0 0 0 0.00130352248181707 0 0 0.00233279571136897 0 0 0 0 0 0 0 0 0 0 0 0 0 0.0793395040321655 0.00522932519422516 0.0298972306742719 0.00155507588743215 0.0349431069511948 0 0 0 0 0 0 0 0.00096917848108461 0 0 0 0 0 0 0 0.117769977867549 0.0672173355805386 0 0 0.00786311691163879 0 0 0 0.0144830665493814 0 0 0.016017316287767 0 0 0 0 0 0 0.00167479162435332 0 0 0.0436744251848813 0 0 0 0 0 0 0 0 0 0 0 0 0 0 0 0.000851878581604628 0 0 0 0 0 0 0 0 0 0 0 0 0 0 0 0 0 0.000601436987289348 0 0.012663466638795 0 0 0 0 0 0 0 0.00191262413914027 0 0 0 0 0 0 0.0772682556452616 0 0 0 0.00223743403933215 0.0137722411469638 0.0134214655143979 0.00876077819623339 0 0 0 0 0 0 0 0 0 0 0 0 0 0 0 0 0 0 0.011995812376604 0 0 0 0 0 0 0 0 0 0 0 0 0 0 0 0.0116941876981594 0 0.00166284814236112 0 0 0 0 0 0 0.00562255053560249 0 0.00254805134628493 0.000976113009660926 0.00507501536599982 0 0.00111204475115912 0 0.0159687686966706 0.0876141466505276
0 0 0 0 0 0 0 0 0 0 0 0 0 0 0 0 0 0 0 0 0 0 0 0 0 0 0 0 0 0 0 0 0 0 0 0 0 0 0 0 0 0 0 0 0 0 0 0 0 0 0 0 0 0 0 0 0 0 0 0 0 0 0 0 0 0 0 0 0 0 0 0 0 0 0 0 0 0 0 0 0 0 0 0 0 0 0 0 0 0 0 0 0 0 0 0 0 0 0 0 0 0 0 0 0 0 0 0 0 0 0 0 0 0 0 0 0 0 0 0 0 0 0 0 0 0 0 0 0.0193793435180576 0 0 0 0 0 0 0 0 0 0 0 0 0 0 0 0 0 0 0 0 0 0 0 0 0 0 0 0 0 0 0 0 0 0 0 0 0 0 0 0.0868326355343216 0.0218179950851103 0.0403126909974689 0.0300534368125788 0.0945699266322641 0.0256478381990731 0 0 0 0 0.0130862022970375 0.0340481634384091 0 0 0.00796439209408903 0.0482366625578225 0 0 0 0 0 0 0 0 0.0259045959626635 0 0 0 0 0 0 0 0 0.0172768675703438 0 0 0.0128784957136318 0.0338327376156902 0 0 0 0 0 0.0334070889021837 0 0.00748492773818831 0 0 0 0 0 0.047752628956514 0.0194282445417341 0 0 0 0.215156910630439 0.011584570318675 0 0 0 0 0 0.00553393018326613 0 0 0 0.00855484533680021 0 0 0.00175317513543534 0 0 0 0 0.00652404150210714 0 0 0 0 0 0 0 0 0 0 0.00349786303333211 0 0 0 0 0 0.00405842898713129 0.00507179436457901 0 0 0.00657609302205556 0 0.0358011543348668 0 0 0 0 0 0 0 0 0 0 0 0 0 0 0 0 0 0 0 0 0 0 0 0 0 0 0.0703309413268173 0 0.00564137765731349 0 0 0 0 0 0 0 0 0 0 0 0 0 0 0 0 0 0 0 0 0 0 0 0
0 0 0 0 0 0 0 0 0 0 0 0 0 0 0 0 0 0 0 0 0 0 0 0 0 0 0 0 0 0 0 0 0 0 0 0.0101903452821712 0 0 0 0 0 0.00202107169534298 0 0 0 0 0 0 0 0 0 0 0 0 0 0 0 0 0 0 0 0 0 0 0 0 0 0 0 0 0 0 0 0 0 0 0 0 0 0 0 0 0.00586282429253419 0 0.0262255643243872 0 0 0 0 0 0 0 0 0 0 0 0 0 0 0 0 0 0 0 0 0 0 0 0 0 0 0 0 0 0 0 0 0 0 0 0 0 0 0 0 0 0 0 0 0 0 0 0 0 0 0 0 0 0 0 0 0 0 0 0 0 0 0 0 0 0 0 0 0 0 0 0 0 0 0 0 0 0 0 0 0 0 0.00285658969105884 0.00258658831694599 0.0138834723280479 0.0041146247875707 0.123634711204649 0 0 0 0 0 0 0 0 0 0 0 0 0 0 0 0.00586596542786543 0.00166399233791295 0.00448371211815435 0 0 0 0 0 0 0 0 0.29254905241513 0 0 0 0.114256348785088 0.0150397913347407 0 0.0212969772980783 0 0 0 0 0 0 0 0 0 0 0 0 0 0 0 0 0 0 0.0212592353136495 0 0 0 0 0 0 0 0 0 0 0 0 0 0 0.0673841398134127 0 0 0.00404863776773367 0.00578376823961952 0.0396507641813508 0 0 0 0.000809972211819768 0 0 0 0.00221317662230339 0 0 0 0.00403106407020538 0 0.0126092810305534 0.0052822779051661 0.00083959618793243 0.0048099248839971 0 0.00033186405534844 0 0.000438164260577237 0.00315557953967622 0 0 0 0 0 0 0 0 0 0 0 0 0 0 0 0 0 0 0.170265895614611 0 0 0 0 0 0 0 0 0 0 0 0 0 0 0 0.000697181760211291 0 0.000682387159368909 0 0 0 0 0 0 0.00224915395215552 0 0 0 0.00323330663097469 0 0 0 0.000784338234403451 0.00290865892525169
0 0 0 0 0 0 0 0 0 0 0 0 0 0 0 0 0 0 0 0 0.0190910546047707 0 0 0 0 0 0 0 0 0 0 0 0 0 0 0 0 0 0 0 0 0 0 0 0.0158169059191026 0 0 0 0 0 0 0 0 0 0 0 0 0 0 0 0 0 0 0 0 0 0 0 0 0 0 0 0 0 0 0 0 0 0 0 0 0 0 0 0 0 0 0 0 0 0 0 0 0 0 0 0 0 0 0 0 0 0 0 0 0 0 0 0 0 0 0 0 0 0 0 0 0 0 0 0 0 0 0 0 0 0 0 0.169335108729093 0 0 0 0 0 0 0 0 0 0 0 0 0 0 0 0 0 0 0 0 0 0 0 0 0 0 0 0 0 0 0 0 0 0 0 0 0 0 0 0 0 0 0 0 0 0 0 0 0 0 0 0 0 0 0 0 0 0 0 0 0 0.12385683455054 0 0 0 0 0 0 0 0 0 0.0736967375360808 0 0 0 0 0 0.33738782323539 0 0 0 0 0.0847692949260915 0 0 0 0 0 0 0 0.0643118024079625 0.0710034295696871 0 0 0 0 0 0 0 0 0 0 0 0 0 0 0 0 0 0 0 0 0 0 0 0 0 0 0 0 0 0 0 0 0 0 0 0 0 0 0 0 0 0 0 0 0 0 0 0 0 0 0 0 0 0 0 0 0 0 0 0 0 0 0 0 0 0 0 0 0 0 0 0 0.0407310085212813 0 0 0 0 0 0 0 0 0 0 0 0 0 0 0 0 0 0 0 0 0 0 0 0 0 0
0 0 0 0 0 0 0 0 0 0 0 0 0 0 0 0 0 0 0 0 0 0 0 0 0 0 0 0 0 0 0 0 0 0 0 0 0 0 0 0 0 0 0 0 0 0 0 0 0 0 0 0 0 0 0 0 0 0 0 0 0 0 0 0 0 0 0 0 0 0 0 0 0 0 0 0 0 0 0 0 0 0 0 0 0 0 0 0 0 0 0 0 0 0 0 0 0 0 0 0 0 0 0 0 0 0 0 0 0 0 0 0 0 0 0 0 0 0 0 0 0 0 0 0 0 0 0 0 0 0 0 0 0 0 0 0 0 0 0 0 0 0 0 0 0 0 0 0 0 0 0 0 0 0 0 0 0 0 0 0.0612056981095087 0 0 0 0 0 0 0 0 0 0 0 0 0 0 0 0.124834072902247 0.0739573905855006 0 0 0 0 0 0 0 0 0 0 0 0 0 0 0 0 0 0 0 0.0534257646658488 0 0 0 0 0 0 0 0 0 0 0 0 0 0 0 0 0 0 0.0300924837303919 0 0 0.067146731206005 0 0 0 0 0.020838770876685 0 0 0 0 0 0 0 0 0 0 0 0 0 0 0 0 0 0 0 0 0 0.0110006193531014 0 0 0 0 0 0 0.0161231858190348 0 0 0 0 0 0 0.0383397003510945 0 0 0 0 0 0 0 0 0 0 0 0 0 0 0 0 0 0 0 0 0 0 0 0 0 0 0 0 0 0 0.282464168569061 0 0 0 0 0 0 0 0 0 0 0 0 0 0 0 0 0 0 0 0 0.194598371747305 0 0 0 0 0 0 0 0.0259730420842167
0 0 0 0 0 0 0 0 0 0 0 0 0 0 0 0 0 0 0 0 0 0 0 0 0 0 0 0 0 0 0 0 0 0 0 0 0 0 0 0 0 0 0 0 0 0 0 0 0 0 0 0 0 0 0 0 0 0 0 0 0 0 0 0 0 0 0 0 0 0 0 0 0 0 0 0 0 0 0 0 0 0 0 0 0 0 0 0 0 0 0 0 0 0 0 0 0 0 0 0 0 0 0 0 0 0 0 0 0 0 0 0 0 0 0 0 0 0 0 0 0 0 0 0 0 0 0 0 0 0 0 0 0 0 0 0 0 0 0 0 0 0 0 0 0 0 0 0 0 0 0 0 0 0 0 0 0 0 0 0 0 0 0 0 0 0 0 0 0 0 0 0 0 0 0 0 0 0 0 0 0 0 0 0 0 0 0 0 0 0 0 0 0 0 0 0 0 0 0 0 0 0 0 0 0 0 0 0 0 0 0 0 0 0 0 0 0 0 0 0 0 0 0 0.111255837918722 0 0 0 0 0 0 0 0 0 0 0 0 0 0 0 0 0 0 0 0 0 0.224607797855144 0.0875141858257161 0 0 0 0 0.118967766960735 0.193738397576962 0 0 0 0 0 0 0 0 0 0 0 0 0 0 0 0 0 0 0 0 0 0 0 0 0 0 0 0 0 0 0 0 0 0 0 0.0841718137235607 0 0 0 0 0 0 0 0 0.0296316582388524 0.0289654026091815 0 0 0 0 0 0 0 0 0 0 0 0.106622889555871 0 0 0 0.0145242497352553 0 0 0 0 0
0 0 0 0 0 0 0 0 0 0 0 0 0 0 0 0 0 0 0 0 0 0 0 0 0 0 0 0 0 0 0 0 0 0.00818436562524655 0.0115355987414753 0 0 0 0 0 0 0 0 0 0 0 0 0 0 0 0 0 0 0 0.00553965312998941 0 0.00785804735166282 0 0 0 0 0 0 0 0 0 0 0 0 0 0 0.0388570994053682 0 0 0 0 0 0 0 0 0 0 0 0 0 0 0 0 0 0 0 0 0 0 0 0 0 0 0 0 0.00405713130802964 0.031567819526153 0 0 0 0 0 0 0 0 0 0 0 0 0 0 0 0 0 0 0 0 0 0 0 0 0 0 0 0 0 0 0 0 0 0 0 0 0 0 0 0 0 0 0 0 0 0 0 0 0 0 0 0 0 0 0 0.00768854928446398 0 0 0 0 0 0 0 0 0 0.102184059027822 0 0 0 0 0 0 0 0 0 0 0 0 0 0 0 0 0 0 0 0 0.199882197261955 0.0608529887053418 0 0 0 0 0 0 0 0 0 0 0 0 0 0 0 0 0 0 0.111380527726866 0 0 0 0 0 0 0.0182455481608697 0 0 0 0 0 0 0 0 0 0 0 0.0163657038049013 0 0 0 0 0 0 0 0 0 0 0 0 0 0 0 0 0 0 0 0 0 0 0 0 0.0129306245504961 0 0 0 0.00430577748264542 0.00550330948912498 0 0.102901722241099 0.00682391878988976 0.0114580488328891 0 0 0.0386675473937138 0.019175535965707 0 0 0 0 0 0 0 0 0 0 0 0 0 0 0 0 0 0 0 0 0 0 0 0 0 0.00697521419187279 0 0 0 0 0 0 0 0 0 0 0 0 0 0 0 0 0 0 0.0412314005614589 0 0.0127110328266326 0 0.0202270421611265 0 0 0 0 0.0928895364531988
0 0 0 0 0 0 0 0 0 0 0 0 0 0 0 0 0 0 0 0 0 0 0 0 0 0 0 0 0 0 0 0 0 0 0 0 0 0 0 0 0 0 0 0 0 0 0 0 0 0 0 0 0 0 0 0 0 0 0 0 0 0 0 0 0 0 0 0 0 0 0 0 0 0 0 0 0 0 0 0 0 0 0 0 0 0 0 0 0 0 0 0 0 0 0 0 0 0 0 0 0 0 0 0 0 0 0 0 0 0 0 0 0 0 0 0 0 0 0 0 0 0 0 0 0 0 0 0 0 0 0 0 0 0 0 0 0 0 0 0 0 0 0 0 0 0 0 0 0 0 0 0 0 0 0 0 0 0 0 0 0 0 0 0 0 0 0 0 0 0 0 0 0 0 0 0 0.0192983206086691 0 0 0 0 0 0 0 0 0 0 0 0 0 0 0 0 0.0597467307112558 0 0 0 0 0 0 0 0 0 0 0 0 0 0 0 0.0305018192893501 0.00990724271213977 0 0 0 0 0.036601644372739 0.0279447224867144 0 0 0.0317002317850499 0.0206987802677939 0 0 0 0 0 0 0 0 0 0 0 0 0 0 0 0 0 0 0 0 0 0 0 0 0.0133870053681467 0 0 0 0 0 0 0.014765938705731 0 0 0 0 0 0 0.0358324793822974 0 0 0 0 0 0 0 0 0 0 0 0 0 0 0 0 0 0 0 0 0 0 0.0140072629118206 0 0 0 0 0 0 0 0 0 0 0 0 0 0 0 0 0 0 0 0 0 0 0 0 0.0442481548883622 0 0.171499816523973 0.0788836563659821 0.34495897234963 0 0 0 0 0 0 0 0.0460172212703453
0 0 0 0 0 0 0 0 0 0 0 0 0 0 0 0 0 0 0 0 0 0 0 0 0 0 0 0 0 0 0 0 0 0 0 0 0 0 0 0 0 0 0 0 0 0 0 0 0 0 0 0 0 0 0 0 0 0 0 0 0 0 0 0 0 0 0 0 0 0 0 0 0 0 0 0 0 0 0 0 0 0 0 0 0 0 0 0 0 0 0 0 0 0 0 0 0 0 0 0 0 0 0 0 0 0 0 0 0 0 0 0 0 0 0 0 0 0 0 0 0 0 0 0 0 0 0 0 0 0 0 0 0 0 0 0 0 0 0 0 0 0 0 0 0 0 0 0 0 0 0 0 0 0 0 0 0 0 0 0 0 0 0 0 0 0 0 0 0 0 0 0 0 0 0 0 0 0 0 0 0 0 0 0 0 0 0 0 0 0 0 0 0 0 0 0 0 0 1 0 0 0 0 0 0 0 0 0 0 0 0 0 0 0 0 0 0 0 0 0 0 0 0 0 0 0 0 0 0 0 0 0 0 0 0 0 0 0 0 0 0 0 0 0 0 0 0 0 0 0 0 0 0 0 0 0 0 0 0 0 0 0 0 0 0 0 0 0 0 0 0 0 0 0 0 0 0 0 0 0 0 0 0 0 0 0 0 0 0 0 0 0 0 0 0 0 0 0 0 0 0 0 0 0 0 0 0 0 0 0 0 0 0 0 0 0 0 0 0 0
0 0 0 0 0 0 0 0 0 0 0 0 0 0 0 0 0 0 0 0 0 0 0 0 0 0 0 0 0 0 0 0.00047462908544656 0 0 0.000982453293393328 0.0168304441376002 0 0 0 0 0 0.00136270390381468 0 0 0 0.000440749606044507 0 0 0 0 0 0 0.00537096898310029 0 0 0 0 0 0 0 0 0 0 0 0 0 0 0 0 0 0 0 0 0 0 0 0 0 0 0 0 0 0.000826738552522837 0.00857223509151903 0.0162552742042705 0 0 0 0 0.00115291147464659 0 0 0.000353077521492332 0 0 0 0.00133016757184298 0 0.000895705625722951 0 0.00271841754011695 0.00358359028878319 0 0.000352469056142585 0 0 0 0 0 0 0 0 0 0 0 0 0 0 0 0 0 0 0 0 0 0 0 0 0 0 0 0 0 0 0 0 0 0 0 0 0 0 0 0.000689874620168585 0 0 0 0 0 0.00333593143197602 0 0.0021738210819881 0 0 0 0 0 0 0 0 0 0 0 0 0 0 0 0.000751136293310456 0.000585114368422413 0.00959166238589332 0.00238587932025291 0.0654308750296463 0 0 0 0 0 0 0.000786148039897255 0 0 0 0 0 0 0 0 0.00971575054132691 0.000817513265720969 0.00413943086830285 0 0.132588723875589 0 0 0 0 0 0.000658207751546116 0 0 0 0 0.0286554185819785 0 0 0.0155970935148189 0 0 0 0 0 0 0 0 0 0 0 0 0 0 0 0 0 0 0.017268890713502 0 0 0 0 0 0 0 0 0 0 0 0.00603986952763546 0 0 0.0647083451614895 0 0.037857263535352 0.00475448327043019 0.09320893142181 0.112813925585833 0 0 0.000639845413491818 0 0.000778286559498282 0 0.000685950900700069 0.000838261117825154 0 0.0345079004230869 0 0.0186305480152291 0.00918022082663956 0.0370900853901038 0.00854238764169679 0.000200272170415999 0.0383942490661983 0 0.000169458577488964 0 0.000233199877278391 0.00052868778669138 0 0 0 0 0 0 0 0 0 0 0 0 0 0 0 0 0 0 0.0815357819183636 0 0 0 0 0 0 0 0 0 0 0.0670239277583119 0 0 0 0 0.00166853461252455 0 0.000791892967881119 0 0 0 0 0 0 0.0048760447400084 0 0 0.0011836415800473 0.0121199788030376 0 0 0 0.001365562180193 0.00295845554993753
0 0 0 0 0 0 0 0 0 0 0 0 0 0 0 0 0 0 0 0 0 0 0 0 0 0 0 0 0 0 0 0 0 0 0 0 0 0 0 0 0 0 0 0 0 0 0 0 0 0 0 0 0 0 0 0 0 0 0 0 0 0 0 0 0 0 0 0 0 0 0 0 0 0 0 0 0 0 0 0 0 0 0 0 0 0 0 0 0 0 0 0 0 0 0 0 0 0 0 0 0 0 0 0 0 0 0 0 0 0 0 0 0 0 0 0 0 0 0 0 0 0 0 0 0 0 0 0 0 0 0 0 0 0 0 0 0 0 0 0 0 0 0 0 0 0 0 0 0 0 0 0 0 0 0 0 0 0 0.00149630813595108 0 0 0 0 0 0 0 0.00952172150141631 0 0 0 0 0 0 0 0 0 0 0.0181003203608092 0.0648274230765239 0 0 0 0 0 0 0 0 0 0 0 0 0 0 0 0 0 0 0 0 0 0 0 0 0 0 0 0 0.16202911594902 0 0 0 0 0 0 0 0 0 0 0 0 0 0 0 0 0 0 0 0 0 0 0 0 0 0 0 0 0 0 0 0 0 0 0 0 0 0.0688979038063153 0.205009129811231 0.0681917982069031 0 0 0 0.0983848746247281 0.0735093966559042 0 0 0 0.0217759226145062 0 0 0.000486742315619073 0 0 0 0 0 0 0 0 0 0 0 0 0 0 0 0 0 0 0 0 0 0 0 0 0 0 0 0 0 0.00780382531648008 0 0 0 0 0 0 0 0.142669982958509 0.0557125515504075 0 0 0 0.000466875282328499 0 0 0 0 0 0 0 0 0 0.000471688429568999 0 0.000644419403777364 0 0 0 0 0
0 0 0 0 0 0 0 0 0 0 0 0 0 0 0 0 0 0 0 0 0 0 0 0 0 0 0 0 0 0 0 0 0 0 0 0 0 0 0 0 0 0 0 0 0 0 0 0 0 0 0 0 0 0 0 0 0 0 0 0 0 0 0 0 0 0 0 0 0 0 0 0 0 0 0 0 0 0 0 0 0 0 0 0 0 0 0 0 0 0 0 0 0 0 0 0 0 0 0 0 0 0 0 0 0 0 0 0 0 0 0 0 0 0 0 0 0 0 0 0 0 0 0 0 0 0 0 0 0 0 0 0 0 0 0 0 0 0 0 0 0 0 0 0 0 0 0 0 0 0 0 0 0 0 0 0 0 0 0 0 0 0 0 0 0 0 0 0 0 0 0 0 0 0 0 0 0 0 0 0 0 0 0 0 0 0 0 0 0 0 0 0 0.198631330229792 0 0 0 0 0 0 0 0 0 0 0 0 0 0.251357903729676 0 0 0 0 0.248934959544839 0 0 0 0 0 0 0 0 0 0 0 0 0 0 0 0 0.200748370339835 0 0 0 0 0 0 0 0 0.0541746168225469 0.028461388839406 0 0 0 0 0 0 0 0 0 0 0 0 0 0 0 0 0 0 0 0 0 0.0176914304939053 0 0 0 0 0 0 0 0 0 0 0 0 0 0 0 0 0 0 0 0 0 0 0 0 0 0 0 0 0 0 0 0 0 0 0 0 0 0 0 0 0 0 0 0 0 0 0 0 0 0 0 0 0 0 0 0 0 0 0
0 0 0 0 0 0 0 0 0 0 0 0 0 0 0 0 0 0 0 0 0 0 0 0 0 0 0 0 0 0 0 0 0 0 0 0 0 0 0.0659943636945028 0 0 0 0.17418097746311 0 0.242936701671592 0 0 0 0 0 0 0 0 0 0 0 0 0 0 0 0 0 0 0 0 0 0 0 0 0 0 0 0 0 0 0 0 0 0 0 0 0 0 0 0 0 0 0 0 0 0 0 0 0 0 0 0 0 0 0 0 0 0 0 0 0 0 0 0 0 0 0 0 0 0 0 0 0 0 0 0 0 0 0 0 0 0 0 0.0733332053486698 0 0 0 0 0 0 0 0 0 0 0 0 0 0 0 0 0 0 0 0 0 0 0 0 0 0 0 0 0 0 0 0 0 0 0 0 0 0 0 0 0 0 0 0 0 0 0 0 0 0 0 0 0 0 0 0 0 0 0 0 0 0.12797896202976 0 0 0 0 0 0 0 0 0 0 0 0 0 0.17019897358769 0 0 0 0 0 0 0.0845413312310099 0 0 0.0608354849736659 0 0 0 0 0 0 0 0 0 0 0 0 0 0 0 0 0 0 0 0 0 0 0 0 0 0 0 0 0 0 0 0 0 0 0 0 0 0 0 0 0 0 0 0 0 0 0 0 0 0 0 0 0 0 0 0 0 0 0 0 0 0 0 0 0 0 0 0 0 0 0 0 0 0 0 0 0 0 0 0 0 0 0 0 0 0 0 0 0 0 0 0 0 0 0 0 0 0 0 0 0 0 0 0 0
0 0 0 0 0 0 0 0 0 0 0 0 0 0 0 0 0 0 0 0 0 0 0 0 0 0 0 0 0 0 0 0 0 0 0 0.0253581322730243 0 0 0 0 0 0 0 0 0 0 0 0 0 0 0 0 0 0 0 0 0 0 0 0 0 0 0 0 0 0 0 0 0 0 0 0 0 0 0 0 0 0 0 0.00392209345662539 0 0 0.0173294601695737 0 0.0562327263935528 0 0 0 0 0 0 0 0 0 0 0 0 0 0 0 0 0 0 0 0 0 0 0 0 0 0 0 0 0 0 0 0 0 0 0 0 0 0 0 0 0 0 0 0 0 0 0 0 0 0 0 0 0 0 0 0 0 0 0 0 0 0 0 0 0 0 0 0 0 0 0 0 0 0 0 0 0 0 0 0 0 0 0 0 0 0 0.00414465746577163 0 0 0 0 0 0 0 0 0 0 0 0 0 0 0 0 0 0 0 0.246087347771705 0 0 0 0 0 0 0.136178267918089 0 0 0 0 0.0480441691788576 0 0.162084899647492 0 0 0 0 0 0 0 0 0 0 0 0 0 0 0 0 0 0 0.0555840681890491 0 0 0 0 0 0 0 0 0 0 0 0 0 0 0.103322895300543 0 0 0 0.0177984974329641 0 0 0 0 0.00222503868263953 0 0 0 0.00131887457181784 0 0 0 0.00714436065530729 0 0.0196174381516429 0 0.00214288903449899 0.0156195009345069 0 0 0 0 0 0 0 0 0 0 0 0 0 0 0 0 0 0 0 0 0 0 0 0.0650535411186461 0 0 0 0 0 0 0 0 0 0 0 0 0 0 0 0 0 0 0 0 0 0 0 0 0.0020624790479148 0 0 0 0.00872866260577838 0 0 0 0 0
0 0 0 0 0 0 0 0 0 0 0 0 0 0 0 0 0 0 0 0 0 0 0 0 0 0 0 0 0 0 0 0 0 0 0 0.0405812045473945 0 0 0 0 0 0 0 0 0 0 0 0 0 0 0 0 0 0 0 0 0 0 0 0 0 0 0 0 0 0 0 0 0 0 0 0 0 0 0 0 0 0 0 0.0050229365096297 0 0 0.0378890277388719 0 0.0442459704427071 0 0 0 0 0 0 0 0 0 0 0 0 0 0 0 0 0 0 0 0 0 0 0 0 0 0 0 0 0 0 0 0 0 0 0 0 0 0 0 0 0 0 0 0 0 0 0 0 0 0 0 0 0 0 0 0 0 0 0 0 0 0 0 0 0 0 0 0 0 0 0 0 0 0 0 0 0 0 0 0 0 0 0 0 0 0 0 0 0 0 0 0 0 0 0 0 0 0 0 0 0 0 0 0 0 0 0.127217710154163 0 0 0 0 0 0 0 0 0 0 0.18868505678527 0 0 0.154206527870247 0 0 0 0 0 0 0 0 0 0 0 0 0 0 0 0 0 0 0 0 0 0 0 0 0 0 0 0 0 0 0 0 0 0.0789935271178853 0 0 0 0 0 0 0 0 0 0 0 0 0 0 0 0 0 0 0 0 0 0 0 0 0 0 0 0 0 0 0 0 0 0 0 0 0 0 0 0 0 0 0 0 0 0.319821594077946 0 0 0 0 0 0 0 0 0 0 0 0 0 0 0 0.00333644475588497 0 0 0 0 0 0 0 0 0 0 0 0 0 0 0 0 0 0
0 0 0 0 0 0 0 0 0 0 0 0 0 0 0 0 0 0 0 0 0 0 0 0 0 0 0 0 0 0 0 0 0 0 0 0 0 0 0 0 0 0 0 0 0.0308206119236626 0 0 0 0 0 0 0 0 0 0 0 0 0 0 0 0 0 0 0 0 0 0 0 0 0 0 0 0 0 0 0 0 0 0 0 0 0 0 0 0 0 0 0 0 0 0 0 0 0 0 0 0 0 0 0 0 0 0 0 0 0 0 0 0 0 0 0 0 0 0 0 0 0 0 0 0 0 0 0 0 0 0 0 0 0 0 0 0 0 0 0 0 0 0 0 0 0 0 0 0 0 0 0 0 0 0 0 0 0 0 0 0 0 0 0 0 0 0 0 0 0 0 0 0.0337478683412557 0 0 0.040998516030053 0.0354825028688574 0 0 0 0 0 0 0 0 0 0 0 0 0 0.0526264620877844 0 0 0 0.0458362656258857 0 0 0 0 0 0 0 0 0 0 0.0817762981991568 0 0 0 0.589934676543848 0 0 0 0 0 0 0 0 0 0 0 0 0 0 0 0 0 0 0 0 0 0 0.0364143665805648 0 0 0 0 0 0 0 0 0.0303058332812789 0.00567649325635777 0 0 0 0 0 0 0 0 0 0 0 0 0 0 0 0 0 0 0 0 0 0.0163801052612947 0 0 0 0 0 0 0 0 0 0 0 0 0 0 0 0 0 0 0 0 0 0 0 0 0 0 0 0 0 0 0 0 0 0 0 0 0 0 0 0 0 0 0 0 0 0 0 0 0 0 0 0 0 0 0 0 0 0 0
0 0 0 0 0 0 0 0 0 0 0 0 0 0 0 0 0 0 0 0 0 0.0175345295196764 0 0 0 0 0 0 0 0 0 0 0 0 0 0 0 0 0.00333424469545428 0 0 0 0 0 0.00679838174560878 0 0 0 0 0 0 0 0 0 0 0 0 0 0 0 0 0 0 0 0 0 0 0 0 0 0 0 0 0 0 0 0 0 0 0 0 0 0 0 0 0 0 0 0 0 0 0 0 0 0 0 0 0 0 0 0 0 0 0 0 0 0 0 0 0 0 0 0 0 0 0 0 0 0 0 0 0 0 0 0 0 0 0 0 0 0 0 0 0 0 0 0 0 0 0 0 0 0 0 0 0 0 0 0 0 0 0 0 0 0 0 0 0 0 0 0 0 0 0 0 0 0 0 0.00581788614084025 0 0.00511973980393942 0.0251403799756649 0 0 0 0 0 0 0 0 0 0 0 0 0 0.00920771745971354 0 0.00350212473526952 0 0.00249028439735709 0.0134337749989553 0.0555345360113236 0 0 0 0 0 0 0.0897389452760658 0 0 0 0.196236049366694 0.0475381388668004 0.0658143754685916 0 0 0 0 0 0 0 0 0 0 0 0 0 0 0 0 0 0.0397170826170248 0 0.117156770051577 0 0 0 0 0 0 0 0 0 0 0 0 0.00222204138740495 0 0 0 0 0.00965239323061353 0 0 0 0 0 0 0 0 0 0 0 0 0 0 0 0 0.00344565068194685 0.000871943641405641 0 0 0 0 0 0 0 0 0 0 0 0 0 0 0 0 0 0 0 0 0 0 0 0 0.279693009928073 0 0 0 0 0 0 0 0 0 0 0 0 0 0 0 0 0 0 0 0 0 0 0 0 0 0 0 0 0 0 0 0 0 0
0 0 0 0 0 0 0 0 0 0 0 0 0 0 0 0 0 0 0 0 0.0345743641442275 0 0.0117245639085078 0 0 0 0 0 0 0 0 0 0 0 0 0 0 0 0 0 0 0 0 0 0.0975551992930216 0.0136002859445497 0 0 0 0 0 0 0 0 0 0 0 0 0 0 0 0 0 0 0 0 0 0 0 0 0 0 0 0 0.0161768659789368 0 0 0 0 0 0 0 0 0 0 0 0 0 0 0 0 0 0 0 0 0 0 0 0 0 0 0 0 0 0 0 0 0 0 0 0 0 0 0 0 0 0 0 0 0 0 0 0 0 0 0 0 0 0.194790321041185 0 0 0 0 0 0 0 0 0 0 0 0 0 0 0 0 0 0 0 0 0 0 0 0 0 0 0 0 0 0 0 0 0 0 0 0 0 0 0 0 0.0252169112888084 0 0.0436317999803914 0 0 0 0 0 0 0 0 0 0 0 0 0 0 0 0 0.011395618227708 0 0 0 0.290510777735723 0 0 0 0 0 0 0 0.080301914967776 0 0 0 0 0 0 0 0 0 0 0.0244616777390474 0 0 0 0 0 0 0 0 0 0 0 0 0 0 0 0 0.139666296383803 0 0 0 0 0 0 0 0 0 0 0 0 0 0 0 0 0 0 0 0 0 0 0 0 0 0 0 0 0 0 0.0163934033663137 0 0 0 0 0 0 0 0 0 0 0 0 0 0 0 0 0 0 0 0 0 0 0 0 0 0 0 0 0 0 0 0 0 0 0 0 0 0 0 0 0 0 0 0 0 0 0 0 0 0 0 0 0 0 0 0 0 0 0 0
0 0 0 0 0 0 0 0 0 0 0 0 0 0 0 0 0 0 0 0 0 0 0 0 0 0 0 0 0 0 0 0 0 0 0 0 0 0 0 0 0 0 0 0 0 0 0 0 0 0 0 0 0 0 0 0 0 0 0 0 0 0 0 0 0 0 0 0 0 0 0 0 0 0 0 0 0 0 0 0 0 0 0 0 0 0 0 0 0 0 0 0 0 0 0 0 0 0 0 0 0 0 0 0 0 0 0.000773860126733653 0 0 0 0 0 0 0 0 0.000812170033997695 0 0 0 0 0 0 0 0 0 0 0 0 0 0 0 0 0 0 0 0 0 0 0 0 0 0 0 0 0 0 0 0 0 0 0 0 0 0 0 0 0 0 0 0 0 0 0.00325901116189061 0.00335781001350709 0 0 0.0260061720078784 0 0 0 0 0 0 0 0 0 0 0.0559519096579618 0.0976866865204832 0 0 0 0 0 0.00174737852549424 0 0 0 0 0 0 0 0 0 0 0 0 0 0 0.305985092478053 0 0 0 0 0 0 0 0 0 0 0 0 0 0 0 0 0 0 0 0 0 0 0 0 0 0 0 0 0 0 0 0 0 0 0 0 0 0 0 0 0 0 0 0 0 0.0301452812229939 0.10448042227786 0.156222705825898 0 0 0 0.0609664176035459 0.0444068525331656 0 0.0245708207592368 0 0.00598039020948621 0 0 0 0 0 0 0 0 0 0 0 0 0 0 0 0 0 0 0 0 0 0 0 0 0 0 0 0 0 0 0 0 0 0 0 0 0 0 0 0 0.0776470190418143 0 0 0 0 0 0 0 0 0 0 0 0 0 0 0 0 0 0 0 0 0 0
0 0 0 0 0 0 0 0 0 0 0 0 0.00911300701312506 0 0 0 0 0 0 0 0 0 0 0 0 0 0 0 0 0 0 0 0 0 0 0 0 0 0 0 0 0 0 0 0 0 0 0 0 0 0 0 0 0 0 0.0206484639506805 0 0 0 0 0 0 0 0 0 0 0 0 0 0 0 0 0 0 0 0 0 0 0 0 0 0 0 0 0 0 0 0 0 0 0 0 0 0 0 0 0 0 0 0 0 0 0 0 0 0 0 0 0 0 0 0 0 0 0.018641316621547 0 0 0 0 0 0 0 0 0 0 0 0 0 0 0 0 0 0 0 0 0 0 0 0 0 0 0 0 0 0 0 0 0 0 0 0 0 0 0 0 0 0 0.0277268637736352 0 0 0.0129377122864142 0 0 0 0 0 0 0.486514479876374 0 0 0 0 0 0 0 0 0 0 0 0 0 0 0 0 0 0 0 0.00675011075812914 0 0.138921577146164 0 0 0 0 0 0.0843199600363392 0 0 0 0 0 0 0 0 0 0 0 0 0 0 0 0 0 0 0 0 0 0 0 0 0 0 0 0 0 0 0 0 0 0 0 0 0 0 0 0 0 0 0 0 0 0 0 0 0 0 0 0 0 0 0 0 0 0 0 0 0 0.069699808470545 0 0 0 0 0.00546837627360091 0 0.0173861705038969 0.0866035604323688 0 0 0 0 0 0 0 0 0 0 0 0 0 0 0 0 0 0 0 0 0 0 0 0 0 0.0152685928571796 0 0 0 0 0 0 0 0 0 0 0 0 0 0 0 0 0 0 0 0 0 0 0 0 0 0 0 0
0 0 0 0 0 0 0 0 0 0 0 0 0 0 0 0 0 0 0 0 0 0 0 0 0 0 0.00654871204590858 0 0 0 0 0 0 0 0 0 0 0 0 0 0 0 0 0 0 0 0 0 0 0 0 0 0 0 0 0 0 0 0 0 0 0 0 0 0 0 0 0 0 0 0 0 0 0 0 0 0 0 0 0 0 0 0 0 0 0 0 0 0 0 0 0 0 0 0 0 0 0 0 0 0 0 0 0 0 0 0 0 0 0 0 0 0 0 0 0 0 0 0 0 0 0 0 0 0 0 0 0 0 0 0 0 0 0 0 0 0 0 0 0 0 0 0 0 0 0 0 0 0 0 0 0 0 0 0 0 0 0 0 0 0 0 0 0 0 0 0 0 0 0 0 0 0.091762052127332 0 0 0 0 0 0 0 0 0 0 0 0 0 0.0140063890118621 0 0 0 0 0 0 0 0 0 0.01419131279466 0 0 0 0 0 0 0 0 0 0 0 0 0 0.0688480881420395 0.174423971128137 0 0 0 0 0.00635441688671652 0 0 0 0 0 0 0 0 0 0 0 0 0 0 0 0 0 0 0 0 0 0 0 0 0 0 0 0 0 0 0 0 0 0 0 0 0 0 0 0 0 0 0.0814289287113402 0 0 0 0.0043036228629693 0 0 0 0.0174611235457358 0 0 0 0 0.223951522395872 0 0 0 0.0845848493319123 0 0.0353183093934416 0 0 0 0 0 0 0 0 0 0 0 0 0 0 0 0 0 0 0 0 0.0267846539619166 0 0 0 0 0 0 0 0.131431589124773 0.0100734678264898 0 0 0 0 0 0 0 0 0 0 0.00852699070889412
0 0 0 0 0 0 0 0 0 0 0 0 0 0 0 0 0 0 0 0 0 0 0 0 0 0 0 0 0 0 0 0 0 0 0 0 0 0 0 0 0 0 0 0 0 0 0 0 0 0 0 0 0 0 0 0 0 0 0 0 0 0 0 0 0 0 0 0 0 0 0 0 0 0 0 0 0 0 0 0 0 0 0 0 0 0 0 0 0 0 0 0 0 0 0 0 0 0 0 0 0 0 0 0 0 0 0 0 0 0 0 0 0 0 0 0 0 0 0 0 0 0 0 0 0 0 0 0 0 0 0 0 0 0 0 0 0 0 0 0 0 0 0 0 0 0 0 0 0 0 0 0 0 0 0 0 0 0 0 0 0 0 0 0 0 0 0 0 0 0 0 0 0.0131715054942583 0 0.20399282313835 0 0 0 0 0 0 0 0 0 0 0 0 0 0 0 0 0 0 0 0 0 0.00483071530468544 0 0 0 0 0 0 0 0 0 0 0 0 0.0721528842951104 0 0.015375374067874 0 0 0 0 0.00315492344716752 0 0 0.108889710645374 0.025524684109741 0 0 0 0 0 0 0 0 0 0 0 0 0 0 0 0 0 0 0 0 0 0 0 0 0 0 0 0 0 0 0 0 0 0 0 0 0 0 0 0 0 0 0.00460774932826541 0 0 0 0.0280051885865278 0 0 0.136730510860663 0.068021191162091 0.155391646554208 0 0 0 0.0414626755959254 0 0 0 0 0 0.0559068023858571 0.00622917398534451 0 0 0 0 0 0 0 0 0 0 0 0 0 0 0 0 0 0.00387587936917062 0 0 0 0.00544191583666886 0 0.01221131537292 0.0101964968284235 0 0 0 0 0.00618756311111533 0.00423071072910348 0 0 0 0 0.0144085597911569
0 0 0 0 0 0 0 0 0 0 0 0 0 0 0 0 0 0 0 0 0 0 0 0 0 0 0.00359842244119419 0 0 0 0 0 0 0 0 0 0 0 0 0 0 0 0 0 0 0 0 0 0 0 0 0 0 0 0 0 0 0 0 0 0 0 0 0 0 0 0 0 0 0 0 0 0 0 0 0 0 0 0 0 0 0 0 0 0 0 0 0 0 0 0 0 0 0 0 0 0 0 0 0 0 0 0 0 0 0 0 0 0 0 0 0 0 0 0 0 0 0 0 0 0 0 0 0 0 0 0 0 0 0 0 0 0 0 0 0 0 0 0 0 0 0 0 0 0 0 0 0 0 0 0 0 0 0 0 0 0 0 0 0 0 0 0 0 0 0 0 0 0 0 0 0 0.164990894129298 0 0.0219894557467179 0 0 0 0 0 0 0 0 0 0 0 0.0569069561327097 0 0 0 0.0577309962339573 0 0.0306383826989542 0 0 0 0 0 0 0 0.0333821011593035 0.0197226797173518 0 0 0 0 0.0102678770892845 0 0 0.332516806233361 0.0279686374485852 0 0 0 0 0 0 0 0 0 0 0 0 0 0 0 0 0 0.0097978607607891 0 0 0.0175732339457891 0 0 0 0 0 0 0 0 0 0 0 0 0 0 0 0 0 0 0 0 0 0 0 0 0 0 0 0.00621586585552192 0 0 0 0 0 0 0 0 0 0 0 0 0.120788645477664 0 0 0 0.0444660284199986 0 0.0131679392220975 0 0 0 0 0 0 0 0 0 0 0 0 0 0 0 0 0 0 0 0 0 0 0 0 0 0 0 0 0.0220517442203773 0.00622547306704514 0 0 0 0 0 0 0 0 0 0 0
0 0 0 0 0 0 0 0 0 0 0 0 0 0 0 0 0 0 0 0 0 0 0 0 0 0 0 0 0 0 0 0 0 0 0 0 0 0 0 0 0 0 0 0 0 0 0 0 0 0 0 0 0 0 0 0 0 0 0 0 0 0 0 0 0 0 0 0 0 0 0 0 0 0 0 0 0 0 0 0 0 0 0 0 0 0 0 0 0 0 0 0 0 0 0 0 0 0 0 0 0 0 0 0 0 0 0 0 0 0 0 0 0 0 0 0 0 0 0 0 0 0 0 0 0 0 0 0 0 0 0 0 0 0 0 0 0 0 0 0 0 0 0 0 0 0 0 0 0 0 0 0 0 0 0 0 0 0 0 0 0 0.033027539933935 0 0 0 0.0444950859133796 0 0 0 0 0 0 0 0 0 0 0.310229857271951 0 0 0 0 0 0 0 0 0 0 0 0 0 0 0 0 0 0 0 0 0 0 0 0 0 0 0 0 0 0 0 0 0 0 0 0 0 0 0 0 0.107090386883412 0 0 0 0.134514109552208 0 0 0 0 0.171417896412981 0 0 0 0 0 0 0 0 0 0 0 0 0 0 0 0 0 0 0 0 0 0 0 0 0 0 0 0 0 0 0 0 0 0 0 0 0 0 0 0 0 0 0 0 0 0 0 0.134279165851247 0.0649459581808857 0 0 0 0 0 0 0 0 0 0 0 0 0 0 0 0 0 0 0 0 0 0 0 0 0 0 0 0 0 0 0 0 0 0 0 0 0 0 0 0 0 0 0 0
0 0 0 0 0 0 0 0 0 0 0 0 0 0 0 0 0 0 0 0 0 0 0 0 0 0 0 0 0 0 0 0 0 0 0 0 0 0 0 0 0 0 0 0 0 0 0 0 0 0 0 0 0 0 0 0 0 0 0 0 0 0 0 0 0 0 0 0 0 0 0 0 0 0 0 0 0 0 0 0 0 0 0 0 0 0 0 0 0 0 0 0 0 0 0 0 0 0 0 0 0 0 0 0 0 0 0 0 0 0 0 0 0 0 0 0 0 0 0 0 0 0 0 0 0 0 0 0 0 0 0 0 0 0 0 0 0 0 0 0 0 0 0 0 0 0 0 0 0 0 0 0 0 0 0 0 0 0 0 0 0 0 0 0 0 0 0 0 0.00678132276575145 0 0 0 0 0 0 0 0 0 0 0 0 0 0 0.0382400622922123 0 0 0 0 0 0 0.00466650240572147 0 0 0 0 0 0 0 0 0 0 0 0 0 0 0 0 0 0 0 0 0 0 0 0.0270434386571909 0 0 0 0 0 0.325953104777271 0 0.157537107231876 0 0 0.0633603858414302 0 0 0.0118286434606566 0.148384884715613 0 0.0139865303555464 0 0.138041096714449 0 0 0 0 0 0 0 0 0 0 0 0 0 0 0 0 0 0 0 0 0 0 0 0 0 0 0 0 0 0 0 0 0 0 0 0 0 0 0 0 0 0 0 0 0 0 0 0 0 0 0 0 0 0 0 0 0 0 0 0.0641769207822818 0 0 0 0 0 0 0 0 0 0 0 0 0 0 0 0 0 0 0 0 0 0 0 0 0 0
0 0 0 0 0 0 0 0 0 0 0 0 0 0 0 0 0 0 0 0 0 0.0107742339010396 0 0 0 0 0 0 0 0 0 0 0 0 0 0 0 0 0.002098961774585 0 0 0 0 0 0.00236039160134783 0 0 0 0 0 0 0 0 0 0 0 0 0 0 0 0 0 0 0 0 0.00177214054375458 0 0 0 0 0 0 0 0 0 0 0 0 0 0 0 0 0 0 0 0 0 0 0 0 0 0 0 0 0 0 0 0 0 0 0 0 0 0 0 0 0 0 0 0 0 0 0 0 0 0 0 0 0 0 0 0 0 0 0 0 0 0 0.00172257851766735 0 0 0 0 0 0 0 0 0 0 0 0 0 0 0 0 0 0 0 0 0 0 0 0 0 0 0 0 0 0 0 0 0 0 0 0 0 0 0 0.00271271843126123 0 0 0 0 0 0 0 0 0 0 0 0.0026229638991015 0 0 0.0831419275479098 0 0 0 0 0 0 0 0 0 0 0 0 0 0 0 0 0 0.00363883072813189 0 0 0 0 0 0 0 0 0 0 0 0.0192192523260905 0 0 0 0 0 0 0 0 0.24491742018472 0 0 0.0451036502247813 0 0 0 0.107176677074935 0 0 0 0.0843919509223494 0 0 0 0.00139570556098979 0 0 0.063305940311444 0 0 0 0 0 0 0 0 0 0 0 0 0 0 0 0 0 0 0 0 0 0 0 0 0 0 0 0 0 0 0 0 0 0 0 0 0 0 0 0 0 0 0 0 0 0.0327342951273324 0 0 0 0 0 0 0.0608739775391545 0.0362957041873922 0.16443599823907 0.0293046813569424 0 0 0 0 0 0 0 0 0 0 0 0 0 0 0 0 0 0 0 0 0 0 0
0 0 0 0 0 0 0 0 0 0 0 0 0 0 0 0 0 0 0 0 0 0 0 0 0 0 0 0 0 0 0 0 0 0 0 0 0 0 0 0 0 0 0 0 0 0 0 0 0 0 0 0 0 0 0 0 0 0 0 0 0 0 0 0 0 0 0 0 0 0 0 0 0 0 0 0 0 0 0 0 0 0 0 0 0 0 0 0 0 0 0 0 0 0 0 0 0 0 0 0 0 0 0 0 0 0 0 0 0 0 0 0 0 0 0 0 0 0 0 0 0 0 0 0 0 0 0 0 0 0 0 0 0 0 0 0 0 0 0 0 0 0 0 0 0 0 0 0 0 0 0 0 0 0 0 0 0 0 0 0.020248909066034 0 0 0 0 0 0 0 0 0 0 0 0 0 0 0 0.00755675054719239 0 0 0 0 0 0 0 0 0 0 0 0 0.0443820749744502 0 0 0 0 0.0124924445534334 0 0.011761289049603 0.0135870944353398 0 0 0 0 0 0 0 0 0 0 0 0 0 0 0 0 0 0 0 0.064545144015684 0 0 0 0 0 0 0 0 0 0 0 0 0 0 0 0 0 0 0 0 0.00527511521185972 0 0 0 0 0 0 0 0 0 0 0 0 0 0 0.0100939928495235 0 0 0 0 0 0 0.150947850622455 0.00206186778791731 0 0 0 0 0 0 0 0 0 0 0 0 0 0 0 0 0 0 0 0 0 0 0 0 0 0 0.0224116555195721 0 0 0.0730212780016608 0.0226312401330315 0 0 0 0 0 0 0 0 0 0 0 0 0.0713841951880612 0.0169084394945938 0 0.0188868700207435 0 0 0.0535560118215435 0 0.0113341827729502 0 0.0116041754593258 0 0 0 0 0.355309418475025
0 0 0 0 0 0 0 0 0 0 0 0 0 0 0 0 0 0 0 0 0 0 0 0 0 0 0 0 0 0 0 0 0 0 0 0 0 0 0 0 0 0 0 0 0 0 0 0 0 0 0 0 0 0 0 0 0 0 0 0 0 0 0 0 0 0 0 0 0 0 0 0 0 0 0 0 0 0 0 0 0 0 0 0 0 0 0 0 0 0 0 0 0 0 0 0 0 0 0 0 0 0 0 0 0 0 0 0 0 0 0 0 0 0 0 0 0 0 0 0 0 0 0 0 0 0 0 0 0 0 0 0 0 0 0 0 0 0 0 0 0 0 0 0 0 0 0 0 0 0 0 0 0 0 0 0 0 0 0 0 0 0 0 0 0 0 0 0 0 0 0 0 0 0 0 0.0178699855052619 0 0 0 0 0 0 0 0 0 0 0 0 0 0 0 0 0 0 0 0 0.0300601345510207 0 0 0 0 0 0 0 0 0 0 0 0 0.0146916303917273 0.00696019334896969 0 0 0 0 0.187037503196334 0 0 0 0 0 0 0 0 0 0 0.0267426348943933 0.0305164367859088 0 0 0 0 0 0 0 0 0 0 0 0 0 0 0 0 0 0 0 0 0 0 0 0 0 0 0 0 0 0 0 0.157428301129645 0 0 0 0 0 0 0 0 0 0 0 0 0 0 0 0 0 0 0 0 0 0 0.0291835349492829 0 0 0 0 0 0 0 0.0201464044576275 0 0 0 0 0 0 0 0 0.199670935913078 0 0 0 0 0 0 0 0.0364173880856347 0 0 0 0 0 0 0 0 0 0 0 0.243274916791115
0 0 0 0 0 0 0 0 0 0 0 0 0 0 0 0 0 0 0 0 0 0 0 0 0 0 0 0 0 0 0 0 0 0 0 0 0 0 0 0 0 0 0 0 0 0 0 0 0 0 0 0 0 0 0 0 0 0 0 0 0 0 0 0 0 0 0 0 0 0 0 0 0 0 0 0 0 0 0 0 0 0 0 0 0 0 0 0 0 0 0 0 0 0 0 0 0 0 0 0 0 0 0 0 0 0 0 0 0 0 0 0 0 0 0 0 0 0 0 0 0 0 0 0 0 0 0 0 0 0 0 0 0 0 0 0 0 0 0 0 0 0 0 0 0 0 0 0 0 0 0 0 0 0 0 0 0 0 0 0 0 0 0 0 0 0 0 0 0 0 0 0 0 0 0 0 0.354544878287645 0 0 0 0 0 0 0 0 0 0 0 0 0 0 0 0 0 0 0 0 0 0 0 0 0 0 0 0 0 0 0 0 0 0 0 0.374432610988714 0 0 0 0 0 0 0 0 0 0 0 0 0 0 0 0 0 0 0 0 0 0 0 0 0 0 0 0 0 0 0 0 0 0 0 0 0 0.0438252946931051 0 0 0.0653682175681126 0 0 0 0 0 0 0 0 0 0 0 0 0 0 0 0 0 0 0 0 0.161828998462423 0 0 0 0 0 0 0 0 0 0 0 0 0 0 0 0 0 0 0 0 0 0 0 0 0 0 0 0 0 0 0 0 0 0 0 0 0 0 0 0 0 0 0 0 0
0 0 0 0 0 0 0 0 0 0 0 0 0 0 0 0 0 0 0 0 0 0 0 0 0 0 0 0 0 0 0 0 0 0 0 0 0 0 0 0 0 0 0 0 0 0 0 0 0 0 0 0 0 0 0 0 0 0 0 0 0 0 0 0 0 0 0 0 0 0 0 0 0 0 0 0 0 0 0 0 0 0 0 0 0 0 0 0 0 0 0 0 0 0 0 0 0 0 0 0 0 0 0 0 0 0 0 0 0 0 0 0 0 0 0 0 0 0 0 0 0 0 0 0 0 0 0 0 0 0 0 0 0 0 0 0 0 0 0 0 0 0 0 0 0 0 0 0 0 0 0 0 0 0 0 0 0 0 0 0 0 0 0 0 0 0 0 0 0 0 0 0 0 0 0 0 0 0 0 0 0 0 0 0 0 0 0 0 0 0 0 0 0 0.0278165700504958 0 0 0 0 0 0 0 0 0 0 0 0 0 0 0 0 0 0 0 0 0 0 0 0 0 0.00900316413329535 0.00796768723543734 0 0 0.302135718605654 0 0 0 0 0 0 0 0 0 0 0 0 0 0 0 0 0 0 0 0 0 0 0 0 0 0 0 0 0.181229588785961 0 0 0 0 0 0 0 0 0 0 0 0 0 0 0 0 0 0 0 0 0 0 0 0 0 0 0 0 0 0 0 0 0 0 0.0264875643746737 0 0 0 0 0 0 0 0 0 0 0 0 0 0 0 0 0 0 0 0 0 0.0461475999477763 0.282728188108531 0.058671512649123 0 0 0.0578124061090531 0 0 0 0 0
0 0 0 0 0 0 0 0 0 0 0 0 0 0 0 0 0 0 0 0 0 0 0 0 0 0 0 0 0 0 0 0 0 0 0 0 0 0 0 0 0 0 0 0 0 0 0 0 0 0 0 0 0 0 0 0 0 0 0 0 0 0 0 0 0.019034745484107 0.0122214917901844 0 0 0 0 0 0 0 0 0 0 0 0 0 0 0 0 0 0 0 0 0 0 0 0 0 0 0 0 0 0 0 0 0 0 0 0 0 0 0 0 0 0 0.00440793067141342 0 0 0 0 0 0 0 0 0 0 0 0 0 0 0 0 0 0 0 0.0406841285675583 0 0 0 0 0 0 0 0 0 0 0 0 0 0 0 0 0 0 0 0 0 0 0 0 0 0 0 0 0 0 0 0 0 0 0 0 0 0 0 0.0374822727981934 0 0 0 0 0 0.152138662596749 0 0 0 0 0 0 0 0 0 0 0 0 0 0 0 0.0448040149136307 0 0.0126202272400314 0 0 0 0.0152656719371851 0 0 0 0 0 0 0 0 0 0 0 0 0 0.107542886862797 0 0 0 0 0 0 0 0.0117039740963553 0 0.1962239020233 0 0 0 0 0 0 0 0 0 0 0 0 0 0.0176864116518002 0.0463889177086487 0 0 0 0 0 0 0 0 0 0 0 0 0 0 0 0 0 0 0 0 0 0 0 0 0 0 0 0 0 0 0 0 0 0 0 0 0 0 0 0 0 0 0 0 0 0.0431002009332953 0.0475553281526906 0 0 0 0 0 0 0 0 0 0 0 0 0 0 0 0 0 0 0 0 0 0 0 0 0 0 0 0 0 0 0.0286259943362562 0.162513238235804 0 0 0 0 0
0 0 0 0 0 0 0 0 0 0 0 0 0 0 0 0 0 0 0 0 0 0 0 0 0 0 0 0 0 0 0 0 0 0 0 0 0 0 0 0 0 0 0 0 0 0 0 0 0 0 0 0 0 0 0 0 0 0 0 0 0 0 0 0 0 0 0 0 0 0 0 0 0 0 0 0 0 0 0 0 0 0 0 0 0 0 0 0 0 0 0 0 0 0 0 0 0 0 0 0 0 0 0 0 0 0 0 0 0 0 0 0 0 0 0 0 0 0 0 0 0 0 0 0 0 0 0 0 0.00351674008486915 0 0 0 0 0 0 0 0 0 0 0 0 0 0 0 0 0 0 0 0 0 0 0 0 0 0 0 0 0.00592340907084741 0 0 0 0 0.0249548753496963 0 0.00925284714209651 0.00654106881381087 0 0 0.00312428834840934 0 0 0 0 0 0.0085681413583506 0 0.00758139207716963 0 0 0.0306120955125344 0 0 0 0.0426657754958044 0.0472363154057707 0 0.00316416072988184 0 0 0 0.00612418205783582 0 0.00468113002387115 0 0 0 0.00334883018885126 0 0 0 0 0 0 0 0 0 0 0 0 0 0.00846935051692763 0 0 0.164803249834674 0 0 0 0 0.00347988864264169 0.065924492036138 0 0 0 0.00400859902134267 0 0 0 0 0.00499392259015808 0.110383720674138 0.0195573550552932 0 0 0.0664121495076925 0 0 0 0 0 0 0 0 0 0 0 0 0 0 0 0 0 0 0 0 0 0 0 0 0 0 0 0 0 0 0 0 0 0 0 0 0 0 0 0 0 0 0 0 0 0 0 0 0 0 0 0 0 0 0 0 0 0 0 0.158243324204466 0.0614002319201811 0.0881575011962944 0 0 0 0 0 0 0 0 0 0 0 0 0 0 0.00702301952829373 0 0 0 0.0298479436119608 0 0 0 0 0
0 0 0 0 0 0 0 0 0 0 0 0 0 0 0 0 0 0 0 0 0 0 0 0 0 0 0 0 0 0 0 0 0 0 0 0 0 0 0 0 0 0 0 0 0 0 0 0 0 0 0 0 0 0 0 0 0 0 0 0 0 0 0 0 0 0 0 0 0 0 0 0 0 0 0 0 0 0 0 0 0 0 0 0 0 0 0 0 0 0 0 0 0 0 0 0 0 0 0 0 0 0 0 0 0 0 0 0 0 0 0 0 0 0 0 0 0 0 0 0 0 0 0 0 0 0 0 0 0 0 0 0 0 0 0 0 0 0 0 0 0 0 0 0 0 0 0 0 0 0 0 0 0 0 0 0 0 0 0 0 0 0 0 0 0 0 0 0 0 0 0 0 0 0 0 0 0.338241255215187 0 0 0 0 0 0 0 0 0 0 0 0 0 0 0 0 0 0 0 0 0 0 0 0 0 0 0 0 0 0 0 0 0 0 0 0.372380696999724 0 0 0 0 0 0 0 0 0 0 0 0 0 0.175119796592708 0 0 0 0 0 0 0 0 0 0 0 0 0 0 0 0 0 0 0 0 0 0 0 0 0 0 0 0 0 0 0 0 0 0 0 0 0 0 0 0 0 0 0 0 0 0 0 0 0.114258251192381 0 0 0 0 0 0 0 0 0 0 0 0 0 0 0 0 0 0 0 0 0 0 0 0 0 0 0 0 0 0 0 0 0 0 0 0 0 0 0 0 0 0 0 0
0 0 0 0 0 0 0 0 0 0 0 0 0 0 0 0 0 0 0 0 0 0 0 0 0 0 0 0 0 0 0 0 0 0 0 0 0 0 0 0 0 0 0 0 0.00128903511764149 0 0 0 0 0 0 0 0 0 0 0 0 0 0 0 0 0 0 0 0 0 0 0 0 0 0 0 0 0 0 0 0 0 0 0 0 0 0 0 0 0 0 0 0 0 0 0 0 0 0 0 0 0 0 0 0 0 0 0 0 0 0 0 0 0 0 0 0 0 0 0 0 0 0 0 0 0 0 0 0 0 0 0 0 0 0 0 0 0 0 0 0 0 0 0 0 0 0 0 0 0 0 0 0 0 0 0 0 0 0 0 0 0 0 0 0 0 0 0 0 0 0 0 0 0 0 0.0134966510228465 0 0 0 0 0 0 0 0 0 0 0.0146643236327435 0.0282801469615086 0.0343876595592482 0 0 0 0 0 0 0 0 0 0 0 0 0 0 0 0 0 0 0 0 0.0308567307391884 0 0 0 0 0 0 0 0.0779493475205188 0.170519762083724 0 0 0 0 0 0 0 0 0 0 0.0326186090238943 0 0 0 0.00900409519930417 0 0 0 0.223418390990856 0 0 0 0 0 0 0.0179561593911513 0 0 0 0 0 0 0 0 0 0 0 0 0 0 0 0 0 0 0 0 0 0 0 0 0 0 0 0 0 0 0 0 0 0 0 0 0 0 0 0 0 0 0 0 0.0411080936749937 0.0434240990977856 0 0 0 0 0 0 0.132918760536851 0 0.109074137365612 0.0190339980821331 0 0 0 0 0 0 0 0 0 0 0 0 0 0 0 0 0 0 0 0 0 0 0
0 0 0 0 0 0 0 0 0 0 0 0 0 0 0 0 0 0 0 0 0 0 0 0 0 0 0 0 0 0 0 0 0 0 0 0 0 0 0 0 0 0 0 0 0 0 0 0 0 0 0 0 0 0 0.000925211248854638 0 0 0 0 0 0 0 0 0 0 0 0 0 0 0 0 0.00102317479285101 0 0 0 0 0 0 0 0 0 0 0 0 0 0 0 0 0 0 0 0 0 0 0 0 0 0 0 0 0 0.001321539077597 0 0 0 0 0 0 0 0 0 0 0 0 0 0 0 0 0 0 0 0 0 0 0 0 0 0 0 0 0 0 0 0 0 0 0 0 0 0 0 0 0 0 0 0 0 0 0 0 0 0 0 0 0 0 0 0.0306281982625277 0 0 0 0 0.028485999792417 0 0 0 0 0 0 0 0 0 0 0 0 0 0 0.0270390388569765 0 0.012730449930965 0 0 0 0 0.00635020646276281 0 0 0 0 0 0 0 0 0.0028756250869742 0.0209678562953741 0 0 0 0 0 0 0 0 0 0 0 0 0 0 0 0 0 0 0 0 0 0 0 0.100642990419661 0 0.00305732078717565 0 0 0 0 0 0 0 0 0 0 0 0 0 0 0 0 0.0169964841631739 0.00208111032460243 0 0 0 0 0 0 0.0241276790381862 0 0 0 0 0 0 0.153800507104244 0 0 0 0.00582714354181844 0 0 0 0.00731467475825194 0 0 0 0 0 0 0 0 0 0 0 0 0 0 0 0 0 0 0 0 0 0 0 0 0 0 0.0105653461999521 0.0427404621000424 0 0.00640426048544447 0.0161110541996094 0 0.00256165761773789 0 0 0 0 0.133560340307284 0 0 0 0 0 0 0 0 0 0 0.00888402822050751 0.287222223916969 0.0311722227914408 0.0120028964608535 0 0.00258029775574613 0 0 0 0 0
0 0 0 0 0 0 0 0 0 0 0 0 0 0 0 0 0 0 0 0 0 0 0 0 0 0 0 0 0 0 0 0 0 0 0 0 0 0 0 0 0 0 0 0 0 0 0 0 0 0 0 0 0 0 0 0 0 0 0 0 0 0 0 0 0 0 0 0 0 0 0 0 0 0 0 0 0 0 0 0 0 0 0 0 0 0 0 0 0 0 0 0 0 0 0 0 0 0 0 0 0 0 0 0 0 0 0 0 0 0 0 0 0 0 0 0 0 0 0 0 0 0 0 0 0 0 0 0 0 0 0 0 0 0 0 0 0 0 0 0 0 0 0 0 0 0 0 0 0 0 0 0 0 0 0 0 0 0 0 0 0 0 0 0 0 0 0 0.0167941442094407 0.107914930828299 0.032742733124946 0.105668521602424 0.143968880036831 0.0450820116749832 0.00716431775837718 0 0 0 0 0 0 0 0 0 0 0 0 0 0.00162787667850853 0 0.00110520840704591 0.0745408846481557 0.0483694481244051 0 0 0 0 0 0 0.0866922030173124 0 0 0 0.0587171379510357 0 0 0.102222312953992 0 0 0 0 0 0 0 0 0 0 0 0 0 0 0 0 0 0 0 0 0 0 0 0 0 0 0 0 0 0 0 0 0 0 0 0 0 0 0 0 0 0 0 0 0 0 0 0 0 0 0 0 0 0.00421023053487746 0 0 0 0 0 0 0.0266748808765013 0 0 0 0 0 0 0 0 0 0 0 0 0 0 0 0 0 0 0.130343297604734 0 0 0 0 0 0 0 0 0 0 0 0 0 0.0020573911477601 0 0 0 0 0 0 0 0 0 0 0 0 0 0 0 0 0 0 0 0.00410358882037096
0 0 0 0 0 0 0 0 0 0 0 0 0 0 0 0 0 0 0 0 0 0 0 0 0 0 0 0 0 0 0 0 0 0 0 0 0 0 0 0 0 0 0 0 0.0128079969226422 0 0 0 0 0 0 0 0 0 0 0 0 0 0 0 0 0 0 0 0 0 0 0 0 0 0 0 0 0 0 0 0 0 0 0.00491374348169162 0 0 0 0 0 0 0 0 0 0 0 0 0 0 0 0 0 0 0 0 0 0 0 0 0 0 0 0 0 0 0 0 0 0 0 0 0 0 0 0 0 0 0 0 0 0 0 0 0.0302612720911668 0 0 0 0 0 0 0 0 0 0 0 0 0 0 0 0 0 0 0 0 0 0 0 0 0 0 0 0 0 0 0 0 0 0 0 0 0 0 0 0.0246554589427496 0 0 0 0.0112930010747894 0 0 0 0 0 0 0 0 0 0 0 0 0 0 0 0 0 0.0114967656998758 0 0 0 0 0 0 0 0 0 0 0 0 0 0 0 0 0 0 0 0 0 0 0.100857844356784 0.101025028848635 0 0 0 0 0 0 0 0.104936768931374 0 0 0 0 0 0 0.136174651104048 0 0.0444176772786448 0 0 0 0 0 0 0 0 0.319528530408948 0.00675871730725816 0 0.0115689880291605 0 0 0 0 0 0 0 0 0 0 0 0 0 0 0 0 0 0 0 0 0 0 0 0 0 0 0 0 0 0 0 0 0 0 0 0 0 0 0 0 0 0 0 0 0 0 0 0 0 0 0.0723118366340485 0 0.00699171888818402 0 0 0 0 0 0 0 0 0 0 0 0 0 0 0 0 0 0 0 0 0 0 0
0 0 0 0 0 0 0 0 0 0 0 0 0 0 0 0 0 0 0 0 0 0 0 0 0 0 0 0 0 0 0 0 0 0 0 0 0 0 0 0 0 0 0 0 0 0 0 0 0 0 0 0 0 0 0 0 0 0 0 0 0 0 0 0 0 0 0 0 0 0 0 0 0 0 0 0 0 0 0 0 0 0 0 0 0 0 0 0 0 0 0 0 0 0 0 0 0 0 0 0 0 0 0 0 0 0 0 0 0 0 0 0 0 0 0 0 0 0 0 0 0 0 0 0 0 0 0 0 0 0 0 0 0 0 0 0 0 0 0 0 0 0 0 0 0 0 0 0 0 0 0 0 0 0 0 0 0 0.0572600507664682 0 0 0 0.0738162976455098 0 0 0 0 0 0 0 0 0 0 0 0 0 0 0.164570947900289 0 0 0 0 0 0 0 0 0 0 0 0 0 0 0 0 0 0 0 0 0 0 0 0 0 0 0 0 0 0 0 0 0 0 0 0.454625660273553 0 0 0 0.0513395533972793 0 0 0 0 0.167769769645459 0 0 0 0 0 0 0 0 0 0 0 0 0 0 0 0 0 0 0 0 0 0 0 0 0 0 0 0 0 0 0 0 0 0 0 0 0 0.0306177203714419 0 0 0 0 0 0 0 0 0 0 0 0 0 0 0 0 0 0 0 0 0 0 0 0 0 0 0 0 0 0 0 0 0 0 0 0 0 0 0 0 0 0 0 0 0 0 0 0 0 0 0 0 0 0 0 0 0 0 0 0
0 0 0 0 0 0 0 0 0 0 0 0 0 0 0 0 0 0 0 0 0 0 0 0 0 0 0 0 0 0 0 0 0 0 0 0 0 0 0 0 0 0 0 0 0 0 0 0 0 0 0 0 0 0 0 0 0 0 0 0 0 0 0 0 0 0 0 0 0 0 0 0 0 0 0 0 0 0 0 0 0 0 0 0 0 0 0 0 0 0 0 0 0 0 0 0 0 0 0 0 0 0 0 0 0 0 0 0 0 0 0 0 0 0 0 0 0 0 0 0 0 0 0 0 0 0 0 0 0 0 0 0 0 0 0 0 0 0 0 0 0 0 0 0 0 0 0 0 0 0 0 0 0 0 0 0 0 0 0 0 0 0 0 0 0 0 0 0 0 0 0 0 0 0 0 0 0 0 0 0 0 0 0 0 0 0 0 0 0 0 0 0 0 0 0 0.120820434367146 0 0 0 0 0 0 0 0 0 0 0 0 0 0 0 0 0 0 0 0 0.120608078450543 0 0 0 0 0 0 0 0 0 0 0 0 0 0 0 0 0 0 0 0 0 0 0 0 0 0 0 0 0 0 0 0 0 0 0 0 0 0 0 0 0 0 0 0 0 0 0 0 0 0 0 0 0 0 0 0 0 0 0 0 0 0 0 0 0 0 0 0 0 0 0 0 0 0.241078355552526 0 0 0 0 0 0 0 0 0 0 0 0 0 0.517493131629784 0 0 0 0 0 0 0 0 0 0 0 0 0 0 0
0 0 0 0 0 0 0 0 0 0 0 0 0 0 0 0 0 0 0 0 0 0 0 0 0 0 0 0 0 0 0 0 0 0 0 0 0 0 0 0 0 0 0 0 0.0842802780540804 0 0 0 0 0 0 0 0 0 0 0 0 0 0 0 0 0 0 0 0 0 0 0 0 0 0 0 0 0 0 0 0 0 0 0 0 0 0 0 0 0 0 0 0 0 0 0 0 0 0 0 0 0 0 0 0 0 0 0 0 0 0 0 0 0 0 0 0 0 0 0 0 0 0 0 0 0 0 0 0 0 0 0 0 0 0 0 0 0 0 0 0 0 0 0 0 0 0 0 0 0 0 0 0 0 0 0 0 0 0 0 0 0 0 0 0 0 0 0 0 0 0 0 0 0 0 0 0 0 0 0 0 0 0 0 0 0 0 0 0 0 0.192626699634661 0 0 0 0 0 0 0 0 0 0 0 0 0 0.0994184173804286 0 0 0 0.0652959325934138 0 0.216507565967635 0 0 0 0 0.0361841440064258 0 0.121084490386138 0 0 0 0 0 0 0.101107816972245 0 0 0 0 0 0 0 0 0 0 0 0 0 0 0 0 0 0 0 0 0 0 0 0 0 0 0 0 0 0 0 0 0 0 0 0 0 0 0 0 0 0 0 0 0 0 0 0 0 0 0 0 0 0 0 0 0 0 0 0 0 0 0 0 0 0 0 0 0 0 0 0 0 0 0 0 0 0 0 0 0 0 0 0 0 0 0 0 0 0 0 0 0.0337658375629638 0.0497288174420076 0 0 0 0 0
0 0 0 0 0 0 0 0 0 0 0 0 0 0 0 0 0 0 0 0 0 0 0 0 0 0 0 0 0 0 0 0 0 0 0 0 0 0 0 0 0 0 0 0 0 0 0 0 0 0 0 0 0 0 0 0 0 0 0 0 0 0 0 0 0 0 0 0 0 0 0 0 0 0 0 0 0 0 0 0 0 0 0 0 0 0 0 0 0 0 0 0 0 0 0 0 0 0 0 0 0 0 0 0 0 0 0 0 0 0 0 0 0 0 0 0 0.00929623764451491 0 0 0 0 0 0 0 0 0 0 0 0 0 0 0 0 0 0 0 0 0 0 0 0 0 0 0 0 0 0 0 0 0 0 0 0 0 0 0 0 0 0 0 0 0 0 0 0 0 0 0 0 0 0 0 0 0 0 0 0 0 0 0 0 0 0 0 0.0319893432050089 0 0 0 0 0 0 0 0 0 0 0 0 0 0 0 0 0 0 0 0 0 0 0 0 0 0 0 0 0.198220400495313 0.201457944144258 0 0 0 0 0 0.291644012634361 0 0.0243091148786629 0 0 0.114278120344751 0 0 0 0 0.0448942246677206 0 0 0 0 0 0 0 0 0 0 0 0 0 0 0 0 0 0 0 0 0 0 0 0 0 0 0 0 0 0 0 0 0 0 0 0 0 0 0 0 0 0 0 0 0 0 0 0 0 0 0 0 0 0 0 0 0 0 0 0 0 0 0.0377343228135285 0.0206109229670628 0 0 0 0 0 0 0 0 0 0 0 0 0 0 0 0 0 0 0.00673200691527071 0.0188333492895478 0 0 0 0 0
0 0 0 0 0 0 0 0 0 0 0 0 0 0 0 0 0 0 0 0 0 0 0 0 0 0 0 0 0 0 0 0 0 0 0 0 0 0 0 0 0 0 0 0 0 0 0 0 0 0 0 0 0 0 0 0 0 0 0 0 0 0 0 0 0 0 0 0 0 0 0 0 0 0 0 0 0 0 0 0 0 0 0 0 0 0 0 0 0 0 0 0 0 0 0 0 0 0 0 0 0 0 0 0 0 0 0 0 0 0 0 0 0 0 0 0 0 0 0 0 0 0 0 0 0 0 0 0 0 0 0 0 0 0 0 0 0 0 0 0 0 0 0 0 0 0 0 0 0 0 0 0 0 0 0 0 0 0 0 0 0 0 0 0 0 0 0 0 0 0 0 0 0 0 0 0 0 0 0 0 0 0 0 0.0320539110143412 0.0655350316601816 0 0 0 0 0 0 0 0 0 0 0 0 0 0 0 0 0 0 0 0 0 0 0 0 0 0 0 0 0 0 0 0 0 0 0 0.178728624515816 0 0 0 0 0 0 0 0 0.155283900778451 0 0 0 0 0 0.0658887378393547 0 0 0 0 0.0422390412391481 0 0 0 0 0 0 0 0 0 0 0 0 0 0 0 0 0 0 0 0 0 0 0 0 0 0 0 0 0 0 0 0 0 0 0 0 0 0 0 0 0 0 0 0 0 0 0 0 0 0 0 0 0.151747951864319 0.0341671723791728 0.182980315093137 0 0 0 0 0 0 0 0 0 0 0 0 0 0 0 0 0 0 0.0913753136160792 0 0 0 0 0
0 0 0 0 0 0 0 0 0 0 0 0 0 0 0 0 0 0 0 0 0 0 0 0 0 0 0 0 0 0 0 0 0 0 0 0 0 0 0 0 0 0 0 0 0 0 0 0 0 0 0 0 0 0 0 0 0 0 0 0 0 0 0 0 0 0 0 0 0 0 0 0 0 0 0 0 0 0 0 0 0 0 0 0 0 0 0 0 0 0 0 0 0 0 0 0 0 0 0 0 0 0 0 0 0 0 0 0 0 0 0 0 0 0 0 0 0 0 0 0 0 0 0 0 0 0 0 0 0 0 0 0 0 0 0 0 0 0 0 0 0 0 0 0 0 0 0 0 0 0 0 0 0 0 0 0 0 0 0 0 0 0 0 0 0 0 0 0 0 0 0 0 0.0254202149236003 0 0 0 0 0 0 0 0 0 0 0 0 0 0.0495643180431536 0 0 0 0.00313993326962968 0 0 0 0 0 0 0 0 0 0 0 0 0 0 0 0 0 0 0 0 0.00576989638558062 0 0.0127289579797243 0 0 0 0 0 0 0 0 0 0 0 0.0253949192677863 0 0 0 0 0 0 0.0147931133277877 0.102187786437489 0 0 0 0 0 0 0.178484642026752 0.193058588382677 0.0483526583425179 0.041754042019164 0.0338689998366991 0 0 0 0 0 0 0 0 0 0 0 0 0 0 0 0 0 0 0 0 0 0 0 0 0 0 0 0.00352176215364675 0 0 0 0 0 0 0 0 0 0 0 0 0 0.104612050563741 0 0 0 0 0 0 0 0 0.143743094011567 0.0136050230284835 0 0 0 0 0 0 0 0 0 0 0 0 0 0 0 0 0 0 0 0 0 0 0
0 0 0 0 0 0 0 0 0 0 0 0 0 0 0 0 0 0 0 0 0 0 0 0 0 0 0 0 0 0 0 0 0 0 0 0 0 0 0 0 0 0 0 0 0 0 0 0 0 0 0 0 0 0 0 0 0 0 0 0 0 0 0 0 0 0 0 0 0 0 0 0 0 0 0 0 0 0 0 0 0 0 0 0 0 0 0 0 0 0 0 0 0 0 0 0 0 0 0 0 0 0 0 0 0 0 0 0 0 0 0 0 0 0 0 0 0 0 0 0 0 0 0 0 0 0 0 0 0 0 0 0 0 0 0 0 0 0 0 0 0 0 0 0 0 0 0 0 0 0 0 0 0 0 0 0 0 0 0 0 0 0 0 0 0 0 0 0 0 0 0 0 0 0 0 0 0 0 0 0 0 0 0 0.358016880569516 0.0377517278494775 0.0194729575795009 0 0 0 0 0 0 0 0 0 0 0 0 0 0 0 0 0 0 0 0 0 0 0 0 0 0 0 0 0 0 0 0 0 0 0 0 0 0 0 0 0 0 0 0 0 0.0327473160496112 0 0.077752985700681 0 0 0 0 0 0.103035116375297 0 0 0 0.301566807436181 0 0 0 0 0 0 0 0 0 0 0 0 0 0 0 0 0 0 0 0 0 0 0 0 0 0 0 0 0 0 0 0 0 0 0 0 0 0 0 0 0 0 0 0 0 0 0 0 0 0.0696562084397351 0 0 0 0 0 0 0 0 0 0 0 0 0 0 0 0 0 0 0 0 0 0 0 0 0 0
0 0 0 0 0 0 0 0 0 0 0 0 0 0 0 0 0 0 0 0 0 0 0 0 0 0 0 0 0 0 0 0 0 0 0 0 0 0 0 0 0 0 0 0 0 0 0 0 0 0 0 0 0 0 0 0 0 0 0 0 0 0 0 0 0 0 0 0 0 0 0 0 0 0 0 0 0 0 0 0.00173487418623425 0 0 0 0 0 0 0 0 0 0 0 0 0 0 0 0 0 0 0 0 0 0 0 0 0 0 0 0 0 0 0 0 0 0 0 0 0 0 0 0 0 0 0 0 0 0 0 0 0 0 0 0 0 0 0 0 0 0 0 0 0 0 0 0 0 0 0 0 0 0 0 0 0 0 0 0 0 0 0 0 0 0 0 0 0 0 0 0 0 0 0 0 0.00565136947245446 0 0 0 0 0 0.00231851055280183 0.00425020667847091 0 0 0.0101106256424191 0.109765104787978 0.046213984216769 0 0.0452376977242826 0 0 0 0 0 0 0 0 0 0 0 0 0 0 0 0 0 0 0 0 0 0 0 0 0 0 0.0566619523637588 0.0487427002358993 0 0 0 0 0 0.0539162925550691 0 0.185341398484583 0 0 0 0 0 0 0 0 0.0460892100673452 0.015841679437937 0 0 0 0 0 0 0 0.00806180259405565 0.0132742523234405 0 0.0406209505173141 0 0 0 0 0.00157982676068774 0 0 0 0.0243433480595651 0 0 0 0.0192690621861934 0 0.0130624109043408 0 0.00132776001423218 0.00243234104078578 0 0 0 0 0 0 0 0 0 0 0 0 0 0 0 0 0 0 0 0 0 0 0 0.00264282230392161 0.0393039680831381 0 0 0 0 0 0 0.145513958731838 0 0.0346635124379781 0.0144297449012105 0 0 0 0 0 0 0 0 0 0 0 0 0 0.00469834583424249 0 0 0 0.00290028690105348 0 0 0 0 0
0 0 0 0 0 0 0 0 0 0 0 0 0 0 0 0 0 0 0 0 0 0 0 0 0 0 0 0 0 0 0 0 0 0 0 0 0 0 0 0 0 0 0 0 0 0 0 0 0 0 0 0 0 0 0 0 0 0 0 0 0 0 0 0 0 0 0 0 0 0 0 0 0 0 0 0 0 0 0 0 0 0 0 0 0 0 0 0 0 0 0 0 0 0 0 0 0 0 0 0 0 0 0 0 0 0 0 0 0 0 0 0 0 0 0 0 0 0 0 0 0 0 0 0 0 0 0 0 0 0 0 0 0 0 0 0 0 0 0 0 0 0 0 0 0 0 0 0 0 0 0 0 0 0 0 0 0 0 0 0 0 0 0 0 0 0 0 0 0 0 0 0 0 0 0 0 0 0 0 0 0 0 0 0 0 0 0 0 0 0 0 0 0 0 0 0 0 0 0 0 0 0 0 0 0 0 0 0 0 0 0 0 0 0 0 0 0 0 0 0.125362851448842 0 0 0 0 0 0 0 0 0 0 0 0 0 0 0 0.858811348467452 0 0 0 0 0 0 0 0 0 0 0 0 0 0 0 0 0 0 0 0 0 0 0 0 0.0158258000837058 0 0 0 0 0 0 0 0 0 0 0 0 0 0 0 0 0 0 0 0 0 0 0 0 0 0 0 0 0 0 0 0 0 0 0 0 0 0 0 0 0 0 0 0 0 0 0 0 0 0 0 0 0 0 0 0 0 0 0
0 0 0 0 0 0 0 0 0 0 0 0 0 0 0 0 0 0 0 0 0 0 0 0 0 0 0.0177712580529115 0 0 0 0 0 0 0 0 0 0 0 0 0 0 0 0 0 0.0630108479155997 0 0 0 0 0 0 0 0 0 0 0 0 0 0 0 0 0 0 0 0 0 0 0 0 0 0 0 0 0 0 0 0 0 0 0 0 0 0 0 0 0 0 0 0 0 0 0 0 0 0 0 0 0 0 0 0 0 0 0 0 0 0 0 0 0 0 0 0 0 0 0 0 0 0 0 0 0 0 0 0 0 0 0 0.0411649102506363 0 0 0 0 0 0 0 0 0 0 0 0 0 0 0 0 0 0 0 0 0 0 0 0 0 0 0 0 0 0 0 0 0 0 0 0 0 0 0 0 0 0 0 0 0 0 0 0 0 0 0 0 0 0 0 0 0 0 0 0 0 0.0326214819636456 0 0 0 0 0 0 0 0 0 0 0 0 0 0 0 0 0 0 0 0 0 0 0 0 0 0 0 0 0.188532452732012 0 0 0 0 0 0 0 0 0 0 0.0872176113520192 0 0 0 0.492425482560738 0 0 0 0 0 0 0 0 0 0 0 0 0 0 0 0 0 0 0 0 0 0 0 0 0 0 0 0 0 0 0 0 0 0 0 0 0 0 0 0 0 0 0 0 0 0 0 0 0 0 0 0 0 0 0 0 0 0 0 0 0 0 0 0 0 0 0 0 0 0 0 0 0 0 0 0 0 0 0.030905375973777 0.0463505791986601 0 0 0 0 0
0 0 0 0 0 0 0 0 0 0 0 0 0 0 0 0 0 0 0 0 0 0 0 0 0 0 0 0 0 0 0 0 0 0 0 0 0 0 0 0 0 0 0 0 0 0 0 0 0 0 0 0 0.00247809260608306 0 0 0 0 0 0 0 0 0 0 0 0 0 0 0 0 0 0 0 0 0 0 0 0 0 0 0 0 0 0 0 0 0 0 0 0 0 0 0 0 0 0 0 0 0 0 0 0 0 0 0 0 0 0 0 0 0 0 0 0 0 0 0 0 0 0 0 0 0 0 0 0 0 0 0 0 0 0 0 0 0 0 0 0 0 0 0 0 0 0 0 0 0 0 0 0 0 0 0 0 0 0 0 0.0109086988929866 0 0.00392147032954078 0 0 0 0 0.0138246356998104 0 0.00742142323870619 0 0 0 0 0 0 0 0.000845001512451148 0 0 0 0.0057234594485314 0.0224246660300164 0 0.00441883917153467 0 0 0 0 0 0 0 0 0 0 0 0 0 0 0 0 0 0.0412423574027396 0 0 0 0 0 0 0 0 0 0 0 0 0 0 0 0 0 0 0 0 0 0 0 0 0 0 0 0 0 0 0 0 0 0 0 0 0 0 0 0 0 0 0.0548451795084694 0 0.0131627326831783 0.0271110802746802 0 0.050175495450411 0.0586156242276834 0 0.0798206594419165 0.102014916950638 0.143027572617996 0.00470682731957641 0.0298692668148365 0.15476476444299 0.0632221666637478 0.0170360395242018 0 0 0 0 0 0 0 0 0 0 0 0 0 0 0 0 0 0 0 0.00315814837331767 0 0 0 0 0 0 0 0 0 0.00187441978303162 0 0 0 0 0 0 0 0 0 0.0833864615909246 0 0 0 0 0 0 0 0 0 0 0 0 0 0 0 0 0 0 0 0 0 0 0
0 0 0 0 0 0 0 0 0 0 0 0 0 0 0 0 0 0 0 0 0 0 0 0 0 0 0 0 0 0 0 0 0 0 0 0.00399355630933155 0 0 0 0 0 0 0 0 0 0 0 0 0 0 0 0 0.00103091360486277 0 0 0 0 0 0 0 0 0 0 0 0 0 0 0 0 0 0 0 0 0 0 0 0 0 0 0 0 0 0 0.00116144111747319 0.00417230877766418 0 0 0 0 0 0 0 0 0 0 0 0 0 0 0 0 0 0 0 0 0 0 0 0 0 0 0 0 0 0 0 0 0 0 0 0 0 0 0 0 0 0 0 0.00324150161404696 0 0 0 0 0 0 0 0 0 0 0 0 0 0 0 0 0 0 0 0 0 0 0 0 0 0 0 0 0 0 0 0 0 0 0 0 0 0 0 0.00486839033004341 0 0 0 0 0.00184083165537346 0 0 0 0 0 0.00415098686435337 0 0 0 0 0.00477661092779197 0 0.00181806498349859 0 0 0 0 0 0 0 0 0 0 0 0 0 0.00182788346553605 0 0 0 0.00370234970901297 0.00243324876970626 0 0 0 0 0 0 0 0 0.00136965330211532 0.00317128366729203 0 0 0 0 0 0 0 0.0307391226260226 0 0 0 0 0 0 0 0 0 0 0 0 0 0 0.0965405726311659 0.00427519630439732 0.00295862595419288 0 0.00215896374474271 0 0 0.0106456963352594 0.00407932798394442 0 0.0821376106532996 0 0 0.0966483582681033 0.0178837143265357 0 0.0811312297782021 0.00977245604944927 0.0120784969013452 0.0112562436634443 0.0346695371563062 0.006491762967132 0.106390129855126 0.136219595899146 0.00181405408405337 0 0 0 0 0 0 0 0 0 0 0 0 0 0.00524629651388984 0 0 0 0 0 0 0 0 0 0 0 0.00370967768922658 0 0 0 0 0 0 0 0.002356880989949 0 0.0226828673996119 0 0 0.0343882616801103 0.0403831733277386 0 0 0.0024294096502328 0 0.00327479590806814 0.00471455554252087 0 0.00604546354557557 0 0.0119888567832382 0.0102132999469627 0.0329140139728327 0.0182840091391571 0 0.00516876997309917 0 0.00474994765781636
0 0 0 0 0 0 0 0 0 0 0 0 0 0 0 0.000496654932672217 0 0 0 0 0 0 0 0 0 0 0 0 0 0 0 0 0 0 0 0.00692306843390538 0 0 0 0 0.00283417162916451 0.00362507811945063 0 0 0 0 0 0 0 0 0 0.00206175598711302 0 0 0 0 0 0 0 0 0 0 0 0 0 0 0 0 0 0 0 0 0 0 0 0 0 0 0 0 0 0 0 0 0.00544673997168821 0 0 0 0 0 0 0 0 0 0 0 0 0 0 0 0 0 0 0 0 0 0 0 0 0 0 0 0 0 0 0 0 0 0 0 0 0 0 0 0 0 0 0 0.00462372262086542 0 0 0 0 0 0 0 0 0 0 0 0 0 0 0 0 0 0 0 0 0 0 0 0 0 0 0 0 0 0 0 0 0 0 0 0 0 0 0 0.00470584292188364 0 0 0 0 0.00236894389430155 0 0 0 0 0 0 0 0 0 0 0 0 0.00125130627298652 0 0.00116351017605036 0 0.00115724852934543 0 0 0 0 0 0 0 0 0 0.00145785651386066 0 0 0 0.00105277938303897 0 0 0 0 0 0 0 0 0 0 0 0 0 0 0 0 0 0 0.00571391156118336 0 0 0 0 0 0 0 0 0 0 0 0 0 0.146560152211978 0 0.0008778289107196 0 0 0.000634515879335623 0 0 0.00233395870455147 0.00874762134677219 0 0.105634491384184 0 0 0.0735706334421525 0.00430851119267992 0 0.0694249648220364 0.0132635841685309 0.0495617679848247 0.00363502043805239 0.0551179351379108 0.00306228438402825 0.129279459516081 0.127394123465436 0.00110349967962377 0.00246587688752319 0 0 0 0 0.00296914774779167 0.00171134669033971 0 0 0 0 0 0 0.00430839693866747 0 0 0 0 0 0 0 0 0 0 0 0.00148687515517381 0 0 0 0 0 0 0 0 0 0.0116101144316219 0 0 0.00598690905547184 0.00980173275013407 0 0 0 0.000749409521512974 0 0 0 0 0 0.0328922740620943 0.0379051258527721 0.0296351295144977 0.00357190982635489 0 0.0129942732888292 0 0.0025185346608078
0 0 0 0 0 0 0 0 0 0 0 0.00259481221703149 0 0.00285949354933917 0.00101878215535477 0 0 0 0 0 0 0 0 0 0 0 0.000196349556614947 0 0 0 0 0 0 0.000970747731067196 0 0.0257261660385975 0 0 0 0 0.00339394767554853 0.00239803112547217 0 0 0 0 0 0 0 0 0.000307119681784025 0 0.0227591840723212 0 0.00119286590019002 0 0 0 0 0 0 0 0 0 0 0 0 0 0 0 0 0.000873022804174587 0 0 0 0 0 0.000763719167811073 0.000684768384192799 0 0 0.00242970313786095 0.0108848999774097 0.015594406778407 0.106487881849357 0.00065753697153969 0 0 0 0.00210327371401144 0.00119354465721553 0.000276937417860464 0.000802126395765535 0 0 0 0.000859908800528513 0 0 0.00138596815260451 0 0.0013186042988724 0.00123790302709429 0.000873448216637036 0.000325808726894663 0 0.00045987390749914 0.000425947327953508 0.00224601245727286 0.00131036793810642 0 0 0 0 0 0.000605630798542135 0.00129466047487427 0.00140939666913126 0 0 0 0 0 0 0 0 0 0 0 0 0 0 0 0 0 0 0.00109374190047694 0 0 0 0 0 0 0.000547394772987739 0 0.000254491067835273 0 0 0 0 0 0 0 0 0 0 0 0 0 0 0 0 0 0 0 0 0 0 0 0 0 0 0 0 0 0 0 0 0 0 0 0 0 0 0 0 0 0 0 0 0 0.0402771759827092 0 0 0 0 0 0 0.0853402129543207 0 0 0 0.0286740439807669 0.00558196444858068 0 0 0 0 0 0 0 0 0 0 0 0 0 0 0 0 0 0 0 0 0 0 0 0 0 0 0 0 0.00746619742709552 0 0 0 0 0.000894906858288028 0.00012103908123272 0 0 0.0247019361879884 0 0.167909785845664 0.0474602804625058 0 0.00362128474307257 0.000493871728517827 0.00799299736455642 0 0.000553136335939966 0 0 0 0.000760634167534288 0 0.00758052004184988 0.0103256515585123 0.0766652597219157 0.0103456283474401 0.00902416338722807 0.0916519541608507 0 0 0 0 0 0 0 0 0 0 0 0 0 0 0.000328713008165267 0 0 0 0 0 0 0 0 0.00627550319250796 0 0 0 0 0 0 0 0 0 0 0.00473848005898324 0 0 0.000420536503696607 0 0.00943656531517675 0.0104503808472855 0 0 0.000416685668898126 0.00403134476504575 0 0.000338897675065749 0 0.00437105812926101 0 0.0132276467365226 0.0158546296703463 0.0636079365107583 0.00102560510760047 0.000521171170797707 0 0.00679074307201738 0.00890297828506416
0 0 0 0 0 0 0 0 0 0 0 0 0 0 0 0 0 0 0 0 0 0 0 0 0 0 0 0 0 0 0 0 0 0 0 0 0 0 0 0 0.00163289301712935 0 0 0 0 0 0 0 0 0 0 0.0211561200328094 0 0 0 0 0 0 0 0 0 0 0 0 0 0 0 0 0 0 0 0 0 0 0 0 0 0 0 0.0167622987716709 0 0 0 0 0 0 0 0 0 0 0 0 0 0 0 0 0 0 0 0 0 0 0 0 0 0 0 0 0 0 0 0 0 0 0 0 0 0 0 0 0 0 0 0 0 0 0 0 0 0 0 0 0 0 0 0 0 0 0 0 0 0 0 0 0 0 0 0 0 0 0 0 0 0 0 0 0 0 0 0 0 0 0 0 0 0 0 0 0 0 0 0 0 0 0 0 0 0 0 0 0 0 0 0.0314106380673662 0 0 0 0 0 0 0 0 0 0 0 0 0 0 0 0 0 0 0 0 0 0 0 0 0 0 0 0 0 0 0.0529328948796835 0 0 0 0 0 0 0 0.0215645098890779 0 0 0.119281620768323 0 0 0 0 0.00543219270106215 0.116539660876871 0 0.0116709117184863 0 0 0 0.00252089295651359 0 0 0 0.0885385061695792 0.0555069561893939 0 0 0 0 0 0 0 0 0 0 0 0 0 0 0 0 0 0 0 0 0 0 0 0 0 0 0 0 0 0 0 0 0 0 0 0 0 0 0 0 0 0 0 0.157140311257311 0 0 0 0 0 0 0.0118232548372178 0.142686834364911 0.0819684086911572 0.0594154816652143 0 0 0 0 0 0.00201561314622207 0 0 0 0 0 0 0 0 0 0 0 0 0 0 0 0 0
0 0 0 0 0 0 0 0 0 0 0 0.00294163713538461 0 0.00278816041527759 0 0 0 0 0 0 0 0 0 0 0 0 0 0 0 0 0 0 0 0 0 0.00245544781463956 0 0 0 0 0 0 0 0 0 0 0 0 0 0 0 0.001910950137955 0.00293526327876001 0 0 0 0 0 0 0 0 0 0 0 0 0 0 0 0 0 0 0 0 0 0 0 0 0 0 0 0 0 0.00689351525427238 0.00826041929353042 0.0190219223092346 0 0 0 0 0.000990717935100988 0 0 0 0 0 0 0 0 0 0 0 0 0.000839578967466873 0 0 0 0 0 0.00228411886015835 0.00143330832621942 0 0 0 0 0 0 0.00071251487569204 0.000713093148634631 0 0 0 0 0 0 0 0 0 0 0 0 0 0 0 0 0 0 0 0 0 0 0 0 0 0 0 0 0 0 0 0 0 0 0 0 0 0 0 0 0 0 0 0 0 0 0 0 0 0 0 0 0 0.00269473587161406 0 0 0 0 0 0 0.00435225882724538 0 0 0 0 0 0 0 0 0 0 0 0 0 0 0 0 0 0 0 0.113992238894149 0 0 0 0 0 0 0 0 0 0 0 0 0 0 0 0 0 0 0 0 0 0 0 0 0 0 0.00141520137263021 0 0 0 0 0 0.070705320218517 0 0.0107788583019958 0 0 0.0241851398609237 0 0 0.0563979907438687 0.0496617775140578 0 0.0230475541917772 0.224094797976083 0.112723158691803 0 0 0 0 0.0059512425977264 0 0.00551976117172889 0.00169991481666001 0 0.0486937027958395 0.00477097856703154 0.00728884331251706 0 0.00087155829277566 0 0 0.00397276236707916 0 0 0 0 0 0 0 0 0 0 0 0 0 0 0 0 0 0 0 0 0 0 0 0 0.00397328374418049 0 0 0 0 0 0 0 0 0.00247600816828141 0.163801427365781 0 0 0 0 0.000915799830480008 0 0 0 0 0 0 0 0 0 0 0 0.00114289796602399 0.000692138786904244 0 0 0 0 0
0 0 0 0 0 0 0 0 0 0 0 0 0 0 0 0 0 0 0 0 0 0 0 0 0 0 0 0 0 0 0 0 0 0 0 0.0258867940184704 0 0 0 0 0 0 0 0 0.00581178038679918 0 0 0 0 0.00543578613998459 0 0 0 0 0 0 0 0 0 0 0 0 0 0 0 0 0 0 0 0 0 0 0 0 0 0 0 0 0 0.00773207437866739 0 0 0 0 0 0 0 0 0 0 0 0 0 0 0 0 0 0 0 0 0 0 0 0 0 0 0 0 0 0 0 0 0 0 0 0 0 0 0 0 0 0 0 0 0 0 0 0 0 0 0 0 0 0 0 0 0 0 0 0 0 0 0 0 0 0 0 0 0 0 0 0 0 0 0 0 0 0 0 0 0 0 0 0 0 0 0 0.00473646868426609 0 0.00567933216900944 0 0.0544927045774361 0.00991460492574477 0 0 0 0 0 0 0 0 0 0 0 0 0 0 0.00468003295419732 0 0.00313281187649866 0 0.036983679618567 0 0 0 0 0 0 0.0958289268721818 0 0 0 0 0 0 0.0338135697862917 0 0 0 0 0 0 0 0 0 0 0 0 0 0 0 0 0 0 0 0 0 0 0 0 0 0.118536079419253 0 0 0 0 0 0.00690664282279944 0.00133708219618607 0 0.208403360836405 0.154273765801547 0 0 0.0334285769866531 0 0 0 0 0 0 0 0 0 0 0 0 0 0 0.00445145527278337 0 0 0 0 0 0 0.00644165863464829 0 0 0 0 0 0 0 0 0 0 0 0 0 0 0 0 0 0 0.0612583998894108 0.0325664883249115 0 0 0 0 0 0 0 0 0 0.0743300900767084 0 0 0 0 0 0.00393783335057905 0 0 0 0 0 0 0 0 0 0 0 0 0 0 0 0 0
0 0 0 0 0 0 0 0 0 0 0 0.00261836960650877 0 0.00291487335074982 0 0 0 0 0 0 0 0 0 0 0 0 0 0 0 0 0 0 0 0 0 0.00115541730494205 0 0 0 0 0 0 0 0 0 0 0 0 0 0 0 0 0.0190436048100258 0 0 0 0 0 0 0 0 0 0 0 0 0 0 0 0 0 0 0 0 0 0 0 0 0 0 0 0 0 0.00646188463953349 0.0134229203160652 0.0579394979904525 0 0 0 0 0.00186204891281974 0.00178932041060688 0 0.00113447128996969 0 0 0 0 0 0 0 0 0 0.00143832315794893 0.00141852171043669 0.000383905084525744 0 0 0 0.00232413791191018 0.000980314300397697 0 0 0.000615262896202857 0 0 0 0.000970320112856244 0.00155416525643712 0 0 0 0 0 0 0 0 0 0 0 0 0 0 0 0 0 0 0 0 0 0 0 0 0 0.00071982203348577 0 0.000310687462599801 0 0 0 0 0 0 0 0 0 0 0 0 0 0 0 0 0 0 0 0 0 0 0.000918235958575516 0 0 0.00163476997090465 0 0 0 0 0 0 0 0 0 0 0 0 0 0 0 0 0 0 0.000538505664975637 0.00313522485696024 0 0 0 0 0 0 0.111482691635491 0 0 0 0.0044795275064719 0 0 0 0 0 0 0 0 0 0 0 0 0 0 0 0 0 0 0 0 0 0 0.000962217347404677 0 0 0 0 0 0.00607414762090866 0.0198177447238967 0.0131019707943712 0 0 0.00230557924427328 0 0 0.15227636301726 0 0.0890134485042442 0 0 0.0568128714141944 0 0 0.000338874536994959 0 0 0 0 0 0 0.0286295900284984 0 0.0141031547515674 0.0182577399974223 0.062225621816065 0.00647633428290542 0.000385119635928593 0.103351333386007 0 0 0 0 0 0 0 0 0 0 0 0 0 0 0 0 0 0 0 0 0 0 0 0 0 0 0 0 0 0 0 0 0 0 0.0724525319662508 0 0 0.000476767770219015 0 0.00847157285794032 0.0087254212761245 0 0 0 0.00308102266752945 0 0 0 0.00552808586294529 0 0.00926905583409698 0.013834361039435 0.0491873487627435 0.000615867191347724 0.000713429378657872 0 0.00554988911100795 0.00671571102790542
0 0 0 0 0 0 0 0 0 0 0 0 0 0 0 0 0 0 0 0 0 0 0 0 0 0 0 0 0 0 0 0.000779441088275443 0 0 0.00133549342228295 0.0137524439612229 0 0 0 0 0 0 0 0 0 0 0 0 0 0 0 0 0.00492146661527235 0 0 0 0 0 0 0 0 0 0 0 0 0 0 0 0 0 0 0 0 0 0 0 0 0.00114247024897251 0.00105694558837621 0 0 0 0.00518741179110112 0.0245470165273384 0.0350584453716192 0 0 0 0 0.0012011060356918 0 0 0.000549170248433137 0 0 0 0.00155746248512336 0 0.00249531469419026 0 0.00312265910054535 0.00370211095641707 0 0 0 0 0 0 0 0 0 0 0 0 0 0 0 0 0 0 0 0 0 0 0 0 0 0 0 0 0 0 0 0 0 0 0.0012019547439539 0 0 0 0 0 0 0 0 0 0 0 0 0.00376328560949344 0 0.00154160514219294 0 0 0 0 0 0 0 0 0 0 0 0 0 0 0 0 0 0.013163191451397 0 0.0438622880033235 0 0 0 0 0 0 0 0 0 0 0 0 0 0 0 0.0192181087007931 0.000854888819114666 0.00745511623465495 0 0.0409364692991125 0 0 0 0 0 0 0.256988469335155 0 0 0 0 0 0 0 0 0 0 0 0 0 0 0 0 0 0 0 0 0 0 0 0 0 0 0 0 0 0 0 0 0.00938404755248661 0 0 0 0 0.00904444296967975 0 0 0.0819762027830113 0 0.0852781971965747 0.0037781179699737 0.108205104589704 0 0 0 0 0 0.00123119817896144 0 0.00303973508137802 0 0 0.0407781587250164 0 0.00543772143176569 0.00827040661607562 0.00198765924085106 0.0213153058706359 0 0.0235946805502607 0 0 0 0 0 0 0 0 0 0 0 0 0 0 0 0 0 0 0 0 0 0 0 0.00455667172026311 0 0 0 0 0 0 0 0 0 0 0.0762446917063365 0 0 0 0 0.00440109762753331 0.000500143323502661 0.0048440668989336 0 0 0.000654390264982244 0 0 0 0 0 0.000504242858941208 0.00311561485736113 0.00289474619921282 0.000607343485025994 0.00170083445786967 0 0.002327079260776 0.0049337631088338
0 0 0 0 0 0 0 0 0 0 0 0 0 0 0 0 0 0 0 0 0 0 0 0 0 0 0 0 0 0 0 0 0 0 0 0 0 0 0 0 0 0 0 0 0 0 0 0 0 0 0 0 0 0 0 0 0 0 0 0 0 0 0 0 0 0 0 0 0 0 0 0 0 0 0 0 0 0 0 0 0 0 0 0 0 0 0 0 0 0 0 0 0 0 0 0 0 0 0 0 0 0 0 0 0 0 0 0 0 0 0 0 0 0 0 0 0 0 0 0 0 0 0 0 0 0 0 0 0 0 0 0 0 0 0 0 0 0 0 0 0 0 0 0 0 0 0 0 0 0 0 0 0 0 0 0 0 0 0 0 0 0 0 0 0 0 0.00427528796716843 0 0 0 0 0 0 0 0 0 0 0.036534972848609 0.0136835586464427 0 0 0 0 0 0 0 0 0 0 0 0 0 0 0.00201549289880798 0.0562030679830891 0 0.00219322997750444 0 0 0.194746563498711 0 0 0 0 0 0 0 0.0451207103094764 0 0 0 0 0 0 0 0 0 0 0 0 0 0 0 0.0320346156575359 0 0 0 0 0 0 0 0 0 0 0 0 0 0.00781530031748634 0.00112864855047721 0 0 0 0 0 0 0 0 0 0 0 0 0.0224630837784006 0.242316988719692 0 0 0 0.00401790586165075 0 0 0 0 0 0 0 0 0 0 0 0 0 0 0 0 0 0 0 0 0 0 0 0 0 0 0 0 0 0 0 0.0902128708915838 0 0 0 0 0 0 0 0 0.143594621774525 0.0802523426753278 0 0 0 0 0 0 0 0 0 0 0 0.00363302062882079 0.00527244313003255 0 0 0.0124852738846584 0 0 0 0 0
0 0 0 0 0 0 0 0 0 0 0 0 0 0 0 0 0 0 0 0 0 0 0 0 0 0 0 0 0 0 0 0 0 0 0 0.00313744784250467 0 0 0 0 0.00111667194895046 0.000657671822694749 0 0 0 0 0 0 0 0 0 0 0 0 0 0 0 0 0 0 0 0 0 0 0 0 0 0 0 0 0 0 0 0 0 0 0 0 0 0 0 0 0 0 0 0 0 0 0 0 0 0 0 0 0 0 0 0 0 0 0 0 0 0 0 0 0 0 0 0 0 0 0 0 0 0 0 0 0 0 0 0 0 0 0 0 0 0 0 0 0 0 0 0 0 0 0 0 0 0 0 0 0 0 0 0 0 0 0 0 0 0 0 0 0 0 0 0 0 0 0 0 0 0 0 0 0 0 0 0 0 0 0 0 0 0 0 0 0.0585370050194468 0 0 0 0 0 0 0 0 0 0 0 0 0 0 0 0.010583200119702 0 0 0 0 0.280053080687837 0 0 0 0 0 0 0 0.0755779078517238 0 0 0 0 0 0 0 0 0 0 0 0 0 0 0 0 0 0 0 0 0 0 0 0 0 0 0 0 0.0164256420461433 0.00144731672302723 0.00204436715265567 0.00613784412651992 0 0 0 0 0 0 0 0.103356218317166 0.00372280641904941 0 0 0.238714394959676 0.0143219433759706 0 0.0128897845244517 0 0.00541006593998519 0 0.0260935175490238 0.00386769975771728 0 0.00288895518330186 0 0 0 0 0 0 0 0 0 0 0 0 0 0 0 0 0 0 0 0 0 0 0 0 0 0 0 0.00826055767522021 0 0 0 0 0 0 0 0.0484778596829937 0.0609875441278246 0 0 0.00350209819113165 0.000606815806647681 0 0 0.00132124012477172 0 0.00179175898123859 0.000633823383394254 0 0 0 0.0015568215986348 0.00114117126992902 0.000822395106377779 0 0 0.000814854603891244 0 0.00309951808039736
0 0 0 0 0 0 0 0 0 0 0 0 0 0 0 0 0 0 0 0 0 0 0 0 0 0 0 0 0 0 0 0 0 0 0 0.000763821064732311 0 0 0 0 0 0 0 0 0 0 0 0 0 0 0 0 0 0 0 0 0 0 0 0 0 0 0 0 0 0 0 0 0 0 0 0 0 0 0 0 0 0 0 0 0 0 0 0 0 0 0 0 0 0 0 0 0 0 0 0 0 0 0 0 0 0 0 0 0 0 0 0 0 0 0 0 0 0 0 0 0 0 0 0 0 0 0 0 0 0 0 0 0 0 0 0 0 0 0 0 0 0 0 0 0 0 0 0 0 0 0 0 0 0 0 0 0 0 0 0 0 0 0 0 0 0 0.000981553455288975 0.00664566026148481 0 0 0.0165189565848083 0 0 0 0 0 0 0 0 0 0 0.0669935854903832 0.0990121793400125 0.0014396143003754 0 0.00591594350559858 0 0 0.00475769441971867 0 0 0 0 0 0 0 0 0 0 0 0 0 0.00186696183586345 0.121594257493235 0 0 0 0 0 0 0 0.147508780314849 0 0 0 0 0 0 0 0 0 0 0 0 0 0 0 0 0 0 0 0 0 0 0 0 0 0 0 0 0.0250471230351786 0 0 0.00109265011571945 0 0 0 0.00082670278295331 0 0 0.134911937899249 0 0.00134001731140477 0 0.0694968898873145 0.181020358352771 0 0 0.0537596458991272 0 0 0.000891439488349202 0.00252050052368092 0 0 0.00205184084581189 0 0 0 0 0 0 0 0 0 0 0 0 0 0 0 0 0 0 0 0 0 0 0 0 0 0 0 0 0 0 0 0 0 0 0.00161538541826483 0.0514265003738257 0 0 0 0 0 0 0 0 0 0 0 0 0 0 0 0 0 0 0 0 0 0
0 0 0 0 0 0 0 0 0 0 0 0 0 0 0 0 0 0 0 0 0 0 0 0 0 0 0 0 0 0 0 0 0 0.00123977582376113 0 0.028568126037544 0 0 0 0 0.00882345223038249 0.00950829671389989 0 0 0 0 0 0 0 0 0 0.00276744402224357 0.00262343799156891 0 0.00140283888098798 0 0 0 0 0 0 0 0 0 0 0 0 0 0 0 0 0.000925934862886563 0 0 0 0 0 0 0 0 0 0 0.0026968348337303 0.00430201402969835 0.0461236059097589 0 0 0 0 0 0 0 0 0 0 0 0 0 0 0 0 0.00137026255445331 0 0 0 0 0 0 0 0 0 0 0 0 0 0 0 0 0 0 0 0 0 0 0 0 0 0 0 0 0 0 0 0 0 0 0 0 0 0 0 0 0 0 0 0 0 0 0 0 0 0 0 0 0 0 0 0 0 0 0 0 0 0 0 0 0 0 0 0 0 0 0 0 0 0 0 0 0.00253311318554764 0 0 0 0 0 0 0 0.000792103390168706 0 0.00309516233281084 0 0 0.00148612681566801 0 0 0 0 0 0 0 0 0 0 0.00189545890316998 0 0 0 0 0 0 0 0 0 0 0 0 0 0 0 0 0 0 0 0 0 0 0 0 0 0 0 0 0 0 0.0017247412527867 0 0 0 0.0527774335902037 0.0447101278151166 0.0245354539209173 0 0 0 0 0 0 0.00674220108586508 0.00185920760031286 0 0 0 0.104917869576898 0 0.00643535821237048 0.113993117017715 0.0362137650529139 0.0129592955633536 0.0723797517491368 0.156200263245343 0.00669614532041116 0.0486638841900706 0.080475428486134 0 0 0 0 0 0 0 0 0 0 0 0 0 0 0 0 0 0 0 0 0 0 0 0.00219599724849473 0 0 0 0 0 0 0 0 0 0 0 0 0 0 0 0.00535232227212035 0.0068197803338309 0 0 0 0 0 0 0 0 0 0.00401148692625941 0.00466868688346049 0.0770187563747687 0.00261051745100453 0 0.000684547593110053 0 0.00519987271912222
0 0 0 0 0 0 0 0 0 0 0 0 0 0 0 0 0 0 0 0 0 0 0 0 0 0 0 0 0 0 0 0 0 0 0 0 0 0 0 0 0 0 0 0 0 0 0 0 0 0 0 0 0 0 0 0 0 0 0 0 0 0 0 0 0 0 0 0 0 0 0 0 0 0 0 0 0 0 0 0 0 0 0 0 0 0 0 0 0 0 0 0 0 0 0 0 0 0 0 0 0 0 0 0 0 0 0 0 0 0 0 0 0 0 0 0 0 0 0 0 0 0 0 0 0 0 0 0 0 0 0 0 0 0 0 0 0 0 0 0 0 0 0 0 0 0 0 0 0 0 0 0 0 0 0 0 0 0 0 0 0 0 0 0 0 0 0 0 0 0 0 0 0 0 0 0 0 0 0 0 0 0 0 0 0 0 0 0 0 0 0 0 0 0 0 0 0 0 0.00768974071896611 0 0 0 0 0 0 0 0 0 0 0 0 0 0 0 0 0 0 0 0 0 0 0 0 0 0 0 0 0 0 0 0 0 0 0 0 0 0.115497225902511 0 0 0 0 0.019527819632095 0 0 0.00534009772150424 0 0 0 0 0 0.119147784953897 0 0 0.245422241476461 0 0.294934544356692 0 0.0957141155292675 0 0 0 0 0 0 0 0 0 0 0 0 0 0 0 0 0 0 0 0 0 0 0 0 0 0 0 0 0 0 0 0 0 0 0 0 0 0 0.0810619877000142 0 0 0 0 0.00542339411758753 0 0 0 0 0 0 0 0 0 0 0 0 0.00623958416766807 0 0 0 0 0.00400146372333651
0 0 0 0 0 0 0 0 0 0 0 0 0 0 0 0 0 0 0 0 0 0 0 0 0 0 0 0 0 0 0 0 0 0 0 0 0 0 0 0 0 0 0 0 0 0 0 0 0 0 0 0 0 0 0 0 0 0 0 0 0 0 0 0 0 0 0 0 0 0 0 0 0 0 0 0 0 0 0 0 0 0 0 0 0 0 0 0 0 0 0 0 0 0 0 0 0 0 0 0 0 0 0 0 0 0 0 0 0 0 0 0 0 0 0 0 0 0 0 0 0 0 0 0 0 0 0 0 0 0 0 0 0 0 0 0 0 0 0 0 0 0 0 0 0 0 0 0 0 0 0 0 0 0 0 0 0.0545461654614551 0.0190887312515483 0.00392855114634812 0 0 0 0 0.028279229882281 0 0.00997706730338562 0 0 0 0 0 0 0 0 0 0 0 0.0315687728465243 0 0 0.00783285843596188 0 0 0 0 0 0 0 0 0 0 0 0 0 0 0 0 0 0 0 0 0 0 0 0 0 0 0 0 0 0 0 0 0 0 0 0 0.0039208486748049 0 0 0 0 0 0 0 0 0 0 0 0 0 0 0 0 0 0 0.102732986319922 0 0 0.00288403758849867 0 0 0 0 0 0 0 0.163782368464959 0 0.0829231828863894 0 0.304390369015288 0.00191740820084567 0.0130449680092235 0.0894498056001287 0 0 0.034655591321063 0.00567815179349223 0.00219162450795378 0 0 0 0.0011610535182732 0 0 0 0 0 0 0 0 0 0 0 0 0.0143024721225546 0 0 0 0 0 0 0 0 0 0 0 0 0 0 0 0.00337709319496331 0 0 0 0 0 0.00916969087252285 0 0 0.00180685241004407 0 0 0 0 0 0 0 0 0.00449027204615006 0 0 0 0 0 0 0 0 0.00289984712541947
0 0 0 0 0 0 0 0 0 0 0 0 0 0 0 0 0 0 0 0 0 0 0 0 0 0 0 0 0 0 0 0 0 0.000587799753557567 0 0 0 0 0 0 0 0 0 0 0 0 0 0 0 0 0 0 0 0 0.000361789050374908 0 0 0 0 0 0 0 0 0 0 0 0 0 0 0 0 0.000490209829872851 0 0 0 0 0 0 0 0 0 0 0 0 0 0 0 0 0 0 0 0 0 0 0 0 0 0 0 0 0 0.000309028147195234 0 0 0 0 0 0 0 0 0 0 0 0 0 0 0 0 0 0 0 0 0 0 0 0 0 0 0 0 0 0 0 0 0 0 0 0 0 0 0 0 0 0 0 0 0 0 0 0 0 0 0 0 0 0 0 0 0.00119926692507689 0 0 0 0 0 0 0 0.00207262915420288 0 0.000697257758150806 0 0 0 0 0 0 0 0 0 0.0141214537536812 0 0 0 0 0 0 0 0 0 0 0 0 0 0 0 0.00765581939605465 0 0 0 0.000815949833136424 0.0715186498174488 0 0 0 0 0 0 0 0.0234679114654526 0 0 0 0 0 0 0 0 0 0 0 0 0 0 0 0 0 0 0 0 0 0 0 0 0 0 0 0 0.0249157675802583 0.0182470749101698 0.00914949727701742 0 0 0.00218054296880263 0 0 0.0015872861869086 0.00577692265900863 0.127028867670426 0.0737967895118481 0.0308277646281377 0 0.0526549467261963 0 0.0209665317239963 0.00349906346627265 0.210923147346155 0.00779554683487316 0.032503807784898 0.0193223115278786 0.0386022008486326 0.00191877788069018 0.00892277571882476 0.0537374348220538 0 0 0 0 0 0 0 0 0 0 0 0 0 0 0 0 0 0 0 0 0 0 0 0 0 0 0.0181613750488863 0.00218557991018685 0 0 0.00189820461028291 0 0 0 0.0023437890968108 0.00877562313783494 0.0740120796057623 0 0 0.00447090004462998 0.00118981196666411 0 0 0 0 0.000978042929188918 0.00148782903653004 0 0.00608349235235569 0.000913986087936971 0.00259248956501674 0.00225827005645594 0.00189740890045471 0.00127543293667545 0 0.000674494994944356 0 0.00114636676212991
0 0 0 0 0 0 0 0 0 0 0 0 0 0 0 0 0 0 0 0 0 0 0 0 0 0 0 0 0 0 0 0 0 0 0 0 0 0 0 0 0 0 0 0 0 0 0 0 0 0 0 0 0 0 0 0 0 0 0 0 0 0 0 0 0 0 0 0 0 0 0 0 0 0 0 0 0 0 0 0 0 0 0 0 0 0 0 0 0 0 0 0 0 0 0 0 0 0 0 0 0 0 0 0 0 0 0 0 0 0 0 0 0 0 0 0 0 0 0 0 0 0 0 0 0 0 0 0 0 0 0 0 0 0 0 0 0 0 0 0 0 0 0 0 0 0 0 0 0 0 0 0 0 0 0 0 0.00149772854554623 0.00528143103501562 0 0 0 0 0 0 0 0 0.00469456793688372 0 0.00200894886698132 0 0 0 0 0 0 0 0 0.0172907774609163 0.0455306461634391 0 0 0 0 0 0 0.000543231231904016 0.0101988698420517 0 0 0.00132002924588771 0 0.00267871806959813 0 0.00170559055200441 0.0279905017832126 0.00212398788828449 0.00139675934094188 0 0.00223863021086202 0.119968281988595 0 0 0.000741148926717152 0 0 0 0 0.0383765887241692 0 0 0 0 0 0 0 0.00257215726847556 0 0 0.0462779726438318 0 0 0 0 0.117902095949082 0 0 0 0 0 0 0 0 0 0.0175315363157235 0 0 0.00184083718881201 0.00758034738572213 0.00120296384087066 0 0 0.0015076624979406 0 0 0 0.139908355137519 0.0171103298349328 0 0 0 0.000744655603781555 0.0470716266594193 0 0 0.00447383646046402 0 0.0427757040238634 0 0 0.00118427535708549 0.0119342758721369 0.000908157823379429 0 0 0 0 0 0 0 0 0 0 0 0 0 0 0 0 0 0 0 0 0 0 0 0 0 0.00737074808430086 0.0575452792592116 0 0 0 0 0.0027195090245982 0 0 0.00282388056927615 0.0142498973013476 0.038907206997827 0 0 0.00830734156929361 0 0 0 0 0 0 0.00530076431268853 0 0.075322019929955 0.00659703557983874 0.00555635359800482 0.00385389153954124 0.0203254860474319 0 0 0.00300735851063383 0 0
0 0 0 0 0 0 0 0 0 0 0 0 0 0 0 0 0 0 0 0 0 0 0 0 0 0 0 0 0 0 0 0 0 0 0 0 0 0 0 0 0 0 0 0 0 0 0 0 0 0 0 0 0 0 0 0 0 0 0 0 0 0 0 0 0 0 0 0 0 0 0 0 0 0 0 0 0 0 0 0 0 0 0 0 0 0 0 0 0 0 0 0 0 0 0 0 0 0 0 0 0 0 0 0 0 0 0 0 0 0 0 0 0 0 0 0 0 0 0 0 0 0 0 0 0 0 0 0 0 0 0 0 0 0 0 0 0 0 0 0 0 0 0 0 0 0 0 0 0 0 0 0 0 0 0 0 0 0 0.00662447248119117 0 0 0 0 0 0 0.00794936697742941 0 0 0 0 0 0 0 0 0 0 0 0 0 0 0 0 0 0 0 0 0 0 0.00549703052021456 0 0 0 0 0 0 0 0 0 0 0 0 0 0 0 0 0 0 0 0 0 0 0 0 0 0 0 0 0.0135202910926065 0 0 0 0 0 0 0 0 0 0 0 0 0 0 0 0 0 0 0.0695400434761904 0 0 0 0 0 0 0 0 0 0 0 0.025270927965572 0.394882667764002 0.0301583225362073 0.0467635758135272 0 0 0 0.0758225476746601 0 0.150294152051288 0.0678578005286985 0.0213598071506185 0 0 0 0 0 0 0 0 0 0 0 0 0 0.00677904687338612 0 0 0 0 0 0 0 0 0 0 0 0 0 0 0 0 0 0 0 0 0 0 0 0 0 0 0 0.0349195710774355 0 0 0 0 0 0 0.00861432688944837 0 0 0 0 0 0 0.0090225861102498 0 0 0 0.0251234630172747
0 0 0 0 0 0 0 0 0 0 0 0 0 0 0 0 0 0 0 0 0 0 0 0 0 0 0 0 0 0 0 0 0 0 0 0.000488595131940567 0 0 0 0 0 0 0 0 0 0 0 0 0 0 0 0 0.00319468330218349 0 0 0 0 0 0 0 0 0 0 0 0 0 0 0 0 0 0 0 0 0 0 0 0 0 0 0 0 0 0 0.00279906739414816 0.00046459727685276 0 0 0 0 0 0 0 0 0 0 0 0 0 0 0 0 0 0 0 0 0 0 0 0 0 0 0 0 0 0 0 0 0 0 0 0 0 0 0 0 0 0 0 0 0 0 0 0 0 0 0 0 0 0 0 0 0 0 0 0 0 0 0 0 0 0 0 0 0 0 0 0 0 0 0 0 0 0 0 0 0 0.00261390243612488 0 0.000792770721051423 0 0 0 0 0.000590649572630693 0 0 0 0 0.0408190508322 0 0 0 0 0 0 0 0 0 0 0 0.000387875240525381 0 0 0 0 0 0 0 0.0554477783492943 0 0 0 0 0 0 0 0 0.0127761091884136 0 0 0 0 0 0 0 0 0 0 0 0 0 0 0 0 0 0 0 0 0 0 0 0 0 0 0 0 0.0364184770360163 0.0206910256519673 0.0116628205021821 0.000926718887956716 0 0.0259843794139476 0 0.0384619081128521 0.0287635376730279 0 0.00926541042871165 0.0296047660895869 0.0452445618209041 0 0.0209017600602888 0.284917699782037 0.00269179932553091 0 0 0.0071683666593283 0.0275960077394769 0.0330336693484959 0.0634192568987793 0.00181434353068561 0.00753991701906315 0.0664252302784094 0 0 0 0 0 0 0 0 0 0 0 0 0 0 0 0 0 0 0 0 0 0 0 0 0 0 0 0 0 0 0.00631029998678357 0 0 0 0.0610224148332519 0 0.0284820075973819 0 0 0.00579067850085145 0 0 0 0.000703329906667276 0 0.00118566144985771 0.00152808666190319 0.000825874799817186 0.0014650300796757 0.00163737858312515 0.000896311004689375 0.00214353717338891 0.00106487055830859 0.00170582307623395 0 0.000709770384988775 0 0.00162218969846239
0 0 0 0 0 0 0 0 0 0 0 0 0 0 0 0 0 0 0 0 0 0 0 0 0 0 0 0 0 0 0 0 0 0 0 0 0 0 0 0 0 0 0 0 0 0 0 0 0 0 0 0 0 0 0 0 0 0 0 0 0 0 0 0 0 0 0 0 0 0 0 0 0 0 0 0 0 0 0 0 0 0 0 0 0 0 0 0 0 0 0 0 0 0 0 0 0 0 0 0 0 0 0 0 0 0 0 0 0 0 0 0 0 0 0 0 0 0 0 0 0 0 0 0 0 0 0 0 0 0 0 0 0 0 0 0 0 0 0 0 0 0 0 0 0 0 0 0 0 0 0 0 0 0 0 0 0 0 0 0 0 0 0 0 0 0 0 0 0 0 0 0 0 0 0 0 0 0 0 0 0 0 0 0 0 0 0 0 0 0 0 0 0 0 0 0 0 0 0 0 0 0 0 0 0 0 0 0 0 0 0 0 0 0 0 0 0 0 0 0 0 0 0 0 0 0 0 0 0 0 0 0 0 0 0 0 0.0940802625173079 0.0157607595003004 0.0140905607577131 0 0 0.0161000220142376 0 0 0 0 0 0 0.0908951881745706 0.303318253044532 0 0.0665918725636718 0 0.0484637619277796 0.0453314558778883 0 0 0.0560533740464479 0.0899499297251184 0 0.00802860005893046 0.098341742314401 0 0 0 0 0 0 0 0 0 0 0 0 0 0 0 0 0 0 0 0 0 0 0 0 0 0 0 0 0 0 0 0 0 0 0.00644000542663136 0 0 0 0 0 0.00477877255985785 0 0 0 0 0 0 0 0 0 0.00423811718322793 0.006356358236805 0.0311809640705791 0 0 0 0 0
0 0 0 0 0 0 0 0 0 0 0 0 0 0 0 0.000209662847294988 0 0 0 0 0 0 0 0 0 0 0 0 0 0 0 0 0 0 0 0.000899576706227738 0 0 0 0 0 0 0 0 0 0 0.003795296575506 0 0 0 0.00146681444647145 0 0.00496707012089565 0 0.000460876651798264 0 0 0 0 0 0 0 0 0 0 0 0 0 0 0 0 0.000477125591323064 0 0 0 0 0 0 0 0 0 0 0 0 0.00515190194505428 0.000904732900817486 0.000650228092061886 0 0 0.00130439834260148 0 0 0 0.000425083357529686 0 0 0 0 0 0 0 0.00138979367791152 0.00119259277037849 0 0 0 0 0 0 0 0 0 0 0 0 0 0 0 0 0 0 0 0 0 0 0 0 0 0.00102253833586895 0 0 0 0 0 0 0 0 0 0 0 0 0 0 0.000291164626732209 0 0 0 0 0 0 0 0 0 0 0 0 0 0 0 0 0 0 0 0 0 0 0.00110301988078169 0 0.00136147925477734 0 0 0 0 0.000815561811462072 0 0 0 0.00191657190338661 0.0064442944262974 0 0 0 0 0 0 0 0.00642433359077423 0 0.00128707288839735 0 0 0.00629676583301087 0 0 0 0.000912790318509244 0 0 0.0642119082959827 0.0458655974078407 0 0 0.0051814614083415 0 0 0 0 0.00667010708205148 0 0 0 0 0 0 0 0 0 0 0 0 0 0 0 0.00576509387344459 0 0 0 0 0 0 0 0 0 0.0179096522844903 0 0 0.00859889531227664 0.00660740892634208 0.0178590785286051 0.0198105037195953 0 0.00834300484995926 0 0.0406402435281691 0.00822727428669788 0.00299396316790329 0.00834153346420023 0 0.0110329966361752 0 0 0.0941789319188528 0.0552057195564654 0 0.0591930327320823 0 0 0.0125687085398524 0.079900626137424 0.00392250665603474 0.049625880750085 0.0973849285957452 0 0.000941691892385927 0 0 0 0 0.00118220021823745 0.000632105648297656 0 0 0 0 0 0 0.00150317714996032 0 0 0 0 0 0 0 0 0 0.000583295276705907 0 0 0 0 0 0.0032174486219058 0 0 0 0.034025552970632 0.037176624657125 0.0223645189934977 0 0 0.00635065520334102 0.000563199235131335 0 0 0 0.00118506488861624 0.000995764205299996 0.00463329957661557 0.00112751867466155 0.0231642879923652 0.00226078932483808 0.0243884098556062 0.0187854664806131 0.0280426327238954 0 0 0.00347846360280268 0.000373330402078988 0.00181469785089977
0 0 0 0 0 0 0 0 0 0 0 0 0 0 0 0 0 0 0 0 0 0 0 0 0 0 0 0 0 0 0 0 0 0 0 0 0 0 0 0 0 0 0 0 0 0 0 0 0 0 0 0 0.00308188564439098 0 0 0 0 0 0 0 0 0 0 0 0 0 0 0 0 0 0 0 0 0 0 0 0 0 0 0 0 0 0 0.00276905536076769 0.0108504164211523 0 0 0 0 0 0 0 0 0 0 0 0 0 0 0 0 0 0 0 0 0 0 0 0 0 0 0 0 0 0 0 0 0 0 0 0 0 0 0 0 0 0 0 0 0 0 0 0 0 0 0 0 0 0 0 0 0 0 0 0 0 0 0 0 0 0 0 0 0 0 0 0 0 0 0 0 0 0 0 0 0 0 0.00841994921341734 0 0 0 0 0 0 0 0 0 0 0.00198365644356186 0 0 0 0 0 0 0 0 0 0.00209244111645651 0 0 0 0 0 0 0.00147647155742388 0 0 0.040042831585505 0 0 0 0 0 0 0 0 0 0.0247008337264181 0 0 0 0 0 0 0 0 0 0 0 0 0 0 0 0 0 0 0 0 0 0 0 0 0 0 0 0 0.00779279917995783 0.00165768046345864 0.0341503916885726 0 0 0 0.0665838271069213 0.0158360764128329 0 0 0.00133261022618771 0.0779849657025064 0.0422547441930676 0.0219827899063773 0.070853336326398 0 0.0412370334560065 0.0896732388872225 0.0240618127215693 0.015906416895534 0 0.107952751575642 0.0109880026251986 0.00885895120058721 0.107228894315044 0.0226100877047437 0 0 0.00145135767208562 0 0 0 0 0 0 0 0 0 0 0 0 0 0 0 0 0 0 0 0 0 0 0 0 0 0 0 0 0 0 0.0428162770371239 0 0 0 0 0.0114753368940973 0.00535600390863 0 0 0.00188822193508097 0.00172379386884796 0 0.00114117330567808 0 0 0 0.00719280572826067 0.0143618096915567 0.0335500678275971 0.00205387488559952 0 0.00155974477705517 0.00295144380719692 0.00811413700426835
0 0 0 0 0 0 0 0 0 0 0 0 0 0 0 0 0 0 0 0 0 0 0 0 0 0 0 0 0 0 0 0 0 0 0 0.0169618031407154 0 0 0 0 0.0012084276874801 0.000689838150203405 0 0 0 0 0 0 0 0 0.000253630415997575 0 0.0260461260988389 0 0 0 0 0 0 0 0 0 0 0 0 0 0 0 0 0 0 0 0 0 0 0 0 0 0 0 0 0.00192941156516568 0.00143588442579253 0.013723206033268 0.0577663237546753 0 0 0 0 0 0 0 0 0 0 0 0 0 0 0.00161544480363493 0 0.000357039634176952 0 0 0 0 0 0 0 0 0 0 0 0 0 0 0 0 0 0 0 0 0 0 0 0 0 0 0 0 0 0 0 0 0 0 0 0 0 0 0 0 0 0 0 0.000296543615680711 0 0 0 0 0 0 0 0 0 0 0 0 0 0 0 0 0 0 0 0 0 0 0 0 0 0 0 0 0 0 0 0.00102187882949964 0.00258642793768212 0 0 0 0 0 0 0 0.000285965832449534 0 0.000523229173232151 0 0 0.00853136563391704 0 0 0 0 0 0 0.0553704648058617 0 0 0 0.00616256593394478 0 0 0 0 0 0 0 0 0 0 0 0 0 0 0 0 0 0 0 0 0 0 0 0 0 0 0 0 0 0 0.00525872313148061 0 0 0 0.008214794928649 0.00860271598463179 0.0867811734765159 0 0.000432106411420465 0 0.0776675605266357 0.00130260080464731 0 0.0174263469065074 0.00128957542689504 0.0576002331472628 0 0.00123272208764322 0.0484464517818856 0 0.00637226451082865 0.0589217817879773 0.0132152716500134 0.0346083242991271 0.036947273887646 0 0.0114974127909479 0.0117757022645387 0.137117303548372 0 0 0 0 0 0 0 0 0 0 0 0 0 0 0 0 0 0 0 0 0 0 0 0.000768814084170253 0 0 0 0 0 0 0 0 0 0 0.0135347375292877 0 0 0.000313186369621976 0 0.0110317227339813 0.0109818894289852 0 0 0.00172954066393118 0.0044709095435965 0 0.000493420782527372 0 0.00636028221530527 0 0.0140500265000505 0.017485849554379 0.0767350987085898 0 0.000494373602560335 0.000803106865670359 0.00726771789288306 0.0120034066986175
0 0 0 0 0 0 0 0 0 0 0 0 0 0 0 0 0 0 0 0 0 0 0 0 0 0 0 0 0 0 0.00179351919293807 0.00412502888162269 0.00626149719336399 0.016791688740565 0.00472335243241805 0.00193698666551361 0 0.000197640331607402 0 0 0 0 0 0 0 0 0.0023733905201838 0 0.00434112188738696 0 0.0147998787147035 0 0.00247473518902902 0 0.0256946358706435 0 0.00115565426094698 0.000527416144817021 0.000854025764173774 0 0 0 0 0 0 0 0 0 0 0 0 0.0168319912361343 0 0 0 0 0 0 0 0 0 0 0 0.00199864774237691 0.0073270204998268 0.0005535011164809 0.000190434891587796 0 0 0.00376057186558954 0 0 0 0.00113426164391143 0 0 0 0 0 0 0.0187381792840243 0.0737211196343287 0.00235062631137218 0 0 0 0 0 0 0 0 0 0 0 0 0 0 0 0 0 0 0 0 0 0 0 0 0 0 0 0 0 0 0 0 0 0 0 0 0.0019257948206357 0 0.000566455791929098 0 0.00663463101211955 0.00865501015757737 0 0 0 0 0 0.00178287270780817 0.00240540745804631 0 0.0145246628544309 0 0 0 0 0 0 0 0 0 0 0 0 0 0.0076723826891953 0.000841849141252782 0.00993427740263139 0.00126463008011456 0.0151250457778833 0 0.000366744338355828 0 0 0 0 0.000222333725231147 0 0 0 0 0 0 0 0 0.0282533269958353 0.0641252644257316 0.0202069959035888 0 0.00242258433135025 0 0.00153680711105571 0 0.0064047458702684 0.00128435212182516 0 0.00864428422688542 0.000301002019924635 0 0 0 0 0 0.000606015489900622 0.000278077937957573 0 0 0.00627320009341219 0 0.000251191316343357 0 0 0 0.0145749872792201 0.00524564549914513 0 0 0 0 0 0 0 0.00084867232730408 0 0.00053142390929555 0 0 0 0 0 0 0 0 0 0 0.00104265532021554 0.000323979545874802 0.00793803861175539 0 0 0.000223490195705604 0.0054793507715104 0.00946870107134252 0 0.00175087808619528 0 0.00167377384444763 0 0.000322517848963579 0.00163231525381555 0.000448744787693095 0.00135963009944423 0.00114262486300263 0 0.00115165793747762 0.00254915864927171 0.0077934463673299 0 0.00331825277826509 0.0143556227321796 0 0 0 0 0.00314848445001442 0 0 0 0 0 0 0 0 0 0 0 0 0 0 0 0 0 0 0.00381363334529388 0 0.00210143298434632 0 0 0.00398453145429631 0 0 0 0 0 0 0 0 0.0327759193052274 0 0.0640213206066561 0.0218183033303897 0.0111485360075361 0 0.0205155937431023 0.0226141926305805 0.0260264949422982 0.00267023474518209 0 0.000429053490648591 0 0.0274000849520111 0.019721255272888 0.0292230603526536 0.00236691942508305 0.00338726541667213 0 0.0216197546842601 0.170871489264568
0 0 0 0 0 0 0 0 0 0 0 0 0 0 0 0.000320270332302482 0 0 0 0 0 0 0 0 0 0 0 0 0 0 0 0 0 0.00464087042015462 0 0.0280183430703669 0 0 0 0 0.00696820505152825 0.00742167656205721 0 0 0 0 0.00642279857362477 0 0 0 0.00465181235745635 0.00239930598431209 0.00475765960479001 0 0.00621137079806982 0 0 0 0 0 0 0 0 0 0 0 0 0 0 0 0 0.00436713647420623 0 0 0 0 0 0 0 0 0 0 0 0.00183181171650885 0.0318031216590966 0.00213179568866117 0.00148022170034117 0 0 0.00294026763637521 0 0 0 0.000697819355627388 0 0 0 0 0 0 0 0.00831594817565699 0.00258128147146894 0 0 0 0 0 0 0 0 0 0 0 0 0 0 0 0 0 0 0 0 0 0 0 0 0 0.00233705017770131 0 0 0 0 0 0 0 0 0 0 0 0 0 0 0.000724597642446812 0 0 0 0 0 0 0 0 0 0 0 0 0 0 0 0 0 0 0 0 0 0 0 0 0.00319530906735498 0 0 0 0 0.00196258851419103 0 0 0 0.00347768840826441 0 0 0 0 0 0 0 0 0.00144872650822896 0 0.00217122450367038 0 0.00108171354639275 0.00146963344094078 0 0 0 0.00162104107044599 0 0 0.000773483897719861 0 0.000365910292556769 0 0.00174152336650083 0 0.00122666766017356 0.000585304418646769 0 0 0 0 0 0 0 0 0 0.000759841438504987 0 0 0 0 0 0 0 0.00810935687020529 0 0 0 0 0 0 0 0 0 0.00138288761473201 0.000634265680251487 0 0 0.0652169310466751 0.0522014432031173 0.0264267766130764 0 0 0 0.00124358770121712 0 0 0 0 0.0464258203334367 0 0 0.0289707822663806 0.0172593210417029 0 0.0181230640468363 0.00305158468961925 0.0556094952621703 0.00784406763245768 0.0304647173464803 0.0126645678870583 0 0.159724181556119 0 0.00139309651421758 0 0 0 0 0.00198711508313833 0.00103766837343826 0 0 0 0 0 0 0.00287791028563364 0 0 0 0 0 0 0 0 0.00259556633226351 0 0 0 0 0 0 0 0 0 0 0 0 0.00559814933807933 0 0.00394047309762192 0.00875140489988708 0.0064808118111696 0 0 0 0.000668349626979787 0 0.00493521407665324 0 0.00720523388534224 0 0.0723102061283007 0.0564596936226769 0.110702253878317 0.00269100007674302 0 0.0189629436420484 0.000734747392100969 0.00241129055750728
0 0 0 0 0 0 0 0 0 0 0 0 0 0 0 0.000152572992871212 0 0 0 0 0 0 0 0 0 0 0 0 0 0 0 0 0 0.00116317350252101 0 0.0123275830458102 0 0 0 0 0 0.000886228862883088 0 0 0 0 0.00225674897018851 0 0 0 0.00123746114364443 0.000380707658782716 0.020298369480929 0 0.00105543806270083 0 0 0 0 0 0 0 0 0 0 0 0 0 0 0 0 0.0010440078551422 0 0 0 0 0 0 0 0 0 0.00139190909933544 0.000543888029037176 0.0106587764548861 0.0533411393598338 0.00147040702471619 0.000869111189707837 0 0 0.00231711180691466 0 0 0 0.000336474981775599 0 0 0 0 0 0.00122550181695625 0 0.00272631041946712 0.00164613945982988 0 0 0 0 0 0 0 0 0 0 0 0 0 0 0 0 0 0 0 0 0 0 0 0 0 0.00138103032348529 0 0 0 0 0 0 0 0 0 0 0 0 0 0 0.00142449945946025 0 0.000261338261353918 0 0 0 0 0 0 0 0 0 0 0 0 0 0 0 0 0 0 0 0 0 0 0.00176697393221837 0 0 0 0 0.000855965507915524 0 0 0 0 0 0.000264405770845872 0 0 0 0 0 0 0.000227124893550715 0 0.00139090162740668 0 0.000397285337333619 0.00247436317972346 0 0 0 0.000799940011777651 0 0 0.0435796194207746 0 0 0 0.00373064014743604 0 0 0 0 0 0 0 0 0 0 0 0 0 0 0 0 0 0 0 0 0 0 0 0 0 0 0 0 0 0 0.000744523399897014 0 0 0 0.0245406007223831 0.0151178126868371 0.078879755499649 0 0.00149755843754438 0 0.0980806697464696 0.0117565645072917 0 0.00146693696017944 0.000798179459473892 0.022563304113097 0 0 0.0512771358968476 0.000385989548823485 0 0.046922885441062 0.0109852535219327 0.032071484196213 0.0279034196556905 0.104253149396707 0.0161023598881297 0.0469415314530176 0 0.000417591032352893 0.000618195284528794 0 0 0 0 0.00123570091338689 0.000598487147660935 0 0 0 0 0 0 0.00157120371704684 0 0 0 0 0 0 0 0 0 0 0 0 0 0 0 0 0 0 0 0.0242670888413148 0 0 0.000526386337117116 0.00265852816576116 0.0109332631622378 0.0165714441910412 0 0 0.000433883812241131 0.0051187799736768 0 0.000299492792569495 0 0.00493884598286811 0 0.021393722286917 0.0198227022869714 0.0999983249856706 0.000712686966366996 0.000569578579662955 0 0.00769883229988542 0.011442997618261
0 0 0 0 0 0 0 0 0 0 0 0 0 0 0 0 0 0 0 0 0 0 0 0 0 0 0 0 0 0 0 0 0 0 0 0 0 0 0 0 0 0 0 0 0 0 0 0 0 0 0 0 0 0 0 0 0 0 0 0 0 0 0 0 0 0 0 0 0 0 0 0 0 0 0 0 0 0 0 0 0 0 0 0 0 0 0 0 0 0 0 0 0 0 0 0 0 0 0 0 0 0 0 0 0.021865997756549 0 0 0 0 0 0 0 0 0 0.0290328420587471 0 0 0 0.0161423662556103 0 0 0 0 0 0 0 0 0 0 0 0 0 0 0 0 0 0 0 0 0 0 0 0 0 0 0 0 0 0 0 0 0 0 0 0 0 0 0 0 0 0 0 0 0 0 0 0 0.139360697460922 0 0 0 0 0 0 0 0 0 0 0 0 0 0 0 0 0 0 0 0 0 0 0 0 0 0 0 0 0 0 0 0 0 0 0 0 0 0 0 0 0.0152114869515427 0 0 0 0 0 0 0 0 0 0 0 0 0 0 0 0 0 0 0 0 0 0 0 0 0 0 0 0 0.00985787895807072 0.00395002118528966 0 0 0 0 0 0 0 0 0 0 0 0 0 0 0 0 0 0 0.177474310821625 0 0 0 0.0125961786686459 0 0.0883874071590614 0 0.221253616773547 0 0 0 0 0 0 0 0.207004891756965 0.0153853325167032 0.0424769716767217 0 0 0 0 0 0 0 0 0 0 0 0 0 0 0 0 0 0 0 0 0 0 0 0 0 0 0 0 0 0 0 0 0 0 0 0 0 0 0 0 0 0 0 0
0 0 0 0 0 0 0 0 0 0 0 0 0 0 0 0 0 0 0 0 0 0 0 0 0 0 0 0 0 0 0 0 0 0 0 0 0 0 0 0 0 0 0 0 0 0 0 0 0 0 0 0 0 0 0 0 0 0 0 0 0 0 0 0 0 0 0 0 0 0 0 0 0 0 0 0 0 0 0 0 0 0 0 0 0 0 0 0 0 0 0 0 0 0 0 0 0 0 0 0 0 0 0 0 0 0 0 0 0 0 0 0 0.00396653305897941 0 0 0.00483594358879183 0.00257384681749309 0 0.0045652165413265 0 0 0 0 0 0 0 0 0 0 0 0 0 0 0 0 0 0 0 0 0 0 0 0 0 0 0 0 0 0 0 0 0 0 0 0 0 0 0 0 0 0 0 0.0202842430879386 0.00681385398029377 0.00547557555462192 0.0104515334698882 0.00436068124586456 0.152157632629663 0 0 0 0.00296247463170291 0 0 0 0 0 0 0 0 0 0 0 0 0 0 0 0.0188836201640584 0 0.00731487265531537 0 0.00190271506759503 0 0 0 0 0 0 0.00214372564282374 0 0 0 0 0 0 0 0 0 0 0.0041447706944682 0.00423441417876197 0 0 0 0 0 0 0 0 0 0 0 0 0 0 0 0 0 0 0 0 0 0 0 0 0 0 0 0.0032613645494642 0 0 0 0 0 0 0 0 0 0 0 0.00213597285247033 0 0 0 0 0 0.00345640425293922 0 0 0 0.00456306000059082 0.00688991841148812 0.0326581167102837 0 0.0601378892916738 0.127892815328823 0.00943257915097557 0.00780103243474989 0.131385719367781 0.244390396676702 0 0 0 0 0 0 0.0859871260917301 0 0.0101958400700735 0 0 0 0 0.00555171875712059 0.00489154414052243 0.00229684890302543 0 0 0 0 0 0 0 0 0 0 0 0 0 0 0 0 0 0 0 0 0 0 0 0 0 0 0 0 0 0 0 0 0 0
0 0 0 0 0 0 0 0 0 0 0 0 0 0 0 0 0 0 0 0 0 0 0 0 0 0 0.00105024591826859 0 0 0 0 0 0 0 0 0 0 0 0 0 0 0 0 0 0 0 0 0 0 0 0 0 0 0 0 0 0 0 0 0 0 0 0 0 0 0 0 0 0 0 0 0 0 0 0 0 0 0 0 0 0 0 0 0 0 0 0 0 0 0 0 0 0 0 0 0 0 0 0 0 0 0 0 0 0 0 0.00457202691978636 0 0 0 0 0 0.0109502913783725 0 0 0.0200680871517927 0.00916027936062075 0 0.00387946356450206 0 0 0.00429424777995558 0 0 0 0 0 0 0 0 0 0 0 0 0 0 0 0 0 0 0 0 0 0 0 0 0 0 0 0 0 0 0 0 0 0 0 0 0 0 0 0 0.00832243834332417 0 0.00238977221189759 0.00395949875834765 0.00307612858676254 0.343060369698282 0 0.0324904618458008 0 0.00631861922974796 0 0.111873590304714 0 0 0 0 0 0 0 0 0 0 0 0 0 0.0331723946162699 0.0048717705867258 0.0194467292036699 0.00247960588425012 0 0 0 0 0.0129947278415808 0 0 0 0 0 0 0 0 0 0 0 0 0.0077179751387985 0 0 0 0 0 0 0 0 0 0 0 0 0 0 0 0 0 0 0 0 0 0 0 0 0 0 0 0 0 0 0 0 0 0 0 0 0 0 0 0 0 0 0 0 0 0 0 0 0 0 0 0 0 0 0.0259736868719584 0 0.0904262817037239 0.110229379617413 0 0.00600118521405943 0.11419401537179 0 0 0 0 0 0 0 0 0 0 0 0 0 0.00282496651866493 0 0 0 0 0 0 0 0 0 0 0 0 0 0 0 0 0 0 0 0 0 0 0 0 0 0 0 0 0 0 0 0 0 0 0 0.00420176037892034
0 0 0 0 0 0 0 0 0 0 0 0 0.0134703472531254 0 0 0 0 0 0 0 0 0 0 0 0 0 0 0 0 0 0 0.00392609319418619 0 0 0 0 0 0 0 0 0 0 0 0 0 0 0 0 0 0 0 0 0 0 0 0.0064454468509492 0 0 0 0 0 0 0 0 0 0 0 0 0 0 0 0 0 0 0 0 0 0 0 0 0 0 0 0 0 0 0 0 0 0 0 0 0 0 0 0 0 0 0 0 0 0 0 0 0.0129103635633401 0 0 0 0 0.00294655462769412 0 0 0.00240530760110021 0 0.0380114959945297 0 0 0 0.0283668061699034 0 0 0 0 0 0 0 0 0 0 0 0 0 0 0 0 0 0 0 0 0 0 0 0 0 0 0 0 0 0 0 0 0 0 0 0 0 0 0 0 0 0 0 0 0 0 0 0 0.445071798900517 0 0.00479252859918639 0.00449496691050314 0.00325940653611811 0 0 0 0 0 0 0 0 0 0 0 0 0 0 0 0.00708656533365352 0 0.0279905979430704 0 0.00160253011522392 0 0 0 0.00951783915453577 0 0 0.00188187022705194 0 0 0 0 0 0 0 0 0 0.056781318897598 0 0 0 0 0 0 0 0 0 0 0 0 0 0 0 0 0 0 0 0 0 0 0 0 0 0 0 0 0 0 0 0 0 0 0 0 0 0 0 0 0 0 0 0 0 0 0 0 0.00268512281301799 0 0 0 0 0.0521491013244933 0.0815834102114906 0.133556479039285 0 0.00512767355498289 0 0.0163134877940785 0.0349181952127714 0 0 0 0 0 0 0 0 0 0 0 0 0 0 0 0.00270469217759311 0 0 0 0 0 0 0 0 0 0 0 0 0 0 0 0 0 0 0 0 0 0 0 0 0 0 0 0 0 0 0 0 0 0
0 0 0 0 0 0 0 0 0 0 0 0 0 0 0 0 0.00108993683668339 0 0 0 0 0 0 0 0 0 0.00207260545213025 0 0 0 0 0 0 0 0 0 0 0 0 0 0 0 0 0 0 0 0 0 0 0 0 0 0 0.00226482650081806 0 0 0 0 0 0 0 0 0 0 0 0 0 0 0 0 0 0 0 0 0 0 0 0 0 0 0 0 0 0 0 0 0 0 0 0 0 0 0 0 0 0 0 0 0 0 0 0 0 0 0 0 0 0 0 0 0 0 0 0 0 0.00197381527445596 0.00320132641032924 0 0 0 0 0 0 0 0.00189121278608457 0 0 0 0.00425591910431142 0 0 0 0 0 0 0 0 0 0 0 0 0 0 0 0 0 0 0 0 0 0 0 0 0 0 0 0 0 0 0 0 0 0.00276670491897669 0 0 0 0.00176265877902547 0.185863081827544 0.0375486888209524 0.166569098176419 0.0560710462846654 0.0438074086020918 0 0.155544001599679 0 0 0 0 0 0 0 0 0 0 0 0 0 0.0407194184850223 0.00205288632519375 0.0111893731537537 0.0122104835882536 0.00706804354203266 0 0 0 0 0 0 0.00261283188755017 0 0 0 0 0 0 0 0 0 0 0 0 0 0 0 0 0 0 0 0 0 0 0 0 0 0.0262602635385957 0 0 0 0 0 0 0 0 0 0 0 0 0 0 0 0 0 0.00157948896105279 0 0 0 0 0 0 0 0 0 0 0 0 0 0 0 0 0.0153767296787522 0 0 0 0.00368499583634999 0.0997053557020779 0.00314030047400397 0 0 0 0.0495653957000602 0 0.0143666403937435 0 0 0 0 0 0 0 0 0 0 0 0 0 0.014100685708059 0 0 0 0 0 0 0 0 0 0 0 0 0 0.012515904382102 0 0 0 0 0 0 0 0 0 0 0 0 0 0 0 0 0 0 0 0.01716887126923
0 0 0 0 0 0 0 0 0 0 0 0 0 0 0 0 0 0 0 0 0 0 0 0 0 0 0 0 0 0 0 0 0 0 0 0 0 0 0 0 0 0 0 0 0 0 0 0 0 0 0 0 0 0 0 0 0 0 0 0 0 0 0 0 0 0 0 0 0 0 0 0 0 0 0 0 0 0 0 0 0 0 0 0 0 0 0 0 0 0 0 0 0 0 0 0 0 0 0 0 0 0 0 0 0 0 0 0 0 0 0 0 0 0 0 0 0 0 0 0 0 0 0 0 0 0 0 0 0 0 0 0 0 0 0 0 0 0 0 0 0 0 0 0 0 0 0 0 0 0 0 0 0 0 0 0 0 0 0 0 0 0 0 0 0 0 0 0 0 0 0 0 0 0 0 0 0 0 0 0 0 0 0 0 0 0 0 0 0 0 0 0 0 0 0 0 0 0 0 0 0 0 0 0 0 0 0 0 0 0.0609674192676342 0.0933044412268685 0 0 0 0 0 0 0 0 0 0 0 0 0 0 0 0 0 0 0 0 0 0 0 0 0 0 0 0 0 0 0 0 0 0 0 0 0 0 0 0 0 0 0 0 0 0 0 0 0 0 0 0 0.0282820839904446 0 0 0 0 0.128296798076302 0 0 0 0 0 0 0 0.116737506675634 0 0.255544229589143 0 0 0 0.143774069768195 0 0.0998145480961677 0 0 0 0 0 0 0 0 0 0 0 0 0 0 0 0 0 0 0 0 0.0222050689933616 0 0 0.0126167592155206 0 0 0 0 0 0 0 0 0 0 0.0384570751007289
0 0 0 0 0 0 0 0 0 0 0 0 0 0 0 0 0 0 0 0 0 0 0 0 0 0 0 0 0 0 0 0 0 0 0 0 0 0 0 0 0 0 0 0 0 0 0 0 0 0 0 0 0 0 0 0 0 0 0 0 0 0 0 0 0 0 0 0 0 0 0 0 0 0 0 0 0 0 0 0 0 0 0 0 0 0 0 0 0 0 0 0 0 0 0 0 0 0 0 0 0 0 0 0 0 0 0 0 0 0 0 0 0 0 0 0 0 0 0 0 0 0 0 0 0 0 0 0 0 0 0 0 0 0 0 0 0 0 0 0 0 0 0 0 0 0 0 0 0 0 0 0 0 0 0 0 0 0 0 0 0 0 0.0496109050836036 0.0117535220459328 0 0 0.00741809901448103 0.134491082288413 0 0 0 0 0 0 0 0 0 0 0 0 0 0 0 0 0 0 0 0 0 0 0 0 0 0 0 0 0 0 0 0 0 0 0 0 0 0 0 0 0 0 0 0 0 0 0 0 0 0 0 0 0 0 0 0 0 0 0 0 0 0 0 0 0 0 0 0 0 0 0.00545730287590143 0 0 0 0 0 0 0 0 0 0 0 0 0 0 0 0 0 0.00603010711758817 0 0 0 0.00904516067638226 0.0191390356340842 0 0.182585571620749 0.0193094499882963 0.0355393440068585 0 0.0491784442600571 0 0.2754081322982 0 0 0 0 0 0 0.0505172849948593 0 0.0389658527046159 0 0 0.0152532799012622 0 0.0575387748409478 0.0327586506477679 0 0 0 0 0 0 0 0 0 0 0 0 0 0 0 0 0 0 0 0 0 0 0 0 0 0 0 0 0 0 0 0 0 0 0
0 0 0 0 0 0 0 0 0 0 0 0 0 0 0 0 0 0 0 0 0 0 0 0 0 0 0 0 0 0 0 0 0 0 0 0 0 0 0 0 0 0 0 0 0 0 0 0 0 0 0 0 0 0.00251745962673243 0 0 0 0 0 0 0 0 0 0 0 0 0 0 0 0 0 0 0 0 0 0 0 0 0 0 0 0 0 0 0 0 0 0 0 0 0 0 0 0 0 0 0 0 0 0 0 0 0 0 0 0 0 0 0 0 0 0 0 0 0 0.00670938534014542 0.00254622712799513 0 0 0 0 0 0 0 0 0 0 0 0 0 0 0 0 0 0 0 0 0 0 0 0 0 0 0 0 0 0 0 0 0 0 0 0 0 0 0 0 0 0 0 0 0 0.0301008370099516 0.00687258586696259 0.0127073444761202 0.0176409082036081 0.00381191956105586 0.132317596371431 0 0.0272048644245417 0 0.0101428862795043 0 0.062993380584473 0 0 0 0 0 0 0 0 0 0 0.00369505509670171 0 0 0.0204659741249802 0.00352968773721302 0 0 0 0 0 0 0 0 0 0 0 0 0 0 0 0 0 0 0 0 0 0 0 0 0 0 0 0 0 0 0 0 0 0 0 0 0 0 0 0 0 0 0 0 0 0 0 0 0 0.00146975427679545 0 0 0 0 0 0 0 0 0 0 0 0 0 0 0 0 0 0.0015065520742849 0 0 0 0.00220705080946196 0.00433133721356909 0 0.158694879342285 0.171686719349468 0.0355447004372022 0.0823855056358538 0 0.128687761056032 0 0 0 0.00622451557753328 0 0 0 0.0148223580212215 0 0 0 0 0.00748750144453292 0 0.029253504749822 0.0124417481805219 0 0 0 0 0 0 0 0 0 0 0 0 0 0 0 0 0 0 0 0 0 0 0 0 0 0 0 0 0 0 0 0 0 0 0
0 0 0 0 0 0 0 0 0 0 0 0 0 0 0 0 0 0 0 0 0 0 0 0 0 0 0 0 0 0 0 0 0 0 0 0 0 0 0 0 0 0 0 0 0 0 0 0 0 0 0 0 0 0 0 0 0 0 0 0 0 0 0 0 0 0 0 0 0 0 0 0 0 0 0 0 0 0 0 0 0 0 0 0 0 0 0 0 0 0 0 0 0 0 0 0 0 0 0 0 0 0 0 0 0 0 0 0 0 0 0 0 0 0 0 0 0 0 0 0 0 0 0 0 0 0 0 0 0 0 0 0 0 0 0 0 0 0 0 0 0 0 0 0 0 0 0 0 0 0 0 0 0 0 0 0 0 0 0 0 0 0 0 0 0 0 0 0 0 0 0 0 0 0 0 0 0 0 0 0 0 0 0 0 0 0 0 0 0 0 0 0 0 0 0 0 0 0 0 0 0 0 0 0 0 0 0 0 0 0 0.724823215182055 0 0 0 0 0 0 0 0 0 0 0 0 0 0 0 0 0 0 0 0 0 0 0 0 0 0 0 0 0 0 0 0 0 0 0 0 0 0 0 0 0 0 0 0 0 0 0 0 0 0 0 0 0 0 0 0 0 0 0 0 0.275176784817945 0 0 0 0 0 0 0 0 0 0 0 0 0 0 0 0 0 0 0 0 0 0 0 0 0 0 0 0 0 0 0 0 0 0 0 0 0 0 0 0 0 0 0 0 0 0 0 0
0 0 0 0 0 0 0 0 0 0 0 0 0 0 0 0 0 0 0 0 0 0 0 0 0 0 0 0 0 0 0 0 0 0 0 0 0 0 0 0 0 0 0 0 0 0 0 0 0 0 0 0 0 0 0 0 0 0 0 0 0 0 0 0 0 0 0 0 0 0 0 0 0 0 0 0 0 0 0 0 0 0 0 0 0 0 0 0 0 0 0 0 0 0 0 0 0 0 0 0 0 0 0 0 0 0 0 0 0 0 0 0 0 0 0 0 0 0 0 0 0 0 0 0 0 0 0 0 0 0 0 0 0 0 0 0 0 0 0 0 0 0 0 0 0 0 0 0 0 0 0 0 0 0 0 0 0 0 0 0 0 0 0.0485358803321525 0 0 0 0 0 0 0.105774612741728 0 0 0 0 0 0 0 0 0 0 0 0 0 0 0 0 0 0 0 0 0 0 0 0 0 0 0 0 0 0 0 0 0 0 0 0 0 0 0 0 0.323427265816713 0 0 0 0 0 0 0 0 0 0 0 0 0 0 0 0 0 0 0 0 0 0 0 0 0 0 0 0 0 0 0 0 0 0 0 0 0 0 0 0 0 0 0 0 0 0 0 0 0 0 0 0 0 0 0 0.190272745001463 0 0 0 0.246818398559795 0 0.0851710975481479 0 0 0 0 0 0 0 0 0 0 0 0 0 0 0 0 0 0 0 0 0 0 0 0 0 0 0 0 0 0 0 0 0 0 0 0 0 0 0 0 0 0 0 0 0 0 0
0 0 0 0 0 0 0 0 0 0 0 0 0 0 0 0 0 0 0 0 0 0 0 0 0 0 0.00366072309297224 0 0 0 0 0 0 0 0 0 0 0 0 0 0 0 0 0 0 0 0 0 0 0 0 0 0 0 0 0 0 0 0 0 0 0 0 0 0 0 0 0 0 0 0 0 0 0 0 0 0 0 0 0 0 0 0 0 0 0 0 0 0 0 0 0 0 0 0 0 0 0 0 0 0 0 0 0 0 0 0 0 0 0 0 0 0 0 0 0 0 0 0 0 0 0 0 0 0 0 0 0 0 0 0 0 0 0 0 0 0 0 0 0 0 0 0 0 0 0 0 0 0 0 0 0 0 0 0 0 0 0 0 0 0 0 0.0114761189930156 0 0 0 0 0 0 0 0.0307403826634115 0 0.0291377535289854 0.0245302043475708 0.0976463775130557 0 0 0 0 0.00716482023617998 0 0 0 0 0.00938955190337637 0 0.0116137490523318 0 0 0 0 0 0 0 0 0 0 0 0 0 0 0 0 0 0 0 0 0 0 0.3071339308134 0.203347873747293 0.086894534189474 0 0 0 0 0 0 0 0 0 0 0 0 0 0 0 0 0 0 0 0.00771631674853795 0 0 0 0 0 0 0 0 0 0 0 0 0 0 0 0 0 0 0 0 0 0 0 0 0 0 0 0 0 0 0 0 0 0 0 0 0 0.0136500504770583 0 0.0234407668046499 0 0 0 0 0.0604324757797757 0 0.019937782202784 0 0 0.0149963933463776 0.012676682783644 0 0 0 0 0 0 0 0 0 0 0 0 0 0 0 0 0 0 0 0 0 0 0 0 0.0244135117761058 0 0 0 0 0 0 0 0 0 0 0 0
0 0 0 0 0 0 0 0 0 0 0 0 0 0 0 0 0 0 0 0 0 0 0 0 0 0 0 0 0 0 0 0 0 0 0 0 0 0 0 0 0 0 0 0 0 0 0 0 0 0 0 0 0 0 0 0 0 0 0 0 0 0 0 0 0 0 0 0 0 0 0 0 0 0 0 0 0 0 0 0 0 0 0 0 0 0 0 0 0 0 0 0 0 0 0 0 0 0 0 0 0 0 0 0 0.00876686482544673 0 0 0 0 0 0 0 0 0 0 0 0 0 0 0 0 0 0 0 0 0 0 0 0 0 0 0 0 0 0 0 0 0 0 0 0 0 0 0 0 0 0 0 0 0 0 0 0 0 0 0 0 0 0 0 0 0 0 0 0 0 0 0 0 0 0 0 0 0 0 0 0.0711308711565698 0 0 0 0 0 0 0 0 0 0 0 0 0 0 0 0 0 0 0 0 0 0 0 0 0 0 0 0 0 0 0 0 0 0 0 0 0 0 0 0 0 0 0 0 0 0 0 0 0 0 0 0 0 0 0 0 0 0 0 0 0 0 0 0 0 0 0 0 0 0 0 0 0 0 0 0 0.0105357472662071 0 0 0 0 0 0 0 0 0.149382158936279 0 0 0 0 0 0 0 0 0 0 0 0.431573553797627 0.0809160593428133 0.247694744675057 0 0 0 0 0 0 0 0 0 0 0 0 0 0 0 0 0 0 0 0 0 0 0 0 0 0 0 0 0 0 0 0 0 0 0 0 0 0 0 0 0 0 0
0 0 0 0 0 0 0 0 0 0 0 0 0 0 0 0 0 0 0 0 0 0 0 0 0 0 0 0 0 0 0 0 0 0 0 0 0 0 0 0 0 0 0 0 0 0 0 0 0 0 0 0 0 0 0 0 0 0 0 0 0 0 0 0 0 0 0 0 0 0 0 0 0 0 0 0 0 0 0 0 0 0 0 0 0 0 0 0 0 0 0 0 0 0 0 0 0 0 0 0 0 0 0 0 0 0 0 0 0 0 0 0 0 0 0 0 0 0 0 0 0 0 0 0 0 0 0 0 0 0 0 0 0 0 0 0 0 0 0 0 0 0 0 0 0 0 0 0 0 0 0 0 0 0 0 0 0 0 0 0 0 0 0 0 0 0 0 0 0 0 0 0 0 0 0 0 0.0397712628449069 0 0 0 0 0 0 0 0 0 0 0 0 0 0 0 0 0 0 0 0 0 0 0 0 0 0 0 0 0 0 0 0 0 0 0 0.140533174978472 0 0 0 0 0.0484399170684956 0 0 0 0 0 0 0 0 0 0 0 0 0 0 0 0 0 0 0 0 0 0 0 0 0 0 0 0 0 0 0 0 0 0 0 0 0 0 0 0 0 0 0 0 0.0103384623000475 0 0 0 0 0 0 0 0 0 0 0.401870162103724 0 0.161956469348251 0.144226917353178 0.0528636340029262 0 0 0 0 0 0 0 0 0 0 0 0 0 0 0 0 0 0 0 0 0 0 0 0 0 0 0 0 0 0 0 0 0 0 0 0 0 0 0 0 0 0
0 0 0 0 0 0 0 0 0 0 0 0 0 0 0 0 0 0 0 0 0 0 0 0 0 0 0 0 0 0 0 0 0 0 0 0 0 0 0 0 0 0 0 0 0 0 0 0 0 0 0 0 0 0 0 0 0 0 0 0 0 0 0 0 0 0 0 0 0 0 0 0 0 0 0 0 0 0 0 0 0 0 0 0 0 0 0 0 0 0 0 0 0 0 0 0 0 0 0 0 0 0 0 0 0 0 0 0 0 0 0 0 0 0 0 0 0 0 0 0 0 0 0 0 0 0 0 0 0 0 0 0 0 0 0 0 0 0 0 0 0 0 0 0 0 0 0 0 0 0 0 0 0 0 0 0 0 0 0 0 0 0 0 0 0 0.138018324317119 0 0 0 0 0 0 0 0 0 0 0.242347205647202 0 0 0 0 0 0 0 0 0 0 0 0 0 0 0 0 0 0 0 0 0 0 0 0 0 0 0 0 0 0 0 0 0 0 0 0.0540215977819534 0 0 0 0 0 0 0 0 0.0343307704257508 0 0 0 0 0 0 0 0 0 0 0 0 0 0 0 0 0 0 0 0 0 0 0 0 0 0 0 0 0 0 0 0 0 0 0 0 0 0 0 0 0.0226854647785915 0 0 0 0 0 0 0 0 0 0 0.0598839908751638 0.12871921237743 0 0.0816165029816241 0.148302068249665 0 0 0.0635691595444046 0 0 0 0.0265057030210955 0 0 0 0 0 0 0 0 0 0 0 0 0 0 0 0 0 0 0 0 0 0 0 0 0 0 0 0 0 0 0 0 0 0 0
0 0 0 0 0 0 0 0 0 0 0 0 0 0 0 0 0 0 0 0 0 0 0 0 0 0 0 0 0 0 0 0 0 0 0 0.00310512023588178 0 0 0 0 0 0 0 0 0 0 0 0 0 0 0 0 0 0 0 0 0 0 0 0 0 0 0 0 0 0 0 0 0 0 0 0 0 0 0 0 0 0 0 0 0 0 0 0 0 0 0 0 0 0 0 0 0 0 0 0 0 0 0 0 0 0 0 0 0 0 0 0 0 0 0 0 0 0 0 0 0 0 0 0 0 0 0 0 0 0 0 0 0 0 0 0 0 0 0 0 0 0 0 0 0 0 0 0 0 0 0 0 0 0 0 0 0 0 0 0 0 0 0 0 0 0 0.034841953932838 0.0103960155333275 0.0101985280117328 0.0246536286870086 0.00447290752358292 0 0 0 0 0 0 0 0 0 0 0 0 0 0 0 0 0 0 0 0 0 0 0 0 0 0 0 0 0 0 0 0 0 0 0 0 0 0 0 0 0 0 0.0708277507675112 0.0331288516607253 0.0195313283382678 0 0 0 0 0 0 0 0 0 0 0 0 0 0 0 0 0 0 0 0 0 0 0 0 0.00508705952825454 0.0091586485410579 0.00495436766490885 0.0027414080024495 0 0 0 0 0 0 0 0 0 0 0.0228770050227594 0 0 0 0 0 0.00479700788848565 0 0 0 0.00819590268319221 0.0152252859069327 0 0.0747614991975925 0 0 0 0.0279959788615604 0.0316057628637932 0.0198464616670379 0 0 0.036898395197999 0.110266598935258 0.0689513176849141 0.0490940836744134 0 0.0578145380898298 0.160741827321744 0 0 0.00672065650639353 0.00809308530875178 0.0238263235533656 0.0391907012084308 0 0 0 0 0 0 0 0 0 0 0 0 0 0 0 0 0 0 0 0 0 0 0 0 0 0 0 0 0 0 0 0 0 0 0
0 0 0 0 0 0 0 0 0 0 0 0 0 0 0 0 0 0 0 0 0 0 0 0 0 0 0 0 0 0 0 0 0 0 0 0 0 0 0 0 0 0 0 0 0 0 0 0 0 0 0 0 0 0 0 0 0 0 0 0 0 0 0 0 0 0 0 0 0 0 0 0 0 0 0 0 0 0 0 0 0 0 0 0 0 0 0 0 0 0 0 0 0 0 0 0 0 0 0 0 0 0 0 0 0 0 0 0 0 0 0 0 0 0 0 0 0 0 0 0 0 0 0 0 0 0 0 0 0 0 0 0 0 0 0 0 0 0 0 0 0 0 0 0 0 0 0 0 0 0 0 0 0 0 0 0 0 0 0 0 0 0 0 0 0 0 0 0 0 0 0 0 0 0 0 0 0 0 0 0 0 0 0 0 0 0 0 0 0 0 0 0 0 0 0 0 0 0 0 0 0 0 0 0 0 0 0 0 0 0 0 0 0 0 0 0 0 0 0 0 0 0 0 0 0 0 0 0 0 0 0 0 0 0 0 0 0 0 0 0 0 0 0 0 0 0 0 0 0 0 0 0 0 0 0 0 0 0 0 0 0 0 0 0 0 0 0 0 0 0 0 0 0 0 0.0711364767475407 0.251094657166068 0.162733193940184 0 0.365244267968779 0 0 0 0 0 0.149791404177428 0 0 0 0 0 0 0 0 0 0 0 0 0 0 0 0 0 0 0 0 0 0 0 0 0 0 0 0 0 0 0 0 0 0 0
0 0 0 0 0 0 0 0 0 0 0 0 0 0 0 0 0 0 0 0 0 0 0 0 0 0 0 0 0 0 0 0 0 0 0 0 0 0 0 0 0 0 0 0 0 0 0 0 0 0 0 0 0 0 0 0 0 0 0 0 0 0 0 0 0 0 0 0 0 0 0 0 0 0 0 0 0 0 0 0 0 0 0 0 0 0 0 0 0 0 0 0 0 0 0 0 0 0 0 0 0 0 0 0 0 0 0 0 0 0 0 0 0 0 0 0 0 0 0.0285007422131706 0 0 0 0 0 0 0 0 0 0 0 0 0 0 0 0 0 0 0 0 0 0 0 0 0 0 0 0 0 0 0 0 0 0 0 0 0 0 0 0 0 0 0 0 0 0 0 0 0 0 0 0 0 0 0 0 0 0.0158144102921039 0 0 0 0 0 0 0 0 0 0 0 0 0 0 0 0 0 0 0 0 0 0 0 0 0 0 0 0 0 0 0 0 0.0360834184032544 0 0.00705696803357327 0 0 0 0 0 0 0 0 0 0 0 0 0 0 0 0 0 0 0 0 0 0 0 0 0 0 0 0 0 0 0 0 0 0 0 0 0 0 0 0 0 0 0 0 0 0 0 0 0 0 0 0.0108159452317551 0 0 0 0.0747735877857616 0.029744546865377 0 0 0 0.0148528855994579 0 0 0 0.196121767347654 0.158321981949209 0 0.0201542559582274 0 0 0 0.0396739559252887 0.368085534395167 0 0 0 0 0 0 0 0 0 0 0 0 0 0 0 0 0 0 0 0 0 0 0 0 0 0 0 0 0 0 0 0 0 0 0
0 0 0 0 0 0 0 0 0 0 0 0 0 0 0 0 0 0 0 0 0 0 0 0 0 0 0 0 0 0 0 0 0 0 0 0 0 0 0 0 0 0 0 0 0 0 0 0 0 0 0 0 0 0 0 0 0 0 0 0 0 0 0 0 0 0 0 0 0 0 0 0 0 0 0 0 0 0 0 0 0 0 0 0 0 0 0 0 0 0 0 0 0 0 0 0 0 0 0 0 0 0 0 0 0 0 0 0 0 0 0 0 0 0 0 0 0 0 0.138857553265012 0 0 0 0 0 0 0 0 0 0 0 0 0 0 0 0 0 0 0 0 0 0 0 0 0 0 0 0 0 0 0 0 0 0 0 0 0 0 0 0 0 0 0 0 0 0 0 0 0 0 0 0 0 0 0 0 0 0 0 0 0 0 0 0 0 0 0 0 0 0 0 0 0 0 0 0 0 0 0 0 0 0 0 0 0 0 0 0 0 0 0 0 0 0 0 0 0 0 0 0 0 0 0 0 0 0 0 0 0 0 0 0 0 0 0 0 0 0 0 0 0 0 0 0 0 0 0 0 0 0 0 0 0 0 0 0 0 0 0 0 0 0 0 0 0 0 0 0 0 0 0 0 0 0 0 0 0 0 0 0.218836056539227 0 0 0 0 0 0.642306390195761 0 0 0 0 0 0 0 0 0 0 0 0 0 0 0 0 0 0 0 0 0 0 0 0 0 0 0 0 0 0 0 0 0 0 0
0 0 0 0 0 0 0 0 0 0 0 0 0 0 0 0 0 0 0 0 0 0 0 0 0 0 0 0 0 0 0 0 0 0 0 0 0 0 0 0 0 0 0 0 0 0 0 0 0 0 0 0 0 0 0 0 0 0 0 0 0 0 0 0 0 0 0 0 0 0 0 0 0 0 0 0 0 0 0 0 0 0 0 0 0 0 0 0 0 0 0 0 0 0 0 0 0 0 0 0 0 0 0 0 0 0 0 0 0 0 0 0 0.0160263730791311 0 0 0.00900667446079447 0 0 0.0162663215280544 0 0 0.00501471650684189 0 0 0 0 0 0 0 0 0 0 0 0 0 0 0 0 0 0 0 0 0 0 0 0 0 0 0 0 0 0 0 0 0 0 0 0 0 0 0 0 0 0 0.110570317306126 0.197401084645831 0 0 0 0 0 0 0 0 0 0 0.102734032120405 0 0 0 0 0 0 0 0 0 0 0 0 0 0 0 0 0 0 0 0 0 0 0 0 0 0 0 0 0 0 0 0 0 0 0 0 0 0 0 0 0 0 0 0 0 0 0 0 0 0 0 0 0 0 0 0 0 0 0 0 0 0 0 0 0 0 0 0 0 0 0 0 0 0 0 0 0 0 0 0 0 0 0 0 0 0 0 0 0 0 0 0 0 0 0 0 0 0 0.0549558447868635 0 0 0 0 0 0 0 0.140545513523296 0.347479122042656 0 0 0 0 0 0 0 0 0 0 0 0 0 0 0 0 0 0 0 0 0 0 0 0 0 0 0 0 0 0 0 0 0 0 0
0 0 0 0 0 0 0 0 0 0 0 0 0 0 0 0 0 0 0 0 0 0 0 0 0 0 0 0 0 0 0 0 0 0 0 0 0 0 0 0 0 0 0 0 0 0 0 0 0 0 0 0 0 0 0 0 0 0 0 0 0 0 0 0 0 0 0 0 0 0 0 0 0 0 0 0 0 0 0 0 0 0 0 0 0 0 0 0 0 0 0 0 0 0 0 0 0 0 0 0 0 0 0 0 0 0 0 0 0 0 0 0 0 0 0 0 0.0493591003672975 0 0 0 0 0 0 0 0 0 0 0 0 0 0 0 0 0 0 0 0 0 0 0 0 0 0 0 0 0 0 0 0 0 0 0 0 0 0 0 0 0 0 0 0 0 0 0 0 0 0 0 0 0 0 0 0 0 0 0 0 0 0 0 0 0 0 0 0 0 0 0 0 0 0 0 0 0 0 0 0 0 0 0 0 0 0 0 0 0 0 0 0 0 0 0 0 0 0 0 0 0 0 0.120139998116896 0 0 0 0 0 0 0 0 0 0 0 0 0 0 0 0 0 0 0 0 0 0 0 0 0 0 0 0 0 0 0 0 0 0 0 0 0 0 0 0 0 0 0 0 0 0 0 0 0.0328808949345483 0.0345427431983674 0 0 0.0315484501321955 0 0 0 0.0231561211599667 0 0 0 0 0 0.0596915659218027 0.612442339716488 0 0 0 0 0 0 0 0 0 0 0 0 0 0 0 0 0 0 0 0 0 0 0 0 0 0 0 0 0 0 0.0362387864524384 0 0 0 0 0
0 0 0 0 0 0 0 0 0 0 0 0 0 0 0 0 0 0 0 0 0 0 0 0 0 0 0 0 0 0 0 0 0 0 0 0 0 0 0 0 0 0 0 0 0 0 0 0 0 0 0 0 0 0 0 0 0 0 0 0 0 0 0 0 0 0 0 0 0 0 0 0 0 0 0 0 0 0 0 0 0 0 0 0 0 0 0 0 0 0 0 0 0 0 0 0 0 0 0 0 0 0 0 0 0 0 0 0 0 0 0 0 0 0 0 0 0 0 0 0 0 0 0 0 0 0 0 0 0 0 0 0 0 0 0 0 0 0 0 0 0 0 0 0 0 0 0 0 0 0 0 0 0 0 0 0 0 0 0 0 0 0 0 0 0 0 0 0 0 0 0 0 0 0 0.119072397214193 0 0 0 0 0 0 0 0 0 0 0 0 0 0.00993643718217577 0 0 0 0 0 0 0 0.0138067891729302 0 0 0 0 0 0 0 0 0 0 0 0 0 0.113017429570022 0 0 0 0 0 0.0267415262096086 0 0 0.0973386028921031 0 0 0 0 0 0 0 0 0 0 0 0 0 0 0 0 0 0 0 0 0 0 0 0 0 0 0 0 0 0 0 0 0 0 0 0 0 0 0 0 0 0 0 0 0 0 0 0.0872363575560211 0 0 0 0 0.0195827837486303 0 0 0 0.0204760335336555 0 0 0 0 0.0438319277761455 0 0.0720927013997456 0.126342453882156 0 0 0 0 0 0 0 0 0 0 0 0 0 0 0.0153624154714597 0 0 0 0 0 0.0287513371850442 0 0 0 0 0 0 0 0.0584968282820307 0.0799182020191124 0 0 0 0 0.0679957769049663
0 0 0 0 0 0 0 0 0 0 0 0 0 0 0 0 0 0 0 0 0 0 0 0 0 0 0 0 0 0 0 0 0 0 0 0 0 0 0 0 0 0 0 0 0 0 0 0 0 0 0 0 0 0 0 0 0 0 0 0 0 0 0 0 0 0 0 0 0 0 0 0 0 0 0 0 0 0 0 0 0 0 0 0 0 0 0 0 0 0 0 0 0 0 0 0 0 0 0 0 0 0 0 0 0 0 0 0 0 0 0 0 0 0 0 0.0128893061421207 0.00941156693839805 0 0.00473599939671811 0 0 0 0 0 0 0 0 0 0 0 0 0 0 0 0 0 0 0 0 0 0 0 0 0 0 0 0 0 0 0 0 0 0 0 0 0 0 0 0.0159712493684656 0 0 0 0 0 0.173903557459784 0.0596139722309825 0 0 0 0 0 0 0 0 0 0 0.0681741865968757 0 0 0 0 0 0 0 0.0179810247762516 0 0 0 0 0 0 0 0 0 0 0 0 0 0 0 0 0 0 0 0 0 0 0 0 0 0.00582295364578077 0 0 0 0 0 0 0 0 0 0 0 0 0 0 0 0 0 0 0 0 0 0 0 0 0 0 0 0 0 0 0 0 0 0 0 0 0 0 0 0 0 0 0 0 0 0 0 0 0 0 0 0 0.00564723470904664 0.00665328713434924 0 0 0 0.04211634737201 0.0458255312586719 0 0 0 0 0 0 0.0278753833247853 0 0.0380427954881948 0 0.114410150532748 0.207957652348717 0.0333367607870626 0 0.10447261316613 0 0 0 0 0 0 0 0 0 0 0 0 0 0 0 0 0 0 0 0 0 0 0 0 0 0 0 0 0 0.00515842732290744 0 0 0 0 0
0 0 0 0 0 0 0 0 0 0 0 0 0 0 0 0 0 0 0 0 0 0 0 0 0 0 0 0 0 0 0 0 0 0 0 0 0 0 0 0 0 0 0 0 0 0 0 0 0 0 0 0 0 0 0 0 0 0 0 0 0 0 0 0 0 0 0 0 0 0 0 0 0 0 0 0 0 0 0 0 0 0 0 0 0 0 0 0 0 0 0 0 0 0 0 0 0 0 0 0 0 0 0 0 0 0 0 0 0 0 0 0 0.00546151780073981 0 0 0.00476892690619555 0 0 0.0291319609064588 0 0 0 0 0 0 0 0 0 0 0 0 0 0 0 0 0 0 0 0 0 0 0 0 0 0 0 0 0 0 0 0 0 0 0 0 0 0 0 0 0 0 0 0 0 0.00897659852591634 0 0 0 0 0 0 0 0 0 0 0 0.0200931538397076 0 0 0 0 0 0 0 0 0 0 0 0 0 0 0 0 0 0 0 0 0 0 0 0 0 0 0 0 0 0 0 0 0 0 0 0 0 0 0 0 0 0 0 0 0 0 0 0 0 0 0 0 0 0 0 0 0 0 0 0 0 0 0 0 0 0 0 0 0 0 0 0 0 0 0 0 0 0 0 0 0 0 0 0 0 0 0.00434741094528684 0 0 0 0.0244691700063367 0.0209504053377945 0.0170289294969021 0 0 0 0 0 0.0162978626434775 0.040061128948679 0.0543986289012709 0.308384117559474 0.0495602382046494 0.247145451748669 0 0.0510455330870286 0.0912806648055233 0 0 0 0 0 0 0 0 0 0 0 0 0 0 0 0 0 0 0 0 0 0 0 0 0 0 0 0 0 0 0 0 0 0 0 0.0065983003358905
0 0 0 0 0 0 0 0 0 0 0 0 0 0 0 0 0 0 0 0 0 0 0 0 0 0 0 0 0 0 0 0 0 0 0 0 0 0 0 0 0 0 0 0 0.00118451671770583 0 0 0 0 0 0 0 0 0 0 0 0 0 0 0 0 0 0 0 0 0 0 0 0 0 0 0 0 0 0 0 0 0 0 0 0 0 0 0 0 0 0 0 0 0 0 0 0 0 0 0 0 0 0 0 0 0 0 0 0 0 0 0 0 0 0 0 0 0 0 0 0 0 0 0 0 0 0 0 0 0 0 0 0 0 0 0 0 0 0 0 0 0 0 0 0 0 0 0 0 0 0 0 0 0 0 0 0 0 0 0 0 0 0 0 0 0 0 0 0 0 0 0.00684646872380474 0.0071374878969914 0.0122409833335435 0.0104204240998879 0.191066142481276 0 0 0 0 0 0 0 0 0 0 0 0 0 0 0 0.00843332398439668 0.00277118762265235 0.00780968307038275 0 0.194396492683769 0 0 0 0 0 0 0.205400314089934 0 0 0 0.0344844064807101 0.0431680844945572 0 0.122460827797748 0 0 0 0 0 0 0 0 0 0 0 0 0 0 0 0 0.023167029151388 0 0.0654072618904427 0 0 0 0 0 0 0 0 0.00179538443241434 0 0 0 0 0 0.0119869305464162 0 0 0.00765641050276578 0 0.00503906172798371 0 0 0 0.00136649107157315 0 0 0 0 0 0 0 0 0 0.00129734014661342 0.00949384279861504 0.00169298972589934 0 0 0.000457382604070115 0 0.000844324427344621 0.00718755044568003 0 0 0 0 0 0 0 0 0 0 0 0 0 0 0 0 0 0 0 0 0 0 0 0 0 0 0 0 0 0 0 0 0 0 0.00302620468435251 0 0.00141344992027019 0 0 0 0 0 0 0 0 0 0 0.000990147896478164 0.001637877479986 0 0 0.00177964638871791 0.00594033068162904
0 0 0 0 0 0 0 0 0 0 0 0 0 0 0 0 0 0 0 0 0 0 0 0 0 0 0 0 0 0 0 0 0 0 0 0 0 0 0 0 0 0 0 0 0 0 0 0 0 0 0 0 0 0 0 0 0 0 0 0 0 0 0 0 0 0 0 0 0 0 0 0 0 0 0 0 0 0 0 0 0 0 0 0 0 0 0 0 0 0 0 0 0 0 0 0 0 0 0 0 0 0 0 0 0 0 0 0 0 0 0 0 0 0 0 0 0 0 0 0 0 0 0 0 0 0 0 0 0 0 0 0 0 0 0 0 0 0 0 0 0 0 0 0 0 0 0 0 0 0 0 0 0 0 0 0 0 0 0 0 0 0 0 0 0 0 0 0 0 0 0 0 0 0 0 0 0 0 0.00957543806152737 0 0 0 0.0805082582771783 0.0162012416927496 0 0 0 0 0 0 0 0 0 0 0 0 0 0 0 0 0 0 0 0 0 0 0 0 0 0 0 0 0 0 0.0472928078182049 0 0 0 0 0 0 0 0.0901089399957986 0 0 0 0 0 0 0 0 0.118022697352188 0 0.0983150368623562 0 0 0.00254623130915258 0 0 0 0.271517941602827 0.0122396904479212 0.0149873396163191 0 0 0 0 0 0 0 0 0 0 0 0 0 0.00156980400166981 0 0 0 0 0 0 0 0 0 0 0 0 0 0 0 0 0 0 0 0 0 0 0 0 0 0 0 0 0 0 0 0 0 0 0 0 0 0.0247126683040962 0.133947637337537 0.078454267320473 0 0 0 0 0 0 0 0 0 0 0 0 0 0 0 0 0 0 0 0 0 0 0
0 0 0 0 0 0 0 0 0 0 0 0 0 0 0 0 0 0 0 0 0 0 0 0 0 0 0 0 0 0 0 0 0 0 0 0 0 0 0 0 0 0 0 0 0 0 0 0 0 0 0 0 0 0 0 0 0 0 0 0 0 0 0 0 0 0 0 0 0 0 0 0 0 0 0 0 0 0 0 0 0 0 0 0 0 0 0 0 0 0 0 0 0 0 0 0 0 0 0 0 0 0 0 0 0 0 0 0 0 0 0 0 0 0 0 0 0 0 0 0 0 0 0 0 0 0 0 0 0 0 0 0 0 0 0 0 0 0 0 0 0 0 0 0 0 0 0 0 0 0 0 0 0 0 0 0 0 0.0464032311609984 0.0137799472422812 0 0 0 0.0414164680382683 0 0 0.0449419196841264 0.00806856859199205 0 0 0 0 0 0 0 0 0 0.0234051110151394 0 0 0.0116084187787722 0 0 0 0 0.0221040073307093 0 0 0 0.0300271120594969 0 0 0 0 0 0 0 0 0 0 0 0 0 0 0 0 0 0 0 0 0 0 0 0 0 0 0.0371493237509579 0 0 0.0439976715165106 0 0 0 0 0.05268535835208 0 0 0 0 0 0 0 0 0 0 0 0 0 0 0 0 0 0 0 0 0 0 0 0 0 0 0 0 0.0479461804987615 0 0 0 0 0 0 0.0360754093458807 0 0 0 0 0 0 0 0 0 0 0 0 0 0 0 0 0 0 0 0 0 0 0 0 0 0 0 0 0 0 0.468964327982114 0 0 0 0 0 0 0 0 0 0 0 0 0 0 0.0171525051162945 0 0 0.00714761116257304 0 0 0 0 0 0.0143020037399113 0 0 0 0 0.0328248246331328
0 0 0 0 0 0 0 0 0 0 0 0 0 0 0 0 0 0 0 0 0 0 0 0 0 0 0 0 0 0 0 0 0 0 0 0 0 0 0 0 0 0 0 0 0 0 0 0 0 0 0 0 0 0 0 0 0 0 0 0 0 0 0 0 0 0 0 0 0 0 0 0 0 0 0 0 0 0 0 0 0 0 0 0 0 0 0 0 0 0 0 0 0 0 0 0 0 0 0 0 0 0 0 0 0 0 0 0 0 0 0 0 0 0 0 0 0 0 0 0 0 0 0 0 0 0 0 0 0 0 0 0 0 0 0 0 0 0 0 0 0 0 0 0 0 0 0 0 0 0 0 0 0 0 0 0 0 0 0 0 0 0 0 0 0 0 0 0 0 0 0 0 0 0 0 0 0 0 0 0 0 0 0 0 0 0 0 0 0 0 0 0 0 0 0.0507543072645919 0 0 0 0 0 0 0 0 0 0 0 0 0 0 0 0 0 0 0 0 0 0 0 0 0 0 0 0 0.136745867270193 0 0 0 0 0 0 0 0 0 0 0 0 0 0.00656264332379355 0.00173265098961085 0 0 0 0 0 0 0.217389983507401 0 0 0 0 0 0.170173752835088 0.240171206841865 0 0 0 0 0 0 0 0 0 0 0 0 0 0 0 0 0 0 0 0 0 0 0 0 0 0 0 0 0 0 0 0 0 0 0 0 0 0 0 0 0 0 0 0 0 0 0 0 0 0 0 0 0 0 0 0 0 0.176469587967456 0 0 0 0 0 0 0 0 0
0 0 0 0 0 0 0 0 0 0 0 0 0 0 0 0 0 0 0 0 0 0 0 0 0 0 0 0 0 0 0 0 0 0 0 0 0 0 0 0 0 0 0 0 0 0 0 0 0 0 0 0 0 0 0 0 0 0 0 0 0 0 0 0 0 0 0 0 0 0 0 0 0 0 0 0 0 0 0 0 0 0 0 0 0 0 0 0 0 0 0 0 0 0 0 0 0 0 0 0 0 0 0 0 0 0 0 0 0 0 0 0 0 0 0 0 0 0 0 0 0 0 0 0 0 0 0 0 0 0 0 0 0 0 0 0 0 0 0 0 0 0 0 0 0 0 0 0 0 0 0 0 0 0 0 0 0.0510612580390514 0.137245372602801 0.313161182548644 0 0 0 0 0 0 0.0932189773864196 0 0 0 0 0 0 0 0 0 0 0 0 0 0 0 0 0 0 0 0 0 0 0 0 0 0 0 0 0 0 0 0 0 0.149495056914289 0 0 0 0 0 0 0 0 0 0 0 0 0 0 0 0 0 0 0 0 0 0 0 0 0 0 0 0 0 0 0 0 0 0 0 0 0 0 0 0 0 0 0 0 0 0 0.115840789568071 0 0 0 0 0.0575963567444648 0 0 0 0 0 0 0 0 0 0 0 0 0 0 0 0 0 0 0 0 0 0 0 0 0 0 0 0 0 0 0 0 0 0 0 0 0 0 0.0218968050808373 0 0 0 0 0 0 0.0204659532475143 0.0400182478679074 0 0 0 0 0 0 0 0 0 0 0 0 0 0 0 0 0 0 0 0 0
0 0 0 0 0 0 0 0 0 0 0 0 0 0 0 0 0 0 0 0 0 0 0 0 0 0 0 0 0 0 0 0 0 0 0 0 0 0 0 0 0 0 0 0 0 0 0 0 0 0 0 0 0 0 0 0 0 0 0 0 0 0 0 0 0 0 0 0 0 0 0 0 0 0 0 0 0 0 0 0 0 0 0 0 0 0 0 0 0 0 0 0 0 0 0 0 0 0 0 0 0 0 0 0 0 0 0 0 0 0 0 0 0 0 0 0 0 0 0 0 0 0 0 0 0 0 0 0 0 0 0 0 0 0 0 0 0 0 0 0 0 0 0 0 0 0 0 0 0 0 0 0 0 0 0 0 0 0.0751553924370723 0.0208101833596687 0.098562287902396 0.00406730802954713 0.0341500391160089 0.0410129864379542 0 0 0.0543586536618283 0.00720306344778168 0 0 0 0 0 0 0 0 0.0912967488595694 0.103939797909931 0 0 0.0146648764019379 0 0 0 0 0.0167558473390362 0 0 0 0.0204362184678391 0 0 0 0 0.0656676495779141 0 0 0 0 0 0 0 0 0 0 0 0 0 0 0 0 0 0 0 0 0 0.0408929217392945 0.00389341894799194 0 0 0 0 0 0 0.0107893909963967 0 0 0 0.0117882471896828 0 0 0 0 0 0 0 0 0 0 0 0 0 0 0 0 0 0 0 0 0 0 0 0 0 0 0 0 0 0 0 0.0231097219561673 0 0 0 0 0 0 0 0 0 0 0 0 0 0 0 0 0 0 0 0 0 0 0 0 0 0 0 0.158438800899955 0 0.00409967307734137 0 0.0305270803607123 0.0122773596291894 0 0 0 0 0 0 0 0 0 0 0 0.0191009786936856 0.00621088517924005 0 0.0029711935537321 0.00309433850407907 0 0 0 0 0 0 0 0 0 0 0.0247249363240472
0 0 0 0 0 0 0 0 0 0 0 0 0 0 0 0 0 0 0 0 0 0 0 0 0 0 0 0 0 0 0 0 0 0 0 0 0 0 0 0 0 0 0 0 0 0 0 0 0 0 0 0 0 0 0 0 0 0 0 0 0 0 0 0 0 0 0 0 0 0 0 0 0 0 0 0 0 0 0 0 0 0 0 0 0 0 0 0 0 0 0 0 0 0 0 0 0 0 0 0 0 0 0 0 0 0 0 0 0 0 0 0 0 0 0 0 0 0 0 0 0 0 0 0 0 0 0 0 0 0 0 0 0 0 0 0 0 0 0 0 0 0 0 0 0 0 0 0 0 0 0 0 0 0 0 0 0 0.194792758983195 0.0397458510538016 0.0170268238752403 0.186711899275282 0.13801869788288 0.032860114984949 0.0213835410343064 0 0.0320386121103253 0 0 0 0 0 0 0 0 0 0 0.0519335643943891 0 0 0 0 0 0 0 0 0 0 0 0 0 0 0 0 0 0 0.00636532961812776 0 0 0 0 0 0 0 0 0 0 0 0 0.0184052297637419 0 0 0 0 0 0 0.0320386121103253 0 0 0 0 0 0 0 0.0686149154237302 0 0 0 0 0 0 0 0 0 0 0 0 0 0 0 0 0 0 0 0 0 0 0 0 0 0 0 0 0 0 0 0 0 0 0 0 0 0 0 0 0 0 0 0 0 0 0 0 0 0 0 0 0 0 0 0 0 0 0 0 0 0 0 0 0 0 0.0771706040807828 0 0.082893445408924 0 0 0 0 0 0 0 0 0 0 0 0 0 0 0 0 0 0 0 0 0 0 0 0 0 0 0
0 0 0 0 0 0 0 0 0 0 0 0 0 0 0 0 0 0 0 0 0 0 0 0 0 0 0 0 0 0 0 0 0 0 0 0 0 0 0 0 0 0 0 0 0 0 0 0 0 0 0 0 0 0 0 0.00647922316764668 0 0 0 0 0 0 0 0 0 0 0 0 0 0 0 0 0 0 0 0 0 0 0 0 0 0 0 0 0 0 0 0 0 0 0 0 0 0 0 0 0 0 0 0 0 0 0 0 0 0 0 0 0 0 0 0 0 0 0 0 0 0 0 0 0 0 0 0 0 0 0 0 0 0 0 0 0 0 0 0 0 0 0 0 0 0 0 0 0 0 0 0 0 0 0 0 0 0 0 0 0 0.217699278990442 0.136277464925272 0.0189446685410673 0.0889665560033772 0.0518567999146819 0 0 0 0.0258087669951318 0.0326868866534215 0 0 0 0 0 0 0 0 0 0 0.0198429762160058 0 0 0 0 0 0 0 0 0 0 0 0 0 0 0 0 0 0 0 0 0 0 0 0 0 0 0 0 0 0 0 0 0 0 0 0 0 0 0 0 0 0 0 0 0 0 0 0 0 0 0 0 0 0 0 0 0 0 0 0 0 0 0 0 0 0 0 0 0 0 0 0 0.0109863549121353 0.0356981189494969 0 0 0.087853107518289 0 0.020883073128035 0 0 0 0 0 0 0 0 0 0 0 0 0 0 0 0 0 0 0 0 0 0 0 0 0 0 0 0 0 0 0 0 0 0.0467961893283281 0.124985339207745 0 0 0 0 0 0 0.0742351955489244 0 0 0 0 0 0 0 0 0 0 0 0 0 0 0 0 0 0 0 0 0
0 0 0 0 0 0 0 0 0 0 0 0 0 0 0 0 0 0 0 0 0 0.00134994543138628 0 0 0 0 0 0 0 0 0 0 0 0 0 0 0 0 0.0012998512331643 0 0 0 0 0 0 0 0 0 0 0 0 0 0 0 0 0.000744955941267903 0 0 0 0 0 0 0 0 0 0.00101526524963793 0 0 0 0 0 0 0 0 0 0 0 0 0 0 0 0 0 0 0 0 0 0 0 0 0 0 0 0 0 0 0 0 0 0 0 0 0 0 0 0 0 0 0 0 0 0 0 0 0 0 0 0 0 0 0 0 0 0 0 0 0 0 0.00203275231388395 0 0 0 0 0 0 0 0 0 0 0 0 0 0 0 0 0 0 0 0 0 0 0 0 0 0 0 0.00346050277035358 0.011960831703901 0 0 0 0 0.00682828911688645 0 0.00223266437901858 0 0 0 0.00292698428417002 0.00415657877112825 0.0065388752731138 0 0 0.00147704595977952 0.00220463019261862 0 0 0 0 0.0204270943673117 0 0 0 0.095006012862441 0.0593947294151734 0 0 0 0 0 0.0200914374886607 0 0.00243358539546516 0 0 0 0 0 0 0 0 0 0 0 0 0 0 0 0 0 0 0 0 0.0294062451778567 0.0392480244982622 0 0 0 0 0 0.143408682623606 0 0.123088467115267 0.00304384643963447 0 0 0 0 0 0.0129431079382767 0.0150483503624815 0 0.0158424206905058 0.162435975333186 0 0 0 0 0 0 0.00911679082626481 0 0 0 0 0 0 0 0 0 0 0 0.00421529915906409 0 0 0 0 0 0 0 0 0 0 0 0 0 0 0 0 0 0 0 0 0 0 0 0 0 0 0 0 0 0 0 0 0 0 0 0 0 0 0 0 0 0.0521575494810863 0.110235280013549 0 0 0 0 0 0 0 0 0 0 0 0 0 0 0.0216592189686338 0 0.00128812798968873 0 0.0112805812332744 0 0 0 0 0
0 0 0 0 0 0 0 0 0 0 0 0 0 0 0 0 0 0 0 0 0 0 0 0 0 0 0 0 0 0 0 0 0 0 0 0 0 0 0 0 0 0 0 0 0 0 0 0 0 0 0 0.00602037026302099 0 0 0 0 0 0 0 0 0 0 0 0 0 0 0 0 0 0 0 0 0 0 0 0 0 0 0 0.00395265978437111 0 0 0 0 0 0 0 0 0 0 0 0 0 0 0 0 0 0 0 0 0 0 0 0 0 0 0 0 0 0 0 0 0 0 0 0 0 0 0 0 0 0 0 0 0 0 0 0 0 0 0 0 0 0 0 0 0 0 0 0 0 0 0 0 0 0 0 0 0 0 0 0 0 0 0 0 0 0 0 0 0 0 0 0 0 0 0 0 0 0 0 0 0 0 0 0 0 0 0 0 0 0 0.148978644918272 0.0540157941590862 0 0 0 0 0 0 0 0 0 0 0 0 0 0 0 0 0 0 0 0 0 0 0 0 0 0 0 0 0 0 0.0454593951491721 0 0 0 0 0 0.108094193205439 0 0 0 0 0.0404352866290867 0 0 0 0.0137335165959884 0.00658199273771305 0 0 0 0 0 0 0 0 0 0.213732786105455 0 0 0 0 0 0 0 0 0 0 0 0 0 0 0 0 0 0 0 0 0 0 0 0 0 0 0 0 0 0 0 0 0 0 0 0 0 0 0 0 0 0 0 0 0 0.0214237731321189 0 0 0 0 0 0 0.10132100357435 0 0.236250583745927 0 0 0 0 0 0 0 0 0 0 0 0 0 0 0 0 0 0 0 0 0 0 0 0
0 0 0 0 0 0 0 0 0 0 0 0 0 0 0 0 0 0 0 0 0 0.0114058797956646 0 0 0 0 0 0 0 0 0 0 0 0 0 0 0 0 0 0 0 0 0 0 0 0 0 0 0 0 0 0 0 0 0 0 0 0 0 0 0 0 0 0 0 0 0 0 0 0 0 0 0 0 0 0 0 0 0 0 0 0 0 0 0 0 0 0 0 0 0 0 0 0 0 0 0 0 0 0 0 0 0 0 0 0 0 0 0 0 0 0 0 0 0 0 0 0 0 0 0 0 0 0 0 0 0 0 0 0 0 0 0 0 0 0 0 0 0 0 0 0 0 0 0 0 0 0 0 0 0 0 0 0 0 0 0.00618647703235572 0.00397111069783552 0 0 0 0 0.00232613746226317 0 0 0 0 0 0 0 0 0 0 0 0 0 0 0 0 0.00185523646380502 0 0 0.0946850987363311 0.0607209322130227 0 0 0 0 0 0 0.00169458917992865 0 0 0 0 0 0 0 0 0 0 0 0 0 0 0 0 0 0 0 0 0 0 0 0.111480188898513 0 0 0 0 0 0.0840086479353633 0 0.106210521666577 0 0 0 0 0 0 0 0.0190802957308326 0.0760990965389486 0 0.0406878560734694 0 0 0 0 0 0 0.0664608847759688 0.00357916416112957 0 0 0 0 0 0 0 0 0 0 0 0 0 0 0 0 0 0 0 0 0 0 0 0 0 0 0 0 0 0 0 0 0 0 0 0 0 0 0 0 0 0 0 0 0.0628555670630126 0 0 0 0 0 0 0.115913837543336 0.127880775364366 0 0.00289770266727641 0 0 0 0 0 0 0 0 0 0 0 0 0 0 0 0 0 0 0 0 0 0 0
0 0 0 0 0 0 0 0 0 0 0 0 0 0 0 0 0 0 0 0 0 0 0 0 0 0 0 0 0 0 0 0 0 0 0 0 0 0 0 0 0 0 0 0 0 0 0 0 0 0 0 0 0.00569908813692815 0 0 0 0 0 0 0 0 0 0 0 0 0 0 0 0 0 0 0 0 0 0 0 0 0 0 0 0 0 0 0.00427439111722189 0.00238061412401001 0 0 0 0 0 0 0 0 0 0 0 0 0 0 0 0 0 0 0 0 0 0 0 0 0 0 0 0 0 0 0 0 0 0 0 0 0 0 0 0 0 0 0 0 0 0 0 0 0 0 0 0 0 0 0 0 0 0 0 0 0 0 0 0 0 0 0 0 0 0 0 0 0 0 0 0 0 0 0 0 0 0 0 0.0028315992263738 0 0 0 0 0.00122125021297159 0 0 0 0 0.0168891109899255 0 0 0 0 0 0 0 0 0 0 0 0 0 0 0 0 0 0 0 0.17365795273567 0 0 0 0 0 0 0 0 0 0 0 0 0 0 0 0.0118262482669261 0 0 0 0 0 0 0 0.0110327802432413 0 0 0.00125972762842628 0 0 0 0 0 0.00428746892098941 0 0.0100823108723375 0 0 0.0316405790592776 0.000969238823766434 0 0.009309158619675 0.028676650838415 0.140947188869492 0.00955512031195742 0.156952577587636 0.0867208425254614 0 0 0.00143443403456635 0 0.0212573872660903 0 0.00510520168894003 0.00273973204081142 0 0.0983985226947551 0.00164212406486864 0.0255787929691598 0.025433261184796 0.0234906105104188 0 0 0.0553943188610317 0 0 0 0 0 0 0 0 0 0 0 0 0 0 0 0 0 0 0 0 0 0 0 0 0.0219146456990946 0 0 0 0 0 0 0 0 0.00172489638545761 0 0 0 0 0 0.0010516404284617 0.000859051982984434 0 0 0 0 0 0 0 0 0 0 0.00193964252179972 0.00117128496240885 0.000650553593653192 0 0 0 0
0 0 0 0 0 0 0 0 0 0 0 0 0 0 0 0 0 0 0 0 0 0 0 0 0 0 0 0 0 0 0 0 0 0 0 0 0 0 0 0 0 0 0 0 0 0 0 0 0 0 0 0 0 0 0 0 0 0 0 0 0 0 0 0 0 0 0 0 0 0 0 0 0 0 0 0 0 0 0 0 0 0 0 0 0 0 0 0 0 0 0 0 0 0 0 0 0 0 0 0 0 0 0 0 0 0 0 0 0 0 0 0 0 0 0 0 0 0 0 0 0 0 0 0 0 0 0 0 0 0 0 0 0 0 0 0 0 0 0 0 0 0 0 0 0 0 0 0 0 0 0 0 0 0 0 0 0 0 0 0 0 0 0 0 0 0 0.0111904676031402 0 0 0 0 0 0 0 0 0 0 0.0305005965544141 0.00476036547032498 0 0 0 0 0 0 0 0 0 0 0 0 0 0 0 0.00661699878511328 0 0 0 0 0.359887124047634 0 0 0 0 0 0 0 0.103717318727055 0 0 0 0 0 0 0 0 0 0 0 0 0 0 0 0 0 0 0 0 0 0 0 0 0 0 0 0 0 0 0 0 0 0 0 0 0 0.1281468925961 0.0895179204160438 0.0727511308481207 0 0 0 0.030452341652722 0.0220253010146415 0 0 0 0.0445238966585327 0 0 0 0 0 0 0 0 0 0 0 0 0 0 0 0 0 0 0 0 0 0 0 0 0 0 0 0 0 0 0 0 0.00269492314157341 0 0 0 0 0 0 0 0 0.0932147224845842 0 0 0 0 0 0 0 0 0 0 0 0 0 0 0 0 0 0 0 0 0
0 0 0 0 0 0 0 0 0 0 0 0 0 0 0 0 0 0 0 0 0 0 0 0 0 0 0 0 0 0 0 0 0 0 0 0 0 0 0 0 0 0 0 0 0 0 0 0 0 0 0 0 0 0 0 0 0 0 0 0 0 0 0 0 0 0 0 0 0 0 0 0 0 0 0 0 0 0 0 0 0 0 0 0 0 0 0 0 0 0 0 0 0 0 0 0 0 0 0 0 0 0 0 0 0 0 0 0 0 0 0 0 0 0 0 0 0 0 0 0 0 0 0 0 0 0 0 0 0 0 0 0 0 0 0 0 0 0 0 0 0 0 0 0 0 0 0 0 0 0 0 0 0 0 0 0 0 0 0.00404574249308479 0 0 0 0 0 0 0 0 0 0 0 0 0 0 0 0 0 0 0.0639599557063671 0 0 0 0 0 0 0 0 0 0 0 0 0 0 0 0 0.00564323007940092 0 0 0 0 0.122611113727087 0 0 0 0 0 0 0 0 0 0 0 0 0 0 0 0 0 0 0 0 0 0 0 0.138068460441013 0 0 0 0 0 0 0 0 0 0 0 0 0 0.0129652992678865 0.00437134471240376 0 0 0 0 0 0 0.0624842718633902 0.0982541225387644 0 0 0 0.00480229443361926 0.224072430651843 0.0524666412082549 0 0.0638353478922916 0 0.0233682322453304 0 0 0 0.00521999458254111 0 0 0 0 0 0 0 0 0 0 0 0 0 0 0 0 0 0 0 0 0 0 0 0 0 0 0 0 0.00459743465123272 0 0 0.0119507006055759 0 0 0 0 0.0813256606273793 0 0 0 0.00359701488605005 0 0 0 0 0 0 0 0 0 0 0.00311382050045009 0.00567930261609948 0 0 0 0.00356758426993444 0 0
0 0 0 0 0 0 0 0 0 0 0 0 0 0 0 0 0 0 0 0 0 0 0 0 0 0 0 0 0 0 0 0 0.00421917649529273 0.00289210882408852 0 0 0 0 0 0 0 0 0 0 0 0 0 0 0 0 0.00179957438402512 0 0 0 0.0155059164609811 0 0 0 0 0 0 0 0 0 0 0 0 0 0 0 0 0 0 0 0 0 0 0 0 0 0 0 0 0 0.00118188287362017 0 0 0 0 0 0 0 0 0 0 0 0 0 0 0 0.0118665248423705 0.0605640758615553 0 0 0 0 0 0 0 0 0 0 0 0 0 0 0 0 0 0 0 0 0 0 0 0 0 0 0 0 0 0 0 0 0 0 0 0 0 0.00799288335679718 0 0.00177066159107434 0 0.00430773051414335 0.00684050974359735 0 0 0 0.00152578286039385 0 0 0.0114061203064724 0.00154199252022295 0.0204386528099459 0 0 0 0 0 0 0 0 0 0 0 0 0 0.0353501959352478 0 0.00335898440262142 0 0.00199816451139947 0 0 0 0 0 0 0 0 0 0 0 0 0 0 0 0 0 0 0 0 0 0 0 0 0 0 0 0 0 0 0 0 0 0 0 0 0 0.0117613665194757 0 0 0 0 0 0 0.0379220937420849 0 0 0 0 0 0 0 0.00236380886276907 0 0 0 0 0 0 0 0 0 0 0 0 0 0 0.00183916781762928 0 0 0 0.00229915399342853 0 0 0 0 0 0 0 0 0 0 0 0 0 0 0.0012100229420397 0.186816919601307 0 0.00267484389112474 0 0 0 0 0.0146070035498295 0 0 0 0 0 0 0 0 0 0 0 0 0 0 0 0.00318411442487596 0 0 0 0 0 0 0 0 0 0 0 0 0 0 0 0 0 0 0.125857089354721 0.0340581894219687 0.00254663603512982 0 0 0 0.0834453118248519 0.0607295682631921 0.00474484053427741 0 0.00467725805438083 0.00560163828255537 0.0311568848355007 0.00303275993277598 0 0 0 0 0.184910389822232
0 0 0 0 0 0 0 0 0 0 0 0 0 0 0 0 0 0 0 0 0 0 0 0 0 0 0 0 0 0 0 0 0 0 0 0 0 0 0 0 0 0 0 0 0 0 0 0 0 0 0 0 0 0 0 0 0 0 0 0 0 0 0 0 0 0 0 0 0 0 0 0 0 0 0 0 0 0 0 0 0 0 0 0 0 0 0 0 0 0 0 0 0 0 0 0 0 0 0 0 0 0 0 0 0 0 0 0 0 0 0 0 0 0 0 0 0 0 0 0 0 0 0 0 0 0 0 0 0 0 0 0 0 0 0 0 0 0 0 0 0 0.0726121871270616 0 0 0 0 0 0 0 0.0633706360381628 0 0 0.0383637411071331 0 0 0 0 0 0 0 0 0 0 0 0 0 0 0 0 0 0 0 0 0 0 0 0 0 0 0 0 0 0 0 0 0 0 0 0 0 0 0 0 0 0 0 0 0 0 0 0 0 0 0 0 0 0 0 0 0 0 0 0 0 0 0 0 0 0 0 0 0 0 0 0 0 0 0 0 0 0 0 0 0 0 0 0 0 0 0 0 0 0 0 0 0 0 0 0 0 0 0 0 0 0 0 0 0 0 0 0.0974344886438903 0.2236758139573 0 0 0 0 0 0 0 0 0 0 0 0 0 0 0 0 0 0 0 0 0 0 0 0 0 0 0 0 0 0 0 0 0 0 0 0 0 0 0 0 0.370274326128767 0 0 0 0 0 0 0 0 0 0 0 0.134268806997685 0 0 0 0 0
0 0 0 0 0 0 0 0 0 0 0 0 0 0 0 0 0 0 0 0 0 0 0 0 0 0 0 0 0 0 0.000686273924764246 0 0.00267524280396521 0.00418724206038941 0 0.00123771590468885 0 0 0 0 0 0 0 0 0 0 0 0 0 0 0.00446546433518794 0 0.00266800749688509 0 0.0162711685216768 0 0 0.00103104963804927 0.000538597297914911 0 0 0 0 0 0 0 0 0 0 0 0 0.00187472360173399 0 0 0 0 0 0 0 0 0 0 0 0.00120983392939644 0.00600782406191627 0.000303210541278193 0 0 0 0.00129203428657768 0 0 0 0.000422329661498221 0 0 0 0 0 0 0.00629581783692184 0.0534768218333567 0.000452170793822793 0 0 0 0 0 0 0 0 0 0 0 0 0 0 0 0 0 0 0 0 0 0 0 0 0 0 0 0 0 0 0 0 0 0 0 0 0.0159470799882017 0 0.0030321948295529 0.000350922270381921 0.0037861665240097 0.00591832013659445 0.0106624157078187 0 0 0.00200790844238485 0.00245716677958903 0.0152953813618973 0.0273279563190799 0.00878680521502418 0.0097432350672132 0 0 0 0 0 0 0 0 0 0 0 0 0 0.000816255543880529 0.000581472758136347 0.000840451148457785 0 0.00214936494860272 0 0 0 0 0 0 0.000220688087281822 0 0 0 0 0 0 0 0 0.00443493318825919 0 0.00310426956576163 0 0.000324558057845706 0 0 0 0 0 0 0.00171385353519377 0 0 0 0 0.000183621932704048 0 0 0 0 0 0 0.000289206187599394 0 0 0 0 0 0 0 0 0 0 0 0 0 0 0 0 0 0 0 0 0 0 0 0 0 0 0.00560630929642919 0.000642929650776378 0.00734952050351968 0 0.000312401404675893 0 0.00727532867441949 0.00198448838256438 0 0.00160923768381609 0 0.00135800973554607 0.000563816114192169 0.000269897590298459 0.00386067299446954 0.00319519607302317 0.00225621802839255 0.00370170942195759 0 0.00189263589133447 0.00270229200577732 0.00759034448046291 0.0649850339005347 0.00232747802670515 0.00989398005849135 0 0 0 0 0 0 0 0 0 0 0 0 0 0 0 0 0 0 0 0 0 0 0 0.00123391124090078 0 0 0 0 0 0 0 0 0 0 0.000416908698062737 0 0.0010259459333377 0.0224132626363979 0 0 0.0535436120510085 0.0391010324805404 0 0.0102406471318288 0.0541523724597078 0.0137984878993268 0.0416888598154754 0.00126090765263747 0.00813573184527215 0 0.022933831403448 0.0546052507195236 0.0293498041006813 0.0482296937235236 0.0653124195213898 0.0890272518998583 0.0324019732654449 0.0566808394787528
0 0 0 0 0 0 0 0 0 0 0 0 0 0 0 0 0 0 0 0 0 0 0 0 0 0 0 0 0 0 0.000965530881801321 0 0 0.00371706724449335 0 0.0017084067019249 0 0 0 0 0 0 0 0 0 0 0 0 0 0 0.00312449922409339 0 0.0079046854656016 0 0.017221536962095 0 0 0.00170515784190295 0 0 0 0 0 0 0 0 0 0 0 0 0 0 0 0 0 0 0 0 0 0 0 0 0 0.00533468046267037 0.0182674767705943 0.000438576606408389 0 0 0 0.00168079002732711 0 0 0 0 0 0 0 0 0 0 0.00315249877713501 0.0672715829799912 0.000646339916009394 0 0 0 0 0 0 0 0 0 0 0 0 0 0 0 0 0 0 0 0 0 0 0 0 0 0.000736618768134459 0 0 0 0 0 0 0 0 0 0 0.0295135162326403 0 0.00265478969028701 0 0.00722726580211942 0.00191344852379055 0.00351323691356261 0 0 0.00077473707974642 0 0.00450891415248243 0.0515204290400681 0.010362459168322 0.00763354772245963 0 0 0 0 0 0 0 0 0 0 0 0 0 0 0 0 0 0 0 0 0 0 0 0 0 0.00109735043350808 0 0 0 0 0.00131842418810998 0 0 0 0 0 0 0 0 0 0 0 0 0 0 0.000716978273523955 0 0 0 0 0 0 0 0 0 0 0 0 0 0 0 0 0 0 0 0 0 0 0 0 0 0 0 0 0 0 0 0 0 0 0 0 0 0.0161069518376859 0.0025751927278767 0.0199123840365472 0.000943530095363586 0 0.000490962817052497 0.0183324731849015 0.000551731932457898 0 0.000682173502964539 0 0.00423328103137032 0 0 0.00251357863275989 0 0 0 0.00118183231899553 0.000410635677665523 0.00308570073100501 0.0184859298754637 0.0541820936836884 0.00421680296538875 0.0366883071905098 0 0 0 0 0 0 0 0 0 0 0 0 0 0 0 0 0 0 0 0 0 0 0 0 0 0 0 0 0 0 0 0 0 0 0.000833180723151815 0 0 0.0148386721360743 0.00974345883822855 0.13099470809864 0 0.0291106118379527 0 0.0009880856832002 0.0461336477463039 0.00608843506298398 0.0137337776948294 0 0 0 0.0679399775310745 0.0703153811043425 0.073150999876836 0.0170052643262548 0.0104311921415383 0.00675117759479713 0.0279521314654886 0.0327651900458031
0 0 0 0 0 0 0 0 0 0 0 0 0 0 0 0 0 0 0 0 0 0 0 0 0 0 0 0 0 0 0 0 0 0 0 0 0 0 0 0 0 0 0 0 0 0 0 0 0 0 0.00149041670527663 0 0 0 0.00361067000419346 0 0 0.0013506404524463 0 0 0 0 0 0 0 0 0 0 0 0 0 0 0 0 0 0 0 0 0 0 0 0 0 0 0 0 0 0 0 0 0 0 0 0 0 0 0 0 0 0 0.00313613736605011 0.0232240580178292 0 0 0 0 0 0 0 0 0 0 0 0 0 0 0 0 0 0 0 0 0 0 0 0 0 0 0 0 0 0 0 0 0 0 0 0 0 0.0268226430565248 0 0.0756391365906521 0.0229660519750313 0 0.00327035206964585 0.00431252112012131 0 0.00290871572877509 0.0370154201821916 0.06358126139439 0.0376038740554323 0.0632765650800314 0.0684048132711086 0.00342613533763543 0 0 0 0 0 0 0 0 0 0 0 0 0 0 0 0 0 0.00286554562442901 0 0 0 0 0 0 0 0 0 0 0 0 0 0 0 0.0110211078173372 0 0.00157748109576855 0 0.00113527070786744 0 0 0 0 0 0 0.00290688049488457 0 0 0 0 0 0 0 0 0 0 0 0 0 0 0 0 0 0 0 0 0 0 0 0 0 0 0 0 0 0 0 0 0 0 0 0 0 0 0 0 0 0 0 0 0 0.00780584454047628 0 0 0 0 0 0 0 0 0 0 0 0 0 0 0.0404416409702377 0 0 0 0 0 0 0 0 0 0 0 0 0 0 0 0 0 0 0 0 0 0 0 0 0 0.0020596254714158 0 0 0 0 0 0 0 0 0 0 0 0 0 0.00162075169126348 0 0.139736683736179 0.0425233483578337 0 0 0 0.0308011354775208 0 0 0 0 0 0.00179139754054263 0.0663491476266214 0 0.0216524958055322 0.0725613933221 0.0679837126438156 0.0275505809506474 0.0155765437181917
0 0 0 0 0 0 0 0 0 0 0 0 0 0 0 0 0 0 0 0 0 0 0 0 0 0 0 0 0 0 0 0 0 0 0 0 0 0 0 0 0 0 0 0 0 0 0 0 0 0 0 0 0 0 0 0 0 0 0 0 0 0 0 0 0 0 0 0 0 0 0 0 0 0 0 0 0 0 0 0 0 0 0 0 0 0 0 0 0 0 0 0 0 0 0 0 0 0 0 0 0 0 0 0 0 0 0 0 0 0 0 0 0 0 0 0 0 0 0 0 0 0 0 0 0 0 0 0 0 0 0 0 0 0 0 0 0 0 0 0 0 0 0 0 0 0 0 0 0 0 0 0 0 0 0 0 0 0 0 0 0 0 0 0 0 0 0 0 0 0 0 0 0 0 0 0 0.059240520436289 0 0 0 0 0 0 0 0 0 0 0 0 0 0 0 0 0 0 0 0 0 0 0 0 0 0 0 0 0 0 0 0 0 0 0 0 0 0 0.445689306365868 0 0 0 0 0 0 0 0 0 0 0 0.282115558861884 0 0 0 0 0 0 0 0 0 0 0 0 0 0 0 0 0 0 0 0 0 0 0 0 0 0 0 0 0 0 0 0 0 0 0 0 0 0 0 0 0 0 0 0 0 0 0 0 0 0 0 0 0 0 0 0 0 0 0 0 0 0 0.212954614335959 0 0 0 0 0 0 0 0 0 0 0 0 0 0 0 0 0 0 0 0 0 0 0 0 0 0 0 0 0
0 0 0 0 0 0 0 0 0 0 0 0 0 0 0 0 0 0 0 0 0 0 0 0 0 0 0 0 0 0 0 0 0.00659449528910898 0 0 0 0 0 0 0 0 0 0 0 0 0 0 0 0 0 0 0 0.00173721674443267 0 0 0 0 0 0 0 0 0 0 0 0 0 0 0 0 0 0 0 0 0 0 0 0 0 0 0 0 0 0 0 0.00246991484255693 0 0 0 0 0 0 0 0 0 0 0 0 0 0 0 0.0103188117823694 0.0120206835947676 0 0 0 0 0 0 0 0 0 0 0 0 0 0 0 0 0 0 0 0 0 0 0 0 0 0 0 0 0 0 0 0 0 0 0 0 0 0 0 0 0 0 0.00827689483032489 0 0 0 0 0 0 0 0 0.00960450980593746 0 0 0 0 0 0 0 0 0 0 0 0 0 0 0 0 0 0 0 0 0 0 0 0 0 0 0 0 0 0 0 0 0 0 0.0961177180633867 0 0 0 0 0 0 0 0 0 0 0 0 0 0 0 0 0 0 0 0 0 0.00364158356295577 0 0 0 0 0.0148619101319771 0 0 0 0 0 0 0 0 0 0 0 0 0 0 0 0 0 0 0 0 0 0.00355196529567419 0 0.00291041386203687 0 0 0 0 0 0 0.00544471009200189 0 0 0 0 0 0 0 0.0040321166341659 0 0 0.00398768643593336 0.0106721041866344 0.186755732973394 0 0.00352124146271128 0 0 0 0 0 0.00445991694788965 0 0 0 0 0 0 0 0 0 0 0 0 0 0 0.00951734329746914 0 0 0 0 0.0090953975561902 0 0 0.00974823279358372 0 0 0 0 0 0 0 0 0 0 0.0918392931093317 0.00362201005130488 0 0 0 0.0881633415151032 0 0.00612487020747691 0 0 0 0.00459273579116536 0.00588292514792968 0.00574545054991718 0 0 0 0 0.374688773442269
0 0 0 0 0 0 0 0 0 0 0 0 0 0 0 0 0 0 0 0 0 0 0 0 0 0 0 0 0 0 0 0 0.00709820689465928 0.00315418233922937 0 0.00253599620619978 0 0 0 0 0 0 0 0 0 0 0 0 0 0 0.00423929129151465 0 0.00407126424619745 0 0.0158985661554327 0 0 0.00211438560585295 0 0 0 0 0 0 0 0 0 0 0 0 0 0 0 0 0 0 0 0 0 0 0 0 0 0 0.00851916238660713 0 0 0 0 0.000986779981636364 0 0 0 0 0 0 0 0 0 0 0.0176990771829232 0.07330783745511 0 0 0 0 0 0 0 0 0 0 0 0 0 0 0 0 0 0 0 0 0 0 0 0 0 0 0 0 0 0 0 0 0 0 0 0 0 0.0182471066584868 0 0 0 0.00182094883499792 0.0141241656189802 0 0 0 0 0 0.00655636432969285 0.0221688097397996 0.0108530665899569 0.0153856140605028 0 0 0 0 0 0 0 0 0 0 0 0 0 0 0 0 0 0 0 0 0 0 0 0 0 0 0 0 0 0 0 0 0 0 0 0 0 0 0 0 0 0 0 0 0 0 0 0 0 0 0 0 0 0 0 0 0 0 0 0 0 0 0 0 0 0 0 0 0 0 0 0 0 0 0 0 0 0 0 0 0 0 0 0 0.000264530034307525 0.010320244447099 0 0 0 0.00869717980575978 0.000969883064142591 0 0 0 0 0 0 0 0 0 0 0 0.00116087552748982 0.0013342805373772 0.0101113471031375 0.0754509645705838 0.000584260477541171 0.0152258896790195 0 0 0 0 0 0 0 0 0 0 0 0 0 0 0 0 0 0 0 0 0 0 0 0 0 0 0 0 0 0 0 0 0 0 0 0 0 0 0 0.177996915159316 0.0619821585500316 0.0283295390062792 0 0.0323133436302479 0 0 0 0 0 0 0.0203292419157702 0.0382011244746559 0.028118483870147 0 0 0 0.0658709226557468 0.193957989913568
0 0 0 0 0 0 0 0 0 0 0 0 0.00443256456993306 0 0 0 0 0 0 0 0 0 0 0 0 0 0 0 0 0 0 0 0 0.00391210101363859 0 0 0 0 0 0 0 0 0 0 0 0 0 0 0 0 0.00632706511048737 0 0 0 0.0162250977830311 0.00574218592014056 0 0 0.00343349076678191 0 0 0 0 0 0 0 0 0 0 0 0 0 0 0 0 0 0 0 0 0 0 0 0 0 0 0 0 0 0 0 0 0 0 0 0 0 0 0 0 0 0.00505191994829962 0.054686215540465 0 0 0 0 0 0 0 0 0 0 0 0 0.00767038349916896 0 0 0 0 0 0 0 0 0 0 0 0 0 0 0 0 0 0 0 0 0 0 0 0 0.00776355725491135 0 0 0 0.00622703050113639 0 0 0 0 0 0 0 0.00811005737457744 0 0.0144613336121685 0 0 0 0 0 0 0 0 0 0 0 0 0 0 0 0 0 0 0 0 0 0 0 0 0 0 0 0 0 0 0 0 0 0 0 0 0 0 0 0 0 0 0.0147583647966488 0 0 0 0 0 0 0 0 0 0 0 0 0.0942206303556758 0.00835308464378855 0.00829242900999085 0 0 0 0.0169698135216467 0.0112917369015645 0 0 0 0 0 0 0 0 0 0 0 0 0 0 0 0 0 0 0 0 0.00489438553346985 0 0 0 0 0 0 0 0 0.007547768501899 0 0 0 0 0.00774235500478414 0 0 0.00694833384014341 0 0.00272052144765796 0 0 0.242187381612927 0 0 0 0 0 0 0 0 0 0 0 0 0.0127615293247821 0 0 0 0 0 0 0 0 0 0 0 0 0 0 0 0 0 0.00476704565009643 0 0 0 0 0 0 0 0 0.136231156753244 0 0.126496527302052 0.0228142763687596 0 0 0 0 0 0.0784954463583246 0 0 0 0 0.00705603005047227 0.0148128335118043 0 0 0 0 0.0265953466155276
0 0 0 0 0 0 0 0 0 0 0 0 0.00204352067466123 0 0 0 0 0 0 0 0 0 0 0 0 0 0 0 0 0 0 0 0 0 0 0.000546729657954437 0 0 0 0 0 0 0 0 0 0 0 0 0 0 0.00183770512435874 0 0.000711790256585845 0 0.00426814829987058 0.00224522529922182 0 0 0.000866099354186431 0 0 0 0 0 0 0 0 0 0 0 0 0 0 0 0 0 0 0 0 0 0 0 0 0 0.000796812944300346 0 0 0 0 0.000678951307451368 0 0 0 0 0 0 0 0 0 0 0 0.0200398110624593 0 0 0.000828198858747597 0 0 0 0 0 0 0 0 0 0.0036942795624562 0 0 0 0.000883319144205151 0 0 0 0 0 0 0 0 0 0 0 0 0 0 0 0 0 0 0 0 0.00440475107568534 0 0.00104669685251849 0 0.00338258764576964 0 0 0 0 0 0 0 0.0063149326076858 0.000450757302328167 0.00397600405240514 0 0 0 0 0 0 0 0 0 0 0 0 0 0 0 0 0 0 0 0 0 0 0 0 0 0 0 0 0 0 0 0 0 0 0 0 0 0 0 0 0 0 0 0 0 0 0 0 0 0 0 0 0 0 0 0.00341220622039227 0.00329568308721298 0.00110616826459341 0 0 0 0 0 0 0 0 0 0 0 0 0 0 0 0 0 0 0 0 0 0 0 0 0 0.00332939032867961 0 0.00114332782032077 0 0 0 0 0 0 0.00126158715618935 0 0 0 0 0.0055651671574244 0.00883143073369014 0.00241096351749019 0.00423134056908664 0 0.00598130632765571 0.00116406052581473 0.00147059373771851 0.0117407351233434 0.00568552971841598 0.0011739908999686 0 0 0 0 0 0.00122399164930479 0 0 0 0 0 0 0 0 0 0 0 0 0 0 0 0 0 0 0 0.00183067412422631 0 0 0.00234582822977095 0 0 0 0 0 0 0 0 0.0468473162242677 0 0.180583116389062 0.0243164993546784 0 0 0.00295837269542441 0 0.0370897993226309 0 0.0129430982111718 0.0269107301068598 0 0.0111841069024262 0.134969312915844 0.0543686509744992 0 0.0798594122738072 0.25079005877916 0 0.0109592295760172
0 0 0 0 0 0 0 0 0 0 0 0 0 0 0 0 0 0 0 0 0 0 0 0 0 0 0 0 0 0 0 0 0 0 0 0 0 0 0 0 0 0 0 0 0 0 0 0 0 0 0 0 0 0 0 0 0 0 0 0 0 0 0 0 0 0 0 0 0 0 0 0 0 0 0 0 0 0 0 0 0 0 0 0 0 0 0 0 0 0 0 0 0 0 0 0 0 0 0 0 0 0 0 0 0 0 0 0 0 0 0 0 0 0 0 0 0 0 0 0 0 0 0 0 0 0 0 0 0 0 0 0 0 0 0 0 0 0 0 0 0 0 0 0 0 0 0 0 0 0 0 0 0 0 0 0 0 0 0 0 0 0 0 0 0 0 0 0 0 0 0 0 0 0 0 0 0 0 0 0 0 0 0 0 0 0 0 0 0 0 0 0 0 0 0 0 0.0784114023964662 0 0 0 0 0 0 0 0 0 0 0 0 0 0 0 0 0 0 0 0 0 0.0569572978615052 0 0 0 0 0.032917642638261 0 0 0 0 0 0 0 0 0 0 0 0 0 0 0 0 0 0 0 0 0 0 0 0 0 0 0 0 0 0 0.00663447676721123 0 0.0042227159955106 0 0 0 0 0 0 0 0 0 0 0 0 0 0 0 0 0 0 0 0 0 0 0 0 0 0 0 0 0 0 0 0 0 0 0 0 0 0 0 0 0 0 0.0106186329690311 0 0.0158453878062385 0 0 0 0 0 0 0.0375492020776386 0 0.325663768812385 0.25347326899358 0 0.0449588749755983 0.0260742439460392 0 0 0.106673084760535 0 0
0 0 0 0 0 0 0 0 0 0 0 0 0 0 0 0 0 0 0 0 0 0 0 0 0 0 0 0 0 0 0 0 0 0 0 0.00123744963150804 0 0 0 0 0 0 0 0 0 0 0 0 0 0 0 0 0.00152521124431444 0 0.0012730549530813 0 0 0 0 0 0 0 0 0 0 0 0 0 0 0 0 0.0012225407410179 0 0 0 0 0.000677021845685726 0 0 0 0 0 0 0 0.00215744527189412 0 0 0 0 0 0 0 0 0 0 0 0 0 0 0 0 0.00147188840472416 0 0 0 0 0 0 0 0 0 0 0 0 0 0 0 0 0 0 0 0 0 0 0 0 0 0 0 0 0.00251409566507631 0 0 0.0021801591363483 0 0 0 0 0 0 0 0 0 0 0 0 0 0 0 0 0 0 0 0 0 0 0 0.0371737537122205 0 0 0 0 0.0286862916775188 0 0 0 0 0 0.00136660819681547 0 0 0 0 0 0 0 0 0 0 0.0126945898888354 0 0 0 0 0.00534931422853257 0 0.00245725310157489 0 0 0.00331241223332534 0 0.00232373825807466 0 0 0.0131492965669966 0.00578119626018434 0.00636948981286319 0 0.0111154695097123 0 0 0 0.00098934696551062 0 0 0 0 0 0 0 0 0 0 0 0 0.0116493004570748 0 0 0.0616270560310598 0 0.0035050411333267 0 0 0.187948511457245 0 0 0 0 0 0 0 0 0 0.0028882962722531 0 0 0 0.00218734900589655 0 0.00755532730380947 0 0 0 0.0105362239522276 0 0.00179054294989209 0 0 0 0 0.00148857467823436 0.0116584997863304 0.0642952737538855 0 0.00207845706625518 0 0.0153210714747631 0 0.00971216786758218 0.000966544394649915 0.00425282527251284 0.00991901067092484 0 0 0 0 0 0 0 0 0 0 0 0 0 0 0 0 0 0 0 0 0 0 0 0 0 0 0.036092396934031 0 0 0 0 0.0119278449775711 0 0 0 0 0 0 0 0.0180558638464081 0 0 0 0 0 0 0.0137876420523388 0.0575137251647085 0 0.0397844659863442 0.0093487098738712 0.115417249758234 0.11875671422356 0.0101043124271034 0 0.0148033739220918 0 0
0 0 0 0 0 0 0 0 0 0 0 0 0 0 0 0 0 0 0 0 0 0 0 0 0 0 0 0 0 0 0 0 0 0 0 0 0 0 0 0 0 0 0 0 0 0 0 0 0 0 0 0 0 0 0 0 0 0 0 0 0 0 0 0 0 0 0 0 0 0 0 0 0 0 0 0 0 0 0 0 0 0 0 0 0 0 0 0 0 0 0 0 0 0 0 0 0 0 0 0 0 0 0 0 0 0 0 0 0 0 0 0 0 0 0 0 0 0 0 0 0 0 0 0 0 0 0 0 0 0 0 0 0 0 0 0 0 0 0 0 0 0 0 0 0 0 0 0 0 0 0 0 0 0 0 0 0 0 0 0 0 0 0 0 0 0 0 0 0 0 0 0 0 0 0 0 0 0 0 0 0 0 0 0 0 0 0 0 0 0 0 0 0 0.0856382889857324 0 0 0.135747808070048 0 0 0 0 0 0 0 0 0 0 0 0 0 0 0 0 0 0 0 0 0 0.0623271634654136 0 0 0 0 0.0994114450996867 0 0 0 0 0 0 0 0 0 0 0 0 0 0 0 0 0 0 0 0 0 0.0126641646606999 0 0 0 0 0 0.00853644513587669 0.0274443964038977 0 0.0113211719680397 0 0.00728749118223948 0 0 0 0 0 0 0 0 0 0 0 0 0 0 0 0 0 0 0 0 0 0 0 0 0 0 0 0 0 0 0 0 0 0 0 0 0 0 0 0 0 0 0.00900923963780806 0 0 0 0 0 0 0 0 0 0.218163445880905 0.19389262867861 0 0 0.0134681556911676 0.115088155139875 0 0 0 0 0
0 0 0 0 0 0 0 0 0 0 0 0 0 0 0 0 0 0 0 0 0 0 0 0 0 0 0 0 0 0 0 0 0 0.00960425521875675 0 0.00550756276070675 0 0 0 0 0 0.000416706956810793 0 0 0 0 0.00649532899854816 0 0 0 0.00645618735864102 0 0.00919852387247568 0 0.0132558025715474 0 0 0.000570019018009418 0 0 0 0 0 0 0 0 0 0 0 0 0 0.0104695819221489 0 0 0 0 0.000792218242190578 0 0 0 0 0 0 0.00572929649685884 0.0250701735908075 0.000685913928940811 0.000460014131984256 0 0 0.00223700029328286 0 0 0 0.00117324688862919 0 0 0 0 0 0 0 0.0167573178466734 0.00182127457506215 0 0 0 0 0 0 0 0 0 0 0 0 0 0 0 0 0 0 0 0 0 0 0 0 0 0 0 0 0 0 0 0 0 0 0 0 0 0 0 0 0.00193886503640336 0 0.00679837717013687 0 0 0 0 0 0.00158402697556555 0 0 0 0 0 0 0 0 0 0 0 0 0 0 0 0 0 0 0 0 0 0 0 0 0 0.00081914245156201 0 0 0 0 0 0 0 0 0 0 0.00286341676263701 0.0017601123920711 0 0 0 0 0 0.00208973722522157 0 0 0 0.000770472441295662 0 0 0 0 0 0 0 0 0 0 0 0 0 0 0 0.00289070013409344 0 0 0 0 0 0 0 0.00920933185072757 0 0 0 0 0 0 0 0 0 0 0 0 0 0.00508613006057434 0.00919173622047911 0.0268083757470262 0 0 0 0.0207141408234456 0.000591657226431535 0 0.00186154518386536 0 0.00264855421872846 0 0 0.00582542925672834 0.00556119572774122 0 0.00149098906345495 0.0011148315066979 0.0189136296476647 0.00440765933629153 0.025155800983695 0.0723741521715948 0.0500437988511172 0.0503791042485251 0 0 0 0 0 0 0 0 0 0 0 0 0 0 0 0 0 0 0 0 0 0 0 0 0 0 0 0 0 0 0 0.000831762668418973 0 0 0 0 0.00231109964695957 0.00259588420722985 0 0.0596787164515458 0.0722640289489671 0.00130440551123216 0 0.0013326410595039 0.0160941874350534 0 0.00671872772683698 0 0.0109615733709447 0 0 0.154322243401783 0.118130291051641 0.00270781981179997 0.0182270649402509 0.0310040859340572 0.0214415039931411 0.0304806264547846
0 0 0 0 0 0 0 0 0 0 0 0 0 0 0 0 0 0 0 0 0 0 0 0 0 0 0 0 0 0 0 0 0 0.0010674082308022 0 0.00354124711445352 0 0 0 0 0 0.000251050653931079 0 0 0 0 0 0 0 0 0 0 0.00594141872945754 0 0.00124315388904877 0 0 0 0 0 0 0 0 0 0 0 0 0 0 0 0 0.00070818026990974 0 0 0 0 0 0 0 0 0 0 0 0.00362909867117862 0.0149520051477457 0 0 0 0 0 0 0 0 0 0 0 0 0 0 0 0 0.00265721743471737 0 0 0 0 0 0 0 0 0 0 0 0 0 0 0 0 0 0 0 0 0 0 0 0 0 0 0 0 0 0 0 0 0 0 0 0 0 0.00134910792012718 0 0.017492406492166 0.00796474911338272 0.000593992784342941 0 0.00458591641545288 0 0.000623743416318126 0.00648762526282969 0.0130338285516117 0.00432334093596827 0.00566812973775697 0.0107248246864603 0 0 0 0 0 0 0 0 0 0 0 0 0 0 0 0 0 0 0 0 0 0.00499025460595177 0 0 0.000726644638272112 0 0 0 0 0 0 0 0 0 0 0 0.000388452877719387 0 0 0 0 0 0 0 0 0.00182266801580481 0 0 0 0 0 0 0 0 0 0 0 0.000692158960354886 0 0 0 0 0 0 0 0 0.0032422906071027 0 0 0 0 0 0 0 0 0.000562252081739944 0.000858999655734611 0 0 0 0 0 0.000861298143393821 0 0.00249621387396102 0.00610249752801565 0.0185118589719554 0 0.000584478787765702 0 0.017811338129002 0.00210610587567481 0 0.000786124949580595 0 0.00177584170629134 0 0 0.0029234307339588 0.00222220340894606 0 0.00205424749218605 0.000963275812715155 0.00839304200281259 0.00507019747602648 0.018036562084445 0.0300104253759477 0.0225110215696804 0.0268926105527776 0 0 0 0 0 0 0 0 0 0 0 0 0 0 0 0 0 0 0 0 0.0032369631145599 0 0 0 0 0 0 0 0 0 0 0 0 0 0.00115277421596832 0 0.00242843299302972 0.00831821804990159 0 0.0818621752630164 0.0430876813171007 0.02783312795289 0 0.000983424598485436 0.0174232847537666 0.00115388410498795 0.046711819711658 0.0053634559496959 0.0779646890508202 0.00186675615662063 0.088906711097255 0 0.147749611006237 0.0168695457431143 0.0414833729143388 0.0581366580131848 0.0162124902115401 0.0210199824063512
0 0 0 0 0 0 0 0 0 0 0 0 0 0 0 0 0 0 0 0 0 0 0 0 0 0 0 0 0 0 0 0 0 0.00208238119537701 0 0.0201835240709136 0 0 0 0 0.0034197578827547 0.00282550365464695 0 0 0 0 0.000314932981692371 0 0 0 0.00116373872236926 0.0011341361866729 0.0170019968889461 0 0.0028047152585378 0 0 0 0 0 0 0 0 0 0 0 0 0 0 0 0 0.00207261466163943 0 0 0 0 0 0 0 0 0 0 0 0.00479335182757423 0.0502383637059103 0.000782711309611121 0.000477398387422386 0 0 0.00125845459156695 0 0 0 0 0 0 0 0 0 0 0 0.00466414894027995 0.000773714627891453 0 0 0 0 0 0 0 0 0 0 0 0 0 0 0 0 0 0 0 0 0 0 0 0 0 0 0 0.000891983570022717 0 0 0.000791188810599397 0 0 0 0 0 0 0 0 0 0.00130375348928545 0 0.00329822941772902 0 0 0 0 0 0.000592468367824025 0 0 0 0 0 0 0.000516027863095233 0 0 0 0 0 0.00234294354700882 0.00444160562351148 0 0 0 0 0 0 0 0.000375923523921527 0.00529894364053073 0 0 0 0 0.00032090795455124 0 0 0 0 0.000899728728209243 0 0.000359147606431932 0 0.000823837712729453 0.00155245950375846 0 0.00173455000376749 0 0 0.000930074391269155 0.00147263091003933 0 0 0.0143461014163499 0.000466145169662693 0 0 0.00217409588444032 0 0 0 0 0 0 0 0.000363784518092893 0 0 0 0 0.00131062307900997 0 0 0.00654327635244765 0.0141489684459314 0.00773491534670573 0 0 0.000876723365458311 0 0 0 0 0.00063651164539089 0.0018472287284223 0.0025911111141795 0 0 0.000925783905277766 0 0.000992931576462133 0 0.00618359777229865 0.00366742444649132 0.0570886685761213 0 0.000272081591032327 0 0.0486783147054119 0.00150415157473415 0.00319511768671332 0.000435477724290148 0 0.0225190819807734 0.000747507436795977 0 0.00188808935011567 0.00900886207446104 0 0.00078444634266372 0.00363225646640947 0.00963076694347651 0.0091044514936844 0.0608423186726667 0.0341828263187888 0.0339279662073129 0.104281556891256 0 0 0 0 0 0 0 0 0 0 0 0 0 0 0 0 0 0 0 0.00113188252188832 0.00339934945773945 0.000474499025749839 0 0.000465242351953113 0 0.000974503577224567 0 0 0 0 0 0.00322568962935241 0 0 0.000535093656047576 0 0 0.000622384806340256 0.00166422541700613 0.0338219590015963 0.0344562280002536 0 0 0.000738272195298848 0.00985803746950331 0.0018620210553409 0.014463885760189 0.00239103362761829 0.061663770900717 0.0122618152794269 0.0523132820119869 0.113571934403911 0 0.00121598123536276 0.00647545451533372 0.00147156797820812 0.0124883927755693 0.0179824789849619
0 0 0 0 0 0 0 0 0 0 0 0 0 0 0 0 0 0 0 0 0 0 0 0 0 0 0 0 0 0 0 0 0 0 0 0.00361751199282501 0 0 0 0 0 0 0 0 0 0 0 0 0 0 0 0 0 0 0.00857655825437951 0 0 0 0 0 0 0 0 0 0 0 0 0 0 0 0 0 0 0 0 0 0 0 0 0 0 0 0 0 0.00386798557988669 0 0 0 0 0 0 0 0 0 0 0 0 0 0 0 0 0.011676949064496 0 0 0 0 0 0 0 0 0 0 0 0 0 0 0 0 0 0 0 0 0 0 0 0 0 0 0 0 0 0 0 0 0 0 0 0 0 0.0251210979673719 0 0.00590529565380689 0 0 0.00292165763787851 0 0 0 0.00414999820098103 0.00361942332626445 0.01197968379278 0.0573827413994331 0.0139523397487381 0 0 0 0 0 0 0 0 0 0 0 0 0 0 0 0 0 0 0 0 0 0 0 0 0 0 0 0 0 0 0 0 0 0 0 0 0 0 0 0 0 0 0 0 0 0 0 0 0 0 0 0 0 0 0 0 0 0 0 0 0 0 0 0 0 0 0 0 0 0 0 0 0 0 0 0 0 0 0 0 0 0 0 0 0.0219442209758089 0.00282386017030541 0.00588040364172526 0 0 0 0.0038936556811561 0.00201606180968324 0 0 0 0.00487606107023284 0 0 0.0081078852294721 0 0.00429165801460564 0.00802765617427553 0 0 0.00356059619771287 0 0.0176869970189802 0.00526869949920332 0.00474790425832606 0 0 0 0 0 0 0 0 0 0 0 0 0 0 0 0 0 0 0 0 0 0 0 0.00491641958829147 0 0 0 0 0 0 0 0 0 0 0.00189862270469176 0 0 0 0 0.355055636344492 0.0511704466788286 0.0446033690179766 0 0 0 0 0 0 0.0335171457580385 0 0.00766052986936502 0.0828392999884268 0.00776810752592371 0 0.0577104649756852 0.0893145530478242 0 0.0176485021401276
0 0 0 0 0 0 0 0 0 0 0 0 0 0 0 0 0 0 0 0 0 0 0 0 0 0 0 0 0 0 0 0 0 0 0 0 0 0 0 0 0 0 0 0 0 0 0 0 0 0 0 0 0 0 0 0 0 0 0 0 0 0 0 0 0 0 0 0 0 0 0 0 0 0 0 0 0 0 0 0 0 0 0 0 0 0 0 0 0 0 0 0 0 0 0 0 0 0 0 0 0 0 0 0 0 0 0 0 0 0 0 0 0 0 0 0 0 0 0 0 0 0 0 0 0 0 0 0 0 0 0 0 0 0 0 0 0 0 0 0.00126519055062276 0 0.0190556297496133 0.0138664858221225 0 0 0.0338280776160049 0 0.00198352644099604 0.00635496737582757 0.0189598785347809 0.0314685669390749 0.00594084789388546 0.0110061426758714 0 0 0 0 0 0 0 0 0 0 0 0 0 0 0 0 0 0 0 0 0 0 0 0 0 0 0 0 0 0 0 0 0 0 0.00621604230680805 0 0.00110427676297083 0 0 0 0 0 0 0 0 0 0 0 0 0 0 0 0 0 0 0 0 0 0 0 0 0 0 0 0 0 0 0 0 0 0 0 0 0 0 0 0 0 0 0 0 0 0 0 0 0 0.00151841939299113 0 0 0 0.00229195380074133 0.002868903275111 0 0 0 0 0 0 0 0 0 0 0 0 0 0.00127244706320529 0.0128618740257388 0 0.00192815161014747 0 0 0 0 0 0 0 0 0 0 0 0 0 0 0 0 0 0 0 0 0 0 0 0 0 0 0 0 0 0 0 0 0 0 0 0 0 0 0 0.24432171864833 0.0159497603148012 0.0759538353029382 0 0 0 0 0.0689660393480056 0 0 0 0.0262023464451296 0.103512187735587 0.0210204983168625 0.0293250639756633 0 0.229919563634131 0 0.0110376044420381
0 0 0 0 0 0 0 0 0 0 0 0 0 0 0 0 0 0 0 0 0 0 0 0 0 0 0 0 0 0 0 0 0 0 0 0.000465769645788667 0 0 0 0 0 0.000378466136421117 0 0 0 0 0 0 0 0 0 0 0 0 0.00100067511208235 0 0 0 0 0 0 0 0 0 0 0 0 0 0 0 0 0 0 0 0 0 0 0 0 0 0 0 0 0 0 0 0 0 0 0 0 0 0 0 0 0 0 0 0 0 0 0.00150857846886852 0 0 0 0 0 0 0 0 0 0 0 0 0 0 0 0 0 0 0 0 0 0 0 0 0 0 0 0 0 0 0 0 0 0 0 0 0 0.00308226441164099 0 0.0331391107797379 0.0107988084052021 0 0 0.00728312294574412 0 0.00176048017806288 0.0160837049467846 0.0279492346542811 0.0330978508455601 0.0111870151579389 0.0193091967082546 0 0 0 0 0 0 0 0 0 0 0 0 0 0 0 0 0 0 0 0 0 0 0 0 0 0 0 0 0 0 0 0 0 0 0 0 0 0 0 0 0 0 0 0 0 0 0 0 0 0 0 0 0 0 0 0 0 0 0 0 0 0 0 0 0 0 0 0 0 0 0 0 0 0 0 0 0 0 0 0 0 0 0 0 0.00217692819216642 0.00360497998744289 0 0 0 0 0 0 0 0.000967301957586584 0 0.000448698216958604 0 0 0.00150465473521186 0.0029882072687286 0 0.00117214357956383 0 0.00267809555430849 0.000948878135837386 0.00142751787389228 0 0.0130287764910986 0 0 0 0 0 0 0 0 0 0 0 0 0 0 0 0 0 0 0 0 0 0 0 0 0 0 0 0 0 0 0 0 0 0 0 0 0 0.0026287334245325 0 0 0.229992161808087 0.00712891627352826 0.0491442530710171 0 0 0 0 0.1495695747034 0.021929328312136 0.0172317399306731 0 0.0307798246376181 0.100182359324158 0.00329895844174853 0.0313422658209003 0.158781423863039 0 0 0
0 0 0 0 0 0 0 0 0 0 0 0 0 0 0 0 0 0 0 0 0 0 0 0 0 0 0 0 0 0 0 0 0.00434739124920785 0.00144413673651122 0 0.0029243922377421 0 0 0 0 0 0 0 0 0 0 0 0 0 0 0 0 0.00825414913579506 0 0.0032241664427114 0 0 0 0 0 0 0 0 0 0 0 0 0 0 0 0 0 0 0 0 0 0 0 0 0 0 0 0 0.00510751379813192 0.0206459698033528 0 0 0 0 0 0 0 0 0 0 0 0 0 0 0 0.0191781633768342 0.0523045733684571 0 0 0 0 0 0 0 0 0 0 0 0 0 0 0 0 0 0 0 0 0 0 0 0 0 0 0 0 0 0 0 0 0 0 0 0 0 0.011105626160402 0 0 0 0 0.00791590046568882 0 0 0 0 0 0.00414973247898635 0.010228854770908 0.00482971786374335 0.01348217341172 0 0 0 0 0 0 0 0 0 0 0 0 0 0 0 0.00526168791221642 0 0.00851163247440827 0 0 0 0 0 0 0 0 0 0 0 0 0 0 0 0.0119377204899442 0.00670184953447984 0.018052292177784 0 0.00155496752171409 0 0 0 0 0 0 0.00597339895414745 0 0 0 0 0 0 0 0 0 0 0 0 0 0 0 0 0 0 0 0 0 0 0 0 0 0 0 0 0 0 0 0 0 0 0 0 0 0 0 0 0.0225233980287176 0 0 0 0.0202975878824 0.00446858775310265 0 0 0 0 0 0 0 0 0 0 0 0.000473820069747897 0.00295987184690302 0.0212954963245073 0.0934568287406868 0.000832180283326495 0.0296700067811728 0 0 0 0 0 0 0 0 0 0 0 0 0 0 0 0 0 0 0 0 0 0 0 0.0030902306517551 0 0 0 0 0 0 0 0 0 0 0 0 0 0 0 0.137988538917413 0.0486564479315152 0.0328306976058963 0 0 0.0853434737374314 0 0 0 0 0 0.0350900464939943 0.0460545357266273 0.0461513654006871 0 0 0 0 0.141680875459229
0 0 0 0 0 0 0 0 0 0 0 0 0 0 0 0 0 0 0 0 0 0 0 0 0 0 0 0 0 0 0 0.00112811558690282 0.00371561127537184 0.00388687920536178 0.00887324843371765 0.0015939130023994 0 0 0 0 0 0 0 0 0 0 0 0 0.00433821132926722 0 0.00181725290305207 0 0.00307881635844317 0 0.00767940634848869 0 0.000706512662754179 0 0 0 0 0 0 0 0 0 0 0 0 0 0 0.00680160076572954 0 0 0 0 0 0 0 0 0 0 0 0.00230204947725554 0.00771411908462704 0 0 0 0 0.000786854146711478 0 0 0 0.000393660216610556 0 0 0 0 0 0 0.00992982730205607 0.0299542582288389 0.000264638700439356 0 0 0 0 0 0 0 0 0 0 0 0 0 0 0 0 0 0.000945691763278451 0 0 0 0 0 0 0 0 0 0 0 0 0 0 0 0 0 0 0.00190714505594488 0 0 0 0.001550247044478 0.00598824995577606 0 0 0 0 0 0.00164299599106929 0.0019008500113818 0.00021933821010207 0.00734750222439414 0 0 0 0 0 0 0 0 0 0 0 0 0 0.0230813226655125 0.0007828112858741 0.0102688527894667 0.00112235945531948 0.00845670268670674 0 0 0 0 0 0 0 0 0 0 0 0 0 0 0 0.0128640645961691 0.107074848311052 0.0274107160475169 0 0.00159586428681601 0 0.001245486333097 0 0.0069165823872355 0.00197320923009159 0 0.00358146170203369 0 0 0 0 0 0 0 0 0 0 0.000785871806952787 0.00126711105569738 0 0 0 0 0.0410424682415211 0.00969748153736766 0 0 0 0 0 0 0 0.000989563123230348 0 0 0 0 0 0 0 0 0 0 0 0 0.000912667180070243 0.00031876123789444 0.00817216540533971 0 0 0 0.00679731422362059 0.00262193928199233 0 0.00167858302902657 0 0.00155492741255495 0.000490277520295424 0.000510514650259356 0.00116667104988577 0 0.00191314745959071 0.0012221690695479 0 0.00063739645078668 0.00225198735100115 0.00973373342131628 0.204416102992925 0.000755812614153259 0.0122044388328803 0 0 0.000930969554853321 0 0.00420556952953277 0.00101509465903954 0 0 0 0 0 0 0 0 0 0 0 0 0 0 0.00295798028533942 0 0.000710455659811072 0.00285465100744118 0 0.00228745306364571 0 0 0.00509991832567499 0 0 0 0 0 0 0 0 0.038810164994064 0 0.0668025517734609 0.0157842293847774 0.00513695391869121 0 0.0492409392892675 0.0695455691461566 0.00341912774658832 0.00298180801015213 0 0 0 0.0138050444298518 0.0165249537076673 0.0183913152165765 0.00282541810124545 0.00347748529746362 0 0.0392099648894459 0
