# Supplementary material for: Recovery of neural dynamics criticality in personalized whole-brain models of stroke
Source: Nat Commun. 2022 Jun 27;13:3683. doi: 10.1038/s41467-022-30892-6 (PMC9237050; doi:10.1038/s41467-022-30892-6)
Supplement: Supplementary file 3 — Source Data [file 41467_2022_30892_MOESM3_ESM.zip › Source_Data/Tables/Table1/Structural_Connectivity/patients/pat_1_050_317_20_.txt]

0 0 0.0195375291174078 0 0 0.102650789268278 0.0661397408959316 0 0 0.0295887784663663 0.124437103895126 0.0304490036047369 0 0.0118992416426895 0 0.0315539618192463 0 0 0 0 0 0 0 0 0 0 0 0 0 0.177712699150594 0.100954425487125 0 0 0 0 0 0 0 0 0 0 0 0 0 0 0 0 0 0 0 0 0 0 0 0 0 0 0 0 0 0 0 0 0 0 0 0 0 0 0 0 0 0 0 0 0 0 0 0 0 0 0 0 0 0.00955877038370072 0 0 0 0 0 0 0 0 0 0 0.0174355492170885 0 0 0 0 0 0 0 0.0566519221567741 0 0 0 0 0.0613330892891754 0 0 0.0748464204829862 0 0 0 0 0 0 0 0 0 0 0 0 0 0 0.026534417478753 0 0 0.0389103352571946 0 0 0 0 0 0 0.019806222386826 0 0 0 0 0 0 0 0 0 0 0 0 0 0 0 0 0 0 0 0 0 0 0 0 0 0 0 0 0 0 0 0 0 0 0 0 0 0 0 0 0 0 0 0 0 0 0 0 0 0 0 0 0 0 0 0 0 0 0 0 0 0 0 0 0 0 0 0 0 0 0 0 0 0 0 0 0 0 0 0 0 0 0 0 0 0 0 0 0 0 0 0 0 0 0 0 0 0 0 0 0 0 0 0 0 0 0 0 0 0 0 0 0 0 0 0 0 0 0 0 0 0 0 0 0 0 0 0 0 0 0 0 0 0 0 0 0 0 0 0 0 0 0 0 0 0 0 0 0 0 0 0 0 0 0 0 0 0 0 0 0 0 0 0 0 0 0 0 0 0 0 0 0 0 0 0 0 0 0 0
0 0 0 0.143448507812319 0 0 0 0 0 0 0 0.45136738128123 0 0 0 0 0.125590723161901 0 0.151638102710586 0.127955285033964 0 0 0 0 0 0 0 0 0 0 0 0 0 0 0 0 0 0 0 0 0 0 0 0 0 0 0 0 0 0 0 0 0 0 0 0 0 0 0 0 0 0 0 0 0 0 0 0 0 0 0 0 0 0 0 0 0 0 0 0 0 0 0 0 0 0 0 0 0 0 0 0 0 0 0 0 0 0 0 0 0 0 0 0 0 0 0 0 0 0 0 0 0 0 0 0 0 0 0 0 0 0 0 0 0 0 0 0 0 0 0 0 0 0 0 0 0 0 0 0 0 0 0 0 0 0 0 0 0 0 0 0 0 0 0 0 0 0 0 0 0 0 0 0 0 0 0 0 0 0 0 0 0 0 0 0 0 0 0 0 0 0 0 0 0 0 0 0 0 0 0 0 0 0 0 0 0 0 0 0 0 0 0 0 0 0 0 0 0 0 0 0 0 0 0 0 0 0 0 0 0 0 0 0 0 0 0 0 0 0 0 0 0 0 0 0 0 0 0 0 0 0 0 0 0 0 0 0 0 0 0 0 0 0 0 0 0 0 0 0 0 0 0 0 0 0 0 0 0 0 0 0 0 0 0 0 0 0 0 0 0 0 0 0 0 0 0 0 0 0 0 0 0 0 0 0 0 0 0 0 0 0 0 0 0 0 0 0 0 0 0 0 0 0 0 0 0
0.153184717933307 0 0 0 0 0.314608987403514 0.0674775995045026 0 0 0.130962502064959 0.112819283493125 0 0 0 0 0.051194511507537 0 0 0 0 0 0 0 0 0 0 0 0 0 0.0830420528360616 0 0 0 0 0 0 0 0 0 0 0 0 0 0 0 0 0 0 0 0 0 0 0 0 0 0 0 0 0 0 0 0 0 0 0 0 0 0 0 0 0 0 0 0 0 0 0 0 0 0 0 0 0 0 0 0 0 0 0 0 0 0 0 0 0 0 0 0 0 0 0 0 0 0 0 0 0 0 0 0 0 0 0 0 0 0 0 0 0 0 0 0 0 0 0 0 0 0 0 0.0867103452569937 0 0 0 0 0 0 0 0 0 0 0 0 0 0 0 0 0 0 0 0 0 0 0 0 0 0 0 0 0 0 0 0 0 0 0 0 0 0 0 0 0 0 0 0 0 0 0 0 0 0 0 0 0 0 0 0 0 0 0 0 0 0 0 0 0 0 0 0 0 0 0 0 0 0 0 0 0 0 0 0 0 0 0 0 0 0 0 0 0 0 0 0 0 0 0 0 0 0 0 0 0 0 0 0 0 0 0 0 0 0 0 0 0 0 0 0 0 0 0 0 0 0 0 0 0 0 0 0 0 0 0 0 0 0 0 0 0 0 0 0 0 0 0 0 0 0 0 0 0 0 0 0 0 0 0 0 0 0 0 0 0 0 0 0 0 0 0 0 0 0 0 0 0 0 0 0 0 0 0 0 0 0 0 0 0 0 0
0 0.0296255678247806 0 0 0.0120143424611505 0 0.0235191680259505 0.0191063851639628 0.0171468040018644 0.0112070100143198 0.0683084395061143 0.0293218500636637 0 0.00578960124725747 0 0.00733664709889708 0 0 0 0.0297333285947327 0 0 0 0 0 0 0 0 0 0.081050407893459 0.0110602119879181 0 0 0.0163430660986413 0 0 0 0.159835013232334 0 0 0 0 0 0 0 0 0 0 0 0 0 0 0 0.071133362184123 0 0.0290408130957144 0 0 0 0 0 0 0 0 0 0 0 0 0 0 0.0601387978416048 0 0 0 0 0 0 0 0 0 0 0 0 0 0 0 0 0 0 0 0 0 0.144226358637669 0.0108008508959916 0.0118589149797142 0 0 0 0 0 0 0 0 0 0 0 0 0 0 0 0 0 0 0 0 0 0 0 0 0 0 0 0 0 0 0 0.00631406368779641 0 0 0.0985593470163918 0 0 0.0190567607674017 0 0 0 0.00320345878277906 0 0.0242694288957685 0 0 0 0 0 0 0 0 0 0 0 0 0 0 0 0 0 0 0 0 0 0 0 0 0 0 0 0 0 0 0 0 0 0 0 0 0 0 0 0 0 0 0 0 0 0 0 0 0 0 0 0 0 0 0 0 0 0 0 0 0 0 0 0 0 0 0 0 0 0 0 0 0 0 0 0 0 0 0 0 0 0 0 0 0 0 0 0 0 0 0 0 0 0 0 0 0 0 0 0 0 0 0 0 0 0 0 0 0 0 0 0 0 0 0 0 0 0 0 0 0 0 0 0 0 0 0 0 0 0 0 0 0 0 0 0 0 0 0 0 0 0 0 0 0 0 0 0 0 0 0 0 0 0 0 0 0 0 0 0 0 0 0 0 0 0 0 0 0 0 0 0 0 0 0 0 0 0
0 0 0 0.00584148697409381 0 0.024188534715039 0 0.201450381229523 0.0500964313699582 0.156038672039409 0 0.0202921864088523 0.014461001260834 0.00462054069490706 0.0101480133252907 0.0214582412293093 0 0.0441758871796823 0.0636505193029222 0 0 0 0 0 0 0 0 0 0.123002824107937 0.00390908678980131 0.0061276351765929 0 0 0 0 0 0.00794415184555582 0.0420628781140863 0 0 0 0 0 0 0 0 0.0056053616935782 0 0 0 0 0 0 0 0 0.00518975983123132 0 0 0 0 0 0 0 0 0 0 0 0 0 0 0 0 0 0 0 0 0 0 0 0 0 0 0 0 0.0463910694991307 0.00451716695710374 0.0132387856518837 0 0 0 0 0 0 0 0 0 0 0 0 0 0 0 0 0 0 0 0 0 0 0 0 0 0 0.00357952917578108 0 0 0 0 0 0 0 0 0 0 0 0 0 0 0 0.0378663121906638 0.00672389027680273 0.0111450784040155 0.0543815269064689 0 0 0 0 0 0 0 0 0 0 0 0 0 0 0 0 0 0 0 0 0 0 0 0 0 0 0 0 0 0 0 0 0 0 0 0 0 0 0 0 0 0 0 0 0 0 0 0 0 0 0 0 0 0 0 0 0 0 0 0.00879905742875842 0 0 0 0 0 0 0 0 0 0 0 0 0 0 0 0 0 0 0 0 0 0 0 0 0 0 0 0 0 0 0 0 0 0 0 0 0 0 0 0 0 0 0 0 0 0 0 0 0 0 0 0 0 0 0 0 0 0 0 0 0 0 0 0 0 0 0 0 0 0 0 0 0 0 0 0 0 0 0 0 0 0 0 0 0 0 0 0 0 0 0 0 0 0 0.00309399022078774 0 0 0 0 0 0 0 0 0 0 0 0 0 0 0 0 0 0 0 0 0 0 0 0 0 0 0 0 0
0.0458886595118106 0 0.0179377679034911 0 0.0702566360726601 0 0.0524561131346404 0 0.0139330412166516 0.172124330516701 0.0681821936904028 0.0753423673872447 0.0111609400521457 0.0376683150478638 0.0334139341026151 0.0689956115309082 0 0.0350361415304074 0 0.00304832537982469 0 0 0 0 0 0 0 0 0 0.0561265482154653 0.0438435915473216 0 0 0 0 0 0 0.0212422563084229 0 0 0 0 0 0 0 0 0 0 0 0 0 0 0 0 0 0 0 0 0 0 0 0 0 0 0 0 0 0 0 0 0 0 0 0 0 0 0 0 0 0 0 0 0 0 0.0300166719793594 0 0 0 0 0 0 0 0.0135350986577734 0 0 0 0 0 0 0 0 0 0 0.0076033996240859 0 0 0 0 0 0 0 0 0 0 0 0 0 0 0 0 0 0 0 0 0 0 0.0194422758977611 0 0 0.0622968205278738 0 0 0.017680490316348 0 0.00592002115974289 0 0.0168484486884781 0 0 0 0 0 0 0 0 0 0 0 0 0 0 0 0 0 0 0 0 0 0 0 0 0 0 0 0 0 0 0 0 0 0 0 0 0 0 0 0 0 0 0 0 0 0 0 0 0 0 0 0 0 0 0 0 0 0 0 0 0 0 0 0 0 0 0 0 0 0 0 0 0 0 0 0 0 0 0 0 0 0 0 0 0 0 0 0 0 0 0 0 0 0 0 0 0 0 0 0 0 0 0 0 0 0 0 0 0 0 0 0 0 0 0 0 0 0 0 0 0 0 0 0 0 0 0 0 0 0 0 0 0 0 0 0 0 0 0 0 0 0 0 0 0 0 0 0 0 0 0 0 0 0 0 0 0 0 0 0 0 0 0 0 0 0 0 0 0 0 0 0 0 0 0 0 0 0 0 0
0.0525596358881246 0 0.00683917442548013 0.0590432060554037 0 0.0932487218345602 0 0 0.0729997715429201 0.188016609331549 0.0527591142647419 0 0.00907907871330113 0 0 0.0181189693935561 0 0 0 0 0 0 0 0 0 0 0 0 0 0 0 0 0 0 0 0 0 0.0628632328834049 0 0 0 0 0 0 0 0 0 0 0 0 0 0 0 0.0234316446941639 0 0 0 0 0 0 0 0 0 0 0 0 0 0 0 0 0.0353223350132247 0 0 0 0 0 0 0 0 0 0 0 0 0 0 0 0 0 0 0 0 0 0.0479628474378641 0 0 0 0 0 0 0 0 0 0 0 0 0 0 0 0 0 0 0 0 0 0 0 0 0 0 0 0 0 0 0 0 0 0.0118438827941257 0 0 0.248214002329285 0 0 0 0 0 0 0.00893877946726471 0 0 0 0 0 0 0 0 0 0 0 0 0 0 0 0 0 0 0 0 0 0 0 0 0 0 0 0 0 0 0 0 0 0 0 0 0 0 0 0 0 0 0 0 0 0 0 0 0 0 0 0 0 0 0 0 0 0 0 0 0 0 0 0 0 0 0 0 0 0 0 0 0 0 0 0 0 0 0 0 0 0 0 0 0 0 0 0 0 0 0 0 0 0 0 0 0 0 0 0 0 0 0 0 0 0.00875899393103009 0 0 0 0 0 0 0 0 0 0 0 0 0 0 0 0 0 0 0 0 0 0 0 0 0 0 0 0 0 0 0 0 0 0 0 0 0 0 0 0 0 0 0 0 0 0 0 0 0 0 0 0 0 0 0 0 0 0 0 0 0 0 0 0 0 0 0 0 0 0 0 0 0 0
0 0 0 0.0168674280993504 0.365775849178391 0 0 0 0.133642603235214 0.0936948260743733 0 0 0 0 0 0 0 0 0 0 0 0 0 0 0 0 0 0 0.0956242718420683 0 0 0 0 0 0 0 0 0.0156188024178061 0 0 0 0 0 0 0 0 0.040862539807208 0 0 0 0 0 0 0 0 0 0 0 0 0 0 0 0 0 0 0 0 0 0 0 0 0 0 0 0 0 0 0 0 0 0 0 0 0 0 0 0.0131430682142532 0 0 0 0 0 0 0 0 0 0 0 0 0 0 0 0 0 0 0 0 0 0 0 0 0 0 0 0 0 0 0 0 0 0 0 0 0 0 0 0 0 0 0.0337544807090611 0 0.0117654463822223 0.171378041859744 0 0 0 0 0 0 0 0 0 0 0 0 0 0 0 0 0 0 0 0 0 0 0 0 0 0 0 0 0 0 0 0 0 0 0 0 0 0 0 0 0 0 0 0 0 0 0 0 0 0 0 0 0 0 0 0 0 0 0 0.00299520645645086 0 0 0 0 0 0 0 0 0 0 0 0 0 0 0 0 0 0 0 0 0 0 0 0 0 0 0 0 0 0 0 0 0 0 0 0 0 0 0 0 0 0 0 0 0 0 0 0 0 0 0 0 0 0 0 0 0 0 0 0 0 0 0 0 0 0 0 0 0 0 0 0 0 0 0 0 0 0 0 0 0 0 0 0 0 0 0 0 0 0 0 0 0 0 0.00487743572385814 0 0 0 0 0 0 0 0 0 0 0 0 0 0 0 0 0 0 0 0 0 0 0 0 0 0 0 0 0
0 0 0 0.0306577645930687 0.184221657679518 0.0176401399668722 0.0519913178173843 0.27066486835157 0 0.187326498854859 0 0 0 0 0 0 0 0 0 0 0 0 0 0 0 0 0 0 0.0363876733712595 0 0 0 0 0 0 0 0 0.00914548052095035 0 0 0 0 0 0 0 0 0.0225633427795522 0 0 0 0 0 0 0 0 0 0 0 0 0 0 0 0 0 0 0 0 0 0 0 0 0 0 0 0 0 0 0 0 0 0 0 0 0 0 0 0 0 0 0 0 0 0 0 0 0 0 0 0 0 0 0 0 0 0 0 0 0 0 0 0 0 0 0 0 0 0 0 0 0 0 0 0 0 0 0 0 0 0 0.0598163046338768 0 0 0.124990826254021 0 0 0 0 0 0 0 0 0 0 0 0 0 0 0 0 0 0 0 0 0 0 0 0 0 0 0 0 0 0 0 0 0 0 0 0 0 0 0 0 0 0 0 0 0 0 0 0 0 0 0 0 0 0 0 0 0 0 0 0 0 0 0 0 0 0 0 0 0 0 0 0 0 0 0 0 0 0 0 0 0 0 0 0 0 0 0 0 0 0 0 0 0 0 0 0 0 0 0 0 0 0 0 0 0 0 0 0 0 0.00459412517706807 0 0 0 0 0 0 0 0 0 0 0 0 0 0 0 0 0 0 0 0 0 0 0 0 0 0 0 0 0 0 0 0 0 0 0 0 0 0 0 0 0 0 0 0 0 0 0 0 0 0 0 0 0 0 0 0 0 0 0 0 0 0 0 0 0 0 0 0 0 0 0 0 0 0
0.00493066596799964 0 0.00278342617165318 0.00589965239324621 0.168945062525214 0.0641619761186131 0.0394261984259017 0.0558704197259164 0.05515419858854 0 0.00432372161970572 0.0159554892179432 0.00665578067952868 0.0078604355314435 0.0123067338282424 0.025556960975826 0 0.0257387071680439 0 0.00212993472268577 0 0 0 0 0 0 0 0 0 0.0050438515231429 0.00979955834375309 0 0 0 0 0 0.00921330370739224 0.0878764742782206 0 0 0 0 0 0 0.00128933488299666 0 0 0 0 0 0 0 0 0.013509316012252 0 0.00655420938920164 0.00210472804693316 0 0 0 0 0 0 0 0 0 0 0 0 0 0.0130520360318847 0 0 0 0 0 0 0 0 0 0 0 0 0 0.104355920921402 0.00775482696945693 0.0179109227968534 0 0 0 0 0 0.00373911985718437 0 0.00334498714996512 0 0 0 0 0 0 0 0 0 0 0 0 0 0 0 0 0 0 0.00438283500122513 0 0 0 0 0 0 0 0 0 0 0 0 0 0 0 0.0973890560773228 0 0 0.0745564047452533 0 0.00171132093535687 0 0.00309000386390375 0 0.00276716929135815 0 0 0 0 0 0 0 0 0 0 0 0 0 0 0 0 0 0 0 0 0 0 0 0 0 0 0 0 0 0 0 0 0 0 0 0 0 0 0 0 0 0 0 0 0 0 0 0 0 0 0 0 0 0.00342840928820792 0 0 0 0 0 0 0 0 0 0 0 0 0 0.00300537257226866 0 0 0 0 0 0 0 0 0 0 0 0 0 0 0 0 0 0 0 0 0 0 0 0 0 0 0 0 0 0 0 0 0 0 0 0.0109183943806212 0 0 0 0 0 0 0 0 0 0 0 0 0 0 0 0 0 0 0 0 0 0 0 0 0 0 0 0 0 0 0 0 0 0 0 0 0 0 0 0 0 0 0 0 0.0111906703385917 0 0 0 0 0 0 0 0.00219557456274423 0 0 0 0.00211683537200338 0 0 0 0 0 0 0 0 0 0 0 0 0 0 0 0 0
0.0729484776283242 0 0.008435364863367 0.126502416098542 0 0.089411674763772 0.038920102484643 0 0 0.0152105709701344 0 0.0182738109571753 0 0.0238286341742712 0 0.0378454778061955 0 0 0 0 0 0 0 0 0 0 0 0 0 0.2036409386831 0.126913813114905 0 0 0 0 0 0 0.0135854862801158 0 0 0 0 0 0 0 0 0 0 0 0 0 0 0 0.0473398944884341 0 0.0316763166900924 0 0 0 0 0 0 0 0 0 0 0 0 0 0 0.0608777033006452 0 0 0 0 0 0 0 0 0 0 0 0 0 0 0 0 0 0 0 0 0 0.0179025564578873 0 0 0 0 0 0 0 0 0 0 0 0 0 0 0 0.0118991754989947 0 0 0.0170932937219146 0 0 0 0 0 0 0 0 0 0 0 0 0 0 0.024591102438351 0 0 0 0 0 0 0 0 0 0.0131031895791345 0 0 0 0 0 0 0 0 0 0 0 0 0 0 0 0 0 0 0 0 0 0 0 0 0 0 0 0 0 0 0 0 0 0 0 0 0 0 0 0 0 0 0 0 0 0 0 0 0 0 0 0 0 0 0 0 0 0 0 0 0 0 0 0 0 0 0 0 0 0 0 0 0 0 0 0 0 0 0 0 0 0 0 0 0 0 0 0 0 0 0 0 0 0 0 0 0 0 0 0 0 0 0 0 0 0 0 0 0 0 0 0 0 0 0 0 0 0 0 0 0 0 0 0 0 0 0 0 0 0 0 0 0 0 0 0 0 0 0 0 0 0 0 0 0 0 0 0 0 0 0 0 0 0 0 0 0 0 0 0 0 0 0 0 0 0 0 0 0 0 0 0 0 0 0 0 0 0 0 0
0.00971397187461342 0.0939469517570735 0 0.0295510721968779 0.0420617474994944 0.053767511917339 0 0 0 0.0305460694809772 0.00994458229101772 0 0 0.17060095791606 0.115419119853466 0.105464019921236 0.0133717645824099 0.00407152682064023 0.0599997038867433 0.0631287942697148 0 0 0 0 0 0 0 0 0 0.0358080086193583 0.11776004957458 0 0 0 0 0 0 0.00609986091873563 0 0 0 0 0 0 0 0 0 0 0 0 0 0 0 0 0 0 0 0 0 0 0 0 0 0 0 0 0 0 0 0 0 0 0 0 0 0 0 0 0 0 0 0 0 0 0.00799634404372544 0 0 0 0 0 0 0 0 0 0 0 0 0 0 0 0 0 0 0 0 0 0 0 0 0 0 0 0 0 0 0 0 0 0 0 0 0 0 0 0 0 0 0 0 0.0113302669443156 0 0 0.0107981783001679 0 0.00465376034485349 0 0.00396573698660046 0 0 0 0 0 0 0 0 0 0 0 0 0 0 0 0 0 0 0 0 0 0 0 0 0 0 0 0 0 0 0 0 0 0 0 0 0 0 0 0 0 0 0 0 0 0 0 0 0 0 0 0 0 0 0 0 0 0 0 0 0 0 0 0 0 0 0 0 0 0 0 0 0 0 0 0 0 0 0 0 0 0 0 0 0 0 0 0 0 0 0 0 0 0 0 0 0 0 0 0 0 0 0 0 0 0 0 0 0 0 0 0 0 0 0 0 0 0 0 0 0 0 0 0 0 0 0 0 0 0 0 0 0 0 0 0 0 0 0 0 0 0 0 0 0 0 0 0 0 0 0 0 0 0 0 0 0 0 0 0 0 0 0 0 0 0 0 0 0 0 0 0 0 0 0 0 0 0 0 0
0 0 0 0 0.0261775311177419 0.00695589960078718 0.00318307982896159 0 0 0.0111279730435438 0 0 0 0 0 0 0 0.00690768542304887 0.00574077455239056 0 0 0 0.15803913987973 0 0.0100079004149099 0.00502568450656512 0 0 0.00830221832667108 0 0 0.0203280535676028 0.0213231053901436 0.00692368237872535 0.223146708339003 0 0 0 0 0 0 0 0 0 0 0 0 0.00930857284305991 0.0629860661207755 0 0 0 0 0 0.0151248676944571 0.00937955324600263 0 0 0 0 0 0 0 0 0 0 0 0 0 0 0 0 0 0 0 0 0 0 0 0 0 0 0 0 0 0 0 0 0 0 0 0 0 0 0 0 0 0 0 0 0 0 0 0 0 0 0 0 0 0 0 0 0 0.0967619025041525 0 0 0.00739136343831328 0.0468051102652072 0.0424403159464063 0.170107623739399 0 0 0 0 0 0 0 0.00872843836654612 0 0 0 0 0 0 0 0 0 0 0 0 0 0 0 0 0 0 0 0 0 0 0 0 0 0 0 0 0 0 0 0 0 0 0 0 0 0 0.00747900587157808 0 0 0 0 0 0 0 0 0 0 0 0 0 0 0 0 0 0 0 0 0 0.00519276178404401 0 0 0 0 0 0 0 0 0 0 0 0 0 0 0 0 0 0 0 0 0 0 0 0 0 0 0 0 0 0 0 0 0 0 0 0 0 0 0 0 0 0 0 0 0 0 0 0 0 0 0 0 0 0 0 0 0 0 0 0 0 0 0 0 0 0 0 0 0 0 0 0 0.00510498181023365 0 0 0 0 0 0 0 0 0 0 0 0 0 0 0 0 0 0 0 0 0 0 0 0 0 0 0 0 0 0 0 0 0 0 0 0 0 0 0 0 0 0 0 0 0 0 0 0 0 0 0 0 0 0 0
0.00269110411278234 0 0 0.00413635673901475 0.00678951462593912 0.0190565523224634 0 0 0 0.0106679084609167 0.00919271990707882 0.120939710657982 0 0 0.139435152547006 0.189331968105428 0 0 0.0587804234288948 0.11513161607941 0.0695002532292029 0 0 0 0 0 0 0 0 0.00940764358267739 0.0946217100625235 0 0 0 0 0 0 0.00270371291016074 0 0 0 0 0 0 0 0 0 0 0 0 0 0 0 0 0 0 0 0 0 0 0 0 0 0 0.00594488519205488 0.0127468420989007 0 0 0 0 0 0 0 0 0 0 0 0 0 0 0 0 0 0 0.00327757182182296 0 0 0 0 0 0 0 0 0 0 0 0 0 0.0088539218761054 0 0 0 0 0 0 0 0 0 0 0 0 0 0 0 0 0 0 0 0 0 0 0 0 0 0 0 0.0105412997507732 0.013117454018872 0 0.00532562903341956 0 0 0.00457155766585573 0.0381137804455189 0.010573192345133 0 0.0174612816409451 0.0170862373391175 0 0 0 0 0 0 0 0 0 0 0 0 0 0 0 0 0 0 0 0 0 0 0 0 0 0 0 0 0 0 0 0 0 0 0 0 0 0 0 0 0 0 0 0 0 0 0 0 0 0 0 0 0 0 0 0 0 0 0 0 0 0 0 0 0 0 0 0 0 0 0 0 0 0 0 0 0 0 0 0 0 0 0 0 0 0 0 0 0 0 0 0 0 0 0 0 0 0 0 0 0 0 0 0 0 0 0 0 0 0 0 0 0 0 0 0 0 0 0 0 0 0 0 0 0 0 0 0 0 0 0 0 0 0 0 0 0 0 0 0 0 0 0 0 0 0 0 0 0 0 0 0 0 0 0 0 0 0 0 0 0 0 0 0 0 0 0 0 0 0 0 0 0 0 0 0 0 0 0
0 0 0 0 0.0290885284982891 0.0329754358135589 0 0 0 0.0325814398401266 0 0.159609968828422 0 0.271998851878957 0 0.14047458143758 0 0 0.0387474740912131 0.0101471913115804 0 0 0 0 0 0 0 0 0 0 0.184031497239894 0 0 0 0 0 0 0.00825274475142043 0 0 0 0 0 0 0 0 0 0 0 0 0 0 0 0 0 0 0 0 0 0 0 0 0 0 0 0 0 0 0 0 0 0 0 0 0 0 0 0 0 0 0 0 0 0 0.0100008619236262 0 0 0 0 0 0 0 0 0 0 0 0 0 0 0 0 0 0 0 0 0 0 0 0 0 0 0 0 0 0 0 0 0 0 0 0 0 0 0 0 0 0.033510771006475 0 0 0.01080573703366 0 0 0.0107952296735694 0.020873149110697 0 0 0.00262477898727556 0.0034817585736567 0 0 0 0 0 0 0 0 0 0 0 0 0 0 0 0 0 0 0 0 0 0 0 0 0 0 0 0 0 0 0 0 0 0 0 0 0 0 0 0 0 0 0 0 0 0 0 0 0 0 0 0 0 0 0 0 0 0 0 0 0 0 0 0 0 0 0 0 0 0 0 0 0 0 0 0 0 0 0 0 0 0 0 0 0 0 0 0 0 0 0 0 0 0 0 0 0 0 0 0 0 0 0 0 0 0 0 0 0 0 0 0 0 0 0 0 0 0 0 0 0 0 0 0 0 0 0 0 0 0 0 0 0 0 0 0 0 0 0 0 0 0 0 0 0 0 0 0 0 0 0 0 0 0 0 0 0 0 0 0 0 0 0 0 0 0 0 0 0 0 0 0 0 0 0 0 0 0 0
0.00383127386676721 0 0.000792805952088252 0.00281413578837788 0.0169284867322764 0.0187399182264013 0.00276842609524995 0 0 0.0186217274418712 0.00783857207899106 0.0401393066695944 0 0.101648748282866 0.0386617081106756 0 0 0.00236478064661058 0.0161557953857964 0 0.0170261631418798 0.0361659112928745 0 0.00598302935829333 0 0 0 0 0 0.0206187908776374 0.0532225761961499 0 0 0.00477936109526605 0 0 0 0.00688902395774811 0.0102294993403134 0.0202814677838128 0 0 0 0 0.00151124933952922 0 0.00247175823458905 0 0 0 0 0 0 0.00645149965349058 0 0 0 0 0 0.00552102137663675 0 0.0100774611536558 0 0 0 0 0 0 0 0.0146778786696038 0.00188452173978671 0.00434314956672986 0 0 0.0132294406347858 0.00151406187234391 0.00278050548446214 0.00620819473505162 0 0 0 0 0 0 0.00928932122671788 0 0.00210285868363354 0 0 0 0.00211420923933757 0 0 0.0029215013158651 0 0 0.00473677023949634 0 0.00839044842594087 0 0 0 0.00140954144153505 0.00323059980975945 0.00286576315774707 0 0 0 0.0017094721819386 0 0 0.00147965585286355 0 0 0 0 0 0 0 0 0.00419656354737722 0 0 0 0 0 0.0794287141766798 0 0 0.00408711365626097 0 0 0.00346572644661438 0.0680581980195462 0.0116733020858905 0.014957275293585 0.118396554231152 0.0851869041350283 0.012739803760123 0 0 0 0 0 0 0 0.00894874933378833 0.00228889998158782 0 0.0114527487761737 0 0 0 0.00498475741404252 0 0 0 0 0 0 0 0 0 0 0 0 0 0 0 0 0 0 0 0 0 0 0 0 0 0 0 0 0 0 0 0 0 0 0 0 0 0 0 0 0 0 0 0 0 0 0 0 0 0 0 0 0 0 0 0 0 0 0 0 0 0 0 0 0 0 0 0 0 0 0 0 0 0 0 0 0 0 0 0 0 0 0 0 0 0 0 0 0 0 0 0 0 0 0 0 0 0 0 0 0 0 0.00856199098241659 0 0 0 0 0 0 0 0 0 0 0 0 0 0 0 0 0 0 0 0 0 0 0 0 0 0 0 0 0 0 0 0 0 0 0 0 0 0 0 0 0 0.000960844273481487 0 0 0 0 0 0 0 0 0 0 0 0 0 0 0 0 0 0.00318946152921068
0 0.0690635790052258 0 0 0 0 0 0 0 0 0 0.0353287050526573 0 0 0 0 0 0 0.0699333003037798 0.0258697457361623 0 0 0 0 0 0 0.00969464281455997 0 0 0 0 0 0 0 0 0 0 0 0 0 0 0 0 0 0 0 0 0 0 0 0 0 0 0 0 0 0 0 0.0827649874055699 0 0 0 0 0 0 0 0 0 0.0215012683825351 0 0 0 0 0 0 0 0 0 0 0 0 0 0 0 0.00754677589211516 0 0 0 0 0 0 0 0 0 0 0 0 0 0 0 0 0 0 0 0 0 0 0 0 0 0.0515358858604379 0 0 0 0 0 0 0 0 0 0 0.111717108593327 0 0.44035254906502 0.0746914518886107 0 0 0 0 0 0 0 0 0 0 0 0 0 0 0 0 0 0 0 0 0 0 0 0 0 0 0 0 0 0 0 0 0 0 0 0 0 0 0 0 0 0 0 0 0 0 0 0 0 0 0 0 0 0 0 0 0 0 0 0 0 0 0 0 0 0 0 0 0 0 0 0 0 0 0 0 0 0 0 0 0 0 0 0 0 0 0 0 0 0 0 0 0 0 0 0 0 0 0 0 0 0 0 0 0 0 0 0 0 0 0 0 0 0 0 0 0 0 0 0 0 0 0 0 0 0 0 0 0 0 0 0 0 0 0 0 0 0 0 0 0 0 0 0 0 0 0 0 0 0 0 0 0 0 0 0 0 0 0 0 0 0 0 0 0 0 0 0 0 0 0 0 0 0 0 0 0 0 0 0 0 0 0 0 0 0 0 0 0 0 0 0
0 0 0 0 0.49754007078532 0.135856763556754 0 0 0 0.267741846416128 0 0.0221228775081008 0.0429778825236344 0 0 0.0337605592100618 0 0 0 0 0 0 0 0 0 0 0 0 0 0 0 0 0 0 0 0 0 0 0 0 0 0 0 0 0 0 0 0 0 0 0 0 0 0 0 0 0 0 0 0 0 0 0 0 0 0 0 0 0 0 0 0 0 0 0 0 0 0 0 0 0 0 0 0 0 0 0 0 0 0 0 0 0 0 0 0 0 0 0 0 0 0 0 0 0 0 0 0 0 0 0 0 0 0 0 0 0 0 0 0 0 0 0 0 0 0 0 0 0 0 0 0 0 0 0 0 0 0 0 0 0 0 0 0 0 0 0 0 0 0 0 0 0 0 0 0 0 0 0 0 0 0 0 0 0 0 0 0 0 0 0 0 0 0 0 0 0 0 0 0 0 0 0 0 0 0 0 0 0 0 0 0 0 0 0 0 0 0 0 0 0 0 0 0 0 0 0 0 0 0 0 0 0 0 0 0 0 0 0 0 0 0 0 0 0 0 0 0 0 0 0 0 0 0 0 0 0 0 0 0 0 0 0 0 0 0 0 0 0 0 0 0 0 0 0 0 0 0 0 0 0 0 0 0 0 0 0 0 0 0 0 0 0 0 0 0 0 0 0 0 0 0 0 0 0 0 0 0 0 0 0 0 0 0 0 0 0 0 0 0 0 0 0 0 0 0 0 0 0 0 0 0 0 0 0 0 0
0 0.0589440722613521 0 0 0.246399426287937 0 0 0 0 0 0 0.112054261916441 0.0122765945339112 0.154854746871328 0.0523287564544422 0.0792760624193262 0.0494338345032564 0 0 0.0132326205593412 0 0 0 0 0 0 0 0 0.126865967583462 0 0.0253514786494903 0 0 0 0 0 0 0 0 0 0 0 0 0 0 0 0 0 0 0 0 0 0 0 0 0 0 0 0 0 0 0 0 0 0 0 0 0 0.0689821779597127 0 0 0 0 0 0 0 0 0 0 0 0 0 0 0 0 0 0 0 0 0 0 0 0 0 0 0 0 0 0 0 0 0 0 0 0 0 0 0 0 0 0 0 0 0 0 0 0 0 0 0 0 0 0 0 0 0 0 0 0 0 0 0 0 0 0 0 0 0 0 0 0 0 0 0 0 0 0 0 0 0 0 0 0 0 0 0 0 0 0 0 0 0 0 0 0 0 0 0 0 0 0 0 0 0 0 0 0 0 0 0 0 0 0 0 0 0 0 0 0 0 0 0 0 0 0 0 0 0 0 0 0 0 0 0 0 0 0 0 0 0 0 0 0 0 0 0 0 0 0 0 0 0 0 0 0 0 0 0 0 0 0 0 0 0 0 0 0 0 0 0 0 0 0 0 0 0 0 0 0 0 0 0 0 0 0 0 0 0 0 0 0 0 0 0 0 0 0 0 0 0 0 0 0 0 0 0 0 0 0 0 0 0 0 0 0 0 0 0 0 0 0 0 0 0 0 0 0 0 0 0 0 0 0 0 0 0 0 0 0 0 0 0 0 0 0 0 0
0 0.0712898198709813 0 0.0802125219420963 0 0.00582316057461383 0 0 0 0.0109151138611951 0 0.168983484419572 0 0.434734300487891 0.0196417581973686 0 0.0262101755402629 0 0.0189663322209659 0 0.0218591346570007 0 0 0 0 0 0.0111553213141886 0 0 0 0.0209185152930498 0 0 0 0 0 0 0.00476035649123234 0 0 0 0 0 0 0 0 0 0 0 0 0 0 0 0 0 0 0 0 0 0 0 0 0 0 0.0128149979046745 0.0295099882141346 0 0 0 0 0 0 0 0 0 0 0 0 0 0 0 0 0 0 0.00580798263833351 0 0 0 0 0 0 0 0 0 0 0 0 0 0 0 0 0 0 0 0 0 0 0 0 0 0 0 0 0 0 0 0 0 0 0 0 0 0 0 0 0 0 0.0343419533639222 0.00894914501778592 0.00679455310579384 0 0 0.00631138488493739 0 0 0 0 0 0 0 0 0 0 0 0 0 0 0 0 0 0 0 0 0 0 0 0 0 0 0 0 0 0 0 0 0 0 0 0 0 0 0 0 0 0 0 0 0 0 0 0 0 0 0 0 0 0 0 0 0 0 0 0 0 0 0 0 0 0 0 0 0 0 0 0 0 0 0 0 0 0 0 0 0 0 0 0 0 0 0 0 0 0 0 0 0 0 0 0 0 0 0 0 0 0 0 0 0 0 0 0 0 0 0 0 0 0 0 0 0 0 0 0 0 0 0 0 0 0 0 0 0 0 0 0 0 0 0 0 0 0 0 0 0 0 0 0 0 0 0 0 0 0 0 0 0 0 0 0 0 0 0 0 0 0 0 0 0 0 0 0 0 0 0 0 0 0 0 0 0 0 0 0 0 0 0 0
0 0 0 0 0 0 0 0 0 0 0 0 0 0.107649185621239 0 0.0491205325316329 0 0 0 0.00896660463102077 0 0 0 0 0 0 0 0 0 0 0 0 0 0 0 0 0 0 0 0 0 0 0 0 0.172848417169853 0 0 0 0 0.0584308783914347 0 0 0 0 0 0 0 0 0.00877134244204153 0.0123056774848642 0 0.0439510784548773 0 0 0.13883211469101 0.0128195069288246 0 0 0 0.0191186221056234 0 0 0 0.0169260784354428 0.00595131592195463 0 0 0 0 0 0 0 0 0 0 0 0 0 0 0 0 0 0 0 0 0 0 0 0 0 0 0 0 0 0 0 0 0 0 0 0 0 0 0 0 0 0 0 0 0 0 0 0 0 0 0 0 0.0478984995471778 0 0 0 0 0 0.222942223797797 0.0102588592694202 0 0.0336874775540653 0.0295215850217217 0 0 0 0 0 0 0 0 0 0 0 0 0 0 0 0 0 0 0 0 0 0 0 0 0 0 0 0 0 0 0 0 0 0 0 0 0 0 0 0 0 0 0 0 0 0 0 0 0 0 0 0 0 0 0 0 0 0 0 0 0 0 0 0 0 0 0 0 0 0 0 0 0 0 0 0 0 0 0 0 0 0 0 0 0 0 0 0 0 0 0 0 0 0 0 0 0 0 0 0 0 0 0 0 0 0 0 0 0 0 0 0 0 0 0 0 0 0 0 0 0 0 0 0 0 0 0 0 0 0 0 0 0 0 0 0 0 0 0 0 0 0 0 0 0 0 0 0 0 0 0 0 0 0 0 0 0 0 0 0 0 0 0 0 0 0 0 0 0 0 0 0 0 0 0 0 0 0 0
0 0 0 0 0 0 0 0 0 0 0 0 0 0 0 0.207588644224831 0 0 0 0 0 0 0 0.170004856359293 0 0 0 0 0 0 0 0 0 0 0 0 0 0 0.0613315625500674 0.14037683283964 0 0 0 0 0.0217887635008788 0.0197069057637819 0 0 0 0 0 0 0 0 0 0 0 0 0 0 0 0 0 0 0.012689324686923 0 0 0 0 0.0758361420372167 0 0.122665360541254 0 0 0 0 0.0333278553358076 0 0.0769896980447775 0 0 0 0 0 0 0 0 0 0 0 0 0 0 0 0 0 0 0 0 0 0 0 0 0 0 0 0 0 0 0 0 0 0 0 0 0 0 0 0 0 0 0 0 0 0 0 0 0 0 0 0 0 0 0.0318543774484846 0 0 0 0.0258396766670438 0 0 0 0 0 0 0 0 0 0 0 0 0 0 0 0 0 0 0 0 0 0 0 0 0 0 0 0 0 0 0 0 0 0 0 0 0 0 0 0 0 0 0 0 0 0 0 0 0 0 0 0 0 0 0 0 0 0 0 0 0 0 0 0 0 0 0 0 0 0 0 0 0 0 0 0 0 0 0 0 0 0 0 0 0 0 0 0 0 0 0 0 0 0 0 0 0 0 0 0 0 0 0 0 0 0 0 0 0 0 0 0 0 0 0 0 0 0 0 0 0 0 0 0 0 0 0 0 0 0 0 0 0 0 0 0 0 0 0 0 0 0 0 0 0 0 0 0 0 0 0 0 0 0 0 0 0 0 0 0 0 0 0 0 0 0 0 0 0 0 0 0 0 0 0 0 0 0 0
0 0 0 0 0 0 0 0 0 0 0 0 0.223594316121393 0 0 0 0 0 0 0 0 0 0 0 0.180482097049257 0.0940304405873835 0.00581639710484952 0 0 0 0 0 0.0196567361640293 0 0.0266740193416743 0 0 0 0 0 0 0 0 0 0 0 0 0.00848097025222466 0.121756477195442 0 0 0 0 0 0 0 0 0 0 0 0 0 0 0 0 0 0 0 0 0 0 0 0 0 0 0 0 0 0 0 0 0 0 0 0 0 0 0 0 0 0 0 0 0 0 0 0 0 0 0 0 0 0 0 0 0 0 0 0 0 0 0 0 0.0113755483898909 0 0 0 0 0 0.198907611104071 0 0 0 0 0 0.0544072962653603 0 0.0548180904244246 0 0 0 0 0 0 0 0 0 0 0 0 0 0 0 0 0 0 0 0 0 0 0 0 0 0 0 0 0 0 0 0 0 0 0 0 0 0 0 0 0 0 0 0 0 0 0 0 0 0 0 0 0 0 0 0 0 0 0 0 0 0 0 0 0 0 0 0 0 0 0 0 0 0 0 0 0 0 0 0 0 0 0 0 0 0 0 0 0 0 0 0 0 0 0 0 0 0 0 0 0 0 0 0 0 0 0 0 0 0 0 0 0 0 0 0 0 0 0 0 0 0 0 0 0 0 0 0 0 0 0 0 0 0 0 0 0 0 0 0 0 0 0 0 0 0 0 0 0 0 0 0 0 0 0 0 0 0 0 0 0 0 0 0 0 0 0 0 0 0 0 0 0 0 0 0 0 0 0 0 0 0 0 0 0 0 0 0 0
0 0 0 0 0 0 0 0 0 0 0 0 0 0 0 0.0585339671130636 0 0 0 0 0 0.289763696427588 0 0 0 0 0 0 0 0 0 0 0 0 0 0 0 0 0.0553096384161575 0.0630203070457779 0 0 0.327456226797529 0 0 0 0 0 0 0 0 0 0 0 0 0 0 0 0 0 0 0 0.139001497947023 0 0 0 0 0 0 0 0 0 0 0 0 0 0 0 0 0 0 0 0 0 0 0 0 0 0 0 0 0 0 0 0 0 0 0 0 0 0 0 0 0 0 0 0 0 0 0 0 0 0 0 0 0 0 0 0 0 0 0 0 0 0 0 0 0 0 0 0 0 0 0.0425847405265992 0 0 0 0.0243299257262622 0 0 0 0 0 0 0 0 0 0 0 0 0 0 0 0 0 0 0 0 0 0 0 0 0 0 0 0 0 0 0 0 0 0 0 0 0 0 0 0 0 0 0 0 0 0 0 0 0 0 0 0 0 0 0 0 0 0 0 0 0 0 0 0 0 0 0 0 0 0 0 0 0 0 0 0 0 0 0 0 0 0 0 0 0 0 0 0 0 0 0 0 0 0 0 0 0 0 0 0 0 0 0 0 0 0 0 0 0 0 0 0 0 0 0 0 0 0 0 0 0 0 0 0 0 0 0 0 0 0 0 0 0 0 0 0 0 0 0 0 0 0 0 0 0 0 0 0 0 0 0 0 0 0 0 0 0 0 0 0 0 0 0 0 0 0 0 0 0 0 0 0 0 0 0 0 0 0 0
0 0 0 0 0 0 0 0 0 0 0 0 0.0117928593579007 0 0 0 0 0 0 0 0 0 0.15031910123929 0 0 0.214433546833037 0 0 0 0 0 0.0247736826438293 0.0112744125651642 0 0.0802669544176336 0.0123561794531723 0 0 0 0 0 0 0 0 0 0 0 0.0232046710875923 0.257539664187165 0 0 0 0 0 0 0.0106831867840958 0 0 0 0 0 0 0 0 0 0 0 0 0 0 0 0 0 0 0 0 0 0 0 0 0 0 0 0 0 0 0 0 0 0 0 0 0 0 0 0 0 0 0 0.0374729730949191 0.0117480161554628 0 0 0 0 0 0 0 0 0 0 0 0 0 0 0 0 0 0 0 0 0 0 0 0 0.154134752180738 0 0 0 0 0 0 0 0 0 0 0 0 0 0 0 0 0 0 0 0 0 0 0 0 0 0 0 0 0 0 0 0 0 0 0 0 0 0 0 0 0 0 0 0 0 0 0 0 0 0 0 0 0 0 0 0 0 0 0 0 0 0 0 0 0 0 0 0 0 0 0 0 0 0 0 0 0 0 0 0 0 0 0 0 0 0 0 0 0 0 0 0 0 0 0 0 0 0 0 0 0 0 0 0 0 0 0 0 0 0 0 0 0 0 0 0 0 0 0 0 0 0 0 0 0 0 0 0 0 0 0 0 0 0 0 0 0 0 0 0 0 0 0 0 0 0 0 0 0 0 0 0 0 0 0 0 0 0 0 0 0 0 0 0 0 0 0 0 0 0 0 0 0 0 0 0 0 0 0 0 0 0 0 0 0 0 0 0 0 0 0
0 0 0 0 0 0 0 0 0 0 0 0 0.0101965252744792 0 0 0 0 0 0 0 0 0 0.134843292229486 0 0.369210091924593 0 0 0 0 0 0 0 0.00939344528588962 0 0.0365191703816168 0 0 0 0 0 0 0 0 0 0 0 0 0.0191851893637384 0.156326286481412 0 0 0 0 0 0 0 0 0 0 0 0 0 0 0 0 0 0 0 0 0 0 0 0 0 0 0 0 0 0 0 0 0 0 0 0 0 0 0 0 0 0.0060438140328997 0 0 0 0 0 0 0 0 0.0302619395162459 0.0310612836816296 0 0 0 0 0 0 0 0 0 0 0 0 0 0 0 0 0 0 0 0 0 0 0 0 0.196958961828011 0 0 0 0 0 0 0 0 0 0 0 0 0 0 0 0 0 0 0 0 0 0 0 0 0 0 0 0 0 0 0 0 0 0 0 0 0 0 0 0 0 0 0 0 0 0 0 0 0 0 0 0 0 0 0 0 0 0 0 0 0 0 0 0 0 0 0 0 0 0 0 0 0 0 0 0 0 0 0 0 0 0 0 0 0 0 0 0 0 0 0 0 0 0 0 0 0 0 0 0 0 0 0 0 0 0 0 0 0 0 0 0 0 0 0 0 0 0 0 0 0 0 0 0 0 0 0 0 0 0 0 0 0 0 0 0 0 0 0 0 0 0 0 0 0 0 0 0 0 0 0 0 0 0 0 0 0 0 0 0 0 0 0 0 0 0 0 0 0 0 0 0 0 0 0 0 0 0 0 0 0 0 0 0 0 0 0 0 0 0 0
0 0 0 0 0 0 0 0 0 0 0 0 0 0 0 0 0.0142684277672979 0 0 0.0162049846115432 0 0 0.018304986001323 0 0 0 0 0 0 0 0 0 0 0 0 0 0 0 0 0 0 0 0 0 0 0 0 0 0 0 0 0 0.0306162632708696 0 0 0 0 0 0 0 0 0 0 0 0 0.0214331814706812 0 0 0 0 0 0 0 0 0 0 0 0 0 0 0 0 0 0 0 0 0 0 0 0 0 0 0 0 0 0 0 0 0 0 0 0 0 0 0 0 0 0.0262587941530736 0 0 0 0 0 0 0 0 0.205982144394567 0.0311221539163316 0.402625746425186 0.138283765956324 0 0 0 0 0 0 0 0.0948995520328025 0 0 0 0 0 0 0 0 0 0 0 0 0 0 0 0 0 0 0 0 0 0 0 0 0 0 0 0 0 0 0 0 0 0 0 0 0 0 0 0 0 0 0 0 0 0 0 0 0 0 0 0 0 0 0 0 0 0 0 0 0 0 0 0 0 0 0 0 0 0 0 0 0 0 0 0 0 0 0 0 0 0 0 0 0 0 0 0 0 0 0 0 0 0 0 0 0 0 0 0 0 0 0 0 0 0 0 0 0 0 0 0 0 0 0 0 0 0 0 0 0 0 0 0 0 0 0 0 0 0 0 0 0 0 0 0 0 0 0 0 0 0 0 0 0 0 0 0 0 0 0 0 0 0 0 0 0 0 0 0 0 0 0 0 0 0 0 0 0 0 0 0 0 0 0 0 0 0 0 0 0 0 0 0 0 0 0 0 0
0 0 0 0 0 0 0 0 0 0 0 0 0 0 0 0 0 0 0 0 0 0 0 0 0 0 0 0 0 0 0 0 0 0 0 0 0 0 0 0 0 0 0 0 0 0 0 0 0 0 0 0 0 0 0 0 0 0 0 0 0 0 0 0 0 0 0 0 0 0 0 0 0 0 0 0 0 0 0 0 0 0 0 0 0 0 0 0 0 0 0 0 0 0 0 0 0 0 0 0 0 0 0 0 0 0 0 0 0 0 0 0 0 0 0 0 0 0 0 0 0 0 0.230809159992551 0 0 0 0 0 0 0 0 0 0 0 0 0 0 0 0 0 0 0 0 0 0 0 0 0 0 0 0 0 0 0 0 0 0 0 0 0 0 0 0 0 0 0 0 0 0 0 0 0 0.656686509307164 0 0 0 0 0 0 0 0 0 0 0 0 0 0 0 0 0 0 0 0 0 0 0 0 0 0 0 0 0 0 0 0 0 0 0 0 0 0 0 0 0 0 0 0 0 0 0 0 0 0 0 0 0 0 0 0 0 0 0 0 0 0 0 0 0 0 0 0 0 0 0 0 0 0 0 0 0 0 0 0 0 0 0 0 0 0 0 0 0 0 0.112504330700285 0 0 0 0 0 0 0 0 0 0 0 0 0 0 0 0 0 0 0 0 0 0 0 0 0 0 0 0 0 0 0 0 0 0 0 0 0 0 0 0 0 0 0 0 0 0 0 0 0 0 0 0 0
0 0 0 0 0.452024311878386 0 0 0.193538744035456 0.0363636193181777 0 0 0 0.0168542930317378 0 0 0 0 0 0.120435385188425 0 0 0 0 0 0 0 0 0 0 0 0 0 0 0 0 0 0 0.00666788420696697 0 0 0 0 0 0 0 0 0.104061183154902 0 0 0 0 0 0 0 0.00835205944597727 0.00733467262766366 0 0 0 0 0 0 0 0 0 0 0 0 0 0 0 0 0 0 0 0 0 0 0 0 0 0 0 0 0 0 0 0 0 0 0 0 0 0 0 0 0 0 0 0 0 0 0 0 0 0 0 0 0 0 0 0 0 0 0 0 0 0 0 0 0 0 0 0 0 0 0 0 0 0 0.00781027972978923 0 0.0269331782699606 0 0 0 0 0 0 0 0 0 0 0 0 0 0 0 0 0 0 0 0 0 0 0 0 0 0 0 0 0 0 0 0 0 0 0 0 0 0 0 0 0 0 0 0 0 0 0 0 0 0 0 0 0 0 0 0 0 0 0 0.0120853802134633 0 0 0 0 0 0 0 0 0 0 0 0 0 0 0 0 0 0 0 0 0 0 0 0 0 0 0 0 0 0 0 0 0 0 0 0 0 0 0 0 0 0 0 0 0 0 0 0 0 0.00354431265926437 0 0 0 0 0 0 0 0 0 0 0 0 0 0 0 0 0 0 0 0 0 0 0 0 0 0 0 0 0 0 0 0 0 0 0 0 0 0 0 0 0 0 0 0 0.00399469623982998 0 0 0 0 0 0 0 0 0 0 0 0 0 0 0 0 0 0 0 0 0 0 0 0 0 0 0 0 0
0.0474396694833522 0 0.00282732325375764 0.068349684540609 0.00678005500029798 0.0335157117759636 0 0 0 0.00807991774356443 0.0927303595486186 0.0299626074700023 0 0.0111043420477321 0 0.0453311862223501 0 0 0 0 0 0 0 0 0 0 0 0 0 0 0.334265620724871 0 0 0.0114838386323592 0 0 0 0.0644085540666832 0 0 0 0 0 0 0 0 0 0 0 0 0 0 0 0.0336736835829184 0 0.00652894185213879 0 0 0 0 0 0 0 0 0 0 0 0 0 0 0.02806112559307 0 0 0 0 0 0 0 0 0 0 0 0 0 0 0 0 0 0 0 0 0 0.0375092240080874 0 0 0.0142716394268188 0 0 0 0 0 0 0 0.00976134887241427 0.00975994246796141 0.00398462697691931 0 0 0.00833572890331994 0 0 0.0320680961345279 0 0 0 0 0 0.00228508895934261 0 0 0.0056864977421854 0 0 0 0 0 0.019651496450019 0 0 0 0 0 0 0.00354842037719307 0 0 0.0158337664255527 0 0.00994960755935984 0 0 0 0 0 0 0 0.00281189415800944 0 0 0 0 0 0 0 0 0 0 0 0 0 0 0 0 0 0 0 0 0 0 0 0 0 0 0 0 0 0 0 0 0 0 0 0 0 0 0 0 0 0 0 0 0 0 0 0 0 0 0 0 0 0 0 0 0 0 0 0 0 0 0 0 0 0 0 0 0 0 0 0 0 0 0 0 0 0 0 0 0 0 0 0 0 0 0 0 0 0 0 0 0 0 0 0 0 0 0 0 0 0 0 0 0 0 0 0 0 0 0 0 0 0 0 0 0 0 0 0 0 0 0 0 0 0 0 0 0 0 0 0 0 0 0 0 0 0 0 0 0 0 0 0 0 0 0 0 0 0 0 0 0 0 0 0 0 0 0 0 0 0 0 0 0 0 0 0 0 0
0.012656685094025 0 0 0.00438042432828559 0.00499139829546559 0.0122958245572644 0 0 0 0.00737263222820866 0.0271417076129396 0.0462773878293061 0 0.0524534658945828 0.0522974799233447 0.054954239722043 0 0 0.00533451425216484 0.00307103628332356 0 0 0 0 0 0 0 0 0 0.156986798658213 0 0 0 0 0 0 0 0.0076613771174528 0.0021981207467236 0 0 0 0 0 0.0082201417065119 0 0 0 0 0 0 0 0 0.00351354876423273 0 0 0 0 0.00224205454253005 0 0 0 0 0 0.00703875909231813 0.0122467088602884 0 0 0 0 0 0 0 0 0 0 0 0 0 0.00327751871375391 0 0 0 0 0.016053248506081 0.00932126253602654 0 0.0147492008657368 0 0 0 0 0.00636265305654427 0 0.063067100454352 0.0792998503893094 0 0 0 0.00172536044051868 0 0 0 0.00419675804171785 0.0161921806209644 0.00419952184865137 0 0 0.00355458101306466 0 0 0.0212907339483425 0 0 0.00360755941663307 0 0 0 0 0 0.00481852123722817 0 0 0 0 0 0.164522502859866 0.00693682789234379 0 0 0 0 0 0.0144243954650479 0.00265009604791571 0.0357519660236636 0.00830363154600854 0.000949531535728419 0.00402182535934533 0 0 0 0 0 0 0 0.00889183357129792 0.0023854141897829 0 0.00644181761886699 0 0 0 0.004679435901999 0 0 0 0 0 0 0 0 0 0 0 0 0 0 0 0 0 0 0 0 0 0 0 0 0 0 0 0 0 0 0 0 0 0 0 0 0 0 0 0 0 0 0 0 0 0 0 0 0 0 0 0 0 0 0 0 0 0 0 0 0 0 0 0 0 0 0 0 0 0 0 0 0 0 0 0 0 0 0 0 0 0 0 0 0 0 0 0 0 0 0 0 0 0 0 0 0 0 0 0 0 0 0.00307305490517008 0 0 0 0 0 0 0 0 0 0 0 0 0 0 0 0 0 0 0 0 0 0 0 0 0 0 0 0 0 0 0 0 0 0 0 0 0 0 0 0 0 0 0 0 0 0 0 0 0 0 0 0 0 0 0 0 0 0 0 0.00191731048481393
0 0 0 0 0 0 0 0 0 0 0 0 0.0321755604784954 0 0 0 0 0 0 0 0 0 0 0 0.0332770447113208 0 0 0 0 0 0 0 0.0406121265136066 0 0.256174766948154 0.0115717658582146 0 0 0 0 0 0 0 0 0 0 0 0 0.0490309662468425 0 0 0 0 0 0.00961624741418519 0.00485236732987195 0 0 0 0 0 0 0 0.00241694803078805 0 0 0 0 0 0 0 0 0 0 0 0 0 0 0 0 0 0 0 0 0 0 0 0 0 0 0 0 0 0 0 0 0 0 0 0.122096059327707 0.0719992456552234 0 0 0 0 0 0 0 0 0 0 0 0 0.0157576361865168 0 0 0 0.0330724004252206 0.0132880180279904 0 0 0 0 0 0 0 0 0 0 0 0 0 0 0 0 0 0 0 0 0 0 0 0 0 0 0 0 0 0 0 0 0 0 0 0 0 0 0 0 0 0 0 0 0 0 0 0.0470060733890068 0 0.0031832806770368 0 0.00429278829348922 0 0 0 0 0 0 0 0 0 0 0 0 0 0 0 0.0881490854102353 0.0108874212342002 0.0218932208125584 0 0 0 0.00542371967933305 0 0 0 0 0 0 0 0 0 0 0 0 0 0 0 0 0 0 0 0 0 0 0 0 0 0 0 0 0 0 0 0 0 0 0 0 0 0 0 0 0 0 0 0 0 0 0 0 0 0 0 0 0 0 0 0 0 0 0 0 0 0 0 0.0483314515846576 0 0 0.0142226611394099 0 0 0.0232402995338365 0 0 0 0 0 0 0 0 0 0 0 0 0 0 0 0 0 0 0 0 0 0 0 0 0 0 0 0 0 0 0 0 0 0 0 0 0 0 0 0 0 0 0 0 0 0 0 0 0 0 0 0 0 0.0374288450920988
0 0 0 0 0 0 0 0 0 0 0 0 0.0157746304685503 0 0 0 0 0 0 0 0 0 0.0102783652708057 0 0.00707826014263132 0.00342512694806272 0 0 0 0 0 0.01898165812197 0 0.0281305689820004 0.142367836086383 0.00758797354647742 0 0 0 0 0 0 0 0 0 0 0 0.00635072080339 0.016482827852083 0 0 0 0 0 0 0 0 0 0 0 0 0 0 0 0 0 0 0 0 0 0 0 0 0 0 0 0 0 0 0 0 0 0 0 0 0.00238329875929448 0 0 0 0 0.00445409381098404 0.0112058119845798 0 0.00265738617011219 0 0 0 0 0 0.29593638807715 0.0761119363116186 0.0102631160555135 0.0483558265639486 0 0 0 0 0 0 0 0 0 0 0 0 0 0 0 0 0 0 0 0 0 0 0 0 0 0 0 0 0 0 0 0 0 0 0 0.00312067121934604 0 0 0 0.00521568336438969 0 0 0 0 0 0.0071923489167786 0 0.0458169680671188 0.0286177452333788 0.107706712784071 0 0 0 0 0 0 0 0 0 0 0 0 0 0 0 0 0 0 0 0 0 0 0 0 0 0 0 0 0 0 0 0 0 0 0 0 0 0 0 0 0 0 0 0 0 0 0 0 0 0 0 0 0 0 0 0 0 0 0 0 0 0 0 0 0 0 0 0 0 0 0 0 0 0 0 0 0 0 0 0 0 0 0 0 0 0 0 0 0 0 0 0 0 0 0 0 0 0 0 0 0 0 0 0.0406772010446953 0 0 0 0 0 0 0 0 0 0 0 0 0 0 0 0 0 0 0 0 0 0 0 0 0 0 0 0 0 0 0 0 0 0 0 0 0 0 0 0 0 0.0176836374859637 0 0 0 0 0 0 0.00233789415763717 0 0 0 0 0 0 0 0 0 0.00734866432236398 0.0264566474487022
0 0 0 0.016925787316605 0 0 0 0 0 0 0 0 0.0081470194418209 0 0 0.0129043985130388 0 0 0 0 0 0 0 0 0 0 0 0 0 0.0141033120045279 0 0 0.0447436482005508 0 0.0197523533584477 0 0 0.0274230104722844 0 0 0 0 0 0 0 0 0 0 0 0 0.0235500801810165 0 0 0.306422738152801 0 0.0199628522670712 0.0123566779701533 0.03240725093386 0 0 0 0 0 0 0 0 0 0 0 0 0.0514325267941709 0 0 0 0 0.00747290083620972 0 0 0 0 0 0 0 0 0.00596268615715473 0.0130756958384331 0 0.00740628385836061 0.00493752257224041 0 0 0 0.0177620128696096 0 0.0166199160975431 0.015670934306359 0 0 0 0.0198108215239195 0.0052479821477158 0 0 0 0 0 0 0 0 0 0 0 0 0.0291143572363141 0 0 0 0 0 0 0 0 0 0 0 0 0.00687274204194635 0 0 0 0 0 0 0 0 0 0.00617217168731822 0 0.0393069236649507 0 0 0 0 0 0 0.017411558713765 0 0 0 0.0160341140360463 0 0 0.00931145696005635 0 0 0 0 0 0 0 0 0 0 0 0 0 0 0 0 0 0 0 0 0 0 0 0 0 0 0 0 0 0 0 0 0 0 0 0 0 0 0 0 0 0 0 0 0 0 0 0 0 0 0 0 0 0 0 0 0 0 0 0 0 0 0 0 0 0 0 0 0 0 0 0 0 0 0 0 0 0 0 0 0 0 0 0 0 0 0 0 0 0 0 0 0 0 0 0 0 0 0 0 0 0 0 0.0739569979021639 0 0 0 0 0 0 0 0 0 0 0 0 0 0 0 0 0 0 0 0 0 0 0 0 0 0 0 0 0 0 0 0 0 0 0 0 0 0 0 0 0 0.0211570220835084 0 0 0 0 0 0 0.0136909150076784 0 0 0 0 0 0 0 0 0 0 0.0628733288523587
0 0 0 0 0 0 0 0 0 0 0 0 0.136872545003845 0 0 0 0 0 0 0 0 0 0.0115642698542582 0 0.0417817377199599 0.0110405264447581 0 0 0 0 0 0.0992731684306201 0.118039945626804 0.0102963450420218 0 0.0172250159605164 0 0 0 0 0.00210329450796402 0 0 0 0 0 0 0.0153354097351829 0.0835513460114023 0 0 0 0 0 0.00488531823142052 0.0343317367152487 0 0 0 0 0 0 0 0 0 0 0 0 0 0 0 0 0 0 0 0 0 0 0 0 0 0 0 0 0 0 0 0 0 0 0 0 0 0 0 0 0 0 0 0.148985492459858 0.0679002496881457 0 0 0 0 0 0 0 0 0 0 0 0 0.0145149778311001 0 0 0 0 0 0.0259784546661293 0 0 0 0 0 0.0228304691770464 0 0 0 0 0 0 0 0 0 0 0 0 0 0 0 0 0 0 0 0 0 0 0 0 0.00299813225340128 0.00137523394398764 0 0 0 0 0 0 0 0 0 0 0 0 0 0 0 0 0.00214061998776612 0 0.00325100399078052 0 0 0 0 0 0 0 0 0 0 0 0 0 0 0 0.0204910929536043 0.00995650861217223 0.0548673623947397 0 0 0 0 0 0 0 0 0 0 0 0 0 0 0 0 0 0 0 0 0 0 0 0 0 0 0 0 0 0 0 0 0 0 0 0 0 0 0 0 0 0 0 0 0 0 0 0 0 0 0 0 0 0 0 0 0 0 0 0 0 0 0 0 0 0 0 0.0249363021055254 0 0 0 0 0 0 0 0 0 0 0 0 0 0 0 0 0 0 0 0 0 0 0 0 0 0 0 0 0 0 0 0 0 0 0 0 0 0 0 0 0 0.00253284856084832 0 0 0 0 0 0 0 0 0 0 0 0 0 0 0 0 0 0.0109405920908929
0 0 0 0 0 0 0 0 0 0 0 0 0 0 0 0 0 0 0 0 0 0 0 0 0.040040643615807 0 0 0 0 0 0 0.0279165856037758 0.0391660752342151 0 0.107232581664694 0 0 0 0 0 0.0714000745741687 0.0264455138642648 0 0 0 0 0 0 0 0 0 0.069602917641105 0 0 0 0.0142136965859238 0 0 0 0 0 0 0 0 0 0 0 0 0 0 0 0 0 0 0 0 0 0 0 0 0 0.166155382414207 0 0.341621668100716 0 0 0 0 0 0 0 0 0 0 0 0 0 0 0 0.0418314651006399 0 0 0 0 0 0 0 0 0 0 0 0 0 0 0 0 0 0 0 0 0 0 0 0 0 0 0 0 0 0 0 0 0 0 0 0 0 0 0 0 0 0 0 0 0 0 0 0 0 0 0 0 0 0 0 0 0 0 0 0 0 0 0 0 0 0 0 0 0 0 0 0 0 0 0 0 0 0 0 0 0 0 0 0 0 0 0 0 0 0 0 0 0 0 0 0 0.0204412867652659 0 0 0 0 0 0 0 0 0 0 0 0 0 0 0 0 0 0 0 0 0 0 0 0 0 0 0 0 0 0 0 0 0 0 0 0 0 0 0 0.0339321088352158 0 0 0 0 0 0 0 0 0 0 0 0 0 0 0 0 0 0 0 0 0 0 0 0 0 0 0 0 0 0 0 0 0 0 0 0 0 0 0 0 0 0 0 0 0 0 0 0 0 0 0 0 0 0 0 0 0 0 0 0 0 0 0 0 0 0 0 0 0 0 0 0 0 0 0 0 0 0 0 0
0 0 0 0 0.0222933220798104 0 0 0 0 0.0238797283991782 0 0 0 0 0 0 0 0 0 0 0 0 0 0 0 0 0 0 0 0 0 0 0 0 0 0 0 0.098916557320592 0 0 0 0 0 0 0 0 0 0 0 0 0 0 0 0 0 0 0 0 0 0 0 0 0 0 0 0 0 0 0 0 0 0 0.220022865435205 0 0 0 0 0 0 0 0 0 0 0 0.174538047359649 0 0.288891574553061 0 0 0 0 0 0 0 0 0.0375169125685576 0 0.0128853301238808 0 0 0 0 0 0 0 0 0 0 0 0 0 0 0 0 0 0 0 0 0 0 0 0 0 0 0 0 0 0 0 0.0458358920697152 0.00880300410330975 0.0326281703728946 0.0337885956141473 0 0 0 0 0 0 0 0 0 0 0 0 0 0 0 0 0 0 0 0 0 0 0 0 0 0 0 0 0 0 0 0 0 0 0 0 0 0 0 0 0 0 0 0 0 0 0 0 0 0 0 0 0 0 0 0 0 0 0 0 0 0 0 0 0 0 0 0 0 0 0 0 0 0 0 0 0 0 0 0 0 0 0 0 0 0 0 0 0 0 0 0 0 0 0 0 0 0 0 0 0 0 0 0 0 0 0 0 0 0 0 0 0 0 0 0 0 0 0 0 0 0 0 0 0 0 0 0 0 0 0 0 0 0 0 0 0 0 0 0 0 0 0 0 0 0 0 0 0 0 0 0 0 0 0 0 0 0 0 0 0 0 0 0 0 0 0 0 0 0 0 0 0 0 0 0 0 0 0 0 0 0 0 0
0 0 0 0.0572030830076391 0.0309615785558532 0.00538327992003865 0.00896182067904347 0.0063317667304888 0.00183061384368374 0.0597425113918766 0.00262541672012493 0.00216613526787715 0 0.00135437445966276 0.0021192480828648 0.00642773243238634 0 0 0 0.000631521806336312 0 0 0 0 0 0 0 0 0.00133556628646399 0.0273344131728924 0.00692311624290347 0 0 0.00947648549212104 0 0 0.0259457272477687 0 0 0 0 0 0 0 0 0 0 0 0 0 0 0 0 0.0221899429946655 0 0 0 0 0 0 0 0 0 0 0 0 0 0 0 0 0.00560457379832985 0 0.00897655043403519 0 0 0 0.00127646073784518 0 0 0 0 0 0 0 0.157612659562607 0.0472198650609252 0.0701202425948929 0 0 0 0 0 0.105019021279767 0 0.0480797260582948 0.0112180617069215 0 0.00210260376132976 0 0.00331592011525086 0 0 0 0 0 0 0 0 0 0 0 0 0 0 0 0 0 0 0 0 0 0 0 0 0 0 0.00533575197551142 0 0 0.154888427402004 0 0.00434728169471688 0.0386913311675728 0 0 0.00344766732060136 0 0 0.0253963929030043 0 0 0 0 0 0 0 0.00371826760259242 0 0 0.00622969597397082 0 0 0 0 0 0 0 0 0 0 0 0 0 0 0 0 0 0 0 0 0 0 0 0 0 0 0 0 0 0 0 0 0 0 0 0 0 0 0 0 0 0 0 0 0 0 0 0 0 0 0 0 0 0 0 0 0 0 0 0 0 0 0 0 0 0 0 0 0 0 0 0 0 0 0 0 0 0 0 0 0 0 0 0 0 0 0 0 0 0 0 0 0.00361203200186841 0 0 0 0 0 0 0 0 0 0 0 0 0 0.00386345887985135 0 0 0 0 0 0 0 0 0 0 0 0 0 0 0 0 0 0 0 0 0 0 0 0 0 0 0 0 0 0 0.00238547797351749 0 0 0 0 0 0 0 0.0011351066407599 0 0 0 0 0 0 0 0 0.00174571885285754 0.00102512793005637 0 0 0 0 0 0 0 0 0 0 0.0046882422362241
0 0 0 0 0 0 0 0 0 0 0 0 0 0 0 0.0741224414136906 0 0 0 0 0 0.077423925423102 0 0.0409646577511834 0 0 0 0 0 0 0.0154255824228695 0 0 0 0 0 0 0 0 0.040491823066105 0.0485662336697532 0 0 0 0.134171423890994 0.0161405270887248 0 0.0512143254322195 0 0.125031805204229 0 0 0 0 0 0 0 0.00923766018873706 0 0 0 0 0.0174418330614117 0 0.0260776453794898 0 0 0 0 0 0 0 0 0 0 0 0 0.0537517952993995 0 0 0.0188544309187356 0 0.0198696695066675 0 0.00527865097500103 0 0 0 0 0 0 0 0 0 0.00641091460827539 0 0 0 0 0 0 0 0 0 0 0 0 0 0 0 0 0 0 0 0 0 0 0 0 0 0 0 0 0 0 0 0 0 0 0 0 0 0 0.19860381033538 0 0 0.0119990210167497 0.00892182334728128 0 0 0 0 0 0 0 0 0 0 0 0 0 0 0 0 0 0 0 0 0 0 0 0 0 0 0 0 0 0 0 0 0 0 0 0 0 0 0 0 0 0 0 0 0 0 0 0 0 0 0 0 0 0 0 0 0 0 0 0 0 0 0 0 0 0 0 0 0 0 0 0 0 0 0 0 0 0 0 0 0 0 0 0 0 0 0 0 0 0 0 0 0 0 0 0 0 0 0 0 0 0 0 0 0 0 0 0 0 0 0 0 0 0 0 0 0 0 0 0 0 0 0 0 0 0 0 0 0 0 0 0 0 0 0 0 0 0 0 0 0 0 0 0 0 0 0 0 0 0 0 0 0 0 0 0 0 0 0 0 0 0 0 0 0 0 0 0 0 0 0 0 0 0 0 0 0 0 0
0 0 0 0 0 0 0 0 0 0 0 0 0 0 0 0.228656824118013 0 0 0 0 0 0.275724936323154 0 0.0726237172669349 0 0 0 0 0 0 0 0 0 0 0 0 0 0 0.0630023543228534 0 0 0 0 0 0 0 0 0 0 0 0 0 0 0 0 0 0 0 0 0 0 0 0 0 0 0 0 0 0 0.166036622172997 0 0 0 0 0 0 0 0 0 0 0 0 0 0 0 0 0 0 0 0 0 0 0 0 0 0 0 0 0 0 0 0 0 0 0 0 0 0 0 0 0 0 0 0 0 0 0 0 0 0 0.014966985891213 0 0 0 0 0 0 0 0 0 0 0 0 0.0520631895584494 0 0 0.0498293328618248 0.0242783309810914 0 0 0 0 0 0 0 0 0 0 0 0 0 0 0 0 0 0 0 0 0 0 0 0 0 0 0 0 0 0 0 0 0 0 0 0 0 0 0 0 0 0 0 0 0 0 0 0 0 0 0 0 0 0 0 0 0 0 0 0 0 0 0 0.0220309150121423 0 0 0 0 0 0 0 0 0 0 0 0 0 0 0 0 0 0 0 0 0 0 0 0 0 0 0 0 0 0 0 0 0 0 0 0 0 0 0 0 0 0 0 0 0 0 0 0 0 0 0 0 0 0 0 0 0 0 0 0 0 0 0 0 0 0 0 0 0 0 0 0 0 0 0 0 0 0 0 0 0.0307867914913271 0 0 0 0 0 0 0 0 0 0 0 0 0 0 0 0 0 0 0 0 0 0 0 0 0 0 0 0 0 0 0 0 0 0
0 0 0 0 0 0 0 0 0 0 0 0 0 0 0 0 0 0 0 0 0 0 0 0 0 0 0 0 0 0 0 0 0 0 0.0183276061305862 0.0999395044603221 0 0 0.0822009633927051 0 0 0.0941125385788137 0 0 0 0 0 0.254992416694591 0 0 0 0.148984663133924 0 0 0 0 0 0 0 0 0 0 0 0 0 0 0 0 0 0 0 0 0 0 0 0 0 0 0 0 0.0436077769866014 0.0253474267623612 0.0905708956431352 0.0477892329855035 0 0 0 0 0 0 0 0 0 0 0 0 0 0 0 0 0 0 0 0 0 0 0 0 0 0 0 0 0 0 0 0 0 0 0 0 0 0 0 0 0 0.0941269752314565 0 0 0 0 0 0 0 0 0 0 0 0 0 0 0 0 0 0 0 0 0 0 0 0 0 0 0 0 0 0 0 0 0 0 0 0 0 0 0 0 0 0 0 0 0 0 0 0 0 0 0 0 0 0 0 0 0 0 0 0 0 0 0 0 0 0 0 0 0 0 0 0 0 0 0 0 0 0 0 0 0 0 0 0 0 0 0 0 0 0 0 0 0 0 0 0 0 0 0 0 0 0 0 0 0 0 0 0 0 0 0 0 0 0 0 0 0 0 0 0 0 0 0 0 0 0 0 0 0 0 0 0 0 0 0 0 0 0 0 0 0 0 0 0 0 0 0 0 0 0 0 0 0 0 0 0 0 0 0 0 0 0 0 0 0 0 0 0 0 0 0 0 0 0 0 0 0 0 0 0 0 0 0 0 0 0 0 0 0 0 0
0 0 0 0 0 0 0 0 0 0 0 0 0 0 0 0 0 0 0 0 0 0 0 0 0 0 0 0 0 0 0 0 0 0 0 0.173453548332401 0 0 0 0 0.441001574700698 0 0 0 0 0 0 0 0 0 0 0.216442816508328 0 0 0 0 0 0 0 0 0 0 0 0 0 0 0 0 0 0 0 0 0 0 0 0 0 0 0 0 0 0 0.169102060458573 0 0 0 0 0 0 0 0 0 0 0 0 0 0 0 0 0 0 0 0 0 0 0 0 0 0 0 0 0 0 0 0 0 0 0 0 0 0 0 0 0 0 0 0 0 0 0 0 0 0 0 0 0 0 0 0 0 0 0 0 0 0 0 0 0 0 0 0 0 0 0 0 0 0 0 0 0 0 0 0 0 0 0 0 0 0 0 0 0 0 0 0 0 0 0 0 0 0 0 0 0 0 0 0 0 0 0 0 0 0 0 0 0 0 0 0 0 0 0 0 0 0 0 0 0 0 0 0 0 0 0 0 0 0 0 0 0 0 0 0 0 0 0 0 0 0 0 0 0 0 0 0 0 0 0 0 0 0 0 0 0 0 0 0 0 0 0 0 0 0 0 0 0 0 0 0 0 0 0 0 0 0 0 0 0 0 0 0 0 0 0 0 0 0 0 0 0 0 0 0 0 0 0 0 0 0 0 0 0 0 0 0 0 0 0 0 0 0 0 0 0 0 0 0 0 0 0 0 0 0 0 0 0 0
0 0 0 0 0 0 0 0 0 0 0 0 0 0 0 0 0 0 0 0 0 0 0 0.182578545073171 0 0 0 0 0 0 0 0 0 0 0 0 0 0 0 0 0 0 0 0 0.0745203358280304 0 0 0 0 0.54945387952518 0 0 0 0 0 0 0 0 0 0 0 0 0.0276417191233773 0 0.0792757626639032 0 0 0 0 0 0 0 0 0 0 0 0 0 0 0 0 0 0 0 0 0 0 0 0 0 0 0 0 0 0 0 0 0 0 0 0 0 0 0 0 0 0 0 0 0 0 0 0 0 0 0 0 0 0 0 0 0 0 0 0 0 0 0 0 0 0 0 0 0 0 0 0 0 0 0 0 0 0 0 0 0 0 0 0 0 0 0 0 0 0 0 0 0 0 0 0 0 0 0 0 0 0 0.0611065446243491 0 0 0 0 0 0 0 0 0 0 0 0 0 0 0 0 0 0 0 0 0 0 0 0 0 0 0 0 0 0 0 0 0 0 0 0 0 0 0 0 0 0 0 0 0 0 0 0 0 0 0 0 0 0 0.0254232131619885 0 0 0 0 0 0 0 0 0 0 0 0 0 0 0 0 0 0 0 0 0 0 0 0 0 0 0 0 0 0 0 0 0 0 0 0 0 0 0 0 0 0 0 0 0 0 0 0 0 0 0 0 0 0 0 0 0 0 0 0 0 0 0 0 0 0 0 0 0 0 0 0 0 0 0 0 0 0 0 0 0 0 0 0 0 0 0 0 0 0 0 0 0 0
0 0 0 0 0 0 0 0 0 0 0 0 0 0 0 0 0 0 0 0 0 0 0 0 0 0 0 0 0 0 0 0 0 0 0 0 0 0 0 0 0 0 0 0 0 0 0.150356637178197 0 0 0 0 0 0 0 0 0 0 0.164662038820639 0 0 0 0 0 0.345836099299555 0 0 0 0 0 0 0 0 0 0 0 0 0 0 0 0 0 0 0 0 0 0 0.139587366466679 0 0 0 0 0 0 0 0 0 0 0 0 0 0 0 0 0 0 0 0 0 0 0 0 0 0 0 0 0 0 0 0 0 0 0 0 0 0 0 0 0 0 0 0 0 0 0 0 0 0 0 0 0 0 0 0 0 0 0 0 0 0 0 0 0 0 0 0 0 0 0 0 0 0 0 0 0 0 0 0 0.0969744417768796 0 0 0 0 0 0 0 0 0 0 0 0 0 0 0 0 0 0 0 0 0 0 0 0 0 0 0 0 0 0 0 0 0 0 0 0 0 0 0 0.102583416458051 0 0 0 0 0 0 0 0 0 0 0 0 0 0 0 0 0 0 0 0 0 0 0 0 0 0 0 0 0 0 0 0 0 0 0 0 0 0 0 0 0 0 0 0 0 0 0 0 0 0 0 0 0 0 0 0 0 0 0 0 0 0 0 0 0 0 0 0 0 0 0 0 0 0 0 0 0 0 0 0 0 0 0 0 0 0 0 0 0 0 0 0 0 0 0 0 0 0 0 0 0 0 0 0 0 0 0 0 0
0 0 0 0 0 0 0 0 0 0.00225421356188292 0 0 0 0 0 0.00362622454917463 0 0 0 0 0.143759879636218 0.00910850235325622 0 0 0 0 0 0 0 0 0.0191026035489199 0 0 0 0 0 0 0 0.0444307108454884 0 0 0 0.0327800837625545 0 0 0 0.00718595488453408 0 0 0.217159063621522 0 0 0 0 0 0 0 0.0020804960933998 0 0 0 0.0260123601541927 0 0 0.16242371354704 0 0 0.00569471855893194 0 0 0 0.00518380349974436 0 0.0276844872067288 0 0.00328177187611338 0 0.0143583407041295 0.00787524787862839 0 0 0 0 0 0.00343828125062948 0 0 0 0 0 0 0 0 0 0.00878477699045085 0.0057581035037311 0 0 0 0 0 0 0 0 0.00395186632730007 0 0 0 0 0 0 0 0 0 0 0 0 0 0 0 0 0 0 0 0 0 0 0.074430242312557 0 0 0 0 0 0.159241859948939 0 0 0 0.00420188645890574 0 0 0 0 0 0 0 0 0 0 0 0 0 0 0 0 0 0 0 0 0 0 0 0 0 0 0 0 0 0.00619080692502748 0 0 0 0 0 0 0 0 0 0 0 0 0 0 0 0 0 0 0 0 0 0 0 0 0 0 0 0 0 0 0 0 0 0 0 0 0 0 0 0 0 0 0 0 0 0 0 0 0 0 0 0 0 0 0 0 0 0 0 0 0 0 0 0 0 0 0 0 0 0 0 0 0 0 0 0 0 0 0 0 0 0 0 0 0 0 0 0 0 0 0 0 0 0 0 0 0 0 0 0 0 0 0 0 0 0 0 0 0 0 0 0 0 0 0 0 0 0 0 0 0 0 0 0 0 0 0 0 0 0 0 0 0 0 0 0 0 0 0 0 0 0 0 0 0 0 0 0 0
0 0 0 0 0 0 0 0 0 0 0 0 0 0 0 0 0 0 0 0 0 0.0239965808830262 0 0 0 0 0 0 0 0 0 0 0 0 0 0 0 0 0.0155688839867757 0 0 0 0 0 0 0 0.0118793163105618 0 0 0 0.041147427394706 0 0 0.0122957101429704 0 0 0 0.0195897830471066 0 0 0 0.104671618459313 0.0197703173842246 0.0265718442025807 0 0 0 0 0 0.0242390915569532 0.0203827525699926 0 0 0 0 0.0351932143000216 0.171583773880119 0.145131751413007 0 0 0 0 0 0 0.00861814008376009 0 0.0110014224216828 0 0 0 0 0 0 0 0 0 0 0 0 0 0 0 0 0 0 0 0 0 0 0 0 0 0 0 0 0 0 0 0 0 0 0 0 0 0 0 0 0 0 0 0 0 0 0 0 0 0 0.0173614097806127 0 0 0 0 0 0 0 0 0 0 0 0 0 0 0 0 0 0 0 0 0 0 0 0 0 0 0 0 0 0.0873121086264135 0.0130228012040564 0.0642430801904442 0 0 0 0 0 0 0 0 0 0 0 0 0 0 0 0 0 0 0 0 0 0 0 0 0 0 0 0 0 0 0 0 0 0 0 0 0 0.0438550661604266 0 0.0110997787103365 0 0 0 0 0 0 0 0 0 0 0 0 0.0714641272909094 0 0 0 0 0 0 0 0 0 0 0 0 0 0 0 0 0 0 0 0 0 0 0 0 0 0 0 0 0 0 0 0 0 0 0 0 0 0 0 0 0 0 0 0 0 0 0 0 0 0 0 0 0 0 0 0 0 0 0 0 0 0 0 0 0 0 0 0 0 0 0 0 0 0 0 0 0 0 0 0 0 0 0 0 0 0 0 0 0 0 0 0 0 0
0 0 0 0 0.00991863512445148 0 0 0.0398223326605411 0.0108571995033994 0 0 0 0 0 0 0.00554408970108229 0 0 0 0 0 0 0 0 0 0 0 0 0.0501060677705183 0 0 0 0 0 0 0 0 0 0 0 0 0 0 0.0106607021973983 0.00671722932535735 0.0038122432040879 0 0 0 0 0.158443958198909 0 0 0 0 0 0 0.0513214524330812 0 0 0 0 0 0.00370838940450988 0.0155643477789677 0 0 0.0426714326513313 0 0 0.0356348469783688 0 0.0380768135929199 0 0 0.0147584363853762 0 0 0 0 0 0 0 0 0.00965558936530588 0 0.0155780348330569 0 0 0 0 0 0 0 0 0 0 0 0 0.00507015945244139 0 0 0 0 0 0 0 0 0 0 0 0 0 0 0 0 0 0 0 0 0 0.00759783305574606 0 0 0 0 0 0 0 0 0.168489507571726 0.22686021841852 0.0150551848728074 0 0 0 0 0.00216568500386613 0 0.0241739645179595 0 0 0 0 0 0 0 0 0 0 0 0 0 0 0 0 0 0 0 0 0 0 0 0 0 0 0 0 0 0 0 0 0 0 0 0 0 0 0 0 0 0 0 0 0 0 0 0 0 0 0 0 0.00706422914402656 0 0 0 0 0 0 0 0 0 0 0 0 0 0 0 0 0 0 0 0 0 0 0 0 0 0 0 0 0 0 0 0 0 0 0 0 0 0 0 0 0 0 0 0 0 0 0 0 0 0 0 0 0 0 0 0 0 0 0 0 0 0 0 0.0125265209801885 0 0 0 0 0 0 0 0 0 0 0 0 0 0 0 0 0 0 0 0 0 0 0 0 0 0 0 0 0 0 0 0 0 0 0 0 0 0 0 0 0 0 0 0 0 0 0 0 0 0 0 0 0 0 0 0 0 0 0 0.00814489587405518
0 0 0 0 0 0 0 0 0 0 0 0 0.0263404812832438 0 0 0 0 0 0 0 0 0 0.016962507092036 0 0.055723691258594 0.0267577576663104 0 0 0 0 0 0 0.0242915307828568 0 0.0707473424549799 0 0 0 0.0458926388547938 0 0.135000804449249 0 0 0 0 0 0 0 0.0451889560780545 0 0 0 0 0 0 0 0 0 0 0 0 0 0 0 0 0 0 0 0 0 0 0 0 0 0 0 0 0 0 0 0 0 0 0 0 0 0 0 0 0 0 0 0 0 0 0 0 0 0 0.0347356876769229 0.026473809466582 0 0 0 0 0 0 0 0 0 0 0 0 0 0 0 0 0 0 0 0 0 0 0 0 0.205769615309898 0 0.0338537431458702 0 0 0 0 0 0.124801078305324 0 0 0 0 0 0 0 0 0 0 0 0 0 0 0 0 0.0100180070379076 0 0 0 0 0 0 0 0 0 0 0 0 0 0 0 0 0 0 0 0.0205969843605436 0 0 0 0 0 0 0 0 0 0 0 0 0 0 0 0 0 0 0 0 0 0 0 0 0 0 0 0 0 0 0.0139141990177522 0 0.0220863094731767 0 0 0 0 0 0 0 0 0 0 0 0 0 0 0 0 0 0 0.0331985361912896 0 0 0 0 0 0 0 0 0 0 0 0 0 0 0 0 0 0 0 0 0 0 0 0 0 0 0 0 0 0 0 0 0 0 0 0 0 0 0 0 0 0 0 0 0 0 0 0 0 0 0 0 0 0 0 0 0 0 0 0.0276463200946145 0 0 0 0 0 0 0 0 0 0 0 0 0 0 0 0 0 0 0 0 0 0 0 0 0 0 0 0 0 0 0 0 0 0
0 0 0 0 0 0 0 0 0 0 0 0 0.0755690270678758 0 0 0 0 0 0 0 0 0 0.103251250015597 0 0.26222091420544 0.0924430741120137 0 0 0 0 0 0.037165456680111 0.0267314383684764 0 0.163428178075186 0 0 0 0 0 0 0 0 0 0 0 0 0.0191598034872809 0 0 0 0 0 0 0 0 0 0 0 0 0 0 0 0 0 0 0 0 0 0 0 0 0 0 0 0 0 0 0 0 0 0 0 0 0 0 0 0 0 0 0 0 0 0 0 0 0 0 0 0.0188140642728696 0.0134135668781386 0 0 0 0 0 0 0 0 0 0 0 0 0 0 0 0 0 0 0.0975885181865277 0 0 0 0 0 0.0826730474470749 0 0 0 0 0 0 0 0.00754166120340875 0 0 0 0 0 0 0 0 0 0 0 0 0 0 0 0 0 0 0 0 0 0 0 0 0 0 0 0 0 0 0 0 0 0 0 0 0 0 0 0 0 0 0 0 0 0 0 0 0 0 0 0 0 0 0 0 0 0 0 0 0 0 0 0 0 0 0 0 0 0 0 0 0 0 0 0 0 0 0 0 0 0 0 0 0 0 0 0 0 0 0 0 0 0 0 0 0 0 0 0 0 0 0 0 0 0 0 0 0 0 0 0 0 0 0 0 0 0 0 0 0 0 0 0 0 0 0 0 0 0 0 0 0 0 0 0 0 0 0 0 0 0 0 0 0 0 0 0 0 0 0 0 0 0 0 0 0 0 0 0 0 0 0 0 0 0 0 0 0 0 0 0 0 0 0 0 0 0 0 0 0 0 0
0 0 0 0 0 0 0 0 0 0 0 0 0 0 0 0 0 0 0 0 0.0537389027399857 0 0 0 0 0 0 0 0 0 0 0 0 0 0 0 0 0 0.0457844309023662 0 0 0 0.267264074893999 0 0.240133110413945 0 0 0 0 0 0 0 0 0.00471979270719795 0 0 0 0 0 0 0 0.0193726532927831 0 0 0.120830519614988 0.0553378058315289 0 0 0 0 0 0 0 0.0227140787166384 0 0 0 0.0131294964877591 0 0 0 0 0 0 0 0 0 0 0 0 0 0 0 0 0 0 0 0 0 0 0 0 0 0 0 0 0 0 0 0 0 0 0 0 0 0 0 0 0 0 0 0 0 0 0 0 0 0.053695339197358 0 0 0 0 0 0.0979208926134566 0 0 0 0.0053589025879942 0 0 0 0 0 0 0 0 0 0 0 0 0 0 0 0 0 0 0 0 0 0 0 0 0 0 0 0 0 0 0 0 0 0 0 0 0 0 0 0 0 0 0 0 0 0 0 0 0 0 0 0 0 0 0 0 0 0 0 0 0 0 0 0 0 0 0 0 0 0 0 0 0 0 0 0 0 0 0 0 0 0 0 0 0 0 0 0 0 0 0 0 0 0 0 0 0 0 0 0 0 0 0 0 0 0 0 0 0 0 0 0 0 0 0 0 0 0 0 0 0 0 0 0 0 0 0 0 0 0 0 0 0 0 0 0 0 0 0 0 0 0 0 0 0 0 0 0 0 0 0 0 0 0 0 0 0 0 0 0 0 0 0 0 0 0 0 0 0 0 0 0 0 0 0 0 0 0 0
0 0 0 0 0 0 0 0 0 0 0 0 0 0 0 0 0 0 0 0 0 0 0 0 0 0 0 0 0 0 0 0 0 0.0208774993671358 0 0 0 0 0 0 0 0 0 0 0 0.0140916417243186 0.169085137920904 0 0 0 0 0 0 0.189575804207488 0 0 0.0542901486778074 0.0305700907567866 0 0.0043490525127737 0 0 0 0 0.00374286988212101 0 0 0 0 0 0.0344204880243321 0 0.00908813889056045 0 0 0.0714216716628396 0 0 0 0 0 0 0 0 0.0133714042586063 0.00321423592144355 0 0 0 0 0 0 0 0 0.00532644809839216 0 0 0 0 0.0452896407007747 0 0 0 0 0 0 0 0 0 0 0 0 0 0 0 0 0 0 0 0 0 0 0 0 0 0 0 0 0 0 0.0523167621415733 0.065026565419891 0 0 0 0 0 0 0 0.0192515205510946 0 0 0 0 0 0 0 0 0 0 0 0 0 0 0 0 0 0 0 0 0 0 0 0 0 0 0 0 0 0 0 0 0 0 0 0 0 0 0 0 0 0 0 0 0 0 0 0 0.0036291922142053 0 0 0 0.00416510367434671 0 0 0 0 0 0 0 0 0 0 0 0 0 0 0 0 0 0 0 0 0 0 0 0 0 0 0 0 0 0 0 0 0 0 0 0 0 0 0 0 0 0 0 0 0 0 0 0 0 0 0 0 0 0 0 0 0 0 0 0 0 0 0 0.0775960058089741 0 0 0 0 0 0 0 0 0 0 0 0 0 0 0 0 0 0 0 0 0 0 0 0 0 0 0 0 0 0 0 0 0 0 0 0 0 0 0 0 0 0.00358606429831184 0 0 0 0 0 0.00503283360650227 0.00873356322245595 0 0.0161771578484199 0 0 0 0.00452156046288848 0 0 0 0 0.0712493981450529
0 0 0 0 0 0 0 0 0 0 0 0 0 0 0 0 0 0 0 0 0 0 0 0 0 0 0 0 0 0 0 0 0 0 0 0.0753771220510736 0 0 0 0 0.115269694952564 0.0357374947969052 0 0 0 0 0 0 0 0 0 0 0 0 0 0 0 0 0 0 0 0 0 0 0 0 0 0 0 0 0 0 0 0 0 0 0 0 0 0 0 0.17460983312795 0.0559321683612398 0.164663125436026 0 0 0 0 0 0 0 0 0 0 0 0 0 0 0 0 0 0 0 0 0 0 0 0 0 0 0 0 0 0 0 0 0 0 0 0 0 0 0 0 0 0 0 0 0 0 0 0 0 0 0 0 0 0 0 0 0 0 0 0 0 0 0 0 0 0 0 0 0 0 0 0 0 0 0 0 0 0 0 0 0 0 0 0 0 0 0 0 0 0 0 0 0 0 0 0 0 0 0 0 0 0 0 0 0 0 0 0 0 0 0 0 0.110881918594856 0 0 0 0 0 0 0 0 0 0 0 0 0 0 0 0 0 0 0 0 0 0 0 0 0 0 0 0 0 0 0 0 0.0207406743066663 0 0 0 0 0 0 0 0 0 0 0.144604489650193 0.102183478722526 0 0 0 0 0 0 0 0 0 0 0 0 0 0 0 0 0 0 0 0 0 0 0 0 0 0 0 0 0 0 0 0 0 0 0 0 0 0 0 0 0 0 0 0 0 0 0 0 0 0 0 0 0 0 0 0 0 0 0 0 0 0 0 0 0 0 0 0 0 0 0 0 0 0 0
0 0 0 0 0 0 0 0 0 0 0 0 0 0 0 0 0 0 0 0 0 0 0 0 0 0 0.0293775027317553 0 0 0 0 0 0 0 0 0 0 0 0 0 0 0 0 0 0 0 0 0 0 0 0 0 0 0 0 0 0 0 0 0 0 0 0 0 0.0646271740897198 0.402329781826269 0 0.0261089572679718 0 0 0 0 0 0 0 0 0 0 0 0 0 0 0 0 0 0 0 0 0 0 0 0 0 0 0 0 0 0 0 0 0 0 0 0 0.226632987212763 0.0485025892460667 0.0917629266587493 0 0 0 0 0 0 0 0 0 0 0 0 0 0 0.0517223473485474 0.0589357336181577 0 0 0 0 0 0 0 0 0 0 0 0 0 0 0 0 0 0 0 0 0 0 0 0 0 0 0 0 0 0 0 0 0 0 0 0 0 0 0 0 0 0 0 0 0 0 0 0 0 0 0 0 0 0 0 0 0 0 0 0 0 0 0 0 0 0 0 0 0 0 0 0 0 0 0 0 0 0 0 0 0 0 0 0 0 0 0 0 0 0 0 0 0 0 0 0 0 0 0 0 0 0 0 0 0 0 0 0 0 0 0 0 0 0 0 0 0 0 0 0 0 0 0 0 0 0 0 0 0 0 0 0 0 0 0 0 0 0 0 0 0 0 0 0 0 0 0 0 0 0 0 0 0 0 0 0 0 0 0 0 0 0 0 0 0 0 0 0 0 0 0 0 0 0 0 0 0 0 0 0 0 0 0 0 0 0 0 0 0 0 0 0 0 0
0 0 0 0.020965167711031 0 0 0.00275093165501653 0 0 0.00756348067270479 0.00753403847618994 0 0 0 0 0.00495722079554585 0 0 0 0 0 0 0 0 0 0 0 0 0 0.0117688579627918 0.00261467827596876 0 0 0.0872028444350441 0 0 0 0.0182740023395223 0 0 0 0 0 0 0 0.00135174911836417 0 0 0 0.00136680907583612 0.0608564311503521 0 0 0 0 0.0729872537699682 0.0782294872827538 0.0262169245754241 0 0 0 0 0 0.00369299361926982 0.00366958752027529 0 0 0.0044639300504414 0 0 0.226600095802765 0 0 0 0 0.0313459706757543 0 0.00148011688518319 0 0.00113105489778606 0 0 0 0 0.0110282719379656 0.00788272982563796 0.001849479627334 0.00139050043315061 0.00329834705420077 0 0 0 0.0104199794811845 0 0.0141867817428894 0.00755326079715981 0 0 0 0.0030493052167797 0 0 0 0 0 0 0 0 0 0 0 0 0 0 0 0 0 0 0 0 0 0 0 0 0 0 0.00451804034034998 0.00279860008753068 0 0.013122079471519 0 0 0.00590820053097395 0 0 0 0.00284095421735901 0 0.0915808427940707 0.00320157861223752 0 0 0.00636678253520268 0 0 0.0167540249146092 0 0 0 0 0 0 0 0.0558994069030099 0.00877241397641109 0 0 0 0 0 0 0 0 0 0 0 0 0 0 0 0 0 0 0 0 0 0 0 0 0 0 0 0 0 0 0 0 0 0 0 0 0 0 0 0 0 0 0 0 0 0 0 0 0 0 0 0 0 0 0 0 0 0 0 0 0 0 0 0 0 0 0 0 0 0 0 0 0 0 0 0 0 0 0 0 0 0 0 0 0 0 0 0 0 0 0 0 0 0 0 0 0 0 0 0 0 0.0235231080177805 0 0 0 0 0 0 0 0 0 0 0 0 0 0 0 0 0 0 0 0 0 0 0 0 0 0 0 0 0 0 0 0 0 0 0 0 0 0 0 0 0 0.00297334975255041 0 0 0 0 0 0 0.0024833136433095 0.00171216074267564 0.00194609995827559 0 0 0 0 0 0 0 0 0.0179167606378434
0 0 0 0 0 0 0 0 0 0 0 0 0.0572521217161041 0 0 0 0 0 0 0 0 0 0 0 0 0 0 0 0.0155731758629728 0 0 0.0229972182033729 0 0 0.0301485898091836 0 0 0 0 0 0 0 0 0 0 0 0 0 0 0 0 0 0 0 0 0.0234200905896601 0 0 0 0 0 0 0 0 0 0 0 0 0 0 0.0399961191438416 0 0 0 0 0 0 0 0 0 0 0 0 0 0 0 0 0 0 0 0 0 0 0.0237184308077358 0 0 0 0 0 0 0 0 0 0.122949677832878 0 0 0 0 0 0 0 0 0 0.487344760490202 0 0 0 0 0 0 0 0 0 0 0 0 0 0 0 0 0 0 0 0 0 0 0 0 0 0 0 0 0 0 0 0 0 0 0 0 0 0 0 0 0 0 0 0 0 0 0 0 0 0 0 0 0 0 0 0 0 0 0 0 0 0 0 0 0 0 0 0 0 0 0 0 0.0687863807884507 0 0 0 0 0 0 0 0 0 0 0 0 0 0 0 0 0 0 0 0.0589802674907609 0 0 0 0 0 0 0 0 0 0 0 0 0 0 0 0 0 0 0 0 0 0 0 0 0 0 0 0 0 0 0 0 0 0 0 0.0139966939578533 0 0 0 0 0 0 0 0 0 0 0 0 0 0 0 0 0.0221855664115772 0 0 0 0 0 0 0 0 0 0 0 0 0 0 0 0 0 0 0 0 0 0 0 0 0 0 0 0.0126509068954068 0 0 0 0 0 0 0 0 0 0 0 0 0 0 0 0 0 0 0 0 0 0 0 0 0 0 0 0 0
0 0 0 0.0274608369357927 0.010093199378876 0 0 0 0 0.0117730407035046 0.0161739172788328 0 0.0100770502598698 0 0 0 0 0 0 0 0 0 0 0 0.00974038109626996 0 0 0 0.00388164322698912 0.00732093394947805 0 0.0032936285396354 0 0.0182268763843901 0.0601341514610127 0.00399912818926219 0 0 0 0 0 0 0 0 0 0 0 0 0 0 0 0 0 0.234167714003873 0.00664721675293745 0 0 0.00619532614609182 0 0 0 0 0 0 0 0 0 0 0 0 0.259270318318052 0 0 0 0 0 0 0 0 0 0 0 0 0 0.00388490754696344 0.00793008489308519 0 0 0 0 0 0 0.00604139703829124 0 0.00537538242880679 0 0 0 0 0.00688872582699903 0 0 0.0161269969253712 0 0 0 0 0 0 0 0 0 0 0.0309672265118232 0 0 0 0 0 0 0 0 0 0 0 0.00618000917813082 0 0 0 0.00847330318226626 0 0 0.00863263544098588 0 0 0 0 0 0 0 0 0 0 0 0 0 0 0 0 0 0 0 0 0 0 0 0 0 0 0 0 0 0 0 0 0 0 0 0 0 0 0 0 0 0 0 0 0 0 0 0 0 0 0 0 0 0 0 0.00534878990376436 0 0 0 0 0 0 0 0 0.00371927604033405 0 0 0 0 0 0 0 0 0 0 0 0 0 0 0 0 0 0 0 0 0 0 0 0.00517006787653473 0 0 0 0 0 0 0 0 0 0 0 0 0 0 0 0 0 0 0 0 0 0 0 0 0 0 0 0 0 0 0 0 0 0 0.124999879319958 0 0 0 0 0 0 0 0 0 0 0 0 0 0 0 0 0 0 0 0 0 0 0 0 0 0 0 0 0 0 0 0 0 0 0 0 0 0 0 0 0 0.00526826270351566 0 0 0 0 0 0 0 0.00592122951772648 0.0226890757410374 0 0 0 0 0 0 0 0 0.0379273872995392
0 0 0 0 0 0 0 0 0 0.00519801489439015 0 0 0 0 0 0 0 0 0 0 0 0 0 0 0 0 0 0 0 0 0 0 0 0.0155118851809706 0 0 0 0 0 0 0 0 0 0 0 0 0 0 0 0 0.0768772420546243 0 0 0.34508308707888 0 0 0 0.0332539577415555 0 0 0 0 0 0 0 0 0 0 0 0 0.0359346787824285 0 0 0 0 0.0336929473181138 0 0 0 0 0 0 0 0 0.00986392220605112 0 0 0 0 0 0 0 0 0 0 0 0 0 0 0 0 0 0 0 0 0 0 0 0 0 0 0 0 0 0 0 0 0 0 0 0 0 0 0 0 0 0 0 0 0 0 0 0 0 0 0 0 0 0.148412671936047 0.0224575753148411 0 0.0144045082501426 0.0138550029354149 0 0 0.0312354811308153 0 0 0 0 0 0 0 0.178791925445479 0.0354270997302454 0 0 0 0 0 0 0 0 0 0 0 0 0 0 0 0 0 0 0 0 0 0 0 0 0 0 0 0 0 0 0 0 0 0 0 0 0 0 0 0 0 0 0 0 0 0 0 0 0 0 0 0 0 0 0 0 0 0 0 0 0 0 0 0 0 0 0 0 0 0 0 0 0 0 0 0 0 0 0 0 0 0 0 0 0 0 0 0 0 0 0 0 0 0 0 0 0 0 0 0 0 0 0 0 0 0 0 0 0 0 0 0 0 0 0 0 0 0 0 0 0 0 0 0 0 0 0 0 0 0 0 0 0 0 0 0 0 0 0 0 0 0 0 0 0 0 0 0 0 0 0 0 0 0 0 0 0 0 0 0 0 0
0 0 0 0 0 0 0 0 0 0 0 0 0 0 0 0 0 0 0 0 0 0 0 0 0 0 0 0 0 0 0 0 0 0.0100175372045544 0 0 0 0 0.00106402869481943 0 0 0 0 0.00434429323636491 0.000723660769308531 0.00233927465028794 0.0190968340685155 0 0 0 0.0106593178125326 0 0 0.0284767783263414 0 0.00209745808623408 0.00818840396331536 0 0 0 0 0 0 0.00345480866254163 0.00195363930675479 0 0 0 0 0 0.0146259219825807 0 0.00714533516362297 0 0.00100364890487755 0.00465407016739363 0 0 0 0 0 0.00268298517211897 0.00101661336294886 0.00118677700749401 0.0521952615998485 0.00525159798734159 0.04736574775375 0.0120912438923218 0.114700753179211 0.00245911741275026 0 0 0 0 0.00599078992901201 0.00537664301187869 0 0 0 0.00742427704710314 0.00129879727592055 0.00832603514339866 0.00444626275011044 0 0 0 0 0 0 0 0 0 0 0 0 0 0 0 0 0 0 0 0 0 0 0 0 0 0 0 0 0 0 0 0 0 0 0 0.0563780610660601 0.018883227004639 0.013861510569302 0.0725061918269973 0.145650457358588 0 0 0.166619283630315 0.0295377568072393 0.00473765920961663 0 0 0 0 0 0.0342223947310363 0.0308052269788277 0 0 0 0 0 0 0 0 0 0 0 0 0 0 0 0 0 0 0 0 0 0 0 0 0 0 0 0 0 0 0 0 0 0 0 0 0 0.0108169058501673 0 0 0 0 0 0 0 0 0 0 0 0 0 0 0 0 0 0 0 0 0 0 0 0 0 0 0 0 0 0 0 0 0 0 0 0 0 0 0 0 0 0 0 0 0 0 0 0 0 0.000996507378265098 0 0 0 0 0 0 0 0 0 0 0 0 0 0.00884511905070991 0 0 0 0 0 0 0 0 0 0 0 0 0 0 0 0 0 0 0 0 0 0 0 0 0 0 0 0 0 0 0 0 0 0 0 0 0 0 0 0 0 0.00256409864924956 0 0 0 0 0 0.00311504583353379 0.00256444060374449 0 0 0 0 0 0 0 0 0 0 0.00623819992645444
0 0 0 0 0 0 0 0 0 0 0 0 0 0 0 0 0.117292729979582 0 0 0 0.0299100874865323 0 0 0 0 0 0 0 0 0 0.0213618447656919 0 0 0 0 0 0 0 0 0 0 0 0 0 0 0 0 0 0 0 0 0 0 0 0 0 0 0 0 0.0399666631201313 0 0.118467659415411 0 0 0 0 0 0 0 0 0 0 0 0 0 0 0 0 0 0 0 0 0 0 0 0 0 0 0 0 0 0 0 0 0 0 0 0 0 0 0 0 0 0 0 0 0 0 0 0 0 0 0 0 0 0 0 0 0 0 0 0.4435826818219 0 0.133629127620435 0 0 0 0 0.0957892057903173 0 0 0 0 0 0 0 0 0 0 0 0 0 0 0 0 0 0 0 0 0 0 0 0 0 0 0 0 0 0 0 0 0 0 0 0 0 0 0 0 0 0 0 0 0 0 0 0 0 0 0 0 0 0 0 0 0 0 0 0 0 0 0 0 0 0 0 0 0 0 0 0 0 0 0 0 0 0 0 0 0 0 0 0 0 0 0 0 0 0 0 0 0 0 0 0 0 0 0 0 0 0 0 0 0 0 0 0 0 0 0 0 0 0 0 0 0 0 0 0 0 0 0 0 0 0 0 0 0 0 0 0 0 0 0 0 0 0 0 0 0 0 0 0 0 0 0 0 0 0 0 0 0 0 0 0 0 0 0 0 0 0 0 0 0 0 0 0 0 0 0 0 0 0 0 0 0 0 0 0 0 0 0 0 0 0 0 0
0 0 0 0 0 0 0 0 0 0 0 0 0 0 0 0.0460040493839016 0 0 0 0 0.035541510799754 0 0 0 0 0 0 0 0 0 0 0 0 0 0 0 0 0 0 0 0 0 0 0 0 0 0 0 0 0 0.0151397001009955 0 0 0 0 0 0 0 0.0338513995918943 0 0 0.176092674159021 0 0 0 0 0 0.0234876968574921 0 0 0 0 0 0 0 0.166205181336154 0.0965494083752299 0.122937387035897 0 0 0 0 0 0 0 0 0 0 0 0 0 0 0 0 0 0 0 0 0 0 0 0 0 0 0 0 0 0 0 0 0 0 0 0 0 0 0 0 0 0 0 0 0 0 0 0 0 0 0.233990119892337 0 0 0 0 0.028564943437775 0 0 0 0.0216359290295471 0 0 0 0 0 0 0 0 0 0 0 0 0 0 0 0 0 0 0 0 0 0 0 0 0 0 0 0 0 0 0 0 0 0 0 0 0 0 0 0 0 0 0 0 0 0 0 0 0 0 0 0 0 0 0 0 0 0 0 0 0 0 0 0 0 0 0 0 0 0 0 0 0 0 0 0 0 0 0 0 0 0 0 0 0 0 0 0 0 0 0 0 0 0 0 0 0 0 0 0 0 0 0 0 0 0 0 0 0 0 0 0 0 0 0 0 0 0 0 0 0 0 0 0 0 0 0 0 0 0 0 0 0 0 0 0 0 0 0 0 0 0 0 0 0 0 0 0 0 0 0 0 0 0 0 0 0 0 0 0 0 0 0 0 0 0 0 0 0 0 0 0 0 0 0 0 0 0 0
0 0 0 0 0 0 0 0 0 0 0 0 0 0 0 0 0 0 0 0 0 0 0 0 0 0 0 0 0 0 0 0 0 0 0 0 0 0 0 0 0 0 0 0 0 0 0 0 0 0 0 0 0 0 0 0 0 0 0 0 0 0 0 0 0 0 0 0 0 0.252717582832376 0 0.60076721427064 0 0 0.146515202896983 0 0 0 0 0 0 0 0 0 0 0 0 0 0 0 0 0 0 0 0 0 0 0 0 0 0 0 0 0 0 0 0 0 0 0 0 0 0 0 0 0 0 0 0 0 0 0 0 0 0 0 0 0 0 0 0 0 0 0 0 0 0 0 0 0 0 0 0 0 0 0 0 0 0 0 0 0 0 0 0 0 0 0 0 0 0 0 0 0 0 0 0 0 0 0 0 0 0 0 0 0 0 0 0 0 0 0 0 0 0 0 0 0 0 0 0 0 0 0 0 0 0 0 0 0 0 0 0 0 0 0 0 0 0 0 0 0 0 0 0 0 0 0 0 0 0 0 0 0 0 0 0 0 0 0 0 0 0 0 0 0 0 0 0 0 0 0 0 0 0 0 0 0 0 0 0 0 0 0 0 0 0 0 0 0 0 0 0 0 0 0 0 0 0 0 0 0 0 0 0 0 0 0 0 0 0 0 0 0 0 0 0 0 0 0 0 0 0 0 0 0 0 0 0 0 0 0 0 0 0 0 0 0 0 0 0 0 0 0 0 0 0
0 0 0 0 0 0 0 0 0 0 0 0 0 0 0 0.0812654375586473 0 0 0 0 0.122850804651431 0 0 0 0 0 0 0 0 0 0 0 0 0 0 0 0 0 0 0 0 0 0 0 0.0874210330299727 0.120767083555619 0 0 0 0.0588777487375409 0 0 0 0 0 0 0 0 0.0971083691741097 0.170419545131201 0 0 0 0 0.0358290555275281 0 0 0 0 0 0 0 0 0 0 0 0.0628233586673957 0.0682552963295185 0 0 0 0 0 0 0 0 0 0 0 0 0 0 0 0 0 0 0 0 0 0 0 0 0 0 0 0 0 0 0 0 0 0 0 0 0 0 0 0 0 0 0 0 0 0 0 0 0 0 0.0221120227071456 0 0 0 0 0.0447339007426311 0 0 0 0.0275363441872592 0 0 0 0 0 0 0 0 0 0 0 0 0 0 0 0 0 0 0 0 0 0 0 0 0 0 0 0 0 0 0 0 0 0 0 0 0 0 0 0 0 0 0 0 0 0 0 0 0 0 0 0 0 0 0 0 0 0 0 0 0 0 0 0 0 0 0 0 0 0 0 0 0 0 0 0 0 0 0 0 0 0 0 0 0 0 0 0 0 0 0 0 0 0 0 0 0 0 0 0 0 0 0 0 0 0 0 0 0 0 0 0 0 0 0 0 0 0 0 0 0 0 0 0 0 0 0 0 0 0 0 0 0 0 0 0 0 0 0 0 0 0 0 0 0 0 0 0 0 0 0 0 0 0 0 0 0 0 0 0 0 0 0 0 0 0 0 0 0 0 0 0 0 0 0 0 0 0 0
0 0 0 0 0 0 0 0 0 0 0 0 0 0 0 0 0 0 0 0 0 0 0 0.232486233165136 0 0 0 0 0 0 0 0 0 0 0 0 0 0 0.0393877682968992 0 0 0 0.0829175232878786 0 0 0.0462853040442785 0 0 0 0 0 0 0 0 0 0 0 0 0 0 0 0 0 0 0 0 0 0 0 0 0 0 0 0 0 0 0 0.545215145212908 0 0 0 0 0 0 0 0 0 0 0 0 0 0 0 0 0 0 0 0 0 0 0 0 0 0 0 0 0 0 0 0 0 0 0 0 0 0 0 0 0 0 0 0 0 0 0 0 0 0 0 0 0 0 0 0 0 0 0 0 0 0 0 0 0 0 0 0 0 0 0 0 0 0 0 0 0 0 0 0 0 0 0 0 0 0 0 0 0 0.0537080259928998 0 0 0 0 0 0 0 0 0 0 0 0 0 0 0 0 0 0 0 0 0 0 0 0 0 0 0 0 0 0 0 0 0 0 0 0 0 0 0 0 0 0 0 0 0 0 0 0 0 0 0 0 0 0 0 0 0 0 0 0 0 0 0 0 0 0 0 0 0 0 0 0 0 0 0 0 0 0 0 0 0 0 0 0 0 0 0 0 0 0 0 0 0 0 0 0 0 0 0 0 0 0 0 0 0 0 0 0 0 0 0 0 0 0 0 0 0 0 0 0 0 0 0 0 0 0 0 0 0 0 0 0 0 0 0 0 0 0 0 0 0 0 0 0 0 0 0 0 0
0 0 0 0 0 0 0 0 0 0 0 0 0 0 0 0 0 0 0 0 0 0 0 0 0 0 0 0 0 0 0 0.00876631378917502 0 0 0 0 0 0 0 0 0 0 0 0.144010979283571 0 0.0500809918619862 0.0217794748243862 0 0 0 0 0 0 0.0633121851645921 0 0 0 0.0545285106352004 0 0 0 0 0 0 0 0 0 0 0 0 0 0 0 0 0 0.0200566101623209 0 0 0 0 0 0 0 0 0.0146422207035769 0 0.0482207167460061 0 0 0 0 0 0 0 0 0 0 0 0 0 0 0 0 0 0 0 0 0 0 0 0 0 0 0 0 0 0 0 0 0 0 0 0 0 0 0 0 0 0.0297132889055836 0 0 0 0 0 0 0 0 0 0 0 0 0 0 0 0 0 0 0 0 0 0 0 0 0 0 0 0 0 0 0 0 0 0 0 0 0 0 0.244933710462761 0.0755123477156313 0.0235897539402172 0 0 0 0 0 0 0 0 0.0249641686596186 0 0 0 0 0.0285969950068884 0 0 0 0 0.0112531806753752 0 0 0 0 0 0 0 0 0 0 0 0 0 0 0 0 0 0 0.0334580699388846 0 0 0 0 0 0 0 0 0 0 0 0 0 0 0 0 0 0 0 0 0 0 0 0 0 0 0 0 0 0 0 0 0 0 0 0 0 0 0 0 0 0 0 0 0 0 0 0 0.0677740180182342 0 0 0 0 0 0 0 0 0 0 0 0 0 0 0 0 0 0 0 0 0 0 0 0 0 0 0 0 0 0 0 0 0 0 0 0 0 0 0 0 0 0 0 0 0 0 0 0 0 0 0 0 0 0 0 0 0 0 0 0.0348064635059912
0 0 0 0 0 0 0 0 0 0 0 0 0 0.00978888214032531 0 0 0 0 0 0.00558828903796349 0.147589412787689 0.0067802525737992 0 0 0 0 0 0 0 0 0.0209075108999555 0 0 0 0 0 0 0 0.0110378523517584 0 0 0 0.0445726706897278 0 0.207607198522293 0 0.0212822827936028 0 0 0.139667554690371 0.0047958132141409 0 0.0202183754445814 0.014647085192006 0 0 0 0.00717908725945779 0 0 0 0.0136267458719643 0 0 0 0.125853592962924 0 0.0125181573319344 0 0 0 0 0 0 0 0.00600944103699338 0 0.00697858347205047 0 0 0 0 0 0 0.00302553489427421 0 0 0.00310796251119476 0.00344260872920183 0 0 0 0 0 0.00574202629272256 0.00337458191764744 0 0 0 0 0 0 0 0 0 0 0 0 0 0 0 0 0 0 0 0 0 0 0 0 0 0 0 0 0 0 0 0.0303842260355372 0 0 0 0 0 0.118936039538226 0 0 0 0 0 0.00533823180765834 0 0 0 0 0 0 0 0 0 0 0 0 0 0 0 0 0 0 0 0 0 0 0 0 0 0 0 0 0 0 0 0 0 0 0 0 0 0 0 0 0 0 0 0 0 0 0 0 0 0 0 0 0 0 0 0 0 0 0 0 0 0 0 0 0 0 0 0 0 0 0 0 0 0 0 0 0 0 0 0 0 0 0 0 0 0 0 0 0 0 0 0 0 0 0 0 0 0 0 0 0 0 0 0 0 0 0 0 0 0 0 0 0 0 0 0 0 0 0 0 0 0 0 0 0 0 0 0 0 0 0 0 0 0 0 0 0 0 0 0 0 0 0 0 0 0 0 0 0 0 0 0 0 0 0 0 0 0 0 0 0 0 0 0 0 0 0 0 0 0 0 0 0 0 0 0 0
0 0 0 0 0 0 0 0 0 0 0 0 0 0.0507674930914952 0 0 0 0 0 0.0311259662268125 0.0329632536299185 0 0 0 0 0 0.0155623044759875 0 0 0 0.0879871212523761 0 0 0 0 0 0 0 0 0 0 0 0 0 0 0 0 0 0 0.154715671403999 0 0 0.304443535746608 0 0 0 0 0 0 0 0 0 0 0 0.304410131943184 0 0 0 0 0 0 0 0 0 0 0 0 0 0 0 0 0 0 0 0 0 0 0 0 0 0 0 0 0 0 0 0 0 0 0 0 0 0 0 0 0 0 0 0 0 0 0 0 0 0 0 0 0 0 0 0 0 0 0 0 0 0 0 0 0 0 0 0 0.0180245222296183 0 0 0 0 0 0 0 0 0 0 0 0 0 0 0 0 0 0 0 0 0 0 0 0 0 0 0 0 0 0 0 0 0 0 0 0 0 0 0 0 0 0 0 0 0 0 0 0 0 0 0 0 0 0 0 0 0 0 0 0 0 0 0 0 0 0 0 0 0 0 0 0 0 0 0 0 0 0 0 0 0 0 0 0 0 0 0 0 0 0 0 0 0 0 0 0 0 0 0 0 0 0 0 0 0 0 0 0 0 0 0 0 0 0 0 0 0 0 0 0 0 0 0 0 0 0 0 0 0 0 0 0 0 0 0 0 0 0 0 0 0 0 0 0 0 0 0 0 0 0 0 0 0 0 0 0 0 0 0 0 0 0 0 0 0 0 0 0 0 0 0 0 0 0 0 0 0 0 0 0 0 0 0
0 0 0 0 0 0 0 0 0 0 0 0 0 0 0 0 0 0 0 0 0 0 0 0 0 0 0 0 0 0 0 0 0 0 0 0 0 0 0 0 0 0 0 0 0 0 0 0 0 0 0 0 0 0 0 0 0 0 0 0 0 0 0 0 0 0 0 0.0868110822898231 0 0 0.184328566763293 0 0 0 0 0 0 0 0 0 0 0 0 0 0 0 0 0 0 0 0 0 0 0 0 0 0 0 0 0 0 0 0 0 0 0 0 0 0 0 0.441673761150541 0 0.199860680554474 0 0 0 0 0 0 0 0.0873259092418694 0 0 0 0 0 0 0 0 0 0 0 0 0 0 0 0 0 0 0 0 0 0 0 0 0 0 0 0 0 0 0 0 0 0 0 0 0 0 0 0 0 0 0 0 0 0 0 0 0 0 0 0 0 0 0 0 0 0 0 0 0 0 0 0 0 0 0 0 0 0 0 0 0 0 0 0 0 0 0 0 0 0 0 0 0 0 0 0 0 0 0 0 0 0 0 0 0 0 0 0 0 0 0 0 0 0 0 0 0 0 0 0 0 0 0 0 0 0 0 0 0 0 0 0 0 0 0 0 0 0 0 0 0 0 0 0 0 0 0 0 0 0 0 0 0 0 0 0 0 0 0 0 0 0 0 0 0 0 0 0 0 0 0 0 0 0 0 0 0 0 0 0 0 0 0 0 0 0 0 0 0 0 0 0 0 0 0 0 0 0 0 0 0 0 0 0
0 0 0 0 0 0 0 0 0 0 0 0 0 0 0 0 0 0 0 0 0 0 0 0 0 0 0 0 0 0 0 0 0 0 0 0 0 0 0 0 0 0 0 0 0.0170554046004102 0 0.136716614693014 0 0 0 0 0 0.019138919103191 0.041749196993127 0 0 0 0 0 0.0202568602251297 0 0 0 0 0.0293316972835998 0 0.033531790308069 0 0.0205950073697614 0 0.309101648246322 0 0 0 0 0.183477485376623 0 0 0 0 0 0 0 0 0 0 0 0 0 0 0 0 0 0 0 0 0 0 0 0 0 0 0 0.0282009400666371 0.0280778971021506 0 0 0 0.0543789483357394 0 0.057628690399532 0 0 0 0 0 0 0 0 0 0 0 0 0 0 0 0 0 0 0 0 0 0 0 0 0 0 0 0 0 0 0 0 0 0 0 0 0 0 0 0 0 0 0 0 0 0 0 0 0 0 0 0 0 0 0 0 0 0 0 0 0 0 0 0 0 0 0 0 0 0 0 0 0 0 0 0 0 0 0 0 0 0 0 0 0 0 0 0 0 0 0 0 0 0 0 0 0 0 0 0 0 0 0 0 0 0 0 0 0 0 0 0 0 0 0 0 0 0 0 0 0 0 0 0 0 0 0 0 0 0 0 0 0 0 0 0 0 0 0 0 0 0 0 0 0 0.0207588998966934 0 0 0 0 0 0 0 0 0 0 0 0 0 0 0 0 0 0 0 0 0 0 0 0 0 0 0 0 0 0 0 0 0 0 0 0 0 0 0 0 0 0 0 0 0 0 0 0 0 0 0 0 0 0 0 0 0 0 0 0
0 0 0 0 0 0 0 0 0 0 0 0 0 0 0 0 0.0397309923628156 0 0.180327498948523 0 0 0 0 0 0 0 0 0 0 0 0 0 0 0 0 0 0 0 0 0 0 0 0 0 0 0 0 0 0 0 0 0 0 0 0 0 0 0 0 0 0 0 0 0 0 0 0 0.0367614306865763 0 0 0.0441897728616005 0 0 0 0 0 0 0 0 0 0 0 0 0 0 0 0 0 0 0 0 0 0 0 0 0 0 0 0 0 0 0 0 0.0700921458464931 0 0 0 0 0.170809460106199 0 0.210673117493678 0 0 0 0 0 0 0 0 0 0 0 0 0.137344285386025 0 0 0 0 0 0 0 0 0 0 0 0 0 0 0 0 0 0 0 0 0 0 0 0 0 0 0 0 0 0 0 0 0 0 0 0 0 0 0 0 0 0 0 0 0 0 0 0 0 0 0 0 0 0 0 0 0 0 0 0 0 0 0 0 0 0 0 0 0 0 0 0 0 0 0 0 0 0 0 0 0 0 0.0316541679062471 0 0 0 0 0 0 0 0 0 0 0 0 0 0 0 0 0 0 0 0 0 0 0 0 0 0 0 0 0 0 0 0 0 0 0 0 0 0 0 0 0 0 0 0 0 0 0 0 0 0.0784171284018421 0 0 0 0 0 0 0 0 0 0 0 0 0 0 0 0 0 0 0 0 0 0 0 0 0 0 0 0 0 0 0 0 0 0 0 0 0 0 0 0 0 0 0 0 0 0 0 0 0 0 0 0 0 0 0 0 0 0 0 0
0 0 0 0 0 0 0 0 0 0 0 0 0 0 0 0.126718318741276 0 0 0 0 0.0572119067141139 0.114063885216123 0 0 0 0 0 0 0 0 0 0 0 0 0 0 0 0 0 0.127143807601519 0 0 0 0 0 0.0299403823172912 0 0 0 0 0 0 0 0 0 0 0 0 0 0 0.051942026898937 0 0 0 0 0 0 0 0 0 0 0 0 0 0.222111022338777 0 0 0 0 0 0 0 0 0 0 0 0 0 0 0 0 0 0 0 0 0 0 0 0 0 0 0 0 0 0 0 0 0 0 0 0 0 0 0 0 0 0 0 0 0 0 0 0 0 0 0 0 0 0 0 0 0 0 0.116425949787665 0 0 0 0.0703716648343123 0 0 0 0 0 0 0 0 0 0 0 0 0 0 0 0 0 0 0 0 0 0 0 0 0 0 0 0 0 0 0 0 0 0 0 0 0 0 0 0 0 0 0 0 0.0209428059173567 0 0 0 0 0 0 0 0 0 0 0 0 0 0 0 0 0 0 0.0382863906809627 0 0 0 0 0 0 0 0 0 0 0 0 0 0 0 0 0 0 0 0 0 0 0 0 0 0 0 0 0 0 0 0 0 0 0 0 0 0 0 0 0 0 0 0 0 0 0 0 0 0 0 0 0 0 0 0 0 0 0 0 0 0 0 0 0 0 0 0 0 0 0 0 0 0 0 0 0 0 0 0 0.0248418389516655 0 0 0 0 0 0 0 0 0 0 0 0 0 0 0 0 0 0 0 0 0 0 0 0 0 0 0 0 0 0 0 0 0 0
0 0 0 0.0308056197222606 0 0 0.00720736698323549 0 0 0.0127003827024232 0.0168387175049284 0 0 0 0 0.00251668545776401 0 0 0 0 0 0 0 0 0 0 0 0 0 0.0170450777061878 0 0 0 0.0254388647539962 0 0 0 0.0080217714629511 0 0 0 0 0 0 0 0.00389453412936507 0.0212167289079769 0 0 0 0.0192039603181568 0 0 0.393831357423066 0.00614949330979588 0.140450409869734 0.014158289218034 0.0234026127219498 0 0 0 0 0 0 0 0 0.0132310306154963 0.0574408394384557 0.00460056078439617 0 0 0 0 0 0 0.0171493445544568 0 0 0 0 0 0 0 0 0.00763781233624416 0.0107859776357101 0 0 0 0 0 0 0.00597583177125705 0 0.0106447756188601 0.00405087209042197 0 0 0 0.00483055390058315 0 0 0 0 0 0 0 0 0.0199165648595672 0 0 0 0 0 0 0 0 0 0 0 0 0 0 0 0 0 0 0 0 0.0192283819989802 0 0 0.00760617577199201 0 0 0 0 0 0.00469678610730515 0 0 0 0.00318903706606797 0 0 0.0132645860782983 0 0 0 0 0 0 0 0.0141836524617782 0 0 0 0 0 0 0 0 0 0 0 0 0 0 0 0 0 0 0 0 0 0 0 0 0 0 0 0 0 0 0 0 0 0 0 0 0 0 0 0 0 0 0 0 0 0 0 0 0 0 0 0 0 0 0 0 0 0 0 0 0 0 0 0 0 0 0 0 0 0 0 0 0 0 0 0 0 0 0 0 0 0 0 0 0 0 0 0 0 0 0 0 0 0 0 0 0 0 0 0 0 0 0.0219731558043046 0 0 0 0 0 0 0 0 0 0 0 0 0 0 0 0 0 0 0 0 0 0 0 0 0 0 0 0 0 0 0 0 0 0 0 0 0 0 0 0 0 0.0029511844456807 0 0 0 0 0 0 0 0 0.00248963054654804 0 0 0 0 0 0 0 0 0.0112713739217706
0 0 0 0 0 0 0 0 0 0 0 0 0 0 0 0.0807169981908871 0 0 0 0 0 0.397171408214381 0 0 0 0 0 0 0 0 0 0 0 0 0 0 0 0 0 0 0 0 0 0 0.0401504278676917 0 0 0 0 0 0 0 0 0 0 0 0 0 0 0 0.265811499666426 0 0 0 0 0 0 0 0 0 0 0 0 0 0.10289776679944 0 0 0.0785945363625545 0 0 0 0 0 0 0 0 0 0 0 0 0 0 0 0 0 0 0 0 0 0 0 0 0 0 0 0 0 0 0 0 0 0 0 0 0 0 0 0 0 0 0 0 0 0 0 0 0 0 0 0 0 0 0 0 0 0 0 0.0346573628986205 0 0 0 0 0 0 0 0 0 0 0 0 0 0 0 0 0 0 0 0 0 0 0 0 0 0 0 0 0 0 0 0 0 0 0 0 0 0 0 0 0 0 0 0 0 0 0 0 0 0 0 0 0 0 0 0 0 0 0 0 0 0 0 0 0 0 0 0 0 0 0 0 0 0 0 0 0 0 0 0 0 0 0 0 0 0 0 0 0 0 0 0 0 0 0 0 0 0 0 0 0 0 0 0 0 0 0 0 0 0 0 0 0 0 0 0 0 0 0 0 0 0 0 0 0 0 0 0 0 0 0 0 0 0 0 0 0 0 0 0 0 0 0 0 0 0 0 0 0 0 0 0 0 0 0 0 0 0 0 0 0 0 0 0 0 0 0 0 0 0 0 0 0 0 0 0 0 0 0
0 0 0 0 0 0 0 0 0 0 0 0 0 0 0 0 0 0 0 0 0 0 0 0 0 0 0 0 0 0 0 0 0 0 0 0 0.166283158019666 0.0258638437191331 0 0 0 0 0 0 0 0 0.0456373087826279 0 0 0 0.0102071531530381 0 0 0 0 0 0 0.0230154567198781 0 0 0 0 0 0 0 0 0 0 0 0 0 0 0 0 0 0 0 0 0 0 0 0 0 0 0.14590193864732 0.00566483243722521 0.335191502727717 0 0 0 0 0 0 0 0.0109208609853196 0.0151654919710318 0 0 0 0 0 0 0 0 0 0 0 0 0 0 0 0 0 0 0 0 0 0 0 0 0 0 0 0 0 0 0 0 0 0 0.0505845948612916 0.125381588229341 0.0198269135302882 0 0 0 0 0 0 0.0203553562161226 0 0 0 0 0 0 0 0 0 0 0 0 0 0 0 0 0 0 0 0 0 0 0 0 0 0 0 0 0 0 0 0 0 0 0 0 0 0 0 0 0 0 0 0 0 0 0 0 0 0 0 0 0 0 0 0 0 0 0 0 0 0 0 0 0 0 0 0 0 0 0 0 0 0 0 0 0 0 0 0 0 0 0 0 0 0 0 0 0 0 0 0 0 0 0 0 0 0 0 0 0 0 0 0 0 0 0 0 0 0 0 0 0 0 0 0 0 0 0 0 0 0 0 0 0 0 0 0 0 0 0 0 0 0 0 0 0 0 0 0 0 0 0 0 0 0 0 0 0 0 0 0 0 0 0 0 0 0 0 0 0 0 0 0 0 0 0 0 0 0 0 0 0 0 0 0 0
0 0 0 0 0 0 0 0 0 0 0 0 0 0 0 0 0 0 0 0 0.094049503944248 0 0 0 0 0 0 0 0 0 0 0 0 0 0 0 0 0 0 0 0 0 0 0 0.184954264876409 0 0 0 0 0.137229950661559 0 0 0 0 0 0 0 0 0 0 0 0 0 0 0 0 0 0 0 0 0 0 0 0 0 0 0 0 0 0 0 0 0 0 0 0 0 0 0 0 0 0.0271381403724153 0 0 0 0 0 0 0 0 0 0 0 0 0 0 0 0 0 0 0 0 0 0 0 0 0 0 0 0 0 0 0 0 0 0 0 0.417678535777955 0 0 0 0 0 0.138949604367414 0 0 0 0 0 0 0 0 0 0 0 0 0 0 0 0 0 0 0 0 0 0 0 0 0 0 0 0 0 0 0 0 0 0 0 0 0 0 0 0 0 0 0 0 0 0 0 0 0 0 0 0 0 0 0 0 0 0 0 0 0 0 0 0 0 0 0 0 0 0 0 0 0 0 0 0 0 0 0 0 0 0 0 0 0 0 0 0 0 0 0 0 0 0 0 0 0 0 0 0 0 0 0 0 0 0 0 0 0 0 0 0 0 0 0 0 0 0 0 0 0 0 0 0 0 0 0 0 0 0 0 0 0 0 0 0 0 0 0 0 0 0 0 0 0 0 0 0 0 0 0 0 0 0 0 0 0 0 0 0 0 0 0 0 0 0 0 0 0 0 0 0 0 0 0 0 0 0 0 0 0 0 0
0 0 0 0 0 0 0 0 0 0 0 0 0 0 0 0.101605734276152 0 0 0 0 0.0158432204773441 0 0 0 0 0 0 0 0 0 0 0 0 0 0 0 0 0 0 0 0 0 0 0 0 0 0 0 0 0 0 0 0 0 0 0 0 0.00923574338282007 0 0 0.0267896322998414 0 0 0 0 0 0 0 0 0.197592628819874 0 0.0425228602767367 0 0 0 0 0 0 0 0 0 0 0 0 0 0 0 0 0.0442617707724373 0 0 0 0 0 0 0 0.0740115190188163 0.0523952779412663 0 0 0 0 0 0 0 0 0 0 0 0 0 0 0 0 0 0 0 0 0 0 0 0 0 0 0 0 0.122289797555939 0 0 0 0 0 0 0 0.0566232180162818 0.104818775389347 0.0912194305274598 0.0377710220917356 0 0 0 0 0 0 0 0 0.0125484762946519 0 0 0.0104708928592963 0 0 0 0 0 0 0 0 0 0 0 0 0 0 0 0 0 0 0 0 0 0 0 0 0 0 0 0 0 0 0 0 0 0 0 0 0 0 0 0 0 0 0 0 0 0 0 0 0 0 0 0 0 0 0 0 0 0 0 0 0 0 0 0 0 0 0 0 0 0 0 0 0 0 0 0 0 0 0 0 0 0 0 0 0 0 0 0 0 0 0 0 0 0 0 0 0 0 0 0 0 0 0 0 0 0 0 0 0 0 0 0 0 0 0 0 0 0 0 0 0 0 0 0 0 0 0 0 0 0 0 0 0 0 0 0 0 0 0 0 0 0 0 0 0 0 0 0 0 0 0 0 0 0 0 0 0 0 0 0 0 0 0 0 0 0 0
0 0 0 0 0 0 0 0 0 0 0 0 0 0 0 0.00790737461251595 0 0 0 0 0 0 0 0 0 0 0 0 0 0 0 0 0 0.014454730132395 0 0 0 0 0 0 0 0 0 0 0.00714296480496849 0.0262973822266751 0.034364084631988 0 0 0 0.155834886984349 0 0 0.213055538961136 0 0 0.0519154853633653 0.0291229203965033 0 0.104173346830221 0 0 0 0.00795169829938338 0.0102331944667445 0 0 0.133340825564854 0 0 0.0670669303577081 0 0 0 0 0 0 0.0207233362997829 0 0 0 0 0 0 0.0120245889932887 0 0.0132419826904788 0 0 0 0 0 0 0 0 0 0 0 0 0 0 0 0 0 0 0 0 0 0 0 0 0 0 0 0 0 0 0 0 0 0 0.0206981781220053 0 0 0 0 0 0 0 0 0.0161856954116913 0 0 0 0 0 0 0.00424227762058338 0 0.0426759752698659 0 0 0 0 0 0 0 0 0 0 0 0 0 0 0 0 0 0 0 0 0 0 0 0 0 0 0 0 0 0 0 0 0 0 0 0 0 0 0 0 0 0 0 0 0 0 0 0 0 0 0 0 0.0073466019594961 0 0 0 0 0 0 0 0 0 0 0 0 0 0 0 0 0 0 0 0 0 0 0 0 0 0 0 0 0 0 0 0 0 0 0 0 0 0 0 0 0 0 0 0 0 0 0 0 0 0 0 0 0 0 0 0 0 0 0 0 0 0 0 0 0 0 0 0 0 0 0 0 0 0 0 0 0 0 0 0 0 0 0 0 0 0 0 0 0 0 0 0 0 0 0 0 0 0 0 0 0 0 0 0 0 0 0 0 0 0 0 0 0 0 0 0 0 0 0 0 0 0 0 0
0 0 0 0 0 0 0 0 0 0 0 0 0 0 0 0.0218756290884787 0 0 0 0 0 0.0456814607435878 0 0 0 0 0 0 0 0 0 0 0 0 0 0 0 0.0107632681735275 0 0 0 0 0 0 0 0.193142524866738 0 0 0 0 0 0 0 0 0 0 0 0 0 0.0911611467401143 0 0.0612919164164553 0 0 0 0 0 0 0 0 0 0 0 0 0 0 0 0.300424603689372 0.0368589300863837 0 0 0 0 0 0.0262828933993837 0 0.0242374341146413 0 0 0 0 0 0 0 0 0 0 0 0 0 0 0 0 0 0 0 0 0 0 0 0 0 0 0 0 0 0 0 0 0 0 0 0 0 0 0 0 0 0 0 0 0 0 0.0713786336586548 0 0 0 0.014428741995836 0 0 0 0 0 0 0 0 0 0 0 0 0 0 0 0 0 0 0 0 0 0 0 0 0 0 0 0 0 0 0 0 0 0 0 0 0 0 0 0 0 0 0 0 0 0 0 0 0 0 0 0 0 0 0 0 0 0 0 0 0 0 0 0 0 0 0 0 0 0 0 0 0 0 0 0 0 0 0 0 0 0 0 0 0 0 0 0 0.102472817026826 0 0 0 0 0 0 0 0 0 0 0 0 0 0 0 0 0 0 0 0 0 0 0 0 0 0 0 0 0 0 0 0 0 0 0 0 0 0 0 0 0 0 0 0 0 0 0 0 0 0 0 0 0 0 0 0 0 0 0 0 0 0 0 0 0 0 0 0 0 0 0 0 0 0 0 0 0 0 0 0 0 0 0 0 0 0 0 0 0 0
0 0 0 0 0 0 0 0 0 0 0 0 0 0 0 0.0378559706186385 0 0 0 0 0 0 0 0 0 0 0 0 0 0 0 0 0 0 0 0 0 0 0.0452341768954524 0 0 0 0 0 0.0364883932161281 0.126618272714333 0 0 0 0.0301734153108134 0 0 0 0.0117459320247067 0 0 0 0 0 0.0899655834078843 0 0.0516119972949201 0.203175987969819 0 0.0138747379761393 0 0 0 0 0 0 0.0257870222050132 0 0 0 0.0241958029262055 0.232845450394281 0 0 0 0 0 0 0 0 0 0 0 0 0 0 0 0 0 0 0 0 0 0 0 0 0 0 0 0 0 0 0 0 0 0 0 0 0 0 0 0 0 0 0 0 0 0 0 0 0 0 0 0.022938550485935 0 0 0 0 0.0303888478918005 0 0 0 0.0170998586679295 0 0 0 0 0 0 0 0 0 0 0 0 0 0 0 0 0 0 0 0 0 0 0 0 0 0 0 0 0 0 0 0 0 0 0 0 0 0 0 0 0 0 0 0 0 0 0 0 0 0 0 0 0 0 0 0 0 0 0 0 0 0 0 0 0 0 0 0 0 0 0 0 0 0 0 0 0 0 0 0 0 0 0 0 0 0 0 0 0 0 0 0 0 0 0 0 0 0 0 0 0 0 0 0 0 0 0 0 0 0 0 0 0 0 0 0 0 0 0 0 0 0 0 0 0 0 0 0 0 0 0 0 0 0 0 0 0 0 0 0 0 0 0 0 0 0 0 0 0 0 0 0 0 0 0 0 0 0 0 0 0 0 0 0 0 0 0 0 0 0 0 0 0 0 0 0 0 0 0
0 0 0 0 0 0 0 0 0 0 0 0 0 0 0 0 0 0 0 0 0 0.627362961735508 0 0 0 0 0 0 0 0 0 0 0 0 0 0 0 0 0 0 0 0 0 0 0.153509798428484 0 0 0 0 0 0 0 0 0 0 0 0 0 0 0 0 0 0 0 0 0 0 0 0 0 0 0 0 0 0 0 0.219127239836008 0 0 0 0 0 0 0 0 0 0 0 0 0 0 0 0 0 0 0 0 0 0 0 0 0 0 0 0 0 0 0 0 0 0 0 0 0 0 0 0 0 0 0 0 0 0 0 0 0 0 0 0 0 0 0 0 0 0 0 0 0 0 0 0 0 0 0 0 0 0 0 0 0 0 0 0 0 0 0 0 0 0 0 0 0 0 0 0 0 0 0 0 0 0 0 0 0 0 0 0 0 0 0 0 0 0 0 0 0 0 0 0 0 0 0 0 0 0 0 0 0 0 0 0 0 0 0 0 0 0 0 0 0 0 0 0 0 0 0 0 0 0 0 0 0 0 0 0 0 0 0 0 0 0 0 0 0 0 0 0 0 0 0 0 0 0 0 0 0 0 0 0 0 0 0 0 0 0 0 0 0 0 0 0 0 0 0 0 0 0 0 0 0 0 0 0 0 0 0 0 0 0 0 0 0 0 0 0 0 0 0 0 0 0 0 0 0 0 0 0 0 0 0 0 0 0 0 0 0 0 0 0 0 0 0 0 0 0 0 0
0 0 0 0 0 0 0 0 0 0 0 0 0 0 0 0 0 0 0 0 0 0 0 0 0 0 0 0 0 0 0.0125043040606865 0 0 0 0 0 0 0 0 0 0 0 0 0 0 0 0 0 0 0 0 0 0 0.00579863479421099 0 0 0 0 0 0 0 0 0 0 0 0 0 0 0 0 0 0 0 0 0 0 0 0 0 0 0 0.0132899493207532 0 0 0 0 0 0.1827442274992 0 0.192809177745032 0 0.0664632236444782 0 0 0.14652022449457 0.325475331698271 0 0 0 0.00686436897261093 0 0 0 0.00600562477429595 0 0 0 0 0 0 0 0 0 0 0 0 0 0 0 0 0 0 0 0 0 0 0 0 0 0 0 0 0 0 0 0.0179245602569 0 0 0.00676910560596692 0 0 0 0 0 0 0 0 0 0 0 0 0 0 0 0 0 0 0 0 0 0 0 0 0 0 0 0 0 0 0 0 0 0 0 0 0 0 0 0 0 0 0 0 0 0 0 0 0 0 0 0 0 0 0 0 0 0 0 0 0 0 0 0 0 0 0 0 0 0 0 0 0 0 0 0 0 0 0 0 0 0 0 0 0 0 0 0 0 0 0 0 0 0 0 0 0 0 0 0 0 0 0 0 0 0 0 0 0 0 0 0 0 0 0 0 0 0.00823584014571753 0 0 0 0 0 0 0 0 0 0 0 0 0 0 0 0 0 0 0 0 0 0 0 0 0 0 0 0 0 0 0 0 0 0 0 0 0 0 0 0 0 0 0 0 0 0 0 0 0 0 0 0 0 0 0 0 0 0 0 0.00859542698730701
0 0 0 0 0 0 0 0 0 0 0 0 0 0 0 0 0 0 0 0 0 0 0 0 0 0 0 0 0 0 0 0 0 0 0 0 0 0 0.0103853395994956 0 0.0141915143083157 0 0 0 0 0 0 0 0 0 0 0 0 0 0 0 0 0 0 0 0 0 0 0 0 0 0 0 0 0 0 0 0 0 0 0 0 0 0 0 0 0.11441329017852 0.389497406059612 0.00933158021883692 0 0 0 0 0.013917578012454 0 0.0111509736506127 0 0 0 0 0.0320215703470039 0.0603244074553912 0.160810904334017 0.0799832988525389 0 0 0 0 0 0 0 0 0 0 0 0 0 0 0 0 0 0 0 0 0 0 0 0 0 0 0 0.00923472235179301 0 0 0 0 0 0 0 0 0.0297715677290943 0 0 0 0 0 0 0 0 0 0 0.00946106442629185 0 0 0 0 0 0 0.00922653009421768 0 0 0 0 0 0 0 0 0 0 0 0 0 0 0 0 0 0 0 0 0 0 0 0 0 0 0 0 0 0 0 0 0 0 0 0 0 0 0 0 0 0 0.0118683669949755 0 0 0 0 0 0 0 0 0 0 0 0 0 0 0 0 0 0 0 0 0 0 0 0 0 0 0 0 0 0 0 0 0 0 0 0 0 0 0 0 0 0 0 0.0254774194409828 0.00893246594584739 0 0 0 0 0 0 0 0 0 0 0 0 0 0 0 0 0 0 0 0 0 0 0 0 0 0 0 0 0 0 0 0 0 0 0 0 0 0 0 0 0 0 0 0 0 0 0 0 0 0 0 0 0 0 0 0 0 0 0 0 0 0 0 0 0 0 0 0 0 0 0 0 0 0 0
0 0 0 0 0 0 0 0 0 0 0 0 0 0 0 0 0 0 0 0 0 0 0 0 0 0 0 0 0 0 0 0 0 0 0 0.0499926373275217 0 0 0 0 0.005448625825197 0 0 0 0 0 0 0 0 0 0 0.0485118932966681 0 0 0 0 0 0.00847466431856744 0 0 0 0 0 0 0 0 0 0 0 0 0 0 0 0 0 0 0 0 0 0.00889394817751174 0.0755726743119739 0 0.107986840214938 0.333616826277502 0.00394139150054009 0.0092930562742276 0 0.0162372795960153 0.013915795158615 0 0 0 0 0 0.00580096041869301 0.041985805280167 0.00894546061101525 0.0557971108093761 0 0 0 0 0 0 0 0 0 0 0 0 0 0 0 0 0 0 0 0 0 0 0 0 0 0 0 0 0 0 0 0 0 0 0 0 0 0 0 0 0 0 0 0 0 0 0 0 0.00303181285545888 0 0 0 0 0 0 0 0 0 0 0 0 0 0 0 0 0 0 0 0 0 0 0 0 0 0 0 0 0 0 0 0 0 0 0 0 0 0 0 0 0 0 0 0.00375016124715668 0 0 0 0 0 0.016476205422633 0 0 0 0 0 0 0 0 0 0 0 0 0 0 0 0 0 0 0 0 0 0 0 0 0 0 0 0 0 0 0 0 0 0 0 0 0 0 0 0.066125334553463 0 0 0 0.0857720297097776 0.025428384551373 0 0 0 0 0 0 0 0 0 0 0 0 0 0 0 0 0 0 0 0 0 0 0 0 0 0 0 0 0 0 0 0 0 0 0 0 0 0 0 0 0 0 0 0 0 0 0 0 0 0 0 0 0 0 0 0 0.00182224015528949 0 0 0 0 0 0 0 0 0 0 0 0 0 0 0 0.00317886210631979 0 0
0 0 0 0 0 0 0 0 0 0 0 0 0 0 0 0 0 0 0 0 0 0 0 0 0 0 0 0 0 0 0 0 0 0 0 0 0 0 0.00951390608009851 0 0.0256220807939713 0.0102089712600696 0 0 0 0 0 0 0 0 0 0.0204509651942898 0 0 0 0 0 0.00422603094264335 0 0 0 0 0 0 0 0 0 0 0 0 0 0 0 0 0 0 0 0 0 0 0.338583283391281 0.14211615853432 0 0.186082468052519 0 0 0 0 0.00510038217215577 0 0.00856364191135934 0 0 0 0 0.0155124495394824 0.0154564632083216 0 0 0 0 0 0 0 0 0 0 0 0 0 0 0 0 0 0 0 0 0 0 0 0 0 0 0 0 0 0 0 0 0 0 0 0 0 0 0 0 0 0 0 0 0 0 0 0 0 0 0 0 0 0 0 0 0 0 0 0 0 0 0 0 0 0 0 0 0 0 0 0 0 0 0 0 0 0 0 0 0 0 0 0 0 0 0 0 0 0 0 0 0 0 0 0 0 0 0 0.0351100228392182 0 0 0 0 0 0 0 0 0 0 0 0 0 0 0 0 0 0 0 0 0 0 0 0 0 0 0 0 0 0 0 0 0 0 0 0 0 0 0 0.0307895910725126 0 0 0 0.113866585046866 0.0387969999608916 0 0 0 0 0 0 0 0 0 0 0 0 0 0 0 0 0 0 0 0 0 0 0 0 0 0 0 0 0 0 0 0 0 0 0 0 0 0 0 0 0 0 0 0 0 0 0 0 0 0 0 0 0 0 0 0 0 0 0 0 0 0 0 0 0 0 0 0 0 0 0 0 0 0 0
0 0 0 0 0 0 0 0 0 0 0 0 0 0 0 0 0 0 0 0 0 0 0 0 0 0 0 0 0 0 0 0 0 0 0 0.0834866271857262 0 0 0 0 0.00834378377472946 0 0 0 0 0 0 0 0 0 0 0.0371582929847163 0 0 0 0 0 0.0030447611482711 0 0 0 0 0 0 0 0 0 0 0 0 0 0 0 0 0 0 0 0 0 0 0.0050063750711943 0.270974123261196 0.114845161957368 0 0 0 0 0 0.0057010527707283 0 0 0 0 0 0 0 0 0 0 0 0 0 0 0 0 0 0 0 0 0 0 0 0 0 0 0 0 0 0 0 0 0 0 0 0 0 0 0 0 0 0 0 0 0 0 0 0 0 0 0 0 0 0 0 0 0 0 0 0 0 0 0 0 0 0 0 0 0 0 0 0 0 0 0 0 0 0 0 0 0 0 0 0 0 0 0 0 0 0 0 0 0 0 0 0 0 0 0 0 0 0.0090903620503089 0 0 0 0 0 0.0329750487423792 0 0 0 0 0 0 0 0 0 0 0 0 0 0 0 0 0 0 0 0 0 0 0 0 0 0 0 0 0 0 0 0 0 0 0 0 0 0 0 0.184758068245562 0 0 0 0.188516214574353 0.0459119969471752 0 0 0 0 0 0 0 0 0 0 0 0 0 0 0 0 0 0 0 0 0 0 0 0 0 0 0 0 0 0 0 0 0 0 0 0 0 0 0 0 0.0066444748550296 0 0 0 0 0 0 0 0 0 0 0 0 0 0 0 0 0 0 0 0 0 0 0 0 0 0 0 0 0 0 0 0.00354365643126176 0 0
0.000742872028112236 0 0 0 0.0234250795312428 0.00521832876965167 0 0 0 0.0486687874143139 0 0.00194795846229077 0 0.00112629713087919 0.00176174641787061 0.00594575015799688 0.000695842061376303 0 0 0.000528563005805235 0 0 0 0 0 0 0 0 0 0 0.00995131084046406 0 0 0.00141350289925339 0 0 0.0314057774216003 0.108121902122706 0.000466283755297908 0 0 0 0 0 0.000917160841929523 0.000789225516054377 0.0027553527329688 0 0 0 0.00357557327456483 0 0 0.00918655240547469 0 0.00100866229130988 0.00186269409642793 0.0400282919789821 0 0 0 0 0 0.000711448213681422 0.000631412679908312 0 0 0 0 0 0.00366069773514427 0 0.0347376192272969 0 0 0.0014736835130545 0.00213825282018217 0 0 0 0 0.000956932542236947 0 0 0 0.0801303419886313 0.182009305262513 0.0461457985933375 0.0882179947781234 0.00319803167696098 0.0133272248137103 0.00322325439192028 0.0124671318898605 0.00782335615908067 0.0283448342438705 0.0166158708157133 0 0.00222409656953946 0 0.000614785922985222 0 0.0170593123812281 0.012488843308874 0 0 0 0 0 0 0 0 0 0 0 0 0 0 0 0 0 0 0 0 0.00373772393419334 0 0 0.00734104262896111 0 0 0.0225065512392131 0 0.0039458113322519 0.009186350932161 0 0 0.00741851115504433 0 0.00032189916918889 0.0124683677602979 0.00150433679469583 0.0011410158618098 0 0.0046273240691671 0 0.00116498678327639 0 0.0214117210841379 0.00381504208970867 0 0.00700814112466971 0.00544355232306495 0.00117532937392116 0 0.0166780144182956 0 0 0 0 0 0 0 0 0 0 0 0 0 0 0 0 0 0 0 0 0 0 0 0 0 0 0 0 0 0 0 0 0 0 0 0 0 0 0.00183589320721388 0 0 0 0 0 0 0 0 0 0 0 0 0 0 0 0 0 0 0 0 0 0 0 0 0 0 0 0 0 0 0 0 0 0 0 0 0 0 0 0 0 0 0 0 0 0 0 0 0 0.00239214639913536 0 0 0 0 0 0 0 0 0 0 0 0 0 0.0020807444502875 0 0 0 0 0 0 0 0 0 0 0 0 0 0 0 0 0 0 0 0 0 0 0 0 0 0 0 0 0 0 0.00229429698199929 0 0 0 0 0 0 0 0.000757452202878138 0 0 0 0 0 0 0 0 0 0 0 0 0 0 0 0 0 0 0 0 0
0 0 0 0 0.00522471076143122 0 0 0 0 0.00828428371857854 0 0 0 0 0 0 0 0 0 0 0 0 0 0 0 0 0 0 0 0 0.0132355357316448 0 0.00205842731281763 0.00710017386108213 0 0 0 0.0741987762939618 0 0 0 0 0 0 0 0 0 0 0 0 0.00196877386230768 0 0 0.0150408075096839 0 0.00471620153087609 0 0.00922522303672481 0 0 0 0 0 0 0 0 0 0 0 0 0.0118414210508847 0 0.00308940949673578 0 0 0 0 0 0 0 0 0.00516820505285335 0 0 0.183546631013913 0 0.00686372706853854 0.131813866551101 0.0105289811712733 0 0.00854099423874684 0 0.0565196263795672 0.0339300862178692 0.142832430753735 0.0361179987595038 0.00171908984810443 0.00670674083564082 0 0.00404904347148244 0 0 0.031156924166929 0 0.0018941091797532 0 0 0 0 0 0 0 0 0 0 0 0 0 0 0 0 0 0 0 0 0 0.0131008286071325 0 0 0.00928731630336451 0 0 0 0 0 0.00930723074167281 0.00131749463142259 0 0.0232047802362743 0 0 0 0 0.00605826336278075 0.0015075462476339 0 0.0224582723797392 0.00889775107781013 0 0.0205135075138107 0 0.00140322670849271 0 0.0121837023820853 0 0 0 0 0 0 0 0 0 0 0 0 0 0 0 0 0 0 0 0 0 0 0 0 0 0 0 0 0 0 0 0 0 0 0 0 0 0 0 0 0 0 0 0 0 0 0 0 0 0 0 0 0 0 0 0 0 0 0 0 0 0 0 0 0 0 0 0 0 0 0 0 0 0 0 0 0 0 0 0 0 0 0 0 0 0 0 0 0 0 0 0 0 0 0.000797749042879732 0 0 0 0 0.000504653445172241 0 0 0.0308569903401167 0 0 0 0 0 0 0 0 0 0 0 0 0 0 0 0 0 0 0 0 0 0 0 0 0 0 0 0 0 0 0 0 0 0 0 0 0 0 0 0 0 0.00219261722973513 0 0 0 0 0 0 0 0.00152199616896017 0.00338770412172296 0 0 0 0 0 0 0 0 0.0141261705834532
0 0 0 0 0.0137984870393224 0 0 0.0075445466405633 0 0.0172420151760866 0 0 0 0 0 0.00277823765557232 0 0 0 0 0 0 0 0 0 0 0 0 0 0 0 0 0 0 0 0 0.107297830675459 0.0992893391480377 0 0 0 0 0 0.00582967532330725 0 0.00207956758598475 0.00917587982509122 0 0 0 0 0 0 0.00318003040436069 0 0 0 0.0749785449977758 0 0 0 0 0 0.00483622654114844 0 0 0 0 0 0 0 0 0.164728452489098 0 0 0.00334983665153056 0.00407013816104868 0 0 0 0 0 0 0 0.375690507651584 0.00618510696581243 0 0.00442718504091885 0.0133638991534388 0 0 0 0 0 0.00893248783747202 0.013781123406178 0 0.00556813843969293 0 0.00172371234161067 0 0 0 0 0 0 0 0 0 0 0 0 0 0 0 0 0 0 0 0 0 0 0 0.00336861335402127 0 0 0 0 0 0 0.0025120597415412 0.011741917693257 0.00544320650905463 0.00181243213475579 0 0.00356094465105246 0 0.000745433233946739 0.00723882599721088 0.003998122974554 0 0 0 0 0 0 0.00301432323027349 0 0 0 0 0 0 0 0 0 0 0 0 0 0 0 0 0 0 0 0 0 0 0 0 0 0 0 0 0 0 0 0 0 0 0 0 0 0 0 0 0 0 0 0 0 0 0 0 0 0 0 0 0 0 0 0 0 0 0 0 0 0 0 0 0 0 0 0 0 0 0 0 0 0 0 0 0 0 0 0 0 0 0 0 0 0 0 0 0 0 0 0 0 0 0 0 0 0 0 0 0 0 0 0 0 0 0 0 0 0.00157812069901772 0 0 0 0 0 0 0 0 0 0 0 0 0 0 0 0 0 0 0 0 0 0 0 0 0 0 0 0 0 0 0.00208277563035514 0 0 0 0 0 0 0.00113723212914722 0 0 0 0 0 0 0 0 0 0 0 0 0 0 0 0 0 0 0 0 0 0.00191502287071813
0 0 0 0 0 0 0 0 0 0 0 0 0 0 0 0 0 0 0 0 0 0 0 0 0 0 0 0 0 0 0.0120949414628785 0 0 0.00232259251851065 0 0 0 0 0 0 0 0 0 0 0 0 0 0 0 0 0 0 0 0.00153226589762855 0 0 0 0.0122666190739299 0 0 0 0 0 0 0.000858034640872094 0 0 0 0 0 0 0 0 0 0 0 0 0 0 0.0392793780386466 0 0.00521510352781184 0 0 0.0610449979331888 0.0761254013769404 0.00283732419380043 0 0.110559554143008 0.178922202794937 0.0351317944916292 0.074292234216772 0 0.0633370051477647 0.112671395742802 0.062172744935856 0.00196140931614878 0.00312542451831848 0 0.00347676446041551 0.00162668118472532 0.0288596420922362 0.0273069177075098 0 0 0 0 0 0 0 0 0 0 0 0 0 0 0 0 0 0 0 0 0 0 0 0.0114454226880732 0 0 0 0 0 0 0 0 0.00385759311032911 0.00123274691952517 0 0.00378106740922811 0 0.00282012128397893 0 0.0123662107614138 0 0 0 0.0114009877067021 0.00320827713392203 0 0.00545888765119358 0.00172696129540721 0.00439102213180183 0 0.0129076564542258 0 0 0 0 0 0 0 0 0 0 0 0 0 0 0 0 0 0 0 0 0 0 0 0 0 0 0 0 0 0 0 0 0 0 0 0 0 0 0 0 0 0 0 0 0 0 0 0 0 0 0 0 0 0 0 0 0 0 0 0 0 0 0 0 0 0 0 0 0 0 0 0 0 0 0 0 0 0 0 0 0 0 0 0 0 0 0 0 0 0 0 0 0 0 0 0 0 0 0 0 0 0 0.00340037778671632 0 0 0 0 0 0 0 0 0 0 0 0 0 0 0 0 0 0 0 0 0 0 0 0 0 0 0 0 0 0 0 0 0 0 0 0 0 0 0 0 0 0.00095905804814827 0 0 0 0 0 0 0 0 0 0 0 0 0 0 0 0 0 0.0040231802030042
0 0 0 0 0 0 0 0 0 0 0 0 0 0 0 0 0 0 0 0 0 0 0 0 0 0 0 0 0 0 0 0 0 0.0014801883266784 0 0 0 0 0 0 0 0 0 0 0 0 0 0 0 0 0 0 0 0.00347451802545842 0 0 0 0.111238565171974 0 0 0 0 0 0 0.000908556473025344 0 0 0 0 0 0 0 0 0 0.00466474438935686 0 0 0 0 0 0.00282251888868823 0.0042726065671406 0.00118991234215738 0.00215506346412947 0.111560463564534 0.00581286258125275 0.00818746936139652 0.105689413968009 0 0.0512054269598344 0.0429382386116944 0.0336836009587135 0 0.011100721031774 0.00548295832306695 0.0185221252171124 0 0.00636168504547043 0 0.00246339035110689 0.00334074019912143 0.0705393311364957 0.046499190733644 0 0 0 0 0 0 0 0 0 0 0 0 0 0 0 0 0 0 0 0 0 0 0 0.00189185306415906 0 0 0 0 0 0 0 0 0.00151814187351631 0.00122021772851829 0 0.0119316810781544 0 0.0329888179505612 0.0199924777759083 0.10096709656717 0 0 0.008157079588309 0.052347677687753 0.0156448639609519 0.00879366338226733 0.0132029143953721 0.0151794438031268 0.00292632856382125 0 0.038583800990662 0.00823059724476607 0 0 0 0 0 0 0 0 0 0 0 0 0 0 0 0 0 0 0 0 0 0 0 0 0 0 0 0 0 0 0 0 0 0 0 0 0 0.00390821370658166 0 0 0 0 0 0 0 0 0 0 0 0 0 0 0 0 0 0 0 0 0 0 0 0 0 0 0 0 0 0 0 0 0 0 0 0 0 0 0 0 0 0 0 0 0 0 0 0 0 0 0 0 0 0 0 0 0 0 0 0 0 0 0 0.00520689662441555 0 0 0 0 0 0 0 0 0 0 0 0 0 0 0 0 0 0 0 0 0 0 0 0 0 0 0 0 0 0 0 0 0 0 0 0 0 0 0 0 0 0.0017139423221505 0 0 0 0 0 0 0 0 0 0 0 0 0 0 0 0 0 0
0 0 0 0 0 0 0 0 0 0 0 0 0 0 0 0 0 0 0 0 0 0 0 0 0 0 0 0 0 0 0 0 0 0 0 0 0 0 0 0 0 0 0 0 0 0 0 0 0 0 0 0 0 0 0 0 0 0.00321940165441131 0 0 0 0 0 0 0 0 0 0 0 0 0 0 0 0 0 0 0 0 0 0.0534799063253794 0 0 0 0 0.00545937188229507 0 0 0.230890591683364 0.0691230321874973 0 0.105822310480346 0.285967662328306 0 0.0657548517989026 0.0278158567384547 0.0104541687107213 0 0 0 0.00221176314722455 0.00215537410313919 0.0665980977987416 0.0459500865564786 0 0 0 0 0 0 0 0 0 0 0 0 0 0 0 0 0 0 0 0 0 0 0 0 0 0 0 0 0 0 0 0 0 0 0 0 0 0 0 0.0185950458576593 0 0 0 0 0 0 0 0 0.00650247874707824 0 0 0 0 0 0 0 0 0 0 0 0 0 0 0 0 0 0 0 0 0 0 0 0 0 0 0 0 0 0 0 0 0 0 0 0 0 0 0 0 0 0 0 0 0 0 0 0 0 0 0 0 0 0 0 0 0 0 0 0 0 0 0 0 0 0 0 0 0 0 0 0 0 0 0 0 0 0 0 0 0 0 0 0 0 0 0 0 0 0 0 0 0 0 0 0 0 0 0 0 0 0 0 0 0 0 0 0 0 0 0 0 0 0 0 0 0 0 0 0 0 0 0 0 0 0 0 0 0 0 0 0 0 0 0 0 0 0 0 0 0 0 0 0 0 0 0 0 0 0 0 0 0 0 0 0 0 0 0 0 0 0 0 0 0
0 0 0 0 0 0 0 0 0 0 0 0 0 0 0 0.00247670593221035 0 0 0 0 0 0 0 0 0 0.00152080764158246 0 0 0 0 0 0 0.00307376591579924 0 0 0 0 0 0 0 0 0 0 0 0 0 0 0 0 0 0 0 0 0 0 0 0 0 0 0 0 0 0 0 0 0 0 0 0 0 0 0 0 0 0 0 0 0 0 0 0.00327292954797072 0 0.00289148819683182 0 0.0243917818263407 0.00682437385920522 0 0.0486055900346817 0.0621433841215229 0.113454342958619 0 0.226790683866295 0 0.178707178781411 0.0055352468971989 0.00285623670334886 0 0.00518533283916077 0 0.0100681520496199 0.00736228256829818 0.101325284678452 0.144979295299921 0 0 0 0 0 0 0 0 0 0 0 0 0 0 0 0 0 0 0 0 0 0 0 0 0 0 0 0 0 0 0 0 0 0 0 0 0 0.0083085967548334 0 0 0 0 0 0 0 0.0108209401541696 0 0.0150435257765796 0.014362073595947 0 0 0 0 0 0 0 0 0 0 0 0 0 0 0 0 0 0 0 0 0 0 0 0 0 0 0 0 0 0 0 0 0 0 0 0 0 0 0 0 0 0 0 0 0 0 0 0 0 0 0 0 0 0 0 0 0 0 0 0 0 0 0 0 0 0 0 0 0 0 0 0 0 0 0 0 0 0 0 0 0 0 0 0 0 0 0 0 0 0 0 0 0 0 0 0 0 0 0 0 0 0 0 0 0 0 0 0 0 0 0 0 0 0 0 0 0 0 0 0 0 0 0 0 0 0 0 0 0 0 0 0 0 0 0 0 0 0 0 0 0 0 0 0 0 0 0 0 0 0 0 0 0 0 0 0 0 0 0 0 0 0 0 0 0
0 0 0 0 0 0 0 0 0 0 0 0 0 0 0 0 0 0 0 0 0 0 0 0 0 0 0 0 0 0 0 0 0.00594125283004786 0 0 0 0 0 0 0 0 0 0 0 0 0 0 0 0 0 0 0 0 0 0 0 0 0 0 0 0 0 0 0 0 0 0 0 0 0 0 0 0 0.00152364362279098 0 0 0 0 0 0.0151848845666101 0 0 0 0 0.00453233140585945 0 0 0.078968261517427 0.0374535044900083 0.235550528383204 0.174240248827955 0 0 0.0908463227978453 0.00597905546348291 0.00542676631768206 0 0 0 0.00918901543265008 0.00915759561073664 0.078318932378265 0.117787790614816 0.005901330549678 0 0.0105618140529597 0 0 0 0 0 0 0 0.00206254238856581 0.0226568276786589 0.00952370977563549 0 0.0172057799778531 0.00213640789507019 0 0 0 0 0 0 0 0 0 0 0 0 0 0 0 0 0 0 0 0 0 0.00793483842400688 0 0.0244829048194147 0 0 0 0 0 0.00315597444641116 0 0.00778082039781006 0.0164969153345556 0 0 0 0 0 0 0 0 0 0 0 0 0 0 0 0 0 0 0 0 0 0 0 0 0 0 0 0 0 0 0 0 0 0 0 0 0 0 0 0 0 0 0 0 0 0 0 0 0 0 0 0 0 0 0 0 0 0 0 0 0 0 0 0 0 0 0 0 0 0 0 0 0 0 0 0 0 0 0 0 0 0 0 0 0 0 0 0 0 0 0 0 0 0 0 0 0 0 0 0 0 0 0 0 0 0 0 0 0 0 0 0 0 0 0 0 0 0 0 0 0 0 0 0 0 0 0 0 0 0 0 0 0 0 0 0 0 0 0 0 0 0 0 0 0 0 0 0 0 0 0 0 0 0 0 0 0 0 0 0 0 0 0 0 0
0 0 0 0.119437664550788 0 0.00793700937083685 0.0158217182076404 0 0 0.00588205914096355 0.00800547784100227 0 0 0 0 0 0 0 0 0 0 0 0 0 0 0 0 0 0 0.0368343859094233 0.0133039981344832 0 0 0.0142027846518694 0 0 0 0.243006066584243 0 0 0 0 0 0 0 0 0 0 0 0 0 0 0 0.0292778056349193 0 0.00529089380462577 0 0 0 0 0 0 0 0 0 0 0 0 0 0 0.00966094966343487 0 0 0 0 0 0 0 0 0 0 0 0 0 0.042052626231657 0.0832293360909626 0 0 0 0 0 0 0 0 0.0963622332713236 0 0 0 0 0.00884766168006752 0 0 0 0 0 0 0 0 0 0 0 0 0 0 0 0 0 0 0 0 0 0 0 0 0 0 0 0 0 0.152743315026415 0 0 0.00590150629107771 0 0 0 0 0 0.0254110766483194 0 0 0 0 0 0 0 0.012490911985046 0 0 0.0319976256246586 0 0 0 0 0 0 0 0 0 0 0 0 0 0 0 0 0 0 0 0 0 0 0 0 0 0 0 0 0 0 0 0 0 0 0 0 0 0 0.0022531686239062 0 0 0 0 0 0 0 0 0 0 0 0 0 0 0 0 0 0 0 0 0 0 0 0 0 0 0 0 0 0 0 0 0 0 0 0 0 0 0 0 0 0 0 0 0 0 0 0 0 0 0 0 0 0 0 0 0 0 0 0 0 0 0 0 0 0 0 0.0163303868641223 0 0 0 0 0 0 0 0 0 0 0 0 0 0 0 0 0 0 0 0 0 0 0 0 0 0 0 0 0 0 0 0 0 0 0 0 0 0 0 0 0 0 0 0 0 0 0 0 0 0 0 0 0 0 0 0 0 0 0 0.013719338168215
0 0 0 0.00660676539304494 0 0 0 0 0 0 0 0 0 0 0 0.00465896642785485 0 0 0 0 0 0 0 0 0 0 0 0 0 0 0 0 0.00249645141231525 0 0 0 0 0 0 0 0 0 0 0 0 0 0 0 0 0 0 0 0 0 0.00435474911848605 0 0 0 0 0 0 0 0 0 0 0 0 0 0 0 0 0 0 0 0 0 0 0 0 0 0 0 0 0 0.0194918886503906 0.0369059476842819 0 0.119289007935598 0.0218705084717884 0.0959684997324818 0.243275859436944 0.160968574370058 0 0 0.0160497684548213 0.00420852502788811 0 0 0 0.00914063286730726 0.0104675289135884 0.0327225551764503 0.116361455074443 0 0 0 0 0 0 0 0 0 0 0.00542174020486544 0 0 0 0 0 0 0 0 0 0 0 0 0.00753262568433264 0 0 0 0 0 0 0 0 0 0.00286695786976562 0 0.0108945421948075 0 0 0 0 0.00533032603139364 0 0 0 0 0 0.0146637002973776 0.00982811690711533 0.0386243066626008 0 0 0 0 0 0 0 0 0 0 0 0 0 0 0 0 0 0 0 0 0 0 0 0 0 0 0 0 0 0 0 0 0 0 0 0 0 0 0 0 0 0 0 0 0 0 0 0 0 0 0 0 0 0 0 0 0 0 0 0 0 0 0 0 0 0 0 0 0 0 0 0 0 0 0 0 0 0 0 0 0 0 0 0 0 0 0 0 0 0 0 0 0 0 0 0 0 0 0 0 0 0 0 0 0 0 0 0 0 0 0 0 0 0 0 0 0 0 0 0 0 0 0 0 0 0 0 0 0 0 0 0 0 0 0 0 0 0 0 0 0 0 0 0 0 0 0 0 0 0 0 0 0 0 0 0 0 0 0 0 0 0 0 0 0
0 0 0 0.00560553649863605 0 0 0 0 0 0.0030035164793006 0 0 0 0 0 0 0 0 0 0 0 0 0 0 0 0 0 0 0 0 0.0752700773720468 0 0 0.00758552622251985 0 0 0 0.0635018969671882 0.00109030866821046 0 0 0 0 0 0.00451166641126238 0 0 0 0 0 0.00274225917040124 0 0 0.0227526042107276 0 0.00268705526678823 0 0.0088454963155435 0 0 0 0 0 0 0.00230716388135948 0 0 0 0 0 0.00982275999929867 0 0.0050060824852491 0 0 0 0 0 0 0.0458355796324445 0 0.0027116509460242 0 0 0.0545727772762772 0.120054803282055 0.008331782760805 0.163982646670562 0.00834764460338627 0.0313714547321549 0.00582284632699659 0.00818667672855657 0.0550024990005297 0.0124025242844332 0 0.113948289773773 0 0.00399074143607129 0 0.00247199125394562 0 0.00444759878306804 0.00963425607231483 0.00185590738628925 0 0 0 0 0 0 0 0 0 0 0 0 0 0 0 0 0 0 0 0 0 0 0.0431942934214825 0.00301561640107299 0 0.0153872326334279 0 0 0 0 0 0.0197797448328828 0 0 0.0195086078744824 0 0 0 0 0 0 0 0.00579029886285362 0 0 0.0112972736722408 0 0 0 0.00547284679642032 0 0 0 0 0 0 0 0 0 0 0 0 0 0 0 0 0 0 0 0 0 0 0 0 0 0 0 0 0 0 0 0 0 0 0 0 0 0 0.00109320261039926 0 0 0 0 0 0 0 0 0 0 0 0 0 0 0 0 0 0 0 0 0 0 0 0 0 0 0 0 0 0 0 0 0 0 0 0 0 0 0 0 0 0 0 0 0 0 0 0 0 0 0 0 0 0 0 0 0 0 0 0 0 0 0 0.00365194802321403 0 0 0 0 0 0 0 0 0 0 0 0 0 0 0 0 0 0 0 0 0 0 0 0 0 0 0 0 0 0 0 0 0 0 0 0 0 0 0 0 0 0 0 0 0 0 0 0 0 0 0 0 0 0 0 0 0 0 0 0.00410531397330532
0.00282231542515478 0 0 0 0 0 0 0 0 0 0 0 0 0 0 0 0 0 0 0 0 0 0 0 0 0 0 0 0 0.0086540737207153 0.102387672848717 0 0 0.00773762331107115 0 0 0.0140606198732065 0.0160287016504384 0 0 0 0 0 0 0.00319920089920511 0 0 0 0 0 0 0 0 0.0131050146627602 0 0 0 0.00858825880042381 0 0 0 0 0 0 0.00146686129288386 0 0 0 0 0 0.00404390885031655 0 0.00752061630594205 0 0 0 0 0 0 0.110148614011889 0.0106959812032824 0.0212320621157979 0.00596070246827552 0 0.034608362231405 0.0328421967287708 0.0139061187031457 0.097890391522324 0.0305067278875645 0.0127552074910171 0.00325048625051564 0.00803844392342567 0 0.00351825274493435 0.123271765937611 0 0 0.0533707773651067 0 0.00406574809766432 0 0 0 0.00821289525963618 0 0 0 0 0.0052630650894212 0 0 0.00515021231354363 0 0 0 0 0 0 0 0 0 0 0 0 0 0 0.0649350857265662 0 0 0 0 0.00480819534096113 0 0 0 0.0830513321020925 0 0 0.008382999464692 0 0 0 0 0 0 0 0.0247382334611303 0 0 0 0 0 0 0.0275459525920257 0 0 0 0 0 0 0 0 0 0 0 0 0 0 0 0 0 0 0 0 0 0 0 0 0 0 0 0 0 0 0 0 0 0 0 0 0 0 0 0 0 0 0 0 0 0 0 0 0 0 0 0 0 0 0 0 0 0 0 0 0 0 0 0 0 0 0 0 0 0 0 0 0 0 0 0 0 0 0 0 0 0 0 0 0 0 0 0 0 0 0 0 0 0 0 0 0 0 0 0 0 0 0.00584919237264208 0 0 0 0 0 0 0 0 0 0 0 0 0 0 0 0 0 0 0 0 0 0 0 0 0 0 0 0 0 0 0 0 0 0 0 0 0 0 0 0 0 0 0 0 0 0 0 0 0 0 0 0 0 0 0 0 0 0 0 0.00638612995372446
0 0 0 0 0 0 0 0 0 0 0 0 0 0 0 0.043643984948769 0 0 0 0 0 0 0 0 0 0 0 0 0 0 0 0 0 0 0 0 0 0 0 0 0 0 0 0 0 0 0 0 0 0 0 0 0 0 0 0 0 0 0 0 0 0 0 0 0 0 0 0 0 0 0 0 0 0 0.0887901232315798 0 0 0 0 0 0.139261969200099 0.031264670699645 0.0410476831408593 0 0 0.0108036015218454 0 0.0213437005675483 0 0 0 0 0 0 0 0 0 0.228669801497204 0.0963088411876802 0 0 0 0 0 0 0 0 0 0 0 0 0 0 0 0 0 0 0 0 0 0 0 0 0 0 0 0 0 0 0 0 0 0 0 0.0407964270180555 0 0.258069196986715 0 0 0 0 0 0 0 0 0 0 0 0 0 0 0 0 0 0 0 0 0 0 0 0 0 0 0 0 0 0 0 0 0 0 0 0 0 0 0 0 0 0 0 0 0 0 0 0 0 0 0 0 0 0 0 0 0 0 0 0 0 0 0 0 0 0 0 0 0 0 0 0 0 0 0 0 0 0 0 0 0 0 0 0 0 0 0 0 0 0 0 0 0 0 0 0 0 0 0 0 0 0 0 0 0 0 0 0 0 0 0 0 0 0 0 0 0 0 0 0 0 0 0 0 0 0 0 0 0 0 0 0 0 0 0 0 0 0 0 0 0 0 0 0 0 0 0 0 0 0 0 0 0 0 0 0 0 0 0 0 0 0 0 0 0 0 0 0 0 0 0 0 0 0 0 0 0 0 0 0
0 0 0 0 0 0 0 0 0 0 0 0 0 0 0 0 0 0 0 0 0 0 0 0 0 0 0 0 0 0 0 0 0 0 0 0 0.0170452424187644 0.0106039632510878 0 0 0 0 0 0 0 0 0 0 0 0 0 0 0 0 0 0 0 0 0 0 0 0 0 0 0 0 0 0 0 0 0 0 0 0 0.0321015707745868 0 0 0 0 0 0.189593636039283 0.0995936517563856 0 0 0.0163509065815173 0.021525353893741 0.0198317752203863 0.0173691791525146 0.0369834339136664 0 0.020828645689775 0 0 0 0.0152384099473108 0.188379562891551 0.116782457185492 0 0.0462601716700193 0 0 0 0 0 0 0 0 0 0 0 0 0 0 0 0 0 0 0 0 0 0 0 0 0 0 0 0 0 0 0 0 0 0 0 0 0.0650301056260321 0 0 0 0 0 0 0 0 0 0 0.0442402479488428 0 0 0 0 0 0 0.0422416860390436 0 0 0 0 0 0 0 0 0 0 0 0 0 0 0 0 0 0 0 0 0 0 0 0 0 0 0 0 0 0 0 0 0 0 0 0 0 0 0 0 0 0 0 0 0 0 0 0 0 0 0 0 0 0 0 0 0 0 0 0 0 0 0 0 0 0 0 0 0 0 0 0 0 0 0 0 0 0 0 0 0 0 0 0 0 0 0 0 0 0 0 0 0 0 0 0 0 0 0 0 0 0 0 0 0 0 0 0 0 0 0 0 0 0 0 0 0 0 0 0 0 0 0 0 0 0 0 0 0 0 0 0 0 0 0 0 0 0 0 0 0 0 0 0 0 0 0 0 0 0 0 0 0 0 0 0 0 0 0 0 0 0 0
0 0 0 0 0 0 0 0 0 0 0 0 0 0.0494749790627896 0 0.0873287050107323 0 0 0 0 0 0 0 0 0 0 0 0 0 0 0 0 0 0 0 0 0 0 0 0 0 0 0 0 0 0 0 0 0 0 0 0 0 0 0 0 0 0 0 0 0 0 0 0 0 0 0 0 0 0 0 0 0 0 0 0 0 0 0 0 0.208578024372295 0 0 0 0 0 0 0 0 0 0 0 0 0 0 0 0.108791741124547 0.10232181048916 0 0 0 0 0 0 0 0 0 0 0 0 0 0 0 0 0 0 0 0 0 0 0 0 0 0 0 0 0.0706772259567722 0 0 0 0 0 0 0 0 0 0.0812227603643086 0 0 0 0 0 0 0 0 0 0 0 0 0 0 0 0 0 0 0 0 0 0 0 0 0 0 0 0 0 0 0 0 0 0 0 0 0 0 0 0 0 0 0 0 0 0 0 0 0 0 0 0 0 0 0 0 0 0 0 0.0925159444635556 0 0 0 0 0 0 0 0 0 0 0 0 0 0 0 0 0 0 0 0 0 0 0 0 0 0 0 0 0 0 0 0 0 0 0 0 0 0 0 0 0 0 0 0.119060824761956 0.0800279843938836 0 0 0 0 0 0 0 0 0 0 0 0 0 0 0 0 0 0 0 0 0 0 0 0 0 0 0 0 0 0 0 0 0 0 0 0 0 0 0 0 0 0 0 0 0 0 0 0 0 0 0 0 0 0 0 0 0 0 0 0 0 0 0 0 0 0 0 0 0 0 0 0 0 0 0
0 0 0 0 0 0 0 0 0 0 0 0 0 0 0 0 0 0 0 0 0 0 0 0 0.0107870126058524 0.00505939933758018 0 0 0 0 0.00130058880058331 0.0261655881881487 0.135690301328346 0.00571084072980887 0.0823905310434806 0.00371594491897808 0 0.00276611001810614 0 0 0 0 0 0 0 0 0.00175939293751267 0.00416384424622021 0.00531915267770239 0 0.0147268664692954 0 0 0.00308879295022199 0 0.00217493763100047 0 0.00692361580302329 0 0 0 0 0 0 0 0 0 0 0 0 0.00281536449844243 0 0 0 0 0 0 0 0 0.00135627091281101 0 0 0 0 0.000747595579953725 0.00214954147212593 0.00101547905746478 0.00319595137279871 0.00236877012996747 0.00157551125619588 0.00668942475404254 0.00794666153992493 0.00318966261824214 0.00446126741653173 0.00156130447928613 0.00237369730698323 0 0 0 0 0.139089494742981 0.00789666274798732 0.0351042601389527 0 0 0 0 0 0 0 0 0 0 0 0 0 0 0 0 0 0 0 0 0 0 0.00275959357055914 0 0 0 0 0 0 0 0 0 0 0 0 0.00701136587321191 0 0.00363394519435326 0 0.00768148212825343 0 0 0.00428782515901829 0 0 0.0198317794475908 0.0286515792656665 0.0584813507892598 0.0279002839437822 0.036828277529173 0 0 0 0 0 0 0 0 0 0 0 0 0 0 0 0 0 0 0 0 0 0 0 0 0 0 0 0 0 0 0 0 0 0.00139732843555468 0 0.00438579762612582 0 0 0 0 0 0 0 0 0 0 0 0 0 0 0 0 0 0 0 0 0 0 0 0 0 0.00182860998275199 0 0 0 0 0 0 0 0 0 0 0 0 0 0 0 0 0 0 0 0 0 0 0 0 0 0 0 0 0 0 0 0 0 0 0 0 0 0 0 0 0 0.0963668277131735 0.000502649281998138 0.000864368858763154 0 0 0 0 0 0 0 0 0 0 0 0 0 0 0 0 0 0 0 0 0 0 0 0 0 0 0 0 0 0 0.000791126346475408 0 0 0 0 0 0.0010090897276472 0 0 0.0305855272512383 0.0025443998558126 0 0 0 0.0116073217209978 0.0144165269983731 0.0116979391540279 0 0.00128352211622746 0 0 0 0 0.00130818558127508 0 0 0.00501406055629017 0.0820493961818471
0 0 0 0 0 0 0 0 0 0 0 0 0 0 0 0 0 0 0 0 0 0 0 0 0.0047481038898417 0.00729111995590915 0 0 0 0 0 0.0216635409168981 0.0489977177317515 0.00212403933240278 0.0527202347471601 0 0 0 0 0 0 0 0 0 0 0 0 0.00445561498931251 0.00532447453885066 0 0 0 0 0 0 0 0 0.00170056330113233 0 0 0 0 0 0 0 0 0 0 0 0 0 0 0 0 0 0 0 0 0 0 0 0 0 0 0 0 0 0.00209942313807848 0.00451029582592866 0.00215564974032006 0.00686790267208994 0.0111191052131237 0 0.00717296649939758 0 0 0 0 0 0.195284139464201 0 0.0287055493749492 0.0920122686806884 0 0 0 0 0 0 0 0 0 0 0 0 0 0 0 0 0 0 0 0 0 0 0 0 0 0 0 0 0 0 0 0 0 0 0 0.00387661876295279 0 0 0 0.0193565604316803 0 0 0 0 0 0.0554127315920191 0.0275038842679727 0.176297675648184 0.0576955585971645 0.00486366305438939 0 0 0 0 0 0 0 0 0 0 0 0 0 0 0 0 0 0 0 0 0 0 0 0 0 0 0 0 0 0 0 0 0 0.00252993917284329 0 0.00351500038782939 0 0 0 0 0 0 0 0 0 0 0 0 0 0 0 0 0 0 0 0 0 0 0 0 0 0 0 0 0 0 0 0 0 0 0 0 0 0 0 0 0 0 0 0 0 0 0 0 0 0 0 0 0 0 0 0 0 0 0 0 0 0 0 0 0 0 0 0.0604145461883109 0 0 0 0 0 0 0 0 0 0 0 0 0 0 0 0 0 0 0 0 0 0 0 0 0 0 0 0 0 0 0 0 0 0 0 0 0 0 0 0 0 0.0359957382839096 0.0062484759739916 0 0 0 0.0140203411563689 0.00845742339851253 0.00212668638835158 0 0 0 0 0 0 0 0 0 0.00400047541822493 0.0187319712652582
0 0 0 0 0 0 0 0 0 0 0 0 0 0 0 0 0 0 0 0 0 0 0 0 0 0 0 0 0 0 0 0 0.0063735876475487 0 0 0 0 0 0 0 0 0 0 0 0 0 0 0 0 0 0 0 0 0 0 0 0 0.0105165021489388 0 0 0 0 0 0 0 0 0 0 0 0 0 0 0 0 0 0 0 0 0 0 0 0 0 0 0.0280969136441572 0 0 0.0359310673646281 0.0918703358089915 0.0642538273808377 0.0911824221235632 0.0917353618631723 0 0.0216313429965101 0.00380470126737134 0 0 0 0 0.0106954207732204 0.0276915652483152 0 0.250084080119894 0 0 0 0 0 0 0 0 0 0 0 0 0 0 0 0 0 0 0 0 0 0 0 0 0 0 0 0 0 0 0 0 0 0 0 0.00911748806014232 0 0.0386400347802934 0.00892778861469193 0.0777576653405769 0 0 0.00283704270998671 0.00999817057432563 0.00429487349006078 0.0357994224140759 0 0.0642562507267604 0.0145041349019374 0 0 0 0 0 0 0 0 0 0 0 0 0 0 0 0 0 0 0 0 0 0 0 0 0 0 0 0 0 0 0 0 0 0 0 0 0 0 0 0 0 0 0 0 0 0 0 0 0 0 0 0 0 0 0 0 0 0 0 0 0 0 0 0 0 0 0 0 0 0 0 0 0 0 0 0 0 0 0 0 0 0 0 0 0 0 0 0 0 0 0 0 0 0 0 0 0 0 0 0 0 0 0 0 0 0 0 0 0 0 0 0 0 0 0 0 0 0 0 0 0 0 0 0 0 0 0 0 0 0 0 0 0 0 0 0 0 0 0 0 0 0 0 0 0 0 0 0 0 0 0 0 0 0 0 0 0 0 0 0 0 0 0 0 0
0 0 0 0 0 0 0 0 0 0 0 0 0 0 0 0.000987177699047711 0 0 0 0 0 0 0 0 0 0 0 0 0 0 0 0 0.0199503836120549 0 0 0 0 0 0 0 0 0 0 0 0 0 0 0 0 0 0 0 0 0 0 0.00458156035642072 0 0.00373100572897608 0 0 0 0 0 0 0 0 0 0 0 0 0 0 0 0 0 0 0 0 0 0 0 0 0 0 0.0136652326103262 0.0148833250903872 0 0.0225865331997289 0.040233431789369 0.0294524364950759 0.0866756272738153 0.0916575010604114 0 0.0511026163276402 0.00547533710360646 0 0 0 0 0.0315872505934094 0.0589691812253689 0.16614365616021 0 0 0 0 0 0 0 0 0 0 0 0 0.00165244203651871 0.00109968954634518 0 0 0 0 0 0 0 0 0 0 0 0 0 0 0 0 0 0 0 0 0 0 0.00630940528568941 0 0.0612859820763084 0.00654795052782167 0.0541591530858514 0 0 0.00206771137849458 0.00240236251236786 0.00683854878313047 0.0681834230355498 0 0.110257953246607 0.0357512302031622 0 0 0 0 0 0 0 0 0 0 0 0 0 0 0 0 0 0 0 0 0 0 0 0 0 0 0 0 0 0 0 0 0 0 0 0 0 0 0 0 0 0 0 0 0 0 0 0 0 0 0 0 0 0 0 0 0 0 0 0 0 0 0 0 0 0 0 0 0 0 0 0 0 0 0 0 0 0 0 0 0 0 0 0 0 0 0 0 0 0 0 0 0 0 0 0 0 0 0 0 0 0 0 0 0 0 0 0 0 0 0 0 0 0 0 0 0 0 0 0 0 0 0 0 0 0 0 0 0 0 0 0 0 0 0 0 0 0 0 0 0 0 0 0 0 0 0 0.00176189195630563 0 0 0 0 0 0 0 0 0 0 0 0 0 0 0 0 0
0.0379152315517599 0 0 0 0 0.0113831851931563 0 0 0 0 0 0 0 0 0 0.0178070888001984 0 0 0 0 0 0 0 0 0 0 0 0 0 0.0244729152482292 0.0224036294567688 0 0 0 0 0 0 0 0 0 0 0 0 0 0 0 0 0 0 0 0 0 0 0 0.0780244738096048 0 0 0 0 0 0 0 0 0 0 0 0 0.021630423185349 0.030118985077684 0 0 0 0 0 0 0 0 0 0 0.00840326962876535 0 0 0 0 0 0 0 0 0 0 0 0.0361418145085216 0 0 0.0083012071612677 0.0339566962558653 0 0 0 0 0 0 0 0 0 0 0 0 0.31486909066977 0 0 0.0658581747030294 0 0.0768950555331935 0.0180122423207151 0 0 0.160498224663122 0 0 0 0 0 0 0 0 0.0205235280886012 0 0 0 0 0 0 0 0 0 0.0127847641443979 0 0 0 0 0 0 0 0 0 0 0 0 0 0 0 0 0 0 0 0 0 0 0 0 0 0 0 0 0 0 0 0 0 0 0 0 0 0 0 0 0 0 0 0 0 0 0 0 0 0 0 0 0 0 0 0 0 0 0 0 0 0 0 0 0 0 0 0 0 0 0 0 0 0 0 0 0 0 0 0 0 0 0 0 0 0 0 0 0 0 0 0 0 0 0 0 0 0 0 0 0 0 0 0 0 0 0 0 0 0 0 0 0 0 0 0 0 0 0 0 0 0 0 0 0 0 0 0 0 0 0 0 0 0 0 0 0 0 0 0 0 0 0 0 0 0 0 0 0 0 0 0 0 0 0 0 0 0 0 0 0 0 0 0 0 0 0 0 0 0 0 0 0 0 0 0 0 0 0 0
0 0 0 0 0 0 0 0 0 0 0 0 0 0 0 0.0152746039345774 0 0 0 0 0 0 0 0 0 0 0 0 0 0.0236615412829342 0.0835852587152789 0 0 0 0 0 0 0 0 0 0 0 0 0 0.00877835903022246 0 0 0 0 0 0 0 0.123217483461518 0 0 0 0 0 0 0 0 0 0 0 0 0 0 0.0208250431689744 0 0 0 0 0 0 0 0 0 0 0 0 0 0 0 0 0 0.00688592955756796 0 0 0 0 0 0 0 0 0 0 0 0 0 0 0 0 0 0 0 0.317084611674997 0.0884767722391428 0 0 0 0 0 0 0 0 0 0 0 0 0 0.192035875146556 0 0.12017452178823 0 0 0 0 0 0 0 0 0 0 0 0 0 0 0 0 0 0 0 0 0 0 0 0 0 0 0 0 0 0 0 0 0 0 0 0 0 0 0 0 0 0 0 0 0 0 0 0 0 0 0 0 0 0 0 0 0 0 0 0 0 0 0 0 0 0 0 0 0 0 0 0 0 0 0 0 0 0 0 0 0 0 0 0 0 0 0 0 0 0 0 0 0 0 0 0 0 0 0 0 0 0 0 0 0 0 0 0 0 0 0 0 0 0 0 0 0 0 0 0 0 0 0 0 0 0 0 0 0 0 0 0 0 0 0 0 0 0 0 0 0 0 0 0 0 0 0 0 0 0 0 0 0 0 0 0 0 0 0 0 0 0 0 0 0 0 0 0 0 0 0 0 0 0 0 0 0 0 0 0 0 0 0 0 0 0 0 0 0 0 0 0 0 0
0 0 0 0 0 0 0 0 0 0 0 0 0 0 0 0 0 0 0 0 0 0 0 0 0 0 0 0 0 0.00521197763369981 0.0116961598717891 0 0 0 0 0 0 0 0 0 0 0 0 0 0 0 0 0 0 0 0 0 0.0142276520124053 0 0 0 0 0 0 0 0 0 0 0 0 0 0 0 0 0 0 0 0 0 0 0 0 0 0 0 0 0 0 0 0 0 0 0 0 0 0 0.0337471832326165 0 0 0 0 0 0 0 0 0 0 0 0 0.171078039760549 0 0.02463654501599 0 0 0 0 0 0 0 0.49698487843018 0.137047106446162 0 0 0 0 0.105370457596608 0 0 0 0 0 0 0 0 0 0 0 0 0 0 0 0 0 0 0 0 0 0 0 0 0 0 0 0 0 0 0 0 0 0 0 0 0 0 0 0 0 0 0 0 0 0 0 0 0 0 0 0 0 0 0 0 0 0 0 0 0 0 0 0 0 0 0 0 0 0 0 0 0 0 0 0 0 0 0 0 0 0 0 0 0 0 0 0 0 0 0 0 0 0 0 0 0 0 0 0 0 0 0 0 0 0 0 0 0 0 0 0 0 0 0 0 0 0 0 0 0 0 0 0 0 0 0 0 0 0 0 0 0 0 0 0 0 0 0 0 0 0 0 0 0 0 0 0 0 0 0 0 0 0 0 0 0 0 0 0 0 0 0 0 0 0 0 0 0 0 0 0 0 0 0 0 0 0 0 0 0 0 0 0 0 0 0 0 0 0 0 0 0 0 0 0
0 0 0 0 0 0 0 0 0 0 0 0 0 0 0 0 0 0 0 0 0 0 0 0 0 0 0 0 0 0 0 0 0 0 0 0 0 0 0 0 0 0 0 0 0 0 0 0 0 0 0 0 0.245134872374492 0 0 0 0 0 0 0 0 0 0 0 0 0 0 0 0 0 0 0 0 0 0 0 0 0 0 0 0 0 0 0 0 0 0 0 0 0 0 0 0 0 0 0 0 0 0 0 0 0 0 0 0.434728287251891 0.224362015752536 0 0 0 0 0 0 0 0 0 0 0 0 0 0 0 0 0 0 0 0 0 0 0.0957748246210805 0 0 0 0 0 0 0 0 0 0 0 0 0 0 0 0 0 0 0 0 0 0 0 0 0 0 0 0 0 0 0 0 0 0 0 0 0 0 0 0 0 0 0 0 0 0 0 0 0 0 0 0 0 0 0 0 0 0 0 0 0 0 0 0 0 0 0 0 0 0 0 0 0 0 0 0 0 0 0 0 0 0 0 0 0 0 0 0 0 0 0 0 0 0 0 0 0 0 0 0 0 0 0 0 0 0 0 0 0 0 0 0 0 0 0 0 0 0 0 0 0 0 0 0 0 0 0 0 0 0 0 0 0 0 0 0 0 0 0 0 0 0 0 0 0 0 0 0 0 0 0 0 0 0 0 0 0 0 0 0 0 0 0 0 0 0 0 0 0 0 0 0 0 0 0 0 0 0 0 0 0 0 0 0 0 0 0 0
0 0 0 0 0 0 0 0 0 0 0 0 0 0 0 0 0 0 0 0 0 0 0 0 0 0 1 0 0 0 0 0 0 0 0 0 0 0 0 0 0 0 0 0 0 0 0 0 0 0 0 0 0 0 0 0 0 0 0 0 0 0 0 0 0 0 0 0 0 0 0 0 0 0 0 0 0 0 0 0 0 0 0 0 0 0 0 0 0 0 0 0 0 0 0 0 0 0 0 0 0 0 0 0 0 0 0 0 0 0 0 0 0 0 0 0 0 0 0 0 0 0 0 0 0 0 0 0 0 0 0 0 0 0 0 0 0 0 0 0 0 0 0 0 0 0 0 0 0 0 0 0 0 0 0 0 0 0 0 0 0 0 0 0 0 0 0 0 0 0 0 0 0 0 0 0 0 0 0 0 0 0 0 0 0 0 0 0 0 0 0 0 0 0 0 0 0 0 0 0 0 0 0 0 0 0 0 0 0 0 0 0 0 0 0 0 0 0 0 0 0 0 0 0 0 0 0 0 0 0 0 0 0 0 0 0 0 0 0 0 0 0 0 0 0 0 0 0 0 0 0 0 0 0 0 0 0 0 0 0 0 0 0 0 0 0 0 0 0 0 0 0 0 0 0 0 0 0 0 0 0 0 0 0 0 0 0 0 0 0 0 0 0 0 0 0 0 0 0 0 0 0 0 0 0 0 0 0 0 0 0 0 0 0 0 0 0
0.0517738970018579 0 0 0 0 0 0 0 0 0 0.0171343071194597 0 0 0 0 0.0118847144494589 0 0 0 0 0 0 0 0 0 0 0 0 0 0.0263594537223065 0.0239336986674874 0 0 0 0 0 0 0 0 0 0 0 0 0 0 0 0 0 0 0 0 0 0 0 0 0 0 0 0 0 0 0 0 0 0 0 0 0.0526076845260048 0.0925763064537923 0 0.103684386116415 0 0 0 0 0 0 0 0 0 0 0 0 0 0 0 0 0 0 0 0 0 0 0 0 0.0274463652783174 0 0 0 0 0 0 0 0.397143064090572 0 0 0 0 0 0 0 0.168129881557523 0 0 0 0 0 0 0 0 0 0 0 0 0 0 0.0176260169329176 0 0 0 0 0 0 0 0 0 0.00970022408388755 0 0 0 0 0 0 0 0 0 0 0 0 0 0 0 0 0 0 0 0 0 0 0 0 0 0 0 0 0 0 0 0 0 0 0 0 0 0 0 0 0 0 0 0 0 0 0 0 0 0 0 0 0 0 0 0 0 0 0 0 0 0 0 0 0 0 0 0 0 0 0 0 0 0 0 0 0 0 0 0 0 0 0 0 0 0 0 0 0 0 0 0 0 0 0 0 0 0 0 0 0 0 0 0 0 0 0 0 0 0 0 0 0 0 0 0 0 0 0 0 0 0 0 0 0 0 0 0 0 0 0 0 0 0 0 0 0 0 0 0 0 0 0 0 0 0 0 0 0 0 0 0 0 0 0 0 0 0 0 0 0 0 0 0 0 0 0 0 0 0 0 0 0 0 0 0 0 0 0 0
0 0 0 0 0 0 0 0 0 0 0 0 0 0 0 0 0 0 0 0 0 0 0 0 0 0 0 0 0 0 0 0 0 0 0 0 0 0 0 0 0 0 0 0 0 0 0 0 0 0 0 0 0 0 0 0 0 0 0 0 0 0 0 0 0 0 0 0 0 0 0 0 0 0 0 0 0 0 0 0 0 0 0 0 0 0 0 0 0 0 0 0 0 0 0 0 0 0 0 0 0 0 0 0 0 0 0 0 0 0 0 0 0 0 0 0 0 0 0 0 0 0 0 1 0 0 0 0 0 0 0 0 0 0 0 0 0 0 0 0 0 0 0 0 0 0 0 0 0 0 0 0 0 0 0 0 0 0 0 0 0 0 0 0 0 0 0 0 0 0 0 0 0 0 0 0 0 0 0 0 0 0 0 0 0 0 0 0 0 0 0 0 0 0 0 0 0 0 0 0 0 0 0 0 0 0 0 0 0 0 0 0 0 0 0 0 0 0 0 0 0 0 0 0 0 0 0 0 0 0 0 0 0 0 0 0 0 0 0 0 0 0 0 0 0 0 0 0 0 0 0 0 0 0 0 0 0 0 0 0 0 0 0 0 0 0 0 0 0 0 0 0 0 0 0 0 0 0 0 0 0 0 0 0 0 0 0 0 0 0 0 0 0 0 0 0 0 0 0 0 0 0 0 0 0 0 0 0 0 0 0 0 0 0 0 0 0
0 0 0 0 0 0 0 0 0 0 0 0 0 0 0 0 0.0336502009000124 0 0 0 0 0 0 0 0 0 0 0 0 0 0 0 0 0 0 0 0 0 0 0 0 0 0 0 0 0 0 0 0 0 0 0 0 0 0 0 0 0 0 0 0 0 0 0 0 0 0.107603452767865 0.0363481060999337 0.0744426295292099 0 0 0 0 0 0 0 0 0 0 0 0 0 0 0 0 0 0 0 0 0 0 0 0 0 0 0 0 0 0 0 0 0 0 0 0 0 0 0 0 0 0 0.17640065846277 0.415163865292791 0 0 0 0 0 0 0 0.0907374259131334 0 0 0.0183583585126866 0.047295302521598 0 0 0 0 0 0 0 0 0 0 0 0 0 0 0 0 0 0 0 0 0 0 0 0 0 0 0 0 0 0 0 0 0 0 0 0 0 0 0 0 0 0 0 0 0 0 0 0 0 0 0 0 0 0 0 0 0 0 0 0 0 0 0 0 0 0 0 0 0 0 0 0 0 0 0 0 0 0 0 0 0 0 0 0 0 0 0 0 0 0 0 0 0 0 0 0 0 0 0 0 0 0 0 0 0 0 0 0 0 0 0 0 0 0 0 0 0 0 0 0 0 0 0 0 0 0 0 0 0 0 0 0 0 0 0 0 0 0 0 0 0 0 0 0 0 0 0 0 0 0 0 0 0 0 0 0 0 0 0 0 0 0 0 0 0 0 0 0 0 0 0 0 0 0 0 0 0 0 0 0 0 0 0 0 0 0 0 0 0 0 0 0
0.051274752718574 0 0 0 0 0 0 0 0 0 0.0199752377367976 0 0 0 0 0.00834841354866213 0 0 0 0 0 0 0 0 0 0 0 0 0 0.0822967197037819 0.116339866032644 0 0 0 0 0 0 0 0 0 0 0 0 0 0 0 0 0 0 0 0 0 0 0 0 0 0 0 0 0 0 0 0 0 0 0 0 0 0 0 0 0 0 0 0 0 0 0 0 0 0 0 0 0 0 0 0 0 0 0 0 0 0 0 0 0.0217965498505366 0 0 0 0 0 0 0 0.0674129242442951 0 0 0 0 0.136446195657637 0 0.219579641906439 0 0.111497273024544 0 0 0 0 0 0 0 0.114683427070673 0 0 0 0.0231107554552233 0 0.0175990793695604 0 0 0 0 0 0 0 0 0 0.00963916368063264 0 0 0 0 0 0 0 0 0 0 0 0 0 0 0 0 0 0 0 0 0 0 0 0 0 0 0 0 0 0 0 0 0 0 0 0 0 0 0 0 0 0 0 0 0 0 0 0 0 0 0 0 0 0 0 0 0 0 0 0 0 0 0 0 0 0 0 0 0 0 0 0 0 0 0 0 0 0 0 0 0 0 0 0 0 0 0 0 0 0 0 0 0 0 0 0 0 0 0 0 0 0 0 0 0 0 0 0 0 0 0 0 0 0 0 0 0 0 0 0 0 0 0 0 0 0 0 0 0 0 0 0 0 0 0 0 0 0 0 0 0 0 0 0 0 0 0 0 0 0 0 0 0 0 0 0 0 0 0 0 0 0 0 0 0 0 0 0 0 0 0 0 0 0 0 0 0 0 0 0
0 0 0 0 0 0 0 0 0 0 0 0 0 0 0 0 0 0 0 0 0 0 0 0 0 0 0 0 0 0 0 0 0 0 0 0 0 0 0 0 0 0 0 0 0 0 0 0 0 0 0 0 0 0 0 0 0 0 0 0 0 0 0 0 0 0 0.0795061241079318 0 0 0 0 0 0 0 0 0 0 0 0 0 0 0 0 0 0 0 0 0 0 0 0 0 0 0 0 0 0 0 0 0 0 0 0 0 0 0 0 0 0 0 0.677903942251883 0.146258457158068 0 0 0 0 0 0 0 0 0.0963314764821171 0 0 0 0 0 0 0 0 0 0 0 0 0 0 0 0 0 0 0 0 0 0 0 0 0 0 0 0 0 0 0 0 0 0 0 0 0 0 0 0 0 0 0 0 0 0 0 0 0 0 0 0 0 0 0 0 0 0 0 0 0 0 0 0 0 0 0 0 0 0 0 0 0 0 0 0 0 0 0 0 0 0 0 0 0 0 0 0 0 0 0 0 0 0 0 0 0 0 0 0 0 0 0 0 0 0 0 0 0 0 0 0 0 0 0 0 0 0 0 0 0 0 0 0 0 0 0 0 0 0 0 0 0 0 0 0 0 0 0 0 0 0 0 0 0 0 0 0 0 0 0 0 0 0 0 0 0 0 0 0 0 0 0 0 0 0 0 0 0 0 0 0 0 0 0 0 0 0 0 0 0 0 0 0 0 0 0 0 0 0 0 0 0 0 0 0
0 0 0 0 0.0131677382769776 0 0 0 0 0.0148911124176628 0 0 0.196634336688097 0 0 0 0 0 0 0 0 0 0.0163392154324613 0 0 0 0 0 0 0 0 0.0202309233050924 0 0.0502806113081911 0.0480889703052012 0 0 0 0 0 0 0 0 0 0 0 0 0 0 0 0 0 0 0 0.2616322393705 0.0585741504090339 0 0 0 0 0 0 0 0 0 0 0 0 0 0 0 0 0 0 0 0 0 0 0 0 0 0 0 0 0 0 0 0 0 0 0 0.0106859810040371 0 0.0158531830351905 0 0 0 0 0 0 0 0 0 0.0650503921018059 0 0 0 0 0 0 0 0 0 0 0 0 0 0.0546693448231615 0 0 0 0 0 0 0 0 0 0 0 0 0 0 0 0 0 0 0 0 0 0 0 0 0 0 0 0 0 0 0 0 0 0 0 0 0 0 0 0 0 0 0 0 0 0 0 0 0.0417550572536084 0 0 0 0 0 0 0 0 0 0 0 0 0 0 0 0 0 0 0 0.0348998350328888 0 0.0100875397302048 0 0 0 0.0125717895484175 0 0 0 0 0 0 0 0 0 0 0 0 0 0.0180518443570107 0 0 0 0 0 0 0 0 0 0 0 0 0 0 0 0 0 0 0 0 0 0 0 0 0 0 0 0 0 0 0 0 0 0 0 0.00601095608845553 0 0 0 0 0 0 0 0 0 0 0 0 0 0 0 0 0.0159748866066848 0 0 0.0144056286103294 0 0 0 0 0 0 0 0 0 0 0 0 0 0 0 0 0 0 0 0 0 0 0 0 0.0119884473755729 0 0 0 0 0 0 0 0 0 0 0 0 0 0 0 0 0 0 0 0.00815581691941461 0 0 0 0 0 0 0 0 0
0 0 0 0 0 0 0 0 0 0 0 0 0 0 0 0 0 0 0 0 0 0 0 0 0 0 0 0 0 0 0.0109369412778995 0 0 0 0 0 0 0 0 0 0 0 0 0 0 0 0 0 0 0 0 0 0 0 0 0 0 0 0 0 0 0 0 0 0 0 0 0 0 0 0 0 0 0 0 0 0 0 0 0 0 0 0 0 0 0 0 0 0 0 0 0.0788019656440172 0 0 0 0 0 0 0 0 0 0 0.0073857813533176 0.0102292953654674 0 0.540981123691391 0 0 0 0 0 0 0 0 0 0.311659619828708 0 0.0095497602560191 0.00934163518587623 0 0 0 0 0 0 0 0 0 0 0 0 0 0 0 0 0 0 0 0 0 0 0 0 0 0 0 0 0 0 0 0 0 0 0 0 0 0 0 0 0 0 0 0 0 0 0 0.0105339781065225 0 0 0 0 0 0 0 0 0 0 0 0 0 0 0 0 0 0 0 0 0 0 0 0 0 0 0 0 0 0 0 0 0 0 0 0 0 0 0 0 0 0 0 0 0 0 0 0 0 0 0 0 0 0 0 0 0 0 0 0 0 0 0 0 0 0 0 0 0 0 0 0 0 0 0 0 0 0 0 0 0 0 0 0 0 0 0 0 0 0 0 0 0 0 0.0105798992907816 0 0 0 0 0 0 0 0 0 0 0 0 0 0 0 0 0 0 0 0 0 0 0 0 0 0 0 0 0 0 0 0 0 0 0 0 0 0 0 0 0 0 0 0 0 0 0 0 0 0 0 0 0 0 0
0 0 0 0 0 0 0 0 0 0 0 0 0 0 0 0 0 0 0 0 0 0 0 0 0 0 0 0 0 0 0 0 0 0 0 0 0 0 0 0 0 0 0 0 0 0 0 0 0 0 0 0 0 0 0 0 0 0 0 0 0 0 0 0 0 0 0 0 0 0 0 0 0 0 0 0 0 0 0 0 0 0 0 0 0 0 0 0 0 0 0 0.0514508671520072 0 0 0 0 0 0 0 0 0 0 0.00763464602776863 0 0 0.231716737207631 0 0 0 0 0 0 0 0 0.484093369053688 0 0.0376364055287128 0.0680669102324589 0.057357326162873 0 0 0 0 0 0 0 0 0 0 0 0 0 0 0 0 0 0 0 0 0 0 0 0 0 0 0 0 0 0 0 0 0 0 0 0 0 0 0 0 0 0 0 0 0 0 0 0.0450452532193083 0 0 0 0 0 0 0 0 0 0 0 0 0 0 0 0 0 0 0 0 0 0 0 0 0 0 0 0 0 0 0 0 0 0 0 0 0 0 0 0 0 0 0 0 0 0 0 0 0 0 0 0 0 0 0 0 0 0 0 0 0 0 0 0 0 0 0 0 0 0 0 0 0 0 0 0 0 0 0 0 0 0 0 0 0 0 0 0 0 0 0 0 0 0 0.0169984854155521 0 0 0 0 0 0 0 0 0 0 0 0 0 0 0 0 0 0 0 0 0 0 0 0 0 0 0 0 0 0 0 0 0 0 0 0 0 0 0 0 0 0 0 0 0 0 0 0 0 0 0 0 0 0 0
0 0 0 0 0 0 0 0 0 0 0 0 0.0442615816396788 0 0 0 0 0 0 0 0 0 0 0 0 0 0.27702597570665 0 0 0 0 0 0 0 0 0 0 0 0 0 0 0 0 0 0 0 0 0 0 0 0 0 0 0 0 0 0 0 0 0 0 0 0 0 0 0 0 0 0 0 0 0 0 0 0 0 0 0 0 0 0 0 0 0 0 0 0 0 0 0 0 0 0 0 0 0 0 0 0 0 0 0 0 0 0 0 0 0 0 0 0 0 0 0 0 0.106360536855193 0 0.140418565940656 0.371208110251579 0 0 0 0 0 0 0 0 0 0 0 0 0 0 0 0 0 0 0 0 0 0 0 0 0 0 0 0 0 0 0 0 0 0 0 0 0 0 0 0 0 0 0 0 0 0 0 0 0 0 0 0 0 0 0 0 0 0 0 0 0 0 0 0 0 0 0 0 0 0 0 0 0 0 0 0 0 0 0 0 0 0 0 0 0 0 0 0 0 0 0 0 0 0 0 0 0 0 0 0 0 0 0 0 0 0 0 0 0 0 0 0 0 0 0 0 0 0 0 0 0 0 0 0 0 0 0 0 0 0 0 0 0 0 0 0 0 0 0 0 0 0 0.0343579731151773 0 0 0 0 0 0 0 0.0263672564910658 0 0 0 0 0 0 0 0 0 0 0 0 0 0 0 0 0 0 0 0 0 0 0 0 0 0 0 0 0 0 0 0 0 0 0 0 0 0 0 0 0 0 0 0 0 0 0
0 0 0 0 0 0 0 0 0 0 0 0 0.0993998494150044 0 0 0 0 0 0 0 0 0 0 0 0 0 0.014843989773964 0 0 0.00506486626028001 0 0.0443739252047246 0 0 0 0 0 0 0 0 0 0 0 0 0 0 0 0 0 0 0 0 0 0 0 0 0 0 0 0 0 0 0 0 0 0 0 0 0 0 0 0 0 0 0 0 0 0 0 0 0 0 0 0 0 0 0 0 0 0 0 0.0931586904700203 0 0 0 0 0 0 0 0 0 0 0 0.141892431725516 0 0 0 0 0 0 0 0 0 0.0571322547708327 0.0148663218126949 0.0682179242849232 0.0497983112821404 0 0.0730014068678155 0 0 0 0 0 0 0 0 0 0 0 0 0 0 0 0 0 0 0 0 0 0 0 0 0 0 0 0 0 0 0 0 0 0 0 0 0 0 0 0 0 0 0 0 0 0 0 0.1847484519492 0 0 0 0 0 0 0 0 0 0 0 0 0 0 0 0 0 0 0 0.0239217984495153 0 0 0 0 0 0 0 0 0 0 0 0 0 0 0 0 0 0 0 0.0117599762708302 0 0 0 0 0 0 0 0 0 0 0 0 0 0 0 0 0 0 0 0 0 0 0 0 0 0 0 0 0 0 0 0 0 0 0 0 0 0 0 0 0 0 0 0 0 0 0 0 0 0 0 0 0.051448705035839 0 0 0.0663710964266999 0 0 0 0 0 0 0 0 0 0 0 0 0 0 0 0 0 0 0 0 0 0 0 0 0 0 0 0 0 0 0 0 0 0 0 0 0 0 0 0 0 0 0 0 0 0 0 0 0 0 0 0 0 0
0 0 0 0 0 0 0 0 0 0 0 0 0.120999392893462 0 0 0 0 0 0 0 0 0 0 0 0 0 0.25780698055274 0 0 0 0 0.0239350570670839 0 0 0 0 0 0 0 0 0 0 0 0 0 0 0 0 0 0 0 0 0 0 0 0 0 0 0 0 0 0 0 0 0 0 0 0 0 0 0 0 0 0 0 0 0 0 0 0 0 0 0 0 0 0 0 0 0 0 0 0.0155290652031063 0 0 0 0 0 0 0 0 0 0 0 0 0 0 0 0 0 0 0 0 0 0 0.0195229792674378 0.0771726636399502 0.176733821231915 0.0980039001159096 0 0.110288577942072 0 0 0 0 0 0 0 0 0 0 0 0 0 0 0 0 0 0 0 0 0 0 0 0 0 0 0 0 0 0 0 0 0 0 0 0 0 0 0 0 0 0 0 0 0 0 0.0680119986403316 0 0 0 0 0 0 0 0 0 0 0 0 0 0 0 0 0 0 0 0 0 0 0 0 0 0 0 0 0 0 0 0 0 0 0 0 0 0 0 0 0 0 0 0 0 0 0 0 0 0 0 0 0 0 0 0 0 0 0 0 0 0 0 0 0 0 0 0.00614208629639235 0.0026554894548759 0 0 0 0 0 0 0 0 0 0.006004576901697 0 0 0 0 0 0 0 0 0 0 0 0 0 0 0 0.017193410793027 0 0 0 0 0 0 0 0 0 0 0 0 0 0 0 0 0 0 0 0 0 0 0 0 0 0 0 0 0 0 0 0 0 0 0 0 0 0 0 0 0 0 0 0 0 0 0 0 0 0 0 0 0 0 0
0 0 0 0 0 0 0 0 0 0 0 0 0.337427514575428 0 0 0 0 0 0 0 0 0 0.278876561262791 0 0 0 0.0616050706621818 0 0 0 0 0 0 0 0.084012550766619 0 0 0 0 0 0 0 0 0 0 0 0 0 0.161345215947027 0 0 0 0 0 0 0 0 0 0 0 0 0 0 0 0 0 0 0 0 0 0 0 0 0 0 0 0 0 0 0 0 0 0 0 0 0 0 0 0 0 0 0 0 0 0 0 0 0 0 0 0 0 0 0 0 0 0 0 0 0 0 0 0 0 0 0 0 0 0.0767330867859533 0 0 0 0 0 0 0 0 0 0 0 0 0 0 0 0 0 0 0 0 0 0 0 0 0 0 0 0 0 0 0 0 0 0 0 0 0 0 0 0 0 0 0 0 0 0 0 0 0 0 0 0 0 0 0 0 0 0 0 0 0 0 0 0 0 0 0 0 0 0 0 0 0 0 0 0 0 0 0 0 0 0 0 0 0 0 0 0 0 0 0 0 0 0 0 0 0 0 0 0 0 0 0 0 0 0 0 0 0 0 0 0 0 0 0 0 0 0 0 0 0 0 0 0 0 0 0 0 0 0 0 0 0 0 0 0 0 0 0 0 0 0 0 0 0 0 0 0 0 0 0 0 0 0 0 0 0 0 0 0 0 0 0 0 0 0 0 0 0 0 0 0 0 0 0 0 0 0 0 0 0 0 0 0 0 0 0 0 0 0 0 0 0 0 0 0 0 0
0 0 0 0 0 0 0 0 0 0 0 0 0 0 0 0.0189229242968675 0 0 0 0 0 0 0 0 0 0 0 0 0 0.0116628698494984 0.0210427702744089 0 0 0 0 0 0 0 0 0.00598610061368209 0 0 0 0 0 0 0 0 0 0 0 0 0 0 0 0 0 0 0 0 0 0 0 0 0 0 0.0211646360434441 0 0 0 0 0 0 0 0 0 0 0 0 0 0 0 0 0 0 0 0 0 0 0 0 0 0 0 0 0 0 0 0 0 0 0 0 0 0.162460263799891 0.165220735748752 0 0 0 0 0.0902671094339132 0.0916540948075142 0.0586898074605419 0 0 0 0 0 0 0 0 0 0.0664121249735367 0 0.28651656269795 0 0 0 0 0 0 0 0 0 0 0 0 0 0 0 0 0 0 0 0 0 0 0 0 0 0 0 0 0 0 0 0 0 0 0 0 0 0 0 0 0 0 0 0 0 0 0 0 0 0 0 0 0 0 0 0 0 0 0 0 0 0 0 0 0 0 0 0 0 0 0 0 0 0 0 0 0 0 0 0 0 0 0 0 0 0 0 0 0 0 0 0 0 0 0 0 0 0 0 0 0 0 0 0 0 0 0 0 0 0 0 0 0 0 0 0 0 0 0 0 0 0 0 0 0 0 0 0 0 0 0 0 0 0 0 0 0 0 0 0 0 0 0 0 0 0 0 0 0 0 0 0 0 0 0 0 0 0 0 0 0 0 0 0 0 0 0 0 0 0 0 0 0 0 0 0 0 0 0 0 0 0 0 0 0 0 0 0 0 0 0 0
0 0 0 0 0 0 0 0 0 0 0 0 0 0 0 0 0.141308920232565 0 0 0 0 0 0 0 0 0 0 0 0 0 0 0 0 0 0 0 0 0 0 0 0 0 0 0 0 0 0.0297432780086411 0 0 0 0 0 0.0463256068978408 0 0 0 0 0 0.395913245795363 0 0 0 0 0 0 0 0 0 0 0 0 0 0 0 0 0.0347990005929848 0 0 0 0 0 0 0 0 0 0 0 0 0 0 0 0 0 0 0 0 0 0 0 0 0 0 0 0 0 0 0 0 0 0 0 0 0 0 0 0 0 0 0 0 0 0 0.0947680973656007 0.217076221568082 0 0 0 0 0.0400656295389233 0 0 0 0 0 0 0 0 0 0 0 0 0 0 0 0 0 0 0 0 0 0 0 0 0 0 0 0 0 0 0 0 0 0 0 0 0 0 0 0 0 0 0 0 0 0 0 0 0 0 0 0 0 0 0 0 0 0 0 0 0 0 0 0 0 0 0 0 0 0 0 0 0 0 0 0 0 0 0 0 0 0 0 0 0 0 0 0 0 0 0 0 0 0 0 0 0 0 0 0 0 0 0 0 0 0 0 0 0 0 0 0 0 0 0 0 0 0 0 0 0 0 0 0 0 0 0 0 0 0 0 0 0 0 0 0 0 0 0 0 0 0 0 0 0 0 0 0 0 0 0 0 0 0 0 0 0 0 0 0 0 0 0 0 0 0 0 0 0 0 0 0 0 0 0 0 0 0 0 0 0 0 0 0 0 0 0 0
0 0 0 0 0 0 0 0 0 0 0 0 0 0 0 0 0 0 0 0 0 0 0 0 0 0 0 0.0660198165214747 0 0 0 0 0 0 0 0 0 0 0 0 0 0 0 0 0 0 0 0 0 0 0 0 0.0869339903516037 0 0 0 0 0 0 0 0 0 0 0 0 0 0 0 0 0 0 0 0 0 0 0 0 0 0 0 0 0 0 0 0 0 0 0 0 0 0 0 0 0 0 0 0 0 0 0 0 0 0 0 0.326042422878343 0 0 0 0 0 0 0 0 0 0 0 0 0 0 0 0.212982686352832 0.156073867083293 0 0 0.0797881982049625 0 0 0 0 0 0 0 0 0 0 0 0 0 0 0 0 0 0 0 0 0 0 0 0 0 0 0 0 0 0 0 0 0 0 0 0 0 0 0 0 0 0 0 0 0 0 0 0.0418060841489957 0 0 0 0 0 0 0 0 0 0 0 0 0 0 0 0 0 0 0 0 0 0 0 0 0 0 0 0 0 0 0 0 0 0 0 0.0303529344584951 0 0 0 0 0 0 0 0 0 0 0 0 0 0 0 0 0 0 0 0 0 0 0 0 0 0 0 0 0 0 0 0 0 0 0 0 0 0 0 0 0 0 0 0 0 0 0 0 0 0 0 0 0 0 0 0 0 0 0 0 0 0 0 0 0 0 0 0 0 0 0 0 0 0 0 0 0 0 0 0 0 0 0 0 0 0 0 0 0 0 0 0 0 0 0 0 0 0 0 0 0 0 0 0 0 0 0 0
0 0 0 0 0 0 0 0 0 0 0 0 0 0 0 0 0.417761442640986 0 0 0 0 0 0 0 0 0 0 0 0 0 0 0 0 0 0 0 0 0 0 0 0 0 0 0 0 0 0 0 0 0 0 0 0 0 0 0 0 0 0.089454981749567 0 0 0 0 0 0 0 0 0 0.0705136346539784 0 0 0 0 0 0 0 0 0 0 0 0 0 0 0 0.0384579240673128 0 0.0167916414355474 0 0 0 0 0 0 0 0 0 0 0 0 0 0 0 0 0 0 0 0 0 0 0.0461706467549883 0.0266737312103132 0 0 0 0 0 0 0 0 0 0 0.162813421214513 0 0 0.131362576272794 0 0 0 0 0 0 0 0 0 0 0 0 0 0 0 0 0 0 0 0 0 0 0 0 0 0 0 0 0 0 0 0 0 0 0 0 0 0 0 0 0 0 0 0 0 0 0 0 0 0 0 0 0 0 0 0 0 0 0 0 0 0 0 0 0 0 0 0 0 0 0 0 0 0 0 0 0 0 0 0 0 0 0 0 0 0 0 0 0 0 0 0 0 0 0 0 0 0 0 0 0 0 0 0 0 0 0 0 0 0 0 0 0 0 0 0 0 0 0 0 0 0 0 0 0 0 0 0 0 0 0 0 0 0 0 0 0 0 0 0 0 0 0 0 0 0 0 0 0 0 0 0 0 0 0 0 0 0 0 0 0 0 0 0 0 0 0 0 0 0 0 0 0 0 0 0 0 0 0 0 0 0 0 0 0 0 0 0 0 0 0 0
0 0 0 0 0 0 0 0 0 0 0 0 0 0 0 0 0.0941387030149606 0 0 0 0 0 0 0 0 0 0 0 0 0 0 0 0 0 0 0 0 0 0 0 0 0 0 0 0 0 0 0 0 0 0 0 0 0 0 0 0 0 0 0 0 0 0 0 0 0 0 0 0 0 0 0 0 0 0 0 0 0 0 0 0 0 0 0 0 0 0 0 0 0 0 0 0 0 0 0 0 0 0 0 0 0 0 0 0 0 0 0 0 0 0.0912929836495247 0.0358378266801291 0 0 0 0 0 0 0 0 0.555937596099385 0 0.0482745291263094 0.174518361429691 0 0 0 0 0 0 0 0 0 0 0 0 0 0 0 0 0 0 0 0 0 0 0 0 0 0 0 0 0 0 0 0 0 0 0 0 0 0 0 0 0 0 0 0 0 0 0 0 0 0 0 0 0 0 0 0 0 0 0 0 0 0 0 0 0 0 0 0 0 0 0 0 0 0 0 0 0 0 0 0 0 0 0 0 0 0 0 0 0 0 0 0 0 0 0 0 0 0 0 0 0 0 0 0 0 0 0 0 0 0 0 0 0 0 0 0 0 0 0 0 0 0 0 0 0 0 0 0 0 0 0 0 0 0 0 0 0 0 0 0 0 0 0 0 0 0 0 0 0 0 0 0 0 0 0 0 0 0 0 0 0 0 0 0 0 0 0 0 0 0 0 0 0 0 0 0 0 0 0 0 0 0 0 0 0 0 0 0 0 0 0 0 0
0 0 0 0 0 0 0 0 0 0 0 0 0 0 0 0 0 0 0 0 0 0 0.0806735748378451 0 0.274406682945661 0.203652163233821 0 0 0 0 0 0 0 0 0.0780834939826548 0 0 0 0 0 0.0369447599817307 0 0 0 0 0 0 0.152549539444163 0.144555579839573 0 0 0 0 0 0 0.0120672443843646 0 0 0 0 0 0 0 0 0 0 0 0 0 0 0 0 0 0 0 0 0 0 0 0 0 0 0 0 0 0 0 0 0 0 0 0 0 0 0 0 0 0 0 0.0170669613501862 0 0 0 0 0 0 0 0 0 0 0 0 0 0 0 0 0 0 0 0 0 0 0 0 0 0 0 0 0 0 0 0 0 0 0 0 0 0 0 0 0 0 0 0 0 0 0 0 0 0 0 0 0 0 0 0 0 0 0 0 0 0 0 0 0 0 0 0 0 0 0 0 0 0 0 0 0 0 0 0 0 0 0 0 0 0 0 0 0 0 0 0 0 0 0 0 0 0 0 0 0 0 0 0 0 0 0 0 0 0 0 0 0 0 0 0 0 0 0 0 0 0 0 0 0 0 0 0 0 0 0 0 0 0 0 0 0 0 0 0 0 0 0 0 0 0 0 0 0 0 0 0 0 0 0 0 0 0 0 0 0 0 0 0 0 0 0 0 0 0 0 0 0 0 0 0 0 0 0 0 0 0 0 0 0 0 0 0 0 0 0 0 0 0 0 0 0 0 0 0 0 0 0 0 0 0 0 0 0 0 0 0 0 0 0 0 0
0.00425449524894119 0 0 0.0031981995771708 0 0.00697336678000358 0.00238969638979096 0 0 0 0.00672589597511426 0 0 0.00747345514496726 0.0121791476236451 0.10488822008863 0 0 0 0 0 0 0 0 0 0 0 0 0 0.01180350316854 0.210411358260225 0 0 0.00336133118564004 0 0 0 0.00755169989007672 0 0 0 0 0 0 0 0 0 0 0 0 0 0 0 0.00776464676519438 0 0 0 0 0 0 0 0 0 0 0 0 0 0 0 0 0 0 0 0 0.0210262910992239 0 0 0 0 0 0.00305541647174161 0 0 0 0.015145522295838 0.011799832770062 0 0.0178500907183608 0.00308646092471635 0 0 0 0 0.00623752178778564 0.0462861169471993 0.0643202888642504 0 0 0.00896719948221235 0 0 0 0 0.00491690075508861 0 0 0 0 0.00334793218962945 0 0 0.00411903892084352 0 0 0 0 0 0 0 0 0 0 0 0 0 0 0 0 0 0 0 0 0 0 0.00943258991181754 0.184539115237072 0.0895794561122599 0 0.0179336571762162 0 0 0 0 0 0 0 0.0205551637430749 0.00636311323771498 0 0.0263131705906888 0 0 0 0.0167918938237398 0 0 0 0 0 0 0 0 0 0 0 0 0 0 0 0 0 0 0 0 0 0 0 0 0 0 0 0 0 0 0 0 0 0 0 0 0 0 0 0 0 0 0 0 0 0 0 0 0 0 0 0 0 0 0 0 0 0 0 0 0 0 0 0 0 0 0 0 0 0 0 0 0 0 0 0 0 0 0 0 0 0 0 0 0 0 0 0 0 0 0 0 0 0 0 0 0 0 0 0 0 0 0.0227045293109618 0 0 0 0 0 0 0 0 0 0 0 0 0 0 0 0 0 0 0 0 0 0 0 0 0 0 0 0 0 0 0 0 0 0 0 0 0 0 0 0 0 0 0 0 0 0 0 0 0 0 0.0030308601134418 0 0 0 0 0 0 0 0 0.00362282141812196
0 0 0 0 0 0 0 0 0 0 0 0 0.0210034442289121 0.0388855199810803 0 0 0 0 0 0.0269608790326138 0.0916718313812725 0 0.0932355998411051 0 0 0 0.0512869269212707 0 0 0 0.0370950433197071 0 0 0 0 0 0 0 0 0 0 0 0 0 0.171273880624346 0 0 0.0287885677367297 0 0.111738853054138 0 0 0 0.0201105307905979 0 0 0 0 0 0 0 0 0 0 0.0547012071920216 0 0 0 0 0 0 0 0 0.14386528025925 0 0 0 0 0 0 0 0 0 0 0 0 0 0 0 0 0 0 0 0 0.0135117487766976 0 0 0 0 0 0 0 0 0 0 0 0 0 0 0 0 0 0 0 0 0 0 0 0 0 0 0 0 0 0 0 0 0 0 0 0 0 0 0 0 0 0 0 0 0 0 0 0 0 0 0 0 0 0 0 0 0 0 0 0 0 0 0 0 0 0 0 0 0 0 0 0 0.0637186335104985 0 0 0 0 0.0321520533497592 0 0 0 0 0 0 0 0 0 0 0 0 0 0 0 0 0 0 0 0 0 0 0 0 0 0 0 0 0 0 0 0 0 0 0 0 0 0 0 0 0 0 0 0 0 0 0 0 0 0 0 0 0 0 0 0 0 0 0 0 0 0 0 0 0 0 0 0 0 0 0 0 0 0 0 0 0 0 0 0 0 0 0 0 0 0 0 0 0 0 0 0 0 0 0 0 0 0 0 0 0 0 0 0 0 0 0 0 0 0 0 0 0 0 0 0 0 0 0 0 0 0 0 0 0 0 0 0 0 0 0 0 0 0 0 0 0 0 0 0 0 0 0 0
0 0 0 0 0 0 0 0 0 0 0 0 0 0 0 0 0 0 0 0.0159864188269879 0 0 0 0 0 0 0 0 0 0 0 0 0 0 0 0 0 0 0 0 0 0 0 0 0 0 0 0 0 0 0 0 0 0 0 0 0 0 0.122331849470324 0.352810701409089 0 0.034450425343211 0 0.0283390480291077 0 0 0 0 0 0 0 0 0 0 0 0 0 0.0472626183757561 0 0 0 0 0 0 0 0 0 0 0 0 0 0 0 0 0 0 0 0 0 0 0 0 0 0 0 0 0.0459466587552595 0 0 0 0 0 0 0 0 0 0 0 0 0 0 0.0573283563850849 0 0 0 0 0 0 0 0 0 0 0 0.0212193932562493 0 0 0 0 0 0 0 0 0 0 0 0 0 0 0 0 0 0 0 0 0 0 0 0 0 0 0 0 0 0 0 0 0 0.072065233234655 0 0 0 0.0229864551134338 0.0813239868224163 0 0 0 0 0 0.0380782702867385 0 0 0 0 0.0421377023394467 0 0 0 0 0 0 0 0 0 0 0 0 0 0 0 0 0 0 0 0 0 0 0 0 0 0 0 0 0 0 0 0 0 0 0 0 0 0 0 0 0 0 0 0 0 0 0 0 0 0 0 0 0 0 0 0 0 0 0 0 0 0 0 0 0 0 0 0 0 0 0 0 0 0 0 0 0 0 0 0.0177328823522405 0 0 0 0 0 0 0 0 0 0 0 0 0 0 0 0 0 0 0 0 0 0 0 0 0 0 0 0 0 0 0 0 0 0 0 0 0 0 0 0 0 0 0 0 0 0 0 0 0 0 0 0 0
0.00665622435690392 0 0.00189185606566412 0.0532621771733435 0.0420872648608716 0.0238388764460066 0.053431749935253 0.020662467776264 0.018079373434752 0.0999757314301882 0 0.00607546278876493 0 0.00402830805578926 0.00418997433707927 0.00575824835997101 0 0 0 0.00136107906527963 0 0 0 0 0 0 0 0 0 0 0 0 0 0 0 0 0.0181541586419596 0.233879713423504 0 0 0 0 0 0 0 0 0 0 0 0 0 0 0 0.0240601736073203 0 0.00484249126494333 0 0 0 0 0 0 0 0 0 0 0 0 0 0 0.0202856361353262 0 0 0 0 0 0 0 0 0 0 0 0 0 0.0495404508089806 0.00892466284394879 0 0 0 0 0 0 0.0996750920560976 0 0.0175917639109197 0 0 0 0 0 0 0 0 0 0 0 0 0 0 0 0 0 0 0 0 0 0 0 0 0 0 0 0 0 0 0 0 0 0 0 0 0 0.158363217349336 0 0 0 0 0 0.0166172930237259 0 0 0 0 0 0 0 0 0 0 0.00249248678015277 0 0 0 0 0 0 0 0 0 0 0 0 0 0 0 0 0 0 0 0 0 0 0 0 0 0 0 0 0 0 0 0 0 0 0 0 0 0 0 0 0 0 0 0 0 0 0 0 0 0 0 0 0 0 0 0 0 0 0 0 0 0 0 0 0 0 0 0 0 0 0 0 0 0 0 0 0 0 0 0 0 0 0 0 0 0 0 0 0 0 0 0 0.00427406606765453 0 0 0 0 0 0 0 0 0 0 0 0 0 0 0 0 0 0 0 0 0 0 0 0 0 0 0 0 0 0 0 0 0 0 0 0 0 0 0 0 0 0 0 0 0 0 0 0 0 0 0 0 0 0 0 0 0 0 0 0 0 0 0 0 0 0 0 0 0 0 0 0 0 0
0 0 0 0 0.0185264384709153 0 0 0 0 0 0 0 0 0 0 0 0 0 0 0 0 0 0 0 0 0 0 0 0.00585586691913341 0 0 0 0 0 0 0 0.0086432081322145 0 0 0 0 0 0 0 0 0 0.262358964826183 0 0 0 0.0763368355282601 0 0 0 0 0 0 0 0 0 0 0 0 0 0 0 0 0 0 0 0 0 0.0657176303532545 0 0 0.0108240547110293 0 0 0 0 0 0 0 0 0 0 0.00664076274933739 0 0 0 0 0 0 0 0 0 0 0 0 0 0 0 0 0 0 0 0 0 0 0 0 0 0 0 0 0 0 0 0 0 0 0 0 0 0 0 0 0 0 0 0 0.48850289544668 0.0333709116152763 0 0 0 0 0 0 0.0232224312477167 0 0 0 0 0 0 0 0 0 0 0 0 0 0 0 0 0 0 0 0 0 0 0 0 0 0 0 0 0 0 0 0 0 0 0 0 0 0 0 0 0 0 0 0 0 0 0 0 0 0 0 0 0 0 0 0 0 0 0 0 0 0 0 0 0 0 0 0 0 0 0 0 0 0 0 0 0 0 0 0 0 0 0 0 0 0 0 0 0 0 0 0 0 0 0 0 0 0 0 0 0 0 0 0 0 0 0 0 0 0 0 0 0 0 0 0 0 0 0 0 0 0 0 0 0 0 0 0 0 0 0 0 0 0 0 0 0 0 0 0 0 0 0 0 0 0 0 0 0 0 0 0 0 0 0 0 0 0 0 0 0 0 0 0 0 0 0 0 0 0 0 0 0 0 0 0 0
0 0 0 0 0.0228222741985815 0 0 0.0132689716513851 0 0 0 0 0 0 0 0 0 0 0 0 0 0 0 0 0 0 0 0 0 0 0 0 0 0 0 0 0.0238090056729561 0.0120939860722204 0 0 0 0 0 0 0 0 0.26253418633206 0 0 0 0.0705161480861581 0 0 0 0 0 0 0 0 0 0 0 0 0 0 0 0 0 0 0 0 0 0.121060330810954 0 0 0 0 0 0 0 0 0 0 0 0.0160016739667642 0 0.0230691452390812 0 0 0 0 0 0 0 0 0.00936166862370233 0 0 0 0 0 0 0 0 0 0 0 0 0 0 0 0 0 0 0 0 0 0 0 0 0 0 0 0 0 0 0 0 0 0 0.363054323076832 0 0.0331762684339034 0 0 0 0 0 0 0.0292320178354012 0 0 0 0 0 0 0 0 0 0 0 0 0 0 0 0 0 0 0 0 0 0 0 0 0 0 0 0 0 0 0 0 0 0 0 0 0 0 0 0 0 0 0 0 0 0 0 0 0 0 0 0 0 0 0 0 0 0 0 0 0 0 0 0 0 0 0 0 0 0 0 0 0 0 0 0 0 0 0 0 0 0 0 0 0 0 0 0 0 0 0 0 0 0 0 0 0 0 0 0 0 0 0 0 0 0 0 0 0 0 0 0 0 0 0 0 0 0 0 0 0 0 0 0 0 0 0 0 0 0 0 0 0 0 0 0 0 0 0 0 0 0 0 0 0 0 0 0 0 0 0 0 0 0 0 0 0 0 0 0 0 0 0 0 0 0 0 0 0 0 0 0 0 0 0 0 0
0 0 0 0.0150616016445658 0.0883995525747063 0.00989498597838584 0 0.153428808421717 0.0552513523575508 0.111936150794557 0 0.00846819197603788 0 0.0050572793466203 0.00612195076821403 0.00714116282754569 0 0 0 0.00184904763584834 0 0 0 0 0 0 0 0 0.0119135053521052 0 0 0 0 0 0 0 0.019572286164204 0.0854453104508715 0 0 0 0 0 0 0 0 0.0138304556838269 0 0 0 0 0 0 0.0158435426745111 0 0.00721540110139447 0 0 0 0 0 0 0 0 0 0 0 0 0 0 0.0117358141889599 0 0.0151965876970407 0 0 0 0 0 0 0 0 0 0 0 0.0295729747434968 0 0.00848926638148256 0 0 0 0 0 0.00563233250491558 0 0 0 0 0 0 0 0 0 0 0 0 0 0 0 0 0 0 0 0 0 0 0 0 0 0 0 0 0 0 0 0 0 0 0 0 0.231608926697656 0.019687719793552 0.0263360364683665 0 0 0 0 0 0 0.0329180969130984 0 0 0 0 0 0 0 0 0 0 0 0 0 0 0 0 0 0 0 0 0 0 0 0 0 0 0 0 0 0 0 0 0 0 0 0 0 0 0 0 0 0 0 0 0 0 0 0 0 0 0 0 0 0 0 0 0 0 0 0 0 0 0 0 0 0 0 0 0 0 0 0 0 0 0 0 0 0 0 0 0 0 0 0 0 0 0 0 0 0 0 0 0 0 0 0 0 0 0 0 0 0 0 0.00239165885877032 0 0 0 0 0 0 0 0 0 0 0 0 0 0 0 0 0 0 0 0 0 0 0 0 0 0 0 0 0 0 0 0 0 0 0 0 0 0 0 0 0 0 0 0 0 0 0 0 0 0 0 0 0 0 0 0 0 0 0 0 0 0 0 0 0 0 0 0 0 0 0 0 0 0
0 0 0 0 0 0 0 0 0 0 0 0 0 0.0424902549017365 0.0119289025138847 0.141321965516984 0 0 0 0 0.160463136040453 0.0115237589413326 0 0.0090385008457131 0 0 0 0 0 0.00335143188850983 0.0290082501664245 0 0 0 0 0 0 0 0.0569143083623702 0.00958904173044861 0 0 0 0 0.1378059263432 0 0 0.039911738921533 0.00568840604309293 0.0766323124629182 0 0 0 0 0 0 0 0 0 0.0071184585259385 0 0.0115189063481348 0 0 0.0805250779154748 0.00504531118740527 0 0 0 0.0280028931758375 0 0 0 0.0179986570216869 0 0 0.0188391219857744 0.0103484285045121 0 0 0 0 0 0 0 0 0.00284860132187919 0 0 0 0 0 0 0 0 0 0 0 0 0 0 0 0 0 0 0 0 0 0 0 0 0 0 0 0 0 0 0 0 0 0 0 0 0 0 0 0 0 0.00350704487127201 0 0 0 0 0 0 0 0.0288895690195773 0.0496899954439059 0 0 0 0 0 0 0 0 0 0 0 0 0 0 0 0 0 0 0 0 0 0 0 0 0 0 0 0 0 0 0 0 0 0 0 0 0 0 0 0 0 0 0 0 0 0 0 0 0 0 0 0 0 0 0 0 0 0 0 0 0 0 0 0 0 0 0 0 0 0 0 0 0 0 0 0 0 0 0 0 0 0 0 0 0 0 0 0 0 0 0 0 0 0 0 0 0 0 0 0 0 0 0 0 0 0 0 0 0 0 0 0 0 0 0 0 0 0 0 0 0 0 0 0 0 0 0 0 0 0 0 0 0 0 0 0 0 0 0 0 0 0 0 0 0 0 0 0 0 0 0 0 0 0 0 0 0 0 0 0 0 0 0 0 0 0 0 0 0 0 0 0 0 0 0 0 0 0 0
0 0 0 0 0 0.0142432551684986 0 0 0 0.0110454138287973 0 0.0156895082795416 0 0.0502833253778636 0 0.103403085257055 0 0 0 0 0.0314986955450453 0 0 0 0 0 0 0 0 0 0.0227350584734016 0 0 0 0 0 0 0 0 0 0 0 0 0 0 0 0 0 0 0 0 0 0 0 0 0 0 0 0 0 0 0 0 0 0 0 0 0 0 0 0 0 0 0 0.0653066765708609 0 0 0 0 0 0 0 0 0 0 0 0 0 0 0 0 0 0 0 0 0 0.0392211048633492 0 0 0 0 0 0 0 0 0 0 0 0 0 0 0 0 0 0 0 0 0 0 0 0 0 0 0 0 0 0.0632734540029929 0 0 0 0 0 0 0 0 0 0.501025745666587 0.0822746769660077 0 0 0 0 0 0 0 0 0 0 0 0 0 0 0 0 0 0 0 0 0 0 0 0 0 0 0 0 0 0 0 0 0 0 0 0 0 0 0 0 0 0 0 0 0 0 0 0 0 0 0 0 0 0 0 0 0 0 0 0 0 0 0 0 0 0 0 0 0 0 0 0 0 0 0 0 0 0 0 0 0 0 0 0 0 0 0 0 0 0 0 0 0 0 0 0 0 0 0 0 0 0 0 0 0 0 0 0 0 0 0 0 0 0 0 0 0 0 0 0 0 0 0 0 0 0 0 0 0 0 0 0 0 0 0 0 0 0 0 0 0 0 0 0 0 0 0 0 0 0 0 0 0 0 0 0 0 0 0 0 0 0 0 0 0 0 0 0 0 0 0 0 0 0 0 0 0 0 0
0 0 0 0 0 0 0 0 0 0 0 0 0 0 0 0.040799983862052 0 0 0 0 0 0 0 0 0 0 0 0 0 0 0.0944500346720644 0 0 0 0 0 0 0.0100793554657027 0 0 0 0 0 0 0 0 0 0 0 0 0 0 0 0 0 0 0 0 0 0 0 0 0 0 0 0 0 0 0 0 0 0 0 0 0.0372280123070319 0 0 0 0 0.012411845390392 0.0203472910911788 0 0 0 0.0316156112913147 0.0173163314112146 0.00735213414465574 0.0124274873445172 0.00511615931989385 0 0 0 0 0 0.0437827846146079 0.169931343618899 0 0.0376973734268176 0 0 0 0 0 0 0 0 0 0 0 0 0 0 0 0 0 0 0 0 0 0 0 0 0 0 0 0 0.38119461310941 0 0 0 0 0 0 0 0 0 0.0532973629270745 0 0 0 0 0 0 0 0 0 0.010604268680221 0 0 0.00465145719422942 0 0 0 0.0096965501287231 0 0 0 0 0 0 0 0 0 0 0 0 0 0 0 0 0 0 0 0 0 0 0 0 0 0 0 0 0 0 0 0 0 0 0 0 0 0 0 0 0 0 0 0 0 0 0 0 0 0 0 0 0 0 0 0 0 0 0 0 0 0 0 0 0 0 0 0 0 0 0 0 0 0 0 0 0 0 0 0 0 0 0 0 0 0 0 0 0 0 0 0 0 0 0 0 0 0 0 0 0 0 0 0 0 0 0 0 0 0 0 0 0 0 0 0 0 0 0 0 0 0 0 0 0 0 0 0 0 0 0 0 0 0 0 0 0 0 0 0 0 0 0 0 0 0 0 0 0 0 0 0 0 0 0 0 0 0 0 0 0 0 0
0.00514338551909556 0 0 0.00262799591276959 0 0.00978733081683965 0.00292102847589419 0 0 0.00481535049485328 0.00580441042192916 0.00322810444946777 0 0.0200499054115285 0.00154502018161354 0.253219524061463 0 0 0 0 0.0249735534712056 0 0 0 0 0 0 0 0 0.0154031118597684 0.0171997004697864 0 0 0.0048890919002765 0 0 0 0 0.00354167415575339 0.00945275523558547 0 0 0 0 0 0 0 0 0 0 0 0 0 0.00790760150802631 0 0 0 0 0 0 0 0 0 0 0 0 0 0 0 0 0 0 0 0 0.0254020487343975 0 0 0 0 0 0 0 0 0 0 0.00192191812819729 0 0.00311380533948243 0.0032241827675611 0 0 0 0 0.00384499643463685 0 0 0.0599035027529915 0 0.0166902953598231 0 0 0 0 0.00496067853316076 0 0 0 0 0.00298409866630307 0 0 0.00365387968060555 0 0 0 0 0 0 0 0 0 0 0 0 0 0 0.145083279131972 0 0 0 0 0 0 0.02975568586933 0.120970199153416 0.0417884576451559 0 0.0695023502024209 0.0182514089195526 0 0 0 0 0 0 0 0.0157365876347244 0.00266421814062356 0 0.0168550848969853 0 0 0 0.00796810323702303 0 0 0 0 0 0 0 0 0 0 0 0 0 0 0 0 0 0 0 0 0 0 0 0 0 0 0 0 0 0 0 0 0 0 0 0 0 0 0 0 0 0 0 0 0 0 0 0 0 0 0 0 0 0 0 0 0 0 0 0 0 0 0 0 0 0 0 0 0 0 0 0 0 0 0 0 0 0 0 0 0 0 0 0 0 0 0 0 0 0 0 0 0 0 0 0 0 0 0 0 0 0 0.00855454814092639 0 0 0 0 0 0 0 0 0 0 0 0 0 0 0 0 0 0 0 0 0 0 0 0 0 0 0 0 0 0 0 0 0 0 0 0 0 0 0 0 0 0.00124775291130309 0 0 0 0 0 0 0 0 0 0 0 0 0 0 0 0 0 0.00341337337355201
0 0 0 0 0 0 0 0 0 0 0 0 0 0.0422260296511405 0.00441100624464147 0.392128640216663 0 0 0 0 0.0471030601687575 0.0207223318004843 0 0.0114474745266898 0 0 0 0 0 0 0.00423311249051529 0 0 0 0 0 0 0 0.00566779339938908 0.00991264996328334 0 0 0 0 0.00806086172357559 0.0114341953985035 0.00444453938057651 0 0 0.00929691660116574 0 0 0 0 0 0 0 0 0 0.0119523869280317 0 0.0157183611869885 0 0 0 0 0 0 0 0.0375212626602544 0 0.00858402601292905 0 0 0.0226379829325725 0.0037390917579449 0.00844203990453671 0.012908601507094 0 0 0 0 0 0 0.00231501019976051 0 0.00259719868324046 0 0 0 0 0 0 0 0 0 0 0 0 0 0 0 0 0 0 0 0 0 0 0 0 0 0 0 0 0 0 0 0 0 0 0 0 0 0 0 0 0 0 0 0 0 0 0.110152779942328 0.0427545304538812 0 0.149588116265053 0 0 0 0 0 0 0 0 0 0 0 0 0 0 0 0 0 0 0 0 0 0 0 0 0 0 0 0 0 0 0 0 0 0 0 0 0 0 0 0 0 0 0 0 0 0 0 0 0 0 0 0 0 0 0 0 0 0 0 0 0 0 0 0 0 0 0 0 0 0 0 0 0 0 0 0 0 0 0 0 0 0 0 0 0 0 0 0 0 0 0 0 0 0 0 0 0 0 0 0 0 0 0 0 0 0 0 0 0 0 0 0 0 0 0 0 0 0 0 0 0 0 0 0 0 0 0 0 0 0 0 0 0 0 0 0 0 0 0 0 0 0 0 0 0 0 0 0 0 0 0 0 0 0 0 0 0 0 0 0 0 0 0 0 0 0 0 0 0 0 0 0 0 0 0 0 0 0 0 0
0 0 0 0.00821516243925766 0 0 0 0 0 0.00177932657076591 0 0 0 0 0 0.011242733522309 0 0 0 0 0 0 0 0 0 0 0 0 0 0.00399375335301821 0.00343737627756055 0 0.00162234101220759 0.0128472540324 0 0 0 0.0240204489969313 0 0 0 0 0 0 0 0 0 0 0 0 0 0 0 0.10518074195041 0 0 0.0386410916702301 0.059611852733449 0 0 0 0 0 0 0 0 0 0 0 0 0.00310371741949991 0 0 0 0 0 0 0 0 0.00151642456582797 0 0 0 0 0.0171908007750293 0.0139673669261901 0.00483523972829109 0.0039407874073188 0.0130087333606205 0 0 0 0.0103868294519997 0.00602885264693349 0.0139704581516348 0.00554916963958398 0 0 0 0.00794961916692429 0.00313057522605231 0.00763246132286234 0.00795023776515721 0 0 0 0 0 0 0 0 0 0 0 0 0 0 0 0 0 0 0 0 0 0 0 0.0119847466724022 0 0 0.0104086829298071 0 0 0.0140983810017981 0 0 0 0.00753090985414471 0 0 0.00906009166376828 0.00189321811972566 0.0181025827874808 0.0578504852956962 0.0462763017385922 0.0058781299350761 0.0639708896935421 0.00189957120066434 0 0.0104080207220802 0.0586799028050949 0.0120073019549852 0.00256139046175151 0 0.187610905312089 0.016189483343223 0 0 0 0 0 0 0 0 0 0 0 0 0 0 0 0 0 0 0 0 0 0 0 0 0 0 0 0 0 0 0 0 0 0 0 0 0 0 0 0 0 0 0 0 0 0 0 0 0 0 0 0 0 0 0 0 0 0 0 0 0 0 0 0 0 0 0 0 0 0 0 0 0 0 0 0 0 0 0 0 0 0 0 0 0 0 0 0 0 0 0 0 0 0 0 0 0 0 0 0 0 0.0259683350361383 0 0 0 0 0 0 0 0 0 0 0 0 0 0 0 0 0 0 0 0 0 0 0 0 0 0 0 0 0 0 0 0 0 0 0 0 0 0 0 0 0 0.021159875033675 0.00203038815565987 0 0 0 0.0154877056769287 0.00113858180193767 0 0 0 0 0 0 0 0.00152603147051299 0 0 0.00149210909850914 0.00403262212225079
0 0 0 0 0 0 0 0 0 0 0 0 0 0 0 0 0 0 0 0 0 0 0 0 0 0 0 0 0 0 0 0 0 0 0 0 0 0 0 0 0 0 0 0 0 0 0.050740947762891 0 0 0 0.0378656990653871 0 0 0.0196165007283445 0 0 0.0311937109005477 0.106518360380226 0 0 0 0 0 0 0.00819446944039993 0 0 0 0 0 0 0 0.0356475734932747 0 0 0.0384706670854405 0 0 0 0 0 0 0 0 0.0110651512939666 0 0.0142472746418928 0 0 0 0 0 0 0 0 0 0 0 0 0 0 0 0 0 0 0 0 0 0 0 0 0 0 0 0 0 0 0 0 0 0 0 0 0 0 0 0 0 0 0 0.0313036754850774 0.0530202744735133 0 0 0 0 0 0 0.0483346264073045 0 0 0 0 0 0 0.0273270664822039 0 0 0 0 0 0 0 0.15969782299533 0.178318334180933 0 0 0 0 0 0 0 0 0 0 0 0 0 0 0 0 0 0 0 0 0 0 0 0 0 0 0 0 0 0 0 0 0 0.0036992270457366 0 0 0 0.016587441605118 0 0.0142596525220879 0 0 0 0 0 0 0 0 0 0 0.00506558261270368 0.0149152534664943 0 0 0 0 0 0 0 0 0 0 0 0 0 0 0 0 0 0 0 0 0 0 0 0 0 0 0 0 0 0 0 0 0 0 0 0 0 0 0 0 0 0 0 0 0 0 0 0 0 0.069773991378041 0 0 0 0 0 0 0 0 0 0 0 0 0 0 0 0 0 0 0 0 0 0 0 0 0 0 0 0 0 0 0 0 0 0 0 0 0 0.00530490147629598 0 0 0 0 0 0 0 0 0 0 0 0 0 0 0 0 0 0 0 0 0 0.0188317950767891
0 0 0 0 0 0 0 0 0 0 0 0 0 0 0 0 0 0 0 0 0 0 0 0 0 0 0 0 0 0 0 0 0 0 0 0 0 0 0 0 0 0 0 0 0 0 0 0 0 0 0 0 0 0 0 0 0 0.0193073003221531 0 0 0 0 0 0 0 0 0 0 0 0 0 0 0 0 0 0 0 0 0 0 0 0 0 0 0.0020723671188677 0 0 0.00387190666949586 0.0473792996853281 0 0.00824515624303748 0.0102491069211319 0 0 0 0 0 0 0 0.00542763424627076 0 0.0426103817393205 0.101728197427483 0 0 0 0 0 0 0 0 0 0 0 0 0 0 0 0 0 0 0 0 0 0 0 0 0 0 0 0 0 0 0 0 0 0 0 0.0024939581400266 0 0 0.078217703556126 0.131285971235992 0 0.0531930283833049 0 0.0128065093139445 0.0727172223787031 0.245351596791209 0.0779647356927024 0.0344710570267103 0.0404383259781309 0 0.00639615682916561 0 0 0 0 0 0 0 0 0 0 0 0 0 0 0 0 0 0 0 0 0 0 0 0 0 0 0 0 0 0 0 0 0 0 0 0 0 0 0 0 0 0 0 0 0 0 0 0 0 0 0 0 0 0 0 0 0 0 0 0 0 0 0 0 0 0 0 0 0 0 0 0 0 0 0 0 0 0 0 0 0 0 0 0 0 0 0 0 0 0 0 0 0 0 0 0 0 0 0 0 0 0 0.00168371954672747 0 0 0 0 0 0 0 0 0 0 0 0 0 0 0 0 0 0 0 0 0 0 0 0 0 0 0 0 0 0 0 0 0 0 0 0 0 0 0 0 0 0 0 0 0 0 0 0 0 0 0 0 0 0 0 0 0 0 0 0.00208866475416825
0 0 0 0 0 0 0 0 0 0 0 0 0 0 0 0 0 0 0 0 0 0 0 0 0 0 0 0 0 0 0 0 0 0 0 0 0 0 0 0 0 0 0 0 0 0 0 0 0 0 0 0 0 0 0 0 0.00853334886914354 0.174437655524055 0 0 0 0 0 0 0 0 0 0 0 0 0 0 0 0 0 0 0 0 0 0 0 0 0 0 0 0 0 0 0.0495955440296907 0 0 0 0 0 0 0 0 0 0 0 0 0.0170049738699625 0.018773262056296 0 0 0 0 0 0 0 0 0 0 0 0 0 0 0 0 0 0 0 0 0 0 0 0 0 0 0 0 0 0 0 0 0 0 0 0.0411891854430073 0 0.135101202581578 0 0.232911606804821 0 0.0124779024188744 0.15123957149064 0.0343635113918982 0.0546518074942753 0.0596105726619966 0 0 0 0 0 0 0 0 0 0 0 0 0 0 0 0 0 0 0 0 0 0 0 0 0 0 0 0 0 0 0 0 0 0 0 0 0 0 0 0 0 0 0 0 0 0 0 0 0 0 0 0 0 0 0 0 0 0 0 0 0 0 0 0 0 0 0 0 0 0 0 0 0 0 0 0 0 0 0 0 0 0 0 0 0 0 0 0 0 0 0 0 0 0 0 0 0 0 0 0 0 0 0 0 0 0 0 0.00502536670128499 0 0 0 0 0 0 0 0 0 0 0 0 0 0 0 0 0 0 0 0 0 0 0 0 0 0 0 0 0 0 0 0 0 0 0 0 0 0 0 0 0 0.00508448866247658 0 0 0 0 0 0 0 0 0 0 0 0 0 0 0 0 0 0
0 0 0 0 0 0 0 0 0 0 0 0 0 0 0 0 0 0 0 0 0 0 0 0 0 0 0 0 0 0 0 0 0.00290019181581292 0 0 0 0 0 0 0 0 0 0 0 0 0 0 0 0 0 0 0 0 0.00782119264810955 0 0 0.00385839244515503 0.164723556278107 0 0 0 0 0 0 0 0 0 0 0 0 0.00225404369648232 0 0 0 0 0 0 0 0 0 0 0 0 0 0.00682398074308922 0 0 0.013785629543138 0.117742869622574 0.0160636862471624 0 0.0256769683572872 0 0 0 0 0 0 0 0.00931558409899585 0.0167193970481582 0.0696232022610278 0.0729936245325421 0 0 0 0 0 0 0 0 0 0 0 0 0 0 0 0 0 0 0 0 0 0 0 0 0 0 0 0 0 0 0 0 0 0 0 0.0618768760384538 0 0.106598522921893 0.109488837159038 0 0 0 0.0873367042690567 0.0173151493425057 0.00606239796818722 0.0223085355216854 0 0.0184130637196211 0.00662641482701059 0 0.0118102712046206 0.00465031347519571 0 0 0 0 0 0 0 0 0 0 0 0 0 0 0 0 0 0 0 0 0 0 0 0 0 0 0 0 0 0 0 0 0 0 0 0 0 0.0024743037202119 0 0 0 0 0 0 0 0 0 0 0 0 0 0 0 0 0 0 0 0 0 0 0 0 0 0 0 0 0 0 0 0 0 0 0 0 0 0 0 0 0 0 0 0 0 0 0 0 0 0 0 0 0 0 0 0 0 0 0 0 0 0 0 0.00586634984622351 0 0 0 0 0 0 0 0 0 0 0 0 0 0 0 0 0 0 0 0 0 0 0 0 0 0 0 0 0 0 0 0 0 0 0 0 0 0 0 0 0 0.00352379469155533 0 0 0 0 0 0.00182227174795487 0.00113639417130346 0 0 0 0 0 0 0 0 0 0 0.00238748003784125
0 0 0 0 0 0 0 0 0 0 0 0 0 0 0 0 0 0 0 0 0 0 0 0 0 0 0 0 0 0 0 0 0 0 0 0 0 0 0 0 0 0 0 0 0 0 0 0 0 0 0 0 0 0 0 0 0 0 0 0 0 0 0 0 0 0 0 0 0 0 0 0 0 0 0 0 0 0 0 0 0 0 0 0 0 0.0224141874833379 0 0 0 0 0 0 0 0.0181308108195436 0 0 0 0 0 0 0 0 0 0 0 0 0 0 0 0 0 0 0 0 0 0 0 0 0 0 0 0 0 0 0 0 0 0 0 0 0 0 0 0 0 0 0 0 0.284443761370403 0 0 0 0 0 0 0 0 0 0 0.5748656761744 0 0 0 0 0 0 0 0 0 0 0 0 0 0 0 0 0 0 0 0 0 0 0 0 0 0 0 0 0 0 0 0 0 0 0 0 0 0.0202539524074892 0.00925913920261145 0 0 0 0 0 0 0 0 0 0 0 0 0 0 0 0 0 0 0 0 0 0 0 0 0 0 0 0 0 0 0 0 0 0 0 0 0 0 0 0 0 0 0 0 0 0 0 0 0 0 0 0 0 0 0 0 0 0 0 0 0 0 0 0 0 0 0 0.0226390124287275 0 0 0 0 0 0 0 0 0 0 0 0 0 0 0 0 0 0 0 0 0 0 0 0 0 0 0 0 0 0 0 0 0 0 0 0 0 0 0 0 0 0.0102794688618043 0 0 0 0 0 0 0 0 0 0 0 0 0 0 0 0 0.0377139912516837 0
0 0 0 0 0 0 0 0 0 0 0 0 0 0 0 0 0 0 0 0 0 0 0 0 0 0 0 0 0 0 0 0 0 0 0 0 0 0 0 0 0 0 0 0 0 0 0 0 0 0 0 0 0 0 0 0 0 0 0 0 0 0 0 0 0 0 0 0 0 0 0 0 0 0 0 0 0 0 0 0 0 0 0 0 0.00759422431363437 0.00429026032774326 0 0 0 0 0 0 0 0 0 0 0 0 0 0 0 0 0 0 0 0 0 0 0 0 0 0 0 0 0 0 0 0 0 0 0 0 0 0 0 0 0 0 0 0 0 0 0 0 0 0 0 0 0.027791699203718 0 0.190915912551316 0.0259283477405833 0 0 0 0 0 0.0421698513569601 0.119058121840119 0.189259619682014 0.0453341451442541 0 0 0 0 0 0 0 0 0 0 0 0 0 0 0 0 0 0 0 0 0 0 0 0 0 0 0 0 0 0 0 0 0 0 0 0 0 0 0 0 0 0 0 0 0 0 0 0 0 0 0 0 0 0 0 0 0 0 0 0 0 0 0 0 0 0 0 0 0 0 0 0 0 0 0 0 0 0 0 0 0 0 0 0 0.0077634649692725 0 0 0 0 0 0 0 0 0 0.00699974624651267 0.00915700039291396 0 0 0 0 0 0 0.00736032711401939 0 0 0.0111935187467379 0 0 0 0 0 0 0 0 0 0 0 0 0 0 0 0 0 0 0 0 0 0 0 0 0 0 0 0 0 0 0 0 0 0 0 0 0 0 0 0 0.0288181896592894 0.046650333983508 0.0110571154561909 0.0569777660844558 0 0 0 0 0 0 0 0 0 0.0313361065447956 0 0 0.130344248641962 0 0 0
0 0 0 0 0 0 0 0 0 0 0 0 0 0 0 0 0 0 0 0 0 0 0 0 0 0 0 0 0 0 0 0 0 0.00975188889874335 0 0 0 0 0 0 0 0 0 0 0 0 0 0 0 0 0 0 0 0.0329731613598466 0 0 0.0139359455309106 0.301896156481637 0 0 0 0 0 0 0 0 0 0 0 0 0.0150205186930693 0 0 0 0 0 0 0 0 0 0 0 0 0 0 0 0 0 0.015239752433133 0 0 0 0 0 0 0 0 0 0 0.00833087462256845 0 0.00406972552162382 0.00446469140599604 0 0 0 0 0 0 0 0 0 0 0 0 0 0 0 0 0 0 0 0 0 0 0 0 0 0 0 0 0 0 0 0 0 0 0 0.1096206133387 0.00877762606657388 0 0.113902331503385 0.1399217612896 0 0 0 0.0423575221976431 0 0 0 0 0 0 0.0517561757629149 0.110804908417443 0 0 0 0 0 0 0 0 0 0 0 0 0 0 0 0 0 0 0 0 0 0 0 0 0 0 0 0 0 0 0 0 0 0 0 0 0 0.00316577799484919 0 0 0 0 0 0 0 0 0 0 0 0 0 0 0 0 0 0 0 0 0 0 0 0 0 0 0 0 0 0 0 0 0 0 0 0 0 0 0 0 0 0 0 0 0 0 0 0 0 0 0 0 0 0 0 0 0 0 0 0 0 0 0 0.00676902697643914 0 0 0 0 0 0 0 0 0 0 0 0 0 0 0 0 0 0 0 0 0 0 0 0 0 0 0 0 0 0 0 0 0 0 0 0 0 0 0 0 0 0 0 0 0 0 0 0 0 0 0 0 0 0 0 0 0 0 0 0.00724154150492345
0 0 0 0 0 0 0 0 0 0 0 0 0 0 0 0.0168075602307691 0 0 0 0 0 0 0 0 0 0 0 0 0 0.00240219032077989 0.0161744062517164 0 0 0 0 0 0 0.00748484619949956 0 0 0 0 0 0 0 0 0 0 0 0 0 0 0 0 0 0 0 0.0664711433679095 0 0 0 0 0 0 0 0 0 0 0 0 0 0 0 0 0.0030687152447441 0 0 0 0 0 0.00445225184340649 0.00216000022513659 0 0 0.0628306041477811 0.0287704451647549 0.00428521728978982 0.025289731498625 0.121468578639884 0 0 0 0.010866438769305 0 0.00882507701071314 0.034852216346245 0 0.0176583049880273 0 0 0 0.0178132476257248 0.00644263293807192 0 0 0 0 0 0 0 0 0 0 0 0 0 0 0 0 0 0 0 0 0 0 0 0.0292357399557135 0 0 0 0 0 0 0 0 0.0073015582091031 0.0138195777187781 0 0.00404286026650821 0 0.0206907110976179 0.0321431199178877 0.0344538709852013 0 0 0.0526082511336667 0 0.0143131504477746 0.00536426368204022 0.00614093638742489 0 0 0 0.216509109266944 0.105253242828456 0 0 0 0 0 0 0 0 0 0 0 0 0 0 0 0 0 0 0 0 0 0 0 0 0 0 0 0 0 0 0 0 0 0 0 0 0 0 0 0 0 0 0 0 0 0 0 0 0 0 0 0 0 0 0 0 0 0 0 0 0 0 0 0 0 0 0 0 0 0 0 0 0 0 0 0 0 0 0 0 0 0 0 0 0 0 0 0 0 0 0 0 0 0 0 0 0 0 0 0 0 0 0 0 0 0 0 0 0 0 0 0 0 0 0 0 0 0 0 0 0 0 0 0 0 0 0 0 0 0 0 0 0 0 0 0 0 0 0 0 0 0 0 0 0 0 0 0 0 0 0 0 0 0 0 0 0 0 0 0 0 0
0 0 0 0 0 0 0 0 0 0 0 0 0 0 0 0.00971762573091219 0 0 0 0 0 0 0 0 0 0 0 0 0 0 0.00980825706214369 0 0 0 0 0 0 0 0 0 0 0 0 0 0 0 0 0 0 0 0 0 0 0 0 0 0 0.0240996356076115 0 0 0 0 0 0 0 0 0 0 0 0 0 0 0 0 0 0 0 0 0 0 0 0 0 0 0.0253052138336792 0.0257656740517535 0 0.0160866138400791 0.082059589603082 0 0 0 0 0 0 0 0 0 0 0 0 0.0172967281116064 0.0414552764128804 0 0 0 0 0 0 0 0 0 0 0 0 0 0 0 0 0 0 0 0 0 0 0 0.0204575594150577 0 0 0 0 0 0 0 0 0 0.00528865221768851 0 0 0 0.2655662910661 0.115554281840346 0.0272676206529312 0 0.0429091908922542 0 0.0323538714695653 0 0.0627280731513082 0.176279845041001 0 0 0 0 0 0 0 0 0 0 0 0 0 0 0 0 0 0 0 0 0 0 0 0 0 0 0 0 0 0 0 0 0 0 0 0 0 0 0 0 0 0 0 0 0 0 0 0 0 0 0 0 0 0 0 0 0 0 0 0 0 0 0 0 0 0 0 0 0 0 0 0 0 0 0 0 0 0 0 0 0 0 0 0 0 0 0 0 0 0 0 0 0 0 0 0 0 0 0 0 0 0 0 0 0 0 0 0 0 0 0 0 0 0 0 0 0 0 0 0 0 0 0 0 0 0 0 0 0 0 0 0 0 0 0 0 0 0 0 0 0 0 0 0 0 0 0 0 0 0 0 0 0 0 0 0 0 0 0 0 0 0 0 0 0 0 0
0 0 0 0 0 0 0 0 0 0 0 0 0 0 0 0 0 0 0 0 0 0 0 0 0 0 0 0 0 0 0 0 0.00503915902644837 0 0 0 0 0 0 0 0 0 0 0 0 0 0 0 0 0 0 0 0 0 0 0 0 0 0 0 0 0 0 0 0 0 0 0 0 0 0 0 0 0 0 0 0 0 0 0 0 0 0 0 0 0 0 0 0.0129210080561379 0 0.0109860325316412 0.00417048046878448 0 0 0 0 0 0 0 0.0303039026520362 0.0603078429055001 0.0403885827201141 0.115788033243772 0 0 0 0 0 0 0 0 0 0 0 0 0 0 0 0 0 0 0 0 0 0 0 0 0 0 0 0 0 0 0 0 0 0 0 0.0140268881197362 0 0.251011469498052 0.0353080568874415 0.0281088367427348 0 0.0339372222979847 0 0.00339680133847283 0.0175723950439856 0 0.0966948936383003 0.141610982732511 0.0906744095416726 0.00775300255467412 0 0 0 0 0 0 0 0 0 0 0 0 0 0 0 0 0 0 0 0 0 0 0 0 0 0 0 0 0 0 0 0 0 0 0 0 0 0 0 0 0 0 0 0 0 0 0 0 0 0 0 0 0 0 0 0 0 0 0 0 0 0 0 0 0 0 0 0 0 0 0 0 0 0 0 0 0 0 0 0 0 0 0 0 0 0 0 0 0 0 0 0 0 0 0 0 0 0 0 0 0 0 0 0 0 0 0 0 0 0 0 0 0 0 0 0 0 0 0 0 0 0 0 0 0 0 0 0 0 0 0 0 0 0 0 0 0 0 0 0 0 0 0 0 0 0 0 0 0 0 0 0 0 0 0 0 0 0 0 0 0 0 0 0
0 0 0 0 0 0 0 0 0 0 0 0 0 0 0 0.0117531840367085 0 0 0 0 0 0 0 0 0 0 0 0 0 0 0.00640249010147792 0 0 0.00609428623069858 0 0 0 0.00685192435556764 0 0 0 0 0 0 0 0 0 0 0 0 0 0 0 0 0 0 0 0 0 0 0 0 0 0 0 0 0 0 0 0 0 0 0 0 0.00139911296552686 0 0 0 0 0 0 0 0 0 0.011236368306597 0.0143586507110231 0 0.00661621129622583 0.0167393968862862 0 0 0 0.0152094780672325 0.00943639003596505 0.00940794223979794 0 0 0 0 0.0377771231741576 0.0258286499348917 0 0 0 0 0 0 0 0 0 0 0 0 0 0 0 0 0 0 0 0 0 0 0 0 0 0.0204488928849601 0 0 0.00181553651550491 0 0 0 0 0 0.00174995679606357 0.00808758059399489 0 0.068237955985712 0 0.068825016967898 0 0 0.108759006965373 0.046549890938736 0 0.00335535184829352 0.0426103507954367 0.0834347518886817 0 0.148438302618161 0.0104851152533229 0.0453941060160771 0 0 0 0 0 0 0 0 0 0 0 0 0 0 0 0 0 0 0 0 0 0 0 0 0 0 0 0 0 0 0 0 0 0 0 0 0 0 0 0 0 0 0 0 0.00188909419981169 0 0 0 0 0 0 0 0 0 0 0 0 0 0 0 0 0 0 0 0 0 0 0 0 0 0 0 0 0 0 0 0 0 0 0 0 0 0 0 0 0 0 0 0 0 0 0 0 0 0 0 0 0 0 0 0.00212295244064327 0 0 0.047417053354652 0.00138716851925944 0.00165796701058742 0 0 0 0 0 0 0 0 0 0 0 0 0 0 0 0 0 0 0 0 0 0 0 0 0 0 0 0 0 0 0 0 0 0 0 0 0 0 0.00267722670835547 0.0482453187913311 0.00994766762738626 0 0 0 0.00557416935392424 0.00229389286579825 0 0 0 0 0 0.0110728446758076 0 0.00301325154605327 0.0126992432605069 0 0.00753656028556971 0.0051625649499416
0 0 0 0 0 0 0 0 0 0 0 0 0 0 0 0 0 0 0 0 0 0 0 0 0 0 0 0 0 0 0 0 0.0275263817304489 0 0.00217248332483207 0 0 0 0 0 0 0 0 0 0 0 0 0.00157351994067897 0 0 0 0 0 0 0 0 0 0 0 0 0 0 0 0 0 0 0 0 0 0 0 0 0 0 0 0 0 0 0 0 0 0 0 0 0.0086735633705433 0 0 0.00208007905671704 0.019125724012737 0 0.013096673047431 0.00881685035794738 0 0.00628528026955135 0 0 0 0 0 0.0766283967527473 0.164530450775793 0.0621632111705026 0.160557378481113 0 0 0 0 0 0 0 0 0 0 0 0 0 0 0 0 0 0 0 0 0 0 0 0 0 0 0 0 0 0 0 0 0 0 0 0.0138763128475555 0 0.0302409022178222 0 0.0198945139636163 0 0.0110809797786013 0 0 0 0.121431791496974 0.147515619139952 0 0.0769167054673718 0.016639411511226 0 0 0 0 0 0 0 0 0 0 0 0 0 0 0 0 0 0 0 0 0 0 0 0 0 0 0 0 0 0 0 0 0 0 0 0 0 0 0 0 0 0 0 0 0 0 0 0 0 0 0 0 0 0 0 0 0 0 0 0 0 0 0 0 0 0 0 0 0 0 0 0 0 0 0 0 0 0 0 0 0 0 0 0 0 0 0 0 0 0 0 0 0 0 0 0 0 0 0 0 0 0 0 0.00545897663380414 0 0 0 0 0 0 0 0 0 0 0 0 0 0 0 0 0 0 0 0 0 0 0 0 0 0 0 0 0 0 0 0 0 0 0 0 0 0 0 0 0 0.00371479465203303 0 0 0 0 0 0 0 0 0 0 0 0 0 0 0 0 0 0
0 0 0 0 0 0 0 0 0 0 0 0 0 0 0 0 0 0 0 0 0 0 0 0 0 0 0 0 0 0 0 0 0.0374448239076009 0 0.00217028038838861 0 0 0 0 0 0 0 0 0 0 0 0 0 0 0 0 0 0 0 0 0 0 0 0 0 0 0 0 0 0 0 0 0 0 0 0 0 0 0 0 0 0 0 0 0 0 0 0 0 0.00407857395865412 0.00212582334925158 0 0.0115185141641774 0.00803005851386012 0.0132180617287076 0.027230906352154 0.0407121860220367 0 0.0537958319902483 0 0 0 0 0 0.0796186051087164 0.117266963882928 0.0305593060125401 0.113382213273872 0 0 0 0 0 0 0 0 0 0 0 0 0 0 0 0 0 0 0 0 0 0 0 0 0 0 0 0 0 0 0 0 0 0 0 0.00644670854025174 0 0.0772621713863915 0 0.015592634364777 0 0 0 0 0 0.169337755621153 0.022693361585795 0.167515219848496 0 0 0 0 0 0 0 0 0 0 0 0 0 0 0 0 0 0 0 0 0 0 0 0 0 0 0 0 0 0 0 0 0 0 0 0 0 0 0 0 0 0 0 0 0 0 0 0 0 0 0 0 0 0 0 0 0 0 0 0 0 0 0 0 0 0 0 0 0 0 0 0 0 0 0 0 0 0 0 0 0 0 0 0 0 0 0 0 0 0 0 0 0 0 0 0 0 0 0 0 0 0 0 0 0 0 0 0 0 0 0 0 0 0 0 0 0 0 0 0 0 0 0 0 0 0 0 0 0 0 0 0 0 0 0 0 0 0 0 0 0 0 0 0 0 0 0 0 0 0 0 0 0 0 0 0 0 0 0 0 0 0 0 0 0 0
0 0 0 0 0 0 0 0 0 0 0 0 0 0 0 0 0 0 0 0 0 0 0 0 0 0 0 0 0 0 0 0 0.310030760131128 0.0168510426857715 0 0 0 0 0 0 0 0 0 0 0 0 0 0 0 0 0 0 0 0 0 0 0 0 0 0 0 0 0 0 0 0 0 0 0 0 0 0 0 0 0 0 0 0 0 0 0 0 0 0 0 0 0 0 0 0 0 0 0 0 0 0 0 0 0 0.231202743356619 0.0217471531589634 0 0 0 0 0 0 0 0 0 0 0 0 0 0 0 0 0 0 0 0 0 0 0 0 0 0 0 0 0 0 0 0 0 0 0 0 0 0 0 0 0 0 0 0 0 0 0 0.0318525806865194 0.21613779981874 0.0797218180672971 0 0 0 0 0 0 0 0 0 0 0 0 0 0 0 0 0 0 0 0 0 0 0 0 0 0 0 0 0 0 0 0 0 0 0 0 0 0 0 0 0 0 0 0 0 0 0 0 0 0 0 0 0 0 0 0 0 0 0 0 0 0 0 0 0 0 0 0 0 0 0 0 0 0 0 0 0 0 0 0 0 0 0 0 0 0 0 0 0 0 0 0 0 0 0 0 0 0 0 0 0 0 0 0 0 0.0540073623859415 0 0 0 0 0 0 0 0 0 0 0 0 0 0 0 0 0 0 0 0 0 0 0 0 0 0 0 0 0 0 0 0 0 0 0 0 0 0 0 0 0 0.0384487397090199 0 0 0 0 0 0 0 0 0 0 0 0 0 0 0 0 0 0
0 0 0 0 0 0 0 0 0 0 0 0 0 0 0 0.00522303458304312 0 0 0 0 0 0 0 0 0 0 0 0 0 0 0.0047486161446712 0 0 0 0 0 0 0 0 0 0 0 0 0 0 0 0 0 0 0 0 0 0 0.0762269404792057 0 0 0.0552708316756174 0.0429637890124265 0 0 0 0 0 0 0 0 0 0 0 0 0.0111285650044674 0 0 0 0 0 0 0 0 0 0.00242222602189926 0 0 0 0.0273023822934855 0.00870735114936435 0 0.0159729701187231 0.0499468471622096 0 0 0 0 0 0.0046533675280808 0.0216499079163457 0 0.0094060925109752 0 0 0 0 0 0 0 0 0 0 0 0 0 0 0 0 0 0 0 0 0 0 0 0 0 0 0 0 0.0133238387897621 0 0 0 0 0 0 0 0 0.00372467699158172 0.00390369340159195 0 0.222755160425179 0.0355420862152071 0.00576501300224005 0 0.0131101660497717 0 0 0.0358609703596788 0.120784919331536 0 0 0 0 0 0 0 0.209606553832937 0 0 0 0 0 0 0 0 0 0 0 0 0 0 0 0 0 0 0 0 0 0 0 0 0 0 0 0 0 0 0 0 0 0 0 0 0 0 0 0 0 0 0 0 0 0 0 0 0 0 0 0 0 0 0 0 0 0 0 0 0 0 0 0 0 0 0 0 0 0 0 0 0 0 0 0 0 0 0 0 0 0 0 0 0 0 0 0 0 0 0 0 0 0 0 0 0 0 0 0 0 0 0 0 0 0 0 0 0 0 0 0 0 0 0 0 0 0 0 0 0 0 0 0 0 0 0 0 0 0 0 0 0 0 0 0 0 0 0 0 0 0 0 0 0 0 0 0 0 0 0 0 0 0 0 0 0 0 0 0 0 0
0 0 0 0 0 0 0 0 0 0 0 0 0 0 0 0 0 0 0 0 0 0 0 0 0 0 0 0 0 0 0 0 0 0 0 0 0 0 0 0 0 0 0 0 0 0 0 0 0 0 0 0 0 0.0248486600614682 0 0 0.0227492071803689 0.0803339570681033 0 0 0 0 0 0 0 0 0 0 0 0 0 0 0 0 0 0 0 0 0 0 0 0 0 0 0 0 0 0 0.0221318128199785 0 0 0 0 0 0 0 0 0 0 0 0 0 0 0 0 0 0 0 0 0 0 0 0 0 0 0 0 0 0 0 0 0 0 0 0 0 0 0 0 0 0 0 0 0 0 0 0 0 0.0399287074638656 0.082437058383259 0 0 0.0107229213121953 0 0 0.159478236581432 0.121970440797903 0 0 0 0 0 0 0.435398998331426 0 0 0 0 0 0 0 0 0 0 0 0 0 0 0 0 0 0 0 0 0 0 0 0 0 0 0 0 0 0 0 0 0 0 0 0 0 0 0 0 0 0 0 0 0 0 0 0 0 0 0 0 0 0 0 0 0 0 0 0 0 0 0 0 0 0 0 0 0 0 0 0 0 0 0 0 0 0 0 0 0 0 0 0 0 0 0 0 0 0 0 0 0 0 0 0 0 0 0 0 0 0 0 0 0 0 0 0 0 0 0 0 0 0 0 0 0 0 0 0 0 0 0 0 0 0 0 0 0 0 0 0 0 0 0 0 0 0 0 0 0 0 0 0 0 0 0 0 0 0 0 0 0 0 0 0 0 0 0 0 0 0 0
0 0 0 0 0 0 0 0 0 0 0 0 0 0 0 0 0 0 0 0 0 0 0 0 0 0 0 0 0 0 0 0 0 0 0 0 0 0 0 0 0 0 0 0 0 0 0 0 0 0 0 0 0 0 0 0 0 0 0 0 0 0 0 0 0 0 0 0 0 0 0 0 0 0 0 0 0 0 0 0 0 0 0 0 0 0 0 0 0 0 0 0 0 0 0 0 0 0 0 0 0 0 0 0 0 0 0 0 0 0 0 0 0 0 0 0 0 0 0 0 0 0 0 0 0 0 0 0 0 0 0 0 0 0 0 0 0 0 0 0 0 0 0 0 0 0 0 0 0 0 0 0 0 0 0 0 0.38912138563246 0.0829145518247191 0 0 0 0.265155478367735 0.0826953896789159 0 0.131361318882633 0 0 0 0 0 0 0 0 0 0 0 0 0 0 0 0 0 0 0 0 0 0 0 0 0 0 0 0 0 0 0 0 0 0 0 0 0 0 0 0 0 0 0 0 0 0 0 0 0 0 0 0 0 0 0 0 0 0 0 0 0 0 0 0 0 0 0 0 0 0 0 0 0 0 0 0 0 0 0 0 0 0 0 0 0 0 0 0 0 0 0 0 0 0 0 0 0 0 0 0 0 0 0 0 0 0 0 0 0.0487518756135362 0 0 0 0 0 0 0 0 0 0 0 0 0 0 0 0 0 0 0 0 0 0 0 0 0 0 0 0 0 0 0 0 0 0 0 0 0 0 0 0 0 0 0
0 0 0 0 0 0 0 0 0 0 0 0 0 0 0 0 0 0 0 0 0 0 0 0 0 0 0 0 0 0 0 0 0 0 0 0 0 0 0 0 0 0 0 0 0 0 0 0 0 0 0 0 0 0 0 0 0 0 0 0 0 0 0 0 0 0 0 0 0 0 0 0 0 0 0 0 0 0 0 0 0 0 0 0 0 0 0 0 0 0 0 0 0 0 0 0 0 0 0 0 0 0 0 0 0 0 0 0 0 0 0 0 0 0 0 0 0 0 0 0 0 0 0 0 0 0 0 0 0 0 0 0 0 0 0 0 0 0 0 0 0 0 0 0 0 0 0 0 0 0 0 0 0 0 0 0.0634089537191652 0 0.0963864275769489 0.0212181884124186 0.0103368411068905 0.0376141828577573 0.188591724783482 0.0232443641677428 0 0.131623539801624 0.0151868227033116 0 0 0 0 0 0 0 0 0.0255018129375884 0.131333966677396 0.0172709596299825 0.00468207453095927 0.0207578861315054 0.00821532969574989 0 0 0 0.0236797442513375 0 0 0 0 0 0 0 0 0.00579414347079198 0 0 0 0 0.00698573152768543 0 0 0 0 0 0 0 0.00314683919026564 0 0 0 0 0 0 0 0 0 0 0 0 0 0 0 0 0 0 0 0 0 0 0 0 0 0 0 0.00268113715150432 0 0 0 0 0 0 0.00520461842926279 0 0.0122872183454862 0 0.00417102841975266 0 0 0.00286897528820094 0.00326756290846769 0 0 0 0 0.00170308661272623 0 0 0 0 0 0 0 0 0 0 0 0 0 0 0 0 0 0 0 0 0 0 0 0 0 0 0 0 0 0 0 0 0.0341567275295765 0.0285451804356115 0.00756671448562052 0.0364290005803765 0 0 0 0 0.0101212148462046 0.0160180017946061 0 0 0 0 0 0 0 0 0 0 0 0 0 0 0 0 0 0 0 0 0
0 0 0 0 0 0 0 0 0 0 0 0 0 0 0 0 0 0 0 0 0 0 0 0 0 0 0 0 0 0 0 0 0 0 0 0 0 0 0 0 0 0 0 0 0 0 0 0 0 0 0 0 0 0 0 0 0 0 0 0 0 0 0 0 0 0 0 0 0 0 0 0 0 0 0 0 0 0 0 0 0 0 0 0 0 0 0 0 0 0 0 0 0 0 0 0 0 0 0 0 0 0 0 0 0 0 0 0 0 0 0 0 0 0 0 0 0 0 0 0 0 0 0 0 0 0 0 0 0 0 0 0 0 0 0 0 0 0 0 0 0 0 0 0 0 0 0 0 0 0 0 0 0 0 0 0.0199687494289487 0.14245264140374 0 0.0228051615818777 0.00543341301827204 0.0609208304041274 0.0442100207286097 0 0 0.147130541888817 0.0389322071246323 0 0 0 0 0 0 0 0 0.0112450700578589 0.058049871314759 0.0484482422668574 0 0 0 0 0 0 0 0 0 0 0 0 0 0 0 0 0 0.00504186437305203 0 0 0 0 0 0 0 0 0 0 0.00632148319078261 0 0 0 0 0 0 0 0.00761188019796657 0 0 0 0 0 0 0 0 0 0 0 0 0 0 0 0 0 0 0 0 0 0 0 0 0 0 0 0 0 0 0 0 0 0 0 0 0 0 0 0 0 0 0 0 0 0 0 0 0 0 0 0 0 0 0 0 0 0 0 0 0 0 0 0 0 0 0 0 0 0 0 0 0.12690361315163 0.0160707514503165 0.0303761059127035 0.123734653002712 0 0 0 0 0.0182618548569934 0.0660810446453438 0 0 0 0 0 0 0 0 0 0 0 0 0 0 0 0 0 0 0 0 0
0 0 0 0 0 0 0 0 0 0 0 0 0 0 0 0 0 0 0 0 0 0 0 0 0 0 0 0 0 0 0 0 0 0 0 0 0 0 0 0 0 0 0 0 0 0 0 0 0 0 0 0 0 0 0 0 0 0 0 0 0 0 0 0 0 0 0 0 0 0 0 0 0 0 0 0 0 0 0 0 0 0 0 0 0 0 0 0 0 0 0 0 0 0 0 0 0 0 0 0 0 0 0 0 0 0 0 0 0 0 0 0 0 0 0 0 0 0 0 0 0 0 0 0 0 0 0 0 0 0 0 0 0 0 0 0 0 0 0 0 0 0 0 0 0 0 0 0 0 0 0 0 0 0 0 0 0.0187064633582909 0.0136038525918422 0 0.119072898108245 0.12625669293796 0.0202103583395282 0 0 0.00744337641522151 0 0 0 0 0 0 0 0 0 0 0 0 0 0.00600781526287633 0 0 0 0 0.00350395792175779 0 0 0 0 0 0 0 0 0.0312113920064799 0 0 0 0 0.0104010038020153 0 0 0 0 0 0 0 0 0 0 0 0 0 0 0 0 0 0 0 0 0 0 0 0 0 0 0 0 0 0 0 0 0 0 0 0 0 0 0 0 0 0 0 0 0 0 0.00493894008244989 0 0 0 0 0 0 0 0 0 0 0 0 0 0 0 0 0 0 0 0 0 0 0 0 0 0 0 0 0 0 0 0 0 0 0 0 0 0 0 0.128181463002406 0.017573236904959 0.0728600158309804 0.151230914426621 0.143463521218553 0.0495124488944036 0 0 0 0 0.0119558072192446 0.0205398951773135 0 0 0 0 0 0 0 0 0 0 0 0 0.0397734522548032 0 0 0 0 0 0 0 0.00355249424404891
0 0 0 0 0 0 0 0 0 0 0 0 0 0 0 0 0 0 0 0 0 0 0 0 0 0 0 0 0 0 0 0 0 0 0 0 0 0 0 0 0 0 0 0 0 0 0 0 0 0 0 0 0 0 0 0 0 0 0 0 0 0 0 0 0 0 0 0 0 0 0 0 0 0 0 0 0 0 0 0 0 0 0 0 0 0 0 0 0 0 0 0 0 0 0 0 0 0 0 0 0 0 0 0 0 0 0 0 0 0 0 0 0 0 0 0 0 0 0 0 0 0 0 0 0 0 0 0 0 0 0 0 0 0 0 0 0 0 0 0 0 0 0 0 0 0 0 0 0 0 0 0 0 0 0 0 0.0125225748122398 0.00445373005978365 0.163619602152317 0 0.0476996302904598 0 0 0 0 0 0 0 0 0 0 0 0 0 0 0 0 0 0.00286531361509382 0 0 0 0 0 0 0 0 0 0 0 0 0 0.0371279532675431 0.00345181091589152 0 0 0 0.0215066868429071 0 0 0 0 0 0 0 0 0 0 0 0 0 0 0 0 0 0 0 0 0 0 0 0 0 0 0 0 0 0 0 0 0 0 0 0.00283883784765707 0 0 0 0 0 0 0 0 0 0 0.00653265612853302 0 0 0 0 0 0 0 0 0 0 0 0 0 0 0 0 0 0 0 0 0 0 0 0 0 0 0 0 0 0 0 0 0 0 0 0 0 0 0 0.0440426201741072 0 0.136547217858872 0.100737731004204 0.173219110174507 0.14976162748552 0 0 0 0 0.0310611075499171 0.0620117898204478 0 0 0 0 0 0 0 0 0 0 0 0 0 0 0 0 0 0 0 0 0
0 0 0 0 0 0 0 0 0 0 0 0 0 0 0 0 0 0 0 0 0 0 0 0 0 0 0 0 0 0 0 0 0 0 0 0 0 0 0 0 0 0 0 0 0 0 0 0 0 0 0 0 0 0 0 0 0 0 0 0 0 0 0 0 0 0 0 0 0 0 0 0 0 0 0 0 0 0 0 0 0 0 0 0 0 0 0 0 0 0 0 0 0 0 0 0 0 0 0 0 0 0 0 0 0 0 0 0 0 0 0 0 0 0 0 0 0 0 0 0 0 0 0 0 0 0 0 0 0 0 0 0 0 0 0 0 0 0 0 0 0 0 0 0 0 0 0 0 0 0 0 0 0 0 0 0 0.0419904186285929 0.0460160954287851 0.159870964999858 0.0439549501102703 0 0.0206635232118125 0 0 0.008984140526875 0 0 0 0 0 0 0 0 0 0 0.0425060110533371 0.0254894394072863 0 0.00470191213639263 0 0 0 0 0.00481937603701629 0 0 0 0 0 0 0 0 0.0179423994563754 0 0 0 0 0.014398409031208 0 0 0 0 0 0 0 0 0 0 0 0 0 0 0 0 0 0 0 0 0 0 0 0 0 0 0 0 0 0 0 0 0 0 0 0.00225954020533788 0 0 0 0 0 0 0 0 0 0 0.0040722773017558 0 0 0 0 0 0 0 0 0 0 0 0 0 0 0 0 0 0 0 0 0 0 0 0 0 0 0 0 0 0 0 0 0 0 0 0 0 0 0 0.0645377755673302 0 0.0526201789325316 0.110728038736119 0.113489289148779 0.126893101905328 0 0 0 0 0 0.0592511943189353 0 0 0 0 0 0 0 0 0 0 0 0 0.027695960562874 0 0 0 0 0 0 0 0.00711500329319929
0 0 0 0 0 0 0 0 0 0 0 0 0 0 0 0 0 0 0 0 0 0 0 0 0 0 0 0 0 0 0 0 0 0 0 0 0 0 0 0 0 0 0 0 0 0 0 0 0 0 0 0 0 0 0 0 0 0 0 0 0 0 0 0 0 0 0 0 0 0 0 0 0 0 0 0 0 0 0 0 0 0 0 0 0 0 0 0 0 0 0 0 0 0 0 0 0 0 0 0 0 0 0 0 0 0 0 0 0 0 0 0 0 0 0 0 0 0 0 0 0 0 0 0 0 0 0 0 0 0 0 0 0 0 0 0 0 0 0 0 0 0 0 0 0 0 0 0 0 0 0 0 0 0 0 0.0127369252456413 0.0555931318008059 0.0088178885232087 0.00675754794568784 0 0.00545637621990749 0 0.0513378643864375 0.0638631896582042 0.156489986709098 0.00807364252355609 0 0.0157597963657129 0 0 0 0.0120700911169274 0.0141483623800405 0 0.0181609556638972 0.113215551367722 0 0 0.090900528589475 0.00335163315167739 0.00156819256641186 0 0.0116017849238515 0.165723212534173 0 0 0 0 0 0 0 0.00100993883038595 0.0086716099447035 0.000802401760864281 0 0 0 0 0 0.00198094173991664 0 0 0 0 0 0 0 0 0 0 0 0 0 0 0 0 0.0184334088603951 0 0.0394756505859045 0 0 0.00153184431087664 0 0 0.00445847448625855 0 0 0 0 0 0 0 0.00301983027991474 0.00172691152425556 0 0 0 0 0.00194475238637126 0 0 0 0.00326090862042303 0 0 0 0.00163719724266452 0.000705041799580845 0.00478408903473191 0.00219193283072478 0.00136230994352615 0.00356945526296354 0 0.00330090296525101 0 0 0 0 0 0 0 0.00257016578566292 0 0 0 0 0 0 0.017513290555296 0.00896397713724259 0 0 0 0 0 0 0 0 0 0 0.0120342068802537 0 0 0 0.00287970550605391 0 0 0.0107118107382343 0.00173762802861123 0.00591361772972977 0.00896156421922931 0 0 0.00399773898836869 0 0 0 0 0 0 0 0 0 0 0 0 0 0.00522203034916955 0 0 0 0 0 0 0 0 0
0 0 0 0 0 0 0 0 0 0 0 0 0 0 0 0 0 0 0 0 0 0 0 0 0 0 0 0 0 0 0 0 0 0 0 0 0 0 0 0 0 0 0 0 0 0 0 0 0 0 0 0 0 0 0 0 0 0 0 0 0 0 0 0 0 0 0 0 0 0 0 0 0 0 0 0 0 0 0 0 0 0 0 0 0 0 0 0 0 0 0 0 0 0 0 0 0 0 0 0 0 0 0 0 0 0 0 0 0 0 0 0 0 0 0 0 0 0 0 0 0 0 0 0 0 0 0 0 0 0 0 0 0 0 0 0 0 0 0 0 0 0 0 0 0 0 0 0 0 0 0 0 0 0 0 0.0340095540909198 0.0586640204320582 0 0 0 0 0.439534979047418 0 0 0.073658170922442 0 0 0 0 0 0 0 0 0 0.0413252935417367 0.195646155953782 0 0 0 0.0431005059516215 0 0 0 0.0677505944985397 0 0 0 0 0 0 0 0 0.0194308152519512 0 0 0 0 0 0 0 0 0 0 0 0 0 0 0 0 0 0 0 0 0 0 0 0.0117513963374807 0 0 0 0 0 0 0 0.01512851397205 0 0 0 0 0 0 0 0 0 0 0 0 0 0 0 0 0 0 0 0 0 0 0 0 0 0 0 0 0 0 0 0 0 0 0 0 0 0 0 0 0 0 0 0 0 0 0 0 0 0 0 0 0 0 0 0 0 0 0 0 0 0 0 0 0 0 0 0 0 0 0 0 0 0 0 0 0 0 0 0 0 0 0 0 0 0 0 0 0 0 0 0
0 0 0 0 0 0 0 0 0 0 0 0 0 0 0 0 0 0 0 0 0 0 0 0 0 0 0 0 0 0 0 0 0 0 0 0 0 0 0 0 0 0 0 0 0 0 0 0 0 0 0 0 0 0 0 0 0 0 0 0 0 0 0 0 0 0 0 0 0 0 0 0 0 0 0 0 0 0 0 0 0 0 0 0 0 0 0 0 0 0 0 0 0 0 0 0 0 0 0 0 0 0 0 0 0 0 0 0 0 0 0 0 0 0 0 0 0 0 0 0 0 0 0 0 0 0 0 0 0 0 0 0 0 0 0 0 0 0 0 0 0 0 0 0 0 0 0 0 0 0 0 0 0 0 0 0 0 0 0 0 0 0.387094664216187 0 0 0.199149684093584 0 0 0.0107054907736004 0 0 0 0.0201014621492261 0.0233012867362457 0 0 0 0 0 0.00922503876877945 0 0 0 0 0.110703246207366 0 0 0 0 0 0 0 0 0 0 0 0 0 0 0 0 0 0 0 0 0 0 0 0 0 0 0 0 0 0 0 0 0 0 0 0 0 0 0 0 0 0 0 0 0 0 0 0 0 0 0 0 0 0 0 0 0 0 0 0 0 0 0 0 0 0 0 0 0 0 0 0 0 0 0 0 0 0 0 0 0 0 0 0 0.0247422411196335 0.036667330608614 0 0 0 0 0 0 0 0 0 0 0.178309555326764 0 0 0 0 0 0 0 0 0 0 0 0 0 0 0 0 0 0 0 0 0 0 0 0 0 0 0 0 0 0 0 0 0 0 0 0
0 0 0 0 0 0 0 0 0 0 0 0 0 0 0 0 0 0 0 0 0 0 0 0 0 0 0 0 0 0 0 0 0 0 0 0 0 0 0 0 0 0 0 0 0 0 0 0 0 0 0 0 0 0 0 0 0 0 0 0 0 0 0 0 0 0 0 0 0 0 0 0 0 0 0 0 0 0 0 0 0 0 0 0 0 0 0 0 0 0 0 0 0 0 0 0 0 0 0 0 0 0 0 0 0 0 0 0 0 0 0 0 0 0 0 0 0 0 0 0 0 0 0 0 0 0 0 0 0 0 0 0 0 0 0 0 0 0 0 0 0 0 0 0 0 0 0 0 0 0 0 0 0 0 0 0.0118756988178906 0.0730230138624532 0.0552299181175824 0.00468395574606865 0 0.00446482201322527 0.294519620990486 0.0161917192577207 0.0618359050704699 0 0.0244354993799833 0 0 0 0 0 0 0 0 0.0331560462672448 0.170278288514586 0.0144024135693173 0 0.0191823563671732 0 0 0 0 0.16880415401373 0 0 0 0 0 0 0 0 0.00624126409111158 0 0 0 0 0 0 0 0 0 0 0 0 0 0 0 0 0 0 0 0 0 0 0 0 0 0 0 0 0 0 0 0 0 0 0 0 0 0 0 0 0 0 0 0 0 0 0 0 0 0 0 0 0 0 0 0 0 0 0 0 0 0 0 0 0 0 0 0 0 0 0 0 0 0 0 0.0120245813661291 0.00388814423869267 0 0 0 0 0 0 0 0 0 0 0.0222585607867689 0 0 0 0 0 0 0.00350403752936667 0 0 0 0 0 0 0 0 0 0 0 0 0 0 0 0 0 0 0 0 0 0 0 0 0 0 0 0 0
0 0 0 0 0 0 0 0 0 0 0 0 0 0 0 0 0 0 0 0 0 0 0 0 0 0 0 0 0 0 0 0 0 0 0 0 0 0 0 0 0 0 0 0 0 0 0 0 0 0 0 0 0 0 0 0 0 0 0 0 0 0 0 0 0 0 0 0 0 0 0 0 0 0 0 0 0 0 0 0 0 0 0 0 0 0 0 0 0 0 0 0 0 0 0 0 0 0 0 0 0 0 0 0 0 0 0 0 0 0 0 0 0 0 0 0 0 0 0 0 0 0 0 0 0 0 0 0 0 0 0 0 0 0 0 0 0 0 0 0 0 0 0 0 0 0 0 0 0 0 0 0 0 0 0 0 0.0258893001161656 0.0449063534148716 0 0 0 0.046690056062224 0 0 0.0750841759729618 0 0 0.00676881394312997 0 0 0 0 0 0 0 0 0.177648653946148 0.0270948460862252 0.0189962791815966 0 0 0 0 0.117492836303433 0 0 0 0.00592894513922496 0 0 0 0 0 0 0.00687162573695068 0 0 0 0 0 0 0 0 0 0 0.0388550717404472 0 0 0 0 0 0 0 0 0 0 0 0 0 0 0 0 0 0 0 0 0 0 0 0 0 0 0 0 0 0 0 0 0 0 0 0 0 0 0.0469325002235138 0 0 0 0 0 0 0 0 0 0 0 0.00596583999193409 0 0 0 0 0 0 0 0 0 0 0 0 0 0 0 0 0 0 0 0 0 0 0 0 0 0 0 0 0 0.11155529410066 0 0 0.0786885546547654 0 0 0 0 0.041119945052866 0.0740310935644705 0 0 0.0154272532965223 0 0 0 0 0.00695785668811319 0 0 0 0 0 0 0 0 0 0 0.00446659695630828 0 0.0226281078274679
0 0 0 0 0 0 0 0 0 0 0 0 0.00310747957246113 0 0 0 0 0 0 0 0 0 0 0 0 0 0 0 0 0 0 0.0123392299655449 0 0 0 0 0 0 0 0 0 0 0 0 0 0 0 0 0 0 0 0 0 0 0 0 0 0 0 0 0 0 0 0 0 0 0 0 0 0 0 0 0 0 0 0 0 0 0 0 0 0 0 0 0 0 0 0 0 0 0 0 0 0 0 0 0 0 0 0 0 0 0 0 0 0 0 0 0 0 0 0 0 0.00853726049237006 0.00320830336488481 0.00883249602601104 0 0.0361453773047718 0.00991163641899648 0 0 0 0 0 0 0 0 0 0 0 0 0 0 0 0 0 0 0 0 0 0 0 0 0 0 0 0 0 0 0 0 0 0 0 0 0 0 0 0 0 0 0 0 0 0 0 0 0.0074377943496529 0.0467475200117908 0.012305840562131 0.0399097514294129 0.0324865733293 0.0577379475175741 0 0.00429832165775549 0.0228481541446253 0 0 0 0 0 0 0 0 0 0 0.0577478684284831 0.0388312833000444 0.0466155288199291 0 0 0 0 0 0.00618048141246498 0 0.00291394548226914 0 0 0 0 0 0 0.0115776260879429 0 0 0.0572709648851212 0 0 0 0 0 0 0 0 0 0 0 0 0 0 0 0.0070857181267242 0 0 0 0 0 0 0 0 0 0 0 0 0 0 0 0 0 0 0.00243010690344524 0 0 0 0 0 0 0 0 0 0 0 0 0 0 0 0 0 0.0481711614672848 0 0.0777561453708893 0.174468264329221 0.0903941025572439 0 0 0.0127230497167136 0 0.00926593908879318 0.00636054766559824 0 0 0 0 0 0 0 0 0 0 0 0 0.034620525058651 0 0 0 0 0 0 0 0 0 0 0 0 0 0 0 0 0 0 0 0 0 0 0 0 0 0 0 0 0 0 0 0 0.00973305515189772 0
0 0 0 0 0 0 0 0 0 0 0 0 0 0 0 0 0 0 0 0 0 0 0 0 0 0 0 0 0 0 0 0 0 0 0 0 0 0 0 0 0 0 0.0215186426180376 0.00588852736745309 0.00495608961380847 0.0239966065541774 0 0 0 0 0 0 0 0 0 0 0 0 0 0 0 0 0.00630499962423241 0.0357168123116241 0 0 0 0 0 0 0 0 0 0 0 0 0 0 0 0 0 0 0 0 0 0 0 0 0 0 0 0 0 0 0 0 0 0 0 0 0 0 0 0 0 0 0 0 0 0 0 0 0 0 0 0 0 0 0 0 0 0 0 0 0 0 0 0.0221674960269214 0.0110183203482753 0 0 0 0 0 0 0 0 0 0 0 0 0 0 0 0 0 0 0 0 0 0 0 0 0 0 0 0 0 0 0 0 0.0574020928730669 0 0.00643305297288292 0 0.004263191319009 0.0149859373308011 0 0.0669284765334495 0.160580938973442 0.0852416886866441 0.0426999858783973 0.0417878385777194 0 0 0 0 0 0.0548020059197862 0 0 0 0 0.0977941917074215 0 0 0 0 0 0 0 0 0 0 0 0 0 0 0 0 0 0 0 0.0391614379937491 0 0 0 0 0 0 0 0 0 0 0 0 0 0 0.0394900498988932 0 0 0 0.105421268370829 0 0 0 0 0 0 0 0 0 0 0 0 0.00111059771623026 0 0 0 0 0 0 0 0 0 0 0.00298626060821746 0 0 0 0.00274598676617698 0 0 0 0 0.00336881307256513 0 0 0 0 0 0 0 0.0204055862300453 0 0 0 0 0 0 0 0 0 0 0 0 0 0 0 0 0 0 0.0208231041061441 0 0 0 0 0 0 0 0 0 0 0 0 0 0 0 0 0 0 0 0 0 0 0 0 0 0 0 0 0 0 0 0 0 0
0 0 0 0 0 0 0 0 0 0 0 0 0 0 0 0 0 0 0 0 0 0 0 0 0 0 0 0 0 0 0 0.00178938021434153 0 0 0.00310507247040661 0 0 0 0 0 0 0 0 0 0 0.00380393978198098 0 0 0 0 0 0 0 0 0 0 0 0 0 0 0 0 0 0.0117029667460615 0 0 0 0 0 0 0 0 0 0 0 0 0 0 0 0 0 0 0 0 0 0 0 0 0 0 0 0 0 0 0 0 0 0 0 0 0 0 0 0 0 0 0 0 0 0 0 0 0 0 0 0 0 0 0 0 0 0 0 0 0 0 0 0 0 0 0 0 0 0 0 0 0 0 0 0 0 0 0 0 0 0 0 0 0 0 0 0 0 0 0 0 0 0 0 0 0 0 0 0 0 0 0.100104174855736 0.0711319652280827 0 0.0873685946471395 0.234642021913779 0 0 0 0 0 0 0 0.011536432672319 0 0 0 0 0.0153138486800695 0 0 0.0960877087489009 0.0374417289559826 0.0883758297700473 0 0.0121278564033961 0 0 0 0 0 0.0418482421280075 0 0 0 0 0 0 0.011598227529749 0 0 0 0 0 0 0 0 0 0 0 0 0 0 0 0 0 0 0.0140937699642124 0 0 0 0 0 0 0 0 0 0 0 0 0 0.00518528944239363 0 0 0 0.0133346040251043 0.00354617059130263 0 0 0 0 0 0 0 0 0 0 0 0 0 0 0.0146711992992599 0 0 0 0 0 0 0.0307173507091793 0 0 0 0 0 0 0 0 0 0 0 0 0 0 0 0 0 0 0.0727146164012449 0 0 0 0 0 0 0 0 0 0 0 0 0 0 0 0 0 0 0 0 0 0 0 0 0 0 0 0 0 0 0 0 0.0123343644355573 0.00542464438574618
0 0 0 0 0 0 0 0 0 0 0 0 0 0 0 0 0 0 0 0 0 0 0 0 0 0 0 0 0 0 0 0 0 0 0 0 0 0 0 0 0 0 0 0 0 0.0137432016309585 0 0 0 0 0 0 0 0 0 0 0 0 0 0 0 0 0 0.00267752632560425 0 0 0 0 0 0 0 0 0 0 0 0 0 0 0 0 0 0 0 0 0 0 0 0 0 0 0 0 0 0 0 0 0 0 0 0 0 0 0 0 0 0 0 0 0 0 0 0 0 0 0 0 0 0 0 0 0 0 0 0 0 0 0 0 0 0 0 0 0 0 0 0 0 0 0 0 0 0 0 0 0 0 0 0 0 0 0 0 0 0 0 0 0 0 0 0 0 0 0 0 0 0 0.0192991080888108 0.124991419913879 0.0639864020591062 0 0.216898263844446 0.0323136807442536 0 0 0 0 0 0 0.0162615570906597 0 0 0 0.00382799701814767 0.0214353459863577 0 0 0 0.00650814997043724 0 0 0.032284426464662 0 0 0 0 0 0.0531409309500458 0 0 0 0.0357751674606387 0 0 0.0373132286215092 0 0 0 0 0 0 0 0 0 0 0 0 0 0 0 0 0 0 0.168365957048853 0 0 0 0 0 0 0 0 0 0 0 0 0 0 0 0 0 0 0.0118902500879771 0 0 0 0 0 0 0 0 0 0 0 0 0 0 0 0 0 0 0 0 0 0 0 0 0 0 0 0 0 0 0 0 0 0 0 0 0 0 0 0 0.139287386693653 0 0 0 0 0 0 0 0 0 0 0 0 0 0 0 0 0 0 0 0 0 0 0 0 0 0 0 0 0 0 0 0 0 0
0 0 0 0 0 0 0 0 0 0 0 0 0 0 0 0 0 0 0 0 0 0 0 0 0 0 0 0 0 0 0 0.000802104662224416 0 0 0.00156752161773914 0 0 0 0 0 0 0 0 0 0 0 0 0.00215270702899077 0 0 0 0 0 0 0 0 0 0 0 0 0 0 0 0 0 0 0 0 0 0 0 0 0 0 0 0 0 0 0 0 0 0 0 0 0 0 0 0 0 0 0 0 0 0 0 0 0 0 0 0 0 0 0 0 0 0 0 0 0 0 0 0 0 0 0 0 0 0 0 0 0 0 0 0 0 0 0 0 0 0 0 0 0 0 0 0 0 0 0 0 0 0 0 0 0 0 0 0 0 0 0 0 0 0 0 0 0 0 0 0 0 0 0 0 0 0 0.0284077284979018 0.0301140928150543 0.0779955211168415 0.0984436271636136 0 0 0 0 0 0 0 0 0.00514964954227231 0 0 0 0.00359430254063073 0.00682883439405776 0 0 0.0334294869573906 0.0298201567511584 0.0330522428203091 0 0.0684810210898782 0 0 0 0 0 0.0318943786453317 0 0 0 0.00322605385515705 0.00249814749032534 0 0.046624274908509 0 0 0.00164167290943255 0 0 0 0 0 0 0 0 0 0 0 0 0 0 0 0.101150414158182 0 0 0 0 0 0 0 0 0 0 0 0 0 0.0122960043510446 0 0.00172987360436337 0 0.0229377080178094 0.004313690257135 0 0 0 0 0 0 0 0 0 0 0 0 0 0 0.0085496655064857 0 0 0 0 0 0 0.00322818045624812 0 0 0 0 0 0 0 0 0 0 0 0 0 0 0 0 0 0 0.322586348404387 0 0 0 0 0 0 0 0 0 0 0 0 0 0 0 0.00193977490321895 0.001688256757426 0 0 0 0 0 0 0 0 0 0 0 0 0 0.00236015266424913 0 0.00549944470598589 0.00599696140664636
0 0 0 0 0 0 0 0 0 0 0 0 0 0 0 0 0 0 0 0 0 0 0 0 0 0 0 0 0 0 0 0 0 0 0 0 0 0 0 0 0 0 0 0 0 0 0 0 0 0 0 0 0 0 0 0 0 0 0 0 0 0 0 0 0 0 0 0 0 0 0 0 0 0 0 0 0 0 0 0 0 0 0 0 0 0 0 0 0 0 0 0 0 0 0 0 0 0 0 0 0 0 0 0 0 0 0 0 0 0 0 0 0 0 0 0 0 0 0 0 0 0 0 0 0 0 0 0 0.00623460641076482 0 0 0 0 0 0 0 0 0 0 0 0 0 0 0 0 0 0 0 0 0 0 0 0 0 0 0 0 0 0 0 0 0.0779893168596435 0 0.0214281973143549 0 0 0.116115739569665 0.0757486982097446 0 0.0736457456086614 0 0 0.0328092952423002 0.0457829308359943 0 0 0 0 0.0607802504611696 0 0 0 0 0.073524458812809 0 0 0 0 0 0.0226008618878635 0 0 0 0 0 0 0 0 0 0 0 0 0 0 0 0 0.0427994018273008 0.0805596210119376 0 0.0974487779547695 0 0 0 0 0 0 0 0 0.0847413448018023 0 0 0 0.0569942442646856 0 0 0 0 0 0 0 0 0 0 0 0 0 0 0 0 0 0 0 0 0 0 0 0 0 0 0 0 0 0 0 0 0 0 0 0 0 0 0 0.0229502355524413 0 0 0 0 0 0 0 0 0 0 0 0 0 0 0 0 0 0 0 0 0 0 0 0 0 0 0 0 0 0 0 0 0 0 0 0 0 0 0 0 0 0 0 0.00784627337409178 0 0 0 0 0 0 0 0 0 0
0 0 0 0 0 0 0 0 0 0 0 0 0 0 0 0 0 0 0 0 0 0 0 0 0 0 0 0.0440982252242339 0 0 0 0 0 0 0 0 0 0 0 0 0 0 0 0 0 0 0 0 0 0 0 0 0 0 0 0 0 0 0 0 0 0 0 0 0 0 0 0 0 0 0 0 0 0 0 0 0 0 0 0 0 0 0 0 0 0 0 0 0 0 0 0 0 0 0 0 0 0 0 0 0 0 0 0 0 0 0 0 0 0 0 0 0 0 0 0 0 0 0 0 0 0 0.00981479503600768 0 0 0 0 0.0197688567971053 0.021975102809332 0 0 0 0 0 0 0 0 0 0 0 0 0 0 0 0 0 0 0 0 0 0 0 0 0 0 0 0 0 0 0 0 0.0910764210173631 0 0.0247464613973611 0 0 0.205600299579579 0.0738537520878285 0 0 0 0.0326867781391197 0 0.0823342270022391 0 0 0 0 0 0 0 0 0 0.0575214573773649 0 0 0 0 0.0129628120231459 0 0 0 0 0 0 0 0 0 0 0 0 0 0 0 0 0 0 0 0 0 0 0 0 0 0 0 0 0 0.0145526713211551 0 0 0 0 0 0 0 0 0 0 0 0 0 0 0 0 0 0 0 0 0 0 0 0 0 0 0 0 0 0 0 0 0 0 0 0 0 0 0 0 0 0 0.0964684196627182 0.013230185923255 0.165936240804466 0 0 0 0 0.0203540814183786 0 0 0 0 0 0 0 0 0 0 0 0 0 0 0 0 0 0 0 0 0 0 0 0 0 0 0 0 0 0 0 0 0 0 0 0 0 0.0130192123793473 0 0 0 0 0 0 0 0 0 0
0 0 0 0 0 0 0 0 0 0 0 0 0 0 0 0 0 0 0 0 0 0 0 0 0 0 0 0 0 0 0 0 0 0 0 0 0 0 0 0 0 0 0 0 0 0 0 0 0 0 0 0 0 0 0 0 0 0 0 0 0 0 0 0 0 0 0 0 0 0 0 0 0 0 0 0 0 0 0 0 0 0 0 0 0 0 0 0 0 0 0 0 0 0 0 0 0 0 0 0 0 0 0 0 0 0 0 0 0 0 0 0 0 0 0 0 0 0 0 0 0 0 0 0 0 0 0 0 0 0 0 0 0 0 0 0 0 0 0 0 0 0 0 0 0 0 0 0 0 0 0 0 0 0 0 0 0 0 0 0 0 0 0 0 0 0 0 0 0 0 0 0.100262102108368 0.180983262890886 0 0 0 0 0 0.0272111990013784 0 0 0 0 0 0 0 0 0 0 0 0 0 0 0 0 0 0 0 0 0 0 0 0 0 0 0 0 0 0.0459556796931723 0 0 0 0 0 0 0 0 0.147673510988705 0.118643057528657 0 0 0 0 0 0 0 0 0 0 0 0 0 0.170817097301033 0 0 0 0 0 0 0 0 0 0 0 0 0 0 0 0 0 0 0 0 0 0 0 0 0 0 0 0 0 0 0 0 0 0 0 0 0 0 0 0 0 0 0 0 0 0 0.19407072806306 0 0 0 0 0 0 0 0 0 0 0 0 0 0 0 0 0 0 0 0 0 0 0 0 0 0 0 0.0143833624247406 0 0 0 0 0 0 0 0 0
0 0 0 0 0 0 0 0 0 0 0 0 0 0 0 0 0 0 0 0 0 0 0 0 0 0 0 0 0 0 0 0 0 0 0 0 0 0 0 0 0 0 0 0 0 0 0 0 0 0 0 0 0 0 0 0 0 0 0 0 0 0 0 0 0 0 0 0 0 0 0 0 0 0 0 0 0 0 0 0 0 0 0 0 0 0 0 0 0 0 0 0 0 0 0 0 0 0 0 0 0 0 0 0 0 0 0 0 0 0 0 0 0 0 0 0 0 0 0 0 0 0 0 0 0 0 0 0 0 0 0 0 0 0 0 0 0 0 0 0 0 0 0 0 0 0 0 0 0 0 0 0 0 0 0 0 0.0504523249058492 0.0150528131635117 0 0 0 0.121885015892717 0.0323945478688888 0 0.11823516937488 0 0.0159578049583768 0 0 0 0 0 0 0 0 0.269604304438591 0 0 0.0240777000918159 0 0 0 0 0.0214803332635226 0 0 0 0 0.0217156153902673 0 0 0 0.20138694139794 0 0.0142780360153898 0 0 0 0 0 0 0 0 0 0 0 0.0407834371016771 0 0 0 0 0 0 0 0 0 0 0 0 0 0 0 0 0 0 0 0 0 0 0 0 0 0 0 0 0 0 0 0 0 0 0 0 0 0 0 0 0 0.0198618259106295 0 0 0 0 0.00766101349574785 0 0 0 0 0 0 0 0 0.00927462168521046 0 0 0 0 0 0 0 0 0 0 0 0 0 0 0 0 0 0 0 0 0 0 0 0 0.0158984950449845 0 0 0 0 0 0 0 0 0 0 0 0 0 0 0 0 0 0 0 0 0 0 0 0 0 0 0 0 0
0 0 0 0 0 0 0 0 0 0 0 0 0 0 0 0 0 0 0 0 0 0 0 0 0 0 0 0 0 0 0 0 0 0 0 0 0 0 0 0 0 0 0 0 0 0 0 0 0 0 0 0 0 0 0 0 0 0 0 0 0 0 0 0 0 0 0 0 0 0 0 0 0 0 0 0 0 0 0 0 0 0 0 0 0 0 0 0 0 0 0 0 0 0 0 0 0 0 0 0 0 0 0 0 0 0 0 0 0 0 0 0 0 0 0 0 0 0 0 0 0 0 0 0 0 0 0 0 0 0 0 0 0 0 0 0 0 0 0 0 0 0 0 0 0 0 0 0 0 0 0 0 0 0 0 0 0.0575576705953607 0.0172136428065334 0 0 0.016686986932267 0.168319226178118 0.0339737365629104 0 0.134511444659192 0 0.0187906317048101 0 0 0 0 0 0 0 0.0597231686714886 0 0 0 0.0369203569591775 0.00184959895388799 0 0 0.00430797369620513 0.0237563243057113 0 0 0.00351439266112914 0 0 0 0 0 0.0274754182198545 0 0 0 0 0 0 0 0 0 0 0 0 0 0.0383523389319167 0 0 0 0 0 0 0 0 0 0.00308861717335697 0 0.0114507689713951 0.0213510675840063 0 0 0 0 0.0256570698591269 0 0 0 0 0 0 0 0 0 0 0 0 0 0 0 0 0 0 0 0 0 0 0 0 0.00139499302368125 0 0.0013487493660899 0 0.00100444469566996 0 0 0 0 0 0.00863683690254344 0.00158952017843974 0 0.0132037392744262 0 0.0169269134550683 0.00549345478048195 0 0 0 0 0.00700847091381244 0.0146357920405221 0.0407552095488189 0.00796637960983027 0.0300466199936538 0.0720753258002405 0.00858766793245246 0.0195978553151997 0 0 0.0185199004531653 0 0 0 0.00770168627643091 0.00305287599266844 0 0.00824419329872106 0.00298100256929819 0 0.00472793315233727 0 0 0 0 0 0 0 0 0 0 0 0 0 0 0 0 0 0 0 0 0 0 0 0 0 0
0 0 0 0 0 0 0 0 0 0 0 0 0 0 0 0 0 0 0 0 0 0 0 0 0 0 0 0 0 0 0 0 0 0 0 0 0 0 0 0 0 0 0 0 0 0 0 0 0 0 0 0 0 0 0 0 0 0 0 0 0 0 0 0 0 0 0 0 0 0 0 0 0 0 0 0 0 0 0 0 0 0 0 0 0 0 0 0 0 0 0 0 0 0 0 0 0 0 0 0 0 0 0 0 0 0 0 0 0 0 0 0 0 0 0 0 0 0 0 0 0 0 0 0 0 0 0 0 0 0 0 0 0 0 0 0 0 0 0 0 0 0 0 0 0 0 0 0 0 0 0 0 0 0 0 0 0.0273826269292659 0.051973509472384 0 0 0.0362009820084489 0 0 0 0.0411592763794593 0.165221733502747 0 0 0 0 0 0 0 0 0 0 0 0.0596334127878991 0 0.0652040763942794 0 0 0 0.0117352321296916 0 0 0 0 0 0 0 0 0 0 0 0 0 0 0 0 0 0 0 0 0 0.022992303383034 0 0 0 0 0 0 0 0 0 0 0 0 0 0 0 0 0 0 0 0 0 0 0 0 0 0 0 0.0100141177455144 0 0 0 0 0 0 0 0 0 0 0.0720197106399475 0 0 0 0 0 0 0 0 0 0 0 0 0 0 0 0 0 0 0 0 0 0 0 0 0 0 0 0 0 0 0 0 0 0 0 0 0 0 0 0 0 0.175526450987325 0 0 0.0140203103331629 0 0 0 0 0.0852865814451386 0.10279366681791 0 0 0.0229036141431006 0 0 0 0 0.0066462641072003 0 0 0 0 0 0 0 0 0 0 0.00899378259531829 0 0.020292348198173
0 0 0 0 0 0 0 0 0 0 0 0 0 0 0 0 0 0 0 0 0 0 0 0 0 0 0 0 0 0 0 0 0 0 0 0 0 0 0 0 0 0 0 0 0 0 0 0 0 0 0 0 0 0 0 0 0 0 0 0 0 0 0 0 0 0 0 0 0 0 0 0 0 0 0 0 0 0 0 0 0 0 0 0 0 0 0 0 0 0 0 0 0 0 0 0 0 0 0 0 0 0 0 0 0 0 0 0 0 0 0 0 0 0 0 0 0 0 0 0 0 0 0 0 0 0 0 0 0 0 0 0 0 0 0 0 0 0 0 0 0 0 0 0 0 0 0 0 0 0 0 0 0 0 0 0 0.01576674992314 0 0 0 0 0 0 0 0 0.0535225945238349 0 0 0 0 0 0 0 0 0 0 0.12665865756705 0 0 0.105652916866026 0 0 0.0293846929812776 0 0 0 0 0 0 0 0 0 0 0 0 0 0 0 0 0 0 0 0 0 0 0.0838006643084677 0 0 0 0 0 0 0.0181307992407709 0 0 0 0 0 0 0 0 0 0 0.0219565642181813 0 0 0 0 0 0 0 0 0 0.116765174751372 0 0 0 0 0 0 0 0 0 0 0.124284013519299 0 0 0 0 0 0 0 0 0 0 0 0.010597358935067 0 0 0 0 0 0 0 0 0 0 0 0 0 0 0 0 0 0 0 0 0 0 0 0 0 0 0 0 0 0.0103565098683609 0 0 0.0294459319103289 0 0 0 0 0.0329330903778556 0.0691961069853088 0 0 0.0711175595807551 0 0 0 0 0.0218673629033701 0 0 0 0 0 0 0 0 0 0 0.0153944461348325 0 0.0431688054047006
0 0 0 0 0 0 0 0 0 0 0 0 0 0 0 0 0 0 0 0 0 0 0 0 0 0 0 0 0 0 0 0 0 0 0 0 0 0 0 0 0 0 0 0 0 0 0 0 0 0 0 0 0 0 0 0 0 0 0 0 0 0 0 0.00164830635498697 0 0 0 0 0 0 0 0 0 0 0 0 0 0 0 0 0 0 0 0 0 0 0 0 0 0 0 0 0 0 0 0 0 0 0 0 0 0 0 0 0 0 0 0 0 0 0 0 0 0 0 0 0 0 0 0 0 0 0 0 0 0 0 0 0.00263610986070187 0 0 0 0 0 0 0 0 0 0 0 0 0 0 0 0 0 0 0 0 0 0 0 0 0 0 0 0.0100914937054671 0 0.00331287852881679 0.00114984340179635 0.00204761482280385 0.149913322359065 0 0.00251000993828936 0.0168092407000391 0.00541735735715734 0 0.0248137927312142 0.00491489634206649 0.00945959655665477 0.00660019291218979 0.0155135695894201 0 0.00317149270180966 0.0059166680051363 0.0409554848555426 0 0 0 0.00491200396901766 0.0174616395951581 0.00523571026628619 0.058994273950551 0.213537968842477 0 0 0 0.00124592156167217 0 0.00451906883516158 0 0.00155475342286837 0.00309339334983086 0.000940177308002161 0 0 0 0.00191318535296278 0.00114301187743674 0.00354259680189758 0 0 0.00318800535560025 0.0059989452049965 0.00514294557838773 0 0 0 0 0.00266299189223121 0 0 0 0 0 0 0.0158117797294447 0.00970420754305718 0.148665376142208 0 0 0.00170583912934398 0.0681805406198755 0 0.00214815546897713 0 0.00221395748402959 0 0 0 0 0.00978441924208575 0.0295410749335326 0.000799062963375637 0 0 0 0 0 0 0 0 0.00108367444869652 0 0.00156871278084445 0 0 0.00069539067283614 0.0036462982211636 0.00162296552145499 0.00107965387567179 0.00418914079232277 0 0.00534569874353545 0 0 0 0 0 0 0 0 0 0 0 0 0 0 0 0 0 0 0 0 0 0 0 0 0 0 0 0 0.00261115985147265 0 0.00185461126598693 0 0 0.00571619103921355 0 0.00495576777117339 0.0275821975341179 0 0 0 0 0 0 0 0 0 0 0 0 0 0 0 0.00192864106047932 0.00559701927740518 0 0 0 0 0 0 0 0 0
0 0 0 0 0 0 0 0 0 0 0 0 0 0 0 0 0 0 0 0 0 0 0 0 0 0 0 0 0 0 0 0 0 0 0 0 0 0 0 0 0 0 0 0 0 0 0 0 0 0 0 0 0 0 0 0 0 0 0 0 0 0 0 0 0 0 0 0 0 0 0 0 0 0 0 0 0 0 0 0 0 0 0 0 0 0 0 0 0 0 0 0 0 0 0 0 0 0 0 0 0 0 0 0 0 0 0 0 0 0 0 0 0 0 0 0 0 0 0 0 0 0 0 0 0 0 0 0 0 0 0 0 0 0 0 0 0 0 0 0 0 0 0 0 0 0 0 0 0 0 0 0 0 0 0 0 0.059338835478455 0 0 0 0 0.0821243587326298 0.123350875948803 0 0 0 0 0 0 0 0 0 0 0 0 0.0304835432047735 0.297050391480641 0.226616567353417 0.0729794191759017 0 0 0 0 0 0 0 0 0 0 0 0 0 0 0 0 0 0 0 0 0 0 0 0 0 0 0 0 0 0 0 0 0 0 0 0 0 0 0 0 0 0 0 0 0 0 0 0 0 0 0 0 0 0 0.0736060964678103 0 0 0 0 0 0 0 0 0 0 0 0 0 0 0 0 0 0 0 0 0 0 0 0 0 0 0 0 0 0 0 0 0 0 0 0 0 0 0 0.0344499121575685 0 0 0 0 0 0 0 0 0 0 0 0 0 0 0 0 0 0 0 0 0 0 0 0 0 0 0 0 0 0 0 0 0 0 0 0 0 0 0 0 0 0 0
0 0 0 0 0 0 0 0 0 0 0 0 0 0 0 0 0 0 0 0 0 0 0 0 0 0 0 0 0 0 0 0 0 0 0 0 0 0 0 0 0 0 0 0 0 0 0 0 0 0 0 0 0 0 0 0 0 0 0 0 0 0 0 0 0 0 0 0 0 0 0 0 0 0 0 0 0 0 0 0 0 0 0 0 0 0 0 0 0 0 0 0 0 0 0 0 0 0 0 0 0 0 0 0 0 0 0 0 0 0 0 0 0 0 0 0 0 0 0 0 0 0 0 0 0 0 0 0 0 0 0 0 0 0 0 0 0 0 0 0 0 0 0 0 0 0 0 0 0 0 0 0 0 0 0 0 0 0 0 0 0 0.0573555011513396 0 0 0 0 0 0 0 0 0 0 0 0 0 0 0 0 0.387245953026499 0 0 0 0.202635765237871 0.160008611156971 0 0 0 0 0 0 0 0 0 0 0 0 0 0 0 0 0 0 0 0.0715101442354585 0 0 0 0 0 0 0 0 0 0 0 0 0 0 0 0 0 0 0.121244025191861 0 0 0 0 0 0 0 0 0 0 0 0 0 0 0 0 0 0 0 0 0 0 0 0 0 0 0 0 0 0 0 0 0 0 0 0 0 0 0 0 0 0 0 0 0 0 0 0 0 0 0 0 0 0 0 0 0 0 0 0 0 0 0 0 0 0 0 0 0 0 0 0 0 0 0 0 0 0 0 0 0 0 0 0 0 0 0 0 0 0 0 0 0 0
0 0 0 0 0 0 0 0 0 0 0 0 0 0 0 0 0 0 0 0 0 0 0 0 0 0 0 0 0 0 0 0 0 0 0 0 0 0 0 0 0 0 0 0 0 0 0 0 0 0 0 0 0 0 0 0 0 0 0 0 0 0 0 0 0 0 0 0 0 0 0 0 0 0 0 0 0 0 0 0 0 0 0 0 0 0 0 0 0 0 0 0 0 0 0 0 0 0 0 0 0 0 0 0 0 0 0 0 0 0 0 0 0 0 0 0 0 0 0 0 0 0 0 0 0 0 0 0 0 0 0 0 0 0 0 0 0 0 0 0 0 0 0 0 0 0 0 0 0 0 0 0 0 0 0 0 0 0 0 0 0 0 0 0 0 0 0 0 0 0 0 0 0 0 0 0 0 0 0.0823314840862354 0 0 0 0.561549770011837 0 0 0 0 0 0 0 0 0 0 0 0 0 0 0 0 0 0 0 0 0 0 0 0 0 0 0 0 0 0 0 0 0 0 0 0 0 0 0 0 0 0 0 0 0 0 0 0 0 0 0 0 0 0 0 0 0 0 0 0 0 0 0 0 0 0 0 0 0 0 0 0 0 0 0 0 0 0 0 0 0 0 0 0 0 0 0 0 0 0 0 0 0 0 0 0 0 0 0 0 0.129424968411905 0 0 0 0 0 0 0 0 0.226693777490023 0 0 0 0 0 0 0 0 0 0 0 0 0 0 0 0 0 0 0 0 0 0 0 0
0 0 0 0 0 0 0 0 0 0 0 0 0 0 0 0 0 0 0 0 0 0 0 0 0 0 0 0 0 0 0 0 0 0 0 0 0 0 0 0 0 0 0 0 0 0 0 0 0 0 0 0 0 0 0 0 0 0 0 0 0 0 0 0 0 0 0 0 0 0.00492537255620069 0 0 0 0 0 0 0 0 0 0 0 0 0 0 0 0 0 0 0 0 0 0 0 0 0 0 0 0 0 0 0 0 0 0 0 0 0 0 0 0 0 0 0 0 0 0 0 0 0 0 0 0 0 0 0 0 0 0 0 0 0 0 0 0 0 0 0 0 0 0 0 0 0 0 0 0 0 0 0 0 0 0 0 0 0 0 0 0 0 0 0 0.0446654590814851 0 0 0 0 0 0 0 0.0051982270962979 0.0107539188904763 0 0 0 0 0.0111555861625745 0 0.00990290928538295 0.137715566250757 0 0.0213298305260592 0.0833625684206496 0 0 0 0 0 0 0 0 0 0 0 0 0 0 0 0.00309889916453472 0 0.00766184517845592 0 0.0077015763625145 0.0357284857639008 0.0220469011239128 0 0.00211137866010125 0 0 0 0 0 0 0.0798859038070982 0 0 0 0.0103082852094072 0 0 0 0 0 0 0.0276737488615415 0 0 0 0.0122851838047912 0 0.0128005587677154 0.0217395963556885 0 0.0102753820732958 0 0 0 0 0 0 0 0 0 0 0 0.00192472651240551 0 0 0 0 0 0.00260766003763399 0.00383404562394744 0 0.0028479447531643 0 0 0 0 0 0 0 0 0 0 0 0 0 0 0 0 0 0 0 0 0 0 0 0 0 0 0 0 0.0177649896783809 0.0139769725559304 0 0 0 0.00471987775294154 0 0.0052492758242253 0.117298072038286 0 0.239719155840631 0 0.00232404676266292 0.00540604921694991 0 0 0 0 0 0 0 0 0 0 0 0 0 0 0 0 0 0 0 0 0
0 0 0 0 0 0 0 0 0 0 0 0 0 0 0 0 0 0 0 0 0 0 0 0 0 0 0 0 0 0 0 0 0 0 0 0 0 0 0 0 0 0 0 0 0 0 0 0 0 0 0 0 0 0 0 0 0 0 0 0 0 0 0 0.00179861211927193 0 0 0 0 0 0 0 0 0 0 0 0 0 0 0 0 0 0 0 0 0 0 0 0 0 0 0 0 0 0 0 0 0 0 0 0 0 0 0 0 0 0 0 0 0 0 0 0 0 0 0 0 0 0 0 0 0 0 0 0 0 0 0 0 0.00277877533446215 0 0 0 0 0 0 0 0 0 0 0 0 0 0 0 0 0 0 0 0 0 0 0 0 0 0 0 0.0109659339777503 0 0.00184053514774925 0 0.00199922125437344 0.260347525800086 0.0124316157295176 0.0286922025510042 0.140904726643718 0.0319173348584843 0 0.042179948714424 0.00621474722644365 0.0118778346448529 0.00833723084834995 0.0178762895358664 0.014037837505135 0 0.00502804905617029 0.0251027740299173 0.00342769099414955 0 0.203409577765679 0 0.00687286445505501 0 0 0 0 0 0 0.00155364609297797 0 0.00336881172513077 0 0 0 0 0 0 0 0.001552982559536 0 0 0 0 0.00479016542106601 0 0 0 0 0 0 0 0 0 0 0 0 0 0.00208852538635169 0 0.0270322748683924 0 0 0 0.0693051723403066 0 0 0 0 0 0 0 0 0 0 0.000695835955275196 0 0 0 0 0 0 0 0 0.00265944359392537 0 0.00165198437168089 0 0 0 0.00145412445374664 0 0 0.00133294274017282 0 0.00176187868201924 0 0 0 0 0 0 0 0 0 0 0 0 0 0 0 0 0 0 0 0 0 0 0 0 0 0 0.0262521470917213 0 0 0 0 0 0 0.00232604395970149 0 0.00514987597413157 0.00898281659140418 0 0 0 0 0 0 0 0 0 0 0 0 0 0 0 0 0 0 0 0 0 0 0 0 0 0
0 0 0 0 0 0 0 0 0 0 0 0 0 0 0 0 0 0 0 0 0 0 0 0 0 0 0 0 0 0 0 0 0 0 0 0 0 0 0 0 0 0 0 0 0 0 0 0 0 0 0 0 0 0 0 0 0 0 0 0 0 0 0 0 0 0 0 0 0 0 0 0 0 0 0 0 0 0 0 0 0 0 0 0 0 0 0 0 0 0 0 0 0 0 0 0 0 0 0 0 0 0 0 0 0 0 0 0 0 0 0 0 0 0 0 0 0 0 0 0 0 0 0 0 0 0 0 0 0 0 0 0 0 0 0 0 0 0 0 0 0 0 0 0 0 0 0 0 0 0 0 0 0 0 0 0 0 0 0 0 0 0 0 0 0 0 0 0 0 0 0 0 0 0 0 0 0 0 0 0 0 0 0 0 0 0.510274711639609 0 0 0 0 0 0 0 0 0 0 0 0 0.110336096581717 0.0903732980193769 0 0 0.168695684856345 0 0 0 0 0 0 0 0 0 0 0 0 0 0 0 0 0 0 0 0 0 0 0 0 0 0 0 0 0 0 0 0 0 0 0 0 0 0 0 0 0 0 0 0 0 0 0 0 0 0 0.0195426431600451 0 0 0 0 0 0 0 0 0 0 0 0 0 0 0 0 0 0 0 0 0 0 0 0 0 0 0 0 0 0 0 0 0 0 0 0 0.0717727773122986 0 0 0 0 0 0 0 0 0 0 0 0 0 0 0 0 0.0290047884306087 0 0 0 0 0 0 0 0 0
0 0 0 0 0 0 0 0 0 0 0 0 0 0 0 0 0 0 0 0 0 0 0 0 0 0 0 0 0 0 0 0 0 0 0 0 0 0 0 0 0 0 0 0 0 0 0 0 0 0 0 0 0 0 0 0 0 0 0 0 0 0 0 0 0 0 0 0 0 0 0 0 0 0 0 0 0 0 0 0 0 0 0 0 0 0 0 0 0 0 0 0 0 0 0 0 0 0 0 0 0 0 0 0 0 0 0 0 0 0 0 0 0 0 0 0 0 0 0 0 0 0 0 0 0 0 0 0 0 0 0 0 0 0 0 0 0 0 0 0 0 0 0 0 0 0 0 0 0 0 0 0 0 0 0 0 0 0 0 0 0 0 0 0 0 0 0 0 0 0 0 0 0 0 0 0 0 0 0 0 0 0 0 0 0.636618177139046 0 0 0 0 0 0 0 0 0 0 0 0 0 0 0.363381822860954 0 0 0 0 0 0 0 0 0 0 0 0 0 0 0 0 0 0 0 0 0 0 0 0 0 0 0 0 0 0 0 0 0 0 0 0 0 0 0 0 0 0 0 0 0 0 0 0 0 0 0 0 0 0 0 0 0 0 0 0 0 0 0 0 0 0 0 0 0 0 0 0 0 0 0 0 0 0 0 0 0 0 0 0 0 0 0 0 0 0 0 0 0 0 0 0 0 0 0 0 0 0 0 0 0 0 0 0 0 0 0 0 0 0 0 0 0
0 0 0 0 0 0 0 0 0 0 0 0 0 0 0 0 0 0 0 0 0 0 0 0 0 0 0 0 0 0 0 0.049984221049517 0 0 0.0299836643717436 0 0 0 0 0 0 0 0 0 0 0 0 0 0 0 0 0 0 0 0.0163097723827073 0 0 0 0 0 0 0 0 0 0 0 0 0 0 0 0 0 0 0 0 0 0 0 0 0 0 0 0 0 0 0 0 0 0 0 0 0 0 0 0 0 0 0 0 0.00369730059099851 0.00476786225466076 0 0 0 0 0 0 0 0 0 0 0 0 0.0154139468631025 0 0 0 0.0101098989634563 0 0 0 0 0 0 0 0 0 0 0 0 0 0 0 0 0 0 0 0 0 0 0 0 0 0 0 0 0 0 0 0 0 0 0 0 0 0 0 0 0 0 0 0 0 0 0 0 0.124743232038596 0 0.0969293404302681 0 0.101450282259793 0 0 0 0 0.00923083646146495 0 0 0 0 0 0 0 0 0 0 0 0.0151899741804768 0.187797393964122 0 0.0100478675060447 0 0.0161959512928571 0 0.00447987057484904 0 0.0353599074533386 0 0 0 0 0 0 0 0 0 0.00915460051963761 0 0 0 0 0 0 0 0 0 0 0 0 0 0 0 0 0 0 0 0 0 0 0 0 0 0 0 0 0 0.00242521866524144 0 0.00323264369328628 0 0.0143432767858169 0 0 0 0 0 0 0 0 0 0 0 0 0 0 0 0.0871936651413448 0 0 0.0129529084233594 0 0 0.0311149452333381 0 0 0 0 0 0 0 0 0 0 0 0 0 0 0 0 0 0 0 0.0214111297930873 0 0 0 0 0 0 0 0 0 0 0 0 0 0 0 0.0115757714949394 0.00737681165671178 0 0 0 0 0 0 0 0 0 0 0 0 0 0.0262264353581622 0 0.00403772607119442 0.0372635445258846
0 0 0 0 0 0 0 0 0 0 0 0 0 0 0 0 0 0 0 0 0 0 0 0 0 0 0 0 0 0 0 0.00389417463087102 0 0 0.00918971276948845 0 0 0 0 0 0 0 0 0 0 0 0 0 0 0 0 0 0 0 0 0 0 0 0 0 0 0 0 0 0 0 0 0 0 0 0 0 0 0 0 0 0 0 0 0 0 0 0 0 0 0 0 0 0 0 0 0 0 0 0 0 0 0 0 0 0 0 0 0 0 0 0 0 0 0 0 0 0 0 0 0 0 0 0 0 0 0 0 0 0 0 0 0 0 0 0 0 0 0 0 0 0 0 0 0 0 0 0 0.00485053748678299 0 0 0 0 0 0 0 0 0 0 0 0 0 0 0 0 0 0 0 0 0 0.00252531899442435 0.0529100359412592 0 0.0238242147016592 0.00565441800407983 0.0570832576211456 0 0 0 0 0 0 0 0.00186084660303757 0 0 0 0 0.00243599099563352 0 0 0.0095814737673714 0 0.121242389595776 0 0.00281936018583992 0 0 0 0.045703957014475 0 0 0 0 0 0 0 0 0.0114895217654206 0 0 0 0 0 0 0 0 0 0.0366441227012997 0.0300024174001192 0 0 0 0 0 0 0 0.00879270158967753 0 0 0 0 0 0 0 0 0 0 0.00144882707149373 0 0 0 0 0 0 0 0 0 0 0 0 0 0.00140254265959082 0 0 0 0 0 0.00131010958592518 0 0 0.034758648471694 0 0 0 0 0 0 0 0 0 0 0 0 0 0 0 0 0 0 0 0 0 0 0 0 0 0.033182394855563 0 0 0 0 0 0 0 0 0 0 0 0 0 0.0213968070661942 0 0.0033485134259077 0 0.00312338775075737 0 0.0413647285847318 0 0.0778724092522506 0.00858923706491893 0 0 0 0 0 0 0.00407187338451058 0 0 0.103510123446226 0.234115945611875
0 0 0 0 0 0 0 0 0 0 0 0 0.00336782866820962 0 0 0 0 0 0 0 0 0 0 0 0 0 0 0 0 0 0 0.0089707947983369 0 0 0.0580149356644635 0 0 0 0 0 0 0 0 0 0 0 0 0 0 0 0.0022563883815927 0 0 0 0 0.00322890938680454 0 0 0 0 0 0 0 0.00127129651704164 0 0 0 0 0 0 0 0 0 0 0 0 0 0 0 0 0 0 0 0 0 0 0 0 0 0 0 0 0.00155311046690511 0 0 0 0 0 0 0.00838573238769867 0.00478679848664177 0 0 0 0 0 0 0 0 0 0 0 0 0.00321945151501646 0 0 0 0 0 0 0 0 0 0 0 0 0 0 0 0 0 0 0 0 0 0 0 0 0 0.00116932148694207 0 0 0 0.00254027984046074 0 0 0 0 0 0 0 0 0 0 0 0 0 0 0 0 0 0 0 0 0 0 0.0727642063249612 0 0.0644209421136883 0 0.0724820770842657 0 0.00568229795956419 0 0.00913030071931584 0 0 0 0 0 0 0 0 0 0 0 0.13570495605007 0.138894598128545 0 0 0.00829177706631882 0 0.00907439708991919 0 0.0079103614715826 0 0.0104529325788443 0 0 0 0 0 0 0.00560706046313395 0 0 0.00685430314382782 0 0 0 0 0 0 0 0 0 0 0 0 0 0 0 0.0065330938401015 0 0 0 0 0 0 0 0 0 0 0 0 0.000632158397855349 0 0 0 0 0.00438402612680303 0 0.00211713689813689 0 0 0.00155346508816466 0 0 0 0 0 0 0 0 0 0 0.120460209590124 0 0 0 0 0 0 0 0 0 0 0 0 0 0 0 0 0 0 0 0 0 0 0 0 0 0.0323272077863813 0 0 0 0 0 0 0 0 0 0 0 0 0 0 0.00154156781612884 0.0142699867684415 0.013631612687283 0 0 0 0 0 0 0 0 0 0 0 0 0 0.0266410431222826 0 0.0418776641592166 0.0879957699249301
0 0 0 0 0 0 0 0 0 0 0 0 0 0 0 0 0 0 0 0 0 0 0 0 0 0 0 0 0 0 0 0 0 0 0 0 0 0 0 0 0 0 0 0 0 0 0 0 0 0 0 0 0 0 0 0 0 0 0 0 0 0 0 0 0 0 0 0 0 0 0 0 0 0 0 0 0 0 0 0 0 0 0 0 0 0 0 0 0 0 0 0 0 0 0 0 0 0 0 0 0 0 0 0 0 0 0 0 0 0 0 0 0 0 0 0 0 0 0 0 0 0 0 0 0 0 0 0 0 0 0 0 0 0 0 0 0 0 0 0 0 0 0 0 0 0 0 0 0 0 0 0 0 0 0 0 0 0 0 0 0 0 0 0 0 0 0 0 0 0 0 0.138731341147902 0 0 0 0 0 0 0.108679914281513 0 0 0 0 0.085051265442274 0 0 0 0 0 0 0 0 0 0 0 0 0.0904703917143451 0 0 0 0.0687080811023861 0 0 0 0 0 0 0 0 0 0 0 0 0 0 0 0 0 0.108775099572292 0 0 0 0.280749686170889 0 0 0 0 0 0 0 0 0 0 0 0 0 0 0 0 0 0 0.0275388452876619 0 0 0 0 0 0 0 0 0 0 0 0 0 0 0 0 0 0 0 0 0 0 0 0 0 0 0 0 0 0 0 0 0 0 0 0 0 0 0 0 0.0912953752807363 0 0 0 0 0 0 0 0 0 0 0 0 0 0 0 0 0 0 0 0 0 0 0 0 0 0 0 0 0 0 0 0 0 0
0 0 0 0 0 0 0 0 0 0 0 0 0 0 0 0 0 0 0 0 0 0 0 0 0 0 0 0 0 0 0 0 0 0 0 0 0 0 0 0 0 0 0 0 0 0 0 0 0 0 0 0 0 0 0 0 0 0 0 0 0 0 0 0 0 0 0 0 0 0 0 0 0 0 0 0 0 0 0 0 0 0.00175658821033409 0 0.00524229346609903 0 0 0 0 0 0 0 0 0 0 0 0 0 0 0 0 0 0 0 0 0 0 0 0 0 0 0 0 0 0 0 0 0 0 0 0 0 0 0 0 0 0 0 0 0 0 0 0 0 0 0 0 0 0 0 0 0 0 0 0 0 0 0 0 0 0 0 0 0 0 0 0 0 0 0 0 0 0 0 0 0 0 0 0 0.00733551596211137 0.0266628982440219 0.124610022886511 0 0 0 0 0 0 0 0 0 0 0 0 0 0 0 0.00602466773222486 0.00267999808413846 0.00688019377624294 0 0 0 0 0 0 0 0.139837149795466 0 0 0 0.15434360569697 0 0 0.0671243087175066 0 0 0 0 0 0 0 0 0.0092841373949518 0 0 0 0 0 0 0 0.00606803276135996 0 0.0225979258464747 0.00473737035074981 0 0 0 0 0 0 0 0 0 0 0 0 0.0435143445902366 0 0 0 0.0156889153076964 0.0268296777998336 0 0 0 0 0 0 0 0 0 0 0 0 0 0 0.00189138048296639 0 0 0 0 0 0 0 0 0 0 0 0 0 0 0 0 0 0 0 0 0 0 0 0 0 0.326890972894105 0 0 0 0 0 0 0 0 0 0 0 0 0 0 0 0 0 0 0 0 0 0 0 0 0 0 0 0 0 0 0 0 0 0
0 0 0 0 0 0 0 0 0 0 0 0 0 0 0 0 0 0 0 0 0 0 0 0 0 0 0 0 0 0 0 0 0 0 0 0 0 0 0 0 0 0 0 0 0 0 0 0 0 0 0 0 0 0 0 0 0 0 0 0 0 0 0 0 0 0 0 0 0 0 0 0 0 0 0 0 0 0 0 0 0 0 0 0 0 0 0 0 0 0 0 0 0 0 0 0 0 0 0 0 0 0 0 0 0 0 0 0 0 0 0 0 0 0 0 0 0 0 0 0 0 0 0 0 0 0 0 0 0 0 0 0 0 0 0 0 0 0 0 0 0 0 0 0 0 0 0 0 0 0 0 0 0 0 0 0 0 0 0 0 0 0.0624474833131978 0 0 0 0 0 0 0 0 0 0 0 0 0 0 0 0 0.0582918141342591 0 0 0 0 0 0 0 0 0 0 0 0 0 0 0 0 0 0 0 0.111037694134879 0 0 0 0 0 0.488527534252182 0 0 0 0 0.102902006844833 0 0 0 0 0 0 0.0405655721542953 0 0.136227895166355 0 0 0 0 0 0 0 0 0 0 0 0 0 0 0 0 0 0 0 0 0 0 0 0 0 0 0 0 0 0 0 0 0 0 0 0 0 0 0 0 0 0 0 0 0 0 0 0 0 0 0 0 0 0 0 0 0 0 0 0 0 0 0 0 0 0 0 0 0 0 0 0 0 0 0 0 0 0 0 0 0 0 0 0 0 0 0 0 0 0 0 0 0 0 0 0 0 0
0 0 0 0 0.00925412721871291 0 0 0.00173491875906071 0 0.0033302644246196 0 0 0 0 0 0 0 0 0 0 0 0 0 0 0 0 0 0 0.00345870021232045 0 0 0.00199083791769937 0 0 0 0 0 0 0 0 0 0 0 0 0 0 0.00419870941066643 0 0 0 0.00231978162236265 0 0 0 0 0 0 0.0172779277736715 0 0 0 0 0 0 0 0 0 0 0 0 0 0 0 0 0 0.00187531021127417 0 0 0 0 0 0 0 0 0.00382384288083063 0 0 0 0.00643691537191989 0 0 0 0 0 0.00118263614900275 0 0 0 0 0 0 0 0 0 0 0 0 0 0 0 0 0 0 0.00359427362787312 0 0 0 0 0 0 0 0 0 0 0 0 0 0 0 0 0 0 0 0 0 0 0 0 0 0.0046969912677173 0 0 0.00349460227671332 0 0 0.00279085157109059 0 0 0 0 0 0 0 0 0 0 0.0043174738595961 0 0.026379722598707 0.0228368230325154 0.011976293219153 0.0219200579938016 0.0057369008252236 0 0.00838275637112285 0 0 0 0 0 0 0 0 0 0.0758510592430256 0.0467152455463627 0 0 0.00474136392742341 0 0 0 0 0 0 0 0.0104840724306988 0 0.00812896367861155 0 0 0 0 0.0124964928879841 0 0.0374844240270872 0 0.0141894611917771 0 0 0 0 0 0 0 0.00237402330545055 0.00947475090379481 0 0 0 0 0 0 0.0348271896379489 0 0 0.0226450474894643 0 0 0 0 0.00395602965461489 0 0 0.0239826437138061 0 0 0 0 0 0 0 0 0.00103658342416274 0 0 0 0 0 0 0 0 0.0163661205657415 0.00345931009846692 0.0119130236642877 0 0 0.00175068329644619 0.0255690676479704 0.0112852224647836 0.00395236991729379 0.00387136474198652 0 0.0152094930083229 0 0 0 0 0 0 0 0 0 0 0 0 0 0 0 0 0 0 0 0 0 0 0 0 0 0 0 0 0 0 0.110213208186715 0.0181457543386775 0 0.106038529662519 0.0641324155155436 0.0520589911544792 0 0 0 0 0 0.0130426601650219 0 0 0 0 0 0 0 0 0 0 0.0116688776892896 0.00409516711427929 0.045829671110308 0 0 0 0 0 0 0 0
0 0 0 0 0 0 0 0 0 0 0 0 0 0 0 0 0 0 0 0 0 0 0 0 0 0 0 0 0 0 0 0 0 0 0 0 0 0 0 0 0 0 0 0 0 0 0 0 0 0 0 0 0 0 0 0 0 0 0 0 0 0 0 0 0 0 0 0 0 0 0 0 0 0 0 0 0 0 0 0 0 0 0 0 0 0 0 0 0 0 0 0 0 0 0 0 0 0 0 0 0 0 0 0 0 0 0 0 0 0 0 0 0 0 0 0 0 0 0 0 0 0 0 0 0 0 0 0 0 0 0 0 0 0 0 0 0 0 0 0 0 0 0 0 0 0 0 0 0 0 0 0 0 0 0 0 0 0 0 0.00687274414004786 0 0.00656571969557844 0 0 0 0 0 0 0 0 0 0 0 0 0 0 0 0 0.00466472890395213 0 0 0 0 0 0 0 0 0 0 0 0 0 0.0404516878277557 0 0 0 0 0.177918658876199 0 0 0 0 0 0 0 0 0 0 0 0 0 0 0 0 0 0 0 0 0 0 0 0 0 0 0 0 0 0 0 0 0 0 0 0.00355857049931674 0 0 0 0 0 0 0 0 0.00937078493757892 0.0563599935096566 0.0585178815863524 0 0 0.0438083564305631 0.0780596433349902 0.035710393646272 0.0419759262024709 0.113671920768509 0 0.0984022103289324 0 0 0 0 0 0 0 0 0 0 0 0 0 0 0 0 0 0 0 0 0 0 0 0 0 0 0 0 0 0 0 0.0588563955242574 0.00887071142597173 0.0154942524808134 0.0436463624402695 0.014424877437272 0 0 0 0 0 0.0782599188085369 0 0 0 0 0 0 0 0.00453826119470459 0 0 0 0 0 0 0 0 0 0 0 0 0
0 0 0 0 0 0 0 0 0 0 0 0 0 0 0 0 0 0 0 0 0 0 0 0 0 0 0 0 0 0 0 0 0 0 0 0 0 0 0 0 0 0 0 0 0 0 0 0 0 0 0 0 0 0 0 0 0 0 0 0 0 0 0 0 0 0 0 0 0 0 0 0 0 0 0 0 0 0 0 0 0 0 0 0 0 0 0 0 0 0 0 0 0 0 0 0 0 0 0 0 0 0 0 0 0 0 0 0 0 0 0 0 0 0 0 0 0 0 0 0 0 0 0 0 0 0 0 0 0 0 0 0 0 0 0 0 0 0 0 0.0267108551571361 0 0 0 0 0 0 0 0 0 0 0 0 0 0 0 0 0 0.0168157217435096 0 0 0 0 0 0 0 0.019869415255184 0.0571696315074781 0 0 0 0 0 0 0 0.0355743784417586 0 0 0 0 0 0 0 0 0 0 0 0.0191834856534242 0.310270565851967 0.0468761825056115 0 0 0 0 0 0 0 0 0 0 0 0 0 0 0 0 0 0.181675449082401 0 0 0 0 0 0 0.0752050538276809 0.106160693888378 0 0 0 0 0 0 0 0 0 0 0 0 0 0 0 0 0 0 0 0 0 0 0 0 0 0 0 0 0 0 0 0 0 0 0 0 0 0 0 0 0 0.0255463253062077 0 0 0 0 0 0 0 0 0 0 0 0 0 0 0 0 0 0 0 0 0 0 0 0 0 0 0 0 0 0 0 0 0.0474777322453538 0 0 0 0 0 0 0 0 0 0 0 0 0 0 0.0314645095339084 0 0 0 0 0 0 0 0 0 0 0 0
0 0 0 0 0 0 0 0 0 0 0 0 0 0 0 0 0 0 0 0 0 0 0 0 0 0 0 0 0 0 0 0 0 0 0 0 0 0 0 0 0 0 0 0 0 0 0 0 0 0 0 0 0 0 0 0 0 0 0 0 0 0 0 0 0 0 0 0 0 0 0 0 0 0 0 0 0 0 0 0 0 0 0 0 0 0 0 0 0 0 0 0 0 0 0 0 0 0 0 0 0 0 0 0 0 0 0 0 0 0 0 0 0 0 0 0 0 0 0 0 0 0 0 0 0 0 0 0 0 0 0 0 0 0 0 0 0 0 0 0 0 0 0 0 0 0 0 0 0 0 0 0 0 0 0 0 0 0 0 0 0 0 0 0 0 0 0 0 0 0 0 0 0 0 0 0 0 0 0 0 0 0 0 0 0 0 0 0 0 0 0 0 0.0601315258413161 0 0 0 0 0 0 0 0 0 0 0 0 0 0 0 0 0 0 0 0 0.081272233822833 0.177979445820845 0 0.0304973221456274 0 0 0 0 0.0162217130525966 0 0 0 0 0 0 0 0 0 0 0 0 0 0 0 0 0 0 0 0 0.0137686597715603 0 0 0 0 0 0 0.0156901863152055 0 0.00656417487410485 0 0.00528187031147567 0 0 0 0 0 0 0 0 0 0 0 0 0 0 0 0 0 0 0 0 0 0 0 0 0 0 0 0 0 0 0.0144286423632101 0 0 0 0.0104361775774649 0 0 0 0 0 0 0 0 0 0 0 0 0 0 0 0.103202200488264 0 0.226834510778912 0.0123007405119059 0.225390596324678 0 0 0 0 0 0 0 0
0 0 0 0 0 0 0 0 0 0 0 0 0 0 0 0 0 0 0 0 0 0 0 0 0 0 0 0 0 0 0 0 0 0 0 0.00183218248024163 0 0 0 0 0 0 0 0 0 0 0 0 0 0 0 0.00917717725783886 0 0 0 0 0 0 0 0 0 0 0 0 0 0 0 0 0 0 0 0 0 0 0 0 0 0 0 0 0.00233532938799157 0.00490824303768264 0.00794744162964836 0.0120941244747811 0 0 0 0 0 0 0 0 0 0 0 0 0 0 0.00698078925108694 0 0 0 0 0 0 0 0 0 0 0 0 0 0 0 0 0 0 0 0 0 0 0 0 0 0 0 0 0 0 0 0 0 0 0 0 0 0 0 0 0 0 0 0 0 0 0 0 0 0 0 0 0 0 0 0 0 0 0 0 0 0 0 0 0 0 0 0.00240032747194306 0 0.0160980280332598 0.0279120848916977 0.0369101434917513 0 0 0 0 0 0 0 0 0 0 0 0 0 0 0 0.0134840128980054 0 0.00551620047616682 0.00339671236942515 0.0889347324172594 0 0 0 0 0 0 0 0 0 0.0710313769840002 0 0 0.0516996546805271 0 0 0 0 0 0 0 0 0 0 0 0 0 0 0 0 0 0 0.0325973459239937 0 0 0 0 0 0 0 0 0 0 0 0 0 0.0665273336519524 0 0.00569902312051977 0.0054044658124627 0.187163344706008 0.198252070595529 0 0 0 0 0 0 0 0 0 0 0 0 0 0 0.00214841995459157 0 0 0 0 0 0 0 0 0 0 0 0 0 0 0 0 0 0 0 0 0 0 0 0 0 0.133545828468314 0 0 0 0 0 0 0 0 0 0 0.00489503921241627 0 0 0 0 0.00110856732090591 0 0 0 0 0 0 0 0 0 0 0 0 0 0 0 0 0 0
0 0 0 0 0 0 0 0 0 0 0 0 0 0 0 0 0 0 0 0 0 0 0 0 0 0 0 0 0 0 0 0 0 0 0 0 0 0 0 0 0 0 0 0 0 0 0 0 0 0 0 0 0 0 0 0.00191072716381991 0 0 0 0 0 0 0 0 0 0 0 0 0 0 0 0 0 0 0 0 0 0 0 0 0 0 0 0 0 0 0 0 0 0 0 0 0 0 0 0 0 0 0 0 0 0 0 0 0 0 0 0 0 0 0 0 0 0 0 0 0 0 0 0 0 0 0 0 0 0 0 0 0 0 0 0 0 0 0 0 0 0 0 0 0 0 0 0 0 0 0 0 0 0.00233134021630583 0 0 0 0 0 0 0.00494509805100665 0 0.00835131538895316 0.0125669744814701 0.00913017181076507 0 0 0 0 0 0 0 0 0 0 0 0 0 0 0 0 0 0.00278578589477501 0 0 0 0.00193296932056985 0.00237389210121053 0 0 0 0 0 0 0 0 0.0134799551936457 0.0522150309363128 0 0 0 0 0 0 0 0 0 0 0 0.0400471745992985 0 0 0 0 0 0 0 0 0 0 0 0 0 0 0 0 0 0 0 0 0 0 0 0 0 0 0 0 0 0 0 0 0.00355613160109038 0 0.00562711593130083 0 0.0182954480916399 0.129023995357565 0.0715450407726896 0 0 0.0171053843071161 0.0652151406483753 0.0385810837784016 0.00422101166261607 0.00955733186716477 0 0.0155032332717079 0 0 0.00248808271430486 0 0 0 0 0 0 0 0 0 0 0 0 0 0 0 0 0 0 0 0 0 0 0 0 0 0 0 0 0.0159883123798052 0.0232158725851383 0.019835938776944 0.0306140668596089 0.0530489911232686 0.00162977950306565 0 0 0.00359279275161709 0.0148003738087976 0.130318005674548 0.00557820221078247 0 0.0624818567269878 0 0 0 0.0121405731738193 0.0256636265784653 0 0 0.00597986389377587 0.0111203702867711 0 0 0.00242485504554575 0 0.00671639768347906 0 0.0188171806241227 0 0.0232435051513516
0 0 0 0 0 0 0 0 0 0 0 0 0 0 0 0 0 0 0 0 0 0 0 0 0 0 0 0 0 0 0 0 0 0 0 0 0 0 0 0 0 0 0 0 0 0 0 0 0 0 0 0 0 0 0 0 0 0 0 0 0 0 0 0 0 0 0 0 0 0 0 0 0 0 0 0 0 0 0 0 0 0 0 0 0 0 0 0 0 0 0 0 0 0 0 0 0 0 0 0 0 0 0 0 0 0 0 0 0 0 0 0 0 0 0 0 0 0 0 0 0 0 0 0 0 0 0 0 0 0 0 0 0 0 0 0 0 0 0 0 0 0 0 0 0 0 0 0 0 0 0 0 0 0 0 0 0 0 0 0 0 0 0 0 0 0 0 0 0 0 0 0 0 0 0 0 0 0 0.036568164389151 0 0 0 0 0 0.100342252420817 0 0 0 0 0 0 0.0947494727330088 0 0 0 0 0 0 0 0.141717689390258 0 0 0.504060030476726 0 0.0552618607733607 0 0 0 0 0 0 0 0 0 0 0 0 0 0 0 0 0 0 0 0 0 0 0 0 0 0 0 0 0 0 0 0 0 0 0 0 0 0 0 0 0 0 0 0 0 0 0 0 0 0 0 0 0 0 0 0 0 0 0 0 0 0 0 0 0 0 0 0 0 0 0 0 0 0 0 0 0 0 0 0 0 0 0 0 0 0.067300529816679 0 0 0 0 0 0 0 0 0 0 0 0 0 0 0 0 0 0 0 0 0 0 0 0 0 0
0 0 0 0 0 0 0 0 0 0 0 0 0 0 0 0 0 0 0 0 0 0 0 0 0 0 0 0 0 0 0 0 0 0 0 0 0 0 0 0 0 0 0 0 0 0 0 0 0 0 0 0 0 0 0 0 0 0 0 0 0 0 0 0 0 0 0 0 0 0 0 0 0 0 0 0 0 0 0 0 0 0 0 0 0 0 0 0 0 0 0 0 0 0 0 0 0 0 0 0 0 0 0 0 0 0 0 0 0 0 0 0 0 0 0 0 0 0 0 0 0 0 0 0 0 0 0 0 0 0 0 0 0 0 0 0 0 0 0 0 0 0 0 0 0 0 0 0 0 0 0 0 0 0 0 0 0 0 0 0 0 0.0728254983648278 0 0 0 0 0 0 0 0 0 0 0 0 0 0 0 0 0.0789695508954591 0 0 0 0.0731641181474772 0 0.0572653455905959 0.184561012896686 0 0 0 0 0 0 0 0 0 0 0 0 0.0987437434160657 0 0 0 0 0 0 0 0 0 0 0 0 0 0 0 0 0 0 0 0 0 0 0 0 0 0 0 0 0.242354194515177 0 0 0 0 0 0 0 0 0 0 0 0 0 0 0 0 0 0 0 0 0 0 0 0 0 0.0144873686475691 0 0 0 0 0 0 0 0 0 0 0 0 0 0 0 0 0 0 0 0 0 0 0 0 0 0 0 0 0 0 0 0 0 0 0 0 0.177629167526143 0 0 0 0 0 0 0 0 0 0 0 0 0 0 0 0 0 0 0 0 0 0 0 0 0 0
0 0 0 0 0 0 0 0 0 0 0 0 0 0 0 0 0 0 0 0 0 0 0 0 0 0 0 0 0 0 0 0 0 0 0 0 0 0 0 0 0 0 0 0 0 0 0 0 0 0 0 0 0 0 0 0 0 0 0 0 0 0 0 0 0 0 0 0 0 0 0 0 0 0 0 0 0 0 0 0 0 0 0 0 0 0 0 0 0 0 0 0 0 0 0 0 0 0 0 0 0 0 0 0 0 0 0 0 0 0 0 0 0 0 0 0 0 0 0 0 0 0 0 0 0 0 0 0 0 0 0 0 0 0 0 0 0 0 0 0 0 0 0 0 0 0 0 0 0 0 0 0 0 0 0 0 0 0 0 0 0 0 0 0 0 0 0 0 0 0.0412294775601534 0.00819155286326024 0 0 0 0 0 0 0 0 0 0 0 0 0 0 0 0 0 0 0.00566008768219809 0.215377592667419 0 0 0 0 0 0.155852319873357 0 0 0 0 0.117367014590955 0 0.212030259498028 0 0 0 0 0 0 0 0 0.0135665852769073 0 0 0 0 0 0 0 0 0 0.0476447993673706 0 0 0 0 0 0 0 0 0 0 0 0 0 0 0 0 0 0 0 0 0 0 0 0 0 0 0 0 0 0 0 0 0 0 0 0 0 0 0 0 0 0 0 0 0 0 0 0 0 0 0 0 0 0 0 0 0 0 0 0.183080310620351 0 0 0 0 0 0 0 0 0 0 0 0 0 0 0 0 0 0 0 0 0 0 0 0 0 0 0 0 0 0 0 0 0 0
0 0 0 0 0 0 0 0 0 0 0 0 0 0 0 0 0 0 0 0 0 0 0 0 0 0 0 0 0 0 0 0 0 0 0 0 0 0 0 0.00925618122653795 0 0 0 0 0 0 0 0.0101506861349849 0 0 0 0 0 0 0 0 0 0 0 0 0 0 0 0 0 0 0 0 0 0.0210064380171915 0 0 0 0 0 0 0 0 0 0 0 0 0 0 0 0 0 0 0 0 0 0 0 0 0 0 0 0 0 0 0 0 0 0 0 0 0 0 0 0 0 0 0 0 0 0 0 0 0 0 0 0 0 0 0 0 0 0 0 0 0 0 0 0 0 0 0 0 0 0 0 0 0 0 0 0 0 0 0 0 0 0 0 0 0 0 0 0 0 0 0 0 0 0 0 0 0 0 0 0 0.0174370886026119 0 0 0 0 0 0 0 0 0 0 0 0.0179673239433528 0 0 0 0 0 0 0 0 0 0 0 0 0 0 0 0 0 0.322631919135901 0 0 0.116772718379229 0 0 0 0 0 0 0 0 0 0 0 0 0 0 0 0 0 0 0 0 0 0 0 0 0 0 0 0 0 0 0 0 0 0 0 0 0 0 0 0 0 0 0 0 0 0 0 0 0 0 0 0 0 0 0 0 0 0 0 0 0 0 0 0 0 0 0 0 0 0 0 0 0 0 0 0 0 0 0.484777644560191 0 0 0 0 0 0 0 0 0 0 0 0 0 0 0 0 0 0 0 0 0 0 0 0 0 0 0 0 0 0 0 0 0 0
0 0 0 0 0 0 0 0 0 0 0 0 0 0 0 0 0 0 0 0 0 0 0 0 0 0 0 0 0 0 0 0 0 0 0 0 0 0 0 0 0 0 0 0 0 0 0 0 0 0 0 0 0 0 0 0 0 0 0 0 0 0 0 0 0 0 0 0 0 0 0 0 0 0 0 0 0 0 0 0 0 0 0 0 0 0 0 0 0 0 0 0 0 0 0 0 0 0 0 0 0 0 0 0 0 0 0 0 0 0 0 0 0 0 0 0 0 0 0 0 0 0 0 0 0 0 0 0 0 0 0 0 0 0 0 0 0 0 0 0 0 0 0 0 0 0 0 0 0 0 0 0 0 0 0 0 0 0 0 0 0 0 0 0 0 0 0 0 0 0 0 0 0 0 0 0 0 0 0.0286838749173005 0 0 0 0.137708331567775 0.0452452506206612 0.0431456050877266 0 0 0 0 0 0 0 0 0 0 0 0 0 0.141758340909781 0 0 0 0 0 0 0 0 0 0 0 0 0 0 0 0 0 0 0 0.105212314582532 0 0 0 0 0 0 0 0 0.179640701043841 0 0 0.0581896275964687 0 0 0 0 0 0 0 0 0 0 0 0 0 0 0 0 0 0 0 0 0 0 0 0 0 0 0 0 0 0 0 0 0 0 0 0 0 0 0 0 0 0 0 0 0 0 0 0 0 0 0 0 0 0 0 0 0 0 0 0.225922804076901 0 0.0344931495970126 0 0 0 0 0 0 0 0 0 0 0 0 0 0 0 0 0 0 0 0 0 0 0 0
0 0 0 0 0 0 0 0 0 0 0 0 0 0 0 0 0 0 0 0 0 0 0 0 0 0 0 0 0 0 0 0 0 0 0 0 0 0 0 0 0 0 0 0 0 0 0 0.00415016070781553 0 0 0 0 0 0 0 0 0 0 0 0 0 0 0 0 0 0 0 0 0 0 0 0 0 0 0 0 0 0 0 0 0 0 0 0 0 0 0 0 0 0 0 0 0 0 0 0 0 0 0 0 0 0 0 0 0 0 0 0 0 0 0 0 0 0 0 0 0 0 0 0 0 0 0 0 0 0 0 0 0 0 0 0 0 0 0 0 0 0 0 0 0 0 0 0 0 0 0 0 0 0 0 0 0 0 0 0 0 0 0 0 0 0 0 0 0 0 0.0148162220006491 0.0248734966726979 0.0069313202891877 0.0304477238317925 0.0838248070256776 0 0 0 0 0 0 0 0.00841504439354962 0 0.0045232157441343 0 0.0132481702090224 0 0 0 0 0.01079104730282 0.00459691015014258 0 0.0663219900508648 0 0 0 0 0 0.0803186732702767 0 0 0 0.15012868869159 0.0300777927856236 0 0 0 0 0 0 0 0 0 0 0 0 0 0 0 0 0 0 0 0 0.0842246057547538 0 0 0 0 0 0 0 0 0 0 0 0 0 0 0 0 0 0 0 0 0 0 0 0 0 0 0 0 0 0 0 0 0 0 0 0 0 0 0 0 0 0 0 0 0 0 0 0 0 0 0 0 0 0 0 0 0 0 0 0.375129337397166 0 0 0 0 0 0 0 0 0 0 0 0 0 0 0 0 0 0 0 0 0 0 0 0 0 0 0 0 0 0 0 0 0.00261490417736231 0.00456588954487389
0 0 0 0 0 0 0 0 0 0 0 0 0 0 0 0 0 0 0 0 0 0 0 0 0 0 0 0 0 0 0 0 0 0 0 0 0 0 0 0 0 0 0 0 0 0 0 0 0 0 0 0 0 0 0 0 0 0 0 0 0 0 0 0 0 0 0 0 0 0 0 0 0 0 0 0 0 0 0 0 0 0 0 0 0 0 0 0 0 0 0 0 0 0 0 0 0 0 0 0 0 0 0 0 0 0 0 0 0 0 0 0 0 0 0 0 0 0 0 0 0 0 0 0 0 0 0 0 0 0 0 0 0 0 0 0 0 0 0 0 0 0 0 0 0 0 0 0 0 0 0 0 0 0 0 0 0 0 0 0 0 0 0 0 0 0 0 0 0 0 0 0 0 0 0 0 0 0 0.114196204305052 0 0 0 0 0 0 0 0 0 0 0 0 0.289322851432838 0 0 0 0 0 0 0.0383541910516718 0 0 0 0 0 0 0 0 0.346785315226682 0 0.0590673392229125 0 0 0 0 0 0 0 0 0.152274098760844 0 0 0 0 0 0 0 0 0 0 0 0 0 0 0 0 0 0 0 0 0 0 0 0 0 0 0 0 0 0 0 0 0 0 0 0 0 0 0 0 0 0 0 0 0 0 0 0 0 0 0 0 0 0 0 0 0 0 0 0 0 0 0 0 0 0 0 0 0 0 0 0 0 0 0 0 0 0 0 0 0 0 0 0 0 0 0 0 0 0 0 0 0 0 0 0 0 0
0 0 0 0 0 0 0 0 0 0 0 0 0 0 0 0 0 0 0 0 0 0 0 0 0 0 0 0 0 0 0 0 0 0 0 0 0 0 0 0 0 0 0 0 0 0 0 0 0 0 0 0 0 0 0 0 0 0 0 0 0 0 0 0 0 0 0 0 0 0 0 0 0 0 0 0 0 0 0 0 0 0 0 0 0 0 0 0 0 0 0 0 0 0 0 0 0 0 0 0 0 0 0 0 0 0 0 0 0 0 0 0 0 0 0 0 0 0 0 0 0 0 0 0 0 0 0 0 0 0 0 0 0 0 0 0 0 0 0 0.00392283699915465 0 0 0 0 0 0 0 0 0 0 0 0 0 0 0 0 0.00641276812349405 0.00871636386547028 0 0 0 0 0 0 0 0.046447817766906 0 0 0 0 0 0 0 0 0 0 0.0295525409275487 0.0507124498600421 0 0 0 0 0.00379133023603446 0 0 0 0 0 0 0 0 0 0.00649255283549242 0 0 0 0 0.115286870865098 0 0 0 0 0 0 0 0 0 0 0 0 0 0 0 0 0 0 0 0 0 0 0 0 0 0 0 0 0 0 0 0 0 0 0 0.0148334685610657 0 0 0 0 0 0 0 0 0 0 0.186930324675715 0 0 0 0.00823710063408178 0 0 0.00815634474551235 0 0 0 0 0.0182848331358288 0 0 0 0 0 0 0 0 0 0 0 0 0 0 0 0 0 0 0 0 0 0 0 0 0 0 0 0 0 0.0127316952613622 0.0132854185481434 0 0.0495833173215353 0 0 0 0 0.230554115472007 0.0752518705724851 0 0 0.0289459085298404 0 0 0 0.00597378391400873 0.0234235117162755 0 0 0 0 0 0 0 0 0.00574307249287097 0 0 0.00656645295092016 0.0401632499891073
0 0 0 0 0 0 0 0 0 0.00783779220845974 0 0 0 0 0 0 0 0 0 0 0 0 0 0 0 0 0 0 0 0 0 0 0 0 0 0 0 0 0 0 0 0 0 0 0 0 0 0 0 0 0 0 0 0 0.0243044110109338 0 0 0 0 0 0 0 0 0 0 0 0 0 0.00883236053794233 0 0 0 0 0 0 0 0 0 0 0 0 0 0 0 0 0 0 0 0 0 0 0 0 0 0 0 0 0 0 0 0 0 0 0 0 0 0 0 0 0 0 0 0 0.0138562268940644 0 0 0 0.00863758544012696 0 0 0 0 0 0 0 0 0 0 0 0 0 0 0 0 0 0 0 0 0 0.0113391462219986 0 0 0 0 0 0 0 0 0 0 0 0 0 0 0 0 0 0 0 0 0 0 0 0 0 0 0.21500494889562 0 0 0 0.00865850879152165 0.0449535990363751 0 0 0.0412404637008889 0.175071539470812 0 0 0 0 0 0 0 0 0 0 0.0159100784166928 0 0.0164850429530409 0 0 0 0.0254376608521985 0 0.073733883852775 0 0 0 0 0 0 0 0 0 0 0 0 0 0 0 0 0 0 0 0 0.0291738553636818 0 0 0 0.061116873903762 0 0 0 0 0.013703541198262 0 0 0 0 0 0 0 0 0.0066418527875146 0 0 0 0 0 0 0 0 0 0 0 0 0 0 0 0 0 0 0 0 0 0 0 0 0 0.0350743559268468 0 0 0.0289162710329192 0 0 0 0 0 0 0.0352689905675579 0 0 0 0 0 0 0 0 0 0 0 0 0.00917543468952295 0 0 0 0 0 0 0 0 0 0 0 0 0 0 0 0 0 0 0.0896255762464824 0 0 0 0 0 0 0 0 0 0 0 0 0 0 0
0 0 0 0 0 0 0 0 0 0 0 0 0 0 0 0 0 0 0 0 0 0 0 0 0 0 0 0 0 0 0 0 0 0 0 0 0 0 0 0 0 0 0 0.0188430315443464 0 0.0364602239206295 0 0 0 0 0 0 0 0 0 0 0 0 0 0 0 0 0 0.0147587379449397 0 0 0 0 0 0 0 0 0 0 0 0 0 0 0 0 0 0 0 0 0 0 0 0 0 0 0 0 0 0 0 0 0 0 0 0 0 0 0 0 0 0 0 0 0 0 0 0 0 0 0 0 0 0 0 0 0 0 0 0 0 0 0 0 0 0 0 0 0 0 0 0 0 0 0 0 0 0 0 0 0 0 0 0 0 0 0 0 0 0 0 0 0 0 0 0 0 0 0 0 0 0 0 0 0 0 0 0.137370721442783 0 0 0 0 0 0 0 0 0 0 0 0 0 0 0 0 0 0 0 0 0 0 0 0 0 0 0 0 0 0 0 0 0.104339432551502 0 0 0 0.040564152648385 0.234543842511289 0 0 0 0 0.0262216772767187 0 0 0 0 0 0 0 0 0 0 0 0 0 0 0 0 0 0.142457243824187 0 0 0 0 0 0 0 0 0 0 0 0 0 0 0 0 0 0 0 0 0 0 0 0 0 0 0 0 0 0 0 0.0442465708928857 0 0 0 0 0 0 0 0 0 0 0.0666635470627767 0 0 0 0 0 0 0 0 0 0 0 0 0 0 0 0 0 0 0 0 0 0 0 0 0 0 0 0 0.119881457118454 0 0 0.0136493612611035 0 0 0 0 0 0 0 0 0
0 0 0 0 0 0 0 0 0 0 0 0 0 0 0 0 0 0 0 0 0 0 0 0 0 0 0 0 0 0 0 0 0 0 0 0 0 0 0 0 0 0 0 0 0 0 0 0 0 0 0 0 0 0 0 0 0 0 0 0 0 0 0 0 0 0 0 0 0 0 0 0 0 0 0 0 0 0 0 0 0 0 0 0 0 0 0 0 0 0 0 0 0 0 0 0 0 0 0 0 0 0 0 0 0 0 0 0 0 0 0 0 0 0 0 0 0 0 0 0 0 0 0.00538626084132687 0 0 0 0 0 0 0 0 0 0 0 0 0 0 0 0 0 0 0 0 0 0 0 0 0 0 0 0 0 0 0 0 0 0 0 0 0 0 0 0 0 0 0 0 0 0 0 0 0 0 0.0158025126062628 0 0 0 0 0 0 0 0 0 0 0 0 0 0 0 0 0 0 0 0 0 0 0 0 0 0 0 0 0 0 0 0 0 0.0179137211773831 0 0 0.0127343137463957 0 0 0 0 0 0 0 0 0 0 0 0 0 0 0 0 0 0 0 0 0 0 0 0 0 0 0 0 0 0 0 0 0 0 0 0 0 0 0 0 0 0 0 0 0 0 0 0 0 0 0 0 0 0.115059949758087 0 0 0.140465073386849 0 0.189866639365924 0 0 0 0 0 0.171151230583889 0 0.0129593853381925 0.0470572233964573 0.115411406462595 0.0672566824429037 0.0889356008937341 0 0 0 0 0 0 0 0 0 0 0 0 0 0 0 0 0 0 0 0 0 0 0 0 0 0 0 0 0 0 0 0 0 0 0
0 0 0 0 0 0 0 0 0 0 0 0 0 0 0 0 0 0 0 0 0 0 0 0 0 0 0 0 0 0 0 0 0 0 0 0 0 0 0 0 0 0 0 0 0 0.0176587607647289 0 0 0 0 0 0 0 0 0 0 0 0 0 0 0 0 0 0 0 0 0 0 0 0 0 0 0 0 0 0 0 0 0 0 0 0 0 0 0 0 0 0 0 0 0 0 0 0 0 0 0 0 0 0 0 0 0 0 0 0 0 0 0 0 0 0 0 0 0 0 0 0 0 0 0 0 0 0 0 0 0 0 0 0 0 0 0 0 0 0 0 0 0 0 0 0 0 0 0 0 0 0 0 0 0 0 0 0 0 0 0 0 0 0 0 0 0 0 0 0 0 0 0 0 0 0.317979779024728 0 0 0 0 0 0 0.0340442442222098 0 0 0 0 0 0 0 0 0 0 0 0 0.0350874371698776 0 0 0 0 0 0 0 0 0 0 0 0 0.034008033582839 0 0 0.448818114761347 0 0 0 0 0 0 0 0 0 0 0.0532691256505389 0 0 0 0 0 0 0 0 0 0 0 0 0 0.0591345048237313 0 0 0 0 0 0 0 0 0 0 0 0 0 0 0 0 0 0 0 0 0 0 0 0 0 0 0 0 0 0 0 0 0 0 0 0 0 0 0 0 0 0 0 0 0 0 0 0 0 0 0 0 0 0 0 0 0 0 0 0 0 0 0 0 0 0 0 0 0 0 0 0 0 0 0 0 0 0 0 0 0 0 0 0
0 0 0 0 0 0 0 0 0 0 0 0 0 0 0 0 0 0 0 0 0 0 0 0 0 0 0 0 0 0 0 0 0 0 0 0 0 0 0 0 0 0 0 0 0 0 0 0 0 0 0 0 0 0 0 0 0 0 0 0 0 0 0 0 0 0 0 0 0 0 0 0 0 0 0 0 0 0 0 0 0 0 0 0 0 0 0 0 0 0 0 0 0 0 0 0 0 0 0 0 0 0 0 0 0 0 0 0 0 0 0 0 0 0 0 0 0 0 0 0 0 0 0 0 0 0 0 0 0 0 0 0 0 0 0 0 0 0 0 0 0 0 0 0 0 0 0 0 0 0 0 0 0 0 0 0 0 0 0 0 0 0 0 0 0 0 0 0 0 0 0 0 0 0 0 0 0 0 0 0 0 0 0 0 0 0 0 0 0 0 0 0 0 0 0 0 0 0 0 0 0 0 0 0 0 0 0 0 0.0393399673425485 0 0 0 0 0 0.0200437378135718 0.315087068807679 0 0 0 0.049186199168855 0 0 0 0 0 0 0 0 0 0 0 0 0 0 0 0 0 0 0 0 0 0 0 0 0 0 0 0 0 0 0 0 0 0 0 0 0 0 0 0.0521137183152866 0 0 0 0 0 0 0 0 0 0 0 0.114036066633099 0.0959452128925124 0 0 0 0 0 0 0 0 0 0 0 0 0 0 0 0 0 0 0 0 0 0 0 0 0 0 0 0 0.278947117653291 0 0 0.0353009113731563 0 0 0 0 0 0 0 0 0 0 0 0
0 0 0 0 0 0 0 0 0 0 0 0 0 0 0 0 0 0 0 0 0 0 0 0 0 0 0 0 0 0 0 0 0 0 0 0 0 0 0 0 0 0 0 0 0 0 0 0 0 0 0 0 0 0 0 0 0 0 0 0 0 0 0 0 0 0 0 0 0 0 0 0 0 0 0 0 0 0 0 0 0 0 0 0 0 0 0 0 0 0 0 0 0 0 0 0 0 0 0 0 0 0 0 0 0 0 0 0 0 0 0 0 0 0 0 0 0 0 0 0 0 0 0 0 0 0 0 0 0 0 0 0 0 0 0 0 0 0 0 0 0 0 0 0 0 0 0 0 0 0 0 0 0 0 0 0 0 0 0 0 0 0 0 0 0 0 0 0 0 0 0 0 0 0 0 0 0 0 0 0 0 0 0 0 0 0 0 0 0 0 0 0 0 0 0 0 0 0 0 0 0 0 0 0 0 0 0 0 0 0 0 0 0 0 0 0 0 0 0 0 0 0 0 0 0 0 0 1 0 0 0 0 0 0 0 0 0 0 0 0 0 0 0 0 0 0 0 0 0 0 0 0 0 0 0 0 0 0 0 0 0 0 0 0 0 0 0 0 0 0 0 0 0 0 0 0 0 0 0 0 0 0 0 0 0 0 0 0 0 0 0 0 0 0 0 0 0 0 0 0 0 0 0 0 0 0 0 0 0 0 0 0 0 0 0 0 0
0 0 0 0 0 0 0 0 0 0 0 0 0 0 0 0 0 0 0 0 0 0 0 0 0 0 0 0 0 0 0 0 0 0 0 0 0 0 0 0 0 0 0 0 0 0 0 0 0 0 0 0 0 0 0 0 0 0 0 0 0 0 0 0 0 0 0 0 0 0 0 0 0 0 0 0 0 0 0 0 0 0 0 0 0 0 0 0 0 0 0 0 0 0 0 0 0 0 0 0 0 0 0 0 0 0 0 0 0 0 0 0 0 0 0 0 0 0 0 0 0 0 0 0 0 0 0 0 0 0 0 0 0 0 0 0 0 0 0 0 0 0 0 0 0 0 0 0 0 0 0 0 0 0 0 0 0 0 0 0 0 0 0 0 0 0 0 0 0 0 0 0 0 0 0 0 0 0.0150833424484838 0 0 0 0 0.197201017733107 0 0 0 0 0 0 0 0.0376833874825731 0 0 0 0 0 0 0 0 0 0.0394609057600529 0 0 0 0 0 0 0 0 0 0 0 0 0 0 0 0 0 0 0 0.107592556929612 0 0 0.184096921361329 0 0 0 0 0 0 0.0194102390607554 0 0 0 0 0 0 0 0 0 0 0 0 0 0 0 0 0 0 0 0 0 0 0 0 0 0 0 0 0 0 0 0 0 0 0 0 0 0 0 0 0 0 0 0 0 0 0 0 0 0 0 0 0 0 0 0 0 0 0 0.168011792022876 0.0336970275876964 0.197762809613515 0 0 0 0 0 0 0 0 0 0 0 0 0 0 0 0 0 0 0 0 0 0 0 0
0 0 0 0 0 0 0 0 0 0 0 0 0 0 0 0 0 0 0 0 0 0 0 0 0 0 0 0 0 0 0 0 0 0 0 0 0 0 0 0 0 0 0 0 0 0 0 0 0 0 0 0 0 0 0 0 0 0 0 0 0 0 0 0 0 0 0 0 0 0 0 0 0 0 0 0 0 0 0 0 0 0 0 0 0 0 0 0 0 0 0 0 0 0 0 0 0 0 0 0 0 0 0 0 0 0 0 0 0 0 0 0 0 0 0 0 0 0 0 0 0 0 0 0 0 0 0 0 0 0 0 0 0 0 0 0 0 0 0 0 0 0 0 0 0 0 0 0 0 0 0 0 0 0 0 0 0 0.00870855522716811 0 0 0 0 0 0 0 0 0 0 0 0 0 0 0 0 0 0 0 0 0 0 0 0 0 0 0 0 0 0.0853337667491692 0 0 0 0 0.0790290473889031 0 0.0257974535421829 0.114963275973619 0 0 0 0 0 0 0 0 0 0 0 0 0 0 0 0 0 0 0.352857818654466 0 0 0 0 0 0 0 0 0 0.0660633834255717 0.0205379439262955 0 0 0 0 0 0 0 0 0 0 0 0 0 0 0 0 0 0 0 0 0 0 0 0 0 0 0 0 0 0 0 0 0 0 0 0 0 0 0 0 0 0 0 0 0 0 0 0 0 0 0 0 0 0 0 0 0 0 0 0 0 0 0 0.019027401255218 0 0 0 0 0 0 0.0584865207623758 0 0 0 0 0 0.0304908202174108 0 0.13870401287762 0 0 0 0 0 0 0 0 0 0 0 0
0 0 0 0 0 0 0 0 0 0 0 0 0 0 0 0 0 0 0 0 0 0 0 0 0 0 0 0 0 0 0 0 0 0 0 0 0 0 0 0 0 0 0 0 0 0 0 0 0 0 0 0 0 0 0 0 0 0 0 0 0 0 0 0 0 0 0 0 0 0 0 0 0 0 0 0 0 0 0 0 0 0 0 0 0 0 0 0 0 0 0 0 0 0 0 0 0 0 0 0.00394407854363929 0 0 0 0 0 0 0 0 0 0 0 0 0 0 0 0 0 0 0 0 0 0 0 0 0 0 0 0 0 0 0 0 0 0 0 0 0 0 0 0 0 0 0 0 0 0 0 0 0 0 0 0 0 0 0 0 0 0 0 0 0 0 0 0 0 0 0 0 0 0 0 0 0 0 0 0 0 0 0 0 0 0 0 0 0 0 0 0.0387720866829114 0 0 0 0 0 0 0.0202087708605114 0.139711811193591 0 0 0 0 0 0 0 0 0 0 0 0.00757557766033787 0 0 0.00424455483636342 0 0 0.195815057075495 0 0 0 0 0 0 0 0 0 0 0 0.00880925688796957 0 0 0 0 0 0.0048038359921053 0.0146768611695074 0 0 0 0 0 0 0 0 0 0 0 0 0 0 0 0 0 0 0 0 0.00149131066001633 0 0 0.00536634137711322 0 0 0 0 0 0 0 0 0 0 0 0 0 0 0.0130253771674701 0 0 0 0 0 0 0.00447330718097965 0 0 0 0 0 0 0 0 0 0 0 0 0 0 0 0 0 0.0512997218297214 0 0 0 0 0 0 0 0.429165110701382 0.00427516072914829 0.0201810405046289 0.00227981341701033 0.014561283526436 0 0 0 0 0 0 0 0.0153196420036619
0 0 0 0 0 0 0 0 0 0 0 0 0 0 0 0 0 0 0 0 0 0 0 0 0 0 0 0 0 0 0 0 0 0 0 0 0 0 0 0 0 0 0 0 0 0 0 0 0 0 0 0 0 0 0 0 0 0 0 0 0 0 0 0 0 0 0 0 0 0 0 0 0 0 0 0 0 0 0 0 0 0 0 0 0 0 0 0 0 0 0 0 0 0 0 0 0 0 0 0 0 0 0 0 0 0 0 0 0 0 0 0 0 0 0 0 0 0 0 0 0 0 0 0 0 0 0 0 0 0 0 0 0 0 0 0 0 0 0 0 0 0 0 0 0 0 0 0 0 0 0 0 0 0 0 0 0 0 0 0 0 0 0 0 0 0 0 0 0 0 0 0 0 0 0 0 0 0 0 0 0 0 0 0 0 0 0 0 0 0 0 0 0 0 0 0 0 0 0 0 0 0 0 0 0 0 0.028597242261057 0 0 0 0.139446963409979 0 0 0 0 0 0 0 0 0 0 0 0 0 0 0.0315590608228004 0 0 0 0 0 0 0 0 0 0 0 0 0 0 0 0 0 0 0 0 0 0 0 0 0 0 0 0 0 0 0 0 0 0.117470787237598 0 0 0 0 0.0771529765168099 0 0 0 0 0 0 0.0710848484360661 0 0 0.0905708854762551 0.100796630610671 0 0 0 0 0 0 0 0 0 0 0 0 0 0 0 0 0 0 0 0 0 0 0 0 0 0.343320605228764 0 0 0 0 0 0 0 0 0 0 0 0 0 0 0
0 0 0 0 0 0 0 0 0 0 0 0 0 0 0 0 0 0 0 0 0 0 0 0 0 0 0 0 0 0 0 0 0 0 0 0 0 0 0 0 0 0 0 0 0 0 0 0 0 0 0 0 0 0 0 0 0 0 0 0 0 0 0 0 0 0 0 0 0 0 0 0 0 0 0 0 0 0 0 0 0 0 0 0 0 0 0 0 0 0 0 0 0 0 0 0 0 0 0 0 0 0 0 0 0 0 0 0 0 0 0 0 0 0 0 0 0 0 0 0 0 0 0 0 0 0 0 0 0 0 0 0 0 0 0 0 0 0 0 0 0 0 0 0 0 0 0 0 0 0 0 0 0 0 0 0 0 0 0 0 0 0.124254369905104 0.00925208991818867 0 0 0 0 0 0 0 0 0 0 0 0 0.014003689003919 0 0 0.0646268443895897 0 0 0 0.0180486801857681 0.00896139586875479 0 0 0 0 0 0 0 0.00442225468762716 0.0603861424389837 0 0 0.0506960796371358 0 0 0 0 0 0 0 0 0 0 0 0 0 0 0 0 0 0 0 0 0 0 0.0383844430666972 0 0 0.163713526496726 0 0 0 0 0 0 0 0 0 0 0 0 0 0 0 0 0 0 0 0 0 0 0 0 0 0 0.0296749714692932 0.0471087342653646 0 0 0.0105742998279654 0.0243406219599254 0 0 0 0 0 0 0 0 0 0 0 0 0 0 0 0 0 0 0 0 0 0 0 0 0 0 0 0 0 0 0 0 0 0 0.0170808010708471 0 0.00514198714676137 0 0 0.00674010156301353 0 0 0 0 0 0 0 0 0 0 0 0 0.129029173606471 0.145535796882967 0.028023996608897 0 0 0 0 0 0 0 0
0 0 0 0 0 0 0 0 0 0 0 0 0 0 0 0 0 0 0 0 0 0 0 0 0 0 0 0 0 0 0 0 0 0 0 0 0 0 0 0 0 0 0 0 0 0 0 0 0 0 0 0 0 0 0 0 0 0 0 0 0 0 0 0 0 0 0 0 0 0 0 0 0 0 0 0 0 0 0 0 0 0 0 0 0 0 0 0 0 0 0 0 0 0 0 0 0 0 0 0 0 0 0 0 0 0 0 0 0 0 0 0 0 0 0 0 0 0 0 0 0 0 0 0 0 0 0 0 0 0 0 0 0 0 0 0 0 0 0 0 0 0 0 0 0 0 0 0 0 0 0 0 0 0 0 0 0 0 0 0 0 0 0 0 0 0 0 0 0 0 0 0 0 0.17157542652055 0 0 0 0 0.096737870933583 0 0 0 0 0 0 0 0 0 0 0 0 0 0 0 0 0 0 0 0 0 0 0 0 0 0 0 0 0 0 0 0 0 0 0 0 0 0 0 0.269148344773547 0 0 0 0 0 0 0 0 0 0 0.0350920059949756 0 0 0.175888126746693 0 0 0 0 0 0 0 0 0 0 0 0 0 0 0 0 0 0 0 0 0 0 0 0 0 0 0 0 0 0 0 0 0 0 0 0 0 0 0 0 0 0 0 0 0 0 0.137636313427353 0 0 0 0 0 0 0 0 0 0 0.0482591674914964 0 0 0 0 0 0 0 0 0 0 0 0 0 0 0 0.0242745961845761 0.0413881479272264 0 0 0 0 0 0 0 0 0
0 0 0 0 0 0 0 0 0 0 0 0 0 0 0 0 0 0 0 0 0 0 0 0 0 0 0 0 0 0 0 0 0 0 0 0 0 0 0 0 0 0 0 0 0 0 0 0 0 0 0 0 0 0 0 0 0 0 0 0 0 0 0 0 0 0 0 0 0 0 0 0 0 0 0 0 0 0 0 0 0 0 0 0 0 0 0 0 0 0 0 0 0 0 0 0 0 0 0 0 0 0 0 0 0 0 0 0 0 0 0 0 0 0 0 0 0 0 0 0 0 0 0 0 0 0 0 0 0 0 0 0 0 0 0 0 0 0 0 0 0 0 0 0 0 0 0 0 0 0 0 0 0 0 0 0 0 0 0 0 0 0.112718063012511 0 0 0 0 0 0.0309581341619982 0 0 0 0.0374485498672666 0.0064551622154187 0.0239413573338465 0 0.0219923294880297 0 0 0.25739507598631 0 0 0 0 0.0491333871382404 0 0 0 0 0 0.0078310421121898 0 0.00629086545840316 0 0 0 0 0 0 0 0 0 0 0.020245951756058 0 0.0118734437221794 0 0 0 0 0.00721426540935367 0 0 0 0 0 0 0.016259734474261 0.0467461302744636 0 0 0 0.00487941685814848 0.0377576596142319 0.0107014108288158 0 0 0 0 0.0208417014561943 0.0172600998769431 0 0.0434143402367224 0.143058626778539 0 0 0 0 0 0 0 0 0 0 0 0 0 0 0 0.00593752936501063 0 0 0.0107697132026981 0 0.00585066559143986 0 0 0 0 0 0 0 0 0 0 0 0 0 0 0 0 0 0 0 0 0 0 0 0 0 0 0 0 0 0 0 0 0 0 0 0 0.0161407597490893 0 0 0 0 0 0 0 0 0 0 0 0 0 0 0 0 0.0268845840316378 0 0 0 0 0 0 0 0 0
0 0 0 0 0 0 0 0 0 0 0 0 0 0 0 0 0 0 0 0 0 0 0 0 0 0 0 0 0 0 0 0 0 0 0 0 0 0 0 0 0 0 0 0 0 0 0 0 0 0 0 0 0 0 0 0 0 0 0 0 0 0 0 0 0 0 0 0 0 0 0 0 0 0 0 0 0 0 0 0 0 0 0 0 0 0 0 0 0 0 0 0 0 0 0 0 0 0 0 0 0 0 0 0 0 0 0 0 0 0 0 0 0 0 0 0 0 0 0 0 0 0 0 0 0 0 0 0 0 0 0 0 0 0 0 0 0 0 0 0 0 0 0 0 0 0 0 0 0 0 0 0 0 0 0 0 0 0 0 0 0 0 0 0 0 0 0 0 0 0 0 0 0 0 0 0.362212220301675 0 0 0 0 0 0 0 0 0 0 0 0 0 0 0 0 0 0 0 0 0 0 0 0 0 0 0 0 0 0 0.227133367275187 0 0 0 0.082529881913727 0 0 0 0 0 0 0 0 0 0 0 0 0 0.328124530509411 0 0 0 0 0 0 0 0 0 0 0 0 0 0 0 0 0 0 0 0 0 0 0 0 0 0 0 0 0 0 0 0 0 0 0 0 0 0 0 0 0 0 0 0 0 0 0 0 0 0 0 0 0 0 0 0 0 0 0 0 0 0 0 0 0 0 0 0 0 0 0 0 0 0 0 0 0 0 0 0 0 0 0 0 0 0 0 0 0 0 0 0
0 0 0 0 0 0 0 0 0 0 0 0 0 0 0 0 0 0 0 0 0 0 0 0 0 0 0 0 0 0 0 0 0 0 0 0 0 0 0 0 0 0 0 0 0 0 0 0 0 0 0 0 0 0 0 0 0 0 0 0 0 0 0 0 0 0 0 0 0 0 0 0 0 0 0 0 0 0 0 0 0 0 0 0 0 0 0 0 0 0 0 0 0 0 0 0 0 0 0 0 0 0 0 0 0 0 0 0 0 0 0 0 0 0 0 0 0 0 0 0 0 0 0 0 0 0 0 0 0 0 0 0 0 0 0 0 0 0 0 0 0 0 0 0 0 0 0 0 0 0 0 0 0 0 0 0 0 0 0 0 0 0 0 0 0 0 0 0 0 0 0 0 0 0 0 0 0 0 0 0 0 0 0 0 0 0 0 0 0 0 0.10443046652235 0 0 0 0 0 0 0 0 0 0 0 0 0 0 0 0 0 0 0 0 0 0.456197764473267 0 0 0 0 0 0 0 0 0 0 0 0 0 0 0 0 0.439371769004383 0 0 0 0 0 0 0 0 0 0 0 0 0 0 0 0 0 0 0 0 0 0 0 0 0 0 0 0 0 0 0 0 0 0 0 0 0 0 0 0 0 0 0 0 0 0 0 0 0 0 0 0 0 0 0 0 0 0 0 0 0 0 0 0 0 0 0 0 0 0 0 0 0 0 0 0 0 0 0 0 0 0 0 0 0 0 0
0 0 0 0 0 0 0 0 0 0 0 0 0 0 0 0 0 0 0 0 0 0 0 0 0 0 0 0 0 0 0 0 0 0 0 0 0 0 0 0 0 0 0 0 0 0 0 0 0 0 0 0 0 0 0 0.00468345830439152 0 0 0 0 0 0 0 0 0 0 0 0 0 0 0 0 0 0 0 0 0 0 0 0 0 0 0 0 0 0 0 0 0 0 0 0 0 0 0 0 0 0 0 0 0 0 0 0 0 0 0 0 0 0 0 0 0 0 0 0 0 0 0 0 0 0 0 0 0 0 0 0 0 0 0 0 0 0 0 0 0 0 0 0 0 0 0 0 0 0 0 0 0 0 0 0 0 0 0 0 0 0 0 0 0 0.00648648299731905 0 0 0 0 0 0 0 0 0 0 0 0 0 0 0 0 0.00437984667960132 0 0 0 0 0 0 0 0 0 0 0 0 0 0.00662692766885703 0 0 0.0169394000475327 0 0 0 0 0 0 0 0 0 0 0 0 0 0 0 0 0 0 0 0 0.102842637085951 0 0.00723599665610356 0 0 0 0 0 0 0 0 0 0 0 0 0 0 0 0 0 0 0 0 0 0 0 0.0397228387626199 0 0 0 0 0.00477104156647242 0.121027487365138 0.244518356768066 0.00567650107975832 0.0089317442263905 0 0.0521416895502353 0 0 0.00683037318157832 0 0 0 0 0 0 0 0 0 0 0 0 0 0 0 0 0 0 0 0 0 0 0 0 0 0 0 0 0.0312062495890325 0 0 0 0 0 0 0 0 0 0 0 0 0 0 0 0 0 0 0 0 0.0831838819650819 0.165704908624663 0.0870901778812078 0 0 0 0 0 0 0 0
0 0 0 0 0 0 0 0 0 0 0 0 0 0 0 0 0 0 0 0 0 0 0 0 0 0 0 0 0 0 0 0 0 0 0 0 0 0 0 0 0 0 0.00545199468415056 0 0 0.0119608291585708 0 0.00598108980417995 0 0 0 0 0 0 0 0 0 0 0 0 0 0 0 0 0 0 0 0 0 0 0 0 0 0 0 0 0 0 0 0 0 0 0 0 0 0 0 0 0 0 0 0 0 0 0 0 0 0 0 0 0 0 0 0 0 0 0 0 0 0 0 0 0 0 0 0 0 0 0 0 0 0 0 0 0 0 0 0 0 0 0 0 0 0 0 0 0 0 0 0 0 0 0 0 0 0 0 0 0 0 0 0 0 0 0 0 0 0 0 0 0 0 0 0 0 0 0.00869403644285399 0.0641986766084766 0.00807553212612714 0.131724304205618 0.174360362785651 0.0195650695310973 0 0 0 0 0 0 0.0916983632840113 0 0.00735291629575339 0 0 0.0978521788578913 0 0 0 0.00791778318902774 0.00513534114522429 0.0157007389353033 0.0214074988495366 0 0 0 0 0 0.0485546415283587 0 0 0 0.0323445397733068 0 0 0.0807529904137187 0 0 0 0 0 0 0 0 0 0 0 0 0 0 0.0293302530553531 0 0 0 0 0 0 0 0 0 0 0 0 0 0 0 0 0 0 0 0 0 0 0.0109042602344917 0 0 0 0 0 0 0 0 0 0 0 0 0 0 0 0 0 0 0 0 0 0 0 0 0 0 0 0 0 0 0 0 0 0 0 0 0 0 0 0 0.100026975750531 0 0 0 0 0 0 0 0.0159240794430114 0 0 0 0 0 0 0 0 0 0 0 0 0 0 0 0 0 0 0 0 0 0 0 0 0 0.00508554389775545
0 0 0 0 0 0 0 0 0 0 0 0 0 0 0 0 0 0 0 0 0 0 0 0 0 0 0 0 0 0 0 0 0 0 0 0 0 0 0 0 0 0 0 0 0 0 0 0 0 0 0 0 0 0 0 0 0 0 0 0 0 0 0 0 0 0 0 0 0 0 0 0 0 0 0 0 0 0 0 0 0 0 0 0 0 0 0 0 0 0 0 0 0 0 0 0 0 0 0 0 0 0 0 0 0 0 0 0 0 0 0 0 0 0 0 0 0 0 0 0 0 0 0 0 0 0 0 0 0 0 0 0 0 0 0 0 0 0 0 0 0 0 0 0 0 0 0 0 0 0 0 0 0 0 0 0 0 0 0 0 0 0 0 0 0 0 0 0 0 0 0 0 0 0 0 0 0 0.0370098695297862 0 0 0 0 0.13841384206346 0 0 0 0 0 0 0 0.0389599368547344 0 0 0 0 0 0 0 0 0 0 0 0 0 0 0 0 0 0 0 0 0 0.373008780814394 0 0 0 0 0 0.0721664490793538 0 0 0 0 0 0 0 0 0 0 0 0 0 0 0 0 0 0 0.0786189805903115 0 0 0 0 0 0 0 0 0 0 0 0 0 0 0 0 0 0 0 0 0 0 0 0 0 0 0 0 0 0 0 0 0 0 0 0 0 0 0 0 0 0 0 0 0 0 0 0 0 0 0 0 0.180081485906328 0 0.0817406551616319 0 0 0 0 0 0 0 0 0 0 0 0 0 0 0 0 0 0 0 0 0 0 0 0
0 0 0 0 0 0 0 0 0 0 0 0 0 0 0 0 0 0 0 0 0 0 0 0 0 0 0 0 0 0 0 0 0 0 0 0 0 0 0 0 0 0 0 0 0 0 0 0 0 0 0 0 0 0 0 0 0 0 0 0 0 0 0 0 0 0 0 0 0 0 0 0 0 0 0 0 0 0 0 0 0 0 0 0 0 0 0 0 0 0 0 0 0 0 0 0 0 0 0 0 0 0 0 0 0 0 0 0 0 0 0 0 0 0 0 0 0 0 0 0 0 0 0 0 0 0 0 0 0 0 0 0 0 0 0 0 0 0 0 0 0 0 0 0 0 0 0 0 0 0 0 0 0 0 0 0 0 0 0 0 0 0.0612352697635269 0.0242692287983378 0 0 0 0 0 0 0 0 0 0 0 0 0.237025333571989 0 0 0.0178898722273292 0 0 0 0 0 0 0 0 0 0 0 0 0 0.130307808588441 0 0 0 0 0 0 0 0 0 0 0 0 0 0.0277329982069527 0 0 0 0 0 0 0.158185212241575 0 0 0 0 0 0.178682864418688 0 0 0 0 0 0.0334732447186162 0 0 0 0 0 0 0.131198167464544 0 0 0 0 0 0 0 0 0 0 0 0 0 0 0 0 0 0 0 0 0 0 0 0 0 0 0 0 0 0 0 0 0 0 0 0 0 0 0 0 0 0 0 0 0 0 0 0 0 0 0 0 0 0 0 0 0 0 0 0 0 0 0 0 0 0 0 0 0 0 0 0 0 0 0 0 0 0 0 0 0 0 0 0
0 0 0 0 0 0 0 0 0 0 0 0 0 0 0 0 0 0 0 0 0 0 0 0 0 0 0 0 0 0 0 0 0 0 0 0 0 0 0 0 0 0 0 0 0 0 0 0 0 0 0 0 0 0 0 0 0 0 0 0 0 0 0 0 0 0 0 0 0 0 0 0 0 0 0 0 0 0 0 0 0 0 0 0 0 0 0 0 0 0 0 0 0 0 0 0 0 0 0 0 0 0 0 0 0 0 0 0 0 0 0 0 0 0 0 0 0 0 0 0 0 0 0 0 0 0 0 0 0 0 0 0 0 0 0 0 0 0 0 0 0 0 0 0 0 0 0 0 0 0 0 0 0 0 0 0 0 0 0 0 0 0 0 0 0 0 0 0 0 0 0 0 0 0 0 0 0 0 0 0 0 0 0 0 0 0 0 0 0 0 0 0 0 0 0 0 0 0 0 0 0 0 0 0 0 0 0 0 0 0 0 0 0 0.197707612286638 0.152812669853714 0.261950428531965 0 0 0 0 0 0 0 0 0.134573383163167 0 0 0 0 0 0 0 0 0 0 0 0 0 0 0 0 0 0 0 0 0 0 0 0 0 0 0 0 0 0 0 0 0 0 0 0 0 0 0 0 0 0 0 0 0 0 0.252955906164515 0 0 0 0 0 0 0 0 0 0 0 0 0 0 0 0 0 0 0 0 0 0 0 0 0 0 0 0 0 0 0 0 0 0 0 0 0 0 0 0 0 0 0 0 0
0 0 0 0 0 0 0 0 0 0 0 0 0 0 0 0 0 0 0 0 0 0 0 0 0 0 0 0 0 0 0 0 0 0 0 0 0 0 0 0 0 0 0 0 0 0 0 0 0 0 0 0 0 0 0 0 0 0 0 0 0 0 0 0 0 0 0 0 0 0 0 0 0 0 0 0 0.836519388905879 0 0 0 0 0 0 0 0 0 0 0 0 0 0 0 0 0 0 0 0 0 0 0 0 0 0 0 0 0 0 0 0 0 0 0 0 0 0 0 0 0 0 0 0 0 0 0 0 0 0 0 0 0 0 0 0 0 0 0 0 0 0 0 0 0 0 0 0 0 0 0 0 0 0 0 0 0 0 0 0 0 0 0 0 0 0 0 0 0 0 0 0 0 0 0 0 0 0 0 0 0 0.163480611094121 0 0 0 0 0 0 0 0 0 0 0 0 0 0 0 0 0 0 0 0 0 0 0 0 0 0 0 0 0 0 0 0 0 0 0 0 0 0 0 0 0 0 0 0 0 0 0 0 0 0 0 0 0 0 0 0 0 0 0 0 0 0 0 0 0 0 0 0 0 0 0 0 0 0 0 0 0 0 0 0 0 0 0 0 0 0 0 0 0 0 0 0 0 0 0 0 0 0 0 0 0 0 0 0 0 0 0 0 0 0 0 0 0 0 0 0 0 0 0 0 0 0 0 0 0 0 0 0 0 0 0 0 0 0 0 0 0 0
0 0 0 0 0 0 0 0 0 0 0 0 0 0 0 0 0 0 0 0 0 0 0 0 0 0 0 0 0 0 0 0 0 0 0 0 0 0 0 0 0 0 0 0 0 0 0 0 0 0 0 0 0 0 0 0 0 0 0 0 0 0 0 0 0 0 0 0 0 0 0 0 0 0 0 0 0 0 0 0 0 0 0 0 0 0 0 0 0 0 0 0 0 0 0 0 0 0 0 0 0 0 0 0 0 0 0 0 0 0 0 0 0 0 0 0 0 0 0 0 0 0 0 0 0 0 0 0 0 0 0 0 0 0 0 0 0 0 0 0 0 0 0 0 0 0 0 0 0 0 0 0 0 0 0 0 0 0 0 0 0 0 0 0 0 0 0 0 0 0 0 0 0 0 0 0 0 0 0 0 0 0 0.0668783639411759 0 0 0 0 0 0 0 0 0 0 0 0 0 0 0 0 0.138162362885711 0 0 0.253724915691225 0 0 0 0 0 0 0 0 0.25659843013083 0 0 0 0 0 0 0 0 0 0 0 0 0 0 0 0 0.102198371285371 0 0 0 0 0 0 0 0 0 0 0 0 0 0 0 0 0 0 0 0 0 0 0 0 0 0 0 0 0 0 0 0 0 0 0 0 0 0 0 0 0 0 0 0 0 0 0 0 0 0 0 0 0 0 0 0 0 0 0 0 0 0.182437556065688 0 0 0 0 0 0 0 0 0 0 0 0 0 0 0 0 0 0 0 0 0 0 0 0 0 0
0 0 0 0 0 0 0 0 0 0 0 0 0 0 0 0 0 0 0 0 0 0 0 0 0 0 0 0 0 0 0 0 0 0 0 0 0 0 0 0 0 0 0 0 0 0 0 0 0 0 0 0 0 0 0 0 0 0 0 0 0 0 0 0 0 0 0 0 0 0 0 0 0 0 0 0 0 0 0 0 0 0 0 0 0 0 0 0 0 0 0 0 0 0 0 0 0 0 0 0 0 0 0 0 0 0 0 0 0 0 0 0 0 0 0 0 0 0 0 0 0 0 0 0 0 0 0 0 0 0 0 0 0 0 0 0 0 0 0 0 0 0 0 0 0 0 0 0 0 0 0 0 0 0 0 0 0 0 0 0 0 0 0 0 0 0 0 0 0 0 0 0 0 0 0 0 0 0 0 0 0 0 0 0 0 0 0 0 0 0 0 0 0 0 0 0 0 0 0 0 0 0 0 0 0 0 0 0 0 0 0 0 0 0 0 0 0 0 0.222377794340578 0 0 0 0 0 0 0 0 0.148564644986834 0 0 0 0.206323897747922 0.422733662924667 0 0 0 0 0 0 0 0 0 0 0 0 0 0 0 0 0 0 0 0 0 0 0 0 0 0 0 0 0 0 0 0 0 0 0 0 0 0 0 0 0 0 0 0 0 0 0 0 0 0 0 0 0 0 0 0 0 0 0 0 0 0 0 0 0 0 0 0 0 0 0 0 0 0 0 0 0 0 0 0 0 0 0 0
0 0 0 0 0 0 0 0 0 0 0 0 0 0 0 0 0 0 0 0 0 0 0 0 0 0 0 0 0 0 0 0 0 0 0 0 0 0 0 0 0 0 0 0 0 0 0 0 0 0 0 0.042834680365747 0 0 0 0 0 0 0 0 0 0 0 0 0 0 0 0 0 0 0 0 0 0 0 0 0 0 0 0 0 0 0 0 0 0 0 0 0 0 0 0 0 0 0 0 0 0 0 0 0 0 0 0 0 0 0 0 0 0 0 0 0 0 0 0 0 0 0 0 0 0 0 0 0 0 0 0 0 0 0 0 0 0 0 0 0 0 0 0 0 0 0 0 0 0 0 0 0 0 0 0 0 0 0 0 0 0 0 0 0 0 0 0 0 0 0 0 0 0 0 0 0 0 0 0 0 0 0 0 0 0 0.123547129478248 0 0 0 0 0 0 0 0 0 0 0 0 0 0 0 0 0 0 0 0 0 0 0 0 0 0 0 0 0 0 0 0 0 0 0.079313780167333 0.22461037197989 0 0.40515943536031 0 0 0 0 0 0 0 0 0 0.124534602648472 0 0 0 0 0 0 0 0 0 0 0 0 0 0 0 0 0 0 0 0 0 0 0 0 0 0 0 0 0 0 0 0 0 0 0 0 0 0 0 0 0 0 0 0 0 0 0 0 0 0 0 0 0 0 0 0 0 0 0 0 0 0 0 0 0 0 0 0 0 0 0 0 0 0 0 0 0 0 0 0 0 0 0 0 0 0
0 0 0 0 0 0 0 0 0 0 0 0 0 0 0 0 0 0 0 0 0 0 0 0 0 0 0 0 0 0 0 0 0 0 0 0 0 0 0 0 0 0 0 0 0 0 0 0 0 0 0 0 0 0 0 0 0 0 0 0 0 0 0 0 0 0 0 0 0 0 0 0 0 0 0 0 0 0 0 0 0 0 0 0 0 0 0 0 0 0 0 0 0 0 0 0 0 0 0 0 0 0 0 0 0 0 0 0 0 0 0 0 0 0 0 0 0 0 0 0 0 0 0 0 0 0 0 0 0 0 0 0 0 0 0 0 0 0 0 0 0 0 0 0 0 0 0 0 0 0 0 0 0 0 0 0 0 0 0 0 0 0 0 0 0 0 0 0 0 0 0 0 0 0 0 0 0 0 0 0 0 0 0.311697240906219 0 0 0 0 0 0 0 0 0 0 0 0 0 0 0 0 0 0 0 0.216461893687092 0 0 0 0 0 0 0 0 0 0.112738789445544 0 0 0 0 0 0 0 0 0 0 0 0 0 0 0 0 0.184998322186875 0 0 0 0 0 0 0 0 0 0 0 0 0 0 0 0 0 0 0 0 0 0 0 0 0 0 0 0 0 0 0 0 0 0 0 0 0 0 0 0 0 0 0 0 0 0 0 0 0 0 0 0 0 0 0 0 0 0 0 0 0 0 0.17410375377427 0 0 0 0 0 0 0 0 0 0 0 0 0 0 0 0 0 0 0 0 0 0 0 0
0 0 0 0 0 0 0 0 0 0 0 0 0 0 0 0 0 0 0 0 0 0 0 0 0 0 0 0 0 0 0 0 0 0 0 0 0 0 0 0 0 0 0 0 0 0 0 0 0 0 0 0 0 0 0 0 0 0 0 0 0 0 0 0 0 0 0 0 0 0 0 0 0 0 0 0 0 0 0 0 0 0 0 0 0 0 0 0 0 0 0 0 0 0 0 0 0 0 0 0 0 0 0 0 0 0 0 0 0 0 0 0 0 0 0 0 0 0 0 0 0 0 0 0 0 0 0 0 0 0 0 0 0 0 0 0 0 0 0 0 0 0 0 0 0 0 0 0 0 0 0 0 0 0 0 0 0 0 0 0 0 0 0 0 0 0 0 0 0 0 0 0 0 0 0 0 0 0 0.0742168334843451 0 0 0 0 0 0 0 0 0 0 0 0 0 0 0 0 0 0 0 0 0 0 0 0 0 0 0 0 0 0 0 0 0 0 0 0.0188787285106671 0 0 0 0.190199851204247 0 0 0 0 0 0 0 0 0 0.0847165484464523 0 0 0 0.507884446859557 0 0 0 0 0 0 0 0 0 0 0 0 0 0 0 0 0 0 0 0 0 0 0 0 0 0 0 0 0 0 0 0 0 0 0 0 0 0 0 0 0 0 0 0 0 0 0 0 0 0 0 0 0 0 0 0 0 0 0 0 0 0 0 0 0 0 0 0 0 0 0 0.0350606155044578 0 0.0482637177576324 0.0407792582326407 0 0 0 0 0 0 0 0 0
0 0 0 0 0 0 0 0 0 0 0 0 0 0 0 0 0 0 0 0 0 0 0 0 0 0 0 0 0 0 0 0 0 0 0 0 0 0 0 0 0 0 0 0 0 0 0 0 0 0 0 0 0 0 0 0 0 0 0 0 0 0 0 0 0 0 0 0 0 0 0 0 0 0 0 0 0 0 0 0 0 0 0 0 0 0 0 0 0 0 0 0 0 0 0 0 0 0 0 0 0 0 0 0 0 0 0 0 0 0 0 0 0 0 0 0 0 0 0 0 0 0 0 0 0 0 0 0 0 0 0 0 0 0 0 0 0 0 0 0 0 0 0 0 0 0 0 0 0 0 0 0 0 0 0 0 0 0 0 0 0 0.0139978705719838 0 0 0 0 0 0 0 0 0 0 0 0.0559568158116731 0 0 0 0 0.0830294023761464 0 0 0 0.0123717297756007 0 0 0 0 0 0 0 0 0 0 0 0 0 0 0 0 0 0 0 0 0 0 0 0 0.0599325344216156 0 0.013000879382265 0 0 0 0 0.0213725334462048 0 0 0.0495913227686203 0.232235853746009 0 0 0 0 0 0.0442783936948593 0 0 0 0.0643167072504678 0 0 0.188192869086459 0 0 0 0 0 0 0 0 0 0 0 0 0 0 0 0 0 0 0 0 0 0.00148158169598461 0 0 0 0 0 0 0 0 0 0 0 0 0 0 0 0 0 0 0 0 0 0 0 0 0 0.0172984673693339 0 0 0 0 0 0 0 0 0 0 0 0 0 0 0 0 0 0 0 0 0 0 0 0 0.0591883296006911 0.0222972279632847 0.0132295618077998 0.0372637881156435 0 0 0 0.0109641311153581 0 0 0 0 0
0 0 0 0 0 0 0 0 0 0 0 0 0 0 0 0 0 0 0 0 0 0 0 0 0 0 0 0 0 0 0 0 0 0 0 0 0 0 0 0 0 0 0 0 0 0 0 0 0 0 0 0 0 0 0 0 0 0 0 0 0 0 0 0 0 0 0 0 0 0 0 0 0 0 0 0 0 0 0 0 0 0 0 0 0 0 0 0 0 0 0 0 0 0 0 0 0 0 0 0 0 0 0 0 0 0 0 0 0 0 0 0 0 0 0 0 0 0 0 0 0 0 0 0 0 0 0 0 0 0 0 0 0 0 0 0 0 0 0 0 0 0 0 0 0 0 0 0 0 0 0 0 0 0 0 0 0.00801264044776174 0 0 0.00700311755877758 0.00604892395818121 0.017507664038984 0 0 0 0 0 0 0 0 0 0 0 0 0 0 0.0188760308102131 0.103625371723502 0.00491207848865898 0.0304548446891248 0 0 0 0.00449050176167416 0 0 0 0.00596322197793226 0 0 0 0 0.00415738660309373 0.00440903174566658 0 0 0 0 0 0 0 0 0 0 0 0.021753460492232 0.00992192696950997 0 0 0 0 0 0 0 0 0 0 0 0 0 0 0 0 0 0 0 0 0 0 0 0 0 0 0 0.00814737803743027 0.00397765568660704 0 0 0 0 0.0213186945845381 0 0.00752083096473852 0 0.0754516278079881 0 0.0761709307836107 0.110388717537995 0.0339296024308363 0.00839039590827086 0.03950004268456 0.0124261317349494 0.0383825130002356 0.0244248252669991 0.01014781537028 0.00656713271114543 0 0 0 0 0 0 0 0 0.0102124941461283 0.0049395514071849 0 0 0 0 0 0 0 0.00601937239548881 0 0.0173094901835955 0 0 0 0 0 0 0 0 0 0 0.00602137760647147 0.010094208046324 0.00752688013250128 0.0260195886167769 0 0 0 0.0787522559950303 0 0.0291232611552586 0 0 0.0193409294981725 0.00843481932390597 0 0 0.00354151416854352 0.0152243421838165 0 0.00732908668660721 0 0 0 0 0 0 0.00344489458260926 0 0.00585135506690197 0 0.0169340830291865
0 0 0 0 0 0 0 0 0 0 0 0 0 0 0 0 0 0 0 0 0 0 0 0 0 0 0 0 0 0 0 0 0 0 0 0 0 0 0 0 0 0 0 0 0 0 0 0 0 0 0 0 0 0 0 0 0 0 0 0 0 0 0 0 0 0 0 0 0 0 0 0 0 0 0 0 0 0 0 0 0 0 0 0 0 0 0 0 0 0 0 0 0 0 0 0 0 0 0 0 0 0 0 0 0 0 0 0 0 0 0 0 0 0 0 0 0 0 0.00200261663052508 0 0 0 0 0 0 0 0 0 0 0 0 0 0 0 0 0 0 0 0 0 0 0 0 0 0 0 0 0 0 0 0 0 0 0 0 0 0 0 0 0 0 0 0 0 0 0 0 0 0 0 0 0 0 0 0 0 0 0 0 0 0 0 0 0 0 0 0 0 0 0 0 0 0 0 0 0 0 0 0 0 0 0 0 0 0 0 0 0 0 0 0 0 0 0 0 0 0 0 0 0 0 0 0 0 0 0 0 0 0 0 0 0 0 0.00325026828463079 0 0.137072660852114 0 0 0 0 0.00665708383240094 0.00261636591338977 0 0 0.00824414775775476 0.122148598566988 0.0572183771387462 0.0138953487258363 0.0123109360388965 0 0.0539341264649258 0.0256173311008206 0 0.0151597635271873 0.0276019898128718 0.128702072935855 0.00380956101713379 0 0 0 0 0 0 0 0 0 0 0 0 0 0 0 0 0 0 0 0 0 0 0 0 0 0 0 0 0 0 0 0 0 0 0 0 0.0039105020554114 0 0 0 0.0123959705359284 0.0302963655235522 0.318427312990558 0 0 0 0 0 0 0 0 0 0 0.00879742930902051 0 0 0 0.00593117098545209 0 0
0 0 0 0 0 0 0 0 0 0 0 0 0 0 0 0 0 0 0 0 0 0 0 0 0 0 0 0 0 0 0 0 0 0 0 0 0 0 0 0 0 0 0 0 0 0 0 0 0 0 0 0 0 0 0 0 0 0 0 0 0 0 0 0 0 0 0 0 0 0 0 0 0 0 0 0 0 0 0 0 0 0 0 0 0 0 0 0 0 0 0 0 0 0 0 0 0 0 0 0 0 0 0 0 0 0 0 0 0 0 0 0 0 0 0 0 0 0 0.000940127569473128 0 0 0 0 0 0 0 0 0 0 0 0 0 0 0 0 0 0 0 0 0 0 0 0 0 0.00430946737192743 0 0 0 0 0 0 0 0 0 0 0 0 0 0 0 0 0 0 0 0 0 0 0.00133905807382765 0 0 0 0 0 0 0 0 0 0 0 0 0 0 0 0 0 0 0 0 0.000983832381294407 0 0 0 0 0 0 0 0 0 0 0 0 0 0 0 0 0 0 0 0 0 0 0 0 0 0 0 0 0 0 0 0 0 0 0 0 0 0 0 0 0 0 0 0 0.00172301410344127 0.148837081841745 0 0 0 0 0 0 0 0 0 0 0.187977341898136 0.0449292092036105 0 0 0 0.0194699237457521 0.0038936556907187 0.012601929725639 0.00288991055142701 0.066842041777028 0.0469990573885043 0.00992368740622305 0.0189217367597867 0.0275230213006903 0 0 0 0 0 0 0 0 0 0 0 0 0 0 0 0 0 0 0 0 0 0 0 0 0 0 0 0 0 0 0 0 0 0 0 0 0 0 0.120605317834072 0.0317598847714926 0.18774955225158 0.0192038947651028 0 0 0 0 0 0 0 0 0.00439830946931617 0.00828846734583167 0 0 0.0133258867231101 0 0.00488586258994091 0.00967872746032938
0 0 0 0 0 0 0 0 0 0 0 0 0 0 0 0 0 0 0 0 0 0 0 0 0 0 0 0 0 0 0 0 0 0 0 0.00623596595860861 0 0 0 0 0 0 0 0 0 0 0 0 0 0 0 0 0 0 0 0 0 0 0 0 0 0 0 0 0 0 0 0 0 0 0 0 0 0 0 0 0 0 0 0 0 0.0403895610030237 0.0142900104102775 0.138939198769628 0 0 0 0 0 0 0 0 0 0 0 0 0 0 0 0 0 0 0 0 0 0 0 0 0 0 0 0 0 0 0 0 0 0 0 0 0 0 0 0 0 0 0 0 0 0 0 0 0 0 0 0 0 0 0 0 0 0 0 0 0 0 0 0 0 0 0 0 0 0 0 0 0 0 0 0 0 0 0 0 0 0 0 0 0.00408978852959734 0 0.0291761501447639 0 0 0 0 0 0 0 0 0 0 0 0 0 0 0 0.00189623138738829 0 0 0 0.0567431805647029 0 0 0 0 0 0.136405696365147 0 0 0 0 0 0 0 0 0 0 0 0 0 0 0 0 0 0 0 0 0 0 0 0 0 0 0 0 0 0 0 0 0 0 0 0 0 0 0 0 0 0.0214512288510148 0 0.411709958760191 0.105841642110534 0 0 0 0 0 0 0 0 0 0 0 0.000873754283358862 0 0 0 0 0 0 0 0 0 0 0 0 0 0 0 0 0 0 0 0 0 0 0 0 0 0 0 0 0.0319576328617645 0 0 0 0 0 0 0 0 0 0 0 0 0 0 0 0 0 0 0 0 0 0 0 0 0 0 0 0 0 0 0 0 0 0
0 0 0 0 0 0 0 0 0 0 0 0 0 0 0 0 0 0 0 0 0 0 0 0 0 0 0 0 0 0 0 0 0 0 0 0 0 0 0 0 0 0 0 0 0 0 0 0 0 0 0 0 0 0 0 0 0 0 0 0 0 0 0 0 0 0 0 0 0 0 0 0 0 0 0 0 0 0 0 0 0 0 0 0 0 0 0 0 0 0 0 0 0 0 0 0 0 0 0 0 0 0 0 0 0 0 0 0 0 0 0 0 0 0 0 0 0 0 0 0 0 0 0 0 0 0 0 0 0 0 0 0 0 0 0 0 0 0 0 0 0 0 0 0 0 0 0 0 0 0 0 0 0 0 0 0 0 0 0 0 0 0 0 0 0 0 0 0 0 0 0 0 0 0 0 0 0 0 0 0 0 0 0 0 0 0 0 0 0 0 0 0 0 0 0 0 0 0 0 0 0 0 0 0 0 0 0 0 0 0 0 0 0 0 0 0 0 0 0 0 0 0 0 0.0405098641104064 0 0 0 0 0 0 0 0 0 0 0 0 0 0 0.0791287640719508 0.0360359867338184 0.050396645261021 0 0 0 0 0 0 0 0 0 0 0 0 0 0 0 0 0 0 0 0 0 0 0 0 0 0 0 0 0 0 0 0 0 0 0.0201538486587577 0 0 0 0 0 0 0 0.246075920483398 0 0 0 0 0 0 0 0.222948538795626 0.167268348448929 0.137482083436093 0 0 0 0 0 0 0 0 0 0 0 0 0 0 0 0 0 0 0 0 0 0 0
0 0 0 0 0 0 0 0 0 0 0 0 0 0 0 0 0 0 0 0 0 0 0 0 0 0 0 0 0 0 0 0 0 0 0 0 0 0 0 0 0 0 0 0 0 0 0 0 0 0 0 0 0 0 0 0 0 0 0 0 0 0 0 0 0 0 0 0 0 0 0 0 0 0 0 0 0 0 0 0 0 0 0 0 0 0 0 0 0 0 0 0 0 0 0 0 0 0 0 0 0 0 0 0 0 0 0 0 0 0 0 0 0 0 0 0 0 0 0 0 0 0 0 0 0 0 0 0 0 0 0 0 0 0 0 0 0 0 0 0 0 0 0 0 0 0 0 0 0 0 0 0 0 0 0 0 0 0 0 0 0 0.021031761539288 0 0 0 0 0 0 0 0 0.0145388763392771 0 0 0 0 0 0 0 0 0 0 0 0 0 0 0 0.00895263258006229 0 0 0 0 0 0 0 0 0 0.0413890350991819 0.0160149155271386 0 0 0 0 0 0 0 0 0 0 0 0 0 0 0 0 0 0 0 0 0 0 0 0 0 0 0 0 0 0 0 0 0 0 0 0 0 0 0.0759809413355967 0.0862489506467426 0 0.0656842144360568 0.303098252361779 0.136745013376286 0 0 0 0 0 0 0 0 0 0 0 0 0 0 0 0 0 0 0 0 0 0 0 0 0 0 0 0 0 0 0 0 0 0 0 0 0 0 0 0 0 0 0 0 0 0 0 0 0 0 0 0.195406692331315 0 0 0 0 0.0129281910567025 0 0 0 0 0 0 0 0 0 0 0 0 0 0 0 0.0219805233705734 0 0
0 0 0 0 0 0 0 0 0 0 0 0 0 0 0 0 0 0 0 0 0 0 0 0 0 0 0 0 0 0 0 0 0 0 0 0 0 0 0 0 0 0 0 0 0 0 0 0 0 0 0 0 0 0 0 0 0 0 0 0 0 0 0 0 0 0 0 0 0 0 0 0 0 0 0 0 0 0 0 0 0 0 0 0 0 0 0 0 0 0 0 0 0 0 0 0 0 0 0 0 0 0 0 0 0 0 0 0 0 0 0 0 0 0 0 0 0 0 0 0 0 0 0 0 0 0 0 0 0 0 0 0 0 0 0 0 0 0 0 0 0 0 0 0 0 0 0 0 0 0 0 0 0 0 0 0 0 0 0 0 0 0 0 0 0 0 0 0 0 0 0 0 0 0 0 0 0 0 0 0 0 0 0 0 0 0 0 0 0 0 0 0 0 0 0 0 0.0746144097964089 0 0 0 0 0 0 0 0 0 0 0 0 0 0 0 0 0 0 0 0 0 0 0 0 0 0 0 0 0 0 0 0 0 0 0 0 0 0 0 0 0.0746690983252008 0.124866535297465 0 0.0283121352154641 0.287521354281568 0 0 0 0 0 0 0 0 0 0 0 0 0 0 0 0 0 0 0 0 0 0 0 0 0 0 0 0 0 0 0 0 0 0.0321303419328376 0 0 0 0 0 0 0 0 0 0 0 0 0 0 0 0 0 0.357930206181116 0 0 0 0 0.0199559189699396 0 0 0 0 0 0 0 0 0 0 0 0 0 0 0 0 0 0
0 0 0 0 0 0 0 0 0 0 0 0 0 0 0 0 0 0 0 0 0 0 0 0 0 0 0 0 0 0 0 0 0 0 0 0 0 0 0 0 0 0 0 0 0 0 0 0 0 0 0 0.0121747381263269 0 0 0 0 0 0 0 0 0 0 0 0 0 0 0 0 0 0 0 0 0 0 0 0 0 0 0 0 0.00509967004496128 0.0259922581508122 0.0262193544153309 0.0703342987212697 0 0 0 0 0 0 0 0 0 0 0 0 0 0 0.00913873933384806 0 0 0 0 0 0 0 0 0 0 0 0 0 0 0 0 0 0 0 0 0 0 0 0 0 0 0 0 0 0 0 0 0 0 0 0 0 0 0 0 0 0 0 0 0 0 0 0 0 0 0 0 0 0 0 0 0 0.0023240385058282 0 0 0 0 0 0 0 0 0 0 0 0.00521801167455928 0 0.0270029412219121 0 0 0 0 0 0 0 0 0 0 0 0 0 0 0 0.0055639841217752 0 0.00235344736139604 0 0.0101501210351671 0 0 0 0 0 0.190392686013399 0.00354958246854035 0 0 0 0 0 0 0 0 0 0 0 0 0 0 0 0 0 0 0 0 0 0 0 0 0 0 0 0 0 0 0 0 0 0 0 0.00318535915970754 0.00249333413978612 0 0.20426240735499 0.0076942385253314 0.0424549185958849 0.00208608573269361 0 0.234489433570208 0 0 0 0 0 0 0 0 0 0 0 0.00149514327867173 0 0.00448014664421776 0.00138317530431894 0 0 0 0.00107380018970931 0 0 0 0 0.00256620045337309 0 0 0 0 0 0 0 0.00436059913104695 0 0 0 0 0 0 0 0 0.0212075012407596 0 0 0 0 0 0 0 0 0 0 0.0484732468308824 0 0 0 0 0.00600790015379616 0 0 0 0 0 0 0.00190184388223011 0 0 0 0.00162220528659656 0.00163050604464201 0 0 0 0.0116180832860279 0 0
0 0 0 0 0 0 0 0 0 0 0 0 0 0 0 0 0 0 0 0 0 0 0 0 0 0 0 0 0 0 0 0 0 0 0 0 0 0 0 0 0 0 0 0 0 0 0 0 0 0 0 0.0123701585554599 0 0 0 0 0 0 0 0 0 0 0 0 0 0 0 0 0 0 0 0 0 0 0 0 0 0 0 0 0.00257083817902367 0.0110798486021485 0.0128451912161987 0.0246298272144746 0 0 0 0 0 0 0 0 0 0 0 0 0 0 0.00883234476821404 0 0 0 0 0 0 0 0 0 0 0 0 0 0 0 0 0 0 0 0 0 0 0 0 0 0 0 0 0 0 0 0 0 0 0 0 0 0 0 0 0 0 0 0 0 0 0 0 0 0 0 0 0 0 0 0 0 0 0 0 0 0 0 0 0 0 0 0.00292792971332798 0 0.0019952681851757 0.00913482648825172 0.00730174630615535 0 0 0 0 0 0 0 0 0 0 0 0 0 0 0 0 0 0 0.00151232183503076 0.0249580408273889 0 0 0 0 0 0.289977249546808 0 0 0 0 0 0 0 0 0 0 0 0 0 0 0 0 0 0 0 0 0 0 0 0 0 0.0107076431952114 0 0 0 0 0 0 0 0 0 0 0 0.00140900219978665 0 0.0755040720153359 0 0.0275405627039215 0.0304611549355238 0.337163077081169 0 0 0 0 0 0 0 0 0 0 0 0 0.00104320576500034 0 0.00347464688079716 0 0 0 0 0 0 0 0 0 0 0 0 0 0 0 0 0 0 0 0.00173689815859029 0 0 0 0 0 0 0.0230851907729583 0 0 0 0 0 0 0 0 0 0 0.0586444773247761 0 0 0 0 0.00599176540837198 0 0 0 0 0 0 0.00135459369269979 0 0 0 0.00152951133513034 0.00153733778202062 0 0 0 0.00868126931104816 0 0
0 0 0 0 0 0 0.00365994121869843 0 0.00269533893375188 0.0217565473043387 0 0 0 0 0 0 0 0 0 0 0 0 0 0 0 0 0 0 0.00208079727925013 0 0 0 0 0 0 0 0 0.0105869761937443 0 0 0 0 0 0 0 0 0 0 0 0 0 0 0 0 0.00440696499550386 0 0 0.00326523367004925 0 0 0 0 0 0 0 0 0 0 0 0 0 0 0 0 0 0 0 0 0 0 0 0 0 0 0.0102208148715256 0 0 0 0 0 0 0 0 0 0 0 0 0 0 0 0 0 0 0 0 0 0 0 0 0 0 0 0 0.00352535399170383 0 0 0 0 0 0 0 0 0 0 0 0 0 0 0 0.00829636776769426 0 0 0.00317427844263963 0 0 0 0 0 0 0 0 0 0 0 0 0 0 0 0 0 0 0 0 0 0 0 0.018781885596375 0 0 0 0 0.0169093041493793 0 0 0 0 0 0 0 0 0 0 0 0 0 0 0 0 0.00340731370579775 0 0 0 0 0.00877824664698933 0 0 0 0 0.00389055435730663 0 0 0 0.0335730571069472 0.00593844328460334 0 0.017607002635887 0 0.0395062356186207 0 0 0 0 0 0 0 0 0 0 0 0 0 0 0 0 0 0 0 0 0 0 0 0.0486443862750783 0 0 0 0 0 0 0 0 0 0 0 0.00384675758082117 0 0 0 0 0 0 0 0 0 0.0621056592099777 0.0242031598079914 0 0 0.0218200005436631 0.0423123878052097 0.156333688480748 0.0293182493196059 0.0831708959670259 0 0.0402148829652438 0 0.0122870743003953 0 0 0 0 0 0 0 0 0 0 0 0 0 0 0 0 0 0 0 0 0 0 0 0 0 0 0 0 0.0312362960299011 0 0 0.00927269803059091 0.033074614788948 0.0243641131426643 0 0 0 0 0 0 0.0131709318210366 0 0.0347584133600217 0 0 0 0.0131521246441689 0.00789360348046044 0 0 0 0 0.0299382586717749 0 0 0 0.0182248940314343 0 0 0 0.0385962519724324
0 0 0 0 0 0 0 0 0 0 0 0 0 0 0 0 0 0 0 0 0 0 0 0 0 0 0 0 0 0 0 0 0 0 0 0 0 0 0 0 0 0 0 0 0 0 0 0 0 0 0 0 0 0 0 0 0 0 0 0 0 0 0 0 0 0 0 0 0 0 0 0 0 0 0 0 0 0 0 0 0 0 0 0 0 0 0 0 0 0 0 0 0 0 0 0 0 0 0 0 0 0 0 0 0 0 0 0 0 0 0 0 0 0 0 0 0 0 0 0 0 0 0 0 0 0 0 0 0 0 0 0 0 0 0 0 0 0 0 0 0 0 0 0 0 0 0 0 0 0 0 0 0 0 0 0 0 0 0 0 0 0 0 0 0 0 0 0 0 0 0 0 0 0 0 0 0 0 0 0 0 0 0 0 0 0 0 0 0 0 0 0 0.00538618765339107 0.027109057523447 0 0 0 0.211465696649565 0 0 0 0 0 0 0 0 0 0 0 0 0 0 0 0 0 0 0 0 0 0 0 0 0 0 0 0 0 0 0 0 0 0 0 0 0 0 0 0 0 0 0 0 0.0471387452616978 0 0.24610268438594 0 0 0.0750679344012704 0.273935038578973 0.0440481224270984 0.00815215007320737 0.0186513532323643 0 0.00853637591039872 0 0 0 0 0 0 0 0 0 0 0 0 0 0 0 0 0 0 0 0 0 0 0 0 0 0 0 0 0 0 0 0 0 0 0 0 0 0 0 0 0 0 0 0 0.0179405603678872 0 0 0 0 0.00534916826633503 0 0 0 0.0111169252684249 0 0 0 0 0 0 0 0 0
0 0 0 0 0 0 0 0 0 0 0 0 0 0 0 0 0 0 0 0 0 0 0 0 0 0 0 0 0 0 0 0 0 0 0 0 0 0 0 0 0 0 0 0 0 0 0 0 0 0 0 0 0 0 0 0 0 0 0 0 0 0 0 0 0 0 0 0 0 0 0 0 0 0 0 0 0 0 0 0 0 0 0 0 0 0 0 0 0 0 0 0 0 0 0 0 0 0 0 0 0 0 0 0 0 0 0 0 0 0 0 0 0 0 0 0 0 0 0 0 0 0 0 0 0 0 0 0 0 0 0 0 0 0 0 0 0 0 0 0 0 0 0 0 0 0 0 0 0 0 0 0 0 0 0 0 0.00345724184619126 0 0.00464340947744741 0.00446962014451917 0.00302360728311972 0 0 0 0 0.0228195415876126 0 0 0 0 0 0 0 0 0 0 0.0376512452014805 0.0305913064736076 0.00267459309216398 0 0 0 0.00140575663082003 0.00295681346477505 0 0 0 0 0 0 0 0 0.0132515946984565 0.0201088037220841 0 0 0 0.0837728192879359 0 0 0 0 0 0 0 0.0760318198805257 0 0 0 0 0 0 0 0 0 0 0 0 0 0 0 0 0 0 0 0 0 0 0 0 0 0 0 0.0209265965427302 0.00573158071020762 0 0 0 0 0 0 0 0.0131242068110344 0.175820902681692 0 0 0.00897876126230536 0.0514033473689369 0.095541945618014 0.0196154981491144 0.00988172398918839 0.0462707324211129 0 0.0192865897367329 0 0 0.00318151628956349 0 0 0 0 0 0 0 0 0 0 0 0 0 0 0 0 0 0 0 0 0 0 0 0 0 0 0 0 0.00462282310127301 0.0154474146632853 0.0160077607500247 0.0173570354572893 0.0326709593570153 0 0 0 0 0.0361653595683976 0.0480558644504297 0 0 0.0117223898630231 0.00420470673391039 0 0 0.0036665922630917 0.0102000428291763 0 0 0 0.00312954250346793 0 0 0 0 0.00230502960547465 0 0.00632994171329715 0 0.0114929627694719
0 0 0 0 0 0 0 0 0 0 0 0 0 0 0 0 0 0 0 0 0 0 0 0 0 0 0 0 0 0 0 0 0 0 0 0 0 0 0 0 0 0 0 0 0 0 0 0 0 0 0 0 0 0 0 0 0 0 0 0 0 0 0 0 0 0 0 0 0 0 0 0 0 0 0 0 0 0 0 0 0 0 0 0 0 0 0 0 0 0 0 0 0 0 0 0 0 0 0 0 0 0 0 0 0 0 0 0 0 0 0 0 0 0 0 0 0 0 0.00118869264996624 0 0 0 0 0 0 0 0 0 0 0 0 0 0 0 0 0 0 0 0 0 0 0 0 0 0.00217267743601844 0 0 0 0 0 0 0 0 0 0 0 0 0 0 0 0 0 0 0 0 0 0 0 0 0 0 0 0 0 0 0 0 0 0 0 0 0 0 0 0 0 0 0 0.00135189093844928 0 0 0 0 0 0 0 0 0 0 0 0 0 0 0 0 0 0 0 0 0 0 0 0 0 0 0 0 0 0 0 0 0 0 0 0 0 0 0 0 0 0 0 0 0 0.0741641033186965 0.105111555408972 0 0 0 0 0 0 0 0 0 0 0.0542435568740432 0 0.00447889451869328 0 0.0123091168277461 0 0.0243194691110646 0 0.128886845681246 0.0519367039063618 0.019561814884276 0.00375471897904328 0.0426474089190777 0 0 0 0 0 0 0 0 0 0 0 0 0 0 0 0 0 0 0 0 0 0 0 0 0 0 0 0 0 0 0 0 0 0 0 0 0 0 0.173209667914349 0.0521840604610273 0.172538000371494 0.0188427915874868 0 0 0 0 0 0 0 0 0 0.00839336712345745 0.00515856371917773 0 0.0171348453882539 0 0.00782663965639005 0.0185846143247085
0 0 0 0 0 0 0 0 0 0 0 0 0 0 0 0 0 0 0 0 0 0 0 0 0 0 0 0 0 0 0 0 0 0 0 0 0 0 0 0 0 0 0 0 0 0 0 0 0 0 0 0 0 0 0 0 0 0 0 0 0 0 0 0 0 0 0 0 0 0 0 0 0 0 0 0 0 0 0 0 0 0 0 0 0 0 0 0 0 0 0 0 0 0 0 0 0 0 0 0 0 0 0 0 0 0 0 0 0 0 0 0 0 0 0 0 0 0 0 0 0 0 0 0 0 0 0 0 0 0 0 0 0 0 0 0 0 0 0 0 0 0 0 0 0.00264066388419708 0 0 0 0 0 0 0 0 0 0 0 0 0 0 0 0 0.00373518967105771 0 0 0 0 0 0.00187051948068517 0 0 0 0 0 0 0 0 0 0 0 0 0 0 0 0 0 0 0 0 0 0 0 0 0 0 0 0 0 0 0 0 0 0 0 0 0 0 0 0 0 0 0 0 0 0 0 0 0 0 0 0 0 0 0 0 0 0 0 0 0 0 0 0 0 0.0171412623336783 0.0322765964797435 0.0233410650179788 0 0 0 0 0 0 0 0 0.00728517478133125 0.0503958871351932 0 0 0.0133993943568312 0 0.172856290046185 0.0122666012523935 0.180389158518181 0.0135742766286305 0.0887101179224341 0.0548720418598406 0.00616962759033422 0.00839502605022494 0.106425597037371 0 0 0 0 0 0 0 0 0 0 0.00278131824263544 0 0 0 0 0 0 0 0 0 0 0 0 0 0 0 0 0 0 0 0 0 0 0 0 0 0 0 0.0445506829369855 0.0229412410842342 0.0526330870071936 0.0102064814533753 0 0 0 0 0 0 0.0113109476812707 0 0.00350538605121589 0.00389384399770448 0.0236853531640092 0 0.00738610265152308 0.0129537073575551 0 0.0084073583260054
0 0 0 0 0 0 0 0 0 0 0 0 0 0 0 0 0 0 0 0 0 0 0 0 0 0 0 0 0 0 0 0 0 0 0 0 0 0 0 0 0 0 0 0 0 0 0 0 0 0 0 0 0 0 0 0 0 0 0 0 0 0 0 0 0 0 0 0 0 0 0 0 0 0 0 0 0 0 0 0 0 0 0 0 0 0 0 0 0 0 0 0 0 0 0 0 0 0 0 0 0 0 0 0 0 0 0 0 0 0 0 0 0 0 0 0 0 0 0 0 0 0 0 0 0 0 0 0 0 0 0 0 0 0 0 0 0 0 0 0 0 0 0 0 0 0 0 0 0 0 0 0 0 0 0 0 0.00363899645775459 0 0 0 0 0.00303368988118544 0 0 0 0 0 0 0 0 0 0 0 0 0 0 0 0 0.00181430943162708 0 0 0 0 0 0 0 0 0.00245007119418796 0 0 0 0 0.00298003895620007 0.0230368350434552 0 0 0 0.0306495882927496 0 0 0 0 0 0 0 0 0 0 0 0 0 0 0 0 0 0 0 0 0 0 0 0.00484813675237509 0 0 0 0 0 0 0 0 0 0 0 0.0468514340760201 0.0147831270482448 0 0 0 0 0 0 0 0.0181060605076262 0.082068563870836 0.0786610273722931 0 0 0 0.189218326554102 0.0275766184995409 0.0723323150152336 0.14811449982019 0.0317059459551886 0.0807427775224009 0 0.00681736045250226 0.00209304989672267 0 0 0 0 0 0 0 0 0 0 0 0 0 0 0 0 0 0 0 0 0 0 0 0 0 0 0 0 0.00722874475156341 0.00854708553381682 0 0 0.00399958729564188 0 0 0 0 0 0.016352102272701 0 0 0.0221067491730834 0.0150031751548443 0 0 0 0.00709663830598066 0 0.00418668013353127 0 0.020785565621732 0 0 0 0.00671801822020295 0.00744456379347573 0 0.00503358725252023 0 0.00397472989046943
0 0 0 0 0 0 0 0 0 0 0 0 0 0 0 0 0 0 0 0 0 0 0 0 0 0 0 0 0 0 0 0 0 0 0 0 0 0 0 0 0 0 0 0 0 0 0 0 0 0 0 0 0 0 0 0 0 0 0 0 0 0 0 0 0 0 0 0 0 0 0 0 0 0 0 0 0 0 0 0 0 0 0 0 0 0.000450700509646285 0 0 0 0 0 0 0 0 0 0 0 0 0 0 0 0 0 0 0 0 0 0 0 0 0 0 0 0 0 0 0 0 0 0 0 0 0 0 0 0 0 0 0 0 0 0 0 0 0 0 0 0 0 0 0 0 0 0 0 0 0 0 0 0 0 0 0 0 0 0 0.00151280511422602 0 0 0 0 0.00751380244028652 0 0 0 0 0 0 0 0 0 0 0 0 0.00464802086933234 0 0 0 0.00347247304865125 0 0 0 0 0.00145375755654473 0 0 0 0 0 0 0 0 0.0158866909301725 0.0149829253701859 0 0 0 0.042652495475703 0 0 0 0 0 0 0 0.00187138184446395 0 0 0 0 0 0 0 0 0 0 0.00691424577821006 0 0.00326589387386256 0 0 0.0448900283302009 0 0 0 0 0 0 0 0 0 0 0 0.00525631244803144 0.00478070708093381 0 0 0 0 0 0 0 0.0128156590808408 0.109313589342285 0.0533662265367842 0.00286461744796498 0.00922431302154536 0.0690664920554584 0 0.115471923417099 0.044166953368629 0.122381866019067 0.031801782223396 0.108335349628986 0 0.00812607716533314 0.00181967440293827 0.00246851451955933 0 0 0 0 0 0 0 0 0 0 0 0 0 0 0 0 0 0 0 0 0 0 0 0 0 0 0 0.00321427967356935 0 0 0 0 0.00137308476274912 0 0 0 0 0 0 0.00293002286887334 0.0064762233005099 0.00664066104480131 0 0 0 0 0 0.00196543941960487 0.00522230181605161 0.0832541187827115 0.00674183255127571 0 0.00552390638767028 0.0177897465415518 0 0 0.0053058914125637 0 0.00278721253773034
0 0 0 0 0 0 0 0 0 0 0 0 0 0 0 0 0 0 0 0 0 0 0 0 0 0 0 0 0 0 0 0 0 0 0 0 0 0 0 0 0 0 0 0 0 0 0 0 0 0 0 0 0 0 0 0 0 0 0 0 0 0 0 0 0 0 0 0 0 0 0 0 0 0 0 0 0 0 0 0 0 0 0 0 0 0 0 0 0 0 0 0 0 0 0 0 0 0 0 0 0 0 0 0 0 0 0 0 0 0 0 0 0 0 0 0 0 0 0 0 0 0 0 0 0 0 0 0 0 0 0 0 0 0 0 0 0 0 0 0 0 0 0 0 0 0 0 0 0 0 0 0 0 0 0 0 0 0 0 0 0 0.00489395393054855 0 0 0 0 0 0 0 0 0 0 0 0 0 0.00209496625077968 0 0 0.00219719250322322 0 0 0 0 0 0 0 0 0 0 0 0 0 0.00996783397810968 0.00974398951640515 0 0.008639077890223 0 0.0358709228819408 0 0 0 0 0 0 0 0 0 0 0 0 0 0 0 0 0 0 0.0156037166561854 0 0 0 0 0.128928653709344 0 0 0 0 0 0 0 0 0 0 0 0.00184780855139038 0 0 0 0 0 0 0 0 0.0673128692139653 0.0249876887048615 0.0155755672748552 0 0 0.0143092650742554 0.164152883781683 0 0.0175980568937431 0.0726637164033954 0.00653391013803985 0.0781136644105745 0 0 0 0.00284929756899855 0 0 0 0 0 0 0 0 0 0 0 0 0 0 0 0 0 0 0 0 0 0 0 0 0 0 0 0 0 0 0.00443741269767008 0 0.00154915819060234 0 0 0 0 0 0.00443955275684426 0 0.0260920674740634 0 0 0 0 0.00655051369990637 0 0 0 0.250957474434626 0.00339221544165147 0 0.00616158811333104 0 0.00641906356703377 0 0 0 0.00611591829174983
0 0 0 0 0 0 0 0 0 0 0 0 0 0 0 0 0 0 0 0 0 0 0 0 0 0 0 0 0 0 0 0 0 0 0 0 0 0 0 0 0 0 0 0 0 0 0 0 0 0 0 0 0 0 0 0 0 0 0 0 0 0 0 0 0 0 0 0 0 0 0 0 0 0 0 0 0 0 0 0 0 0 0 0 0 0 0 0 0 0 0 0 0 0 0 0 0 0 0 0 0 0 0 0 0 0 0 0 0 0 0 0 0 0 0 0 0 0 0 0 0 0 0 0 0 0 0 0 0 0 0 0 0 0 0 0 0 0 0 0 0 0 0 0 0 0 0 0 0 0 0 0 0 0 0 0 0 0 0 0 0 0.00343975023951309 0 0 0 0 0 0.00190358510325806 0 0 0 0 0 0 0 0 0 0 0.00165295758895892 0 0 0 0.00171023174139097 0 0 0 0 0 0 0 0 0 0.00394790418641983 0.0129527148835904 0 0 0 0.00443816073624715 0 0 0 0 0 0 0 0 0 0 0 0 0 0 0 0 0 0 0 0 0 0 0 0.00338483148268316 0 0 0 0 0 0 0 0 0 0 0 0.00983762880052894 0.0336709347808819 0.0111942621187054 0 0 0 0 0 0 0.0142758478178994 0.0052298495994774 0.00887351316965917 0.0126564863886434 0.191304204564996 0.0424450481597076 0.0710048324959114 0.0199013741773381 0 0.221153596603755 0.0382082689448271 0.0700078533811665 0.0178770471231661 0.0597502240753068 0.00185904775779585 0.00870185564774867 0.0258659600904558 0 0 0 0 0 0 0 0 0 0 0 0 0 0 0 0 0 0 0 0 0 0 0 0 0 0 0.00364170213895133 0 0 0 0 0.0041416016087099 0 0 0 0 0 0 0.00275731976611303 0.0173304768451347 0.0257431746512131 0 0 0 0 0 0.00173716062734119 0 0.0225549402261581 0 0 0.00402994019960797 0 0.00235125630721629 0 0.0144938208547082 0 0.00397063511481455
0 0 0 0 0 0 0 0 0 0 0 0 0 0 0 0 0 0 0 0 0 0 0 0 0 0 0 0 0 0 0 0 0 0 0 0 0 0 0 0 0 0 0 0 0 0 0 0 0 0 0 0 0 0 0 0 0 0 0 0 0 0 0 0 0 0 0 0 0 0 0 0 0 0 0 0 0 0 0 0 0 0 0 0 0 0 0 0 0 0 0 0 0 0 0 0 0 0 0 0 0 0 0 0 0 0 0 0 0 0 0 0 0 0 0 0 0 0 0 0 0 0 0 0 0 0 0 0 0 0 0 0 0 0 0 0 0 0 0 0 0 0 0 0 0 0 0 0 0 0 0 0 0 0 0 0 0 0 0 0 0 0.0057899668375182 0 0 0 0 0 0 0 0 0 0 0 0 0 0.00147155922888279 0 0 0.00412026614173705 0 0 0 0.00161541613991284 0.00137630762344789 0 0 0 0 0 0 0 0 0.00248425549700881 0.02253392615922 0 0.00262579567848822 0 0.00645574387063955 0 0 0 0 0 0 0 0.00191380298846169 0 0 0 0 0 0 0 0 0 0 0 0 0.0061180644881896 0 0 0.00342149378110615 0 0 0 0 0 0 0 0 0 0 0 0.00198816292130323 0.0102742127854657 0.001438175600237 0 0 0 0 0 0 0.0260170712334941 0.00768688760070244 0.0266926937067483 0 0.00872141044544909 0.0558361405829398 0.126395230266595 0.0527909046154227 0.142074833821343 0 0.0564966448461952 0.139324514551128 0.00261959374039919 0.0211906556519516 0.0014718122375669 0.0134563135074862 0.00638797891116409 0 0 0 0 0 0 0 0 0 0 0 0 0 0 0 0 0 0 0 0 0 0 0 0 0 0 0.00399551298570495 0 0 0 0 0.00740208191698818 0 0 0 0 0 0 0.0029920007020468 0.0185337103684103 0.00745241950373724 0 0 0 0.00178565148281729 0 0.00279335800526865 0 0.0852753000872511 0 0.00693637630344596 0.0342325763114138 0.0292233441010294 0.00221791853020506 0 0.0299248670965909 0.00211211774207404 0.00433292940281179
0 0 0 0 0 0 0 0 0 0 0 0 0 0 0 0 0 0 0 0 0 0 0 0 0 0 0 0 0 0 0 0 0 0 0 0 0 0 0 0 0 0 0 0 0 0 0 0 0 0 0 0 0 0 0 0 0 0 0 0 0 0 0 0 0 0 0 0 0 0 0 0 0 0 0 0 0 0 0 0 0 0 0 0 0 0 0 0 0 0 0 0 0 0 0 0 0 0 0 0 0 0 0 0 0 0 0 0 0 0 0 0 0 0 0 0 0 0 0 0 0 0 0 0 0 0 0 0 0 0 0 0 0 0 0 0 0 0 0 0 0 0 0 0 0 0 0 0 0 0 0 0 0 0 0 0 0 0 0 0 0 0 0 0 0 0 0 0 0 0 0 0 0 0 0 0 0 0 0 0 0 0 0 0 0 0 0 0 0 0 0 0 0 0 0 0 0 0 0 0 0 0 0 0 0 0 0 0 0 0 0 0 0 0 0 0 0.00467611649892397 0 0 0 0 0 0 0 0 0 0 0 0 0 0 0 0 0.0112853493232163 0 0.00855375898434169 0 0 0 0 0 0 0 0 0 0.0295208655828735 0.235688555493503 0.0219646412894653 0.0603574187156374 0.00872328857208301 0.0451072235891867 0.103821725276789 0 0.0519517911615075 0 0.0235753157269599 0.00730372118810111 0.0218282443690957 0.143671289995149 0 0 0 0 0 0 0 0 0 0 0 0 0 0 0 0 0 0 0 0 0 0 0 0 0 0 0 0 0 0 0 0.00345326559601902 0 0 0 0 0 0 0.0317303407780204 0.0139244808941702 0.0264201654447058 0 0 0 0 0 0.00333739482067398 0.00490135692179812 0.0589403082952325 0 0 0.0138674059549886 0.039275972793768 0 0 0.0141614240141637 0 0.011958578719627
0 0 0 0 0 0 0 0 0 0 0 0 0 0 0 0 0 0 0 0 0 0 0 0 0 0 0 0 0 0 0 0 0 0 0 0 0 0 0 0 0 0 0 0 0 0 0 0 0 0 0 0 0 0 0 0 0 0 0 0 0 0 0 0 0 0 0 0 0 0 0 0 0 0 0 0 0 0 0 0 0 0 0 0 0 0.000329043319385645 0 0 0 0 0 0 0 0 0 0 0 0 0 0 0 0 0 0 0 0 0 0 0 0 0 0 0 0 0 0 0 0 0 0 0 0 0 0 0 0 0 0 0 0 0 0 0 0 0 0 0 0 0 0 0 0 0 0 0.00168633537270832 0 0 0 0 0.00197754508750876 0 0 0 0 0 0 0.000909984174322013 0 0 0 0 0.00598317015888209 0 0 0 0 0 0 0 0 0 0 0 0 0.00206906056617518 0.00122460770071909 0 0 0.00587528930365951 0 0 0 0.00134085916445656 0.00203284602990853 0.000610550921007574 0 0 0.000964078789264143 0 0 0 0 0.0109061475717441 0.0217978161527504 0 0.00236098367197594 0 0.0117018996629367 0 0.000714292919945236 0 0 0 0 0 0 0 0 0 0 0 0 0 0 0.000849200223281641 0 0.00654522005267381 0 0.00371398077364543 0 0 0.0223197353022795 0 0 0 0 0 0 0 0 0 0 0.000579355003711032 0.00436688691311413 0.00679409420941915 0.00119278792872429 0.00051871531634928 0 0 0 0.00178906241890452 0.000868152314509844 0.0140571829943978 0.00393131803271838 0.0124327137498226 0 0.0107845899312436 0.0340130802626287 0.125028283010633 0.0634151425040769 0.0502567470368351 0.155686875130235 0.0315907112839192 0 0 0.0174478463538724 0.00199299451733578 0.020665822744349 0.0242761917591233 0 0 0 0 0 0 0 0 0 0 0 0 0 0 0 0 0 0 0 0 0 0 0 0 0 0 0.00337276777117331 0 0 0 0 0.00635025902557909 0 0 0.00140302301359907 0 0 0.000749408796376876 0.0035068819004027 0.017288315113247 0.00447667014596914 0.00167725405092537 0 0 0.000828042041353048 0.0021683551636368 0.00598517665926753 0.00958600943296739 0.0965098673980288 0.00334847809646159 0.0098077259812246 0.0592175905375003 0.0426874300949567 0.00172632132862544 0.00186060304528869 0.0351271560976916 0.00106223204476677 0.00365923192580498
0 0 0 0 0 0 0 0 0 0 0 0 0 0 0 0 0 0 0 0 0 0 0 0 0 0 0 0 0 0 0 0 0 0 0 0 0 0 0 0 0 0 0 0 0 0 0 0 0 0 0 0 0 0 0 0 0 0 0 0 0 0 0 0 0 0 0 0 0 0 0 0 0 0 0 0 0 0 0 0 0 0 0 0 0 0 0 0 0 0 0 0 0 0 0 0 0 0 0 0 0 0 0 0 0 0 0 0 0 0 0 0 0 0 0 0 0 0 0 0 0 0 0 0 0 0 0 0 0 0 0 0 0 0 0 0 0 0 0 0 0 0 0 0 0 0 0 0 0 0 0 0 0 0 0 0 0 0 0 0 0 0 0 0 0 0 0 0 0 0 0 0 0 0 0 0 0 0 0 0 0 0 0 0 0 0 0 0 0 0 0 0 0 0 0 0 0 0 0 0 0 0 0 0 0 0 0 0 0 0 0 0 0 0 0 0 0 0 0 0 0 0 0 0 0 0 0 0 0 0 0 0 0 0.00410448203162188 0.0279849703329936 0.0624128283685077 0 0 0 0 0 0 0 0 0 0.215222560074546 0.159442986083867 0 0 0 0.0290327864802168 0.00662222189907371 0 0 0 0.0692618757230533 0.00789408158443281 0 0.101759841399248 0 0 0 0 0 0 0 0 0 0 0 0 0 0 0 0 0 0 0 0 0 0 0 0 0 0 0 0 0 0 0 0 0 0 0 0 0 0 0.102148855227079 0.0318327996077389 0.0930672670512438 0.0285547445088046 0 0 0 0 0 0 0 0 0 0 0.0350985493880061 0 0.0197620450976236 0 0 0.0057971051419434
0 0 0 0 0 0 0 0 0 0 0 0 0 0 0 0 0 0 0 0 0 0 0 0 0 0 0 0 0 0 0 0 0 0 0 0 0 0 0 0 0 0 0 0 0 0 0 0 0 0 0 0 0 0 0 0 0 0 0 0 0 0 0 0 0 0 0 0 0 0 0 0 0 0 0 0 0 0 0 0 0 0 0 0 0 0 0 0 0 0 0 0 0 0 0 0 0 0 0 0 0 0 0 0 0 0 0 0 0 0 0 0 0 0 0 0 0 0 0 0 0 0 0 0 0 0 0 0 0 0 0 0 0 0 0 0 0 0 0 0 0 0 0 0 0 0 0 0 0 0 0 0 0 0 0 0 0 0 0 0 0 0 0 0 0 0 0 0.00421706903580462 0 0 0 0 0 0 0 0 0 0 0 0 0 0 0 0 0 0 0 0 0 0 0 0 0 0 0 0 0 0 0 0 0 0 0 0 0 0 0 0 0 0 0 0 0 0 0 0 0 0 0 0 0 0 0 0 0 0 0 0 0 0 0 0 0 0.00295344303477596 0.145089841319942 0.0487955602258623 0 0 0 0 0.0134848846490201 0.00727359222895109 0.0108036946212105 0 0 0.0964318695029559 0.10966054202535 0.00722388563821687 0.0235901849611372 0 0.1078945424733 0.0595636336209857 0.0360602491154246 0.0438888452383164 0.0770125055314105 0 0 0.0311353243558081 0.0416355008657945 0 0 0 0 0 0 0 0 0 0 0 0 0 0 0 0 0 0 0 0 0 0 0 0 0 0 0 0 0 0 0 0 0 0 0.00878880439051793 0 0 0 0 0.0114580898382667 0.0654571849540173 0 0 0 0 0 0 0 0 0 0.0157874633627011 0.0136129905180582 0 0 0 0.0181802984921724 0 0
0 0 0 0 0 0 0 0 0 0 0 0 0 0 0 0.00411139811757555 0 0 0 0 0 0 0 0 0 0 0 0 0 0 0.00142915645375945 0.0063901047135735 0.0115066997582402 0.0131530393059312 0.00850774870236995 0 0 0.00198834144885987 0 0 0 0 0 0 0 0 0.00268176660291136 0 0 0 0.0155668278251965 0 0 0.0147004925001805 0 0.0243481956326209 0 0.0050889918428197 0 0 0 0 0 0.00247053874924053 0 0 0 0.00138710957820741 0.00293553266463701 0 0.00790095182888266 0 0 0 0 0 0 0 0 0.00100392904259154 0 0 0 0 0.00156102851614779 0.0101063942261491 0.000573582216185162 0.00192841874777219 0.00308900007477294 0 0 0 0.0036321351132938 0 0.00142303160246593 0.00210683272706227 0 0 0 0.0594534202818228 0.0265471654287089 0 0 0 0 0 0 0 0 0 0 0 0 0 0 0 0 0 0 0 0 0 0 0 0 0 0.00825615971857989 0 0 0 0 0 0 0 0 0 0.00192067425960477 0 0.0141302450497779 0.00711661350693987 0.000695483505176649 0.00120179580706687 0.0029843666212624 0.00200412726779507 0.00128823857648637 0.00214942351560624 0 0 0 0.0221872525256991 0.00257032578419614 0 0.00530750819443858 0 0 0 0 0 0 0 0 0 0 0 0 0.000939286658102601 0 0 0.00345077032679866 0 0.00604972578974165 0 0 0 0 0 0 0.000844644050214535 0 0 0 0 0 0 0 0 0.020330494941166 0.0128484464933391 0.0388687420431258 0 0.000735500074584113 0 0 0 0.00139100727688324 0 0.0013136333210429 0.000943369296822411 0 0 0 0 0 0 0 0.00240824104705909 0 0 0 0 0 0 0 0 0.00153498137167858 0 0 0 0 0 0 0.00146869361834454 0 0 0 0 0 0 0 0 0 0 0 0 0.000857623962530426 0.0020574758462428 0 0 0 0 0.000831386066430919 0 0 0 0.00103021407431704 0.00725313659040133 0.00246223061071541 0.000442898996156015 0.0010549080321286 0 0.000670379916802759 0.000826151523538484 0.00223092977729781 0.00100112645808963 0.00175282728055092 0 0 0.00407756658695178 0.0117026233731265 0 0 0 0 0 0 0 0 0 0 0 0 0 0 0 0 0 0 0 0 0 0 0 0.00222739224237322 0 0 0 0 0 0 0.000581053127547328 0 0 0 0 0.00286303895399296 0.00305373082418388 0 0.0181828038674301 0.138283146022719 0.0661093523166886 0 0 0 0.0417857940531867 0.0197142743422991 0.0225381547919361 0.00392451325345519 0.0176061747639753 0 0 0 0.00451389698049391 0.00563799272181709 0.0182120436410795 0.000914211479692822 0.0203727538994567 0.17469660927888
0 0 0 0 0 0 0 0 0 0 0 0 0 0 0 0 0 0 0 0 0 0 0 0 0 0 0 0 0 0 0 0 0 0 0 0 0 0 0 0 0 0 0 0 0 0 0 0 0 0 0 0 0 0 0 0 0 0 0 0 0 0 0 0 0 0 0 0 0 0 0 0 0 0 0 0 0 0 0 0 0 0 0 0 0 0 0 0 0 0 0 0 0 0 0 0 0 0 0 0.00211424798513613 0 0 0 0 0 0 0 0 0 0 0 0 0 0 0 0 0 0 0 0 0 0 0 0 0 0 0 0 0 0 0 0 0 0 0 0 0 0 0 0 0 0 0 0 0 0 0 0 0 0.00442526992359309 0 0 0 0 0 0 0 0 0 0 0 0 0 0 0 0 0 0 0 0 0 0 0 0 0 0 0 0 0 0 0 0 0 0 0 0 0 0 0 0 0 0 0 0 0 0 0 0 0 0 0 0 0 0 0 0 0 0 0 0 0 0 0 0 0 0 0 0 0 0 0 0 0 0 0 0 0 0 0 0 0 0 0 0 0 0.0267463327670265 0 0 0 0 0 0 0 0 0 0.00949151911527299 0.0228419618457856 0 0.0097565927311614 0.00792187857618036 0.0213936014411127 0.0514961750991383 0.045457139032285 0.0707745493538876 0 0.0423902015068034 0.0277998619526122 0 0.249654764081429 0 0 0 0 0 0 0 0 0 0 0 0 0 0 0 0 0 0 0 0 0 0 0 0 0 0 0 0 0 0 0 0 0 0 0 0 0 0 0.0995429445923338 0.0158304749233004 0.0621956329912803 0 0 0 0 0.0140510709415273 0 0 0.00838503036283062 0 0.0582348131768755 0.0501426719168264 0.0542668464482001 0 0 0.017463449459147 0 0.0276229697762543
0 0 0 0 0 0 0 0 0 0 0 0 0 0 0 0 0 0 0 0 0 0 0 0 0 0 0 0 0 0 0 0 0 0 0 0 0 0 0 0 0 0 0 0 0 0 0 0 0 0 0 0 0 0 0 0 0 0 0 0 0 0 0 0 0 0 0 0 0 0 0 0 0 0 0 0 0 0 0 0 0 0 0 0 0 0 0 0 0 0 0 0 0 0 0 0 0 0 0 0.00143462971097004 0 0 0 0 0 0 0 0 0 0 0 0 0 0 0 0 0 0 0 0 0 0 0 0 0 0 0 0 0 0 0 0 0 0 0 0 0 0 0 0 0 0 0 0 0 0 0 0 0 0.00208706645004022 0 0 0 0 0 0 0 0 0 0 0 0 0 0 0 0 0 0 0 0 0 0 0 0 0 0 0 0 0 0 0 0 0 0 0 0 0 0 0 0 0 0 0 0 0 0 0 0 0 0 0 0 0 0 0 0 0 0 0 0 0 0 0 0 0 0 0 0 0 0 0 0 0 0 0 0 0 0 0 0 0 0 0 0 0 0.0153514429736709 0 0 0 0 0 0 0 0 0 0.0425403236019738 0.114263441101962 0 0 0 0.0250928782414982 0.00964633188253375 0.118060096245083 0.0328061164482987 0.0607862514644609 0.0223679266650386 0.0314828946316444 0.0985121296990613 0 0 0 0 0 0 0 0 0 0 0 0 0 0 0 0 0 0 0 0 0 0 0 0 0 0 0 0 0 0 0 0 0 0 0 0 0 0 0 0.0782320379111538 0.0194913928860984 0.0677960976958314 0.00572284297919228 0 0 0 0.0157532876685271 0.00582173531412962 0 0.0226776787529681 0 0.0113135991214902 0.0182984301750604 0.140934696833881 0 0 0.0112043847610012 0 0.0283222867844309
0 0 0 0 0 0 0 0 0 0 0 0 0 0 0 0 0 0 0 0 0 0 0 0 0 0 0 0 0 0 0 0.0168970634157026 0 0 0 0 0 0 0 0 0 0 0 0 0 0 0 0 0 0 0 0 0 0 0.0110212591619844 0 0 0 0 0 0 0 0 0 0 0 0 0 0 0 0 0 0 0 0 0 0 0 0 0 0 0 0 0 0 0 0 0 0 0 0 0 0 0 0 0 0 0 0 0 0 0 0 0 0 0 0 0 0 0 0 0 0 0.0147823513599537 0 0 0 0.0455556963674125 0 0 0 0 0 0 0 0 0 0 0 0 0 0 0 0 0 0 0 0 0 0 0 0 0 0 0 0 0 0 0 0 0 0 0 0 0 0 0 0 0 0 0 0 0 0 0 0 0.218013508951026 0 0 0 0 0 0 0 0 0.047529226353764 0 0 0 0 0 0 0 0 0 0 0.0271382943309276 0 0 0 0 0 0 0 0 0 0 0 0 0 0 0 0 0 0 0 0.0422836077670155 0 0 0 0.028364984097513 0 0 0 0 0.144471399878742 0 0 0 0 0 0 0 0 0 0 0 0 0 0 0 0 0 0 0 0 0 0 0 0 0 0 0 0 0 0 0 0 0 0 0 0 0 0 0 0 0 0 0 0 0 0 0.147408127799923 0 0 0 0 0 0 0 0.0317432574571638 0 0 0 0 0 0 0 0 0 0 0 0 0 0 0 0 0 0 0 0 0 0 0 0 0 0 0 0 0 0 0.224791223058872 0 0 0 0 0 0 0 0 0 0 0 0 0 0 0
0 0 0 0 0 0 0 0 0 0 0 0 0 0 0 0 0 0 0 0 0 0 0 0 0 0 0 0 0 0 0 0 0 0 0 0 0 0 0 0 0 0 0 0 0 0 0 0 0 0 0 0 0 0 0 0 0 0 0 0 0 0 0 0 0 0 0 0 0 0 0 0 0 0 0 0 0 0 0 0 0 0 0 0 0 0 0 0 0 0 0 0 0 0 0 0 0 0 0 0 0 0 0 0 0 0 0 0 0 0 0 0 0 0 0 0 0 0 0 0 0 0 0 0 0 0 0 0 0 0 0 0 0 0 0 0 0 0 0 0 0 0 0 0 0 0 0 0 0 0 0 0 0 0 0 0 0 0 0 0 0 0 0 0 0 0 0 0 0 0 0 0 0 0 0 0.0989650634916596 0 0 0 0 0 0 0 0 0 0 0 0 0 0 0 0 0 0 0 0 0 0 0 0 0 0 0 0 0 0 0 0 0 0 0 0 0 0 0 0 0 0 0 0 0 0 0 0 0 0 0 0 0 0 0 0 0 0 0 0 0 0 0 0 0.0656161979636674 0 0 0 0 0 0 0 0 0 0 0 0 0 0 0 0 0 0 0 0 0 0 0 0.08828516420876 0.522879979461085 0 0 0 0 0 0 0 0.0724136500159726 0 0.151839944858856 0 0 0 0 0 0 0 0 0 0 0 0 0 0 0 0 0 0 0 0 0 0 0 0 0 0 0 0 0 0 0 0 0 0 0 0 0 0 0 0 0
0 0 0 0 0 0 0 0 0 0 0 0 0.0133093843720458 0 0 0 0 0 0 0 0 0 0 0 0 0 0 0 0 0 0 0 0 0 0 0 0 0 0 0 0 0 0 0 0 0 0 0 0 0 0 0 0 0 0 0 0 0 0 0 0 0 0 0 0 0 0 0 0 0 0 0 0 0 0 0 0 0 0 0 0 0 0 0 0 0 0 0 0 0 0 0 0 0 0 0 0 0 0 0 0 0 0 0 0 0 0 0 0 0 0 0 0 0 0.020219197266917 0.0209143323640083 0.0149585305437172 0 0.0157224863129061 0 0 0 0 0 0 0 0 0 0 0 0 0 0 0 0 0 0 0 0 0 0 0 0 0 0 0 0 0 0 0 0 0 0 0 0 0 0 0 0 0 0 0.0291539817630744 0 0 0 0 0.487903668337495 0 0 0 0 0 0.169989510243103 0 0 0 0 0 0 0 0 0 0 0 0 0 0 0 0 0 0 0 0 0 0 0 0 0 0 0 0 0 0 0 0 0 0 0 0 0 0 0 0 0 0 0 0 0 0 0 0 0 0 0 0 0 0 0 0 0 0 0 0 0 0 0 0 0 0 0 0 0 0 0 0 0 0 0 0 0 0 0 0 0 0 0 0 0 0 0 0 0 0.035768906879489 0.0915359823372649 0 0 0.0657418033149524 0 0 0 0 0 0 0 0 0 0 0 0 0 0.024265571988031 0 0 0 0 0 0 0 0 0 0 0 0 0 0 0 0 0 0 0.0105166442769953 0 0 0 0 0 0 0 0 0 0 0 0 0 0 0 0 0
0 0 0 0 0 0 0 0 0 0 0 0 0 0 0 0 0 0 0 0 0 0 0 0 0 0 0 0 0 0 0 0.0213633095605351 0 0 0 0 0 0 0 0 0 0 0 0 0 0 0 0 0 0 0 0 0 0 0 0 0 0 0 0 0 0 0 0 0 0 0 0 0 0 0 0 0 0 0 0 0 0 0 0 0 0 0 0 0 0 0 0 0 0 0 0 0 0 0 0 0 0 0 0 0 0 0 0 0 0 0 0 0 0 0 0 0 0.0103141725363846 0 0 0 0.0454719600868104 0 0 0 0 0 0 0 0 0 0 0 0 0 0 0 0 0 0 0 0 0 0 0 0 0 0 0 0 0 0 0 0 0 0 0 0 0 0 0 0 0 0 0 0 0 0 0 0 0.610954923570747 0 0 0 0 0.0224849894280298 0.013010568515847 0 0.00874811918998533 0.0562211089939461 0 0 0 0 0 0 0 0 0 0 0.0504406570874328 0 0 0 0 0 0 0 0 0 0 0 0 0 0 0 0 0 0 0 0.0269724911222765 0 0 0 0 0 0 0 0 0 0 0 0 0 0 0 0 0 0 0 0 0 0 0 0 0 0 0 0 0 0 0 0 0 0 0 0 0 0 0 0 0 0 0 0 0 0 0 0 0 0 0 0 0.114055930421718 0 0.0199617694862877 0 0 0 0 0 0 0 0 0 0 0 0 0 0 0 0 0 0 0 0 0 0 0 0 0 0 0 0 0 0 0 0 0 0 0 0 0 0 0 0 0 0 0 0 0 0 0 0 0 0 0 0 0 0 0
0 0 0 0 0 0 0 0 0 0 0 0 0 0 0 0 0 0 0 0 0 0 0 0 0 0 0 0.0112226307054902 0 0 0 0 0 0 0 0 0 0 0 0 0 0 0 0 0 0 0 0 0 0 0 0 0 0 0 0 0 0 0 0 0 0 0 0 0 0 0 0 0 0 0 0 0 0 0 0 0 0 0 0 0 0 0 0 0 0 0 0 0 0 0 0 0 0 0 0 0 0 0 0 0 0 0 0 0 0 0 0 0 0 0 0 0 0 0 0 0 0 0 0 0 0 0 0 0 0 0 0 0.00711793474236248 0 0 0 0 0 0 0 0 0 0 0 0 0 0 0 0 0 0 0 0 0 0 0 0 0 0 0 0 0 0 0 0 0 0 0 0 0 0.478150830157557 0.0535715419604685 0.0758778399257051 0 0.0239897175610083 0 0.246492473091687 0 0 0 0 0 0 0 0 0 0 0 0 0 0 0 0 0 0 0 0 0 0 0 0 0 0 0 0 0 0 0 0 0 0 0 0 0 0 0 0 0 0 0 0 0 0 0 0 0 0 0 0 0 0 0 0 0 0 0 0 0 0 0 0 0 0 0 0 0 0 0 0 0 0 0 0 0 0 0 0 0 0 0 0 0 0 0 0 0.0771644567433049 0 0 0 0 0 0 0 0 0 0 0 0 0 0 0 0 0 0 0 0 0.0264125751124172 0 0 0 0 0 0 0 0 0 0 0 0 0 0 0 0 0 0 0 0 0 0 0 0 0 0 0 0 0 0 0 0 0 0
0 0 0 0 0 0 0 0 0 0 0 0 0 0 0 0 0 0 0 0 0 0 0 0 0 0 0 0 0 0 0 0 0 0 0 0 0 0 0 0 0 0 0 0 0 0 0 0 0 0 0 0 0 0 0 0 0 0 0 0 0 0 0 0 0 0 0 0 0 0 0 0 0 0 0 0 0 0 0 0 0 0 0 0 0 0 0 0 0 0 0 0 0 0 0 0 0 0 0 0 0 0 0 0 0 0 0 0 0 0 0 0 0 0 0 0 0 0 0 0 0 0 0 0 0 0 0 0 0 0 0 0 0 0 0 0 0 0 0 0 0 0 0 0 0 0 0 0 0 0 0 0 0 0 0 0 0 0 0 0 0 0 0 0 0 0 0 0 0 0 0 0 0 0 0 0.0344264629908076 0 0 0 0 0 0 0 0 0 0 0 0 0 0 0 0 0 0 0 0 0 0 0 0 0 0 0 0 0 0 0 0.0121428479705072 0.0715025807751222 0 0 0 0 0 0 0.0350681852436812 0 0 0 0 0 0 0 0 0 0 0 0 0 0 0 0 0 0.00304590234650264 0 0 0 0 0 0 0 0 0 0 0 0 0 0 0 0 0 0 0 0 0 0 0 0 0 0 0.002883941844373 0 0 0 0 0.036754985786897 0 0.0358597328566911 0 0.0478525510649534 0 0.0304270909857311 0 0 0.0659797058536275 0.452695593428541 0.105271183062095 0.0209316835544238 0 0.00770407851571416 0 0.0374534737203321 0 0 0 0 0 0 0 0 0 0 0 0 0 0 0 0 0 0 0 0 0 0 0 0 0 0 0 0 0 0 0 0 0 0 0
0 0 0 0 0 0 0 0 0 0 0 0 0 0 0 0 0 0 0 0 0 0 0 0 0 0 0 0 0 0 0 0 0 0 0 0 0 0 0 0 0 0 0 0 0 0 0 0 0 0 0 0 0 0 0 0 0 0 0 0 0 0 0 0 0 0 0 0 0 0 0 0 0 0 0 0 0 0 0 0 0 0 0 0 0 0 0 0 0 0 0 0 0 0 0 0 0 0 0 0 0 0 0 0 0 0 0 0 0 0 0 0 0 0 0 0 0 0 0 0 0 0 0 0 0 0 0 0 0 0 0 0 0 0 0 0 0 0 0 0 0 0 0 0 0 0 0 0 0 0 0 0 0 0 0 0 0 0 0 0 0 0 0 0 0 0 0 0 0 0 0 0 0 0 0 0.0643783203099922 0 0 0 0 0 0 0 0 0 0 0 0 0 0 0 0 0 0 0 0 0 0 0 0 0 0 0 0 0 0 0 0 0 0 0 0 0 0 0 0 0 0 0 0 0 0 0 0 0 0 0 0 0 0 0 0 0 0.00848889419208649 0 0 0 0 0 0 0.0295159243457654 0 0 0 0 0 0 0 0 0 0 0 0 0 0 0 0 0 0 0 0.0984192925030416 0 0 0 0.211785252521505 0 0.217956644821766 0 0.0959788104276984 0 0 0 0 0 0 0.273476860878145 0 0 0 0 0 0 0 0 0 0 0 0 0 0 0 0 0 0 0 0 0 0 0 0 0 0 0 0 0 0 0 0 0 0 0 0 0 0 0 0 0
0 0 0 0 0 0 0 0 0 0 0 0 0 0 0 0 0 0 0 0 0 0 0 0 0 0 0 0 0 0 0 0 0 0 0 0 0 0 0 0 0 0 0 0 0 0 0 0 0 0 0 0 0 0 0 0 0 0 0 0 0 0 0 0 0 0 0 0 0 0 0 0 0 0 0 0 0 0 0 0 0 0 0 0 0 0 0 0 0 0 0 0 0 0 0 0 0 0 0 0 0 0 0 0 0 0 0 0 0 0 0 0 0 0 0 0 0 0 0 0 0 0 0 0 0 0 0 0 0 0 0 0 0 0 0 0 0 0 0 0 0 0 0 0 0 0 0 0 0 0 0 0 0 0 0 0 0 0 0 0 0 0 0 0 0 0 0.2777072334396 0 0 0 0 0 0 0 0 0 0 0 0 0 0 0 0 0 0 0 0 0 0 0 0 0 0 0 0 0 0 0 0 0 0 0 0 0 0 0 0 0 0 0 0 0 0 0 0 0 0 0 0 0 0 0 0 0 0 0 0 0 0 0 0 0 0 0 0 0 0 0 0 0 0 0 0 0 0 0 0 0 0 0 0 0 0 0 0 0 0 0 0 0 0 0.228685284857593 0 0 0 0.493607481702807 0 0 0 0 0 0 0 0 0 0 0 0 0 0 0 0 0 0 0 0 0 0 0 0 0 0 0 0 0 0 0 0 0 0 0 0 0 0 0 0 0 0 0 0 0 0 0 0 0 0 0
0 0 0 0 0 0 0 0 0 0 0 0 0 0 0 0 0 0 0 0 0 0 0 0 0 0 0 0 0 0 0 0 0 0 0 0 0 0 0 0 0 0 0 0 0 0 0 0 0 0 0 0 0 0 0 0 0 0 0 0 0 0 0 0 0 0 0 0 0 0 0 0 0 0 0 0 0 0 0 0 0 0 0 0 0 0 0 0 0 0 0 0 0 0 0 0 0 0 0 0 0 0 0 0 0 0 0 0 0 0 0 0 0 0 0 0 0 0 0 0 0 0 0 0 0 0 0 0 0 0 0 0 0 0 0 0 0 0 0 0 0 0 0 0 0 0 0 0 0 0 0 0 0 0 0 0 0 0 0 0 0 0 0 0 0 0 0 0 0 0 0 0 0 0 0 0 0 0 0 0 0 0 0 0 0 0 0 0 0 0 0 0 0 0 0 0 0 0 0 0 0 0 0 0 0 0 0 0 0.287563621565182 0 0 0 0 0 0 0 0 0 0 0 0 0 0 0 0 0 0 0 0 0 0 0 0 0 0 0 0 0 0 0 0 0 0 0 0 0 0 0 0 0 0 0 0 0 0 0 0 0 0 0 0 0 0 0 0.118134053679416 0 0 0 0.0369715772103158 0.431622997393052 0 0 0 0 0 0.0969767307478673 0 0 0 0.0287310194041667 0 0 0 0 0 0 0 0 0 0 0 0 0 0 0 0 0 0 0 0 0 0 0 0 0 0 0 0 0 0 0 0 0 0 0 0 0
0 0 0 0 0 0 0 0 0 0 0 0 0 0 0 0 0 0 0 0 0 0 0 0 0 0 0 0 0 0 0 0 0 0 0 0 0 0 0 0 0 0 0 0 0 0 0 0 0 0 0 0 0 0 0 0 0 0 0 0 0 0 0 0 0 0 0 0 0 0 0 0 0 0 0 0 0 0 0 0 0 0 0 0 0 0 0 0 0 0 0 0 0 0 0 0 0 0 0 0 0 0 0 0 0 0 0 0 0 0 0 0 0 0 0 0 0 0 0 0 0 0 0 0 0 0 0 0 0 0 0 0 0 0 0 0 0 0 0 0 0 0 0 0 0 0 0 0 0 0 0 0 0 0 0 0 0 0 0 0 0 0.324823609613254 0 0.0757098334535541 0.11850102895807 0 0.0950674613252014 0 0 0 0 0 0.0586450770773045 0 0 0 0 0 0 0 0 0 0 0 0 0 0 0 0 0 0 0 0 0 0 0 0 0 0 0 0 0 0 0 0 0 0 0 0 0 0 0 0 0 0 0 0 0 0 0 0 0 0 0 0 0 0 0 0 0 0 0 0 0 0 0 0 0 0 0 0 0 0 0 0 0 0 0 0 0 0 0 0 0 0 0 0 0 0 0 0 0 0 0 0 0.102172370802548 0 0.0688394647793255 0 0.156241153990742 0 0 0 0 0 0 0 0 0 0 0 0 0 0 0 0 0 0 0 0 0 0 0 0 0 0 0 0 0 0 0 0 0 0 0 0 0 0 0 0 0 0 0 0 0 0 0
0 0 0 0 0 0 0 0 0 0 0 0 0 0 0 0 0 0 0 0 0 0 0 0 0 0 0 0 0 0 0 0 0 0 0 0 0 0 0 0 0 0 0 0 0 0 0 0 0 0 0 0 0 0 0 0 0 0 0 0 0 0 0 0 0 0 0 0 0 0 0 0 0 0 0 0 0 0 0 0 0 0 0 0 0 0 0 0 0 0 0 0 0 0 0 0 0 0 0 0 0 0 0 0 0 0 0 0 0 0 0 0 0 0 0 0 0.00643022075474481 0 0 0 0 0 0 0 0 0 0 0 0 0 0 0 0 0 0 0 0 0 0 0 0 0 0 0 0 0 0 0 0 0 0 0 0 0 0 0 0 0 0 0 0 0.0569556774681017 0 0.0384369569113779 0.0131265612739021 0 0.0223559646311916 0 0 0 0 0 0 0 0 0 0 0 0 0 0 0 0 0 0 0 0 0 0 0 0 0 0 0 0 0 0 0 0 0 0 0 0 0 0 0 0.033020068953568 0 0.247936354400037 0 0 0 0 0 0 0 0 0 0 0 0 0 0 0 0 0 0 0 0 0 0 0 0 0 0 0 0 0 0 0 0 0 0 0 0 0 0.00774596108381794 0 0 0 0 0 0 0 0 0 0 0 0 0 0 0 0 0 0.100553943158292 0 0 0.275315416043264 0.0535244094820157 0 0 0 0 0 0 0.0809617201472115 0 0 0 0.0369130347580172 0.0267237109344579 0 0 0 0 0 0 0 0 0 0 0 0 0 0 0 0 0 0 0 0 0 0 0 0 0 0 0 0 0 0 0 0 0 0 0 0
0 0 0 0 0 0 0 0 0 0 0 0 0 0 0 0 0 0 0 0 0 0 0 0 0 0 0 0 0 0 0 0 0 0 0 0 0 0 0 0 0 0 0 0 0 0 0 0 0 0 0 0 0 0 0 0 0 0 0 0 0 0 0 0 0 0 0 0 0 0 0 0 0 0 0 0 0 0 0 0 0 0 0 0 0 0 0 0 0 0 0 0 0 0 0 0 0 0 0 0 0 0 0 0 0 0 0 0 0 0 0 0 0 0 0 0 0 0 0 0 0 0 0 0 0 0 0 0 0 0 0 0 0 0 0 0 0 0 0 0 0 0 0 0 0 0 0 0 0 0 0 0 0 0 0 0 0 0 0 0 0 0 0 0 0 0 0 0 0 0 0 0 0 0 0 0.375079516826881 0 0 0 0 0 0 0 0 0 0 0 0 0 0 0 0 0 0 0 0 0 0 0 0 0 0 0 0 0 0 0 0 0 0 0 0 0 0 0 0 0 0 0 0 0 0 0 0 0 0 0 0 0 0 0 0 0 0 0 0 0 0 0 0 0 0 0 0 0 0 0 0 0 0 0 0 0 0 0 0 0 0 0 0.308706331861293 0 0 0 0 0 0 0 0 0 0 0 0 0 0.316214151311826 0 0 0 0 0 0 0 0 0 0 0 0 0 0 0 0 0 0 0 0 0 0 0 0 0 0 0 0 0 0 0 0 0 0 0 0 0 0 0 0 0 0 0
0 0 0 0 0 0 0 0 0 0 0 0 0 0 0 0 0 0 0 0 0 0 0 0 0 0 0 0 0 0 0 0 0 0 0 0 0 0 0 0 0 0 0 0 0 0 0 0 0 0 0 0 0 0 0 0 0 0 0 0 0 0 0 0 0 0 0 0 0 0 0 0 0 0 0 0 0 0 0 0 0 0 0 0 0 0 0 0 0 0 0 0 0 0 0 0 0 0 0 0 0 0 0 0 0 0 0 0 0 0 0 0 0 0 0 0 0 0 0 0 0 0 0 0 0 0 0 0 0 0 0 0 0 0 0 0 0 0 0 0 0 0 0 0 0 0 0 0 0 0 0 0 0 0 0 0 0 0 0 0 0 0 0 0 0 0 0 0 0 0 0 0 0 0 0 0.0867577910414329 0 0 0 0 0 0 0 0 0 0 0 0 0 0 0 0 0 0 0 0 0 0 0 0 0 0 0 0 0 0 0 0 0 0 0.0668588560234055 0 0 0 0.0360623135065801 0.0941705859349927 0 0 0 0 0 0 0 0 0 0.0403727202097334 0 0 0 0 0 0 0 0 0 0 0 0 0 0 0 0 0 0 0 0 0 0 0 0 0 0 0 0 0 0 0 0 0 0 0 0 0 0 0.0886825265452684 0 0 0 0 0 0 0 0.236681844956159 0.03756196120779 0.13445941965558 0.11914149491806 0 0 0 0 0 0 0 0 0 0 0 0 0 0 0 0 0 0 0 0 0 0 0 0 0 0 0 0 0.0592504860009982 0 0 0 0 0 0 0 0 0 0 0 0
0 0 0 0 0 0 0 0 0 0 0 0 0 0 0 0 0 0 0 0 0 0 0 0 0 0 0 0 0 0 0 0 0 0 0 0 0 0 0 0 0 0 0 0 0 0 0 0 0 0 0 0 0 0 0 0 0 0 0 0 0 0 0 0 0 0 0 0 0 0 0 0 0 0 0 0 0 0 0 0 0 0 0 0 0 0 0 0 0 0 0 0 0 0 0 0 0 0 0 0 0 0 0 0 0 0 0 0 0 0 0 0 0 0 0 0 0 0 0 0 0 0 0 0 0 0 0 0 0 0 0 0 0 0 0 0 0 0 0 0 0 0 0 0 0 0 0 0 0 0 0 0 0 0 0 0 0 0 0 0 0 0 0 0 0 0 0 0 0 0 0 0 0 0 0 0.218455655207853 0 0 0 0 0 0 0 0 0 0 0 0 0 0 0 0 0 0 0 0 0 0 0 0 0 0 0 0 0 0 0 0 0 0 0.0508660400329788 0 0 0 0 0 0 0 0 0 0 0 0 0 0 0 0 0 0 0 0 0 0 0 0 0 0 0 0 0 0 0 0 0 0 0 0 0 0 0 0 0 0 0 0 0 0 0 0 0 0 0 0 0 0 0 0 0 0 0 0 0.214019256772043 0 0 0.0792526517812179 0.150436549932991 0.159146995672803 0.127822850600115 0 0 0 0 0 0 0 0 0 0 0 0 0 0 0 0 0 0 0 0 0 0 0 0 0 0 0 0 0 0 0 0 0 0 0 0 0 0 0
0 0 0 0 0 0 0 0 0 0 0 0 0 0 0 0 0 0 0 0 0 0 0 0 0 0 0 0 0 0 0 0 0 0 0 0 0 0 0 0 0 0 0 0 0 0 0 0 0 0 0 0 0 0 0 0 0 0 0 0 0 0 0 0 0 0 0 0 0 0 0 0 0 0 0 0 0 0 0 0 0 0 0 0 0 0 0 0 0 0 0 0 0 0 0 0 0 0 0 0 0 0 0 0 0 0 0 0 0 0 0 0 0 0 0 0 0 0 0 0 0 0 0 0 0 0 0 0 0 0 0 0 0 0 0 0 0 0 0 0 0 0 0 0 0 0 0 0 0 0 0 0 0 0 0 0.0618978315327533 0 0 0 0 0 0 0 0 0 0 0 0 0 0 0 0 0 0 0 0.141629417131192 0 0 0 0.0371614554753625 0 0 0 0 0 0 0 0 0 0 0 0 0 0 0 0 0 0 0 0 0 0 0 0 0 0 0 0 0 0 0 0 0 0 0 0 0 0 0 0 0 0 0 0 0 0 0 0 0 0 0 0 0 0.0156932613081563 0 0 0 0 0 0 0.0760869820091554 0 0 0 0 0 0 0 0 0 0 0 0 0 0 0 0 0 0 0 0.0206774532247813 0 0 0 0 0 0 0 0 0 0.10504459225044 0.112654481875391 0 0 0.0882396503493932 0.186841002847969 0.154073871995406 0 0 0 0 0 0 0 0 0 0 0 0 0 0 0 0 0 0 0 0 0 0 0 0 0 0 0 0 0 0 0 0 0 0 0 0 0 0 0 0
0 0 0 0 0 0 0 0 0 0 0 0 0 0 0 0 0 0 0 0 0 0 0 0 0 0 0 0 0 0 0 0 0 0 0 0 0 0 0 0 0 0 0 0 0 0 0 0 0 0 0 0 0 0 0 0 0 0 0 0 0 0 0 0 0 0 0 0 0 0 0 0 0 0 0 0 0 0 0 0 0 0 0 0 0 0 0 0 0 0 0 0 0 0 0 0 0 0 0 0 0 0 0 0 0 0 0 0 0 0 0 0 0 0 0 0 0 0 0 0 0 0 0 0 0 0 0 0 0 0 0 0 0 0 0 0 0 0 0 0 0 0 0 0 0 0 0 0 0 0 0 0 0 0 0 0 0 0 0 0 0 0 0 0 0 0 0 0 0 0 0 0 0 0 0 0.161689991861596 0 0 0 0 0 0 0 0 0 0 0 0 0 0 0 0 0 0 0 0 0 0 0 0 0 0 0 0 0 0 0 0 0 0 0 0 0 0 0 0.108923629307853 0 0 0 0 0 0 0 0 0 0 0 0 0 0 0 0 0 0 0 0 0 0 0 0 0 0 0 0 0 0 0 0 0 0 0 0 0 0 0 0 0 0 0 0 0 0 0 0 0.174575485467821 0 0 0 0 0 0 0.122063689099597 0.0795648330674931 0.0267090734753535 0 0.326473297720286 0 0 0 0 0 0 0 0 0 0 0 0 0 0 0 0 0 0 0 0 0 0 0 0 0 0 0 0 0 0 0 0 0 0 0 0 0 0 0 0 0
0 0 0 0 0 0 0 0 0 0 0 0 0 0 0 0 0 0 0 0 0 0 0 0 0 0 0 0 0 0 0 0 0 0 0 0 0 0 0 0 0 0 0 0 0 0 0 0 0 0 0 0 0 0 0 0 0 0 0 0 0 0 0 0 0 0 0 0 0 0 0 0 0 0 0 0 0 0 0 0 0 0 0 0 0 0 0 0 0 0 0 0 0 0 0 0 0 0 0 0 0 0 0 0 0 0 0 0 0 0 0 0 0 0 0 0 0 0 0 0 0 0 0 0 0 0 0 0 0 0 0 0 0 0 0 0 0 0 0 0 0 0 0 0 0 0 0 0 0 0 0 0 0 0 0 0 0 0 0 0 0 0 0 0 0 0 0 0 0 0 0 0 0 0 0 0.0888932960146343 0 0 0 0 0 0 0 0 0 0 0 0 0 0 0 0 0 0 0 0 0 0 0 0 0 0 0 0 0 0 0 0.0110942288698388 0.064497863244372 0 0 0 0 0 0 0.0277826958913571 0 0 0 0 0 0 0 0 0 0 0 0 0 0 0 0 0 0.00313066209836546 0 0 0 0.0037245699036339 0 0.0028656885957461 0 0.00146221670962361 0 0 0 0 0 0 0 0 0 0 0 0 0 0 0 0 0 0 0.00300782503987439 0 0 0 0.274520025685902 0.0287811997747764 0 0.0178511930310727 0 0.0233643379890445 0 0.0247886676310461 0.0346143036138356 0.012961704444945 0.0748242800011641 0 0.132366775974869 0.0697447322169775 0 0.027552110180048 0.00441813441370986 0.0677534886751633 0 0 0 0 0 0 0 0 0 0 0 0 0 0 0 0 0 0 0 0 0 0 0 0 0 0 0 0 0 0 0 0 0 0 0
0 0 0 0 0 0 0 0 0 0 0 0 0 0 0 0 0 0 0 0 0 0 0 0 0 0 0 0 0 0 0 0 0 0 0 0 0 0 0 0 0 0 0 0 0 0 0 0 0 0 0 0 0 0 0 0 0 0 0 0 0 0 0 0 0 0 0 0 0 0 0 0 0 0 0 0 0 0 0 0 0 0 0 0 0 0 0 0 0 0 0 0 0 0 0 0 0 0 0 0 0 0 0 0 0 0 0 0 0 0 0 0 0 0 0 0 0 0 0 0 0 0 0 0 0 0 0 0 0 0 0 0 0 0 0 0 0 0 0 0 0 0 0 0 0 0 0 0 0 0 0 0 0 0 0 0 0 0 0 0 0 0 0 0 0 0 0 0 0 0 0 0 0 0 0 0.0329983267492261 0 0 0 0 0 0 0 0 0 0 0 0 0 0 0 0 0 0 0 0 0 0 0 0 0 0 0 0 0 0 0 0 0 0 0 0 0 0 0 0 0 0 0 0 0 0 0 0 0 0 0 0 0 0 0 0 0 0 0 0 0 0 0 0 0 0 0 0 0 0 0 0 0 0 0 0 0 0 0 0 0 0 0 0 0 0 0 0 0.198889358982036 0 0 0 0 0 0 0 0.114086684441355 0.0333006876885291 0 0.412394886464698 0 0.109037560849425 0 0 0 0.099292494824731 0 0 0 0 0 0 0 0 0 0 0 0 0 0 0 0 0 0 0 0 0 0 0 0 0 0 0 0 0 0 0 0 0 0 0
0 0 0 0 0 0 0 0 0 0 0 0 0 0 0 0 0 0 0 0 0 0 0 0 0 0 0 0 0 0 0 0 0 0 0 0 0 0 0 0 0 0 0 0 0 0 0 0 0 0 0 0 0 0 0 0 0 0 0 0 0 0 0 0 0 0 0 0 0 0 0 0 0 0 0 0 0 0 0 0 0 0 0 0 0 0 0 0 0 0 0 0 0 0 0 0 0 0 0 0 0 0 0 0 0 0 0 0 0 0 0 0 0 0 0 0 0 0 0 0 0 0 0 0 0 0 0 0 0 0 0 0 0 0 0 0 0 0 0 0 0 0 0 0 0 0 0 0 0 0 0 0 0 0 0 0 0 0 0 0 0 0 0 0 0 0 0 0 0 0 0 0 0 0 0 0.125754976716301 0 0 0 0 0 0 0 0 0 0 0 0 0 0 0 0 0 0 0 0 0 0 0 0 0 0 0 0 0 0 0 0 0.0254087876297243 0 0 0 0 0 0 0 0 0 0 0 0 0 0 0 0 0 0 0 0 0 0 0 0 0 0 0 0 0 0 0 0 0 0 0 0 0 0 0 0 0 0 0 0 0 0 0 0 0 0 0 0 0 0 0 0.0660398629142629 0 0 0 0 0 0 0 0.153018863221555 0 0 0.362865475813582 0.182085803162888 0 0 0 0.0221281593534814 0.0626980711882057 0 0 0 0 0 0 0 0 0 0 0 0 0 0 0 0 0 0 0 0 0 0 0 0 0 0 0 0 0 0 0 0 0 0 0
0 0 0 0 0 0 0 0 0 0 0 0 0 0 0 0 0 0 0 0 0 0 0 0 0 0 0 0 0 0 0 0 0 0 0 0 0 0 0 0 0 0 0 0 0 0 0 0 0 0 0 0 0 0 0 0 0 0 0 0 0 0 0 0 0 0 0 0 0 0 0 0 0 0 0 0 0 0 0 0 0 0 0 0 0 0 0 0 0 0 0 0 0 0 0 0 0 0 0 0 0 0 0 0 0 0 0 0 0 0 0 0 0 0 0 0 0 0 0 0 0 0 0 0 0 0 0 0 0 0 0 0 0 0 0 0 0 0 0 0 0 0 0 0 0 0 0 0 0 0 0 0 0 0 0 0 0 0 0 0 0 0 0 0 0 0 0 0 0 0 0 0 0 0 0 0 0 0 0 0 0 0 0 0 0 0 0 0 0 0 0 0 0 0 0 0 0 0 0 0 0 0 0 0 0 0 0 0 0.17572350591293 0 0 0 0 0 0.0255340908115436 0 0 0 0 0 0 0 0 0 0 0 0 0 0 0 0 0 0 0 0 0 0 0 0 0 0 0 0 0 0 0 0 0 0 0 0 0 0 0 0 0 0 0 0 0 0 0 0 0 0 0 0 0 0 0 0 0 0 0 0 0 0 0 0 0.309715074071058 0.422796627388438 0 0 0 0 0 0 0 0 0 0 0 0 0 0 0 0 0 0 0 0 0 0 0 0.0418120737039026 0 0.0244186281121272 0 0 0 0 0 0 0 0 0 0
0 0 0 0 0 0 0 0 0 0 0 0 0 0 0 0 0 0 0 0 0 0 0 0 0 0 0 0 0 0 0 0 0 0 0 0 0 0 0 0 0 0 0 0 0 0 0 0 0 0 0 0 0 0 0 0 0 0 0 0 0 0 0 0 0 0 0 0 0 0 0 0 0 0 0 0 0 0 0 0 0 0 0 0 0 0 0 0 0 0 0 0 0 0 0 0 0 0 0 0 0 0 0 0 0 0 0 0 0 0 0 0 0 0 0 0 0 0 0 0 0 0 0 0 0 0 0 0 0 0 0 0 0 0 0 0 0 0 0 0 0 0 0 0 0 0 0 0 0 0 0 0 0 0 0 0 0 0 0 0 0 0 0 0 0 0 0 0 0 0 0 0 0 0.110100748767972 0 0 0 0 0 0 0 0 0 0 0 0 0 0 0 0 0 0 0 0 0 0 0 0 0 0 0 0 0 0 0 0 0 0 0.190410993614799 0 0 0 0 0 0 0 0 0.0672064231836876 0 0 0 0 0 0 0 0 0 0 0 0 0 0 0.0299582339822873 0 0 0 0 0 0 0 0 0 0 0 0 0 0 0 0 0 0 0 0 0 0 0 0 0 0 0 0 0 0 0 0.0204534441256642 0 0 0.023154143850747 0 0.0466370948962041 0 0 0 0 0 0.1206237570369 0 0 0.136836534798989 0 0.0328106699223295 0.221807955820419 0 0 0 0 0 0 0 0 0 0 0 0 0 0 0 0 0 0 0 0 0 0 0 0 0 0 0 0 0 0 0 0 0 0 0
0 0 0 0 0 0 0 0 0 0 0 0 0 0 0 0 0 0 0 0 0 0 0 0 0 0 0 0 0 0 0 0 0 0 0 0 0 0 0 0 0 0 0 0 0 0 0 0 0 0 0 0 0 0 0 0 0 0 0 0 0 0 0 0 0 0 0 0 0 0 0 0 0 0 0 0 0 0 0 0 0 0 0 0 0 0 0 0 0 0 0 0 0 0 0 0 0 0 0 0 0 0 0 0 0 0 0 0 0 0 0 0 0 0 0 0 0 0 0 0 0 0 0 0 0 0 0 0 0 0 0 0 0 0 0 0 0 0 0 0 0 0 0 0 0 0 0 0 0 0 0 0 0 0 0 0 0 0 0 0 0 0.0828773527219497 0 0.202593932638862 0.0814493828218651 0 0 0 0 0 0 0 0 0 0 0.0857885653591779 0 0 0 0 0 0 0 0.115083514142684 0 0 0 0 0 0 0 0 0 0 0 0 0 0 0 0 0 0 0 0 0 0 0 0 0.0951938965737893 0 0 0 0 0 0 0 0 0 0 0 0 0 0 0 0 0 0 0 0 0 0 0 0 0 0 0 0 0 0 0 0 0 0 0 0 0 0 0 0 0 0 0 0 0 0 0 0 0 0 0 0 0.0147323555057997 0 0 0 0 0 0 0 0.0289653566785456 0 0 0 0 0 0.0165938548293343 0 0.0159742108831756 0.160251320194566 0.0281478660171942 0 0.0723483916330558 0 0 0 0 0 0 0 0 0 0 0 0 0 0 0 0 0 0 0 0 0 0 0 0 0 0 0 0 0 0 0 0 0 0 0
0 0 0 0 0 0 0 0 0 0 0 0 0 0 0 0 0 0 0 0 0 0 0 0 0 0 0 0 0 0 0 0 0 0 0 0 0 0 0 0 0 0 0 0 0 0 0 0 0 0 0 0 0 0 0 0 0 0 0 0 0 0 0 0 0 0 0 0 0 0 0 0 0 0 0 0 0 0 0 0 0 0 0 0 0 0 0 0 0 0 0 0 0 0 0 0 0 0 0 0 0 0 0 0 0 0 0 0 0 0 0 0 0 0 0 0 0 0 0 0 0 0 0 0 0 0 0 0 0 0 0 0 0 0 0 0 0 0 0 0 0 0 0 0 0 0 0 0 0 0 0 0 0 0 0 0 0 0 0 0 0 0 0 0 0 0 0 0 0 0 0 0 0 0 0 0 0 0 0 0 0 0 0 0 0 0 0 0 0 0 0 0 0 0 0 0 0 0 0 0 0 0 0 0 0 0 0 0 0.140921382345569 0 0 0 0 0 0 0 0 0 0 0 0 0 0 0 0 0 0 0 0 0 0 0 0 0 0 0 0 0 0 0 0 0 0 0 0 0 0 0 0 0 0 0 0 0 0 0 0 0 0 0 0 0 0 0 0.0954983388749305 0 0 0 0 0 0 0 0 0 0 0.284883707199493 0.134004101852245 0.0506705818956369 0 0.213027212524042 0.0809946753080837 0 0 0 0 0 0 0 0 0 0 0 0 0 0 0 0 0 0 0 0 0 0 0 0 0 0 0 0 0 0 0 0 0 0 0 0
0 0 0 0 0 0 0 0 0 0 0 0 0 0 0 0 0 0 0 0 0 0 0 0 0 0 0 0 0 0 0 0 0 0 0 0 0 0 0 0.00146568590588064 0 0 0 0 0 0 0 0.00228534456124171 0 0 0 0 0 0 0 0 0 0 0 0 0 0 0 0 0 0 0 0 0 0.00154443238467484 0 0 0 0 0 0 0 0 0 0 0 0 0 0.00166552489516902 0 0 0 0 0 0 0 0 0 0 0 0 0 0 0 0 0 0 0 0 0 0 0 0 0 0 0 0 0 0 0 0 0 0 0 0 0 0 0 0 0 0 0 0 0 0 0 0 0 0 0 0 0 0 0 0 0 0 0 0 0 0 0 0 0 0 0 0 0 0 0 0 0 0 0 0 0 0 0 0 0 0 0.019490554825498 0.00581830222545457 0.0191169522491554 0.050000734910515 0.255140293415624 0 0 0 0 0 0 0 0.00161134141882809 0 0 0 0.0046961925905045 0 0 0 0.00558019148648009 0.0137101424034837 0.0116592755232482 0.00234262384020478 0.142086640327713 0 0 0 0 0 0.0912707890463214 0 0 0 0.0570269417323033 0.0549312841177083 0 0.165026475567581 0 0 0.00137595187321509 0 0 0 0 0 0 0 0 0 0 0 0 0 0 0 0.0458955000400344 0 0 0 0 0 0 0 0 0 0 0 0 0 0.0106523074394637 0 0 0 0.0142482496614994 0.0107867037668356 0 0 0 0 0 0 0 0 0 0 0 0 0 0 0.00248967811994426 0 0 0 0 0 0 0.00281110119854143 0 0 0 0 0 0 0 0 0 0 0 0 0 0 0 0 0 0 0 0 0 0 0 0 0 0 0 0 0 0 0 0 0 0 0 0.00107383998339436 0 0 0 0 0 0 0 0 0 0 0 0 0 0 0 0.00132855384570266 0.00286839064377966
0 0 0 0 0 0 0 0 0 0 0 0 0 0 0 0 0 0 0 0 0 0 0 0 0 0 0 0 0 0 0 0 0 0 0 0 0 0 0 0 0 0 0 0 0 0 0 0 0 0 0 0 0 0 0 0 0 0 0 0 0 0 0 0 0 0 0 0 0 0 0 0 0 0 0 0 0 0 0 0 0 0 0 0 0 0 0 0 0 0 0 0 0 0 0 0 0 0 0 0 0 0 0 0 0 0 0 0 0 0 0 0 0 0 0 0 0 0 0 0 0 0 0 0 0 0 0 0 0 0 0 0 0 0 0 0 0 0 0 0 0 0 0 0 0 0 0 0 0 0 0 0 0 0 0 0 0 0 0 0 0 0 0 0 0 0 0 0 0 0 0 0 0 0 0 0 0 0 0 0 0 0.122130748859748 0.0888458673819933 0 0 0 0 0 0 0 0 0 0 0 0 0 0 0 0 0 0 0 0 0 0 0 0 0 0 0 0 0 0 0 0 0 0 0 0 0 0 0 0 0 0 0 0 0 0 0 0 0 0 0 0 0 0 0.606943592563811 0 0 0 0 0 0 0 0 0 0 0 0 0 0 0 0 0 0 0 0 0 0 0 0 0 0 0 0 0 0 0 0 0 0 0 0 0 0 0 0 0 0 0 0 0 0 0 0 0 0 0 0 0 0 0 0.182079791194448 0 0 0 0 0 0 0 0 0 0 0 0 0 0 0 0 0 0 0 0 0 0 0
0 0 0 0 0 0 0 0 0 0 0 0 0 0 0 0 0 0 0 0 0 0 0 0 0 0 0 0 0 0 0 0 0 0 0 0 0 0 0 0 0 0 0 0 0 0 0 0 0 0 0 0 0 0 0 0 0 0 0 0 0 0 0 0 0 0 0 0 0 0 0 0 0 0 0 0 0 0 0 0 0 0 0 0 0 0 0 0 0 0 0 0 0 0 0 0 0 0 0 0 0 0 0 0 0 0 0 0 0 0 0 0 0 0 0 0 0 0 0 0 0 0 0 0 0 0 0 0 0 0 0 0 0 0 0 0 0 0 0 0 0 0 0 0 0 0 0 0 0 0 0 0 0 0 0 0 0 0 0.137490256228835 0.0343793322350031 0.0546695504677016 0.0092380360369905 0 0 0 0 0 0 0 0 0 0 0 0 0 0.01661842109131 0 0 0.0036075357912273 0 0 0 0 0 0 0 0 0 0 0 0 0 0.139869575121749 0 0 0.011414678867587 0 0 0 0 0 0 0 0 0 0 0 0 0 0 0 0 0 0 0 0 0 0 0 0 0 0 0 0 0 0 0 0 0 0 0 0 0 0 0 0 0 0 0 0 0 0 0.0193243101099113 0 0 0 0 0 0 0 0 0 0 0 0 0 0 0 0 0 0 0 0 0 0 0 0 0 0 0 0 0 0 0 0 0 0 0 0 0 0 0 0 0 0 0.102653574447923 0.0125266839605893 0.216732240301999 0.075668163834494 0.033980503208076 0 0 0 0 0 0 0 0 0 0 0 0 0 0 0 0 0 0 0.122850329063731 0 0 0 0 0 0 0 0.00897680923287282
0 0 0 0 0 0 0 0 0 0 0 0 0 0 0 0 0 0 0 0 0 0 0 0 0 0 0 0 0 0 0 0 0 0 0 0 0 0 0 0 0 0 0 0 0 0 0 0 0 0 0 0 0 0 0 0 0 0 0 0 0 0 0 0 0 0 0 0 0 0 0 0 0 0 0 0 0 0 0 0 0 0 0 0 0 0 0 0 0 0 0 0 0 0 0 0 0 0 0 0 0 0 0 0 0 0 0 0 0 0 0 0 0 0 0 0 0 0 0 0 0 0 0 0 0 0 0 0 0 0 0 0 0 0 0 0 0 0 0 0 0 0 0 0 0 0 0 0 0 0 0 0 0 0 0 0 0 0 0.0530870700900872 0 0 0 0 0 0 0 0 0 0 0 0 0 0 0 0 0.0185525407870339 0 0 0 0 0 0 0 0 0 0 0 0 0 0 0 0 0.0648567129676229 0.0649867873686366 0 0 0 0.0601533734649299 0 0 0 0 0 0 0 0 0 0 0 0 0 0 0 0 0 0 0 0 0 0 0 0.0665838330849221 0 0 0 0 0 0 0 0 0 0 0 0 0 0 0 0 0 0 0 0 0 0 0.0148539186843025 0 0 0.0151784856341615 0.0184903450106693 0 0.0130309269294987 0.0222546252079088 0 0.0168116257790897 0 0 0 0 0 0 0 0 0 0 0 0 0 0 0 0 0 0 0 0 0 0 0 0 0 0 0 0 0 0 0.289110837856158 0 0 0.0339641841902449 0.0652461513634998 0.037484813578705 0 0 0 0 0 0.0349818169096752 0 0 0 0 0 0 0 0 0 0 0 0 0.110371951092854 0 0 0 0 0 0 0 0
0 0 0 0 0 0 0 0 0 0 0 0 0 0 0 0 0 0 0 0 0 0 0 0 0 0 0 0 0 0 0 0 0 0 0 0 0 0 0 0 0 0 0 0 0 0 0 0 0 0 0 0 0 0 0 0 0 0 0 0 0 0 0 0 0 0 0 0 0 0 0 0 0 0 0 0 0 0 0 0 0 0 0 0 0 0 0 0 0 0 0 0 0 0 0 0 0 0 0 0 0 0 0 0 0 0 0 0 0 0 0 0 0 0 0 0 0 0 0 0 0 0 0 0 0 0 0 0 0 0 0 0 0 0 0 0 0 0 0 0 0 0 0 0 0 0 0 0 0 0 0 0 0 0 0 0 0.0325316858607782 0.0817804845664467 0.0787111376977058 0.107351316817222 0.0448935617037392 0 0 0 0 0.0623256925425028 0 0 0 0 0 0 0 0 0 0 0.105442148350412 0.00292913832548133 0 0 0 0 0 0 0 0 0 0 0 0 0 0 0 0.00350267460130612 0 0 0 0.0312357767391578 0 0 0 0 0 0 0 0.00595039180725154 0 0 0 0 0 0 0 0 0 0 0 0 0 0 0 0 0 0 0 0 0 0 0 0 0 0 0 0.00191897604420359 0 0 0 0 0 0 0 0 0 0 0.0177500469947813 0 0 0.00641790877005869 0 0 0 0 0 0 0 0 0 0 0 0 0 0 0 0 0 0 0 0 0 0 0 0 0 0 0 0 0 0 0 0 0 0 0 0 0.0126164262081331 0 0 0.0231273133631873 0.0849173867249123 0.0752506524554792 0 0 0 0 0.0526760148022469 0.165770471484682 0 0 0 0 0 0 0 0 0 0 0 0 0 0 0 0 0 0 0 0 0.00290079414031315
0 0 0 0 0.00306834646712119 0 0 0.0026639746118491 0 0.0102501047662275 0 0 0 0 0 0 0 0 0 0 0 0 0 0 0 0 0 0 0.00107800930679954 0 0 0 0 0 0 0 0 0.00321393257889341 0 0 0 0 0 0 0 0 0 0 0 0 0 0 0 0 0.0018309513203589 0 0 0 0 0 0 0 0 0 0 0 0 0 0 0 0 0 0 0 0 0 0 0 0 0 0 0 0 0 0.00450597113194252 0 0.00198173066003455 0 0 0 0 0 0 0 0 0 0 0 0 0 0 0 0 0 0 0 0 0 0 0 0 0 0 0.00323193875507537 0 0 0 0 0 0 0 0 0 0 0 0 0 0 0 0 0 0 0 0 0 0 0 0 0 0 0 0 0 0 0 0 0 0 0 0 0 0 0 0 0 0 0.020056696911674 0.00764026075828542 0.120526851357713 0.0584269195333203 0.0696924374221426 0.0255323625055641 0 0 0.00443781486783741 0 0 0 0 0 0 0 0 0 0.00564641125737611 0.0132174792468031 0 0 0.00826154029705149 0 0 0 0.00292221300716959 0.00352919713535564 0 0 0 0 0 0 0 0 0.0999884518682974 0.00451344625058376 0 0 0 0.0196886691972419 0 0 0 0 0 0 0 0.00458068970423122 0 0 0 0 0 0 0 0 0 0 0 0 0 0 0 0 0 0 0 0 0 0 0 0 0 0 0 0.00237324320535582 0 0 0 0 0 0 0 0 0.00426233049355266 0 0.0135697107948487 0 0 0 0 0 0 0 0 0 0 0 0 0 0 0 0 0 0 0 0 0 0 0 0 0 0 0 0 0 0 0 0 0 0 0 0 0 0 0 0.161034917838496 0.00896040061676676 0.0170616681022875 0 0.145965822629551 0.11115598360752 0 0 0 0 0 0.0298257555469301 0 0 0 0 0 0 0 0 0 0 0 0 0 0 0 0 0 0 0 0 0.00530376624574202
0 0 0 0 0 0 0 0 0 0 0 0 0 0 0 0 0 0 0 0 0 0 0 0 0 0 0 0 0 0 0 0 0 0 0 0 0 0 0 0 0 0 0 0 0 0 0 0 0 0 0 0 0 0 0 0 0 0 0 0 0 0 0 0 0 0 0 0 0 0 0 0 0 0 0 0 0 0 0 0 0 0 0 0 0 0 0 0 0 0 0 0 0 0 0 0 0 0 0 0 0 0 0 0 0 0 0 0 0 0 0 0 0 0 0 0 0 0 0 0 0 0 0 0 0 0 0 0 0 0 0 0 0 0 0 0 0 0 0 0 0 0 0 0 0 0 0 0 0 0 0 0 0 0 0 0 0.00564142414666047 0.0153235320845267 0.121321984630749 0.106603488043884 0.0757945028861218 0.00439480602593297 0 0 0 0 0 0 0 0 0 0 0 0 0 0.00507128021694479 0 0 0 0 0 0 0 0 0 0 0 0 0 0 0 0 0.0641680041859607 0.0134908864825308 0 0.0065092509026796 0 0.0322432949614357 0 0 0 0 0 0 0 0 0 0 0 0 0 0 0 0 0 0 0.00640892393909648 0 0 0 0 0 0 0 0 0 0 0 0 0 0 0 0 0.0018777586937742 0 0 0 0 0 0 0 0 0.0161320881244363 0 0.0156124242637091 0 0 0 0 0.00502666664068099 0 0 0 0 0 0 0 0 0 0 0 0 0 0 0 0 0 0 0 0 0 0 0 0 0 0 0 0 0 0 0 0 0 0 0.0596574269635442 0.0182648422661284 0.0664733723365687 0.154883789583644 0 0.138741735305532 0 0 0 0 0.0137934126271068 0.0468958855535417 0 0 0 0 0 0 0 0 0 0 0 0 0.00566921913481086 0 0 0 0 0 0 0 0
0 0 0 0 0 0 0 0 0 0 0 0 0 0 0 0 0 0 0 0 0 0 0 0 0 0 0 0 0 0 0 0 0 0 0 0 0 0 0 0 0 0 0 0 0 0 0 0 0 0 0 0 0 0 0 0 0 0 0 0 0 0 0 0 0 0 0 0 0 0 0 0 0 0 0 0 0 0 0 0 0 0 0 0 0 0 0 0 0 0 0 0 0 0 0 0 0 0 0 0.0011463086056426 0 0 0 0 0 0 0 0 0 0 0 0 0 0 0 0 0 0 0 0 0 0 0 0 0 0 0 0 0 0 0 0 0 0 0 0 0 0 0 0 0 0 0 0 0 0 0 0 0 0 0 0 0 0 0 0 0.0229632640560397 0.0527743733939274 0.0354011511413208 0.0779257731301615 0.0716515853758492 0.0126456483980904 0 0 0 0.0290967541351756 0 0 0 0 0 0 0 0 0 0 0.0055742359692656 0.00551198224572078 0.0064257671172833 0 0 0 0.00291568267769111 0.00700994343983448 0 0 0 0 0 0 0 0 0.0440394248812765 0.00376972371933762 0.00607151894164652 0 0 0.0472389761258373 0 0 0 0 0 0 0 0.0153373721676324 0 0 0 0 0 0 0 0.00709344248250976 0 0 0 0 0 0 0 0 0 0 0 0 0 0 0 0 0 0 0 0.00548820297072437 0 0 0 0 0 0 0 0 0.0100473459409101 0 0.0248462950682221 0 0 0.00198768114486333 0 0 0 0 0 0 0 0 0.00136465310195547 0 0 0 0 0 0 0 0 0 0 0 0 0 0 0 0 0 0 0 0 0 0 0 0 0 0 0 0.0226509324963822 0.00887199603838855 0.0498042401292995 0.0997223697020251 0.117303799502286 0 0.00148862010004823 0 0 0 0.0258969201038196 0.146422518362198 0 0 0 0 0 0 0.00315475202975239 0 0 0 0 0 0 0 0 0 0 0 0 0 0.0263567453048824
0 0 0 0 0 0 0 0 0 0 0 0 0 0 0 0 0 0 0 0 0 0 0 0 0 0 0 0 0 0 0 0 0 0 0 0 0 0 0 0 0 0 0 0 0 0 0 0 0 0 0 0 0 0 0 0 0 0 0 0 0 0 0 0 0 0 0 0 0 0 0 0 0 0 0 0 0 0 0 0 0 0 0 0 0 0 0 0 0 0 0 0 0 0 0 0 0 0 0 0 0 0 0 0 0 0 0 0 0 0 0 0 0 0 0 0 0 0 0 0 0 0 0 0 0 0 0 0 0 0 0 0 0 0 0 0 0 0 0 0 0 0 0 0 0 0 0 0 0 0 0 0 0 0 0 0 0 0 0 0 0 0.0513355647171009 0 0 0 0 0 0 0 0 0 0 0 0 0 0.0182170567004903 0 0 0.0958053069282332 0 0 0 0.174533341905557 0.0327549502194644 0.00708654039030817 0 0 0 0 0 0 0 0 0 0 0 0 0.00388775479746073 0.0073067923939468 0.0276781488546974 0 0 0.0872171706991432 0 0 0 0 0 0 0 0 0 0.101271745557639 0 0 0 0.00436977920758092 0.0168152790599022 0.0323812995983876 0 0 0 0.0411257559674971 0.0535728890750569 0 0 0 0.0498652263330398 0 0 0 0 0 0 0 0 0 0 0 0 0 0 0 0 0 0 0 0 0.00500808108451525 0.00397463868160413 0.0093961915172525 0.0261405232450515 0.00663628130434264 0.0200690754907261 0 0 0 0 0 0 0 0 0 0 0 0 0 0 0 0 0 0 0 0 0 0 0 0 0 0 0 0 0 0 0 0 0 0 0 0.00398777407918001 0 0 0.0925494812508552 0 0 0 0 0 0 0 0 0 0 0 0 0 0 0.0270133509409667 0 0 0 0 0 0 0 0 0
0 0 0 0 0 0 0 0 0 0 0 0 0 0 0 0 0 0 0 0 0 0 0 0 0 0 0 0 0 0 0 0 0 0 0 0 0 0 0 0 0 0 0 0 0 0 0 0 0 0 0 0 0 0 0 0 0 0 0 0 0 0 0 0 0 0 0 0 0 0 0 0 0 0 0 0 0 0 0 0 0 0 0 0 0 0 0 0 0 0 0 0 0 0 0 0 0 0 0 0 0 0 0 0 0 0 0 0 0 0 0 0 0 0 0 0 0 0 0 0 0 0 0 0 0 0 0 0 0 0 0 0 0 0 0 0 0 0 0 0 0 0 0 0 0 0 0 0 0 0 0 0 0 0 0 0 0 0 0 0 0 0 0 0 0 0 0 0 0 0 0 0 0 0 0 0 0 0 0 0 0 0 0 0 0 0 0 0 0 0 0 0 0 0 0 0 0 0 0 0 0 0 0 0 0 0 0 0 0 0 0 0 0.107288952466297 0 0 0 0 0 0 0 0 0 0 0 0 0 0 0 0 0 0 0 0 0 0 0 0 0.679926760155082 0 0 0 0 0 0 0 0 0 0 0 0 0 0 0 0 0 0 0 0 0 0 0 0 0 0 0 0 0 0 0 0 0 0 0 0 0 0 0 0 0 0 0 0 0 0 0 0 0 0 0 0 0 0 0.212784287378621 0 0 0 0 0 0 0 0 0 0 0 0 0 0 0 0 0 0 0 0 0 0 0 0
0 0 0 0 0 0 0 0 0 0 0 0 0 0 0 0 0 0 0 0 0 0 0 0 0 0 0 0 0 0 0 0 0 0 0 0 0 0 0 0 0 0 0 0 0 0 0 0 0 0 0 0 0 0 0 0 0 0 0 0 0 0 0 0 0 0 0 0 0 0 0 0 0 0 0 0 0 0 0 0 0 0 0 0 0 0 0 0 0 0 0 0 0 0 0 0 0 0 0 0 0 0 0 0 0 0 0 0 0 0 0 0 0 0 0 0 0 0 0 0 0 0 0 0 0 0 0 0 0 0 0 0 0 0 0 0 0 0 0 0 0 0 0 0 0 0 0 0 0 0 0 0 0 0 0 0 0 0 0 0 0 0 0 0 0 0 0 0 0 0 0 0 0 0 0 0 0 0 0 0 0 0.0617374753021526 0.439773618091792 0 0 0 0 0 0 0 0 0 0 0 0 0 0 0 0 0 0 0 0.0164177515330909 0 0 0 0 0 0 0 0 0 0.146971138178324 0 0 0 0 0 0 0 0 0 0 0.0299814766375104 0 0 0 0 0 0 0.0222768143701507 0 0 0 0 0 0 0.119068064816652 0 0 0 0 0 0 0 0 0 0 0 0 0 0 0 0 0 0 0 0 0 0 0 0 0 0 0 0 0 0 0 0 0 0 0 0 0 0 0 0 0 0 0 0 0 0 0 0 0 0 0 0 0.114107158627504 0.0496665024428227 0 0 0 0 0 0 0 0 0 0 0 0 0 0 0 0 0 0 0 0 0 0 0 0 0
0 0 0 0 0 0 0 0 0 0 0 0 0 0 0 0 0 0 0 0 0 0 0 0 0 0 0 0 0 0 0 0 0 0 0 0 0 0 0 0 0 0 0 0 0 0 0 0 0 0 0 0 0 0 0 0 0 0 0 0 0 0 0 0 0 0 0 0 0 0 0 0 0 0 0 0 0 0 0 0 0 0 0 0 0 0 0 0 0 0 0 0 0 0 0 0 0 0 0 0 0 0 0 0 0 0 0 0 0 0 0 0 0 0 0 0 0 0 0 0 0 0 0 0 0 0 0 0 0 0 0 0 0 0 0 0 0 0 0 0 0 0 0 0 0 0 0 0 0 0 0 0 0 0 0 0 0 0 0 0 0 0.0269612232264904 0 0 0 0 0 0 0 0 0 0 0 0 0 0 0 0 0 0 0 0 0 0 0 0 0 0 0 0 0 0 0 0 0 0 0.0221694479441138 0.0100900382873892 0 0 0 0 0 0 0 0 0 0 0 0 0 0 0 0 0 0 0.00674350341621221 0 0 0 0 0 0 0 0 0 0 0 0 0 0 0 0 0.0523877858762467 0.00652076000451166 0 0 0.0934500123029723 0.121857777773368 0.117415956397045 0.215809893722499 0.181584857302885 0 0 0 0 0 0 0 0 0 0 0 0.00522025063506013 0 0.0130000203661281 0 0 0 0 0 0 0 0 0 0 0 0 0 0 0 0 0 0 0 0 0 0 0 0 0 0 0 0.050178282473404 0 0 0 0 0 0 0 0 0 0 0 0 0 0 0.0345874283634643 0 0 0 0 0 0 0.00542224258859249 0 0 0 0 0.00537722098673355 0 0 0 0.0312232983328835 0 0
0 0 0 0 0 0 0 0 0 0 0 0 0 0 0 0 0 0 0 0 0 0 0 0 0 0 0 0 0 0 0 0 0 0 0 0 0 0 0 0 0 0 0 0 0 0 0 0 0 0 0 0 0 0 0 0 0 0 0 0 0 0 0 0 0 0 0 0 0 0 0 0 0 0 0 0 0 0 0 0 0 0 0 0 0 0 0.00247522495596733 0 0 0 0 0 0 0 0 0 0 0 0 0 0 0 0 0 0 0 0 0 0 0 0 0 0 0 0 0 0 0 0 0 0 0 0 0 0 0 0 0 0 0 0 0 0 0 0 0 0 0 0 0.00324016576125067 0 0 0 0 0 0 0 0 0 0 0 0 0 0 0 0 0.0162675696983989 0.019860048128172 0.0217964391741266 0.0412098634301682 0 0 0 0 0 0.038769408117315 0 0 0 0 0 0 0 0 0 0 0.0864593763825037 0.0157187737026739 0 0 0 0 0.00329146616200366 0 0 0 0 0 0 0 0 0 0 0 0 0 0 0.0336046750727356 0 0 0 0 0 0 0 0.181841047568186 0 0 0 0 0 0 0 0 0 0 0 0 0 0 0 0 0 0 0 0 0 0 0 0 0 0 0 0 0 0 0 0 0 0 0 0 0 0 0.0701287677038122 0 0 0 0 0 0 0 0 0 0 0 0.0171449944826463 0 0 0 0 0 0 0 0 0 0 0 0 0 0 0 0 0 0 0 0 0 0 0 0 0 0 0 0 0 0.0888940368375276 0 0.0297358498058396 0.0660315947277764 0 0 0 0 0 0.121341830301619 0 0 0.0388884843036532 0 0 0 0 0.0350376503475764 0 0 0 0 0 0 0 0 0.00988313612732848 0 0.00456412297450019 0.00575187442333207 0.0480635998108871
0 0 0 0 0 0 0 0 0 0.00197295086138844 0 0 0 0 0 0 0 0 0 0 0 0 0 0 0 0 0 0 0 0 0 0 0 0 0 0 0 0.00150035452270039 0 0 0 0 0 0 0 0 0 0 0 0 0 0 0 0 0 0 0 0 0 0 0 0 0 0 0 0 0 0 0 0 0 0 0 0 0 0 0 0 0 0 0 0 0 0 0.00145945221605018 0 0 0 0 0 0 0 0 0 0 0 0 0 0 0.0015989011769392 0 0 0 0 0 0 0 0 0 0 0 0 0 0 0 0 0 0 0 0 0 0 0 0 0 0 0 0 0 0 0 0 0 0 0 0 0 0 0 0 0 0 0 0 0 0 0 0 0 0 0 0 0 0 0 0 0.0110415700804791 0.0308208614222847 0.0160596964434699 0.0352850686948393 0.0365865139756859 0 0 0 0 0.0299352764250326 0 0 0 0 0 0 0 0 0 0 0.0446920435360679 0.0141644690598401 0 0 0 0 0.00328365098675199 0 0 0 0 0 0 0 0 0 0.0120655799511906 0.0223652066590974 0 0 0 0.126900666836101 0 0 0 0 0 0 0 0.0254547483901014 0 0 0 0 0 0 0 0 0 0 0 0 0 0 0 0 0 0 0 0 0 0 0 0 0 0 0 0.00671747216355833 0 0 0 0 0 0 0 0 0 0 0.0399652263621405 0 0 0.0088867152498408 0 0 0 0 0 0 0 0 0.00784283915796617 0 0 0 0 0 0 0 0 0 0 0 0 0 0 0 0 0 0 0 0 0 0 0 0 0 0 0 0 0.00905408314553815 0.119977374353363 0.029260876435711 0.0433586578645669 0.160119418503229 0 0 0 0 0.052040685002559 0 0 0 0.00333480228947503 0 0 0 0.00729294868598543 0.0199582337603783 0 0 0 0 0 0 0 0 0.0052427598943282 0 0 0.00578245391615718 0.0659784419771825
0 0 0 0 0 0 0 0 0 0 0 0 0 0 0 0 0 0 0 0 0 0 0 0 0 0 0 0 0 0 0 0 0 0 0 0 0 0 0 0 0 0 0 0 0 0 0 0 0 0 0 0 0 0 0 0 0 0 0 0 0 0 0 0 0 0 0 0 0 0 0 0 0 0 0 0 0 0 0 0 0 0 0 0 0 0 0 0 0 0 0 0 0 0 0 0 0 0 0 0 0 0 0 0 0 0 0 0 0 0 0 0 0 0 0 0 0 0 0 0 0 0 0 0 0 0 0 0 0 0 0 0 0 0 0 0 0 0 0 0 0 0 0 0 0 0 0 0 0 0 0 0 0 0 0 0 0 0 0 0 0 0 0 0 0 0 0 0 0 0 0 0 0 0 0 0 0 0 0 0 0 0 0 0 0 0 0 0.0425858722618484 0 0 0 0 0 0 0 0 0 0.0113878048033196 0 0 0 0 0 0 0 0 0 0 0 0 0 0 0 0.0499868506549528 0.0790075619416395 0 0 0 0 0 0 0 0 0 0 0 0 0 0 0 0 0 0 0 0 0 0 0 0 0 0 0 0.0124520158164242 0 0 0 0 0 0 0.00974802995479305 0 0 0 0.00202689130256159 0 0 0 0 0 0 0 0 0 0 0 0 0 0 0 0 0 0 0 0 0 0 0 0 0 0 0 0 0 0 0 0 0 0 0 0 0 0 0 0 0 0 0 0 0 0 0 0 0.0499589653862699 0.082609818335253 0.312692797833936 0.156174254953139 0 0.0189987709734847 0 0 0.0131367552920714 0 0.0482507484938775 0 0.0216761206231335 0 0.089306741373296
0 0 0 0 0 0 0 0 0 0 0 0 0 0 0 0 0 0 0 0 0 0 0 0 0 0 0 0 0 0 0 0 0 0 0 0 0 0 0 0 0 0 0 0 0 0 0 0 0 0 0 0 0 0 0 0 0 0 0 0 0 0 0 0 0 0 0 0 0 0 0 0 0 0 0 0 0 0 0 0 0 0 0 0 0 0 0 0 0 0 0 0 0 0 0 0 0 0 0 0 0 0 0 0 0 0 0 0 0 0 0 0 0 0 0 0 0 0 0 0 0 0 0 0 0 0 0 0 0 0 0 0 0 0 0 0 0 0 0 0 0 0 0 0 0.00633631838869786 0 0 0 0 0.00239328677291025 0 0 0 0 0 0 0 0 0 0 0 0 0 0 0 0 0 0 0 0 0 0 0 0 0 0 0 0 0 0 0 0 0 0 0 0 0 0 0.000950298695184497 0 0 0 0 0 0 0 0 0 0 0 0 0 0 0 0 0 0 0 0 0 0 0 0 0 0 0 0 0 0 0 0 0 0 0 0 0 0 0 0 0 0 0 0 0 0.0053314229313104 0.0477714864281121 0 0 0 0 0 0 0 0 0 0.122695735324597 0.0339675927104517 0 0.00324513337121644 0 0.00189958271903673 0.00320855595097189 0.0185164223339249 0.00336546131767525 0.0433322903639856 0 0.0347377336971548 0.0278939188675862 0.0555563676682504 0 0 0 0 0 0 0 0 0 0 0 0 0 0 0 0 0 0 0 0 0 0 0 0 0 0 0 0 0 0 0 0 0 0 0 0 0 0 0 0.116675629463416 0.208807317278579 0.0502589610300295 0 0 0 0 0 0 0 0 0.0547211746397679 0.0558069399520272 0.0258008941818296 0 0.0329263299646588 0 0.0108917807366455 0.0329093652119802
0 0 0 0 0 0 0 0 0 0 0 0 0 0 0 0.000426301005828653 0 0 0 0 0 0 0 0 0 0 0 0 0 0 0 0 0.00462189321502771 0.00347656191411863 0.000798436553452822 0 0 0 0 0 0 0 0 0 0 0 0 0 0 0 0.000664702652621999 0 0 0.00171684767421808 0 0.000948141588396856 0 0.00136304874286742 0 0 0 0 0 0 0 0 0 0 0 0 0.000980464597092204 0 0 0 0 0 0 0 0 0 0 0.000306674762040086 0 0 0 0.000663520090957736 0 0.000502536549252469 0.000939471805108706 0 0 0 0 0 0 0 0 0 0 0.0174346742522216 0.0146142424720063 0 0 0 0 0 0 0 0 0 0 0 0 0 0 0 0 0 0 0 0 0 0 0 0 0 0 0 0 0 0 0 0 0 0 0 0.000258841446349476 0 0.0106381784466332 0 0 0.00112346305330389 0.0016563167601978 0.000840789111935914 0.00496058631694824 0 0 0 0 0.0208580031798264 0.00161607061557292 0 0.00349114911643907 0 0 0 0 0 0 0 0 0 0 0 0 0.00224421131242701 0 0 0 0 0.00126819631539294 0 0 0 0 0 0.00358239856489418 0.00523722838236708 0 0 0 0 0 0 0 0 0.00249379958313998 0.00114363744895801 0.00425430895397714 0 0 0 0 0 0 0 0.000626275806898282 0.0218886730711253 0 0 0 0 0 0 0 0.00352244907403473 0 0 0 0 0 0 0 0 0 0 0 0 0 0 0 0 0 0 0 0 0 0 0 0 0 0 0 0.00160490467280228 0.0063017488302599 0.00608399953997435 0 0 0.00100567219263596 0.000816592451228004 0.00333654361622079 0.00231426011297659 0.00563900984526985 0.00383470597973839 0.00350718013958821 0.017877350898432 0.0084593164117287 0.00432213753533124 0.00346889626323742 0.00983118511992979 0.00577416972859819 0.00961209943822072 0.00392978972111855 0.00802387380318343 0.00653071803304131 0.00211412818814377 0.12776674653762 0.00214536381481012 0.00669422079624013 0 0 0 0 0 0 0 0 0 0 0 0 0 0 0 0 0 0 0 0 0 0 0 0 0 0 0 0 0 0 0 0 0 0 0.00431442707164033 0.00600011409177168 0.00119970956085789 0 0.0564271492414515 0 0.0863054640382805 0.0204320986192249 0 0 0.0516384615344577 0.00137393208899718 0.0231052844792983 0 0.00682352684262617 0 0.00850509986981458 0.0301483402431884 0.00810553041948988 0.0549477278487705 0.0583997179123166 0.043469351277684 0.0771275783612719 0.0695197783928955
0 0 0 0 0 0 0 0 0 0.00106690136722465 0 0 0 0 0 0 0 0 0 0 0 0 0 0 0 0 0 0 0 0 0 0 0 0 0 0 0 0 0 0 0 0 0 0 0 0 0 0 0 0 0 0 0 0 0 0 0 0 0 0 0 0 0 0 0 0 0 0 0 0 0 0 0 0 0 0 0 0 0 0 0 0 0 0 0 0 0 0 0 0 0 0 0 0 0 0 0 0 0 0.00226123817553447 0.00395514498345728 0 0.00174015613834234 0 0 0 0 0 0 0 0 0 0 0 0 0 0 0 0 0 0 0 0 0 0 0 0 0 0 0 0 0 0 0 0 0 0 0 0.00159146218733124 0 0 0 0 0 0.0018330874273398 0 0 0 0 0.00670504806838297 0 0 0 0 0 0 0 0 0 0 0 0 0 0 0 0 0 0 0 0 0.00172082508489522 0 0 0 0 0 0 0 0 0 0 0 0 0 0 0 0.00247766952245221 0 0.0063360088333125 0 0 0 0 0 0 0 0 0 0 0 0 0 0 0 0 0 0 0 0 0 0 0 0 0 0 0 0 0 0 0 0 0 0 0 0 0 0 0 0 0 0 0 0 0.00109121609903581 0.10326281270039 0.0560728002408359 0 0 0 0 0 0 0 0 0.00196128498329619 0.0921537763974614 0.0302580045701409 0.0045731975158569 0.00554554063185995 0 0.013372241673562 0.00602582142825514 0.0116248916098189 0.00323928825175969 0.0297677588989117 0.0188295308102885 0.095230171738443 0.0131410473419934 0.0363015304076971 0 0 0.00121599990550508 0 0 0 0 0 0 0 0 0 0 0 0 0 0 0 0 0 0 0 0 0.0013839000843962 0 0 0 0 0 0 0 0 0 0 0 0 0 0 0.157440605566088 0.134555474654183 0 0.0330372355098064 0 0 0.00296865442705268 0 0 0 0 0 0.0167183165679777 0.0278376723889853 0.00634800406145573 0 0.0281595791353246 0.00109393406762315 0.00765875211941008 0.0294434144243135
0 0 0 0 0 0 0 0 0 0 0 0 0 0 0 0 0 0 0 0 0 0 0 0 0 0 0 0 0 0 0 0 0 0 0 0 0 0 0 0 0 0 0 0 0 0 0 0 0 0 0 0 0 0 0 0 0 0 0 0 0 0 0 0 0 0 0 0 0 0 0 0 0 0 0 0 0 0 0 0 0 0 0 0 0 0 0 0 0 0 0 0 0 0 0 0 0 0 0 0 0 0 0 0 0 0 0 0 0 0 0 0 0 0 0 0 0 0 0 0 0 0 0 0 0 0 0 0 0 0 0 0 0 0 0 0 0 0 0 0 0 0 0 0 0.0370989292066883 0 0 0 0 0 0 0 0 0 0 0 0 0 0 0 0 0 0 0 0 0 0 0 0 0 0 0 0 0 0 0 0 0 0 0 0 0 0 0 0 0 0 0.00653190604689977 0 0 0 0 0 0 0 0 0 0 0 0 0 0 0 0 0 0 0 0 0 0 0 0 0 0 0 0 0 0 0 0 0 0 0 0 0 0 0 0 0 0 0 0 0 0 0 0.0225256470496292 0 0 0 0 0 0 0 0 0 0.0395264893984478 0.0230447560220524 0 0 0 0 0 0 0.00476659191865111 0.0358708840173208 0 0 0 0.0120350165046898 0 0 0 0 0 0 0 0 0 0 0 0 0 0 0 0 0 0 0 0 0 0 0 0 0 0 0 0 0 0 0 0 0 0 0 0 0 0 0.148832976330787 0.125109612566726 0.129753273021056 0 0 0 0 0 0 0 0 0 0.0790561109162614 0.0869991900707511 0.0298293954061893 0 0.180707390796831 0 0.0167089391105547 0.0216028916164645
0 0 0 0 0 0 0 0 0 0 0 0 0 0 0 0 0 0 0 0 0 0 0 0 0 0 0 0 0 0 0 0 0 0 0 0 0 0 0 0 0 0 0 0 0 0 0 0 0 0 0 0 0 0 0 0 0 0 0 0 0 0 0 0 0 0 0 0 0 0 0 0 0 0 0 0 0 0 0 0 0 0 0 0 0 0 0 0 0 0 0 0 0 0 0 0 0 0 0 0 0 0 0 0 0 0 0 0 0 0 0 0 0 0 0 0 0 0 0 0 0 0 0 0 0 0 0 0 0 0 0 0 0 0 0 0 0 0 0 0 0 0 0 0 0 0 0 0 0 0 0 0 0 0 0 0 0 0 0 0 0 0 0 0 0 0 0 0 0 0 0 0 0 0 0 0 0 0 0 0 0 0 0 0 0 0 0 0 0 0 0 0 0 0 0 0 0 0 0 0 0 0 0 0 0 0 0.119139324176729 0 0 0 0.1674145508059 0 0 0 0 0.465578280148322 0 0 0 0 0 0 0 0 0 0 0 0 0 0 0 0 0 0 0 0 0 0 0 0 0 0 0 0 0 0 0 0 0 0 0 0 0 0 0 0 0 0 0 0.247867844869049 0 0 0 0 0 0 0 0 0 0 0 0 0 0 0 0 0 0 0 0 0 0 0 0 0 0 0 0 0 0 0 0 0 0 0 0 0 0 0 0 0 0 0 0 0 0 0 0 0 0 0 0 0 0 0 0 0
0 0 0 0 0 0 0 0 0 0 0 0 0 0 0 0 0 0 0 0 0 0 0 0 0 0 0 0 0 0 0 0 0 0 0 0 0 0 0 0 0 0 0 0 0 0 0 0 0 0 0 0 0 0 0 0 0 0 0 0 0 0 0 0 0 0 0 0 0 0 0 0 0 0 0 0 0 0 0 0 0 0 0 0 0 0 0 0 0 0 0 0 0 0 0 0 0 0 0 0 0 0 0 0 0 0 0 0 0 0 0 0 0 0 0 0 0 0 0 0 0 0 0 0 0 0 0 0 0 0 0 0 0 0 0 0 0 0 0 0 0 0 0 0 0 0 0 0 0 0 0 0 0 0 0 0 0 0 0 0 0 0 0 0 0 0 0 0 0 0 0 0 0 0 0 0 0 0 0 0 0 0 0 0 0 0 0 0.13279665407625 0 0 0 0 0 0 0 0 0 0.0399783926485478 0 0 0 0 0 0 0 0.0068332557722337 0 0 0 0 0 0 0 0.0420348472172654 0 0 0 0 0 0 0 0 0 0 0 0 0 0 0 0 0 0 0 0.00276236786722408 0 0 0 0 0 0 0 0 0.020056698930692 0 0.0103115786824461 0 0 0 0 0 0 0 0 0 0 0 0 0 0 0 0 0 0 0 0 0 0 0 0 0 0 0 0 0 0 0 0 0 0 0 0 0 0 0 0 0 0 0 0 0.0116661624503246 0 0 0 0 0 0.0246620865150465 0.0805849263251455 0 0 0 0 0 0 0.0493118254933162 0.105073822962308 0.0214492372587866 0 0 0 0 0 0 0 0 0 0 0.452478143800413
0 0 0 0 0 0 0 0 0 0 0 0 0 0 0 0 0 0 0 0 0 0 0 0 0 0 0 0 0 0 0 0 0 0 0 0 0 0 0 0 0 0 0 0 0 0 0 0 0 0 0 0 0 0 0 0 0 0 0 0 0 0 0 0 0 0 0 0 0 0 0 0 0 0 0 0 0 0 0 0 0 0 0 0 0 0 0 0 0 0 0 0 0 0 0 0 0 0 0 0.0299387489453933 0.0257565425724615 0 0 0 0 0 0 0 0 0 0 0 0 0 0 0 0 0 0 0 0 0 0 0 0 0 0 0 0 0 0 0 0 0 0 0 0 0 0.0352326264964206 0 0 0 0 0 0 0 0 0 0 0.0109043923318153 0 0 0 0 0 0 0 0 0 0 0 0 0 0 0 0.0045798829304611 0 0 0 0 0 0 0 0 0 0 0.0047038259036876 0.00728659850696339 0 0 0 0 0 0 0 0 0 0 0 0 0 0 0 0.00211121663681098 0 0 0 0.0406805949630086 0 0 0 0 0 0 0 0.0128977306875223 0 0 0 0 0 0 0 0 0 0 0 0 0 0 0 0 0 0 0 0 0 0 0 0 0 0 0 0.00571628925593583 0 0 0 0 0 0 0 0 0.00579458017653331 0.00517351945705875 0.0138085370003185 0 0 0.00627812748715779 0 0.0111680281704979 0 0.00419040831037021 0 0.00173895189302546 0 0 0.174695212989262 0 0 0 0 0 0 0 0 0 0 0 0 0 0 0 0 0 0 0 0 0 0 0 0 0 0 0 0 0 0 0 0 0 0 0 0 0 0.024461170048927 0.0324886671259895 0.0641438723709017 0 0.233656063336486 0.00861589356661296 0 0 0.0237374580631281 0 0 0 0 0 0 0 0 0 0.0484713309357662 0 0 0.0931220346467759 0.0686476951907079
0 0 0 0 0 0 0 0 0 0 0 0 0 0 0 0 0 0 0 0 0 0 0 0 0 0 0 0 0 0 0 0 0 0 0 0 0 0.00144811640500876 0 0 0 0 0 0 0 0 0 0 0 0 0.00162737570079045 0 0 0 0 0 0 0.00288873040727251 0 0 0 0 0 0 0 0 0 0 0 0 0 0 0 0 0 0 0 0 0 0 0 0 0 0 0 0 0 0 0 0 0 0 0 0 0 0 0 0 0 0.0143358824333851 0.00599003294850711 0 0 0 0 0 0 0 0 0 0 0 0 0 0 0 0 0 0 0 0 0 0 0 0 0 0 0 0 0 0 0 0 0 0 0 0 0 0.000998583362132251 0 0 0 0.00149421075040544 0 0 0 0 0 0 0.00173004179362603 0 0 0 0 0 0 0 0 0 0 0 0 0 0 0 0 0 0 0 0 0 0 0 0 0 0 0 0 0 0 0 0 0 0 0 0 0 0.0463965672986998 0 0 0 0 0 0 0.00276144520459439 0.0373500805283638 0 0 0 0 0 0 0 0 0 0 0 0.0159678561714515 0 0 0.00344650303863577 0 0 0.0354874404603421 0.197862604218696 0 0 0 0 0 0 0 0 0 0 0 0 0 0 0 0 0.00411314745540227 0.0187392660368343 0 0 0 0 0 0 0 0 0 0 0 0 0 0 0 0 0 0 0 0 0.00175560881793502 0 0 0.0317757123679474 0.00332186782935752 0.00943831083207542 0 0 0 0 0 0 0 0 0 0 0 0 0.00986660978396794 0 0 0 0 0 0 0.00337714216498322 0 0 0 0 0 0 0 0 0 0 0 0 0 0 0 0 0 0.0936059684088423 0 0.00239679661144581 0 0 0 0.0195002338132105 0 0 0.126810561094029 0.103715183447761 0.046064732718055 0.0107852287328644 0 0.00466293140179324 0.0178318035234879 0.014872829057825 0 0 0 0.107580595180271
0 0 0 0 0 0 0 0 0 0 0 0 0 0 0 0 0 0 0 0 0 0 0 0 0 0 0 0 0 0 0 0 0.00149458545835889 0.00550269581520093 0 0 0 0.00119230928303378 0 0 0 0 0 0 0 0 0 0 0 0 0.00395957351807761 0 0 0.00350723562587532 0 0 0 0.00333439391028565 0 0 0 0 0 0 0 0 0 0 0 0 0 0 0 0 0 0 0 0 0 0 0 0 0 0 0 0 0 0 0 0 0 0 0 0 0 0 0 0 0 0.0163100325164906 0.00211191423463756 0 0 0 0 0 0 0 0 0 0 0 0 0 0 0 0 0 0 0 0 0 0 0 0 0 0 0 0 0 0 0 0 0 0 0 0 0 0 0 0 0 0.00130649995726474 0 0 0 0 0 0 0 0 0 0 0 0 0 0 0 0 0 0 0 0 0 0 0 0 0 0 0 0 0 0 0 0 0 0 0 0 0 0 0 0 0 0 0 0 0.00717527442783805 0 0 0 0 0 0 0 0 0 0 0 0 0 0 0 0 0 0 0 0 0 0 0 0 0 0 0.00276358894809662 0 0 0 0 0 0 0 0 0 0 0 0 0 0 0 0 0 0.00989803659013622 0.00148754242584553 0 0 0 0 0 0 0.00258342921602948 0.00127971724024777 0 0 0 0 0 0.00200212451459644 0.00257499720937837 0 0.00141568494477621 0.00354348081447196 0.00230380379429697 0.00679447642790339 0 0 0.05093479290711 0 0.00489054451340863 0 0 0 0 0 0 0 0 0 0 0 0 0 0 0 0 0 0 0 0 0 0 0 0 0 0 0 0 0 0 0 0 0 0 0.00165436527745363 0 0 0.0655506183377848 0 0.0565143741997245 0 0 0 0.00558134445230906 0 0.177802192430269 0 0.0967620195222068 0.0554509879320125 0 0 0.0354628808190199 0.0186358728236628 0.137997434597977 0 0.131025222736064 0 0.0791959525781549
0 0 0 0 0 0 0 0 0 0 0 0 0 0 0 0 0 0 0 0 0 0 0 0 0 0 0 0 0 0 0 0 0 0 0 0 0 0 0 0 0 0 0 0 0 0 0 0 0 0 0 0 0 0.00317973141386505 0 0.00342750269286752 0 0 0 0 0 0 0 0 0 0 0 0 0 0 0 0 0 0 0 0 0 0 0 0 0 0 0 0 0 0.0014813747918425 0 0 0 0 0 0 0 0 0 0 0 0 0 0 0 0 0 0 0 0 0 0 0 0 0 0 0 0 0 0 0 0 0 0 0 0 0 0 0 0 0 0 0 0 0 0 0 0 0 0 0 0 0 0 0 0 0 0 0 0 0 0 0 0 0 0 0 0 0 0 0 0 0 0 0 0 0 0 0 0 0 0 0 0 0 0.00328570841314138 0.00547236532451871 0 0 0 0 0 0.00316422778809799 0 0 0 0 0 0 0 0 0 0 0 0 0 0.0124904267145923 0 0 0.151358193202375 0 0.00673778180922663 0 0 0 0 0 0 0 0 0 0 0 0 0 0 0 0 0.0171544614029327 0 0.0517931174707855 0.00399513902603083 0 0 0 0.0531538442799228 0 0 0 0 0 0 0 0 0 0.0104392605302458 0.00772246899792901 0 0 0 0 0 0 0 0 0 0 0 0 0 0 0 0.00899687323114467 0 0 0 0.00444904464666167 0.0143096630527015 0 0 0.0116625769016477 0 0 0 0 0 0 0 0 0 0 0 0 0 0 0 0 0 0 0 0 0 0.00363632856283854 0 0 0 0 0 0 0 0 0 0 0 0 0 0 0 0 0 0 0 0 0 0 0 0 0 0.19122142949008 0.127238182495576 0 0.145553180854731 0.126791187216773 0 0 0.020357301988537 0 0 0 0 0.010928627700935
0 0 0 0 0 0 0 0 0 0 0 0 0 0 0 0 0 0 0 0 0 0 0 0 0 0 0 0 0 0 0 0 0 0 0 0 0 0 0 0 0 0 0 0 0 0 0 0 0 0 0.00372968380921719 0 0 0.00139769162332094 0 0.00507905634496175 0 0 0 0 0 0 0 0 0 0 0 0 0 0 0.00102879991510162 0 0 0 0 0 0 0 0 0 0 0 0 0 0 0.0012751379758794 0 0 0 0 0 0 0 0 0 0 0 0 0 0.000910042499785675 0 0 0 0 0 0 0 0 0 0 0 0 0 0.000965228211311677 0 0 0 0 0 0 0 0 0 0 0 0 0.00126660300017878 0 0 0 0 0 0 0 0 0 0 0 0 0 0 0 0 0 0 0 0 0 0 0 0 0 0 0 0 0 0 0 0 0 0 0.00546424118225124 0 0 0 0 0 0 0 0 0 0 0 0.00106363620021947 0 0 0 0 0.00355118625397229 0 0 0 0 0 0.00052311860089913 0 0 0 0 0 0 0 0.00169519683766502 0 0 0.00317415681960806 0 0.00484557376281416 0 0 0 0 0 0 0 0 0 0.00129628789302804 0 0 0 0 0 0 0.000749433590686202 0 0.0225919793000537 0.00263424516808835 0.0098521171884034 0 0 0.0409478577713353 0 0 0 0 0 0 0 0 0 0.00341105405813646 0.00841197614183841 0 0 0 0 0 0 0 0 0 0 0.00295556969829772 0.00116461725083251 0 0.00518773527959036 0.00505470713888225 0.0554671278788874 0.117613715124525 0.00934719205364427 0.0550097399498615 0.0206901268986483 0.0557139039522644 0 0 0.0202336412484314 0.00141342282088874 0.00968760021893635 0 0 0 0 0 0 0 0 0 0 0 0 0 0 0 0 0 0 0 0 0 0 0 0 0 0 0 0 0 0 0 0.00493440062218481 0 0 0 0 0 0.00405513864206603 0 0.00848729615660659 0 0 0 0 0 0.0328445331228126 0.0281982487716953 0.056288803525681 0 0.00187324840032954 0 0.067408039401672 0.199286298418244 0.00465733748304748 0 0.0815329535633001 0.00540591510653356 0.0196243831233807
0 0 0 0 0 0 0 0 0 0 0 0 0 0 0 0 0 0 0 0 0 0 0 0 0 0 0 0 0 0 0 0 0 0 0 0 0 0 0 0 0 0 0 0 0 0 0 0 0 0 0 0 0 0 0 0 0 0 0 0 0 0 0 0 0 0 0 0 0 0 0 0 0 0 0 0 0 0 0 0 0 0 0 0 0 0 0 0 0 0 0 0 0 0 0 0 0 0 0 0 0 0 0 0 0 0 0 0 0 0 0 0 0 0 0 0 0 0 0 0 0 0 0 0 0 0 0 0 0 0 0 0 0 0 0 0 0 0 0 0 0 0 0 0 0 0 0 0 0 0 0 0 0 0 0 0 0 0 0.0541016404058669 0 0.029752152421778 0 0 0 0 0 0 0 0 0 0 0 0 0 0 0 0 0 0 0 0 0 0 0 0 0 0 0 0 0 0 0 0.0737576038764368 0 0 0.226122859775004 0 0 0 0 0 0 0 0 0 0 0 0 0 0 0 0 0 0 0.0186099438311544 0 0.0169132114873395 0 0 0 0 0.0836713053810002 0 0 0 0 0 0 0 0 0 0 0 0 0 0 0 0 0 0 0 0 0.0234877519874833 0 0 0 0 0 0.0174630246163185 0.0061809156173294 0 0 0 0.00751537903784702 0 0 0 0 0 0 0 0 0 0 0 0 0 0 0 0 0 0 0 0 0 0 0 0 0 0 0 0 0 0 0.15579258084724 0.049697995405338 0 0 0.00911889823951156 0 0 0 0 0 0 0 0 0 0 0 0 0 0 0 0.0298975397346851 0 0.190634254102775 0.00728294323289167 0 0 0 0 0 0 0 0 0
0 0 0 0 0 0 0 0 0 0 0 0 0 0 0 0 0 0 0 0 0 0 0 0 0 0 0 0 0 0 0 0 0 0 0 0 0 0 0 0 0 0 0 0 0 0 0 0 0 0 0 0 0 0 0 0 0 0 0 0 0 0 0 0 0 0 0 0 0 0 0 0 0 0 0 0 0 0 0 0 0 0 0 0 0 0 0 0 0 0 0 0 0 0 0 0 0 0 0 0 0 0 0 0 0 0 0 0 0 0 0 0 0 0 0 0 0 0 0 0 0 0 0 0 0 0 0 0 0 0 0 0 0 0 0 0 0 0 0 0 0 0 0 0 0 0 0 0 0 0 0 0 0 0 0 0 0 0 0 0 0 0 0 0 0 0 0 0 0 0 0 0 0 0 0 0 0 0 0 0 0 0 0 0 0 0 0 0 0 0 0 0 0 0 0 0 0 0 0 0 0 0 0 0 0 0 0 0 0 0 0 0 0 0 0 0 0 0 0 0 0 0 0 0 0 0 0 0 0 0 0 0 0 0 0 0.00686925745608106 0 0 0 0 0.0073450315946585 0.0048164141604318 0 0 0 0 0.0105382372271941 0 0 0 0 0.0293293396433209 0 0.0371119264872692 0 0.0237489933197367 0 0.0643433175634905 0.0316790171543741 0 0 0 0 0 0 0 0 0 0 0 0 0 0 0 0 0 0 0 0 0 0 0 0 0 0 0 0 0 0 0 0 0 0 0 0 0 0 0.215763075746346 0.0693414906395559 0.0874265256488635 0.105261971211034 0 0 0 0 0 0 0 0 0 0.239201583292903 0.0672238188547407 0 0 0 0 0
0 0 0 0 0 0 0 0 0 0 0 0 0 0 0 0 0 0 0 0 0 0 0 0 0 0 0 0 0 0 0 0 0 0 0 0 0 0 0 0 0 0 0 0 0 0 0 0 0 0 0 0 0 0 0 0 0 0 0 0 0 0 0 0 0 0 0 0 0 0 0 0 0 0 0 0 0 0 0 0 0 0 0 0 0 0 0 0 0 0 0 0 0 0 0 0 0 0 0 0 0 0 0 0 0 0 0 0 0 0 0 0 0 0 0 0 0 0 0 0 0 0 0 0 0 0 0 0 0 0 0 0 0 0 0 0 0 0 0 0 0 0 0 0 0.00655217515433737 0 0 0 0 0.00941323642195025 0 0 0 0 0 0 0 0 0 0 0 0 0 0 0 0 0 0 0 0 0 0 0 0 0 0 0 0 0 0 0 0 0 0 0 0 0 0 0 0 0 0 0 0 0 0 0 0.00167037314821705 0 0 0 0 0 0 0 0 0 0 0 0 0 0 0 0 0 0 0 0 0 0 0 0 0 0 0 0 0 0 0 0 0 0 0 0 0.00359822695892341 0.0031220991785175 0 0 0 0 0.00178056865122516 0.00116758600080338 0 0 0 0.00565410312218632 0.00282331358940428 0 0.00581805761311299 0.00456512059012909 0.0026402183465247 0.0349106293236591 0.00769569306150314 0.0540436113670657 0 0.0049389524557894 0 0.01336216065455 0.012357573434383 0 0 0 0 0 0 0 0 0 0 0 0 0 0 0 0 0 0 0 0 0 0 0 0 0 0 0 0 0 0 0 0 0 0 0.00131893974164827 0 0 0.00443271762882629 0.053071135105539 0.0592823781959631 0.0351100985599763 0.0279382832562069 0 0 0 0.00525599956971444 0.0285094355818019 0 0.10656472117337 0 0.0576915893880287 0 0.202494873713138 0.0047841541537969 0.0442727138658651 0.190872970556247 0 0.00228629043759576
0 0 0 0 0 0 0 0 0 0 0 0 0 0 0 0 0 0 0 0 0 0 0 0 0 0 0 0 0 0 0 0 0 0 0 0 0 0 0 0 0 0 0 0 0 0 0 0 0 0 0.00160437396513067 0 0 0 0 0 0 0 0 0 0 0 0 0 0 0 0 0 0 0 0 0 0 0 0 0 0 0 0 0 0 0 0 0 0 0 0 0 0 0 0 0 0 0 0 0 0 0 0 0 0 0 0 0 0 0 0 0 0 0 0 0 0 0 0 0 0 0 0 0 0 0 0 0 0 0 0 0 0 0 0 0 0 0 0 0 0 0 0 0 0 0 0 0 0 0 0 0 0 0 0 0 0 0 0 0 0 0 0 0 0 0 0 0 0 0 0 0 0 0 0 0 0 0 0 0 0 0 0 0 0 0 0 0 0 0 0 0 0 0 0 0 0 0 0 0 0 0 0 0 0 0 0 0 0 0 0 0 0 0 0 0 0 0 0 0 0 0 0 0 0 0 0 0 0 0 0 0 0 0 0 0 0.00380919075870043 0 0 0 0 0 0 0 0 0 0 0 0 0.00338300016373638 0.0167188402860011 0.00251433302491891 0.0182409386117947 0 0 0.0290130721802452 0.0212190127031497 0.0379262019426472 0.0137842515213562 0 0.00798377246469325 0.0140782772996448 0.0926580179946493 0 0 0 0 0 0 0 0 0 0 0 0 0 0 0 0 0 0 0 0 0 0 0 0 0 0 0 0 0 0 0 0 0 0 0 0 0 0 0.023886396570469 0.0155163427178811 0.00779438832201029 0.00932555464921316 0 0 0 0.019567587236229 0.0145851217488287 0.0121162438954257 0.306707864155901 0 0.0157840100192395 0.197133188792982 0 0 0.0133517251539706 0.0924681829321148 0.00259616877993872 0.00623394210912869
0 0 0 0 0 0 0 0 0 0 0 0 0 0 0 0 0 0 0 0 0 0 0 0 0 0 0 0 0 0 0 0 0 0 0 0 0 0 0 0 0 0 0 0 0 0 0 0 0 0 0 0 0 0 0 0 0 0 0 0 0 0 0 0 0 0 0 0 0 0 0 0 0 0 0 0 0 0 0 0 0 0 0 0 0 0 0 0 0 0 0 0 0 0 0 0 0 0 0 0.00424115464293401 0 0 0 0 0 0 0 0 0 0 0 0 0 0 0 0 0 0 0 0 0 0 0 0 0 0 0 0 0 0 0 0 0 0 0 0 0 0 0.00436349564224941 0 0 0 0 0 0 0 0 0 0 0.00740917446212047 0 0 0 0 0 0 0 0 0 0 0 0 0 0 0 0 0 0 0 0 0 0 0 0 0 0 0 0 0 0 0 0 0 0 0 0 0 0.00790947163258269 0 0 0 0 0 0 0 0 0 0.0133819312813793 0 0 0 0 0 0 0 0.00397483147412848 0 0 0 0 0 0 0 0 0 0 0 0 0 0 0 0 0 0 0 0 0 0 0 0 0 0 0 0.00162579102017688 0 0 0 0 0 0 0 0 0.0168160815613693 0 0.00392225029260191 0 0 0.00827808418692773 0 0.013755802810862 0.00445549428457055 0.00654211775016334 0 0.00455690463828425 0 0 0.02962715705225 0 0 0 0 0 0 0 0 0 0 0 0 0 0 0 0 0 0 0 0 0 0 0 0 0 0 0 0 0 0 0 0 0 0 0 0 0 0.00867261671670877 0.0107271136446666 0.0470913006887162 0 0.312511945652175 0 0 0 0 0.0609253550100464 0.0484891482416059 0.320878260165875 0 0.0212958088998273 0 0 0.0138375702715576 0 0 0 0 0 0.0247111379762204
0 0 0 0 0 0 0 0 0 0 0 0 0 0 0 0 0 0 0 0 0 0 0 0 0 0 0 0 0 0 0 0 0 0 0 0 0 0 0 0 0 0 0 0 0 0 0 0 0 0 0 0 0 0 0 0 0 0 0 0 0 0 0 0 0 0 0 0 0 0 0 0 0 0 0 0 0 0 0 0 0 0 0 0 0 0 0 0 0 0 0 0 0 0 0 0 0 0 0 0 0 0 0 0 0 0 0 0 0 0 0 0 0 0 0 0 0 0 0 0 0 0 0 0 0 0 0 0 0 0 0 0 0 0 0 0 0 0 0 0 0 0 0 0 0.0495801214905015 0 0 0 0 0.019639609634012 0 0 0 0 0 0 0 0 0 0 0 0 0 0 0 0 0 0 0 0 0.00551966482769553 0 0 0 0 0 0 0 0 0 0 0 0 0 0 0 0.0202110245206487 0 0.0284114985442581 0 0 0 0 0 0 0 0 0 0 0 0 0 0 0 0 0 0 0 0 0 0 0 0 0 0 0 0 0 0 0 0 0 0 0 0 0 0 0 0 0 0 0 0 0 0 0.00913153591739483 0 0 0 0 0 0 0 0 0 0.020998242454307 0.00974251672245892 0 0 0 0 0 0 0.00308903342239329 0.0145029197548179 0 0.0601928250814881 0 0 0 0 0 0 0 0 0 0 0 0 0 0 0 0 0 0 0 0 0 0 0 0 0 0 0 0 0 0 0 0 0 0 0 0 0 0 0 0 0.0569624608769977 0.208904699218352 0.0646101187228136 0.105568821201403 0 0 0 0 0 0 0 0 0 0.0805399572602972 0.0249497914764047 0 0 0 0.0392488028695465 0.178196356004209
0 0 0 0 0 0 0 0 0 0 0 0 0 0 0 0 0 0 0 0 0 0 0 0 0 0 0 0 0 0 0 0 0 0 0 0 0 0 0 0 0 0 0 0 0 0 0 0 0 0 0 0 0 0 0 0 0 0 0 0 0 0 0 0 0 0 0 0 0 0 0 0 0 0 0 0 0 0 0 0 0 0.00132808582650526 0 0.00182274614463704 0 0 0 0 0 0 0 0 0 0 0 0 0 0 0 0 0 0 0 0 0 0 0 0 0 0 0 0 0 0 0 0 0 0 0 0 0 0 0 0 0 0 0 0 0 0 0 0 0 0 0 0 0 0 0 0 0 0 0 0 0 0 0 0 0 0 0 0 0 0 0 0 0 0 0 0 0 0 0 0 0 0.00161299837866653 0 0 0 0 0 0 0 0 0 0 0.00349216131585092 0.00281430241959394 0 0 0 0 0 0 0 0 0 0 0 0 0 0 0 0 0 0 0 0.0163644754862925 0 0 0 0 0 0 0 0 0 0 0 0 0 0 0 0 0 0 0 0 0 0 0 0 0 0 0 0 0 0 0 0 0 0 0 0.00120534225117909 0.00306261940498595 0 0 0 0.00424461923144424 0 0.0160173480837047 0.00832381896488757 0 0 0.00470136155182692 0 0.0118575365070259 0.00244305547155988 0.00705520899956954 0 0.0119879231566252 0.0385274390029895 0.00992154378519185 0.0404721651546549 0 0.0083272601258407 0.00209689789226649 0.00587515145754475 0.00955272332291056 0 0 0 0 0 0 0 0 0 0 0 0 0 0 0 0 0 0 0 0 0 0 0 0 0 0 0 0 0 0 0 0 0 0 0.00966864615434622 0.00174814663065348 0 0.00923386103620684 0 0.107910868315351 0.00174184736157776 0 0 0 0 0 0.132980919629156 0 0.16272517633989 0 0 0.240970706476099 0.119913044120966 0 0 0 0 0
0 0 0 0 0 0 0 0 0 0 0 0 0 0 0 0 0 0 0 0 0 0 0 0 0 0 0 0 0 0 0 0 0.00494309631620609 0 0 0 0 0 0 0 0 0 0 0 0 0 0 0 0 0 0 0 0 0 0 0 0 0 0 0 0 0 0 0 0 0 0 0 0 0 0 0 0 0 0 0 0 0 0 0 0 0 0 0 0 0 0 0 0 0 0 0 0 0 0 0 0 0 0 0.0073557980895924 0.0041800279748221 0 0 0 0 0 0 0 0 0 0 0 0 0 0 0 0 0 0 0 0 0 0 0 0 0 0 0 0 0 0 0 0 0 0 0 0 0 0.00193062137444119 0 0 0 0 0.00793891694887241 0 0 0 0 0 0.00838557959075748 0 0 0 0 0 0 0 0 0 0 0 0 0 0 0 0 0.0116569297700884 0 0.00689855542384698 0 0.00925329376005052 0 0 0 0 0 0 0 0 0 0 0 0 0 0 0 0.00223867378571492 0.0909832631784807 0.0321314455349228 0 0 0 0 0 0 0 0 0 0 0 0 0 0 0.00244721889562352 0 0.00205650956351879 0 0 0 0 0 0 0 0 0 0 0 0 0 0 0 0 0 0 0 0 0 0 0 0 0 0 0 0 0 0.00240876183874909 0 0 0 0 0 0 0 0 0 0.00690053867049222 0 0 0 0 0 0.00281913820254389 0 0.00126880002238419 0 0 0.0484440766468676 0 0 0 0 0 0 0 0 0 0 0 0 0 0 0 0 0 0 0 0 0 0 0 0 0 0.00282633479150227 0 0 0 0 0 0 0 0 0 0 0 0.00228396921948043 0.00535378058225634 0 0.0135565508112009 0.19849613492 0.0126426260374121 0.0070228522615975 0 0 0.0529652534596662 0 0 0 0.0111853899154091 0 0 0 0.00349033697913929 0 0.0282378296439008 0 0 0.40769769579046
0 0 0 0 0 0 0 0 0 0 0 0 0 0 0 0.00130995046437984 0 0 0 0 0 0 0 0 0 0 0 0 0 0 0.000762648886961217 0.00423260071668809 0.00640113914683217 0.00956392226354292 0.00319261218732205 0 0 0.00206370422439286 0 0 0 0 0 0 0 0 0.00149141594851601 0 0 0 0.0122254454927579 0 0 0.00957677782374736 0 0.00631877445580438 0 0.00306980012720773 0 0 0 0 0 0.00108520322040802 0 0 0 0 0 0 0.00346646304566912 0 0 0 0 0 0 0 0 0.000896159480556505 0 0 0 0 0 0.00395721690110237 0.000595322319140249 0.0019514903071915 0 0 0 0 0.00260988530465435 0 0.00136822988807683 0.00196740894365871 0 0 0 0.0432959635347389 0.00704016535839076 0 0 0 0 0 0 0 0 0 0 0 0 0 0 0 0 0 0 0 0 0 0 0 0 0 0.00112676992892952 0 0 0 0 0 0 0 0 0 0.000655485631603689 0 0.00187679075117206 0.00164283622799285 0.000737918769538613 0 0.00103883530890294 0 0 0.0019667516068917 0 0 0 0.00206612803807923 0 0 0 0 0 0 0 0 0.000925023305863632 0 0.00146311751927593 0 0 0 0 0.00304717593933638 0 0 0.00109130074002796 0 0.00362944783439883 0 0 0 0 0 0.00293816609843459 0.00294285491867576 0 0 0 0 0 0 0 0 0.00743138770217454 0.0740187031640612 0.0242851843602185 0 0 0 0 0 0 0 0 0.00753774224768663 0 0 0 0 0 0.00153700129840321 0 0.00452439527224014 0 0 0 0 0 0 0 0 0.00374797053281391 0 0 0 0 0 0 0 0.00178552778839809 0 0 0 0 0 0 0 0 0 0 0.00130079164377232 0 0.00171633741217324 0 0 0 0 0 0 0.0057964513609436 0 0.00318308375242637 0.00589376754109363 0.00286980291422663 0.000719375219428907 0.00138201812396124 0.00213320802810407 0.00122465332515236 0.00208023141175492 0.00312423734463247 0.00157215553865256 0.00110095971747495 0 0.149419477772016 0.003465385303007 0.00900450050809283 0 0 0 0 0 0 0 0 0 0 0 0 0 0 0 0 0 0 0 0 0 0 0 0.00219489897564437 0 0.00217918745828113 0 0.000699180444455554 0.00173284785839223 0 0.00959860444005987 0 0 0 0 0.0068648166246519 0.0219726399150906 0.0141865941325094 0.0147333537471189 0.0643550353053836 0.0174823272324075 0.00326594102029862 0 0.0445606102540396 0.0140441789290723 0.0570876520495776 0.0299729533621575 0.00314542728262969 0.0146052742172136 0 0 0.00107632479230707 0.00301459514407012 0.00402207361660324 0.046114288535869 0 0.146645942718394 0
