# Supplementary material for: Recovery of neural dynamics criticality in personalized whole-brain models of stroke
Source: Nat Commun. 2022 Jun 27;13:3683. doi: 10.1038/s41467-022-30892-6 (PMC9237050; doi:10.1038/s41467-022-30892-6)
Supplement: Supplementary file 3 — Source Data [file 41467_2022_30892_MOESM3_ESM.zip › Source_Data/Tables/Table1/Structural_Connectivity/patients/pat_1_051_317_19_.txt]

0 0 0.0229125355988798 0.0139513004203164 0.0208541551220867 0.165278248805623 0.111939722945175 0.00787979881549661 0.0257100774500843 0.0304807541615297 0.111549066888873 0.0112761252564425 0 0.00760897710479452 0.00770375637097704 0.00740376872120052 0 0.0594910570722549 0 0 0 0 0 0 0 0 0 0 0 0.200531160181222 0.0726958719522456 0 0 0 0 0 0 0.023026049007596 0 0 0 0 0 0 0 0 0 0 0 0 0 0 0 0 0 0 0 0 0 0 0 0 0 0 0 0 0 0 0 0 0 0 0 0 0 0 0 0 0 0 0 0 0 0 0 0 0 0 0 0 0 0 0 0 0 0 0 0 0 0 0 0 0 0 0 0.026913926007697 0 0 0 0 0 0.0273482581042375 0 0 0.00965376029304122 0 0 0 0 0 0 0 0 0 0 0 0 0 0 0.0357916297202261 0 0 0 0 0 0 0 0 0 0 0 0 0 0 0 0 0 0 0 0 0 0 0 0 0 0 0 0 0 0 0 0 0 0 0 0 0 0 0 0 0 0 0 0 0 0 0 0 0 0 0 0 0 0 0 0 0 0 0 0 0 0 0 0 0 0 0 0 0 0 0 0 0 0 0 0 0 0 0 0 0 0 0 0 0 0 0 0 0 0 0 0 0 0 0 0 0 0 0 0 0 0 0 0 0 0 0 0 0 0 0 0 0 0 0 0 0 0 0 0 0 0 0 0 0 0 0 0 0 0 0 0 0 0 0 0 0 0 0 0 0 0 0 0 0 0 0 0 0 0 0 0 0 0 0 0 0 0 0 0 0 0 0 0 0 0 0 0 0 0 0 0 0 0 0 0 0 0 0 0 0 0 0 0 0 0 0
0 0 0.0412553242188345 0.0324732943341088 0 0.0294344424036834 0.0748701990224326 0 0 0 0 0.153009717275031 0 0 0 0.00739391781086206 0.378797992607306 0.0611898850629523 0 0.0362463642800655 0.154400966771831 0 0 0 0 0 0 0 0 0.00666370283040735 0.011797033123627 0 0 0 0 0 0 0 0 0 0 0 0 0 0 0 0 0 0 0 0 0 0 0 0 0 0 0 0 0 0 0 0 0 0 0 0 0 0 0 0 0 0 0 0 0 0 0 0 0 0 0 0 0 0 0 0 0 0 0 0 0 0 0 0 0 0 0 0 0 0 0 0 0 0.0124671602588586 0 0 0 0 0 0 0 0 0 0 0 0 0 0 0 0 0 0 0 0 0 0 0 0 0 0 0 0 0 0 0 0 0 0 0 0 0 0 0 0 0 0 0 0 0 0 0 0 0 0 0 0 0 0 0 0 0 0 0 0 0 0 0 0 0 0 0 0 0 0 0 0 0 0 0 0 0 0 0 0 0 0 0 0 0 0 0 0 0 0 0 0 0 0 0 0 0 0 0 0 0 0 0 0 0 0 0 0 0 0 0 0 0 0 0 0 0 0 0 0 0 0 0 0 0 0 0 0 0 0 0 0 0 0 0 0 0 0 0 0 0 0 0 0 0 0 0 0 0 0 0 0 0 0 0 0 0 0 0 0 0 0 0 0 0 0 0 0 0 0 0 0 0 0 0 0 0 0 0 0 0 0 0 0 0 0 0 0 0 0 0 0 0 0 0 0 0 0 0 0 0 0 0 0 0 0 0 0 0 0 0 0
0.045550011590316 0.10425221787502 0 0 0 0.0918996621146328 0 0 0 0.0181078845305424 0.0266208998356821 0.0420979481124074 0 0 0 0.00769448318466653 0.184544386926396 0.263309209244858 0.038742362464467 0 0 0 0 0 0 0 0 0 0 0.0808583985116167 0.0448642349386073 0 0 0 0 0 0 0 0 0 0 0 0 0 0 0 0 0 0 0 0 0 0 0 0 0 0 0 0 0 0 0 0 0 0 0 0 0 0 0 0 0 0 0 0 0 0 0 0 0 0 0 0 0 0 0 0 0 0 0 0 0 0 0 0 0 0 0 0 0 0 0 0 0 0 0 0 0 0 0 0 0 0 0 0 0 0 0 0 0 0 0 0 0.0514583006707872 0 0 0 0 0 0 0 0 0 0 0 0 0 0 0 0 0 0 0 0 0 0 0 0 0 0 0 0 0 0 0 0 0 0 0 0 0 0 0 0 0 0 0 0 0 0 0 0 0 0 0 0 0 0 0 0 0 0 0 0 0 0 0 0 0 0 0 0 0 0 0 0 0 0 0 0 0 0 0 0 0 0 0 0 0 0 0 0 0 0 0 0 0 0 0 0 0 0 0 0 0 0 0 0 0 0 0 0 0 0 0 0 0 0 0 0 0 0 0 0 0 0 0 0 0 0 0 0 0 0 0 0 0 0 0 0 0 0 0 0 0 0 0 0 0 0 0 0 0 0 0 0 0 0 0 0 0 0 0 0 0 0 0 0 0 0 0 0 0 0 0 0 0 0 0 0 0 0 0 0 0 0 0 0 0 0 0 0 0 0 0 0 0
0.00583063203418754 0.0172511182452561 0 0 0 0 0.033059442982757 0.00789376455762258 0 0 0.0603772311976975 0 0 0 0 0.00279978325984165 0 0 0 0.0334922306834614 0.0102988384816064 0 0 0 0 0 0 0 0 0.0419228381036082 0 0 0 0 0 0 0.0145513646259727 0.257852753760485 0 0 0 0 0 0 0 0 0 0 0 0 0 0 0 0 0 0 0 0 0 0 0 0 0 0 0 0 0 0 0 0 0 0 0.00679709844911402 0 0 0 0 0 0 0 0 0 0 0 0 0.027073305310843 0 0 0 0 0 0 0.169768762349787 0 0.0178978868123564 0 0 0 0 0 0 0 0 0 0 0 0 0 0 0 0 0 0 0 0 0 0 0 0 0 0 0 0 0 0 0 0 0 0.00321634360516835 0.211680767186867 0.00451307725882043 0 0.0502485446764166 0 0 0 0 0 0.0107042411796021 0 0 0 0 0 0 0 0.00526219651468853 0 0 0 0 0 0 0.00750777872383913 0 0 0 0 0 0 0 0 0 0 0 0 0 0 0 0 0 0 0 0 0 0 0 0 0 0 0 0 0 0 0 0 0 0 0 0 0 0 0 0 0 0 0 0 0 0 0 0 0 0 0 0 0 0 0 0 0 0 0 0 0 0 0 0 0 0 0 0 0 0 0 0 0 0 0 0 0 0 0 0 0 0 0 0 0 0 0 0 0 0 0 0 0 0 0 0 0 0 0 0 0 0 0 0 0 0 0 0 0 0 0 0 0 0 0 0 0 0 0 0 0 0 0 0 0 0 0 0 0 0 0 0 0 0 0 0 0 0 0 0 0 0 0 0 0 0 0 0 0 0 0 0 0 0 0 0 0 0 0 0 0 0 0
0.0154199454424297 0 0 0 0 0.0271117573903189 0.00936719556301392 0.173521402734246 0 0.0195902428069651 0.010990690233748 0.0345783333354685 0 0.0159463673800341 0.00702184310793456 0.022062952338568 0 0.0576939555102243 0 0 0 0 0 0 0 0 0 0 0.195669153436571 0.00923341115372771 0 0 0 0 0 0 0 0.00990612260464404 0 0 0 0 0 0 0 0 0.0842738935803294 0 0 0 0 0 0 0 0 0 0 0 0 0 0 0 0 0 0 0 0 0 0 0 0 0 0 0 0 0 0 0 0 0 0 0 0 0 0 0 0.00724114297092991 0 0 0 0 0 0 0 0 0 0 0 0 0 0 0 0 0 0 0 0 0 0 0 0 0 0 0 0 0 0 0 0 0 0 0 0 0 0 0 0 0 0 0.0249647702902821 0.0890153300114912 0.150253139685845 0.0361383504232287 0 0 0 0 0 0 0 0 0 0 0 0 0 0 0 0 0 0 0 0 0 0 0 0 0 0 0 0 0 0 0 0 0 0 0 0 0 0 0 0 0 0 0 0 0 0 0 0 0 0 0 0 0 0 0 0 0 0 0 0 0 0 0 0 0 0 0 0 0 0 0 0 0 0 0 0 0 0 0 0 0 0 0 0 0 0 0 0 0 0 0 0 0 0 0 0 0 0 0 0 0 0 0 0 0 0 0 0 0 0 0 0 0 0 0 0 0 0 0 0 0 0 0 0 0 0 0 0 0 0 0 0 0 0 0 0 0 0 0 0 0 0 0 0 0 0 0 0 0 0 0 0 0 0 0 0 0 0 0 0 0 0 0 0 0 0 0 0 0 0 0 0 0 0 0 0 0 0 0 0 0 0 0 0
0.131294911718673 0.0297219955840892 0.0367223756075002 0 0.0291272594949961 0 0.0131713010766479 0 0.0144432691710724 0.0895090408670133 0.0677675677976248 0.182814751261002 0 0.0832926262927532 0.06417421349286 0.0614028824986639 0.010877731497943 0.0250729521189712 0 0.00785589867005453 0 0 0 0 0 0 0 0 0 0.110207955522937 0.0235578419212395 0 0 0 0 0 0 0 0 0 0 0 0 0 0 0 0 0 0 0 0 0 0 0 0 0 0 0 0 0 0 0 0 0 0 0 0 0 0 0 0 0 0 0 0 0 0 0 0 0 0 0 0 0 0 0 0 0 0 0 0 0 0 0 0 0 0 0 0 0 0 0 0 0 0 0 0 0 0 0 0 0 0 0 0 0 0 0 0 0 0 0 0 0 0 0 0.00777512639584008 0 0 0 0 0 0.0112102990101186 0 0 0 0 0 0 0 0 0 0 0 0 0 0 0 0 0 0 0 0 0 0 0 0 0 0 0 0 0 0 0 0 0 0 0 0 0 0 0 0 0 0 0 0 0 0 0 0 0 0 0 0 0 0 0 0 0 0 0 0 0 0 0 0 0 0 0 0 0 0 0 0 0 0 0 0 0 0 0 0 0 0 0 0 0 0 0 0 0 0 0 0 0 0 0 0 0 0 0 0 0 0 0 0 0 0 0 0 0 0 0 0 0 0 0 0 0 0 0 0 0 0 0 0 0 0 0 0 0 0 0 0 0 0 0 0 0 0 0 0 0 0 0 0 0 0 0 0 0 0 0 0 0 0 0 0 0 0 0 0 0 0 0 0 0 0 0 0 0 0 0 0 0 0 0 0 0 0 0 0 0 0 0 0
0.100368301036123 0.0853318757001143 0 0.0709262393533246 0.01135878017901 0.0148665032268691 0 0 0.0612615727629708 0.0579096830136983 0.0311425641604998 0.031607367774462 0 0.00410783780945964 0.00731253971574221 0.0111054271403352 0.0871104217359554 0 0 0.0107859606448809 0.0323578819346426 0 0 0 0 0 0 0 0 0.0150970841032318 0 0 0 0 0 0 0 0.110370009546652 0 0 0 0 0 0 0 0 0 0 0 0 0 0 0 0 0 0 0 0 0 0 0 0 0 0 0 0 0 0 0 0 0 0 0 0 0 0 0 0 0 0 0 0 0 0 0 0.00817811027160806 0 0 0 0 0 0 0.0145020155994922 0 0 0 0 0 0 0 0 0 0 0 0 0 0 0 0 0 0 0 0 0 0 0 0 0 0 0 0 0 0 0 0 0 0.00578127490565614 0 0 0.172059914013386 0 0 0.0452406700578025 0 0 0 0 0 0 0 0 0 0 0 0 0 0.0112179653140843 0 0 0 0 0 0 0 0 0 0 0 0 0 0 0 0 0 0 0 0 0 0 0 0 0 0 0 0 0 0 0 0 0 0 0 0 0 0 0 0 0 0 0 0 0 0 0 0 0 0 0 0 0 0 0 0 0 0 0 0 0 0 0 0 0 0 0 0 0 0 0 0 0 0 0 0 0 0 0 0 0 0 0 0 0 0 0 0 0 0 0 0 0 0 0 0 0 0 0 0 0 0 0 0 0 0 0 0 0 0 0 0 0 0 0 0 0 0 0 0 0 0 0 0 0 0 0 0 0 0 0 0 0 0 0 0 0 0 0 0 0 0 0 0 0 0 0 0 0 0 0 0 0 0 0 0 0 0 0 0 0 0 0 0 0 0 0 0 0 0
0.00700861390056293 0 0 0.0167996499086781 0.208727570765215 0 0 0 0 0.0270747868559704 0 0 0 0 0 0 0 0.125853501526583 0 0 0 0 0 0 0 0 0 0 0.0446603162077089 0 0 0 0 0 0 0 0 0.030757466318596 0 0 0 0 0 0 0 0 0.0241140734371838 0 0 0 0 0 0 0 0 0 0 0 0 0 0 0 0 0 0 0 0 0 0 0 0 0 0 0 0 0 0 0 0 0 0 0 0 0 0 0 0 0 0 0 0 0.00845191027843609 0 0 0 0 0 0 0 0 0 0 0 0 0 0 0 0 0 0 0 0 0 0 0 0 0 0 0 0 0 0 0 0 0 0 0 0 0 0.083834582850981 0.135665061020239 0 0.287052466929846 0 0 0 0 0 0 0 0 0 0 0 0 0 0 0 0 0 0 0 0 0 0 0 0 0 0 0 0 0 0 0 0 0 0 0 0 0 0 0 0 0 0 0 0 0 0 0 0 0 0 0 0 0 0 0 0 0 0 0 0 0 0 0 0 0 0 0 0 0 0 0 0 0 0 0 0 0 0 0 0 0 0 0 0 0 0 0 0 0 0 0 0 0 0 0 0 0 0 0 0 0 0 0 0 0 0 0 0 0 0 0 0 0 0 0 0 0 0 0 0 0 0 0 0 0 0 0 0 0 0 0 0 0 0 0 0 0 0 0 0 0 0 0 0 0 0 0 0 0 0 0 0 0 0 0 0 0 0 0 0 0 0 0 0 0 0 0 0 0 0 0 0 0 0 0 0 0 0 0 0 0 0 0 0
0.0344854700978445 0 0 0 0 0.0243874323572559 0.091644955093776 0 0 0.0589730570392246 0.0123920310306939 0.016135343395554 0 0.00668578141299799 0.0122219192474933 0.0132555026528436 0 0.116945360213582 0 0 0 0 0 0 0 0 0 0 0 0.0422080029259495 0.0176784576710808 0 0 0 0 0 0 0.0654303783944325 0 0 0 0 0 0 0 0 0 0 0 0 0 0 0 0 0 0 0 0 0 0 0 0 0 0 0 0 0 0 0 0 0 0 0 0 0 0 0 0 0 0 0 0 0 0 0 0.0082469967087712 0 0 0 0 0 0 0 0 0 0 0 0 0 0 0 0 0 0 0 0 0 0 0 0 0 0 0 0 0 0 0 0 0 0 0 0 0 0 0 0 0 0 0 0.217560292840811 0 0 0.26174901891769 0 0 0 0 0 0 0 0 0 0 0 0 0 0 0 0 0 0 0 0 0 0 0 0 0 0 0 0 0 0 0 0 0 0 0 0 0 0 0 0 0 0 0 0 0 0 0 0 0 0 0 0 0 0 0 0 0 0 0 0 0 0 0 0 0 0 0 0 0 0 0 0 0 0 0 0 0 0 0 0 0 0 0 0 0 0 0 0 0 0 0 0 0 0 0 0 0 0 0 0 0 0 0 0 0 0 0 0 0 0 0 0 0 0 0 0 0 0 0 0 0 0 0 0 0 0 0 0 0 0 0 0 0 0 0 0 0 0 0 0 0 0 0 0 0 0 0 0 0 0 0 0 0 0 0 0 0 0 0 0 0 0 0 0 0 0 0 0 0 0 0 0 0 0 0 0 0 0 0 0 0 0 0 0
0.0632570769260759 0 0.018903219995778 0 0.0549835773645873 0.233839633653903 0.13403624539097 0.0631729927183654 0.0912439939341856 0 0 0.1055405546579 0 0.0407449447750879 0.0508054858718472 0.0441508204025171 0 0.0646123439320573 0 0 0 0 0 0 0 0 0 0 0 0.034709110376725 0 0 0 0 0 0 0 0 0 0 0 0 0 0 0 0 0 0 0 0 0 0 0 0 0 0 0 0 0 0 0 0 0 0 0 0 0 0 0 0 0 0 0 0 0 0 0 0 0 0 0 0 0 0 0 0 0 0 0 0 0 0 0 0 0 0 0 0 0 0 0 0 0 0 0 0 0 0 0 0 0 0 0 0 0 0 0 0 0 0 0 0 0 0 0 0 0 0 0 0 0 0 0 0 0 0 0 0 0 0 0 0 0 0 0 0 0 0 0 0 0 0 0 0 0 0 0 0 0 0 0 0 0 0 0 0 0 0 0 0 0 0 0 0 0 0 0 0 0 0 0 0 0 0 0 0 0 0 0 0 0 0 0 0 0 0 0 0 0 0 0 0 0 0 0 0 0 0 0 0 0 0 0 0 0 0 0 0 0 0 0 0 0 0 0 0 0 0 0 0 0 0 0 0 0 0 0 0 0 0 0 0 0 0 0 0 0 0 0 0 0 0 0 0 0 0 0 0 0 0 0 0 0 0 0 0 0 0 0 0 0 0 0 0 0 0 0 0 0 0 0 0 0 0 0 0 0 0 0 0 0 0 0 0 0 0 0 0 0 0 0 0 0 0 0 0 0 0 0 0 0 0 0 0 0 0 0
0.11225733940893 0 0.0134758508434464 0.145385485994823 0.014958344579121 0.0858496461022158 0.0349535125873829 0 0.00929733607216254 0 0 0.0251245629617697 0 0 0 0 0 0.0338531643096416 0 0 0 0 0 0 0 0 0 0 0 0.261841640953748 0.107473446875708 0 0 0 0 0 0 0.0662725543313205 0 0 0 0 0 0 0 0 0 0 0 0 0 0 0 0 0 0 0 0 0 0 0 0 0 0 0 0 0 0 0 0 0 0 0 0 0 0 0 0 0 0 0 0 0 0 0 0.0200359441949052 0 0 0 0 0 0 0 0 0 0 0 0 0 0 0 0 0 0 0 0 0 0 0 0 0 0 0 0 0 0 0 0 0 0 0 0 0 0 0 0 0 0 0 0.0692211707848248 0 0 0 0 0 0 0 0 0 0 0 0 0 0 0 0 0 0 0 0 0 0 0 0 0 0 0 0 0 0 0 0 0 0 0 0 0 0 0 0 0 0 0 0 0 0 0 0 0 0 0 0 0 0 0 0 0 0 0 0 0 0 0 0 0 0 0 0 0 0 0 0 0 0 0 0 0 0 0 0 0 0 0 0 0 0 0 0 0 0 0 0 0 0 0 0 0 0 0 0 0 0 0 0 0 0 0 0 0 0 0 0 0 0 0 0 0 0 0 0 0 0 0 0 0 0 0 0 0 0 0 0 0 0 0 0 0 0 0 0 0 0 0 0 0 0 0 0 0 0 0 0 0 0 0 0 0 0 0 0 0 0 0 0 0 0 0 0 0 0 0 0 0 0 0 0 0 0 0 0 0 0 0 0 0 0 0
0.00597767758354814 0.103105437060929 0.011225822859641 0 0.0247905644161917 0.121997698722364 0.0186873870267847 0 0.00637702386740933 0.0269592965778993 0.0132349501048583 0 0 0.106658429944958 0.0912063043327173 0.0898353133320795 0.0327696025256702 0 0 0.0441213681801408 0.058308364362093 0 0 0 0 0 0 0 0 0.0657681946105601 0.0905152165929406 0 0 0 0 0 0.0055137461533757 0.006109811016501 0 0 0 0 0 0 0 0 0 0 0 0 0 0 0 0 0 0 0 0 0 0 0 0 0 0 0 0 0 0 0 0 0 0 0 0 0 0 0 0 0 0 0 0 0 0 0.011119117107358 0.00301917038205469 0.00839275794004705 0 0 0 0 0 0.00420069522172175 0 0 0.00691514283704559 0 0 0 0 0 0 0 0 0 0 0 0 0 0 0 0 0 0 0 0 0 0 0 0 0 0 0 0 0 0 0.0109334839817486 0 0 0.00885600429938301 0 0 0.0234014189599802 0 0 0 0 0 0 0 0 0 0 0 0 0 0 0 0 0 0 0 0 0 0 0 0 0 0 0 0 0 0 0 0 0 0 0 0 0 0 0 0 0 0 0 0 0 0 0 0 0 0 0 0 0 0 0 0 0 0 0 0 0 0 0 0 0 0 0 0 0 0 0 0 0 0 0 0 0 0 0 0 0 0 0 0 0 0 0 0 0 0 0 0 0 0 0 0 0 0 0 0 0 0 0 0 0 0 0 0 0 0 0 0 0 0 0 0 0 0 0 0 0 0 0 0 0 0 0 0 0 0 0 0 0 0 0 0 0 0 0 0 0 0 0 0 0 0 0 0 0 0 0 0 0 0 0 0 0 0 0 0 0 0 0 0 0 0 0 0 0 0 0 0 0 0 0 0 0 0 0 0 0 0 0 0
0 0 0 0 0 0 0 0 0 0 0 0 0 0 0 0 0 0 0 0 0 0 0.0206231428206465 0 0.0208382969521755 0.0191284843347069 0 0 0 0 0 0 0.0213775319095265 0.0617962569986287 0.063237031375389 0 0 0 0 0 0.00423923268841093 0 0 0 0 0 0 0 0.0341496227212793 0 0 0 0 0 0.00667637092544876 0.0788607710977101 0 0 0 0 0 0 0 0 0 0 0 0 0 0 0 0 0 0 0 0 0 0 0 0 0 0 0 0 0 0 0 0 0 0 0 0 0 0 0 0 0 0 0 0 0 0 0 0 0 0 0 0 0 0 0 0 0 0.265902465045204 0 0 0 0.0371979825194904 0.100162959873878 0.0924092987788577 0 0 0 0 0 0.0206432140058734 0 0.0274771803072012 0 0 0 0 0 0 0 0 0 0 0 0 0 0 0 0 0 0 0 0 0 0 0 0 0 0 0 0 0 0 0 0 0 0 0 0 0 0 0.0544723888837553 0 0 0 0 0 0 0 0 0 0 0 0 0 0 0 0 0 0 0 0.00853639084868071 0.00576365241684812 0.00497478024748645 0 0 0 0 0 0 0 0 0 0 0 0 0 0 0 0 0 0 0 0 0 0 0 0 0 0 0 0 0 0 0 0 0 0 0 0 0 0 0 0 0 0 0 0 0 0 0 0 0 0 0 0 0 0 0 0 0 0 0 0 0 0 0 0 0 0 0 0 0 0 0.00327224206678735 0.00952184003353817 0 0.0288852617602736 0.00627374549610127 0 0 0.00357985589210225 0 0 0 0 0 0 0 0 0 0 0 0 0 0 0 0 0 0 0 0 0 0 0 0 0 0 0 0 0 0 0 0 0 0 0 0 0 0 0 0 0 0 0 0 0 0 0 0 0 0
0.00585419608471136 0 0 0 0.0165925263309207 0.0806706118259588 0.00352486047086073 0 0.00383495608842467 0.015105367988325 0 0.154797370265275 0 0 0.191262456068705 0.14215371655308 0 0 0 0.110937204031991 0.029285618157902 0 0 0 0 0 0 0 0 0.0184426865903335 0 0 0 0 0 0 0 0 0 0 0 0 0 0 0 0 0 0 0 0 0 0 0 0 0 0 0 0 0 0 0 0 0 0 0 0.0180858216296543 0 0 0 0 0 0 0 0 0 0 0 0 0 0 0 0 0 0 0.00402295310729328 0 0 0 0 0 0 0 0 0 0 0 0 0 0 0 0 0 0 0 0 0 0 0 0 0 0 0 0 0 0 0 0 0 0 0 0 0 0 0 0 0 0.0239921747194928 0.077734913950838 0 0 0 0 0.0110349479380117 0.0780727634341441 0 0 0 0.0046141357134343 0 0 0 0 0 0 0 0 0 0 0 0 0 0 0 0 0 0 0 0 0 0 0 0 0 0 0 0 0 0.00998071905064368 0 0 0 0 0 0 0 0 0 0 0 0 0 0 0 0 0 0 0 0 0 0 0 0 0 0 0 0 0 0 0 0 0 0 0 0 0 0 0 0 0 0 0 0 0 0 0 0 0 0 0 0 0 0 0 0 0 0 0 0 0 0 0 0 0 0 0 0 0 0 0 0 0 0 0 0 0 0 0 0 0 0 0 0 0 0 0 0 0 0 0 0 0 0 0 0 0 0 0 0 0 0 0 0 0 0 0 0 0 0 0 0 0 0 0 0 0 0 0 0 0 0 0 0 0 0 0 0 0 0 0 0 0 0 0 0 0 0 0 0 0 0 0 0 0 0 0 0 0
0.00578663224630946 0 0 0 0.00713319714531132 0.0606808568749531 0.00612603164172481 0 0.00684431497015338 0.0183886793808795 0 0.129233648666156 0 0.186729134289868 0 0.16987875029937 0 0 0 0.00827944546404089 0 0 0 0 0 0 0 0 0 0.0230745462409226 0.0834719285221725 0 0 0 0 0 0 0.00703749778207421 0 0 0 0 0 0 0 0 0 0 0 0 0 0 0 0 0 0 0 0 0 0 0 0 0 0 0.00480367238866526 0 0 0 0 0 0 0 0 0 0 0 0 0 0 0 0 0 0 0 0.00574708433073877 0 0.00402798657159052 0 0 0 0 0 0 0 0.0215097996390296 0.0322384590171945 0 0 0 0 0 0 0 0 0.00657142382769408 0 0 0 0 0 0 0 0 0 0 0 0 0 0 0 0 0 0 0 0 0 0.087864153434185 0.00676997148359087 0 0.0141700788254578 0 0 0.024064527572268 0.0383934422328386 0 0.0317409561074905 0.00454798007554967 0.00488580096977085 0 0 0 0 0 0 0 0 0 0 0 0 0 0 0 0 0 0 0 0 0 0 0 0 0 0 0 0 0 0 0 0 0 0 0 0 0 0 0 0 0 0 0 0 0 0 0 0 0 0 0 0 0 0 0 0 0 0 0 0 0 0 0 0 0 0 0 0 0 0 0 0 0 0 0 0 0 0 0 0 0 0 0 0 0 0 0 0 0 0 0 0 0 0 0 0 0 0 0 0 0 0 0 0 0 0 0 0 0 0 0 0 0 0 0 0 0 0 0 0 0 0 0 0 0 0 0 0 0 0 0 0 0 0 0 0 0 0 0 0 0 0 0 0 0 0 0 0 0 0 0 0 0 0 0 0 0 0 0 0 0 0 0 0 0 0 0 0 0 0 0 0 0 0 0 0 0 0 0
0.00402476874142315 0.0051091972020683 0.00210403133473517 0.00364176197030255 0.0162203969025291 0.0420188975716804 0.00673303713288062 0 0.00537219196407274 0.0115649418704152 0 0.0921218347348743 0 0.100439679584803 0.122942998787272 0 0 0 0 0 0 0 0 0 0 0 0 0 0 0.020781736873479 0.0722231994754215 0 0 0 0 0 0 0.00839102971066696 0.00590669149101978 0 0.00488486209006459 0 0.0140689680125785 0 0.00225422667735489 0 0 0 0 0.00531773615556411 0 0 0 0 0.00314682728748438 0 0 0 0.0241202186285017 0 0 0 0 0 0.00425957379442619 0 0 0 0 0 0 0 0 0 0 0 0 0 0 0 0 0 0 0 0.011149818504072 0.00716783691620943 0.00327102497137323 0 0.0109093329208452 0 0 0 0.00719567148196423 0 0.00839112199568773 0.00443298267627145 0 0 0 0 0 0 0 0 0.00631009078169576 0.00705981570528652 0 0 0 0 0 0 0 0 0.00327825342373555 0.00282554087690141 0 0 0 0 0 0 0 0 0 0 0.0940439050562568 0.00447710864155479 0 0.0126594030243823 0 0 0.0192154355811764 0.0475771238231138 0 0 0.0508504902241808 0.044834087550585 0.0336207774120193 0 0 0 0 0 0 0 0.0105487016468797 0.00745422651770637 0 0.00914565874638433 0 0 0 0.0159327835281001 0 0 0 0 0 0 0 0 0 0 0 0 0 0 0 0 0 0 0 0 0 0 0 0 0 0 0 0 0 0 0 0 0 0 0 0 0 0 0 0 0 0 0 0 0 0 0 0 0 0 0 0 0 0 0 0 0 0 0 0 0 0 0 0 0 0 0 0 0 0 0 0 0 0 0 0 0 0 0 0 0 0 0 0 0 0 0 0 0 0 0 0 0 0 0 0 0 0 0 0 0 0 0 0 0 0 0 0 0 0 0 0 0 0 0 0 0 0 0 0 0 0 0 0 0 0 0 0 0 0 0 0 0 0 0 0 0 0 0 0 0 0 0 0 0 0 0 0 0 0 0 0 0 0 0 0 0 0 0 0 0 0 0
0 0.317357916052321 0.0611839073538916 0 0 0.00902522108266584 0.0640338299974806 0 0 0 0 0.0407427449863811 0 0 0 0 0 0.0312481330406076 0.0278699564956771 0.0559270562942693 0.178663696147345 0 0 0 0 0 0 0 0 0 0 0 0 0 0 0 0 0 0 0 0 0 0 0 0 0 0 0 0 0 0 0 0 0 0 0 0 0 0 0.0525305729668091 0 0 0 0 0 0.00952637837712354 0 0.00994026107119631 0 0 0 0 0 0 0 0 0 0 0 0 0 0 0 0 0 0 0 0 0 0 0 0 0 0 0 0 0 0 0 0 0 0 0 0 0.0441415821157128 0 0 0 0 0 0 0 0 0 0 0 0 0 0 0 0 0.0294130916707733 0 0.0683956523477451 0 0 0 0 0 0 0 0 0 0 0 0 0 0 0 0 0 0 0 0 0 0 0 0 0 0 0 0 0 0 0 0 0 0 0 0 0 0 0 0 0 0 0 0 0 0 0 0 0 0 0 0 0 0 0 0 0 0 0 0 0 0 0 0 0 0 0 0 0 0 0 0 0 0 0 0 0 0 0 0 0 0 0 0 0 0 0 0 0 0 0 0 0 0 0 0 0 0 0 0 0 0 0 0 0 0 0 0 0 0 0 0 0 0 0 0 0 0 0 0 0 0 0 0 0 0 0 0 0 0 0 0 0 0 0 0 0 0 0 0 0 0 0 0 0 0 0 0 0 0 0 0 0 0 0 0 0 0 0 0 0 0 0 0 0 0 0 0 0 0 0 0 0 0 0 0 0 0 0 0 0 0 0 0 0 0 0 0 0 0 0 0 0
0.0685228526045633 0.0895887228276559 0.152557814423358 0 0.0898718799483677 0.0363544038214535 0 0.162979148825813 0.100423182130973 0.0358604581173577 0.038746654887596 0 0 0 0 0 0.0546079805301245 0 0 0 0 0 0 0 0 0 0 0 0 0.0841395971619898 0.0440837783002979 0 0 0 0 0 0 0 0 0 0 0 0 0 0 0 0 0 0 0 0 0 0 0 0 0 0 0 0 0 0 0 0 0 0 0 0 0 0.0309825239531603 0 0 0 0 0 0 0 0 0 0 0 0 0 0 0 0 0 0 0 0 0 0 0.0112810024672899 0 0 0 0 0 0 0 0 0 0 0 0 0 0 0 0 0 0 0 0 0 0 0 0 0 0 0 0 0 0 0 0 0 0 0 0 0 0 0 0 0 0 0 0 0 0 0 0 0 0 0 0 0 0 0 0 0 0 0 0 0 0 0 0 0 0 0 0 0 0 0 0 0 0 0 0 0 0 0 0 0 0 0 0 0 0 0 0 0 0 0 0 0 0 0 0 0 0 0 0 0 0 0 0 0 0 0 0 0 0 0 0 0 0 0 0 0 0 0 0 0 0 0 0 0 0 0 0 0 0 0 0 0 0 0 0 0 0 0 0 0 0 0 0 0 0 0 0 0 0 0 0 0 0 0 0 0 0 0 0 0 0 0 0 0 0 0 0 0 0 0 0 0 0 0 0 0 0 0 0 0 0 0 0 0 0 0 0 0 0 0 0 0 0 0 0 0 0 0 0 0 0 0 0 0 0 0 0 0 0 0 0 0 0 0 0 0 0 0 0 0 0 0 0 0
0 0 0.0257915172343988 0 0 0 0 0 0 0 0 0 0 0 0 0 0.0559616761069336 0 0 0 0 0 0 0 0 0 0 0 0 0 0 0 0 0 0 0 0 0 0 0 0 0 0 0 0 0 0 0 0 0 0 0 0 0 0 0 0 0 0 0 0 0 0 0 0 0 0.089277394388964 0 0.615507501292739 0 0 0 0 0 0 0 0 0 0 0 0 0 0 0 0 0 0 0 0 0 0 0 0 0 0 0 0 0 0 0 0 0 0 0.0353052496193316 0 0 0 0 0.0379718384803249 0 0.083723839585059 0 0 0 0 0 0 0 0 0 0 0 0 0.0564609832922486 0 0 0 0 0 0 0 0 0 0 0 0 0 0 0 0 0 0 0 0 0 0 0 0 0 0 0 0 0 0 0 0 0 0 0 0 0 0 0 0 0 0 0 0 0 0 0 0 0 0 0 0 0 0 0 0 0 0 0 0 0 0 0 0 0 0 0 0 0 0 0 0 0 0 0 0 0 0 0 0 0 0 0 0 0 0 0 0 0 0 0 0 0 0 0 0 0 0 0 0 0 0 0 0 0 0 0 0 0 0 0 0 0 0 0 0 0 0 0 0 0 0 0 0 0 0 0 0 0 0 0 0 0 0 0 0 0 0 0 0 0 0 0 0 0 0 0 0 0 0 0 0 0 0 0 0 0 0 0 0 0 0 0 0 0 0 0 0 0 0 0 0 0 0 0 0 0 0 0 0 0 0 0 0 0 0 0 0 0 0 0 0 0
0 0.049946895836495 0 0.0868754810204884 0 0.0107205674175402 0.0130406902168586 0 0 0 0 0.0902257431457583 0 0.156311280409247 0.0119490120470263 0 0.0919865531506688 0 0 0 0.208457718896438 0 0 0 0 0 0 0 0 0.0039600477269263 0 0 0 0 0 0 0 0.02220742151622 0 0 0 0 0 0 0 0.0328410790158812 0 0 0 0 0 0 0 0 0 0 0 0 0 0.0214772068229561 0 0 0 0 0.0264935046447508 0.023432113044152 0 0 0 0 0 0 0 0 0 0 0 0 0 0 0 0 0 0 0 0 0 0 0 0 0 0 0.0166170786389575 0 0 0 0 0 0 0 0 0 0 0 0 0 0 0 0 0 0 0 0 0 0 0 0 0 0 0 0 0 0 0 0 0 0 0.0827778373303358 0.0184976674452475 0 0 0 0 0.0269939169409712 0 0 0 0 0 0 0 0 0 0 0 0 0 0 0 0 0 0 0 0 0 0 0 0 0 0 0 0 0 0 0 0 0 0.0051881847330811 0 0 0 0 0 0 0 0 0 0 0 0 0 0 0 0 0 0 0 0 0 0 0 0 0 0 0 0 0 0 0 0 0 0 0 0 0 0 0 0 0 0 0 0 0 0 0 0 0 0 0 0 0 0 0 0 0 0 0 0 0 0 0 0 0 0 0 0 0 0 0 0 0 0 0 0 0 0 0 0 0 0 0 0 0 0 0 0 0 0 0 0 0 0 0 0 0 0 0 0 0 0 0 0 0 0 0 0 0 0 0 0 0 0 0 0 0 0 0 0 0 0 0 0 0 0 0 0 0 0 0 0 0 0 0 0 0 0 0 0 0 0 0 0 0 0 0 0 0
0 0.109486536911677 0 0.0137470036463059 0 0 0.0201320724847006 0 0 0 0 0.0613591038236285 0 0.0212341143774231 0 0 0.151218648166139 0 0 0.107271569143201 0 0 0 0 0 0 0 0.0262401717597846 0 0 0 0 0 0 0 0 0 0 0 0 0 0 0 0 0.00651617805060359 0.0770338585169067 0 0 0 0 0 0 0 0 0 0 0 0 0 0.0379847479114772 0.00988590918985062 0 0.06688619049884 0 0.0290462014201752 0.103137304477621 0 0.00715298636009439 0 0 0 0 0 0 0 0.00408866781283432 0 0 0 0 0 0 0 0 0 0 0 0 0 0 0 0 0.00860539344470039 0 0 0 0 0 0 0 0 0 0 0 0 0 0 0 0 0 0 0 0 0 0 0 0 0 0 0 0 0 0 0 0 0 0 0.0467747234012081 0.0574875234210192 0 0 0 0 0.0347110951818091 0 0 0 0 0 0 0 0 0 0 0 0 0 0 0 0 0 0 0 0 0 0 0 0 0 0 0 0 0 0 0 0 0 0 0 0 0 0 0 0 0 0 0 0 0 0 0 0 0 0 0 0 0 0 0 0 0 0 0 0 0 0 0 0 0 0 0 0 0 0 0 0 0 0 0 0 0 0 0 0 0 0 0 0 0 0 0 0 0 0 0 0 0 0 0 0 0 0 0 0 0 0 0 0 0 0 0 0 0 0 0 0 0 0 0 0 0 0 0 0 0 0 0 0 0 0 0 0 0 0 0 0 0 0 0 0 0 0 0 0 0 0 0 0 0 0 0 0 0 0 0 0 0 0 0 0 0 0 0 0 0 0 0 0 0 0 0 0 0 0 0 0 0 0 0 0 0 0 0 0 0 0 0
0 0 0 0 0 0 0 0 0 0 0 0 0 0 0 0 0 0 0 0 0 0 0 0.182932319405124 0 0 0 0 0 0 0 0 0 0 0 0 0 0 0.105768051827744 0.293548331975927 0 0 0.0521383289021293 0 0 0 0 0 0 0 0 0.0664413161120317 0 0 0 0 0 0 0 0 0 0 0 0 0 0 0 0 0 0 0 0.0513739842582865 0 0 0.200832992046429 0 0 0 0 0 0 0 0 0 0 0 0 0 0 0 0 0 0 0 0 0 0 0 0 0 0 0 0 0 0 0 0 0 0 0 0 0 0 0 0 0 0 0 0 0 0 0 0 0 0 0 0 0 0 0 0 0 0 0.0469646754723285 0 0 0 0 0 0 0 0 0 0 0 0 0 0 0 0 0 0 0 0 0 0 0 0 0 0 0 0 0 0 0 0 0 0 0 0 0 0 0 0 0 0 0 0 0 0 0 0 0 0 0 0 0 0 0 0 0 0 0 0 0 0 0 0 0 0 0 0 0 0 0 0 0 0 0 0 0 0 0 0 0 0 0 0 0 0 0 0 0 0 0 0 0 0 0 0 0 0 0 0 0 0 0 0 0 0 0 0 0 0 0 0 0 0 0 0 0 0 0 0 0 0 0 0 0 0 0 0 0 0 0 0 0 0 0 0 0 0 0 0 0 0 0 0 0 0 0 0 0 0 0 0 0 0 0 0 0 0 0 0 0 0 0 0 0 0 0 0 0 0 0 0 0 0 0 0 0 0 0 0 0 0 0
0 0 0 0 0 0 0 0 0 0 0 0 0.0447400886482926 0 0 0 0 0 0 0 0 0 0 0 0.156361360886126 0.0493208002036922 0.0400346611901849 0 0 0 0 0 0 0 0 0 0 0 0 0 0.0101110663785668 0 0 0 0 0 0 0 0.158647446273227 0 0 0 0 0 0 0 0 0 0 0 0 0 0 0 0 0 0 0 0 0 0 0 0 0.0372735603698984 0 0 0 0 0 0 0 0 0 0 0 0 0 0 0 0 0 0 0 0 0 0 0 0 0 0 0 0 0 0 0 0 0 0 0 0 0 0 0 0 0 0 0 0 0 0.240831213578277 0 0 0 0 0 0.0348369885165427 0 0.134326629545871 0 0 0 0 0 0 0 0 0 0 0 0 0 0 0 0 0 0 0 0 0 0 0 0 0 0 0 0 0 0 0 0 0 0 0 0 0 0 0.0136398791017151 0 0 0.0214044948265487 0.0158268557195372 0 0.0172851992250137 0 0 0 0 0 0 0 0 0 0 0 0 0 0 0 0 0 0 0 0 0 0 0 0 0 0 0 0 0 0 0 0 0 0 0 0 0 0 0 0 0 0 0 0 0 0 0 0 0 0 0 0 0 0 0 0 0 0 0 0 0 0 0 0 0 0 0 0 0 0 0 0 0 0 0 0 0 0 0 0 0 0 0 0 0 0 0 0 0 0 0.0253597555365057 0 0 0 0 0 0 0 0 0 0 0 0 0 0 0 0 0 0 0 0 0 0 0 0 0 0 0 0 0 0 0 0 0 0 0 0 0 0 0 0 0 0 0 0 0 0 0 0 0 0 0 0 0
0 0 0 0 0 0 0 0 0 0 0 0 0 0 0 0 0 0 0 0 0 0.207896849271258 0 0 0 0 0 0 0 0 0 0 0 0 0 0 0 0 0 0 0 0 0.333124827491296 0 0.0569350128418565 0 0 0 0 0.0755084739866919 0 0 0 0 0 0 0 0 0 0 0 0.0776630302187048 0 0.226770685152831 0 0 0 0 0 0 0 0 0 0 0.0221011210373628 0 0 0 0 0 0 0 0 0 0 0 0 0 0 0 0 0 0 0 0 0 0 0 0 0 0 0 0 0 0 0 0 0 0 0 0 0 0 0 0 0 0 0 0 0 0 0 0 0 0 0 0 0 0 0 0 0 0 0 0 0 0 0 0 0 0 0 0 0 0 0 0 0 0 0 0 0 0 0 0 0 0 0 0 0 0 0 0 0 0 0 0 0 0 0 0 0 0 0 0 0 0 0 0 0 0 0 0 0 0 0 0 0 0 0 0 0 0 0 0 0 0 0 0 0 0 0 0 0 0 0 0 0 0 0 0 0 0 0 0 0 0 0 0 0 0 0 0 0 0 0 0 0 0 0 0 0 0 0 0 0 0 0 0 0 0 0 0 0 0 0 0 0 0 0 0 0 0 0 0 0 0 0 0 0 0 0 0 0 0 0 0 0 0 0 0 0 0 0 0 0 0 0 0 0 0 0 0 0 0 0 0 0 0 0 0 0 0 0 0 0 0 0 0 0 0 0 0 0 0 0 0 0 0 0 0 0 0 0 0 0 0
0 0 0 0 0 0 0 0 0 0 0 0 0.036023677789856 0 0 0 0 0 0 0 0 0 0.12459863301513 0 0 0.143251666244137 0 0 0 0 0 0.050541700346592 0 0 0.0605332628245924 0.0070632721454721 0 0 0 0 0 0 0 0 0 0 0 0 0.220736856152647 0 0 0 0 0 0 0 0 0 0 0 0 0 0 0 0 0 0 0 0 0 0 0 0 0.0370980726120177 0 0 0 0 0 0 0 0 0 0 0 0 0 0 0 0 0 0 0 0 0 0 0 0 0 0.0132550341582744 0 0 0 0 0 0 0 0 0 0 0 0 0 0 0 0 0 0 0 0 0 0 0 0 0 0.0675218660374824 0 0.031820698311804 0 0 0 0 0 0 0 0 0 0 0 0 0 0 0 0 0 0 0 0 0 0 0 0 0.00849848672439387 0 0 0 0 0 0 0 0 0 0 0 0 0 0 0 0.0297674891845455 0.0875354340759789 0.033819451499279 0 0 0 0 0 0 0 0 0 0 0 0 0 0 0 0.0161924202978925 0 0 0 0 0 0 0 0 0 0 0 0 0 0 0 0 0 0 0 0 0 0 0 0 0 0 0 0 0 0 0 0 0 0 0 0.0173357120611202 0 0 0 0 0 0 0 0 0 0 0 0 0 0 0 0 0 0 0 0 0 0 0 0 0 0 0 0 0 0 0 0 0 0 0 0 0 0 0 0 0.0144062665187855 0 0 0 0 0 0 0 0 0 0 0 0 0 0 0 0 0 0 0 0 0 0 0 0 0 0 0 0 0 0 0 0 0 0 0 0 0 0 0 0 0 0 0 0 0 0 0 0 0 0 0 0 0
0 0 0 0 0 0 0 0 0 0 0 0 0.0520426779958194 0 0 0 0 0 0 0 0 0 0.0618539159584031 0 0.225451397623684 0 0 0 0 0 0 0.0325295465869457 0.0246800938228539 0 0.0701464676825335 0 0 0 0 0 0 0 0 0 0 0 0 0 0.101926000952097 0 0 0 0 0 0 0 0 0 0 0 0 0 0 0 0 0 0 0 0 0 0 0 0 0.0782496663128955 0 0 0 0 0 0 0 0 0 0 0 0 0 0 0 0 0 0 0 0 0 0 0 0 0 0 0 0 0 0 0 0 0 0 0 0 0 0 0 0 0 0 0 0 0 0.0398126046323052 0 0 0 0 0 0.246615933024695 0 0 0 0 0 0 0 0 0 0 0 0 0 0 0 0 0 0 0 0 0 0 0 0 0 0 0 0 0 0 0 0 0 0 0 0 0 0 0 0 0 0 0 0 0.0355902797608758 0 0 0 0 0 0 0 0 0 0 0 0 0 0 0 0 0 0 0 0 0 0 0 0 0 0 0 0 0 0 0 0 0 0 0 0 0 0 0 0 0 0 0 0 0 0 0 0 0 0 0 0.0311014156468915 0 0 0 0 0 0 0 0 0 0 0 0 0 0 0 0 0 0 0 0 0 0 0 0 0 0 0 0 0 0 0 0 0 0 0 0 0 0 0 0 0 0 0 0 0 0 0 0 0 0 0 0 0 0 0 0 0 0 0 0 0 0 0 0 0 0 0 0 0 0 0 0 0 0 0 0 0 0 0 0 0 0 0 0 0 0 0 0 0 0 0 0 0 0
0 0 0 0 0 0 0 0 0 0 0 0 0 0 0 0 0 0 0 0 0 0 0.0467692079165263 0 0 0 0 0 0 0 0 0 0 0 0 0 0 0 0 0 0 0 0 0 0 0 0 0 0.0388698381797929 0 0 0 0 0 0 0 0 0 0 0 0 0 0 0 0 0 0 0 0 0 0 0 0 0 0 0 0 0 0 0 0 0 0 0 0 0 0 0 0 0 0 0 0 0 0 0 0 0 0 0 0 0 0 0 0 0 0.0346893427842082 0.0416628915807414 0 0 0 0 0 0 0.020483929338463 0.0158044109982107 0.0661621803739837 0 0.0876042450416141 0.15361805680618 0 0 0 0 0 0 0 0.0182882140119931 0 0 0 0 0 0 0 0 0 0 0 0 0 0 0 0 0 0 0 0 0 0 0 0 0 0 0 0 0 0 0 0 0 0 0 0 0 0 0.0405589849534289 0 0 0 0 0 0.193332335858179 0 0 0 0 0 0 0 0 0 0 0 0 0 0.0157375301617358 0 0 0 0 0 0 0 0 0 0 0 0 0 0 0 0 0 0 0 0 0 0 0 0 0 0 0 0 0 0 0 0 0 0 0 0 0 0 0 0 0 0 0 0 0 0 0 0 0 0 0 0 0 0 0 0 0 0 0 0 0 0 0 0 0 0 0 0 0 0 0 0 0 0 0.0635408970709564 0 0.141059434875014 0 0 0 0 0.0123970242620831 0.00942147578688976 0 0 0 0 0 0 0 0 0 0 0 0 0 0 0 0 0 0 0 0 0 0 0 0 0 0 0 0 0 0 0 0 0 0 0 0 0 0 0 0 0 0 0 0 0 0 0
0 0 0 0 0 0 0 0 0 0 0 0 0 0 0 0 0 0 0 0 0.213082579485651 0 0 0 0 0 0 0 0 0 0 0 0 0 0 0 0 0 0 0 0 0 0 0 0 0 0 0 0 0 0 0 0 0.102346817643947 0 0 0 0 0.0626357781057403 0 0 0 0.0639911441084533 0 0 0.0885710728479799 0 0 0 0 0 0 0 0 0 0 0 0 0 0 0 0 0 0 0 0 0.0353223397091836 0 0 0 0 0 0 0 0 0 0 0 0 0 0 0 0 0 0 0 0 0 0 0 0 0 0 0 0 0 0 0 0 0 0.0475196934585691 0 0.386530574640477 0 0 0 0 0 0 0 0 0 0 0 0 0 0 0 0 0 0 0 0 0 0 0 0 0 0 0 0 0 0 0 0 0 0 0 0 0 0 0 0 0 0 0 0 0 0 0 0 0 0 0 0 0 0 0 0 0 0 0 0 0 0 0 0 0 0 0 0 0 0 0 0 0 0 0 0 0 0 0 0 0 0 0 0 0 0 0 0 0 0 0 0 0 0 0 0 0 0 0 0 0 0 0 0 0 0 0 0 0 0 0 0 0 0 0 0 0 0 0 0 0 0 0 0 0 0 0 0 0 0 0 0 0 0 0 0 0 0 0 0 0 0 0 0 0 0 0 0 0 0 0 0 0 0 0 0 0 0 0 0 0 0 0 0 0 0 0 0 0 0 0 0 0 0 0 0 0 0 0 0 0 0 0 0 0 0 0 0 0 0 0 0 0 0
0 0 0 0 0.38368029675992 0 0 0.0728018065161367 0 0 0 0 0 0 0 0 0 0 0 0 0 0 0 0 0 0 0 0 0 0 0 0 0 0 0 0 0.0127765102985805 0.0161236476877559 0 0 0 0 0 0 0 0 0.121536175836813 0 0 0 0 0 0 0 0 0.0367249821467539 0 0 0 0 0 0 0 0 0 0 0.016732833983889 0 0 0 0 0 0 0 0 0 0 0 0 0 0 0 0 0 0 0 0.00725182972244813 0 0 0 0 0 0 0 0 0 0 0 0 0 0 0 0 0 0 0 0 0 0 0 0 0 0 0 0 0 0 0 0 0 0 0 0 0 0 0 0 0 0 0.0228247075137641 0.117058123984056 0.117260787179504 0.0491510101152271 0 0 0 0 0 0 0 0 0 0 0 0 0 0 0 0 0 0 0 0 0 0 0 0 0 0 0 0 0 0 0 0 0 0.0176233097311374 0 0 0 0 0 0 0 0 0 0 0 0 0 0 0 0 0 0 0 0 0 0 0 0 0 0 0 0 0 0 0 0 0 0 0 0 0 0 0 0 0 0 0 0 0 0 0 0 0 0 0 0 0 0 0 0 0 0 0 0 0 0 0 0 0 0 0 0 0 0 0 0 0 0 0 0 0 0 0 0 0 0 0 0 0 0 0 0 0 0 0 0 0 0 0 0.00845397852401439 0 0 0 0 0 0 0 0 0 0 0 0 0 0 0 0 0 0 0 0 0 0 0 0 0 0 0 0 0 0 0 0 0 0 0 0 0 0 0 0 0 0 0 0 0 0 0 0 0 0 0 0 0 0
0.072463799299855 0.00306086950636766 0.0146976882149386 0.0362484104088351 0.00451243720421163 0.0501325720938607 0.00608443090176683 0 0.0113710684116226 0.00604364999550495 0.0940219263586412 0.0448314265887934 0 0.00866208482841593 0.0111006666351615 0.0138144305762024 0 0.0263970815370504 0 0.00132003535147839 0 0 0 0 0 0 0 0 0 0 0.280122558654433 0 0 0 0 0 0 0.0342182972398841 0 0 0 0 0 0 0 0 0 0 0 0 0 0 0 0 0 0 0 0 0 0 0 0 0 0 0 0.00210943873799604 0 0 0 0 0 0 0 0 0 0 0 0 0 0 0 0 0 0 0.0119659443765811 0.0222765812808453 0.00678054076860215 0 0 0 0 0 0.0571480747312419 0 0.00690314240216379 0.0142022615528422 0 0 0 0 0 0 0 0 0 0.0335090318857551 0 0 0 0 0 0.0204821441031639 0 0 0.0229227149861564 0.00578118065461023 0 0 0 0 0 0 0 0 0 0 0.0284021959575925 0.00481287037467306 0 0.0158597697917527 0 0 0.00337577832720983 0 0 0.00360676620695917 0 0 0.00879478488308635 0 0 0 0 0 0 0 0.0054679487750162 0 0 0.00272590335829567 0 0 0 0.0037694930384335 0 0 0 0 0 0 0 0 0 0 0 0 0 0 0 0 0 0 0 0 0 0 0 0 0 0 0 0 0 0 0 0 0 0 0 0 0 0 0 0 0 0 0 0 0 0 0 0 0 0 0 0 0 0 0 0 0 0 0 0 0 0 0 0 0 0 0 0 0 0 0 0 0 0 0 0 0 0 0 0 0 0 0 0 0 0 0 0 0 0 0 0 0 0 0 0 0 0 0 0 0 0 0 0 0 0 0 0 0 0 0 0 0 0 0 0 0 0 0 0 0 0 0 0 0 0 0 0 0 0 0 0 0 0 0 0 0 0 0 0 0 0 0 0 0 0 0 0 0 0 0 0 0 0 0 0 0 0 0 0 0 0 0
0.020869420790615 0.00430490333490465 0.00647866573000147 0 0 0.00851341797704075 0 0 0.00378366130144449 0 0.0306586494947061 0.0490173293156799 0 0 0.0319019882187499 0.0381407546665987 0 0.0109874195163139 0 0 0 0 0 0 0 0 0 0 0 0.222540723826837 0 0 0 0 0 0 0 0.0167091214496628 0 0 0 0 0 0 0 0 0 0 0 0 0 0 0 0 0 0 0 0 0.00265058095126937 0 0 0 0 0 0 0 0 0 0 0 0 0 0 0 0 0 0 0 0 0 0 0 0 0 0.027647152451936 0.0132139356547936 0.0102609795250422 0.0313250123001371 0 0 0 0 0.0402680284869176 0 0.0515217712135096 0.079340457581283 0 0 0 0 0 0 0 0 0.00529988718042092 0.0373168576324314 0 0 0 0 0 0.0221663167352968 0 0 0.0281576304888984 0.00575942338245694 0 0 0 0 0 0 0 0 0 0 0.125818666834565 0 0 0.0113719791993849 0 0 0 0.0101032590448975 0 0.0138714166389902 0.016808649020296 0.00285071126414278 0.00496813517448133 0 0 0 0 0 0 0 0.00497191621411658 0 0 0 0 0 0 0.00767477961411856 0 0 0 0 0 0 0 0 0 0 0 0 0 0 0 0 0 0 0 0 0 0 0 0 0 0 0 0 0 0 0 0 0 0 0 0 0 0 0 0 0 0 0 0 0 0 0 0 0 0 0 0 0.00272639778805902 0 0 0 0 0 0 0 0 0 0 0 0 0 0 0 0 0 0 0 0 0 0 0 0 0 0 0 0 0 0 0 0 0 0 0 0 0 0 0 0 0 0 0 0 0 0 0 0 0 0 0 0 0 0 0 0 0 0 0 0 0 0 0 0 0 0 0 0 0 0 0 0 0 0 0 0 0 0 0 0 0 0 0 0 0 0 0 0 0 0 0 0 0 0 0 0 0 0 0 0 0 0 0 0 0 0 0 0 0 0
0 0 0 0 0 0 0 0 0 0 0 0 0 0 0 0 0 0 0 0 0 0 0 0 0.0663571754960234 0.0271370605418073 0 0 0 0 0 0 0.0342718035411107 0 0.280579247485341 0.014880678311464 0 0 0 0 0 0 0 0 0 0 0 0 0.154165953445879 0 0 0 0 0 0 0 0 0 0 0 0 0 0 0 0 0 0 0 0 0 0 0 0 0 0 0 0 0 0 0 0 0.00519274895226936 0 0 0 0 0 0 0 0 0 0 0 0 0 0 0 0 0 0.0715768584257814 0.0920753252456535 0 0 0 0 0 0 0 0 0 0 0 0 0 0 0 0 0 0 0 0 0 0 0 0 0.0140785107765313 0 0 0 0 0 0 0 0 0 0 0 0 0 0 0 0 0 0 0 0 0 0 0 0 0 0 0.0177652129824145 0 0 0 0 0 0 0 0 0 0 0 0 0 0.0181888166157266 0 0 0 0.00733741664088337 0 0 0 0 0 0 0 0 0 0 0 0 0 0 0 0.0672246043209089 0 0.0451046328477539 0 0 0 0 0 0 0 0 0 0 0 0 0 0 0 0 0 0.0117249877969682 0 0 0 0 0 0 0 0 0 0 0 0 0 0 0 0 0 0 0 0 0 0 0 0 0 0 0 0 0 0 0 0 0 0 0 0 0 0 0 0 0 0 0 0 0 0 0 0 0 0.0420538562156002 0 0 0 0 0 0 0 0 0 0 0 0 0 0 0 0 0 0 0 0 0 0 0 0 0 0 0 0 0 0 0 0 0 0 0 0 0 0 0 0 0 0.0127442235060112 0 0 0 0 0 0 0 0 0 0 0 0 0 0 0 0 0.00661151547780027 0.0109293713740721
0 0 0 0 0 0 0 0 0 0 0 0 0.0212977299744258 0 0 0 0 0 0 0 0 0 0 0 0 0.00903739954303644 0 0 0 0 0 0.0150434983408654 0 0.209885917975608 0.173243548506474 0.00357551409954282 0 0 0 0 0 0 0 0 0 0 0 0 0.0172990081093438 0 0 0 0 0 0.0720349373075132 0 0.0119709942068245 0 0 0 0 0 0 0 0 0 0 0 0 0 0 0 0 0 0 0 0 0 0 0 0 0 0 0 0 0 0 0 0 0 0 0 0 0 0 0 0 0 0 0.17248383551342 0.0489336334712019 0 0.0105411677068988 0 0 0 0 0 0 0 0 0 0 0 0 0 0 0 0 0.00720272396283182 0 0 0 0 0 0.0113540298228497 0 0 0 0 0 0 0 0 0 0 0 0 0.0176125426655889 0 0 0 0.0074591483044242 0 0 0 0 0 0.00774788952911159 0.00864092137480146 0.0240298292791171 0.00598185889364545 0.127645223697226 0 0 0 0 0 0 0 0 0 0 0 0 0 0 0 0 0 0 0 0 0 0 0 0 0 0 0 0 0 0 0 0 0 0 0 0.00691011401012175 0 0 0 0 0 0 0 0 0 0 0 0 0 0 0 0 0 0 0 0 0 0 0 0 0 0 0 0 0 0 0 0 0 0 0 0 0 0 0 0 0 0 0 0 0 0 0 0 0 0 0 0 0 0 0 0 0 0 0 0 0 0 0 0 0 0 0 0.010068533705127 0 0 0 0 0 0 0 0 0 0 0 0 0 0 0 0 0 0 0 0 0 0 0 0 0 0 0 0 0 0 0 0 0 0 0 0 0 0 0 0 0 0 0 0 0 0 0 0 0 0 0 0 0 0 0 0 0 0 0 0
0 0 0 0 0 0 0 0 0 0 0 0 0.047028015805954 0 0 0 0 0 0 0 0 0 0 0 0 0 0 0 0 0 0 0 0.160325289518836 0 0.0505933962256991 0 0 0 0 0 0 0 0 0 0 0 0 0 0 0 0 0 0 0 0.184670783273527 0.0181329943143291 0.0196632282819201 0 0.00806206155258194 0 0 0 0 0 0 0 0 0 0 0 0.0669049641421731 0 0 0 0 0 0 0 0 0 0 0 0 0 0 0 0 0 0 0 0 0.00250143861259402 0 0 0 0 0 0 0 0.0387345231126669 0.0386454317120456 0.00771213765241556 0.0240907354930896 0 0 0 0 0 0.00913799739270527 0 0 0 0 0.0251364019210015 0 0 0 0 0 0.0113192985717122 0 0 0 0 0 0 0 0.00773535879114927 0 0 0 0 0 0 0 0 0 0 0.140826558744619 0 0 0 0.0138734432652302 0 0 0 0 0 0.0111746012108723 0 0.0317764051396598 0.00998965332771076 0.0143135458022211 0 0 0 0 0 0 0 0 0 0 0 0 0 0 0 0 0 0 0 0 0 0 0 0 0 0 0 0 0 0 0 0 0 0 0 0 0 0 0 0 0 0 0 0 0 0 0 0 0 0 0 0 0 0 0 0 0 0 0 0 0 0 0 0 0 0 0 0 0 0 0 0 0 0 0 0 0 0 0 0 0 0 0 0 0 0 0 0 0 0 0 0 0 0 0 0 0 0 0 0 0 0 0 0.0278410534535346 0 0 0 0 0 0 0 0 0 0 0 0 0 0 0 0 0 0 0 0 0 0 0 0 0 0 0 0 0 0 0 0 0 0 0 0 0 0 0 0 0 0.0225814944638223 0 0 0 0 0 0 0 0 0 0 0 0 0 0.00459112573795269 0 0 0.00263806247997815 0
0 0 0 0 0 0 0 0 0 0 0 0 0.0686033921211405 0 0 0 0 0 0 0 0 0 0 0 0.0379876451703435 0.0279705396720043 0 0 0 0 0 0.134111429557965 0.188649402330735 0.0721229471378428 0 0.00347324380070763 0 0 0 0 0.00359431029617314 0 0 0 0 0 0 0 0.10828081685049 0 0 0 0 0 0 0.0188169442359384 0.0119170057512572 0 0 0 0 0 0 0 0 0 0 0 0 0 0 0 0 0 0 0 0 0 0 0 0 0.00215924755498542 0 0 0 0 0 0 0 0 0 0 0 0 0 0 0 0 0 0.0692542621523691 0.0097719447160309 0 0 0 0 0 0 0 0 0 0 0 0 0.0499081272340808 0 0 0 0 0 0 0 0 0 0 0 0.0338766043375166 0 0 0 0 0 0 0 0 0 0 0 0 0.0189986287859063 0 0 0 0 0 0 0 0 0 0 0.00646572242312771 0 0 0.0592582348329723 0 0 0 0 0 0 0 0 0 0 0 0 0 0.0250800128935485 0 0 0 0 0 0 0 0 0 0 0 0 0 0 0 0 0 0 0 0.00750693053635428 0 0.0122648323106701 0 0 0 0 0 0 0 0 0 0 0 0 0 0 0 0 0 0 0 0 0 0 0 0 0 0 0 0 0 0 0 0 0 0 0 0 0 0 0 0 0 0 0 0 0 0 0 0 0 0 0 0 0 0 0 0 0 0 0 0 0 0 0 0 0 0 0 0.0119211994189702 0 0 0 0 0.0180065758788705 0 0 0 0 0 0 0 0 0 0 0 0 0 0 0 0 0 0 0 0 0 0 0 0 0 0 0 0 0 0 0 0 0 0 0 0 0 0 0 0 0 0 0 0 0 0 0 0 0 0 0 0 0 0 0
0 0 0 0 0 0 0 0 0 0 0 0 0 0 0 0 0 0 0 0 0 0 0 0 0.0290080495339709 0 0 0 0 0 0 0.0465475978389847 0.0254801017122906 0 0.0227300069561452 0 0 0 0 0 0 0.0808447688919806 0 0 0 0 0 0 0.0264225494668126 0 0 0 0.150557391542509 0 0 0 0 0 0 0 0 0 0 0 0 0 0 0 0 0 0 0 0 0 0 0 0 0 0 0 0 0.170075967454767 0 0.191922839965093 0 0 0 0 0 0 0 0 0 0 0 0 0 0 0 0.13676637369338 0.0615106718001806 0 0 0 0 0 0 0 0 0 0 0 0 0 0 0 0 0 0 0 0 0 0 0 0 0 0 0 0 0 0 0 0 0 0 0 0 0 0 0 0 0 0 0 0 0 0 0 0 0 0 0 0.0581336811438848 0 0 0 0 0 0 0 0 0 0 0 0 0 0 0 0 0 0 0 0 0 0 0 0 0 0 0 0 0 0 0 0 0 0 0 0 0 0 0 0 0 0 0 0 0 0 0 0 0 0 0 0 0 0 0 0 0 0 0 0 0 0 0 0 0 0 0 0 0 0 0 0 0 0 0 0 0 0 0 0 0 0 0 0 0 0 0 0 0 0 0 0 0 0 0 0 0 0 0 0 0 0 0 0 0 0 0 0 0 0 0 0 0 0 0 0 0 0 0 0 0 0 0 0 0 0 0 0 0 0 0 0 0 0 0 0 0 0 0 0 0 0 0 0 0 0 0 0 0 0 0 0 0 0 0 0 0 0 0 0 0 0 0 0
0 0 0 0.0270674969614616 0 0 0 0 0 0 0 0.00808573473148004 0 0 0 0 0 0 0 0 0 0 0 0 0 0 0 0 0.00685046730060468 0 0 0 0 0 0 0 0 0.101257809583547 0 0 0 0 0 0 0 0 0 0 0 0 0 0 0 0 0 0 0 0 0 0 0 0 0 0 0 0 0 0 0 0 0 0 0.205300796055912 0 0 0 0 0.00848099572994115 0 0 0 0 0 0 0.108542735999142 0.0178943515562009 0.274424872293599 0 0 0 0 0 0 0 0 0 0 0 0 0 0 0 0 0 0 0 0 0 0 0 0 0 0 0 0 0 0 0 0 0 0 0 0 0 0 0 0 0 0 0.0856513789230119 0.0164503401899409 0 0.128722157096145 0.0112708635790143 0 0 0 0 0 0 0 0 0 0 0 0 0 0 0 0 0 0 0 0 0 0 0 0 0 0 0 0 0 0 0 0 0 0 0 0 0 0 0 0 0 0 0 0 0 0 0 0 0 0 0 0 0 0 0 0 0 0 0 0 0 0 0 0 0 0 0 0 0 0 0 0 0 0 0 0 0 0 0 0 0 0 0 0 0 0 0 0 0 0 0 0 0 0 0 0 0 0 0 0 0 0 0 0 0 0 0 0 0 0 0 0 0 0 0 0 0 0 0 0 0 0 0 0 0 0 0 0 0 0 0 0 0 0 0 0 0 0 0 0 0 0 0 0 0 0 0 0 0 0 0 0 0 0 0 0 0 0 0 0 0 0 0 0 0 0 0 0 0 0 0 0 0 0 0 0 0 0 0 0 0 0 0
0.00433058937186749 0 0 0.116037512765965 0.00251965478341529 0 0.0231508166826258 0.00650370946067063 0.00917432766998372 0 0.01238546988806 0.00216761807002801 0 0 0.00176206737046844 0.00290305158067006 0 0 0 0.00385275705960799 0 0 0 0 0 0 0 0 0.00209147901916921 0.0178092955633243 0.010946632821862 0 0 0 0 0 0.0244968809995377 0 0 0 0 0 0 0 0 0 0.00698524133593374 0 0 0 0.00416800013092159 0 0 0 0.00686846362919591 0 0 0.0029750634407448 0.00409639992044767 0 0 0 0 0 0 0 0 0 0 0 0 0 0.0168326189120072 0 0 0 0 0.00242784481892973 0 0 0 0 0 0 0.0433053837219831 0.0373182526465321 0.0596738476943172 0.00209623693360459 0.00290224133766523 0 0 0 0.13072520511237 0 0.00910870674067697 0.0044075112565479 0 0 0 0 0 0 0 0 0 0 0 0 0 0 0 0 0 0 0 0 0 0 0 0 0 0 0 0 0 0 0.00725851742984901 0 0 0.248661201878392 0.00800234307053602 0.00253577048419909 0.0961024449866533 0.00373071323431063 0 0 0.0010004797811045 0 0.0127770919941139 0 0 0 0 0 0 0.00145993899075147 0.0199592452021778 0.00719504356785497 0 0.0053876832876268 0 0 0 0.011906645353297 0 0 0 0 0 0 0 0 0 0 0 0 0 0 0 0 0 0 0 0 0 0 0 0 0 0 0 0 0 0 0 0 0 0 0 0 0 0 0 0 0 0 0 0 0 0 0 0 0 0 0 0 0 0 0 0 0 0 0 0 0 0 0 0 0 0 0 0 0 0 0 0 0 0 0 0 0 0 0 0 0 0 0 0 0 0 0 0 0 0 0 0 0 0 0 0 0 0 0 0 0 0 0 0 0 0 0 0 0 0 0 0 0 0 0 0 0 0 0 0 0 0 0 0 0 0 0 0 0 0 0 0 0 0 0 0 0 0 0 0 0 0 0 0 0 0 0 0 0 0 0 0 0 0 0 0 0 0 0 0 0 0 0
0 0 0 0 0 0 0 0 0 0 0 0 0 0 0 0.023988273994411 0 0 0 0 0 0.158883808072976 0 0 0 0 0 0 0 0 0 0 0 0 0 0 0 0 0 0.174425176123746 0.14122095350462 0 0 0 0.100279015725048 0 0 0.0340681650629747 0 0.21670898397705 0 0 0 0 0 0 0 0 0.00817503155362656 0 0 0 0 0 0 0 0 0 0 0.0314152734583112 0 0 0 0 0 0 0 0 0 0 0 0 0 0 0 0 0 0 0 0 0 0 0 0 0 0 0 0 0 0 0 0 0 0 0 0 0 0 0 0 0 0 0 0 0 0 0 0 0 0 0 0 0 0 0 0 0 0 0 0 0 0 0 0.0612649935817438 0 0 0 0.0167303977322041 0 0 0 0 0 0 0 0 0 0 0 0 0 0 0 0 0 0 0 0 0 0 0 0 0 0 0 0 0 0 0 0 0 0 0 0 0 0 0 0 0 0 0 0 0.01578996058525 0 0 0 0 0 0 0 0 0 0 0 0 0 0 0 0 0 0 0 0 0 0 0 0 0 0 0 0 0 0 0 0 0 0 0 0 0 0 0 0 0 0 0 0 0 0 0 0 0 0 0 0 0 0 0 0 0 0 0 0 0 0 0 0 0 0 0 0 0 0 0 0 0 0 0 0 0 0 0 0 0 0 0 0 0 0 0 0 0 0 0 0 0 0 0 0 0 0 0 0 0 0 0 0 0 0 0 0.0170499666280393 0 0 0 0 0 0 0 0 0 0 0 0 0 0 0 0 0 0 0 0 0 0 0 0 0 0
0 0 0 0 0 0 0 0 0 0 0 0 0 0 0 0 0 0 0 0 0 0.646757978469309 0 0 0 0 0 0 0 0 0 0 0 0 0 0 0 0 0.255826902721595 0 0 0 0 0 0.0556950261184997 0 0 0 0 0 0 0 0 0 0 0 0 0 0 0 0 0 0 0 0 0 0 0 0 0 0 0 0 0 0.041720092690596 0 0 0 0 0 0 0 0 0 0 0 0 0 0 0 0 0 0 0 0 0 0 0 0 0 0 0 0 0 0 0 0 0 0 0 0 0 0 0 0 0 0 0 0 0 0 0 0 0 0 0 0 0 0 0 0 0 0 0 0 0 0 0 0 0 0 0 0 0 0 0 0 0 0 0 0 0 0 0 0 0 0 0 0 0 0 0 0 0 0 0 0 0 0 0 0 0 0 0 0 0 0 0 0 0 0 0 0 0 0 0 0 0 0 0 0 0 0 0 0 0 0 0 0 0 0 0 0 0 0 0 0 0 0 0 0 0 0 0 0 0 0 0 0 0 0 0 0 0 0 0 0 0 0 0 0 0 0 0 0 0 0 0 0 0 0 0 0 0 0 0 0 0 0 0 0 0 0 0 0 0 0 0 0 0 0 0 0 0 0 0 0 0 0 0 0 0 0 0 0 0 0 0 0 0 0 0 0 0 0 0 0 0 0 0 0 0 0 0 0 0 0 0 0 0 0 0 0 0 0 0 0 0 0 0 0 0 0 0 0 0 0
0 0 0 0 0 0 0 0 0 0 0 0 0.016343093853538 0 0 0.0174308351165591 0 0 0 0 0 0 0.0179680931354254 0 0 0 0 0 0 0 0 0 0 0 0.0127728693613731 0 0 0 0.124082436977555 0 0 0 0 0 0.127469594563683 0 0 0.436942068875884 0 0 0 0 0.0270250823493459 0 0 0 0 0 0.0270249402872949 0 0 0 0 0 0 0 0 0 0 0 0 0 0 0.100682935036377 0.0559060653412643 0 0 0 0 0 0 0 0 0 0 0 0 0 0 0 0 0 0 0 0 0 0 0 0 0 0 0 0 0 0 0 0 0 0 0 0 0 0 0.0130172177038453 0 0 0 0 0 0 0 0 0 0 0 0 0 0 0 0 0 0 0 0 0 0 0 0 0.0233347673978555 0 0 0 0 0 0 0 0 0 0 0 0 0 0 0 0 0 0 0 0 0 0 0 0 0 0 0 0 0 0 0 0 0 0 0 0 0 0 0 0 0 0 0 0 0 0 0 0 0 0 0 0 0 0 0 0 0 0 0 0 0 0 0 0 0 0 0 0 0 0 0 0 0 0 0 0 0 0 0 0 0 0 0 0 0 0 0 0 0 0 0 0 0 0 0 0 0 0 0 0 0 0 0 0 0 0 0 0 0 0 0 0 0 0 0 0 0 0 0 0 0 0 0 0 0 0 0 0 0 0 0 0 0 0 0 0 0 0 0 0 0 0 0 0 0 0 0 0 0 0 0 0 0 0 0 0 0 0 0 0 0 0 0 0 0 0 0 0 0 0 0 0 0 0 0 0 0 0
0 0 0 0 0 0 0 0 0 0 0 0 0 0 0 0 0 0 0 0 0 0 0 0 0 0 0 0 0 0 0 0 0 0 0 1 0 0 0 0 0 0 0 0 0 0 0 0 0 0 0 0 0 0 0 0 0 0 0 0 0 0 0 0 0 0 0 0 0 0 0 0 0 0 0 0 0 0 0 0 0 0 0 0 0 0 0 0 0 0 0 0 0 0 0 0 0 0 0 0 0 0 0 0 0 0 0 0 0 0 0 0 0 0 0 0 0 0 0 0 0 0 0 0 0 0 0 0 0 0 0 0 0 0 0 0 0 0 0 0 0 0 0 0 0 0 0 0 0 0 0 0 0 0 0 0 0 0 0 0 0 0 0 0 0 0 0 0 0 0 0 0 0 0 0 0 0 0 0 0 0 0 0 0 0 0 0 0 0 0 0 0 0 0 0 0 0 0 0 0 0 0 0 0 0 0 0 0 0 0 0 0 0 0 0 0 0 0 0 0 0 0 0 0 0 0 0 0 0 0 0 0 0 0 0 0 0 0 0 0 0 0 0 0 0 0 0 0 0 0 0 0 0 0 0 0 0 0 0 0 0 0 0 0 0 0 0 0 0 0 0 0 0 0 0 0 0 0 0 0 0 0 0 0 0 0 0 0 0 0 0 0 0 0 0 0 0 0 0 0 0 0 0 0 0 0 0 0 0 0 0 0 0 0 0 0 0
0 0 0 0 0 0 0 0 0 0 0 0 0 0 0 0.0243253882170287 0 0 0 0 0 0.0333445658961536 0 0.187463834120771 0 0 0 0 0 0 0 0 0 0 0 0 0 0 0 0 0 0 0 0 0.114920098653743 0.0179552926147152 0 0 0 0.261875970867171 0 0 0 0 0 0 0 0 0 0 0 0.0375860468809872 0 0.116483201252931 0.0418249588479259 0 0 0 0 0 0 0.0233416408994283 0 0 0 0 0.0333852796518266 0.0471746667006459 0 0 0 0 0 0 0 0 0 0 0 0 0 0 0 0 0 0 0 0 0 0 0 0 0 0 0 0 0 0 0 0 0 0 0 0 0 0 0 0 0 0 0 0 0 0 0 0 0 0 0 0 0 0 0 0.0603190553966728 0 0 0 0 0 0 0 0 0 0 0 0 0 0 0 0 0 0 0 0 0 0 0 0 0 0 0 0 0 0 0 0 0 0 0 0 0 0 0 0 0 0 0 0 0 0 0 0 0 0 0 0 0 0 0 0 0 0 0 0 0 0 0 0 0 0 0 0 0 0 0 0 0 0 0 0 0 0 0 0 0 0 0 0 0 0 0 0 0 0 0 0 0 0 0 0 0 0 0 0 0 0 0 0 0 0 0 0 0 0 0 0 0 0 0 0 0 0 0 0 0 0 0 0 0 0 0 0 0 0 0 0 0 0 0 0 0 0 0 0 0 0 0 0 0 0 0 0 0 0 0 0 0 0 0 0 0 0 0 0 0 0 0 0 0 0 0 0 0 0 0 0 0 0 0 0 0 0 0 0 0 0 0
0 0 0 0 0 0 0 0 0 0 0 0 0 0 0 0 0 0 0 0 0 0 0 0 0 0 0 0 0 0 0 0 0 0 0 0 0 0 0 0 0 0 0 0 0.0985733118032374 0 0 0 0 0.337513469313182 0 0 0 0.226992719556109 0 0 0 0 0 0 0 0 0 0 0.336920499327472 0 0 0 0 0 0 0 0 0 0 0 0 0 0 0 0 0 0 0 0 0 0 0 0 0 0 0 0 0 0 0 0 0 0 0 0 0 0 0 0 0 0 0 0 0 0 0 0 0 0 0 0 0 0 0 0 0 0 0 0 0 0 0 0 0 0 0 0 0 0 0 0 0 0 0 0 0 0 0 0 0 0 0 0 0 0 0 0 0 0 0 0 0 0 0 0 0 0 0 0 0 0 0 0 0 0 0 0 0 0 0 0 0 0 0 0 0 0 0 0 0 0 0 0 0 0 0 0 0 0 0 0 0 0 0 0 0 0 0 0 0 0 0 0 0 0 0 0 0 0 0 0 0 0 0 0 0 0 0 0 0 0 0 0 0 0 0 0 0 0 0 0 0 0 0 0 0 0 0 0 0 0 0 0 0 0 0 0 0 0 0 0 0 0 0 0 0 0 0 0 0 0 0 0 0 0 0 0 0 0 0 0 0 0 0 0 0 0 0 0 0 0 0 0 0 0 0 0 0 0 0 0 0 0 0 0 0 0 0 0 0 0 0 0 0 0 0 0 0 0 0 0
0 0 0 0 0 0 0 0 0 0 0 0 0 0 0 0.00218818046931642 0 0 0 0 0.00616376167374858 0 0 0.0179877950728487 0 0 0 0 0 0 0 0 0 0 0 0 0 0 0.0239685025619904 0.00907632856208204 0.0346757824173853 0 0.0645184617876306 0.00752108687600985 0 0.00813980557084565 0 0.0394253330231887 0 0.249976818056208 0 0 0.00829407140180579 0 0.00323471338311669 0 0 0.00219844695036427 0.00176519613372943 0 0 0.0414538717522783 0 0.00941336927351121 0.0090386243291706 0 0 0 0 0.0109535770455076 0 0.00947258100861089 0 0.0536628627342781 0 0 0 0.0644624438363966 0.00582092018341612 0 0.00474279715163745 0 0 0 0 0 0 0 0 0 0.00389162991950401 0.00377964056930245 0.0071234463312057 0 0 0 0 0 0 0 0 0 0 0 0 0 0 0 0 0 0 0 0 0 0 0 0.00221195986306155 0 0 0 0 0 0 0 0 0 0 0.0347428238205547 0 0 0 0 0 0.21124224922633 0 0 0 0 0.00385026002323534 0 0 0 0 0 0 0 0 0 0 0 0 0 0 0 0 0 0 0 0 0 0 0 0 0 0 0 0 0 0 0 0.0193025949914794 0 0 0 0 0 0 0 0 0 0 0 0 0 0 0 0 0 0 0 0 0 0 0 0 0 0 0 0 0 0 0 0 0 0 0 0 0 0 0 0 0 0 0 0 0 0 0 0 0 0 0 0.02570006400025 0 0 0 0 0 0 0 0 0 0 0 0 0 0 0 0 0 0 0 0 0 0 0 0 0 0 0 0 0 0 0 0 0 0 0 0 0 0 0 0 0 0 0 0 0 0 0 0 0 0 0 0 0 0 0 0 0 0 0 0 0 0 0 0 0 0 0 0 0 0 0 0 0 0 0 0 0 0 0 0 0 0 0 0 0 0 0 0 0 0 0 0 0 0
0 0 0 0 0 0 0 0 0 0 0 0 0 0 0 0 0 0 0 0.0249383613666677 0.113675139353285 0 0 0 0 0 0 0 0 0 0 0 0 0 0 0 0 0 0 0 0 0 0.0157257529944493 0 0.0126982823526797 0 0.0101331033840597 0 0 0.0343105380772474 0 0 0 0 0.00885488532011787 0 0 0.0117361555382634 0.0319193811784034 0 0.136048056342993 0.0210871584044051 0.0230668805016019 0.0178711740536267 0 0 0 0 0 0 0 0 0 0 0 0 0.0869883215687214 0.12460051656998 0 0 0 0 0 0 0.0170235095745005 0 0.0765540683957342 0 0 0 0 0 0 0 0 0 0 0 0 0 0 0 0 0 0 0 0 0 0 0 0 0 0 0 0 0 0 0 0 0 0 0 0 0 0 0 0 0 0.128069784760668 0 0 0.0136285863921153 0 0.0425781468016918 0 0 0 0 0 0 0 0 0 0 0 0 0 0 0 0 0 0 0 0 0 0 0 0 0 0 0 0 0 0 0 0 0 0 0 0 0 0.00780680463956309 0 0 0 0 0 0 0 0 0 0 0 0 0 0 0 0 0 0.0174746858742466 0 0 0 0 0 0 0 0 0 0 0 0 0 0 0 0 0 0 0 0.0232107065549798 0 0 0 0 0 0 0 0 0 0 0 0 0 0 0 0 0 0 0 0 0 0 0 0 0 0 0 0 0 0 0 0 0 0 0 0 0 0 0 0 0 0 0 0 0 0 0 0 0 0 0 0 0 0 0 0 0 0 0 0 0 0 0 0 0 0 0 0 0 0 0 0 0 0 0 0 0 0 0 0 0 0 0 0 0 0 0 0 0 0 0 0 0 0 0 0 0 0 0 0 0 0 0 0 0 0 0
0 0 0 0 0.0543376799365123 0 0 0.0129256336389286 0 0 0 0 0 0 0 0 0 0 0 0 0 0 0 0 0 0 0 0 0.039963771547395 0 0 0 0 0 0 0 0 0.0177072901487512 0 0 0 0 0 0 0 0.0058686222363802 0 0 0 0 0.147011714570357 0 0 0 0 0 0 0 0.0212062099012668 0.00717798086084833 0.00524355572573549 0 0 0 0 0 0 0.00898268605850692 0 0 0 0 0.109325864853004 0 0 0 0 0 0 0 0 0 0 0 0.0404025789595158 0.00662955466920018 0.158118859119606 0.00498879800369229 0.00367495026912251 0 0 0 0 0 0 0 0 0 0 0 0.00320212522818364 0 0 0 0 0 0 0 0 0 0 0.011034158815974 0 0 0 0 0 0 0 0 0 0 0 0 0 0 0 0 0.00621143256127701 0.00616655768732844 0.0888849383864694 0.116091403328671 0.0119996500431249 0 0 0 0 0 0 0.0293388437137245 0 0 0 0 0 0 0 0 0 0 0 0 0 0 0 0 0 0 0 0 0 0 0 0 0 0 0 0 0 0 0 0 0 0 0 0 0 0 0 0 0 0 0 0 0 0 0 0 0 0 0 0 0 0 0 0 0 0 0 0 0 0 0 0 0 0 0.007744854014884 0 0 0 0 0 0 0 0 0 0 0 0 0 0 0 0 0 0 0 0 0 0 0 0 0 0 0 0 0 0 0 0 0 0 0 0 0 0 0 0 0 0 0 0 0 0 0 0 0 0.0373387587439903 0 0 0 0 0 0 0 0 0 0 0 0 0 0 0 0 0 0 0 0 0 0 0 0 0 0 0 0 0 0 0 0 0 0 0 0 0 0 0 0 0 0 0 0 0 0 0 0 0 0 0.0206964216923204 0 0 0 0 0 0 0 0 0.0177251052852308
0 0 0 0 0 0 0 0 0 0 0 0 0 0 0 0 0 0 0 0 0 0 0 0 0 0 0 0 0 0 0 0 0 0 0 0 0 0 0.0232359248100722 0 0.339175056028911 0 0 0 0.112500836195932 0 0 0 0 0 0 0 0 0 0 0 0 0 0 0 0 0 0 0 0 0 0 0 0 0 0 0 0 0.425491488068415 0 0 0 0 0 0 0 0 0 0 0 0 0 0 0 0 0 0 0 0 0 0 0 0 0 0 0 0 0 0 0 0 0 0 0 0 0 0 0 0 0 0 0 0 0 0 0 0 0 0 0 0 0 0 0 0 0 0 0 0.063067648911337 0 0 0 0 0 0 0 0 0 0 0 0 0 0 0 0 0 0 0 0 0 0 0 0 0 0 0 0 0 0 0 0 0 0 0 0 0 0 0 0 0 0 0 0 0 0 0 0 0 0 0 0 0 0 0 0 0 0 0 0 0 0 0 0 0 0 0 0 0 0 0 0 0 0 0 0 0 0 0 0 0 0 0 0 0 0 0 0 0 0 0 0 0 0.0365290459853334 0 0 0 0 0 0 0 0 0 0 0 0 0 0 0 0 0 0 0 0 0 0 0 0 0 0 0 0 0 0 0 0 0 0 0 0 0 0 0 0 0 0 0 0 0 0 0 0 0 0 0 0 0 0 0 0 0 0 0 0 0 0 0 0 0 0 0 0 0 0 0 0 0 0 0 0 0 0 0 0 0 0 0 0 0 0 0 0 0
0 0 0 0 0 0 0 0 0 0 0 0 0.0481350166327518 0 0 0 0 0 0 0 0 0 0.103078077746598 0 0.179979997768188 0.052805738976593 0.021618327940345 0 0 0 0 0.0957414099919069 0.0244748853075987 0 0.14068656416899 0.00524579748257501 0 0 0 0 0 0 0 0 0 0 0 0 0 0 0 0 0 0 0 0 0 0 0 0 0 0 0 0 0 0 0 0 0 0 0 0 0 0 0 0 0 0 0 0 0 0 0 0 0 0 0 0 0 0 0 0 0 0 0 0 0 0 0 0.0237645217538617 0 0 0 0 0 0 0 0 0 0 0 0 0 0 0 0 0 0 0 0.11129991909782 0 0 0 0 0 0.032825182698824 0 0.0231735727612131 0 0 0 0 0 0 0 0 0 0 0 0 0 0 0 0 0 0 0 0 0 0 0 0 0.00967999380921037 0 0 0 0 0 0 0 0 0 0 0 0 0 0 0 0 0 0 0 0 0 0 0 0 0 0 0 0 0 0 0 0 0 0.069379931085819 0 0.0157895827798221 0 0 0 0 0 0 0 0 0 0 0 0 0 0 0 0 0 0 0 0 0 0 0 0 0 0 0 0 0 0 0 0 0 0 0 0 0 0 0 0 0 0 0 0 0 0 0 0 0 0 0 0 0 0 0 0 0 0 0 0 0 0 0 0 0 0 0 0 0 0 0 0 0 0 0.0423214799978821 0 0 0 0 0 0 0 0 0 0 0 0 0 0 0 0 0 0 0 0 0 0 0 0 0 0 0 0 0 0 0 0 0 0 0 0 0 0 0 0 0 0 0 0 0 0 0 0 0 0 0 0 0
0 0 0 0 0 0 0 0 0 0 0 0 0 0 0 0.00742950612524288 0 0 0 0 0 0 0 0.0343353760889564 0 0 0 0 0 0 0 0 0 0 0 0 0 0 0.0745513243574288 0 0 0 0.211607605113622 0.0370646559838387 0.35978855387075 0.0316551363033852 0 0 0 0 0 0 0 0 0 0 0 0 0 0 0 0.0131676558661818 0 0.0160150841946733 0.032561930337502 0 0 0 0 0 0 0 0 0 0 0 0 0.0242202168337683 0 0 0 0 0 0 0 0 0 0 0 0 0 0 0 0 0 0 0 0 0 0 0 0 0 0 0 0 0 0 0 0 0 0 0 0 0 0 0 0 0 0 0 0 0 0 0 0 0 0.0580915945919564 0 0 0 0 0 0.0995113603326939 0 0 0 0 0 0 0 0 0 0 0 0 0 0 0 0 0 0 0 0 0 0 0 0 0 0 0 0 0 0 0 0 0 0 0 0 0 0 0 0 0 0 0 0 0 0 0 0 0 0 0 0 0 0 0 0 0 0 0 0 0 0 0 0 0 0 0 0 0 0 0 0 0 0 0 0 0 0 0 0 0 0 0 0 0 0 0 0 0 0 0 0 0 0 0 0 0 0 0 0 0 0 0 0 0 0 0 0 0 0 0 0 0 0 0 0 0 0 0 0 0 0 0 0 0 0 0 0 0 0 0 0 0 0 0 0 0 0 0 0 0 0 0 0 0 0 0 0 0 0 0 0 0 0 0 0 0 0 0 0 0 0 0 0 0 0 0 0 0 0 0 0 0 0 0 0 0 0 0 0 0 0 0
0 0 0 0 0 0 0 0 0 0 0 0 0 0 0 0 0 0 0 0 0 0 0 0 0 0 0 0 0 0 0 0 0 0 0 0 0 0.0137682520391681 0 0 0 0 0 0 0 0 0.191572134414815 0 0 0 0 0 0 0 0.246947406596896 0 0 0.0415342994766693 0.0273191693698077 0 0 0 0 0 0 0 0 0 0 0 0 0 0.0731786689775708 0 0 0.0198969591164587 0 0 0 0 0 0 0 0 0.0146562732855598 0.00255675631440496 0.110963219411847 0 0 0 0 0 0 0 0 0 0 0 0 0 0 0 0 0 0 0 0 0 0 0 0 0 0 0 0 0 0 0 0 0 0 0 0 0 0 0 0 0 0 0 0.0309284312650182 0.110245382756668 0 0 0 0 0 0 0 0.104881936816917 0 0 0 0 0 0 0 0 0 0 0 0 0 0 0 0 0 0 0 0 0 0 0 0 0 0 0 0 0 0 0 0 0 0 0 0 0 0 0 0 0 0 0 0 0 0 0 0 0 0 0 0 0 0 0 0 0 0 0 0 0 0 0 0 0 0 0 0 0 0 0 0 0 0 0 0 0 0 0 0 0 0 0 0 0 0 0 0 0 0 0 0 0 0 0 0 0 0 0 0 0 0 0 0 0 0 0 0 0 0 0 0 0 0 0 0 0.00649526368282121 0 0 0 0 0 0 0 0 0 0 0 0 0 0 0 0 0 0 0 0 0 0 0 0 0 0 0 0 0 0 0 0 0 0 0 0 0 0 0 0 0 0 0 0 0 0 0 0 0 0 0 0 0 0 0 0 0 0 0 0.00505584647537722
0 0 0 0 0 0 0 0 0 0 0 0 0 0 0 0 0 0 0 0 0 1 0 0 0 0 0 0 0 0 0 0 0 0 0 0 0 0 0 0 0 0 0 0 0 0 0 0 0 0 0 0 0 0 0 0 0 0 0 0 0 0 0 0 0 0 0 0 0 0 0 0 0 0 0 0 0 0 0 0 0 0 0 0 0 0 0 0 0 0 0 0 0 0 0 0 0 0 0 0 0 0 0 0 0 0 0 0 0 0 0 0 0 0 0 0 0 0 0 0 0 0 0 0 0 0 0 0 0 0 0 0 0 0 0 0 0 0 0 0 0 0 0 0 0 0 0 0 0 0 0 0 0 0 0 0 0 0 0 0 0 0 0 0 0 0 0 0 0 0 0 0 0 0 0 0 0 0 0 0 0 0 0 0 0 0 0 0 0 0 0 0 0 0 0 0 0 0 0 0 0 0 0 0 0 0 0 0 0 0 0 0 0 0 0 0 0 0 0 0 0 0 0 0 0 0 0 0 0 0 0 0 0 0 0 0 0 0 0 0 0 0 0 0 0 0 0 0 0 0 0 0 0 0 0 0 0 0 0 0 0 0 0 0 0 0 0 0 0 0 0 0 0 0 0 0 0 0 0 0 0 0 0 0 0 0 0 0 0 0 0 0 0 0 0 0 0 0 0 0 0 0 0 0 0 0 0 0 0 0 0 0 0 0 0 0 0
0 0 0 0 0 0 0 0 0 0 0 0 0 0 0 0 0 0 0 0 0 0 0 0 0 0 0 0 0 0 0 0 0 0 0 0.276226267355718 0 0 0 0 0.0913106249144225 0 0 0 0.103015457144954 0 0 0 0 0 0 0 0 0 0 0 0 0 0 0 0 0 0 0 0 0 0 0 0 0 0 0 0 0 0 0 0 0 0 0 0 0 0.238465807317546 0.163296023558901 0 0 0 0 0 0 0 0 0 0 0 0 0 0 0 0 0 0 0 0 0 0 0 0 0 0 0 0 0 0 0 0 0 0 0 0 0 0 0 0 0 0 0 0 0 0 0 0 0 0 0 0 0 0 0 0 0 0 0 0 0 0 0 0 0 0 0 0 0 0 0 0 0 0 0 0 0 0 0 0 0 0 0 0 0 0 0 0 0 0 0 0 0 0 0 0 0 0 0 0 0 0 0 0 0 0 0 0 0 0 0 0 0 0 0 0 0 0 0 0 0 0 0 0 0 0 0 0 0 0 0 0 0 0 0 0 0 0 0 0 0 0 0 0 0 0 0 0 0 0 0 0 0 0 0 0 0 0.127685819708459 0 0 0 0 0 0 0 0 0 0 0 0 0 0 0 0 0 0 0 0 0 0 0 0 0 0 0 0 0 0 0 0 0 0 0 0 0 0 0 0 0 0 0 0 0 0 0 0 0 0 0 0 0 0 0 0 0 0 0 0 0 0 0 0 0 0 0 0 0 0 0 0 0 0 0
0 0 0 0 0 0 0 0 0 0 0 0 0 0 0 0 0 0 0 0 0 0 0 0 0 0 0 0.0434690161296066 0 0 0 0 0 0 0 0 0 0 0 0 0 0 0 0.063149080203905 0 0 0 0 0 0 0 0 0 0 0 0 0 0 0.0187975702065394 0 0 0 0 0 0.0726934171528627 0.318890195802476 0 0 0 0 0 0 0 0 0 0 0 0 0.0191943769200878 0 0 0 0 0 0 0 0 0 0 0 0 0 0 0 0 0 0 0 0 0 0 0 0 0 0.310702066314805 0 0.120210566243246 0 0 0 0 0 0 0 0 0 0 0 0 0 0.0328937110264721 0 0 0 0 0 0 0 0 0 0 0 0 0 0 0 0 0 0 0 0 0 0 0 0 0 0 0 0 0 0 0 0 0 0 0 0 0 0 0 0 0 0 0 0 0 0 0 0 0 0 0 0 0 0 0 0 0 0 0 0 0 0 0 0 0 0 0 0 0 0 0 0 0 0 0 0 0 0 0 0 0 0 0 0 0 0 0 0 0 0 0 0 0 0 0 0 0 0 0 0 0 0 0 0 0 0 0 0 0 0 0 0 0 0 0 0 0 0 0 0 0 0 0 0 0 0 0 0 0 0 0 0 0 0 0 0 0 0 0 0 0 0 0 0 0 0 0 0 0 0 0 0 0 0 0 0 0 0 0 0 0 0 0 0 0 0 0 0 0 0 0 0 0 0 0 0 0 0 0 0 0 0 0 0 0 0 0 0 0 0 0 0 0 0 0 0
0 0 0 0 0 0 0 0 0 0 0 0 0.00287022981056561 0 0 0.00125218353589215 0 0 0 0 0 0 0 0 0 0 0 0 0 0 0 0 0.031084482603239 0.10432296456146 0 0 0 0.00789978353402051 0 0 0 0 0 0 0.00132600552863369 0.00232681321785002 0 0 0 0 0.0859822833986199 0 0 0 0 0 0 0.104015077811762 0.0153458538944482 0 0.00190447167818937 0.00320038953326133 0 0.00249666455144636 0 0.00146989288762363 0 0 0 0 0.0939348327325245 0 0 0 0 0.0201959394495219 0.0050610755797227 0.00734577797624766 0.00211014994795152 0 0 0 0 0 0.00393863064828673 0.00122140757699612 0 0 0 0 0 0.00789423470181469 0.00226722818832068 0 0 0 0 0 0 0.0174445197648188 0.0163011234948493 0.00415651336877695 0.00992577284070198 0 0 0 0 0 0 0 0 0.00318718168366396 0 0 0 0 0 0 0 0 0 0 0.0055863772007881 0 0 0 0 0 0 0.00414772531608175 0 0 0 0 0 0 0 0 0.213010412236371 0.0240140887391345 0 0 0 0 0 0.00485382055296954 0 0 0 0 0.00894668480126269 0.00343319014722236 0 0.0862503946523087 0 0 0 0 0 0 0 0 0 0 0 0 0 0 0 0 0 0 0 0 0 0 0 0 0 0 0 0 0 0 0 0 0 0 0 0 0 0 0 0 0 0 0 0 0 0 0 0 0 0 0 0 0 0 0 0 0 0 0 0 0 0 0 0 0 0 0 0 0 0 0 0 0 0 0 0 0 0 0 0 0 0 0 0 0 0 0 0 0 0 0 0 0 0 0 0 0 0 0 0 0 0 0.0413039291494594 0 0 0 0 0 0 0 0 0 0 0 0 0 0 0 0 0 0 0 0 0 0 0 0 0 0 0 0 0 0 0 0 0 0 0 0 0 0 0 0 0 0.0334333168386809 0 0 0 0 0 0 0 0 0 0 0 0 0 0.00420440613305211 0 0 0.00525884977804554 0.00507531995341381
0 0 0 0 0 0 0 0 0 0 0 0 0.124716847712756 0 0 0 0 0 0 0 0 0 0 0 0 0 0 0 0.0201555793674119 0 0 0 0 0.0376824513004326 0.0274308387913042 0 0 0 0 0 0 0 0 0 0 0 0 0 0 0 0 0 0 0 0 0 0.21905087602986 0 0 0 0 0 0 0 0 0 0 0 0 0 0 0 0 0 0 0 0 0 0 0 0 0 0 0 0 0 0 0 0 0 0.00818072653906637 0.0123797602770791 0 0 0 0 0 0 0 0 0 0 0 0.0856170336919487 0 0 0 0 0.0582354215569407 0 0 0 0 0.237227592323964 0.02413321525113 0.0121119964388462 0 0.0351881681951628 0.0189145565787343 0 0 0 0 0 0 0 0 0 0 0 0 0 0 0 0 0 0 0 0 0 0 0 0 0 0 0 0 0 0 0 0 0 0 0 0 0 0 0 0 0 0 0 0 0 0 0 0.0429819115709138 0 0 0 0 0 0 0 0 0 0 0 0 0 0 0 0 0 0 0 0 0 0.0124529267089767 0 0 0 0 0 0 0 0 0 0 0 0 0 0 0 0 0 0 0 0 0 0 0 0 0 0 0 0 0 0 0 0 0 0 0 0 0 0 0 0 0 0 0 0 0 0 0 0 0 0 0 0 0 0 0 0 0 0 0 0 0 0 0 0 0 0 0 0 0 0 0 0 0 0.0235400976654729 0 0 0 0 0 0 0 0 0 0 0 0 0 0 0 0 0 0 0 0 0 0 0 0 0 0 0 0 0 0 0 0 0 0 0 0 0 0 0 0 0 0 0 0 0 0 0 0 0 0 0 0 0 0
0 0 0 0 0 0 0 0 0 0 0 0 0 0 0 0 0 0 0 0 0 0 0 0 0 0 0 0 0 0 0 0 0.0303649890560091 0.0652948604170099 0.0277595035093704 0 0 0 0 0 0 0 0 0 0 0 0 0 0 0 0 0 0 0 0 0.35002539128085 0 0 0 0 0 0 0 0 0 0 0 0 0 0 0 0 0 0 0 0 0 0 0 0 0 0 0 0 0 0 0 0 0 0 0 0 0 0 0 0 0 0 0 0 0 0 0 0.103261350242528 0 0 0 0 0.0854243590299048 0 0 0 0 0.131863483026638 0 0 0 0.0443259325724033 0.0402401913866924 0 0 0 0 0 0 0 0 0 0 0 0 0 0 0 0 0 0 0 0 0 0 0 0 0 0 0 0 0 0 0 0 0 0 0 0 0 0 0 0 0 0 0 0 0 0 0 0 0 0 0 0 0 0 0 0 0 0 0 0 0 0 0 0 0 0 0 0 0 0.0311170978422393 0 0 0 0 0 0.00915547224843993 0 0 0 0 0 0 0 0 0 0 0 0.0153138543496668 0 0 0 0 0 0 0 0 0 0 0 0 0 0 0 0 0 0 0 0 0 0 0 0 0 0 0 0 0 0 0 0 0 0 0 0 0 0 0 0 0 0 0 0 0 0 0 0 0 0.0658535150382486 0 0 0 0 0 0 0 0 0 0 0 0 0 0 0 0 0 0 0 0 0 0 0 0 0 0 0 0 0 0 0 0 0 0 0 0 0 0 0 0 0 0 0 0 0 0 0 0 0 0 0 0 0 0 0 0 0 0 0 0
0 0 0 0 0 0 0 0 0 0 0 0 0 0 0 0 0 0 0 0 0 0 0 0 0 0 0 0 0 0 0 0 0 0 0 0 0 0.0117817578603059 0 0 0 0 0 0 0.00310301441588302 0.0106184887480997 0 0 0 0 0.0497931576543231 0 0 0 0.358141436911305 0 0 0 0.0447670819317023 0 0.00546451403755441 0.00792032175447279 0 0.00630517417934751 0 0.00418723178503267 0 0 0 0 0 0 0 0 0 0 0.0137893770946669 0.0167227121103288 0.00482880486570588 0 0 0 0 0 0.0115050602348274 0 0.013023467980695 0 0 0 0 0 0 0 0 0 0 0 0 0 0 0 0 0 0 0 0 0 0 0 0 0 0 0 0 0 0 0 0 0 0 0 0.0134148384513676 0 0 0 0 0 0 0.00804082170225756 0 0 0 0 0 0 0 0 0.193086940654121 0.0187164054214683 0 0 0 0 0 0 0 0 0 0 0 0 0 0.1934418056094 0.0113475865971343 0 0 0 0 0 0 0 0 0 0 0 0 0 0 0 0 0 0 0 0 0 0 0 0 0 0 0 0 0 0 0 0 0 0 0 0 0 0 0 0 0 0 0 0 0 0 0 0 0 0 0 0 0 0 0 0 0 0 0 0 0 0 0 0 0 0 0 0 0 0 0 0 0 0 0 0 0 0 0 0 0 0 0 0 0 0 0 0 0 0 0 0 0 0 0 0 0 0 0 0 0 0 0 0 0 0 0 0 0 0 0 0 0 0 0 0 0 0 0 0 0 0 0 0 0 0 0 0 0 0 0 0 0 0 0 0 0 0 0 0 0 0 0 0 0 0 0 0 0 0 0 0 0 0 0 0 0 0 0 0 0 0
0 0 0 0 0 0 0 0 0 0 0 0 0 0 0 0.00912332137000033 0 0 0 0 0 0 0 0 0 0 0 0.00284302239798286 0 0 0.00189845473875544 0 0 0.00432916850022299 0 0 0 0.0044785207295007 0.00076138875461562 0 0.002864643540841 0 0 0 0.000687826887246603 0.00797277844614059 0.00914586122267689 0 0 0 0.00904166988608565 0 0 0.00200888026614366 0.0145870580237745 0 0 0.0123588244834259 0 0 0.00117092268351266 0 0 0 0 0 0 0 0 0 0 0 0.00653184978045979 0 0 0 0 0 0 0 0 0 0 0 0.0930841376397246 0.0214637977905884 0.125817341859937 0.0297218861585253 0.124535403836861 0.00234215054946198 0 0.0083689927733112 0.00510223597608113 0 0.00383452457648309 0.00271989170737144 0 0 0 0 0 0.0140540634833163 0 0 0 0 0 0 0 0 0 0 0 0 0 0 0 0 0 0 0 0 0.010474789819405 0 0 0 0.00816809196087474 0 0.00274842599726464 0 0 0 0 0.00357233148780307 0 0 0.00713037642805521 0 0.0738788737651127 0.0096168017979014 0.00759456259857575 0.0529147809273196 0.187399368544181 0.00206357335453507 0 0.0220542273483979 0.00440929953680468 0.0310329548518599 0 0.00911338871733145 0 0 0 0.0209006754529157 0.00311836800271408 0 0 0 0 0 0 0 0 0 0 0 0 0 0 0 0 0 0 0 0 0 0 0 0 0 0 0 0 0 0 0 0 0 0 0 0 0 0 0 0 0 0 0 0 0 0 0 0 0 0 0 0 0 0 0 0 0 0 0 0 0 0 0 0 0 0 0 0 0 0 0 0 0 0 0 0 0 0 0 0 0 0 0 0 0 0 0 0 0 0 0 0 0 0 0 0 0 0 0 0 0 0.0110323123236711 0 0 0 0 0 0 0 0 0 0 0 0 0 0 0 0 0 0 0 0 0 0 0 0 0 0 0 0 0 0 0 0 0 0 0 0 0 0 0 0 0 0 0 0 0 0 0 0 0 0 0.00358444430649052 0 0 0 0 0.00251968046067052 0 0 0 0.00582405425506899
0 0 0 0 0 0 0 0 0 0 0 0 0 0 0 0 0.100673634919628 0 0 0.0250252846703198 0.086008985133789 0 0 0 0 0 0 0 0 0 0 0 0 0 0 0 0 0 0 0 0 0 0 0 0 0 0.0190177592731886 0 0 0 0 0 0 0 0 0 0 0 0 0 0.181581544181953 0 0.070558355205471 0 0 0.0250164979184097 0 0.0306598888157397 0 0 0 0 0 0 0 0.0242619106306587 0.134876557765462 0.0405673803149126 0 0 0 0 0 0 0 0 0 0 0 0 0 0 0 0 0 0 0 0 0 0 0 0 0 0 0 0 0 0 0 0 0 0 0 0 0 0 0 0 0 0 0 0.239746043143202 0 0 0 0 0 0 0.0133522745229234 0 0 0 0 0 0 0 0 0 0 0 0 0 0 0 0 0 0 0 0 0 0 0 0 0 0 0 0 0 0 0 0 0 0 0 0 0 0 0 0 0 0 0 0.00865388350434215 0 0 0 0 0 0 0 0 0 0 0 0 0 0 0 0 0 0 0 0 0 0 0 0 0 0 0 0 0 0 0 0 0 0 0 0 0 0 0 0 0 0 0 0 0 0 0 0 0 0 0 0 0 0 0 0 0 0 0 0 0 0 0 0 0 0 0 0 0 0 0 0 0 0 0 0 0 0 0 0 0 0 0 0 0 0 0 0 0 0 0 0 0 0 0 0 0 0 0 0 0 0 0 0 0 0 0 0 0 0 0 0 0 0 0 0 0 0 0 0 0 0 0 0 0 0 0 0 0 0 0 0 0 0 0 0 0 0 0 0 0 0 0 0
0 0 0 0 0 0 0 0 0 0 0 0 0 0 0 0 0 0 0 0 0.0174288091019585 0 0 0 0 0 0 0 0 0 0 0 0 0 0 0 0 0 0 0 0 0 0 0 0 0.162539752538275 0.0108168164239825 0 0 0 0 0 0 0 0.0086589092887063 0 0 0.00721575774058858 0.00560067329133069 0.141380081164469 0 0 0.0540334017033039 0 0 0 0 0 0 0 0 0 0 0 0 0 0.238362870373196 0.0399469918821116 0 0 0 0 0 0 0.00489139096132493 0 0.0163238598952653 0 0 0 0 0 0 0 0 0 0 0 0 0 0 0 0 0 0 0 0 0 0 0 0 0 0 0 0 0 0 0 0 0 0 0.0456872961513309 0 0 0 0 0 0 0.0274709439871519 0 0 0.0178289295463322 0 0.166229922942914 0 0 0 0 0.00736928450102664 0 0 0 0 0 0 0 0 0 0 0 0 0 0 0 0 0 0 0 0 0 0 0 0 0 0 0 0 0 0 0 0.0117607923054358 0 0 0 0 0 0 0 0 0 0 0 0 0 0 0 0 0 0 0 0 0 0 0 0 0 0 0 0 0 0 0 0 0 0 0 0 0 0 0 0 0 0 0 0 0 0 0 0 0 0 0 0.0164535162012963 0 0 0 0 0 0 0 0 0 0 0 0 0 0 0 0 0 0 0 0 0 0 0 0 0 0 0 0 0 0 0 0 0 0 0 0 0 0 0 0 0 0 0 0 0 0 0 0 0 0 0 0 0 0 0 0 0 0 0 0 0 0 0 0 0 0 0 0 0 0 0 0 0 0 0 0 0 0 0 0 0 0 0 0 0 0 0 0 0 0 0 0 0 0
0 0 0 0 0 0 0 0 0 0 0 0 0 0 0 0 0 0 0 0 0 0 0 0.0673569213689857 0 0 0 0 0 0 0 0 0 0 0 0 0 0 0 0 0 0 0.0579274024736951 0 0.113797963097802 0.0371070561384121 0 0 0 0.0251148304019737 0 0 0 0 0.0214320000216571 0 0 0.0154043866508976 0 0 0 0 0 0 0 0 0 0 0 0.0649588855858541 0 0.297433271574652 0 0.0570821367533777 0 0 0 0.139309440323776 0.0133256145640308 0 0 0 0 0 0 0 0 0 0 0 0 0.00791457662758008 0 0 0 0 0 0 0 0 0 0 0 0 0 0 0 0 0 0 0 0 0 0 0 0 0 0 0 0 0 0 0 0 0 0 0 0 0 0 0 0 0 0 0 0 0.0296500784038499 0 0.0177428852638309 0 0 0 0 0 0 0 0 0 0 0 0 0 0 0 0 0 0 0 0 0 0 0 0 0 0 0 0 0 0 0 0 0 0 0 0 0 0 0 0 0 0 0 0 0 0 0 0 0 0 0 0 0 0 0 0 0 0 0 0 0 0 0 0 0 0 0 0 0 0 0 0 0 0 0 0 0 0 0 0 0 0 0 0 0 0 0 0 0 0 0 0 0 0 0 0 0 0 0 0 0.0102624472283645 0 0 0 0 0 0 0 0 0 0 0 0 0 0 0 0 0 0 0 0 0 0 0 0 0 0 0 0 0 0 0 0 0 0 0 0 0 0 0 0 0 0 0 0 0 0 0 0 0 0 0.0241801035212596 0 0 0 0 0 0 0 0 0 0 0 0 0 0 0 0 0 0 0 0 0 0 0 0 0 0
0 0 0 0 0 0 0 0 0 0 0 0 0 0 0 0 0 0 0 0 0.270960846597702 0 0 0 0 0 0 0.0319233663697053 0 0 0 0 0 0 0 0 0 0 0 0 0 0 0 0 0 0.0633249858208841 0 0 0 0 0 0 0 0 0 0 0 0 0 0.126236211622403 0.124159882378097 0 0 0 0 0 0 0 0 0 0 0 0 0 0 0 0 0.166839575822873 0 0 0 0 0 0 0 0 0 0 0 0 0 0 0 0 0 0 0 0 0 0 0 0 0 0 0 0 0 0 0 0 0 0 0 0 0 0 0 0 0 0 0 0 0 0 0 0 0 0 0.106806345262498 0 0 0 0 0.109748786125837 0 0 0 0 0 0 0 0 0 0 0 0 0 0 0 0 0 0 0 0 0 0 0 0 0 0 0 0 0 0 0 0 0 0 0 0 0 0 0 0 0 0 0 0 0 0 0 0 0 0 0 0 0 0 0 0 0 0 0 0 0 0 0 0 0 0 0 0 0 0 0 0 0 0 0 0 0 0 0 0 0 0 0 0 0 0 0 0 0 0 0 0 0 0 0 0 0 0 0 0 0 0 0 0 0 0 0 0 0 0 0 0 0 0 0 0 0 0 0 0 0 0 0 0 0 0 0 0 0 0 0 0 0 0 0 0 0 0 0 0 0 0 0 0 0 0 0 0 0 0 0 0 0 0 0 0 0 0 0 0 0 0 0 0 0 0 0 0 0 0 0 0 0 0 0 0 0 0 0 0 0 0 0
0 0 0 0 0 0 0 0 0 0 0 0 0 0 0 0 0 0 0 0 0 0 0 0.317208435085129 0 0 0 0 0 0 0 0 0 0 0 0 0 0 0 0 0 0 0.289541366050098 0 0.041677763191469 0.0507202567445933 0 0 0 0.0492652766524147 0 0 0 0 0.0269655928268729 0 0 0.0197782832580824 0 0 0 0 0 0 0 0 0 0 0 0 0 0 0 0 0 0 0 0.0779011548615655 0 0 0 0 0 0 0 0 0 0 0 0 0 0 0 0 0 0 0 0 0 0 0 0 0 0 0 0 0 0 0 0 0 0 0 0 0 0 0 0 0 0 0 0 0 0 0 0 0 0 0 0 0 0 0 0 0 0 0 0 0.0252771636629276 0 0 0 0 0 0 0 0 0 0 0 0 0 0 0 0 0 0 0 0 0 0 0 0 0 0 0 0 0 0 0 0 0 0 0 0 0 0 0 0 0 0 0 0.0417719436385811 0 0 0 0 0 0 0 0 0 0 0 0 0 0 0 0 0 0 0 0 0 0 0 0 0 0 0 0 0 0 0 0 0 0 0 0 0 0 0 0 0 0 0 0 0 0 0 0 0 0 0 0 0 0 0 0 0 0 0 0 0 0 0 0 0 0 0 0 0 0 0 0 0 0 0 0 0 0 0 0 0 0 0 0 0 0 0 0 0 0 0 0 0 0 0 0 0 0 0 0 0 0 0 0 0 0 0 0.0598927640282673 0 0 0 0 0 0 0 0 0 0 0 0 0 0 0 0 0 0 0 0 0 0 0 0 0 0
0 0 0 0 0 0 0 0 0 0 0 0 0 0 0.0123641209593807 0.0151492546640561 0 0 0 0.0472496425294956 0.100665767143571 0 0 0 0 0 0 0 0 0 0 0 0 0 0 0 0 0 0 0 0 0 0.0860326111541835 0.0941864136222144 0.0331163072817169 0 0 0 0 0.0828899930301107 0 0 0 0.0730467348745602 0 0 0 0 0 0 0 0 0 0 0 0.261428236899778 0 0 0 0 0 0 0 0 0 0 0 0.0153501593833647 0 0 0 0 0 0 0 0 0 0 0 0 0 0 0 0 0 0 0 0 0 0 0 0 0 0 0.02605338465983 0.018178095723062 0.0181393098543534 0 0 0 0 0 0 0 0 0 0 0 0 0 0 0 0 0 0 0 0 0 0 0 0 0 0 0.116149968220323 0 0 0 0 0 0 0 0 0 0 0 0 0 0 0 0 0 0 0 0 0 0 0 0 0 0 0 0 0 0 0 0 0 0 0 0 0 0 0 0 0 0 0 0 0 0 0 0 0 0 0 0 0 0 0 0 0 0 0 0 0 0 0 0 0 0 0 0 0 0 0 0 0 0 0 0 0 0 0 0 0 0 0 0 0 0 0 0 0 0 0 0 0 0 0 0 0 0 0 0 0 0 0 0 0 0 0 0 0 0 0 0 0 0 0 0 0 0 0 0 0 0 0 0 0 0 0 0 0 0 0 0 0 0 0 0 0 0 0 0 0 0 0 0 0 0 0 0 0 0 0 0 0 0 0 0 0 0 0 0 0 0 0 0 0 0 0 0 0 0 0 0 0 0 0 0 0 0 0 0 0 0 0
0 0 0 0 0 0 0 0 0 0 0 0 0 0.026609126802442 0 0 0.0163609865324606 0 0 0.0244675637836464 0.209280324356129 0 0 0 0 0 0 0.0221321322224056 0 0.00660786330861543 0 0 0 0 0 0 0 0 0 0 0 0 0 0 0 0 0 0 0 0 0 0 0 0.187614781029386 0.00769193997533294 0 0 0.00636383523139056 0 0.0224183972530815 0 0 0 0 0.153063857452666 0 0 0 0 0 0 0 0 0 0 0 0 0 0 0 0 0 0 0 0 0 0 0 0 0 0 0 0 0 0 0 0 0 0 0 0 0 0 0 0.0100590437515257 0.0480695318877005 0.168687887020075 0.0226999555824585 0 0 0 0 0 0 0 0 0 0 0 0 0 0 0 0 0 0 0 0.0474024910469425 0 0 0 0 0 0.0146500800462839 0 0 0 0 0.00582020271745797 0 0 0 0 0 0 0 0 0 0 0 0 0 0 0 0 0 0 0 0 0 0 0 0 0 0 0 0 0 0 0 0 0 0 0 0 0 0 0 0 0 0 0 0 0 0 0 0 0 0 0 0 0 0 0 0 0 0 0 0 0 0 0 0 0 0 0 0 0 0 0 0 0 0 0 0 0 0 0 0 0 0 0 0 0 0 0 0 0 0 0 0 0 0 0 0 0 0 0 0 0 0 0 0 0 0 0 0 0 0 0 0 0 0 0 0 0 0 0 0 0 0 0 0 0 0 0 0 0 0 0 0 0 0 0 0 0 0 0 0 0 0 0 0 0 0 0 0 0 0 0 0 0 0 0 0 0 0 0 0 0 0 0 0 0 0 0 0 0 0 0 0 0 0 0 0 0 0
0 0 0 0 0 0 0 0 0 0 0 0 0 0 0 0 0 0 0.0531676280706184 0 0 0 0 0 0 0 0 0 0.00909586577301193 0 0 0 0 0 0 0 0 0 0 0 0 0 0 0 0 0 0 0 0 0 0 0 0 0 0 0 0 0 0 0 0 0 0 0 0 0 0 0.0332422939486558 0.195689757643212 0 0 0 0 0 0 0.0403165690994961 0 0 0 0 0 0 0 0 0 0 0 0 0 0 0 0 0 0 0 0 0 0 0 0 0 0 0 0.109440829848739 0 0 0 0 0.24802048262069 0.00846635545036923 0.268805416140672 0 0 0 0 0 0 0 0 0 0 0 0 0.0337548014045361 0 0 0 0 0 0 0 0 0 0 0 0 0 0 0 0 0 0 0 0 0 0 0 0 0 0 0 0 0 0 0 0 0 0 0 0 0 0 0 0 0 0 0 0 0 0 0 0 0 0 0 0 0 0 0 0 0 0 0 0 0 0 0 0 0 0 0 0 0 0 0 0 0 0 0 0 0 0 0 0 0 0 0 0 0 0 0 0 0 0 0 0 0 0 0 0 0 0 0 0 0 0 0 0 0 0 0 0 0 0 0 0 0 0 0 0 0 0 0 0 0 0 0 0 0 0 0 0 0 0 0 0 0 0 0 0 0 0 0 0 0 0 0 0 0 0 0 0 0 0 0 0 0 0 0 0 0 0 0 0 0 0 0 0 0 0 0 0 0 0 0 0 0 0 0 0 0 0 0 0 0 0 0 0 0 0 0 0 0 0 0 0 0
0 0 0 0 0 0 0 0 0 0 0 0 0 0 0 0 0.0354731640571207 0 0 0 0.0301592471640828 0 0 0 0 0 0 0 0 0 0 0 0 0 0 0 0 0 0 0 0 0 0 0 0 0 0.0443161267839335 0 0 0 0 0 0 0 0 0 0 0 0 0.0570911906579164 0 0 0 0 0 0 0.0992048534887822 0 0.206151816058287 0 0 0 0 0 0 0.153953532007904 0 0 0 0 0 0 0 0 0 0 0 0 0 0 0 0 0 0 0 0 0 0 0 0 0 0 0 0 0 0 0 0 0 0.0383052956591302 0.217706583053659 0 0 0 0 0 0 0 0 0 0 0 0 0.0771282679588711 0 0 0 0 0 0 0 0 0 0 0 0 0 0 0 0 0 0 0 0 0 0 0 0 0 0 0 0 0 0 0 0 0 0 0 0 0 0 0 0 0 0 0 0 0 0 0 0 0 0 0 0 0 0 0 0 0 0 0 0 0 0 0 0 0 0 0 0 0 0 0 0 0 0 0 0 0 0 0 0 0 0 0 0 0 0 0 0 0 0 0 0 0 0 0 0 0 0 0 0 0 0 0 0 0 0 0 0 0 0 0 0 0 0 0 0 0 0 0 0 0 0 0 0 0 0 0 0 0 0 0 0 0.0405099231103129 0 0 0 0 0 0 0 0 0 0 0 0 0 0 0 0 0 0 0 0 0 0 0 0 0 0 0 0 0 0 0 0 0 0 0 0 0 0 0 0 0 0 0 0 0 0 0 0 0 0 0 0 0 0 0 0 0 0 0 0
0 0 0 0 0 0 0 0 0 0 0 0 0 0 0 0 0 0.0188908112255606 0.326621510185312 0 0 0 0 0 0 0 0 0 0 0 0 0 0 0 0 0 0 0 0 0 0 0 0 0 0 0 0 0 0 0 0 0 0 0 0 0 0 0 0 0 0 0 0 0 0 0 0.174370795371603 0.0615532351228924 0 0 0.0126800627926504 0 0 0 0 0.0198946862035404 0 0 0 0 0 0 0 0 0 0 0 0 0 0 0 0 0 0 0 0 0 0 0 0 0 0 0 0.0944374642589713 0 0 0 0 0.0681341872916146 0.0271224373167262 0.183390517125014 0 0 0 0 0 0 0 0 0 0 0 0 0.0129042931061157 0 0 0 0 0 0 0 0 0 0 0 0 0 0 0 0 0 0 0 0 0 0 0 0 0 0 0 0 0 0 0 0 0 0 0 0 0 0 0 0 0 0 0 0 0 0 0 0 0 0 0 0 0 0 0 0 0 0 0 0 0 0 0 0 0 0 0 0 0 0 0 0 0 0 0 0 0 0 0 0 0 0 0 0 0 0 0 0 0 0 0 0 0 0 0 0 0 0 0 0 0 0 0 0 0 0 0 0 0 0 0 0 0 0 0 0 0 0 0 0 0 0 0 0 0 0 0 0 0 0 0 0 0 0 0 0 0 0 0 0 0 0 0 0 0 0 0 0 0 0 0 0 0 0 0 0 0 0 0 0 0 0 0 0 0 0 0 0 0 0 0 0 0 0 0 0 0 0 0 0 0 0 0 0 0 0 0 0 0 0 0 0 0
0 0 0 0 0 0 0 0 0 0 0 0 0 0 0 0 0 0 0 0 0 0 0 0 0 0 0 0 0 0 0 0 0 0 0 0 0 0 0.0133145983829442 0 0 0 0 0 0.0194228230814682 0 0 0 0 0 0 0 0 0 0 0 0 0 0 0 0 0.0419590419622033 0 0 0 0 0 0 0 0 0 0.0307038686771007 0 0 0.0382777020058668 0 0 0.257400408363015 0 0 0 0 0 0 0 0 0 0 0 0 0 0 0 0 0 0 0 0 0 0 0 0 0 0 0 0 0 0 0 0 0 0 0 0 0 0 0 0 0 0 0 0 0 0 0 0 0 0 0 0 0 0 0 0.474874882442754 0.0547129632244662 0 0.0415597301767239 0.0203037383341143 0 0 0 0 0 0 0 0 0 0 0 0 0 0 0 0 0 0 0 0 0 0 0 0 0 0 0 0 0 0 0 0 0 0 0 0 0 0 0 0 0 0 0 0 0 0 0 0 0 0 0 0 0 0 0 0 0 0 0 0 0 0 0 0 0 0 0 0 0 0 0 0 0 0 0 0 0 0 0 0 0 0 0 0 0 0 0 0 0 0 0 0 0 0 0 0 0 0 0 0 0 0 0 0 0 0 0 0 0 0 0 0 0 0 0 0 0 0 0 0 0 0 0 0 0 0 0 0 0 0 0 0 0 0 0 0 0 0 0 0 0 0 0 0 0 0 0 0 0 0 0 0 0.00747024334934392 0 0 0 0 0 0 0 0 0 0 0 0 0 0 0 0 0 0 0 0 0 0 0 0 0 0
0 0 0 0 0 0 0 0 0 0 0 0 0 0 0 0 0 0 0 0 0 0 0 0 0 0 0 0 0 0 0 0 0 0.175368128965563 0 0 0 0 0 0 0 0 0 0 0 0 0 0 0 0 0 0 0 0 0.435850214233743 0 0 0 0 0 0 0 0 0 0 0 0 0 0.0181216445818581 0 0 0 0.0139225109077985 0 0 0.0672639376842474 0 0 0 0 0 0 0 0 0 0 0 0 0 0 0 0.0341244352959817 0 0 0 0.0113604893779579 0 0 0 0 0 0 0 0.0731941245600682 0 0 0 0 0.11415600564023 0 0 0 0 0 0 0 0 0 0 0 0 0 0 0 0 0 0 0 0 0 0 0 0 0 0 0 0 0 0.056638508752551 0 0 0 0 0 0 0 0 0 0 0 0 0 0 0 0 0 0 0 0 0 0 0 0 0 0 0 0 0 0 0 0 0 0 0 0 0 0 0 0 0 0 0 0 0 0 0 0 0 0 0 0 0 0 0 0 0 0 0 0 0 0 0 0 0 0 0 0 0 0 0 0 0 0 0 0 0 0 0 0 0 0 0 0 0 0 0 0 0 0 0 0 0 0 0 0 0 0 0 0 0 0 0 0 0 0 0 0 0 0 0 0 0 0 0 0 0 0 0 0 0 0 0 0 0 0 0 0 0 0 0 0 0 0 0 0 0 0 0 0 0 0 0 0 0 0 0 0 0 0 0 0 0 0 0 0 0 0 0 0 0 0 0 0 0 0 0 0 0 0 0 0 0 0 0 0 0 0
0 0 0 0 0 0 0 0 0 0 0 0 0 0 0 0 0 0 0 0 0 0.0716987330976097 0 0 0 0 0 0 0 0 0 0 0 0 0 0 0 0 0 0 0 0 0.0509367998368037 0 0.0368197289068267 0 0 0 0 0 0 0 0 0 0 0 0 0 0 0 0 0.421145745366174 0 0 0 0 0 0 0 0.0673052546158215 0 0 0 0.0333404508022715 0.0495003199633572 0 0 0.239217133586752 0.0300358338243844 0 0 0 0 0 0 0 0 0 0 0 0 0 0 0 0 0 0 0 0 0 0 0 0 0 0 0 0 0 0 0 0 0 0 0 0 0 0 0 0 0 0 0 0 0 0 0 0 0 0 0 0 0 0 0 0 0 0 0 0 0 0 0 0 0 0 0 0 0 0 0 0 0 0 0 0 0 0 0 0 0 0 0 0 0 0 0 0 0 0 0 0 0 0 0 0 0 0 0 0 0 0 0 0 0 0 0 0 0 0 0 0 0 0 0 0 0 0 0 0 0 0 0 0 0 0 0 0 0 0 0 0 0 0 0 0 0 0 0 0 0 0 0 0 0 0 0 0 0 0 0 0 0 0 0 0 0 0 0 0 0 0 0 0 0 0 0 0 0 0 0 0 0 0 0 0 0 0 0 0 0 0 0 0 0 0 0 0 0 0 0 0 0 0 0 0 0 0 0 0 0 0 0 0 0 0 0 0 0 0 0 0 0 0 0 0 0 0 0 0 0 0 0 0 0 0 0 0 0 0 0 0 0 0 0 0 0 0
0 0 0 0.0100817329883074 0 0 0 0 0 0 0 0 0 0 0 0 0 0 0 0 0 0 0 0 0 0 0 0 0 0 0 0 0 0 0 0 0.163703472116323 0.0554800296619011 0 0 0 0 0 0 0 0 0.142146845637998 0 0 0 0.0730160636031553 0 0 0 0 0 0 0 0.0196919598661699 0 0 0 0 0 0 0 0 0 0 0 0.00859877083062493 0 0 0 0 0.00580157032039655 0 0.014386766190931 0 0 0 0 0 0 0.0285465768551871 0 0.203160895731818 0 0 0 0 0 0 0 0 0 0 0 0 0 0 0 0 0 0 0 0 0 0 0 0 0 0 0 0 0 0 0 0 0 0 0 0 0 0 0 0 0 0 0 0.0302936156077009 0.152280442011706 0.0157149562069238 0.0114140483087847 0 0 0 0 0 0.048367394020484 0 0 0 0 0 0 0.00841460173465159 0 0 0.00890025830693752 0 0 0 0 0 0 0 0 0 0 0 0 0 0 0 0 0 0 0 0 0 0 0 0 0 0 0 0 0 0 0 0 0 0 0 0 0 0 0 0 0 0 0 0 0 0 0 0 0 0 0 0 0 0 0 0 0 0 0 0 0 0 0 0 0 0 0 0 0 0 0 0 0 0 0 0 0 0 0 0 0 0 0 0 0 0 0 0 0 0 0 0 0 0 0 0 0 0 0 0 0 0 0 0 0 0 0 0 0 0 0 0 0 0 0 0 0 0 0 0 0 0 0 0 0 0 0 0 0 0 0 0 0 0 0 0 0 0 0 0 0 0 0 0 0 0 0 0 0 0 0 0 0 0 0 0 0 0 0 0 0 0 0 0 0 0 0
0 0 0 0 0 0 0 0 0 0 0 0 0 0 0 0 0 0 0 0 0 0 0.0336260964180639 0 0.0419994000144216 0.0562886695682003 0 0 0 0 0 0 0 0 0 0 0 0 0 0 0.0511124165102142 0 0 0 0.100143950434225 0 0 0.278266790286338 0 0 0 0 0 0 0 0 0 0 0 0 0 0.0388044663011011 0 0 0 0 0 0 0 0 0 0.0160070053931802 0 0 0 0 0 0.0199475597461224 0 0 0 0 0 0 0 0 0 0 0 0 0 0.00710827713568433 0 0 0 0 0 0 0 0 0 0 0 0 0 0 0 0 0 0 0 0 0 0 0 0 0 0 0 0 0 0 0 0 0 0 0 0.18833610090942 0 0 0 0 0 0.0530877962573305 0 0 0 0 0 0 0 0 0 0 0 0 0 0 0 0 0 0 0 0 0 0 0 0 0 0 0 0 0 0 0 0 0 0 0 0 0.0459576131405761 0 0 0 0 0 0 0 0 0 0 0 0 0 0 0 0 0 0 0 0 0 0 0 0 0 0 0 0 0 0 0 0 0 0 0 0 0 0 0 0 0 0 0 0 0 0 0 0 0 0 0 0.0560972894002508 0 0 0 0 0 0 0 0 0 0 0 0 0 0 0 0 0 0 0 0 0 0 0 0 0 0 0 0 0 0 0 0 0 0 0 0 0 0 0 0 0 0 0 0 0 0 0 0 0 0 0 0 0 0 0 0 0 0 0 0 0 0 0 0 0 0 0 0.0132165684848716 0 0 0 0 0 0 0 0 0 0 0 0 0 0 0 0 0 0 0 0 0 0 0 0 0 0
0 0 0 0 0 0 0 0 0 0 0 0 0 0 0 0 0 0 0 0 0 0.187001310233542 0 0.0181078307780933 0 0 0 0 0 0 0 0 0 0 0 0 0 0 0 0.0176316386884271 0.0394395733778805 0 0 0 0 0 0 0 0 0 0 0 0 0 0 0 0 0 0 0 0 0 0 0 0 0 0 0 0 0.055981313755614 0 0.033025497118147 0 0 0 0 0 0.0226482024755042 0 0 0.0638157218994462 0 0 0 0 0 0 0 0 0 0 0 0 0 0 0 0.0527464715547927 0.123328313698969 0 0 0 0 0 0 0 0 0 0 0 0 0 0 0 0 0 0 0 0 0 0 0 0 0 0 0 0 0 0 0 0 0 0 0 0.0561530758921319 0.113920638485192 0.0470398395642281 0 0 0 0 0 0 0 0 0 0 0 0 0 0 0 0 0 0 0 0 0 0 0 0 0 0 0 0 0 0 0 0 0 0 0 0 0 0 0 0 0 0 0 0 0 0 0 0 0 0.0114506597324841 0 0 0 0 0 0 0 0 0 0 0 0 0 0 0 0 0 0 0 0 0 0 0 0 0 0 0 0 0 0 0 0 0 0 0 0 0 0.0301611160663219 0 0 0 0 0 0.0261827674671322 0.101366029212094 0 0 0 0 0 0 0 0 0 0 0 0 0 0 0 0 0 0 0 0 0 0 0 0 0 0 0 0 0 0 0 0 0 0 0 0 0 0 0 0 0 0 0 0 0 0 0 0 0 0 0 0 0 0 0 0 0 0 0 0 0 0 0 0 0 0 0 0 0 0 0 0 0 0 0 0 0 0 0 0 0 0 0 0 0 0
0 0 0 0 0 0 0 0 0 0 0 0 0 0 0 0 0 0 0 0 0.0167177974784091 0 0 0 0 0 0 0 0 0 0 0 0 0 0 0 0 0 0 0 0 0 0 0 0 0 0 0 0 0 0.0730509755153526 0 0 0 0.212960406692618 0 0 0 0 0.0438114529682823 0 0 0 0 0 0 0.116678176846575 0.149297931209502 0.0646156188013908 0 0.15286444990638 0 0.0213476937111505 0 0 0 0 0 0 0 0 0 0 0 0 0 0 0 0 0 0 0 0 0 0 0 0 0 0 0 0 0 0 0.0500948844906447 0 0 0 0 0 0 0 0 0 0 0 0 0 0 0 0 0 0 0 0 0 0 0 0 0 0 0 0 0 0 0 0 0 0 0 0 0 0 0 0 0 0 0 0 0 0 0 0 0 0 0 0 0 0 0 0 0 0 0 0 0 0 0 0 0 0 0 0 0 0 0 0 0 0 0 0 0 0 0 0 0 0 0 0 0 0 0 0 0 0 0 0 0 0 0 0 0 0 0 0 0 0 0 0 0 0 0 0 0 0 0 0 0 0 0 0 0 0 0 0 0 0 0 0 0 0 0 0 0 0 0 0 0 0 0 0 0 0 0 0 0 0 0 0 0 0 0 0 0 0 0 0 0.0544220469683019 0 0 0 0 0 0 0 0 0 0 0 0 0 0 0 0 0 0 0 0 0 0 0 0 0 0 0 0 0 0 0 0 0 0 0 0 0 0 0 0 0 0 0 0 0 0 0 0 0 0 0 0 0 0 0 0 0 0 0 0.044138565411394
0 0 0 0 0 0 0 0 0 0 0 0 0 0 0 0 0 0 0 0 0 0 0 0 0 0 0 0 0 0 0 0 0 0 0 0 0 0 0 0 0 0 0.0386399133496736 0 0 0.114953742215279 0 0 0 0 0 0 0 0 0.0254522631263924 0 0 0.0201404864739279 0 0.116157673556276 0.2636534852037 0 0 0 0 0 0 0 0 0 0 0 0 0 0 0 0 0.294115976131666 0 0 0 0 0 0 0.0138933456406195 0.00413259756171196 0.0122460869058211 0 0 0 0 0 0 0 0 0 0 0 0 0 0 0 0 0 0 0 0 0 0 0 0 0 0 0 0 0 0 0 0 0 0 0 0 0 0 0 0 0 0.0225678277133711 0 0.0104175128493213 0.024971585111583 0 0.0179775403704641 0 0 0 0 0.0206799637901938 0 0 0 0 0 0 0 0 0 0 0 0 0 0 0 0 0 0 0 0 0 0 0 0 0 0 0 0 0 0 0 0 0 0 0 0 0 0 0 0 0 0 0 0 0 0 0 0 0 0 0 0 0 0 0 0 0 0 0 0 0 0 0 0 0 0 0 0 0 0 0 0 0 0 0 0 0 0 0 0 0 0 0 0 0 0 0 0 0 0 0 0 0 0 0 0 0 0 0 0 0 0 0 0 0 0 0 0 0 0 0 0 0 0 0 0 0 0 0 0 0 0 0 0 0 0 0 0 0 0 0 0 0 0 0 0 0 0 0 0 0 0 0 0 0 0 0 0 0 0 0 0 0 0 0 0 0 0 0 0 0 0 0 0 0 0 0 0 0 0 0 0 0 0 0 0 0 0
0 0 0 0 0 0 0 0 0 0 0 0 0 0 0 0 0 0 0 0 0 0 0 0 0 0 0 0 0 0 0 0 0 0 0 0 0.00486735865325673 0.00575950506323577 0 0 0 0 0.0223931421071776 0 0.0545035696978433 0.067531605654342 0 0 0 0.0142281554328949 0 0 0 0 0.0151511797129921 0 0 0.0100174478806914 0 0.0143289202474089 0.0181219138567809 0.0429071174929792 0.0329382160979559 0.0148765686349916 0.00354235027512226 0 0 0 0 0.122735734464709 0 0.0520353170145368 0.0103548171000348 0.00903768236204442 0.00738411249050131 0 0.120626766389383 0 0 0 0 0 0 0 0.00752215571060946 0 0.00889341503134216 0 0 0 0 0 0 0 0 0 0 0 0 0 0 0 0 0 0 0 0 0 0 0 0 0 0 0 0 0 0 0 0 0 0 0 0 0 0 0 0 0 0 0.0028177185473704 0.00231041478531637 0.00506550136861433 0.0160200400637203 0.207760805550388 0.014983106561414 0 0.0234133054076793 0 0.0128946210323337 0 0 0 0 0 0 0 0 0 0 0 0 0 0 0 0 0 0 0 0 0 0 0 0 0 0 0 0 0 0 0 0.00512544278752443 0 0 0 0 0 0 0 0.00703853464702662 0 0 0 0 0 0 0 0 0 0 0 0 0 0 0 0 0 0 0 0 0 0 0 0 0 0.00478384780549802 0 0 0 0 0 0 0 0 0 0 0 0 0 0 0 0 0 0.00779194278763599 0 0 0 0.00310830499837148 0 0.00750229791372198 0 0 0 0 0 0 0 0 0 0 0 0 0 0 0 0 0 0 0 0 0 0 0 0 0 0 0 0 0 0 0 0 0 0 0 0 0 0 0 0 0 0 0 0 0 0 0 0 0 0 0 0 0 0 0 0 0 0 0 0 0 0.0196270643725512 0 0 0 0 0 0 0 0 0 0 0 0 0 0 0 0 0 0 0 0 0 0 0 0 0 0
0 0 0 0 0 0 0 0 0 0 0 0 0 0 0 0 0 0 0 0 0 0 0 0 0 0 0 0 0 0 0 0 0 0 0 0 0 0 0 0 0 0 0 0 0.158962410377239 0 0 0 0 0 0 0 0 0.143761623993917 0.140574511571542 0 0 0.0934274828237686 0 0 0 0.132562490111516 0 0 0 0 0 0 0 0 0 0.211023212145976 0 0 0 0 0 0 0 0 0 0 0 0 0 0 0 0 0 0 0 0 0 0 0 0 0 0 0 0 0 0 0 0 0 0 0 0 0 0 0 0 0 0 0 0 0 0 0 0 0 0 0 0 0 0 0 0 0 0 0 0 0 0 0 0 0 0 0.119688268976042 0 0 0 0 0 0 0 0 0 0 0 0 0 0 0 0 0 0 0 0 0 0 0 0 0 0 0 0 0 0 0 0 0 0 0 0 0 0 0 0 0 0 0 0 0 0 0 0 0 0 0 0 0 0 0 0 0 0 0 0 0 0 0 0 0 0 0 0 0 0 0 0 0 0 0 0 0 0 0 0 0 0 0 0 0 0 0 0 0 0 0 0 0 0 0 0 0 0 0 0 0 0 0 0 0 0 0 0 0 0 0 0 0 0 0 0 0 0 0 0 0 0 0 0 0 0 0 0 0 0 0 0 0 0 0 0 0 0 0 0 0 0 0 0 0 0 0 0 0 0 0 0 0 0 0 0 0 0 0 0 0 0 0 0 0 0 0 0 0 0 0 0 0 0 0 0 0 0
0 0 0 0 0 0 0 0 0 0 0 0 0 0 0 0 0 0 0 0 0 0 0 0 0 0 0 0 0 0 0 0 0 0 0 0 0 0 0 0 0 0 0 0 0 0 0 0 0 0 0 0 0 0 0 0 0 0 0 0 0 0 0 0 0 0 0 0 0 0 0 0 0 0 0 0 0 0 0 0 0 0 0 0 0.00928510690397576 0.00937518629931284 0 0.439951296527979 0 0.20642565156112 0 0.0310679510008703 0 0 0.229841411129516 0.0577413727458402 0 0 0 0 0 0.0163120238313854 0 0 0 0 0 0 0 0 0 0 0 0 0 0 0 0 0 0 0 0 0 0 0 0 0 0 0 0 0 0 0 0 0 0 0 0 0 0 0 0 0 0 0 0 0 0 0 0 0 0 0 0 0 0 0 0 0 0 0 0 0 0 0 0 0 0 0 0 0 0 0 0 0 0 0 0 0 0 0 0 0 0 0 0 0 0 0 0 0 0 0 0 0 0 0 0 0 0 0 0 0 0 0 0 0 0 0 0 0 0 0 0 0 0 0 0 0 0 0 0 0 0 0 0 0 0 0 0 0 0 0 0 0 0 0 0 0 0 0 0 0 0 0 0 0 0 0 0 0 0 0 0 0 0 0 0 0 0 0 0 0 0 0 0 0 0 0 0 0 0 0 0 0 0 0 0 0 0 0 0 0 0 0 0 0 0 0 0 0 0 0 0 0 0 0 0 0 0 0 0 0 0 0 0 0 0 0 0 0 0 0 0 0 0 0
0 0 0 0 0 0 0 0 0 0 0 0 0 0 0 0 0 0 0 0 0 0 0 0 0 0 0 0 0 0 0 0 0 0 0 0 0 0 0 0 0 0 0 0 0.00793935570166179 0 0 0 0 0 0 0 0 0 0 0 0 0 0 0 0 0 0 0 0 0 0 0 0 0 0 0 0 0 0.0411931288067163 0 0 0 0 0 0 0.12583701362745 0.222019174099144 0.0743485487099923 0.0255747153171689 0.00698418744145846 0 0.015132560833838 0.0289198228481577 0 0 0 0 0 0 0.114823805605895 0 0.0952750280951846 0.0451839136066384 0 0 0 0 0 0 0 0 0 0 0 0 0 0 0 0 0 0 0 0 0 0 0 0 0 0 0 0.0181570161793966 0.00879747337346445 0 0 0 0 0 0 0 0.0715451386112887 0 0 0 0 0 0 0 0 0 0 0 0 0 0 0 0 0 0 0 0 0 0 0 0 0 0 0 0 0 0 0 0 0 0 0 0 0 0 0 0 0 0 0 0 0 0 0 0 0 0 0 0 0 0 0.00829448945890823 0 0 0 0 0 0.0268070454224865 0 0 0 0 0 0 0 0 0 0 0 0 0 0 0 0 0 0 0 0 0 0 0 0 0 0 0 0 0 0 0 0 0 0 0 0 0 0 0 0.0104596053453645 0 0 0 0.0256716471799419 0.0270363297358442 0 0 0 0 0 0 0 0 0 0 0 0 0 0 0 0 0 0 0 0 0 0 0 0 0 0 0 0 0 0 0 0 0 0 0 0 0 0 0 0 0 0 0 0 0 0 0 0 0 0 0 0 0 0 0 0 0 0 0 0 0 0 0 0 0 0 0 0 0 0 0 0 0 0 0
0 0 0 0 0 0 0 0 0 0 0 0 0 0 0 0 0 0 0 0 0 0 0 0 0 0 0 0 0 0 0 0.00305307356333817 0 0 0.00265602484150853 0.0319674759254978 0 0 0 0 0 0 0 0 0 0 0 0 0 0 0 0 0 0 0 0 0 0 0 0 0 0 0 0 0 0 0 0 0 0 0 0 0 0 0 0 0 0 0 0 0.095652168817774 0 0.0951382141927748 0.429062636096347 0 0.00607710610236536 0 0 0 0 0 0 0 0 0 0.049141434953391 0.00958811115223662 0.113061202653439 0 0 0 0 0 0 0 0 0 0 0 0 0 0 0 0 0 0 0 0 0 0 0 0 0 0 0 0 0 0 0 0 0 0 0 0 0 0.0367658207705524 0 0 0 0 0 0 0 0 0 0 0 0 0 0 0 0 0 0 0 0 0 0 0 0 0 0 0 0 0 0 0 0 0 0 0 0 0 0 0 0 0 0 0 0 0 0 0 0 0 0 0 0 0 0 0.0130699919061871 0 0 0 0 0 0.00959261757827335 0 0 0 0 0 0 0 0 0 0 0 0 0 0 0 0 0 0 0 0 0 0 0 0 0 0 0 0 0 0 0 0 0 0 0 0 0 0 0 0.055887958764785 0 0 0 0.0438131093071158 0.00547305337441425 0 0 0 0 0 0 0 0 0 0 0 0 0 0 0 0 0 0 0 0 0 0 0 0 0 0 0 0 0 0 0 0 0 0 0 0 0 0 0 0 0 0 0 0 0 0 0 0 0 0 0 0 0 0 0 0 0 0 0 0 0 0 0 0 0 0 0 0 0 0 0 0 0 0 0
0 0 0 0 0 0 0 0 0 0 0 0 0 0 0 0 0 0 0 0 0 0 0 0 0 0 0 0 0 0 0 0 0 0 0 0 0 0 0 0 0 0 0 0 0 0 0 0 0 0 0 0 0.0321375029448108 0 0 0 0 0 0 0 0 0 0 0 0 0 0 0 0 0 0 0 0 0 0 0 0 0 0 0 0.222003801440964 0.125152204765837 0 0.350181448393379 0 0 0 0 0 0 0 0 0 0 0 0.0107425922764957 0 0 0 0 0 0 0 0 0 0 0 0 0 0 0 0 0 0 0 0 0 0 0 0 0 0 0 0 0 0 0 0 0 0 0 0 0 0 0 0.0128710994848821 0 0 0 0 0 0 0 0 0 0 0 0 0 0 0 0 0 0 0 0 0 0 0 0 0 0 0 0 0 0 0 0 0 0 0 0 0 0 0 0 0 0 0 0 0 0 0 0 0 0 0 0 0 0 0.0217037031872833 0 0 0 0 0 0.0427654999744964 0 0 0 0 0 0 0 0 0 0 0 0 0 0 0 0 0 0 0 0 0 0 0 0 0 0 0 0 0 0 0 0 0 0 0 0 0 0 0 0.0433823934589982 0 0 0.0126717474527911 0.0446237071838356 0.081764299436227 0 0 0 0 0 0 0 0 0 0 0 0 0 0 0 0 0 0 0 0 0 0 0 0 0 0 0 0 0 0 0 0 0 0 0 0 0 0 0 0 0 0 0 0 0 0 0 0 0 0 0 0 0 0 0 0 0 0 0 0 0 0 0 0 0 0 0 0 0 0 0 0 0 0 0
0 0 0 0 0 0 0 0 0 0 0 0 0 0 0 0 0 0 0 0 0 0 0 0 0 0 0 0 0 0 0 0 0 0 0 0.0269389568639626 0 0 0 0 0 0 0 0 0 0 0 0 0 0 0 0 0.0124930025820854 0 0 0 0 0 0 0 0 0 0 0 0 0 0 0 0 0 0 0 0 0 0 0 0 0 0 0 0.0422034185328359 0.320412472586397 0.198791743046958 0 0 0.00437640459958338 0 0 0 0 0 0 0 0 0 0.0285104045462587 0 0.0241914635332376 0 0 0 0 0 0 0 0 0 0 0 0 0 0 0 0 0 0 0 0 0 0 0 0 0 0 0 0 0 0 0 0 0 0 0 0 0 0.0366843461604696 0 0 0 0 0 0 0 0 0 0 0 0 0 0 0 0 0 0 0 0 0 0 0 0 0 0 0 0 0 0 0 0 0 0 0 0 0 0 0 0 0 0 0 0 0 0 0 0 0 0 0 0 0 0 0.0224222907355474 0 0 0 0 0 0.0354355927716482 0 0 0 0 0 0 0 0 0 0 0 0 0 0 0 0 0 0 0 0 0 0 0 0 0 0 0 0 0 0 0 0 0 0 0 0 0 0 0 0.152627560575906 0 0 0 0.0746575430403098 0.0202548004248008 0 0 0 0 0 0 0 0 0 0 0 0 0 0 0 0 0 0 0 0 0 0 0 0 0 0 0 0 0 0 0 0 0 0 0 0 0 0 0 0 0 0 0 0 0 0 0 0 0 0 0 0 0 0 0 0 0 0 0 0 0 0 0 0 0 0 0 0 0 0 0 0 0 0 0
0 0 0 0 0 0 0 0 0 0 0 0.0038564213533746 0 0.000961370414480265 0.00140673080241194 0.00377108638177521 0 0 0 0 0 0 0 0 0 0 0 0 0 0.00608827857530449 0.0177066552529491 0 0 0 0 0 0.0256709663604212 0.0423351477937366 0 0 0 0 0 0 0 0.00380216781577777 0.0155810811137136 0 0 0 0.00433742181985809 0 0 0 0.00334771791837936 0 0 0.0028401038734272 0.083234357028637 0 0.000914423347387857 0 0 0 0 0 0 0 0 0 0 0 0.00846697413754532 0 0 0 0.00234815553354897 0.00309982565486032 0 0.00230000911531221 0.00532320545959449 0 0 0 0 0.133128525109099 0.151647365033825 0.063178573575418 0.181962006013789 0 0 0 0.0174167651490209 0 0.0192803383184097 0.0350058494124157 0 0 0.00465828724961498 0 0 0.00486420552243154 0 0 0 0 0 0 0 0 0 0 0 0 0 0 0 0 0 0 0 0 0 0 0 0 0.0195190240060234 0 0.000826836610222018 0.00496621779590109 0.00209279332766946 0 0.00547163997653349 0.00566094093592232 0 0.00440090453827848 0.00170076407956917 0 0.0104169818334281 0 0 0.00318625045266951 0.0279935466119479 0 0 0 0.0239077166387962 0.00345959589636676 0 0.0142319924123898 0 0 0 0.0200266956317454 0 0 0 0 0 0 0 0 0 0 0 0 0.00186241798686199 0 0 0 0 0 0 0 0 0 0 0 0 0 0 0 0 0 0 0 0 0 0 0 0 0 0 0 0 0 0 0 0 0 0 0 0 0 0 0 0.00118266430566582 0 0 0 0 0 0 0 0 0 0 0 0 0 0 0 0 0 0 0 0 0 0 0 0 0 0 0 0 0 0 0 0 0 0 0 0 0 0 0 0 0 0 0 0 0 0 0 0 0 0 0 0 0 0 0 0 0 0 0 0 0 0 0 0 0 0 0 0 0 0 0 0 0 0 0 0 0 0 0 0 0 0 0 0 0 0 0 0 0 0 0 0 0 0 0 0 0 0 0 0 0 0 0.000559001823489313 0 0 0 0 0 0 0
0 0 0 0.0144248461621231 0 0 0.00203100723284156 0 0.00136909602190063 0 0.00443334841056354 0.00126819454238413 0 0 0 0.00293610025681072 0 0 0 0 0 0 0 0 0 0 0 0 0 0.0137271430878139 0.0102494932759916 0 0 0 0 0 0.00512556211848733 0.0441839534294154 0 0 0 0 0 0 0 0 0.00309639915218577 0 0 0 0.000916392498655459 0 0 0 0.00125732714962554 0 0 0 0.0232443603950178 0 0 0 0 0 0 0 0 0 0 0 0 0 0 0 0 0 0.000845915956849928 0 0 0.0028125913595097 0.00176060686160526 0.00201537981201583 0 0.00194351919438067 0.161233470977794 0 0.0222290904008871 0.114446329437226 0.0824262572058522 0.0165838274227285 0.00899128162099353 0.00803182369502866 0.0747158337702651 0.00618346327344346 0.177731806448279 0.044953885600511 0 0 0.00120663591126296 0 0 0.00794962198548294 0.00267158819974154 0 0 0 0 0 0 0 0 0 0 0 0 0 0 0 0 0 0 0 0 0 0 0 0.0227212142800146 0 0 0.0230629165309811 0.00226436748342408 0 0.0087885587387076 0 0 0.0144475048111794 0 0 0.0150499650102761 0 0.00569704351210133 0.00225095541597826 0.0152949777040465 0 0 0 0.00598332351918633 0.00324719688032765 0.00215489348165296 0.0059557411016833 0 0 0 0.00608518866276726 0 0 0 0 0 0 0 0 0 0 0 0 0 0 0 0 0 0 0 0 0 0 0 0 0 0 0 0 0 0 0 0 0 0 0 0 0 0 0 0 0 0 0 0 0 0 0 0 0 0 0 0 0 0 0 0 0 0 0 0 0 0 0 0 0 0 0 0 0 0 0 0 0 0 0 0 0 0 0 0 0 0 0 0 0 0 0 0 0 0 0 0 0 0 0 0 0 0 0 0 0 0 0 0 0 0 0 0 0 0 0 0 0 0 0 0 0 0 0 0 0 0 0 0 0 0 0 0 0 0 0 0 0 0 0 0 0 0 0 0 0 0 0 0 0 0 0 0 0 0 0 0 0 0 0 0 0 0 0 0 0 0 0
0 0 0 0 0.00241554055453286 0 0 0 0 0 0 0.00390507653899586 0 0 0.00132270233260104 0.00148420271045338 0 0 0 0 0 0 0 0 0 0 0 0.00192329053715525 0.00123369463927846 0.00462831112880508 0.00881628505274133 0 0 0 0 0 0.0870714149645891 0.0782625345963322 0 0 0 0 0 0 0 0.0229382951223037 0.0818055654854729 0 0 0 0.0440552664530788 0 0 0 0 0 0 0.00431303172030746 0.150930890067005 0 0.00409400591909718 0 0 0 0 0 0 0 0 0 0 0 0.0808397557758978 0 0 0 0.00277669408223122 0.00491670540505495 0 0 0 0 0 0 0.203444309485176 0.0246234151536337 0 0.0234560410417897 0.0255049982843605 0 0 0 0.00379694075962724 0 0.00216433575764167 0.0113300324175702 0 0 0 0 0 0 0 0 0 0 0 0 0 0 0 0 0 0 0 0 0 0 0 0 0 0 0.00958872826407638 0 0 0 0.00840538153846389 0 0.00554655603318095 0.00565880012147805 0.00592613214025481 0.00887059093152434 0.0032043594972838 0.00934484350438797 0 0.00124740896658273 0 0 0.00708021316098524 0.0113572084605305 0 0.0091758010814621 0.0228678752324417 0 0 0 0 0 0 0 0 0 0 0.0052919986078506 0 0 0 0 0 0 0 0 0 0 0 0 0.00438076647376499 0 0 0 0 0 0 0 0 0 0 0 0 0 0 0 0 0 0 0 0 0 0 0 0 0 0 0 0 0 0 0 0 0 0 0 0 0 0 0 0 0 0 0 0 0 0 0 0 0 0 0 0 0 0 0 0 0 0 0 0 0 0 0 0 0 0 0 0 0 0 0 0 0 0 0 0 0 0 0 0 0 0 0 0 0 0 0 0 0 0 0 0 0 0 0 0 0 0 0 0 0 0 0 0 0 0 0 0 0 0 0 0 0 0 0 0 0 0 0 0 0 0 0 0 0 0 0 0 0 0 0 0 0 0 0 0 0 0 0 0 0 0 0 0 0 0 0 0 0 0
0 0 0 0 0 0 0 0 0 0 0 0 0 0 0 0 0 0 0 0 0 0 0 0 0 0 0 0 0 0 0.0125830454222413 0 0 0 0 0 0 0.00128531018029808 0 0 0 0 0 0 0 0 0.00120668193281351 0 0 0 0 0 0 0 0 0 0 0 0.0166690828637645 0 0 0 0 0 0 0 0 0 0 0 0 0 0 0 0 0 0 0 0 0.0683526946783457 0.00197552822550933 0 0 0 0.0396258148584185 0.0592688056019288 0.0109661056187882 0 0.190064171140827 0.173849594300598 0.0232847209206839 0.0675298469498636 0.00369995816646317 0.0233784318784815 0.108973771936254 0.0184149909682394 0 0 0 0.00179609177183481 0.00459996520071211 0.0560694499842264 0.0385611506097669 0 0 0 0 0 0 0 0 0 0 0 0 0 0 0 0 0 0 0 0 0 0 0 0.00355166604660036 0 0 0 0 0 0 0 0 0.00326046377404469 0 0 0.00193740874626856 0 0.00641608404981672 0.00583807570107248 0.0387907872476746 0 0 0 0 0.00468920766695163 0.00142041264764602 0.00206539886981233 0.00291778047949336 0.00346401975680655 0 0.0034934818037547 0 0 0 0 0 0 0 0 0 0 0 0 0 0 0 0 0 0 0 0 0 0 0 0 0 0 0 0 0 0 0 0 0 0 0 0 0 0 0 0 0 0 0 0 0 0 0 0 0 0 0 0 0 0 0 0 0 0 0 0 0 0 0 0 0 0 0 0 0 0 0 0 0 0 0 0 0 0 0 0 0 0 0 0 0 0 0 0 0 0 0 0 0 0 0 0 0 0 0 0 0 0 0 0 0 0 0 0 0 0 0 0 0 0 0 0 0 0 0 0 0 0 0 0 0 0 0 0 0 0 0 0 0 0 0 0 0 0 0 0 0 0 0 0 0 0 0 0 0 0 0 0 0 0 0 0 0 0 0 0 0 0 0
0 0 0 0 0 0 0 0 0 0 0 0 0 0 0 0.00259375604882463 0 0 0 0 0 0 0 0 0 0 0 0 0 0 0 0 0 0 0 0 0 0.00199445830503901 0 0 0 0 0 0 0 0 0.000996258904518835 0 0 0 0 0 0 0 0 0 0 0 0.0782802189468107 0 0 0 0 0 0 0 0 0 0 0 0 0 0 0 0 0 0 0 0 0 0.00423146056743829 0 0 0 0.127912493459075 0.0478424868371706 0.0133643201047389 0.213021831949561 0 0.0486568994085446 0.00635507218763265 0.0215762740820265 0.008188606541089 0 0.00914678086944678 0.00921394793129271 0 0 0.00342416860909459 0.00262042534104395 0.00789331824277606 0.112569874488039 0.0518112625956666 0 0 0 0 0 0 0 0 0 0 0 0 0 0 0 0 0 0 0 0 0 0 0 0 0 0 0 0 0 0 0 0 0 0.000766598367297844 0 0.0114374621891924 0 0.0199563280804716 0.0182903733572735 0.128240234625775 0.00174533586161521 0.00192962049736141 0.00190563904627229 0 0.0126437816317575 0.00498077898871827 0.003581564560345 0.00686290714002397 0.00517027640665283 0 0.0107951838274143 0 0 0 0 0 0 0 0 0 0 0 0 0 0 0 0 0 0 0 0 0 0 0 0 0 0 0 0 0 0 0 0 0 0 0 0 0 0 0 0 0 0 0 0 0 0 0 0 0 0 0 0 0 0 0 0 0 0 0 0 0 0 0 0 0 0 0 0 0 0 0 0 0 0 0 0 0 0 0 0 0 0 0 0 0 0 0 0 0 0 0 0 0 0 0 0 0 0 0 0 0 0 0 0 0 0 0 0 0 0 0 0 0 0 0 0 0 0 0 0 0 0 0 0 0 0 0 0 0 0 0 0 0 0 0 0 0 0 0 0 0 0 0 0 0 0 0 0 0 0 0 0 0 0 0 0 0 0 0 0 0 0 0
0 0 0 0 0 0 0 0 0 0 0 0 0 0 0 0 0 0 0 0 0 0 0 0 0 0 0 0 0 0 0 0 0 0 0 0 0 0 0 0 0 0 0 0 0 0 0 0 0 0 0 0 0 0 0 0 0 0 0.0017088053793477 0 0 0 0 0 0 0 0 0 0 0 0 0 0 0 0 0 0 0 0 0.0417212353012727 0 0 0 0 0 0.0111725300822691 0 0.226160178157811 0.0564758827040122 0 0.0786921065280315 0.248545706410834 0 0 0.040988081282374 0 0 0 0 0.00189486430816707 0.0104842330045395 0.0743394819265065 0.146873536941724 0 0 0 0 0 0 0 0 0 0 0 0 0 0 0 0 0 0 0 0 0 0 0 0 0 0 0 0 0 0 0 0 0 0 0 0 0 0.00382183863219667 0.00272222190293307 0.0175699210238325 0 0.00208518397283163 0 0 0 0.0120387196205406 0.00286925817866907 0.00975794058380192 0.0100782740583048 0 0 0 0 0 0 0 0 0 0 0 0 0 0 0 0 0 0 0 0 0 0 0 0 0 0 0 0 0 0 0 0 0 0 0 0 0 0 0 0 0 0 0 0 0 0 0 0 0 0 0 0 0 0 0 0 0 0 0 0 0 0 0 0 0 0 0 0 0 0 0 0 0 0 0 0 0 0 0 0 0 0 0 0 0 0 0 0 0 0 0 0 0 0 0 0 0 0 0 0 0 0 0 0 0 0 0 0 0 0 0 0 0 0 0 0 0 0 0 0 0 0 0 0 0 0 0 0 0 0 0 0 0 0 0 0 0 0 0 0 0 0 0 0 0 0 0 0 0 0 0 0 0 0 0 0 0 0 0 0 0 0 0 0 0
0 0 0 0 0 0 0 0 0 0 0 0 0 0 0 0 0 0 0 0 0 0 0 0 0 0 0 0 0 0 0 0 0 0 0 0 0 0 0 0 0 0 0 0 0.00281117869010719 0 0 0 0 0 0 0 0 0 0 0.00391878441346546 0 0 0 0 0 0 0 0 0 0 0 0 0 0 0 0 0 0 0 0 0 0 0 0 0 0 0 0 0 0.0153915127334053 0 0.0769673325324149 0.0187426945386819 0.199951245405509 0 0.285878317265979 0 0.102225092836218 0.00558961261495611 0 0 0 0 0.00604247106091408 0.0179672409275645 0.059626398495161 0.156132821275559 0 0 0 0 0 0 0 0 0 0 0 0 0 0 0 0 0 0 0 0 0 0 0 0 0.00810772407127896 0 0 0 0 0 0 0 0 0 0 0.00904567690027482 0 0 0 0.0149960991333068 0 0 0 0 0 0 0 0 0.00860829449362561 0 0.00799750261157834 0 0 0 0 0 0 0 0 0 0 0 0 0 0 0 0 0 0 0 0 0 0 0 0 0 0 0 0 0 0 0 0 0 0 0 0 0 0 0 0 0 0 0 0 0 0 0 0 0 0 0 0 0 0 0 0 0 0 0 0 0 0 0 0 0 0 0 0 0 0 0 0 0 0 0 0 0 0 0 0 0 0 0 0 0 0 0 0 0 0 0 0 0 0 0 0 0 0 0 0 0 0 0 0 0 0 0 0 0 0 0 0 0 0 0 0 0 0 0 0 0 0 0 0 0 0 0 0 0 0 0 0 0 0 0 0 0 0 0 0 0 0 0 0 0 0 0 0 0 0 0 0 0 0 0 0 0 0 0 0 0 0 0
0 0 0 0 0 0 0 0.00155530865377064 0 0 0 0 0 0 0 0 0 0.00160303373619447 0 0 0 0 0 0 0 0 0 0 0 0 0 0 0 0.00106922012723385 0 0 0 0 0 0 0 0 0 0 0.00117234538630264 0 0 0 0 0 0 0 0 0 0.00597317971345551 0.00254636050669087 0 0 0.0066618076463168 0 0 0.000894259115687423 0 0 0 0 0 0 0 0 0.00556481105508928 0 0 0.0011814587041258 0 0 0 0 0 0.00685089335120608 0 0 0 0 0 0.00590366941417461 0 0.0958471761356595 0.0273234885728761 0.271173574491653 0.122752225732984 0 0 0.0132407565385393 0.0107393163539917 0 0 0 0 0.00415885653812706 0.0158589791707574 0.0602926973039777 0.206882622270148 0.00144231518208173 0 0.00151681302270605 0 0 0.00119101731942564 0 0 0 0 0 0.00261661463403371 0.00166674767784339 0 0 0 0 0 0 0 0 0 0 0 0.0034708207593453 0 0 0 0 0 0 0 0 0 0 0.00423990092194698 0 0.00536247028229413 0 0.0337380428679297 0 0.00379168590066548 0 0 0.00305061436118298 0.0271545893020407 0.00427046583211637 0.0175007383254513 0.0197411230919749 0 0 0 0 0 0 0 0 0 0 0 0 0 0 0 0 0 0 0 0 0 0 0 0 0 0 0 0 0 0 0 0 0 0 0 0 0 0 0 0 0 0 0 0 0 0 0 0 0 0 0 0 0 0 0 0 0 0 0 0 0 0 0 0 0 0 0 0 0 0 0 0 0 0 0 0 0 0 0 0 0 0 0 0 0 0 0 0 0 0 0 0 0 0 0 0 0 0 0 0 0 0 0 0 0 0 0 0 0 0 0 0 0 0 0 0 0 0 0 0 0 0 0 0 0 0 0 0 0 0 0 0 0 0 0 0 0 0 0 0 0 0 0 0 0 0 0 0 0 0 0 0 0 0 0 0 0 0 0 0 0 0 0 0 0
0 0 0 0.140822758170637 0 0 0.00560701903096766 0 0 0 0 0.00274703747813766 0 0 0 0.00458880124188904 0 0 0 0.00531393931346048 0.00534768717418112 0 0 0 0 0 0 0 0 0.0548249667849769 0.0486268042512419 0 0 0 0 0 0 0.240961555559787 0 0 0 0 0 0 0.00467985636743806 0 0 0 0 0 0 0 0 0 0.0036335243124878 0 0 0 0.00860234244670472 0 0 0 0 0 0 0 0 0 0 0 0 0 0 0 0 0 0 0 0 0 0 0 0 0 0.0328395148826201 0.116320912802938 0.00533644920875448 0.0111228904837013 0.0219637753091254 0 0 0 0 0 0.0431227654120151 0 0 0 0 0 0 0 0 0 0 0 0 0 0 0 0 0 0 0 0 0 0 0 0 0 0 0 0 0 0 0 0.0214091651829033 0.0108364929731608 0 0.0310106392753869 0 0 0.00991272922384124 0.0342334684388246 0 0 0 0 0.0240778700522198 0 0 0 0 0 0 0.00304089606914409 0.0397924683600214 0.0353020551951608 0 0.0164578815917141 0 0 0 0.0123464250556003 0 0 0 0 0 0 0 0 0 0 0 0 0 0 0 0 0.00278253641583408 0 0 0 0 0 0 0 0 0 0 0 0 0 0 0 0 0 0 0 0 0 0 0 0 0 0 0 0 0 0 0 0 0 0 0 0 0 0 0 0 0 0 0 0 0 0 0 0 0 0 0 0.00233477193512514 0 0 0 0 0 0 0 0 0 0 0 0 0 0 0 0 0 0 0 0 0 0 0 0 0 0 0 0 0 0 0 0 0 0 0 0 0 0 0 0 0 0 0 0 0 0 0 0 0 0 0 0 0 0 0 0 0 0 0 0 0 0 0 0 0 0 0 0 0 0 0 0 0 0 0 0 0 0 0 0 0 0 0 0 0 0 0 0 0 0 0 0 0 0
0 0 0 0 0 0 0 0 0 0 0 0 0 0 0 0 0 0 0 0 0 0 0 0 0 0 0 0 0 0 0 0 0 0 0 0 0 0 0 0 0 0 0 0 0 0 0 0 0 0 0 0 0 0 0 0 0 0 0 0 0 0 0 0 0 0 0 0 0 0 0 0 0 0 0 0 0 0 0 0 0 0 0 0 0 0.043708480372791 0 0.319098668601495 0 0 0.422115918449066 0.127332380490597 0 0 0 0 0 0 0 0.0261445313193111 0.049904318522753 0 0 0 0 0 0 0 0 0 0 0 0 0 0 0 0 0 0 0 0 0 0 0 0 0 0 0 0 0 0 0 0 0 0 0 0 0 0 0 0 0 0 0 0 0 0 0 0 0 0 0.0116957022439866 0 0 0 0 0 0 0 0 0 0 0 0 0 0 0 0 0 0 0 0 0 0 0 0 0 0 0 0 0 0 0 0 0 0 0 0 0 0 0 0 0 0 0 0 0 0 0 0 0 0 0 0 0 0 0 0 0 0 0 0 0 0 0 0 0 0 0 0 0 0 0 0 0 0 0 0 0 0 0 0 0 0 0 0 0 0 0 0 0 0 0 0 0 0 0 0 0 0 0 0 0 0 0 0 0 0 0 0 0 0 0 0 0 0 0 0 0 0 0 0 0 0 0 0 0 0 0 0 0 0 0 0 0 0 0 0 0 0 0 0 0 0 0 0 0 0 0 0 0 0 0 0 0 0 0 0 0 0 0 0 0 0 0 0 0
0 0 0 0.0104891144446678 0 0 0 0 0 0 0 0 0 0 0.00701376212405146 0.00378068033210902 0 0 0 0 0 0 0 0 0 0 0 0 0 0.00467891988131045 0.0439570105829037 0 0 0 0 0 0 0.0118622520928034 0 0 0 0 0 0 0 0 0 0 0 0 0 0 0 0 0 0 0 0 0.00456761736333915 0 0 0 0 0 0 0 0 0 0 0 0 0 0 0 0 0 0 0 0 0.0758441639673465 0 0 0 0 0.0256841909815091 0.195493495686912 0.0021491424212621 0.231454076366806 0.0173335399621571 0.0669203160222357 0.0035916099208142 0.0160707420222452 0.0304669238388644 0 0 0.155837310033791 0 0 0 0 0 0.00515921349473358 0.00428088536275581 0 0.00676559525610212 0.00239940414763131 0 0 0 0 0 0 0 0 0 0 0 0 0 0 0 0 0 0 0 0 0.0352681297603157 0 0 0 0 0 0 0 0 0.0164861445501565 0.00158500784934769 0 0.00339290742750989 0 0 0 0.00555132628176008 0 0 0 0.00401945137291608 0 0 0.00208560532085524 0 0 0 0.00581146113078818 0 0 0 0 0 0 0 0 0 0 0 0 0 0 0 0 0 0 0 0 0 0 0 0 0 0 0 0 0 0 0 0 0 0 0 0 0 0 0 0 0 0 0 0 0 0 0 0 0 0 0 0 0 0 0 0 0 0 0 0 0 0 0 0 0 0 0 0 0 0 0 0 0 0 0 0 0 0 0 0 0 0 0 0 0 0 0 0 0 0 0 0 0 0 0 0 0 0 0 0 0 0 0 0 0 0 0 0 0 0 0 0 0 0 0 0 0 0 0 0 0 0 0 0 0 0 0 0 0 0 0 0 0 0 0 0 0 0 0 0 0 0 0 0 0 0 0 0 0 0 0 0 0 0 0 0 0 0 0 0 0 0 0
0 0 0 0 0 0 0 0 0 0 0 0.00424083217393617 0 0 0.0139531883928644 0.00265112663505078 0 0 0 0 0 0 0 0 0 0 0 0 0 0.012777350222954 0.089849689678361 0 0 0 0 0 0 0.0076188316186432 0 0 0 0 0 0 0 0 0 0 0 0 0 0 0 0 0 0 0 0 0.00430045411847509 0 0 0 0 0 0 0 0 0 0 0 0.00367981342588016 0 0 0 0 0 0 0 0 0.0252909713559375 0.042260060426002 0.0237935691068111 0.00395400616079628 0.0184852965236267 0.061897965766588 0.0656324942961366 0.0149333151525698 0.0519157194299849 0.0231765752160706 0 0 0 0 0 0.206850206651288 0 0 0.0146406416438014 0.0166388220617361 0 0 0 0 0 0.00757428463035392 0 0 0 0 0 0 0 0 0 0 0 0 0 0 0 0 0 0 0 0 0 0.179909835243964 0.00552697047717473 0 0 0 0 0 0 0 0.0806610017118078 0 0 0.00449286863936086 0 0 0 0 0 0 0 0.00279799073573403 0 0 0 0 0 0 0.00542973099883108 0 0 0 0 0 0 0 0 0 0 0 0 0 0 0 0 0 0 0 0 0 0 0 0 0 0 0 0 0 0 0 0 0 0 0 0 0 0 0 0 0 0 0 0 0 0 0 0 0 0 0 0 0.00283417618821914 0 0 0 0 0 0 0 0 0 0 0 0 0 0 0 0 0 0 0 0 0 0 0 0 0 0 0 0 0 0 0 0 0 0 0 0 0 0 0 0 0 0 0 0 0 0 0 0 0.00114036882501002 0 0 0 0 0 0 0 0 0 0 0 0 0 0 0 0 0 0 0 0 0 0 0 0 0 0 0 0 0 0 0 0 0 0 0 0 0 0 0 0 0 0 0 0 0 0 0 0 0 0 0 0 0 0.00109184249203087 0 0 0 0 0 0 0
0 0 0 0 0 0 0 0 0 0 0 0 0 0 0 0 0 0 0 0 0 0 0 0 0 0 0 0 0 0 0 0 0 0 0 0 0 0 0 0 0 0 0 0 0 0 0 0 0 0 0 0 0 0 0 0 0 0 0 0 0 0 0 0 0 0 0 0 0 0 0 0 0 0 0.0739300494340813 0 0 0 0 0 0 0.0273890602597398 0 0 0 0 0 0 0 0 0 0 0 0 0 0 0 0.385469092904239 0.0946498166917063 0 0 0 0 0 0 0 0 0 0 0 0 0 0 0 0 0 0 0 0 0 0 0 0 0 0 0 0 0 0 0 0 0 0 0 0 0.418561980710234 0 0 0 0 0 0 0 0 0 0 0 0 0 0 0 0 0 0 0 0 0 0 0 0 0 0 0 0 0 0 0 0 0 0 0 0 0 0 0 0 0 0 0 0 0 0 0 0 0 0 0 0 0 0 0 0 0 0 0 0 0 0 0 0 0 0 0 0 0 0 0 0 0 0 0 0 0 0 0 0 0 0 0 0 0 0 0 0 0 0 0 0 0 0 0 0 0 0 0 0 0 0 0 0 0 0 0 0 0 0 0 0 0 0 0 0 0 0 0 0 0 0 0 0 0 0 0 0 0 0 0 0 0 0 0 0 0 0 0 0 0 0 0 0 0 0 0 0 0 0 0 0 0 0 0 0 0 0 0 0 0 0 0 0 0 0 0 0 0 0 0 0 0 0 0 0 0 0 0 0 0
0 0 0 0 0 0 0 0 0 0 0 0 0 0 0 0 0 0 0 0 0 0 0 0 0 0 0 0 0 0 0 0 0 0 0 0 0 0 0 0 0 0 0 0 0 0 0 0 0 0 0 0 0 0 0 0 0 0 0 0 0 0 0 0 0 0 0 0 0 0 0 0 0 0 0.0899036226582839 0 0 0 0 0 0.107596065521972 0.167974937200102 0 0.0481287201466552 0 0 0 0 0 0 0 0 0 0 0 0.0449240848380239 0.200482457362642 0 0.0656489856525793 0 0 0 0 0 0 0 0 0 0 0 0 0 0 0 0 0 0 0 0 0 0 0 0 0 0 0 0.0276537409026515 0 0 0 0 0 0 0 0.0233195108329627 0.224367874884127 0 0 0 0 0 0 0 0 0 0 0 0 0 0 0 0 0 0 0 0 0 0 0 0 0 0 0 0 0 0 0 0 0 0 0 0 0 0 0 0 0 0 0 0 0 0 0 0 0 0 0 0 0 0 0 0 0 0 0 0 0 0 0 0 0 0 0 0 0 0 0 0 0 0 0 0 0 0 0 0 0 0 0 0 0 0 0 0 0 0 0 0 0 0 0 0 0 0 0 0 0 0 0 0 0 0 0 0 0 0 0 0 0 0 0 0 0 0 0 0 0 0 0 0 0 0 0 0 0 0 0 0 0 0 0 0 0 0 0 0 0 0 0 0 0 0 0 0 0 0 0 0 0 0 0 0 0 0 0 0 0 0 0 0 0 0 0 0 0 0 0 0 0 0 0 0 0 0 0 0 0
0 0 0 0 0 0 0 0 0 0 0 0 0 0 0 0 0 0 0 0 0 0 0 0 0 0 0 0 0 0 0 0 0 0 0 0 0 0 0 0 0 0 0 0 0 0 0 0 0 0 0 0 0 0 0 0 0 0 0 0 0 0 0 0 0 0 0 0 0 0 0 0 0 0 0 0 0 0 0 0 0.135262829251639 0 0 0 0.0669974799088081 0.0143292798762021 0 0 0.0700575740221974 0 0 0 0 0 0 0.135337772050685 0.130492006665283 0.174022473581364 0 0 0 0 0 0 0 0 0 0 0 0 0 0 0 0 0 0 0 0 0 0 0 0 0 0 0 0 0 0.0185748122236012 0 0 0 0 0 0 0 0.25492577242022 0 0 0 0 0 0 0 0 0 0 0 0 0 0 0 0 0 0 0 0 0 0 0 0 0 0 0 0 0 0 0 0 0 0 0 0 0 0 0 0 0 0 0 0 0 0 0 0 0 0 0 0 0 0 0 0 0 0 0 0 0 0 0 0 0 0 0 0 0 0 0 0 0 0 0 0 0 0 0 0 0 0 0 0 0 0 0 0 0 0 0 0 0 0 0 0 0 0 0 0 0 0 0 0 0 0 0 0 0 0 0 0 0 0 0 0 0 0 0 0 0 0 0 0 0 0 0 0 0 0 0 0 0 0 0 0 0 0 0 0 0 0 0 0 0 0 0 0 0 0 0 0 0 0 0 0 0 0 0 0 0 0 0 0 0 0 0 0 0 0 0 0 0 0 0 0 0 0 0 0 0
0 0 0 0 0 0 0 0 0 0 0 0 0 0 0 0 0 0 0 0 0 0 0 0 0.006418381070567 0 0 0 0 0 0 0.0263984991656488 0.144924937542568 0.0426063374368545 0.0534370979486973 0.0161254331980924 0 0 0 0 0 0 0 0 0 0 0 0 0.0141131623237268 0 0 0 0 0 0.0339666939835063 0 0 0 0 0 0 0 0 0 0 0 0 0 0 0 0 0 0 0 0 0 0 0 0 0 0 0 0 0 0 0 0 0.00656010503759637 0.00853945592536165 0.00532007713685654 0.0066766936637033 0.0107021898931274 0 0.0069960598447573 0 0 0 0 0 0 0.158064363444437 0.016035404177069 0.0431929012084327 0 0 0 0 0 0 0 0 0 0 0 0 0 0 0 0 0 0 0 0 0 0 0.00304185541397938 0 0 0 0 0 0 0 0 0 0 0 0 0.0263075920551799 0 0 0 0.0118335642532581 0 0 0 0 0 0.0353899112580403 0.0308476073864408 0.0935745427782782 0.0247735712799517 0.108263216020703 0 0 0 0 0 0 0 0 0 0 0 0 0 0 0 0 0 0 0 0 0 0 0 0 0 0 0 0 0 0 0 0 0 0 0 0.0100293634896785 0 0 0 0 0 0.00476294252823879 0 0 0 0 0 0 0 0 0 0 0 0 0 0 0 0 0 0 0 0 0 0 0 0 0 0 0 0 0 0 0 0 0 0 0 0 0 0 0 0 0 0 0 0 0 0 0 0 0 0 0 0 0 0 0 0 0 0 0 0 0 0.0470158371574973 0 0 0 0 0 0 0 0 0 0 0 0 0 0 0 0 0 0 0 0 0 0 0 0 0 0 0 0 0 0 0 0 0 0 0 0 0 0 0 0 0 0 0 0 0 0 0 0 0 0 0 0 0 0 0 0 0 0 0 0.00408220337775181
0 0 0 0 0 0 0 0 0 0 0 0 0 0 0 0 0 0 0 0 0 0 0 0 0 0 0 0 0 0 0 0.0242326472696494 0.0293395319242098 0.0303336832718766 0.0053805708528842 0.00517527609944941 0 0 0 0 0 0 0 0 0 0 0.00201868459126969 0 0 0 0 0 0 0 0.0226497176980448 0 0 0 0 0 0 0 0 0 0 0 0 0 0 0 0 0 0 0 0 0 0 0 0 0 0 0 0 0 0 0 0 0.0119891339237514 0.0183556183446637 0.0210052315578062 0.0141670445086743 0.0291222507720088 0 0.00952931711904561 0 0 0 0 0 0.112793730887669 0 0.0352916388429664 0.12073713770197 0 0 0 0 0 0 0 0 0 0 0 0 0 0 0 0 0 0 0 0 0 0 0 0 0 0 0 0 0 0 0 0 0 0 0 0.0260318683394915 0 0 0 0.0333271662424695 0 0 0 0 0 0.0433570182093597 0.0293967888693552 0.1530605923136 0.0607286258990611 0.00421487042203892 0 0 0 0 0 0 0 0 0 0 0 0 0 0 0 0 0 0 0 0 0 0 0 0 0 0 0 0 0 0 0 0 0 0 0 0 0 0 0 0 0 0 0 0 0 0 0 0 0 0 0 0 0 0 0 0 0 0 0 0 0 0 0 0 0 0 0 0 0 0 0 0 0 0 0 0 0 0 0 0 0 0 0 0 0 0 0 0 0 0 0 0 0 0 0 0 0 0 0 0 0 0 0 0.0599520094926568 0 0 0 0 0 0 0 0 0 0 0 0 0 0 0 0 0 0 0 0 0 0 0 0 0 0 0 0 0 0 0 0 0 0 0 0 0 0 0 0 0 0.0270771062907815 0.0136201690845154 0 0 0 0.00988190549858647 0 0 0 0 0 0 0 0 0.00204026860163875 0 0 0.00619250330551941 0.0389978920649873
0 0 0 0 0 0 0 0 0 0 0 0 0 0 0 0 0 0 0 0 0 0 0 0 0 0 0 0 0 0 0 0 0 0.00381156424178331 0 0 0 0 0 0 0 0 0 0 0 0 0 0 0 0 0 0 0 0 0.00363643579698714 0 0 0 0.0129351658698834 0 0 0 0 0 0 0 0 0 0 0 0 0 0 0 0 0 0 0 0 0.00415904517770324 0 0 0 0 0.0050067402213497 0.00675624728689424 0 0.0920155122009249 0.164828791609834 0.0937803450157229 0.0296031504219878 0.0697133429059819 0 0 0.00398634976641554 0 0 0 0 0.0072049735879797 0.0222214970110314 0 0.156782662433365 0 0 0 0 0 0 0 0 0 0 0 0 0 0 0 0 0 0 0 0 0 0 0 0 0 0 0 0 0 0 0 0 0 0 0 0.005377276454897 0 0.0293119196125295 0.0277855944422642 0.187297587090436 0 0.00282205123561866 0 0 0.00625479293574222 0.0260752563473293 0.00226808721695949 0.0216922331951719 0.0146733779212074 0 0 0 0 0 0 0 0 0 0 0 0 0 0 0 0 0 0 0 0 0 0 0 0 0 0 0 0 0 0 0 0 0 0 0 0 0 0 0 0 0 0 0 0 0 0 0 0 0 0 0 0 0 0 0 0 0 0 0 0 0 0 0 0 0 0 0 0 0 0 0 0 0 0 0 0 0 0 0 0 0 0 0 0 0 0 0 0 0 0 0 0 0 0 0 0 0 0 0 0 0 0 0 0 0 0 0 0 0 0 0 0 0 0 0 0 0 0 0 0 0 0 0 0 0 0 0 0 0 0 0 0 0 0 0 0 0 0 0 0 0 0 0 0 0 0 0 0 0 0 0 0 0 0 0 0 0 0 0 0 0 0 0 0 0
0 0 0 0 0 0 0 0 0 0 0 0 0 0 0 0 0 0 0 0 0 0 0 0 0 0 0 0 0 0 0 0 0.00301607113887761 0.00902369038187172 0 0 0 0 0 0 0 0 0 0 0 0 0 0 0 0 0 0 0 0 0.00658137639640701 0 0 0 0 0 0 0 0 0 0 0 0 0 0 0 0 0 0 0 0 0 0 0 0 0 0 0 0 0 0 0.00172081518772988 0 0.0479612386958165 0.0574964093128564 0.140424053205819 0.0587488291913327 0.18129292774514 0 0 0.00250686619857735 0 0 0 0 0.0147085720787965 0.0576166518609747 0.11882386923819 0 0 0 0 0 0 0 0 0 0 0 0 0 0 0 0 0 0 0 0 0 0 0 0 0 0 0 0 0 0 0 0 0 0 0 0 0.00868015742167184 0 0.0378080603868101 0.00686880510483598 0.0472896415941835 0.00467532355412568 0.00462501927258669 0 0 0 0.0731843339983652 0.00732168770113952 0.0685613073011707 0.0391933748877927 0.00187091814492843 0 0 0 0 0 0 0 0 0 0 0 0 0 0 0 0 0 0 0 0 0 0 0 0 0 0 0 0 0 0 0 0 0 0 0 0 0 0 0 0 0 0 0 0 0 0 0 0 0 0 0 0 0 0 0 0 0 0 0 0 0 0 0 0 0 0 0 0 0 0 0 0 0 0 0 0 0 0 0 0 0 0 0 0 0 0 0 0 0 0 0 0 0 0 0 0 0 0 0 0 0 0 0 0 0 0 0 0 0 0 0 0 0 0 0 0 0 0 0 0 0 0 0 0 0 0 0 0 0 0 0 0 0 0 0 0 0 0 0 0 0 0 0 0 0 0 0 0 0 0 0 0 0 0 0 0 0 0 0 0 0 0 0 0
0 0 0 0 0 0 0 0 0 0 0 0 0 0 0 0 0 0 0.0318474238606932 0 0 0 0 0 0 0 0 0 0 0 0 0 0 0 0 0 0 0 0 0 0 0 0 0 0 0 0 0 0 0 0 0 0 0 0 0.128448863808673 0.0969512324329413 0 0 0 0 0 0 0 0 0 0.16577102384867 0 0.160534325069023 0 0.0870609908838343 0 0 0 0 0.0262190260108502 0 0 0 0 0 0 0 0 0 0 0 0 0 0 0 0.0105201664227416 0 0 0 0 0 0 0 0 0 0 0 0 0 0 0 0 0.173938368800995 0.0137188123226366 0.0591810200027068 0 0 0 0 0 0 0.0195905134384053 0 0 0 0 0 0.0262182330978308 0 0 0 0 0 0 0 0 0 0 0 0 0 0 0 0 0 0 0 0 0 0 0 0 0 0 0 0 0 0 0 0 0 0 0 0 0 0 0 0 0 0 0 0 0 0 0 0 0 0 0 0 0 0 0 0 0 0 0 0 0 0 0 0 0 0 0 0 0 0 0 0 0 0 0 0 0 0 0 0 0 0 0 0 0 0 0 0 0 0 0 0 0 0 0 0 0 0 0 0 0 0 0 0 0 0 0 0 0 0 0 0 0 0 0 0 0 0 0 0 0 0 0 0 0 0 0 0 0 0 0 0 0 0 0 0 0 0 0 0 0 0 0 0 0 0 0 0 0 0 0 0 0 0 0 0 0 0 0 0 0 0 0 0 0 0 0 0 0 0 0 0 0 0 0 0 0 0 0 0 0 0 0 0 0 0 0 0 0 0 0 0 0
0 0.0165476991222616 0 0 0 0 0 0 0 0 0 0 0 0 0.00913516191727685 0.0121206981004983 0.0699320568298392 0 0 0 0 0 0 0 0 0 0 0 0 0 0.0192772949936586 0 0 0 0 0 0 0 0 0 0 0 0 0 0 0 0 0 0 0 0 0 0 0.168622984620743 0 0 0 0 0 0 0 0 0 0 0.0140711974921864 0.00927904848407842 0 0 0 0 0 0 0 0 0 0 0 0 0 0 0 0 0 0 0 0 0 0 0 0 0 0 0 0 0.0288435105231708 0.0243275967874883 0 0 0 0 0 0 0 0 0 0.0376279319254679 0.0145215809189205 0 0 0 0 0.0366806914249147 0 0 0 0 0 0 0 0 0.157813551394912 0 0.251893642040858 0.0839371063069528 0.0364970584265421 0 0 0.00887118869023011 0 0 0 0 0 0 0 0 0 0 0 0 0 0 0 0 0 0 0 0 0 0 0 0 0 0 0 0 0 0 0 0 0 0 0 0 0 0 0 0 0 0 0 0 0 0 0 0 0 0 0 0 0 0 0 0 0 0 0 0 0 0 0 0 0 0 0 0 0 0 0 0 0 0 0 0 0 0 0 0 0 0 0 0 0 0 0 0 0 0 0 0 0 0 0 0 0 0 0 0 0 0 0 0 0 0 0 0 0 0 0 0 0 0 0 0 0 0 0 0 0 0 0 0 0 0 0 0 0 0 0 0 0 0 0 0 0 0 0 0 0 0 0 0 0 0 0 0 0 0 0 0 0 0 0 0 0 0 0 0 0 0 0 0 0 0 0 0 0 0 0 0 0 0 0 0 0 0 0 0 0 0 0 0 0 0 0 0 0
0.0236239197788675 0 0 0 0 0 0 0 0 0 0 0 0 0 0 0.0113993524508078 0 0 0 0 0 0 0 0 0 0 0 0 0 0.0813949670706693 0.114098339742786 0 0 0 0 0 0 0 0 0 0 0 0 0 0 0 0 0 0 0 0 0 0 0 0 0 0 0 0 0 0 0 0 0 0.00825296652954477 0.0372744660184214 0 0 0 0 0 0 0 0 0 0 0 0 0 0 0 0 0 0 0 0 0 0 0 0 0 0.00813445080810258 0 0 0.00859884855221156 0 0 0 0 0 0 0 0 0 0.0316304332437159 0 0.100968991066163 0 0 0 0 0.127741504891127 0 0 0.226956961615965 0.174145333841222 0.0228865221353107 0 0 0 0 0 0 0.0124130376820532 0 0 0 0 0 0 0 0 0 0 0 0 0 0 0 0 0 0 0 0 0 0 0 0 0 0 0 0 0 0 0 0 0 0 0 0 0 0 0 0 0 0 0 0 0 0 0 0 0 0 0 0 0 0 0 0 0 0 0 0 0 0 0 0 0 0 0 0 0 0 0 0 0 0 0 0 0 0 0 0 0 0 0 0 0 0 0 0 0 0 0 0 0 0 0 0 0 0 0 0 0 0 0 0 0 0 0 0 0 0 0 0 0 0 0 0 0 0 0 0 0 0 0 0 0 0 0 0 0 0 0 0 0 0 0 0 0 0.0104799045730331 0 0 0 0 0 0 0 0 0 0 0 0 0 0 0 0 0 0 0 0 0 0 0 0 0 0 0 0 0 0 0 0 0 0 0 0 0 0 0 0 0 0 0 0 0 0 0 0 0 0 0 0 0 0 0
0 0 0 0 0 0 0 0 0 0 0 0 0 0 0 0 0 0 0 0 0 0 0 0 0 0 0.0480771814006071 0 0 0 0 0 0 0 0 0 0 0 0 0 0 0 0 0 0 0 0 0 0 0 0 0 0 0.110420800116076 0 0 0 0 0 0 0 0 0 0 0.0165814796685397 0.263369974400899 0 0 0 0 0 0 0 0 0 0 0 0 0 0 0 0 0 0 0 0 0 0 0 0 0 0 0 0 0 0 0 0 0 0 0 0 0 0 0.0245781684037912 0.203296003950901 0 0.0552006388741369 0 0 0 0.0379331104364374 0 0 0.0797341580007603 0 0.0478778359182324 0 0 0 0 0 0 0 0 0 0 0.0804892929319361 0 0 0 0 0 0.0150825187708908 0 0 0 0 0 0 0 0 0 0 0 0 0 0 0 0 0 0 0 0 0 0 0 0 0 0 0 0 0 0 0 0 0 0 0 0 0 0 0 0 0 0 0 0 0 0 0 0 0 0 0 0 0 0 0 0 0 0 0 0 0 0 0 0 0 0 0 0 0 0 0 0 0 0 0 0 0 0 0 0 0 0 0 0 0 0 0 0 0 0 0 0 0 0 0 0 0 0 0 0 0 0 0 0 0 0 0 0 0 0 0 0 0 0 0 0 0 0 0 0 0 0 0 0 0 0 0 0.0173588371267913 0 0 0 0 0 0 0 0 0 0 0 0 0 0 0 0 0 0 0 0 0 0 0 0 0 0 0 0 0 0 0 0 0 0 0 0 0 0 0 0 0 0 0 0 0 0 0 0 0 0 0 0 0 0 0
0 0 0 0 0 0 0 0 0 0 0 0 0 0 0 0 0 0 0 0 0 0 0 0 0 0 0.193121338396442 0 0 0 0 0 0 0 0 0 0 0 0 0 0 0 0 0 0 0 0 0 0 0 0 0 0 0 0 0 0 0 0 0 0 0 0 0 0 0.118534643534864 0 0 0 0 0 0 0 0 0 0 0 0 0 0 0 0 0 0 0 0 0 0 0 0 0 0 0 0 0 0 0 0 0 0 0 0 0 0 0 0 0.184621396419134 0 0 0 0 0 0 0 0 0 0.0877528276524136 0 0 0 0 0 0 0 0 0 0 0 0 0 0 0 0 0 0 0 0 0 0 0 0 0 0 0 0 0 0 0 0 0 0 0 0 0 0 0 0 0 0 0 0 0 0 0 0 0 0.0775868650396655 0 0 0 0 0 0 0 0 0 0 0 0 0 0 0 0 0 0 0 0 0 0 0 0 0 0 0 0 0 0 0 0 0 0 0 0 0 0 0 0 0 0 0 0 0 0 0 0 0 0 0 0 0 0 0 0 0 0 0 0 0 0 0 0 0 0 0 0 0 0 0 0 0 0 0 0 0 0 0 0 0 0 0 0 0 0 0 0 0 0 0 0 0 0 0.293599235396424 0 0.0447836935610562 0 0 0 0 0 0 0 0 0 0 0 0 0 0 0 0 0 0 0 0 0 0 0 0 0 0 0 0 0 0 0 0 0 0 0 0 0 0 0 0 0 0 0 0 0 0 0 0 0 0 0 0 0
0 0 0 0 0 0 0 0 0 0 0 0 0 0 0 0 0 0 0.0262010286257041 0 0 0 0 0 0 0 0 0 0 0 0 0 0 0.0217927700410421 0 0 0 0 0 0 0 0 0 0 0 0 0 0 0 0 0 0 0 0 0 0.0668311614591957 0.0613506203665834 0 0 0 0 0 0 0 0 0 0.287368053170964 0 0.0885952349825328 0 0.103864669726434 0 0 0 0 0 0 0 0 0 0 0 0 0 0 0 0 0 0 0 0 0.00664511050212792 0 0 0 0 0 0 0 0 0 0 0 0.133050676823482 0 0 0 0 0 0 0.193381054857349 0 0 0 0 0 0 0 0 0 0 0 0 0.0109196194445854 0 0 0 0 0 0 0 0 0 0 0 0 0 0 0 0 0 0 0 0 0 0 0 0 0 0 0 0 0 0 0 0 0 0 0 0 0 0 0 0 0 0 0 0 0 0 0 0 0 0 0 0 0 0 0 0 0 0 0 0 0 0 0 0 0 0 0 0 0 0 0 0 0 0 0 0 0 0 0 0 0 0 0 0 0 0 0 0 0 0 0 0 0 0 0 0 0 0 0 0 0 0 0 0 0 0 0 0 0 0 0 0 0 0 0 0 0 0 0 0 0 0 0 0 0 0 0 0 0 0 0 0 0 0 0 0 0 0 0 0 0 0 0 0 0 0 0 0 0 0 0 0 0 0 0 0 0 0 0 0 0 0 0 0 0 0 0 0 0 0 0 0 0 0 0 0 0 0 0 0 0 0 0 0 0 0 0 0 0 0 0 0 0
0 0 0 0 0 0 0 0 0 0 0 0 0 0 0 0 0 0 0 0 0 0 0 0 0 0 0 0 0 0 0 0 0 0 0 0 0 0 0 0 0 0 0 0 0 0 0 0 0 0 0 0 0 0 0 0 0 0 0 0 0 0 0 0 0 0 0.0714270998482326 0.108288765602438 0.256796783661794 0 0 0 0 0 0 0 0 0 0 0 0 0 0 0 0 0 0 0 0 0 0 0 0 0 0 0 0 0 0 0 0 0 0 0.0764106319480525 0 0 0 0 0 0 0.239196655522862 0 0 0 0 0 0 0 0 0 0 0 0 0.247880063416621 0 0 0 0 0 0 0 0 0 0 0 0 0 0 0 0 0 0 0 0 0 0 0 0 0 0 0 0 0 0 0 0 0 0 0 0 0 0 0 0 0 0 0 0 0 0 0 0 0 0 0 0 0 0 0 0 0 0 0 0 0 0 0 0 0 0 0 0 0 0 0 0 0 0 0 0 0 0 0 0 0 0 0 0 0 0 0 0 0 0 0 0 0 0 0 0 0 0 0 0 0 0 0 0 0 0 0 0 0 0 0 0 0 0 0 0 0 0 0 0 0 0 0 0 0 0 0 0 0 0 0 0 0 0 0 0 0 0 0 0 0 0 0 0 0 0 0 0 0 0 0 0 0 0 0 0 0 0 0 0 0 0 0 0 0 0 0 0 0 0 0 0 0 0 0 0 0 0 0 0 0 0 0 0 0 0 0 0 0 0 0 0 0
0 0 0 0 0 0 0 0 0 0 0 0 0 0 0 0 0 0 0.0452850542581618 0 0 0 0 0 0 0 0 0 0 0 0 0 0 0 0 0 0 0 0 0 0 0 0 0 0 0 0 0 0 0 0 0 0 0 0 0 0 0 0 0 0 0 0 0 0 0 0.244139466563309 0.0662566697516182 0.186926639415875 0 0 0 0 0 0 0 0 0 0 0 0 0 0 0 0 0 0 0 0 0 0 0 0 0 0 0 0 0 0 0 0 0 0 0.035485683934984 0 0 0 0 0.151587350984611 0.0257506716011969 0 0.0829885181564109 0.0911154687596946 0 0 0 0 0 0 0 0.0117525497955706 0 0 0.0309804847543168 0.0277314420242507 0 0 0 0 0 0 0 0 0 0 0 0 0 0 0 0 0 0 0 0 0 0 0 0 0 0 0 0 0 0 0 0 0 0 0 0 0 0 0 0 0 0 0 0 0 0 0 0 0 0 0 0 0 0 0 0 0 0 0 0 0 0 0 0 0 0 0 0 0 0 0 0 0 0 0 0 0 0 0 0 0 0 0 0 0 0 0 0 0 0 0 0 0 0 0 0 0 0 0 0 0 0 0 0 0 0 0 0 0 0 0 0 0 0 0 0 0 0 0 0 0 0 0 0 0 0 0 0 0 0 0 0 0 0 0 0 0 0 0 0 0 0 0 0 0 0 0 0 0 0 0 0 0 0 0 0 0 0 0 0 0 0 0 0 0 0 0 0 0 0 0 0 0 0 0 0 0 0 0 0 0 0 0 0 0 0 0 0 0 0 0 0
0.0432608906675066 0 0 0 0 0 0 0 0 0 0 0 0 0 0 0 0 0 0 0 0 0 0 0 0 0 0 0 0 0.0896606679364239 0.122140213673731 0 0 0 0 0 0 0 0 0 0 0 0 0 0 0 0.0366105916794926 0 0 0 0 0 0 0 0.0233071643274547 0 0 0 0 0 0 0 0 0 0 0 0 0 0 0 0 0 0 0 0 0 0 0 0 0 0 0 0 0 0 0 0 0 0 0 0 0 0 0 0 0 0 0 0 0 0 0 0 0 0.0555677978191921 0.230209324053733 0.03395224619531 0 0 0 0.183388420824717 0 0 0 0.111141690762772 0.0339932856374801 0 0 0 0 0.036767706422187 0 0 0 0 0 0 0 0 0 0 0 0 0 0 0 0 0 0 0 0 0 0 0 0 0 0 0 0 0 0 0 0 0 0 0 0 0 0 0 0 0 0 0 0 0 0 0 0 0 0 0 0 0 0 0 0 0 0 0 0 0 0 0 0 0 0 0 0 0 0 0 0 0 0 0 0 0 0 0 0 0 0 0 0 0 0 0 0 0 0 0 0 0 0 0 0 0 0 0 0 0 0 0 0 0 0 0 0 0 0 0 0 0 0 0 0 0 0 0 0 0 0 0 0 0 0 0 0 0 0 0 0 0 0 0 0 0 0 0 0 0 0 0 0 0 0 0 0 0 0 0 0 0 0 0 0 0 0 0 0 0 0 0 0 0 0 0 0 0 0 0 0 0 0 0 0 0 0 0 0 0 0 0 0 0 0 0 0 0 0 0 0 0 0 0 0
0 0 0 0 0 0 0 0 0 0 0 0 0 0 0 0 0 0 0 0 0 0 0 0 0 0 0 0 0 0 0 0 0 0 0 0 0 0 0 0 0 0 0 0 0 0 0 0 0 0 0 0 0 0 0 0 0 0 0 0 0 0 0 0 0 0 0 0 0 0 0 0 0 0 0 0 0 0 0 0 0 0 0 0 0 0 0 0 0 0 0 0 0 0 0 0 0 0 0 0 0 0 0 0 0 0 0 0 0 0 0.70691592104971 0 0 0 0 0 0 0 0 0 0.29308407895029 0 0 0 0 0 0 0 0 0 0 0 0 0 0 0 0 0 0 0 0 0 0 0 0 0 0 0 0 0 0 0 0 0 0 0 0 0 0 0 0 0 0 0 0 0 0 0 0 0 0 0 0 0 0 0 0 0 0 0 0 0 0 0 0 0 0 0 0 0 0 0 0 0 0 0 0 0 0 0 0 0 0 0 0 0 0 0 0 0 0 0 0 0 0 0 0 0 0 0 0 0 0 0 0 0 0 0 0 0 0 0 0 0 0 0 0 0 0 0 0 0 0 0 0 0 0 0 0 0 0 0 0 0 0 0 0 0 0 0 0 0 0 0 0 0 0 0 0 0 0 0 0 0 0 0 0 0 0 0 0 0 0 0 0 0 0 0 0 0 0 0 0 0 0 0 0 0 0 0 0 0 0 0 0 0 0 0 0 0 0 0 0 0 0 0 0
0 0 0 0 0 0 0 0 0 0 0 0 0.27248188135715 0 0 0 0 0 0 0 0 0 0 0 0 0 0 0 0 0 0 0 0 0.033847289255881 0.0471424797609182 0 0 0 0 0 0.00346008218586306 0 0 0 0 0 0 0 0 0 0 0 0 0 0 0.153715039448133 0.0534713497970777 0 0 0 0 0 0 0 0 0 0 0 0 0 0 0 0 0 0 0 0 0 0 0 0 0 0 0 0 0 0 0 0 0 0 0 0 0 0 0 0 0 0 0 0 0 0 0 0 0 0 0 0 0 0 0 0 0 0.0812800652502726 0.0169007958036241 0.0134602739495817 0.110182967708861 0.0705568543471835 0 0 0 0 0 0 0.0061222270513128 0 0 0 0 0 0 0 0 0 0 0 0 0 0 0 0 0 0 0 0 0 0 0 0 0 0 0 0 0 0 0 0 0 0 0 0 0 0 0 0 0.0557086911114343 0 0 0 0 0 0 0 0 0 0 0 0 0 0 0 0 0 0 0 0.00652869770037377 0.0061316121719842 0.0101338481925874 0 0 0 0 0 0 0 0 0 0 0 0 0 0 0 0 0 0 0 0 0 0 0 0 0 0 0 0 0 0 0 0 0 0 0 0 0 0 0 0 0 0 0 0 0 0 0 0 0 0 0 0 0 0 0 0 0 0 0 0 0 0 0 0 0 0 0 0 0 0 0.00412941541551963 0.00521125455537619 0.0171422357436758 0.0323929391931898 0 0 0 0 0 0 0 0 0 0 0 0 0 0 0 0 0 0 0 0 0 0 0 0 0 0 0 0 0 0 0 0 0 0 0 0 0 0 0 0 0 0 0 0 0 0 0 0 0 0 0 0 0 0
0.00586032147208129 0 0 0 0 0 0 0 0 0 0 0 0 0 0 0.00366082834299895 0 0 0 0 0 0 0 0 0 0 0.00975136458949604 0 0 0.0385080697525682 0.0595415846631931 0 0 0 0 0 0 0 0 0 0 0 0 0 0 0 0 0 0 0 0 0 0 0 0 0.0184106471267408 0 0 0 0 0 0 0 0 0 0 0 0 0 0 0 0 0 0 0 0 0 0 0 0 0 0 0 0 0 0 0 0 0 0 0 0.00970478634506197 0 0 0 0 0 0 0 0 0 0 0 0 0 0.156961641869222 0.0273875769694192 0 0 0 0 0.0426516799801706 0 0.095694450152489 0 0.256902860187984 0.073146722108698 0.0662614434576283 0.0446525501630161 0 0 0 0 0 0 0 0 0 0 0 0 0 0 0 0 0 0 0 0 0 0 0 0 0 0 0 0 0 0 0 0 0 0 0 0 0 0 0 0 0 0 0 0 0 0 0 0.0282217897905521 0 0 0 0 0 0 0 0 0 0 0 0 0 0 0 0 0 0 0 0 0 0 0 0 0 0 0 0 0 0 0 0 0 0 0 0 0 0 0 0 0 0 0 0 0 0 0 0 0 0 0 0 0 0 0 0 0 0 0 0 0 0 0 0 0 0 0 0 0 0 0 0 0 0 0 0 0 0 0 0 0 0 0 0 0 0 0 0 0 0 0 0 0 0.0124362624816689 0.0108723458727213 0 0.0110400579675768 0 0 0.0283330167067127 0 0 0 0 0 0 0 0 0 0 0 0 0 0 0 0 0 0 0 0 0 0 0 0 0 0 0 0 0 0 0 0 0 0 0 0 0 0 0 0 0 0 0 0 0 0 0 0 0 0
0 0 0 0 0 0 0 0 0 0 0 0 0 0 0 0.00478495466889625 0 0 0 0 0 0 0 0 0 0 0.0114095845734005 0 0 0.014727927153971 0.0184689701851176 0 0 0 0 0 0 0 0 0 0 0 0 0 0 0 0 0 0 0 0 0 0 0 0 0.0140122860148076 0 0 0 0 0 0 0 0 0 0 0 0 0 0 0 0 0 0 0 0 0 0 0 0 0 0 0 0 0 0 0 0 0 0 0 0.00937465864337517 0 0 0 0 0 0 0 0 0 0 0 0 0 0.182642253855279 0 0 0 0 0 0.0197829784402392 0 0.0301751372291589 0.389590475442404 0 0.0876829706000494 0.0764074313466872 0.0530339235176853 0 0 0 0 0 0 0 0 0 0 0 0 0 0 0 0 0 0 0 0 0 0 0 0 0 0 0 0 0 0 0 0 0 0 0 0 0 0 0 0 0 0 0 0 0 0 0 0.0248484219431732 0 0 0 0 0 0 0 0 0 0 0 0 0 0 0 0 0 0 0 0 0 0 0 0 0 0 0 0 0 0 0 0 0 0 0 0 0 0 0 0 0 0 0 0 0 0 0 0 0 0 0 0 0 0 0 0 0 0 0 0 0 0 0 0 0 0 0 0 0 0 0 0 0 0 0 0 0 0 0 0 0 0 0 0 0 0 0 0 0 0 0 0 0 0.0138947910435283 0.0130620335524344 0 0.0104489897861137 0 0 0.0256522120036797 0 0 0 0 0 0 0 0 0 0 0 0 0 0 0 0 0 0 0 0 0 0 0 0 0 0 0 0 0 0 0 0 0 0 0 0 0 0 0 0 0 0 0 0 0 0 0 0 0 0
0 0 0 0 0 0 0 0 0 0 0 0 0 0 0 0 0 0 0 0 0 0 0 0 0 0 0.063805478276808 0 0 0 0 0 0 0 0 0 0 0 0 0 0 0 0 0 0.00515495128841425 0 0 0 0 0 0 0 0 0 0 0 0 0 0 0 0 0 0 0 0 0 0 0 0 0 0 0 0 0 0 0 0 0 0 0 0 0 0 0 0 0 0 0 0 0 0 0 0 0 0 0 0 0 0 0 0 0 0 0 0 0.0320646024750754 0.0333149944183609 0.018256958360083 0 0 0 0 0 0.0321035190743089 0.148180447895085 0.117131012515882 0 0.0537382437860674 0.206968748262568 0.0914274379454603 0 0 0 0 0 0 0 0 0 0 0 0 0 0 0 0 0 0 0 0 0 0 0 0 0 0 0 0 0 0 0 0 0 0 0 0 0 0 0 0 0 0 0 0 0 0 0.0771395424682395 0 0 0 0 0 0.00976019786109019 0 0 0 0 0 0 0 0 0 0 0 0 0 0 0 0 0 0 0 0 0 0 0 0 0 0 0 0 0 0 0 0 0 0 0 0 0 0 0 0 0 0 0 0 0 0 0 0 0 0 0 0 0 0 0 0 0 0 0 0 0 0 0 0 0 0 0 0 0 0 0 0 0 0 0 0 0 0 0 0 0 0 0 0 0 0 0 0 0.0892195595586014 0 0.0217343058139559 0 0 0 0 0 0 0 0 0 0 0 0 0 0 0 0 0 0 0 0 0 0 0 0 0 0 0 0 0 0 0 0 0 0 0 0 0 0 0 0 0 0 0 0 0 0 0 0 0 0 0 0 0
0 0 0 0 0 0 0 0 0 0 0 0 0.0785452597977341 0 0 0 0 0 0 0 0 0 0 0 0 0 0 0 0 0 0 0 0 0 0 0 0 0 0 0 0 0 0 0 0 0 0 0 0 0 0 0 0 0 0 0.0469821781892927 0.0370373422363805 0 0 0 0 0 0 0 0 0 0 0 0 0 0 0 0 0 0 0 0 0 0 0 0 0 0 0 0 0 0 0 0 0 0 0 0 0 0 0 0 0 0 0 0 0 0 0.0174346091938584 0 0 0 0 0 0 0 0 0 0.227038649297275 0.115969427552976 0.0881817735753709 0.0464269395509678 0 0.161830859910576 0.0312147494462413 0 0 0 0 0 0 0 0 0 0 0 0 0 0 0 0 0 0 0 0 0 0 0 0 0 0 0 0 0 0 0 0 0 0 0 0 0 0 0 0 0 0 0 0 0 0 0.0795806382918904 0 0 0 0 0 0 0 0 0 0 0 0 0 0 0 0 0 0 0 0 0 0 0 0 0 0 0 0 0 0 0 0 0 0 0 0 0 0 0 0 0 0 0 0 0 0 0 0 0 0 0 0 0 0 0 0 0 0 0 0 0 0 0 0 0 0 0 0 0 0 0 0 0 0 0 0 0 0 0 0 0 0 0 0 0 0 0 0 0 0 0 0 0 0.0144930969826001 0.0347761284547914 0.0106920609386837 0.0097962865813616 0 0 0 0 0 0 0 0 0 0 0 0 0 0 0 0 0 0 0 0 0 0 0 0 0 0 0 0 0 0 0 0 0 0 0 0 0 0 0 0 0 0 0 0 0 0 0 0 0 0 0 0 0
0 0 0 0 0 0 0 0 0 0 0 0 0.183099630271618 0 0 0 0 0 0 0 0 0 0 0 0 0 0.0631887291232437 0 0 0 0 0 0 0 0 0 0 0 0 0 0 0 0 0 0 0 0 0 0 0 0 0 0 0 0 0.0218631319580081 0.0291086251741581 0 0 0 0 0 0 0 0 0 0 0 0 0 0 0 0 0 0 0 0 0 0 0 0 0 0 0 0 0 0 0 0 0 0 0 0 0 0 0 0 0 0 0 0 0 0 0 0 0 0 0 0 0 0 0 0 0.12586479192292 0.0676563572958667 0.0529879003160758 0.154800045163716 0.140100945084179 0 0.0553390229709097 0 0 0 0 0 0 0 0 0 0 0 0 0 0 0 0 0 0 0 0 0 0 0 0 0 0 0 0 0 0 0 0 0 0 0 0 0 0 0 0 0 0 0 0 0 0 0.0152498110880326 0 0 0 0 0 0.0104915886800283 0 0 0 0 0 0 0 0 0 0 0 0 0 0 0 0 0 0 0 0 0 0 0 0 0 0 0 0 0 0 0 0 0 0 0 0 0 0 0 0 0 0 0 0 0 0 0 0 0 0 0 0 0 0 0 0 0 0 0 0 0 0 0 0 0 0 0 0 0 0 0 0 0 0 0 0 0 0 0 0 0 0 0 0 0 0 0 0 0.0530721204234212 0.0057449691995294 0.0214323313282936 0 0 0 0 0 0 0 0 0 0 0 0 0 0 0 0 0 0 0 0 0 0 0 0 0 0 0 0 0 0 0 0 0 0 0 0 0 0 0 0 0 0 0 0 0 0 0 0 0 0 0 0 0
0 0 0 0 0 0 0 0 0 0 0 0 0.166577650407987 0 0 0 0 0 0 0 0 0 0.200111404699877 0 0 0.026378042989672 0.109264095838444 0 0 0 0 0 0.0130323302063627 0.0268118072142099 0 0 0 0 0 0 0 0 0 0 0 0 0 0 0.14233794445689 0 0 0 0 0 0 0 0 0 0 0 0 0 0 0 0 0 0 0 0 0 0 0 0 0 0 0 0 0 0 0 0 0 0 0 0 0 0 0 0 0 0 0 0 0 0 0 0 0 0 0 0 0 0 0 0 0 0 0 0 0 0 0 0 0 0 0 0.0674316209280754 0.0266477359347594 0.0545697830162073 0 0 0 0 0 0 0.0290918927031735 0 0.0536341320746101 0 0 0 0 0 0 0 0 0 0 0 0 0 0 0 0 0 0 0 0 0 0 0 0 0 0 0 0 0 0 0 0 0 0 0 0 0 0 0.0128691399172468 0 0 0 0 0 0 0 0 0 0 0 0 0 0 0 0 0 0 0 0 0 0 0 0 0 0 0 0 0 0 0 0 0 0 0 0 0 0 0 0 0 0 0 0 0 0 0 0 0 0 0 0 0 0 0 0 0 0 0 0 0 0 0 0 0 0 0 0 0 0 0 0 0 0 0 0 0 0 0 0 0 0 0 0 0 0 0 0 0 0 0 0 0 0 0.0264451705753869 0 0.0447972490370982 0 0 0 0 0 0 0 0 0 0 0 0 0 0 0 0 0 0 0 0 0 0 0 0 0 0 0 0 0 0 0 0 0 0 0 0 0 0 0 0 0 0 0 0 0 0 0 0 0 0 0 0 0
0 0 0 0 0 0 0 0 0 0 0 0 0 0 0 0 0 0 0 0 0 0 0 0 0 0 0 0.0327606622266031 0 0 0 0 0 0 0 0 0 0 0 0 0 0 0 0 0 0 0 0 0 0 0 0 0 0.0533932611137617 0 0 0 0 0 0 0 0 0 0 0 0 0 0 0 0 0 0 0 0 0 0 0 0 0 0 0 0 0 0 0 0 0 0 0 0 0 0 0 0 0 0 0 0 0 0 0 0 0 0 0.472003519615745 0 0 0 0 0 0.0512744809108346 0.0725908381434288 0.164810831499111 0 0 0 0 0 0 0 0 0 0.0864762715247336 0 0.0666901349657822 0 0 0 0 0 0 0 0 0 0 0 0 0 0 0 0 0 0 0 0 0 0 0 0 0 0 0 0 0 0 0 0 0 0 0 0 0 0 0 0 0 0 0 0 0 0 0 0 0 0 0 0 0 0 0 0 0 0 0 0 0 0 0 0 0 0 0 0 0 0 0 0 0 0 0 0 0 0 0 0 0 0 0 0 0 0 0 0 0 0 0 0 0 0 0 0 0 0 0 0 0 0 0 0 0 0 0 0 0 0 0 0 0 0 0 0 0 0 0 0 0 0 0 0 0 0 0 0 0 0 0 0 0 0 0 0 0 0 0 0 0 0 0 0 0 0 0 0 0 0 0 0 0 0 0 0 0 0 0 0 0 0 0 0 0 0 0 0 0 0 0 0 0 0 0 0 0 0 0 0 0 0 0 0 0 0 0 0 0 0 0 0
0 0 0 0 0 0 0 0 0 0 0 0 0 0 0 0 0.0559010521351355 0 0 0 0 0 0 0 0 0 0 0 0 0 0 0 0 0 0 0 0 0 0 0 0 0 0 0 0 0 0 0 0 0 0 0 0 0 0 0 0 0 0 0.237753622061802 0.0581908403146634 0 0 0 0 0 0 0 0 0 0 0 0 0 0 0 0 0 0 0 0 0 0 0 0 0 0 0 0 0 0 0 0 0 0 0 0 0 0 0 0 0 0 0 0 0 0 0 0 0 0 0 0 0 0 0 0 0 0 0 0 0 0.0697087059989644 0.550594922762398 0 0 0 0 0.0175587477461107 0 0 0 0 0 0 0 0 0 0 0 0 0 0 0 0 0 0 0 0 0 0 0 0 0 0 0 0 0 0 0 0 0 0 0 0 0 0 0 0 0 0 0 0 0 0 0 0 0 0 0 0 0 0 0 0 0 0 0 0 0 0 0 0 0 0 0 0 0 0 0 0 0 0 0 0 0 0 0 0 0 0 0 0 0 0 0 0 0 0 0 0 0 0 0 0 0 0 0 0 0 0 0 0 0 0 0 0 0 0 0 0 0 0 0 0 0 0 0 0 0 0 0 0 0 0 0 0 0 0 0 0 0 0 0 0 0 0 0 0 0.0102921089809261 0 0 0 0 0 0 0 0 0 0 0 0 0 0 0 0 0 0 0 0 0 0 0 0 0 0 0 0 0 0 0 0 0 0 0 0 0 0 0 0 0 0 0 0 0 0 0
0 0 0 0 0 0 0 0 0 0 0 0 0 0 0 0 0 0 0 0 0 0 0 0 0 0 0 0.128636840745704 0 0 0 0 0 0 0 0 0 0 0 0 0 0 0 0 0 0 0 0 0 0 0 0 0 0 0.0389341427497056 0 0 0.0271536073628696 0.0768013804566937 0 0 0 0 0 0 0 0 0 0 0 0 0 0 0 0 0 0 0 0 0 0 0 0 0 0 0 0.0586066763245038 0 0 0 0 0 0 0 0 0 0 0 0 0 0 0 0 0 0.363681007186671 0 0 0 0 0 0 0 0 0 0 0 0 0 0 0 0.0417445157988684 0.0838956682560248 0 0.0793409381436498 0.0698416079824911 0 0 0 0 0 0 0 0 0 0 0 0 0 0.0313636149928184 0 0 0 0 0 0 0 0 0 0 0 0 0 0 0 0 0 0 0 0 0 0 0 0 0 0 0 0 0 0 0 0 0 0 0 0 0 0 0 0 0 0 0 0 0 0 0 0 0 0 0 0 0 0 0 0 0 0 0 0 0 0 0 0 0 0 0 0 0 0 0 0 0 0 0 0 0 0 0 0 0 0 0 0 0 0 0 0 0 0 0 0 0 0 0 0 0 0 0 0 0 0 0 0 0 0 0 0 0 0 0 0 0 0 0 0 0 0 0 0 0 0 0 0 0 0 0 0 0 0 0 0 0 0 0 0 0 0 0 0 0 0 0 0 0 0 0 0 0 0 0 0 0 0 0 0 0 0 0 0 0 0 0 0 0 0 0 0 0 0 0 0 0 0 0 0 0 0
0 0 0.0267544321709711 0 0 0 0 0 0 0 0 0 0 0 0 0 0.107258674494229 0 0.04409587289223 0 0 0 0 0 0 0 0 0 0 0 0 0 0 0 0 0 0 0 0 0 0 0 0 0 0 0 0 0 0 0 0 0 0 0 0 0 0 0 0 0 0 0 0 0 0 0 0.0442669178537328 0.0338934183035485 0.0189920696070809 0 0 0 0 0 0 0 0 0 0 0 0 0 0 0 0 0 0 0 0 0 0 0 0 0 0 0 0 0 0 0 0 0 0 0.0226995843786168 0.0830863184285788 0.0146170188020116 0 0 0.0123594826778258 0.038531756500939 0.0447334053342147 0 0 0 0 0 0 0 0 0 0 0.454314738736755 0.0543963098192667 0 0 0 0 0 0 0 0 0 0 0 0 0 0 0 0 0 0 0 0 0 0 0 0 0 0 0 0 0 0 0 0 0 0 0 0 0 0 0 0 0 0 0 0 0 0 0 0 0 0 0 0 0 0 0 0 0 0 0 0 0 0 0 0 0 0 0 0 0 0 0 0 0 0 0 0 0 0 0 0 0 0 0 0 0 0 0 0 0 0 0 0 0 0 0 0 0 0 0 0 0 0 0 0 0 0 0 0 0 0 0 0 0 0 0 0 0 0 0 0 0 0 0 0 0 0 0 0 0 0 0 0 0 0 0 0 0 0 0 0 0 0 0 0 0 0 0 0 0 0 0 0 0 0 0 0 0 0 0 0 0 0 0 0 0 0 0 0 0 0 0 0 0 0 0 0 0 0 0 0 0 0 0 0 0 0 0 0 0 0 0 0 0 0
0 0 0 0 0 0 0 0 0 0 0 0 0 0 0 0 0 0 0 0 0 0 0 0 0 0 0 0 0 0 0 0 0 0 0 0 0 0 0 0 0 0 0 0 0 0 0 0 0 0 0 0 0 0 0 0 0 0 0 0 0 0 0 0 0 0 0 0 0 0 0 0 0 0 0 0 0 0 0 0 0 0 0 0 0 0 0 0 0 0 0 0 0 0 0 0 0 0 0 0 0 0 0 0 0.247235336827926 0 0 0 0 0 0.274027004126187 0 0 0 0 0 0 0 0 0 0.151047427547097 0 0.32769023149879 0 0 0 0 0 0 0 0 0 0 0 0 0 0 0 0 0 0 0 0 0 0 0 0 0 0 0 0 0 0 0 0 0 0 0 0 0 0 0 0 0 0 0 0 0 0 0 0 0 0 0 0 0 0 0 0 0 0 0 0 0 0 0 0 0 0 0 0 0 0 0 0 0 0 0 0 0 0 0 0 0 0 0 0 0 0 0 0 0 0 0 0 0 0 0 0 0 0 0 0 0 0 0 0 0 0 0 0 0 0 0 0 0 0 0 0 0 0 0 0 0 0 0 0 0 0 0 0 0 0 0 0 0 0 0 0 0 0 0 0 0 0 0 0 0 0 0 0 0 0 0 0 0 0 0 0 0 0 0 0 0 0 0 0 0 0 0 0 0 0 0 0 0 0 0 0 0 0 0 0 0 0 0 0 0 0 0 0 0 0 0 0 0 0
0 0 0 0 0 0 0 0 0 0 0 0 0.0781152763229059 0 0 0 0 0 0 0 0 0 0.0607655275912956 0 0.147800964306102 0.343005207326984 0 0 0 0 0 0.0234720761692873 0.0431253801095688 0 0.118163790573146 0 0 0 0 0 0 0 0 0 0 0 0 0 0.088123267989571 0 0 0 0 0 0 0 0 0 0 0 0 0 0 0 0 0 0 0 0 0 0 0 0 0 0 0 0 0 0 0 0 0 0 0 0 0 0 0 0 0 0 0 0 0 0 0 0 0 0 0.0137507615701769 0 0 0 0 0 0 0 0 0 0 0 0 0 0.0226075148464129 0 0 0 0 0 0.0610702331945496 0 0 0 0 0 0 0 0 0 0 0 0 0 0 0 0 0 0 0 0 0 0 0 0 0 0 0 0 0 0 0 0 0 0 0 0 0 0 0 0 0 0 0 0 0 0 0 0 0 0 0 0 0 0 0 0 0 0 0 0 0 0 0 0 0 0 0 0 0 0 0 0 0 0 0 0 0 0 0 0 0 0 0 0 0 0 0 0 0 0 0 0 0 0 0 0 0 0 0 0 0 0 0 0 0 0 0 0 0 0 0 0 0 0 0 0 0 0 0 0 0 0 0 0 0 0 0 0 0 0 0 0 0 0 0 0 0 0 0 0 0 0 0 0 0 0 0 0 0 0 0 0 0 0 0 0 0 0 0 0 0 0 0 0 0 0 0 0 0 0 0 0 0 0 0 0 0 0 0 0 0 0 0 0 0 0 0 0 0 0 0 0 0 0 0 0 0
0 0 0 0 0 0.00414327161419733 0.00272947685219015 0 0 0 0 0.00873080155565152 0 0.0132006941068307 0.049517250919424 0.0732336544387535 0 0 0 0 0 0 0 0 0 0 0 0 0 0.0332721469176694 0.185529328619734 0 0 0 0 0 0 0.0163376084175922 0 0 0 0 0 0 0 0 0 0 0 0 0 0 0 0 0 0 0 0 0.0168162415699094 0 0 0 0 0 0 0 0 0 0 0 0 0 0 0 0 0 0 0 0 0 0.0087013827180479 0 0 0 0.044940662224273 0.0431945370960479 0.0144254085897808 0.013037823673613 0 0 0 0 0.0261427858462323 0 0.0609554524558192 0.234261283853811 0 0.0117349265215526 0 0 0 0 0 0 0 0 0 0 0 0 0 0 0 0 0 0 0 0 0 0 0 0 0 0 0 0 0 0 0 0 0 0 0 0 0 0.0622127846507773 0.0395261743082788 0.00571693341846733 0.0130062414847992 0 0 0 0 0 0 0 0 0.00293470277713304 0 0.00524351335667226 0 0 0 0.00619276955154122 0 0 0 0 0 0 0 0 0 0 0 0 0 0 0 0 0 0 0 0 0 0 0 0 0 0 0 0 0 0 0 0 0 0 0 0 0 0 0 0 0 0 0 0 0 0 0 0 0 0 0 0 0.00426214246120101 0 0 0 0 0 0 0 0 0 0 0 0 0 0 0 0 0 0 0 0 0 0 0 0 0 0 0 0 0 0 0 0 0 0 0 0 0 0 0 0 0 0 0 0 0 0 0 0 0 0 0 0 0 0 0 0 0 0 0 0 0 0 0 0 0 0 0 0 0 0 0 0 0 0 0 0 0 0 0 0 0 0 0 0 0 0 0 0 0 0 0 0 0 0 0 0 0 0 0 0 0 0 0 0 0 0 0 0 0 0
0 0 0 0 0 0 0 0 0 0 0 0 0.0281469616710034 0.0520764592650503 0.00464547160967503 0.00424498206218041 0 0 0 0.0393573906525179 0.0432172170639272 0 0.0634277761796217 0 0.0188557250726331 0 0.00739204845778526 0 0 0.00686485304463205 0 0 0 0.0104122679503757 0 0 0 0 0 0 0 0 0 0 0.0339357762729855 0 0 0 0.0168413591606968 0.0394237892635528 0 0 0 0 0 0 0 0 0 0 0 0 0 0 0 0.0215841082954706 0 0 0 0 0 0 0 0.0985769477430448 0 0 0 0 0 0 0.00513333876477074 0 0 0 0 0 0 0 0 0 0.0109631338279719 0.0109299904778638 0.0161116144339314 0 0 0.00876255853695543 0 0 0.00362052686276742 0 0 0 0 0 0.00437893013747292 0 0.0234740862274096 0 0 0 0 0 0 0 0 0 0 0 0 0.030478918871366 0 0 0 0 0 0 0 0 0 0 0 0 0 0.0757976228822779 0 0 0 0 0 0 0 0 0 0 0 0 0 0 0 0 0 0 0 0 0 0 0 0 0 0 0 0 0 0 0 0 0 0.132623389072357 0.0487308083506582 0.0232306404990931 0 0.0117116173299955 0.0373654778748344 0 0 0 0 0 0 0 0 0 0 0 0 0 0 0 0 0 0 0 0 0 0 0 0 0 0 0 0 0 0 0 0 0 0 0.006542050277646 0 0.00363121294500512 0 0 0 0 0 0 0 0 0 0 0 0 0 0 0 0 0 0 0 0 0 0 0 0 0 0 0 0 0 0 0 0 0 0 0 0 0 0 0 0 0 0 0 0 0 0 0 0 0 0 0 0 0 0.0575109488624713 0 0 0 0 0 0 0 0 0 0 0 0 0 0 0 0 0 0 0 0 0 0 0 0 0 0 0 0 0 0 0 0 0 0 0 0 0 0 0 0 0 0 0 0 0 0 0 0 0 0 0 0 0
0 0 0 0.0164225568040238 0 0 0 0 0 0 0 0 0 0 0 0 0 0 0 0.0364118003671118 0.219903495506281 0 0 0 0 0 0 0 0 0 0 0 0 0 0 0 0 0 0 0 0 0 0 0 0 0.331987222738199 0.0278017915463104 0 0 0 0 0 0 0 0 0 0 0 0.0285235453111634 0.0225568894681737 0.0596047705340921 0 0.100852230707278 0 0 0 0 0 0 0 0 0 0 0 0 0 0.0442692622656353 0 0 0 0 0 0 0 0.00959648536722086 0 0.0479849707203595 0 0 0 0 0 0 0 0 0 0 0 0 0 0 0 0 0 0 0 0 0 0 0 0 0 0 0 0 0 0 0 0 0 0 0.0299117487688347 0 0 0 0 0 0 0 0 0 0.0241732298953161 0 0 0 0 0 0 0 0 0 0 0 0 0 0 0 0 0 0 0 0 0 0 0 0 0 0 0 0 0 0 0 0 0 0 0 0 0 0 0 0 0 0 0 0 0 0 0 0 0 0 0 0 0 0 0 0 0 0 0 0 0 0 0 0 0 0 0 0 0 0 0 0 0 0 0 0 0 0 0 0 0 0 0 0 0 0 0 0 0 0 0 0 0 0 0 0 0 0 0 0 0 0 0 0 0 0 0 0 0 0 0 0 0 0 0 0 0 0 0 0 0 0 0 0 0 0 0 0 0 0 0 0 0 0 0 0 0 0 0 0 0 0 0 0 0 0 0 0 0 0 0 0 0 0 0 0 0 0 0 0 0 0 0 0 0 0 0 0 0 0 0 0 0 0 0 0 0 0 0 0 0 0 0 0 0
0.00806740267845826 0 0 0.114164930953543 0.00761008658444002 0 0.0432533368625707 0.0212450844877154 0.0365594059437231 0 0.0155039514087635 0.00376545519557816 0 0 0.00425207762565768 0.00524900999671398 0 0 0 0 0 0 0 0 0 0 0 0 0.00354829822032165 0.00989258763590063 0.00892868850578491 0 0 0 0 0 0.0248336927336034 0.298011283918408 0 0 0 0 0 0 0 0 0.00291539087698893 0 0 0 0 0 0 0 0.00432194344162434 0 0 0.00243338737528234 0 0 0 0 0 0 0 0 0 0 0 0 0 0 0 0 0 0 0 0.00142350189881917 0 0 0 0 0 0 0.00608823283299269 0.0233450944540217 0.00517105511918045 0 0 0 0 0 0.0201626203660652 0 0 0 0 0 0 0 0 0 0 0 0 0 0 0 0 0 0 0 0 0 0 0 0 0 0 0 0 0 0 0 0 0 0 0 0 0 0.0125530384421924 0.00313703010537959 0.283687152425468 0.00450075699665314 0 0 0 0 0.00941028948237081 0 0 0 0 0 0 0 0.00619462033201303 0 0 0 0 0 0 0.00578815344248397 0 0 0 0 0 0 0 0 0 0 0 0 0.00398243965728182 0 0 0 0 0 0 0 0 0 0 0 0 0 0 0 0 0 0 0 0 0 0 0 0 0 0 0 0 0 0 0 0 0 0 0 0 0 0 0 0 0 0 0 0 0 0 0 0 0 0 0 0 0 0 0 0 0 0 0 0 0 0 0 0 0 0 0 0 0 0 0 0 0 0 0 0 0 0 0 0 0 0 0 0 0 0 0 0 0 0 0 0 0 0 0 0 0 0 0 0 0 0 0 0 0 0 0 0 0 0 0 0 0 0 0 0 0 0 0 0 0 0 0 0 0 0 0 0 0 0 0 0 0 0 0 0 0 0 0 0 0 0 0 0 0 0 0 0 0 0
0 0 0 0.00782672488127906 0.0872534910685685 0 0 0.11055012850723 0 0 0 0 0 0 0 0 0 0 0 0 0 0 0 0 0 0 0 0 0.0585157040164223 0 0 0 0 0 0 0 0.015336907916114 0.0308388254406996 0 0 0 0 0 0 0 0 0.135125760097009 0 0 0 0.0360817398943749 0 0 0 0 0 0 0 0 0 0 0 0 0 0 0 0 0 0 0 0 0 0.0354198550429229 0 0 0 0.00694073618943303 0.00375324035849963 0 0 0 0 0 0 0.00824988349425001 0.00737028531450641 0.0174133418656926 0 0 0 0 0 0 0 0 0 0 0 0 0 0 0 0 0 0 0 0 0 0 0 0 0 0 0 0 0 0 0 0 0 0 0 0 0 0 0 0 0 0 0.040364989254726 0 0.26615270167145 0.125509250975298 0.00729643401152466 0 0 0 0 0 0 0 0 0 0 0 0 0 0 0 0 0 0 0 0 0 0 0 0 0 0 0 0 0 0 0 0 0 0 0 0 0 0 0 0 0 0 0 0 0 0 0 0 0 0 0 0 0 0 0 0 0 0 0 0 0 0 0 0 0 0 0 0 0 0 0 0 0 0 0 0 0 0 0 0 0 0 0 0 0 0 0 0 0 0 0 0 0 0 0 0 0 0 0 0 0 0 0 0 0 0 0 0 0 0 0 0 0 0 0 0 0 0 0 0 0 0 0 0 0 0 0 0 0 0 0 0 0 0 0 0 0 0 0 0 0 0 0 0 0 0 0 0 0 0 0 0 0 0 0 0 0 0 0 0 0 0 0 0 0 0 0 0 0 0 0 0 0 0 0 0 0 0 0 0 0 0 0
0 0 0 0 0.113356568553209 0 0 0 0 0 0 0 0 0 0 0 0 0 0 0 0 0 0 0 0 0 0 0 0.0451158151968331 0 0 0 0 0 0 0 0 0.00752134887712386 0 0 0 0 0 0 0 0.00923548263097375 0.135836087530714 0 0 0 0.0989908645977781 0 0 0 0 0 0 0 0 0 0.0101126924726011 0 0 0 0 0 0 0 0 0 0 0 0.137039235360612 0 0 0 0.0128053877186544 0.00633350311430263 0 0 0 0 0 0 0 0 0.020061734394168 0 0 0 0 0 0 0 0 0 0 0 0 0 0 0 0 0 0 0 0 0 0 0 0 0 0 0 0 0 0 0 0 0 0 0 0 0 0 0 0 0 0.00631929714379401 0.00776389758422752 0.204850018675414 0 0.0379554545501827 0.00907176372432955 0 0 0 0 0 0.137630847875083 0 0 0 0 0 0 0 0 0 0 0 0 0 0 0 0 0 0 0 0 0 0 0 0 0 0 0 0 0 0 0 0 0 0 0 0 0 0 0 0 0 0 0 0 0 0 0 0 0 0 0 0 0 0 0 0 0 0 0 0 0 0 0 0 0 0 0 0 0 0 0 0 0 0 0 0 0 0 0 0 0 0 0 0 0 0 0 0 0 0 0 0 0 0 0 0 0 0 0 0 0 0 0 0 0 0 0 0 0 0 0 0 0 0 0 0 0 0 0 0 0 0 0 0 0 0 0 0 0 0 0 0 0 0 0 0 0 0 0 0 0 0 0 0 0 0 0 0 0 0 0 0 0 0 0 0 0 0 0 0 0 0 0 0 0 0 0 0 0 0 0 0 0 0 0 0 0
0 0 0 0.0351089701135013 0.0142716318142671 0.00412079063095718 0.0147337137904992 0.0942409863581034 0.0569833323095398 0 0 0.0128903628409462 0 0.00418817525618218 0.00935512388318863 0.0103218535244036 0 0 0 0 0 0 0 0 0 0 0 0 0.00989898405088761 0.00272791122142912 0 0 0 0 0 0 0.048350785909054 0.149211536163873 0 0 0 0 0 0 0 0 0.00734963644369858 0 0 0 0 0 0 0 0 0 0 0 0 0 0 0 0 0 0 0 0 0 0 0 0 0 0.00740280221658414 0 0 0 0 0.0104849731461284 0 0 0 0 0 0 0.00869013032306058 0.0115250376403941 0.00379349338467062 0 0 0 0 0 0.00834973671655726 0 0 0 0 0 0 0 0 0 0 0 0 0 0 0 0 0 0 0 0 0 0 0 0 0 0 0 0 0 0 0 0 0 0 0 0 0.367521671070459 0.0505665169135598 0.0198681015039278 0 0.0177350056771976 0 0 0 0 0 0 0 0 0 0 0 0 0.00304696702512811 0 0 0 0 0 0 0 0 0 0 0 0 0 0 0 0 0 0 0 0.00554371429513126 0 0 0 0 0 0 0 0 0 0 0 0 0 0 0 0 0 0 0 0 0 0 0 0 0 0 0 0 0 0 0 0 0 0 0 0 0 0 0 0 0 0 0 0 0 0 0 0 0 0 0 0 0 0 0 0 0 0 0 0 0 0 0 0 0 0 0 0 0 0 0 0 0 0 0 0 0 0.0010495401443744 0 0 0 0 0 0 0 0 0.000853367175509229 0 0 0 0 0 0 0 0 0 0 0 0 0 0 0 0 0 0 0 0 0 0 0 0 0 0 0 0 0 0 0 0 0.00141555552751424 0 0 0.00397073409904628 0 0 0 0 0.00139051049871078 0.00303834833151605 0 0 0 0 0 0 0 0 0 0 0 0 0 0 0 0 0 0 0 0 0
0 0 0 0 0 0 0 0 0 0 0 0 0 0.0303377706849107 0.0152812474561032 0.0261658710447613 0 0 0 0.00744452367314814 0.0186025582087589 0.00955385753497246 0 0 0 0 0 0 0 0 0.010521700675426 0 0 0 0 0 0.00433447972943719 0.00593047373506175 0.00829649569711944 0 0 0 0.0191864226246535 0 0.119682938413246 0.0154634810696641 0 0.0125221159695561 0 0.0391720694874281 0 0 0 0 0 0 0 0 0.00519418042237976 0 0.0505315317321646 0 0.0145189096270718 0 0.0179610196551456 0.00386929400424579 0 0 0 0.151730983323433 0 0 0.00550493546404173 0.0161174108135994 0.0122679329816422 0 0.00494070156744682 0.139218483781507 0 0 0 0 0 0 0.00920506699428997 0 0.0113266031541384 0 0 0 0 0 0.0295229666331615 0 0 0 0 0 0 0 0 0 0 0 0 0 0.00255142756962119 0 0 0 0 0 0 0 0 0 0 0 0 0 0 0 0 0 0 0 0 0.0439657384571107 0 0.00596978106637271 0.00300972985070054 0.00486187129728549 0.0181577020825852 0 0 0 0.0191619595077025 0.0151083835697025 0 0 0 0 0 0 0 0 0 0 0 0 0 0 0 0 0 0 0 0 0 0 0 0 0 0 0 0 0 0.00453746118583343 0 0 0.0166184978252797 0 0 0 0 0 0 0 0.00212612466993338 0 0 0 0 0 0 0 0 0 0 0 0 0.00500263251849585 0 0 0 0 0 0 0 0 0 0 0 0 0.00495315303077315 0 0 0 0 0 0 0 0 0 0 0 0 0 0 0 0 0 0.0176168483475601 0 0 0 0.0040604457526217 0 0.00980270614295755 0 0 0 0 0 0 0 0 0 0 0 0 0 0 0 0 0 0 0 0 0 0 0 0 0 0 0 0 0 0 0 0 0 0 0 0 0 0 0 0 0 0 0 0 0 0 0 0 0 0 0 0 0 0 0 0 0 0 0 0 0 0.00808951096694993 0 0 0 0 0 0 0 0 0 0 0 0 0 0 0 0 0 0 0 0 0 0 0 0 0 0
0 0 0 0 0 0 0 0 0 0 0 0 0 0 0 0 0 0 0 0 0 0 0 0 0 0 0 0 0 0 0 0 0 0 0 0 0 0 0 0 0 0 0 0 0 0 0 0 0 0 0 0 0 0 0 0 0 0 0 0 0 0 0 0 0 0 0 0 0 0.212220957693613 0 0 0 0 0.302136514490668 0 0 0.121881588978439 0 0 0 0 0 0 0 0 0 0 0 0 0 0 0 0 0 0 0 0.08484101232796 0 0 0 0 0 0 0 0 0 0 0 0 0 0 0 0 0 0 0 0 0 0 0 0 0 0 0 0 0 0 0 0 0 0 0 0 0 0.0794487394822415 0.152795711141768 0 0 0 0 0 0 0 0 0 0 0 0 0 0 0 0 0 0 0 0 0 0 0 0 0 0 0 0 0 0 0 0 0 0 0 0 0 0 0 0 0 0 0 0 0 0 0 0 0 0 0 0 0 0 0 0 0 0 0 0 0 0 0 0 0 0 0 0 0 0 0 0 0 0 0 0 0 0 0 0 0 0 0 0 0 0 0.0466754758853105 0 0 0 0 0 0 0 0 0 0 0 0 0 0 0 0 0 0 0 0 0 0 0 0 0 0 0 0 0 0 0 0 0 0 0 0 0 0 0 0 0 0 0 0 0 0 0 0 0 0 0 0 0 0 0 0 0 0 0 0 0 0 0 0 0 0 0 0 0 0 0 0 0 0 0 0 0 0 0 0 0 0 0 0 0 0 0 0 0 0 0 0 0
0 0 0 0 0 0 0 0 0 0 0 0 0 0 0.0280891351911383 0 0 0 0 0 0 0 0 0 0 0 0 0 0 0.00663468738806054 0.0321189897865603 0 0 0 0 0 0 0 0 0 0 0 0 0 0 0 0 0 0 0 0 0 0 0 0 0 0 0 0 0 0 0 0 0 0 0 0 0 0 0 0 0 0 0 0.022849688438636 0 0 0 0 0 0.0538390622486499 0.036397805888947 0.00968641509970182 0.0486320979402534 0.015910978351271 0.043128435235 0.00336165484001223 0.0187942900996271 0 0 0 0 0 0 0.0447427630228996 0.164923594432523 0.145059656532155 0.14950672450253 0.0640820621469723 0 0 0 0 0 0 0 0 0 0 0 0 0 0 0 0 0 0 0 0 0 0 0 0 0 0 0 0.0976906969477916 0 0 0 0 0 0 0 0.014551261907271 0 0 0 0 0 0 0 0 0 0 0 0 0 0 0 0 0 0 0 0 0 0 0 0 0 0 0 0 0 0 0 0 0 0 0 0 0 0 0 0 0 0 0 0 0 0 0 0 0 0 0 0 0 0 0 0 0 0 0 0 0 0 0 0 0 0 0 0 0 0 0 0 0 0 0 0 0 0 0 0 0 0 0 0 0 0 0 0 0 0 0 0 0 0 0 0 0 0 0 0 0 0 0 0 0 0 0 0 0 0 0 0 0 0 0 0 0 0 0 0 0 0 0 0 0 0 0 0 0 0 0 0 0 0 0 0 0 0 0 0 0 0 0 0 0 0 0 0 0 0 0 0 0 0 0 0 0 0 0 0 0 0 0 0 0 0 0 0 0 0 0 0 0 0 0 0 0 0 0 0 0 0
0 0 0 0 0 0 0 0 0 0 0 0 0 0 0.00875549993509865 0.135267291852111 0 0 0 0 0 0 0 0 0 0 0 0 0 0 0.0846677271825302 0 0 0 0 0 0 0.00769248173875684 0 0 0 0 0 0 0 0 0 0 0 0 0 0 0 0 0 0 0 0 0.0501462400971689 0 0 0.0295984218617322 0 0 0 0 0 0 0 0.0642285963620073 0 0 0 0 0 0 0 0.075885123944476 0 0 0 0 0 0 0.0133765169267802 0 0 0 0.00857698419071078 0 0 0 0 0 0.00935791606723379 0 0 0 0 0 0 0 0 0 0 0 0 0 0 0 0 0 0 0 0 0 0 0 0 0 0 0 0 0 0 0 0.135021329682635 0 0 0 0 0 0 0.0926831011330681 0.060879186773982 0 0 0.114646228633018 0.031546497726337 0 0 0 0 0.00586471875298714 0 0 0.011104490755439 0.0326266846734712 0 0.0196976328105294 0 0 0 0.00837732889992769 0 0 0 0 0 0 0 0 0 0 0 0 0 0 0 0 0 0 0 0 0 0 0 0 0 0 0 0 0 0 0 0 0 0 0 0 0 0 0 0 0 0 0 0 0 0 0 0 0 0 0 0 0 0 0 0 0 0 0 0 0 0 0 0 0 0 0 0 0 0 0 0 0 0 0 0 0 0 0 0 0 0 0 0 0 0 0 0 0 0 0 0 0 0 0 0 0 0 0 0 0 0 0 0 0 0 0 0 0 0 0 0 0 0 0 0 0 0 0 0 0 0 0 0 0 0 0 0 0 0 0 0 0 0 0 0 0 0 0 0 0 0 0 0 0 0 0 0 0 0 0 0 0 0 0 0 0 0 0 0 0 0 0
0 0 0 0 0 0 0 0 0 0 0 0 0 0.0216111201140716 0.0234390674671841 0.297199550796399 0 0 0 0 0 0 0 0 0 0 0 0 0 0 0.0357833080079151 0 0 0 0 0 0 0 0.027308092549801 0 0 0 0 0 0 0 0 0 0 0 0 0 0 0 0 0 0 0 0 0 0 0 0 0 0 0 0 0 0 0.0781940813244186 0 0 0 0 0 0 0 0 0 0 0 0 0 0 0 0 0 0 0 0 0 0 0 0 0 0 0 0 0 0 0 0 0 0 0 0 0 0 0 0 0 0 0 0 0 0 0 0 0 0 0 0 0 0 0 0 0.0486656911187808 0 0 0 0 0 0 0.182104552341703 0 0 0.285694536279727 0 0 0 0 0 0 0 0 0 0 0 0 0 0 0 0 0 0 0 0 0 0 0 0 0 0 0 0 0 0 0 0 0 0 0 0 0 0 0 0 0 0 0 0 0 0 0 0 0 0 0 0 0 0 0 0 0 0 0 0 0 0 0 0 0 0 0 0 0 0 0 0 0 0 0 0 0 0 0 0 0 0 0 0 0 0 0 0 0 0 0 0 0 0 0 0 0 0 0 0 0 0 0 0 0 0 0 0 0 0 0 0 0 0 0 0 0 0 0 0 0 0 0 0 0 0 0 0 0 0 0 0 0 0 0 0 0 0 0 0 0 0 0 0 0 0 0 0 0 0 0 0 0 0 0 0 0 0 0 0 0 0 0 0 0 0 0 0 0 0 0 0 0 0 0 0 0 0 0 0
0 0 0 0.00423214317805137 0 0 0 0 0 0 0 0 0 0 0 0.0102193923622467 0 0 0 0 0 0 0 0 0 0 0 0 0 0.00402153078036127 0.00285955311543171 0 0.00580556857370489 0.0607699020347332 0.00575104274103653 0 0 0.011225607431467 0 0 0.001987718642412 0 0 0 0.00120565160915347 0 0 0 0 0 0 0 0 0 0.162713307600975 0 0 0.0428367850015654 0.0593698368391818 0 0.00123810903405042 0.00202388869745639 0 0.00178772537050536 0 0.000849591490529197 0 0 0 0 0.00932445491310517 0 0 0 0 0 0.00314114824433382 0.0047755365326134 0.00137239953033825 0 0 0 0 0 0.00936182560134331 0.0111678622157131 0.00474301277684899 0.00277607698733249 0.0146223125337766 0 0.00392117227171552 0.00428038074149147 0.0114764473550943 0 0.00228896635952844 0.00228352938480272 0 0 0 0.0103206982088404 0.0143114067057306 0.00469502449913911 0.00999994115931594 0 0 0 0 0 0 0 0 0 0 0 0 0 0 0 0 0 0 0 0.00343754185102007 0 0 0 0.00507678864599499 0 0 0.00689852324895436 0 0 0 0 0 0 0.00360471407536399 0 0 0.00522599793976142 0.00620350906698101 0.00691642816511759 0.0442119913922994 0.0163314057535547 0.00695130781635535 0.0181241877895275 0 0.00398081106004946 0.00339128279553861 0.0212557239258788 0.0127596215145679 0.00263936663646682 0.0199787169650962 0.125272679802211 0.0720328484046674 0 0 0 0 0 0 0 0 0 0 0 0 0 0 0 0 0 0 0 0 0 0 0 0 0 0 0 0 0 0 0 0 0 0 0 0 0 0 0 0 0 0 0 0 0 0 0 0 0 0 0 0 0 0 0 0 0 0 0 0 0 0 0 0 0 0 0 0 0 0 0 0 0 0 0 0 0 0 0 0 0 0 0 0 0 0 0 0 0 0 0 0 0 0 0 0 0 0 0 0 0 0.0560780776986193 0 0 0 0 0 0 0 0 0 0 0 0 0 0 0 0 0 0 0 0 0 0 0 0 0 0 0 0 0 0 0 0 0 0 0 0 0 0 0 0 0 0.0430594501034363 0.00756421517418062 0 0 0 0 0 0 0 0 0 0 0 0 0.00163027798558905 0 0 0.00361498166484391 0
0 0 0 0 0 0 0 0 0 0 0 0 0 0 0 0 0 0 0 0 0 0 0 0 0 0 0 0 0 0 0 0 0 0 0 0 0 0 0 0 0 0 0 0 0 0 0.0618374852867862 0 0 0 0.169640338276317 0 0 0 0.111555256093609 0 0 0.0252515532366324 0.0469978445315292 0 0 0 0 0 0 0 0 0 0 0 0 0 0.0784056229942602 0 0 0 0 0 0 0 0 0 0 0 0 0 0.0462680551624111 0 0 0 0 0 0 0 0 0 0 0 0 0 0 0 0 0 0 0 0 0 0 0 0 0 0 0 0 0 0 0 0 0 0 0 0 0 0 0 0 0 0 0 0 0.247918827108196 0 0 0 0 0 0 0.0317812460055585 0 0 0 0 0 0 0.0307277000059218 0 0 0 0 0 0 0 0.149616071298779 0 0 0 0 0 0 0 0 0 0 0 0 0 0 0 0 0 0 0 0 0 0 0 0 0 0 0 0 0 0 0 0 0 0 0 0 0 0 0 0 0 0 0 0 0 0 0 0 0 0 0 0 0 0 0 0 0 0 0 0 0 0 0 0 0 0 0 0 0 0 0 0 0 0 0 0 0 0 0 0 0 0 0 0 0 0 0 0 0 0 0 0 0 0 0 0 0 0 0 0 0 0 0 0 0 0 0 0 0 0 0 0 0 0 0 0 0 0 0 0 0 0 0 0 0 0 0 0 0 0 0 0 0 0 0 0 0 0 0 0 0 0 0 0 0 0 0 0 0 0 0 0 0 0 0 0 0 0 0 0 0 0 0
0 0 0 0 0 0 0 0 0 0 0 0 0 0 0 0 0 0 0 0 0 0 0 0 0 0 0 0 0 0 0 0 0 0 0 0 0 0 0 0 0 0 0 0 0 0 0 0 0 0 0 0 0 0 0 0 0 0 0.0111694986308201 0 0 0 0 0 0 0 0 0 0 0 0 0 0 0 0 0 0 0 0 0 0 0 0 0 0 0.00773694335718454 0 0.0168254085509719 0.0466930614835612 0.00770416302185134 0 0.00990779279972012 0 0 0 0 0 0 0 0 0 0.0468387269672303 0.0797149108890807 0 0 0 0 0 0 0 0 0 0 0 0 0 0 0 0 0 0 0 0 0 0 0 0 0 0 0 0 0 0 0 0 0 0 0 0.0113533165078326 0 0 0.0941087888391878 0.155889478965446 0.0521634837504036 0.0912579364506791 0 0 0.104306671303961 0.176487376975616 0.0676183109380292 0.00793397470290088 0.0122901558655239 0 0 0 0 0 0 0 0 0 0 0 0 0 0 0 0 0 0 0 0 0 0 0 0 0 0 0 0 0 0 0 0 0 0 0 0 0 0 0 0 0 0 0 0 0 0 0 0 0 0 0 0 0 0 0 0 0 0 0 0 0 0 0 0 0 0 0 0 0 0 0 0 0 0 0 0 0 0 0 0 0 0 0 0 0 0 0 0 0 0 0 0 0 0 0 0 0 0 0 0 0 0 0 0 0 0 0 0 0 0 0 0 0 0 0 0 0 0 0 0 0 0 0 0 0 0 0 0 0 0 0 0 0 0 0 0 0 0 0 0 0 0 0 0 0 0 0 0 0 0 0 0 0 0 0 0 0 0 0 0 0 0 0 0 0
0 0 0 0 0 0 0 0 0 0 0 0 0 0 0 0 0 0 0 0 0 0 0 0 0 0 0 0 0 0 0 0 0 0 0 0 0 0 0 0 0 0 0 0 0 0 0 0 0 0 0 0 0 0 0 0 0 0 0.0658312413753419 0 0 0 0 0 0 0 0 0 0 0 0 0 0 0 0 0 0 0 0 0 0 0 0 0 0.00443310484819773 0.00258589509964649 0.00951615275374313 0.0129505861475846 0.0362008205492044 0.00464195334326838 0 0 0 0 0 0 0 0 0 0 0 0.037558189036709 0.0122506882993224 0 0 0 0 0 0 0 0 0 0 0 0 0 0 0 0 0 0 0 0 0 0 0 0 0 0 0 0 0 0 0 0 0 0 0 0.0107075798988509 0 0.0796075600816902 0 0.327762977619805 0 0.0352416754052116 0.120318052699187 0.0244278906183603 0.157093051154126 0.00777870883633497 0.0081616012806878 0.00317350933212951 0 0 0.0172455430182017 0.0225132186023966 0 0 0 0 0 0 0 0 0 0 0 0 0 0 0 0 0 0 0 0 0 0 0 0 0 0 0 0 0 0 0 0 0 0 0 0 0 0 0 0 0 0 0 0 0 0 0 0 0 0 0 0 0 0 0 0 0 0 0 0 0 0 0 0 0 0 0 0 0 0 0 0 0 0 0 0 0 0 0 0 0 0 0 0 0 0 0 0 0 0 0 0 0 0 0 0 0 0 0 0 0 0 0 0 0 0 0 0 0 0 0 0 0 0 0 0 0 0 0 0 0 0 0 0 0 0 0 0 0 0 0 0 0 0 0 0 0 0 0 0 0 0 0 0 0 0 0 0 0 0 0 0 0 0 0 0 0 0 0 0 0 0
0 0 0 0 0 0 0 0 0 0 0 0 0 0 0 0 0 0 0 0 0 0 0 0 0 0 0 0 0 0 0 0 0.00189758849990142 0.0046203867366567 0 0 0 0 0 0 0 0 0 0 0 0 0 0 0 0 0 0 0 0 0 0 0 0 0.116226138490086 0 0 0 0 0 0 0 0 0 0 0 0 0 0 0 0 0 0 0 0 0 0 0 0 0 0.0194163083715499 0.00875938271372268 0.0118228960809565 0.0428971994650344 0.126532122014013 0.0149357728491463 0.00501699018118189 0.0262867367386649 0 0 0.00289037538592608 0 0 0 0 0.0035828914452867 0.0141405228941382 0.126211165470208 0.0420461235668512 0 0 0 0 0 0 0 0 0 0 0 0 0 0 0 0 0 0 0 0 0 0 0 0 0 0 0 0 0 0 0 0 0 0 0 0.0341216617535062 0 0.0657387706448428 0.163395668690833 0 0.00592713656887388 0.0160710139897854 0.0158749848293438 0.00552566605037378 0.0464918902966978 0.0173417864673818 0.00574181321360049 0.0153355884368796 0.0030914879310894 0 0.0205947639598993 0.017465166263568 0 0 0 0 0 0 0 0 0 0 0 0 0 0 0 0 0 0 0 0 0 0 0 0 0 0 0 0 0 0 0 0 0 0 0 0 0 0 0 0 0 0 0 0 0 0 0 0 0 0 0 0 0 0 0 0 0 0 0 0 0 0 0 0 0 0 0 0 0 0 0 0 0 0 0 0 0 0 0 0 0 0 0 0 0 0 0 0 0 0 0 0 0 0 0 0 0 0 0 0 0 0 0 0 0 0 0 0 0 0 0 0 0 0 0 0 0 0 0 0 0 0 0 0 0 0 0 0 0 0 0 0 0 0 0 0 0 0 0 0 0 0 0 0 0 0 0 0 0 0 0 0 0 0 0 0 0 0 0 0 0 0
0 0 0 0 0 0 0 0 0 0 0 0 0 0 0 0 0 0 0 0 0 0 0 0 0 0 0 0 0 0 0 0 0 0 0 0 0 0 0 0 0 0 0 0 0 0 0 0 0 0 0 0 0 0 0 0 0 0 0.00687581658027896 0 0 0 0 0 0 0 0 0 0 0 0 0 0 0 0 0 0 0 0 0 0 0 0 0 0 0 0 0 0.00925175631841414 0 0 0 0 0 0 0 0 0 0 0 0 0 0.0223326519087931 0 0 0 0 0 0 0 0 0 0 0 0 0 0 0 0 0 0 0 0 0 0 0 0 0 0 0 0 0 0 0 0 0 0.00277859751852743 0 0.067714605286725 0 0.118178928081571 0 0.0318429738088747 0 0.0279541951205128 0 0 0.0126340105876789 0.0457918827251829 0.218803609295407 0.0156473866433713 0 0 0.155589367452196 0 0 0 0 0 0 0 0 0 0 0 0 0 0 0 0 0 0 0 0 0 0 0 0 0 0 0 0 0 0 0 0 0 0 0 0 0 0 0 0 0 0 0 0 0 0 0 0 0 0 0 0 0 0 0 0 0 0 0 0 0 0 0 0 0 0 0 0 0 0 0 0 0 0 0 0 0 0 0 0 0 0 0 0 0 0 0 0 0 0 0 0 0 0 0 0 0 0 0 0 0 0 0.0773125637521071 0 0 0 0 0 0 0 0 0 0 0 0 0 0 0 0 0 0 0 0 0 0 0 0 0 0 0 0 0 0 0 0 0 0 0 0 0 0 0 0 0 0.0666153662494584 0.00813125469082042 0 0 0 0 0 0 0 0 0 0 0 0 0.0445122218690171 0 0 0.0551844837048393 0.012848328406225
0 0 0 0 0 0 0 0 0 0 0 0 0 0 0 0 0 0 0 0 0 0 0 0 0 0 0 0 0 0 0 0 0 0 0 0 0 0 0 0 0 0 0 0 0 0 0 0 0 0 0 0 0 0 0 0 0 0 0 0 0 0 0 0 0 0 0 0 0 0 0 0 0 0 0 0 0 0 0 0 0 0 0 0 0 0 0 0 0.0117591047470781 0.0109478323071382 0 0.0182463084105135 0 0 0 0 0 0 0 0 0 0.0117450902052628 0.0253979903717771 0 0 0 0 0 0 0 0 0 0 0 0 0 0 0 0 0 0 0 0 0 0 0 0 0 0 0 0 0 0 0 0 0 0 0 0.0331346574109642 0 0.237684731697296 0.10850832464654 0.0992588288803116 0.0321369142752495 0 0 0 0.0674604884380874 0.149958944969306 0.0973934282158553 0.0535726623733566 0 0 0 0 0 0 0 0 0 0 0 0 0 0 0 0 0 0 0 0 0 0 0 0 0 0 0 0 0 0 0 0 0 0 0 0 0 0 0 0 0 0 0 0 0 0 0 0 0 0 0 0 0 0 0 0 0 0 0 0 0 0 0 0 0 0 0 0 0 0 0 0 0 0 0 0 0 0 0 0 0 0 0 0 0 0 0 0 0 0 0 0 0 0 0 0 0 0 0 0 0 0 0 0 0 0 0 0 0 0 0 0 0 0 0 0 0 0 0 0 0 0 0 0 0 0 0 0 0 0 0 0 0 0 0 0 0 0 0 0 0 0 0 0 0 0 0 0 0 0 0 0 0 0 0 0 0 0 0 0.00552729591445756 0 0 0 0.0372673971368066 0 0
0 0 0 0 0 0 0 0 0 0 0 0 0 0 0 0 0 0 0 0 0 0 0 0 0 0 0 0 0 0 0 0 0 0 0 0 0 0.00422082622210889 0 0 0 0 0 0 0 0 0 0 0 0 0 0 0 0 0.0122008726060735 0 0 0 0.0583206521919568 0 0 0 0 0 0 0 0 0 0 0 0 0 0 0 0 0 0 0 0 0 0 0 0 0 0 0 0 0 0.00801700158262091 0 0 0 0.00476953363098304 0 0 0 0 0 0 0 0 0 0 0 0 0 0 0 0 0 0 0 0 0 0 0 0 0 0 0 0 0 0 0 0 0 0 0 0 0 0 0 0 0 0 0 0 0 0.0596408039458045 0.0166269773043632 0 0.255744484907663 0.0676874507338961 0 0 0 0.0541343004033868 0.0768529528525362 0 0 0 0 0 0.284868405214331 0.0969157384042758 0 0 0 0 0 0 0 0 0 0 0 0 0 0 0 0 0 0 0 0 0 0 0 0 0 0 0 0 0 0 0 0 0 0 0 0 0 0 0 0 0 0 0 0 0 0 0 0 0 0 0 0 0 0 0 0 0 0 0 0 0 0 0 0 0 0 0 0 0 0 0 0 0 0 0 0 0 0 0 0 0 0 0 0 0 0 0 0 0 0 0 0 0 0 0 0 0 0 0 0 0 0 0 0 0 0 0 0 0 0 0 0 0 0 0 0 0 0 0 0 0 0 0 0 0 0 0 0 0 0 0 0 0 0 0 0 0 0 0 0 0 0 0 0 0 0 0 0 0 0 0 0 0 0 0 0 0 0 0 0 0 0
0 0 0 0.00687652043026121 0 0 0.006832889011491 0 0 0 0 0 0 0 0 0.0105977468271701 0 0 0 0 0 0 0 0 0 0 0 0 0 0.00826395268504992 0.00945857635990157 0 0 0 0 0 0 0.057958768783735 0 0 0 0 0 0 0 0 0 0 0 0 0 0 0 0 0 0 0 0 0.0117114967075568 0 0 0 0 0 0 0 0 0 0 0 0 0 0.00741350542548027 0 0 0 0 0 0 0 0 0 0 0 0.0710156306864092 0.0146748696254463 0 0 0 0 0 0 0.0626884441048204 0 0.00896254578521667 0.00470030851219653 0 0 0 0 0 0 0 0 0 0 0 0 0 0 0 0 0 0 0 0 0 0 0 0 0 0 0 0 0 0 0 0 0 0.0150094594256736 0 0 0.00569868730402557 0 0 0 0.00419387543327514 0 0 0 0 0.0521523307564722 0.0236641955999194 0 0 0.0543731885665583 0 0.136240976218978 0 0.0781956102616804 0 0 0 0.309738628305972 0.0236099261454992 0 0 0 0 0 0 0 0 0 0 0 0 0 0 0 0 0 0 0 0 0 0 0 0 0 0 0 0 0 0 0 0 0 0 0 0 0 0 0 0 0 0 0 0 0 0 0 0 0 0 0 0 0 0 0 0 0 0 0 0 0 0 0 0 0 0 0 0 0 0 0 0 0 0 0 0 0 0 0 0 0 0 0 0 0 0 0 0 0 0 0 0 0 0 0 0 0 0 0 0 0 0.0122988940842 0 0 0 0 0 0 0 0 0 0 0 0 0 0 0 0 0 0 0 0 0 0 0 0 0 0 0 0 0 0 0 0 0 0 0 0 0 0 0 0 0 0.00366897295301146 0 0 0 0 0 0 0 0 0 0 0 0 0 0 0 0 0 0
0 0 0 0 0 0 0 0 0 0 0 0 0 0 0 0.00402714683840291 0 0 0 0 0 0 0 0 0 0 0 0 0 0 0 0 0 0 0 0 0 0.0112354071192154 0 0 0 0 0 0 0 0 0 0 0 0 0 0 0 0 0 0 0 0 0.04432474805186 0 0 0 0 0 0 0 0 0 0 0 0 0 0 0 0 0 0 0 0 0 0 0 0 0 0.00552613601511665 0.00428273038808068 0 0.0119422806571893 0.0287303511724836 0 0 0.0054738332170165 0.0299065936042793 0 0 0 0 0 0 0 0 0.00970657449393342 0 0 0 0 0 0 0 0 0 0 0 0 0 0 0 0 0 0 0 0 0 0 0 0 0.00203600551604121 0 0 0 0 0 0 0 0 0 0.00662628595600009 0 0.00707536945360039 0 0.101298804318032 0.180353709307758 0.107069226356817 0.00541576749352464 0.0251542326824494 0.0415100426888144 0.073263573006915 0 0.0128594673418212 0.249557143961102 0 0 0 0.00640202968544209 0 0 0 0 0 0 0 0 0 0 0 0 0 0 0 0 0 0 0 0 0 0 0 0 0 0 0 0 0 0 0 0 0 0 0 0 0 0 0 0 0 0 0 0 0 0 0 0 0 0 0 0 0 0 0 0 0 0 0 0 0 0 0 0 0 0 0 0 0 0 0 0 0 0 0 0 0 0 0 0 0 0 0 0 0 0 0 0 0 0 0 0 0 0 0 0 0 0 0 0 0 0 0 0 0 0 0 0 0 0 0 0 0 0 0 0 0 0 0 0 0 0 0 0 0 0 0 0 0 0 0 0 0 0 0 0 0 0 0 0 0 0 0 0 0 0 0 0 0 0 0 0 0 0 0 0 0 0 0 0 0.0262225406741051 0 0
0 0 0 0 0 0 0 0 0 0 0 0 0 0 0 0 0 0 0 0 0 0 0 0 0 0 0 0 0 0 0 0 0.00457509785210585 0.0086383395102182 0 0 0 0 0 0 0 0 0 0 0 0 0 0 0 0 0 0 0 0 0 0 0 0 0 0 0 0 0 0 0 0 0 0 0 0 0 0 0 0 0 0 0 0 0 0 0 0 0 0 0 0.00286453828295153 0 0.00364602000341723 0.0114071703832696 0.0237543067391057 0 0.0491093514002352 0 0 0 0 0 0 0 0.0248714852093059 0.0427002736137913 0.0407848013152736 0.151036611729018 0 0 0 0 0 0 0 0 0 0 0 0 0 0 0 0 0 0 0 0 0 0 0 0 0 0 0 0 0 0 0 0 0 0 0 0.00607516773093566 0 0.172751803835037 0.00900103248404598 0.0402529768949995 0.0197844501060196 0.0563573648532924 0 0 0.0129610351730132 0 0.0877850141166886 0.166261016550725 0.0481890725787373 0.0171930696378127 0 0 0 0 0 0 0 0 0 0 0 0 0 0 0 0 0 0 0 0 0 0 0 0 0 0 0 0 0 0 0 0 0 0 0 0 0 0 0 0 0 0 0 0 0 0 0 0 0 0 0 0 0 0 0 0 0 0 0 0 0 0 0 0 0 0 0 0 0 0 0 0 0 0 0 0 0 0 0 0 0 0 0 0 0 0 0 0 0 0 0 0 0 0 0 0 0 0 0 0 0 0 0 0 0 0 0 0 0 0 0 0 0 0 0 0 0 0 0 0 0 0 0 0 0 0 0 0 0 0 0 0 0 0 0 0 0 0 0 0 0 0 0 0 0 0 0 0 0 0 0 0 0 0 0 0 0 0 0 0 0 0 0 0
0 0 0 0 0 0 0 0 0 0 0 0 0 0 0 0.00424340401456838 0 0 0 0 0 0 0 0 0 0 0 0 0 0.00190264909415272 0 0 0.00434775259118024 0 0.00298760695933449 0 0 0.00722540100219716 0 0 0 0 0 0 0 0 0 0 0 0 0 0 0 0 0 0 0 0 0.0111791183025349 0 0 0 0 0 0 0 0 0 0 0 0 0 0.00362140848369701 0 0 0 0 0 0 0 0 0 0 0 0.0195238926662482 0.00674609473442069 0 0.00451748015265219 0.00698942168406789 0.00482413541778577 0 0.00658088062426763 0.0119741695729218 0 0.00214773944712243 0 0 0 0 0.0184727491608523 0.0246694204068599 0.00302285501037801 0.0128754706072013 0 0 0 0 0 0 0 0 0 0 0 0 0 0 0 0 0 0 0 0 0 0 0 0.00312422078244538 0 0 0 0 0 0 0 0 0 0.00343570428642226 0 0.0324457613053828 0 0.0563976570581157 0.00804725918790972 0.0113564091730236 0.0805522670280622 0.0311885911233348 0 0.0361133047433203 0.214325831796266 0.074801134554361 0 0.156988454918084 0.00625531968964682 0.058121040688287 0.00511315398375648 0 0 0 0 0 0 0 0 0 0 0 0 0 0 0 0 0 0 0 0 0 0 0 0 0 0 0 0 0 0 0 0 0 0 0 0 0 0 0 0 0 0 0 0 0 0 0 0 0 0 0 0 0 0 0 0 0 0 0 0 0 0 0 0 0 0 0 0 0 0 0 0 0 0 0 0 0 0 0 0 0 0 0 0 0 0 0 0 0 0 0 0 0 0 0 0 0 0 0 0 0 0 0.0102485999348785 0 0 0 0 0 0 0 0 0 0 0 0 0 0 0 0 0 0 0 0 0 0 0 0 0 0 0 0 0 0 0 0 0 0 0 0 0 0 0 0 0 0.0209941065360904 0.00684797408538814 0 0 0 0 0 0 0 0 0 0 0 0 0.0128810637993251 0 0.012910495393457 0 0
0 0 0 0 0 0 0 0 0 0 0 0 0 0 0 0 0 0 0 0 0 0 0 0 0 0 0 0 0 0 0 0 0.0134672186730275 0.0233138103286916 0 0 0 0 0 0 0 0 0 0 0 0 0 0 0 0 0 0 0 0 0.0116195391422423 0 0 0 0 0 0 0 0 0 0 0 0 0 0 0 0 0 0 0 0 0 0 0 0 0 0 0 0 0 0 0 0 0.00710832686761973 0.0149176027914091 0.0182738682293718 0 0.0300391465819029 0 0 0 0 0 0 0 0.0624151788797621 0.143068788634702 0.0322021069536974 0.134293025638404 0 0 0 0 0 0 0 0 0 0 0 0 0 0 0 0 0 0 0 0 0 0 0 0 0 0 0 0 0 0 0 0 0 0 0 0.0216941339739519 0 0.00737072169076734 0.00348525735456446 0.0337842960190121 0.00641634278256518 0.0191087285502512 0 0 0 0.157797708004847 0.174859878643611 0 0.0579633019167442 0.0268010183428562 0 0 0 0 0 0 0 0 0 0 0 0 0 0 0 0 0 0 0 0 0 0 0 0 0 0 0 0 0 0 0 0 0 0 0 0 0 0 0 0 0 0 0 0 0 0 0 0 0 0 0 0 0 0 0 0 0 0 0 0 0 0 0 0 0 0 0 0 0 0 0 0 0 0 0 0 0 0 0 0 0 0 0 0 0 0 0 0 0 0 0 0 0 0 0 0 0 0 0 0 0 0 0 0 0 0 0 0 0 0 0 0 0 0 0 0 0 0 0 0 0 0 0 0 0 0 0 0 0 0 0 0 0 0 0 0 0 0 0 0 0 0 0 0 0 0 0 0 0 0 0 0 0 0 0 0 0 0 0 0 0 0 0 0
0 0 0 0 0 0 0 0 0 0 0 0 0 0 0 0 0 0 0 0 0 0 0 0 0 0 0 0 0 0 0 0 0.00827881672777027 0.0180993838111936 0 0 0 0 0 0 0 0 0 0 0 0 0 0 0 0 0 0 0 0 0.0110110694361405 0 0 0 0 0 0 0 0 0 0 0 0 0 0 0 0 0 0 0 0 0 0 0 0 0 0 0 0 0 0 0 0 0.0208401103182061 0.0277529757054835 0.0466083105682955 0.0156675601574408 0.0836773567584292 0 0.00515509106588146 0 0 0 0 0 0.0408061856449561 0.140177994553893 0.0537916671428664 0.189579733275355 0 0 0 0 0 0 0 0 0 0 0 0 0 0 0 0 0 0 0 0 0 0 0 0 0 0 0 0 0 0 0 0 0 0 0 0.0110817698379933 0 0.0281956083910718 0 0.0168184846024383 0 0 0 0 0 0.112944140582264 0.0172058782367843 0.143139005335503 0 0.00471370389960478 0 0 0 0 0 0 0 0 0 0 0 0 0 0 0 0 0 0 0 0 0 0 0 0 0 0 0 0 0 0 0 0 0 0 0 0 0 0 0 0 0 0 0 0 0 0 0 0 0 0 0 0 0 0 0 0 0 0 0 0 0 0 0 0 0 0 0 0 0 0 0 0 0 0 0 0 0 0 0 0 0 0 0 0 0 0 0 0 0 0 0 0 0 0 0 0 0 0 0 0 0 0 0 0.00445515394842821 0 0 0 0 0 0 0 0 0 0 0 0 0 0 0 0 0 0 0 0 0 0 0 0 0 0 0 0 0 0 0 0 0 0 0 0 0 0 0 0 0 0 0 0 0 0 0 0 0 0 0 0 0 0 0 0 0 0 0 0
0 0 0 0 0 0 0 0 0 0 0 0 0 0 0 0 0 0 0 0 0 0 0 0 0.00735451603118442 0 0 0 0 0 0 0.0117096758706409 0.191675736720732 0.0281378605364316 0.0817170951674706 0.0122497643530605 0 0 0 0 0 0 0 0 0 0 0 0 0.0102739675317338 0 0 0 0 0 0 0 0 0 0 0 0 0 0 0 0 0 0 0 0 0 0 0 0 0 0 0 0 0 0 0 0 0 0 0 0 0 0 0 0 0 0 0 0 0 0 0 0 0 0 0.193485656528199 0.0105560413740728 0 0.00981893763067509 0 0 0 0 0 0 0 0 0 0 0 0 0 0 0 0 0 0 0 0 0 0 0 0 0 0 0 0 0 0 0 0 0 0 0 0.0910138457675165 0 0 0 0 0 0 0 0 0 0.0437219000696081 0.173456742140693 0.0718102835757512 0.00511437732708654 0 0 0 0 0 0 0 0 0 0 0 0 0 0 0 0 0 0 0 0 0 0 0 0 0 0 0 0 0 0 0 0 0 0 0 0 0 0 0 0 0 0 0 0 0 0 0 0 0 0 0 0 0 0 0 0 0 0 0 0 0 0 0 0 0 0 0 0 0 0 0 0 0 0 0 0 0 0 0 0 0 0 0 0 0 0 0 0 0 0 0 0 0 0 0 0 0 0 0 0 0 0 0 0 0.0274733148962653 0 0 0 0 0 0 0 0 0 0 0 0 0 0 0 0 0 0 0 0 0 0 0 0 0 0 0 0 0 0 0 0 0 0 0 0 0 0 0 0 0 0.0171506490964308 0.0132796353824474 0 0 0 0 0 0 0 0 0 0 0 0 0 0 0 0 0
0 0 0 0.00390164541288844 0 0 0 0 0 0 0 0 0 0 0 0.00636562198612235 0 0 0 0 0 0 0 0 0 0 0 0 0 0.00226558827560616 0.00580634108907796 0 0 0 0 0 0 0.0137498865251451 0 0 0 0 0 0 0 0 0 0 0 0 0 0 0 0 0.086599462925318 0 0 0.0564087104542188 0.022076884105401 0 0 0 0 0 0 0 0 0 0 0 0 0 0 0 0 0 0 0 0 0 0 0 0 0 0.0236570073209105 0.0059352698823801 0.00465971709221248 0.00657961682727034 0.0181404601903351 0 0.0045568119793382 0 0.00773503875914023 0 0.00515329025052873 0.00362738008907995 0 0 0 0 0 0 0 0 0 0 0 0 0 0 0 0 0 0 0 0 0 0 0 0 0 0 0 0 0 0 0.00317726951979919 0 0 0.00557731343156412 0 0 0 0 0 0 0.00125822150823393 0 0.164660046971279 0.032337647890302 0 0.0146419624175083 0.0350750734541287 0.0493233993095151 0 0.113786624903644 0.123177115291388 0.00473447681048834 0 0.00440289846940536 0 0 0 0 0.149367129719152 0 0 0 0 0 0 0 0 0 0 0 0 0 0 0 0 0 0 0 0 0 0 0 0 0 0 0 0 0 0 0 0 0 0 0 0 0 0 0 0 0 0 0 0 0 0 0 0 0 0 0 0 0 0 0 0 0 0 0 0 0 0 0 0 0 0 0 0 0 0 0 0 0 0 0 0 0 0 0 0 0 0 0 0 0 0 0 0 0 0 0 0 0 0 0 0 0 0 0 0 0 0.0131196209680963 0 0 0 0 0 0 0 0 0 0 0 0 0 0 0 0 0 0 0 0 0 0 0 0 0 0 0 0 0 0 0 0 0 0 0 0 0 0 0 0 0 0.00814246617052148 0 0 0 0 0 0 0 0 0 0 0 0 0 0 0 0 0 0
0 0 0 0 0 0 0 0 0 0 0 0 0 0 0 0 0 0 0 0 0 0 0 0 0 0 0 0 0 0 0 0 0 0 0 0 0 0 0 0 0 0 0 0 0 0 0 0 0 0 0 0 0 0 0 0 0 0.00951931359481637 0.00947569592739281 0 0 0 0 0 0 0 0 0 0 0 0 0 0 0 0 0 0 0 0 0 0 0 0 0 0 0 0 0 0 0 0 0 0 0 0 0 0 0 0 0 0 0 0 0 0 0 0 0 0 0 0 0 0 0 0 0 0 0 0 0 0 0 0 0 0 0 0 0 0 0 0 0 0 0 0 0 0 0 0.272375944799312 0 0 0.0549877939356167 0.0855698535807581 0 0 0.111364695669339 0.0270106839308025 0 0 0 0 0 0 0.429696018561963 0 0 0 0 0 0 0 0 0 0 0 0 0 0 0 0 0 0 0 0 0 0 0 0 0 0 0 0 0 0 0 0 0 0 0 0 0 0 0 0 0 0 0 0 0 0 0 0 0 0 0 0 0 0 0 0 0 0 0 0 0 0 0 0 0 0 0 0 0 0 0 0 0 0 0 0 0 0 0 0 0 0 0 0 0 0 0 0 0 0 0 0 0 0 0 0 0 0 0 0 0 0 0 0 0 0 0 0 0 0 0 0 0 0 0 0 0 0 0 0 0 0 0 0 0 0 0 0 0 0 0 0 0 0 0 0 0 0 0 0 0 0 0 0 0 0 0 0 0 0 0 0 0 0 0 0 0 0 0 0 0 0 0
0 0 0 0 0 0 0 0 0 0 0 0 0 0 0 0 0 0 0 0 0 0 0 0 0 0 0 0 0 0 0 0 0 0 0 0 0 0 0 0 0 0 0 0 0 0 0 0 0 0 0 0 0 0 0 0 0 0 0 0 0 0 0 0 0 0 0 0 0 0 0 0 0 0 0 0 0 0 0 0 0 0 0 0 0 0 0 0 0 0 0 0 0 0 0 0 0 0 0 0 0 0 0 0 0 0 0 0 0 0 0 0 0 0 0 0 0 0 0 0 0 0 0 0 0 0 0 0 0 0 0 0 0 0 0 0 0 0 0 0 0 0 0 0 0 0 0 0 0 0 0 0 0 0 0 0 0.309354003190312 0 0 0 0 0.112119279067284 0.216335543981193 0 0 0 0 0 0 0 0 0 0 0 0 0.03041995943686 0.213630585180204 0 0.0407813202553573 0.0231052420211715 0 0 0 0 0 0 0 0 0 0 0 0 0 0 0 0 0 0 0 0 0 0 0 0 0 0 0 0 0 0 0 0 0 0 0 0 0 0 0 0 0 0 0 0 0 0 0 0 0 0 0 0 0 0 0 0 0 0 0 0 0 0 0 0 0 0 0 0 0.0142043304867536 0 0 0 0 0 0 0 0 0 0 0 0 0 0 0 0 0 0 0 0 0 0 0 0 0 0 0 0 0 0 0 0 0 0 0 0 0 0 0 0 0.0400497363808655 0 0 0 0 0 0 0 0 0 0 0 0 0 0 0 0 0 0 0 0 0 0 0 0 0 0 0
0 0 0 0 0 0 0 0 0 0 0 0 0 0 0 0 0 0 0 0 0 0 0 0 0 0 0 0 0 0 0 0 0 0 0 0 0 0 0 0 0 0 0 0 0 0 0 0 0 0 0 0 0 0 0 0 0 0 0 0 0 0 0 0 0 0 0 0 0 0 0 0 0 0 0 0 0 0 0 0 0 0 0 0 0 0 0 0 0 0 0 0 0 0 0 0 0 0 0 0 0 0 0 0 0 0 0 0 0 0 0 0 0 0 0 0 0 0 0 0 0 0 0 0 0 0 0 0 0 0 0 0 0 0 0 0 0 0 0 0 0 0 0 0 0 0 0 0 0 0 0 0 0 0 0 0.0551810441984543 0 0.0277992385106866 0.0161370999460828 0.0296819371256131 0 0.262195115065832 0.00835761666642265 0.0088672258367057 0.100908875141754 0.00209086866403861 0 0 0 0 0 0 0 0 0 0.129598617034836 0.0181186647241483 0 0.0530806170094042 0 0 0 0.0454279215239752 0.032790280176144 0 0 0 0 0 0 0 0 0 0 0 0 0 0.0186873618935314 0 0 0 0 0 0 0 0 0 0 0 0 0 0 0 0 0 0 0 0 0 0 0 0 0 0 0 0 0 0 0 0 0 0 0 0 0 0 0 0 0 0 0 0 0.0195801446511457 0 0 0 0 0 0.00385209880975417 0.00526883328946914 0.00295552686989654 0 0 0.00227379275088529 0 0 0 0 0 0 0 0 0 0 0 0 0 0 0 0 0 0 0 0 0 0 0 0 0 0 0 0 0 0 0.0207330698177115 0 0.00422297579759248 0.0402909080542366 0.0512047746127152 0.021440795697548 0.00182329664348623 0 0.00243304269004517 0 0.014998256797885 0 0 0 0 0 0 0 0 0 0 0 0 0 0 0 0 0 0 0 0 0 0
0 0 0 0 0 0 0 0 0 0 0 0 0 0 0 0 0 0 0 0 0 0 0 0 0 0 0 0 0 0 0 0 0 0 0 0 0 0 0 0 0 0 0 0 0 0 0 0 0 0 0 0 0 0 0 0 0 0 0 0 0 0 0 0 0 0 0 0 0 0 0 0 0 0 0 0 0 0 0 0 0 0 0 0 0 0 0 0 0 0 0 0 0 0 0 0 0 0 0 0 0 0 0 0 0 0 0 0 0 0 0 0 0 0 0 0 0 0 0 0 0 0 0 0 0 0 0 0 0 0 0 0 0 0 0 0 0 0 0 0 0 0 0 0 0 0 0 0 0 0 0 0 0 0 0 0 0.0462321602511222 0 0 0 0 0.212798166824353 0 0.0399307362753766 0.465771871398917 0.0185911929104986 0 0 0 0 0 0 0 0 0 0.104396033525299 0 0 0 0 0 0 0 0.0818293109841718 0 0 0 0 0 0 0 0 0 0 0 0 0 0 0 0 0 0 0 0 0 0 0 0 0 0 0 0 0 0 0 0 0 0 0 0.00501994538209515 0 0 0 0 0 0 0 0 0 0 0 0 0 0 0 0 0 0 0 0 0 0 0 0 0 0 0 0 0 0 0 0 0 0 0 0 0 0 0 0 0 0 0 0 0 0 0 0 0 0 0 0 0 0 0 0 0 0 0 0 0 0 0 0.00430799675067275 0.00834790644854093 0 0 0.00616938978206 0.00660528946689295 0 0 0 0 0 0 0 0 0 0 0 0 0 0 0 0 0 0 0 0 0 0 0 0 0 0 0 0
0 0 0 0 0 0 0 0 0 0 0 0 0 0 0 0 0 0 0 0 0 0 0 0 0 0 0 0 0 0 0 0 0 0 0 0 0 0 0 0 0 0 0 0 0 0 0 0 0 0 0 0 0 0 0 0 0 0 0 0 0 0 0 0 0 0 0 0 0 0 0 0 0 0 0 0 0 0 0 0 0 0 0 0 0 0 0 0 0 0 0 0 0 0 0 0 0 0 0 0 0 0 0 0 0 0 0 0 0 0 0 0 0 0 0 0 0 0 0 0 0 0 0 0 0 0 0 0 0 0 0 0 0 0 0 0 0 0 0 0 0 0 0 0 0 0 0 0 0 0 0 0 0 0 0 0 0.0350755917328449 0 0 0.123687551665619 0 0.0210079213087044 0 0 0.0173890873756137 0 0 0 0 0 0 0 0 0 0.038457108149882 0.0693532329381064 0 0 0 0 0 0 0 0 0 0 0 0 0 0 0 0 0.0484464002002997 0.0174164163023974 0 0 0 0 0 0 0 0 0 0 0 0 0 0 0 0 0 0 0 0 0 0 0 0 0 0 0 0 0 0 0 0 0 0 0 0 0 0 0 0 0 0 0 0 0 0 0 0 0 0 0 0 0 0 0 0 0 0 0 0 0 0 0 0 0 0 0 0 0 0 0 0 0 0 0 0 0 0 0 0 0 0 0 0 0 0 0 0 0 0 0.224622669881929 0 0.0364842752164163 0.104111896828729 0.116848285450597 0.0741967568295854 0 0 0 0 0 0.0283197707053223 0 0 0 0 0 0 0 0 0 0 0 0 0.044583035413954 0 0 0 0 0 0 0 0
0 0 0 0 0 0 0 0 0 0 0 0 0 0 0 0 0 0 0 0 0 0 0 0 0 0 0 0 0 0 0 0 0 0 0 0 0 0 0 0 0 0 0 0 0 0 0 0 0 0 0 0 0 0 0 0 0 0 0 0 0 0 0 0 0 0 0 0 0 0 0 0 0 0 0 0 0 0 0 0 0 0 0 0 0 0 0 0 0 0 0 0 0 0 0 0 0 0 0 0 0 0 0 0 0 0 0 0 0 0 0 0 0 0 0 0 0 0 0 0 0 0 0 0 0 0 0 0 0 0 0 0 0 0 0 0 0 0 0 0 0 0 0 0 0 0 0 0 0 0 0 0 0 0 0 0 0.0481233425976218 0 0.0922592712793069 0 0.0448695563815805 0.0466986949455464 0 0 0.00809456454688948 0 0 0 0 0 0 0 0 0 0.0109888148462387 0 0 0 0.00584172692757614 0 0 0 0.00623510781361856 0 0 0 0 0 0 0 0 0 0 0.0395608019065117 0 0 0 0.0498811647732404 0 0 0 0 0 0 0 0 0 0 0 0 0 0 0 0 0 0 0 0 0 0 0 0 0 0 0 0 0 0 0 0 0 0 0 0 0 0 0 0 0 0 0 0 0 0.0130332455153063 0 0 0 0 0.0106882936253187 0 0 0 0 0 0 0 0 0 0 0 0 0 0 0 0 0 0 0 0 0 0 0 0 0 0 0 0 0 0 0 0 0 0 0 0.105941787525554 0.0388585482834054 0.115624234641112 0.0519903292409105 0.189190962648965 0.0907518227952034 0 0 0 0 0.0313677297060941 0 0 0 0 0 0 0 0 0 0 0 0 0 0 0 0 0 0 0 0 0 0
0 0 0 0 0 0 0 0 0 0 0 0 0 0 0 0 0 0 0 0 0 0 0 0 0 0 0 0 0 0 0 0 0 0 0 0 0 0 0 0 0 0 0 0 0 0 0 0 0 0 0 0 0 0 0 0 0 0 0 0 0 0 0 0 0 0 0 0 0 0 0 0 0 0 0 0 0 0 0 0 0 0 0 0 0 0 0 0 0 0 0 0 0 0 0 0 0 0 0 0 0 0 0 0 0 0 0 0 0 0 0 0 0 0 0 0 0 0 0 0 0 0 0 0 0 0 0 0 0 0 0 0 0 0 0 0 0 0 0 0 0 0 0 0 0 0 0 0 0 0 0 0 0 0 0 0 0 0 0 0.11394300516998 0 0 0 0.262962061290846 0.268220904309594 0 0 0 0 0 0 0 0 0 0 0.0914281730126719 0 0 0 0 0 0 0 0.091817370421759 0 0 0 0 0 0 0 0 0 0 0 0 0 0 0 0 0 0 0 0 0 0 0 0 0 0 0 0 0 0 0 0 0 0 0 0 0 0 0 0 0 0 0 0 0 0 0 0 0 0 0 0 0 0 0 0 0 0 0 0 0 0 0 0 0 0 0 0 0 0 0 0 0 0 0 0 0 0 0 0 0 0 0 0 0 0 0 0 0 0 0 0.0357154318556313 0 0 0 0 0 0 0 0 0.0547373260130297 0 0 0 0.0434043354577738 0.0377713924687148 0 0 0 0 0 0 0 0 0 0 0 0 0 0 0 0 0 0 0 0 0 0 0 0 0 0 0
0 0 0 0 0 0 0 0 0 0 0 0 0 0 0 0 0 0 0 0 0 0 0 0 0 0 0 0 0 0 0 0 0 0 0 0 0 0 0 0 0 0 0 0 0 0 0 0 0 0 0 0 0 0 0 0 0 0 0 0 0 0 0 0 0 0 0 0 0 0 0 0 0 0 0 0 0 0 0 0 0 0 0 0 0 0 0 0 0 0 0 0 0 0 0 0 0 0 0 0 0 0 0 0 0 0 0 0 0 0 0 0 0 0 0 0 0 0 0 0 0 0 0 0 0 0 0 0 0 0 0 0 0 0 0 0 0 0 0 0 0 0 0 0 0 0 0 0 0 0 0 0 0 0 0 0.0107093145511251 0.140401516995808 0.0685178614251608 0.00517548159533199 0.0154236941050172 0 0 0.0297714764993969 0.0306715914951892 0.16974494587925 0.00888656521052944 0 0 0 0 0 0.00406024191663524 0.0416889357194081 0 0 0.0373463247350843 0.0132697329845287 0.00411313719955128 0.0528917042886324 0.00518277938770498 0 0 0.0375965523140809 0.153664290015857 0 0 0 0 0 0 0 0 0 0 0 0 0 0.0101468820971606 0 0 0 0 0 0 0 0 0 0.00611227065507859 0.00214242552196923 0.00159632322194728 0 0 0 0 0 0 0 0 0.0022928424940999 0.0126444042622382 0 0 0 0 0 0 0 0 0 0 0 0 0 0.000748860484059759 0 0 0 0 0 0 0 0 0.0129415021378021 0 0 0 0 0 0.00290104182378288 0.00365441419885337 0 0 0 0.00122555770159818 0 0 0 0 0 0 0 0 0 0 0 0 0 0.00872754058787033 0.00292463208625103 0.00890273747262221 0 0 0 0 0 0.00496540499141418 0 0 0 0 0 0 0 0.00434136750667309 0.0101361399695156 0 0.002130672403902 0.0195037779118717 0.0276790616426169 0.0105692565298823 0.00521344672136004 0 0.00153809571587404 0 0.00784519554326605 0 0 0 0 0 0 0 0 0 0 0 0 0 0 0 0 0 0 0 0 0 0
0 0 0 0 0 0 0 0 0 0 0 0 0 0 0 0 0 0 0 0 0 0 0 0 0 0 0 0 0 0 0 0 0 0 0 0 0 0 0 0 0 0 0 0 0 0 0 0 0 0 0 0 0 0 0 0 0 0 0 0 0 0 0 0 0 0 0 0 0 0 0 0 0 0 0 0 0 0 0 0 0 0 0 0 0 0 0 0 0 0 0 0 0 0 0 0 0 0 0 0 0 0 0 0 0 0 0 0 0 0 0 0 0 0 0 0 0 0 0 0 0 0 0 0 0 0 0 0 0 0 0 0 0 0 0 0 0 0 0 0 0 0 0 0 0 0 0 0 0 0 0 0 0 0 0 0.216913050510463 0.0469792496211094 0 0 0 0 0.312519267422131 0 0 0.0577644402219723 0 0 0 0 0 0 0 0 0 0 0 0.128967619031207 0.0507311760413618 0.0206104790884874 0.0559335078274029 0 0 0 0.109581210235864 0 0 0 0 0 0 0 0 0 0 0 0 0 0 0 0 0 0 0 0 0 0 0 0 0 0 0 0 0 0 0 0 0 0 0 0 0 0 0 0 0 0 0 0 0 0 0 0 0 0 0 0 0 0 0 0 0 0 0 0 0 0 0 0 0 0 0 0 0 0 0 0 0 0 0 0 0 0 0 0 0 0 0 0 0 0 0 0 0 0 0 0 0 0 0 0 0 0 0 0 0 0 0 0 0 0 0 0 0 0 0 0 0 0 0 0 0 0 0 0 0 0 0 0 0 0 0 0 0 0 0 0 0
0 0 0 0 0 0 0 0 0 0 0 0 0 0 0 0 0 0 0 0 0 0 0 0 0 0 0 0 0 0 0 0 0 0 0 0 0 0 0 0 0 0 0 0 0 0 0 0 0 0 0 0 0 0 0 0 0 0 0 0 0 0 0 0 0 0 0 0 0 0 0 0 0 0 0 0 0 0 0 0 0 0 0 0 0 0 0 0 0 0 0 0 0 0 0 0 0 0 0 0 0 0 0 0 0 0 0 0 0 0 0 0 0 0 0 0 0 0 0 0 0 0 0 0 0 0 0 0 0 0 0 0 0 0 0 0 0 0 0 0 0 0 0 0 0 0 0 0 0 0 0 0 0 0 0 0 0.0159648056836362 0.0432286724281322 0 0 0.114992502269693 0.103125240548103 0 0 0.338856317644034 0.0440776676956751 0 0 0 0 0 0.00802163012970732 0.0485749639893642 0 0 0.0941916478152581 0 0 0 0 0 0 0 0.124232259374167 0 0 0 0 0 0 0 0 0.00583719579457725 0 0 0 0 0 0 0 0 0 0 0 0 0 0 0 0.0092953514483506 0 0 0 0 0 0 0 0 0 0 0.0083965541466393 0 0 0 0 0 0 0 0 0 0 0 0 0 0 0 0 0 0 0 0 0 0 0 0 0 0 0 0 0 0 0 0 0 0 0 0 0 0 0 0 0 0 0 0 0 0 0 0 0 0.0272147037568713 0 0 0 0 0 0 0 0 0 0 0.0139904872757922 0 0 0 0 0 0 0 0 0 0 0 0 0 0 0 0 0 0 0 0 0 0 0 0 0 0 0 0 0 0 0 0 0 0 0 0
0 0 0 0 0 0 0 0 0 0 0 0 0 0 0 0 0 0 0 0 0 0 0 0 0 0 0 0 0 0 0 0 0 0 0 0 0 0 0 0 0 0 0 0 0 0 0 0 0 0 0 0 0 0 0 0 0 0 0 0 0 0 0 0 0 0 0 0 0 0 0 0 0 0 0 0 0 0 0 0 0 0 0 0 0 0 0 0 0 0 0 0 0 0 0 0 0 0 0 0 0 0 0 0 0 0 0 0 0 0 0 0 0 0 0 0 0 0 0 0 0 0 0 0 0 0 0 0 0 0 0 0 0 0 0 0 0 0 0 0 0 0 0 0 0 0 0 0 0 0 0 0 0 0 0 0 0.0596567987563441 0.165574156092498 0.00472963745981634 0.00295162055384594 0.0385144556494142 0.187404591877351 0.0060752971003381 0.111268004566826 0 0.00356694662695359 0 0 0 0 0 0 0 0 0 0.220728462100664 0.00421275170046519 0 0.0124289258243538 0 0 0 0.00487230839474303 0.0396608452475332 0 0 0 0 0 0 0 0 0.00617127675188422 0 0 0 0 0 0 0 0 0 0 0 0 0 0 0 0 0 0 0 0 0 0 0 0 0 0 0.00661725217500319 0 0 0 0 0 0 0 0 0 0 0 0 0 0 0 0 0 0 0 0 0 0 0.00161518852023647 0 0 0 0 0 0.00179282090912598 0 0 0 0 0 0 0 0 0 0 0 0 0 0 0 0.00911228168361094 0 0 0 0 0.00704148611309943 0 0 0 0 0.0161863381572257 0.0305548714094901 0 0.0174341854012475 0 0 0.0211774936994227 0 0 0.00360077746094119 0.00741161524055628 0 0 0.00668529400478439 0.00295431652222583 0 0 0 0 0 0 0 0 0 0 0 0 0 0 0 0 0 0 0 0 0 0 0 0 0 0 0 0
0 0 0 0 0 0 0 0 0 0 0 0 0 0 0 0 0 0 0 0 0 0 0 0 0 0 0 0 0 0 0 0 0 0 0 0 0 0 0 0 0 0 0 0 0 0 0 0 0 0 0 0 0 0 0 0 0 0 0 0 0 0 0 0 0 0 0 0 0 0 0 0 0 0 0 0 0 0 0 0 0 0 0 0 0 0 0 0 0 0 0 0 0 0 0 0 0 0 0 0 0 0 0 0 0 0 0 0 0 0 0 0 0 0 0 0 0 0 0 0 0 0 0 0 0 0 0 0 0 0 0 0 0 0 0 0 0 0 0 0 0 0 0 0 0 0 0 0 0 0 0 0 0 0 0 0 0.0046162240029207 0.0246806214663307 0 0 0 0.0366392731046558 0 0.0540508913211009 0.0133206725313039 0 0 0.0118980970267269 0 0 0 0.0235616298844551 0.012921050080582 0 0.0217410663152701 0 0.102828267388451 0 0.0904012586542555 0 0 0 0 0.181976299559397 0 0 0 0 0 0.00741010352390335 0 0 0.0249345230859231 0 0 0 0 0.0106507361267181 0 0 0 0 0 0 0.0115132969752385 0.0259168200050857 0 0.0186978247457751 0 0.00982306577727436 0 0 0 0 0 0 0 0 0 0 0 0 0 0 0 0 0 0 0 0 0 0 0.0091417104356081 0 0 0 0 0 0 0 0 0 0 0 0.0331261762353116 0 0 0 0 0 0 0 0 0 0 0 0 0 0 0 0 0 0 0 0 0 0 0 0 0 0 0 0 0 0 0 0 0 0 0 0 0 0 0 0 0 0.0478066087492301 0 0.00432935362381175 0.0537310734773852 0 0 0 0 0.0729932912790801 0.0912900646242059 0 0 0 0 0 0 0 0 0 0 0 0 0 0 0 0 0 0 0 0 0
0 0 0 0 0 0 0 0 0 0 0 0 0.0240128479661859 0 0 0 0 0 0 0 0 0 0.00277163335768048 0 0 0 0.00705486128593959 0 0.00269602745556844 0 0 0.00353270866520329 0 0 0.0101910959124912 0 0 0 0 0 0 0 0 0 0 0 0 0 0 0 0 0 0 0 0 0.0119808841810017 0 0 0 0 0 0 0 0 0 0 0 0 0 0 0 0 0 0 0 0 0 0 0 0 0 0 0 0 0.00224680091715488 0 0.00393937078481871 0 0 0 0 0 0 0 0 0 0 0 0 0 0 0 0 0 0 0 0 0.00291144608098987 0 0 0 0 0 0.0239648623337625 0.0103117845079145 0.00598699227305888 0.0139133048375603 0.0166139949148161 0.00367748911279671 0.00314713747882412 0 0 0 0 0 0 0 0 0 0.00391896286415291 0 0 0.00421094432724232 0 0 0 0 0 0 0 0 0 0 0 0 0 0 0 0 0 0 0 0 0 0 0 0 0 0 0 0 0 0 0 0 0 0 0.0141795435515225 0.075256834866618 0.0286545802017321 0.0680008606185186 0 0 0 0 0 0 0 0 0 0 0 0 0 0 0 0.0599220411718579 0.0524472950960913 0.0451934619295417 0 0.00459433792665698 0 0 0 0.00655241673215924 0 0 0 0 0 0.00667357937415995 0 0 0 0 0 0.0456645660890882 0 0 0 0 0 0 0 0.00179000960600151 0 0 0 0 0 0 0 0 0 0 0 0 0 0 0 0 0 0 0 0 0 0 0 0 0 0 0 0 0 0 0 0 0 0 0 0.00265731503870925 0 0 0 0 0 0 0 0 0 0.0253398441416975 0.0719629664752247 0.0872385095312315 0.127856563958045 0 0 0.0375016299772532 0 0 0 0 0 0 0 0 0 0 0 0 0 0 0 0.0422926669668382 0 0 0 0 0 0 0 0 0 0 0 0 0 0.010707660770492 0 0 0 0 0 0.00480061432336403 0.00689990830622563 0 0 0 0 0 0 0 0 0 0 0 0 0.0167296440898085
0 0 0 0 0 0 0 0 0 0 0 0 0 0.00720452847814377 0 0 0 0 0 0.00265794541972956 0 0 0 0 0 0 0 0 0 0 0 0 0 0 0 0 0 0 0 0 0 0 0 0 0 0 0 0 0 0 0 0 0 0 0 0 0 0 0 0 0 0 0 0 0 0 0 0 0 0 0 0 0 0 0 0 0 0 0 0 0 0 0 0 0 0 0 0 0 0 0 0 0 0 0 0 0 0 0 0 0 0 0 0 0 0 0 0 0 0 0 0 0 0 0 0 0 0 0 0 0 0 0 0 0 0 0 0.142902072419074 0 0 0 0 0 0.00842893184413064 0 0 0 0 0 0 0 0 0 0 0 0 0 0 0 0 0 0 0 0 0 0 0 0 0 0 0 0 0 0 0 0.0109752702271034 0.035503630481754 0 0.0170094479541194 0.170487255904097 0 0.0601334066404881 0.134933746643202 0 0 0 0 0 0.0461020464926321 0 0.00932029860449967 0 0 0.0561227858297879 0 0 0 0 0 0.0682411176989017 0 0 0 0 0 0 0 0 0 0 0 0 0 0 0 0 0.0168129093850926 0 0 0.0167239326248511 0 0 0 0 0 0 0 0 0 0 0 0 0.028210503077069 0 0 0 0 0 0 0 0 0 0 0 0.00376035395242504 0.00181533912135524 0 0 0 0 0 0 0 0 0 0 0 0 0 0 0 0 0 0 0 0 0 0 0 0.00715442952557131 0 0 0.0122984707366422 0.14320157693933 0 0 0 0 0 0 0 0 0 0 0 0 0 0 0 0 0 0 0 0 0 0 0 0 0 0 0 0 0 0 0 0 0 0 0 0 0 0 0 0 0 0 0 0 0 0 0 0 0 0 0 0 0
0 0 0 0 0 0 0 0 0 0 0 0 0 0 0 0 0 0 0 0 0 0 0 0 0.0124752805708291 0 0 0 0 0 0 0 0 0 0 0 0 0 0 0 0 0 0 0 0 0 0 0 0 0 0 0 0 0 0 0 0 0 0 0 0 0 0 0 0 0 0 0 0 0 0 0 0 0 0 0 0 0 0 0 0 0 0 0 0 0 0 0 0 0 0 0 0 0 0 0 0 0 0 0 0 0 0 0 0 0 0 0 0 0 0 0 0 0 0 0 0 0 0 0 0 0 0 0 0 0 0 0.0344649935534155 0 0 0 0 0 0 0 0 0 0 0 0 0 0 0 0 0 0 0 0 0 0 0 0 0 0 0 0 0 0 0 0 0 0 0 0 0 0 0.123683749785674 0.0111646830699973 0 0.0723659215705658 0.215019197132618 0 0.00650668648285918 0 0 0 0 0 0 0 0 0 0 0 0 0 0.0973937941910932 0.016749366669226 0.0501907436373489 0 0.0260009454641409 0 0 0 0 0 0 0 0 0 0.00977697968266431 0 0 0.0103964043287919 0 0 0.00873842857316517 0 0 0 0 0 0 0 0 0 0 0 0 0 0 0 0 0 0 0 0 0 0 0 0 0 0 0 0 0 0.00216759045800163 0 0 0 0 0 0 0 0 0 0 0 0 0 0 0 0 0 0 0 0 0 0 0 0 0 0 0.151418353857436 0 0 0 0 0 0 0 0 0 0 0 0 0 0 0 0 0 0 0.137842743991404 0 0 0 0 0 0 0 0 0 0 0 0 0 0.00407665147038613 0 0 0 0 0 0.00279206124858026 0 0 0 0 0 0 0 0 0 0 0 0 0 0.00677542426180382
0 0 0 0 0 0 0 0 0 0 0 0 0 0 0 0 0 0 0 0 0 0 0.00674162628773295 0 0.0345986971795463 0 0 0 0 0 0 0 0 0 0 0 0 0 0 0 0 0 0 0 0 0 0 0 0 0 0 0 0 0 0 0 0 0 0 0 0 0 0 0 0 0 0 0 0 0 0 0 0 0 0 0 0 0 0 0 0 0 0 0 0 0 0 0 0 0 0 0 0 0 0 0 0 0 0 0 0 0 0 0 0 0 0 0 0 0 0 0 0 0 0 0 0 0 0 0 0 0 0 0 0 0 0 0.0154954255876478 0 0 0 0 0 0 0 0 0 0 0 0 0 0 0 0 0 0 0 0 0 0 0 0 0 0 0 0 0 0 0 0 0 0 0 0 0 0 0.0444148790325773 0.105539696256882 0.0682498711633661 0 0.233923210917198 0 0.00879608733022334 0 0 0 0 0 0 0 0 0 0 0 0 0 0 0.0137958936281309 0 0.019020144859955 0.00778405236620794 0 0 0 0 0 0 0 0 0 0.0152871307883178 0.0206813264730688 0 0.0481032339592235 0 0 0.0147713371158543 0 0 0 0 0 0 0 0 0 0 0 0 0 0 0 0.164978327779373 0 0 0 0.0118203058957419 0 0 0 0 0 0 0 0 0 0 0 0 0 0 0 0 0 0 0 0 0 0 0 0 0 0 0 0 0 0 0 0 0.00720445998970875 0 0 0 0.0301438333003771 0 0 0 0 0 0 0 0 0 0 0 0 0 0 0 0 0 0 0.0847288378299473 0 0 0 0 0 0 0 0.0109958646846072 0 0 0 0 0 0.0104330842552754 0 0 0 0 0.00750425223611989 0 0 0.00495218170538374 0 0 0 0 0 0 0 0 0 0 0 0.0100362393775338
0 0 0 0 0 0 0 0 0 0 0 0 0 0 0 0 0 0 0 0 0 0 0.00250699035062202 0 0.00672265373893436 0.00449523432358698 0 0 0 0 0 0.00111091113549779 0 0 0 0 0 0 0 0 0 0 0 0 0.00632483243612732 0 0 0 0 0 0 0 0 0 0 0 0 0 0 0 0.00206762467043352 0 0 0 0 0 0 0 0 0 0 0 0 0.00806937519106464 0 0 0 0.00198630773933899 0 0 0 0 0 0 0 0 0 0 0 0 0 0 0.00138781576059783 0 0 0 0 0 0 0 0 0 0 0 0 0 0 0 0 0 0 0 0 0 0 0 0 0 0 0 0 0 0 0 0 0 0 0 0 0 0 0 0 0.00961111182311856 0 0 0 0 0 0 0 0 0 0 0 0 0 0 0 0 0 0 0 0 0 0 0 0 0 0 0 0 0 0 0 0 0.0530087019530017 0 0.101986644171512 0.117644504183155 0 0 0 0 0 0 0 0 0.00207298779244557 0 0 0 0 0 0 0 0.0688381383095449 0.013329783614446 0.0442124537407122 0 0.0360562697484055 0 0 0 0 0 0.00495648118487656 0 0 0 0.0174865279080228 0.0156796012205146 0 0.0350842399611506 0 0 0.0036582986289247 0 0 0 0 0 0 0 0.00109895358002264 0 0 0 0 0 0 0 0.108884294171405 0 0 0 0.00720565938795734 0.00378692974224224 0.00305168170910176 0 0 0 0 0 0 0 0.00157979228683747 0 0 0 0.00220244094271015 0 0 0 0 0 0 0 0 0 0 0 0 0 0 0 0 0 0 0 0 0 0 0.0167678967764704 0 0 0 0 0 0 0 0 0 0 0 0 0 0 0 0 0 0 0.280119638216905 0 0 0 0 0 0 0 0.00749301876918851 0 0 0 0 0 0.00257490220995738 0 0 0 0 0 0 0 0 0 0 0 0 0 0 0 0 0 0 0 0.00693730262116897
0 0 0 0 0 0 0 0 0 0 0 0 0 0 0 0 0 0 0 0 0 0 0 0 0 0 0 0 0 0 0 0 0 0 0 0 0 0 0 0 0 0 0 0 0 0.00949331676167122 0 0 0 0 0 0 0 0 0 0 0 0 0 0 0 0 0 0 0 0 0 0 0 0 0 0 0 0 0 0 0 0 0 0 0 0 0 0 0 0 0 0 0 0 0 0 0 0 0 0 0 0 0 0 0 0 0 0 0 0 0 0 0 0 0 0 0 0 0 0 0 0 0 0 0 0 0 0 0 0 0 0.0227457262749205 0 0 0 0 0 0 0 0 0 0 0 0 0 0 0 0 0 0 0 0 0 0 0 0 0 0 0 0 0 0 0 0 0 0.0278334520109214 0 0.0163549466600965 0 0.0391748709858619 0 0.108387784044856 0 0 0 0 0.023016090727401 0 0 0 0 0 0.148855303876178 0 0 0 0 0.260448156249977 0 0 0 0 0 0.112129401043556 0 0 0 0 0 0 0 0 0 0 0 0 0 0 0 0 0 0.0668422849344492 0.0277340468251681 0.114698152958947 0 0 0 0 0 0 0 0 0 0 0 0 0 0 0 0 0 0 0 0 0 0 0 0 0.0195614492697925 0.00272501737620495 0 0 0 0 0 0 0 0 0 0 0 0 0 0 0 0 0 0 0 0 0 0 0 0 0 0 0 0 0 0 0 0 0 0 0 0 0 0 0 0 0 0 0 0 0 0 0 0 0 0 0 0 0 0 0 0 0 0 0 0 0 0 0 0 0 0 0 0 0 0 0 0 0 0 0 0 0 0 0 0 0
0 0 0 0 0 0 0 0 0 0 0 0 0 0 0 0 0 0 0 0 0 0 0.0081548981024386 0 0 0 0.0780773006544104 0 0 0 0 0 0 0 0 0 0 0 0 0 0 0 0 0 0 0 0 0 0 0 0 0 0 0 0 0 0 0 0 0.00352816446386447 0 0 0 0 0 0 0 0 0 0 0 0 0 0 0 0 0 0 0 0 0 0 0 0 0 0 0 0 0 0 0 0 0 0 0 0 0 0 0 0 0 0 0 0 0 0 0 0 0 0 0 0 0 0 0 0 0.00408724578294412 0 0.00587417767521947 0 0 0 0 0 0 0 0 0.0373333810475169 0 0 0 0 0 0 0 0 0 0 0 0 0 0 0 0 0 0 0 0 0 0 0 0 0 0 0 0 0 0 0 0 0 0.14702115068307 0 0.0509498410481425 0 0.0110520770068531 0 0.125120639683346 0.00919204363531462 0.0131757088618591 0 0.0118406462967272 0 0.023572665283821 0 0 0 0 0 0 0 0 0 0.145760443745789 0 0 0 0 0 0.0219971994961248 0 0 0 0 0 0 0 0 0 0 0 0 0 0 0 0 0 0 0.0410937175065059 0 0 0 0 0 0 0 0 0 0 0 0 0 0 0 0 0 0 0 0 0 0 0 0 0 0.00610542749539919 0 0 0 0 0 0 0 0 0 0 0 0 0 0 0 0 0 0 0 0 0 0 0 0 0 0 0.0325989244807792 0 0.132723744999652 0 0 0 0.0362367035480014 0.00934951335028911 0.0422814149847978 0 0 0 0 0 0 0 0 0 0 0 0 0 0 0 0 0 0 0 0 0 0 0 0 0 0 0 0 0 0 0 0 0 0 0 0 0 0 0 0 0 0 0 0 0.00287297016713358 0 0
0 0 0 0 0 0 0 0 0 0 0 0 0 0 0 0 0 0 0 0 0 0 0 0 0 0 0 0 0 0 0 0 0 0 0 0 0 0 0 0 0 0 0 0 0 0 0 0 0 0 0 0 0 0 0 0 0 0 0 0 0 0 0 0 0 0 0 0 0 0 0 0 0 0 0 0 0 0 0 0 0 0 0 0 0 0 0 0 0 0 0 0 0 0 0 0 0 0 0 0 0 0 0 0 0 0 0 0 0 0 0 0 0 0 0 0 0 0 0 0 0 0 0 0 0 0 0 0 0 0 0 0 0 0 0 0 0 0 0 0 0 0 0 0 0 0 0 0 0 0 0 0 0 0 0 0 0 0 0 0 0 0 0 0 0 0 0 0 0 0 0 0 0.0565299357795749 0 0 0 0 0 0 0 0 0 0 0 0 0 0 0 0 0 0 0 0 0 0 0 0 0 0 0 0 0 0 0 0 0 0 0.0267672036705597 0.340621267875523 0 0 0 0 0 0 0 0 0 0 0 0 0 0 0 0 0 0 0 0 0 0 0 0 0 0 0 0 0 0 0 0 0 0 0 0 0 0 0 0 0 0 0 0 0 0 0 0 0 0 0 0 0 0 0 0.106743262059327 0 0 0.139244904303135 0 0 0 0 0 0 0 0.175911770080765 0 0 0.0200035042437781 0.0567262202788095 0 0.0616328550294701 0 0 0 0 0 0 0 0 0 0 0 0 0 0 0 0 0 0 0 0 0 0 0 0 0 0.015819076679058 0 0 0 0 0 0 0 0 0
0 0 0 0 0 0 0 0 0 0 0 0 0 0 0 0 0 0 0 0 0 0 0 0 0 0 0 0 0 0 0 0 0 0 0 0 0 0 0 0 0 0 0 0 0 0 0 0 0 0 0 0 0 0 0 0 0 0 0 0 0 0 0 0 0 0 0 0 0 0 0 0 0 0 0 0 0 0 0 0 0 0 0 0 0 0 0 0 0 0 0 0 0 0 0 0 0 0 0 0 0 0 0 0 0 0 0 0 0 0 0 0 0 0 0 0 0 0 0 0 0 0 0 0 0 0 0 0 0 0 0 0 0 0 0 0 0 0 0 0 0 0 0 0 0 0 0 0 0 0 0 0 0 0 0 0 0 0 0.0646459875502991 0.0247646263407088 0 0 0 0 0 0.0359803337890797 0 0 0 0 0 0 0 0 0 0.109293620790184 0.0299246425608286 0 0 0 0 0 0 0 0 0 0 0 0 0 0 0 0.290873068242097 0 0 0 0 0 0 0 0 0 0 0 0 0 0 0 0 0 0 0 0 0 0 0 0 0 0 0.0481661312595852 0 0 0 0 0 0 0 0 0 0 0 0 0 0 0 0 0 0 0 0 0 0 0 0 0 0 0 0 0 0 0 0 0 0 0 0 0 0 0 0 0 0 0 0 0 0 0 0 0 0 0 0 0.0248438253867803 0 0 0 0 0 0 0 0 0 0 0 0.0727330084756906 0 0.026123407028775 0.183091144285568 0.0501442456968406 0.039415958593563 0 0 0 0 0 0 0 0 0 0 0 0 0 0 0 0 0 0 0 0 0 0 0 0 0 0 0
0 0 0 0 0 0 0 0 0 0 0 0 0 0 0 0 0 0 0 0 0 0 0 0 0 0 0 0 0 0 0 0 0 0 0 0 0 0 0 0 0 0 0 0 0 0 0 0 0 0 0 0 0 0 0 0 0 0 0 0 0 0 0 0 0 0 0 0 0 0 0 0 0 0 0 0 0 0 0 0 0 0 0 0 0 0 0 0 0 0 0 0 0 0 0 0 0 0 0 0 0 0 0 0 0 0 0 0 0 0 0 0 0 0 0 0 0 0 0 0 0 0 0 0 0 0 0 0 0 0 0 0 0 0 0 0 0 0 0 0 0 0 0 0 0 0 0 0 0 0 0 0 0 0 0 0.00346163779987572 0.0826778523904429 0.0400462201879155 0.0203552299578799 0 0.0141667236765755 0.0444927741349922 0 0.033375312990874 0.238186189875593 0 0 0 0 0 0 0 0 0 0.0190826711241475 0 0.00286559785595658 0 0.0122724875102509 0 0 0 0.00676550027145779 0.00996555096846747 0 0 0 0 0 0 0 0 0.0301666812112846 0 0 0 0 0 0 0 0 0 0 0 0 0 0 0 0 0 0 0 0 0 0 0.00605117727515625 0 0 0 0.0263815575276705 0 0 0 0 0 0 0 0 0 0 0 0 0 0 0 0 0 0 0 0 0 0 0 0 0 0 0 0 0 0 0 0 0 0 0 0 0 0 0 0 0 0 0 0 0.0154777887380745 0 0 0 0 0 0 0.00716431156068949 0.0794007119761132 0 0.0938537050245068 0.122368379563249 0.00398988082851406 0.0472193963455381 0 0 0 0 0 0 0.0135902667257765 0 0 0.0121179195665487 0 0 0.00343012920662701 0 0 0 0 0 0 0 0 0 0 0.011074345705823 0 0 0 0 0 0 0 0 0 0 0 0 0 0 0
0 0 0 0 0 0 0 0 0 0 0 0 0 0 0 0 0 0 0 0 0 0 0 0 0 0 0 0 0 0 0 0 0 0 0 0 0 0 0 0 0 0 0 0 0 0 0 0 0 0 0 0 0 0 0 0 0 0 0 0 0 0 0 0 0 0 0 0 0 0 0 0 0 0 0 0 0 0 0 0 0 0 0 0 0 0 0 0 0 0 0 0 0 0 0 0 0 0 0 0 0 0 0 0 0 0 0 0 0 0 0 0 0 0 0 0 0 0 0 0 0 0 0 0 0 0 0 0 0 0 0 0 0 0 0 0 0 0 0 0 0 0 0 0 0 0 0 0 0 0 0 0 0 0 0 0.10855774910577 0.0516166024139856 0 0 0 0 0.0705956929605251 0.0653612395451488 0 0.0203001154710255 0.132683103996681 0 0 0 0 0 0 0 0 0.0233317722820778 0.0127964542803731 0 0.0332682659342929 0 0.026953332910516 0 0 0 0 0 0 0 0 0 0 0 0 0.0269871450953327 0 0 0 0 0.0272943694767242 0 0 0 0 0 0 0 0.0540432839754553 0 0 0 0 0 0 0 0 0 0 0 0 0 0 0 0 0 0 0 0 0 0 0 0 0 0 0 0.0128235671782777 0 0 0 0 0 0 0 0 0 0 0.0320346717667929 0 0 0 0 0 0 0 0 0 0 0 0 0 0 0 0.00890647973949132 0 0 0 0.0109616008132669 0.0122292954148959 0.0083875045800723 0 0 0 0 0 0 0 0 0.0138542454723234 0 0 0 0 0 0 0 0 0 0 0.0427305969202833 0 0 0.0149096491908875 0 0 0 0 0.0834676800974569 0.0941268054163195 0 0 0 0 0 0 0 0 0 0.00325593324924153 0 0 0 0 0 0 0 0 0.00852284271278226 0 0
0 0 0 0 0 0 0 0 0 0 0 0 0 0 0 0 0 0 0 0 0 0 0 0 0 0 0 0 0 0 0 0 0 0 0 0 0 0 0 0 0 0 0 0 0 0 0 0 0 0 0 0 0 0 0 0 0 0 0 0 0 0 0 0 0 0 0 0 0 0 0 0 0 0 0 0 0 0 0 0 0 0 0 0 0 0 0 0 0 0 0 0 0 0 0 0 0 0 0 0 0 0 0 0 0 0 0 0 0 0 0 0 0 0 0 0 0 0 0 0 0 0 0 0 0 0 0 0 0 0 0 0 0 0 0 0 0 0 0 0 0 0 0 0 0 0 0 0 0 0 0 0 0 0 0 0 0 0 0 0 0 0.0991918794282957 0.116547088612965 0 0 0 0 0 0 0 0 0 0 0 0 0 0.150805459993143 0 0 0 0.239988031369362 0 0 0 0 0 0 0 0 0.0302134652059214 0 0 0 0 0 0 0 0.0292438582382292 0 0 0 0 0 0 0 0.113758941208554 0 0 0 0 0 0 0 0 0 0 0 0 0 0 0 0 0 0 0 0 0 0 0 0 0 0 0 0 0 0 0 0 0 0 0 0 0 0 0.082736740703022 0 0 0 0 0 0 0 0 0 0 0 0 0 0 0 0 0 0 0 0 0 0 0 0 0 0 0 0 0 0 0 0 0 0 0 0 0 0 0 0 0 0 0 0 0 0 0 0 0.137514535240507 0 0 0 0 0 0 0 0 0 0 0 0 0 0 0 0 0 0 0 0 0 0 0
0 0 0 0 0 0 0 0 0 0 0 0 0 0 0 0 0 0 0 0 0 0 0 0 0 0 0 0 0 0 0 0 0 0 0 0 0 0 0 0 0 0 0 0 0 0 0 0 0 0 0 0 0 0 0 0 0 0 0 0 0 0 0 0 0 0 0 0 0 0 0 0 0 0 0 0 0 0.00536089843071577 0 0 0 0 0 0 0 0 0 0 0 0 0 0 0 0 0 0 0 0 0 0 0 0 0 0 0 0 0 0 0 0 0 0 0 0 0 0 0 0 0 0 0 0 0 0 0 0 0 0 0 0 0 0 0 0.00241663340227608 0 0 0 0 0 0 0 0 0 0 0 0 0 0 0 0 0 0 0 0 0 0.00906474769200588 0.0661448791522163 0 0 0.00448991347957565 0 0.123083722362133 0.00456903751509986 0 0.0261977070275726 0.0510240140005579 0 0.0282086714404777 0 0 0.00407414917068631 0.050531502565084 0 0 0 0.0239719875664336 0 0 0 0.00515617902640801 0.00940451905444667 0 0.0770750358369963 0.281820858680744 0 0 0 0 0 0.0453136413629828 0 0 0 0 0 0 0 0.00509054351464392 0 0 0 0 0 0 0.0257961565498772 0 0 0.0133452675897882 0 0.00513993520770069 0 0 0 0 0 0 0 0 0.0105241864673175 0.00716875706181584 0 0 0.0054666586236971 0 0 0 0.00321073141190499 0 0 0 0 0 0.00692761041588335 0 0 0 0 0 0 0 0 0 0.00889939664974158 0 0 0 0 0 0 0.00280778300481415 0 0 0 0 0 0 0 0 0 0 0 0 0 0 0 0 0 0 0 0 0 0 0 0 0 0 0 0 0 0 0 0 0 0 0.0043180086316945 0 0 0.00832676971966441 0.00876630324445038 0.00247353510264147 0.0539426857603408 0 0.00542870304580627 0 0.00445887023180489 0 0 0 0 0 0 0 0 0 0 0 0 0 0 0 0 0 0 0 0 0 0
0 0 0 0 0 0 0 0 0 0 0 0 0 0 0 0 0 0 0 0 0 0 0 0 0 0 0 0 0 0 0 0 0 0 0 0 0 0 0 0 0 0 0 0 0 0 0 0 0 0 0 0 0 0 0 0 0 0 0 0 0 0 0 0 0 0 0 0 0 0 0 0 0 0 0 0 0 0 0 0 0 0 0 0 0 0 0 0 0 0 0 0 0 0 0 0 0 0 0 0 0 0 0 0 0 0 0 0 0 0 0 0 0 0 0 0 0 0 0 0 0 0 0 0 0 0 0 0 0 0 0 0 0 0 0 0 0 0 0 0 0 0 0 0 0 0 0 0 0 0 0 0 0 0 0 0.11034626321026 0 0 0 0 0 0.259136419264989 0.26641665016588 0 0 0 0 0 0 0 0 0 0 0 0 0 0.253315744977815 0 0.110784922381056 0 0 0 0 0 0 0 0 0 0 0 0 0 0 0 0 0 0 0 0 0 0 0 0 0 0 0 0 0 0 0 0 0 0 0 0 0 0 0 0 0 0 0 0 0 0 0 0 0 0 0 0 0 0 0 0 0 0 0 0 0 0 0 0 0 0 0 0 0 0 0 0 0 0 0 0 0 0 0 0 0 0 0 0 0 0 0 0 0 0 0 0 0 0 0 0 0 0 0 0 0 0 0 0 0 0 0 0 0 0 0 0 0 0 0 0 0 0 0 0 0 0 0 0 0 0 0 0 0 0 0 0 0 0 0 0 0 0
0 0 0 0 0 0 0 0 0 0 0 0 0 0 0 0 0 0 0 0 0 0 0 0 0 0 0 0 0 0 0 0 0 0 0 0 0 0 0 0 0 0 0 0 0 0 0 0 0 0 0 0 0 0 0 0 0 0 0 0 0 0 0 0 0 0 0 0 0 0 0 0 0 0 0 0 0 0 0 0 0 0 0 0 0 0 0 0 0 0 0 0 0 0 0 0 0 0 0 0 0 0 0 0 0 0 0 0 0 0 0 0 0 0 0 0 0 0 0 0 0 0 0 0 0 0 0 0 0 0 0 0 0 0 0 0 0 0 0 0 0 0 0 0 0 0 0 0 0 0 0 0 0 0 0 0 0 0 0 0 0 0 0 0 0 0 0 0.149034600136953 0 0 0 0 0 0 0 0 0 0.605193943601523 0.245771456261524 0 0 0 0 0 0 0 0 0 0 0 0 0 0 0 0 0 0 0 0 0 0 0 0 0 0 0 0 0 0 0 0 0 0 0 0 0 0 0 0 0 0 0 0 0 0 0 0 0 0 0 0 0 0 0 0 0 0 0 0 0 0 0 0 0 0 0 0 0 0 0 0 0 0 0 0 0 0 0 0 0 0 0 0 0 0 0 0 0 0 0 0 0 0 0 0 0 0 0 0 0 0 0 0 0 0 0 0 0 0 0 0 0 0 0 0 0 0 0 0 0 0 0 0 0 0 0 0 0 0 0 0 0 0 0 0 0 0
0 0 0 0 0 0 0 0 0 0 0 0 0 0 0 0 0 0 0 0 0 0 0 0 0 0 0 0 0 0 0 0 0 0 0 0 0 0 0 0 0 0 0 0 0 0 0 0 0 0 0 0 0 0 0 0 0 0 0 0 0 0 0 0 0 0 0 0 0 0 0 0 0 0 0 0 0 0 0 0 0 0 0 0 0 0 0 0 0 0 0 0 0 0 0 0 0 0 0 0 0 0 0 0 0 0 0 0 0 0 0 0 0 0 0 0 0 0 0 0 0 0 0 0 0 0 0 0 0 0 0 0 0 0 0 0 0 0 0 0 0 0 0 0 0 0 0 0 0 0 0 0 0 0 0 0 0 0 0 0 0 0 0 0 0 0 0 0 0 0 0 0 0 0 0 0 0 0 0 0 0 0 0.637746532748593 0 0 0 0 0 0 0 0 0 0 0 0 0 0 0 0 0 0 0 0 0 0 0 0 0 0 0 0 0 0 0 0 0 0 0 0 0 0 0 0 0 0 0 0 0 0 0 0 0 0 0 0 0 0 0 0 0 0 0 0 0 0 0 0 0 0 0 0 0 0 0 0 0 0 0 0 0 0 0 0 0 0 0 0 0 0 0 0 0 0 0 0 0 0 0 0 0 0 0 0 0 0 0 0 0 0 0 0 0 0.362253467251407 0 0 0 0 0 0 0 0 0 0 0 0 0 0 0 0 0 0 0 0 0 0 0 0
0 0 0 0 0 0 0 0 0 0 0 0 0 0 0 0 0 0 0 0 0 0 0 0 0 0 0 0 0 0 0 0 0 0 0 0 0 0 0.00186400459512108 0 0 0 0 0 0 0 0 0 0 0 0 0 0 0 0 0 0 0 0 0 0 0 0 0.00465972695806387 0 0 0 0 0 0 0 0 0 0 0 0 0 0 0 0 0 0 0 0 0 0 0 0 0 0 0 0 0 0 0 0 0 0 0 0 0 0 0 0 0 0 0 0 0 0 0 0 0 0 0 0 0 0 0 0 0 0 0 0 0 0 0 0 0 0 0 0 0 0 0 0 0 0 0 0 0 0 0 0 0 0 0 0 0 0 0 0 0 0 0 0 0.0434154910354184 0 0 0.00367538021638733 0 0.0671000227373093 0 0 0.00787636873902208 0 0 0 0 0 0 0 0 0 0 0.0101352145443141 0 0 0.0591119547237435 0 0 0.0269275630970885 0 0.0151266057569154 0 0 0 0 0 0 0 0 0 0 0 0 0 0.00406697869088488 0 0.00437434028548528 0 0 0.0049613874863748 0.0323922999390808 0 0 0 0 0 0 0 0.00486952377106182 0.0808379845145109 0 0 0 0 0 0.0390679304482653 0.00242146925985835 0 0 0 0.0053283225846094 0 0 0 0 0 0 0 0 0 0 0 0 0 0.0232017653571476 0 0.00732143695583874 0 0 0.00372536163431476 0 0 0 0 0 0 0 0 0 0 0 0 0 0 0 0 0 0 0 0 0 0 0 0 0 0 0 0 0 0 0 0 0 0 0 0 0 0 0 0.0147931071829489 0 0.00395950138315299 0 0 0.00655523147088034 0.00531372319359159 0 0.227124876938908 0.0187364272124416 0.267653815190078 0 0.00340218409718255 0 0 0 0 0 0 0 0 0 0 0 0 0 0 0 0 0 0 0 0 0 0
0 0 0 0 0 0 0 0 0 0 0 0 0 0 0 0 0 0 0 0 0 0 0 0 0 0 0 0 0 0 0 0 0 0 0 0 0 0 0 0 0 0 0 0 0 0 0 0 0 0 0 0 0 0 0 0 0 0 0 0 0 0 0 0 0 0 0 0 0 0 0 0 0 0 0 0 0 0 0 0 0 0 0 0 0 0 0 0 0 0 0 0 0 0 0 0 0 0 0 0 0 0 0 0 0 0 0 0 0 0 0 0 0 0 0 0 0 0 0 0 0 0 0 0 0 0 0 0 0 0 0 0 0 0 0 0 0 0 0 0 0 0 0 0 0 0 0 0 0 0 0 0 0 0 0 0 0.0254367996293213 0.0381693662104919 0 0 0.0172998665851759 0.222609190849743 0.0151227163396755 0.0535273641326051 0.0520413707388729 0.063939914322835 0 0.0213775890953363 0 0 0 0.0550397259183391 0.0598757284032524 0 0 0.0121179689747583 0 0 0.175440643014395 0 0 0 0.0122782643395062 0 0 0 0 0 0 0.0229532425619402 0 0 0 0 0 0 0 0 0 0 0 0 0 0 0.0237103313810589 0.00239717604595563 0 0.0199536832581402 0.00301135270134895 0.00580320050686201 0 0 0 0 0 0 0 0 0.0417097822962047 0 0 0 0 0 0 0 0.00316963270607335 0 0 0 0 0 0.0121096739578679 0 0 0 0 0 0 0 0 0 0 0 0 0 0 0 0 0 0 0 0 0 0 0 0 0 0 0 0 0 0 0 0 0 0 0.0119821887760251 0.00407954947330243 0.00966109543111864 0 0 0 0 0 0 0 0 0 0 0 0 0 0 0 0 0 0.00196507976375752 0.00248897892031414 0 0.0107285236657221 0 0 0 0 0 0 0 0 0 0 0 0 0 0 0 0 0 0 0 0 0 0 0 0 0 0
0 0 0 0 0 0 0 0 0 0 0 0 0 0 0 0 0 0 0 0 0 0 0 0 0 0 0 0 0 0 0 0 0 0 0 0 0 0 0 0 0 0 0 0 0 0 0 0 0 0 0 0 0 0 0 0 0 0 0 0 0 0 0 0 0 0 0 0 0 0 0 0 0 0 0 0 0 0 0 0 0 0 0 0 0 0 0 0 0 0 0 0 0 0 0 0 0 0 0 0 0 0 0 0 0 0 0 0 0 0 0 0 0 0 0 0 0 0 0 0 0 0 0 0 0 0 0 0 0 0 0 0 0 0 0 0 0 0 0 0 0 0 0 0 0 0 0 0 0 0 0 0 0 0 0 0 0 0 0 0 0 0 0 0 0 0 0 0 0 0 0 0 0 0 0 0 0 0 0 0 0 0 0 0 0 0 0 0 0 0 0 0 0 0 0 0 0 0 0 0 0 0 0 0 0 0 0 0 0 0 0 0 0 0 0 0 0 0 0 0 0 0 0 0 0 0 0 0 0 0 0 0 0 0 0 0 0 0.545762596945009 0 0 0 0 0 0 0 0 0 0 0 0 0 0 0 0 0 0 0 0 0 0 0 0 0 0 0 0 0 0 0 0 0 0 0 0 0 0 0 0 0 0 0 0 0 0 0 0 0 0 0 0 0 0 0 0 0 0 0 0 0 0 0 0 0 0 0 0 0 0 0 0 0 0 0 0 0.454237403054991 0 0
0 0 0 0 0 0 0 0 0 0 0 0 0 0 0 0 0 0 0 0 0 0 0 0 0 0 0 0 0 0 0 0 0 0 0 0 0 0 0 0 0 0 0 0 0 0 0 0 0 0 0 0 0 0 0 0 0 0 0 0 0 0 0 0 0 0 0 0 0 0 0 0 0 0 0.0565165288914705 0 0 0 0 0 0 0 0 0 0 0 0 0 0 0 0 0 0 0 0 0 0 0 0 0 0 0 0 0 0 0 0 0 0 0 0 0 0 0 0 0 0 0 0 0 0 0 0 0 0 0 0 0 0 0 0 0 0 0 0 0 0 0 0 0 0 0 0 0 0 0 0 0 0 0 0 0 0 0 0 0 0 0 0 0 0 0 0 0 0 0 0 0 0 0 0 0 0 0 0 0 0 0 0 0 0 0 0 0 0 0 0 0 0 0 0 0 0 0 0 0 0 0 0.0801078367788004 0.198632510813919 0 0 0.406872682439763 0.227806660839714 0 0 0 0 0 0 0 0 0 0 0 0 0 0 0 0 0 0 0 0 0 0 0 0 0 0 0 0 0 0 0 0 0 0 0 0 0 0 0 0 0 0 0 0 0 0 0 0 0 0 0 0 0 0 0 0 0 0 0 0 0 0 0 0 0 0 0 0 0 0 0 0 0 0 0 0 0 0 0 0 0 0 0 0 0 0 0 0 0 0 0 0 0 0 0 0 0 0 0 0 0.030063780236333 0 0 0 0 0 0 0 0 0 0 0 0
0 0 0 0 0 0 0 0 0 0 0 0 0.00637811637002954 0 0 0 0 0 0 0 0 0 0 0 0.00699848584217563 0 0.0046396890414494 0 0 0 0 0.0221300569535843 0 0 0.00517018910800618 0 0 0 0 0 0 0 0 0 0 0 0 0 0.036777041951494 0 0 0 0 0 0 0 0 0 0 0 0 0 0 0 0 0 0 0 0 0 0 0 0 0 0 0 0 0 0 0 0 0 0 0 0 0 0 0 0 0 0 0 0 0 0 0 0 0 0 0 0 0 0 0 0 0 0 0 0 0 0 0 0 0.0047602464881401 0 0 0 0 0 0 0 0 0 0 0 0 0 0 0 0 0 0 0 0 0 0 0 0 0 0 0 0 0 0 0 0 0 0 0 0 0 0 0 0 0 0 0 0 0 0 0 0 0 0 0 0 0.101563462010898 0 0.100442031533486 0 0.149674306231837 0 0 0 0 0 0 0 0 0 0 0 0 0 0 0 0 0.0128513332880831 0.175582997870713 0 0.0328945737753398 0 0 0 0 0 0.00329045973468287 0 0 0 0.0043795273763646 0 0 0.00501269617059908 0 0 0.0104095955656099 0 0 0 0 0 0 0 0 0 0 0 0 0 0 0 0 0 0 0 0 0 0 0 0 0 0 0 0 0 0.00223543184596656 0 0 0 0.00279449061879902 0 0 0 0 0 0 0 0 0 0 0 0 0 0 0 0.0871319718761665 0 0 0 0.00772459524444893 0.0173954489750654 0 0.0567849365138751 0 0 0.0105882469599968 0 0 0 0 0 0 0 0 0 0 0 0 0 0 0 0.110994570376152 0 0 0 0 0 0 0 0 0 0 0 0 0 0 0 0 0.00324872297414611 0.00495986440823831 0 0 0 0 0 0 0 0 0 0 0 0 0.0065801788867848 0 0 0.00660673200786695
0 0 0 0 0 0 0 0 0 0 0 0 0.00295614025835807 0 0 0 0 0 0 0 0 0 0 0 0 0 0 0 0 0 0 0 0 0 0 0 0 0 0 0 0 0 0 0 0 0 0 0 0 0 0 0 0 0 0 0 0 0 0 0 0 0 0 0 0 0 0 0 0 0 0 0 0 0 0 0 0 0 0 0 0 0 0 0 0 0 0 0 0 0 0 0 0 0 0 0 0 0 0 0 0 0 0 0 0 0 0 0 0 0 0 0 0 0.00306892775927311 0 0 0 0 0 0 0 0 0 0 0 0 0 0 0 0 0 0 0 0 0 0 0 0 0 0 0 0 0 0 0 0 0 0 0 0 0 0 0 0 0 0 0 0 0 0 0 0 0 0 0 0 0.0610215308989051 0 0.011857460852487 0.0103556033625403 0.0198952931673623 0 0 0 0 0 0 0 0 0 0 0 0 0 0 0 0.0088218017377482 0 0.088367580071451 0 0.00250375888479312 0 0 0 0.0533237714138333 0.00501823938578306 0 0 0 0 0.00237739401282434 0 0 0.00316345976070701 0 0 0.0260288273593546 0 0 0 0 0 0 0.0158117487963185 0.013042527888723 0 0 0 0 0 0 0 0.00414853378471308 0 0 0 0 0 0 0 0 0 0 0 0 0 0 0 0 0 0 0 0 0 0 0 0 0 0 0 0 0 0 0 0 0 0.0377243184071046 0 0 0 0 0 0 0.017250252485206 0 0 0 0 0 0 0 0 0 0 0 0 0 0 0 0 0 0 0.0156376061920869 0 0 0 0 0 0 0 0 0 0 0 0 0 0.14714679360736 0 0 0 0 0 0.0782993695327672 0.0528200359606409 0.0790519995404941 0 0 0.00994227176457675 0 0 0 0 0 0 0 0.0134711587848168 0.216893594329771
0 0 0 0 0 0 0 0 0 0 0 0 0.00350972370740241 0 0 0 0 0 0 0 0 0 0 0 0 0 0 0 0 0 0 0.0140202678190199 0.0048933748746497 0 0.00797602536962437 0 0 0 0 0 0 0 0 0 0 0 0 0 0.00790304520833205 0 0 0 0 0 0 0.00555528512562149 0.00868719263636929 0 0 0 0 0 0 0 0 0 0 0 0 0 0 0 0 0 0 0 0 0 0 0 0 0 0 0 0 0 0 0 0 0 0 0 0 0 0 0 0 0 0 0.00845282592855356 0 0 0 0 0 0 0 0 0 0 0 0 0 0.00697683024856943 0 0 0 0 0 0 0 0 0 0 0 0 0 0 0 0 0 0 0 0 0 0 0 0 0 0 0 0 0 0 0 0 0 0 0 0 0 0 0 0 0 0 0 0 0 0 0 0 0 0 0 0 0.072328155353466 0 0.0488752187503553 0 0.0907702719125918 0 0 0 0 0 0 0 0 0 0 0 0 0 0 0 0.16579191218831 0.12155273537307 0 0 0.0198990348034639 0 0 0 0.0468812030905635 0 0.00233022965495244 0 0 0 0 0 0 0.0118595657723593 0 0 0.0332663086134075 0 0 0 0 0 0 0 0 0 0 0 0 0 0 0 0 0 0 0 0 0 0 0 0 0 0 0 0 0 0.00164171529743593 0 0 0 0.00193501779326243 0 0 0 0 0 0 0 0 0 0 0 0 0 0 0 0.12749230368703 0 0 0 0.00291318148806342 0.00855274340337285 0 0 0 0 0.00680928892534886 0 0 0 0 0 0 0 0 0 0 0 0 0 0 0 0.0808422872515694 0 0 0 0 0 0 0 0 0 0 0 0 0 0 0.00238752574738737 0 0.0136122916226915 0.00406695328511231 0 0 0.00712592000383247 0 0 0 0 0 0 0 0 0 0.00253315158192788 0 0 0.0585584134822835
0 0 0 0 0 0 0 0 0 0 0 0 0 0 0 0 0 0 0 0 0 0 0 0 0 0 0 0 0 0 0 0 0 0 0 0 0 0 0 0 0 0 0 0 0 0.0186716082334198 0 0 0 0 0 0 0 0 0 0 0 0 0 0 0 0 0 0 0 0 0 0 0 0 0 0 0 0 0 0 0 0 0 0 0 0 0 0 0 0 0 0 0 0 0 0 0 0 0 0 0 0 0 0 0 0 0 0 0 0 0 0 0 0 0 0 0 0 0 0 0 0 0 0 0 0 0 0 0 0 0 0 0 0 0 0 0 0 0 0 0 0 0 0 0 0 0 0 0 0 0 0 0 0 0 0 0 0 0 0 0 0 0 0 0 0 0 0 0 0.010825655657297 0 0.10807826122726 0 0.0486611220221556 0 0.0985251694777944 0.037570868506938 0 0 0 0 0.00754641118769434 0.117289396788842 0 0 0 0 0.0954369956319728 0 0 0 0 0 0 0 0.0396617447891529 0 0 0 0 0 0 0 0 0 0.0296076066757801 0.0136706649952885 0.0255432940001222 0 0 0 0 0 0 0 0 0 0 0 0 0 0 0.0219505549834244 0 0 0 0.204669834150427 0 0 0 0.0123193331812654 0 0.0160693436817969 0 0 0 0.0517472054205568 0 0 0 0 0 0 0 0 0 0 0 0 0 0 0 0 0 0 0 0 0 0 0 0 0 0 0 0 0 0 0 0 0 0 0 0 0 0 0 0 0 0 0 0 0 0 0 0 0 0 0 0 0 0 0 0 0 0.0373325321033516 0 0 0 0 0 0 0 0 0 0 0 0 0 0 0 0 0 0 0 0 0 0 0 0.00482239728545989 0 0
0 0 0 0 0 0 0 0 0 0 0 0 0 0 0 0 0 0 0 0 0 0 0 0 0 0 0 0 0 0 0 0 0 0 0 0 0 0 0 0 0 0 0 0 0 0 0 0 0 0 0 0 0 0 0 0 0 0 0 0 0 0 0 0 0 0 0 0 0 0 0 0 0 0 0 0 0 0 0 0 0.00356656942043316 0.00739349735893867 0.00933307885720826 0.0169850123202676 0 0 0 0 0 0 0 0 0 0 0 0 0 0 0 0 0 0 0 0 0 0 0 0 0 0 0 0 0 0 0 0 0 0 0 0 0 0 0 0 0 0 0 0 0 0 0 0 0 0 0 0 0 0 0 0 0 0 0 0 0 0 0 0 0 0 0 0 0 0 0 0 0 0 0 0 0 0 0 0 0 0 0.00786745199580629 0 0.0270915349431032 0.00859968377273734 0.0792062039654483 0 0 0 0 0 0 0 0 0 0 0 0 0 0 0 0.0332341466478202 0.00368505238059606 0.021291752011427 0 0 0 0 0 0 0 0.15937089961423 0 0 0 0.197392222002524 0.0830912939251426 0 0.00846146130676838 0 0 0 0 0 0 0 0 0 0 0 0 0 0 0 0 0 0 0 0 0 0 0 0 0 0 0 0 0 0 0 0 0.0742942399031462 0 0 0 0.0980761833386759 0 0 0 0 0 0 0 0 0 0 0 0 0 0 0 0.00570871311953069 0 0 0 0 0 0 0.00232506120167479 0 0 0 0 0 0 0 0 0 0 0 0 0 0 0 0 0 0 0.147829281480685 0 0 0 0 0 0 0 0 0 0 0.00519666043383586 0 0 0 0 0 0 0 0 0 0 0 0 0 0 0 0 0 0 0 0 0 0 0
0 0 0 0 0 0 0 0 0 0 0 0 0 0 0 0 0 0 0 0 0 0 0 0 0 0 0 0 0 0 0 0 0 0 0 0 0 0 0 0 0 0 0 0 0 0 0 0 0 0 0 0 0 0 0 0 0 0 0 0 0 0 0 0 0 0 0 0 0 0 0 0 0 0 0 0 0 0 0 0 0 0 0 0 0 0 0 0 0 0 0 0 0 0 0 0 0 0 0 0 0 0 0 0 0 0 0 0 0 0 0 0 0 0 0 0 0 0 0 0 0 0 0 0 0 0 0 0 0 0 0 0 0 0.0424867572559069 0 0 0 0 0 0 0 0 0 0 0 0 0 0 0 0 0 0 0 0 0 0 0 0 0 0 0 0 0 0 0 0 0 0 0 0 0 0 0 0 0 0 0 0 0 0 0 0 0 0 0 0 0 0 0 0.114491952682817 0 0 0 0 0 0 0 0 0.212290080652442 0 0 0 0 0 0.208713088378641 0 0 0.0899410588323567 0 0.0378649448620758 0 0 0 0 0 0 0 0 0 0 0 0 0 0 0 0 0.156622498003122 0 0.059096003333125 0 0 0 0.0784936159995136 0 0 0 0 0 0 0 0 0 0 0 0 0 0 0 0 0 0 0 0 0 0 0 0 0 0 0 0 0 0 0 0 0 0 0 0 0 0 0 0 0 0 0 0 0 0 0 0 0 0 0 0 0 0 0 0 0 0 0 0 0 0 0 0 0 0 0 0 0 0 0 0 0 0 0 0 0 0 0 0 0 0 0 0
0 0 0 0 0 0 0 0 0 0 0 0 0 0 0 0 0 0 0 0 0 0 0 0 0 0 0 0 0 0 0 0 0 0 0 0 0 0 0 0 0 0 0 0 0 0 0 0 0 0 0 0 0 0 0 0 0 0 0 0 0 0 0 0 0 0 0 0 0 0 0 0 0 0 0 0 0 0 0 0 0 0 0 0 0 0 0 0 0 0 0 0 0 0 0 0 0 0 0 0 0 0 0 0 0 0 0 0 0 0 0 0 0 0 0 0 0 0 0 0 0 0 0 0 0 0 0 0 0 0 0 0 0 0 0 0 0 0 0 0 0 0 0 0 0 0 0 0 0 0 0 0 0 0 0 0 0 0 0.0377150835700933 0 0 0 0 0.00548607162134995 0.017663530899778 0.0191105868912753 0 0 0 0 0 0 0 0 0.134707607658127 0.0800150707363134 0.016029751798233 0 0 0 0 0 0 0 0 0 0 0 0 0 0 0 0 0 0 0.120083490077807 0 0.00846255728825259 0 0 0 0 0 0 0 0 0 0 0 0 0 0 0 0 0 0 0.0325595030958906 0 0 0.0713022052494355 0 0 0 0 0.064148769910503 0.0572302051188422 0 0 0 0 0 0 0 0 0 0 0 0 0 0 0 0 0.00519497394348241 0 0 0 0 0 0 0 0 0 0 0 0 0 0 0 0 0 0 0 0 0 0 0 0 0 0 0 0 0 0.00993660439397875 0 0 0 0 0 0 0 0.0121655030782663 0 0 0 0.0312303601286762 0 0.00613635258150723 0.0924941693592643 0.0176001247332236 0.0151690223231597 0 0 0 0 0.0093671589834669 0 0 0 0 0 0 0 0 0 0 0 0 0 0.136191296559074 0 0 0 0 0 0 0 0
0 0 0 0 0 0 0 0 0 0 0 0 0 0 0 0 0 0 0 0 0 0 0 0 0 0 0 0 0 0 0 0 0 0 0 0 0 0 0 0 0 0 0 0 0 0 0 0 0 0 0 0 0 0 0 0 0 0 0 0 0 0 0 0 0 0 0 0 0 0 0 0 0 0 0 0 0 0 0 0 0 0 0 0 0 0 0 0 0 0 0 0 0 0 0 0 0 0 0 0 0 0 0 0 0 0 0 0 0 0 0 0 0 0 0 0 0 0 0 0 0 0 0 0 0 0 0 0 0 0 0 0 0 0 0 0 0 0 0 0 0 0 0 0 0 0 0 0 0 0 0 0 0 0 0 0 0 0 0.0230067686808715 0.0700612510701479 0 0 0 0 0 0 0 0 0 0 0 0 0 0 0 0 0 0 0 0 0 0 0 0 0 0 0 0 0 0 0 0 0 0 0 0 0 0.100418688881189 0 0 0 0 0 0 0 0.0609669146950734 0 0 0 0 0 0 0 0 0 0 0.0234467146117694 0 0 0 0 0.0294957594753395 0 0 0 0 0 0 0 0 0 0 0 0 0 0 0 0 0 0 0 0 0.0582535520080948 0.0260581141677852 0.0134138011248986 0 0 0 0.010332992672344 0.0179197938306151 0 0 0 0 0 0 0 0 0 0 0 0 0 0 0 0 0 0 0 0 0 0 0 0 0 0 0 0 0 0 0 0 0 0 0 0.0195721335684097 0.158442140591606 0.0141632289235064 0.0474987989717761 0.12217661832453 0 0 0 0 0.14952454003074 0.0552481883713031 0 0 0 0 0 0 0 0 0 0 0 0 0 0 0 0 0 0 0 0 0
0 0 0 0 0 0 0 0 0 0 0 0 0 0 0 0 0 0 0 0 0 0 0 0 0 0 0 0 0 0 0 0 0 0 0 0 0 0 0 0 0 0 0 0 0 0 0 0 0 0 0 0 0 0 0 0 0.00867799098347303 0 0 0 0 0 0 0 0 0 0 0 0 0 0 0 0 0 0 0 0 0 0 0 0 0 0 0 0 0 0 0 0 0 0 0 0 0 0 0 0 0 0 0.0136289366411359 0 0 0 0 0 0 0 0 0 0 0 0 0 0 0 0 0 0 0 0 0 0 0 0 0 0 0 0 0 0 0 0 0 0 0 0 0 0 0 0 0 0 0 0 0 0 0 0 0 0 0 0 0 0 0 0 0 0 0 0 0 0 0 0 0 0 0.0356033912255113 0 0 0 0 0 0 0 0 0 0 0 0 0 0 0 0 0 0 0 0 0.249029450256927 0.159168390844603 0 0 0 0 0 0 0 0 0 0 0 0 0 0 0 0 0 0.120888948495082 0 0 0 0 0 0 0 0 0 0 0 0 0 0 0 0 0 0 0 0 0 0 0 0 0 0 0 0 0 0 0 0 0 0 0 0 0 0 0 0 0 0 0 0 0 0 0 0 0 0.0519031412513616 0 0 0 0 0 0 0 0 0 0 0 0 0 0 0 0 0 0 0 0 0 0 0 0 0 0 0 0 0 0 0 0 0 0 0 0 0 0 0 0.107759118695511 0 0 0 0 0 0.0251733457454466 0 0.050945131516016 0 0 0.0115977161317825 0 0 0 0 0 0 0 0 0.16562443821315
0 0 0 0 0 0 0 0 0 0 0 0 0 0 0 0 0 0 0 0 0 0 0 0 0 0 0 0 0 0 0 0 0 0 0 0 0 0 0 0 0 0 0 0 0 0 0 0 0 0 0 0 0 0 0 0 0 0 0 0 0 0 0 0 0 0 0 0 0 0 0 0 0 0 0 0 0 0 0 0 0 0 0 0 0 0 0 0 0 0 0 0 0 0 0 0 0 0 0 0 0 0 0 0 0 0 0 0 0 0 0 0 0 0 0 0 0 0 0 0 0 0 0 0 0 0 0 0 0 0 0 0 0 0 0 0 0 0 0 0 0 0 0 0 0 0 0 0 0 0 0 0 0 0 0 0 0 0 0 0 0 0 0 0 0 0 0 0 0 0 0 0 0 0 0 0 0 0 0 0 0 0 0 0 0 0 0 0.00812226166365267 0 0 0 0 0.108698399825244 0 0 0 0 0 0 0 0 0 0 0 0 0 0 0.0150820061670095 0.00439353084270801 0 0 0 0 0.0423639165315537 0.0538915835530172 0 0.0829130934103248 0 0 0 0 0.0122520137537741 0 0 0.0356084339861569 0.0112290223519807 0 0 0 0 0 0 0 0 0 0 0 0 0 0 0 0 0 0 0 0 0 0 0 0 0 0 0 0.00219271329486568 0 0 0 0 0 0 0.00315329633844143 0 0 0 0 0 0 0 0 0 0 0.00797809025256091 0 0 0 0.0120734750506776 0 0 0 0 0 0 0 0 0.0292435572707872 0 0 0.0223370944416609 0.00621997407753213 0 0 0 0 0 0 0 0 0 0 0 0 0.0271773478588234 0 0 0.262939921664761 0.00640528739796084 0.0852034984762986 0.0302327108252031 0.130288770965005 0 0 0 0 0 0 0 0
0 0 0 0 0 0 0 0 0 0 0 0 0 0 0 0 0 0 0 0 0 0 0 0 0 0 0 0 0 0 0 0 0 0 0 0 0 0 0 0 0 0 0 0 0 0 0 0 0 0 0 0 0 0 0 0 0 0 0 0 0 0 0 0 0 0 0 0 0 0 0 0 0 0 0 0 0 0 0 0 0.010951051845843 0.00515534337818565 0.0174715127825745 0.0255018361810491 0 0 0 0 0 0 0 0 0 0 0 0 0 0 0 0 0 0 0 0 0 0 0 0 0 0 0 0 0 0 0 0 0 0 0 0 0 0 0 0 0 0 0 0 0 0 0 0 0 0 0 0 0 0 0 0 0 0 0 0 0 0 0 0 0 0 0 0 0 0 0 0 0 0 0 0 0 0 0 0 0 0 0 0 0 0 0.0103442195662524 0 0 0 0 0 0 0 0 0 0 0 0 0 0 0 0.00315836786218076 0 0.00236877589663557 0 0.151410114160443 0 0 0 0 0 0 0 0 0 0.0638384182265623 0.0526301046135862 0 0 0 0 0 0 0 0 0 0 0 0 0 0 0 0 0 0 0 0 0 0 0 0 0 0 0 0 0 0 0 0 0 0 0.151639068714323 0 0 0 0.218366753079463 0.239070290939024 0 0 0 0 0.0040441709848965 0 0 0 0 0 0 0 0 0.00584157488501541 0 0 0 0 0 0 0 0 0 0 0 0 0 0 0 0 0 0 0 0 0 0 0 0 0 0 0.0248522036325252 0 0 0 0 0 0 0 0 0 0 0.011744075685159 0 0 0 0 0 0 0 0 0 0 0 0 0 0 0 0.00161211756628117 0 0 0 0 0 0 0
0 0 0 0 0 0 0 0 0 0 0 0 0 0 0 0 0 0 0 0 0 0 0 0 0 0 0 0 0 0 0 0 0 0 0 0 0 0 0 0 0 0 0 0 0 0 0 0 0 0 0 0 0 0 0 0 0 0 0 0 0 0 0 0 0 0 0 0 0 0 0 0 0 0 0 0 0 0 0 0 0 0 0 0 0 0 0 0 0 0 0 0 0 0 0 0 0 0 0 0 0 0 0 0 0 0 0 0 0 0 0 0 0 0 0 0 0 0 0 0 0 0 0 0 0 0 0 0 0 0 0 0 0 0 0 0 0 0 0 0 0 0 0 0 0 0 0 0 0 0 0 0 0 0 0 0 0.0252628337975436 0 0 0.0415917419923644 0 0.0256164815529658 0 0 0 0.00652159121452835 0 0 0 0 0 0 0 0 0 0 0.0129522109574048 0.00306138966572165 0.00552252840259802 0 0 0 0.00575286410616748 0 0 0 0 0 0 0 0 0 0.00676087040046093 0.0472794340259234 0 0 0 0 0 0 0 0 0 0 0 0.0615909740221767 0 0 0 0 0 0 0 0 0 0 0 0 0 0 0 0 0 0 0 0 0 0 0 0 0 0 0 0 0 0 0 0 0 0 0 0 0.0132381226299203 0.0525606741245008 0.0511144179657722 0 0 0 0.0432210363023268 0.0726003345731747 0 0 0 0 0 0 0 0 0 0 0 0 0 0 0 0 0 0 0 0 0 0 0 0 0 0 0 0 0 0 0 0 0 0 0 0 0.0829551337375736 0.0176438367006009 0.0380827390924069 0.0372799698173073 0 0 0 0 0.191681820600935 0.133902233717388 0 0 0 0 0 0 0 0 0 0.00407256860989791 0.00973461777902767 0 0.00660351015838869 0 0 0 0 0 0.00339606405292478 0 0
0 0 0 0 0 0 0 0 0 0 0 0 0 0 0 0 0 0 0 0 0 0 0 0 0 0 0 0 0 0 0 0 0 0 0 0 0 0 0 0 0 0 0 0 0 0 0 0 0 0 0 0 0 0 0 0 0 0 0 0 0 0 0 0 0 0 0 0 0 0 0 0 0 0 0 0 0 0 0 0 0 0 0 0 0 0 0 0 0 0 0 0 0 0 0 0 0 0 0 0 0 0 0 0 0 0 0 0 0 0 0 0 0 0 0 0 0 0 0 0 0 0 0 0 0 0 0 0 0 0 0 0 0 0 0 0 0 0 0 0 0 0 0 0 0 0 0 0 0 0 0 0 0 0 0 0 0 0 0 0 0 0 0 0 0 0 0 0 0 0 0 0 0 0 0 0 0 0 0 0 0 0 0 0 0 0.0966380492007734 0 0 0 0 0 0.681231930092516 0 0 0 0 0 0 0 0 0 0 0 0 0.22213002070671 0 0 0 0 0 0 0 0 0 0 0 0 0 0 0 0 0 0 0 0 0 0 0 0 0 0 0 0 0 0 0 0 0 0 0 0 0 0 0 0 0 0 0 0 0 0 0 0 0 0 0 0 0 0 0 0 0 0 0 0 0 0 0 0 0 0 0 0 0 0 0 0 0 0 0 0 0 0 0 0 0 0 0 0 0 0 0 0 0 0 0 0 0 0 0 0 0 0 0 0 0 0 0 0 0 0 0 0 0 0 0 0
0 0 0 0 0 0 0 0 0 0 0 0 0 0 0 0 0 0 0 0 0 0 0 0 0 0 0 0 0 0 0 0 0 0 0 0 0 0 0 0 0 0 0 0 0 0 0 0 0 0 0 0 0 0 0 0 0 0 0 0 0 0 0 0 0 0 0 0 0 0 0 0 0 0 0 0 0 0 0 0 0 0 0 0 0 0 0 0 0 0 0 0 0 0 0 0 0 0 0 0 0 0 0 0 0 0 0 0 0 0 0 0 0 0 0 0 0 0 0 0 0 0 0 0 0 0 0 0 0 0 0 0 0 0 0 0 0 0 0 0 0 0 0 0 0 0 0 0 0 0 0 0 0 0 0 0 0 0 0 0 0 0 0 0 0 0 0 0 0 0 0 0 0 0 0 0 0 0 0 0 0 0 0.134446191940676 0 0 0.235571517450848 0 0 0 0 0 0 0 0 0 0 0 0 0 0 0 0 0.270610335635734 0 0 0 0 0 0 0 0 0.251068078131642 0 0 0 0 0 0 0 0 0 0 0 0 0 0 0 0 0 0 0 0 0 0 0 0 0 0 0 0 0 0 0 0 0 0 0 0 0 0 0 0 0 0 0 0 0 0 0 0 0 0 0 0 0 0 0 0 0 0 0 0 0 0 0 0 0 0 0 0 0 0 0 0 0 0 0 0 0 0 0.1083038768411 0 0 0 0 0 0 0 0 0 0 0 0 0 0 0 0 0 0 0 0 0 0 0 0 0 0
0 0 0 0 0 0 0 0 0 0 0 0 0 0 0 0 0 0 0 0 0 0 0 0 0 0 0 0 0 0 0 0 0 0 0 0 0 0 0 0 0 0 0 0 0 0 0 0 0 0 0 0 0 0 0 0 0 0 0 0 0 0 0 0 0 0 0 0 0 0 0 0 0 0 0 0 0 0 0 0 0 0 0 0 0 0 0 0 0 0 0 0 0 0 0 0 0 0 0 0 0 0 0 0 0 0 0 0 0 0 0 0 0 0 0 0 0 0 0 0 0 0 0 0 0 0 0 0 0 0 0 0 0 0 0 0 0 0 0 0 0 0 0 0 0 0 0 0 0 0 0 0 0 0 0 0 0 0 0 0 0 0 0 0 0 0 0.0184145760016101 0 0.0164150009221825 0.0272141291339549 0.0618975869088441 0 0 0 0 0 0 0 0 0 0 0 0 0 0 0 0.00712983108809978 0.00563824643493373 0 0 0.31806930735552 0 0 0 0 0 0.108274947587862 0 0 0 0 0.232354926279197 0 0.0589702547853987 0 0 0 0 0 0 0 0 0 0 0 0 0 0 0 0 0 0 0.0271855938776412 0 0 0 0 0 0 0 0 0 0 0 0 0 0 0 0 0 0.00817937804935025 0 0 0 0 0 0 0 0 0 0 0 0 0 0 0 0.00511624283629718 0 0 0 0 0 0 0.0101007836444714 0 0 0 0 0 0 0 0 0 0 0 0 0 0 0 0 0 0 0.0908946545917946 0 0 0 0 0 0 0 0 0 0 0 0 0 0.00414454050284194 0 0 0 0 0 0 0 0 0 0 0 0 0 0 0 0 0 0 0 0
0 0 0 0 0 0 0 0 0 0 0 0 0 0 0 0 0 0 0 0 0 0 0 0 0 0 0 0 0 0 0 0 0 0 0 0 0 0 0 0 0 0 0 0 0 0 0 0 0 0 0 0 0 0 0 0 0 0 0 0 0 0 0 0 0 0 0 0 0 0 0 0 0 0 0 0 0 0 0 0 0 0 0 0 0 0 0 0 0 0 0 0 0 0 0 0 0 0 0 0 0 0 0 0 0 0 0 0 0 0 0 0 0 0 0 0 0 0 0 0 0 0 0 0 0 0 0 0 0 0 0 0 0 0 0 0 0 0 0 0 0 0 0 0 0 0 0 0 0 0 0 0 0 0 0 0 0 0 0 0 0 0 0 0 0 0 0 0 0 0.0282727380007705 0.0426212481975081 0 0 0 0 0 0 0 0 0 0 0 0 0 0 0 0 0 0 0.0158206558237081 0.102817790653852 0 0 0 0 0 0.0685489987999861 0 0 0 0.178432065501191 0 0 0.201986523707288 0 0 0 0 0 0 0 0 0 0 0 0 0 0 0 0 0 0 0.134301381875299 0 0 0 0 0 0 0 0 0 0 0 0 0 0 0 0 0 0 0 0 0 0 0 0 0 0 0 0 0 0 0 0 0 0 0.00229512099508576 0 0 0 0 0 0 0 0 0 0 0 0 0 0 0 0 0 0 0 0 0 0 0 0 0.2157379951285 0 0 0 0 0 0 0 0 0 0 0 0 0 0 0 0.00318595387376347 0 0 0 0 0 0 0 0 0 0 0 0 0 0 0 0.00597952744304666 0 0
0 0 0 0 0 0 0 0 0 0 0 0 0 0 0 0 0 0 0 0 0 0 0 0 0 0 0 0 0 0 0 0 0 0 0 0 0 0 0 0 0 0 0 0 0 0 0 0 0 0 0 0 0 0 0 0 0 0 0 0 0 0 0 0 0 0 0 0 0 0 0 0 0 0 0 0 0 0 0 0 0 0 0 0 0 0 0 0 0 0 0 0 0 0 0 0 0 0 0 0 0 0 0 0 0 0 0 0 0 0 0 0 0 0 0 0 0 0 0 0 0 0 0 0 0 0 0 0 0 0 0 0 0 0 0 0 0 0 0 0 0 0 0 0 0 0 0 0 0 0 0 0 0 0 0 0 0 0 0 0 0 0 0 0 0 0 0 0 0 0 0 0 0 0 0 0 0 0 0 0 0 0 0.0583493464015418 0 0 0.184640890754504 0 0 0 0.0476380839641939 0 0 0 0 0 0 0 0 0 0.103547898002388 0 0 0 0 0 0 0 0 0 0.0505229400448941 0 0 0 0 0 0 0 0 0 0 0 0 0 0 0 0 0.235724806529532 0.0714335115623033 0.0513388158703683 0 0 0 0 0 0 0 0 0 0 0 0 0 0 0 0 0 0 0 0 0 0 0 0 0 0 0 0 0 0 0 0 0 0 0 0 0 0 0 0 0 0 0 0 0 0 0 0 0 0 0 0 0 0 0 0 0 0 0 0 0 0.196803706870274 0 0 0 0 0 0 0 0 0 0 0 0 0 0 0 0 0 0 0 0 0 0 0 0 0 0
0 0 0 0 0 0 0 0 0 0 0 0 0 0 0 0 0 0 0 0 0 0 0 0 0 0 0 0 0 0 0 0 0 0 0 0 0 0 0 0 0 0 0 0 0 0 0 0 0 0 0 0 0 0 0 0 0 0 0 0 0 0 0 0 0 0 0 0 0 0 0 0 0 0 0 0 0 0 0 0 0 0 0 0 0 0 0 0 0 0 0 0 0 0 0 0 0 0 0 0 0 0 0 0 0 0 0 0 0 0 0 0 0 0 0 0 0 0 0 0 0 0 0 0 0 0 0 0 0 0 0 0 0 0 0 0 0 0 0 0 0 0 0 0 0 0 0 0 0 0 0 0 0 0 0 0 0 0 0 0 0 0 0 0 0 0 0 0 0.00845485464809221 0.0414791187036557 0.060154620503057 0 0 0 0 0 0 0 0 0 0 0 0.0368465590050324 0 0 0.00999903469695258 0.00395284844319166 0.00363405913074251 0.00990436618124455 0.00860922086212486 0.00660425579210599 0 0 0 0 0 0 0 0 0 0.0285640503423635 0.127405495795057 0 0 0 0 0 0 0 0 0 0 0.00426263053845451 0 0 0 0 0 0 0 0 0 0.287809306316912 0 0 0 0 0.0117048078167909 0 0 0 0 0 0 0 0 0 0 0 0 0 0 0 0 0 0 0 0 0 0 0 0 0 0 0 0 0.00264367619154988 0 0 0 0 0 0 0 0 0 0 0 0 0 0 0 0 0 0 0 0 0 0 0 0 0 0.313805476857029 0 0 0 0 0 0 0 0.0293380606983584 0 0.00482755747728583 0 0 0 0 0 0 0 0 0 0 0 0 0 0 0 0 0 0 0 0 0 0 0 0
0 0 0 0 0 0 0 0 0 0 0 0 0 0 0 0 0 0 0 0 0 0 0 0 0 0 0 0 0 0 0 0 0 0 0 0 0 0 0 0 0 0 0 0 0 0 0 0 0 0 0 0 0 0 0 0 0 0 0 0 0 0 0 0 0 0 0 0 0 0 0 0 0 0 0 0 0 0.019752765449422 0 0 0 0 0 0 0 0 0 0 0 0 0 0 0 0 0 0 0 0 0 0 0 0 0 0 0 0 0 0 0 0 0 0 0 0 0 0 0 0 0 0 0 0 0 0 0 0 0 0 0 0 0 0 0 0.0305210183006928 0 0 0 0 0 0 0 0 0 0 0 0 0 0 0 0 0 0 0 0 0 0 0 0 0 0 0 0 0 0 0 0.0352285750609197 0 0 0 0 0 0 0 0 0 0 0 0 0.139846058342103 0 0 0 0 0.206478945379664 0 0 0 0 0 0 0 0.151430018073092 0 0 0 0 0 0 0.0502231852687806 0 0 0 0 0 0 0 0 0.136651605232766 0 0 0 0 0 0 0 0 0 0 0.0312334938191884 0 0 0 0 0 0 0 0 0 0.0302883616030655 0 0 0 0.168345973470306 0 0 0 0 0 0 0 0 0 0 0 0 0 0 0 0 0 0 0 0 0 0 0 0 0 0 0 0 0 0 0 0 0 0 0 0 0 0 0 0 0 0 0 0 0 0 0 0 0 0 0 0 0 0 0 0 0 0 0 0 0 0 0 0 0 0 0 0 0 0 0 0 0 0 0 0 0 0 0 0 0 0 0 0
0 0 0 0 0 0 0 0 0 0 0 0 0 0 0 0 0 0 0 0 0 0 0 0 0 0 0 0 0 0 0 0 0 0 0 0 0 0 0 0 0 0 0 0 0 0 0 0 0 0 0 0 0 0 0 0 0 0 0 0 0 0 0 0 0 0 0 0 0 0 0 0 0 0 0 0 0 0 0 0 0 0 0 0 0 0 0 0 0 0 0 0 0 0 0 0 0 0 0 0 0 0 0 0 0 0 0 0 0 0 0 0 0 0 0 0 0 0 0 0 0 0 0 0 0 0 0 0 0 0 0 0 0 0 0 0 0 0 0 0 0 0 0 0 0 0 0 0 0 0 0 0 0 0 0 0 0 0 0 0 0 0 0 0 0 0.0297020727825321 0 0 0 0 0 0 0 0 0 0 0.0480002690959762 0.022289513052264 0 0 0 0 0 0.00781893772730307 0 0 0 0 0 0 0 0 0 0.0537258181230967 0 0 0 0.115278460991853 0 0 0 0 0 0 0 0 0 0 0 0 0 0 0 0 0 0 0 0 0 0 0 0 0 0 0 0 0 0 0 0 0 0 0 0.0187452596972442 0 0 0 0 0 0 0 0 0 0 0.188511844229901 0 0 0 0 0 0 0 0 0 0 0.00276002034288515 0 0 0 0 0 0 0 0 0 0 0 0 0 0 0 0 0 0 0 0 0 0 0 0 0 0 0 0 0 0 0.114152247496799 0 0.00881132119357628 0.0192500557089044 0 0 0 0 0.216705708883856 0.101654596963361 0 0 0.00402163654138055 0 0 0 0 0 0.0106392412442997 0.00863805452256519 0.00438667183321308 0 0 0 0.00533989869561342 0 0 0 0.0195683708733766 0 0
0 0 0 0 0 0 0 0 0 0 0 0 0 0 0 0 0 0 0 0 0 0 0 0 0 0 0 0 0 0 0.0106731060186061 0.0115383530085472 0 0 0 0 0 0 0 0 0 0 0 0 0 0 0.0182564871204365 0 0 0 0 0 0 0 0 0 0.0135350898610013 0 0 0 0 0 0 0 0 0 0 0 0 0 0 0 0 0 0 0 0 0 0 0 0 0 0 0 0.00722897907644948 0 0 0 0 0 0 0 0 0 0 0.00979730361638841 0 0 0 0 0 0 0 0 0 0 0 0 0 0 0 0 0 0 0 0 0 0 0 0 0 0 0 0 0 0 0.0113151957259697 0 0 0 0 0 0 0 0 0 0 0 0 0 0 0 0 0 0 0 0 0 0 0 0 0 0 0 0 0 0 0 0 0 0 0 0 0 0 0 0.231370176775416 0.034022043965651 0.0269398199759935 0.0482851316281739 0.0237779515048337 0 0 0 0 0 0 0 0 0 0 0 0 0 0 0 0.0311179516772346 0.113350291664186 0.105317581354784 0 0 0 0 0 0.112726179269211 0 0 0 0 0 0 0 0 0 0 0 0 0 0 0 0 0 0 0.0303768249693312 0 0 0 0 0 0 0 0 0 0 0 0 0 0 0 0 0 0 0 0 0 0 0 0 0 0 0 0 0 0 0 0 0 0 0 0 0 0 0 0 0 0 0.0150114751819171 0 0 0.0352961488510043 0 0 0.0639685412822674 0.0224742825337007 0 0 0 0 0 0 0 0 0 0 0 0 0 0 0 0 0 0 0 0 0 0 0 0 0 0 0 0 0 0 0 0 0 0 0 0 0 0.0236210849388974 0 0 0 0 0 0 0 0 0 0 0 0 0 0 0
0 0 0 0 0 0 0 0 0 0 0 0 0 0 0 0 0 0 0 0 0 0 0 0 0 0 0 0 0 0 0 0 0 0 0 0 0 0 0 0 0 0 0 0 0 0 0 0 0 0 0 0 0 0 0 0 0 0 0 0 0 0 0 0 0 0 0 0 0 0 0 0 0 0 0 0 0 0 0 0 0 0 0 0 0 0 0 0 0 0 0 0 0 0 0 0 0 0 0 0 0 0 0 0 0 0 0 0 0 0 0 0 0 0 0 0 0 0 0 0 0 0 0 0 0 0 0 0.0159005999806992 0 0 0 0 0 0 0 0 0 0 0 0 0 0 0 0 0 0 0 0 0 0 0 0 0 0 0 0 0 0 0 0 0 0.0524365896620696 0 0 0 0.0389054129802978 0 0 0 0 0 0.0836503932563836 0 0.0271522643558656 0 0 0 0 0.0491978458460068 0 0 0 0 0.118163895094723 0 0 0 0 0 0 0 0.0443755614187377 0 0 0 0.0452340268250929 0 0 0 0 0 0 0 0 0.0929262287813704 0 0 0 0.0854006724505873 0.153914169882651 0 0 0 0 0 0 0 0 0 0 0 0.011481070677671 0 0 0 0 0 0 0 0 0 0 0 0 0 0 0 0 0 0 0 0 0 0 0 0 0 0 0 0 0 0 0 0 0 0 0 0 0 0 0 0 0 0 0.0250032107407213 0 0 0 0 0 0 0 0 0 0 0.073775519294506 0 0 0 0 0 0.0346822231697971 0 0 0 0 0 0 0 0 0 0 0 0 0 0 0 0 0 0 0 0 0 0 0.0192009640754154 0 0 0.0285993515074052 0 0 0 0 0 0 0 0 0
0 0 0 0 0 0 0 0 0 0 0 0 0 0 0 0 0 0 0 0 0 0 0 0 0 0 0 0 0 0 0 0 0 0 0 0 0 0 0 0 0 0 0 0 0 0 0 0 0 0 0 0 0 0 0 0 0 0 0 0 0 0 0 0 0 0 0 0 0 0 0 0 0 0 0 0 0 0 0 0 0 0 0 0 0 0 0 0 0 0 0 0 0 0 0 0 0 0 0 0 0 0 0 0 0 0 0 0 0 0 0 0 0 0 0 0 0 0 0 0 0 0 0 0 0 0 0 0 0 0 0 0 0 0 0 0 0 0 0 0 0 0 0 0 0 0 0 0 0 0 0 0 0 0 0 0 0 0 0 0 0 0.0101676991957554 0 0.0131206124460175 0 0 0 0 0 0 0 0.0192006105348417 0.0553010500695149 0.191143663440626 0 0 0 0 0 0 0 0 0 0.00986525790838901 0 0 0 0 0 0 0 0 0 0 0 0.00728962036096305 0 0 0 0 0 0 0 0 0 0 0 0.0472439699673652 0 0 0 0 0 0 0 0 0 0 0 0 0 0 0 0 0 0 0 0 0 0 0 0 0 0 0 0 0 0 0 0 0 0 0 0 0 0 0 0 0 0 0 0 0 0 0 0 0 0 0 0 0 0 0 0 0.107295689368698 0 0 0.158793645799065 0 0.0943493564937434 0 0 0 0 0 0.145136212145435 0 0 0.02484022514219 0.0700679906781735 0.0243926535180064 0 0 0.0217917429312154 0 0 0 0 0 0 0 0 0 0 0 0 0 0 0 0 0 0 0 0 0 0 0 0 0 0 0 0 0 0 0 0 0
0 0 0 0 0 0 0 0 0 0 0 0 0 0 0 0 0 0 0 0 0 0 0 0 0 0 0 0 0 0 0 0 0 0 0 0 0 0 0 0 0 0 0 0 0 0.0676624271186766 0 0 0 0 0 0 0 0 0 0 0 0 0 0 0 0 0 0 0 0 0 0 0 0 0 0 0 0 0 0 0 0 0 0 0 0 0 0 0 0 0 0 0 0 0 0 0 0 0 0 0 0 0 0 0 0 0 0 0 0 0 0 0 0 0 0 0 0 0 0 0 0 0 0 0 0 0 0 0 0 0 0.0169063246164602 0 0 0 0 0 0 0 0 0 0 0 0 0 0 0 0 0 0 0 0 0 0 0 0 0 0 0 0 0 0 0 0 0 0.0262331561476224 0 0 0 0.0391528921581065 0 0.0722632499351731 0 0 0 0.274960921769913 0 0 0 0 0 0 0.0362972979640258 0 0 0 0 0.0658304996972065 0 0 0 0 0 0 0 0.035786649886516 0 0 0 0 0 0 0 0 0 0 0.039555860171686 0 0 0 0 0.294833247087153 0 0 0 0 0 0 0 0 0 0 0 0 0 0 0 0 0 0 0 0 0.0305174734474612 0 0 0 0 0 0 0 0 0 0 0 0 0 0 0 0 0 0 0 0 0 0 0 0 0 0 0 0 0 0 0 0 0 0 0 0 0 0 0 0 0 0 0 0 0 0 0 0 0 0 0 0 0 0 0 0 0 0 0 0 0 0 0 0 0 0 0 0 0 0 0 0 0 0 0 0 0 0 0 0 0 0 0 0 0 0 0 0
0 0 0 0 0 0 0 0 0 0 0 0 0 0 0 0 0 0 0 0 0 0 0 0 0 0 0 0 0 0 0 0 0 0 0 0 0 0 0 0 0 0 0 0 0 0 0 0 0 0 0 0 0 0 0 0 0 0 0 0 0 0 0 0 0 0 0 0 0 0 0 0 0 0 0 0 0 0 0 0 0 0 0 0 0 0 0 0 0 0 0 0 0 0 0 0 0 0 0 0 0 0 0 0 0 0 0 0 0 0 0 0 0 0 0 0 0 0 0 0 0 0 0 0 0 0 0 0 0 0 0 0 0 0 0 0 0 0 0 0 0 0 0 0 0 0 0 0 0 0 0 0 0 0 0 0 0 0 0 0 0 0 0 0 0 0 0 0 0 0 0 0 0 0 0 0 0 0 0 0 0 0 0 0 0 0 0 0 0 0 0 0 0 0 0 0 0 0 0 0 0 0 0 0 0 0 0 0 0 0 0 0 0 0 0 0 0 0 0 0 0 0.348778864369464 0 0 0 0 0 0 0 0 0 0 0 0 0 0 0 0 0 0 0 0 0 0 0 0 0 0 0 0 0 0 0 0 0 0 0 0 0 0 0 0 0 0 0 0 0 0 0 0 0 0 0.651221135630536 0 0 0 0 0 0 0 0 0 0 0 0 0 0 0 0 0 0 0 0 0 0 0 0 0 0 0 0 0 0 0 0 0 0 0 0 0 0 0 0 0 0 0 0
0 0 0 0 0 0 0 0 0 0 0 0 0 0 0 0 0 0 0 0 0 0 0 0 0 0 0 0 0 0 0 0 0 0 0 0 0 0 0 0 0 0 0 0 0 0 0 0 0 0 0 0 0 0 0 0 0 0 0 0 0 0 0 0 0 0 0 0 0 0 0 0 0 0 0 0 0 0 0 0 0 0 0 0 0 0 0 0 0 0 0 0 0 0 0 0 0 0 0 0 0 0 0 0 0 0 0 0 0 0 0 0 0 0 0 0 0 0 0 0 0 0 0 0 0 0 0 0 0 0 0 0 0 0 0 0 0 0 0 0 0 0 0 0 0 0 0 0 0 0 0 0 0 0 0 0 0 0 0 0 0 0 0 0 0 0 0 0 0 0 0 0 0 0 0 0 0 0 0 0 0 0 0.0690074894930142 0 0 0 0 0 0 0 0 0 0 0 0 0 0 0 0 0.115761806237902 0 0 0 0 0 0 0 0 0 0 0 0 0 0 0 0 0 0 0 0 0.188462159466411 0 0 0 0 0 0 0.109125461311333 0.25343694864114 0.13838609484522 0 0 0 0 0 0 0 0 0 0 0 0 0 0 0 0 0 0 0 0 0 0 0 0 0 0 0 0 0 0 0 0 0 0 0 0 0 0 0 0 0 0 0 0 0 0 0 0 0 0 0 0 0 0 0 0 0 0 0 0 0 0 0.0893512820781782 0 0 0 0 0 0 0 0 0 0 0 0 0 0 0 0 0 0 0 0 0 0.0364687579268018 0 0
0 0 0 0 0 0 0 0 0 0 0 0 0 0 0 0 0 0 0 0 0 0 0 0 0 0 0 0 0 0 0 0 0 0 0 0 0 0 0 0 0 0 0 0 0 0 0 0 0 0 0 0 0 0 0 0 0 0 0 0 0 0 0 0 0 0 0 0 0 0 0 0 0 0 0 0 0 0 0 0 0 0 0 0 0 0 0 0 0 0 0 0 0 0 0 0 0 0 0 0 0 0 0 0 0 0 0 0 0 0 0 0 0 0 0 0 0 0 0 0 0 0 0 0 0 0 0 0 0 0 0 0 0 0 0 0 0 0 0 0 0 0 0 0 0 0 0 0 0 0 0 0 0 0 0 0 0 0 0 0 0 0 0 0 0 0 0 0 0 0 0 0 0 0 0 0 0 0 0 0 0 0 0.448665353184261 0 0 0 0 0 0 0 0 0 0 0 0 0 0 0 0 0 0 0 0 0.0207983842430815 0 0 0 0 0 0 0 0 0 0 0 0 0 0 0 0 0 0 0 0 0 0 0 0 0 0 0 0 0 0 0 0 0 0 0 0 0 0 0 0 0 0 0 0 0 0 0 0 0 0 0 0 0 0 0 0 0 0 0 0 0 0 0 0 0 0 0 0 0 0 0 0 0 0 0 0 0 0 0.0312904193899116 0 0 0 0 0 0 0 0.0683496833737365 0 0.430896159809009 0 0 0 0 0 0 0 0 0 0 0 0 0 0 0 0 0 0 0 0 0 0 0 0
0 0 0 0 0 0 0 0 0 0 0 0 0 0 0 0 0 0 0 0 0 0 0 0 0 0 0 0 0 0 0 0 0 0 0 0 0 0 0 0 0 0 0 0 0 0 0 0 0 0 0 0 0 0 0 0 0 0 0 0 0 0 0 0 0 0 0 0 0 0 0 0 0 0 0 0 0 0 0 0 0 0 0 0 0 0 0 0 0 0 0 0 0 0 0 0 0 0 0 0 0 0 0 0 0 0 0 0 0 0 0 0 0 0 0 0 0 0 0 0 0 0 0 0 0 0 0 0 0 0 0 0 0 0 0 0 0 0 0 0 0 0 0 0 0 0 0 0 0 0 0 0 0 0 0 0 0 0 0 0 0 0 0 0 0 0 0 0 0 0 0 0 0 0 0 0 0 0 0 0 0 0 0 0 0 0 0 0.0400842093684992 0 0 0 0 0 0 0 0.0663535125145217 0 0 0 0 0 0 0 0 0 0 0.0176834808148457 0 0 0 0 0 0 0 0.153591571457043 0 0 0 0 0 0 0 0 0 0 0 0 0 0 0 0 0 0 0 0 0 0 0 0 0 0 0 0 0 0 0 0 0 0 0 0 0 0 0.00291642282143473 0 0 0 0 0 0 0 0 0 0 0 0 0 0 0 0 0 0 0 0 0 0 0 0 0 0 0 0 0 0 0 0 0 0 0 0 0 0 0 0 0 0 0.160602532563981 0 0 0 0 0.26589489379415 0.0185499814738484 0 0.185891132001885 0 0.0387809420193646 0.0206196913326636 0 0 0 0 0 0 0 0 0.0290316298377626
0 0 0 0 0 0 0 0 0 0 0 0 0 0 0 0 0 0 0 0 0 0 0 0 0 0 0 0 0 0 0 0 0 0 0 0 0 0 0 0 0 0 0 0 0 0 0 0 0 0 0 0 0 0 0 0 0 0 0 0 0 0 0 0 0 0 0 0 0 0 0 0 0 0 0 0 0 0 0 0 0 0 0 0 0 0 0 0 0 0 0 0 0 0 0 0 0 0 0 0 0 0 0 0 0 0 0 0 0 0 0 0 0 0 0 0 0 0 0 0 0 0 0 0 0 0 0 0 0 0 0 0 0 0 0 0 0 0 0 0 0 0 0 0 0 0 0 0 0 0 0 0 0 0 0 0 0 0 0 0 0 0 0 0 0 0 0.00770182705709989 0 0 0 0.00606575672676522 0 0 0 0 0 0 0 0 0 0 0 0 0 0 0 0 0.0482325441817556 0 0 0 0 0 0 0 0.123132795692421 0 0 0 0 0 0 0 0 0 0 0 0 0 0 0 0 0 0.224053826164354 0 0 0 0 0 0 0 0 0 0 0 0 0 0 0 0 0 0 0 0 0 0 0 0 0 0 0 0 0 0 0 0 0 0 0 0 0 0 0 0.00274761858486096 0 0 0 0 0 0 0 0 0 0.00575186714491651 0 0 0 0 0 0 0 0 0 0 0 0 0 0 0 0 0 0 0 0 0 0 0 0 0 0 0 0 0 0 0 0 0.193533556901075 0 0 0 0 0.0521577187438035 0.0268585894710586 0 0.213175754287864 0 0.0265721623377716 0.0170728246519661 0 0 0 0 0 0 0 0 0.0529431580542884
0 0 0 0 0 0 0 0 0 0 0 0 0 0 0 0 0 0 0 0 0 0 0 0 0 0 0 0 0 0 0 0 0 0 0 0 0 0 0 0 0 0 0 0 0 0 0 0 0 0 0 0 0 0 0 0 0 0 0 0 0 0 0 0 0 0 0 0 0 0 0 0 0 0 0 0 0 0 0 0 0 0 0 0 0 0 0 0 0 0 0 0 0 0 0 0 0 0 0 0 0 0 0 0 0 0 0 0 0 0 0 0 0 0 0 0 0 0 0 0 0 0 0 0 0 0 0 0 0 0 0 0 0 0 0 0 0 0 0 0 0 0 0 0 0 0 0 0 0 0 0 0 0 0 0 0 0 0 0 0 0 0 0 0 0 0 0 0 0 0 0 0 0 0 0 0.0802369436714603 0 0 0 0 0 0 0 0 0 0 0 0 0 0 0 0 0 0 0 0 0 0 0 0 0 0 0 0 0 0 0 0 0 0 0 0 0 0 0 0 0 0 0 0 0 0 0 0 0 0 0 0 0 0 0 0 0 0 0 0 0 0 0 0 0 0 0 0 0 0 0 0 0 0 0 0 0 0 0 0 0 0 0 0 0 0 0 0 0 0 0 0 0 0 0 0.319676639431551 0.245823761504858 0 0 0 0 0 0 0 0 0 0 0 0 0 0 0 0 0 0 0 0 0 0 0 0 0 0 0 0 0.354262655392131 0 0 0 0 0 0 0 0 0 0 0 0 0 0 0
0 0 0 0 0 0 0 0 0 0 0 0 0 0 0 0 0 0 0 0 0 0 0 0 0 0 0 0 0 0 0 0 0 0 0 0 0 0 0 0 0 0 0 0 0 0 0 0 0 0 0 0 0 0 0 0 0 0 0 0 0 0 0 0 0 0 0 0 0 0 0 0 0 0 0 0 0 0 0 0 0 0 0 0 0 0 0 0 0 0 0 0 0 0 0 0 0 0 0 0 0 0 0 0 0 0 0 0 0 0 0 0 0 0 0 0 0 0 0 0 0 0 0 0 0 0 0 0 0 0 0 0 0 0 0 0 0 0 0 0 0 0 0 0 0 0 0 0 0 0 0 0 0 0 0 0 0 0 0 0 0 0 0 0 0 0 0 0 0 0 0 0 0 0 0 0 0 0 0 0 0 0 0 0 0 0 0 0 0 0 0 0 0.0362236871796747 0.0153728226443478 0 0.101905624745928 0 0 0 0 0 0 0 0 0 0 0 0 0 0 0 0 0 0 0 0 0 0 0 0 0 0.26435672413025 0 0 0.0391099329044785 0.0224198597858053 0 0 0 0 0 0 0 0 0 0 0 0 0 0 0 0 0.0131893938813028 0 0 0 0 0 0 0.050456759810659 0 0 0 0.00763953796566041 0 0 0 0 0 0 0 0 0 0 0 0 0 0 0 0 0 0 0 0 0 0 0 0 0.00455144000520626 0 0 0 0 0 0.034851763058188 0.037809377863569 0 0 0 0 0 0 0 0 0 0 0 0 0 0 0 0 0 0 0.032955269067131 0 0.0461175888329893 0.167927093992194 0.125113124132616 0 0 0 0 0 0 0 0
0 0 0 0 0 0 0 0 0 0 0 0 0 0 0 0 0 0 0 0 0 0 0 0 0 0 0 0 0 0 0 0 0 0 0 0 0 0 0 0 0 0 0 0 0 0 0 0 0 0 0 0 0 0 0 0 0 0 0 0 0 0 0 0 0 0 0 0 0 0 0 0 0 0 0 0 0 0 0 0 0 0 0 0 0 0 0 0 0 0 0 0 0 0 0 0 0 0 0 0 0 0 0 0 0 0 0 0 0 0 0 0 0 0 0 0 0 0 0 0 0 0 0 0 0 0 0 0 0 0 0 0 0 0 0 0 0 0 0 0 0 0 0 0 0 0 0 0 0 0 0 0 0 0 0 0 0 0 0 0 0 0 0 0 0 0 0 0 0 0 0 0 0 0 0 0 0 0 0 0 0 0 0 0 0 0 0 0 0 0 0 0 0 0 0 0 0 0 0 0 0 0 0 0 0 0 0 0 0 0 0 0 0 0 0 0 0 0 0.244423186115696 0 0 0 0 0 0 0 0 0 0.165936444754688 0 0 0 0.282129566036149 0 0 0 0 0 0 0 0 0 0 0 0 0 0 0 0 0 0 0 0 0 0 0 0 0 0 0 0 0 0 0 0 0 0 0 0 0 0 0 0 0 0 0 0 0 0.307510803093467 0 0 0 0 0 0 0 0 0 0 0 0 0 0 0 0 0 0 0 0 0 0 0 0 0 0 0 0 0 0 0 0 0 0 0 0 0 0
0 0 0 0 0 0 0 0 0 0 0 0 0 0 0 0 0 0 0 0 0 0 0 0 0 0 0 0 0 0 0 0 0 0 0 0 0 0 0 0 0 0 0 0 0 0 0 0 0 0 0 0 0 0 0 0 0 0 0 0 0 0 0 0 0 0 0 0 0 0 0 0 0 0 0 0 0 0 0 0 0 0 0 0 0 0 0 0 0 0 0 0 0 0 0 0 0 0 0 0 0 0 0 0 0 0 0 0 0 0 0 0 0 0 0 0 0 0 0 0 0 0 0 0 0 0 0 0 0 0 0 0 0 0 0 0 0 0 0 0 0 0 0 0 0 0 0 0 0 0 0 0 0 0 0 0 0 0 0 0 0 0.011226955219059 0 0 0 0 0 0 0 0 0 0 0 0 0 0 0 0 0.022144365543425 0 0 0 0.107184880442828 0.140979366275293 0 0 0 0 0 0.0178439263908902 0 0 0 0 0 0 0 0 0 0 0 0 0 0 0.0121227192972917 0 0 0 0 0 0 0 0 0 0 0 0 0.0624590330232795 0 0 0 0 0 0 0 0 0 0 0.182261256174688 0 0 0 0.0198910477046416 0 0 0 0 0.0250567298308083 0 0 0 0 0 0 0 0 0 0 0 0 0 0 0 0 0 0 0 0 0 0 0 0.00856541124115251 0 0 0 0 0 0 0 0 0 0 0 0 0 0 0 0 0 0 0 0 0 0 0 0 0 0 0 0 0.27684809051585 0 0.113416218340792 0 0 0 0 0 0 0 0 0 0 0 0 0 0 0 0 0 0 0 0 0 0 0 0
0 0 0 0 0 0 0 0 0 0 0 0 0 0 0 0 0 0 0 0 0 0 0 0 0 0 0 0 0 0 0 0 0 0 0 0 0 0 0 0 0 0 0 0 0 0 0 0 0 0 0 0 0 0 0 0 0 0 0 0 0 0 0 0 0 0 0 0 0 0 0 0 0 0 0 0 0 0 0 0 0 0 0 0 0 0 0 0 0 0 0 0 0 0 0 0 0 0 0 0 0 0 0 0 0 0 0 0 0 0 0 0 0 0 0 0 0 0 0 0 0 0 0 0 0 0 0 0 0 0 0 0 0 0 0 0 0 0 0 0 0 0 0 0 0 0 0 0 0 0 0 0 0 0 0 0 0 0.0179488054382506 0 0 0 0.14041031493676 0 0.0277314814457503 0.0665571857744124 0 0 0 0 0 0 0 0 0 0.0783871982013818 0.245900525732821 0 0 0.0342082961446142 0 0 0 0.0150662425479447 0 0 0 0 0 0 0 0 0 0.250563454250745 0 0 0 0 0 0 0 0 0 0 0 0 0 0 0 0 0 0 0 0 0 0 0 0 0 0 0 0 0 0 0 0.0695629941642245 0 0 0 0 0 0 0 0 0 0 0 0 0 0 0 0 0 0 0 0 0 0 0 0 0 0 0 0 0 0 0 0 0 0 0 0 0 0 0 0 0 0 0 0 0 0 0 0 0 0 0 0 0 0 0 0.0167407893242062 0 0 0 0 0 0 0 0 0 0.0173668502256535 0 0 0 0 0 0 0 0 0 0 0.0195558618132358 0 0 0 0 0 0 0 0 0 0 0 0 0 0 0
0 0 0 0 0 0 0 0 0 0 0 0 0 0 0 0 0 0 0 0 0 0 0 0 0 0 0 0 0 0 0 0 0 0 0 0 0 0 0 0 0 0 0 0 0 0 0 0 0 0 0 0 0 0 0 0 0 0 0 0 0 0 0 0 0 0 0 0 0 0 0 0 0 0 0 0 0 0 0 0 0 0 0 0 0 0 0 0 0 0 0 0 0 0 0 0 0 0 0 0 0 0 0 0 0 0 0 0 0 0 0 0 0 0 0 0 0 0 0 0 0 0 0 0 0 0 0 0 0 0 0 0 0 0 0 0 0 0 0 0 0 0 0 0 0 0 0 0 0 0 0 0 0 0 0 0 0 0 0 0 0 0 0 0 0 0 0 0 0 0 0 0 0 0 0 0 0 0 0 0 0 0 0 0 0 0 0 0 0 0 0 0 0 0 0 0 0 0 0 0 0 0 0 0 0 0 0 0 0 0 0 0.50478150565413 0 0 0 0 0 0 0 0 0 0 0 0 0 0 0 0 0.293123155432432 0.202095338913438 0 0 0 0 0 0 0 0 0 0 0 0 0 0 0 0 0 0 0 0 0 0 0 0 0 0 0 0 0 0 0 0 0 0 0 0 0 0 0 0 0 0 0 0 0 0 0 0 0 0 0 0 0 0 0 0 0 0 0 0 0 0 0 0 0 0 0 0 0 0 0 0 0 0 0 0 0 0 0 0 0 0 0 0 0 0 0
0 0 0 0 0 0 0 0 0 0 0 0 0 0 0 0 0 0 0 0 0 0 0 0 0 0 0 0 0 0 0 0 0 0 0 0 0 0 0 0 0 0 0 0 0 0 0 0 0 0 0 0 0 0 0 0 0 0 0 0 0 0 0 0 0 0 0 0 0 0 0 0 0 0 0 0 0 0 0 0 0 0 0 0 0 0 0 0 0 0 0 0 0 0 0 0 0 0 0 0 0 0 0 0 0 0 0 0 0 0 0 0 0 0 0 0 0 0 0 0 0 0 0 0 0 0 0 0 0 0 0 0 0 0 0 0 0 0 0 0 0 0 0 0 0 0 0 0 0 0 0 0 0 0 0 0 0 0 0 0 0 0 0 0 0 0 0 0 0 0 0 0 0 0 0 0 0 0 0 0 0 0 0 0 0 0 0 0 0 0 0 0 0 0.0277979273649744 0 0.0216453058163441 0 0 0 0 0 0 0 0 0 0 0 0.0067628928054536 0 0 0.0108018057506714 0 0 0 0 0 0.379989481209231 0 0 0 0 0 0 0 0.0266794547399737 0 0 0 0 0 0 0 0 0 0 0 0 0 0 0 0 0 0.0634390037486262 0 0 0 0 0 0.0248480046351677 0.13114211756173 0 0 0 0.0219787550147067 0 0 0 0 0 0 0 0 0 0 0 0 0 0 0 0 0 0 0 0 0 0 0 0 0.0213588430949666 0 0.00624605234328014 0 0 0 0.0410889102254971 0.045822239918026 0 0 0 0 0 0 0 0 0 0 0 0 0 0 0 0 0 0 0 0 0 0.158800961077727 0.0115982446936238 0 0 0 0 0 0 0 0
0 0 0 0 0 0 0 0 0 0 0 0 0 0 0 0 0 0 0 0 0 0 0 0 0.00615091530101973 0.00701172652896909 0 0 0 0 0 0 0 0 0 0 0 0 0 0 0 0 0 0 0.0150311223358575 0 0 0 0 0 0 0 0 0 0 0 0 0 0 0 0.00516318548237906 0 0 0 0 0 0 0 0 0 0 0 0 0.0175811872438351 0 0 0 0.00538995052182631 0 0 0 0 0 0 0 0 0 0 0 0 0 0 0.00207854437856068 0 0 0 0 0 0 0 0 0 0 0 0 0 0 0 0 0 0 0 0 0 0 0 0 0 0 0 0 0 0 0 0 0 0 0 0 0 0 0 0 0.0181858648872734 0 0 0 0 0 0 0 0 0 0 0 0 0 0 0 0 0 0 0 0 0 0 0 0 0 0 0 0 0 0 0 0 0 0.0156767833390699 0 0.148097969158158 0.194352046911752 0 0 0 0 0 0 0 0.00496484450780755 0 0 0 0 0 0 0 0 0.00496125176459421 0 0.07181377309576 0 0 0 0 0 0 0 0 0 0 0.0137085831481243 0.0881887544708255 0 0.299620685245776 0 0 0 0 0 0 0 0 0 0 0 0 0 0 0 0 0 0 0 0 0 0 0.00526285037891793 0.00692397980844626 0.0259962155367778 0 0 0 0 0 0 0 0 0 0 0 0 0 0 0 0 0 0 0 0 0 0 0 0 0 0 0 0 0 0 0 0 0 0 0 0 0 0 0 0 0 0 0 0 0 0 0 0 0 0 0 0 0 0.023170037043799 0 0 0 0 0 0 0 0.0145141739602857 0 0 0 0 0 0.00299390641727916 0 0 0 0 0 0 0 0.00316164853290558 0 0 0 0 0 0 0 0 0 0 0 0
0 0 0 0 0 0 0 0 0 0 0 0 0 0 0 0 0 0 0 0 0 0 0 0 0 0 0 0 0 0 0 0 0 0 0 0 0 0 0 0 0 0 0 0 0 0 0 0 0 0 0 0 0 0 0 0 0 0 0 0 0 0 0 0 0 0 0 0 0 0 0 0 0 0 0.166795997118559 0 0 0 0 0 0 0 0 0 0 0 0 0 0 0 0 0 0 0 0 0 0 0 0 0 0 0 0 0 0 0 0 0 0 0 0 0 0 0 0 0 0 0 0 0 0 0 0 0 0 0 0 0 0 0 0 0 0 0 0.0973253930180251 0 0 0 0 0 0 0 0 0 0 0 0 0 0 0 0 0 0 0 0 0 0 0 0 0 0 0 0 0 0 0 0 0 0 0 0 0 0 0 0 0 0 0 0 0 0 0 0.154720282176835 0 0 0 0 0 0 0 0 0 0 0 0 0 0 0 0 0 0 0 0 0 0 0 0 0 0 0 0 0 0 0 0 0 0 0 0 0 0 0 0 0 0 0 0 0 0 0 0 0 0 0 0 0 0 0.581158327686581 0 0 0 0 0 0 0 0 0 0 0 0 0 0 0 0 0 0 0 0 0 0 0 0 0 0 0 0 0 0 0 0 0 0 0 0 0 0 0 0 0 0 0 0 0 0 0 0 0 0 0 0 0 0 0 0 0 0 0 0 0 0 0 0 0 0 0 0 0 0 0 0 0 0 0 0 0 0 0
0 0 0 0 0 0 0 0 0 0 0 0 0 0 0 0 0 0 0 0 0 0 0 0 0 0 0 0 0 0 0 0 0 0 0 0 0 0 0 0 0 0 0 0 0 0 0 0 0 0 0 0 0 0 0 0 0 0 0 0 0 0 0 0 0 0 0 0 0 0 0 0 0 0 0 0 0 0 0 0 0 0 0 0 0 0 0 0 0 0 0 0 0 0 0 0 0 0 0 0 0 0 0 0 0 0 0 0 0 0 0 0 0 0 0 0 0 0 0 0 0 0 0 0 0 0 0 0 0 0 0 0 0 0 0 0 0 0 0 0 0 0 0 0 0 0 0 0 0 0 0 0 0 0 0 0 0 0 0 0 0 0 0 0 0 0 0 0 0 0 0 0 0 0 0 0 0 0 0 0 0 0 0 0 0 0 0 0 0 0 0 0 0.170364988304494 0 0 0.104473234346989 0 0 0 0 0 0 0 0 0 0 0 0 0 0 0 0 0 0 0 0 0.0933607215034484 0 0 0.0525721230960085 0 0.0443070529973325 0 0 0 0.29525048571245 0 0 0 0 0 0 0 0 0 0 0 0 0 0 0 0 0 0 0 0 0 0 0 0.0196692253652308 0 0 0 0.00610997308810598 0 0 0 0 0 0 0 0 0 0 0 0 0 0 0 0 0 0 0 0 0 0 0 0 0 0 0 0 0 0 0.0320597760561877 0 0 0 0 0 0 0 0 0 0 0 0 0 0 0 0 0.0531435592166173 0 0 0 0 0.0373333278711203 0.0383042363490375 0.0530512960929773 0 0 0 0 0 0 0 0
0 0 0 0 0 0 0 0 0 0 0 0 0 0 0 0 0 0 0 0 0 0 0 0 0 0 0 0 0 0 0 0 0 0 0 0 0 0 0 0 0 0 0 0 0 0 0 0 0 0 0 0 0 0 0 0 0 0 0 0 0 0 0 0 0 0 0 0 0 0 0 0 0 0 0 0 0 0 0 0 0 0 0 0 0 0 0 0 0 0 0 0 0 0 0 0 0 0 0 0 0 0 0 0 0 0 0 0 0 0 0 0 0 0 0 0 0 0 0 0 0 0 0 0 0 0 0 0 0 0 0 0 0 0 0 0 0 0 0 0 0 0 0 0 0 0 0 0 0 0 0 0 0 0 0 0 0 0 0 0 0 0 0 0 0 0 0 0 0 0 0 0 0 0 0 0 0 0 0 0 0 0 0 0 0 0 0 0 0 0 0 0 0.247769533523093 0 0 0.0537062337718434 0 0 0 0 0 0 0 0 0 0 0 0 0 0 0 0 0 0 0 0 0.0872450119583977 0 0 0 0 0 0 0 0.481305923491318 0 0 0 0 0 0 0 0 0 0 0 0 0 0 0 0 0 0 0 0 0 0 0 0 0 0 0 0 0 0 0 0 0 0 0 0 0 0 0 0 0 0 0 0 0 0 0 0 0 0 0 0 0 0 0 0 0 0 0 0 0 0 0 0 0 0 0 0 0 0 0 0 0 0 0 0 0.053366408687285 0 0 0 0 0 0 0.0766068885680624 0 0 0 0 0 0 0 0
0 0 0 0 0 0 0 0 0 0 0 0 0 0 0 0 0 0 0 0 0 0 0 0 0 0 0 0 0 0 0 0 0 0 0 0 0 0 0 0 0 0 0 0 0 0 0 0 0 0 0 0 0 0 0 0 0 0 0 0 0 0 0 0 0 0 0 0 0 0 0 0 0 0 0 0 0 0.0153766749552517 0 0 0 0 0 0 0 0 0 0 0 0 0 0 0 0 0 0 0 0 0 0 0 0 0 0 0 0 0 0 0 0 0 0 0 0 0 0 0 0 0 0 0 0 0 0 0 0 0 0 0 0 0 0 0 0.0299763838179316 0 0 0 0 0 0 0 0 0 0 0 0 0 0 0 0 0 0 0 0 0 0 0 0 0 0 0 0 0 0 0 0 0 0 0 0.0758840856160422 0.0919808442948537 0 0 0 0 0 0 0 0.020853908221474 0 0 0 0 0.0330700874868135 0 0 0 0 0 0.0309129813814899 0 0.13614593876336 0 0 0 0 0 0 0 0 0 0 0.16974396189541 0 0 0 0 0 0 0 0 0 0 0 0 0 0 0 0 0 0 0 0.0376375033434828 0 0 0 0 0 0.104356171954237 0 0 0 0.254061458269653 0 0 0 0 0 0 0 0 0 0 0 0 0 0 0 0 0 0 0 0 0 0 0 0 0 0 0 0 0 0 0 0 0 0 0 0 0 0 0 0 0 0 0 0 0 0 0 0 0 0 0 0 0 0 0 0 0 0 0 0 0 0 0 0 0 0 0 0 0 0 0 0 0 0 0 0 0 0 0 0 0 0 0 0
0 0 0 0 0 0 0 0 0 0 0 0 0 0 0 0 0 0 0 0 0 0 0 0 0 0 0 0 0 0 0 0 0 0 0 0 0 0 0 0 0 0 0 0 0 0 0 0.0749388476083099 0 0 0 0 0 0 0 0 0 0 0 0 0 0 0 0 0 0 0 0 0 0 0 0 0 0 0 0 0 0 0 0 0 0 0 0 0 0 0 0 0 0 0 0 0 0 0 0 0 0 0 0 0 0 0 0 0 0 0 0 0 0 0 0 0 0 0 0 0 0 0 0 0 0 0 0 0 0 0 0 0 0 0 0 0 0 0 0 0 0 0 0 0 0 0 0 0 0 0 0 0 0 0 0 0 0 0 0 0 0 0 0 0 0 0 0 0 0 0 0 0 0 0.0676554804164013 0 0 0 0 0 0 0 0 0 0 0 0 0 0 0 0 0 0 0 0 0 0 0 0 0 0 0 0 0 0 0 0.0719918142753988 0.121961597189849 0 0 0 0 0 0 0 0.0912704773954444 0 0 0 0 0 0 0 0 0 0 0.0693023000312929 0 0 0 0 0 0.445633436022364 0 0 0 0 0 0 0 0 0 0 0 0 0 0 0 0 0 0 0 0 0 0 0 0 0 0 0 0 0 0 0 0 0 0 0 0 0 0 0 0 0 0 0 0 0 0 0 0 0 0 0 0 0 0.0572460470609395 0 0 0 0 0 0 0 0 0 0 0 0 0 0 0 0 0 0 0 0 0 0 0 0 0 0 0 0 0 0 0 0 0 0
0 0 0 0 0 0 0 0 0 0 0 0 0 0 0 0 0 0 0 0 0 0 0 0 0 0 0 0 0 0 0 0 0 0 0 0 0 0 0 0 0 0 0 0 0 0 0 0 0 0 0 0 0 0 0 0 0 0 0 0 0 0 0 0 0 0 0 0 0 0 0 0 0 0 0 0 0 0.0167016261085263 0 0 0 0 0 0 0 0 0 0 0 0 0 0 0 0 0 0 0 0 0 0 0 0 0 0 0 0 0 0 0 0 0 0 0 0 0 0 0 0 0 0 0 0 0 0 0 0 0 0 0 0 0 0 0 0.0325669551545599 0 0 0 0 0 0 0 0 0 0 0 0 0 0 0 0 0 0 0 0 0 0 0 0 0 0 0 0 0 0 0 0 0 0 0 0 0.0175302674220867 0 0 0 0 0 0 0 0 0 0 0 0 0 0 0 0 0 0 0.0181458566063219 0 0.0231171504306265 0 0 0 0 0 0 0 0 0 0 0.0166364453662666 0 0.0163301314437245 0 0 0 0 0.012631096358924 0 0.0681565710116235 0 0 0 0 0 0.0589018660515167 0.25317963919597 0 0.029431246573201 0 0.0836634090541606 0 0 0 0.046961697180701 0.143288501478999 0 0 0 0 0.123954941128498 0 0 0 0 0.0167293401573985 0 0 0 0 0 0 0 0 0 0 0 0 0 0 0 0 0 0 0 0 0 0 0 0 0 0 0 0 0 0 0 0 0 0 0 0 0 0 0 0 0 0 0 0 0 0 0 0 0 0 0 0 0.0220732592768953 0 0 0 0 0 0 0 0 0 0 0 0 0 0 0 0 0 0 0 0 0 0 0 0 0 0
0 0 0 0 0 0 0 0 0 0 0 0 0 0 0 0 0 0 0 0 0 0 0 0 0 0 0 0 0 0 0 0 0 0 0 0 0 0 0 0 0 0 0 0 0 0 0 0 0 0 0 0 0 0 0 0 0 0 0 0 0 0 0 0 0 0 0 0 0 0 0 0 0 0 0.248380507188626 0 0 0 0 0 0 0 0 0 0 0 0 0 0 0 0 0 0 0 0 0 0 0 0 0 0 0 0 0 0 0 0 0 0 0 0 0 0 0 0 0 0 0 0 0 0 0 0 0 0 0 0 0 0 0 0 0 0 0 0 0 0 0 0 0 0 0 0 0 0 0 0 0 0 0 0 0 0 0 0 0 0 0 0 0 0 0 0 0 0 0 0 0 0 0 0 0 0 0 0 0 0 0 0 0 0 0 0 0 0 0 0 0 0 0 0 0 0 0 0 0 0 0 0 0 0 0 0 0 0 0 0 0 0 0 0 0.48641078980757 0 0 0 0 0 0 0 0 0.265208703003804 0 0 0 0 0 0 0 0 0 0 0 0 0 0 0 0 0 0 0 0 0 0 0 0 0 0 0 0 0 0 0 0 0 0 0 0 0 0 0 0 0 0 0 0 0 0 0 0 0 0 0 0 0 0 0 0 0 0 0 0 0 0 0 0 0 0 0 0 0 0 0 0 0 0 0 0 0 0 0 0 0 0 0 0 0 0 0 0 0 0 0 0 0 0 0 0
0 0 0 0 0 0 0 0 0 0 0 0 0 0 0 0 0 0 0 0 0 0 0 0 0 0 0 0 0 0 0 0 0 0 0 0 0 0 0 0 0 0 0 0 0 0 0 0 0 0 0 0 0 0 0 0 0 0 0 0 0 0 0 0 0 0 0 0 0 0 0 0 0 0 0.466895133857828 0 0 0 0 0 0 0 0 0 0 0 0 0 0 0 0 0 0 0 0 0 0 0 0 0 0 0 0 0 0 0 0 0 0 0 0 0 0 0 0 0 0 0 0 0 0 0 0 0 0 0 0 0 0 0 0 0 0 0 0 0 0 0 0 0 0 0 0 0 0 0 0 0 0 0 0 0 0 0 0 0 0 0 0 0 0 0 0 0 0 0 0 0 0 0 0 0 0 0 0 0 0 0 0 0 0 0 0 0 0 0 0 0 0 0 0 0 0 0 0 0 0 0 0 0 0 0 0 0 0 0 0 0 0 0 0 0 0 0 0 0 0 0 0 0 0 0 0 0 0 0 0 0 0 0 0 0 0 0 0 0 0 0.333528039950713 0 0 0 0 0 0 0 0 0 0 0 0 0 0 0 0 0 0 0 0 0 0 0 0 0 0 0 0 0 0 0 0 0 0 0 0 0 0 0 0 0 0 0 0 0 0 0 0 0 0 0 0 0 0.19957682619146 0 0 0 0 0 0 0 0 0 0 0 0 0 0 0 0 0 0 0 0 0 0 0 0 0
0 0 0 0 0 0 0 0 0 0 0 0 0 0 0 0 0 0 0 0 0 0 0 0 0 0 0 0 0 0 0 0 0 0 0 0 0 0 0 0 0 0 0 0 0 0 0 0 0 0 0 0 0 0 0 0 0 0 0 0 0 0 0 0 0 0 0 0 0 0 0 0 0 0 0 0 0 0 0 0 0 0 0 0 0 0 0 0 0 0 0 0 0 0 0 0 0 0 0 0 0 0 0 0 0 0 0 0 0 0 0 0 0 0 0 0 0 0 0 0 0 0 0 0 0 0 0 0 0 0 0 0 0 0 0 0 0 0 0 0 0 0 0 0 0 0 0 0 0 0 0 0 0 0 0 0 0 0 0 0 0 0 0 0 0 0 0 0 0 0 0 0 0 0 0 0 0 0 0 0 0 0 0 0 0 0 0 0 0 0 0 0 0 0 0 0 0 0 0 0 0 0 0 0 0 0 0 0 0 0 0 0 0 0 0 0 0 0 0 0 0 0 0 0 0 0 0 0 0 0 0 0 1 0 0 0 0 0 0 0 0 0 0 0 0 0 0 0 0 0 0 0 0 0 0 0 0 0 0 0 0 0 0 0 0 0 0 0 0 0 0 0 0 0 0 0 0 0 0 0 0 0 0 0 0 0 0 0 0 0 0 0 0 0 0 0 0 0 0 0 0 0 0 0 0 0 0 0 0 0 0 0 0 0 0 0 0
0 0 0 0 0 0 0 0 0 0 0 0 0 0 0 0 0 0 0 0 0 0 0 0 0 0 0 0 0 0 0 0 0 0 0 0 0 0 0 0 0 0 0 0 0 0 0 0 0 0 0 0 0 0 0 0 0 0 0 0 0 0 0 0 0 0 0 0 0 0 0 0 0 0 0 0 0 0 0 0 0 0 0 0 0 0 0 0 0 0 0 0 0 0 0 0 0 0 0 0 0 0 0 0 0 0 0 0 0 0 0 0 0 0 0 0 0 0 0 0 0 0 0 0 0 0 0 0 0 0 0 0 0 0 0 0 0 0 0 0 0 0 0 0 0 0 0 0 0 0 0 0 0 0 0 0 0 0 0 0 0 0 0 0 0 0.0202980355653556 0 0 0 0 0 0 0 0 0 0 0 0 0.0272527204203773 0 0 0 0 0.0765247250898478 0 0 0 0 0 0.0786472453076339 0 0.0413264218313505 0 0 0 0 0 0 0 0 0 0 0 0 0.122161374796781 0 0 0 0 0 0 0 0 0 0 0 0 0.134788597069441 0.0371885594584281 0 0 0 0 0 0 0 0.153879834306393 0 0.166832678636893 0 0 0.0602857310339964 0 0 0 0 0 0 0 0 0 0 0 0 0 0 0 0 0 0 0 0 0 0 0 0 0 0 0 0 0 0 0 0 0 0 0 0 0 0 0 0 0.0210099939283617 0 0 0 0 0 0.0598040825551401 0 0 0 0 0 0 0 0 0 0 0 0 0 0 0 0 0 0 0 0 0 0 0 0 0 0 0 0 0 0 0 0 0 0 0 0 0 0
0 0 0 0 0 0 0 0 0 0 0 0 0 0 0 0 0 0 0 0 0 0 0 0 0 0 0 0 0 0 0 0 0 0 0 0 0 0 0 0 0 0 0 0 0 0 0 0 0 0 0 0 0 0 0 0 0 0 0 0 0 0 0 0 0 0 0 0 0 0 0 0 0 0 0 0 0 0 0 0 0 0 0 0 0 0 0 0 0 0 0 0 0 0 0 0 0 0 0 0 0 0 0 0 0 0 0 0 0 0 0 0 0 0 0 0 0 0 0 0 0 0 0 0 0 0 0 0 0 0 0 0 0 0 0 0 0 0 0 0 0 0 0 0 0 0 0 0 0 0 0 0 0 0 0 0 0 0 0 0 0 0.0120456089344906 0 0 0 0 0 0 0 0 0 0 0 0 0 0 0.0387722205884956 0 0 0 0 0 0 0 0 0 0 0 0 0 0 0 0 0 0 0 0 0 0 0 0 0 0 0 0 0.0638118512906057 0 0 0 0 0 0 0 0 0 0 0 0 0 0 0 0 0 0 0 0 0 0 0 0 0 0 0 0 0 0 0 0 0 0 0 0 0 0 0.104517423830338 0 0.201943174306828 0.127733429244341 0.0998458649956546 0 0.0573096789131713 0.0531458680481143 0 0.0184255444998219 0 0.0221733599433667 0 0.00530406076909956 0.00871941898365286 0 0 0 0 0 0 0 0 0 0 0 0 0 0 0 0 0 0 0 0 0 0 0 0 0 0 0 0.013013609259673 0 0 0 0 0 0 0.100996728029257 0.0430894436923211 0 0 0 0 0 0 0 0 0 0 0 0 0.0106488691706475 0 0.00973254819807155 0 0 0 0 0.00877129730204987 0 0
0 0 0 0 0 0 0 0 0 0 0 0 0 0 0 0 0 0 0 0 0 0 0 0 0 0 0 0 0 0 0 0 0 0 0 0 0 0 0 0 0 0 0 0 0 0 0 0 0 0 0 0 0 0 0 0 0 0 0 0 0 0 0 0 0 0 0 0 0 0 0 0 0 0 0 0 0 0 0 0 0 0 0 0 0 0 0 0 0 0 0 0 0 0 0 0 0 0 0 0 0 0 0 0 0 0 0 0 0 0 0 0 0 0 0 0 0 0 0 0 0 0 0 0 0 0 0 0 0 0 0 0 0 0 0 0 0 0 0 0 0 0 0 0 0 0 0 0 0 0 0 0 0 0 0 0 0 0 0 0 0 0 0 0 0 0 0 0.00462570794197794 0 0 0 0.0133501449522785 0.0080994808779644 0 0 0 0 0 0 0 0 0 0 0 0 0 0 0 0 0 0 0 0 0 0 0 0 0 0 0 0 0 0 0 0 0 0 0 0 0 0 0 0 0 0 0 0 0 0 0 0 0 0 0 0 0 0 0 0 0 0 0 0 0 0 0.128593909305435 0 0 0 0 0 0 0 0 0.00558355374622272 0.22317024628192 0.00674350193951001 0 0 0 0.0165703100480339 0.0146511832871685 0.00880631921495266 0.00459326879689265 0.134628125289697 0.219091858403639 0 0.0879920722879248 0.0569887938155303 0 0 0 0 0 0 0 0 0 0 0.00581366399467756 0 0 0 0 0 0 0 0 0 0 0 0 0 0 0 0 0 0 0 0 0 0 0 0 0 0 0 0 0 0.054229990279094 0 0 0 0 0 0 0 0 0 0 0 0 0 0 0.00646786953708106 0 0
0 0 0 0 0 0 0 0 0 0 0 0 0 0 0 0 0 0 0 0 0 0 0 0 0 0 0 0 0 0 0 0 0 0 0 0 0 0 0 0 0 0 0 0 0 0 0 0 0 0 0 0 0 0 0 0 0 0 0 0 0 0 0 0 0 0 0 0 0 0 0 0 0 0 0 0 0 0 0 0 0 0 0 0 0 0 0 0 0 0 0 0 0 0 0 0 0 0 0 0 0 0 0 0 0 0 0 0 0 0 0 0 0 0 0 0 0 0 0 0 0 0 0 0 0 0 0 0 0 0 0 0 0 0 0 0 0 0 0 0 0 0 0 0 0 0 0 0 0 0 0 0 0 0 0 0 0 0 0 0 0 0 0 0 0 0 0 0.00232898795151127 0 0 0 0.00193960913706402 0 0 0 0 0 0 0 0 0 0 0 0 0 0 0 0 0 0 0 0 0 0 0 0 0 0 0 0 0 0 0 0 0 0 0 0 0 0 0 0 0 0 0 0 0 0 0 0 0 0 0 0 0 0 0 0 0 0 0 0 0 0 0.134115937924244 0 0 0 0 0 0 0 0 0 0.00235540079214318 0.281302486483971 0.0646113468028579 0 0 0 0.0212871954886133 0 0 0.00305403707986795 0.141335256418548 0.0900456730838329 0.00484091809810129 0.0567015648574739 0.0362357289073545 0 0 0 0 0 0 0 0 0 0 0 0 0 0 0 0 0 0 0 0 0 0 0 0 0 0 0 0 0 0 0 0 0 0 0 0 0 0 0.0822031928522061 0.00518715822062438 0.053270332055381 0 0 0 0 0 0 0 0 0 0 0 0.0176786503566222 0 0 0.0015065234895832 0 0
0 0 0 0 0 0 0 0 0 0 0 0 0 0 0 0 0 0 0 0 0 0 0 0 0 0 0 0 0 0 0 0 0 0 0 0 0 0 0 0 0 0 0 0 0 0 0 0 0 0 0 0 0 0 0 0 0 0 0 0 0 0 0 0 0 0 0 0 0 0 0 0 0 0 0 0 0 0 0 0 0.00550450367698313 0.038693204354756 0.0228321310447671 0.141501386560754 0 0 0 0 0 0 0 0 0 0 0 0 0 0 0 0 0 0 0 0 0 0 0 0 0 0 0 0 0 0 0 0 0 0 0 0 0 0 0 0 0 0 0 0 0 0 0 0 0 0 0 0 0 0 0 0 0 0 0 0 0 0 0 0 0 0 0 0 0 0 0 0 0 0 0 0 0 0 0 0 0 0 0 0 0.00276416235313867 0 0.0042473714206765 0 0 0 0 0 0 0 0 0 0 0 0 0 0 0 0.00276416235313867 0 0.00214990405244119 0 0.09092786409565 0 0 0 0 0 0.19534715541742 0 0 0 0 0 0 0 0 0 0 0 0 0 0 0 0 0 0 0 0 0 0 0 0 0 0 0 0 0 0 0 0 0 0 0 0 0 0 0 0 0 0.0193382416879212 0 0.308272415298503 0.142308520392513 0 0 0 0 0 0 0 0 0 0 0 0 0 0.00564855148444781 0 0 0 0 0 0 0 0 0 0 0 0 0 0 0 0 0 0 0 0 0 0 0 0 0 0 0.00816548406558195 0 0 0 0 0 0 0 0 0 0 0.00758703990446578 0 0 0 0 0 0 0 0 0 0 0 0 0 0 0 0.00194790183684246 0 0 0 0 0 0 0
0 0 0 0 0 0 0 0 0 0 0 0 0 0 0 0 0 0 0 0 0 0 0 0 0 0 0 0 0 0 0 0 0 0 0 0 0 0 0 0 0 0 0 0 0 0 0 0 0 0 0 0 0 0 0 0 0 0 0 0 0 0 0 0 0 0 0 0 0 0 0 0 0 0 0 0 0 0 0 0 0 0 0 0 0 0 0 0 0 0 0 0 0 0 0 0 0 0 0 0 0 0 0 0 0 0 0 0 0 0 0 0 0 0 0 0 0 0 0 0 0 0 0 0 0 0 0 0 0 0 0 0 0 0 0 0 0 0 0 0 0 0 0 0 0 0 0 0 0 0 0 0 0 0 0 0 0 0 0 0 0 0 0 0 0 0 0 0 0 0 0 0 0 0 0 0 0 0 0 0 0 0 0.103136806466314 0 0.0147028717473127 0 0 0 0 0 0 0 0 0 0 0 0 0 0 0 0 0 0 0 0 0 0 0 0 0 0 0 0 0 0 0 0 0 0.0405979325511409 0 0 0 0 0.0889672928406273 0 0 0 0 0.0195129944801712 0 0.0613026945620884 0 0 0 0 0 0 0 0.109696088892861 0 0 0 0 0 0 0 0 0 0 0 0 0 0 0.00197232794448405 0 0 0 0 0 0 0 0 0 0 0 0 0 0 0 0 0 0 0 0 0 0 0 0 0 0 0 0 0 0.0863352461603106 0 0 0 0 0 0 0.0559819152215805 0.175039403337648 0.145067693565924 0.0976867322295367 0 0 0 0 0 0 0 0 0 0 0 0 0 0 0 0 0 0 0 0 0 0 0
0 0 0 0 0 0 0 0 0 0 0 0 0 0 0 0 0 0 0 0 0 0 0 0 0 0 0 0 0 0 0 0 0 0 0 0 0 0 0 0 0 0 0 0 0 0 0 0 0 0 0 0 0 0 0 0 0 0 0 0 0 0 0 0 0 0 0 0 0 0 0 0 0 0 0 0 0 0 0 0 0 0 0 0 0 0 0 0 0 0 0 0 0 0 0 0 0 0 0 0 0 0 0 0 0 0 0 0 0 0 0 0 0 0 0 0 0 0 0 0 0 0 0 0 0 0 0 0 0 0 0 0 0 0 0 0 0 0 0 0 0 0 0 0 0 0 0 0 0 0 0 0 0 0 0 0 0 0 0 0 0 0 0 0 0 0 0 0 0 0 0 0 0 0 0 0 0 0 0 0 0 0 0 0 0 0 0 0 0 0 0 0 0 0 0 0 0 0 0 0 0 0 0 0 0 0 0 0 0 0 0 0 0 0 0 0 0 0 0 0 0 0 0 0 0 0 0 0 0 0 0 0 0 0 0 0 0.0686362559628649 0.156226095883923 0 0 0.45276946189176 0.0714799591504214 0 0 0 0 0 0 0 0 0 0 0 0 0 0.0243457845283869 0 0 0 0 0 0 0 0 0 0 0 0 0 0 0 0 0 0 0 0 0 0 0 0 0 0 0 0 0 0 0 0 0 0 0 0 0 0.217609979584144 0 0 0 0 0 0 0 0 0 0 0 0 0 0 0 0.00893246299850015 0 0 0 0 0 0 0
0 0 0 0 0 0 0 0 0 0 0 0 0 0 0 0 0 0 0 0 0 0 0 0 0 0 0 0 0 0 0 0 0 0 0 0 0 0 0 0 0 0 0 0 0 0 0 0 0 0 0 0 0 0 0 0 0 0 0 0 0 0.0313181704453101 0 0 0 0 0 0 0 0 0 0 0 0 0 0 0 0 0 0 0 0 0.0634206526143517 0 0 0 0 0 0 0 0 0 0 0 0 0 0 0 0 0 0 0 0 0 0 0 0 0 0 0 0 0 0 0 0 0 0 0 0 0 0 0 0 0 0 0 0 0 0 0 0 0 0 0 0 0 0 0 0 0 0 0 0 0 0 0 0 0 0 0 0 0 0 0 0 0 0 0 0 0 0 0 0 0 0 0 0 0 0 0 0 0 0 0 0 0 0 0 0 0 0 0 0.124186981040045 0 0 0 0 0 0 0 0 0 0 0 0 0 0 0 0 0 0 0 0 0 0 0 0 0 0 0 0 0 0 0 0 0 0 0 0 0 0 0 0 0 0 0 0 0 0 0 0 0 0 0 0 0 0 0 0 0 0.218592229455219 0.562481966445075 0 0 0 0 0 0 0 0 0 0 0 0 0 0 0 0 0 0 0 0 0 0 0 0 0 0 0 0 0 0 0 0 0 0 0 0 0 0 0 0 0 0 0 0 0 0 0 0 0 0 0 0 0 0 0 0 0 0 0 0 0 0 0 0 0 0 0 0 0 0 0 0 0 0 0
0 0 0 0 0 0 0 0 0 0 0 0 0 0 0 0 0 0 0 0 0 0 0 0 0 0 0 0 0 0 0 0 0 0 0 0 0 0 0 0 0 0 0 0 0 0 0 0 0 0 0 0 0 0 0 0 0 0 0 0 0 0 0 0 0 0 0 0 0 0 0 0 0 0 0 0 0 0 0 0 0.00885991021441737 0.0198926774979099 0.0154017937830408 0.0453914591127507 0 0 0 0 0 0 0 0 0 0 0 0 0 0 0 0 0 0 0 0 0 0 0 0 0 0 0 0 0 0 0 0 0 0 0 0 0 0 0 0 0 0 0 0 0 0 0 0 0 0 0 0 0 0 0 0 0 0 0 0 0 0 0 0 0 0 0 0 0 0 0 0 0 0 0 0 0 0 0 0 0 0 0 0 0 0 0.00388326689890439 0 0 0 0 0 0 0 0 0 0 0 0 0 0 0 0.0022660917399733 0 0.00166180060931376 0 0.0787187374921894 0 0 0 0 0 0.18448251778698 0 0 0 0.00407420725427448 0 0 0 0 0 0 0 0 0 0 0 0 0 0 0 0 0 0 0 0 0 0 0 0 0 0 0 0 0 0 0 0 0 0 0 0.202165657561501 0 0.0836591106222626 0.0150746132496743 0 0.249657751064272 0 0 0 0 0.0079149340628613 0 0 0 0 0 0 0 0 0.0133656990442787 0 0 0.0052993604230532 0 0 0 0 0 0 0 0 0 0 0 0 0 0 0 0 0 0 0 0 0 0 0 0.00860684414842188 0 0 0 0 0 0 0 0 0 0 0.0358294102164517 0 0 0 0 0 0 0 0 0 0 0 0 0 0 0 0.00610969551702199 0.00240911713969063 0 0 0 0.00527534456075733 0 0
0 0 0 0 0 0 0 0 0 0 0 0 0 0 0 0 0 0 0 0 0 0 0 0 0 0 0 0 0 0 0 0 0 0 0 0 0 0 0 0 0 0 0 0 0 0 0 0 0 0 0 0 0.00836189369223971 0 0 0 0 0 0 0 0 0 0 0 0 0 0 0 0 0 0 0 0 0 0 0 0 0 0 0 0.0131369220331896 0.00349855860129735 0.0397319316463533 0.0173379889143843 0 0 0 0 0 0 0 0 0 0 0 0 0 0 0 0 0 0 0 0 0 0 0 0 0 0 0 0 0 0 0 0 0 0 0 0 0 0 0 0 0 0 0 0 0 0 0 0 0 0 0 0 0 0 0 0 0 0 0 0 0 0 0 0 0 0 0 0 0 0 0 0 0 0 0 0 0 0 0 0 0 0 0 0 0 0 0 0 0 0 0 0 0 0 0 0 0 0 0 0 0 0 0 0 0 0 0 0 0 0 0 0 0.284357451417917 0 0 0 0 0 0 0 0 0 0 0 0 0 0 0 0 0 0 0 0 0 0 0 0 0 0 0 0 0 0 0 0 0 0 0 0 0 0 0 0.131393512713101 0 0.0185947658632729 0.0546122871427372 0.351491928508431 0 0 0 0 0 0.00550347362740281 0 0 0 0 0 0 0 0 0.0137471267953398 0 0 0.00378041617323724 0 0 0 0 0 0 0 0 0 0 0 0 0 0 0 0 0 0 0 0 0 0 0 0 0 0 0 0 0 0 0 0 0 0 0.0355280961065262 0 0 0 0 0 0 0 0 0 0 0.00252713187659748 0 0 0.00318618092073342 0 0.00525805628185838 0.00326233106965171 0 0 0 0.00468994661573023 0 0
0 0 0 0 0 0 0 0 0 0 0 0 0 0 0 0 0 0 0 0 0 0 0 0 0 0 0 0 0 0 0 0 0 0 0 0 0 0 0 0 0 0 0 0 0 0 0 0 0 0 0 0 0 0 0 0 0 0 0 0 0 0 0 0 0 0 0 0 0 0 0 0 0 0 0 0 0 0 0 0 0 0 0 0 0 0 0 0 0 0 0 0 0 0 0 0 0 0 0 0 0 0 0 0 0 0 0 0 0 0 0 0 0 0 0 0 0 0 0 0 0 0 0 0 0 0 0 0 0 0 0 0 0 0 0 0 0 0 0 0 0 0 0 0 0 0 0 0 0 0 0 0 0 0 0 0 0.0801777932992921 0 0 0 0 0.0989636461058756 0 0 0.011187443179191 0 0 0 0 0 0 0 0 0 0 0 0 0 0.0292441162951366 0 0 0 0.0159619075285173 0 0 0 0 0 0 0 0 0 0.0125715404577776 0.0830776624657329 0 0 0 0.0400987222760011 0 0 0 0 0 0 0 0 0 0 0 0 0 0 0 0 0 0 0.0286889778618686 0 0 0 0 0.0959987058341124 0 0 0 0 0 0 0 0 0 0 0 0 0 0 0 0 0 0 0 0 0 0.0242451137399996 0 0 0 0 0.0274050881951553 0.268592846670693 0 0.0421650588805767 0 0.0491095275582962 0 0 0 0 0 0 0 0 0 0 0 0 0 0 0 0 0 0 0 0 0 0 0 0 0.0138023579307673 0 0 0 0 0 0 0 0 0 0 0.0555293403633805 0 0 0 0 0 0 0 0 0 0 0 0 0 0 0 0 0 0 0.0231801513576264 0 0 0 0 0 0 0 0
0 0 0 0 0 0 0 0 0 0 0 0 0 0 0 0 0 0 0 0 0 0 0 0 0 0 0 0 0 0 0 0 0 0 0 0 0 0 0 0 0 0 0 0 0 0 0 0 0 0 0 0 0 0 0 0 0 0 0 0 0 0 0 0 0 0 0 0 0 0 0 0 0 0 0 0 0 0 0 0 0 0 0 0 0 0 0 0 0 0 0 0 0 0 0 0 0 0 0 0 0 0 0 0 0 0 0 0 0 0 0 0 0 0 0 0 0 0 0 0 0 0 0 0 0 0 0 0 0 0 0 0 0 0 0 0 0 0 0 0 0 0 0 0 0 0 0 0 0 0 0 0 0 0 0 0 0 0 0 0.0214306491523031 0 0 0 0 0 0 0 0 0 0 0 0 0 0 0 0 0 0 0 0 0 0 0 0 0 0 0 0 0 0 0 0 0 0.0241942927109398 0 0 0 0.103650917901812 0 0 0 0 0 0 0 0 0 0 0 0 0 0 0 0 0 0 0 0 0 0 0 0 0 0 0 0 0 0 0 0 0 0 0 0 0 0 0 0 0 0 0 0 0.0157845540690474 0 0.112456423348356 0 0 0 0.397669673012295 0.0471396732358825 0 0.0489209598379365 0 0.030670434077009 0 0 0 0 0 0 0 0 0 0 0 0 0 0 0 0 0 0 0 0 0 0 0 0 0 0 0 0 0 0 0 0 0.0405708944911611 0 0 0 0 0 0 0 0.0516218730519 0.0705325524900598 0 0 0 0 0 0 0 0 0 0.00488857972522191 0.0102659269530364 0.0105069111538119 0 0 0 0 0 0 0.00969568478922702 0 0
0 0 0 0 0 0 0 0 0 0 0 0 0 0 0 0 0 0 0 0 0 0 0 0 0 0 0 0 0 0 0 0 0 0 0 0 0 0 0 0 0 0 0 0 0 0 0 0 0 0 0 0 0 0 0 0 0 0 0 0 0 0 0 0 0 0 0 0 0 0 0 0 0 0 0 0 0 0 0 0 0 0 0 0 0 0 0 0 0 0 0 0 0 0 0 0 0 0 0 0 0 0 0 0 0 0 0 0 0 0 0 0 0 0 0 0 0 0 0 0 0 0 0 0 0 0 0 0 0 0 0 0 0.00119541396812459 0 0 0 0 0 0 0 0 0 0 0 0 0 0 0 0 0 0 0 0 0 0 0 0 0 0 0 0 0 0 0 0 0.0182994957047295 0 0 0 0 0 0 0 0 0 0 0.013714658166866 0.00781405054563113 0 0 0 0 0 0 0 0 0 0 0 0 0 0 0 0.005697750806745 0 0 0 0.0461144768077582 0 0 0 0 0 0 0 0.0908659999849992 0 0 0 0 0 0 0 0 0 0 0 0 0 0 0 0 0 0 0 0 0 0 0 0 0 0 0 0.0147993139008494 0.00271826201171782 0.00109947520505778 0 0 0 0 0 0 0 0.0514476932110783 0 0 0 0.0376043061584421 0.193223385148891 0.010662664052604 0.0131750806571724 0.0886084175281991 0 0.047227328247203 0.00510566344302097 0.0181820770700957 0 0.00583838333711248 0.0149627591449318 0 0 0 0 0 0 0 0 0 0 0 0 0 0 0 0 0 0 0 0 0 0 0 0 0 0.00419090226230972 0 0.0130225276314406 0 0.00896869821154023 0.0145291001203329 0 0 0 0 0.051687151878687 0.0368976285600922 0 0 0.00744124206565429 0 0 0 0 0.00112448766823936 0.0104180498992903 0.0141460891843451 0.00396895846677479 0.0320672134209875 0 0.0142491832546915 0.0348667301815962 0.00322428760993772 0.00240366604964174 0.0190023999745356 0.0358818683757016 0 0.00355316008297247
0 0 0 0 0 0 0 0 0 0 0 0 0 0 0 0 0 0 0 0 0 0 0 0 0 0 0 0 0 0 0 0 0 0 0 0 0 0 0 0 0 0 0 0 0 0 0 0 0 0 0 0 0 0 0 0 0 0 0 0 0 0 0 0 0 0 0 0 0 0 0 0 0 0 0 0 0 0 0 0 0 0 0 0 0 0 0 0 0 0 0 0 0 0 0 0 0 0 0 0 0 0 0 0 0 0 0 0 0 0 0 0 0 0 0 0 0 0 0 0 0 0 0 0 0 0 0 0 0 0 0 0 0 0 0 0 0 0 0 0 0 0 0 0 0 0 0 0 0 0 0 0 0 0 0 0 0 0 0 0 0 0 0 0 0 0 0 0 0 0 0 0 0 0 0 0 0 0 0 0 0 0 0 0 0 0 0 0 0 0 0 0 0 0 0 0 0 0 0 0 0 0 0 0 0 0 0 0 0 0 0 0 0 0 0 0 0 0 0 0 0 0 0 0 0 0 0 0 0 0 0 0 0 0 0.0922285778010345 0.111466097921808 0 0 0 0 0 0 0 0 0 0 0.0987825249263228 0 0 0 0.0223114080647282 0 0.00330259970629407 0 0.193983575886948 0.0915527732312378 0.0272155304495852 0.0714014556957389 0.0803328496562417 0 0 0 0 0 0 0 0 0 0 0 0 0 0 0 0 0 0 0 0 0 0 0 0 0 0 0 0 0 0 0 0 0 0 0 0 0 0 0.103172523393304 0.0181265831845151 0.0708594800242948 0 0 0 0 0 0 0 0 0 0 0 0.0127143012679155 0 0 0 0 0.00254971879003216
0 0 0 0 0 0 0 0 0 0 0 0 0 0 0 0 0 0 0 0 0 0 0 0 0 0 0 0 0 0 0 0 0 0 0 0 0 0 0 0 0 0 0 0 0 0 0 0 0 0 0 0 0 0 0 0 0 0 0 0 0 0 0 0 0 0 0 0 0 0 0 0 0 0 0 0 0 0 0 0 0 0 0 0 0 0 0 0 0 0 0 0 0 0 0 0 0 0 0 0 0 0 0 0 0 0 0 0 0 0 0 0 0 0 0 0 0 0 0 0 0 0 0 0 0 0 0 0 0 0 0 0 0 0 0 0 0 0 0 0 0 0 0 0 0 0 0 0 0 0 0 0 0 0 0 0 0 0 0 0 0 0 0 0 0 0 0 0 0 0 0 0 0 0 0 0 0 0 0 0 0 0 0 0 0 0 0 0 0 0 0 0 0 0 0 0 0.00404414913371827 0 0 0 0 0 0 0 0 0 0 0 0 0 0 0 0 0 0 0 0 0 0 0 0 0 0 0 0 0 0 0 0 0 0 0 0 0.0310238816040266 0.00356188728426019 0.0327222747878729 0 0 0 0 0.00936863359376307 0.00462695781569523 0 0 0 0.1262541286963 0 0.0182436749119891 0.0119084361862147 0 0.223568038948638 0.0242230682741412 0.0422528494940136 0 0.176956950712663 0.030849533028319 0.0178107891410763 0.0103563058767873 0.028862968876541 0 0 0 0 0 0 0 0 0 0 0 0 0 0 0 0 0 0 0 0 0 0 0 0 0 0 0 0 0 0 0 0 0 0 0.0328710613755405 0 0 0 0.0556650259828626 0.0170937148522746 0.0460823447638328 0 0 0 0.00329136916930701 0.00912982336652208 0.00453683219300589 0 0 0 0 0.0048586498847481 0.0085593330006418 0.00912377546105523 0 0.0121535415841903 0 0
0 0 0 0 0 0 0 0 0 0 0 0 0 0 0 0 0 0 0 0 0 0 0 0 0 0 0 0 0 0 0 0 0 0 0 0 0 0 0 0 0 0 0 0 0 0 0 0 0 0 0 0 0 0 0 0 0 0 0 0 0 0 0 0 0 0 0 0 0 0 0 0 0 0 0 0 0 0 0 0 0 0 0 0 0 0 0 0 0 0 0 0 0 0 0 0 0 0 0 0 0 0 0 0 0 0 0 0 0 0 0 0 0 0 0 0 0 0 0 0 0 0 0 0 0 0 0 0 0 0 0 0 0 0 0 0 0 0 0 0 0 0 0 0 0 0 0 0 0 0 0 0 0 0 0 0 0 0 0 0 0 0 0 0 0 0 0 0 0 0 0 0 0 0 0 0 0 0 0 0 0 0 0 0 0 0 0 0 0 0 0 0 0 0 0 0 0 0 0 0 0 0 0 0 0 0 0 0 0 0 0 0 0 0 0 0 0 0 0 0 0 0 0 0 0 0 0 0 0 0 0 0 0 0.0410738427687688 0 0 0 0 0 0 0 0 0 0 0.0853975594077725 0 0.0381861728074282 0 0.287988328959758 0 0.324023244851057 0.0944505335837116 0.0293734918645406 0.0109784931163585 0.00528180861379668 0.00590343916096316 0 0.00967570818886737 0.0153117239257102 0 0 0 0 0 0 0 0 0 0 0 0 0 0 0 0 0 0 0 0 0 0 0 0 0 0 0 0 0 0 0 0 0 0 0.0201544838630869 0 0 0 0 0 0 0 0 0 0 0 0.0064444127275037 0 0.0189307344853345 0 0.00682602167534211 0 0 0 0 0 0 0
0 0 0 0 0 0 0 0 0 0 0 0 0 0 0 0 0 0 0 0 0 0 0 0 0 0 0 0 0 0 0 0 0 0 0 0 0 0 0 0 0 0 0 0 0 0 0 0 0 0 0 0 0 0 0 0 0 0 0 0 0 0 0 0 0 0 0 0 0 0 0 0 0 0 0 0 0 0 0 0 0 0 0 0 0 0 0 0 0 0 0 0 0 0 0 0 0 0 0 0 0 0 0 0 0 0 0 0 0 0 0 0 0 0 0 0 0 0 0 0 0 0 0 0 0 0 0 0 0 0 0 0 0 0 0 0 0 0 0 0 0 0 0 0 0 0 0 0 0 0 0 0 0 0 0 0.00180805384870461 0.0027488676925478 0 0 0.00470436759686649 0 0.00386601205840512 0 0 0.00216402735876404 0 0 0 0 0 0 0 0 0 0 0 0 0 0 0 0 0 0 0 0 0 0 0 0 0 0 0 0 0.00256806607291577 0 0 0 0.0228148451406528 0 0 0 0 0 0 0 0 0 0 0 0 0 0 0 0 0 0 0 0 0 0 0 0.00655267696700266 0 0 0 0 0 0 0 0 0 0 0 0.00827201765836838 0 0 0 0 0 0 0 0 0.00477583615716161 0.106446796528965 0.113054582415177 0 0.0064219829330459 0.0741985626648627 0 0.0655354397183271 0.0257641220480121 0.183045425687558 0.0151203121023919 0.104892837308285 0 0.00869149743213174 0 0.00124189295611081 0.0120858481625428 0 0 0 0 0 0 0 0 0 0 0 0 0 0 0 0 0 0 0 0 0 0 0 0 0 0.00575432790109466 0 0.00339453184805634 0 0.0093780645450634 0.00806431004987341 0 0 0 0 0.0106887795159509 0.0255581206962712 0 0 0 0 0 0 0 0 0.0120660027632611 0.0104755436850196 0.0115528948803015 0.0816681114177985 0.00324470960688686 0.00303252660397504 0.00409513115706985 0.00861558457815047 0.0022132692872264 0 0.0173834431030669 0 0.00604057785213428
0 0 0 0 0 0 0 0 0 0 0 0 0 0 0 0 0 0 0 0 0 0 0 0 0 0 0 0 0 0 0 0 0 0 0 0 0 0 0 0 0 0 0 0 0 0 0 0 0 0 0 0 0 0 0 0 0 0 0 0 0 0 0 0 0 0 0 0 0 0 0 0 0 0 0 0 0 0 0 0 0 0 0 0 0 0 0 0 0 0 0 0 0 0 0 0 0 0 0 0 0 0 0 0 0 0 0 0 0 0 0 0 0 0 0 0 0 0 0 0 0 0 0 0 0 0 0 0 0 0 0 0 0 0 0 0 0 0 0 0 0 0 0 0 0 0 0 0 0 0 0 0 0 0 0 0 0.00802121926833511 0 0 0 0 0.0103895442373315 0 0 0 0 0 0 0 0 0 0 0 0 0 0 0 0 0.00343027712465956 0 0 0 0 0 0 0 0 0 0 0 0 0 0 0.00950129042521388 0 0 0 0.0817580424244247 0 0 0 0 0 0 0 0 0 0 0 0 0 0 0 0 0 0 0.0408034911619337 0 0 0 0 0.073780049780095 0 0 0.00666328045759061 0 0 0 0 0 0 0 0 0 0 0 0 0 0 0 0 0 0.0998578404988779 0.0269194513533302 0.0133095607416976 0 0 0 0.139812412735822 0 0 0.070467512987397 0 0.0992061604829054 0 0 0 0 0.0238781159371788 0 0 0 0 0 0 0 0 0 0 0 0 0 0 0 0 0 0 0 0.0112936175772845 0 0.00501605433772072 0 0 0 0 0 0 0.00712203793565265 0.00891305965268117 0.0457041993855351 0 0 0 0.00331741253280332 0 0.0227459959217042 0 0 0 0 0 0 0 0 0.00823743662641807 0.0032343991341375 0.0081456654595976 0.168471871819672 0 0 0 0 0 0 0 0 0
0 0 0 0 0 0 0 0 0 0 0 0 0 0 0 0 0 0 0 0 0 0 0 0 0 0 0 0 0 0 0 0 0 0 0 0 0 0 0 0 0 0 0 0 0 0 0 0 0 0 0 0 0 0 0 0 0 0 0 0 0 0 0 0 0 0 0 0 0 0 0 0 0 0 0 0 0 0 0 0 0 0 0 0 0 0 0 0 0 0 0 0 0 0 0 0 0 0 0 0 0 0 0 0 0 0 0 0 0 0 0 0 0 0 0 0 0 0 0 0 0 0 0 0 0 0 0 0 0 0 0 0 0 0 0 0 0 0 0 0 0 0 0 0 0 0 0 0 0 0 0 0 0 0 0 0 0.00457866505596924 0 0 0 0 0 0 0 0 0 0.00506127208837614 0 0 0 0 0 0 0 0 0 0 0 0 0 0 0 0 0 0 0 0 0 0 0 0 0 0 0 0 0 0 0 0 0 0 0 0 0 0 0 0 0 0 0 0 0 0 0 0 0 0 0 0 0 0 0 0 0 0 0 0 0 0 0 0 0 0 0.0103075841383832 0.0102467768274549 0.0126216199635829 0 0 0 0 0 0 0 0 0.0167351384875928 0.0333852323536709 0.261740950299727 0.18123593621956 0.0559323275103224 0 0 0.0777528143371899 0.0716051590172298 0.0231108749937845 0.0751574562727102 0.0296359361128561 0 0 0.00995426213222228 0 0.00236332850371042 0 0.00304553034680881 0 0.00346774819685287 0.00927880776519059 0.00392309476246177 0 0.00363518961334601 0 0 0 0 0 0 0.00438284841546682 0 0 0 0 0 0 0 0 0 0 0 0 0 0 0 0 0 0.0195231909036572 0 0 0 0 0.00628162236133486 0.00980241745562906 0 0 0 0.00346004454745868 0.00592548135606068 0.00617570516973904 0 0.0152270745569219 0 0 0.00709979161447339 0 0.00723871238721166 0 0.0101074062330438 0 0
0 0 0 0 0 0 0 0 0 0 0 0 0 0 0 0 0 0 0 0 0 0 0 0 0 0 0 0 0 0 0 0 0 0 0 0 0 0 0 0 0 0 0 0 0 0 0 0 0 0 0 0 0 0 0 0 0 0 0 0 0 0 0 0 0 0 0 0 0 0 0 0 0 0 0 0 0 0 0 0 0 0 0 0 0 0 0 0 0 0 0 0 0 0 0 0 0 0 0 0 0 0 0 0 0 0 0 0 0 0 0 0 0 0 0 0 0 0 0 0 0 0 0 0 0 0 0 0 0 0 0 0 0 0 0 0 0 0 0 0 0 0 0 0 0 0 0 0 0 0 0 0 0 0 0 0 0 0 0 0 0 0 0 0 0 0 0 0 0 0 0 0 0 0 0 0 0 0 0 0 0 0 0 0 0 0 0 0 0 0 0 0 0 0 0 0 0 0 0 0 0 0 0 0 0 0 0 0 0 0 0 0 0 0 0 0 0 0 0 0 0 0 0 0 0 0 0 0 0 0 0 0 0 0.0048771606328871 0.0046227242247758 0 0 0 0 0 0 0 0.00813930104598251 0.0145051184252289 0.0574274655459801 0 0.0144697075036887 0.0269551160514399 0.202756630800425 0.0365877427759691 0.039672060641718 0 0.100610135098131 0.0807304979837951 0.00993910540063046 0.0144092677167845 0 0.0229700021765093 0.0817488656811103 0 0.00132569846796137 0 0.0018125894438047 0 0 0 0 0 0 0 0 0 0 0 0 0 0 0 0 0 0 0 0 0 0 0 0 0 0.00513001095018408 0.00532257033917654 0 0 0 0 0 0.018457678887841 0.00262892911889419 0.00400392892064322 0.00812355771707345 0.00367510809133618 0 0 0 0.00361123589188783 0.0171753051723862 0.00956501537280024 0.0105312573760079 0.0431249437537282 0 0.0327197444282706 0.0311499494096396 0.0286981948189236 0.00586899391011862 0.0175051314586156 0.0250692918674797 0 0.00407996289817124
0 0 0 0 0 0 0 0 0 0 0 0 0 0 0 0 0 0 0 0 0 0 0 0 0 0 0 0 0 0 0 0 0 0 0 0 0 0 0 0 0 0 0 0 0 0 0 0 0 0 0 0 0 0 0 0 0 0 0 0 0 0 0 0 0 0 0 0 0 0 0 0 0 0 0 0 0 0 0 0 0 0 0 0 0 0 0 0 0 0 0 0 0 0 0 0 0 0 0 0 0 0 0 0 0 0 0 0 0 0 0 0 0 0 0 0 0 0 0 0 0 0 0 0 0 0 0 0 0 0 0 0 0 0 0 0 0 0 0 0 0 0 0 0 0 0 0 0 0 0 0 0 0 0 0 0 0 0 0 0 0 0 0 0 0 0 0 0 0 0 0 0 0 0 0 0 0 0 0 0 0 0 0 0 0 0 0 0 0 0 0 0 0 0 0 0 0 0 0 0 0 0 0 0 0 0 0 0 0 0 0 0 0 0 0 0 0 0 0 0 0 0 0 0 0 0 0 0 0 0 0 0 0 0 0.00666737012177259 0 0 0 0 0 0 0 0 0 0 0.00605043862098326 0.060564963241308 0.0201153328944227 0.0401894254562404 0 0.0876693549859842 0.241421858293966 0 0.0660041559320148 0.0276746358170496 0.017362290896134 0 0.0261571853816886 0.128913790236297 0 0 0 0 0 0 0 0 0 0 0 0 0 0 0 0 0 0 0 0 0 0 0 0 0 0 0 0 0 0 0 0 0 0 0 0 0 0 0.00749010606682935 0.0074528296743869 0.00746245487679043 0 0 0 0 0.00870130959290629 0.0100592228796544 0 0.059849309817475 0 0.0347034607683911 0.0417946641092902 0.0671456517230685 0 0.0158492912608994 0.0107008973524474 0 0
0 0 0 0 0 0 0 0 0 0 0 0 0 0 0 0 0 0 0 0 0 0 0 0 0 0 0 0 0 0 0 0 0 0 0 0 0 0 0 0 0 0 0 0 0 0 0 0 0 0 0 0 0 0 0 0 0 0 0 0 0 0 0 0 0 0 0 0 0 0 0 0 0 0 0 0 0 0 0 0 0 0 0 0 0 0 0 0 0 0 0 0 0 0 0 0 0 0 0 0 0 0 0 0 0 0 0 0 0 0 0 0 0 0 0 0 0 0 0 0 0 0 0 0 0 0 0 0 0 0 0 0 0.000939562254640355 0 0 0 0 0 0 0 0 0 0 0 0 0 0 0 0 0 0 0 0 0 0 0 0.00268070588869484 0 0 0 0 0.00269826655400128 0 0 0 0 0 0 0 0 0 0 0 0 0 0 0 0 0 0 0 0 0 0 0 0 0 0 0 0 0 0 0 0 0 0.00168774648419291 0 0 0 0 0 0 0 0 0 0 0 0 0 0 0 0 0 0.0014332040806772 0.000925612076895327 0 0.00478428913895043 0 0 0 0 0.00957573678632681 0 0 0.00160292238456832 0 0 0 0 0 0 0 0 0.00252199123085851 0.00216158755852391 0.00137805098163597 0 0.000547347222925057 0 0 0 0 0.0141392327530475 0.0135635045939249 0.0456524125740299 0 0 0.00467310146592151 0.173295667585631 0.076826491693515 0.0175877675323021 0.120410211202618 0.0410262773853478 0 0 0.0175893023888511 0 0.00528428619504797 0.0610130975368147 0 0 0 0 0 0 0 0 0 0 0 0 0 0 0 0 0 0 0 0.0034587419208759 0 0.00191984353831424 0 0 0 0.00429418343869569 0 0 0 0.00927786407715529 0.00754572819788133 0 0 0 0 0 0.00830755632925881 0 0.00156746269823023 0.00511976983063395 0.00425869491787502 0.0014455971982507 0.00108777396372118 0 0 0.0157432049618668 0.0134676305799873 0.0139093962400377 0.151399054274322 0.00516357803929142 0.0194458456257461 0.0343914256334433 0.0450233977988808 0 0.0113092556662125 0.0124700290372447 0 0.00539559048213216
0 0 0 0 0 0 0 0 0 0 0 0 0 0 0 0 0 0 0 0 0 0 0 0 0 0 0 0 0 0 0 0 0 0 0 0 0 0 0 0 0 0 0 0 0 0 0 0 0 0 0 0 0 0 0 0 0 0 0 0 0 0 0 0 0 0 0 0 0 0 0 0 0 0 0 0 0 0 0 0 0 0 0 0 0 0 0 0 0 0 0 0 0 0 0 0 0 0 0 0 0 0 0 0 0 0 0 0 0 0 0 0 0 0 0 0 0 0 0 0 0 0 0 0 0 0 0 0 0 0 0 0 0 0 0 0 0 0 0 0 0 0 0 0 0 0 0 0 0 0 0 0 0 0 0 0 0 0 0 0 0 0 0 0 0 0 0 0 0 0 0 0 0 0 0 0 0 0 0 0 0 0 0 0 0 0 0 0 0 0 0 0 0 0 0 0 0 0 0 0 0 0 0 0 0 0 0 0 0 0 0 0 0 0 0 0 0 0 0 0 0 0 0 0 0 0 0 0 0 0 0 0 0 0 0.068409131548992 0.0688602821943325 0 0 0 0 0 0 0 0 0.00532905064268973 0.238514079576666 0.1702359268188 0.00242757382029509 0 0 0.0617580690666925 0.0160066441735897 0.0185737695462042 0 0 0.167719670574791 0.00984923013288491 0.0273534706287914 0.0482600991191577 0 0 0 0 0 0 0 0 0 0 0 0 0 0 0 0 0 0 0 0 0 0 0 0 0 0 0 0 0 0 0 0 0 0 0 0 0 0 0.0335706982236614 0.0078211038790498 0.027235621388262 0 0 0 0 0 0.00357482536086625 0 0 0 0 0 0.0128714269898174 0 0 0.011629326314456 0 0
0 0 0 0 0 0 0 0 0 0 0 0 0 0 0 0 0 0 0 0 0 0 0 0 0 0 0 0 0 0 0 0 0 0 0 0 0 0 0 0 0 0 0 0 0 0 0 0 0 0 0 0 0 0 0 0 0 0 0 0 0 0 0 0 0 0 0 0 0 0 0 0 0 0 0 0 0 0 0 0 0 0 0 0 0 0 0 0 0 0 0 0 0 0 0 0.00150671080178134 0 0 0 0 0 0 0 0 0 0 0 0 0 0 0 0 0 0 0 0 0 0 0 0 0 0 0 0 0 0 0 0 0 0 0 0 0 0 0 0 0 0 0 0 0 0 0 0 0 0 0 0 0 0 0 0 0 0 0 0 0 0 0 0 0 0 0 0 0 0 0 0 0 0 0 0 0 0 0 0 0 0 0 0 0 0 0 0 0 0 0 0 0 0 0 0 0 0 0 0 0.00695353758241638 0 0 0 0 0 0 0 0 0.00171817472513802 0 0 0 0 0 0 0 0 0 0 0 0 0 0 0 0 0 0 0 0 0 0 0 0 0 0 0 0.00405486749774032 0.137752385678283 0.0542844880757603 0.00521935655669712 0 0.00633821617448378 0 0.0188321036198442 0.0137577937077239 0 0 0.0234820370639014 0.139288472209773 0.0367220399609154 0.00335729487548746 0.0191848495291304 0 0.0301324813745959 0.028713723621809 0.0144184898966467 0.0235001445651899 0.20752891313954 0 0 0.0353139007354676 0.0219276679639183 0 0 0 0.00226453319198388 0 0 0 0 0 0 0 0 0 0 0 0 0 0 0 0 0 0 0 0 0 0 0 0 0 0 0 0 0 0 0.0281014637679787 0.00181189334650918 0 0 0 0.0138266531474805 0.0268941493750165 0 0 0 0 0.00423349651577251 0.00291080557301539 0 0.00858396345934394 0 0.0208045346734681 0.0168437898301922 0.0144001085028718 0 0.00373934527600262 0.011195804150302 0 0.0104018098338192
0 0 0 0 0 0 0 0 0 0 0 0 0 0 0 0 0 0 0 0 0 0 0 0 0 0 0 0 0 0 0 0.00629288801172162 0.0034324049767764 0.0124250809593775 0.00373210526633807 0 0 0 0 0 0 0 0 0 0 0 0.0133837128702312 0 0 0 0.00178662384296564 0 0 0 0.0326304603900135 0 0.00885051102787138 0 0.00916899489736311 0 0 0 0 0 0 0 0 0.00294321900051176 0 0 0 0 0 0 0 0.0040772927931297 0 0 0 0 0 0 0 0 0 0 0 0 0 0 0 0 0 0 0 0 0 0 0 0.019075755503359 0.0340871210586026 0 0 0 0 0 0 0 0 0 0 0 0 0 0 0 0 0 0 0 0 0 0 0 0 0 0 0 0 0 0 0 0 0 0 0 0 0 0.0579966237178307 0 0 0 0 0.0192841671224708 0 0 0.00384838440813218 0 0 0.00694371785712707 0 0.00109739482084775 0.0062370724142692 0.0103228356951479 0 0 0 0 0 0 0 0 0 0 0 0 0 0 0 0 0 0 0 0 0 0 0 0 0 0 0 0 0 0 0 0 0.0396065891464406 0.0249805615055706 0.0613752096258299 0 0.00256843069329476 0 0 0 0.00735943688693646 0 0 0 0 0 0.00142852897788847 0 0 0.0015239102114921 0 0 0.00228263319042084 0 0 0 0 0 0 0 0 0 0 0 0 0 0 0 0 0 0 0 0 0 0 0 0 0 0 0 0 0.00116104364199873 0 0 0 0 0 0 0 0 0 0.0164728364232012 0.00843469296380458 0 0 0 0 0 0 0 0.0048484710597394 0 0 0 0 0 0 0 0 0 0 0 0 0 0 0 0 0 0 0 0 0 0 0 0 0 0 0 0.00394111672208474 0 0 0 0 0 0 0 0 0 0 0 0 0 0.00160131852258104 0.0299330707215024 0.167966449568518 0.101272591706017 0.0127653423337623 0 0.00489767087837105 0.019789240015281 0.00432135243740532 0 0 0.0187045038164464 0 0 0 0 0.0188184381570219 0.009583991085375 0.00594626670290286 0.0303198803610603 0.140480056010966
0 0 0 0 0 0 0 0 0 0 0 0 0 0 0 0 0 0 0 0 0 0 0 0 0 0 0 0 0 0 0 0 0 0 0 0 0 0 0 0 0 0 0 0 0 0 0 0 0 0 0 0 0 0 0 0 0 0 0 0 0 0 0 0 0 0 0 0 0 0 0 0 0 0 0 0 0 0 0 0 0 0 0 0 0 0 0 0 0 0 0 0 0 0 0 0 0 0 0 0 0 0 0 0 0 0 0 0 0 0 0 0 0 0 0 0 0 0 0 0 0 0 0 0 0 0 0 0 0 0 0 0 0 0 0 0 0 0 0 0 0 0 0 0 0 0 0 0 0 0 0 0 0 0 0 0 0 0 0 0 0 0 0 0 0 0 0 0 0 0 0 0 0 0 0 0 0 0 0 0 0 0 0 0 0 0 0 0 0 0 0 0 0 0 0 0 0 0 0 0 0 0.00356932855596629 0 0 0 0 0 0 0 0 0 0 0 0 0 0 0 0 0 0 0 0 0 0 0 0 0 0 0 0 0 0 0 0.00165053834032685 0.0941430796952385 0.0581674343436049 0 0 0 0 0 0 0 0 0.0128308919297132 0.184851382264666 0.0209775632408733 0.00936351958607593 0.00466465920937833 0 0 0.0778898033647638 0.0369637245372102 0.0120137949498655 0.0575942350297098 0.0600921382279965 0 0 0.208808791464781 0 0 0 0 0 0 0 0 0 0 0 0 0 0 0 0 0 0 0 0 0 0 0 0 0 0 0 0 0 0 0 0 0 0 0 0 0 0 0.0373868090471864 0 0.0209970154432909 0 0 0 0 0 0 0 0 0 0.0380079153713289 0.0230293338626726 0.0369980415353507 0 0 0 0 0
0 0 0 0 0 0 0 0 0 0 0 0 0 0 0 0 0 0 0 0 0 0 0 0 0 0 0 0 0 0 0 0 0 0 0 0 0 0 0 0 0 0 0 0 0 0 0 0 0 0 0 0 0 0 0 0 0 0 0 0 0 0 0 0 0 0 0 0 0 0 0 0 0 0 0 0 0 0 0 0 0 0 0 0 0 0 0 0 0 0 0 0 0 0 0 0 0 0 0 0 0 0 0 0 0 0 0 0 0 0 0 0 0 0 0 0 0 0 0 0 0 0 0 0 0 0 0 0 0 0 0 0 0 0 0 0 0 0 0 0 0 0 0 0 0 0 0 0 0 0 0 0 0 0 0 0 0 0 0 0 0 0 0 0 0 0 0 0 0 0 0 0 0 0 0 0 0 0 0 0 0 0 0 0 0 0 0 0 0 0 0 0 0 0 0 0 0 0 0 0 0 0 0 0 0 0 0 0 0 0 0 0 0 0 0 0 0 0 0 0 0 0 0 0 0 0 0 0 0 0 0 0 0 0.00107820305493822 0.0242287052097338 0.0147712670831318 0 0 0 0 0.00504891973167495 0.00255825786669054 0 0 0.0130668772419795 0.0826427375524513 0.023232024472392 0.00588811572148351 0.0180388470376183 0.0167056041388855 0.0068437347861325 0.110153218675191 0.0723902335194 0.0551204613311084 0.0403785455545304 0.0148272393206746 0 0.082974504036817 0 0 0 0 0 0 0 0 0 0 0 0 0 0 0 0 0 0 0 0 0 0 0 0 0 0 0 0 0 0 0 0 0 0 0 0 0 0 0 0.0426823009076976 0.0122825043363308 0.0186415435586887 0.00802854936012432 0 0 0 0 0 0 0.0242144592354511 0 0.0304160982331683 0.0426552044309486 0.220797981448641 0 0.010333862154116 0 0 0
0 0 0 0 0 0 0 0 0 0 0 0 0.00940494627576188 0 0 0 0 0 0 0 0 0 0 0 0 0 0 0 0 0 0 0 0 0 0 0 0 0 0 0 0 0 0 0 0 0 0 0 0 0 0 0 0 0 0 0 0 0 0 0 0 0 0 0 0 0 0 0 0 0 0 0 0 0 0 0 0 0 0 0 0 0 0 0 0 0 0 0 0 0 0 0 0 0 0 0 0 0 0 0 0 0 0 0 0 0 0 0 0 0 0 0 0 0.011582017172929 0 0 0 0 0 0 0 0 0 0 0 0 0 0 0 0 0 0 0 0 0 0 0 0 0 0 0 0 0 0 0 0 0 0 0 0 0 0 0 0 0 0 0 0 0 0 0 0 0 0 0 0 0 0.0186297978356049 0 0.0303047458762528 0 0 0 0 0 0 0 0 0 0 0 0 0 0 0 0 0 0 0 0 0 0 0 0 0 0 0 0 0 0 0 0 0 0 0 0 0.0454195602596289 0 0 0 0 0 0 0 0 0 0 0 0 0 0 0 0 0 0 0 0 0 0 0 0 0 0 0 0 0 0 0 0 0 0 0 0 0 0 0 0 0 0 0 0 0 0 0 0 0 0 0 0 0 0.251325635255918 0.260298062795691 0.0669103263466899 0 0 0.222611523188013 0.0835133849935112 0 0 0 0 0 0 0 0 0 0 0 0 0 0 0 0 0 0 0 0 0 0 0 0 0 0 0 0 0 0 0 0 0 0 0 0 0 0 0 0 0 0 0 0 0 0 0 0 0 0
0 0 0 0 0 0 0 0 0 0 0 0 0.0193957462388668 0 0 0 0 0 0 0 0 0 0 0 0 0 0 0 0 0 0 0 0 0 0 0 0 0 0 0 0 0 0 0 0 0 0 0 0 0 0 0 0 0 0 0 0 0 0 0 0 0 0 0 0 0 0 0 0 0 0 0 0 0 0 0 0 0 0 0 0 0 0 0 0 0 0 0 0 0 0 0 0 0 0 0 0 0 0 0 0 0 0 0 0 0 0 0 0 0 0 0 0 0.0103588759996359 0.0209970130710049 0.0154696421464713 0 0.0139812569145897 0 0 0 0 0 0 0 0 0 0 0 0 0 0 0 0 0 0 0 0 0 0 0 0 0 0 0 0 0 0 0 0 0 0 0 0 0 0 0 0 0 0 0 0 0 0 0 0 0.117090672991982 0 0 0 0 0 0 0 0 0 0.0117502888927536 0 0 0 0 0 0 0 0 0 0.0210592644177448 0 0.00841112575062822 0 0 0 0 0 0 0.00773744444040597 0 0 0 0 0 0 0 0 0 0 0 0 0 0 0 0 0 0 0 0 0 0 0 0 0 0 0 0 0 0 0 0 0 0 0 0 0 0 0 0 0 0 0 0 0 0 0 0 0 0 0 0 0 0 0.00573357920095898 0.00630344308722946 0 0 0 0 0 0 0 0.178119515755747 0 0.153752457578966 0.0598392179787004 0.00613138149184796 0.0251190243250494 0.129678349946644 0.153963511785201 0 0 0 0 0 0 0.0120498140180154 0 0.0230583739675568 0 0 0 0 0 0 0 0 0 0 0 0 0 0 0 0 0 0 0 0 0 0 0 0 0 0 0 0 0 0 0 0 0 0 0 0 0 0 0 0 0
0 0 0 0 0 0 0 0 0 0 0 0 0 0 0 0 0 0 0 0 0 0 0 0 0 0 0.0296001886496864 0 0 0 0 0 0 0 0.0195958454070333 0 0 0 0 0 0 0 0 0 0 0 0 0 0 0 0 0 0 0 0 0 0 0 0 0 0 0 0 0 0 0 0 0 0 0 0 0 0 0 0 0 0 0 0 0 0 0 0 0 0 0 0 0 0 0 0 0 0 0 0 0 0 0 0 0 0 0 0 0 0 0.0070924513254806 0.00583470413296754 0.0295063305404707 0 0 0 0 0 0.0197496399609333 0.0106392808043314 0.00842869648375399 0.0430975966747006 0.0194440899756024 0.034276234642942 0.0173201759895429 0 0 0 0 0 0 0 0 0 0 0 0 0 0 0 0 0 0 0 0 0 0 0 0 0 0 0 0 0 0 0 0 0 0 0 0 0 0 0 0 0 0 0 0 0 0 0.192729765639023 0 0 0 0 0 0.0376031404545537 0 0 0 0 0 0 0 0 0 0 0 0 0 0.0274868188541291 0 0.0143124307999095 0 0 0 0 0 0 0 0 0 0 0 0 0 0 0 0 0 0 0 0 0 0 0 0 0 0 0 0 0 0.00711607153398702 0 0 0 0 0 0 0 0 0 0 0 0 0 0 0 0 0 0 0 0 0 0 0 0 0 0 0 0 0 0 0 0 0 0 0 0 0 0 0 0 0.106921988155388 0.0891134872465543 0 0.021756980415979 0.0312115948600866 0 0.0699019819287398 0.121670072065618 0 0.0355904334585864 0 0 0 0 0 0 0 0 0 0 0 0 0 0 0 0 0 0 0 0 0 0 0 0 0 0 0 0 0 0 0 0 0 0 0 0 0 0 0 0 0 0 0 0 0 0 0 0
0 0 0 0 0 0 0 0 0 0 0 0 0.0654449329934361 0 0 0 0 0 0 0 0 0 0 0 0 0 0 0 0.00664707298147815 0 0 0 0 0 0 0 0 0 0 0 0 0 0 0 0 0 0 0 0 0 0 0 0 0 0 0.0337243722361189 0 0 0 0 0 0 0 0 0 0 0 0 0 0 0 0 0 0 0 0 0 0 0 0 0 0 0 0 0 0 0 0 0 0 0 0 0 0 0 0 0 0 0 0 0 0 0 0 0 0 0 0 0 0 0 0 0 0.0716200813387754 0 0 0 0.0114725656270471 0.00712044451973462 0 0 0 0 0 0 0 0 0 0 0 0 0 0 0 0 0 0 0 0 0 0 0 0 0 0 0 0 0 0 0 0 0 0 0 0 0 0 0 0 0 0 0 0 0 0 0 0.448374295580805 0.0252448659225988 0 0 0 0 0 0 0 0 0 0 0 0 0 0 0 0 0 0 0 0 0 0 0 0 0 0 0 0 0 0 0 0 0 0 0 0 0 0 0.0648889691020903 0 0 0 0 0 0 0 0 0 0 0 0 0 0 0 0 0 0 0 0 0 0 0 0 0 0 0 0 0 0 0 0 0 0 0 0 0 0 0 0 0 0 0 0.00821823890137509 0.00958620330991877 0 0 0 0.00601005261882276 0 0 0 0.0527450820686505 0.0665579621995877 0.0417533528349343 0 0.0204521154081513 0 0 0.0359164675915568 0 0 0.0242229247649185 0 0 0 0 0 0 0 0 0 0 0 0 0 0 0 0 0 0 0 0 0 0 0 0 0 0 0 0 0 0 0 0 0 0 0 0 0 0 0 0 0 0 0 0 0 0 0
0 0 0 0 0 0 0 0 0 0 0 0 0.0046887270768252 0 0 0 0 0 0 0 0 0 0.00873637221190499 0 0.00622807272454768 0 0.0415972239572267 0 0 0 0 0 0 0 0 0 0 0 0 0 0 0 0 0 0 0 0 0 0.0224395264470582 0 0 0 0 0 0 0 0 0 0 0 0 0 0 0 0 0 0 0 0 0 0 0 0 0 0 0 0 0 0 0 0 0 0 0 0 0 0 0 0 0 0 0 0 0 0 0 0 0 0 0 0 0 0 0 0 0 0 0.00284905782712359 0 0 0 0 0 0 0.00683882415812923 0.00426820231145654 0.0066459921330887 0.00346728023548047 0.00876228054222506 0.0185728411726259 0 0 0 0 0 0 0 0.0419584302403423 0 0 0 0 0 0 0 0 0 0 0 0 0 0 0 0 0 0 0 0 0 0 0 0 0 0 0 0 0 0 0 0 0 0 0 0 0 0 0.216762342845311 0.0969612250532514 0.156196980202108 0.0329704483936079 0.0364675543420997 0 0.0969148982763311 0 0 0 0 0 0 0 0 0 0 0 0 0 0.0567993092712839 0.025136005310129 0 0 0.00230188716050014 0 0 0 0 0 0 0 0 0 0.00620601731330192 0 0 0 0 0 0.00752001315948675 0 0 0 0 0 0 0 0.0022663722968112 0 0 0 0 0 0 0 0 0 0 0 0 0 0 0 0 0 0 0 0 0 0 0 0 0 0 0 0 0 0 0 0 0 0 0 0 0 0 0 0 0 0 0 0 0 0.00224957658617125 0.0197577293838732 0.00674631432195021 0 0 0 0 0 0 0 0 0 0 0 0 0 0 0 0 0 0 0 0.0229270003922991 0 0 0 0 0 0 0 0 0 0 0 0 0 0.0117671335138465 0 0 0 0 0 0.00346796723374389 0 0 0 0 0 0 0 0 0 0 0 0 0 0.0195283939058595
0 0 0 0 0 0 0 0 0 0 0 0 0 0 0 0 0 0 0 0 0 0 0 0 0 0 0 0 0 0 0 0 0 0 0 0 0 0 0 0 0 0 0 0 0 0 0 0 0 0 0 0 0 0 0 0 0 0 0 0 0 0 0 0 0 0 0 0 0 0 0 0 0 0 0 0 0 0 0 0 0 0 0 0 0 0 0 0 0 0 0 0 0 0 0 0 0 0 0 0 0 0 0 0 0 0 0 0 0 0 0 0 0 0 0 0 0 0 0 0 0 0 0 0 0 0 0 0 0 0 0 0 0 0 0 0 0 0 0 0 0 0 0 0 0 0 0 0 0 0 0 0 0 0 0 0 0 0 0 0 0 0 0 0 0.0184729831571853 0 0 0 0 0 0 0 0 0.0282491205835327 0 0.0290777348772387 0.00461159579535947 0 0 0 0 0 0 0 0 0 0 0 0 0 0 0 0 0 0 0 0 0 0 0 0 0 0 0 0 0 0 0.00652314741773098 0.0506009408511975 0 0 0 0 0 0 0 0 0 0 0 0 0 0 0 0 0 0 0 0 0 0 0 0 0 0 0 0 0 0 0 0 0 0 0 0 0 0 0 0 0 0.00268277388295737 0 0 0 0 0 0 0 0 0 0.00801009300391859 0 0 0 0 0 0 0.00708217021878122 0 0 0 0 0.029202119443201 0.0177586477512821 0 0.525777878535118 0.0710138661062212 0.0546240979905261 0 0.00658282693925823 0.00831608835686017 0.131413915089631 0 0 0 0 0 0 0 0 0 0 0 0 0 0 0 0 0 0 0 0 0 0 0 0 0 0 0 0 0 0 0 0 0 0 0
0 0 0 0 0 0 0 0 0 0 0 0 0 0 0 0 0 0 0 0 0 0 0 0 0 0 0 0 0 0 0 0 0 0 0 0 0 0 0 0 0 0 0 0 0 0 0 0 0 0 0 0 0 0 0 0 0 0 0 0 0 0 0 0 0 0 0 0 0 0 0 0 0 0 0 0 0 0 0 0 0 0 0 0 0 0 0 0 0 0 0 0 0 0 0 0 0 0 0 0 0 0 0 0 0 0 0 0 0 0 0 0 0 0 0 0 0 0 0 0 0 0 0 0 0 0 0 0 0 0 0 0 0 0 0 0 0 0 0 0 0 0 0 0 0 0 0 0 0 0 0 0 0 0 0 0 0 0 0 0 0 0 0 0 0 0 0 0 0 0 0 0 0 0 0 0 0.0156513758486964 0 0 0 0 0 0 0 0 0 0 0 0 0 0 0 0 0 0 0 0 0 0 0 0 0 0 0 0 0 0 0 0 0 0 0 0 0 0 0 0 0 0 0 0 0 0 0 0 0 0 0 0 0 0 0 0 0 0 0 0 0 0 0 0 0 0 0 0 0 0 0 0 0 0.0218374802328357 0 0 0 0 0 0 0 0 0.153049171364622 0.12579868470891 0.116997542918051 0 0 0 0 0.557681472337208 0 0 0 0 0 0 0 0 0 0 0 0 0 0 0 0 0.00898427258967684 0 0 0 0 0 0 0 0 0 0 0 0 0 0 0 0 0 0 0 0 0 0 0 0 0 0 0 0 0 0 0 0 0
0 0 0 0 0 0 0 0 0 0 0 0 0.00519268023766952 0 0 0 0 0 0 0 0 0 0 0 0 0 0 0 0 0 0 0 0 0 0 0 0 0 0 0 0 0 0 0 0 0 0 0 0 0 0 0 0 0 0 0 0 0 0 0 0 0 0 0 0 0 0 0 0 0 0 0 0 0 0 0 0 0 0 0 0 0 0 0 0 0 0 0 0 0 0 0 0 0 0 0 0 0 0 0 0 0 0 0 0 0 0 0 0 0 0 0 0 0 0.0340644106495653 0.0203373091740226 0 0 0 0 0 0 0 0 0 0 0 0 0 0 0 0 0 0 0 0 0 0 0 0 0 0 0 0 0 0 0 0 0 0 0 0 0 0 0 0 0 0 0 0 0 0 0 0 0 0 0.123398229989308 0 0 0 0 0 0 0 0 0 0.00787980832319844 0 0 0 0 0 0 0 0 0 0.0205556848391794 0 0.0140000236586518 0 0 0 0 0 0 0 0 0 0 0 0 0 0 0 0 0 0 0 0 0 0 0 0 0 0 0 0 0 0 0 0 0 0 0 0 0 0 0 0 0 0 0 0 0 0 0 0 0 0 0 0 0 0 0 0 0 0 0 0 0 0.00677752213710105 0 0 0 0 0 0 0 0 0.0421474425029142 0.109637274683614 0.149486789768069 0.0229942861979131 0 0 0.409371887000886 0 0 0.0341566508379071 0 0 0 0 0 0 0 0 0 0 0 0 0 0 0 0 0 0 0 0 0 0 0 0 0 0 0 0 0 0 0 0 0 0 0 0 0 0 0 0 0 0 0 0 0 0 0 0
0 0 0 0 0 0 0 0 0 0 0 0 0 0 0 0 0 0 0 0 0 0 0 0 0 0 0 0 0 0 0 0 0 0 0 0 0 0 0 0 0 0 0 0 0 0 0 0 0 0 0 0 0 0 0 0 0 0 0 0 0 0 0 0 0 0 0 0 0 0 0 0 0 0 0 0 0 0 0 0 0 0 0 0 0 0 0 0 0 0 0 0 0 0 0 0 0 0 0 0 0 0 0 0 0 0 0 0 0 0 0 0 0 0 0 0 0 0 0 0 0 0 0 0 0 0 0 0 0 0 0 0 0 0 0 0 0 0 0 0 0 0 0 0 0 0 0 0 0 0 0 0 0 0 0 0 0 0 0 0 0 0.0892570998294421 0 0 0 0 0 0 0 0 0 0 0.105084961140358 0.168384221527133 0 0 0 0 0 0 0 0 0 0.0845895889231148 0 0 0 0 0 0 0 0 0 0 0 0 0 0 0 0 0 0 0 0 0 0 0 0 0.34218979855151 0 0 0 0 0 0 0 0 0 0 0 0 0 0 0 0 0 0 0 0 0 0 0 0 0 0 0 0 0 0 0 0 0 0 0 0 0 0 0 0 0 0 0 0 0 0 0 0 0 0 0 0 0 0 0 0.0323611525961582 0 0 0 0 0.0918859957389924 0 0 0 0 0 0.0403463720679374 0 0 0 0 0 0 0 0.0459008096253552 0 0 0 0 0 0 0 0 0 0 0 0 0 0 0 0 0 0 0 0 0 0 0 0 0 0 0 0 0 0 0 0 0
0 0 0 0 0 0 0 0 0 0 0 0 0 0 0 0 0 0 0 0 0 0 0 0 0 0 0.0290212425899805 0 0 0 0 0 0 0 0 0 0 0 0 0 0 0 0 0 0 0 0 0 0 0 0 0 0 0 0 0 0 0 0 0 0 0 0 0 0 0 0 0 0 0 0 0 0 0 0 0 0 0 0 0 0 0 0 0 0 0 0 0 0 0 0 0 0 0 0 0 0 0 0 0 0 0 0 0 0 0 0 0 0 0 0 0 0 0 0 0 0 0 0 0 0 0 0 0 0 0 0 0 0 0 0 0 0 0 0 0 0 0 0 0 0 0 0 0 0 0 0 0 0 0 0 0 0 0 0 0 0 0 0 0 0 0.0597872406610794 0 0 0 0 0 0 0 0 0 0 0.0541960040317145 0 0 0 0 0 0 0 0 0 0 0.0575677607293456 0 0 0 0 0 0 0 0 0 0 0 0 0 0 0 0 0 0 0 0 0 0 0 0 0 0 0 0 0 0 0 0 0 0 0 0 0 0 0 0 0 0 0 0 0 0 0 0 0 0 0 0 0 0 0 0 0 0 0 0 0 0 0 0 0 0 0.0256866566153068 0 0 0 0 0 0 0 0 0 0 0.178850719926306 0 0 0 0 0.139705545463671 0 0 0.298970248920386 0 0 0 0 0 0 0 0 0 0 0 0 0 0.15621458106221 0 0 0 0 0 0 0 0 0 0 0 0 0 0 0 0 0 0 0 0 0 0 0 0 0 0 0 0 0 0 0 0 0
0 0 0 0 0 0 0 0 0 0 0 0 0 0 0 0 0 0 0 0 0 0 0 0 0 0 0.011534275103974 0 0 0 0 0 0 0 0 0 0 0 0 0 0 0 0 0 0 0 0 0 0 0 0 0 0 0 0 0 0 0 0 0 0 0 0 0 0 0 0 0 0 0 0 0 0 0 0 0 0 0 0 0 0 0 0 0 0 0 0 0 0 0 0 0 0 0 0 0 0 0 0 0 0 0 0 0 0 0 0 0 0 0 0 0 0 0 0 0 0 0 0 0 0 0.0128267767659879 0 0 0 0 0 0 0 0 0 0 0 0 0 0 0 0 0 0 0 0 0 0 0 0 0 0 0 0 0 0 0 0 0 0 0 0 0 0 0 0.0951773598253453 0 0.0865336523627695 0.0681853443086776 0 0 0 0 0 0 0 0.1281741925245 0 0 0 0 0 0 0 0 0 0 0.071296189849023 0 0 0 0 0 0 0 0 0 0 0 0 0 0 0 0 0 0 0 0 0 0 0 0 0.21253578962369 0 0 0 0 0 0 0 0 0 0 0 0 0 0 0 0 0 0 0 0 0 0 0 0 0 0.0132849492203435 0 0 0 0 0 0 0 0 0 0 0 0 0 0 0 0 0 0 0 0 0 0 0 0 0 0 0 0.0331714211184098 0 0 0 0 0.0960524658021435 0.156351045592309 0 0 0 0 0 0 0 0 0 0 0 0 0 0 0 0 0 0 0 0 0 0 0 0 0 0 0 0 0 0 0 0 0 0 0 0 0 0 0 0 0 0 0 0 0 0.0148765379028268 0 0
0 0 0 0 0 0 0 0 0 0 0 0 0 0 0 0 0 0 0 0 0 0 0 0 0 0 0 0 0 0 0 0 0 0 0 0 0 0 0 0 0 0 0 0 0 0 0 0 0 0 0 0 0 0 0 0 0 0 0 0 0 0 0 0 0 0 0 0 0 0 0 0 0 0 0 0 0 0 0 0 0 0 0 0 0 0 0 0 0 0 0 0 0 0 0 0 0 0 0 0 0 0 0 0 0 0 0 0 0 0 0 0 0 0 0 0 0 0 0 0 0 0 0 0 0 0 0 0 0 0 0 0 0 0 0 0 0 0 0 0 0 0 0 0 0 0 0 0 0 0 0 0 0 0 0 0 0 0 0 0 0 0 0 0 0 0 0 0 0 0 0 0 0 0 0 0 0 0 0 0 0 0 0 0 0 0 0 0 0 0 0 0 0 0 0 0 0 0 0 0 0 0 0 0 0 0 0 0 0 0 0 0 0 0 0 0 0 0 0 0 0 0 0 0 0 0 0 0 0 0 0 0 0 0 0 0 0 0 0 0 0 0 0 0 0 0 0 0 0 0 0 0 0 0 0 0 0 0 0 0 0 0 0 0 0 0 0 0 0 0 0 0 0 0.57493004484796 0.425069955152039 0 0 0 0 0 0 0 0 0 0 0 0 0 0 0 0 0 0 0 0 0 0 0 0 0 0 0 0 0 0 0 0 0 0 0 0 0 0 0 0 0 0
0 0 0 0 0 0 0 0 0 0 0 0 0 0 0 0 0 0 0 0 0 0 0 0 0 0 0 0 0 0 0 0 0 0 0 0 0 0 0 0 0 0 0 0 0 0 0 0 0 0 0 0 0 0 0 0 0 0 0 0 0 0 0 0 0 0 0 0 0 0 0 0 0 0 0 0 0 0 0 0 0 0 0 0 0 0 0 0 0 0 0 0 0 0 0 0 0 0 0 0 0 0 0 0 0 0 0 0 0 0 0 0 0 0 0 0 0 0 0 0 0 0 0 0 0 0 0 0 0 0 0 0 0 0 0 0 0 0 0 0 0 0 0 0 0 0 0 0 0 0 0 0 0 0 0 0 0 0 0 0 0 0 0 0 0 0 0 0 0 0 0 0 0 0 0 0.0789950828004794 0 0 0 0 0 0 0 0 0 0 0 0 0 0 0 0 0 0 0 0.0366387316302985 0 0 0 0 0 0 0 0 0 0 0 0 0 0 0 0 0 0 0 0.265828777669558 0 0 0 0 0 0 0 0 0 0 0 0 0 0 0 0 0 0 0 0 0 0 0 0 0 0 0 0 0 0 0 0 0 0 0 0 0 0 0 0 0 0 0 0 0 0 0 0 0 0 0 0 0 0 0 0 0.304739046326672 0.0682475633945162 0.12083015827172 0 0 0 0 0 0 0 0 0 0 0 0 0 0 0 0 0 0 0 0 0 0 0 0 0 0 0.0692125521978619 0 0 0 0 0.0253216654382422 0.0301864222706514 0 0 0 0 0 0 0 0 0
0 0 0 0 0 0 0 0 0 0 0 0 0 0 0 0 0 0 0 0 0 0 0 0 0 0 0 0 0 0 0 0 0 0 0 0 0 0 0 0 0 0 0 0 0 0 0 0 0 0 0 0 0 0 0 0 0 0 0 0 0 0 0 0 0 0 0 0 0 0 0 0 0 0 0 0 0 0 0 0 0 0 0 0 0 0 0 0 0 0 0 0 0 0 0 0 0 0 0 0 0 0 0 0 0 0 0 0 0 0 0 0 0 0 0 0 0 0 0 0 0 0 0 0 0 0 0 0 0 0 0 0 0 0 0 0 0 0 0 0 0 0 0 0 0 0 0 0 0 0 0 0 0 0 0 0 0 0 0 0 0 0 0 0 0 0 0 0 0 0 0 0 0 0 0.00850657965943253 0.155710016297796 0 0 0 0 0 0 0 0 0 0 0 0 0 0 0 0 0.00734659152405537 0 0 0 0 0 0 0 0 0 0 0 0 0 0 0 0 0 0.00932452001130105 0 0 0 0 0.0363564534926911 0 0 0 0 0 0 0 0 0 0 0 0 0 0 0 0 0.00536191877741756 0 0 0 0 0 0 0 0 0 0 0 0 0 0 0 0 0 0 0 0 0 0 0 0 0 0 0 0 0 0 0 0.0304828008322803 0 0 0 0 0 0 0.0541994229899457 0 0 0.10082599160524 0.0957463906263069 0.20469135156698 0.228047236278329 0 0 0 0.0184733103527753 0 0 0 0 0 0 0 0 0 0 0 0 0 0 0 0 0 0 0 0.0449274159854486 0 0 0 0 0 0 0 0 0 0 0 0 0 0 0
0 0 0 0 0 0 0 0 0 0 0 0 0 0 0 0 0 0 0 0 0 0 0 0 0 0 0 0 0 0 0 0 0 0 0 0 0 0 0 0 0 0 0 0 0 0 0 0 0 0 0 0 0 0 0 0 0 0 0 0 0 0 0 0 0 0 0 0 0 0 0 0 0 0 0 0 0 0 0 0 0 0 0 0 0 0 0 0 0 0 0 0 0 0 0 0 0 0 0 0 0 0 0 0 0 0 0 0 0 0 0 0 0 0 0 0 0 0 0 0 0 0 0 0 0 0 0 0 0 0 0 0 0 0 0 0 0 0 0 0 0 0 0 0 0 0 0 0 0 0 0 0 0 0 0 0 0 0 0 0 0 0 0 0 0 0 0 0 0 0 0 0 0 0 0 0 0 0 0 0 0 0 0 0 0 0 0 0 0 0 0 0 0 0 0 0 0 0 0 0 0 0 0 0 0 0 0 0 0 0 0 0 0 0 0 0 0 0 0 0 0 0 0 0 0 0 0 0 0 0 0 0 0 0 0 0 0 0 0 0 0 0 0 0 0 0 0 0 0 0 0 0 0 0 0 0 0 0 0 0 0.0596778559117948 0 0 0 0.275808704572941 0 0 0 0 0 0.304366675110848 0.180597315136974 0 0 0 0.179549449267442 0 0 0 0 0 0 0 0 0 0 0 0 0 0 0 0 0 0 0 0 0 0 0 0 0 0 0 0 0 0 0 0 0 0 0 0 0 0 0 0 0
0 0 0 0 0 0 0 0 0 0 0 0 0 0 0 0 0 0 0 0 0 0 0 0 0 0 0 0 0 0 0 0 0 0 0 0 0 0 0 0 0 0 0 0 0 0 0 0 0 0 0 0 0 0 0 0 0 0 0 0 0 0 0 0 0 0 0 0 0 0 0 0 0 0 0 0 0 0 0 0 0 0 0 0 0 0 0 0 0 0 0 0 0 0 0 0 0 0 0 0 0 0 0 0 0 0 0 0 0 0 0 0 0 0 0 0 0 0 0 0 0 0 0 0 0 0 0 0 0 0 0 0 0 0 0 0 0 0 0 0 0 0 0 0 0 0 0 0 0 0 0 0 0 0 0 0 0 0 0 0 0 0 0 0 0.0566110787206846 0 0 0 0 0 0 0 0 0 0 0.304190749572162 0 0 0 0 0 0 0 0 0 0 0 0 0 0 0 0 0 0 0 0 0 0 0 0 0 0 0 0 0 0 0 0 0 0 0 0 0 0 0 0 0 0 0 0 0 0 0 0 0 0 0 0 0 0 0 0 0 0 0 0 0 0 0 0 0 0 0 0 0 0 0 0 0 0 0 0 0 0 0 0 0 0 0 0 0 0 0 0 0 0 0 0 0 0 0.0249969690457132 0.0355176588201309 0.166638339647869 0 0 0.391882086751416 0.0201631174420245 0 0 0 0 0 0 0 0 0 0 0 0 0 0 0 0 0 0 0 0 0 0 0 0 0 0 0 0 0 0 0 0 0 0 0 0 0 0 0 0
0 0 0 0 0 0 0 0 0 0 0 0 0 0 0 0 0 0 0 0 0 0 0 0 0 0 0 0 0 0 0 0 0 0 0 0 0 0 0 0 0 0 0 0 0 0 0 0 0 0 0 0 0 0 0 0 0 0 0 0 0 0 0 0 0 0 0 0 0 0 0 0 0 0 0 0 0 0 0 0 0 0 0 0 0 0 0 0 0 0 0 0 0 0 0 0 0 0 0 0 0 0 0 0 0 0 0 0 0 0 0 0 0 0 0 0 0 0 0 0 0 0 0 0 0 0 0 0 0 0 0 0 0 0 0 0 0 0 0 0 0 0 0 0 0 0 0 0 0 0 0 0 0 0 0 0 0 0 0 0 0.00652273507169833 0.0069723751182819 0 0 0.0388618214773845 0 0 0 0 0 0 0 0 0.0292073499789328 0 0.144229354945826 0.00365673025168927 0 0 0 0 0 0 0 0 0 0 0 0 0 0 0 0 0 0 0.00592696868119241 0 0 0 0 0 0 0 0 0 0 0 0.0120755377876695 0.0429422599094412 0 0 0 0 0 0 0 0 0 0 0 0 0 0 0 0 0 0 0 0 0 0 0 0 0 0 0 0 0 0 0 0 0 0 0 0 0 0 0 0 0 0.00212728540218634 0 0 0 0 0 0 0 0 0 0.00461313606939747 0 0 0 0.329864138949115 0 0 0.00553961602374461 0 0 0 0 0.057545942833665 0.00725301868103657 0.142509981218827 0 0.0349355945580441 0.0302502307193193 0 0.0123050004279246 0.00659417980666301 0.0760667420879608 0 0 0 0 0 0 0 0 0 0 0 0 0 0 0 0 0 0 0 0 0 0 0 0 0 0 0 0 0 0 0 0 0 0 0
0 0 0 0 0 0 0 0 0 0 0 0 0 0 0 0 0 0 0 0 0 0 0 0 0 0 0 0 0 0 0 0 0 0 0 0 0 0 0 0 0 0 0 0 0 0 0 0 0 0 0 0 0 0 0 0 0 0 0 0 0 0 0 0 0 0 0 0 0 0 0 0 0 0 0 0 0 0 0 0 0 0 0 0 0 0 0 0 0 0 0 0 0 0 0 0 0 0 0 0 0 0 0 0 0 0 0 0 0 0 0 0 0 0 0 0 0 0 0 0 0 0 0 0 0 0 0 0 0 0 0 0 0 0 0 0 0 0 0 0 0 0 0 0 0 0 0 0 0 0 0 0 0 0 0 0 0 0 0 0 0 0 0 0 0 0 0 0 0 0 0 0 0 0 0 0.0147310462823276 0 0 0 0 0 0 0 0 0 0 0 0 0 0 0 0 0 0 0 0 0 0 0 0 0 0 0 0 0 0 0 0 0 0 0 0 0 0 0 0 0 0 0 0 0 0 0 0 0 0 0 0 0 0 0 0 0 0 0 0 0 0 0 0 0 0 0 0 0 0 0 0 0 0 0 0 0 0 0 0 0 0 0 0 0 0 0 0 0.139561352262506 0 0 0 0 0 0 0 0.385372756989916 0 0.022968718663197 0.109435280756223 0 0.167699215163398 0 0 0 0.160231629882432 0 0 0 0 0 0 0 0 0 0 0 0 0 0 0 0 0 0 0 0 0 0 0 0 0 0 0 0 0 0 0 0 0 0 0
0 0 0 0 0 0 0 0 0 0 0 0 0 0 0 0 0 0 0 0 0 0 0 0 0 0 0 0 0 0 0 0 0 0 0 0 0 0 0 0 0 0 0 0 0 0 0 0 0 0 0 0 0 0 0 0 0 0 0 0 0 0 0 0 0 0 0 0 0 0 0 0 0 0 0 0 0 0 0 0 0 0 0 0 0 0 0 0 0 0 0 0 0 0 0 0 0 0 0 0 0 0 0 0 0 0 0 0 0 0 0 0 0 0 0 0 0 0 0 0 0 0 0 0 0 0 0 0 0 0 0 0 0 0 0 0 0 0 0 0 0 0 0 0 0 0 0 0 0 0 0 0 0 0 0 0 0 0 0 0 0 0 0 0 0.0607795403134806 0 0 0 0 0 0 0 0 0 0 0.152552012674143 0 0 0 0 0 0 0 0 0 0 0 0 0 0 0 0 0 0 0 0 0 0 0 0 0 0 0 0 0 0 0 0 0 0 0 0 0 0 0 0 0 0 0 0 0 0 0 0 0 0 0 0 0 0 0 0 0 0 0 0 0 0 0 0 0 0 0 0 0 0 0 0 0 0 0 0 0 0 0 0 0 0 0 0 0 0 0 0 0.0939355822545754 0 0 0 0 0 0 0 0.375690463401553 0 0 0.0829166505549742 0.14674214780424 0 0 0 0 0.0760977845573177 0 0 0 0 0 0 0 0 0 0 0 0 0 0 0 0 0 0 0 0.0112858184397155 0 0 0 0 0 0 0 0 0 0 0 0 0 0 0
0 0 0 0 0 0 0 0 0 0 0 0 0 0 0 0 0 0 0 0 0 0 0 0 0 0 0 0 0 0 0 0 0 0 0 0 0 0 0 0 0 0 0 0 0 0 0 0 0 0 0 0 0 0 0 0 0 0 0 0 0 0 0 0 0 0 0 0 0 0 0 0 0 0 0 0 0 0 0 0 0 0 0 0 0 0 0 0 0 0 0 0 0 0 0 0 0 0 0 0 0 0 0 0 0 0 0 0 0 0 0 0 0 0 0 0 0 0 0 0 0 0 0 0 0 0 0 0 0 0 0 0 0 0 0 0 0 0 0 0 0 0 0 0 0 0 0 0 0 0 0 0 0 0 0 0 0 0 0 0 0 0 0 0 0 0 0 0 0 0 0 0 0 0.0170445863819729 0 0 0 0 0 0 0 0 0 0 0 0 0 0 0 0 0 0 0 0 0 0 0 0 0 0 0 0 0 0 0 0 0 0 0.0377179228301911 0 0 0 0 0 0 0 0.00932947610321845 0.115647077032091 0 0 0 0.0304582499506218 0 0 0 0 0 0 0 0 0 0 0.0470761093692768 0 0 0 0 0 0 0 0 0 0.0130068305499818 0 0 0 0 0 0 0.0286261898132202 0 0 0 0.0113207778177287 0 0 0 0 0 0 0 0 0 0 0 0 0 0 0 0 0 0 0 0 0 0 0 0 0 0.0692528926283628 0.458399962956235 0.109673742451044 0 0 0 0 0 0 0 0 0 0 0 0 0 0 0 0 0 0 0 0 0 0 0 0 0 0.0524461821160552 0 0 0 0 0 0 0 0 0
0 0 0 0 0 0 0 0 0 0 0 0 0 0 0 0 0 0 0 0 0 0 0 0 0 0 0 0 0 0 0 0 0 0 0 0 0 0 0 0 0 0 0 0 0 0 0 0 0 0 0 0 0 0 0 0 0 0 0 0 0 0 0 0 0 0 0 0 0 0 0 0 0 0 0 0 0 0 0 0 0 0 0 0 0 0 0 0 0 0 0 0 0 0 0 0 0 0 0 0 0 0 0 0 0 0 0 0 0 0 0 0 0 0 0 0 0 0 0 0 0 0 0 0 0 0 0 0 0 0 0 0 0 0 0 0 0 0 0 0 0 0 0 0 0 0 0 0 0 0 0 0 0 0 0 0 0 0 0 0 0 0 0 0 0 0 0 0 0 0 0 0 0 0.0916124915485567 0 0 0 0 0 0 0 0 0 0 0 0 0 0 0 0 0 0 0 0 0 0 0 0 0 0 0 0 0 0 0 0 0 0 0.201651922509453 0 0 0 0 0 0 0 0 0 0 0 0 0 0 0 0 0 0 0 0 0 0 0 0 0 0 0 0 0 0 0 0 0 0 0 0 0 0 0 0 0 0 0 0 0 0 0 0 0 0 0 0 0 0 0 0.040171571682865 0 0 0 0 0 0 0 0 0 0 0.119689271794837 0 0 0.131258785545062 0 0 0.415615956919225 0 0 0 0 0 0 0 0 0 0 0 0 0 0 0 0 0 0 0 0 0 0 0 0 0 0 0 0 0 0 0 0 0 0 0
0 0 0 0 0 0 0 0 0 0 0 0 0 0 0 0 0 0 0 0 0 0 0 0 0 0 0 0 0 0 0 0 0 0 0 0 0 0 0 0 0 0 0 0 0 0 0 0 0 0 0 0 0 0 0 0 0 0 0 0 0 0 0 0 0 0 0 0 0 0 0 0 0 0 0 0 0 0 0 0 0 0 0 0 0 0 0 0 0 0 0 0 0 0 0 0 0 0 0 0 0 0 0 0 0 0 0 0 0 0 0 0 0 0 0 0 0 0 0 0 0 0 0 0 0 0 0 0 0 0 0 0 0 0 0 0 0 0 0 0 0 0 0 0 0 0 0 0 0 0 0 0 0 0 0 0 0 0 0 0 0 0 0 0.0370485372624933 0.170788283518866 0 0 0 0 0 0 0 0 0 0 0 0 0 0 0 0 0 0 0 0 0 0 0 0 0 0 0 0.0342776536264008 0 0 0 0 0 0 0 0 0 0 0 0 0 0 0 0.0457624196348767 0 0 0 0 0 0 0 0 0 0 0.0134227709229338 0 0.011005012312429 0 0 0 0 0 0 0 0 0 0 0 0 0 0 0 0 0 0 0 0 0 0 0 0 0 0 0 0.0157090670691478 0 0 0 0.0077639304829018 0 0 0 0 0 0 0 0 0 0 0.0330820725452815 0 0 0 0 0 0 0 0 0 0 0.0418120639113975 0 0 0.566372640982197 0 0 0 0 0 0 0 0 0 0 0 0 0 0 0 0 0 0 0 0 0 0 0 0 0 0 0 0 0.0229555477310752 0 0 0 0 0 0 0 0 0
0 0 0 0 0 0 0 0 0 0 0 0 0 0 0 0 0 0 0 0 0 0 0 0 0 0 0 0 0 0 0 0 0 0 0 0 0 0 0 0 0 0 0 0 0 0 0 0 0 0 0 0 0 0 0 0 0 0 0 0 0 0 0 0 0 0 0 0 0 0 0 0 0 0 0 0 0 0 0 0 0 0 0 0 0 0 0 0 0 0 0 0 0 0 0 0 0 0 0 0 0 0 0 0 0 0 0 0 0 0 0 0 0 0 0 0 0 0 0 0 0 0 0 0 0 0 0 0 0 0 0 0 0 0 0 0 0 0 0 0 0 0 0 0 0 0 0 0 0 0 0 0 0 0 0 0 0 0 0 0 0 0 0 0 0 0 0 0 0 0 0 0 0 0.0311473745445232 0 0 0 0 0 0 0 0 0 0 0 0 0 0 0 0 0 0 0 0 0 0 0 0 0 0 0 0 0 0 0 0 0 0.0172787785165678 0 0 0 0 0 0 0 0 0 0 0 0 0 0 0 0 0 0 0 0 0 0 0 0 0 0 0 0 0 0 0 0 0 0 0 0 0 0 0 0 0 0 0 0 0 0 0 0 0 0 0 0 0 0 0 0 0.25094933627185 0 0 0 0 0 0 0 0.0337947258969051 0 0 0.231529705369589 0.155693662805919 0.0845027529069082 0.0650476241181859 0.130056039569552 0 0 0 0 0 0 0 0 0 0 0 0 0 0 0 0 0 0 0 0 0 0 0 0 0 0 0 0 0 0 0 0 0 0 0 0 0
0 0 0 0 0 0 0 0 0 0 0 0 0 0 0 0 0 0 0 0 0 0 0 0 0 0 0 0 0 0 0 0 0 0 0 0 0 0 0 0 0 0 0 0 0 0 0 0 0 0 0 0 0 0 0 0 0 0 0 0 0 0 0 0 0 0 0 0 0 0 0 0 0 0 0 0 0 0 0 0 0 0 0 0 0 0 0 0 0 0 0 0 0 0 0 0 0 0 0 0 0 0 0 0 0 0 0 0 0 0 0 0 0 0 0 0 0 0 0 0 0 0 0 0 0 0 0 0 0 0 0 0 0 0 0 0 0 0 0 0 0 0 0 0 0 0 0 0 0 0 0 0 0 0 0 0 0 0 0 0 0 0 0 0 0 0 0.0344254486200089 0 0.0682702905719931 0.0444950144557096 0.292499637604805 0 0 0 0 0 0 0 0 0 0 0 0.0102480069751049 0 0 0 0.053304683968852 0.0109401884723963 0.0411169933779839 0 0.0702690101692721 0 0 0 0 0 0.0124343306162235 0 0 0 0.026813282648197 0.0828738019001973 0 0.191110864069067 0 0 0 0 0 0 0 0 0.00390556918692884 0 0 0 0 0 0 0 0 0 0.0135545350504764 0 0 0 0 0.00334588911774608 0 0 0 0 0 0 0 0 0.00317134477946954 0 0 0 0.00509721257053898 0 0 0 0 0 0 0 0 0 0 0 0 0 0 0 0.00416383043234857 0 0 0 0 0 0 0.0110078110682758 0 0 0 0 0 0 0 0 0 0 0 0 0 0 0 0 0 0 0 0 0 0 0 0 0 0 0.00482113593605457 0 0.00451065737081922 0 0 0 0.00226659450100094 0 0 0 0 0 0 0 0 0 0 0 0 0 0 0 0 0 0 0 0.00535386653652964
0 0 0 0 0 0 0 0 0 0 0 0 0 0 0 0 0 0 0 0 0 0 0 0 0 0 0 0 0 0 0 0 0 0 0 0 0 0 0 0 0 0 0 0 0 0 0 0 0 0 0 0 0 0 0 0 0 0 0 0 0 0 0 0 0 0 0 0 0 0 0 0 0 0 0 0 0 0 0 0 0 0 0 0 0 0 0 0 0 0 0 0 0 0 0 0 0 0 0 0 0 0 0 0 0 0 0 0 0 0 0 0 0 0 0 0 0 0 0 0 0 0 0 0 0 0 0 0 0 0 0 0 0 0 0 0 0 0 0 0 0 0 0 0 0 0 0 0 0 0 0 0 0 0 0 0 0 0.0238292789681554 0 0 0 0.0745806508328828 0 0 0.0560289550846375 0 0 0 0 0 0 0 0 0 0 0 0 0 0 0 0 0 0 0 0 0 0 0 0 0 0 0 0 0 0 0 0 0 0 0 0 0 0 0 0 0 0 0 0.07888140336249 0 0 0 0 0 0 0 0 0 0 0 0 0 0 0 0 0 0 0 0 0 0 0 0 0 0 0 0 0.186947840762765 0 0 0 0 0 0 0 0 0 0 0 0 0 0 0 0 0 0 0 0 0 0 0 0 0 0 0 0.0226681162772202 0 0.0771026081490443 0.131275571092025 0 0 0 0 0 0 0 0 0 0 0 0 0 0 0 0 0 0 0 0 0 0 0 0 0.34868557547078 0 0 0 0 0 0 0 0 0 0 0 0 0 0 0 0 0 0 0 0 0 0 0
0 0 0 0 0 0 0 0 0 0 0 0 0 0 0 0 0 0 0 0 0 0 0 0 0 0 0 0 0 0 0 0 0 0 0 0 0 0 0 0 0 0 0 0 0 0 0 0 0 0 0 0 0 0 0 0 0 0 0 0 0 0 0 0 0 0 0 0 0 0 0 0 0 0 0 0 0 0 0 0 0 0 0 0 0 0 0 0 0 0 0 0 0 0 0 0 0 0 0 0 0 0 0 0 0 0 0 0 0 0 0 0 0 0 0 0 0 0 0 0 0 0 0 0 0 0 0 0 0 0 0 0 0 0 0 0 0 0 0 0 0 0 0 0 0 0 0 0 0 0 0 0 0 0 0 0 0.0214827583843191 0.00520107025475027 0.107078061738561 0.0677064721811441 0.0137756015709128 0.0196133522760625 0 0 0.012989987092608 0 0 0 0 0 0 0 0 0 0.0206259289491875 0.0220732150429823 0 0 0.00359045654703301 0 0 0 0.0042928437596938 0 0 0 0 0 0 0 0 0 0.0191236306212295 0 0 0.0197826152946261 0 0 0 0 0 0 0 0 0 0 0 0 0 0 0 0 0 0 0 0 0.0191824122727292 0 0 0 0 0.0157333744039883 0 0 0.00739199771345656 0 0 0 0 0 0 0 0 0 0 0 0 0 0 0 0 0 0 0 0.00356045935030455 0 0 0 0.00835534950599605 0 0 0 0 0.00377405943864265 0 0 0 0 0 0 0 0 0 0 0 0 0 0 0 0 0 0 0 0 0 0 0 0 0 0 0 0 0 0 0 0.0937701097471638 0 0.150152279625973 0.145961858373112 0.101767878669039 0 0 0 0 0 0 0 0 0 0 0 0 0 0 0 0 0 0 0.113014227186485 0 0 0 0 0 0 0 0
0 0 0 0 0 0 0 0 0 0 0 0 0 0 0 0 0 0 0 0 0 0 0 0 0 0 0 0 0 0 0 0 0 0 0 0 0 0 0 0 0 0 0 0 0 0 0 0 0 0 0 0 0 0 0 0 0 0 0 0 0 0 0 0 0 0 0 0 0 0 0 0 0 0 0 0 0 0 0 0 0 0 0 0 0 0 0 0 0 0 0 0 0 0 0 0 0 0 0 0 0 0 0 0 0 0 0 0 0 0 0 0 0 0 0 0 0 0 0 0 0 0 0 0 0 0 0 0 0 0 0 0 0 0 0 0 0 0 0 0 0 0 0 0 0 0 0 0 0 0 0 0 0 0 0 0 0 0 0 0.0826188353164701 0 0 0 0 0 0 0 0 0 0 0 0 0 0 0 0 0 0 0 0 0 0 0 0 0 0 0 0 0 0 0 0 0 0.023497294801048 0 0 0 0 0 0 0 0 0 0 0 0 0 0 0 0 0 0 0 0 0 0 0.0692321161718658 0 0 0 0 0.0583718122588048 0 0 0 0 0 0 0 0 0 0 0 0 0 0 0 0 0 0 0 0 0 0 0 0 0 0 0 0 0 0 0 0 0 0 0 0 0 0 0 0 0 0 0 0 0 0 0 0 0 0 0 0 0 0 0 0 0 0 0 0 0 0 0.3119564946592 0 0 0.0937925668230274 0.232921834313406 0.103821703377885 0 0 0 0 0 0 0 0 0 0 0 0 0 0 0 0 0 0 0.0237873422782932 0 0 0 0 0 0 0 0
0 0 0 0 0 0 0 0 0 0 0 0 0 0 0 0 0 0 0 0 0 0 0 0 0 0 0 0 0 0 0 0 0 0 0 0 0 0 0 0 0 0 0 0 0 0 0 0 0 0 0 0 0 0 0 0 0 0 0 0 0 0 0 0 0 0 0 0 0 0 0 0 0 0 0 0 0 0 0 0 0 0 0 0 0 0 0 0 0 0 0 0 0 0 0 0 0 0 0 0 0 0 0 0 0 0 0 0 0 0 0 0 0 0 0 0 0 0 0 0 0 0 0 0 0 0 0 0 0 0 0 0 0.00203733978831139 0 0 0 0 0 0 0 0 0 0 0 0 0 0 0 0 0 0 0 0 0 0 0 0.00650824378865659 0 0.0258685106660895 0.109908314189789 0 0.006132177213545 0 0 0 0.0333712931797913 0 0 0 0 0 0 0 0 0.0110187053328406 0 0.0231164400999051 0 0 0 0 0 0 0 0 0 0 0 0 0 0 0 0.00558884989977731 0.0850431963635781 0 0 0 0.0945702243106246 0 0 0 0 0 0 0 0.0695287657889128 0 0 0 0 0 0 0 0 0 0 0 0 0 0 0 0 0 0 0 0 0 0 0 0 0 0 0 0.00232845545224105 0 0 0 0 0 0 0 0 0 0.0234538157219207 0.0164555564659314 0 0 0 0.00733109233315384 0 0 0 0 0 0 0 0 0 0 0 0 0 0 0 0 0 0 0 0 0 0 0 0 0 0 0 0 0 0 0 0 0 0 0 0 0 0 0.0263568228743335 0.0332754063129645 0.185101367746614 0 0 0 0 0.181447922014181 0.0515575004568394 0 0 0 0 0 0 0 0 0 0 0 0 0 0 0 0 0 0 0 0 0
0 0 0 0 0 0 0 0 0 0 0 0 0 0 0 0 0 0 0 0 0 0 0 0 0 0 0 0 0 0 0 0 0 0 0 0 0 0 0 0 0 0 0 0 0 0 0 0 0 0 0 0 0 0 0 0 0 0 0 0 0 0 0 0 0 0 0 0 0 0 0 0 0 0 0 0 0 0 0 0 0 0 0 0 0 0 0 0 0 0 0 0 0 0 0 0 0 0 0 0 0 0 0 0 0 0 0 0 0 0 0 0 0 0 0 0 0 0 0 0 0 0 0 0 0 0 0 0 0 0 0 0 0 0 0 0 0 0 0 0 0 0 0 0 0 0 0 0 0 0 0 0 0 0 0 0 0.0565234615644462 0.00520418369887872 0.067195863122777 0.0449863459256233 0 0.0510967448749255 0 0 0.0158639607505105 0 0 0 0 0 0 0 0 0 0.0702982584468348 0.0266477742761474 0 0 0.00937428136796844 0 0 0 0.00962249904099076 0.00355373088904136 0 0 0 0 0 0 0 0 0.0766836846195593 0.00692002436619229 0 0.0204585781348079 0 0.0183096758657942 0 0 0 0 0 0 0 0 0 0 0 0 0 0 0 0 0 0 0 0 0 0 0 0 0 0 0 0 0 0 0 0 0 0 0 0 0 0 0 0 0 0 0 0 0 0 0 0 0 0 0 0.00656296437567574 0 0 0 0 0 0 0 0 0 0 0 0 0 0 0 0 0 0 0 0 0 0 0 0 0 0 0 0 0 0 0 0 0 0 0.203295231335045 0.0381710472659013 0.0239921701749804 0 0.164625796399511 0.053255323389651 0 0 0 0 0.014304268361419 0 0 0 0 0 0 0 0 0 0 0 0 0 0.013054131753319 0 0 0 0 0 0 0 0
0 0 0 0 0 0 0 0 0 0 0 0 0 0 0 0 0 0 0 0 0 0 0 0 0 0 0 0 0 0 0 0 0 0 0 0 0 0 0 0 0 0 0 0 0 0 0 0 0 0 0 0 0 0 0 0 0 0 0 0 0 0 0 0 0 0 0 0 0 0 0 0 0 0 0 0 0 0 0 0 0 0 0 0 0 0 0 0 0 0 0 0 0 0 0 0 0 0 0 0 0 0 0 0 0 0 0 0 0 0 0 0 0 0 0 0 0 0 0 0 0 0 0 0 0 0 0 0 0 0 0 0 0 0 0 0 0 0 0 0 0 0 0 0 0 0 0 0 0 0 0 0 0 0 0 0 0.0509623555203158 0.00395293435212552 0.0535034591197896 0.116138410216482 0.0104923485070787 0.0514450025550881 0 0 0.00497353842619006 0.00195165017129525 0 0 0 0 0 0 0 0 0.0136588982209387 0 0 0 0.00700156716392286 0 0 0 0.00553370637200498 0.00319332345867612 0 0 0 0 0 0 0 0 0.010351938913079 0.016464377544733 0 0.00404161257791032 0 0.0280371033762618 0 0 0 0 0 0 0 0.00346589100178956 0 0 0 0 0 0 0 0 0 0 0 0 0 0 0 0 0 0 0 0 0 0 0 0 0 0 0 0 0 0 0 0 0 0 0 0 0 0 0.00731881063370021 0 0 0 0.0130796412848561 0.00582693155097912 0 0.00645928909470338 0 0.00783228981837784 0 0 0 0 0 0 0 0 0 0 0 0 0 0 0 0 0 0 0 0 0 0 0 0 0 0 0 0 0 0 0.140201281948246 0.0672501403096278 0.0214890482703141 0.116792573461624 0 0.143736362498292 0 0 0 0 0.0221179188751287 0.0250536418469726 0 0 0 0 0 0 0 0 0 0 0 0 0.0376739529094976 0 0 0 0 0 0 0 0
0 0 0 0 0 0 0 0 0 0 0 0 0 0 0 0 0 0 0 0 0 0 0 0 0 0 0 0 0 0 0 0 0 0 0 0 0 0 0 0 0 0 0 0 0 0 0 0 0 0 0 0 0 0 0 0 0 0 0 0 0 0 0 0 0 0 0 0 0 0 0 0 0 0 0 0 0 0 0 0 0 0 0 0 0 0 0 0 0 0 0 0 0 0 0 0 0 0 0 0 0 0 0 0 0 0 0 0 0 0 0 0 0 0 0 0 0 0 0 0 0 0 0 0 0 0 0 0 0 0 0 0 0.00379148447620387 0 0 0 0 0 0 0 0 0 0 0 0 0 0 0 0 0 0 0 0 0 0 0.0073043399229675 0.0219223970148467 0 0.0349021792728573 0.057232003876876 0.00938016974166339 0.020181078643029 0 0 0 0.0248835613118815 0 0 0 0 0 0 0 0 0.0110299810116628 0 0.00535120192730145 0 0.00202957429142634 0 0 0 0 0 0 0 0 0 0 0 0 0 0.00916582689445834 0.0435069755579716 0 0 0 0.0281960728017255 0 0 0 0 0 0 0 0.0077788243361131 0 0 0 0 0 0 0 0 0 0 0 0 0 0 0 0 0 0 0 0 0 0 0 0 0 0 0 0 0 0 0 0 0 0 0 0 0.0138653696133894 0 0.0121802982272311 0 0 0 0.0115546804235586 0.0306956839481145 0 0.0068848731873382 0 0.00654410119969527 0 0 0 0 0 0 0 0 0 0 0 0 0 0 0 0 0 0 0 0 0 0 0 0 0 0 0 0 0 0 0.100422592290671 0.0307949319498522 0.122803727050005 0.0388140062014549 0.147664043192126 0 0 0 0 0 0.0326058211851849 0.125329866025748 0 0 0 0 0 0 0 0 0.00617227796593901 0 0 0 0.0245497325487093 0 0 0 0.00246232390999787 0 0 0 0
0 0 0 0 0 0 0 0 0 0 0 0 0 0 0 0 0 0 0 0 0 0 0 0 0 0 0 0 0 0 0 0 0 0 0 0 0 0 0.00301662351641005 0 0 0 0 0 0 0 0 0 0 0 0 0 0 0 0 0 0 0 0 0 0 0.00652011875846797 0 0.0100134051521974 0 0 0 0 0 0.00311849535824724 0 0 0 0.00524245326948714 0 0 0 0.0171831944621429 0 0 0 0 0 0 0 0 0 0 0 0 0 0 0 0 0 0 0 0 0 0 0 0 0 0 0 0 0 0 0 0 0 0 0 0 0 0 0 0 0 0 0 0 0 0 0 0 0 0 0 0 0 0 0 0.0105690888101447 0 0 0 0 0 0 0 0 0 0 0 0 0 0 0 0 0 0 0 0 0 0 0.00261162507197894 0 0 0 0 0.0139454082369132 0 0 0 0 0 0 0 0.0124928385477781 0.0169273991076185 0 0 0 0 0.00770149710140855 0 0 0.0620048694884291 0 0 0 0.340405329814947 0.0198096188192776 0 0 0 0 0 0.0165787159047166 0 0 0 0 0 0 0 0 0 0.00528128625666853 0 0 0.0250802621634977 0.0386551976015196 0 0 0 0 0 0 0 0 0.0184569993360542 0 0 0 0 0 0.151237697463501 0.00418337417013793 0 0 0.0183696913275427 0 0 0 0 0 0.00868061653057641 0 0 0 0 0 0 0 0 0.0188749908242673 0 0 0 0 0 0 0 0 0 0 0 0 0 0 0 0 0 0 0 0 0 0 0 0 0 0 0 0 0 0 0 0 0 0 0 0 0 0 0 0 0 0 0 0 0.0104304012292529 0 0 0 0 0 0 0 0 0.0137004885733035 0.138908313103513 0 0 0 0 0 0 0 0 0 0 0 0 0 0 0 0 0 0 0 0 0 0 0 0
0 0 0 0 0 0 0 0 0 0 0 0 0 0 0 0 0 0 0 0 0 0 0 0 0 0 0 0 0 0 0 0 0 0 0 0 0 0 0 0 0 0 0 0 0 0 0 0 0 0 0 0 0 0 0 0 0 0 0 0 0 0 0 0 0 0 0 0 0 0 0 0 0 0 0 0 0 0 0 0 0 0 0 0 0 0 0 0 0 0 0 0 0 0 0 0 0 0 0 0 0 0 0 0 0 0 0 0 0 0 0 0 0 0 0 0 0 0 0 0 0 0 0 0 0 0 0 0 0 0 0 0 0 0 0 0 0 0 0 0 0 0 0 0 0 0 0 0 0 0 0 0 0 0 0 0 0 0 0 0 0 0 0 0 0 0 0 0 0 0 0 0 0 0 0 0 0 0 0 0 0 0 0.172087904375907 0 0 0 0 0 0 0 0 0 0 0 0 0 0 0 0 0 0 0 0 0 0 0 0 0 0 0 0 0 0 0 0 0 0 0 0 0 0 0 0 0 0 0 0 0 0 0 0.0757928505925168 0 0 0 0 0 0 0.361665215243659 0 0 0 0 0 0 0 0 0 0 0 0 0 0 0 0 0 0 0 0 0 0 0 0 0 0 0 0 0 0 0 0 0 0 0 0 0 0 0 0 0 0 0 0 0 0 0 0 0 0 0 0 0.083959138597733 0 0.306494891190184 0 0 0 0 0 0 0 0 0 0 0 0 0 0 0 0 0 0 0 0 0 0 0 0
0 0 0 0 0 0 0 0 0 0 0 0 0 0 0 0 0 0 0 0 0 0 0 0 0 0 0 0 0 0 0 0 0 0 0 0 0 0 0 0 0 0 0 0 0 0 0 0 0 0 0 0 0 0 0 0 0 0 0 0 0 0 0 0 0 0 0 0 0 0 0 0 0 0 0 0 0 0 0 0 0 0 0 0 0 0 0 0 0 0 0 0 0 0 0 0 0 0 0 0 0 0 0 0 0 0 0 0 0 0 0 0 0 0 0 0 0 0 0 0 0 0 0 0 0 0 0 0 0 0 0 0 0 0 0 0 0 0 0 0 0 0 0 0 0 0 0 0 0 0 0 0 0 0 0 0 0.00396189522083933 0 0 0 0 0.00467723741349088 0 0 0 0 0 0 0 0 0 0 0 0 0 0 0 0 0.00709396559374175 0 0 0.0260611096286973 0.456042002928781 0 0 0 0 0 0 0 0 0 0 0 0 0 0 0 0 0 0 0 0 0.00723108901850872 0 0 0 0 0 0 0 0.0107429228497372 0.132280848803408 0 0 0 0 0 0.0704357991825704 0 0 0 0 0 0 0 0 0 0 0 0 0 0 0 0 0 0 0.0556044389438114 0 0 0 0 0 0 0 0 0 0 0 0 0 0 0 0 0 0 0 0 0 0 0 0 0 0 0 0 0 0 0 0 0 0 0 0 0 0 0 0 0 0 0 0 0.0110940785652569 0 0 0 0 0 0 0 0.157916677157359 0.0568579346937986 0 0 0 0 0 0 0 0 0 0 0 0 0 0 0 0 0 0 0 0 0 0 0 0 0
0 0 0 0 0 0 0 0 0 0 0 0 0 0 0 0 0 0 0 0 0 0 0 0 0 0 0 0 0 0 0 0 0 0 0 0 0 0 0 0 0 0 0 0 0 0 0 0 0 0 0 0 0 0 0 0 0 0 0 0 0 0 0 0 0 0 0 0 0 0 0 0 0 0 0 0 0 0 0 0 0 0 0 0 0 0 0 0 0 0 0 0 0 0 0 0 0 0 0 0 0 0 0 0 0 0 0 0 0 0 0 0 0 0 0 0 0 0 0 0 0 0 0 0 0 0 0 0 0 0 0 0 0 0 0 0 0 0 0 0 0 0 0 0 0 0 0 0 0 0 0 0 0 0 0 0 0 0 0 0 0 0 0 0 0 0 0 0 0 0 0 0 0 0 0 0 0 0.039986269489531 0 0 0 0 0 0 0 0 0 0 0 0 0.0140100040507764 0 0 0 0 0 0.0333262846871571 0 0 0 0 0 0 0 0 0 0 0 0 0 0 0 0 0 0 0 0 0 0 0 0 0 0 0 0 0 0 0 0 0 0 0 0 0.0440295924071514 0 0 0.01671261635143 0.086344264095546 0.135056124188855 0 0.120348038772043 0.084761959958432 0 0 0 0 0.093279053859847 0.0273242516927107 0 0.00818249898594242 0.0473215812931048 0 0 0 0 0.066991722256421 0 0 0 0 0 0 0 0 0 0 0 0 0 0 0 0 0 0 0 0 0 0 0 0 0 0 0 0.142331022809742 0 0 0 0 0 0 0 0 0 0 0 0 0 0 0 0 0 0 0 0 0 0 0 0.0139016747635751 0 0.0186051908768742 0.00748784946086035 0 0 0 0 0 0
0 0 0 0 0 0 0 0 0 0 0 0 0 0 0 0 0 0 0 0 0 0 0 0 0 0 0 0 0 0 0 0 0 0 0 0 0 0 0 0 0 0 0 0 0 0 0 0 0 0 0 0 0 0 0 0 0 0 0 0 0 0 0 0 0 0 0 0 0 0 0 0 0 0 0 0 0 0 0 0 0 0 0 0 0 0 0 0 0 0 0 0 0 0 0 0 0 0 0 0 0 0 0 0 0 0 0 0 0 0 0 0 0 0 0 0 0 0 0 0 0 0 0 0 0 0 0 0 0 0 0 0 0.00153115486776363 0 0 0 0 0 0 0 0 0 0 0 0 0 0 0 0 0 0 0 0 0 0 0 0.0176845614981369 0 0 0.0228125089837581 0 0.0172746827070708 0 0 0 0.0389830967618287 0 0 0 0 0 0 0 0 0 0 0.034546863782942 0 0.00421908309204261 0 0 0 0.00419748806699053 0 0 0 0 0 0 0 0 0 0.00652722107229183 0.061403006898561 0 0 0 0.167186177095589 0 0 0 0 0 0 0 0.100985424742775 0 0 0 0 0 0 0 0 0 0 0 0 0 0 0 0 0 0 0 0 0 0 0 0 0 0 0 0.00589860545604551 0 0 0 0 0 0 0 0 0 0.0228318432569879 0.0499698651702278 0 0 0 0.0176614034162799 0 0 0 0 0 0 0.00135633175915768 0 0 0 0 0 0 0 0 0 0 0 0 0 0 0 0 0 0 0 0 0 0 0 0 0 0 0 0 0 0 0.138822636808168 0.0120225741517964 0.0262034657853355 0.0376011833526375 0 0 0 0 0 0.172072645545275 0 0 0.00199854255079007 0 0 0 0 0 0.0064312179762627 0.00358418166969115 0.00533929811730358 0 0.00476050729520445 0 0 0 0 0 0.0160944281190875 0 0
0 0 0 0 0 0 0 0 0 0 0 0 0 0 0 0 0 0 0 0 0 0 0 0 0 0 0 0 0 0 0 0 0 0 0 0 0 0 0 0 0 0 0 0 0 0 0 0 0 0 0 0 0 0 0 0 0 0 0 0 0 0 0 0 0 0 0 0 0 0 0 0 0 0 0 0 0 0 0 0 0 0 0 0 0 0 0 0 0 0 0 0 0 0 0 0 0 0 0 0 0 0 0 0 0 0 0 0 0 0 0 0 0 0 0 0 0 0 0 0 0 0 0 0 0 0 0 0 0 0 0 0 0.00391338873242978 0 0 0 0 0 0 0 0 0 0 0 0 0 0 0 0 0 0 0 0 0 0 0 0 0 0.0179694302180826 0 0 0 0 0 0 0.0570279138588055 0 0 0 0 0 0 0 0 0 0 0.0455694917798203 0 0 0 0 0 0 0 0 0 0 0 0 0 0 0 0 0.0265378531586962 0 0 0 0.136608538297583 0 0 0 0 0 0 0 0.055409719009043 0 0 0 0 0 0 0 0 0 0 0 0 0 0 0 0 0 0 0 0 0 0 0 0 0 0 0 0 0 0 0 0 0 0 0 0 0 0.0364894567412812 0.0417248334088183 0 0 0 0.0493965468302308 0.0206064470411252 0 0.0322053908020339 0 0.00971849678426789 0 0 0 0 0 0 0 0 0 0 0 0 0 0 0 0 0 0 0 0 0 0 0 0 0 0 0 0 0 0 0 0 0.046139270699966 0 0.0347180977603898 0.169056365068479 0 0 0 0 0.201271561932725 0 0 0 0 0 0 0 0 0 0.00873257013455399 0.00249834340845857 0 0 0 0 0 0 0.00440628433320917 0 0 0 0
0 0 0 0 0 0 0 0 0 0 0 0 0 0 0 0 0 0 0 0 0 0 0 0 0 0 0 0 0 0 0 0 0 0 0 0 0 0 0 0 0 0 0 0 0 0 0 0 0 0 0 0 0 0 0 0 0 0 0 0 0 0 0 0 0 0 0 0 0 0 0 0 0 0 0 0 0 0 0 0 0 0 0 0 0 0 0 0 0 0 0 0 0 0 0 0 0 0 0 0 0 0 0 0 0 0 0 0 0 0 0 0 0 0 0 0 0 0 0 0 0 0 0 0 0 0 0 0 0 0 0 0 0 0 0 0 0 0 0 0 0 0 0 0 0 0 0 0 0 0 0 0 0 0 0 0 0 0 0 0 0 0 0 0 0 0 0.0124102840453244 0 0.00287490836614487 0.00780127162056875 0.00382838051713076 0 0 0 0 0 0 0 0 0 0 0 0 0 0 0 0 0.146581079884919 0 0 0 0 0 0 0.0229853590861877 0 0 0 0 0 0.00174084703706001 0 0 0 0 0 0 0 0 0 0 0 0 0.0631082427490153 0.052132073096097 0 0 0 0 0 0 0 0.00249384065053179 0 0 0 0 0 0 0 0 0 0 0 0 0 0 0 0 0 0 0 0 0 0 0 0 0 0 0 0 0.00313531163040881 0 0 0 0 0.00240892925952406 0 0 0 0 0 0 0.00804446175968493 0 0 0 0 0 0 0 0 0 0 0 0 0 0 0 0 0 0 0.00322735257319967 0 0 0 0 0 0 0 0 0 0 0 0 0 0 0 0 0 0 0 0.10251964832633 0.0231689482162691 0.166836095484864 0.0909753135912001 0.0354568819392598 0.0386467864177416 0 0 0.00743782645301767 0.0292877420358038 0.0318451116256759 0 0.00330954764133453 0 0.137743755992707
0 0 0 0 0 0 0 0 0 0 0 0 0 0 0 0 0 0 0 0 0 0 0 0 0 0 0 0 0 0 0 0 0 0 0 0 0 0 0 0 0 0 0 0 0 0 0 0 0 0 0 0 0 0 0 0 0 0 0 0 0 0 0 0 0 0 0 0 0 0 0 0 0 0 0 0 0 0 0 0 0 0 0 0 0 0 0 0 0 0 0 0 0 0 0 0 0 0 0 0 0 0 0 0 0 0 0 0 0 0 0 0 0 0 0 0 0 0 0 0 0 0 0 0 0 0 0 0 0 0 0 0 0 0 0 0 0 0 0 0 0 0 0 0 0 0 0 0 0 0 0 0 0 0 0 0 0 0 0 0 0 0 0 0 0 0 0 0 0 0 0 0 0 0 0 0 0 0 0 0 0 0 0 0 0 0 0 0 0.00244515417531244 0 0 0 0 0 0 0 0 0 0 0 0 0 0 0 0 0 0 0 0 0 0 0 0 0 0 0 0 0 0 0 0 0 0 0 0 0 0 0 0 0 0 0 0 0 0 0.0419429198221406 0 0 0 0 0 0 0 0 0 0.132850991337813 0.0560812514844745 0 0 0 0 0.00675291122788419 0.00526450803603708 0.00177245904600534 0.0351570204041841 0 0.0636796160453959 0.0185953137435268 0.0534240795342062 0 0 0 0 0 0 0 0 0 0 0 0 0 0 0 0 0 0 0 0 0 0 0 0 0 0 0 0 0 0 0 0 0 0 0 0 0 0 0 0.0960114216723593 0.272008165440832 0.0372539551809171 0 0 0 0 0 0 0.0103323046638956 0 0.0112814333629449 0.0358507088593312 0.103762023764301 0 0.0155337621984384 0 0 0
0 0 0 0 0 0 0 0 0 0 0 0 0 0 0 0 0 0 0 0 0 0 0 0 0 0 0 0 0 0 0 0.00168509223948674 0 0.00890496803841961 0 0 0 0 0 0 0 0 0 0 0 0 0 0 0 0 0 0 0 0 0.023338740747998 0 0 0 0 0 0 0 0 0 0 0 0 0 0 0 0 0 0 0 0 0 0 0 0 0 0 0 0 0 0 0 0 0 0 0 0 0 0 0 0 0 0 0 0 0 0.013603634338065 0 0 0 0 0 0 0 0 0 0 0 0 0 0 0 0 0 0 0 0 0 0 0 0 0 0 0 0 0 0 0 0 0 0 0 0 0 0.0393499508741052 0 0 0 0 0.0146822073420571 0 0 0.00101443217791987 0 0 0.0125687197814236 0 0 0.00344045914579505 0.00566108676215448 0 0 0 0 0 0 0 0 0 0 0 0 0 0 0 0 0 0 0 0 0 0 0 0 0 0 0 0 0 0 0 0 0 0 0 0 0 0 0 0 0 0 0 0 0 0 0 0.00102358165096379 0 0 0 0.000880099743696914 0 0 0 0 0 0 0 0 0 0 0 0 0 0 0 0 0 0 0 0 0 0 0 0 0 0 0 0 0 0.00109930050176705 0 0 0 0 0 0 0 0 0.00337840522809467 0.00969468387782702 0.00715300769986575 0 0 0 0.00224523655256921 0.00569072905998474 0.00217574492054941 0.00240461963306337 0.00340201871336805 0.00486061364212856 0.148418713830658 0 0.00638547351928835 0 0 0 0 0 0 0 0 0 0 0 0 0 0 0 0 0 0 0 0 0 0 0 0 0 0 0 0 0 0 0 0 0 0 0 0.000938542906095767 0 0 0.0398785957941449 0 0.0854651584455175 0.0341716774241091 0 0 0.0049693944594538 0 0.0416676701351316 0.0133881165747208 0 0 0.00267645336660152 0.0468488123573818 0.0140408669017922 0.127146530833903 0.0705340842008176 0.10845663985428 0.054564974154444 0.0321909625703564
0 0 0 0 0 0 0 0 0 0 0 0 0 0 0 0 0 0 0 0 0 0 0 0 0 0 0 0 0 0 0 0 0 0 0 0 0 0 0 0 0 0 0 0 0 0 0 0 0 0 0 0 0 0 0 0 0 0 0 0 0 0 0 0 0 0 0 0 0 0 0 0 0 0 0 0 0 0 0 0 0 0 0 0 0 0 0 0 0 0 0 0 0 0 0 0 0 0 0 0 0.0127110114998082 0 0 0 0 0 0 0 0 0 0 0 0 0 0 0 0 0 0 0 0 0 0 0 0 0 0 0 0 0 0 0 0 0 0 0 0 0 0.0128405759000471 0 0 0 0 0.00332904303979287 0 0 0 0 0 0.00761553937436284 0 0 0.00494842403066602 0 0 0 0 0 0 0 0 0 0 0 0 0 0 0 0 0 0 0 0 0 0 0 0 0 0 0 0 0 0 0 0 0 0.00242389394852582 0 0.0107560125088582 0 0 0 0 0 0 0 0 0 0 0 0 0 0 0 0 0 0 0 0 0 0 0 0 0 0 0 0 0 0 0 0 0 0 0 0 0 0 0 0 0 0 0 0 0 0.0222654441131645 0.020970908607434 0 0 0 0 0 0 0 0 0 0.0703980415896064 0.0358205062092827 0 0 0 0.00650831233365289 0.00478229836677938 0.00404681557681817 0.00371550109740997 0.0220064933511424 0.0175621126463649 0.166227532578003 0.00805757854642669 0.0180025060157892 0 0 0 0 0 0 0 0 0 0 0 0 0 0 0 0 0 0 0 0 0 0 0 0 0 0 0 0 0 0 0 0 0 0 0 0 0 0 0.209866834070785 0.158757413522081 0 0.0267243385992354 0 0 0 0 0 0 0.0139061727769437 0 0.0170209180403335 0.035173387281598 0.0585681375218879 0 0 0.00434754396979943 0.00716645627750543 0.013480246605895
0 0 0 0 0 0 0 0 0 0 0 0 0 0 0 0 0 0 0 0 0 0 0 0 0 0 0 0 0 0 0 0 0 0 0 0 0 0 0 0 0 0 0 0 0 0 0 0 0 0 0 0 0 0 0 0 0 0 0 0 0 0 0 0 0 0 0 0 0 0 0 0 0 0 0 0 0 0 0 0 0 0 0 0 0 0 0 0 0 0 0 0 0 0 0 0 0 0 0 0 0 0 0 0 0 0 0 0 0 0 0 0 0 0 0 0 0 0 0 0 0 0 0 0 0 0 0 0 0 0 0 0 0 0 0 0 0 0 0 0 0 0 0 0 0 0 0 0 0 0 0 0 0 0 0 0 0 0 0 0 0 0 0 0 0 0 0 0 0 0 0 0 0 0 0 0 0 0 0 0 0 0 0 0 0 0 0.0134201760495605 0 0.01165404557741 0 0 0 0 0 0 0 0 0 0 0 0 0 0 0 0 0 0 0 0 0 0 0 0 0 0 0 0 0 0 0 0 0 0 0 0 0 0 0 0 0 0 0 0 0 0 0 0 0 0 0 0 0 0 0 0 0 0 0 0 0 0 0 0 0.00457378384952691 0 0 0.0759855435304186 0 0.0281174318258128 0 0 0 0 0 0 0 0 0 0 0 0 0 0 0 0 0 0 0 0 0 0 0 0 0 0 0 0 0 0 0 0 0 0 0 0 0 0 0.104236958740364 0.230196483475574 0.0969157676256117 0 0 0 0 0 0 0 0 0 0.0507331972658896 0.132009118722078 0.024153852210412 0 0.228003641127342 0 0 0
0 0 0 0 0 0 0 0 0 0 0 0 0 0 0 0 0 0 0 0 0 0 0 0 0 0 0 0 0 0 0 0 0 0 0 0 0 0 0 0 0 0 0 0 0 0 0 0 0 0 0 0 0 0 0 0 0 0 0 0 0 0 0 0 0 0 0 0 0 0 0 0 0 0 0 0 0 0 0 0 0 0 0 0 0 0 0 0 0 0 0 0 0 0 0 0 0 0 0 0 0 0 0 0 0 0 0 0 0 0 0 0 0 0 0 0 0 0 0 0 0 0 0 0 0 0 0 0 0 0 0 0 0 0 0 0 0 0 0 0 0 0 0 0 0 0 0 0 0 0 0 0 0 0 0 0 0 0 0 0 0 0 0 0 0 0 0 0 0 0.0178693060611623 0 0 0 0 0 0.0521136242185989 0 0 0 0 0 0 0 0 0 0 0 0 0 0 0 0 0 0 0 0.0532667457196593 0 0 0 0 0 0 0 0 0 0 0.0172070529674528 0 0 0 0 0 0 0.332729475015976 0.0447419475866292 0.125725702991113 0 0 0 0.00987304541946475 0 0 0 0 0.0355015703072275 0.0218692715773784 0 0 0 0 0 0 0 0 0 0 0 0 0 0 0 0 0 0 0 0 0 0 0 0 0 0 0 0.00276988914971054 0 0 0 0 0 0 0 0 0 0 0 0 0 0 0 0 0 0.029538774260794 0.107808371941079 0 0 0 0 0.0164387484022538 0 0 0 0 0 0 0 0 0 0 0 0 0 0 0 0 0 0 0 0 0 0 0 0 0 0 0.0910791058142379 0 0.0221435711696488 0.0193237973976145 0 0 0 0 0 0 0 0 0
0 0 0 0 0 0 0 0 0 0 0 0 0 0 0 0 0 0 0 0 0 0 0 0 0 0 0 0 0 0 0 0 0 0 0 0 0 0 0 0 0 0 0 0 0 0 0 0 0 0 0 0 0 0 0 0 0 0 0 0 0 0 0 0 0 0 0 0 0 0 0 0 0 0 0 0 0 0 0 0 0 0 0 0 0 0 0 0 0 0 0 0 0 0 0 0 0 0 0 0 0 0 0 0 0 0 0 0 0 0 0 0 0 0 0 0 0 0 0 0 0 0 0 0 0 0 0 0 0 0 0 0 0 0 0 0 0 0 0 0 0 0 0 0 0 0 0 0 0 0 0 0 0 0 0 0 0 0 0 0 0 0 0 0 0 0 0.0163607102128069 0 0.00578980027003232 0 0 0 0 0 0 0 0 0 0 0 0 0 0 0 0 0 0 0.22935256253218 0 0 0 0 0 0 0.0157890652889509 0 0 0 0 0 0 0 0 0 0 0 0 0 0 0 0 0 0 0.0214336135486687 0.021274048063479 0 0 0 0 0 0 0 0 0 0 0 0 0 0 0 0 0 0 0 0 0 0 0 0 0 0 0 0 0 0 0 0 0 0 0 0 0 0 0 0 0 0.0216647725921312 0 0 0 0 0 0 0.00697139216187564 0 0 0 0 0 0 0 0 0 0 0 0 0 0 0 0 0 0 0 0 0 0 0 0 0 0 0 0 0 0 0 0 0.301456967207494 0 0 0 0 0 0 0.101624558273794 0.122039775487819 0 0 0.0240222687125533 0 0 0 0 0 0 0 0 0.112220465648216
0 0 0 0 0 0 0 0 0 0 0 0 0 0 0 0 0 0 0 0 0 0 0 0 0 0 0 0 0 0 0 0 0 0 0 0 0 0 0 0 0 0 0 0 0 0 0 0 0 0 0 0 0 0 0 0 0 0 0 0 0 0 0 0 0 0 0 0 0 0 0 0 0 0 0 0 0 0 0 0 0 0 0 0 0 0 0 0 0 0 0 0 0 0 0 0 0 0 0 0 0.0251331079555125 0 0 0 0 0 0 0 0 0 0 0 0 0 0 0 0 0 0 0 0 0 0 0 0 0 0 0 0 0 0 0 0 0 0 0 0 0 0 0 0 0 0 0 0 0 0 0 0 0 0 0 0 0 0 0 0 0 0 0 0 0 0 0 0 0 0.0237795175688247 0 0 0 0 0 0 0 0 0 0 0 0 0 0 0 0 0 0 0 0 0.156458228510819 0.0153450703690428 0 0 0 0 0 0 0 0 0 0 0 0 0 0 0 0 0 0 0 0 0 0 0 0 0 0 0 0 0 0 0 0 0 0 0 0 0 0 0 0 0 0 0 0 0 0 0 0 0 0 0 0 0 0 0 0.00258448374758891 0 0.00697238941061217 0 0 0 0.00626072705734873 0.0128064953792923 0 0 0 0 0.0885213518755896 0 0 0 0 0 0 0 0 0 0 0 0 0 0 0 0 0 0 0 0 0 0 0 0 0 0 0 0 0 0 0 0 0 0 0 0 0 0 0 0.0688936066654156 0 0.0251568506704969 0 0 0 0.102766852491578 0 0.0444682382135498 0.0662911359201742 0 0 0 0 0.0426762082309835 0.0260060310065933 0.0359475671824411 0 0.00727553677629096 0.00960521108520049 0.233051389882646
0 0 0 0 0 0 0 0 0 0 0 0 0 0 0 0 0 0 0 0 0 0 0 0 0 0 0 0 0 0 0 0 0 0 0 0 0 0 0 0 0 0 0 0 0 0 0 0 0 0 0 0 0 0 0 0 0 0 0 0 0 0 0 0 0 0 0 0 0 0 0 0 0 0 0 0 0 0 0 0 0 0 0 0 0 0 0 0 0 0 0 0 0 0 0 0 0 0 0 0 0 0 0 0 0 0 0 0 0 0 0 0 0 0 0 0 0 0 0 0 0 0 0 0 0 0 0 0 0 0 0 0 0 0 0 0 0 0 0 0 0 0 0 0 0 0 0 0 0 0 0 0 0 0 0 0 0 0 0 0 0 0 0 0 0 0 0 0 0 0.00185512632127001 0 0 0 0 0 0 0 0 0 0 0 0 0 0 0 0.000573266964508904 0 0.0394515621679589 0 0 0 0 0 0 0.00544407602214023 0.0810741254651786 0 0 0 0 0 0 0 0 0 0.00198583957952366 0 0.00197397951445569 0 0 0 0 0 0.0365945660475184 0.0287680719892317 0 0.0082675259751461 0 0 0 0 0 0.00131937514900386 0 0 0 0 0 0 0 0 0 0 0 0 0 0 0 0 0 0 0.000758303784130678 0 0 0.0040341976378672 0 0.00325850988198286 0 0.00798556546162365 0.00255543493397236 0.00180641838853088 0.0102619650323852 0.00216658550310188 0.00630657450718629 0 0.00126933913299857 0.00325679361969675 0 0 0 0 0 0 0 0 0 0 0 0 0 0 0 0 0 0 0 0 0 0 0 0 0 0 0 0 0 0 0 0 0.00285099862766734 0 0 0 0 0.00257595570808275 0.00299031309752197 0.0835822867226342 0 0 0 0 0.0143283245488344 0.020792533676971 0.00749206527634544 0 0.120385049870933 0.182228203135639 0.139577654854028 0.0167206113318707 0 0.00268227249206977 0.0409214105692284 0.0260969920428908 0 0.0343201201688877 0 0.0514880047969832
0 0 0 0 0 0 0 0 0 0 0 0 0 0 0 0 0 0 0 0 0 0 0 0 0 0 0 0 0 0 0 0 0 0 0 0 0 0 0 0 0 0 0 0 0 0 0 0 0 0 0 0 0 0 0 0 0 0 0 0 0 0 0 0 0 0 0 0 0 0 0 0 0 0 0 0 0 0 0 0 0 0 0 0 0 0 0 0 0 0 0 0 0 0 0 0 0 0 0 0 0 0 0 0 0 0 0 0 0 0 0 0 0 0 0 0 0 0 0 0 0 0 0 0 0 0 0 0 0 0 0 0 0 0 0 0 0 0 0 0 0 0 0 0 0 0 0 0 0 0 0 0 0 0 0 0 0 0 0 0 0 0 0 0 0 0 0 0 0 0 0 0 0 0 0 0 0.000737725111919517 0 0 0 0 0 0 0 0 0 0 0 0 0 0 0 0 0 0 0.00269928034320078 0 0.00194453892287188 0 0 0 0 0 0 0 0.00220360157657348 0 0 0 0 0 0 0 0 0 0 0 0 0 0 0 0 0 0 0 0 0 0 0 0 0 0 0 0 0 0 0 0 0 0 0 0 0 0.00118363747708535 0.00748670562365508 0 0.0022130590940695 0.00150186132156895 0.00947550693428778 0.0013713552734303 0.0025731487433831 0.00781079731332748 0.00342325515112821 0.00737352580027548 0.0018126398836706 0.00119282103224103 0 0 0 0 0 0 0 0 0 0 0 0 0 0 0 0 0 0 0 0 0 0 0 0 0 0 0 0 0 0 0 0 0 0 0 0 0 0 0.0019620894560303 0.00116925797940633 0.062291877443906 0 0.0485721440871452 0 0 0 0 0.0152647859133288 0.164534200326701 0 0.137024913927976 0.0809267290204191 0 0 0.0465831083718411 0.0266799183230149 0.120899279559136 0 0.239088235988408 0 0
0 0 0 0 0 0 0 0 0 0 0 0 0 0 0 0 0 0 0 0 0 0 0 0 0 0 0 0 0 0 0 0 0 0 0 0 0 0 0 0 0 0 0 0 0 0 0 0 0 0 0 0 0 0 0 0 0 0 0 0 0 0 0 0 0 0 0 0 0 0 0 0 0 0 0 0 0 0 0 0 0 0 0 0 0 0 0 0 0 0 0 0 0 0 0 0 0 0 0 0 0 0 0 0 0 0 0 0 0 0 0 0 0 0 0 0 0 0 0 0 0 0 0 0 0 0 0 0 0 0 0 0 0 0 0 0 0 0 0 0 0 0 0 0 0 0 0 0 0 0 0 0 0 0 0 0 0 0 0 0 0 0 0 0 0 0 0 0 0 0 0 0 0 0 0 0 0 0 0 0 0 0 0 0 0 0 0 0 0 0 0 0 0 0 0 0.0451386553052879 0 0.00584317581069399 0 0 0 0 0 0 0 0.00140680563128018 0 0 0 0 0 0 0 0.0131172178071168 0.00616119978830574 0 0.0198784604255262 0 0 0 0 0 0 0 0.00674117697123955 0 0 0 0 0 0 0 0 0 0 0 0 0 0 0 0 0 0 0.00312475515806655 0.00264066152710627 0 0 0 0.013137070233525 0.00434174944192034 0 0.0108111462181974 0 0.00957357418157905 0 0 0 0 0 0 0 0 0 0 0 0 0 0 0 0 0 0.00292107004021913 0 0 0 0 0 0 0 0 0 0 0 0 0 0 0 0 0 0 0 0 0 0 0.00367447061155336 0 0.0305203998502588 0 0.0196195644120364 0 0 0.00598535288340631 0 0 0.313098537590491 0.172258775806304 0 0.130693723998874 0.0858590276699433 0 0.00731772146487578 0 0.0290607269627864 0 0.0570749802094061 0 0
0 0 0 0 0 0 0 0 0 0 0 0 0 0 0 0 0 0 0 0 0 0 0 0 0 0 0 0 0 0 0 0 0 0 0 0 0 0 0 0 0 0 0 0 0 0 0.00571120670694266 0 0 0 0 0 0 0 0 0 0 0 0.00229346913483461 0 0 0 0 0 0 0 0 0 0 0 0 0 0 0 0 0 0 0 0 0 0 0 0 0 0 0 0 0 0 0 0 0 0 0 0 0 0 0 0 0 0 0 0 0 0 0 0 0 0 0 0 0 0 0 0 0 0 0 0 0 0 0 0 0 0 0 0 0 0 0 0 0 0 0 0 0 0 0 0 0 0 0 0 0 0 0 0 0 0 0 0 0 0 0 0 0 0 0 0 0 0 0 0 0 0 0 0 0 0 0 0 0 0 0.00168519094324277 0 0 0 0 0 0 0 0 0 0 0 0 0 0.00506853330360406 0 0 0 0 0 0 0.00126601629978207 0.00952243819719327 0 0 0 0 0 0 0 0 0 0 0 0.00300345494163154 0 0 0 0 0 0.00414653579047016 0.00235355123768408 0 0.0430345045981542 0 0 0 0 0.0283118304384016 0 0 0.00411211939026184 0 0 0 0 0 0 0 0 0.00059644780319405 0 0 0 0 0 0 0 0.000976632290179459 0 0.00190139683471459 0.0126846149613364 0 0 0.00329743050777111 0.0552128411169493 0.0533882236778068 0.00474194500417624 0.0263208517369191 0.0152228401617617 0.0619539317200224 0 0.00262912752527408 0.0143999860713896 0 0.01096808267465 0 0 0 0 0 0 0 0 0 0 0 0 0.00207033788745822 0 0 0 0 0 0 0.00655694407991875 0 0.0023228307596049 0 0 0 0 0 0 0 0 0 0 0 0 0.00178607098287715 0 0 0.0197780261867182 0.00373907278469933 0 0.00652247565743598 0 0.0031053778892779 0.00418085748066119 0 0.142580858806056 0.0604858361035102 0.0777024326837354 0 0.0117067054313297 0.00772526819597362 0.0817953274606464 0.13580789326827 0.00160265975463956 0 0.0412392993402709 0 0.0144885221785692
0 0 0 0 0 0 0 0 0 0 0 0 0 0 0 0 0 0 0 0 0 0 0 0 0 0 0 0 0 0 0 0 0 0 0 0 0 0 0 0 0 0 0 0 0 0 0 0 0 0 0 0 0 0 0 0 0 0 0 0 0 0 0 0 0 0 0 0 0 0 0 0 0 0 0 0 0 0 0 0 0 0 0 0 0 0 0 0 0 0 0 0 0 0 0 0 0 0 0 0 0 0 0 0 0 0 0 0 0 0 0 0 0 0 0 0 0 0 0 0 0 0 0 0 0 0 0 0 0 0 0 0 0 0 0 0 0 0 0 0 0 0 0 0 0 0 0 0 0 0 0 0 0 0 0 0 0 0 0.0313054902587492 0 0 0 0 0 0 0 0 0 0 0 0 0 0 0 0 0 0 0 0 0 0 0 0 0 0 0 0 0 0 0 0 0 0.122841940440839 0 0 0.129826829643884 0 0.00745540386650178 0 0 0 0 0 0 0 0 0 0 0 0 0 0 0 0 0 0 0.101434407321342 0 0 0 0 0.00654174304012546 0 0 0.0180177807282622 0.0159603546142235 0 0 0 0 0 0 0 0 0 0 0 0 0 0 0 0 0.00863989485471115 0 0 0 0 0 0.00693984561780949 0 0 0 0 0.00668471425163971 0 0 0 0 0 0 0 0 0 0 0 0 0 0 0 0 0 0 0 0 0 0 0 0 0 0 0 0 0 0 0.166470421394027 0.0105322285227469 0 0.0142022348346377 0.0577740149332329 0.0366462903584596 0 0 0 0 0.00616211952231269 0 0 0 0 0 0 0 0 0 0.0540360845897 0 0.16149245644021 0.0370357447665854 0 0 0 0 0 0 0 0 0
0 0 0 0 0 0 0 0 0 0 0 0 0 0 0 0 0 0 0 0 0 0 0 0 0 0 0 0 0 0 0 0 0 0 0 0 0 0 0 0 0 0 0 0 0 0 0 0 0 0 0 0 0 0 0 0 0 0 0 0 0 0 0 0 0 0 0 0 0 0 0 0 0 0 0 0 0 0 0 0 0 0 0 0 0.00238641779650137 0 0 0 0 0 0 0 0 0 0 0.00263607334854397 0 0 0 0 0 0 0 0 0 0 0 0 0 0 0 0 0 0 0 0 0 0 0 0 0 0 0 0 0 0 0 0 0 0 0 0 0 0 0 0 0 0 0 0 0 0 0 0 0 0 0 0 0 0 0 0 0 0 0 0 0 0 0 0 0 0 0 0 0 0 0 0 0 0 0 0 0 0 0 0 0 0 0 0 0 0 0 0 0 0 0 0 0 0 0 0 0 0 0 0 0.00350659412434676 0 0 0 0 0 0 0 0 0 0 0 0 0 0 0 0 0 0 0 0 0 0 0 0 0 0 0 0 0 0 0 0 0 0 0 0 0.00325225549376613 0 0 0.00328896971617274 0 0.00424939822290402 0 0.0157303960511595 0.00961556964680691 0 0 0.0336275463063915 0 0 0.0070935721657472 0.0122315457294798 0 0 0.119143523856177 0.0526621357613896 0.0474746405388142 0 0.0380163956832657 0 0.0408145504578888 0.0821956026039105 0 0 0 0 0 0 0 0 0 0 0 0 0 0 0 0 0 0 0 0 0 0 0 0 0 0 0 0 0 0 0 0 0 0 0.0142611603142525 0 0 0 0.0243567948975471 0.0139122886697028 0.0476296036339578 0.0391470234081213 0 0 0 0 0 0 0.0460895753321777 0 0 0.231462249313218 0.0466344636218603 0 0.0585816533058967 0 0 0
0 0 0 0 0 0 0 0 0 0 0 0 0 0 0 0 0 0 0 0 0 0 0 0 0 0 0 0 0 0 0 0 0 0 0 0 0 0 0 0 0 0 0 0 0 0 0 0 0 0 0 0 0 0 0 0 0 0 0 0 0 0 0 0 0 0 0 0 0 0 0 0 0 0 0 0 0 0 0 0 0 0 0 0 0 0 0 0 0 0 0 0 0 0 0 0 0 0 0 0 0 0 0 0 0 0 0 0 0 0 0 0 0 0 0 0 0 0 0 0 0 0 0 0 0 0 0 0 0 0 0 0 0 0 0 0 0 0 0 0 0 0 0 0 0.00154811138999057 0 0 0 0 0 0 0 0 0 0 0 0 0 0 0 0 0 0 0 0 0 0 0 0 0 0 0 0 0 0 0 0 0 0 0 0 0 0 0 0 0 0 0 0 0 0 0 0 0 0 0 0 0 0 0 0 0 0 0 0 0.00170722921214044 0 0 0 0 0 0 0 0 0 0 0 0 0 0 0 0 0 0 0 0 0 0 0 0 0 0 0 0 0 0 0 0 0 0 0.00174328682062775 0.00167675132883009 0 0 0.0231263592631886 0 0.0029702813026978 0 0.00464232326536666 0 0.00370736735157732 0.0318792960837249 0.0178253210497822 0.0235980365794616 0 0.00865054731801055 0 0.00695045414503864 0.0323972352032036 0 0 0 0 0 0 0 0 0 0 0 0 0 0 0 0 0 0 0 0 0 0 0 0 0 0 0 0 0 0 0 0 0 0 0.00161312742995129 0 0 0.00638256992913595 0.0217542664389058 0.0684428877174914 0.0276629836699013 0.0286286773433655 0 0 0.0123158038730562 0.00459439367413131 0.0583808140401366 0.00729517539857724 0.137153999320302 0 0.0650535511327605 0 0.179469826625377 0 0.135193096548118 0.0836362265451496 0 0
0 0 0 0 0 0 0 0 0 0 0 0 0 0 0 0 0 0 0 0 0 0 0 0 0 0 0 0 0 0 0 0 0 0 0 0 0 0 0 0 0 0 0 0 0 0 0 0 0 0 0 0 0 0 0 0 0 0 0 0 0 0 0 0 0 0 0 0 0 0 0 0 0 0 0 0 0 0 0 0 0 0 0 0 0 0 0 0 0 0 0 0 0 0 0 0 0 0 0 0 0 0 0 0 0 0 0 0 0 0 0 0 0 0 0 0 0 0 0 0 0 0 0 0 0 0 0 0 0 0 0 0 0 0 0 0 0 0 0 0 0 0 0 0 0 0 0 0 0 0 0 0 0 0 0 0 0 0 0 0 0 0 0 0 0 0 0 0 0 0 0 0 0 0 0 0 0 0 0 0 0 0 0 0 0 0 0 0 0 0 0 0 0 0 0 0 0 0 0 0 0 0 0 0 0 0 0 0 0 0 0 0 0 0 0 0 0 0 0 0 0 0 0 0 0 0 0 0 0 0 0 0 0 0 0 0.00525493069820759 0 0 0 0 0 0 0 0 0.00205319897040746 0.00953764507991129 0.0050236932801894 0 0.00937677575094827 0 0 0.0281972771799174 0.0274938545716603 0.0296595921146883 0.00785283182952905 0.00710020279218439 0 0.0107204189678911 0.161002357835841 0 0 0 0 0 0 0 0 0 0 0 0 0 0 0 0 0 0 0 0 0 0 0 0 0 0 0 0 0 0 0 0 0 0 0 0 0 0.0241288513558763 0.0604486137891897 0.0196935893573638 0.0442229241839795 0.00502903864741802 0 0 0.00720530270790627 0.0672941204875444 0.0321016528428501 0 0.218628215019716 0 0.0125834301244506 0.172302928781388 0 0 0.0141423731423194 0.0103396486598561 0 0.0086065318287662
0 0 0 0 0 0 0 0 0 0 0 0 0 0 0 0 0 0 0 0 0 0 0 0 0 0 0 0 0 0 0 0 0 0.00415806223219509 0 0 0 0 0 0 0 0 0 0 0 0 0 0 0 0 0 0 0 0 0.00674054061904042 0 0 0 0.00424970599885924 0 0 0 0 0 0 0 0 0 0 0 0 0 0 0 0 0 0 0 0 0 0 0 0 0 0 0 0 0 0 0 0 0 0 0 0 0 0 0 0 0 0.00235413931076505 0 0 0 0 0 0 0 0 0 0 0 0 0 0 0 0 0 0 0 0 0 0 0 0 0 0 0 0 0 0 0 0 0 0 0 0 0 0.00342160201301126 0 0 0 0 0.0225314073526638 0 0 0 0 0 0.0177107719830825 0 0 0 0 0 0 0 0 0 0 0 0 0 0 0 0 0 0 0 0 0 0 0 0 0 0 0 0 0 0 0 0 0 0 0 0 0 0 0 0 0 0 0 0 0 0 0 0 0 0 0 0 0 0 0 0 0 0 0 0 0 0 0 0 0 0 0 0 0 0 0 0 0 0 0 0 0 0 0 0 0 0 0 0 0 0 0 0 0 0 0 0 0 0 0.00250629709548523 0 0.00876837145512024 0 0.00394424782901676 0 0.00594215142463126 0.00944229165567789 0 0 0 0 0.0381893099467242 0 0 0 0 0 0 0 0 0 0 0 0 0 0 0 0 0 0 0 0 0 0 0 0 0 0 0 0 0 0 0 0 0.00306255853629908 0 0 0 0 0 0.00406288736869919 0.0429590521902814 0 0.292009263207128 0 0 0 0 0.0163083047000934 0.0702713241314377 0.238192328001643 0.045543742120385 0.00422458143367196 0 0 0 0 0 0 0.0719328160145898 0.0355401133728187 0.0459341300066801
0 0 0 0 0 0 0 0 0 0 0 0 0 0 0 0 0 0 0 0 0 0 0 0 0 0 0 0 0 0 0 0 0 0 0 0 0 0 0 0 0 0 0 0 0 0 0 0 0 0 0 0 0 0 0 0 0 0 0 0 0 0 0 0 0 0 0 0 0 0 0 0 0 0 0 0 0 0 0 0 0 0 0 0 0 0 0 0 0 0 0 0 0 0 0 0 0 0 0 0 0 0 0 0 0 0 0 0 0 0 0 0 0 0 0 0 0 0 0 0 0 0 0 0 0 0 0 0 0 0 0 0 0 0 0 0 0 0 0 0 0 0 0 0 0 0 0 0 0 0 0 0 0 0 0 0 0 0 0 0 0 0 0 0 0 0 0 0 0 0 0 0 0 0 0 0 0 0 0 0 0 0 0 0 0 0 0.00908343074085316 0 0.00370333079396034 0 0 0 0 0 0 0 0 0 0 0 0 0 0 0 0 0 0 0 0 0 0 0 0 0 0 0 0 0 0 0 0 0 0 0 0 0 0 0 0 0 0 0 0 0 0 0 0 0 0 0 0 0 0 0 0.0296504268447947 0 0 0 0 0 0 0.0421447228075047 0.0159020390411152 0.018255181728964 0 0.00451778737834481 0.0291050740908826 0 0.0184639677454233 0 0 0 0 0 0 0 0 0 0 0 0 0 0 0 0 0 0 0 0 0 0 0 0 0 0 0 0 0 0 0 0 0 0 0 0 0 0 0.0221742937302209 0.242412616163949 0 0.116322996796167 0 0 0 0 0 0 0 0 0.038732801609036 0.318039427543269 0.034653533366848 0 0 0.0250816507791072 0.0317567188395601 0
0 0 0 0 0 0 0 0 0 0 0 0 0 0 0 0 0 0 0 0 0 0 0 0 0 0 0 0 0 0 0 0 0 0 0 0 0 0 0 0 0 0 0 0 0 0 0 0 0 0 0 0 0 0 0 0 0 0 0 0 0 0 0 0 0 0 0 0 0 0 0 0 0 0 0 0 0 0 0 0 0 0 0 0 0 0 0 0 0 0 0 0 0 0 0 0 0 0 0 0 0 0 0 0 0 0 0 0 0 0 0 0 0 0 0 0 0 0 0 0 0 0 0 0 0 0 0 0 0 0 0 0 0 0 0 0 0 0 0 0 0 0 0 0 0.0103809637957358 0 0 0.0195894295819269 0 0.0112301464096479 0 0 0 0 0 0 0 0 0 0 0 0 0 0 0 0 0 0 0 0 0 0 0.00122396221140882 0 0 0 0.00240693495922454 0 0 0 0 0 0 0 0.00231744747454122 0 0 0 0 0.00120286264610072 0 0 0 0 0 0 0 0.00202108654492239 0 0 0 0.00279124999810412 0 0 0 0.00622203731267691 0 0 0 0 0 0.00216636929073365 0 0 0 0 0 0 0 0 0 0 0 0 0 0 0 0 0 0 0 0 0 0.000819279124573718 0.00207709824245505 0.00046388646669218 0 0 0 0 0.00379647798208729 0.00239732906808122 0 0.00292600659195312 0.02366956196992 0 0.00738931112806013 0 0.0195984844566691 0 0.00524902770745736 0.0255159985822133 0.00453895465992012 0.00850966141845967 0.00734974150609459 0.00571844818059221 0.00763412681446487 0 0 0 0 0 0 0 0 0 0 0 0 0.00209068059938871 0 0 0 0 0 0 0 0 0 0 0 0 0 0 0 0 0 0 0 0 0 0 0 0 0.0109815879970588 0 0.0028244721918906 0 0.15758141989642 0.00340054036641247 0 0 0 0.00208814717078683 0.0584646338950571 0.298001887374906 0.056588053821228 0.0687717987337766 0 0 0.0831789732905874 0.0107108439135011 0.0455075875253415 0.0106034890989283 0 0 0
0 0 0 0 0 0 0 0 0 0 0 0 0 0 0 0 0 0 0 0 0 0 0 0 0 0 0 0 0 0 0 0.00481188219888294 0 0.00572622528527103 0 0 0 0 0 0 0 0 0 0 0 0 0 0 0 0 0 0 0 0 0.0202065602231815 0 0 0 0 0 0 0 0 0 0 0 0 0 0 0 0 0 0 0 0 0 0 0 0 0 0 0 0 0 0 0 0 0 0 0 0 0 0 0 0 0 0 0 0 0 0.017124685948958 0 0 0 0 0 0 0 0 0 0 0 0 0 0 0 0 0 0 0 0 0 0 0 0 0 0 0 0 0 0 0 0 0 0 0 0 0 0.0181838350343824 0 0 0 0 0.0669479965861651 0 0 0 0 0 0 0 0 0 0 0 0 0 0 0 0 0 0 0 0 0 0 0 0 0 0 0 0 0 0 0 0 0 0 0 0 0 0 0 0 0 0 0 0.0433865921801395 0 0 0 0 0 0 0 0 0 0 0 0 0 0 0 0 0 0 0 0 0 0 0 0 0 0 0 0 0 0 0 0 0 0 0 0 0 0 0 0 0 0 0 0 0 0 0 0 0 0 0 0 0 0 0 0 0 0 0 0 0 0 0 0 0 0 0 0 0.14746782449306 0 0 0 0 0 0 0 0 0 0 0 0 0 0 0 0 0 0 0 0 0 0 0 0 0 0 0 0 0 0 0 0 0 0 0 0 0 0 0 0 0 0.30034307473373 0.0212355352295615 0 0 0 0.0104437816095812 0 0 0 0 0 0 0 0 0.08517857379364 0.0508607905164139 0 0 0.208082642167033
0 0 0 0 0 0 0 0 0 0 0 0 0 0 0 0 0 0 0 0 0 0 0 0 0 0 0 0 0 0 0 0.00195078710076255 0 0 0 0 0 0 0 0 0 0 0 0 0 0 0.00757837465978677 0 0 0 0.00165882560793053 0 0 0 0.0047826188854614 0 0 0 0.00577365872035984 0 0 0 0 0 0 0 0 0 0 0 0 0 0 0 0 0.00394444363694305 0 0 0 0 0 0 0 0 0 0 0 0 0 0 0 0 0 0 0 0 0 0 0 0.00197561686968607 0.0264483282163389 0 0 0 0 0 0 0 0 0 0 0 0 0 0 0 0 0 0 0 0 0 0 0 0 0 0 0 0 0 0 0 0 0 0 0 0 0 0 0 0 0 0 0.00382268008946988 0 0 0 0 0 0 0 0 0 0 0 0 0 0 0 0 0 0 0 0 0 0 0.0153743942789822 0 0.00378862057085301 0.00595042369755004 0.00817841589894106 0 0 0 0 0 0 0 0 0 0 0 0 0 0 0 0.00358217753246551 0.171316042933186 0.0336255066007733 0 0 0 0 0 0.0280121133457445 0 0 0 0 0 0 0 0 0 0 0 0 0 0 0 0 0 0 0.00904543194714278 0.0113079207260011 0 0 0 0 0 0 0 0 0 0 0 0 0 0 0 0 0 0 0 0 0 0 0 0 0 0 0 0 0 0.00217763694182932 0.00184083295781115 0 0 0.00632733316878457 0 0 0.00385817786618124 0 0.0034208916942842 0 0.00493613848776256 0.167565723502706 0 0 0 0 0 0 0.0105856378443708 0 0 0 0 0 0 0 0 0 0 0 0 0 0 0 0 0 0 0.0060445547735494 0 0 0 0 0 0 0 0 0 0 0 0 0 0.10921847693052 0 0.0434548600892275 0.009796192652993 0 0 0.0302606354300156 0.0621445846666134 0.0814903205671646 0 0 0.0224480553318292 0 0 0 0.00828326616427332 0.0269990059546772 0 0 0.0510312936570285 0
