# Supplementary material for: Recovery of neural dynamics criticality in personalized whole-brain models of stroke
Source: Nat Commun. 2022 Jun 27;13:3683. doi: 10.1038/s41467-022-30892-6 (PMC9237050; doi:10.1038/s41467-022-30892-6)
Supplement: Supplementary file 3 — Source Data [file 41467_2022_30892_MOESM3_ESM.zip › Source_Data/Tables/Table1/Structural_Connectivity/patients/pat_1_060_317_19_.txt]

0 0.0525189443861633 0.0466462499016519 0 0.0225865383532995 0.151393106195583 0.00801508903683794 0 0 0 0.105795897673558 0.141553611336259 0 0.0205722084330725 0.0321739349815198 0 0.0162048407244689 0.0183784448020008 0.00784873719520448 0 0 0 0 0 0 0 0 0 0 0.0976126053864493 0.124354201315496 0 0 0 0 0 0 0 0 0 0 0 0 0 0 0 0 0 0 0 0 0 0 0 0 0.00504185613206615 0 0 0 0 0 0 0 0 0 0 0 0 0 0 0 0 0 0 0 0 0 0 0 0 0 0 0 0 0 0 0 0 0 0 0 0 0 0.0718086025243769 0 0 0 0 0 0 0 0 0 0 0 0 0 0 0 0 0 0 0 0 0.013368557925933 0 0 0 0.0124893223830658 0 0 0 0 0 0 0 0 0 0 0 0.0206662845925932 0.00704237713415635 0 0.0239285895862439 0 0 0 0 0 0 0 0 0 0 0 0 0 0 0 0 0 0 0 0 0 0 0 0 0 0 0 0 0 0 0 0 0 0 0 0 0 0 0 0 0 0 0 0 0 0 0 0 0 0 0 0 0 0 0 0 0 0 0 0 0 0 0 0 0 0 0 0 0 0 0 0 0 0 0 0 0 0 0 0 0 0 0 0 0 0 0 0 0 0 0 0 0 0 0 0 0 0 0 0 0 0 0 0 0 0 0 0 0 0 0 0 0 0 0 0 0 0 0 0 0 0 0 0 0 0 0 0 0 0 0 0 0 0 0 0 0 0 0 0 0 0 0 0 0 0 0 0 0 0 0 0 0 0 0 0 0 0 0 0 0 0 0 0 0 0 0 0 0 0 0 0 0 0 0 0 0 0 0 0 0 0 0
0.0285108805631433 0 0.0719073002535774 0.100137600070784 0 0 0.0574558377095438 0 0 0 0.0162787750451485 0.258524179967188 0 0.0216736768607027 0 0 0.123720295599806 0 0 0.0830434632755767 0.0933282613879633 0 0 0 0 0 0 0 0.00516698980076351 0 0.0573639108342867 0 0 0 0 0 0 0 0 0 0 0 0 0 0 0 0 0 0 0 0 0 0 0 0 0 0 0 0 0 0 0 0 0 0 0 0 0 0 0.0219355237655055 0 0 0 0 0 0 0 0 0 0 0 0 0 0 0 0 0 0 0 0 0 0 0 0 0 0 0 0 0 0 0 0 0 0 0 0 0 0 0 0 0 0 0 0 0 0 0 0 0 0 0 0 0 0 0.0609533048660097 0 0 0 0 0 0 0 0 0 0 0 0 0 0 0 0 0 0 0 0 0 0 0 0 0 0 0 0 0 0 0 0 0 0 0 0 0 0 0 0 0 0 0 0 0 0 0 0 0 0 0 0 0 0 0 0 0 0 0 0 0 0 0 0 0 0 0 0 0 0 0 0 0 0 0 0 0 0 0 0 0 0 0 0 0 0 0 0 0 0 0 0 0 0 0 0 0 0 0 0 0 0 0 0 0 0 0 0 0 0 0 0 0 0 0 0 0 0 0 0 0 0 0 0 0 0 0 0 0 0 0 0 0 0 0 0 0 0 0 0 0 0 0 0 0 0 0 0 0 0 0 0 0 0 0 0 0 0 0 0 0 0 0 0 0 0 0 0 0 0 0 0 0 0 0 0 0 0 0 0 0 0 0 0 0 0 0 0 0 0 0 0
0.0398707882115514 0.113218247416209 0 0 0.0104689669823632 0.13207015604797 0 0 0.0223012289348649 0 0.0366252796805543 0.0572804275283808 0.0102762062283287 0 0 0 0.111616304475071 0.0826819168305502 0.0424994324115951 0 0.0135381949981055 0 0 0 0 0 0 0 0.00971041798277196 0.0416147522585286 0.0720454866025188 0 0 0 0 0 0 0 0 0 0 0 0 0 0 0 0 0 0 0 0 0 0 0 0 0 0 0 0 0 0 0 0 0 0 0 0 0 0 0.0620916516539027 0 0 0 0 0 0 0 0 0 0 0 0 0 0 0 0 0 0 0 0 0 0 0 0.0153424285199421 0 0 0 0 0 0 0 0 0 0 0 0 0.00761235666879022 0 0 0 0.0119604949296868 0 0 0 0.0211140251813241 0.0132030034363841 0.00433369768511583 0 0.0132388811631134 0 0 0 0 0 0.0396134709842176 0 0 0 0 0 0.00750503467296679 0 0 0.00816714851519339 0 0 0 0 0 0 0 0 0 0 0 0 0 0 0 0 0 0 0 0 0 0 0 0 0 0 0 0 0 0 0 0 0 0 0 0 0 0 0 0 0 0 0 0 0 0 0 0 0 0 0 0 0 0 0 0 0 0 0 0 0 0 0 0 0 0 0 0 0 0 0 0 0 0 0 0 0 0 0 0 0 0 0 0 0 0 0 0 0 0 0 0 0 0 0 0 0 0 0 0 0 0 0 0 0 0 0 0 0 0 0 0 0 0 0 0 0 0 0 0 0 0 0 0 0 0 0 0 0 0 0 0 0 0 0 0 0 0 0 0 0 0 0 0 0 0 0 0 0 0 0 0 0 0 0 0 0 0 0 0 0 0 0 0 0 0 0 0 0 0 0 0 0 0 0 0 0 0 0 0 0 0 0
0 0.0789044353234401 0 0 0 0 0 0 0 0 0 0 0 0.0158733531998327 0 0 0 0 0 0.0691275304196694 0.0165014965884892 0 0 0 0 0 0 0 0 0.0203252663420777 0.0285324074160654 0 0 0 0 0 0.189735287972803 0.199732003609675 0 0 0 0 0 0 0 0 0 0 0 0 0 0 0 0 0 0 0 0 0 0 0 0 0 0 0 0 0 0 0 0 0 0 0 0.0118964952743525 0 0 0 0 0 0 0 0 0 0 0 0 0 0 0 0 0 0.0125655293171026 0 0.0409772613696521 0 0.0146298186173573 0 0 0 0 0 0 0 0 0 0 0 0 0 0 0 0 0 0 0 0 0 0 0 0 0 0 0 0 0 0 0 0.00653352194411281 0 0 0.283674146270243 0 0 0.0109914463351276 0 0 0 0 0 0 0 0 0 0 0 0 0 0 0 0 0 0 0 0 0 0 0 0 0 0 0 0 0 0 0 0 0 0 0 0 0 0 0 0 0 0 0 0 0 0 0 0 0 0 0 0 0 0 0 0 0 0 0 0 0 0 0 0 0 0 0 0 0 0 0 0 0 0 0 0 0 0 0 0 0 0 0 0 0 0 0 0 0 0 0 0 0 0 0 0 0 0 0 0 0 0 0 0 0 0 0 0 0 0 0 0 0 0 0 0 0 0 0 0 0 0 0 0 0 0 0 0 0 0 0 0 0 0 0 0 0 0 0 0 0 0 0 0 0 0 0 0 0 0 0 0 0 0 0 0 0 0 0 0 0 0 0 0 0 0 0 0 0 0 0 0 0 0 0 0 0 0 0 0 0 0 0
0.0163983573924941 0 0.0088923472824233 0 0 0.0936009502964904 0 0.117861138757876 0 0.0257464203609139 0.0129538083119772 0.0776690466976225 0.00834027944752288 0.0640815702817938 0.0212382062046502 0.0814019272292508 0 0.0922344613272382 0.0614560688883811 0 0 0 0 0 0 0 0 0 0.0791897474737199 0 0 0 0 0 0 0 0 0 0 0 0.00681731650100557 0 0 0 0 0 0 0 0 0 0 0 0 0 0 0 0 0 0 0 0 0 0 0 0 0 0 0.0614352935932611 0 0 0.0081712885711482 0 0 0 0 0 0 0 0 0 0 0 0 0 0 0 0 0 0 0 0 0 0 0 0 0 0 0 0 0 0 0 0 0 0 0 0 0 0 0 0 0 0 0 0.0106315650100292 0 0 0 0 0 0 0 0 0 0 0 0 0 0 0 0 0.00642253833649746 0 0.112090142825964 0 0 0 0.0218039949927221 0.0115635302170186 0 0 0 0 0 0 0 0 0 0 0 0 0 0 0 0 0 0 0 0 0 0 0 0 0 0 0 0 0 0 0 0 0 0 0 0 0 0 0 0 0 0 0 0 0 0 0 0 0 0 0 0 0 0 0 0 0 0 0 0 0 0 0 0 0 0 0 0 0 0 0 0 0 0 0 0 0 0 0 0 0 0 0 0 0 0 0 0 0 0 0 0 0 0 0 0 0 0 0 0 0 0 0 0 0 0 0 0 0 0 0 0 0 0 0 0 0 0 0 0 0 0 0 0 0 0 0 0 0 0 0 0 0 0 0 0 0 0 0 0 0 0 0 0 0 0 0 0 0 0 0 0 0 0 0 0 0 0 0 0 0 0 0 0 0 0 0 0 0 0 0 0 0 0 0 0 0 0
0.0894852107848654 0 0.0913296450939731 0 0.0762034706943763 0 0.00941212874335479 0.00859611443657881 0.0157800473532617 0.0545141231154499 0.0387598001453897 0.0764601442803703 0.0311936123753377 0.0340541539500465 0.0619061021958388 0.0450690900978516 0.00622992592829174 0.0578694756390934 0 0 0 0 0 0 0 0 0 0 0 0.0239375566072367 0.0273223091349867 0 0 0 0 0 0 0 0 0 0.00554192709597272 0 0 0 0 0 0 0 0 0 0 0 0 0 0 0.0255009523891107 0 0 0 0 0 0 0 0 0 0 0 0 0 0.0255949313073923 0 0 0 0 0 0 0 0 0 0 0 0 0 0 0 0 0 0 0 0 0 0 0 0.00778102587296326 0 0 0 0 0 0 0 0 0 0 0 0 0 0 0 0 0 0 0 0 0.0635139660864728 0 0 0 0.0360798895306833 0 0 0 0 0 0 0 0 0 0 0 0.00597110386995479 0.0187810575110002 0 0.0631122357601469 0 0 0 0 0 0 0 0 0 0 0 0 0 0 0 0 0 0 0 0 0 0 0 0 0 0 0 0 0 0 0 0 0 0 0 0 0 0 0 0 0 0 0 0 0 0 0 0 0 0 0 0 0 0 0 0 0 0 0 0 0 0 0 0 0 0 0 0 0 0 0 0 0 0 0 0 0 0 0 0 0 0 0 0 0 0 0 0 0 0 0 0 0 0 0 0 0 0 0 0 0 0 0 0 0 0 0 0 0 0 0 0 0 0 0 0 0 0 0 0 0 0 0 0 0 0 0 0 0 0 0 0 0 0 0 0 0 0 0 0 0 0 0 0 0 0 0 0 0 0 0 0 0 0 0 0 0 0 0 0 0 0 0 0 0 0 0 0 0 0 0 0 0 0 0 0 0 0 0 0 0 0 0
0.0182027564376634 0.240363392768933 0 0 0 0.0361635869460652 0 0 0 0 0.0324915547240317 0.213058871427713 0 0 0.0237785299612177 0.0152324341835825 0 0 0 0.0269586297856041 0 0 0 0 0 0 0 0 0 0 0 0 0 0 0 0 0 0.168523071018826 0 0 0 0 0 0 0 0 0 0 0 0 0 0 0 0 0 0 0 0 0 0 0 0 0 0 0 0 0 0 0 0 0 0 0 0 0 0 0 0 0 0 0 0 0 0 0 0 0 0 0 0 0 0 0 0 0 0 0 0 0 0 0 0 0 0 0 0 0 0 0 0 0 0 0 0 0 0 0 0 0 0 0 0 0 0 0 0 0 0 0 0 0.225227172746365 0 0 0 0 0 0 0 0 0 0 0 0 0 0 0 0 0 0 0 0 0 0 0 0 0 0 0 0 0 0 0 0 0 0 0 0 0 0 0 0 0 0 0 0 0 0 0 0 0 0 0 0 0 0 0 0 0 0 0 0 0 0 0 0 0 0 0 0 0 0 0 0 0 0 0 0 0 0 0 0 0 0 0 0 0 0 0 0 0 0 0 0 0 0 0 0 0 0 0 0 0 0 0 0 0 0 0 0 0 0 0 0 0 0 0 0 0 0 0 0 0 0 0 0 0 0 0 0 0 0 0 0 0 0 0 0 0 0 0 0 0 0 0 0 0 0 0 0 0 0 0 0 0 0 0 0 0 0 0 0 0 0 0 0 0 0 0 0 0 0 0 0 0 0 0 0 0 0 0 0 0 0 0 0 0 0
0 0 0 0 0.150173126308109 0.0134533141571042 0 0 0.0263877017655957 0.0102831840230043 0 0.0449378063164385 0 0.0349106996291924 0.0113291678361816 0.0384234953823391 0 0.0185860982659356 0 0 0 0 0 0 0 0 0 0 0.0183309088019589 0 0 0 0 0 0 0 0.0191436298000872 0.0131685879315571 0 0 0 0 0 0 0 0 0.159095901176703 0 0 0 0 0 0 0 0 0 0 0 0 0 0 0 0 0 0 0 0 0 0 0 0.00688702012512467 0 0 0 0 0.00468434844331507 0 0 0 0 0 0 0 0 0 0 0 0.0143124392176858 0 0 0 0 0 0 0 0 0 0 0 0 0 0 0 0 0 0 0 0 0 0 0 0 0 0 0 0 0 0 0 0 0 0 0 0 0 0 0 0 0 0 0.0124395311602598 0.279310732737272 0 0.0833949148345948 0 0 0 0.00820781850528557 0.00897954381345425 0 0.0235600297688012 0 0 0 0 0 0 0 0 0 0 0 0 0 0 0 0 0 0 0 0 0 0 0 0 0 0 0 0 0 0 0 0 0 0 0 0 0 0 0 0 0 0 0 0 0 0 0 0 0 0 0 0 0 0 0 0 0 0 0 0 0 0 0 0 0 0 0 0 0 0 0 0 0 0 0 0 0 0 0 0 0 0 0 0 0 0 0 0 0 0 0 0 0 0 0 0 0 0 0 0 0 0 0 0 0 0 0 0 0 0 0 0 0 0 0 0 0 0 0 0 0 0 0 0 0 0 0 0 0 0 0 0 0 0 0 0 0 0 0 0 0 0 0 0 0 0 0 0 0 0 0 0 0 0 0 0 0 0 0 0 0 0 0 0 0 0 0 0 0 0 0 0 0 0 0 0
0 0 0.063270022308319 0 0 0.0647396600678106 0 0.0691729957017812 0 0.149787093837433 0 0 0 0.0310770746735113 0.0931020077240574 0 0 0 0 0 0 0 0 0 0 0 0 0 0 0.029422246173202 0.0253334263645117 0 0 0 0 0 0 0 0 0 0 0 0 0 0 0 0 0 0 0 0 0 0 0 0 0 0 0 0 0 0 0 0 0 0 0 0 0 0 0 0 0 0 0 0 0 0 0 0 0 0 0 0 0 0 0 0 0 0 0 0 0 0 0 0 0 0 0 0 0 0 0 0 0 0 0 0 0 0 0 0 0 0 0 0 0 0 0 0 0 0 0 0 0 0 0 0 0 0 0 0.156543455383248 0 0 0.317552017766125 0 0 0 0 0 0 0 0 0 0 0 0 0 0 0 0 0 0 0 0 0 0 0 0 0 0 0 0 0 0 0 0 0 0 0 0 0 0 0 0 0 0 0 0 0 0 0 0 0 0 0 0 0 0 0 0 0 0 0 0 0 0 0 0 0 0 0 0 0 0 0 0 0 0 0 0 0 0 0 0 0 0 0 0 0 0 0 0 0 0 0 0 0 0 0 0 0 0 0 0 0 0 0 0 0 0 0 0 0 0 0 0 0 0 0 0 0 0 0 0 0 0 0 0 0 0 0 0 0 0 0 0 0 0 0 0 0 0 0 0 0 0 0 0 0 0 0 0 0 0 0 0 0 0 0 0 0 0 0 0 0 0 0 0 0 0 0 0 0 0 0 0 0 0 0 0 0 0 0 0 0 0 0
0 0 0 0 0.0662059070308408 0.172184645590534 0 0.0207532397291692 0.115318151572096 0 0 0.0230066583452926 0 0.0389200555106768 0.0919134751891674 0.0247729569808672 0 0.0375918113129209 0.0303557942408544 0 0 0 0 0 0 0 0 0 0 0.212636954004941 0.0957932370711841 0 0 0 0 0 0 0 0 0 0 0 0 0 0 0 0 0 0 0 0 0 0 0 0 0 0 0 0 0 0 0 0 0 0 0 0 0 0 0 0 0 0 0 0 0 0 0 0 0 0 0 0 0 0 0 0 0 0 0 0 0 0 0 0 0 0 0 0 0 0 0 0 0 0 0 0 0 0 0 0 0 0 0 0 0 0 0 0 0 0 0 0 0 0 0 0 0 0 0 0.0434439097926643 0 0 0.0271032036287921 0 0 0 0 0 0 0 0 0 0 0 0 0 0 0 0 0 0 0 0 0 0 0 0 0 0 0 0 0 0 0 0 0 0 0 0 0 0 0 0 0 0 0 0 0 0 0 0 0 0 0 0 0 0 0 0 0 0 0 0 0 0 0 0 0 0 0 0 0 0 0 0 0 0 0 0 0 0 0 0 0 0 0 0 0 0 0 0 0 0 0 0 0 0 0 0 0 0 0 0 0 0 0 0 0 0 0 0 0 0 0 0 0 0 0 0 0 0 0 0 0 0 0 0 0 0 0 0 0 0 0 0 0 0 0 0 0 0 0 0 0 0 0 0 0 0 0 0 0 0 0 0 0 0 0 0 0 0 0 0 0 0 0 0 0 0 0 0 0 0 0 0 0 0 0 0 0 0 0 0 0 0 0
0.127989138607965 0.036277000215704 0.0518378703700155 0 0.0215849517646977 0.0793305840386171 0.0173079636441534 0 0 0 0 0.0721760050705464 0 0 0 0 0.0257579570554049 0 0 0 0 0 0 0 0 0 0 0 0 0.21645851047086 0.0983536830925976 0 0 0 0 0 0 0.0398254529792203 0 0 0 0 0 0 0 0 0 0 0 0 0 0 0 0 0 0 0 0 0 0 0 0 0 0 0 0 0 0.0185092159399553 0 0 0 0 0 0 0 0 0 0 0 0 0 0 0 0 0 0 0 0 0 0 0 0 0 0.0138371091287573 0 0 0.0119326708280411 0 0 0 0 0 0 0 0 0 0 0 0 0.0184519473262797 0 0 0 0 0 0 0 0 0 0 0 0 0 0 0 0 0 0 0 0 0.115915166189813 0.00931445726844619 0 0.0251403160089266 0 0 0 0 0 0 0 0 0 0 0 0 0 0 0 0 0 0 0 0 0 0 0 0 0 0 0 0 0 0 0 0 0 0 0 0 0 0 0 0 0 0 0 0 0 0 0 0 0 0 0 0 0 0 0 0 0 0 0 0 0 0 0 0 0 0 0 0 0 0 0 0 0 0 0 0 0 0 0 0 0 0 0 0 0 0 0 0 0 0 0 0 0 0 0 0 0 0 0 0 0 0 0 0 0 0 0 0 0 0 0 0 0 0 0 0 0 0 0 0 0 0 0 0 0 0 0 0 0 0 0 0 0 0 0 0 0 0 0 0 0 0 0 0 0 0 0 0 0 0 0 0 0 0 0 0 0 0 0 0 0 0 0 0 0 0 0 0 0 0 0 0 0 0 0 0 0 0 0 0 0 0 0
0.0728454250468756 0.245068704436756 0.0344865295108678 0 0.0550527009486396 0.0665688838914504 0.04827831937937 0.0249989020587669 0 0.00634167987284801 0.0307022271190022 0 0 0.108616046755631 0.0375194948019756 0.0209246343188069 0.034226393479576 0.00913519200655955 0 0.0238723162936137 0.0097721365545997 0 0 0 0 0 0 0 0.0237021519393143 0.0141632744717974 0.084500052275928 0 0 0 0 0 0 0 0 0 0 0 0 0 0 0 0 0 0 0 0 0 0 0 0 0 0 0 0 0 0 0 0 0 0 0 0 0 0 0 0 0 0 0 0 0 0 0 0 0 0 0 0 0 0 0 0 0 0 0 0 0 0 0 0 0 0 0 0 0 0 0 0 0 0 0 0 0 0 0 0 0 0 0 0 0 0 0 0 0 0 0 0 0 0.00940397569608785 0 0 0.00878007785146642 0 0 0 0.00358735951596483 0.00550061792447941 0.0155483825421583 0 0 0 0.00311215332438052 0.00329236798308458 0 0 0 0 0 0 0 0 0 0 0 0 0 0 0 0 0 0 0 0 0 0 0 0 0 0 0 0 0 0 0 0 0 0 0 0 0 0 0 0 0 0 0 0 0 0 0 0 0 0 0 0 0 0 0 0 0 0 0 0 0 0 0 0 0 0 0 0 0 0 0 0 0 0 0 0 0 0 0 0 0 0 0 0 0 0 0 0 0 0 0 0 0 0 0 0 0 0 0 0 0 0 0 0 0 0 0 0 0 0 0 0 0 0 0 0 0 0 0 0 0 0 0 0 0 0 0 0 0 0 0 0 0 0 0 0 0 0 0 0 0 0 0 0 0 0 0 0 0 0 0 0 0 0 0 0 0 0 0 0 0 0 0 0 0 0 0 0 0 0 0 0 0 0 0 0 0 0
0 0 0.00911081631824566 0 0.00870547548131623 0.039992916074673 0 0 0 0 0 0 0 0 0 0 0 0 0 0 0 0 0 0.0171271515794808 0.0116449459411336 0.0129323400395658 0 0 0 0 0 0.0320013088253469 0.0760366925672802 0 0.205810353538659 0 0 0 0 0 0 0 0 0 0 0 0 0 0.0744216502797371 0 0 0 0 0 0 0 0 0 0 0 0 0 0 0 0 0 0 0 0 0 0 0 0 0 0.0194673011434515 0 0 0 0 0 0 0 0 0 0 0 0 0 0 0 0 0 0 0 0 0 0 0 0 0 0 0 0 0 0 0 0 0 0 0 0 0 0 0 0.178231849110608 0.0303601662534792 0.0139182134954969 0.033808883157131 0.0671998649805499 0.0510864131312213 0.0382879408046325 0 0 0 0 0 0 0 0 0 0 0 0 0 0 0 0 0 0 0 0 0 0 0 0 0 0 0 0 0 0 0 0 0 0 0 0 0 0 0 0 0 0 0 0 0 0 0.0227627293914117 0 0 0 0 0 0 0 0 0 0 0 0 0 0 0 0 0 0 0 0 0.00898753427041727 0 0 0 0 0 0 0 0 0 0 0 0 0 0 0 0 0 0.0239828963752837 0 0 0 0 0 0 0 0 0 0 0 0 0 0 0 0 0 0 0 0 0 0 0 0 0 0 0 0 0 0 0 0 0 0 0 0 0 0 0 0 0 0 0 0 0 0 0 0 0 0 0 0 0 0 0.00932744495267688 0 0.00532533629869289 0 0 0 0.00946977598950944 0 0 0 0 0 0 0 0 0 0 0 0 0 0 0 0 0 0 0 0 0 0 0 0 0 0 0 0 0 0 0 0 0 0 0 0 0 0 0 0 0 0 0 0 0 0 0 0 0
0.0107383805942253 0.0208399094740257 0 0.0193699132874898 0.0460723484204067 0.0300734190424279 0 0.0196989994369376 0.00668945489100011 0.0108818007964109 0 0.110171824178179 0 0 0.177853576449016 0.192107740984066 0 0 0 0.104771140129271 0.0150191327644536 0 0 0 0 0 0 0 0.0117603774149827 0 0.067276965544762 0 0 0 0 0 0 0 0.00943054378052517 0 0 0 0 0 0.0339697700559073 0 0.00479587488870912 0 0 0.00939542741355295 0 0 0 0 0 0 0 0 0 0 0 0 0 0 0 0.00918282036022258 0 0 0 0 0 0 0 0 0.006753546613355 0 0 0 0 0 0 0 0 0 0 0 0 0 0 0 0 0 0 0 0 0 0 0 0 0 0 0 0 0 0 0 0 0 0 0 0 0 0 0 0 0 0 0 0 0 0 0 0 0 0 0 0 0.0313885234996831 0 0 0 0.00341508113057672 0.00512262169586507 0.0094525781988473 0 0 0 0.0205122204351186 0.0132560085199838 0 0 0 0 0 0 0 0 0 0 0 0 0 0 0 0 0 0 0 0 0 0 0 0 0 0 0 0 0 0 0 0 0 0 0 0 0 0 0 0 0 0 0 0 0 0 0 0 0 0 0 0 0 0 0 0 0 0 0 0 0 0 0 0 0 0 0 0 0 0 0 0 0 0 0 0 0 0 0 0 0 0 0 0 0 0 0 0 0 0 0 0 0 0 0 0 0 0 0 0 0 0 0 0 0 0 0 0 0 0 0 0 0 0 0 0 0 0 0 0 0 0 0 0 0 0 0 0 0 0 0 0 0 0 0 0 0 0 0 0 0 0 0 0 0 0 0 0 0 0 0 0 0 0 0 0 0 0 0 0 0 0 0 0 0 0 0 0 0 0 0 0 0 0 0 0 0 0
0.0243753239994858 0 0 0 0.0221622259540995 0.0793477309067471 0.00793235993779894 0.00927837597476001 0.0290869366786116 0.0372987989948203 0 0.0552359555131452 0 0.258137407200308 0 0.126565481921741 0 0.00998951526874354 0 0.00764431779325536 0 0 0 0 0 0 0 0 0 0 0.0896085731162395 0 0 0 0 0 0.0052825255649794 0.0167171437516893 0 0 0.0129658472157441 0 0 0 0.00718857574623797 0 0 0 0 0 0 0 0 0 0 0 0 0 0 0 0 0 0 0 0 0 0 0 0 0 0 0 0 0 0 0 0 0 0 0 0 0 0 0 0 0.00348526597589894 0 0.00623639927745966 0 0 0 0 0 0 0 0 0 0 0 0 0 0 0 0 0 0 0 0 0 0 0 0 0 0 0 0 0 0 0 0 0 0 0 0 0 0 0 0.0690332344569321 0 0 0.0384793433977673 0.0123221943237949 0 0.0523711581977697 0 0 0 0.00667700939718397 0.0125782994347862 0 0 0 0 0 0 0 0 0 0 0 0 0 0 0 0 0 0 0 0 0 0 0 0 0 0 0 0 0 0 0 0 0 0 0 0 0 0 0 0 0 0 0 0 0 0 0 0 0 0 0 0 0 0 0 0 0 0 0 0 0 0 0 0 0 0 0 0 0 0 0 0 0 0 0 0 0 0 0 0 0 0 0 0 0 0 0 0 0 0 0 0 0 0 0 0 0 0 0 0 0 0 0 0 0 0 0 0 0 0 0 0 0 0 0 0 0 0 0 0 0 0 0 0 0 0 0 0 0 0 0 0 0 0 0 0 0 0 0 0 0 0 0 0 0 0 0 0 0 0 0 0 0 0 0 0 0 0 0 0 0 0 0 0 0 0 0 0 0 0 0 0 0 0 0 0 0 0
0 0 0 0 0.0500527648535361 0.0340390696586026 0.00299422588570691 0.0185425161589345 0 0.00592367672476948 0 0.0181518379637579 0 0.164297534309939 0.0745784094922494 0 0 0.00620815388042795 0.00301518584799708 0.00433888556917821 0.0091077943183752 0.00852643420089157 0 0.0139098032615835 0 0 0 0 0.00738665288940032 0.00815024244672453 0.0111709397626194 0 0 0 0 0 0.00352678651156054 0.00688198444393479 0.00893058439782861 0.0162501884922275 0.0125029653710078 0 0 0 0 0 0.0086008297256384 0 0 0 0 0 0 0 0 0 0.00215525842373144 0 0.0310918060694526 0 0 0 0 0 0 0 0 0.0054877643121513 0 0 0.0151238452902348 0.00256884746026839 0 0.00440351951398997 0 0 0 0 0 0 0 0 0 0 0 0 0.0020586427175091 0.00284876325249075 0 0 0 0 0 0 0 0 0 0.014246415498998 0 0 0 0 0 0 0 0 0 0 0 0 0 0.00364265413789569 0 0 0 0 0 0 0 0 0 0 0 0 0 0 0 0.0409734721840015 0 0 0.0175430124211761 0.0167203305960798 0.00986327690864986 0.0491519480266224 0.0108405387143776 0 0 0.0692088028241793 0.0749194218189553 0.00429446011966444 0 0.0353665135916616 0 0 0 0.0253858753858383 0.0178368875991833 0.00337422469168047 0.0397279654175944 0 0.00407828685672183 0 0 0 0 0 0 0 0 0 0 0 0 0 0 0 0 0 0 0 0 0 0 0 0 0 0 0 0 0 0 0 0 0 0 0 0 0 0 0 0 0 0 0 0 0 0 0 0 0 0 0 0 0 0 0 0 0 0 0 0 0 0 0 0 0 0 0 0 0 0 0 0 0 0 0 0 0 0 0 0 0 0 0 0 0 0 0 0 0 0 0 0 0 0 0 0 0 0 0 0 0 0 0 0 0 0 0 0 0 0 0 0 0 0 0 0 0 0 0 0 0 0 0 0 0 0 0 0 0 0 0 0 0 0 0 0 0 0 0 0 0 0 0 0 0 0 0 0 0 0 0 0 0 0 0 0 0 0 0 0 0 0 0 0 0 0
0.0184091668573909 0.258902160086277 0.148347051857979 0 0 0.0119736644875759 0 0 0 0 0.0241878069568697 0.0755560383062241 0 0 0 0 0 0 0 0.00954137420989956 0.123449249172917 0 0 0 0 0 0 0 0 0.0133200147563604 0.0937764034035776 0 0 0 0 0 0 0 0 0 0 0 0 0 0 0 0 0 0 0 0 0 0 0 0 0 0 0 0 0 0 0 0 0 0 0 0 0 0 0 0 0 0 0 0 0 0 0 0 0 0 0 0 0 0 0 0 0 0 0 0 0 0 0 0 0 0 0 0 0 0 0 0 0 0 0 0 0.0244428427779638 0 0 0 0 0 0 0 0.0100532925767467 0.00853359874985008 0 0 0 0 0 0 0 0.162300814239446 0 0 0 0 0 0.0172065215609222 0 0 0 0 0 0 0 0 0 0 0 0 0 0 0 0 0 0 0 0 0 0 0 0 0 0 0 0 0 0 0 0 0 0 0 0 0 0 0 0 0 0 0 0 0 0 0 0 0 0 0 0 0 0 0 0 0 0 0 0 0 0 0 0 0 0 0 0 0 0 0 0 0 0 0 0 0 0 0 0 0 0 0 0 0 0 0 0 0 0 0 0 0 0 0 0 0 0 0 0 0 0 0 0 0 0 0 0 0 0 0 0 0 0 0 0 0 0 0 0 0 0 0 0 0 0 0 0 0 0 0 0 0 0 0 0 0 0 0 0 0 0 0 0 0 0 0 0 0 0 0 0 0 0 0 0 0 0 0 0 0 0 0 0 0 0 0 0 0 0 0 0 0 0 0 0 0 0 0 0 0 0 0 0 0 0
0.0217261921506218 0 0.114352932848019 0 0.150181833343569 0.115738870398619 0 0.0237514881627044 0 0.0238033210331368 0 0.0209851080539587 0 0 0.015587377582048 0.0164396767514714 0 0 0.184186693917609 0 0 0 0 0 0 0 0 0 0.0205337835399496 0.0268377097881075 0.0434492786483369 0 0 0 0 0 0 0 0 0 0.00792883914592336 0 0 0 0 0 0 0 0 0 0 0 0 0 0 0 0 0 0 0 0 0 0 0 0 0 0 0 0 0.104331969733931 0 0 0 0 0 0 0 0 0 0 0 0 0 0 0 0 0 0 0 0 0 0 0 0.0326127158733303 0 0 0 0 0 0 0 0 0 0 0 0 0 0 0 0 0.0406694572583791 0 0 0 0.0103496839852079 0 0 0 0.011165613418918 0 0 0 0 0 0 0 0 0 0 0 0 0 0 0.0153674543661579 0 0 0 0 0 0 0 0 0 0 0 0 0 0 0 0 0 0 0 0 0 0 0 0 0 0 0 0 0 0 0 0 0 0 0 0 0 0 0 0 0 0 0 0 0 0 0 0 0 0 0 0 0 0 0 0 0 0 0 0 0 0 0 0 0 0 0 0 0 0 0 0 0 0 0 0 0 0 0 0 0 0 0 0 0 0 0 0 0 0 0 0 0 0 0 0 0 0 0 0 0 0 0 0 0 0 0 0 0 0 0 0 0 0 0 0 0 0 0 0 0 0 0 0 0 0 0 0 0 0 0 0 0 0 0 0 0 0 0 0 0 0 0 0 0 0 0 0 0 0 0 0 0 0 0 0 0 0 0 0 0 0 0 0 0 0 0 0 0 0 0 0 0 0 0 0 0 0 0 0 0 0 0
0.00802981468622741 0 0.0508687163300869 0 0.0866003883923162 0 0 0 0 0.0166347691920146 0 0 0 0 0 0.00690996366899008 0 0.159400298273294 0 0 0 0 0 0 0 0 0 0 0 0 0.0504736206441569 0 0 0 0 0 0 0 0 0 0 0 0 0 0 0 0 0 0 0 0 0 0 0 0 0 0 0 0 0 0 0 0 0 0 0 0 0 0 0.422830900420625 0 0 0 0 0 0 0 0 0 0 0 0 0 0 0 0 0 0 0 0 0 0 0 0.0167243665687544 0 0 0 0 0 0 0 0 0 0 0 0 0 0 0 0 0.0929047000572608 0.0425857380273731 0 0 0 0 0 0 0 0 0 0 0 0 0.0460367237389005 0 0 0 0 0 0 0 0 0 0 0 0 0 0 0 0 0 0 0 0 0 0 0 0 0 0 0 0 0 0 0 0 0 0 0 0 0 0 0 0 0 0 0 0 0 0 0 0 0 0 0 0 0 0 0 0 0 0 0 0 0 0 0 0 0 0 0 0 0 0 0 0 0 0 0 0 0 0 0 0 0 0 0 0 0 0 0 0 0 0 0 0 0 0 0 0 0 0 0 0 0 0 0 0 0 0 0 0 0 0 0 0 0 0 0 0 0 0 0 0 0 0 0 0 0 0 0 0 0 0 0 0 0 0 0 0 0 0 0 0 0 0 0 0 0 0 0 0 0 0 0 0 0 0 0 0 0 0 0 0 0 0 0 0 0 0 0 0 0 0 0 0 0 0 0 0 0 0 0 0 0 0 0 0 0 0 0 0 0 0 0 0
0 0.187233361747183 0 0.197799225514306 0 0 0.0145291909820371 0 0 0 0 0.0567787276887927 0 0.245672314917153 0.0123499426499889 0.0118961536242655 0.0102800206342216 0 0 0 0.161507499779281 0 0 0 0 0 0.00424563851217633 0 0 0 0 0 0 0 0 0 0 0 0 0 0 0 0 0 0.035622992319273 0 0 0 0 0.0284189581458668 0 0 0 0 0 0 0 0 0 0 0 0 0 0 0 0.0173121128889247 0.00701459258688077 0 0 0 0 0 0 0 0 0 0 0 0 0 0 0 0 0 0 0 0 0 0 0 0 0 0 0.00933926800964945 0 0 0 0 0 0 0 0 0 0 0 0 0 0 0 0 0 0 0 0 0 0 0 0 0 0 0 0 0 0 0 0 0 0 0 0 0 0 0 0 0 0 0 0 0 0 0 0 0 0 0 0 0 0 0 0 0 0 0 0 0 0 0 0 0 0 0 0 0 0 0 0 0 0 0 0 0 0 0 0 0 0 0 0 0 0 0 0 0 0 0 0 0 0 0 0 0 0 0 0 0 0 0 0 0 0 0 0 0 0 0 0 0 0 0 0 0 0 0 0 0 0 0 0 0 0 0 0 0 0 0 0 0 0 0 0 0 0 0 0 0 0 0 0 0 0 0 0 0 0 0 0 0 0 0 0 0 0 0 0 0 0 0 0 0 0 0 0 0 0 0 0 0 0 0 0 0 0 0 0 0 0 0 0 0 0 0 0 0 0 0 0 0 0 0 0 0 0 0 0 0 0 0 0 0 0 0 0 0 0 0 0 0 0 0 0 0 0 0 0 0 0 0
0 0.0938172612353366 0.00864344546278193 0.0210517726769539 0 0 0 0 0 0 0 0.0103626878585653 0 0.0157018634952323 0 0.0111335425901379 0.059301175622079 0 0 0.0720086198441791 0 0 0 0 0 0 0 0 0 0 0 0 0 0 0 0 0 0 0 0 0 0 0 0 0.0353189591016855 0 0 0 0 0.020061782166531 0 0 0 0 0 0 0 0 0 0.078240816202006 0.0094313656386506 0 0.0824079244708827 0 0 0.0888438980019304 0.0810325110499508 0 0 0 0.00730084550641049 0 0 0 0 0 0 0 0.00917902140751614 0 0 0 0 0 0 0 0 0 0 0 0 0 0 0 0 0 0 0 0 0 0 0 0 0 0 0 0 0 0 0 0 0 0 0 0 0 0 0 0 0 0 0 0.0117392421674487 0 0 0 0 0 0.00813997251857832 0 0 0 0 0 0.267990195611226 0 0 0 0 0 0 0 0 0 0 0 0 0 0 0 0 0 0 0 0 0 0 0 0 0 0 0 0 0 0 0 0 0 0 0 0 0 0.0082930973719169 0 0 0 0 0 0 0 0 0 0 0 0 0 0 0 0 0 0 0 0 0 0 0 0 0 0 0 0 0 0 0 0 0 0 0 0 0 0 0 0 0 0 0 0 0 0 0 0 0 0 0 0 0 0 0 0 0 0 0 0 0 0 0 0 0 0 0 0 0 0 0 0 0 0 0 0 0 0 0 0 0 0 0 0 0 0 0 0 0 0 0 0 0 0 0 0 0 0 0 0 0 0 0 0 0 0 0 0 0 0 0 0 0 0 0 0 0 0 0 0 0 0 0 0 0 0 0 0 0 0 0 0 0 0 0 0 0 0 0 0 0 0 0 0
0 0 0 0 0 0 0 0 0 0 0 0 0 0 0 0.0259102089423213 0 0 0 0 0 0 0 0.134060653160113 0 0 0 0 0 0 0 0 0 0 0 0 0 0 0.0550733425020925 0.450454980639388 0 0 0.080904338245959 0 0 0 0 0 0 0 0 0 0 0 0 0 0 0 0 0 0 0.0535570374877492 0 0.0453507172275296 0 0 0 0 0 0 0.0306486923170892 0 0 0 0 0 0 0 0 0.124040029477758 0 0 0 0 0 0 0 0 0 0 0 0 0 0 0 0 0 0 0 0 0 0 0 0 0 0 0 0 0 0 0 0 0 0 0 0 0 0 0 0 0 0 0 0 0 0 0 0 0 0 0 0 0 0 0 0 0 0 0 0 0 0 0 0 0 0 0 0 0 0 0 0 0 0 0 0 0 0 0 0 0 0 0 0 0 0 0 0 0 0 0 0 0 0 0 0 0 0 0 0 0 0 0 0 0 0 0 0 0 0 0 0 0 0 0 0 0 0 0 0 0 0 0 0 0 0 0 0 0 0 0 0 0 0 0 0 0 0 0 0 0 0 0 0 0 0 0 0 0 0 0 0 0 0 0 0 0 0 0 0 0 0 0 0 0 0 0 0 0 0 0 0 0 0 0 0 0 0 0 0 0 0 0 0 0 0 0 0 0 0 0 0 0 0 0 0 0 0 0 0 0 0 0 0 0 0 0 0 0 0 0 0 0 0 0 0 0 0 0 0 0 0 0 0 0 0 0 0 0 0 0 0 0 0 0 0 0
0 0 0 0 0 0 0 0 0 0 0 0 0 0 0 0 0 0 0 0 0 0 0 0 0.208500437657 0 0 0 0 0 0 0 0 0 0 0 0 0 0 0 0 0 0 0 0 0 0 0 0.0891537973597852 0 0 0 0 0 0 0 0 0 0 0 0 0 0 0 0 0 0 0 0 0 0 0 0 0 0 0 0 0 0 0 0 0 0 0 0 0 0 0 0 0 0 0 0 0 0 0 0 0 0 0 0 0 0 0 0 0 0 0 0 0 0 0 0 0 0 0 0 0 0 0 0.297455353437236 0 0 0 0 0 0 0 0.307577300297366 0 0 0 0 0 0 0 0 0 0 0 0 0 0 0 0 0 0 0 0 0 0 0 0 0 0 0 0 0 0 0 0 0 0 0 0 0 0 0 0 0 0 0 0 0.0535357569516872 0 0 0 0 0 0 0 0 0 0 0 0 0 0 0 0.0181808654491921 0 0 0 0 0 0 0 0 0 0 0 0.0255964888477332 0 0 0 0 0 0 0 0 0 0 0 0 0 0 0 0 0 0 0 0 0 0 0 0 0 0 0 0 0 0 0 0 0 0 0 0 0 0 0 0 0 0 0 0 0 0 0 0 0 0 0 0 0 0 0 0 0 0 0 0 0 0 0 0 0 0 0 0 0 0 0 0 0 0 0 0 0 0 0 0 0 0 0 0 0 0 0 0 0 0 0 0 0 0 0 0 0 0 0 0 0 0 0 0 0 0 0 0 0 0 0 0 0 0 0
0 0 0 0 0 0 0 0 0 0 0 0 0.0333550985165469 0 0 0.0459850415229411 0 0 0 0 0 0.14584564191176 0 0 0.136645534412466 0 0 0 0 0 0 0 0.0104893569328663 0 0 0 0 0 0 0.312379147631339 0 0 0.122141592721636 0 0 0 0 0 0 0.0472762862698758 0 0 0 0 0 0 0 0 0 0 0 0 0 0.0536621013614247 0 0 0 0 0 0 0 0 0 0 0 0 0 0 0 0.0613509058464037 0 0 0 0 0 0 0 0 0 0 0 0 0 0 0 0 0 0 0 0 0 0 0 0 0 0 0 0 0 0 0 0 0 0 0 0 0 0 0 0 0 0 0 0 0 0 0 0 0 0 0 0 0 0 0 0 0 0 0 0 0 0 0 0 0 0 0 0 0 0 0 0 0 0 0 0 0 0 0 0 0 0 0 0 0 0 0 0 0.0151556679593783 0 0 0 0 0 0 0 0 0 0 0 0 0 0 0 0 0 0 0 0 0 0 0 0 0 0 0 0 0 0 0 0 0 0 0 0 0 0 0 0 0 0 0 0 0 0 0 0 0 0 0 0 0 0.0157136249133622 0 0 0 0 0 0 0 0 0 0 0 0 0 0 0 0 0 0 0 0 0 0 0 0 0 0 0 0 0 0 0 0 0 0 0 0 0 0 0 0 0 0 0 0 0 0 0 0 0 0 0 0 0 0 0 0 0 0 0 0 0 0 0 0 0 0 0 0 0 0 0 0 0 0 0 0 0 0 0 0 0 0 0 0 0 0 0 0 0 0 0 0 0 0
0 0 0 0 0 0 0 0 0 0 0 0 0.023556588869358 0 0 0 0 0 0 0 0 0 0.128696646384627 0.141936235561173 0 0.121121953080838 0 0 0 0 0 0.0475591403515748 0 0 0.0354286921249805 0.0685161511696775 0 0 0 0.0563913856626014 0 0 0 0 0 0 0 0 0.0824249936920454 0 0 0 0 0 0 0 0 0 0 0 0 0 0 0 0 0 0 0 0 0 0 0 0 0 0.0782405228706593 0 0 0.0487330015698376 0 0 0 0 0 0 0 0 0 0 0 0 0 0 0 0 0 0 0 0 0 0 0.0366343985880659 0.0270189977685491 0 0 0 0 0 0 0 0 0 0 0 0 0 0 0 0 0 0 0 0 0 0 0 0 0 0 0 0 0 0 0 0 0 0 0 0 0 0 0 0 0 0 0 0 0 0 0 0 0 0 0 0 0 0 0 0 0 0 0 0 0 0 0 0 0 0 0 0 0 0 0 0 0 0 0 0 0 0 0 0 0 0 0 0 0 0 0 0 0.0407710614728369 0 0 0 0 0 0.0232190824917843 0 0 0 0 0 0 0 0 0 0 0 0 0 0 0 0 0 0 0 0 0 0 0 0 0 0 0 0 0 0 0 0 0 0 0 0 0 0 0 0 0.0397511483413916 0 0 0 0 0 0 0 0 0 0 0 0 0 0 0 0 0 0 0 0 0 0 0 0 0 0 0 0 0 0 0 0 0 0 0 0 0 0 0 0 0 0 0 0 0 0 0 0 0 0 0 0 0 0 0 0 0 0 0 0 0 0 0 0 0 0 0 0 0 0 0 0 0 0 0 0 0 0 0
0 0 0 0 0 0 0 0 0 0 0 0 0.0683855242955492 0 0 0 0 0 0 0 0 0 0 0 0.316617565480625 0 0 0 0 0 0 0.0519487392138802 0.185291841027541 0 0.207462139115802 0 0 0 0 0 0 0 0 0 0 0 0 0 0.170294190866603 0 0 0 0 0 0 0 0 0 0 0 0 0 0 0 0 0 0 0 0 0 0 0 0 0 0 0 0 0 0 0 0 0 0 0 0 0 0 0 0 0 0 0 0 0 0 0 0 0 0 0 0 0 0 0 0 0 0 0 0 0 0 0 0 0 0 0 0 0 0 0 0 0 0 0 0 0 0 0 0 0 0 0 0 0 0 0 0 0 0 0 0 0 0 0 0 0 0 0 0 0 0 0 0 0 0 0 0 0 0 0 0 0 0 0 0 0 0 0 0 0 0 0 0 0 0 0 0 0 0 0 0 0 0 0 0 0 0 0 0 0 0 0 0 0 0 0 0 0 0 0 0 0 0 0 0 0 0 0 0 0 0 0 0 0 0 0 0 0 0 0 0 0 0 0 0 0 0 0 0 0 0 0 0 0 0 0 0 0 0 0 0 0 0 0 0 0 0 0 0 0 0 0 0 0 0 0 0 0 0 0 0 0 0 0 0 0 0 0 0 0 0 0 0 0 0 0 0 0 0 0 0 0 0 0 0 0 0 0 0 0 0 0 0 0 0 0 0 0 0 0 0 0 0 0 0 0 0 0 0 0 0 0 0 0 0 0 0
0 0 0 0 0 0 0 0 0 0 0 0 0 0 0 0 0 0 0 0.00973206305887216 0 0 0 0 0 0 0 0 0 0 0 0 0 0 0 0 0 0 0 0 0 0 0 0 0 0 0 0 0 0 0 0 0 0 0 0 0 0 0 0.0273099250063407 0 0 0 0 0 0 0 0 0 0 0 0 0 0 0 0 0 0 0 0 0 0 0 0 0 0 0 0 0 0 0 0.0154988622003671 0 0 0.0172403073914195 0 0 0 0 0 0 0 0 0 0 0 0 0 0.110642499911631 0 0 0 0 0 0 0 0 0.117725540889812 0 0 0.336935627824164 0 0 0 0 0 0 0 0 0.0324618971176623 0 0 0 0 0 0 0 0 0 0 0 0 0 0 0 0 0 0 0 0 0 0 0 0 0 0 0 0 0 0 0 0 0 0 0 0 0 0 0 0 0 0 0.012367924221453 0.195967325495386 0 0 0 0 0 0 0 0 0 0 0 0 0 0 0 0 0 0 0 0 0 0 0 0 0 0 0 0 0 0 0 0 0 0 0 0 0 0 0 0 0 0 0 0 0 0 0 0 0 0 0 0 0 0 0 0 0 0 0 0 0 0 0 0 0 0 0 0 0 0 0 0 0 0 0 0 0 0 0 0 0 0 0 0 0 0 0 0 0 0 0.0795015879765553 0 0 0 0 0.0288692768134079 0.0157471620929275 0 0 0 0 0 0 0 0 0 0 0 0 0 0 0 0 0 0 0 0 0 0 0 0 0 0 0 0 0 0 0 0 0 0 0 0 0 0 0 0 0 0 0 0 0 0
0 0 0 0 0 0 0 0 0 0 0 0 0 0 0 0 0 0 0 0 0 0 0 0 0 0 0 0 0 0 0 0 0 0 0 0 0 0 0 0 0 0 0 0 0 0 0 0 0 0 0.0118804672953749 0 0 0 0 0 0 0 0.0117742221294838 0.099553845730131 0 0 0 0 0 0 0 0 0 0 0 0 0 0 0 0 0 0 0 0 0 0 0 0 0 0 0 0 0 0 0 0 0 0 0 0 0 0 0 0 0 0 0 0 0 0.143323196244028 0 0 0 0.012586095049888 0 0 0 0 0 0 0 0 0 0 0 0 0.0829624079313893 0.21626440863544 0 0 0 0 0 0.139524294051808 0 0 0 0 0 0 0 0 0 0 0 0 0 0 0 0 0 0 0 0 0 0 0 0 0 0 0 0 0 0 0 0 0 0 0.0185295047536527 0 0 0 0 0 0 0 0.034854039698628 0.0107915073466807 0.0176447370987853 0 0 0 0 0 0 0 0 0.0195528135335397 0 0 0 0 0 0 0 0 0 0 0 0 0 0 0 0 0 0 0 0 0 0 0 0 0 0 0 0 0 0 0 0 0 0.0258634048333267 0.0383940255859062 0 0 0 0 0 0 0 0 0 0 0 0 0 0 0 0 0 0 0 0 0 0 0 0 0 0 0 0 0 0 0 0 0 0 0 0 0 0 0 0 0 0 0 0 0 0 0 0 0 0 0.0133692336736465 0.0887527691570897 0 0 0 0 0 0 0 0 0 0.0143790272512012 0 0 0 0 0 0 0 0 0 0 0 0 0 0 0 0 0 0 0 0 0 0 0 0 0 0 0 0 0 0 0 0 0 0 0 0
0 0.0159443296269022 0.0190310670804274 0 0.182718107532295 0 0 0.0331951807713474 0 0 0 0.0771560084663794 0 0.0377421542521491 0 0.0277183220564817 0 0.0290976170566553 0 0 0 0 0 0 0 0 0 0 0 0 0 0 0 0 0 0 0.0147805910171368 0.00967337072511519 0 0 0 0 0 0 0 0 0.319869681222705 0 0 0 0 0 0 0 0 0 0 0 0 0 0 0.00976278267505013 0.00670147515235146 0 0 0 0 0.0322435709543539 0 0.0800223080545622 0.0177378753385775 0 0 0 0 0.0126892126934811 0 0 0.0142938050854347 0 0 0 0 0 0 0 0 0 0 0 0 0 0 0 0 0 0 0 0 0 0 0 0 0 0 0 0 0 0 0 0 0 0 0 0 0 0 0 0 0 0 0 0 0 0 0 0 0 0 0 0.0114762761984019 0 0 0.0282079014141094 0 0 0 0.0135711221789346 0.00636724044714818 0 0 0 0 0 0 0 0 0 0 0 0 0 0 0 0 0 0 0 0 0 0 0 0 0 0 0 0 0 0 0 0 0 0 0 0 0 0 0 0 0 0 0 0 0 0 0 0 0 0 0 0 0 0 0 0 0 0 0 0 0 0 0 0 0 0 0 0 0 0 0 0 0 0 0 0 0 0 0 0 0 0 0 0 0 0 0 0 0 0 0 0 0 0 0 0 0 0 0 0 0 0 0 0 0 0 0 0 0 0 0 0 0 0 0 0 0 0 0 0 0 0 0 0 0 0 0 0 0 0 0 0 0 0 0 0 0 0 0 0 0 0 0 0 0 0 0 0 0 0 0 0 0 0 0 0 0 0 0 0 0 0 0 0 0 0 0 0 0 0 0 0 0 0 0 0 0 0
0.0531335909708895 0 0.0265016241369741 0.0258642940372695 0 0.0220443813842776 0 0 0.00660437629605733 0.0619971106380142 0.0973943224703639 0.0149811656747427 0 0 0 0.00993778814629728 0.00638232039372511 0.0123575921550336 0 0 0 0 0 0 0 0 0 0 0 0 0.377231330723529 0 0 0 0 0 0 0 0 0 0 0 0 0 0 0.00422691378004282 0 0 0 0 0 0 0 0 0 0 0.0056165626719226 0 0.0328720964752059 0 0 0 0 0 0 0 0 0.0256690135405775 0 0 0 0.0294844984494018 0 0 0 0 0 0 0 0 0 0 0 0 0 0 0 0 0 0 0 0 0 0.0668714779353923 0 0 0 0 0 0 0 0 0 0 0 0 0 0 0 0.0269832018410322 0 0 0.00906115915241792 0 0 0 0 0 0 0 0 0 0 0 0 0 0 0.0349384727810829 0 0 0.00999975038666752 0 0 0.00571000666219457 0 0 0 0.00523879532836727 0 0 0 0 0 0 0 0 0.0124053947219914 0.00647531916232694 0 0 0.00388422470471565 0 0 0 0 0.00613321537948743 0 0 0 0 0 0 0 0 0 0 0 0 0 0 0 0 0 0 0 0 0 0 0 0 0 0 0 0 0 0 0 0 0 0 0 0 0 0 0 0 0 0 0 0 0 0 0 0 0 0 0 0 0 0 0 0 0 0 0 0 0 0 0 0 0 0 0 0 0 0 0 0 0 0 0 0 0 0 0 0 0 0 0 0 0 0 0 0 0 0 0 0 0 0 0 0 0 0 0 0 0 0 0 0 0 0 0 0 0 0 0 0 0 0 0 0 0 0 0 0 0 0 0 0 0 0 0 0 0 0 0 0 0 0 0 0 0 0 0 0 0 0 0 0 0 0 0 0 0 0 0 0 0 0 0 0 0 0 0 0 0
0.0217756741503976 0.01850355844712 0.0147597784585468 0.0116802108713529 0 0.00809437613619797 0 0 0.00182935419533952 0.00898494534811593 0.0142363116315441 0.0287532404502833 0 0.0225693818798514 0.0207116401176893 0.0043818428638973 0.0144549086543361 0.00643604184874471 0.00863912724593395 0 0 0 0 0 0 0 0 0 0 0.121354431140802 0 0 0 0 0 0 0.00225609323909865 0.0267516900833719 0 0 0 0 0 0 0 0.00324519457408471 0 0 0 0 0.00408601653515422 0 0 0 0 0 0.00455509636228097 0 0.0294248039846552 0 0 0 0 0 0 0 0 0.00922867929847267 0 0 0 0.0155407408076784 0 0.00216345210727189 0 0 0 0 0 0 0 0 0 0 0 0.0220776917746118 0.0166290149443072 0.0133601365968867 0.0276565912586058 0.00193254611264472 0 0 0 0.0605272623759284 0 0.0437193097378091 0.0644824138702417 0.00954681982130129 0 0 0 0 0 0 0 0.00587029825494892 0.0155720717893923 0 0.00274049517020901 0.0105820643898224 0 0 0.00386895805738689 0 0 0.00506336311806875 0 0 0 0 0 0.00226822736681443 0 0.00442754723880906 0.00476560142752488 0.00305255686576941 0 0.154203594141573 0.00314625086364582 0 0.00495874229420331 0 0 0.00327714059276018 0 0.00186232464357485 0.0445950699559348 0.00765787490391931 0 0 0 0 0 0 0 0.00241312581351113 0.0101099937094845 0.0102306098197033 0 0 0.00568629195918129 0 0 0 0.00460588670501727 0.00469353399418729 0 0 0 0 0 0 0 0 0 0 0 0 0 0 0 0 0 0 0 0 0 0 0 0 0 0 0 0 0 0 0 0 0 0 0 0 0 0 0 0 0 0 0 0 0 0 0 0 0 0 0 0 0 0 0 0 0 0 0 0 0 0 0 0 0 0 0 0 0 0 0 0 0 0 0 0 0 0 0 0 0 0 0 0 0 0 0 0 0 0 0 0 0 0 0 0 0 0 0 0 0 0 0 0 0 0 0 0 0 0 0 0 0 0 0 0 0 0 0 0 0 0 0 0 0 0 0 0 0 0 0 0 0 0 0 0 0 0 0 0 0 0 0 0 0 0 0 0 0 0 0 0 0 0 0 0 0 0 0 0 0
0 0 0 0 0 0 0 0 0 0 0 0 0.0598459749488786 0 0 0 0 0 0 0 0 0 0 0 0.0439669435635843 0.0183719456383904 0 0 0 0 0 0 0.0573767833684367 0 0.216920766242593 0.0172786247307208 0 0 0 0 0.0097435853744666 0 0 0 0 0 0 0.011481455935708 0.17063742031073 0 0 0 0 0 0 0.0147122430773371 0.0443800292741115 0 0 0 0 0 0 0 0 0 0 0 0 0 0 0 0 0 0 0 0 0 0 0 0 0 0.0070201799521533 0 0.00540164639591551 0 0 0 0 0 0 0 0 0 0 0 0 0 0 0 0.0903255873719133 0.0432072151391308 0 0.0195519930152092 0 0 0 0 0 0 0 0 0 0 0.0338991349191397 0 0 0 0.015079444932818 0.0428983380860964 0 0 0 0 0 0 0.00975015578220693 0 0 0 0 0 0 0 0 0 0 0 0 0 0 0 0 0 0 0 0 0 0 0.00938801037649086 0 0.0203765076915229 0.00949914593110261 0 0 0 0 0 0 0 0 0 0 0 0 0 0 0 0 0 0 0 0 0 0 0 0 0 0 0 0 0 0 0 0 0 0 0 0 0 0 0 0 0 0.0139141949819149 0 0 0 0 0 0 0 0 0 0 0 0 0 0 0 0 0 0 0 0 0 0 0 0 0 0 0 0 0 0 0 0 0 0 0 0 0 0 0 0 0 0 0 0 0 0 0 0 0 0 0 0 0 0 0 0 0 0 0 0 0 0 0.014972672959429 0 0 0 0 0 0 0 0 0 0 0 0 0 0 0 0 0 0 0 0 0 0 0 0 0 0 0 0 0 0 0 0 0 0 0 0 0 0 0 0 0 0 0 0 0 0 0 0 0 0 0 0 0 0 0 0 0 0 0
0 0 0 0 0 0 0 0 0 0 0 0 0.0582792464720805 0 0 0 0 0 0 0 0 0 0 0.00412821671232588 0 0.0268571510029956 0 0 0 0 0 0.0235157969742319 0 0.0981876106958528 0.137642104836777 0 0 0 0 0 0.00353910716153261 0 0 0 0 0 0 0 0.0476252638069792 0 0 0 0 0 0.0935668354304984 0 0 0 0 0 0 0 0 0 0 0 0 0 0 0 0 0 0 0 0.005266855830713 0 0 0 0 0 0 0 0 0 0 0 0 0 0 0.005643166694754 0 0 0 0 0 0.00429785875999044 0 0 0 0 0.147160714676371 0.0251998675119937 0.0111890283533025 0.0166295075475379 0 0 0 0 0 0 0 0 0 0 0 0 0 0 0 0 0.00520543678342088 0 0 0 0 0 0.00612646400352966 0 0.00785407393623974 0 0 0 0 0 0 0 0 0 0 0.0126008289555532 0 0 0 0 0 0 0 0 0 0 0 0.00969616270576289 0 0.131298750257809 0 0 0 0 0 0 0 0 0 0 0 0 0 0 0 0 0 0 0 0 0 0 0 0 0 0 0 0 0 0 0 0 0 0.0045038367435373 0 0 0 0 0 0 0.00684308868773297 0 0 0 0 0 0 0 0 0 0 0 0 0 0 0 0 0 0 0 0 0 0 0 0 0 0 0 0 0 0 0 0 0 0 0 0 0 0 0 0 0 0.00335995370766543 0 0 0 0 0 0 0 0 0 0.00801431581090688 0 0 0 0 0 0 0 0 0 0 0.0509534487992296 0 0 0 0 0 0 0 0 0 0 0 0 0 0 0 0 0 0 0 0 0 0 0 0 0 0 0 0 0 0 0 0 0 0 0 0 0 0 0 0 0.00881744796055313 0.00865262414982867 0 0 0 0.00646192152424661 0 0 0 0 0 0 0 0 0 0 0 0 0.0208833135060481
0 0 0 0 0 0 0 0 0 0 0 0 0 0 0 0 0 0 0 0 0 0 0 0 0 0 0 0 0 0 0 0 0.0975637145689235 0 0.027197683153237 0 0 0 0 0 0 0 0 0 0 0 0 0 0 0 0.0225434574689272 0 0 0 0.122334653997739 0 0.0147406488501029 0 0 0 0 0 0 0 0 0 0 0 0 0 0 0.0911351994586278 0 0 0 0 0 0 0 0 0 0 0 0 0 0 0 0 0 0.00523392926613407 0 0 0 0 0 0.00397737928862569 0 0 0 0 0.0192233129555961 0.0126171335945618 0.00439812921313278 0.00566142164669219 0 0 0 0 0 0 0 0 0 0 0 0 0 0 0 0 0 0 0 0 0 0 0 0 0 0 0 0 0 0 0 0 0 0 0 0.131706809484775 0 0 0 0 0 0 0 0 0 0 0 0 0 0.00794992836331452 0 0 0 0 0 0 0 0 0 0 0 0 0 0 0 0 0 0 0 0 0 0 0 0 0 0 0 0 0 0 0 0 0 0.0146415369079568 0 0 0 0 0 0 0.0138499877552441 0 0 0 0 0 0 0 0 0 0 0 0 0 0 0 0 0 0 0 0.00451048356750089 0 0 0 0 0 0 0 0 0 0 0 0 0 0 0 0 0 0 0 0 0 0.00353036910558839 0 0 0 0 0 0 0 0 0 0.00826554671546489 0 0 0 0 0 0 0 0 0 0 0.160782130403853 0 0 0 0 0 0 0 0 0 0 0 0 0 0 0 0 0 0 0 0 0 0 0 0 0 0 0 0 0 0 0 0 0 0 0 0 0 0 0.0609401776991271 0 0.00895476227237942 0.00890135800126988 0 0 0.0208017105159334 0.0310481870553943 0.00463469707343854 0 0 0 0 0 0 0 0.011672672128925 0 0 0 0.081182979487535
0 0 0 0 0 0 0 0 0 0 0 0 0.156999117171743 0 0 0 0 0 0 0 0 0 0 0 0.0133601146922867 0.0299282813261565 0 0 0 0 0 0.0884838306691544 0.136990542884952 0.0272420356269615 0 0.00357976333337737 0 0 0 0 0 0 0 0 0 0 0 0 0.0794930016681086 0 0 0 0 0 0 0 0.0413914247360018 0 0 0 0 0 0 0 0 0 0 0 0 0 0 0.0208920512923877 0 0 0 0 0 0 0 0 0 0 0 0 0 0 0 0 0 0.0085769425037639 0 0 0.0159041652169929 0 0 0.0060289138922086 0 0 0 0 0.0770309822484454 0.0164292930781855 0.0104242996851986 0.0683515017323347 0 0 0 0 0 0 0 0 0 0 0 0 0 0 0 0 0 0 0 0 0 0 0 0 0 0 0 0 0 0 0 0 0 0 0 0 0 0 0 0 0 0 0 0 0 0 0.0166273473541491 0.00854231901142145 0.024825117358925 0.008667784380421 0 0 0 0 0 0 0 0 0 0 0 0 0 0 0 0 0 0 0 0 0 0 0 0 0 0 0 0 0 0 0 0 0 0 0.0178554908349396 0 0 0 0 0 0.0371404369996828 0 0 0 0 0 0 0 0 0 0 0 0.0154736555426629 0 0 0 0 0 0 0 0 0 0 0 0 0 0 0 0 0 0 0 0 0 0 0 0 0 0 0 0 0 0 0 0 0 0 0 0 0 0 0 0 0 0 0 0 0 0 0 0 0 0 0.0618488600615245 0 0 0 0 0 0 0 0 0 0 0 0 0 0 0 0 0 0 0 0 0 0 0 0 0 0 0 0 0 0 0 0 0 0 0 0 0 0 0 0 0 0 0 0 0 0 0 0 0 0 0 0 0 0 0 0 0 0 0.00791272669801482
0 0 0 0 0 0 0 0 0 0 0 0 0 0 0 0 0 0 0 0 0 0 0 0 0.0752841186735147 0 0 0 0 0 0 0.020536541360847 0 0 0.0104306088841477 0 0 0 0 0 0 0.0408754047577003 0 0 0 0 0 0 0.0108078542486896 0 0 0 0.0851662717847995 0 0 0 0 0 0 0 0 0 0 0 0 0 0 0 0 0 0 0 0 0 0 0 0 0 0 0 0 0 0.0289880226032487 0 0.267710503900578 0 0 0 0 0 0 0.0129928271646463 0.08658759998373 0 0 0 0 0 0 0 0 0 0 0.0822024032655718 0 0 0 0 0 0 0 0 0 0 0 0 0 0 0 0 0 0 0 0 0 0 0.0275226939881395 0 0 0 0 0 0 0 0 0 0 0 0 0 0 0 0 0 0 0 0 0 0 0 0 0 0 0 0 0 0 0 0 0 0 0 0 0 0 0 0 0 0 0 0 0 0 0 0 0 0 0 0 0 0 0 0 0 0 0 0 0 0 0 0.0594703017331908 0 0 0 0 0 0.0366741463446344 0 0 0 0 0 0 0 0 0 0 0 0 0 0 0 0 0 0 0 0 0 0 0 0 0 0 0 0 0 0 0 0 0 0 0 0 0 0 0 0 0.117422423366453 0 0 0 0.0373282779401088 0 0 0 0 0 0 0 0 0 0 0 0 0 0 0 0 0 0 0 0 0 0 0 0 0 0 0 0 0 0 0 0 0 0 0 0 0 0 0 0 0 0 0 0 0 0 0 0 0 0 0 0 0 0 0 0 0 0 0 0 0 0 0 0 0 0 0 0 0 0 0 0 0 0 0
0 0 0 0.111322541725583 0 0 0 0.00519380821397106 0 0 0 0 0 0 0.00174996463833797 0.00198275473928876 0 0 0 0 0 0 0 0 0 0 0 0 0.00221443216199385 0 0.00323355148428578 0 0 0 0 0 0 0.152041497531667 0 0 0 0 0 0 0 0 0.0213796262492082 0 0 0 0.006381994448854 0 0 0 0 0 0 0 0.0101132303605122 0.0014191698181032 0 0 0 0 0 0 0 0 0 0 0 0 0 0.0632343417309628 0 0 0 0 0 0 0 0 0 0 0 0.0867561004633442 0.0133862535771208 0.111389774315595 0 0.00833001085503092 0 0 0 0.0674682837926958 0 0.0122643526401095 0.0142069571948104 0 0 0.00307565900378219 0 0 0 0 0 0 0 0 0 0 0 0 0 0 0.00284149685493411 0 0 0 0 0 0 0 0.00160552545078342 0 0 0 0 0 0 0 0.172923972571309 0.0246321576069332 0.00529333275355422 0.0874653731847144 0 0.00162414878042049 0.0034151899660126 0 0 0 0.0030544978860812 0 0 0 0 0 0 0 0 0 0 0 0 0 0 0 0 0 0 0 0 0 0 0 0 0 0 0 0 0 0 0 0 0 0 0 0 0 0 0 0 0 0 0 0 0 0 0 0 0 0 0 0 0 0 0 0 0 0 0 0 0 0 0 0 0 0 0 0 0 0 0 0 0 0 0 0 0 0 0 0 0 0 0 0 0 0 0 0 0 0 0 0 0 0 0 0 0 0 0 0 0 0 0 0 0 0 0 0 0 0 0 0 0 0 0 0 0 0 0 0 0 0 0 0 0 0 0 0 0 0 0 0 0 0 0 0 0 0 0 0 0 0 0 0 0 0 0 0 0 0 0 0 0 0 0 0 0 0 0 0 0 0 0 0 0 0 0 0 0 0 0 0 0 0 0 0
0 0 0 0.0876161588069839 0 0 0.0139240632802558 0.0026711752214228 0 0 0.00617720289653781 0 0 0 0.00414048571133458 0.00289271108547845 0 0 0 0 0 0 0 0 0 0 0 0 0.00108355250438102 0 0.0286665552372117 0 0 0 0 0 0.113674665870993 0 0.00100565909306613 0 0 0 0 0 0 0 0.00943032495714115 0 0 0 0.00496605015011909 0 0 0 0 0 0 0 0.00682859825027279 0 0 0 0 0 0 0 0 0 0 0 0 0 0 0.00862325044307143 0 0 0 0 0 0 0 0 0 0 0 0.122790216617253 0.0494860106803571 0.0775633588448438 0.00623710379436488 0.00435060512819415 0 0.0082040471929157 0 0.145837374453183 0 0.0144675634545536 0.00447763277474568 0.00196864979235777 0 0 0 0 0 0 0 0 0 0 0 0 0 0 0 0 0.00168060741460982 0 0 0 0 0 0 0 0 0 0 0 0 0.0121514606069617 0 0 0.16195871186428 0.00847835470791926 0 0.0318556531035712 0 0 0.0047802408303565 0 0 0.00445568545185303 0 0 0 0 0 0 0 0.0130978132170858 0 0 0.00465509710181951 0 0 0 0.0206589330673894 0.00178224742044363 0 0 0 0 0 0 0 0 0 0 0 0 0 0 0 0 0 0 0 0 0 0 0 0 0 0 0 0 0 0 0 0 0 0 0 0 0 0 0 0 0 0 0 0 0 0 0 0 0 0 0.00242986949982815 0 0 0 0 0 0 0 0 0 0 0 0 0 0 0 0 0 0 0 0 0 0 0 0 0 0 0 0 0 0 0 0 0 0 0 0 0 0 0 0 0 0 0 0 0 0 0 0 0 0 0 0 0 0.00118313881513134 0 0 0 0 0 0 0 0 0 0 0.00374917065771334 0 0 0 0 0 0 0 0 0 0 0 0 0 0 0 0 0 0 0 0 0 0 0 0 0 0 0 0 0 0 0 0 0 0 0 0 0 0 0 0 0 0 0 0 0
0 0 0 0 0 0 0 0 0 0 0 0 0 0.12522529385417 0 0.138659306028441 0 0 0 0 0 0.281388994977332 0 0 0 0 0 0 0 0 0 0 0 0 0 0 0 0.037147411327307 0 0 0 0 0.200535682463542 0 0 0 0 0 0 0 0 0 0 0 0 0 0 0 0 0 0 0 0 0 0 0 0 0 0 0 0.0974961869590971 0 0 0 0 0 0 0 0 0 0 0 0 0 0 0 0 0 0 0 0 0 0 0 0 0 0 0 0 0 0 0 0 0 0 0 0 0 0 0 0 0 0 0 0 0 0 0 0 0 0 0 0 0 0 0 0 0 0 0 0 0 0 0 0 0 0 0 0 0 0 0 0 0 0 0 0 0 0 0 0 0 0 0 0 0 0 0 0 0 0 0 0 0 0 0 0 0 0 0 0 0 0 0 0 0 0 0 0 0 0 0 0 0 0 0 0 0 0 0 0 0 0 0 0 0 0 0 0 0 0 0 0 0.0632185066036687 0 0 0 0 0 0 0 0 0 0 0 0 0 0 0 0 0 0 0 0 0 0 0 0 0 0 0 0 0 0 0 0 0 0 0 0 0 0 0 0 0 0 0 0 0 0 0 0 0 0 0 0 0 0 0 0 0 0 0 0 0 0 0 0 0 0 0 0 0 0 0 0 0 0 0 0 0 0 0.0563286177864419 0 0 0 0 0 0 0 0 0 0 0 0 0 0 0 0 0 0 0 0 0 0 0 0 0 0 0 0 0 0 0 0 0 0
0 0 0 0 0 0 0 0 0 0 0 0 0 0 0 0.0447738115576689 0 0 0 0 0 0.408426193830341 0 0.260346716189159 0.0452465005591564 0 0 0 0 0 0 0 0 0 0 0 0 0 0 0 0 0 0.0621013209154488 0 0 0 0 0 0 0 0 0 0 0 0 0 0 0 0 0 0 0.0203695249569467 0 0 0 0 0 0 0 0 0.039469956358049 0 0 0 0 0 0 0 0 0.0711597770878287 0 0 0 0 0 0 0 0 0 0 0 0 0 0 0 0 0 0 0 0 0 0 0 0 0 0 0 0 0 0 0 0 0 0 0 0 0 0 0 0 0 0 0 0 0 0 0 0 0 0 0 0 0 0 0 0 0 0 0.00663675901495546 0 0 0 0 0 0 0 0 0 0 0 0 0 0 0 0 0 0 0 0 0 0 0 0 0 0 0 0 0 0 0 0 0 0 0 0 0 0 0 0 0 0 0 0 0 0 0 0 0 0 0 0 0 0 0 0 0 0 0 0 0 0 0 0 0 0 0 0 0 0 0 0 0 0 0 0 0 0 0 0 0 0 0 0 0 0 0 0 0 0 0 0 0.0108927574256725 0 0 0 0 0 0 0 0 0 0 0 0 0 0 0 0 0 0 0 0 0 0 0 0 0 0 0 0 0 0 0 0 0 0 0 0 0 0 0 0 0 0 0 0 0 0 0 0 0 0 0.0305766821047744 0 0 0 0 0 0 0 0 0 0 0 0 0 0 0 0 0 0 0 0 0 0 0 0 0 0 0 0 0 0 0 0 0 0
0 0 0 0 0.0321094090727581 0.0320615984525642 0 0 0 0 0 0 0 0 0.0585226805955087 0.095771987270972 0 0.0229352921948272 0 0 0 0 0 0 0 0 0 0 0 0 0 0.0235103205733004 0.0208357896548383 0 0 0 0 0 0 0 0 0.180646248315215 0 0 0 0 0 0 0.0450154266064245 0 0 0 0.189575700095715 0 0 0 0 0 0 0 0 0 0 0 0 0 0 0 0 0 0.0436622747146471 0 0 0 0 0 0 0 0 0 0 0 0 0 0 0 0 0 0 0 0 0 0 0 0 0 0 0 0 0 0.022189563763637 0 0 0 0 0 0 0 0 0 0 0 0 0 0 0 0 0 0 0 0 0 0 0 0 0 0.100557102025597 0 0 0 0 0 0 0 0 0 0 0 0 0 0 0 0 0 0 0 0 0 0 0 0 0 0 0 0 0 0 0 0 0 0 0 0 0 0 0 0 0 0 0 0 0 0 0 0 0 0 0 0 0 0 0 0 0 0 0 0 0 0 0 0 0 0 0 0 0 0 0 0 0 0 0.0397059147502821 0 0 0 0 0 0 0 0 0 0 0 0 0 0 0 0 0 0 0 0 0 0 0 0 0 0 0 0 0 0.0488900654664343 0 0 0 0 0 0 0 0 0 0 0 0 0 0 0 0 0 0 0 0 0 0 0 0 0 0 0 0 0 0 0 0 0 0 0 0 0 0 0 0 0 0 0 0 0 0 0 0 0 0 0.0440106264472794 0 0 0 0 0 0 0 0 0 0 0 0 0 0 0 0 0 0 0 0 0 0 0 0 0 0 0 0 0 0 0 0 0 0
0 0 0 0 0 0 0 0 0 0 0 0 0 0 0 0 0 0 0 0 0 0 0 0 0 0 0 0 0 0 0 0 0 0 0 0.278233871260504 0 0 0 0 0.6056967654275 0 0 0 0 0 0 0 0.116069363311996 0 0 0 0 0 0 0 0 0 0 0 0 0 0 0 0 0 0 0 0 0 0 0 0 0 0 0 0 0 0 0 0 0 0 0 0 0 0 0 0 0 0 0 0 0 0 0 0 0 0 0 0 0 0 0 0 0 0 0 0 0 0 0 0 0 0 0 0 0 0 0 0 0 0 0 0 0 0 0 0 0 0 0 0 0 0 0 0 0 0 0 0 0 0 0 0 0 0 0 0 0 0 0 0 0 0 0 0 0 0 0 0 0 0 0 0 0 0 0 0 0 0 0 0 0 0 0 0 0 0 0 0 0 0 0 0 0 0 0 0 0 0 0 0 0 0 0 0 0 0 0 0 0 0 0 0 0 0 0 0 0 0 0 0 0 0 0 0 0 0 0 0 0 0 0 0 0 0 0 0 0 0 0 0 0 0 0 0 0 0 0 0 0 0 0 0 0 0 0 0 0 0 0 0 0 0 0 0 0 0 0 0 0 0 0 0 0 0 0 0 0 0 0 0 0 0 0 0 0 0 0 0 0 0 0 0 0 0 0 0 0 0 0 0 0 0 0 0 0 0 0 0 0 0 0 0 0 0 0 0 0 0 0 0 0 0 0 0
0 0 0 0 0 0 0 0 0 0 0 0 0 0 0 0 0 0 0 0 0 0.0946889321464692 0 0.131401058136143 0 0 0 0 0 0 0 0 0 0 0 0 0 0 0.0459360233917358 0.0801615401650834 0 0 0 0.167792129559265 0 0 0 0 0 0.368951308604471 0 0 0 0 0 0 0 0 0 0 0 0 0 0.0789349737894414 0 0.0181995713926835 0 0 0 0 0 0 0 0 0 0 0 0 0 0 0 0 0 0 0 0 0 0 0 0 0 0 0 0 0 0 0 0 0 0 0 0 0 0 0 0 0 0 0 0 0 0 0 0 0 0 0 0 0 0 0 0 0 0 0 0 0 0 0 0 0 0 0 0 0 0 0 0 0 0 0 0 0 0 0 0 0 0 0 0 0 0 0 0 0 0 0 0 0 0 0 0 0 0 0 0 0 0 0 0 0 0 0 0 0 0 0 0 0 0 0 0 0 0 0 0 0 0 0 0 0 0 0 0 0 0 0 0 0 0 0 0 0 0 0 0 0 0 0 0 0 0 0 0 0 0 0 0 0 0 0 0 0 0 0 0 0 0 0 0 0 0 0 0 0 0 0 0 0 0 0 0 0 0 0 0 0 0 0 0 0 0 0 0 0 0 0 0 0 0 0 0 0 0 0 0 0 0 0 0 0 0 0 0 0 0 0 0 0 0 0 0 0 0 0 0 0 0 0 0 0.0139344628147076 0 0 0 0 0 0 0 0 0 0 0 0 0 0 0 0 0 0 0 0 0 0 0 0 0 0
0 0 0 0 0 0 0 0 0 0 0 0 0 0 0 0 0 0 0 0 0 0 0 0 0 0 0 0 0 0 0 0 0 0 0 0 0 0 0 0 0 0 0.649738472775705 0 0 0 0 0 0 0 0 0 0 0 0 0 0 0 0 0 0 0 0 0.204810840502279 0 0 0 0 0 0 0 0 0 0 0 0 0 0 0 0 0 0 0 0 0 0 0 0 0 0 0 0 0 0 0 0 0 0 0 0 0 0 0 0 0 0 0 0 0 0 0 0 0 0 0 0 0 0 0 0 0 0 0 0 0 0 0 0 0 0 0 0 0 0 0 0 0 0 0 0 0 0 0 0 0 0 0 0 0 0 0 0 0 0 0 0 0 0 0 0 0 0 0 0 0 0 0 0 0 0 0 0 0 0 0 0 0 0 0 0.0423307212247993 0 0 0 0 0 0 0 0 0 0 0 0 0 0 0 0 0 0 0 0 0 0 0 0 0 0 0 0 0 0 0 0 0 0 0 0 0 0 0 0 0 0 0 0 0 0 0 0 0 0 0 0 0 0 0 0 0 0 0 0 0 0 0 0 0 0 0 0 0 0 0 0 0 0 0 0 0 0 0 0 0 0 0 0 0 0 0 0 0 0 0 0 0 0 0 0 0 0 0 0 0 0 0 0 0 0 0 0 0 0 0.103119965497217 0 0 0 0 0 0 0 0 0 0 0 0 0 0 0 0 0 0 0 0 0 0 0 0 0 0
0 0 0 0 0 0 0 0 0 0 0 0 0 0.216580578097155 0.031577766860766 0 0 0 0 0.0968596177043567 0.215391448151774 0 0 0 0 0 0 0 0 0 0 0 0 0 0 0 0 0 0 0 0 0 0 0 0 0 0 0 0 0.119968494614583 0 0 0 0 0 0 0 0 0 0 0 0 0 0 0 0.0251900747853299 0 0 0 0 0 0 0 0 0 0 0 0 0 0 0 0 0 0 0 0 0 0 0 0 0 0 0 0.0176456365386848 0 0 0 0 0 0 0 0 0 0 0 0 0 0 0 0 0 0 0 0 0 0 0 0 0 0 0 0 0 0 0 0 0 0 0.155803361635205 0 0 0 0 0 0.0882938897741864 0 0 0 0 0 0 0 0 0 0 0 0 0 0 0 0 0 0 0 0 0 0 0 0 0 0 0 0 0 0 0 0 0 0 0 0 0 0 0 0 0 0 0 0 0 0 0 0 0 0 0 0 0 0 0 0 0 0 0 0 0 0.0326891318379596 0 0 0 0 0 0 0 0 0 0 0 0 0 0 0 0 0 0 0 0 0 0 0 0 0 0 0 0 0 0 0 0 0 0 0 0 0 0 0 0 0 0 0 0 0 0 0 0 0 0 0 0 0 0 0 0 0 0 0 0 0 0 0 0 0 0 0 0 0 0 0 0 0 0 0 0 0 0 0 0 0 0 0 0 0 0 0 0 0 0 0 0 0 0 0 0 0 0 0 0 0 0 0 0 0 0 0 0 0 0 0 0 0 0 0 0 0 0 0 0
0 0 0 0 0 0 0 0 0 0 0 0 0 0 0 0 0 0 0 0 0 0 0 0 0 0 0 0 0 0.0119904738368475 0.0286157949094078 0 0 0 0 0 0 0 0 0 0 0 0 0 0 0 0.0490711165436379 0 0 0 0.0283978698174972 0 0 0 0 0 0 0 0.0554917794856467 0 0.145652757608715 0 0 0 0 0 0 0.120478462277952 0.0857227551314082 0 0 0 0 0 0 0 0 0.144843260573546 0 0 0 0 0 0 0 0 0 0.0282086720437986 0 0 0 0 0 0 0 0 0 0 0 0 0 0 0 0 0 0 0 0 0 0.0368516402709364 0 0 0 0 0 0 0 0 0 0 0 0 0 0 0 0 0 0.0144614581101506 0 0.0337024854876077 0 0 0 0 0 0 0 0 0 0 0 0 0 0 0 0 0 0 0 0 0 0 0 0 0 0 0 0 0 0 0 0 0 0 0 0 0 0 0.0356881295910685 0 0 0 0.0697070331151281 0 0 0 0 0 0 0 0 0 0 0.0174215434968445 0 0 0 0 0 0.0255063110847664 0 0 0 0 0 0 0 0 0 0 0 0 0 0 0 0 0 0 0 0 0 0 0 0 0 0 0 0 0.0360189307991316 0 0 0 0 0 0 0 0 0 0.0321695258159094 0 0 0 0 0 0 0 0 0 0 0 0 0 0 0 0 0 0 0 0 0 0 0 0 0 0 0 0 0 0 0 0 0 0 0 0 0 0 0 0 0 0 0 0 0 0 0 0 0 0 0 0 0 0 0 0 0 0 0 0 0 0 0 0 0 0 0 0 0 0 0 0 0 0 0 0 0 0 0 0 0 0 0 0 0 0 0 0
0 0 0 0 0 0 0 0.057982851241163 0 0 0 0 0 0.00309758195857261 0 0.00649544829807108 0 0 0 0 0 0 0 0 0 0 0 0 0.0643757961022451 0 0 0 0 0 0 0 0.028719644758876 0.0169435366096569 0 0 0 0 0 0 0 0.0107142692861453 0 0 0 0 0.0913396644971105 0 0 0 0 0 0 0 0.0947123287512694 0.0111791420454973 0 0.00622539721662657 0.00647247857264671 0 0 0 0 0.0145285892154154 0.0673528315794926 0 0.00880783636059621 0.031640247402658 0 0.0261171111236155 0 0 0.0118261330338516 0 0.0104083369872205 0 0 0 0 0 0 0.010937722382379 0 0.0884576415442816 0 0.00485578305634719 0 0 0 0 0 0 0 0 0 0 0 0 0 0 0 0 0 0 0 0 0 0.00465635839418843 0 0 0 0 0 0 0 0 0 0 0.0246021999581242 0 0 0 0 0 0 0.00270272438166552 0 0.121708499888028 0.0118711974412565 0.0234038128516261 0.00229512175437254 0 0 0.00439061605919815 0 0 0.131179097247802 0 0 0 0 0 0 0 0 0 0 0 0 0 0 0 0 0 0 0 0 0 0 0 0 0 0 0 0 0 0 0 0 0 0 0 0 0 0 0 0 0 0 0 0 0 0 0 0 0 0 0 0 0 0 0 0 0 0 0 0 0 0 0 0 0 0 0 0 0 0 0 0 0 0 0 0 0 0 0 0 0 0 0 0 0 0 0 0 0 0 0 0 0 0 0 0 0 0 0 0 0 0 0 0 0 0 0 0 0 0 0 0 0 0 0 0 0 0 0 0 0 0 0 0 0 0 0 0 0 0 0 0 0 0 0 0 0 0 0 0 0 0 0 0 0 0 0 0 0 0 0 0 0 0 0 0 0 0 0 0 0 0 0 0 0 0 0 0 0 0 0 0 0 0 0 0
0 0 0 0 0 0 0 0 0 0 0 0 0 0 0 0 0 0 0 0 0 0 0 0 0 0 0 0 0 0 0 0.0582061851290324 0 0 0 0 0 0 0 0 0 0 0 0 0 0 0 0 0 0 0 0 0 0 0 0 0 0 0 0 0 0 0 0 0 0 0 0 0 0 0 0 0 0 0 0 0 0 0 0 0 0 0 0 0 0 0 0 0 0 0 0 0 0 0 0 0 0 0 0 0 0 0 0 0 0 0 0 0 0 0 0 0 0 0 0 0 0 0 0 0 0 0 0 0 0 0 0 0 0 0 0 0 0 0 0 0 0 0 0 0 0 0 0 0 0 0 0 0 0 0 0 0 0 0 0 0 0 0 0 0 0 0 0 0 0 0 0 0 0 0 0.252808842079295 0 0 0 0 0 0 0 0 0 0 0 0 0 0 0 0 0 0 0 0 0 0 0 0 0 0 0 0 0 0.0665434737703916 0 0.195270625417073 0 0 0 0 0 0 0 0 0 0 0 0 0 0 0 0 0 0 0.116214150731448 0 0 0 0 0 0 0 0 0 0 0 0 0 0 0 0 0 0 0 0 0 0 0 0 0 0 0 0 0 0 0 0 0 0 0 0 0 0 0 0 0 0 0 0 0 0 0 0 0 0 0 0 0 0 0 0 0 0 0 0.31095672287276 0 0 0 0 0 0 0 0 0 0 0 0 0 0 0 0 0 0 0 0 0 0 0 0 0 0 0 0 0 0 0 0 0 0
0 0 0 0 0 0 0 0 0 0 0 0 0.135248517162611 0 0 0 0 0 0 0 0 0 0.0494377157011612 0 0.074048661590229 0.0585256147178445 0 0 0 0 0 0.165821289265302 0.112922348118247 0 0.189379131628041 0.0088366439825391 0 0 0 0 0.0181295750607473 0.013941758281062 0 0 0 0 0 0 0 0 0 0 0 0 0 0 0 0 0 0 0 0 0 0 0 0 0 0 0 0 0 0 0 0 0 0 0 0 0 0 0 0 0 0 0 0 0 0 0 0 0 0 0 0 0 0 0 0 0 0 0.0157412494762503 0 0 0 0 0 0 0 0.0509333184488529 0 0 0 0 0 0 0 0 0 0 0 0.107034176567112 0 0 0 0 0 0 0 0 0 0 0 0 0 0 0 0 0 0 0 0 0 0 0 0 0 0 0 0 0 0 0 0 0 0 0 0 0 0 0 0 0 0 0 0 0 0 0 0 0 0 0 0 0 0 0 0 0 0 0 0 0 0 0 0 0 0 0 0 0 0 0 0 0 0 0 0 0 0 0 0 0 0 0 0 0 0 0 0 0 0 0 0 0 0 0 0 0 0 0 0 0 0 0 0 0 0 0 0 0 0 0 0 0 0 0 0 0 0 0 0 0 0 0 0 0 0 0 0 0 0 0 0 0 0 0 0 0 0 0 0 0 0 0 0 0 0 0 0 0 0 0 0 0 0 0 0 0 0 0 0 0 0 0 0 0 0 0 0 0 0 0 0 0 0 0 0 0 0 0 0 0 0 0 0 0 0 0 0 0 0 0 0 0 0 0 0
0 0 0 0 0 0 0 0 0 0 0 0 0 0.0230437047863065 0 0 0 0 0 0.0297255134839427 0.0470650940090174 0 0 0.0410107147751802 0 0 0 0 0 0 0 0 0 0 0 0 0 0 0 0 0 0 0.297500538625408 0 0.0461504636970197 0 0 0 0 0 0 0 0 0.0914934536962098 0 0.00912774180040077 0.0101861291892102 0 0 0 0 0 0 0.0763024115700138 0 0.212434656302683 0.0110840330862465 0 0 0 0 0 0 0 0 0 0 0 0 0 0 0 0 0 0 0 0 0 0 0 0 0 0 0 0 0 0 0 0 0 0 0 0 0 0.0305279232165261 0 0 0 0 0 0 0 0 0 0 0 0 0 0 0 0 0 0 0 0 0 0 0 0 0 0 0 0 0 0.0743476217618347 0 0 0 0 0 0 0 0 0 0 0 0 0 0 0 0 0 0 0 0 0 0 0 0 0 0 0 0 0 0 0 0 0 0 0 0 0 0 0 0 0 0 0 0 0 0 0 0 0 0 0 0 0 0 0 0 0 0 0 0 0 0 0 0 0 0 0 0 0 0 0 0 0 0 0 0 0 0 0 0 0 0 0 0 0 0 0 0 0 0 0 0 0 0 0 0 0 0 0 0 0 0 0 0 0 0 0 0 0 0 0 0 0 0 0 0 0 0 0 0 0 0 0 0 0 0 0 0 0 0 0 0 0 0 0 0 0 0 0 0 0 0 0 0 0 0 0 0 0 0 0 0 0 0 0 0 0 0 0 0 0 0 0 0 0 0 0 0 0 0 0 0 0 0 0 0 0 0 0 0 0 0
0 0 0 0 0 0 0 0 0 0 0 0 0 0 0 0 0 0 0 0 0 0 0 0 0 0 0 0.00398901796065345 0 0 0.0109614145291644 0 0 0.0183490355177506 0 0 0.0119453854523098 0.0124323520361568 0 0 0 0 0 0 0 0.00863947142640068 0.127269460490495 0 0 0 0 0 0 0 0.0587469735102097 0 0 0 0.150196062698461 0.0110338866913407 0 0 0 0 0 0 0 0 0 0 0 0.0545577103930074 0 0.0108760452571304 0 0 0.0164267270169652 0 0 0 0 0 0 0 0 0.0280568827935748 0.00328026913864363 0.0586210755531339 0 0.0296606417580312 0 0 0 0.00410416386230125 0 0.0148000801689486 0.00505965050019629 0 0 0 0 0 0 0 0 0 0 0 0 0 0 0.0112506155827311 0 0 0 0 0 0 0 0 0 0 0.02900203789191 0 0 0 0 0 0 0.00327552107297649 0.00557440257218361 0.0207404420694716 0 0.0121486229753418 0 0 0 0 0 0 0.0732559762675393 0 0.0297779721466549 0.0293746958769608 0 0 0.0198655367385249 0 0 0 0 0 0 0 0.126727870050831 0 0 0 0 0 0 0 0 0 0 0 0 0 0 0 0 0 0 0 0 0 0 0 0 0 0 0 0 0 0 0 0 0 0 0 0 0 0 0 0 0 0 0 0 0 0 0 0 0 0 0 0 0 0 0 0 0 0 0 0 0 0 0 0 0 0 0 0 0 0 0 0 0 0 0 0 0 0 0 0 0 0 0 0 0 0 0 0 0 0 0 0 0 0 0 0 0 0 0 0 0 0 0 0 0 0 0 0 0 0 0 0 0 0 0 0 0 0 0 0 0 0 0 0 0 0 0 0 0 0 0 0 0 0 0 0 0 0 0 0 0 0 0 0 0 0 0 0 0 0 0 0 0 0 0 0 0 0 0 0 0 0
0 0 0 0 0 0 0 0 0 0 0 0 0 0 0 0 0 0 0 0 0 0 0 0 0 0 0 0 0 0 0 0 0 0 0 0 0 0 0 0 0 0 0 0 0 0 0 0 0 0 0 0 0 0 0 0 0 0 0 0 0 0 0 0 0 0 0 0 0 0 0 0 0 0 0 0 0 0 0 0.83729941618236 0 0 0 0 0 0 0 0 0 0 0 0 0 0 0 0 0 0 0 0 0 0 0 0 0 0 0 0 0 0 0 0 0 0 0 0 0 0 0 0 0 0 0 0 0 0 0 0 0 0 0 0 0 0 0 0 0 0 0 0 0 0 0 0 0 0 0 0 0 0 0 0 0 0 0 0 0 0 0 0 0 0 0 0 0 0 0 0 0 0 0 0 0 0 0 0 0 0 0 0 0 0 0 0 0 0 0 0 0 0 0.16270058381764 0 0 0 0 0 0 0 0 0 0 0 0 0 0 0 0 0 0 0 0 0 0 0 0 0 0 0 0 0 0 0 0 0 0 0 0 0 0 0 0 0 0 0 0 0 0 0 0 0 0 0 0 0 0 0 0 0 0 0 0 0 0 0 0 0 0 0 0 0 0 0 0 0 0 0 0 0 0 0 0 0 0 0 0 0 0 0 0 0 0 0 0 0 0 0 0 0 0 0 0 0 0 0 0 0 0 0 0 0 0 0 0 0 0 0 0 0 0 0 0 0 0 0 0 0 0
0 0 0 0 0 0 0 0 0 0 0 0 0 0 0 0 0 0 0 0 0 0 0 0 0 0 0 0 0 0 0 0 0 0 0 0.0557104998334441 0 0 0 0 0.0610844211844332 0 0 0 0 0 0 0 0 0 0 0 0 0 0 0 0 0 0 0 0 0 0 0 0 0 0 0 0 0 0 0 0 0 0 0 0 0 0 0 0 0 0.147899814758253 0.239268900302715 0.0709017512940142 0 0 0 0 0.00860311004499886 0 0 0.00832648977583514 0 0 0 0.00746318518460982 0 0 0 0 0 0 0 0 0 0 0 0 0 0 0 0 0 0 0 0 0 0 0 0 0 0 0 0 0 0 0 0 0 0 0 0 0 0 0 0 0 0 0 0 0 0 0 0 0 0 0 0 0 0 0 0 0 0 0 0 0 0 0 0 0 0 0 0 0 0 0 0 0 0 0 0 0 0 0 0 0 0 0 0 0 0 0 0 0 0 0 0 0 0 0 0 0 0 0 0.141180542939262 0 0 0 0 0 0 0 0 0 0 0 0 0 0 0 0 0 0 0 0 0 0 0 0 0 0 0 0 0 0 0 0 0.0145797871926715 0 0 0 0 0 0 0 0.0576282551811746 0 0 0 0.12997885825504 0.0573743840535478 0 0 0 0 0 0 0 0 0 0 0 0 0 0 0 0 0 0 0 0 0 0 0 0 0 0 0 0 0 0 0 0 0 0 0 0 0 0 0 0 0 0 0 0 0 0 0 0 0 0 0 0 0 0 0 0 0 0 0 0 0 0 0 0 0 0 0 0 0 0 0 0 0 0
0 0 0 0 0 0 0 0 0 0 0 0 0 0 0 0 0 0 0 0 0 0 0 0 0 0 0 0 0 0 0 0 0 0 0 0 0 0 0 0 0 0 0 0 0 0 0 0 0 0.109567758067299 0 0 0 0 0 0 0 0 0 0.0407022164742816 0 0 0 0 0.0275225379572567 0.149992172306984 0.0842297161047389 0 0 0 0 0 0 0 0 0 0 0 0 0 0 0 0 0 0 0 0 0 0 0 0 0 0 0 0 0 0 0 0 0 0 0 0 0 0 0.11859854345712 0 0.085953788892181 0.019896884352018 0.02127933021284 0 0 0 0 0 0 0 0 0 0 0 0 0.0301256971728219 0 0 0 0 0 0 0.0179876735546461 0 0 0 0 0 0 0 0 0 0 0 0 0 0 0 0 0 0 0 0 0 0 0 0 0 0 0 0 0 0 0 0 0 0 0.0121907160298623 0 0 0 0 0 0 0 0.024114529012148 0.108157943708882 0 0 0 0 0 0 0 0 0 0 0 0 0 0 0 0 0 0 0 0 0 0 0 0 0 0 0 0 0 0 0 0 0 0 0.0125732515818249 0 0 0 0 0 0 0 0 0 0 0 0 0 0 0 0 0 0 0 0 0 0 0 0 0 0 0 0 0 0 0 0 0 0 0 0 0 0 0 0 0 0 0 0 0 0 0 0 0 0 0 0 0 0 0 0.055425232182281 0 0 0 0 0 0.0816820089328143 0 0 0 0 0 0 0 0 0 0 0 0 0 0 0 0 0 0 0 0 0 0 0 0 0 0 0 0 0 0 0 0 0 0 0 0 0 0 0 0 0 0 0 0 0 0
0 0 0 0 0 0 0 0 0 0 0 0 0 0 0 0 0 0 0 0 0 0 0 0 0 0 0 0 0 0 0 0 0.0822995367942361 0.10829123650745 0 0 0 0 0 0 0 0 0 0 0 0 0 0 0 0 0.0638905453755381 0 0 0 0 0 0 0.0524784305779548 0 0 0 0 0 0 0 0 0 0 0 0 0 0.215091918901273 0 0 0 0 0.0199648220109375 0 0 0 0 0 0 0 0 0 0 0 0 0 0 0 0 0 0 0 0 0 0 0 0.0489951428541411 0.0218666640965708 0 0 0 0 0 0 0 0 0 0 0 0 0 0 0 0 0 0 0 0 0 0 0 0 0 0 0 0 0 0 0 0 0 0 0 0 0 0.151706261669637 0 0 0 0 0 0 0 0 0 0 0 0.008671589358286 0.00485137458221262 0.0490031586594801 0.0308667184120357 0 0 0 0 0 0 0 0 0 0 0 0 0 0 0 0 0 0 0 0 0 0 0 0 0 0 0 0 0 0 0 0 0.00421091643578613 0 0 0 0 0 0 0 0 0 0 0 0 0 0 0 0 0 0 0 0 0 0 0 0 0 0 0 0 0 0 0 0 0 0 0 0 0 0 0 0 0 0 0 0 0 0 0 0 0 0 0 0 0 0 0 0 0 0 0 0 0 0 0 0 0 0 0 0 0 0.0507100800731101 0 0 0 0 0 0 0 0 0 0 0 0 0 0 0 0 0 0 0 0 0 0 0 0 0 0 0 0 0 0 0 0 0 0 0 0 0 0 0.0257806147199651 0 0.00315728371303231 0.00434755013321485 0 0 0.00512058701612259 0.0216651643716697 0 0 0 0 0 0 0 0 0.0101397824011925 0 0 0 0.0168906213361538
0.0207492233281786 0 0 0 0 0.177550798883587 0 0 0 0 0 0 0 0 0 0 0 0 0 0 0 0 0 0 0 0 0 0 0 0 0 0.0427228794690936 0 0 0 0 0 0 0 0 0 0 0 0 0 0 0 0 0 0.0293414184408104 0 0 0 0 0 0 0.358496968546844 0 0 0 0 0 0 0 0 0 0 0 0 0 0 0.0772676835899459 0 0 0 0 0 0 0 0 0 0 0 0 0 0 0 0 0 0 0 0 0 0 0 0 0 0 0 0 0 0 0 0 0 0 0 0 0 0 0 0 0 0 0.19361113149976 0 0 0 0 0 0 0 0 0 0 0 0 0 0 0 0 0 0 0 0 0 0 0 0 0 0 0 0 0 0 0 0 0 0 0 0 0 0 0 0 0 0 0 0 0 0 0 0 0 0 0 0 0 0 0 0 0 0 0 0 0 0 0 0 0 0 0 0 0 0 0 0 0 0.0274790506594245 0 0 0 0 0 0 0 0 0 0 0 0 0 0 0 0 0 0.0727808455823556 0 0 0 0 0 0 0 0 0 0 0 0 0 0 0 0 0 0 0 0 0 0 0 0 0 0 0 0 0 0 0 0 0 0 0 0 0 0 0 0 0 0 0 0 0 0 0 0 0 0 0 0 0 0 0 0 0 0 0 0 0 0 0 0 0 0 0 0 0 0 0 0 0 0 0 0 0 0 0 0 0 0 0 0 0 0 0 0 0 0 0 0 0 0 0 0 0 0 0 0 0 0 0 0 0 0 0 0 0 0
0 0 0 0 0 0 0 0 0 0 0 0 0 0 0 0.00691673547627128 0 0 0 0 0 0 0 0 0 0 0 0 0 0.0147826814575845 0.0372676746194656 0.0448645881464894 0 0.036591276641537 0.102580235164644 0 0 0 0 0 0 0 0 0 0 0 0 0 0 0.0113988598801894 0 0 0 0 0 0.12480154574995 0 0 0.0252680035022034 0 0 0 0 0 0 0 0.0100767129899393 0 0 0 0 0.2289936469043 0 0 0 0 0 0 0 0 0 0 0 0 0 0.0110786679978099 0 0.0112729722805646 0 0.0125801010149737 0 0 0 0 0 0 0 0 0 0 0 0 0 0 0 0 0 0 0 0 0 0 0 0 0 0 0 0 0 0 0 0 0 0 0 0 0 0.0133128965478594 0 0 0 0 0 0 0 0 0 0 0 0 0 0 0 0 0 0 0 0 0 0 0 0 0 0 0 0 0 0 0 0 0 0 0 0 0 0 0 0 0 0 0 0 0 0 0 0 0 0 0 0 0 0 0 0 0 0 0.0265665048924693 0 0.058993080056612 0 0 0 0 0 0.196374022684194 0 0 0 0 0 0 0 0 0 0 0 0.026279793992943 0 0 0 0 0 0 0 0 0 0 0 0 0 0 0 0 0 0 0 0 0 0 0 0 0 0 0 0 0 0 0 0 0 0 0 0 0 0 0 0 0 0 0 0 0 0 0 0 0 0 0 0 0 0 0 0 0 0 0 0 0 0 0 0 0 0 0 0 0 0 0 0 0 0 0 0 0 0 0 0 0 0 0 0 0 0 0 0 0 0 0 0 0 0 0 0 0 0 0 0 0 0 0 0 0 0 0 0 0 0
0 0 0 0 0 0 0 0 0 0 0 0 0 0 0 0 0 0 0 0 0 0 0 0 0 0 0 0 0 0 0 0 0 0 0 0 0 0 0 0 0 0 0 0 0 0 0 0 0 0 0 0 0 0 0.841891096336648 0 0 0 0 0 0 0 0 0 0 0 0 0 0 0 0 0 0 0 0 0 0 0 0 0 0 0 0 0 0 0 0 0 0 0 0 0 0 0 0 0 0 0 0 0 0 0 0 0 0 0 0 0 0 0 0 0 0 0 0 0 0 0 0 0 0 0 0 0 0 0 0 0 0 0 0 0 0 0 0 0 0 0 0 0 0 0 0 0 0 0 0 0 0 0 0 0 0 0 0.158108903663352 0 0 0 0 0 0 0 0 0 0 0 0 0 0 0 0 0 0 0 0 0 0 0 0 0 0 0 0 0 0 0 0 0 0 0 0 0 0 0 0 0 0 0 0 0 0 0 0 0 0 0 0 0 0 0 0 0 0 0 0 0 0 0 0 0 0 0 0 0 0 0 0 0 0 0 0 0 0 0 0 0 0 0 0 0 0 0 0 0 0 0 0 0 0 0 0 0 0 0 0 0 0 0 0 0 0 0 0 0 0 0 0 0 0 0 0 0 0 0 0 0 0 0 0 0 0 0 0 0 0 0 0 0 0 0 0 0 0 0 0 0 0 0 0 0 0 0 0 0 0 0 0 0 0 0 0 0 0 0 0 0 0
0 0 0 0 0 0 0 0 0 0 0 0 0 0 0 0.0066896147034825 0 0 0 0 0 0 0 0 0 0 0 0.000808325494407865 0 0.00580047221986576 0.0161399298798377 0 0 0 0 0 0.00387039445532057 0.00349538762006345 0 0 0 0 0 0 0 0.00345184784104464 0.0269831650068789 0 0 0 0.0307100222537917 0 0 0 0 0 0.00169404236609449 0 0 0.00591663518359841 0.00135560664189232 0.000506135478552911 0 0 0 0 0 0 0 0 0 0 0 0.0143051936552044 0 0.00150066422206827 0 0.000733218583885801 0 0 0 0 0 0 0 0.0816241066598085 0.0165545718439054 0.0597776246177877 0.00844145342304994 0.108495612223247 0 0 0 0.0035149980772671 0 0.0168301301937169 0.00325095623413689 0 0 0 0 0 0.00281329681653358 0 0 0 0 0 0 0 0 0 0 0 0 0 0 0 0 0 0 0 0.00292907245281853 0 0 0 0 0.00612544697667194 0 0.00222163030362828 0 0.00339977705047512 0 0.00563382372160041 0 0.000997744504925682 0.00125422651997266 0.00225366486295026 0.00106788062373616 0.0110401321992454 0.0546691836962868 0.00219034677785154 0.124756260455161 0.147312783750768 0 0.00109603578772385 0.066768758691814 0.0085929435132085 0.00699112367187519 0 0 0 0 0 0.100451837857617 0.0230040496929408 0 0 0 0 0 0 0 0 0 0 0 0 0 0 0 0 0 0 0 0 0 0 0 0 0 0 0 0 0 0 0 0 0 0 0 0 0 0 0 0 0 0 0 0 0 0 0 0 0 0 0 0 0 0 0 0 0 0 0 0 0 0 0 0 0 0 0 0 0 0 0 0 0 0 0 0 0 0 0 0 0 0 0 0 0 0 0 0 0 0 0 0 0 0 0 0 0 0 0 0 0 0 0 0 0 0 0 0 0 0 0 0 0 0 0 0 0 0 0 0 0 0 0 0 0 0 0 0 0 0 0 0 0 0 0 0 0 0 0 0 0 0 0 0 0 0 0 0 0 0 0 0 0 0 0 0 0.00197987119328648 0 0 0 0
0 0 0 0 0 0 0 0 0 0 0 0 0 0 0 0 0 0 0 0 0.102467050009158 0 0 0 0 0 0.00695666773875926 0.0508543326797659 0 0 0 0 0 0 0 0 0.00404124855318621 0 0 0 0 0 0 0 0 0 0.023697946535972 0 0 0 0.0167867247593889 0 0 0.0189734692108554 0 0 0 0 0.0440241174545596 0 0.07506306192075 0 0.116929117885614 0 0 0.0096023201075168 0.0526968595639821 0 0 0 0 0 0 0.00723088361453492 0 0 0 0.0265428809664833 0 0 0 0 0 0 0 0 0 0.0515006592059898 0 0 0 0 0 0 0 0 0 0 0 0 0 0 0 0 0 0 0 0 0.00605106735236438 0 0 0 0 0 0 0 0 0 0 0 0 0 0.193907012401971 0 0.049823612299556 0 0 0 0.00930006790074266 0.0488206295270938 0 0 0 0 0.0463821487737408 0 0 0 0 0 0.00503480713763934 0 0 0 0 0 0 0 0 0 0 0 0 0 0 0 0 0 0 0 0 0 0 0 0 0 0 0 0 0 0 0 0.0225449477758298 0 0.0064534398450702 0 0 0 0 0 0 0 0 0.00431492677947712 0 0 0 0 0 0 0 0 0 0 0 0 0 0 0 0 0 0 0 0 0 0 0 0 0 0 0 0 0 0 0 0 0 0 0 0 0 0 0 0 0 0 0 0 0 0 0 0 0 0 0 0 0 0 0 0 0 0 0 0 0 0 0 0 0 0 0 0 0 0 0 0 0 0 0 0 0 0 0 0 0 0 0 0 0 0 0 0 0 0 0 0 0 0 0 0 0 0 0 0 0 0 0 0 0 0 0 0 0 0 0 0 0 0 0 0 0 0 0 0 0 0 0 0 0 0 0 0 0 0 0 0 0
0 0 0 0 0 0 0 0 0 0 0 0 0 0 0 0 0 0 0 0 0.0415959587988969 0 0 0 0 0 0 0 0 0 0 0 0 0 0 0 0 0 0 0 0 0 0 0 0 0.227030009003786 0 0 0 0 0 0 0 0 0 0 0 0 0.0339684125328736 0.252785391443072 0 0 0.0509334283037775 0 0 0 0.0422334011448607 0 0 0 0 0 0 0 0 0 0 0.0720950199938994 0 0 0 0 0 0 0 0 0 0.0278156831060726 0 0 0 0 0 0 0 0 0 0 0 0 0 0 0 0 0 0 0 0.0281187426453582 0 0 0 0 0 0 0 0 0 0 0 0 0 0 0 0 0 0 0 0 0 0.201182601159018 0 0 0 0 0 0 0 0 0 0 0 0 0 0 0 0 0 0 0 0 0 0 0 0 0 0 0 0 0 0 0 0 0 0 0 0 0 0 0 0 0 0 0.0222413518683844 0 0 0 0 0 0 0 0 0 0 0 0 0 0 0 0 0 0 0 0 0 0 0 0 0 0 0 0 0 0 0 0 0 0 0 0 0 0 0 0 0 0 0 0 0 0 0 0 0 0 0 0 0 0 0 0 0 0 0 0 0 0 0 0 0 0 0 0 0 0 0 0 0 0 0 0 0 0 0 0 0 0 0 0 0 0 0 0 0 0 0 0 0 0 0 0 0 0 0 0 0 0 0 0 0 0 0 0 0 0 0 0 0 0 0 0 0 0 0 0 0 0 0 0 0 0 0 0 0 0 0 0 0 0 0 0 0 0 0 0 0 0 0 0
0 0 0 0 0 0 0 0 0 0 0 0 0 0 0 0 0 0 0 0 0 0.057596336902511 0 0 0 0 0 0 0.00850229490024133 0 0 0 0 0 0 0 0 0 0 0.0241600052500122 0 0 0 0 0 0 0.0269389134168991 0 0 0 0 0 0 0 0 0 0 0 0.00768764666283516 0 0 0 0 0.0333722354196544 0 0 0 0 0 0 0.165830574755818 0 0.263550666061836 0 0 0.0575780581538907 0 0 0.215002645145655 0 0 0.0210963327026639 0 0 0 0 0 0.0115384037037203 0 0 0 0 0 0 0 0 0 0 0 0 0 0 0 0 0 0 0 0 0 0 0 0 0 0 0 0 0 0 0 0 0 0 0 0 0 0 0 0 0 0 0 0 0 0 0.0238950320123564 0 0 0 0 0 0.00876381321818712 0 0 0 0 0 0 0 0 0 0 0 0 0 0 0 0 0 0 0 0 0 0 0 0 0 0 0 0 0 0 0 0 0 0 0 0 0 0 0 0 0 0 0 0 0 0 0 0 0 0 0 0 0 0 0 0 0 0 0 0 0 0 0 0 0 0 0 0 0 0 0 0 0 0 0 0 0 0 0 0 0 0 0 0 0 0 0 0 0 0 0.074487041693719 0 0 0 0 0 0 0 0 0 0 0 0 0 0 0 0 0 0 0 0 0 0 0 0 0 0 0 0 0 0 0 0 0 0 0 0 0 0 0 0 0 0 0 0 0 0 0 0 0 0 0 0 0 0 0 0 0 0 0 0 0 0 0 0 0 0 0 0 0 0 0 0 0 0 0 0 0 0 0 0 0 0 0 0 0
0 0 0 0 0 0 0 0 0 0 0 0 0 0 0 0 0 0 0 0 0.196651159568228 0 0 0 0 0 0 0 0.00520953382735308 0 0 0 0 0 0 0 0 0 0 0 0 0 0 0 0 0 0.0250005484925685 0 0 0 0 0 0 0 0 0 0 0 0 0.213058736884455 0.0275583928944218 0 0 0 0 0 0 0 0 0 0.0189525950808554 0 0 0 0 0 0 0.295744843684562 0.069499473756673 0 0 0 0 0 0 0 0 0 0 0 0 0 0 0 0 0 0 0 0 0 0 0 0 0 0 0 0 0 0 0.00944664491415154 0 0 0 0 0 0 0 0 0 0 0 0 0 0 0 0 0 0 0 0 0 0 0 0 0.128625309190225 0 0 0 0 0 0.0102527617065065 0 0 0 0 0 0 0 0 0 0 0 0 0 0 0 0 0 0 0 0 0 0 0 0 0 0 0 0 0 0 0 0 0 0 0 0 0 0 0 0 0 0 0 0 0 0 0 0 0 0 0 0 0 0 0 0 0 0 0 0 0 0 0 0 0 0 0 0 0 0 0 0 0 0 0 0 0 0 0 0 0 0 0 0 0 0 0 0 0 0 0 0 0 0 0 0 0 0 0 0 0 0 0 0 0 0 0 0 0 0 0 0 0 0 0 0 0 0 0 0 0 0 0 0 0 0 0 0 0 0 0 0 0 0 0 0 0 0 0 0 0 0 0 0 0 0 0 0 0 0 0 0 0 0 0 0 0 0 0 0 0 0 0 0 0 0 0 0 0 0 0 0 0 0 0 0
0 0 0 0 0 0 0 0 0 0 0 0 0 0 0 0 0 0 0 0 0 0.0894498665839875 0 0.0972906460417543 0 0 0 0 0 0 0 0 0 0 0 0 0 0 0 0 0 0 0.133026326255756 0.0891361908390992 0 0 0 0 0 0.159473193541704 0 0 0 0 0 0 0 0 0 0 0 0.0612072008209942 0 0 0 0 0 0 0 0 0 0 0 0 0 0 0 0 0.122058441397118 0 0 0 0 0 0 0 0 0 0 0 0 0 0 0 0 0 0 0 0 0 0 0 0 0 0 0 0 0 0 0 0 0 0 0 0 0 0 0 0 0 0 0 0 0 0 0 0 0 0 0 0 0 0 0 0 0 0 0 0 0 0 0 0 0 0 0 0 0 0 0 0 0 0 0 0 0 0 0 0 0 0 0 0 0 0 0 0 0 0.0198441249789472 0 0 0.053289383474648 0 0 0 0 0 0 0 0 0 0 0 0 0 0 0 0 0 0.0327620289430314 0 0 0 0 0 0 0 0 0 0 0 0 0 0.0508882290709705 0 0 0 0 0 0 0 0 0 0 0 0 0 0 0 0 0 0 0.0915743680519906 0 0 0 0 0 0 0 0 0 0 0 0 0 0 0 0 0 0 0 0 0 0 0 0 0 0 0 0 0 0 0 0 0 0 0 0 0 0 0 0 0 0 0 0 0 0 0 0 0 0 0 0 0 0 0 0 0 0 0 0 0 0 0 0 0 0 0 0 0 0 0 0 0 0 0 0 0 0 0 0 0 0 0 0 0 0 0 0 0 0 0 0 0 0
0 0 0 0 0 0 0 0 0 0 0 0 0 0 0 0 0 0 0 0 0 0 0 0 0 0 0 0 0 0 0 0 0 0 0 0 0 0 0 0 0 0 0 0 0 0 0 0 0 0 0 0 0 0.280486935547964 0 0 0 0 0 0 0 0 0 0 0 0 0 0 0 0 0 0 0 0 0 0 0 0 0 0 0 0 0 0 0 0 0 0 0 0 0 0 0 0 0 0 0 0 0 0 0 0 0 0 0 0 0 0 0 0 0 0 0 0 0 0 0 0 0 0 0 0 0 0 0 0 0 0 0 0 0 0 0 0 0 0 0 0 0 0 0 0 0 0 0 0 0 0 0 0 0 0 0 0 0 0 0 0 0 0 0 0 0 0 0 0 0 0 0 0 0 0 0.217346476041451 0.390930184940779 0 0 0 0 0 0 0 0 0 0 0 0 0 0 0 0 0 0 0 0 0 0 0 0 0 0 0 0 0 0 0 0 0 0 0 0 0 0 0 0 0 0 0 0 0 0 0 0 0 0 0 0 0 0 0 0 0 0 0 0 0 0 0 0 0 0 0 0 0 0 0 0 0 0 0 0 0 0 0 0 0 0 0 0 0 0 0 0 0 0 0 0 0 0 0 0 0.111236403469806 0 0 0 0 0 0 0 0 0 0 0 0 0 0 0 0 0 0 0 0 0 0 0 0 0 0 0 0 0 0 0 0 0 0 0 0 0 0 0 0 0 0 0 0 0 0
0 0 0 0 0 0 0 0 0 0 0 0 0 0.0196125122343819 0 0 0 0 0 0.0157685829224117 0.181500741124745 0 0 0 0 0 0 0 0 0 0 0 0 0 0 0 0 0 0 0 0 0 0.0127791285670568 0 0.0084383919613989 0 0 0 0 0.184989358462153 0 0 0 0.109067967264803 0 0 0 0 0 0.0149787687768665 0 0 0 0 0 0 0.260008751708006 0 0 0 0 0 0 0 0 0 0 0 0 0 0 0 0 0 0 0 0 0 0 0 0 0 0 0 0 0 0 0 0 0 0 0 0 0 0.0147303365451508 0 0 0 0 0 0 0 0 0 0 0 0 0 0 0 0 0 0 0 0 0 0 0 0 0 0 0 0 0 0.157865549138524 0 0 0 0 0 0 0 0 0 0 0 0 0 0 0 0 0 0 0 0 0 0 0 0 0 0 0 0 0 0 0 0 0 0.00727071332700475 0 0 0 0 0.0129891979674977 0 0 0 0 0 0 0 0 0 0 0 0 0 0 0 0 0 0 0 0 0 0 0 0 0 0 0 0 0 0 0 0 0 0 0 0 0 0 0 0 0 0 0 0 0 0 0 0 0 0 0 0 0 0 0 0 0 0 0 0 0 0 0 0 0 0 0 0 0 0 0 0 0 0 0 0 0 0 0 0 0 0 0 0 0 0 0 0 0 0 0 0 0 0 0 0 0 0 0 0 0 0 0 0 0 0 0 0 0 0 0 0 0 0 0 0 0 0 0 0 0 0 0 0 0 0 0 0 0 0 0 0 0 0 0 0 0 0 0 0 0 0 0
0 0 0 0 0 0 0 0 0 0 0 0 0 0 0 0 0 0 0 0.00951466947843322 0.246523746091912 0 0 0 0 0 0 0 0 0 0 0 0 0 0 0 0 0 0 0 0 0 0 0 0 0 0 0 0 0.0143736761243572 0 0 0 0.0912100354585876 0 0 0.0116771455934228 0 0 0.122414633029346 0.0291325809291356 0 0 0 0 0.387201142200045 0 0 0 0 0 0 0 0 0 0 0 0 0 0 0 0 0 0 0 0 0 0 0 0 0 0 0 0 0 0 0 0 0 0 0 0 0 0 0.0146348742289987 0 0 0 0 0 0 0 0 0 0 0 0 0 0 0 0 0 0 0 0 0 0 0 0 0.0158766548641065 0 0 0 0 0.01811083191669 0 0 0 0 0 0 0 0 0 0 0 0 0 0 0 0 0 0 0 0 0 0 0 0 0 0 0 0 0 0 0 0 0 0 0 0 0 0 0.0393300100849648 0 0 0 0 0 0 0 0 0 0 0 0 0 0 0 0 0 0 0 0 0 0 0 0 0 0 0 0 0 0 0 0 0 0 0 0 0 0 0 0 0 0 0 0 0 0 0 0 0 0 0 0 0 0 0 0 0 0 0 0 0 0 0 0 0 0 0 0 0 0 0 0 0 0 0 0 0 0 0 0 0 0 0 0 0 0 0 0 0 0 0 0 0 0 0 0 0 0 0 0 0 0 0 0 0 0 0 0 0 0 0 0 0 0 0 0 0 0 0 0 0 0 0 0 0 0 0 0 0 0 0 0 0 0 0 0 0 0 0 0 0 0 0
0 0 0 0 0.0671639579178547 0 0 0 0 0 0.0121437480623891 0 0 0 0 0.00975709219377906 0 0 0 0 0 0 0 0 0 0 0 0 0.0152773787639437 0.0374295779716619 0.0418309205920939 0 0 0 0 0 0 0 0 0 0 0 0 0 0 0.0619301612123526 0.0342042145328957 0 0 0 0 0 0 0 0 0 0 0 0 0 0 0 0 0 0 0 0 0 0.102154206963863 0.0234722336921665 0 0.111276437931781 0 0 0 0 0.114983599642517 0 0 0 0 0 0 0 0 0 0.00706276737733654 0 0.0116599934077775 0 0 0 0 0.0111449351145487 0 0.00967346370047344 0 0 0 0 0 0 0 0 0 0 0 0 0 0.198799145576726 0 0.0892892254258128 0 0 0 0 0 0 0 0 0 0 0.0177601457304841 0 0 0 0 0.00857699211745008 0 0 0.0144098020720934 0 0 0 0 0 0 0 0 0 0 0 0 0 0 0 0 0 0 0 0 0 0 0 0 0 0 0 0 0 0 0 0 0 0 0 0 0 0 0 0 0 0 0 0 0 0 0 0 0 0 0 0 0 0 0 0 0 0 0 0 0 0 0 0 0 0 0 0 0 0 0 0 0 0 0 0 0 0 0 0 0 0 0 0 0 0 0 0 0 0 0 0 0 0 0 0 0 0 0 0 0 0 0 0 0 0 0 0 0 0 0 0 0 0 0 0 0 0 0 0 0 0 0 0 0 0 0 0 0 0 0 0 0 0 0 0 0 0 0 0 0 0 0 0 0 0 0 0 0 0 0 0 0 0 0 0 0 0 0 0 0 0 0 0 0 0 0 0 0 0 0 0 0 0 0 0 0 0 0 0 0 0 0 0 0 0
0 0 0 0 0 0 0 0 0 0 0 0 0 0 0 0 0 0 0 0 0 0 0 0 0 0 0 0 0 0 0 0 0 0 0 0 0 0 0 0 0 0 0 0 0 0.0785945157373799 0.282823415389925 0 0 0 0 0 0 0 0 0 0 0 0 0 0 0 0 0 0 0 0 0.182204703349265 0 0.0964560586617451 0 0.156981222689908 0 0 0 0 0.154761530503062 0 0 0 0 0 0 0 0 0 0 0 0 0 0 0 0 0 0 0 0 0 0 0 0 0 0 0 0 0 0 0 0 0 0 0.0481785536687157 0 0 0 0 0 0 0 0 0 0 0 0 0 0 0 0 0 0 0 0 0 0 0 0 0 0 0 0 0 0 0 0 0 0 0 0 0 0 0 0 0 0 0 0 0 0 0 0 0 0 0 0 0 0 0 0 0 0 0 0 0 0 0 0 0 0 0 0 0 0 0 0 0 0 0 0 0 0 0 0 0 0 0 0 0 0 0 0 0 0 0 0 0 0 0 0 0 0 0 0 0 0 0 0 0 0 0 0 0 0 0 0 0 0 0 0 0 0 0 0 0 0 0 0 0 0 0 0 0 0 0 0 0 0 0 0 0 0 0 0 0 0 0 0 0 0 0 0 0 0 0 0 0 0 0 0 0 0 0 0 0 0 0 0 0 0 0 0 0 0 0 0 0 0 0 0 0 0 0 0 0 0 0 0 0 0 0 0 0 0 0 0 0 0 0 0 0 0 0 0 0 0 0 0 0
0 0.033662462694507 0.0605184288332198 0 0 0.0360745831479834 0 0 0 0 0 0 0 0 0 0 0 0.073525005832096 0.344313064463414 0 0 0 0 0 0 0 0 0 0.0397960795091286 0 0 0 0 0 0 0 0 0 0 0 0 0 0 0 0 0 0 0 0 0 0 0 0 0 0 0 0 0 0 0 0 0 0 0 0 0 0 0.024636438447123 0.0567609544103456 0 0 0 0 0 0 0 0 0 0 0 0 0 0 0 0 0 0 0 0 0 0 0 0 0 0 0 0 0 0 0 0 0 0 0 0 0 0 0 0 0 0.0948376451889332 0.199139168599757 0 0.0367361688734931 0 0 0 0 0 0 0 0 0 0 0 0 0 0 0 0 0 0 0 0 0 0 0 0 0 0 0 0 0 0 0 0 0 0 0 0 0 0 0 0 0 0 0 0 0 0 0 0 0 0 0 0 0 0 0 0 0 0 0 0 0 0 0 0 0 0 0 0 0 0 0 0 0 0 0 0 0 0 0 0 0 0 0 0 0 0 0 0 0 0 0 0 0 0 0 0 0 0 0 0 0 0 0 0 0 0 0 0 0 0 0 0 0 0 0 0 0 0 0 0 0 0 0 0 0 0 0 0 0 0 0 0 0 0 0 0 0 0 0 0 0 0 0 0 0 0 0 0 0 0 0 0 0 0 0 0 0 0 0 0 0 0 0 0 0 0 0 0 0 0 0 0 0 0 0 0 0 0 0 0 0 0 0 0 0 0 0 0 0 0 0 0 0 0 0 0 0 0 0 0 0 0 0
0 0 0 0 0.0127852673019147 0 0 0.0084572472443094 0 0 0 0 0 0 0 0.0384846999710796 0 0 0 0 0.0151977353316224 0.0256645916184808 0 0 0 0 0 0 0.0120284102546138 0 0 0 0 0 0 0 0 0 0.0159788075748324 0.0364524615917989 0.0145046337147027 0 0 0 0 0 0.0296774331892483 0 0 0 0 0 0 0 0 0 0 0 0 0 0 0.129124513222306 0.0165328173265145 0 0 0 0 0 0 0 0 0 0.0168964709976991 0.00730248325967287 0 0.036549208517216 0 0 0.089400054634 0 0 0.016473047232794 0 0 0 0 0 0.0070992472893408 0 0 0 0 0 0 0 0 0 0 0 0 0 0 0 0 0 0 0 0 0.00882936612305902 0 0 0 0 0 0 0 0 0 0 0 0 0 0 0 0 0 0 0 0 0 0 0.0220842218262128 0.027751533314894 0.0081652012319426 0.213497653458846 0.0322607844898122 0 0 0.0201429013322374 0.00474859567562945 0 0.0205921951186904 0 0 0 0.0122807920059302 0 0 0.0208747013942504 0 0 0 0 0 0 0 0 0 0 0 0 0 0 0 0 0 0 0 0 0 0 0 0 0 0 0 0 0 0 0 0 0 0 0 0 0.00663862114515715 0 0 0 0 0 0 0 0 0 0 0 0 0 0 0 0 0 0.0109923634603191 0 0 0 0 0 0 0 0 0 0 0 0 0 0 0 0 0 0 0 0 0 0 0 0 0 0 0 0.0324499951025205 0 0 0 0 0 0 0 0 0 0 0 0 0 0 0 0 0 0 0 0 0 0 0 0 0 0 0 0 0 0 0 0 0 0 0 0 0 0 0 0 0 0 0 0 0 0 0 0 0 0 0 0 0 0 0 0 0 0 0 0 0.0300819440483522 0 0 0 0 0 0 0 0 0 0 0 0 0 0 0 0 0 0 0 0 0 0 0 0
0 0 0 0 0 0 0 0 0 0 0 0 0 0 0 0.00262208731785555 0 0 0 0 0 0 0 0 0 0 0 0 0 0.0246821718585182 0.0404402155205755 0 0 0.0719538651205495 0.0164680211547054 0 0 0 0 0 0 0 0 0 0 0 0.0427641578461464 0 0 0 0.0529214089752568 0 0 0 0.191844016652629 0.0085553816417363 0.0728333777815489 0 0 0 0 0 0 0 0 0 0 0.0638832630548397 0.0505275518802038 0 0 0 0 0 0 0 0.14435802733516 0 0 0 0 0 0 0 0 0 0.00198274779608056 0 0 0 0 0 0 0.00639157228508897 0 0 0 0 0 0 0 0 0 0 0 0 0 0 0 0.0130135209587701 0 0 0 0 0 0 0 0 0 0 0 0 0 0 0 0 0 0.00507837627604932 0 0 0.00648016693308588 0 0 0 0 0 0 0 0 0.0162446632343218 0 0 0 0 0 0 0 0 0 0 0 0 0 0 0 0 0 0 0 0 0 0 0 0 0 0 0 0 0 0 0 0 0 0 0 0 0 0 0 0 0 0 0 0 0 0 0 0.0178365980863648 0.004581750020231 0 0 0 0 0 0.0171480576965073 0 0 0 0 0 0 0 0 0 0 0 0 0 0 0 0 0 0 0 0.0024714539031124 0 0 0 0 0 0 0 0 0 0 0 0 0 0 0 0 0 0 0 0 0 0 0 0 0 0 0 0 0 0 0 0 0 0 0 0 0 0 0 0 0 0 0.0416584248028001 0 0 0 0 0 0 0 0 0 0 0 0 0 0 0 0 0 0 0 0 0 0 0 0 0 0 0 0 0 0 0 0 0 0 0 0 0 0 0.0323800032682657 0 0 0 0 0 0.00751388004396653 0.0238168624862941 0 0 0 0 0 0 0 0 0 0 0 0 0.0195483760693362
0 0 0 0 0 0 0 0 0 0 0 0 0 0 0 0 0 0 0 0 0 0 0 0 0 0 0 0 0 0 0 0 0 0 0 0 0 0 0 0 0 0 0 0 0 0 0 0 0 0 0 0 0 0 0 0 0 0 0 0 0 0.420676000759815 0 0 0 0 0 0 0 0 0.0346366223384256 0 0 0 0 0.0483183193250971 0 0 0.222084108355297 0.0668604743661031 0 0 0 0 0 0 0 0 0 0 0 0.0231761070039651 0 0 0.0192348993820798 0 0 0 0 0 0 0 0 0 0 0 0 0 0 0 0 0 0 0 0 0 0 0 0 0 0 0 0 0 0 0 0 0 0 0 0 0 0 0 0 0.073821147489456 0 0 0 0 0 0 0 0 0 0 0 0 0 0 0 0 0 0 0 0 0 0 0 0 0 0 0 0 0 0 0 0 0 0 0 0 0 0 0 0 0 0 0 0 0 0 0 0 0 0 0 0 0 0 0 0 0 0 0 0 0 0 0 0 0 0 0 0 0 0 0 0 0 0 0 0 0 0 0 0 0 0 0 0 0 0 0 0 0 0 0 0 0 0 0 0.0911923209797608 0 0 0 0 0 0 0 0 0 0 0 0 0 0 0 0 0 0 0 0 0 0 0 0 0 0 0 0 0 0 0 0 0 0 0 0 0 0 0 0 0 0 0 0 0 0 0 0 0 0 0 0 0 0 0 0 0 0 0 0 0 0 0 0 0 0 0 0 0 0 0 0 0 0 0 0 0 0 0 0 0 0 0 0 0
0 0 0 0.0249424511434057 0 0 0 0 0 0 0 0 0 0 0 0.00884656843951835 0 0 0 0 0 0 0 0 0 0 0 0 0 0 0.0110803916824261 0 0 0 0 0 0.225963395869783 0.0412149277201099 0 0 0 0 0 0 0 0 0.0694754347210831 0 0 0 0.0207640636299817 0 0 0 0 0 0 0 0.13357140778436 0.00907392669615939 0 0 0 0 0 0 0 0 0 0 0.00576526942143292 0 0 0 0 0 0 0 0 0 0 0 0 0 0 0.0398922462606889 0.00633912725736259 0.0610080414982241 0 0.0163829198909375 0 0 0 0.0095473170291585 0 0 0.00774901803956038 0 0 0 0 0 0 0 0 0 0 0 0 0 0 0 0 0 0 0 0 0 0 0 0 0 0.0088014328862555 0 0 0 0 0 0 0 0.041222005674381 0.0829526698144741 0.0524504388456633 0.0891571348392528 0 0 0 0 0 0 0.0337998108557814 0 0 0 0 0 0 0 0 0 0 0 0 0 0 0 0 0 0 0 0 0 0 0 0 0 0 0 0 0 0 0 0 0 0 0 0 0 0 0 0 0 0 0 0 0 0 0 0 0 0 0 0 0 0 0 0 0 0 0 0 0 0 0 0 0 0 0 0 0 0 0 0 0 0 0 0 0 0 0 0 0 0 0 0 0 0 0 0 0 0 0 0 0 0 0 0 0 0 0 0 0 0 0 0 0 0 0 0 0 0 0 0 0 0 0 0 0 0 0 0 0 0 0 0 0 0 0 0 0 0 0 0 0 0 0 0 0 0 0 0 0 0 0 0 0 0 0 0 0 0 0 0 0 0 0 0 0 0 0 0 0 0 0 0 0 0 0 0 0 0 0 0 0 0 0 0
0 0 0 0 0 0 0 0 0 0 0 0 0.19541179793984 0.0984196066819421 0 0 0 0 0 0 0 0 0 0 0.388241406868038 0 0 0 0 0 0 0 0.0689772306408706 0 0 0 0 0 0 0 0 0 0 0 0 0 0 0 0 0 0 0 0 0 0 0 0 0 0 0 0 0 0 0 0 0 0 0 0 0 0 0 0 0 0 0 0 0 0 0 0 0 0 0 0 0 0 0 0 0 0 0 0 0 0 0 0 0 0 0 0 0 0 0 0 0 0 0 0 0 0 0 0 0 0 0 0 0 0 0 0.24894995786931 0 0 0 0 0 0 0 0 0 0 0 0 0 0 0 0 0 0 0 0 0 0 0 0 0 0 0 0 0 0 0 0 0 0 0 0 0 0 0 0 0 0 0 0 0 0 0 0 0 0 0 0 0 0 0 0 0 0 0 0 0 0 0 0 0 0 0 0 0 0 0 0 0 0 0 0 0 0 0 0 0 0 0 0 0 0 0 0 0 0 0 0 0 0 0 0 0 0 0 0 0 0 0 0 0 0 0 0 0 0 0 0 0 0 0 0 0 0 0 0 0 0 0 0 0 0 0 0 0 0 0 0 0 0 0 0 0 0 0 0 0 0 0 0 0 0 0 0 0 0 0 0 0 0 0 0 0 0 0 0 0 0 0 0 0 0 0 0 0 0 0 0 0 0 0 0 0 0 0 0 0 0 0 0 0 0 0 0 0 0 0 0 0 0 0 0
0 0 0 0 0 0 0 0.00943214786727614 0 0 0 0 0 0 0 0 0 0 0 0 0 0 0 0 0 0 0 0 0.0141092862272965 0 0 0 0 0 0 0 0 0 0 0 0 0 0 0 0 0 0 0 0 0 0 0 0 0 0 0 0 0 0.0291016749749406 0 0 0.0735131171477293 0 0 0 0 0 0 0 0 0.0599296456245084 0 0.0386488010171315 0 0 0 0 0 0 0 0 0.106345972330043 0 0.0638030386983535 0 0.00832436273663785 0 0.0195181371447066 0 0.0102823078894041 0 0 0 0 0 0 0 0.0427484926425618 0 0.0319475976149676 0 0 0 0 0 0 0 0 0 0 0 0 0 0 0 0 0 0 0 0 0 0 0 0 0 0 0 0 0 0 0 0.0199750124289866 0.0203017062855151 0 0 0.220850372383934 0 0.070087183575809 0 0 0.024022986990485 0 0 0 0 0 0 0 0 0 0 0 0 0 0 0 0 0 0 0 0 0 0 0 0 0 0 0 0 0 0 0 0 0 0 0 0 0 0 0 0 0 0 0 0 0 0 0 0 0 0 0 0 0 0 0 0.0237707503593422 0 0 0 0 0 0 0.0131344339363198 0 0 0 0 0 0 0 0 0 0 0 0 0 0 0 0 0 0 0 0 0 0 0 0 0 0.0884385004927972 0 0 0 0 0 0 0 0 0 0 0 0 0 0 0 0 0 0 0 0 0 0 0 0 0 0 0 0 0 0 0 0 0 0 0 0 0 0 0 0 0 0 0 0 0 0 0 0 0 0 0 0 0.0117144716312546 0 0 0 0 0 0 0 0 0 0 0 0 0 0 0 0 0 0 0 0 0 0 0 0 0 0 0 0 0 0 0 0 0 0
0 0 0 0 0 0 0 0 0 0 0 0 0 0 0 0 0 0 0 0 0 0 0 0 0 0 0 0 0 0 0 0 0 0 0 0 0 0 0 0 0 0 0 0 0 0 0.0502664565942655 0 0 0 0.0501096951498764 0 0 0 0.0559996181811503 0 0 0 0 0 0 0 0 0 0 0 0 0.207594209299632 0.156653110906982 0 0 0.453979662072938 0 0 0 0 0 0 0 0 0 0 0 0 0 0 0 0 0 0 0 0 0 0 0 0 0 0 0 0 0 0 0 0 0 0 0 0 0 0 0 0 0 0 0 0 0 0 0 0 0 0 0.0253972477951562 0 0 0 0 0 0 0 0 0 0 0 0 0 0 0 0 0 0 0 0 0 0 0 0 0 0 0 0 0 0 0 0 0 0 0 0 0 0 0 0 0 0 0 0 0 0 0 0 0 0 0 0 0 0 0 0 0 0 0 0 0 0 0 0 0 0 0 0 0 0 0 0 0 0 0 0 0 0 0 0 0 0 0 0 0 0 0 0 0 0 0 0 0 0 0 0 0 0 0 0 0 0 0 0 0 0 0 0 0 0 0 0 0 0 0 0 0 0 0 0 0 0 0 0 0 0 0 0 0 0 0 0 0 0 0 0 0 0 0 0 0 0 0 0 0 0 0 0 0 0 0 0 0 0 0 0 0 0 0 0 0 0 0 0 0 0 0 0 0 0 0 0 0 0 0 0 0 0 0 0 0 0 0 0 0 0 0 0 0 0 0 0 0 0
0 0 0 0 0 0 0 0 0 0 0 0 0 0 0 0 0 0 0 0 0 0 0 0 0.0257627266206991 0 0 0 0 0 0 0 0 0 0 0 0 0 0 0 0 0 0 0 0 0.0760200635527567 0 0 0 0 0 0 0 0 0 0 0 0 0.00618643433852443 0.0300981038672017 0.0242756377033347 0 0.184048204062748 0 0 0 0 0 0 0 0 0 0 0 0 0 0 0 0.122673367222994 0 0 0 0 0 0 0 0 0.00525686162068766 0 0 0 0 0 0 0 0 0 0 0 0 0 0 0 0 0 0 0 0.0111079863974224 0 0 0 0 0 0 0 0 0 0 0 0 0 0 0 0 0 0 0 0 0 0 0 0 0 0 0 0 0 0 0 0 0 0 0 0 0 0 0 0 0 0 0 0 0 0 0 0 0 0 0 0 0 0 0 0 0 0 0 0 0.00763757325743757 0 0.0309528990803992 0.0282976865514399 0 0 0 0 0 0 0 0.0174430856119085 0 0 0.0417389933395704 0 0 0 0 0 0 0.061525131166536 0 0 0 0 0 0 0 0 0 0 0 0 0 0 0 0 0 0 0 0 0 0.00953082855191525 0.0146086124680524 0 0 0 0 0 0.00967879372676426 0 0.0279395404326343 0 0.120712185577605 0 0 0 0 0.0504139703433027 0.0183662118154599 0 0 0 0 0 0 0 0 0 0 0 0 0 0 0 0 0 0 0 0 0 0 0 0 0 0 0 0 0 0 0 0 0 0 0 0 0 0 0 0 0 0 0 0 0 0 0 0 0 0 0 0 0 0 0 0 0 0 0 0 0 0.0757251026906061 0 0 0 0 0 0 0 0 0 0 0 0 0 0 0 0 0 0 0 0 0 0 0 0 0 0
0 0 0 0 0 0 0 0 0 0 0 0 0 0 0 0 0 0 0 0 0.0126306558916738 0 0 0 0 0 0 0 0.0064073476943491 0 0 0 0 0 0 0 0 0 0 0 0 0 0 0 0 0 0.0231826055340569 0 0 0 0 0 0 0 0 0 0 0 0 0 0 0.11066535880479 0.0400759200358165 0.0342545679057639 0 0 0 0 0 0 0.0590964762982283 0 0.0716146308985312 0 0 0 0 0.113667908479072 0 0 0 0 0 0 0 0 0 0.00548731828182718 0 0 0 0 0 0 0 0 0 0 0 0 0.00337122578751197 0 0 0 0 0 0 0 0 0 0 0 0 0 0 0 0 0 0 0 0 0 0 0 0 0 0 0 0 0 0 0 0 0 0.0723090533253977 0 0 0 0 0 0.00766390462622179 0 0 0 0 0 0 0 0 0 0 0 0 0 0 0 0 0 0 0 0 0 0 0 0 0 0 0 0 0 0 0.0953758593722654 0 0 0 0 0 0 0 0.00414037074711023 0 0 0.0139196124130207 0 0 0.0104239078690352 0 0 0 0.0152484631322193 0 0 0 0 0 0 0 0 0 0 0 0 0 0.0813946766025656 0 0 0 0 0 0 0 0.0162154388430429 0.00642301706398846 0 0 0 0 0 0 0 0.00584980627766542 0 0.091265962666624 0 0 0 0 0.0227990515410218 0 0 0 0.0234301938981195 0 0 0 0 0 0 0 0 0 0 0 0 0 0 0 0 0 0 0 0 0 0 0 0 0 0 0 0 0 0 0 0 0 0 0 0 0 0 0 0 0 0 0 0 0 0 0 0 0 0 0.0113350324677574 0 0 0 0 0 0 0 0.0287319600707624 0 0.0130196734715615 0 0 0 0 0 0 0 0 0 0 0 0 0 0 0 0 0 0 0 0 0 0 0 0
0 0 0 0 0 0 0 0 0 0 0 0 0 0 0 0 0 0 0 0 0 0.214694924718013 0 0.0976087545706431 0 0 0 0 0 0 0 0 0 0 0 0 0 0 0 0.135841448008879 0 0 0 0 0 0 0 0 0 0 0 0.0944784172694969 0 0 0 0 0 0 0 0 0 0 0 0 0 0 0 0 0 0 0 0 0.0674166914077976 0 0 0 0 0 0 0 0 0 0 0 0 0 0 0 0 0 0 0 0 0 0 0 0 0 0 0 0 0 0 0 0 0 0 0 0 0 0 0 0 0 0 0 0 0 0 0 0 0 0 0 0 0 0 0 0 0 0 0 0 0 0 0 0 0 0 0 0 0 0 0 0 0 0 0 0 0 0 0 0 0 0 0 0 0 0 0 0 0 0 0 0 0 0 0 0 0 0 0 0 0 0 0 0 0 0 0 0 0 0 0 0 0 0 0 0 0 0 0 0 0 0 0 0 0 0 0 0 0.0864481975946878 0 0.0193687746051453 0 0 0 0 0 0 0 0 0 0 0 0 0 0 0 0 0 0 0 0 0 0 0 0 0 0.0560981035880389 0 0.103676087834135 0 0 0 0 0 0 0 0 0 0 0 0 0 0 0 0 0 0 0 0 0 0 0 0 0 0 0 0 0 0 0 0 0 0 0 0 0 0 0 0 0 0 0 0 0 0 0 0 0 0 0.124368600403164 0 0 0 0 0 0 0 0 0 0 0 0 0 0 0 0 0 0 0 0 0 0 0 0 0 0 0 0 0 0 0 0 0 0
0 0 0 0 0 0 0 0 0 0 0 0 0 0 0 0 0 0 0 0 0 0 0 0 0 0 0 0 0 0 0 0 0 0 0 0 0 0 0 0 0 0 0 0 0 0 0 0 0 0 0 0 0 0 0 0 0 0 0 0 0 0 0 0 0 0 0 0 0 0 0 0 0 0 0 0 0 0 0 0 0 0 0.0398739370637084 0 0 0 0 0 0.13912351469579 0 0.0778399414406285 0.0265269573376615 0.0376833548887368 0 0.0206118766106304 0.356809380815124 0.30153103714772 0 0 0 0 0 0 0 0 0 0 0 0 0 0 0 0 0 0 0 0 0 0 0 0 0 0 0 0 0 0 0 0 0 0 0 0 0 0 0 0 0 0 0 0 0 0 0 0 0 0 0 0 0 0 0 0 0 0 0 0 0 0 0 0 0 0 0 0 0 0 0 0 0 0 0 0 0 0 0 0 0 0 0 0 0 0 0 0 0 0 0 0 0 0 0 0 0 0 0 0 0 0 0 0 0 0 0 0 0 0 0 0 0 0 0 0 0 0 0 0 0 0 0 0 0 0 0 0 0 0 0 0 0 0 0 0 0 0 0 0 0 0 0 0 0 0 0 0 0 0 0 0 0 0 0 0 0 0 0 0 0 0 0 0 0 0 0 0 0 0 0 0 0 0 0 0 0 0 0 0 0 0 0 0 0 0 0 0 0 0 0 0 0 0 0 0 0 0 0 0 0 0 0 0 0 0 0 0 0 0 0 0 0 0 0 0 0 0 0 0
0 0 0 0 0 0 0 0 0 0 0 0 0 0 0 0 0 0 0 0 0 0 0 0 0 0 0 0 0 0 0 0 0 0 0 0 0 0 0 0 0 0 0 0 0 0 0 0 0 0 0 0 0 0 0 0 0 0 0 0 0 0.00937741324335656 0 0 0 0 0 0 0 0 0.0094038553736885 0 0 0 0 0.0370245092697212 0 0 0 0 0 0 0.0517224043292205 0.271524968016902 0.0378026971372811 0.00798631835951372 0 0.00482168313795306 0.0152817169706783 0.010947092001403 0 0 0.00300912909194424 0 0 0.00599005572616094 0.0565828869550264 0.0163783397735276 0.144516026574424 0.211907381908338 0 0 0 0 0 0 0 0 0 0 0 0 0 0 0 0 0 0 0 0 0 0 0 0 0 0 0 0 0 0 0 0 0 0 0 0.0751208153388986 0.0105577369896878 0 0 0.00241527981535343 0 0.00435510382704509 0 0 0 0 0 0 0.00298262175487362 0 0 0 0 0 0 0 0 0 0 0 0 0 0 0 0 0 0 0 0 0 0 0 0 0 0 0 0 0 0 0 0 0 0 0 0 0 0 0 0 0 0 0 0 0 0 0 0 0 0 0 0 0 0 0 0 0 0 0 0 0 0 0 0 0 0 0 0 0 0 0 0 0 0 0 0 0 0 0 0 0 0 0 0 0 0 0 0 0 0 0 0 0 0.0102919644050019 0 0 0 0 0 0 0 0 0 0 0 0 0 0 0 0 0 0 0 0 0 0 0 0 0 0 0 0 0 0 0 0 0 0 0 0 0 0 0 0 0 0 0 0 0 0 0 0 0 0 0 0 0 0 0 0 0 0 0 0 0 0 0 0 0 0 0 0 0 0 0 0 0 0
0 0 0 0 0 0 0 0 0 0 0 0 0 0 0 0 0 0 0 0 0 0 0 0 0 0 0 0 0 0 0 0.00261506436539625 0 0 0 0.00908520220208759 0 0 0 0 0 0 0 0 0 0 0 0 0 0 0 0 0.0708621324531881 0 0 0 0 0 0 0 0 0 0 0 0 0 0 0 0 0 0 0 0 0 0 0 0 0 0 0 0.0150303737398666 0.042105679559649 0 0.155311185608107 0.322228705072828 0 0 0 0.017459840807753 0.00185531947548951 0 0 0.00300554589407604 0 0 0.0120733307264243 0.0441724349759297 0.00771898778596314 0.0305407377412013 0.0238213126759391 0 0 0 0 0 0 0 0 0 0 0 0 0 0 0 0 0 0 0 0 0 0 0 0 0 0 0 0 0 0 0 0 0 0 0 0 0.0101776389965547 0 0 0 0 0 0 0 0 0 0 0 0 0 0 0 0 0 0 0 0 0 0 0 0 0 0 0 0 0 0 0 0 0 0 0 0 0 0 0 0 0 0 0 0 0 0 0 0 0 0 0 0 0 0 0 0 0 0 0 0.0177521792438085 0 0 0 0 0 0 0 0 0 0 0 0 0 0 0 0 0 0 0 0 0 0 0 0 0 0 0 0 0 0 0 0 0 0 0 0 0 0 0 0 0.103442852630322 0 0 0 0.091377733081321 0.0193637429640957 0 0 0 0 0 0 0 0 0 0 0 0 0 0 0 0 0 0 0 0 0 0 0 0 0 0 0 0 0 0 0 0 0 0 0 0 0 0 0 0 0 0 0 0 0 0 0 0 0 0 0 0 0 0 0 0 0 0 0 0 0 0 0 0 0 0 0 0 0 0 0 0 0 0
0 0 0 0 0 0 0 0 0 0 0 0 0 0 0 0 0 0 0 0 0 0 0 0 0 0 0 0 0 0 0 0 0 0 0 0 0 0 0 0 0 0 0 0 0 0 0 0 0 0 0 0 0.114769384740704 0 0 0 0 0 0 0 0 0 0 0 0 0 0 0 0 0 0 0 0 0 0 0.0181035946194425 0 0 0 0 0 0.221291615757868 0.155487667106517 0 0.246909627494164 0 0 0 0 0 0 0 0 0 0 0 0.0103658335034471 0 0 0.0306927660023514 0 0 0 0 0 0 0 0 0 0 0 0 0 0 0 0 0 0 0 0 0 0 0 0 0 0 0 0 0 0 0 0 0 0 0 0.0103894373712726 0 0 0 0 0 0 0 0 0 0 0 0 0 0 0 0 0 0 0 0 0 0 0 0 0 0 0 0 0 0 0 0 0 0 0 0 0 0 0 0 0 0 0 0 0 0 0 0 0 0 0 0 0 0 0 0 0 0 0 0 0.0214449789457809 0 0 0 0 0 0 0 0 0 0 0 0 0 0 0 0 0 0 0 0 0 0 0 0 0 0 0 0 0 0 0 0 0 0 0 0 0 0 0 0 0.0728737721058905 0 0 0 0.0635586511269314 0.0341126712256313 0 0 0 0 0 0 0 0 0 0 0 0 0 0 0 0 0 0 0 0 0 0 0 0 0 0 0 0 0 0 0 0 0 0 0 0 0 0 0 0 0 0 0 0 0 0 0 0 0 0 0 0 0 0 0 0 0 0 0 0 0 0 0 0 0 0 0 0 0 0 0 0 0 0
0 0 0 0 0 0 0 0 0 0 0 0 0 0 0 0 0 0 0 0 0 0 0 0 0 0 0 0 0 0 0 0.00157629142219513 0 0 0 0.0657290932492458 0 0 0 0 0 0 0 0 0 0 0 0 0 0 0 0 0.0266121383921103 0 0 0 0 0 0 0 0 0 0 0 0 0 0 0 0 0 0 0 0 0 0 0 0 0 0 0 0 0.0241079890912788 0.252429698983566 0.193206189429453 0 0 0 0 0 0 0 0 0.0182912653677 0 0 0 0 0 0 0.0107276650487082 0 0 0 0.0139965453907847 0 0 0 0 0 0 0 0 0 0 0 0 0 0 0 0 0 0 0 0 0 0 0 0 0 0 0 0 0 0 0 0 0 0 0 0 0 0 0 0 0 0 0 0 0 0 0 0 0 0 0 0 0 0 0 0 0 0 0 0 0 0 0 0 0 0 0 0 0 0 0 0 0 0 0 0 0 0 0 0 0 0 0 0 0 0 0 0 0 0 0 0 0.0200649794843692 0 0 0 0 0 0 0 0 0 0 0 0 0 0 0 0 0 0 0 0 0 0 0 0 0 0 0 0 0 0 0 0 0 0 0 0 0 0 0 0 0.239540007584852 0 0.0078445623007942 0 0.0994827815989184 0.026390792656025 0 0 0 0 0 0 0 0 0 0 0 0 0 0 0 0 0 0 0 0 0 0 0 0 0 0 0 0 0 0 0 0 0 0 0 0 0 0 0 0 0 0 0 0 0 0 0 0 0 0 0 0 0 0 0 0 0 0 0 0 0 0 0 0 0 0 0 0 0 0 0 0 0 0
0 0 0 0 0 0 0 0 0 0 0 0 0 0 0.000563957362723782 0 0 0 0 0 0 0 0 0 0 0 0 0 0 0 0.0154560701732298 0 0 0 0 0 0.0423762675457907 0.0802204135663104 0 0 0 0 0 0 0 0 0.00397713762896002 0 0 0 0.00732180824706505 0 0 0 0 0 0.000947977951635037 0 0.104177946105518 0 0 0 0 0 0 0 0 0 0 0 0 0 0 0.00545288174380582 0 0.000547865418957282 0 0 0 0 0 0.00150973681777919 0 0 0 0 0.0892052130231273 0.106136763676297 0.052103109830192 0.155277984821197 0 0 0 0.0172433599155538 0 0.0526086526707199 0.0281715430700336 0.0015212974168191 0 0.00289465383407705 0 0 0.00119379608211478 0 0 0 0 0 0 0 0 0 0 0 0 0 0 0 0 0 0 0 0 0 0 0 0 0.00909088135460003 0 0 0.00574175744619554 0.00261921374647869 0 0.0067096789717144 0 0.00172806258367619 0.00896045195416487 0.000983201603843921 0 0.00336639866457943 0.00219961124579675 0.00405283941773105 0.0330556961328124 0.085737608703302 0 0.00317178996865645 0.00778557864819186 0.0140158165197911 0.00481824421336533 0 0.0017226776381473 0 0 0 0.0307392118396297 0.00332460267446863 0 0 0 0 0 0 0 0 0 0 0 0 0 0 0 0 0 0 0 0 0 0 0 0 0 0 0 0 0 0 0 0 0 0 0 0 0 0 0 0 0 0 0 0 0 0 0 0 0 0 0 0 0 0 0 0 0 0 0 0 0 0 0 0 0 0 0 0 0 0 0 0 0 0 0 0 0 0 0 0 0 0 0 0 0 0 0 0 0 0 0 0 0 0 0 0 0 0 0 0 0 0 0 0 0 0 0 0 0 0 0 0 0 0 0 0.0012682397709478 0 0 0 0 0 0 0 0 0 0 0 0 0 0 0 0 0 0 0 0 0 0 0 0 0 0 0 0 0 0 0 0 0 0 0 0 0 0 0 0 0 0 0 0 0
0 0 0 0 0 0 0 0 0 0 0 0 0 0 0 0.00104340891873221 0 0 0 0 0 0 0 0 0 0 0 0 0 0 0.0214868621950369 0 0 0 0 0 0.0120682079909511 0.0596711812973989 0 0 0 0 0 0 0 0 0 0 0 0 0.00157997229245064 0 0 0 0 0 0 0 0.0389974637183484 0 0 0 0 0 0 0 0 0.00201336961047846 0 0 0 0.000984537372823414 0 0.00159929330120996 0 0 0 0 0 0 0 0 0 0 0 0.164646041859283 0 0.0227119612617887 0.0952683833857217 0.146038970337953 0.00554829400710392 0.0124812829923288 0.00824004547940714 0.0837124304271216 0.0102508266728919 0.130865236296353 0.0214197100056388 0 0 0 0 0 0.0154380582877317 0.0106103361448469 0 0.00159473691003842 0 0 0 0.00211552061246279 0 0 0 0 0 0 0 0 0 0 0 0 0 0.00130348708115596 0 0.00121605806961502 0 0 0 0 0.00237392320761419 0 0 0.00259610917844031 0 0 0.0048783945319989 0 0 0.00346199905748216 0 0.0148610507728214 0.0234600758945631 0.0393829981668697 0 0.00728543983045053 0.00524743066786596 0.00537011441952359 0.00938423670474102 0 0.00113794422184916 0 0 0 0.00677074645361383 0.000883860363294908 0 0 0 0 0 0 0 0 0 0 0 0 0 0 0 0 0 0 0 0 0 0 0 0 0 0 0 0 0 0 0 0 0 0 0 0 0 0 0 0 0 0 0 0 0 0 0 0 0 0 0 0 0 0 0 0 0 0 0 0 0 0 0 0 0 0 0 0 0 0 0 0 0 0 0 0 0 0 0 0 0 0 0 0 0 0 0 0 0 0 0 0 0 0 0 0 0 0 0 0 0 0 0 0 0 0 0 0 0 0 0 0 0 0 0 0 0 0 0 0 0 0 0 0 0 0 0 0 0 0 0 0 0 0 0 0 0 0 0 0 0 0 0 0 0 0 0 0 0 0 0 0 0 0 0 0 0 0 0 0 0
0 0 0 0 0 0 0 0.00324711703469855 0 0 0 0 0 0 0.00172760416788743 0.00133927218493388 0 0 0 0 0 0 0 0 0 0 0 0 0 0 0.0160123951756928 0 0 0 0 0 0.0931468106352303 0.0867516462675414 0 0 0 0 0 0 0 0.00383409588327867 0.0550654339685847 0 0 0 0.0261898313370036 0 0 0 0 0 0.00165138796067866 0 0.130615882645301 0.0151235677894518 0.00242552359008074 0.00165987900899562 0 0 0 0 0 0 0 0 0.00131159247363954 0 0 0.014276595589633 0 0.00219918236270029 0 0.0013613723860054 0.00153363835331147 0 0 0.0015604623001322 0 0 0 0.181704560358105 0.0210665571120773 0 0.0178155928306131 0.0904211190390244 0 0 0 0.0246919089274723 0 0.0171412078405161 0.0220334146478489 0 0 0.00354857229692601 0 0 0 0 0 0 0 0 0 0 0 0 0 0 0 0 0 0 0 0 0 0 0.00896245308855355 0 0 0 0 0.00771917666884588 0 0.00354279734364563 0.0239130232169321 0.0206429004544494 0 0 0 0.00317731500048592 0.00695194548660555 0 0 0 0.0285359949938153 0 0.0177076182619276 0.0172926586778039 0 0 0.00524212303696681 0 0 0 0 0 0 0 0.0168557696026046 0 0 0 0 0 0 0 0 0 0 0 0 0 0 0 0 0 0 0 0 0 0 0 0 0 0 0 0 0 0 0 0 0 0 0 0 0 0 0 0 0 0 0 0 0 0 0 0 0 0 0 0 0 0 0 0 0 0 0 0 0 0 0 0 0 0 0 0 0 0 0 0 0 0 0 0 0 0 0 0 0 0 0 0 0 0 0 0 0 0 0 0 0 0 0 0 0 0 0 0 0 0 0 0 0 0 0 0 0 0 0 0 0 0 0 0 0 0 0 0 0 0 0 0 0 0 0 0 0 0 0 0 0 0 0 0 0 0 0 0 0 0 0 0 0 0 0 0 0 0 0 0 0 0 0 0 0 0 0 0 0 0
0 0 0 0 0 0 0 0 0 0 0 0 0 0 0 0 0 0 0 0 0 0 0 0 0 0 0 0 0 0 0.0235967385873946 0 0 0 0 0 0 0.00496606063109775 0 0 0 0 0 0 0 0 0 0 0 0 0 0 0 0 0 0 0 0 0.0131305371705718 0 0 0 0 0 0 0 0 0.0021947940129398 0 0 0 0 0 0 0 0 0 0 0 0 0.0148416357342869 0.00352074600201471 0.00494129572840084 0 0 0.0634996834800875 0.0629065185917753 0.0126825974308536 0 0.131225248633793 0.17498183872248 0.0295423302633043 0.07831152763004 0.0117100392562044 0.0298551066728309 0.132863368030671 0.0576527115949276 0 0.0017062313705082 0.00215515690046121 0 0 0.00743001668793549 0.00583076806751242 0 0 0 0 0 0.00181875194427759 0 0 0 0 0 0 0 0 0 0 0 0 0 0 0 0 0 0 0 0 0 0 0 0 0 0 0 0 0 0 0.00141678140586841 0.00254343607074749 0.0450156814923207 0.0686649063661101 0 0 0.00374116600214085 0 0.00157080998771626 0 0 0 0 0 0.00568351553072731 0 0 0 0 0 0 0 0 0 0 0 0 0 0 0 0 0 0 0 0 0 0 0 0 0 0 0 0 0 0 0 0 0 0 0 0 0 0 0 0 0 0 0 0 0 0 0 0 0 0 0 0 0 0 0 0 0 0 0 0 0 0 0 0 0 0 0 0 0 0 0 0 0 0 0 0 0 0 0 0 0 0 0 0 0 0 0 0 0 0 0 0 0 0 0 0 0 0 0 0 0 0 0 0 0 0 0 0 0 0 0 0 0 0 0 0 0 0 0 0 0 0 0 0 0 0 0 0 0 0 0 0 0 0 0 0 0 0 0 0 0 0 0 0 0 0 0 0 0 0 0 0 0 0 0 0 0 0 0 0 0 0
0 0 0 0 0 0 0 0 0 0 0 0 0 0 0 0 0 0 0 0 0 0 0 0 0 0 0 0 0 0 0.000882408135118695 0 0.000776819979859605 0.000725093015967952 0.00118628960597631 0 0.00265376504383624 0.00185380915001086 0 0 0 0 0 0 0 0 0.00115158824264784 0 0 0 0.00504839931696724 0 0.000624293682444249 0 0 0 0.000702083942050944 0 0.0903158029833348 0 0 0 0 0 0 0 0 0 0 0 0 0 0 0.00146057249699335 0 0.000441374988556594 0 0 0 0 0 0.00134973223056053 0.000280999519998542 0 0 0.101275433098578 0.0516062052335564 0.0344480080654427 0.0702269346291962 0 0.0146590761031405 0.0118101708928799 0.0172340224145352 0.00557925422616628 0.00216472102610722 0.100348677902664 0.011229003755758 0 0.000676824873233205 0.00218965998176687 0.000613356885019585 0.000788970119703032 0.0650172214965307 0.0302662407850168 0 0 0 0 0 0 0 0 0 0 0 0 0 0 0 0 0 0 0 0 0 0 0 0 0 0 0 0.000697620973357036 0 0 0 0.00264984677426483 0 0 0 0.00423716535572959 0.00259307052656448 0.0349871477381171 0.0731228374987493 0.184786457261051 0 0.00774108008858636 0.0138745816607948 0.00747225448891484 0.0138446937242937 0.00222023637064558 0.00133929296063256 0.00275561214715171 0 0 0.0165173865807714 0.0015739020267579 0 0 0 0 0 0 0 0 0 0 0 0 0 0 0 0 0 0 0 0 0 0 0 0 0 0 0 0 0 0 0 0 0 0 0 0 0 0 0 0 0 0 0 0 0 0 0 0 0 0 0 0 0 0 0 0 0 0 0 0 0 0 0 0 0 0 0 0 0 0 0 0 0 0 0 0 0 0 0 0 0 0 0 0 0 0 0 0 0 0 0 0 0 0 0 0 0 0 0 0 0 0 0 0 0 0 0 0 0 0 0 0 0 0 0 0 0 0 0 0 0 0 0 0 0 0 0 0 0 0 0 0 0 0 0 0 0 0 0 0 0 0 0 0 0 0 0 0 0 0 0 0 0 0 0 0 0 0 0 0 0
0 0 0 0 0 0 0 0 0 0 0 0 0 0 0 0 0 0 0 0 0 0 0 0 0 0 0 0 0 0 0 0 0 0 0 0 0 0 0 0 0 0 0 0 0 0 0 0 0 0 0 0 0 0 0 0 0 0 0 0 0 0 0 0 0 0 0 0 0 0 0 0 0 0 0 0 0 0 0 0 0.0102831459745126 0 0 0 0 0 0.00453678913824894 0 0.216688193357839 0.0339205249364431 0 0.13555422942165 0.250219118741883 0 0.0917150930417878 0.0825526006499578 0 0 0 0 0 0.00274742014103829 0.076254508604719 0.0389961869301451 0 0 0 0 0 0 0 0 0 0 0 0 0 0 0 0 0 0.00177733387213797 0 0 0 0 0 0 0 0 0 0 0 0 0 0 0 0 0 0 0 0.00360215685335387 0.00734746300362571 0.0385396626162522 0.00294580604385074 0 0 0 0 0 0 0 0.00231976667255514 0 0 0 0 0 0 0 0 0 0 0 0 0 0 0 0 0 0 0 0 0 0 0 0 0 0 0 0 0 0 0 0 0 0 0 0 0 0 0 0 0 0 0 0 0 0 0 0 0 0 0 0 0 0 0 0 0 0 0 0 0 0 0 0 0 0 0 0 0 0 0 0 0 0 0 0 0 0 0 0 0 0 0 0 0 0 0 0 0 0 0 0 0 0 0 0 0 0 0 0 0 0 0 0 0 0 0 0 0 0 0 0 0 0 0 0 0 0 0 0 0 0 0 0 0 0 0 0 0 0 0 0 0 0 0 0 0 0 0 0 0 0 0 0 0 0 0 0 0 0 0 0 0 0 0 0 0 0 0 0 0 0 0 0
0 0 0 0.00725786316074114 0 0 0 0 0 0 0 0 0 0 0 0 0 0 0 0 0 0 0 0 0 0 0.00136487336914198 0 0 0 0 0 0 0 0 0.00190582327085984 0 0.0108023834009666 0 0 0 0 0 0 0 0 0 0 0 0 0 0 0 0 0 0 0 0 0 0 0 0 0 0 0 0 0 0 0 0 0 0 0.00245899639407481 0 0 0 0 0 0 0 0.00467984056532778 0 0 0 0 0 0.0136291407490785 0 0.0488547887959173 0.0364949073362635 0.181022763627037 0 0.234982860079305 0.00510738518718821 0.181928893036462 0.0219388693072559 0 0 0 0 0 0.0050789369186641 0.0916089883934094 0.107838796701844 0 0 0 0 0 0 0 0 0 0 0 0 0 0 0 0 0 0 0 0 0 0 0 0 0 0 0 0 0 0 0 0 0 0.0025310502197712 0 0 0 0.0101542795221297 0 0.0196858256408502 0.00312816829770564 0 0 0 0 0.002288949763967 0 0 0.00525561626204029 0 0 0 0 0 0 0 0 0 0 0 0 0 0 0 0 0 0 0 0 0 0 0 0 0 0 0 0 0 0 0 0 0 0 0 0 0 0 0 0 0 0 0 0 0 0 0 0 0 0 0 0 0 0 0 0 0 0 0 0 0 0 0 0 0 0 0 0 0 0 0 0 0 0 0 0 0 0 0 0 0 0 0 0 0 0 0 0 0 0 0 0 0 0 0 0 0 0 0 0 0 0 0 0 0 0 0 0 0 0 0 0 0 0 0 0 0 0 0 0 0 0 0 0 0 0 0 0 0 0 0 0 0 0 0 0 0 0 0 0 0 0 0 0 0 0 0 0 0 0 0 0 0 0 0 0 0 0 0 0 0 0 0 0
0 0 0 0 0 0 0 0 0 0 0 0 0 0 0 0 0 0 0 0 0 0 0 0 0 0 0 0 0 0 0 0 0 0 0.004950559279866 0.0092500428191197 0 0 0 0 0 0 0 0 0 0 0 0 0 0 0 0 0.00135981734120481 0 0 0 0 0 0 0 0 0 0 0 0 0 0 0 0 0 0 0 0 0 0 0 0 0 0 0 0.00484174882519566 0.000834977610440015 0.00102446092626919 0 0.00795865285631422 0 0.00655311714900722 0 0.0943185604878173 0.0387857160463199 0.243360273796803 0.171137531053946 0 0 0.0879174412012985 0.0584051565097169 0.00189425569818818 0 0 0.00149892606391643 0 0.00510825320171163 0.083552524187844 0.126515797697523 0 0 0 0 0 0 0 0 0 0 0 0 0 0 0 0 0 0 0 0 0 0 0 0 0 0 0 0 0 0 0 0 0 0.000851811582933942 0 0.00351053711704916 0 0.00467619185919753 0 0.0277476407721545 0 0 0 0 0 0 0.00231613140081294 0.00438348748051212 0.00724638703483802 0 0 0 0 0 0 0 0 0 0 0 0 0 0 0 0 0 0 0 0 0 0 0 0 0 0 0 0 0 0 0 0 0 0 0 0 0 0 0 0 0 0 0 0 0 0 0 0 0 0 0 0 0 0 0 0 0 0 0 0 0 0 0 0 0 0 0 0 0 0 0 0 0 0 0 0 0 0 0 0 0 0 0 0 0 0 0 0 0 0 0 0 0 0 0 0 0 0 0 0 0 0 0 0 0 0 0 0 0 0 0 0 0 0 0 0 0 0 0 0 0 0 0 0 0 0 0 0 0 0 0 0 0 0 0 0 0 0 0 0 0 0 0 0 0 0 0 0 0 0 0 0 0 0 0 0 0 0 0 0 0 0 0 0
0.0211877589936352 0 0.00529620236827306 0.0282652349186181 0 0.00388418800707925 0 0 0 0 0.00337481232974805 0 0 0 0 0 0 0.00813992977678723 0.00482339126072004 0.00225138082685111 0 0 0 0 0 0 0 0 0 0.0362481801494912 0.101987849422526 0 0 0 0 0 0.0793184702381316 0.229320011999776 0 0 0 0 0 0 0.00156444788619328 0 0 0 0 0 0.00257783794858641 0 0 0 0 0 0 0 0.010797778873034 0 0 0 0 0 0 0 0 0.00414302046875616 0 0 0 0.00413869443807284 0 0.00314102157661255 0 0 0 0 0 0 0 0 0 0 0 0.0415024639430052 0.10916436146472 0.0347141605706413 0.0231261012970512 0.0205889365823229 0 0.00609930419846872 0 0 0 0.0460647317087538 0 0 0 0 0 0 0 0 0 0 0.00295879922177652 0 0 0.00705272679779603 0 0 0.0028617040144915 0 0.00219778469408374 0 0 0 0 0 0 0 0 0 0 0 0 0 0 0 0.113824557015 0 0 0.0146603712588087 0 0 0 0 0 0.00220649089692141 0 0.00354900504093602 0 0 0 0.00392326003605038 0 0.00869354821750095 0.00310537941081902 0 0.00324610214796154 0 0 0 0 0 0 0 0 0 0 0 0 0 0 0 0 0 0 0 0 0 0 0 0 0 0 0 0 0 0 0 0 0 0 0 0 0 0 0 0 0 0 0 0 0 0 0 0 0 0 0 0 0 0 0 0 0 0 0 0 0 0 0 0 0 0 0 0 0 0 0 0 0 0 0 0 0 0 0 0 0 0 0 0 0 0 0 0 0 0 0 0 0 0 0 0 0 0 0 0 0 0 0 0 0 0 0 0 0 0 0 0 0 0 0 0 0 0 0 0 0 0 0 0 0 0 0 0 0 0 0 0 0 0 0 0 0 0 0 0 0 0 0 0 0 0 0 0 0 0 0 0 0 0 0 0 0 0 0 0 0 0 0 0 0 0
0 0 0 0 0 0 0 0 0 0 0 0 0 0 0 0 0 0 0 0 0 0 0 0 0 0 0.00224943347729279 0 0 0 0 0 0 0 0 0 0 0 0 0 0 0 0 0 0 0 0 0 0 0 0 0 0 0 0 0 0 0 0 0 0 0 0 0 0 0 0 0 0 0 0 0 0.00302372944877355 0 0 0 0 0 0 0 0.0053876175492423 0 0 0 0 0 0.0165845519415638 0 0.0731503864249787 0.00991091211680245 0.181466530340604 0.269548725840433 0.178855199111351 0 0 0.0218949142217456 0 0 0 0 0 0.00910925081500639 0.0192963106814248 0.0963157543304847 0 0 0 0 0 0 0 0 0 0 0 0 0 0 0 0 0 0 0 0 0 0 0 0 0 0 0 0 0 0 0 0 0 0 0 0 0 0.0479627053222542 0 0 0.00485266470405532 0 0 0 0.0131395437336869 0.022794464021407 0.0111395177619408 0 0.0133177881569533 0 0 0 0 0 0 0 0 0 0 0 0 0 0 0 0 0 0 0 0 0 0 0 0 0 0 0 0 0 0 0 0 0 0 0 0 0 0 0 0 0 0 0 0 0 0 0 0 0 0 0 0 0 0 0 0 0 0 0 0 0 0 0 0 0 0 0 0 0 0 0 0 0 0 0 0 0 0 0 0 0 0 0 0 0 0 0 0 0 0 0 0 0 0 0 0 0 0 0 0 0 0 0 0 0 0 0 0 0 0 0 0 0 0 0 0 0 0 0 0 0 0 0 0 0 0 0 0 0 0 0 0 0 0 0 0 0 0 0 0 0 0 0 0 0 0 0 0 0 0 0 0 0 0 0 0 0 0 0 0 0 0 0 0
0 0 0 0.00474549415393377 0 0 0 0 0 0 0 0 0 0 0 0 0 0 0 0 0 0 0 0 0 0 0 0 0 0 0.0346420457339157 0 0.00102669215493881 0.000956210431667435 0.00144706454862514 0 0.00678035023350765 0.0106979692741187 0 0 0 0 0 0 0 0 0 0 0 0 0.00437147319856279 0 0 0 0 0 0 0 0.0243125014555388 0 0 0 0 0 0 0 0 0.0016910419152403 0 0 0 0 0 0 0 0 0 0 0 0 0.0353504051409547 0.00128165256112465 0.0031732520440364 0 0 0.0595445474319938 0.0802505565558555 0.0113325137297616 0.123390624308194 0.17414148812246 0.0619106538492831 0.0123205119414794 0.0450356700098813 0.0216621409633911 0.00829893102102997 0 0.0287781091514631 0 0.00236120894689891 0 0 0.00100650979792299 0.0452174072316126 0.0322960121332658 0 0 0 0 0 0.00159718481190161 0 0 0 0 0 0 0 0 0 0 0 0 0 0 0 0 0 0 0 0 0 0 0 0 0 0 0.00353696365705719 0 0 0.00150040803209635 0 0.0221312116921753 0.0345183865493745 0.0613550954500406 0 0.00276894311110753 0.00910847688659498 0.00345859361684251 0.007258539392162 0.00252523143216481 0.000920315055577025 0.00381921019888708 0 0 0.0060246277973081 0.00145377427605308 0 0 0 0 0 0 0 0 0 0 0 0 0 0 0 0 0 0 0 0 0 0 0 0 0 0 0 0 0 0 0 0 0 0 0 0 0 0 0 0 0 0 0 0 0 0 0 0 0 0 0 0 0 0 0 0 0 0 0 0 0 0 0 0 0 0 0 0 0 0 0 0 0 0 0 0 0 0 0 0 0 0 0 0 0 0 0 0 0 0 0 0 0 0 0 0 0 0 0 0 0 0 0 0 0 0 0 0 0 0 0 0 0 0 0 0 0 0 0 0 0 0 0 0 0 0 0 0 0 0 0 0 0 0 0 0 0 0 0 0 0 0 0 0 0 0 0 0 0 0 0 0 0 0 0 0 0 0 0 0 0
0 0 0 0 0 0 0 0 0 0 0.0030766377783219 0 0 0 0 0 0 0 0 0 0 0 0 0 0 0 0 0 0 0 0.114861143724018 0 0 0 0 0 0.0176567263243066 0.00744313744308805 0 0 0 0 0 0 0 0 0 0 0 0 0.00335958695510036 0 0.00211275866607204 0 0 0 0 0 0.0105573497031914 0 0 0 0 0 0 0 0 0 0 0 0 0 0 0.00269507400178817 0 0 0 0 0 0 0.0671570744286997 0.0272161170842583 0.0260993941786417 0.00611772713886807 0 0.0716798471334298 0.0295283351544475 0.0327467539051027 0.120364456194482 0.0438059838735293 0 0 0.00328356527380112 0 0 0.0646939801516034 0 0.011281533599342 0.0207974681191466 0.0343860407084139 0 0 0.00436874359267247 0 0 0 0 0 0 0 0 0 0 0 0 0 0 0 0 0 0 0 0 0 0 0 0 0.0561377093814132 0 0 0 0 0 0.00634787060530948 0 0.0474136972639576 0.0778091716013171 0.00597751201546458 0 0.00472711203867485 0 0.0188241031323574 0.00913170172510286 0.00387507937554407 0 0.012718841717155 0.00882233874592415 0.00213962582337085 0.0133029692969574 0 0.00329628642103038 0 0 0 0.00418654572409643 0 0 0 0 0 0 0 0 0 0 0 0 0 0 0 0 0 0 0 0 0 0 0 0 0 0 0 0 0 0 0 0 0 0 0 0 0 0 0 0 0 0 0 0 0 0 0 0 0 0 0 0 0 0 0 0 0 0 0 0 0 0 0 0 0 0 0 0 0 0 0 0 0 0 0 0 0 0 0 0 0 0 0 0 0 0 0 0 0 0 0 0 0 0 0 0 0 0 0 0 0 0 0 0 0 0 0 0 0 0 0 0 0 0 0 0 0 0 0 0 0 0 0 0 0 0 0 0 0 0 0 0 0 0 0 0 0 0 0 0 0 0 0 0 0 0 0 0 0 0 0 0 0 0 0 0 0 0 0 0 0 0
0 0 0 0 0 0 0 0 0 0 0 0 0 0 0 0.0457330249359374 0 0 0 0 0 0 0 0 0 0 0 0 0 0 0.078129664298688 0 0 0 0 0 0 0.0150349301104627 0 0 0 0 0 0 0 0 0 0 0 0 0 0 0 0 0 0 0 0 0 0 0 0 0 0 0 0 0 0 0 0 0 0 0 0 0 0.0328893670142962 0 0 0 0 0 0.0361939782732457 0.020953897860794 0 0 0.0177838564869058 0 0 0 0 0 0 0 0 0 0 0.0518314697018884 0 0.206854158648351 0 0 0 0 0 0 0 0 0 0 0 0 0 0 0 0 0 0 0 0 0 0 0 0 0 0 0 0 0.086333443983407 0 0 0 0 0 0 0 0.0736038153898689 0.0858863451895084 0.145755208752056 0 0 0 0.0376953520028027 0 0 0 0.0340972632818103 0 0 0.0312242240699774 0 0 0 0 0 0 0 0 0 0 0 0 0 0 0 0 0 0 0 0 0 0 0 0 0 0 0 0 0 0 0 0 0 0 0 0 0 0 0 0 0 0 0 0 0 0 0 0 0 0 0 0 0 0 0 0 0 0 0 0 0 0 0 0 0 0 0 0 0 0 0 0 0 0 0 0 0 0 0 0 0 0 0 0 0 0 0 0 0 0 0 0 0 0 0 0 0 0 0 0 0 0 0 0 0 0 0 0 0 0 0 0 0 0 0 0 0 0 0 0 0 0 0 0 0 0 0 0 0 0 0 0 0 0 0 0 0 0 0 0 0 0 0 0 0 0 0 0 0 0 0 0 0 0 0 0 0 0 0 0 0 0 0 0 0 0 0 0
0 0 0 0 0 0 0 0 0 0 0 0 0 0 0 0 0 0 0 0 0 0 0 0 0 0 0 0 0 0 0 0 0 0 0 0 0 0 0 0 0 0 0 0 0 0 0 0 0 0 0 0 0 0 0 0 0 0 0 0 0 0 0 0 0 0 0 0 0 0 0 0 0 0 0 0 0 0 0 0 0 0.256759525611317 0.0666542889701603 0 0 0 0 0 0.0131578803260204 0.0097529952412224 0 0 0 0 0 0.0196067461252795 0.0768210001587857 0.166306170753565 0 0.17243066366983 0 0 0 0 0 0 0 0 0 0 0 0 0 0 0 0 0 0 0 0 0 0 0 0 0 0 0 0 0 0 0 0 0 0 0 0.0478289943648448 0.133753775525396 0.0369279592535792 0 0 0 0 0 0 0 0 0 0 0 0 0 0 0 0 0 0 0 0 0 0 0 0 0 0 0 0 0 0 0 0 0 0 0 0 0 0 0 0 0 0 0 0 0 0 0 0 0 0 0 0 0 0 0 0 0 0 0 0 0 0 0 0 0 0 0 0 0 0 0 0 0 0 0 0 0 0 0 0 0 0 0 0 0 0 0 0 0 0 0 0 0 0 0 0 0 0 0 0 0 0 0 0 0 0 0 0 0 0 0 0 0 0 0 0 0 0 0 0 0 0 0 0 0 0 0 0 0 0 0 0 0 0 0 0 0 0 0 0 0 0 0 0 0 0 0 0 0 0 0 0 0 0 0 0 0 0 0 0 0 0 0 0 0 0 0 0 0 0 0 0 0 0 0 0 0 0 0
0 0 0 0 0 0 0 0 0 0 0 0 0 0 0 0 0 0 0 0 0 0 0 0 0 0 0 0 0 0 0 0 0 0 0 0 0.0117802970785683 0 0 0 0 0 0 0 0 0 0 0 0 0 0 0 0 0 0 0 0 0 0 0 0 0 0 0 0 0 0 0 0 0 0 0 0 0 0 0.0164875633829799 0 0 0 0 0 0.3141203651114 0.0433764215931365 0.0558252719670417 0.0249354386988708 0.0226982311681475 0 0.0162535806855803 0.0138664841053001 0.026325573338478 0 0 0.00800748637299011 0 0 0 0.105971996926286 0 0.143864604170445 0 0 0 0 0 0 0 0 0 0 0 0 0 0 0 0 0 0 0 0 0 0 0 0 0 0 0 0 0 0 0 0 0 0 0.00638595228838213 0 0.101828861999353 0.0328904518252422 0 0 0.00678192198114283 0 0.0054679377909604 0 0 0 0.00619899035397658 0 0 0.00471608457861239 0 0 0 0 0 0 0 0 0 0 0 0 0 0 0 0 0 0 0 0 0 0 0 0 0 0 0 0 0 0 0 0 0 0 0 0 0 0 0 0 0 0 0 0 0 0 0 0.0242205506958907 0 0 0 0 0 0 0 0 0 0 0 0 0 0 0 0 0 0 0 0 0 0 0 0 0 0 0 0 0 0 0 0 0 0 0 0 0 0 0 0 0 0 0 0 0 0.00799593388721527 0 0 0 0 0 0 0 0 0 0 0 0 0 0 0 0 0 0 0 0 0 0 0 0 0 0 0 0 0 0 0 0 0 0 0 0 0 0 0 0 0 0 0 0 0 0 0 0 0 0 0 0 0 0 0 0 0 0 0 0 0 0 0 0 0 0 0 0 0 0 0 0 0 0
0 0 0 0 0 0 0 0 0 0 0 0 0 0 0 0 0 0 0 0 0 0 0 0 0.0178102573178572 0 0 0 0 0 0 0.0475006598051846 0.188824016557363 0.0248234388129911 0.0993096605481941 0 0 0 0 0 0.00483612876823563 0 0 0 0 0 0 0 0.00851847864695668 0 0 0 0 0 0.0714731498084458 0 0 0 0 0 0 0 0 0 0 0 0 0 0 0 0 0 0 0 0 0 0 0 0.0033458981878317 0 0 0 0 0 0 0 0 0 0 0.00571716965425332 0 0 0 0 0 0 0 0 0 0 0 0.16896825172734 0.00674021379041496 0.0306338625713653 0 0 0 0 0 0 0 0 0 0 0 0 0 0 0 0 0 0 0 0 0 0 0 0 0.00674192537339881 0 0 0 0 0 0 0 0 0 0 0 0 0 0 0 0 0 0 0 0 0.0184872200451838 0.0315034710699574 0.067266174410592 0.0265516212427282 0.152516472452281 0 0 0 0 0 0 0 0 0 0 0 0 0 0 0 0 0 0 0 0 0 0 0 0 0 0 0 0 0 0 0 0 0 0 0 0 0 0 0 0 0.00572759678138769 0 0 0 0 0 0 0 0 0 0 0 0 0 0 0 0 0 0 0 0 0 0 0 0 0 0 0 0 0 0 0 0 0 0 0 0 0 0 0 0 0 0 0 0 0 0 0 0 0 0 0 0 0 0 0 0 0 0 0 0 0 0 0.0127043324280373 0 0 0 0 0 0 0 0 0 0 0 0 0 0 0 0 0 0 0 0 0 0 0 0 0 0 0 0 0 0 0 0 0 0 0 0 0 0 0 0 0 0 0 0 0 0 0 0 0 0 0 0 0 0 0 0 0 0 0
0 0 0 0 0 0 0 0 0 0 0 0 0 0 0 0 0 0 0 0 0 0 0 0 0.010088403850631 0 0 0 0 0 0 0.0174508754618651 0.0248333721384673 0.0125131458252529 0.016267358383695 0 0 0 0 0 0 0 0 0 0 0 0 0 0 0 0 0 0 0 0.0244987836899052 0 0 0 0 0 0 0 0 0 0 0 0 0 0 0 0 0 0 0 0 0 0 0 0 0 0 0 0 0 0 0 0 0 0 0.00564807541490651 0.0084998065950411 0.0117662119345099 0.0162490205130022 0 0.0142433091838804 0.00415209557500894 0 0 0 0 0.129770867118269 0 0.00794863493462115 0.0464916547258372 0 0 0 0 0 0 0 0 0 0 0 0 0 0 0 0 0 0 0 0 0 0 0 0 0 0 0 0 0 0 0 0 0 0 0 0 0 0.0381498056999572 0 0 0 0 0 0 0 0.131692284304196 0.101414443664932 0.188115185642548 0.104192829633655 0.0188544305568123 0 0 0 0 0 0 0 0 0 0 0 0 0 0 0 0 0 0 0 0 0 0 0 0 0 0 0 0 0 0 0 0 0 0 0 0 0 0 0 0 0 0 0 0 0 0 0 0 0 0 0 0 0 0 0 0 0 0 0 0 0 0 0 0 0 0 0 0 0 0 0 0 0 0 0 0 0 0 0 0 0 0 0 0 0 0 0 0 0 0 0 0 0 0 0 0 0 0 0 0 0 0 0 0.0298469553290524 0 0 0 0 0 0 0 0 0 0 0 0 0 0 0 0 0 0 0 0 0 0 0 0 0 0 0 0 0 0 0 0 0 0 0 0 0 0 0 0 0.0113875153812364 0.00691600289301147 0 0 0 0.00974465083053547 0 0 0 0 0 0 0 0 0 0 0 0 0.00926428071917105
0 0 0 0 0 0 0 0 0 0 0 0 0 0 0 0 0 0 0 0 0 0 0 0 0 0 0 0 0 0 0 0 0.00389841075631155 0.00154216758974356 0.00364924338211021 0 0 0 0 0 0 0 0 0 0 0 0 0 0 0 0 0 0 0 0 0 0 0 0.00592740827108379 0 0 0 0 0 0 0 0 0 0 0 0 0 0 0 0 0 0 0 0 0 0 0 0 0 0 0.00197070712385571 0.0138077702974251 0 0.0100640737660057 0.16456069784496 0.0834079171253111 0.0750342797917313 0.0939663005398753 0 0.0106674424272514 0.0659496923942215 0.00283440599985805 0 0 0 0.00183022107146203 0.00281028479891773 0 0.143959943217121 0 0 0 0 0 0 0 0 0 0 0 0 0 0 0 0 0 0 0 0 0 0 0 0 0 0 0 0 0 0 0 0.00144979518555937 0 0 0 0 0 0.0809036326681541 0.0311694460056104 0.138854881875084 0 0.00732847390771769 0.00496948589931273 0.0069965210523479 0.0149720451000905 0.00699607901791195 0.001604525669288 0.0100411494467995 0.00226452196472207 0.00270736750079036 0.00386110830936669 0 0 0 0 0 0 0 0 0 0 0 0 0 0 0 0 0 0 0 0 0 0 0 0 0 0 0 0 0 0 0 0 0 0 0 0 0 0 0 0 0 0 0 0 0 0 0 0 0 0 0 0 0 0 0 0 0 0 0 0 0 0 0 0 0 0 0 0 0 0 0 0 0 0 0 0 0 0 0 0 0 0 0 0 0 0 0 0 0 0 0 0 0 0 0 0 0 0 0 0 0 0 0 0 0 0 0 0 0 0 0 0 0 0 0 0 0 0 0 0 0 0 0 0 0 0 0 0 0 0 0 0 0 0 0 0 0 0 0 0 0 0 0 0 0 0 0 0 0 0 0 0 0 0 0 0 0 0 0 0 0 0
0 0 0 0 0 0 0 0 0 0 0 0 0 0 0 0 0 0 0 0 0 0 0 0 0 0 0 0 0 0 0 0.00275909208450907 0.00572573238651163 0.00196175841124107 0.0236461497978466 0.00975981408436367 0 0 0 0 0 0 0 0 0 0 0 0 0 0 0 0 0 0 0 0 0 0 0 0 0 0 0 0 0 0 0 0 0 0 0 0 0 0 0 0 0 0 0 0 0 0 0 0 0.0067683943988821 0 0.00937813445963633 0 0.00780487988434404 0.0757029201258559 0.0421522079182932 0.0872877098425132 0.140609203203883 0 0.0526186607171445 0.0465492247493563 0 0 0 0 0.00822030769102888 0.0162438594033774 0.142265010938401 0 0 0 0 0 0 0 0 0 0 0 0 0 0 0 0 0 0 0 0 0 0 0 0 0 0 0 0 0 0 0 0 0 0 0 0 0 0 0.110081647618809 0.00903961458389696 0.0523543915745091 0 0.0154091670613802 0.00439992700593409 0 0.0170806450574213 0.0320468075066222 0.0118890776653146 0.0407347228562203 0.0221546786855026 0.00535626028720283 0 0 0 0 0 0 0 0 0 0 0 0 0 0 0 0 0 0 0 0 0 0 0 0 0 0 0 0 0 0 0 0 0 0 0 0 0 0 0 0 0 0 0 0 0 0 0 0 0 0 0 0 0 0 0 0 0 0 0 0 0 0 0 0 0 0 0 0 0 0 0 0 0 0 0 0 0 0 0 0 0 0 0 0 0 0 0 0 0 0 0 0 0 0 0 0 0 0 0 0 0 0 0 0 0 0 0 0 0 0 0 0 0 0 0 0 0 0 0 0 0 0 0 0 0 0 0 0 0 0 0 0 0 0 0 0 0 0 0 0 0 0 0 0 0 0 0 0 0 0 0 0 0 0 0 0 0 0 0 0 0 0 0
0 0 0 0 0 0 0 0 0 0 0 0 0 0 0 0 0 0 0 0 0 0 0 0 0 0 0 0 0 0 0 0 0 0 0 0 0 0 0 0 0 0 0 0 0 0 0 0 0 0.105184118980162 0 0 0 0 0 0 0 0 0 0 0 0 0 0 0 0.0582833095107238 0.0388840834123637 0 0 0 0 0 0 0 0 0 0 0 0 0 0 0 0 0 0 0 0 0 0 0 0 0 0 0 0 0 0 0 0 0 0 0 0 0 0 0 0 0 0 0.139283339665712 0 0 0 0 0 0.292365242485479 0 0 0.22016416705358 0 0 0 0 0 0 0 0 0 0 0 0 0 0 0 0 0 0 0 0 0 0 0 0 0 0 0 0 0 0 0 0 0 0 0 0 0 0 0 0 0 0 0 0 0 0 0 0 0.0925525347550999 0 0 0 0 0 0 0 0 0 0 0 0 0 0 0 0 0 0 0 0 0.0224633227122828 0 0 0 0 0 0 0 0 0 0 0 0 0 0 0 0 0 0 0 0 0 0 0 0 0 0 0 0 0 0 0 0 0 0 0 0 0 0 0 0 0 0 0 0 0 0 0 0 0 0 0 0 0 0 0 0 0 0 0 0 0 0 0 0 0 0 0 0 0 0 0 0 0 0 0.0308198814245976 0 0 0 0 0 0 0 0 0 0 0 0 0 0 0 0 0 0 0 0 0 0 0 0 0 0 0 0 0 0 0 0 0 0 0 0 0 0 0 0 0 0 0 0 0 0 0 0 0 0 0 0 0
0 0 0 0 0 0 0 0 0 0 0 0 0 0 0 0 0 0 0 0 0 0 0 0 0 0 0 0.0599747228355334 0 0 0.0196266394997123 0 0 0 0 0 0 0 0 0 0 0 0 0 0 0 0 0 0 0 0 0 0 0.0452887035783364 0 0 0 0 0 0 0 0 0 0 0 0 0 0 0 0 0 0 0 0 0 0 0 0 0 0 0 0 0 0 0 0 0.00412637172974759 0 0 0 0 0 0 0 0 0 0 0 0 0 0 0 0 0 0 0 0 0.0990028351822629 0.0705371586169372 0 0 0 0 0 0 0 0 0 0 0 0 0.0921337151380878 0 0.294342314148174 0 0.0561358647594791 0 0 0 0.0184569320980852 0 0 0 0 0 0 0 0 0 0 0 0 0 0 0 0 0 0 0 0 0 0 0 0 0 0 0 0 0 0 0 0 0 0 0.0123293168511001 0 0 0 0 0 0 0 0 0.0247415449027635 0 0 0 0 0 0 0 0 0 0 0 0 0 0 0 0 0 0 0 0 0 0 0 0 0 0 0 0 0 0 0 0 0 0 0.00859837989339151 0 0 0 0 0 0 0 0 0 0 0 0 0 0 0 0 0 0 0 0 0 0 0 0 0 0 0 0 0 0 0 0 0 0 0 0 0 0 0 0 0 0 0 0 0 0 0 0 0 0 0 0 0 0.0449038232910697 0 0.0207848852278654 0 0 0 0 0.0511786509278134 0.0778381413196409 0 0 0 0 0 0 0 0 0 0 0 0 0 0 0 0 0 0 0 0 0 0 0 0 0 0 0 0 0 0 0 0 0 0 0 0 0 0 0 0 0 0 0 0 0 0
0 0 0.0220169436046421 0 0 0 0 0 0 0 0 0 0 0 0 0 0 0 0 0 0 0 0 0 0 0 0 0 0 0 0.219842289781865 0 0 0 0 0 0 0 0 0 0 0 0 0 0 0 0 0 0 0 0 0 0 0 0 0 0 0 0 0 0 0 0 0 0 0 0 0 0 0 0 0 0 0 0 0 0 0 0 0 0 0 0 0 0 0 0 0 0 0 0 0 0 0.024790365775811 0 0 0 0 0 0 0 0 0 0 0 0 0 0 0 0 0 0 0 0 0 0.481315512455526 0.204344757830585 0.0476901305515714 0 0 0 0 0 0 0 0 0 0 0 0 0 0 0 0 0 0 0 0 0 0 0 0 0 0 0 0 0 0 0 0 0 0 0 0 0 0 0 0 0 0 0 0 0 0 0 0 0 0 0 0 0 0 0 0 0 0 0 0 0 0 0 0 0 0 0 0 0 0 0 0 0 0 0 0 0 0 0 0 0 0 0 0 0 0 0 0 0 0 0 0 0 0 0 0 0 0 0 0 0 0 0 0 0 0 0 0 0 0 0 0 0 0 0 0 0 0 0 0 0 0 0 0 0 0 0 0 0 0 0 0 0 0 0 0 0 0 0 0 0 0 0 0 0 0 0 0 0 0 0 0 0 0 0 0 0 0 0 0 0 0 0 0 0 0 0 0 0 0 0 0 0 0 0 0 0 0 0 0 0 0 0 0 0 0 0 0 0 0 0 0 0 0 0 0 0 0 0
0 0 0 0 0 0 0 0 0 0 0 0 0 0 0 0 0.0239567196019209 0 0 0 0 0 0 0 0 0 0 0 0 0 0 0 0 0 0 0 0 0 0 0 0 0 0 0 0 0 0 0 0 0 0 0 0 0.0624228562870289 0 0 0 0 0 0 0.0130082874391192 0 0 0 0 0 0 0 0 0 0 0 0 0 0 0 0 0.0152613933613891 0 0 0 0 0 0 0 0 0 0 0 0 0 0 0 0 0 0 0 0 0 0 0 0 0 0 0 0.188284994395636 0 0 0.378911680428917 0 0 0 0 0 0 0.056611681860858 0.0303178705643677 0 0 0 0 0 0 0.0383776206984356 0.0515714221477163 0.0469085752109916 0 0 0 0 0 0 0 0 0 0 0 0 0 0 0 0 0 0 0 0 0 0 0 0 0 0 0 0 0 0 0 0 0 0 0 0 0 0 0 0 0 0.0153607500229888 0 0 0 0 0 0.0140815080334998 0 0 0 0 0 0 0 0 0 0 0 0 0 0 0 0 0 0 0 0 0 0 0 0 0 0 0 0 0 0 0 0 0 0 0 0 0 0 0 0 0 0 0 0 0 0 0 0 0 0 0 0 0 0 0 0 0 0 0 0 0 0 0 0 0 0 0 0 0 0 0 0 0 0 0 0 0 0 0 0 0 0 0 0 0 0 0 0 0.0212576648308397 0 0.0208221827847146 0 0 0 0 0.013891097058583 0.00895369527299375 0 0 0 0 0 0 0 0 0 0 0 0 0 0 0 0 0 0 0 0 0 0 0 0 0 0 0 0 0 0 0 0 0 0 0 0 0 0 0 0 0 0 0 0 0 0
0 0 0 0 0 0 0 0 0 0 0 0 0 0 0 0 0 0 0 0 0 0 0 0 0 0 0.0269578439652221 0 0 0 0.0106983153322034 0 0 0 0 0 0 0 0 0 0 0 0 0 0 0 0 0 0.0252815496170319 0 0 0 0 0.00887148217857324 0 0 0 0 0 0.00578781190259859 0 0 0 0 0 0 0 0 0 0 0.0053132113265855 0 0 0 0 0 0 0 0 0 0 0 0 0 0 0 0 0 0 0 0 0 0 0 0 0 0 0 0 0 0 0 0 0 0 0.0823604169706414 0 0.232632554968163 0 0 0 0 0 0 0 0.0573086246003671 0.0351745474743561 0.162038793851905 0 0 0.157844717439712 0 0 0 0.0102241342680918 0.0273098575777158 0 0 0 0 0 0 0 0 0 0 0 0 0 0 0 0 0 0 0 0 0 0 0 0 0 0 0 0 0 0 0 0 0 0 0 0 0 0 0 0 0 0.0250032548882602 0 0 0 0 0 0.0076519147149045 0 0 0 0 0 0 0 0 0 0 0 0 0 0 0 0 0 0 0 0 0 0 0 0 0 0 0 0 0 0 0 0 0 0 0 0 0 0 0 0 0 0 0 0 0 0 0 0 0 0 0 0 0 0 0 0 0 0 0 0 0 0 0 0 0 0 0 0 0 0 0 0 0 0 0 0 0 0 0 0 0 0 0 0 0 0 0 0 0.0303051678814507 0 0.0250834885370031 0 0 0 0 0.0416928575587161 0.022459454946498 0 0 0 0 0 0 0 0 0 0 0 0 0 0 0 0 0 0 0 0 0 0 0 0 0 0 0 0 0 0 0 0 0 0 0 0 0 0 0 0 0 0 0 0 0 0
0 0 0 0 0 0 0 0 0 0 0.0205256739813909 0 0 0 0 0 0 0 0 0 0 0 0 0 0 0 0 0.0121061306294915 0 0.0667098136062649 0.0813240056418314 0 0 0 0 0 0 0 0 0 0 0 0 0 0 0.0321173801199284 0 0 0 0 0 0 0 0.0186780301140726 0 0 0 0 0 0 0 0 0.00976214708151086 0 0 0 0 0.337058285539708 0 0 0 0.0384327475910865 0 0 0 0 0 0 0 0 0 0 0 0 0 0 0.0125822742863669 0 0.0163820596349341 0 0 0 0 0.0321668119525248 0 0.0154907804762042 0 0 0 0 0 0 0 0 0.0424924849769354 0 0 0 0 0 0 0.0813098325861368 0.024045280146852 0 0 0.102546047685104 0 0 0 0 0 0 0.0162661967583563 0 0 0 0 0.0128580074877978 0 0 0.027146009703502 0 0 0 0 0 0 0 0 0 0 0 0 0 0 0 0 0 0 0 0 0 0 0 0 0 0 0 0 0 0 0 0 0 0 0 0 0 0 0 0 0 0 0 0 0 0 0 0 0 0 0 0 0 0 0 0 0 0 0 0 0 0 0 0 0 0 0 0 0 0 0 0 0 0 0 0 0 0 0 0 0 0 0 0 0 0 0 0 0 0 0 0 0 0 0 0 0 0 0 0 0 0 0 0 0 0 0 0 0 0 0 0 0 0 0 0 0 0 0 0 0 0 0 0 0 0 0 0 0 0 0 0 0 0 0 0 0 0 0 0 0 0 0 0 0 0 0 0 0 0 0 0 0 0 0 0 0 0 0 0 0 0 0 0 0 0 0 0 0 0 0 0 0 0 0 0 0 0 0 0 0 0 0 0 0 0
0 0 0.0417995352632294 0 0 0 0 0 0 0 0 0 0 0 0 0 0 0.102767054133755 0.271264110948839 0 0 0 0 0 0 0 0 0 0 0 0 0 0 0 0 0 0 0 0 0 0 0 0 0 0 0 0 0 0 0 0 0 0 0 0 0 0 0 0 0 0 0 0 0 0 0 0 0 0 0.340054582579748 0 0 0 0 0 0 0 0 0 0 0 0 0 0 0 0 0 0 0 0 0 0 0 0 0 0 0 0 0 0 0 0 0 0 0 0 0 0 0 0 0 0.106547286215993 0 0.0728767635878451 0 0 0 0 0 0 0 0 0 0 0.0646906672705904 0 0 0 0 0 0 0 0 0 0 0 0 0 0 0 0 0 0 0 0 0 0 0 0 0 0 0 0 0 0 0 0 0 0 0 0 0 0 0 0 0 0 0 0 0 0 0 0 0 0 0 0 0 0 0 0 0 0 0 0 0 0 0 0 0 0 0 0 0 0 0 0 0 0 0 0 0 0 0 0 0 0 0 0 0 0 0 0 0 0 0 0 0 0 0 0 0 0 0 0 0 0 0 0 0 0 0 0 0 0 0 0 0 0 0 0 0 0 0 0 0 0 0 0 0 0 0 0 0 0 0 0 0 0 0 0 0 0 0 0 0 0 0 0 0 0 0 0 0 0 0 0 0 0 0 0 0 0 0 0 0 0 0 0 0 0 0 0 0 0 0 0 0 0 0 0 0 0 0 0 0 0 0 0 0 0 0 0 0 0 0 0
0 0 0 0 0 0 0 0 0 0 0 0 0 0 0 0.00642006795080042 0 0 0.0327509714977342 0 0 0 0 0 0 0 0 0 0 0 0 0 0 0 0 0 0 0 0 0 0 0 0 0 0 0 0.0108667407580264 0 0 0 0.0188436227516014 0 0 0 0 0 0 0 0 0 0 0 0 0 0 0 0 0.0885107019109895 0.0267760901003825 0.188074499535122 0 0 0 0 0 0 0 0 0 0 0 0 0 0 0 0 0 0 0 0 0 0 0 0 0 0 0 0 0 0 0 0 0 0 0 0 0 0 0 0.0475389190330215 0.0280638821530271 0 0.0279186679235714 0.492177025209285 0 0 0 0 0 0 0 0 0.00664414454742638 0 0.0254146666290119 0 0 0 0 0 0 0 0 0 0 0 0 0 0 0 0 0 0 0 0 0 0 0 0 0 0 0 0 0 0 0 0 0 0 0 0 0 0 0 0 0 0 0 0 0 0 0 0 0 0 0 0 0 0 0 0 0 0 0 0 0 0 0 0 0 0 0 0 0 0 0 0 0 0 0 0 0 0 0 0 0 0 0 0 0 0 0 0 0 0 0 0 0 0 0 0 0 0 0 0 0 0 0 0 0 0 0 0 0 0 0 0 0 0 0 0 0 0 0 0 0 0 0 0 0 0 0 0 0 0 0 0 0 0 0 0 0 0 0 0 0 0 0 0 0 0 0 0 0 0 0 0 0 0 0 0 0 0 0 0 0 0 0 0 0 0 0 0 0 0 0 0 0 0 0 0 0 0 0 0 0 0 0 0 0 0 0 0 0 0 0 0
0 0 0 0 0 0 0 0 0 0 0 0 0 0 0 0 0 0 0 0 0 0 0 0 0 0 0 0 0 0.0809485033196579 0.10744128733835 0 0 0 0 0 0 0 0 0 0 0 0 0 0 0 0 0 0 0 0 0 0 0 0 0 0 0 0 0 0 0 0 0 0 0 0 0 0 0 0 0 0 0 0 0 0 0 0 0 0 0 0 0 0 0 0 0 0 0 0 0 0 0.0471633333178332 0 0 0 0 0 0 0 0 0 0 0 0 0 0 0 0.0868877719811972 0 0.172550919256449 0 0 0 0.135573257259792 0 0 0 0 0 0.115971545029297 0 0 0 0 0 0 0 0 0 0 0 0 0 0 0 0 0 0 0 0 0 0 0 0 0 0 0 0 0 0 0 0 0 0 0 0 0 0 0 0 0 0 0 0 0 0.182556422019978 0 0 0 0 0 0 0 0 0 0 0 0 0 0 0 0 0 0 0 0 0 0 0 0 0 0 0 0 0 0 0 0 0 0 0 0 0 0 0 0 0 0 0 0 0 0 0 0 0 0 0 0 0 0 0 0 0 0 0 0 0 0 0 0 0 0 0 0 0 0 0 0 0 0 0 0 0 0 0 0 0 0 0 0 0 0 0 0 0 0 0 0 0 0.0303625659323444 0 0.0405443945451027 0 0 0 0 0 0 0 0 0 0 0 0 0 0 0 0 0 0 0 0 0 0 0 0 0 0 0 0 0 0 0 0 0 0 0 0 0 0 0 0 0 0 0 0 0 0 0 0 0 0 0 0 0
0 0 0 0 0 0 0 0 0 0 0 0 0 0 0 0 0 0 0 0 0 0 0 0 0 0 0 0 0 0 0 0 0 0 0 0 0 0 0 0 0 0 0 0 0 0 0 0 0 0 0 0 0 0 0 0 0 0 0 0 0 0 0 0 0 0 0 0 0 0.0530040566040046 0 0 0 0 0 0 0 0 0 0 0 0 0 0 0 0 0 0 0 0 0 0 0 0 0 0 0 0 0 0 0 0 0 0 0 0 0 0 0 0 0.0293248942120864 0.75190566705874 0 0 0 0 0 0 0 0 0 0.077858614721055 0 0 0 0.0879067674041144 0 0 0 0 0 0 0 0 0 0 0 0 0 0 0 0 0 0 0 0 0 0 0 0 0 0 0 0 0 0 0 0 0 0 0 0 0 0 0 0 0 0 0 0 0 0 0 0 0 0 0 0 0 0 0 0 0 0 0 0 0 0 0 0 0 0 0 0 0 0 0 0 0 0 0 0 0 0 0 0 0 0 0 0 0 0 0 0 0 0 0 0 0 0 0 0 0 0 0 0 0 0 0 0 0 0 0 0 0 0 0 0 0 0 0 0 0 0 0 0 0 0 0 0 0 0 0 0 0 0 0 0 0 0 0 0 0 0 0 0 0 0 0 0 0 0 0 0 0 0 0 0 0 0 0 0 0 0 0 0 0 0 0 0 0 0 0 0 0 0 0 0 0 0 0 0 0 0 0 0 0 0 0 0 0 0 0 0 0 0 0
0.0149192088480757 0 0.0275672966536112 0 0.0163420960420006 0.119918254492076 0 0 0 0 0 0 0.262472602678558 0 0 0 0 0.00977042516653907 0 0 0 0 0 0 0 0 0 0 0 0 0 0.0266943945329414 0 0 0 0 0.0126349791126362 0.00999521352053039 0 0 0 0 0 0 0 0 0 0 0 0 0 0 0 0 0 0.0525025211212109 0 0 0 0 0 0 0 0 0 0 0 0 0 0 0 0 0 0 0 0 0 0 0 0 0 0 0 0 0 0 0 0 0 0 0 0 0 0.00831261806172397 0 0 0 0 0 0 0 0 0 0 0 0 0 0 0 0 0 0 0 0 0 0.0897084103633767 0 0 0.195683556230583 0 0 0 0 0 0 0 0 0 0 0 0.0286775711411903 0 0 0.0593311431934659 0 0 0 0 0 0 0 0 0 0 0 0 0 0 0 0 0 0 0 0 0 0 0 0 0 0 0 0 0 0 0 0 0 0 0 0 0 0 0 0 0 0 0 0 0 0 0 0 0 0 0 0 0 0 0.014811838421019 0 0 0 0 0 0 0 0 0 0 0 0 0 0 0 0 0 0.0506578704204619 0 0 0 0 0 0 0 0 0 0 0 0 0 0 0 0 0 0 0 0 0 0 0 0 0 0 0 0 0 0 0 0 0 0 0 0 0 0 0 0 0 0 0 0 0 0 0 0 0 0 0 0 0 0 0 0 0 0 0 0 0 0 0 0 0 0 0 0 0 0 0 0 0 0 0 0 0 0 0 0 0 0 0 0 0 0 0 0 0 0 0 0 0 0 0 0 0 0 0 0 0 0 0 0 0 0 0 0 0 0
0 0 0.0112477418172237 0 0 0 0 0 0 0 0 0 0.0291724072941657 0 0 0 0.00644391263639106 0 0 0 0 0 0 0 0 0 0 0 0 0 0.0210551634201039 0 0 0 0 0 0 0 0 0 0 0 0 0 0 0 0 0 0 0 0 0 0 0 0 0 0 0 0 0 0 0 0 0 0 0 0 0 0 0 0 0 0 0 0 0 0 0 0 0 0 0 0 0 0 0 0 0 0 0 0 0 0 0 0 0 0 0 0 0 0 0 0 0 0.048262507203118 0 0.141770072024079 0.0370230116707413 0.0610454324631954 0.0554868546865714 0 0 0.0203009513994565 0 0.0585332473723766 0 0.155568247923276 0.0648840551936771 0.0394026904799577 0.0393819194254084 0 0 0 0 0 0 0 0 0 0 0 0 0 0 0 0 0 0 0 0 0 0 0 0 0 0 0 0 0 0 0 0 0 0 0 0 0 0 0 0 0 0 0 0 0 0 0 0.0892754728017971 0 0 0 0 0 0 0 0 0 0 0 0 0 0 0 0 0 0 0 0 0.00427525415178775 0 0 0 0 0 0 0 0 0 0 0 0 0 0 0 0 0 0 0 0 0 0 0 0 0 0 0 0 0 0 0 0 0 0 0 0 0 0 0 0 0 0 0 0 0 0 0 0 0 0 0 0 0 0 0 0 0 0 0 0 0 0 0 0 0 0 0 0 0 0 0 0 0.0302095097738 0.0170547307785407 0.0247737265527123 0 0 0 0.0448330909316204 0 0 0 0 0 0 0 0 0 0 0 0 0 0 0 0 0 0 0 0 0 0 0 0 0 0 0 0 0 0 0 0 0 0 0 0 0 0 0 0 0 0 0 0 0 0 0 0 0
0 0 0.0055553020335321 0 0 0 0 0 0 0 0 0 0.0201237112978078 0 0 0 0.00823057168269299 0 0 0 0 0 0 0 0 0 0 0 0 0 0 0 0 0 0 0 0 0 0 0 0 0 0 0 0 0 0 0 0 0 0 0 0 0 0 0 0 0 0 0 0 0 0 0 0 0 0 0 0 0 0 0 0 0 0 0 0 0 0 0 0 0 0 0 0 0 0 0 0 0 0 0 0 0 0 0 0 0 0 0 0 0 0 0 0 0 0.0905679762106012 0.0298346427791816 0.0563791039584057 0 0 0 0 0 0 0.234087067855531 0 0.0696639290224872 0.0234577166784043 0.0480996016661621 0 0 0 0 0.0110332464044608 0 0 0 0 0 0 0 0 0 0 0 0 0 0 0 0 0 0 0 0 0 0 0 0 0 0 0 0 0 0 0 0 0 0 0 0 0 0 0 0 0 0 0.154088585747729 0 0 0 0 0 0 0 0 0 0 0 0 0 0 0 0 0 0 0 0 0.00557604163027065 0 0 0 0 0 0 0 0 0 0 0 0 0 0 0 0 0 0 0 0 0 0 0 0 0 0 0 0 0 0 0 0 0 0 0 0 0 0 0 0 0 0 0 0 0 0 0 0 0 0 0 0 0 0 0 0 0 0 0 0 0 0 0 0 0 0 0 0 0.00565153260366546 0 0 0 0.0211507041688687 0.173566705509774 0.00486445153536668 0 0 0 0.0380691092150599 0 0 0 0 0 0 0 0 0 0 0 0 0 0 0 0 0 0 0 0 0 0 0 0 0 0 0 0 0 0 0 0 0 0 0 0 0 0 0 0 0 0 0 0 0 0 0 0 0
0 0 0 0 0 0 0 0 0 0 0 0 0.0358715133318314 0 0 0 0 0 0 0 0 0 0 0 0 0 0.0337378816524377 0 0 0 0 0 0 0 0 0 0 0 0 0 0 0 0 0 0 0 0 0 0 0 0 0 0 0 0 0 0 0 0 0 0 0 0 0 0 0 0 0 0 0 0 0 0 0 0 0 0 0 0 0 0 0 0 0 0 0 0 0 0 0 0 0 0 0 0 0 0 0 0 0 0 0 0 0 0 0 0.0155107916374461 0 0.190591242988229 0 0 0 0 0 0 0.0716454700752071 0.0511213430594027 0 0 0.0740196310463053 0.191113023917758 0 0 0 0.00707568612394228 0 0 0 0 0 0 0 0 0 0 0 0 0 0 0 0 0 0 0 0 0 0 0 0 0 0 0 0 0 0 0 0 0 0 0 0 0 0 0 0 0 0 0.104647751178382 0 0 0 0 0 0 0 0 0 0 0 0 0 0 0 0 0 0 0.00819707140319235 0 0 0 0 0 0 0 0 0 0 0 0 0 0 0 0 0 0 0 0 0 0 0 0 0 0 0 0 0 0 0 0 0 0 0 0 0 0 0 0 0 0 0 0 0 0 0 0 0 0 0 0 0 0 0 0 0 0 0 0 0 0 0 0 0 0 0 0 0 0 0 0 0 0 0 0.136487998419234 0 0.0128861270029762 0 0 0 0 0.0610177327872813 0.00607673537637473 0 0 0 0 0 0 0 0 0 0 0 0 0 0 0 0 0 0 0 0 0 0 0 0 0 0 0 0 0 0 0 0 0 0 0 0 0 0 0 0 0 0 0 0 0 0
0.0202995644066621 0 0.0251745107918154 0 0 0.0992128387463552 0 0 0 0 0 0 0.144129764430311 0 0 0 0 0.015351668092225 0 0 0 0 0 0 0 0 0 0 0 0 0 0.0172943174495745 0 0 0 0 0 0 0 0 0 0 0 0 0 0 0 0 0 0 0 0 0 0 0 0 0 0 0 0 0 0 0 0 0 0 0 0 0 0 0 0 0 0 0 0 0 0 0 0 0 0 0 0 0 0 0 0 0 0 0 0 0 0 0 0 0 0 0 0 0 0 0 0 0.0811237333083566 0 0 0 0 0 0 0 0 0 0.284997430044398 0.0879514554245702 0.0347973706199627 0 0 0 0 0 0 0 0 0 0 0 0 0 0 0 0 0.0115957359454957 0 0 0 0 0 0 0 0 0 0 0 0 0 0 0 0 0 0 0 0 0 0 0 0 0 0 0 0 0 0 0 0 0 0.0939454460924922 0 0 0 0 0 0 0 0 0 0 0 0 0 0 0 0 0 0 0 0 0.0136053422294002 0 0 0 0 0 0 0 0 0 0 0 0 0 0 0 0 0 0.0627927392905831 0 0 0 0 0 0 0 0 0 0 0 0 0 0 0 0 0 0 0 0 0 0 0 0 0 0 0 0 0 0 0 0 0 0 0 0 0 0 0 0 0 0 0 0 0 0 0 0 0 0 0 0 0 0 0.00772808312779846 0 0 0 0 0 0 0 0 0 0 0 0 0 0 0 0 0 0 0 0 0 0 0 0 0 0 0 0 0 0 0 0 0 0 0 0 0 0 0 0 0 0 0 0 0 0 0 0 0 0 0 0 0 0 0
0 0 0 0 0 0 0 0 0 0 0 0 0.162526819961347 0 0 0 0 0 0 0 0 0 0 0 0 0 0 0 0 0 0 0.0729781565709282 0 0 0 0 0 0 0 0 0 0 0 0 0 0 0 0 0 0 0 0 0 0 0 0 0 0 0 0 0 0 0 0 0 0 0 0 0 0 0 0 0 0 0 0 0 0 0 0 0 0 0 0 0 0 0 0 0 0 0 0 0 0 0 0 0 0 0 0 0 0 0 0 0 0 0 0 0 0 0 0 0 0 0 0.130391230301267 0.105836756627701 0.221946176825614 0 0 0 0 0 0 0 0 0 0 0 0 0 0 0 0 0 0 0 0 0 0 0 0 0 0 0 0 0 0 0 0 0 0 0 0 0 0 0 0 0 0 0 0 0 0 0 0 0 0.168482170847173 0 0 0 0 0 0 0 0 0 0 0 0 0 0 0 0 0 0 0 0 0 0 0 0 0 0 0 0 0 0 0 0 0 0 0 0 0 0 0 0 0 0 0 0 0 0 0 0 0 0 0 0 0 0 0 0 0 0 0 0 0 0 0 0 0 0 0 0 0 0 0 0 0 0 0 0 0 0 0 0 0 0 0 0 0 0 0 0 0 0 0 0 0 0.0156439788262536 0.0862108957216293 0.0359838143180875 0 0 0 0 0 0 0 0 0 0 0 0 0 0 0 0 0 0 0 0 0 0 0 0 0 0 0 0 0 0 0 0 0 0 0 0 0 0 0 0 0 0 0 0 0 0 0 0 0 0 0 0 0
0 0 0 0 0 0 0 0 0 0 0 0 0.0468369656680573 0 0 0 0 0 0 0 0 0 0.111028344651306 0 0 0 0.111327362295705 0 0 0 0 0 0.00830793726077341 0 0 0 0 0 0 0 0 0 0 0 0 0 0 0 0.0720470159543475 0 0 0 0 0 0 0 0 0 0 0 0 0 0 0 0 0 0 0 0 0 0 0 0 0 0.0303384763059225 0 0 0 0 0 0 0 0 0 0 0 0 0 0 0 0 0 0 0 0 0 0 0 0 0 0 0 0 0 0 0 0 0 0.214053266659675 0 0 0 0 0 0 0 0 0.220342438599421 0 0 0 0 0 0 0 0 0 0 0.039364555858837 0 0 0 0 0 0 0 0 0 0 0 0 0 0 0 0 0 0 0 0 0 0 0 0 0 0 0 0 0 0 0 0 0 0 0 0 0 0 0.0136397262799921 0 0 0 0 0 0.039900998009375 0 0 0 0 0 0 0 0 0 0 0 0 0 0 0 0 0 0 0 0 0 0 0 0 0 0 0 0.0219384636670466 0.00905078468285696 0 0 0 0 0 0 0 0 0 0 0 0 0 0 0 0 0 0 0 0 0 0 0 0 0 0 0 0 0 0 0 0 0 0 0 0 0 0 0 0 0 0 0 0 0 0 0 0 0 0 0 0 0 0 0 0 0 0 0 0.0249748610265569 0 0.0264933927952649 0 0 0 0 0.0103554102848641 0 0 0 0 0 0 0 0 0 0 0 0 0 0 0 0 0 0 0 0 0 0 0 0 0 0 0 0 0 0 0 0 0 0 0 0 0 0 0 0 0 0 0 0 0 0 0
0 0 0 0 0 0 0 0 0 0 0 0 0 0 0 0 0 0 0 0 0 0 0 0 0 0 0 0 0 0 0.033925872093625 0 0 0 0 0 0 0 0 0 0 0 0 0 0 0 0 0 0 0 0 0 0 0 0 0 0 0 0 0 0 0 0 0 0 0 0 0 0 0 0 0 0 0 0 0 0 0 0 0 0 0 0 0 0 0 0 0 0 0 0.0251604178375249 0 0 0 0 0 0 0 0 0 0 0 0 0 0 0.412170817677744 0 0 0 0 0 0 0.0624624041154733 0.169650243859252 0 0 0 0 0 0 0 0 0 0.196214397281879 0 0 0 0 0 0 0 0 0 0 0 0 0 0 0 0 0 0 0 0 0 0 0 0 0 0 0 0 0 0 0 0 0 0 0 0 0 0 0 0 0 0 0 0 0 0 0 0 0 0 0 0 0 0 0 0 0 0 0 0 0 0 0 0 0 0 0 0 0 0 0 0 0 0 0 0 0 0 0 0 0 0 0 0 0 0 0 0 0 0 0 0 0 0 0 0 0 0 0 0 0 0 0 0 0 0 0 0 0 0 0 0 0 0 0 0 0 0 0 0 0 0 0 0 0 0 0 0 0 0 0 0 0 0 0 0 0 0 0.100415847134501 0 0 0 0 0 0 0 0 0 0 0 0 0 0 0 0 0 0 0 0 0 0 0 0 0 0 0 0 0 0 0 0 0 0 0 0 0 0 0 0 0 0 0 0 0 0 0 0 0 0 0 0 0 0
0 0 0 0 0 0 0 0 0 0 0 0 0 0 0 0 0 0 0 0 0.0275743674597744 0 0 0 0 0 0 0.0760091547971541 0 0 0 0 0 0 0 0 0.00819998440400824 0 0 0 0 0 0 0 0 0 0.0935385904203907 0 0 0 0.0791371856895439 0 0 0.0251872312469925 0 0 0 0 0.0390895451817633 0.347782841303302 0 0 0 0 0 0 0 0.0286818542781093 0 0 0 0 0 0.0125795215288763 0 0 0.0227178915325021 0 0 0 0 0 0 0 0 0 0 0.0547394037257003 0 0 0 0 0 0 0 0 0 0 0 0 0 0 0 0 0 0 0 0 0 0.0154937386983796 0 0.0108243803162656 0 0 0 0 0 0 0 0 0 0 0 0.0319103166665415 0.0473900136469602 0 0 0 0 0.0537717153870773 0 0 0 0 0 0 0 0 0 0 0 0 0 0 0 0 0 0 0 0 0 0 0 0 0 0 0 0 0 0 0 0 0 0 0 0 0 0 0 0 0 0 0.0168418162232601 0 0.00853044749339899 0 0 0 0 0 0 0 0 0 0 0 0 0 0 0 0 0 0 0 0 0 0 0 0 0 0 0 0 0 0 0 0 0 0 0 0 0 0 0 0 0 0 0 0 0 0 0 0 0 0 0 0 0 0 0 0 0 0 0 0 0 0 0 0 0 0 0 0 0 0 0 0 0 0 0 0 0 0 0 0 0 0 0 0 0 0 0 0 0 0 0 0 0 0 0 0 0 0 0 0 0 0 0 0 0 0 0 0 0 0 0 0 0 0 0 0 0 0 0 0 0 0 0 0 0 0 0 0 0 0 0 0 0 0 0 0 0 0 0 0 0 0
0 0 0 0 0 0 0 0 0 0 0 0 0 0 0 0 0 0 0 0 0 0 0 0 0 0 0 0.130643188495814 0 0 0.0213697251388308 0 0 0 0 0 0 0 0 0 0 0 0 0 0 0 0 0 0 0 0 0 0 0 0 0 0 0 0 0 0 0 0 0 0 0 0 0 0 0 0 0 0 0 0 0 0 0 0 0 0 0 0 0 0 0 0.0048689575600039 0 0 0 0 0 0 0 0 0 0 0 0 0 0 0 0 0 0 0.424915579235921 0 0.0291313038290739 0 0 0 0 0 0 0 0 0 0 0 0 0 0.0633172681890031 0.0210401232087171 0 0 0.0620069131518389 0 0 0 0.0270675466209741 0 0 0 0 0 0 0 0 0 0 0 0 0 0 0 0 0 0 0 0 0 0 0 0 0 0 0 0 0 0 0 0 0 0 0.016460767914124 0 0 0 0 0 0 0 0 0.0104539482350176 0 0 0 0 0 0 0 0 0 0 0 0 0 0 0 0 0 0 0 0 0 0 0 0 0 0 0 0 0 0 0 0 0 0 0 0 0 0 0 0 0 0 0 0 0 0 0 0 0 0 0 0 0 0 0 0 0 0 0 0 0 0 0 0 0 0 0 0 0 0 0 0 0 0 0 0 0 0 0 0 0 0 0 0 0 0 0 0 0 0 0.00955004165054529 0 0 0 0 0.0920761341739234 0.0525374050955893 0 0 0 0 0 0 0 0 0 0.0345610975006242 0 0 0 0 0 0 0 0 0 0 0 0 0 0 0 0 0 0 0 0 0 0 0 0 0 0 0 0 0 0 0 0 0 0 0 0
0 0.156601235246098 0.0646394092535959 0 0 0 0 0 0 0 0 0.0254872358576663 0 0 0 0 0.199261731218563 0 0.0627612004382815 0 0 0 0 0 0 0 0 0 0 0 0.0379576344041332 0 0 0 0 0 0 0 0 0 0 0 0 0 0 0 0 0 0 0 0 0 0 0 0 0 0 0 0 0.0972327795439782 0 0 0 0 0 0 0 0 0 0 0 0 0 0 0 0 0 0 0 0 0 0 0 0 0 0 0 0 0 0 0 0 0 0 0 0 0 0 0 0 0 0 0 0 0 0 0 0.0646006180360446 0.0208603510153515 0 0.0302046501694162 0.0450517059897865 0 0 0 0 0.0140445793037311 0.0122738182113875 0 0 0 0 0.0515643665572735 0 0 0.117458684754693 0 0 0 0 0 0 0 0 0 0 0 0 0 0 0 0 0 0 0 0 0 0 0 0 0 0 0 0 0 0 0 0 0 0 0 0 0 0 0 0 0 0 0 0 0 0 0 0 0 0 0 0 0 0 0 0 0 0 0 0 0 0 0 0 0 0 0 0 0 0 0 0 0 0 0 0 0 0 0 0 0 0 0 0 0 0 0 0 0 0 0 0 0 0 0 0 0 0 0 0 0 0 0 0 0 0 0 0 0 0 0 0 0 0 0 0 0 0 0 0 0 0 0 0 0 0 0 0 0 0 0 0 0 0 0 0 0 0 0 0 0 0 0 0 0 0 0 0 0 0 0 0 0 0 0 0 0 0 0 0 0 0 0 0 0 0 0 0 0 0 0 0 0 0 0 0 0 0 0 0 0 0 0 0 0 0 0 0 0 0 0
0 0 0 0 0 0 0 0 0 0 0 0 0 0 0 0 0 0 0 0 0 0 0 0 0 0 0 0 0 0 0.0389303345370597 0 0 0 0 0 0 0 0 0 0 0 0 0 0 0 0 0 0 0 0 0 0 0 0 0 0 0 0 0 0 0 0 0 0 0 0 0 0 0 0 0 0 0 0 0 0 0 0 0 0 0 0 0 0 0 0.0120025137373254 0 0 0 0 0 0 0 0 0 0 0 0 0 0 0 0 0 0 0.214130736909351 0 0.0940855132555837 0.0892190211906397 0 0 0 0 0.163324021199356 0 0 0 0 0 0 0 0 0 0.163843324515306 0.188073707027603 0 0 0 0 0 0 0 0 0 0 0 0 0 0 0 0 0 0 0 0 0 0 0 0 0 0 0 0 0 0 0 0 0 0 0 0 0 0 0 0 0 0 0 0 0 0 0 0 0 0 0 0 0 0 0 0 0 0 0 0 0 0 0 0 0 0 0 0 0 0 0 0 0 0 0 0 0 0 0 0 0 0 0 0 0 0 0 0 0 0 0 0 0 0 0 0 0 0 0 0 0 0 0 0 0 0 0 0 0 0 0 0 0 0 0 0 0 0 0 0 0 0 0 0 0 0 0 0 0 0 0 0 0 0 0 0 0 0 0 0 0 0 0 0 0.0363908276277752 0 0 0 0 0 0 0 0 0 0 0 0 0 0 0 0 0 0 0 0 0 0 0 0 0 0 0 0 0 0 0 0 0 0 0 0 0 0 0 0 0 0 0 0 0 0 0
0 0 0 0 0 0 0 0 0 0 0 0 0 0 0 0 0 0 0 0 0 0 0 0 0 0 0 0 0 0 0 0.108904377251 0.166962970478541 0 0 0.258646491089048 0 0 0 0 0.465486161181412 0 0 0 0 0 0 0 0 0 0 0 0 0 0 0 0 0 0 0 0 0 0 0 0 0 0 0 0 0 0 0 0 0 0 0 0 0 0 0 0 0 0 0 0 0 0 0 0 0 0 0 0 0 0 0 0 0 0 0 0 0 0 0 0 0 0 0 0 0 0 0 0 0 0 0 0 0 0 0 0 0 0 0 0 0 0 0 0 0 0 0 0 0 0 0 0 0 0 0 0 0 0 0 0 0 0 0 0 0 0 0 0 0 0 0 0 0 0 0 0 0 0 0 0 0 0 0 0 0 0 0 0 0 0 0 0 0 0 0 0 0 0 0 0 0 0 0 0 0 0 0 0 0 0 0 0 0 0 0 0 0 0 0 0 0 0 0 0 0 0 0 0 0 0 0 0 0 0 0 0 0 0 0 0 0 0 0 0 0 0 0 0 0 0 0 0 0 0 0 0 0 0 0 0 0 0 0 0 0 0 0 0 0 0 0 0 0 0 0 0 0 0 0 0 0 0 0 0 0 0 0 0 0 0 0 0 0 0 0 0 0 0 0 0 0 0 0 0 0 0 0 0 0 0 0 0 0 0 0 0 0 0 0 0 0 0 0 0 0 0 0 0 0 0 0 0
0 0 0 0.00700273204772519 0 0 0 0 0 0 0 0.00782232891389612 0 0.0275697003132041 0.0417764025683744 0.0420801952246017 0 0 0 0 0 0 0 0 0 0 0 0 0 0.0294279282480481 0.403740562945285 0 0 0 0 0 0 0.0296901291952615 0 0 0 0 0 0 0 0.00429392938954233 0 0 0 0 0 0 0 0 0 0 0.00426035431469521 0 0.0292386695961796 0 0 0 0 0 0 0 0 0.00495433113986953 0 0 0 0.00510964843624424 0 0 0 0 0 0 0 0 0 0 0 0 0 0.0339991815706043 0 0.0168629467081198 0 0 0 0 0 0 0 0 0.0825145862136908 0.027620384611938 0 0 0 0 0 0 0 0 0 0 0 0.00438059598006847 0 0 0 0 0 0 0 0 0 0 0 0 0 0 0 0 0 0 0 0 0 0 0 0 0 0 0.0896189633424288 0.0424924557471327 0.0043946884723682 0 0 0.007568392701827 0 0 0 0.0117622889167753 0.0102937678515356 0.0114128771847224 0.00573155880172687 0 0.00726372055566528 0 0 0 0.00711667900846908 0 0 0 0 0 0 0 0 0 0 0 0 0 0 0 0 0 0 0 0 0 0 0 0 0 0 0 0 0 0 0 0 0 0 0 0 0 0 0 0 0 0 0 0 0 0 0 0 0 0 0 0 0 0 0 0 0 0 0 0 0 0 0 0 0 0 0 0 0 0 0 0 0 0 0 0 0 0 0 0 0 0 0 0 0 0 0 0 0 0 0 0 0 0 0 0 0 0 0 0 0 0 0 0 0 0 0 0 0 0 0 0 0 0 0 0 0 0 0 0 0 0 0 0 0 0 0 0 0 0 0 0 0 0 0 0 0 0 0 0 0 0 0 0 0 0 0 0 0 0 0 0 0 0 0 0 0 0 0 0 0 0
0 0 0 0 0 0 0 0 0 0 0 0 0 0 0 0 0 0 0 0 0.0356651821043463 0 0.296116612633957 0 0 0 0 0 0 0 0.0429603613796566 0 0.0323316176001062 0 0 0 0 0 0 0 0 0 0 0 0.111938058658506 0 0 0 0 0 0 0 0 0 0 0 0 0 0 0.0311140657913708 0 0 0 0 0 0 0 0 0 0 0 0 0 0 0 0 0 0 0 0 0 0 0 0 0 0 0 0 0 0 0 0 0 0 0 0 0 0 0 0 0.0216297274023506 0 0 0 0 0 0 0 0 0 0 0 0 0 0 0 0 0 0 0 0.101531726789816 0 0 0 0 0 0 0 0 0 0 0 0 0 0 0 0 0 0 0 0 0 0 0 0 0 0 0 0 0 0 0 0 0 0 0 0 0 0 0 0 0 0 0 0 0 0 0 0.035158723105582 0 0 0 0.0456143766012281 0.1575915472816 0 0 0 0 0 0 0 0 0 0 0 0 0 0 0 0.0883480006514803 0 0 0 0 0 0 0 0 0 0 0 0 0 0 0 0 0 0 0 0 0 0 0 0 0 0 0 0 0 0 0 0 0 0 0 0 0 0 0 0 0 0 0 0 0 0 0 0 0 0 0 0 0 0 0 0 0 0 0 0 0 0 0 0 0 0 0 0 0 0 0 0 0 0 0 0 0 0 0 0 0 0 0 0 0 0 0 0 0 0 0 0 0 0 0 0 0 0 0 0 0 0 0 0 0 0 0 0 0 0 0 0 0 0 0 0 0 0 0 0 0 0 0 0 0 0 0
0 0 0 0 0 0 0 0 0 0 0 0 0 0 0 0 0 0 0 0 0 0 0 0 0 0 0.0203351559766894 0.175272027088277 0 0 0 0 0 0 0 0 0 0 0 0 0 0 0 0 0 0.038361329133329 0.0140895414025807 0 0 0 0.01225492633004 0 0 0.0206203741718079 0 0 0 0 0.0406518687396731 0.120059417635816 0.146912104423259 0 0 0 0 0 0.0168075054453388 0 0 0 0 0 0 0 0 0 0 0 0 0 0 0 0 0 0 0 0 0.0296686440585208 0 0 0 0 0 0 0 0 0 0 0 0 0 0 0 0 0 0.0554077513582254 0 0 0 0 0 0 0 0 0 0 0 0 0 0 0 0 0.0737279421482651 0.0562872394750227 0 0 0 0 0 0 0 0 0 0 0 0 0 0 0 0 0 0 0 0 0 0 0 0 0 0 0 0 0 0 0 0 0 0 0 0 0 0 0 0 0.00871757124644415 0 0 0 0 0 0 0 0.0704311553368352 0 0.0140392704723806 0 0 0 0 0 0 0 0 0.0169017274146406 0 0 0 0 0 0 0 0 0 0 0 0 0 0 0 0 0 0 0 0 0 0 0 0 0 0 0 0 0 0 0 0 0 0 0.039737701822498 0 0 0 0 0 0 0 0 0 0 0 0 0 0 0 0 0 0 0 0 0 0 0 0 0 0 0 0 0 0 0 0 0 0 0 0 0 0 0 0 0 0 0 0 0 0 0 0 0 0 0 0.0189465469451052 0 0 0 0 0 0 0 0 0 0.0107701993752514 0 0 0 0 0 0 0 0 0 0 0 0 0 0 0 0 0 0 0 0 0 0 0 0 0 0 0 0 0 0 0 0 0 0 0 0
0.00516949091869916 0 0.00219634210493937 0.165884667904136 0 0.00252693942495464 0.0248071772271121 0.00336369897005097 0.0161477868633366 0.00582081394933054 0.0239674232286019 0 0 0 0.0127047699785819 0.00982981817635276 0.00378869013102042 0 0 0 0 0 0 0 0 0 0 0 0.00171365369003077 0.00459527246488699 0.00708346517341814 0 0 0 0 0 0.172348176314851 0.215900801444589 0 0 0 0 0 0 0 0 0 0 0 0 0.00296828824193112 0 0 0 0 0 0 0 0 0 0 0 0 0 0 0 0 0.00454123913504107 0 0 0 0.0035572851050539 0 0.011497290801201 0 0 0 0 0 0 0 0 0 0 0 0.0117158459271589 0.00262442650770753 0.0285012106968627 0 0 0 0 0 0.0964967730828806 0 0 0 0 0 0 0 0 0 0 0 0 0 0 0 0.00504582126115675 0 0 0 0 0.00642786142579355 0 0 0 0 0 0 0 0 0 0 0 0 0 0 0 0 0 0 0.131326750754189 0 0 0 0 0 0 0 0 0 0 0 0 0 0 0 0 0 0 0 0 0 0 0 0 0 0 0 0 0 0 0 0 0 0.00235455224612838 0 0 0 0 0 0 0 0 0 0 0 0 0 0 0 0 0 0 0 0 0 0 0 0 0 0 0 0 0 0 0 0 0 0 0 0 0 0 0.00302439148882122 0 0 0 0 0 0 0 0 0 0 0 0 0 0 0 0 0 0 0 0 0 0 0 0 0 0 0 0 0 0 0 0 0 0 0 0 0 0 0 0 0 0 0 0 0 0 0 0 0 0 0 0 0 0.00401873056094768 0 0 0 0 0 0 0 0 0 0 0.00805054480023398 0 0 0 0 0 0 0 0 0 0 0 0 0 0 0 0 0 0 0 0 0 0 0 0 0 0 0 0 0 0 0 0 0 0 0 0 0 0 0 0 0 0 0 0 0
0.00351864948548302 0 0 0 0.00441990322829401 0.0158756532375363 0 0.150859300790223 0 0 0.0038468919999602 0.00348297455827131 0 0.00326888676259244 0.00812640688907256 0.0187136081052681 0 0 0 0 0 0 0 0 0 0 0 0 0 0 0 0 0 0 0 0 0.0490371588168793 0.0225752661501284 0 0 0 0 0 0 0 0 0.180370205227668 0 0 0 0.0220595733038423 0 0 0 0 0 0 0 0.0176851176640365 0 0 0 0 0 0 0 0 0 0 0 0.00971334673722227 0 0 0.0462134213455783 0 0.00535809138491656 0 0 0 0 0 0 0 0 0 0.0106750792362025 0 0.0491440447684199 0 0.00435938747199298 0 0 0 0 0 0 0 0 0 0 0 0 0 0 0 0 0 0 0 0 0 0 0 0 0 0 0 0 0 0 0 0 0 0 0 0 0 0 0 0 0 0 0.117272746330268 0.227174855760553 0.00636270869062 0 0 0.00207267405208918 0.00325558218407909 0 0.014558465818803 0 0 0 0 0 0 0 0 0 0 0 0 0 0 0 0 0 0 0 0 0 0 0 0 0 0 0 0 0 0 0 0 0 0 0 0 0 0 0 0 0 0 0 0 0 0 0 0 0 0 0 0 0 0 0 0 0 0 0 0 0 0 0 0 0 0 0 0 0 0 0 0 0 0 0 0 0 0 0 0 0 0 0 0 0 0 0 0 0 0 0 0 0 0 0 0 0 0 0 0 0 0 0 0 0 0 0 0 0 0 0 0 0 0 0 0 0 0 0 0 0 0 0 0 0 0 0 0 0 0 0 0 0 0 0 0 0 0 0 0 0 0 0 0 0 0 0 0 0 0 0 0 0 0 0 0 0 0 0 0 0 0 0 0 0 0 0 0 0 0 0 0 0 0 0 0
0 0 0 0 0 0 0 0 0 0 0 0.0148884774378458 0 0.0136695602509148 0 0.0307749463361176 0 0 0 0 0 0 0 0 0 0 0 0 0 0 0 0 0 0 0 0 0.0293775415124192 0 0 0 0 0 0 0 0 0 0.0490458003697533 0 0 0 0 0 0 0 0 0 0 0 0 0 0 0 0 0 0 0 0 0 0 0 0.0340280594463391 0 0 0.0814611033514051 0 0.0151816511080274 0 0 0 0 0 0 0 0 0 0 0 0 0 0 0 0 0 0 0 0 0 0 0 0 0 0 0 0 0 0 0 0 0 0 0 0 0 0 0 0 0 0 0 0 0 0 0 0 0 0 0 0 0 0 0 0.326934312948487 0 0.358576405766796 0.0132619737638542 0 0 0 0 0 0.0328001677080409 0 0 0 0 0 0 0 0 0 0 0 0 0 0 0 0 0 0 0 0 0 0 0 0 0 0 0 0 0 0 0 0 0 0 0 0 0 0 0 0 0 0 0 0 0 0 0 0 0 0 0 0 0 0 0 0 0 0 0 0 0 0 0 0 0 0 0 0 0 0 0 0 0 0 0 0 0 0 0 0 0 0 0 0 0 0 0 0 0 0 0 0 0 0 0 0 0 0 0 0 0 0 0 0 0 0 0 0 0 0 0 0 0 0 0 0 0 0 0 0 0 0 0 0 0 0 0 0 0 0 0 0 0 0 0 0 0 0 0 0 0 0 0 0 0 0 0 0 0 0 0 0 0 0 0 0 0 0 0 0 0 0 0 0 0 0 0 0 0 0 0 0 0 0 0 0
0.00749036927200693 0 0.00299101433290203 0.00804344491304822 0.0483284513174442 0.0334237002244049 0 0.0282197678192657 0.0409914920185224 0.00454439632247334 0.00650507895160009 0.00945779762633151 0 0.00566863547347783 0.0216387459997545 0.0344653589090177 0 0.00406923903657857 0 0 0 0 0 0 0 0 0 0 0.00527100711658154 0.00328366980442871 0.00585827904869496 0 0 0 0 0 0.109090868328506 0.0531419162640492 0 0 0 0 0 0 0 0 0.0217300090319828 0 0 0 0.00809534857048269 0 0 0 0 0 0 0 0.0183607395518741 0 0 0 0 0 0 0 0 0 0 0 0.00225000293188304 0 0 0.0311188298283355 0 0 0 0 0 0 0 0 0 0 0 0.0171329168777583 0.00359162891217556 0 0 0 0 0 0 0.0155532999301656 0 0 0.00637046592475068 0 0 0.00207950445796548 0 0 0 0 0 0 0 0 0 0 0 0 0 0 0.0166420802899723 0 0 0 0.00223324619275833 0 0 0 0 0 0 0 0 0 0 0 0.164344038936046 0.14232777540454 0.0805837923836526 0 0.00342398807869707 0 0.00213072377959025 0.00245492859372422 0.00223352960745435 0 0 0 0 0 0 0 0 0 0 0 0 0 0 0 0.00382304440740172 0 0 0 0 0 0 0 0 0 0 0 0 0.00293966959873462 0 0 0 0 0 0 0 0 0 0 0 0 0 0 0 0 0 0 0 0 0 0 0 0 0 0 0 0 0 0 0 0 0 0 0 0 0 0 0.00554048221201896 0 0 0 0 0 0 0 0 0 0 0 0 0 0 0 0 0 0 0 0 0 0 0 0 0 0 0 0 0 0 0 0 0 0 0 0 0 0 0 0 0 0 0 0 0 0 0 0 0 0 0 0 0 0.00470390929503588 0 0 0 0 0 0 0 0 0 0 0.00785281242391155 0 0 0 0 0 0 0 0 0 0 0 0 0 0 0 0 0 0 0 0 0 0 0 0 0 0 0 0 0 0 0 0 0 0 0 0 0 0 0 0 0 0 0 0 0
0 0 0 0 0 0 0 0 0 0 0 0 0 0 0 0.0171384912647242 0 0 0 0 0.346593543309557 0 0 0 0 0 0 0 0 0 0 0 0 0 0 0 0 0 0 0 0 0 0 0 0.0187245613256015 0 0.00480461587315066 0 0 0.0409863479919208 0 0 0 0 0 0 0 0 0 0.0458038059396886 0 0.0115597263080236 0.0697108628899744 0 0 0.0999397201552418 0.00769910957931525 0 0 0 0.132644409210431 0 0 0 0 0 0 0 0.0679617756658498 0 0 0 0 0 0 0 0 0 0 0 0 0 0 0 0 0 0 0 0 0 0 0 0 0 0 0 0 0 0 0 0 0 0 0 0 0 0 0 0 0 0 0 0 0 0 0 0 0 0 0 0 0.00898775224994952 0.00671976072027431 0.00771990393334446 0 0 0 0 0.0166972990764598 0 0 0 0 0 0 0 0 0 0 0 0 0 0 0 0 0 0 0 0 0 0 0 0 0 0 0 0 0 0 0 0 0.0148305986671195 0 0 0 0 0 0 0 0 0 0 0 0 0 0 0 0 0 0 0 0 0 0 0 0 0 0 0 0 0 0 0 0.0163157729716076 0 0 0 0 0 0 0 0 0 0 0 0 0 0 0 0 0.0159184241190769 0 0.00864049649577342 0 0 0 0 0 0 0 0 0.0268292100729828 0 0 0 0 0 0 0 0 0 0 0 0 0 0 0 0 0 0 0 0 0 0 0 0 0 0 0 0 0 0 0 0 0 0 0 0 0 0 0 0 0 0 0 0 0 0 0 0 0 0 0 0 0 0 0 0 0 0 0.00647911061708477 0 0.00729470156284855 0 0 0 0 0 0 0 0 0 0 0 0 0 0 0 0 0 0 0 0 0 0 0 0
0 0 0 0 0 0 0 0 0 0 0 0 0 0 0 0 0 0 0 0 0 0 0 0 0 0 0 0 0 0 0.0105747526615714 0 0 0 0 0 0.0064345458867213 0 0 0 0 0 0 0 0 0 0 0 0 0 0 0 0 0 0 0 0 0 0.0103287105611843 0 0 0 0 0 0 0 0 0 0 0 0.0282378067930518 0 0.031520805197957 0 0 0.117893657487127 0 0 0 0 0 0.115181925347574 0 0.0195461344449863 0 0.0140161546250658 0 0.0150532300915271 0 0.0329530753971062 0 0 0 0 0 0 0.151142569346955 0.0510690669567535 0.0412766780626894 0.10532826329433 0 0 0.00712334746545891 0 0 0 0 0 0 0 0 0 0 0 0 0 0 0 0 0 0 0 0 0 0 0 0 0 0 0 0 0 0 0 0 0 0.0395581514075575 0.0806962533814226 0 0 0 0.03517222750861 0.00842673622752748 0 0 0.0221705159249496 0.00903029987627169 0 0.0213981853208483 0 0.00910219015560104 0 0 0 0.00595976736378639 0 0 0 0 0 0 0 0 0 0 0 0 0 0 0 0 0 0 0 0 0 0 0 0 0 0 0 0 0 0 0 0 0 0 0 0 0 0 0 0 0 0 0 0 0 0 0 0 0 0 0 0 0 0 0 0 0 0 0 0 0 0 0 0 0 0 0 0 0 0 0 0 0 0 0.0108049492133661 0 0 0 0 0 0 0 0 0 0 0 0 0 0 0 0 0 0 0 0 0 0 0 0 0 0 0 0 0 0 0 0 0 0 0 0 0 0 0 0 0 0 0 0 0 0 0 0 0 0 0 0 0 0 0 0 0 0 0 0 0 0 0 0 0 0 0 0 0 0 0 0 0 0 0 0 0 0 0 0 0 0 0 0 0 0 0
0 0 0 0 0 0 0 0 0 0 0 0 0 0 0 0 0 0 0 0 0 0 0 0 0 0 0 0 0 0 0.203604632762149 0 0 0 0 0 0.0108790991740504 0.0203669641650282 0 0 0 0 0 0 0 0 0 0 0 0 0 0 0 0 0 0 0 0 0.0104397168656518 0 0 0 0 0 0 0 0 0 0 0 0 0 0 0 0 0 0 0 0 0 0 0.0130160994340388 0.0154132806083443 0 0 0.0584366493850928 0.0172373798247686 0.0264826696332559 0 0 0 0 0 0 0 0.0203798587292352 0.199434251680224 0.0479145811493107 0.0928122959870008 0.0273545673787769 0 0 0 0 0 0 0 0 0 0 0 0 0 0 0 0 0 0 0 0 0 0 0 0 0 0 0 0.156276196988549 0 0 0 0 0 0.00544193033211763 0 0.0318069456222605 0 0.0224907888188464 0 0 0 0.00449435255256257 0 0 0 0.00652897792070699 0.00496885444537891 0 0.00421990654265064 0 0 0 0 0 0 0 0 0 0 0 0 0 0 0 0 0 0 0 0 0 0 0 0 0 0 0 0 0 0 0 0 0 0 0 0 0 0 0 0 0 0 0 0 0 0 0 0 0 0 0 0 0 0 0 0 0 0 0 0 0 0 0 0 0 0 0 0 0 0 0 0 0 0 0 0 0 0 0 0 0 0 0 0 0 0 0 0 0 0 0 0 0 0 0 0 0 0 0 0 0 0 0 0 0 0 0 0 0 0 0 0 0 0 0 0 0 0 0 0 0 0 0 0 0 0 0 0 0 0 0 0 0 0 0 0 0 0 0 0 0 0 0 0 0 0 0 0 0 0 0 0 0 0 0 0 0 0 0 0 0 0 0 0 0 0 0 0
0 0 0 0 0.0344803031496389 0 0 0.0101868792264525 0 0 0 0.00694329041387068 0 0.0451170268328121 0.0101186236703532 0.177993012503161 0 0 0 0 0 0 0 0 0 0 0 0 0.00930118177239464 0.0110497853578091 0.0502091413996473 0 0 0 0 0 0 0 0 0 0 0 0 0 0 0 0.0149519658943491 0 0 0 0 0 0 0 0 0 0 0 0.0269386480099547 0 0 0 0 0 0 0 0 0 0 0 0 0 0 0 0 0.0432006829930369 0 0 0 0 0 0 0 0 0 0.00920813526958862 0 0 0 0 0 0.01176141483658 0.00543492143488869 0 0 0 0.0220020493901566 0.116772715278953 0.0367983626894702 0 0 0 0 0 0 0 0 0 0 0 0 0 0 0 0 0 0 0 0 0 0 0 0 0 0 0 0 0.10640902650631 0 0 0 0.00476277381009688 0 0.00900406062216723 0 0.0931779326852341 0.0322982066449216 0 0.0237215518147756 0 0 0.0251389562881138 0 0 0 0.0251043518578205 0.0111013066112192 0 0.021689302872194 0 0.00512439016403019 0 0 0 0 0 0 0 0 0 0 0 0 0 0 0 0 0 0 0 0 0 0 0 0 0 0 0 0 0 0 0 0 0 0 0 0 0 0 0 0 0 0 0 0 0 0 0 0 0 0 0 0 0 0 0 0 0 0 0 0 0 0 0 0 0 0 0 0 0 0 0 0 0 0 0 0 0 0 0 0 0 0 0 0 0 0 0 0 0 0 0 0 0 0 0 0 0 0 0 0 0 0 0 0 0 0 0 0 0 0 0 0 0 0 0 0 0 0 0 0 0 0 0 0 0 0 0 0 0 0 0 0 0 0 0 0 0 0 0 0 0 0 0 0 0 0 0 0 0 0 0 0 0 0 0 0 0 0 0 0 0 0 0 0 0 0
0 0 0 0 0.0389351021581753 0 0 0.0237292255079976 0 0 0 0.0156397062783077 0 0.0620806776615986 0.0405860945562958 0.410253137227255 0 0 0 0 0 0 0 0 0 0 0 0 0.00929157847112063 0 0 0 0 0 0 0 0 0 0 0.0131900936155429 0 0 0 0 0 0 0 0 0 0 0 0 0 0 0 0 0 0 0.0271784725626321 0 0 0 0 0 0 0 0 0 0 0 0.0433464604569104 0 0 0 0 0 0 0 0 0 0 0 0 0 0 0 0 0 0 0 0 0 0 0 0 0 0 0 0 0 0 0 0 0 0 0 0 0 0 0 0 0 0 0 0 0 0 0 0 0 0 0 0 0 0 0 0 0.0234320675602392 0 0 0 0.0159284489003491 0 0.0174424359495926 0.0578338357395622 0 0 0.0505078606230263 0 0 0 0.0518971308424595 0 0 0 0.0248463775603165 0.00962075457014936 0 0.0535049288665817 0 0 0 0 0 0 0 0 0 0 0 0 0 0 0 0 0 0 0 0 0 0 0 0 0 0 0 0 0 0 0 0 0 0 0 0 0 0 0 0 0 0 0 0 0 0 0 0 0 0 0 0 0 0 0 0 0 0 0 0 0 0 0 0 0 0 0 0 0 0 0 0 0 0 0 0 0 0 0 0 0 0 0.0107556108918869 0 0 0 0 0 0 0 0 0 0 0 0 0 0 0 0 0 0 0 0 0 0 0 0 0 0 0 0 0 0 0 0 0 0 0 0 0 0 0 0 0 0 0 0 0 0 0 0 0 0 0 0 0 0 0 0 0 0 0 0 0 0 0 0 0 0 0 0 0 0 0 0 0 0 0 0 0 0 0 0 0 0 0 0 0
0 0 0 0 0 0 0 0 0 0 0 0 0 0 0 0.00259413930033675 0 0 0 0 0 0 0 0 0 0 0 0 0 0 0 0 0.00585025257251786 0.0615392351420607 0 0 0 0.00640335928332301 0 0 0 0 0 0 0 0 0 0 0 0 0 0 0 0 0.0800762186562223 0 0 0 0.0309958705462441 0 0 0 0 0 0 0 0 0 0 0 0.00112725983417068 0.00961361217066315 0 0 0 0 0 0 0 0 0 0.00100437130048541 0 0 0 0.00740521650777363 0.00412608433137322 0 0 0.0142906967829143 0 0 0.00526097697247995 0.00201661209243213 0 0.00291606214991373 0.00408678391840514 0 0 0.00190252172248085 0 0 0 0 0 0 0 0 0 0 0 0 0 0 0 0 0 0 0 0 0 0 0 0 0 0 0 0 0 0 0 0 0 0 0 0 0 0 0 0 0 0.00400971224144224 0.0604090569563098 0.0196818636825619 0.00892226455384234 0.0214509932971712 0.0764726166884668 0 0.0144105887702405 0 0.0729348311629658 0 0 0 0.32181668153377 0.112303527255502 0 0 0 0 0 0 0 0 0 0 0 0 0 0 0 0 0 0 0 0 0 0 0 0 0 0 0 0 0 0 0 0 0 0 0 0 0 0 0 0 0 0 0 0 0 0 0 0 0 0 0 0 0 0 0 0 0 0 0 0 0 0 0 0 0 0 0 0 0 0 0 0 0 0 0 0 0 0 0 0 0 0 0 0 0 0 0 0 0 0 0 0 0 0 0 0 0 0 0 0 0 0.0154418472789248 0 0 0 0 0 0 0 0 0 0 0 0 0 0 0 0 0 0 0 0 0 0 0 0 0 0 0 0 0 0 0 0 0 0 0 0 0 0 0.0015221393931665 0 0.00383951240645837 0 0 0 0 0.00394656716677386 0 0 0 0 0 0 0 0 0.0216285243286067 0 0 0 0
0 0 0 0 0 0 0 0.0124927335787345 0 0 0 0 0 0 0 0 0 0 0 0 0 0 0 0 0 0 0 0 0 0 0 0 0 0 0 0 0.00596980094947545 0 0 0 0 0 0 0 0 0 0.190855950416502 0 0 0 0.0764925847461686 0 0 0 0 0 0 0 0.279188343495531 0.00345558567680009 0 0.00294659991885299 0.00386191770551277 0 0 0 0 0 0 0 0 0 0 0.0184862661277882 0 0.00632626297977097 0 0 0.00500622376689044 0 0 0 0 0 0 0.00880122805247955 0 0.0666945546377178 0.0046514919776026 0.0159080683738237 0 0 0 0 0 0 0 0 0 0 0 0 0 0 0 0 0 0 0 0 0 0 0 0 0 0 0 0 0 0 0 0 0 0 0 0 0 0 0 0 0 0.0142926509672443 0.0115507406651697 0 0 0 0 0 0 0 0 0 0.0223211405282329 0.0135550209552258 0 0 0.064033873735775 0 0 0 0 0 0 0 0.159774021136547 0.0133349396081556 0 0 0 0 0 0 0 0 0 0 0 0 0 0 0 0 0 0 0 0 0 0 0 0 0 0 0 0 0 0 0 0 0 0 0 0 0 0 0 0 0 0 0 0 0 0 0 0 0 0 0 0 0 0 0 0 0 0 0 0 0 0 0 0 0 0 0 0 0 0 0 0 0 0 0 0 0 0 0 0 0 0 0 0 0 0 0 0 0 0 0 0 0 0 0 0 0 0 0 0 0 0 0 0 0 0 0 0 0 0 0 0 0 0 0 0 0 0 0 0 0 0 0 0 0 0 0 0 0 0 0 0 0 0 0 0 0 0 0 0 0 0 0 0 0 0 0 0 0 0 0 0 0 0 0 0 0 0 0 0 0
0 0 0 0 0 0 0 0 0 0 0 0 0 0 0 0.0171630203214899 0 0 0 0 0 0 0 0 0 0 0 0 0 0 0 0 0 0 0 0 0 0 0 0 0 0 0 0 0 0 0 0 0 0 0 0 0 0 0 0 0 0 0.00494036675856519 0 0 0 0 0 0 0 0 0 0 0 0.00392715672002957 0 0 0 0 0 0 0 0 0 0 0.00145493001627648 0 0 0 0.00716223158163803 0.0142290996504953 0 0.00368809308541844 0.0947988958133521 0.00421794968526171 0.00890364366909001 0.00562991582103727 0.00260581506980935 0.0283848577239671 0.0345548757700894 0.0130742511012051 0.00569855768439768 0 0.00123230198434626 0 0.0144393332300722 0.086609403595696 0.119249210333834 0 0 0 0 0 0 0 0 0 0 0 0 0 0 0 0 0 0 0 0 0 0 0 0.00357626875273699 0 0 0 0 0 0 0 0.00766336345308399 0.00121786937240346 0.00474358943852064 0.00459925322845145 0.00322129096542828 0 0 0.055357348726924 0.060107153773912 0 0.0987126554255272 0.0106803703562274 0.0102501173067357 0.101248839920209 0.0935334253390571 0.0400384906628537 0.012936295464339 0.0135325274066948 0.00661723079082448 0 0 0 0 0 0 0 0 0 0 0 0 0 0 0 0 0 0 0 0 0 0 0 0 0 0 0 0 0 0 0 0 0 0 0 0 0 0 0 0 0 0 0 0 0 0 0 0 0 0 0 0 0 0 0 0 0 0 0 0 0 0 0 0 0 0 0 0 0 0 0 0 0 0 0 0 0 0 0 0 0 0 0 0 0 0 0 0 0 0 0 0 0 0 0 0 0 0 0 0 0 0 0 0 0 0 0 0 0 0 0 0 0 0 0 0 0 0 0 0 0 0 0 0 0 0 0 0 0 0 0 0 0 0 0 0 0 0 0 0 0 0 0 0 0 0 0 0 0 0 0 0 0 0 0 0 0 0 0 0 0 0 0
0 0 0 0 0 0 0 0 0 0 0 0 0 0 0 0 0 0 0 0 0 0 0 0 0 0 0 0 0 0 0 0 0 0 0 0 0 0 0 0 0 0 0 0 0 0 0 0 0 0 0.0071489993774197 0 0 0 0 0 0 0 0.146484241010852 0 0 0 0 0 0 0 0 0 0 0 0 0 0 0 0 0 0 0 0 0 0 0 0 0 0 0.0304100766314763 0.0116933664455255 0.00951549469981804 0.0339802931452763 0.103140686974815 0.0044787665602987 0 0 0 0 0.0280567185466874 0.00330169148438934 0 0 0 0 0 0.017370341353424 0.00509768210351155 0 0 0 0 0 0 0 0 0 0 0 0 0 0 0 0 0 0 0 0 0 0 0 0 0 0 0 0 0 0 0 0.000955787164125858 0 0 0 0.0252639380808305 0.00513204251750771 0.0288175812322968 0 0.187670763449546 0 0.00178041578056487 0.0829755392091431 0.0533405979862345 0.0443237635489995 0 0.0054030150197392 0 0 0 0.132991482337764 0.0278583017776363 0 0 0 0 0 0 0 0 0 0 0 0 0 0 0 0 0 0 0 0 0 0 0 0 0 0 0 0 0 0 0 0 0 0 0 0 0 0 0 0 0 0 0 0 0 0 0 0 0 0 0 0 0 0 0 0 0 0 0 0 0 0 0 0 0 0 0 0 0 0 0 0 0 0 0 0 0 0 0 0 0 0 0 0 0 0 0 0 0 0 0 0 0 0 0 0 0 0 0 0 0 0 0 0 0 0 0 0 0 0 0 0 0 0 0 0 0 0 0 0 0 0 0 0 0 0 0 0 0 0 0 0 0 0 0 0 0 0 0 0 0 0 0 0 0 0 0 0 0 0 0 0 0 0 0 0 0.00280841356211785 0 0 0 0
0 0 0 0 0 0 0 0 0 0 0 0 0 0 0 0 0 0 0 0 0 0 0 0 0 0 0 0 0 0 0 0 0 0 0 0 0 0 0 0 0 0 0 0 0 0 0 0 0 0 0.00588239165399874 0 0 0 0 0 0 0 0.144277766679932 0 0 0 0 0 0 0 0 0 0 0 0 0 0 0 0 0 0 0 0 0 0 0 0 0 0 0.0657919852690064 0.0163737946786654 0.00775110121740498 0.0432343109708282 0.217409011404899 0.0195956351791063 0.00749522980321714 0.0145060211127983 0 0 0.0415975202383813 0.00116868048739739 0 0 0 0 0 0.0645462240266913 0.0246267084918461 0 0 0 0 0 0 0 0 0 0 0 0 0 0 0 0 0 0 0 0 0 0 0 0 0 0 0 0 0 0 0 0 0 0 0 0.00686587084702904 0.00259958771115739 0.0260998989293475 0.156540616069516 0 0 0.00352098291416141 0.0321722219117118 0.0158404118505739 0.0190627934960152 0 0.00359574827998812 0.00203553702169285 0.000557602545359735 0.00111520509071947 0.0498114152214354 0.00592572689711998 0 0 0 0 0 0 0 0 0 0 0 0 0 0 0 0 0 0 0 0 0 0 0 0 0 0 0 0 0 0 0 0 0 0 0 0 0 0 0 0 0 0 0 0 0 0 0 0 0 0 0 0 0 0 0 0 0 0 0 0 0 0 0 0 0 0 0 0 0 0 0 0 0 0 0 0 0 0 0 0 0 0 0 0 0 0 0 0 0 0 0 0 0 0 0 0 0 0 0 0 0 0 0 0 0 0 0 0 0 0 0 0 0 0 0 0 0 0 0 0 0 0 0 0 0 0 0 0 0 0 0 0 0 0 0 0 0 0 0 0 0 0 0 0 0 0 0 0 0 0 0 0 0 0 0 0 0 0 0 0 0
0 0 0 0 0 0 0 0 0 0 0 0 0 0 0 0 0 0 0 0 0 0 0 0 0 0 0 0 0 0 0 0 0 0 0 0 0 0 0 0 0 0 0 0 0 0 0 0 0 0 0 0 0 0 0 0 0 0 0 0 0 0 0 0 0 0 0 0 0 0 0 0 0 0 0 0 0 0 0 0 0 0 0 0 0 0 0 0 0 0 0.0294371271420846 0.0234078360406938 0 0 0.0245084493815501 0 0 0 0 0 0 0 0 0 0 0 0 0 0 0 0 0 0 0 0 0 0 0 0 0 0 0 0 0 0 0 0 0 0 0 0 0 0 0 0 0 0 0 0 0.061170825919662 0 0 0 0 0 0.15346631829367 0 0 0.109930885857461 0 0.303424266981505 0 0 0 0 0 0 0 0 0 0 0 0 0 0 0 0 0 0 0 0 0 0 0 0 0 0 0 0 0 0 0 0 0 0 0 0 0 0 0 0 0 0 0 0 0 0 0 0 0 0 0 0 0 0 0 0 0 0 0 0 0 0 0 0 0 0 0 0 0 0 0 0 0 0 0 0 0 0 0 0 0 0 0 0 0 0 0 0 0 0 0 0 0 0 0 0 0 0 0 0 0 0 0 0 0 0 0.0629116479219608 0 0 0 0 0 0 0 0 0 0 0 0 0 0 0 0 0 0 0 0 0 0 0 0 0 0 0 0 0 0 0 0 0 0 0 0 0 0 0 0 0.0454015044823505 0.0509142148018708 0 0 0 0.0401025292859453 0 0 0 0 0 0.014386867159742 0.0456996158047362 0 0.0352379109267673 0 0 0 0
0 0 0 0 0 0 0 0 0 0 0 0 0 0 0 0.0276965498731719 0 0 0 0 0 0 0 0 0 0 0 0 0 0 0.00671191433612995 0 0 0 0 0 0 0 0 0 0 0 0 0 0 0 0 0 0 0 0 0 0 0 0 0 0 0 0.0055578024949936 0 0 0 0 0 0 0 0 0 0 0 0.00526543221204817 0 0 0 0 0 0 0 0 0 0 0 0 0 0 0.0126015929131252 0.0156825160417243 0 0 0.0471550665808861 0 0 0 0.00647613854767557 0 0.00971964131643998 0.0198601329994183 0.0115885401682366 0 0.00314084572774348 0 0 0.0176377276940002 0.0375276885924889 0 0 0 0 0 0 0 0 0 0 0 0 0 0 0 0 0 0 0 0 0 0 0 0.0124954066510707 0 0 0 0 0 0 0 0.0108599396332557 0.00397750590872449 0.0106497870951981 0.00495038659147969 0.0387432649976212 0 0.221924319372302 0.00768902463993714 0.0182298593259409 0.0404289662075141 0 0 0.0442076853387043 0.176708827649004 0.0419526202042124 0.0882317084127552 0.0115589567401347 0.00622784087008548 0 0.0345423108639776 0 0 0 0 0 0 0 0 0 0 0 0 0 0 0 0 0 0 0 0 0 0 0 0 0 0 0 0 0 0 0 0 0 0 0 0 0 0 0 0 0 0 0 0 0 0 0 0 0 0 0 0 0 0 0 0 0 0 0 0 0 0 0 0 0 0 0 0 0 0 0 0 0 0 0 0 0 0 0 0 0 0 0 0 0 0 0 0 0 0 0 0 0 0 0 0 0 0 0 0 0 0 0 0 0 0 0 0 0 0 0 0 0 0 0 0 0 0 0 0 0 0 0 0 0 0 0 0 0 0 0 0 0 0 0 0 0 0 0 0 0 0 0 0 0 0 0 0 0 0 0 0 0 0 0 0 0 0 0 0 0 0
0 0 0 0 0 0 0 0 0 0 0 0 0 0 0 0.00876619903296122 0 0 0 0 0 0 0 0 0 0 0 0 0 0.00500015690293708 0.0126670664051298 0 0 0 0 0 0 0 0 0 0 0 0 0 0 0 0 0 0 0 0.00927809859793865 0 0 0 0 0 0 0 0.152514241441462 0 0 0 0 0 0 0 0 0 0 0 0 0 0 0 0 0 0 0 0 0 0 0 0 0 0 0.0139338343487696 0.00508821432298557 0.00548008091091822 0.00549387546821058 0.0380719762980817 0 0 0 0 0 0.014402593002049 0.00620550373427941 0 0 0 0 0 0.00538764872992514 0.00482699497214891 0 0 0 0 0 0 0 0 0 0 0 0 0 0 0 0 0 0 0 0 0 0 0 0.00492596865056945 0 0 0 0 0 0 0 0.00199256504059731 0.00136358002554199 0.00212141058988647 0.000863463319874958 0.0622176327430869 0.0286412639291812 0.0108162594654717 0.161420475873792 0.0750341863747896 0 0 0 0.0220203649033456 0.00343247392632393 0 0 0 0 0 0.223136205776315 0.114897665213427 0 0 0 0 0 0 0 0 0 0 0 0 0 0 0 0 0 0 0 0 0 0 0 0 0 0 0 0 0 0 0 0 0 0 0 0 0 0 0 0 0 0 0 0 0 0 0 0 0 0 0 0 0 0 0 0 0 0 0 0 0 0 0 0 0 0 0 0 0 0 0 0 0 0 0 0 0 0 0 0 0 0 0 0 0 0 0 0 0 0 0 0 0 0 0 0 0 0 0 0 0 0 0 0 0 0 0 0 0 0 0 0 0 0 0 0 0 0 0 0 0 0 0 0 0 0 0 0 0 0 0 0 0 0 0 0 0 0 0 0 0 0 0 0 0 0 0 0 0 0 0 0 0 0 0 0 0 0 0 0 0
0 0 0 0 0 0 0 0 0 0 0 0 0 0 0 0.00246711027803821 0 0 0 0 0 0 0 0 0 0 0 0 0 0.00388290295506465 0.0190699254661069 0 0 0 0 0 0 0.0227835808839853 0 0 0 0 0 0 0 0 0 0 0 0 0 0 0 0 0 0 0 0 0.0292012448452604 0 0 0 0 0 0 0 0 0 0 0 0 0 0 0 0 0 0 0 0 0 0 0 0 0 0 0.0373181806391234 0.00774683914304245 0 0 0.030504189536755 0 0 0 0.00961716657875043 0 0.00813610932119863 0.00223899670825668 0 0 0 0 0 0.0112847584393095 0 0 0 0 0 0 0 0 0 0 0 0 0 0 0 0 0 0 0 0 0 0 0 0 0.00812521253470893 0 0 0 0 0 0 0 0 0 0 0 0 0 0.0154433648519531 0.154379180852254 0.0549625537294184 0 0.0296263951298608 0.032760221053748 0 0.10093032553559 0 0.03921957238179 0 0 0 0.30541014899284 0.0652565579672836 0 0 0 0 0 0 0 0 0 0 0 0 0 0 0 0 0 0 0 0 0 0 0 0 0 0 0 0 0 0 0 0 0 0 0 0 0 0 0 0 0 0 0 0 0 0 0 0 0 0 0 0 0 0 0 0 0 0 0 0 0 0 0 0 0 0 0 0 0 0 0 0 0 0 0 0 0 0 0 0 0 0 0 0 0 0 0 0 0 0 0 0 0 0 0 0 0 0 0 0 0 0 0 0 0 0 0 0 0 0 0 0 0 0 0 0 0 0 0 0 0 0 0 0 0 0 0 0 0 0 0 0 0 0 0 0 0 0 0 0 0 0 0.00526048981090173 0 0 0 0 0 0 0 0 0 0 0 0 0 0.00437497236475975 0 0 0 0
0 0 0 0 0 0 0 0 0 0 0 0 0 0 0 0.0272485464580417 0 0 0 0 0 0 0 0 0 0 0 0 0 0 0 0 0 0 0 0 0 0 0 0 0 0 0 0 0 0 0 0 0 0 0 0 0 0 0 0 0 0 0.0222863448511286 0 0 0 0 0 0 0 0 0 0 0 0.00562653997623665 0 0 0 0 0 0 0 0 0 0 0.00140827451697798 0 0 0 0.0120343689021104 0.0126990842816518 0 0.00321921698640711 0.053018036705179 0 0 0 0.00322253166326914 0.0109902832105089 0.0160176548261919 0.0130586014010182 0.00667135958106619 0 0.00150217564676099 0 0 0.0226528944365385 0.0261511268637242 0 0 0 0 0 0 0 0 0 0 0 0 0 0 0 0 0 0 0 0 0 0 0 0.00382776080472705 0 0 0 0 0 0 0 0.00658934191253737 0.00161615106779255 0.00578430244409526 0.00670167423900256 0.0163622876026529 0 0.143098672456452 0.120337208882426 0.0620468059969343 0.0182059261485954 0.111089172754952 0.00479029226913089 0.0946791012545437 0 0.0226002737401052 0.048910949964452 0 0 0 0.0955530381547892 0 0 0 0 0 0 0 0 0 0 0 0 0 0 0 0 0 0 0 0 0 0 0 0 0 0 0 0 0 0 0 0 0 0 0 0 0 0 0 0 0 0 0 0 0 0 0 0 0 0 0 0 0 0 0 0 0 0 0 0 0 0 0 0 0 0 0 0 0 0 0 0 0 0 0 0 0 0 0 0 0 0 0 0 0 0 0 0 0 0 0 0 0 0 0 0 0 0 0 0 0 0 0 0 0 0 0 0 0 0 0 0 0 0 0 0 0 0 0 0 0 0 0 0 0 0 0 0 0 0 0 0 0 0 0 0 0 0 0 0 0 0 0 0 0 0 0 0 0 0 0 0 0 0 0 0 0 0 0 0 0 0
0 0 0 0 0 0 0 0 0 0 0 0 0 0 0 0 0 0 0 0 0 0 0 0 0 0 0 0 0 0 0 0.00338358961838595 0 0 0 0 0 0 0 0 0 0 0 0 0 0 0 0 0 0 0 0 0 0 0 0 0 0 0 0 0 0 0 0 0 0 0 0 0 0 0 0 0 0 0 0 0 0 0 0 0 0 0 0 0 0 0 0 0 0.0141834644009328 0 0.00473198422426637 0 0 0.0318053958716437 0.00929594831332271 0 0 0 0 0.012670299635309 0.117517761384437 0.0176579426473382 0.0818490668973552 0 0 0 0 0 0 0 0 0 0 0 0 0 0 0 0 0 0 0 0 0 0 0 0 0 0 0 0 0 0 0 0 0 0 0 0 0 0.220523668964783 0 0 0 0.0439962234328891 0 0 0.0377013169482732 0 0.107333898820486 0.208210100636306 0.0891393382042708 0 0 0 0 0 0 0 0 0 0 0 0 0 0 0 0 0 0 0 0 0 0 0 0 0 0 0 0 0 0 0 0 0 0 0 0 0 0 0 0 0 0 0 0 0 0 0 0 0 0 0 0 0 0 0 0 0 0 0 0 0 0 0 0 0 0 0 0 0 0 0 0 0 0 0 0 0 0 0 0 0 0 0 0 0 0 0 0 0 0 0 0 0 0 0 0 0 0 0 0 0 0 0 0 0 0 0 0 0 0 0 0 0 0 0 0 0 0 0 0 0 0 0 0 0 0 0 0 0 0 0 0 0 0 0 0 0 0 0 0 0 0 0 0 0 0 0 0 0 0 0 0 0 0 0 0 0 0 0 0 0 0 0 0
0 0 0 0 0 0 0 0 0 0 0 0 0 0 0 0.00294971058665 0 0 0 0 0 0 0 0 0 0 0 0 0 0.00230402282460758 0.0104848857446581 0 0 0 0.00928701412044938 0 0 0.00801011974217213 0 0 0 0 0 0 0 0 0 0 0 0 0 0 0 0 0 0 0 0 0 0 0 0 0 0 0 0 0 0 0 0 0 0 0 0 0 0 0 0 0 0 0 0 0 0 0 0.0045372545937859 0.00162386173370799 0 0 0.00540842107032677 0 0 0.00415597517057627 0.00355221568084244 0.00982538576252553 0.00214161223983753 0.00341214626558905 0 0 0 0.0136485175300623 0.0572077399973942 0.00256002298662344 0.0191950357233774 0 0 0 0 0 0 0 0 0 0 0 0 0 0 0 0 0 0 0 0 0 0 0 0.00511547289410466 0 0 0 0 0 0 0 0.00295573588228041 0 0.00144112684922612 0 0.0873276754571851 0 0.0596729993485272 0.0154687101088529 0.0123417512603847 0.0529904956233229 0.0584915050817886 0 0.0387962659623073 0.0515775512120506 0.0678498207583757 0 0.207852780377929 0.0424764947689339 0.0308796589311121 0.0867037133176763 0 0 0 0 0 0 0 0 0 0 0 0 0 0 0 0 0 0 0 0 0 0 0 0 0 0 0 0 0 0 0 0 0 0 0 0 0 0 0 0 0 0 0 0 0 0 0 0 0 0 0 0 0 0 0 0 0 0 0 0 0 0 0 0 0 0 0 0 0 0 0 0 0 0 0 0 0 0 0 0 0 0 0 0 0 0 0 0 0 0 0 0 0 0 0 0 0 0 0 0 0 0 0 0 0 0 0 0 0 0 0 0 0 0 0 0 0 0 0 0 0 0 0 0 0 0 0 0 0 0 0 0 0 0 0 0 0 0 0 0 0 0 0 0 0 0 0 0 0 0 0 0 0 0 0 0 0 0.00530062393875495 0.0124536764540011 0 0 0
0 0 0 0 0 0 0 0 0 0 0 0 0 0 0 0 0 0 0 0 0 0 0 0 0 0 0 0 0 0 0 0.00643440960364297 0.00747059754898127 0 0.00661289993421263 0 0 0 0 0 0 0 0 0 0 0 0 0 0 0 0 0 0 0 0.00759589058963504 0 0 0 0 0 0 0 0 0 0 0 0 0 0 0 0 0 0 0 0 0 0 0 0 0 0 0 0 0 0 0 0 0 0 0.0154232546455537 0 0 0.0109016578846015 0 0 0.0123180199627176 0 0 0 0 0.0403912070977897 0.147076017905681 0.0222046358425656 0.0911524938702291 0 0 0 0 0 0 0 0 0 0 0 0 0 0 0 0 0 0 0 0 0 0 0 0 0 0 0 0 0 0 0 0 0 0 0 0 0 0.0267222562841579 0 0.00968343723915981 0 0.0106206176737827 0 0 0 0.182421751977979 0.288083819861617 0 0.0931948394630129 0.0216921926146815 0 0 0 0 0 0 0 0 0 0 0 0 0 0 0 0 0 0 0 0 0 0 0 0 0 0 0 0 0 0 0 0 0 0 0 0 0 0 0 0 0 0 0 0 0 0 0 0 0 0 0 0 0 0 0 0 0 0 0 0 0 0 0 0 0 0 0 0 0 0 0 0 0 0 0 0 0 0 0 0 0 0 0 0 0 0 0 0 0 0 0 0 0 0 0 0 0 0 0 0 0 0 0 0 0 0 0 0 0 0 0 0 0 0 0 0 0 0 0 0 0 0 0 0 0 0 0 0 0 0 0 0 0 0 0 0 0 0 0 0 0 0 0 0 0 0 0 0 0 0 0 0 0 0 0 0 0 0 0 0 0 0 0
0 0 0 0 0 0 0 0 0 0 0 0 0 0 0 0 0 0 0 0 0 0 0 0 0 0 0 0 0 0 0 0.00606735285666016 0 0 0.0388725666906989 0 0 0 0 0 0 0 0 0 0 0 0 0 0 0 0 0 0 0 0.00859568609924127 0 0 0 0 0 0 0 0 0 0 0 0 0 0 0 0 0 0 0 0 0 0 0 0 0 0 0 0 0 0 0 0 0 0 0 0.0113496382741922 0.0192548990027485 0.0364527289826427 0 0.032931695671266 0 0 0 0 0 0.0322490473273435 0.164775099275112 0.0101291383658544 0.100277843796526 0 0 0 0 0 0 0 0 0 0 0 0 0 0 0 0 0 0 0 0 0 0 0 0 0 0 0 0 0 0 0 0 0 0 0 0 0 0.0565428709541959 0 0.00536551021652307 0 0.0115745572151126 0 0 0 0.157971948796009 0.119082362343824 0.18850705413205 0 0 0 0 0 0 0 0 0 0 0 0 0 0 0 0 0 0 0 0 0 0 0 0 0 0 0 0 0 0 0 0 0 0 0 0 0 0 0 0 0 0 0 0 0 0 0 0 0 0 0 0 0 0 0 0 0 0 0 0 0 0 0 0 0 0 0 0 0 0 0 0 0 0 0 0 0 0 0 0 0 0 0 0 0 0 0 0 0 0 0 0 0 0 0 0 0 0 0 0 0 0 0 0 0 0 0 0 0 0 0 0 0 0 0 0 0 0 0 0 0 0 0 0 0 0 0 0 0 0 0 0 0 0 0 0 0 0 0 0 0 0 0 0 0 0 0 0 0 0 0 0 0 0 0 0 0 0 0 0 0 0 0 0 0
0 0 0 0 0 0 0 0 0 0 0 0 0 0 0 0 0 0 0 0 0 0 0 0 0 0 0 0 0 0 0 0 0.262095834436135 0.0159709631109688 0.0173847457708007 0 0 0 0 0 0 0 0 0 0 0 0 0 0 0 0 0 0 0 0.111211103846142 0 0 0 0 0 0 0 0 0 0 0 0 0 0 0 0 0 0 0 0 0 0 0 0 0 0 0 0 0 0 0 0 0 0 0 0 0 0 0 0 0 0 0 0 0 0.237274427960055 0.0381922731238541 0.0155114185 0.0310534275237221 0 0 0 0 0 0 0 0 0 0 0 0 0 0 0 0 0 0 0 0 0 0 0 0 0 0 0 0 0 0 0 0 0 0 0 0 0 0.0354146994335101 0 0.0137451460729793 0 0 0 0 0 0 0.11088673684146 0.0562014514664991 0 0 0 0 0 0 0 0 0 0 0 0 0 0 0 0 0 0 0 0 0 0 0 0 0 0 0 0 0 0 0 0 0 0 0 0 0 0 0 0 0 0 0 0 0 0 0 0 0 0 0 0 0 0 0 0 0 0 0 0 0 0 0 0 0 0 0 0 0 0 0 0 0 0 0 0 0 0 0 0 0 0 0 0 0.0029444370313053 0 0 0 0 0 0 0 0 0 0.00689372162091321 0 0 0 0 0 0 0 0 0 0 0.0236298068539857 0 0 0 0 0 0 0 0 0 0 0 0 0 0 0 0 0 0 0 0 0 0 0 0 0 0 0 0 0 0 0 0 0 0 0 0 0 0 0 0 0 0.0121423313912698 0 0 0 0 0 0 0 0 0 0 0 0 0 0 0 0 0.00944747501639958
0 0 0 0 0 0 0 0 0 0 0 0 0 0 0 0 0 0 0 0 0 0 0 0 0 0 0 0 0 0 0.00280880417067919 0 0 0 0 0 0 0.0117568726778874 0 0 0 0 0 0 0 0 0 0 0 0 0.0288080501149238 0 0 0 0.00645180289032148 0 0 0.00206002210216442 0.11168067549667 0 0 0 0 0 0 0 0 0 0 0 0 0 0 0 0 0 0 0 0 0 0 0 0 0 0 0.0267766056879512 0.00319549605929006 0.00857652574194639 0.00406229942460187 0.0220602233803408 0 0 0 0 0 0.00463669145769102 0.00143328382367233 0 0 0 0 0 0.00203743068405856 0 0 0 0 0 0 0 0 0 0 0 0 0 0 0 0 0 0 0 0 0 0 0 0 0.00165759222163993 0 0 0 0 0 0.00130419512274733 0 0.000640062951560209 0 0 0 0.127438054502686 0.0347833669087748 0 0.125926001955128 0.0565444587507619 0 0.00757343947474834 0.108605818357613 0.0999181078383043 0.0333252014802718 0 0.0286755238374017 0 0 0 0 0.13286914047169 0 0 0 0 0 0 0 0 0 0 0 0 0 0 0 0 0 0 0 0 0 0 0 0 0 0 0 0 0 0 0 0 0 0 0 0 0 0 0 0 0 0 0 0 0 0 0 0 0 0 0 0 0 0 0 0 0 0 0 0 0 0 0 0 0 0 0 0 0 0 0 0 0 0 0 0 0 0 0 0 0 0 0 0 0 0 0 0 0 0 0 0 0 0 0 0 0 0 0 0 0 0 0 0 0 0 0 0 0 0 0 0 0 0 0 0 0 0 0 0 0 0 0 0 0 0 0 0 0 0 0 0 0 0 0 0 0 0 0 0 0 0 0.0031095105645078 0 0 0 0 0 0 0 0 0 0 0 0 0 0.00128474184996731 0 0 0 0
0 0 0 0 0 0 0 0 0 0 0 0 0 0 0 0 0 0 0 0 0 0 0 0 0 0 0 0 0 0.00367046128099538 0.00873141269051129 0 0 0 0 0 0 0.00309405663439754 0 0 0 0 0 0 0 0 0 0 0 0 0 0 0 0 0 0 0 0 0.0780190719271129 0 0 0 0 0 0 0 0 0 0 0 0 0 0 0 0 0 0 0 0 0 0 0 0 0 0 0.0088344370983902 0.00127251154567519 0 0 0.00641242951943948 0 0 0 0 0 0.00341311792492473 0 0 0 0 0 0 0 0 0 0 0 0 0 0 0 0 0 0 0 0 0 0 0 0 0 0 0 0 0 0 0 0 0 0 0 0 0 0 0 0 0 0 0 0.135662655913112 0.00885590284143293 0 0.0804678809319696 0.0205200842744532 0 0 0.170596685748753 0.0651270244844767 0 0 0 0 0 0 0.405322267184357 0 0 0 0 0 0 0 0 0 0 0 0 0 0 0 0 0 0 0 0 0 0 0 0 0 0 0 0 0 0 0 0 0 0 0 0 0 0 0 0 0 0 0 0 0 0 0 0 0 0 0 0 0 0 0 0 0 0 0 0 0 0 0 0 0 0 0 0 0 0 0 0 0 0 0 0 0 0 0 0 0 0 0 0 0 0 0 0 0 0 0 0 0 0 0 0 0 0 0 0 0 0 0 0 0 0 0 0 0 0 0 0 0 0 0 0 0 0 0 0 0 0 0 0 0 0 0 0 0 0 0 0 0 0 0 0 0 0 0 0 0 0 0 0 0 0 0 0 0 0 0 0 0 0 0 0 0 0 0 0 0 0
0 0 0 0 0 0 0 0 0 0 0 0 0 0 0 0 0 0 0 0 0 0 0 0 0 0 0 0 0 0 0 0 0 0 0 0 0 0 0 0 0 0 0 0 0 0 0 0 0 0 0 0 0 0 0 0 0 0 0 0 0 0 0 0 0 0 0 0 0 0 0 0 0 0 0 0 0 0 0 0 0 0 0 0 0 0 0 0 0 0 0 0 0 0 0 0 0 0 0 0 0 0 0 0 0 0 0 0 0 0 0 0 0 0 0 0 0 0 0 0 0 0 0 0 0 0 0 0 0 0 0 0 0 0 0 0 0 0 0 0 0 0 0 0 0 0 0 0 0 0 0 0 0 0 0 0 0 0.186343221833345 0 0 0 0 0 0.286950661630063 0 0 0 0 0 0 0 0 0 0 0 0 0 0.270386469168836 0 0 0 0 0.0672338101719039 0 0 0 0 0 0 0 0 0 0 0 0 0 0 0 0 0 0 0 0 0 0 0 0 0 0 0 0 0 0 0 0 0 0 0 0 0 0 0 0 0 0 0 0 0 0 0 0 0 0 0 0 0 0 0 0 0 0 0 0 0 0 0 0 0 0 0 0 0 0 0 0 0 0 0 0 0 0 0 0 0 0 0 0 0 0 0 0 0 0 0 0 0.138782716611683 0 0 0 0 0 0 0 0 0 0 0 0 0 0 0.0503031205841698 0 0 0 0 0 0 0 0 0 0 0 0 0 0 0 0 0 0 0 0 0 0 0 0 0 0
0 0 0 0 0 0 0 0 0 0 0 0 0 0 0 0 0 0 0 0 0 0 0 0 0 0 0 0 0 0 0 0 0 0 0 0 0 0 0 0 0 0 0 0 0 0 0 0 0 0 0 0 0 0 0 0 0 0 0 0 0 0 0 0 0 0 0 0 0 0 0 0 0 0 0 0 0 0 0 0 0 0 0 0 0 0 0 0 0 0 0 0 0 0 0 0 0 0 0 0 0 0 0 0 0 0 0 0 0 0 0 0 0 0 0 0 0 0 0 0 0 0 0 0 0 0 0 0 0 0 0 0 0 0 0 0 0 0 0 0 0 0 0 0 0 0 0 0 0 0 0 0 0 0 0 0 0.0190583170921995 0 0.11204533211726 0.0097983148377261 0.00557204444727045 0.0823833717471135 0.139989766071922 0.0225415372156377 0 0.182172216768793 0.0156162107331858 0 0 0 0 0 0 0 0 0 0.117483230415261 0.00785727551630083 0 0.0193549748432535 0 0 0.0154282955873165 0.020943815870773 0 0 0 0 0 0 0 0 0 0 0 0 0 0 0 0 0 0 0 0 0 0 0 0 0 0 0 0 0 0 0 0 0 0 0 0 0 0 0 0 0 0 0 0 0 0 0 0 0 0 0 0 0 0 0 0 0 0 0 0 0 0 0 0 0 0.00828386655544447 0.0215791425295988 0 0.00534837335808121 0 0.00695565654341131 0 0 0 0 0 0 0 0 0 0 0 0 0 0 0 0 0 0 0 0 0 0 0 0 0 0 0 0 0 0.0218634758978402 0 0.0175317817309907 0.0294523931804926 0.0177401807103592 0.0494163848834393 0 0 0.0053516900318504 0 0.0150018630259639 0.0312304882885141 0 0 0 0 0 0 0 0 0 0 0 0 0 0 0 0 0 0 0 0 0
0 0 0 0 0 0 0 0 0 0 0 0 0 0 0 0 0 0 0 0 0 0 0 0 0 0 0 0 0 0 0 0 0 0 0 0 0 0 0 0 0 0 0 0 0 0 0 0 0 0 0 0 0 0 0 0 0 0 0 0 0 0 0 0 0 0 0 0 0 0 0 0 0 0 0 0 0 0 0 0 0 0 0 0 0 0 0 0 0 0 0 0 0 0 0 0 0 0 0 0 0 0 0 0 0 0 0 0 0 0 0 0 0 0 0 0 0 0 0 0 0 0 0 0 0 0 0 0 0 0 0 0 0 0 0 0 0 0 0 0 0 0 0 0 0 0 0 0 0 0 0 0 0 0 0 0 0 0.132944622865434 0 0 0 0 0.20146232647773 0 0 0.424741664872478 0.00870849107821695 0 0 0 0 0 0 0 0 0 0.0429875808183106 0 0 0 0 0 0 0 0 0 0 0 0 0 0 0 0 0 0 0 0 0.0586897111141152 0 0 0 0 0 0 0 0.0263459510874603 0 0 0 0 0 0 0 0 0 0 0 0 0 0 0 0 0 0 0 0 0 0 0 0 0 0 0 0 0 0 0 0 0 0 0 0 0 0 0 0 0 0 0 0 0 0 0 0 0 0 0 0 0 0 0 0 0 0 0 0 0 0 0 0 0 0 0 0 0 0 0 0 0.0265593963245827 0 0 0 0 0 0 0 0.00934928456955496 0 0 0.0153130572442224 0 0 0 0 0.0528979135478952 0 0 0 0 0 0 0 0 0 0 0 0 0 0 0 0 0 0 0 0 0 0
0 0 0 0 0 0 0 0 0 0 0 0 0 0 0 0 0 0 0 0 0 0 0 0 0 0 0 0 0 0 0 0 0 0 0 0 0 0 0 0 0 0 0 0 0 0 0 0 0 0 0 0 0 0 0 0 0 0 0 0 0 0 0 0 0 0 0 0 0 0 0 0 0 0 0 0 0 0 0 0 0 0 0 0 0 0 0 0 0 0 0 0 0 0 0 0 0 0 0 0 0 0 0 0 0 0 0 0 0 0 0 0 0 0 0 0 0 0 0 0 0 0 0 0 0 0 0 0 0 0 0 0 0 0 0 0 0 0 0 0 0 0 0 0 0 0 0 0 0 0 0 0 0 0 0 0 0 0.030269330166135 0 0 0.172641036589474 0 0 0 0 0 0 0 0 0 0 0 0 0 0 0 0.0376853995123941 0 0 0.0128042102137193 0 0 0.0162977855948077 0 0 0 0 0 0 0 0 0 0 0 0 0 0 0 0 0 0 0 0 0 0 0 0 0 0 0 0 0 0 0 0 0 0 0 0 0 0 0 0 0 0 0 0 0 0 0 0 0 0 0 0 0 0 0 0 0 0 0 0 0 0 0 0 0 0 0 0 0 0 0 0 0 0 0 0 0 0 0 0 0 0 0 0 0 0 0 0 0 0 0 0 0 0 0 0 0 0 0 0 0 0.0579806887689347 0.0724385044796468 0.10930423353175 0.115309902225633 0.174296020022766 0.124622916916687 0 0 0 0 0.019549603001356 0.0568003689766962 0 0 0 0 0 0 0 0 0 0 0 0 0 0 0 0 0 0 0 0 0
0 0 0 0 0 0 0 0 0 0 0 0 0 0 0 0 0 0 0 0 0 0 0 0 0 0 0 0 0 0 0 0 0 0 0 0 0 0 0 0 0 0 0 0 0 0 0 0 0 0 0 0 0 0 0 0 0 0 0 0 0 0 0 0 0 0 0 0 0 0 0 0 0 0 0 0 0 0 0 0 0 0 0 0 0 0 0 0 0 0 0 0 0 0 0 0 0 0 0 0 0 0 0 0 0 0 0 0 0 0 0 0 0 0 0 0 0 0 0 0 0 0 0 0 0 0 0 0 0 0 0 0 0 0 0 0 0 0 0 0 0 0 0 0 0 0 0 0 0 0 0 0 0 0 0 0 0 0.0117603539115527 0 0.117950132710268 0 0 0 0 0 0 0 0 0 0 0 0 0 0 0 0 0 0 0 0 0 0 0 0 0 0 0 0 0 0 0 0 0 0.0290137792621435 0 0 0 0 0 0 0 0 0 0 0 0 0 0 0 0 0 0 0 0 0 0 0 0 0 0 0 0 0 0 0 0 0 0 0 0 0 0 0 0 0 0 0 0 0 0 0 0 0 0 0 0 0 0 0 0 0 0 0 0 0 0 0 0 0 0 0 0 0 0 0 0 0 0 0 0 0 0 0 0 0 0 0 0 0 0 0 0 0 0 0.0702579763853966 0.106606231578168 0.0899550249526049 0 0.228476094637359 0.345980406562508 0 0 0 0 0 0 0 0 0 0 0 0 0 0 0 0 0 0 0 0 0 0 0 0 0 0 0
0 0 0 0 0 0 0 0 0 0 0 0 0 0 0 0 0 0 0 0 0 0 0 0 0 0 0 0 0 0 0 0 0 0 0 0 0 0 0 0 0 0 0 0 0 0 0 0 0 0 0 0 0 0 0 0 0 0 0 0 0 0 0 0 0 0 0 0 0 0 0 0 0 0 0 0 0 0 0 0 0 0 0 0 0 0 0 0 0 0 0 0 0 0 0 0 0 0 0 0 0 0 0 0 0 0 0 0 0 0 0 0 0 0 0 0 0 0 0 0 0 0 0 0 0 0 0 0 0 0 0 0 0 0 0 0 0 0 0 0 0 0 0 0 0 0 0 0 0 0 0 0 0 0 0 0 0 0.208125500771117 0 0 0 0 0 0 0 0.288458463036179 0 0 0 0 0 0 0 0 0 0 0.432749040656932 0 0 0 0 0 0 0 0 0 0 0 0 0 0 0 0 0 0 0 0 0 0 0 0 0 0 0 0 0 0 0 0 0 0 0 0 0 0 0 0 0 0 0 0 0 0 0 0 0 0 0 0 0 0 0 0 0 0 0 0 0 0 0 0 0 0 0 0 0 0 0 0 0 0 0 0 0 0.00488520350545266 0 0 0 0 0 0 0 0 0 0 0 0 0 0 0 0 0 0 0 0 0 0 0 0 0 0 0.0657817920303194 0 0 0 0 0 0 0 0 0 0 0 0 0 0 0 0 0 0 0 0 0 0 0 0 0 0 0 0 0 0 0 0 0 0 0
0 0 0 0 0 0 0 0 0 0 0 0 0 0 0 0 0 0 0 0 0 0 0 0 0 0 0 0 0 0 0 0 0 0 0 0 0 0 0 0 0 0 0 0 0 0 0 0 0 0 0 0 0 0 0 0 0 0 0 0 0 0 0 0 0 0 0 0 0 0 0 0 0 0 0 0 0 0 0 0 0 0 0 0 0 0 0 0 0 0 0 0 0 0 0 0 0 0 0 0 0 0 0 0 0 0 0 0 0 0 0 0 0 0 0 0 0 0 0 0 0 0 0 0 0 0 0 0 0 0 0 0 0 0 0 0 0 0 0 0 0 0 0 0 0 0 0 0 0 0 0 0 0 0 0 0 0 0.0735627263604984 0.0892233171619972 0 0 0 0 0.0449522636521208 0.0267868401606971 0.271161852993892 0.05516054288876 0 0 0 0 0 0 0 0 0 0.0194558191739292 0 0.00974944274981872 0.0467214238427293 0.00458037623917309 0 0.028977245411377 0.213736047349525 0 0 0 0 0 0 0 0 0 0 0 0 0 0 0 0 0 0 0 0 0 0 0 0 0 0 0 0 0 0 0 0 0 0 0 0 0 0.0059294302697185 0 0 0 0 0 0 0 0 0 0 0 0 0 0 0 0 0 0 0 0 0 0 0 0 0 0 0 0.00883369564016892 0.0123399117212306 0 0 0 0.00279437000322919 0 0 0 0 0 0 0 0 0 0 0 0 0 0 0.00527848781436291 0 0 0 0 0 0 0 0 0 0 0 0 0 0 0 0 0.00634071431270852 0.00699350590929215 0.00526343516200248 0.0164120606119871 0.0193062781809297 0 0.00886704655970944 0 0.0064935621746066 0.0110796036555357 0 0 0 0 0 0 0 0 0 0 0 0 0 0 0 0 0 0 0 0 0
0 0 0 0 0 0 0 0 0 0 0 0 0 0 0 0 0 0 0 0 0 0 0 0 0 0 0 0 0 0 0 0 0 0 0 0 0 0 0 0 0 0 0 0 0 0 0 0 0 0 0 0 0 0 0 0 0 0 0 0 0 0 0 0 0 0 0 0 0 0 0 0 0 0 0 0 0 0 0 0 0 0 0 0 0 0 0 0 0 0 0 0 0 0 0 0 0 0 0 0 0 0 0 0 0 0 0 0 0 0 0 0 0 0 0 0 0 0 0 0 0 0 0 0 0 0 0 0 0 0 0 0 0 0 0 0 0 0 0 0 0 0 0 0 0 0 0 0 0 0 0 0 0 0 0 0 0.128738376016068 0.0988811199937139 0 0 0 0 0.375249295091082 0 0 0 0 0 0 0 0 0 0 0 0 0 0 0.0804575762665393 0 0.0458461934211558 0.034340020888383 0 0.0488687095011894 0.144531087915518 0 0 0 0 0 0 0 0 0 0 0 0 0 0 0 0 0 0 0 0 0 0 0 0 0 0 0 0 0 0 0 0 0 0 0 0 0 0 0 0 0 0 0 0 0 0 0 0 0 0 0 0 0 0 0 0 0 0 0 0 0 0 0 0 0 0 0 0 0 0 0 0 0 0 0 0 0 0 0 0 0 0 0 0 0 0 0 0 0 0 0 0.0430876209063517 0 0 0 0 0 0 0 0 0 0 0 0 0 0 0 0 0 0 0 0 0 0 0 0 0 0 0 0 0 0 0 0 0 0 0 0 0 0 0 0 0
0 0 0 0 0 0 0 0 0 0 0 0 0 0 0 0 0 0 0 0 0 0 0 0 0 0 0 0.0154107492508109 0 0 0 0 0 0 0 0 0 0 0 0 0 0 0 0 0 0 0 0 0 0 0 0 0 0.00925226207313146 0 0 0 0 0 0 0 0 0 0 0 0 0 0 0 0 0 0 0 0 0 0 0 0 0 0 0 0 0 0 0 0 0 0 0 0 0 0 0 0 0 0 0 0 0 0 0 0 0 0 0 0.024504575923372 0 0 0 0 0 0 0 0 0 0 0 0 0 0 0 0 0 0.0226625259592317 0 0 0 0 0 0.00577155278499808 0 0 0 0 0 0 0 0 0 0 0 0 0 0 0 0 0 0 0 0 0 0 0 0 0 0 0 0 0 0 0 0 0.13431649957278 0 0 0.548307693680258 0 0 0 0 0 0 0 0.0239645771498344 0 0 0.0233320507616537 0 0 0 0 0 0 0 0 0 0 0 0 0 0 0 0 0 0 0 0 0 0 0 0 0 0 0 0 0 0 0 0 0 0 0 0 0 0 0 0 0 0.082359597023145 0 0 0 0 0 0 0 0 0 0 0 0 0 0 0 0 0 0 0 0 0 0 0 0 0 0 0 0 0 0 0 0 0 0 0 0 0 0 0 0 0 0 0 0 0 0 0 0 0 0 0.0221175962519667 0 0 0 0 0 0 0 0 0 0 0 0.0880003195688182 0 0 0 0 0 0 0 0 0 0 0 0 0 0 0 0 0 0 0 0 0 0 0 0 0 0 0 0 0 0 0 0 0 0 0
0 0 0 0 0 0 0 0 0 0 0 0 0 0 0 0 0 0 0 0 0 0 0 0 0 0 0 0 0 0 0 0 0 0 0 0 0 0 0 0 0 0 0 0 0 0 0 0 0 0 0 0 0 0 0 0 0 0 0 0 0 0 0 0 0 0 0 0 0 0 0 0 0 0 0 0 0 0 0 0 0 0 0 0 0 0 0 0 0 0 0 0 0 0 0 0 0 0 0 0 0 0 0 0 0 0 0 0 0 0 0 0 0 0 0 0 0 0 0 0 0 0 0 0 0 0 0 0 0 0 0 0 0 0 0 0 0 0 0 0 0 0 0 0 0 0 0 0 0 0 0 0 0 0 0 0 0 0.0996275173612633 0.195769495666164 0 0 0.0624445754186791 0.282204691481009 0 0.113802577188657 0 0.0302152399562611 0 0 0 0 0 0 0 0 0 0.0975534502004504 0 0 0 0 0 0 0.0483535051657708 0 0 0 0 0 0 0 0 0 0 0 0 0 0 0 0 0 0 0 0 0 0 0 0 0 0 0 0 0 0 0 0 0 0 0 0 0 0 0 0 0 0 0 0 0 0 0 0 0 0 0 0 0 0 0 0 0 0 0 0 0 0 0 0 0 0 0 0 0 0 0 0 0 0 0 0 0 0 0 0 0 0 0 0 0 0.0119591084082516 0 0 0 0 0 0 0 0 0.0153020060594432 0 0 0.0397922464521062 0 0 0 0 0 0 0 0.002975586641944 0 0 0 0 0 0 0 0 0 0 0 0 0 0 0 0 0 0 0 0 0 0 0 0 0 0 0
0 0 0 0 0 0 0 0 0 0 0 0 0 0 0 0 0 0 0 0 0 0 0 0 0 0 0 0 0 0 0 0 0 0 0 0 0 0 0 0 0 0 0 0 0 0 0 0 0 0 0 0 0 0 0 0 0 0 0 0 0 0 0 0 0 0 0 0 0 0 0 0 0 0 0 0 0 0 0 0 0 0 0 0 0 0 0 0 0 0 0 0 0 0 0 0 0 0 0 0 0 0 0 0 0 0 0 0 0 0 0 0 0 0 0 0 0 0 0 0 0 0 0 0 0 0 0 0 0 0 0 0 0 0 0 0 0 0 0 0 0 0 0 0 0 0 0 0 0 0 0 0 0 0 0 0 0 0.0154214989472916 0.00724797740407859 0 0 0 0.103661605460726 0 0 0.0545606844864551 0 0 0 0 0 0 0 0 0 0 0.0112719036269511 0.0782043464057742 0.0115870918880153 0.00338158967539736 0 0 0 0.161008152154187 0 0 0 0 0 0 0 0 0 0.00637749859074495 0 0.00459089437560718 0 0.0165991625370193 0 0 0 0 0 0 0 0.0165566623879948 0 0 0 0 0 0 0 0 0 0 0 0 0 0 0 0.00642231772098169 0 0 0 0 0 0 0 0 0 0 0 0 0 0 0 0 0 0 0 0 0 0 0.00546096303779591 0 0 0 0 0 0.00545459180773177 0 0 0 0 0 0 0 0 0 0 0 0 0 0 0 0 0 0 0 0 0 0 0 0 0 0 0 0 0 0 0 0 0 0.00933468720767235 0.00640062070165404 0.023306111035469 0 0.015348526401536 0.0581312874351906 0 0 0 0 0.131356544173228 0.188439147658369 0.00606682962575853 0 0 0 0 0 0 0 0.0119480003335634 0.00731110319179018 0.0116062350329099 0 0.0142111973456706 0 0 0 0.00873276935043655 0 0 0 0
0 0 0 0 0 0 0 0 0 0 0 0 0.00858026916685363 0 0 0 0 0 0 0 0 0 0 0 0 0 0 0 0 0 0 0 0 0 0 0 0 0 0 0 0 0 0 0 0 0 0 0 0 0 0 0 0 0 0 0 0 0 0 0 0 0 0 0 0 0 0 0 0 0 0 0 0 0 0 0 0 0 0 0 0 0 0 0 0 0 0 0 0 0 0 0 0 0 0 0 0 0 0 0 0 0 0 0 0.0059935055217017 0 0 0.00394081966657086 0.0104481209405887 0 0 0 0.0107237808455208 0 0 0.0350219732993406 0.0401719082040966 0.0371781351901428 0.016510758810714 0.0199623147774671 0.00420296225653871 0 0 0 0 0 0 0 0 0 0.00268882231424586 0 0 0.00268257292054348 0 0 0 0 0 0 0 0 0 0 0 0 0 0 0 0 0 0 0 0 0 0 0 0 0 0 0 0 0 0 0 0 0 0 0 0.038821647292029 0.0372022443229638 0.0221874937135654 0 0.0122411549582457 0 0 0 0 0 0 0 0 0 0 0 0 0.0232832543845697 0 0.0211907801704473 0 0 0 0 0 0.0234259299068152 0 0 0 0 0 0.00227806572117577 0 0 0 0 0 0.175750868469002 0 0 0 0 0 0 0 0 0 0 0 0 0 0 0 0.0169883556888691 0 0 0 0 0 0 0 0 0 0 0 0 0 0 0 0 0 0 0 0.00169973017923201 0 0 0 0 0 0 0 0 0 0 0 0 0 0 0 0 0 0 0.0584104628693129 0.117237138691746 0.0932457319269031 0.072218002794118 0 0 0.0539195690752302 0 0.00701742063126048 0 0 0 0 0 0 0 0 0 0 0 0 0.0224637353571515 0 0 0 0 0 0 0 0 0 0.00231246993303777 0 0 0 0 0 0 0 0 0 0 0 0 0 0 0 0 0 0 0 0 0 0 0 0
0 0 0 0 0 0 0 0 0 0 0 0 0 0 0 0 0 0 0 0 0 0 0 0.0120175955134677 0 0 0 0 0 0 0 0 0 0 0 0 0 0 0 0 0 0 0 0 0 0.0270476613745858 0 0 0 0 0 0 0 0 0 0 0 0 0 0 0 0 0 0.00867902705500095 0 0.00763210188291539 0 0 0 0 0 0 0 0 0 0 0 0.0110288793702397 0 0 0 0 0 0 0 0 0 0 0 0 0 0 0 0 0 0 0 0 0 0 0 0 0 0 0 0 0 0 0 0 0 0 0 0 0 0 0 0 0 0 0 0 0 0 0 0 0 0 0.0172079653355144 0 0 0 0 0 0 0 0 0 0 0 0 0 0 0 0 0 0 0 0 0 0 0 0 0 0 0 0 0 0 0 0 0 0 0 0 0 0 0 0 0.21923731180251 0.357844003345275 0 0 0.088322916302593 0 0 0 0 0 0 0 0 0 0.0207340006728313 0 0 0.00811393880500074 0 0 0.027195744435934 0 0 0 0 0 0 0 0 0 0 0 0 0 0 0 0 0 0 0 0 0 0 0 0 0 0 0 0 0 0 0 0 0 0 0 0 0 0 0 0 0 0 0 0 0 0.00878844571028666 0.00250597022377045 0 0 0 0 0 0 0 0 0 0 0 0 0 0 0 0 0 0 0 0 0.0100755503842317 0 0 0 0 0 0 0.173568887785843 0 0 0 0 0 0 0 0 0 0 0 0 0 0 0 0 0 0 0 0 0 0 0 0 0 0 0 0 0 0 0 0 0 0 0 0 0 0 0 0 0 0 0 0 0 0 0 0 0 0 0 0
0 0 0 0 0 0 0 0 0 0 0 0 0 0 0 0 0 0 0 0 0 0 0 0 0 0 0 0 0 0 0 0 0 0 0 0 0 0 0 0 0 0 0 0 0 0 0 0 0 0 0 0 0 0 0 0 0 0 0 0 0 0 0 0 0 0 0 0 0 0 0 0 0 0 0 0 0 0 0 0 0 0 0 0 0 0 0 0 0 0 0 0 0 0 0 0 0 0 0 0 0 0 0 0 0 0 0 0 0 0 0 0 0 0 0 0 0 0 0 0 0 0 0 0 0 0 0 0 0 0 0 0 0 0 0 0 0 0 0 0 0 0 0 0 0 0 0 0 0 0 0 0 0 0 0 0 0 0 0 0 0 0 0 0 0 0 0 0.0599208259284735 0.0825990950633445 0 0.105350593037043 0.164935222032163 0 0.0160081528361711 0 0 0 0 0 0 0 0 0 0.00452329363115234 0 0 0.17576520947515 0 0.0745227584845948 0 0.0149825562751456 0 0 0 0 0 0.00483676867728804 0 0 0 0 0 0 0 0 0 0.00503365002385106 0 0 0 0 0 0 0 0 0 0 0 0 0 0 0 0.0212007765249396 0.00237238417185033 0 0 0 0 0 0 0 0 0 0 0 0.00256298669951643 0.0115994983851135 0 0 0 0 0 0 0 0 0 0.0164349362190693 0 0 0 0 0 0 0 0 0 0 0.0700517267677204 0 0 0 0.00240452453461906 0 0 0.0377269343848113 0 0 0 0 0 0 0 0 0 0 0 0 0 0 0 0 0 0.0569344339851926 0 0 0 0 0 0 0 0 0 0.00267183784536396 0 0 0 0 0.0304206791749424 0 0.0371411558424844 0 0 0 0 0 0 0 0 0 0 0 0 0 0 0 0 0
0 0 0 0 0 0 0 0 0 0 0 0 0 0 0 0 0 0 0 0 0 0 0 0 0 0 0 0 0 0 0 0 0 0 0 0 0 0 0 0 0 0 0 0 0 0 0 0 0 0 0 0 0 0 0 0 0 0 0 0 0 0 0 0 0 0 0 0 0 0 0 0 0 0 0 0 0 0.0339750553279793 0 0 0 0 0 0 0 0 0 0 0 0 0 0 0 0 0 0 0 0 0 0 0 0 0 0 0 0 0 0 0 0 0 0 0 0 0 0 0 0 0 0 0 0 0 0 0 0 0 0 0 0 0 0 0 0 0 0 0 0 0 0 0 0 0 0 0 0 0 0 0 0 0 0 0 0 0 0 0 0 0 0 0 0 0 0 0 0 0 0.115849721519386 0.272004811934024 0.212548971041199 0 0.0946621653583839 0 0 0 0 0 0 0 0 0 0 0 0 0 0 0.0246915872145546 0 0.007932251826447 0.00738667068295276 0.0108743170914875 0 0 0 0 0 0 0 0 0 0.00796973213713884 0 0 0 0 0 0 0 0 0 0 0 0 0 0 0 0 0 0 0 0 0 0.106379669391835 0 0 0 0 0 0 0 0 0 0 0 0 0 0 0 0 0 0 0 0.0108393296943386 0 0 0 0 0 0 0 0 0 0 0 0 0 0 0.0311584314850332 0 0 0 0 0 0 0 0 0 0 0 0 0 0 0 0 0 0 0 0 0 0 0 0 0.0569222422251187 0 0 0 0 0 0 0 0 0 0 0 0 0 0 0 0 0.00680504307012184 0 0 0 0 0 0 0 0 0 0 0 0 0 0 0 0 0
0 0 0 0 0 0 0 0 0 0 0 0 0 0 0 0 0 0 0 0 0 0 0 0 0 0 0 0 0 0 0 0 0 0 0 0 0 0 0 0 0 0 0 0 0 0 0 0.0099248237132695 0 0 0 0 0 0 0 0 0 0 0 0 0 0 0 0.00561733232519442 0 0 0 0 0 0 0 0 0 0 0 0 0 0.00984866267600811 0.0358242587113453 0 0 0 0 0 0 0 0 0 0 0 0 0 0 0 0 0 0 0 0 0 0 0 0 0 0 0 0 0 0 0 0 0 0 0 0 0 0 0 0 0 0 0 0 0 0 0 0 0 0 0 0 0 0 0 0.00592686983485004 0 0 0 0 0 0 0 0 0 0 0 0 0 0 0 0 0 0 0 0 0 0 0 0 0 0 0 0 0 0 0 0 0.0219079424341083 0 0.105512259129655 0.0300153854452659 0 0 0 0 0 0 0 0 0 0 0 0 0 0 0 0.0939957636699883 0 0.0374195403404044 0.00625953560626884 0.0233303393776773 0 0 0 0 0 0.00761866471689031 0 0 0 0.00691014226656763 0 0 0.0310288373685097 0 0 0 0 0 0 0 0 0 0 0 0 0 0 0 0 0 0 0.219906722119385 0.0153911763026682 0 0 0 0 0 0 0 0 0 0 0 0 0.00692733552793935 0 0 0 0 0 0.00202737462703958 0 0 0 0.017549280954589 0 0 0 0 0 0 0 0 0 0 0.0499492181305318 0 0 0 0.00164309568255813 0 0 0 0 0 0 0 0 0 0 0 0 0 0 0 0 0 0 0 0 0.185640463075511 0 0 0 0 0 0 0 0.00789357149693967 0 0.0123167300413942 0 0 0 0 0.0207981565525834 0 0.0288165178728575 0 0 0 0 0 0 0 0 0 0 0 0 0 0 0 0 0
0 0 0 0 0 0 0 0 0 0 0 0 0 0 0 0 0 0 0 0 0.025697224300606 0 0 0 0 0 0.00745411621114768 0.0421251664405005 0 0 0 0 0 0 0 0 0 0 0 0 0 0 0 0 0 0.0763368169379876 0 0 0 0 0 0 0 0.0265965962780278 0 0 0 0 0 0.0533418192528674 0.0156262250338534 0 0 0 0.0235220799536643 0 0 0 0 0 0 0 0 0 0 0 0 0 0 0 0 0 0 0 0 0 0 0 0 0 0 0 0 0 0 0 0 0 0 0 0 0 0 0 0 0 0 0 0 0 0 0 0 0 0 0 0 0 0 0 0 0 0.0222173817691131 0 0 0 0 0 0.0322589098900057 0.0677626755113091 0 0 0 0 0 0 0 0 0 0 0 0 0 0 0 0 0 0 0 0 0 0 0 0 0 0 0 0 0 0 0 0 0 0 0 0 0 0 0 0 0 0 0 0 0 0 0 0 0 0.0327004063253604 0 0 0 0.111453119797582 0 0 0 0 0 0.0262596646835363 0 0 0 0 0 0 0 0 0 0 0 0 0 0 0 0 0 0 0 0 0 0 0 0 0 0 0 0 0.232322231765982 0 0 0 0 0 0 0 0 0 0 0 0 0 0 0 0 0.0592635475038479 0.0201520887927953 0 0 0 0 0 0 0 0 0 0 0 0.0142469845300488 0 0 0.0237124213772035 0.0341720992916594 0 0 0.0178077278783867 0.0349706964745147 0 0 0 0 0 0 0 0 0 0 0 0 0 0 0 0 0 0 0 0 0 0 0 0 0 0 0 0 0 0 0 0 0 0 0 0 0 0 0 0 0 0 0 0 0 0 0 0 0 0 0 0 0 0 0 0 0 0 0 0
0 0 0 0 0 0 0 0 0 0 0 0 0 0 0 0 0 0 0 0 0 0 0.019026388591674 0 0 0 0.061650838590919 0.00680811053573615 0 0 0 0 0 0 0 0 0 0 0 0 0 0 0 0 0 0 0 0 0 0 0 0 0 0.062267535658804 0 0 0 0 0 0 0 0 0 0 0.0220840287036231 0.0102838792342107 0.0209098071014669 0 0 0 0 0 0 0 0 0 0 0 0 0 0 0 0 0 0 0 0 0 0 0 0 0 0 0 0 0 0 0 0 0 0 0 0 0 0 0.0373009194361712 0 0.0111628171793043 0.00988012111431744 0 0 0 0 0 0 0 0 0 0 0 0.037991295040031 0 0 0.0109174978112966 0 0 0 0 0.0581750603345176 0 0 0 0 0 0 0 0 0 0 0 0 0 0 0 0 0 0 0 0 0 0 0 0 0 0 0 0 0 0 0 0 0 0 0 0.0181783439227132 0 0 0.037824474252755 0.0666163593982665 0.0320470379952253 0 0 0 0 0 0 0 0 0 0 0 0 0 0.0139964473171918 0 0 0 0 0 0 0 0 0 0 0 0 0 0 0 0 0 0 0 0 0 0 0 0 0 0 0 0 0 0 0 0 0 0 0.0608353616898101 0 0 0 0 0 0 0 0 0 0 0 0 0 0 0 0 0 0 0 0 0 0 0 0 0 0 0 0 0 0 0 0 0 0 0 0 0 0 0 0 0 0 0 0 0 0.385849606334208 0 0 0 0 0 0.0161940697577589 0 0 0 0 0 0 0 0 0 0 0 0 0 0 0 0 0 0 0 0 0 0 0 0 0 0 0 0 0 0 0 0 0 0 0 0 0 0 0 0 0 0 0 0 0 0
0 0 0 0 0 0 0 0 0 0 0 0 0 0 0 0 0 0 0 0 0 0 0 0 0 0 0 0.0871718257714056 0 0 0 0 0 0 0 0 0 0 0 0 0 0 0 0 0 0 0 0 0 0 0 0 0 0 0 0 0 0 0 0.0624140404394274 0 0 0 0 0 0 0 0 0 0 0 0 0 0 0 0 0 0 0 0 0 0 0 0 0 0 0 0 0 0 0 0 0 0 0 0 0 0 0 0 0 0 0 0 0 0 0 0 0 0 0 0 0 0 0 0 0 0 0 0 0 0 0.0459989808719638 0 0 0 0 0 0 0.0552131742234683 0 0 0 0 0 0 0 0 0 0 0 0 0 0 0 0 0 0 0 0 0 0 0 0 0 0 0 0 0 0 0 0 0 0 0 0 0 0 0 0 0 0 0 0 0 0 0 0 0 0 0 0 0 0 0 0 0 0 0 0 0 0 0 0 0 0 0 0 0 0 0 0 0 0 0 0 0 0.443862254797565 0 0 0 0 0 0 0 0 0 0 0 0 0 0 0 0 0 0 0 0 0 0 0 0 0 0 0 0 0 0 0 0 0 0 0 0 0 0 0 0 0 0 0 0 0 0 0 0 0 0 0 0 0 0 0 0 0 0 0 0 0 0 0 0 0 0 0 0 0 0 0 0 0.0893448597951185 0 0 0 0 0 0 0 0 0 0 0 0 0 0 0 0 0 0 0 0 0 0 0 0 0 0.0994064679849362 0.116588396116115 0 0 0 0 0 0 0 0 0
0 0 0 0 0 0 0 0 0 0 0 0 0 0 0 0 0 0 0 0 0 0 0 0 0 0 0 0 0 0 0 0 0 0 0 0 0 0 0 0 0 0 0 0 0 0 0 0 0 0 0 0 0 0 0 0 0 0 0 0 0 0 0 0 0 0 0 0 0 0 0 0 0 0 0 0 0 0 0 0 0 0 0 0 0 0 0 0 0 0 0 0 0 0 0 0 0 0 0 0 0 0 0 0 0 0 0 0 0 0 0 0 0 0 0 0 0 0 0 0 0 0 0 0 0 0 0 0 0 0 0 0 0 0 0 0 0 0 0 0 0 0 0 0 0 0 0 0 0 0 0 0 0 0 0 0 0 0 0 0 0 0 0 0 0 0 0 0 0 0 0 0 0 0 0 0 0.127825544899041 0 0 0 0 0 0 0 0 0 0 0 0 0 0 0 0.254150036948281 0 0 0.0743818546329094 0 0 0 0 0 0 0 0 0 0 0 0 0 0 0 0 0 0 0 0 0 0 0 0 0 0 0 0 0 0 0 0 0 0 0 0 0 0 0 0 0 0 0 0 0 0 0 0 0 0 0 0 0 0 0 0 0 0 0 0 0 0 0 0 0 0 0 0 0 0 0 0 0 0 0 0 0 0 0 0 0 0 0 0 0 0 0 0 0 0 0 0.339123639944447 0 0 0 0 0 0 0 0 0 0 0 0 0 0 0 0 0 0 0 0 0.204518923575322 0 0 0 0 0 0 0 0
0 0 0 0 0 0 0 0 0 0 0 0 0 0 0 0 0 0 0 0 0 0 0 0 0 0 0 0 0 0 0 0 0 0 0 0 0 0 0 0 0 0 0 0 0 0 0 0 0 0 0 0 0 0 0 0 0 0 0 0 0 0 0 0 0 0 0 0 0 0 0 0 0 0 0 0 0 0 0 0 0 0 0 0 0 0 0 0 0 0 0 0 0 0 0 0 0 0 0 0 0 0 0 0 0 0 0 0 0 0 0 0 0 0 0 0 0 0 0 0 0 0 0 0 0 0 0 0 0 0 0 0 0 0 0 0 0 0 0 0 0 0 0 0 0 0 0 0 0 0 0 0 0 0 0 0 0 0.0768495337566155 0.0236990727683651 0.00797970911879404 0 0.112051000273749 0.0242188406487973 0 0.00579227085949572 0.116683870337246 0.00746640762989489 0 0 0 0 0 0 0 0 0.00941081930403708 0 0 0 0.00703385616466938 0 0 0 0 0 0 0 0 0 0 0 0 0 0.00243047540850184 0.00323794875805404 0 0 0.00474597352832904 0 0 0 0 0 0 0 0.00548346334614394 0.00435582344109917 0 0 0 0 0 0 0 0 0.014350472466121 0 0 0 0.0259807119516933 0 0.0279896472413806 0 0 0 0 0 0 0 0 0 0 0 0 0 0 0 0 0 0 0 0 0 0.00531586717844002 0.0122217676510173 0.0054788003647796 0 0 0 0.00465660567428246 0.0296689330045327 0 0.0030629732317654 0 0.00352268134517648 0 0 0 0 0 0.0256431282313751 0 0 0 0 0 0 0 0 0 0 0.0367874523624271 0.0224846778206903 0.0324299712364605 0 0.0309888816670836 0 0.0100010200085168 0.157077468775855 0 0 0 0 0 0 0 0 0.050780313248315 0.0244232190244774 0.0164960855663164 0.00896308407686259 0 0 0 0.0104564658933745 0.029780706635264 0 0 0 0 0 0 0 0 0 0 0 0 0 0 0 0 0 0 0 0 0
0 0 0 0 0 0 0 0 0 0 0 0 0 0 0 0 0 0 0 0 0 0 0 0 0 0 0 0 0 0 0 0 0 0 0 0 0 0 0 0 0 0 0 0 0 0 0 0 0 0 0 0 0 0 0 0 0 0 0 0 0 0 0 0 0 0 0 0 0 0 0 0 0 0 0 0 0 0 0 0 0 0 0 0 0 0 0 0 0 0 0 0 0 0 0 0 0 0 0 0 0 0 0 0 0 0 0 0 0 0 0 0 0 0 0 0 0 0 0 0 0 0 0 0 0 0 0 0 0 0 0 0 0 0 0 0 0 0 0 0 0 0 0 0 0 0 0 0 0 0 0 0 0 0 0 0 0.0583801164938934 0.0165875038344662 0 0 0 0 0 0.038720963225926 0 0 0.167181807917571 0 0 0 0 0 0 0 0 0 0 0 0.049662433900443 0 0 0 0 0 0 0 0 0 0 0 0 0 0 0 0 0.0156554477151831 0 0.08175087466725 0 0 0 0 0 0 0 0.0310463288360685 0 0 0 0 0 0 0 0 0 0 0 0 0 0 0 0 0 0 0 0 0 0 0 0 0 0 0 0 0 0 0 0 0 0 0 0 0 0 0 0 0 0 0 0 0.0240632480378483 0 0 0 0 0 0 0 0 0 0 0 0 0 0 0 0 0 0 0 0 0 0 0 0 0 0 0 0 0 0 0 0 0 0 0 0.0173975996508935 0 0 0.0154362686679549 0 0 0 0 0.0539287750954347 0.176445421207491 0.025943155637111 0 0.00925363411356097 0 0 0 0 0 0.0423799106147716 0.0438518274903059 0.0319856494324862 0 0.0359927311098962 0 0 0 0.0643363023514441 0 0 0 0
0 0 0 0 0 0 0 0 0 0 0 0 0 0 0 0 0 0 0 0 0 0 0 0 0 0 0 0 0 0 0 0 0 0 0 0 0 0 0 0 0 0 0 0 0 0 0 0 0 0 0 0 0 0 0 0 0 0 0 0 0 0 0 0 0 0 0 0 0 0 0 0 0 0 0 0 0 0 0 0 0 0 0 0 0 0 0 0 0 0 0 0 0 0 0 0 0 0 0 0 0 0 0 0 0 0 0 0 0 0 0 0 0 0 0 0 0 0 0 0 0 0 0 0 0 0 0 0 0 0 0 0 0 0 0 0 0 0 0 0 0 0 0 0 0 0 0 0 0 0 0 0 0 0 0 0 0 0 0 0 0 0 0.0531222150805962 0 0 0 0.0335955251873076 0 0 0 0 0 0 0 0 0 0 0.067356088206035 0 0 0.0226408601907455 0 0 0.0426517102377992 0 0 0 0 0 0 0 0 0 0 0 0 0 0.0718544531530249 0 0 0 0 0 0 0 0.0572566480895625 0 0 0 0 0 0 0 0 0 0 0 0 0 0 0 0 0 0 0 0 0 0 0 0 0 0 0 0 0.0192649068464272 0 0 0 0 0 0 0 0 0 0 0.335506001770182 0 0 0.0455674697820335 0 0 0.0154441265429088 0 0 0 0 0 0 0 0 0 0 0 0 0 0 0 0 0 0 0 0 0 0 0 0.0349085115501845 0 0 0 0 0 0 0 0 0 0 0 0 0 0.0221992966309823 0 0 0 0 0 0.0531010286465734 0 0 0.0542949003322749 0 0 0 0 0 0 0.0270307457278041 0 0 0 0.0151421515133973 0 0 0.0290633605121615 0 0 0 0
0 0 0 0 0 0 0 0 0 0 0 0 0 0 0 0 0 0 0 0 0 0 0 0 0 0 0 0 0 0 0 0 0 0 0 0 0 0 0 0 0 0 0 0.00451867887511766 0 0 0 0 0 0 0 0 0 0 0 0 0 0 0 0 0 0 0 0 0 0 0 0 0 0 0 0 0 0 0 0 0 0.0141258601127366 0.00361862215343058 0 0 0 0 0 0 0 0 0 0 0 0 0 0 0 0 0 0 0 0 0 0 0 0 0 0 0 0 0 0 0 0 0 0 0 0 0 0 0 0 0 0 0 0 0 0 0 0 0 0 0 0 0 0 0 0 0 0 0 0 0 0 0 0 0 0 0 0 0 0 0 0 0 0 0 0 0 0 0.0287643563922959 0 0.00615975480459232 0 0 0.132134611039824 0.0155322897886906 0 0 0.00508899508131988 0 0 0 0 0 0.0126916248164512 0 0 0 0.0159804930948183 0 0 0 0.0218105440917205 0.0218597554484083 0.162545609665898 0.297877239981426 0 0 0 0 0 0 0 0 0 0 0 0 0 0 0 0 0 0 0 0 0 0 0 0 0 0 0 0 0 0 0 0 0 0 0.0977169771477741 0 0 0 0 0 0 0 0 0 0 0 0 0 0 0.00697304975740681 0 0 0 0 0 0 0 0 0 0 0 0 0 0 0 0 0.00502306563647043 0 0 0 0.00161323854511728 0 0 0 0 0 0 0 0 0 0 0 0 0 0 0 0 0 0 0 0 0 0 0 0 0 0 0 0 0 0 0 0.0038395762236712 0.0075368742559348 0.0041229479236293 0.00991353433327676 0.0998744800785072 0 0.0113278103639776 0 0.00407290412860485 0.00527710625889996 0 0 0 0 0 0 0 0 0 0 0 0 0 0 0 0 0 0 0 0 0
0 0 0 0 0 0 0 0 0 0 0 0 0 0 0 0 0 0 0 0 0 0 0 0 0 0 0 0 0 0 0 0 0 0 0 0 0 0 0 0 0 0 0 0 0 0 0 0 0 0 0 0 0 0 0 0 0 0 0 0 0 0 0 0 0 0 0 0 0 0 0 0 0 0 0 0 0 0 0 0 0 0 0 0 0 0 0 0 0 0 0 0 0 0 0 0 0 0 0 0 0 0 0 0 0 0 0 0 0 0 0 0 0 0 0 0 0 0 0 0 0 0 0 0 0 0 0 0 0 0 0 0 0 0 0 0 0 0 0 0 0 0 0 0 0 0 0 0 0 0 0 0 0 0 0 0 0 0 0 0 0 0 0.184866857767519 0.166031366598753 0 0 0 0 0 0 0 0 0 0 0 0 0 0 0.167708257570325 0.311260409862317 0 0 0 0 0 0 0 0 0 0 0 0 0 0 0 0 0 0 0 0 0 0 0 0 0 0 0 0 0 0 0 0 0 0 0 0 0 0 0 0 0 0 0 0 0 0 0 0 0 0 0 0 0 0 0 0 0 0 0 0 0 0 0 0 0 0 0 0 0 0 0 0 0 0 0 0 0 0 0 0 0 0 0 0 0 0 0 0 0 0 0 0 0 0 0 0.170133108201085 0 0 0 0 0 0 0 0 0 0 0 0 0 0 0 0 0 0 0 0 0 0 0 0 0 0 0 0 0 0 0 0 0 0 0 0 0 0 0 0 0
0 0 0 0 0 0 0 0 0 0 0 0 0 0 0 0 0 0 0 0 0 0 0 0 0 0 0 0 0 0 0 0 0 0 0 0 0 0 0 0 0 0 0 0 0 0 0 0 0 0 0 0 0 0 0 0 0 0 0 0 0 0 0 0 0 0 0 0 0 0 0 0 0 0 0 0 0 0 0 0 0 0 0 0 0 0 0 0 0 0 0 0 0 0 0 0 0 0 0 0 0 0 0 0 0 0 0 0 0 0 0 0 0 0 0 0 0 0 0 0 0 0 0 0 0 0 0 0 0 0 0 0 0 0 0 0 0 0 0 0 0 0 0 0 0 0 0 0 0 0 0 0 0 0 0 0 0 0 0 0 0 0 0 0 0 0 0 0 0 0 0 0 0 0 0 0 0 0 0 0.224605328743764 0 0 0.504721524204992 0 0 0 0 0 0 0 0 0 0 0 0 0 0 0 0 0 0 0 0 0 0 0 0 0 0 0 0 0 0 0 0 0 0 0 0 0 0 0 0 0 0 0 0 0 0 0 0 0 0 0 0 0 0 0 0 0 0 0 0 0 0 0 0 0 0 0 0 0 0 0 0 0 0 0 0 0 0 0 0 0 0 0 0 0 0 0 0 0 0 0 0 0 0 0 0 0 0 0 0 0 0 0 0 0 0 0 0 0 0.270673147051244 0 0 0 0 0 0 0 0 0 0 0 0 0 0 0 0 0 0 0 0 0 0 0 0
0 0 0 0 0 0 0 0 0 0 0 0 0 0 0 0 0 0 0 0 0 0 0 0 0 0 0 0 0 0 0 0 0 0 0 0 0 0 0 0 0 0 0 0 0 0 0 0 0 0 0 0 0 0 0 0 0 0 0 0 0 0 0 0 0 0 0 0 0 0 0 0 0 0 0 0 0 0.0324543249656052 0.0116807349634248 0 0 0 0 0 0 0 0 0 0 0 0 0 0 0 0 0 0 0 0 0 0 0 0 0 0 0 0 0 0 0 0 0 0 0 0 0 0 0 0 0 0 0 0 0 0 0 0 0 0 0 0 0 0 0 0 0 0 0 0 0 0 0 0 0 0 0 0 0 0 0 0 0 0 0 0 0 0.00981204978241534 0.0220150168291827 0 0.00752797642961857 0 0 0.0786858500867966 0.0158965212153313 0 0 0 0 0 0 0 0 0 0 0 0 0 0 0 0.156068143703693 0 0.0471645929251153 0 0 0 0 0 0 0 0 0 0 0 0 0 0 0 0 0 0 0 0.0125453288960345 0 0.00994581155764229 0 0 0 0.00707380333150873 0 0 0 0 0.024926074757705 0 0 0 0 0 0 0 0 0 0 0.0183340672909123 0 0 0 0 0 0 0 0 0 0 0 0 0 0 0.00876257272669616 0 0 0 0 0 0 0 0 0 0 0.00614604167784303 0.00887010671833461 0 0 0 0.00449769735367858 0 0 0 0 0 0 0 0 0 0 0 0 0 0 0 0 0 0 0 0 0 0 0 0 0 0 0 0 0.0190320327385605 0 0 0 0.00730704082932196 0.00488531175020888 0.0065446085983119 0.196406877698749 0 0.259446069648852 0 0 0 0 0 0.0158014176472337 0 0 0 0 0 0 0.00339781544095447 0 0 0 0 0 0 0.00477211043626909 0 0 0 0
0 0 0 0 0 0 0 0 0 0 0 0 0 0 0 0 0 0 0 0 0 0 0 0 0 0 0 0.0055846608265013 0 0 0 0 0 0 0 0 0 0 0 0 0 0 0 0 0 0.00450861460182673 0 0 0 0 0 0 0 0 0 0 0 0 0 0.00241263184367538 0 0 0 0 0 0 0 0 0 0 0 0 0 0 0 0 0 0 0 0 0 0 0 0 0 0 0 0 0 0 0 0 0 0 0 0 0 0 0 0 0 0 0 0 0 0 0 0 0 0 0 0 0 0 0 0 0 0 0 0 0 0 0 0 0 0 0 0 0 0.00384287148821751 0 0 0 0 0 0 0 0 0 0 0 0 0 0 0 0 0 0 0 0 0 0 0 0 0 0 0 0.0189519027924888 0 0 0 0 0.368055450866518 0.0298145619758807 0 0.0800069667701386 0.14753462162897 0 0.00708000653561982 0.00409962856316628 0 0 0.0263385137774936 0.006336666778868 0 0 0 0 0.0134795547771984 0.181372851267023 0 0 0 0 0 0 0 0 0 0 0 0 0 0 0 0 0 0 0 0 0 0 0 0 0 0 0 0 0 0 0 0 0 0 0 0 0 0 0.0899881520577394 0 0 0 0 0 0 0 0 0 0 0 0 0 0 0.0105923434486742 0 0 0 0 0 0 0 0 0 0 0 0 0 0 0 0 0 0 0 0 0 0 0 0 0 0 0 0 0 0 0 0 0 0 0 0 0 0 0 0 0 0 0 0 0 0 0 0 0 0 0 0 0 0 0 0 0 0 0 0 0 0 0 0 0 0 0 0 0 0 0 0 0 0 0 0 0 0 0 0 0 0 0
0 0 0 0 0 0 0 0 0 0 0 0 0 0 0 0 0 0 0 0 0 0 0 0 0 0 0 0 0 0 0 0 0 0 0 0 0 0 0 0 0 0 0 0 0 0 0 0 0 0 0 0 0 0 0 0 0 0 0 0 0 0 0 0 0 0 0 0 0 0 0 0 0 0 0 0 0 0 0 0 0 0 0 0 0 0 0 0 0 0 0 0 0 0 0 0 0 0 0 0 0 0 0 0 0 0 0 0 0 0 0 0 0 0 0 0 0 0 0 0 0 0 0 0 0 0 0 0 0 0 0 0 0 0 0 0 0 0 0 0 0 0 0 0 0 0 0 0 0 0 0 0 0 0 0 0 0 0 0 0 0 0 0 0 0 0 0 0 0 0 0 0 0 0 0 0 0 0 0 0 0 0 0 0 0 1 0 0 0 0 0 0 0 0 0 0 0 0 0 0 0 0 0 0 0 0 0 0 0 0 0 0 0 0 0 0 0 0 0 0 0 0 0 0 0 0 0 0 0 0 0 0 0 0 0 0 0 0 0 0 0 0 0 0 0 0 0 0 0 0 0 0 0 0 0 0 0 0 0 0 0 0 0 0 0 0 0 0 0 0 0 0 0 0 0 0 0 0 0 0 0 0 0 0 0 0 0 0 0 0 0 0 0 0 0 0 0 0 0 0 0 0 0 0 0 0 0 0 0 0 0 0 0 0 0 0 0
0 0 0 0 0 0 0 0 0 0 0 0 0 0 0 0 0 0 0 0 0 0 0 0 0 0 0 0 0 0 0 0 0 0 0 0 0 0 0 0 0 0 0 0 0 0 0 0 0 0 0 0 0 0 0 0 0 0 0 0 0 0 0 0 0 0 0 0 0 0 0.0306754588378881 0 0 0 0 0 0 0 0.0728651636751721 0 0 0 0 0 0 0 0 0 0 0 0 0 0 0 0 0 0 0 0 0 0 0 0 0 0 0 0 0 0 0 0 0 0 0 0 0 0 0 0 0 0 0 0 0 0 0 0 0 0 0 0 0 0 0 0 0 0 0 0 0 0 0 0 0 0 0 0 0 0 0 0 0 0 0 0 0 0 0 0 0 0 0 0 0 0 0 0 0 0 0 0 0 0 0 0 0 0 0 0 0 0 0 0 0 0.0523513517408344 0 0 0 0 0.195799092574185 0 0 0 0 0 0 0 0 0.0539928671687559 0.0668800659883466 0 0 0.164390484184104 0 0.0905155920883012 0 0 0 0 0 0 0 0 0 0 0 0 0 0 0 0 0 0 0 0 0 0.0826295903886403 0 0 0 0 0.189900333353772 0 0 0 0 0 0 0 0 0 0 0 0 0 0 0 0 0 0 0 0 0 0 0 0 0 0 0 0 0 0 0 0 0 0 0 0 0 0 0 0 0 0 0 0 0 0 0 0 0 0 0 0 0 0 0 0 0 0 0 0 0 0 0 0 0 0 0 0 0 0 0 0 0 0 0 0 0 0 0 0 0 0 0 0 0
0 0 0 0 0 0 0 0 0 0 0 0 0 0 0 0 0 0 0 0 0 0 0 0 0 0 0 0 0 0 0 0 0 0 0 0 0 0 0 0 0 0 0 0 0 0 0 0 0 0 0 0 0 0 0 0 0.00726118791947237 0 0 0 0 0 0 0 0 0 0 0 0 0 0 0 0 0 0 0 0 0 0 0 0 0 0 0 0 0 0 0 0 0 0 0 0 0 0 0 0 0 0 0 0 0 0 0 0 0 0 0 0 0 0 0 0 0 0 0 0 0.0039920539751108 0 0 0 0 0 0 0 0 0 0 0 0 0 0 0 0 0 0 0 0 0 0 0 0 0 0 0 0 0 0 0 0 0 0 0 0 0 0 0 0 0 0 0 0 0 0 0 0 0 0.0319171178570356 0.00271499292243927 0.156102216224481 0.0108693391142358 0.130495315305956 0 0 0 0 0 0 0 0 0 0 0 0 0 0 0 0 0.133729611375688 0 0.0284600718427166 0 0 0 0 0 0.0344971098585281 0 0 0 0.00303223594789548 0 0 0.00312606606229121 0 0 0.00503379282306186 0 0 0 0 0 0 0 0 0 0 0 0 0 0 0 0.0120672282114393 0.00245825798010376 0 0 0 0 0 0 0 0 0 0 0 0 0.0113948991531237 0.00388600645375514 0 0 0 0 0 0 0 0 0.0196422622788361 0.00179559759188597 0 0 0 0 0 0.00438086451603673 0 0 0 0.227530356786534 0 0 0 0.00182608025308033 0.0142144934931682 0.00214603284220501 0 0 0 0 0 0 0 0 0 0 0 0 0 0 0 0 0 0 0.0605376636293737 0 0 0 0 0 0 0 0 0 0 0 0 0 0 0.03261600237131 0 0.0464945844043077 0 0 0 0 0 0 0 0 0 0 0 0 0 0.00777855880592796 0 0 0
0 0 0 0 0 0 0 0 0 0 0 0 0 0 0 0 0 0 0 0 0 0 0 0 0 0 0 0 0 0 0 0 0.00330672372581147 0.0108185810588408 0 0 0 0 0 0 0 0 0 0 0 0 0 0 0 0 0 0 0 0 0.00351492809614026 0 0 0 0 0 0 0 0 0 0 0 0 0 0 0 0 0.0166927421098307 0 0 0 0 0 0 0 0 0 0 0 0 0 0 0 0 0 0 0 0 0 0 0 0 0 0 0 0 0 0 0 0 0 0 0 0 0 0 0 0 0 0 0 0 0 0 0 0 0 0 0 0 0 0 0 0 0 0 0 0 0 0 0 0 0 0 0 0 0 0 0 0 0 0 0 0 0 0 0 0 0 0 0 0 0 0 0 0 0 0 0 0 0 0 0 0 0 0 0 0 0 0 0 0 0 0 0 0 0 0 0 0 0 0 0 0 0.0135573135420758 0 0 0 0 0 0.0647228869734204 0 0 0 0 0 0 0 0 0 0 0 0 0 0 0 0 0 0 0.0211548297889544 0.0064893617386309 0 0 0 0 0 0 0 0 0 0 0 0 0 0 0 0 0 0 0 0 0 0 0 0 0 0 0 0 0 0 0 0 0 0 0 0 0 0 0 0 0 0 0.127851689248766 0 0 0 0 0 0 0 0 0 0 0 0 0 0 0 0 0 0 0 0 0 0 0 0 0 0 0 0 0 0 0 0 0 0 0 0 0 0 0.100508665723316 0 0.00862011999519182 0.00476979973067281 0 0 0.138710336686641 0 0.0831463836928823 0 0 0 0 0 0 0 0 0 0 0 0.396135637888825
0 0 0 0 0 0 0 0 0 0 0 0 0.00692595643428723 0 0 0 0 0 0 0 0 0 0 0 0 0 0 0 0 0 0 0 0 0 0.0180376932711677 0 0 0 0 0 0 0 0 0 0 0 0 0 0 0 0 0 0 0 0 0.00389934885517738 0.0240467817125421 0 0 0 0 0 0 0 0 0 0 0 0 0 0 0.00587192178426271 0 0 0 0 0 0 0 0 0 0 0 0 0 0 0 0 0 0 0 0 0 0 0 0 0 0 0 0 0 0 0 0 0.00297391949664313 0 0 0 0 0 0 0 0 0 0.00775085293912558 0.00342872781411493 0.00297194398322049 0 0.00488836234620352 0 0 0 0 0 0 0 0 0 0 0 0 0 0 0 0 0 0 0 0 0 0 0 0 0 0 0 0 0 0 0 0 0 0 0 0 0 0 0 0 0 0 0 0 0 0 0 0 0.0433221064918138 0 0.0987069448839725 0.00520754773016045 0.0774760951716339 0 0 0 0 0 0 0 0 0 0 0 0 0 0 0.199439059616155 0.018565508731628 0 0 0.0134976364204657 0 0 0 0.0599691937257279 0 0.00675097547122999 0 0 0 0 0 0 0 0 0 0.0238697187174802 0 0 0 0 0 0 0 0 0 0 0 0 0 0 0 0.00474135605600667 0 0 0 0 0 0 0 0 0 0 0 0 0 0 0 0 0 0 0 0 0 0 0 0 0 0 0 0 0 0 0 0 0 0 0.216457518060768 0 0 0 0 0 0 0 0 0 0 0 0 0 0 0 0 0 0 0 0 0 0 0 0 0.039203718503817 0 0 0 0 0 0 0 0 0 0 0 0 0 0.00800609700881519 0.015251311772745 0 0.021449103005628 0 0 0 0 0.00993554088299196 0 0 0 0 0 0 0 0 0 0 0.0144727372525502 0.0428823218596667
0 0 0 0 0 0 0 0 0 0 0 0 0 0 0 0 0 0 0 0 0 0 0.00652169830201341 0 0 0 0 0 0 0 0 0 0 0 0 0 0 0 0 0 0 0 0 0 0 0.0147161706880024 0 0 0 0 0 0 0 0 0 0 0 0 0 0 0 0 0 0.0109081501949065 0 0 0 0 0 0 0 0 0 0 0 0 0 0.0676347325182944 0.0180907145044221 0 0 0 0 0 0 0 0 0 0 0 0 0 0 0 0 0 0 0 0 0 0 0 0 0 0 0 0 0 0 0 0 0 0 0 0 0 0 0 0 0 0 0 0 0 0 0 0 0 0.0329180715678877 0 0 0 0 0 0 0 0 0 0 0 0 0 0 0 0 0 0 0 0 0 0 0 0 0 0 0 0 0 0 0 0 0 0 0 0 0 0 0 0.0207034242761026 0 0.00739787732068669 0.0197711991937158 0.0138349913529725 0 0 0 0 0 0 0 0 0 0 0 0 0.0332315761531684 0 0 0 0 0 0 0 0 0 0 0 0 0 0 0 0 0.0294499231139298 0 0 0 0 0 0 0 0 0 0 0 0 0 0 0 0.0297832129856193 0 0 0 0.412449197844822 0 0 0 0.036460589621502 0.1063733126965 0 0 0 0 0 0 0 0 0 0 0 0 0 0 0 0 0 0 0 0 0.010092726445554 0 0 0.0134508715643161 0 0 0 0 0.010111879979209 0 0 0 0 0 0 0 0 0 0 0 0 0 0 0 0 0 0 0 0 0 0 0 0 0 0.0186220233760831 0 0 0 0 0 0 0 0.0874776563002918 0 0 0 0 0 0 0 0 0 0 0 0 0 0 0 0 0 0 0 0 0 0 0 0 0 0
0 0 0 0 0 0 0 0 0 0 0 0 0 0 0 0 0 0 0 0 0 0 0 0 0.0179158659474562 0 0 0 0 0 0 0 0 0 0 0.0237834863050667 0 0 0 0 0 0 0 0 0 0 0 0 0 0 0 0.0052669205252829 0 0 0 0 0 0 0 0 0 0 0 0 0 0 0 0 0 0 0 0 0 0 0 0 0 0 0 0 0 0 0 0 0 0 0 0 0 0 0 0 0 0 0 0 0 0 0 0 0 0 0 0 0 0 0 0 0 0 0 0 0 0 0 0 0 0 0 0 0 0 0 0 0 0 0 0 0 0 0 0 0 0 0 0 0 0 0 0 0 0 0 0 0 0 0 0 0 0 0 0 0 0 0 0 0 0 0 0 0 0 0 0 0 0 0 0 0 0.0228910767223353 0.00823493686494797 0.0557200948865824 0 0 0 0 0 0 0 0 0 0 0 0 0 0 0.0489598572178345 0 0.0155696640180433 0 0 0 0 0 0 0 0.190193291748436 0 0 0 0.152089901681279 0 0 0.0199163906668607 0 0 0 0 0 0 0 0 0 0 0 0 0 0 0 0 0 0 0.0239712840901451 0 0 0 0 0 0 0 0 0 0 0 0 0 0.0015314039797399 0.0915053973922116 0 0 0 0.0205546451428156 0.028255610428003 0 0 0 0.00293363093603477 0 0 0 0 0 0 0 0 0 0 0.0377063628514572 0 0 0 0 0 0 0 0 0 0 0 0.00608856606638614 0 0 0 0 0 0 0 0 0 0 0 0 0.221932084372151 0 0 0 0 0 0 0 0 0 0 0 0 0 0 0 0 0.00497952815693086 0 0 0 0 0 0 0 0 0 0 0 0 0 0 0 0 0
0 0 0 0 0 0 0 0 0 0 0 0 0 0 0 0 0 0 0 0 0 0 0 0 0 0 0 0 0 0 0 0 0 0 0 0 0 0 0 0 0 0 0 0 0 0 0 0 0 0 0 0 0 0 0 0 0 0 0 0 0 0 0 0 0 0 0 0 0 0 0 0 0 0 0 0 0 0 0 0 0 0 0 0 0 0 0 0 0 0 0 0 0 0 0 0 0 0 0 0 0 0 0 0 0 0 0 0 0 0 0 0 0 0 0 0 0 0 0 0 0 0 0 0 0 0 0 0 0 0 0 0 0 0 0 0 0 0 0 0 0 0 0 0 0 0 0 0 0 0 0 0 0 0 0 0 0 0 0 0 0 0 0 0 0 0 0 0 0 0 0 0 0 0 0 0 0 0 0 0 0 0 0 0 0 0 0 0 0 0 0 0 0 0 0 0 0 0 0.311543566729569 0 0 0 0 0 0 0 0 0 0 0.223841447736552 0 0 0 0 0 0 0 0 0 0 0 0 0 0 0 0 0 0.464614985533879 0 0 0 0 0 0 0 0 0 0 0 0 0 0 0 0 0 0 0 0 0 0 0 0 0 0 0 0 0 0 0 0 0 0 0 0 0 0 0 0 0 0 0 0 0 0 0 0 0 0 0 0 0 0 0 0 0 0 0 0 0 0 0 0 0 0 0 0 0 0 0 0 0 0 0 0 0 0 0 0 0 0 0 0 0 0 0 0 0
0 0 0 0 0 0 0 0 0 0 0 0 0 0 0 0 0 0 0 0 0 0 0 0 0 0 0 0 0 0 0 0 0 0 0 0 0 0 0 0 0 0 0 0 0 0 0 0 0 0 0 0 0 0 0 0 0 0 0 0 0 0 0 0 0 0 0 0 0 0 0 0 0 0 0 0 0 0 0 0 0 0 0 0 0 0 0 0 0 0 0 0 0 0 0 0 0 0 0 0 0 0 0 0 0 0 0 0 0 0 0 0 0 0 0 0 0 0 0 0 0 0 0 0 0 0 0 0 0 0 0 0 0 0 0 0 0 0 0 0 0 0 0 0 0 0 0 0 0 0 0 0 0 0 0 0 0 0 0 0 0 0 0 0 0 0 0 0 0 0 0 0 0 0 0 0.0535950275560939 0 0 0 0 0 0 0 0 0 0 0 0 0 0 0 0 0 0 0 0.24386958263376 0 0 0 0 0 0 0 0 0 0 0 0 0 0 0 0 0 0 0.0132466515338009 0 0 0 0 0.0134794972842342 0 0 0 0 0.0488894847473452 0.0140455338018657 0 0 0 0 0 0 0 0 0 0 0 0 0 0 0 0 0 0 0 0 0 0 0 0 0 0 0 0 0 0 0 0 0 0 0 0 0 0 0 0 0 0 0 0 0 0 0 0 0 0 0 0 0 0 0 0 0 0 0.125967119705235 0 0 0.224676197236703 0.0170617031497912 0 0 0 0 0 0 0 0 0 0 0 0 0 0 0 0 0 0.0320638828537783 0 0.213105319497392 0 0 0 0 0 0 0 0
0 0 0 0 0 0 0 0 0 0 0 0 0 0 0 0 0 0 0 0 0 0 0 0 0 0 0 0 0 0 0 0 0 0 0 0 0 0 0 0 0 0 0 0 0 0 0 0 0 0 0 0 0 0 0 0 0 0 0 0 0 0 0 0 0 0 0 0 0 0 0 0 0 0 0 0 0 0 0 0 0 0 0 0 0 0 0 0 0 0 0 0 0 0 0 0 0 0 0 0 0 0 0 0 0 0 0 0 0 0 0 0 0 0 0 0 0 0 0 0 0 0 0 0 0 0 0 0 0 0 0 0 0 0 0 0 0 0 0 0 0 0 0 0 0 0 0 0 0 0 0 0 0 0 0 0 0 0 0 0 0.0465661091820309 0 0 0 0 0 0.0218761510075041 0 0 0 0 0 0 0 0 0 0.0125862786618517 0 0 0 0 0 0 0 0 0 0 0 0 0 0 0 0 0 0 0 0 0.130300041119815 0 0 0 0 0 0 0 0.0195083479637388 0 0 0 0 0 0 0 0 0 0 0 0.0068561710736305 0 0 0 0.0693322027588096 0 0 0 0 0 0 0 0 0 0 0 0 0 0 0 0 0 0 0 0 0 0.0495558357246159 0.0402342799956813 0 0 0 0 0 0.0292135059959506 0 0 0 0 0 0 0 0 0 0 0 0 0 0 0 0 0 0 0 0 0 0 0 0 0 0 0 0 0 0 0 0 0 0.0176610252011284 0.0495619405870714 0.151492530713329 0.0211131765184429 0.0354638224407364 0.0683380991335271 0 0 0 0 0.138447481246736 0.0918930006754003 0 0 0 0 0 0 0 0 0 0 0 0 0 0 0 0 0 0 0 0 0
0 0 0 0 0 0 0 0 0 0 0 0 0 0 0 0 0 0 0 0 0 0 0 0 0 0 0 0 0 0 0 0.00550029767552839 0.00660019509644218 0.0134438097843738 0.0359925264499262 0 0 0 0 0 0 0 0 0 0 0 0 0 0 0 0 0 0 0 0 0 0.0767884753903836 0 0 0 0 0 0 0 0 0 0 0 0 0 0 0.0210823940444487 0 0 0 0 0 0 0 0 0 0 0 0 0 0 0 0 0 0 0 0 0 0 0 0 0 0 0 0 0.00430538206903103 0 0 0 0 0 0 0 0 0 0 0 0 0 0 0 0 0 0 0 0 0 0 0 0 0 0 0 0 0 0 0 0 0 0 0 0 0 0 0 0 0 0 0 0 0 0 0 0 0 0 0 0 0 0 0 0 0 0 0 0 0 0 0 0 0 0 0.0459426008722449 0 0 0 0 0 0 0 0 0.00627952510156478 0 0 0 0 0 0 0 0 0 0 0.0850251121757468 0.057528669315424 0 0 0 0 0 0 0.0110594162582661 0 0 0 0 0 0 0 0 0 0 0.0485657000534598 0 0 0 0 0 0 0.0144171412368424 0.0647067566246284 0 0 0 0 0 0 0 0 0 0 0 0 0 0 0 0 0 0 0 0 0 0 0 0 0 0 0 0 0 0 0 0 0 0 0 0 0 0 0 0.0013417523160638 0 0 0.0467662652562345 0 0 0 0 0 0 0 0 0 0 0 0 0 0 0 0 0 0 0 0 0 0 0 0 0 0 0 0 0.00397384273139962 0 0 0.0109709188706289 0 0 0 0 0 0.00889993093374598 0.0155399400761428 0.0317626622028395 0 0.0317323775809688 0 0 0 0 0.187245241924041 0.0324197919852359 0.0172115206939842 0.0323773861952568 0 0.00366151578042522 0.00334945477641171 0.0119790528466358 0 0 0 0 0.0635303436816742
0 0 0 0 0 0 0 0 0 0 0 0 0 0 0 0 0 0 0 0 0 0 0 0 0 0 0 0 0 0 0 0 0 0 0 0 0 0 0 0 0 0 0 0 0 0 0 0 0 0 0 0 0 0 0 0 0 0 0 0 0 0 0 0 0 0 0 0 0 0 0 0 0 0 0 0 0 0 0 0 0 0 0 0 0 0 0 0 0 0 0 0 0 0 0 0 0 0 0 0 0 0 0 0 0 0 0 0 0 0 0 0 0 0 0 0 0 0 0 0 0 0 0 0 0 0 0 0 0 0 0 0 0 0 0 0 0 0 0 0 0 0 0 0 0 0 0 0 0 0 0 0 0 0 0 0 0 0 0 0 0 0 0 0 0 0 0.00392581493885135 0 0 0 0 0 0 0 0 0.00706960057813197 0 0.00626238678945433 0 0 0 0 0 0 0 0 0 0 0 0 0 0 0.109913538184985 0 0.0073619602465501 0 0 0 0 0 0 0 0 0 0 0 0 0 0.0142029233908508 0 0 0 0 0.0881164039178129 0.192702331222185 0 0.00782204295399964 0 0 0.00910801984990606 0 0 0 0 0.0110544850853342 0.131118442739048 0 0 0 0 0 0 0 0.00899531629492881 0 0 0 0 0 0 0 0 0 0 0 0.00419159595844085 0 0 0 0.0135528061105236 0.00418753593477478 0 0.00626875248477816 0 0.00658425621919819 0 0 0 0 0 0 0 0 0 0 0 0 0 0 0 0 0 0 0 0 0 0 0 0 0 0 0 0 0 0 0 0 0.0160459269100648 0 0.00425338406274911 0 0 0 0 0 0.012154535896072 0 0 0 0 0 0 0 0 0.175540019384505 0 0.0772986870548892 0 0.0822692337919657 0 0 0 0 0 0 0 0
0 0 0 0 0 0 0 0 0 0 0 0 0 0 0 0 0 0 0 0 0 0 0 0 0.00382491056194503 0 0 0 0 0 0 0 0 0 0 0.00549826707909766 0 0 0 0 0 0 0 0 0.00248046058631139 0 0 0 0 0 0 0 0.0323572233836979 0 0 0 0 0 0 0 0 0 0 0 0 0 0 0 0 0 0 0 0 0 0 0.00322272274193794 0 0 0 0 0 0 0.00849183381372626 0.0102466575889088 0.0122521501008416 0 0 0 0 0 0 0 0 0 0 0 0 0 0 0.00636276368519397 0 0 0 0 0 0 0 0 0 0 0 0 0 0 0 0 0 0 0 0 0 0 0 0 0 0 0 0 0 0 0 0 0 0 0 0 0 0 0 0 0 0 0 0 0 0 0 0 0 0 0 0 0 0 0 0 0 0 0 0 0 0 0 0 0 0 0 0 0 0.00277029529818277 0 0.00682118921406045 0 0 0 0 0 0 0 0 0 0 0 0 0 0 0.022247299757273 0 0.00291929840214758 0 0.0712993612561803 0 0 0 0 0 0 0 0 0 0.0252032716990743 0 0 0 0 0 0 0 0 0 0 0 0 0 0 0 0 0 0 0 0 0 0.00512072034813958 0 0 0 0 0 0 0 0 0 0 0 0 0 0.00070531090311158 0.210102500160988 0 0.0454540292516614 0 0.189425991423482 0.254403149567157 0 0 0 0.00190932648519094 0 0 0 0 0 0 0.00155726235309886 0 0 0 0.0246634540368448 0 0 0 0 0 0 0 0 0 0 0 0 0 0 0 0 0 0 0 0 0 0 0 0 0.0374821663462898 0 0 0 0 0 0 0 0 0 0 0.00987930118719064 0 0 0 0 0 0.00329908276826575 0 0 0 0 0 0 0 0 0 0 0 0 0 0 0 0 0
0 0 0 0 0 0 0 0 0 0 0 0 0 0 0 0 0 0 0 0 0 0 0 0 0 0 0 0 0 0 0 0 0 0 0 0 0 0 0 0 0 0 0 0 0 0 0 0 0 0 0 0 0 0 0 0 0 0 0 0 0 0 0 0 0 0 0 0 0 0 0 0 0 0 0 0 0 0 0 0 0 0 0 0 0 0 0 0 0 0 0 0 0 0 0 0 0 0 0 0 0 0 0 0 0 0 0 0 0 0 0 0 0 0 0 0 0 0 0 0 0 0 0 0 0 0 0 0 0 0 0 0 0 0 0 0 0 0 0 0 0 0 0 0 0 0 0 0 0 0 0 0 0 0 0 0 0 0 0.0469316217412056 0 0 0 0 0 0 0 0.0159483532996126 0 0 0 0 0 0 0 0 0 0.00688399509565429 0.0367420980404523 0.0238109309334935 0 0 0 0 0 0 0 0 0 0 0 0 0 0 0.0364967070755002 0 0 0 0 0 0 0 0 0 0 0 0.13809091661954 0 0 0 0 0 0 0 0 0 0 0 0 0 0 0 0.0137518409172518 0 0 0 0 0 0 0 0 0 0 0 0 0 0 0 0 0 0 0 0 0 0.0732385729721877 0.116946051358125 0.0208712509578901 0 0 0 0.0462332972430816 0.137831299951907 0 0 0 0.00709776301711081 0 0 0 0 0 0 0 0 0 0 0 0 0 0 0 0 0 0 0 0 0 0 0 0 0 0 0 0 0 0 0.00879407540981957 0.0307147237817235 0 0 0.0142653825186925 0 0 0 0 0.120335657538683 0.0959281686927467 0 0 0 0 0 0 0 0 0.00435332915171236 0.00473396368361006 0 0 0 0 0 0 0 0 0 0 0
0 0 0 0 0 0 0 0 0 0 0 0 0 0 0 0 0 0 0 0 0 0 0 0 0 0 0 0 0 0 0 0 0 0 0 0 0 0 0 0 0 0 0 0 0 0 0 0 0 0 0 0 0 0 0 0 0 0 0 0 0 0 0 0 0 0 0 0 0 0 0 0 0 0 0 0 0 0 0 0 0 0 0 0 0 0 0 0 0 0 0 0 0 0 0 0 0 0 0 0 0 0 0 0 0 0 0 0 0 0 0 0 0 0 0 0 0 0 0 0 0 0 0 0 0 0 0 0 0 0 0 0 0 0 0 0 0 0 0 0 0 0 0 0 0 0 0 0 0 0 0 0 0 0 0 0 0 0 0 0 0 0 0 0 0 0 0 0 0 0 0 0 0 0 0 0 0 0 0 0 0 0 0 0 0 0.226296530610551 0 0 0 0 0 0.531461481512367 0 0 0 0 0 0 0 0 0 0 0 0 0 0 0 0 0 0 0 0 0 0 0 0 0 0 0 0 0 0 0 0 0 0 0 0.242241987877082 0 0 0 0 0 0 0 0 0 0 0 0 0 0 0 0 0 0 0 0 0 0 0 0 0 0 0 0 0 0 0 0 0 0 0 0 0 0 0 0 0 0 0 0 0 0 0 0 0 0 0 0 0 0 0 0 0 0 0 0 0 0 0 0 0 0 0 0 0 0 0 0 0 0 0 0 0 0 0 0 0 0 0 0 0 0 0 0 0
0 0 0 0 0 0 0 0 0 0 0 0 0 0 0 0 0 0 0 0 0 0 0 0 0 0 0 0 0 0 0 0 0 0 0 0 0 0 0 0 0 0 0 0 0 0 0 0 0 0 0 0 0 0 0 0 0 0 0 0 0 0 0 0 0 0 0 0 0 0 0 0 0 0 0 0 0 0 0 0 0 0 0 0 0 0 0 0 0 0 0 0 0 0 0 0 0 0 0 0 0 0 0 0 0 0 0 0 0 0 0 0 0 0 0 0 0 0 0 0 0 0 0 0 0 0 0 0 0 0 0 0 0 0 0 0 0 0 0 0 0 0 0 0 0 0 0 0 0 0 0 0 0 0 0 0 0 0 0 0 0 0 0 0 0 0 0 0 0 0 0 0 0 0 0 0 0 0 0 0 0 0 0 0 0 0.188385678569989 0 0 0 0 0 0 0 0 0 0 0 0 0 0 0 0 0.473976768111564 0 0 0 0 0 0 0 0 0 0 0 0 0 0 0 0 0 0 0 0 0 0 0 0 0 0 0 0.337637553318447 0 0 0 0 0 0 0 0 0 0 0 0 0 0 0 0 0 0 0 0 0 0 0 0 0 0 0 0 0 0 0 0 0 0 0 0 0 0 0 0 0 0 0 0 0 0 0 0 0 0 0 0 0 0 0 0 0 0 0 0 0 0 0 0 0 0 0 0 0 0 0 0 0 0 0 0 0 0 0 0 0 0 0 0 0 0
0 0 0 0 0 0 0 0 0 0 0 0 0 0 0 0 0 0 0 0 0 0 0 0 0 0 0 0 0 0 0 0 0 0 0 0 0 0 0 0 0 0 0 0 0 0 0 0 0 0 0 0 0 0 0 0 0 0 0 0 0 0 0 0 0 0 0 0 0 0 0 0 0 0 0 0 0 0 0 0 0 0 0 0 0 0 0 0 0 0 0 0 0 0 0 0 0 0 0 0 0 0 0 0 0 0 0 0 0 0 0 0 0 0 0 0 0 0 0 0 0 0 0 0 0 0 0 0 0 0 0 0 0 0 0 0 0 0 0 0 0 0 0 0 0 0 0 0 0 0 0 0 0 0 0 0 0 0 0 0 0 0 0 0 0 0 0 0.0095129379432115 0 0 0.0106872578087747 0.0292241615222925 0 0 0 0 0 0 0 0 0 0 0 0 0 0 0.00923701018519017 0 0 0 0.269317552468463 0 0 0 0 0 0.119050372038443 0 0 0 0 0.0631735683807571 0 0.13913186291859 0 0 0 0 0 0 0 0 0 0 0 0 0 0 0 0 0 0 0.0254837155059182 0 0 0 0 0 0 0 0 0 0 0 0 0 0 0.00930103323800134 0 0 0 0.0198107671823397 0.0482777272053212 0 0 0 0 0 0 0 0 0 0 0 0 0 0 0.0090928877901823 0 0 0 0 0 0 0 0 0 0 0 0.0124998803643195 0 0 0 0 0 0 0 0 0 0 0 0 0.226199265448196 0 0 0 0 0 0 0 0 0 0 0 0 0 0 0 0 0 0 0 0 0 0 0 0 0 0 0 0 0 0 0 0 0 0
0 0 0 0 0 0 0 0 0 0 0 0 0 0 0 0 0 0 0 0 0 0 0.0158631788264442 0 0 0 0 0 0 0 0 0 0 0 0 0 0 0 0 0 0.0178719826776566 0 0 0 0 0 0 0.0142557667481444 0 0 0 0 0 0 0 0 0 0 0 0 0 0 0 0 0 0 0 0 0 0 0 0 0 0 0 0 0 0 0 0.0566676959650283 0 0 0 0 0 0 0 0 0 0 0 0 0 0 0 0 0 0 0 0 0 0 0 0 0 0 0 0 0 0 0 0 0 0 0 0 0 0 0 0 0.0364253689937397 0 0 0 0 0 0 0 0 0 0 0 0 0 0 0 0 0 0 0 0 0 0 0 0 0 0 0 0 0 0 0 0 0 0 0 0 0 0 0 0 0 0 0 0 0 0 0 0 0 0 0 0 0 0 0 0 0 0 0 0 0 0.0306430749202869 0 0 0 0 0 0 0 0 0 0 0 0 0 0 0 0 0 0.0815145073803306 0 0 0.111536832480784 0 0 0 0 0 0 0 0 0 0 0 0 0 0 0 0 0 0 0 0 0 0 0 0 0 0 0 0.0409188379515302 0 0 0 0 0 0 0 0 0 0 0 0 0 0 0 0 0 0 0 0 0 0 0 0 0 0 0 0 0 0 0 0 0 0 0 0 0 0 0 0 0 0 0 0 0 0 0 0 0 0 0.53394500478321 0 0 0 0 0 0 0 0 0 0.0603577492728454 0 0 0 0 0 0 0 0 0 0 0 0 0 0 0 0 0 0 0 0 0 0 0 0
0 0 0 0 0 0 0 0 0 0 0 0 0 0 0 0 0 0 0 0 0 0 0 0 0 0 0 0 0 0 0 0 0 0 0 0 0 0 0 0 0 0 0 0 0 0 0 0 0 0 0 0 0 0 0 0 0 0 0 0 0 0 0 0 0 0 0 0 0 0 0 0 0 0 0 0 0 0 0 0 0 0 0 0 0 0 0 0 0 0 0 0 0 0 0 0 0 0 0 0 0 0 0 0 0 0 0 0 0 0 0 0 0 0 0 0 0 0 0 0 0.0303873388208232 0 0 0 0 0 0 0 0 0 0 0 0 0 0 0 0 0 0 0 0 0 0 0 0 0 0 0 0 0 0 0 0 0 0 0 0 0 0 0 0 0 0 0 0 0 0 0 0 0 0 0 0 0 0 0 0 0 0 0 0 0 0 0 0 0.0974741145868901 0 0 0 0.102886057147146 0 0 0 0 0 0 0 0 0 0.0997742538746883 0 0 0 0.1436107884066 0 0 0 0 0 0 0 0.0683883810122612 0 0 0 0 0 0 0 0 0 0 0.36325653842063 0 0 0 0.0523191872110789 0 0 0 0 0 0 0 0 0 0 0 0 0 0 0 0 0 0 0 0 0 0 0 0 0 0 0 0 0 0 0 0 0 0 0 0 0 0 0 0 0 0 0 0 0 0 0 0 0 0 0 0 0 0 0 0 0 0 0 0 0 0 0 0.0419033405198825 0 0 0 0 0 0 0 0 0 0 0 0 0 0 0 0 0 0 0 0 0 0 0 0 0 0
0 0 0 0 0 0 0 0 0 0 0 0 0 0 0 0 0 0 0 0 0 0 0 0 0 0 0 0 0 0 0 0 0 0 0 0 0 0 0.00449520696198937 0 0 0 0 0 0 0 0 0.0133953366325878 0 0 0 0 0 0 0 0 0 0 0 0 0 0 0 0.00937330896343708 0 0 0 0 0 0 0.00476913705451094 0 0 0 0 0.00347533241332899 0 0 0.0534220959883554 0.00406549433512255 0 0 0 0 0 0 0 0 0 0 0 0 0 0 0 0 0 0 0 0 0 0 0 0 0 0 0 0 0 0 0 0 0 0 0 0 0 0 0 0 0 0 0 0 0 0 0 0 0 0 0 0 0 0 0.0113935885877518 0 0 0 0 0 0 0 0 0 0 0 0 0 0 0 0 0 0 0 0 0 0 0 0 0 0 0 0 0 0 0 0 0 0 0 0 0.0542190215672413 0 0 0 0 0 0 0 0 0 0 0.00777897042946928 0 0 0 0.00393457369510826 0 0 0 0.0145715589797196 0 0 0 0 0 0 0 0 0 0.0574854191479634 0.0357149387399053 0.0227410222406564 0 0 0 0 0 0 0 0 0.0688548038507026 0.0281510312783595 0 0 0 0 0 0 0 0.0158016414169243 0 0.0802694650685285 0 0 0 0 0 0 0 0 0 0 0 0 0 0 0 0 0 0 0 0 0 0 0 0 0 0 0 0 0 0 0 0 0 0 0 0 0 0 0 0 0 0 0 0 0 0 0 0 0 0 0 0 0 0 0 0 0 0 0 0.402489567267278 0 0 0 0 0 0 0 0.0295784303433364 0 0.0740200550377232 0 0 0 0 0 0 0 0 0 0 0 0 0 0 0 0 0 0 0 0 0 0 0 0
0 0 0 0 0 0 0 0 0 0 0 0 0 0 0 0 0 0 0 0 0 0 0 0 0 0 0 0 0 0 0 0 0 0 0 0 0 0 0 0 0 0 0 0 0 0 0 0 0 0 0 0 0 0 0 0 0 0 0 0 0 0 0 0 0 0 0 0 0 0 0 0 0 0 0 0 0 0 0 0 0 0 0 0 0 0 0 0 0 0 0 0 0 0 0 0 0 0 0 0 0 0 0 0 0 0 0 0 0 0 0 0 0 0 0 0 0 0 0 0 0 0 0 0 0 0 0 0 0 0 0 0 0 0 0 0 0 0 0 0 0 0 0 0 0 0 0 0 0 0 0 0 0 0 0 0 0 0 0 0 0 0 0 0 0 0 0 0 0 0 0 0 0 0 0 0 0 0 0 0 0 0 0 0 0 0.151785308483321 0 0 0 0 0 0 0 0 0 0 0 0 0 0 0 0 0 0 0 0 0 0.194100772740081 0 0.10763172855293 0 0 0 0 0 0 0 0 0 0 0 0 0 0 0 0 0.283732228765524 0.167811140491035 0 0 0 0.0949388209671095 0 0 0 0 0 0 0 0 0 0 0 0 0 0 0 0 0 0 0 0 0 0 0 0 0 0 0 0 0 0 0 0 0 0 0 0 0 0 0 0 0 0 0 0 0 0 0 0 0 0 0 0 0 0 0 0 0 0 0 0 0 0 0 0 0 0 0 0 0 0 0 0 0 0 0 0 0 0 0 0 0 0 0 0 0
0 0 0 0 0 0 0 0 0 0 0 0 0 0 0 0 0 0 0 0 0 0 0 0 0 0 0 0 0 0 0 0 0 0 0 0 0 0 0 0 0 0 0 0 0 0 0 0 0 0 0 0 0 0 0 0 0 0 0 0 0 0 0 0 0 0 0 0 0 0 0 0 0 0 0 0 0 0 0 0 0 0 0 0 0 0 0 0 0 0 0 0 0 0 0 0 0 0 0 0 0 0 0 0 0 0 0 0 0 0 0 0 0 0 0 0 0 0 0 0 0 0 0 0 0 0 0 0 0 0 0 0 0 0 0 0 0 0 0 0 0 0 0 0 0 0 0 0 0 0 0 0 0 0 0 0 0 0 0.0355395855415745 0 0 0 0 0 0 0 0.0268347374892323 0 0 0 0 0 0 0 0 0 0.0134172982359887 0.02353838622355 0.0320068912693394 0 0 0 0 0 0 0 0 0 0 0 0 0 0 0.00921774119202155 0 0 0 0.232948543885951 0 0 0 0 0 0 0 0 0 0 0 0 0 0 0 0 0 0 0 0 0 0 0 0 0 0 0 0 0 0 0 0 0 0 0 0 0 0 0 0 0 0 0 0 0 0.0367602243119907 0.0446688698539737 0.0856147262546819 0 0 0 0 0.0412389769838587 0 0.00738275135970842 0 0.00601359858387713 0 0 0 0 0 0 0 0 0 0 0 0 0 0 0 0 0 0 0 0 0 0 0 0 0 0 0 0 0 0 0 0.0432612209486 0 0.0136568387016708 0.0538182740354659 0 0 0 0 0.114700010956968 0.147047377218691 0 0 0 0 0 0 0 0 0 0.0276457903030711 0 0 0 0 0 0 0.00468815664978517 0 0 0 0
0 0 0 0 0 0 0 0 0 0 0 0 0.0269325382934254 0 0 0 0 0 0 0 0 0 0 0 0 0 0 0 0 0 0 0 0 0 0.0227792063238037 0 0 0.0110201052066772 0 0 0 0 0 0 0 0 0 0 0 0 0 0 0 0 0 0.0150502572188273 0.0156104098314368 0 0 0 0 0 0 0 0 0 0 0 0 0 0 0 0 0 0 0 0 0 0 0 0 0 0 0 0 0 0 0 0 0 0 0 0 0 0 0 0 0 0 0 0 0 0 0 0 0 0 0 0 0 0 0 0 0 0.0386299297962359 0 0 0 0.0328775773331568 0 0 0 0 0 0 0 0 0 0 0 0.0102894191170755 0 0 0.0150625901255895 0 0 0 0 0 0 0 0 0 0 0 0 0 0 0 0 0 0 0 0 0 0 0 0 0 0 0 0 0 0 0 0 0 0.523596286991169 0 0.009715793237771 0 0 0 0 0 0 0.0128323866664937 0 0 0 0 0 0 0 0 0 0.0109399271869219 0 0.0347843394284476 0 0 0 0 0 0.0737751317286726 0 0 0 0 0 0 0 0 0 0 0 0 0.0190581109310587 0.0096169755013078 0 0 0 0 0 0 0 0 0 0 0.0143110338126875 0 0 0 0 0 0 0 0 0 0 0 0 0 0 0 0 0 0 0 0 0 0 0 0 0 0.0043096707402631 0 0 0 0 0.00980123073676901 0 0 0 0 0 0 0 0 0 0.0135341578123176 0 0 0.0525809809260155 0.0228919410538768 0 0 0 0 0 0 0 0 0 0 0 0 0 0 0 0 0 0 0 0 0 0 0 0 0 0 0 0 0 0 0 0 0 0 0 0 0 0 0 0 0 0 0 0 0 0 0 0 0 0 0 0
0 0 0 0 0 0 0 0 0 0 0 0 0 0 0 0 0 0 0 0 0 0 0 0 0 0 0 0 0 0 0 0 0 0 0 0 0 0 0 0 0 0 0 0 0 0 0 0 0 0 0 0 0 0 0 0 0 0 0 0 0 0 0 0 0 0 0 0 0 0 0 0 0 0 0 0 0 0 0 0 0 0 0 0 0 0 0 0 0 0 0 0 0 0 0 0 0 0 0 0 0 0 0 0 0 0 0 0 0 0 0 0 0 0 0 0 0 0 0 0 0 0 0 0 0 0 0 0 0 0 0 0 0 0 0 0 0 0 0 0 0 0 0 0 0 0 0 0 0 0 0 0 0 0 0 0 0 0 0 0 0 0 0 0 0 0 0 0 0 0 0 0 0 0 0.11617499902816 0 0 0 0 0 0 0 0.0203089181136515 0 0 0 0 0 0 0 0 0 0 0 0 0 0 0 0 0 0 0 0 0 0.0398940729348239 0 0.0405146603033822 0 0.283811087688535 0.0867923393270698 0 0 0 0 0 0 0 0 0.0479526195995995 0 0 0 0 0 0 0 0 0 0 0 0 0 0 0 0 0 0 0 0 0 0 0 0 0 0 0 0 0 0 0 0 0 0 0 0 0 0 0 0 0 0.0415696287632649 0 0 0.0203842870032246 0 0 0 0 0 0 0 0.0647411975880936 0 0 0 0 0 0 0 0 0 0 0 0 0 0 0 0 0 0 0 0 0.0198253724442789 0 0 0 0 0 0 0 0 0 0 0 0 0 0.131167388751355 0.0868634284545613 0 0 0 0 0 0 0 0 0
0 0 0 0 0 0 0 0 0 0 0 0 0 0 0 0 0 0 0 0 0 0 0 0 0 0 0 0 0 0 0 0 0 0 0 0 0 0 0 0 0 0 0 0 0 0 0 0 0 0 0 0 0 0.015094943644378 0 0 0 0 0 0 0 0 0 0 0 0 0 0 0 0 0 0 0 0 0 0 0 0 0 0 0 0 0 0 0 0 0 0 0 0 0 0 0 0 0 0 0 0 0 0 0 0 0 0 0 0.0270327349386445 0 0 0 0 0 0 0 0 0 0 0 0 0 0 0 0 0 0 0 0 0 0 0 0 0 0 0 0 0 0 0 0 0 0 0 0 0 0 0 0 0 0 0 0 0 0 0 0 0 0 0 0 0 0 0 0 0 0 0 0 0 0 0 0 0 0 0 0 0 0 0 0 0 0 0 0 0 0 0 0 0 0 0 0 0 0 0 0 0 0.0701017535508224 0 0 0 0 0 0 0 0 0 0 0.0208003465185014 0.288754703435879 0 0.0290801651401346 0 0 0 0.0263803209272664 0 0 0 0 0 0 0 0.0132965978409938 0 0 0 0 0 0 0 0 0 0 0 0 0 0 0 0 0 0 0 0 0 0 0 0 0 0 0 0 0 0 0 0 0 0 0 0 0 0 0.0445012203170258 0 0 0.0168319398547893 0 0 0 0 0.0997167215991343 0 0.0763784807184781 0.0876307498871567 0 0 0 0 0 0 0 0 0.026338641390681 0 0 0 0 0 0 0 0 0 0 0 0 0 0 0 0 0 0 0 0 0.0223743828353383 0 0 0 0 0.0633639143569081 0.0301311372128167 0.0421912458310513 0 0 0 0 0 0 0 0
0 0 0 0 0 0 0 0 0 0 0 0 0 0 0 0 0 0 0 0 0 0 0 0 0 0 0 0 0 0 0 0 0 0 0 0 0 0 0 0 0 0 0 0 0 0 0 0 0 0 0 0 0 0 0 0 0 0 0 0 0 0 0 0 0 0 0 0 0 0 0 0 0 0 0 0 0 0 0 0 0 0 0 0 0 0 0 0 0 0 0 0 0 0 0 0 0 0 0 0 0 0 0 0 0 0 0 0 0 0 0 0 0 0 0 0 0 0 0 0 0 0 0 0 0 0 0 0 0 0 0 0 0 0 0 0 0 0 0 0 0 0 0 0 0 0 0 0 0 0 0 0 0 0 0 0 0 0 0 0 0 0 0 0 0 0 0 0 0 0 0 0 0 0 0 0 0 0 0 0 0 0 0 0 0 0 0 0 0 0 0 0.15594461352146 0 0 0 0 0 0 0 0 0 0 0 0 0.109863225562074 0 0 0.431034777229166 0.141947607570778 0 0 0 0 0 0 0 0 0 0 0 0 0 0 0 0 0 0 0.0925164004733258 0 0 0 0 0 0 0 0 0 0 0 0 0 0 0 0 0 0 0 0 0 0 0 0 0 0 0 0 0 0 0 0 0 0 0 0 0 0 0 0 0 0 0 0 0 0 0 0 0 0 0 0 0 0 0 0 0 0 0 0 0 0 0 0 0 0 0 0 0 0 0 0 0 0 0 0 0 0 0.0686933756431946 0 0 0 0 0 0 0 0 0 0
0 0 0 0 0 0 0 0 0 0 0 0 0 0 0 0 0 0 0 0 0 0 0 0 0 0 0 0 0 0 0 0 0 0 0 0 0 0 0 0 0 0 0 0 0 0 0 0 0 0 0 0 0 0 0 0 0 0 0 0 0 0 0 0 0 0 0 0 0 0 0 0 0 0 0 0 0 0 0 0 0 0 0 0 0 0 0 0 0 0 0 0 0 0 0 0 0 0 0 0 0 0 0 0 0 0 0 0 0 0 0 0 0 0 0 0 0 0 0 0 0 0 0 0 0 0 0 0 0 0 0 0 0 0 0 0 0 0 0 0 0 0 0 0 0 0 0 0 0 0 0 0 0 0 0 0 0 0 0 0 0 0 0 0 0 0 0 0 0 0 0 0 0 0 0 0 0 0 0 0 0 0 0 0 0 0 0 0 0 0 0 0 0 0 0 0 0 0 0 0 0 0 0 0 0 0 0 0 0 0 0 0 0 0 0 0 0 0 0 0 0 0 0 0 0 0 0 0 0 0 0 0 0 0 0 0 0 0 0 0 0 0 0 0 0 0 0 0 0 0 0 0 0 0 0 0 0 0 0 0 0 0 0 0 0 0 0 0 0 0 0 0 0 0 0 0 0 0 1 0 0 0 0 0 0 0 0 0 0 0 0 0 0 0 0 0 0 0 0 0 0 0 0 0 0 0 0 0 0 0 0 0 0 0 0 0 0
0 0 0 0 0 0 0 0 0 0 0 0 0 0 0 0 0 0 0 0 0 0 0 0 0 0 0 0 0 0 0 0 0 0 0 0 0 0 0 0 0 0 0 0 0 0 0 0 0 0 0 0 0 0 0 0 0 0 0 0 0 0 0 0 0 0 0 0 0 0 0 0 0 0 0 0 0 0.0168824729355894 0.0309989175447276 0 0 0 0 0 0 0 0 0 0 0 0 0 0 0 0 0 0 0 0 0 0 0 0 0 0 0 0 0 0 0 0 0 0 0 0 0 0 0 0 0 0 0 0 0 0 0 0 0 0 0 0 0 0 0 0 0 0 0 0 0 0 0 0 0 0 0 0 0 0 0 0 0 0 0 0 0 0 0 0 0 0 0 0 0 0 0 0 0 0 0 0 0 0 0 0 0 0 0 0 0 0 0 0 0 0 0 0 0 0 0 0 0 0 0 0 0 0 0 0 0 0 0 0.0315426473157328 0.200552068827093 0 0 0 0 0 0 0 0 0 0 0 0 0 0 0.0396426687375352 0 0.187831129308397 0 0.0429138819620312 0 0 0 0.110449061857834 0.17611660103678 0.117621105045434 0 0 0 0 0 0 0 0 0 0 0 0 0 0 0 0 0 0 0 0 0 0 0 0 0 0 0 0 0 0 0 0 0 0 0 0 0 0 0 0 0 0 0 0 0 0 0 0 0 0 0 0 0 0 0 0 0 0 0 0 0 0.0454494454288464 0 0 0 0 0 0 0 0 0 0 0 0 0 0 0 0 0 0 0 0 0 0 0 0 0 0
0 0 0 0 0 0 0 0 0 0 0 0 0 0 0 0 0 0 0 0 0 0 0 0 0 0 0 0 0 0 0 0 0 0 0 0 0 0 0 0 0 0 0 0 0 0 0 0 0 0 0 0 0 0 0 0 0 0 0 0 0 0 0 0 0 0 0 0 0 0 0 0 0 0 0 0 0 0.0525267415749582 0.0249243008890982 0 0 0 0 0 0 0 0 0 0 0 0 0 0 0 0 0 0 0 0 0 0 0 0 0 0 0 0 0 0 0 0 0 0 0 0 0 0 0 0 0 0 0 0 0 0 0 0 0 0 0 0 0 0 0 0 0 0 0 0 0 0 0 0 0 0 0 0 0 0 0 0 0 0 0 0 0 0 0 0 0 0 0 0 0 0 0 0 0 0 0 0 0 0 0 0 0 0 0 0 0 0 0 0.115264288988787 0 0 0 0 0 0 0 0 0 0 0 0 0 0 0 0 0 0 0 0 0.166438310100338 0 0 0 0 0 0 0 0 0 0 0 0 0 0 0 0 0 0 0.0437996192370541 0 0 0 0 0 0 0 0 0 0 0 0 0.0165150979389202 0.00671993640273305 0 0 0 0 0 0 0 0 0 0 0 0 0 0 0 0.020967761648215 0 0 0 0.0174485809170675 0 0 0 0 0 0 0 0 0 0 0 0 0 0 0 0 0 0 0 0 0 0 0 0 0 0.0453462384820466 0 0 0 0 0 0 0 0.239409924675693 0 0.250639199145088 0 0 0 0 0 0 0 0 0 0 0 0 0 0 0 0 0 0 0 0 0 0 0 0
0 0 0 0 0 0 0 0 0 0 0 0 0 0 0 0 0 0 0 0 0 0 0 0 0 0 0 0 0 0 0 0 0 0 0 0 0 0 0 0 0 0 0 0 0 0 0 0 0 0 0 0 0 0 0 0 0 0 0 0 0 0 0 0 0 0 0 0 0 0 0 0 0 0 0 0 0 0 0 0 0 0 0 0 0 0 0 0 0 0 0 0 0 0 0 0 0 0 0 0 0 0 0 0 0 0 0 0 0 0 0 0 0 0 0 0 0 0 0 0 0 0 0 0 0 0 0 0 0 0 0 0 0 0 0 0 0 0 0 0 0 0 0 0 0 0 0 0 0 0 0 0 0 0 0 0 0 0 0 0 0 0 0 0 0 0 0 0 0 0 0 0 0 0 0 0 0 0 0 0 0 0 0 0 0 0 0 0.0475519392382931 0 0 0 0 0 0 0.0246688280428862 0.226498257999146 0 0 0 0 0 0 0 0 0 0 0 0 0.013738427890851 0 0 0 0 0 0.34773926390519 0 0 0 0 0 0 0 0 0 0 0 0 0 0 0 0 0 0 0 0 0 0 0 0 0 0 0 0 0 0 0 0 0 0 0 0 0 0 0 0 0 0 0 0 0 0 0 0 0 0 0 0 0 0 0 0 0 0 0 0 0 0 0 0 0 0 0 0 0 0 0 0 0 0 0 0 0 0 0 0 0 0 0 0 0 0 0.0359691758951934 0 0 0.235584803932674 0.0140771029621153 0.0541722001336516 0 0 0 0 0 0 0 0 0 0
0 0 0 0 0 0 0 0 0 0 0 0 0 0 0 0 0 0 0 0 0 0 0 0 0 0 0 0 0 0 0 0 0 0.00373952551022704 0 0 0 0 0 0 0 0 0 0 0 0 0 0 0 0 0 0 0 0 0 0 0 0 0 0 0 0 0 0 0 0 0 0 0 0 0 0.00259524241535796 0 0 0 0 0 0 0 0 0 0 0 0 0 0 0 0 0 0 0 0 0 0 0 0 0 0 0 0 0 0 0 0 0 0 0 0 0 0 0 0 0 0 0 0 0 0 0 0 0 0 0 0 0 0 0 0 0 0 0 0 0 0 0 0 0 0 0 0 0 0 0 0 0 0 0 0 0 0 0 0 0 0 0 0 0 0 0 0 0 0 0 0 0 0 0 0 0 0 0 0 0 0 0 0 0 0 0 0 0 0 0 0 0 0 0 0.00728134723528343 0 0 0 0 0.00766053017147583 0 0.055267530220586 0.247255596709597 0 0 0 0 0 0 0 0 0 0 0 0 0 0 0 0 0 0.173582041378746 0 0 0 0 0 0 0 0 0 0 0 0.0825244159786752 0 0 0 0 0 0 0 0 0 0 0 0 0 0 0 0 0 0 0 0.00366627269028053 0 0 0 0.00500065782041543 0.00577526674419553 0 0.00474887493345557 0 0.00424489146470005 0 0 0.00546974509822406 0 0 0 0 0 0 0 0 0 0 0 0 0 0 0 0 0 0 0 0 0 0 0 0 0 0 0 0 0.0034104940422376 0 0 0.0110824584636791 0 0 0 0 0.00347133536311003 0.00900140022233804 0.0279424749536517 0 0 0.00480567420695068 0 0 0 0 0.296643490787436 0.00872513338680353 0.00736662389698912 0.0104685613476152 0 0 0 0 0 0 0 0 0.00827041495796983
0 0 0 0 0 0 0 0 0 0 0 0 0 0 0 0 0 0 0 0 0 0 0 0 0 0 0 0 0 0 0 0 0 0 0 0 0 0 0 0 0 0 0 0 0 0 0 0 0 0 0 0 0 0 0 0 0 0 0 0 0 0 0 0 0 0 0 0 0 0 0 0 0 0 0 0 0 0 0 0 0 0 0 0 0 0 0 0 0 0 0 0 0 0 0 0 0 0 0 0 0 0 0 0 0 0 0 0 0 0 0 0 0 0 0 0 0 0 0 0 0 0 0 0 0 0 0 0 0 0 0 0 0 0 0 0 0 0 0 0 0 0 0 0 0 0 0 0 0 0 0 0 0 0 0 0 0 0 0 0 0 0 0 0 0 0 0 0 0 0 0 0 0 0 0 0 0.380832537574423 0 0 0 0 0 0 0 0 0 0 0 0 0 0 0 0 0 0 0 0 0 0 0 0 0 0 0 0 0 0 0 0 0 0 0 0 0 0 0 0 0 0 0.0967930795879143 0 0 0 0 0 0 0 0 0 0 0 0 0 0 0 0 0 0 0 0 0 0 0 0 0 0 0 0 0 0 0 0 0 0 0 0 0 0 0 0 0 0 0 0 0 0 0 0 0 0 0 0 0 0.208650135867764 0 0.313724246969899 0 0 0 0 0 0 0 0 0 0 0 0 0 0 0 0 0 0 0 0 0 0 0 0 0 0 0 0 0 0 0 0 0 0 0 0 0 0 0 0 0
0 0 0 0 0 0 0 0 0 0 0 0 0 0 0 0 0 0 0 0 0 0 0 0 0 0 0 0 0 0 0 0 0 0 0 0 0 0 0 0 0 0 0 0 0 0 0 0 0 0 0 0 0 0 0 0 0 0 0 0 0 0 0 0 0 0 0 0 0 0 0 0 0 0 0 0 0 0 0 0 0 0 0 0 0 0 0 0 0 0 0 0 0 0 0 0 0 0 0 0 0 0 0 0 0 0 0 0 0 0 0 0 0 0 0 0 0 0 0 0 0 0 0 0 0 0 0 0 0 0 0 0 0 0 0 0 0 0 0 0 0 0 0 0 0 0 0 0 0 0 0 0 0 0 0 0 0 0 0 0 0 0 0 0 0 0 0 0 0 0 0 0 0 0 0 0 0 0 0 0 0 0 0 0 0 0 0 0 0 0 0 0 0 0 0 0.0231221476101758 0 0 0 0 0 0 0 0 0 0 0 0 0 0 0 0 0 0 0 0 0 0.0220797711664864 0 0 0 0.111365485980047 0 0 0 0 0 0 0 0 0 0 0 0 0 0 0 0 0 0 0 0 0 0 0 0 0 0 0 0 0.0526586150200189 0 0 0 0 0 0 0 0 0 0 0 0 0 0 0 0 0 0 0 0 0 0 0 0 0 0 0 0 0 0.0239290093576218 0 0 0 0.182475589941503 0.0627060883266656 0 0.0211155261324457 0.0305651574121472 0.0180679344380596 0 0 0 0 0 0.0189541625344785 0 0 0 0 0 0 0 0 0 0 0.108935948358164 0.200815851994377 0.123208711727809 0 0 0 0 0 0 0 0
0 0 0 0 0 0 0 0 0 0 0 0 0 0 0 0 0 0 0 0 0 0 0 0 0 0 0 0.0342812233163775 0 0 0 0 0 0 0 0 0 0 0 0 0 0 0 0 0 0 0 0 0 0 0 0 0 0 0 0 0 0 0 0 0 0 0 0 0 0 0 0 0 0 0 0 0 0 0 0 0 0 0 0 0 0 0 0 0 0 0 0 0 0 0 0 0 0 0 0 0 0 0 0 0 0 0 0 0 0 0 0 0 0 0 0 0 0 0 0 0 0 0 0 0 0 0 0 0 0 0 0 0 0 0 0 0 0 0 0 0 0 0 0 0 0 0 0 0 0 0 0 0 0 0 0 0 0 0 0 0 0 0 0 0 0 0 0 0 0 0 0 0 0 0 0 0 0 0 0 0 0 0 0 0 0 0 0 0 0 0 0 0 0 0 0 0 0.0084994388859507 0 0 0 0 0 0 0 0 0 0 0 0 0 0 0 0 0 0 0 0 0 0 0.0371435341763891 0 0.340451767575253 0 0 0.146023623912545 0 0 0 0 0 0 0 0 0 0 0 0.0596773027093669 0 0 0 0 0 0 0 0 0 0 0 0 0 0 0 0.0340105179773416 0.11563179374173 0 0.0173730346898503 0 0.00693499623129006 0 0 0 0 0 0 0 0 0 0 0 0 0 0 0 0 0 0 0 0 0 0 0 0 0 0 0 0 0 0 0 0 0 0 0 0 0 0 0 0 0 0 0 0 0 0 0 0 0 0 0 0 0.199972766783906 0 0 0 0 0 0 0 0 0
0 0 0 0 0 0 0 0 0 0 0 0 0 0 0 0 0 0 0 0 0 0 0 0 0 0 0 0.0212287113059347 0 0 0 0 0 0 0 0 0 0 0 0 0 0 0 0 0 0.0180451184848017 0 0 0 0 0 0 0 0 0 0 0 0 0 0 0 0 0 0 0 0 0 0 0 0 0 0 0 0 0 0 0 0.00923889900757749 0 0 0 0 0 0 0 0 0 0 0 0 0 0 0 0 0 0 0 0 0 0 0 0 0 0 0 0 0 0 0 0 0 0 0 0 0 0 0 0 0 0 0 0 0 0 0 0 0 0 0 0.0174904084677099 0 0 0 0 0 0 0 0 0 0 0 0 0 0 0 0 0 0 0 0 0 0 0 0 0 0 0 0 0 0 0 0 0 0 0.0547537983082235 0 0 0 0 0 0 0 0.106282618039896 0.0533177222485414 0 0 0 0 0 0.115180091802333 0 0 0 0.174203858832696 0 0 0 0 0 0.0258614757758077 0 0 0 0 0 0 0 0 0 0 0 0 0 0 0 0 0 0.02050439244497 0 0 0 0.0213627158496432 0 0 0 0 0 0.142018512949128 0 0 0 0.0130400174034888 0 0 0 0 0 0 0.0742448419241539 0 0 0 0 0.0204795041586661 0 0 0 0 0 0 0 0 0 0 0 0 0 0 0 0.0166093145000731 0.0175421142193695 0 0 0 0.00387779166094662 0 0 0 0 0 0 0 0 0 0 0 0 0 0 0 0 0 0 0 0 0 0 0 0 0 0 0 0 0 0 0 0 0 0 0 0.0451631801543595 0 0 0 0 0 0 0 0 0 0 0 0 0 0 0 0 0.0295549124616796 0 0 0 0 0 0 0 0 0
0 0 0 0 0 0 0 0 0 0 0 0 0 0 0 0 0 0 0 0 0 0 0 0 0 0 0 0 0 0 0 0 0 0 0 0 0 0 0 0 0 0 0 0 0 0 0 0 0 0 0 0 0 0 0 0 0 0 0 0 0 0 0 0 0 0 0 0 0 0 0 0 0 0 0 0 0 0 0 0 0 0 0 0 0 0 0 0 0 0 0 0 0 0 0 0 0 0 0 0 0 0 0 0 0 0 0 0 0 0 0 0 0 0 0 0 0 0 0 0 0 0 0 0 0 0 0 0 0 0 0 0 0 0 0 0 0 0 0 0 0 0 0 0 0 0 0 0 0 0 0 0 0 0 0 0 0 0 0 0 0 0 0 0 0 0 0 0 0 0 0 0 0 0 0 0 0.282980456208842 0 0 0 0 0 0 0 0 0 0 0 0 0 0 0 0.0512571612983926 0 0 0.0768442312374671 0 0 0 0 0 0 0 0 0 0 0.0529101792373164 0 0 0 0 0 0 0 0 0.0397266418768901 0 0 0 0 0 0 0 0 0 0 0 0 0 0 0 0 0 0 0 0 0 0 0 0 0 0 0 0 0 0 0 0 0 0 0 0 0 0 0 0 0 0 0 0 0.348013603583992 0 0 0 0 0 0 0 0 0 0 0.148267726557099 0 0 0 0 0 0 0 0 0 0 0 0 0 0 0 0 0 0 0 0 0 0 0 0 0 0 0 0 0 0 0 0 0 0 0 0 0 0 0 0 0 0 0 0 0
0 0 0 0 0 0 0 0 0 0 0 0 0 0 0 0 0 0 0 0 0 0 0 0 0 0 0 0 0 0 0 0 0 0 0 0 0 0 0 0 0 0 0 0 0 0 0 0 0 0 0 0 0 0 0 0 0 0 0 0 0 0 0 0 0 0 0 0 0 0 0 0 0 0 0 0 0 0.0777516525269616 0.0175688878886012 0 0 0 0 0 0 0 0 0 0 0 0 0 0 0 0 0 0 0 0 0 0 0 0 0 0 0 0 0 0 0 0 0 0 0 0 0 0 0 0 0 0 0 0 0 0 0 0 0 0 0 0 0 0 0 0.0508663783488875 0 0 0 0 0 0 0 0 0 0 0 0 0 0 0 0 0 0 0 0 0 0 0 0 0 0 0 0 0 0 0 0 0 0 0 0 0 0 0 0 0 0 0 0 0 0 0 0 0 0 0 0 0 0 0 0 0 0 0 0 0 0 0 0 0 0 0 0 0.0723069542165245 0 0 0 0 0 0 0 0.295088669762215 0 0 0 0 0 0 0 0 0 0 0.0853552416153092 0 0 0 0 0 0 0 0 0 0 0 0 0 0 0 0 0 0 0 0 0 0 0 0 0 0 0.018567024032489 0.0336707217230834 0.0208359876234777 0.0461073244598298 0.0233436494645761 0.0108213344188889 0 0.0215873874358933 0 0 0 0 0 0 0 0 0 0 0 0 0 0 0 0 0 0 0 0 0 0 0 0 0 0 0 0 0 0 0 0 0 0 0 0.146092363148108 0 0 0 0 0 0 0 0 0 0 0 0 0 0 0.0800364233351548 0 0 0 0 0 0 0 0 0
0 0 0 0 0 0 0 0 0 0 0 0 0 0 0 0 0 0 0 0 0 0 0 0 0 0 0 0 0 0 0 0 0 0 0 0 0 0 0 0 0 0 0 0 0 0 0 0 0 0 0 0 0 0 0 0 0 0 0 0 0 0 0 0 0 0 0 0 0 0 0 0 0 0 0 0 0 0 0 0 0 0 0 0 0 0 0 0 0 0 0 0 0 0 0 0 0 0 0 0 0 0 0 0 0 0 0 0 0 0 0 0 0 0 0 0 0 0 0 0 0 0 0 0 0 0 0 0 0 0 0 0 0 0 0 0 0 0 0 0 0 0 0 0 0 0 0 0 0 0 0 0 0 0 0 0 0 0 0 0 0 0 0.017311754186258 0 0 0 0.00997770130764133 0 0 0 0 0 0 0 0 0 0.0656480313772485 0 0 0 0 0 0 0 0 0 0 0 0 0 0 0 0 0.0314017006372499 0 0 0 0.022236676664738 0 0 0 0 0 0 0 0 0 0 0.00489435634372739 0 0 0 0 0 0 0 0.0684461198179901 0.0533497861365447 0.0114208483264279 0 0 0 0 0 0 0 0 0.00600897745971395 0.00507876970456617 0 0 0 0 0 0 0 0 0 0 0 0 0 0 0.0369390218163307 0 0 0 0 0 0 0.150456925144735 0 0.0124449028736148 0 0.0108186149388426 0 0 0 0 0 0 0 0 0 0 0 0 0 0 0 0 0 0 0 0 0 0 0 0.00862643971878518 0.0393377228894462 0.0123403859048836 0 0 0 0 0 0.0146033300953721 0 0 0.020276317580833 0 0 0 0 0.0340091132622871 0.0269058171505873 0 0 0 0 0 0 0 0 0 0 0.0529947464897588 0.262473950612855 0.0219979895595635 0 0 0 0 0 0 0 0
0 0 0 0 0 0 0 0 0 0 0 0 0 0 0 0 0 0 0 0 0 0 0 0.00371018824983483 0 0 0 0 0 0 0 0 0 0 0 0 0 0 0 0 0 0 0 0 0 0 0 0.00563658790249342 0 0 0 0 0 0 0 0 0 0 0 0 0 0 0 0.011925870296687 0 0 0 0 0 0 0 0 0 0 0 0 0 0.0519043998344572 0.0423520383188391 0 0 0 0 0 0 0 0 0 0 0 0 0 0 0 0 0 0 0 0 0 0 0 0 0 0 0 0 0 0 0 0 0 0 0 0 0 0 0 0 0 0 0 0 0 0 0 0 0 0 0 0 0 0 0 0.00426611083770172 0 0 0 0 0 0 0 0 0 0 0 0 0 0 0 0 0 0 0 0 0 0 0 0 0 0 0 0 0 0 0 0 0.0207238966816745 0 0.0167559096527055 0.0416728167093225 0.271684733024548 0 0 0 0 0 0 0 0 0 0 0 0 0 0 0.0107385987459892 0 0.00282917638246909 0.161326716719359 0.0124001585259736 0 0 0 0 0 0.00706604750877707 0 0 0 0.00744448067120782 0 0.0406702566527563 0.0567532746431433 0 0 0 0 0 0 0 0.0104170670091516 0.00523783608406711 0 0 0 0 0 0 0 0.0131884235618104 0 0 0.00876871686727455 0 0 0 0.0669995224483972 0 0 0 0 0 0 0 0 0 0 0 0 0 0 0.00561000566477518 0 0 0 0 0 0.00191165825972574 0 0 0.00244267444298289 0 0 0 0 0 0.00559725924497181 0 0 0 0 0 0 0.00887705343195011 0 0 0 0 0 0 0 0 0 0 0 0 0 0 0 0 0 0.060097695391093 0 0 0 0 0 0 0 0.0409908262358616 0 0 0 0 0 0 0 0 0 0 0 0 0 0 0 0 0 0 0 0 0 0 0 0 0 0
0 0 0 0 0 0 0 0 0 0 0 0 0 0 0 0 0 0 0 0 0 0 0 0 0 0 0 0 0 0 0 0 0 0 0 0 0 0 0 0 0 0 0 0 0 0 0 0 0 0 0 0 0 0 0 0 0 0 0 0 0 0 0 0 0 0 0 0 0 0 0 0 0 0 0 0 0 0 0 0 0 0 0 0 0 0 0 0 0 0 0 0 0 0 0 0 0 0 0 0 0 0 0 0 0 0 0 0 0 0 0 0 0 0 0 0 0 0 0 0 0 0 0 0 0 0 0 0 0 0 0 0 0 0 0 0 0 0 0 0 0 0 0 0 0 0 0 0 0 0 0 0 0 0 0 0 0 0 0 0 0 0 0 0 0 0 0 0 0 0.00558828018311598 0 0.0566729024512005 0 0 0 0 0 0 0 0 0 0 0.0302174759043215 0 0 0 0.0065199529163476 0 0 0 0 0 0 0 0 0 0 0 0 0 0 0 0 0 0 0 0 0 0 0 0 0 0 0 0 0 0 0 0 0 0 0 0.0261344256560454 0 0 0 0 0 0 0.381753766465087 0 0 0 0 0 0 0 0 0.104175304119484 0.0406301693897296 0 0 0 0 0 0 0 0 0 0 0 0 0 0 0 0 0 0 0 0 0 0 0 0 0 0 0 0 0 0 0 0 0 0 0 0 0 0 0 0 0 0 0.0525042119855727 0 0 0 0 0 0 0 0 0.175956901391616 0.0903857674772204 0.0294608420602592 0 0 0 0 0 0 0 0 0 0 0 0 0 0 0 0 0 0 0 0 0 0 0
0 0 0 0 0 0 0 0 0 0 0 0 0 0 0 0 0 0 0 0 0 0 0 0 0 0 0 0 0 0 0 0 0 0 0 0 0 0 0 0 0 0 0 0 0 0 0 0 0 0 0 0 0 0 0 0 0 0 0 0 0 0 0 0 0 0 0 0 0 0 0 0 0 0 0 0 0 0 0 0 0 0 0 0 0 0 0 0 0 0 0 0 0 0 0 0 0 0 0 0 0 0 0 0 0 0 0 0 0 0 0 0 0 0 0 0 0 0 0 0 0 0 0 0 0 0 0 0 0 0 0 0 0 0 0 0 0 0 0 0 0 0 0 0 0 0 0 0 0 0 0 0 0 0 0 0 0 0 0 0 0 0 0 0 0 0 0 0 0 0 0 0 0 0 0 0 0 0 0 0 0 0 0 0 0 0 0 0 0 0 0 0 0.414699796089054 0 0 0.208047895182358 0 0 0 0 0 0 0 0 0 0 0 0 0 0 0 0 0 0 0 0 0 0 0 0 0 0 0 0 0 0.377252308728588 0 0 0 0 0 0 0 0 0 0 0 0 0 0 0 0 0 0 0 0 0 0 0 0 0 0 0 0 0 0 0 0 0 0 0 0 0 0 0 0 0 0 0 0 0 0 0 0 0 0 0 0 0 0 0 0 0 0 0 0 0 0 0 0 0 0 0 0 0 0 0 0 0 0 0 0 0 0 0 0 0 0 0 0 0 0 0 0 0 0 0
0 0 0 0 0 0 0 0 0 0 0 0 0 0 0 0 0 0 0 0 0 0 0 0 0 0 0 0 0 0 0 0 0 0 0 0 0 0 0 0 0 0 0 0 0 0 0 0 0 0 0 0 0 0 0 0 0 0 0 0 0 0 0 0 0 0 0 0 0 0 0 0 0 0 0 0 0 0 0 0 0 0 0 0 0 0 0 0 0 0 0 0 0 0 0 0 0 0 0 0 0 0 0 0 0 0 0 0 0 0 0 0 0 0 0 0 0 0 0 0 0 0 0 0 0 0 0 0 0 0 0 0 0 0 0 0 0 0 0 0 0 0 0 0 0 0 0 0 0 0 0 0 0 0 0 0 0 0 0 0 0 0 0 0 0 0 0 0 0 0 0 0 0 0 0 0 0 0 0 0 0 0 0 0 0 0 0 0 0 0 0 0 0.0256200121500582 0 0 0.530653840147409 0 0 0 0 0 0 0 0 0 0 0 0 0 0 0 0 0 0 0.260297996964673 0 0 0 0 0 0 0 0 0 0.0811249844889539 0 0 0 0 0 0 0 0 0 0 0 0 0 0 0 0 0 0 0 0 0 0 0 0 0 0 0 0 0 0 0 0 0 0 0 0 0 0 0 0 0 0 0 0 0 0 0 0 0 0 0 0 0 0 0 0 0 0 0 0 0 0 0 0 0 0 0 0 0 0 0 0 0 0 0 0 0.102303166248906 0 0 0 0 0 0 0 0 0 0 0 0 0 0 0
0 0 0 0 0 0 0 0 0 0 0 0 0 0 0 0 0 0 0 0 0 0 0 0 0 0 0 0 0 0 0 0 0 0 0 0 0 0 0 0 0 0 0 0 0 0 0 0 0 0 0 0 0 0 0 0 0 0 0 0 0 0 0 0 0 0 0 0 0 0 0 0 0 0 0 0 0 0 0 0 0 0 0 0 0 0 0 0 0 0 0 0 0 0 0 0 0 0 0 0 0 0 0 0 0 0 0 0 0 0 0 0 0 0 0 0 0 0 0 0 0 0 0 0 0 0 0 0 0 0 0 0 0 0 0 0 0 0 0 0 0 0 0 0 0 0 0 0 0 0 0 0 0 0 0 0 0 0 0 0 0 0 0 0 0 0 0 0 0 0 0 0 0 0 0 0 0 0 0 0 0 0 0 0 0 0.0700237952443001 0 0 0 0.182051167274459 0 0 0 0 0 0 0 0 0 0 0 0 0.0747753423127833 0 0.143387857044374 0 0 0 0 0 0 0.342250140644805 0 0 0 0 0 0 0 0 0 0 0 0 0 0 0 0 0 0 0 0.169453294534383 0 0 0 0 0 0 0 0 0 0 0 0 0 0 0 0 0 0 0 0 0 0 0 0 0 0 0 0 0 0 0 0 0 0 0 0 0 0 0 0 0 0 0 0 0 0 0 0 0 0 0 0 0 0 0 0 0 0 0 0 0 0 0 0 0 0 0.0180584029448956 0 0 0 0 0 0 0 0 0 0 0 0 0 0 0 0 0 0
0 0 0 0 0 0 0 0 0 0 0 0 0 0 0 0 0 0 0 0 0 0 0 0 0 0 0 0 0 0 0 0 0 0 0 0 0 0 0 0 0 0 0 0 0 0 0 0 0 0 0 0 0 0 0 0 0 0 0 0 0 0 0 0 0 0 0 0 0 0 0 0 0 0 0 0 0 0.0659656597957862 0.0321955765539306 0 0 0 0 0 0 0 0 0 0 0 0 0 0 0 0 0 0 0 0 0 0 0 0 0 0 0 0 0 0 0 0 0 0 0 0 0 0 0 0 0 0 0 0 0 0 0 0 0 0 0 0 0 0 0 0 0 0 0 0 0 0 0 0 0 0 0 0 0 0 0 0 0 0 0 0 0 0 0 0 0 0 0 0 0 0 0 0 0 0 0 0 0 0 0 0 0 0 0 0 0 0 0 0 0 0 0 0 0 0 0.126614214450681 0 0.0382027617376212 0 0 0 0 0 0 0.0116761042017435 0 0 0 0 0 0.0202164312787785 0 0 0 0 0.0109191894616991 0 0.130095387580419 0 0 0 0 0 0 0 0 0 0.0094047749066896 0.203885178514698 0 0 0 0 0 0.202071613887133 0 0 0 0 0 0 0 0 0 0 0 0 0 0 0 0 0 0 0 0 0.0131054690447816 0.0118710070249633 0 0.021730539956484 0 0.011811895938887 0 0 0 0 0 0 0 0 0 0 0 0 0 0 0 0 0 0 0 0 0 0 0 0 0 0 0 0 0 0 0 0 0 0 0 0.00799294969037383 0 0 0 0 0 0 0 0 0 0 0 0 0 0 0 0.00831571016743754 0.0597537188081038 0 0 0 0.0141718169997891 0 0 0 0 0
0 0 0 0 0 0 0 0 0 0 0 0 0 0 0 0 0 0 0 0 0 0 0 0 0 0 0 0 0 0 0 0 0 0 0 0 0 0 0 0 0 0 0 0 0 0.0425937708556405 0 0 0 0 0 0 0 0 0 0 0 0 0 0 0 0 0 0 0 0 0 0 0 0 0 0 0 0 0 0 0 0.046333070701103 0 0 0 0 0 0 0 0 0 0 0 0 0 0 0 0 0 0 0 0 0 0 0 0 0 0 0 0 0 0 0 0 0 0 0 0 0 0 0 0 0 0 0 0 0 0 0 0 0 0 0 0 0 0 0 0 0 0 0 0 0 0 0 0 0 0 0 0 0 0 0 0 0 0 0 0 0 0 0 0 0 0 0 0 0 0 0 0 0 0 0 0 0 0 0 0 0 0 0 0 0 0 0 0 0 0 0 0 0 0 0 0 0 0 0 0 0 0 0 0 0 0 0 0 0 0 0 0 0 0 0 0 0 0.167514091147268 0 0 0 0 0 0 0.196217978251485 0 0 0.0153253653621907 0 0 0 0 0 0.38959178985091 0 0 0 0 0 0 0 0 0 0 0 0 0 0 0 0 0 0 0 0 0 0.017691266103642 0.0371338274049902 0 0 0 0.00508517812585673 0 0 0 0 0 0 0 0 0 0 0 0 0 0 0 0 0 0 0 0 0 0 0 0 0 0 0 0 0 0 0 0 0 0 0 0 0 0 0 0 0 0 0 0 0 0 0 0 0 0 0 0 0.0825136621969127 0 0 0 0 0 0 0 0 0
0 0 0 0 0 0 0 0 0 0 0 0 0 0 0 0 0 0 0 0 0 0 0 0 0 0 0 0 0 0 0 0 0 0 0 0 0 0 0 0 0 0 0 0 0 0 0 0 0 0 0 0 0.0116875469816833 0 0 0 0 0 0 0 0 0 0 0 0 0 0 0 0 0 0 0 0 0 0 0.0419369853835806 0 0 0 0.0211023218447928 0 0 0 0 0 0 0 0 0 0 0 0 0 0 0 0 0 0 0 0 0 0 0 0 0 0 0 0 0 0 0 0 0 0 0 0 0 0 0 0 0 0 0 0 0 0 0 0 0 0 0 0 0 0 0 0.00959812192285102 0 0 0 0 0 0 0 0 0 0 0 0 0 0 0 0 0 0 0 0 0 0 0 0 0 0 0 0 0 0 0 0 0 0 0 0 0 0 0 0 0 0 0 0 0 0 0 0 0 0 0 0 0 0 0 0 0 0 0 0 0 0 0 0 0 0 0 0 0 0 0 0 0 0 0 0 0 0 0 0 0 0 0 0 0 0 0 0.32466592398235 0 0 0 0 0 0 0.022428419242496 0.0184817639719736 0 0 0 0 0 0 0.147117903401213 0.0829281950193374 0.0848170102730594 0.0303565036960209 0.0156339587461963 0 0 0 0 0 0 0 0 0 0 0 0 0 0 0 0 0 0 0 0 0 0 0 0 0 0 0 0 0 0 0 0 0 0 0 0 0 0 0 0 0 0 0 0 0 0 0 0 0.153884976748032 0.0353603687864134 0 0 0 0 0 0 0 0 0 0 0 0 0 0 0 0 0 0 0 0 0 0 0 0
0 0 0 0 0 0 0 0 0 0 0 0 0 0 0 0 0 0 0 0 0 0 0 0 0 0 0 0 0 0 0 0 0 0 0 0 0 0 0 0 0 0 0 0 0 0 0 0 0 0 0 0 0 0 0 0 0 0 0 0 0 0 0 0 0 0 0 0 0 0 0 0 0 0 0 0 0 0 0 0 0 0 0 0 0 0 0 0 0 0 0 0 0 0 0 0 0 0 0 0 0 0 0 0 0 0 0 0 0 0 0 0 0 0 0 0 0 0 0 0 0 0 0 0 0 0 0 0 0 0 0 0 0 0 0 0 0 0 0 0 0 0 0 0 0 0 0 0 0 0 0 0 0 0 0 0 0 0 0 0 0 0 0 0 0 0 0 0 0 0 0 0 0 0 0 0 0 0 0 0 0 0 0 0 0 0 0 0 0 0 0 0 0 0 0 0 0 0 0 0.473491773308958 0 0 0 0 0 0 0 0 0 0 0 0 0 0 0 0 0 0 0 0 0 0 0 0 0 0 0 0 0 0.526508226691042 0 0 0 0 0 0 0 0 0 0 0 0 0 0 0 0 0 0 0 0 0 0 0 0 0 0 0 0 0 0 0 0 0 0 0 0 0 0 0 0 0 0 0 0 0 0 0 0 0 0 0 0 0 0 0 0 0 0 0 0 0 0 0 0 0 0 0 0 0 0 0 0 0 0 0 0 0 0 0 0 0 0 0 0 0 0 0
0 0 0 0 0 0 0 0 0 0 0 0 0 0 0 0 0 0 0 0 0 0 0 0 0 0 0 0 0 0 0 0 0 0 0 0 0 0 0 0.0195772718653284 0.0316064087064934 0 0 0 0 0 0 0 0 0 0 0 0 0 0 0 0 0 0 0 0 0.112870108447723 0 0 0 0 0 0 0 0 0.0631493319078331 0 0.0865710862543595 0 0 0 0 0 0.0689773023169689 0.0976102032578954 0 0 0 0 0 0 0 0 0 0 0 0 0 0 0 0 0 0 0 0 0 0 0 0 0 0 0 0 0 0 0 0 0 0 0 0 0 0 0 0 0 0 0 0 0 0 0 0 0 0 0 0 0 0 0.0840361537599477 0 0 0 0.0097265224219058 0 0 0 0 0 0 0 0 0 0 0 0 0 0 0 0 0 0 0 0 0 0 0 0 0 0 0 0 0 0 0 0 0 0 0 0 0 0 0 0 0 0 0 0 0 0 0.0799772872378421 0 0 0 0 0 0 0 0 0 0 0 0 0 0 0 0.058770623154487 0 0 0.0238439627674257 0 0 0 0 0 0 0 0 0 0 0 0 0 0 0 0 0 0 0 0 0 0.0842133440556192 0 0 0.0462570543477313 0 0 0 0 0 0 0 0 0 0 0 0 0 0 0 0 0 0 0 0 0 0 0 0.0257342936712034 0 0 0.0237762495875248 0 0 0.0361881421868452 0 0 0 0 0 0 0 0 0 0 0 0 0 0 0 0 0 0 0 0 0 0 0.0471146540528664 0 0 0 0 0 0 0 0 0 0 0 0 0 0 0 0 0 0 0 0 0 0 0 0 0 0 0 0 0 0 0 0 0 0
0 0 0 0 0 0 0 0 0 0 0 0 0 0 0 0 0 0 0 0 0 0 0 0 0 0 0 0 0 0 0 0 0 0 0 0 0 0 0 0 0 0 0 0 0 0 0 0 0 0 0 0 0 0 0 0 0 0 0 0 0 0 0 0 0 0 0 0 0 0 0 0 0 0 0 0 0 0 0 0 0 0 0 0 0 0 0 0 0 0 0 0 0 0 0 0 0 0 0 0 0 0 0 0 0 0 0 0 0 0 0 0 0 0 0 0 0 0 0 0 0 0 0 0 0 0 0 0 0 0 0 0 0 0 0 0 0 0 0 0 0 0 0 0 0 0 0 0 0 0 0 0 0 0 0 0 0 0 0 0 0 0 0 0 0 0 0 0 0 0 0 0 0 0 0 0 0 0 0 0 0 0 0 0 0 0 0 0 0 0 0 0 0 0 0 0 0 0 0 0 0 0 0 0 0 0 0 0 0 0 0 0 0 0 0 0 0 0 0 0 0 0 0 0 0 0 0 0 0 0 0 0 0 0.930066821603719 0 0 0 0 0 0 0 0 0 0 0 0 0 0 0 0 0 0 0 0 0 0 0 0 0 0 0 0 0 0 0 0 0 0 0 0 0 0 0 0 0 0 0 0 0 0 0 0 0 0 0 0 0 0 0 0 0 0 0 0 0 0 0 0 0 0 0 0 0 0 0 0 0 0.0699331783962815 0 0 0 0 0 0 0 0 0
0 0 0 0 0 0 0 0 0 0 0 0 0 0 0 0 0 0 0 0 0 0 0 0 0 0 0 0 0 0 0 0 0 0 0 0 0 0 0 0 0 0 0 0 0 0 0 0 0 0 0 0 0 0 0 0 0 0 0 0 0 0 0 0 0 0 0 0 0 0 0 0 0 0 0 0 0 0 0 0 0 0 0 0 0 0 0 0 0 0 0 0 0 0 0 0 0 0 0 0 0 0 0 0 0 0 0 0 0 0 0 0 0 0 0 0 0 0 0 0 0 0 0 0 0 0 0 0 0 0 0 0 0 0 0 0 0 0 0 0 0 0 0 0 0 0 0 0 0 0 0 0 0 0 0 0 0 0 0 0 0 0 0 0 0 0 0 0 0 0 0 0 0 0 0 0 0 0 0 0.0183103229269429 0 0 0 0.0456804458793179 0 0 0 0 0 0 0 0 0 0 0 0.0415688756672997 0 0 0 0 0 0 0 0 0 0 0 0 0 0 0 0 0 0 0 0 0 0.0554580246171121 0.0456231513669968 0 0 0 0 0 0 0 0 0 0 0 0 0 0.309718929681235 0 0 0 0 0 0 0 0 0 0 0 0 0 0 0 0 0 0 0 0 0 0.0040137809051723 0 0 0 0 0 0 0 0 0 0 0 0 0 0 0 0 0 0 0 0 0 0 0 0 0 0 0 0 0 0 0 0 0 0 0 0 0 0 0 0 0 0 0 0 0 0 0 0 0 0 0 0.201079660318439 0.230679072826971 0.0478677358105131 0 0 0 0 0 0 0 0
0 0 0 0 0 0 0 0 0 0 0 0 0 0 0 0 0 0 0 0 0 0 0 0 0 0 0 0 0 0 0 0 0 0 0 0 0 0 0 0 0 0 0 0 0 0 0 0 0 0 0 0 0 0 0 0 0 0 0 0 0 0 0 0 0 0 0 0 0 0 0 0 0 0 0 0 0 0 0 0 0 0 0 0 0 0 0 0 0 0 0 0 0 0 0 0 0 0 0 0 0 0 0 0 0 0 0 0 0 0 0 0 0 0 0 0 0 0 0 0 0 0 0 0 0 0 0 0 0 0 0 0 0 0 0 0 0 0 0 0 0 0 0 0 0 0 0 0 0 0 0 0 0 0 0 0 0 0 0 0 0 0 0 0 0 0 0 0 0 0 0 0 0 0 0 0 0 0 0.018577776194108 0 0 0 0 0 0 0 0 0 0 0 0 0 0 0 0 0 0 0 0 0 0 0 0 0 0 0 0 0 0 0 0 0 0 0 0 0 0 0 0 0 0 0 0 0 0 0 0 0 0 0 0 0 0 0 0 0 0 0 0 0 0.00630279093628449 0.0305224672924711 0 0 0 0.202576526050811 0 0.195186081510924 0.296845174252625 0.0778831637191384 0 0.0393680859336198 0.00766303771149685 0.020669376701618 0 0.0713419764817007 0.00633310194479297 0 0 0 0 0 0 0 0 0 0 0 0 0.00374498656871204 0 0 0 0 0 0 0 0 0 0 0 0 0 0 0 0 0 0 0 0 0 0 0 0.0190184335139013 0 0 0 0 0 0 0 0 0 0 0 0.00396702118779575 0 0 0 0 0 0 0 0 0 0 0
0 0 0 0 0 0 0 0 0 0 0 0 0 0 0 0 0 0 0 0 0 0 0 0 0 0 0 0 0 0 0 0 0 0 0 0 0 0 0 0 0 0 0 0 0 0 0 0 0 0 0 0 0 0 0 0 0 0 0 0 0 0 0 0 0 0 0 0 0 0 0 0 0 0 0 0 0 0 0 0 0 0 0 0 0 0 0 0 0 0 0 0 0 0 0 0 0 0 0 0 0 0 0 0 0 0 0 0 0 0 0 0 0 0 0 0 0 0 0 0 0 0 0 0 0 0 0 0 0 0 0 0 0 0 0 0 0 0 0 0 0 0 0 0 0 0 0 0 0 0 0 0 0 0 0 0 0 0 0 0 0 0 0 0 0 0 0 0 0.00355895204341295 0.00275483500688641 0 0 0.0166091034992692 0 0 0 0 0 0 0 0 0 0 0 0 0 0 0 0 0 0 0 0 0 0 0 0 0 0 0 0 0 0 0 0 0 0 0 0 0 0 0 0.00268593637357106 0 0 0 0 0 0 0 0 0 0 0 0 0 0 0 0 0 0 0 0 0 0 0 0.108766945087536 0 0 0 0 0 0 0 0 0 0.103629840882143 0.0115494057828096 0.0144794930429612 0.0208183288414563 0 0.025068297357219 0.0617397452558699 0.052272436713671 0 0.0636806580086931 0.118641641916569 0.0092380074342529 0.0406756894259662 0.0792610037320312 0 0 0 0 0 0 0 0 0 0 0 0 0 0 0 0 0 0 0 0 0 0 0 0 0 0 0 0 0 0 0 0 0.00419412793614382 0 0 0 0 0.0135171551318379 0.00459496571809925 0.218161708894919 0 0 0 0 0 0 0 0 0 0 0 0.0241017219146833 0 0 0 0 0
0 0 0 0 0 0 0 0 0 0 0 0 0 0 0 0 0 0 0 0 0 0 0 0 0 0 0 0 0 0 0 0 0.00395175941954789 0.00417874319408159 0 0 0 0 0 0 0 0 0 0 0 0 0 0 0 0 0 0 0 0 0 0 0 0 0 0 0 0 0 0 0 0 0 0 0 0 0 0 0 0 0 0 0 0 0 0 0 0 0 0 0 0 0 0 0 0 0 0 0 0 0 0 0 0 0 0 0 0 0 0 0 0 0 0 0 0 0 0 0 0 0 0 0 0 0 0 0 0 0 0 0 0 0 0 0 0 0 0 0 0 0 0 0 0 0 0 0 0 0 0 0 0 0 0 0 0 0 0 0 0.00173484208136329 0 0 0 0 0 0 0 0 0 0 0 0 0 0 0.00146286494469172 0.0179724264186869 0 0.0167781555497904 0.00814135850883833 0 0 0 0 0 0 0 0 0 0 0 0 0 0.0198793343698408 0 0 0 0.00155301973113505 0 0 0 0 0 0.00190799554083418 0 0 0 0 0 0 0 0 0 0 0 0 0 0 0 0.00157542594994815 0 0 0 0 0 0 0 0 0 0 0 0 0 0 0 0 0 0 0 0 0 0 0.156788857529797 0 0 0 0 0 0 0 0 0 0 0.190801577034389 0.0136897005698048 0.0105079792991403 0.00792092646533079 0 0.0140601426911602 0.0282209410921182 0.0324025808380441 0 0.065870789004816 0.0512214514247413 0.0527476617986571 0.00959463017041206 0.0205222421128445 0 0 0 0 0 0 0 0 0 0 0 0 0 0 0 0 0 0 0 0 0 0 0 0 0 0 0 0 0 0 0 0 0.00261781073186901 0 0 0 0.00825911088038714 0.0530000546901927 0.00509047360081627 0.170618204091265 0 0 0 0.00408461859304355 0.00318619138397911 0 0 0 0 0.00260073745134743 0.00231587716151279 0.0119173049373593 0.00282421073821404 0 0 0 0
0 0 0 0 0 0 0 0 0 0 0 0 0 0 0 0 0 0 0 0 0 0 0 0 0.00617210809118545 0 0 0 0 0 0 0 0 0 0 0.016592983120269 0 0 0 0 0 0 0 0 0 0 0 0 0 0 0 0 0.0124491438145518 0 0 0 0 0 0 0 0 0 0 0 0 0 0 0 0 0 0 0 0 0 0 0 0 0 0 0 0 0 0.0466399326471471 0.032819764743156 0.137866662313832 0 0 0 0 0 0 0 0 0 0 0 0 0 0 0 0 0 0 0 0 0 0 0 0 0 0 0 0 0 0 0 0 0 0 0 0 0 0 0 0 0 0 0 0 0 0 0 0 0 0 0 0 0 0 0 0 0 0 0 0 0 0 0 0 0 0 0 0 0 0 0 0 0 0 0 0 0 0 0 0 0 0 0 0 0 0 0 0 0 0 0 0 0 0 0 0 0 0 0 0 0 0.00236214050223587 0 0 0 0.0323329082309511 0 0 0 0 0 0.198033578093335 0 0 0 0.0018559444561685 0 0 0 0 0 0 0 0 0 0 0 0 0 0 0 0 0 0 0 0 0 0 0 0 0 0 0 0 0 0 0 0 0 0 0 0 0 0 0.0560783816159906 0 0.329904641121058 0.0983310218956448 0 0 0 0 0 0 0 0 0 0 0 0 0 0 0.00238868555520221 0 0 0 0 0 0 0 0 0 0 0 0 0 0 0 0 0 0 0 0 0 0 0 0 0.0080739791015424 0 0 0 0 0 0 0 0 0 0 0.0180981246977299 0 0 0 0 0 0 0 0 0 0 0 0 0 0 0 0 0 0 0 0 0 0 0
0 0 0 0 0 0 0 0 0 0 0 0 0 0 0 0 0 0 0 0 0 0 0 0 0 0 0 0 0 0 0 0 0 0 0 0 0 0 0 0 0 0 0 0 0 0 0 0 0 0 0 0 0 0 0 0 0 0 0 0 0 0 0 0 0 0 0 0 0 0 0 0 0 0 0 0 0 0 0 0 0 0 0 0 0 0 0 0 0 0 0 0 0 0 0 0 0 0 0 0 0 0 0 0 0 0 0 0 0 0 0 0 0 0 0 0 0 0 0 0 0 0 0 0 0 0 0 0 0 0 0 0 0 0 0 0 0 0 0 0 0 0 0 0 0 0 0 0 0 0 0 0 0 0 0 0 0 0 0 0 0 0 0 0 0 0 0 0 0 0 0 0 0 0 0 0 0 0 0 0 0 0 0.0110181795894377 0 0 0 0 0 0 0 0 0 0 0 0 0 0 0 0 0 0 0 0 0 0 0 0 0 0 0 0 0 0 0 0 0 0 0 0 0 0 0 0 0.0794773951548359 0 0 0 0 0 0.13197479522743 0 0 0 0 0 0 0 0 0 0.139852914870912 0.0834575034867548 0 0 0 0 0 0 0 0 0 0 0 0 0 0 0 0 0 0 0 0 0 0 0 0 0 0 0 0 0 0 0 0 0 0 0 0 0 0 0 0 0 0.0080584596255746 0.051072920413631 0 0 0 0 0 0 0 0.236648872126757 0.104858643266948 0.127428637270299 0 0 0 0 0.0100444033638325 0 0 0 0 0 0 0.0028071165052633 0 0 0 0.00883748183597941 0.00446267726234472 0 0 0 0 0 0
0 0 0 0 0 0 0 0 0 0 0 0 0 0 0 0 0 0 0 0 0 0 0 0 0 0 0 0 0 0 0 0 0 0 0 0 0 0 0 0 0 0 0 0 0 0 0 0 0 0 0 0 0 0 0 0 0 0 0 0 0 0 0 0 0 0 0 0 0 0 0 0 0 0 0 0 0 0 0 0 0 0 0 0 0.011073667897167 0 0 0 0 0 0 0 0 0 0 0 0 0 0 0 0 0 0 0 0 0 0 0 0 0 0 0 0 0 0 0 0 0 0 0 0 0 0 0 0 0 0 0 0 0 0 0 0 0 0 0 0 0 0 0 0 0 0 0 0 0 0 0 0 0 0 0 0 0 0 0 0 0 0 0 0 0 0 0 0 0 0 0 0 0 0 0 0 0 0 0 0 0 0 0 0 0 0 0 0 0 0 0 0 0 0 0 0 0 0 0 0.105080365974723 0 0 0 0 0 0 0 0 0 0 0 0 0 0 0 0 0 0 0 0 0 0 0 0 0 0 0.022838912224411 0 0 0 0 0 0.0548119959785788 0 0 0 0 0 0 0 0.137542542238754 0.103043228464616 0 0.0264018226932237 0.352913801433888 0.0416115063690036 0 0 0 0 0 0 0 0 0 0 0 0 0 0 0 0 0 0 0 0 0 0 0 0 0 0 0 0 0 0 0 0 0 0 0 0 0 0 0 0 0 0 0 0 0 0 0 0 0 0 0.144682156725635 0 0 0 0 0 0 0 0 0 0 0 0 0 0 0 0 0 0 0 0 0 0 0
0 0 0 0 0 0 0 0 0 0 0 0 0 0 0 0 0 0 0 0 0 0 0 0 0 0 0 0 0 0 0 0 0 0 0 0 0 0 0 0 0 0 0 0 0 0 0 0 0 0 0 0 0 0 0 0 0 0 0 0 0 0 0 0 0 0 0 0 0 0 0 0 0 0 0 0 0 0 0 0 0 0 0 0 0 0 0 0 0 0 0 0 0 0 0 0 0 0 0 0 0 0 0 0 0 0 0 0 0 0 0 0 0 0 0 0 0 0 0 0 0 0 0 0 0 0 0 0 0 0 0 0 0 0 0 0 0 0 0 0 0 0 0 0 0 0 0 0 0 0 0 0 0 0 0 0 0 0 0 0 0 0 0 0 0 0 0 0 0 0 0 0 0 0 0 0 0 0 0 0 0 0 0 0 0 0 0 0 0 0 0 0 0 0 0 0 0 0 0 0 0 0 0 0 0 0 0 0 0 0 0 0 0 0 0 0 0 0 0 0 0 0 0 0 0 0 0 0 0 0.203009802305864 0 0 0 0 0.0109278830419821 0 0 0 0.222676285377967 0.0956080706147269 0 0.0832363221695848 0.0508023087013829 0 0 0.0242318762810119 0 0 0.0199007948977213 0.0147568248894602 0 0 0 0 0.00671577737966721 0 0.025218653808271 0 0.022315193625628 0 0 0 0 0 0 0 0 0 0 0 0 0 0 0 0 0 0 0 0 0 0 0 0 0 0 0 0 0 0 0 0 0 0.0301471595056891 0.099697189351942 0 0 0 0 0.0213267089437827 0 0 0 0 0 0 0 0 0 0 0.0360873590544539 0.0333417900508645 0 0 0 0 0 0
0 0 0 0 0 0 0 0 0 0 0 0 0 0 0 0 0 0 0 0 0 0 0 0 0 0 0 0 0 0 0 0 0 0 0 0.00462217262770005 0 0 0 0 0 0 0 0 0 0 0 0 0 0 0 0 0.0246043278396967 0 0 0 0 0 0 0 0 0 0 0 0 0 0 0 0 0 0 0 0 0 0 0 0 0 0 0 0 0 0.0361021095554318 0.0250826639280925 0.0501722868421786 0 0 0 0 0 0 0 0 0 0 0 0 0 0 0 0 0 0 0 0 0 0 0 0 0 0 0 0 0 0 0 0 0 0 0 0 0 0 0 0 0 0 0 0 0 0 0 0 0 0 0 0 0 0 0 0 0 0 0 0 0 0 0 0 0 0 0 0 0 0 0 0 0 0 0 0 0 0 0 0 0 0 0 0 0 0 0 0 0 0 0 0 0 0 0 0 0 0 0 0 0 0 0 0 0 0.00636418529293795 0 0 0 0 0 0.156452301736075 0 0 0 0.00346393589698267 0 0 0 0 0 0 0 0 0 0 0 0 0 0 0 0 0 0 0 0 0 0 0 0 0 0 0 0 0.00716833598913652 0 0 0 0 0.00522101965070147 0 0 0.289083430130099 0 0.126084540792623 0.00821193374634414 0 0.187625547584608 0 0 0 0 0 0.00635975837288131 0 0 0.00775487801594555 0 0 0 0 0 0 0 0 0 0 0 0 0 0 0 0 0 0 0 0 0 0 0 0 0 0 0 0 0 0 0.00846948413201878 0 0 0 0 0 0 0 0 0 0 0.0451866633364183 0 0 0 0 0 0 0 0 0 0 0 0 0 0 0 0 0.00197042453012893 0 0 0 0 0 0
0 0 0 0 0 0 0 0 0 0 0 0 0 0 0 0 0 0 0 0 0 0 0 0 0 0 0 0 0 0 0 0 0 0 0 0 0 0 0 0 0 0 0 0 0 0 0 0 0 0 0 0 0.0177553774444039 0 0 0 0 0 0 0 0 0 0 0 0 0 0 0 0 0 0 0 0 0 0 0 0 0 0 0 0 0.00541159811703445 0.0125070416065836 0.0220083660860537 0.0217591284857025 0 0 0 0 0 0 0 0 0 0 0 0 0 0 0.00283626266598346 0 0 0 0 0 0 0 0 0 0 0 0 0 0 0 0 0 0 0 0 0 0 0 0 0 0 0 0 0 0 0 0 0 0 0 0 0 0 0 0 0 0 0 0 0 0 0 0 0 0 0 0 0 0 0 0 0 0 0 0 0 0 0 0 0 0 0 0.00202894389429267 0 0 0.00415495787399817 0.00245092891496321 0 0 0 0 0 0 0 0 0 0 0 0 0 0 0 0 0 0 0.0143024557147975 0 0 0 0 0 0.343508871009521 0 0 0 0.013800297669566 0 0 0 0 0 0 0 0 0 0 0 0 0 0 0 0 0 0 0 0 0 0.00548950618770406 0 0 0 0 0 0 0.0060354360113572 0 0 0 0 0 0 0 0.140863479545378 0 0.0243041099749377 0.00819387036964174 0.306736217774531 0 0 0 0 0 0 0.00397057995015585 0 0 0.00780903772638461 0 0 0 0 0 0 0 0 0 0 0 0 0 0 0 0 0 0 0 0 0 0 0 0 0 0 0 0 0 0 0.0211211615774726 0 0 0 0 0 0 0 0 0 0 0.0129523713995364 0 0 0 0 0 0 0 0 0 0 0 0 0 0 0 0 0 0 0 0 0 0 0
0 0 0 0 0 0 0 0 0 0 0 0 0 0 0 0 0 0 0 0 0 0 0 0 0 0 0 0 0 0 0 0 0 0 0 0 0 0 0 0 0 0 0 0 0 0 0 0 0 0 0 0 0 0 0 0 0 0 0 0 0 0 0 0 0 0 0 0 0 0 0 0 0 0 0 0 0 0 0 0 0 0 0 0 0 0 0 0 0 0 0 0 0 0 0 0 0 0 0 0 0 0 0 0 0 0 0 0 0 0 0 0 0 0 0 0 0 0 0 0 0 0 0 0 0 0 0 0 0 0 0 0 0 0 0 0 0 0 0 0 0 0 0 0 0 0 0 0 0 0 0 0 0 0 0 0 0 0 0 0 0 0 0 0 0 0 0 0 0 0 0 0 0 0 0 0 0.0128913325276113 0 0 0 0 0 0 0 0 0 0 0 0 0 0 0 0 0.0232066462877178 0 0 0 0.122447048930592 0 0 0 0 0 0 0 0.0364327299080907 0 0 0 0 0 0 0 0 0 0 0 0 0 0 0 0.0381930901838337 0 0 0 0 0 0 0 0 0 0 0 0 0 0 0 0 0 0 0 0 0 0 0.0220195334276772 0.0160377115888667 0 0 0 0.105550154800061 0.464283893115742 0 0 0 0.0317032421067775 0 0 0 0 0 0 0 0 0 0 0 0 0 0 0 0 0 0 0 0 0 0 0 0 0 0 0 0 0 0.0214341470584342 0 0 0 0.0171580779955926 0.0317492153557272 0 0 0 0 0 0.0277006007526186 0 0 0 0 0 0 0 0 0 0 0 0.0291925759606571 0 0 0 0 0 0 0 0 0
0 0 0 0 0 0 0 0 0 0 0 0 0 0 0 0 0 0 0 0 0 0 0 0 0 0 0 0 0 0 0 0 0 0 0 0 0 0 0 0 0 0 0 0 0 0 0 0 0 0 0 0 0 0 0 0 0 0 0 0 0 0 0 0 0 0 0 0 0 0 0 0 0 0 0 0 0 0 0 0 0 0 0 0 0 0 0 0 0 0 0 0 0 0 0 0 0 0 0 0 0 0 0 0 0 0 0 0 0 0 0 0 0 0 0 0 0 0 0 0 0 0 0 0 0 0 0 0 0 0 0 0 0 0 0 0 0 0 0 0 0 0 0 0 0 0 0 0 0 0 0 0 0 0 0 0 0 0 0 0 0 0 0 0 0 0 0.00556253312149918 0 0 0 0 0 0 0 0 0 0.0187941620121801 0 0 0 0 0 0 0 0 0 0 0 0 0 0 0 0 0.0119475557454624 0 0 0 0.123982179072548 0 0 0 0 0 0 0 0.0280726738166586 0 0 0 0 0 0 0 0 0 0 0 0 0 0 0 0 0 0 0 0 0 0 0 0 0 0 0 0 0 0 0 0 0 0 0 0 0 0.0139628272807632 0 0.0710662349078082 0 0 0 0.352641137071535 0.062462596262651 0 0 0 0.0183472899534666 0 0 0 0 0 0 0 0 0 0 0 0 0 0 0 0 0 0 0 0 0 0 0 0 0 0 0 0 0 0 0 0.00678800539833348 0.0114857830410923 0.0187067650959436 0.0567930302885516 0 0 0 0 0 0.0904022107798972 0 0 0 0 0 0 0 0 0.013510860216861 0.0567411490641436 0.00960062949503607 0.0126097059260622 0 0 0 0 0.0165226714495061 0 0 0 0
0 0 0 0 0 0 0 0 0 0 0 0 0 0 0 0 0 0 0 0 0 0 0 0 0 0 0 0 0 0 0 0 0 0 0 0 0 0 0 0 0 0 0 0 0 0 0 0 0 0 0 0 0 0 0 0 0 0 0 0 0 0 0 0 0 0 0 0 0 0 0 0 0 0 0 0 0 0 0 0 0 0 0 0 0 0 0 0 0 0 0 0 0 0 0 0 0 0 0 0 0 0 0 0 0 0 0 0 0 0 0 0 0 0 0 0 0 0 0 0 0 0 0 0 0 0 0 0 0 0 0 0 0 0 0 0 0 0 0 0 0 0 0 0 0 0 0 0 0 0 0 0 0 0 0 0 0 0 0 0 0 0 0 0 0 0 0 0 0 0 0 0 0 0 0 0 0.00922947021473397 0 0.129121640798225 0 0 0 0 0 0 0 0 0 0 0 0 0 0 0 0 0.00546956284593824 0 0.0242395490478929 0 0 0 0 0 0 0 0.0589426477135645 0.00246432633559065 0 0 0 0 0 0 0 0.00372853999040955 0 0 0 0 0 0 0 0 0 0 0 0 0 0 0 0 0 0 0 0.0808464674883937 0 0 0 0 0 0.00557770878642564 0 0 0.0111406365443569 0.0778512626104771 0 0 0 0.101871617264432 0.158734388960203 0.0349707475227276 0.0149519849864313 0.101634810263762 0 0.0610537472497663 0 0 0 0 0 0 0 0 0 0 0 0 0 0 0.00418350060160734 0 0 0 0 0 0 0 0 0 0 0 0 0 0 0 0 0 0.00469846566719198 0.00904074559283589 0.0111853793930995 0 0 0 0.00424928439501677 0 0.0191242994635647 0 0 0.0100607466216524 0 0 0 0 0 0.00504753200381977 0.0272640186885492 0 0.0103117893812153 0 0 0 0 0.0130051295681179 0 0 0 0
0 0 0 0 0 0 0 0 0 0 0 0 0 0 0 0 0 0 0 0 0 0 0 0 0 0 0 0 0 0 0 0 0.00467490706404598 0.00485228698829687 0 0 0 0 0 0 0 0 0 0 0 0 0 0 0 0 0 0 0 0 0 0 0 0 0 0 0 0 0 0 0 0 0 0 0 0 0 0 0 0 0 0 0 0 0 0 0 0 0 0 0 0 0 0 0 0 0 0 0 0 0 0 0 0 0 0 0 0 0 0 0 0 0 0 0 0 0 0 0 0 0 0 0 0 0 0 0 0 0 0 0 0 0 0 0 0 0 0 0 0 0 0 0 0 0 0 0 0 0 0 0 0 0 0 0 0 0 0 0 0.00201446972622568 0 0 0 0 0 0 0 0 0 0 0 0 0 0 0 0.0126294621191877 0 0.0210807785486691 0 0 0 0 0 0 0 0 0 0 0 0 0 0 0.0169954310752841 0 0 0 0.00147550948290154 0 0 0 0 0 0.0025616882778293 0 0 0 0 0 0 0 0 0 0 0 0 0 0 0 0 0 0 0 0 0 0 0 0 0 0 0 0 0 0 0 0 0 0 0 0 0 0 0.0740887763885767 0.0946305329750251 0 0 0 0 0 0 0 0 0 0 0.0293763954600389 0.00327058496620681 0 0 0.00577365284335759 0 0.0647218314855416 0 0.130148216127563 0.0688171147923167 0.0538232069623931 0.0452442740379806 0.0381956369273387 0 0 0 0 0 0 0 0 0 0 0 0 0 0 0 0 0 0 0 0 0 0 0 0 0 0 0 0 0 0 0 0 0 0 0 0 0 0.0795131430882398 0.00576684256228816 0.130708389166497 0 0 0 0 0 0 0 0.00620002947505305 0 0.00313722543409256 0.0114263085020671 0.0798533325750875 0 0 0.00548043591885199 0 0.00353953702904371
0 0 0 0 0 0 0 0 0 0 0 0 0 0 0 0 0 0 0 0 0 0 0 0 0 0 0 0 0 0 0 0 0 0 0 0 0 0 0 0 0 0 0 0 0 0 0 0 0 0 0 0 0 0 0 0 0 0 0 0 0 0 0 0 0 0 0 0 0 0 0 0 0 0 0 0 0 0 0 0 0 0 0 0 0 0 0 0 0 0 0 0 0 0 0 0 0 0 0 0 0 0 0 0 0 0 0 0 0 0 0 0 0 0 0 0 0 0 0 0 0 0 0 0 0 0 0 0 0 0 0 0 0 0 0 0 0 0 0 0 0 0 0 0 0 0 0 0 0 0 0 0 0 0 0 0 0 0 0 0 0 0 0 0 0 0 0 0 0 0 0 0 0 0 0 0 0 0 0 0 0 0 0 0 0 0 0.00278205010596655 0 0 0 0 0 0 0 0 0 0 0 0 0 0 0 0 0 0 0 0 0 0 0 0 0 0 0 0 0 0 0 0 0 0 0 0 0 0 0 0 0 0 0 0 0 0 0 0.0971188400628323 0.0147857202770274 0.0121578989571099 0 0 0 0 0 0 0 0 0 0.0526033933286217 0 0.118492608337323 0.0623589690145584 0 0.184502701513035 0 0.18101676628161 0 0.22654897348676 0 0.00345463364806835 0 0 0 0 0 0 0 0 0 0 0 0 0 0 0 0 0 0 0 0 0 0 0 0 0 0 0 0 0 0 0 0 0 0 0 0 0 0 0 0 0 0.0253683427295655 0 0 0 0 0 0 0 0 0 0 0 0.0188091022575228 0 0 0 0 0
0 0 0 0 0 0 0 0 0 0 0 0 0 0 0 0 0 0 0 0 0 0 0 0 0 0 0 0 0 0 0 0 0 0 0 0 0 0 0 0 0 0 0 0 0 0 0 0 0 0 0 0 0 0 0 0 0 0 0 0 0 0 0 0 0 0 0 0 0 0 0 0 0 0 0 0 0 0 0 0 0 0 0 0 0 0 0 0 0 0 0 0 0 0 0 0 0 0 0 0 0 0 0 0 0 0 0 0 0 0 0 0 0 0 0 0 0 0 0 0 0 0 0 0 0 0 0 0 0 0 0 0 0 0 0 0 0 0 0 0 0 0 0 0 0 0 0 0 0 0 0 0 0 0 0 0 0 0 0 0 0 0 0 0 0 0 0 0 0 0 0 0 0.00298299932965782 0 0 0 0 0 0.0127592509662949 0 0 0 0 0 0 0 0 0 0 0.00401096608153981 0 0 0 0 0 0 0 0 0 0 0 0 0 0 0 0 0 0 0 0 0 0 0 0 0 0 0 0 0 0 0 0 0.00194229375074565 0 0 0 0 0 0 0 0 0 0 0 0.0861932874828071 0.0108174528998118 0.00544593683822103 0 0 0 0.00333281141168409 0.0107956395891283 0.00412276538770561 0 0 0.0741181761254386 0.00341766508373272 0.0691480711956797 0 0.164701052649751 0.0187195490814208 0.203081734615763 0.102611049649562 0.0356729764147397 0.0260125276755495 0.0341619940034994 0.0298414441266791 0 0.00366117818631668 0.0289972054810555 0 0 0 0 0 0 0 0 0 0 0 0 0 0 0 0 0 0 0 0 0 0 0 0 0 0 0 0 0 0 0 0 0 0.00615034881941092 0 0 0 0 0.0024005116326369 0.0066615008707237 0 0 0 0 0.00194935140648141 0.0039756576323068 0 0.0202234496154428 0 0.00326610483886715 0.00197322510000461 0.0107427002945798 0 0.00246084666761138 0.00364827509515057 0 0
0 0 0 0 0 0 0 0 0 0 0 0 0 0 0 0 0 0 0 0 0 0 0 0 0 0 0 0 0 0 0 0 0 0 0 0 0 0 0 0 0 0 0 0 0 0 0 0 0 0 0 0 0 0 0 0 0 0 0 0 0 0 0 0 0 0 0 0 0 0 0 0 0 0 0 0 0 0 0 0 0 0 0 0 0 0 0 0 0 0 0 0 0 0 0 0 0 0 0 0 0 0 0 0 0 0 0 0 0 0 0 0 0 0 0 0 0 0 0 0 0 0 0 0 0 0 0 0 0 0 0 0 0 0 0 0 0 0 0 0 0 0 0 0 0 0 0 0 0 0 0 0 0 0 0 0 0 0.00329319400120422 0 0 0 0 0.00668290249117123 0 0 0 0 0 0 0 0 0 0 0 0 0 0.00283001232655332 0 0 0 0 0 0.00171229524804017 0 0 0 0 0 0 0 0 0 0 0 0 0.00638013688661161 0 0.0193712876768071 0 0 0 0 0 0 0 0 0 0 0 0 0 0 0 0 0.00183471557336797 0 0 0.00321971468759853 0.00376935015722089 0 0.00144532558277134 0 0 0 0 0 0 0.00216969815761865 0.00151915182677084 0 0 0 0 0 0.0112135489118177 0.00771211621173047 0.00203556707518024 0 0 0 0.00122543218982573 0 0 0.0264517280374539 0.139367944271394 0.0572662298520446 0 0.01804445551343 0.081668093904328 0 0.119051978179064 0.0393879898400088 0.185706778105841 0.00800697654316444 0.0770322137903319 0.00268153599202601 0.00817270577666068 0 0.00261653595533854 0.0249663235257697 0 0 0 0 0 0 0 0 0 0 0 0 0 0 0 0 0 0 0 0 0 0 0 0 0 0 0 0.00231167506192521 0.00381037601279808 0.00620403214459072 0 0 0 0.00444176813859133 0 0.00998527754258907 0 0 0.00734087626497141 0.00574266251636859 0 0 0 0 0.00463319736297086 0.00890162010013125 0 0.0435481628909554 0 0.00590138202219773 0.00399640720407914 0.016125112848848 0.00669189227342153 0 0.00352961932441633 0 0
0 0 0 0 0 0 0 0 0 0 0 0 0 0 0 0 0 0 0 0 0 0 0 0 0 0 0 0 0 0 0 0 0 0 0 0 0 0 0 0 0 0 0 0 0 0 0 0 0 0 0 0 0 0 0 0 0 0 0 0 0 0 0 0 0 0 0 0 0 0 0 0 0 0 0 0 0 0 0 0 0 0 0 0 0 0 0 0 0 0 0 0 0 0 0 0 0 0 0 0 0 0 0 0 0 0 0 0 0 0 0 0 0 0 0 0 0 0 0 0 0 0 0 0 0 0 0 0 0 0 0 0 0 0 0 0 0 0 0 0 0 0 0 0 0 0 0 0 0 0 0 0 0 0 0 0 0 0.0103252327618457 0 0 0 0 0.0112361154080591 0 0 0 0.00264287726797522 0 0 0 0 0 0 0 0 0 0.0217021238627171 0.00545394633889971 0 0.00161723253764945 0 0 0.00297435937851325 0 0 0 0 0 0 0 0 0 0 0.00412646227797428 0 0.00237268871197418 0 0.0695077005473058 0 0 0 0 0 0 0 0.0123281543931729 0.00243356949977523 0 0 0 0 0 0 0 0.00255032250301239 0 0.0100935439141502 0.0131753709341519 0.00479157350861734 0 0.00315469415880451 0.0469232635212502 0 0 0 0 0 0.00236546081992058 0.00383789797567549 0 0 0 0 0 0 0 0 0 0 0 0 0 0 0.140042623330462 0.0297119666178279 0.0151849696801348 0 0 0.0111720500748104 0.143290719006524 0 0.0104486129861026 0.0696393531604871 0.00291440239612364 0.0627366712493798 0 0 0 0 0.0217891461829301 0 0 0 0 0 0 0 0 0 0 0 0 0 0 0 0 0 0 0 0.00284779995405331 0 0 0 0 0.0171190680881 0.00618859718117729 0 0.0118852972716917 0.0270811458461156 0.00940660794496551 0 0 0.00300971352099687 0 0.00581450011360522 0.0239365757992546 0 0 0 0 0 0 0 0 0 0.00344710898414538 0.00207651170723809 0.117669478926289 0.00697628578010013 0 0.00446216971267317 0.013292614529879 0 0 0.00424341963348843 0 0
0 0 0 0 0 0 0 0 0 0 0 0 0 0 0 0 0 0 0 0 0 0 0 0 0 0 0 0 0 0 0 0 0 0 0 0 0 0 0 0 0 0 0 0 0 0 0 0 0 0 0 0 0 0 0 0 0 0 0 0 0 0 0 0 0 0 0 0 0 0 0 0 0 0 0 0 0 0 0 0 0 0 0 0 0 0 0 0 0 0 0 0 0 0 0 0 0 0 0 0 0 0 0 0 0 0 0 0 0 0 0 0 0 0 0 0 0 0 0 0 0 0 0 0 0 0 0 0 0 0 0 0 0 0 0 0 0 0 0 0 0 0 0 0 0 0 0 0 0 0 0 0 0 0 0 0 0 0 0 0 0 0 0 0 0 0 0 0 0 0 0 0 0.0053491988426817 0 0 0 0 0 0.00465925255436082 0 0 0 0 0 0 0 0 0 0 0.00575935101190014 0 0 0 0 0 0 0 0 0 0 0 0 0 0 0 0 0 0 0 0 0 0 0 0 0 0 0 0 0 0 0.00352422860238074 0 0.0026739475163475 0 0 0 0 0 0 0 0 0 0 0 0.0123160200520619 0.0201780469850167 0.00785101405368531 0 0 0 0 0.0141829106620514 0.00873604438845711 0 0 0.0117206854333787 0.0065003593772198 0.116004323425775 0.218803114354335 0.0855835717974189 0.0188626969736189 0 0.08834502580699 0.0856480849932793 0.0273968628248849 0.0383047842715066 0.0520265267821468 0 0.00419737491214764 0.061067428603688 0 0 0 0 0 0 0 0 0 0 0 0 0 0 0 0 0 0 0 0 0 0 0 0 0 0 0 0 0 0 0 0 0 0 0 0 0 0 0 0.0120616660503948 0 0 0 0 0 0.00338401193947848 0 0.0400743605652057 0 0.00473702143369055 0 0.0351502817324094 0 0 0.00490180405348808 0 0
0 0 0 0 0 0 0 0 0 0 0 0 0 0 0 0 0 0 0 0 0 0 0 0 0 0 0 0 0 0 0 0 0 0 0 0 0 0 0 0 0 0 0 0 0 0 0 0 0 0 0 0 0 0 0 0 0 0 0 0 0 0 0 0 0 0 0 0 0 0 0 0 0 0 0 0 0 0 0 0 0 0 0 0 0 0 0 0 0 0 0 0 0 0 0 0 0 0 0 0 0 0 0 0 0 0 0 0 0 0 0 0 0 0 0 0 0 0 0 0 0 0 0 0 0 0 0 0 0 0 0 0 0 0 0 0 0 0 0 0 0 0 0 0 0 0 0 0 0 0 0 0 0 0 0 0 0 0.00202761722909903 0 0 0 0 0 0 0 0 0 0 0 0 0 0 0.00338328000356228 0 0 0 0.0017751787897772 0 0 0 0 0 0 0 0 0 0 0 0 0 0 0 0 0 0 0.00281424516478031 0 0 0 0 0 0 0 0 0 0.00174866659051628 0 0 0 0 0 0 0.00120468741597745 0 0.00166154602590941 0 0 0.00156841094388944 0 0 0.00342273555693336 0.00307514874977893 0 0 0 0 0 0.00343081502720636 0 0 0 0 0 0 0.00105215686794855 0.0218108488870966 0.00691609520531763 0 0 0 0 0 0 0 0 0.0349663324957603 0 0 0.0485210521243084 0.177095607697549 0.05517639441247 0.0387735482647514 0 0.032329673285257 0.105757772823934 0.00697116860636593 0.0404293243782494 0 0.0132249757710283 0.075306397127748 0 0 0 0 0 0 0 0 0 0 0 0 0 0 0 0 0 0 0 0 0 0 0 0 0 0 0 0 0 0 0 0 0.00140319488438858 0.0032274431514478 0 0 0 0 0.00752440038221206 0.0127776884927558 0 0 0 0 0.0029243564758582 0.00875250742043213 0 0.132669289757901 0 0.0186902885956558 0.0197956446140125 0.0843466669732374 0.00344226681781848 0.0102668574130336 0.00973571557603208 0 0
0 0 0 0 0 0 0 0 0 0 0 0 0 0 0 0 0 0 0 0 0 0 0 0 0 0 0 0 0 0 0 0 0 0 0 0 0 0 0 0 0 0 0 0 0 0 0 0 0 0 0 0 0 0 0 0 0 0 0 0 0 0 0 0 0 0 0 0 0 0 0 0 0 0 0 0 0 0 0 0 0 0 0 0 0 0 0 0 0 0 0 0 0 0 0 0 0 0 0 0 0 0 0 0 0 0 0 0 0 0 0 0 0 0 0 0 0 0 0 0 0 0 0 0 0 0 0 0 0 0 0 0 0 0 0 0 0 0 0 0 0 0 0 0 0 0 0 0 0 0 0 0 0 0 0 0 0 0 0 0 0 0 0 0 0 0 0 0 0 0 0 0 0 0 0 0 0 0 0 0 0 0 0 0 0 0 0.00312710044675166 0 0 0 0 0 0 0 0 0 0.00172365045851722 0 0 0 0 0 0 0 0 0 0 0 0 0 0 0 0 0 0 0 0 0 0 0 0.00289316607531621 0 0 0 0 0 0 0 0 0 0 0.0032537885630362 0 0 0.00473814227963035 0.030830578012723 0.0132577632534194 0 0 0 0 0 0 0 0 0 0.0533939596426323 0.0833959342703283 0.0281628506344335 0.0127482266675288 0.00385522109814268 0.0627584613063605 0.0539762242704311 0 0.0132620964345374 0.0342557655870067 0.114457884362084 0.00663437563355393 0.0309049052817781 0.203947421722756 0 0 0 0 0 0 0 0 0 0 0 0 0 0 0 0 0 0 0 0 0 0 0 0 0 0 0 0 0 0 0 0 0.00194235979294371 0 0 0 0 0.00294758578872796 0.00368552398644574 0.0242324526385659 0.0109466810982044 0 0 0 0 0.00451578831861525 0 0.0172302048497034 0 0.0317875868623102 0.0148200915956489 0.0974516000793305 0 0.0240704237912668 0.00479218519727068 0 0
0 0 0 0 0 0 0 0 0 0 0 0 0 0 0 0 0 0 0 0 0 0 0 0 0 0 0 0 0 0 0 0 0 0 0 0 0 0 0 0 0 0 0 0 0 0 0 0 0 0 0 0 0 0 0 0 0 0 0 0 0 0 0 0 0 0 0 0 0 0 0 0 0 0 0 0 0 0 0 0 0 0 0 0 0 0 0 0 0 0 0 0 0 0 0 0 0 0 0 0 0 0 0 0 0 0 0 0 0 0 0 0 0 0 0 0 0 0 0 0 0 0 0 0 0 0 0 0 0 0 0 0 0 0 0 0 0 0 0 0 0 0 0 0 0 0 0 0 0 0 0 0 0 0 0 0 0 0.00513716254954354 0 0 0 0.00142817723248354 0.0039274219268424 0 0 0 0 0 0 0 0 0 0 0 0 0 0.00397734423965783 0 0 0.000801718155763901 0 0 0.00232795368865968 0 0 0 0 0 0 0 0 0 0 0 0.000781151634266855 0.00575848780197629 0 0.00552492103762137 0 0 0 0 0 0 0 0.00277487949575923 0 0 0 0 0 0 0 0 0.00289340452870001 0 0 0.00121969524040525 0.0016349339208037 0 0.00156496693494543 0.00520795475525294 0 0 0 0 0 0.00363301608487816 0.000811240067617236 0 0 0 0 0.00075963252533091 0 0 0 0 0 0 0.00103608076011668 0 0 0.014760457163553 0.0134710920117107 0.0409204922322267 0 0 0.0239629100239379 0.143111105381874 0.0968369234068657 0.0234247628055749 0.206031307601603 0.0154750449142716 0 0 0 0 0.00771621440758786 0.0825126505808926 0 0 0 0 0 0 0 0 0 0 0 0 0 0 0 0 0 0 0 0 0 0 0 0 0 0 0 0.0011592010336198 0 0 0 0 0.00235953390603559 0.00102481295348185 0 0 0 0 0.00342586717166737 0 0 0 0 0 0.00347748634007841 0.00388030674568145 0 0.127607174764371 0 0.00529728831333198 0.0105753794236351 0.108528864791219 0.00527103780612693 0 0.0079699436400287 0 0
0 0 0 0 0 0 0 0 0 0 0 0 0 0 0 0 0 0 0 0 0 0 0 0 0 0 0 0 0 0 0 0 0 0 0 0 0 0 0 0 0 0 0 0 0 0 0 0 0 0 0 0 0 0 0 0 0 0 0 0 0 0 0 0 0 0 0 0 0 0 0 0 0 0 0 0 0 0 0 0 0 0 0 0 0 0 0 0 0 0 0 0 0 0 0 0 0 0 0 0 0 0 0 0 0 0 0 0 0 0 0 0 0 0 0 0 0 0 0 0 0 0 0 0 0 0 0 0 0 0 0 0 0 0 0 0 0 0 0 0 0 0 0 0 0 0 0 0 0 0 0 0 0 0 0 0 0 0 0 0 0 0 0 0 0 0 0 0 0 0 0 0 0.00545549860993135 0 0 0 0 0 0 0 0 0 0 0 0 0 0 0 0 0 0 0 0 0 0 0 0 0 0 0 0 0 0 0 0 0 0 0 0 0 0 0 0 0 0 0 0 0 0 0 0 0 0 0 0 0 0 0 0 0 0 0 0 0 0.0303098875519044 0.0696105290540153 0.0499507476363775 0 0 0 0 0 0 0 0 0 0.198993101562144 0.193440161223593 0.0499849138562964 0.00791267488358199 0 0.0520194937829572 0.0215707498967351 0.0634880734821118 0 0 0.125581770365576 0.0032819119490779 0.0310153981452987 0.0129675398828245 0 0 0 0 0 0 0 0 0 0 0 0 0 0 0 0 0 0 0 0 0 0 0 0 0 0 0 0 0 0 0 0 0 0.0167767547234042 0 0 0 0.00857348673437613 0 0.0481190210666862 0 0 0 0 0 0 0 0 0 0 0 0.0109482855931091 0 0 0 0 0
0 0 0 0 0 0 0 0 0 0 0 0 0 0 0 0 0 0 0 0 0 0 0 0 0 0 0 0 0 0 0 0 0 0 0 0 0 0 0 0 0 0 0 0 0 0 0 0 0 0 0 0 0 0 0 0 0 0 0 0 0 0 0 0 0 0 0 0 0 0 0 0 0 0 0 0 0 0 0 0 0 0 0 0 0 0 0 0 0 0 0 0 0 0 0 0 0 0 0 0 0 0 0 0 0 0 0 0 0 0 0 0 0 0 0 0 0 0 0 0 0 0 0 0 0 0 0 0 0 0 0 0 0 0 0 0 0 0 0 0 0 0 0 0 0 0 0 0 0 0 0 0 0 0 0 0 0 0 0 0 0 0 0 0 0 0 0 0 0 0 0 0 0.00795682237331402 0 0 0 0 0 0 0 0 0 0 0 0 0 0 0 0 0.00436694348596173 0 0 0 0 0 0 0 0 0 0 0 0 0 0 0 0 0 0 0 0 0 0 0.00230383575126947 0 0 0 0 0 0 0 0.0036827531530996 0 0 0 0 0 0 0 0 0 0 0.00413797954725819 0 0 0.00199832034283978 0.0963194475466471 0.0288476506732727 0 0 0 0.00458952134447414 0 0 0 0 0 0.0781458112751529 0 0.0324283621544059 0.017910800558097 0 0.0524743873975631 0.0929106680520878 0.157548265862708 0 0.0932687257730035 0 0 0.0465879498414257 0.144950866682267 0 0 0 0 0 0 0 0 0 0 0 0 0 0 0 0 0 0 0 0 0 0 0 0 0 0 0 0 0 0 0 0 0.00454397655438621 0.00624774001205804 0 0 0 0 0.00995591742236247 0.0328350300642484 0 0 0 0 0 0.00229212954940322 0 0 0 0.0381656894070306 0.0201271604384174 0 0 0.0154032447372459 0 0 0
0 0 0 0 0 0 0 0 0 0 0 0 0 0 0 0 0 0 0 0 0 0 0 0 0 0 0 0 0 0 0 0.00150367216093659 0.0124854414009711 0.0396493854133916 0.0152272940393686 0 0 0 0 0 0 0 0 0 0 0 0 0 0 0 0 0 0 0 0.0141269745465069 0 0 0 0 0 0 0 0 0 0 0 0 0 0 0 0 0.013011685152538 0 0 0 0 0 0 0 0 0 0 0 0 0 0 0 0 0 0 0 0 0 0 0 0 0 0 0 0 0.00242614538461264 0.00742152085879319 0 0 0 0 0 0 0 0 0 0 0 0 0 0 0.0007341126019866 0 0 0 0 0 0 0 0 0 0 0 0 0 0 0 0 0 0 0 0 0 0 0.00814993357593892 0 0 0 0 0.00484302409311492 0 0 0 0 0 0 0 0 0.00290062083069739 0 0 0 0 0 0 0 0 0 0 0 0 0 0 0.0012253783933013 0.0226130666729666 0.00498533311944704 0.0252045994606817 0 0 0 0 0 0 0 0 0 0 0 0 0 0 0.0826996769688316 0.0426698891631656 0.052753891838825 0 0.00796663568431123 0 0 0 0.0118811478433947 0 0.0139002870449674 0 0 0 0.00108492037824353 0 0 0 0 0 0 0 0 0 0 0 0 0 0.00162694313419936 0 0 0 0 0 0 0 0.00228612408292319 0 0 0 0 0 0 0 0 0 0 0 0 0.00277440389105772 0.0109894593185874 0.0014283059320182 0 0 0 0 0 0 0 0 0.022609624904279 0.000810420710115177 0 0 0 0 0 0.00337817787566611 0 0.000901676830942407 0 0 0.00208498706066394 0 0 0 0 0 0 0 0 0 0 0 0 0 0 0 0 0 0 0 0 0 0 0 0.00861665554365881 0 0 0 0 0 0 0 0 0 0 0 0 0 0.0400710417445499 0.0492560322549933 0.0653146435987287 0.0882196184661973 0.00569087986492601 0 0.0205174373436747 0.0568061549485216 0.00487676100332481 0.00123913123231998 0 0 0 0.00300700990001221 0.00223567634479411 0 0.0485286743575505 0.0131958926182158 0 0.00900367514789448 0.145065955263193
0 0 0 0 0 0 0 0 0 0 0 0 0 0 0 0 0 0 0 0 0 0 0 0 0 0 0 0 0 0 0 0 0 0 0 0 0 0 0 0 0 0 0 0 0 0 0 0 0 0 0 0 0 0 0 0 0 0 0 0 0 0 0 0 0 0 0 0 0 0 0 0 0 0 0 0 0 0 0 0 0 0 0 0 0 0 0 0 0 0 0 0 0 0 0 0 0 0 0 0 0 0 0 0 0 0 0 0 0 0 0 0 0 0 0 0 0 0 0 0 0 0 0 0 0 0 0 0 0 0 0 0 0 0 0 0 0 0 0 0 0 0 0 0 0 0 0 0 0 0 0 0 0 0 0 0 0 0 0 0 0 0 0 0 0 0 0 0 0 0 0 0 0 0 0 0 0 0 0 0 0 0 0 0 0 0 0 0 0 0 0 0 0 0 0 0 0 0 0 0 0 0 0 0 0 0 0 0 0 0 0 0 0 0 0 0 0 0 0 0 0 0 0 0 0 0 0 0 0 0 0 0 0 0 0 0.0477523465492098 0.00781393455511213 0 0 0 0.0058725823297415 0 0 0 0 0 0.0742943569812787 0 0.00575319381349883 0.00829199059934584 0 0.00612185820248847 0.0439487922129239 0.0615146121894908 0.0131624102708728 0.0333096265294087 0.0673684506715475 0.0081502659735049 0 0.214677207942476 0 0 0 0 0 0 0 0 0 0 0 0 0 0 0 0 0 0 0 0 0 0 0 0 0 0 0 0 0 0 0 0 0 0.00346416527027042 0 0 0 0.0514507131603611 0.0143485991198083 0.0374653944878392 0.0163223099016326 0 0 0 0 0.00360218388741654 0 0 0 0.135640693698305 0.0530326266242357 0.0402741951888647 0 0.0407122036648952 0.00565528617547121 0 0
0 0 0 0 0 0 0 0 0 0 0 0 0 0 0 0 0 0 0 0 0 0 0 0 0 0 0 0 0 0 0 0 0 0 0 0 0 0 0 0 0 0 0 0 0 0 0 0 0 0 0 0 0 0 0 0 0 0 0 0 0 0 0 0 0 0 0 0 0 0 0 0 0 0 0 0 0 0 0 0 0 0 0 0 0 0 0 0 0 0 0 0 0 0 0 0 0 0 0 0 0 0 0 0 0 0 0 0 0 0 0 0 0 0 0 0 0 0 0 0 0 0 0 0 0 0 0 0 0 0 0 0 0 0 0 0 0 0 0 0 0 0 0 0 0 0 0 0 0 0 0 0 0 0 0 0 0 0 0 0 0 0 0 0 0 0 0 0 0 0 0 0 0 0 0 0 0 0 0 0 0 0 0 0 0 0 0 0 0 0 0 0 0 0 0 0 0 0 0 0 0 0 0 0 0 0 0 0 0 0 0 0 0 0 0 0 0 0 0 0 0 0 0 0 0 0 0 0 0 0 0 0.00256012596637701 0 0 0 0.0261569113277638 0.00469822092159267 0 0 0 0 0 0 0 0 0 0.017630842177309 0 0.0128088866392207 0.0222409731301197 0.0161271623574709 0.0250369968283648 0.0703478820816193 0.114113280426046 0.0395656926055848 0.00391486772281398 0.0589211038088194 0 0.0603466318469744 0 0 0 0 0 0 0 0 0 0 0 0 0 0 0 0 0 0 0 0 0 0 0 0 0 0 0 0 0 0 0 0 0 0.00117957023374611 0 0 0 0 0.0114875130122957 0.014601546171742 0.00677101264048356 0.00794912948532855 0 0 0 0.00294404991593797 0.0239802005214099 0 0.0568488943605965 0 0.0308681968685844 0.0415200331196551 0.257800253322329 0.00418548540503062 0.0191409068304726 0.0462536302723115 0 0
0 0 0 0 0 0 0 0 0 0 0 0 0 0 0 0 0 0 0 0 0 0 0 0 0 0 0 0 0 0 0 0 0 0 0 0 0 0.0119738685485329 0 0 0 0 0 0 0 0 0 0 0 0 0 0 0 0 0 0 0 0 0 0 0 0 0 0 0 0 0 0 0 0 0 0 0 0 0 0 0 0 0 0 0 0 0 0 0 0 0 0 0 0 0 0 0 0 0 0 0 0 0 0 0 0 0 0 0 0 0 0 0 0 0 0 0 0 0 0 0 0 0 0 0 0 0 0 0 0 0 0 0 0 0.0305096856236478 0 0 0.0285369152175623 0 0 0 0 0 0 0 0 0 0 0 0 0 0 0 0 0 0 0 0 0 0 0 0 0 0 0 0 0 0 0 0 0 0 0 0 0 0 0 0 0 0 0.168579269023712 0 0 0 0 0 0 0 0 0 0 0 0 0 0 0 0 0 0 0 0 0 0 0 0 0 0 0 0 0 0.0302014106751589 0.0436354829821694 0.0459130192226095 0 0 0 0 0 0 0 0 0 0 0.210050629919533 0 0 0 0 0 0 0 0 0 0 0 0 0 0 0 0 0 0 0 0 0 0 0 0 0 0 0 0 0 0 0 0 0 0 0 0 0 0 0 0 0 0 0 0 0 0 0 0 0 0 0 0.430599718787074 0 0 0 0 0 0 0 0 0 0 0 0 0 0 0 0 0 0 0 0 0 0 0 0 0 0 0 0 0 0 0 0 0 0 0 0 0 0 0 0 0 0 0 0 0
0 0 0 0 0 0 0 0 0 0 0 0 0.0201562383871805 0 0 0 0 0 0 0 0 0 0 0 0 0 0 0 0 0 0 0 0 0 0 0 0 0 0 0 0 0 0 0 0 0 0 0 0 0 0 0 0 0 0 0 0 0 0 0 0 0 0 0 0 0 0 0 0 0 0 0 0 0 0 0 0 0 0 0 0 0 0 0 0 0 0 0 0 0 0 0 0 0 0 0 0 0 0 0 0 0 0 0 0 0 0 0 0 0 0 0 0.0102249101505393 0 0 0.0679394999884203 0.0316116407782654 0 0.00778633885707962 0.0106261118786707 0 0 0 0 0 0 0 0 0 0 0 0 0 0 0 0 0 0 0 0 0 0 0 0 0 0 0 0 0 0 0 0 0 0 0 0 0 0 0 0 0 0 0 0 0 0 0 0.334858141540506 0 0.00893090760154341 0 0.00953981000842593 0 0 0 0 0 0 0 0 0 0 0 0 0 0 0.00763677667824074 0 0 0 0 0 0 0 0 0 0 0 0 0 0 0 0 0 0 0 0 0 0 0 0 0 0 0 0 0 0 0 0 0 0 0 0 0 0 0 0 0 0 0 0 0 0 0 0 0 0 0 0 0 0 0 0 0 0 0 0 0 0 0 0 0 0 0 0 0 0 0 0 0 0 0 0 0.127043948450604 0 0.0100780688165457 0.0767942633619034 0.242897176213538 0 0 0 0 0 0 0.0204747955926806 0 0.0134013716958567 0 0 0 0 0 0 0 0 0 0 0 0 0 0 0 0 0 0 0 0 0 0 0 0 0 0 0 0 0 0 0 0 0 0 0 0 0 0 0 0
0 0 0 0 0 0 0 0 0 0 0 0 0 0 0 0 0 0 0 0 0 0 0 0 0 0 0 0 0 0 0 0 0 0 0 0 0 0 0 0 0 0 0 0 0 0 0 0 0 0 0 0 0 0 0 0 0 0 0 0 0 0 0 0 0 0 0 0 0 0 0 0 0 0 0 0 0 0 0 0 0 0 0 0 0 0 0 0 0 0 0 0 0 0 0 0 0 0 0 0 0 0 0 0 0 0.0612553968356648 0 0.0152478466278483 0.0354060237646532 0 0 0 0 0 0 0.0187056214540451 0.126513605274639 0.135572307076715 0 0.0285586666172815 0.0215165052891935 0.0306199613317517 0 0 0 0 0 0 0 0 0 0 0 0 0 0 0 0 0 0 0 0 0 0 0 0 0 0 0 0 0 0 0 0 0 0 0 0 0 0 0 0 0 0 0 0 0 0.327781191717295 0 0 0 0 0 0 0 0 0 0 0 0 0 0 0 0 0 0 0.0289914691776157 0 0 0 0 0 0 0 0 0 0 0 0 0 0 0 0 0 0 0 0 0 0 0 0 0 0 0 0 0 0 0 0 0 0 0 0 0 0 0 0 0 0 0 0 0 0 0 0 0 0 0 0 0 0 0 0 0 0 0 0 0 0 0 0 0 0 0 0 0 0 0 0 0 0 0 0 0 0.0996368244250875 0 0 0.0276773764634682 0 0.0425172039447418 0 0 0 0 0 0 0 0 0 0 0 0 0 0 0 0 0 0 0 0 0 0 0 0 0 0 0 0 0 0 0 0 0 0 0 0 0 0 0 0 0 0 0 0 0 0 0
0 0 0 0 0 0 0 0 0 0 0 0 0.0120495159566527 0 0 0 0 0 0 0 0 0 0 0 0 0 0 0 0 0 0 0 0 0 0 0 0 0 0 0 0 0 0 0 0 0 0 0 0 0 0 0 0 0 0 0 0 0 0 0 0 0 0 0 0 0 0 0 0 0 0 0 0 0 0 0 0 0 0 0 0 0 0 0 0 0 0 0 0 0 0 0 0 0 0 0 0 0 0 0 0 0 0 0 0.0119803509788158 0 0 0 0 0 0 0 0.0142964305768062 0 0 0.0583372266389599 0.00761257981111879 0 0 0.0255923479934035 0 0 0 0 0 0 0 0 0 0 0 0 0 0 0 0 0 0 0 0 0 0 0 0 0 0 0 0 0 0 0 0 0 0 0 0 0 0 0 0 0 0 0 0 0 0 0 0.559725312892436 0 0 0 0 0 0 0 0 0 0 0 0 0 0 0 0 0 0 0.00939728428692085 0 0 0 0 0 0 0 0 0 0 0 0 0 0 0 0 0 0 0 0.105943810921806 0.0193201316364751 0.0156801068354001 0 0 0 0 0 0 0 0 0 0 0 0 0 0 0 0 0 0 0 0 0 0 0 0 0 0 0 0 0 0 0 0 0 0 0 0 0 0 0 0 0 0 0 0 0 0 0 0 0 0 0 0 0.133023923672788 0 0 0 0 0 0.0270409777984169 0 0 0 0 0 0 0 0 0 0 0 0 0 0 0 0 0 0 0 0 0 0 0 0 0 0 0 0 0 0 0 0 0 0 0 0 0 0 0 0 0 0 0 0 0 0 0 0 0
0 0 0 0 0 0 0 0 0 0 0 0 0 0 0 0 0 0 0 0 0 0 0 0 0 0 0.0209107772325297 0 0 0 0 0 0 0 0 0 0 0 0 0 0 0 0 0 0 0 0 0 0 0 0 0 0 0.0266777885826574 0 0 0 0 0 0 0 0 0 0 0 0 0 0 0 0 0 0 0 0 0 0 0 0 0 0 0 0 0 0 0 0 0 0 0 0 0 0 0 0 0 0 0 0 0 0 0 0 0 0 0 0.0261986795382476 0 0.0138003451559951 0.0270781589587514 0 0 0 0 0 0 0 0 0.0118268656501943 0 0 0.0210900188123126 0 0 0.00833848368038835 0 0 0 0 0 0 0 0 0 0 0 0 0 0 0 0 0 0 0 0 0 0 0 0 0 0 0 0 0 0 0 0 0 0 0 0 0 0 0 0 0 0 0 0.186567085647497 0.109450669888422 0.0631447486919121 0 0 0 0.322594612877531 0 0 0 0 0 0 0 0 0 0 0 0 0 0 0 0 0 0 0 0 0 0 0 0 0 0 0 0 0 0 0 0 0.01985057514017 0 0 0 0 0 0 0 0 0 0 0 0 0 0 0 0.0187991543901318 0 0 0 0 0 0 0 0 0 0 0 0 0 0 0 0 0 0 0 0 0 0 0 0 0 0 0 0 0 0 0 0 0 0 0 0 0 0 0 0.0920641635644796 0 0 0 0 0 0 0.0316078721887805 0 0 0 0 0 0 0 0 0 0 0 0 0 0 0 0 0 0 0 0 0 0 0 0 0 0 0 0 0 0 0 0 0 0 0 0 0 0 0 0 0 0 0 0 0 0 0
0 0 0 0 0 0 0 0 0 0 0 0 0 0 0 0 0 0 0 0 0 0 0 0 0 0 0 0 0 0 0 0 0 0 0 0 0 0 0 0 0 0 0 0 0 0 0 0 0 0 0 0 0 0 0 0 0 0 0 0 0 0 0 0 0 0 0 0 0 0 0 0 0 0 0 0 0 0 0 0 0 0 0 0 0 0 0 0 0 0 0 0 0 0 0 0 0 0 0 0 0 0 0 0 0 0 0 0 0 0 0 0 0 0 0 0 0 0 0 0 0 0 0 0 0 0 0 0 0 0 0 0 0 0 0 0 0 0 0 0 0 0 0 0 0 0 0 0 0 0 0 0 0 0 0 0 0 0 0 0 0 0 0 0 0 0 0 0 0 0 0 0 0 0 0 0 0 0 0 0 0 0 0 0 0 0 0 0 0 0 0 0 0 0 0 0 0 0 0 0 0 0 0 0 0 0 0 0 0 0 0 0 0 0 0 0 0 0 0 0 0 0 0 0 0 0 0 0 0 0 0 0 0 0 0 0 0 0 0 0 0 0 0 0 0 0 0 0 0 0 0 0 0 0 0 0 0 0 0 0 0 0.00629691386025585 0 0 0 0 0.0117731865847301 0 0 0.277649793439504 0 0.0414079644800426 0 0 0.0222592575514587 0 0.430786400029067 0 0 0.0400684350299976 0.0640121927506353 0.105745856274308 0 0 0 0 0 0 0 0 0 0 0 0 0 0 0 0 0 0 0 0 0 0 0 0 0 0 0 0 0 0 0 0 0 0 0
0 0 0 0 0 0 0 0 0 0 0 0 0 0 0 0 0 0 0 0 0 0 0 0 0 0 0 0 0 0 0 0 0 0 0 0 0 0 0 0 0 0 0 0 0 0 0 0 0 0 0 0 0 0 0 0 0 0 0 0 0 0 0 0 0 0 0 0 0 0 0 0 0 0 0 0 0 0 0 0 0 0 0 0 0 0 0 0 0 0 0 0 0 0 0 0 0 0 0 0 0 0 0 0 0 0 0 0 0 0 0 0 0 0 0 0 0 0 0 0 0 0 0 0 0 0 0 0 0 0 0 0 0 0 0 0 0 0 0 0 0 0 0 0 0 0 0 0 0 0 0 0 0 0 0 0 0 0 0 0 0 0 0 0 0 0 0 0 0 0 0 0 0 0 0 0 0 0 0 0 0 0 0 0 0 0 0 0 0 0 0 0 0 0 0 0 0 0 0 0 0 0 0 0 0 0 0 0 0 0 0 0 0 0 0 0 0 0 0 0 0 0 0 0 0 0 0 0 0 0 0 0 0 0 0 0 0 0 0 0 0 0 0 0 0 0 0 0 0 0 0 0 0 0 0 0 0 0 0 0 0 0.802976638121346 0 0 0 0.197023361878654 0 0 0 0 0 0 0 0 0 0 0 0 0 0 0 0 0 0 0 0 0 0 0 0 0 0 0 0 0 0 0 0 0 0 0 0 0 0 0 0 0 0 0 0 0 0 0 0 0 0 0
0 0 0 0 0 0 0 0 0 0 0 0 0.0251777026289164 0 0 0 0 0 0 0 0 0 0 0 0 0 0 0 0 0 0 0 0 0 0 0 0 0 0 0 0 0 0 0 0 0 0 0 0 0 0 0 0 0 0 0 0 0 0 0 0 0 0 0 0 0 0 0 0 0 0 0 0 0 0 0 0 0 0 0 0 0 0 0 0 0 0 0 0 0 0 0 0 0 0 0 0 0 0 0 0 0 0 0 0 0 0 0 0 0 0 0 0 0 0 0.1240529089554 0.0700042689602968 0 0 0 0 0 0 0 0 0 0 0 0 0 0 0 0 0 0 0 0 0 0 0 0 0 0 0 0 0 0 0 0 0 0 0 0 0 0 0 0 0 0 0 0 0 0 0 0 0 0 0.380317430398277 0 0 0 0 0 0 0 0 0 0 0 0 0 0 0 0 0 0 0 0 0 0 0 0 0 0 0 0 0 0 0 0 0 0 0 0 0 0 0 0 0 0 0 0 0 0 0 0 0 0 0 0 0 0 0 0 0 0 0 0 0 0 0 0 0 0 0 0 0 0 0 0 0 0 0 0 0 0 0 0 0 0 0 0 0 0 0 0 0 0 0 0 0 0.298849180060049 0.0698241920342191 0.0317743169628422 0 0 0 0 0 0 0 0 0 0 0 0 0 0 0 0 0 0 0 0 0 0 0 0 0 0 0 0 0 0 0 0 0 0 0 0 0 0 0 0 0 0 0 0 0 0 0 0 0 0 0 0 0
0 0 0 0 0 0 0 0 0 0 0 0 0 0 0 0 0 0 0 0 0 0 0 0 0 0 0 0 0 0 0 0 0 0 0 0 0 0 0 0 0 0 0 0 0 0 0 0 0 0 0 0 0 0 0 0 0 0 0 0 0 0 0 0 0 0 0 0 0 0 0 0 0 0 0 0 0 0 0 0 0 0 0 0 0 0 0 0 0 0 0 0 0 0 0 0 0 0 0 0 0 0 0 0 0 0 0 0 0 0 0 0 0 0 0 0 0 0 0 0 0 0 0 0 0 0 0 0 0 0 0 0 0 0 0 0 0 0 0 0 0 0 0 0 0 0 0 0 0 0 0 0 0 0 0 0 0 0 0 0 0 0 0 0 0 0 0 0 0 0 0 0 0 0 0 0 0 0 0 0 0 0 0 0 0 0 0 0 0 0 0 0 0 0 0 0 0 0 0 0 0 0 0 0 0 0 0 0 1 0 0 0 0 0 0 0 0 0 0 0 0 0 0 0 0 0 0 0 0 0 0 0 0 0 0 0 0 0 0 0 0 0 0 0 0 0 0 0 0 0 0 0 0 0 0 0 0 0 0 0 0 0 0 0 0 0 0 0 0 0 0 0 0 0 0 0 0 0 0 0 0 0 0 0 0 0 0 0 0 0 0 0 0 0 0 0 0 0 0 0 0 0 0 0 0 0 0 0 0 0 0 0 0 0 0 0 0
0 0 0 0 0 0 0 0 0 0 0 0 0 0 0 0 0 0 0 0 0 0 0 0 0 0 0.00771286340545422 0.00716267777632849 0 0 0 0 0 0 0 0 0 0 0 0 0 0 0 0 0 0 0 0 0 0 0 0 0 0 0 0 0 0 0 0 0 0 0 0 0 0 0 0 0 0 0 0 0 0 0 0 0 0 0 0 0 0 0 0 0 0 0 0 0 0 0 0 0 0 0 0 0 0 0 0 0 0 0 0 0 0.0655248399630123 0 0.00935159312673671 0.0457170524380977 0 0 0 0 0 0 0 0 0.0568838111647295 0 0 0.00837321152343971 0 0 0.0816609180160574 0 0.0122143531828001 0 0 0 0 0 0 0 0 0 0 0 0 0 0 0 0 0 0 0 0 0 0 0 0 0 0 0 0 0 0 0 0 0 0 0 0 0.0170500776055484 0 0.0142477696081651 0.0371176099073347 0 0.018414181795123 0 0 0 0 0 0 0 0 0 0 0 0 0 0 0 0 0 0 0 0 0 0 0.0067749454892022 0 0 0 0 0 0 0 0 0 0.00785474985568313 0 0 0 0 0 0 0 0 0 0 0 0 0 0 0 0 0 0 0 0 0 0 0 0 0 0 0 0 0 0 0 0 0 0.002302204537038 0 0 0 0 0 0 0 0 0 0 0.00644408926068645 0 0 0 0 0 0 0 0 0 0 0 0 0 0 0 0 0.0399044008079245 0 0.0321055876760681 0.203400316424188 0 0 0 0 0.0106184995919923 0 0 0 0 0 0.244650098236651 0 0 0 0 0 0 0 0 0 0 0 0 0 0 0 0 0 0 0 0 0 0.0221737605800559 0 0 0 0 0 0 0.00370573209864919 0 0 0 0 0 0 0.0386346559290346 0 0 0 0
0 0 0 0 0 0 0 0 0 0 0 0 0 0 0 0 0 0 0 0 0 0 0 0 0 0 0.012260002135308 0.138566843792192 0 0 0 0 0 0 0 0 0 0 0 0 0 0 0 0 0 0 0 0 0 0 0 0 0 0.116375776515397 0 0 0 0 0 0 0 0 0 0 0.0155510229304129 0 0 0 0 0 0 0 0 0 0 0 0 0 0 0 0 0 0 0 0 0 0 0 0 0 0 0 0 0 0 0 0 0 0 0 0 0 0 0 0 0.290414371933274 0 0.0175654742406942 0.0717669161758394 0 0 0 0 0 0 0 0 0.0165086460593418 0 0 0 0 0 0.135782659859164 0 0 0 0 0 0.0235474946699375 0 0 0 0 0 0 0 0 0 0 0 0 0 0 0 0 0 0 0 0 0 0 0 0 0 0 0 0 0 0 0 0 0 0 0 0 0 0 0 0 0 0 0 0.0400764210573093 0 0 0 0 0 0 0 0 0 0 0 0 0 0 0 0 0 0 0 0 0 0 0 0 0 0 0 0 0 0 0 0 0 0 0.0906407115739959 0 0 0 0 0 0 0 0 0 0 0 0 0 0 0 0 0 0 0 0 0 0 0 0 0 0 0 0 0 0 0 0 0 0 0 0 0 0 0 0 0 0 0 0 0 0 0 0 0 0 0 0 0 0 0 0 0 0 0 0 0.0309436590571335 0 0 0 0 0 0 0 0 0 0 0 0 0 0 0 0 0 0 0 0 0 0 0 0 0 0 0 0 0 0 0 0 0 0 0 0 0 0 0 0 0 0 0 0 0 0 0
0 0 0 0 0 0 0 0 0 0 0 0 0 0 0 0 0 0 0 0 0 0 0 0 0 0 0 0 0 0 0 0 0 0 0 0 0 0.0231035517698963 0 0 0 0 0 0 0 0 0 0 0 0 0 0 0 0 0 0 0 0 0 0 0 0 0 0 0 0 0 0 0 0 0 0 0 0 0 0 0 0 0 0 0 0 0 0 0 0.0119625503279794 0 0 0 0 0 0 0 0 0 0 0 0 0 0 0 0 0 0 0 0 0 0 0 0 0 0 0 0 0 0 0 0 0 0 0 0 0 0 0 0 0 0 0 0 0.0372150726759998 0 0 0.0290080187384503 0 0 0 0 0 0 0 0 0 0 0 0 0 0 0 0 0 0 0 0 0 0 0 0 0 0 0 0 0 0 0 0 0 0 0 0 0 0 0 0 0 0 0.147257570878844 0 0 0 0 0 0 0 0 0 0 0 0 0 0 0 0 0 0 0 0 0 0 0 0 0 0 0 0 0 0 0.0413798705061665 0.0550510006771067 0 0 0 0 0 0 0 0 0 0 0.0544902942846417 0 0 0 0 0 0 0 0 0 0 0 0 0 0 0 0 0 0 0 0 0 0 0 0 0 0 0 0 0 0 0 0 0 0 0 0 0 0 0 0 0.262191434141646 0 0 0 0 0.0467953891075724 0 0 0 0 0 0 0.176150057013569 0 0.0938963485060929 0 0 0 0.0214988413720352 0 0 0 0 0 0 0 0 0 0 0 0 0 0 0 0 0 0 0 0 0 0 0 0 0 0 0 0 0 0 0 0 0 0 0 0 0 0
0 0 0 0 0 0 0 0 0 0 0 0 0 0 0 0 0 0 0 0 0 0 0 0 0 0 0 0 0 0 0 0 0 0 0 0 0 0 0 0 0 0 0 0 0 0 0 0 0 0 0 0 0 0 0 0 0 0 0 0 0 0 0 0 0 0 0 0 0 0 0 0 0 0 0 0 0 0 0 0 0 0 0 0 0 0 0 0 0 0 0 0 0 0 0 0 0 0 0 0 0 0 0 0 0 0 0 0 0 0 0 0 0 0 0 0 0 0 0 0 0 0 0 0 0 0 0 0 0 0 0 0 0 0 0 0 0 0 0 0 0 0 0 0 0 0 0 0 0 0 0 0 0 0 0 0 0 0 0 0 0 0 0 0 0 0 0 0 0 0 0 0 0 0 0 0 0.338166481367105 0 0 0 0 0 0 0 0 0 0 0 0 0 0 0 0 0 0 0 0 0 0 0 0 0 0 0 0 0 0 0 0 0 0 0 0 0 0 0 0 0 0 0 0 0 0 0 0 0 0 0 0 0 0 0 0 0 0 0 0 0 0 0 0 0 0 0 0 0 0 0 0 0 0 0 0 0 0 0 0 0 0 0 0 0 0 0 0 0 0 0 0 0 0 0.661833518632895 0 0 0 0 0 0 0 0 0 0 0 0 0 0 0 0 0 0 0 0 0 0 0 0 0 0 0 0 0 0 0 0 0 0 0 0 0 0 0 0 0 0 0 0 0
0 0 0 0 0 0 0 0 0 0 0 0 0 0 0 0 0 0 0 0 0 0 0 0 0 0 0 0 0 0 0 0 0 0 0 0 0 0 0 0 0 0 0 0 0 0 0 0 0 0 0 0 0 0 0 0 0 0 0 0 0 0 0 0 0 0 0 0 0 0 0 0 0 0 0 0 0 0 0 0 0 0 0 0 0 0 0 0 0 0 0 0 0 0 0 0 0 0 0 0 0 0 0 0 0 0 0 0 0 0 0 0 0 0 0 0 0 0 0 0 0 0 0 0 0 0 0 0 0 0 0 0 0 0 0 0 0 0 0 0 0 0 0 0 0 0 0 0 0 0 0 0 0 0 0 0 0 0 0 0 0 0 0 0 0 0 0 0 0 0 0 0 0 0 0 0 0.10360811355019 0 0 0 0 0 0 0 0 0 0 0 0 0 0 0 0 0 0 0 0 0 0 0 0 0 0 0 0 0 0 0 0 0 0 0 0 0 0 0.0251187502525779 0 0 0 0 0 0 0 0 0 0 0 0 0 0 0 0 0 0 0 0 0 0 0 0 0 0 0 0 0 0 0 0 0 0 0 0 0 0 0 0 0 0 0 0 0 0 0 0 0 0 0 0 0 0 0 0 0 0 0 0.327232643805999 0.0765630888688063 0.260304356750388 0.207173046772038 0 0 0 0 0 0 0 0 0 0 0 0 0 0 0 0 0 0 0 0 0 0 0 0 0 0 0 0 0 0 0 0 0 0 0 0 0 0
0 0 0 0 0 0 0 0 0 0 0 0 0 0 0 0 0 0 0 0 0 0 0 0 0 0 0 0 0 0 0 0 0 0 0 0 0 0 0 0 0 0 0 0 0 0 0 0 0 0 0 0 0 0 0 0 0 0 0 0 0 0 0 0 0 0 0 0 0 0 0 0 0 0 0 0 0 0 0 0 0 0 0 0 0 0 0 0 0 0 0 0 0 0 0 0 0 0 0 0 0 0 0 0 0 0 0 0 0 0 0 0 0 0 0 0 0 0 0 0 0 0 0 0 0 0 0 0 0 0 0 0 0 0 0 0 0 0 0 0 0 0 0 0 0 0 0 0 0 0 0 0 0 0 0 0 0 0 0 0 0 0 0 0 0 0 0 0 0 0 0 0 0 0 0 0 0 0 0 0 0 0 0 0 0 0 0 0 0 0 0 0 0 0 0 0 0 0 0 0 0 0 0 0 0 0 0 0 0 0 0 0 0 0 0 0 0 0 0 0 0 0 0 0 0 0 0 0 0 0 0 0 0 0 0 0 0 0 0 0 0 0 0 0 0 0 0 0 0 0 0 0 0 0 0 0 0 0 0 0 0 0.0356708323747396 0 0 0 0.062066021948708 0 0 0 0 0 0.231671579132715 0 0 0 0 0.670591566543838 0 0 0 0 0 0 0 0 0 0 0 0 0 0 0 0 0 0 0 0 0 0 0 0 0 0 0 0 0 0 0 0 0 0 0 0 0 0 0 0
0 0 0 0 0 0 0 0 0 0 0 0 0 0 0 0 0 0 0 0 0 0 0 0 0 0 0 0 0 0 0 0 0 0 0 0 0 0 0 0 0 0 0 0 0 0 0 0 0 0 0 0 0 0 0 0 0 0 0 0 0 0 0 0 0 0 0 0 0 0 0 0 0 0 0 0 0 0 0 0 0 0 0 0 0 0 0 0 0 0 0 0 0 0 0 0 0 0 0 0 0 0 0 0 0 0 0 0 0 0 0 0 0 0 0 0 0 0 0 0 0 0 0 0 0 0 0 0 0 0 0 0 0 0 0 0 0 0 0 0 0 0 0 0 0 0 0 0 0 0 0 0 0 0 0 0 0.0324836347444339 0 0 0 0 0 0 0.0224792052791464 0 0 0 0 0 0 0 0 0 0 0 0 0.108417361063257 0 0.0279017668911316 0 0.0183580981287225 0 0 0 0 0 0 0 0 0 0 0 0 0 0 0 0 0 0 0 0 0 0 0 0 0 0 0 0 0 0 0 0 0 0 0.0413592988050391 0 0 0 0 0 0 0 0 0 0 0 0 0 0 0 0 0 0 0 0 0 0 0 0 0 0 0 0 0 0 0 0 0 0 0 0 0 0 0 0 0 0 0 0 0 0 0 0 0 0 0 0 0 0 0 0 0 0.358345823197537 0 0 0.235480070639262 0.155174741251471 0 0 0 0 0 0 0 0 0 0 0 0 0 0 0 0 0 0 0 0 0 0 0 0 0 0 0 0 0 0 0 0 0 0 0 0 0 0 0
0 0 0 0 0 0 0 0 0 0 0 0 0 0 0 0 0 0 0 0 0 0 0 0 0 0 0 0 0 0 0 0 0 0 0 0 0 0 0 0 0 0 0 0 0 0 0 0 0 0 0 0 0 0 0 0 0 0 0 0 0 0 0 0 0 0 0 0 0 0 0 0 0 0 0 0 0 0 0 0 0 0 0 0 0 0 0 0 0 0 0 0 0 0 0 0 0 0 0 0 0 0 0 0 0 0 0 0 0 0 0 0 0 0 0 0 0 0 0 0 0 0 0 0 0 0 0 0 0 0 0 0 0 0 0 0 0 0 0 0 0 0 0 0 0 0 0 0 0 0 0 0 0 0 0 0 0 0 0 0 0 0 0 0 0 0 0 0 0 0 0 0 0 0 0 0 0 0 0 0 0 0 0 0 0 0 0 0 0 0 0 0 0 0 0 0 0 0 0 0 0 0 0 0 0 0 0 0 0 0 0 0 0 0 0 0 0 0 0 0 0 0 0 0 0 0 0 0 0 0 0 0 0 0 0 0 0 0 0 0 0 0 0 0 0 0 0 0 0 0 0 0 0 0 0 0 0 0 0 0 0 0.00531658563430769 0 0 0 0.27352379408279 0 0 0 0.212043152733665 0 0 0 0.0538969401615556 0.152703144096572 0.151374630323773 0 0.112452749558199 0 0 0 0.0386890034091368 0 0 0 0 0 0 0 0 0 0 0 0 0 0 0 0 0 0 0 0 0 0 0 0 0 0 0 0 0 0 0 0 0 0 0
0 0 0 0 0 0 0 0 0 0 0 0 0 0 0 0 0 0 0 0 0 0 0 0 0 0 0 0 0 0 0 0 0 0 0 0 0 0 0 0 0 0 0 0 0 0 0 0 0 0 0 0 0 0 0 0 0 0 0 0 0 0 0 0 0 0 0 0 0 0 0 0 0 0 0 0 0 0 0 0 0 0 0 0 0 0 0 0 0 0 0 0 0 0 0 0 0 0 0 0 0 0 0 0 0 0 0 0 0 0 0 0 0 0 0 0 0 0 0 0 0 0 0 0 0 0 0 0 0 0 0 0 0 0 0 0 0 0 0 0 0 0 0 0 0 0 0 0 0 0 0 0 0 0 0 0 0 0 0 0 0 0 0 0 0 0 0 0 0 0 0 0 0 0 0 0 0.0538174366694372 0 0 0 0 0 0 0 0 0 0 0 0 0 0 0 0 0 0 0 0 0 0 0 0 0 0 0 0 0 0 0 0 0 0 0 0 0 0 0 0 0 0 0 0 0 0 0 0 0 0 0 0 0 0 0 0 0 0 0 0 0 0 0 0 0 0 0 0 0 0 0 0 0 0 0 0 0 0 0 0 0 0 0 0 0 0 0 0 0 0 0 0 0 0 0 0 0.43844280387901 0 0.238674935387923 0.269064824063629 0 0 0 0 0 0 0 0 0 0 0 0 0 0 0 0 0 0 0 0 0 0 0 0 0 0 0 0 0 0 0 0 0 0 0 0 0 0 0 0
0 0 0 0 0 0 0 0 0 0 0 0 0 0 0 0 0 0 0 0 0 0 0 0 0 0 0 0 0 0 0 0 0 0 0 0 0 0 0 0 0 0 0 0 0 0 0 0 0 0 0 0 0 0 0 0 0 0 0 0 0 0 0 0 0 0 0 0 0 0 0 0 0 0 0 0 0 0 0 0 0 0 0 0 0 0 0 0 0 0 0 0 0 0 0 0 0 0 0 0 0 0 0 0 0 0 0 0 0 0 0 0 0 0 0 0 0 0 0 0 0 0 0 0 0 0 0 0 0 0 0 0 0 0 0 0 0 0 0 0 0 0 0 0 0 0 0 0 0 0 0 0 0 0 0 0 0 0 0.049462188704519 0 0 0 0 0 0 0.0618277358806488 0 0 0 0 0 0 0 0 0 0 0.530616408146481 0 0 0 0 0 0 0 0 0 0 0 0 0 0 0 0 0 0 0 0 0 0 0 0 0 0 0 0 0 0 0 0 0 0.0920856398708947 0 0 0 0 0 0 0 0 0 0 0.0124243618351497 0 0 0 0 0 0 0 0 0 0 0 0 0 0 0 0 0 0 0 0 0 0 0 0 0 0 0 0 0 0 0 0 0 0 0 0 0 0 0 0 0 0 0 0 0 0 0 0 0 0.0181427834561336 0 0.219054828934606 0 0 0 0 0 0 0 0 0 0 0 0 0 0 0 0 0 0 0 0 0 0 0 0 0 0 0 0 0 0 0 0 0.0163860531715664 0 0 0 0 0 0 0 0 0 0
0 0 0 0 0 0 0 0 0 0 0 0 0 0 0 0 0 0 0 0 0 0 0 0 0 0 0 0 0 0 0 0 0 0 0 0 0 0 0 0 0 0 0 0 0 0 0 0 0 0 0 0 0 0 0 0 0 0 0 0 0 0 0 0 0 0 0 0 0 0 0 0 0 0 0 0 0 0 0 0 0 0 0 0 0 0 0 0 0 0 0 0 0 0 0 0 0 0 0 0 0 0 0 0 0 0 0 0 0 0 0 0 0 0 0 0 0 0 0 0 0 0 0 0 0 0 0 0 0 0 0 0 0 0 0 0 0 0 0 0 0 0 0 0 0 0 0 0 0 0 0 0 0 0 0 0 0 0 0 0 0 0 0 0 0 0 0 0 0 0 0 0 0 0 0 0 0 0 0 0 0 0 0 0 0 0 0 0 0 0 0 0 0 0 0 0 0 0 0 0 0 0 0 0 0 0 0 0 0 0 0 0 0 0 0 0 0 0 0 0 0 0.145134693358093 0 0 0 0 0 0 0 0 0 0 0 0 0 0 0 0 0 0 0 0 0 0 0 0 0 0 0 0 0.0336895704717167 0 0 0 0 0 0 0 0 0 0 0 0 0 0 0.0978881107775514 0 0 0 0 0 0 0 0 0 0 0 0 0 0 0.0359497512658298 0.534314063789494 0 0 0 0 0 0 0 0 0 0 0 0 0 0 0 0 0 0 0 0 0 0 0 0 0 0.153023810337315 0 0 0 0 0 0 0 0 0
0 0 0 0 0 0 0 0 0 0 0 0 0 0 0 0 0 0 0 0 0 0 0 0 0 0 0 0.0301855105310869 0 0 0 0 0 0 0 0 0 0 0 0 0 0 0 0 0 0 0 0 0 0 0 0 0 0 0 0 0 0 0 0 0 0 0 0 0 0 0 0 0 0 0 0 0 0 0 0 0 0 0 0 0 0 0 0 0 0 0 0 0 0 0 0 0 0 0 0 0 0 0 0 0 0 0 0 0 0 0 0 0 0 0 0 0 0 0 0 0 0 0 0 0 0 0 0.120103267990396 0 0 0 0 0 0.0179982378164873 0 0 0 0 0 0 0 0 0 0 0 0 0 0 0 0 0 0 0 0 0 0 0 0 0 0 0 0 0 0 0 0 0 0 0 0 0 0 0 0 0 0 0 0 0.0379644961187762 0 0 0 0 0 0 0 0 0 0 0 0 0 0 0 0 0 0 0 0 0 0 0 0 0 0 0 0 0 0 0 0 0 0.0420278589721685 0 0 0 0 0 0 0 0.06375463751823 0 0 0 0 0.0534955412322759 0 0 0 0 0 0 0 0 0 0 0 0 0 0 0 0 0 0 0 0 0 0 0 0 0 0 0 0 0 0 0 0 0 0 0 0 0 0 0 0 0 0 0 0.183745661037688 0 0 0 0 0 0 0 0 0 0 0 0 0 0.0422398834879761 0 0 0 0 0 0 0 0 0 0 0 0 0 0 0 0 0 0 0 0 0 0 0 0 0 0 0.178797684030117 0.229687221264798 0 0 0 0 0 0 0 0 0
0 0 0 0 0 0 0 0 0 0 0 0 0 0 0 0 0 0 0 0 0 0 0 0 0 0 0 0 0 0 0 0 0 0 0 0 0 0 0 0 0 0 0 0 0 0 0 0 0 0 0 0 0 0 0 0 0 0 0 0 0 0 0 0 0 0 0 0 0 0 0 0 0 0 0 0 0 0 0 0 0 0 0 0 0 0 0 0 0 0 0 0 0 0 0 0 0 0 0 0 0 0 0 0 0 0 0 0 0 0 0 0 0 0 0 0 0 0 0 0 0 0 0 0 0 0 0 0 0 0 0 0 0 0 0 0 0 0 0 0 0 0 0 0 0 0 0 0 0 0 0 0 0 0 0 0 0 0 0 0 0 0.0872232934695901 0 0 0.111873533575717 0.243732704028594 0 0 0 0 0 0 0 0 0 0 0 0 0 0 0 0 0 0 0 0 0 0 0 0 0 0 0 0 0 0 0 0 0 0 0 0 0 0 0 0 0 0 0 0 0 0 0 0 0 0 0 0 0 0 0 0 0 0 0 0 0 0 0 0 0 0 0 0 0 0 0 0 0 0 0 0 0 0 0 0 0 0 0 0 0 0 0 0 0 0 0 0 0 0 0 0 0 0 0 0.152880388004391 0 0 0 0 0 0 0 0 0 0 0.0880932906573231 0 0 0.316196790264384 0 0 0 0 0 0 0 0 0 0 0 0 0 0 0 0 0 0 0 0 0 0 0 0 0 0 0 0 0 0 0 0 0 0 0 0 0
0 0 0 0 0 0 0 0 0 0 0 0 0 0 0 0 0 0 0 0 0 0 0 0 0 0 0 0 0 0 0 0 0 0 0 0 0 0 0.00212135320496567 0.00648899929647026 0.00335958097137458 0 0 0 0 0 0 0.0112978315801792 0 0 0 0 0 0 0 0 0 0 0 0 0 0 0 0 0 0 0 0 0 0 0 0 0 0 0 0.0016416709987746 0 0 0.00394027125579826 0.0138261222518071 0 0 0 0 0 0 0 0 0 0 0 0 0 0 0 0 0 0 0 0 0 0 0 0 0 0 0 0 0 0 0 0 0 0 0 0 0 0 0 0 0 0 0 0 0 0 0 0 0 0 0 0 0 0 0 0 0 0 0 0 0 0 0 0 0 0 0 0 0 0 0 0 0 0 0 0 0 0 0 0 0 0 0 0 0 0 0 0.0205276824805384 0 0.0337077002687168 0.0167037542871567 0.171805572768961 0 0 0 0 0 0 0 0 0 0 0 0 0 0 0.0403555823848169 0 0.0175235700967397 0.00545632930899932 0.0859990996885976 0 0 0 0 0 0.038744320820725 0 0 0 0.0494994898560848 0.0905537752956501 0 0.213173422776583 0 0 0 0 0 0 0 0 0.00406219446538794 0 0 0 0 0 0 0 0 0 0.0450189842965067 0.0131963889088444 0 0 0 0 0 0 0 0.00556325588579226 0 0 0 0 0 0.00885448640413733 0.00265481429760797 0 0 0.0105998065474021 0.0161690943045596 0 0 0 0 0 0 0 0 0 0 0 0 0 0 0.0158034617622423 0 0 0 0 0 0 0 0 0 0 0 0 0 0 0 0 0 0 0 0 0 0 0 0 0 0 0 0 0 0 0 0 0 0.00259447760902597 0.0441457264026937 0 0 0 0 0.00181681019153707 0 0.00279436933132404 0 0 0 0 0 0 0 0 0 0 0 0 0 0 0 0 0
0 0 0 0 0 0 0 0 0 0 0 0 0 0 0 0 0 0 0 0 0 0 0 0 0 0 0 0 0 0 0 0 0 0 0 0 0 0 0 0 0 0 0 0 0 0 0 0 0 0 0 0 0 0 0 0 0 0 0 0 0 0 0 0 0 0 0 0 0 0 0 0 0 0 0 0 0 0 0 0 0 0 0 0 0 0 0 0 0 0 0 0 0 0 0 0 0 0 0 0 0 0 0 0 0 0 0 0 0 0 0 0 0 0 0 0 0 0 0 0 0 0 0 0 0 0 0 0 0 0 0 0 0 0 0 0 0 0 0 0 0 0 0 0 0 0 0 0 0 0 0 0 0 0 0 0 0 0 0 0 0 0 0 0 0 0 0 0 0 0 0 0 0 0 0 0 0 0 0 0 0 0 0.254298929982351 0 0 0 0 0 0 0 0 0 0 0 0 0 0 0 0 0 0 0 0 0 0 0 0 0 0 0 0 0 0 0 0 0 0 0 0 0 0 0 0 0 0 0 0 0 0 0 0 0 0 0 0 0 0 0 0.542715015386952 0 0 0 0 0 0 0 0 0 0 0 0 0 0 0 0 0 0 0 0 0 0 0 0 0 0 0 0 0 0 0 0 0 0 0 0 0 0 0 0 0 0 0 0 0 0 0 0 0 0 0 0 0 0.14859720570313 0 0 0 0 0 0.0543888489275674 0 0 0 0 0 0 0 0 0 0 0 0 0 0 0 0 0 0
0 0 0 0 0 0 0 0 0 0 0 0 0 0 0 0 0 0 0 0 0 0 0 0 0 0 0 0 0 0 0 0 0 0 0 0 0 0 0 0 0 0 0 0 0 0 0 0 0 0 0 0 0 0 0 0 0 0 0 0 0 0 0 0 0 0 0 0 0 0 0 0 0 0 0 0 0 0 0 0 0 0 0 0 0 0 0 0 0 0 0 0 0 0 0 0 0 0 0 0 0 0 0 0 0 0 0 0 0 0 0 0 0 0 0 0 0 0 0 0 0 0 0 0 0 0 0 0 0 0 0 0 0 0 0 0 0 0 0 0 0 0 0 0 0 0 0 0 0 0 0 0 0 0 0 0 0 0.0226938720547106 0 0.0194814529352013 0.0345524789764714 0 0 0 0 0 0.00981156389184049 0 0 0 0 0 0 0 0 0 0 0 0 0 0 0 0 0 0 0 0 0 0 0 0 0 0.0697841344784989 0.00541170152076225 0 0 0 0 0 0 0 0 0 0 0 0 0 0 0 0 0 0 0 0 0 0 0.0758757064221275 0 0 0 0 0 0 0 0 0 0 0 0 0 0 0 0 0 0 0 0 0 0 0 0 0 0 0.0140251189374162 0 0 0 0 0 0 0.0371367458916198 0 0 0 0 0 0 0 0 0 0 0 0 0 0 0 0 0 0 0 0 0 0 0 0 0 0 0 0 0 0 0 0 0 0 0.0772463595038 0.0248849171277086 0.247578223848077 0.104459163739936 0.0543807641180752 0 0 0 0 0.0259851259350371 0.0309827681435174 0 0 0 0 0 0 0 0 0 0 0.0232066258996181 0 0.122503276575582 0 0 0 0 0 0 0 0
0 0 0 0 0 0 0 0 0 0 0 0 0 0 0 0 0 0 0 0 0 0 0 0 0 0 0 0 0 0 0 0 0 0 0 0 0 0 0 0 0 0 0 0 0 0 0 0 0 0 0 0 0 0 0 0 0 0 0 0 0 0 0 0 0 0 0 0 0 0 0 0 0 0 0 0 0 0 0 0 0 0 0 0 0 0 0 0 0 0 0 0 0 0 0 0 0 0 0 0 0 0 0 0 0 0 0 0 0 0 0 0 0 0 0 0 0 0 0 0 0 0 0 0 0 0 0 0 0 0 0 0 0 0 0 0 0 0 0 0 0 0 0 0 0 0 0 0 0 0 0 0 0 0 0 0 0 0 0 0.0601292314067779 0.129522246932823 0 0 0 0 0 0.0166202962917293 0 0 0 0 0 0 0 0 0 0 0 0 0 0 0 0 0 0 0 0 0 0 0 0 0 0 0.0375184105469472 0 0 0 0.0237671542572381 0 0 0 0 0 0 0 0 0 0 0 0 0 0 0 0 0 0 0.0644148328993567 0 0 0 0 0 0 0 0 0 0 0 0 0 0 0 0 0 0 0 0 0 0 0 0 0 0 0 0 0 0 0 0 0 0.0331660801141776 0 0 0 0 0 0 0 0 0 0 0 0 0 0 0 0 0 0 0 0 0 0 0 0 0 0 0 0 0 0 0 0 0 0.190834206986997 0 0.10958447038176 0.0578080498064123 0.105669680233949 0.0459345481793021 0 0 0 0 0.0800720215180871 0.044958770444443 0 0 0 0 0 0 0 0 0 0 0 0 0 0 0 0 0 0 0 0 0
0 0 0 0 0 0 0 0 0 0 0 0 0 0 0 0 0 0 0 0 0 0 0 0 0 0 0 0 0 0 0 0 0 0 0 0 0 0 0 0 0 0 0 0 0 0 0 0 0 0 0 0 0 0 0 0 0 0 0 0 0 0 0 0 0 0 0 0 0 0 0 0 0 0 0 0 0 0 0 0 0 0 0 0 0 0 0 0 0 0 0 0 0 0 0 0 0 0 0 0 0 0 0 0 0 0 0 0 0 0 0 0 0 0 0 0 0 0 0 0 0 0 0 0 0 0 0 0 0 0 0 0 0 0 0 0 0 0 0 0 0 0 0 0 0 0 0 0 0 0 0 0 0 0 0 0 0 0.0221530479263708 0.00995654825026295 0.0447087980737486 0.053855125337722 0 0.015246989080777 0 0 0 0.0298212824101845 0 0 0 0 0 0 0 0 0 0 0.0104132839388504 0 0.00326459022396751 0 0 0 0 0 0 0 0 0 0 0 0 0 0.0565102441604683 0.00395818347165243 0 0 0.0409047222455863 0 0 0 0 0 0 0 0.0341531462997651 0 0 0 0 0 0 0 0 0.00397724289774074 0 0 0 0 0 0 0.0120273429493723 0 0 0 0 0 0 0 0 0 0 0 0 0 0 0 0 0 0 0 0 0 0 0.00852698129863151 0 0 0 0 0 0 0 0 0 0 0 0 0 0 0 0 0 0 0 0 0 0 0 0 0 0 0 0 0 0 0 0 0 0 0 0 0 0 0 0.0302938336865841 0.0539993892086512 0 0.013317550609817 0.039121196152528 0.164679875304972 0 0 0 0 0.204839393601915 0.137458225820742 0 0 0 0 0 0 0 0 0.00681300704968963 0 0 0 0 0 0 0 0 0 0 0 0
0 0 0 0 0 0 0 0 0 0 0 0 0 0 0 0 0 0 0 0 0 0 0 0 0 0 0 0 0 0 0 0 0 0 0 0 0 0 0 0 0 0 0 0 0 0 0 0 0 0 0 0 0 0 0 0 0 0 0 0 0 0 0 0 0 0 0 0 0 0 0 0 0 0 0 0 0 0 0 0 0 0 0 0 0 0 0 0 0 0 0 0 0 0 0 0 0 0 0 0 0 0 0 0 0 0 0 0 0 0 0 0 0 0 0 0 0 0 0 0 0 0 0 0 0 0 0 0 0 0 0 0 0 0 0 0 0 0 0 0 0 0 0 0 0 0 0 0 0 0 0 0 0 0 0 0 0 0.0330295497062955 0 0.0418598094282667 0 0 0.0149250392138882 0 0 0 0 0 0 0 0 0 0 0 0 0.0428040194902592 0.0870586807467612 0 0 0.00568736738561935 0 0 0.00574278459226052 0 0 0 0 0 0 0 0 0 0.134477377553894 0.0069897907268027 0 0.0213090173536141 0 0 0 0 0 0 0 0 0 0 0 0 0 0 0 0 0 0 0 0 0.00948620591872004 0 0 0 0 0 0 0 0 0 0 0 0 0 0 0 0 0 0 0 0 0 0 0 0 0 0 0 0.0128052591309276 0.00478169055249297 0 0 0 0.00652115660593335 0.0278564933173193 0 0 0 0.00176017417398621 0 0 0 0 0 0 0 0 0 0 0 0 0 0 0 0 0 0 0 0 0 0 0 0 0 0 0 0 0 0.267488498191226 0.0252814968815907 0.0118194967981647 0 0.118404272806772 0.020553481168698 0 0 0 0 0.0111391275664612 0.00962490221911376 0 0 0 0 0 0 0 0 0 0 0 0 0.0785943084709323 0 0 0 0 0 0 0 0
0 0 0 0 0 0 0 0 0 0 0 0 0 0 0 0 0 0 0 0 0 0 0 0 0 0 0 0 0 0 0 0 0 0 0 0 0 0 0 0 0 0 0 0 0 0 0 0 0 0 0 0 0 0 0 0 0 0 0 0 0 0 0 0 0 0 0 0 0 0 0 0 0 0 0 0 0 0 0 0 0 0 0 0 0 0 0 0 0 0 0 0 0 0 0 0 0 0 0 0 0 0 0 0 0 0 0 0 0 0 0 0 0 0 0 0 0 0 0 0 0 0 0 0 0 0 0 0 0 0 0 0 0 0 0 0 0 0 0 0 0 0 0 0 0 0 0 0 0 0 0 0 0 0 0 0 0 0.0169989439276163 0 0.0540629763848 0.103728679504339 0 0.00959779899967186 0 0 0 0.0148929132526869 0 0 0 0 0 0 0 0 0 0.0357767963441489 0 0 0.00265833495125388 0 0 0.00328061384830337 0 0 0 0 0 0 0 0 0 0.00872562183155613 0.0100317794806704 0 0 0 0 0 0 0 0 0 0 0 0.00817595695346658 0 0 0 0 0 0 0 0 0 0 0.0117327310599638 0 0 0 0 0 0 0 0 0 0 0 0 0 0 0 0 0 0 0 0 0 0 0 0 0 0 0.0103643839340402 0.0178200243909701 0.00786161001628824 0 0 0 0.00918433074315793 0.0542332050274169 0 0 0 0 0 0 0 0 0 0 0 0 0 0 0 0 0 0 0 0 0 0 0 0 0 0 0 0 0 0 0 0 0 0.0964319730272526 0.0394863233494177 0.0296666559488333 0.101169409079472 0 0.19985001393814 0 0 0 0 0.0436481145396175 0.0862520065732964 0 0 0 0 0 0 0 0 0 0 0 0 0.0243688028936197 0 0 0 0 0 0 0 0
0 0 0 0 0 0 0 0 0 0 0 0 0 0 0 0 0 0 0 0 0 0 0 0 0 0 0 0 0 0 0 0 0 0 0 0 0 0 0 0 0 0 0 0 0 0 0 0 0 0 0 0 0 0 0 0 0 0 0 0 0 0 0 0 0 0 0 0 0 0 0 0 0 0 0 0 0 0 0 0 0 0 0 0 0 0 0 0 0 0 0 0 0 0 0 0 0 0 0 0 0 0 0 0 0 0 0 0 0 0 0 0 0 0 0 0 0 0 0 0 0 0 0 0 0 0 0 0 0 0 0 0 0 0 0 0 0 0 0 0 0 0 0 0 0 0 0 0 0 0 0 0 0 0 0 0 0 0.0304509184208078 0.00795269492715796 0.0248585570917719 0.101012497778593 0 0.0192455801994202 0 0 0.00335277847941768 0.0362734145046759 0 0 0 0 0 0 0 0 0 0.0155397836568439 0.00450570443502368 0.00477761036260571 0.00411051171270843 0 0 0.00282625948290806 0 0 0 0 0 0 0 0 0 0 0.0124314231774931 0.00532905548309963 0.00310370598986799 0 0.0092647189314496 0 0 0 0 0 0 0 0.0207197115424585 0 0 0 0 0 0 0 0 0.00630264614717856 0 0.00446011963486296 0 0 0 0 0.00814383320547525 0 0 0 0 0 0 0 0 0 0 0 0 0 0 0 0 0 0 0 0 0 0.0123331318512011 0.0347912607034915 0.00625494493015318 0 0 0 0.00961654886713954 0.012114257514265 0 0 0 0 0 0 0 0 0 0 0 0 0 0 0 0 0 0 0 0 0 0 0 0 0 0 0 0 0 0 0 0 0 0.0322838511782182 0.0110382766968553 0.0803086864291599 0.0112936090811538 0.128519700827045 0 0 0 0.00176590269930164 0 0.0851025558297858 0.243449841837301 0 0 0 0 0 0 0 0 0 0 0 0 0.00646590639110957 0 0 0 0 0 0 0 0
0 0 0 0 0 0 0 0 0 0 0 0 0 0 0 0 0 0 0 0 0 0 0 0 0 0 0 0 0 0 0 0 0 0 0 0 0 0 0 0 0 0 0.00631252386197883 0.0120639231952351 0 0 0 0 0 0 0 0 0 0 0 0 0 0 0 0 0 0 0 0 0 0 0 0 0 0 0 0 0 0 0 0 0 0.0672080745596884 0.0275206859277272 0 0 0 0 0 0 0 0 0 0 0 0 0 0 0 0 0 0 0 0 0 0 0 0 0 0 0 0 0 0 0 0 0 0 0 0 0 0 0 0 0 0 0 0 0 0 0 0 0 0 0 0 0 0 0 0.0066029400310559 0 0 0 0 0 0 0 0 0 0 0 0 0 0 0 0 0 0 0 0 0 0.00837949641729617 0 0 0 0 0 0.0598396540997375 0 0 0 0 0 0 0 0 0.02012930583713 0 0 0 0 0.0223174287344916 0 0 0.109457248109077 0 0 0.224185574699067 0 0 0 0 0 0 0.0706254930774902 0 0 0 0 0 0 0 0 0 0 0 0 0.00968368471663993 0.0431662380883093 0 0 0 0 0 0 0 0.0227721882814306 0.0590952045466133 0 0 0 0 0 0.0419920534136487 0 0 0 0.0846087335318244 0 0 0 0 0.00542152734852062 0 0 0 0 0 0 0 0 0 0 0 0 0 0 0 0 0 0 0 0 0 0 0 0 0 0 0 0 0 0 0 0 0 0 0 0 0 0 0 0 0 0 0 0 0 0 0 0 0 0 0 0 0 0 0 0 0 0 0 0 0 0 0 0 0.0986180215230381 0 0 0 0 0 0 0 0 0 0 0 0 0 0 0 0 0 0 0 0 0 0 0 0
0 0 0 0 0 0 0 0 0 0 0 0 0 0 0 0 0 0 0 0 0 0 0 0 0 0 0 0 0 0 0 0 0 0 0 0 0 0 0 0 0 0 0 0 0 0 0 0 0 0 0 0 0 0 0 0 0 0 0 0 0 0 0 0 0 0 0 0 0 0 0 0 0 0 0 0 0 0 0 0 0 0 0 0 0 0 0 0 0 0 0 0 0 0 0 0 0 0 0 0 0 0 0 0 0 0 0 0 0 0 0 0 0 0 0 0 0 0 0 0 0 0 0 0 0 0 0 0 0 0 0 0 0 0 0 0 0 0 0 0 0 0 0 0 0 0 0 0 0 0 0 0 0 0 0 0 0 0 0 0 0 0 0 0 0 0 0 0 0 0 0 0 0 0 0 0 0 0 0 0 0 0 0 0 0 0 0 0 0 0 0 0 0 0 0 0 0 0 0 0 0 0 0 0 0 0 0 0 0 0 0 0 0 0 0 0 0 0 0 0 0 0 0 0.235682948985906 0 0 0 0 0 0.242362098037955 0 0 0 0 0 0 0 0 0.415477442213168 0 0 0 0 0 0 0 0 0 0 0 0 0 0 0 0 0 0 0 0 0 0 0 0 0 0 0 0 0 0 0 0 0 0 0 0 0 0 0 0 0 0 0 0.0138264543412957 0 0 0 0 0 0 0 0 0 0.0518822352032175 0.0346056112729808 0 0 0 0 0 0 0 0 0 0 0 0.00616320994547642 0 0 0 0 0 0 0 0 0 0 0
0 0 0 0 0 0 0 0 0 0 0 0 0 0 0 0 0 0 0 0 0 0 0 0 0 0 0 0 0 0 0 0 0 0 0 0 0 0 0 0 0 0 0 0 0 0 0 0 0 0 0 0 0 0 0 0 0 0 0 0 0 0 0 0 0 0 0 0 0 0 0.0152248195154465 0 0 0 0 0 0 0 0.00996833315185233 0 0 0 0 0 0 0 0 0 0 0 0 0 0 0 0 0 0 0 0 0 0 0 0 0 0 0 0 0 0 0 0 0 0 0 0 0 0 0 0 0 0 0 0 0 0 0 0 0 0 0 0 0 0 0 0.00594234604878663 0 0 0 0 0 0 0 0 0 0 0 0 0 0 0 0 0 0 0 0 0 0 0.00696741127080978 0 0 0 0 0.0219683761242546 0 0 0 0 0.00465428680464557 0 0.00348404144662866 0 0.0251060925751531 0 0 0 0 0 0 0 0.00992348952401041 0 0.0230775054063676 0.23671540417967 0 0 0 0 0 0 0 0 0 0 0 0 0 0 0 0 0 0 0.0225456193168504 0 0.0863469365285937 0 0 0 0.00630038330507913 0 0 0 0 0.0494524185387858 0 0 0 0 0 0 0 0.0372432162349701 0 0 0.0500357151013467 0 0 0 0 0 0.0230167218100383 0 0 0 0 0 0.00508821728393678 0.00220314942762702 0 0.07608612166133 0 0.00819858744699902 0 0 0 0 0 0 0 0 0 0.00818917190011759 0 0.00481874818794241 0.00399525710989217 0.0041593123853928 0 0.00679021025663168 0 0 0.00433631564366346 0 0 0 0 0 0 0 0 0 0 0 0 0 0 0 0 0 0 0 0 0 0 0.0972316749193179 0.0101468376241647 0 0 0 0 0 0.00373093635791749 0.0788287676676006 0.0214425721948555 0 0 0 0 0 0 0.0155171920478881 0 0 0 0 0 0 0.00362206812435067 0 0 0 0 0 0 0.00764174287708262 0 0 0 0
0 0 0 0 0 0 0 0 0 0 0 0 0 0 0 0 0 0 0 0 0 0 0 0 0 0 0 0 0 0 0 0 0 0 0 0 0 0 0 0 0 0 0 0 0 0 0 0 0 0 0 0 0 0 0 0 0 0 0 0 0 0 0 0 0 0 0 0 0 0 0 0 0 0 0 0 0 0 0 0 0 0 0 0 0 0 0 0 0 0 0 0 0 0 0 0 0 0 0 0 0 0 0 0 0 0 0 0 0 0 0 0 0 0 0 0 0 0 0 0 0 0 0 0 0 0 0 0 0 0 0 0 0 0 0 0 0 0 0 0 0 0 0 0 0 0 0 0 0 0 0 0 0 0 0 0 0 0 0 0 0 0 0 0 0 0 0 0 0 0 0 0 0 0 0 0 0 0 0 0 0 0 0 0 0 0 0 0 0 0 0 0 0 0 0 0 0.0373185088637851 0 0 0 0 0 0 0 0 0 0 0 0 0 0 0 0 0 0 0 0 0 0 0 0 0 0 0.0270595646553782 0 0 0 0 0 0 0 0 0 0 0.014878738192739 0 0 0.0725310590334859 0.153413592615624 0.236408910159311 0.0449853535244067 0.206664528694752 0.0362353009003173 0 0 0.00832981255017956 0 0 0.0165709594537086 0.024135024662523 0 0 0.0183895215042413 0 0.00299733656270893 0.0308930029815568 0.0154905086175328 0 0.00593961604500559 0 0 0 0 0 0 0 0 0 0 0 0 0 0 0 0 0 0 0 0 0 0 0 0 0 0 0 0 0 0 0 0 0.0237301408609013 0 0 0 0 0 0 0.00517628382021516 0 0 0 0 0 0 0 0 0 0 0.0102218100718595 0.00863042622976826 0 0 0 0 0 0
0 0 0 0 0 0 0 0 0 0 0 0 0 0 0 0 0 0 0 0 0 0 0 0 0 0 0 0 0 0 0 0 0 0 0 0 0 0 0 0 0 0 0 0 0 0 0 0 0 0 0 0 0 0 0 0 0 0 0 0 0 0 0 0 0 0 0 0 0 0 0 0 0 0 0 0 0 0 0 0 0 0 0 0 0 0 0 0 0 0 0 0 0 0 0 0 0 0 0 0 0 0 0 0 0 0 0 0 0 0 0 0 0 0 0 0 0 0 0 0 0 0 0 0 0 0 0 0 0 0 0 0 0 0 0 0 0 0 0 0 0 0 0 0 0 0 0 0 0 0 0 0 0 0 0 0 0 0.0112571417700359 0.0334537243483603 0.00474864235366907 0 0 0.00927266167184401 0 0 0 0.0998122225526042 0 0 0 0 0 0 0 0 0 0.0119950622921132 0.019168778610738 0 0.00205648277983279 0 0 0 0 0 0 0 0 0 0 0 0 0 0.0306687821036537 0 0 0 0.0951692566417047 0 0 0 0 0 0 0 0.0537738230041182 0 0 0 0 0 0 0 0 0.00240401348841404 0 0 0 0 0 0 0.0166336902071211 0 0 0 0 0 0 0 0 0 0 0 0 0 0 0 0 0 0 0 0 0 0 0 0 0 0 0 0 0.00911863129790089 0 0 0 0 0 0 0 0 0 0 0 0 0 0 0 0 0 0 0 0 0 0 0 0 0 0 0 0 0 0 0 0 0 0.0187853102333355 0.023431286546775 0.121643522910084 0.00745335923657682 0.034180981254416 0.103632534095526 0 0 0 0 0 0.263121614550432 0.00952198159517076 0 0 0 0 0 0 0 0.0146882076369008 0 0 0 0.00400828881867196 0 0 0 0 0 0 0 0
0 0 0 0 0 0 0 0 0 0 0 0 0 0 0 0 0 0 0 0 0 0 0 0 0 0 0 0 0 0 0 0 0 0 0 0 0 0 0 0 0 0 0 0 0 0 0 0 0 0 0 0 0 0 0 0 0 0 0 0 0 0 0 0 0 0 0 0 0 0 0 0 0 0 0 0 0 0 0 0 0 0 0 0 0 0 0 0 0 0 0 0 0 0 0 0 0 0 0 0 0 0 0 0 0 0 0 0 0 0 0 0 0 0 0 0 0 0 0 0 0 0 0 0 0 0 0 0 0 0 0 0 0 0 0 0 0 0 0 0 0 0 0 0 0 0 0 0 0 0 0 0 0 0 0 0 0 0.0154298157045461 0 0.00908409569916224 0 0 0.0104170478845118 0 0 0 0.0942762214653152 0 0 0 0 0 0 0 0 0 0.0224932186827399 0.0412936528976765 0.00916277426169558 0.00175434803043249 0 0 0 0 0 0 0 0 0 0 0 0 0 0.013402719505919 0.00346614250637199 0.00711110178429528 0 0.0499513833506198 0 0 0 0 0 0 0 0.0453903740164336 0 0 0 0 0 0 0 0 0.00410439759061169 0 0.00375141527072246 0 0 0 0 0.00866440035238711 0 0 0 0 0 0 0 0 0 0 0 0 0 0 0 0 0 0 0 0 0 0.00862744312801431 0.044402427628992 0.00857454030506432 0 0 0 0.012409602873489 0.0247160076234778 0 0 0 0 0 0 0 0 0 0 0 0 0 0 0 0 0 0 0 0 0 0 0 0 0 0 0 0 0 0 0 0 0 0.0147473092488889 0.00866221167633841 0.0537458909401988 0.00424029651610916 0.0444720623383114 0.195192009963639 0 0 0 0 0.173242941899281 0 0.0138497211582824 0 0 0 0 0 0 0 0.0226104817782837 0.0037960749763263 0.00913400045717588 0 0.0140968130533849 0 0 0 0.00372705543130218 0 0 0 0
0 0 0 0 0 0 0 0 0 0 0 0 0 0 0 0 0 0 0 0 0 0 0 0 0 0 0 0 0 0 0 0 0 0.0383839905866588 0 0 0 0 0 0 0 0 0 0 0 0 0 0 0 0 0 0 0 0 0.0183440768750495 0 0 0 0 0 0 0 0 0 0 0 0 0 0 0 0 0.0258318384967077 0 0 0 0 0 0 0 0 0 0 0 0 0 0 0 0 0 0 0 0 0 0 0 0 0 0 0 0 0 0 0 0 0 0 0 0 0 0 0 0 0 0 0 0 0 0 0 0 0 0 0 0 0 0 0 0 0 0 0 0 0 0 0 0 0 0 0 0.00205190367222416 0 0 0 0 0 0 0 0 0 0 0 0 0 0 0 0 0 0 0 0 0 0 0 0 0 0 0.00505715769222657 0 0 0 0 0 0 0 0 0 0 0.0101160128314998 0 0 0 0 0 0 0 0 0 0.0856773999875768 0.00498368294167055 0 0 0 0 0 0.0100837664405877 0 0 0 0 0 0 0 0 0 0 0 0 0 0 0 0 0 0 0 0.0212284303337087 0 0 0 0 0 0 0 0 0 0 0 0 0 0 0 0 0 0 0 0 0 0.00439495199917692 0 0 0 0 0 0 0 0 0 0 0 0 0 0 0 0 0 0 0 0 0.10234776421183 0 0 0 0 0 0 0 0 0 0 0 0 0 0 0 0 0 0 0 0 0 0 0 0 0 0 0 0 0 0 0 0 0 0 0 0 0.0104457595047518 0.023075689685183 0 0 0.00729517587610934 0.00827157509245535 0 0 0.0356389016113212 0.147482691566102 0.172485893522289 0.0322825450182467 0 0.0153349870103266 0 0.00387581804753452 0.0260197307944334 0.0167432633671533 0.0452694373735425 0 0 0 0.127277555461633
0 0 0 0 0 0 0 0 0 0 0 0 0 0 0 0 0 0 0 0 0 0 0 0 0 0 0 0 0 0 0 0 0 0 0 0 0 0 0 0 0 0 0 0 0 0 0 0 0 0 0 0 0 0 0 0 0 0 0 0 0 0 0 0 0 0 0 0 0 0 0 0 0 0 0 0 0 0 0 0 0 0 0 0 0 0 0 0 0 0 0 0 0 0 0 0 0 0 0 0 0 0 0 0 0 0 0 0 0 0 0 0 0 0 0 0 0 0 0 0 0 0 0 0 0 0 0 0 0 0 0 0 0 0 0 0 0 0 0 0 0 0 0 0 0 0 0 0 0 0 0 0 0 0 0 0 0 0 0 0 0 0 0 0 0 0 0 0 0 0.0348452479490904 0 0.0372400267077516 0 0 0 0 0 0 0 0 0 0 0 0 0 0 0.0420658075354439 0 0.0131893400178336 0 0 0 0 0 0.0286336454057921 0 0 0 0 0 0 0 0 0 0 0 0 0 0 0 0 0 0 0 0 0 0 0 0 0 0 0 0 0 0 0 0 0 0 0 0 0 0 0 0 0.0144049153550568 0.0391817171850398 0 0 0 0 0 0 0 0 0 0.118521391791761 0 0 0 0 0 0 0.00532577659904814 0 0.00835825276360488 0 0.174780694249681 0.0467043160463825 0.0370957825030658 0 0 0 0 0 0 0 0 0 0 0 0 0 0 0 0 0 0 0 0 0 0 0.00351503856860818 0 0 0 0 0 0 0 0 0 0 0 0 0 0 0 0.0147378695173173 0.259195929347357 0 0 0 0 0 0 0 0 0 0.0603424412053174 0.0491942667178917 0 0 0 0 0 0.0126675405339558
0 0 0 0 0 0 0 0 0 0 0 0 0 0 0 0 0 0 0 0 0 0 0 0 0 0 0 0 0 0 0 0 0.00262894376242864 0.00268695762013612 0 0 0 0 0 0 0 0 0 0 0 0 0 0 0 0 0 0 0 0 0.0010702285945588 0 0 0 0 0 0 0 0 0 0 0 0 0 0 0 0 0 0 0 0 0 0 0 0 0 0 0 0 0 0 0 0 0 0 0 0 0 0 0 0 0 0 0 0 0 0 0.00344532287894674 0 0 0 0 0 0 0 0 0 0 0 0 0 0 0 0 0 0 0 0 0 0 0 0 0 0 0 0 0 0 0 0 0 0 0 0 0 0.00246569279531461 0 0 0 0 0.00425269158083331 0 0 0.00279099610482217 0 0 0 0 0 0 0.00504271410880849 0 0 0 0 0 0 0 0 0 0 0 0 0 0 0 0 0 0 0 0 0 0 0.00171893415877195 0.00743630341811563 0 0 0 0.00434261125647065 0 0 0 0 0.00350055116935515 0 0 0 0 0 0 0 0 0 0 0 0 0 0 0 0 0 0 0 0 0 0 0 0 0 0 0 0 0 0 0 0 0 0 0 0 0 0 0.000703036449730742 0 0 0 0 0 0 0 0 0.00167911997382557 0.00129044463666846 0 0.00219533517100178 0 0.00174699617326677 0 0 0 0 0.00358038336205229 0.00294760955978561 0 0.00117417170529219 0.00724135193612583 0 0 0.00778329718901276 0.00228344088471889 0.00181903608522191 0 0.00448129881053211 0.0794728222657152 0.00446631304259158 0.0161685623575308 0 0 0 0 0 0 0 0 0 0.00512291277073043 0 0 0 0 0 0 0 0 0 0 0 0 0 0.00111867881219606 0 0 0 0 0 0 0 0 0.004673998970695 0.000939718917872434 0 0 0.00347533052137384 0.00505369172869069 0 0.0632540134516302 0.00906831740064305 0 0 0.0495213711160707 0 0.0247813548681844 0 0.00715414969216117 0 0.0361465706342137 0.0783238032593998 0.0243230990369344 0.203857826380562 0.192448276690005 0.0491467519462069 0.0505619053044897 0.0106130614463057
0 0 0 0 0 0 0 0 0 0 0 0 0 0 0 0 0 0 0 0 0 0 0 0 0 0 0 0 0 0 0 0 0.0027973874483107 0.0028962057786559 0 0 0 0 0 0 0 0 0 0 0 0 0 0 0 0 0 0 0 0 0.00159798953774737 0 0 0 0 0 0 0 0 0 0 0 0 0 0 0 0 0 0 0 0 0 0 0 0 0 0 0 0 0 0 0 0 0 0 0 0 0 0 0 0 0 0 0 0 0 0 0.00226893737786148 0 0 0 0 0 0 0 0 0 0 0 0 0 0 0 0 0 0 0 0 0 0 0 0 0 0 0 0 0 0 0 0 0 0 0 0 0 0 0 0 0 0 0.00517129228694722 0 0 0 0 0 0 0 0 0.00196656061804848 0 0 0 0 0 0 0 0 0 0 0 0 0 0 0 0.0158186894328962 0.0014365605660118 0.0191852327677637 0 0 0 0 0 0 0 0 0 0 0 0 0 0 0.0222967365266937 0.00210034025192933 0.00689708266908912 0 0.00138810709420943 0 0 0 0.0106365991131001 0 0.00245322594179508 0 0 0 0 0 0 0 0 0 0 0 0 0 0 0 0 0 0.00188596694838675 0 0 0 0 0 0 0 0 0 0 0 0 0 0 0 0 0 0 0 0 0.086445894168277 0.0469000111040984 0 0 0 0 0 0 0 0 0 0.072443882178887 0.00785190605932074 0.00353318417576965 0.00614258871553623 0 0.00593770822323919 0.0143321189733836 0.0162799960482662 0 0.0174427612063106 0.0160260475771368 0.116396425038095 0.0126455102762245 0.00813003801372288 0 0 0 0 0 0 0 0 0 0 0 0 0 0 0 0 0 0 0 0 0 0 0.00201022548652936 0 0 0 0 0 0 0 0 0 0 0 0 0 0.00427282352933682 0.0963759358198602 0.0685890011613456 0 0.0450023706790509 0 0 0.0107959776071039 0.00201854482297631 0.0128649267057218 0 0 0 0.0663248742804207 0.070423884563271 0 0.0106088088754391 0.0579130849181174 0.00998636418730726 0 0.0115081912458052
0 0 0 0 0 0 0 0 0 0 0 0 0 0 0 0 0 0 0 0 0 0 0 0 0 0 0 0 0 0 0 0 0 0 0 0 0 0 0 0 0 0 0 0 0 0 0 0 0 0 0 0 0 0 0 0 0 0 0 0 0 0 0 0 0 0 0 0 0 0 0 0 0 0 0 0 0 0 0 0 0 0 0 0 0 0 0 0 0 0 0 0 0 0 0 0 0 0 0 0 0 0 0 0 0 0 0 0 0 0 0 0 0 0 0 0 0 0 0 0 0 0 0 0 0 0 0 0 0 0 0 0 0 0 0 0 0 0 0 0 0 0 0 0 0 0 0 0 0 0 0 0 0 0 0 0 0 0 0 0 0 0 0 0 0 0 0 0 0 0 0 0 0 0 0 0 0 0 0 0 0 0 0 0 0 0 0 0 0 0 0 0 0 0 0 0 0 0 0 0 0 0 0 0 0 0 0 0 0 0 0 0 0 0 0 0 0 0 0 0 0 0 0 0 0 0 0 0 0 0 0 0 0 0 0 0 0 0 0 0 0 0 0 0 0 0 0 0 0 0 0 0 0 0.0329129169663767 0 0 0 0.0336032180090852 0.0246555476544806 0.0427155013826445 0 0 0 0 0 0 0 0 0 0 0 0 0 0 0 0 0 0 0 0 0 0 0 0 0 0 0 0 0 0 0 0 0 0 0 0 0 0 0.0440068304066135 0.201401350261235 0 0 0 0 0 0 0 0 0 0.0803600186604577 0.0440624431990006 0 0 0.496282173460107 0 0 0
0 0 0 0 0 0 0 0 0 0 0 0 0 0 0 0 0 0 0 0 0 0 0 0 0 0 0 0 0 0 0 0 0 0 0 0 0 0 0 0 0 0 0 0 0 0 0 0 0 0 0 0 0 0 0 0 0 0 0 0 0 0 0 0 0 0 0 0 0 0 0 0 0 0 0 0 0 0 0 0 0 0 0 0 0 0 0 0 0 0 0 0 0 0 0 0 0 0 0 0 0 0 0 0 0 0 0 0 0 0 0 0 0 0 0 0 0 0 0 0 0 0 0 0 0 0 0 0 0 0 0 0 0 0 0 0 0 0 0 0 0 0 0 0 0 0 0 0 0 0 0 0 0 0 0 0 0 0 0 0 0 0 0 0 0 0 0 0 0 0 0 0 0 0 0 0 0 0 0 0 0 0 0 0 0 0 0 0 0 0 0 0 0 0 0 0 0 0 0 0 0 0 0 0 0 0 0 0 0.103486015987528 0 0 0 0 0.319450907811403 0 0 0 0 0 0 0 0 0 0 0 0.577063076201069 0 0 0 0 0 0 0 0 0 0 0 0 0 0 0 0 0 0 0 0 0 0 0 0 0 0 0 0 0 0 0 0 0 0 0 0 0 0 0 0 0 0 0 0 0 0 0 0 0 0 0 0 0 0 0 0 0 0 0 0 0 0 0 0 0 0 0 0 0 0 0 0 0 0 0 0 0 0 0 0 0 0 0 0 0 0 0 0 0 0 0
0 0 0 0 0 0 0 0 0 0 0 0 0 0 0 0 0 0 0 0 0 0 0 0 0 0 0 0 0 0 0 0 0 0.038224073219329 0 0 0 0 0 0 0 0 0 0 0 0 0 0 0 0 0 0 0 0 0.0106295248607821 0 0 0 0 0 0 0 0 0 0 0 0 0 0 0 0 0.0174877603907376 0 0 0 0 0 0 0 0 0 0 0 0 0 0 0 0 0 0 0 0 0 0 0 0 0 0 0 0 0 0 0 0 0 0 0 0 0 0 0 0 0 0 0 0 0 0 0 0 0 0 0 0 0 0 0 0 0 0 0 0 0 0 0 0 0 0 0 0 0 0 0 0 0 0 0 0 0 0 0 0 0 0 0 0 0 0 0 0 0 0 0 0 0 0 0 0 0 0 0 0 0 0 0 0 0 0 0 0 0 0 0 0 0 0 0 0.344955524880617 0 0 0 0 0 0 0 0 0 0 0 0 0 0 0 0 0 0 0 0 0 0 0 0 0 0 0 0 0 0 0 0 0 0 0 0 0 0 0 0 0 0 0 0 0 0 0 0 0 0 0 0 0 0 0 0 0 0 0 0 0 0 0 0 0 0 0 0 0 0.152884110509803 0 0 0 0 0 0 0 0 0 0 0 0 0 0 0 0 0 0 0 0 0 0 0 0 0 0 0 0 0 0 0 0 0 0 0 0 0 0 0.103971861314915 0 0 0 0 0 0 0 0 0 0 0 0 0 0 0 0 0 0 0 0.331847144823817
0 0 0 0 0 0 0 0 0 0 0 0 0 0 0 0 0 0 0 0 0 0 0 0 0 0 0 0 0 0 0 0 0.00655789015845476 0.0317107906094732 0 0 0 0 0 0 0 0 0 0 0 0 0 0 0 0 0 0 0 0 0.0249970637256292 0 0 0 0 0 0 0 0 0 0 0 0 0 0 0 0 0.0308096946081612 0 0 0 0 0 0 0 0 0 0 0 0 0 0 0 0 0 0 0 0 0 0 0 0 0 0 0 0 0 0.0100353217578106 0 0 0 0 0 0 0 0 0 0 0 0 0 0 0 0 0 0 0 0 0 0 0 0 0 0 0 0 0 0 0 0 0 0 0 0 0 0.00862673499961055 0 0 0 0 0.012785846186303 0 0 0 0 0 0 0 0 0 0 0 0 0 0 0 0 0 0 0 0 0 0 0 0 0 0 0 0 0 0 0 0 0 0 0 0 0 0 0 0 0 0 0 0 0 0 0 0 0 0 0 0 0 0 0 0 0 0 0 0 0 0 0 0 0 0 0 0 0 0 0 0 0 0 0 0 0 0 0 0 0 0 0 0 0 0 0 0 0 0 0 0.00352449391647663 0 0 0 0 0 0 0 0 0 0 0 0 0 0 0 0 0 0 0 0 0.235270533211244 0 0 0 0 0 0 0 0 0 0 0 0 0 0 0 0 0 0 0 0 0 0 0 0 0 0 0 0 0 0 0 0 0 0 0 0 0 0 0.239147293815624 0 0.168560856205839 0.0338890700259958 0 0 0 0 0 0 0 0 0 0 0 0 0.110839554631854 0 0 0.0660804884629259 0.0171643676845982
0 0 0 0 0 0 0 0 0 0 0 0 0 0 0 0 0 0 0 0 0 0 0 0 0 0 0 0 0 0 0 0 0 0.00181885508968969 0 0 0 0 0 0 0 0 0 0 0 0 0 0 0 0 0 0 0 0 0 0 0 0 0 0 0 0 0 0 0 0 0 0 0 0 0 0 0 0 0 0 0 0 0 0 0 0 0 0 0 0 0 0 0 0 0 0 0 0 0 0 0 0 0 0 0 0 0 0 0 0 0 0 0 0 0 0 0 0 0 0 0 0 0 0 0 0 0 0 0 0 0 0 0 0 0 0 0 0 0 0 0 0 0 0 0 0 0 0 0 0 0 0 0 0 0 0 0 0 0 0 0 0 0 0 0 0 0 0 0 0 0.00620540685901 0 0 0 0 0 0 0 0 0 0 0.0102961994088619 0 0 0 0 0 0 0 0 0 0.0441607534283487 0.0038534649210711 0 0 0 0 0 0.0757032574288448 0.106615084368757 0 0.00235324351203074 0 0 0 0 0 0 0 0 0 0 0 0 0 0 0 0.0556649323027912 0.14041650975637 0 0 0 0 0 0 0 0 0 0 0 0 0 0 0 0 0 0 0 0 0 0.00105638697196588 0 0 0 0 0 0 0 0.00688897586487836 0.00234935361738536 0 0 0.00124706164428029 0.00597754070271051 0 0 0.00395632552875085 0 0.00241493928846277 0 0 0.00776085443105118 0 0.0042637106004392 0 0 0 0 0 0 0 0 0 0 0 0 0 0 0 0 0 0 0 0 0 0 0 0 0 0 0.00276539624810797 0 0 0 0 0 0 0 0.0100394940449795 0.0234722009644193 0.107469176486443 0 0 0.00243468060480917 0 0 0 0 0 0.0946872318389398 0.055016487639303 0.0981944923762887 0.0162174895045172 0 0.00613437376142374 0.0207610194162433 0 0 0 0 0.0798051013888261
0 0 0 0 0 0 0 0 0 0 0 0 0 0 0 0 0 0 0 0 0 0 0 0 0 0 0 0 0 0 0 0 0 0 0 0 0 0 0 0 0 0 0 0 0 0 0 0 0 0 0 0 0 0 0 0 0 0 0 0 0 0 0 0 0 0 0 0 0 0 0 0 0 0 0 0 0 0 0 0 0 0 0 0 0 0 0 0 0 0 0 0 0 0 0 0 0 0 0 0 0 0 0 0 0 0 0 0 0 0 0 0 0 0 0 0 0 0 0 0 0 0 0 0 0 0 0 0 0 0 0 0 0 0 0 0 0 0 0 0 0 0 0 0 0 0 0 0 0 0 0 0 0 0 0 0 0 0 0 0 0 0 0 0 0 0 0.003724631021029 0 0 0 0 0 0 0 0 0 0 0.010450327780707 0.00474953820948964 0 0 0 0.00119798114987355 0 0 0 0 0 0 0 0 0 0 0 0.012856990036025 0 0 0.00251012641406457 0 0 0 0 0 0 0 0.00868970020775755 0 0 0 0 0 0 0 0.00326266891943054 0.00405117246970246 0 0 0 0 0 0 0 0 0 0 0 0 0 0 0 0 0 0 0 0.000722821505699277 0 0 0 0.000787104554408887 0 0 0 0 0 0.0283788698188808 0.0124475674076281 0 0 0.00249477894842473 0.0112651273101661 0.0036244375152538 0.00197093519470935 0.0116150076835068 0.00358937971190685 0.00264321292959192 0 0.00132360096407296 0.00193428594192061 0.00143847008219698 0.0340659627656507 0 0 0 0 0 0 0 0 0 0.00109836560258537 0 0 0 0 0 0 0 0 0 0 0 0 0 0 0 0 0 0 0 0 0 0.000984319160694131 0.00139967559025946 0 0 0.00386548584359199 0.019729833054269 0 0.0317921825903566 0.0152207559202856 0 0 0 0 0.0928788281248135 0 0.0643249395250202 0.116916923731503 0 0.0193093934584468 0.0859892926345291 0.0742192150270234 0.175146988733802 0 0.12069405217324 0 0.00663505028748315
0 0 0 0 0 0 0 0 0 0 0 0 0 0 0 0 0 0 0 0 0 0 0 0 0 0 0 0 0 0 0 0 0 0 0 0 0 0 0 0 0 0 0 0 0 0 0 0 0 0 0 0 0 0 0 0 0 0 0 0 0 0 0 0 0 0 0 0 0 0 0 0 0 0 0 0 0 0 0 0 0 0 0 0 0 0 0 0 0 0 0 0 0 0 0 0 0 0 0 0 0 0 0 0 0 0 0 0 0 0 0 0 0 0 0 0 0 0 0 0 0 0 0 0 0 0 0 0 0 0 0 0 0 0 0 0 0 0 0 0 0 0 0 0 0 0 0 0 0 0 0 0 0 0 0 0 0 0 0 0 0 0 0 0 0 0 0.0106716049043235 0 0 0 0 0 0 0 0.00576678196962869 0 0 0.0137573701778628 0 0 0 0 0 0 0 0 0 0 0 0 0 0 0.0155387300175623 0 0.0123193093629996 0.083114724921695 0 0 0 0 0 0 0 0 0 0 0 0.0290723607542566 0.0138037382546523 0.00306576150734544 0 0 0 0.0226607472896904 0.00617326883083105 0 0.039624984035036 0 0 0 0 0.0313640750243855 0 0 0 0 0 0.00314449695536716 0 0 0 0 0 0.0467866723983586 0 0 0 0 0 0 0 0 0 0 0.00866631985487165 0 0 0 0 0 0.00394056069607936 0 0 0 0 0 0 0 0 0 0 0 0 0 0 0 0 0 0 0 0 0 0 0 0 0 0 0 0.00673335521082007 0 0.0244102770967574 0 0 0 0.0203007420020076 0 0 0 0 0 0 0 0 0 0 0.0167868175080869 0 0 0 0 0 0 0 0 0.0973993822303393 0.116096043981438 0 0.204790055693853 0.164011819321752 0 0 0 0 0 0 0 0
0 0 0 0 0 0 0 0 0 0 0 0 0 0 0 0 0 0 0 0 0 0 0 0 0 0 0 0 0 0 0 0 0 0 0 0 0 0 0 0 0 0 0 0 0 0 0 0 0 0 0 0 0 0 0 0 0 0 0 0 0 0 0 0 0 0 0 0 0 0 0 0 0 0 0 0 0 0 0 0 0 0 0 0 0 0 0 0 0 0 0 0 0 0 0 0 0 0 0 0 0 0 0 0 0 0 0 0 0 0 0 0 0 0 0 0 0 0 0 0 0 0 0 0 0 0 0 0 0 0 0 0 0 0 0 0 0 0 0 0 0 0 0 0 0 0 0 0 0 0 0 0 0 0 0 0 0 0 0 0 0 0 0 0 0 0 0 0 0 0 0 0 0 0 0.00213640335828465 0 0 0 0 0 0 0 0 0 0 0 0 0 0 0 0 0 0 0 0.00732011558944256 0 0 0 0 0 0 0 0 0 0 0 0 0.00608135601140631 0.00207338177068594 0 0 0 0 0 0.00277103958682527 0 0.0230730447920262 0.0136580631508867 0.00483903285427466 0 0.00449495327397305 0.0490676104224135 0 0 0 0 0 0.00713716617810172 0.00511189878771323 0 0 0 0.00171159068871594 0.0169539636489206 0 0 0 0 0 0 0 0 0 0.00527814979843284 0.00359541476668671 0.00268395802780555 0.00231775743353711 0 0.00723478118454033 0.031418392232423 0.0705336734680023 0.0133062025305472 0.100370130302948 0.00780770397168702 0.0495550883483976 0 0 0 0 0.046040173300983 0 0 0 0 0 0 0 0 0 0 0 0 0 0 0 0 0 0 0 0.00775364100512824 0.00990505039335377 0 0 0 0 0 0 0 0 0 0 0 0 0 0 0 0.00534301172931589 0 0.00523239341261794 0 0 0 0 0 0.0549110194027632 0.0666537287645503 0.0646871324451217 0 0.00272357872796554 0.0136257674480625 0.069738569854133 0.157558380734979 0.00396066347456352 0 0.0513360171277852 0 0
0 0 0 0 0 0 0 0 0 0 0 0 0 0 0 0 0 0 0 0 0 0 0 0 0 0 0 0 0 0 0 0 0 0 0 0 0 0 0 0 0 0 0 0 0 0 0 0 0 0 0 0 0 0 0 0 0 0 0 0 0 0 0 0 0 0 0 0 0 0 0 0 0 0 0 0 0 0 0 0 0 0 0 0 0 0 0 0 0 0 0 0 0 0 0 0 0 0 0 0 0 0 0 0 0 0 0 0 0 0 0 0 0 0 0 0 0 0 0 0 0 0 0 0 0 0 0 0 0 0 0 0 0 0 0 0 0 0 0 0 0 0 0 0 0 0 0 0 0 0 0 0 0 0 0 0 0 0 0 0 0 0 0 0 0 0 0.0170116642491312 0 0 0 0 0 0 0 0 0.0272110301074602 0 0.02015453615529 0 0 0 0 0 0 0 0 0 0 0 0 0 0 0.134453296248309 0 0 0.115165145987344 0 0 0 0 0 0 0 0 0 0 0 0 0.0119661604600584 0 0 0 0 0 0 0 0.0583468015145328 0 0 0 0 0.0169496374064506 0 0 0 0 0 0 0 0 0 0 0 0.0145002221513696 0 0 0 0 0 0 0 0 0 0 0 0 0 0 0 0 0.0172355701998259 0 0 0 0 0 0 0 0 0 0 0 0 0 0 0 0 0 0 0 0 0 0 0 0 0 0 0 0 0 0 0 0 0 0.139516435129952 0 0 0.0828468677782432 0.0300633486316252 0.0124041510994273 0 0 0 0 0.00631456048297126 0.0337291996346008 0 0 0 0 0 0 0 0 0.037378745580706 0 0.213527050690308 0.0112255764923948 0 0 0 0 0 0 0 0 0
0 0 0 0 0 0 0 0 0 0 0 0 0 0 0 0 0 0 0 0 0 0 0 0 0 0 0 0 0 0 0 0 0 0 0 0 0 0 0 0 0 0 0 0 0 0 0 0 0 0 0 0 0 0 0 0 0 0 0 0 0 0 0 0 0 0 0 0 0 0 0 0 0 0 0 0 0 0 0 0 0 0 0 0 0 0 0 0 0 0 0 0 0 0 0 0 0 0 0 0 0 0 0 0 0 0 0 0 0 0 0 0 0 0 0 0 0 0 0 0 0 0 0 0 0 0 0 0 0 0 0 0 0 0 0 0 0 0 0 0 0 0 0 0 0.00260072762892357 0 0 0 0 0 0 0 0 0 0 0 0 0 0 0 0 0 0 0 0 0 0 0 0 0 0 0 0 0 0 0 0 0 0.00400240141818874 0 0 0 0 0 0 0 0 0 0 0 0 0 0 0 0.00218438754323454 0 0 0 0 0 0 0 0 0 0 0 0 0 0 0 0 0 0 0 0 0 0 0 0 0 0 0 0 0 0 0 0 0 0 0 0 0 0 0 0 0 0.00127236787077676 0 0.00372769369778422 0 0.0057050336096247 0 0 0 0 0 0.00309465744841467 0 0.00308313762947096 0.0112346740153001 0 0.00415035748383212 0.0373115008489322 0.0380087061019489 0.0054282444838381 0 0.0331536023519016 0.00706119048853063 0.0814825579710899 0.0659657973303099 0 0 0 0 0 0 0 0 0 0 0 0 0 0 0 0 0 0 0 0 0 0 0 0 0 0 0 0 0 0 0 0 0 0.00358131639540338 0 0 0.003563351982783 0.039932997452542 0.0697592969879761 0.118044304716008 0.0319581511655348 0 0 0 0 0.0290474711961376 0 0.0359545286917962 0 0 0.227188423483398 0.00470110962035732 0.0117644408028102 0.0905001986892663 0.0245373708938857 0 0
0 0 0 0 0 0 0 0 0 0 0 0 0 0 0 0 0 0 0 0 0 0 0 0 0 0 0 0 0 0 0 0 0 0 0 0 0 0 0 0 0 0 0 0 0 0 0 0 0 0 0 0 0 0 0 0 0 0 0 0 0 0 0 0 0 0 0 0 0 0 0 0 0 0 0 0 0 0 0 0 0 0 0 0 0 0 0 0 0 0 0 0 0 0 0 0 0 0 0 0 0 0 0 0 0 0 0 0 0 0 0 0 0 0 0 0 0 0 0 0 0 0 0 0 0 0 0 0 0 0 0 0 0 0 0 0 0 0 0 0 0 0 0 0 0.00385384864877814 0 0 0 0 0 0 0 0 0 0 0 0 0 0 0 0 0 0 0 0 0 0 0 0 0 0 0 0 0 0 0 0 0 0 0 0 0 0 0 0 0 0 0 0 0 0 0 0 0 0.000932172673165138 0 0 0 0 0 0 0 0 0 0 0 0 0 0 0 0 0 0 0 0 0 0 0 0 0 0 0 0 0 0 0 0 0 0 0 0 0 0 0 0 0 0.000528548896020994 0 0.000878133677619332 0 0.0024589261578923 0.00147293582610624 0 0 0 0 0.00525806886234657 0 0.000868946202943937 0.00354919570431372 0.00329249293927234 0 0.0184352838040745 0.00826665629645836 0.0050553963995227 0 0.00815630746564163 0.0024490940835651 0.0148617946957869 0.0413922194507273 0 0 0 0 0 0 0 0 0 0 0 0 0 0 0 0 0 0 0 0 0 0 0 0 0 0 0 0 0 0 0 0 0 0.00141058933611232 0 0 0.0111596766105407 0.0151871748781404 0.070515116964964 0.0584712055197699 0.00817454634033745 0 0 0 0.00422268519987337 0.0603444789836437 0 0.0858458158750117 0 0.105983843652958 0 0.222530425612235 0.016378164685031 0.0523984984751236 0.165667756082024 0 0
0 0 0 0 0 0 0 0 0 0 0 0 0 0 0 0 0 0 0 0 0 0 0 0 0 0 0 0 0 0 0 0 0 0 0 0 0 0 0 0 0 0 0 0 0 0 0 0 0 0 0 0 0 0 0 0 0 0 0 0 0 0 0 0 0 0 0 0 0 0 0 0 0 0 0 0 0 0 0 0 0 0 0 0 0 0 0 0 0 0 0 0 0 0 0 0 0 0 0 0 0 0 0 0 0 0 0 0 0 0 0 0 0 0 0 0 0 0 0 0 0 0 0 0 0 0 0 0 0 0 0 0 0 0 0 0 0 0 0 0 0 0 0 0 0 0 0 0 0 0 0 0 0 0 0 0 0 0 0 0 0 0 0 0 0 0 0 0 0 0 0 0 0 0 0 0 0 0 0 0 0 0 0 0 0 0 0 0 0 0 0 0 0 0 0.0027726299715228 0 0 0 0 0 0 0 0 0 0 0 0 0 0 0 0 0 0 0 0 0 0 0 0 0 0 0 0 0 0 0 0 0.00173292467129106 0 0 0 0 0 0 0 0.00659451970053614 0.0022620119038997 0 0 0 0 0 0 0 0 0 0.0305605068910295 0.00401994694073778 0.00393438542131688 0.0119099560941243 0.00815711082690275 0.0119483962719732 0.0653273872267691 0.0452079851423257 0.0431471089109137 0.00274039915089889 0 0 0.00938646736011719 0.213742825536671 0 0 0 0 0 0 0 0 0 0 0 0 0 0 0 0 0 0 0 0 0 0 0 0 0 0 0 0 0 0 0 0 0 0 0 0 0.00597222420163576 0 0.0182118705503149 0 0 0 0 0 0.011885414463696 0.0433168339297148 0 0.161300156271062 0 0.00182390002731254 0.185070237520878 0 0.00838538729730054 0.00380312876192536 0.0967862849551318 0 0
0 0 0 0 0 0 0 0 0 0 0 0 0 0 0 0 0 0 0 0 0 0 0 0 0 0 0 0 0 0 0 0 0 0.00457298102323127 0 0 0 0 0 0 0 0 0 0 0 0 0 0 0 0 0 0 0 0 0.0044875978653616 0 0 0 0.00466070643505833 0 0 0 0 0 0 0 0 0 0 0 0 0 0 0 0 0 0 0 0 0 0 0 0 0 0 0 0 0 0 0 0 0 0 0 0 0 0 0 0 0 0 0 0 0 0 0 0 0 0 0 0 0 0 0 0 0 0 0 0 0 0 0 0 0 0 0 0 0 0 0 0 0 0 0 0 0 0 0 0 0.0181347735481651 0 0 0.00563050458988722 0 0.00430949273504311 0 0 0.00303061464261481 0 0 0.00371189192618648 0 0 0 0.00272026076853292 0 0 0 0 0 0 0 0 0 0 0 0.00452771822385569 0 0 0 0 0 0 0 0 0 0 0.0156036202302926 0.0051971619121231 0 0 0 0.0017123310969015 0 0 0 0 0 0 0 0 0 0 0 0 0 0 0 0 0 0 0 0 0 0 0.00149970195702792 0 0 0 0 0 0 0 0 0 0 0 0 0 0 0 0 0 0 0 0 0 0 0 0 0 0 0 0 0 0 0.000934761127832067 0 0 0 0 0 0 0 0.00841016072786308 0.00604277409420576 0 0 0 0.00861872549697092 0 0 0.00464898990926178 0 0.0036541744926675 0 0 0.0770954697946387 0 0.0060511894255778 0 0 0 0 0 0 0 0 0 0.0116540536360504 0 0 0 0 0 0 0 0 0 0 0 0 0 0 0 0 0 0 0 0 0 0 0.00300531676853819 0 0 0.00386244418612971 0.0281570920991307 0 0.266164264241599 0.0127738728844527 0 0 0 0.0425160648311358 0 0.178250080349826 0 0.00707046428074035 0 0.00795900266990909 0.0237519421839865 0.0146221029124958 0 0.115882915761883 0.0686335829742896 0.0204411981965339 0
0 0 0 0 0 0 0 0 0 0 0 0 0 0 0 0 0 0 0 0 0 0 0 0 0 0 0 0 0 0 0 0 0 0 0 0 0 0 0 0 0 0 0 0 0 0 0 0 0 0 0 0 0 0 0 0 0 0 0 0 0 0 0 0 0 0 0 0 0 0 0 0 0 0 0 0 0 0 0 0 0 0 0 0 0 0 0 0 0 0 0 0 0 0 0 0 0 0 0 0 0 0 0 0 0 0 0 0 0 0 0 0 0 0 0 0 0 0 0 0 0 0 0 0 0 0 0 0 0 0 0 0 0 0 0 0 0 0 0 0 0 0 0 0 0 0 0 0 0 0 0.0102503970968856 0 0 0 0 0 0 0 0 0 0 0 0 0 0 0 0 0 0 0 0 0 0 0 0 0 0 0 0 0 0 0 0 0 0 0 0.00527920854199887 0 0 0 0 0 0 0 0 0 0 0 0 0 0 0 0 0 0 0 0 0 0 0 0 0 0 0 0 0 0 0 0 0 0 0 0 0 0 0 0 0 0 0 0 0 0 0 0 0 0 0 0 0 0 0 0 0 0 0 0 0 0.00184718115275598 0 0 0 0.0162977024971403 0.0228860797019807 0 0 0.0106397634398744 0.0246401862477378 0.0194473937016012 0.032526116099045 0 0 0 0 0 0 0 0 0 0 0 0 0 0 0 0 0 0 0 0 0 0 0 0 0 0 0 0 0 0 0 0 0 0 0 0 0 0 0.295332447933058 0.0819610373444071 0.156939562319036 0 0 0 0 0 0 0 0 0.0719634004196653 0.0893156407042415 0.00779475593988443 0.136205359313469 0 0.0166737675472191 0 0
0 0 0 0 0 0 0 0 0 0 0 0 0 0 0 0 0 0 0 0 0 0 0 0 0 0 0 0 0 0 0 0 0 0 0 0 0 0 0 0 0 0 0 0 0 0 0 0 0 0 0 0 0 0 0 0 0 0 0 0 0 0 0 0 0 0 0 0 0 0 0 0 0 0 0 0 0 0 0 0 0 0 0 0 0 0 0 0 0 0 0 0 0 0 0 0 0 0 0 0 0 0 0 0 0 0 0 0 0 0 0 0 0 0 0 0 0 0 0 0 0 0 0 0 0 0 0 0 0 0 0 0 0 0 0 0 0 0 0 0 0 0 0 0 0 0 0 0 0 0 0 0 0 0 0 0 0 0 0 0 0 0 0 0 0 0 0 0 0 0 0 0 0 0 0 0 0 0 0 0 0 0 0 0 0 0 0 0 0 0 0 0 0 0 0 0 0 0 0 0 0 0 0 0 0 0 0 0 0 0 0 0 0 0 0 0 0 0 0 0 0 0 0 0 0 0 0 0 0 0 0 0 0 0 0 0 0 0 0 0 0 0 0 0 0 0 0.0040243345326247 0 0.00256367214337777 0.00500203504114827 0.00499635625097471 0.00319704108574937 0.0144679401769251 0.00426551264819468 0.00607957407508051 0 0 0 0.00252895646822307 0.073580967578681 0 0 0 0 0 0 0 0 0 0 0 0 0 0 0 0 0 0 0 0 0 0 0 0 0 0 0 0 0 0 0 0 0 0 0 0 0 0 0.0706060524733551 0.0132308613474775 0 0 0 0 0 0.135156731707771 0 0.100838624732161 0 0.0182658607586777 0.264360544173371 0.185705721230576 0.0755199032806865 0.0156093102949445 0 0 0
0 0 0 0 0 0 0 0 0 0 0 0 0 0 0 0 0 0 0 0 0 0 0 0 0 0 0 0 0 0 0 0 0 0 0 0 0 0 0 0 0 0 0 0 0 0 0 0 0 0 0 0 0 0 0 0 0 0 0 0 0 0 0 0 0 0 0 0 0 0 0 0 0 0 0 0 0 0 0 0 0 0 0 0 0 0 0 0 0 0 0 0 0 0 0 0 0 0 0 0 0 0 0 0 0 0 0 0 0 0 0 0 0 0 0 0 0 0 0 0 0 0 0 0 0 0 0 0 0 0 0 0 0 0 0 0 0 0 0 0 0 0 0 0 0 0 0 0 0 0 0 0 0 0 0 0 0 0 0 0 0 0 0 0 0 0 0 0 0 0 0 0 0 0 0 0 0 0 0 0 0 0 0 0 0 0 0 0 0.042544162945196 0 0 0 0 0 0 0 0 0 0 0 0 0 0 0 0 0 0 0 0 0 0 0 0 0 0 0 0 0 0 0 0 0 0 0 0 0 0 0 0 0 0 0 0 0 0 0 0 0 0 0 0 0 0 0 0 0 0 0 0 0 0 0 0 0 0 0 0 0.108599366733672 0 0 0 0 0 0 0 0 0 0 0 0 0 0 0 0 0 0 0 0 0 0 0 0 0 0 0 0 0 0 0 0 0 0 0 0 0 0 0 0 0.501213582722452 0 0 0 0 0.19244586207241 0 0 0 0 0 0 0 0 0.15519702552627 0 0 0 0
0 0 0 0 0 0 0 0 0 0 0 0 0 0 0 0 0 0 0 0 0 0 0 0 0 0 0 0 0 0 0 0 0.00978247094749417 0.0382721191305401 0.00372422612818656 0 0 0 0 0 0 0 0 0 0 0 0 0 0 0 0 0 0 0 0.00899537627714951 0 0 0 0 0 0 0 0 0 0 0 0 0 0 0 0 0.01167240181776 0 0 0 0 0 0 0 0 0 0 0 0 0 0 0 0 0 0 0 0 0 0 0 0 0 0 0 0 0 0.00440375780155309 0 0 0 0 0 0 0 0 0 0 0 0 0 0 0 0 0 0 0 0 0 0 0 0 0 0 0 0 0 0 0 0 0 0 0 0 0 0 0 0 0 0 0 0 0 0 0 0 0 0 0 0.00221699842376155 0 0 0 0 0 0 0 0 0 0 0 0 0 0 0 0 0 0 0 0 0 0 0 0 0 0 0 0 0 0 0 0 0 0.252742223395415 0.0199792400429481 0 0 0 0 0 0.030855014774551 0 0 0 0 0 0 0 0 0 0 0 0 0 0 0 0 0 0 0 0.00470274498053678 0 0 0 0 0 0 0 0 0 0 0 0 0 0 0 0 0 0 0 0 0 0 0 0 0 0 0 0 0 0 0 0.00284242549009336 0 0 0 0 0 0 0 0 0 0 0.277322013480003 0 0 0 0 0 0 0 0 0 0 0 0 0 0 0 0 0 0 0 0 0 0 0 0 0 0 0 0 0 0 0 0 0 0 0 0 0 0 0.0952627120176503 0.00682459855788625 0.0166744472610607 0.0166744472610607 0 0 0.0851368726078914 0.00792272367337131 0.0958675064156055 0.00812567951548146 0 0 0 0 0 0 0 0 0 0 0
