# Supplementary material for: Recovery of neural dynamics criticality in personalized whole-brain models of stroke
Source: Nat Commun. 2022 Jun 27;13:3683. doi: 10.1038/s41467-022-30892-6 (PMC9237050; doi:10.1038/s41467-022-30892-6)
Supplement: Supplementary file 3 — Source Data [file 41467_2022_30892_MOESM3_ESM.zip › Source_Data/Tables/Table1/Structural_Connectivity/patients/pat_1_079_317_24_.txt]

0 0 0.00400373835265952 0.0147099448116658 0.0762118205759082 0.138387704047811 0.0126163674805465 0.0144515717105909 0.00546231299344892 0.0498866826850861 0.284210710267315 0.0142700773209318 0 0.00635631189722659 0 0.0100234767228935 0 0.0253827931367311 0 0 0 0 0 0 0 0 0 0 0 0.0776675693710421 0.0780047197504026 0 0 0 0 0 0 0 0.00355258547584403 0 0 0 0 0 0 0 0 0 0 0 0 0 0 0 0 0 0 0 0 0 0 0 0 0 0 0 0 0 0 0 0 0 0 0 0 0 0 0 0 0 0 0.00309844330991381 0 0 0 0 0 0 0.004120304211144 0 0 0 0 0.00393260946372945 0 0 0.00537639687299708 0 0 0 0 0 0 0 0 0 0.0031287773688085 0 0 0.00298627101178148 0.00581456586523541 0 0.00928015648691159 0 0 0 0 0 0 0 0 0.0974118929002764 0 0 0 0 0 0 0 0 0.0142849760520283 0.0210325349849803 0 0.00485864461548742 0.00855570842855696 0 0 0 0.00092033182804516 0 0 0 0 0 0 0 0 0 0 0 0 0 0 0 0 0 0 0 0 0 0 0 0 0 0 0 0 0 0 0 0 0 0 0 0 0 0 0 0 0 0 0 0 0 0 0 0 0 0 0 0 0 0 0 0 0 0 0 0 0 0 0 0 0 0 0 0 0 0 0 0 0 0 0 0 0 0 0 0 0 0 0 0 0 0 0 0 0 0 0 0 0 0 0 0 0 0 0 0 0 0 0 0 0 0 0 0 0 0 0 0 0 0 0 0 0 0 0 0 0 0 0 0 0 0 0 0 0 0 0 0 0 0 0 0 0 0 0 0 0 0 0 0 0 0 0 0 0 0 0 0 0 0 0 0 0 0 0 0 0 0 0 0 0 0 0 0 0 0 0 0 0 0 0 0 0 0
0 0 0.195985421908278 0 0.0448112855550013 0.0133521008950749 0.034979638322954 0 0.0132221175764456 0 0.0297398776196024 0.176621057930748 0 0.0266023554791277 0 0 0.202881468089787 0.0356876601338296 0.0651326824927344 0.0522671346211115 0.0108280742608452 0 0 0 0 0 0 0 0 0.0127607892395445 0 0 0 0 0 0 0 0 0 0 0 0 0 0 0 0 0 0 0 0 0 0 0 0 0 0 0 0 0 0 0 0 0 0 0 0 0 0 0 0 0 0 0 0 0 0 0 0 0 0 0 0 0 0 0 0 0 0 0 0 0 0 0 0 0 0 0 0 0 0 0 0 0 0 0 0 0 0 0 0 0 0 0 0 0 0 0 0 0 0 0 0 0 0 0.085128335874915 0 0 0 0 0 0 0 0 0 0 0 0 0 0 0 0 0 0 0 0 0 0 0 0 0 0 0 0 0 0 0 0 0 0 0 0 0 0 0 0 0 0 0 0 0 0 0 0 0 0 0 0 0 0 0 0 0 0 0 0 0 0 0 0 0 0 0 0 0 0 0 0 0 0 0 0 0 0 0 0 0 0 0 0 0 0 0 0 0 0 0 0 0 0 0 0 0 0 0 0 0 0 0 0 0 0 0 0 0 0 0 0 0 0 0 0 0 0 0 0 0 0 0 0 0 0 0 0 0 0 0 0 0 0 0 0 0 0 0 0 0 0 0 0 0 0 0 0 0 0 0 0 0 0 0 0 0 0 0 0 0 0 0 0 0 0 0 0 0 0 0 0 0 0 0 0 0 0 0 0 0 0 0 0 0 0 0 0 0 0 0 0
0.00658051867439688 0.329181281684204 0 0 0.0724906323580311 0.0356238512001016 0.0416594546856967 0 0.0106274025523288 0 0.0143979442195869 0.0573736760199698 0 0 0 0 0.157631884707953 0.0705570639468079 0.0742783428097916 0.0263446012046916 0 0 0 0 0 0 0 0 0 0.0176607944002318 0.00844077706389261 0 0 0 0 0 0 0 0 0 0 0 0 0 0 0 0 0 0 0 0 0 0 0 0 0 0 0 0 0 0 0 0 0 0 0 0 0 0 0 0 0 0 0 0 0 0 0 0 0 0 0 0 0 0 0 0 0 0 0 0 0 0 0 0 0 0 0 0 0 0 0 0 0 0 0 0 0 0 0 0 0 0 0 0 0 0 0 0 0 0 0 0 0 0.0771517744723149 0 0 0 0 0 0 0 0 0 0 0 0 0 0 0 0 0 0 0 0 0 0 0 0 0 0 0 0 0 0 0 0 0 0 0 0 0 0 0 0 0 0 0 0 0 0 0 0 0 0 0 0 0 0 0 0 0 0 0 0 0 0 0 0 0 0 0 0 0 0 0 0 0 0 0 0 0 0 0 0 0 0 0 0 0 0 0 0 0 0 0 0 0 0 0 0 0 0 0 0 0 0 0 0 0 0 0 0 0 0 0 0 0 0 0 0 0 0 0 0 0 0 0 0 0 0 0 0 0 0 0 0 0 0 0 0 0 0 0 0 0 0 0 0 0 0 0 0 0 0 0 0 0 0 0 0 0 0 0 0 0 0 0 0 0 0 0 0 0 0 0 0 0 0 0 0 0 0 0 0 0 0 0 0 0 0 0 0 0 0 0 0
0.0115370040477833 0 0 0 0.0215167316189398 0 0.0615193396952596 0.0185796122400949 0.0152212193962348 0.0348357023246666 0.0585915594809907 0 0 0.0147873514848554 0 0 0 0 0 0.0345545233726292 0 0 0 0 0 0 0 0 0 0.0773309886032572 0.0340255563465822 0 0 0.0151547649262675 0 0 0 0.242888189529768 0 0 0 0 0 0 0 0 0 0 0 0 0 0 0 0 0.0114911340996488 0 0.00372993670660238 0 0 0 0 0 0 0 0 0 0 0 0 0 0 0 0 0 0 0 0 0 0 0 0 0 0 0 0 0 0 0 0 0 0 0 0 0.0734922696861964 0 0 0 0 0 0 0 0 0 0 0 0 0 0 0 0 0 0 0 0 0 0 0 0 0 0 0 0 0 0 0 0 0 0 0 0 0.204175147312316 0.00824998921375953 0 0.0388770678152253 0 0 0 0 0 0 0 0 0 0 0 0 0 0 0 0 0 0 0 0 0.00504308018008107 0 0 0 0 0 0 0 0 0 0 0 0 0 0 0 0 0 0 0 0 0 0 0 0 0 0 0 0 0 0 0 0 0 0.00369295433132445 0 0 0 0 0 0 0 0 0 0 0 0 0 0 0 0 0 0 0 0 0 0 0 0 0 0 0 0 0 0 0 0 0 0 0 0 0 0 0 0 0 0 0 0 0 0 0 0 0 0 0 0 0 0 0 0 0 0 0 0 0 0 0 0 0 0 0 0.00380114835574954 0 0 0 0 0 0 0 0 0 0 0 0 0 0 0 0 0 0 0 0 0 0 0 0 0 0 0 0 0 0 0 0 0 0 0 0 0 0 0 0 0 0 0 0 0 0 0.00345236461588329 0 0 0 0 0 0 0 0 0 0 0 0 0.00345236461588329
0.0306494220124287 0.018416380608585 0.0177372955778887 0.0110330161500652 0 0.0654846514689762 0 0.149989291201343 0.00932930199113893 0.0478267362085426 0.0392050920238277 0.0624427434118065 0 0.0528821108872559 0.00826302689900647 0.0114452430830328 0 0.205282651698807 0 0.00181416639825633 0.00793604440988851 0 0 0 0 0 0 0 0.0388196079619464 0.0357661077641589 0.0499438279415662 0 0 0 0 0 0 0.00648711430924328 0.00120670297171219 0 0 0 0 0 0 0 0.0283181180597655 0 0 0 0 0 0 0 0 0 0 0 0 0 0 0 0 0 0 0 0 0 0 0.0198876617040367 0 0 0 0 0 0 0 0 0 0 0 0 0 0 0 0 0 0 0 0 0 0 0 0.00235161444951475 0 0.00247133395176933 0 0 0 0 0 0 0 0 0.00259255232297828 0 0 0 0 0.00280958209712603 0 0 0 0 0 0 0 0 0 0 0 0 0 0 0 0 0 0 0 0 0.00699055246030814 0.0166470382567272 0 0.00590848326995787 0.0116419294968863 0 0 0 0 0 0 0 0 0 0 0 0 0 0 0 0 0 0 0 0 0 0 0 0 0 0 0 0 0 0 0 0 0.0117494100656886 0 0 0 0 0 0 0 0 0 0 0 0 0 0 0 0 0 0 0 0 0 0 0 0 0 0 0 0 0 0 0 0 0 0 0 0 0 0 0 0 0 0 0 0 0 0 0 0 0 0 0 0 0 0 0 0 0 0 0 0 0 0 0 0 0 0 0 0 0 0 0 0 0 0 0 0 0 0 0 0 0 0 0 0 0 0 0 0 0 0 0 0.00948549188417502 0 0 0.00718569700159005 0 0 0 0 0 0 0 0 0 0 0 0 0 0 0 0 0 0 0 0 0 0 0 0 0 0 0 0 0 0 0 0 0 0 0 0 0 0 0 0 0 0 0 0 0 0 0 0 0 0 0 0 0 0
0.129647341465294 0.0127829957020647 0.0203054464157563 0 0.152547705321299 0 0 0.0201556883403844 0.0104791479023622 0.0229756190546023 0.180622277526983 0.119548994339781 0 0.0652061837693684 0.0246008112812666 0.0152395830558963 0 0.0124976969809539 0 0 0 0 0 0 0 0 0 0 0 0.0559693488411403 0.0780138685649494 0 0 0 0 0 0 0 0 0 0 0 0 0 0 0 0 0 0 0 0 0 0 0 0 0 0 0 0 0 0 0 0 0 0 0 0 0 0 0 0 0 0 0 0 0 0 0 0 0 0 0 0 0 0 0 0 0 0 0 0 0 0 0 0 0 0.00465402217950361 0 0 0 0 0 0 0 0 0 0 0 0 0 0 0 0 0 0 0 0 0 0 0 0 0 0 0 0 0 0 0 0 0 0 0.0444166384699033 0 0.0229926144362166 0.00540220656844413 0 0 0 0.00194180978383118 0 0 0 0 0 0 0 0 0 0 0 0 0 0 0 0 0 0 0 0 0 0 0 0 0 0 0 0 0 0 0 0 0 0 0 0 0 0 0 0 0 0 0 0 0 0 0 0 0 0 0 0 0 0 0 0 0 0 0 0 0 0 0 0 0 0 0 0 0 0 0 0 0 0 0 0 0 0 0 0 0 0 0 0 0 0 0 0 0 0 0 0 0 0 0 0 0 0 0 0 0 0 0 0 0 0 0 0 0 0 0 0 0 0 0 0 0 0 0 0 0 0 0 0 0 0 0 0 0 0 0 0 0 0 0 0 0 0 0 0 0 0 0 0 0 0 0 0 0 0 0 0 0 0 0 0 0 0 0 0 0 0 0 0 0 0 0 0 0 0 0 0 0 0 0 0 0 0
0.0330318306392134 0.093590238400959 0.0663616928330663 0.205365731571579 0 0 0 0 0.023977251693339 0.0335511580044904 0.0476053111494984 0.0435773786909634 0 0 0 0 0.0455997178249012 0 0 0 0 0 0 0 0 0 0 0 0 0.0470115463190501 0 0 0 0 0 0 0 0.14259463722037 0 0 0 0 0 0 0 0 0 0 0 0 0 0 0 0 0.010721046612146 0 0 0 0 0 0 0 0 0 0 0 0 0 0 0 0 0 0 0 0 0 0 0 0 0 0 0 0 0 0 0 0 0 0 0 0 0 0 0.0286114102516427 0 0 0 0 0 0 0 0 0 0 0 0 0 0 0 0 0 0 0 0 0 0 0 0 0 0 0 0 0 0 0 0 0 0 0 0 0.178401048788782 0 0 0 0 0 0 0 0 0 0 0 0 0 0 0 0 0 0 0 0 0 0 0 0 0 0 0 0 0 0 0 0 0 0 0 0 0 0 0 0 0 0 0 0 0 0 0 0 0 0 0 0 0 0 0 0 0 0 0 0 0 0 0 0 0 0 0 0 0 0 0 0 0 0 0 0 0 0 0 0 0 0 0 0 0 0 0 0 0 0 0 0 0 0 0 0 0 0 0 0 0 0 0 0 0 0 0 0 0 0 0 0 0 0 0 0 0 0 0 0 0 0 0 0 0 0 0 0 0 0 0 0 0 0 0 0 0 0 0 0 0 0 0 0 0 0 0 0 0 0 0 0 0 0 0 0 0 0 0 0 0 0 0 0 0 0 0 0 0 0 0 0 0 0 0 0 0 0 0 0 0 0 0 0 0 0
0.0126718457283121 0 0 0.0207720538146881 0.32702811787614 0.0188649786353436 0 0 0.0205545546196284 0.0272999639437574 0.0180256657584413 0.0118462076711144 0 0 0.00310528746516021 0.0105555902430589 0 0 0 0 0 0 0 0 0 0 0 0 0 0.0275446207776416 0.0231070206230829 0 0 0 0 0 0 0.022709631800453 0 0 0 0 0 0 0 0 0.171900227518187 0 0 0 0 0 0 0 0 0 0 0 0 0 0 0 0 0 0 0 0 0 0 0 0 0 0 0 0 0 0 0 0 0 0 0 0 0 0 0 0.00310943591851934 0 0.00361748005400825 0 0 0 0 0 0 0 0 0 0 0 0 0 0 0 0 0 0 0 0 0 0 0 0 0 0 0 0 0 0 0 0 0 0 0 0 0 0 0 0 0 0.0729125207251794 0.113237423813885 0 0.0839675644786746 0.00544180976306716 0 0 0 0.00172799877165748 0 0 0 0 0 0 0 0 0 0 0 0 0 0 0 0 0 0 0 0 0 0 0 0 0 0 0 0 0 0 0 0 0 0 0 0 0 0 0 0 0 0 0 0 0 0 0 0 0 0 0 0 0 0 0 0 0 0 0 0 0 0 0 0 0 0 0 0 0 0 0 0 0 0 0 0 0 0 0 0 0 0 0 0 0 0 0 0 0 0 0 0 0 0 0 0 0 0 0 0 0 0 0 0 0 0 0 0 0 0 0 0 0 0 0 0 0 0 0 0 0 0 0 0 0 0 0 0 0 0 0 0 0 0 0 0 0 0 0 0 0 0 0 0 0 0 0 0 0 0 0 0 0 0 0 0 0 0 0 0 0 0 0 0 0 0 0 0 0 0 0 0 0 0 0 0 0 0
0.00953699285657468 0.0235913512200453 0.0112893144322801 0.0338845966033171 0.0405027092452814 0.0195296623169309 0.0159895398179753 0.0409277765373997 0 0.0608604631543158 0.00876451243685799 0 0 0 0.00436906106755384 0.0126924037233405 0.0299940171834894 0.0142716422570799 0 0 0 0 0 0 0 0 0 0 0 0 0.0105805351938424 0 0 0.0104076629749053 0 0 0 0.0617579182381816 0 0 0 0 0 0 0 0 0 0 0 0 0 0 0 0 0 0 0.0131071290653553 0 0 0 0 0 0 0 0 0 0 0 0 0 0 0.0210128988404925 0 0 0 0 0 0 0 0 0 0 0 0 0 0 0 0 0 0 0 0 0 0 0 0 0 0 0 0 0 0 0 0 0 0 0 0 0 0 0 0 0 0 0 0 0 0 0 0 0 0 0 0 0.0200361595257869 0 0 0 0 0 0.306897618558281 0.00720917687733276 0 0.217610941908247 0 0 0 0 0 0 0 0 0 0 0 0 0 0 0 0 0 0 0 0 0 0 0 0 0 0 0 0 0 0 0 0 0 0 0 0 0 0 0 0 0 0 0 0 0 0 0 0 0 0 0 0 0 0 0 0 0 0 0 0 0 0 0 0 0 0 0 0 0 0 0 0 0 0 0 0 0 0 0 0 0 0 0 0 0 0 0 0 0 0 0 0 0 0 0 0 0 0 0 0 0 0 0 0 0 0 0 0 0 0 0 0 0 0 0 0 0 0 0 0 0 0 0 0 0 0.00517591596513336 0 0 0 0 0 0 0 0 0 0 0 0 0 0 0 0 0 0 0 0 0 0 0 0 0 0 0 0 0 0 0 0 0 0 0 0 0 0 0 0 0 0 0 0 0 0 0 0 0 0 0 0 0 0 0 0 0
0.0873022956293699 0 0 0.0777290942831878 0.208119047789973 0.0429182641554999 0.0224259185002038 0.0544851708145969 0.0610016266090985 0 0.0969567875294616 0.0163413403935344 0 0 0 0.00726199863993946 0 0.0320073209380499 0 0 0 0 0 0 0 0 0 0 0 0.0708872992920891 0.0837165024403103 0 0 0 0 0 0 0.0600207161995566 0 0 0 0 0 0 0 0 0 0 0 0 0 0 0 0 0 0 0 0 0 0 0 0 0 0 0 0 0 0 0 0 0 0 0 0 0 0 0 0 0 0 0 0 0 0 0 0 0 0 0 0 0 0 0 0.0153621598613796 0 0 0 0 0 0 0 0 0 0 0 0 0 0 0 0 0 0 0 0 0 0 0 0 0 0 0 0 0 0 0 0 0 0 0 0 0.0634644569237495 0 0 0 0 0 0 0 0 0 0 0 0 0 0 0 0 0 0 0 0 0 0 0 0 0 0 0 0 0 0 0 0 0 0 0 0 0 0 0 0 0 0 0 0 0 0 0 0 0 0 0 0 0 0 0 0 0 0 0 0 0 0 0 0 0 0 0 0 0 0 0 0 0 0 0 0 0 0 0 0 0 0 0 0 0 0 0 0 0 0 0 0 0 0 0 0 0 0 0 0 0 0 0 0 0 0 0 0 0 0 0 0 0 0 0 0 0 0 0 0 0 0 0 0 0 0 0 0 0 0 0 0 0 0 0 0 0 0 0 0 0 0 0 0 0 0 0 0 0 0 0 0 0 0 0 0 0 0 0 0 0 0 0 0 0 0 0 0 0 0 0 0 0 0 0 0 0 0 0 0 0 0 0 0 0 0
0.15065380260881 0.0161100081877143 0.00464350275039964 0.0395997745903861 0.0516752020049987 0.10219857981834 0.00963821818289632 0.0108969805872195 0.00266092445081626 0.0293681667623961 0 0.0520787441059242 0 0.0129253709784908 0 0.00509928045670254 0 0.0101440161259953 0 0.00418513774567202 0 0 0 0 0 0 0 0 0 0.174831985477917 0.196534144728512 0 0 0 0 0 0 0.00524171823510041 0.00314797290266241 0 0 0 0 0 0 0 0 0 0 0 0 0 0 0 0 0 0 0 0 0 0 0 0 0 0 0 0 0 0 0 0.00271397445484126 0 0 0 0 0 0 0 0 0 0 0.00273209613231428 0 0 0 0 0 0 0 0 0 0 0 0 0 0 0.00742486601180042 0 0 0 0 0 0 0 0 0 0 0 0 0.00266438159023984 0 0 0.00666749357886213 0 0 0 0 0 0 0 0 0.0367996767310788 0 0 0 0 0 0 0 0 0.0280078421763756 0.0121911605520686 0 0.00965292346627876 0.00872208782649 0 0 0 0.000789966778697175 0 0 0 0 0 0 0 0 0 0 0 0 0 0 0 0 0 0 0 0 0 0 0 0 0 0 0 0 0 0 0 0 0 0 0 0 0 0 0 0 0 0 0 0 0 0 0 0 0 0 0 0 0 0 0 0 0 0 0 0 0 0 0 0 0 0 0 0 0 0 0 0 0 0 0 0 0 0 0 0 0 0 0 0 0 0 0 0 0 0 0 0 0 0 0 0 0 0 0 0 0 0 0 0 0 0 0 0 0 0 0 0 0 0 0 0 0 0 0 0 0 0 0 0 0 0 0 0 0 0 0 0 0 0 0 0 0 0 0 0 0 0 0 0 0 0 0 0 0 0 0 0 0 0 0 0 0 0 0 0 0 0 0 0 0 0 0 0 0 0 0 0 0 0 0 0 0 0
0.0108773909691759 0.137580796779046 0.0266082707805057 0 0.118353317329481 0.0972698459668516 0.0126870660906708 0.010298001708335 0 0.00711778803810694 0.0748892113226979 0 0 0.173300507619564 0.0434102713041068 0.0241152368580866 0.0100723210595665 0.0042676758594797 0 0.0361195539426012 0.0209432223358317 0 0 0 0 0 0 0 0 0.0497953357645695 0.103059944081877 0 0 0 0 0 0 0 0.00369972272159527 0 0 0 0 0 0 0 0 0 0 0 0 0 0 0 0 0 0 0 0 0 0 0 0 0 0 0 0 0 0 0 0 0 0 0 0 0 0 0 0 0 0 0 0 0 0 0 0 0 0 0 0 0 0 0 0 0 0 0 0 0 0 0 0 0 0 0 0 0 0 0 0 0 0 0 0 0 0 0 0 0 0 0 0 0 0 0 0 0 0 0 0 0.0189772230893061 0 0.00344506216878242 0.00708731132136919 0 0 0.00371744594421369 0.00230747694418004 0 0 0 0 0 0 0 0 0 0 0 0 0 0 0 0 0 0 0 0 0 0 0 0 0 0 0 0 0 0 0 0 0 0 0 0 0 0 0 0 0 0 0 0 0 0 0 0 0 0 0 0 0 0 0 0 0 0 0 0 0 0 0 0 0 0 0 0 0 0 0 0 0 0 0 0 0 0 0 0 0 0 0 0 0 0 0 0 0 0 0 0 0 0 0 0 0 0 0 0 0 0 0 0 0 0 0 0 0 0 0 0 0 0 0 0 0 0 0 0 0 0 0 0 0 0 0 0 0 0 0 0 0 0 0 0 0 0 0 0 0 0 0 0 0 0 0 0 0 0 0 0 0 0 0 0 0 0 0 0 0 0 0 0 0 0 0 0 0 0 0 0 0 0 0 0 0 0
0 0 0 0 0 0 0 0 0 0 0 0 0 0 0 0 0 0 0 0 0 0 0.144673234384364 0 0.060904984651328 0.00619486755581776 0 0 0 0 0 0.00894511808498497 0 0 0.044241775518109 0 0 0 0 0 0 0 0 0 0 0 0 0 0.101156789818806 0 0 0 0 0 0 0 0.0212030918650725 0 0 0 0 0 0 0 0 0 0 0 0 0 0 0 0 0 0.00872628975488427 0 0 0 0 0 0 0 0 0 0 0 0 0 0 0 0 0 0 0 0 0 0 0 0 0 0 0 0 0 0.0130209260704267 0 0 0 0 0 0 0 0 0 0.170800595223128 0 0 0 0.0289028779888836 0.0993779067064342 0.108985203737524 0 0 0 0 0 0 0 0.0205687178564344 0 0 0 0 0 0 0 0 0 0 0 0 0 0 0 0 0 0 0 0 0 0 0 0 0 0 0 0 0 0 0 0 0 0 0 0 0 0 0.0887500915242828 0 0 0 0 0 0 0 0 0 0 0 0 0 0 0 0 0 0 0 0.0114915285039649 0 0 0 0 0 0 0 0 0 0 0 0 0 0 0 0 0 0 0 0 0 0 0 0 0 0 0 0 0 0 0 0 0 0 0 0 0 0 0 0 0 0 0 0 0 0 0 0 0 0 0 0 0 0 0 0 0 0 0 0 0 0 0 0 0 0 0 0 0 0 0 0.0142622796637297 0.0110767488257849 0 0.0327325588064715 0 0 0 0.00398441345956843 0 0 0 0 0 0 0 0 0 0 0 0 0 0 0 0 0 0 0 0 0 0 0 0 0 0 0 0 0 0 0 0 0 0 0 0 0 0 0 0 0 0 0 0 0 0 0 0 0 0
0.00603759155529785 0.0258223372354108 0 0.0179088180590489 0.124901415422025 0.0661121380355615 0 0 0 0 0.0231612443789806 0.215953353476636 0 0 0.0906771132891927 0.0564038413418822 0 0 0 0.197450684610546 0.0065873399759322 0 0 0 0 0 0 0 0.00328471654100722 0 0.079502817901882 0 0 0 0 0 0 0 0 0 0 0 0.0160149356297988 0 0.0205688389924461 0 0 0 0 0 0 0 0 0 0 0 0 0 0 0 0 0 0 0 0 0 0 0 0 0 0 0 0 0 0 0 0 0 0 0 0 0 0 0 0 0 0 0 0 0 0 0 0 0 0 0 0 0 0 0 0 0 0 0 0 0 0 0 0 0 0 0 0 0 0 0 0 0 0 0 0 0 0 0 0 0 0 0 0 0 0 0.00510385643090532 0 0 0.0311848711787703 0 0 0.00365963331996233 0.00966445262471403 0 0 0 0 0 0 0 0 0 0 0 0 0 0 0 0 0 0 0 0 0 0 0 0 0 0 0 0 0 0 0 0 0 0 0 0 0 0 0 0 0 0 0 0 0 0 0 0 0 0 0 0 0 0 0 0 0 0 0 0 0 0 0 0 0 0 0 0 0 0 0 0 0 0 0 0 0 0 0 0 0 0 0 0 0 0 0 0 0 0 0 0 0 0 0 0 0 0 0 0 0 0 0 0 0 0 0 0 0 0 0 0 0 0 0 0 0 0 0 0 0 0 0 0 0 0 0 0 0 0 0 0 0 0 0 0 0 0 0 0 0 0 0 0 0 0 0 0 0 0 0 0 0 0 0 0 0 0 0 0 0 0 0 0 0 0 0 0 0 0 0 0 0 0 0 0 0 0
0 0 0 0 0.0377935059962427 0.0483015743139639 0 0.0065141084351668 0.00460289648023074 0 0 0.1047543474365 0 0.175597012951131 0 0.169826014908479 0 0 0 0.0361222618583335 0 0 0 0 0 0 0 0 0 0.00829986129517212 0.114522664354804 0 0 0 0 0 0 0 0 0 0 0 0 0 0 0 0 0 0 0 0 0 0 0 0 0 0 0 0 0 0 0 0 0 0 0 0 0 0 0 0 0 0 0 0 0 0 0 0 0 0 0 0 0 0 0 0 0 0 0 0 0 0 0 0 0 0 0 0 0 0 0 0 0 0 0 0 0 0 0 0 0 0 0 0 0 0 0 0 0 0 0 0 0 0 0 0 0.070257797645366 0 0 0 0.01993546862608 0 0.0149409887552376 0.0733522547952793 0 0.0452133892791774 0.0326389793634973 0.0373268735053389 0 0 0 0 0 0 0 0 0 0 0 0 0 0 0 0 0 0 0 0 0 0 0 0 0 0 0 0 0 0 0 0 0 0 0 0 0 0 0 0 0 0 0 0 0 0 0 0 0 0 0 0 0 0 0 0 0 0 0 0 0 0 0 0 0 0 0 0 0 0 0 0 0 0 0 0 0 0 0 0 0 0 0 0 0 0 0 0 0 0 0 0 0 0 0 0 0 0 0 0 0 0 0 0 0 0 0 0 0 0 0 0 0 0 0 0 0 0 0 0 0 0 0 0 0 0 0 0 0 0 0 0 0 0 0 0 0 0 0 0 0 0 0 0 0 0 0 0 0 0 0 0 0 0 0 0 0 0 0 0 0 0 0 0 0 0 0 0 0 0 0 0 0 0 0 0 0 0
0.00621916275887456 0 0 0 0.017657881778864 0.010093005507185 0 0.00746915143575729 0.00451047768765802 0.00257471202683023 0.00596874158901871 0.0196293833188153 0 0.0368437382845361 0.057284850896364 0 0.00281916598333914 0 0 0.00693602789319871 0.0131518568456321 0 0 0 0 0 0 0 0 0.011726956077585 0.12112593209331 0 0.0015856440055504 0.00827150863492069 0 0 0 0.0014237324442059 0.00883110092655505 0.00323076936875678 0 0 0.00246829090070041 0.00116983904249354 0.00178376963721675 0 0.00232592915279741 0 0 0 0 0.00839879731332274 0 0 0.00777249778393774 0 0.0035397028954469 0 0.00271125343237846 0 0 0 0 0 0 0 0 0.00549632278831552 0 0 0.0384908760337665 0.00976019249839866 0.00919651928543724 0.00203894040572631 0 0.00510937979881286 0 0 0 0.00736634646846597 0 0 0 0 0 0.0015783536882835 0.00180238474882945 0.0039288595288727 0 0.00133706675976512 0 0 0 0 0 0 0 0 0 0 0 0 0 0 0.00217073875974232 0 0 0 0 0.00179920533587152 0 0 0 0 0 0 0 0 0 0 0 0.00398517085668047 0 0 0 0 0 0.0392596277469091 0 0 0 0.0169555055170448 0 0.0197203476940517 0.172461099840127 0 0.012392641532285 0.084787113167928 0.112483081658065 0.0157434625283496 0 0 0 0.001100595446627 0 0 0 0.0240521078961124 0.00146984742666815 0 0 0 0 0 0.0200139264411145 0.00242846586872505 0 0 0 0 0 0 0 0 0 0 0 0 0 0 0 0 0 0 0 0 0 0 0 0 0 0 0 0 0 0 0 0 0 0 0 0 0 0 0 0 0 0 0 0 0 0 0 0 0 0 0 0 0 0 0 0 0 0 0 0 0 0 0 0 0 0 0 0 0 0 0 0 0 0 0 0 0 0 0 0 0 0 0 0 0 0 0 0 0 0 0 0 0 0 0 0 0 0 0 0 0.00371902370937249 0 0 0 0 0 0 0 0 0 0 0 0 0 0 0 0 0 0 0 0 0 0 0 0 0 0 0 0 0 0 0 0 0 0 0 0 0 0 0 0 0 0.000776053223266482 0 0 0 0 0 0 0 0 0 0 0 0 0 0.00105286363113465 0 0 0 0
0 0.21933876110986 0.101462535700997 0 0 0 0.0184255272297089 0 0.0181742225435797 0 0 0.0139793580794394 0 0 0 0.00480687901248249 0 0 0.0192987758600478 0.026699518139745 0.00791231501555163 0 0 0 0 0 0 0 0 0 0 0 0 0 0 0 0 0 0 0 0 0 0 0 0 0 0 0 0 0 0 0 0 0 0 0 0 0 0.00294769088689462 0 0 0 0 0 0 0 0 0 0 0 0.00454109709108038 0 0 0 0 0 0 0 0.00445922341797023 0 0 0 0 0 0 0 0 0 0 0 0 0 0 0 0 0 0 0 0 0 0 0 0 0 0 0 0 0 0 0 0.00688016512828002 0 0 0 0 0 0 0 0 0 0 0 0.0266768325631442 0 0.480833969242287 0 0 0 0 0 0 0 0 0 0.0399284528058795 0 0 0 0.00363467617305196 0 0 0 0 0 0 0 0 0 0 0 0 0 0 0 0 0 0 0 0 0 0 0 0 0 0 0 0 0 0 0 0 0 0 0 0 0 0 0 0 0 0 0 0 0 0 0 0 0 0 0 0 0 0 0 0 0 0 0 0 0 0 0 0 0 0 0 0 0 0 0 0 0 0 0 0 0 0 0 0 0 0 0 0 0 0 0 0 0 0 0 0 0 0 0 0 0 0 0 0 0 0 0 0 0 0 0 0 0 0 0 0 0 0 0 0 0 0 0 0 0 0 0 0 0 0 0 0 0 0 0 0 0 0 0 0 0 0 0 0 0 0 0 0 0 0 0 0 0 0 0 0 0 0 0 0 0 0 0 0 0 0 0 0 0 0 0 0 0 0 0 0 0 0 0 0 0 0
0.0302354124614169 0.0434421676627373 0.0511355050696012 0 0.608035286103761 0.0158906025792584 0 0 0.00973678459751714 0.0217863649094967 0.0227953759915764 0.0066691348795225 0 0 0 0 0 0 0.0566668973336505 0 0 0 0 0 0 0 0 0 0.017584632983116 0.0073684819998564 0.0112909364511059 0 0 0 0 0 0 0 0 0 0 0 0 0 0 0 0 0 0 0 0 0 0 0 0 0 0 0 0 0 0 0 0 0 0 0 0 0 0 0.0179063050939968 0 0 0 0 0 0 0 0 0 0 0 0 0 0 0 0 0 0 0 0 0 0 0 0 0 0 0 0 0 0 0 0 0 0 0.00696965896592862 0 0 0 0 0.0103347599944959 0 0 0.035254172858337 0 0 0.018547718634253 0 0 0 0 0 0.00834980143037231 0 0 0 0 0 0 0 0 0 0 0 0 0 0 0 0 0 0 0 0 0 0 0 0 0 0 0 0 0 0 0 0 0 0 0 0 0 0 0 0 0 0 0 0 0 0 0 0 0 0 0 0 0 0 0 0 0 0 0 0 0 0 0 0 0 0 0 0 0 0 0 0 0 0 0 0 0 0 0 0 0 0 0 0 0 0 0 0 0 0 0 0 0 0 0 0 0 0 0 0 0 0 0 0 0 0 0 0 0 0 0 0 0 0 0 0 0 0 0 0 0 0 0 0 0 0 0 0 0 0 0 0 0 0 0 0 0 0 0 0 0 0 0 0 0 0 0 0 0 0 0 0 0 0 0 0 0 0 0 0 0 0 0 0 0 0 0 0 0 0 0 0 0 0 0 0 0 0 0 0 0 0 0 0 0 0 0 0 0 0 0 0 0 0 0
0 0.214581962987431 0.145695148710043 0 0 0 0 0 0 0 0 0 0 0 0 0 0.058809976220759 0.15336641655852 0 0 0 0 0 0 0 0 0 0 0 0 0 0 0 0 0 0 0 0 0 0 0 0 0 0 0 0 0 0 0 0 0 0 0 0 0 0 0 0 0 0 0 0 0 0 0 0 0 0 0.0387150639877136 0.0712240282530253 0 0 0 0 0 0 0 0 0 0 0 0 0 0 0 0 0 0 0 0 0 0 0 0 0 0 0 0 0 0 0 0 0 0 0 0 0 0 0 0 0.0875602148886452 0 0 0 0 0.0794388125172756 0.0431434930050721 0 0 0 0 0.0457933330747337 0 0 0.0616715497967821 0 0 0 0 0 0 0 0 0 0 0 0 0 0 0 0 0 0 0 0 0 0 0 0 0 0 0 0 0 0 0 0 0 0 0 0 0 0 0 0 0 0 0 0 0 0 0 0 0 0 0 0 0 0 0 0 0 0 0 0 0 0 0 0 0 0 0 0 0 0 0 0 0 0 0 0 0 0 0 0 0 0 0 0 0 0 0 0 0 0 0 0 0 0 0 0 0 0 0 0 0 0 0 0 0 0 0 0 0 0 0 0 0 0 0 0 0 0 0 0 0 0 0 0 0 0 0 0 0 0 0 0 0 0 0 0 0 0 0 0 0 0 0 0 0 0 0 0 0 0 0 0 0 0 0 0 0 0 0 0 0 0 0 0 0 0 0 0 0 0 0 0 0 0 0 0 0 0 0 0 0 0 0 0 0 0 0 0 0 0 0 0
0 0.0865625269273433 0.0259765516746637 0.0714014798848796 0.00731074227421397 0 0 0 0 0 0.0127954158896981 0.0767941740548203 0 0.336887131223424 0.0318259426848648 0.0181168046887509 0.0409007856330948 0 0 0 0.0950816412238771 0 0 0 0 0 0 0 0 0 0.0648419746635398 0 0 0 0 0 0 0 0 0 0 0 0.0089452289999968 0 0.0196226007205791 0 0 0 0 0 0 0 0 0 0 0 0 0 0 0 0 0 0 0 0 0.0389876075791914 0.031370346813658 0 0 0 0 0 0 0 0 0 0 0.00787123251523705 0 0 0 0 0 0 0 0 0 0 0 0 0 0 0 0 0 0 0 0 0 0 0 0 0 0 0 0 0 0 0 0 0 0 0 0 0 0 0 0 0 0 0 0 0 0 0 0 0 0 0.00966094108415031 0 0 0 0 0 0.0087740642722756 0 0 0 0.00627280719174147 0 0 0 0 0 0 0 0 0 0 0 0 0 0 0 0 0 0 0 0 0 0 0 0 0 0 0 0 0 0 0 0 0 0 0 0 0 0 0 0 0 0 0 0 0 0 0 0 0 0 0 0 0 0 0 0 0 0 0 0 0 0 0 0 0 0 0 0 0 0 0 0 0 0 0 0 0 0 0 0 0 0 0 0 0 0 0 0 0 0 0 0 0 0 0 0 0 0 0 0 0 0 0 0 0 0 0 0 0 0 0 0 0 0 0 0 0 0 0 0 0 0 0 0 0 0 0 0 0 0 0 0 0 0 0 0 0 0 0 0 0 0 0 0 0 0 0 0 0 0 0 0 0 0 0 0 0 0 0 0 0 0 0 0 0 0 0 0 0 0 0 0 0 0 0 0 0 0
0 0.0169074688015496 0 0 0.0301518927688026 0 0 0 0 0 0 0.0419812662676045 0 0.010596488989103 0 0.0323879887438222 0.0114276763379589 0 0 0.0896443256957892 0 0 0 0 0 0 0 0 0 0.0041098659016543 0.0178473657355933 0 0 0 0 0 0 0 0 0 0 0 0 0 0.0746995913930569 0.026736131276554 0 0 0 0 0 0 0 0 0 0 0 0 0 0.0649298020227174 0.0415746717831598 0 0.0758631179564398 0.00683710722498205 0 0.0721800606696328 0.00607630107542323 0 0 0 0.0327202101238777 0 0 0 0 0 0 0.0201949433830545 0 0 0 0 0 0 0 0 0 0 0 0 0 0 0 0 0 0 0 0 0 0 0 0 0 0 0 0 0 0 0 0 0 0 0 0 0 0 0 0 0 0 0 0 0 0 0.00837969664379216 0 0 0 0.0256404492866868 0 0 0 0 0 0.243694383177658 0 0 0.00865027269146506 0.0341138048175245 0.00265511723209755 0 0 0 0 0 0 0 0 0 0 0 0 0 0 0 0 0 0 0 0 0 0 0 0 0 0 0 0 0 0 0 0 0 0 0 0 0 0 0 0 0 0 0 0 0 0 0 0 0 0 0 0 0 0 0 0 0 0 0 0 0 0 0 0 0 0 0 0 0 0 0 0 0 0 0 0 0 0 0 0 0 0 0 0 0 0 0 0 0 0 0 0 0 0 0 0 0 0 0 0 0 0 0 0 0 0 0 0 0 0 0 0 0 0 0 0 0 0 0 0 0 0 0 0 0 0 0 0 0 0 0 0 0 0 0 0 0 0 0 0 0 0 0 0 0 0 0 0 0 0 0 0 0 0 0 0 0 0 0 0 0 0 0 0 0 0 0 0 0 0 0 0 0 0 0 0 0
0 0 0 0 0 0 0 0 0 0 0 0 0 0 0 0 0 0 0 0 0 0 0 0.100094730173755 0 0 0 0 0 0 0 0 0 0 0 0 0 0 0.0540240450132837 0.391823902594793 0 0 0.261211062270927 0 0.0482482637485725 0 0 0 0 0.0340950217011334 0 0 0 0 0 0 0 0 0.00734073591376719 0 0 0 0 0.0302113819385094 0 0 0 0 0 0 0 0 0 0 0 0 0 0 0 0.0310075508357493 0 0 0 0 0 0 0 0.00987061662123942 0 0 0 0 0 0 0 0 0 0 0 0 0 0 0 0 0 0 0 0 0 0 0 0 0 0 0 0 0 0 0 0 0 0 0 0 0 0 0 0 0 0 0 0 0 0 0 0 0 0 0 0 0 0 0 0 0 0 0 0 0 0 0 0 0 0 0 0 0 0 0 0 0 0 0 0 0 0 0 0 0 0 0 0 0 0 0 0 0 0 0 0 0 0 0 0 0 0 0 0 0 0 0.0196873338639678 0 0 0 0 0 0 0 0 0 0.0123853553243019 0 0 0 0 0 0 0 0 0 0 0 0 0 0 0 0 0 0 0 0 0 0 0 0 0 0 0 0 0 0 0 0 0 0 0 0 0 0 0 0 0 0 0 0 0 0 0 0 0 0 0 0 0 0 0 0 0 0 0 0 0 0 0 0 0 0 0 0 0 0 0 0 0 0 0 0 0 0 0 0 0 0 0 0 0 0 0 0 0 0 0 0 0 0 0 0 0 0 0 0 0 0 0 0 0 0 0 0 0 0 0 0 0 0 0 0
0 0 0 0 0 0 0 0 0 0 0 0 0.26683244676592 0 0 0 0 0 0 0 0 0 0 0 0.159960358230167 0 0 0 0 0 0 0 0 0 0 0 0 0 0 0 0 0 0 0 0 0 0 0 0.0837997767683933 0 0 0 0 0 0 0 0 0 0 0 0 0 0 0 0 0 0 0 0 0 0 0 0 0 0 0 0 0 0 0 0 0 0 0 0 0 0 0 0 0 0 0 0 0 0 0 0 0 0 0 0 0 0 0 0 0 0 0 0 0 0 0 0 0 0.00954922627793719 0 0 0 0 0 0.216754684540255 0 0 0 0 0 0 0 0.0946094882823837 0 0 0 0 0 0 0 0 0 0 0 0 0 0 0 0 0 0 0 0 0 0 0 0 0 0 0 0 0 0 0 0 0 0 0 0 0 0 0 0.0360052755594242 0 0 0 0 0.0546487162014033 0 0 0 0 0 0 0 0 0 0 0 0 0 0 0 0 0.0136943523416489 0 0 0 0 0 0 0 0 0 0 0 0 0 0 0 0 0 0 0 0 0 0 0 0 0 0 0 0 0 0 0 0 0 0 0 0 0 0 0 0 0 0 0 0 0 0 0 0 0 0 0 0 0 0 0 0 0 0 0 0 0 0 0 0 0 0 0 0 0 0 0 0 0.0641456750324676 0 0 0 0 0 0 0 0 0 0 0 0 0 0 0 0 0 0 0 0 0 0 0 0 0 0 0 0 0 0 0 0 0 0 0 0 0 0 0 0 0 0 0 0 0 0 0 0 0 0 0 0 0
0 0 0 0 0 0 0 0 0 0 0 0 0 0 0 0 0 0 0 0 0 0.0722631017670535 0 0 0 0 0 0 0 0 0 0 0 0 0 0 0 0 0.0323693148728316 0.136650782191094 0 0 0.182698643171149 0 0 0 0.00467401011308924 0 0 0 0 0 0 0 0 0 0 0 0.0145751415053539 0 0.0254692877281226 0.0240449107383474 0 0.129704661279459 0 0 0 0 0 0 0 0 0 0.0128629449707344 0 0 0 0 0.0291927829132257 0 0 0 0 0 0 0 0.00220544647704417 0.0192991801933939 0 0.00620833183287934 0 0 0 0 0 0 0 0 0 0 0 0 0 0 0 0 0 0 0 0 0 0 0 0.00800868399494239 0 0 0 0 0 0 0 0.0137514399190843 0 0 0 0.00913534513643329 0 0 0 0 0 0.016225887810129 0 0 0 0 0 0 0 0 0.0115328551217098 0 0 0 0 0 0 0 0 0 0 0 0 0 0 0 0 0 0 0 0 0 0 0 0 0 0 0 0 0 0 0.0102741590349945 0 0 0 0 0 0 0 0.0118032862249362 0 0 0 0.056032116273583 0.0101054085237245 0 0.0106690699997926 0 0 0 0 0 0 0 0 0 0 0 0 0.00794506396282786 0.0736135626245403 0 0 0 0 0.0180746232215421 0 0 0 0 0 0 0 0.00621123040706931 0 0 0 0 0 0.00966962939497336 0 0 0 0 0 0 0 0 0.0110337651058282 0 0 0 0 0 0 0 0 0 0 0 0 0 0 0 0 0 0 0 0 0 0 0 0 0 0 0 0 0 0 0 0 0 0 0 0 0 0 0 0 0 0 0 0 0 0 0 0 0 0 0 0 0 0 0 0 0 0 0 0 0 0.0236953334901114 0 0 0 0 0 0 0 0 0 0 0 0 0 0 0 0 0 0 0 0 0 0 0 0 0 0
0 0 0 0 0 0 0 0 0 0 0 0 0.0525502765127062 0 0 0 0 0 0 0 0 0 0.0748314374686992 0 0 0.118842046741299 0 0 0 0 0 0.0859069078767573 0.0103821934082122 0.0180365238102117 0.183803801030366 0 0 0 0 0 0 0 0 0 0 0 0 0 0.281655168258485 0 0 0 0 0 0 0 0.0216400842512405 0 0 0 0 0 0 0 0 0 0 0 0 0 0 0 0 0 0.0685865612203516 0 0 0 0 0 0 0 0 0 0 0 0 0 0 0 0 0 0 0 0 0 0 0 0 0 0.0119226680094068 0 0 0 0 0 0 0 0 0 0 0 0 0 0.0175280549197595 0 0 0 0 0 0 0 0 0 0 0 0.00712997754742629 0 0.0471842989450786 0 0 0 0 0 0 0 0 0 0 0 0 0 0 0 0 0 0 0 0 0 0 0 0 0 0 0 0 0 0 0 0 0 0 0 0 0 0 0 0 0 0 0 0 0 0 0 0 0 0 0 0 0 0 0 0 0 0 0 0 0 0 0 0 0 0 0 0 0 0 0 0 0 0 0 0 0 0 0 0 0 0 0 0 0 0 0 0 0 0 0 0 0 0 0 0 0 0 0 0 0 0 0 0 0 0 0 0 0 0 0 0 0 0 0 0 0 0 0 0 0 0 0 0 0 0 0 0 0 0 0 0 0 0 0 0 0 0 0 0 0 0 0 0 0 0 0 0 0 0 0 0 0 0 0 0 0 0 0 0 0 0 0 0 0 0 0 0 0 0 0 0 0 0 0 0 0 0 0 0 0 0 0 0 0 0 0 0
0 0 0 0 0 0 0 0 0 0 0 0 0.015936280264788 0 0 0 0 0 0 0 0 0 0 0 0.354325891457936 0 0 0 0 0 0 0.0444033617591654 0.0159516430028325 0.00995458270329965 0.0808746378182683 0 0 0 0.0171771179520549 0 0 0 0 0 0 0 0 0.0883636696621123 0.14516707745409 0 0 0 0 0 0 0 0 0 0 0 0 0 0 0 0 0 0 0 0 0 0 0 0 0 0.19995695639082 0 0 0 0 0 0 0 0 0 0 0 0 0 0 0 0 0 0 0 0 0 0 0 0 0 0 0 0 0 0 0 0 0 0 0 0 0 0 0 0 0 0 0 0 0 0 0 0 0 0 0 0.0132464971567369 0 0 0 0 0 0 0 0 0 0 0 0 0 0 0 0 0 0 0 0 0 0 0 0 0 0 0 0 0 0 0 0 0 0 0 0 0 0 0 0 0 0 0 0 0.0146422843778962 0 0 0 0 0 0 0 0 0 0 0 0 0 0 0 0 0 0 0 0 0 0 0 0 0 0 0 0 0 0 0 0 0 0 0 0 0 0 0 0 0 0 0 0 0 0 0 0 0 0 0 0 0 0 0 0 0 0 0 0 0 0 0 0 0 0 0 0 0 0 0 0 0 0 0 0 0 0 0 0 0 0 0 0 0 0 0 0 0 0 0 0 0 0 0 0 0 0 0 0 0 0 0 0 0 0 0 0 0 0 0 0 0 0 0 0 0 0 0 0 0 0 0 0 0 0 0 0 0 0 0 0 0 0 0 0 0 0 0 0 0 0 0 0 0
0 0 0 0 0 0 0 0 0 0 0 0 0 0 0 0 0 0 0 0 0 0 0 0 0 0 0 0 0 0 0 0 0 0 0 0 0 0 0 0 0 0 0 0 0 0 0 0 0 0 0 0 0 0 0 0 0 0 0 0 0 0 0 0 0 0 0.0248215817828421 0 0 0 0 0 0 0 0 0 0 0 0 0 0 0 0 0 0 0 0 0 0 0 0 0 0 0 0 0 0 0 0 0 0 0 0 0 0 0 0 0.0213871543035276 0.12929339139447 0 0 0 0 0 0.019396720724452 0 0 0.0195722402533825 0.0156480426434266 0.018804098956154 0.256011350837302 0 0 0 0 0 0 0 0.0312735385661629 0 0 0 0 0 0 0 0 0 0 0 0 0 0 0 0 0 0 0 0 0 0 0 0 0 0 0 0 0 0 0 0 0 0 0 0 0 0 0.0784045256830793 0.0129042816846355 0 0 0 0.0266019017543556 0.170601989691642 0 0 0 0 0 0 0 0 0 0 0 0 0 0 0 0 0 0 0 0 0 0 0 0 0 0 0 0 0 0 0 0 0 0 0 0 0.00667302163384741 0 0 0 0 0 0 0 0 0 0 0 0 0 0 0 0 0 0 0 0 0 0 0 0 0 0 0 0 0 0 0 0 0 0 0 0 0 0 0 0 0 0 0 0 0 0 0 0 0 0 0.0621469306777075 0 0.0669745869834032 0 0 0 0.0115328490511509 0.0167161389846786 0.0112356543937798 0 0 0 0 0 0 0 0 0 0 0 0 0 0 0 0 0 0 0 0 0 0 0 0 0 0 0 0 0 0 0 0 0 0 0 0 0 0 0 0 0 0 0 0 0 0 0
0 0 0 0 0 0 0 0 0 0 0 0 0 0 0 0 0 0 0 0 0 0 0 0 0 0 0 0 0 0 0 0 0 0 0 0 0 0 0 0 0 0 0 0 0 0.0530749564341799 0 0 0 0 0 0 0 0.170305370289278 0 0 0 0 0.0146697755352885 0.0316972458026693 0 0 0 0 0 0 0 0 0.0213823723340095 0 0 0 0 0 0 0 0 0 0 0 0 0 0 0 0 0 0 0 0 0 0 0 0 0 0 0 0 0 0 0 0 0 0 0 0 0.116019404804818 0 0 0 0 0 0.0233973635119792 0 0.0432240067163962 0 0 0 0 0 0 0 0 0 0.341131297092103 0 0.0785149356638926 0 0 0 0.0208021471550967 0 0 0 0 0 0 0 0 0 0 0.00981547932697664 0 0 0 0 0 0 0 0 0 0 0 0 0 0 0 0 0 0 0 0 0 0 0 0 0 0 0 0 0 0 0 0 0.0242403585699115 0 0 0 0 0 0 0 0 0 0 0 0 0 0 0 0 0 0 0 0 0 0 0 0 0 0 0 0 0 0 0 0 0 0 0 0 0.0299446298474768 0 0 0 0 0 0 0 0 0 0 0 0 0 0 0 0 0 0 0 0 0 0 0 0 0 0 0 0 0 0 0 0 0 0 0 0 0 0 0 0 0 0 0 0 0 0 0 0 0 0 0 0 0 0 0 0 0.0217806569159237 0 0 0 0 0 0 0 0 0 0 0 0 0 0 0 0 0 0 0 0 0 0 0 0 0 0 0 0 0 0 0 0 0 0 0 0 0 0 0 0 0 0 0 0 0 0 0 0 0
0 0 0 0 0.33664552363287 0 0 0 0 0 0 0 0 0.0120603807521559 0 0 0 0.0514847339510207 0 0 0 0 0 0 0 0 0 0 0 0 0 0 0 0 0 0 0 0.00988090853605447 0 0 0 0 0 0 0 0 0.393918306703839 0 0 0 0.0251016152186141 0 0 0 0 0 0 0 0 0 0 0 0 0 0 0 0 0 0 0 0 0 0 0 0 0 0 0 0 0 0 0 0 0 0 0 0.00852161113672066 0 0 0 0 0 0 0 0 0 0 0 0 0 0 0 0 0 0 0 0 0 0 0 0 0 0 0 0 0 0 0 0 0 0 0 0 0 0 0 0 0 0 0 0 0.0190371089474065 0 0 0.00724122239777475 0 0 0 0 0 0.0221116446260094 0 0 0 0 0 0 0 0 0 0 0 0 0 0 0 0 0 0 0 0 0 0 0 0 0 0 0.0457204563236173 0 0 0 0 0 0 0 0 0 0 0 0 0 0 0 0 0 0 0 0 0 0 0 0 0 0 0 0 0 0 0 0 0 0 0 0 0 0 0 0 0 0 0 0 0 0 0 0 0 0 0 0 0 0 0 0 0 0 0 0 0 0 0 0 0 0 0 0 0 0 0 0 0 0 0 0 0 0 0 0 0 0 0 0 0 0 0 0 0 0 0 0.0326990113148542 0 0 0.0355774764590633 0 0 0 0 0 0 0 0 0 0 0 0 0 0 0 0 0 0 0 0 0 0 0 0 0 0 0 0 0 0 0 0 0 0 0 0 0 0 0 0 0 0 0 0 0 0 0 0 0 0 0 0 0 0
0.0391826056010263 0.00657882085611689 0.00542087503454287 0.0497422194705338 0.044866823869137 0.0301396178554117 0.00905857370440292 0.0158476766539673 0 0.0204352987555319 0.166392915073954 0.0329567100682957 0 0 0.00227638893113853 0.00953510238570379 0 0.00312072240239243 0 0 0.00135697175293662 0 0 0 0 0 0 0 0 0 0.332582243399768 0 0 0.00646077451231022 0 0 0 0.0309736793453187 0 0 0 0 0 0 0 0 0 0 0 0 0 0 0 0 0.00138276733158481 0.0015854618495708 0.00275631789771987 0 0 0 0 0 0 0 0 0 0 0.0137268167321016 0 0 0 0.0201760364714319 0 0 0 0 0 0 0 0 0.00260969034434646 0 0 0 0 0 0.00842109985110188 0 0 0 0 0 0 0.0501915022144797 0 0.0229983106114155 0.0157932974100348 0 0 0 0 0 0 0 0 0 0 0 0 0.00296118771455712 0 0 0.00216948470002137 0 0 0 0 0 0 0 0 0.00184537098008119 0 0 0 0 0 0.00410152087171577 0 0 0.011152464539265 0.00285870942196429 0 0.0117570882215038 0.00467493699365545 0 0 0 0.00178888345373881 0.00149099067566718 0 0 0 0 0 0 0 0.00203980755615419 0 0 0 0 0 0 0.00415452093300096 0 0 0 0 0 0 0 0 0 0 0 0 0 0 0 0 0 0 0 0 0 0 0 0 0 0 0 0 0 0 0 0 0 0.00150945628599371 0.000926257266405228 0 0 0 0 0 0 0 0 0 0 0 0 0 0 0 0 0 0 0 0 0 0 0 0 0 0 0 0 0 0 0 0 0 0 0 0 0 0 0 0 0 0 0 0 0 0 0 0 0 0 0 0 0 0 0 0 0 0 0 0 0 0 0 0 0 0 0 0 0 0 0 0 0 0 0 0 0 0 0 0 0 0 0 0 0 0 0 0 0 0 0 0 0 0 0 0 0 0 0 0 0 0 0 0 0 0 0 0 0 0 0 0 0 0 0 0 0 0 0 0 0 0 0 0 0 0 0
0.0204691760031149 0 0.00134762007428051 0.0113842051334024 0.0325882734984939 0.0218516976211622 0 0.00691510273401868 0.00159020179732898 0.0125530574704542 0.097292157553456 0.0354789672362737 0 0.0219635972476869 0.0163377766446472 0.0512274897317799 0 0.00248732740774913 0 0.010499083836681 0.00306508949555563 0 0 0 0 0 0 0 0 0.172991569581944 0 0 0 0.00986919231417582 0 0 0 0.0131081119263847 0 0 0 0 0 0 0 0 0 0 0 0 0 0 0 0.00266031500481868 0.00172448665460423 0.00130211496623883 0.00383663722198968 0 0.00158582382906868 0 0 0 0 0 0 0 0 0.0101380517032596 0 0 0.00155319543058085 0.0200330559267753 0 0.0024799369408218 0 0 0 0 0 0 0.00634715738848046 0 0 0 0 0 0.0161291031231166 0.00681588101556117 0 0 0 0 0 0.0407001648534146 0 0.0492864197603319 0.0818872583246401 0.00971928910053436 0 0 0 0 0 0 0.00131137681877079 0 0 0 0 0.00205083107182617 0 0 0.00174909810994891 0 0 0 0 0 0 0 0 0.00121046668427743 0 0 0 0 0 0.0859112384404693 0 0 0.0052381995277645 0.00760580425438377 0.00376601463212792 0.0237136087826567 0.0193987438028861 0 0.0255622497287023 0.00614853913849962 0.00504608349029176 0.0024875253608903 0 0 0 0 0 0 0 0.00218938327790984 0 0 0 0 0 0 0.00542494039540592 0 0 0 0 0 0 0 0 0 0 0 0 0 0 0 0 0 0 0 0 0 0 0 0 0 0 0 0 0 0 0 0 0 0.00132492166738641 0.000642386262975232 0 0 0 0 0 0 0 0 0 0 0 0 0 0 0 0 0 0 0 0 0 0 0 0 0 0 0 0 0 0 0 0 0 0 0 0 0 0 0 0 0 0 0 0 0 0 0 0 0 0 0 0 0 0 0 0 0 0 0 0 0 0 0 0 0 0 0 0 0 0 0 0 0 0 0 0 0 0 0 0 0 0 0 0 0 0 0 0 0 0 0 0 0 0 0 0 0 0 0 0 0 0 0 0 0 0 0 0 0 0 0 0 0 0 0 0 0 0 0 0 0 0 0 0 0 0 0
0 0 0 0 0 0 0 0 0 0 0 0 0.0140091320340116 0 0 0 0 0 0 0 0 0 0 0 0.155930499563502 0.0270324911090864 0 0 0 0 0 0 0.0203009273715572 0.0103154860698609 0.271910960664713 0.00564387825346966 0 0 0 0 0.00321216409165233 0 0 0 0 0 0 0 0.150379714068273 0 0 0 0 0 0 0.00983699840377929 0.0243515522559458 0 0 0 0 0 0 0 0 0 0 0 0 0 0 0 0 0 0 0 0 0 0 0 0 0 0.00247358425654545 0 0 0 0 0 0 0 0 0 0 0 0.0116864800218138 0 0 0 0 0 0.0558417218941273 0.133345232739311 0 0.00472210592007148 0 0 0 0 0 0 0 0 0 0 0.025535207020814 0 0 0 0.00752479180729667 0 0.0192980033051871 0 0 0 0 0 0 0 0 0 0 0 0 0 0 0 0 0 0 0 0 0 0 0 0 0 0 0 0 0 0 0.0037160865032161 0.0319211794000793 0.00746621115745515 0 0 0 0 0 0 0 0 0 0 0 0 0 0 0 0 0 0 0 0 0 0 0 0 0 0 0 0 0 0 0 0 0 0 0 0 0 0 0 0 0 0 0 0 0 0 0 0 0 0 0 0 0 0 0 0 0 0 0 0 0 0 0 0 0 0 0 0 0 0 0 0 0 0 0 0 0 0 0 0 0 0 0 0 0 0 0 0 0 0 0 0 0 0 0 0 0 0 0 0 0 0 0.00354559208823143 0 0 0 0 0 0 0 0 0 0 0 0 0 0 0 0 0 0 0 0 0 0 0 0 0 0 0 0 0 0 0 0 0 0 0 0 0 0 0 0 0 0 0 0 0 0 0 0 0 0 0 0 0 0 0 0 0 0 0 0
0 0 0 0 0 0 0 0 0 0 0 0 0 0 0 0.00129982871572219 0 0 0 0 0 0 0 0 0.00553511673096318 0.00285239932565734 0 0 0 0 0 0.00596280440709602 0 0.179045049572115 0.0869933741823552 0 0 0 0 0 0.00176737465583893 0 0 0 0 0 0 0.00170303024510527 0.0031084912074833 0 0 0 0 0 0.00734142515416112 0 0 0 0 0 0 0 0 0 0 0 0 0 0 0 0 0 0 0 0 0 0 0 0 0 0 0 0 0 0 0 0 0 0 0 0 0 0 0 0 0 0 0 0 0 0.288619213301616 0.138791265193482 0.00267248734049244 0.00895547488039311 0 0 0 0 0 0 0 0 0 0 0 0 0 0 0 0 0 0 0 0 0 0 0 0 0 0 0 0 0 0 0 0 0 0 0 0 0 0 0 0 0 0 0 0 0 0.0109816446092498 0.0221306729284857 0.0509824793313992 0.0157445134269135 0.116545098822748 0 0 0 0 0 0 0 0 0 0 0 0 0 0 0 0 0 0 0 0 0 0 0 0 0 0 0 0 0 0 0 0 0 0 0.00713767523113335 0 0 0 0 0 0 0 0 0 0 0 0 0 0 0 0 0 0 0 0 0 0 0 0 0 0 0 0 0 0 0 0 0 0 0 0 0 0 0 0 0 0 0 0 0 0 0 0 0 0 0 0 0 0 0 0 0 0 0 0 0 0 0 0 0 0 0 0.0156773515721649 0 0 0 0 0 0 0 0 0 0 0 0 0 0 0 0 0 0 0 0 0 0 0 0 0 0 0 0 0 0 0 0 0 0 0 0 0 0.00201412550221166 0.00398424059611555 0 0 0 0 0 0 0 0.0040316987360196 0 0 0 0 0 0 0 0 0 0 0 0 0.0161231643310778
0 0 0 0.00735188928232958 0 0 0 0 0.00226803681762378 0 0 0 0 0 0 0.00507227681159636 0 0 0 0 0 0 0 0 0.00719330194495566 0.00133157534264316 0 0 0 0.00487262221359899 0.014309810678312 0.00226653361853685 0.13393685581576 0 0.0270367264458388 0 0 0.00745929738938984 0 0 0 0 0 0 0 0 0 0 0.00118576784262373 0 0.0216326240564157 0 0 0 0.231304945228705 0.00663180547649307 0.0240644397751387 0.0044127651719068 0 0 0 0 0 0 0 0 0 0.00143789953126583 0 0 0 0.135777334741991 0 0 0 0 0 0 0 0 0.000948614274098986 0 0 0 0 0 0.00151346458569385 0.00114905203918418 0.00149681413564481 0 0 0 0 0 0 0.00973926630982657 0.00290528495242354 0 0 0 0.0325408663369919 0.0128045307968987 0.00126703634573702 0.00248426616313925 0 0 0 0 0 0 0 0 0 0 0.00870299277395118 0 0 0 0 0 0 0 0 0 0 0 0 0.00162767165408845 0 0 0.00678179666390272 0.00695317745255231 0 0.00732508714038465 0.00167464170433954 0 0 0.00121341732596273 0.000786557528358983 0.0553170318568076 0 0 0 0 0 0 0 0 0 0.00182960924003501 0 0.00780936608969902 0.00299154199735324 0.0122100359450211 0.0540954410962622 0 0 0 0 0 0 0 0 0 0 0 0 0 0 0 0 0 0 0 0 0 0 0 0 0 0 0 0 0 0 0 0 0 0.0276594602552924 0.00368837484144074 0 0 0 0 0 0.00143781881161325 0 0 0 0 0 0 0 0 0 0 0 0 0 0 0 0 0 0 0 0 0 0 0 0 0 0 0 0 0 0 0 0 0 0 0 0 0 0 0 0 0 0 0 0 0 0 0 0 0 0 0 0 0 0 0 0 0 0 0 0 0.0343123291514706 0 0 0 0 0 0 0 0 0 0 0 0 0 0 0 0 0 0 0 0 0 0 0 0 0 0 0 0 0 0 0 0 0 0 0 0 0 0.00165326816465157 0.0028305484256371 0 0 0 0 0 0 0.00145602163634813 0.0128145018443228 0 0 0 0 0 0 0 0 0 0 0 0.00152021518285094 0.03691338909289
0 0 0 0 0 0 0 0 0 0 0 0 0.0358818125422851 0 0 0 0 0 0 0 0 0 0 0 0.17277231240853 0.0254975963032023 0 0 0 0 0 0.140813206813582 0.153379799060583 0.0637233081013544 0 0.00265064891061856 0 0 0 0 0.00415343568589497 0 0 0 0 0 0 0.00521108750137562 0.110073966864314 0 0 0 0 0 0 0 0.0321751587933921 0 0 0 0 0 0 0 0 0 0 0 0 0 0 0 0 0 0 0 0 0 0 0 0 0 0 0 0 0 0 0 0 0 0 0 0 0 0 0 0 0 0 0 0.0710409755600122 0.0505761775583818 0 0.0119168375004432 0 0 0 0 0 0 0 0 0 0 0.0120274405681141 0 0 0 0 0 0 0 0 0 0 0 0.0045862660207467 0 0 0 0 0 0 0 0 0 0 0 0 0.0258471209952681 0 0 0 0 0 0 0 0 0 0.0160311043387716 0.00974233038325006 0.0218630907684652 0 0.0226060968333096 0 0 0 0 0 0 0 0 0 0 0 0 0 0 0 0 0 0 0 0 0 0 0 0 0 0 0 0 0 0 0 0 0 0 0 0.00743022648810489 0 0 0 0 0 0 0 0 0 0 0 0 0 0 0 0 0 0 0 0 0 0 0 0 0 0 0 0 0 0 0 0 0 0 0 0 0 0 0 0 0 0 0 0 0 0 0 0 0 0 0 0 0 0 0 0 0 0 0 0 0 0 0 0 0 0 0 0 0 0 0 0 0 0 0 0 0 0 0 0 0 0 0 0 0 0 0 0 0 0 0 0 0 0 0 0 0 0 0 0 0 0 0 0 0 0 0 0 0 0 0 0 0 0 0 0 0 0 0 0 0 0 0 0 0 0 0
0 0 0 0 0 0 0 0 0 0 0 0 0 0 0 0 0 0 0 0 0 0 0 0 0 0 0 0 0 0 0 0.0101450361728316 0 0 0.00920050139940749 0 0 0 0 0 0.0606131980284201 0 0 0 0 0 0 0 0 0 0 0 0.113157757762726 0 0 0 0 0 0 0 0 0 0 0 0 0 0 0 0 0 0 0 0 0 0 0 0 0 0 0 0 0 0.287659083622973 0 0.408581158523154 0 0 0 0 0 0 0 0 0 0 0 0 0 0 0 0 0.00760197592920116 0 0 0 0 0 0 0 0 0 0 0 0 0 0 0 0 0 0 0 0 0 0 0 0 0 0 0 0 0 0 0 0 0 0 0 0 0 0 0 0 0 0 0 0 0 0 0 0 0 0 0 0 0 0 0 0 0 0 0 0 0 0 0 0 0 0 0 0 0 0 0 0 0 0 0 0 0 0 0 0 0 0 0 0 0 0 0 0 0 0 0 0 0 0 0 0.0770073768115984 0 0 0 0 0 0 0 0 0 0 0 0 0 0 0 0 0 0 0 0 0 0 0 0 0 0 0 0 0 0 0 0 0 0 0 0 0 0 0 0 0 0 0.0135437375108625 0.0124901742388265 0 0 0 0 0 0 0 0 0 0 0 0 0 0 0 0 0 0 0 0 0 0 0 0 0 0 0 0 0 0 0 0 0 0 0 0 0 0 0 0 0 0 0 0 0 0 0 0 0 0 0 0 0 0 0 0 0 0 0 0 0 0 0 0 0 0 0 0 0 0 0 0 0 0 0
0 0 0 0 0 0 0 0 0 0 0 0 0 0 0 0 0 0 0 0 0 0 0 0 0 0 0 0 0 0 0 0 0 0 0 0 0 0.322701318053987 0 0 0 0 0 0 0 0 0 0 0 0 0 0 0 0 0 0 0 0 0.00980300146493623 0 0 0 0 0 0 0 0 0 0 0 0 0 0 0.0294995060548108 0 0 0 0 0 0 0 0 0 0 0 0.126038963107488 0.0458695274482906 0.192624038257752 0.04778388748301 0 0 0 0 0.0123160238619329 0 0.0145379974231394 0 0 0 0 0 0 0 0 0 0 0 0 0 0 0 0 0 0 0 0 0 0 0 0 0 0 0 0 0 0 0 0 0 0 0.0431349624692689 0.00579188214398263 0.0204484483682654 0.129450443863135 0 0 0 0 0 0 0 0 0 0 0 0 0 0 0 0 0 0 0 0 0 0 0 0 0 0 0 0 0 0 0 0 0 0 0 0 0 0 0 0 0 0 0 0 0 0 0 0 0 0 0 0 0 0 0 0 0 0 0 0 0 0 0 0 0 0 0 0 0 0 0 0 0 0 0 0 0 0 0 0 0 0 0 0 0 0 0 0 0 0 0 0 0 0 0 0 0 0 0 0 0 0 0 0 0 0 0 0 0 0 0 0 0 0 0 0 0 0 0 0 0 0 0 0 0 0 0 0 0 0 0 0 0 0 0 0 0 0 0 0 0 0 0 0 0 0 0 0 0 0 0 0 0 0 0 0 0 0 0 0 0 0 0 0 0 0 0 0 0 0 0 0 0 0 0 0 0 0 0 0 0 0 0
0 0 0 0.0769699985474457 0.00400911653552123 0 0.0135363620630094 0.00643698327115556 0.00879133551678131 0.00852427039972828 0.00245771260159261 0 0 0 0 0.000570311235712006 0 0 0 0 0 0 0 0 0 0 0 0 0.000704161554517747 0.0152593586837339 0.012415315030678 0 0 0.00487262791430635 0 0 0.0896853114436355 0 0 0 0 0 0 0 0.000424559423089863 0 0.00540890775284832 0 0 0 0 0 0 0 0.0030462383887877 0 0.00147812337974571 0 0.0135292483974467 0 0 0 0 0 0 0 0 0 0 0 0 0 0 0.0176273554707092 0 0 0 0 0 0 0 0 0 0 0 0.128348161859084 0.0709280803522904 0.0742649777018085 0.00275329871673204 0.00078064942774084 0 0 0 0.10383063029136 0 0.0106764801757039 0 0 0 0 0 0 0 0 0 0 0 0 0 0 0 0 0 0 0 0 0 0 0 0 0 0 0 0 0 0 0 0 0 0 0.172388750386088 0.0300050556049343 0.0116607539332009 0.089815556818419 0 0 0 0 0 0.0018073307021773 0.00413343896539481 0 0 0.000952818242540826 0 0 0 0 0 0 0 0 0 0 0.00574544467693158 0 0 0 0 0 0 0 0 0 0 0 0 0.000908275926324486 0 0 0 0 0 0 0 0 0 0 0 0 0 0 0 0 0 0 0 0 0.000967270540286852 0 0 0 0 0 0 0 0 0 0 0 0 0 0 0 0 0 0 0 0 0 0 0 0 0 0 0 0 0 0 0 0 0 0 0 0 0 0 0 0 0 0 0 0 0 0 0 0 0 0 0 0 0 0 0 0 0 0 0 0 0 0 0 0 0 0 0 0.00101495675326933 0 0 0.000807474832786761 0 0 0.000693170312297293 0 0 0 0 0 0 0 0 0 0 0 0 0 0 0 0 0 0 0 0 0 0 0 0 0 0 0 0 0 0 0 0 0 0 0 0 0 0 0 0 0.000885063085091817 0 0 0 0 0 0 0 0 0 0 0 0 0.000885063085091817
0.00516987011156292 0 0 0 0.00436652072325126 0 0 0 0 0 0.00864224200090877 0.0070632708530174 0 0 0 0.0207126853443792 0 0 0 0 0 0.0364695614671548 0 0.0302671524351928 0 0.00878812698825015 0 0 0 0 0 0 0 0 0 0 0 0 0 0.0990086536577244 0 0 0.0538700569866617 0 0.145567893312656 0 0 0.00712977712002701 0 0.00833399003247061 0 0 0 0 0 0 0 0 0 0 0 0 0 0 0 0 0 0 0 0 0.0332280402948594 0 0 0 0.0280942386635582 0 0 0 0 0 0 0 0 0 0 0 0 0 0 0 0 0 0 0 0 0 0 0 0 0 0 0 0 0 0 0 0 0 0 0 0 0 0 0 0 0 0 0 0 0 0 0.00624331667207434 0 0 0 0 0 0 0.00744956660045332 0 0 0 0 0 0.0111911579135159 0 0 0 0 0.00365934183845156 0 0 0 0 0 0 0 0 0 0 0 0 0 0 0 0 0 0 0 0 0 0 0 0 0 0 0 0 0 0 0 0.0435736425959235 0 0 0 0 0 0 0 0 0 0 0 0 0 0.00606214573893321 0.0134818707604175 0 0 0 0 0 0 0 0 0 0 0 0 0.00603414004990867 0.0924469343929126 0 0 0.103210232681429 0.0101201024203474 0.0877516452797673 0 0 0 0 0 0 0 0 0 0 0 0 0 0 0 0 0 0.0139204539432528 0 0 0 0 0 0 0 0 0 0 0 0 0 0 0 0 0 0 0 0 0 0 0 0 0 0 0 0 0 0 0 0 0 0 0 0 0 0 0 0 0 0 0 0 0 0 0 0 0 0 0 0 0 0 0 0 0 0 0.0981433691209385 0 0 0 0 0 0 0 0 0 0 0 0 0 0 0 0 0 0 0 0 0 0 0 0 0 0 0 0 0 0 0 0 0 0
0 0 0 0 0 0 0 0 0 0 0 0 0 0 0 0.0104242287640279 0 0 0 0 0 0.363873799721339 0 0.175778840800506 0 0 0 0 0 0 0 0 0 0 0 0 0 0 0.136203909155951 0 0 0 0.137347679856183 0 0.062029325232993 0 0 0 0 0.0330501390136654 0 0 0 0 0 0 0 0 0 0 0 0 0 0 0 0 0 0 0 0 0.0532449893377573 0 0 0 0 0 0 0 0 0 0 0 0 0 0 0 0 0 0 0 0 0 0 0 0 0 0 0 0 0 0 0 0 0 0 0 0 0 0 0 0 0 0 0 0 0 0 0 0 0 0 0 0 0 0 0 0 0 0 0 0 0 0 0 0 0 0 0 0.0051278512959887 0 0 0 0 0 0 0 0 0 0 0 0 0 0 0 0 0 0 0 0 0 0 0 0 0 0 0 0 0 0 0 0 0 0 0 0 0 0 0 0 0 0 0 0 0 0 0 0.00582995481206775 0 0 0 0.00573176296732719 0 0 0 0 0 0 0 0 0 0.0113575190421938 0 0 0 0 0 0 0 0 0 0 0 0 0 0 0 0 0 0 0 0 0 0 0 0 0 0 0 0 0 0 0 0 0 0 0 0 0 0 0 0 0 0 0 0 0 0 0 0 0 0 0 0 0 0 0 0 0 0 0 0 0 0 0 0 0 0 0 0 0 0 0 0 0 0 0 0 0 0 0 0 0 0 0 0 0 0 0 0 0 0 0 0 0 0 0 0 0 0 0 0 0 0 0 0 0 0 0 0 0 0 0 0 0 0 0 0
0 0 0 0 0 0 0 0 0 0 0 0 0 0 0 0 0 0 0 0 0 0 0 0 0 0 0 0 0 0 0 0.0145791253153262 0.027310376208231 0 0.0364019426672687 0.153047056571314 0 0 0 0 0 0.177854240429121 0 0 0 0 0 0.0697969306342515 0 0 0 0 0.10435139108841 0 0 0 0 0 0 0 0 0 0 0 0 0 0 0 0 0 0 0 0 0 0 0 0 0 0 0 0 0 0.0779111509059357 0.06537048092563 0 0 0 0 0 0 0 0 0 0 0 0 0 0 0 0 0.0656678045870318 0.0204642768187607 0 0 0 0 0 0 0 0 0 0 0 0 0 0 0 0 0 0 0 0 0 0 0 0 0.0693228382752264 0 0 0 0 0 0 0 0 0 0 0 0 0 0 0 0 0 0 0 0 0 0 0 0 0 0.0108281853070142 0 0 0 0 0 0 0 0 0 0 0 0 0 0 0 0 0 0 0 0 0 0 0 0 0 0 0 0 0 0 0 0 0 0 0 0 0 0 0 0 0 0 0 0 0 0 0 0 0 0 0 0 0 0 0 0 0 0 0 0.0652533997435372 0 0 0 0 0 0 0 0 0 0 0 0 0 0 0 0 0 0 0 0 0 0 0 0 0 0 0 0 0 0 0 0 0 0 0 0 0 0 0 0 0 0 0 0 0 0 0 0 0 0 0 0 0 0 0 0 0 0 0 0 0 0 0 0 0 0 0 0 0 0 0 0 0 0 0 0 0 0 0 0.0418408005229412 0 0 0 0 0 0 0 0 0 0 0 0 0 0 0 0 0 0 0 0 0 0 0 0
0 0 0 0 0 0 0 0 0 0 0 0 0 0 0 0 0 0 0 0 0 0 0 0 0 0 0 0 0 0 0 0 0 0 0 0 0 0 0 0 0.735200335408379 0 0 0 0 0 0 0 0 0 0 0 0.177105957911212 0 0 0 0 0 0 0 0 0 0 0 0 0 0 0 0 0 0 0 0 0 0 0 0 0 0 0 0 0 0 0 0 0 0 0 0 0 0 0 0 0 0 0 0 0 0 0 0.0876937066804096 0 0 0 0 0 0 0 0 0 0 0 0 0 0 0 0 0 0 0 0 0 0 0 0 0 0 0 0 0 0 0 0 0 0 0 0 0 0 0 0 0 0 0 0 0 0 0 0 0 0 0 0 0 0 0 0 0 0 0 0 0 0 0 0 0 0 0 0 0 0 0 0 0 0 0 0 0 0 0 0 0 0 0 0 0 0 0 0 0 0 0 0 0 0 0 0 0 0 0 0 0 0 0 0 0 0 0 0 0 0 0 0 0 0 0 0 0 0 0 0 0 0 0 0 0 0 0 0 0 0 0 0 0 0 0 0 0 0 0 0 0 0 0 0 0 0 0 0 0 0 0 0 0 0 0 0 0 0 0 0 0 0 0 0 0 0 0 0 0 0 0 0 0 0 0 0 0 0 0 0 0 0 0 0 0 0 0 0 0 0 0 0 0 0 0 0 0 0 0 0 0 0 0 0 0 0 0 0 0 0 0 0 0 0 0 0
0 0 0 0 0 0 0 0 0 0 0 0 0 0.0116536325960954 0 0.00274965027804664 0 0 0 0.00381506384173083 0 0.0837518803868204 0 0.0811396140235316 0 0 0 0 0 0 0 0 0 0 0 0 0 0 0.0255862708923918 0.047420318733917 0 0 0 0.0291486287650768 0.0989628373960537 0.0248705573697159 0 0 0 0.184832556781597 0 0 0 0 0 0 0 0 0 0 0 0.008979895718794 0 0.0477793684481297 0 0 0 0 0 0 0.00688902616834661 0 0.0144668826615259 0 0 0 0 0 0 0 0 0 0 0 0 0 0 0 0 0 0 0 0 0 0 0 0 0 0 0 0 0 0 0 0 0 0 0 0 0 0 0 0 0 0 0 0 0 0 0 0 0 0 0 0 0 0 0 0 0 0 0 0 0 0.00903600698748665 0 0 0 0 0 0 0 0 0 0 0 0 0 0 0 0 0 0 0 0 0 0 0 0 0 0 0 0 0 0 0 0 0 0 0 0.0346591427339784 0.0852013953912786 0 0 0 0 0 0 0 0.0061042837408119 0 0 0 0.00573953777168134 0.00410030466446056 0 0 0 0 0 0 0 0 0 0 0 0 0 0 0.0239638479501268 0 0 0 0 0 0.00573572573717533 0 0 0 0 0 0 0 0 0 0 0 0 0 0.0210253549991816 0 0 0 0.103125053211788 0 0 0 0.0041087992606849 0.00629257617534658 0.0136833205107817 0 0 0 0 0 0 0 0 0 0 0 0 0 0 0 0 0 0 0 0 0 0 0 0 0 0 0 0 0 0 0 0 0 0 0 0 0 0 0 0 0 0 0 0 0 0 0 0 0 0 0 0 0 0 0 0 0 0 0 0 0.0051784668034451 0 0 0 0 0 0 0 0 0 0 0 0 0 0 0 0 0 0 0 0 0 0 0 0 0 0
0 0 0 0 0 0 0 0 0 0 0 0 0 0 0 0.011016027046608 0 0 0 0 0 0 0 0 0 0 0 0 0 0 0 0 0 0 0 0 0 0 0 0 0 0 0.246397270720433 0 0 0.201249793321568 0 0 0 0.103943982176294 0.0234204092768252 0 0 0.116515015726541 0 0 0 0 0.0802989558696623 0 0 0 0 0 0 0.057578112836821 0 0 0 0 0 0 0 0 0 0 0 0 0 0 0 0 0 0 0 0 0.0133252872819753 0 0 0.0215570939662803 0 0 0 0 0 0 0 0 0 0 0 0 0 0 0 0 0 0 0 0 0 0 0 0 0 0 0 0 0 0 0 0 0 0 0 0 0 0 0 0 0 0 0 0 0 0 0 0 0 0 0 0 0 0.0546782192269856 0 0 0 0 0 0 0 0 0 0 0.070019832550007 0 0 0 0 0 0 0 0 0 0 0 0 0 0 0 0 0 0 0 0 0 0 0 0 0 0 0 0 0 0 0 0 0 0 0 0 0 0 0 0 0 0 0 0 0 0 0 0 0 0 0 0 0 0 0 0 0 0 0 0 0 0 0 0 0 0 0 0 0 0 0 0 0 0 0 0 0 0 0 0 0 0 0 0 0 0 0 0 0 0 0 0 0 0 0 0 0 0 0 0 0 0 0 0 0 0 0 0 0 0 0 0 0 0 0 0 0 0 0 0 0 0 0 0 0 0 0 0 0 0 0 0 0 0 0 0 0 0 0 0 0 0 0 0 0 0 0 0 0 0 0 0 0 0 0 0 0 0 0 0 0 0
0 0 0 0 0 0 0 0 0 0 0 0 0 0.0203534128465055 0 0.00270216101554884 0 0 0 0.0113804190093729 0.045950874024345 0.0210366232630915 0 0 0 0 0 0 0 0 0 0 0 0 0 0 0 0.00160556316337092 0.0940191875899971 0.0291226933135356 0 0 0.134574717637093 0 0 0.0343939490175381 0 0.019840710654517 0 0.183295675733427 0 0 0 0 0.00191871151916349 0 0 0 0.0030152465496105 0 0 0 0.00682269343047208 0 0 0.00883629839896306 0 0 0 0 0 0 0 0.00242307870159065 0.0891454063764042 0 0 0 0.00809314272039718 0 0 0 0 0 0 0.00232239873204871 0.00246110053780873 0.00285281814744957 0 0 0 0 0 0 0 0 0 0 0 0 0 0 0 0 0 0 0 0 0 0 0 0 0 0 0 0 0 0 0 0 0 0 0 0 0 0 0 0 0.0198816713976669 0 0 0.00243005841901659 0 0 0.0665031914073452 0 0 0 0 0 0 0 0 0 0 0 0 0 0 0 0 0 0 0 0.00224821202629198 0 0 0 0 0 0 0 0 0 0 0 0 0 0.023965686945595 0.00653120235930711 0.0414146422888167 0 0 0 0 0 0 0 0 0 0 0 0 0 0 0 0.00318426276225598 0 0 0 0.0334082221630503 0 0.00445536852999883 0 0 0 0 0 0 0.0160523152044745 0.00424916149555204 0 0 0 0 0 0.00703471854601335 0 0 0 0 0 0 0 0 0 0 0 0.015692286867341 0.00269328953403506 0 0 0 0.0201466824338589 0 0 0 0 0 0 0 0.00394214523712991 0 0 0 0 0 0 0 0 0 0 0 0 0 0 0 0 0 0 0 0 0 0 0 0 0 0 0 0 0 0 0 0 0 0 0 0 0 0 0 0 0 0 0 0 0 0 0 0 0 0 0 0 0 0 0 0 0 0 0 0 0 0 0 0 0 0 0 0 0 0 0 0 0 0 0 0 0 0 0 0 0 0 0 0 0
0 0 0 0 0 0 0 0 0 0 0 0 0 0 0 0 0 0 0 0 0.0171430225403207 0 0 0 0 0 0 0.0146800272097109 0 0 0 0 0 0 0 0 0 0 0 0 0 0 0.0352525175856041 0.0337459997400655 0.0358505088389582 0 0 0 0 0.0831657580888579 0.00373833351237787 0 0 0.00903097218974605 0 0 0 0 0.0102983715250801 0 0.156784835565436 0 0.0188611715264562 0.0425917328808849 0 0 0 0.00625104343930628 0.00573997473913014 0 0 0 0 0 0 0 0 0.0855618487301729 0.0422385255939683 0 0 0 0 0 0 0.00219178903817441 0.00135184135118001 0 0 0.00458757179734752 0 0 0 0 0 0 0 0 0 0 0 0 0 0 0 0.00751526188051734 0 0.00867889619142886 0 0 0 0.0272944010140484 0 0.0492141154327292 0 0 0 0 0 0 0 0.0153106850672519 0 0 0 0 0 0 0 0.0378934090181568 0 0 0 0 0.0522807327589539 0 0 0 0 0 0.00427699666504907 0 0 0.00357816024715639 0 0 0 0 0 0 0 0 0 0 0 0 0 0 0 0 0 0 0.0127149646287346 0 0.0144308551520017 0.0124259881598998 0.00209244484712735 0 0 0 0 0 0 0 0 0 0 0 0 0.0107390020536527 0 0 0 0 0.0107129316568651 0 0 0 0 0 0.0191995144610891 0 0 0 0 0 0 0 0 0 0 0 0 0 0 0 0 0 0 0.00623119162496862 0 0 0 0 0 0 0 0 0.01395613897756 0.00707501507155386 0 0 0.00216410393487002 0.0371271125552429 0 0 0 0 0 0 0 0 0.00481438646520755 0 0 0 0 0 0 0 0 0 0 0 0 0 0 0 0 0 0 0 0 0.00116520052223334 0 0 0 0 0 0 0 0 0 0 0 0 0 0 0 0 0 0 0 0 0 0 0 0 0 0 0.00957258709869982 0 0 0 0 0 0 0 0.00258266494982252 0.00731312508967106 0 0 0 0 0.00174369574085975 0.00612719601906678 0 0 0 0 0 0 0 0 0 0 0 0.00270337682280314 0 0 0 0 0 0 0 0 0
0 0 0 0 0.0378333125730404 0 0 0.105332305451816 0 0 0 0 0 0 0 0.00201415495329609 0 0 0 0 0 0 0 0.00161362473168571 0 0 0 0 0.0606868290834443 0 0 0 0 0 0 0 0 0.0116929051168671 0 0 0 0 0 0 0 0 0 0 0 0 0.226878984488609 0 0 0 0 0 0.00617181368140473 0 0.0403746370736956 0.00405222183088211 0.0230254050753577 0 0 0 0 0 0 0.00560649050538958 0.0610570052206649 0.0275817332694561 0 0.0268122708772725 0 0.0395543600606389 0 0 0 0 0.00216531291723185 0 0 0 0 0 0 0.00969363421024954 0.00823089510598068 0.0183116328907745 0.00626040018648018 0 0 0 0 0.00261606701995212 0 0 0 0 0 0 0 0 0 0 0 0 0 0 0 0 0 0 0 0 0 0 0 0 0 0 0 0 0 0 0 0 0 0 0 0 0 0.123433228279904 0.0141771721466562 0 0 0 0 0 0 0 0.13482360324925 0 0 0 0 0 0 0 0 0 0 0 0 0 0 0 0 0 0 0 0 0 0 0 0 0 0 0 0 0 0 0 0 0 0 0 0 0 0 0 0 0 0 0 0 0 0 0 0 0 0 0 0 0 0 0 0 0 0 0 0 0 0 0 0 0 0 0 0 0 0 0 0 0 0 0 0 0 0 0 0 0 0 0 0 0 0 0 0 0 0 0 0 0 0 0 0 0 0 0 0 0 0 0 0 0 0 0 0 0 0 0 0 0 0 0 0 0 0 0 0 0 0 0 0 0 0 0 0 0 0 0 0 0 0 0 0 0 0 0 0 0 0 0 0 0 0 0 0 0 0 0 0 0 0 0 0 0 0 0 0 0 0 0 0 0 0 0 0 0 0 0 0 0 0 0 0
0 0 0 0 0 0 0 0 0 0 0 0 0 0 0 0 0 0 0 0 0 0 0 0 0 0.167900789235947 0 0 0 0 0 0 0.0180965776878546 0 0.0314065670597893 0 0 0 0.0264794476726282 0 0.0479966974477417 0 0 0 0.114087823380425 0 0 0 0 0 0 0 0 0 0 0 0 0 0 0 0 0 0 0 0 0 0 0 0 0 0 0 0 0 0.115733475247675 0 0 0 0 0 0 0 0 0 0 0 0 0 0 0 0 0 0 0 0 0 0 0 0 0 0.0199640168594613 0 0 0 0 0 0 0 0 0 0 0 0 0 0 0 0 0 0 0 0 0 0 0 0 0 0.146822664001821 0 0 0 0 0 0 0 0 0 0 0 0 0 0 0 0 0 0 0 0 0 0 0 0 0 0 0 0 0 0 0 0 0 0 0 0 0 0 0 0 0 0 0 0 0 0 0 0 0 0 0 0 0 0 0 0 0 0 0 0.034318237137697 0 0 0 0 0 0 0 0 0 0 0 0 0 0.0581217284400884 0 0 0.0375865689651027 0 0.129018554084053 0 0 0 0 0 0 0 0 0 0 0 0 0 0 0 0 0 0 0 0 0 0 0 0 0 0 0 0 0 0 0 0 0 0 0 0 0 0 0 0 0 0 0 0 0 0 0 0 0 0 0 0 0 0 0 0 0 0 0 0 0 0 0 0 0 0 0 0 0 0 0 0 0 0 0 0 0.0524668527797154 0 0 0 0 0 0 0 0 0 0 0 0 0 0 0 0 0 0 0 0 0 0 0 0 0 0 0 0 0 0 0 0 0 0
0 0 0 0 0 0 0 0 0 0 0 0 0.110960993749994 0 0 0 0 0 0 0 0 0 0.0498388155965269 0 0.358072407429488 0.0618996935991759 0 0 0 0 0 0.105326924513633 0.00741250681185848 0.00377987422188375 0.148873737539266 0 0 0 0 0 0 0 0 0 0 0 0 0 0 0 0 0 0 0 0 0 0.0191826409391736 0 0 0 0 0 0 0 0 0 0 0 0 0 0 0 0 0 0 0 0 0 0 0 0 0 0 0 0 0 0 0 0 0 0 0 0 0 0 0 0 0 0 0 0.0161735880236604 0 0 0 0 0 0 0 0 0 0 0 0 0 0.0132785346187828 0 0 0 0 0 0.0579423889892432 0 0 0 0 0 0 0 0 0 0 0 0 0 0 0 0 0 0 0 0 0 0 0 0 0 0 0 0 0 0 0 0 0 0 0 0 0 0 0 0 0 0 0 0 0 0 0 0 0.00748644368270766 0 0 0 0 0 0 0 0 0 0 0 0 0 0 0 0 0 0.0182248385121431 0 0 0 0 0 0 0 0 0 0 0 0 0 0 0 0 0 0 0 0 0 0 0 0 0 0 0 0 0 0 0 0 0 0 0 0 0 0 0 0 0 0 0 0 0 0 0 0 0 0 0 0 0 0 0 0 0 0 0 0 0 0 0 0 0 0 0 0 0 0 0 0 0 0 0 0.0215466117724633 0 0 0 0 0 0 0 0 0 0 0 0 0 0 0 0 0 0 0 0 0 0 0 0 0 0 0 0 0 0 0 0 0 0 0 0 0 0 0 0 0 0 0 0 0 0 0 0 0 0 0 0 0
0 0 0 0 0 0 0 0 0 0 0 0 0 0 0 0 0 0 0 0 0 0.0260526096344106 0 0 0 0 0 0 0 0 0 0 0 0 0 0 0 0 0.00943343356160702 0.027194037464261 0 0 0.440489672773782 0.0293048057455614 0.32123151090619 0.139828980358582 0 0 0 0 0 0 0 0 0 0 0 0 0 0 0 0 0 0 0 0 0 0 0 0 0 0 0 0 0 0 0 0 0 0 0 0 0 0 0 0 0 0 0 0 0 0 0 0 0 0 0 0 0 0 0 0 0 0 0 0 0 0 0 0 0 0 0 0 0 0 0 0 0 0 0 0 0 0 0 0 0 0 0 0 0 0 0 0 0 0 0 0 0 0 0 0 0 0 0 0 0 0 0 0 0 0 0 0 0 0 0 0 0 0 0 0 0 0 0 0 0 0 0 0 0 0 0 0 0 0 0 0 0 0 0 0 0 0 0 0 0 0 0 0 0 0 0 0 0 0 0 0 0 0 0 0 0 0 0 0 0 0 0 0 0 0 0 0 0 0 0 0 0 0 0 0 0 0.00646494955560707 0 0 0 0 0 0 0 0 0 0 0 0 0 0 0 0 0 0 0 0 0 0 0 0 0 0 0 0 0 0 0 0 0 0 0 0 0 0 0 0 0 0 0 0 0 0 0 0 0 0 0 0 0 0 0 0 0 0 0 0 0 0 0 0 0 0 0 0 0 0 0 0 0 0 0 0 0 0 0 0 0 0 0 0 0 0 0 0 0 0 0 0 0
0 0 0 0 0 0 0 0 0 0 0 0 0 0 0 0 0 0 0 0 0 0 0 0 0 0 0 0 0.00430753796529612 0 0 0 0 0.0340272259417264 0 0 0 0 0 0 0 0 0 0.00239900503287796 0 0.00228364118637676 0.252716404396424 0 0 0 0 0 0 0 0.195322434652317 0 0.047967457125894 0.00631022092126728 0.0215491362498928 0 0.00943871973976814 0 0 0 0 0 0 0.0194761087878778 0.00610661553740004 0.0047898406239682 0 0.173497693500151 0 0 0 0 0.0626956196985824 0 0 0 0 0 0 0 0 0.00596543506809501 0 0.0104951343608516 0 0 0 0 0 0 0 0 0 0 0 0 0 0 0 0 0 0 0 0 0 0 0 0 0 0 0 0 0 0 0 0 0 0 0 0 0.00211683170879684 0 0 0 0 0.00108272555187561 0 0 0 0 0 0 0 0 0 0.00387356924048521 0.119687347609164 0 0 0 0 0 0 0 0 0 0 0 0 0 0.0109102714415413 0 0 0 0 0 0 0 0 0 0 0 0 0 0 0 0 0 0 0 0 0 0 0 0 0 0 0 0 0 0 0 0 0 0 0 0 0 0 0 0 0 0 0 0 0 0 0 0 0 0 0 0 0 0 0 0 0 0 0 0 0 0 0 0 0 0 0 0 0 0 0 0 0 0 0 0 0 0 0 0 0 0 0 0 0 0 0 0 0 0 0 0 0 0 0 0 0 0 0 0 0 0.00298102365936919 0 0 0 0 0 0 0 0 0 0 0 0 0 0 0 0 0 0 0 0 0 0 0 0 0 0 0 0 0 0 0 0 0 0 0 0 0 0 0 0 0 0 0 0 0 0 0 0 0 0 0 0 0 0 0 0 0 0 0 0
0 0 0 0 0 0 0 0 0 0 0 0 0 0 0 0.0570357600888541 0 0 0 0 0 0 0 0 0 0 0 0 0 0 0 0 0 0 0 0 0 0 0 0 0 0 0 0 0 0 0 0 0 0 0 0 0 0 0 0 0 0 0 0 0 0 0 0 0 0 0 0 0 0 0.059117012523006 0 0.102594645304675 0 0 0.0412037828244297 0 0 0 0 0 0 0 0 0 0 0 0 0 0 0 0 0 0 0 0 0 0 0 0.123302079179372 0 0 0 0 0 0 0 0 0 0 0 0 0 0 0 0 0 0 0 0 0 0 0 0 0 0 0 0 0 0 0 0 0 0 0 0 0 0 0 0 0 0 0 0 0 0 0 0.028988820661825 0 0 0 0 0 0 0 0 0 0 0 0 0 0 0 0 0 0 0 0 0 0 0 0 0 0 0 0 0 0 0 0 0 0 0 0.0539990125435967 0 0 0 0 0 0 0 0.143872824568021 0 0 0 0 0 0 0 0 0 0 0.106720209107913 0 0 0 0 0 0 0 0 0 0.0408740613584899 0.0287520577250594 0 0 0 0 0 0 0 0.124680523523653 0 0 0 0 0 0 0 0 0 0 0 0 0 0 0 0 0 0 0 0 0 0 0 0 0 0 0 0 0 0 0 0 0 0 0 0 0 0 0 0 0 0 0 0 0 0 0 0 0 0 0 0 0 0 0 0 0 0 0 0 0 0 0 0 0 0 0 0 0 0 0.0888592105911057 0 0 0 0 0 0 0 0 0 0 0 0 0 0 0 0 0 0 0 0 0 0 0 0
0 0 0 0 0 0 0 0 0 0 0 0 0 0 0 0 0 0 0 0 0 0 0 0 0 0 0 0 0 0 0 0 0 0 0 0.246543946553799 0 0 0 0 0.0900431066019107 0.0369695297391685 0 0 0 0 0 0 0 0 0 0 0 0 0 0 0 0 0 0 0 0 0 0 0 0 0 0 0 0 0 0 0 0 0 0 0 0 0 0 0 0 0.19753592900476 0 0.149921014727353 0 0 0 0 0 0 0 0 0 0 0 0 0 0 0 0 0 0 0 0 0 0 0 0 0 0 0 0 0 0 0 0 0 0 0 0 0 0 0 0 0 0 0 0 0 0 0 0 0 0 0 0 0 0 0 0 0 0 0 0 0 0 0 0 0 0 0 0 0 0 0 0 0 0 0 0 0 0 0 0 0 0 0 0 0 0 0 0 0 0 0 0 0 0 0 0 0 0 0 0 0 0 0 0 0 0 0.0838981458943682 0 0 0 0 0 0.0823267363861922 0 0 0 0 0.0874232780748038 0 0 0 0 0 0 0 0 0 0 0 0 0 0 0 0 0 0 0 0 0 0 0 0 0 0 0 0 0 0 0 0 0 0 0 0 0 0 0.0253383130176451 0 0 0 0 0 0 0 0 0 0 0 0 0 0 0 0 0 0 0 0 0 0 0 0 0 0 0 0 0 0 0 0 0 0 0 0 0 0 0 0 0 0 0 0 0 0 0 0 0 0 0 0 0 0 0 0 0 0 0 0 0 0 0 0 0 0 0 0 0 0 0 0 0 0 0
0 0 0 0 0 0 0 0 0 0 0 0 0 0 0 0 0 0 0 0 0 0 0 0 0 0 0 0.133502334309206 0 0 0.0281498549448358 0 0 0 0 0 0 0 0 0 0 0 0 0.0553722353711942 0 0.0255951575548539 0 0 0 0 0 0 0 0 0 0 0 0 0 0 0.0227357364902581 0 0 0 0.111938205147199 0.138922450980024 0.09808660567445 0 0 0 0 0 0 0 0 0 0 0 0 0 0 0 0 0 0 0 0 0 0 0 0 0 0 0 0 0 0 0 0 0 0 0 0 0 0 0 0 0.265961734258505 0 0 0 0 0 0 0 0 0 0 0 0 0 0 0.0284931458587972 0 0 0 0 0 0 0.0416727440785267 0 0 0 0 0 0 0 0 0 0 0 0 0 0 0 0 0 0 0 0 0 0 0 0 0 0 0 0 0 0 0 0 0 0 0 0 0 0 0 0 0 0 0 0.0282306353773916 0 0 0 0 0 0 0 0 0 0 0 0 0 0 0 0 0 0 0 0 0 0 0 0 0 0 0 0 0 0 0 0 0 0 0 0 0 0 0 0 0 0 0 0 0 0 0 0 0 0 0 0 0 0 0 0 0 0 0 0 0 0 0 0 0 0 0 0 0 0 0 0 0 0 0 0 0 0 0 0 0 0 0 0 0 0 0 0 0 0 0 0 0 0 0 0 0 0 0 0 0 0 0 0 0.0213391599547575 0 0 0 0 0 0 0 0 0 0 0 0 0 0 0 0 0 0 0 0 0 0 0 0 0 0 0 0 0 0 0 0 0 0 0 0 0 0
0 0 0 0.00401339168214234 0 0 0.00112168142090541 0 0 0 0 0 0 0 0 0.00343145039761697 0 0 0 0 0 0 0 0 0 0 0 0 0 0.00075080328988083 0.00180015961103761 0 0.00395382148465547 0.166526677616001 0 0 0 0.00335735650333061 0 0 0 0 0 0 0.000559183495544091 0 0 0 0 0 0.0893992111614844 0 0 0 0 0 0.0184150475448608 0.0487347834494179 0.00440208431537155 0 0 0 0 0 0 0 0 0.0110966269853137 0.00903903673973625 0 0 0.232674490363032 0 0 0 0 0.0372658036650857 0 0 0 0.000879098236599002 0 0 0 0 0 0.000541069100618015 0 0.00134040147047729 0.0015557722443608 0 0 0 0 0 0.00103516399023547 0 0 0 0 0.00258650636339852 0.00387387288845839 0 0 0 0 0 0 0 0 0 0 0 0 0 0 0 0 0 0 0 0 0 0 0 0 0 0.00197355777002524 0 0 0.00313107208214675 0 0 0 0 0 0 0 0 0.130946136421075 0 0 0 0.00398691960001447 0 0 0.00353526030864391 0 0 0 0 0 0 0.00289181133052018 0.106879861001385 0.00721103708570555 0 0 0 0 0 0 0 0 0 0 0 0 0 0 0 0 0 0 0 0 0 0 0 0 0 0 0 0 0 0 0 0 0.00494310994918656 0 0 0 0 0 0 0 0 0 0 0 0 0 0 0 0 0 0 0 0 0 0 0 0 0 0 0 0 0 0 0 0 0 0 0 0 0 0 0 0 0 0 0 0 0 0 0 0 0 0 0 0 0 0 0 0 0 0 0 0 0 0 0 0 0 0 0 0.0331897869710983 0 0 0 0 0 0 0 0 0 0 0 0 0 0 0 0 0 0 0 0 0 0 0 0 0 0 0 0 0 0 0 0 0 0 0 0 0 0 0 0.00132755898172352 0 0.00209683795909743 0 0 0 0.00405719026670969 0.0102005533662198 0 0 0 0 0 0 0 0 0.0163260884193565 0 0 0 0.0189497244675284
0 0 0 0 0 0 0 0 0 0 0 0 0 0 0 0 0 0 0 0 0 0 0 0 0 0 0 0 0 0.0147208569486297 0.0232434583399416 0.0266093464843585 0 0.0816452491115713 0 0 0 0 0 0 0 0 0 0 0 0 0 0 0 0 0 0 0 0 0 0 0.450573481487953 0 0 0 0 0 0 0 0 0 0 0 0 0 0 0 0 0 0 0 0 0 0 0 0 0 0 0 0 0 0 0 0 0 0 0 0 0 0 0 0 0 0 0 0 0 0 0 0 0 0 0 0 0 0 0 0 0 0.0501386196655722 0 0 0 0 0 0 0 0 0 0 0 0 0 0 0 0 0 0 0 0 0 0 0 0 0 0 0 0 0 0 0 0 0 0 0 0 0 0 0 0 0 0 0 0 0 0 0 0 0 0 0 0 0.198905606948612 0 0 0 0 0 0 0 0 0 0 0 0 0 0 0 0 0 0 0 0 0 0.0266498272345882 0 0 0 0 0 0 0 0 0 0 0 0 0 0 0 0 0 0 0.0672440407403497 0 0 0 0 0 0 0 0 0 0 0 0 0 0 0 0 0 0 0 0 0 0 0 0 0 0 0 0 0 0 0 0 0 0 0 0 0 0 0 0 0 0 0 0 0 0 0 0 0 0 0.0144856427736893 0 0 0.0457838702647347 0 0 0 0 0 0 0 0 0 0 0 0 0 0 0 0 0 0 0 0 0 0 0 0 0 0 0 0 0 0 0 0 0 0 0 0 0 0 0 0 0 0 0 0 0 0 0 0 0 0 0 0 0 0
0 0 0 0.00449861880190486 0 0 0 0 0.0071012112722692 0 0 0 0.0181394782606719 0 0 0.00539651027076805 0 0 0 0 0 0 0 0 0.0214566726861702 0 0 0 0 0.00516815392307953 0.0138302805476488 0.0133023109648108 0 0.0598278964794201 0.0339394242185665 0 0 0.00562565813996491 0 0 0 0 0 0 0 0 0.0108658225197172 0 0.0149609335959305 0 0.0758153827818521 0 0 0 0.0635919178258969 0.0909901678450348 0 0.0054438594927129 0 0 0 0 0 0 0 0 0 0 0.00774127491664923 0 0 0.338146677418438 0 0 0 0 0 0 0 0 0 0 0 0 0 0 0 0 0 0 0 0 0 0 0 0.0133520516564239 0 0 0 0 0 0 0 0 0 0 0 0 0 0 0 0 0 0 0.0156106518314595 0 0 0 0 0 0 0 0 0 0 0 0 0 0 0 0.00467164260197812 0 0 0.0146467681394509 0.00391024799419469 0 0 0 0 0 0 0 0 0 0 0 0 0 0 0 0 0 0 0 0 0 0 0 0 0 0 0 0 0 0 0 0 0.0156657065071768 0 0 0 0 0 0 0 0 0 0 0 0 0 0 0 0 0 0 0 0 0.0475626301601927 0.0206753896298961 0 0 0 0 0 0.0118671494601404 0 0 0 0 0 0 0 0 0 0 0 0 0.00851547034573428 0 0 0 0 0 0 0 0 0 0 0 0 0 0 0 0 0 0 0 0 0 0 0 0 0 0 0 0 0 0 0 0 0 0 0 0 0 0 0 0 0 0 0 0 0 0 0 0.0196001717007711 0 0 0 0 0 0 0 0 0 0 0 0 0 0 0 0 0 0 0 0 0 0 0 0 0 0 0 0 0 0 0 0 0 0 0 0 0 0 0 0 0 0 0 0 0 0 0.00778542405825506 0 0 0 0 0 0 0 0 0 0 0 0 0.0202944439528202
0 0 0 0 0 0 0 0 0 0 0 0 0 0 0 0 0 0 0 0 0 0 0 0 0 0 0 0 0 0 0 0 0 0.0238330721042483 0 0 0 0 0 0 0 0 0 0 0 0 0 0 0 0 0.0216668827122669 0 0 0 0.365602663647362 0 0.0118262795234529 0 0 0 0 0 0 0 0 0 0 0.0396417818508089 0 0 0 0.323137107704675 0 0 0 0 0.0144039559115791 0 0 0 0 0 0 0 0 0 0 0 0 0 0 0 0 0 0 0 0 0 0 0 0 0 0 0 0 0 0 0 0 0 0 0 0 0 0 0 0 0 0 0 0 0 0 0 0 0 0 0 0 0 0 0 0 0 0 0 0 0 0 0.0639954265347305 0.0267308196301117 0 0 0.00847573808709385 0 0 0 0 0 0 0 0 0 0 0.0908457532729429 0 0 0 0 0 0 0 0 0 0 0 0 0 0 0 0 0 0 0 0 0 0 0 0 0 0 0 0 0 0 0 0 0 0 0 0 0 0 0 0 0 0 0 0 0 0 0 0 0 0 0 0 0 0 0 0 0 0 0 0 0 0 0 0 0 0 0 0 0 0 0 0 0 0 0 0 0 0 0 0 0 0 0 0 0 0 0 0 0 0 0 0 0 0 0 0 0 0 0 0 0 0.00984051902072784 0 0 0 0 0 0 0 0 0 0 0 0 0 0 0 0 0 0 0 0 0 0 0 0 0 0 0 0 0 0 0 0 0 0 0 0 0 0 0 0 0 0 0 0 0 0 0 0 0 0 0 0 0 0 0 0 0 0 0 0
0 0 0 0 0 0 0 0 0 0 0 0 0 0 0 0.000812118435689627 0.000517831718563469 0 0 0 0 0.000632864504439436 0 0.00174051805085577 0 0 0 0.000769704808417066 0 0 0.00112315126636242 0 0 0 0 0 0.0020372548373247 0.0101167118254803 0 0 0 0 0 0.00255423158359912 0.000596210509170282 0.00195358392118398 0.0139656607945757 0 0 0 0.00669180937141949 0 0 0 0.00298669237073975 0 0 0 0 0 0.00867468753698592 0 0 0.00257577628271112 0 0 0 0 0 0 0 0 0.0011059117903523 0.0456880749868121 0 0.00280062078575014 0 0.00127579675778315 0.000485672893198374 0 0 0.00167187303414778 0.000335519894764661 0.000495298744995425 0 0.0639294844101584 0.0304038370060374 0.0960491403315103 0.0342938644903698 0.0870572372580949 0.0026649425338131 0 0 0.000713596963039641 0 0.00315016550611702 0.000666260968175432 0 0.000663188297446593 0.000975579439721069 0 0 0.00317044490514235 0.00109729263307556 0 0 0 0 0 0 0 0 0 0 0 0 0 0 0 0 0 0.00044115445677035 0.00201353659008571 0.0118210949476585 0.000744827727292866 0 0 0.00146628481839727 0 0.00045988521116943 0.000550624864308656 0.00418503135088916 0.0274653570637066 0.00143322975371729 0 0 0 0.00031132964927239 0.000168987406342352 0.0111324482484415 0.0850101642420552 0.00425024043689163 0.0334260712801638 0.18935065013561 0 0.00179019560077427 0.0965869348283991 0.0228758762607414 0.0012040844977737 0.000988991493782707 0 0 0 0 0.0616768122407366 0.00420357544699592 0 0 0 0 0 0 0 0 0 0 0 0 0 0 0 0 0 0 0 0 0 0 0 0 0 0 0 0 0 0 0 0 0 0 0 0 0 0 0 0 0 0 0 0 0 0 0 0 0 0 0 0 0 0 0 0 0 0 0 0 0 0 0 0 0 0 0 0 0 0 0 0 0 0 0 0 0 0 0 0 0 0 0 0 0 0 0 0 0 0 0 0 0 0 0 0 0 0 0 0 0 0 0 0 0 0 0 0 0 0 0 0 0 0 0 0 0 0 0 0 0 0 0 0 0 0 0 0 0 0 0 0 0 0 0 0 0 0 0 0 0 0 0 0 0 0 0 0 0 0 0 0 0 0 0 0 0 0 0 0 0
0 0 0 0 0 0 0 0 0 0 0 0 0 0 0 0 0 0 0 0 0.107644088716404 0 0 0 0 0 0 0.0226681468539729 0 0 0 0 0 0 0 0 0 0 0 0 0 0 0 0 0 0 0.0191046826849911 0 0 0 0 0 0 0 0 0 0 0 0 0 0.219808879834244 0 0.127360944829173 0 0 0 0.0271644690900004 0 0 0 0 0 0 0.0148428886477627 0 0 0.0170172454821988 0.0264066797845933 0.0219611661426562 0 0 0 0 0 0 0 0 0 0 0 0 0 0 0 0 0 0 0 0 0 0 0 0 0 0 0 0 0 0 0 0 0 0 0 0 0 0 0 0 0 0 0 0.185408374291586 0 0.113171019237267 0 0 0 0 0.0113640982128929 0 0.0148641933891749 0 0 0.0145705704725758 0 0 0 0 0 0 0 0 0 0 0 0 0 0 0 0 0 0 0 0 0 0 0 0 0 0 0 0 0 0 0 0 0 0 0 0 0 0 0 0 0 0 0 0 0 0 0 0 0 0 0 0 0 0 0 0 0 0 0 0 0 0 0 0 0 0 0 0 0 0 0 0 0 0 0 0 0 0 0 0 0 0 0 0 0 0 0 0 0 0 0 0 0 0 0 0 0 0 0 0 0 0 0 0 0 0 0 0 0 0 0 0 0 0 0 0 0 0 0 0 0 0 0 0 0 0 0 0 0 0 0 0 0 0 0.0293654436351828 0 0 0 0 0 0 0 0 0.0118379091064709 0 0.0154391995888532 0 0 0 0 0 0 0 0 0 0 0 0 0 0 0 0 0 0 0 0 0 0 0 0 0 0 0 0 0 0 0 0 0 0 0 0
0 0 0 0 0 0 0 0 0 0 0 0 0 0 0 0 0 0 0 0 0.0205410775280948 0 0 0.0123544835651003 0 0 0 0 0 0 0 0 0 0 0 0 0 0 0 0 0 0 0 0 0 0.120811872625896 0.0323520780547167 0 0 0 0.0119060808978013 0 0 0.00618146316963101 0 0 0 0 0.0352367532214438 0.0655078760588453 0 0 0.0434011740380566 0.00943554238866867 0 0.0497081934140948 0.0480605812490578 0.00967387250442339 0 0 0.00310952976871874 0 0.00475062741588281 0.0174695125759148 0 0 0.0037348929494428 0.044253403438275 0.0618676505038259 0 0 0 0 0 0 0.00870895387255323 0 0.0196106150217841 0 0 0 0 0 0 0 0 0 0 0 0.00358463227627513 0 0 0 0 0 0 0 0 0 0.00369345928616274 0 0.0132765067553731 0 0.0405687434471071 0 0 0 0 0 0 0 0.00963628274833019 0.0511659568082134 0 0 0 0 0 0 0.0454274112246548 0 0.0184208901493402 0.0130143737115135 0 0.0189309518305837 0 0 0 0 0 0.100457200584572 0 0 0 0 0 0 0 0 0 0 0 0 0 0 0 0 0 0 0 0 0 0 0 0 0 0 0 0 0 0 0 0 0.00786408763987885 0 0 0 0 0 0 0 0 0 0 0 0 0 0 0 0 0 0 0 0 0 0 0 0 0 0 0 0 0 0 0 0 0 0 0 0.0189396341964556 0 0 0 0 0 0 0 0 0 0 0 0 0 0 0 0 0 0 0 0 0 0 0 0 0 0 0 0 0 0 0 0 0 0 0 0 0 0 0 0 0 0 0 0 0 0 0 0 0 0 0 0 0 0 0 0 0 0 0 0.0147316103657958 0 0 0 0 0 0 0 0 0.00495022842491432 0 0.00666179628860138 0 0 0 0 0 0 0 0 0 0 0 0 0 0 0 0 0 0 0 0 0 0 0 0 0 0 0 0 0 0 0 0 0 0 0 0
0 0 0 0 0 0 0 0 0 0 0 0 0 0 0 0 0 0 0 0 0 0 0 0.039235463975961 0 0 0 0 0 0 0 0 0 0 0 0 0 0 0 0 0 0 0.0329935693479781 0 0 0 0 0 0 0 0 0 0 0 0 0 0 0 0 0 0 0 0 0.171680822955375 0 0 0 0 0 0 0.308396776026783 0 0.322298147817888 0 0 0.0675431492581888 0 0 0 0 0 0 0 0 0 0 0 0 0 0 0 0 0 0 0 0 0 0 0 0 0 0 0 0 0 0 0 0 0 0 0 0 0 0 0 0 0 0 0 0 0 0 0 0 0 0 0 0 0 0 0 0 0 0 0 0 0 0 0 0 0 0 0 0 0 0 0 0 0 0 0 0 0 0 0 0 0 0 0 0 0 0 0 0 0 0 0 0 0 0 0 0 0 0 0 0 0 0 0 0 0 0 0 0 0 0 0 0 0 0 0 0 0 0 0 0 0 0 0 0 0.0254191200506117 0 0 0 0 0 0 0 0 0 0 0 0.0324329505672151 0 0 0 0 0 0 0 0 0 0 0 0 0 0 0 0 0 0 0 0 0 0 0 0 0 0 0 0 0 0 0 0 0 0 0 0 0 0 0 0 0 0 0 0 0 0 0 0 0 0 0 0 0 0 0 0 0 0 0 0 0 0 0 0 0 0 0 0 0 0 0 0 0 0 0 0 0 0 0 0 0 0 0 0 0 0 0 0 0 0 0 0 0 0 0 0 0 0 0 0 0 0 0 0
0 0 0 0 0 0 0 0 0 0 0 0 0 0 0 0 0 0 0 0 0.192148761652532 0 0 0 0 0 0 0 0 0 0 0 0 0 0 0 0 0 0 0 0 0 0 0 0.0280922942512184 0.0745052257912172 0 0 0 0 0 0 0 0 0 0 0 0 0 0.194579492868159 0.222491788454166 0 0 0 0 0 0 0 0 0 0.0141073551367927 0 0 0 0 0 0.0128427682129507 0.0844713726937551 0.11453326362597 0 0 0 0 0 0 0 0 0 0 0 0 0 0 0 0 0 0 0 0 0 0 0 0 0 0 0 0 0 0 0 0 0 0 0 0 0 0 0 0 0 0 0 0 0 0 0 0 0 0 0 0 0 0 0 0.0622276773132378 0 0 0 0 0 0 0 0 0 0 0 0 0 0 0 0 0 0 0 0 0 0 0 0 0 0 0 0 0 0 0 0 0 0 0 0 0 0 0 0 0 0 0 0 0 0 0 0 0 0 0 0 0 0 0 0 0 0 0 0 0 0 0 0 0 0 0 0 0 0 0 0 0 0 0 0 0 0 0 0 0 0 0 0 0 0 0 0 0 0 0 0 0 0 0 0 0 0 0 0 0 0 0 0 0 0 0 0 0 0 0 0 0 0 0 0 0 0 0 0 0 0 0 0 0 0 0 0 0 0 0 0 0 0 0 0 0 0 0 0 0 0 0 0 0 0 0 0 0 0 0 0 0 0 0 0 0 0 0 0 0 0 0 0 0 0 0 0 0 0 0 0 0 0 0 0 0 0 0 0 0 0
0 0 0 0 0 0 0 0 0 0 0 0 0 0 0 0 0 0 0 0 0.00713783863390774 0.0223554654084689 0 0.132942341110364 0 0 0 0 0 0 0 0 0 0 0 0 0 0 0 0 0 0 0.110268261631871 0 0 0.0693475006894453 0 0 0 0 0 0 0 0 0 0 0 0 0.0221080341463892 0 0.0199373215042959 0.107838515673784 0 0 0 0 0 0 0.0113181293468963 0 0.0454706439955415 0 0.0690052911355615 0 0 0.0115252884344684 0 0.0753774268272638 0.0677732045586719 0 0 0 0 0 0 0.00604908971738382 0.00599040969109286 0.00416007104298886 0 0.0140458118984203 0 0 0 0 0 0.00358383102707775 0 0 0 0 0 0 0 0 0 0 0 0 0 0 0 0 0 0 0 0 0 0 0 0 0 0 0 0 0 0 0 0 0 0 0 0 0 0 0.0578859084630675 0 0 0 0 0 0.00641842368354603 0 0 0.0117169420322165 0 0 0 0 0 0 0 0 0 0 0 0 0 0 0 0 0 0 0 0 0 0 0 0 0 0 0 0 0 0 0 0 0 0 0 0 0 0 0 0 0 0 0.00742347740609332 0 0 0 0 0 0 0 0 0 0 0 0 0.0132387786723078 0.058456858388728 0 0 0 0 0.00917686163261863 0 0 0.00280673455212088 0 0 0 0.00524145726323598 0 0 0 0 0 0 0 0 0 0 0.00733288755716982 0 0 0 0 0 0 0 0 0 0 0 0 0 0 0 0 0 0 0 0 0 0 0 0 0 0 0 0 0 0 0 0 0 0 0 0 0 0 0 0 0 0 0 0 0 0 0 0 0 0 0 0 0 0 0 0 0 0 0 0 0 0 0 0 0 0 0.014067193875003 0 0 0 0 0 0 0 0 0 0 0 0 0 0 0 0 0 0 0 0 0 0 0 0 0 0
0 0 0 0 0 0 0 0 0 0 0 0 0 0 0 0 0 0 0 0 0 0 0 0 0 0 0 0 0 0 0 0 0 0 0 0 0 0 0 0 0 0 0 0 0 0 0 0 0 0 0 0 0 0.730804442445444 0 0 0 0 0 0 0 0 0 0 0 0.269195557554556 0 0 0 0 0 0 0 0 0 0 0 0 0 0 0 0 0 0 0 0 0 0 0 0 0 0 0 0 0 0 0 0 0 0 0 0 0 0 0 0 0 0 0 0 0 0 0 0 0 0 0 0 0 0 0 0 0 0 0 0 0 0 0 0 0 0 0 0 0 0 0 0 0 0 0 0 0 0 0 0 0 0 0 0 0 0 0 0 0 0 0 0 0 0 0 0 0 0 0 0 0 0 0 0 0 0 0 0 0 0 0 0 0 0 0 0 0 0 0 0 0 0 0 0 0 0 0 0 0 0 0 0 0 0 0 0 0 0 0 0 0 0 0 0 0 0 0 0 0 0 0 0 0 0 0 0 0 0 0 0 0 0 0 0 0 0 0 0 0 0 0 0 0 0 0 0 0 0 0 0 0 0 0 0 0 0 0 0 0 0 0 0 0 0 0 0 0 0 0 0 0 0 0 0 0 0 0 0 0 0 0 0 0 0 0 0 0 0 0 0 0 0 0 0 0 0 0 0 0 0 0 0 0 0 0 0 0 0 0 0 0 0 0 0 0 0 0 0 0 0 0
0 0 0 0 0 0 0 0 0 0 0 0 0 0 0 0 0 0 0 0.0460436056445228 0.0904136177176056 0 0 0 0 0 0 0 0 0 0 0 0 0 0 0 0 0 0 0 0 0 0 0.0188613187828784 0.0179933251281476 0 0 0 0 0 0 0 0 0.0957584058671923 0 0 0 0 0 0 0.126023109527586 0 0 0 0.0284216652219096 0 0.331415548602884 0 0 0 0 0 0 0 0 0 0 0 0 0 0 0 0 0 0 0 0 0.0039583366628674 0 0 0 0 0 0 0 0 0 0 0 0 0 0 0 0 0 0 0 0 0 0 0 0 0 0 0 0 0 0 0 0 0 0 0.0747501770988559 0 0 0 0 0 0.0325352033453505 0.0530818967526517 0 0 0 0 0 0 0 0 0 0 0 0 0 0 0 0 0 0 0 0 0 0 0 0 0 0 0 0 0 0 0 0 0 0 0 0 0 0 0.0220768143111995 0 0 0 0 0 0 0 0 0 0 0 0 0 0 0 0 0 0 0 0 0 0.0105319590357887 0 0 0 0 0 0 0 0 0 0 0 0 0 0 0 0.00555898162160385 0 0 0 0 0 0 0 0 0 0 0 0.0369086381293754 0 0 0 0 0 0 0 0 0 0 0 0 0 0.0056673965495798 0 0 0 0 0 0 0 0 0 0 0 0 0 0 0 0 0 0 0 0 0 0 0 0 0 0 0 0 0 0 0 0 0 0 0 0 0 0 0 0 0 0 0 0 0 0 0 0 0 0 0 0 0 0 0 0 0 0 0 0 0 0 0 0 0 0 0 0 0 0 0 0 0 0 0 0 0 0 0 0 0 0 0 0
0 0 0 0 0 0 0 0 0 0 0 0 0 0 0 0 0 0 0 0.0496287147865284 0.010195930300212 0 0 0 0 0 0.0225619778844618 0 0 0 0 0 0 0 0 0 0 0 0 0 0 0 0 0 0 0 0 0 0 0 0 0 0 0.0905701622242041 0 0 0 0 0 0.0274943013210611 0.163223317187255 0 0 0 0 0.443960006292053 0 0 0 0 0 0 0 0 0 0 0 0 0 0 0 0 0 0 0 0 0 0 0 0 0 0 0 0 0 0 0 0 0 0 0 0 0 0 0 0 0 0 0 0 0 0 0 0 0.0151335615014378 0 0 0 0 0 0 0 0.0761903040948046 0 0 0 0 0 0 0.0435588887207506 0 0 0 0 0 0 0 0 0 0 0 0 0 0 0 0 0 0 0 0 0 0 0 0 0 0 0 0 0 0 0 0 0 0 0 0 0 0 0.0265795912294481 0 0 0 0.0124030994996003 0.0185001449581834 0 0 0 0 0 0 0 0 0 0 0 0 0 0 0 0 0 0 0 0 0 0 0 0 0 0 0 0 0 0 0 0 0 0 0 0 0 0 0 0 0 0 0 0 0 0 0 0 0 0 0 0 0 0 0 0 0 0 0 0 0 0 0 0 0 0 0 0 0 0 0 0 0 0 0 0 0 0 0 0 0 0 0 0 0 0 0 0 0 0 0 0 0 0 0 0 0 0 0 0 0 0 0 0 0 0 0 0 0 0 0 0 0 0 0 0 0 0 0 0 0 0 0 0 0 0 0 0 0 0 0 0 0 0 0 0 0 0 0 0 0 0 0
0 0 0 0 0 0 0 0 0 0 0 0 0 0 0 0.00599518507713073 0 0 0 0 0 0 0 0 0 0 0 0 0 0.0184145087640827 0.0261468227952787 0 0 0.00255764749318865 0 0 0 0 0 0 0 0 0 0 0 0.00431814422653721 0.00706195684096335 0 0 0 0.0220240404229547 0 0 0 0.0274160089700049 0 0 0.0130555779713217 0 0 0.00867240248008007 0 0 0 0 0 0 0 0.115994902322973 0.048269098610346 0 0.105159958985281 0 0 0 0 0.0520053097950731 0 0 0 0 0 0 0 0 0 0 0 0 0 0 0 0 0 0 0.00365633601398219 0.00211569081677845 0 0 0 0 0 0 0 0.0167190392852726 0 0 0 0 0.190442482852135 0.0153465580537834 0.152006147029977 0 0.0937860172552543 0 0 0 0 0 0 0 0 0.00427213953229771 0 0.0238180531418626 0.0330063184663659 0 0 0 0 0 0 0 0 0.00267007155882331 0 0 0 0 0 0 0 0 0 0 0 0 0 0 0 0 0 0 0 0.00506958123825165 0 0 0 0 0 0 0 0 0 0 0 0 0 0 0 0 0 0 0 0 0 0 0 0 0 0 0 0 0 0 0 0 0 0 0 0 0 0 0 0 0 0 0 0 0 0 0 0 0 0 0 0 0 0 0 0 0 0 0 0 0 0 0 0 0 0 0 0 0 0 0 0 0 0 0 0 0 0 0 0 0 0 0 0 0 0 0 0 0 0 0 0 0 0 0 0 0 0 0 0 0 0 0 0 0 0 0 0 0 0 0 0 0 0 0 0 0 0 0 0 0 0 0 0 0 0 0 0 0 0 0 0 0 0 0 0 0 0 0 0 0 0 0 0 0 0 0 0 0 0 0 0 0 0 0 0 0 0 0 0 0 0
0 0 0 0 0 0 0 0 0 0 0 0 0 0 0 0 0 0 0.0126929861860308 0 0 0 0 0 0 0 0 0.00638050387082532 0 0 0 0 0 0 0 0 0 0 0 0 0 0 0 0 0 0.00619258327806383 0.120112087412695 0 0 0 0.0107848132654526 0 0 0 0.0348780861004738 0 0.008649956160774 0 0 0 0 0 0 0.00749947780184101 0 0 0 0.181157430141213 0 0.132837317435101 0 0.127059606111619 0 0 0 0 0.0643806825428376 0 0 0 0 0 0 0 0 0 0 0 0 0 0 0 0 0 0 0 0 0 0 0 0 0 0 0 0 0.0114033284042629 0 0 0 0.0392998299310369 0.00563686240007658 0.087564446303414 0 0.049955403120816 0 0 0 0 0 0 0 0 0 0.0384705572559971 0.0467946166954437 0.00824942558202511 0 0 0 0 0 0 0 0 0 0 0 0 0 0 0 0 0 0 0 0 0 0 0 0 0 0 0 0 0 0 0 0 0 0 0 0 0 0 0 0 0 0 0 0 0 0 0 0 0 0 0 0 0 0 0 0 0 0 0 0 0 0 0 0 0 0 0 0 0 0 0 0 0 0 0 0 0 0 0 0 0 0 0 0 0 0 0 0 0 0 0 0 0 0 0 0 0 0 0 0 0 0 0 0 0 0 0 0 0 0 0 0 0 0 0 0 0 0 0 0 0 0 0 0 0 0 0 0 0 0 0 0 0 0 0 0 0 0 0 0 0 0 0 0 0 0 0 0 0 0 0 0 0 0 0 0 0 0 0 0 0 0 0 0 0 0 0 0 0 0 0 0 0 0 0 0 0 0 0 0 0 0 0 0 0 0 0 0 0 0 0
0 0 0 0 0.0767930100220425 0 0 0 0 0 0 0 0 0 0 0 0 0.0233435773993722 0.0343073465351183 0 0 0 0 0 0 0 0 0 0 0 0 0 0 0 0 0 0 0 0 0 0 0 0 0 0 0 0.0797167419668315 0 0 0 0.0124282472669855 0 0 0 0 0 0 0 0 0 0 0 0 0 0 0 0 0.110754965758718 0.195162722290678 0 0 0 0 0 0 0 0.0113813872156788 0 0 0 0 0 0 0 0 0 0 0 0 0 0 0 0 0 0 0 0 0 0 0 0 0 0 0 0 0 0 0 0 0.0175325183640773 0.148218527174215 0.224707599223605 0 0.0273735578514277 0 0.0150291692391143 0.00870737582901068 0 0 0 0 0.0145432538631259 0 0 0 0 0 0 0 0 0 0 0 0 0 0 0 0 0 0 0 0 0 0 0 0 0 0 0 0 0 0 0 0 0 0 0 0 0 0 0 0 0 0 0 0 0 0 0 0 0 0 0 0 0 0 0 0 0 0 0 0 0 0 0 0 0 0 0 0 0 0 0 0 0 0 0 0 0 0 0 0 0 0 0 0 0 0 0 0 0 0 0 0 0 0 0 0 0 0 0 0 0 0 0 0 0 0 0 0 0 0 0 0 0 0 0 0 0 0 0 0 0 0 0 0 0 0 0 0 0 0 0 0 0 0 0 0 0 0 0 0 0 0 0 0 0 0 0 0 0 0 0 0 0 0 0 0 0 0 0 0 0 0 0 0 0 0 0 0 0 0 0 0 0 0 0 0 0 0 0 0 0 0 0 0 0 0 0 0 0 0 0 0 0 0 0
0 0 0 0 0 0 0 0 0 0 0.00411512004122599 0 0 0 0 0.0498609639067538 0.00345001606319594 0 0 0 0.0172116319955808 0 0 0 0 0 0 0 0 0 0.00475732734652547 0 0 0 0 0 0 0 0.0183521116780036 0.0213768466564252 0 0 0.00801086827757851 0 0 0 0 0 0 0 0 0.0112767829232476 0 0 0 0 0 0 0 0 0.00331059682506481 0.0976053397427878 0.0029298451368753 0.022910931046742 0 0 0 0 0 0 0 0 0.0428505206850492 0 0 0.267907405926574 0 0 0.0200566655768811 0 0 0 0 0 0 0 0 0 0 0 0 0 0 0 0 0 0 0 0 0 0 0 0 0 0 0 0 0 0 0 0 0 0 0 0 0 0 0 0 0 0 0 0 0 0.00394287550079536 0 0 0 0 0 0 0.00167432836380059 0 0 0.326373771370815 0.0382954469119034 0 0 0.0279967853891655 0.00180468712299227 0 0 0 0 0 0 0 0 0 0 0 0 0 0 0 0 0 0 0 0 0 0 0 0 0 0 0 0 0 0 0 0 0 0 0 0 0 0 0 0 0 0 0 0 0 0 0 0 0 0 0 0 0 0 0 0 0 0 0 0 0.0039291315120168 0 0 0 0 0 0 0 0 0 0 0 0 0 0 0 0 0 0 0 0 0 0 0 0 0 0 0 0 0 0 0 0 0 0 0 0 0 0 0 0 0 0 0 0 0 0 0 0 0 0 0 0 0 0 0 0 0 0 0 0 0 0 0 0 0 0 0 0 0 0 0 0 0 0 0 0 0 0 0 0 0 0 0 0 0 0 0 0 0 0 0 0 0 0 0 0 0 0 0 0 0 0 0 0 0 0 0 0 0 0 0 0 0 0 0 0
0 0 0 0 0 0 0 0 0.00404730673133938 0 0 0 0 0 0 0.00529005115633885 0 0 0 0 0 0 0 0 0 0 0 0 0 0.0134492256628179 0.0256733622745892 0 0 0.120008096958565 0 0 0 0 0 0 0 0 0 0 0 0 0.0167818057665185 0 0 0 0.097489901873052 0 0 0 0.285649284998945 0 0.120215485902567 0.0528811502131785 0 0 0 0 0 0 0 0 0 0.0522542395568464 0.0404260567049646 0 0 0 0 0 0 0 0.0337744782234298 0 0 0 0 0 0 0 0 0 0 0 0 0 0 0 0 0 0 0.00527855025190614 0.00323944031079359 0 0 0 0 0 0 0 0.00309872981575391 0 0 0 0 0.0116252957573876 0 0 0 0 0 0 0 0 0 0 0 0 0 0 0 0 0 0 0 0 0 0 0 0.00707843977842095 0.00350794350735282 0 0 0 0 0.0112913147376639 0 0 0 0 0 0 0 0 0 0 0 0 0 0 0.0640943364385232 0 0 0 0 0 0 0 0 0 0 0 0 0 0 0 0 0 0 0 0 0 0 0 0 0 0 0 0 0 0 0 0 0 0.0108777449201874 0.00427954746213231 0 0 0 0 0 0.00173353604196564 0 0 0 0 0 0 0 0 0 0 0 0 0 0 0 0 0 0 0 0 0 0 0 0 0 0 0 0 0 0 0 0 0 0 0 0 0 0 0 0 0 0 0 0 0 0 0 0 0 0 0 0 0 0 0 0 0 0 0 0 0.00260880769431866 0 0 0 0 0 0 0 0 0 0 0 0 0 0 0 0 0 0 0 0 0 0 0 0 0 0 0 0 0 0 0 0 0 0 0 0 0 0 0 0 0 0 0 0 0 0 0 0 0 0 0 0 0 0 0 0 0 0 0 0.0033458672604425
0 0 0 0 0 0 0 0 0 0 0 0 0 0 0 0.0305509425097634 0 0 0 0 0 0 0 0 0 0 0 0 0 0 0 0 0 0 0 0 0 0 0 0 0 0 0.0431414728511484 0 0 0 0 0 0 0 0 0.0501875145426019 0 0 0 0 0 0 0.0122651357875308 0 0.012970621872939 0.26158920048282 0 0.0891645615327078 0 0 0 0 0 0 0.109889034109606 0 0 0.0338456461927552 0 0.112805744484108 0 0 0 0 0 0 0 0 0 0.00955444499670294 0.00515358386394468 0.0163948150209308 0 0.0104513933975347 0 0 0 0 0 0 0 0 0 0 0 0 0 0 0 0 0 0 0 0 0 0 0 0 0 0 0 0 0 0 0 0 0 0 0 0 0 0 0 0 0 0.0285192940875205 0 0 0 0 0 0 0 0 0.0070906547021004 0 0 0 0 0 0 0 0 0 0 0 0 0 0 0 0 0 0 0 0 0 0 0 0 0 0 0 0 0 0 0 0 0 0 0 0 0 0 0 0 0 0 0 0 0 0.00833970847100225 0 0 0 0 0 0 0 0 0 0 0 0 0 0 0 0 0 0 0 0 0 0 0 0 0 0.158086231094283 0 0 0 0 0 0 0 0 0 0 0 0 0 0 0 0 0 0 0 0 0 0 0 0 0 0 0 0 0 0 0 0 0 0 0 0 0 0 0 0 0 0 0 0 0 0 0 0 0 0 0 0 0 0 0 0 0 0 0 0 0 0 0 0 0 0 0 0 0 0 0 0 0 0 0 0 0 0 0 0 0 0 0 0 0 0 0 0 0 0 0 0 0 0 0 0 0 0 0 0 0 0 0 0
0 0 0 0 0 0 0 0 0 0 0 0 0 0 0 0.00285818050403109 0 0 0 0 0 0 0 0.00718856210372693 0 0 0 0 0 0 0.00821977283038946 0 0 0 0 0 0.0286904195969809 0.0616863021612969 0 0 0 0 0 0 0.00224223012714273 0 0.0640299387079634 0 0 0 0 0 0 0 0 0 0 0 0.213815273754563 0.00509636513593441 0.0201267943357487 0 0 0 0 0 0 0 0 0 0 0 0.0142819268160975 0 0 0 0 0 0.00227357537589123 0 0 0 0 0 0 0.10668033310882 0.0279971152891271 0.252549533782513 0.014108838150181 0.00694785077234718 0 0 0 0.00601939117176353 0 0 0 0 0 0 0 0 0 0 0 0 0 0 0 0 0 0 0 0 0 0 0 0 0 0 0 0 0 0 0 0 0 0.00458802824481172 0 0 0 0.0754904430369119 0.0264636235283261 0 0 0 0 0 0 0 0.033646369127799 0 0 0 0 0 0.0149991323376331 0 0 0 0 0 0 0 0 0 0 0 0 0 0 0 0 0 0 0 0 0 0 0 0 0 0 0 0 0 0 0 0 0 0 0 0 0 0 0 0 0 0 0 0 0 0 0 0 0 0 0 0 0 0 0 0 0 0 0 0 0 0 0 0 0 0 0 0 0 0 0 0 0 0 0 0 0 0 0 0 0 0 0 0 0 0 0 0 0 0 0 0 0 0 0 0 0 0 0 0 0 0 0 0 0 0 0 0 0 0 0 0 0 0 0 0 0 0 0 0 0 0 0 0 0 0 0 0 0 0 0 0 0 0 0 0 0 0 0 0 0 0 0 0 0 0 0 0 0 0 0 0 0 0 0 0 0 0 0 0 0 0 0 0 0 0 0 0 0 0
0 0 0 0 0 0 0 0 0 0 0 0 0.0188533467831895 0 0 0 0 0 0 0 0 0 0 0 0.17174167239419 0.167934687619 0 0 0 0 0 0 0 0 0 0 0 0 0.0461184958824924 0 0 0 0 0 0.226571843848098 0 0 0.0511545057990894 0 0 0 0 0 0 0 0 0 0 0 0 0 0 0 0 0 0 0 0 0 0 0 0 0 0 0 0 0 0 0 0 0 0 0 0 0 0 0 0 0 0 0 0 0 0 0 0 0 0 0 0 0 0 0 0 0 0 0 0 0 0 0 0 0 0 0 0 0 0 0 0 0 0 0 0 0 0 0 0 0.113941867392852 0 0 0 0 0 0.0234297537258816 0 0 0 0 0 0 0 0 0 0 0 0 0 0 0 0 0 0 0 0 0 0 0 0 0 0 0 0 0 0 0 0 0 0 0 0.0375547430422565 0 0 0 0 0 0 0 0 0 0 0 0 0 0 0 0 0 0 0 0.0173371145904081 0 0 0 0 0 0 0 0 0 0 0 0 0 0 0 0 0 0 0 0 0 0 0 0 0 0 0 0 0 0 0 0 0.125361968922543 0 0 0 0 0 0 0 0 0 0 0 0 0 0 0 0 0 0 0 0 0 0 0 0 0 0 0 0 0 0 0 0 0 0 0 0 0 0 0 0 0 0 0 0 0 0 0 0 0 0 0 0 0 0 0 0 0 0 0 0 0 0 0 0 0 0 0 0 0 0 0 0 0 0 0 0 0 0 0 0 0 0 0 0 0 0 0 0 0 0 0 0 0
0 0 0 0 0 0 0 0 0 0 0 0 0 0 0 0.009498091163479 0 0 0 0 0 0 0 0 0 0 0 0 0 0 0 0 0 0 0 0 0 0 0 0 0 0 0 0 0 0 0 0 0 0 0 0.0112791170498463 0 0 0 0 0 0 0.0173809375946005 0 0 0.0306768192150724 0 0.00833352435015219 0 0 0 0 0 0 0.384458964502316 0 0.0631245414209203 0 0 0 0 0 0.00877510048148416 0 0 0 0 0 0 0 0 0 0 0 0 0 0 0 0 0 0 0.0331529555839428 0.0173123904896649 0.0146458580929913 0 0 0 0 0 0 0 0 0 0 0 0 0 0 0 0 0 0 0 0 0 0 0 0 0 0 0 0.0168347790067845 0 0 0 0.0021572441405533 0 0 0.0926570616834813 0.051933198029251 0 0.0264811242582697 0.102907685295006 0 0 0.00418676803283688 0 0 0 0.00555363760838104 0 0.0353415408933791 0 0 0.00318427283449345 0 0 0 0.00679250178009189 0 0 0 0 0 0 0 0 0 0 0 0 0 0 0 0 0 0 0 0 0 0 0 0 0 0 0 0 0 0 0 0 0 0 0 0 0.00691671802971884 0 0 0 0 0 0.00398331048809363 0 0 0 0 0.00815275193123003 0 0 0 0 0 0 0 0 0 0 0 0 0 0 0 0 0 0 0.00861445790974074 0 0 0.0143659075421691 0 0 0 0 0 0 0 0 0 0 0 0 0 0 0 0 0.00318139696471503 0 0 0 0 0 0 0 0 0 0 0 0 0 0 0.00375252095592235 0 0 0 0 0 0 0 0 0 0 0 0 0 0 0 0 0 0 0 0 0 0 0 0 0 0 0 0 0 0 0 0 0 0 0 0 0 0 0 0 0 0.00189959440645082 0 0 0 0 0 0 0 0 0 0 0 0 0 0.00246522826496196 0 0 0 0
0 0 0 0 0 0 0 0 0 0 0 0 0 0 0 0 0 0 0 0 0 0 0 0 0 0 0 0 0 0 0 0 0 0 0 0 0 0 0 0 0 0 0 0 0 0 0 0 0 0 0.194835058754728 0 0 0 0.253022324531292 0 0 0.0130364643876042 0 0.0124942939329623 0.00920136646312175 0 0.00617192023083048 0 0 0 0 0.142916638077444 0.113285266990891 0.0136312688768621 0 0.186789572504235 0 0 0 0 0 0 0 0 0 0 0 0 0 0 0 0 0 0 0 0 0 0 0 0 0 0 0 0 0 0 0 0 0 0 0 0 0 0.0277243978667211 0 0.0114299358076298 0 0 0 0 0 0 0 0 0 0 0 0 0.0154614915756796 0 0 0 0 0 0 0 0 0 0 0 0 0 0 0 0 0 0 0 0 0 0 0 0 0 0 0 0 0 0 0 0 0 0 0 0 0 0 0 0 0 0 0 0 0 0 0 0 0 0 0 0 0 0 0 0 0 0 0 0 0 0 0 0 0 0 0 0 0 0 0 0 0 0 0 0 0 0 0 0 0 0 0 0 0 0 0 0 0 0 0 0 0 0 0 0 0 0 0 0 0 0 0 0 0 0 0 0 0 0 0 0 0 0 0 0 0 0 0 0 0 0 0 0 0 0 0 0 0 0 0 0 0 0 0 0 0 0 0 0 0 0 0 0 0 0 0 0 0 0 0 0 0 0 0 0 0 0 0 0 0 0 0 0 0 0 0 0 0 0 0 0 0 0 0 0 0 0 0 0 0 0 0 0 0 0 0 0 0 0 0 0
0 0 0 0 0 0 0 0 0 0 0 0 0 0 0 0 0 0 0 0.0121859293629194 0.0331613665769199 0 0 0 0 0 0 0 0 0 0 0 0 0 0 0 0 0 0 0 0 0 0 0 0 0.219119540296659 0 0 0 0 0 0 0 0 0 0 0 0 0.01722340150109 0.0261551654618759 0.147076086079128 0 0.0547636554589981 0.11855960743535 0 0 0 0 0 0 0 0 0 0 0 0 0 0 0.220758282619002 0 0 0 0 0 0 0 0 0.0106053230361318 0 0 0 0 0 0 0 0 0 0 0 0 0 0 0 0 0 0 0 0 0 0 0 0 0 0.0205491778928824 0 0 0 0 0 0 0 0 0 0 0 0 0 0 0 0 0 0 0 0 0.119842464279044 0 0 0 0 0 0 0 0 0 0 0 0 0 0 0 0 0 0 0 0 0 0 0 0 0 0 0 0 0 0 0 0 0 0 0 0 0 0 0 0 0 0 0 0 0 0 0 0 0 0 0 0 0 0 0 0 0 0 0 0 0 0 0 0 0 0 0 0 0 0 0 0 0 0 0 0 0 0 0 0 0 0 0 0 0 0 0 0 0 0 0 0 0 0 0 0 0 0 0 0 0 0 0 0 0 0 0 0 0 0 0 0 0 0 0 0 0 0 0 0 0 0 0 0 0 0 0 0 0 0 0 0 0 0 0 0 0 0 0 0 0 0 0 0 0 0 0 0 0 0 0 0 0 0 0 0 0 0 0 0 0 0 0 0 0 0 0 0 0 0 0 0 0 0 0 0 0 0 0 0 0 0
0 0 0 0 0 0 0 0 0 0 0 0 0 0 0 0 0.00843802446681714 0 0 0 0 0 0 0.0375505314517041 0 0 0 0 0 0 0 0 0 0 0 0 0 0 0 0 0 0 0 0 0.0172372839271772 0.0863072154652322 0.00806767441228457 0 0 0 0 0 0 0 0 0 0 0 0.00523140933861496 0.0173554739092431 0.164057623962405 0 0.0592450295867235 0.0850532420764284 0 0 0 0 0 0 0.0499551136901262 0 0 0.00523297102156349 0 0.015230285483908 0 0.176138548701086 0 0 0 0 0 0 0 0.00450946099572955 0 0.00382866594920955 0 0 0 0 0 0 0 0 0 0 0 0 0 0 0 0 0 0 0 0 0 0 0 0 0 0 0 0 0 0 0 0 0 0 0 0 0 0 0 0 0 0 0 0.00663805050667689 0 0 0.235189521604295 0 0 0 0.00556246820627044 0 0.00917140524450477 0 0 0 0 0 0 0 0 0 0 0 0 0 0 0 0 0 0 0 0 0 0 0 0 0 0 0 0 0 0 0 0 0 0 0 0 0 0 0 0 0 0 0 0 0 0 0 0 0 0 0 0 0 0 0 0 0 0 0 0 0 0 0 0 0 0 0 0 0 0 0 0 0 0 0 0 0 0 0 0 0 0 0 0 0 0 0 0 0 0 0 0 0 0 0 0 0 0 0 0 0 0 0 0 0 0 0 0 0 0 0 0 0 0 0 0 0 0 0 0 0 0 0 0 0 0 0 0 0 0 0 0 0 0 0 0 0 0 0 0 0 0 0 0 0 0 0 0 0 0 0 0 0 0 0 0 0 0 0 0 0 0 0 0 0 0 0 0 0 0 0 0 0 0 0 0
0 0 0 0 0 0 0 0 0 0 0 0 0 0 0 0.403558018823901 0 0 0 0 0 0.488926061267419 0 0 0 0 0 0 0 0 0 0 0 0 0 0 0 0 0 0 0 0 0 0 0 0 0 0 0 0 0 0 0 0 0 0 0 0 0 0 0 0 0 0 0 0 0 0 0 0 0 0 0 0 0 0 0 0 0 0 0 0 0 0 0 0 0 0 0 0 0 0 0 0 0 0 0 0 0 0 0 0 0 0 0 0 0 0 0 0 0 0 0 0 0 0 0 0 0 0 0 0 0 0 0 0 0 0 0 0 0 0 0 0 0 0 0 0 0 0 0 0 0 0 0 0 0 0 0 0 0 0 0 0 0 0 0 0 0 0 0 0 0 0 0 0 0 0 0 0 0 0 0 0 0 0 0 0 0 0 0 0 0 0 0 0 0 0 0 0 0 0 0 0 0 0 0 0 0 0 0 0 0 0 0 0 0 0 0 0 0 0 0.10751591990868 0 0 0 0 0 0 0 0 0 0 0 0 0 0 0 0 0 0 0 0 0 0 0 0 0 0 0 0 0 0 0 0 0 0 0 0 0 0 0 0 0 0 0 0 0 0 0 0 0 0 0 0 0 0 0 0 0 0 0 0 0 0 0 0 0 0 0 0 0 0 0 0 0 0 0 0 0 0 0 0 0 0 0 0 0 0 0 0 0 0 0 0 0 0 0 0 0 0 0 0 0 0 0 0
0 0 0 0 0 0 0 0 0 0 0 0 0 0 0 0 0 0 0 0 0 0 0 0 0 0 0 0 0 0.00946664939809963 0.0442650237188396 0 0 0.00456266741398203 0 0 0 0 0 0 0 0 0 0 0 0 0 0 0 0 0 0 0 0 0.00587310367045153 0 0 0 0 0 0 0 0 0 0 0 0 0 0 0 0 0 0 0 0 0 0 0 0 0 0 0 0 0 0 0 0.00557177838885187 0 0.196271899081533 0.0482668488840505 0.302786987487009 0.0260338166055611 0.0701948832920313 0 0 0.085827971163585 0.104298553257788 0 0 0 0 0 0.0247884458349203 0.0211015811991943 0 0 0 0 0 0 0 0 0 0 0 0 0 0 0 0 0 0 0 0 0 0 0 0 0 0 0 0 0 0 0 0 0.0237419095315901 0 0 0.00472709821221096 0 0 0 0 0 0 0 0 0 0 0 0 0 0 0.0222207828603021 0 0 0 0 0 0 0 0 0 0 0 0 0 0 0 0 0 0 0 0 0 0 0 0 0 0 0 0 0 0 0 0 0 0 0 0 0 0 0 0 0 0 0 0 0 0 0 0 0 0 0 0 0 0 0 0 0 0 0 0 0 0 0 0 0 0 0 0 0 0 0 0 0 0 0 0 0 0 0 0 0 0 0 0 0 0 0 0 0 0 0 0 0 0 0 0 0 0 0 0 0 0 0 0 0 0 0 0 0 0 0 0 0 0 0 0 0 0 0 0 0 0 0 0 0 0 0 0 0 0 0 0 0 0 0 0 0 0 0 0 0 0 0 0 0 0 0 0 0 0 0 0 0 0 0 0 0 0 0 0 0 0
0.00432002288070175 0 0 0 0 0 0 0 0 0 0.00718619190732118 0 0 0 0 0 0 0 0 0 0 0 0 0 0 0 0 0 0 0 0 0 0 0 0 0 0 0 0 0 0 0 0 0 0 0 0 0 0 0 0 0 0 0 0 0 0 0 0.0125424677901767 0 0 0 0 0 0 0 0 0 0 0 0 0 0 0 0 0 0 0 0 0 0 0 0.144520719191046 0.300008510454071 0 0 0.0284607269305223 0 0.00875304559889837 0.0181551957938895 0 0 0 0 0 0.106771042795264 0.0541963145919702 0.0448394782982462 0.0397739643908329 0.0357215762649797 0 0 0 0 0 0 0 0 0 0 0 0 0 0 0 0 0 0 0 0 0 0 0 0 0 0 0 0.0311202792805345 0 0 0 0 0 0 0 0.0542154186466779 0.0084405717704304 0.0401916134766469 0 0.00291889867295561 0 0.00553657360329671 0 0 0 0 0 0.0361010220306724 0 0 0 0 0 0 0.0123670569648061 0 0 0 0 0 0 0 0 0 0 0 0 0 0 0 0 0 0 0 0 0 0 0 0 0 0 0 0 0 0 0 0 0 0 0 0 0 0 0 0 0 0 0 0 0 0 0 0 0 0 0 0 0 0 0 0 0 0 0 0 0 0 0 0 0 0 0 0 0 0 0 0 0 0 0 0 0 0 0 0 0 0 0 0 0 0 0.0038593086660589 0 0 0 0 0 0 0 0 0 0 0 0 0 0 0 0 0 0 0 0 0 0 0 0 0 0 0 0 0 0 0 0 0 0 0 0 0 0 0 0 0 0 0 0 0 0 0 0 0 0 0 0 0 0 0 0 0 0 0 0 0 0 0 0 0 0 0 0 0 0 0 0 0 0 0
0 0 0 0 0 0 0 0 0 0 0 0 0 0 0 0 0 0 0 0 0 0 0 0 0 0 0 0 0 0 0 0.00102791217626979 0 0 0 0.0665014985785889 0 0 0 0 0.00713337698388392 0 0 0 0 0 0 0 0 0 0 0 0.0209599107097797 0 0 0 0 0 0.00129910446538793 0 0 0 0 0 0 0 0 0 0 0 0 0 0 0 0 0 0 0 0 0 0 0.074589245036827 0 0.159136704943994 0.232003495648314 0 0.00733209376028958 0 0 0.00166724945676687 0 0 0 0 0 0.0103916338827907 0.0308823676441111 0.01995156855169 0.0982899847486589 0 0 0 0 0 0 0 0 0 0 0 0 0 0 0 0 0 0 0 0 0 0 0 0 0 0 0 0 0.00686552637737593 0 0 0 0 0 0 0 0 0.0380697375733285 0 0 0 0 0 0 0 0 0 0 0.00130399605708991 0 0 0 0 0 0 0 0 0 0 0 0 0 0 0 0 0 0 0 0 0 0 0 0 0 0 0 0 0 0 0 0 0 0 0 0 0 0 0 0 0 0 0 0 0 0 0 0 0 0.0204212791590172 0 0 0 0 0 0 0 0 0 0 0 0 0 0 0 0 0 0 0 0 0 0 0 0 0 0 0 0 0 0 0 0 0 0 0 0 0 0 0.0423206069458647 0 0 0 0.0953926443188672 0.0644600629811036 0 0 0 0 0 0 0 0 0 0 0 0 0 0 0 0 0 0 0 0 0 0 0 0 0 0 0 0 0 0 0 0 0 0 0 0 0 0 0 0 0 0 0 0 0 0 0 0 0 0 0 0 0 0 0 0 0 0 0 0 0 0 0 0 0 0 0 0 0 0 0 0 0 0 0
0 0 0 0 0 0 0 0 0 0 0 0 0 0 0 0 0 0 0 0 0 0 0 0 0 0 0 0 0 0 0 0 0 0 0 0 0 0 0 0 0.00931777903398718 0 0 0 0 0 0 0 0 0 0 0 0 0 0 0 0 0 0.00298557645401074 0 0 0 0 0 0 0 0 0 0 0 0 0 0 0 0 0 0 0 0 0 0 0.241054277679517 0.247745361590859 0 0.181035302705622 0 0.00548187052950367 0 0 0.0053097366531401 0 0 0 0 0 0.0270113246805179 0.0137509823255957 0 0.0172667468610071 0 0 0 0 0 0 0 0 0 0 0 0 0 0 0 0 0 0 0 0 0 0 0 0 0 0 0 0 0 0 0 0 0 0 0 0 0 0 0 0 0 0 0 0 0 0 0 0 0.00477422499079202 0 0 0 0 0 0 0 0 0 0 0 0 0 0 0 0 0 0 0 0 0 0 0 0 0 0 0 0 0 0 0 0 0 0 0 0 0 0 0 0 0 0 0 0 0 0 0 0 0 0.0573408950635419 0 0 0 0 0 0 0 0 0 0 0 0 0 0 0 0 0 0 0 0 0 0 0 0 0 0 0 0 0 0 0 0 0 0 0 0 0 0 0.0148300901650177 0 0 0 0.0987574717354522 0.0733383595314357 0 0 0 0 0 0 0 0 0 0 0 0 0 0 0 0 0 0 0 0 0 0 0 0 0 0 0 0 0 0 0 0 0 0 0 0 0 0 0 0 0 0 0 0 0 0 0 0 0 0 0 0 0 0 0 0 0 0 0 0 0 0 0 0 0 0 0 0 0 0 0 0 0 0 0
0 0 0 0 0 0 0 0 0 0 0 0 0 0 0 0 0 0 0 0 0 0 0 0 0 0 0 0 0 0 0 0 0 0 0 0.143298258297038 0 0 0 0 0 0 0 0 0 0 0 0 0 0 0 0 0.024133209273977 0 0 0 0 0 0 0 0 0 0 0 0 0 0 0 0 0 0 0 0 0 0 0 0 0 0 0 0 0 0.351968474180101 0.176415743218511 0 0 0 0 0 0 0 0 0 0 0 0 0 0 0 0 0 0 0 0 0 0 0 0 0 0 0 0 0 0 0 0 0 0 0 0 0 0 0 0 0 0 0 0 0 0 0 0 0 0 0 0 0 0 0 0 0 0 0 0 0 0 0 0 0 0 0 0 0 0 0 0 0 0 0 0 0 0 0 0 0 0 0 0 0 0 0 0 0 0 0 0 0 0 0 0 0 0 0 0 0 0 0 0 0 0 0 0 0 0 0 0 0 0.0470027555899198 0 0 0 0 0 0 0 0 0 0 0 0 0 0 0 0 0 0 0 0 0 0 0 0 0 0 0 0 0 0 0 0 0 0 0 0 0 0 0.0656127460725145 0 0 0 0.116466996863092 0.0751018165048475 0 0 0 0 0 0 0 0 0 0 0 0 0 0 0 0 0 0 0 0 0 0 0 0 0 0 0 0 0 0 0 0 0 0 0 0 0 0 0 0 0 0 0 0 0 0 0 0 0 0 0 0 0 0 0 0 0 0 0 0 0 0 0 0 0 0 0 0 0 0 0 0 0 0 0
0 0 0 0 0 0 0 0 0 0 0 0 0 0 0 0.000546142329470167 0 0 0 0 0 0 0 0 0 0 0 0 0 0 0 0 0 0 0 0 0.0302582193020942 0.110868358233711 0 0 0 0 0 0 0.000530476119277796 0.000480302140033376 0.0038733945744662 0 0 0 0.00213997190145308 0 0 0 0 0 0 0 0.0738505027573098 0 0.00247671594526045 0 0 0.000814142250710038 0 0 0 0 0 0 0 0 0.000995189640414682 0.0263330250272123 0 0 0 0 0.000483617548069795 0 0 0 0 0 0 0 0.133293666518996 0.202926092433693 0.135485878097728 0.0942368297681688 0.00288927898117752 0 0 0.0102710394383242 0 0.0468231964184584 0 0 0 0.000594795495921294 0 0 0.00442033686912503 0.0036289495024744 0 0 0 0 0 0 0 0 0 0 0 0 0 0 0 0 0 0 0 0.0014038719491582 0 0 0 0 0 0 0 0.00392901885497989 0.00731044425714231 0.0125515714627293 0 0 0 0 0 0.00231625051183493 0.010535136204748 0.00259503903497886 0.00859360273144301 0.0432194677672495 0 0 0.00656672472587514 0.00321489824515549 0.000800503566722293 0.00118582092924665 0 0 0.000544504853937758 0 0.00168371306392291 0 0 0 0 0 0 0 0 0 0 0 0 0.00215415657186325 0 0 0 0 0 0 0 0 0 0 0 0 0 0 0 0 0 0 0 0 0 0 0 0 0 0 0 0 0 0 0 0 0 0 0 0 0 0 0 0 0 0 0 0 0 0 0 0 0 0 0 0 0 0 0 0 0 0 0 0 0 0 0 0 0 0 0 0 0 0 0 0 0 0 0 0 0 0 0 0 0 0 0 0 0 0 0 0 0 0 0 0.00182064643406454 0 0 0.00135450754139886 0 0 0 0 0 0 0 0 0 0 0 0 0 0 0 0 0 0 0 0 0 0 0 0 0 0 0 0 0 0 0 0 0 0 0 0 0 0 0 0 0 0 0 0 0 0 0 0 0 0 0 0 0 0
0 0 0 0 0 0 0 0.00088453294481002 0 0 0 0 0 0 0 0.000724588044741536 0 0 0 0 0 0 0 0.000353473353412615 0 0 0 0 0.000609476910756029 0.00416363274107706 0.0153316160985412 0 0 0.000992196531303545 0 0 0.0127939592132542 0.0711833332344663 0 0 0 0 0 0.000568880908365924 0.000653131392971182 0.000344178430109634 0.0038211521506138 0 0 0 0 0 0 0 0.000492696270285463 0 0 0 0.0408058850038991 0 0 0 0 0.000936718169483902 0 0 0 0 0 0 0 0 0.00062366573058166 0.00802919167842162 0 0 0 0 0 0 0.000759434142529561 0.00509167520857491 0.00254153805562485 0.0012205686484361 0 0.154864425454502 0 0.0507603517053748 0.101586910465511 0.132257325485741 0.00479447603352648 0.00769684629057547 0.00867660872427257 0.0385633409929357 0.00218822020112709 0.103457255549056 0.0188644250254902 0 0.00507911061704878 0 0 0 0.0258648242634702 0.0145114983400256 0 0 0 0 0 0 0 0 0 0 0 0 0 0 0 0 0 0 0 0.000510350069886028 0 0 0 0.00516613564959515 0 0 0.00663941830420269 0.0115909390983208 0.00221827175568893 0.0200254819782236 0 0 0.00643763638095618 0 0.000208200521314787 0.00334059945673092 0.00170706202987201 0.009956641676966 0.00357953315411856 0.0348207102954402 0 0.00257260974865021 0.00327330262717827 0.0193995696997606 0.00185468742901006 0.00358538911715646 0.00148901172550948 0.0021764294598487 0.00173493690990119 0 0.00694735051743283 0.00176086958573784 0 0 0 0 0 0 0 0 0 0 0 0.00158905655744242 0 0 0 0 0 0 0 0 0 0 0 0 0 0 0 0 0 0 0 0 0 0 0 0 0 0 0 0 0 0 0 0 0 0 0 0 0 0 0 0 0 0 0 0 0 0 0 0 0 0 0 0 0 0 0 0 0 0 0 0 0 0 0 0 0 0 0 0 0 0 0 0 0 0 0 0 0 0 0 0 0 0 0 0 0 0 0 0 0.00133987988608131 0 0 0.00131291166898953 0 0 0.00132046940007303 0 0 0 0 0 0 0 0 0 0 0 0 0 0 0 0 0 0 0 0 0 0 0 0 0 0 0 0 0 0 0 0 0 0 0 0.00135140128499507 0 0 0 0 0 0 0 0 0 0 0 0 0 0 0 0 0 0
0 0 0 0 0 0 0 0 0 0 0 0 0 0 0 0.00196360789946878 0 0 0 0 0 0.00141988913569158 0 0.00384541864247098 0 0 0 0 0 0 0.00805460646970562 0 0 0.000936504239843371 0 0 0.0667937440471816 0.0926592495010825 0 0 0 0 0 0 0.000941217299224323 0 0.0105686361256309 0 0 0 0.00543801888032139 0 0 0 0 0 0 0 0.160262715313274 0 0.00805541991063624 0 0 0.000808719239424929 0 0.000641338759040173 0 0 0 0 0 0 0.00246657123820444 0.090042951056297 0 0 0 0.00131076695630288 0.000593077778269869 0 0 0 0 0 0 0.293105962253835 0.0631057934101662 0 0.0681808032677068 0.0151595963275786 0 0 0 0.00813063617090381 0 0.0147885844814056 0.00369648423848531 0 0.00104663408168334 0 0 0 0 0 0 0 0 0 0 0 0 0 0 0 0 0 0 0 0 0 0 0 0 0.00383153753874155 0 0 0 0.00199286431250751 0 0 0.00345302898507598 0.0144599807754218 0.00783731869880974 0.00994169539232844 0.000922384611674652 0 0.00166623105701872 0 0.000470009217566569 0 0.0168010660936569 0 0 0.0111158399556477 0 0 0 0.00192148490027282 0 0 0 0 0 0 0.00156961173744283 0 0 0 0 0 0 0 0 0 0 0 0 0 0 0 0 0 0 0 0 0 0 0 0 0 0 0 0 0 0 0 0 0 0 0 0 0 0 0 0 0 0 0 0 0 0 0 0 0 0 0 0 0 0 0 0 0 0 0 0 0 0 0 0 0 0 0 0 0 0 0 0 0 0 0 0 0 0 0 0 0 0 0 0 0 0 0 0 0 0 0 0 0 0 0 0 0 0 0 0 0 0 0 0 0 0 0 0 0 0 0 0 0 0 0 0 0 0 0 0 0 0 0 0 0 0 0 0 0 0 0 0 0 0 0 0 0 0 0 0 0 0 0 0 0 0 0 0 0 0 0 0 0 0 0 0 0 0 0 0 0 0
0.000902612203633067 0 0 0 0 0 0 0.000903760319609637 0 0 0 0 0 0 0 0 0 0 0 0 0 0 0 0 0 0 0 0 0 0 0 0 0 0.000861803074854802 0 0 0.0117051476701539 0.00242676749342904 0 0 0 0 0 0 0 0 0.002552490189033 0 0 0 0 0 0 0 0.00107195402528716 0 0 0 0.0404227220372161 0 0 0 0 0 0 0 0 0 0 0 0 0 0 0.00355356704534207 0 0 0 0 0 0 0.023494658151022 0.00137527205178075 0 0 0 0.138245468247016 0.0892179981739978 0.0481650734404895 0 0.213913292896176 0.0985838594774141 0.00948814774951754 0.0361425330380091 0 0.00894260018346765 0.0409460862450537 0.0159564772393586 0 0.00143918968770511 0 0 0 0.0330137105411313 0.0282552975409615 0 0 0 0 0 0 0 0 0.000841074088907166 0 0 0.00111318629414184 0 0 0 0 0 0.000739403185673408 0 0 0 0 0 0 0 0 0 0.00257418662895446 0 0.00223165076011752 0 0 0.00272141308144322 0 0 0.00418844303111649 0 0.00836907805905087 0.0161804722096378 0.0758694516238199 0 0.000998145035265043 0.00866102110473249 0.00807996386749539 0.00294436281476418 0.00233223628300716 0 0.00251300014293677 0.0017150485406839 0 0.00435743919065862 0 0 0 0 0 0 0 0 0 0 0 0 0 0 0 0 0 0 0 0 0 0 0 0 0 0 0 0 0 0 0 0 0 0 0 0 0 0 0 0 0 0 0 0 0 0 0 0 0 0 0 0 0 0 0 0 0 0 0 0 0 0 0 0 0 0 0 0 0 0 0 0 0 0 0 0 0 0 0 0 0 0 0 0 0 0 0 0 0 0 0 0 0 0 0 0 0 0 0 0 0 0.000844666291782968 0 0 0 0 0 0.000444398953845727 0 0 0 0 0 0 0 0 0 0 0 0 0 0 0 0 0 0 0 0 0 0 0 0 0 0 0 0 0 0 0 0 0 0 0 0.000700870090305385 0 0 0 0 0 0 0 0 0 0 0 0 0 0 0 0 0 0
0 0 0 0 0 0 0 0 0 0 0 0 0 0 0 0.000261505829255577 0 0 0 0 0 0 0 0.000484082854744852 0 0 0 0 0 0 0 0 0 0 0 0 0 0.000381154263429422 0 0 0 0 0 0.000447733525558749 0 0.000568231648151041 0 0 0 0 0 0 0 0 0.000689218907041559 0 0 0 0.0568439054373994 0 0 0 0 0.00106852303451827 0 0 0 0 0 0 0 0 0.000615320451765589 0.000969379081946017 0 0 0 0 0 0 0.00320058858631252 0.00158015708606339 0.000281160180483729 0.000575163132056776 0 0.053265675707341 0.0643434521505423 0.00593236207672252 0.118497086606802 0 0.0709580201483408 0.0222465206637239 0.0460850891563321 0.000425729527507785 0.0150916153487381 0.0450410332709091 0.00294207791881054 0 0.0015059986604242 0.000291208797111381 0 0.000809447852938088 0.101022541223859 0.0409025132801926 0 0 0 0 0 0 0 0 0 0 0 0 0 0 0 0 0 0 0 0.000626809758205975 0 0 0 0 0 0.000188520401577678 0.000386493297201478 0.000702013689634066 0 0 0 0 0 0 0 0.0123788458202731 0 0.0169582719234013 0.0394725797035859 0.179285321102969 0 0.00303995764094983 0.0216067877712263 0.0141663058890148 0.00527848678508602 0.00382349694950477 0 0.00349682966681268 0.00368111880964173 0 0.0277434090651217 0.00609015648115138 0 0 0 0 0 0 0 0 0 0 0 0 0 0 0 0 0 0 0 0 0 0 0 0 0 0 0 0 0 0 0 0 0 0 0 0 0 0 0 0 0 0 0 0 0 0 0 0 0 0 0 0 0 0 0 0 0 0 0 0 0 0 0 0 0 0 0 0 0 0 0 0 0 0 0 0 0 0 0 0 0 0 0 0 0 0 0 0 0 0 0 0 0 0 0 0 0 0 0 0 0.00195826557223699 0 0 0 0 0 0 0 0 0 0 0 0 0 0 0 0 0 0 0 0 0 0 0 0 0 0 0 0 0 0 0 0 0 0 0 0 0 0 0 0 0 0.00178983326338339 0 0 0 0 0 0 0 0 0 0 0 0 0 0 0 0 0 0
0 0 0 0 0 0 0 0 0 0 0 0 0 0 0 0 0 0 0 0 0 0 0 0 0 0 0 0 0 0 0 0 0 0 0 0 0 0 0 0 0 0 0 0 0 0 0 0 0 0 0 0 0 0 0 0 0 0 0.00283053568092747 0 0 0 0 0 0 0 0 0 0 0 0 0 0 0 0 0 0 0 0 0 0.0326602775011685 0 0 0 0 0.00265655009109122 0.00379426388186031 0 0.0888336433000237 0.115425894101259 0 0.101295885501868 0.260726423922503 0 0.0625045943589963 0.043841116418541 0.00443444099766542 0 0 0 0 0.00148867621258707 0.0876099628303409 0.0968278138476904 0 0 0 0 0 0 0 0 0 0 0 0 0 0 0 0 0 0 0 0 0 0 0 0 0 0 0 0 0 0 0 0 0 0 0 0.00244501582142015 0 0.0187402445660884 0.00794902367573076 0.0352235647775316 0 0 0.00638438053720645 0.0035359887314226 0.00399246524665405 0 0 0.00224624809728391 0.00354736645865992 0 0.00909927927875715 0.00190634416272208 0 0 0 0 0 0 0 0 0 0 0 0 0 0 0 0 0 0 0 0 0 0 0 0 0 0 0 0 0 0 0 0 0 0 0 0 0 0 0 0 0 0 0 0 0 0 0 0 0 0 0 0 0 0 0 0 0 0 0 0 0 0 0 0 0 0 0 0 0 0 0 0 0 0 0 0 0 0 0 0 0 0 0 0 0 0 0 0 0 0 0 0 0 0 0 0 0 0 0 0 0 0 0 0 0 0 0 0 0 0 0 0 0 0 0 0 0 0 0 0 0 0 0 0 0 0 0 0 0 0 0 0 0 0 0 0 0 0 0 0 0 0 0 0 0 0 0 0 0 0 0 0 0 0 0 0 0 0 0 0 0
0 0 0 0 0 0 0 0 0 0 0 0 0 0 0 0 0 0 0 0 0 0 0 0 0 0 0 0 0 0 0 0 0 0 0 0 0 0 0 0 0 0 0 0 0 0 0 0 0 0 0 0 0 0 0 0 0 0 0 0 0 0 0 0 0 0 0 0 0 0 0 0 0 0 0 0 0 0 0 0 0.00628285697087176 0 0 0 0 0 0.0136281172663699 0 0.0191288897950595 0.080965597254862 0.226635779449028 0 0.249468593015281 0 0.183022746219661 0.024919349040889 0 0 0 0 0 0 0.0522384857418871 0.130573913548094 0 0 0 0 0 0 0 0 0 0 0 0 0 0 0 0 0 0 0 0 0 0 0 0 0 0 0 0 0 0 0 0 0 0 0 0 0 0.00893005827151473 0 0 0 0 0 0.00241343311506161 0 0 0 0 0.00179218031142113 0 0 0 0 0 0 0 0 0 0 0 0 0 0 0 0 0 0 0 0 0 0 0 0 0 0 0 0 0 0 0 0 0 0 0 0 0 0 0 0 0 0 0 0 0 0 0 0 0 0 0 0 0 0 0 0 0 0 0 0 0 0 0 0 0 0 0 0 0 0 0 0 0 0 0 0 0 0 0 0 0 0 0 0 0 0 0 0 0 0 0 0 0 0 0 0 0 0 0 0 0 0 0 0 0 0 0 0 0 0 0 0 0 0 0 0 0 0 0 0 0 0 0 0 0 0 0 0 0 0 0 0 0 0 0 0 0 0 0 0 0 0 0 0 0 0 0 0 0 0 0 0 0 0 0 0 0 0 0 0 0 0 0 0
0 0 0 0 0 0 0 0 0 0 0 0 0 0 0 0 0 0 0 0 0 0 0 0 0 0 0 0 0 0 0 0 0 0 0 0 0 0 0 0 0 0 0 0 0 0 0 0 0 0 0 0 0 0 0 0 0 0 0 0 0 0 0 0 0 0 0 0 0 0 0 0 0 0 0 0 0 0 0 0 0.0100483544706663 0 0 0 0 0 0.00911261915793225 0 0.0432212249927696 0.0994876144446651 0.346012569329912 0.147974212173466 0 0 0.0552741657411343 0.0357856322621295 0 0 0 0 0 0.00203234905308265 0.0843825548331679 0.112695417394876 0 0 0 0 0 0 0 0 0 0 0 0 0 0 0 0 0 0 0 0 0 0 0 0 0 0 0 0 0 0 0 0 0 0 0 0 0 0.0179732189855704 0.00441742767302662 0.0144956066497306 0 0 0 0.00292766722713949 0.00393590607341629 0 0 0.00175094941181334 0.00615742391620785 0 0.00231508620929333 0 0 0 0 0 0 0 0 0 0 0 0 0 0 0 0 0 0 0 0 0 0 0 0 0 0 0 0 0 0 0 0 0 0 0 0 0 0 0 0 0 0 0 0 0 0 0 0 0 0 0 0 0 0 0 0 0 0 0 0 0 0 0 0 0 0 0 0 0 0 0 0 0 0 0 0 0 0 0 0 0 0 0 0 0 0 0 0 0 0 0 0 0 0 0 0 0 0 0 0 0 0 0 0 0 0 0 0 0 0 0 0 0 0 0 0 0 0 0 0 0 0 0 0 0 0 0 0 0 0 0 0 0 0 0 0 0 0 0 0 0 0 0 0 0 0 0 0 0 0 0 0 0 0 0 0 0 0 0 0 0 0
0.00253217641169652 0 0 0.0603354834889792 0.00376512419477233 0 0.00703645785239341 0 0 0.00565228928352917 0 0 0 0 0 0 0 0 0 0 0 0 0 0 0 0 0 0 0 0.0640604130008935 0.0998687991335074 0 0 0 0 0 0.00886762174214671 0.268993352028834 0 0 0 0 0 0 0 0 0.003135104861629 0 0 0 0 0 0 0 0 0 0 0 0.00247231236429064 0 0 0 0 0 0 0 0 0 0 0 0 0 0 0.00445622436792797 0 0 0 0 0 0 0 0 0 0 0 0.0308043812777352 0.0995475542920806 0.0168824651129663 0 0.00225894206643441 0 0 0 0 0 0.0427617535081143 0.00465657673254838 0 0 0 0 0 0 0 0 0 0 0 0 0 0 0 0 0 0 0 0 0 0 0 0 0 0 0 0 0 0 0 0 0 0.103798352001939 0.0283725760665559 0.0094278586994548 0.0934467109559761 0 0 0 0 0 0.00298445922445707 0.00578763472731203 0.00527589139503684 0 0 0 0 0 0.0070881909190993 0 0.00480919420819788 0 0 0 0 0.0109221000814929 0 0 0 0 0 0 0 0 0 0 0 0 0 0 0 0 0 0 0 0 0 0 0 0 0 0 0 0 0 0 0 0 0 0 0 0 0 0 0 0 0 0 0 0 0 0 0 0 0 0 0 0 0 0 0 0 0 0 0 0 0 0 0 0 0 0 0 0 0 0 0 0 0 0 0 0 0 0 0 0 0 0 0 0 0 0 0 0 0 0 0 0 0 0 0 0 0 0 0 0 0 0 0 0 0 0 0 0 0 0 0 0 0 0 0 0 0 0 0 0 0 0 0 0 0 0 0 0 0 0 0 0 0 0 0 0 0 0 0 0 0 0 0 0 0 0 0 0 0 0 0 0 0 0 0 0 0 0 0 0 0 0
0 0 0 0 0 0 0 0 0 0 0 0 0 0 0 0 0 0 0 0 0 0 0 0 0 0 0 0 0 0 0 0.00415446666188412 0 0 0 0 0 0 0 0 0 0 0 0 0 0 0 0 0 0 0 0 0 0 0 0 0 0 0 0 0 0 0 0 0 0 0 0 0 0 0 0 0 0 0 0 0 0 0 0 0 0 0 0 0 0 0.00540038435951414 0 0.0251294359088184 0.0765569730010579 0.194921259580438 0.255103059393956 0.129886088160099 0 0 0.0238155253508681 0 0 0 0 0.00832616221504839 0.0321185966767483 0.0282970345963616 0.114108538082782 0 0 0 0 0 0 0 0 0 0 0 0 0 0 0 0 0 0 0 0 0 0 0 0 0 0 0 0 0 0 0 0 0 0 0 0 0 0.0171953238362819 0 0 0 0 0 0.00685702857324255 0.00632305961601662 0.0170171630441415 0 0.0274195239512138 0.0273703769915281 0 0 0 0 0 0 0 0 0 0 0 0 0 0 0 0 0 0 0 0 0 0 0 0 0 0 0 0 0 0 0 0 0 0 0 0 0 0 0 0 0 0 0 0 0 0 0 0 0 0 0 0 0 0 0 0 0 0 0 0 0 0 0 0 0 0 0 0 0 0 0 0 0 0 0 0 0 0 0 0 0 0 0 0 0 0 0 0 0 0 0 0 0 0 0 0 0 0 0 0 0 0 0 0 0 0 0 0 0 0 0 0 0 0 0 0 0 0 0 0 0 0 0 0 0 0 0 0 0 0 0 0 0 0 0 0 0 0 0 0 0 0 0 0 0 0 0 0 0 0 0 0 0 0 0 0 0 0 0 0 0 0 0 0
0 0 0 0 0.00206449736095999 0 0 0 0 0 0 0 0 0 0 0 0 0 0 0 0 0 0 0 0 0 0 0 0 0.0153152886169849 0.0631001862555541 0 0 0.00859958185845061 0 0 0.00546148739500781 0.0144315794535098 0 0 0 0 0 0 0 0 0 0 0 0 0 0 0 0 0.00126958373518558 0 0.00474210449370833 0 0.00569447157840332 0 0 0 0 0.000754789059105583 0 0 0 0.00181503518360561 0 0 0 0.00527330006295978 0 0 0 0 0 0 0 0 0.0157561745200621 0.0257272780930829 0.00485152302226128 0.0081003721487755 0 0.073270450433423 0.139343465005811 0.0160216651226339 0.0627947487362663 0.124695096432587 0.0746140953030302 0.0189556768841336 0.0458924390635818 0.0223113174770335 0.0129972708894263 0 0.0838926251084654 0 0.0102021082049284 0 0 0 0.0288734841441492 0.0281635075611289 0 0 0.00355561411572626 0 0 0 0 0 0 0 0 0 0 0 0 0 0 0.00152605772602278 0 0 0 0 0 0 0 0 0.00184520527448974 0.00180815843493652 0 0.00387068982077327 0 0 0.0061139260532021 0 0 0.00308349525904256 0 0.00316713361895758 0.0034490487220977 0.0150092102884417 0 0 0.00125249774846907 0.00745051337404351 0 0.00200669143485311 0 0.00150648897354081 0.00213867021408179 0 0.0143445736764732 0.00119511817639309 0 0 0 0 0 0 0 0 0 0 0 0 0 0 0 0 0 0 0 0 0 0 0 0 0 0 0 0 0 0 0 0 0 0 0 0 0 0 0 0 0 0 0 0 0 0 0 0 0 0 0 0 0 0 0 0 0 0 0 0 0 0 0 0 0 0 0 0 0 0 0 0 0 0 0 0 0 0 0 0 0 0 0 0 0 0 0 0 0 0 0 0 0 0 0 0 0 0 0 0 0.000841376535018458 0 0 0 0 0 0 0 0 0 0 0 0 0 0 0 0 0 0 0 0 0 0 0 0 0 0 0 0 0 0 0 0 0 0 0 0 0 0 0 0 0 0.000850327349220783 0 0 0 0 0 0 0 0 0 0 0 0 0 0 0 0 0 0
0.00419664570777211 0 0 0 0 0.00387769211719663 0 0 0 0 0.0109335186316661 0 0 0 0 0 0 0 0 0 0 0 0 0 0 0 0 0 0 0.024436004796075 0.243583483993654 0 0 0.00596029788875817 0 0 0 0 0 0 0 0 0 0 0 0 0 0 0 0 0 0 0 0 0 0 0 0 0.00279828901167282 0 0 0 0 0 0 0 0 0.00244016552144021 0 0 0 0.00751910143591262 0 0 0 0 0 0 0 0 0.0444865121935551 0.0303415839692787 0.0334990881505925 0.00958122303527375 0 0 0.0590333409567942 0.00930460711223336 0.0568559715051046 0.0189244531394328 0.0175350210224715 0 0 0.00564500864776812 0 0.194917988887122 0 0 0.0701969478199301 0 0 0 0 0 0 0 0 0 0 0 0 0 0 0 0 0 0 0 0 0 0 0 0 0 0 0 0 0.0311734945520055 0 0 0 0.00297761070710401 0 0 0 0 0.0976243401070339 0 0 0.00257934623103785 0 0 0 0 0 0 0 0.00412356009304078 0 0 0 0 0 0 0.00545470276607366 0 0 0 0 0 0 0 0 0 0 0 0 0 0 0 0 0 0 0 0 0 0 0 0 0 0 0 0 0 0 0 0 0 0 0 0 0 0 0 0 0 0 0 0 0 0 0 0 0 0 0 0 0 0 0 0 0 0 0 0 0 0 0 0 0 0 0 0 0 0 0 0 0 0 0 0 0 0 0 0 0 0 0 0 0 0 0 0 0 0 0 0 0 0 0 0 0 0 0 0 0 0 0 0 0 0 0 0 0 0 0 0 0 0 0 0 0 0 0 0 0 0 0 0 0 0 0 0 0 0 0 0 0 0 0 0 0 0 0 0 0 0 0 0 0 0 0 0 0 0 0 0 0 0 0 0 0 0 0 0 0 0
0 0 0 0 0 0 0 0 0 0 0 0 0 0 0 0 0 0 0 0 0 0 0 0 0 0 0 0 0 0 0.0620311897558673 0 0 0 0 0 0 0 0 0 0 0 0 0 0 0 0 0 0 0 0 0 0 0 0 0 0 0 0 0 0 0 0 0 0 0 0 0 0 0 0 0 0 0 0 0.0481388441305027 0 0 0 0 0 0.0538608432511955 0.0464347963202846 0 0 0 0 0 0 0 0 0 0 0 0 0 0 0 0.210063265728312 0.0264647109424315 0 0 0 0 0 0 0 0 0 0 0 0 0 0 0 0 0 0 0 0 0 0 0 0 0 0 0 0.138824510896971 0 0 0 0 0 0 0 0.119359234313686 0.134421284046288 0.155054486479812 0 0 0 0 0 0 0 0 0 0.00534683413464981 0 0 0 0 0 0 0 0 0 0 0 0 0 0 0 0 0 0 0 0 0 0 0 0 0 0 0 0 0 0 0 0 0 0 0 0 0 0 0 0 0 0 0 0 0 0 0 0 0 0 0 0 0 0 0 0 0 0 0 0 0 0 0 0 0 0 0 0 0 0 0 0 0 0 0 0 0 0 0 0 0 0 0 0 0 0 0 0 0 0 0 0 0 0 0 0 0 0 0 0 0 0 0 0 0 0 0 0 0 0 0 0 0 0 0 0 0 0 0 0 0 0 0 0 0 0 0 0 0 0 0 0 0 0 0 0 0 0 0 0 0 0 0 0 0 0 0 0 0 0 0 0 0 0 0 0 0 0 0 0 0 0 0 0 0 0 0 0 0
0 0 0 0 0 0 0 0 0 0 0 0 0 0 0 0 0 0 0 0 0 0 0 0 0 0 0 0 0 0 0 0 0 0 0 0 0 0 0 0 0 0 0 0 0 0 0 0 0 0 0 0 0 0 0 0 0 0 0.00547780136835873 0 0 0 0 0 0 0 0 0 0 0 0 0 0 0 0 0.0230413315307607 0 0 0 0 0 0.0437913773720131 0.209678014301313 0.0236602309075952 0 0 0.0312581083127199 0.00518113948249741 0.0100850565259884 0.0190508774857934 0 0 0 0 0 0.0466164603109037 0.138050969160882 0.192542780933283 0 0 0 0 0 0 0 0 0 0 0 0 0 0 0 0 0 0 0 0 0 0 0 0 0 0 0 0 0 0.0312142150251136 0 0 0 0 0 0 0 0.0404934204327891 0.100998083789208 0.0644837437658562 0 0 0 0 0 0 0 0 0 0.00923046801544553 0 0 0 0 0 0 0.00514592127947912 0 0 0 0 0 0 0 0 0 0 0 0 0 0 0 0 0 0 0 0 0 0 0 0 0 0 0 0 0 0 0 0 0 0 0 0 0 0 0 0 0 0 0 0 0 0 0 0 0 0 0 0 0 0 0 0 0 0 0 0 0 0 0 0 0 0 0 0 0 0 0 0 0 0 0 0 0 0 0 0 0 0 0 0 0 0 0 0 0 0 0 0 0 0 0 0 0 0 0 0 0 0 0 0 0 0 0 0 0 0 0 0 0 0 0 0 0 0 0 0 0 0 0 0 0 0 0 0 0 0 0 0 0 0 0 0 0 0 0 0 0 0 0 0 0 0 0 0 0 0 0 0 0 0 0 0 0 0 0 0 0 0
0 0 0 0 0 0 0 0 0 0 0 0 0 0 0 0 0 0 0 0 0 0 0 0 0 0 0 0 0 0 0 0 0 0 0 0 0 0 0 0 0 0 0 0 0 0 0 0 0 0 0 0.107721358937161 0 0 0 0 0 0 0.0193230172216483 0 0.0174789310160145 0 0 0 0 0 0 0 0 0 0 0 0 0 0 0.0467421011906451 0 0 0 0 0 0.0943111879010448 0 0 0 0.0101982984837338 0 0 0 0.00883360071295376 0 0 0 0 0 0 0 0.0581684053285343 0 0 0 0 0 0 0 0 0 0 0 0 0 0 0 0 0 0 0 0 0 0 0 0 0 0 0 0 0 0.0411986730736911 0 0 0 0 0 0 0 0.143303971859129 0 0.0723295368616932 0 0 0.00897426505503245 0 0 0 0 0 0 0.0186832739821789 0 0 0 0 0 0 0 0 0 0 0 0 0 0 0 0 0 0 0 0 0 0 0 0 0 0 0 0 0 0 0 0 0 0 0 0 0 0 0 0 0 0 0 0.129216913118712 0 0 0 0 0 0 0 0 0 0 0.0982350330815836 0 0 0 0 0 0 0 0 0 0 0 0 0 0 0 0 0 0 0 0 0 0.0670411436364067 0 0 0 0 0 0.023950108897738 0 0 0 0 0 0 0.0170874022670046 0 0 0 0 0 0 0 0 0 0 0 0 0 0 0 0 0 0 0 0 0 0 0 0 0 0 0 0 0 0 0 0 0 0 0 0 0 0 0 0 0 0 0 0 0 0 0 0 0 0 0 0 0 0 0.017202777375095 0 0 0 0 0 0 0 0 0 0 0 0 0 0 0 0 0 0 0 0 0 0 0 0
0 0 0 0 0 0 0 0 0 0 0 0 0 0 0 0 0 0 0 0 0 0 0 0 0.00585548642772611 0 0 0 0 0 0 0.015109334852904 0.265874751508067 0.0400722001154999 0.0371175059355951 0 0 0 0 0 0.00391476138476192 0.00126467738838499 0 0 0 0 0 0.00173071555009173 0.00624802520325919 0 0 0 0 0 0.00442413864092964 0 0 0 0 0 0 0 0 0 0 0 0 0 0 0 0 0 0 0 0 0 0 0 0 0 0 0 0 0 0 0 0 0 0 0 0 0 0 0 0.00633723562942085 0 0 0 0 0 0 0.287792610872257 0.00657577310917832 0.0174200000412767 0 0 0 0 0 0 0 0 0 0 0 0 0 0 0 0 0 0 0 0 0 0 0.00193662885732612 0 0 0 0 0 0 0 0 0 0 0 0 0.00602414625217309 0 0 0 0 0.00801875128668498 0 0 0 0 0.0163561891174115 0.0362202207694875 0.060582873084895 0.0197259690201391 0.123412689568158 0 0 0 0 0 0 0 0 0 0 0 0 0 0 0 0 0 0 0 0 0 0 0 0 0 0 0 0 0 0 0 0 0 0 0 0 0 0 0 0 0 0 0 0 0 0 0 0 0 0 0 0 0 0 0 0 0 0 0 0 0 0 0 0 0 0 0 0 0 0 0 0 0 0 0 0 0 0 0 0 0 0 0 0 0 0 0 0 0 0 0 0 0 0 0 0 0 0 0 0 0 0 0.0162852313037963 0 0 0 0 0 0 0 0 0 0 0 0 0 0 0 0 0 0 0 0 0 0 0 0 0 0 0 0 0 0 0 0 0 0 0 0 0 0 0 0 0 0.00213379700701611 0 0 0 0 0.00241878109538701 0 0 0 0 0 0 0 0 0 0 0 0 0.00714750597817324
0 0 0 0 0 0 0 0 0 0 0 0 0 0 0 0 0 0 0 0 0 0 0 0 0 0 0 0 0 0 0 0.0350489811930283 0.12420107450107 0.0153175429035002 0.0256700806452151 0.00111159972771017 0 0 0 0 0.00118511517839001 0 0 0 0 0 0 0 0 0 0 0 0 0 0.00643682798210239 0 0 0 0 0 0 0 0 0 0 0 0 0 0 0 0 0 0 0 0 0 0 0 0 0 0 0 0 0 0 0 0 0 0 0.00303601734774282 0.00343252622754905 0 0.00353105992161045 0 0.0237477741088098 0 0 0 0 0 0.279570278492225 0 0.0153007607692934 0.0777402945136532 0 0 0 0 0 0 0 0 0 0 0 0 0 0 0 0 0 0 0 0 0 0 0 0 0 0 0 0 0 0 0 0 0 0 0 0.0160429867145988 0 0.00290413034712991 0 0 0.00456961986499737 0 0 0 0 0.0562505577431947 0.0119840813017499 0.157694611260798 0.0741467458767292 0.0371510375784665 0 0 0 0 0 0 0 0 0 0 0 0 0 0 0 0 0 0 0 0 0 0 0 0 0 0 0 0 0 0 0 0 0 0 0 0.0022001772146352 0 0 0 0 0 0 0 0 0 0 0 0 0 0 0 0 0 0 0 0 0 0 0 0 0 0 0 0 0 0 0 0 0 0 0 0 0 0 0 0 0 0 0 0 0 0 0 0 0 0 0 0 0 0 0 0 0 0 0 0 0 0 0 0 0 0 0.0165031631550978 0 0 0 0 0 0 0 0 0 0 0 0 0 0 0 0 0 0 0 0 0 0 0 0 0 0 0 0 0 0 0 0 0 0 0 0 0 0 0 0 0 0.00269955736424215 0 0 0 0 0 0 0 0 0 0 0 0 0 0 0 0 0 0.00252339806646039
0 0 0 0 0 0 0 0 0 0 0 0 0 0 0 0 0 0 0 0 0 0 0 0 0 0 0 0 0 0 0 0 0.00119699025178889 0.000758623423623113 0 0 0 0 0 0 0 0 0 0 0 0 0 0 0 0 0 0 0 0 0 0 0 0 0.00388621076081196 0 0 0 0 0 0 0 0 0 0 0 0 0 0 0 0 0 0 0 0 0 0.00308572568822526 0 0 0 0 0.00469039321327218 0.023622250230659 0 0.0343313871046284 0.189646748412991 0.101106447244642 0.0269450668110361 0.0733788999695211 0 0.010471743882162 0.0195787641368143 0 0 0 0 0.00319720083967373 0.00765816577974269 0 0.163359912325898 0 0 0 0 0 0 0 0 0 0 0 0 0 0 0 0 0 0 0 0 0 0 0 0 0 0 0 0 0 0 0 0 0 0 0 0.00125352721304644 0 0.0476026763695706 0.0226595373542431 0.140873875109498 0 0.00163175575769242 0.00675260101314992 0.00784114565894608 0.0176695490130315 0.0198047590796279 0.00138749317897824 0.0230347736755531 0.0121706246477089 0 0.0162748594493123 0.006460255418017 0 0 0 0 0 0 0 0 0 0 0 0 0 0 0 0 0 0 0 0 0 0 0 0 0 0 0 0 0 0 0 0 0 0 0 0 0 0 0 0 0 0 0 0 0 0 0 0 0 0 0 0 0 0 0 0 0 0 0 0 0 0 0 0 0 0 0 0 0 0 0 0 0 0 0 0 0 0 0 0 0 0 0 0 0 0 0 0 0 0 0 0 0 0 0 0 0 0 0 0 0.00276112562887099 0 0 0 0 0 0 0 0 0 0 0 0 0 0 0 0 0 0 0 0 0 0 0 0 0 0 0 0 0 0 0 0 0 0 0 0 0 0 0 0 0 0.00379442813877365 0.00111248321848971 0 0 0 0 0 0 0 0 0 0 0 0 0 0 0 0 0
0 0 0 0 0 0 0 0 0 0 0 0 0 0 0 0 0 0 0 0 0 0 0 0 0 0 0 0 0 0 0 0.000587873026748602 0.00379578620736429 0.00140758122546006 0.00286478577903438 0 0 0 0 0 0 0 0 0 0 0 0 0 0 0 0 0 0 0 0 0 0 0 0.00127281935078675 0 0 0 0 0 0 0 0 0 0 0 0 0 0 0 0 0 0 0 0 0 0.00248577137846211 0 0 0 0 0.00364395475906971 0.0125418660071578 0 0.0278057787648769 0.0726633259690713 0.105745926583963 0.0637357752554504 0.0927391154927328 0 0.0399608202129689 0.0180721985763482 0 0 0 0 0.00801510870037754 0.0368210430274549 0.154590804783447 0 0 0 0 0 0 0 0 0 0 0 0 0 0 0 0 0 0 0 0 0 0 0 0 0 0 0 0 0 0 0 0 0 0 0 0 0.00113652862089047 0 0.092255796167588 0 0.0154414309535095 0 0.00753067298766536 0.0028533097456494 0.0150907226065044 0.0110798177506503 0.0779017323843231 0.00595097589928448 0.0722391999256248 0.0344528492892393 0.00148217654386001 0.00198516464252182 0 0 0 0 0 0 0 0 0 0 0 0 0 0 0 0 0 0 0 0 0 0 0 0 0 0 0 0 0 0 0 0 0 0 0 0 0 0 0 0 0 0 0 0 0 0 0 0 0 0 0 0 0 0 0 0 0 0 0 0 0 0 0 0 0 0 0 0 0 0 0 0 0 0 0 0 0 0 0 0 0 0 0 0 0 0 0 0 0 0 0 0 0 0 0 0 0 0 0 0 0 0.00396000167218768 0 0 0 0 0 0 0 0 0 0 0 0 0 0 0 0 0 0 0 0 0 0 0 0 0 0 0 0 0 0 0 0 0 0 0 0 0 0 0 0 0 0.00576464973422355 0.00212463597550281 0 0 0 0 0 0 0 0 0 0 0 0 0 0 0 0 0
0 0 0 0 0.0161419764562394 0 0 0 0 0 0 0 0.0294874262895777 0 0 0.00876038426537945 0 0.0146508955801969 0 0 0 0 0 0 0 0 0 0 0 0 0.0125134526635332 0 0 0 0 0 0 0 0 0 0 0 0 0 0 0 0 0 0 0 0 0 0 0 0 0 0 0 0 0 0 0 0 0 0 0 0 0.0618580961340379 0 0 0 0.0230726680546471 0 0 0 0 0 0 0 0 0 0 0 0 0 0 0 0 0 0 0 0 0 0 0 0 0 0 0 0 0 0 0 0 0 0 0 0 0 0.208998583344847 0 0 0 0 0.0474673767826231 0.214121818557253 0 0 0.0296577208803126 0.151324187576263 0 0 0 0 0 0 0 0 0 0 0 0 0 0 0 0 0 0 0 0 0 0 0 0 0 0 0 0 0 0 0 0 0 0 0 0 0 0 0 0 0 0 0 0 0 0 0 0.0909056203943219 0 0 0 0 0 0 0 0 0 0 0 0 0 0 0 0 0 0 0 0 0 0 0 0 0 0 0 0 0 0 0 0 0 0 0 0 0 0 0 0 0 0 0 0 0 0 0 0 0 0 0 0 0 0 0 0 0 0 0 0 0 0 0 0 0 0 0 0 0 0 0 0 0 0 0 0 0 0 0 0 0 0 0 0 0 0 0 0 0 0 0 0.0370794717241965 0 0 0.0539603212965717 0 0 0 0 0 0 0 0 0 0 0 0 0 0 0 0 0 0 0 0 0 0 0 0 0 0 0 0 0 0 0 0 0 0 0 0 0 0 0 0 0 0 0 0 0 0 0 0 0 0 0 0 0 0
0 0 0 0 0 0 0 0 0 0 0 0 0 0 0 0 0 0 0 0 0 0 0 0 0 0 0 0.0847482347492494 0 0 0 0 0 0 0 0 0 0 0 0 0 0 0 0 0 0.019847551265051 0 0 0 0 0 0 0 0 0 0 0 0 0 0 0 0 0 0 0 0 0 0 0.0279146746675356 0 0 0 0 0 0 0 0 0 0 0 0 0 0 0 0 0 0 0 0 0 0 0 0 0 0 0 0 0 0 0 0 0 0 0 0 0 0 0.0356366590039042 0 0 0 0 0 0.0379762277345154 0 0 0 0 0 0 0 0.250907640292241 0 0.469511295964193 0 0 0 0 0 0 0 0 0 0 0 0 0 0 0 0 0 0 0 0 0 0 0 0 0 0 0 0 0 0 0 0 0 0 0 0 0 0 0 0 0 0 0 0 0 0 0 0 0 0.012001665521556 0 0 0 0 0 0 0 0 0 0 0 0 0 0 0 0 0 0 0 0 0 0 0 0 0 0 0 0 0 0 0 0 0 0 0 0 0.0142580670617299 0 0 0 0 0 0 0 0 0 0 0 0 0 0 0 0 0 0 0 0 0 0 0 0 0 0 0 0 0 0 0 0 0 0 0 0 0 0 0 0 0 0 0 0 0 0 0 0 0 0 0 0 0 0 0 0 0.0206182373580098 0.0265797463820147 0 0 0 0 0 0 0 0 0 0 0 0 0 0 0 0 0 0 0 0 0 0 0 0 0 0 0 0 0 0 0 0 0 0 0 0 0 0 0 0 0 0 0 0 0 0 0 0
0.00966898898580024 0 0 0 0 0 0 0 0 0 0 0 0 0 0 0 0 0 0 0 0 0 0 0 0 0 0 0 0 0 0 0 0 0 0 0 0 0 0 0 0 0 0 0 0 0 0 0 0 0 0 0 0 0 0 0 0 0 0 0 0 0 0 0 0 0 0 0 0 0 0 0 0 0 0 0 0 0 0 0 0 0 0 0 0 0 0 0 0 0 0 0 0 0 0 0.0327068091317649 0 0 0 0 0 0 0 0 0 0 0 0.0181637885365952 0.0526827490589194 0 0.014640832639856 0 0.0105908619242158 0 0 0.416778870349818 0.368647654792169 0.0128265745107612 0 0.0632928700701011 0 0 0 0 0 0 0 0 0 0 0 0 0 0 0 0 0 0 0 0 0 0 0 0 0 0 0 0 0 0 0 0 0 0 0 0 0 0 0 0 0 0 0 0 0 0 0 0 0 0 0 0 0 0 0 0 0 0 0 0 0 0 0 0 0 0 0 0 0 0 0 0 0 0 0 0 0 0 0 0 0 0 0 0 0 0 0 0 0 0 0 0 0 0 0 0 0 0 0 0 0 0 0 0 0 0 0 0 0 0 0 0 0 0 0 0 0 0 0 0 0 0 0 0 0 0 0 0 0 0 0 0 0 0 0 0 0 0 0 0 0 0 0 0 0 0 0 0 0 0 0 0 0 0 0 0 0 0 0 0 0 0 0 0 0 0 0 0 0 0 0 0 0 0 0 0 0 0 0 0 0 0 0 0 0 0 0 0 0 0 0 0 0 0 0 0 0
0 0 0 0 0 0 0 0 0 0 0 0 0 0 0 0 0 0 0 0 0 0 0 0 0 0 0.0118196428027536 0 0 0 0 0 0 0 0 0 0 0 0 0 0 0 0 0 0 0.0138091475473669 0 0 0 0 0 0 0 0.149313209244377 0 0 0 0 0 0 0 0 0 0 0 0 0 0 0 0 0 0 0 0 0 0 0 0 0 0 0 0 0 0 0 0 0 0 0 0 0 0 0 0 0 0 0 0 0 0 0 0 0 0 0 0.0214702224475582 0.00916224042368063 0 0.391632185760908 0 0 0 0 0 0 0.0802158584882972 0 0 0 0.0294019927745701 0.0466337418340692 0 0 0 0 0 0 0 0 0 0 0 0 0 0 0 0 0 0 0 0 0 0 0 0 0 0 0 0 0 0 0 0 0 0 0 0 0 0 0 0 0 0 0 0 0 0 0 0 0 0 0 0 0.0393698526006778 0 0 0 0 0 0 0 0 0 0 0 0 0 0 0 0 0 0 0 0 0 0 0 0 0 0 0 0 0 0 0 0 0 0 0 0 0 0 0 0 0 0 0 0 0 0 0 0 0 0 0 0 0 0 0 0 0 0 0 0 0 0 0 0 0 0 0 0 0 0 0 0 0 0 0 0 0 0 0 0 0 0 0 0 0 0 0 0.0672207578379434 0 0 0 0.0223782473708909 0 0.0507853283310423 0.0667875725358641 0 0 0 0 0 0 0 0 0 0 0 0 0 0 0 0 0 0 0 0 0 0 0 0 0 0 0 0 0 0 0 0 0 0 0 0 0 0 0 0 0 0 0 0 0 0 0 0
0 0 0 0 0 0 0 0 0 0 0 0 0 0 0 0 0 0 0 0 0 0 0 0 0 0 0.0533545525262255 0 0 0 0 0 0 0 0 0 0 0 0 0 0 0 0 0 0 0 0 0 0 0 0 0 0 0 0 0 0 0 0 0 0 0 0 0 0 0 0 0 0 0 0 0 0 0 0 0 0 0 0 0 0 0 0 0 0 0 0 0 0 0 0 0 0 0 0 0 0 0 0 0 0 0 0 0 0 0 0.0198430067874511 0.292430173463403 0 0 0 0 0 0 0 0.0530887571493746 0.0119658603096186 0.129225694217186 0 0.0480205142194934 0.207390380389857 0 0 0 0 0 0 0 0 0 0 0 0 0 0 0 0 0 0 0 0 0 0 0 0 0 0 0 0 0 0 0 0 0 0 0 0 0 0 0 0 0 0 0 0 0 0 0.023547730443861 0 0 0 0 0 0.00656570077525954 0 0 0 0 0 0 0 0 0 0 0 0 0 0 0 0 0 0 0 0 0 0 0 0 0 0 0 0 0 0 0 0 0 0 0 0 0 0 0 0 0 0 0 0 0 0 0 0 0 0 0 0 0 0 0 0 0 0 0 0 0 0 0 0 0 0 0 0 0 0 0 0 0 0 0 0 0 0 0 0 0 0 0 0 0 0 0 0.0796186569524028 0 0.0174489476607556 0 0.0144593391050317 0 0.0111694478789683 0.0318712381211114 0 0 0 0 0 0 0 0 0 0 0 0 0 0 0 0 0 0 0 0 0 0 0 0 0 0 0 0 0 0 0 0 0 0 0 0 0 0 0 0 0 0 0 0 0 0 0 0
0.00437204231642279 0 0 0 0.0102281458542443 0 0 0 0 0 0.00735888310685025 0 0 0 0 0.00424543633118304 0 0.0127022029252765 0 0 0 0 0 0 0 0 0 0 0 0.00859344849623341 0.0114420949570591 0 0 0 0 0 0 0 0 0 0 0 0 0 0 0 0 0 0 0 0 0 0 0 0 0 0 0 0 0 0.00716281309209857 0 0 0 0 0 0 0.411978993206224 0.0544358063357834 0.0165295686740736 0 0.0506109073875255 0 0 0 0 0.0218241961399878 0 0 0 0 0 0 0 0 0 0 0 0 0 0 0 0 0 0 0 0 0 0 0 0 0 0 0 0.122199477371707 0 0 0 0 0 0.00573982435653414 0.107571399913 0 0.081310136719868 0 0 0 0 0.0085078192245168 0 0 0 0 0 0.00794897550464597 0.0158587323880285 0 0 0 0 0 0 0 0 0 0 0 0 0 0 0 0 0 0 0 0 0 0 0 0 0 0 0 0 0 0 0 0 0 0 0 0 0 0 0 0 0 0.0182007080670225 0 0 0 0 0 0 0 0 0 0 0 0 0 0 0 0 0 0 0 0 0 0 0 0 0 0 0 0 0 0 0 0 0 0 0 0 0 0 0 0 0 0 0 0 0 0 0 0 0 0 0 0 0 0 0 0 0 0 0 0 0 0 0 0 0 0 0 0 0 0 0 0 0 0 0 0 0 0 0 0 0 0 0 0 0 0 0 0 0 0 0 0 0 0 0.0111783876317146 0 0 0 0 0 0 0 0 0 0 0 0 0 0 0 0 0 0 0 0 0 0 0 0 0 0 0 0 0 0 0 0 0 0 0 0 0 0 0 0 0 0 0 0 0 0 0 0 0 0 0 0 0 0
0.0139554960624906 0 0 0 0 0 0 0 0 0 0 0 0 0 0 0 0.0156088448776175 0 0.0651864724550749 0 0 0 0 0 0 0 0 0 0 0 0 0 0 0 0 0 0 0 0 0 0 0 0 0 0 0 0 0 0 0 0 0 0 0 0 0 0 0 0 0 0 0 0 0 0 0 0 0.0544245779100235 0.0127998319775639 0.229082839714463 0 0 0 0 0 0 0 0 0 0 0 0 0 0 0 0 0 0 0 0 0 0 0 0 0 0 0 0 0 0 0 0 0 0 0 0 0.0113707040583407 0 0 0.00940960621053346 0 0.183580900755386 0 0.135435238337551 0 0.0332902445035389 0.0261151744294397 0 0 0 0 0.031087164288981 0 0 0.0927201911118515 0.0859327133071447 0 0 0 0 0 0 0 0 0 0 0 0 0 0 0 0 0 0 0 0 0 0 0 0 0 0 0 0 0 0 0 0 0 0 0 0 0 0 0 0 0 0 0 0 0 0 0 0 0 0 0 0 0 0 0 0 0 0 0 0 0 0 0 0 0 0 0 0 0 0 0 0 0 0 0 0 0 0 0 0 0 0 0 0 0 0 0 0 0 0 0 0 0 0 0 0 0 0 0 0 0 0 0 0 0 0 0 0 0 0 0 0 0 0 0 0 0 0 0 0 0 0 0 0 0 0 0 0 0 0 0 0 0 0 0 0 0 0 0 0 0 0 0 0 0 0 0 0 0 0 0 0 0 0 0 0 0 0 0 0 0 0 0 0 0 0 0 0 0 0 0 0 0 0 0 0 0 0 0 0 0 0 0 0 0 0 0 0 0 0 0
0 0 0 0 0 0 0 0 0 0 0 0 0 0 0 0 0 0 0 0 0 0 0 0 0 0 0 0.00551945311708366 0 0 0 0 0 0 0 0 0 0 0 0 0 0 0 0 0 0.0232790621626993 0 0 0 0 0 0 0 0 0 0 0 0 0 0 0.0146950196645655 0 0 0 0 0 0 0.187675869263065 0.0692241837174954 0.12091245149322 0 0 0 0 0 0 0.0051351835666995 0 0 0 0 0 0 0 0 0 0 0 0 0 0 0 0 0 0 0 0 0 0 0 0 0 0 0 0 0 0 0 0 0.0613949809003208 0.0639132200665844 0 0 0.324264843683288 0 0 0 0 0 0 0 0.0141527643710245 0.00523596791850508 0 0.0134932224651047 0.0911037776103437 0 0 0 0 0 0 0 0 0 0 0 0 0 0 0 0 0 0 0 0 0 0 0 0 0 0 0 0 0 0 0 0 0 0 0 0 0 0 0 0 0 0 0 0 0 0 0 0 0 0 0 0 0 0 0 0 0 0 0 0 0 0 0 0 0 0 0 0 0 0 0 0 0 0 0 0 0 0 0 0 0 0 0 0 0 0 0 0 0 0 0 0 0 0 0 0 0 0 0 0 0 0 0 0 0 0 0 0 0 0 0 0 0 0 0 0 0 0 0 0 0 0 0 0 0 0 0 0 0 0 0 0 0 0 0 0 0 0 0 0 0 0 0 0 0 0 0 0 0 0 0 0 0 0 0 0 0 0 0 0 0 0 0 0 0 0 0 0 0 0 0 0 0 0 0 0 0 0 0 0 0 0 0 0 0 0 0 0 0 0 0
0.0556564280441407 0 0 0 0 0 0 0 0 0 0.0754367516030293 0 0 0 0 0 0 0.177498249099415 0 0 0 0 0 0 0 0 0 0 0 0.0257906937094482 0.0399755752496447 0 0 0 0 0 0 0 0 0 0 0 0 0 0 0 0 0 0 0 0 0 0 0 0 0 0 0 0 0 0 0 0 0 0 0 0 0 0 0 0 0 0 0 0 0 0 0 0 0 0 0 0 0 0 0 0 0 0.0230262049441393 0 0 0 0 0 0 0 0 0 0 0 0 0 0 0 0 0 0.0205534595678357 0 0 0 0 0 0 0.0763443862442158 0 0.251490440277152 0 0 0 0 0 0.170481427104233 0 0 0 0 0 0 0 0 0 0 0 0 0 0 0 0 0 0 0 0 0 0 0 0 0 0 0 0 0 0 0 0 0 0 0 0 0 0 0 0 0 0 0 0 0 0.0501112554535111 0 0 0 0 0 0 0 0 0 0 0 0 0 0 0 0 0 0 0 0 0 0 0 0 0 0 0 0 0 0 0 0 0 0 0 0 0 0 0 0 0 0 0 0 0 0 0 0 0 0 0 0 0 0 0 0 0 0 0 0 0 0 0 0 0 0 0 0 0 0 0 0 0 0 0 0 0 0 0 0 0 0 0 0 0 0 0 0 0 0 0 0 0.0180555156333279 0 0.0155796130699068 0 0 0 0 0 0 0 0 0 0 0 0 0 0 0 0 0 0 0 0 0 0 0 0 0 0 0 0 0 0 0 0 0 0 0 0 0 0 0 0 0 0 0 0 0 0 0 0 0 0 0 0 0 0
0 0 0 0 0 0 0 0 0 0 0 0 0 0 0 0 0 0 0 0 0 0 0 0.00412062213848341 0 0 0 0.00977150896834611 0 0 0 0 0 0 0 0 0 0 0 0 0 0 0 0 0 0.0402243543908986 0 0 0 0 0 0 0 0 0 0 0 0 0 0 0.0430313918761766 0 0 0 0 0 0 0.110966749665211 0.0378460006142971 0.0141153613864443 0 0 0 0 0 0 0 0.00655832451303671 0 0 0 0 0 0 0 0 0 0 0 0 0 0 0 0 0 0 0 0 0 0 0 0 0 0 0 0.0117529911269341 0 0 0 0.0444721602677116 0.0451858405314219 0.310747291775078 0.0101933221582877 0 0 0 0 0 0 0 0 0.0671762181716908 0.00811714316975805 0.0172859866430792 0.032303788455274 0.18613094414787 0 0 0 0 0 0 0 0 0 0 0 0 0 0 0 0 0 0 0 0 0 0 0 0 0 0 0 0 0 0 0 0 0 0 0 0 0 0 0 0 0 0 0 0 0 0 0 0 0 0 0 0 0 0 0 0 0 0 0 0 0 0 0 0 0 0 0 0 0 0 0 0 0 0 0 0 0 0 0 0 0 0 0 0 0 0 0 0 0 0 0 0 0 0 0 0 0 0 0 0 0 0 0 0 0 0 0 0 0 0 0 0 0 0 0 0 0 0 0 0 0 0 0 0 0 0 0 0 0 0 0 0 0 0 0 0 0 0 0 0 0 0 0 0 0 0 0 0 0 0 0 0 0 0 0 0 0 0 0 0 0 0 0 0 0 0 0 0 0 0 0 0 0 0 0 0 0 0 0 0 0 0 0 0 0 0 0 0 0 0 0
0 0 0 0 0 0 0 0 0 0 0 0 0.178043886810732 0 0 0 0 0 0 0 0 0 0.00539703734993053 0 0.0211762592236751 0 0.00792592275328133 0 0 0 0 0.0169962033906047 0 0.0263638414479013 0.0154585616117023 0 0 0 0 0 0 0 0 0 0 0 0 0 0.0126186396415377 0 0 0 0 0 0 0.0123371061727267 0.0190209904708744 0 0 0 0 0 0 0 0 0 0.00680322686211492 0 0 0 0 0 0 0 0 0 0 0 0 0 0 0 0 0 0 0 0 0 0 0 0 0 0 0 0 0 0 0 0 0 0 0 0 0 0.0218493199013814 0 0 0 0 0 0 0 0 0 0 0 0 0 0.290284003675093 0.0298382516277483 0 0 0 0 0 0 0 0 0 0 0 0 0 0 0 0 0 0 0 0.0121553067100631 0 0 0 0 0 0 0 0 0 0 0 0 0 0 0 0 0 0 0 0 0 0 0 0 0 0 0 0.166061763530911 0 0 0 0 0 0 0 0 0 0 0 0 0 0 0 0 0 0 0 0 0.00458505980824237 0.0395644535429275 0 0 0 0 0 0.0031958730900052 0 0 0 0 0 0 0 0 0 0 0 0 0.0309941420242095 0 0 0 0 0 0 0 0 0 0 0 0.00367487623490512 0 0 0 0 0 0 0 0 0 0 0 0 0 0 0 0 0 0 0 0 0 0 0 0 0 0 0 0 0 0 0 0 0 0 0 0 0 0 0.0138885246503171 0 0 0.0617667494691156 0 0 0 0 0 0 0 0 0 0 0 0 0 0 0 0 0 0 0 0 0 0 0 0 0 0 0 0 0 0 0 0 0 0 0 0 0 0 0 0 0 0 0 0 0 0 0 0 0 0 0 0 0 0
0 0 0 0 0 0 0 0 0 0 0 0 0 0 0 0 0 0.0149897316248146 0.0237211241200769 0 0 0 0 0 0 0 0 0 0 0 0 0 0 0 0 0 0 0 0 0 0 0 0 0 0 0 0 0 0 0 0 0 0 0 0 0 0 0 0 0 0 0 0 0 0 0 0 0 0 0.00931701727428042 0 0 0 0 0 0 0 0 0 0 0 0 0 0 0 0 0 0 0.0048918797962008 0 0 0 0 0 0 0 0 0 0 0 0 0 0 0 0.0823211893709255 0 0.129831218957048 0.0495379956403779 0.0439073218322702 0 0.0133526924494351 0 0.0403683776117749 0 0 0 0.219030453303604 0 0.00460975634017791 0.133661938168215 0 0 0 0 0 0 0 0 0 0 0 0 0 0 0 0 0 0 0 0 0 0 0 0 0 0 0 0 0 0 0 0 0 0 0 0 0 0 0 0 0 0 0 0 0 0 0 0.109619305166536 0 0 0 0 0 0 0 0 0 0 0 0 0 0 0 0 0 0 0 0 0 0 0 0 0 0 0 0 0 0 0 0 0 0 0 0 0 0 0 0 0 0 0 0 0 0 0 0 0 0 0 0 0 0 0 0 0 0 0 0 0 0 0 0 0 0 0 0 0 0 0 0 0 0 0 0 0 0 0 0 0 0 0 0 0 0 0 0 0 0 0 0.064737472173834 0.0158171602472193 0 0.0326553625186537 0 0 0 0.00763000340455588 0 0 0 0 0 0 0 0 0 0 0 0 0 0 0 0 0 0 0 0 0 0 0 0 0 0 0 0 0 0 0 0 0 0 0 0 0 0 0 0 0 0 0 0 0 0 0 0 0 0
0 0 0 0 0 0 0 0 0 0 0 0 0 0 0 0 0 0 0.0285107875608466 0 0 0 0 0 0 0 0 0 0 0 0 0 0 0 0 0 0 0 0 0 0 0 0 0 0 0 0 0 0 0 0 0 0 0 0 0 0 0 0 0 0 0 0 0 0 0 0 0 0 0.011945947550629 0 0 0 0 0 0 0 0 0 0 0 0 0 0 0 0 0 0 0 0 0 0 0 0 0 0 0 0 0 0 0 0 0 0 0 0 0.254141918903754 0 0.02190129050909 0 0.023181214204302 0 0 0 0 0.484725525224614 0 0.0152772875041744 0 0.0799759617757384 0 0 0 0 0 0 0 0 0 0 0 0 0 0 0 0 0 0 0 0 0 0 0 0 0 0 0 0 0 0 0 0 0 0 0 0 0 0 0 0 0 0 0 0 0 0 0 0.0426031263587069 0 0 0 0 0 0 0 0 0 0 0 0 0 0 0 0 0 0 0 0 0 0 0 0 0 0 0 0 0 0 0 0 0 0 0 0 0 0 0 0 0 0 0 0 0 0 0 0 0 0 0 0 0 0 0 0 0 0 0 0 0 0 0 0 0 0 0 0 0 0 0 0 0 0 0 0 0 0 0 0 0 0 0 0 0 0 0 0 0 0 0 0.0105980482756113 0.0144362727879373 0 0.0071682133858457 0 0 0 0.00553440595875141 0 0 0 0 0 0 0 0 0 0 0 0 0 0 0 0 0 0 0 0 0 0 0 0 0 0 0 0 0 0 0 0 0 0 0 0 0 0 0 0 0 0 0 0 0 0 0 0 0 0
0 0 0 0 0 0 0 0 0 0 0 0 0 0 0 0 0 0 0 0 0 0 0 0 0 0 0.0183008068541103 0 0 0 0 0 0 0 0 0 0 0 0 0 0 0 0 0 0 0 0 0 0 0 0 0 0 0 0 0 0 0 0 0 0 0 0 0 0 0 0 0 0 0 0 0 0 0 0 0 0 0 0 0 0 0 0 0 0 0 0 0 0 0 0 0 0 0 0 0 0 0 0 0 0 0 0 0 0 0 0.0109467269401572 0 0.292808323899886 0 0 0 0 0 0 0 0.0189127646841479 0 0 0.280323002508022 0.0440578764341895 0 0 0 0 0 0 0 0 0 0 0 0 0 0 0 0 0 0 0 0 0 0 0 0 0 0 0 0 0 0 0 0 0 0 0 0 0 0 0 0 0 0 0 0 0 0 0.0993600404653056 0 0 0 0 0 0 0 0 0 0 0 0 0 0 0 0 0 0 0 0 0 0 0 0 0 0 0 0 0 0 0 0 0 0 0 0 0 0 0 0 0 0 0 0 0 0 0 0 0 0 0 0 0 0 0 0 0 0 0 0 0 0 0 0 0 0 0 0 0 0 0 0 0 0 0 0 0 0 0 0 0 0 0 0 0 0 0 0 0 0 0 0 0 0.211784022615674 0 0.0235064355985069 0 0 0 0 0 0 0 0 0 0 0 0 0 0 0 0 0 0 0 0 0 0 0 0 0 0 0 0 0 0 0 0 0 0 0 0 0 0 0 0 0 0 0 0 0 0 0 0 0 0 0 0 0
0 0 0 0 0 0 0 0 0 0 0 0 0.0552421259615799 0 0 0 0 0 0 0 0 0 0 0 0 0 0.0117239282233127 0 0 0 0 0.00918329704698199 0 0 0 0 0 0 0 0 0 0 0 0 0 0 0 0 0 0 0 0 0 0 0 0 0 0 0 0 0 0 0 0 0 0 0 0 0 0 0 0 0 0 0 0 0 0 0 0 0 0 0 0 0 0 0 0 0 0 0 0 0 0 0 0 0 0 0 0 0 0 0 0 0.0250306468322133 0 0 0 0 0.0122807968213967 0 0 0 0 0.532248825539162 0.0101195582856068 0 0 0 0 0 0 0 0 0 0 0 0 0 0 0 0 0 0 0 0 0 0 0 0 0 0 0 0 0 0 0 0 0 0 0 0 0 0 0 0 0 0 0 0 0 0 0 0 0 0 0 0.179690035432816 0 0 0 0 0 0 0 0 0 0 0 0 0 0 0 0 0 0 0 0 0 0.0326401961866932 0 0 0 0 0 0 0 0 0 0 0 0 0 0 0 0 0 0 0.0400432029650672 0 0 0 0 0 0 0 0 0 0 0 0.00582515418106199 0 0 0 0 0 0 0 0 0 0 0 0 0 0 0 0 0 0 0 0 0 0 0 0 0 0 0 0 0 0 0 0 0 0 0 0 0 0 0.0146073758360732 0 0 0.0713648566880354 0 0 0 0 0 0 0 0 0 0 0 0 0 0 0 0 0 0 0 0 0 0 0 0 0 0 0 0 0 0 0 0 0 0 0 0 0 0 0 0 0 0 0 0 0 0 0 0 0 0 0 0 0 0
0 0 0 0 0 0 0 0 0 0 0 0 0.112137650186382 0 0 0 0 0 0 0 0 0 0 0 0 0 0.00831759884179947 0 0 0 0 0 0 0 0 0 0 0 0 0 0 0 0 0 0 0 0 0 0 0 0 0 0 0 0 0 0 0 0 0 0 0 0 0 0 0 0 0 0 0 0 0 0 0 0 0 0 0 0 0 0 0 0 0 0 0 0 0 0 0 0 0 0 0 0 0 0 0 0 0 0 0 0 0 0.0754006279173136 0 0.0255531314690055 0.02353265130634 0.0514727171124149 0 0 0 0 0 0.0322996110081712 0.173230218319077 0.0468364512930403 0.132609451689745 0 0 0.0159498708659407 0 0 0 0 0 0 0 0 0 0 0 0 0 0 0 0 0 0 0 0 0 0 0 0 0 0 0 0 0 0 0 0 0 0 0 0 0 0 0 0 0 0 0 0 0 0 0.138734052253773 0 0 0 0 0 0 0 0 0 0 0 0 0 0 0 0 0 0 0 0.00612566644438469 0 0 0 0 0 0 0 0 0 0 0 0 0 0 0 0 0 0 0 0 0 0 0 0 0 0 0 0 0 0 0 0 0 0 0 0 0 0 0 0 0 0 0 0 0 0 0 0 0 0 0 0 0 0 0 0 0 0 0 0 0 0 0 0 0 0 0 0 0 0 0 0.00589403489057012 0.0126477048316339 0.12144234950791 0.0134406389233678 0 0 0 0.00437557313913062 0 0 0 0 0 0 0 0 0 0 0 0 0 0 0 0 0 0 0 0 0 0 0 0 0 0 0 0 0 0 0 0 0 0 0 0 0 0 0 0 0 0 0 0 0 0 0 0 0 0
0 0 0 0 0 0 0 0 0 0 0 0 0.0989575290238616 0 0 0 0 0 0 0 0 0 0.10670858145391 0 0 0 0.0911222340547855 0 0 0 0 0.0111884140012608 0 0 0 0 0 0 0 0 0 0 0 0 0 0 0 0 0.0479625649692699 0 0 0 0 0 0 0 0 0 0 0 0 0 0 0 0 0 0 0 0 0 0 0 0 0 0 0 0 0 0 0 0 0 0 0 0 0 0 0 0 0 0 0 0 0 0 0 0 0 0 0 0 0 0 0 0 0 0 0.0300340605853569 0.178878684023059 0 0 0 0 0 0 0 0 0.0167710015434644 0 0.0128344382983954 0 0 0 0 0 0 0 0 0 0 0 0 0 0 0 0 0 0 0 0 0 0 0 0 0 0 0 0 0 0 0 0 0 0 0 0 0 0 0 0 0 0 0 0 0 0 0 0.0489588467912761 0 0.00970313525108724 0 0 0 0.235443086320818 0 0 0 0 0 0 0 0 0 0 0 0 0 0 0 0 0 0 0 0 0 0 0 0 0 0 0 0 0 0 0 0 0 0 0 0 0 0 0 0 0 0 0 0 0 0 0 0 0 0 0 0 0 0 0 0 0 0 0 0 0 0 0 0 0 0 0 0 0 0 0 0 0 0 0 0 0 0 0 0 0 0 0 0 0 0 0 0.0182724444245785 0 0.0931649792588758 0 0 0 0 0 0 0 0 0 0 0 0 0 0 0 0 0 0 0 0 0 0 0 0 0 0 0 0 0 0 0 0 0 0 0 0 0 0 0 0 0 0 0 0 0 0 0 0 0 0 0 0 0
0.181208680959005 0 0 0 0 0 0 0 0 0 0.129143146044364 0 0 0 0 0.0119481433822183 0 0.0130396722884804 0.0264235976920678 0 0 0 0 0.0164368333868745 0 0 0 0 0 0.00680451388249045 0.00858104892157829 0 0 0 0 0 0 0 0.00798081574250343 0 0 0 0 0 0 0.0290711602784015 0 0 0 0 0 0 0 0 0 0 0 0 0.00441565258326625 0 0.0237449749370323 0 0 0 0 0 0 0 0 0.0174217060602927 0 0 0 0 0 0 0 0 0 0 0 0 0 0 0 0 0 0 0.00627879660768688 0 0 0 0 0 0 0.00844996926641972 0 0 0 0 0 0 0 0 0 0.180392640107786 0 0 0 0 0.0240946232919324 0.031507729353791 0.0528791003615549 0.156057230038968 0 0 0 0 0 0 0 0 0 0.0191271597664873 0 0.0307530062884578 0 0 0 0 0 0 0 0 0.0142397987583416 0 0 0 0 0 0 0 0 0 0 0 0 0 0 0 0 0 0 0 0 0 0 0 0 0 0 0 0 0 0 0 0 0 0 0 0 0 0 0 0 0 0 0 0 0 0 0 0 0 0 0 0 0 0 0 0 0 0 0 0 0 0 0 0 0 0 0 0 0 0 0 0 0 0 0 0 0 0 0 0 0 0 0 0 0 0 0 0 0 0 0 0 0 0 0 0 0 0 0 0 0 0 0 0 0 0 0 0 0 0 0 0 0 0 0 0 0 0 0 0 0 0 0 0 0 0 0 0 0 0 0 0 0 0 0 0 0 0 0 0 0 0 0 0 0 0 0 0 0 0 0 0 0 0 0 0 0 0 0 0 0 0 0 0 0 0 0 0 0 0 0 0 0 0 0 0 0 0 0 0 0 0
0 0 0 0 0 0 0 0 0 0 0 0 0 0 0 0 0.0358385093976844 0 0 0 0 0 0 0 0 0 0 0 0 0 0 0 0 0 0 0 0 0 0 0 0 0 0 0 0 0 0 0 0 0 0 0 0 0.0145844340517635 0 0 0 0 0.0153981480639539 0.10402663547526 0.0963269968642106 0 0 0 0 0.0555081732301975 0.0422350922316405 0.00897166985929936 0 0 0 0 0 0 0 0 0 0 0 0 0 0 0 0 0 0 0 0 0 0 0 0 0 0 0 0 0 0 0 0 0 0 0 0 0 0 0 0 0 0 0 0.00890589451682514 0 0.0144070906719224 0 0 0 0 0 0 0 0 0 0.0887653596129581 0.407887995265158 0 0 0 0 0.0540809781067882 0 0 0 0 0 0 0 0 0 0 0.00457276145689938 0 0 0 0 0 0 0 0 0 0 0 0 0 0 0 0 0 0 0 0 0 0 0 0 0 0 0 0 0 0 0 0 0.01436197328089 0 0 0 0 0 0 0 0 0 0 0 0 0 0 0 0 0 0 0 0 0 0 0 0 0 0 0 0 0 0 0 0 0 0 0 0 0.0154804447359085 0 0 0 0 0 0 0 0 0 0 0 0 0 0 0 0 0 0 0 0 0 0 0 0 0 0 0 0 0 0 0 0 0 0 0 0 0 0 0 0 0 0 0 0 0 0 0 0 0 0 0 0 0 0 0 0 0.00600055991532752 0 0.0126472832633126 0 0 0 0 0 0 0 0 0 0 0 0 0 0 0 0 0 0 0 0 0 0 0 0 0 0 0 0 0 0 0 0 0 0 0 0 0 0 0 0 0 0 0 0 0 0 0
0 0 0 0 0 0 0 0 0 0 0 0 0 0 0 0 0 0 0 0 0 0 0 0 0 0 0 0.154318050540359 0 0 0 0 0 0 0 0 0 0 0 0 0 0 0 0 0 0 0 0 0 0 0 0 0 0 0 0 0 0 0.101918292116796 0 0 0 0 0 0 0 0 0 0.0583209448350828 0 0 0 0 0 0 0 0 0 0 0 0 0 0 0 0 0.0104777896138433 0.00327844728302519 0.0197983274139592 0 0.00827658449817653 0 0 0 0 0 0 0 0 0 0 0 0 0 0 0 0.290764365327633 0 0 0 0 0 0 0 0.0345901721069226 0 0 0 0 0 0 0 0.0164755792265446 0.100075779909652 0 0.0229321878276963 0.0492040322565497 0 0 0 0 0 0 0 0 0 0 0 0 0 0 0.0325213406485104 0 0 0.0104010264251508 0 0 0 0 0 0 0 0 0 0 0 0 0 0 0 0 0 0 0 0 0 0 0 0 0 0 0 0 0 0.0116466617748349 0 0 0 0 0 0 0 0 0 0 0 0 0 0 0 0 0 0 0 0 0 0 0 0 0 0 0 0 0 0 0 0 0 0 0 0 0.0167932957160789 0 0 0 0 0 0 0 0 0 0 0 0 0 0 0 0 0 0 0 0 0 0 0 0 0 0 0 0 0 0 0 0 0 0 0 0 0 0 0 0 0 0 0 0 0 0 0 0 0 0 0 0 0 0 0 0 0.0200846452793009 0.0303782785076403 0 0 0 0 0 0 0 0 0 0 0.0077441986922428 0 0 0 0 0 0 0 0 0 0 0 0 0 0 0 0 0 0 0 0 0 0 0 0 0 0 0 0 0 0 0 0 0 0 0 0 0
0 0.070840516204846 0.0382245277876914 0 0 0 0 0 0.00934480520433784 0 0 0 0 0 0 0 0.370109052532042 0 0.0155775153145166 0 0.00446589493084409 0 0 0 0 0 0 0 0 0 0 0 0 0 0 0 0 0 0 0 0 0 0 0 0 0 0 0 0 0 0.00288023472723023 0 0 0 0 0 0 0 0.00326350056252386 0.0363805553869823 0 0 0 0 0 0 0 0.0286584703531439 0.0360516704738661 0 0.00399472880000975 0 0 0 0 0 0.00676960035549946 0 0 0 0 0 0 0 0 0 0 0 0 0 0 0 0 0 0 0 0 0 0 0 0 0 0 0 0 0 0 0 0 0.00442126623827637 0.0314584254371906 0.0131496787130927 0 0.0328507608014807 0 0 0 0 0 0 0 0 0.233700593136487 0.0116541046828923 0 0.0345837924230447 0 0 0 0 0 0 0 0 0.0116203059340026 0 0 0 0 0 0 0 0 0 0 0 0 0 0 0 0 0 0 0 0 0 0 0 0 0 0 0 0 0 0 0 0 0 0 0 0 0 0 0 0 0 0 0 0 0 0 0 0 0 0 0 0 0 0 0 0 0 0 0 0 0 0 0 0 0 0 0 0 0 0 0 0 0 0 0 0 0 0 0 0 0 0 0 0 0 0 0 0 0 0 0 0 0 0 0 0 0 0 0 0 0 0 0 0 0 0 0 0 0 0 0 0 0 0 0 0 0 0 0 0 0 0 0 0 0 0 0 0 0 0 0 0 0 0 0 0 0 0 0 0 0 0 0 0 0 0 0 0 0 0 0 0 0 0 0 0 0 0 0 0 0 0 0 0 0 0 0 0 0 0 0 0 0 0 0 0 0 0 0 0 0 0
0 0 0 0 0 0 0 0 0 0 0 0 0 0 0 0 0 0 0 0 0 0 0 0.0104365956470939 0 0 0 0.0394113358997456 0 0 0 0 0 0 0 0 0 0 0 0 0 0 0 0 0 0 0 0 0 0 0 0 0 0 0 0 0 0 0 0 0 0 0 0 0 0 0 0.0867129820077361 0.0138769331868031 0 0 0 0 0 0 0 0 0 0 0 0 0 0 0 0 0 0 0 0 0 0 0 0 0 0 0 0 0 0 0 0 0 0 0 0 0 0 0 0 0.0192594672396249 0.0636592441401906 0.193854611225055 0 0.413286143159777 0 0 0 0 0 0 0 0.0293935132197331 0 0.0545977076513335 0.0755114666229077 0 0 0 0 0 0 0 0 0 0 0 0 0 0 0 0 0 0 0 0 0 0 0 0 0 0 0 0 0 0 0 0 0 0 0 0 0 0 0 0 0 0 0 0 0 0 0 0 0 0 0 0 0 0 0 0 0 0 0 0 0 0 0 0 0 0 0 0 0 0 0 0 0 0 0 0 0 0 0 0 0 0 0 0 0 0 0 0 0 0 0 0 0 0 0 0 0 0 0 0 0 0 0 0 0 0 0 0 0 0 0 0 0 0 0 0 0 0 0 0 0 0 0 0 0 0 0 0 0 0 0 0 0 0 0 0 0 0 0 0 0 0 0 0 0 0 0 0 0 0 0 0 0 0 0 0 0 0 0 0 0 0 0 0 0 0 0 0 0 0 0 0 0 0 0 0 0 0 0 0 0 0 0 0 0 0 0 0 0 0 0 0
0 0 0 0 0 0 0 0 0 0 0 0 0 0 0 0 0 0 0 0 0 0 0 0 0.118055227809208 0.0735640017878659 0 0 0 0 0 0 0 0 0.0807861005069783 0 0 0 0 0 0.139327443386151 0 0 0 0 0 0 0.429119649359867 0 0 0 0 0 0 0 0 0 0 0 0 0 0 0 0 0 0 0 0 0 0 0 0 0 0 0 0 0 0 0 0 0 0 0 0 0 0 0 0 0 0 0 0 0 0 0 0 0 0 0 0 0.0652910920514607 0 0 0 0 0 0 0 0 0 0 0 0 0 0 0 0 0 0 0 0 0 0 0 0 0 0 0 0 0 0 0 0 0 0 0 0 0 0 0 0 0 0 0 0 0 0 0 0 0 0 0 0 0 0 0 0 0 0 0 0 0 0 0 0 0 0 0 0 0 0 0 0 0 0 0 0 0 0 0 0 0 0 0 0 0 0 0 0 0 0 0 0 0 0 0 0 0 0 0 0 0 0 0 0 0 0 0 0 0 0 0 0 0 0 0 0 0 0 0 0 0 0 0 0 0 0 0 0 0 0 0 0 0 0 0 0 0 0 0 0 0 0 0 0 0 0 0 0 0 0 0 0 0 0 0 0 0 0 0 0 0 0 0 0 0 0 0 0 0 0 0 0 0 0 0 0 0 0 0 0 0 0.0938564850984688 0 0 0 0 0 0 0 0 0 0 0 0 0 0 0 0 0 0 0 0 0 0 0 0 0 0 0 0 0 0 0 0 0 0
0 0 0 0 0 0 0 0 0 0 0 0 0 0 0.0353060791432689 0.0584878379340184 0 0 0 0 0 0 0 0 0 0 0 0 0 0.00751491813373127 0.302624041448174 0 0 0.0039542850373097 0 0 0 0 0 0 0 0 0 0 0 0 0 0 0 0 0 0 0 0 0.00665966088544387 0 0 0 0.00729270210228133 0 0 0 0 0 0 0 0 0 0 0 0 0 0 0.00487596245418132 0 0.0134914510731005 0 0 0 0 0 0.0206316480164186 0.00881897632919125 0 0 0 0.0191443901041178 0.00594030646382699 0 0 0 0 0 0 0 0 0.0369153873235922 0.076620324811335 0.0187954672766224 0.0103452517142286 0 0 0 0 0 0 0 0 0 0 0 0 0 0 0 0 0 0 0 0 0 0 0 0 0 0 0 0 0 0 0 0 0 0.00571618411164347 0 0.0335287840588843 0.137487727156681 0.0798048494640036 0 0.0119504678155323 0 0 0 0 0 0 0 0.0375350666514622 0 0 0 0 0 0 0.0494899935670133 0.00706823692393795 0 0 0 0 0 0 0 0 0 0 0 0 0 0 0 0 0 0 0 0 0 0 0 0 0 0 0 0 0 0 0 0 0 0 0 0 0 0 0 0 0 0 0 0 0 0 0 0 0 0 0 0 0 0 0 0 0 0 0 0 0 0 0 0 0 0 0 0 0 0 0 0 0 0 0 0 0 0 0 0 0 0 0 0 0 0 0 0 0 0 0 0 0 0 0 0 0 0 0 0 0 0 0 0 0 0 0 0 0 0 0 0 0 0 0 0 0 0 0 0 0 0 0 0 0 0 0 0 0 0 0 0 0 0 0 0 0 0 0 0 0 0 0 0 0 0 0 0 0 0 0 0 0 0 0 0 0 0 0 0 0
0 0 0 0 0 0 0 0 0 0 0 0 0.0174968948612976 0 0 0 0 0 0 0.00560690275513937 0.015783491686768 0 0.0436353041046886 0 0.0465188639855032 0 0.0104283265206183 0 0 0 0 0 0 0 0 0 0 0 0.00481486161252843 0 0 0 0 0 0.0198954971734379 0 0 0 0 0 0 0 0 0 0 0 0 0 0 0 0 0 0 0 0 0.0159887450011992 0 0 0 0 0 0 0 0 0.0448619624691086 0 0 0 0 0 0 0 0 0 0 0 0 0 0 0 0 0 0 0 0 0 0 0 0 0 0 0 0 0 0 0 0 0 0 0 0 0 0 0 0 0 0 0 0 0 0 0 0 0 0 0 0 0 0 0 0 0 0 0 0.0179200361723156 0 0 0 0 0 0 0 0 0 0 0 0 0 0 0 0 0 0 0 0 0 0 0 0 0 0 0 0 0 0 0 0 0 0.167696503937011 0.0644167135885705 0.21569119119532 0.00601958409436834 0.00913763663951902 0.0630222740792427 0 0 0 0 0 0 0 0 0 0 0 0 0 0 0 0 0.0710111245953728 0 0 0 0 0 0 0 0 0 0 0 0 0 0 0.00490981710190923 0.00626294420967825 0 0 0.0130520367356728 0 0 0 0 0 0 0 0 0.066413868024714 0 0 0 0 0.0472434417703047 0 0 0 0 0 0 0 0.00476959129966987 0 0 0 0 0 0 0 0 0 0 0 0 0 0 0 0 0 0 0 0 0 0 0 0 0 0 0 0 0 0 0 0.00834505040732679 0 0 0 0 0 0 0 0 0 0 0 0 0 0 0.0040895496587866 0 0.0049677863199282 0 0 0 0 0 0 0 0 0 0 0 0 0 0 0 0 0 0 0 0 0 0 0 0 0 0 0 0 0 0 0 0 0 0 0 0
0 0 0 0 0 0 0 0 0 0 0 0 0 0 0 0 0 0 0 0 0 0 0 0 0 0 0 0.0193085480749159 0 0 0 0 0 0 0 0 0 0 0 0 0 0 0 0 0 0.127165094098382 0 0 0 0 0.0059480252343372 0 0 0.0493438504659472 0 0 0 0 0.00813561084339219 0.0147496577167269 0.197841167604033 0 0 0 0 0.0911848943439294 0.0558576021840862 0 0 0 0 0 0 0 0 0 0 0 0 0 0 0 0 0 0 0 0 0 0 0.00510763731661012 0 0 0 0 0 0 0 0 0 0 0 0 0 0 0 0 0 0 0 0 0 0 0 0 0 0 0 0 0 0 0 0 0.125105468872474 0 0 0 0 0 0 0 0 0 0 0 0 0 0 0 0 0 0 0 0 0.00547145984145282 0 0 0 0 0 0 0 0 0 0 0 0 0 0 0 0 0 0 0.0191981636832976 0 0.0215452806074237 0.0189812352800964 0.00418125711202894 0 0 0 0 0 0 0 0 0 0 0 0 0 0 0 0 0 0 0 0 0 0 0 0.0091845142527769 0 0 0 0 0 0 0 0 0 0 0 0 0 0 0 0 0 0 0.0414017195720129 0 0 0 0 0 0 0 0 0.0664292130717412 0 0 0 0 0 0 0 0 0 0 0 0 0.0108525016649245 0 0 0 0 0 0 0 0 0 0 0 0 0 0 0 0 0 0 0 0 0 0.00287141000983528 0 0 0 0 0 0 0 0 0 0 0 0 0 0 0 0.0145055067005127 0 0 0 0 0 0 0 0 0.0114668704956298 0 0.0352373037486333 0 0 0 0 0 0 0 0.00482941218150292 0.0137821208827338 0 0 0 0 0.00335977277069134 0.0101641858749006 0 0 0 0 0 0 0 0 0 0 0 0.00679051549497003 0 0 0 0 0 0 0 0 0
0.00486349983377055 0 0 0.0886319419006365 0.00591808141246179 0 0.0231989580232373 0.0283104457125947 0.0598450220926822 0.0123469280880683 0.0179890977279433 0 0 0 0 0 0 0 0 0 0 0 0 0 0 0 0 0 0 0.00752638865353758 0.00679629069363567 0 0 0.00606851454986594 0 0 0.0164218587490625 0.236146344927623 0 0 0 0 0 0 0 0 0 0 0 0 0 0 0 0 0.00389163230173339 0 0.00168143183424382 0 0.00100870091865908 0 0 0 0 0 0 0 0 0 0 0 0 0 0 0 0 0 0 0 0 0 0 0 0 0 0 0 0.00906237904968776 0.00379112240624616 0 0.00108435013193336 0 0 0 0.054884120376641 0 0.00186995530806353 0 0 0 0 0 0 0 0 0 0 0 0 0 0 0 0 0 0 0 0 0 0 0 0 0 0 0 0 0 0 0 0 0 0 0 0.0478528653701018 0.0171349744899025 0.324284251518625 0 0 0 0 0 0 0.00401626863086533 0 0 0.00131923121927784 0 0 0 0 0 0 0 0 0 0 0.0075566169689017 0 0 0 0 0 0 0 0 0 0 0 0 0 0 0 0 0 0 0 0 0 0 0 0 0 0 0 0 0 0 0 0 0 0.00166476041379098 0 0 0 0 0 0 0 0 0 0 0 0 0 0 0 0 0 0 0 0 0 0 0 0 0 0 0 0 0 0 0 0 0 0 0 0 0 0 0 0 0 0 0 0 0 0 0 0 0 0 0 0 0 0 0 0 0 0 0 0 0 0 0 0 0 0 0 0.00170632175275067 0 0 0 0 0 0 0 0 0 0 0 0 0 0 0 0 0 0 0 0 0 0 0 0 0 0 0 0 0 0 0 0 0 0 0 0 0 0 0 0 0 0 0 0 0 0 0.00156382247172824 0 0 0 0 0 0 0 0 0 0 0 0 0.00156382247172824
0.0104810217116731 0 0 0.00524183540361766 0.0206276154074208 0.0236260749009808 0 0.0643542430449201 0.00205760878850919 0 0.0114608649055819 0.0124064134799488 0 0.00267763835250351 0.00540082967990403 0.0136178707111001 0 0 0 0 0 0 0 0.00519545311750466 0 0 0 0 0.00272014054857499 0.00282376411597226 0.014443673590434 0 0 0.00910675301748949 0 0 0.00322741799196945 0.0601602114818945 0 0 0 0 0 0 0.00128837628298821 0 0.114481195291942 0 0 0 0 0 0 0 0 0 0 0 0.0112214227816369 0.00292413081659806 0.01215955769653 0 0 0 0 0 0 0 0 0 0.00103809290814229 0 0.00689502918383442 0.0432519127409423 0 0.000932029406670066 0 0 0.00165239900068362 0 0 0 0 0 0 0.00911971083664547 0.0231565271622584 0.0232368851038774 0.00585571743515023 0.00288280829636594 0 0 0 0.0219582452232245 0 0.0026820423629517 0.00190094228569929 0 0 0 0 0 0 0 0 0 0 0 0 0 0 0 0 0 0 0 0 0 0 0 0 0 0 0 0 0 0 0 0 0 0.0700407132221048 0 0.0982477123343626 0.226746229903191 0.00239951561699391 0 0 0 0.00227586910931455 0 0.0328736158728364 0 0 0 0 0 0 0 0 0 0 0 0 0 0 0 0 0 0 0 0 0 0 0 0 0 0 0.00411021310215266 0 0 0 0 0 0 0 0 0 0 0 0 0 0 0 0 0 0 0 0 0 0 0 0 0 0 0 0 0 0 0 0 0 0 0 0 0 0 0 0 0 0 0 0 0 0 0 0 0 0 0 0 0 0 0 0 0 0 0 0 0 0 0 0 0 0 0 0 0 0 0 0 0 0 0 0 0 0 0 0 0 0 0 0 0 0 0 0 0 0 0 0.00321559444285989 0 0 0.00382408133004459 0 0 0 0 0 0 0 0 0 0 0 0 0 0 0 0 0 0 0 0 0 0 0 0 0 0 0 0 0 0 0 0 0 0 0 0 0 0 0 0 0 0 0 0 0 0 0 0 0 0 0 0 0 0
0 0 0 0 0 0 0 0 0 0 0 0 0 0 0 0 0 0 0 0 0 0 0 0 0 0 0 0 0 0 0.0154998642063961 0 0 0 0 0 0.0246950112296539 0.0506704683216013 0 0 0 0 0 0 0 0 0.0284973875994124 0 0 0 0 0 0 0 0 0 0 0 0.159605490808051 0 0.018618462208243 0 0 0 0 0 0 0 0 0 0 0 0 0.0328606403842373 0 0 0 0 0 0 0 0 0 0 0 0.0367751196282639 0.00960468049593922 0.0272955010888227 0 0 0 0 0 0.0158134014268844 0 0 0 0 0 0 0 0 0 0 0 0 0 0 0 0 0 0 0 0 0 0 0 0 0 0 0 0 0 0 0 0 0 0 0 0 0.0543549928769374 0.212929490932018 0 0.182383915300975 0 0 0 0 0 0 0.130395573492565 0 0 0 0 0 0 0 0 0 0 0 0 0 0 0 0 0 0 0 0 0 0 0 0 0 0 0 0 0 0 0 0 0 0 0 0 0 0 0 0 0 0 0 0 0 0 0 0 0 0 0 0 0 0 0 0 0 0 0 0 0 0 0 0 0 0 0 0 0 0 0 0 0 0 0 0 0 0 0 0 0 0 0 0 0 0 0 0 0 0 0 0 0 0 0 0 0 0 0 0 0 0 0 0 0 0 0 0 0 0 0 0 0 0 0 0 0 0 0 0 0 0 0 0 0 0 0 0 0 0 0 0 0 0 0 0 0 0 0 0 0 0 0 0 0 0 0 0 0 0 0 0 0 0 0 0 0 0 0 0 0 0 0 0 0 0 0 0 0 0 0 0 0 0 0 0
0.00157824054977237 0 0 0.0161016196719122 0.00477237015585154 0.00797223898052968 0 0.0311060471069333 0.0404859110798892 0 0.00591530671890282 0.0014681036374138 0 0 0.0026385141914165 0.0103242638502183 0 0 0 0 0 0 0 0 0 0 0 0 0 0.00757014576386687 0.0293546046115714 0 0 0.00625372966402026 0 0 0.0470202687025592 0.11738498479632 0 0 0 0 0 0 0 0 0 0 0 0 0 0 0 0 0 0 0.00502967747374265 0 0.0025050193682532 0 0 0 0 0 0 0 0 0 0 0 0 0.00683723614975031 0 0 0 0 0 0 0 0 0 0 0 0 0 0.0189907064772885 0.0260785742624656 0.0104139793109348 0.00330911892905189 0 0 0 0 0.0471421021918731 0 0.00374251530424848 0 0 0 0 0 0 0 0 0 0 0 0 0 0 0 0 0 0 0 0 0 0 0 0 0 0 0 0 0 0 0 0.00200877523467881 0 0 0.309395884936547 0.147803983104933 0.0548553800919547 0 0 0 0 0 0.000421661514464425 0 0.0147487632220866 0 0 0 0 0 0 0 0 0 0 0 0 0 0.00600474855560309 0 0 0 0 0 0 0 0 0 0 0 0 0.00269517234662213 0 0 0 0 0 0 0 0 0 0 0 0 0 0 0 0 0 0 0 0 0 0 0 0 0 0 0 0 0 0 0 0 0 0 0 0 0 0 0 0 0 0 0 0 0 0 0 0 0 0 0 0 0 0 0 0 0 0 0 0 0 0 0 0 0 0 0 0 0 0 0 0 0 0 0 0 0 0 0 0 0 0 0 0 0 0 0 0 0 0 0 0.00502188630394788 0 0 0.00304846574037722 0 0 0 0 0 0 0 0 0 0 0 0 0 0 0 0 0 0 0 0 0 0 0 0 0 0 0 0 0 0 0 0 0 0 0 0 0 0 0 0 0 0 0 0 0 0 0 0 0 0 0 0 0 0
0.00460097037305342 0 0 0 0.0155674856189832 0.00310097693610741 0 0.00333742889496851 0 0 0.00884859378642247 0.00500007546096316 0 0.0176554538183195 0.0214451437182316 0.149475865190628 0.0202964396464873 0 0 0.00291145421238833 0.0857686426751709 0 0 0 0 0 0 0 0.00111656419067277 0.00498328383638785 0.0397546183922565 0 0 0.00236692015538772 0 0 0 0 0.00413555107526969 0 0 0 0.00703032438774436 0 0.038049587656655 0.0286969573718693 0 0 0 0 0 0 0 0 0 0 0.00222299266407362 0 0 0.00309323892580553 0.013485314389841 0 0.00864688547724313 0.0195146846067102 0 0 0 0.00212164374138451 0 0 0.218369661028925 0.00560958879194833 0 0 0.00527434120354763 0.0432006519827217 0 0.0256864430400179 0.063179153130137 0 0 0 0 0 0 0 0 0.00159957167198553 0 0 0 0 0 0 0 0 0 0 0 0 0 0 0 0 0 0 0 0 0 0 0 0 0 0 0 0 0 0 0 0 0 0.00411652063005457 0 0 0.00767397492181148 0 0 0 0.0102457662804392 0 0 0.00258943516293467 0 0 0 0 0 0.0109301166477576 0.065245793547681 0.00395626710835375 0 0 0 0 0 0 0 0 0 0 0 0 0 0 0.00409323228599878 0 0 0 0 0 0 0 0 0 0 0 0 0 0 0 0 0 0 0 0 0 0 0 0 0 0 0 0 0.00486983757418127 0 0 0 0 0 0 0 0 0 0 0 0 0 0 0 0 0.00723263753448448 0 0 0 0 0 0 0 0 0 0 0 0 0 0 0 0 0 0 0 0 0 0 0 0 0 0 0 0 0 0 0 0 0 0 0 0 0 0 0 0 0 0 0 0 0 0 0 0 0 0 0 0 0 0 0 0 0 0 0 0 0 0 0 0 0 0 0 0 0 0 0 0 0 0 0 0 0 0 0 0 0 0 0 0 0 0 0 0 0 0.00289991025399519 0 0 0 0 0 0 0 0 0 0 0 0 0 0 0 0 0 0 0 0 0 0 0 0 0 0
0 0 0 0 0 0 0 0 0 0 0 0 0 0 0 0 0 0 0 0 0 0 0 0 0 0 0 0 0 0 0 0 0 0 0 0 0 0 0 0 0 0 0 0 0 0 0 0 0 0 0 0 0 0 0 0 0 0 0 0 0 0 0 0 0 0 0 0 0 0 0.11709534215901 0 0 0 0 0.110655313340631 0 0 0 0 0 0.0955628761082388 0 0 0 0 0 0 0 0 0 0 0 0 0 0 0 0.175149871472711 0.0648277777093985 0.0956735796181923 0 0 0 0 0 0 0 0 0 0 0 0 0 0 0 0 0 0 0 0 0 0 0 0 0 0 0 0.0891443383533791 0 0 0 0 0 0 0 0 0 0.134306177668347 0.029907910046483 0 0 0 0 0 0 0 0 0 0 0 0 0 0 0 0 0 0 0 0 0 0 0 0 0 0 0 0 0 0 0 0 0 0 0 0 0 0 0 0 0 0 0 0 0 0 0 0 0 0 0 0 0.0109468474539474 0 0 0 0 0 0.0108393908324535 0 0 0 0 0 0 0 0 0 0 0 0 0 0 0 0 0 0 0 0 0 0 0 0 0 0 0.0557357821323441 0 0 0 0 0 0 0 0 0 0 0 0 0 0 0 0 0.010154793104865 0 0 0 0 0 0 0 0 0 0 0 0 0 0 0 0 0 0 0 0 0 0 0 0 0 0 0 0 0 0 0 0 0 0 0 0 0 0 0 0 0 0 0 0 0 0 0 0 0 0 0 0 0 0 0 0 0 0 0 0 0 0 0 0 0 0 0 0 0 0 0 0 0 0 0
0 0 0 0 0 0 0 0 0 0 0 0 0 0 0.0308219097884167 0.0250449864127467 0 0 0 0 0 0 0 0 0 0 0 0 0 0 0.122149035853175 0 0 0 0 0 0 0 0 0 0 0 0 0 0 0 0 0 0 0 0 0 0 0 0 0 0 0 0 0 0 0 0 0 0 0 0 0 0 0 0 0 0 0 0 0 0 0 0 0 0.0162676635627318 0.0075910145520647 0.066337903574878 0 0 0 0.0323623235280081 0.00673757897495569 0.0155773292169417 0 0 0 0 0 0 0.0228195871030827 0.156825822539131 0.100642959487856 0.0824995094737639 0 0 0 0 0 0 0 0 0 0 0 0 0 0 0 0 0 0 0 0 0 0 0 0 0 0 0 0 0.186509713666684 0 0 0 0 0 0 0 0 0 0.127812662265565 0 0 0 0 0 0 0 0 0 0 0 0 0 0 0 0 0 0 0 0 0 0 0 0 0 0 0 0 0 0 0 0 0 0 0 0 0 0 0 0 0 0 0 0 0 0 0 0 0 0 0 0 0 0 0 0 0 0 0 0 0 0 0 0 0 0 0 0 0 0 0 0 0 0 0 0 0 0 0 0 0 0 0 0 0 0 0 0 0 0 0 0 0 0 0 0 0 0 0 0 0 0 0 0 0 0 0 0 0 0 0 0 0 0 0 0 0 0 0 0 0 0 0 0 0 0 0 0 0 0 0 0 0 0 0 0 0 0 0 0 0 0 0 0 0 0 0 0 0 0 0 0 0 0 0 0 0 0 0 0 0 0 0 0 0 0 0 0 0 0 0 0 0 0 0 0 0 0 0
0 0 0 0 0 0 0 0 0 0 0 0.00630927781282893 0 0.00498439491373585 0.0229557772930431 0.176786750585967 0 0 0 0 0.00732407455433493 0 0 0 0 0 0 0 0 0 0.0303127867129231 0 0 0.00412583482692926 0 0 0 0 0 0 0 0 0 0 0 0 0 0 0 0 0 0 0 0 0 0 0 0 0.00216716058063439 0 0 0 0 0 0 0 0 0 0 0 0 0 0 0 0 0.0297021670837146 0 0 0 0 0 0.037292916596398 0 0 0 0 0 0 0 0 0 0 0 0 0 0 0 0.119774026112759 0.0543439782360843 0.0254199090555023 0 0 0 0 0 0 0 0 0 0 0 0 0 0 0 0 0 0 0 0 0 0 0 0 0 0 0 0.111693977649543 0 0 0 0 0 0 0.0262944891101427 0.0707001771178109 0.131867214633014 0 0.0792943726506342 0 0 0 0 0 0 0 0 0.0323358913784764 0.00290756369967925 0 0 0 0 0 0.0105882390638865 0.00231215579271984 0 0 0 0 0 0 0 0 0 0 0 0 0 0 0 0 0 0 0 0 0 0 0 0 0 0 0 0 0 0 0 0 0 0 0 0 0 0 0 0 0 0 0 0 0 0 0 0 0 0 0 0 0 0 0 0 0 0 0 0 0 0 0 0 0 0 0 0 0 0 0 0 0 0 0 0 0 0 0 0 0 0 0 0 0 0 0 0 0 0 0 0 0 0 0 0 0 0 0 0 0.00691516382624476 0 0 0 0 0 0 0 0 0 0 0 0 0 0 0 0 0 0 0 0 0 0 0 0 0 0 0 0 0 0 0 0 0 0 0 0 0 0 0 0 0 0.00152945816531073 0 0 0 0 0 0 0 0 0 0 0 0 0 0.0020622425476822 0 0 0 0
0.00145417694393201 0 0 0 0 0.00327501570153276 0 0.00311380525806581 0 0 0.00235473469468792 0.00478312544262174 0 0.0160765014625976 0.0320639084488521 0.286448453925978 0.00542853266862618 0 0 0.00611576013741705 0.0352770718940739 0 0 0 0 0 0 0 0 0.00560275022032629 0.030384197160922 0 0 0.0032664164167271 0 0 0 0 0 0.00404721915633029 0 0 0 0 0 0 0 0 0 0 0 0 0 0 0 0 0 0 0.00143669427861394 0 0 0 0 0 0 0 0 0 0 0 0.0550382441272287 0 0 0 0 0.140973972900288 0 0 0.0043903862059957 0 0 0 0 0 0 0 0.00131885614987094 0.00239484484811349 0 0 0 0 0 0 0 0 0 0 0 0 0 0 0 0 0 0 0 0 0 0 0 0 0 0 0 0 0 0 0 0 0 0 0 0 0 0 0 0 0 0 0 0.00721619222579508 0 0.00205106164608599 0.191704306722543 0.0192287029320561 0 0.0968460203702975 0 0.00995098935570414 0 0 0 0 0 0 0 0.0149922959923528 0 0 0 0 0 0 0.0057445890117416 0 0 0 0 0 0 0 0 0 0 0 0 0 0 0 0 0 0 0 0 0 0 0 0 0 0 0 0 0 0 0 0 0 0 0 0 0 0 0 0 0 0 0 0 0 0 0 0 0 0 0 0 0 0 0 0 0 0 0 0 0 0 0 0 0 0 0 0 0 0 0 0 0 0 0 0 0 0 0 0 0 0 0 0 0 0 0 0 0 0 0 0 0 0 0 0 0 0 0 0 0 0.00466742752761404 0 0 0 0 0 0 0 0 0 0 0 0 0 0 0 0 0 0 0 0 0 0 0 0 0 0 0 0 0 0 0 0 0 0 0 0 0 0 0 0 0 0.00102916260128425 0 0 0 0 0 0 0 0 0 0 0 0 0 0.0013245835717237 0 0 0 0
0 0 0 0 0 0 0 0 0 0 0 0 0 0 0 0.00862583587076805 0 0 0 0 0.000590728236255549 0 0 0 0 0 0 0 0 0.00100469860844633 0.00322257111308926 0 0 0.0494244204657463 0.00979829894897677 0 0 0.00247203728017922 0.000854835121377036 0 0 0 0 0 0 0 0 0 0 0 0.00220027365127612 0 0 0 0.162508658773881 0 0 0.0105867448032523 0.0203630283455185 0 0 0 0 0 0 0 0 0 0 0 0.000763308292543772 0.0114141601080645 0 0 0 0 0 0 0 0 0.000878108506567235 0.000711690221329779 0 0 0 0.00366762525711973 0.00455283258978223 0 0.00649972774822567 0.0346779013809057 0.00421068321636559 0 0 0.00157567622767278 0 0.00312014594014003 0.00112334492522906 0 0 0 0.00437083233162992 0.0119823638750033 0.00187059301394772 0.00179220527806588 0 0 0 0 0 0 0 0 0 0 0.00358516022840272 0 0 0 0 0 0 0 0 0 0 0 0 0.00439507663389985 0 0 0 0 0 0 0.00250095925541415 0 0 0 0.00214095688109059 0 0 0 0.00191465791376791 0.0378222819851454 0.00817274153388147 0 0.00964423471742248 0.00300910205710765 0 0.00761481829033658 0.0312521554272132 0.01154697596613 0 0.034548687066415 0.180000301404139 0.116009343244185 0 0 0 0 0 0 0 0 0 0 0 0 0 0 0 0 0 0 0 0 0 0 0 0 0 0 0 0 0 0 0 0 0 0 0 0 0 0 0 0 0 0 0 0 0 0 0 0 0 0 0 0 0 0 0 0 0 0 0 0 0 0 0 0 0 0 0 0 0 0 0 0 0 0 0 0 0 0 0 0 0 0 0 0 0 0 0 0 0 0 0 0 0 0 0 0 0 0 0 0 0.0671917534759347 0 0 0 0 0 0 0 0 0 0 0 0 0 0 0 0 0 0 0 0 0 0 0 0 0 0 0 0 0 0 0 0 0 0 0 0 0 0 0 0.0048991180097801 0 0.0142838651352977 0 0 0 0.0147846623494417 0.0201315232206862 0 0 0 0 0 0 0 0 0.0287371266304329 0 0 0 0.0309511684425163
0 0 0 0 0 0 0 0 0 0 0 0 0 0 0 0 0 0 0 0 0 0 0 0.00369186620134162 0 0 0 0.00138056102535673 0.00315867941685692 0 0 0 0 0 0 0 0 0.00828553589186039 0 0 0 0 0 0 0 0.002174932552066 0.125015007913828 0 0 0 0.0996334803976967 0 0 0 0 0 0 0.00648063356685571 0.227884202703214 0 0.0662952468627471 0 0 0.00200460938833805 0 0 0 0 0 0 0 0 0.00171386981241355 0.0192728394950485 0 0 0 0 0.00228246648944322 0 0 0 0 0 0 0.0244473204634368 0.0034095594061231 0.0269923807118973 0 0 0 0 0 0.00447810354264602 0 0 0 0 0 0.00121459071086768 0 0 0 0 0 0 0 0 0 0 0 0 0 0 0 0 0 0 0 0 0 0 0.00160292405428247 0.010111541617685 0 0 0 0 0 0 0.00587705182677909 0.0328656050188088 0.0601511084960744 0.0226205778999186 0 0 0 0 0 0 0 0 0 0.0418884801850822 0 0 0.0180504694703998 0 0 0 0 0 0 0 0.177016354878932 0 0 0 0 0 0 0 0 0 0 0 0 0 0 0 0 0 0 0 0 0 0 0 0 0 0 0 0 0 0 0 0 0 0 0 0 0 0 0 0 0 0 0 0 0 0 0 0 0 0 0 0 0 0 0 0 0 0 0 0 0 0 0 0 0 0 0 0 0 0 0 0 0 0 0 0 0 0 0 0 0 0 0 0 0 0 0 0 0 0 0 0 0 0 0 0 0 0 0 0 0 0 0 0 0 0 0 0 0 0 0 0 0 0 0 0 0 0 0 0 0 0 0 0 0 0 0 0 0 0 0 0 0 0 0 0 0 0 0 0 0 0 0 0 0 0 0 0 0 0 0 0 0 0 0 0 0 0 0 0 0 0
0 0 0 0 0 0 0 0 0 0 0 0 0 0 0 0 0 0 0 0 0 0 0 0 0 0 0 0 0 0 0 0 0 0 0 0 0 0 0 0 0 0 0 0 0 0 0 0 0 0 0 0 0 0 0 0 0 0 0.00711467331082659 0 0 0 0 0 0 0 0 0 0 0 0 0 0 0 0 0.00112927956987537 0 0 0 0 0 0.00123538647014258 0 0 0 0.00376039186790374 0.0124182367815971 0 0.0118852947086605 0.0434754445560213 0.0295349291296679 0.00629040058460003 0.0213441919167232 0.00254910053101512 0.0086900799083617 0.00293283609482385 0 0 0 0 0 0.0019850121457529 0.0650079836263296 0.133134563756068 0 0 0 0 0 0 0 0 0 0 0 0 0 0 0 0 0 0 0 0 0 0 0 0 0 0 0 0 0 0 0 0 0 0 0 0 0 0 0.0988637826203085 0.0632087465261285 0.0239283849554309 0.0541114551213967 0.00611884207782218 0.0417063702891421 0.0890302402513832 0.187385867653294 0.0519225718033092 0.00822652192677366 0.0148662650389234 0.00181042991890985 0.00451598518318611 0.00181673167562173 0 0 0 0 0 0 0 0 0 0 0 0 0 0 0 0 0 0 0 0 0 0 0 0 0 0 0 0 0 0 0 0 0 0 0 0 0 0 0 0 0 0 0 0 0 0 0 0 0 0 0 0 0 0 0 0 0 0 0 0 0 0 0 0 0 0 0 0 0 0 0 0 0 0 0 0 0 0 0 0 0 0 0 0 0 0 0 0 0 0 0 0 0 0 0 0 0 0 0 0 0 0 0 0 0 0 0 0 0 0 0 0 0 0 0 0 0 0 0 0 0 0 0 0 0 0 0 0 0 0 0 0 0 0 0 0 0 0 0 0 0 0 0 0 0 0 0 0 0 0 0 0 0 0 0 0 0 0 0 0 0
0 0 0 0 0 0 0 0 0 0 0 0 0 0 0 0 0 0 0 0 0 0 0 0 0 0 0 0 0 0 0 0 0 0 0 0 0 0 0 0 0 0 0 0 0 0 0 0 0 0 0 0 0 0 0 0 0 0 0.046243075799222 0 0 0 0 0 0 0 0 0 0 0 0 0 0 0 0 0 0 0 0 0 0 0 0 0 0 0.0102916355072267 0.00368971958538062 0 0.0189908079567127 0.0836330356539995 0.0103536715340811 0 0.00433554015220314 0 0 0.00263961537506154 0 0 0 0 0 0 0.0255744484944162 0 0 0 0 0 0 0 0 0 0 0 0 0 0 0 0 0 0 0 0 0 0 0 0 0 0 0 0 0 0 0 0 0 0 0 0 0.0014481077845837 0 0.0817065995860773 0 0.455004308712268 0 0 0.0831204669574097 0.0410624463569569 0.0906511219471894 0.00615748734000687 0.00237637867472932 0 0 0 0.00659568820775919 0.0261258443747163 0 0 0 0 0 0 0 0 0 0 0 0 0 0 0 0 0 0 0 0 0 0 0 0 0 0 0 0 0 0 0 0 0 0 0 0 0 0 0 0 0 0 0 0 0 0 0 0 0 0 0 0 0 0 0 0 0 0 0 0 0 0 0 0 0 0 0 0 0 0 0 0 0 0 0 0 0 0 0 0 0 0 0 0 0 0 0 0 0 0 0 0 0 0 0 0 0 0 0 0 0 0 0 0 0 0 0 0 0 0 0 0 0 0 0 0 0 0 0 0 0 0 0 0 0 0 0 0 0 0 0 0 0 0 0 0 0 0 0 0 0 0 0 0 0 0 0 0 0 0 0 0 0 0 0 0 0 0 0 0 0
0 0 0 0 0 0 0 0 0 0 0 0 0 0 0 0.000213538538233793 0 0 0 0 0 0 0 0 0 0 0 0 0 0 0 0 0 0 0 0 0 0.000461503576953865 0 0 0 0 0 0.00112658517939551 0 0.000439665716610492 0 0 0 0 0 0 0 0 0.00175214043827517 0 0 0.000496522178889578 0.122649589719977 0 0 0 0 0.000884242925289068 0 0 0 0 0 0 0 0 0 0 0 0 0 0 0 0 0 0 0 0 0 0.0242340756458287 0.0168051548787328 0.004315216302885 0.0416924211803152 0.177854560212114 0.0214808676892513 0 0.00666113264429843 0 0 0.00537820167443041 0 0 0 0 0 0 0.0744429578948862 0.00862268532182815 0 0 0 0 0 0 0 0 0 0 0 0 0 0 0 0 0 0 0 0.000781413782725078 0 0 0 0 0 0.000200337289025664 0.000466459155592718 0 0 0 0 0 0 0 0 0.0133935389948053 0.010121631866875 0.0244587925184734 0.213036211597361 0 0.00165430014998963 0.00283700685887193 0.0796974421717136 0.0177708552523539 0.0336799945588176 0.0157505186041978 0.0016770570660832 0.00177722427360049 0.00100403864318813 0 0.0535332149559508 0.0186489005421804 0 0 0 0 0 0 0 0 0 0 0 0 0 0 0 0 0 0 0 0 0 0 0 0 0 0 0 0 0 0 0 0 0 0 0 0 0 0 0 0 0 0 0 0 0 0 0 0 0 0 0 0 0 0 0 0 0 0 0 0 0 0 0 0 0 0 0 0 0 0 0 0 0 0 0 0 0 0 0 0 0 0 0 0 0 0 0 0 0 0 0 0 0 0 0 0 0 0 0 0 0 0 0 0 0 0 0 0 0 0 0 0 0 0 0 0 0 0 0 0 0 0 0 0 0 0 0 0 0 0 0 0 0 0 0 0 0 0 0 0 0 0 0 0 0 0 0 0 0 0 0 0 0 0 0 0 0 0 0 0 0
0 0 0 0 0 0 0 0 0 0 0 0 0 0 0 0 0 0 0 0 0 0 0 0 0 0 0 0 0 0 0 0 0 0 0 0 0 0 0 0 0 0 0 0 0 0 0 0 0 0 0 0 0 0 0 0 0 0 0 0 0 0 0 0 0 0 0 0 0 0 0 0 0 0 0 0 0 0 0 0 0 0 0 0 0 0 0 0 0 0 0 0 0 0 0 0 0 0 0 0 0.00863363440925074 0.00506472214910061 0 0 0 0 0 0 0 0 0 0 0 0 0 0 0 0 0 0 0 0 0 0 0 0 0 0 0 0 0 0 0 0 0 0 0 0 0 0.0121279119579485 0 0.0388009067403135 0 0.00693242152429388 0 0.0726931202535652 0 0.00431476038029155 0 0.12757404545847 0.468416177675468 0.0378623317762805 0.00283011003622915 0.0439719646543852 0.0137960438796342 0 0 0 0 0 0 0 0 0 0 0 0 0 0 0 0 0 0 0 0 0 0 0 0 0 0 0 0 0 0 0 0 0 0 0 0 0 0 0 0 0 0 0 0 0 0 0 0 0 0 0 0 0 0 0 0 0 0 0 0 0 0 0 0 0 0 0 0 0 0 0 0 0 0 0 0 0 0 0 0 0 0 0 0 0 0 0 0 0 0 0 0 0 0 0 0 0 0 0 0 0 0.0433199052235835 0 0 0 0 0 0 0 0 0 0 0 0 0 0 0 0 0 0 0 0 0 0 0 0 0 0 0 0 0 0 0 0 0 0 0 0 0 0 0 0.00857783486650895 0 0.0221285457645605 0 0 0 0.0124960628660419 0.0197548323916934 0 0 0 0 0 0 0 0 0.0157601321370506 0 0 0.0145930597092771 0.0203514761460532
0 0 0 0 0 0 0 0 0 0 0 0 0 0 0 0 0 0 0 0 0 0 0 0 0 0 0 0 0 0 0 0 0 0 0 0 0 0 0 0 0 0 0 0 0 0 0 0 0 0 0 0 0 0 0 0 0 0 0.00691726783536207 0 0 0 0 0 0 0 0 0 0 0 0 0 0 0 0 0.00345774332056047 0 0 0 0 0 0 0 0 0 0 0.00740650996627681 0 0.00327204018985487 0.0179896457310848 0 0 0 0 0 0 0 0 0 0 0 0 0.00514378870689804 0.0250855478188728 0 0 0 0 0 0 0 0 0 0 0 0 0 0 0 0 0 0 0 0 0 0 0 0 0 0 0 0 0 0 0 0 0 0 0 0 0 0.124905584153182 0 0.0169236951173791 0.103480248971366 0 0 0.0476638787131731 0.0355814933484011 0.2259315303981 0.288667707520619 0.0230278018563964 0.0157051163398609 0 0 0 0 0 0 0 0 0 0 0 0 0 0 0 0 0 0 0 0 0 0 0 0 0 0 0 0 0 0 0 0 0 0 0 0 0 0 0 0 0 0 0 0 0 0 0 0 0 0 0 0 0 0 0 0 0 0 0 0 0 0 0 0 0 0 0 0 0 0 0 0 0 0 0 0 0 0 0 0 0 0 0 0 0 0 0 0 0 0 0 0 0 0 0 0 0 0 0 0 0 0 0 0 0 0 0 0 0 0 0 0 0 0 0 0 0 0 0 0 0 0 0 0 0 0 0 0 0 0 0 0 0 0 0 0 0 0 0 0 0 0 0 0 0 0.0120410206110084 0 0.00883249081053836 0 0 0 0 0 0 0 0 0 0 0 0 0.0279668885910651 0 0 0
0 0 0 0 0 0 0 0 0 0 0 0 0 0 0 0 0 0 0 0 0 0 0 0 0 0 0 0 0 0 0 0 0 0 0 0 0 0 0 0 0 0 0 0 0 0 0 0 0 0 0 0 0 0 0.00482428664463852 0 0 0 0.194266517560658 0 0 0 0 0 0 0 0 0 0 0 0 0 0 0.00644629004624131 0 0 0 0 0 0 0 0 0 0 0 0.0114334192251019 0.0049053649586304 0 0.0147788125288613 0.0665565419930576 0.0120897564103975 0 0 0 0 0.00139359463872637 0 0 0 0 0 0 0.0110801214613057 0.00494748156851745 0 0 0 0 0 0 0 0 0 0 0 0 0 0 0 0 0 0 0 0 0 0 0 0 0 0 0 0 0 0 0 0 0 0 0 0.0106046334486771 0.0135433065232996 0.0073520313685616 0.120844299181772 0.24747119481126 0 0 0 0.0383129485297795 0.0603190022623309 0.00499393012587747 0 0 0 0 0.0653105079196164 0.0985259587926889 0 0 0 0 0 0 0 0 0 0 0 0 0 0 0 0 0 0 0 0 0 0 0 0 0 0 0 0 0 0 0 0 0 0 0 0 0 0 0 0 0 0 0 0 0 0 0 0 0 0 0 0 0 0 0 0 0 0 0 0 0 0 0 0 0 0 0 0 0 0 0 0 0 0 0 0 0 0 0 0 0 0 0 0 0 0 0 0 0 0 0 0 0 0 0 0 0 0 0 0 0 0 0 0 0 0 0 0 0 0 0 0 0 0 0 0 0 0 0 0 0 0 0 0 0 0 0 0 0 0 0 0 0 0 0 0 0 0 0 0 0 0 0 0 0 0 0 0 0 0 0 0 0 0 0 0 0 0 0 0 0
0 0 0 0 0 0 0 0 0 0 0 0 0 0 0 0.0146069288376345 0 0 0 0 0 0 0 0 0 0 0 0 0 0.00152354365936552 0.00314384860425542 0 0 0 0 0 0 0 0 0 0 0 0 0 0 0 0 0 0 0 0 0.00259242490303801 0 0 0 0 0 0 0.046380374837735 0 0 0 0 0 0 0 0 0 0 0 0 0 0 0 0 0.0115457753713086 0 0 0 0 0 0.00975655082368902 0.000682821197747752 0.00160582578747246 0 0.0056424990254354 0.0293058421994331 0.00233482576392722 0.0138981439752266 0.0439879885310273 0.00674973313483877 0.00205908525631933 0.00421105209267734 0.00414802699839893 0.00419724597373698 0.00835646610886494 0.0019905846370161 0.00120298698448428 0.00226574385697241 0.00191248129462356 0 0 0.0129696990132437 0.0263768084669572 0 0 0 0 0 0 0 0 0 0 0 0 0 0 0 0 0 0 0 0 0 0 0 0.015301132338025 0 0 0 0 0 0 0 0 0 0.00941826145899882 0.00357531772094313 0.00333535259714448 0 0.0505146613760727 0.0601783058290178 0.0556244264300466 0.00322287339737843 0.0250098904838739 0.038620911607436 0 0.175368995448047 0.0269756368651743 0.0427304560179526 0.00597889830978197 0.0030392079879724 0 0.0381231070076797 0.0704919248054763 0 0 0 0 0 0 0 0 0 0 0 0 0 0 0 0 0 0 0 0 0 0 0 0 0 0 0 0 0 0 0 0 0 0 0 0 0 0 0 0 0 0 0 0 0 0 0 0 0 0 0 0 0 0 0 0 0 0 0 0 0 0 0 0 0 0 0 0 0 0 0 0 0 0 0 0 0 0 0 0 0 0 0 0 0 0 0 0 0 0 0 0 0 0 0 0 0 0 0 0 0.0397725129699417 0 0 0 0 0 0 0 0 0 0 0 0 0 0 0 0 0 0 0 0 0 0 0 0 0 0 0 0 0 0 0 0 0 0 0 0 0 0 0 0.0055966160790665 0 0.0277826060131335 0 0 0 0.0044257217635355 0.0126841705059955 0 0 0 0 0 0 0 0 0.0117288587346079 0 0 0 0.00705284691726896
0 0 0 0 0 0 0 0 0 0 0 0 0 0 0 0.00111077534584987 0 0 0 0 0 0 0 0 0 0 0 0 0 0 0 0 0 0 0 0 0 0 0 0 0 0 0 0 0 0 0 0 0 0 0 0 0 0 0 0 0 0 0.00303781754377289 0 0 0 0 0 0 0 0 0 0 0 0 0 0 0 0 0 0 0 0 0 0 0 0 0 0 0.00174829911530242 0.00348643075118118 0 0.00630212361193885 0.0203955364133347 0.00948342207279814 0 0.00704468914202505 0 0.00481619368471911 0 0 0 0 0 0 0 0.0363683875563986 0.0240986676277345 0 0 0 0 0 0 0 0 0 0 0 0 0 0 0 0 0 0 0 0 0 0 0 0 0 0 0 0 0 0 0 0 0 0.00105381250760116 0 0 0 0.134184021011397 0.165316623485323 0.131182962510826 0 0.0232324379555942 0.0756622582127074 0.218223250093772 0 0.0575019746063518 0.0232967186481776 0.00273398887719576 0.00402603194544114 0 0.0106524387346891 0.0350411385458675 0 0 0 0 0 0 0 0 0 0 0 0 0 0 0 0 0 0 0 0 0 0 0 0 0 0 0 0 0 0 0 0 0 0 0 0 0 0 0 0 0 0 0 0 0 0 0 0 0 0 0 0 0 0 0 0 0 0 0 0 0 0 0 0 0 0 0 0 0 0 0 0 0 0 0 0 0 0 0 0 0 0 0 0 0 0 0 0 0 0 0 0 0 0 0 0 0 0 0 0 0 0 0 0 0 0 0 0 0 0 0 0 0 0 0 0 0 0 0 0 0 0 0 0 0 0 0 0 0 0 0 0 0 0 0 0 0 0 0 0 0 0 0 0 0 0 0 0 0 0 0 0 0 0 0 0 0 0 0 0 0
0 0 0 0 0 0 0 0 0 0 0 0 0 0 0 0 0 0 0 0 0 0 0 0 0 0 0 0 0 0 0 0 0.00654824275869764 0.00145840434483456 0.00542174189320892 0 0 0 0 0 0 0 0 0 0 0 0 0 0 0 0 0 0 0 0 0 0 0 0.00161391673647415 0 0 0 0 0 0 0 0 0 0 0 0 0 0 0 0 0 0 0 0 0 0 0 0 0 0 0.00167515665039425 0.00435943753540094 0 0.003228880622424 0.00955587124632085 0 0 0 0.00226522077843513 0.00838393061463869 0.00181154492218878 0 0 0 0 0.010587359291138 0.0374818485172175 0.0263664702346694 0.109595160957547 0 0 0 0 0 0 0 0 0 0 0 0 0 0 0 0 0 0 0 0 0 0 0 0 0 0 0 0 0 0 0 0 0 0 0 0.00679354462445401 0 0.182677028575301 0.00726324541533879 0.039681138843516 0.0766974534407155 0.0954182191689272 0.00405183227466088 0.0217121964705438 0.0371934621643859 0 0.131357292592785 0.106181464190514 0.0532170367203426 0.00547578208648194 0.00192711632844312 0 0 0 0 0 0 0 0 0 0 0 0 0 0 0 0 0 0 0 0 0 0 0 0 0 0 0 0 0 0 0 0 0 0 0 0 0 0 0 0 0 0 0 0 0 0 0 0 0 0 0 0 0 0 0 0 0 0 0 0 0 0 0 0 0 0 0 0 0 0 0 0 0 0 0 0 0 0 0 0 0 0 0 0 0 0 0 0 0 0 0 0 0 0 0 0 0 0 0 0 0 0 0 0 0 0 0 0 0 0 0 0 0 0 0 0 0 0 0 0 0 0 0 0 0 0 0 0 0 0 0 0 0 0 0 0 0 0 0 0 0 0 0 0 0 0 0 0 0 0 0 0 0 0 0 0 0 0 0 0 0 0
0 0 0 0 0 0 0 0 0 0 0 0 0 0 0 0 0 0 0 0 0 0 0 0 0 0 0 0 0 0 0 0 0.0142713292246265 0 0.00356328590625604 0 0 0 0 0 0 0 0 0 0 0 0 0 0 0 0 0 0 0 0 0 0 0 0 0 0 0 0 0 0 0 0 0 0 0 0 0 0 0 0 0.000905508157366965 0 0 0 0 0 0 0 0 0 0 0.00195796398792177 0 0 0 0 0 0 0 0 0 0 0 0 0 0.0253553167257027 0.00863597414750893 0.00199767900390963 0.00905409137912374 0 0 0 0 0 0 0 0 0 0 0 0 0 0 0 0 0 0 0 0 0 0 0 0 0 0 0 0 0 0 0 0 0 0 0 0.0301529135358743 0 0.0547413771713844 0.00303148383118506 0.00456929849074546 0.304553027821614 0.131845431143675 0 0.0371947804776703 0.0162963754462684 0.142058298086366 0 0.0671242890662827 0.0106052790635862 0.0907215911173435 0 0 0 0 0 0 0 0 0 0 0 0 0 0 0 0 0 0 0 0 0 0 0 0 0 0 0 0 0 0 0 0 0 0 0 0 0 0 0 0 0 0 0 0 0 0 0 0 0 0 0 0 0 0 0 0 0 0 0 0 0 0 0 0 0 0 0 0 0 0 0 0 0 0 0 0 0 0 0 0 0 0 0 0 0 0 0 0 0 0 0 0 0 0 0 0 0 0 0 0 0 0 0.00955367363371011 0 0 0 0 0 0 0 0 0 0 0 0 0 0 0 0 0 0 0 0 0 0 0 0 0 0 0 0 0 0 0 0 0 0 0 0 0 0 0 0.00316473586772066 0 0.0156538118959861 0 0 0 0 0.00131427264138584 0 0 0 0 0 0 0 0 0.00261610915455211 0.00638602759183996 0 0 0.00267607543039383
0 0 0 0 0 0 0 0 0 0 0 0 0 0 0 0 0 0 0 0 0 0 0 0 0 0 0 0 0 0 0 0.000964821936029586 0.0450658554683333 0.00922793800208387 0.0109611529295261 0 0 0 0 0 0 0 0 0 0 0 0 0 0 0 0 0 0 0 0 0 0 0 0 0 0 0 0 0 0 0 0 0 0 0 0 0 0 0 0 0 0 0 0 0 0 0 0 0 0 0 0.00392290725144295 0 0.00515752373976595 0.0129554738097593 0.00511605007971984 0 0.00300499556997276 0 0.0200257922829721 0.00201606137640139 0 0 0 0 0.0581332595609575 0.155768738303735 0.0454606520187908 0.150656013611199 0 0 0 0 0 0 0 0 0 0 0 0 0 0 0 0 0 0 0 0 0 0 0 0 0 0 0 0 0 0 0 0 0 0 0 0.0152712445241926 0 0.01188865284387 0 0.00663744273656097 0.0337438984091567 0.0144170441307078 0 0.00713382582417305 0.00262150006431704 0.157404806912915 0.0920103243047784 0 0.0812867450973552 0.0126666884960825 0 0 0 0 0 0 0 0 0 0 0 0 0 0 0 0 0 0 0 0 0 0 0 0 0 0 0 0 0 0 0 0 0 0 0 0 0 0 0 0 0 0 0 0 0 0 0 0 0 0 0 0 0 0 0 0 0 0 0 0 0 0 0 0 0 0 0 0 0 0 0 0 0 0 0 0 0 0 0 0 0 0 0 0 0 0 0 0 0 0 0 0 0 0 0 0 0 0 0 0 0 0 0.0175999360983923 0 0 0 0 0 0 0 0 0 0 0 0 0 0 0 0 0 0 0 0 0 0 0 0 0 0 0 0 0 0 0 0 0 0 0 0 0 0 0 0 0 0.0172266877133721 0 0 0 0 0 0 0 0 0 0 0 0 0 0.00165396690343677 0 0 0 0
0 0 0 0 0 0 0 0 0 0 0 0 0 0 0 0 0 0 0 0 0 0 0 0 0 0 0 0 0 0 0 0.0165669256517837 0.027820027284587 0.0070661951963554 0 0 0 0 0 0 0.00123818325845804 0 0 0 0 0 0 0 0 0 0 0 0 0 0 0 0 0 0 0 0 0 0 0 0 0 0 0 0 0 0 0 0 0 0 0 0 0 0 0 0 0 0 0 0 0.00227933936876071 0.00625098952712802 0 0.00703601536169047 0.0272621622200737 0.0161504549393464 0.0036468990218094 0.0211237457656411 0 0.0399587796482808 0.00572114893257017 0 0 0 0 0.037836834579202 0.146405430266509 0.0480138155436288 0.143628402147537 0 0 0 0 0 0 0 0 0 0 0 0 0 0 0 0 0 0 0 0 0 0 0 0 0 0 0 0 0 0 0 0 0 0 0 0 0 0.0429457209144348 0 0.00749567278159644 0.00504188412024136 0.0196547055569473 0 0.00724875459397971 0.00771670656641453 0.157696338456776 0.0290589958961515 0.162488030274132 0 0 0 0 0 0 0 0 0 0 0 0 0 0 0 0 0 0 0 0 0 0 0 0 0 0 0 0 0 0 0 0 0 0 0 0 0 0 0 0 0 0 0 0 0 0 0 0 0 0 0 0 0 0 0 0 0 0 0 0 0 0 0 0 0 0 0 0 0 0 0 0 0 0 0 0 0 0 0 0 0 0 0 0 0 0 0 0 0 0 0 0 0 0 0 0 0 0 0 0 0 0 0 0 0.00142156447576189 0 0 0 0 0 0 0 0 0 0 0 0 0 0 0 0 0 0 0 0 0 0 0 0 0 0 0 0 0 0 0 0 0 0 0 0 0 0 0 0 0 0.00122627765020363 0 0 0 0 0 0 0 0 0 0 0 0 0 0 0 0 0 0
0 0 0 0 0 0 0 0 0 0 0 0 0 0 0 0 0 0 0 0 0 0 0 0 0 0 0 0 0 0 0 0.00353974259123696 0.1881181682329 0.0263460727858901 0.0206957096043926 0 0 0 0 0 0 0 0 0 0 0 0 0 0 0 0 0 0 0 0.00866702402266689 0 0 0 0 0 0 0 0 0 0 0 0 0 0 0 0 0 0 0 0 0 0 0 0 0 0 0 0 0 0 0 0 0 0 0 0 0 0 0 0 0 0 0 0 0 0.216244308354455 0.0670107464915994 0 0.00564447481376191 0 0 0 0 0 0 0 0 0 0 0 0 0 0 0 0 0 0 0 0 0 0 0 0 0 0 0 0 0 0 0 0 0 0 0 0.0834349050698326 0 0.00477758214677044 0 0 0.071560575969893 0 0 0 0 0.0148226378155824 0.227079317371419 0.0231298677407048 0 0 0 0 0 0 0 0 0 0 0 0 0 0 0 0 0 0 0 0 0 0 0 0 0 0 0 0 0 0 0 0 0 0 0 0 0 0 0 0 0 0 0 0 0 0 0 0 0 0 0 0 0 0 0 0 0 0 0 0 0 0 0 0 0 0 0 0 0 0 0 0 0 0 0 0 0 0 0 0 0 0 0 0 0 0 0 0 0 0 0 0 0 0 0 0 0 0 0 0 0 0 0 0 0.018459148754339 0 0 0 0 0 0 0 0 0 0 0 0 0 0 0 0 0 0 0 0 0 0 0 0 0 0 0 0 0 0 0 0 0 0 0 0 0 0 0 0 0 0.00573273652405972 0 0 0 0.00251108079778202 0.00424497109459524 0 0 0 0 0 0 0 0 0 0 0 0 0.0079809298181191
0 0 0 0.00148542148040042 0 0 0 0 0 0 0 0 0 0 0 0.00745168677081456 0 0 0 0 0 0 0 0 0 0 0 0 0 0.00190240588725 0.00477585705939489 0 0 0.03284465764082 0 0 0 0.00534025989376965 0 0 0 0 0 0.00276849968062648 0.000552569744417957 0 0 0 0 0 0.00421135921388025 0 0 0 0.0901365753999751 0 0 0.0102126745692846 0.0766646145528561 0 0 0 0 0 0 0 0 0.00173046975896834 0 0 0 0.0440291659935927 0 0 0 0.0013604541373732 0 0 0 0 0.00280500907596583 0.00204908369337557 0 0 0 0.001811710763821 0.00643424868861603 0.00116930083685546 0.0045951029370301 0.0528145805821283 0.010648765091077 0 0.00204151508111317 0.0039185811170739 0 0.00986371748660985 0.00161434343580967 0 0.000774402505678409 0 0 0 0.0165038073177662 0.00212728296804549 0 0 0 0 0 0 0 0 0 0 0 0 0 0 0 0 0 0 0 0 0 0 0 0.0123685930078815 0 0 0.00512736044747179 0 0 0.00427043967306737 0.00175836389836664 0 0 0.00189071541735897 0.000839889164876745 0.122319187817821 0.0820810807072805 0.00335339012788944 0.00592613822239765 0.102729947002524 0.00631768040510037 0 0.040362357766006 0.0233724807078555 0.00524828440681589 0.00146788624045446 0 0 0 0 0 0.132020988116247 0 0 0 0 0 0 0 0 0 0 0 0 0 0 0 0 0 0 0 0 0 0 0 0 0 0 0 0 0 0 0 0 0 0 0 0 0 0 0 0 0 0 0 0 0 0 0 0 0 0 0 0 0 0 0 0 0 0 0 0 0 0 0 0 0 0 0 0 0 0 0 0 0 0 0 0 0 0 0 0 0 0 0 0 0 0 0 0 0 0 0 0 0 0 0 0 0 0 0 0 0.0129239084087561 0 0 0 0 0 0 0 0 0 0 0 0 0 0 0 0 0 0 0 0 0 0 0 0 0 0 0 0 0 0 0 0 0 0 0 0 0 0 0 0.00399264630536545 0 0.0104785112882584 0 0 0 0.00179099691049822 0.00437685626714173 0 0 0 0 0 0 0 0 0.00506877303162312 0 0 0 0.0052754012945524
0 0 0 0 0 0 0 0 0 0 0 0 0 0 0 0.00209332505745295 0 0 0 0 0 0 0 0 0 0 0 0 0 0 0 0 0 0 0 0 0 0 0 0 0 0 0 0 0 0 0 0 0 0 0 0 0 0 0.0140794366681505 0 0 0 0.0120969047246346 0 0 0 0 0 0 0 0 0 0 0 0 0 0 0 0 0 0 0 0 0 0 0 0 0 0 0 0.00377561932270517 0 0 0.0268413798175843 0.00516506673310856 0 0 0 0 0.00190259436918217 0 0 0 0 0 0 0.0151669747248666 0 0 0 0 0 0 0 0 0 0 0 0 0 0 0 0 0 0 0 0 0 0 0 0 0.00408974637720288 0 0 0 0 0 0 0 0 0 0.000955876746664894 0 0.182514217474078 0 0.00312323553789922 0.0543455978907943 0.0828532115397778 0 0 0.140969939156803 0.100054878121085 0.0399695171034707 0 0 0 0 0 0.305650672067021 0 0 0 0 0 0 0 0 0 0 0 0 0 0 0 0 0 0 0 0 0 0 0 0 0 0 0 0 0 0 0 0 0 0 0 0 0 0 0 0 0 0 0 0 0 0 0 0 0 0 0 0 0 0 0 0 0 0 0 0 0 0 0 0 0 0 0 0 0 0 0 0 0 0 0 0 0 0 0 0 0 0 0 0 0 0 0 0 0 0 0 0 0 0 0 0 0 0 0 0 0 0.0027708011669559 0 0 0 0 0 0 0 0 0 0 0 0 0 0 0 0 0 0 0 0 0 0 0 0 0 0 0 0 0 0 0 0 0 0 0 0 0 0 0 0 0 0.00158100540056302 0 0 0 0 0 0 0 0 0 0 0 0 0 0 0 0 0 0
0 0 0 0 0 0 0 0 0 0 0 0 0 0 0 0 0 0 0 0 0 0 0 0 0 0 0 0 0 0 0 0 0 0 0 0 0 0 0 0 0 0 0 0 0 0 0 0 0 0 0 0 0 0 0 0 0 0 0 0 0 0 0 0 0 0 0 0 0 0 0 0 0 0 0 0 0 0 0 0 0 0 0 0 0 0 0 0 0 0 0 0 0 0 0 0 0 0 0 0 0 0 0 0 0 0 0 0 0 0 0 0 0 0 0 0 0 0 0 0 0 0 0 0 0 0 0 0 0 0 0 0 0 0 0 0 0 0 0 0 0 0 0 0 0 0 0 0 0 0 0 0 0 0 0 0 0 0.314129522983387 0.116975429104425 0.0268172868618283 0 0 0.062777661640959 0.159844778477213 0 0 0.0787759428243488 0 0 0 0 0 0 0 0 0 0 0.131538434871831 0 0.0315597221335321 0 0 0 0 0 0 0 0 0 0 0 0 0 0 0 0 0 0 0 0 0 0 0 0 0 0 0 0 0 0 0 0 0 0 0 0 0 0 0 0 0 0 0 0 0 0 0 0 0 0 0 0 0 0 0 0 0 0 0 0 0 0 0 0 0 0 0 0 0 0 0 0 0 0 0 0 0 0 0 0 0 0 0 0 0 0 0 0 0 0 0 0 0 0 0 0 0 0 0 0 0 0 0 0 0 0 0 0.0203145691602204 0.0191425591771065 0.014134870779033 0 0 0 0 0 0.023989221986116 0 0 0 0 0 0 0 0 0 0 0 0 0 0 0 0 0 0 0 0 0
0 0 0 0 0 0 0 0 0 0 0 0 0 0 0 0 0 0 0 0 0 0 0 0 0 0 0 0 0 0 0 0 0 0 0 0 0 0 0 0 0 0 0 0 0 0 0 0 0 0 0 0 0 0 0 0 0 0 0 0 0 0 0 0 0 0 0 0 0 0 0 0 0 0 0 0 0 0 0 0 0 0 0 0 0 0 0 0 0 0 0 0 0 0 0 0 0 0 0 0 0 0 0 0 0 0 0 0 0 0 0 0 0 0 0 0 0 0 0 0 0 0 0 0 0 0 0 0 0 0 0 0 0 0 0 0 0 0 0 0 0 0 0 0 0 0 0 0 0 0 0 0 0 0 0 0 0.0839233904681941 0 0.0221576099405204 0.0124604867280936 0.00644016461698148 0.0439581708223047 0.201846756526378 0.0430458623385687 0 0.0528989307036186 0.019190308781594 0 0 0 0 0 0 0 0 0.0130150861710573 0.111337073875377 0.0256228882725082 0 0.0645016189633401 0 0 0 0 0.0153932139057825 0 0 0 0 0 0 0 0 0.0187698850334327 0 0 0.00317266837046788 0 0.00262422463093823 0 0 0 0 0 0 0 0 0.00519720540988486 0 0 0 0 0 0 0 0 0 0 0 0.00360519072990825 0 0 0 0 0 0 0 0 0 0 0 0 0 0.00221889138661569 0 0 0 0 0 0 0 0 0 0 0 0 0 0 0 0 0 0 0 0 0 0 0 0 0 0 0 0 0 0 0 0 0 0 0 0 0.00813305784443372 0 0 0 0 0 0 0 0 0 0 0 0 0 0.0257994455929098 0.00397630712896804 0 0.0577206241158102 0.0648168750715706 0.0404118859167416 0.00352460285227202 0 0 0 0.0094846760699361 0.0347528977317914 0 0 0 0 0 0 0 0 0 0 0 0 0 0 0 0 0 0 0 0 0
0 0 0 0 0 0 0 0 0 0 0 0 0 0 0 0 0 0 0 0 0 0 0 0 0 0 0 0 0 0 0 0 0 0 0 0 0 0 0 0 0 0 0 0 0 0 0 0 0 0 0 0 0 0 0 0 0 0 0 0 0 0 0 0 0 0 0 0 0 0 0 0 0 0 0 0 0 0 0 0 0 0 0 0 0 0 0 0 0 0 0 0 0 0 0 0 0 0 0 0 0 0 0 0 0 0 0 0 0 0 0 0 0 0 0 0 0 0 0 0 0 0 0 0 0 0 0 0 0 0 0 0 0 0 0 0 0 0 0 0 0 0 0 0 0 0 0 0 0 0 0 0 0 0 0 0 0.0827676431055507 0.0586833081350147 0 0 0 0 0.182945261078053 0.0178401580194799 0 0.207598042109716 0.160167709872887 0 0 0 0 0 0 0 0 0 0.0629476654151611 0.0994697619535609 0 0 0 0 0 0 0 0 0 0 0 0 0 0 0.00446557943627248 0 0 0 0 0 0 0 0 0 0 0 0 0 0 0.0156856056397587 0 0 0 0 0 0 0 0 0 0 0 0 0 0 0 0 0 0 0 0 0 0 0 0 0 0 0 0 0 0 0 0 0 0 0 0 0 0 0 0 0 0 0 0 0 0 0 0 0 0 0 0 0 0 0 0 0 0 0 0 0 0 0 0 0 0 0 0 0 0 0 0 0 0 0 0 0 0 0.0125902636415956 0 0.01671269323825 0.0490967819812575 0 0 0 0 0.0290295263734419 0 0 0 0 0 0 0 0 0 0 0 0 0 0 0 0 0 0 0 0 0 0
0 0 0 0 0 0 0 0 0 0 0 0 0 0 0 0 0 0 0 0 0 0 0 0 0 0 0 0 0 0 0 0 0 0 0 0 0 0 0 0 0 0 0 0 0 0 0 0 0 0 0 0 0 0 0 0 0 0 0 0 0 0 0 0 0 0 0 0 0 0 0 0 0 0 0 0 0 0 0 0 0 0 0 0 0 0 0 0 0 0 0 0 0 0 0 0 0 0 0 0 0 0 0 0 0 0 0 0 0 0 0 0 0 0 0 0 0 0 0 0 0 0 0 0 0 0 0 0 0 0 0 0 0 0 0 0 0 0 0 0 0 0 0 0 0 0 0 0 0 0 0 0 0 0 0 0 0.0117527144636298 0.0204401504560986 0 0 0.0680332518119688 0 0.0058233024874927 0 0 0 0.00836451540536576 0 0 0 0 0 0 0 0 0.114537205999279 0.00976131353563922 0.00401482345410988 0 0.00350308040263233 0 0 0 0 0 0 0 0 0 0 0 0 0 0.135881082444227 0 0 0.0114029889939058 0 0 0 0 0 0 0 0 0 0 0 0 0 0 0 0 0 0 0 0 0 0 0 0 0 0 0 0 0 0 0 0 0 0 0 0 0 0 0 0 0 0 0 0 0 0 0 0 0 0.00665987808193756 0 0 0 0 0.00522898112723135 0 0 0 0 0 0 0 0 0 0 0 0 0 0 0 0 0 0 0 0 0 0 0 0 0 0 0 0 0 0 0 0 0.0966536542110743 0 0.0288141563268752 0.221495480653905 0.10911927517491 0.0838002315944995 0 0 0 0 0.0154582459793457 0 0 0 0 0 0 0 0 0 0 0 0 0 0.0392556673958724 0 0 0 0 0 0 0 0
0 0 0 0 0 0 0 0 0 0 0 0 0 0 0 0 0 0 0 0 0 0 0 0 0 0 0 0 0 0 0 0 0 0 0 0 0 0 0 0 0 0 0 0 0 0 0 0 0 0 0 0 0 0 0 0 0 0 0 0 0 0 0 0 0 0 0 0 0 0 0 0 0 0 0 0 0 0 0 0 0 0 0 0 0 0 0 0 0 0 0 0 0 0 0 0 0 0 0 0 0 0 0 0 0 0 0 0 0 0 0 0 0 0 0 0 0 0 0 0 0 0 0 0 0 0 0 0 0 0 0 0 0 0 0 0 0 0 0 0 0 0 0 0 0 0 0 0 0 0 0 0 0 0 0 0 0 0.00867324012061216 0 0.0558542918423316 0 0 0 0 0 0 0.0133290545405955 0 0 0 0 0 0 0 0 0 0 0 0 0.00556115484494261 0 0 0 0 0 0 0 0 0 0 0 0 0 0.049066118388862 0.00536526822820548 0 0 0 0.0372392487113708 0 0 0 0 0 0 0 0 0 0 0 0 0 0 0 0 0 0 0 0 0 0 0 0 0 0 0 0 0 0 0 0 0 0 0 0 0 0 0 0 0 0 0 0 0.0056452060086594 0 0 0 0 0 0 0 0 0 0 0 0 0 0 0 0 0 0 0 0 0 0 0 0 0 0 0 0 0 0 0 0 0 0 0 0 0 0 0 0 0.0348001591109985 0.0150861381741609 0.20003224855666 0.0840634759193592 0.191250088556447 0.120048605496398 0 0 0 0 0.126517970562493 0.0196943719038042 0 0 0 0 0 0 0 0 0 0 0 0 0.0277733590340999 0 0 0 0 0 0 0 0
0 0 0 0 0 0 0 0 0 0 0 0 0 0 0 0 0 0 0 0 0 0 0 0 0 0 0 0 0 0 0 0 0 0 0 0 0 0 0 0 0 0 0 0 0 0 0 0 0 0 0 0 0 0 0 0 0 0 0 0 0 0 0 0 0 0 0 0 0 0 0 0 0 0 0 0 0 0 0 0 0 0 0 0 0 0 0 0 0 0 0 0 0 0 0 0 0 0 0 0 0 0 0 0 0 0 0 0 0 0 0 0 0 0 0 0 0 0 0 0 0 0 0 0 0 0 0 0 0 0 0 0 0 0 0 0 0 0 0 0 0 0 0 0 0 0 0 0 0 0 0 0 0 0 0 0 0 0.0871149848489945 0 0 0 0 0.0792910986196186 0 0 0.264661785651112 0 0 0 0 0 0 0 0 0 0 0.452799315696263 0 0 0 0 0 0 0 0 0 0 0 0 0 0 0 0 0 0 0 0 0 0 0 0 0 0 0 0 0 0 0 0 0 0 0 0 0 0 0 0 0 0 0 0 0 0 0 0 0 0 0 0 0 0 0 0 0 0 0 0 0 0 0 0 0 0 0 0 0 0 0 0 0 0 0 0 0 0 0 0 0 0 0 0 0 0 0 0 0 0 0 0 0 0 0 0 0 0 0 0 0.0868384245638628 0 0 0 0 0 0 0 0 0 0.0292943906201489 0 0 0 0 0 0 0 0 0 0 0 0 0 0 0 0 0 0 0 0 0 0 0 0 0 0 0 0 0
0 0 0 0 0 0 0 0 0 0 0 0 0 0 0 0 0 0 0 0 0 0 0 0 0 0 0 0 0 0 0 0 0 0 0 0 0 0 0 0 0 0 0 0 0 0.00245320482402396 0 0 0 0 0 0 0 0 0 0 0 0 0 0 0 0 0 0 0 0 0 0 0 0 0 0 0 0 0 0 0 0 0 0 0 0 0 0 0 0 0 0 0 0 0 0 0 0 0 0 0 0 0 0 0 0 0 0 0 0 0 0 0 0 0 0 0 0 0 0 0 0 0 0 0 0 0 0 0 0 0 0 0 0.00110375861022257 0 0 0 0 0 0 0 0 0 0 0 0 0 0 0 0 0 0 0 0 0 0 0 0 0 0 0.00625219475806273 0.0752445193154794 0.0257503173596628 0.00132334586759323 0 0.0149150350819889 0 0.0234436312046398 0.114941010705543 0.286387613269054 0.0600964533014672 0 0.00784676235592141 0 0 0 0.001683965825854 0.00359268579597469 0 0.00393036150697742 0.00777956671343661 0.00307454299342611 0.00121285024809515 0.0773058724298894 0.00164279406395343 0 0 0 0.116489761900731 0 0 0 0 0 0.00536120074264178 0 0 0.00574397628217992 0 0 0.0221065928248358 0 0.0010672023258529 0 0 0 0 0 0 0 0 0 0 0.00185056235770932 0.00300750827757907 0 0 0 0 0 0 0 0 0.00338187221982944 0.00471903269387345 0 0.00155980102008633 0 0 0.0019101675871297 0.00396094898347025 0 0 0 0 0 0 0.00156869768631087 0 0 0 0 0 0 0 0 0 0 0 0 0.00182888491147816 0 0 0 0 0 0 0 0 0 0 0 0 0 0 0 0 0 0 0 0 0.00379454765761867 0 0.00273865305818871 0 0 0.0239632142591512 0 0 0 0.00780259183934834 0.0234926786175066 0.00446223285103096 0 0.00544082037902368 0 0 0 0.00876456581835152 0.0013843702425289 0 0.00625447086278227 0.00780546360667971 0.00410347582685578 0.0016212093354495 0 0 0 0 0.00383500960050993 0 0 0 0 0 0 0 0 0 0 0 0 0 0 0 0 0 0 0 0 0
0 0 0 0 0 0 0 0 0 0 0 0 0 0 0 0 0 0 0 0 0 0 0 0 0 0 0 0 0 0 0 0 0 0 0 0 0 0 0 0 0 0 0 0 0 0 0 0 0 0 0 0 0 0 0 0 0 0 0 0 0 0 0 0 0 0 0 0 0 0 0 0 0 0 0 0 0 0 0 0 0 0 0 0 0 0 0 0 0 0 0 0 0 0 0 0 0 0 0 0 0 0 0 0 0 0 0 0 0 0 0 0 0 0 0 0 0 0 0 0 0 0 0 0 0 0 0 0 0 0 0 0 0 0 0 0 0 0 0 0 0 0 0 0 0 0 0 0 0 0 0 0 0 0 0 0 0.236006372982835 0.237893416204473 0.0372269993694875 0 0 0 0.347554402609866 0 0 0 0.0638908117287891 0 0 0 0 0 0 0 0 0 0 0.0435687083099447 0 0 0 0 0 0 0 0 0 0 0 0 0.0209736025283941 0 0 0 0 0 0 0 0 0 0 0 0 0 0 0 0 0 0 0 0 0 0 0 0 0 0 0 0 0 0 0 0 0 0 0 0 0 0 0 0 0 0 0 0 0 0 0 0 0 0 0 0 0 0 0 0 0 0 0 0 0 0 0.00325269750409216 0 0 0 0 0 0 0 0 0 0 0 0 0 0 0 0 0 0 0 0 0 0 0 0 0 0 0 0 0 0 0 0 0 0 0 0 0 0 0 0 0 0 0 0 0 0 0 0 0 0 0 0 0 0.0096329887621191 0 0 0 0 0 0 0 0 0
0 0 0 0 0 0 0 0 0 0 0 0 0 0 0 0 0 0 0 0 0 0 0 0 0 0 0 0 0 0 0 0 0 0 0 0 0 0 0 0 0 0 0 0 0 0.00911739576988309 0 0 0 0 0 0 0 0 0 0 0 0 0 0 0 0 0 0 0 0 0 0 0 0 0 0 0 0 0 0 0 0 0 0 0 0 0 0 0 0 0 0 0 0 0 0 0 0 0 0 0 0 0 0 0 0 0 0 0 0 0 0 0 0 0 0 0 0 0 0 0 0 0 0 0 0 0 0 0 0 0 0 0 0.00405626812761908 0 0 0 0 0 0 0 0 0 0 0 0 0 0 0 0 0 0 0 0 0 0 0 0 0 0 0 0 0 0 0 0 0.376387418335439 0 0 0.387113505356908 0 0 0.0108488483554345 0 0 0 0.00481533715520521 0.0104071978502937 0 0 0 0 0 0.0211972383901123 0 0 0 0 0.0268463125827447 0 0 0 0 0 0 0 0 0 0 0 0.0252016114439465 0 0 0 0 0 0 0 0 0 0 0 0 0.00531276888552728 0.00895311642722376 0 0 0 0 0 0 0 0 0.0189938298899761 0.00444029351248242 0 0 0.00480451009021318 0 0 0.00481943916106104 0 0 0 0 0 0 0 0 0 0 0 0 0 0 0 0 0 0 0 0 0 0 0 0 0 0 0 0 0 0 0 0 0 0 0 0 0 0 0 0 0.0111402631014096 0 0.00497020508393095 0 0 0.0105345645511044 0 0 0 0 0 0.0135578246164214 0 0.0364820513130639 0 0 0 0 0 0 0 0 0 0 0 0 0 0 0 0 0 0 0 0 0 0 0 0 0 0 0 0 0 0 0 0 0 0 0 0
0 0 0 0 0 0 0 0 0 0 0 0 0 0 0 0 0 0 0 0 0 0 0 0 0 0 0 0 0 0 0 0 0 0 0 0 0 0 0 0 0 0 0 0 0 0.00310422589839287 0 0 0 0 0 0 0 0 0 0 0 0 0 0 0 0 0 0 0 0 0 0 0 0 0 0 0 0 0 0 0 0 0 0 0 0 0 0 0 0 0 0 0 0 0 0 0 0 0 0 0 0 0 0 0 0 0 0 0 0 0 0 0 0 0 0 0 0 0 0 0 0 0 0 0 0 0 0 0 0 0 0 0 0.00141300147614349 0 0 0 0 0 0 0 0 0 0 0 0 0 0 0 0 0 0 0 0 0 0 0 0 0 0 0 0.0255331101682367 0.0378345352626764 0 0 0.0644606693779846 0.370815567976773 0 0.153067139333073 0 0.00608857315436812 0 0.00522026655365483 0 0 0 0.00211226653278463 0.00406053080978562 0 0 0.150421060237485 0 0 0 0 0 0 0 0 0 0 0 0 0 0 0 0 0 0 0 0.0124759352027547 0 0 0 0 0 0 0 0 0 0 0 0 0.00232350435675712 0.00380947600319084 0 0 0 0 0 0.00256343025823378 0 0 0 0.00276240819040776 0 0 0 0 0 0.00564885769369929 0 0 0 0 0 0 0.00111276103340477 0 0 0 0 0 0 0 0 0 0 0 0 0.00343943938118114 0 0 0 0 0 0 0 0 0 0 0 0 0 0 0 0 0 0 0 0 0.0047903622492362 0 0.00271151031166192 0 0 0.00576669358784447 0 0 0 0 0.0653037758667066 0.0191672384093536 0 0.0416944231803892 0 0 0 0 0 0 0 0.00229923749382059 0 0 0 0 0 0 0 0 0 0 0 0 0 0 0 0 0 0 0 0 0 0 0 0 0 0 0 0
0 0 0 0 0 0 0 0 0 0 0 0 0 0 0 0 0 0 0 0 0 0 0 0 0 0 0 0 0 0 0 0 0 0 0 0 0 0 0 0 0 0 0 0 0 0.00149375465110706 0 0 0 0 0 0 0 0 0 0 0 0 0 0 0 0 0 0 0 0 0 0 0 0 0 0 0 0 0 0 0 0 0 0 0 0 0 0 0 0 0 0 0 0 0 0 0 0 0 0 0 0 0 0 0 0 0 0 0 0 0 0 0 0 0 0 0 0 0 0 0 0 0 0 0 0 0 0 0 0 0 0 0 0.000889462996795565 0 0 0 0 0 0 0 0 0 0 0 0 0 0 0 0 0 0 0 0 0 0 0 0 0 0 0.0290286988542634 0.026469251294291 0.0834147754178734 0.0070331745894742 0.0136513197062793 0 0.222359372285889 0.015945828529077 0 0.0173987639860986 0 0 0.00280664120277396 0 0 0 0 0 0 0 0 0.103896802922391 0.0100772806820169 0.011980063460335 0 0 0 0.0431070716807534 0.117047138923633 0 0 0 0.0191286428361878 0 0 0 0.00230749897548866 0.00353041543287733 0 0.00707639955606401 0 0 0 0 0 0 0 0.00632710957517823 0 0 0 0.0206194402976859 0 0 0 0 0 0 0.0070838636113285 0 0 0 0 0 0 0 0 0 0 0 0 0 0 0 0 0 0 0 0 0 0 0 0 0 0 0 0 0 0 0 0 0 0 0 0 0 0 0 0 0 0.00274832253809697 0 0 0 0 0 0 0 0 0 0 0 0 0 0 0 0 0 0 0 0 0 0 0 0 0 0.00837023870882953 0 0 0 0.0104055513845066 0.0172319843592074 0.0145170131510678 0.0520577790207683 0.0304608477711682 0.00547916037896865 0.0159630617830499 0 0.0163136489663454 0.0498532271296383 0 0 0 0 0 0 0 0 0 0 0 0 0 0 0 0 0 0 0 0 0.00392639334049102
0 0 0 0 0.00903971584335526 0 0 0 0 0 0 0 0.0248355248821753 0 0 0 0 0 0 0 0 0 0 0 0 0 0.00860061487461179 0 0.004056276720448 0 0 0 0 0 0 0 0 0.0011307312408293 0 0 0 0 0 0 0 0 0 0 0 0 0 0 0 0 0 0.01313877274559 0.00512423363476885 0 0 0 0 0 0 0 0 0 0 0 0 0 0 0 0 0 0 0 0 0 0 0 0 0 0 0 0 0.00310456595751381 0.00197115523741672 0 0 0 0 0 0 0 0 0 0 0 0 0 0 0 0 0 0.0112331167634856 0 0 0 0.00625953785336479 0.00384655384166 0 0 0.00258531771949002 0 0.0445796333489265 0.0352326954543237 0.00618741017636824 0.0116565606963758 0.0263086905947879 0.0344053514277202 0.015088789886415 0 0 0 0 0 0 0 0 0 0 0.00255206075405111 0 0.0025672440062178 0 0 0 0 0 0 0 0 0 0 0 0 0 0 0 0 0 0 0 0 0 0 0 0 0 0 0 0 0 0 0 0 0 0 0 0.0142387355463933 0 0.00911250004274206 0.00739905441137445 0.0282547653276502 0 0 0 0 0 0 0 0 0 0 0 0 0 0.0450114078430388 0.0373486489155744 0.0242058249011279 0.0129239159223887 0 0 0 0 0.0230414180900765 0 0 0 0 0.0061011597211053 0 0 0 0 0.00375817215931279 0 0 0.0517221159783869 0 0 0 0 0 0.0161418119002521 0 0 0 0 0 0 0 0 0.00351084278688165 0 0 0 0 0 0 0 0 0 0 0 0 0 0 0 0 0 0 0 0 0 0 0 0 0 0 0 0 0 0 0 0 0 0 0 0.0916205115560125 0.0175476946670397 0.0181960801025477 0.224862461428745 0.0298732949272636 0 0 0.00536351502916775 0 0 0.0344855834372413 0 0 0 0 0 0 0 0 0 0 0 0 0.00762159892388233 0 0 0 0 0 0 0 0 0 0 0 0 0 0 0 0 0 0 0.00612144882190153 0 0.00803288389999839 0 0 0 0 0 0 0 0 0 0 0 0 0
0 0 0 0 0 0 0 0 0 0 0 0 0 0 0 0 0 0 0 0 0 0 0.0171726604579177 0 0 0 0.00444979047411492 0 0 0 0 0 0 0 0 0 0 0 0 0 0 0 0 0 0.0248004703367608 0 0 0 0 0 0 0 0 0 0 0 0 0 0 0 0 0 0 0 0 0.011219290311062 0.0100833840747527 0 0 0 0 0 0 0 0 0 0 0 0 0 0 0 0 0 0 0 0 0 0 0 0 0 0 0 0 0 0 0 0 0 0 0 0 0 0 0 0 0 0 0 0 0 0 0 0 0 0 0 0 0 0 0 0 0 0 0 0 0 0.173417187769886 0 0 0 0 0 0 0 0 0 0 0 0 0 0 0 0 0 0 0 0 0 0 0 0 0 0 0 0 0 0 0 0 0 0.0403764935581365 0 0.0170475374558993 0.020745650210358 0.00390317838337069 0 0 0.0372137744374292 0.0649682164608151 0 0 0.0587050588094669 0 0 0 0 0 0 0.00627006981875499 0 0 0 0.00720205577742711 0 0 0 0 0 0.123589097275165 0 0 0 0 0 0 0 0 0 0 0 0 0 0 0.059783918162249 0 0 0 0 0 0 0 0 0 0 0 0 0.060091342983964 0 0 0 0 0.0970306754453168 0 0 0 0 0 0 0 0 0 0 0 0 0 0 0 0 0 0 0 0 0 0 0 0 0 0 0 0 0 0 0 0 0 0 0 0 0 0 0 0.0818185662458926 0 0 0 0 0 0 0 0 0 0 0 0 0 0 0.0494241449577142 0 0.0264938171728418 0 0 0 0 0 0 0 0 0 0 0.00419361942070456 0 0 0 0 0 0 0 0 0 0 0 0 0 0 0 0 0 0 0 0 0 0 0 0 0
0 0 0 0 0 0 0 0 0 0 0 0 0 0 0 0 0 0 0 0 0 0 0 0 0 0 0 0 0 0 0 0 0 0 0 0 0 0 0 0 0 0 0 0 0.00359919063747288 0 0 0 0.00319715601860793 0 0 0 0 0 0 0 0 0 0 0 0 0 0 0 0 0 0 0 0 0 0 0 0 0 0 0 0 0 0 0 0 0 0 0 0 0 0 0 0 0 0 0 0 0 0 0 0 0 0 0 0 0 0 0 0 0 0 0 0 0 0 0 0 0 0 0 0 0 0 0 0.00500604039804861 0 0 0 0 0 0 0 0.0354738536490609 0 0 0 0 0 0 0 0 0 0 0 0 0 0 0 0 0 0 0 0 0 0 0 0 0 0 0 0 0 0 0 0 0 0 0 0 0 0 0.0238358397858465 0.0198173416297557 0 0.0516420435826534 0.225364780844726 0 0.0453350609203566 0 0 0 0 0 0 0 0 0 0 0 0 0 0.162948335617188 0.00813658546971092 0.091448350216147 0 0.0214551403249473 0 0 0 0 0 0.00207431348279585 0 0 0 0 0.0162429306162204 0.00239151322119302 0 0.00777259697664834 0 0 0 0 0 0 0 0 0 0 0 0 0 0 0 0 0 0 0 0 0 0 0 0 0 0 0 0 0 0 0 0 0 0 0.0530322997942571 0 0 0 0 0 0 0 0 0 0 0 0 0 0 0 0.0116314664229074 0 0 0 0 0 0.00194420565684919 0.0774005306217683 0 0 0 0 0 0 0 0 0 0 0 0 0 0 0 0 0 0 0.0867995624842754 0 0 0 0 0 0 0 0 0 0 0 0 0 0 0 0 0 0 0 0 0 0 0 0 0 0 0 0 0 0 0 0 0.0212028357546413 0.0222480258739216
0 0 0 0 0 0 0 0 0 0 0 0 0 0 0 0 0 0 0 0 0 0 0 0 0 0 0 0 0 0 0 0 0 0 0 0 0 0 0 0 0 0 0.0367187650911629 0 0.0322650859322573 0 0 0 0 0 0 0 0 0 0 0 0 0 0 0 0 0 0 0 0 0 0 0 0 0 0 0 0 0 0.011511627723593 0 0 0 0 0 0 0 0 0 0 0 0 0 0 0 0 0 0 0 0 0 0 0 0 0 0 0 0 0 0 0 0 0 0 0 0 0 0 0 0 0 0 0 0 0 0 0 0 0 0 0 0 0 0.167922702752969 0 0 0 0 0 0 0 0 0 0 0 0 0 0 0 0 0 0 0 0 0 0 0 0 0 0 0 0 0 0 0 0 0 0 0 0 0 0 0 0.0489113692408835 0.0730080284871755 0 0.235674748391521 0 0 0 0 0 0 0 0 0 0 0 0 0 0 0 0.010403349299479 0 0 0.0335051785858126 0.00977219585498382 0 0 0 0 0 0 0 0 0 0 0.00888556941061981 0 0 0.0127840457274584 0 0 0 0 0 0 0 0 0 0 0 0 0 0 0 0 0 0.200065557588796 0 0 0 0 0 0 0 0 0 0 0 0 0 0 0 0 0 0 0 0 0 0 0 0 0 0 0 0 0 0 0 0 0.00371260235747549 0 0 0 0 0 0 0 0 0 0 0 0 0 0 0 0 0 0 0 0 0 0 0 0 0 0.114859173555813 0 0 0 0 0 0 0 0 0 0 0 0 0 0 0 0 0 0 0 0 0 0 0 0 0 0 0 0 0 0 0 0 0 0
0 0 0 0 0 0 0 0 0 0 0 0 0 0 0 0 0 0 0 0 0 0 0 0.00165924332213008 0 0.00129384008188237 0 0 0 0 0 0 0 0 0 0 0 0 0.00752574683462966 0 0 0 0.0309822451904172 0 0 0 0 0 0 0 0 0 0 0 0 0 0 0 0 0 0 0 0 0 0 0 0 0 0 0 0 0 0 0 0 0 0 0 0 0 0 0 0 0 0 0 0 0 0 0 0 0 0 0 0 0 0 0 0 0 0 0 0 0 0 0 0 0 0 0 0 0 0 0 0 0 0 0 0 0 0 0 0 0 0 0 0 0 0.00160856798815775 0 0 0 0 0 0 0 0 0 0 0 0 0 0 0 0 0 0 0 0 0 0 0 0 0 0 0 0 0 0 0 0 0 0 0 0 0 0 0.00740218111076018 0 0.109357652004408 0.0808926347396513 0 0 0 0 0 0 0 0 0.0107652866419443 0 0 0 0 0.00826209938020005 0 0 0.0840641126947734 0.00603730727253078 0.0460252896392515 0.00471105119426543 0.0373635700861362 0 0 0 0 0 0.0143120909505853 0 0 0.00175284166337844 0 0.0378334347782858 0.00782592248531903 0 0.0414528662190646 0 0 0 0 0 0 0 0 0.000812805975222828 0 0 0 0 0.0137134044037636 0 0 0 0.078149286051181 0 0 0 0 0 0 0 0 0 0 0 0 0.00325343704681919 0 0 0 0.0510711691176204 0.00163780108956589 0 0 0 0 0 0 0 0 0 0 0 0 0 0 0.0146010833199961 0 0 0 0 0 0 0 0 0 0 0 0 0 0 0 0 0 0 0 0 0 0 0 0 0 0.240122373105999 0 0 0 0 0 0 0 0.00343763838666344 0 0 0 0 0 0 0 0 0 0 0 0 0 0 0 0 0 0 0 0 0 0 0 0 0.025300579512777 0.0267724377126202
0 0 0 0 0 0 0 0 0 0 0 0 0 0 0 0 0 0 0 0 0 0 0 0 0 0 0.0749161662394483 0 0 0 0 0 0 0 0 0 0 0 0 0 0 0 0 0 0 0 0 0 0 0 0 0 0 0 0 0 0 0 0 0 0 0 0 0 0 0 0.0384277867459402 0 0 0 0 0 0 0 0 0 0 0 0 0 0 0 0 0 0 0 0 0 0 0 0 0 0 0 0 0 0 0 0 0 0 0 0 0 0 0 0 0 0 0 0 0 0 0 0 0 0 0 0 0 0 0 0 0 0 0 0 0 0.0771718918142353 0 0 0 0 0 0 0 0 0 0 0 0 0 0 0 0 0 0 0 0 0 0 0 0 0 0 0 0 0 0 0 0 0 0.0707666287016849 0 0.0617962109789362 0.0685551715547573 0 0.189954992098412 0 0 0 0 0 0 0 0 0 0 0 0 0 0 0 0 0 0 0 0 0 0 0 0 0 0 0 0 0 0 0 0 0 0 0 0 0 0 0 0 0 0 0 0 0 0 0 0 0 0 0 0 0 0 0 0 0 0 0 0 0 0 0 0 0 0 0 0 0 0 0 0 0 0 0 0 0 0 0 0 0 0 0 0 0 0 0 0 0 0 0 0.0741923959911322 0 0 0 0 0 0 0 0.182751311731752 0 0.0813897013892096 0 0 0 0 0 0 0 0 0.0800777427544921 0 0 0 0 0 0 0 0 0 0 0 0 0 0 0 0 0 0 0 0 0 0 0 0 0 0 0 0 0 0 0 0 0 0 0 0 0 0
0 0 0 0 0 0 0 0 0 0 0 0 0 0 0 0 0 0 0 0 0 0 0.0254852400149716 0 0 0 0.0575210942657787 0.00650834143190576 0 0 0 0 0 0 0 0 0 0 0 0 0 0 0 0 0 0 0 0 0 0 0 0 0 0.0096692196222848 0 0 0 0 0 0 0.00990687898060212 0 0 0 0 0 0.00686231206045775 0 0 0 0 0 0 0 0 0 0 0 0 0 0 0 0 0 0 0 0 0 0 0 0 0 0 0 0 0 0 0 0 0 0 0 0 0 0 0.00441136283336073 0 0.0240190312351232 0.00536449665821582 0 0 0 0 0 0 0 0 0 0 0 0.22303029140885 0 0.00961027259605966 0.00691253891530068 0 0 0 0 0.0637234852208091 0 0 0 0 0 0 0 0 0 0 0 0 0 0 0 0 0 0 0 0 0 0 0 0 0 0 0 0 0 0 0 0 0 0.018075680554962 0 0.0159900251063125 0.0157780926512007 0 0.0868453126375989 0.0574001262340948 0.0832395739014299 0 0 0 0 0 0 0 0 0 0 0 0 0 0 0 0 0 0.0365904707688288 0 0 0 0 0 0 0 0.00636665537458581 0 0 0 0 0 0 0 0 0 0 0 0 0 0 0 0 0 0 0 0 0 0 0 0 0 0 0 0 0 0 0 0 0 0 0 0 0 0 0 0 0 0 0 0 0 0 0 0 0 0 0 0 0 0 0 0 0 0 0 0 0 0 0 0 0 0.0157564103672585 0 0.176081291752458 0 0 0 0 0.0348517954075507 0 0 0 0 0 0 0 0 0 0 0 0 0 0 0 0 0 0 0 0 0 0 0 0 0 0 0 0 0 0 0 0 0 0 0 0 0 0 0 0 0 0 0 0 0 0 0 0
0 0 0 0 0 0 0 0 0 0 0 0 0 0 0 0 0 0 0 0 0 0 0 0 0 0 0 0 0 0 0 0 0 0 0 0 0 0 0 0 0 0 0 0 0 0 0 0 0 0 0 0 0 0 0 0 0 0 0 0 0 0 0 0 0 0 0 0 0 0 0 0 0 0 0 0 0 0 0 0 0 0 0 0 0 0 0 0 0 0 0 0 0 0 0 0 0 0 0 0 0 0 0 0 0 0 0 0 0 0 0 0 0 0 0 0 0 0 0 0 0 0 0 0 0 0 0 0 0 0 0 0 0 0 0 0 0 0 0 0 0 0 0 0 0 0 0 0 0 0 0 0 0 0 0 0 0 0 0 0 0 0 0 0 0 0 0 0 0 0 0 0 0 0 0 0 0 0 0 0 0 0 0 0 0 0 0 0 0 0 0 0 0 0 0 0 0 0 0 0 0 0 0 0 0 0 0 0 0 0.0311239732468758 0.304485706062206 0 0 0 0 0 0 0 0 0 0 0 0 0 0 0 0 0 0 0 0 0 0.137700311952872 0 0 0 0 0 0 0 0 0 0 0 0 0 0 0 0.00537840374434415 0 0 0.0108491866002585 0 0.00355634583155187 0 0 0 0 0 0 0.0153177915580193 0 0 0 0.0594479516278894 0 0 0.12403429355166 0 0 0 0 0 0 0 0.0323823056314661 0 0 0.0234686286730616 0.178644676672096 0.0190273886259659 0 0 0 0 0 0 0 0 0 0 0 0 0 0 0 0 0 0 0 0 0 0 0 0.0121378384993974 0 0.0300383628142313 0.0124068349081055 0 0 0 0 0 0 0 0 0
0 0 0 0 0 0 0 0 0 0 0 0 0 0 0 0 0 0 0 0 0 0 0 0 0 0 0 0 0 0 0 0 0 0 0 0 0 0 0 0 0 0 0 0 0 0 0 0 0 0 0 0 0 0 0 0 0 0 0 0 0 0 0 0 0 0 0 0 0 0 0 0 0 0 0 0 0 0 0 0 0 0 0 0 0 0 0 0 0 0 0 0 0 0 0 0 0 0 0 0 0 0 0 0 0 0 0 0 0 0 0 0 0 0 0 0 0 0 0 0 0 0 0 0 0 0 0 0 0 0 0 0 0 0 0 0 0 0 0 0 0 0 0 0 0 0 0 0 0 0 0 0 0 0 0 0 0 0.0181237076316771 0 0.0972293770569592 0 0 0.0146818032733663 0 0 0 0 0 0 0 0 0 0 0 0 0 0.0908314661791914 0 0 0.00625010446567493 0 0 0 0 0 0 0 0 0 0 0 0 0 0.422599809836638 0 0 0.158879954306747 0 0 0 0 0 0 0 0 0 0 0 0 0 0 0 0 0 0 0 0 0 0 0 0 0 0 0 0 0.0736997390758095 0.0565023811753256 0 0 0 0 0 0 0 0 0 0 0 0 0 0 0 0 0 0 0 0 0 0 0 0 0 0 0 0 0 0 0 0 0 0 0 0 0 0 0 0 0 0 0 0 0 0 0 0 0 0 0 0 0 0 0 0 0 0.0137364507980433 0 0 0.0125411718120614 0.0106960470097042 0.00641949009068444 0 0 0 0 0 0 0 0 0 0 0 0.00582768361213276 0 0 0 0 0 0 0.0119808136759847 0 0 0 0 0 0 0 0
0 0 0 0 0 0 0 0 0 0 0 0 0 0 0 0 0 0 0 0 0 0 0 0 0 0 0 0 0 0 0 0 0 0 0 0 0 0 0 0 0 0 0 0 0 0 0 0 0 0 0 0 0 0 0 0 0 0 0 0 0 0 0 0 0 0 0 0 0 0 0 0 0 0 0 0 0 0 0 0 0 0 0 0 0 0 0 0 0 0 0 0 0 0 0 0 0 0 0 0 0 0 0 0 0 0 0 0 0 0 0 0 0 0 0 0 0 0 0 0 0 0 0 0 0 0 0 0 0 0 0 0 0 0 0 0 0 0 0 0 0 0 0 0 0 0 0 0 0 0 0 0 0 0 0 0 0 0.10312992959093 0.0220157188519611 0.00551193515213486 0 0.211639841148614 0.0193306844046005 0 0 0.288666733463296 0 0 0 0 0 0 0 0 0 0.0604200726145085 0 0 0 0.00805511961346889 0 0 0 0 0.00303309906200274 0 0 0 0 0 0 0 0 0.00877997372962118 0 0 0 0 0 0 0 0 0 0 0 0 0 0 0 0 0 0 0 0 0 0 0 0 0 0 0.0175569298556961 0 0 0 0 0 0.0144676547494185 0 0 0 0 0 0 0 0 0 0 0 0 0 0 0 0 0 0 0 0 0 0 0 0 0 0 0 0 0 0 0 0 0 0 0 0 0 0 0 0 0 0 0 0 0 0.0575602967405372 0 0 0 0 0.100322443262282 0.0301599144559298 0 0.0493496533049992 0 0 0 0 0 0 0 0 0 0 0 0 0 0 0 0 0 0 0 0 0 0 0 0 0 0 0 0 0 0 0 0 0 0 0 0
0 0 0 0 0 0 0 0 0 0 0 0 0 0 0 0 0 0 0 0 0 0 0 0 0 0 0 0 0 0 0 0 0 0 0 0 0 0 0 0 0 0 0 0 0 0 0 0 0 0 0 0 0 0 0 0 0 0 0 0 0 0 0 0 0 0 0 0 0 0 0 0 0 0 0 0 0 0 0 0 0 0 0 0 0 0 0 0 0 0 0 0 0 0 0 0 0 0 0 0 0 0 0 0 0 0 0 0 0 0 0 0 0 0 0 0 0 0 0 0 0 0 0 0 0 0 0 0 0 0 0 0 0 0 0 0 0 0 0 0 0 0 0 0 0 0 0 0 0 0 0 0 0 0 0 0 0.0737376178549259 0.0537638363033556 0.0788064148409336 0.00513546221926364 0 0 0.0173057187239916 0.0165419171485046 0 0 0.158053696266627 0 0 0 0 0 0 0 0 0 0 0 0.0558401103033215 0 0.0154828831158733 0 0 0 0 0 0 0 0.0280743404513943 0 0 0 0 0 0 0.0157298476546478 0 0 0 0 0 0 0 0 0 0 0 0.182789170694572 0 0 0 0 0 0 0.00602845330701656 0 0 0 0 0 0 0 0 0 0 0 0 0 0 0 0 0 0 0.00262728314345541 0 0 0 0 0 0 0 0 0 0 0.0152245591579923 0 0 0 0 0 0 0 0 0 0 0 0.0222187205680203 0 0 0 0 0 0 0 0 0 0 0 0 0 0 0 0 0 0 0 0 0 0 0 0 0 0 0 0 0 0 0.00753754607135888 0 0.00893043475033065 0 0 0 0 0.0343539911879835 0.140329572365174 0.00806285779283325 0 0 0 0 0 0.00670642333784492 0 0.00969833010814266 0 0 0 0 0 0 0 0 0 0 0 0.0370208126324377
0 0 0 0 0 0 0 0 0 0 0 0 0 0 0 0 0 0 0 0 0 0 0 0 0 0 0 0 0 0 0 0 0 0 0 0 0 0 0 0 0 0 0 0 0 0 0 0 0 0 0 0 0 0 0 0 0 0 0 0 0 0 0 0 0 0 0 0 0 0 0 0 0 0 0 0 0 0 0 0 0 0 0 0 0 0 0 0 0 0 0 0 0 0 0 0 0 0 0 0 0 0 0 0 0 0 0 0 0 0 0 0 0 0 0 0 0 0 0 0 0 0 0 0 0 0 0 0 0 0 0 0 0 0 0 0 0 0 0 0 0 0 0 0 0 0 0 0 0 0 0 0 0 0 0 0 0 0 0 0 0 0 0.0146015204161388 0 0 0 0.0327889610992869 0 0 0 0 0 0 0 0 0 0 0.119434032527211 0 0 0.199354325979315 0 0.0405602621909444 0.0587451319922799 0 0 0 0 0 0 0 0 0 0 0 0 0 0 0 0.00980478918688352 0 0 0 0 0 0 0.0099873537171979 0.103050109763538 0 0 0 0 0 0 0 0 0 0 0 0 0 0 0 0 0.0142500693020656 0 0 0 0 0 0 0 0 0 0 0 0 0 0.0693167539619313 0 0.0348429037637574 0.0158265399795562 0 0 0.0171009183138946 0 0 0 0 0 0 0 0 0.00548746677320767 0 0 0.00948326951599877 0 0 0 0 0 0 0 0 0 0 0 0 0 0 0 0 0 0 0 0 0 0 0 0.0125314965360973 0 0 0 0 0 0 0 0 0 0 0 0.0189753188675343 0.0954405933999456 0.00889992890375414 0.0513858917548643 0 0 0.0139803811321805 0 0 0 0 0.0100351576287799 0 0 0 0 0 0 0 0 0.0144148699493211 0 0.00853473877407478 0 0.0111672145702415
0 0 0 0 0 0 0 0 0 0 0 0 0 0 0 0 0 0 0 0 0 0 0 0.00311290865356585 0 0 0 0 0 0 0 0 0 0 0 0 0 0 0 0 0 0 0.00362493760023172 0 0 0.00449909463605503 0 0 0 0 0 0 0 0 0 0 0 0 0 0 0 0 0 0 0 0 0 0 0 0 0 0 0 0 0 0 0 0 0 0 0 0 0 0 0 0 0 0 0 0 0 0 0 0 0 0 0 0 0 0 0 0 0 0 0 0 0 0 0 0 0 0 0 0 0 0 0 0 0 0 0 0 0 0 0 0 0 0 0 0 0 0 0 0 0 0 0 0 0 0 0 0 0 0 0 0 0 0 0 0 0 0 0 0 0 0 0.00682500671785224 0.0522115109823351 0 0.00172860860427021 0.00334253707031709 0 0.167863021113987 0 0.0140559999647228 0 0.00703064339888053 0 0 0 0 0.017580257890929 0 0 0 0.00363314660495136 0.00703919055601058 0 0 0 0.00811324797810358 0.0255557219777233 0.00342157579401939 0.0106232969538006 0.275104479410957 0 0 0 0 0 0.0299248916194123 0 0.0317436136098281 0.00897681643329506 0.00103687325004804 0 0.00636190544408074 0 0.00109643174327996 0.00346172466252809 0 0 0 0 0.00365856331701566 0.0166979955573958 0.0155586422690278 0 0 0 0 0 0 0 0 0 0 0.00868268634627584 0 0.0624196274345564 0 0 0.0106753666912215 0.052162876273578 0 0 0 0 0 0 0 0.00341667483324603 0 0 0 0 0 0 0 0 0 0 0 0.00102869407537052 0 0 0 0 0 0 0 0 0 0.00121776194897124 0 0 0 0 0 0 0 0 0 0 0 0 0 0 0 0 0 0 0 0 0 0 0 0 0 0 0 0 0 0 0.0232156606960592 0.0029535444256823 0.00178060006365791 0.0177511732457836 0.0312101680752785 0.0192669715720288 0.0163793469774849 0 0 0 0.00187271013114632 0.00915459051211722 0 0 0 0 0 0 0 0 0 0 0 0 0.0029289028829183 0 0 0 0 0 0 0 0
0 0 0 0 0 0 0 0 0 0 0 0 0 0 0 0 0 0 0 0 0 0 0 0 0 0 0 0 0 0 0 0 0 0 0 0 0 0 0 0 0 0 0 0 0 0 0 0 0 0 0 0 0 0 0 0 0 0 0 0 0 0 0 0 0 0 0 0 0 0 0 0 0 0 0 0 0 0 0 0 0 0 0 0 0 0 0 0 0 0 0 0 0 0 0 0 0 0 0 0 0 0 0 0 0 0 0 0 0 0 0 0 0 0 0 0 0 0 0 0 0 0 0 0 0 0 0 0 0 0 0 0 0 0 0 0 0 0 0 0 0 0 0 0 0 0 0 0 0 0 0 0 0 0 0 0 0 0 0 0 0 0 0.0261107832518543 0 0 0 0 0 0.0193673879030295 0 0 0 0 0 0 0 0 0.0437199382337556 0.263191306752616 0.0593866702666239 0 0.0521140835717234 0 0.0246890748440599 0 0 0 0 0 0 0 0 0 0 0 0 0 0 0 0 0 0 0 0 0.0266110967796242 0 0.0127724861590776 0 0 0 0 0 0 0 0 0 0 0 0 0 0 0 0 0 0 0 0 0 0 0 0 0 0 0 0 0 0 0.160321047704385 0 0 0 0 0 0 0 0 0 0 0 0 0 0 0 0 0 0 0 0 0 0 0 0 0 0 0 0 0 0 0 0 0 0 0 0 0 0 0 0 0 0 0.0154179024604646 0 0 0.026089310568259 0 0 0 0 0 0 0 0.0951812701506679 0.175027641353859 0 0 0 0 0 0 0 0 0 0 0 0 0 0 0 0 0 0 0 0 0 0 0 0
0 0 0 0 0 0 0 0 0 0 0 0 0 0 0 0 0 0 0 0 0 0 0 0 0 0 0 0 0 0 0 0 0 0 0 0 0 0 0 0 0 0 0 0 0 0 0 0 0 0 0 0 0 0 0 0 0 0 0 0 0 0 0 0 0 0 0 0 0 0 0 0 0 0 0 0 0 0 0 0 0 0 0 0 0 0 0 0 0 0 0 0 0 0 0 0 0 0 0 0 0 0 0 0 0 0 0 0 0 0 0 0 0 0 0 0 0 0 0 0 0 0 0 0 0 0 0 0 0 0 0 0 0 0 0 0 0 0 0 0 0 0 0 0 0 0 0 0 0 0 0 0 0 0 0 0 0 0 0 0 0 0 0 0 0 0 0 0 0 0 0 0 0 0 0 0 0 0 0 0.604380282325204 0.168377094888049 0 0 0 0 0 0 0 0 0 0 0 0 0 0 0 0 0 0 0 0 0 0 0 0.117533245168994 0.109709377617752 0 0 0 0 0 0 0 0 0 0 0 0 0 0 0 0 0 0 0 0 0 0 0 0 0 0 0 0 0 0 0 0 0 0 0 0 0 0 0 0 0 0 0 0 0 0 0 0 0 0 0 0 0 0 0 0 0 0 0 0 0 0 0 0 0 0 0 0 0 0 0 0 0 0 0 0 0 0 0 0 0 0 0 0 0 0 0 0 0 0 0 0 0 0 0 0 0 0 0 0 0 0 0 0 0 0 0 0 0 0 0
0 0 0 0 0 0 0 0 0 0 0 0 0 0 0 0 0 0 0 0 0 0 0 0 0 0 0 0 0 0 0 0 0 0 0 0 0 0 0 0 0 0 0 0 0 0 0 0 0 0 0 0 0 0 0 0 0 0 0 0 0 0 0 0 0 0 0 0 0 0 0 0 0 0 0 0 0 0 0 0 0 0 0 0 0 0 0 0 0 0 0 0 0 0 0 0 0 0 0 0 0 0 0 0 0 0 0 0 0 0 0 0 0 0 0 0 0 0 0 0 0 0 0 0 0 0 0 0 0 0 0 0 0 0 0 0 0 0 0 0 0 0 0 0 0 0 0 0 0 0 0 0 0 0 0 0 0 0 0 0 0 0 0 0 0 0 0 0 0 0 0 0 0 0 0 0 0 0 0.172480865327247 0.0806704877509939 0 0 0 0.746848646921759 0 0 0 0 0 0 0 0 0 0 0 0 0 0 0 0 0 0 0 0 0 0 0 0 0 0 0 0 0 0 0 0 0 0 0 0 0 0 0 0 0 0 0 0 0 0 0 0 0 0 0 0 0 0 0 0 0 0 0 0 0 0 0 0 0 0 0 0 0 0 0 0 0 0 0 0 0 0 0 0 0 0 0 0 0 0 0 0 0 0 0 0 0 0 0 0 0 0 0 0 0 0 0 0 0 0 0 0 0 0 0 0 0 0 0 0 0 0 0 0 0 0 0 0 0 0 0 0 0 0 0 0 0
0 0 0 0 0 0 0 0 0 0 0 0 0 0 0 0 0 0 0 0 0 0 0 0.0174479925283974 0 0 0 0 0 0 0 0 0 0 0 0 0 0 0 0 0 0 0.00402427586321709 0 0 0 0 0 0 0 0 0.00621080121014182 0 0 0 0 0 0 0 0 0 0 0 0 0 0 0 0 0 0 0 0 0 0 0 0 0 0 0 0 0 0 0 0 0 0 0 0 0 0 0 0 0 0 0 0 0 0 0 0 0 0 0 0 0 0 0 0 0 0 0 0 0 0 0 0 0 0 0 0 0 0 0 0 0 0 0 0 0 0 0 0 0 0 0.00438860501970478 0 0 0 0 0 0 0 0 0 0 0 0 0 0 0 0 0 0 0 0 0 0 0 0 0 0 0 0 0 0 0 0.0298696048075431 0 0 0 0 0 0 0 0 0 0 0 0.0125103234265694 0.0125430838190711 0.0039824982510583 0 0.037401505461793 0 0.216180999699643 0.0040301731356253 0 0 0.00220470772886118 0 0 0 0 0 0.000748359690537539 0 0 0 0 0 0.0111535294328088 0 0 0.0148530597556396 0.00753493255487872 0.00682209200953637 0 0 0 0 0 0 0 0.0341166365767955 0.00180101999748274 0 0 0 0 0.0546135605626757 0 0.0119832387211141 0.0034348559406924 0.0054160930314233 0.0159466881693866 0 0 0 0 0 0 0 0 0.00312226836105032 0 0 0 0.00588129072924209 0 0 0 0 0 0 0 0 0 0 0 0 0 0 0 0.00105030339472234 0 0 0 0 0 0.0018614552364876 0 0 0 0 0 0 0 0 0 0 0 0 0 0 0 0 0 0 0 0 0 0 0.0232534433803259 0 0 0 0 0 0 0 0.325322975407941 0.0061938708152793 0.097415676741092 0 0 0 0 0 0.00231559552955451 0 0 0.00291940391642699 0 0 0 0 0 0 0 0 0 0 0.00265256032704524 0 0.0049020062853644 0 0.00389051248087171
0 0 0 0 0 0 0 0 0 0 0 0 0 0 0 0 0 0 0 0 0 0 0 0.00212123142434168 0 0 0 0 0 0 0 0 0 0 0 0 0 0 0 0 0 0 0.00193799516377607 0 0 0.00357223709844923 0 0 0 0 0 0 0 0 0 0 0 0 0 0 0 0 0 0 0 0 0 0 0 0 0 0 0 0 0 0 0 0 0 0 0 0 0 0 0 0 0 0 0 0 0 0 0 0 0 0 0 0 0 0 0 0 0 0 0 0 0 0 0 0 0 0 0 0 0 0 0 0 0 0 0 0 0 0 0 0 0 0 0 0 0 0 0 0 0 0 0 0 0 0 0 0 0 0 0 0 0 0 0 0 0 0 0 0 0 0 0 0.00991735112687293 0 0 0 0 0.201326547503654 0 0.0141689557826249 0 0.0546723187520831 0 0.002418976606053 0 0 0.0107389247002315 0 0 0 0 0.00210963859471415 0 0 0.21896182338146 0 0 0 0.145728084688842 0 0 0 0 0 0 0.0306720663576263 0 0.0181506269668611 0 0 0 0.0040323331864759 0 0 0.00308372998490871 0 0 0 0.00283394331455529 0.00360439122953692 0.00863060582774889 0.00534587994890859 0 0 0 0 0 0 0 0 0 0 0 0 0.0249859116617914 0 0 0 0.0390165742397384 0 0 0 0 0 0 0 0 0 0 0 0 0 0.015916420676965 0 0 0 0 0 0 0 0 0 0 0 0 0 0 0 0 0 0 0 0 0 0 0 0 0 0 0 0 0 0 0 0 0 0 0 0 0 0 0 0 0 0 0 0 0.00557060900499639 0 0 0 0 0 0.00282674894706758 0.00276660535244912 0.110566863704335 0.0142163648681509 0.0389847149257452 0 0 0 0 0 0 0 0 0 0 0 0 0 0 0 0 0 0 0 0 0 0.00112152497903708 0 0
0 0 0 0 0 0 0 0 0 0 0 0 0 0 0 0 0 0 0 0 0 0 0 0 0 0 0 0 0 0 0 0 0 0 0 0 0 0 0.0685280674256423 0 0 0 0 0 0 0 0 0 0 0 0 0 0 0 0 0 0 0 0 0 0 0 0 0 0 0 0 0 0 0 0 0 0 0 0 0 0 0 0 0 0 0 0 0 0 0 0 0 0 0 0 0 0 0 0 0 0 0 0 0 0 0 0 0 0 0 0 0 0 0 0 0 0 0 0 0 0 0 0 0 0 0 0 0 0 0 0 0 0 0 0 0 0 0 0 0 0 0 0 0 0 0 0 0 0 0 0 0 0 0 0 0 0 0 0 0 0 0 0 0 0 0 0 0 0 0 0 0 0 0 0 0 0 0 0 0 0 0 0 0 0 0 0 0.136802940048626 0 0 0 0 0 0 0.152166967968961 0 0.152590250984686 0 0 0 0 0 0 0 0.489911773572085 0 0 0 0 0 0 0 0 0 0 0 0 0 0 0 0 0 0 0 0 0 0 0 0 0 0 0 0 0 0 0 0 0 0 0 0 0 0 0 0 0 0 0 0 0 0 0 0 0 0 0 0 0 0 0 0 0 0 0 0 0 0 0 0 0 0 0 0 0 0 0 0 0 0 0 0 0 0 0 0 0 0 0 0 0 0 0 0 0 0 0 0 0 0 0 0 0 0 0 0 0 0 0 0 0 0 0 0 0 0 0 0 0 0 0 0
0 0 0 0 0 0 0 0 0 0 0 0 0 0 0 0 0 0 0 0 0 0 0 0.0584125854488679 0 0 0 0 0 0 0 0 0 0 0 0 0 0 0.0789390631058926 0.0248136458302996 0 0 0 0 0.0288668774716584 0 0 0.0541045526704986 0 0 0 0 0 0 0 0 0 0 0 0 0 0 0 0.0396533165814303 0 0 0 0 0 0 0 0 0.0344757013476714 0 0 0 0 0 0 0 0 0 0 0 0 0 0 0 0 0 0 0 0 0 0 0 0 0 0 0 0 0 0 0 0 0 0 0 0 0 0 0 0 0 0 0 0 0 0 0 0 0 0 0 0 0 0 0 0 0 0 0 0 0 0 0 0 0 0 0 0 0 0 0 0 0 0 0 0 0 0 0 0 0 0 0 0 0 0 0 0 0 0 0 0 0 0 0 0 0 0 0 0 0 0 0 0 0 0 0 0 0 0 0 0 0 0 0 0 0 0.157106049820595 0 0.134514830433959 0 0 0 0 0 0 0.187420895935221 0 0 0 0 0 0 0 0 0 0 0 0 0 0 0 0 0 0 0 0 0 0 0 0 0 0 0 0.145643189452548 0 0 0 0 0 0 0 0 0 0 0 0 0 0 0 0 0 0 0 0 0 0 0 0 0 0 0 0 0 0 0 0 0 0 0 0 0 0 0 0 0 0 0 0 0 0 0 0 0 0 0 0 0 0 0 0 0 0 0 0 0 0 0.0560492919013591 0 0 0 0 0 0 0 0 0 0 0 0 0 0 0 0 0 0 0 0 0 0 0 0 0 0
0 0 0 0 0 0 0 0 0 0 0 0 0.00506887374099121 0 0 0 0 0 0 0 0 0 0 0 0 0 0 0 0 0 0 0 0 0 0 0 0 0 0 0 0 0 0 0 0 0 0 0 0.00732861766231373 0 0 0 0 0 0 0 0 0 0 0 0 0 0 0 0 0 0 0 0 0 0 0 0 0 0 0 0 0 0 0 0 0 0 0 0 0 0 0 0 0 0 0 0 0 0 0 0 0 0 0 0 0 0 0 0 0 0 0 0 0 0 0 0 0 0 0 0 0 0 0.00239455828815803 0 0 0 0 0 0 0 0 0 0 0 0 0 0 0 0 0 0 0 0 0 0 0 0 0 0 0 0 0 0 0 0 0 0 0 0 0 0 0 0 0 0 0 0 0 0 0 0.0709498919568941 0 0.153433445238191 0.00692908816842022 0.163123905775469 0 0.0187647360726656 0 0 0 0 0 0 0 0 0 0 0 0 0 0 0.0117781777459087 0.164466611104711 0 0.0134741153811804 0 0 0 0.000832275746008548 0 0.00382681377513511 0 0 0 0 0.00907723909274129 0 0 0.00330597242804204 0 0 0 0 0 0 0 0 0.00101859280617002 0 0 0 0 0 0 0 0 0 0 0 0 0 0 0 0 0 0 0 0 0.00204685869349718 0.00123418217070714 0 0 0 0.0593370226513763 0 0 0 0 0.00353496159844513 0 0 0 0 0 0 0 0 0.00150631522160232 0 0.1101787628937 0 0 0.000660635692461569 0 0.00363944191992115 0 0.0180844811283544 0 0 0 0 0 0 0 0 0 0 0 0 0 0 0 0 0 0 0.0383709615282736 0 0 0 0 0 0 0 0 0 0 0 0 0 0 0.00284605045208605 0.00233629756165937 0.00666914602013632 0 0 0 0.0010461900558717 0 0 0 0 0 0 0 0 0 0 0 0.0561520091865163 0.0565837682423915
0 0 0 0.00113723165275208 0 0 0 0 0 0 0 0 0 0 0 0 0 0 0 0 0 0 0 0 0 0 0 0 0 0.000722643241326116 0.00121946046973782 0 0.00338937649546583 0.017557753566547 0 0 0 0.000939956774213453 0 0 0 0 0 0 0 0 0 0 0 0 0 0 0 0 0.00435839531524479 0 0.0121440384288842 0 0 0 0 0 0 0 0 0 0 0 0 0 0 0.00781233484011204 0 0 0 0 0 0 0 0 0 0 0 0 0 0 0 0 0 0 0 0 0 0 0 0 0 0 0 0 0 0 0 0 0 0 0 0 0 0 0 0 0 0 0.000960793784587707 0 0 0 0 0 0 0 0 0 0 0 0 0 0 0 0.00118097133170408 0 0 0 0 0 0 0 0 0 0 0 0 0 0 0 0 0 0 0 0 0 0 0 0 0 0 0 0 0 0 0 0 0 0 0 0.0066056663918388 0.0291536697084643 0 0.00379403637668895 0 0.00580148869027929 0 0 0 0 0 0.00637293615376816 0 0 0 0 0 0.00109875925932949 0 0 0 0.00583266852310538 0 0.0719336112789352 0.00251977563520743 0 0 0 0 0.0270382494149777 0 0 0 0 0 0 0 0.000746189001076025 0.000846710663597701 0.00197194074325011 0 0.00373219123493144 0 0 0 0 0 0 0.0450500969531204 0 0 0 0 0 0 0 0 0 0 0 0.00472832876063202 0 0 0 0 0 0 0 0 0.00231307069855506 0 0 0 0 0.000973085389507806 0 0 0.000897961363424021 0 0.0018080462701601 0 0 0.00210506018302196 0 0 0.00264728681793554 0 0.000774826773588303 0.00177897397669468 0 0.112507372366886 0 0 0 0 0 0 0 0 0 0 0 0 0 0 0 0 0 0 0 0 0 0 0 0 0 0.00287713015289017 0 0 0 0 0 0 0.00234339947460416 0 0 0.000693587687143879 0 0.00444994428849479 0.00978596506954025 0.0949626679869444 0.00652209006323833 0.00201311652358088 0.00783161479940757 0 0.01697085465981 0.104829362263016 0.0620269915543473 0.0660855146239888 0.00567222947247605 0 0 0 0 0 0 0.00288454196358848 0 0 0.0331394549999499 0.182456575887428
0 0 0 0 0 0 0 0 0 0 0 0 0 0 0 0 0 0 0 0 0 0 0 0 0 0 0 0 0 0.000843239073824722 0.00112431876509963 0 0 0.00445221356795536 0.00380538658956798 0 0 0 0 0 0 0 0 0 0 0 0 0 0 0 0 0 0 0 0 0.00261298066592404 0.0100384500551411 0 0 0 0 0 0 0 0 0 0 0 0 0 0 0.00584460971346021 0 0 0 0 0 0 0 0 0 0 0 0 0 0 0 0 0 0 0 0 0 0 0 0 0 0 0 0 0 0.00222010320669355 0 0 0 0 0 0 0 0 0 0 0 0 0.0157654380126566 0 0 0 0.00709352367579465 0 0 0 0 0 0 0 0 0 0 0 0 0 0 0 0 0 0 0 0 0 0 0 0 0 0 0 0 0 0 0 0 0 0 0 0 0 0 0 0 0 0 0 0 0 0 0 0 0.035929726425256 0 0.0810869311773819 0 0.0841024000928219 0 0 0 0 0 0 0 0 0 0 0 0 0 0 0 0.154875465634478 0.136787859431872 0 0 0.00816857440544137 0 0 0 0.0206980722900758 0 0.00168756747798971 0 0 0 0 0.00609131947526109 0.00205654904030243 0 0.00314201644572894 0 0 0.00191240570095998 0 0 0 0 0 0.000769213035664722 0 0 0 0 0 0 0 0 0 0 0 0 0 0 0 0 0 0 0 0 0.00822683174279387 0 0 0 0 0.0290555825121414 0 0 0 0 0.00986705592342362 0 0 0 0 0 0 0.00227497834850095 0 0.00483644523470555 0 0.111241889569203 0 0 0.000484711174176308 0 0 0 0 0 0 0 0 0 0 0 0 0 0 0 0 0 0 0 0 0 0 0.0221308560504234 0 0 0 0 0 0 0 0 0 0 0 0 0 0 0.00865403252701132 0.005962747708137 0.0198542848982053 0 0 0 0.00940093029665332 0 0 0 0 0 0 0 0 0 0 0 0.0724024262679407 0.104498863787333
0 0 0 0 0 0 0 0 0 0 0 0 0 0 0 0 0 0 0 0 0 0.00677459186344918 0.00498132406862369 0 0 0 0 0 0 0 0 0 0 0 0 0 0 0 0 0.0021238536742473 0 0 0 0 0.0263666682641655 0.0145371360523966 0 0 0 0 0 0 0 0 0 0 0 0 0 0 0 0 0 0 0 0.004081971773464 0 0 0 0 0 0 0 0 0.00538358705093226 0 0 0 0 0 0 0 0 0 0 0 0 0 0 0 0 0 0 0 0 0 0 0 0 0 0 0 0 0 0 0 0 0 0 0 0 0 0 0 0 0 0 0 0 0 0 0 0 0 0 0 0 0 0.0560049451035806 0.00207224243175527 0 0 0 0 0 0 0 0 0 0 0 0 0 0 0 0 0 0 0 0 0 0 0 0 0 0 0 0 0 0 0 0 0.0210393357632925 0.00555194398031228 0 0 0 0.0309844175883066 0.0942566531604041 0 0.0339418035602192 0.0139041637332735 0 0 0 0 0 0 0 0.0540829026454987 0 0 0 0 0.0696465650715967 0.00686168951990092 0.0136774107164322 0 0.00773914087288587 0 0 0 0.0271328218307246 0 0 0 0 0 0 0 0.00742848535325673 0 0 0.0141849947986004 0.0102520154031132 0.0908127598832762 0 0 0.00542819498995866 0.00830663736051513 0.00832980961101938 0 0 0 0 0 0 0 0.0144593073344331 0 0 0 0 0.275917185220806 0 0 0 0 0 0 0 0 0.00624818776595144 0 0 0 0 0 0 0 0 0 0 0 0 0 0 0 0.00369564214220574 0 0 0.00620480768221225 0 0 0 0.00183840759968463 0 0 0 0.0127165523246867 0 0 0.00984931515495327 0 0 0 0 0 0 0.0204430335530092 0 0 0 0 0 0 0 0 0 0 0 0 0 0 0 0 0 0 0 0 0 0.0027394950968556 0 0 0 0 0 0 0 0 0 0 0 0 0 0 0 0 0 0 0 0 0 0 0 0 0
0 0 0 0 0 0 0 0 0 0 0 0 0 0 0 0 0 0 0 0 0 0 0 0 0 0 0 0 0 0 0 0 0 0 0 0 0 0 0 0 0 0 0 0 0 0 0 0 0 0 0 0.0202449820296496 0.00733481893764 0 0 0 0 0 0 0 0 0 0 0 0 0 0 0 0 0 0 0 0 0 0 0.0035554999993285 0 0 0 0 0 0 0 0 0 0 0 0 0 0 0 0 0 0 0 0 0 0 0 0.020812610852051 0 0 0 0 0 0 0 0 0 0 0 0 0 0 0 0 0 0 0 0 0 0 0 0 0 0 0 0 0 0 0 0 0 0 0 0.00264096394707703 0 0 0 0 0 0 0 0 0 0 0 0 0 0 0 0 0 0 0 0 0 0 0 0 0 0 0 0 0 0 0 0 0 0.0245592980990742 0.00791242402166103 0.0881393468117087 0 0 0 0 0 0 0 0 0 0 0 0 0 0 0 0.0163800319734633 0 0.0105452254980381 0 0 0 0 0 0 0 0.139364043049654 0 0 0 0 0.365329861416044 0 0 0 0 0 0 0 0 0 0 0 0 0 0 0 0 0 0 0.018726509145755 0 0 0.0105676420490311 0 0 0 0 0 0.0117611442361375 0 0 0 0 0 0.0457490934087317 0 0 0 0.0207683209280354 0.0285073388608127 0 0 0 0 0 0 0 0 0 0 0 0 0 0 0.0055503182593229 0 0 0 0 0 0 0 0 0 0 0 0 0 0 0 0 0 0 0 0 0 0 0 0 0 0.140490902319475 0 0 0 0 0 0 0 0 0 0 0 0 0 0 0 0 0 0 0 0 0 0 0 0 0 0 0 0 0 0 0 0 0.00419949947640068 0.00686012468090873
0 0 0 0 0 0 0 0 0 0 0 0 0 0 0 0 0 0 0 0 0 0 0 0 0 0 0 0 0 0 0 0 0 0 0 0 0 0 0 0 0 0 0 0 0.00483502104711099 0 0 0 0 0 0 0 0 0 0 0 0 0 0 0 0 0 0 0 0 0 0 0 0 0 0 0 0 0 0 0 0 0 0 0 0 0 0 0 0 0 0 0 0 0 0 0 0 0 0 0 0 0 0 0 0 0 0 0 0 0 0 0 0 0 0 0 0 0 0 0 0 0 0 0 0 0 0 0 0 0 0 0 0 0 0 0 0 0 0 0 0 0 0 0 0 0 0 0 0 0 0 0 0 0 0 0 0 0 0 0 0 0 0.0033917360095022 0 0 0 0 0 0 0 0.00336525300692844 0 0 0 0 0 0 0 0 0 0 0 0 0.0788853971278692 0 0 0 0 0.0566710349762213 0.00946128901813556 0.016102525433646 0 0 0 0.0373085017614903 0 0 0 0 0 0 0 0 0.0547532663066353 0.0841992629950648 0 0 0 0 0 0.371097554325968 0 0 0 0 0 0 0 0 0 0 0 0 0.061552405807932 0 0 0.00377123851962785 0 0 0 0 0 0 0.0109120288997962 0 0.163587806191496 0.0178465476764087 0 0 0 0 0 0 0 0 0 0 0 0 0 0 0 0 0 0 0 0 0 0 0 0 0 0 0 0 0 0 0 0 0 0 0 0 0 0 0 0 0 0 0 0 0 0 0 0 0 0 0 0 0 0 0 0 0.00647509465406636 0 0 0 0 0.00290190165429478 0.00970329478563707 0 0 0 0 0 0 0 0 0 0 0 0 0 0 0 0 0 0 0 0 0.00317883980216964
0 0 0 0 0 0 0 0 0 0 0 0 0 0 0 0 0 0 0 0 0 0 0 0 0 0 0 0 0 0 0 0 0 0 0 0 0 0 0 0 0 0 0 0 0 0 0 0 0 0 0 0 0 0 0 0 0 0 0 0 0 0 0 0 0 0 0 0 0 0 0 0 0 0 0 0 0 0 0 0 0 0 0 0 0 0 0 0 0 0 0 0 0 0 0 0 0 0 0 0 0 0 0 0 0 0 0 0 0 0 0 0 0 0 0 0 0 0 0 0 0 0 0 0 0 0 0 0 0 0 0 0 0 0 0 0 0 0 0 0 0 0 0 0 0 0 0 0 0 0 0 0 0 0 0 0 0 0.0115108438818089 0 0.0507990356362813 0.0223430703002193 0 0.00944941868524334 0 0 0 0.00156968197008713 0 0 0 0 0 0 0 0 0.186112202514551 0.00581291335456747 0 0 0.00680099176931526 0 0 0 0 0 0 0 0 0 0 0 0 0 0 0.00167493252995587 0 0.176666761146513 0 0.00945622456028954 0 0 0 0 0 0 0 0 0.00146660078104406 0 0 0 0 0 0 0 0.00290751328751006 0 0.00402766383663995 0 0 0 0 0.00321691051834197 0 0 0 0.00835337178360066 0 0 0 0 0 0 0 0 0 0 0 0 0 0 0 0 0 0.00127265341598744 0 0 0 0.00440841050556945 0 0 0.00100314317960539 0 0.00158586295688594 0 0 0 0 0 0 0 0 0 0 0 0 0 0 0 0 0 0 0 0 0 0 0 0 0 0 0 0 0 0 0.104082471133048 0 0.0124780615122986 0.0505787858478123 0.0847640404047864 0.0390591422635578 0 0 0 0 0.0135182006635927 0.0235819571440183 0 0 0.00135620522215528 0 0 0 0 0 0.0245406249538262 0.0094169517276147 0.010653341852621 0 0.113698032423052 0 0 0 0 0 0.00183397823760003 0 0
0 0 0 0 0 0 0 0 0 0 0 0 0 0 0 0 0 0 0 0 0 0 0 0 0 0 0 0 0 0 0 0 0 0 0 0 0 0 0 0 0 0 0 0 0 0 0 0 0 0 0 0 0 0 0 0 0 0 0 0 0 0 0 0 0 0 0 0 0 0 0 0 0 0 0 0 0 0 0 0 0 0 0 0 0 0 0 0 0 0 0 0 0 0 0 0 0 0 0 0 0 0 0 0 0 0 0 0 0 0 0 0 0 0 0 0 0 0 0 0 0 0 0 0 0 0 0 0 0 0 0 0 0 0 0 0 0 0 0 0 0 0 0 0 0 0 0 0 0 0 0 0 0 0 0 0 0 0 0 0 0.0270303438796724 0 0 0 0 0 0 0 0 0 0 0 0 0 0 0 0 0 0 0.00869109621394251 0 0 0 0.00531268750398075 0 0 0 0 0 0 0 0 0 0.0185308909299772 0 0 0.0614308584505667 0 0.0937183521176439 0 0 0 0 0 0 0 0 0.0207831680666861 0 0 0 0 0 0 0 0 0 0 0 0 0 0 0.035047376777588 0 0 0 0 0 0 0 0 0 0 0 0 0 0 0 0 0 0 0 0 0.0277611510633852 0 0 0 0 0.0305315954821134 0 0 0 0 0 0 0 0 0 0 0 0 0 0 0 0 0 0 0 0 0 0 0 0 0 0 0 0 0 0 0 0 0 0 0 0 0 0.14507937471321 0.0138880860141392 0.0467980978064257 0.0980939898859079 0 0 0 0 0.13157874290852 0.132919112870172 0 0 0 0 0 0 0 0 0.0183707254294179 0 0.0540018622013912 0 0.0304324876852605 0 0 0 0 0 0 0 0
0 0 0 0 0 0 0 0 0 0 0 0 0 0 0 0 0 0 0 0 0 0 0 0 0 0 0 0 0 0 0 0 0 0.0092262055389434 0 0 0 0 0 0 0 0 0 0 0 0 0 0 0 0 0 0 0 0 0 0 0.0306293230454169 0 0 0 0 0 0 0 0 0 0 0 0 0 0 0.0125854448258123 0 0 0 0 0 0 0 0 0 0 0 0 0 0 0 0 0 0 0 0 0 0 0 0 0 0 0 0 0 0 0 0 0 0 0 0 0 0 0 0 0 0 0.00676968437310136 0 0 0 0 0 0 0 0 0 0 0 0 0 0 0 0 0 0 0 0 0 0 0 0 0 0 0 0 0 0 0 0 0 0 0 0 0 0 0 0 0 0 0 0 0 0 0 0 0 0 0 0.0247023653654933 0.181811459729037 0 0 0 0 0 0.0163443898730017 0 0 0 0.0360950990449301 0 0 0 0 0 0 0 0 0 0.00416629623661598 0.273320549950379 0.11002919251017 0 0 0 0 0 0 0 0 0 0 0 0 0 0 0 0 0 0.018480546445162 0.0214087179797568 0 0 0 0 0 0 0 0 0 0 0 0 0 0 0 0 0 0 0 0 0 0 0 0 0 0 0 0 0 0 0 0 0 0 0 0 0 0 0 0.00891522008106199 0 0 0.0102497305235304 0 0 0 0 0.0492248820670646 0 0 0 0 0 0 0 0 0 0 0 0 0 0 0 0 0 0 0 0 0 0 0 0 0 0 0 0 0 0 0 0 0 0 0 0 0 0.0169181482043268 0.0372432594433585 0 0 0 0 0 0 0 0 0.0350033038076306 0 0 0 0 0.0206574927561549 0 0 0 0 0 0 0.0762186881990523
0 0 0 0 0 0 0 0 0 0 0 0 0 0 0 0 0 0 0 0 0 0 0 0 0 0 0 0 0 0 0 0 0 0 0 0 0 0 0 0 0 0 0 0 0 0 0 0 0 0 0 0 0 0 0 0 0 0 0 0 0 0 0 0 0 0 0 0 0 0 0 0 0 0 0 0 0 0 0 0 0 0 0 0 0 0 0 0 0 0 0 0 0 0 0 0 0 0 0 0 0 0 0 0 0 0 0 0 0 0 0 0 0 0 0 0 0 0 0 0 0 0 0 0 0 0 0 0 0 0 0 0 0 0 0 0 0 0 0 0 0 0 0 0 0 0 0 0 0 0 0 0 0 0 0 0 0 0.00167656601718459 0 0.00367337785870493 0 0 0.0313375251317133 0 0.0109096572993935 0.0136587911590174 0 0 0 0 0 0 0 0 0 0.0602927491349083 0 0 0 0.00415324493141448 0 0 0 0 0.00330739453758332 0 0 0 0 0 0 0 0 0.152231762668597 0.00478451621423121 0 0 0 0.00405950967082926 0 0 0 0 0 0 0 0 0 0 0 0 0 0 0 0.0115548974276541 0.0412504294470828 0 0.0134353311479255 0.00381928052330207 0 0 0 0.0167162773544023 0 0 0.0041843050787722 0.0137207842795195 0 0 0 0 0 0 0 0 0 0 0 0 0 0 0 0.00529073079613109 0 0 0 0 0 0.013772782874053 0.00561086417995807 0 0.00577608517040371 0.00320438147627958 0.0106564839022439 0 0 0 0 0 0 0 0 0 0 0 0 0 0 0 0 0 0 0 0 0 0 0 0 0 0 0 0 0 0 0.0231806202733027 0.00167583586910638 0.00111033271268748 0 0.0127462128766433 0.00866636428503429 0 0 0 0 0.00127476423907523 0.00613010885963242 0 0 0.0118048256054356 0 0 0 0 0 0.167799180440065 0.0532450437096237 0.121768367764937 0.00890834781798768 0.122413294942978 0 0 0.00420460481057918 0.00552136584354355 0 0.0104730016680632 0 0
0 0 0 0 0 0 0 0 0 0 0 0 0 0 0 0 0 0 0 0 0 0 0 0 0 0 0 0 0 0 0 0 0 0 0 0.0139644805718619 0 0 0 0 0 0 0 0 0 0 0 0 0 0 0 0 0.00685209452294079 0 0 0 0 0 0 0 0 0 0 0 0 0 0 0 0 0 0 0 0 0 0 0.00194935161811476 0 0 0 0 0 0 0.0160185078771349 0.028891388483126 0.0243026257917836 0 0 0 0 0 0 0 0 0 0 0 0 0 0 0 0 0 0 0 0 0 0 0 0 0 0 0 0 0 0 0 0 0 0 0 0 0 0 0 0 0 0 0 0 0 0 0 0 0 0 0.00248956628398002 0 0 0 0 0 0 0 0 0 0 0 0 0 0 0 0 0 0 0 0 0 0 0 0 0 0 0 0 0 0 0 0 0 0.00226049938421792 0 0.0321417826797474 0 0 0 0 0 0 0 0 0 0 0 0 0 0 0 0.00442891375606751 0 0.00207403538063332 0 0.132677154473549 0 0 0 0 0 0 0 0 0 0 0.227344063383432 0.0147084397988344 0 0 0 0 0 0 0 0 0 0 0 0 0 0 0 0 0 0 0 0 0 0 0 0 0 0 0 0 0 0 0 0 0.169905998310237 0 0 0 0.0827328793740348 0.185009420960026 0 0 0 0 0 0 0 0 0 0 0 0 0 0 0.0083162440537212 0 0 0 0 0 0 0 0 0 0 0 0 0 0 0 0 0 0 0 0 0 0 0 0 0 0.043932553296558 0 0 0 0 0 0 0 0 0 0 0 0 0 0 0 0 0 0 0 0 0 0 0 0 0 0 0 0 0 0 0 0 0 0
0 0 0 0 0 0 0 0 0 0 0 0 0 0 0 0 0 0 0 0 0 0 0 0 0 0 0 0 0 0 0 0 0 0 0 0 0 0 0 0 0 0 0 0 0 0 0 0 0 0 0 0 0 0 0 0 0 0 0 0 0 0 0 0 0 0 0 0 0 0 0 0 0 0 0 0 0 0 0 0 0 0 0 0 0 0 0 0 0 0 0 0 0 0 0 0 0 0 0 0 0 0 0 0 0 0 0 0 0 0 0 0 0 0 0 0 0 0 0 0 0 0 0 0 0 0 0 0 0 0 0 0 0 0 0 0 0 0 0 0 0 0 0 0 0 0 0 0 0 0 0 0 0 0 0 0 0 0.00337600747561279 0 0 0.0355728696714011 0 0.00368295199587061 0 0 0 0 0 0 0 0 0 0 0 0 0 0 0 0 0.00174256243004621 0 0 0 0 0 0 0 0 0 0 0 0 0 0.019836937179221 0.0177697984567699 0 0.00988279967828156 0 0 0 0 0 0 0 0 0 0 0.0280897566727006 0 0 0 0 0 0 0 0 0 0 0 0 0 0 0.00665463012019828 0 0 0 0 0 0 0 0 0 0 0 0 0 0 0 0 0 0 0 0.0314464589000479 0.0611333746073182 0.0157132797160236 0 0 0 0.0278558657687675 0.0644351771638509 0 0 0 0.0069747076285527 0 0 0.0025410957051671 0 0 0 0 0 0 0 0 0 0 0 0 0 0 0 0 0 0 0 0 0 0 0 0 0 0 0 0.0177480000832237 0.011743841794278 0.0791824889079102 0.0204690561699165 0.0403689436560317 0.0330711797724318 0 0 0 0 0.154158623189798 0.123772790730164 0.010248622848507 0 0.0336000723529751 0 0 0 0 0.00655139923969299 0.034513940606554 0.0020099587246671 0.00699601629806834 0.0139193971473183 0.00948112161231468 0 0 0 0.0213626194247679 0 0.0414783511939606 0 0.00261530307759029
0 0 0 0 0 0 0 0 0 0 0 0 0 0 0 0 0 0 0 0 0 0 0 0.0110307780642413 0 0 0 0 0 0 0 0 0 0 0 0 0 0 0.00895954753358658 0 0 0 0.074914811109189 0 0.0369026431680727 0 0 0 0 0 0 0 0 0 0 0 0 0 0 0 0 0 0 0.0179328341512539 0 0 0 0 0 0 0 0 0 0 0 0 0 0 0 0 0 0 0 0 0 0 0 0 0 0 0 0 0 0 0 0 0 0 0 0 0 0 0 0 0 0 0 0 0 0 0 0 0 0 0 0 0 0 0 0 0 0 0 0 0 0 0 0 0 0 0 0 0 0 0 0 0 0 0 0 0 0 0 0 0 0 0 0 0 0 0 0 0 0 0 0 0 0 0 0 0 0 0 0 0 0 0 0 0 0 0 0 0 0 0 0 0 0 0.0093096900441373 0.0182237535266188 0 0 0 0 0.0203962776591989 0 0.047527710469577 0 0 0 0 0 0.115988542442436 0 0 0 0 0 0 0 0.0573296753597288 0 0 0 0 0 0.0647470148527511 0 0 0 0 0 0 0 0 0 0 0 0 0.171340132588617 0 0 0 0 0 0 0 0.175126343155154 0.0486882106295552 0.0534646294649028 0 0 0.00963530718399584 0 0 0 0 0 0 0 0 0 0 0 0 0 0 0 0 0 0 0 0 0 0 0 0 0 0 0 0 0 0 0 0 0 0 0 0 0 0 0 0 0 0 0 0 0 0 0 0 0 0 0 0 0 0 0 0 0 0.0584820985969849 0 0 0 0 0 0 0 0 0 0 0 0 0 0 0 0 0 0 0 0 0 0 0 0 0 0
0 0 0 0 0 0 0 0 0 0 0 0 0 0 0 0 0 0 0 0 0 0.0121986902208988 0 0.100428547811256 0 0 0 0 0 0 0 0 0 0 0 0 0 0 0.134881940024575 0.0120455974605226 0 0 0 0 0.00959872677313539 0 0 0.0228332032420646 0 0 0 0 0 0 0 0 0 0 0 0 0 0.0212522166773756 0 0.0778085065309255 0 0 0 0 0 0 0.0103795025524302 0 0 0 0 0 0 0 0 0 0 0 0 0 0 0 0 0 0 0 0 0 0 0 0 0 0 0 0 0 0 0 0 0 0 0 0 0 0 0 0 0 0 0 0 0 0 0 0 0 0 0 0 0 0 0 0 0 0 0 0 0 0 0 0.0285561480925272 0 0 0 0 0 0 0 0 0 0 0 0 0 0 0 0 0 0 0 0 0 0 0 0 0 0 0 0 0 0 0 0 0.0418668329755576 0 0 0 0.0148073805985576 0 0 0 0 0 0 0 0 0 0 0 0.0488655985842313 0 0.0632320198304819 0 0 0 0 0.0212622281349134 0 0.175268530890389 0 0 0 0 0 0 0.0563339339165264 0 0 0 0 0.0237430215667592 0.0586840406500088 0 0 0 0 0 0 0 0 0 0 0 0 0 0 0 0 0 0 0 0 0 0 0.0178037171434451 0 0 0 0 0 0 0 0 0 0 0 0 0 0 0 0 0 0 0 0 0 0 0 0 0 0 0 0 0 0 0 0 0 0 0 0 0 0 0 0 0 0 0 0 0 0 0 0 0 0 0 0 0 0.017625877571535 0 0 0 0 0 0 0 0.025076207428 0 0 0 0 0 0 0 0 0 0 0 0 0 0 0 0 0 0 0 0 0 0 0 0.00544753132388406 0 0
0 0 0 0 0 0 0 0 0 0 0 0 0 0 0 0 0 0 0 0 0 0 0 0 0 0 0 0 0 0 0 0 0 0 0 0 0 0 0 0 0 0 0 0 0 0 0 0 0 0 0 0 0 0 0 0 0 0 0 0 0 0 0 0 0 0 0 0 0 0 0 0 0 0 0 0 0 0 0 0 0 0 0 0 0 0 0 0 0 0 0 0 0 0 0 0 0 0 0 0 0 0 0 0 0 0 0 0 0 0 0 0 0 0 0 0 0 0 0 0 0 0 0 0 0 0 0 0 0 0 0 0 0 0 0 0 0 0 0 0 0 0 0 0 0 0 0 0 0 0 0 0 0 0 0 0 0 0 0 0 0 0 0 0 0 0 0 0 0 0 0 0 0 0 0 0 0 0 0 0 0 0 0 0 0 0 0 0 0 0 0 0 0 0 0 0 0 0 0 0 0 0 0 0.510476666012804 0 0.489523333987196 0 0 0 0 0 0 0 0 0 0 0 0 0 0 0 0 0 0 0 0 0 0 0 0 0 0 0 0 0 0 0 0 0 0 0 0 0 0 0 0 0 0 0 0 0 0 0 0 0 0 0 0 0 0 0 0 0 0 0 0 0 0 0 0 0 0 0 0 0 0 0 0 0 0 0 0 0 0 0 0 0 0 0 0 0 0 0 0 0 0 0 0 0 0 0 0 0 0 0 0 0 0 0 0 0 0 0 0 0 0 0
0 0 0 0 0 0 0 0 0 0 0 0 0 0 0 0 0 0 0 0 0 0 0 0 0 0 0 0 0 0 0 0 0 0 0 0 0 0 0 0 0 0 0 0 0 0 0 0 0 0 0 0.0130300486977905 0.00663169992836533 0 0 0 0 0 0 0 0 0 0 0 0 0 0 0 0 0 0 0 0 0 0 0.00363634922590942 0 0 0 0 0 0 0 0 0 0 0 0 0 0 0 0 0 0 0 0 0 0 0 0.0137288557992154 0 0 0 0 0 0 0 0 0 0 0 0 0 0 0 0 0 0 0 0 0 0 0 0 0 0 0 0 0 0 0 0 0 0 0 0 0 0 0 0 0 0 0 0 0 0 0 0 0 0 0 0 0 0 0 0 0 0 0 0 0 0 0 0 0 0 0 0 0 0.0161327991153163 0.00624256969335665 0.0774386865586306 0 0 0 0 0 0 0 0 0 0 0 0 0 0 0 0.00957478440218026 0 0.00682309982482094 0 0.316990259756226 0 0 0 0 0 0.207204389774091 0 0 0 0 0 0.0533051102912438 0 0 0 0 0 0 0 0 0 0 0 0 0 0 0 0 0 0.0173176516426302 0 0.0039519541107326 0.00788486265948577 0 0 0 0 0 0.00801766643132037 0 0 0 0 0 0.0166824795188753 0 0 0 0.00381805741228318 0.0283238281542428 0 0 0 0 0 0 0 0 0 0 0 0 0 0 0.00670156813870951 0 0 0 0 0 0 0 0 0 0 0 0 0 0 0 0 0 0 0 0 0 0 0 0 0 0.167479102744476 0 0 0 0 0 0 0 0 0 0 0 0 0 0 0 0 0 0 0 0 0 0 0 0 0 0 0 0.00126280956734034 0 0 0 0 0.00268609859912739 0.00513526795362996
0 0 0 0 0 0 0 0 0 0 0 0 0 0 0 0 0 0 0 0 0 0 0 0 0 0 0 0 0 0 0 0 0 0 0 0 0 0 0.0570647196914768 0 0 0 0 0 0 0 0 0.00559557403856875 0 0 0 0 0 0 0 0 0 0 0 0 0 0 0 0 0 0 0 0 0 0 0 0 0 0 0 0 0 0 0 0 0 0 0 0 0 0 0 0 0 0 0 0 0 0 0 0 0 0 0 0 0 0 0 0 0 0 0 0 0 0 0 0 0 0 0 0 0 0 0 0 0 0 0 0 0 0 0 0 0 0 0 0 0 0 0 0 0 0 0 0 0 0 0 0 0 0 0 0 0 0 0 0 0 0 0 0 0 0 0 0 0 0 0 0 0 0 0.0072788179555346 0 0 0.00371496827625505 0 0.0250527113940315 0 0 0 0 0 0 0 0 0 0 0 0.0246598525357453 0.0069797516476256 0 0 0 0.0024858325289262 0.00360285184826439 0.0153858439976276 0 0 0 0 0 0 0.0209661615466338 0 0 0 0.0164422889225574 0.083369238132539 0 0 0.227100809318751 0 0 0 0 0 0 0.0106298694546972 0 0 0 0 0 0 0 0 0 0 0.0530932909858528 0 0 0 0 0 0 0 0 0 0 0 0 0 0 0 0 0 0 0 0 0 0 0 0 0 0 0 0 0 0 0 0 0 0 0 0 0 0 0 0 0 0 0 0 0 0 0 0 0 0 0 0 0 0 0 0 0 0 0.413478136921245 0 0 0 0 0 0 0 0.0195644359222922 0 0 0 0 0 0 0 0 0 0 0 0 0 0 0 0 0 0 0 0 0 0 0 0 0 0.00353484488137587
0 0 0 0 0 0 0 0 0 0 0 0 0 0 0 0 0 0 0 0 0 0 0 0 0 0 0 0 0 0 0 0 0 0 0 0 0 0 0.0172616093573694 0 0 0 0 0 0 0 0 0 0 0 0 0 0 0 0 0 0 0 0 0 0 0 0 0 0 0 0 0 0 0 0 0 0 0 0 0 0 0 0 0 0 0 0 0 0 0 0 0 0 0 0 0 0 0 0 0 0 0 0 0 0 0 0 0 0 0 0 0 0 0 0 0 0 0 0 0 0 0 0 0 0 0 0 0 0 0 0 0 0 0 0 0 0 0 0 0 0 0 0 0 0 0 0 0 0 0 0 0 0 0 0 0 0 0 0 0 0 0 0 0 0 0 0 0 0 0 0 0 0 0 0 0 0 0 0 0 0 0 0 0.0221249129410242 0.0219856618442243 0.0300545057227328 0 0.0385927175757818 0.0273862255159745 0 0 0 0.00870180802739863 0 0.0343046378451394 0 0 0 0 0 0 0 0 0 0.0277569072088948 0 0 0 0 0.55381188727352 0 0 0 0 0 0 0 0 0 0 0 0 0 0.0531721630743832 0 0 0 0.15809192161903 0 0 0 0 0 0 0 0 0 0 0 0 0 0 0 0 0 0 0 0 0 0 0 0 0 0 0 0 0 0 0 0 0 0 0 0 0 0 0 0 0 0 0 0 0 0 0 0 0 0 0 0 0 0 0 0 0 0 0 0 0 0 0 0 0 0 0 0 0 0 0 0 0 0 0.00675504199452634 0 0 0 0 0 0 0 0 0 0 0 0 0 0 0 0 0 0
0 0 0 0 0 0 0 0 0 0 0 0 0 0 0 0 0 0 0 0 0 0 0 0.00496316901800174 0 0 0 0 0 0 0 0 0 0 0 0 0 0 0.0257695611924034 0 0 0 0.00354634165675843 0 0 0 0 0.0102016626398306 0 0 0 0 0 0 0 0 0 0 0 0 0 0 0 0.00245853421810699 0 0 0 0 0 0 0 0 0 0 0 0 0 0 0 0 0 0 0 0 0 0 0 0 0 0 0 0 0 0 0 0 0 0 0 0 0 0 0 0 0 0 0 0 0 0 0 0 0 0 0 0 0 0 0 0 0 0 0 0 0 0 0 0 0.00223081865552064 0 0 0 0 0 0 0 0 0 0 0 0 0 0 0 0 0 0 0 0 0 0 0 0 0 0 0 0 0 0 0 0 0 0 0 0 0 0 0.0051906871268162 0.0262672856930339 0.0064129122440124 0.00746088355814766 0.0704823835590936 0 0 0 0 0 0 0 0.0173856413130833 0 0.0048300095901372 0 0.0060158769384409 0.0112900773491083 0 0 0.00289679836567538 0.00348918268121152 0.00292363136275321 0.0523173626203128 0 0 0 0 0 0 0 0 0 0.0118116474305027 0.00837464878071927 0 0.120621717012518 0.0953493315338822 0 0 0 0 0 0 0 0 0 0 0 0 0 0 0.0120583871864072 0 0 0 0.157654709396414 0 0 0 0 0 0 0 0 0 0 0 0 0 0 0 0 0 0 0 0 0 0 0 0 0 0 0 0 0 0 0 0 0 0 0 0 0 0 0 0 0 0 0 0 0 0 0 0 0 0 0 0 0 0 0 0 0 0 0.309646099316599 0 0 0 0 0 0 0 0.00496403909053694 0 0 0 0 0 0 0 0.00178416791860732 0 0 0.00137259729323669 0 0 0 0 0 0 0 0 0 0 0.00211681903726648 0 0 0.00251042144611623 0.00560259477474548
0 0 0 0 0 0 0 0 0 0 0 0 0 0 0 0 0 0 0 0 0 0 0 0 0 0 0 0 0 0 0 0 0 0 0 0 0 0 0 0 0 0 0 0 0.0101391233706638 0 0 0 0 0 0 0 0 0 0 0 0 0 0 0 0 0 0 0 0 0.00393466593531658 0 0 0 0 0 0 0 0 0 0 0 0 0 0 0 0 0 0 0 0 0 0 0 0 0 0 0 0 0 0 0 0 0 0 0 0 0 0 0 0 0 0 0 0 0 0 0 0 0 0 0 0 0 0 0 0 0 0 0 0 0 0 0.0090204939471991 0 0 0 0 0 0 0 0 0 0 0 0 0 0 0 0 0 0 0 0 0 0 0 0 0 0 0 0 0 0 0 0 0 0 0 0 0 0 0 0 0 0 0 0 0 0 0 0 0 0.00594540274407012 0.0513512349744839 0.00575917681939737 0 0 0 0.0221680585500499 0 0 0 0 0 0 0 0.492863931907293 0 0 0 0 0 0 0.0405932325281027 0 0 0 0 0 0 0 0 0 0 0 0 0 0 0 0 0 0 0 0.0418862601140583 0 0 0 0 0 0 0 0.0107043042897575 0 0.0112827813894299 0 0.184819635864352 0.105568653824283 0 0 0 0 0 0 0 0 0 0 0 0 0 0 0 0 0 0 0 0 0 0 0 0 0 0 0 0 0 0 0 0 0 0 0 0 0 0 0 0 0 0 0 0 0 0 0 0 0 0 0 0 0 0 0 0 0 0 0 0 0 0 0 0 0 0 0 0 0 0 0 0 0 0 0 0 0 0 0 0 0 0 0 0.00396304374154291
0 0 0 0 0 0 0 0 0 0 0 0 0 0 0 0 0 0 0 0 0 0 0 0 0 0 0 0 0 0 0 0 0 0 0 0 0 0 0 0 0 0 0 0 0 0 0 0 0 0 0 0 0 0 0 0 0 0 0 0 0 0 0 0 0 0 0 0 0 0 0 0 0 0 0 0 0 0 0 0 0 0 0 0 0 0 0 0 0 0 0 0 0 0 0 0 0 0 0 0 0 0 0 0 0 0 0 0 0 0 0 0 0 0 0 0 0 0 0 0 0 0 0 0 0 0 0 0 0 0 0 0 0 0 0 0 0 0 0 0 0 0 0 0 0 0 0 0 0 0 0 0 0 0 0 0 0 0.0130022820944985 0.0148169671808867 0 0 0 0 0 0 0 0.0373995933837122 0 0 0 0 0 0 0 0 0 0 0.217940527411774 0.0574452554949234 0 0 0 0 0 0 0 0 0 0.0196029493720663 0 0 0 0 0.00598295950063916 0.00766331924667274 0.00960237411238917 0 0 0.0546254826539718 0 0 0 0 0 0 0 0 0 0 0 0 0 0 0 0 0 0 0 0 0 0 0 0 0 0 0 0 0 0 0 0 0 0 0 0 0 0 0 0 0 0 0 0 0 0.0584646033424683 0 0 0 0 0.0168035691117951 0 0 0 0 0 0 0.0202689867284543 0 0 0 0 0 0 0 0 0 0 0 0 0 0 0 0 0 0 0 0 0 0 0 0 0 0 0 0 0 0.0151236585895941 0.0131362859800878 0.0215625384530866 0.0239331885439084 0 0 0 0 0.10124349964261 0.195377542132285 0.00880553698038931 0 0 0 0 0 0.00670440936828145 0.0129094086509664 0.0174532345761177 0 0 0 0 0 0 0 0.0120751892288098 0 0 0 0.038056638219612
0 0 0 0 0 0 0 0 0 0 0 0 0 0 0 0 0 0 0 0 0 0 0 0 0 0 0 0 0 0 0 0 0 0 0 0 0 0 0 0 0 0 0 0 0 0 0 0 0 0 0 0 0 0 0 0.0477727329105983 0.0299575357549243 0 0 0 0 0 0 0.00585536189356224 0 0 0 0 0 0 0 0 0 0 0 0 0 0 0 0 0 0 0 0 0 0 0 0 0 0 0 0 0 0 0 0 0 0 0 0 0 0 0 0 0 0 0 0 0 0 0 0 0 0 0.0894880354144063 0 0 0 0.063055439351609 0 0 0 0 0 0 0 0 0 0 0 0 0 0 0 0 0 0 0 0 0 0 0 0 0 0 0 0 0 0 0 0 0 0 0 0 0 0 0 0 0 0 0 0 0 0 0 0 0.556281724504376 0 0 0 0 0 0 0 0 0 0 0 0 0 0 0 0 0 0 0 0 0 0.0138568499809793 0.0243514448971293 0 0 0 0 0.0291807950501344 0 0 0 0 0 0 0 0 0 0 0 0 0 0 0 0 0 0 0 0 0 0 0 0 0 0 0.0244174542429812 0 0 0 0 0 0 0 0 0 0 0 0 0 0 0 0 0 0 0 0 0 0 0 0 0 0 0 0 0 0 0 0 0 0 0 0 0 0 0 0.115782625999299 0 0 0 0 0 0 0 0 0 0 0 0 0 0 0 0 0 0 0 0 0 0 0 0 0 0 0 0 0 0 0 0 0 0 0 0 0 0 0 0 0 0 0 0 0 0 0 0 0 0 0 0 0 0
0 0 0 0 0 0 0 0 0 0 0 0 0 0 0 0 0 0 0 0 0 0 0 0 0 0 0 0 0 0 0 0 0 0 0 0 0 0 0 0 0 0 0 0 0 0.0166694523149964 0 0 0 0 0 0 0 0 0 0 0 0 0 0 0.0657531024941405 0 0 0 0 0 0 0 0 0 0 0 0 0 0 0 0 0 0 0 0 0 0 0 0 0 0 0 0 0 0 0 0 0 0 0 0 0 0 0 0 0 0 0 0 0 0 0 0 0 0 0 0 0 0 0 0 0 0 0 0 0 0 0 0 0 0 0 0.0363697141418104 0.0330038317147279 0 0 0 0 0 0 0 0 0 0 0 0 0 0 0 0 0 0 0 0 0 0 0 0 0 0 0 0 0 0 0 0 0.0256587381183715 0 0.0224953320489832 0.0248812005996329 0 0 0 0 0 0 0 0 0.0426931599036714 0 0 0 0 0 0 0 0 0 0 0 0 0 0 0 0.0293485646395458 0 0 0 0 0 0 0 0 0 0 0 0 0 0 0 0 0 0 0 0.453326897875382 0 0 0 0 0 0 0 0 0 0 0 0 0 0 0 0 0 0 0 0 0 0.0455890137731065 0 0 0 0 0 0 0 0 0 0 0 0 0 0 0 0 0 0 0 0 0 0 0 0 0 0 0 0 0 0 0 0 0 0 0.0780661430539479 0 0 0 0 0 0 0 0 0 0 0.0932850976590563 0 0.0328597516626271 0 0 0 0 0 0 0 0 0 0 0 0 0 0 0 0 0 0 0 0 0 0 0 0 0 0 0 0 0 0 0 0 0 0 0 0
0 0 0 0 0 0 0 0 0 0 0 0 0 0 0 0 0 0 0 0 0 0 0 0 0 0 0.00179124244285795 0.0064008703177235 0 0 0 0 0 0 0 0 0 0 0 0 0 0 0 0 0 0 0 0 0 0 0 0 0 0 0 0 0 0 0 0 0 0 0 0 0 0 0 0 0 0 0 0 0 0 0 0 0 0 0 0 0 0 0 0 0 0 0 0 0 0 0 0 0 0 0 0 0 0 0 0 0 0 0 0 0 0.00417234973458414 0 0 0 0 0 0 0 0 0 0 0 0 0 0 0 0 0.00824695863865409 0.00793525435785873 0 0 0 0 0 0 0 0 0 0 0 0 0 0 0 0 0 0 0 0 0 0 0 0 0 0 0 0 0 0 0 0 0 0 0 0 0 0 0.0120467817641772 0 0.0109516197856157 0.0117848952040864 0 0 0 0 0 0 0 0 0.120659860148811 0 0 0 0 0 0 0 0 0 0 0 0 0 0 0 0.0085021611288635 0 0 0 0 0 0 0 0 0 0 0 0 0 0 0 0 0 0 0.13096164744355 0 0 0 0 0 0 0 0 0 0 0 0 0 0 0 0 0 0 0 0 0 0 0.0188796378439526 0 0 0 0 0 0 0 0 0 0 0 0 0 0 0 0 0 0 0 0 0 0 0 0 0 0 0.0173934918550986 0.0101729725831966 0 0 0 0.0945338870559282 0 0 0.18458078326856 0 0.016225330158629 0.00615564359493447 0.0130448221145724 0 0.0215908510608555 0.00886104467421026 0.135749608391252 0.00504328796200939 0 0.0209249560577517 0.0882117150675968 0.00921364012416647 0 0 0 0 0 0 0 0 0 0 0 0 0 0 0 0.0049571635051522 0 0 0 0 0.0169137288193449 0 0 0.00409379489600662 0 0 0 0 0 0 0 0 0 0 0 0
0 0 0 0 0 0 0 0 0 0 0 0 0 0 0 0 0 0 0 0 0 0 0 0 0 0 0 0 0 0 0 0 0 0 0 0 0 0 0 0 0 0 0 0 0 0 0 0 0 0 0 0 0 0 0 0 0 0 0 0 0 0 0 0 0 0 0 0 0 0 0 0 0 0 0 0 0 0 0 0 0 0 0 0 0 0 0 0 0 0 0 0 0 0 0 0 0 0 0 0 0 0 0 0 0 0 0 0 0 0 0 0 0 0 0 0 0 0 0 0 0 0 0 0 0 0 0 0 0 0 0 0 0 0 0 0 0 0 0 0 0 0 0 0 0 0 0 0 0 0 0 0 0 0 0 0 0 0 0 0 0 0 0 0 0 0 0 0 0 0 0 0 0 0 0 0 0 0 0 0 0 0 0 0 0 0 0 0 0 0 0 0 0 0 0 0 0 0 0 0 0 0 0 0 0 0 0 0 0 0 0 0 0 0 0 0 0.392152611068341 0 0 0 0.0821424331763266 0 0 0 0 0 0 0 0 0 0 0 0 0 0 0 0 0 0 0 0 0 0 0 0 0 0 0 0 0 0 0 0 0 0 0 0 0 0 0 0 0 0 0 0 0 0 0 0 0 0 0.172567156656349 0.129737235847665 0 0.0928785015124936 0 0 0 0 0 0 0 0 0 0 0 0 0 0 0 0 0 0 0 0 0 0 0 0 0 0 0.130522061738825 0 0 0 0 0 0 0 0 0 0 0 0 0 0 0
0 0 0 0 0 0 0 0 0 0 0 0 0 0 0 0 0 0 0 0 0 0 0 0 0 0 0 0 0 0 0 0 0 0 0 0 0 0 0 0 0.0232897451832122 0 0 0 0 0 0 0 0 0 0 0.0272118926962171 0 0 0 0 0 0 0 0 0 0.0358251835358777 0 0.00921726126715125 0 0 0 0 0 0 0 0 0.215146362952395 0 0 0 0 0 0 0.00887278637798113 0 0 0 0 0 0 0 0 0 0 0 0 0 0 0 0 0 0 0 0 0 0 0 0 0 0 0 0 0 0 0 0 0 0 0 0 0 0 0 0 0 0 0 0 0 0 0 0 0 0 0 0 0 0 0 0 0 0 0 0 0 0 0 0 0 0 0 0 0 0 0 0 0 0 0 0 0 0 0 0 0 0 0 0 0 0 0 0 0 0 0 0 0 0 0 0 0 0 0 0 0 0 0 0 0 0 0 0 0 0 0 0 0 0 0 0 0 0 0 0 0 0 0 0.0370597538524078 0 0 0 0 0 0 0 0 0 0.0438176826415223 0 0 0 0 0 0 0 0.177571137874076 0 0 0 0 0 0.0629441011145467 0.258350361333986 0 0 0 0.0210740930475917 0 0 0 0 0 0 0 0 0 0 0 0 0 0 0 0 0 0 0 0 0 0 0 0 0 0 0 0 0 0 0 0 0 0 0 0 0 0 0 0 0 0 0 0 0 0 0 0 0 0.0796196381230352 0 0 0 0 0 0 0 0 0 0 0 0 0 0 0 0 0 0 0 0 0 0 0 0 0 0 0 0 0 0 0 0 0 0
0 0 0 0 0 0 0 0 0 0 0 0 0 0 0 0 0 0 0 0 0 0 0 0.0338014017328891 0 0 0 0 0 0 0 0 0 0 0 0 0 0 0 0 0 0 0 0 0 0 0 0 0 0 0 0.0577935500484619 0 0 0 0 0 0 0 0 0 0 0 0 0 0 0 0 0 0 0 0 0 0 0 0 0 0 0 0 0 0 0 0 0 0 0 0 0 0 0 0 0 0 0 0 0 0 0 0 0 0 0 0 0 0 0 0 0 0 0 0 0 0 0 0 0 0 0 0 0 0 0 0 0 0 0 0 0 0 0 0 0 0 0 0 0 0 0 0 0 0 0 0 0 0 0 0 0 0 0 0 0 0 0 0 0 0 0 0 0 0 0 0 0 0 0 0 0 0 0 0 0 0 0 0 0 0 0 0 0 0 0 0.596231393313966 0 0 0 0 0 0 0 0 0 0 0 0 0 0 0 0 0 0 0 0 0 0 0 0 0 0 0 0 0.132296662769198 0 0 0 0 0 0 0 0 0 0 0 0 0 0 0 0 0 0 0 0 0 0 0 0 0 0 0 0 0 0 0 0 0 0 0 0 0 0 0 0 0 0 0 0 0 0 0 0 0 0 0 0 0 0 0 0 0 0 0 0 0 0 0 0 0 0 0 0 0 0 0 0 0 0 0 0 0 0.0623095593665418 0 0.117567432768943 0 0 0 0 0 0 0 0 0 0 0 0 0 0 0 0 0 0 0 0 0 0 0 0
0 0 0 0 0 0 0 0 0 0 0 0 0 0 0 0 0 0 0 0 0 0 0 0 0 0 0 0 0 0 0 0 0 0 0 0 0 0 0 0 0 0 0 0 0 0 0 0 0 0 0 0 0 0 0 0 0 0 0 0 0 0 0 0 0 0 0 0 0 0 0 0 0 0 0 0 0 0 0 0 0 0 0 0 0 0 0 0 0 0 0 0 0 0 0 0 0 0 0 0 0 0 0 0 0 0 0 0 0 0 0 0 0 0 0 0 0 0 0 0 0 0 0 0 0 0 0 0 0 0 0 0 0 0 0 0 0 0 0 0 0 0 0 0 0 0 0 0 0 0 0 0 0 0 0 0 0 0 0 0 0 0 0 0 0 0 0.00745721344126526 0.0384100188173952 0 0 0 0.00238098665812898 0 0 0 0 0 0.00417166870330084 0 0 0 0 0 0.00273617558125316 0 0 0 0.00153767198051758 0.137331332630118 0.00123311860464089 0 0 0 0 0 0 0.0317494489180606 0 0 0 0 0 0 0 0 0 0 0 0 0 0 0 0 0 0 0.186734421839926 0 0 0 0 0 0 0 0 0 0 0.0708978863936483 0 0 0 0 0 0 0 0 0 0 0 0 0 0 0 0 0 0 0 0.00519189105959751 0.00194248198301706 0 0 0.00371734471858246 0.00914211039043537 0 0.00203173305260152 0.00289327106897979 0 0 0 0 0 0 0 0 0 0 0 0 0 0 0 0 0 0 0 0 0 0 0 0 0 0 0 0 0 0 0 0 0 0 0 0 0.00180473931321236 0 0 0 0.01038633315878 0.103568189858777 0 0 0 0 0.151538954609603 0.066541559024912 0 0.138770370928273 0.00929876694121582 0 0 0 0 0 0 0 0 0 0 0.00853231032375867
0 0 0 0 0 0 0 0 0 0 0 0 0 0 0 0 0 0 0 0 0 0 0 0 0 0 0 0 0 0 0 0 0 0 0 0 0 0 0 0 0 0 0 0 0 0 0 0 0 0 0 0 0 0 0 0 0 0 0 0 0 0 0 0 0 0 0 0 0 0 0 0 0 0 0 0 0 0 0 0 0 0 0 0 0 0 0 0 0 0 0 0 0 0 0 0 0 0 0 0 0 0 0 0 0 0 0 0 0 0 0 0 0 0 0 0 0 0 0 0 0 0 0 0 0 0 0 0 0 0 0 0 0 0 0 0 0 0 0 0 0 0 0 0 0 0 0 0 0 0 0 0 0 0 0 0 0 0 0 0 0 0 0 0 0 0 0 0 0 0 0 0 0 0 0 0 0 0 0 0 0 0 0 0 0 0 0 0 0 0 0 0 0 0.00757981010200408 0 0 0.124800022172611 0 0 0 0 0 0 0 0 0 0 0 0 0 0 0 0 0 0.205608219708855 0 0 0 0.0227051928469324 0 0 0 0.00861824509515628 0 0 0 0.103441261968967 0 0 0 0 0 0 0 0 0 0 0 0 0 0 0 0 0 0 0 0 0 0 0 0 0 0 0.00125150437597505 0 0 0 0 0 0 0 0 0 0 0 0 0 0 0 0 0 0 0 0 0 0 0 0 0 0 0 0 0 0 0 0 0 0 0 0 0 0 0 0 0 0 0.2842010601188 0 0 0 0 0.0251104201329293 0 0 0.205229334783102 0 0.0114549286946681 0 0 0 0 0 0 0 0 0 0
0 0 0 0 0 0 0 0 0 0 0 0 0 0 0 0 0 0 0 0 0 0 0 0 0 0 0 0 0 0 0 0 0 0 0 0 0 0 0 0 0 0 0 0 0 0 0 0 0 0 0 0 0 0 0 0 0 0 0 0 0 0 0 0 0 0 0 0 0 0 0 0 0 0 0 0 0 0 0 0 0 0 0 0 0 0 0 0 0 0 0 0 0 0 0 0 0 0 0 0 0 0 0 0 0 0 0 0 0 0 0 0 0 0 0 0 0 0 0 0 0 0 0 0 0 0 0 0 0 0 0 0 0 0 0 0 0 0 0 0 0 0 0 0 0 0 0 0 0 0 0 0 0 0 0 0 0 0 0 0 0 0 0 0 0 0.0212593779070162 0 0 0 0 0 0 0 0 0 0 0 0 0 0 0 0 0 0 0 0 0 0 0 0 0 0 0 0 0 0 0 0 0 0 0 0 0 0 0 0 0 0 0 0 0 0.153109233868216 0 0 0 0 0 0 0 0 0 0 0 0 0 0 0.202880868713558 0 0 0 0 0 0 0 0 0 0 0 0 0 0 0 0 0 0 0 0 0 0 0 0 0 0 0 0 0 0 0 0 0 0 0 0 0 0 0 0 0 0 0 0 0 0.229990036852644 0 0 0 0.103537374921554 0 0 0 0.0155630129667567 0 0 0 0 0 0 0 0 0 0 0 0 0 0 0 0 0 0 0 0 0.273660094770256 0 0 0 0 0 0 0 0 0 0 0 0 0 0 0
0 0 0 0 0 0 0 0 0 0 0 0 0 0 0 0 0 0 0 0 0 0 0 0 0 0 0 0 0 0 0 0 0 0 0 0 0 0 0 0 0 0 0 0 0 0 0 0 0 0 0 0 0 0 0 0 0 0 0 0 0 0 0 0 0 0 0 0 0 0 0 0 0 0 0 0 0 0 0 0 0 0 0 0 0 0 0 0 0 0 0 0 0 0 0 0 0 0 0 0 0 0 0 0 0 0 0 0 0 0 0 0 0 0 0 0 0 0 0 0 0 0 0 0 0 0 0 0 0 0 0 0 0 0 0 0 0 0 0 0 0 0 0 0 0 0 0 0 0 0 0 0 0 0 0 0 0 0 0 0 0 0 0 0 0 0 0 0 0 0 0 0 0 0 0 0 0 0 0 0.0144423366237443 0 0 0 0 0 0 0 0 0 0 0 0 0 0.00884273603951885 0 0 0.0342319305176247 0 0 0 0 0 0 0 0 0 0 0 0 0 0 0 0 0 0 0 0 0 0 0.00906508351077783 0 0 0.321226610704774 0 0 0 0 0 0 0 0 0 0 0.00131748663108078 0 0 0 0 0 0 0 0 0.0367037130628714 0 0 0 0 0 0.0265215755978895 0.025649246599273 0 0.0114786750259638 0.00542741699597203 0.0265447983603319 0 0 0 0 0 0 0 0 0 0 0 0 0 0 0 0 0 0 0 0 0 0 0 0 0 0 0 0 0 0 0.0679714138185343 0.0197906626950015 0 0.0122007355071311 0.0161276626105013 0 0 0 0 0 0 0 0 0 0 0 0 0 0 0 0.0324140773163655 0 0.150753926541388 0.094392232131917 0.0848976797093398 0 0 0 0 0 0 0 0
0 0 0 0 0 0 0 0 0 0 0 0 0 0 0 0 0 0 0 0 0 0 0 0 0 0 0 0 0 0 0 0 0 0 0 0 0 0 0 0 0 0 0 0 0.0248541644747534 0.0212063016042593 0 0 0 0 0 0 0 0 0 0 0 0 0 0 0 0 0 0 0 0.0287077989392395 0 0 0 0 0 0 0 0 0 0 0 0 0 0 0 0 0 0 0 0 0 0 0 0 0 0 0 0 0 0 0 0 0 0 0 0 0 0 0 0 0 0 0 0 0 0 0 0 0 0 0 0 0 0 0 0 0 0 0 0 0 0 0.10511623551201 0.0300783851880343 0 0 0 0 0 0 0 0 0 0 0 0 0 0 0 0 0 0 0 0 0 0 0 0 0 0 0 0 0 0 0 0 0 0 0 0 0 0 0.0919718249765143 0 0 0 0 0 0 0 0 0 0 0 0 0 0 0 0 0 0 0 0 0 0.0290174021060974 0 0 0 0 0 0.0212187438288194 0 0 0 0 0 0 0 0 0 0 0 0 0 0 0 0 0 0 0.0416943414016845 0 0 0 0.220612480045312 0 0 0.0170539647695101 0 0 0 0 0 0 0 0 0 0.0243658561401739 0 0 0 0 0 0 0 0 0 0 0 0 0 0 0 0.0398961358817407 0.00985655495662048 0 0 0.00462740306869882 0.0130473724066826 0 0 0 0 0 0 0 0 0 0 0 0 0 0 0 0 0 0 0 0 0 0 0 0 0 0 0 0 0 0 0 0 0 0 0 0 0 0 0 0 0 0 0 0 0 0 0 0 0 0 0.0875763321288213 0 0.0806016206950256 0.0661538997464912 0.0423431821295108 0 0 0 0 0 0 0 0
0 0 0 0 0 0 0 0 0 0 0 0 0 0 0 0 0 0 0 0 0 0 0 0.00452385498887492 0 0 0 0 0 0 0 0 0 0 0 0 0 0 0 0 0 0 0.0221485126845322 0 0.00208637771507477 0.0052580411453923 0 0 0 0 0 0 0 0 0 0 0 0 0 0 0 0 0 0 0 0 0 0 0 0 0 0 0 0 0 0 0 0 0 0 0 0 0 0 0 0 0 0 0 0 0 0 0 0 0 0 0 0 0 0 0 0 0 0 0 0 0 0 0 0 0 0 0 0 0 0 0 0 0 0 0 0 0 0 0 0 0 0 0 0 0 0 0 0 0 0 0 0 0 0 0 0 0 0 0 0 0 0 0 0 0 0 0 0 0 0 0 0.00517677512430981 0 0 0 0 0.0130267221922344 0 0.0223424304852263 0 0 0 0 0 0 0.0397265027889763 0 0 0 0 0 0 0 0.110727776760876 0 0 0 0.082052325936056 0.0556877753808038 0 0 0 0 0 0 0 0.0439379902439806 0 0 0 0 0 0 0.0577363328059529 0 0 0 0 0.0155972754174226 0.0205446268848825 0.0225127109890554 0 0 0 0 0 0 0 0 0 0 0.00966771561398441 0.107901390028481 0 0 0 0.0248778636188805 0.117951447307804 0 0 0 0 0.0147637205849513 0.0141726381330984 0 0.0127078624747808 0.0549136548697373 0 0 0 0 0 0 0 0 0 0 0 0 0 0 0 0.00616451920002708 0 0 0.00835532122799647 0.00418517603314321 0.00520604065992084 0 0 0 0 0 0 0 0 0 0 0 0 0 0 0 0 0 0 0 0 0 0 0 0 0 0 0.0302273862947674 0 0 0 0.01034594162923 0 0 0 0.0035400300187851 0 0.0369321596818632 0 0 0 0 0 0 0 0 0 0 0 0 0 0 0 0.00461147492783322 0.0103896261510648 0 0 0 0 0 0 0 0 0
0 0 0 0 0 0 0 0 0 0 0 0 0 0 0 0 0 0 0 0 0 0 0 0 0 0 0 0 0 0 0 0 0 0 0 0 0 0 0 0 0 0 0 0 0 0 0 0 0 0 0 0 0 0 0 0 0 0 0 0 0 0 0 0 0 0 0 0 0 0 0 0 0 0 0 0 0 0 0 0 0 0 0 0 0 0 0 0 0 0 0 0 0 0 0 0 0 0 0 0 0 0 0 0 0 0 0 0 0 0 0 0 0 0 0.0116551487343232 0 0 0 0.0100760640670923 0 0 0 0 0 0 0 0 0 0 0 0 0 0 0 0 0 0 0 0 0 0 0 0 0 0 0 0 0 0 0 0 0 0 0 0 0 0 0 0 0 0 0 0.091260319473809 0 0.0262228923096457 0.0412584703753389 0 0 0 0 0 0 0 0 0 0 0.136642484982945 0 0 0 0 0 0 0 0 0 0 0 0 0 0 0 0 0 0 0 0 0 0 0 0 0 0 0 0 0 0 0 0 0 0 0.0577577224711102 0 0 0 0 0 0 0 0 0 0 0 0 0 0.231860772533036 0.0414874038609164 0 0 0 0 0 0 0 0 0 0 0 0 0 0 0 0 0 0 0 0 0 0 0 0 0 0 0 0 0 0 0 0 0 0 0 0 0 0 0 0 0 0 0 0 0 0.351778721191783 0 0 0 0 0 0 0 0 0 0 0 0 0 0 0 0 0 0 0 0 0 0 0 0 0 0 0 0 0 0 0 0 0 0 0 0 0 0 0 0 0 0 0 0
0 0 0 0 0 0 0 0 0 0 0 0 0 0 0 0 0 0 0 0 0 0 0 0 0 0 0 0 0 0 0 0 0 0 0 0 0 0 0 0 0 0 0 0 0 0 0 0 0 0 0 0.132336285248843 0 0 0 0 0 0 0 0 0 0 0 0 0 0 0 0 0 0 0 0 0 0 0 0.0334018300230906 0 0 0 0 0 0 0 0 0 0 0 0 0 0 0 0 0 0 0 0 0 0 0 0 0 0 0 0 0 0 0 0 0 0 0 0 0 0 0 0 0 0 0 0 0 0 0 0 0 0 0 0 0 0 0 0 0 0 0 0 0 0 0 0 0 0 0 0 0 0 0 0 0 0 0 0 0 0 0 0 0 0 0 0 0 0 0 0 0 0 0 0 0 0 0 0 0 0 0 0 0 0 0 0 0 0 0 0.110584108902508 0 0 0 0 0 0 0 0.141253274321278 0 0 0 0 0 0 0 0 0 0 0.150546252895046 0 0 0 0 0 0 0 0 0 0.283101221266476 0 0 0 0 0 0 0 0 0 0 0 0 0 0 0 0 0 0 0 0 0 0 0 0 0 0 0 0 0 0 0 0 0 0 0 0 0 0 0 0 0 0 0 0 0 0 0 0 0 0 0 0 0 0 0 0 0 0 0 0 0 0 0 0 0 0 0 0 0 0 0 0 0 0 0 0 0 0.148777027342759 0 0 0 0 0 0 0 0 0 0 0 0 0 0 0 0 0 0 0 0 0 0 0 0 0 0
0 0 0 0 0 0 0 0 0 0 0 0 0 0 0 0 0 0 0 0 0 0 0 0 0 0 0 0 0 0 0 0 0 0 0 0 0 0 0 0 0 0 0 0 0 0.0010019879506524 0 0 0 0 0 0 0 0 0 0 0 0 0 0 0 0 0 0 0 0 0 0 0 0 0 0 0 0 0 0 0 0 0 0 0 0 0 0 0 0 0 0 0 0 0 0 0 0 0 0 0 0 0 0 0 0 0 0 0 0 0 0 0 0 0 0 0 0 0 0 0 0 0 0 0 0 0 0 0 0 0 0 0 0 0 0 0 0 0 0 0 0 0 0 0 0 0 0 0 0 0 0 0 0 0 0 0 0 0 0 0 0 0 0 0 0 0.00374313017337928 0 0 0 0 0 0 0 0 0 0 0 0 0 0 0 0 0.0117979345611807 0 0 0 0.00321504240651109 0 0 0 0 0 0 0 0 0.00167713078331877 0.00469258617923788 0.00462093448759244 0 0.0282984348448917 0 0.00462743531731297 0 0 0 0 0 0 0 0 0 0.00332833370025904 0 0 0 0 0 0 0.00482231416156725 0 0.213427976180446 0.00519649001965923 0.0154988992829012 0 0 0 0 0 0 0 0 0 0.00542834391166267 0 0.0078101492706233 0.00319380496817367 0.000974830197253613 0 0 0 0 0 0 0 0 0.0584257534941616 0.00753343425293212 0.0020154959974182 0 0 0 0.0477960572028028 0.0826558821955898 0 0.0071256601471277 0.00776244554734918 0.0323609388808346 0 0 0 0 0 0 0 0 0 0 0 0 0 0 0 0 0 0 0 0 0 0 0 0 0 0 0 0 0 0 0 0.0331896281240205 0 0 0 0 0 0 0 0 0 0.00666896427450392 0 0 0 0 0 0 0 0 0.0318223864330049 0.0023245233740135 0.112977456306616 0.229623618553163 0.014361996819838 0 0 0 0 0 0 0 0
0 0 0 0 0 0 0 0 0 0 0 0 0 0 0 0 0 0 0 0 0 0 0 0 0 0 0 0 0 0 0 0 0 0 0 0 0 0 0.00396337776279105 0 0 0 0.0618182487249928 0 0.00888105815902959 0.0157014249236476 0 0 0 0.00162614921087308 0 0 0 0 0 0 0 0 0 0 0 0 0 0.00190465979461451 0 0 0 0 0 0 0 0 0 0 0.0217430271371272 0 0 0 0 0 0 0 0 0 0 0 0 0 0 0 0 0 0 0 0 0 0 0 0 0 0 0 0 0 0 0 0 0 0 0 0 0 0 0 0 0 0 0 0 0 0 0 0 0 0 0 0 0 0.0208113760979706 0 0 0 0 0 0 0 0 0 0 0 0 0 0 0 0 0 0 0 0 0 0 0 0 0 0 0 0 0 0 0 0 0 0 0 0.00321601645725399 0 0 0.00470132071431726 0.041333310700503 0 0.113202127917082 0.128828321273199 0 0 0 0 0 0 0 0.0526560430250471 0 0 0 0.00463049907668779 0.0494840326474091 0 0 0 0 0 0.154112559809698 0 0 0 0 0 0 0 0 0 0 0 0.00318284887910446 0.0273405209457714 0.0263891482410637 0.152850640697644 0 0 0 0 0 0 0 0 0 0 0 0 0 0.0671204030370661 0 0 0 0 0 0 0 0 0 0.00582962577233912 0 0 0 0 0 0 0 0 0 0 0 0 0 0 0 0 0 0 0 0 0 0 0 0 0 0 0 0 0 0 0 0 0 0 0 0 0 0 0 0 0 0 0 0 0 0 0 0 0 0 0 0 0.0193353038652108 0 0 0 0 0 0 0 0.00933795512955594 0 0 0 0 0 0 0 0 0 0 0 0 0 0 0 0 0 0 0 0 0 0 0 0 0 0
0 0 0 0 0 0 0 0 0 0 0 0 0 0 0 0 0 0 0 0 0 0 0 0 0 0 0 0 0 0 0 0 0 0 0 0 0 0 0 0 0 0 0 0 0 0 0 0 0 0 0 0 0 0 0 0 0 0 0 0 0 0 0 0 0 0 0 0 0 0 0 0 0 0 0 0.0375790524384906 0 0 0 0 0 0 0 0 0 0 0 0 0 0 0 0 0 0 0 0 0 0 0 0.0549491226798587 0 0 0 0 0 0 0 0 0 0 0 0 0 0 0 0 0 0 0 0 0 0 0 0 0 0 0 0 0 0 0 0 0 0 0 0.0684257636274775 0 0 0 0 0 0 0 0 0 0 0 0 0 0 0 0 0 0 0 0 0 0 0 0 0 0 0 0 0 0 0 0 0 0 0 0 0 0 0 0 0 0 0.0188930725157857 0 0 0 0 0.0992794730334229 0 0 0 0 0 0 0 0.0537762161617562 0 0 0 0 0 0 0 0 0 0 0.0462429502731263 0 0 0 0 0 0 0 0 0 0 0 0 0 0 0 0 0 0 0 0 0 0 0 0 0 0 0 0 0 0 0 0 0 0 0.433730923841317 0.0568146462339765 0 0 0 0 0 0 0 0 0 0 0 0 0 0 0 0 0 0 0 0 0 0 0 0 0 0 0 0 0 0 0 0 0 0 0 0 0 0 0 0 0 0 0 0 0 0 0 0 0 0 0 0.0227475465595677 0 0.0565683186215353 0 0 0 0 0 0.0325335247800311 0 0 0 0 0 0 0 0 0 0 0 0 0 0 0 0.0184593892336541 0 0
0 0 0 0 0 0 0 0 0 0 0 0 0 0 0 0 0 0 0 0 0 0 0 0 0 0 0 0 0 0 0 0 0 0 0 0 0 0 0 0 0 0 0 0 0 0 0 0 0 0 0 0 0 0 0 0 0 0 0 0 0 0 0 0 0 0 0 0 0 0 0 0 0 0 0 0 0 0 0 0 0 0 0 0 0 0 0 0 0 0 0 0 0 0 0 0 0 0 0 0 0 0 0 0 0 0 0 0 0 0 0 0 0 0 0 0 0 0 0 0 0 0 0 0 0 0 0 0 0 0 0 0 0 0 0 0 0 0 0 0 0 0 0 0 0 0 0 0 0 0 0 0 0 0 0 0 0 0 0 0 0 0 0.0321704750888869 0 0 0 0 0 0 0 0 0 0 0 0 0.332280649490505 0 0 0 0 0 0 0 0 0 0 0 0 0 0 0 0 0 0 0 0 0.0497125981647577 0 0 0 0 0 0 0 0 0 0 0 0 0 0 0 0 0 0 0 0 0 0 0 0.201922299375914 0 0 0 0 0 0.304063881160316 0 0 0 0 0 0 0 0 0 0 0 0 0 0 0 0 0 0 0 0 0 0 0 0 0 0 0 0 0 0 0 0 0 0 0 0 0 0 0 0 0 0 0 0 0 0 0 0 0 0 0 0 0 0 0 0 0 0 0 0 0 0 0 0 0 0 0 0 0 0 0 0 0 0 0.0798500967196194 0 0 0 0 0 0 0 0 0 0 0 0 0 0 0
0 0 0 0 0 0 0 0 0 0 0 0 0 0 0 0 0 0 0 0 0 0 0 0 0 0 0 0 0 0 0 0 0 0 0 0 0 0 0 0 0 0 0 0 0 0 0 0 0 0 0 0 0 0 0 0 0 0 0 0 0 0 0 0 0 0 0 0 0 0 0 0 0 0 0 0 0 0 0 0 0 0 0 0 0 0 0 0 0 0 0 0 0 0 0 0 0 0 0 0 0 0 0 0 0 0 0 0 0 0 0 0 0 0 0 0 0 0 0 0 0 0 0 0 0 0 0 0 0 0 0 0 0 0 0 0 0 0 0 0 0 0 0 0 0 0 0 0 0 0 0 0 0 0 0 0 0 0 0 0 0 0 0.0144823887176483 0 0.00538117811881636 0.0159513651442831 0 0 0 0 0 0 0 0 0 0.0553045418846357 0.0212886080709825 0 0 0 0 0 0 0 0 0 0 0 0.0135303658922701 0 0 0 0 0.0185656563791147 0 0 0.0353897100572311 0 0 0 0 0 0 0 0 0 0 0 0 0 0 0 0 0 0.0665520227070946 0.0881872277119373 0.0690795138655445 0 0 0 0.00784383070684574 0 0 0 0 0.0660115275661191 0 0 0 0 0 0 0 0 0 0 0 0 0 0 0 0 0 0 0 0 0 0 0 0 0 0 0 0 0 0 0 0 0 0 0 0 0 0 0 0 0 0 0 0 0 0 0.0922108038461012 0 0 0.0135957917595062 0.045330498449543 0 0.00408195827244095 0.0603736203748958 0.0154761448417523 0.00742726285640768 0 0 0 0 0 0 0 0 0 0 0 0 0 0 0.00827047060677676 0 0 0 0 0.242887083940039 0.0082538807568074 0 0.0245245474732064 0 0 0 0 0 0 0 0 0 0 0 0
0 0 0 0 0 0 0 0 0 0 0 0 0 0 0 0 0 0 0 0 0 0 0 0 0 0 0 0 0 0 0 0 0 0 0 0 0 0 0 0 0 0 0.0152692222315149 0 0 0 0 0 0 0 0 0 0 0 0 0 0 0 0 0 0 0 0 0 0 0 0 0 0 0 0 0 0 0 0 0 0 0 0 0 0 0 0 0 0 0 0 0 0 0 0 0 0 0 0 0 0 0 0 0 0 0 0 0 0 0 0 0 0 0 0 0 0 0 0 0 0 0 0 0 0 0 0 0 0 0 0 0 0 0 0 0 0 0 0 0 0 0 0 0 0 0 0 0 0 0 0 0 0 0 0 0 0 0 0 0 0 0 0 0 0 0 0 0 0 0 0 0 0 0 0 0 0 0 0 0 0 0 0 0 0 0 0 0 0 0 0.043904589779386 0 0 0 0 0 0 0 0 0 0 0 0 0.20818159795387 0 0 0 0 0 0 0.0202962319959626 0 0 0 0 0 0.0576364277728547 0 0 0 0 0 0 0 0 0 0 0 0 0 0 0 0.196089095332349 0.349621998855446 0 0.0387145647579898 0.0676102990954094 0 0 0 0 0 0 0 0 0 0 0 0 0 0 0 0 0 0 0 0 0.00267597222521785 0 0 0 0 0 0 0 0 0 0 0 0 0 0 0 0 0 0 0 0 0 0 0 0 0 0 0 0 0 0 0 0 0 0 0 0 0 0 0 0 0 0 0 0 0 0 0 0 0 0 0 0 0 0 0 0 0 0 0 0 0 0 0
0 0 0 0 0 0 0 0 0 0 0 0 0 0 0 0 0 0 0 0 0 0 0 0.0136311363469291 0 0 0 0 0 0 0 0 0 0 0 0 0 0 0 0 0 0 0.0175040761471173 0 0 0 0 0 0 0 0 0 0 0 0 0 0 0 0 0 0 0 0 0 0 0 0 0 0 0 0 0 0 0 0 0 0 0 0 0 0 0 0 0 0 0 0 0 0 0 0 0 0 0 0 0 0 0 0 0 0 0 0 0 0 0 0 0 0 0 0 0 0 0 0 0 0 0 0 0 0 0 0 0 0 0 0 0 0 0 0 0 0 0 0 0 0 0 0 0 0 0 0 0 0 0 0 0 0 0 0 0 0 0 0 0 0 0 0 0 0 0 0 0 0 0 0 0 0 0 0 0 0 0 0 0 0 0 0 0 0 0 0 0 0 0 0 0 0 0 0 0 0 0 0 0 0 0 0 0.0433234858022636 0.0161220278542715 0 0 0 0 0 0 0 0 0 0 0 0.177076045087768 0 0 0 0 0 0 0.0389856966343889 0 0 0 0 0 0 0 0.146778404697741 0 0.440404387172696 0 0 0 0 0 0 0 0 0 0 0 0 0 0 0 0 0 0 0 0 0 0 0 0 0 0 0 0 0 0 0 0 0 0 0 0 0 0 0 0 0 0 0 0 0 0 0 0 0 0 0 0 0 0 0 0 0 0 0 0 0.106174740256823 0 0 0 0 0 0 0 0 0 0 0 0 0 0 0 0 0 0 0 0 0 0 0 0 0 0
0 0 0 0 0 0 0 0 0 0 0 0 0 0 0 0 0 0 0 0 0 0 0 0 0 0 0 0 0 0 0 0 0 0 0 0 0 0 0 0 0 0 0.0346948511953338 0 0 0 0 0 0 0 0 0 0 0 0 0 0 0 0 0 0 0 0 0 0 0 0 0 0 0 0 0 0 0 0 0 0 0 0 0 0 0 0 0 0 0 0 0 0 0 0 0 0 0 0 0 0 0 0 0 0 0 0 0 0 0 0 0 0 0 0 0 0 0 0 0 0 0 0 0 0 0 0 0 0 0 0 0 0 0 0 0 0 0 0 0 0 0 0 0 0 0 0 0 0 0 0 0 0 0 0 0 0 0 0 0 0 0 0 0 0 0 0 0 0 0 0 0 0 0 0 0 0 0 0 0 0 0 0 0 0 0 0 0 0 0 0 0 0 0 0 0 0.0187487778073606 0 0 0 0 0 0 0.0433639622045071 0 0 0 0 0 0 0.0145963639305626 0 0 0 0 0 0 0 0 0 0 0 0 0.0341132421762746 0 0 0.0209725809795711 0.0246582183498064 0 0 0 0.238544983945967 0.401434278087944 0 0 0 0.0677569927933812 0.00237205533007285 0 0 0 0 0 0 0 0 0 0 0 0 0 0 0.0110635616967869 0 0 0.0226677430331025 0.0131919039139095 0.0155181058057128 0 0 0 0 0 0 0 0 0 0 0 0 0 0 0 0 0 0 0 0 0 0 0 0 0 0 0 0 0 0 0 0 0 0 0 0 0 0 0 0 0 0 0 0 0 0 0 0 0 0 0 0 0 0.0363023787497079 0 0 0 0 0 0 0 0 0
0 0 0 0 0 0 0 0 0 0 0 0 0 0 0 0 0 0 0 0 0 0 0 0 0 0 0 0 0 0 0 0 0 0 0 0 0 0 0 0 0 0 0 0 0 0 0 0 0 0 0 0 0 0 0 0 0 0 0 0 0 0 0 0 0 0 0 0 0 0 0 0 0 0 0 0 0 0 0 0 0 0 0 0 0 0 0 0 0 0 0 0 0 0 0 0 0 0 0 0.151780193634048 0 0 0 0 0 0 0 0 0 0 0 0 0 0 0 0 0 0 0 0 0 0 0 0 0 0 0 0 0 0 0 0 0 0 0 0 0 0 0 0 0 0 0 0 0 0 0 0 0 0 0 0 0 0 0 0 0 0 0 0 0 0 0 0 0 0 0 0 0 0 0 0 0 0 0 0 0 0 0 0 0 0 0 0 0 0 0 0 0 0 0 0.462753789753375 0 0 0 0 0 0 0 0 0 0 0.363569670184128 0 0 0 0 0 0 0 0 0 0 0 0 0 0 0 0 0 0 0 0 0 0 0 0 0 0 0 0 0 0 0 0 0 0 0 0 0 0 0 0 0 0 0 0 0 0 0 0 0 0 0.0218963464284488 0 0 0 0 0 0 0 0 0 0 0 0 0 0 0 0 0 0 0 0 0 0 0 0 0 0 0 0 0 0 0 0 0 0 0 0 0 0 0 0 0 0 0 0 0 0 0 0 0 0 0 0 0 0 0 0 0 0 0 0 0 0 0
0 0 0 0 0 0 0 0 0 0 0 0 0 0 0 0 0 0 0 0 0 0 0 0 0 0 0 0 0 0 0 0 0 0 0 0 0 0 0 0 0 0 0 0 0.00863201695549729 0 0 0 0 0 0 0 0 0 0 0 0 0 0 0 0 0 0 0 0 0 0 0 0 0 0 0 0 0 0 0 0 0 0 0 0 0 0 0 0 0 0 0 0 0 0 0 0 0 0 0 0 0 0 0 0 0 0 0 0 0 0 0 0 0 0 0 0 0 0 0 0 0 0 0 0 0 0 0 0 0 0 0 0.0104365972879641 0.00679347536665295 0 0 0 0 0 0 0 0 0 0 0 0 0 0 0 0 0 0 0 0 0 0 0 0 0 0 0 0 0 0 0 0 0 0 0 0 0 0 0 0 0 0 0 0 0 0 0 0 0 0.0171320301068483 0 0 0 0 0 0 0 0 0 0 0 0 0.330077450719636 0 0 0 0 0 0 0 0 0 0 0 0 0 0.280785122768073 0 0 0 0 0 0 0 0 0 0 0 0 0.0359204921644461 0 0 0.0354357258634975 0 0 0 0 0.0310201141701544 0 0 0 0 0.0598555670827165 0 0 0 0 0 0 0 0 0 0 0 0 0 0 0 0.0134191862301467 0.0187534774745649 0 0.00763175745503545 0.00985606375143673 0.02294558622802 0 0 0 0 0 0 0 0 0 0 0 0 0 0 0 0 0 0 0 0 0 0 0 0 0 0 0 0 0 0 0 0 0 0 0 0 0 0 0 0 0 0 0 0 0 0 0 0 0 0 0 0 0 0.11130533637531 0 0 0 0 0 0 0 0 0
0 0 0 0 0 0 0 0 0 0 0 0 0 0 0 0 0 0 0 0 0 0 0 0 0 0 0 0 0 0 0 0 0 0 0 0 0 0 0 0 0 0 0 0 0 0.0107946285552644 0 0 0 0 0 0 0 0 0 0 0 0 0 0 0 0 0 0 0 0.00650462975881107 0 0 0 0 0 0 0 0 0 0 0 0 0 0 0 0 0 0 0 0 0 0 0 0 0 0 0 0 0 0 0 0 0 0 0 0 0 0 0 0 0 0 0 0 0 0 0 0 0 0 0 0 0 0 0 0 0 0 0 0 0 0 0 0 0 0 0 0 0 0 0 0 0 0 0 0 0 0 0 0 0 0 0 0 0 0 0 0 0 0 0 0 0 0 0 0 0 0 0 0 0 0 0 0 0 0 0 0 0.158312322491788 0 0 0 0 0 0 0 0 0 0 0 0 0 0 0 0.0185025768371586 0 0.0384343477111035 0 0 0 0 0 0 0.00979548185496632 0 0 0 0 0 0 0.171183277326601 0 0 0.0382099726311554 0.0547743897083238 0 0.0165029009957783 0 0 0 0 0 0.0359541297062707 0.165672525371863 0 0 0.0154664542467001 0 0 0 0 0.0578205526161206 0 0.0849282091474215 0 0.0638858856646749 0 0 0 0 0 0 0 0 0 0 0 0 0 0 0 0 0 0 0 0.00641307112857019 0 0.00355852179866372 0 0 0 0 0 0 0 0 0 0 0 0 0 0 0 0 0 0 0 0 0 0 0 0 0 0 0 0 0 0 0 0 0 0 0 0 0 0 0 0 0 0 0 0 0 0 0 0 0 0 0 0 0.01993728048213 0.0233488419666355 0 0 0 0 0 0 0 0 0
0 0 0 0 0 0 0 0 0 0 0 0 0 0 0 0 0 0 0 0 0 0 0 0 0 0 0 0 0 0 0 0 0 0 0 0 0 0 0 0 0 0 0 0 0 0 0 0 0 0 0 0 0 0 0 0 0 0 0 0 0 0 0 0 0 0 0 0 0 0 0 0 0 0 0 0 0 0 0 0 0 0 0 0 0 0 0 0 0 0 0 0 0 0 0 0 0 0 0 0 0 0 0 0 0 0 0 0 0 0 0 0 0 0 0 0 0 0 0 0 0 0 0 0 0 0 0 0 0 0 0 0 0 0 0 0 0 0 0 0 0 0 0 0 0 0 0 0 0 0 0 0 0 0 0 0 0 0.0106672026987059 0 0 0 0 0.0202302226401596 0 0 0.0110830575081884 0 0 0 0 0 0 0 0 0 0 0 0.00601948332227087 0 0 0 0 0 0.0157052220937788 0 0 0 0 0 0 0 0 0 0 0 0 0 0 0 0 0 0 0 0 0 0 0 0 0 0 0 0 0 0 0 0 0 0.00470415608692309 0 0 0 0 0.00523871351896377 0 0 0 0 0 0 0.00329940756099137 0 0 0 0 0 0 0 0 0 0 0.0106779592782871 0 0.00881946781555145 0.0150004236800975 0 0 0.029351009057205 0.116002011937283 0.0652370318385807 0.113369928187793 0.0185835745215826 0.278492399983405 0 0.0958464292008922 0.0220803004740394 0 0 0 0 0.0234808979554641 0 0 0 0 0 0 0 0 0 0 0.0192780106164939 0 0 0 0 0 0 0 0 0 0.0110788036606212 0 0 0 0 0 0 0 0 0 0 0 0 0 0 0 0.00445577101250206 0 0.018390475462417 0 0 0 0.00299737218200862 0.00565535393795796 0.0115262280054979 0 0.00451267572100744 0.0160880726915567 0 0.0030212120933154 0 0 0.0196024649662149 0 0.00378351582252963 0 0.0057211444677155
0 0 0 0 0 0 0 0 0 0 0 0 0 0 0 0 0 0 0 0 0 0 0 0 0 0 0 0 0 0 0 0 0 0 0 0 0 0 0 0 0 0 0 0 0 0 0 0 0 0 0 0 0 0 0 0 0 0 0 0 0 0 0 0 0 0 0 0 0 0 0 0 0 0 0 0 0 0 0 0 0 0 0 0 0 0 0 0 0 0 0 0 0 0 0 0 0 0 0 0 0 0 0 0 0 0 0 0 0 0 0 0 0 0 0 0 0 0 0 0 0 0 0 0 0 0 0 0 0 0 0 0 0 0 0 0 0 0 0 0 0 0 0 0 0 0 0 0 0 0 0 0 0 0 0 0 0 0 0 0 0 0 0 0 0 0 0 0 0 0 0 0 0 0 0 0 0 0 0 0 0 0 0 0 0 0 0 0 0 0 0 0 0 0 0 0 0 0 0 0 0 0 0 0 0 0 0 0 0 0 0 0 0 0 0 0 0 0 0 0 0 0 0 0 0 0 0 0 0 0 0 0 0 0 0 0.0924848921283918 0 0 0 0 0 0 0 0 0 0.0960541457814589 0 0.00444490243571244 0.0250322866501283 0 0.0136322101138251 0.187188022483844 0.0891344036250166 0.00354638186911006 0.0732934260455899 0.236140730513564 0.0117001437931007 0.0198808741213443 0.0492763433787166 0 0 0 0 0 0 0 0 0 0 0 0 0 0 0 0 0 0 0 0 0 0 0 0 0 0 0 0 0 0 0 0 0 0 0 0 0 0 0.0246962130438913 0.0117900195579028 0.046286067617581 0 0 0 0 0 0 0 0 0 0.00423989428606455 0.00411413470978297 0.00330539215394702 0 0 0.00375951569102727 0 0
0 0 0 0 0 0 0 0 0 0 0 0 0 0 0 0 0 0 0 0 0 0 0 0 0 0 0 0 0 0 0 0 0 0 0 0 0 0 0 0 0 0 0 0 0 0 0 0 0 0 0 0 0 0 0 0 0 0 0 0 0 0 0 0 0 0 0 0 0 0 0 0 0 0 0 0 0 0 0 0 0 0 0 0 0 0 0 0 0 0 0 0 0 0 0 0 0 0 0 0 0 0 0 0 0 0 0 0 0 0 0 0 0 0 0 0 0 0 0 0 0 0 0 0 0 0 0 0 0 0 0 0 0 0 0 0 0 0 0 0 0 0 0 0 0 0 0 0 0 0 0 0 0 0 0 0 0 0 0 0 0 0 0 0 0 0 0 0 0 0 0 0 0 0 0 0 0 0 0 0 0 0 0 0 0 0 0 0.00253801137765772 0.00579169146737863 0.010832618200331 0 0 0 0 0 0 0 0 0 0 0 0 0 0 0 0 0 0 0 0 0 0 0 0 0 0 0 0 0 0 0 0 0 0 0 0 0 0 0 0 0 0 0 0 0.0899179411400314 0 0 0 0 0 0 0 0 0 0 0.166751184340507 0.0173744041950909 0.00124450899096944 0.00157955888916614 0 0.0106646620089512 0.0451469693668751 0.0504876626122812 0.00153948453131888 0.0749003553946709 0.0654873943773744 0.100934639914837 0.0146999208574945 0.0289309373764216 0 0 0 0 0 0 0 0 0 0 0 0 0 0 0 0 0 0 0 0 0 0 0 0 0 0 0 0 0 0 0 0 0 0 0 0 0 0.00104747066812736 0.0974377590090462 0.0338833467610538 0.132116290218518 0.00175548673186594 0 0.00215601960467929 0.00605217132222081 0 0 0 0 0 0.00284133468864608 0.00336763426305207 0.00258675451852732 0.00407878011306245 0 0 0.00221723907043118 0.0216377679894128
0 0 0 0 0 0 0 0 0 0 0 0 0 0 0 0 0 0 0 0 0 0 0 0 0 0 0 0 0 0 0 0 0 0 0 0 0 0 0 0 0 0 0 0 0 0 0 0 0 0 0 0 0 0 0 0 0 0 0 0 0 0 0 0 0 0 0 0 0 0 0 0 0 0 0 0 0 0 0 0 0 0 0.0408420613644115 0.00919315085384985 0.0417382987800662 0 0 0 0 0 0 0 0 0 0 0 0 0 0 0 0 0 0 0 0 0 0 0 0 0 0 0 0 0 0 0 0 0 0 0 0 0 0 0 0 0 0 0 0 0 0 0 0 0 0 0 0 0 0 0 0 0 0 0 0 0 0 0 0 0 0 0 0 0 0 0 0 0 0 0 0 0 0 0 0 0 0 0 0 0 0 0.0089893011429193 0 0 0 0 0 0 0 0 0 0 0 0 0 0 0 0.00175734007107364 0 0 0 0.0535851625947099 0 0 0 0 0 0.209038057166048 0 0 0 0 0.0225196644608012 0 0 0 0 0 0 0 0 0 0 0 0 0 0 0 0 0 0 0 0 0 0 0 0 0 0 0 0 0 0 0 0 0 0 0 0 0 0.446653007135972 0.126705938966484 0 0 0 0 0 0.00331548377558037 0 0 0.00504932362581637 0.00782513275763116 0 0.00703031836281548 0 0 0 0 0 0 0 0 0 0 0 0 0 0 0 0 0 0 0 0 0 0 0 0 0 0 0 0 0.00933762908076588 0 0 0.0034357976103396 0 0 0 0 0 0 0 0 0 0 0 0 0.00298433225071525 0 0 0 0 0 0 0 0 0 0 0 0 0 0 0 0 0 0
0 0 0 0 0 0 0 0 0 0 0 0 0 0 0 0 0 0 0 0 0 0 0 0 0 0 0 0 0 0 0 0 0 0 0 0 0 0 0 0 0 0 0 0 0 0 0 0 0 0 0 0 0 0 0 0 0 0 0 0 0 0 0 0 0 0 0 0 0 0 0 0 0 0 0 0 0 0 0 0 0 0 0 0 0 0 0 0 0 0 0 0 0 0 0 0 0 0 0 0.00415600580784346 0 0 0 0 0 0 0 0 0 0 0 0 0 0 0 0 0 0 0 0 0 0 0 0 0 0 0 0 0 0 0 0 0 0 0 0 0 0 0 0 0 0 0 0 0 0 0 0 0 0 0 0 0 0 0 0 0 0 0 0 0 0 0 0 0 0 0 0 0 0 0 0 0 0 0 0 0 0 0 0 0.0477761373759479 0 0 0.0108653160439231 0.0436203743152915 0 0 0 0 0 0 0 0 0 0 0 0 0 0 0 0 0 0 0 0 0 0 0 0 0 0 0 0 0 0 0 0 0 0 0 0 0 0 0 0.128706695715703 0 0 0 0 0 0 0 0 0 0 0 0 0 0.130003405348277 0.00960664466758988 0 0.0186573470792289 0 0 0 0 0 0 0 0 0 0 0 0 0 0 0 0 0 0 0 0 0 0 0 0 0 0 0 0 0 0 0 0 0 0 0 0 0 0 0 0 0 0.10770401997886 0 0 0 0 0 0 0.0118793278827138 0.202520452530236 0.230781219064448 0.0475849376761873 0 0 0 0 0.00613811651375051 0 0 0 0 0 0 0 0 0 0 0 0 0 0 0 0 0 0
0 0 0 0 0 0 0 0 0 0 0 0 0 0 0 0 0 0 0 0 0 0 0 0 0 0 0 0 0 0 0 0 0 0 0 0 0 0 0 0 0 0 0 0 0 0 0 0 0 0 0 0 0 0 0 0 0 0 0 0 0 0 0 0 0 0 0 0 0 0 0 0 0 0 0 0 0 0 0 0 0 0 0 0 0 0 0 0 0 0 0 0 0 0 0 0 0 0 0 0 0 0 0 0 0 0 0 0 0 0 0 0 0 0 0 0 0 0 0 0 0 0 0 0 0 0 0 0 0 0 0 0 0 0 0 0 0 0 0 0 0 0 0 0 0 0 0 0 0 0 0 0 0 0 0 0 0 0 0 0 0 0 0 0 0 0 0 0 0 0 0 0 0 0 0 0 0 0 0.0518531223570188 0 0 0 0 0 0 0 0 0 0 0 0 0 0 0 0 0 0 0 0 0 0 0 0 0 0 0 0 0 0 0 0 0 0 0 0 0 0 0 0 0 0 0 0 0 0.032056151916363 0 0 0 0 0 0 0 0 0 0 0 0 0.247186675012721 0 0.041584106108686 0.251786083995807 0.0648606100487988 0 0 0 0 0 0 0 0 0 0 0 0.00729248192526129 0 0 0 0 0 0 0 0 0 0 0 0 0 0 0 0 0 0 0 0 0 0 0 0 0 0 0 0 0 0 0 0 0 0 0 0 0 0.0443446329266355 0 0.214746767660759 0 0 0 0 0.0397723140891011 0 0 0 0 0 0 0 0 0 0 0 0 0 0 0 0.00451705395884868 0 0
0 0 0 0 0 0 0 0 0 0 0 0 0 0 0 0 0 0 0 0 0 0 0 0 0 0 0 0 0 0 0 0 0 0 0 0 0 0 0 0 0 0 0 0 0 0 0 0 0 0 0 0 0 0 0 0 0 0 0 0 0 0 0 0 0 0 0 0 0 0 0 0 0 0 0 0 0 0 0 0 0 0 0 0 0 0 0 0 0 0 0 0 0 0 0 0 0 0 0 0 0 0 0 0 0 0 0 0 0 0 0 0 0 0 0 0 0 0 0 0 0 0 0 0 0 0 0 0 0 0 0 0 0 0 0 0 0 0 0 0 0 0 0 0 0 0 0 0 0 0 0 0 0 0 0 0 0 0 0 0 0 0 0 0 0 0 0 0 0 0 0 0 0 0 0 0 0 0 0 0 0 0 0 0 0 0 0 0 0 0 0 0 0 0 0 0 0 0 0 0 0 0 0 0 0 0 0 0 0 0 0 0 0 0 0 0 0 0 0 0 0 0 0 0 0 0 0 0 0 0 0 0 0 0 0 0 0 0.124537934315627 0.28352213708596 0 0 0.283943917608072 0 0 0 0 0 0 0 0 0 0 0 0 0 0 0 0 0 0 0 0 0 0 0 0 0 0 0 0 0 0 0 0 0 0 0 0 0 0 0 0 0 0 0 0 0 0 0 0 0 0 0 0.0716803788325352 0 0 0 0 0.158948311059653 0 0 0 0 0 0 0 0 0 0 0 0.0205931275321541 0 0 0 0.0567741935659993 0 0
0 0 0 0 0 0 0 0 0 0 0 0 0 0 0 0 0 0 0 0 0 0 0 0 0 0 0 0 0 0 0 0 0 0 0 0.00156403085276182 0 0 0 0 0 0 0 0 0 0 0 0 0 0 0 0 0 0 0 0 0 0 0 0 0 0 0 0 0 0 0 0 0 0 0 0 0 0 0 0 0 0 0 0 0 0 0.0476505958915462 0.0316875192617553 0.0383483858611281 0 0 0 0 0 0 0 0 0 0 0 0 0 0 0 0 0 0 0 0 0 0 0 0 0 0 0 0 0 0 0 0 0 0 0 0 0 0 0 0 0 0 0 0 0 0 0 0 0 0 0 0 0 0 0 0 0 0 0 0 0 0 0 0 0 0 0 0 0 0 0 0 0 0 0 0 0 0 0 0 0 0 0 0 0.0368031333513623 0 0.0730393675693669 0 0 0 0 0 0 0.00550360875460504 0 0 0 0 0 0 0 0 0.0437320642102506 0.00144822482014458 0.0227404435564141 0 0.0125910262442275 0 0 0 0 0 0.0526856655691614 0 0 0 0 0.00266772741546425 0 0 0 0 0 0 0 0 0 0 0 0 0 0 0 0 0 0 0 0 0 0 0 0 0 0 0 0 0 0 0.00157453008779379 0 0 0.231189414235846 0 0.053165296339679 0 0 0.202177873281094 0 0 0 0 0.00600713651366584 0.00267652467486069 0 0 0.00546041501853878 0.00959648907506278 0 0.0185773285084714 0 0 0.0111884249074807 0 0 0 0 0 0 0 0 0 0 0 0 0 0 0 0 0 0 0 0 0 0 0 0 0 0.00624794547194787 0 0 0.00235609749981286 0 0 0 0 0 0 0 0.0488534652192169 0 0 0 0 0.00938992624752921 0 0 0 0 0 0.00214650497862803 0 0 0 0 0.00289352721352205 0.0022050839601833 0 0 0 0.00564062759618437 0.00529319859117764 0.00289839722111605
0 0 0 0 0 0 0 0 0 0 0 0 0 0 0 0 0 0 0 0 0 0 0 0 0 0 0 0 0 0 0 0 0 0 0 0.00256666300167172 0 0 0 0 0 0 0 0 0 0 0 0 0 0 0 0 0.00238983567530974 0 0 0 0 0 0 0 0 0 0 0 0 0 0 0 0 0 0 0 0 0 0 0.00176429735318735 0 0 0 0 0 0.00177052729357284 0.0572977726093947 0.0418738636445245 0.0440036010572751 0 0 0 0 0 0 0 0 0 0 0 0 0 0 0 0 0 0 0 0 0 0 0 0 0 0 0 0 0 0 0 0 0 0 0 0 0 0 0 0 0 0 0 0 0 0 0 0 0 0 0.00264300384226592 0 0 0 0 0 0 0 0 0 0 0 0 0 0 0 0 0 0 0 0 0 0 0 0 0 0 0 0 0 0 0 0 0 0 0 0.00416807884575236 0 0 0 0 0 0 0.00444849141052577 0 0 0 0 0 0 0 0 0 0 0 0 0.0307545931971264 0 0 0 0 0 0.209653318480091 0 0 0 0 0.0352163639761054 0 0 0 0 0 0 0 0 0 0 0 0 0 0 0 0 0 0 0 0 0 0 0 0 0 0 0 0 0 0 0 0 0 0.116704665917453 0.0133293907448548 0.0243708743446105 0.0156481517094635 0.359771858476756 0 0 0 0 0 0 0 0 0 0 0.00538237641413706 0 0.00364076023275544 0 0 0 0 0 0 0 0 0 0 0 0 0 0 0 0 0 0 0 0 0 0 0 0 0 0 0 0 0.00643884067475773 0 0 0 0 0 0 0 0 0 0 0.00725543430848018 0 0 0 0 0.00633183270845065 0 0 0 0 0 0 0 0 0 0 0 0 0 0 0 0.00257540408147878 0 0
0 0 0 0 0 0 0 0 0 0 0 0 0 0 0 0 0 0 0 0 0 0 0 0 0 0 0 0 0 0 0 0 0 0 0 0 0 0 0 0 0 0 0 0 0 0 0 0 0 0 0 0 0 0 0 0 0 0 0 0 0 0 0 0 0 0 0 0 0 0 0 0 0 0 0 0 0 0 0 0 0 0 0 0 0 0 0 0 0 0 0 0 0 0 0 0 0 0 0 0 0 0 0 0 0 0 0 0 0 0 0 0 0 0 0 0 0 0 0 0 0 0 0 0 0 0 0 0 0 0 0 0 0 0 0 0 0 0 0 0 0 0 0 0 0 0 0 0 0 0 0 0 0 0 0 0 0 0 0 0 0 0 0 0 0 0 0 0 0 0 0 0 0 0 0 0 0 0 0 0 0 0 0 0 0 0 0 0 0 0 0 0 0 0 0 0 0.022846819795917 0 0.0557796041265463 0 0 0 0 0 0 0 0 0 0 0 0 0 0 0 0 0 0 0.0622066875631403 0 0 0 0 0.149036130573261 0 0 0 0 0 0 0 0 0 0 0.00418633470897222 0 0 0 0 0 0 0 0 0 0.0333256100267263 0.0129862525000128 0 0 0.0271323704754202 0.0393787299925476 0.234139915426693 0.0213282809149566 0.099291026159602 0 0.0380795964067128 0 0 0 0 0 0 0 0 0 0 0 0 0 0 0 0 0 0 0 0 0 0 0 0 0 0 0 0 0 0 0 0 0 0 0 0 0 0 0 0 0 0.0221111200952288 0 0 0.0121205320809819 0 0 0 0 0 0.0151885502077609 0 0.0922667279277159 0.0365669779918938 0.0102848020486522 0 0 0 0.00624807070398468 0 0.0054958602732739 0 0
0 0 0 0 0 0 0 0 0 0 0 0 0 0 0 0 0 0 0 0 0 0 0 0 0 0 0 0 0 0 0 0 0 0 0 0 0 0 0 0 0 0 0 0 0 0 0 0 0 0 0 0 0 0 0 0 0 0 0 0 0 0 0 0 0 0 0 0 0 0 0 0 0 0 0 0 0 0 0 0 0 0 0 0 0 0 0 0 0 0 0 0 0 0 0 0 0 0 0 0 0 0 0 0 0 0 0 0 0 0 0 0 0 0 0 0 0 0 0 0 0 0 0 0 0 0 0 0 0 0 0 0 0 0 0 0 0 0 0 0 0 0 0 0 0 0 0 0 0 0 0 0 0 0 0 0 0 0 0 0 0.00951684890345486 0 0 0 0 0 0 0 0 0 0 0 0 0 0 0 0 0 0 0.00288528270769316 0 0 0 0 0 0 0 0 0.00428019207660172 0 0 0 0 0 0.00928946528969212 0 0 0 0.107888153025305 0 0 0 0 0 0 0 0 0 0 0 0 0 0 0 0 0 0 0 0 0 0 0 0.0191192985757268 0 0 0 0 0 0 0 0 0 0 0.00708413457899775 0 0 0 0 0 0 0 0 0.0331565867569186 0 0.138849037748356 0 0 0.0209325333746252 0.194469803902255 0.114651583575347 0 0.0167933019615246 0 0.0378305563514714 0 0 0 0 0 0 0 0 0 0 0 0 0 0 0 0 0 0 0 0 0 0 0 0 0 0 0 0 0 0 0 0.012093142818249 0.0280785834155601 0 0.0101857906103324 0 0 0 0 0 0.0355483094855977 0.064355006819114 0.0144716739162368 0 0.0219021312486303 0 0 0 0.00408105243912285 0.00470533638293539 0.0295829783153366 0.00343357630635136 0.0101542046943063 0.0244161594917914 0 0 0 0 0.0121445197136491 0 0.00810075551481801 0 0
0 0 0 0 0 0 0 0 0 0 0 0 0 0 0 0 0 0 0 0 0 0 0 0 0 0 0 0 0 0 0 0 0 0 0 0 0 0 0 0 0 0 0 0 0 0 0 0 0 0 0 0 0 0 0 0 0 0 0 0 0 0 0 0 0 0 0 0 0 0 0 0 0 0 0 0 0 0 0 0 0 0 0 0 0 0 0 0 0 0 0 0 0 0 0 0 0 0 0 0 0 0 0 0 0 0 0 0 0 0 0 0 0 0 0 0 0 0 0 0 0 0 0 0 0 0 0 0 0 0 0 0 0 0 0 0 0 0 0 0 0 0 0 0 0 0 0 0 0 0 0 0 0 0 0 0 0 0 0 0 0 0 0 0 0 0 0 0 0 0 0 0 0 0 0 0 0 0.0222394200090904 0.0116792871145369 0 0 0 0 0 0 0 0 0 0 0 0 0 0 0.00636070851993239 0 0 0 0 0.0374373713635088 0 0 0 0 0 0 0 0 0.0716282273332383 0 0 0 0 0 0 0 0 0 0 0 0 0 0 0.00690564121165458 0 0 0 0 0 0 0 0 0 0 0 0 0 0 0 0 0 0 0 0.0174428991132751 0.18745023610326 0 0 0 0.0264203184270776 0.157184793486439 0.0614648186000796 0 0.151778843372231 0 0.0470178861566858 0 0 0.00611200486028137 0 0 0 0 0 0 0 0 0 0 0 0 0 0 0 0 0 0 0 0 0 0 0 0 0 0 0 0 0 0 0 0.00549153737546982 0.00486761771203853 0 0 0 0 0.0221858309099745 0.0406024849346053 0.00563365479939892 0 0.0375370016922903 0 0 0 0 0.0060459735988262 0.0161462957894491 0 0 0 0 0 0 0 0.0205383226684603 0 0.0244809822235244 0 0.00534784262467139
0 0 0 0 0 0 0 0 0 0 0 0 0 0 0 0 0 0 0 0 0 0 0 0 0 0 0 0 0 0 0 0 0 0 0 0 0 0 0 0 0 0 0 0 0 0 0 0 0 0 0 0 0 0 0 0 0 0 0 0 0 0 0 0 0 0 0 0 0 0 0 0 0 0 0 0 0 0 0 0 0 0 0 0 0 0 0 0 0 0 0 0 0 0 0 0 0 0 0 0 0 0 0 0 0 0 0 0 0 0 0 0 0 0 0 0 0 0 0 0 0 0 0 0 0 0 0 0 0 0 0 0 0 0 0 0 0 0 0 0 0 0 0 0 0 0 0 0 0 0 0 0 0 0 0 0 0 0 0 0 0 0 0 0 0 0 0 0 0 0 0 0 0 0 0 0 0 0 0 0 0 0 0 0 0 0 0 0.00231262873153764 0.00238858975591259 0.00685494421560005 0 0 0 0 0 0 0 0 0 0 0 0 0 0 0 0 0 0 0 0 0 0 0 0 0 0 0 0 0 0 0 0 0 0 0 0 0 0 0 0 0 0 0 0 0.0492727938118241 0.0879800979137735 0 0 0 0 0 0 0 0 0 0 0.028009555299931 0 0.00224095780284342 0 0.0145641550470504 0.0421556831273667 0.0732897849028023 0.00188300703281589 0.115217636808343 0.0608182640804483 0.102623335193271 0.0135909970327005 0.0650206894726851 0 0 0 0 0 0 0 0 0 0 0 0 0 0 0 0 0 0 0 0 0 0 0 0 0 0 0 0 0 0 0 0 0 0 0 0 0 0.00129442340516447 0.108547465876499 0.0395934277850159 0.138625332890854 0.00226408765428834 0 0.00159020997052028 0.00522684139057103 0 0.000558760762466821 0 0 0 0 0.00150277823052386 0.00313671345038523 0.00510671268528767 0 0 0 0.0243301256695165
0 0 0 0 0 0 0 0 0 0 0 0 0 0 0 0 0 0 0 0 0 0 0 0 0 0 0 0 0 0 0 0 0 0 0 0 0 0 0 0 0 0 0 0 0 0 0 0 0 0 0 0 0 0 0 0 0 0 0 0 0 0 0 0 0 0 0 0 0 0 0 0 0 0 0 0 0 0 0 0 0 0 0 0 0 0 0 0 0 0 0 0 0 0 0 0 0 0 0 0 0 0 0 0 0 0 0 0 0 0 0 0 0 0 0 0 0 0 0 0 0 0 0 0 0 0 0 0 0 0 0 0 0 0 0 0 0 0 0 0 0 0 0 0 0 0 0 0 0 0 0 0 0 0 0 0 0 0 0 0.008407912596248 0 0 0.0101602471108671 0 0 0.0147571273303192 0 0 0 0 0 0 0 0 0 0 0 0 0 0 0 0 0 0 0 0 0 0 0 0 0 0 0 0 0 0 0 0 0 0 0 0 0 0 0 0 0 0 0 0 0 0 0 0 0.00740509245001505 0 0 0 0 0 0 0 0 0 0 0 0 0 0 0 0 0 0 0.0126438554992235 0 0.0301697858593399 0 0 0 0 0.0175493600890895 0 0 0 0 0.092183460430539 0 0 0 0 0.170770243907294 0 0.121174805298513 0 0.328884051178359 0 0.0181838085138747 0 0 0.0517826236796599 0 0 0 0 0 0 0 0 0 0 0.0144107129934597 0 0 0 0 0 0 0 0 0 0.00636378295540017 0 0 0 0 0 0 0.00429771673423361 0 0 0 0 0 0 0 0 0 0.0256846447858417 0.00459646270767387 0.0309897051404013 0 0.0230234911809793 0 0 0 0 0 0 0 0 0 0 0 0 0 0 0.00656110955866839
0 0 0 0 0 0 0 0 0 0 0 0 0 0 0 0 0 0 0 0 0 0 0 0 0 0 0 0 0 0 0 0 0 0 0 0 0 0 0 0 0 0 0 0 0 0 0 0 0 0 0 0 0 0 0 0 0 0 0 0 0 0 0 0 0 0 0 0 0 0 0 0 0 0 0 0 0 0 0 0 0 0 0 0 0 0 0 0 0 0 0 0 0 0 0 0 0 0 0 0 0 0 0 0 0 0 0 0 0 0 0 0 0 0 0 0 0 0 0 0 0 0 0 0 0 0 0 0 0 0 0 0 0 0 0 0 0 0 0 0 0 0 0 0 0 0 0 0 0 0 0 0 0 0 0 0 0 0 0 0 0 0 0 0 0 0 0 0 0 0 0 0 0 0 0 0 0 0 0 0 0 0 0 0 0 0 0 0 0 0 0 0 0 0 0 0 0 0 0 0 0 0 0 0 0 0 0 0 0 0 0 0 0 0 0.00251651926636459 0 0 0 0 0 0 0 0 0 0 0 0 0 0 0 0 0 0 0.045390018081479 0.00681613912544883 0.0019629023373088 0.00455382901285763 0 0 0 0.0071023714486248 0 0.0223661381860684 0.0173433643977081 0.0162146092376749 0 0 0 0.169463666819227 0.111960924249785 0.075236533137474 0.310188353049722 0.0118092012582382 0.0622227176070591 0.0297455039926047 0.0128350659551351 0.00209806300517025 0 0 0.0279411106043886 0 0 0 0 0 0 0 0 0 0 0.0176993330439243 0 0 0 0 0 0 0 0 0 0 0 0 0 0 0 0 0 0 0 0 0 0 0 0 0.0101178626924557 0 0 0.00520710374062107 0 0 0 0 0.00265331883226069 0 0 0.00342051162418488 0.0070139689492855 0 0 0 0 0.00850907667333073 0 0.00233703408675907 0 0.00527475958483863
0 0 0 0 0 0 0 0 0 0 0 0 0 0 0 0 0 0 0 0 0 0 0 0 0 0 0 0 0 0 0 0 0 0 0 0 0 0 0 0 0 0 0 0 0 0 0 0 0 0 0 0 0 0 0 0 0 0 0 0 0 0 0 0 0 0 0 0 0 0 0 0 0 0 0 0 0 0 0 0 0 0 0 0 0 0 0 0 0 0 0 0 0 0 0 0 0 0 0 0 0 0 0 0 0 0 0 0 0 0 0 0 0 0 0 0 0 0 0 0 0 0 0 0 0 0 0 0 0 0 0 0 0 0 0 0 0 0 0 0 0 0 0 0 0 0 0 0 0 0 0 0 0 0 0 0 0 0 0 0 0 0 0 0 0 0 0 0 0 0 0 0 0 0 0.000561158415732843 0 0 0 0 0 0 0 0 0 0 0 0 0 0.00173750404591664 0 0.00099316255910577 0 0 0.002826115831828 0.00176912470191254 0.000727946832235261 0.010246586280456 0 0.00851270824900194 0 0 0 0 0 0 0 0 0 0 0 0 0 0 0 0 0 0 0.00774415086168861 0.00534257002619514 0.00168780253883736 0 0 0.0210051953598247 0 0 0 0 0 0 0.00125847643980025 0 0.00129980688773583 0 0.00533498460313553 0.00802270604879116 0.000520691656482469 0 0 0 0 0 0 0.00678436357822512 0.0336750210674495 0.0201615125843145 0.00140011259288835 0 0.0354177315956958 0 0.177201711116742 0.0364677069940385 0.200999576311584 0.0647737639308022 0.0978913611131827 0 0.018509843551609 0.00108740073726904 0.00243919630801356 0.00334035864638648 0.00258152550048768 0 0 0 0 0 0 0 0 0 0 0.00161969617179557 0 0 0 0 0 0 0 0 0 0 0 0 0 0 0 0 0 0 0 0 0 0 0 0.00176528815805104 0.00681549974140204 0.00374493846588077 0.00155198340401158 0.0180453555963487 0.00108969650821252 0 0 0 0.00181903424536063 0.029309530199598 0.00219952438630842 0.0379356904006321 0.0790812901289751 0 0.00394952552670721 0.00363364715277653 0.00817663641819734 0.0060688552191005 0 0.00946636833481521 0 0.00140556297445794
0 0 0 0 0 0 0 0 0 0 0 0 0 0 0 0 0 0 0 0 0 0 0 0 0 0 0 0 0 0 0 0 0 0 0 0 0 0 0 0 0 0 0 0 0 0 0 0 0 0 0 0 0 0 0 0 0 0 0 0 0 0 0 0 0 0 0 0 0 0 0 0 0 0 0 0 0 0 0 0 0 0 0 0 0 0 0 0 0 0 0 0 0 0 0 0 0 0 0 0 0 0 0 0 0 0 0 0 0 0 0 0 0 0 0 0 0 0 0 0 0 0 0 0 0 0 0 0 0 0 0 0 0 0 0 0 0 0 0 0 0 0 0 0 0 0 0 0 0 0 0 0 0 0 0 0 0 0 0 0 0 0 0 0 0 0 0 0 0 0 0 0 0 0 0 0 0 0 0 0 0 0 0 0 0 0 0 0 0 0 0 0 0 0 0 0 0.00487700537053525 0 0.0230059458200615 0 0 0 0 0 0 0 0 0.00308511453686972 0 0 0 0 0 0 0 0 0 0.00875014145801703 0.0015420928162217 0 0 0 0.042439904286131 0 0 0 0 0 0 0 0 0.0021222690593632 0 0.0108318547098868 0 0 0 0 0 0 0 0 0.0471290670802975 0.0231953929823568 0.00921096567821287 0 0 0.0273386204406141 0.20703028914197 0 0.0232755068049257 0.138853629166262 0.0322440359920878 0.0976654970163028 0 0 0 0 0 0 0 0 0 0 0 0 0 0 0 0 0 0 0 0 0 0 0 0 0 0 0 0 0 0 0 0 0 0 0 0 0 0 0 0 0 0.0183933639116403 0 0 0.00988312844031412 0 0 0 0 0 0.0140074491048481 0 0.0391197374400268 0.202761096561525 0 0 0 0.00265288529211031 0.00460732374904268 0 0.00597768314037569 0 0
0 0 0 0 0 0 0 0 0 0 0 0 0 0 0 0 0 0 0 0 0 0 0 0 0 0 0 0 0 0 0 0 0 0 0 0 0 0 0 0 0 0 0 0 0 0 0 0 0 0 0 0 0 0 0 0 0 0 0 0 0 0 0 0 0 0 0 0 0 0 0 0 0 0 0 0 0 0 0 0 0 0 0 0 0 0 0 0 0 0 0 0 0 0 0 0 0 0 0 0 0 0 0 0 0 0 0 0 0 0 0 0 0 0 0 0 0 0 0 0 0 0 0 0 0 0 0 0 0 0 0 0 0 0 0 0 0 0 0 0 0 0 0 0 0 0 0 0 0 0 0 0 0 0 0 0 0 0 0 0 0 0 0 0 0 0 0 0 0 0 0 0 0 0 0 0 0 0 0 0 0 0 0 0 0 0 0 0 0 0 0 0 0 0 0 0 0 0 0 0 0 0 0 0 0 0 0 0 0 0 0 0 0 0 0.00289559596600039 0 0 0 0 0 0 0 0 0 0 0 0 0 0 0 0 0 0 0.0043720583956053 0.0125691049108232 0.0101136894961753 0.00416989275777049 0 0 0 0.0087120357562135 0 0.0105711195399 0 0 0.0261777490382452 0.0932636507682716 0.0452366714436382 0.104912244878497 0.0573127031011483 0 0.23987403645072 0.141828261841709 0.0286417007031902 0.0495314507563169 0.0384950240967648 0.00904649608911096 0.00816799049511613 0.00803400868628831 0.015505801960107 0 0 0 0 0 0 0 0 0 0 0.0102081562205523 0 0 0 0 0 0 0 0 0 0 0 0 0 0 0 0 0 0 0 0 0 0 0 0 0 0 0.00837275422539523 0.00698250264346025 0.010815622712402 0 0 0.00236439728148743 0.0033376446142252 0 0.00139419326365995 0.00302822674413998 0.0064707742913374 0 0 0.00884671217632649 0.00854498829475249 0.0030089636306193 0 0.00179630825961715 0 0.00539746851041315
0 0 0 0 0 0 0 0 0 0 0 0 0 0 0 0 0 0 0 0 0 0 0 0 0 0 0 0 0 0 0 0 0 0 0 0 0 0 0 0 0 0 0 0 0 0 0 0 0 0 0 0 0 0 0 0 0 0 0 0 0 0 0 0 0 0 0 0 0 0 0 0 0 0 0 0 0 0 0 0 0 0 0 0 0 0 0 0 0 0 0 0 0 0 0 0 0 0 0 0 0 0 0 0 0 0 0 0 0 0 0 0 0 0 0 0 0 0 0 0 0 0 0 0 0 0 0 0 0 0 0 0 0 0 0 0 0 0 0 0 0 0 0 0 0 0 0 0 0 0 0 0 0 0 0 0 0 0 0 0.000631488079288685 0 0 0 0 0 0 0 0 0 0 0 0 0 0 0.000570391364588942 0 0 0 0 0 0 0 0 0 0 0 0 0 0.00110104733003943 0 0.00084023822748776 0 0 0.000324051873884518 0 0.000421719538398661 0.00216538324478747 0 0 0 0 0 0 0 0 0 0 0 0 0 0 0 0 0 0.00124731902822978 0 0 0.00168892330123927 0 0.00115273441913397 0 0 0.0015779870732303 0 0 0 0 0 0 0.00129927801925759 0 0.000372495385215222 0.000293266208042461 0.0114761445048803 0.0302302748720356 0.00749923705511592 0.00113190337079372 0 0 0 0.00268183670095764 0.000845279735626251 0.00861987743498402 0.00146533013165243 0.00980996605319512 0.0132717776607072 0 0.0326673054349906 0.101283529038905 0.0598873286114466 0.0420154677769908 0 0.178301478528657 0.0817061307305756 0.0295011905597772 0.0616675786099658 0.00586034831525813 0.0188107931258483 0.0385791482251725 0.011690823139955 0 0 0.000290399429907639 0 0 0 0 0 0 0 0.00623403049952678 0 0 0 0 0 0 0 0 0 0 0 0 0 0 0.000763234124436001 0 0 0 0 0 0 0 0 0 0 0.00522331935057295 0.00812821039083294 0.0108347659712739 0.0113894644109077 0 0.000626510088793366 0.00107956148131024 0.00220699413902017 0.0177627806709821 0.00676655363278453 0.00942238582216868 0.0622186715877383 0 0.00568926139654524 0.0244887102166506 0.0429598847762161 0.00530400234861356 0.000648307630916063 0.0122551739557847 0 0.0030187053647045
0 0 0 0 0 0 0 0 0 0 0 0 0 0 0 0 0 0 0 0 0 0 0 0 0 0 0 0 0 0 0 0 0 0 0 0 0 0 0 0 0 0 0 0 0 0 0 0 0 0 0 0 0 0 0 0 0 0 0 0 0 0 0 0 0 0 0 0 0 0 0 0 0 0 0 0 0 0 0 0 0 0 0 0 0 0 0 0 0 0 0 0 0 0 0 0 0 0 0 0 0 0 0 0 0 0 0 0 0 0 0 0 0 0 0 0 0 0 0 0 0 0 0 0 0 0 0 0 0 0 0 0 0 0 0 0 0 0 0 0 0 0 0 0 0 0 0 0 0 0 0 0 0 0 0 0 0 0 0 0 0 0 0 0 0 0 0 0 0 0 0 0 0 0 0 0 0 0 0 0 0 0 0 0 0 0 0 0 0 0.000756470711183799 0 0 0 0 0 0 0.00182629506187538 0 0 0 0 0 0 0 0 0 0 0 0 0 0 0 0 0 0 0 0 0.00121405092961053 0.000474707344536581 0.000877819830855162 0 0 0.00261337932764419 0 0 0 0 0 0 0.00114954728125742 0 0.000731350208958021 0 0 0.0218844154927168 0.0127496802611097 0 0 0 0 0 0 0 0 0 0.0350785765522101 0.0176223593179651 0.00189074908594871 0.0496213260669011 0.021142320483964 0.0377671566041813 0.271069399218468 0 0.0709038582878638 0.0153135577166987 0.0558753516710038 0.0153805595337503 0.0200332235007453 0.054465945317087 0.0012874551574094 0 0 0 0 0 0 0 0 0 0 0.000639662816239575 0 0 0 0 0 0 0 0 0 0 0 0 0 0 0 0 0 0 0 0 0 0 0 0 0 0.0043686011416586 0.025075872602457 0.013787472983248 0.0274425808879683 0.000888230597038218 0 0.000723269629578686 0.0020657325690391 0.0156698166340849 0.00842885411146411 0.0139450410261836 0.0834545435466219 0 0.00519770620281807 0.0182954149471668 0.0520835755719866 0.00300343671291301 0 0.00940494608473628 0 0.00379568697085325
0 0 0 0 0 0 0 0 0 0 0 0 0 0 0 0 0 0 0 0 0 0 0 0 0 0 0 0 0 0 0 0 0 0 0 0 0 0 0 0 0 0 0 0 0 0.000285843083640666 0 0 0 0 0 0 0 0 0 0 0 0 0 0 0 0 0 0 0 0 0 0 0 0 0 0 0 0 0 0 0 0 0 0 0 0 0 0 0 0 0 0 0 0 0 0 0 0 0 0 0 0 0 0 0 0 0 0 0 0 0 0 0 0 0 0 0 0 0 0 0 0 0 0 0 0 0 0 0 0 0 0 0 0.000209902682315235 0 0 0 0 0 0 0 0 0 0 0 0 0 0 0 0 0 0 0 0 0 0 0 0 0 0 0 0 0 0 0 0 0 0.000278967831833384 0 0 0 0 0 0 0 0 0 0 0.000447346503409745 0 0 0 0.000579547943399831 0.000713063512945266 0 0 0 0.000520877479719011 0 0 0 0 0.000771034671270493 0 0 0 0 0.00122569260177965 0 0 0.00955827264114903 0 0.00256971568954181 0 0 0 0 0 0 0 0 0 0 0 0 0 0 0 0.000663226743202684 0.000371032254457139 0 0.00934462536794306 0.00210644647416681 0.001718454202628 0 0 0.0171460366084852 0 0 0 0 0.000250386694455719 0 0.00212812344677025 0.00022558761070994 0.00267953720996799 0.000389340780315093 0.00944980605839274 0.00137029424944711 0.000611826250884196 0.00243308302360934 0 0.00102957059633449 0 0.0124213132686627 0.00136798950978733 0.00790947624078323 0.00789780503716322 0.00727082451892283 0.00141836891779107 0 0.0156783768434855 0.118019113391797 0.100782045275769 0.0120029793652653 0.195487477199545 0.111585719216502 0 0 0.0143623849098825 0.000758190634163321 0.015185193040353 0.021437483199483 0 0 0 0 0 0 0 0 0 0 0 0 0 0 0 0 0 0 0 0 0 0 0 0 0 0 0.00229140706103345 0 0 0 0 0 0 0 0.00109346184479613 0 0 0.00488154075652068 0.00281244128517508 0.0121418424399435 0.0029719243700406 0 0 0 0.000740183495644901 0.0280346888097725 0.00891932484868526 0.0273286602121751 0.109417090306951 0 0.00455101588061984 0.0224989950315832 0.0413996907411715 0.00355385667934917 0 0.0143660586033091 0 0.000335434851098399
0 0 0 0 0 0 0 0 0 0 0 0 0 0 0 0 0 0 0 0 0 0 0 0 0 0 0 0 0 0 0 0 0 0 0 0 0 0 0 0 0 0 0 0 0 0 0 0 0 0 0 0 0 0 0 0 0 0 0 0 0 0 0 0 0 0 0 0 0 0 0 0 0 0 0 0 0 0 0 0 0 0 0 0 0 0 0 0 0 0 0 0 0 0 0 0 0 0 0 0 0 0 0 0 0 0 0 0 0 0 0 0 0 0 0 0 0 0 0 0 0 0 0 0 0 0 0 0 0 0 0 0 0 0 0 0 0 0 0 0 0 0 0 0 0 0 0 0 0 0 0 0 0 0 0 0 0 0 0 0 0 0 0 0 0 0 0 0 0 0 0 0 0 0 0 0 0 0 0 0 0 0 0 0 0 0 0 0.0014038082398212 0.00334789883279953 0.0047864476740613 0 0 0 0 0 0 0 0 0 0 0 0 0 0 0 0 0 0 0 0 0 0 0 0 0.0017861500939756 0 0 0 0 0 0 0 0 0 0 0 0 0 0 0 0 0 0 0.0041170427744107 0.0535583023341348 0.0562950355914887 0 0 0 0 0 0 0 0 0 0.164130642337125 0.142353033444699 0.014174472242966 0 0 0.0392558827783321 0.133486480508391 0.0455772681774495 0 0 0.109245111274749 0.0524305336386256 0.0105767107171561 0.00919570620691983 0.00805124858567679 0 0 0.00177075552172604 0 0 0 0 0 0 0 0.00290953829965418 0 0 0 0 0 0 0 0 0 0 0 0 0 0 0 0 0 0 0 0 0 0 0 0 0 0 0.0274828750799673 0.0111964190207019 0.0651435764677282 0 0 0.00184540919905626 0.00266093284315497 0 0 0 0 0 0 0.00210151238947667 0.00537393660204607 0.00158795841790638 0 0.00317251864138734 0 0.0209827920644128
0 0 0 0 0 0 0 0 0 0 0 0 0 0 0 0 0 0 0 0 0 0 0 0 0 0 0 0 0 0 0 0 0 0 0 0 0 0 0 0 0 0 0 0 0 0 0 0 0 0 0 0 0 0 0 0 0 0 0 0 0 0 0 0 0 0 0 0 0 0 0 0 0 0 0 0 0 0 0 0 0 0 0 0 0 0 0 0 0 0 0 0 0 0 0 0 0 0 0 0 0 0 0 0 0 0 0 0 0 0 0 0 0 0 0 0 0 0 0 0 0 0 0 0 0 0 0 0 0 0 0 0 0 0 0 0 0 0 0 0 0 0 0 0 0 0 0 0 0 0 0 0 0 0 0 0 0 0 0 0 0 0 0 0 0 0 0 0 0 0 0 0 0 0 0 0 0 0 0 0 0 0 0 0 0 0 0 0 0 0 0.000939496803954122 0 0 0 0 0 0 0 0 0 0 0 0 0 0 0 0 0 0 0 0 0 0 0 0 0 0 0 0 0 0 0 0 0 0 0 0 0 0 0 0 0 0 0 0.14391774028879 0.0410511738340461 0 0 0 0 0 0 0 0 0 0.0722580729588496 0 0.00510111741602818 0.035198634874714 0 0.0254454388162995 0.232721380918777 0.138699249125744 0.0226538308434579 0.0911136953133044 0 0.0061183532136743 0.0523311708003067 0.0709537559760774 0 0 0 0 0 0 0 0 0 0 0 0 0 0 0 0 0 0 0 0 0 0 0 0 0 0 0 0 0 0 0 0 0 0 0 0 0 0 0.0130411923824763 0.00466491050369283 0.0187151923463003 0 0 0 0 0 0 0 0 0 0.00755429393812155 0.00328810262856634 0.00695609059859856 0 0 0.00450260225046461 0 0.00277450416775668
0 0 0 0.000549547196980021 0 0 0 0 0 0 0 0 0 0 0 0.000679653549179185 0 0 0 0 0 0 0 0 0 0 0 0 0 0 0 0.000232167626177121 0.00349502995812073 0.0102256429048525 0 0 0 0.000463044397455388 0 0 0 0 0 0 0 0 0 0 0 0 0.000564791957810666 0 0 0 0.0137387110117131 0 0.00234948307634515 0.00054298673258514 0 0 0 0 0 0 0 0 0 0 0 0 0 0.000879628354459833 0 0 0 0.000368904218262931 0 0 0 0 0 0 0 0 0 0 0.00060908913061281 0 0.000437205304780303 0.0018297929448905 0 0 0 0 0 0.000283974749708075 0 0 0 0 0.00394112562066617 0.00411132851037061 0.00137432490030362 0.00208286178062348 0 0 0 0 0 0 0 0 0 0 0 0 0 0 0 0 0 0 0 0 0 0 0 0 0 0 0.00056828176051343 0 0 0 0 0 0 0.000606095766795579 0.000334947660597557 0.0224116422548517 0 0 0 0 0.00973703953214134 0 0 0.0119683947274291 0 0 0.00330277357250737 0.0044387698585216 0.000179356226900002 0.00254948903132321 0.0063435186593949 0.000587434346961055 0 0 0 0 0 0 0 0 0 0 0.000445569395096086 0 0 0.00254629634147492 0.000574891264819538 0.00658713287482337 0 0 0 0 0 0.00236790474335391 0.000472521360154024 0 0 0 0 0 0 0 0 0.0256154658447564 0.0528197275516434 0.0274642562489548 0 0.0010614701117813 0 0 0 0.00228615748110124 0 0.00167059700240486 0.000441698554121137 0 0 0 0.00147708529824247 0 0 0 0 0.00181171418054549 0 0 0 0 0 0 0 0 0 0 0 0 0 0 0 0 0 0 0 0 0 0 0 0 0 0 0.00213287509407928 0.0189251313257407 0 0 0 0 0.00352938545790725 0 0 0 0.000445913006811731 0.0364694551344503 0.00196345614834784 0.000249411535552417 0.000618505392255507 0 0.00178861366159924 0.00661505734604654 0.0114197545703757 0.000357704416125191 0.0130796680512476 0.00183006004812481 0 0.00287486738482569 0.00794362544242631 0 0 0 0 0 0 0 0 0 0 0 0 0 0 0 0 0 0 0 0 0 0 0 0.00218598534374171 0 0 0 0 0 0 0 0 0 0 0 0.00257565799540076 0.006234833512199 0.0135327914203439 0.0396410802516971 0.113372510833269 0.092918551384454 0.00778930960532798 0 0.0308479485177754 0.0871627782753687 0 0 0 0 0 0.0010743103512773 0 0.00076017612831686 0.0423441482511623 0.00125325918164768 0.00269843567493231 0.0252162134173008 0.180719000262762
0 0 0 0 0 0 0 0 0 0 0 0 0 0 0 0 0 0 0 0 0 0 0 0 0 0 0 0 0 0 0 0 0 0 0 0 0 0 0 0 0 0 0 0 0 0 0 0 0 0 0 0 0 0 0 0 0 0 0 0 0 0 0 0 0 0 0 0 0 0 0 0 0 0 0 0 0 0 0 0 0 0 0 0 0 0 0 0 0 0 0 0 0 0 0 0 0 0 0 0 0 0 0 0 0 0 0 0 0 0 0 0 0 0 0 0 0 0 0 0 0 0 0 0 0 0 0 0 0 0 0 0 0 0 0 0 0 0 0 0 0 0 0 0 0 0 0 0 0 0 0 0 0 0 0 0 0 0 0 0 0 0 0 0 0 0 0 0 0 0 0 0 0 0 0 0 0 0 0 0 0 0 0 0 0 0 0 0 0 0 0 0 0 0 0 0 0 0 0 0 0 0 0 0 0 0 0 0 0 0 0 0 0 0 0 0 0 0 0 0 0 0 0 0 0 0 0 0 0 0 0 0 0 0 0.0223940001133105 0.0170308230717769 0 0 0 0 0 0 0 0 0 0.0298439596732143 0 0 0.0085727981446752 0 0.00997868571219197 0.131201641306298 0.0919088745938212 0.0442678246058544 0.0163036576446651 0.0967193174165399 0.0177639602486596 0 0.173548719581149 0 0 0 0 0 0 0 0 0 0 0 0 0 0 0 0 0 0 0 0 0 0 0 0 0 0 0 0 0 0 0 0 0 0 0 0 0 0 0.0608315628494953 0.027771657907965 0.0758605916460159 0 0 0 0 0 0 0 0 0 0.0650457824924308 0.0552525792929804 0.0507799431656601 0 0 0.00283099261760124 0 0.00209262791569496
0 0 0 0 0 0 0 0 0 0 0 0 0 0 0 0 0 0 0 0 0 0 0 0 0 0 0 0 0 0 0 0 0 0 0 0 0 0 0 0 0 0 0 0 0 0 0 0 0 0 0 0 0 0 0 0 0 0 0 0 0 0 0 0 0 0 0 0 0 0 0 0 0 0 0 0 0 0 0 0 0 0 0 0 0 0 0 0 0 0 0 0 0 0 0 0 0 0 0 0 0 0 0 0 0 0 0 0 0 0 0 0 0 0 0 0 0 0 0 0 0 0 0 0 0 0 0 0 0 0 0 0 0 0 0 0 0 0 0 0 0 0 0 0 0 0 0 0 0 0 0 0 0 0 0 0 0 0 0 0 0 0 0 0 0 0 0 0 0 0 0 0 0 0 0 0 0 0 0 0 0 0 0 0 0 0 0 0 0 0 0 0 0 0 0 0 0 0 0 0 0 0 0 0 0 0 0 0 0 0 0 0 0 0 0 0 0 0 0 0 0 0 0 0 0 0 0 0 0 0 0 0 0 0 0.0203958453580346 0.0123165814410038 0 0 0 0 0 0 0 0 0 0.0524642820641886 0 0 0.00431395866415559 0 0.00360659565051617 0.0988762148583586 0.0918202973262586 0.0229640612937637 0.00520866643058197 0.0481875891251434 0.0180363133552361 0.0637717670293204 0 0 0 0 0 0 0 0 0 0 0 0 0 0 0 0 0 0 0 0 0 0 0 0 0 0 0 0 0 0 0 0 0 0 0 0 0 0 0.00761573664261977 0.0670224452517183 0.029498432220233 0.0454902484237775 0.00240407399593421 0 0.00189767259989485 0.00379775290714318 0.00809177558768866 0.0214410173699099 0 0.00798540148240109 0 0.0213720272404127 0.063268450596475 0.241871670749392 0.0120453502770854 0.00269067637874931 0.0189153395568901 0 0.0026297561231131
0 0 0 0 0.0180875706595159 0 0 0 0.00227338336434554 0 0 0 0.00989179592072657 0 0 0 0 0 0 0 0 0 0 0 0 0 0 0 0.00719007311327015 0 0 0 0 0 0 0 0 0.00249145042209827 0 0 0 0 0 0 0 0 0 0 0 0 0 0 0 0 0 0.00237152229907696 0 0 0 0 0 0 0 0 0 0 0 0 0 0 0 0 0 0 0 0 0 0 0 0 0 0 0 0 0 0.00650325683369567 0.00403644136453774 0 0 0 0 0 0 0 0 0 0 0 0 0 0 0 0 0 0.0113559832311197 0 0 0 0 0 0 0 0 0 0.00924069480311266 0.0515698927980485 0.00381482830911565 0 0.0053006497560291 0.00362274107552525 0 0 0 0 0 0 0 0 0 0 0 0.00494845477352282 0 0.0118557531686083 0 0 0 0 0 0 0 0 0 0 0 0 0 0 0 0 0 0 0 0 0 0 0 0 0 0 0 0 0 0 0 0 0 0.227077643461629 0 0 0 0 0.00716253195307491 0 0 0 0 0 0 0 0 0 0 0.00294555714927875 0 0 0 0.00103875842320228 0 0.000809339384949012 0.0131462484510977 0 0 0 0 0 0 0 0 0 0 0 0 0 0 0 0 0 0 0 0.0176167168965566 0 0 0 0 0 0 0 0 0 0 0 0 0 0 0 0 0 0 0 0 0 0 0.00738678916372009 0 0 0 0 0 0 0 0 0 0 0 0 0.0378153884524067 0.0224641418425141 0.00993066757962898 0 0.0207337823217256 0.0892490151548516 0.0064649460423337 0 0.0135838800526117 0 0 0 0 0 0 0 0.162664710504709 0 0 0 0 0 0 0 0.171823944676836 0 0.00886447990313082 0 0 0 0 0 0 0 0 0 0 0 0 0 0 0 0 0 0 0 0 0 0 0 0 0 0 0 0 0.0246669666933943 0 0 0 0 0 0 0 0 0 0 0 0 0 0 0
0 0 0 0 0 0 0 0 0 0 0 0 0.0234340995900003 0 0 0 0 0 0 0 0 0 0 0 0 0 0 0 0 0 0 0 0 0 0 0 0 0 0 0 0 0 0 0 0 0 0 0 0 0 0 0 0 0 0 0 0 0 0 0 0 0 0 0 0 0 0 0 0 0 0 0 0 0 0 0 0 0 0 0 0 0 0 0 0 0 0 0 0 0 0 0 0 0 0 0 0 0 0 0 0 0 0 0 0 0 0 0 0 0 0 0 0.00704238826344935 0 0 0.0384342817569348 0.0158509007614495 0 0 0.0237129768989474 0 0 0 0 0 0 0 0 0 0 0 0 0 0 0 0 0 0 0 0 0 0 0 0 0 0 0 0 0 0 0 0 0 0 0 0 0 0 0 0 0 0 0 0 0 0 0 0.132663514706708 0 0 0 0 0 0 0.0187534003080626 0 0 0 0 0 0 0 0 0 0 0 0 0 0 0 0 0 0 0 0 0 0 0 0 0 0 0 0 0 0 0 0 0 0 0 0.0314293815170876 0 0 0 0 0 0 0 0 0 0 0 0 0 0 0 0 0 0 0 0 0 0 0 0 0 0 0 0 0 0 0 0 0 0 0 0 0 0 0 0 0 0 0 0 0 0 0 0 0 0 0.113096431900722 0.0457139196583753 0 0.0499933197158346 0.180254307286163 0.151405057093175 0.0443514541943652 0 0 0 0 0 0.0634011127591725 0 0 0.0149276690983103 0 0 0.0264688081951413 0 0.0190669762961004 0 0 0 0 0 0 0 0 0 0 0 0 0 0 0 0 0 0 0 0 0 0 0 0 0 0 0 0 0 0 0 0 0 0 0
0 0 0 0 0 0 0 0 0 0 0 0 0 0 0 0 0 0 0 0 0 0 0 0 0 0 0.0308987231018694 0 0 0 0 0 0 0 0 0 0 0 0 0 0 0 0 0 0 0 0 0 0 0 0 0 0 0 0 0 0 0 0 0 0 0 0 0 0 0 0 0 0 0 0 0 0 0 0 0 0 0 0 0 0 0 0 0 0 0 0 0 0 0 0 0 0 0 0 0 0 0 0 0 0 0 0 0 0 0 0 0.0604745858695285 0.0959269288859375 0 0 0 0 0 0 0 0 0.112611914424672 0 0.136504059240994 0.0255242129857292 0 0 0 0 0 0 0 0 0 0 0 0 0 0 0 0 0 0 0 0 0 0 0 0 0 0 0 0 0 0 0 0 0 0 0 0 0 0 0 0 0 0 0 0 0 0 0.0824727201539157 0 0 0 0 0 0.0232345937723555 0 0 0 0 0 0 0 0 0 0 0 0 0 0.0104649734368691 0 0 0 0 0 0 0 0 0 0 0 0 0 0 0 0 0 0 0 0 0 0 0 0 0 0 0 0 0 0 0 0 0 0 0 0 0 0 0 0 0 0 0 0 0 0 0 0 0 0 0 0 0 0 0 0 0 0 0 0 0 0 0 0 0 0 0 0 0 0 0 0 0.0678031627328245 0 0 0.10792044640566 0 0.0513353986691003 0.0939560583657287 0 0.100872221954816 0 0 0 0 0 0 0 0 0 0 0 0 0 0 0 0 0 0 0 0 0 0 0 0 0 0 0 0 0 0 0 0 0 0 0 0 0 0 0 0 0 0 0 0 0 0 0 0
0 0 0 0 0.0138327376734686 0 0 0 0 0 0 0 0.0229184378956775 0 0 0 0 0 0 0 0 0 0 0 0 0 0 0 0.00789755540990891 0 0 0 0 0 0 0 0 0.0021591462733254 0 0 0 0 0 0 0 0 0 0 0 0 0 0 0 0 0 0.00756694888911604 0 0 0 0 0 0 0 0 0 0 0 0 0 0 0 0 0 0 0 0 0 0 0 0 0 0 0 0 0 0.00488433648513473 0.00409836220609365 0 0.00157050853967346 0 0 0 0 0 0 0 0 0 0 0 0 0 0 0 0.016683400980452 0 0 0 0 0.00591103077552973 0 0 0.00201111002014638 0 0.0414879634003998 0.026261157071999 0.00260482700118393 0 0.026143285161662 0.00833994840022594 0 0 0 0 0 0 0 0 0 0 0 0.00594092832468706 0 0.00726544882624284 0 0 0 0 0 0 0 0 0 0 0 0 0 0 0 0 0 0 0 0 0 0 0 0 0 0 0 0 0 0 0 0 0 0.562623001466442 0 0.00290592025274266 0 0 0 0 0 0 0 0 0 0 0 0 0 0 0 0 0 0 0 0 0.0102791533200701 0 0 0 0 0 0 0 0 0 0 0 0 0 0 0 0 0 0.026935522826283 0 0 0 0 0 0 0 0 0 0 0 0 0 0 0 0 0 0 0 0 0 0 0 0 0 0 0 0 0 0 0 0 0 0 0 0 0 0 0 0 0 0 0.00223806635263974 0 0 0.00301604671209184 0 0 0 0 0.164214764282593 0.0151292553736296 0 0 0.00508113607858093 0 0 0 0 0 0 0 0 0 0 0 0 0 0 0 0 0 0 0 0 0 0 0 0 0 0 0 0 0 0 0 0 0 0 0 0 0 0 0 0 0 0 0 0 0 0 0 0 0 0 0 0 0
0 0 0 0 0 0 0 0 0 0 0 0 0 0 0 0 0 0 0 0 0 0 0.0357759393577773 0 0 0 0.0270064806919252 0 0 0 0 0 0 0 0 0 0 0 0 0 0 0 0 0 0 0 0 0 0.0202058814856888 0 0 0 0 0 0 0 0 0 0 0 0 0 0 0 0 0 0 0 0 0 0 0 0 0 0 0 0 0 0 0 0 0 0 0 0 0 0 0 0 0 0 0 0 0 0 0 0 0 0 0 0 0 0 0 0 0 0 0 0.0170503003861105 0 0 0 0 0 0 0 0 0.0101371303232169 0 0 0.105546905113331 0 0 0 0 0 0 0 0.0100913511068094 0 0 0 0 0 0 0 0 0 0 0 0 0 0 0 0 0 0 0 0 0 0 0 0 0 0 0 0 0 0 0 0 0 0 0 0 0 0 0.10981273464159 0.0956762371950996 0.169963037779656 0 0 0 0.210585331878848 0 0 0 0 0 0 0 0 0 0 0 0 0 0.0421741648565183 0 0 0 0 0 0 0 0 0 0 0 0 0 0 0 0 0 0 0 0 0 0 0 0 0 0 0 0 0 0 0 0 0 0 0 0 0 0 0 0 0 0 0 0 0 0 0 0 0 0 0 0 0 0 0 0 0 0 0 0 0 0 0 0 0 0 0 0 0 0 0 0 0 0.0875267563976024 0.00746500122466798 0 0 0 0 0 0.0509827475611589 0 0 0 0 0 0 0 0 0 0 0 0 0 0 0 0 0 0 0 0 0 0 0 0 0 0 0 0 0 0 0 0 0 0 0 0 0 0 0 0 0 0 0 0 0 0 0 0
0 0 0 0 0 0 0 0 0 0 0 0 0 0 0 0 0 0 0 0 0 0 0 0 0 0 0 0 0 0 0 0 0 0 0 0 0 0 0 0 0 0 0 0 0 0 0 0 0 0 0 0 0 0 0 0 0 0 0 0 0 0 0 0 0 0 0 0 0 0 0 0 0 0 0 0 0 0 0 0 0 0 0 0 0 0 0 0 0 0 0 0 0 0 0 0 0 0 0 0 0 0 0 0 0 0 0 0 0 0 0 0 0 0 0 0 0 0 0 0 0 0 0 0 0 0 0 0 0 0 0 0 0 0 0 0 0 0 0 0 0 0 0 0 0 0 0 0 0 0 0 0 0 0 0 0 0 0 0 0 0 0 0 0 0 0 0 0 0 0 0 0 0 0 0.0364346628086552 0 0 0 0 0 0 0 0 0 0 0 0 0 0 0 0 0 0 0 0 0 0 0 0 0 0 0 0 0 0 0 0 0 0 0 0.146207438138377 0 0 0 0 0 0 0 0 0 0 0 0 0 0 0 0 0 0 0 0 0 0 0 0 0 0 0 0 0 0 0 0 0 0 0 0 0 0 0 0 0 0 0 0 0 0 0 0 0 0.0250268371260812 0 0 0 0 0.0973148887046437 0 0.09092337539876 0 0 0 0 0.0291169689753371 0.0322159918271177 0 0.448667633324702 0.0196826348180548 0 0 0.0620808665025737 0 0.0123287023756972 0 0 0 0 0 0 0 0 0 0 0 0 0 0 0 0 0 0 0 0 0 0 0 0 0 0 0 0 0 0 0 0 0 0 0
0 0 0 0 0 0 0 0 0 0 0 0 0 0 0 0 0 0 0 0 0 0 0 0 0 0 0 0 0 0 0 0 0 0 0 0 0 0 0 0 0 0 0 0 0 0 0 0 0 0 0 0 0 0 0 0 0 0 0 0 0 0 0 0 0 0 0 0 0 0 0 0 0 0 0 0 0 0 0 0 0 0 0 0 0 0 0 0 0 0 0 0 0 0 0 0 0 0 0 0 0 0 0 0 0 0 0 0.032141797162305 0.0278130568488183 0 0 0 0 0 0 0 0 0 0 0 0 0 0 0 0 0 0 0 0 0 0 0 0 0 0 0 0 0 0 0 0 0 0 0 0 0 0 0 0 0 0 0 0 0 0 0 0 0 0 0 0 0 0 0 0 0 0 0 0 0 0 0 0 0 0 0 0 0 0 0 0 0 0 0 0 0 0 0 0 0 0 0 0 0 0 0 0 0 0 0 0 0 0 0 0 0 0 0 0 0 0 0 0 0 0 0 0 0 0 0 0 0 0 0 0 0 0 0 0 0 0 0 0 0 0 0 0 0 0 0 0 0 0 0 0 0 0 0 0 0 0 0 0 0 0 0 0 0 0 0 0.172528675092227 0.0819580329020065 0 0 0.186063392535486 0 0.0512982052471889 0.0595380373723846 0.108375093315472 0.119618087690036 0 0 0 0.0919192166125834 0 0 0.0291183270910506 0 0 0 0 0.0396280781304414 0 0 0 0 0 0 0 0 0 0 0 0 0 0 0 0 0 0 0 0 0 0 0 0 0 0 0 0 0 0 0 0 0 0 0
0 0 0 0 0 0 0 0 0 0 0 0 0.0167640405674393 0 0 0 0 0 0 0 0 0 0 0 0 0 0 0 0 0 0 0 0 0 0 0 0 0 0 0 0 0 0 0 0 0 0 0 0 0 0 0 0 0 0 0 0 0 0 0 0 0 0 0 0 0 0 0 0 0 0 0 0 0 0 0 0 0 0 0 0 0 0 0 0 0 0 0 0 0 0 0 0 0 0 0 0 0 0 0 0 0 0 0 0 0 0 0 0 0 0 0 0 0 0 0.0368717141252436 0.0120850435713436 0 0 0.0163150213118233 0 0 0 0 0 0 0 0 0 0 0 0 0 0 0 0 0 0 0 0 0 0 0 0 0 0 0 0 0 0 0 0 0 0 0 0 0 0 0 0 0 0 0 0 0 0 0 0.0806416254747697 0 0 0 0 0 0 0 0 0 0 0 0 0 0 0 0 0 0 0 0 0 0 0 0 0 0 0 0 0 0 0 0 0 0 0 0 0 0 0 0 0 0 0 0 0 0 0 0 0 0 0 0 0 0 0 0 0 0 0 0 0 0 0 0 0 0 0 0 0 0 0 0 0 0 0 0 0 0 0 0 0 0 0 0 0 0 0 0 0 0 0 0 0.301105523646747 0.311675081260502 0 0 0 0.106587156427375 0 0 0.117954793614756 0 0 0 0 0 0 0 0 0 0 0 0 0 0 0 0 0 0 0 0 0 0 0 0 0 0 0 0 0 0 0 0 0 0 0 0 0 0 0 0 0 0 0 0 0 0 0 0
0 0 0 0 0 0 0 0 0 0 0 0 0 0 0 0 0 0 0 0 0 0 0 0 0 0 0.00438480361372612 0.006594361548281 0 0 0 0 0 0 0 0 0 0 0 0 0 0 0 0 0 0 0 0 0 0 0 0 0 0 0 0 0 0 0 0 0 0 0 0 0 0 0 0 0 0 0 0 0 0 0 0 0 0 0 0 0 0 0 0 0 0 0 0 0 0 0 0 0 0 0 0 0 0 0 0 0 0 0 0 0 0.00854581107486199 0 0.0349381941996402 0.0102908225721405 0 0 0 0 0 0 0 0 0 0 0 0 0 0.00452776481773809 0.0134422133314192 0 0 0 0 0 0 0 0 0 0 0 0 0 0 0 0 0 0 0 0 0 0 0 0 0 0 0 0 0 0 0 0 0 0 0 0 0 0 0.0215281110082483 0 0.0193010650418778 0.0209899082330421 0 0 0 0 0 0 0.0246723877978082 0 0.0696176543310653 0 0 0 0 0 0 0 0 0 0 0 0 0 0 0 0 0 0 0 0 0 0 0 0 0 0 0 0 0 0 0 0 0 0 0.0319431003081358 0.261437682743711 0 0 0 0 0 0 0 0 0 0 0 0 0 0 0 0 0 0 0 0 0 0 0 0 0 0 0 0 0 0 0 0 0 0 0 0 0 0 0 0 0 0 0 0 0 0 0 0 0 0.0203330067187322 0 0 0 0.0832674565362366 0.028517576712875 0 0 0.021270106660446 0.0596389937861327 0 0.0193101642639434 0 0.0279746596513938 0.0246960203531701 0.0430754674913445 0.0181805020035299 0 0.0114205827030432 0.0923717595229655 0 0.0177298229744918 0 0 0 0 0 0 0 0 0 0 0 0 0 0 0 0 0 0 0 0 0 0 0 0 0 0 0 0 0 0 0 0 0 0 0
0 0 0 0 0 0 0 0 0 0 0 0 0 0 0 0 0 0 0 0 0 0 0 0 0 0 0.0160941110633906 0 0 0 0 0 0 0 0 0 0 0 0 0 0 0 0 0 0 0 0 0 0 0 0 0 0 0 0 0 0 0 0 0 0 0 0 0 0 0 0 0 0 0 0 0 0 0 0 0 0 0 0 0 0 0 0 0 0 0 0 0 0 0 0 0 0 0 0 0 0 0 0 0 0 0 0 0 0 0.0278978070765043 0 0.116352395789856 0.0743592158076594 0 0 0 0 0 0 0 0 0 0 0 0 0 0 0.0514857754636004 0 0 0 0 0 0 0 0 0 0 0 0 0 0 0 0 0 0 0 0 0 0 0 0 0 0 0 0 0 0 0 0 0 0 0 0 0 0 0 0 0 0 0 0 0 0 0 0 0 0.0995206328704297 0 0 0 0 0 0 0 0 0 0 0 0 0 0 0 0 0 0 0 0 0 0 0 0 0 0 0 0 0 0 0 0 0 0 0 0 0 0 0 0 0 0 0 0 0 0 0 0 0 0 0 0 0 0 0 0 0 0 0 0 0 0 0 0 0 0 0 0 0 0 0 0 0 0 0 0 0 0 0 0 0 0 0 0 0 0 0 0.195335761528013 0 0.121729631695484 0 0.131451355844662 0.0688570599578338 0.0538625796240632 0 0.0430536732785031 0 0 0 0 0 0 0 0 0 0 0 0 0 0 0 0 0 0 0 0 0 0 0 0 0 0 0 0 0 0 0 0 0 0 0 0 0 0 0 0 0 0 0 0 0 0 0
0 0 0 0 0 0 0 0 0 0 0 0 0 0 0 0 0 0 0 0 0 0 0 0 0 0 0.00902218492592935 0 0 0 0 0 0 0 0 0 0 0 0 0 0 0 0 0 0 0 0 0 0 0 0 0 0 0 0 0 0 0 0 0.0262569132975205 0.0441986538111158 0 0 0 0 0 0 0 0 0 0 0 0 0 0 0 0 0 0 0 0 0 0 0 0 0 0 0 0 0 0 0 0 0 0 0 0 0 0 0 0 0 0 0 0 0 0 0 0 0 0 0 0 0 0 0 0 0 0 0 0 0 0.0201552942560358 0 0 0 0 0 0 0.00999293457647559 0 0 0 0 0 0 0 0 0 0 0 0 0 0 0 0 0 0 0 0 0 0 0 0 0 0 0 0 0 0 0 0 0.0328157809185109 0 0.0181869531928945 0.0250930387565635 0 0.252442551714674 0 0 0 0 0.0232070505468237 0 0 0 0 0 0 0 0 0 0 0 0 0 0 0 0 0 0.0624196187606297 0 0 0 0 0 0 0 0 0 0 0 0 0 0 0 0 0 0 0 0.0485372377442046 0 0 0 0 0 0 0 0 0 0 0 0 0 0 0 0 0 0 0 0 0 0 0 0 0 0 0 0 0 0 0 0 0 0 0 0 0 0 0 0 0 0 0 0 0 0 0 0 0 0 0 0 0 0 0.121008192137009 0 0.125959265901203 0.0359081096511835 0 0 0 0 0 0 0 0 0 0.0867449548859727 0 0.0363251608666444 0 0 0 0 0 0 0 0 0 0 0 0 0 0 0 0 0 0 0 0 0.0217261040566088 0 0 0 0 0 0 0 0 0 0 0 0 0 0 0
0 0 0 0 0 0 0 0 0 0 0 0 0 0 0 0 0 0 0 0 0 0 0 0 0 0 0 0 0 0 0 0 0 0 0 0 0 0 0 0 0 0 0 0 0 0 0 0 0 0 0 0 0 0 0 0 0 0 0 0 0 0 0 0 0 0 0 0 0 0 0 0 0 0 0 0 0 0 0 0 0 0 0 0 0 0 0 0 0 0 0 0 0 0 0 0 0 0 0 0 0 0 0 0 0 0 0 0 0 0 0 0 0 0 0 0 0 0 0 0 0 0 0 0 0 0 0 0 0 0 0 0 0 0 0 0 0 0 0 0 0 0 0 0 0 0 0 0 0 0 0 0 0 0 0 0 0 0.0332497435356932 0 0 0 0 0 0 0 0 0 0 0 0 0 0 0 0 0 0 0 0 0 0 0 0 0 0 0 0 0 0 0 0 0 0 0 0 0 0 0 0 0 0 0 0 0 0 0 0 0 0 0 0 0.0168535190725508 0 0 0 0 0 0 0 0 0 0 0 0 0 0 0 0 0 0 0 0 0 0 0.016393895047722 0 0 0 0 0 0 0 0 0 0 0 0 0.0284478151098684 0.0384664406763707 0.0168428086204556 0 0.0368986555665523 0.128648935715525 0.00868286066900593 0 0.0132697766666576 0 0 0 0 0.464475293993049 0 0 0 0 0 0 0 0 0 0 0 0.100847073474776 0.042133797681377 0.0214580614186323 0 0 0 0 0 0 0 0 0 0 0 0 0 0 0 0 0 0 0 0 0 0 0 0 0 0 0 0.0333313227517645 0 0 0 0 0 0 0 0 0 0 0 0 0 0 0
0 0 0 0 0 0 0 0 0 0 0 0 0 0 0 0 0 0 0 0 0 0 0 0 0 0 0 0 0 0 0 0 0 0 0 0 0 0 0 0 0 0 0 0 0 0 0 0 0 0 0 0 0 0 0 0 0 0 0 0 0 0 0 0 0 0 0 0 0 0 0 0 0 0 0 0 0 0 0 0 0 0 0 0 0 0 0 0 0 0 0 0 0 0 0 0 0 0 0 0 0 0 0 0 0 0 0 0 0 0 0 0 0 0 0 0 0 0 0 0 0 0 0 0 0 0 0 0 0 0 0 0 0 0 0 0 0 0 0 0 0 0 0 0 0 0 0 0 0 0 0 0 0 0 0 0 0 0 0 0 0 0 0 0 0 0 0 0 0 0 0 0 0 0 0 0 0 0 0 0 0 0 0 0 0 0 0 0 0 0 0 0 0 0 0 0 0 0 0 0 0 0 0 0 0 0 0 0 0 0 0.050097850142928 0.0965198816954873 0 0 0 0 0 0 0 0 0 0 0 0 0 0 0 0 0 0 0 0 0 0 0 0 0 0 0 0 0 0 0 0 0 0 0 0 0 0 0 0 0 0 0 0 0 0 0 0 0 0 0 0 0 0 0 0.0523582587885685 0 0 0.141457864555337 0 0.140764977932034 0.0550611308237548 0.372325058792329 0 0 0 0 0 0 0 0 0 0 0 0 0 0 0 0 0 0 0 0 0 0 0 0 0 0 0.0914149772695613 0 0 0 0 0 0 0 0 0 0 0 0 0 0 0
0 0 0 0 0 0 0 0 0 0 0 0 0 0 0 0 0 0 0 0 0 0 0 0 0 0 0 0 0 0 0 0 0 0 0 0 0 0 0 0 0 0 0 0 0 0 0 0 0 0 0 0 0 0 0 0 0 0 0 0 0 0 0 0 0 0 0 0 0 0 0 0 0 0 0 0 0 0 0 0 0 0 0 0 0 0 0 0 0 0 0 0 0 0 0 0 0 0 0 0 0 0 0 0 0 0 0 0 0 0 0 0 0 0 0 0 0 0 0 0 0 0 0 0 0 0 0 0 0 0 0 0 0 0 0 0 0 0 0 0 0 0 0 0 0 0 0 0 0 0 0 0 0 0 0 0 0 0 0 0 0 0 0.0547091187348121 0 0.00734465077907936 0.0101680528616099 0 0 0 0 0 0 0 0 0 0 0.0528866247899158 0 0 0 0 0 0 0 0 0 0 0 0 0 0 0 0 0 0 0 0 0 0 0 0 0 0 0 0 0 0 0 0 0 0 0.0107694317138778 0 0 0 0 0.0488979775293738 0 0 0 0.0415293578132504 0 0 0 0 0 0.0575778580871554 0 0 0 0 0 0 0 0 0 0 0 0 0 0 0 0 0 0 0 0 0 0 0 0 0 0 0 0 0 0 0 0 0.00498844857390734 0 0 0 0 0.0107303687957778 0 0 0 0 0 0.00877129892759216 0.0208912355217182 0 0 0.0812456894857816 0.0973330039150284 0.352859507927508 0.0532098325907393 0 0 0.0123750977841045 0.00979716108464362 0 0 0 0 0 0 0 0 0 0 0 0 0 0 0 0 0 0 0 0.0639152830841249 0 0 0 0 0 0 0 0 0 0 0 0 0 0 0
0 0 0 0 0 0 0 0 0 0 0 0 0 0 0 0 0 0 0 0 0 0 0 0 0 0 0 0 0 0 0 0 0 0 0 0 0 0 0 0 0 0 0 0 0 0 0 0 0 0 0 0 0 0 0 0 0 0 0 0 0 0 0 0 0 0 0 0 0 0 0 0 0 0 0 0 0 0 0 0 0 0 0 0 0 0 0 0 0 0 0 0 0 0 0 0 0 0 0 0 0 0 0 0 0 0 0 0 0 0 0 0 0 0 0 0 0 0 0 0 0 0 0 0 0 0 0 0 0 0 0 0 0 0 0 0 0 0 0 0 0 0 0 0 0 0 0 0 0 0 0 0 0 0 0 0 0 0 0 0 0 0 0 0 0 0 0 0 0 0 0 0 0 0 0 0 0 0 0 0 0 0 0 0 0 0 0 0 0 0 0 0 0 0 0 0 0 0 0 0 0 0 0 0 0 0 0 0 0 0 0.13124774502174 0 0 0 0 0 0 0 0 0 0 0 0 0 0 0 0 0 0 0 0 0 0 0 0 0 0 0 0 0 0 0 0 0 0 0 0 0 0 0 0 0 0 0 0 0 0 0 0 0 0.124747258010165 0 0 0 0.126622721503213 0.188957792461725 0 0.120061896584936 0 0 0.0476425987509453 0.0871537919344824 0 0 0.173566195732793 0 0 0 0 0 0 0 0 0 0 0 0 0 0 0 0 0 0 0 0 0 0 0 0 0 0 0 0 0 0 0 0 0 0 0 0 0 0 0 0 0 0
0 0 0 0 0 0 0 0 0 0 0 0 0 0 0 0 0 0 0 0 0 0 0 0 0 0 0 0 0 0 0 0 0 0 0 0 0 0 0 0 0 0 0 0 0 0 0 0 0 0 0 0 0 0 0 0 0 0 0 0 0 0 0 0 0 0 0 0 0 0 0 0 0 0 0 0 0 0 0 0 0 0 0 0 0 0 0 0 0 0 0 0 0 0 0 0 0 0 0 0 0 0 0 0 0 0 0 0 0 0 0 0 0 0 0 0 0 0 0 0 0 0 0 0 0 0 0 0 0 0 0 0 0 0 0 0 0 0 0 0 0 0 0 0 0 0 0 0 0 0 0 0 0 0 0 0 0 0 0 0 0 0 0 0 0 0 0 0 0 0 0 0 0 0 0 0 0 0 0 0 0 0 0 0 0 0 0 0 0 0 0 0 0 0 0 0 0 0 0 0 0 0 0 0 0 0 0 0 0 0 0.024704677237377 0.0377126601564204 0 0 0 0 0 0 0 0 0 0 0 0 0 0 0 0 0 0 0 0 0 0 0 0 0 0 0 0 0 0 0 0 0 0 0 0 0 0 0 0 0 0 0 0 0 0 0 0 0 0 0 0 0 0 0 0.0486115570160756 0 0 0 0.270293496815119 0.397414903930175 0.0796044440826514 0 0.105338253127793 0.0363200076343885 0 0 0 0 0 0 0 0 0 0 0 0 0 0 0 0 0 0 0 0 0 0 0 0 0 0 0 0 0 0 0 0 0 0 0 0 0 0 0 0
0 0 0 0 0 0 0 0 0 0 0 0 0 0 0 0 0 0 0 0 0 0 0 0 0 0 0 0 0 0 0 0 0 0 0 0 0 0 0 0 0 0 0 0 0 0 0 0 0 0 0 0 0 0 0 0 0 0 0 0 0 0 0 0 0 0 0 0 0 0 0 0 0 0 0 0 0 0 0 0 0 0 0 0 0 0 0 0 0 0 0 0 0 0 0 0 0 0 0 0 0 0 0 0 0 0 0 0 0 0 0 0 0 0 0 0 0 0 0 0 0 0 0 0 0 0 0 0 0 0 0 0 0 0 0 0 0 0 0 0 0 0 0 0 0 0 0 0 0 0 0 0 0 0 0 0 0 0 0 0 0 0 0 0 0 0 0 0 0 0 0 0 0 0 0.0126570904000677 0 0 0 0 0 0 0 0 0 0 0 0 0 0 0 0 0 0 0 0 0 0 0 0 0 0 0 0 0 0 0 0 0 0 0 0.133896366545162 0 0 0 0 0 0 0 0 0 0 0 0 0 0 0 0.0146912236739553 0 0 0 0 0 0 0 0 0 0 0 0 0 0 0 0 0 0 0 0 0 0 0 0 0 0 0 0 0 0 0 0 0 0 0 0 0 0.286136325455411 0 0 0.0299970471108339 0 0 0 0 0.168437930465818 0 0.0372667963762308 0 0.165673626809319 0.0205877882252754 0 0.0974784188052809 0 0.0220820631771099 0 0 0 0 0 0 0 0 0 0 0 0 0 0 0 0 0 0 0 0.0110953229555364 0 0 0 0 0 0 0 0 0 0 0 0 0 0 0
0 0 0 0 0 0 0 0 0 0 0 0 0 0 0 0 0 0 0 0 0 0 0 0 0 0 0 0 0 0 0 0 0 0 0 0 0 0 0 0 0 0 0 0 0 0 0 0 0 0 0 0 0 0 0 0 0 0 0 0 0 0 0 0 0 0 0 0 0 0 0 0 0 0 0 0 0 0 0 0 0 0 0 0 0 0 0 0 0 0 0 0 0 0 0 0 0 0 0 0 0 0 0 0 0 0 0 0 0 0 0 0 0 0 0 0 0 0 0 0 0 0 0 0 0 0 0 0 0 0 0 0 0 0 0 0 0 0 0 0 0 0 0 0 0 0 0 0 0 0 0 0 0 0 0 0 0 0 0 0 0 0 0.0245891458664773 0 0 0 0 0 0 0 0 0 0 0 0 0 0 0 0 0 0 0 0 0 0 0 0 0 0 0 0 0 0 0 0 0 0 0 0 0 0 0 0 0 0 0 0 0 0 0 0.00396783961202732 0 0 0 0 0 0.0303856778654627 0 0 0 0 0 0 0 0 0 0.0390709613559308 0 0 0 0 0 0 0 0 0 0 0 0 0 0 0 0 0 0 0 0 0 0 0 0 0 0 0 0 0 0 0 0 0 0.00380140709764323 0 0 0 0.0100124791707993 0.00774717142684254 0 0.0100986777145691 0 0 0 0 0.487070391398127 0 0.0102492483230716 0.132148888777931 0 0.0843815318474305 0 0.0153406837232297 0 0.0997392789058155 0 0 0 0 0 0 0 0 0 0 0 0 0 0 0 0 0 0 0 0.041396616914642 0 0 0 0 0 0 0 0 0 0 0 0 0 0 0
0 0 0 0 0 0 0 0 0 0 0 0 0 0 0 0 0 0 0 0 0 0 0 0 0 0 0 0 0 0 0 0 0 0 0 0 0 0 0 0 0 0 0 0 0 0 0 0 0 0 0 0 0 0 0 0 0 0 0 0 0 0 0 0 0 0 0 0 0 0 0 0 0 0 0 0 0 0 0 0 0 0 0 0 0 0 0 0 0 0 0 0 0 0 0 0 0 0 0 0 0 0 0 0 0 0 0 0 0 0 0 0 0 0 0 0 0 0 0 0 0 0 0 0 0 0 0 0 0 0 0 0 0 0 0 0 0 0 0 0 0 0 0 0 0 0 0 0 0 0 0 0 0 0 0 0 0 0 0 0 0 0.0793602433381012 0.114136289178142 0 0 0.245033675901226 0 0 0 0 0 0 0 0 0 0 0.196154145278387 0 0 0 0 0 0 0 0 0 0 0 0 0 0 0 0 0 0 0 0 0 0 0 0 0 0 0 0 0 0 0 0 0 0 0 0 0 0 0 0 0 0 0 0 0 0 0 0 0 0 0 0 0 0 0 0 0 0 0 0 0 0 0 0 0 0 0 0 0 0 0 0 0 0 0 0 0 0 0 0 0 0 0 0 0 0 0 0 0 0 0 0 0 0 0 0.11323181151188 0 0 0.0253166644330558 0.130087049079287 0 0.0282002274190605 0 0.06847989386086 0 0 0 0 0 0 0 0 0 0 0 0 0 0 0 0 0 0 0 0 0 0 0 0 0 0 0 0 0 0 0 0 0 0 0 0
0 0 0 0 0 0 0 0 0 0 0 0 0 0 0 0 0 0 0 0 0 0 0 0 0 0 0 0 0 0 0 0 0 0 0 0 0 0 0 0 0 0 0 0 0 0 0 0 0 0 0 0 0 0.00647627600935471 0 0 0 0 0 0.00393812102339105 0.00552574718828563 0 0 0 0 0 0 0 0 0 0 0 0 0 0 0 0 0 0 0 0 0 0 0 0 0 0 0 0 0 0 0 0 0 0 0 0 0 0 0 0 0 0 0 0 0 0 0 0 0 0 0 0 0 0 0 0 0 0 0 0 0 0 0 0 0 0 0 0.00366402303508471 0.00293908401915101 0 0 0 0 0 0 0 0 0 0 0 0 0 0 0 0 0 0 0 0 0 0 0 0 0 0 0 0 0 0 0 0 0.019893211891046 0 0.0184579134387007 0.0659946143558622 0 0 0.0428206981198935 0 0 0 0.00849511513572763 0 0.0103507564337086 0 0.0541116732704807 0 0 0 0 0 0 0 0 0 0 0 0 0 0 0 0 0 0 0 0 0 0 0 0 0 0 0 0 0 0 0 0 0.0299939304153103 0.0232891169868216 0 0 0 0 0 0 0 0 0 0 0 0 0 0 0 0.00497714494962763 0 0 0 0 0 0 0 0 0 0 0 0 0 0 0 0 0 0 0 0 0 0 0 0 0 0 0 0 0 0 0 0 0 0 0 0 0 0 0 0 0.00897418524559394 0 0.0322738799376998 0 0 0 0 0 0 0 0.0258770091255504 0 0.0409288027669122 0.54301588934674 0.0426267477140351 0 0 0 0 0 0 0 0 0 0 0 0 0 0 0 0 0 0 0 0.00537605959102301 0 0 0 0 0 0 0 0 0 0 0 0 0 0 0
0 0 0 0 0 0 0 0 0 0 0 0 0 0 0 0 0 0 0 0 0 0 0 0 0 0 0 0 0 0 0 0 0 0 0 0 0 0 0 0 0 0 0 0 0 0 0 0 0 0 0 0 0 0 0 0 0 0 0 0 0 0 0 0 0 0 0 0 0 0 0 0 0 0 0 0 0 0 0 0 0 0 0 0 0 0 0 0 0 0 0 0 0 0 0 0 0 0 0 0 0 0 0 0 0 0 0 0 0 0 0 0 0 0 0 0 0 0 0 0 0 0 0 0.00577373091566361 0 0 0 0 0 0 0 0 0 0 0 0 0 0 0 0 0 0 0 0 0 0 0 0 0 0 0 0 0 0 0 0 0 0 0 0 0 0 0 0 0 0 0 0 0 0 0 0 0 0 0.111696900863469 0 0 0 0 0 0 0 0 0 0 0 0 0 0 0 0 0 0 0 0 0 0 0 0 0 0 0 0 0 0 0 0 0 0 0 0.1391814645217 0 0 0 0 0 0 0 0 0 0 0 0 0 0 0 0.104357968409171 0 0 0 0 0 0 0 0 0 0 0 0 0 0 0 0 0 0 0 0 0 0 0 0 0 0 0 0 0 0 0 0 0 0.0135176613489461 0 0 0 0.0633331303390082 0 0 0.102899354731239 0 0 0 0 0 0 0 0.155931337944537 0.0307651834934502 0 0.0580224027421634 0 0.0224634218437537 0.150229314258573 0 0 0 0 0 0 0 0 0 0 0 0 0 0 0.00725280034277042 0 0 0 0 0.0245117652337952 0 0 0 0.0100635630117595 0 0 0 0 0 0 0 0 0 0 0
0 0 0 0 0 0 0 0 0 0 0 0 0 0 0 0 0 0 0 0 0 0 0 0 0 0 0 0 0 0 0 0 0 0 0 0 0 0 0 0 0 0 0 0 0 0.00687502036412955 0 0 0 0 0 0 0 0 0 0 0 0 0 0.00428856669202242 0.00620912566225934 0 0 0 0 0 0 0 0 0 0 0 0 0 0 0 0 0 0 0 0 0 0 0 0 0 0 0 0 0 0 0 0 0 0 0 0 0 0 0 0 0 0 0 0 0 0 0 0 0 0 0 0 0 0 0 0 0 0 0 0 0 0 0 0 0 0 0 0.00371637000096479 0.00754124574177537 0 0 0 0 0 0 0 0 0 0 0 0 0 0 0 0 0 0 0 0 0 0 0 0 0 0 0 0 0 0 0 0 0.0202530482426162 0 0.0414710634839368 0.119867169419162 0 0 0.019166042334781 0 0 0 0 0 0.00700707705885693 0 0.0739295892947798 0 0.00387469969375155 0 0.0036108922383302 0 0 0 0 0 0 0 0 0 0 0 0 0 0 0 0 0 0 0 0 0 0 0 0 0 0 0 0 0.00882183062603689 0.0085623512992545 0 0 0 0 0 0.00539494365811697 0 0 0.0292111495135963 0 0 0 0 0 0 0.0157560678749665 0 0 0 0 0 0 0.00319784543119959 0 0 0 0 0 0 0 0 0 0 0 0 0.004264061639038 0 0 0 0 0 0 0 0 0 0 0 0 0 0 0 0 0 0 0 0 0 0 0.0112846431248808 0 0 0.0201771582263243 0 0 0 0 0.0524684066909587 0.453404542774067 0.0132306924403063 0 0.0524675739863765 0 0 0 0 0 0 0 0 0 0 0 0 0 0 0 0 0 0 0 0.00394882248751162 0 0 0 0 0 0 0 0 0 0 0 0 0 0 0
0 0 0 0 0 0 0 0 0 0 0 0 0 0 0 0 0 0 0 0 0 0 0 0 0 0 0 0 0 0 0 0 0 0 0 0 0 0 0 0 0 0 0 0 0 0 0 0 0 0 0 0 0 0 0 0 0 0 0 0 0 0 0 0 0 0 0 0 0 0 0 0 0 0 0 0 0 0 0 0 0 0 0 0 0 0 0 0 0 0 0 0 0 0 0 0 0 0 0 0 0 0 0 0 0 0 0 0 0 0 0 0 0 0 0 0 0 0 0 0 0 0 0 0 0 0 0 0 0 0 0 0 0 0 0 0 0 0 0 0 0 0 0 0 0 0 0 0 0 0 0 0 0 0 0 0 0 0 0 0 0 0 0 0 0 0 0 0 0 0 0 0 0 0 0 0 0 0 0 0 0 0 0 0 0 0 0 0 0 0 0 0 0 0 0 0 0 0 0 0 0 0 0 0 0 0 0 0 0 0 0 0 0 0 0 0 0 0 0 0 0 0 0 0 0 0 0.0201146496545296 0 0 0 0 0 0 0 0 0 0 0 0 0 0 0 0 0 0 0 0 0 0 0 0 0 0 0 0 0 0 0 0 0 0.0152564778942493 0 0 0 0.0197058800521546 0.0331283519989412 0 0.0309444748415235 0 0 0 0 0.0424922991487836 0 0 0.0553439127117038 0.31339084090956 0 0.0946791061230269 0.235374801667754 0.139569204997773 0 0 0 0 0 0 0 0 0 0 0 0 0 0 0 0 0 0 0 0 0 0 0 0 0 0 0 0 0 0 0 0 0 0 0 0
0 0 0 0 0 0 0 0 0 0 0 0 0 0 0 0 0 0 0 0 0 0 0 0 0 0 0 0 0 0 0 0 0 0 0 0 0 0 0.0179515371351004 0 0 0 0 0 0 0 0 0.00258400128238517 0 0 0 0 0 0 0 0 0 0 0 0 0 0 0 0 0 0 0 0 0 0 0 0 0 0 0 0 0 0 0 0 0 0 0 0 0 0 0 0 0 0 0 0 0 0 0 0 0 0 0 0 0 0 0 0 0 0 0 0 0 0 0 0 0 0 0 0 0 0 0 0 0 0 0 0 0 0 0.00158156372530293 0 0 0 0 0 0 0 0 0 0 0 0 0 0 0 0 0 0 0 0 0 0 0 0 0 0 0 0 0 0 0 0 0 0 0 0 0 0 0 0.0031855842370006 0.00655666803543034 0 0.0446062390485924 0.0417519301643577 0.254300707394422 0 0 0 0 0 0 0 0 0 0 0 0.0127719605228436 0.0045388646870614 0 0 0.0209416378782101 0.00317086885424312 0.0128262970954879 0 0.0630727376702945 0 0 0 0 0 0.0207173647876313 0 0 0.00220968383596246 0 0.0866549468127752 0.136788094197473 0 0.192865495430092 0 0 0 0 0 0 0.00755511967289835 0 0 0 0 0 0 0 0 0 0 0.0124216592130039 0 0 0 0 0 0 0 0 0 0 0 0 0.00357905224449323 0 0 0 0.00462669603184238 0.00267946353023803 0 0 0 0 0 0 0 0 0 0 0 0 0 0 0.00513157691186839 0 0 0 0 0 0 0 0 0 0 0 0 0 0 0 0 0 0 0 0 0 0 0 0 0 0 0 0 0 0 0 0 0 0.011299210353513 0 0 0 0 0 0 0 0 0 0 0 0 0 0 0 0 0 0 0 0 0 0 0 0 0.0096570541762387 0.013973985071238
0 0 0 0 0 0 0 0 0 0 0 0 0 0 0 0 0 0 0 0 0 0 0 0 0 0 0 0 0 0 0 0 0 0 0 0 0 0 0 0 0 0 0 0 0 0 0 0 0 0 0 0 0 0 0 0 0 0 0 0 0 0 0 0 0 0 0 0 0 0 0 0 0 0 0 0 0 0 0 0 0 0 0 0 0 0 0 0 0 0 0 0 0 0 0 0 0 0 0 0 0 0 0 0 0 0 0 0 0 0 0 0 0 0 0 0 0 0 0 0 0 0 0 0 0 0 0 0 0 0 0 0 0 0 0 0 0 0 0 0 0 0 0 0 0 0 0 0 0 0 0 0 0 0 0 0 0 0 0 0 0 0 0 0 0 0 0 0 0 0 0 0 0 0 0 0 0 0 0 0 0.0281573008494347 0 0 0 0 0 0 0 0 0 0 0 0 0 0 0 0 0 0 0 0 0 0 0 0 0 0 0 0 0 0 0 0 0 0 0 0 0 0 0 0 0 0 0 0 0 0 0 0 0 0 0 0 0 0 0 0 0.390067565064927 0 0 0 0 0 0 0 0 0 0 0 0 0 0 0 0 0 0 0 0 0 0 0 0 0 0 0 0 0 0 0 0 0 0 0 0 0 0 0 0 0 0 0 0 0 0 0 0 0 0 0 0 0 0 0.0877506668213703 0.494024467264268 0 0 0 0 0 0 0 0 0 0 0 0 0 0 0 0 0 0 0 0 0 0 0
0 0 0 0 0 0 0 0 0 0 0 0 0 0 0 0 0 0 0 0 0 0 0 0 0 0 0 0 0 0 0 0 0 0 0 0 0 0 0 0 0 0 0 0 0 0 0 0 0 0 0 0 0 0 0 0 0 0 0 0 0 0 0 0 0 0 0 0 0 0 0 0 0 0 0 0 0 0 0 0 0 0 0 0 0 0 0 0 0 0 0 0 0 0 0 0 0 0 0 0 0 0 0 0 0 0 0 0 0 0 0 0 0 0 0 0 0 0 0 0 0 0 0 0 0 0 0 0 0 0 0 0 0 0 0 0 0 0 0 0 0 0 0 0 0 0 0 0 0 0 0 0 0 0 0 0 0 0.0187615016079898 0 0.0428475918404617 0.0187911798614374 0 0.0170975755401295 0 0 0 0 0 0 0 0 0 0 0 0 0.00717351080209521 0 0 0 0.0208565572989626 0 0 0 0 0 0 0 0 0 0 0 0 0 0.123421057997712 0 0 0.0318996776224639 0 0.0100323864135883 0 0 0 0 0 0 0 0 0 0 0 0 0 0 0 0 0 0 0.0367117027275871 0 0.00523957656547968 0 0 0 0 0 0 0 0 0 0 0 0 0 0 0 0 0 0 0 0 0 0 0 0 0 0 0 0 0 0 0 0 0 0 0 0 0 0 0 0 0 0 0 0 0 0 0 0 0 0 0 0 0 0 0 0 0 0 0 0 0 0 0 0 0 0.0605141630231933 0.0103593698796661 0.123061864268307 0.165232446020382 0.0616732305998509 0 0 0 0 0.0165340213335912 0.0485613323022663 0 0 0.00201023622851995 0 0 0 0 0 0.00336839778398799 0.0121889748189862 0.0185444947307898 0 0.143483239492943 0 0 0 0 0 0.00163591123960963 0 0
0 0 0 0 0 0 0 0 0 0 0 0 0 0 0 0 0 0 0 0 0 0 0 0 0 0 0 0 0 0 0 0 0 0 0 0 0 0 0 0 0 0 0 0 0 0 0 0 0 0 0 0 0 0 0 0 0 0 0 0 0 0 0 0 0 0 0 0 0 0 0 0 0 0 0 0 0 0 0 0 0 0 0 0 0 0 0 0 0 0 0 0 0 0 0 0 0 0 0 0 0 0 0 0 0 0 0 0 0 0 0 0 0 0 0 0 0 0 0 0 0 0 0 0 0 0 0 0 0 0 0 0 0 0 0 0 0 0 0 0 0 0 0 0 0 0 0 0 0 0 0 0 0 0 0 0 0 0.0131850120520837 0 0 0.0371444805069727 0 0.0123140175356311 0 0 0 0 0 0 0 0 0 0 0 0 0 0 0 0 0.012098971971066 0 0 0 0 0 0 0 0 0 0 0 0 0 0 0 0 0.0105156497131241 0 0.0302697203837997 0 0 0 0 0 0 0 0 0 0 0 0 0 0 0 0 0 0 0.0487395987274377 0 0 0 0 0.123022392273027 0 0 0 0 0 0 0 0 0 0 0 0 0 0.00831856966167047 0 0 0 0.0110208898207501 0 0 0.0176620866256079 0 0 0 0 0 0 0 0.0127750093070647 0 0.0160302905947178 0 0 0 0 0 0 0 0 0 0 0 0 0 0 0 0 0 0 0 0 0 0 0 0 0 0 0 0 0 0 0.275930951627302 0 0 0 0.1642677817601 0.114814910183713 0 0 0 0 0 0 0 0 0 0 0 0 0 0 0 0 0.0182593403894843 0 0.073630326866448 0 0 0 0 0 0 0 0
0 0 0 0 0 0 0 0 0 0 0 0 0 0 0 0 0 0 0 0 0 0 0 0 0 0 0 0 0 0 0 0 0 0 0 0 0 0 0 0 0 0 0 0 0 0 0 0 0 0 0 0 0 0 0 0 0 0 0 0 0 0 0 0 0 0 0 0 0 0 0 0 0 0 0 0 0 0 0 0 0 0 0 0 0 0 0 0 0 0 0 0 0 0 0 0 0 0 0 0 0 0 0 0 0 0 0 0 0 0 0 0 0 0 0 0 0 0 0 0 0 0 0 0 0 0 0 0 0 0 0 0 0 0 0 0 0 0 0 0 0 0 0 0 0 0 0 0 0 0 0 0 0 0 0 0 0 0 0.00729252908604148 0.0269458475085314 0.227850841163577 0 0 0 0 0 0.011572852684795 0 0 0 0 0 0 0 0 0 0 0 0 0.00337447145829831 0 0 0 0 0 0 0 0 0 0 0 0 0 0.0312130775915946 0.0328016856549235 0 0.00322323652742181 0 0.0944195176329607 0 0 0 0 0 0 0 0 0.00927346812239745 0 0 0 0 0 0 0 0 0 0 0 0 0 0 0 0 0 0 0 0 0 0 0 0 0 0 0 0 0 0 0 0 0 0 0 0.0189719702004048 0 0 0 0 0 0 0 0 0 0 0 0 0 0 0 0 0 0 0 0 0 0 0 0 0 0 0 0 0 0 0 0 0 0 0 0 0 0 0 0 0.02185300369893 0 0 0.0461247376469548 0.0788619279230616 0.0752952815596656 0 0 0 0 0.213019099654752 0.0812220880598016 0 0 0.00224419319631918 0 0 0 0 0 0 0.00173063514442208 0 0 0.0127095354851469 0 0 0 0 0 0 0 0
0 0 0 0 0 0 0 0 0 0 0 0 0 0 0 0 0 0 0 0 0 0 0 0 0 0 0 0 0 0 0 0 0 0 0 0 0 0 0 0 0 0 0 0 0 0 0 0 0 0 0 0 0 0 0 0 0 0 0 0 0 0 0 0 0 0 0 0 0 0 0 0 0 0 0 0 0 0 0 0 0 0 0 0 0 0 0 0 0 0 0 0 0 0 0 0 0 0 0 0 0 0 0 0 0 0 0 0 0 0 0 0 0 0 0 0 0 0 0 0 0 0 0 0 0 0 0 0 0 0 0 0 0 0 0 0 0 0 0 0 0 0 0 0 0 0 0 0 0 0 0 0 0 0 0 0 0.00523104215447483 0.0556336246483479 0 0.130143393207191 0.0601629716957789 0.0142474634963019 0.0161712583112156 0 0 0 0.0120415372979955 0 0 0 0 0 0 0 0 0.00868049428777503 0 0.00346237537362455 0 0.0211367277711755 0 0 0 0 0 0 0 0 0 0 0 0 0 0.0794930547547013 0.00197289604234922 0 0 0 0.0153356349954251 0 0 0 0 0 0 0 0 0.00506091717629042 0 0 0 0 0 0 0 0 0 0.00873400333174325 0 0 0 0 0 0 0 0 0 0 0 0 0 0 0 0 0 0 0 0 0 0 0 0 0 0 0 0 0.00200019867099603 0 0 0 0 0 0 0 0 0 0 0 0 0 0 0 0 0 0 0 0 0 0 0 0 0 0 0 0 0 0 0 0 0 0 0 0 0 0.163107002375776 0 0.0289804567356588 0 0.184065809240071 0.0785402958647001 0 0 0 0 0.0299276223606596 0.0517415284223648 0 0 0 0 0 0 0 0 0 0 0 0 0.0241296917853839 0 0 0 0 0 0 0 0
0 0 0 0 0 0 0 0 0 0 0 0 0 0 0 0 0 0 0 0 0 0 0 0 0 0 0 0 0 0 0 0 0 0 0 0 0 0 0 0 0 0 0 0 0 0.000747334309450257 0 0 0 0 0 0 0 0 0 0 0 0 0 0 0 0 0 0 0 0 0 0 0 0 0 0 0 0 0 0 0 0 0 0 0 0 0 0 0 0 0 0 0 0 0 0 0 0 0 0 0 0 0 0 0 0 0 0 0 0 0 0 0 0 0 0 0 0 0 0 0 0 0 0 0 0 0 0 0 0 0 0 0 0.000416425087852879 0 0 0 0 0 0 0 0 0 0 0 0 0 0 0 0 0 0 0 0 0 0 0 0 0 0 0.00285927258272231 0.0362384308925709 0.00352806080882839 0.0371906429720834 0.0793959846021091 0 0.0117064954767033 0 0 0.00266322772095 0.00588435507990023 0 0 0 0 0 0 0 0 0.00429442081097877 0 0 0 0.0215566741325314 0 0 0 0 0.00245302598748311 0 0 0 0 0 0 0 0 0.0772764911593255 0.00385624805700773 0 0.0134854822845261 0 0.0175439058739175 0 0 0 0 0 0 0 0 0.00481871765328328 0 0 0 0 0 0 0 0 0 0.0066968986756773 0 0.00137834262249163 0 0 0 0 0 0 0 0 0 0 0 0 0 0 0 0 0 0 0 0 0 0 0 0.00250829295852641 0.00100169231340383 0 0 0 0 0 0 0 0 0 0 0 0 0 0 0 0 0 0 0 0 0 0 0 0 0 0 0 0 0 0 0 0 0 0 0 0 0 0 0 0.127033834102478 0.0276970221784677 0.0287417802471391 0.106769714718528 0 0.190645790268646 0.00110418700001399 0 0 0 0.0300590760667253 0.080481650088192 0 0 0.000936950697529682 0 0 0 0 0 0 0.00523893103583875 0.00691767045135938 0 0.0568729710827588 0 0 0 0 0 0 0 0
0 0 0 0 0 0 0 0 0 0 0 0 0 0 0 0 0 0 0 0 0 0 0 0 0 0 0 0 0 0 0 0 0 0 0 0 0 0 0 0 0 0 0 0 0 0.00297255681400093 0 0 0 0 0 0 0 0 0 0 0 0 0 0 0 0 0 0 0 0 0 0 0 0 0 0 0 0 0 0 0 0 0 0 0 0 0 0 0 0 0 0 0 0 0 0 0 0 0 0 0 0 0 0 0 0 0 0 0 0 0 0 0 0 0 0 0 0 0 0 0 0 0 0 0 0 0 0 0 0 0 0 0 0.00166931761968525 0 0 0 0 0 0 0 0 0 0 0 0 0 0 0 0 0 0 0 0 0 0 0 0 0 0 0.00296570339171929 0.0317373545546238 0.0145587120843808 0.0401197060988987 0.0700058484188437 0 0.00864490823601805 0 0 0 0.0296406379453236 0 0 0 0 0 0 0 0 0.0036204465346082 0 0.00334250480105681 0 0.0186930176295118 0 0 0 0 0.00337242602981562 0 0 0 0.00386380998873059 0 0 0 0.00252796949100642 0.0500194320384194 0.0113542766322812 0 0.0128796056398681 0 0.0201887254130164 0 0 0 0 0 0 0 0 0.00751298402098316 0 0 0 0 0 0 0 0 0 0 0 0 0 0 0 0 0 0 0 0 0 0 0 0 0 0 0 0 0 0 0 0 0 0 0 0 0.00124720306637708 0 0 0 0 0 0 0 0 0 0 0 0 0 0 0 0 0 0 0 0 0 0 0 0 0 0 0 0 0 0 0 0 0 0 0 0 0 0 0 0.066604118116306 0.0271931354815892 0.0385473339222994 0.0639952589200693 0.267798123590842 0 0.00152497189537273 0 0 0 0.0386045632412374 0.107821081369613 0 0 0.00134776234076172 0 0 0.0025230506791715 0 0 0 0.00669864941823864 0.00533522265539709 0 0.0310695819199331 0 0 0 0 0 0 0 0
0 0 0 0 0 0 0 0 0 0 0 0 0 0 0 0 0 0 0 0 0 0 0 0.00964859686210526 0 0 0 0 0 0 0 0 0 0 0 0 0 0 0 0 0 0 0.00474793666246382 0 0 0 0 0 0 0 0 0 0 0 0 0 0 0 0 0 0 0 0 0.00558857482633216 0 0 0 0 0 0 0 0 0 0 0 0 0 0 0 0 0 0 0 0 0 0 0 0 0 0 0 0 0 0 0 0 0 0 0 0 0 0 0 0 0 0 0 0 0 0 0 0 0 0 0 0 0 0 0 0 0 0 0 0 0 0 0 0 0 0 0 0 0 0 0.00341735008455843 0 0 0 0 0 0 0 0 0 0 0 0 0 0 0 0 0 0 0 0 0 0 0.00440497788443341 0 0 0 0 0.00543525022739133 0 0 0 0.0276004292227404 0 0 0 0 0.00866757745932688 0 0 0 0 0 0 0 0.0252891644579216 0 0 0 0.425409937214912 0.214482641346549 0 0.00416861321746381 0 0 0 0 0 0 0 0 0 0 0 0 0.0171520303087791 0.00748451809920099 0 0 0.0154093982226946 0 0.00736116777555797 0 0 0 0 0 0 0 0.00466228636308608 0 0 0 0 0 0.0321445384577445 0 0.0210819248120546 0 0.014282459166265 0.00477791584280646 0 0 0 0.0349956621512839 0 0 0 0 0 0 0 0 0.008408432637382 0 0 0 0 0 0 0 0 0 0 0 0 0 0 0 0 0 0 0 0 0 0 0 0 0 0 0 0 0 0 0 0 0 0 0 0 0 0 0 0 0 0 0 0 0.0269011405518766 0 0 0 0 0 0.00246828258024755 0.00242679883940305 0 0.0113360757393276 0.0447647305733514 0 0 0 0 0 0 0 0 0 0 0 0 0 0 0 0 0 0 0 0 0 0.00274712421389021 0 0.00273446419885077
0 0 0 0 0 0 0 0 0 0 0 0 0 0 0 0 0 0 0 0 0 0 0 0 0 0 0 0 0 0 0 0 0 0 0 0 0 0 0 0 0 0 0 0 0 0 0 0 0 0 0 0 0 0 0 0 0 0 0 0 0 0 0 0 0 0 0 0 0 0 0 0 0 0 0 0 0 0 0 0 0 0 0 0 0 0 0 0 0 0 0 0 0 0 0 0 0 0 0 0 0 0 0 0 0 0 0 0 0 0 0 0 0 0 0 0 0 0 0 0 0 0 0 0 0 0 0 0 0 0 0 0 0 0 0 0 0 0 0 0 0 0 0 0 0 0 0 0 0 0 0 0 0 0 0 0 0 0 0 0 0 0 0 0 0 0 0.0124475636131643 0 0.0068505880583283 0 0 0 0 0 0 0 0 0 0 0 0.0503375020332659 0 0 0.0203072693759159 0.0691436356984541 0 0 0 0 0 0.00586782983525444 0 0 0 0 0 0 0 0 0 0 0 0 0 0 0 0 0 0 0 0 0 0 0 0.00389473970248451 0 0 0 0 0 0 0 0 0 0 0 0 0 0 0 0 0 0 0 0 0 0 0.359408679498901 0.0413895218005642 0 0 0 0 0 0 0 0 0 0 0 0 0 0 0 0 0 0 0 0 0 0 0 0 0 0 0 0 0 0 0 0 0 0 0 0 0 0 0 0 0 0 0 0 0 0 0 0 0 0 0 0.0284223007645137 0 0.348971275029964 0 0 0 0 0 0.0220848282957676 0 0 0 0 0 0 0 0 0 0 0 0.00620339455033678 0 0 0 0.0246708717430844 0 0
0 0 0 0 0 0 0 0 0 0 0 0 0 0 0 0 0 0 0 0 0 0 0 0 0 0 0 0 0 0 0 0 0 0 0 0 0 0 0 0 0.00480681979324232 0 0 0 0 0 0 0 0 0 0 0.0190418732666585 0 0 0 0 0 0 0 0 0 0 0 0 0 0 0 0 0 0 0 0 0 0 0 0 0 0 0 0 0 0 0 0 0 0 0 0 0 0 0 0 0 0 0 0 0 0 0 0.00421962993975313 0 0 0 0 0 0 0 0 0 0 0 0 0 0 0 0 0 0 0 0 0 0 0 0 0 0 0 0 0 0 0 0 0 0 0 0 0 0 0 0 0 0 0 0 0 0 0 0 0 0 0 0 0 0 0 0 0 0 0 0 0 0 0 0 0 0 0.0206083185309342 0 0 0 0 0 0 0 0 0 0 0 0.00752889334819425 0 0.0526020690096919 0 0 0.18149901010238 0.107749195322232 0 0 0 0.00259295667451823 0 0 0 0 0 0 0 0 0 0 0 0 0 0 0 0 0 0 0 0 0 0 0 0 0.0125338304017386 0 0 0 0 0 0 0 0 0 0 0.0169289381314544 0 0 0 0 0 0 0 0 0 0 0 0 0.232742747590334 0 0 0 0 0 0 0 0 0 0 0 0 0 0 0 0 0 0 0 0 0 0 0 0 0 0 0 0 0 0 0 0 0 0 0 0 0 0 0 0 0 0 0 0 0 0.0244353291391481 0 0 0 0 0 0 0.0637805836409161 0.198310496743351 0 0 0 0 0 0 0.011575223604174 0 0 0 0.00366826722461381 0.00436555767199411 0.00304109770058534 0 0 0 0 0 0.0030568124857762 0 0.0113681629461729 0 0.00669752054268768 0 0.00684666618944862
0 0 0 0 0 0 0 0 0 0 0 0 0 0 0 0 0 0 0 0 0 0 0 0 0 0 0 0 0 0 0 0 0 0 0 0 0 0 0 0 0 0 0 0 0 0 0 0 0 0 0 0 0 0 0 0 0 0 0 0 0 0 0 0 0 0 0 0 0 0 0 0 0 0 0 0 0 0 0 0 0 0 0 0 0 0 0 0 0 0 0 0 0 0 0 0 0 0 0 0 0 0 0 0 0 0 0 0 0 0 0 0 0 0 0 0 0 0 0 0 0 0 0 0 0 0 0 0 0 0 0 0 0 0 0 0 0 0 0 0 0 0 0 0 0 0 0 0 0 0 0 0 0 0 0 0 0 0 0 0 0 0 0 0 0 0 0 0 0 0 0 0 0 0 0 0 0 0 0.0784110025253166 0 0 0 0 0 0 0 0 0 0 0 0 0 0 0 0 0 0 0 0 0 0 0 0 0 0 0 0 0 0 0 0 0 0 0 0 0 0 0 0 0 0 0 0 0 0 0 0 0 0 0 0 0 0 0 0 0 0 0.0993681059711775 0.235848878518899 0.0115464337578754 0.254100803474342 0.0212070623300827 0 0 0 0 0 0 0 0 0 0 0 0.00850609137340102 0 0 0 0 0 0 0 0 0 0 0 0 0 0 0 0 0 0 0 0 0 0 0 0 0 0 0 0 0 0.284851190993385 0 0 0 0 0 0 0 0 0 0 0 0 0 0 0.00616043105552104 0 0 0 0 0 0 0 0 0 0 0 0 0 0 0 0 0 0
0 0 0 0 0 0 0 0 0 0 0 0 0 0 0 0 0 0 0 0 0 0 0 0 0 0 0 0 0 0 0 0 0.00214581760843534 0.00235457103659403 0 0 0 0 0 0 0 0 0 0 0 0.000964432156519251 0 0 0 0 0 0 0 0 0 0 0 0 0 0 0 0 0 0 0 0 0 0 0 0 0 0 0 0 0 0 0 0 0 0 0 0 0 0 0 0 0 0 0 0 0 0 0 0 0 0 0 0 0 0 0 0 0 0 0 0 0 0 0 0 0 0 0 0 0 0 0 0 0 0 0 0 0 0 0 0 0 0 0 0.000553740951111532 0 0 0 0 0 0 0 0 0 0 0 0 0 0 0 0 0 0 0 0 0 0 0 0 0 0 0 0.0101357974226902 0.0117134194092309 0.0100703960626153 0.100392954239736 0 0 0 0 0 0.0126394110452551 0 0 0 0 0 0 0 0 0 0 0.0174964706130207 0.00211922935308348 0.00247235216696824 0 0 0 0 0 0 0 0 0.00998384477578282 0 0 0 0.00154163730402434 0.0235563911229576 0.0207241448052075 0.00375493441130656 0.00257791925652696 0 0.128056270626424 0 0 0 0 0 0 0 0 0.0432466892340611 0 0 0 0 0 0 0 0 0 0 0 0 0 0 0 0 0 0 0 0 0 0 0 0 0 0 0 0 0 0 0 0 0 0 0 0.0167323365323607 0.00773517635332362 0 0 0 0.0047984121310555 0 0 0 0 0 0 0 0.0123088156363457 0 0 0 0 0 0 0 0 0 0 0 0 0 0 0 0 0 0 0 0 0 0 0 0 0 0 0 0.0242972258830738 0 0.148394888839343 0.0331819035314585 0.0574552542626922 0.0525306115798032 0 0 0 0 0 0.191021816448536 0.00742394313033747 0 0 0 0 0 0 0 0.0144210581932502 0.0028093459054891 0 0 0.00481738447437261 0 0 0 0 0 0 0 0.0155714034970079
0 0 0 0 0 0 0 0 0 0 0 0 0 0 0 0 0 0 0 0 0 0 0 0 0 0 0 0 0 0 0 0 0.00277697819163236 0.00263730112622493 0 0 0 0 0 0 0 0 0 0 0 0.00221709032351442 0 0 0 0 0 0 0 0 0 0 0 0 0 0 0 0 0 0 0 0 0 0 0 0 0 0 0 0 0 0 0 0 0 0 0 0 0 0 0 0 0 0 0 0 0 0 0 0 0 0 0 0 0 0 0 0 0 0 0 0 0 0 0 0 0 0 0 0 0 0 0 0 0 0 0 0 0 0 0 0 0 0 0 0.00109594805764633 0 0 0 0 0 0 0 0 0 0 0 0 0 0 0 0 0 0 0 0 0 0 0 0 0 0 0.00448070637137456 0.0242966880563299 0 0 0.0102238339823031 0 0.00719232682698778 0 0 0 0.025269092069469 0 0 0 0 0 0 0 0 0 0 0.0467566179757114 0.00800490085914649 0.00790677411998213 0 0 0 0 0 0 0 0 0.0143637402908145 0 0 0 0.00337240234443282 0.0268837810724201 0.0136961642573455 0.0054077654810348 0.00811013833891363 0 0.0672634047150913 0 0 0 0 0 0 0 0 0.0545985356587076 0 0 0 0 0 0 0.00500094672056569 0 0 0 0 0 0 0 0.00521189453230526 0 0 0 0 0 0 0 0 0 0 0 0 0 0 0 0 0 0 0 0.00677424230779724 0.0198171234809845 0.00926121083685741 0 0 0.00376041260230398 0.0121199347200471 0.027996114497884 0 0 0 0 0 0 0.0194927704699709 0 0 0 0 0 0 0 0 0 0 0 0 0 0 0 0 0 0 0 0 0 0 0 0 0 0 0 0.0466862968727971 0 0.0370164856753712 0.0375308993246651 0.100640232630487 0.0959838428107235 0 0 0 0 0.124969377642381 0 0.013717803864757 0 0.00140793451712311 0 0 0.0040970780302318 0.00336038733245926 0 0.0299074471693594 0.00602084712962925 0.00402971328770563 0 0.0119606410585054 0 0 0 0.00587518587449446 0 0 0 0.0308069864915107
0 0 0 0 0 0 0 0 0 0 0 0 0 0 0 0 0 0 0 0 0 0 0 0 0 0 0 0 0 0 0 0 0 0 0 0 0 0 0 0 0 0 0 0 0 0 0 0 0 0 0 0 0 0 0.00131977741600997 0 0 0 0 0 0 0 0 0 0 0 0 0 0 0 0 0 0 0 0 0 0 0 0 0 0 0 0 0 0 0 0 0 0 0 0 0 0 0 0 0 0 0 0 0 0 0 0 0 0 0 0 0 0 0 0 0 0 0 0 0 0 0 0 0 0 0 0 0 0 0 0 0 0 0 0 0 0 0 0 0 0 0 0 0.0039244694354184 0 0 0 0 0.00463044212438962 0 0 0.00404467593884338 0 0 0.00262755135237772 0 0 0 0.004706548442139 0 0 0 0 0 0 0 0 0 0 0 0 0 0 0 0 0 0 0 0 0 0 0.00206366654678471 0 0 0 0 0 0 0 0 0 0 0.1070713864367 0 0 0 0 0 0 0 0 0 0.0042783450766737 0 0 0 0 0 0 0 0 0.00189024820458615 0 0 0.00178290673859285 0 0 0 0.0383065464805593 0.0954676465264402 0 0 0 0 0 0 0 0 0 0 0.0032587336517287 0 0 0 0 0 0 0.000497761212530915 0 0.000471678279703147 0 0 0 0 0 0 0 0.00342321107676617 0.000987101985188182 0.00110475213790869 0 0 0.00511568620167677 0 0 0.0141599626146519 0.00778990880971782 0.00553105719978431 0 0 0.0325007012591841 0 0.0080554210811264 0 0 0 0 0 0 0 0 0 0 0 0 0 0 0 0 0 0 0 0 0.00165327831304911 0 0 0 0 0 0 0 0 0 0 0 0 0 0 0.00373088539506394 0.0105375882512864 0 0 0.070397726517806 0.00314798213634067 0 0.0055832486049039 0.131366474233612 0.0309798578518256 0.196807837929433 0.0505333104454213 0.00485294487937436 0.00651647879275411 0 0 0 0.0257086602882724 0.0124704421327133 0 0 0 0.0907030979986623
0 0 0 0 0 0 0 0 0 0 0 0 0 0 0 0 0 0 0 0 0 0 0 0 0 0 0 0 0 0 0 0 0 0 0 0 0 0 0 0 0 0 0 0 0 0 0 0 0 0 0 0 0 0 0 0 0 0 0 0 0 0 0 0 0 0 0 0 0 0 0 0 0 0 0 0 0 0 0 0 0 0 0 0 0 0 0 0 0 0 0 0 0 0 0 0 0 0 0 0 0 0 0 0 0 0 0 0 0 0 0 0 0 0 0 0 0 0 0 0 0 0 0 0 0 0 0 0 0 0 0 0 0 0 0 0 0 0 0 0 0 0 0 0 0 0 0 0 0 0 0 0 0 0 0 0 0 0 0 0 0 0 0 0 0 0 0 0 0 0 0 0 0 0 0 0 0 0 0 0 0 0 0 0 0 0 0 0.00172400113746188 0.00797797283923179 0.00556683815564524 0 0 0 0 0 0 0 0 0 0 0 0 0 0 0 0 0 0 0 0 0 0 0 0 0 0 0 0 0 0 0 0 0 0 0 0 0 0 0 0 0 0 0 0 0.0117299233310768 0.0476010505434921 0 0 0 0 0 0 0 0 0 0.100506332501542 0.00722604243311739 0 0.00230001954611806 0 0.00431315508156921 0.0239053830545262 0.0485100002374628 0.00345716364870629 0.0178634440802142 0.0101633921560695 0.103284717892339 0.0256506033055133 0.0769098282622848 0 0 0 0 0 0 0 0 0 0 0 0 0 0 0 0 0 0 0 0 0 0 0 0 0 0 0 0 0 0 0 0 0 0 0 0 0 0 0 0.0820623690678729 0.156515628864454 0.0429825544077272 0 0.00309586205555395 0.0104488760124674 0 0 0 0 0 0.0396635588202301 0.0845346687957335 0.0341410399939913 0.010688573353611 0.00547962779188833 0.00544220169176517 0.0042787637715999 0.0219764071667343
0 0 0 0 0 0 0 0 0 0 0 0 0 0 0 0.000129983964509976 0 0 0 0 0 0 0 0 0 0 0 0 0 0 0 0 0 0 0 0 0 0 0 0 0 0 0 0 0 0 0 0 0 0 0 0 0 0 0.000795510695896403 0 0 0 0 0 0 0 0 0 0 0 0 0 0 0 0 0 0 0 0 0.000171155558016647 0 0 0 0 0 0 0 0 0 0 0.000563039597481321 0 0.000332489102917083 0.00153278966933208 0 0 0 0 0 0.000263035948655185 0 0 0 0 0.000473281008643784 0.00061637806735187 0.00173096868082179 0.00277893018163363 0 0 0 0 0 0 0 0 0 0 0 0 0 0 0 0 0 0 0 0 0 0 0 0 0 0 0 0 0 0 0 0 0 0.00012286155549573 6.76897626504778e-05 0.00436659665060636 0 0 0 0 0.00455860475510255 0.0017425217623961 0 0.0076624116833191 0 0 0.00495984540750748 0.00398192382703434 0.000141800688556337 0.000725676551312492 0.00471384790235252 0.000307204064324121 0 0 0 0 0 0 0 0 0 0 0 0 0 0 0 0 0 0 0 0 0 0 0.000638442798989449 0 0 0 0 0.000496556910731031 0 0 0 0.000497819784022834 0.000866211047197262 0.00134922863302087 0 0 0 0.000453238546804463 0 0 0.00457836668541465 0 0.00535284660004827 0 0 0 0 0 0.000282818874298409 0.000433871059906158 0 0 0 0 0 0 0 0 0 0 0 0 0 0 0 0 0 0 0.00112059449643864 0 0 0 0 0 0 0 0 0.000784016912944887 0.00196982832901168 0.00582270240157638 0.0004465957900738 0.000712478463156613 0.00242799141204265 0.00142318907075397 0.00271476318681244 0.00102874002324532 0.00108858561389037 0.00197713158357106 0.00250995340423908 0.0128957285236776 0.000454883021868945 0.000567327545032486 0.00940716889505371 0.0044098311292812 0.00126528069631523 0.0112090639968614 0.00938229187482522 0.00525013062712895 0.00255994843388164 0.00127883272347106 0.103907619329049 0.00411926242017872 0.0119071973204854 0 0 0 0 0 0 0 0 0 0 0 0 0 0 0 0 0 0 0 0 0 0 0 0 0 0.000566548183505579 0 0.000299828006854254 0 0.000343464946818958 0.000351721315732875 0 0.0014444781219672 0.00133226404827961 0.000342428739736878 0 0.000412736976182475 0.0268653757998253 0.0288664311120132 0 0.0664240367876162 0.0606110275117524 0 0.00972340686130641 0.0495934116272151 0.02874284931973 0.0175147686263469 0.00141798048996226 0.00291468549654814 0.000695816289031916 0.0171280318072527 0.0297168157353052 0.00975393611337444 0.10366030823955 0.120691827260081 0.0400073541126528 0.0912849585537256 0.0289644226664151
0 0 0 0 0 0 0 0 0 0 0 0 0 0 0 0 0 0 0 0 0 0 0 0 0 0 0 0 0 0 0 0 0 0 0 0 0 0 0 0 0 0 0 0 0 0 0 0 0 0 0 0 0 0 0 0 0 0 0 0 0 0 0 0 0 0 0 0 0 0 0 0 0 0 0 0 0 0 0 0 0 0 0 0 0 0 0 0 0 0 0 0 0 0 0 0 0 0 0 0 0 0 0.00112818172678544 0.00227683708817885 0 0 0 0 0 0 0 0 0 0 0 0 0 0 0 0 0 0 0 0 0 0 0 0 0 0 0 0 0 0 0 0 0 0 0 0 0 0 0 0 0 0 0 0 0 0 0 0 0 0 0 0 0 0 0 0 0 0 0 0 0 0 0 0 0 0 0 0 0 0 0 0 0 0 0 0 0 0 0 0 0 0 0 0.00315905318471793 0.00749115594507909 0.00998702367366238 0 0 0 0 0 0 0 0 0 0 0 0 0 0 0 0 0 0 0 0 0 0 0 0 0 0 0 0 0 0 0 0 0 0 0 0 0 0 0 0 0 0 0 0 0.0171912261619528 0.0504704734517994 0 0 0 0 0 0 0 0 0 0.100370964316058 0.006817672661172 0 0.00126282092910956 0 0.00435682401182919 0.0261936385562853 0.0415137468602487 0.00285670887720514 0.0331105493977541 0.0114053189371435 0.189314890695002 0.0250136226147119 0.0408198720702998 0 0 0 0 0 0 0 0 0 0 0 0 0 0 0 0 0 0 0 0 0 0 0 0 0 0 0 0 0 0 0 0 0 0 0 0 0 0.00267060255526262 0.122390995799597 0.147661739537944 0 0.0143760022265671 0 0.00483470665553913 0.0183120186985623 0 0 0 0 0 0.0253224628420354 0.0219128830746205 0.00407533937509936 0.0169297061503145 0 0.00287158245591403 0.0061973962938284 0.03770398317572
0 0 0 0 0 0 0 0 0 0 0 0 0 0 0 0 0 0 0 0 0 0 0 0 0 0 0 0 0 0 0 0 0 0 0 0 0 0 0 0 0 0 0 0 0 0 0 0 0 0 0 0 0 0 0 0 0 0 0 0 0 0 0 0 0 0 0 0 0 0 0 0 0 0 0 0 0 0 0 0 0 0 0 0 0 0 0 0 0 0 0 0 0 0 0 0 0 0 0 0 0 0 0 0 0 0 0 0 0 0 0 0 0 0 0 0 0 0 0 0 0 0 0 0 0 0 0 0 0 0 0 0 0 0 0 0 0 0 0 0 0 0 0 0 0 0.00551641578783931 0 0 0 0 0 0 0 0 0 0 0 0 0 0 0 0 0 0 0 0 0 0 0 0 0 0 0 0 0 0 0 0 0 0 0 0 0 0 0 0 0 0 0 0 0 0 0 0 0 0 0 0 0 0 0 0 0 0 0 0 0 0 0 0 0 0 0 0 0 0 0 0 0 0 0 0 0 0 0 0 0 0 0 0 0 0 0 0 0 0.00130195127859844 0 0 0 0 0 0 0 0 0 0.00318254756990729 0 0 0 0 0 0 0.00260860836001538 0 0 0 0.0308104104201139 0 0.00418810281021196 0 0 0 0 0 0 0 0 0 0 0 0 0 0 0 0 0 0 0 0 0 0 0 0 0 0 0 0 0 0 0 0 0 0 0 0 0 0 0.0652529502540821 0.261583613033408 0.0279096444565902 0 0 0 0.0320915710011665 0 0 0 0 0 0.0150739040342348 0.0931368421286153 0.0209346335360216 0.0447943178084784 0.283500923849241 0.00571981304514882 0.102393750626327 0
0 0 0 0 0 0 0 0 0 0 0 0 0 0 0 0 0 0 0 0 0 0 0 0 0 0 0 0 0 0 0 0 0 0 0 0 0 0 0 0 0 0 0 0 0 0 0 0 0 0 0 0 0 0 0 0 0 0 0 0 0 0 0 0 0 0 0 0 0 0 0 0 0 0 0 0 0 0 0 0 0 0 0 0 0 0 0 0 0 0 0 0 0 0 0 0 0 0 0 0 0 0 0 0 0 0 0 0 0 0 0 0 0 0 0 0 0 0 0 0 0 0 0 0 0 0 0 0 0 0 0 0 0 0 0 0 0 0 0 0 0 0 0 0 0 0 0 0 0 0 0 0 0 0 0 0 0 0 0 0 0 0 0 0 0 0 0 0.0143175262550843 0 0 0 0 0 0 0 0.00597287698737966 0 0 0 0 0 0 0 0.00435954476578099 0 0 0 0 0.0508509588030692 0 0 0 0 0 0 0 0 0 0 0 0 0 0 0 0 0.00232438852165875 0 0 0 0 0.0161662637205665 0.0181690378954512 0 0 0.148951820116896 0.0224160669626786 0.0975693037922253 0 0 0 0 0 0 0 0 0.0181519777659719 0.254330225936637 0 0 0 0 0 0 0 0 0 0 0 0 0 0 0 0 0 0 0 0.0158667431901778 0 0 0 0 0.00451355261843564 0 0 0 0 0 0 0 0.0232781169804663 0 0 0 0 0 0 0 0 0 0.00694177666180981 0.0116360536452983 0.0227513265281099 0.107182671133246 0 0 0.010751771778485 0.0502915248641426 0 0.00461685146176547 0.0148487449760219 0.00406140323184805 0 0 0 0 0 0 0 0 0.00458513337573753 0 0 0 0 0 0.00836384131284465 0.0148375392011316 0 0 0 0 0 0.0183063137164557 0 0.0235866438006244 0 0 0 0 0 0 0 0 0 0 0 0
0 0 0 0 0 0 0 0 0 0 0 0 0 0 0 0 0 0 0 0 0 0 0 0 0 0 0 0 0 0 0 0 0 0.00130751544080869 0 0 0 0 0 0 0 0 0 0 0 0 0 0 0 0 0 0 0 0 0.00506064033979502 0 0 0 0 0 0 0 0 0 0 0 0 0 0 0 0 0 0 0 0 0 0 0 0 0 0 0 0 0 0 0 0 0 0 0 0 0 0 0 0 0 0 0 0 0 0 0 0 0 0 0 0 0 0 0 0 0 0 0 0 0 0 0 0 0 0 0 0 0 0 0 0 0 0 0 0 0 0 0 0 0 0 0 0 0.0148596195995104 0 0 0 0 0.00846352363725692 0 0 0.00401305908347324 0 0 0 0 0 0.00104505883181501 0.00264892560568021 0 0 0 0 0 0 0 0 0 0 0 0 0 0 0 0 0 0 0 0 0 0 0.00215364798678276 0 0 0 0 0 0 0 0 0 0 0.148298477821452 0 0 0 0 0 0 0 0 0 0 0 0 0 0 0 0 0 0 0.00180574634369095 0 0 0 0 0 0 0.0308796818410536 0 0 0 0 0 0 0 0 0 0 0 0.00408046882605161 0 0 0 0 0 0 0.000420118775753513 0 0.00121811963589081 0 0 0 0 0 0 0 0.00121121242354744 0 0.00170284922782853 0 0 0 0 0.00140862427953778 0.00367194475985825 0.00161816736853426 0 0.00138721475644249 0 0.0929533105847438 0 0.00251843558798583 0 0 0 0 0 0 0 0 0 0 0 0 0 0 0 0 0 0 0 0 0 0 0 0 0 0 0 0 0 0 0 0 0 0.00138810024087374 0 0 0.00323876327158396 0.164822984946926 0.00358038384675147 0.0319681425741469 0.00715033449207593 0 0.00864289462971499 0 0.179550707896886 0.0336686144723416 0.00911925208512859 0 0 0 0 0 0 0.012467229212566 0 0 0 0.211676229573512
0 0 0 0.000873383734448735 0 0 0 0 0 0 0 0 0 0 0 0 0 0 0 0 0 0 0 0 0 0 0 0 0 0 0 0 0.00157276756186154 0.00668252230166774 0 0 0 0.000706557627868639 0 0 0 0 0 0 0 0 0 0 0 0 0 0 0 0 0.00738862324006716 0 0.00163302556562293 0 0 0 0 0 0 0 0 0 0 0 0 0 0 0 0 0 0 0 0 0 0 0 0 0 0 0 0 0 0 0 0 0 0 0 0 0 0 0 0 0 0 0 0.00102428586129984 0 0 0 0 0 0 0 0 0 0 0 0 0 0 0 0 0 0 0 0 0 0 0 0 0 0 0 0 0 0.000911356940294332 0 0 0 0 0 0 0 0 0.0117498577478125 0 0 0 0 0.00776982165918084 0 0 0.00667902715498939 0 0 0.000795045773253332 0 0 0.00102592232692047 0.00375921271437591 0 0 0 0 0 0 0 0 0 0 0 0 0.00515113894150239 0 0 0 0 0 0 0 0 0 0 0.000874955199636056 0 0 0 0 0 0 0 0 0.000425611368797359 0.0509558626404998 0.00406133284797576 0 0 0 0 0 0 0 0 0.00199267873962037 0 0 0 0 0 0 0 0 0.00201912060078271 0 0 0 0 0 0 0 0 0 0 0 0 0 0 0 0 0 0 0 0 0 0 0 0 0 0.000460310519888017 0 0.0019856748856699 0 0 0 0 0 0 0 0.000810958274084858 0.000771846540127285 0.00325027971467658 0 0.000551932179349888 0.00181047698406089 0 0.00115471418694215 0.00435922845332208 0.00268384232665836 0.000611059569082817 0.0011615679592571 0 0.152520889901398 0 0.00292681961445599 0 0 0 0 0 0 0 0 0 0 0 0 0 0 0 0 0 0 0 0 0 0 0 0 0 0 0 0 0 0 0 0 0 0.000959310692679567 0 0 0 0.0225721196085202 0.00701741651883237 0.0946853134929288 0.0157272266054023 0.0141968085759137 0 0.104266984359085 0 0.00549148046767633 0.0132155683352488 0 0 0 0.0036100634785772 0.0107635478270518 0.00659036978989027 0.146837176587486 0.0213978757228599 0 0.0477308481508252 0.191826178129571
0 0 0 0 0 0 0 0 0 0 0 0 0 0 0 0 0 0 0 0 0 0 0 0 0 0 0 0 0 0 0 0 0 0 0 0 0 0 0 0 0 0 0 0 0 0 0 0 0 0 0 0 0 0 0 0 0 0 0 0 0 0 0 0 0 0 0 0 0 0 0 0 0 0 0 0 0 0 0 0 0 0 0 0 0 0 0 0 0 0 0 0 0 0 0 0 0 0 0 0 0 0 0 0 0 0 0 0 0 0 0 0 0 0 0 0 0 0 0 0 0 0 0 0 0 0 0 0 0 0 0 0 0 0 0 0 0 0 0 0 0 0 0 0 0 0 0 0 0 0 0 0 0 0 0 0 0 0 0 0 0 0 0 0 0 0 0 0 0 0 0 0 0 0 0.00105209352126193 0 0 0.00150962537558877 0 0 0 0 0 0 0 0 0 0 0.0453156794319292 0 0 0 0 0.0130699660457601 0.000884333678406051 0.00237441999603948 0.103711818053432 0 0.00876247006800504 0 0 0 0 0 0 0 0 0.00227856076898339 0 0 0.000895453758915828 0 0 0 0.0312151239895742 0.0419267946424968 0 0.00786301418323498 0.0097428732524475 0 0 0 0.0116184531163533 0 0 0 0.00587680589233347 0 0 0 0 0 0 0.000783081736427442 0 0 0 0 0 0 0.000988983589472375 0 0.00217392542230826 0.00425577350752864 0.00172054643600197 0 0 0 0.0243494843706378 0.00996033596336645 0 0.0292851991592421 0.0169932166465093 0.0193182895361611 0 0 0 0 0.00520525320926669 0 0 0 0 0 0 0 0 0 0 0 0 0 0 0 0 0 0 0 0 0 0 0 0 0 0.00151286628228358 0 0 0 0 0 0 0 0.000557800253037847 0 0.00440753837842932 0.0139719711741466 0.11969171542166 0 0.0458054583333725 0 0 0.00539775211414055 0.0163197580092459 0.00458372149290542 0 0.0989723337291506 0.149463807472052 0.0469687744821177 0.0225032093483592 0 0 0.0219090222681723 0.012563886954784 0 0.0111938373101371 0 0.0210449716243207
0 0 0 0 0 0 0 0 0 0 0 0 0 0 0 0 0 0 0 0 0 0 0 0 0 0 0 0 0 0 0 0 0 0 0 0 0 0 0 0 0 0 0 0 0 0 0 0 0 0 0 0 0 0 0 0 0 0 0 0 0 0 0 0 0 0 0 0 0 0 0 0 0 0 0 0 0 0 0 0 0 0 0 0 0 0 0 0 0 0 0 0 0 0 0 0 0 0 0 0 0 0 0 0 0 0 0 0 0 0 0 0 0 0 0 0 0 0 0 0 0 0 0 0 0 0 0 0 0 0 0 0 0 0 0 0 0 0 0 0 0 0 0 0 0 0 0 0 0 0 0 0 0 0 0 0 0 0 0 0 0 0 0 0 0 0 0 0 0 0 0 0 0 0 0 0 0 0 0 0 0 0 0 0 0 0 0 0 0.00537100306295733 0 0 0 0 0.00692561864264982 0 0 0.0454440457482001 0 0.000704658228214476 0 0 0 0 0 0 0 0 0 0 0 0 0 0 0 0.00288837160242322 0 0 0 0 0 0 0 0.00117194942551457 0 0 0 0 0 0 0 0 0 0 0 0 0 0 0 0 0 0 0 0 0.000682091603335832 0 0.000400493511426297 0 0 0.00252330112593449 0 0.000555962573816736 0.0154050866468998 0.0126223321788659 0.00848719735473007 0 0 0 0 0.0190459573642318 0 0 0 0 0 0 0 0 0 0 0 0 0 0 0 0 0 0 0 0 0.00192651815584319 0 0 0 0 0.00755968568666679 0 0.000508820122773249 0 0.00422624983279385 0.0038469755344277 0 0 0 0 0.00118566930629408 0.00388414402803997 0.0424383841036793 0 0.0385435052350592 0 0 0 0.0061038953555004 0.015232599086335 0.136670001517134 0 0.230179795111964 0.0521727160176145 0.0135569301545143 0 0.0428146879204477 0.0738643117791163 0.0832870826592256 0 0.107408447744479 0 0.0123615115788907
0 0 0 0 0 0 0 0 0 0 0 0 0 0 0 0 0 0 0 0 0 0 0 0 0 0 0 0 0 0 0 0 0 0 0 0 0 0 0 0 0 0 0 0 0 0 0 0 0 0 0 0 0 0 0 0 0 0 0 0 0 0 0 0 0 0 0 0 0 0 0 0 0 0 0 0 0 0 0 0 0 0 0 0 0 0 0 0 0 0 0 0 0 0 0 0 0 0 0 0 0 0 0 0 0 0 0 0 0 0 0 0 0 0 0 0 0 0 0 0 0 0 0 0 0 0 0 0 0 0 0 0 0 0 0 0 0 0 0 0 0 0 0 0 0 0 0 0 0 0 0 0 0 0 0 0 0 0 0 0 0 0 0 0 0 0 0 0 0 0 0 0 0 0 0.00285090790152009 0 0 0 0 0 0 0 0 0 0 0 0 0 0 0 0 0 0 0.00621253204332908 0.00284637772677978 0 0.0824075180514597 0 0.00194480807977124 0 0 0 0 0 0 0 0 0 0 0 0 0 0 0 0 0.00256235059170358 0 0.0400422032272605 0.00981833876497567 0.00114851620504438 0 0 0.0451649251105793 0 0 0 0 0 0 0 0 0 0.00164586061089175 0.00033569738083091 0 0 0 0 0 0 0 0 0.0144599695063956 0.00159947134140237 0 0 0 0.00065029447321549 0.0345082425209192 0.0304582399076076 0.000957514846697954 0.0170095196622149 0.0165586685713702 0.0206198361324975 0 0 0 0 0 0 0 0 0 0 0 0 0 0 0 0 0 0 0 0 0 0 0 0 0 0 0 0 0 0 0.00911981677781382 0.00196930419144321 0 0 0.00442493507822743 0.00242951325610381 0 0 0 0 0 0.00206132476825108 0.00323162528183878 0 0.00247429574264542 0 0 0 0 0 0.163655263953472 0.182516338758528 0 0.153509243734304 0.0791633960790231 0 0.00610295988778248 0.00243388305095036 0.00350478474808581 0 0.0496015220350639 0 0
0 0 0 0 0 0 0 0 0 0 0 0 0 0 0 0 0 0 0 0 0 0 0 0 0 0 0 0 0 0 0 0 0 0 0 0 0 0 0 0 0 0 0 0 0 0.000431599959316682 0 0 0 0 0 0 0 0 0 0 0 0 0 0 0 0 0 0 0 0 0 0 0 0 0 0 0 0 0 0 0 0 0 0 0 0 0 0 0 0 0 0 0 0 0 0 0 0 0 0 0 0 0 0 0 0 0 0 0 0 0 0 0 0 0 0 0 0 0 0 0 0 0 0 0 0 0 0 0 0 0 0 0 0.000323052654676733 0 0 0 0 0 0 0 0 0 0 0 0 0 0 0 0 0 0 0 0 0 0 0 0 0 0 0 0 0 0 0 0 0 0.000537674321237282 0 0 0 0 0 0 0 0 0 0 0.00101566118373908 0 0 0 0 0 0 0 0 0 0 0 0 0 0 0 0 0 0 0 0 0 0.00520008493935408 0 0.0033375462023979 0 0 0 0 0 0 0 0 0 0 0 0 0 0 0 0 0 0 0.0216255176329853 0.00695073308531181 0.00223191740414945 0 0 0.0791784473579951 0 0 0 0 0 0 0.00323996995397023 0 0.00845910493232353 0.00166254497020648 0.0010322829847768 0 0 0 0 0 0 0 0 0.00494301866830955 0.00331733113531806 0 0 0 0.00115017455044903 0.0620482471979389 0.136167801537468 0.00176479514326412 0.0968797084277062 0.0854744915520207 0.0712086828697078 0 0 0 0 0.00485142863195907 0 0 0 0 0 0 0 0 0 0 0 0 0 0 0 0 0 0 0 0 0 0 0 0 0 0 0 0 0 0 0 0 0 0 0 0 0 0.00374291140405845 0 0.00438686202223504 0 0 0 0 0 0.0443592391753393 0.0356827993340363 0.132408374717924 0 0 0 0.0569521628079429 0.0806274793261921 0.00207041470857539 0 0.0367379392071138 0 0
0 0 0 0 0 0 0 0 0 0 0 0 0 0 0 0 0 0 0 0 0 0 0 0 0 0 0 0 0 0 0 0 0 0 0 0 0 0 0 0 0 0 0 0 0 0 0 0 0 0 0 0 0 0 0 0 0 0 0 0 0 0 0 0 0 0 0 0 0 0 0 0 0 0 0 0 0 0 0 0 0 0 0 0 0 0 0 0 0 0 0 0 0 0 0 0 0 0 0 0 0 0 0 0 0 0 0 0 0 0 0 0 0 0 0 0 0 0 0 0 0 0 0 0 0 0 0 0 0 0 0 0 0 0 0 0 0 0 0 0 0 0 0 0 0 0 0 0 0 0 0 0 0 0 0 0 0 0 0 0.0180047048185275 0.0155158913024961 0 0 0 0 0 0 0 0 0 0 0 0 0 0 0.00647320015718416 0 0 0 0.00272233800906317 0 0 0 0 0 0 0 0 0 0 0 0 0 0.139489050994384 0.00337462595826278 0 0.174287134383762 0 0.00554485312305644 0 0 0 0 0 0 0 0 0 0 0 0 0 0 0 0 0 0 0.0474405314668857 0.0108513088004306 0 0 0 0.0120789371132349 0 0 0 0 0 0 0 0 0 0 0 0 0 0 0 0 0 0 0 0.00339095937514831 0 0 0 0 0 0 0 0 0 0 0 0 0 0 0 0 0 0 0 0 0 0 0 0 0 0 0 0 0 0 0 0 0 0 0 0 0 0 0 0 0 0.148448793943136 0.0167066294741645 0.00623343418933067 0.0188355435950556 0.0765345164761973 0.0297650437771753 0 0 0 0 0.00339163111828919 0.0128715581613402 0 0 0.00255434959495581 0 0 0 0 0 0.0518373497844248 0.0226151930627237 0.166543930081913 0 0 0 0 0 0.0018509139335269 0 0.00263757730533142 0 0
0 0 0 0 0 0 0 0 0 0 0 0 0 0 0 0 0 0 0 0 0 0 0 0 0 0 0 0 0 0 0 0 0 0 0 0 0 0 0 0 0 0 0 0 0 0 0 0 0 0 0 0 0 0 0 0 0 0 0 0 0 0 0 0 0 0 0 0 0 0 0 0 0 0 0 0 0 0 0 0 0 0 0 0 0 0 0 0 0 0 0 0 0 0 0 0 0 0 0 0 0 0 0 0 0 0 0 0 0 0 0 0 0 0 0 0 0 0 0 0 0 0 0 0 0 0 0 0 0 0 0 0 0 0 0 0 0 0 0 0 0 0 0 0 0 0 0 0 0 0 0 0 0 0 0 0 0 0 0 0 0 0 0 0 0 0 0 0 0 0 0 0 0 0 0 0 0 0 0 0 0 0 0 0 0 0 0 0 0 0 0 0 0 0 0 0.00648963385663097 0 0 0 0 0 0 0 0 0 0 0 0 0 0 0 0 0 0 0 0 0 0 0 0 0 0 0 0 0 0 0 0 0 0 0 0 0 0.000950594255055804 0.00522817816222831 0.00360364651393977 0 0 0 0 0.00617417362790505 0 0 0 0 0 0 0 0.0151956722852732 0 0 0.0434397381508516 0.0261046268404436 0.0145236362766121 0 0.0152843087011075 0.0072669284958981 0.0712062791256193 0.0636704371764048 0 0 0 0 0 0 0 0 0 0 0 0 0 0 0 0 0 0 0 0 0 0 0 0 0 0 0 0 0 0 0 0 0 0 0 0 0 0 0.102972728040708 0.126412190722292 0.0840707118155193 0.0257779487221888 0 0 0.0139552525155757 0 0 0 0 0 0 0.306221714842295 0.0165375726963392 0.0181087005342859 0.00809430169913478 0 0.00869990950935444 0.0100111154343365
0 0 0 0 0 0 0 0 0 0 0 0 0 0 0 0 0 0 0 0 0 0 0 0 0 0 0 0 0 0 0 0 0 0 0 0 0 0 0 0 0 0 0 0 0 0 0 0 0 0 0 0 0 0 0 0 0 0 0 0 0 0 0 0 0 0 0 0 0 0 0 0 0 0 0 0 0 0 0 0 0 0 0 0 0 0 0 0 0 0 0 0 0 0 0 0 0 0 0 0 0 0 0 0 0 0 0 0 0 0 0 0 0 0 0 0 0 0 0 0 0 0 0 0 0 0 0 0 0 0 0 0 0 0 0 0 0 0 0 0 0 0 0 0 0 0 0 0 0 0 0 0 0 0 0 0 0 0 0 0 0 0 0 0 0 0 0 0 0 0 0 0 0 0 0 0 0 0 0 0 0 0 0 0 0 0 0 0 0 0 0 0 0 0 0 0 0 0 0 0 0 0 0.000510014302655988 0 0 0 0 0 0 0 0 0 0 0 0 0 0 0 0 0 0 0 0 0 0 0 0 0 0 0 0 0 0 0 0.00137425740431954 0.00115701486150919 0 0 0 0.000368641917007486 0.00127459034621466 0 0 0 0 0.000978573383880789 0 0 0.00378714535189208 0 0.00320503957040239 0.0506513995790576 0.0248909947481792 0.0194502129428824 0.0009606379799213 0.00180215239433864 0 0.0163849806846626 0.0510591451283619 0 0 0 0 0 0 0 0 0 0 0 0 0 0 0 0 0 0 0 0 0 0 0 0 0 0 0 0 0 0 0 0 0.000811189031860594 0.000703404985539235 0 0 0 0 0.0594510627803592 0.0594125230411423 0.0197075451791533 0.0431457820792038 0 0 0.0112712616911538 0 0.0388975012886121 0.00699253884185946 0.0756525673352527 0 0.0829526399028282 0 0.239976431565507 0.0335585131288278 0.0237101319983357 0.121945483359212 0.00395662319586704 0
0 0 0 0 0 0 0 0 0 0 0 0 0 0 0 0 0 0 0 0 0 0 0 0 0 0 0 0 0 0 0 0 0 0 0 0 0 0 0 0 0 0 0 0 0 0 0 0 0 0 0 0 0 0 0 0 0 0 0 0 0 0 0 0 0 0 0 0 0 0 0 0 0 0 0 0 0 0 0 0 0 0 0 0 0 0 0 0 0 0 0 0 0 0 0 0 0 0 0 0 0 0 0 0 0 0 0 0 0 0 0 0 0 0 0 0 0 0 0 0 0 0 0 0 0 0 0 0 0 0 0 0 0 0 0 0 0 0 0 0 0 0 0 0 0 0 0 0 0 0 0 0 0 0 0 0 0 0 0 0 0 0 0 0 0 0 0 0 0 0 0 0 0 0 0 0 0 0 0 0 0 0 0 0 0 0 0 0 0 0 0 0 0 0 0 0 0.00304786816457243 0 0 0 0 0 0 0 0 0 0 0 0 0 0 0 0 0 0 0 0 0 0 0 0 0 0 0 0 0 0 0 0 0 0 0 0 0 0.00103218333494848 0.000830832559040329 0 0 0 0 0 0 0 0 0 0.00190949103418089 0 0 0.00796687826801671 0.00221241191641552 0.00289405808455416 0.0830678402693086 0.0662437719970681 0.0334582029182761 0.00229649027219315 0.00356414736166394 0.0013021884971805 0.0140776401923825 0.182480145280606 0 0 0 0 0 0 0 0 0 0 0 0 0 0 0 0 0 0 0 0 0 0 0 0 0 0 0 0 0 0 0 0 0 0 0 0 0 0.0183372298729509 0.0224463529135582 0.0182305555911171 0.0034264236839197 0.0090662245838946 0 0 0.00645165514441565 0.0256954116408092 0.0627347035429646 0.00260698391469226 0.100124602552132 0 0.00418803465766376 0.22434317627097 0 0.0205851415766333 0.00426547739768589 0.0711138765061858 0 0
0 0 0 0 0 0 0 0 0 0 0 0 0 0 0 0.000403570258923688 0 0 0 0 0 0 0 0 0 0 0 0 0 0 0 0 0 0 0 0 0 0 0 0 0 0 0 0 0 0 0 0 0 0 0 0 0 0 0.0141746405616626 0 0 0 0 0 0 0 0 0 0 0 0 0 0 0 0 0 0 0 0 0.000508318622561758 0 0 0 0 0 0 0 0 0 0 0 0 0 0 0 0 0 0 0 0 0 0 0 0 0 0 0 0 0 0 0 0 0 0 0 0 0 0 0 0 0 0 0 0 0 0 0 0 0 0 0 0 0 0 0 0 0 0 0 0 0 0.000379111455352556 0.000199373355006125 0.0201043221840048 0 0 0 0 0.0074299805524648 0 0 0.00740281701921162 0 0 0.00189693586387315 0.000874916766790908 0 0 0.00521828244737147 0 0 0 0 0 0 0 0 0 0 0 0 0 0 0 0 0 0 0 0 0 0 0 0.00150647686877632 0 0 0 0 0.00130172832603055 0 0 0 0 0.00284040601396697 0 0 0 0 0 0 0 0.00490056641068553 0 0.00778839279284845 0 0 0 0 0 0 0.00117803297412027 0 0.00226381001938963 0 0 0 0 0 0 0 0 0 0 0 0 0 0 0 0 0 0 0 0 0 0 0 0 0 0.00191245805072402 0 0.00160404794111658 0 0 0 0 0 0 0.00128420867160816 0.00250887080809391 0.00314282217877251 0.0038063871747797 0 0.00212162602665319 0.00724017446155978 0.00470462494930706 0.00124778990995019 0.0125574737457248 0.00467725994968361 0.0035166907832925 0.000830883160490622 0 0.0888140733008918 0 0.011127018422663 0 0 0 0 0 0 0 0 0 0 0 0 0 0 0 0 0 0 0 0 0 0 0 0 0 0 0 0 0 0 0 0 0 0.00299433210375614 0 0 0.00394149781666471 0.0108909282021248 0.00860433958945714 0.23722543594353 0.0174283174842663 0.0237526897883005 0 0.00867800221650005 0.176005462421732 0.0180420284244598 0.0866123065430063 0.00459651577867454 0.00314806598457747 0.00115384969060349 0.00561506188872174 0.0384127804014926 0.0252047629996599 0 0.0478421696986969 0.0204088894274987 0.00570632465680191 0.0222681469111216
0 0 0 0 0 0 0 0 0 0 0 0 0 0 0 0 0 0 0 0 0 0 0 0 0 0 0 0 0 0 0 0 0 0 0 0 0 0 0 0 0 0 0 0 0 0 0 0 0 0 0 0 0 0 0 0 0 0 0 0 0 0 0 0 0 0 0 0 0 0 0 0 0 0 0 0 0 0 0 0 0 0 0 0 0 0 0 0 0 0 0 0 0 0 0 0 0 0 0 0 0 0 0 0 0 0 0 0 0 0 0 0 0 0 0 0 0 0 0 0 0 0 0 0 0 0 0 0 0 0 0 0 0 0 0 0 0 0 0 0 0 0 0 0 0 0.0127509616549835 0 0 0 0 0.00637474323194967 0 0 0 0 0 0 0 0 0 0 0 0 0 0 0 0 0 0 0 0 0 0 0 0 0 0 0 0 0 0 0 0 0 0 0 0 0 0 0 0 0 0 0 0 0 0 0 0 0 0 0 0 0 0 0 0 0 0 0 0 0 0 0 0 0 0 0 0 0 0 0 0 0 0 0 0 0 0 0 0 0 0 0 0 0 0 0 0 0 0 0 0 0 0 0 0 0 0 0 0 0.00211307457044559 0 0 0 0 0.00361879849599738 0 0.00342181052982588 0 0 0 0 0 0 0 0 0 0 0 0 0 0 0 0 0 0 0 0 0 0 0 0 0 0 0 0 0 0 0 0 0 0 0 0 0 0 0.00607273009308215 0.380243447575493 0 0.206956688840481 0 0 0.035309852318013 0 0 0 0 0 0.00345526823278417 0.0373630330297158 0.00719004359839851 0.0658636790529145 0 0.00480337631903063 0.224462492456885 0
0 0 0 0 0 0 0 0 0 0 0 0 0 0 0 0 0 0 0 0 0 0 0 0 0 0 0 0 0 0 0 0 0 0 0 0 0 0 0 0 0 0 0 0 0 0 0 0 0 0 0 0 0 0 0 0 0 0 0 0 0 0 0 0 0 0 0 0 0 0 0 0 0 0 0 0 0 0 0 0 0 0 0 0 0 0 0 0 0 0 0 0 0 0 0 0 0 0 0 0 0 0 0 0 0 0 0 0 0 0 0 0 0 0 0 0 0 0 0 0 0 0 0 0 0 0 0 0 0 0 0 0 0 0 0 0 0 0 0 0 0 0 0 0 0 0 0 0 0 0 0 0 0 0 0 0 0 0 0 0 0 0 0 0 0 0 0 0 0 0 0 0 0 0 0 0 0 0 0.00116996896760764 0 0 0 0 0.0031554501222509 0.00107095363840489 0 0 0 0 0 0 0 0 0.00183982591550636 0 0 0.012192795726239 0 0.019835684754025 0 0.000800380108417976 0 0 0 0 0 0 0 0 0 0 0 0 0 0 0 0 0 0 0 0 0 0 0 0.00190860396603916 0 0 0 0 0 0 0 0 0.00048418257568523 0.00188550150389132 0 0 0 0.000827756676307753 0.00152594466240907 0.00489528888637336 0.00125603780724419 0.00148169124886681 0.00219510778352758 0.00491378381707802 0 0 0.000764335119061115 0.0148135116555571 0.008006478429889 0.000977097198938654 0.038058390841407 0.0192115189306053 0.0186467985028578 0.00217739581792979 0.00370522969950736 0.00742391220819805 0.00126048452345904 0.0229195394034876 0 0 0 0 0 0 0 0 0 0 0 0 0 0 0 0 0 0 0 0 0 0 0 0 0 0.00138398256819455 0 0 0 0 0 0.00135229940873866 0.00484375942392009 0.00231396135428792 0 0 0 0 0.0057465184292009 0.120093902656933 0.00387757051502433 0.00397835995066582 0 0 0 0.0210849562227294 0.146511854286034 0.0853286311346422 0.0732712573280928 0.00215675384492665 0 0.183092739598128 0.114212985368826 0.0267702078515768 0.0045766095673073 0 0 0
0 0 0 0 0 0 0 0 0 0 0 0 0 0 0 0 0 0 0 0 0 0 0 0 0 0 0 0 0 0 0 0 0 0.00118698022875843 0 0 0 0 0 0 0 0 0 0 0 0 0 0 0 0 0 0 0 0 0 0 0 0 0 0 0 0 0 0 0 0 0 0 0 0 0 0 0 0 0 0 0 0 0 0 0 0 0 0 0 0 0 0 0 0 0 0 0 0 0 0 0 0 0 0 0 0 0 0 0 0 0 0 0 0 0 0 0 0 0 0 0 0 0 0 0 0 0 0 0 0 0 0 0 0 0 0 0 0 0 0 0 0 0 0 0 0 0 0 0.00859377128638449 0 0 0 0 0 0 0 0 0 0 0 0 0 0 0 0 0 0 0 0 0 0 0 0 0.0121609196843122 0 0.029904724792497 0 0 0 0 0 0 0 0 0 0 0 0 0 0 0 0.0342032727373221 0.0407622861342576 0.0468328515323085 0 0.00210419222370813 0 0 0 0 0 0 0 0 0 0 0.0015511331682705 0 0 0.00174513874148054 0 0 0 0 0 0 0 0 0 0 0 0 0 0 0 0 0 0 0 0 0 0 0 0 0 0 0 0 0 0.00108920388813899 0 0 0 0 0.00437468034729553 0 0 0 0 0 0 0 0 0 0 0 0 0 0 0 0.0660659779131617 0 0 0 0 0 0 0 0 0 0 0 0 0 0 0 0 0 0 0 0 0 0 0 0 0 0.0107780220442596 0 0 0 0 0 0 0 0 0 0 0 0 0 0 0.00430254795484555 0.260950173167582 0.00796938705186979 0.0678223650952568 0 0 0.0714659024386332 0 0 0 0 0 0.00336970284935466 0.00565727558278513 0 0.00712797365772815 0.203665876836799 0 0 0.106315640642991
0 0 0 0.000627980555886299 0 0 0 0 0 0 0 0 0 0 0 0 0 0 0 0 0 0 0 0 0 0 0 0 0 0 0 0 0.00452238829743977 0.0138408801085742 0 0 0 0.000508029213750714 0 0 0 0 0 0 0 0 0 0 0 0 0 0 0 0 0.0098692417289251 0 0.00306075780062403 0 0 0 0 0 0 0 0 0 0 0 0 0 0 0.00141940138303938 0 0 0 0 0 0 0 0 0 0 0 0 0 0 0 0 0 0 0 0 0 0 0 0 0 0 0 0 0.00217630739132753 0.000790933764648067 0 0 0 0 0 0 0 0 0 0 0 0 0 0 0 0 0 0 0 0 0 0 0 0 0 0 0 0 0.000655284058316138 0 0 0 0 0 0 0 0 0.0129889521999719 0 0 0 0 0.00575538941676858 0 0 0.00267027932230922 0 0 0.00116398159609173 0 0 0.00138686546332791 0.00325785097934055 0 0 0 0 0 0 0 0 0 0 0 0.000800904660754987 0 0 0.00612781039269276 0 0.015196326809893 0 0 0 0 0 0.00496398535050747 0.000700079847194092 0 0 0 0 0.00114528315849793 0 0 0 0.016551432839632 0.107774014054138 0.0324601421141606 0 0.00165067379069442 0.0004446102335675 0 0 0.00445371366273534 0 0 0.000571960903483819 0 0 0 0.00142407089568308 0.000626760870576326 0 0.00187031131896548 0.000417350302946698 0.0042798389830256 0 0 0 0 0 0 0.00165328329015573 0 0 0 0 0 0 0 0 0 0 0 0 0 0 0 0 0 0 0.000334822875590981 0 0.00510446801459365 0 0 0 0 0.00115034314380245 0 0 0 0.000490890278121511 0.010878446127567 0.000891359730488171 0.00078893285645815 0.0010058738984088 0 0.00134265868153358 0.00428716574244545 0.00354580123966604 0.000199110165242482 0.00658589927413982 0.00104413232106599 0.227375244250869 0.000426097906967065 0.00145722235269708 0 0 0 0 0 0 0 0 0 0 0 0 0 0 0 0 0 0 0 0 0 0 0 0.00748955546755744 0 0 0 0 0 0 0 0.000615581285939298 0 0.00108178213979727 0 0.00409957702345377 0.0123976643279942 0.0475177797705289 0.0106122010522989 0.0397616693846538 0.0232832848597952 0 0 0.0883838427248454 0.137926898823444 0.0181284495835261 0.00771124515233117 0 0 0 0.00186209016234047 0 0 0.0133578036040012 0 0 0.0510550290181902 0
