# Supplementary material for: Recovery of neural dynamics criticality in personalized whole-brain models of stroke
Source: Nat Commun. 2022 Jun 27;13:3683. doi: 10.1038/s41467-022-30892-6 (PMC9237050; doi:10.1038/s41467-022-30892-6)
Supplement: Supplementary file 3 — Source Data [file 41467_2022_30892_MOESM3_ESM.zip › Source_Data/Tables/Table1/Structural_Connectivity/patients/pat_1_082_308_18_.txt]

0 0 0 0 0 0.247270744990132 0 0 0 0.0156777399288696 0.170361920375313 0 0 0 0 0 0 0 0 0 0 0 0 0 0 0.0739057400708206 0.00791117691427288 0.0161293751192315 0 0 0.195727061464846 0 0 0 0 0 0 0 0 0 0 0 0 0 0 0 0 0 0 0 0 0 0 0 0 0 0 0 0 0 0 0 0 0 0 0 0 0 0 0 0 0 0 0 0 0 0 0 0 0 0 0 0 0 0 0.040311527990612 0 0 0 0 0 0 0 0.0182528921044201 0.0132721671321065 0 0 0 0 0 0 0 0 0 0 0 0 0 0 0 0 0 0 0 0 0 0 0 0 0 0 0 0 0 0.0246803096480247 0 0 0 0 0 0 0 0 0 0 0 0 0 0 0 0 0 0 0 0 0 0 0 0 0 0 0 0 0 0 0 0 0 0 0 0 0 0 0 0 0 0 0 0 0 0 0 0 0 0 0 0 0 0 0 0.128460246613802 0 0 0 0 0 0 0 0 0 0 0 0 0 0 0 0 0 0.0417552672737528 0 0 0 0 0 0 0 0 0 0 0 0 0 0 0 0 0 0 0 0 0 0 0 0 0 0 0 0 0 0 0 0 0 0.00628383037379741 0 0 0 0 0 0 0 0 0 0 0 0 0 0 0 0 0 0 0 0 0 0 0 0 0 0 0 0 0 0 0 0 0 0 0 0 0 0 0 0 0 0 0 0 0 0 0 0 0 0 0 0 0 0 0 0 0 0 0 0 0 0 0 0 0 0 0 0 0 0 0 0 0 0 0
0 0 0 0 0 0 0 0 0 0 0 0.413529394998011 0 0.335814184304606 0.116396464037049 0.134259956660335 0 0 0 0 0 0 0 0 0 0 0 0 0 0 0 0 0 0 0 0 0 0 0 0 0 0 0 0 0 0 0 0 0 0 0 0 0 0 0 0 0 0 0 0 0 0 0 0 0 0 0 0 0 0 0 0 0 0 0 0 0 0 0 0 0 0 0 0 0 0 0 0 0 0 0 0 0 0 0 0 0 0 0 0 0 0 0 0 0 0 0 0 0 0 0 0 0 0 0 0 0 0 0 0 0 0 0 0 0 0 0 0 0 0 0 0 0 0 0 0 0 0 0 0 0 0 0 0 0 0 0 0 0 0 0 0 0 0 0 0 0 0 0 0 0 0 0 0 0 0 0 0 0 0 0 0 0 0 0 0 0 0 0 0 0 0 0 0 0 0 0 0 0 0 0 0 0 0 0 0 0 0 0 0 0 0 0 0 0 0 0 0 0 0 0 0 0 0 0 0 0 0 0 0 0 0 0 0 0 0 0 0 0 0 0 0 0 0 0 0 0 0 0 0 0 0 0 0 0 0 0 0 0 0 0 0 0 0 0 0 0 0 0 0 0 0 0 0 0 0 0 0 0 0 0 0 0 0 0 0 0 0 0 0 0 0 0 0 0 0 0 0 0 0 0 0 0 0 0 0 0 0 0 0 0 0 0 0 0 0 0 0
0 0 0 0 0 0 0 0 0 0 0 0 0 0 0 0 0 0 0 0 0 0 0 0 0 0 0 0 0 0 0 0 0 0 0 0 0 0 0 0 0 0 0 0 0 0 0 0 0 0 0 0 0 0 0 0 0 0 0 0 0 0 0 0 0 0 0 0 0 0 0 0 0 0 0 0 0 0 0 0 0 0 0 0 0 0 0 0 0 0 0 0 0 0 0 0 0 0 0 0 0 0 0 0 0 0 0 1 0 0 0 0 0 0 0 0 0 0 0 0 0 0 0 0 0 0 0 0 0 0 0 0 0 0 0 0 0 0 0 0 0 0 0 0 0 0 0 0 0 0 0 0 0 0 0 0 0 0 0 0 0 0 0 0 0 0 0 0 0 0 0 0 0 0 0 0 0 0 0 0 0 0 0 0 0 0 0 0 0 0 0 0 0 0 0 0 0 0 0 0 0 0 0 0 0 0 0 0 0 0 0 0 0 0 0 0 0 0 0 0 0 0 0 0 0 0 0 0 0 0 0 0 0 0 0 0 0 0 0 0 0 0 0 0 0 0 0 0 0 0 0 0 0 0 0 0 0 0 0 0 0 0 0 0 0 0 0 0 0 0 0 0 0 0 0 0 0 0 0 0 0 0 0 0 0 0 0 0 0 0 0 0 0 0 0 0 0 0 0 0 0 0 0 0 0 0 0 0
0 0 0 0 0 0.0200832769157544 0.0682438000242158 0 0 0.0330556361601467 0.238479848617693 0 0 0.00727501890741051 0.00476958998004603 0.00348678198045192 0 0 0 0 0 0 0 0 0 0.0693273271445813 0 0 0 0 0 0 0 0.13878113720039 0 0 0 0 0 0 0 0 0 0 0 0 0 0 0 0.0528871772169896 0 0 0.00984351964505961 0 0 0 0 0 0 0 0 0 0 0 0 0 0 0 0 0 0 0 0 0 0 0 0 0 0 0 0 0 0 0 0 0 0.108560949349216 0 0 0 0 0 0 0 0 0 0 0 0 0 0 0 0 0 0 0 0 0 0 0 0 0 0 0 0 0 0 0 0 0 0 0.173581044294157 0 0 0.0309821882151187 0 0 0 0 0 0.0406427043487685 0 0 0 0 0 0 0 0 0 0 0 0 0 0 0 0 0 0 0 0 0 0 0 0 0 0 0 0 0 0 0 0 0 0 0 0 0 0 0 0 0 0 0 0 0 0 0 0 0 0 0 0 0 0 0 0 0 0 0 0 0 0 0 0 0 0 0 0 0 0 0 0 0 0 0 0 0 0 0 0 0 0 0 0 0 0 0 0 0 0 0 0 0 0 0 0 0 0 0 0 0 0 0 0 0 0 0 0 0 0 0 0 0 0 0 0 0 0 0 0 0 0 0 0 0 0 0 0 0 0 0 0 0 0 0 0 0 0 0 0 0 0 0 0 0 0 0 0 0 0 0 0 0 0 0 0 0 0 0 0 0 0 0 0 0 0 0 0 0 0 0 0 0 0 0 0 0
0 0 0 0 0 0.0203177613774519 0.0429459424772541 0.0967136559847429 0.0198818937616681 0.250583198466179 0 0.0382514467408741 0 0.0395232715946943 0.0060228045546597 0.0307153951340645 0.040215824519883 0 0 0 0 0 0 0 0.153866639278133 0 0 0 0 0 0 0 0.0299296586411353 0.0332243713088858 0 0 0 0 0 0 0 0 0.0807006994918491 0 0 0 0 0 0 0 0 0 0 0 0 0 0 0 0 0 0 0 0 0.013840242348319 0 0 0 0 0.025747641715977 0 0 0 0 0 0 0 0 0 0 0 0.0205134388556471 0 0 0 0 0 0.0106191065663745 0 0 0 0 0 0 0 0 0 0 0 0 0 0 0 0 0 0 0 0 0 0 0 0 0 0 0 0 0 0 0 0 0 0 0.0205531270481891 0 0 0.0258338801340179 0 0 0 0 0 0 0 0 0 0 0 0 0 0 0 0 0 0 0 0 0 0 0 0 0 0 0 0 0 0 0 0 0 0 0 0 0 0 0 0 0 0 0 0 0 0 0 0 0 0 0 0 0 0 0 0 0 0 0 0 0 0 0 0 0 0 0 0 0 0 0 0 0 0 0 0 0 0 0 0 0 0 0 0 0 0 0 0 0 0 0 0 0 0 0 0 0 0 0 0 0 0 0 0 0 0 0 0 0 0 0 0 0 0 0 0 0 0 0 0 0 0 0 0 0 0 0 0 0 0 0 0 0 0 0 0 0 0 0 0 0 0 0 0 0 0 0 0 0 0 0 0 0 0 0 0 0 0 0 0 0 0 0 0 0 0 0 0 0 0 0 0 0 0 0 0 0 0 0 0 0 0 0
0.0665816971771159 0 0 0.0109284454301295 0.0147341236592956 0 0 0.0179445293850964 0 0.144197272009955 0.118614746293463 0.0660487352766879 0 0.0372269357960429 0.0105990917446292 0.0247096177542386 0 0 0 0 0 0 0 0 0 0.0602280134721821 0.00963346624164329 0 0 0 0.0882192445834941 0 0 0.0210049871315017 0 0 0 0 0 0 0 0 0.0152053073173801 0 0 0 0 0 0 0.00570971114943821 0 0 0 0 0 0 0 0 0 0 0 0 0 0 0 0 0.0075813149666241 0 0 0 0 0 0 0 0 0 0 0 0.00194854896296688 0 0.0210531173707563 0 0 0 0 0.011789681102286 0.004604006319107 0 0 0 0 0 0 0.0412347474308467 0.0201899901168932 0 0 0 0 0 0 0 0 0 0 0 0 0 0 0 0 0 0 0 0 0 0 0 0 0 0 0.00331064682859435 0 0 0.0808989821430973 0 0 0 0 0 0 0 0 0 0 0 0 0 0 0 0 0 0.00814704120462096 0 0 0 0 0 0 0 0 0 0 0 0 0 0 0 0 0 0 0 0 0 0 0 0 0 0 0 0 0 0 0 0 0 0 0 0 0 0.0469299629348292 0 0 0 0 0 0 0 0 0 0 0 0 0 0 0 0 0 0.0223147865025513 0 0 0 0 0 0 0 0 0 0 0 0 0 0 0 0 0 0 0 0 0 0 0 0 0 0 0 0 0 0 0 0 0 0.00246475970021135 0 0 0 0 0 0 0 0 0 0 0 0 0 0 0.00630596138694448 0 0 0 0 0 0 0 0 0 0 0 0 0 0 0 0 0 0 0 0 0 0 0 0 0 0 0 0 0 0 0 0 0 0 0 0 0 0 0 0 0 0 0 0 0 0 0 0 0 0 0 0 0 0 0 0 0 0 0 0.00964052860737779
0 0 0 0.0928601085573935 0.0778776372607384 0 0 0.0671196312720841 0.169115084452112 0.112162850288432 0.083489311712255 0 0 0 0 0 0 0 0 0 0 0 0 0 0.0121706447067945 0.0316633222245715 0 0 0 0 0 0 0 0.0205955442527171 0 0 0 0 0 0 0 0 0 0 0 0 0 0 0 0 0 0 0 0 0 0 0 0 0 0 0 0 0 0 0 0 0 0 0 0 0 0 0 0 0 0 0 0 0.0281109118454537 0 0 0 0 0 0 0 0 0 0 0 0 0 0 0 0 0 0 0 0 0 0 0 0 0 0 0 0 0 0 0 0 0 0 0 0 0 0 0 0 0 0 0.0924981216072908 0.0169282782594909 0 0.186740899081302 0 0 0 0 0 0.00866765447936479 0 0 0 0 0 0 0 0 0 0 0 0 0 0 0 0 0 0 0 0 0 0 0 0 0 0 0 0 0 0 0 0 0 0 0 0 0 0 0 0 0 0 0 0 0 0 0 0 0 0 0 0 0 0 0 0 0 0 0 0 0 0 0 0 0 0 0 0 0 0 0 0 0 0 0 0 0 0 0 0 0 0 0 0 0 0 0 0 0 0 0 0 0 0 0 0 0 0 0 0 0 0 0 0 0 0 0 0 0 0 0 0 0 0 0 0 0 0 0 0 0 0 0 0 0 0 0 0 0 0 0 0 0 0 0 0 0 0 0 0 0 0 0 0 0 0 0 0 0 0 0 0 0 0 0 0 0 0 0 0 0 0 0 0 0 0 0 0 0 0 0 0 0 0 0 0 0
0 0 0 0 0.110950145866711 0.0283872743231519 0.0424618595795641 0 0.0989554390585616 0.201604194283741 0 0 0 0.00712426596544083 0 0.00568916202995634 0 0 0 0 0 0 0 0 0 0.00811497697086819 0 0 0 0 0 0 0.0182314672804398 0.0136506468265347 0 0 0 0 0 0 0 0 0.0752553372048515 0 0 0 0 0 0 0 0 0 0 0 0 0 0 0 0 0 0 0 0 0.0131458760351783 0 0 0 0 0.0161259024735169 0 0 0 0 0 0 0 0 0 0 0 0.0118876003228228 0 0 0 0 0 0 0 0 0 0 0 0 0 0 0 0 0 0 0 0 0 0 0 0 0 0 0 0 0 0 0 0 0 0 0 0 0 0 0 0 0.169924501068444 0.0674228520851103 0 0.111068498625107 0 0 0 0 0 0 0 0 0 0 0 0 0 0 0 0 0 0 0 0 0 0 0 0 0 0 0 0 0 0 0 0 0 0 0 0 0 0 0 0 0 0 0 0 0 0 0 0 0 0 0 0 0 0 0 0 0 0 0 0 0 0 0 0 0 0 0 0 0 0 0 0 0 0 0 0 0 0 0 0 0 0 0 0 0 0 0 0 0 0 0 0 0 0 0 0 0 0 0 0 0 0 0 0 0 0 0 0 0 0 0 0 0 0 0 0 0 0 0 0 0 0 0 0 0 0 0 0 0 0 0 0 0 0 0 0 0 0 0 0 0 0 0 0 0 0 0 0 0 0 0 0 0 0 0 0 0 0 0 0 0 0 0 0 0 0 0 0 0 0 0 0 0 0 0 0 0 0 0 0 0 0 0
0 0 0 0 0.0518710689740804 0 0.243309556593922 0.2250437949158 0 0.0568229819335738 0 0 0 0 0 0 0 0 0 0 0 0 0 0 0 0.0220414924888559 0 0 0 0 0 0 0 0.0420231611758153 0 0 0 0 0 0 0 0 0 0 0 0 0 0 0 0 0 0 0 0 0 0 0 0 0 0 0 0 0 0 0 0 0 0 0 0 0 0 0 0 0 0 0 0 0 0 0 0 0 0 0 0 0.0235175344646214 0 0 0 0 0 0 0 0 0 0 0 0 0 0 0 0 0 0 0 0 0 0 0 0 0 0 0 0 0 0 0 0 0 0 0.244752542547073 0 0 0.0906178669062579 0 0 0 0 0 0 0 0 0 0 0 0 0 0 0 0 0 0 0 0 0 0 0 0 0 0 0 0 0 0 0 0 0 0 0 0 0 0 0 0 0 0 0 0 0 0 0 0 0 0 0 0 0 0 0 0 0 0 0 0 0 0 0 0 0 0 0 0 0 0 0 0 0 0 0 0 0 0 0 0 0 0 0 0 0 0 0 0 0 0 0 0 0 0 0 0 0 0 0 0 0 0 0 0 0 0 0 0 0 0 0 0 0 0 0 0 0 0 0 0 0 0 0 0 0 0 0 0 0 0 0 0 0 0 0 0 0 0 0 0 0 0 0 0 0 0 0 0 0 0 0 0 0 0 0 0 0 0 0 0 0 0 0 0 0 0 0 0 0 0 0 0 0 0 0 0 0 0 0 0 0 0 0
0.00367542756375504 0 0 0.0156607161975043 0.158213191605575 0.125544974416838 0.0390525279114606 0.110955856382805 0.0137514126547055 0 0.0112121664718791 0.0368399996482432 0 0.0268040504753996 0.0086567816493136 0.016669332365315 0 0 0 0 0 0 0 0 0.0400891695701506 0.0123190034004468 0 0 0 0 0 0 0.0282178572916546 0.0502756724028052 0.00140268601204769 0 0 0 0 0 0 0 0.0393433621572693 0 0 0 0 0 0 0.032160413072871 0 0 0.00590964885527157 0.00250698824390383 0 0 0 0 0 0 0 0 0 0.0152646221475944 0 0 0 0 0.0297729531764393 0 0 0 0 0 0 0 0 0 0 0 0.066772552129061 0 0 0 0 0.00392746296655019 0.0119719799298255 0 0 0 0 0 0 0 0 0 0 0 0 0 0 0 0 0 0 0 0 0 0 0 0 0 0 0 0 0 0 0 0 0 0 0.0176448400997204 0.0109048249820485 0 0.0548602981336836 0 0 0 0 0 0.00796564690874492 0 0 0 0 0 0 0 0 0 0 0 0 0 0 0 0 0 0 0 0 0 0 0 0 0 0 0 0 0 0 0 0 0 0 0 0 0 0 0 0 0 0 0 0 0 0 0 0.00165358117711732 0 0 0 0 0 0 0 0 0 0 0 0 0 0 0 0 0 0 0 0 0 0 0 0 0 0 0 0 0 0 0 0 0 0 0 0 0 0 0 0 0 0 0 0 0 0 0 0 0 0 0 0 0 0 0 0 0 0 0 0 0 0 0 0 0 0 0 0 0 0 0 0 0 0 0 0 0 0 0 0 0 0 0 0 0 0 0 0 0 0 0 0 0 0 0 0 0 0 0 0 0 0 0 0 0 0 0 0 0 0 0 0 0 0 0 0 0 0 0 0 0 0 0 0 0 0 0 0 0
0.0529701551746689 0 0 0.149848394154744 0 0.136966790324386 0.0385536323189732 0 0 0.0148704408355501 0 0.0284075838640312 0 0.00758012472829675 0.0131580769523514 0.00324657659961398 0 0 0 0 0 0 0 0 0 0.161394687576015 0.0357437409865293 0.00202752058623573 0 0.00548803013356737 0.0340967008298436 0 0 0.0186406878619606 0 0 0 0 0 0 0 0 0 0 0 0 0 0 0 0.100072821983744 0 0 0.0129180613016688 0 0 0 0 0 0 0 0 0 0 0 0 0 0.00638421399981576 0 0 0 0 0 0 0 0 0 0 0 0.0190086373203271 0 0.00636782248091407 0 0 0 0 0 0.0121814590610794 0 0 0 0 0 0 0.0183281686817108 0.0135730973072473 0 0 0 0 0 0 0 0 0 0 0 0 0 0 0 0 0 0 0 0 0 0 0 0 0 0 0.0094771178250065 0 0 0 0 0 0 0 0 0.0575461451419834 0 0 0 0 0 0 0 0 0 0 0 0 0 0 0 0 0 0 0 0 0 0 0 0 0 0 0 0 0 0 0 0 0 0 0 0 0 0 0 0 0 0 0 0 0 0 0 0 0 0.0210469450933967 0 0 0 0 0 0 0 0 0 0 0 0 0 0 0 0 0 0.0110251698701181 0 0 0 0 0 0 0 0 0 0 0 0 0 0 0 0 0 0 0 0 0 0 0 0 0 0 0 0 0 0 0 0 0 0 0 0 0 0 0 0 0 0 0 0 0 0 0 0 0.00420991274042972 0 0 0 0 0 0 0 0 0 0 0 0 0 0 0 0 0 0 0 0 0 0 0 0 0 0 0 0 0 0 0 0 0 0 0 0 0 0 0 0 0 0 0 0 0 0 0 0 0 0 0 0 0 0 0 0 0 0 0 0.00486728426579148
0 0.0200029136317977 0 0 0.034602022108741 0.0823890821512224 0 0 0 0.0527815923030967 0.0306875955529915 0 0 0.312556880337216 0.162221646520533 0.117790317142476 0 0 0 0 0 0 0 0 0 0.0480896905400003 0.0130275743800457 0 0 0 0 0 0 0.0104375027944719 0 0 0 0 0 0 0 0 0.025630436909289 0 0 0 0 0 0 0 0 0 0 0 0 0 0 0 0 0 0 0 0 0.0057163123820822 0 0 0 0 0 0 0 0 0 0 0 0 0 0 0 0 0.0200254524306775 0 0 0 0 0 0.00937170211244523 0 0 0 0 0 0 0 0 0 0 0 0 0 0 0 0 0 0 0 0 0 0 0 0 0 0 0 0 0 0 0 0.0374444664221644 0 0 0 0 0 0 0 0 0.012703323231285 0 0 0 0 0 0 0 0 0 0 0 0 0 0 0 0 0 0 0 0 0 0 0 0 0 0 0 0 0 0 0 0 0 0 0 0 0 0 0 0 0 0 0 0 0 0 0 0 0 0 0 0 0 0 0 0 0 0 0 0 0 0 0 0 0 0 0 0 0 0 0 0 0 0 0 0 0 0 0 0 0 0 0 0 0 0 0 0 0 0 0 0 0 0.00452148904946411 0 0 0 0 0 0 0 0 0 0 0 0 0 0 0 0 0 0 0 0 0 0 0 0 0 0 0 0 0 0 0 0 0 0 0 0 0 0 0 0 0 0 0 0 0 0 0 0 0 0 0 0 0 0 0 0 0 0 0 0 0 0 0 0 0 0 0 0 0 0 0 0 0 0 0 0 0 0 0 0 0 0 0 0 0 0
0 0 0 0 0 0 0 0 0 0 0 0 0 0 0 0 0 0 0 0.038665693156914 0 0.0823211080286701 0 0 0 0 0 0.00938659448726658 0 0 0.198580630165482 0 0 0 0 0 0 0 0 0 0 0 0 0 0.0578741438289011 0 0 0 0 0 0.0469435236372494 0 0 0 0 0 0 0 0 0 0 0 0 0 0 0 0 0 0 0 0 0 0 0 0 0 0 0 0 0 0 0 0 0 0 0 0 0 0 0 0 0 0 0 0 0 0 0.0296366372609362 0 0 0 0 0 0 0 0 0.289608737863938 0 0 0 0.126218159864351 0.0992937698871967 0 0 0 0 0 0 0 0.0103477606299211 0 0 0 0 0 0 0 0 0 0 0 0 0 0 0 0 0 0 0 0 0 0 0 0 0 0 0 0 0 0 0 0 0 0 0 0 0 0 0 0 0 0 0 0 0 0 0 0 0 0 0 0 0 0 0 0 0 0 0.00563451202661238 0 0.00548872916256139 0 0 0 0 0 0 0 0 0 0 0 0 0 0 0 0 0 0 0 0 0 0 0 0 0 0 0 0 0 0 0 0 0 0 0 0 0 0 0 0 0 0 0 0 0 0 0 0 0 0 0 0 0 0 0 0 0 0 0 0 0 0 0 0 0 0 0 0 0 0 0 0 0 0 0 0 0 0 0 0 0 0 0 0 0 0 0 0 0 0 0 0 0 0 0 0 0 0 0 0 0 0 0 0 0 0 0 0 0 0 0 0 0 0 0 0 0 0 0 0 0 0 0 0 0 0 0
0 0.0132766248859637 0 0.00403612744988501 0.029221888243699 0.0379545829778444 0 0.00459150896275723 0 0.031388103254578 0.00669278218524961 0.255464665062609 0 0 0.205724364205104 0.198871946143967 0 0 0.00679716502667093 0 0 0 0 0 0.00334694538951256 0.00403231378615283 0 0 0 0 0 0 0 0.00550045742110216 0.00548300453585296 0.00761156122425099 0 0 0 0 0 0 0.0246268893621587 0 0 0 0.00462037470534311 0 0 0 0 0 0 0.00237729203786407 0 0 0 0 0 0 0 0 0 0.0052333541382522 0 0 0 0 0 0 0 0.00320926530324496 0 0 0 0 0 0 0 0 0.00917643587189658 0 0 0 0 0 0 0 0 0 0 0 0 0 0 0 0 0 0.00665003055850343 0.00706025529652678 0.008577633605885 0 0 0 0 0 0 0 0 0 0 0 0 0 0.00465431518044224 0 0 0 0.0469679180127584 0 0 0 0 0 0 0 0 0.0170138477610706 0.0104916381154681 0 0 0 0 0 0 0 0 0 0 0 0 0 0 0 0 0 0 0 0 0 0 0 0 0 0 0 0 0 0 0 0 0 0 0 0 0 0 0 0 0 0 0 0 0 0.00261279607813844 0 0 0.00791284059788871 0 0 0 0 0 0 0 0 0 0 0 0 0 0 0 0 0 0 0 0 0 0 0 0 0 0.00408642187293653 0 0 0 0 0 0 0 0 0 0 0 0 0 0 0 0 0 0.00794785314391267 0 0 0 0 0 0 0 0 0 0 0 0 0 0 0 0 0 0 0 0 0 0 0 0 0 0 0 0 0 0 0 0 0 0 0 0 0 0 0 0 0 0 0 0 0 0 0 0 0 0 0 0 0 0 0 0 0 0 0 0 0.00414247992097555 0.00264431768153489 0 0 0 0 0 0 0 0 0 0 0 0 0 0 0 0 0 0 0 0 0 0 0 0
0 0.00527024205159376 0 0.00303049741171683 0.00509983687423409 0.0123759262018501 0 0 0 0.0116097598071664 0.0133053066168819 0.151849269168472 0 0.235606818395437 0 0.174344420931559 0 0 0 0 0 0 0 0 0 0.00269970539893722 0.0181789735814043 0 0 0 0.00228343175929788 0 0 0 0.0097721197181433 0 0 0 0 0 0.0469912055510372 0 0.00688529208671721 0 0 0 0 0 0 0 0 0 0 0 0 0 0 0 0.00410341348795694 0 0 0 0 0 0 0 0 0 0 0.00723075462919575 0 0 0 0 0 0.00634267502720877 0 0.00641396730225203 0 0 0.00303637608191125 0 0 0 0 0 0 0 0 0 0 0 0 0 0 0 0 0 0.0108900445687709 0.00662769783942471 0.0145982885445876 0 0 0 0 0 0 0 0 0 0 0 0 0 0.00749032434745412 0 0 0 0.133498114210028 0 0 0 0 0 0 0 0 0.0574751026006074 0 0 0 0 0 0 0 0 0 0 0 0 0 0 0 0 0 0 0 0 0 0 0 0 0 0 0 0 0 0 0 0 0 0 0 0 0 0 0 0 0 0 0 0 0 0 0.00530011386889025 0 0 0 0 0 0 0 0 0 0 0 0 0 0 0 0 0 0 0 0 0 0 0 0 0 0 0 0 0.00608801133862435 0.00273983649572979 0 0 0 0 0 0 0 0.00339193288283902 0 0 0 0 0 0 0 0 0.00612168934829217 0 0 0 0 0 0.00441231558802536 0 0 0 0 0 0 0 0 0 0 0.00184789217724462 0 0 0 0 0 0 0 0 0 0 0 0 0 0 0 0 0 0 0 0 0 0 0 0 0 0 0 0 0 0 0 0 0 0 0 0 0 0 0 0 0 0 0 0.00828122784414753 0.00480741626236032 0 0 0 0 0 0 0 0 0 0 0 0 0 0 0 0 0 0 0 0 0 0 0 0
0 0.00289664039019982 0 0.00105563788710152 0.0123928423768173 0.0137477742325898 0 0.00200088922522417 0 0.0106522728508122 0.00156428335466315 0.0525376686104174 0 0.108525789606476 0.0830740453294196 0 0 0 0.0132876212652247 0 0 0 0 0 0 0 0.0693707381233238 0 0 0 0 0 0 0.00214081086266059 0.0336105544510551 0.023942111271768 0.00960319016093241 0 0 0 0.00596053404480511 0 0.00954080912860759 0.00487593019230514 0 0.0018741450459365 0.00134448820378259 0 0 0 0 0 0 0.000793346697591132 0 0 0 0 0.010901723058046 0 0 0 0 0.00223599700913878 0 0.0824880069933932 0 0 0 0.00657234038121634 0.0244540903181783 0.00108881951982463 0 0 0 0.00189950345670604 0 0 0 0.00681247941158078 0.00328541051728405 0 0 0 0 0 0 0 0 0 0 0 0.00200168607477623 0 0 0 0 0 0.00560688692840803 0 0.00144371117984038 0 0 0 0 0 0 0 0 0 0 0 0 0 0.00440175459295032 0 0 0.0142756314341488 0.0938541536505717 0 0 0 0 0 0 0.0237883616893367 0.0400873569277629 0.032466594796818 0.122782059089758 0.0132449117139839 0 0 0 0 0 0 0 0 0 0 0 0 0 0 0 0 0 0 0 0 0 0 0 0 0 0 0 0 0 0 0 0 0 0 0 0 0 0 0 0 0 0 0 0 0.00247686085097189 0 0 0.00564033677519814 0 0 0 0 0.00274006909392142 0 0 0 0 0 0 0 0 0 0 0 0 0 0 0 0 0 0 0 0 0.00653429189106878 0.00174740528518178 0 0 0 0 0 0 0 0.00196226965788415 0 0 0 0 0 0 0 0 0.0102311641523385 0 0 0 0 0 0 0 0 0 0 0 0 0 0 0 0 0 0 0 0 0 0 0 0 0 0 0 0 0 0 0 0 0 0 0 0 0 0 0 0 0 0 0 0 0 0 0 0 0 0 0 0 0 0 0 0 0 0 0 0 0.00781584954539403 0.00236815069260434 0 0 0 0 0 0 0 0 0 0 0 0 0 0 0 0 0 0 0 0 0 0 0 0
0 0 0 0 0.781000040765552 0 0 0 0 0 0 0 0 0 0 0 0 0 0 0 0 0 0 0 0.218999959234448 0 0 0 0 0 0 0 0 0 0 0 0 0 0 0 0 0 0 0 0 0 0 0 0 0 0 0 0 0 0 0 0 0 0 0 0 0 0 0 0 0 0 0 0 0 0 0 0 0 0 0 0 0 0 0 0 0 0 0 0 0 0 0 0 0 0 0 0 0 0 0 0 0 0 0 0 0 0 0 0 0 0 0 0 0 0 0 0 0 0 0 0 0 0 0 0 0 0 0 0 0 0 0 0 0 0 0 0 0 0 0 0 0 0 0 0 0 0 0 0 0 0 0 0 0 0 0 0 0 0 0 0 0 0 0 0 0 0 0 0 0 0 0 0 0 0 0 0 0 0 0 0 0 0 0 0 0 0 0 0 0 0 0 0 0 0 0 0 0 0 0 0 0 0 0 0 0 0 0 0 0 0 0 0 0 0 0 0 0 0 0 0 0 0 0 0 0 0 0 0 0 0 0 0 0 0 0 0 0 0 0 0 0 0 0 0 0 0 0 0 0 0 0 0 0 0 0 0 0 0 0 0 0 0 0 0 0 0 0 0 0 0 0 0 0 0 0 0 0 0 0 0 0 0 0 0 0 0 0 0 0 0 0 0 0 0 0 0 0 0 0 0 0 0 0 0 0 0 0 0 0 0 0
0 0 0 0 0 0 0 0 0 0 0 0 0 0 0 0 0 0 0 0 0 0 0 0 0 0 0 0 0 0 0 0 0 0 0 0 0 0 0 0 0 0 0.228619300559695 0 0 0 0 0 0 0 0 0 0 0 0 0 0 0 0 0 0 0 0 0 0.771380699440305 0 0 0 0 0 0 0 0 0 0 0 0 0 0 0 0 0 0 0 0 0 0 0 0 0 0 0 0 0 0 0 0 0 0 0 0 0 0 0 0 0 0 0 0 0 0 0 0 0 0 0 0 0 0 0 0 0 0 0 0 0 0 0 0 0 0 0 0 0 0 0 0 0 0 0 0 0 0 0 0 0 0 0 0 0 0 0 0 0 0 0 0 0 0 0 0 0 0 0 0 0 0 0 0 0 0 0 0 0 0 0 0 0 0 0 0 0 0 0 0 0 0 0 0 0 0 0 0 0 0 0 0 0 0 0 0 0 0 0 0 0 0 0 0 0 0 0 0 0 0 0 0 0 0 0 0 0 0 0 0 0 0 0 0 0 0 0 0 0 0 0 0 0 0 0 0 0 0 0 0 0 0 0 0 0 0 0 0 0 0 0 0 0 0 0 0 0 0 0 0 0 0 0 0 0 0 0 0 0 0 0 0 0 0 0 0 0 0 0 0 0 0 0 0 0 0 0 0 0 0 0 0 0 0 0 0 0 0 0 0 0 0 0
0 0 0 0 0 0 0 0 0 0 0 0 0 0.0234457019100186 0 0.0839891595111815 0 0 0 0 0 0 0 0 0 0 0 0 0 0 0 0 0 0 0 0.583538139506354 0 0 0 0 0 0 0 0 0 0 0 0 0 0 0 0 0 0 0 0 0.17273951353887 0 0.0273659592622905 0 0 0 0 0 0 0 0 0 0 0 0.0238175321908575 0 0 0 0 0 0 0 0 0 0 0 0 0 0 0 0 0 0 0 0 0 0 0 0 0 0 0 0 0 0 0 0 0 0 0 0 0 0 0 0 0 0 0 0 0 0 0 0 0 0 0 0 0 0 0.0851039940804279 0 0 0 0 0 0 0 0 0 0 0 0 0 0 0 0 0 0 0 0 0 0 0 0 0 0 0 0 0 0 0 0 0 0 0 0 0 0 0 0 0 0 0 0 0 0 0 0 0 0 0 0 0 0 0 0 0 0 0 0 0 0 0 0 0 0 0 0 0 0 0 0 0 0 0 0 0 0 0 0 0 0 0 0 0 0 0 0 0 0 0 0 0 0 0 0 0 0 0 0 0 0 0 0 0 0 0 0 0 0 0 0 0 0 0 0 0 0 0 0 0 0 0 0 0 0 0 0 0 0 0 0 0 0 0 0 0 0 0 0 0 0 0 0 0 0 0 0 0 0 0 0 0 0 0 0 0 0 0 0 0 0 0 0 0 0 0 0 0 0 0 0 0 0 0 0 0 0 0 0 0 0
0 0 0 0 0 0 0 0 0 0 0 0 0.0666182605556898 0 0 0 0 0 0 0 0 0.227682049081224 0 0.0337203590004165 0 0 0 0 0 0 0.0270737853958659 0 0 0 0 0 0 0 0 0 0 0 0 0 0.343770635474604 0 0 0 0 0 0.0138388968657346 0 0 0 0 0 0 0 0 0 0 0 0 0 0 0 0.0230985092253719 0 0 0 0 0 0 0 0 0 0 0 0 0 0 0 0 0 0 0 0 0 0 0 0 0 0 0 0 0 0 0.0264008139777641 0 0 0 0 0 0 0 0 0 0 0 0 0 0 0.174790814718447 0 0 0 0 0 0 0.063005875704882 0 0 0 0 0 0 0 0 0 0 0 0 0 0 0 0 0 0 0 0 0 0 0 0 0 0 0 0 0 0 0 0 0 0 0 0 0 0 0 0 0 0 0 0 0 0 0 0 0 0 0 0 0 0 0 0 0 0 0 0 0 0 0 0 0 0 0 0 0 0 0 0 0 0 0 0 0 0 0 0 0 0 0 0 0 0 0 0 0 0 0 0 0 0 0 0 0 0 0 0 0 0 0 0 0 0 0 0 0 0 0 0 0 0 0 0 0 0 0 0 0 0 0 0 0 0 0 0 0 0 0 0 0 0 0 0 0 0 0 0 0 0 0 0 0 0 0 0 0 0 0 0 0 0 0 0 0 0 0 0 0 0 0 0 0 0 0 0 0 0 0 0 0 0 0 0 0 0 0 0 0 0 0 0 0 0 0 0
0 0 0 0 0 0 0 0 0 0 0 0 0 0 0 0 0 0 0 0 0 0 0 0 0 0 0 0 0 0 0 0 0 0 0 0 0 0 0 0 0 0 0 0 0 0 0 0 0 0 0 0 0 0 0 0 0.545997518339216 0 0 0 0 0 0 0 0 0 0 0 0 0 0 0 0 0 0 0 0 0 0 0 0 0 0 0 0 0 0 0 0 0 0 0 0 0 0 0 0 0 0 0 0 0 0 0 0 0 0 0 0 0 0 0 0 0 0 0 0 0 0 0 0 0 0 0 0 0.454002481660784 0 0 0 0 0 0 0 0 0 0 0 0 0 0 0 0 0 0 0 0 0 0 0 0 0 0 0 0 0 0 0 0 0 0 0 0 0 0 0 0 0 0 0 0 0 0 0 0 0 0 0 0 0 0 0 0 0 0 0 0 0 0 0 0 0 0 0 0 0 0 0 0 0 0 0 0 0 0 0 0 0 0 0 0 0 0 0 0 0 0 0 0 0 0 0 0 0 0 0 0 0 0 0 0 0 0 0 0 0 0 0 0 0 0 0 0 0 0 0 0 0 0 0 0 0 0 0 0 0 0 0 0 0 0 0 0 0 0 0 0 0 0 0 0 0 0 0 0 0 0 0 0 0 0 0 0 0 0 0 0 0 0 0 0 0 0 0 0 0 0 0 0 0 0 0 0 0 0 0 0 0 0
0 0 0 0 0 0 0 0 0 0 0 0 0.120395549607455 0 0 0 0 0 0 0.193268256546351 0 0 0.145094662121454 0 0 0 0 0.0114844412426572 0 0 0.21121236848109 0 0 0 0 0 0 0 0 0 0 0 0 0 0.318544722000994 0 0 0 0 0 0 0 0 0 0 0 0 0 0 0 0 0 0 0 0 0 0 0 0 0 0 0 0 0 0 0 0 0 0 0 0 0 0 0 0 0 0 0 0 0 0 0 0 0 0 0 0 0 0 0 0 0 0 0 0 0 0 0 0 0 0 0 0 0 0 0 0 0 0 0 0 0 0 0 0 0 0 0 0 0 0 0 0 0 0 0 0 0 0 0 0 0 0 0 0 0 0 0 0 0 0 0 0 0 0 0 0 0 0 0 0 0 0 0 0 0 0 0 0 0 0 0 0 0 0 0 0 0 0 0 0 0 0 0 0 0 0 0 0 0 0 0 0 0 0 0 0 0 0 0 0 0 0 0 0 0 0 0 0 0 0 0 0 0 0 0 0 0 0 0 0 0 0 0 0 0 0 0 0 0 0 0 0 0 0 0 0 0 0 0 0 0 0 0 0 0 0 0 0 0 0 0 0 0 0 0 0 0 0 0 0 0 0 0 0 0 0 0 0 0 0 0 0 0 0 0 0 0 0 0 0 0 0 0 0 0 0 0 0 0 0 0 0 0 0 0 0 0 0 0 0 0 0 0 0 0 0 0
0 0 0 0 0 0 0 0 0 0 0 0 0 0 0 0 0 0 0 0 0 0.501477519779405 0 0 0 0 0 0 0 0 0.0482611786314388 0 0 0 0 0 0 0 0 0 0 0 0 0.335677176944283 0 0 0 0 0 0 0 0 0 0 0 0 0 0 0 0 0 0 0 0 0 0 0 0 0 0.114584124644873 0 0 0 0 0 0 0 0 0 0 0 0 0 0 0 0 0 0 0 0 0 0 0 0 0 0 0 0 0 0 0 0 0 0 0 0 0 0 0 0 0 0 0 0 0 0 0 0 0 0 0 0 0 0 0 0 0 0 0 0 0 0 0 0 0 0 0 0 0 0 0 0 0 0 0 0 0 0 0 0 0 0 0 0 0 0 0 0 0 0 0 0 0 0 0 0 0 0 0 0 0 0 0 0 0 0 0 0 0 0 0 0 0 0 0 0 0 0 0 0 0 0 0 0 0 0 0 0 0 0 0 0 0 0 0 0 0 0 0 0 0 0 0 0 0 0 0 0 0 0 0 0 0 0 0 0 0 0 0 0 0 0 0 0 0 0 0 0 0 0 0 0 0 0 0 0 0 0 0 0 0 0 0 0 0 0 0 0 0 0 0 0 0 0 0 0 0 0 0 0 0 0 0 0 0 0 0 0 0 0 0 0 0 0 0 0 0 0 0 0 0 0 0 0 0 0 0 0 0 0 0 0 0 0 0 0 0 0
0 0 0 0 0 0 0 0 0 0 0 0 0 0 0 0 0 0 0 0.0613496898358045 0 0 0 0 0 0 0 0 0 0 0 0 0 0 0 0 0 0 0 0 0 0 0 0 0 0 0 0 0 0 0 0 0 0 0 0 0 0 0 0 0 0 0 0 0 0 0 0 0 0 0 0 0 0 0 0 0 0 0 0 0 0 0 0 0 0 0.0174251368253931 0 0 0 0 0 0 0 0 0 0 0 0 0 0 0.154493511759141 0 0 0 0 0 0 0 0.247055893165432 0 0.0709853167550302 0.356169333958794 0 0 0 0 0 0 0.092521117700405 0 0 0 0 0 0 0 0 0 0 0 0 0 0 0 0 0 0 0 0 0 0 0 0 0 0 0 0 0 0 0 0 0 0 0 0 0 0 0 0 0 0 0 0 0 0 0 0 0 0 0 0 0 0 0 0 0 0 0 0 0 0 0 0 0 0 0 0 0 0 0 0 0 0 0 0 0 0 0 0 0 0 0 0 0 0 0 0 0 0 0 0 0 0 0 0 0 0 0 0 0 0 0 0 0 0 0 0 0 0 0 0 0 0 0 0 0 0 0 0 0 0 0 0 0 0 0 0 0 0 0 0 0 0 0 0 0 0 0 0 0 0 0 0 0 0 0 0 0 0 0 0 0 0 0 0 0 0 0 0 0 0 0 0 0 0 0 0 0 0 0 0 0 0 0 0 0 0 0 0 0 0 0 0 0 0 0 0
0 0 0 0 0.552993991762392 0 0.0241211994749651 0 0 0.228198224728037 0 0 0 0.0162693117873001 0 0 0.0405290010316997 0 0 0 0 0 0 0 0 0 0 0 0 0 0 0 0.0461584692973135 0.0171481501425717 0 0 0 0 0 0 0 0 0 0 0 0 0 0 0 0 0 0 0 0 0 0 0 0 0 0 0 0 0 0 0 0 0 0 0.0510027666584531 0 0 0 0 0 0 0 0 0 0 0 0.0235788851172679 0 0 0 0 0 0 0 0 0 0 0 0 0 0 0 0 0 0 0 0 0 0 0 0 0 0 0 0 0 0 0 0 0 0 0 0 0 0 0 0 0 0 0 0 0 0 0 0 0 0 0 0 0 0 0 0 0 0 0 0 0 0 0 0 0 0 0 0 0 0 0 0 0 0 0 0 0 0 0 0 0 0 0 0 0 0 0 0 0 0 0 0 0 0 0 0 0 0 0 0 0 0 0 0 0 0 0 0 0 0 0 0 0 0 0 0 0 0 0 0 0 0 0 0 0 0 0 0 0 0 0 0 0 0 0 0 0 0 0 0 0 0 0 0 0 0 0 0 0 0 0 0 0 0 0 0 0 0 0 0 0 0 0 0 0 0 0 0 0 0 0 0 0 0 0 0 0 0 0 0 0 0 0 0 0 0 0 0 0 0 0 0 0 0 0 0 0 0 0 0 0 0 0 0 0 0 0 0 0 0 0 0 0 0 0 0 0 0 0 0 0 0 0 0 0 0 0
0.0175807849810461 0 0 0.0333277685373677 0 0.0532079476004711 0.0111864497210105 0.00453183029471195 0.00541252571073786 0.0125000357505799 0.123478290825775 0.0340584431492467 0 0.00349401974700105 0.00204260920019671 0 0 0 0 0 0 0 0 0 0 0 0.230422331752599 0.00638320875547929 0 0.00258946770416315 0.0299922302726492 0 0 0.0325638450443873 0 0 0 0 0 0 0 0 0 0 0 0 0 0 0 0.0731189948555851 0 0 0.00690913392047254 0 0 0 0 0 0 0 0 0 0 0 0 0 0 0 0 0 0 0 0 0 0 0 0 0 0.0174316667139037 0 0.00359292417953373 0 0 0 0 0 0.038457171631009 0 0 0 0 0 0 0.0188342318517391 0.00774673324574719 0 0 0 0 0 0 0 0 0 0 0 0 0 0 0 0 0 0 0 0 0 0 0 0.0254128616560489 0 0 0.0454758439398522 0 0 0 0 0 0 0 0 0.0452161902390916 0.00353140391177569 0 0 0 0 0 0 0 0 0 0 0 0 0 0.0133998168400458 0 0 0 0 0 0 0 0 0 0 0 0 0 0 0 0 0 0 0 0 0 0 0 0 0 0 0 0 0 0 0 0 0 0 0.0272424329179778 0 0 0 0 0 0 0 0 0 0 0 0 0 0 0 0 0 0.0109076814222128 0 0 0 0 0 0 0 0 0 0 0 0 0 0 0 0 0 0 0 0 0 0 0 0 0 0 0 0 0 0 0 0 0 0.00106306621703606 0 0 0 0 0 0 0 0 0 0 0 0 0 0 0.0391824189981612 0 0 0 0 0 0 0 0 0 0 0 0 0 0 0 0 0 0 0 0 0 0 0 0 0 0 0 0 0 0 0 0 0.00122881548201926 0 0 0 0 0 0 0 0 0 0 0 0 0 0 0 0 0 0 0 0.00842030116212572 0 0.00188725362198462 0 0 0 0 0.00816926814625587
0.00152525818635069 0 0 0 0 0.00689767494079872 0 0 0 0 0.0221637658897875 0.00747788095260474 0 0 0.0111475760300878 0.0892750486088023 0 0 0 0 0 0 0 0 0 0.186752637067353 0 0.00826923944689454 0 0 0.0179501393530121 0 0 0.00638451687543018 0.0133414463924043 0.0058515115756159 0.00548558606299992 0 0 0 0.0035274094457003 0 0 0.00494479837779773 0 0 0 0 0 0.0511474362511604 0 0 0.00663570143860947 0.00525534114542551 0 0 0 0 0 0 0 0 0.00197893804893473 0 0 0 0.00981028654200535 0 0 0.00827776105710537 0 0.00579095388932462 0 0 0 0 0 0 0 0.030774973109564 0.00580818317362343 0 0 0 0 0 0.0138187632848454 0 0.00877504695680523 0.0298255711557913 0 0 0 0.0123542895142111 0.00253580948792576 0 0 0 0 0 0.00405451889116938 0 0 0 0 0 0 0 0 0 0 0 0 0 0 0 0 0.0226384471334646 0.165361154131059 0 0 0.00545012278157791 0 0 0 0 0 0.0538135323971154 0.00662764820342701 0 0.00915464803508747 0.00417296368363923 0 0 0 0 0 0.00664721647980453 0.00346264429608412 0 0 0 0 0 0 0.0224059697786311 0.0138339454022755 0 0 0 0 0 0 0 0 0 0 0 0 0 0 0 0 0 0 0 0 0 0 0 0 0 0 0 0 0 0 0 0 0 0.0170502848440607 0 0 0 0 0 0 0 0 0 0 0 0 0 0 0 0 0 0.00830027699948679 0 0 0 0 0 0 0 0 0 0 0 0 0 0 0 0 0 0 0 0 0 0 0.00409107385116315 0 0 0 0 0 0 0 0 0 0 0 0 0 0 0 0 0 0 0 0 0 0 0 0 0 0.0460463045686984 0 0 0 0 0 0 0 0 0 0 0 0 0 0 0 0 0 0 0 0 0 0 0 0 0 0 0 0 0 0 0 0 0 0 0 0 0 0 0 0 0 0 0 0 0 0 0 0 0 0 0 0 0.0114405257089716 0 0 0 0 0 0 0.0116651785533121
0.00945760197735955 0 0 0 0 0 0 0 0 0 0.00382357879715591 0 0.00998486720779214 0 0 0 0 0 0 0 0 0.00835304615354329 0 0 0 0.0157341195637274 0.0251493514557718 0 0 0 0.249377880190508 0 0 0 0 0 0 0.00818261331735341 0 0 0 0 0 0 0.0377775198838757 0 0 0 0 0 0 0.00865938806095033 0 0 0 0 0 0 0 0 0 0 0 0 0 0 0 0 0 0 0 0 0 0 0 0 0 0 0 0 0 0 0 0 0 0 0 0 0 0.00295748204575871 0 0 0 0.0379992417727044 0.039389106357481 0 0 0 0 0 0 0 0 0 0 0 0.019437045207908 0 0 0 0.0578841034186936 0 0 0 0 0 0 0 0.00272522176616234 0 0 0 0 0 0 0 0 0.00439333650339879 0 0 0 0 0 0 0 0 0 0 0 0 0 0 0.0329330927438355 0 0 0 0 0 0 0 0 0 0 0 0 0 0 0 0 0 0 0 0 0 0 0 0 0 0 0 0 0 0 0 0 0 0 0 0.273545017736004 0 0.0530093274942298 0.00714768064022876 0 0 0 0 0 0 0 0 0 0 0 0 0 0 0 0.0024490432028398 0.0315740591404297 0 0 0 0 0 0 0 0 0 0 0 0 0 0 0 0 0 0 0 0 0 0 0 0 0 0 0 0 0 0 0 0 0 0 0 0 0 0 0 0 0 0 0 0 0 0 0 0 0.0122084536139611 0 0 0.00738459343509604 0.00158014106649629 0 0.0219188853744201 0 0 0 0 0 0 0 0 0 0 0 0 0 0 0 0 0 0 0 0 0 0 0 0 0 0 0.00445541388599922 0 0 0 0 0 0.00419902732814555 0 0 0 0 0 0 0 0 0 0 0 0 0 0.00398630989466441 0 0 0 0 0 0 0.00232345076350523
0 0 0 0 0 0 0 0 0 0 0 0 0 0 0 0 0 0 0 0 0 0 0 0 0 0 0 0 0 0.122069040496536 0.137527952331643 0 0 0 0 0 0 0 0 0 0 0 0 0.00274698901014275 0 0 0 0 0 0.0111704429457554 0 0.0905265987464408 0 0 0 0 0 0 0 0 0 0 0 0 0 0 0 0 0 0 0 0 0 0 0 0 0 0 0 0 0 0 0 0.00485401236990461 0.00316618366390107 0.00570140794311951 0 0 0 0 0 0 0 0.209715049246947 0.0398156333701883 0.00463188801626194 0.0129073540934511 0 0 0 0 0 0 0 0 0 0 0 0 0 0 0 0 0 0 0 0 0.002756411039319 0 0 0 0 0 0 0 0 0 0 0 0 0.00633236732780214 0 0 0 0 0 0 0 0 0 0.0502491972070888 0.0435879794961753 0.067513939258595 0 0.106117643272019 0 0 0 0 0 0 0 0 0 0 0 0 0 0 0 0 0 0 0 0 0 0 0 0 0 0 0 0 0 0 0 0 0 0 0 0.0253185709038083 0 0 0 0 0 0 0 0 0 0 0 0 0 0 0 0 0 0 0 0 0 0 0 0 0 0 0 0 0 0 0 0 0 0 0 0 0 0 0 0 0 0 0 0 0 0 0 0 0 0 0 0 0 0 0 0 0 0 0 0 0 0 0 0 0 0 0.0203007326435749 0 0 0 0 0 0 0 0 0 0 0 0 0 0 0 0 0 0 0 0 0 0 0 0 0 0 0 0 0 0 0 0 0 0 0 0 0 0 0 0 0 0 0 0 0 0 0 0 0 0 0 0 0 0 0.00538656790475894 0 0 0 0 0.0276040387125663
0 0 0 0 0 0 0 0 0 0 0.00589045237319785 0 0 0 0 0 0 0 0 0 0 0 0 0 0 0.00363279830737788 0 0 0.156648114121552 0 0.0167718919783571 0 0 0 0 0 0 0 0 0 0 0 0.0069869296603076 0 0 0 0 0 0 0.0435697920396338 0 0 0 0.0068219907513097 0 0 0 0 0 0 0 0 0 0 0 0 0.0780551187443267 0 0 0 0 0 0 0 0 0 0 0 0.00373403883856531 0 0 0.00978050897134613 0 0.0123900057484162 0.00388717421727048 0.0185276605960173 0 0 0.00876555049318757 0 0 0 0 0.0478656263832679 0.0448689237751673 0.00602438157249837 0.0447279198797442 0 0 0 0 0 0 0 0 0 0 0 0 0 0 0 0 0 0 0 0 0 0 0 0 0 0 0 0 0 0 0 0 0 0.0443027815870095 0.0122606942874004 0.00514819039047673 0 0 0 0 0.0158166892765722 0 0 0.0433097350510302 0.0877309300261153 0.0284748048539351 0.0120147254772153 0.13972915544051 0 0 0 0 0 0 0 0 0 0 0 0 0 0 0 0 0 0 0 0 0 0 0 0 0 0 0 0 0 0 0 0 0 0 0 0.00393016815613462 0 0 0 0 0 0 0 0 0 0 0 0 0 0 0 0 0 0 0 0 0 0 0 0 0 0 0 0 0 0 0 0 0 0 0 0 0 0 0 0 0 0 0 0 0 0 0 0 0 0 0 0 0 0 0 0 0 0 0 0 0 0 0 0 0 0 0.0482964278514159 0 0 0 0 0 0 0 0 0 0 0 0 0 0 0 0 0 0 0 0 0 0 0 0 0 0 0 0 0 0 0 0 0 0 0 0 0 0 0 0 0 0.0251328053408105 0 0 0 0 0.00420851453784283 0 0 0 0 0 0 0 0 0 0 0 0 0.0106954992719875
0.0241826367188061 0 0 0 0 0.0404793925430081 0 0 0 0 0.0135489742269615 0 0.0445102882897551 0 0.000897324714760471 0 0 0 0 0.00352212703645519 0 0.032370070331411 0.00214004145704095 0 0 0.0155776321988652 0.011503191037519 0.0525469138459556 0.0653390044161308 0.00620931872309541 0 0 0 0 0 0 0.0115901041694376 0.00869777671194295 0 0 0 0 0 0.0038889857293039 0.0184723101672099 0 0 0 0 0 0 0.0403985810267278 0 0.0101938395077275 0 0 0 0 0 0 0 0 0 0 0 0 0.00268022519647498 0 0 0 0 0 0 0 0 0 0 0 0 0.000499613930851417 0 0 0 0 0 0.00739456202511605 0.00120457080415633 0 0 0 0 0 0 0.136407619543289 0.10231158838006 0 0 0 0 0 0 0 0 0 0 0 0.015163535075982 0 0 0 0.00949621528884462 0 0 0 0 0 0 0.0103014305080893 0 0 0 0 0 0 0 0 0 0.000831355978172743 0 0 0 0 0 0 0 0 0 0 0 0 0.0138372147698609 0 0.0496323609684887 0 0.00892142766992693 0 0 0 0 0 0.00421430881086614 0.000980749902864902 0 0 0 0 0 0 0 0 0 0 0 0 0 0 0 0 0 0 0 0 0 0 0 0 0 0 0 0.00489787811141589 0.102794463746292 0 0 0 0 0 0 0 0 0 0 0 0 0 0 0 0 0 0.0409139573658309 0 0 0 0 0 0 0 0 0 0 0 0 0 0 0 0 0 0 0 0 0 0 0 0 0 0 0 0 0 0 0 0 0 0.00161742883740706 0 0 0 0 0 0.00101091734722697 0 0 0.000907839188993775 0 0 0 0 0 0.0266837592610054 0 0 0 0 0 0 0 0 0 0 0 0 0 0 0 0 0 0 0 0 0 0 0 0 0 0 0 0 0.000886643387266906 0 0.00146324276554027 0.00788856441502459 0 0 0 0 0 0 0 0 0 0 0 0 0 0 0 0 0 0 0 0 0 0 0.00180359840825165 0 0 0 0 0.0391864154605862
0 0 0 0 0 0 0 0 0 0 0 0 0 0 0 0 0 0 0 0 0 0 0 0 0 0 0 0 0 0 0 0 0 0 0 0 0 0 0 0 0 0 0 0 0 0 0 0.23839487709444 0 0 0 0 0 0 0 0 0 0 0 0 0 0 0 0 0 0 0 0 0 0 0 0 0 0 0 0.068725960778584 0 0.151900672216231 0 0 0 0 0 0 0 0 0 0 0 0 0 0 0 0 0 0 0 0 0 0 0 0 0 0 0 0 0 0 0 0 0 0 0 0 0 0 0 0 0 0 0 0 0 0 0 0 0 0 0 0 0 0 0 0 0 0 0 0 0 0 0 0 0 0 0 0 0 0 0 0 0 0 0 0 0 0 0 0 0 0 0 0 0 0 0 0 0 0 0 0 0 0 0 0 0 0 0 0 0 0 0 0 0 0 0 0 0 0 0.459248698860447 0 0 0 0 0 0 0 0 0 0 0 0 0 0 0 0 0 0 0 0 0 0 0 0 0 0 0 0 0 0 0 0 0 0 0 0 0 0 0 0 0 0 0 0.081729791050298 0 0 0 0 0 0 0 0 0 0 0 0 0 0 0 0 0 0 0 0 0 0 0 0 0 0 0 0 0 0 0 0 0 0 0 0 0 0 0 0 0 0 0 0 0 0 0 0 0 0 0 0 0 0 0 0 0 0 0 0 0 0 0 0 0 0 0 0 0 0 0 0 0 0 0
0 0 0 0 0.0385875092322357 0 0 0.0204892720313789 0 0.0576206658145801 0 0 0 0 0 0 0 0 0 0 0 0 0 0 0.0165584788066739 0 0 0 0 0 0 0 0 0.0430099618561449 0 0 0 0 0 0 0 0 0.0246039507974353 0 0 0 0 0 0 0 0 0 0 0.122510617038098 0 0 0 0 0 0 0 0 0 0 0 0 0 0 0.226893365226791 0 0 0 0 0 0 0 0 0 0 0 0.106165217496003 0 0 0 0 0 0 0 0 0 0 0 0 0 0 0 0 0 0 0 0 0 0 0 0 0 0 0 0 0 0 0 0 0 0 0 0 0 0 0 0 0.107401670020222 0.0123262458680128 0 0.182770156553821 0 0 0 0 0 0 0.0410628892586032 0 0 0 0 0 0 0 0 0 0 0 0 0 0 0 0 0 0 0 0 0 0 0 0 0 0 0 0 0 0 0 0 0 0 0 0 0 0 0 0 0 0 0 0 0 0 0 0 0 0 0 0 0 0 0 0 0 0 0 0 0 0 0 0 0 0 0 0 0 0 0 0 0 0 0 0 0 0 0 0 0 0 0 0 0 0 0 0 0 0 0 0 0 0 0 0 0 0 0 0 0 0 0 0 0 0 0 0 0 0 0 0 0 0 0 0 0 0 0 0 0 0 0 0 0 0 0 0 0 0 0 0 0 0 0 0 0 0 0 0 0 0 0 0 0 0 0 0 0 0 0 0 0 0 0 0 0 0 0 0 0 0 0 0 0 0 0 0 0 0 0 0 0 0 0 0
0 0 0 0.0417340487995286 0.0133150098759149 0.0116080343874427 0.00455163433994752 0.00476867664918573 0.00645514483124082 0.0319118414538986 0.0089211657024334 0.00462410526828355 0 0.00298145418163883 0 0.00212641585376036 0 0 0 0 0 0 0 0 0.00191216803473528 0.0203701382908924 0.00492769887968237 0 0 0 0 0 0.0133693039102267 0 0 0 0 0 0 0 0 0 0 0 0 0 0 0 0 0.00332652029769211 0 0 0 0.0435090554630236 0 0 0 0 0 0 0 0 0.00270973164576368 0.00220698439992573 0 0 0.002387164519511 0 0.0143799727676623 0 0 0.00295916235796079 0 0 0 0 0 0 0.143040402422139 0.0111667057614816 0.0828702679085295 0.00648249713984778 0 0 0 0 0.185580942911255 0 0.0097770758666561 0 0 0 0 0 0 0 0 0 0 0 0 0 0 0 0 0 0 0 0 0 0 0 0 0 0 0 0 0 0 0 0 0.203062977904599 0.00227246886494777 0 0.0695357524907787 0 0 0 0 0 0.0125738310588328 0.00256009180791934 0 0 0 0 0 0.0201079624185072 0 0 0 0 0 0 0 0.00591359153415449 0 0 0 0 0 0 0 0 0 0 0 0 0 0 0 0 0 0 0 0 0 0 0 0 0 0 0 0 0 0 0 0 0 0 0 0 0 0 0 0 0 0 0 0 0 0 0 0 0 0 0 0 0 0 0 0 0 0 0 0 0 0 0 0 0 0 0 0 0 0 0 0 0 0 0 0 0 0 0 0 0 0 0 0 0 0 0 0 0 0 0 0 0 0 0 0 0 0 0 0 0 0 0 0 0 0 0 0 0 0 0 0 0 0 0 0 0 0 0 0 0 0 0 0 0 0 0 0 0 0 0 0 0 0 0 0 0 0 0 0 0 0 0 0 0 0 0 0 0 0 0 0 0 0 0 0 0 0 0 0 0 0
0 0 0 0 0 0 0 0 0 0.00875814334135585 0 0 0 0.0292351645359147 0.0454960392856505 0.328400026447161 0 0 0 0 0 0 0 0 0 0 0.101292348920909 0 0 0 0 0 0 0 0 0 0 0 0 0 0.0610690103639106 0 0 0 0 0 0 0 0 0 0 0 0 0 0 0 0.0660671325667895 0 0 0 0 0 0 0 0 0 0 0 0 0.101491138544126 0 0 0 0 0 0 0 0 0 0.0182908810205527 0 0 0 0 0 0 0 0 0 0 0 0 0 0 0 0 0 0 0 0 0 0 0 0 0 0 0 0 0 0 0 0 0 0 0 0 0 0 0 0 0 0 0 0 0 0.199347431854439 0 0 0 0.04055268311919 0 0 0 0 0 0 0 0 0 0 0 0 0 0 0 0 0 0 0 0 0 0 0 0 0 0 0 0 0 0 0 0 0 0 0 0 0 0 0 0 0 0 0 0 0 0 0 0 0 0 0 0 0 0 0 0 0 0 0 0 0 0 0 0 0 0 0 0 0 0 0 0 0 0 0 0 0 0 0 0 0 0 0 0 0 0 0 0 0 0 0 0 0 0 0 0 0 0 0 0 0 0 0 0 0 0 0 0 0 0 0 0 0 0 0 0 0 0 0 0 0 0 0 0 0 0 0 0 0 0 0 0 0 0 0 0 0 0 0 0 0 0 0 0 0 0 0 0 0 0 0 0 0 0 0 0 0 0 0 0 0 0 0 0 0 0 0 0 0 0 0 0 0 0 0 0 0 0
0 0 0 0 0 0 0 0 0 0 0 0 0 0.027179081168206 0 0.156662134653531 0 0 0.60408054230971 0 0 0 0 0 0 0 0.0297519807057649 0 0 0 0 0 0 0 0 0 0 0 0 0 0 0 0 0 0 0 0 0 0 0 0 0 0 0 0 0 0.119155325947826 0 0 0 0 0 0 0 0 0 0 0 0 0 0 0 0 0 0 0 0 0 0 0 0 0 0 0 0 0 0 0 0 0 0 0 0 0 0 0 0 0 0 0 0 0 0 0 0 0 0 0 0 0 0 0 0 0 0 0 0 0 0 0 0 0 0 0 0 0.0631709352149624 0 0 0 0 0 0 0 0 0 0 0 0 0 0 0 0 0 0 0 0 0 0 0 0 0 0 0 0 0 0 0 0 0 0 0 0 0 0 0 0 0 0 0 0 0 0 0 0 0 0 0 0 0 0 0 0 0 0 0 0 0 0 0 0 0 0 0 0 0 0 0 0 0 0 0 0 0 0 0 0 0 0 0 0 0 0 0 0 0 0 0 0 0 0 0 0 0 0 0 0 0 0 0 0 0 0 0 0 0 0 0 0 0 0 0 0 0 0 0 0 0 0 0 0 0 0 0 0 0 0 0 0 0 0 0 0 0 0 0 0 0 0 0 0 0 0 0 0 0 0 0 0 0 0 0 0 0 0 0 0 0 0 0 0 0 0 0 0 0 0 0 0 0 0 0 0 0 0 0 0 0 0
0 0 0 0 0 0 0 0 0 0 0 0 0 0 0 0.163251291035754 0 0 0 0 0 0 0 0 0 0 0.0724620053860207 0 0 0 0.238904399448593 0 0 0 0 0 0 0.146310732510804 0 0 0 0 0 0 0 0 0 0 0 0 0 0 0 0 0 0 0 0 0 0 0 0 0 0 0 0 0 0 0 0 0 0 0 0 0 0 0 0 0 0 0 0 0 0 0 0 0 0 0 0 0 0 0 0.169838070925034 0.179154137749604 0 0 0 0 0 0 0 0 0 0 0 0 0 0 0 0 0 0 0 0 0 0 0 0 0 0 0 0 0 0 0 0 0 0 0 0 0 0 0 0 0 0 0 0 0 0 0 0.0300793629441903 0 0 0 0 0 0 0 0 0 0 0 0 0 0 0 0 0 0 0 0 0 0 0 0 0 0 0 0 0 0 0 0 0 0 0 0 0 0 0 0 0 0 0 0 0 0 0 0 0 0 0 0 0 0 0 0 0 0 0 0 0 0 0 0 0 0 0 0 0 0 0 0 0 0 0 0 0 0 0 0 0 0 0 0 0 0 0 0 0 0 0 0 0 0 0 0 0 0 0 0 0 0 0 0 0 0 0 0 0 0 0 0 0 0 0 0 0 0 0 0 0 0 0 0 0 0 0 0 0 0 0 0 0 0 0 0 0 0 0 0 0 0 0 0 0 0 0 0 0 0 0 0 0 0 0 0 0 0 0 0 0 0 0 0 0
0 0 0 0 0 0 0 0 0 0 0 0 0 0 0 0 0 0 0 0 0 0 0 0 0 0 0 0.0500097566128137 0 0 0.252279337269401 0 0 0 0 0 0.205879357226776 0 0 0 0 0 0 0 0 0 0 0.0685146325774379 0 0 0 0 0 0 0 0 0 0 0 0 0 0 0 0 0 0 0 0 0 0 0 0 0 0 0 0 0 0 0 0 0 0 0 0 0 0 0 0 0 0 0 0 0 0.127342972883955 0.134578369070543 0 0 0 0 0 0 0 0 0 0 0 0 0 0 0 0 0 0 0 0 0 0 0.110088503301023 0 0 0 0 0 0 0 0 0 0 0 0 0 0 0 0 0 0 0 0 0 0 0 0 0.0513070710580503 0 0 0 0 0 0 0 0 0 0 0 0 0 0 0 0 0 0 0 0 0 0 0 0 0 0 0 0 0 0 0 0 0 0 0 0 0 0 0 0 0 0 0 0 0 0 0 0 0 0 0 0 0 0 0 0 0 0 0 0 0 0 0 0 0 0 0 0 0 0 0 0 0 0 0 0 0 0 0 0 0 0 0 0 0 0 0 0 0 0 0 0 0 0 0 0 0 0 0 0 0 0 0 0 0 0 0 0 0 0 0 0 0 0 0 0 0 0 0 0 0 0 0 0 0 0 0 0 0 0 0 0 0 0 0 0 0 0 0 0 0 0 0 0 0 0 0 0 0 0 0 0 0 0 0 0 0 0 0 0 0 0 0 0 0
0 0 0 0 0 0 0 0 0 0 0 0 0 0 0 0 0 0 0 0 0 0 0 0 0 0 0 0 0 0 0 0 0 0 0 0 0 0 0 0 0.139877742667368 0.0524568039670903 0 0 0 0.645852539034124 0 0 0 0 0 0 0 0 0 0 0 0 0.0645115832316844 0 0 0 0 0 0 0 0 0 0 0 0 0 0 0 0 0 0 0 0 0 0 0 0 0 0 0 0 0 0 0 0 0 0 0 0 0 0 0 0 0 0.0763748748427277 0 0 0 0 0 0 0 0 0 0 0 0 0 0 0 0 0 0 0 0.0209264562570055 0 0 0 0 0 0 0 0 0 0 0 0 0 0 0 0 0 0 0 0 0 0 0 0 0 0 0 0 0 0 0 0 0 0 0 0 0 0 0 0 0 0 0 0 0 0 0 0 0 0 0 0 0 0 0 0 0 0 0 0 0 0 0 0 0 0 0 0 0 0 0 0 0 0 0 0 0 0 0 0 0 0 0 0 0 0 0 0 0 0 0 0 0 0 0 0 0 0 0 0 0 0 0 0 0 0 0 0 0 0 0 0 0 0 0 0 0 0 0 0 0 0 0 0 0 0 0 0 0 0 0 0 0 0 0 0 0 0 0 0 0 0 0 0 0 0 0 0 0 0 0 0 0 0 0 0 0 0 0 0 0 0 0 0 0 0 0 0 0 0 0 0 0 0 0 0 0 0 0 0 0 0 0 0 0 0 0
0 0 0 0 0 0 0 0 0 0 0 0 0 0 0 0 0 0 0 0 0 0 0 0 0 0 0 0 0 0 0 0 0 0 0 0 0 0 0 0 0 0.353317228394153 0 0 0 0 0 0 0 0 0 0 0 0 0 0 0 0 0 0 0.646682771605847 0 0 0 0 0 0 0 0 0 0 0 0 0 0 0 0 0 0 0 0 0 0 0 0 0 0 0 0 0 0 0 0 0 0 0 0 0 0 0 0 0 0 0 0 0 0 0 0 0 0 0 0 0 0 0 0 0 0 0 0 0 0 0 0 0 0 0 0 0 0 0 0 0 0 0 0 0 0 0 0 0 0 0 0 0 0 0 0 0 0 0 0 0 0 0 0 0 0 0 0 0 0 0 0 0 0 0 0 0 0 0 0 0 0 0 0 0 0 0 0 0 0 0 0 0 0 0 0 0 0 0 0 0 0 0 0 0 0 0 0 0 0 0 0 0 0 0 0 0 0 0 0 0 0 0 0 0 0 0 0 0 0 0 0 0 0 0 0 0 0 0 0 0 0 0 0 0 0 0 0 0 0 0 0 0 0 0 0 0 0 0 0 0 0 0 0 0 0 0 0 0 0 0 0 0 0 0 0 0 0 0 0 0 0 0 0 0 0 0 0 0 0 0 0 0 0 0 0 0 0 0 0 0 0 0 0 0 0 0 0 0 0 0 0 0 0 0
0 0 0 0 0 0 0 0 0 0 0 0 0 0 0.237004382509841 0.0630910358626879 0 0 0 0 0 0 0 0 0 0 0.0290124616100493 0 0 0 0 0 0 0 0.0661570087558339 0 0 0 0.132322673886268 0 0 0.0555206474298522 0 0 0 0.201746772555619 0 0 0 0 0.0160352145277949 0 0 0 0 0 0 0 0 0 0.027714181352788 0 0 0 0 0 0 0 0 0 0 0 0 0 0 0 0 0 0 0 0 0 0 0 0 0 0 0 0 0 0 0 0 0 0 0 0 0 0 0 0.112206210324467 0.0187096976270461 0 0 0 0 0 0 0 0 0 0 0 0 0 0 0 0 0 0.0202581372965349 0.0202215762612172 0 0 0 0 0 0 0 0 0 0 0 0 0 0 0 0 0 0 0 0 0 0 0 0 0 0 0 0 0 0 0 0 0 0 0 0 0 0 0 0 0 0 0 0 0 0 0 0 0 0 0 0 0 0 0 0 0 0 0 0 0 0 0 0 0 0 0 0 0 0 0 0 0 0 0 0 0 0 0 0 0 0 0 0 0 0 0 0 0 0 0 0 0 0 0 0 0 0 0 0 0 0 0 0 0 0 0 0 0 0 0 0 0 0 0 0 0 0 0 0 0 0 0 0 0 0 0 0 0 0 0 0 0 0 0 0 0 0 0 0 0 0 0 0 0 0 0 0 0 0 0 0 0 0 0 0 0 0 0 0 0 0 0 0 0 0 0 0 0 0 0 0 0 0 0 0 0 0 0 0 0 0 0 0 0 0 0
0 0 0 0 0 0 0 0 0 0 0 0 0 0 0 0 0 0 0 0 0 0 0 0 0 0 0 0 0 0 0 0 0 0 0 0 0 0 0.0220489555700411 0.0388134961751876 0.0246691999008867 0 0 0 0 0.0637315772043096 0 0 0 0 0 0 0 0 0 0.573217787376664 0 0 0 0 0.0803742679504655 0 0 0 0 0 0 0 0 0 0 0 0 0 0 0 0 0 0 0 0 0 0 0 0 0 0 0 0 0 0 0 0 0 0 0 0 0 0 0 0 0 0 0 0 0 0 0 0 0 0 0 0 0 0 0 0 0 0 0 0.197144715822445 0 0 0 0 0 0 0 0 0 0 0 0 0 0 0 0 0 0 0 0 0 0 0 0 0 0 0 0 0 0 0 0 0 0 0 0 0 0 0 0 0 0 0 0 0 0 0 0 0 0 0 0 0 0 0 0 0 0 0 0 0 0 0 0 0 0 0 0 0 0 0 0 0 0 0 0 0 0 0 0 0 0 0 0 0 0 0 0 0 0 0 0 0 0 0 0 0 0 0 0 0 0 0 0 0 0 0 0 0 0 0 0 0 0 0 0 0 0 0 0 0 0 0 0 0 0 0 0 0 0 0 0 0 0 0 0 0 0 0 0 0 0 0 0 0 0 0 0 0 0 0 0 0 0 0 0 0 0 0 0 0 0 0 0 0 0 0 0 0 0 0 0 0 0 0 0 0 0 0 0 0 0 0 0 0 0 0
0 0 0 0 0.0377340832107353 0.00980399883326555 0 0.0306728219154837 0 0.0291364899217842 0 0.0132482617348359 0 0.0155743766793412 0.00380208093674537 0.0110567347717159 0 0.00866160355374464 0 0 0 0 0 0 0 0 0 0 0 0.00363484305682337 0 0 0.008923112547036 0 0 0 0 0 0 0 0 0 0 0 0 0 0.0451580337424557 0 0 0.0937113029313031 0 0 0.00457329624127879 0.0702720156570925 0 0 0 0 0 0 0 0 0.0177857818601365 0.0152815317393579 0 0 0.116561506383704 0 0.0195489587883768 0 0 0.0807470298350159 0 0 0 0 0 0 0 0 0.00428918271313829 0 0 0 0 0 0 0 0 0 0 0 0 0.00363008177746773 0.00263461293545495 0 0 0 0 0 0 0 0.0103037449355957 0 0 0 0 0 0 0 0 0 0 0 0 0 0 0 0 0 0 0.00276481324279442 0.12746133502983 0.0575028288003841 0.0635753765880195 0 0 0 0 0 0 0.0919501596370828 0 0 0 0 0 0 0 0 0 0 0 0 0 0 0 0 0 0 0 0 0 0 0 0 0 0 0 0 0 0 0 0 0 0 0 0 0 0 0 0 0 0 0 0 0 0 0 0 0 0 0 0 0 0 0 0 0 0 0 0 0 0 0 0 0 0 0 0 0 0 0 0 0 0 0 0 0 0 0 0 0 0 0 0 0 0 0 0 0 0 0 0 0 0 0 0 0 0 0 0 0 0 0 0 0 0 0 0 0 0 0 0 0 0 0 0 0 0 0 0 0 0 0 0 0 0 0 0 0 0 0 0 0 0 0 0 0 0 0 0 0 0 0 0 0 0 0 0 0 0 0 0 0 0 0 0 0 0 0 0 0 0 0 0 0 0 0 0 0 0 0 0 0 0 0 0
0 0 0 0 0 0 0 0 0 0 0 0 0 0 0 0.136276673235799 0 0 0 0 0 0 0.504435720840107 0 0 0 0.107388766043883 0 0.0442280929977334 0 0.131794141565046 0 0 0 0 0 0 0 0 0 0 0 0 0 0 0 0 0 0 0 0 0 0 0 0 0 0 0 0 0 0 0 0 0 0 0 0 0 0 0 0 0 0 0 0 0 0 0 0 0 0 0 0 0 0 0 0 0 0 0 0 0 0 0.0393138604424297 0 0 0 0 0 0 0 0 0 0 0 0 0 0 0 0 0 0 0 0 0 0 0 0 0 0 0 0 0 0 0 0 0 0 0 0 0 0 0 0 0 0 0 0 0 0 0 0 0.0365627448750025 0 0 0 0 0 0 0 0 0 0 0 0 0 0 0 0 0 0 0 0 0 0 0 0 0 0 0 0 0 0 0 0 0 0 0 0 0 0 0 0 0 0 0 0 0 0 0 0 0 0 0 0 0 0 0 0 0 0 0 0 0 0 0 0 0 0 0 0 0 0 0 0 0 0 0 0 0 0 0 0 0 0 0 0 0 0 0 0 0 0 0 0 0 0 0 0 0 0 0 0 0 0 0 0 0 0 0 0 0 0 0 0 0 0 0 0 0 0 0 0 0 0 0 0 0 0 0 0 0 0 0 0 0 0 0 0 0 0 0 0 0 0 0 0 0 0 0 0 0 0 0 0 0 0 0 0 0 0 0 0 0 0 0 0 0
0 0 0 0 0 0 0 0 0 0 0 0 0.0815197420341251 0 0 0 0 0 0 0.281047357153441 0 0.306795796371533 0 0 0 0 0 0.0500238856660109 0 0 0.11608494687164 0 0 0 0 0 0 0 0 0 0 0 0 0 0 0 0 0 0 0 0.046402453290077 0 0 0 0 0 0 0 0 0 0 0 0 0 0 0 0 0 0 0 0 0 0 0 0 0 0 0 0 0 0 0 0 0 0 0 0 0 0 0 0 0 0 0 0 0 0 0 0 0 0 0 0 0 0 0 0 0 0 0 0 0 0.0618871672992458 0 0 0 0 0 0 0 0 0 0 0 0 0 0 0 0 0 0 0 0 0 0 0 0 0 0 0 0 0 0 0 0 0 0 0 0 0 0 0 0 0 0 0 0 0 0 0 0 0 0 0 0 0 0 0 0 0 0 0 0 0 0 0 0 0 0.0278981216157501 0 0 0 0 0 0 0 0 0 0 0 0 0 0 0 0 0 0 0 0 0 0 0 0 0 0 0 0 0 0 0 0 0 0 0 0 0 0 0 0 0 0 0 0 0 0 0 0 0 0 0 0 0 0 0 0 0 0 0 0 0 0 0 0 0 0 0 0 0 0 0 0 0 0 0 0.0283405296981773 0 0 0 0 0 0 0 0 0 0 0 0 0 0 0 0 0 0 0 0 0 0 0 0 0 0 0 0 0 0 0 0 0 0 0 0 0 0 0 0 0 0 0 0 0 0 0 0 0 0 0 0 0
0 0 0 0 0 0 0 0 0 0 0 0 0 0 0 0.0157439280774028 0 0 0 0 0 0 0 0 0 0 0 0 0 0 0 0 0 0 0 0 0 0 0.484893583450126 0 0.160115733275494 0.113836500588985 0 0 0 0 0 0 0 0 0 0 0 0 0 0 0 0 0 0 0.188891140430145 0 0 0 0 0 0 0 0 0 0 0 0 0 0 0 0 0 0 0 0 0 0 0 0 0 0 0 0 0 0 0 0 0 0 0 0 0 0 0 0.0235243545980194 0 0 0 0 0 0 0 0 0 0 0 0 0 0 0 0 0 0 0 0.0129947595798282 0 0 0 0 0 0 0 0 0 0 0 0 0 0 0 0 0 0 0 0 0 0 0 0 0 0 0 0 0 0 0 0 0 0 0 0 0 0 0 0 0 0 0 0 0 0 0 0 0 0 0 0 0 0 0 0 0 0 0 0 0 0 0 0 0 0 0 0 0 0 0 0 0 0 0 0 0 0 0 0 0 0 0 0 0 0 0 0 0 0 0 0 0 0 0 0 0 0 0 0 0 0 0 0 0 0 0 0 0 0 0 0 0 0 0 0 0 0 0 0 0 0 0 0 0 0 0 0 0 0 0 0 0 0 0 0 0 0 0 0 0 0 0 0 0 0 0 0 0 0 0 0 0 0 0 0 0 0 0 0 0 0 0 0 0 0 0 0 0 0 0 0 0 0 0 0 0 0 0 0 0 0 0 0 0 0 0
0 0 0 0 0 0 0 0 0 0 0 0 0 0.0261825835466054 0 0.0139615252458279 0 0 0 0 0 0 0 0 0 0 0 0 0 0 0 0 0 0 0 0 0 0 0 0 0 0 0.404640370059989 0 0 0 0 0 0 0 0 0 0 0.148681653265124 0 0 0 0 0 0 0 0 0 0 0 0 0.0338563835393851 0 0 0 0 0 0 0 0 0 0 0 0 0 0 0 0 0 0 0 0 0 0 0 0 0 0 0 0 0 0 0 0 0 0 0 0 0 0 0 0 0 0 0 0 0 0 0 0 0 0 0 0 0 0 0 0.175916959149203 0.0849077498788417 0.111852775315024 0 0 0 0 0 0 0 0 0 0 0 0 0 0 0 0 0 0 0 0 0 0 0 0 0 0 0 0 0 0 0 0 0 0 0 0 0 0 0 0 0 0 0 0 0 0 0 0 0 0 0 0 0 0 0 0 0 0 0 0 0 0 0 0 0 0 0 0 0 0 0 0 0 0 0 0 0 0 0 0 0 0 0 0 0 0 0 0 0 0 0 0 0 0 0 0 0 0 0 0 0 0 0 0 0 0 0 0 0 0 0 0 0 0 0 0 0 0 0 0 0 0 0 0 0 0 0 0 0 0 0 0 0 0 0 0 0 0 0 0 0 0 0 0 0 0 0 0 0 0 0 0 0 0 0 0 0 0 0 0 0 0 0 0 0 0 0 0 0 0 0 0 0 0 0 0 0 0 0 0 0 0 0
0 0 0 0 0 0 0 0 0 0 0 0 0 0 0 0 0 0 0 0 0 0 0 0 0 0 0 0 0 0 0 0.126546644349374 0 0 0 0 0 0.0385081521260001 0 0 0 0 0 0 0 0 0 0 0 0 0 0 0 0 0 0 0 0 0 0 0 0 0 0 0 0 0 0 0 0 0 0 0 0 0 0.0845759475684697 0.210824820821533 0.0769918421061824 0 0 0 0 0 0 0 0 0 0 0 0 0 0 0 0 0 0 0 0 0 0 0 0 0 0 0 0 0 0 0 0 0 0 0 0 0 0 0 0 0 0 0 0 0 0 0 0 0 0 0 0 0 0 0 0 0 0 0 0 0 0 0 0 0 0 0 0 0 0 0 0 0 0 0 0 0 0 0 0 0 0 0 0 0 0 0 0 0 0 0 0 0 0 0 0 0 0 0 0 0 0 0 0 0 0 0 0 0 0 0.435847770477805 0 0 0 0 0 0 0 0 0 0 0 0 0 0 0 0 0 0 0 0 0 0 0 0 0 0 0 0 0 0 0 0 0 0 0 0 0 0 0 0 0 0 0 0.0267048225506355 0 0 0 0 0 0 0 0 0 0 0 0 0 0 0 0 0 0 0 0 0 0 0 0 0 0 0 0 0 0 0 0 0 0 0 0 0 0 0 0 0 0 0 0 0 0 0 0 0 0 0 0 0 0 0 0 0 0 0 0 0 0 0 0 0 0 0 0 0 0 0 0 0 0 0
0 0 0 0 0 0 0 0 0 0 0 0 0 0 0 0 0 0 0 0 0 0 0 0 0 0 0 0 0 0 0 0 0 0 0 0 0 0 0 0 0 0 0 0 0 0 0 0 0 0 0 0 0 0 0.0596590253936815 0.018217219965939 0 0 0 0.253282157834902 0.0184772507546521 0.222208966054558 0 0 0 0 0 0 0 0 0 0 0 0 0 0 0 0 0 0 0 0 0 0 0 0 0.0176809892471129 0 0 0 0 0 0 0 0 0 0 0 0.052857852616956 0 0.150299914045583 0.207316624086615 0 0 0 0 0 0 0 0 0 0 0 0 0 0 0 0 0 0 0 0 0 0 0 0 0 0 0 0 0 0 0 0 0 0 0 0 0 0 0 0 0 0 0 0 0 0 0 0 0 0 0 0 0 0 0 0 0 0 0 0 0 0 0 0 0 0 0 0 0 0 0 0 0 0 0 0 0 0 0 0 0 0 0 0 0 0 0 0 0 0 0 0 0 0 0 0 0 0 0 0 0 0 0 0 0 0 0 0 0 0 0 0 0 0 0 0 0 0 0 0 0 0 0 0 0 0 0 0 0 0 0 0 0 0 0 0 0 0 0 0 0 0 0 0 0 0 0 0 0 0 0 0 0 0 0 0 0 0 0 0 0 0 0 0 0 0 0 0 0 0 0 0 0 0 0 0 0 0 0 0 0 0 0 0 0 0 0 0 0 0 0 0 0 0 0 0 0 0 0 0 0 0 0 0 0 0
0 0 0 0.0165344591942695 0 0.00328042364470884 0 0 0 0.0212224307646962 0.0497915158163222 0 0 0 0 0 0 0 0 0 0 0 0 0 0 0.0475519181084109 0.0410411499523666 0 0.00664503196058256 0.0201972632708356 0 0 0 0.00345835607882829 0 0 0 0 0 0 0 0 0.0835025470678761 0 0 0 0 0 0 0 0 0 0.0605985044932658 0.0202274301754463 0 0 0 0 0 0 0 0 0 0 0 0 0.23169160591149 0 0 0 0 0.0605385078374316 0 0 0.00127375519284256 0 0 0 0.00359193003166713 0.00174948135205502 0 0 0.00286524024130988 0 0 0 0.00739708245662813 0 0 0 0 0 0 0.0146102351787078 0.00570441267554629 0 0 0 0 0 0 0 0 0 0 0 0 0 0 0 0 0 0 0 0 0 0 0 0.00653997788096207 0 0 0.00287856063956355 0 0 0.00206070014270337 0 0 0.00548917585093728 0 0 0.120033107846251 0.0761368257415755 0 0 0 0 0 0.0359602181648346 0 0 0 0 0 0 0 0.0309497962525757 0 0 0 0 0 0 0 0 0 0 0 0 0 0 0 0 0 0 0 0 0 0 0 0 0 0 0 0 0 0 0 0 0 0 0 0 0 0 0 0 0 0 0 0 0 0 0 0 0 0 0 0 0 0 0 0 0 0 0 0 0 0 0 0 0 0 0 0 0 0 0 0 0 0 0 0 0 0 0 0 0 0 0 0 0 0 0 0 0 0 0 0 0 0 0 0 0 0 0 0 0 0.0117268467715573 0 0 0 0 0 0 0 0 0 0 0 0 0 0 0 0 0 0 0 0 0 0 0 0 0 0 0 0 0 0 0 0 0 0 0 0 0 0 0 0 0 0 0.00237516461009385 0 0 0 0 0 0 0 0 0 0 0 0 0 0 0 0 0.00237634469365787
0 0 0 0 0 0 0 0 0 0 0 0 0.181370081034572 0 0 0 0 0 0 0.0310330131891178 0 0 0 0 0 0 0 0 0 0 0 0 0 0 0 0 0 0 0 0 0.0215358995231419 0 0 0 0.127277807849874 0 0 0 0 0 0 0 0 0 0 0 0 0 0 0 0 0 0 0 0 0 0 0 0 0 0 0 0 0 0 0 0 0 0 0 0 0 0 0 0 0 0 0 0 0 0 0 0 0 0 0 0 0.155968263025639 0 0 0 0 0 0 0 0 0.377216518630412 0 0 0 0.089456383674208 0 0 0 0 0 0 0 0 0 0 0 0 0 0 0 0 0 0 0 0 0 0 0 0 0 0 0 0 0 0 0 0 0 0 0 0 0 0 0 0 0 0 0 0 0 0 0 0 0 0 0 0 0 0 0 0 0 0 0 0 0 0 0 0 0 0 0 0 0 0.016142033073036 0 0 0 0 0 0 0 0 0 0 0 0 0 0 0 0 0 0 0 0 0 0 0 0 0 0 0 0 0 0 0 0 0 0 0 0 0 0 0 0 0 0 0 0 0 0 0 0 0 0 0 0 0 0 0 0 0 0 0 0 0 0 0 0 0 0 0 0 0 0 0 0 0 0 0 0 0 0 0 0 0 0 0 0 0 0 0 0 0 0 0 0 0 0 0 0 0 0 0 0 0 0 0 0 0 0 0 0 0 0 0 0 0 0 0 0 0 0 0 0 0 0 0 0 0 0 0
0 0 0 0 0 0 0 0 0 0 0 0 0 0 0 0 0 0 0 0 0 0 0 0 0 0 0 0.0141388313635879 0.333268883118679 0 0.313042380692925 0 0 0 0 0 0 0 0 0 0 0 0 0 0 0 0 0 0 0 0 0 0 0.0127959382243276 0 0 0 0 0 0 0 0 0 0 0 0 0 0 0 0 0 0 0 0 0 0 0 0 0 0 0 0 0 0 0 0 0 0 0 0 0 0 0 0.0566121203510064 0 0 0 0 0 0 0 0 0 0 0 0 0 0 0 0 0 0 0 0 0 0 0 0 0 0 0 0 0 0 0 0 0 0 0 0 0 0 0 0 0 0 0 0.0184978319932698 0 0 0 0.0219613624853436 0 0 0.145343521951202 0.025138604296211 0 0 0 0 0 0 0 0 0 0 0 0 0 0 0 0 0 0 0 0 0 0 0 0 0 0 0 0 0 0 0 0 0 0 0.0305341930175142 0 0 0 0 0 0 0 0 0 0 0 0 0 0 0 0 0 0.0286663325059332 0 0 0 0 0 0 0 0 0 0 0 0 0 0 0 0 0 0 0 0 0 0 0 0 0 0 0 0 0 0 0 0 0 0 0 0 0 0 0 0 0 0 0 0 0 0 0 0 0 0 0 0 0 0 0 0 0 0 0 0 0 0 0 0 0 0 0 0 0 0 0 0 0 0 0 0 0 0 0 0 0 0 0 0 0 0 0 0 0 0 0 0 0 0 0 0 0 0 0 0 0 0 0 0 0 0 0 0 0
0 0 0 0.0276762125060895 0 0 0 0 0 0.0350712964877166 0.0578033727253264 0 0 0 0 0 0 0 0 0 0 0 0 0 0 0.040408997404306 0.0478849596785276 0 0 0 0 0 0 0 0 0 0 0 0 0 0 0 0.0366482902458955 0 0 0 0 0 0 0.544977464050138 0 0 0 0 0 0 0 0 0 0 0 0 0 0 0 0 0 0 0 0 0 0 0 0 0 0 0 0 0 0 0 0 0 0 0 0 0 0 0 0 0 0 0 0 0 0 0 0 0 0 0 0 0 0 0 0 0 0 0 0 0 0 0 0 0 0 0 0 0 0 0 0 0 0 0 0 0 0 0 0 0.049214927764296 0.0804610783840958 0 0 0 0 0 0 0 0 0 0 0 0 0 0.0798534007536087 0 0 0 0 0 0 0 0 0 0 0 0 0 0 0 0 0 0 0 0 0 0 0 0 0 0 0 0 0 0 0 0 0 0 0 0 0 0 0 0 0 0 0 0 0 0 0 0 0 0 0 0 0 0 0 0 0 0 0 0 0 0 0 0 0 0 0 0 0 0 0 0 0 0 0 0 0 0 0 0 0 0 0 0 0 0 0 0 0 0 0 0 0 0 0 0 0 0 0 0 0 0 0 0 0 0 0 0 0 0 0 0 0 0 0 0 0 0 0 0 0 0 0 0 0 0 0 0 0 0 0 0 0 0 0 0 0 0 0 0 0 0 0 0 0 0 0 0 0 0 0 0 0 0 0 0 0 0 0 0 0 0
0 0 0 0 0 0 0 0 0 0.000671910034751443 0 0 0 0.00054409748702286 0 0.000332734452762255 0 0 0 0 0 0 0 0 0 0 0.00171270232366299 0 0 0.00128440943865399 0.00518403897217371 0 0.0160797139073373 0.0183714953482511 0 0 0 0 0 0 0 0 0.0254317051702052 0 0 0 0.00600504498928539 0 0 0.00821534929583637 0 0.000839780090409471 0 0 0 0.000620105531757827 0 0 0 0 0 0 0.00708016607899797 0 0 0 0.0202378024175213 0 0.0283361809362989 0 0 0.0154565836110953 0 0 0 0 0 0 0.109991514461502 0.0206970564045922 0.0961920839548043 0.0707153066381628 0.135150709212182 0.00156285525796281 0 0.00123930622496122 0.0225232796498659 0 0.00530268451374498 0.00101538799693991 0 0 0 0.00800427318717401 0.00279103373041376 0.00683533490644329 0.00551686441341791 0 0 0 0 0 0.00753888284564074 0 0 0 0 0 0 0 0 0 0 0 0 0 0 0 0.00113321965659176 0 0 0 0.0237327498448323 0.020301055620393 0.0175539855435352 0 0 0.000542189593889574 0 0 0.00177831782959602 0.0179010123989806 0.00587773021353066 0.048884765854803 0.075163544015061 0 0 0.100528663910473 0 0 0 0 0 0 0 0.00777924919838754 0.00783768554643613 0 0 0 0 0 0 0 0 0 0 0 0 0 0 0 0 0 0 0 0 0 0 0 0 0 0 0 0 0 0 0 0 0 0.0055398214294253 0 0 0 0 0 0 0 0 0 0 0 0 0 0 0 0 0 0.00185280343635224 0 0 0 0 0 0 0 0 0 0 0 0 0 0 0 0 0 0 0 0 0 0 0 0 0 0 0 0 0 0 0 0 0 0 0 0 0 0 0 0 0 0 0 0 0 0 0 0 0.00522676375890573 0 0 0 0 0 0 0 0 0 0 0 0 0 0 0 0 0 0 0 0 0 0 0 0 0 0 0 0 0 0 0 0 0 0 0 0 0 0 0 0 0 0 0 0 0 0 0 0 0 0 0.000722152344030171 0 0 0 0.00161710657532867 0 0 0 0 0.00454678974561769
0 0 0 0 0 0 0 0 0 0 0 0 0 0 0 0 0 0 0 0 0 0 0 0 0 0 0 0 0 0 0 0 0 0 0 0 0 0 0 0 0 0 0 0 0 0 0 0 0.107694473232379 0 0 0 0 0 0 0.124414404171494 0 0.123222804325439 0 0.322376835197845 0 0 0 0 0 0 0 0 0 0 0 0.116825806514055 0.0256351550560571 0 0 0 0 0 0 0 0 0 0 0 0 0 0 0 0 0 0 0 0 0 0 0 0 0 0 0 0 0 0 0 0.0310610187319219 0 0 0 0 0 0 0 0 0 0 0.0325847942674184 0.0650046857298398 0 0 0 0.0511800227735519 0 0 0 0 0 0 0 0 0 0 0 0 0 0 0 0 0 0 0 0 0 0 0 0 0 0 0 0 0 0 0 0 0 0 0 0 0 0 0 0 0 0 0 0 0 0 0 0 0 0 0 0 0 0 0 0 0 0 0 0 0 0 0 0 0 0 0 0 0 0 0 0 0 0 0 0 0 0 0 0 0 0 0 0 0 0 0 0 0 0 0 0 0 0 0 0 0 0 0 0 0 0 0 0 0 0 0 0 0 0 0 0 0 0 0 0 0 0 0 0 0 0 0 0 0 0 0 0 0 0 0 0 0 0 0 0 0 0 0 0 0 0 0 0 0 0 0 0 0 0 0 0 0 0 0 0 0 0 0 0 0 0 0 0 0 0 0 0 0 0 0 0 0 0 0 0 0 0 0 0 0 0 0 0 0 0 0
0 0 0 0 0 0 0 0 0 0 0 0 0 0 0 0 0 0 0 0 0 0 0 0 0 0 0 0 0 0 0 0 0 0 0 0 0 0 0 0 0 0.686601844568573 0 0 0 0 0 0 0.0155017318491637 0 0 0 0 0.00832912129716222 0.0586477722355631 0 0 0 0 0 0 0 0 0 0 0 0 0 0 0 0 0.0156927220860613 0 0 0 0 0 0 0 0 0 0 0 0 0 0 0 0 0 0 0 0 0 0 0 0 0 0 0 0 0 0 0 0 0 0 0 0 0 0 0 0 0 0 0 0 0 0 0 0 0.215226807963476 0 0 0 0 0 0 0 0 0 0 0 0 0 0 0 0 0 0 0 0 0 0 0 0 0 0 0 0 0 0 0 0 0 0 0 0 0 0 0 0 0 0 0 0 0 0 0 0 0 0 0 0 0 0 0 0 0 0 0 0 0 0 0 0 0 0 0 0 0 0 0 0 0 0 0 0 0 0 0 0 0 0 0 0 0 0 0 0 0 0 0 0 0 0 0 0 0 0 0 0 0 0 0 0 0 0 0 0 0 0 0 0 0 0 0 0 0 0 0 0 0 0 0 0 0 0 0 0 0 0 0 0 0 0 0 0 0 0 0 0 0 0 0 0 0 0 0 0 0 0 0 0 0 0 0 0 0 0 0 0 0 0 0 0 0 0 0 0 0 0 0 0 0 0 0 0 0 0 0 0 0 0 0 0 0 0 0
0 0 0 0 0 0 0 0 0 0 0 0 0 0 0 0 0 0 0.238370191200974 0 0.0599277706617615 0 0 0 0 0 0 0 0 0 0 0 0 0 0.0589785645524679 0.158835696169761 0 0 0 0 0 0 0 0 0 0 0 0 0 0 0 0 0 0 0 0 0 0 0 0 0 0 0 0 0 0 0 0.428224856619483 0 0 0.0556629207955517 0 0 0 0 0 0 0 0 0 0 0 0 0 0 0 0 0 0 0 0 0 0 0 0 0 0 0 0 0 0 0 0 0 0 0 0 0 0 0 0 0 0 0 0 0 0 0 0 0 0 0 0 0 0 0 0 0 0 0 0 0 0 0 0 0 0 0 0 0 0 0 0 0 0 0 0 0 0 0 0 0 0 0 0 0 0 0 0 0 0 0 0 0 0 0 0 0 0 0 0 0 0 0 0 0 0 0 0 0 0 0 0 0 0 0 0 0 0 0 0 0 0 0 0 0 0 0 0 0 0 0 0 0 0 0 0 0 0 0 0 0 0 0 0 0 0 0 0 0 0 0 0 0 0 0 0 0 0 0 0 0 0 0 0 0 0 0 0 0 0 0 0 0 0 0 0 0 0 0 0 0 0 0 0 0 0 0 0 0 0 0 0 0 0 0 0 0 0 0 0 0 0 0 0 0 0 0 0 0 0 0 0 0 0 0 0 0 0 0 0 0 0 0 0 0 0 0 0 0 0 0 0 0 0 0 0 0
0 0 0 0 0 0 0 0 0 0 0 0 0 0 0 0 0 0 0 0 0 0 0 0 0 0 0 0 0 0 0 0 0 0 0 0 0 0 0 0 0 0 0 0 0 0 0 0 0 0 0 0 0 0 0.438579237997607 0 0 0 0 0 0 0 0 0 0 0 0 0 0 0 0 0.351080073466814 0.210340688535579 0 0 0 0 0 0 0 0 0 0 0 0 0 0 0 0 0 0 0 0 0 0 0 0 0 0 0 0 0 0 0 0 0 0 0 0 0 0 0 0 0 0 0 0 0 0 0 0 0 0 0 0 0 0 0 0 0 0 0 0 0 0 0 0 0 0 0 0 0 0 0 0 0 0 0 0 0 0 0 0 0 0 0 0 0 0 0 0 0 0 0 0 0 0 0 0 0 0 0 0 0 0 0 0 0 0 0 0 0 0 0 0 0 0 0 0 0 0 0 0 0 0 0 0 0 0 0 0 0 0 0 0 0 0 0 0 0 0 0 0 0 0 0 0 0 0 0 0 0 0 0 0 0 0 0 0 0 0 0 0 0 0 0 0 0 0 0 0 0 0 0 0 0 0 0 0 0 0 0 0 0 0 0 0 0 0 0 0 0 0 0 0 0 0 0 0 0 0 0 0 0 0 0 0 0 0 0 0 0 0 0 0 0 0 0 0 0 0 0 0 0 0 0 0 0 0 0 0 0 0 0 0 0 0 0
0 0 0 0 0 0 0 0 0 0 0 0 0 0 0.0470829569705132 0.262516308767031 0 0 0.104254743873024 0 0 0 0 0 0 0 0 0 0 0 0 0 0 0 0 0 0 0 0.13883597427535 0 0 0 0 0 0 0 0 0 0 0 0 0 0 0 0 0 0 0 0 0 0 0 0 0 0 0 0 0.322498543483734 0 0 0 0 0 0 0 0 0 0 0 0 0 0 0 0 0 0 0 0 0 0 0 0 0 0 0 0 0 0 0 0 0 0 0 0 0 0 0 0 0 0 0 0 0 0 0 0 0 0 0 0 0 0 0 0 0 0.124811472630348 0 0 0 0 0 0 0 0 0 0 0 0 0 0 0 0 0 0 0 0 0 0 0 0 0 0 0 0 0 0 0 0 0 0 0 0 0 0 0 0 0 0 0 0 0 0 0 0 0 0 0 0 0 0 0 0 0 0 0 0 0 0 0 0 0 0 0 0 0 0 0 0 0 0 0 0 0 0 0 0 0 0 0 0 0 0 0 0 0 0 0 0 0 0 0 0 0 0 0 0 0 0 0 0 0 0 0 0 0 0 0 0 0 0 0 0 0 0 0 0 0 0 0 0 0 0 0 0 0 0 0 0 0 0 0 0 0 0 0 0 0 0 0 0 0 0 0 0 0 0 0 0 0 0 0 0 0 0 0 0 0 0 0 0 0 0 0 0 0 0 0 0 0 0 0 0 0 0 0 0 0 0
0 0 0 0 0 0 0 0 0 0 0 0 0 0 0 0 0 0 0 0 0 0 0 0 0 0 0 0 0 0 0 0 0 0 0 0 0 0 0 0 0 0 0 0 0 0 0 0 0.5504453772483 0 0 0 0 0 0.388111218837121 0 0 0 0 0 0 0 0 0 0 0 0 0 0 0 0 0 0 0 0 0 0 0 0 0 0 0 0 0 0 0 0 0 0 0 0 0 0 0 0 0 0 0 0 0 0.0614434039145791 0 0 0 0 0 0 0 0 0 0 0 0 0 0 0 0 0 0 0 0 0 0 0 0 0 0 0 0 0 0 0 0 0 0 0 0 0 0 0 0 0 0 0 0 0 0 0 0 0 0 0 0 0 0 0 0 0 0 0 0 0 0 0 0 0 0 0 0 0 0 0 0 0 0 0 0 0 0 0 0 0 0 0 0 0 0 0 0 0 0 0 0 0 0 0 0 0 0 0 0 0 0 0 0 0 0 0 0 0 0 0 0 0 0 0 0 0 0 0 0 0 0 0 0 0 0 0 0 0 0 0 0 0 0 0 0 0 0 0 0 0 0 0 0 0 0 0 0 0 0 0 0 0 0 0 0 0 0 0 0 0 0 0 0 0 0 0 0 0 0 0 0 0 0 0 0 0 0 0 0 0 0 0 0 0 0 0 0 0 0 0 0 0 0 0 0 0 0 0 0 0 0 0 0 0 0 0
0 0 0 0 0 0 0 0 0 0 0 0 0 0 0 0 0 0 0 0 0 0 0 0 0 0 0 0 0 0 0 0 0 0 0 0 0 0 0 0.120722002010506 0.0209256899275577 0.136582236289312 0 0 0 0.17970572258766 0 0 0.0223062904027696 0 0 0 0 0 0 0 0 0 0 0 0 0.407800328248606 0 0 0 0 0 0 0 0 0 0 0 0 0 0 0 0 0 0 0 0 0 0 0 0 0 0 0 0 0 0 0 0 0 0 0 0 0 0 0.0162477701385981 0 0 0 0 0 0 0 0 0 0 0 0 0 0 0 0 0 0 0.0764798884334604 0.0192300719615308 0 0 0 0 0 0 0 0 0 0 0 0 0 0 0 0 0 0 0 0 0 0 0 0 0 0 0 0 0 0 0 0 0 0 0 0 0 0 0 0 0 0 0 0 0 0 0 0 0 0 0 0 0 0 0 0 0 0 0 0 0 0 0 0 0 0 0 0 0 0 0 0 0 0 0 0 0 0 0 0 0 0 0 0 0 0 0 0 0 0 0 0 0 0 0 0 0 0 0 0 0 0 0 0 0 0 0 0 0 0 0 0 0 0 0 0 0 0 0 0 0 0 0 0 0 0 0 0 0 0 0 0 0 0 0 0 0 0 0 0 0 0 0 0 0 0 0 0 0 0 0 0 0 0 0 0 0 0 0 0 0 0 0 0 0 0 0 0 0 0 0 0 0 0 0 0 0 0 0 0 0 0 0 0 0 0 0
0 0 0 0 0 0 0 0 0 0 0 0 0 0 0 0 0 0 0 0 0 0 0 0 0 0 0 0 0 0 0 0 0 0 0 0 0 0 0 0 0 0 0 0 0 0 0 0 0.252019117141849 0 0 0 0 0 0 0 0 0 0 0 0.383115284816176 0 0 0 0 0 0 0 0 0 0 0 0 0 0 0 0 0 0 0 0 0 0 0 0 0 0 0 0 0 0 0 0 0 0 0 0 0 0 0 0 0.364865598041975 0 0 0 0 0 0 0 0 0 0 0 0 0 0 0 0 0 0 0 0 0 0 0 0 0 0 0 0 0 0 0 0 0 0 0 0 0 0 0 0 0 0 0 0 0 0 0 0 0 0 0 0 0 0 0 0 0 0 0 0 0 0 0 0 0 0 0 0 0 0 0 0 0 0 0 0 0 0 0 0 0 0 0 0 0 0 0 0 0 0 0 0 0 0 0 0 0 0 0 0 0 0 0 0 0 0 0 0 0 0 0 0 0 0 0 0 0 0 0 0 0 0 0 0 0 0 0 0 0 0 0 0 0 0 0 0 0 0 0 0 0 0 0 0 0 0 0 0 0 0 0 0 0 0 0 0 0 0 0 0 0 0 0 0 0 0 0 0 0 0 0 0 0 0 0 0 0 0 0 0 0 0 0 0 0 0 0 0 0 0 0 0 0 0 0 0 0 0 0 0 0 0 0 0 0 0
0 0 0 0 0 0 0 0 0 0 0 0 0 0 0 0 0 0 0 0 0 0 0 0 0 0 0.0112972968323499 0 0 0 0 0 0 0.0200425281564114 0 0 0 0 0 0 0 0 0.11275281621018 0 0 0 0 0 0 0 0 0 0 0.124023736767916 0 0 0 0 0 0 0 0 0 0.214701974674516 0 0 0 0 0 0 0 0.102830472238373 0 0 0 0 0 0 0 0 0 0 0 0 0 0 0.0104000025291213 0 0 0 0 0 0 0.011875127821218 0 0 0 0 0 0 0 0 0.168219123027238 0.0413393033179598 0 0 0 0 0 0 0 0 0 0 0 0.163508688537241 0 0 0.0105605166041531 0 0 0 0 0 0 0 0 0.00844841328332252 0 0 0 0 0 0 0 0 0 0 0 0 0 0 0 0 0 0 0 0 0 0 0 0 0 0 0 0 0 0 0 0 0 0 0 0 0 0 0 0 0 0 0 0 0 0 0 0 0 0 0 0 0 0 0 0 0 0 0 0 0 0 0 0 0 0 0 0 0 0 0 0 0 0 0 0 0 0 0 0 0 0 0 0 0 0 0 0 0 0 0 0 0 0 0 0 0 0 0 0 0 0 0 0 0 0 0 0 0 0 0 0 0 0 0 0 0 0 0 0 0 0 0 0 0 0 0 0 0 0 0 0 0 0 0 0 0 0 0 0 0 0 0 0 0 0 0 0 0 0 0 0 0 0 0 0 0 0 0 0 0 0 0 0 0 0 0 0 0 0 0 0 0 0 0 0 0 0 0 0
0 0 0 0 0.0347164846191075 0 0 0.0287436226832491 0 0.0606439334597496 0 0.0158509168416601 0 0.0177548408107224 0 0.0139010769138214 0 0 0 0 0 0 0 0 0 0 0 0 0 0 0 0 0 0.0138135908879341 0 0 0 0 0 0 0 0 0.081978965081792 0 0 0 0 0 0 0 0 0 0 0 0 0 0 0 0 0 0 0 0.181684193695358 0 0.369148669875566 0 0 0 0 0 0 0.0716330426975737 0 0 0 0 0 0 0 0 0 0 0 0 0 0 0 0 0 0 0 0 0 0 0 0 0 0 0 0 0 0 0.052863470596997 0 0 0.023011893231535 0 0 0 0 0 0 0 0 0 0 0 0 0 0 0 0 0 0 0.0342552986049342 0 0 0 0 0 0 0 0 0 0 0 0 0 0 0 0 0 0 0 0 0 0 0 0 0 0 0 0 0 0 0 0 0 0 0 0 0 0 0 0 0 0 0 0 0 0 0 0 0 0 0 0 0 0 0 0 0 0 0 0 0 0 0 0 0 0 0 0 0 0 0 0 0 0 0 0 0 0 0 0 0 0 0 0 0 0 0 0 0 0 0 0 0 0 0 0 0 0 0 0 0 0 0 0 0 0 0 0 0 0 0 0 0 0 0 0 0 0 0 0 0 0 0 0 0 0 0 0 0 0 0 0 0 0 0 0 0 0 0 0 0 0 0 0 0 0 0 0 0 0 0 0 0 0 0 0 0 0 0 0 0 0 0 0 0 0 0 0 0 0 0 0 0 0 0 0 0 0 0 0 0 0 0
0 0 0 0 0 0 0 0 0 0 0 0 0 0 0 0 0 0.27774903138932 0 0 0 0 0 0 0 0 0 0 0 0 0 0 0 0 0 0 0 0 0 0 0 0 0 0 0 0 0 0 0 0 0 0 0 0 0 0 0 0 0 0 0 0 0 0.653979505970093 0 0 0 0 0 0 0 0 0 0 0 0 0 0 0 0 0 0 0 0 0 0 0 0 0 0 0 0 0 0 0 0 0 0 0 0 0 0 0 0 0.034877138711914 0.0333943239286733 0 0 0 0 0 0 0 0 0 0 0 0 0 0 0 0 0 0 0 0 0 0 0 0 0 0 0 0 0 0 0 0 0 0 0 0 0 0 0 0 0 0 0 0 0 0 0 0 0 0 0 0 0 0 0 0 0 0 0 0 0 0 0 0 0 0 0 0 0 0 0 0 0 0 0 0 0 0 0 0 0 0 0 0 0 0 0 0 0 0 0 0 0 0 0 0 0 0 0 0 0 0 0 0 0 0 0 0 0 0 0 0 0 0 0 0 0 0 0 0 0 0 0 0 0 0 0 0 0 0 0 0 0 0 0 0 0 0 0 0 0 0 0 0 0 0 0 0 0 0 0 0 0 0 0 0 0 0 0 0 0 0 0 0 0 0 0 0 0 0 0 0 0 0 0 0 0 0 0 0 0 0 0 0 0 0 0 0 0 0 0 0 0 0 0 0 0 0 0 0 0 0
0 0 0 0 0 0 0 0 0 0 0 0 0 0 0 0.801865361695753 0 0 0 0 0 0 0 0 0 0 0 0 0 0 0 0 0 0 0 0 0 0 0 0 0 0 0 0 0 0 0 0 0 0 0 0 0 0 0 0 0 0 0 0 0 0 0 0 0 0 0 0 0 0 0 0 0 0 0 0 0 0 0 0 0 0 0 0 0 0 0 0 0 0 0 0 0 0 0 0 0 0 0 0 0 0 0 0 0 0 0 0 0 0 0 0 0 0 0 0 0 0 0 0 0 0 0 0 0 0 0 0 0.198134638304247 0 0 0 0 0 0 0 0 0 0 0 0 0 0 0 0 0 0 0 0 0 0 0 0 0 0 0 0 0 0 0 0 0 0 0 0 0 0 0 0 0 0 0 0 0 0 0 0 0 0 0 0 0 0 0 0 0 0 0 0 0 0 0 0 0 0 0 0 0 0 0 0 0 0 0 0 0 0 0 0 0 0 0 0 0 0 0 0 0 0 0 0 0 0 0 0 0 0 0 0 0 0 0 0 0 0 0 0 0 0 0 0 0 0 0 0 0 0 0 0 0 0 0 0 0 0 0 0 0 0 0 0 0 0 0 0 0 0 0 0 0 0 0 0 0 0 0 0 0 0 0 0 0 0 0 0 0 0 0 0 0 0 0 0 0 0 0 0 0 0 0 0 0 0 0 0 0 0 0
0 0 0 0 0 0.00638493222783347 0 0 0 0 0.004656317585782 0 0 0 0 0 0 0 0 0.00551545169734556 0 0 0 0 0 0 0.0115391362251294 0 0 0.0530401061847856 0.00491940281894315 0 0 0.0036379593060056 0 0 0 0 0 0 0 0 0.152250544576364 0 0 0 0.00493526052978772 0 0 0.339630165205596 0 0 0 0.073042223559026 0 0 0 0 0 0 0 0 0 0 0 0 0 0 0.00469495502601792 0 0 0.091513481617631 0 0 0 0 0 0 0.0124696589734427 0.00199648630992137 0 0 0.00341460403059271 0 0 0 0.00926835416336418 0 0 0 0 0 0 0.00425168156958658 0 0 0 0.0672108783994679 0 0 0 0 0 0 0 0 0 0 0 0 0 0 0 0 0 0 0 0 0.00881563784197549 0 0 0 0.00368859005795906 0 0.00326491950886986 0 0 0.0059301953435359 0 0 0 0.074494838550644 0 0 0 0 0 0.0298455609674661 0 0 0 0 0 0 0 0.0122314804765624 0 0 0 0 0 0 0 0 0 0 0 0 0 0 0 0 0 0 0 0 0 0 0 0 0 0 0 0 0 0 0 0 0 0 0.00735717724636475 0 0 0 0 0 0 0 0 0 0 0 0 0 0 0 0 0 0 0 0 0 0 0 0 0 0 0 0 0 0 0 0 0 0 0 0 0 0 0 0 0 0 0 0 0 0 0 0 0 0 0 0 0 0 0 0 0 0 0 0 0 0 0 0 0 0 0 0 0 0 0 0 0 0 0 0 0 0 0 0 0 0 0 0 0 0 0 0 0 0 0 0 0 0 0 0 0 0 0 0 0 0 0 0 0 0 0 0 0 0 0 0 0 0 0 0 0 0 0 0 0 0 0 0 0 0 0
0 0 0 0 0 0 0 0 0 0 0 0 0 0 0 0 0 0 0 0 0 0 0 0 0 0 0 0 0 0 0 0 0 0 0 0 0 0 0 0 0 0 0 0 0 0 0 0 0 0 0 0 0 0 0 0 0.785674577448832 0 0.214325422551168 0 0 0 0 0 0 0 0 0 0 0 0 0 0 0 0 0 0 0 0 0 0 0 0 0 0 0 0 0 0 0 0 0 0 0 0 0 0 0 0 0 0 0 0 0 0 0 0 0 0 0 0 0 0 0 0 0 0 0 0 0 0 0 0 0 0 0 0 0 0 0 0 0 0 0 0 0 0 0 0 0 0 0 0 0 0 0 0 0 0 0 0 0 0 0 0 0 0 0 0 0 0 0 0 0 0 0 0 0 0 0 0 0 0 0 0 0 0 0 0 0 0 0 0 0 0 0 0 0 0 0 0 0 0 0 0 0 0 0 0 0 0 0 0 0 0 0 0 0 0 0 0 0 0 0 0 0 0 0 0 0 0 0 0 0 0 0 0 0 0 0 0 0 0 0 0 0 0 0 0 0 0 0 0 0 0 0 0 0 0 0 0 0 0 0 0 0 0 0 0 0 0 0 0 0 0 0 0 0 0 0 0 0 0 0 0 0 0 0 0 0 0 0 0 0 0 0 0 0 0 0 0 0 0 0 0 0 0 0 0 0 0 0 0 0 0 0 0 0
0 0 0 0 0.0276420893998224 0 0 0.0150909771771933 0 0.0506249469573409 0 0 0 0 0 0 0 0 0 0 0 0 0 0 0.0152353066713817 0 0 0 0 0 0 0 0.188934045431421 0.0385218159956246 0 0 0 0 0 0 0 0 0.0448849284655016 0 0 0 0 0 0 0 0 0 0 0.179773284841385 0 0 0 0 0 0 0 0 0 0 0 0 0.00825286306977977 0 0 0 0 0.0124314030494742 0 0 0 0 0 0 0.0482298497136244 0 0.20253817905616 0 0 0 0 0 0 0 0 0 0 0 0 0 0 0 0 0 0 0 0 0 0 0 0 0 0 0 0 0 0 0 0 0 0 0 0 0 0 0 0 0 0.014233714915553 0.043337927009581 0.0832564171939059 0 0 0 0 0 0 0.0270122510522511 0 0 0 0 0 0 0 0 0 0 0 0 0 0 0 0 0 0 0 0 0 0 0 0 0 0 0 0 0 0 0 0 0 0 0 0 0 0 0 0 0 0 0 0 0 0 0 0 0 0 0 0 0 0 0 0 0 0 0 0 0 0 0 0 0 0 0 0 0 0 0 0 0 0 0 0 0 0 0 0 0 0 0 0 0 0 0 0 0 0 0 0 0 0 0 0 0 0 0 0 0 0 0 0 0 0 0 0 0 0 0 0 0 0 0 0 0 0 0 0 0 0 0 0 0 0 0 0 0 0 0 0 0 0 0 0 0 0 0 0 0 0 0 0 0 0 0 0 0 0 0 0 0 0 0 0 0 0 0 0 0 0 0 0 0 0 0 0 0 0 0 0 0 0 0 0
0 0 0 0 0 0 0 0 0 0 0 0 0 0 0.10441238398162 0.199173305138199 0 0 0 0 0 0 0.186704811060467 0 0 0 0.194926187683868 0 0 0 0 0 0 0 0.314783312135846 0 0 0 0 0 0 0 0 0 0 0 0 0 0 0 0 0 0 0 0 0 0 0 0 0 0 0 0 0 0 0 0 0 0 0 0 0 0 0 0 0 0 0 0 0 0 0 0 0 0 0 0 0 0 0 0 0 0 0 0 0 0 0 0 0 0 0 0 0 0 0 0 0 0 0 0 0 0 0 0 0 0 0 0 0 0 0 0 0 0 0 0 0 0 0 0 0 0 0 0 0 0 0 0 0 0 0 0 0 0 0 0 0 0 0 0 0 0 0 0 0 0 0 0 0 0 0 0 0 0 0 0 0 0 0 0 0 0 0 0 0 0 0 0 0 0 0 0 0 0 0 0 0 0 0 0 0 0 0 0 0 0 0 0 0 0 0 0 0 0 0 0 0 0 0 0 0 0 0 0 0 0 0 0 0 0 0 0 0 0 0 0 0 0 0 0 0 0 0 0 0 0 0 0 0 0 0 0 0 0 0 0 0 0 0 0 0 0 0 0 0 0 0 0 0 0 0 0 0 0 0 0 0 0 0 0 0 0 0 0 0 0 0 0 0 0 0 0 0 0 0 0 0 0 0 0 0 0 0 0 0 0 0 0 0 0 0 0 0 0 0 0 0
0 0 0 0 0 0 0 0 0 0 0 0 0 0 0 0.360325946744115 0 0 0.0555219602852414 0 0 0 0 0 0 0 0 0 0 0 0 0 0 0 0 0 0 0 0 0 0 0 0 0 0 0 0 0 0 0 0 0 0 0 0 0 0.0940315876610631 0 0 0 0 0 0 0 0 0 0 0 0 0 0 0 0 0 0 0 0 0 0 0 0 0 0 0 0 0 0 0 0 0 0 0 0 0 0 0 0 0 0 0 0 0 0 0 0 0 0 0 0 0 0 0 0 0 0 0 0 0 0 0 0 0 0 0 0 0 0.265649606570068 0 0.18495967971368 0 0 0 0 0 0 0 0 0 0 0 0 0 0 0 0 0 0 0 0 0 0 0 0 0 0 0 0 0 0 0 0 0 0 0 0 0 0 0 0 0 0 0 0 0 0 0 0 0 0 0 0 0 0 0 0 0 0 0 0.0395112190258315 0 0 0 0 0 0 0 0 0 0 0 0 0 0 0 0 0 0 0 0 0 0 0 0 0 0 0 0 0 0 0 0 0 0 0 0 0 0 0 0 0 0 0 0 0 0 0 0 0 0 0 0 0 0 0 0 0 0 0 0 0 0 0 0 0 0 0 0 0 0 0 0 0 0 0 0 0 0 0 0 0 0 0 0 0 0 0 0 0 0 0 0 0 0 0 0 0 0 0 0 0 0 0 0 0 0 0 0 0 0 0 0 0 0 0 0 0 0 0
0 0 0 0 0 0 0 0 0 0 0 0 0 0.00518942628339909 0 0.0032263404550504 0 0 0 0 0 0 0 0 0 0 0.0133336982569067 0 0 0 0 0 0 0.0088278142783113 0 0 0 0 0 0 0 0 0.206461542525242 0 0 0 0 0 0 0.173714702471495 0 0 0 0.109202617845688 0.0289671390831411 0.00825437593574708 0 0.0244577227119957 0 0 0 0 0.0414743897973391 0.0341421185867039 0 0 0.179140584287461 0 0.013843817083014 0 0 0 0.00722067876515628 0 0 0 0 0 0.00586670941498721 0.00413278928759934 0 0 0.00433521066629259 0 0 0 0.0158649633001414 0 0 0 0 0 0 0 0 0 0 0 0 0 0 0 0.0234716268104917 0 0 0 0 0 0 0 0 0 0 0 0 0 0 0 0.00974074083326796 0 0 0 0.0153206825843526 0 0.0127365416801118 0 0 0.00772238912907731 0 0 0 0.0364660395226922 0 0 0 0 0 0.00688533840433491 0 0 0 0 0 0 0 0 0 0 0 0 0 0 0 0 0 0 0 0 0 0 0 0 0 0 0 0 0 0 0 0 0 0 0 0 0 0 0 0 0 0 0 0 0 0 0 0 0 0 0 0 0 0 0 0 0 0 0 0 0 0 0 0 0 0 0 0 0 0 0 0 0 0 0 0 0 0 0 0 0 0 0 0 0 0 0 0 0 0 0 0 0 0 0 0 0 0 0 0 0 0 0 0 0 0 0 0 0 0 0 0 0 0 0 0 0 0 0 0 0 0 0 0 0 0 0 0 0 0 0 0 0 0 0 0 0 0 0 0 0 0 0 0 0 0 0 0 0 0 0 0 0 0 0 0 0 0 0 0 0 0 0 0 0 0 0 0 0 0
0 0 0 0 0 0 0 0 0 0 0 0 0 0 0 0 0 0 0 0 0 0 0 0 0 0 0 0 0 0 0 0 0 0 0 0 0 0 0 0 0 0 0 0 0 0 0 0 0 0 0 0 0 0 0.225158923987003 0 0 0.519062347777516 0 0 0 0 0 0 0 0 0 0 0 0 0 0.255778728235481 0 0 0 0 0 0 0 0 0 0 0 0 0 0 0 0 0 0 0 0 0 0 0 0 0 0 0 0 0 0 0 0 0 0 0 0 0 0 0 0 0 0 0 0 0 0 0 0 0 0 0 0 0 0 0 0 0 0 0 0 0 0 0 0 0 0 0 0 0 0 0 0 0 0 0 0 0 0 0 0 0 0 0 0 0 0 0 0 0 0 0 0 0 0 0 0 0 0 0 0 0 0 0 0 0 0 0 0 0 0 0 0 0 0 0 0 0 0 0 0 0 0 0 0 0 0 0 0 0 0 0 0 0 0 0 0 0 0 0 0 0 0 0 0 0 0 0 0 0 0 0 0 0 0 0 0 0 0 0 0 0 0 0 0 0 0 0 0 0 0 0 0 0 0 0 0 0 0 0 0 0 0 0 0 0 0 0 0 0 0 0 0 0 0 0 0 0 0 0 0 0 0 0 0 0 0 0 0 0 0 0 0 0 0 0 0 0 0 0 0 0 0 0 0 0 0 0 0 0 0 0 0 0 0 0 0
0 0 0 0 0 0 0 0 0 0 0 0 0 0 0 0 0 0 0 0 0 0 0 0 0 0 0 0 0 0 0 0 0 0 0 0 0 0 0 0 0 0 0 0 0 0 0 0 0 0 0 0 0 0 0 0 0 0 0 0 0 0 0 0 0 0 0 0 0 0 0 0 0 0 0 0 0 0 0 0 0 0.232785790980901 0 0.503077787999319 0.00913498492842455 0.109066845064383 0 0.0111733084393231 0.0468886651419984 0.0441369475094546 0 0 0 0 0 0 0.0288646320724451 0 0 0.00254931568774164 0 0 0 0 0 0 0 0 0 0 0 0 0 0 0 0 0 0 0 0 0 0 0 0 0 0 0 0.00472440935622534 0 0 0 0 0 0 0 0 0 0 0 0 0.00290269934397592 0.00339078688226391 0 0.00130382659354397 0 0 0 0 0 0 0 0 0 0 0 0 0 0 0 0 0 0 0 0 0 0 0 0 0 0 0 0 0 0 0 0 0 0 0 0 0 0 0 0 0 0 0 0 0 0 0 0 0 0 0 0 0 0 0 0 0 0 0 0 0 0 0 0 0 0 0 0 0 0 0 0 0 0 0 0 0 0 0 0 0 0 0 0 0 0 0 0 0 0 0 0 0 0 0 0 0 0 0 0 0 0 0 0 0 0 0 0 0 0 0 0 0 0 0 0 0 0 0 0 0 0 0 0 0 0 0 0 0 0 0 0 0 0 0 0 0 0 0 0 0 0 0 0 0 0 0 0 0 0 0 0 0 0 0 0 0 0 0 0 0 0 0 0
0 0 0 0 0 0 0 0 0 0 0 0 0 0 0 0 0 0 0 0 0 0 0 0 0 0 0 0 0 0 0 0 0 0 0 0 0 0 0 0 0 0 0 0 0 0 0 0 0 0.0146614692908424 0 0 0 0 0 0 0 0 0 0 0 0 0 0 0 0 0 0 0 0 0 0 0 0 0 0.233022390171135 0.501193463721589 0 0 0.01457865314511 0 0 0 0 0 0 0 0.0255982867771004 0 0 0 0.0998916184355945 0.0963494227411461 0 0 0 0 0 0 0 0 0 0 0 0 0 0 0 0 0 0 0 0 0 0 0 0 0 0 0 0 0 0 0 0 0 0 0.0147046957174824 0 0 0 0 0 0 0 0 0 0 0 0 0 0 0 0 0 0 0 0 0 0 0 0 0 0 0 0 0 0 0 0 0 0 0 0 0 0 0 0 0 0 0 0 0 0 0 0 0 0 0 0 0 0 0 0 0 0 0 0 0 0 0 0 0 0 0 0 0 0 0 0 0 0 0 0 0 0 0 0 0 0 0 0 0 0 0 0 0 0 0 0 0 0 0 0 0 0 0 0 0 0 0 0 0 0 0 0 0 0 0 0 0 0 0 0 0 0 0 0 0 0 0 0 0 0 0 0 0 0 0 0 0 0 0 0 0 0 0 0 0 0 0 0 0 0 0 0 0 0 0 0 0 0 0 0 0 0 0 0 0 0 0 0 0 0 0 0 0 0 0 0 0 0 0 0 0 0 0 0
0 0 0 0 0 0 0 0 0 0 0 0 0 0 0.0112498295716975 0.00707059995527563 0 0 0 0 0 0 0 0 0 0 0 0 0 0 0 0.0101005181240297 0 0 0 0 0 0 0 0 0 0 0 0 0 0 0 0.0234161768632285 0 0 0 0 0 0 0 0 0 0 0 0 0 0 0 0 0 0 0 0 0 0 0 0 0 0 0.0729747930404257 0 0.337989801705998 0.346513197095846 0 0 0 0 0 0 0 0 0 0 0.00746057737967624 0.0351135946319684 0 0.0267967034939023 0 0 0 0 0 0 0 0 0 0 0 0 0 0 0 0 0 0 0 0 0 0 0 0 0 0 0 0 0 0 0 0 0 0 0 0.00745528393751668 0 0 0 0 0 0 0 0 0 0 0.0109177645684078 0 0 0 0 0 0 0 0 0 0 0 0 0 0 0 0 0 0 0 0 0 0 0 0 0 0 0 0 0 0 0 0 0 0 0 0 0 0 0 0 0 0 0 0 0 0 0 0 0 0.0539413879271996 0 0 0 0 0 0 0 0 0 0 0 0 0 0 0 0 0 0 0 0 0 0 0 0 0 0 0 0 0 0 0 0 0 0 0 0 0 0 0.0161157625483681 0 0 0 0.00845809591877343 0.0244259132376863 0 0 0 0 0 0 0 0 0 0 0 0 0 0 0 0 0 0 0 0 0 0 0 0 0 0 0 0 0 0 0 0 0 0 0 0 0 0 0 0 0 0 0 0 0 0 0 0 0 0 0 0 0 0 0 0 0 0 0 0 0 0 0 0 0 0 0 0 0 0 0 0 0 0 0
0 0 0 0 0 0 0 0 0 0 0 0 0 0 0 0 0 0 0 0 0 0 0 0 0 0 0 0 0 0 0 0 0 0 0 0 0 0 0 0 0 0 0 0 0 0 0 0.061993884842405 0 0 0 0 0 0 0 0 0 0 0 0 0 0 0 0 0 0 0 0 0 0 0 0 0 0 0.166701156500662 0.35897284021606 0 0.286140614039872 0 0 0 0 0 0 0 0 0 0.0126820578704203 0 0 0 0 0 0 0 0 0 0 0 0 0 0 0 0 0 0 0 0 0 0 0 0 0 0 0 0 0 0 0 0 0 0 0 0 0 0 0 0.00990145880622354 0 0 0 0 0 0 0 0 0 0 0 0 0 0 0 0 0 0 0 0 0 0 0 0 0 0 0 0 0 0 0 0 0 0 0 0 0 0 0 0 0 0 0 0 0 0 0 0 0 0 0 0 0 0 0 0 0 0 0 0 0.0805427494752237 0 0 0 0 0 0 0 0 0 0 0 0 0 0 0 0 0 0 0 0 0 0 0 0 0 0 0 0 0 0 0 0 0 0 0 0 0 0 0 0 0 0 0 0.0230652382491332 0 0 0 0 0 0 0 0 0 0 0 0 0 0 0 0 0 0 0 0 0 0 0 0 0 0 0 0 0 0 0 0 0 0 0 0 0 0 0 0 0 0 0 0 0 0 0 0 0 0 0 0 0 0 0 0 0 0 0 0 0 0 0 0 0 0 0 0 0 0 0 0 0 0 0
0 0 0 0 0 0 0 0 0 0 0 0 0 0 0.0123696074609864 0 0 0 0 0 0 0 0 0 0 0 0 0 0 0 0 0.0242738252835571 0 0 0 0 0 0 0 0 0 0 0 0 0 0 0 0.0231776564740308 0 0 0 0 0 0 0 0 0 0 0 0 0 0 0 0 0 0 0 0 0 0 0 0 0 0 0 0.376769269489931 0.292939005931946 0 0 0 0 0 0 0 0 0 0 0 0 0 0 0 0 0 0 0 0 0 0 0 0 0 0 0 0 0 0 0 0 0 0 0 0 0 0 0 0 0 0 0 0 0 0 0 0 0 0 0 0 0 0 0 0 0 0 0 0 0 0 0 0 0 0 0 0 0 0 0 0 0 0 0 0 0 0 0 0 0 0 0 0 0 0 0 0 0 0 0 0 0 0 0 0 0 0 0 0 0 0 0 0 0 0 0 0 0 0 0 0.103813614807296 0 0 0 0 0 0 0 0 0 0 0 0 0 0 0 0 0 0 0 0 0 0 0 0 0 0 0 0 0 0 0 0 0 0 0 0 0 0 0.100694915110354 0 0 0 0.0221861884460955 0.043775916995803 0 0 0 0 0 0 0 0 0 0 0 0 0 0 0 0 0 0 0 0 0 0 0 0 0 0 0 0 0 0 0 0 0 0 0 0 0 0 0 0 0 0 0 0 0 0 0 0 0 0 0 0 0 0 0 0 0 0 0 0 0 0 0 0 0 0 0 0 0 0 0 0 0 0 0
0 0 0 0 0 0.000694436448298109 0.00400639664398611 0 0 0 0.0058667228773656 0 0 0 0 0 0 0 0 0 0 0 0 0 0 0.0070320529069051 0 0 0 0.00107372053456541 0 0 0 0.092245171183664 0 0 0 0 0 0 0 0 0 0 0 0 0 0 0 0.00222809270609785 0 0 0 0.167988382272732 0 0 0 0 0 0 0 0 0 0 0 0 0.00527671949749748 0 0.0116105324780951 0 0 0.00126822147122877 0 0 0 0 0 0 0 0.0454776507169598 0.229867514461678 0.0876548179683638 0.163482448871251 0.00516315685056139 0 0.00311751896200237 0.0299805950654831 0 0.00780771790518955 0 0 0 0 0 0 0.0131520224729851 0 0 0 0 0 0 0 0 0 0 0 0 0 0 0 0 0 0 0 0 0 0 0 0 0 0 0 0 0 0 0 0 0 0 0 0 0.00953945850243411 0.0174814864423097 0.0505875148477652 0 0 0.024216524560448 0.00366508106689778 0.0019232748875579 0.00466168061180454 0 0 0 0 0.0018300631942704 0.00110102359160218 0 0 0 0 0 0 0 0 0 0 0 0 0 0 0 0 0 0 0 0 0 0 0 0 0 0 0 0 0 0 0 0 0 0 0 0 0 0 0 0 0 0 0 0 0 0 0 0 0 0 0 0 0 0 0 0 0 0 0 0 0 0 0 0 0 0 0 0 0 0 0 0 0 0 0 0 0 0 0 0 0 0 0 0 0 0 0 0 0 0 0 0 0 0 0 0 0 0 0 0 0 0 0 0 0 0 0 0 0 0 0 0 0 0 0 0 0 0 0 0 0 0 0 0 0 0 0 0 0 0 0 0 0 0 0 0 0 0 0 0 0 0 0 0 0 0 0 0 0 0 0 0 0 0 0 0 0 0 0 0 0
0 0 0 0 0 0 0 0 0 0 0 0 0 0 0 0.011018441645156 0 0 0 0 0 0 0 0 0 0 0.038677542809276 0 0 0 0.000979817574547735 0 0 0.0181831928199647 0.00302776449032487 0 0 0 0 0 0 0 0 0 0 0 0 0 0 0.00274015329555973 0 0 0 0.0798157874590001 0 0 0 0 0 0 0 0 0 0 0 0 0.00213322135218445 0 0 0 0 0.00225581739145214 0 0 0.00198377045532184 0 0 0 0.114830743111203 0 0.0292391826238355 0.0384171510684467 0.199151080541364 0.0082421943925283 0.00805520684361934 0.0034309948079616 0.0316034585255291 0.00671416142744003 0.113856001249933 0.0139038894225332 0 0 0 0 0 0.0401629278732616 0 0 0 0 0 0 0 0 0 0 0 0 0 0 0 0 0 0 0 0 0 0.00243833982765602 0.00744574197198202 0 0 0 0 0 0 0 0 0.00282874448580707 0 0 0.00219458350079791 0 0.0219710439393019 0.0348249260729555 0.0988473283112952 0 0.0028059663657001 0.0159059864870858 0.00461607283626572 0.0246697798982065 0.00296808195177173 0 0 0 0 0.00382675212979615 0.00439693624340928 0 0 0 0 0 0 0 0 0 0 0 0 0 0 0 0 0 0 0 0 0 0 0 0 0 0 0 0 0 0 0.00105713512059264 0 0 0.000780079676934121 0 0 0 0 0 0 0 0 0 0 0 0 0 0 0 0 0 0 0 0 0 0 0 0 0 0 0 0 0 0 0 0 0 0 0 0 0 0 0 0 0 0 0 0 0 0 0 0 0 0 0 0 0 0 0 0 0 0 0 0 0 0 0 0 0 0 0 0 0 0 0 0 0 0 0 0 0 0 0 0 0 0 0 0 0 0 0 0 0 0 0 0 0 0 0 0 0 0 0 0 0 0 0 0 0 0 0 0 0 0 0 0 0 0 0 0 0 0 0 0 0 0 0 0 0 0 0
0 0 0 0 0.00726781964001404 0.0102856946330743 0 0.00367129927392322 0 0.0374690690256813 0.00269421077354104 0.00784321992946929 0 0.0043972819709056 0.00127046796024914 0.00288496463435365 0 0 0 0 0 0 0 0 0.00232441137349817 0.00198695164999633 0.00396312139181438 0 0 0 0 0 0.029174467703944 0.0732621554063833 0 0 0 0 0 0 0 0 0.00325000263593203 0 0 0 0 0 0 0 0 0 0 0.201398128514037 0 0 0 0 0 0 0 0 0 0 0 0 0 0 0.0668404185927836 0 0 0 0 0 0 0 0 0 0.315118304294648 0.0158745383835815 0 0.0424025085850925 0.0534508048668684 0 0 0.00347528794860956 0.00819387568571264 0.00290068732124165 0.00292027414057914 0.00344105084781119 0 0 0 0 0 0.012977451833932 0 0 0 0 0 0 0 0 0 0 0 0 0 0 0 0 0 0 0 0 0 0 0.00230079616360777 0 0 0 0.00256847777911555 0 0.00688542302416235 0 0 0 0 0 0 0.0056795390913798 0 0.0034100303324906 0.0279919372311089 0 0 0.0304253273604577 0 0 0 0 0 0 0 0 0 0 0 0 0 0 0 0 0 0 0 0 0 0 0 0 0 0 0 0 0 0 0 0 0 0 0 0 0 0 0 0 0 0 0 0 0 0 0 0 0 0 0 0 0 0 0 0 0 0 0 0 0 0 0 0 0 0 0 0 0 0 0 0 0 0 0 0 0 0 0 0 0 0 0 0 0 0 0 0 0 0 0 0 0 0 0 0 0 0 0 0 0 0 0 0 0 0 0 0 0 0 0 0 0 0 0 0 0 0 0 0 0 0 0 0 0 0 0 0 0 0 0 0 0 0 0 0 0 0 0 0 0 0 0 0 0 0 0 0 0 0 0 0 0 0 0 0 0 0 0 0 0 0 0 0 0 0 0 0 0 0
0 0 0 0 0 0 0 0 0 0 0 0 0 0 0 0 0 0 0 0 0 0 0 0 0 0 0 0 0 0.00177468921446166 0 0 0 0.00263800538489833 0 0 0 0 0 0 0 0 0 0 0 0 0 0 0 0 0 0 0 0.068152520326368 0 0 0 0 0 0 0 0 0 0 0 0 0 0 0 0 0 0 0 0.0580735437679546 0 0 0 0 0.0553126184697738 0.00960093275598548 0.0195183879505342 0 0.187742673982566 0.1959858802587 0.0102150911716503 0.0402118964622903 0 0.00458060216087033 0.0854724638824488 0 0 0 0 0 0 0.0207206874135528 0.0362015014138184 0 0 0 0 0 0 0 0 0 0 0 0 0 0 0 0 0 0 0 0 0 0 0 0 0 0 0 0 0 0 0 0 0 0 0 0.0107303450057508 0.0351862094009614 0.0734435712493636 0 0.00293948418296595 0.0263667461042108 0.000914062814074275 0.0127317878880644 0.0162196841870717 0.0111033778736916 0.00574160549383975 0.00139268562044294 0.00604208304198398 0 0.000986862521705624 0 0 0 0 0 0 0 0 0 0 0 0 0 0 0 0 0 0 0 0 0 0 0 0 0 0 0 0 0 0 0 0 0 0 0 0 0 0 0 0 0 0 0 0 0 0 0 0 0 0 0 0 0 0 0 0 0 0 0 0 0 0 0 0 0 0 0 0 0 0 0 0 0 0 0 0 0 0 0 0 0 0 0 0 0 0 0 0 0 0 0 0 0 0 0 0 0 0 0 0 0 0 0 0 0 0 0 0 0 0 0 0 0 0 0 0 0 0 0 0 0 0 0 0 0 0 0 0 0 0 0 0 0 0 0 0 0 0 0 0 0 0 0 0 0 0 0 0 0 0 0 0 0 0 0 0 0 0 0 0 0
0 0 0 0 0 0 0 0 0 0 0 0 0 0 0 0 0 0 0 0 0 0 0 0 0 0 0 0 0 0 0 0 0 0 0 0 0 0 0 0 0 0 0 0 0 0 0 0 0 0.000843339876243763 0 0 0 0.0979432701558064 0 0 0 0 0 0 0 0 0 0 0 0 0.000685623959538222 0 0 0 0 0.000444679322919711 0 0 0 0 0 0 0.0775724199268216 0.037424733708238 0.0185009667878484 0.141172718667848 0 0.0315339125450463 0.00324175869799054 0.0137353484379157 0.00535080553057955 0.00385017553543355 0.0108011177836641 0 0 0 0 0 0 0.0959052495342155 0.00171000291313555 0 0 0 0 0 0 0 0 0 0 0 0 0 0 0 0 0 0 0 0 0 0 0 0 0 0 0 0 0 0 0 0 0 0.000927828370912476 0 0.0531051971600277 0.0870768476459518 0.205404701167224 0 0.0164529351138329 0.0270236816807528 0.00389615947579581 0.0443053370880274 0.00793762859414522 0.00133977301741403 0 0.000739538621953264 0 0.00174341676316234 0.00933083191755578 0 0 0 0 0 0 0 0 0 0 0 0 0 0 0 0 0 0 0 0 0 0 0 0 0 0 0 0 0 0 0 0 0 0 0 0 0 0 0 0 0 0 0 0 0 0 0 0 0 0 0 0 0 0 0 0 0 0 0 0 0 0 0 0 0 0 0 0 0 0 0 0 0 0 0 0 0 0 0 0 0 0 0 0 0 0 0 0 0 0 0 0 0 0 0 0 0 0 0 0 0 0 0 0 0 0 0 0 0 0 0 0 0 0 0 0 0 0 0 0 0 0 0 0 0 0 0 0 0 0 0 0 0 0 0 0 0 0 0 0 0 0 0 0 0 0 0 0 0 0 0 0 0 0 0 0 0 0 0 0 0
0 0 0 0 0 0 0 0 0 0 0 0 0 0 0 0 0 0 0 0 0 0 0 0 0 0 0 0 0.00105648158698758 0.00210142029141388 0 0 0 0 0 0 0 0 0 0 0 0 0 0 0 0 0 0 0 0 0 0 0 0.00140788703548412 0 0 0 0 0 0 0 0 0 0 0 0 0 0 0 0 0 0 0 0.117310682832136 0 0 0 0 0.00304539972464978 0.0019253588484743 0 0.183191510391404 0.0391986074848126 0 0.023742283681703 0.121959515083654 0 0 0.0742603626055793 0 0 0 0 0 0 0.0886584223814239 0.125744593808747 0 0 0.00223636353900719 0 0 0 0 0 0 0 0.00122991741827719 0.000524905641578617 0 0 0 0 0 0 0 0 0 0 0 0 0 0 0 0 0 0 0 0 0 0 0 0.022520155532039 0.00572457420838367 0.0458127305506932 0 0.00912328439803193 0.00091943643133657 0 0.0117844959678374 0.0437845664962717 0.0282908615500725 0.0233373662756935 0.00580421126053186 0.015304604973777 0 0 0 0 0 0 0 0 0 0 0 0 0 0 0 0 0 0 0 0 0 0 0 0 0 0 0 0 0 0 0 0 0 0 0 0 0 0 0 0 0 0 0 0 0 0 0 0 0 0 0 0 0 0 0 0 0 0 0 0 0 0 0 0 0 0 0 0 0 0 0 0 0 0 0 0 0 0 0 0 0 0 0 0 0 0 0 0 0 0 0 0 0 0 0 0 0 0 0 0 0 0 0 0 0 0 0 0 0 0 0 0 0 0 0 0 0 0 0 0 0 0 0 0 0 0 0 0 0 0 0 0 0 0 0 0 0 0 0 0 0 0 0 0 0 0 0 0 0 0 0 0 0 0 0 0 0 0 0 0 0 0 0
0 0 0 0 0 0 0 0 0 0 0 0 0 0 0 0 0 0 0 0 0 0 0 0 0 0 0 0 0.00113488893348109 0.00108575446227926 0 0 0 0 0 0 0 0 0 0 0 0 0 0 0 0 0 0 0 0 0 0 0 0 0 0 0 0 0 0 0 0 0 0 0 0 0 0 0 0 0 0 0 0.00350805552715427 0 0 0 0 0 0.00309885840519388 0 0.0157245784095203 0.00663635590316007 0.0391001743174775 0 0.13802277313931 0 0.123523107277109 0.0284819613619889 0.0157297675886741 0 0 0 0.00173666060256918 0.00994114146627086 0.101204983346638 0.162399374223582 0 0 0 0 0 0 0 0 0 0 0 0 0 0 0 0 0 0 0 0 0 0 0 0 0 0 0 0 0 0 0 0 0 0 0 0.0102041707089069 0 0.0947517851361326 0 0.00223123912928633 0 0 0.00273791191275998 0.0545744009003442 0.0513124839722619 0.0778917662396178 0.0446296802591249 0.0103381267771567 0 0 0 0 0 0 0 0 0 0 0 0 0 0 0 0 0 0 0 0 0 0 0 0 0 0 0 0 0 0 0 0 0 0 0 0 0 0 0 0 0 0 0 0 0 0 0 0 0 0 0 0 0 0 0 0 0 0 0 0 0 0 0 0 0 0 0 0 0 0 0 0 0 0 0 0 0 0 0 0 0 0 0 0 0 0 0 0 0 0 0 0 0 0 0 0 0 0 0 0 0 0 0 0 0 0 0 0 0 0 0 0 0 0 0 0 0 0 0 0 0 0 0 0 0 0 0 0 0 0 0 0 0 0 0 0 0 0 0 0 0 0 0 0 0 0 0 0 0 0 0 0 0 0 0 0 0 0 0 0 0 0 0
0.00275107092710941 0 0 0 0 0.00298808165576289 0 0 0 0.0011433000266887 0 0 0 0 0 0 0 0 0 0 0 0 0 0 0 0 0 0 0.0014961784794364 0.00378880482444421 0.00408443705348934 0 0 0 0 0 0 0 0 0 0 0 0 0 0 0 0 0 0 0 0 0 0 0.00134607084053746 0 0 0 0 0 0 0 0 0 0 0 0 0 0 0 0 0 0 0 0.0306644658727421 0 0 0 0 0.00221706447407394 0.000966338152743054 0.00180286821730358 0.0453184814431825 0.0205860344435144 0.147046916708279 0.101049641914202 0 0 0.0158521201846014 0.0303297968492408 0.00211635515958342 0 0 0 0 0.00456740808418251 0.0771262722656957 0.197688019947557 0 0 0 0 0 0 0 0 0 0 0 0 0.000733609492385937 0 0 0 0 0 0 0 0 0 0 0 0 0 0 0 0 0 0 0 0 0 0 0.0261760673822493 0.00124260940197763 0.0173020698935533 0 0.0100373845265006 0 0 0.00806362302702077 0.0852110822220852 0.0563493096857662 0.0518044170157704 0.0184698940122932 0.025742540960248 0 0 0 0 0 0 0 0 0 0 0 0 0 0 0 0 0 0 0 0 0 0 0 0 0 0 0 0 0 0 0 0 0 0 0 0.00247797537453454 0 0 0 0 0 0 0 0 0 0 0 0 0 0 0 0 0 0.000852675982867461 0 0 0 0 0 0 0 0 0 0 0 0 0 0 0 0 0 0 0 0 0 0 0 0 0 0 0 0 0 0 0 0 0 0 0 0 0 0 0 0 0 0 0 0 0 0 0 0 0 0 0 0 0 0 0 0 0 0 0 0 0 0 0 0 0 0 0 0 0 0 0 0 0 0 0 0 0 0 0 0 0.000607013498377495 0 0 0 0 0 0 0 0 0 0 0 0 0 0 0 0 0 0 0 0 0 0 0 0 0 0 0 0
0 0 0 0.0525142816474373 0.00684567724034443 0.00409275639813399 0 0 0.00581102548232476 0.012223727983571 0.00937783745060757 0.00667872101097085 0 0 0 0 0 0 0 0 0 0 0 0.00241391171406009 0 0.0386971835361529 0.0171565127890688 0 0 0 0.00233368194277752 0 0 0.298522517788383 0 0 0 0 0 0 0 0 0 0 0 0 0 0 0.00426726843936181 0.0114452332934783 0 0 0 0.085804585191795 0 0 0 0 0 0 0 0 0.00226178304800072 0 0 0 0.00978297297441574 0 0 0 0 0.00855457418402595 0 0 0 0 0 0 0.0747823398622891 0.0312200259558911 0.0149091244807677 0 0.0281281884536475 0 0 0 0 0.00383627255249573 0.00741013444552556 0 0 0 0 0.00496559083572502 0 0 0 0 0 0.00703203587630604 0.00731454647486231 0.00346449687481427 0 0 0 0 0 0 0 0 0 0 0 0 0 0 0 0 0 0 0 0.109260316892748 0 0 0.02305224481653 0 0 0 0 0 0.0251322665492763 0.00357405368217711 0.00266987822528527 0 0 0 0.00279795708933256 0.0258228815395684 0.0178796622651609 0.00243636614863557 0 0 0 0 0 0.0153385684757965 0.0101887963882547 0 0 0 0 0 0 0 0 0 0 0 0 0 0 0 0 0 0 0 0 0 0 0 0 0 0 0 0 0 0 0 0 0 0 0 0 0 0 0 0 0 0 0 0 0 0 0 0 0 0 0 0 0 0 0 0 0 0 0 0 0 0 0 0 0 0 0 0 0 0 0 0 0 0 0 0 0 0 0 0 0 0 0 0 0 0 0 0 0 0 0 0 0 0 0 0 0 0 0 0 0 0 0 0 0 0 0 0 0 0 0 0 0 0 0 0 0 0 0 0 0 0 0 0 0 0 0 0 0 0 0 0 0 0 0 0 0 0 0 0 0 0 0 0 0 0 0 0 0 0 0 0 0 0 0 0 0 0 0 0 0
0 0 0 0 0 0 0 0 0 0 0 0 0 0 0 0 0 0 0 0 0 0 0 0 0 0 0 0 0 0 0 0 0 0 0 0 0 0 0 0 0 0 0 0 0 0 0 0 0 0 0 0 0 0 0 0 0 0 0 0 0 0 0 0 0 0 0 0 0 0 0 0 0 0.00589779577823915 0.00184187125167562 0 0.00274349950135831 0 0 0.00355030883627418 0.00282513622504016 0.00969189400220839 0.0108337505852022 0 0.169784299360338 0.0297613512296226 0.00205345486581447 0 0.0288870538564432 0.0467793267686659 0 0 0 0.0161179837454825 0.084811253534297 0.0586402652388217 0.250437228877914 0 0 0 0 0 0 0 0 0 0 0 0 0 0 0 0 0 0 0 0 0 0 0.00507282167227874 0 0 0 0 0 0 0 0 0 0 0 0 0.00224556906026205 0 0.0199476611938248 0 0 0 0 0.0019618867986598 0.0123558120424789 0.0473017099237412 0.0891549065695646 0.083079576006512 0.00644635623161428 0 0 0 0 0 0 0 0 0 0 0 0 0 0 0 0 0 0 0 0 0 0 0 0 0 0 0 0 0 0 0 0 0 0 0 0 0 0 0 0 0 0 0 0 0 0 0 0 0 0 0 0 0 0 0 0 0 0 0 0 0 0 0 0 0 0 0 0 0 0 0 0 0 0 0 0 0 0 0 0 0 0 0 0 0 0 0 0 0 0 0 0 0 0 0 0 0 0 0 0 0 0 0.00276736733304354 0 0 0 0 0 0 0 0 0 0 0 0 0 0 0 0 0 0 0 0 0 0 0 0 0 0 0 0 0 0 0 0 0 0 0 0 0 0 0 0 0 0 0.00500985951062262 0 0 0 0 0 0 0 0 0 0 0 0 0 0 0 0 0
0 0 0 0 0 0 0 0 0 0 0 0 0 0 0 0 0 0 0 0 0 0 0 0 0 0 0.00683082131625871 0 0 0.00394197676321816 0 0 0 0.0098608951052365 0 0 0 0 0 0 0 0 0 0 0 0 0 0 0 0 0 0 0 0.012665965224885 0 0 0 0 0 0 0 0 0 0 0 0 0 0 0 0 0 0 0 0.0289910362931373 0 0.00200786041129668 0 0 0.0122108683726757 0.0705209589688524 0.00333157832401649 0.211836227347636 0.0356004045179856 0.196902176159817 0.0458571584040135 0.0666995214774518 0.00464611251207892 0.0338369476127398 0 0.0341594560196737 0 0 0 0 0 0.0140678616443285 0.072421727319271 0 0 0 0 0 0 0 0 0 0 0 0 0 0 0 0 0 0 0 0 0 0 0 0 0.00361611874124905 0 0 0 0 0 0.00343248771142 0 0 0 0 0.00466675557671494 0.00476699920862669 0.021139453660346 0 0 0.00248543314740548 0.00337336724318931 0.00450948284354571 0.0337431008466352 0.0237077891445121 0.0125995504960875 0.00253167763462702 0.0130382299510686 0 0 0 0 0 0 0 0 0 0 0 0 0 0 0 0 0 0 0 0 0 0 0 0 0 0 0 0 0 0 0 0 0 0 0 0 0 0 0 0 0 0 0 0 0 0 0 0 0 0 0 0 0 0 0 0 0 0 0 0 0 0 0 0 0 0 0 0 0 0 0 0 0 0 0 0 0 0 0 0 0 0 0 0 0 0 0 0 0 0 0 0 0 0 0 0 0 0 0 0 0 0 0 0 0 0 0 0 0 0 0 0 0 0 0 0 0 0 0 0 0 0 0 0 0 0 0 0 0 0 0 0 0 0 0 0 0 0 0 0 0 0 0 0 0 0 0 0 0 0 0 0 0 0 0 0 0 0 0 0 0 0 0
0 0 0 0 0 0 0 0 0 0 0 0 0 0 0 0 0 0 0 0 0 0 0 0 0 0 0.0711494805882498 0.00231976429299728 0 0 0 0 0 0 0 0 0 0 0 0 0 0 0 0 0 0 0 0 0 0 0 0 0 0.00743248456930959 0 0 0 0 0 0 0 0 0 0 0 0 0 0 0 0 0 0 0 0.0836291444251993 0 0.0289598199773581 0 0 0 0.0263911355108227 0.0120303145904507 0 0 0 0.0776102426933379 0.0142626838967229 0 0.167919597334994 0.104681620018348 0 0 0.0134509624415079 0 0.00817120323776902 0.00559136561471406 0 0 0 0 0 0 0 0 0 0 0 0 0 0 0 0 0 0 0 0 0 0 0 0.105296576597839 0 0 0 0 0 0 0 0 0.0895487803674936 0 0 0 0 0.0307889194059257 0 0 0 0 0.00864903601118606 0.0987544594922002 0.00984265091297234 0.0120135347237175 0 0.00620450885785844 0.00519794070036518 0 0 0.0101037737386602 0 0 0 0 0 0 0 0 0 0 0 0 0 0 0 0 0 0 0 0 0 0 0 0 0 0 0 0 0 0 0 0 0 0 0 0 0 0 0 0 0 0 0 0 0 0 0 0 0 0 0 0 0 0 0 0 0 0 0 0 0 0 0 0 0 0 0 0 0 0 0 0 0 0 0 0 0 0 0 0 0 0 0 0 0 0 0 0 0 0 0 0 0 0 0 0 0 0 0 0 0 0 0 0 0 0 0 0 0 0 0 0 0 0 0 0 0 0 0 0 0 0 0 0 0 0 0 0 0 0 0 0 0 0 0 0 0 0 0 0 0 0 0 0 0 0 0 0 0 0 0 0 0 0 0 0 0 0 0 0 0
0 0 0 0 0 0 0 0 0 0 0 0 0 0 0 0 0 0 0 0 0 0 0 0 0 0 0 0 0 0 0 0 0 0 0 0 0 0 0 0 0 0 0 0 0 0 0 0 0 0 0 0 0 0 0 0 0 0 0 0 0 0 0 0 0 0 0 0 0 0 0 0 0 0 0 0 0 0 0 0 0 0 0 0 0 0 0 0 0 0 0 0.0740616002006476 0 0 0 0 0 0 0 0 0 0 0 0 0 0 0 0 0 0 0 0 0 0 0 0 0 0 0.481885903136553 0 0 0 0 0 0 0 0 0.291323198074135 0.152729298588664 0 0 0 0 0 0 0 0 0 0 0 0 0 0 0 0 0 0 0 0 0 0 0 0 0 0 0 0 0 0 0 0 0 0 0 0 0 0 0 0 0 0 0 0 0 0 0 0 0 0 0 0 0 0 0 0 0 0 0 0 0 0 0 0 0 0 0 0 0 0 0 0 0 0 0 0 0 0 0 0 0 0 0 0 0 0 0 0 0 0 0 0 0 0 0 0 0 0 0 0 0 0 0 0 0 0 0 0 0 0 0 0 0 0 0 0 0 0 0 0 0 0 0 0 0 0 0 0 0 0 0 0 0 0 0 0 0 0 0 0 0 0 0 0 0 0 0 0 0 0 0 0 0 0 0 0 0 0 0 0 0 0 0 0 0 0 0 0 0 0 0 0 0 0 0 0 0 0 0
0 0 0 0 0 0 0 0 0 0 0 0 0 0 0 0 0 0 0 0 0 0 0 0 0 0 0 0 0 0 0 0 0 0 0 0 0 0 0 0 0 0 0 0 0 0 0 0 0 0 0 0 0 0 0 0 0 0 0 0 0 0 0 0 0 0 0 0 0 0 0 0 0 0 0.113870258720721 0.0975410461622842 0 0 0 0 0 0 0 0 0 0 0 0 0 0.0593661427131803 0.102635610769287 0 0 0 0 0 0 0 0 0 0 0 0 0 0 0 0 0 0 0 0 0 0 0 0 0 0 0 0.272418994862381 0 0 0 0 0 0 0 0 0.354167946772146 0 0 0 0 0 0 0 0 0 0 0 0 0 0 0 0 0 0 0 0 0 0 0 0 0 0 0 0 0 0 0 0 0 0 0 0 0 0 0 0 0 0 0 0 0 0 0 0 0 0 0 0 0 0 0 0 0 0 0 0 0 0 0 0 0 0 0 0 0 0 0 0 0 0 0 0 0 0 0 0 0 0 0 0 0 0 0 0 0 0 0 0 0 0 0 0 0 0 0 0 0 0 0 0 0 0 0 0 0 0 0 0 0 0 0 0 0 0 0 0 0 0 0 0 0 0 0 0 0 0 0 0 0 0 0 0 0 0 0 0 0 0 0 0 0 0 0 0 0 0 0 0 0 0 0 0 0 0 0 0 0 0 0 0 0 0 0 0 0 0 0 0 0 0 0 0 0 0 0 0
0 0 0 0 0 0 0 0 0 0 0 0 0 0 0 0.058856584262322 0 0 0 0 0 0 0 0 0 0 0 0 0 0 0 0 0 0 0 0 0 0 0 0 0 0 0 0 0 0 0 0 0 0 0 0 0 0 0 0 0 0 0 0 0 0 0 0 0 0 0 0 0 0 0 0 0 0 0.238345658045957 0 0 0 0 0 0 0 0 0 0 0 0 0 0 0 0 0 0 0 0 0 0 0 0 0 0 0 0 0 0 0 0 0 0 0 0 0 0 0 0 0 0 0 0.512200500710455 0 0 0 0 0 0 0 0 0.119857722346982 0.0707395346342835 0 0 0 0 0 0 0 0 0 0 0 0 0 0 0 0 0 0 0 0 0 0 0 0 0 0 0 0 0 0 0 0 0 0 0 0 0 0 0 0 0 0 0 0 0 0 0 0 0 0 0 0 0 0 0 0 0 0 0 0 0 0 0 0 0 0 0 0 0 0 0 0 0 0 0 0 0 0 0 0 0 0 0 0 0 0 0 0 0 0 0 0 0 0 0 0 0 0 0 0 0 0 0 0 0 0 0 0 0 0 0 0 0 0 0 0 0 0 0 0 0 0 0 0 0 0 0 0 0 0 0 0 0 0 0 0 0 0 0 0 0 0 0 0 0 0 0 0 0 0 0 0 0 0 0 0 0 0 0 0 0 0 0 0 0 0 0 0 0 0 0 0 0 0 0 0 0 0 0
0.00196048223494517 0 0 0 0 0.0164479750879716 0 0 0 0 0.00633128086031268 0 0 0 0 0 0 0 0 0 0 0 0 0 0 0.00850391762850531 0.0068825080986264 0.00696053569728882 0.0866142963370376 0.0154050847324673 0.11858153800477 0 0 0 0 0 0.00716269880123855 0.00381662952922952 0 0 0 0 0.00224572958738617 0.00100847325300985 0 0 0 0 0 0.0101435625610301 0 0.0063511276755614 0 0.0136826395267324 0 0 0 0 0 0 0 0 0.001158843818414 0 0 0 0.00201371534373763 0 0 0 0 0 0 0 0 0 0 0 0 0 0 0 0 0 0.00200104879768534 0 0.00222812753965984 0.0135115173127064 0 0.00190823564638134 0 0 0 0 0.20661483217152 0 0 0.00185000010035314 0 0 0 0 0.00153406623219886 0 0 0 0 0 0 0 0 0 0 0 0 0 0 0.00330833585032602 0.00247107808174944 0 0 0 0 0 0 0 0 0.001110335200791 0 0 0.0127665990602631 0.00179783828761783 0 0.0044898845301101 0 0 0 0.00402654035419494 0 0 0.0250704096990478 0.0240482446255948 0.0656919370878019 0.0212193575413906 0.0677331978370525 0 0 0 0 0 0 0 0 0 0 0 0 0 0 0 0 0 0 0 0 0 0 0 0 0 0 0 0 0 0 0 0 0 0 0.00565466290758779 0.0288458090428229 0 0 0 0 0 0 0 0 0 0 0 0 0 0 0 0 0 0 0 0 0 0 0 0 0 0 0 0 0 0 0 0 0 0 0 0 0 0 0 0 0 0 0 0 0 0 0 0 0 0 0 0 0 0 0 0 0 0 0 0 0 0 0 0 0 0 0.0816956095186649 0 0 0 0 0 0 0 0 0 0 0 0 0 0 0 0 0 0 0 0 0 0 0 0 0 0 0 0 0 0 0 0 0 0 0 0 0 0 0 0 0 0.00208681842255552 0.00556937741472393 0.0040919000782392 0 0.00368690286940955 0.00111293871167995 0 0 0 0.00529231891184344 0 0 0.00543186491789509 0.00488684651769819 0 0 0 0 0.0729923259521702
0.00138869941631199 0 0 0 0 0.00784549578561858 0 0 0 0 0.00456758518181858 0 0 0 0 0 0 0 0 0 0 0 0 0 0 0.00340741413287314 0.00137619750259016 0.00702876540539782 0.0160194942085188 0.014067637989632 0.0866439937215229 0 0 0 0 0 0.00736043819186488 0.00392930253894378 0 0 0 0 0.00158778998453821 0 0 0 0 0 0 0.00385815283791654 0 0 0 0.00464780880298829 0 0 0 0 0 0 0 0 0 0 0 0 0 0 0 0 0 0 0 0 0 0 0 0 0 0 0 0 0 0 0.0111587145416536 0.00700267063407433 0 0.069259934609149 0 0.00127203502444845 0 0 0 0.201278172753177 0 0.00228762349417898 0.00890656279767712 0 0 0 0 0 0 0 0 0 0 0 0 0 0 0 0 0 0 0 0 0.00306150767710216 0 0 0 0 0 0 0 0 0 0 0 0 0.00430462359722295 0.00188823015154278 0.0104110178463391 0 0.00743585486878681 0 0 0.0031830582096622 0 0 0.0699694264911424 0.0682922276642818 0.139818965830736 0.0884221571444073 0.0598965454367683 0 0 0 0 0 0 0 0 0 0 0 0 0 0 0 0 0 0 0 0 0 0 0 0 0 0 0 0 0 0 0 0 0 0 0 0.00295751510007329 0 0 0 0 0 0 0 0 0 0 0 0 0 0 0 0 0 0.00170281930327877 0 0 0 0 0 0 0 0 0 0 0 0 0 0 0 0 0 0 0 0 0 0 0 0 0 0 0 0 0 0 0 0 0 0 0 0 0 0 0 0 0 0 0 0 0 0 0 0 0.0426287845075937 0 0 0 0 0 0 0 0 0 0 0 0 0 0 0 0 0 0 0 0 0 0 0 0 0 0 0 0 0 0 0 0 0 0 0 0 0 0 0 0 0 0.00620677270532147 0.00560581882976186 0.00283086240664379 0 0.00258648841027798 0 0 0 0 0 0 0 0 0 0 0 0 0 0.0139028342641631
0 0 0 0 0 0 0 0 0 0 0 0 0 0 0 0 0 0 0 0 0 0 0 0 0 0 0 0 0.000905965902572689 0.000918219757044872 0 0 0 0 0 0 0 0 0 0 0 0 0 0 0 0 0 0 0 0 0 0 0 0.00553352145118995 0 0 0 0 0 0 0 0 0 0 0 0 0 0 0 0 0 0 0 0 0 0 0 0 0.00697130808179144 0.00843115251272635 0.00501782057916674 0.0174051378257974 0.107134145002747 0.0796732892579895 0.055225345553786 0.0574850423331878 0 0.0232800094068697 0.00476790272152208 0 0 0 0 0 0.0011120983046264 0 0.173143159714316 0 0 0 0 0 0 0 0 0 0 0 0 0 0 0 0 0 0 0 0 0 0 0 0 0 0 0 0 0 0 0 0 0 0.00122953465176906 0 0.0891984582209448 0.0386430723227787 0.156131920447231 0.00202302966692881 0.0309831835558612 0.00202722417157835 0.001168985651374 0.0506803334177237 0.0404869519473884 0.014366766929855 0.00935420893370176 0.00694278976516382 0.00889960195768699 0 0.000859819954679544 0 0 0 0 0 0 0 0 0 0 0 0 0 0 0 0 0 0 0 0 0 0 0 0 0 0 0 0 0 0 0 0 0 0 0 0 0 0 0 0 0 0 0 0 0 0 0 0 0 0 0 0 0 0 0 0 0 0 0 0 0 0 0 0 0 0 0 0 0 0 0 0 0 0 0 0 0 0 0 0 0 0 0 0 0 0 0 0 0 0 0 0 0 0 0 0 0 0 0 0 0 0 0 0 0 0 0 0 0 0 0 0 0 0 0 0 0 0 0 0 0 0 0 0 0 0 0 0 0 0 0 0 0 0 0 0 0 0 0 0 0 0 0 0 0 0 0 0 0 0 0 0 0 0 0 0 0 0 0 0 0
0 0 0 0 0 0 0 0 0 0 0 0 0 0 0 0 0 0 0 0 0 0 0 0 0 0 0 0 0.00216286467929583 0.00584051556158409 0 0 0 0 0 0 0 0 0 0 0 0 0 0 0 0 0 0 0 0 0 0 0 0.00382624198227616 0 0 0 0 0 0 0 0 0 0 0 0 0 0 0 0 0 0 0 0.00518202515150355 0 0 0 0 0 0 0 0.0260518286304593 0.00163651767810143 0.0968100384882853 0.0759205277055034 0.126232501425533 0 0.0851774114095042 0.0210284130422453 0 0 0 0 0 0.00370942920803961 0.148335008616698 0 0 0 0 0 0 0 0 0 0 0 0 0 0 0 0 0 0 0 0 0 0 0 0 0 0 0 0 0 0 0 0 0 0 0.00123137326526781 0 0.0304067083544696 0 0.0746913247248879 0 0.0076933065432384 0 0 0.00748512345877964 0.113235358357728 0.0637998109558744 0.0448229175817386 0.0217312688343321 0.0310685190044913 0 0 0 0 0 0 0 0 0 0 0 0 0 0 0 0 0 0 0 0 0 0 0 0 0 0 0 0 0 0 0 0 0 0 0 0 0 0 0 0 0 0 0 0 0 0 0 0 0 0 0 0 0 0 0 0 0 0 0 0 0 0 0 0 0 0 0 0 0 0 0 0 0 0 0 0 0 0 0 0 0 0 0 0 0 0 0 0 0 0 0 0 0 0 0 0 0 0 0 0 0 0 0 0 0 0 0 0 0 0 0 0 0 0 0 0 0 0 0 0 0 0 0 0 0 0 0 0 0 0 0 0 0 0 0 0 0 0 0 0 0 0 0 0 0 0.00192096534016406 0 0 0 0 0 0 0 0 0 0 0 0 0 0 0 0 0
0 0 0 0 0 0 0 0 0 0 0 0 0.058290214494576 0 0 0 0 0 0 0.0301381477190982 0 0 0 0 0 0 0 0 0 0 0 0 0 0 0 0 0 0 0 0 0 0 0 0 0 0 0 0 0 0 0.0793986288336647 0 0 0 0 0 0 0 0 0 0 0 0 0 0 0 0.321322899696115 0 0 0 0 0 0 0 0 0 0 0 0 0 0 0 0 0 0 0 0 0 0 0 0 0 0 0.0186739636615177 0 0 0 0 0 0 0 0 0.215823391149059 0 0 0 0.147953960306559 0 0 0 0.100993634760753 0 0 0 0 0 0 0 0 0 0 0 0 0 0 0 0 0 0 0 0 0 0 0 0 0 0 0 0 0 0 0 0 0 0 0 0 0 0 0 0 0 0 0 0 0 0 0 0 0 0 0 0 0 0 0 0 0 0 0 0 0 0 0 0 0 0 0 0 0 0.0274051593786583 0 0 0 0 0 0 0 0 0 0 0 0 0 0 0 0 0 0 0 0 0 0 0 0 0 0 0 0 0 0 0 0 0 0 0 0 0 0 0 0 0 0 0 0 0 0 0 0 0 0 0 0 0 0 0 0 0 0 0 0 0 0 0 0 0 0 0 0 0 0 0 0 0 0 0 0 0 0 0 0 0 0 0 0 0 0 0 0 0 0 0 0 0 0 0 0 0 0 0 0 0 0 0 0 0 0 0 0 0 0 0 0 0 0 0 0 0 0 0 0 0 0 0 0 0 0 0
0 0 0 0 0 0 0 0 0 0 0 0 0 0.0215848998486101 0.0308641220884396 0.0333494567851614 0 0 0 0 0 0 0 0 0 0 0 0 0 0 0 0 0 0 0 0 0 0 0 0 0 0 0 0 0 0 0 0 0.0474904478312826 0 0 0 0 0 0 0 0 0 0 0 0 0 0 0 0 0 0 0 0 0 0 0 0 0 0 0 0 0 0 0 0 0 0 0 0 0 0 0 0 0 0 0 0 0 0 0 0 0 0 0 0 0 0 0 0 0 0 0 0 0 0 0 0 0.515646500420766 0.248476701543247 0 0.0893732107020992 0 0 0 0 0 0 0 0 0 0 0 0 0 0 0 0 0 0 0 0 0 0 0 0 0 0 0 0 0 0 0 0 0 0 0 0 0 0 0 0 0 0 0 0 0 0 0 0 0 0 0 0 0 0 0 0 0 0 0 0 0.00523602839647109 0 0 0 0 0 0 0 0 0 0 0 0 0 0 0 0 0 0 0 0 0 0 0 0 0 0.00797863238392281 0 0 0 0 0 0 0 0 0 0 0 0 0 0 0 0 0 0 0 0 0 0 0 0 0 0 0 0 0 0 0 0 0 0 0 0 0 0 0 0 0 0 0 0 0 0 0 0 0 0 0 0 0 0 0 0 0 0 0 0 0 0 0 0 0 0 0 0 0 0 0 0 0 0 0 0 0 0 0 0 0 0 0 0 0 0 0 0 0 0 0 0 0 0 0 0 0 0 0 0 0 0 0 0
0 0 0 0 0 0 0 0 0 0 0 0 0 0.0250706704111774 0.0205497298452274 0 0 0 0 0 0 0 0 0 0 0 0 0 0 0 0 0 0 0 0 0 0 0 0 0 0 0 0 0 0 0 0 0 0 0 0 0 0 0 0 0 0 0 0 0 0 0 0 0 0 0 0 0 0 0 0 0 0 0.0102383116447655 0 0 0 0 0 0 0 0 0 0.0385163131902817 0 0 0.0286387177120021 0 0 0 0 0 0 0 0 0 0 0 0 0 0.0157370422337154 0 0 0 0 0 0 0.662100598515954 0.128740603515855 0.0704080129310219 0 0 0 0 0 0 0 0 0 0 0 0 0 0 0 0 0 0 0 0 0 0 0 0 0 0 0 0 0 0 0 0 0 0 0 0 0 0 0 0 0 0 0 0 0 0 0 0 0 0 0 0 0 0 0 0 0 0 0 0 0 0 0 0 0 0 0 0 0 0 0 0 0 0 0 0 0 0 0 0 0 0 0 0 0 0 0 0 0 0 0 0 0 0 0 0 0 0 0 0 0 0 0 0 0 0 0 0 0 0 0 0 0 0 0 0 0 0 0 0 0 0 0 0 0 0 0 0 0 0 0 0 0 0 0 0 0 0 0 0 0 0 0 0 0 0 0 0 0 0 0 0 0 0 0 0 0 0 0 0 0 0 0 0 0 0 0 0 0 0 0 0 0 0 0 0 0 0 0 0 0 0 0 0 0 0 0 0 0 0 0 0 0 0 0 0 0 0
0 0 0 0 0 0 0 0 0 0 0 0 0 0.0541140621082165 0.0804159990962248 0.0166902765713465 0 0 0 0 0 0 0 0 0 0 0.0364224169942018 0 0 0 0 0 0 0 0 0 0 0 0.0789108812369209 0 0.12255121558197 0 0 0 0 0.0323736027364535 0 0 0.2624652000477 0 0 0 0 0 0 0 0 0 0 0.0493717626749004 0.0235026462494829 0 0 0 0 0 0 0 0 0 0 0 0 0 0 0 0 0 0 0 0 0 0 0 0 0 0.0529245283908551 0 0 0 0 0 0 0 0 0 0 0 0 0.0279589084799756 0 0.099386140415857 0 0 0 0 0 0 0.0338231137933334 0.029089245622562 0 0 0 0 0 0 0 0 0 0 0 0 0 0 0 0 0 0 0 0 0 0 0 0 0 0 0 0 0 0 0 0 0 0 0 0 0 0 0 0 0 0 0 0 0 0 0 0 0 0 0 0 0 0 0 0 0 0 0 0 0 0 0 0 0 0 0 0 0 0 0 0 0 0 0 0 0 0 0 0 0 0 0 0 0 0 0 0 0 0 0 0 0 0 0 0 0 0 0 0 0 0 0 0 0 0 0 0 0 0 0 0 0 0 0 0 0 0 0 0 0 0 0 0 0 0 0 0 0 0 0 0 0 0 0 0 0 0 0 0 0 0 0 0 0 0 0 0 0 0 0 0 0 0 0 0 0 0 0 0 0 0 0 0 0 0 0 0 0 0 0 0 0 0 0 0 0 0 0 0 0 0 0 0 0 0 0 0 0 0 0 0 0 0 0 0 0 0
0 0 0 0 0 0 0 0 0 0 0 0 0 0 0 0 0 0 0 0 0 0 0 0.101724323518702 0 0 0 0 0 0 0 0 0 0 0 0 0 0 0 0 0.013423546896625 0 0 0 0 0 0 0 0.237819198920406 0 0 0 0 0 0 0 0 0 0 0 0 0.369040299039632 0 0 0 0 0 0 0 0 0 0 0 0 0 0 0 0 0 0 0 0 0 0 0 0 0.0164668130102274 0 0 0 0 0 0 0 0 0 0 0 0 0 0.0652868345666403 0 0 0 0 0 0 0 0 0.0603667685734094 0 0 0 0 0 0 0 0 0 0.135872215474357 0 0 0 0 0 0 0 0 0 0 0 0 0 0 0 0 0 0 0 0 0 0 0 0 0 0 0 0 0 0 0 0 0 0 0 0 0 0 0 0 0 0 0 0 0 0 0 0 0 0 0 0 0 0 0 0 0 0 0 0 0 0 0 0 0 0 0 0 0 0 0 0 0 0 0 0 0 0 0 0 0 0 0 0 0 0 0 0 0 0 0 0 0 0 0 0 0 0 0 0 0 0 0 0 0 0 0 0 0 0 0 0 0 0 0 0 0 0 0 0 0 0 0 0 0 0 0 0 0 0 0 0 0 0 0 0 0 0 0 0 0 0 0 0 0 0 0 0 0 0 0 0 0 0 0 0 0 0 0 0 0 0 0 0 0 0 0 0 0 0 0 0 0 0 0 0 0 0 0 0 0 0 0 0 0 0 0 0
0 0 0 0 0 0 0 0 0 0 0 0 0 0 0 0 0 0 0 0 0 0 0 0 0 0 0 0 0 0 0 0 0 0 0 0 0 0 0 0 0 0 0.0637051232800185 0 0 0 0 0 0 0 0 0 0 0.128793274846379 0 0 0 0 0 0 0 0 0.16405904875448 0.0609255403367131 0 0 0 0 0 0 0 0.0567557466209335 0 0 0 0 0 0 0 0 0 0 0 0 0 0 0 0 0 0 0 0 0 0.0153314178198874 0 0 0 0.21368397986085 0 0 0 0 0 0 0 0.296745868480739 0 0 0 0 0 0 0 0 0 0 0 0 0 0 0 0 0 0 0 0 0 0 0 0 0 0 0 0 0 0 0 0 0 0 0 0 0 0 0 0 0 0 0 0 0 0 0 0 0 0 0 0 0 0 0 0 0 0 0 0 0 0 0 0 0 0 0 0 0 0 0 0 0 0 0 0 0 0 0 0 0 0 0 0 0 0 0 0 0 0 0 0 0 0 0 0 0 0 0 0 0 0 0 0 0 0 0 0 0 0 0 0 0 0 0 0 0 0 0 0 0 0 0 0 0 0 0 0 0 0 0 0 0 0 0 0 0 0 0 0 0 0 0 0 0 0 0 0 0 0 0 0 0 0 0 0 0 0 0 0 0 0 0 0 0 0 0 0 0 0 0 0 0 0 0 0 0 0 0 0 0 0 0 0 0 0 0 0 0 0 0 0 0 0 0 0 0 0 0 0 0 0
0 0 0 0 0 0 0 0 0 0 0 0 0 0 0 0 0 0 0 0 0 0 0 0 0 0 0 0 0 0 0 0 0 0 0 0 0 0 0 0 0 0 0 0 0 0 0 0 0 0 0 0 0 0 0 0 0 0 0 0 0 0 0.24899438565797 0 0 0 0 0 0 0 0 0 0 0 0 0 0 0 0 0 0 0 0 0 0 0 0 0 0 0 0 0 0 0 0 0 0 0 0 0 0 0 0 0 0 0 0 0 0 0 0 0 0 0 0 0.370185556490219 0.38082005785181 0 0 0 0 0 0 0 0 0 0 0 0 0 0 0 0 0 0 0 0 0 0 0 0 0 0 0 0 0 0 0 0 0 0 0 0 0 0 0 0 0 0 0 0 0 0 0 0 0 0 0 0 0 0 0 0 0 0 0 0 0 0 0 0 0 0 0 0 0 0 0 0 0 0 0 0 0 0 0 0 0 0 0 0 0 0 0 0 0 0 0 0 0 0 0 0 0 0 0 0 0 0 0 0 0 0 0 0 0 0 0 0 0 0 0 0 0 0 0 0 0 0 0 0 0 0 0 0 0 0 0 0 0 0 0 0 0 0 0 0 0 0 0 0 0 0 0 0 0 0 0 0 0 0 0 0 0 0 0 0 0 0 0 0 0 0 0 0 0 0 0 0 0 0 0 0 0 0 0 0 0 0 0 0 0 0 0 0 0 0 0
0 0 0 0 0 0 0 0 0 0 0 0 0 0 0 0 0 0 0 0 0 0 0 0 0 0 0 0 0 0 0 0 0 0 0 0 0 0 0 0 0 0 0 0 0 0 0 0 0 0 0 0 0 0 0.450785205526474 0 0 0 0 0 0 0 0 0 0.549214794473526 0 0 0 0 0 0 0 0 0 0 0 0 0 0 0 0 0 0 0 0 0 0 0 0 0 0 0 0 0 0 0 0 0 0 0 0 0 0 0 0 0 0 0 0 0 0 0 0 0 0 0 0 0 0 0 0 0 0 0 0 0 0 0 0 0 0 0 0 0 0 0 0 0 0 0 0 0 0 0 0 0 0 0 0 0 0 0 0 0 0 0 0 0 0 0 0 0 0 0 0 0 0 0 0 0 0 0 0 0 0 0 0 0 0 0 0 0 0 0 0 0 0 0 0 0 0 0 0 0 0 0 0 0 0 0 0 0 0 0 0 0 0 0 0 0 0 0 0 0 0 0 0 0 0 0 0 0 0 0 0 0 0 0 0 0 0 0 0 0 0 0 0 0 0 0 0 0 0 0 0 0 0 0 0 0 0 0 0 0 0 0 0 0 0 0 0 0 0 0 0 0 0 0 0 0 0 0 0 0 0 0 0 0 0 0 0 0 0 0 0 0 0 0 0 0 0 0 0 0 0 0 0 0 0 0 0 0 0 0 0 0 0 0
0 0 0 0 0 0 0 0 0 0 0 0 0 0 0 0 0 0 0 0 0 0 0 0 0 0 0 0 0 0 0 0 0 0 0 0 0 0 0 0 0 0 0 0 0 0 0 0 0 0 0 0 0 0 0 0 0 0 0 0 0 0 0 0.0460634993238512 0.0377323975322647 0 0 0 0 0 0 0 0 0 0 0 0 0 0 0 0 0 0 0 0 0 0 0 0 0 0 0 0 0 0 0 0 0 0 0 0 0 0.515401336455043 0 0 0 0 0.260661029577651 0 0 0 0 0 0.140141737111191 0 0 0 0 0 0 0 0 0 0 0 0 0 0 0 0 0 0 0 0 0 0 0 0 0 0 0 0 0 0 0 0 0 0 0 0 0 0 0 0 0 0 0 0 0 0 0 0 0 0 0 0 0 0 0 0 0 0 0 0 0 0 0 0 0 0 0 0 0 0 0 0 0 0 0 0 0 0 0 0 0 0 0 0 0 0 0 0 0 0 0 0 0 0 0 0 0 0 0 0 0 0 0 0 0 0 0 0 0 0 0 0 0 0 0 0 0 0 0 0 0 0 0 0 0 0 0 0 0 0 0 0 0 0 0 0 0 0 0 0 0 0 0 0 0 0 0 0 0 0 0 0 0 0 0 0 0 0 0 0 0 0 0 0 0 0 0 0 0 0 0 0 0 0 0 0 0 0 0 0 0 0 0 0 0 0 0 0 0 0 0 0 0 0
0 0 0 0 0 0 0 0 0 0 0 0 0.294737299186648 0 0 0 0 0 0 0 0 0 0 0 0 0 0 0.0185959960895968 0 0 0.0688494342895991 0 0 0 0 0 0 0 0 0 0 0 0 0 0 0 0 0 0 0 0.0993628819316818 0 0 0 0 0 0 0 0 0 0 0 0 0 0 0 0 0 0 0 0 0 0 0 0 0 0 0 0 0 0 0 0 0 0 0 0 0 0 0 0 0 0 0 0 0 0 0.0765567175424603 0 0 0 0 0 0 0 0 0 0.0281560144331651 0.00793434580762083 0 0.310885555140601 0.0672980459194312 0 0 0 0 0 0 0 0 0 0 0 0 0 0 0 0 0 0 0 0 0 0 0 0 0 0 0 0 0 0 0 0 0 0 0 0 0 0 0 0 0 0 0 0 0 0 0 0 0 0 0 0 0 0 0 0 0 0 0 0 0 0 0 0 0 0 0.0131523870811889 0 0.00901228762818634 0 0 0 0 0 0 0 0 0 0 0 0 0 0 0 0 0 0 0 0 0 0 0 0 0 0 0 0 0 0 0 0 0 0 0 0 0 0 0 0 0 0 0 0 0 0 0 0 0 0 0 0 0 0 0 0 0 0 0 0 0 0 0 0 0 0 0 0 0 0 0 0 0.00545903494981965 0 0 0 0 0 0 0 0 0 0 0 0 0 0 0 0 0 0 0 0 0 0 0 0 0 0 0 0 0 0 0 0 0 0 0 0 0 0 0 0 0 0 0 0 0 0 0 0 0 0 0 0 0 0
0 0 0.0083925785242827 0 0 0 0 0 0 0 0 0 0 0 0 0 0 0 0 0 0 0 0 0 0 0 0 0 0 0 0 0 0 0 0 0 0 0 0 0 0 0 0 0 0 0 0 0 0 0 0 0 0 0 0 0 0 0 0 0 0 0 0 0 0 0 0 0 0 0 0 0 0 0 0 0 0 0 0 0 0 0 0 0.0150761208286783 0 0 0 0 0 0 0 0 0 0 0 0 0 0 0 0.471232604341662 0 0 0 0 0 0.0970044738067105 0.0348228601054817 0 0.131832849634904 0.0183260460165155 0.18026330594628 0 0 0.0354922766207463 0 0 0 0 0 0 0 0 0 0 0 0 0 0 0 0 0 0 0 0 0 0 0 0 0 0 0 0 0 0 0 0 0 0 0 0 0 0 0 0 0 0 0 0 0 0 0 0 0 0 0 0 0 0 0 0 0 0 0 0 0 0 0 0 0.00755688417473816 0 0 0 0 0 0 0 0 0 0 0 0 0 0 0 0 0 0 0 0 0 0 0 0 0 0 0 0 0 0 0 0 0 0 0 0 0 0 0 0 0 0 0 0 0 0 0 0 0 0 0 0 0 0 0 0 0 0 0 0 0 0 0 0 0 0 0 0 0 0 0 0 0 0 0 0 0 0 0 0 0 0 0 0 0 0 0 0 0 0 0 0 0 0 0 0 0 0 0 0 0 0 0 0 0 0 0 0 0 0 0 0 0 0 0 0 0 0 0 0 0 0 0 0 0 0 0 0 0
0 0 0 0 0 0 0 0 0 0 0 0 0 0 0 0 0 0 0 0 0 0 0 0 0 0 0 0 0 0 0 0 0 0 0 0 0 0 0 0 0 0 0 0 0 0 0 0 0 0 0 0 0 0 0 0 0 0 0 0 0 0 0 0 0 0 0 0 0 0 0 0 0 0 0 0 0 0 0 0 0 0 0 0.0142456987519613 0 0 0 0 0 0 0 0 0 0 0 0 0 0 0 0.202869028772035 0.0299996849535479 0 0 0 0 0 0.0217266737025286 0.291885484530029 0 0.121771678189747 0.134155326921898 0.0710628273711094 0 0 0 0 0 0 0 0 0 0 0 0 0 0 0 0 0 0 0 0 0 0 0 0 0 0 0 0 0 0 0 0 0 0 0 0 0 0 0 0 0 0 0 0 0 0 0 0 0 0 0 0 0 0 0 0 0 0 0 0 0 0 0 0 0 0 0 0 0 0 0 0 0 0 0 0 0 0 0 0 0 0 0 0 0 0 0 0 0 0 0 0 0 0 0 0 0 0 0 0 0 0 0 0 0 0 0 0 0 0 0 0 0 0 0 0 0 0 0 0 0 0 0 0 0 0 0 0 0 0 0 0 0 0 0 0 0 0 0 0 0.112283596807143 0 0 0 0 0 0 0 0 0 0 0 0 0 0 0 0 0 0 0 0 0 0 0 0 0 0 0 0 0 0 0 0 0 0 0 0 0 0 0 0 0 0 0 0 0 0 0 0 0 0 0 0 0 0 0
0 0 0 0 0 0 0 0 0 0 0 0 0 0 0 0 0 0 0 0 0 0 0 0.180019252449368 0 0 0 0 0 0 0 0 0 0 0 0 0 0 0 0 0 0 0 0 0 0 0 0 0 0 0 0 0 0 0 0 0 0 0 0 0 0 0 0 0 0 0 0 0 0 0 0 0 0 0 0 0 0 0 0 0 0 0 0 0 0.0135342151085308 0 0 0 0 0 0 0 0 0 0 0 0 0 0.0909343878566803 0.0211466421683917 0.0668047125377545 0 0 0 0 0 0.0332554999809613 0.0998049638788413 0 0.0272254468806055 0.325464856738898 0.0890425416661901 0 0 0 0 0 0 0 0 0 0 0 0 0 0 0 0 0 0 0 0 0 0 0 0 0 0 0 0 0 0 0 0 0 0 0 0 0 0 0 0 0 0 0 0 0 0 0 0 0 0 0 0 0 0 0 0 0 0 0 0 0 0 0 0 0 0 0 0 0 0 0 0 0 0 0 0 0 0 0 0 0 0 0 0 0 0 0 0 0 0 0 0 0 0 0 0 0 0 0 0 0 0 0 0 0 0 0 0 0 0 0 0 0 0 0 0 0 0 0 0 0 0 0 0 0 0 0 0 0 0 0 0 0 0 0 0 0 0 0 0.0527674807337791 0 0 0 0 0 0 0 0 0 0 0 0 0 0 0 0 0 0 0 0 0 0 0 0 0 0 0 0 0 0 0 0 0 0 0 0 0 0 0 0 0 0 0 0 0 0 0 0 0 0 0 0 0 0 0
0 0 0 0 0 0 0 0 0 0 0 0 0.124117171134927 0 0 0 0 0 0 0 0 0 0 0 0 0 0 0.0535100181032756 0 0 0.0416617063630526 0 0 0 0 0 0 0 0 0 0 0 0 0 0 0 0 0 0 0 0.0227683416731472 0 0 0 0 0 0 0 0 0 0 0 0 0 0 0 0 0 0 0 0 0 0 0 0 0 0 0 0 0 0 0 0 0 0 0 0 0 0 0 0 0 0 0 0 0 0 0.0504937119558081 0 0 0 0 0 0 0 0 0.300391147110763 0.140831776701954 0.0473382708604834 0.0117212420607175 0 0.0865221317141874 0 0 0 0 0 0 0 0 0 0 0 0 0 0 0 0 0 0 0 0 0 0 0 0 0 0 0 0 0 0 0 0 0 0 0 0 0 0 0 0 0 0 0 0 0 0 0 0 0 0 0 0 0 0 0 0 0 0 0 0 0 0 0 0 0 0 0.0424170904429841 0 0.0178009567482616 0.00249423009803871 0 0 0 0 0 0 0 0 0 0 0 0 0 0 0 0 0 0 0 0 0 0 0 0 0 0 0 0 0 0 0 0 0 0 0 0 0 0 0 0 0 0 0 0 0 0 0 0 0 0 0 0 0 0 0 0 0 0 0 0 0 0 0 0 0 0 0 0 0 0 0.0504784662698311 0.00745373876256885 0 0 0 0 0 0 0 0 0 0 0 0 0 0 0 0 0 0 0 0 0 0 0 0 0 0 0 0 0 0 0 0 0 0 0 0 0 0 0 0 0 0 0 0 0 0 0 0 0 0 0 0 0 0
0 0 0 0 0 0 0 0 0 0 0 0 0.18341975826023 0 0 0 0 0 0 0 0 0 0 0.0418316476781345 0 0 0 0 0 0 0 0 0 0 0 0 0 0 0 0 0 0 0 0 0 0 0 0 0 0 0 0 0 0 0 0 0 0 0 0 0 0 0 0 0 0 0 0 0 0 0 0 0 0 0 0 0 0 0 0 0 0 0 0 0 0 0 0 0 0 0 0 0 0 0 0 0 0 0 0 0 0 0 0 0 0 0.122152717308728 0 0.0471043530726021 0.263218743256297 0.162532907162561 0 0.0727976760357053 0 0 0 0 0 0 0 0 0 0 0 0 0 0 0 0 0 0 0 0 0 0 0 0 0 0 0 0 0 0 0 0 0 0 0 0 0 0 0 0 0 0 0 0 0 0 0 0 0 0 0 0 0 0 0 0 0 0 0 0 0 0 0 0 0 0 0 0 0 0 0 0 0 0 0 0 0 0 0 0 0 0 0 0 0 0 0 0 0 0 0 0 0 0 0 0 0 0 0 0 0 0 0 0 0 0 0 0 0 0 0 0 0 0 0 0 0 0 0 0 0 0 0 0 0 0 0 0 0 0 0 0 0 0 0 0 0 0 0 0.106942197225742 0 0 0 0 0 0 0 0 0 0 0 0 0 0 0 0 0 0 0 0 0 0 0 0 0 0 0 0 0 0 0 0 0 0 0 0 0 0 0 0 0 0 0 0 0 0 0 0 0 0 0 0 0 0 0
0 0 0 0 0 0 0 0 0 0 0 0 0 0 0 0 0 0 0 0.300678857436473 0 0 0 0.336760097823653 0 0 0 0 0 0 0 0 0 0 0 0 0 0 0 0 0 0 0 0 0.130218941393393 0 0 0 0 0 0 0 0 0 0 0 0 0 0 0 0 0 0 0 0 0 0 0 0 0 0 0 0 0 0 0 0 0 0 0 0 0 0 0 0 0 0 0 0 0 0 0 0 0 0 0 0 0 0 0 0 0 0 0 0 0 0 0 0 0.11554147699808 0 0.116800626348401 0 0 0 0 0 0 0 0 0 0 0 0 0 0 0 0 0 0 0 0 0 0 0 0 0 0 0 0 0 0 0 0 0 0 0 0 0 0 0 0 0 0 0 0 0 0 0 0 0 0 0 0 0 0 0 0 0 0 0 0 0 0 0 0 0 0 0 0 0 0 0 0 0 0 0 0 0 0 0 0 0 0 0 0 0 0 0 0 0 0 0 0 0 0 0 0 0 0 0 0 0 0 0 0 0 0 0 0 0 0 0 0 0 0 0 0 0 0 0 0 0 0 0 0 0 0 0 0 0 0 0 0 0 0 0 0 0 0 0 0 0 0 0 0 0 0 0 0 0 0 0 0 0 0 0 0 0 0 0 0 0 0 0 0 0 0 0 0 0 0 0 0 0 0 0 0 0 0 0 0 0 0 0 0 0 0 0 0 0 0 0 0 0 0 0 0
0 0 0 0 0 0 0 0 0 0 0 0 0 0 0 0 0 0 0 0 0 0 0 0 0 0 0 0 0 0 0 0 0 0 0 0 0 0 0 0 0 0 0 0 0 0 0 0 0 0 0 0 0 0 0 0 0 0 0 0 0 0 0 0 0 0 0 0 0 0 0 0 0 0 0 0 0 0 0 0 0 0 0 0 0 0 0 0 0 0 0 0 0 0 0 0 0 0 0.761786537112325 0 0 0 0 0 0 0.098954119007285 0 0.0673417781938649 0 0 0 0 0 0 0 0 0.0719175656865249 0 0 0 0 0 0 0 0 0 0 0 0 0 0 0 0 0 0 0 0 0 0 0 0 0 0 0 0 0 0 0 0 0 0 0 0 0 0 0 0 0 0 0 0 0 0 0 0 0 0 0 0 0 0 0 0 0 0 0 0 0 0 0 0 0 0 0 0 0 0 0 0 0 0 0 0 0 0 0 0 0 0 0 0 0 0 0 0 0 0 0 0 0 0 0 0 0 0 0 0 0 0 0 0 0 0 0 0 0 0 0 0 0 0 0 0 0 0 0 0 0 0 0 0 0 0 0 0 0 0 0 0 0 0 0 0 0 0 0 0 0 0 0 0 0 0 0 0 0 0 0 0 0 0 0 0 0 0 0 0 0 0 0 0 0 0 0 0 0 0 0 0 0 0 0 0 0 0 0 0 0 0 0 0 0 0 0 0 0 0 0
0 0 0 0 0 0 0 0 0 0 0 0 0 0.0420974818012981 0.0591560035817021 0.0729569590796032 0 0 0 0 0 0 0 0 0 0 0 0 0 0 0 0 0 0 0 0 0 0 0 0 0 0 0 0 0 0 0 0 0 0 0 0 0 0 0 0 0 0 0 0 0 0 0 0 0 0 0 0 0 0 0 0 0 0 0 0 0 0 0 0 0 0 0 0 0 0 0 0 0 0 0 0 0 0 0 0 0 0 0.692404058438834 0 0 0 0 0 0 0 0 0 0 0 0 0 0 0 0 0 0.133385497098563 0 0 0 0 0 0 0 0 0 0 0 0 0 0 0 0 0 0 0 0 0 0 0 0 0 0 0 0 0 0 0 0 0 0 0 0 0 0 0 0 0 0 0 0 0 0 0 0 0 0 0 0 0 0 0 0 0 0 0 0 0 0 0 0 0 0 0 0 0 0 0 0 0 0 0 0 0 0 0 0 0 0 0 0 0 0 0 0 0 0 0 0 0 0 0 0 0 0 0 0 0 0 0 0 0 0 0 0 0 0 0 0 0 0 0 0 0 0 0 0 0 0 0 0 0 0 0 0 0 0 0 0 0 0 0 0 0 0 0 0 0 0 0 0 0 0 0 0 0 0 0 0 0 0 0 0 0 0 0 0 0 0 0 0 0 0 0 0 0 0 0 0 0 0 0 0 0 0 0 0 0 0 0 0 0 0 0 0 0 0 0
0 0 0 0 0 0 0 0 0 0 0 0 0 0 0 0 0 0 0 0 0 0 0 0 0 0 0 0 0 0 0 0 0 0 0 0 0 0 0 0 0 0 0 0 0 0 0 0 0 0 0 0 0 0 0.0471556876538984 0 0 0 0 0 0 0 0.384902996740296 0 0 0 0 0 0 0 0 0 0 0 0 0 0 0 0 0 0 0 0 0 0 0 0 0 0 0 0 0 0 0 0 0 0 0 0 0 0 0 0 0.144678342849775 0 0 0 0 0 0 0 0 0 0 0 0 0.42326297275603 0 0 0 0 0 0 0 0 0 0 0 0 0 0 0 0 0 0 0 0 0 0 0 0 0 0 0 0 0 0 0 0 0 0 0 0 0 0 0 0 0 0 0 0 0 0 0 0 0 0 0 0 0 0 0 0 0 0 0 0 0 0 0 0 0 0 0 0 0 0 0 0 0 0 0 0 0 0 0 0 0 0 0 0 0 0 0 0 0 0 0 0 0 0 0 0 0 0 0 0 0 0 0 0 0 0 0 0 0 0 0 0 0 0 0 0 0 0 0 0 0 0 0 0 0 0 0 0 0 0 0 0 0 0 0 0 0 0 0 0 0 0 0 0 0 0 0 0 0 0 0 0 0 0 0 0 0 0 0 0 0 0 0 0 0 0 0 0 0 0 0 0 0 0 0 0 0 0 0 0 0 0 0 0 0 0 0 0 0 0 0
0 0 0 0 0 0 0 0 0 0 0 0 0 0 0 0 0 0 0 0 0 0 0 0 0 0 0 0 0 0 0 0 0 0 0 0 0 0 0 0 0 0 0 0 0 0 0 0 0 0 0 0 0 0 0.0779548885938544 0 0 0 0 0 0 0 0 0 0 0 0 0 0 0 0 0 0 0 0 0 0 0 0 0 0 0 0 0 0 0 0 0 0 0 0 0 0 0 0 0 0 0 0.215340920432884 0 0 0 0 0.123334183662473 0 0 0 0 0 0 0 0 0 0.11729323515279 0.115333078662366 0.350743693495632 0 0 0 0 0 0 0 0 0 0 0 0 0 0 0 0 0 0 0 0 0 0 0 0 0 0 0 0 0 0 0 0 0 0 0 0 0 0 0 0 0 0 0 0 0 0 0 0 0 0 0 0 0 0 0 0 0 0 0 0 0 0 0 0 0 0 0 0 0 0 0 0 0 0 0 0 0 0 0 0 0 0 0 0 0 0 0 0 0 0 0 0 0 0 0 0 0 0 0 0 0 0 0 0 0 0 0 0 0 0 0 0 0 0 0 0 0 0 0 0 0 0 0 0 0 0 0 0 0 0 0 0 0 0 0 0 0 0 0 0 0 0 0 0 0 0 0 0 0 0 0 0 0 0 0 0 0 0 0 0 0 0 0 0 0 0 0 0 0 0 0 0 0 0 0 0 0 0 0 0 0 0 0 0 0 0 0 0 0 0 0 0
0 0 0 0 0 0 0 0 0 0 0 0 0 0 0 0.228891180617556 0 0 0 0 0 0 0 0 0 0 0.282050312996333 0 0.0254597984499626 0 0.200275111374198 0 0 0 0 0 0 0.0737900806411892 0 0 0 0 0 0 0 0 0 0 0 0 0 0 0 0 0 0 0 0 0 0 0 0 0 0 0 0 0 0 0 0 0 0 0 0 0 0 0 0 0 0.0241720226012994 0 0 0 0 0 0 0 0 0 0 0 0 0 0.0739878806110308 0.0702831410450358 0 0 0 0 0 0 0 0 0 0 0 0 0 0 0 0 0 0 0 0 0 0 0 0 0 0 0 0 0 0 0 0 0 0 0 0 0 0 0 0 0 0 0 0 0 0 0 0.0210904716633951 0 0 0 0 0 0 0 0 0 0 0 0 0 0 0 0 0 0 0 0 0 0 0 0 0 0 0 0 0 0 0 0 0 0 0 0 0 0 0 0 0 0 0 0 0 0 0 0 0 0 0 0 0 0 0 0 0 0 0 0 0 0 0 0 0 0 0 0 0 0 0 0 0 0 0 0 0 0 0 0 0 0 0 0 0 0 0 0 0 0 0 0 0 0 0 0 0 0 0 0 0 0 0 0 0 0 0 0 0 0 0 0 0 0 0 0 0 0 0 0 0 0 0 0 0 0 0 0 0 0 0 0 0 0 0 0 0 0 0 0 0 0 0 0 0 0 0 0 0 0 0 0 0 0 0 0 0 0 0 0 0 0 0 0 0
0 0 0 0 0 0 0 0 0 0 0 0.0184566341278467 0 0.0283246394900352 0.0702968859381461 0.103718720077005 0 0 0 0 0 0 0 0 0 0.0176866515372159 0.141998372260611 0.000769467883774319 0 0 0 0 0 0 0 0 0 0 0 0 0 0 0 0 0 0 0 0 0 0.00699891146034122 0 0 0 0.00298595319965998 0 0 0 0 0 0 0 0 0.00158852002492836 0 0 0 0.00643594025546171 0 0 0 0 0.00363279878664048 0 0 0 0 0 0 0 0.00508740906901297 0.00289554917562464 0 0 0 0 0 0 0 0 0.0379036609026106 0.0544666464517268 0.0222187089941029 0.0192506130028943 0.00380896851917159 0 0 0 0 0 0 0 0 0 0 0 0 0 0 0 0 0 0 0 0 0 0 0 0 0 0 0 0.00784358735610787 0 0 0 0 0 0.302083869598235 0.034033307169095 0 0.00282054081274552 0.00536251021577398 0 0 0 0 0 0.00715678102644987 0.0258655818569272 0 0 0 0 0 0 0.0322180167371455 0.0108375917595616 0 0 0 0 0 0 0 0 0 0 0 0 0 0 0 0 0 0 0 0 0 0 0 0 0 0 0 0 0 0 0 0 0 0.0010149569560181 0 0 0 0 0 0 0 0 0 0 0 0 0 0 0 0 0 0 0 0 0 0 0 0 0 0 0 0 0 0 0 0 0 0 0 0 0 0 0 0 0 0 0 0 0 0 0 0 0 0 0 0 0 0 0 0 0 0 0 0 0 0 0 0 0 0 0.0138786130321751 0 0 0 0 0 0 0 0 0 0 0 0 0 0 0 0 0 0 0 0 0 0 0 0 0 0 0 0 0 0 0 0 0 0 0 0 0 0 0 0 0 0 0 0 0 0 0 0 0 0 0.00157322590596254 0 0.00186484467227088 0 0 0 0 0 0 0.00492152174472105
0 0 0 0 0 0 0 0 0 0 0 0 0.0501491482279579 0 0 0 0 0 0 0.177227352828875 0 0 0 0.143044244201853 0 0 0 0 0 0 0 0 0 0 0 0 0 0 0 0 0.0341283252690114 0 0 0 0 0 0 0 0 0 0 0 0 0 0 0 0 0 0 0 0.170641626345057 0 0 0 0 0 0 0 0 0 0 0 0 0 0 0 0 0 0 0 0 0 0 0 0 0 0 0.10576895656531 0 0 0 0 0 0 0 0 0 0 0 0 0 0.319040346561935 0 0 0 0 0 0 0 0 0 0 0 0 0 0 0 0 0 0 0 0 0 0 0 0 0 0 0 0 0 0 0 0 0 0 0 0 0 0 0 0 0 0 0 0 0 0 0 0 0 0 0 0 0 0 0 0 0 0 0 0 0 0 0 0 0 0 0 0 0 0 0 0 0 0 0 0 0 0 0 0 0 0 0 0 0 0 0 0 0 0 0 0 0 0 0 0 0 0 0 0 0 0 0 0 0 0 0 0 0 0 0 0 0 0 0 0 0 0 0 0 0 0 0 0 0 0 0 0 0 0 0 0 0 0 0 0 0 0 0 0 0 0 0 0 0 0 0 0 0 0 0 0 0 0 0 0 0 0 0 0 0 0 0 0 0 0 0 0 0 0 0 0 0 0 0 0 0 0 0 0 0 0 0 0 0 0 0 0 0 0 0 0 0 0 0 0 0 0 0 0 0 0 0 0 0 0
0 0 0 0 0 0 0 0 0 0 0 0 0 0 0 0 0 0 0 0 0 0 0 0 0 0 0 0 0 0 0 0 0 0 0 0 0 0 0.0202978343381635 0 0.0207340129849955 0.454938780516306 0 0 0 0.0167883956909109 0 0 0 0 0 0 0 0 0.0464797562041809 0.414647332165799 0 0 0 0 0.0261138880996447 0 0 0 0 0 0 0 0 0 0 0 0 0 0 0 0 0 0 0 0 0 0 0 0 0 0 0 0 0 0 0 0 0 0 0 0 0 0 0 0 0 0 0 0 0 0 0 0 0 0 0 0 0 0 0 0 0 0 0 0 0 0 0 0 0 0 0 0 0 0 0 0 0 0 0 0 0 0 0 0 0 0 0 0 0 0 0 0 0 0 0 0 0 0 0 0 0 0 0 0 0 0 0 0 0 0 0 0 0 0 0 0 0 0 0 0 0 0 0 0 0 0 0 0 0 0 0 0 0 0 0 0 0 0 0 0 0 0 0 0 0 0 0 0 0 0 0 0 0 0 0 0 0 0 0 0 0 0 0 0 0 0 0 0 0 0 0 0 0 0 0 0 0 0 0 0 0 0 0 0 0 0 0 0 0 0 0 0 0 0 0 0 0 0 0 0 0 0 0 0 0 0 0 0 0 0 0 0 0 0 0 0 0 0 0 0 0 0 0 0 0 0 0 0 0 0 0 0 0 0 0 0 0 0 0 0 0 0 0 0 0 0 0 0 0 0 0
0 0 0 0.0631645267042918 0.00996720750411857 0.00221391015200394 0.024736478744301 0.0718309350310305 0.0454941291012013 0.0135525986366819 0.0054884134968267 0 0 0 0 0 0 0 0 0 0 0 0 0 0 0.0344230967230963 0.0050901816391737 0 0 0 0 0 0.0403981655472 0.245720631390426 0 0 0 0 0 0 0 0 0.00286750966396379 0 0 0 0 0 0 0.00335047765006111 0 0 0 0 0 0 0 0 0 0 0 0 0 0 0 0 0 0 0 0 0 0 0 0 0 0 0 0 0 0 0 0 0 0 0 0 0.0821920114133583 0 0.00433856592248745 0 0 0 0 0 0 0 0 0 0 0 0 0 0 0 0 0 0 0 0 0 0 0 0 0 0 0 0 0 0.00853084125029229 0 0 0 0.0066389299287492 0 0.320073451081214 0 0 0.00602357922462508 0 0 0.00390435919489704 0 0 0 0 0 0 0 0 0 0 0 0 0 0 0 0 0 0 0 0 0 0 0 0 0 0 0 0 0 0 0 0 0 0 0 0 0 0 0 0 0 0 0 0 0 0 0 0 0 0 0 0 0 0 0 0 0 0 0 0 0 0 0 0 0 0 0 0 0 0 0 0 0 0 0 0 0 0 0 0 0 0 0 0 0 0 0 0 0 0 0 0 0 0 0 0 0 0 0 0 0 0 0 0 0 0 0 0 0 0 0 0 0 0 0 0 0 0 0 0 0 0 0 0 0 0 0 0 0 0 0 0 0 0 0 0 0 0 0 0 0 0 0 0 0 0 0 0 0 0 0 0 0 0 0 0 0 0 0 0 0 0 0 0 0 0 0 0 0 0 0 0 0 0 0 0 0
0 0 0 0 0 0 0.00996986118830215 0.0627673790705773 0 0.0184456900946384 0 0 0 0 0 0 0 0 0 0 0 0 0 0 0 0 0 0 0 0 0 0 0.0102106360112755 0.00605592059151092 0 0 0 0 0 0 0 0 0.291131307317244 0 0 0 0.0448418964535399 0 0 0 0 0 0 0.149784005375963 0 0 0 0 0 0 0 0 0 0 0 0 0.00645011021535565 0 0.0141596267186876 0 0 0.0136859815806044 0 0 0 0 0 0 0 0 0.00774242655269816 0 0 0 0 0 0 0 0 0 0 0 0 0 0 0 0 0 0 0 0 0 0 0 0 0 0 0 0 0 0 0 0 0 0 0 0 0 0 0 0 0.0146207429990684 0 0.144618537776592 0.205515878053942 0 0 0 0 0 0 0 0 0 0 0 0 0 0 0 0 0 0 0 0 0 0 0 0 0 0 0 0 0 0 0 0 0 0 0 0 0 0 0 0 0 0 0 0 0 0 0 0 0 0 0 0 0 0 0 0 0 0 0 0 0 0 0 0 0 0 0 0 0 0 0 0 0 0 0 0 0 0 0 0 0 0 0 0 0 0 0 0 0 0 0 0 0 0 0 0 0 0 0 0 0 0 0 0 0 0 0 0 0 0 0 0 0 0 0 0 0 0 0 0 0 0 0 0 0 0 0 0 0 0 0 0 0 0 0 0 0 0 0 0 0 0 0 0 0 0 0 0 0 0 0 0 0 0 0 0 0 0 0 0 0 0 0 0 0 0 0 0 0 0 0 0 0 0 0 0 0 0 0 0 0 0 0
0 0 0 0 0 0 0 0 0 0 0 0 0 0 0 0 0 0 0 0 0 0 0 0 0 0 0 0 0 0 0 0 0 0 0 0 0 0 0 0 0 0 0.230835848941737 0 0 0 0.0380388336784804 0 0 0 0 0 0 0.225185072475319 0 0 0 0 0 0 0 0 0 0 0 0 0 0 0.0757713933414007 0 0 0 0 0 0 0 0 0 0 0 0 0 0 0 0 0 0 0 0 0 0 0 0 0 0 0 0 0 0 0 0 0 0 0 0 0 0 0 0 0 0 0 0 0 0 0 0 0 0 0 0 0 0.254171917012985 0 0.175996934550077 0 0 0 0 0 0 0 0 0 0 0 0 0 0 0 0 0 0 0 0 0 0 0 0 0 0 0 0 0 0 0 0 0 0 0 0 0 0 0 0 0 0 0 0 0 0 0 0 0 0 0 0 0 0 0 0 0 0 0 0 0 0 0 0 0 0 0 0 0 0 0 0 0 0 0 0 0 0 0 0 0 0 0 0 0 0 0 0 0 0 0 0 0 0 0 0 0 0 0 0 0 0 0 0 0 0 0 0 0 0 0 0 0 0 0 0 0 0 0 0 0 0 0 0 0 0 0 0 0 0 0 0 0 0 0 0 0 0 0 0 0 0 0 0 0 0 0 0 0 0 0 0 0 0 0 0 0 0 0 0 0 0 0 0 0 0 0 0 0 0 0 0 0 0 0 0 0 0 0 0 0 0 0
0.0041589004118622 0 0 0.0105507101516696 0.0117242180794961 0.0506277760441585 0.0467350879626252 0.04393848440892 0.0157630638047538 0.0394331679100082 0 0 0 0 0 0 0 0 0 0 0 0 0 0 0 0 0 0 0 0 0 0 0.0643360730533157 0.0787440386915546 0 0 0 0 0 0 0 0 0.0617058992224229 0 0 0 0.0121157505495318 0 0 0.00224463018372871 0 0 0 0.0470782608840105 0 0 0 0 0 0 0 0 0 0.00619769154905046 0 0 0.00242608783281829 0 0.0351948043789376 0 0 0.00483477929939351 0 0 0 0 0 0 0 0 0.00881980950980271 0 0 0 0 0 0.0162285243311551 0 0 0 0 0 0 0 0 0 0 0 0 0 0 0 0 0 0 0 0 0 0 0 0 0 0 0 0 0 0 0 0 0 0 0.29953550443081 0.0873318534725101 0.0425528646174859 0 0 0 0 0 0 0.00190652781525698 0.00581549140472126 0 0 0 0 0 0 0 0 0 0 0 0 0 0 0 0 0 0 0 0 0 0 0 0 0 0 0 0 0 0 0 0 0 0 0 0 0 0 0 0 0 0 0 0 0 0 0 0 0 0 0 0 0 0 0 0 0 0 0 0 0 0 0 0 0 0 0 0 0 0 0 0 0 0 0 0 0 0 0 0 0 0 0 0 0 0 0 0 0 0 0 0 0 0 0 0 0 0 0 0 0 0 0 0 0 0 0 0 0 0 0 0 0 0 0 0 0 0 0 0 0 0 0 0 0 0 0 0 0 0 0 0 0 0 0 0 0 0 0 0 0 0 0 0 0 0 0 0 0 0 0 0 0 0 0 0 0 0 0 0 0 0 0 0 0 0 0 0 0 0 0 0 0 0 0 0
0 0 0 0 0 0 0 0 0 0 0 0 0 0 0 0.271304975633579 0 0 0.15355613558271 0 0.0651557365753188 0 0 0 0 0 0 0 0 0 0 0 0 0 0.232689273703068 0.110105480622007 0 0 0 0 0 0 0 0 0 0 0 0 0 0 0 0 0 0 0 0 0 0 0.0591134884657019 0 0 0 0 0 0 0 0 0 0 0 0 0 0 0 0 0 0 0 0 0 0 0 0 0 0 0 0 0 0 0 0 0 0 0 0 0 0 0 0 0 0 0 0 0 0 0 0 0 0 0 0 0 0 0 0 0 0 0 0 0 0 0 0 0 0 0 0 0 0 0.108074909417616 0 0 0 0 0 0 0 0 0 0 0 0 0 0 0 0 0 0 0 0 0 0 0 0 0 0 0 0 0 0 0 0 0 0 0 0 0 0 0 0 0 0 0 0 0 0 0 0 0 0 0 0 0 0 0 0 0 0 0 0 0 0 0 0 0 0 0 0 0 0 0 0 0 0 0 0 0 0 0 0 0 0 0 0 0 0 0 0 0 0 0 0 0 0 0 0 0 0 0 0 0 0 0 0 0 0 0 0 0 0 0 0 0 0 0 0 0 0 0 0 0 0 0 0 0 0 0 0 0 0 0 0 0 0 0 0 0 0 0 0 0 0 0 0 0 0 0 0 0 0 0 0 0 0 0 0 0 0 0 0 0 0 0 0 0 0 0 0 0 0 0 0 0 0 0 0 0 0
0 0 0 0 0 0 0 0 0 0 0 0 0 0 0 0.440094554809797 0 0 0 0 0 0 0 0 0 0 0 0 0 0 0 0 0 0 0 0 0 0 0 0 0 0 0 0 0 0 0 0 0 0 0 0 0 0 0 0 0 0 0 0 0 0 0 0 0 0 0 0 0 0 0.197926399652032 0 0 0 0 0 0 0 0 0 0 0 0 0 0 0 0 0 0 0 0 0 0 0 0 0 0 0 0 0 0 0 0 0 0 0 0 0 0 0 0 0 0 0 0 0 0 0 0 0 0 0 0 0 0 0 0 0 0.361979045538172 0 0 0 0 0 0 0 0 0 0 0 0 0 0 0 0 0 0 0 0 0 0 0 0 0 0 0 0 0 0 0 0 0 0 0 0 0 0 0 0 0 0 0 0 0 0 0 0 0 0 0 0 0 0 0 0 0 0 0 0 0 0 0 0 0 0 0 0 0 0 0 0 0 0 0 0 0 0 0 0 0 0 0 0 0 0 0 0 0 0 0 0 0 0 0 0 0 0 0 0 0 0 0 0 0 0 0 0 0 0 0 0 0 0 0 0 0 0 0 0 0 0 0 0 0 0 0 0 0 0 0 0 0 0 0 0 0 0 0 0 0 0 0 0 0 0 0 0 0 0 0 0 0 0 0 0 0 0 0 0 0 0 0 0 0 0 0 0 0 0 0 0 0 0 0 0 0 0 0
0 0 0 0 0 0 0 0 0 0 0 0.00998539620149425 0 0.0163624646079374 0.0482640549866933 0.0572167898313027 0 0 0 0 0 0 0 0 0 0 0.0736926998719943 0.00197818185453191 0 0 0.00177651747389564 0 0 0 0 0 0 0 0 0 0 0 0 0 0 0 0 0 0 0.00936794775685749 0 0 0 0.00227825940345344 0 0 0 0 0 0 0 0 0.00202658944757532 0 0 0 0.00690415223543844 0 0 0 0 0.00459286979103224 0 0.00513869548910027 0.00218022758747007 0.0035296753140233 0.00441379094413568 0 0 0.00308223320172518 0 0 0 0 0 0 0 0 0.00603835278330561 0.0514055106534901 0.0525103096587226 0.0460652873365665 0.00718379087662871 0.00272934301071553 0 0 0 0 0 0 0 0 0 0 0 0 0 0 0 0 0 0 0 0 0 0 0 0 0.481737696726637 0 0 0.00883203131557385 0 0 0 0 0 0 0 0 0 0 0 0 0 0 0 0.00827180705510428 0.0350826825640651 0 0 0 0 0 0 0.0181479804012273 0.0129459377940696 0 0 0 0 0 0 0 0 0 0 0 0 0 0 0 0 0 0 0 0 0 0 0 0 0 0 0 0 0 0 0 0 0 0.00152340239777183 0 0 0 0 0 0 0 0 0 0 0 0 0 0 0 0 0 0 0 0 0 0 0 0 0 0 0 0 0 0 0 0 0 0 0 0 0 0 0 0 0 0 0 0 0 0 0 0 0 0 0 0 0 0 0 0 0 0 0 0 0 0 0 0 0 0 0.00840605406489476 0 0 0 0 0 0 0 0 0 0 0 0 0 0 0 0 0 0 0 0 0 0 0 0 0 0 0 0 0 0 0 0 0 0 0 0 0 0 0 0 0 0 0 0 0 0 0 0 0 0 0.00182998255236695 0 0 0 0 0 0 0 0 0.00449928481019958
0 0 0 0 0 0 0 0 0 0 0 0 0 0.0229237823637094 0 0.491607450520776 0 0 0 0 0 0 0 0 0 0 0.0206200261627272 0 0 0 0 0 0 0 0 0 0 0 0 0 0 0 0 0 0 0 0 0 0 0 0 0 0 0 0 0 0 0 0 0 0 0 0 0 0 0.0816081076312243 0 0 0 0 0.050259317182048 0 0 0 0 0 0 0 0 0 0 0 0 0 0 0 0 0 0 0 0.0625444336779509 0 0.00963266941542596 0 0 0 0 0 0 0 0 0 0 0 0 0 0 0 0 0 0 0 0 0 0 0 0 0 0.123305953609291 0 0 0 0 0 0 0 0.132016557008402 0 0 0 0 0 0 0 0 0 0 0 0 0 0 0 0 0 0 0 0 0 0 0 0 0 0 0 0 0 0 0 0 0 0 0 0 0 0 0 0 0 0 0 0 0 0 0 0 0 0 0 0 0 0 0 0.00548170242844518 0 0 0 0 0 0 0 0 0 0 0 0 0 0 0 0 0 0 0 0 0 0 0 0 0 0 0 0 0 0 0 0 0 0 0 0 0 0 0 0 0 0 0 0 0 0 0 0 0 0 0 0 0 0 0 0 0 0 0 0 0 0 0 0 0 0 0 0 0 0 0 0 0 0 0 0 0 0 0 0 0 0 0 0 0 0 0 0 0 0 0 0 0 0 0 0 0 0 0 0 0 0 0 0 0 0 0 0 0 0 0 0 0 0 0 0 0 0 0 0 0 0 0 0 0
0 0 0 0 0 0 0 0 0 0 0 0 0 0 0 0.47852189601995 0 0 0 0 0 0 0 0 0 0 0 0 0 0 0 0 0 0 0.149949435275323 0 0 0 0 0 0 0 0 0 0 0 0 0 0 0 0 0 0 0 0 0 0 0 0 0 0 0 0 0 0 0 0 0 0 0 0 0 0 0 0 0 0 0 0 0 0 0 0 0 0 0 0 0 0 0 0 0 0 0 0 0 0 0 0 0 0 0 0 0 0 0 0 0 0 0 0 0 0 0 0 0 0 0 0 0 0 0 0 0 0 0.342361091041062 0 0 0 0 0 0 0 0 0 0 0 0 0 0 0 0 0 0 0 0 0 0 0 0 0 0 0 0 0 0 0 0 0 0 0 0 0 0 0 0 0 0 0 0 0 0 0 0 0 0 0 0 0 0 0 0 0 0 0 0 0 0 0 0 0 0 0 0 0 0 0 0 0 0 0 0 0 0.0291675776636646 0 0 0 0 0 0 0 0 0 0 0 0 0 0 0 0 0 0 0 0 0 0 0 0 0 0 0 0 0 0 0 0 0 0 0 0 0 0 0 0 0 0 0 0 0 0 0 0 0 0 0 0 0 0 0 0 0 0 0 0 0 0 0 0 0 0 0 0 0 0 0 0 0 0 0 0 0 0 0 0 0 0 0 0 0 0 0 0 0 0 0 0 0 0 0 0 0 0 0 0 0 0 0 0
0 0 0 0.017448008965268 0 0 0.00273463194626894 0 0 0.00721802246834942 0.0393168855772635 0 0 0 0 0 0 0 0 0 0 0 0 0 0 0.0403789912660335 0.010086975683305 0 0.00517268997379364 0.0282008179446176 0 0 0 0.01795026320159 0 0 0 0 0 0 0 0 0 0 0 0 0 0 0 0.164825621351771 0 0 0.0075145656938608 0.00601239812910256 0 0 0 0 0 0 0 0 0 0 0 0 0 0 0 0 0 0 0 0 0 0 0 0 0 0.00192402290758488 0 0 0.0043286226250168 0 0 0 0.0223044304705727 0 0 0 0 0 0 0.0252502443316332 0.00873957595633251 0.00513496303383928 0.00600271807183796 0 0 0 0 0 0 0 0 0 0 0 0 0 0 0 0 0 0 0 0 0 0.00361911046410368 0 0 0.0046061926022017 0 0 0.00240345955964341 0 0 0 0 0 0 0 0.00855703343509243 0 0 0.0290575576484748 0.0221895507792246 0.0351092421167332 0.00815443167857115 0.0539740394554291 0.011356681179615 0.151235358828628 0 0 0 0.0468923208824899 0.0400077799086752 0 0 0 0 0 0 0 0 0 0 0 0 0 0 0 0 0 0 0 0 0 0 0 0 0 0 0 0 0 0 0 0 0 0.00221051575713569 0 0 0 0 0 0 0 0 0 0 0 0 0 0 0 0 0 0 0 0 0 0 0 0 0 0 0 0 0 0 0 0 0 0 0 0 0 0 0 0 0 0 0 0 0 0 0 0 0 0 0 0 0 0 0 0 0 0 0 0 0 0 0 0 0 0 0.0802102189887348 0 0 0 0 0 0 0 0 0 0 0 0 0 0 0 0 0 0 0 0 0 0 0 0 0 0 0 0 0 0 0 0 0 0 0 0 0 0 0 0.00233222061709975 0 0.0225238025468239 0.00808011314075739 0.00212548935356315 0 0.00303173075034293 0.00319076389580815 0 0 0 0 0 0 0.00325215723976673 0 0 0 0.00303120618888314 0 0.0323045733841617
0 0 0 0 0 0 0 0 0 0 0 0 0 0 0 0 0 0 0 0 0 0 0 0 0 0.00635845821616937 0.00927057895922326 0 0 0.015735795539124 0 0 0.0367396802496839 0.00736888315141163 0 0 0 0 0 0 0 0 0.226843758872191 0 0 0 0 0 0 0.21079551544258 0 0 0.0247705592829817 0.122027825286638 0 0 0 0 0 0 0 0 0 0 0 0 0.140700884460435 0 0.0290240637043694 0 0 0.0351844149952765 0 0 0 0 0 0 0 0 0.0184917611123562 0 0 0 0 0 0.00639533770769952 0 0 0 0 0 0 0.00716941830911214 0.00772952911451152 0 0 0 0 0 0 0 0 0 0 0 0 0 0 0 0 0 0 0 0 0 0 0 0.0138733234994977 0 0 0 0 0 0.0147816536314341 0 0 0 0 0 0 0 0 0 0 0 0 0.0529775428227075 0 0 0 0 0 0 0 0 0.013761015642597 0 0 0 0 0 0 0 0 0 0 0 0 0 0 0 0 0 0 0 0 0 0 0 0 0 0 0 0 0 0 0 0 0 0 0 0 0 0 0 0 0 0 0 0 0 0 0 0 0 0 0 0 0 0 0 0 0 0 0 0 0 0 0 0 0 0 0 0 0 0 0 0 0 0 0 0 0 0 0 0 0 0 0 0 0 0 0 0 0 0 0 0 0 0 0 0 0 0 0 0 0 0 0 0 0 0 0 0 0 0 0 0 0 0 0 0 0 0 0 0 0 0 0 0 0 0 0 0 0 0 0 0 0 0 0 0 0 0 0 0 0 0 0 0 0 0 0 0 0 0 0 0 0 0 0 0 0 0 0 0 0
0 0 0 0 0 0 0 0 0 0 0 0 0 0 0 0 0 0 0 0 0 0 0 0 0 0 0 0 0 0.00131191327134037 0 0 0 0 0 0 0 0 0 0 0 0 0 0 0 0 0 0 0 0 0 0 0 0.00795550607831219 0 0 0 0 0 0 0 0 0 0 0 0 0 0 0 0 0 0 0 0 0 0 0 0 0.00845399177225727 0.00771131842373 0 0.0150696566521005 0.0991833831551021 0.0338361154205775 0.00930959147941342 0.0326191979603514 0.000948572980871825 0.00149049322215089 0.00264442172747415 0.00569312369045694 0 0 0 0 0.00846190578486182 0.149132985414525 0.0593399874737767 0 0 0 0 0 0 0 0 0 0 0 0 0 0 0 0 0 0 0 0 0 0 0 0 0 0 0 0 0 0 0 0 0 0.00342565043840668 0 0 0.0887940387266932 0.0817253994741134 0.00391640589465803 0.0970971008482423 0.00446027354033813 0.00736963612025466 0.0989741548526769 0.122380051235863 0.0127086544794732 0.0147798644955382 0.0170856725782352 0.00412093280820456 0 0 0 0 0 0 0 0 0 0 0 0 0 0 0 0 0 0 0 0 0 0 0 0 0 0 0 0 0 0 0 0 0 0 0 0 0 0 0 0 0 0 0 0 0 0 0 0 0 0 0 0 0 0 0 0 0 0 0 0 0 0 0 0 0 0 0 0 0 0 0 0 0 0 0 0 0 0 0 0 0 0 0 0 0 0 0 0 0 0 0 0 0 0 0 0 0 0 0 0 0 0 0 0 0 0 0 0 0 0 0 0 0 0 0 0 0 0 0 0 0 0 0 0 0 0 0 0 0 0 0 0 0 0 0 0 0 0 0 0 0 0 0 0 0 0 0 0 0 0 0 0 0 0 0 0 0 0 0 0 0 0 0
0 0 0 0 0 0 0 0 0 0 0 0 0 0 0 0 0 0 0 0 0 0 0 0 0 0 0 0 0 0 0 0 0 0 0 0 0 0 0 0 0 0 0 0 0 0 0 0 0 0 0 0 0 0.0711996593089593 0 0 0 0 0 0 0 0 0 0 0 0 0 0 0 0 0 0 0 0 0 0 0 0 0.016671039014588 0.0131526832047652 0.00237217388944585 0.0531751063379776 0.175005139565577 0.00925547078235427 0 0.00166628669366397 0 0 0.00290674513306704 0 0 0 0 0.00382552958968581 0 0.0695239157045491 0 0 0 0 0 0 0 0 0 0 0 0 0 0 0 0 0 0 0 0 0 0 0 0 0 0 0 0 0 0 0 0 0 0 0 0 0.0955498528211516 0 0.265758533309715 0 0 0.0788018319659363 0 0.0985656201642094 0.0271440037724963 0 0 0.000986727984024995 0 0 0.00293543204710154 0 0 0 0 0 0 0 0 0 0 0 0 0 0 0 0 0 0 0 0 0 0 0 0 0 0 0 0 0 0 0 0 0 0.000675237671906458 0 0 0 0 0 0 0 0 0 0 0 0 0 0 0 0 0 0 0 0 0 0 0 0 0 0 0 0 0 0 0 0 0 0 0 0 0 0 0 0 0 0 0 0 0 0 0 0 0 0 0 0 0 0 0 0 0 0 0 0 0 0 0 0 0 0 0.00711091162449823 0 0 0 0 0 0 0 0 0 0 0 0 0 0 0 0 0 0 0 0 0 0 0 0 0 0 0 0 0 0 0 0 0 0 0 0 0 0 0 0 0 0 0 0 0 0 0 0 0 0 0 0 0 0 0.00141349390351857 0 0 0 0 0.00230460551080936
0 0 0 0 0 0 0 0 0 0 0 0 0 0 0 0 0 0 0 0 0 0 0 0 0 0 0 0 0 0 0 0 0 0 0 0 0 0 0 0 0 0 0 0 0 0 0 0 0 0 0 0 0 0.055172464549222 0 0 0 0 0 0 0 0 0 0 0 0 0 0 0 0 0 0 0 0 0 0 0 0 0.0243129923777223 0.0188148106107336 0.00981368228557634 0.0559371621525934 0.208050729568916 0.0373295075778748 0.0468810446628929 0.0116929451345301 0 0.00718046457850527 0.00649630477996526 0 0 0 0 0 0.00327765222370112 0.141567980604035 0.0790506008382164 0 0 0 0 0 0 0 0 0 0 0 0 0 0 0 0 0 0 0 0 0 0 0 0 0 0 0 0 0 0 0 0 0 0 0 0.0443214564625983 0.133936201267364 0 0 0.00976794413753984 0.0177645327357312 0 0.0588089110173229 0.0167985739454367 0.0012387612365779 0 0.00382475168314706 0 0 0.00796052556979691 0 0 0 0 0 0 0 0 0 0 0 0 0 0 0 0 0 0 0 0 0 0 0 0 0 0 0 0 0 0 0 0 0 0 0 0 0 0 0 0 0 0 0 0 0 0 0 0 0 0 0 0 0 0 0 0 0 0 0 0 0 0 0 0 0 0 0 0 0 0 0 0 0 0 0 0 0 0 0 0 0 0 0 0 0 0 0 0 0 0 0 0 0 0 0 0 0 0 0 0 0 0 0 0 0 0 0 0 0 0 0 0 0 0 0 0 0 0 0 0 0 0 0 0 0 0 0 0 0 0 0 0 0 0 0 0 0 0 0 0 0 0 0 0 0 0 0 0 0 0 0 0 0 0 0 0 0 0 0 0 0
0 0 0 0 0 0 0 0 0 0 0 0 0 0 0 0 0 0 0 0 0 0 0 0 0 0 0 0 0 0 0 0 0 0 0 0 0 0 0 0 0 0 0 0 0 0 0 0 0 0 0 0 0 0 0 0 0 0 0 0 0 0 0 0 0 0 0 0 0 0 0 0 0 0 0 0 0 0 0 0 0 0 0 0 0 0 0 0 0 0 0 0 0 0 0 0.020831696125579 0 0 0 0 0 0 0 0 0 0 0 0 0 0 0 0 0 0 0 0 0 0 0 0 0 0 0 0 0 0 0 0 0 0 0.0716448437308767 0 0.024120911303302 0 0 0 0.0132698955239792 0 0 0 0.0166147865444864 0.373027113803438 0 0 0.0214749818171894 0 0 0 0 0 0 0 0 0 0 0 0 0 0 0 0 0 0 0 0 0 0 0 0 0 0 0 0 0 0 0 0 0 0 0 0 0 0 0 0 0 0 0 0 0 0 0 0 0 0 0 0 0 0 0 0 0 0 0 0 0 0 0 0 0 0 0 0 0 0 0 0 0 0 0 0 0 0 0 0 0 0 0 0 0 0 0 0 0 0 0 0 0 0 0 0 0 0 0 0 0 0 0.182240820566384 0 0 0 0 0 0 0 0 0 0 0 0 0 0 0 0 0 0 0 0 0 0 0 0 0 0 0 0 0 0 0 0 0 0 0 0 0 0 0 0.0112122010329747 0 0.0902110449705146 0.0115459558989042 0 0 0.0132106325713611 0.0114868036259213 0 0 0 0 0 0 0.00808050271543394 0 0.00986838576211079 0 0.0214191540587635 0 0.0997402699487809
0 0 0 0 0 0 0 0 0 0 0 0 0 0 0 0 0 0 0 0 0 0 0 0 0 0 0 0 0 0 0 0 0 0 0 0 0 0 0 0 0 0 0 0 0 0 0 0 0 0 0 0 0 0 0 0 0 0 0 0 0 0 0 0 0 0 0 0 0 0 0 0 0 0 0 0 0 0 0 0.00229675936880924 0 0.00962755239306539 0.0716638884137133 0.0319679963399706 0.00474738132826262 0.0291705442420759 0.00231833097476169 0 0 0 0 0 0 0 0 0.120808500967907 0.0350143582210703 0 0 0 0 0 0 0 0 0 0 0 0 0 0 0 0 0 0 0 0 0 0 0 0 0 0 0 0 0 0 0 0 0 0.0207168354769486 0 0.226444279686352 0 0.0420050288466712 0.00502477452863817 0 0 0 0.181970243875233 0.0575785982361736 0.0960426198098039 0.0123434955616125 0 0 0 0 0 0 0 0 0 0 0 0 0 0 0 0 0 0 0 0 0 0 0 0 0 0 0 0 0 0 0 0 0 0 0 0 0 0 0 0 0 0 0 0 0 0 0 0 0 0 0 0 0 0 0 0 0 0 0 0 0 0 0 0 0 0 0 0 0 0 0 0 0 0 0 0 0 0 0 0 0 0 0.00300430085943411 0.00119117893724931 0 0 0 0 0 0 0 0 0 0 0 0 0 0 0 0 0 0 0 0 0 0 0 0 0 0 0 0 0 0 0 0 0 0 0 0 0 0 0 0 0 0 0 0 0 0 0 0 0 0 0 0 0 0 0 0 0 0 0 0 0 0 0.00422941729506305 0.00407742377633023 0 0 0 0 0 0 0 0 0 0 0 0 0 0.0357376082377403 0.00201888262311355 0 0
0 0 0 0 0 0 0 0 0 0 0 0 0 0 0 0 0 0 0 0 0 0 0 0 0 0 0.00481993374666217 0 0 0.00662564582726155 0 0 0 0.0188909234768939 0 0 0 0 0 0 0 0 0 0 0 0 0 0 0 0.0324958508349844 0 0.00270106193178291 0 0.223671259161268 0 0 0 0 0 0 0 0 0 0 0 0 0.0183987951577661 0 0 0 0 0.00216833320306027 0 0 0 0 0 0 0.0352786551782302 0.00917699852153206 0.0323325110620559 0.0608707029668662 0.0829675980844974 0.00227087342804589 0 0 0.0150815545048767 0 0.00231515384705654 0.00262897215599266 0 0 0 0.00524088156283435 0.00425286584993166 0.00557160408786346 0 0 0 0 0 0 0 0 0 0 0 0 0 0 0 0 0 0 0 0 0 0 0.0060432297311323 0 0 0 0 0 0 0 0 0.00437994517442644 0 0 0.0231048619817135 0.0172914257873423 0.00733201934877324 0.120379409846521 0.05384667928954 0 0 0 0.00681592792902753 0.0503915767639828 0 0 0 0 0 0.0810978564837452 0.0615568930743328 0 0 0 0 0 0 0 0 0 0 0 0 0 0 0 0 0 0 0 0 0 0 0 0 0 0 0 0 0 0 0 0 0 0 0 0 0 0 0 0 0 0 0 0 0 0 0 0 0 0 0 0 0 0 0 0 0 0 0 0 0 0 0 0 0 0 0 0 0 0 0 0 0 0 0 0 0 0 0 0 0 0 0 0 0 0 0 0 0 0 0 0 0 0 0 0 0 0 0 0 0 0 0 0 0 0 0 0 0 0 0 0 0 0 0 0 0 0 0 0 0 0 0 0 0 0 0 0 0 0 0 0 0 0 0 0 0 0 0 0 0 0 0 0 0 0 0 0 0 0 0 0 0 0 0 0 0 0 0 0 0
0 0 0 0 0 0 0 0 0 0 0 0 0 0 0 0 0 0 0 0 0 0 0 0 0 0 0.0112491676204173 0 0 0 0 0 0 0 0 0 0 0 0 0 0 0 0 0 0 0 0 0 0 0 0 0 0 0 0 0 0 0 0 0 0 0 0 0 0 0 0 0 0 0 0 0 0 0 0 0.0122626359268928 0 0 0.023921865976584 0.0119322945973932 0 0.00945451125239707 0.053593483621949 0 0 0 0.0467855756872212 0 0.0140783790862397 0.13448884354108 0 0 0 0 0 0.0143945772479299 0 0 0 0 0 0 0 0 0 0 0 0 0 0 0 0 0 0 0 0 0 0 0.097855420801767 0 0 0 0 0 0 0 0 0.0832285511005668 0 0 0.02404290187442 0 0.0542774473746915 0 0 0 0 0.0305376948671283 0 0.139466823688754 0 0.0417313255241057 0 0 0 0.185713570949448 0.0109849292610141 0 0 0 0 0 0 0 0 0 0 0 0 0 0 0 0 0 0 0 0 0 0 0 0 0 0 0 0 0 0 0 0 0 0 0 0 0 0 0 0 0 0 0 0 0 0 0 0 0 0 0 0 0 0 0 0 0 0 0 0 0 0 0 0 0 0 0 0 0 0 0 0 0 0 0 0 0 0 0 0 0 0 0 0 0 0 0 0 0 0 0 0 0 0 0 0 0 0 0 0 0 0 0 0 0 0 0 0 0 0 0 0 0 0 0 0 0 0 0 0 0 0 0 0 0 0 0 0 0 0 0 0 0 0 0 0 0 0 0 0 0 0 0 0 0 0 0 0 0 0 0 0 0 0 0 0 0 0 0 0 0
0 0 0 0 0 0 0 0 0 0 0 0 0 0 0 0 0 0 0 0 0 0 0 0 0 0 0 0 0 0 0 0 0 0 0 0 0 0 0 0 0 0 0 0 0 0 0 0 0 0 0 0 0 0 0 0 0 0 0 0 0 0 0 0 0 0 0 0 0 0 0 0 0 0 0 0 0 0 0.00231432761592338 0.011756785588139 0 0.0242786450170155 0.112357823173481 0.0240417182491274 0.00339170255615649 0.0136440868057325 0.00117535005587402 0.00176816550367715 0.0034696668727268 0.0024712326543907 0 0 0 0 0 0.115053863395299 0.0198345516803596 0 0 0 0 0 0 0 0 0 0 0 0 0 0 0 0 0 0 0 0 0 0 0 0 0 0 0 0 0 0 0 0 0 0.0293393249115162 0 0.134390070234357 0.124372574786327 0.147241944809785 0 0.105947488128254 0.0416237513299321 0.025712417957004 0 0.00652032995131495 0.0492941787236083 0 0 0 0 0 0 0 0 0 0 0 0 0 0 0 0 0 0 0 0 0 0 0 0 0 0 0 0 0 0 0 0 0 0 0 0 0 0 0 0 0 0 0 0 0 0 0 0 0 0 0 0 0 0 0 0 0 0 0 0 0 0 0 0 0 0 0 0 0 0 0 0 0 0 0 0 0 0 0 0 0 0 0 0 0 0 0 0 0 0 0 0 0 0 0 0 0 0 0 0 0 0 0 0 0 0 0 0 0 0 0 0 0 0 0 0 0 0 0 0 0 0 0 0 0 0 0 0 0 0 0 0 0 0 0 0 0 0 0 0 0 0 0 0 0 0 0 0 0 0 0 0 0 0 0 0 0 0 0 0 0 0 0 0 0 0
0 0 0 0 0 0 0 0 0 0 0 0 0 0 0 0 0 0 0 0 0 0 0 0 0 0 0 0 0.0124679060896884 0.00837394842386816 0.00722655879549219 0 0 0 0 0 0 0 0 0 0 0 0 0 0 0 0 0 0 0 0 0 0 0 0 0 0 0 0 0 0 0 0 0 0 0 0 0 0 0 0 0 0 0.000771627711197352 0 0 0 0 0.00313454740202567 0.00079040205598798 0 0.0172832851179805 0.0112483001258432 0.0499142322344854 0.037777752256066 0.0805673702852295 0 0.00622256026905746 0.0145075768749839 0.0016854707096196 0 0 0 0.0150614172891029 0.0431496758759417 0.0513600780808909 0.167669600481606 0 0 0 0 0 0 0 0 0 0 0 0 0 0 0 0 0 0 0 0 0 0 0 0 0 0 0 0 0 0 0 0 0 0.00344957409922081 0 0.0928549070618963 0.0191391181530056 0.0235022625200256 0.00204683568029994 0.0187326934077848 0 0 0.00364349705749594 0 0.0986818288123079 0.0965422569330657 0.0620740647514252 0.045770331136302 0 0 0 0 0 0 0 0 0 0 0 0 0 0 0 0 0 0 0 0 0 0 0 0 0 0 0 0 0 0 0 0 0 0 0 0 0 0 0 0 0 0 0 0 0 0 0 0 0 0 0 0 0 0 0 0 0 0 0 0 0 0 0 0 0 0 0 0 0 0 0 0 0 0 0 0 0 0 0 0 0 0 0 0 0 0 0 0 0 0 0 0 0 0 0 0 0 0 0 0 0 0 0.00265035629314393 0 0 0 0 0 0 0 0 0 0 0 0 0 0 0 0 0 0 0 0 0 0 0 0 0 0 0 0 0 0 0 0 0 0 0 0 0 0 0 0 0 0.00169996401495968 0 0 0 0 0 0 0 0 0 0 0 0 0 0 0 0 0 0
0 0 0 0 0 0 0 0 0 0 0 0 0 0 0 0 0 0 0 0 0 0 0 0 0 0 0 0 0.0117631705698929 0.0184497612245984 0 0 0 0 0 0 0 0 0 0 0 0 0 0 0 0 0 0 0 0 0 0.00160989804954411 0 0 0 0 0 0 0 0 0 0 0 0 0 0 0 0 0 0 0 0 0 0.000980391455099354 0 0 0 0 0 0 0 0.012868629064344 0.00206500263569022 0.0350786423376994 0.0386334451312842 0.0579488696896191 0 0.0259100302998149 0.0110864935462768 0 0 0 0 0.0157137939054141 0.0458072019954398 0.0198227042417428 0.102750731979493 0 0 0 0 0 0 0 0 0 0 0 0 0 0 0 0 0 0 0 0 0 0 0 0 0 0 0 0 0 0 0 0 0 0.0499643966532542 0 0.010487864389089 0 0.00188502939255401 0.0499829488564635 0.0339857139280983 0 0.00467601935691557 0.0299597197974668 0.107332303811429 0 0.137435772043924 0.0491505513297679 0.105318191290328 0 0 0 0 0 0 0 0 0 0 0 0 0 0 0 0 0 0 0 0 0 0 0 0 0 0 0 0 0 0 0 0 0 0 0 0 0 0 0 0 0 0 0 0 0 0 0 0 0 0 0 0 0 0 0 0 0 0 0 0 0 0 0 0 0 0 0 0 0 0 0 0 0 0 0 0 0 0 0 0 0 0 0 0 0 0 0 0 0 0 0 0 0 0 0 0 0 0 0 0 0 0 0.00474058001837853 0 0 0 0 0 0 0 0 0 0 0 0 0 0 0 0 0 0 0 0 0 0 0 0 0 0 0 0 0 0 0 0 0 0 0 0 0 0 0 0 0 0.00229457763593617 0.00112232783087641 0.000928651354472728 0 0 0 0 0 0 0 0 0 0.000545581190466683 0 0 0.00723053723852311 0 0 0.00247046775610304
0 0 0 0 0 0.00246413615035759 0 0 0 0 0 0 0 0 0 0 0 0 0 0 0 0 0 0 0 0 0 0.00457420830379903 0.0211431222040681 0.0069489116148869 0.0327159149141905 0 0 0 0 0 0.000961891221556438 0.00116599833754761 0 0 0 0 0 0.000711169579401811 0 0 0 0 0 0 0 0 0 0 0 0 0 0 0 0 0 0 0 0 0 0 0 0 0 0 0 0 0 0 0 0 0 0 0 0 0 0.00772197739627029 0 0.0335788996177165 0.0680534216266877 0.0618217329469689 0 0.0566701476770229 0.00683716748628099 0.00109867460744921 0 0 0 0.0498112860704624 0.108829487945453 0.0149771415962302 0.0837690652241496 0 0 0 0 0 0 0 0 0 0 0 0 0 0 0 0 0 0 0 0 0.000715073992580261 0 0 0 0 0 0 0 0 0 0 0 0 0 0 0.0141538946247211 0 0 0 0.00506860653724866 0 0 0 0.121850895160191 0.159484250289141 0 0.0789685654173775 0.0455410319596385 0 0 0 0 0 0 0 0 0 0 0 0 0 0 0 0 0 0 0 0 0 0 0 0 0 0 0 0 0 0 0 0 0 0 0 0 0 0 0 0 0 0 0 0 0 0 0 0 0 0 0 0 0 0 0 0 0 0 0 0 0 0 0 0 0 0 0 0 0 0 0 0 0 0 0 0 0 0 0 0 0 0 0 0 0 0 0 0 0 0 0 0 0 0 0 0 0 0 0 0 0 0 0.00602045536530573 0 0 0 0 0 0 0 0 0 0 0 0 0 0 0 0 0 0 0 0 0 0 0 0 0 0 0 0 0 0 0 0 0 0 0 0 0 0 0 0 0 0.00296270168352815 0 0 0 0 0 0 0 0 0 0 0 0 0 0 0 0 0 0.00138017044976858
0 0 0 0 0 0 0 0 0 0 0 0 0 0 0 0 0 0 0 0 0 0 0 0 0 0 0 0 0 0.00551358233447839 0 0 0 0 0 0 0 0 0 0 0 0 0 0 0 0 0 0 0 0 0 0 0 0 0 0 0 0 0 0 0 0 0 0 0 0 0 0 0 0 0 0 0 0.00082262301044375 0 0 0 0 0 0 0 0.0035221857001138 0.00248732330231231 0.0157044166877608 0.0733240036182036 0.0414479225857694 0 0.099304138340536 0.00258341128903186 0.00173084022502556 0 0 0 0.0302560269249171 0.129421249002313 0.0209035412152733 0.0763717271837634 0 0 0 0 0 0 0 0 0 0 0 0 0 0 0 0 0 0 0 0 0 0 0 0 0 0 0 0 0 0 0 0 0 0 0 0.0307681628728981 0.00165127999327823 0.012700352043806 0 0 0 0 0 0.147328050558203 0.107253232265562 0.148497187826491 0 0.0211958379424974 0 0 0 0 0 0 0 0 0 0 0 0 0 0 0 0 0 0 0 0 0 0 0 0 0 0 0 0 0 0 0 0 0 0 0 0 0 0 0 0 0 0 0 0 0 0 0 0 0 0 0 0 0 0 0 0 0 0 0 0 0 0 0 0 0 0 0 0 0 0 0 0 0 0 0 0 0 0 0 0 0 0 0 0 0 0 0 0 0 0 0 0 0 0 0 0 0 0 0 0 0 0 0.0128138326237632 0 0 0 0 0 0 0 0 0 0 0 0 0 0 0 0 0 0 0 0 0 0 0 0 0 0 0 0 0 0 0 0 0 0 0 0 0 0 0 0 0 0.00690496305172994 0.00328873882755726 0 0 0 0 0 0 0 0 0 0 0 0 0.00112623703728842 0 0.000873178311715812 0 0.00220595522526794
0 0 0 0 0 0 0 0 0 0 0 0 0 0 0 0 0 0 0 0 0 0 0 0 0 0 0 0 0.0557467016429179 0.0572003879701566 0.00986471183170874 0 0 0 0 0 0 0 0 0 0 0 0 0 0 0 0 0 0 0 0 0.0207399973928201 0 0 0 0 0 0 0 0 0 0 0 0 0 0 0 0 0 0 0 0 0 0 0 0 0 0 0 0 0 0.0136313157004883 0 0.0369396393735055 0.0151515190643814 0.0515325585663941 0 0.00687352165921355 0.0118684966780263 0 0 0 0 0.0861535496465401 0.0782056597622388 0.0239027771009949 0.0974002356909813 0 0 0 0 0 0 0 0 0 0 0 0 0 0 0 0 0 0 0 0 0 0 0 0 0 0 0 0 0 0 0 0 0 0 0 0.00661998412535022 0 0 0.00560129186914794 0 0 0 0 0.0969061277571442 0.205011071636411 0.076393916651845 0.0189078661213833 0 0 0 0 0 0 0 0 0 0 0 0 0 0 0.00196501466609932 0 0 0 0 0 0 0 0 0 0 0 0 0 0 0 0 0 0 0 0 0 0.00201804909887354 0 0 0 0 0 0 0 0 0 0 0 0 0 0 0 0 0 0.00164381034567923 0 0 0 0 0 0 0 0 0 0 0 0 0 0 0 0 0 0 0 0 0 0 0 0 0 0 0 0 0 0 0 0 0 0 0 0 0 0 0 0 0 0 0 0 0 0 0 0 0.0102671473688623 0 0 0 0 0 0 0 0 0 0 0 0 0 0 0 0 0 0 0 0 0 0 0 0 0 0 0 0 0 0 0 0 0 0 0 0 0 0 0 0 0 0.0056135999710183 0 0 0 0 0.00135446147913748 0 0 0 0 0 0 0 0 0 0 0 0 0.00248658682868069
0 0 0 0 0 0 0 0 0 0 0 0 0 0 0 0 0 0 0 0 0 0 0 0 0 0.0232523173167399 0.0479721241388095 0 0 0 0 0 0 0.0164044020397391 0 0 0 0 0 0 0 0 0 0 0 0 0 0 0 0.0825823707018907 0 0.0108387407939042 0.0236922513168185 0.0511071793965533 0 0 0 0 0 0 0 0 0 0 0 0 0.0222644833420821 0 0 0 0 0 0 0 0 0 0 0 0.00787209361003049 0.00651920056163322 0 0 0.0158048062187368 0 0 0 0.0264514931010215 0 0 0 0 0 0 0 0 0 0 0 0 0 0 0 0 0 0 0 0 0 0 0 0 0 0 0 0 0 0 0 0.0803293281171907 0 0 0 0 0 0 0 0 0.02837399822598 0 0 0.0911187197495301 0 0 0 0 0 0 0.239460195360043 0.122392931277889 0 0 0 0 0 0 0 0.0857278566461812 0 0 0 0 0 0 0 0 0 0 0 0 0 0 0 0 0 0 0 0 0 0 0 0 0 0 0 0 0 0 0 0 0 0 0 0 0 0 0 0 0 0 0 0 0 0 0 0 0 0 0 0 0 0 0 0 0 0 0 0 0 0 0 0 0 0 0 0 0 0 0 0 0 0 0 0 0 0 0 0 0 0 0 0 0 0 0 0 0 0 0 0 0 0 0 0 0 0 0 0 0.00849580250067958 0 0 0 0 0 0 0 0 0 0 0 0 0 0 0 0 0 0 0 0 0 0 0 0 0 0 0 0 0 0 0 0 0 0 0 0 0 0 0 0 0 0 0 0 0 0 0 0 0 0 0 0 0 0 0 0 0 0 0 0.00933970558454698
0 0 0 0 0 0 0 0 0 0 0 0 0 0 0 0 0 0 0 0 0 0 0 0 0 0 0.0413818153584231 0 0 0 0 0 0 0 0 0 0 0 0 0 0 0 0 0 0 0 0 0 0 0 0 0 0 0.0719399849603614 0 0 0 0 0 0 0 0 0 0 0 0 0 0 0 0 0 0 0 0 0 0 0 0 0.00661696848291371 0.0104653186461162 0 0.0093987624114756 0.118180712082164 0 0 0 0.0245485883741601 0 0 0.0126696357330005 0 0 0 0 0 0.0097487341622861 0 0 0 0 0 0 0 0 0 0 0 0 0 0 0 0 0 0 0 0 0 0 0.0377525592254552 0 0 0 0 0 0 0 0 0.0282789988218976 0 0 0.108614701153828 0.0185289887540519 0 0.0184990813620791 0.099542630690419 0 0 0.253944567796865 0.0101145889533034 0 0 0 0 0 0 0.1197733630312 0 0 0 0 0 0 0 0 0 0 0 0 0 0 0 0 0 0 0 0 0 0 0 0 0 0 0 0 0 0 0 0 0 0 0 0 0 0 0 0 0 0 0 0 0 0 0 0 0 0 0 0 0 0 0 0 0 0 0 0 0 0 0 0 0 0 0 0 0 0 0 0 0 0 0 0 0 0 0 0 0 0 0 0 0 0 0 0 0 0 0 0 0 0 0 0 0 0 0 0 0 0 0 0 0 0 0 0 0 0 0 0 0 0 0 0 0 0 0 0 0 0 0 0 0 0 0 0 0 0 0 0 0 0 0 0 0 0 0 0 0 0 0 0 0 0 0 0 0 0 0 0 0 0 0 0 0 0 0 0 0 0
0 0 0 0 0 0 0 0 0 0 0 0 0 0 0 0 0 0 0 0 0 0 0 0 0 0 0 0 0 0 0 0 0 0 0 0 0 0 0 0 0 0 0 0 0 0 0 0 0 0 0 0 0 0 0 0 0 0 0 0 0 0 0 0 0 0 0 0 0 0 0 0 0 0 0 0 0 0 0 0 0 0 0 0 0 0 0 0 0 0 0 0 0 0 0 0 0 0 0 0 0 0 0 0 0 0 0 0 0 0 0 0 0 0 0 0 0 0 0 0 0 0 0 0 0 0 0 0 0 0 0 0 0 0 0 0 0 0 0 0 0 0 0 0 0 0 0 0 0.0988683794709393 0.206881318783585 0 0 0 0.109794858206864 0.0704922110223598 0 0.075587296899085 0.0751254443358138 0 0 0 0 0 0 0 0 0 0.0697718491147574 0.0638834940150902 0 0 0.0160524393084274 0 0 0.0102880476170752 0 0 0 0 0 0 0 0 0 0 0 0 0 0 0 0 0 0 0 0 0 0 0 0 0 0 0 0 0 0 0 0 0 0 0 0 0 0 0 0 0 0 0 0 0 0 0 0 0 0 0 0 0 0 0 0 0 0.0540287695125612 0 0 0 0 0 0 0 0 0 0 0 0 0 0 0 0 0 0 0.00253202903941923 0 0 0 0 0.0183260661930653 0 0 0 0 0 0 0 0 0 0 0 0 0 0 0 0 0 0 0 0 0.044008448873768 0 0 0 0 0 0.00856263799964119 0 0.0250518323189502 0.0507448772885979 0 0 0 0 0 0 0 0 0 0 0 0 0 0 0 0 0 0 0 0 0
0 0 0 0 0 0 0 0 0 0 0 0 0 0 0 0 0 0 0 0 0 0 0 0 0 0 0 0 0 0 0 0 0 0 0 0 0 0 0 0 0 0 0 0 0 0 0 0 0 0 0 0 0 0 0 0 0 0 0 0 0 0 0 0 0 0 0 0 0 0 0 0 0 0 0 0 0 0 0 0 0 0 0 0 0 0 0 0 0 0 0 0 0 0 0 0 0 0 0 0 0 0 0 0 0 0 0 0 0 0 0 0 0 0 0 0 0 0 0 0 0 0 0 0 0 0 0 0 0 0 0 0 0 0 0 0 0 0 0 0 0 0 0 0 0 0 0 0.0618981041250785 0 0 0 0 0.096158934091167 0.110163723779632 0.0123162867348554 0 0.0235753919383729 0 0 0 0 0 0 0 0 0 0 0.322492052909659 0.0343206337729529 0.00201279965925377 0.0300078378898984 0.022119402647404 0 0 0.00547994295245053 0 0 0 0 0 0 0 0 0 0.0446243614144592 0 0 0.0450068959062583 0 0 0 0 0 0 0 0 0 0 0 0 0 0 0 0 0 0 0 0 0 0 0 0 0 0 0 0 0 0 0 0 0 0 0 0 0 0 0 0 0 0 0 0 0 0.0033936337666999 0 0 0 0 0 0 0 0 0 0 0 0 0 0 0 0 0 0 0 0 0 0.0510786887711491 0.0556402866373455 0 0 0.0109386720249467 0 0 0 0 0 0 0 0 0 0 0 0 0 0 0.00865171636814875 0 0 0.0056617996088916 0.0249920538122208 0 0.0140136811258703 0 0 0.00535100311827522 0 0 0.0101020969450101 0 0 0 0 0 0 0 0 0 0 0 0 0 0 0 0 0 0 0 0 0
0 0 0 0 0 0 0 0 0 0 0 0 0 0 0 0 0 0 0 0 0 0 0 0 0 0 0 0 0 0 0 0 0 0 0 0 0 0 0 0 0 0 0 0 0 0 0 0 0 0 0 0 0 0 0 0 0 0 0 0 0 0 0 0 0 0 0 0 0 0 0 0 0 0 0 0 0 0 0 0 0 0 0 0 0 0 0 0 0 0 0 0 0 0 0 0 0 0 0 0 0 0 0 0 0 0 0 0 0 0 0 0 0 0 0 0 0 0 0 0 0 0 0 0 0 0 0 0 0 0 0 0 0 0 0 0 0 0 0 0 0 0 0 0 0 0 0 0.131016806407006 0 0 0 0 0 0.122843708960145 0 0 0.334465553080517 0.141198211652404 0 0 0 0 0 0 0 0 0 0.152237150827422 0 0 0 0 0 0 0 0 0 0 0 0 0 0 0 0 0.0101447747468779 0 0 0 0 0 0 0 0 0 0 0 0 0 0 0 0 0 0 0 0 0 0 0 0 0 0 0 0 0 0 0 0 0 0 0 0 0 0 0 0 0 0 0 0 0 0 0 0 0 0 0 0 0 0 0 0 0 0 0 0 0 0 0 0 0 0 0 0 0 0 0 0 0 0 0 0 0 0 0 0 0 0 0 0 0 0 0 0 0 0 0 0 0.0173530983306595 0 0 0.0101170548189913 0 0 0 0 0 0.0806236411759775 0 0 0 0 0 0 0 0 0 0 0 0 0 0 0 0 0 0 0 0 0
0 0 0 0 0 0 0 0 0 0 0 0 0 0 0 0 0 0 0 0 0 0 0 0 0 0 0 0 0 0 0.0126227636584841 0 0 0 0 0 0 0 0 0 0 0 0 0 0 0 0 0 0 0 0 0 0 0 0 0 0 0 0 0 0 0 0 0 0 0 0 0 0 0 0 0 0 0 0 0 0 0 0 0 0 0 0 0 0 0 0 0 0 0 0 0 0 0 0 0 0 0 0 0 0 0 0 0 0 0 0 0 0 0 0 0 0 0 0 0 0 0 0 0 0 0 0 0 0 0 0 0 0 0 0 0 0 0 0 0 0 0 0 0 0 0 0 0 0 0 0 0 0 0 0 0.103916230639918 0.107880311958504 0.0120096857704294 0 0 0.0232070177393571 0 0 0 0 0 0 0 0 0 0.0110566389888964 0.0197134881871958 0.0139100945437975 0 0 0 0 0 0 0.0102730157412241 0 0 0 0 0.00989019886845992 0 0 0 0.0672268036023946 0 0 0 0 0 0 0 0 0 0 0 0 0 0 0 0 0 0 0 0 0 0 0 0 0 0 0 0 0 0 0 0 0 0 0 0 0 0 0 0 0 0 0 0 0 0 0 0 0 0 0 0 0 0 0 0 0 0 0 0 0 0 0 0 0 0 0 0 0 0 0 0 0 0 0 0 0 0 0 0 0 0 0 0 0 0 0 0 0 0 0.297824077820906 0 0 0.0207432290377171 0.101483482954739 0.042470717604525 0 0 0 0 0 0.00824966830082732 0 0 0 0 0 0 0 0 0 0 0 0 0.137522574582625 0 0 0 0 0 0 0 0
0 0 0 0 0 0 0 0 0 0 0 0 0 0 0 0 0 0 0 0 0 0 0 0 0 0 0 0 0 0 0.00236581888101328 0 0 0 0 0 0 0 0 0 0 0 0 0 0 0 0 0 0 0 0 0 0 0 0 0 0 0 0 0 0 0 0 0 0 0 0 0 0 0 0 0 0 0 0 0 0 0 0 0 0 0 0 0 0 0 0 0 0 0 0 0 0 0 0 0 0 0 0 0 0 0 0 0 0 0 0 0 0 0 0 0 0 0 0 0 0 0 0 0 0 0 0 0 0 0 0 0 0 0 0 0 0 0 0 0 0 0 0 0 0 0 0 0 0 0 0 0 0 0 0.0836909524034199 0 0.0275208576275536 0 0 0 0 0.00778474861347764 0 0 0 0 0 0 0 0 0.00798672358515837 0 0.0275283142592102 0 0 0 0 0 0 0 0 0 0 0 0.0015611185813489 0 0 0 0.0384319141429482 0.0269941080395045 0 0 0 0 0 0 0 0 0 0 0 0 0 0 0 0 0 0 0 0 0 0 0 0 0 0.00439181671579369 0 0 0 0 0 0 0 0 0 0 0 0 0 0 0 0 0 0 0 0 0 0 0 0 0 0 0 0 0 0 0 0 0 0 0 0 0 0 0 0 0 0 0 0 0 0 0 0 0 0 0 0 0 0 0 0 0 0 0 0 0 0 0 0.131428583702827 0 0.0157782700306804 0.0185385867418335 0.305277338821301 0.199765897777229 0 0 0 0 0.016086858645226 0.0109488722434718 0 0 0 0 0 0 0 0 0 0 0 0 0.0739192191880036 0 0 0 0 0 0 0 0
0 0 0 0 0 0 0 0 0 0 0 0 0 0 0 0 0 0 0 0 0 0 0 0 0 0 0 0 0 0 0 0 0 0 0 0 0 0 0 0 0 0 0 0 0 0 0 0 0 0 0 0 0 0 0 0 0 0 0 0 0 0 0 0 0 0 0 0 0 0 0 0 0 0 0 0 0 0 0 0 0 0 0 0 0 0 0 0 0 0 0 0 0 0 0 0 0 0 0 0 0 0 0 0 0 0 0 0 0 0 0 0 0 0 0 0 0 0 0 0 0 0 0 0 0 0 0 0 0 0 0 0 0 0 0 0 0 0 0 0 0 0 0 0 0 0 0 0 0.10013297226799 0 0.0847564580580692 0.0268471039515781 0 0 0 0 0 0 0 0 0 0 0 0 0 0 0 0.409071118932753 0.0170197138584268 0 0 0 0 0 0 0 0 0 0 0 0 0 0 0 0.0126533049656317 0 0 0 0 0 0 0 0 0 0 0 0 0 0 0 0 0 0 0 0 0 0 0 0 0 0 0 0 0 0 0 0 0 0 0 0 0 0 0 0 0 0 0 0 0 0 0 0 0 0 0 0 0 0 0 0 0 0 0 0 0 0 0 0 0 0 0.00335354682440948 0 0 0 0.0172204841031081 0.0113435977084636 0 0 0 0 0 0 0.0791186891543476 0.0082667395064947 0 0.0101933800714746 0 0.0189209394299041 0 0 0 0 0 0 0.108478335112356 0 0 0 0.013591394816532 0.0175474499839517 0 0 0 0 0 0 0 0 0 0 0 0 0 0 0 0 0 0 0.0614847712545085 0 0 0 0 0 0 0 0
0 0 0 0 0 0 0 0 0 0 0 0 0 0 0 0 0 0 0 0 0 0 0 0 0 0 0 0 0 0 0 0 0 0 0 0 0 0 0 0 0 0 0 0 0 0 0 0 0 0 0 0 0 0 0 0 0 0 0 0 0 0 0 0 0 0 0 0 0 0 0 0 0 0 0 0 0 0 0 0 0 0 0 0 0 0 0 0 0 0 0 0 0 0 0 0 0 0 0 0 0 0 0 0 0 0 0 0 0 0 0 0 0 0 0 0 0 0 0 0 0 0 0 0 0 0 0 0 0 0 0 0 0 0 0 0 0 0 0 0 0 0 0 0 0 0 0 0.0149919316029044 0.0240267077679827 0.0264863904726837 0.00197619793744003 0 0 0 0.0101907394765652 0.065124931447663 0.310435250709257 0.0280444786041786 0 0 0 0 0 0.00810062659052836 0 0 0.0326523127161442 0.102063622989747 0 0.00098279948171879 0.0691811280471282 0.00183972915382963 0 0.00178437155784487 0.00352810859395962 0.169312119145041 0 0 0 0 0 0 0 0 0.0215736772702247 0.000463890958874468 0 0.0120593943841319 0 0 0 0 0 0 0 0 0 0.000731594986544796 0 0 0 0.000841423976844864 0.00345561119508809 0 0 0 0 0.00385979967065968 0 0 0.0363673600510298 0.0131754234997728 0 0 0 0 0.00834604909043637 0 0 0 0 0 0 0 0 0 0 0 0 0 0 0 0 0 0 0 0 0 0 0 0 0 0 0 0 0 0 0 0 0 0 0 0 0 0 0 0 0 0 0 0 0 0 0 0 0 0 0 0 0 0 0.0143522849780476 0 0 0.00191149311401585 0 0 0 0 0 0.00174426506932811 0 0 0.00240108049398963 0 0 0.0065198866905185 0 0 0 0 0 0 0 0 0 0 0.00147531827587689 0 0 0 0 0 0 0 0 0 0
0 0 0 0 0 0 0 0 0 0 0 0 0 0 0 0 0 0 0 0 0 0 0 0 0 0 0 0 0 0 0 0 0 0 0 0 0 0 0 0 0 0 0 0 0 0 0 0 0 0 0 0 0 0 0 0 0 0 0 0 0 0 0 0 0 0 0 0 0 0 0 0 0 0 0 0 0 0 0 0 0 0 0 0 0 0 0 0 0 0 0 0 0 0 0 0 0 0 0 0 0 0 0 0 0 0 0 0 0 0 0 0 0 0 0 0 0 0 0 0 0 0 0 0 0 0 0 0 0 0 0 0 0 0 0 0 0 0 0 0 0 0 0 0 0 0 0 0.205946355954332 0.0574741872999511 0 0 0 0 0.218043471746922 0 0 0 0 0 0 0 0 0 0 0 0 0 0.0314171897049706 0.158238366241677 0 0.0382631162883157 0 0 0 0.0806072066085765 0.063796266437053 0 0 0 0 0 0 0 0 0 0 0 0.0293038844853409 0 0 0 0 0 0 0 0 0 0 0 0 0 0 0 0 0 0 0 0 0 0 0 0 0 0 0 0 0 0 0 0 0 0 0 0 0 0 0 0 0 0 0.0154206550763494 0 0 0 0 0 0 0 0 0 0 0 0 0 0 0 0 0 0 0 0 0 0 0 0 0 0 0 0 0 0 0 0 0 0 0 0 0 0 0 0 0 0 0 0 0 0 0 0 0 0 0.0302836717809561 0 0.0427913190502144 0 0 0.0284143093253415 0 0 0 0 0 0 0 0 0 0 0 0 0 0 0 0 0 0 0 0 0
0 0 0 0 0 0 0 0 0 0 0 0 0 0 0 0 0 0 0 0 0 0 0 0 0 0 0 0 0 0 0 0 0 0 0 0 0 0 0 0 0 0 0 0 0 0 0 0 0 0 0 0 0 0 0 0 0 0 0 0 0 0 0 0 0 0 0 0 0 0 0 0 0 0 0 0 0 0 0 0 0 0 0 0 0 0 0 0 0 0 0 0 0 0 0 0 0 0 0 0 0 0 0 0 0 0 0 0 0 0 0 0 0 0 0 0 0 0 0 0 0 0 0 0 0 0 0 0 0 0 0 0 0 0 0 0 0 0 0 0 0 0 0 0 0 0 0 0 0 0 0 0 0 0.401911903302176 0 0 0.179603635470461 0 0 0 0 0 0 0.0109461060527272 0 0 0 0.0375436884220788 0 0 0.0352428691383744 0 0 0 0 0.326487025937408 0 0 0 0 0 0 0 0 0 0 0 0 0 0 0 0 0 0 0 0 0 0 0 0 0 0 0 0 0 0 0 0 0 0 0 0 0 0 0 0 0.00826477167677498 0 0 0 0 0 0 0 0 0 0 0 0 0 0 0 0 0 0 0 0 0 0 0 0 0 0 0 0 0 0 0 0 0 0 0 0 0 0 0 0 0 0 0 0 0 0 0 0 0 0 0 0 0 0 0 0 0 0 0 0 0 0 0 0 0 0 0 0 0 0 0 0 0 0 0 0 0 0 0 0 0 0 0 0 0 0 0 0 0 0 0
0 0 0 0 0 0 0 0 0 0 0 0 0 0 0 0 0 0 0 0 0 0 0 0 0 0 0 0 0 0 0 0 0 0 0 0 0 0 0 0 0 0 0 0 0 0 0 0 0 0 0 0 0 0 0 0 0 0 0 0 0 0 0 0 0 0 0 0 0 0 0 0 0 0 0 0 0 0 0 0 0 0 0 0 0 0 0 0 0 0 0 0 0 0 0 0 0 0 0 0 0 0 0 0 0 0 0 0 0 0 0 0 0 0 0 0 0 0 0 0 0 0 0 0 0 0 0 0 0 0 0 0 0 0 0 0 0 0 0 0 0 0 0 0 0 0 0 0.0142630002772069 0.00710560507637179 0.0996569838266212 0.00527721292574394 0 0 0.429000221674355 0 0.0402177731034808 0 0.0315481653136538 0 0 0 0 0 0 0 0 0.00765306250456177 0.188548577039347 0 0 0.0262758125235671 0 0 0 0 0.0838718870675254 0 0 0 0 0 0 0 0 0.0131750978264212 0.000633052165269588 0 0 0 0 0 0 0 0 0 0 0 0 0 0 0 0 0 0 0 0 0 0 0 0 0.0177298405450181 0.00247507496204168 0 0 0 0 0.00169568863090683 0 0 0 0 0 0 0 0 0 0 0 0 0 0 0 0 0 0 0 0 0 0 0 0 0 0 0 0 0 0 0 0 0 0 0 0 0 0 0 0 0 0 0 0 0 0 0 0 0 0 0 0.00934598618479279 0.00479992292433859 0 0.00884251115716487 0 0 0 0 0 0 0 0 0 0 0 0 0 0 0.00590944776166439 0 0 0 0 0 0 0 0 0 0 0.00197507650994722 0 0 0 0 0 0 0 0 0 0
0 0 0 0 0 0 0 0 0 0 0 0 0 0 0 0 0 0 0 0 0 0 0 0 0 0 0 0 0 0 0 0 0 0 0 0 0 0 0 0 0 0 0 0 0 0 0 0 0 0 0 0 0 0 0 0 0 0 0 0 0 0 0 0 0 0 0 0 0 0 0 0 0 0 0 0 0 0 0 0 0 0 0 0 0 0 0 0 0 0 0 0 0 0 0 0 0 0 0 0 0 0 0 0 0 0 0 0 0 0 0 0 0 0 0 0 0 0 0 0 0 0 0 0 0 0 0 0 0 0 0 0 0 0 0 0 0 0 0 0 0 0 0 0 0 0 0 0.0808255788339855 0 0.23987513540406 0 0.0125324056851378 0 0.220970119192397 0 0 0.179876240374812 0 0 0 0 0 0 0 0 0 0 0.0120887807051329 0.0249399982326338 0.0192805942263006 0 0 0 0 0 0 0 0 0 0 0 0 0 0 0 0 0 0 0 0 0 0 0 0 0 0 0 0.0603750179359459 0 0 0 0 0 0 0 0 0 0 0 0 0 0 0 0 0 0 0 0 0 0 0 0 0 0 0 0 0 0 0 0 0 0 0 0 0 0.0249327060955146 0 0 0 0 0 0 0 0 0 0 0 0 0 0 0 0 0 0 0 0 0 0 0 0 0 0 0 0 0 0 0 0 0 0 0 0 0 0 0 0 0 0.0243482594711484 0 0 0.018916576607308 0 0 0 0 0.0560249827287711 0.0250136045068526 0 0 0 0 0 0 0 0 0 0 0 0 0 0 0 0 0 0 0 0 0
0 0 0 0 0 0 0 0 0 0 0 0 0 0 0 0 0 0 0 0 0 0 0 0 0 0 0 0 0 0 0 0 0 0 0 0 0 0 0 0 0 0 0 0 0 0 0 0 0 0 0 0 0 0 0 0 0 0 0 0 0 0 0 0 0 0 0 0 0 0 0 0 0 0 0 0 0 0 0 0 0 0 0 0 0 0 0 0 0 0 0 0 0 0 0 0 0 0 0 0 0 0 0 0 0 0 0 0 0 0 0 0 0 0 0 0 0 0 0 0 0 0 0 0 0 0 0 0 0 0 0 0 0 0 0 0 0 0 0 0 0 0 0 0 0.00191912041857101 0 0 0 0 0 0 0 0 0 0 0 0 0 0 0 0.0581675804718629 0.00406827329140897 0.109590179590125 0 0 0 0 0 0 0 0 0 0 0 0 0 0 0 0.0225881083223787 0 0.0546091718400457 0 0.00331179652535617 0 0 0 0 0 0 0 0 0 0.00517994359917342 0.0111490263654808 0 0.0344047465057949 0 0 0.171213153755691 0 0 0 0 0 0 0 0 0 0 0 0 0 0 0 0 0 0 0 0 0 0 0 0 0 0 0 0 0 0 0 0 0 0 0 0 0 0 0 0 0 0 0 0 0 0 0 0 0.0363365319324122 0 0 0.00798532974576897 0.0300189501015842 0.0870147803722583 0.0297326541602107 0.182791313300051 0 0 0.0313697073449116 0 0 0 0 0 0 0 0 0 0 0 0 0 0 0 0.0702069974434113 0 0 0 0 0 0 0 0 0 0 0 0 0 0 0 0.00422851598252012 0 0.0110795250503532 0 0 0 0 0 0 0 0 0 0 0 0 0 0 0 0.0330345938806298
0 0 0 0 0 0 0 0 0 0 0 0 0 0 0 0 0 0 0 0 0 0 0 0 0 0 0 0 0 0 0 0 0 0 0 0 0 0 0 0 0 0 0 0 0 0 0 0 0 0 0 0 0 0 0 0 0 0 0 0 0 0 0 0 0 0 0 0 0 0 0 0 0 0 0 0 0 0 0 0 0 0 0 0 0 0 0 0 0 0 0 0 0 0 0 0 0 0 0 0 0 0 0 0 0 0 0 0 0 0 0 0 0 0 0 0 0 0 0 0 0 0 0 0 0 0 0 0 0 0 0 0 0 0 0 0 0 0 0 0 0 0 0 0 0 0 0 0 0 0 0 0 0 0 0 0 0 0 0 0 0.138566090284774 0.237227868132127 0.0688590668627135 0 0.0392088697323312 0 0 0 0 0.00778764730999476 0 0 0 0 0 0 0 0 0 0 0 0.373915910968638 0 0 0 0 0 0 0.00875779214920754 0 0 0 0 0.0135034967925607 0 0.0133525155221215 0 0 0 0 0 0 0 0 0 0 0 0 0 0.021144021104908 0 0 0 0 0 0 0 0 0 0 0 0 0 0 0.00415009308263061 0 0 0 0 0 0 0 0.00483481843202172 0 0 0 0 0 0.0188557918848847 0 0 0 0 0 0 0 0 0 0 0 0 0 0 0 0.027293771676558 0 0 0 0 0 0 0 0 0 0 0 0 0 0 0 0 0 0 0.0225422460645283 0 0 0 0 0 0 0 0 0 0 0 0 0 0 0 0 0 0 0 0 0 0 0 0 0 0 0 0 0 0 0 0 0 0
0 0 0 0 0 0 0 0 0 0 0 0 0 0 0 0 0 0 0 0 0 0 0 0 0 0 0 0 0 0 0 0 0 0 0 0 0 0 0 0 0 0 0 0 0 0 0 0 0 0 0 0 0 0 0 0 0 0 0 0 0 0 0 0 0 0 0 0 0 0 0 0 0 0 0 0 0 0 0 0 0 0 0 0 0 0 0 0 0 0 0 0 0 0 0 0 0 0 0 0 0 0 0 0 0 0 0 0 0 0 0 0 0 0 0 0 0 0 0 0 0 0 0 0 0 0 0 0 0 0 0 0 0 0 0 0 0 0 0 0 0 0 0 0 0 0 0 0 0 0 0 0 0 0 0 0 0 0 0.0999529364057785 0.0551159504810972 0 0.0509438479259189 0.31083620564337 0 0.0282289694529243 0 0 0 0 0 0 0 0 0 0 0 0 0 0.12971465344022 0 0.0958548481470814 0 0 0 0 0 0 0 0 0 0 0 0 0 0 0.0154505078873875 0.00313591630670581 0 0.00353180389039741 0 0 0 0 0 0 0 0 0 0 0 0 0 0 0 0 0 0 0 0 0 0 0 0 0 0 0 0 0 0 0 0 0 0 0 0 0 0 0 0 0 0 0 0 0 0 0 0 0.0217326593270361 0 0 0 0 0.0195558087601655 0 0.129589442670535 0 0 0 0 0 0 0 0 0 0 0 0 0 0 0 0 0 0 0.0264009283852147 0 0 0 0 0 0 0 0 0 0 0 0 0 0 0 0 0 0.00229407664935007 0 0 0 0 0 0 0 0 0 0 0 0 0.00305794217151204 0 0 0.0046035024553052
0 0 0 0 0 0 0 0 0 0 0 0 0 0 0 0 0 0 0 0 0 0 0 0 0 0 0 0 0 0 0 0 0 0 0 0 0 0 0 0 0 0 0 0 0 0 0 0 0 0 0 0 0 0 0 0 0 0 0 0 0 0 0 0 0 0 0 0 0 0 0 0 0 0 0 0 0 0 0 0 0 0 0 0 0 0 0 0 0 0 0 0 0 0 0 0 0 0 0 0 0 0 0 0 0 0 0 0 0 0 0 0 0 0 0 0 0 0 0 0 0 0 0 0 0 0 0 0 0 0 0 0 0 0 0 0 0 0 0 0 0 0 0 0 0 0 0 0 0 0 0 0 0 0 0 0 0 0 0.0197932963091976 0.267164956960207 0.144239827392155 0 0.285841868757015 0 0 0 0 0 0 0 0 0 0 0 0 0 0 0 0 0 0 0.0381514134044834 0 0 0 0 0 0 0 0 0 0 0 0.0164036788720401 0 0.0225471416156226 0 0 0 0 0 0 0 0 0 0 0 0 0 0 0 0 0 0 0.167703633672208 0 0 0 0 0 0 0 0 0 0 0 0 0 0 0 0 0 0 0 0 0 0 0 0 0 0 0 0 0 0 0 0 0 0 0 0 0 0 0 0 0 0 0 0 0 0 0 0 0 0 0 0 0 0 0 0 0 0 0.0381541830170717 0 0 0 0 0 0 0 0 0 0 0 0 0 0 0 0 0 0 0 0 0 0 0 0 0 0 0 0 0 0 0 0 0 0
0 0 0 0 0 0 0 0 0 0 0 0 0 0 0 0 0 0 0 0 0 0 0 0 0 0 0 0 0 0 0 0 0 0 0 0 0 0 0 0 0 0 0 0 0 0 0 0 0 0 0 0 0 0 0 0 0 0 0 0 0 0 0 0 0 0 0 0 0 0 0 0 0 0 0 0 0 0 0 0 0 0 0 0 0 0 0 0 0 0 0 0 0 0 0 0 0 0 0 0 0 0 0 0 0 0 0 0 0 0 0 0 0 0 0 0 0 0 0 0 0 0 0 0 0 0 0 0 0 0 0 0 0 0 0 0 0 0 0 0 0 0 0 0 0 0 0 0 0 0 0 0 0 0 0 0 0 0 0.1033923211515 0.0150377742154211 0.170660764840681 0.0554286731428337 0 0 0.00534048167470473 0 0 0 0 0 0 0 0 0 0 0 0 0 0.0984803248015755 0.00340384842309516 0.0792428554845431 0 0.00969340731071444 0 0 0 0 0 0 0 0 0 0.0101445302246888 0.0107209343099762 0 0.0680771195658646 0 0 0.042892093202793 0 0 0 0 0 0 0 0 0 0 0 0 0 0 0 0.0817945493172665 0 0 0 0 0 0 0 0 0 0 0 0 0 0 0 0 0 0 0 0 0 0 0 0 0 0 0 0 0 0 0 0 0.0265717419335996 0 0 0 0 0 0.00387151408351461 0.0324241846751978 0 0 0 0 0 0 0 0 0 0 0 0 0 0 0 0 0 0 0.165960841989887 0 0 0 0 0 0 0 0 0 0 0 0 0 0 0 0 0 0.00391602223835263 0 0 0 0 0 0 0 0 0 0 0 0 0.00299808077806403 0 0 0.00994793663572673
0 0 0 0 0 0 0 0 0 0 0 0 0 0 0 0 0 0 0 0 0 0 0 0 0 0 0 0 0 0 0 0 0 0 0 0 0 0 0 0 0 0 0 0 0 0 0 0 0 0 0 0 0 0 0 0 0 0 0 0 0 0 0 0 0 0 0 0 0 0 0 0 0 0 0 0 0 0 0 0 0 0 0 0 0 0 0 0 0 0 0 0 0 0 0 0 0 0 0 0 0 0 0 0 0 0 0 0 0 0 0 0 0 0 0 0 0 0 0 0 0 0 0 0 0 0 0 0 0 0 0 0 0 0 0 0 0 0 0 0 0 0 0 0 0 0 0 0 0 0 0 0 0 0.149658788311729 0 0.032768734786047 0 0 0 0 0 0 0 0 0 0 0 0 0 0 0 0 0 0 0 0.10930651861012 0 0 0 0 0 0 0 0 0 0 0 0 0 0 0 0 0 0 0 0 0 0 0 0 0.0932038837328735 0.0479366429303522 0 0 0 0 0 0 0 0.360879061157762 0 0 0 0 0 0 0 0 0 0 0 0 0 0.0467505288184955 0 0 0 0 0 0 0 0 0.0210625402806455 0 0 0 0 0 0.0186257488523891 0 0 0.0140329051032685 0 0 0 0 0.0228508099766778 0 0 0 0 0 0 0 0 0 0 0 0 0 0.0588136599121902 0 0 0 0 0 0 0 0 0.024110177527449 0 0 0 0 0 0 0 0 0 0 0 0 0 0 0 0 0 0 0 0 0 0 0 0 0 0 0 0 0 0 0 0 0 0 0 0 0 0
0 0 0 0 0 0 0 0 0 0 0 0 0 0 0 0 0 0 0 0 0 0 0 0 0 0 0 0 0 0 0 0 0 0 0 0 0 0 0 0 0 0 0 0 0 0 0 0 0 0 0 0 0 0 0 0 0 0 0 0 0 0 0 0 0 0 0 0 0 0 0 0 0 0 0 0 0 0 0 0 0 0 0 0 0 0 0 0 0 0 0 0 0 0 0 0 0 0 0 0 0 0 0 0 0 0 0 0 0 0 0 0 0 0 0 0 0 0 0 0 0 0 0 0 0 0 0 0 0 0 0 0 0 0 0 0 0 0 0 0 0 0 0 0 0 0 0 0 0 0 0 0 0 0 0 0 0 0 0 0.0569804199733964 0.1031373595042 0 0.0355385189778926 0 0 0 0 0 0 0 0 0 0 0 0 0 0 0 0 0 0 0 0 0 0 0 0 0 0 0 0 0 0 0 0 0 0 0 0 0 0.0200159023637897 0 0 0 0 0 0 0 0 0 0 0 0 0 0 0 0 0 0 0 0 0 0 0 0 0 0 0 0 0 0 0 0 0 0 0 0 0 0 0 0 0 0 0 0 0 0.0386344180764473 0 0 0 0 0 0.108365381356934 0 0.618270592181208 0 0 0 0 0.0190574075661325 0 0 0 0 0 0 0 0 0 0 0 0 0 0 0 0 0 0 0 0 0 0 0 0 0 0 0 0 0 0 0 0 0 0 0 0 0 0 0 0 0 0 0 0 0 0 0 0
0 0 0 0 0 0 0 0 0 0 0 0 0 0 0 0 0 0 0 0 0 0 0 0 0 0 0 0 0 0 0 0 0 0 0 0 0 0 0 0 0 0 0 0 0 0 0 0 0 0 0 0 0 0 0 0 0 0 0 0 0 0 0 0 0 0 0 0 0 0 0 0 0 0 0 0 0 0 0 0 0 0 0 0 0 0 0 0 0 0 0 0 0 0 0 0 0 0 0 0 0 0 0 0 0 0 0 0 0 0 0 0 0 0 0 0 0 0 0 0 0 0 0 0 0 0 0 0 0 0 0 0 0 0 0 0 0 0 0 0 0 0 0 0 0 0 0 0 0 0 0 0 0 0 0 0 0 0 0 0 0 0 0 0 0 0 0 0 0 0 0 0 0 0 0 0 0 0 0 0 0 0 0 0 0 0 0 0 0 0 0 0 0 0 0 0 0 0 0 0.0837560400960689 0.206860626555794 0 0 0 0 0 0 0 0 0 0 0 0 0 0 0 0 0 0 0 0 0 0 0 0 0 0 0 0 0 0 0 0 0 0 0 0 0 0 0 0 0 0 0 0 0 0 0 0 0 0 0 0 0 0 0 0 0 0 0 0 0.0586877842867648 0 0 0.0245040525846565 0 0.0161307013467193 0 0 0.114316086893735 0.293623813302818 0.12449448678544 0.077626408148003 0 0 0 0 0 0 0 0 0 0 0 0 0 0 0 0 0 0 0 0 0 0 0 0 0 0 0 0 0 0 0 0 0 0 0
0 0 0 0 0 0 0 0 0 0 0 0 0 0 0 0 0 0 0 0 0 0 0 0 0 0 0 0 0 0 0 0 0 0 0 0 0 0 0 0 0 0 0 0 0 0 0 0 0 0 0 0 0 0 0 0 0 0 0 0 0 0 0 0 0 0 0 0 0 0 0 0 0 0 0 0 0 0 0 0 0 0 0 0 0 0 0 0 0 0 0 0 0 0 0 0 0 0 0 0 0 0 0 0 0 0 0 0 0 0 0 0 0 0 0 0 0 0 0 0 0 0 0 0 0 0 0 0 0 0 0 0 0 0 0 0 0 0 0 0 0 0 0 0 0 0 0 0 0 0 0.0122853717238031 0.0110189116546436 0 0.220485646229781 0 0 0.0373951387594865 0 0 0 0 0 0 0 0 0 0 0.132497961403226 0 0 0.0671605352153642 0 0 0 0 0.0216519114723995 0 0 0 0 0 0 0 0 0.213404212540703 0.00989528152544667 0 0 0 0 0 0 0 0 0 0 0 0 0 0 0 0 0 0 0 0 0 0 0 0 0 0.138239684530021 0 0 0 0 0 0 0 0 0 0 0 0 0 0 0 0 0 0 0 0 0 0 0 0 0 0 0 0 0 0 0 0 0 0 0 0 0 0 0 0 0 0 0 0 0 0 0 0 0 0 0 0 0 0 0 0 0 0 0 0 0 0 0 0 0 0.0145472745388572 0.0119437117958871 0.043631719819753 0.0541141068962557 0 0 0 0 0 0.0117285318943719 0 0 0 0 0 0 0 0 0 0 0 0 0 0 0 0 0 0 0 0 0
0 0 0 0 0 0 0 0 0 0 0 0 0 0 0 0 0 0 0 0 0 0 0 0 0 0 0 0 0 0 0 0 0 0 0 0 0 0 0 0 0 0 0 0 0 0 0 0 0 0 0 0 0 0 0 0 0 0 0 0 0 0 0 0 0 0 0 0 0 0 0 0 0 0 0 0 0 0 0 0 0 0 0 0 0 0 0 0 0 0 0 0 0 0 0 0 0 0 0 0 0 0 0 0 0 0 0 0 0 0 0 0 0 0 0 0 0 0 0 0 0 0 0 0 0 0 0 0 0 0 0 0 0 0 0 0 0 0 0 0 0 0 0 0 0 0 0 0.0136250586854043 0.100590561881457 0.0469432401913801 0.00463921855632062 0 0.122532013147275 0.145966615815882 0.00209996716301639 0.00870033361470431 0.195127882554775 0.0021942134769065 0 0 0 0 0 0 0 0 0.0280624367973284 0 0.0130962714387855 0 0.0250341859112015 0 0 0 0 0.0626216936149893 0 0 0 0 0 0 0 0 0.0378625454791786 0 0 0 0 0 0 0 0 0 0 0 0 0 0 0 0 0 0.0052772316696275 0 0 0 0 0.00782553363200019 0 0 0.024036652078809 0.00254556953851641 0 0 0 0 0.00531396542228676 0.00305861963259528 0 0 0 0 0 0 0 0 0 0 0 0 0 0 0 0 0 0 0 0 0 0 0 0 0 0 0 0 0 0 0 0 0 0.006567239166689 0 0 0 0.0115900478491442 0.0172574889958696 0.00547396414575366 0 0 0 0.00656446505652033 0.00290833520446161 0.028030841592414 0.00466465255698161 0 0.00975258249504648 0.00472866697669677 0.0136176626476058 0 0 0.0150013690332467 0 0 0.00207367289788889 0 0 0 0.00800375911602867 0 0.00206975573474464 0 0 0 0 0 0.00454168622846811 0 0 0 0 0 0 0 0 0 0 0 0 0 0 0 0 0 0 0 0 0
0 0 0 0 0 0 0 0 0 0 0 0 0 0 0 0 0 0 0 0 0 0 0 0 0 0 0 0 0 0 0 0 0 0 0 0 0 0 0 0 0 0 0 0 0 0 0 0 0 0 0 0 0 0 0 0 0 0 0 0 0 0 0 0 0 0 0 0 0 0 0 0 0 0 0 0 0 0 0 0 0 0 0 0 0 0 0 0 0 0 0 0 0 0 0 0 0 0 0 0 0 0 0 0 0 0 0 0 0 0 0 0 0 0 0 0 0 0 0 0 0 0 0 0 0 0 0 0 0 0 0 0 0 0 0 0 0 0 0 0 0 0 0 0 0 0 0 0.0454152144589568 0.0389715855855441 0 0.0119169741487177 0.0292833263751854 0.0185591278677934 0 0.0385045027457611 0 0 0.0164796262042555 0 0 0 0 0 0 0 0 0 0.0476762652564921 0 0.0944479930117454 0 0.0479321516139243 0 0 0.00725124036717094 0 0 0 0 0 0 0 0 0 0.00802616088356409 0 0 0 0 0 0 0 0 0 0 0 0 0.0439450905407168 0.00560023252443513 0 0 0 0 0 0 0 0 0 0 0 0 0 0 0 0 0 0 0 0 0 0 0 0 0 0 0 0 0 0 0 0 0 0 0 0 0.0317750712670441 0 0 0 0 0 0 0 0 0 0 0 0 0 0 0.0051603087451874 0.0085517942211409 0 0.00401016509799378 0 0 0.0304799662302802 0.0214912952596533 0 0.00792768836596767 0 0 0 0 0 0 0 0 0 0 0 0 0 0 0 0.0117152350588752 0.0113656746205057 0.0487770769776901 0 0.0737949210336202 0.116219084995306 0 0 0 0.0275856102669867 0.0346214167299814 0.0503492909378754 0 0 0 0 0 0 0 0 0.0110349589665878 0.00619081477859473 0.0378606493651488 0 0.00707948549729756 0 0 0 0 0 0 0 0
0 0 0 0 0 0 0 0 0 0 0 0 0 0 0 0 0 0 0 0 0 0 0 0 0 0 0 0 0 0 0 0 0 0 0 0 0 0 0 0 0 0 0 0 0 0 0 0 0 0 0 0 0 0 0 0 0 0 0 0 0 0 0 0 0 0 0 0 0 0 0 0 0 0 0 0 0 0 0 0 0 0 0 0 0 0 0 0 0 0 0 0 0 0 0 0 0 0 0 0 0 0 0 0 0 0 0 0 0 0 0 0 0 0 0 0 0 0 0 0 0 0 0 0 0 0 0 0 0 0 0 0 0 0 0 0 0 0 0 0 0 0 0 0 0 0 0 0 0.00466081182689068 0 0 0 0 0.0104344672257838 0 0 0 0.0259800268390024 0 0.00873489789926136 0 0 0 0 0 0 0 0 0.192602081404729 0 0 0.0756397774131313 0 0 0 0 0 0 0 0 0 0.0114990333529092 0 0 0 0 0 0 0 0.0200334557969685 0 0 0 0 0 0 0 0.150277046299952 0 0 0 0 0 0 0.00423212040969099 0 0 0 0 0 0 0 0 0 0 0 0 0 0 0 0 0 0 0 0.052469226692363 0 0 0 0 0 0 0 0 0 0 0.112752303614727 0 0 0 0 0 0 0 0 0 0 0 0 0 0 0 0 0 0 0 0 0 0 0 0 0 0 0 0 0 0 0 0 0 0 0 0 0 0 0 0 0.0180673698458322 0 0 0.0175426118182796 0.104861457898379 0 0 0 0.0443853908066157 0.0122544187171988 0.103008363027053 0 0 0 0 0 0 0 0 0 0.0172631893131507 0.0133019497980817 0 0 0 0 0 0 0 0 0 0
0 0 0 0 0 0 0 0 0 0 0 0 0 0 0 0 0 0 0 0 0 0 0 0 0 0 0 0 0 0 0 0 0 0 0 0 0 0 0 0 0 0 0 0 0 0 0 0 0 0 0 0 0 0 0 0 0 0 0 0 0 0 0 0 0 0 0 0 0 0 0 0 0 0 0 0 0 0 0 0 0 0 0 0 0 0 0 0 0 0 0 0 0 0 0 0 0 0 0 0 0 0 0 0 0 0 0 0 0 0 0 0 0 0 0 0 0 0 0 0 0 0 0 0 0 0 0 0 0 0 0 0 0 0 0 0 0 0 0 0 0 0 0 0 0 0 0 0 0.0196158267391061 0 0 0 0 0.207349929737711 0.00535993103467449 0.0171160647608389 0.0569883288719967 0 0 0 0 0 0 0 0 0 0.0298101407844247 0.0524646968564066 0 0 0 0 0.00971896031363613 0 0.0292694758529106 0.333325030963303 0 0 0 0 0 0.0391621970953181 0 0 0.0299520597143198 0 0 0.0124409223718605 0 0 0 0 0 0 0 0 0.00390038026789856 0 0 0 0 0 0.0048437275060881 0 0 0 0 0 0 0 0.103875014387662 0.0116823953940404 0 0 0 0 0.0048900045296624 0 0 0 0 0 0.00433679300336793 0.00337757011280555 0 0 0 0 0 0 0 0 0 0 0 0 0 0 0.00223112753844894 0 0 0 0 0 0 0 0 0 0 0 0 0 0 0 0 0 0 0 0 0 0 0 0 0 0 0 0 0 0 0 0 0 0 0 0.00226091857702922 0 0 0 0 0 0 0.0117727226865466 0 0.00425578089994399 0 0 0 0 0 0 0 0 0 0 0 0 0 0 0 0 0 0 0 0 0 0 0 0
0 0 0 0 0 0 0 0 0 0 0 0 0 0 0 0 0 0 0 0 0 0 0 0 0 0 0 0 0 0 0 0 0 0 0 0 0 0 0 0 0 0 0 0 0 0 0 0 0 0 0 0 0 0 0 0 0 0 0 0 0 0 0 0 0 0 0 0 0 0 0 0 0 0 0 0 0 0 0 0 0 0 0 0 0 0 0 0 0 0 0 0 0 0 0 0 0 0 0 0 0 0 0 0 0 0 0 0 0 0 0 0 0 0 0 0 0 0 0 0 0 0 0 0 0 0 0 0 0 0 0 0 0 0 0 0 0 0 0 0 0 0 0 0 0 0 0 0.0828954866250889 0.182449766388715 0 0 0 0 0.0695773925567538 0 0 0 0 0 0 0 0 0 0 0 0 0 0 0.348180195651317 0.269438182573704 0 0 0 0 0 0 0 0 0 0 0 0 0 0 0 0 0 0 0 0 0 0 0 0 0 0 0 0 0 0 0 0 0 0 0 0 0 0 0 0 0 0 0 0 0 0 0 0 0 0 0 0 0 0 0 0 0 0 0 0 0 0 0 0 0 0.0474589762044212 0 0 0 0 0 0 0 0 0 0 0 0 0 0 0 0 0 0 0 0 0 0 0 0 0 0 0 0 0 0 0 0 0 0 0 0 0 0 0 0 0 0 0 0 0 0 0 0 0 0 0 0 0 0 0 0 0 0 0 0 0 0 0 0 0 0 0 0 0 0 0 0
0 0 0 0 0 0 0 0 0 0 0 0 0 0 0 0 0 0 0 0 0 0 0 0 0 0 0 0 0 0 0 0 0 0 0 0 0 0 0 0 0 0 0 0 0 0 0 0 0 0 0 0 0 0 0 0 0 0 0 0 0 0 0 0 0 0 0 0 0 0 0 0 0 0 0 0 0 0 0 0 0 0 0 0 0 0 0 0 0 0 0 0 0 0 0 0 0 0 0 0 0 0 0 0 0 0 0 0 0 0 0 0 0 0 0 0 0 0 0 0 0 0 0 0 0 0 0 0 0 0 0 0 0 0 0 0 0 0 0 0 0 0 0 0 0 0 0 0 0 0 0 0 0 0 0 0 0 0 0 0 0 0 0 0 0 0 0 0 0 0 1 0 0 0 0 0 0 0 0 0 0 0 0 0 0 0 0 0 0 0 0 0 0 0 0 0 0 0 0 0 0 0 0 0 0 0 0 0 0 0 0 0 0 0 0 0 0 0 0 0 0 0 0 0 0 0 0 0 0 0 0 0 0 0 0 0 0 0 0 0 0 0 0 0 0 0 0 0 0 0 0 0 0 0 0 0 0 0 0 0 0 0 0 0 0 0 0 0 0 0 0 0 0 0 0 0 0 0 0 0 0 0 0 0 0 0 0 0 0 0 0 0 0 0 0 0 0 0 0 0 0 0 0 0 0 0 0 0
0 0 0 0 0 0 0 0 0 0 0 0 0 0 0 0 0 0 0 0 0 0 0 0 0 0 0 0 0 0 0 0 0 0 0 0 0 0 0 0 0 0 0 0 0 0 0 0 0 0 0 0 0 0 0 0 0 0 0 0 0 0 0 0 0 0 0 0 0 0 0 0 0 0 0 0 0 0 0 0 0 0 0 0 0 0 0 0 0 0 0 0 0 0 0 0 0 0 0 0 0 0 0 0 0 0 0 0 0 0 0 0 0 0 0 0 0 0 0 0 0 0 0 0 0 0 0 0 0 0 0 0 0 0 0 0 0 0 0 0 0 0 0 0 0 0 0 0 0 0 0 0 0 0.136445506068448 0 0 0 0 0 0 0 0 0 0 0 0 0 0 0 0 0 0 0 0 0.149638379482068 0 0 0 0 0 0 0 0 0 0 0 0 0 0 0 0 0 0 0 0 0 0 0 0 0 0 0 0 0 0 0 0 0 0 0 0 0 0 0 0 0 0 0 0 0 0 0 0 0 0 0 0 0 0 0 0 0 0 0.0801343937508715 0 0 0 0 0 0 0 0 0 0 0 0 0 0 0 0 0 0 0 0 0 0 0 0 0 0 0 0 0 0 0 0 0 0 0 0 0 0 0 0 0.0810671941999421 0 0 0 0 0 0 0 0 0.552714526498671 0 0 0 0 0 0 0 0 0 0 0 0 0 0 0 0 0 0 0 0 0 0 0 0
0 0 0 0 0 0 0 0 0 0 0 0 0 0.00292521346420734 0.0051812568558695 0.00508152687025319 0 0 0 0 0 0 0 0 0 0 0 0 0 0 0 0 0 0 0 0 0 0 0 0 0 0 0 0 0 0 0 0 0 0 0 0 0 0 0 0 0 0 0 0 0 0 0 0 0 0 0 0 0 0 0 0 0 0 0 0 0 0 0 0 0 0 0 0 0 0 0 0 0 0 0 0 0 0 0 0 0 0 0 0 0 0 0 0 0 0 0 0 0 0 0 0 0 0 0 0 0 0 0 0 0 0 0 0 0 0 0 0 0 0 0 0 0 0 0 0 0 0 0 0 0 0 0 0 0 0 0 0.00709038787563505 0.00603244170767467 0 0 0 0 0.0178075175937228 0.0190150696255174 0 0 0 0 0 0 0 0 0 0 0 0 0 0.00702969724803773 0 0.0492901488865436 0 0 0.00987712363591679 0 0.0146092516369836 0 0 0 0 0.00182137731626215 0.00428937816384239 0 0 0 0 0 0 0 0 0 0 0 0 0.00973569064488606 0.0083312576818008 0 0 0 0 0 0 0 0 0.163572788194627 0 0 0 0 0 0.0191280713242018 0 0 0 0 0 0.00365234082892568 0 0 0 0 0 0 0 0 0 0 0 0 0 0 0 0 0 0 0 0 0 0.0146390890940175 0 0 0 0 0 0 0 0 0.0029333760988222 0 0 0 0 0 0 0 0 0 0 0 0 0 0 0 0 0 0 0 0 0 0 0 0 0 0 0.0106128266503161 0 0 0 0 0 0 0.424657879244305 0.00791709693007079 0.184769192427561 0 0 0 0 0 0 0 0 0 0 0 0 0 0 0 0 0 0 0 0 0 0 0 0
0 0 0 0 0 0 0 0 0 0 0 0 0 0 0 0 0 0 0 0 0 0 0 0 0 0 0 0 0 0 0 0 0 0 0 0 0 0 0 0 0 0 0 0 0 0 0 0 0 0 0 0 0 0 0 0 0 0 0 0 0 0 0 0 0 0 0 0 0 0 0 0 0 0 0 0 0 0 0 0 0 0 0 0 0 0 0 0 0 0 0 0 0 0 0 0 0 0 0 0 0 0 0 0 0 0 0 0 0 0 0 0 0 0 0 0 0 0 0 0 0 0 0 0 0 0 0 0 0 0 0 0 0 0 0 0 0 0 0 0 0 0 0 0 0 0 0 0 0 0 0.00337715620221011 0 0 0.338253612050632 0.0059567897470312 0.105690690600196 0.121250719946892 0 0 0 0 0 0 0.0118199829018152 0 0 0.00640596063382657 0.0874775573925054 0 0 0.222180567774458 0 0 0 0.00578257040404455 0 0 0 0 0 0 0.022122673817331 0 0 0.01097793242031 0 0 0 0 0 0 0 0 0 0 0 0.00226811852706432 0 0 0 0 0 0 0 0 0 0 0.003443012182799 0 0 0.0437736734698342 0 0 0 0 0 0.0041324698033635 0 0 0 0 0 0.00348981183445149 0 0 0 0 0 0 0 0 0 0 0 0 0 0 0 0.001596700291235 0 0 0 0 0 0 0 0 0 0 0 0 0 0 0 0 0 0 0 0 0 0 0 0 0 0 0 0 0 0 0 0 0 0 0 0 0 0 0 0 0 0 0 0 0 0 0 0 0 0 0 0 0 0 0 0 0 0 0 0 0 0 0 0 0 0 0 0 0
0 0 0 0 0 0 0 0 0 0 0 0 0 0 0 0 0 0 0 0 0 0 0 0 0 0 0 0 0 0 0 0 0 0 0 0 0 0 0 0 0 0 0 0 0 0 0 0 0 0 0 0 0 0 0 0 0 0 0 0 0 0 0 0 0 0 0 0 0 0 0 0 0 0 0 0 0 0 0 0 0 0 0 0 0 0 0 0 0 0 0 0 0 0 0 0 0 0 0 0 0 0 0 0 0 0 0 0 0 0 0 0 0 0 0 0 0 0 0 0 0 0 0 0 0 0 0 0 0 0 0 0 0 0 0 0 0 0 0 0 0 0 0 0 0 0 0 0 0 0 0 0 0 0 0 0 0 0 0 0 0 0 0 0 0 0 0 0 0 0 0 0 0 0 0 0 0 0 0 0 0 0 0 0 0 0 0 0 0 0 0 0 0 0 0 0 0 0 0 0 0 0 0 0.272216345917123 0 0 0 0 0 0 0 0 0 0 0 0 0 0 0 0 0 0.618848214590892 0.108935439491985 0 0 0 0 0 0 0 0 0 0 0 0 0 0 0 0 0 0 0 0 0 0 0 0 0 0 0 0 0 0 0 0 0 0 0 0 0 0 0 0 0 0 0 0 0 0 0 0 0 0 0 0 0 0 0 0 0 0 0 0 0 0 0 0 0 0 0 0 0 0 0 0 0 0 0 0 0 0 0 0 0 0 0 0 0
0 0 0 0 0 0 0 0 0 0 0 0 0 0.115173559168435 0 0.150440918391177 0 0 0 0 0 0 0 0 0 0 0 0 0 0 0 0 0 0 0 0 0 0 0 0 0 0 0 0 0 0 0 0 0 0 0 0 0 0 0 0 0 0 0 0 0 0 0 0 0 0 0 0 0 0 0 0 0 0 0 0 0 0 0 0.017433174143773 0 0 0 0 0 0 0 0 0 0 0 0 0 0 0 0 0 0 0.0234798850866122 0 0 0 0 0 0 0 0 0 0 0 0 0 0 0 0 0 0 0 0 0 0 0 0 0 0 0 0 0 0 0 0 0 0 0 0 0 0 0 0 0 0 0 0 0 0 0 0 0 0 0 0 0 0 0 0 0 0 0 0 0 0 0 0 0 0 0 0 0 0 0 0 0 0 0 0 0 0 0 0 0 0 0 0 0 0 0 0 0 0 0 0 0 0 0 0.0790268407140319 0 0 0 0 0 0 0 0 0 0 0 0 0 0 0 0 0 0 0 0 0 0 0 0 0 0 0.538447119093107 0.0759985034028644 0 0 0 0 0 0 0 0 0 0 0 0 0 0 0 0 0 0 0 0 0 0 0 0 0 0 0 0 0 0 0 0 0 0 0 0 0 0 0 0 0 0 0 0 0 0 0 0 0 0 0 0 0 0 0 0 0 0 0 0 0 0 0 0 0 0 0 0 0 0 0 0 0 0 0 0 0 0 0 0 0 0 0 0 0
0 0 0 0 0 0 0 0 0 0.00158906529787181 0 0 0.00230286082939127 0 0 0 0 0 0 0 0 0 0 0 0 0 0 0.105100783683762 0 0 0 0 0 0 0 0 0 0 0 0 0 0 0 0 0.00809483737487119 0 0 0 0 0 0 0 0 0 0 0 0 0 0 0 0 0 0 0 0 0 0 0 0 0 0 0 0 0 0 0 0 0 0 0 0 0 0 0 0 0 0 0 0 0 0 0 0 0 0 0 0 0 0 0 0 0 0 0 0 0 0.00528192859438747 0.00245379033008581 0 0 0.0176295908549678 0 0 0 0 0 0 0 0 0 0 0 0 0 0 0 0 0 0 0 0 0 0 0 0 0 0 0 0 0 0 0 0 0 0 0 0 0 0 0 0 0 0 0 0 0 0 0 0.0381400490481709 0 0.127460573196324 0 0.176252063821652 0 0 0 0 0 0 0 0 0 0 0 0 0 0 0 0 0.00333009902049643 0.239808768684527 0.00413718011962046 0.019737622928664 0 0 0 0 0 0 0 0 0 0 0 0 0 0 0 0.0104461653462953 0 0 0 0 0 0 0 0 0 0 0 0 0 0 0 0 0 0 0 0 0 0 0 0 0 0 0 0.000901105976059424 0 0 0 0 0 0 0 0 0 0 0 0 0 0 0 0 0 0 0 0 0.120938329339244 0 0 0.00182057084963042 0.00106772167911073 0 0.00620052637758951 0.0274929331989452 0 0 0 0 0 0 0 0 0 0 0 0 0 0 0 0 0 0 0 0 0 0 0 0 0 0.00137499774631773 0 0 0 0 0 0.00168451112790047 0 0 0.00258252577099723 0.00356251895640571 0.0225084493317394 0 0 0 0 0 0 0 0 0 0 0 0 0.0113626834124311 0 0 0.0367377471025409
0 0 0 0 0 0 0 0 0 0 0 0 0 0 0 0 0 0 0 0 0 0 0 0 0 0 0 0 0 0 0.00904959363677058 0 0 0 0 0 0 0 0 0 0 0 0 0 0 0 0 0 0 0 0 0 0 0 0 0 0 0 0 0 0 0 0 0 0 0 0 0 0 0 0 0 0 0 0 0 0 0 0 0 0 0 0 0 0 0 0 0 0 0 0 0 0 0.0120184753372441 0 0 0 0 0 0 0 0 0 0 0 0 0 0 0 0 0 0 0 0 0 0 0 0 0 0 0 0 0 0 0 0 0 0 0 0 0 0 0 0 0 0 0 0 0 0 0 0 0 0 0 0 0 0 0 0 0 0 0 0 0 0 0 0 0 0 0 0 0.00617288514215258 0 0 0 0 0 0 0 0 0 0 0 0 0 0 0 0.00337435206208811 0 0.0815464986299679 0 0 0 0 0 0.0791316571969984 0.0147216498796255 0 0 0 0 0 0 0 0 0 0 0.0130881633123739 0 0 0 0 0 0 0.226632562291481 0.00491660091976429 0 0 0 0 0 0 0 0 0 0 0 0 0 0 0 0 0 0 0 0 0 0 0 0 0 0 0 0 0 0 0 0.00293169799887936 0 0 0 0 0 0.00144837217163541 0 0 0.0123249441034796 0 0.00428277910350629 0 0 0 0 0 0 0 0 0 0 0 0 0 0 0 0 0 0 0 0 0 0 0 0.00504698678190773 0 0 0 0 0 0 0 0 0 0 0 0 0 0 0 0 0 0 0 0.0222022866395665 0 0.0086789213121086 0 0.0147534851700471 0.0637142839160947 0 0 0.0156129894785017 0.00576241196134448 0 0 0 0 0.392588402954462
0.0130165142182418 0 0 0 0 0.017660135563188 0 0 0 0 0.00685892881389277 0 0.00100894732633972 0 0 0 0 0 0 0 0 0 0 0 0 0.0116041075068742 0.00896097604598693 0.00916040657508476 0.0098649274178966 0.00119329054179044 0.0843029738721795 0 0 0 0 0 0 0 0 0 0 0 0 0 0 0 0 0 0 0 0.000768006619668201 0.00323163713311002 0 0.00893384615981975 0 0 0 0 0 0 0 0 0 0 0 0 0.0032873298916942 0 0 0 0 0 0 0 0 0 0 0 0 0.000326213137912376 0 0 0 0 0 0.00367917465383388 0 0 0 0 0 0 0 0.0272130641369968 0.00286408897395886 0 0 0.00256131088854595 0 0 0 0 0 0 0 0 0.00162782718748282 0 0 0 0.00332759155230016 0 0 0 0 0 0 0 0.000621185673108012 0 0 0 0 0 0 0 0 0.000584662642502007 0 0 0.00105438196937499 0 0 0.000747644239434626 0 0 0 0 0 0 0 0 0 0 0.00149676925513447 0 0 0 0 0 0.00270800897541072 0.000530744916427667 0 0 0 0 0 0 0.0414717427423574 0 0.0423629525201096 0 0.0637867045493803 0 0 0 0 0 0 0 0 0 0 0 0.00060046094210279 0 0 0 0.107857504833785 0.0361957336066282 0 0 0.0108774598133625 0 0 0 0.021144610791668 0.00340801948695939 0.0014063572646517 0 0 0 0.00165737569200407 0 0 0 0 0 0.0611780447027973 0 0 0 0 0 0 0 0 0 0 0 0 0 0 0 0 0 0 0 0 0 0 0 0 0 0 0 0.000313307104350143 0.000734984564359536 0 0 0 0 0.00192760612661228 0 0 0 0.000619370113802016 0 0.00116677161245104 0 0 0.000735446060197307 0 0 0 0.00064940017992575 0.000724661747444374 0.132722686250196 0 0 0 0 0 0.00137827934362094 0 0 0 0 0 0 0 0 0 0 0 0 0 0 0 0 0 0 0 0.0105029486109594 0 0.000521165182339277 0.000501324872381941 0.00057191911117474 0.00116795995308489 0.004629347737161 0.000915511160663191 0 0 0 0 0 0.000600402576925681 0 0 0.0142115760600568 0.00603891500697102 0.0177922716787372 0 0.00231675693383746 0 0 0 0 0.00432010945592428 0 0 0.00529911445688549 0.00411174681087134 0 0.00626622616469294 0 0.00519486265036488 0.152923665640013
0 0 0 0 0 0 0 0 0 0 0 0 0 0 0 0 0 0 0 0 0 0 0 0 0 0 0 0.00695520771536564 0 0 0 0 0 0 0 0 0 0 0 0 0 0 0 0 0 0 0 0 0 0 0 0 0 0 0 0 0 0 0 0 0 0 0 0 0 0 0 0 0 0 0 0 0 0 0 0 0 0 0 0 0 0 0 0 0 0 0 0 0 0 0 0 0 0 0 0 0 0 0 0 0 0 0 0 0 0 0 0 0 0 0.00262546173593665 0 0 0 0 0 0 0 0 0 0 0 0 0 0 0 0 0 0 0 0 0 0 0 0 0 0 0 0 0 0 0 0 0 0 0 0 0 0 0 0 0 0 0 0 0 0 0 0 0.3701254348849 0 0.0335329553163511 0 0 0 0 0 0 0 0.0101481005203783 0.122427669582092 0 0 0 0.00796272442458332 0.103755709815083 0 0 0.010477851729749 0 0 0 0 0.0274879334343304 0 0 0 0 0 0 0 0 0 0 0 0 0.014593014854133 0 0.00557254431602947 0 0 0.0201656091099075 0 0 0 0 0 0 0 0 0.0584487875546344 0 0 0 0.103186063292434 0 0 0 0 0 0 0 0 0 0.00580607015171403 0 0 0 0 0 0 0 0 0 0 0 0 0 0.0617601227801126 0 0 0.0111929580298274 0.0100138191017597 0 0 0 0 0.00291557444217976 0 0 0 0 0 0.00742184016730449 0 0 0 0 0 0 0 0 0 0 0 0 0 0 0 0 0 0 0 0 0 0 0 0 0 0 0 0 0 0 0 0 0 0 0 0.00342454704119393 0 0 0 0 0 0 0 0 0 0 0 0 0 0 0 0 0 0
0 0 0 0 0 0 0 0 0 0 0 0 0 0 0 0.00694324713997387 0 0 0 0 0 0 0 0 0 0 0 0 0 0 0 0 0 0 0 0 0 0 0 0 0 0 0 0 0 0 0 0 0 0 0 0 0 0 0 0 0 0 0 0 0 0 0 0 0 0 0 0 0 0 0 0 0 0 0 0 0 0 0 0 0 0 0 0 0 0 0 0 0 0 0 0 0 0 0 0 0 0 0 0 0 0 0 0 0 0 0 0 0 0 0 0 0 0 0 0 0 0 0 0 0 0 0 0 0 0 0 0 0.00346922943301105 0 0 0 0 0 0 0 0 0 0 0 0 0 0 0 0 0 0 0 0 0 0 0 0 0 0 0 0 0 0.0094226702682168 0 0 0 0.0292327830149586 0 0 0 0 0 0 0 0 0 0 0 0 0 0 0 0.0332585882260883 0 0.0407522075805569 0 0 0 0 0 0 0 0.0703912304311673 0 0 0 0.384259495431208 0 0 0 0 0 0.0208135199545442 0 0 0 0 0 0 0 0 0 0 0 0 0 0 0 0 0 0 0 0 0 0 0 0 0 0 0 0 0.067103695805912 0.0154980707064166 0 0 0 0.0847630468517209 0 0 0 0 0 0 0 0 0 0 0 0 0 0 0.0424215292506721 0 0 0 0 0 0 0 0 0 0 0 0 0 0 0 0 0 0 0 0 0 0 0 0 0 0.114035906748808 0.0466677378132034 0 0 0 0 0 0 0 0 0 0 0 0 0 0 0 0 0 0 0 0 0 0 0 0 0 0 0 0 0 0.00912526295202532 0 0 0.0218417783915166
0 0 0 0 0 0 0 0 0 0 0 0 0 0 0 0 0 0 0 0 0 0 0 0 0 0 0 0 0 0 0 0 0 0 0 0 0 0 0 0 0 0 0 0 0 0 0 0 0 0 0 0 0 0 0 0 0 0 0 0 0 0 0 0 0 0 0 0 0 0 0 0 0 0 0 0 0 0 0 0 0 0 0 0 0 0 0 0 0 0 0 0 0 0 0 0 0 0 0 0 0 0 0 0 0 0 0 0 0 0 0 0 0 0 0 0 0 0 0 0 0 0 0 0 0 0 0 0 0 0 0 0 0 0 0 0 0 0 0 0 0 0 0 0 0 0 0 0 0 0 0 0 0 0 0 0 0 0 0 0 0 0 0 0 0 0 0 0 0 0 0 0 0 0 0 0 0 0 0 0 0 0.198599807727151 0 0 0 0 0 0 0 0 0 0 0 0 0 0 0.693729229732865 0 0 0 0.107670962539985 0 0 0 0 0 0 0 0 0 0 0 0 0 0 0 0 0 0 0 0 0 0 0 0 0 0 0 0 0 0 0 0 0 0 0 0 0 0 0 0 0 0 0 0 0 0 0 0 0 0 0 0 0 0 0 0 0 0 0 0 0 0 0 0 0 0 0 0 0 0 0 0 0 0 0 0 0 0 0 0 0 0 0 0 0 0 0 0 0 0 0 0 0 0 0 0 0 0 0 0 0 0 0 0 0 0 0
0 0 0 0 0 0 0 0 0 0 0 0 0 0 0 0 0 0 0 0 0 0 0 0 0 0 0 0 0 0 0 0 0 0 0 0 0 0 0 0 0 0 0 0 0 0 0 0 0 0 0 0 0 0 0 0 0 0 0 0 0 0 0 0 0 0 0 0 0 0 0 0 0 0 0 0 0 0 0 0 0 0 0 0 0 0 0 0 0 0 0 0 0 0 0 0 0 0 0 0 0 0 0 0 0 0 0 0 0 0 0 0 0 0 0 0 0 0 0 0 0 0 0 0 0 0 0 0 0 0 0 0 0 0 0 0 0 0 0 0 0 0 0 0 0 0 0 0 0.0325949203332376 0.00732545350801825 0.037047892764468 0.0262977104240565 0.0088755324865375 0.0722514269416731 0 0 0.0319293158968971 0 0 0 0 0 0 0 0 0 0.105842201460763 0.0886644451054541 0.00516289144641724 0 0.0334682258178801 0 0 0 0 0.0184029906951899 0 0 0 0 0 0 0 0 0 0.010035838997904 0 0.10128307615488 0 0 0 0 0 0 0 0 0 0.00208683239284868 0 0 0 0 0 0.00218109519350398 0 0 0 0 0 0 0 0.0293864673285433 0 0 0 0 0.0168151796168213 0 0 0 0 0 0 0 0 0 0 0 0 0 0 0 0 0 0 0 0 0 0 0 0 0 0 0 0 0 0 0 0 0 0 0 0 0 0 0 0 0 0 0 0 0 0 0 0 0 0 0 0 0 0 0 0 0 0 0.0583578001112177 0.00600442641807816 0.0134163048908871 0.0220439217531935 0.0631111298093491 0.054542138100383 0 0 0 0 0.00300787197396337 0.0179262915666074 0 0 0 0 0 0 0 0 0 0 0 0 0.131938618811227 0 0 0 0 0 0 0 0
0 0 0 0 0 0 0 0 0 0 0 0 0 0 0 0 0 0 0 0 0 0 0 0 0 0 0 0 0 0 0 0 0 0 0 0 0 0 0 0 0 0 0 0 0 0 0 0 0 0 0 0 0 0 0 0 0 0 0 0 0 0 0 0 0 0 0 0 0 0 0 0 0 0 0 0 0 0 0 0 0 0 0 0 0 0 0 0 0 0 0 0 0 0 0 0 0 0 0 0 0 0 0 0 0 0 0 0 0 0 0 0 0 0 0 0 0 0 0 0 0 0 0 0 0 0 0 0 0 0 0 0 0 0 0 0 0 0 0 0 0 0 0 0 0 0 0 0 0 0 0 0.0689093005913365 0 0.0057959028359031 0 0 0.00572345405045431 0 0 0 0 0 0 0 0 0 0.0183090987829878 0 0 0 0 0 0 0 0 0 0 0 0 0 0 0 0 0 0.0374400674377645 0 0 0 0 0 0 0 0 0 0 0 0 0.0507080793243489 0 0 0 0 0 0 0 0 0 0 0 0 0 0 0 0 0 0 0 0 0 0 0 0 0 0 0 0 0 0 0 0 0 0 0 0.0357472687200099 0 0 0 0 0 0 0 0 0 0 0 0 0 0 0 0 0 0 0 0 0 0 0 0 0 0 0 0 0 0 0 0 0 0 0 0 0 0 0 0 0 0 0 0.081304070858394 0 0.291500054471668 0.229883326916295 0 0 0 0 0.117673880572425 0.0358523736083782 0 0 0 0 0 0 0 0 0 0 0 0 0.0211531218300336 0 0 0 0 0 0 0 0
0 0 0 0 0 0 0 0 0 0 0 0 0 0 0 0 0 0 0 0 0 0 0 0 0 0 0 0 0 0 0 0 0 0 0 0 0 0 0 0 0 0 0 0 0 0 0 0 0 0 0 0 0 0 0 0 0 0 0 0 0 0 0 0 0 0 0 0 0 0 0 0 0 0 0 0 0 0 0 0 0 0 0 0 0 0 0 0 0 0 0 0 0 0 0 0 0 0 0 0 0 0 0 0 0 0 0 0 0 0 0 0 0 0 0 0 0 0 0 0 0 0 0 0 0 0 0 0 0 0 0 0 0 0 0 0 0 0 0 0 0 0 0 0 0 0 0 0 0 0 0 0 0 0 0 0 0 0 0 0 0 0 0 0 0 0 0 0 0 0 0 0 0 0 0 0 0 0 0 0.326178912467943 0.196360102512371 0 0 0 0 0 0 0 0 0 0 0 0 0 0 0 0 0 0 0 0 0 0 0 0 0.0694756501583892 0 0 0 0 0 0 0 0 0 0 0 0 0 0 0 0 0 0 0 0 0 0 0 0 0 0 0 0 0 0 0 0 0 0 0 0 0 0 0 0 0 0.0177478434111747 0 0 0 0 0 0 0 0 0 0 0 0 0 0 0 0 0 0 0 0 0 0 0 0 0 0 0 0 0 0 0 0 0 0 0 0 0 0 0 0 0 0 0.0217115826315587 0.0141561453070747 0 0 0 0 0 0 0 0 0 0.0299198685746311 0 0 0 0 0 0.324449894936858
0 0 0 0 0 0 0 0 0 0 0 0 0 0 0 0 0 0 0 0 0 0 0 0 0 0 0 0 0 0 0 0 0 0 0 0 0 0 0 0 0 0 0 0 0 0 0 0 0 0 0 0 0 0 0 0 0 0 0 0 0 0 0 0 0 0 0 0 0 0 0 0 0 0 0 0 0 0 0 0 0 0 0 0 0 0 0 0 0 0 0 0 0 0 0 0 0 0 0 0 0 0 0 0 0 0 0 0 0 0 0 0 0 0 0 0 0 0 0 0 0 0 0 0 0 0 0 0 0 0 0 0 0 0 0 0 0 0 0 0 0 0 0 0 0 0 0 0 0.0411102044738721 0 0 0 0 0.0505057024344824 0.00573591519590248 0 0 0 0 0 0 0 0 0 0 0 0 0 0 0 0.0173840612793613 0 0 0 0 0 0 0 0 0.0164466401091427 0.00857769715448683 0 0 0 0.126657102771431 0 0 0 0 0.0055505772909166 0 0 0 0 0 0 0 0.00320347488314709 0 0 0 0 0 0.00562838912209767 0 0.0664821439288753 0.0177950336335764 0.0129290042628366 0.0569021558284697 0 0 0 0 0.0293073982441668 0 0 0.013464239450026 0.0304477586407281 0 0 0 0.0031208233549533 0 0 0 0 0 0 0 0 0 0 0 0.0294373341937151 0.00560583190648228 0.00288092246933388 0 0 0 0 0.00669850690096018 0 0 0 0 0 0 0.00961108795087183 0 0 0.0212384264446861 0 0 0 0 0 0 0 0 0 0 0.0139652732875013 0 0 0 0 0 0 0 0 0 0 0 0 0 0 0.0326520851370774 0.00635857497315755 0 0 0.0126849878420284 0 0 0 0 0.00438760709006565 0.0316881384861499 0 0 0 0 0 0.0565608837128847 0.0101917010810483 0 0 0 0.0411651130099049 0.00658928666876801 0.163335840496029 0 0 0 0 0 0 0 0.0337000762908638
0 0 0 0 0 0 0 0 0 0 0 0 0 0 0 0 0 0 0 0 0 0 0 0 0 0 0 0 0 0 0 0.0383378669609925 0 0 0 0 0 0 0 0 0 0 0 0 0 0 0 0.0685426869592304 0 0 0 0 0 0 0 0 0 0 0 0 0 0 0 0 0 0 0 0 0 0 0.00566956529803413 0 0 0 0 0.030639332234635 0.0430750346221352 0.0542320222453865 0 0 0 0 0 0 0 0 0 0 0 0 0 0 0 0 0 0 0 0 0 0 0 0 0 0 0 0 0 0 0 0 0 0 0 0 0 0 0 0 0 0 0 0 0 0 0 0 0 0 0 0 0 0 0 0 0 0 0 0 0 0 0 0 0 0 0 0 0 0 0 0 0 0 0 0 0 0 0 0 0 0.0048126359273953 0 0 0 0 0 0 0 0 0 0 0 0 0 0 0 0 0 0 0 0 0.00439634291967561 0 0.0587341656813435 0 0 0 0 0 0 0 0 0 0.0292950853018365 0 0 0.0245116690065546 0 0 0 0 0 0 0 0 0 0 0 0 0 0 0 0 0 0 0 0 0 0 0 0 0 0 0 0 0 0.00249589622366012 0.00089405237862452 0.120410932812537 0 0 0 0.182905388651113 0.285788528538677 0 0 0 0.00242026300476133 0 0.00223930876141469 0 0 0 0 0 0 0 0 0.00376427997953969 0 0 0 0 0 0 0 0 0 0 0 0 0 0 0 0 0 0 0 0 0 0 0 0 0 0.0271177423656158 0 0 0 0 0 0 0 0 0 0 0 0 0 0 0 0 0.00492989882701033 0 0 0 0 0 0 0.0047873012998269 0 0 0 0 0 0 0 0 0 0
0 0 0 0 0 0 0 0 0 0 0 0 0 0 0 0 0 0 0 0 0 0 0 0 0 0 0 0 0 0 0 0 0 0 0 0 0 0 0 0 0 0 0 0 0 0 0 0 0 0 0 0 0 0 0 0 0 0 0 0 0 0 0 0 0 0 0 0 0 0 0 0 0 0 0 0 0 0 0 0 0 0 0 0 0 0 0 0 0 0 0 0 0 0 0 0 0 0 0 0 0 0 0 0 0 0 0 0 0 0 0 0 0 0 0 0 0 0 0 0 0 0 0 0 0 0 0 0 0 0 0 0 0 0 0 0 0 0 0 0 0 0 0 0 0 0 0 0 0 0 0 0 0 0 0 0 0 0 0 0 0 0 0 0 0 0 0 0 0 0.0109535859990998 0 0 0 0 0 0 0 0 0 0 0 0 0 0 0 0 0 0.00769359016603441 0 0 0 0 0 0 0 0 0 0.0927776558592545 0 0 0 0 0 0.00637183423027414 0.00900770848953675 0 0 0.00504319919253709 0 0 0 0 0 0.090280549339766 0 0.00305368178772231 0.021981060909586 0 0 0 0 0 0 0 0 0.0223937090310572 0 0 0 0 0 0 0 0.114905908186242 0.224648001708383 0.0386873219855843 0 0 0.00806467780618369 0.0667675227329608 0.0186913240710867 0 0.0532385888447108 0 0.0165870540323237 0 0 0 0 0 0 0 0 0 0 0 0 0 0 0 0 0 0 0 0 0 0 0 0 0 0 0 0 0 0 0 0 0 0 0 0.0327245165672895 0 0 0 0.00718000057516158 0.0216988310560691 0.071617926260742 0 0 0 0.0116634719139703 0 0 0 0 0 0 0.0250208079418469 0.0189474713125773 0 0 0 0 0 0 0 0 0
0 0 0 0 0 0 0 0 0 0 0 0 0 0 0 0 0 0 0 0 0 0 0 0 0 0 0 0 0 0 0 0 0 0 0 0 0 0 0 0 0 0 0 0 0 0 0 0 0 0 0 0 0 0 0 0 0 0 0 0 0 0 0 0 0 0 0 0 0 0 0 0 0 0 0 0 0 0 0 0 0 0 0 0 0 0 0 0 0 0 0 0 0 0 0 0 0 0 0 0 0 0 0 0 0 0 0 0 0 0 0 0 0 0 0 0 0 0 0 0 0 0 0 0 0 0 0 0 0 0 0 0 0 0 0 0 0 0 0 0 0 0 0 0 0 0 0 0 0 0 0 0 0 0 0 0 0 0 0 0 0 0 0 0 0 0 0 0 0 0 0 0 0 0 0 0 0 0 0 0 0 0 0 0 0 0 0 0 0 0 0 0.198584442268035 0 0 0.301762390836504 0 0.49965316689546 0 0 0 0 0 0 0 0 0 0 0 0 0 0 0 0 0 0 0 0 0 0 0 0 0 0 0 0 0 0 0 0 0 0 0 0 0 0 0 0 0 0 0 0 0 0 0 0 0 0 0 0 0 0 0 0 0 0 0 0 0 0 0 0 0 0 0 0 0 0 0 0 0 0 0 0 0 0 0 0 0 0 0 0 0 0 0 0 0 0 0 0 0 0 0 0 0 0 0 0 0 0 0 0 0 0 0 0 0 0 0
0 0 0 0 0 0 0 0 0 0 0 0 0 0 0 0 0 0 0 0 0 0 0 0 0 0 0 0 0 0 0 0 0 0 0 0 0 0 0 0 0 0 0 0 0 0 0 0 0 0 0 0 0 0 0 0 0 0 0 0 0 0 0 0 0 0 0 0 0 0 0 0 0 0 0 0 0 0 0 0 0 0 0 0 0 0 0 0 0 0 0 0 0 0 0 0 0 0 0 0 0 0 0 0 0 0 0 0 0 0 0 0 0 0 0 0 0 0 0 0 0 0 0 0 0 0 0 0 0 0 0 0 0 0 0 0 0 0 0 0 0 0 0 0 0 0 0 0 0 0 0 0 0 0 0 0 0 0 0 0 0 0 0 0 0 0 0 0 0 0 0 0 0 0 0 0 0 0 0 0 0 0 0 0 0 0 0 0 0 0 0.120667723549983 0 0 0 0 0 0 0 0 0 0 0 0 0 0 0 0 0 0 0 0 0 0 0 0 0 0 0 0.14783424082063 0 0 0 0.36212978945745 0 0 0 0 0 0 0 0 0 0 0 0 0 0 0 0.369368246171937 0 0 0 0 0 0 0 0 0 0 0 0 0 0 0 0 0 0 0 0 0 0 0 0 0 0 0 0 0 0 0 0 0 0 0 0 0 0 0 0 0 0 0 0 0 0 0 0 0 0 0 0 0 0 0 0 0 0 0 0 0 0 0 0 0 0 0 0 0
0 0 0 0 0 0 0 0 0 0 0 0 0 0 0 0 0 0 0 0 0 0 0 0 0 0 0 0 0 0 0 0 0 0 0 0 0 0 0 0 0 0 0 0 0 0 0 0 0 0 0 0 0 0 0 0 0 0 0 0 0 0 0 0 0 0 0 0 0 0 0 0 0 0 0 0 0 0 0 0 0 0 0 0 0 0 0 0 0 0 0 0 0 0 0 0 0 0 0 0 0 0 0 0 0 0 0 0 0 0 0 0 0 0 0 0 0 0 0 0 0 0 0 0 0 0 0 0 0 0 0 0 0 0 0 0 0 0 0 0 0 0 0 0 0 0 0 0 0 0 0 0 0 0 0 0 0 0 0.0162847935100057 0 0 0 0.033804344488802 0 0 0 0 0 0 0 0 0 0 0 0 0 0 0 0 0 0.00686106438152316 0 0.424591685553059 0 0 0 0 0 0.0387944319401256 0 0 0 0 0.0361750333218761 0 0.117082932662554 0 0 0.0175180729897835 0 0 0 0 0 0 0 0 0 0 0 0 0 0 0 0 0 0 0 0 0 0 0 0 0 0 0 0 0.0536214808850448 0 0 0 0 0.0643477298464297 0 0 0 0 0 0 0 0 0 0 0 0 0 0 0 0 0 0 0 0 0 0 0 0 0 0 0 0 0 0 0 0 0 0 0 0 0 0 0 0 0.190918430420796 0 0 0 0 0 0 0 0 0 0 0 0 0 0 0 0 0 0 0 0 0 0 0 0 0 0 0 0 0 0 0 0 0 0
0 0 0 0 0 0 0 0 0 0 0 0 0 0 0 0 0 0 0 0 0 0 0 0 0 0 0 0 0 0 0 0 0 0 0 0 0 0 0 0 0 0 0 0 0 0 0 0 0 0 0 0 0 0 0 0 0 0 0 0 0 0 0 0 0 0 0 0 0 0 0 0 0 0 0 0 0 0 0 0 0 0 0 0 0 0 0 0 0 0 0 0 0 0 0 0 0 0 0 0 0 0 0 0 0 0 0 0 0 0 0 0 0 0 0 0 0 0 0 0 0 0 0 0 0 0 0 0 0 0 0 0 0 0 0 0 0 0 0 0 0 0 0 0 0 0 0 0 0 0 0 0 0 0 0 0 0 0 0.0358345740557215 0.0100465587856533 0 0.0108367375665474 0.0365242487950032 0 0 0 0 0 0 0 0 0 0 0 0 0 0 0 0 0 0 0 0 0 0 0 0 0 0 0 0 0 0.0369842672695579 0 0 0.274161139638019 0 0 0.0223397814260172 0 0 0 0 0 0 0 0 0 0 0 0 0 0 0 0 0 0 0 0 0 0 0 0 0 0.0018991496734776 0 0 0 0 0 0 0 0 0 0 0 0 0 0.00381968175612956 0 0 0 0 0 0 0 0 0 0 0 0 0 0 0.00609056947598396 0.00648758518717049 0 0 0 0 0 0 0 0 0 0 0 0 0 0 0 0 0 0 0.554975706370719 0 0 0 0 0 0 0 0 0 0 0 0 0 0 0 0 0 0 0 0 0 0 0 0 0 0 0 0 0 0 0 0 0 0
0 0 0 0 0 0 0 0 0 0 0 0 0 0 0 0 0 0 0 0 0 0 0 0 0 0 0 0 0 0 0 0 0 0 0 0 0 0 0 0 0 0 0 0 0 0 0 0 0 0 0 0 0 0 0 0 0 0 0 0 0 0 0 0 0 0 0 0 0 0 0 0 0 0 0 0 0 0 0 0 0 0 0 0 0 0 0 0 0 0 0 0 0 0 0 0 0 0 0 0 0 0 0 0 0 0 0 0 0 0 0 0 0 0 0 0 0 0 0 0 0 0 0 0 0 0 0 0 0 0 0 0 0 0 0 0 0 0 0 0 0 0 0 0 0 0 0 0 0 0 0 0 0 0 0 0 0 0 0 0 0 0 0 0 0 0 0 0 0 0 0 0 0 0 0.0593159560996507 0 0 0.0370348906969666 0 0 0 0 0 0 0 0 0 0 0 0 0.0474063971204087 0 0 0 0 0 0.0668523519077134 0 0 0 0 0.0232605570241046 0 0.114973758479298 0 0 0 0 0 0 0.113518566415879 0 0 0 0 0 0 0.0341467531060151 0.11635984103944 0 0 0 0 0 0 0 0 0 0 0 0 0 0 0 0 0 0 0 0.27592287893008 0 0 0.0487267912728201 0.0166686273665314 0 0.00540604130806423 0 0 0 0 0 0 0 0 0 0 0 0 0 0 0 0 0 0 0 0 0 0 0 0 0 0 0 0 0 0 0 0 0 0 0 0 0.0404065892330283 0 0 0 0 0 0 0 0 0 0 0 0 0 0 0 0 0 0 0 0 0 0 0 0 0 0
0 0 0 0 0 0 0 0 0 0 0 0 0 0 0 0 0 0 0 0 0 0 0 0 0 0 0 0 0 0 0 0 0 0 0 0 0 0 0 0 0 0 0 0 0 0 0 0 0 0 0 0 0 0 0 0 0 0 0 0 0 0 0 0 0 0 0 0 0 0 0 0 0 0 0 0 0 0 0 0 0 0 0 0 0 0 0 0 0 0 0 0 0 0 0 0 0 0 0 0 0 0 0 0 0 0 0 0 0 0 0 0 0 0 0 0 0 0 0 0 0 0 0 0 0 0 0 0 0 0 0 0 0 0 0 0 0 0 0 0 0 0 0 0 0 0 0 0 0 0 0 0 0 0 0 0 0 0 0.0651672622992089 0.00585436756097678 0.0170309673481976 0.00877798026515639 0.136677063486019 0 0 0 0 0 0 0 0 0 0 0 0.00685046143480378 0 0 0 0 0 0 0 0 0 0 0 0 0 0.0195569624832302 0 0 0 0.0705419533066803 0.161566644998484 0 0 0 0 0.0254170390534908 0 0 0 0 0 0 0 0 0 0 0 0 0 0 0 0.0341419694985337 0 0 0 0 0 0 0 0 0 0.00191351036827376 0 0 0 0 0 0 0 0 0 0 0 0 0 0.0231260813947191 0 0 0.00816727417797452 0 0 0 0 0 0 0 0 0 0 0 0.00613691504180721 0.0206668524220801 0 0 0 0 0 0 0 0 0 0 0 0 0 0 0 0 0 0 0.388406694860364 0 0 0 0 0 0 0 0 0 0 0 0 0 0 0 0 0 0 0 0 0 0 0 0 0 0 0 0 0 0 0 0 0 0
0 0 0 0 0 0 0 0 0 0 0 0 0 0 0 0 0 0 0 0 0 0 0 0 0 0 0 0 0 0 0 0 0 0 0 0 0 0 0 0 0 0 0 0 0 0 0 0 0 0 0 0 0 0 0 0 0 0 0 0 0 0 0 0 0 0 0 0 0 0 0 0 0 0 0 0 0 0 0 0 0 0 0 0 0 0 0 0 0 0 0 0 0 0 0 0 0 0 0 0 0 0 0 0 0 0 0 0 0 0 0 0 0 0 0 0 0 0 0 0 0 0 0 0 0 0 0 0 0 0 0 0 0 0 0 0 0 0 0 0 0 0 0 0 0 0 0 0 0 0 0 0 0 0 0 0 0 0 0 0 0.0200134357052205 0 0 0 0 0 0 0 0 0 0.0312695783123351 0 0 0 0 0.0272798938384603 0 0 0 0 0 0.037423772509593 0 0.246238411169738 0 0 0 0 0 0 0.0613346091950321 0 0 0 0.0522374309822442 0 0 0 0 0 0 0 0 0 0 0 0 0 0 0 0.0255816518745048 0 0 0 0 0 0 0.0190561034266441 0.191254086029688 0 0 0 0.288311026956539 0 0 0 0 0 0 0 0 0 0 0 0 0 0 0 0 0 0 0 0 0 0 0 0 0 0 0 0 0 0 0 0 0 0 0 0 0 0 0 0 0 0 0 0 0 0 0 0 0 0 0 0 0 0 0 0 0 0 0 0 0 0 0 0 0 0 0 0 0 0 0 0 0 0 0 0 0 0 0 0 0 0 0 0 0
0 0 0 0 0 0 0 0 0 0 0 0 0 0 0 0 0 0 0 0 0 0 0 0 0 0 0 0.00157067427465709 0 0 0 0 0 0 0 0 0 0 0 0 0 0 0 0 0 0 0 0 0 0 0 0 0 0 0 0 0 0 0 0 0 0 0 0 0 0 0 0 0 0 0 0 0 0 0 0 0 0 0 0 0 0 0 0 0 0 0 0 0 0 0 0 0 0 0 0 0 0 0 0 0 0 0 0 0 0 0 0 0 0 0 0 0 0 0 0 0 0 0 0 0 0 0 0 0 0 0 0 0 0 0 0 0 0 0 0 0 0 0 0 0 0 0 0 0 0 0 0 0 0 0 0 0 0.00451797920340313 0 0 0 0.0473199851614316 0 0 0 0 0 0 0 0 0 0 0.0521250821303358 0.0874099348818039 0 0 0 0 0 0 0 0 0 0 0 0 0 0 0.00384803333138018 0.0250637171000643 0 0.00472367394764058 0 0.0986986224959983 0 0 0 0 0 0 0 0 0 0 0 0 0 0.00290031738873598 0.00211793656635685 0 0 0 0 0 0 0 0 0.0219051223258659 0 0 0.00566918292470473 0 0 0 0 0 0 0 0 0 0 0 0 0 0 0 0 0 0.0296339507523504 0.129050420466508 0 0 0 0 0 0 0 0 0 0 0 0 0 0 0 0 0 0 0 0 0 0 0 0 0 0 0 0 0 0 0 0 0 0 0 0 0 0 0 0 0.0133966679154558 0.0856799844110881 0 0.00837773356514942 0.0685840382884614 0 0 0 0.0127734274566434 0.172485129907783 0.112444892972199 0 0 0 0 0 0 0 0 0 0.00428397825438416 0.00541951427759965 0 0 0 0 0 0 0 0 0 0
0.00901023707867201 0 0 0 0 0.0178828017765342 0 0 0 0 0.0076515870196638 0 0 0 0 0 0 0 0 0 0 0 0 0 0 0.00989457861432032 0.00928999046835165 0.0116196187334249 0 0 0.0714568163252903 0 0 0 0 0 0 0 0 0 0 0 0 0 0 0 0 0 0 0 0 0.00646111218660748 0 0.00636313380929129 0 0 0 0 0 0 0 0 0 0 0 0 0 0 0 0 0 0 0 0 0 0 0 0 0 0 0 0 0 0 0 0.00269610283915258 0 0 0 0 0 0 0 0 0.00351177840714561 0 0 0 0 0 0 0 0 0 0 0 0 0 0 0 0 0 0 0 0 0 0 0 0 0 0 0 0 0 0 0 0 0 0 0 0 0 0 0 0 0 0 0 0 0 0 0 0 0 0.00259641338689048 0 0 0 0 0 0 0 0 0 0 0 0 0 0.276899918068862 0 0.00332405133988363 0 0.0735269065394726 0 0 0 0 0 0.00381166060820524 0 0 0 0 0 0 0 0 0 0.010005555618776 0.0123717112430295 0.130285053974934 0.00210751185472526 0.011830984520499 0 0 0 0 0 0 0 0 0 0.00901186768417421 0.0112408542219097 0 0.0217019891592293 0 0 0 0 0 0 0 0 0 0.0543697378876629 0 0 0 0 0 0.00395042315380638 0 0 0 0 0 0 0 0 0 0 0 0 0 0 0 0 0 0 0 0 0 0 0 0 0 0 0 0 0 0 0 0 0 0 0 0.0128845323417912 0 0 0.0208293964890174 0 0 0.058080197951747 0.00450948888668424 0 0 0 0 0 0 0 0 0 0 0 0 0 0 0 0 0 0 0.0644783986269746 0 0 0 0 0 0 0 0 0 0 0 0 0 0 0 0 0 0 0 0 0 0 0 0 0.0104693611372037 0 0 0 0.0265251484376491 0 0 0 0 0.0193510796084194
0 0 0 0 0 0 0 0 0 0 0 0 0 0 0 0 0 0 0 0 0 0 0 0 0 0 0 0 0 0 0 0 0 0 0 0 0 0 0 0 0 0 0 0 0 0 0 0 0 0 0 0 0 0 0 0 0 0 0 0 0 0 0 0 0 0 0 0 0 0 0 0 0 0 0 0 0 0 0 0 0 0 0 0 0 0 0 0 0 0 0 0 0 0 0 0 0 0 0 0 0 0 0 0 0 0 0 0 0 0 0 0 0 0 0 0 0 0 0 0 0 0 0 0 0 0 0 0 0 0 0 0 0 0 0 0 0 0 0 0 0 0 0 0 0 0 0 0 0 0 0 0 0 0 0 0 0 0 0 0 0 0 0 0 0 0.185527852589564 0 0 0 0 0 0 0 0 0 0 0 0 0 0 0 0 0 0 0 0 0 0 0 0 0 0 0 0 0 0 0 0 0 0 0.698433941013153 0.0934286258242736 0 0 0 0 0 0 0 0 0 0 0 0 0 0 0 0 0 0 0 0 0 0 0 0 0 0 0 0 0 0 0 0 0 0 0 0 0.0226095805730093 0 0 0 0 0 0 0 0 0 0 0 0 0 0 0 0 0 0 0 0 0 0 0 0 0 0 0 0 0 0 0 0 0 0 0 0 0 0 0 0 0 0 0 0 0 0 0 0 0 0 0 0 0 0 0 0 0 0 0 0 0 0 0 0 0 0 0 0 0
0 0 0 0 0 0 0 0 0 0 0 0 0 0 0 0 0 0 0 0 0 0 0 0 0 0 0 0 0 0 0 0 0 0 0 0 0 0 0 0 0 0 0 0 0 0 0 0 0 0 0 0 0 0 0 0 0 0 0 0 0 0 0 0 0 0 0 0 0 0 0 0 0 0 0 0 0 0 0 0 0 0 0 0 0 0 0 0 0 0 0 0 0 0 0 0 0 0 0 0 0 0 0 0 0 0 0 0 0 0 0 0 0 0 0 0 0 0 0 0 0 0 0 0 0 0 0 0 0 0 0 0 0 0 0 0 0 0 0 0 0 0 0 0 0 0 0 0 0 0 0 0 0 0 0 0 0 0 0 0 0 0 0 0.0304984641270767 0.00879645367882864 0.128360789368769 0 0 0 0 0 0 0 0 0 0 0 0 0 0 0 0 0 0.00961525145526228 0 0 0 0 0 0 0 0 0 0 0 0 0 0 0 0.195653174078439 0 0.0898313713242683 0 0 0 0.00960099124310582 0 0 0 0 0 0 0 0 0 0 0 0 0 0 0 0 0 0 0 0 0 0 0 0 0 0 0 0 0 0 0 0 0.0134750836136336 0.00442944456464938 0 0 0 0 0.00224100129436825 0 0.0195134806584446 0 0 0 0 0 0 0 0 0.0253948972968143 0 0 0.124172719280407 0.0153734711618815 0.031352154118941 0.0390889406099642 0 0 0.0114629712060629 0 0.0268988919408851 0 0.0116718817415013 0.0719204991798271 0.0859263102520757 0.0447217578047956 0 0 0 0 0 0 0 0 0 0 0 0 0 0 0 0 0 0 0 0 0 0 0 0 0 0 0 0 0 0 0 0 0 0 0 0
0 0 0 0 0 0 0 0 0 0 0 0 0 0 0 0 0 0 0 0 0 0 0 0 0 0 0 0 0 0 0 0 0 0 0 0 0 0 0 0 0 0 0 0 0 0 0 0 0 0 0 0 0 0 0 0 0 0 0 0 0 0 0 0 0 0 0 0 0 0 0 0 0 0 0 0 0 0 0 0 0 0 0 0 0 0 0 0 0 0 0 0 0 0 0 0 0 0 0 0 0 0 0 0 0 0 0 0 0 0 0 0 0 0 0 0 0 0 0 0 0 0 0 0 0 0 0 0 0 0 0 0 0 0 0 0 0 0 0 0 0 0 0 0 0 0 0 0 0 0 0 0 0 0.0308617997980235 0 0 0 0 0 0 0 0 0 0.0951678748458887 0 0 0 0 0 0 0 0 0 0 0 0 0 0 0 0 0 0.0789385098169213 0 0 0 0 0 0 0 0 0 0 0 0 0.0277434374308015 0 0 0 0 0.158788964989008 0.545012953623666 0 0 0 0 0 0 0 0 0 0 0 0 0 0 0 0 0 0 0 0 0 0 0 0 0 0 0 0 0 0 0 0 0 0 0 0 0 0.0136175825999963 0 0 0 0 0 0 0 0.0498688768956947 0 0 0 0 0 0 0 0 0 0 0 0 0 0 0 0 0 0 0 0 0 0 0 0 0 0 0 0 0 0 0 0 0 0 0 0 0 0 0 0 0 0 0 0 0 0 0 0 0 0 0 0 0 0 0 0 0 0 0 0 0
0 0 0 0 0 0 0 0 0 0 0 0 0 0 0 0 0 0 0 0 0 0 0 0 0 0 0 0 0 0 0 0 0 0 0 0 0 0 0 0 0 0 0 0 0 0 0 0 0 0 0 0 0 0 0 0 0 0 0 0 0 0 0 0 0 0 0 0 0 0 0 0 0 0 0 0 0 0 0 0 0 0 0 0 0 0 0 0 0 0 0 0 0 0 0 0 0 0 0 0 0 0 0 0 0 0 0 0 0 0 0 0 0 0 0 0 0 0 0 0 0 0 0 0 0 0 0 0 0 0 0 0 0 0 0 0 0 0 0 0 0 0 0 0 0 0 0 0 0 0 0 0 0 0.0812785877435933 0 0 0 0 0 0 0 0 0 0 0 0 0 0.0867910371225536 0 0 0.0380114753488748 0 0 0 0 0 0 0 0 0 0 0 0 0 0 0 0 0 0 0 0 0 0 0 0 0 0 0 0 0 0 0 0 0 0 0 0 0 0 0 0 0 0 0.0461013363399619 0 0 0.519132382661966 0 0 0 0 0 0 0 0 0 0 0 0 0 0 0 0 0 0 0 0 0 0 0 0 0 0 0 0 0 0 0 0 0 0 0 0 0 0 0 0 0 0 0 0 0 0 0 0 0 0 0 0 0 0 0 0 0 0 0 0 0 0 0.0287324739405159 0.0311049781508814 0 0 0 0 0 0.0525584109732915 0 0 0 0 0 0 0 0 0 0 0 0 0.116289317718361 0 0 0 0 0 0 0 0
0 0 0 0 0 0 0 0 0 0 0 0 0 0.0219981646317069 0.0286165038951323 0.064458819551583 0 0 0 0 0 0 0 0 0 0 0 0 0 0 0 0 0 0 0 0 0 0 0 0 0 0 0 0 0 0 0 0 0 0 0 0 0 0 0 0 0 0 0 0 0 0 0 0 0 0 0 0 0 0 0 0 0 0 0 0 0 0 0 0 0 0 0 0 0 0 0 0 0 0 0 0 0 0 0 0 0 0 0.0132326037026578 0 0 0 0 0 0 0 0 0 0 0 0 0 0 0 0 0 0 0 0 0 0 0 0 0 0 0 0 0 0 0.00796400333083185 0 0 0 0 0 0 0 0 0 0 0 0 0 0 0 0 0 0 0 0 0 0 0 0 0 0 0 0 0 0 0 0 0 0 0 0 0 0 0 0 0 0 0 0 0 0 0.056943788906747 0 0 0 0 0 0 0 0.0158053823792117 0 0 0.0326153343671488 0 0.0266385937942767 0 0 0 0 0.0907371551042256 0 0 0.0113978951382328 0 0 0 0 0 0 0 0 0 0.0466833201820589 0 0 0 0.0122058525339157 0 0 0 0 0.0212306476086139 0 0.170558036533489 0.175671313888032 0 0.0655139545091661 0 0 0.00445938922014667 0 0 0 0 0 0 0 0 0.0255900942796974 0 0.0121917736413828 0 0 0 0 0.0450544263877559 0 0 0 0 0 0 0 0 0 0 0 0 0 0 0 0 0 0 0 0 0 0 0 0 0 0 0 0 0 0 0 0 0 0 0 0 0 0 0 0 0 0 0 0 0 0 0 0 0 0 0 0 0 0 0.0163549352072275 0 0 0.0340780112067606 0 0 0 0 0 0 0 0 0
0 0 0 0 0 0 0 0 0 0 0 0 0 0 0.00999937615815761 0.0133839590716134 0 0 0 0 0 0 0 0 0 0 0 0 0 0 0 0 0 0 0 0 0 0 0 0 0 0 0 0 0 0 0 0 0 0 0 0 0 0 0 0 0 0 0 0 0 0 0 0 0 0 0 0 0 0 0 0 0 0 0 0 0 0 0 0 0 0 0 0 0 0 0 0 0 0 0 0 0 0 0 0 0 0 0 0 0 0 0 0 0 0 0 0 0 0 0 0 0 0 0 0 0 0 0 0 0 0 0 0 0 0 0 0 0 0 0 0 0 0 0 0 0 0 0 0 0 0 0 0 0 0 0 0 0 0 0 0 0 0 0 0 0 0 0 0 0 0 0 0 0 0 0 0 0 0.00751125368860873 0 0 0 0 0.610673949331712 0 0 0 0 0 0 0 0 0 0 0 0 0 0 0.0292393886213551 0 0 0 0 0 0 0 0.00646248007458376 0 0 0 0 0 0 0 0 0 0 0 0 0 0 0 0.00964904279100949 0 0 0.0330700632893404 0 0 0 0 0 0 0 0 0 0 0 0 0 0 0 0 0.0227090228299697 0 0 0 0 0.0139941125373053 0 0 0.0173580818972344 0.0194111883581976 0 0.00742897332227316 0 0 0 0 0 0 0 0 0 0 0 0 0 0 0 0 0 0 0 0 0 0 0 0 0 0 0 0 0 0 0 0 0 0 0 0 0.07192901151076 0 0.12718009651788 0 0 0 0 0 0 0 0 0 0 0 0 0 0 0 0 0 0 0 0 0 0 0 0
0 0 0 0 0 0 0 0 0 0 0 0 0 0 0 0 0 0 0 0 0 0 0 0 0 0 0 0 0 0 0 0 0 0 0 0 0 0 0 0 0 0 0 0 0 0 0 0 0 0 0 0 0 0 0 0 0 0 0 0 0 0 0 0 0 0 0 0 0 0 0 0 0 0 0 0 0 0 0 0 0 0 0 0 0 0 0 0 0 0 0 0 0 0 0 0 0 0 0 0 0 0 0 0 0 0 0 0 0 0 0 0 0 0 0 0 0 0 0 0 0 0 0 0 0 0 0 0 0 0 0 0 0 0 0 0 0 0 0 0 0 0 0 0 0 0 0 0 0 0 0 0 0 0 0 0 0 0 0 0 0 0 0 0 0 0 0 0 0 0 0 0 0 0 0 0 0 0 0 0.17431866635616 0 0 0 0 0 0 0.0129642854816123 0.0457726332474155 0 0 0 0 0 0 0 0 0 0 0.0442412873229572 0 0.00457935488288575 0 0 0 0 0 0.0747378800788513 0 0 0 0 0 0 0 0 0 0.0105794599430181 0.0168072701065189 0 0 0 0 0 0 0 0 0 0 0 0 0 0 0 0 0 0 0 0 0.00215302996730882 0 0 0 0 0 0.0012876292254869 0 0 0 0 0.00268552959407829 0 0 0 0 0 0 0 0 0 0 0 0 0 0 0 0 0 0 0 0 0 0 0 0 0 0 0 0 0 0 0 0 0 0 0 0 0 0.00996895787179935 0 0 0 0 0.0557571973028462 0.0277388278993767 0 0.0214330637243711 0 0.0167153333910877 0.100074289609329 0 0 0.0197820620770209 0.0165572564110076 0 0 0 0 0.341845985506868
0 0 0 0 0 0 0 0 0 0 0 0 0 0 0 0 0 0 0 0 0 0 0 0 0 0 0 0 0 0 0 0 0 0 0 0 0 0 0 0 0 0 0 0 0 0 0 0 0 0 0 0 0 0 0 0 0 0 0 0 0 0 0 0 0 0 0 0 0 0 0 0 0 0 0 0 0 0 0 0 0 0 0 0 0 0 0 0 0 0 0 0 0 0 0 0 0 0 0 0 0 0 0 0 0 0 0 0 0 0 0 0 0 0 0 0 0 0 0 0 0 0 0 0 0 0 0 0 0 0 0 0 0 0 0 0 0 0 0 0 0 0 0 0 0 0 0 0 0 0 0 0 0 0 0 0 0 0 0 0 0 0 0 0 0 0 0 0 0 0 0 0 0 0 0 0 0 0 0 0.0115650755500087 0 0 0 0 0 0 0 0.0374680960593303 0 0 0 0 0 0 0 0 0 0 0 0 0 0 0 0 0 0.228561304158395 0 0 0 0 0 0 0 0 0 0 0 0.023453280004096 0 0 0 0 0 0 0 0 0 0 0 0 0 0 0 0 0 0 0 0 0 0 0 0 0 0 0 0 0 0 0 0 0.0196728768620745 0 0 0 0 0 0 0 0 0 0 0.0395127927996936 0 0 0 0 0 0 0 0 0 0 0 0 0 0 0 0 0 0 0 0 0 0 0 0 0 0.136978920291413 0 0 0 0 0.115153136668719 0.0124254462746899 0 0.143720436388737 0 0.0517522030241137 0.01348946823765 0 0 0 0 0 0 0 0 0.16624696368108
0 0 0 0 0 0 0 0 0 0 0 0 0 0 0 0 0 0 0 0 0 0 0 0 0 0 0 0 0 0 0 0 0 0 0 0 0 0 0 0 0 0 0 0 0 0 0 0 0 0 0 0 0 0 0 0 0 0 0 0 0 0 0 0 0 0 0 0 0 0 0 0 0 0 0 0 0 0 0 0 0 0 0 0 0 0 0 0 0 0 0 0 0 0 0 0 0 0 0 0 0 0 0 0 0 0 0 0 0 0 0 0 0 0 0 0 0 0 0 0 0 0 0 0 0 0 0 0 0 0 0 0 0 0 0 0 0 0 0 0 0 0 0 0 0 0 0 0 0 0 0 0 0 0.036983157128628 0 0 0 0 0 0 0 0 0 0 0 0 0 0.0524288849878073 0 0 0 0 0 0 0 0.0165129011040728 0 0 0 0 0 0 0 0 0 0 0 0.0295794012879294 0 0.00832414293908807 0 0 0 0 0 0 0 0 0 0 0 0 0 0.0184309752752872 0 0 0 0 0.0109763604250537 0 0 0 0 0.012987878362291 0 0 0.129531912847995 0.224828622706818 0 0 0 0.010494511080497 0 0.0196783253793949 0 0 0 0 0 0 0 0 0 0 0 0 0 0 0 0 0.0105844617372062 0 0 0 0.00255080486775037 0 0 0 0 0 0 0 0 0 0 0 0 0 0 0 0 0.238257426584852 0.0413927808800217 0 0 0 0 0 0 0 0 0 0 0 0 0 0 0 0 0 0 0 0 0 0 0 0 0 0 0 0 0 0.105378446838181 0 0 0 0 0.0164242789720203 0.0146547265951062 0 0 0 0 0 0 0 0 0
0 0 0 0 0 0 0 0 0 0 0 0 0 0 0 0 0 0 0 0 0 0 0 0 0 0 0 0 0 0 0 0 0 0 0 0 0 0 0 0 0 0 0 0 0 0 0 0 0 0 0 0 0 0 0 0 0 0 0 0 0 0 0 0 0 0 0 0 0 0 0 0 0 0 0 0 0 0 0 0 0 0 0 0 0 0 0 0 0 0 0 0 0 0 0 0 0 0 0 0 0 0 0 0 0 0 0 0 0 0 0 0 0 0 0 0 0 0 0 0 0 0 0 0 0 0 0 0 0 0 0 0 0 0 0 0 0 0 0 0 0 0 0 0 0 0 0 0 0 0 0 0 0 0 0 0 0 0 0 0 0 0 0 0 0 0 0 0 0 0 0 0 0 0 0 0 0 0 0 0 0 0 0 0 0 0 0 0.3363299307752 0 0 0 0 0 0 0 0 0 0 0 0 0 0 0 0 0 0 0 0.0283576903494066 0 0 0 0 0 0.105179214897009 0 0 0.111500332945928 0 0 0 0 0 0 0 0 0 0 0 0 0 0 0 0 0 0 0 0 0 0 0 0 0 0 0 0 0 0 0 0 0 0 0 0 0 0 0 0 0 0 0 0 0.028411327767498 0 0 0 0 0 0 0 0 0 0 0 0 0 0 0.152398351501587 0 0 0 0 0 0 0 0 0 0 0 0 0 0 0 0 0 0 0 0 0.15303374274766 0 0.0847894090157126 0 0 0 0 0 0 0 0
0 0 0 0 0 0 0 0 0 0 0 0 0 0 0 0 0 0 0 0 0 0 0 0 0 0 0 0 0 0 0 0 0 0 0 0 0 0 0 0 0 0 0 0 0 0 0 0 0 0 0 0 0 0 0 0 0 0 0 0 0 0 0 0 0 0 0 0 0 0 0 0 0 0 0 0 0 0 0 0 0 0 0 0 0 0 0 0 0 0 0 0 0 0 0 0 0 0 0 0 0 0 0 0 0 0 0 0 0 0 0 0 0 0 0 0 0 0 0 0 0 0 0 0 0 0 0 0 0 0 0 0 0 0 0 0 0 0 0 0 0 0 0 0 0 0 0 0 0 0 0 0 0 0 0 0 0 0 0 0.072219038541585 0 0 0 0.631532919773705 0 0 0 0 0 0 0 0 0 0 0 0 0 0 0 0 0 0 0 0 0 0 0 0 0 0 0 0 0 0 0 0 0 0 0 0 0 0 0 0 0 0 0 0 0 0 0.231265693277487 0 0 0 0 0 0 0 0 0 0 0 0 0 0 0 0 0 0 0 0 0 0 0 0 0 0 0 0 0 0 0 0 0 0 0 0 0 0 0 0 0 0 0 0 0 0 0 0 0 0 0 0 0 0 0 0 0 0 0.0649823484072239 0 0 0 0 0 0 0 0 0 0 0 0 0 0 0 0 0 0 0 0 0 0 0 0 0 0 0 0 0 0 0 0 0 0 0 0 0 0
0 0 0 0 0 0 0 0 0 0 0 0 0 0 0 0 0 0 0 0 0 0 0 0 0 0 0 0 0 0 0 0 0 0 0 0 0 0 0 0 0 0 0 0 0 0 0 0 0 0 0 0 0 0 0 0 0 0 0 0 0 0 0 0 0 0 0 0 0 0 0 0 0 0 0 0 0 0 0 0 0 0 0 0 0 0 0 0 0 0 0 0 0 0 0 0 0 0 0 0 0 0 0 0 0 0 0 0 0 0 0 0 0 0 0 0 0 0 0 0 0 0 0 0 0 0 0 0 0 0 0 0 0 0 0 0 0 0 0 0 0 0 0 0 0 0 0 0 0 0 0 0 0 0.184823771689061 0 0 0.0652025222706816 0 0 0 0 0 0 0 0 0 0 0.0854156541081614 0 0 0.176133066379604 0 0 0 0.019259978450316 0.111353699171748 0 0 0 0 0 0.0317024460241766 0 0 0 0 0 0 0 0 0 0 0 0 0.0187606008192137 0 0.00541057360744083 0 0 0 0 0 0 0 0 0 0 0 0 0.0363529236357943 0 0 0 0 0 0 0 0 0 0 0.0425488086989519 0 0.0120441407528579 0.181805635457687 0 0 0 0 0 0 0 0 0 0 0 0 0 0 0 0 0 0 0 0 0 0 0 0 0 0 0 0 0 0 0 0 0 0 0 0 0 0.0217154786977656 0 0 0 0 0 0 0 0 0 0 0 0 0 0 0 0 0 0 0 0.00747070023654001 0 0 0 0 0 0 0 0 0 0 0 0 0 0 0 0 0 0 0 0 0 0 0 0 0 0
0 0 0 0 0 0 0 0 0 0 0 0 0 0 0 0 0 0 0 0 0 0 0 0 0 0 0 0 0 0 0 0 0 0 0 0 0 0 0 0 0 0 0 0 0 0 0 0 0 0 0 0 0 0 0 0 0 0 0 0 0 0 0 0 0 0 0 0 0 0 0 0 0 0 0 0 0 0 0 0 0 0 0 0 0 0 0 0 0 0 0 0 0 0 0 0 0 0 0 0 0 0 0 0 0 0 0 0 0 0 0 0 0 0 0 0 0 0 0 0 0 0 0 0 0 0 0 0 0 0 0 0 0 0 0 0 0 0 0 0 0 0 0 0 0 0 0 0 0 0 0 0.0130799010817577 0 0.19205303011836 0 0 0.0261070890670599 0 0 0 0 0 0 0 0 0 0.298416573440758 0.0259453173239863 0 0 0.0568162057374389 0 0 0 0 0 0 0 0 0 0 0 0 0 0.127903288216901 0 0 0 0 0 0 0 0 0 0 0 0 0 0.0162500580002447 0 0 0 0 0.0073311492498793 0 0 0 0 0 0 0 0 0 0 0 0 0 0 0 0 0 0.0137278596488185 0 0 0 0 0 0 0 0 0 0 0 0 0 0 0 0 0 0 0 0 0 0 0 0 0 0 0 0 0 0 0 0 0 0 0 0 0 0 0 0.0345535002358145 0.0218949765426934 0 0 0 0 0 0 0 0 0 0 0 0 0.0344175164325665 0 0.0138240541502483 0 0.0355766479913527 0.0342834309996907 0 0 0 0 0 0.0255105045419411 0 0 0 0 0 0 0 0 0 0 0 0 0.0223088972204887 0 0 0 0 0 0 0 0
0 0 0 0 0 0 0 0 0 0 0 0 0 0 0.212905156018144 0.258487956175784 0 0 0 0 0 0 0 0 0 0 0 0 0 0 0 0 0 0 0 0 0 0 0 0 0 0 0 0 0 0 0 0 0 0 0 0 0 0 0 0 0 0 0 0 0 0 0 0 0 0 0 0 0 0 0 0 0 0 0 0 0 0 0 0 0 0 0 0 0 0 0 0 0 0 0 0 0 0 0 0 0 0 0 0 0 0 0 0 0 0 0 0 0 0 0 0 0 0 0 0 0 0 0 0 0 0 0 0 0 0 0 0 0 0 0 0 0 0 0 0 0 0 0 0 0 0 0 0 0 0 0 0 0 0 0 0 0 0 0 0 0 0 0 0 0 0 0 0 0 0 0 0 0 0 0 0 0 0 0 0 0 0 0 0 0 0 0 0 0 0 0 0 0 0 0 0 0 0 0 0 0 0 0 0 0 0 0 0 0 0 0 0 0 0 0 0 0 0 0 0 0 0 0 0 0 0 0 0 0 0 0 0 0 0 0 0 0 0 0 0 0 0 0.141107572256914 0 0 0 0 0 0.106540321530199 0 0 0 0 0 0 0 0 0 0 0 0 0 0 0 0 0 0 0 0 0 0 0 0 0 0 0 0 0 0 0 0 0 0 0 0 0 0 0 0 0 0.280958994018959 0 0 0 0 0 0 0 0 0 0 0 0 0 0 0 0 0 0 0 0 0
0 0 0 0 0 0 0 0 0 0 0 0 0 0 0 0 0 0 0 0 0 0 0 0 0 0 0 0 0 0 0 0 0 0 0 0 0 0 0 0 0 0 0 0 0 0 0 0 0 0 0 0 0 0 0 0 0 0 0 0 0 0 0 0 0 0 0 0 0 0 0 0 0 0 0 0 0 0 0 0 0 0 0 0 0 0 0 0 0 0 0 0 0 0 0 0 0 0 0 0 0 0 0 0 0 0 0 0 0 0 0 0 0 0 0 0 0 0 0 0 0 0 0 0 0 0 0 0 0 0 0 0 0 0 0 0 0 0 0 0 0 0 0 0 0 0 0 0 0 0 0 0 0 0 0 0 0 0 0 0 0 0 0 0 0 0 0 0 0 0 0 0 0 0 0 0 0 0 0 0 0 0 0 0 0 0 0 0.0536450621107501 0 0.119221830690431 0 0 0 0 0 0 0 0.0271919015992579 0 0 0 0 0.0150255245310363 0 0.00392547179343597 0 0 0.0103912166257494 0.0325720891017374 0 0 0 0 0 0 0 0.0592675184668147 0 0 0 0 0 0 0 0 0 0 0 0 0 0 0 0 0.250404974995433 0.0449733757844654 0.0172376922619184 0 0 0.0125764496304743 0 0.167618933478486 0 0 0 0.0141137413430735 0 0 0 0 0 0 0 0 0 0 0 0 0 0 0 0 0 0 0 0 0 0 0 0 0 0 0 0 0 0 0 0 0 0 0 0 0 0 0 0 0 0 0 0 0 0 0 0 0 0 0 0 0.0573582331566571 0.101202961388603 0.0132730230416772 0 0 0 0 0 0 0 0
0 0 0 0 0 0 0 0 0 0 0 0 0 0 0 0 0 0 0 0 0 0 0 0 0 0 0 0 0 0 0 0 0 0 0 0 0 0 0 0 0 0 0 0 0 0 0 0 0 0 0 0 0 0 0 0 0 0 0 0 0 0 0 0 0 0 0 0 0 0 0 0 0 0 0 0 0 0 0 0 0 0 0 0 0 0 0 0 0 0 0 0 0 0 0 0 0 0 0 0 0 0 0 0 0 0 0 0 0 0 0 0 0 0 0 0 0 0 0 0 0 0 0 0 0 0 0 0 0 0 0 0 0 0 0 0 0 0 0 0 0 0 0 0 0 0 0 0 0 0 0 0 0 0 0 0 0 0 0 0 0 0.196538705453907 0.49433497919388 0 0 0 0 0 0 0 0 0 0 0 0 0 0 0 0 0 0 0.137583218274811 0 0 0 0 0 0 0 0 0 0 0 0 0 0.102775850877037 0 0 0 0 0 0 0 0 0 0 0 0 0 0 0 0 0 0 0 0 0 0 0 0 0 0 0 0 0 0 0 0 0 0 0 0 0 0 0 0 0 0 0.0385475529600807 0 0 0.0160356659731437 0 0 0 0 0 0 0 0 0 0 0 0 0.0141840272671405 0 0 0 0 0 0 0 0 0 0 0 0 0 0 0 0 0 0 0 0 0 0 0 0 0 0 0 0 0 0 0 0 0 0 0 0 0 0 0 0 0 0 0 0 0 0 0 0 0 0 0 0 0
0 0 0 0 0 0 0 0 0 0 0 0 0 0 0 0 0 0 0 0 0 0 0 0 0 0 0 0 0 0 0 0 0 0 0 0 0 0 0 0 0 0 0 0 0 0 0 0 0 0 0 0 0 0 0 0 0 0 0 0 0 0 0 0 0 0 0 0 0 0 0 0 0 0 0 0 0 0 0 0 0 0 0 0 0 0 0 0 0 0 0 0 0 0 0 0 0 0 0 0 0 0 0 0 0 0 0 0 0 0 0 0 0 0 0 0 0 0 0 0 0 0 0 0 0 0 0 0 0 0 0 0 0 0 0 0 0 0 0 0 0 0 0 0 0 0 0 0 0 0 0 0 0 0 0 0 0 0 0 0 0 0 0 0 0 0 0 0 0 0 0 0 0 0 0 0 0 0 0 0 0 0 0 0 0 0 0 0 0 0.0518436409372251 0 0 0 0 0 0 0 0 0 0 0 0 0 0 0 0 0 0 0 0 0 0 0 0 0 0 0 0 0 0 0 0 0 0 0 0 0 0 0.690127077848316 0 0 0 0 0 0 0 0 0 0.0541195812206506 0 0.203909699993808 0 0 0 0 0 0 0 0 0 0 0 0 0 0 0 0 0 0 0 0 0 0 0 0 0 0 0 0 0 0 0 0 0 0 0 0 0 0 0 0 0 0 0 0 0 0 0 0 0 0 0 0 0 0 0 0 0 0 0 0 0 0 0 0 0 0 0
0 0 0 0 0 0 0 0 0 0 0 0 0 0 0 0 0 0 0 0 0 0 0 0 0 0 0 0 0 0 0 0 0 0 0 0 0 0 0 0 0 0 0 0 0 0 0 0 0 0 0 0 0 0 0 0 0 0 0 0 0 0 0 0 0 0 0 0 0 0 0 0 0 0 0 0 0 0 0 0 0 0 0 0 0 0 0 0 0 0 0 0 0 0 0 0 0 0 0 0 0 0 0 0 0 0 0 0 0 0 0 0 0 0 0 0 0 0 0 0 0 0 0 0 0 0 0 0 0 0 0 0 0 0 0 0 0 0 0 0 0 0 0 0 0 0 0 0 0 0 0 0 0 0.0724966406158249 0 0.0116327988437784 0.0106585117924145 0 0 0 0 0 0 0 0 0 0 0.0322755099790319 0 0 0.0141719612353543 0 0 0 0.0062856009802073 0.0179676897088968 0 0 0 0 0 0 0 0 0.0436130246937315 0 0 0.0279256864150324 0 0.0328912051541049 0 0 0 0 0 0 0 0.00797414101025866 0 0 0 0 0.191718397998112 0.00759884440601654 0.0152444653808869 0.0318701896211557 0 0.117428769119894 0.0391256348335931 0 0 0 0 0.0671562268291783 0 0 0 0.0343515907160708 0 0 0 0 0 0 0 0 0 0 0 0 0 0 0 0.0261099016780885 0.0067573193644619 0 0 0 0 0 0.0304823139184029 0 0 0 0.00262240834649182 0 0 0 0 0 0 0 0 0 0 0 0 0 0 0 0 0.0277784399227981 0 0 0 0 0 0 0 0 0 0 0 0 0 0 0 0 0 0.0116843739232315 0.0112023282319594 0 0 0 0 0 0.0245204433394472 0 0 0 0 0 0 0 0 0 0 0 0.0111916549915043 0.0652639269500717 0 0 0 0 0 0 0 0
0 0 0 0 0 0 0 0 0 0 0 0 0 0 0 0 0 0 0 0 0 0 0 0 0 0 0 0 0 0 0 0 0 0 0 0 0 0 0 0 0 0 0 0 0 0 0 0 0 0 0 0 0 0 0 0 0 0 0 0 0 0 0 0 0 0 0 0 0 0 0 0 0 0 0 0 0 0 0 0 0 0 0 0 0 0 0 0 0 0 0 0 0 0 0 0 0 0 0 0 0 0 0 0 0 0 0 0 0 0 0 0 0 0 0 0 0 0 0 0 0 0 0 0 0 0 0 0 0 0 0 0 0 0 0 0 0 0 0 0 0 0 0 0 0 0 0 0 0 0 0 0 0 0 0 0 0 0 0 0 0 0 0 0 0 0 0 0.0285931345658841 0 0 0 0 0 0 0 0 0 0 0 0 0 0 0 0 0 0 0 0.0971984335497196 0 0 0 0 0 0 0.0148457472323744 0 0.0106028258674938 0 0 0 0 0 0 0 0 0.0779292032060008 0.0355586049593815 0.313712076198936 0 0 0 0 0 0 0 0 0.0528723677982464 0 0 0 0 0 0 0 0 0 0 0 0 0 0 0 0 0 0 0 0 0 0 0 0 0 0 0 0 0 0 0 0 0 0 0 0 0 0 0 0 0 0 0 0 0.0523135854855098 0 0 0 0 0 0 0 0 0 0 0 0 0 0 0 0 0 0 0 0 0 0 0 0 0 0 0 0 0 0 0.256388224599832 0 0 0 0 0 0.0167287301816259 0 0 0 0 0 0 0 0 0.0432570663549956
0 0 0 0 0 0 0 0 0 0 0 0 0 0 0 0 0 0 0 0 0 0 0 0 0 0 0 0 0 0 0 0 0 0 0 0 0 0 0 0 0 0 0 0 0 0 0 0 0 0 0 0 0 0 0 0 0 0 0 0 0 0 0 0 0 0 0 0 0 0 0 0 0 0 0 0 0 0 0 0 0 0 0 0 0 0 0 0 0 0 0 0 0 0 0 0 0 0 0 0 0 0 0 0 0 0 0 0 0 0 0 0 0 0 0 0 0 0 0 0 0 0 0 0 0 0 0 0 0 0 0 0 0 0 0 0 0 0 0 0 0 0 0 0 0 0 0 0 0 0 0 0 0 0 0 0 0 0 0 0 0 0 0 0 0 0 0 0 0 0 0 0 0 0 0 0 0 0 0 0 0 0 0 0 0 0 0 0 0 0 0 0.0424868093943713 0 0 0.129346970729155 0 0.272081332257831 0 0 0 0 0 0 0.240236449430228 0 0 0 0 0 0 0 0 0 0 0 0 0 0 0 0 0.153476298109135 0 0.162372140079279 0 0 0 0 0 0 0 0 0 0 0 0 0 0 0 0 0 0 0 0 0 0 0 0 0 0 0 0 0 0 0 0 0 0 0 0 0 0 0 0 0 0 0 0 0 0 0 0 0 0 0 0 0 0 0 0 0 0 0 0 0 0 0 0 0 0 0 0 0 0 0 0 0 0 0 0 0 0 0 0 0 0 0 0 0
0 0 0 0 0 0 0 0 0 0 0 0 0 0 0 0 0 0 0 0 0 0 0 0 0 0 0 0 0 0 0 0 0 0 0 0 0 0 0 0 0 0 0 0 0 0 0 0 0 0 0 0 0 0 0 0 0 0 0 0 0 0 0 0 0 0 0 0 0 0 0 0 0 0 0 0 0 0 0 0 0 0 0 0 0 0 0 0 0 0 0 0 0 0 0 0 0 0 0 0 0 0 0 0 0 0 0 0 0 0 0 0 0 0 0 0 0 0 0 0 0 0 0 0 0 0 0 0 0 0 0 0 0 0 0 0 0 0 0 0 0 0 0 0 0 0 0 0 0 0 0 0 0 0 0 0 0 0 0 0 0 0 0 0 0 0 0 0 0 0 0 0 0 0 0 0 0 0 0 0 0 0 0 0 0 0 0 0 0 0 0 0 0 0 0 0 0 0 0 0 0 0 0 0.658911042162243 0 0 0 0 0 0 0 0 0 0 0 0 0 0 0 0 0 0 0 0 0 0 0 0 0 0 0 0 0 0 0 0 0 0 0 0 0 0 0 0 0 0 0 0 0 0 0 0 0 0 0 0 0 0 0 0 0 0 0 0 0 0 0 0 0 0 0 0 0 0 0 0 0 0 0 0 0 0.341088957837757 0 0 0 0 0 0 0 0 0 0 0 0 0 0 0 0 0 0 0 0 0 0 0 0 0 0
0 0 0 0 0 0 0 0 0 0 0 0 0 0 0 0 0 0 0 0 0 0 0 0 0 0 0 0 0 0 0 0 0 0 0 0 0 0 0 0 0 0 0 0 0 0 0 0 0 0 0 0 0 0 0 0 0 0 0 0 0 0 0 0 0 0 0 0 0 0 0 0 0 0 0 0 0 0 0 0 0 0 0 0 0 0 0 0 0 0 0 0 0 0 0 0 0 0 0 0 0 0 0 0 0 0 0 0 0 0 0 0 0 0 0 0 0 0 0 0 0 0 0 0 0 0 0 0 0 0 0 0 0 0 0 0 0 0 0 0 0 0 0 0 0 0 0 0 0 0 0 0 0 0 0 0 0 0 0 0 0 0 0 0 0 0 0 0 0 0 0 0 0 0 0 0 0 0 0 0 0 0 0 0 0 0 0 0 0 0 0 0 0 0 0 0 0 0 0 0 0 0 0 0 0 0 0 0 0 0 0.650928757890634 0 0 0 0 0 0 0 0.349071242109366 0 0 0 0 0 0 0 0 0 0 0 0 0 0 0 0 0 0 0 0 0 0 0 0 0 0 0 0 0 0 0 0 0 0 0 0 0 0 0 0 0 0 0 0 0 0 0 0 0 0 0 0 0 0 0 0 0 0 0 0 0 0 0 0 0 0 0 0 0 0 0 0 0 0 0 0 0 0 0 0 0 0 0 0 0 0 0 0 0
0 0 0 0 0 0 0 0 0 0 0 0.0202017931091468 0 0.043446669921994 0.0292197046524883 0.102487826436349 0 0 0 0 0 0 0 0 0 0 0.0318442312870272 0 0 0 0 0 0 0 0 0 0 0 0 0 0 0 0 0 0 0 0 0 0 0 0 0 0 0 0 0 0 0 0 0 0 0 0 0 0 0 0 0 0 0 0 0 0 0 0 0 0 0 0 0 0 0 0 0 0 0 0 0 0 0 0 0 0 0 0 0 0 0 0 0 0 0 0 0 0 0 0 0 0 0 0 0 0 0 0 0 0 0 0 0 0 0 0 0 0 0 0 0 0 0 0 0 0 0 0 0 0 0 0 0 0 0 0 0 0 0 0 0 0 0 0 0 0 0 0 0 0 0 0 0 0 0 0 0 0 0 0 0 0 0 0 0 0 0 0 0 0.131455788938014 0.202222440560093 0 0 0 0 0 0 0 0 0 0.0183641283923147 0 0 0 0 0 0 0 0 0 0 0 0 0 0 0 0.0665268909465729 0 0 0 0.0269922472164918 0 0 0 0.0232093138226993 0 0 0 0 0 0 0 0 0 0 0.116761161325824 0 0.00382780363402138 0 0 0 0 0 0 0 0 0 0 0.00847770808306312 0 0 0 0 0 0 0 0 0.00398664294320637 0 0 0 0 0 0 0 0 0 0 0 0 0 0 0 0 0 0 0 0 0 0 0 0 0.0601970196569819 0 0 0 0 0 0 0 0 0 0 0 0 0 0 0 0 0 0 0 0 0 0 0 0 0 0 0 0 0.110778629073712 0 0 0 0 0 0 0 0 0
0 0 0 0 0 0 0 0 0 0 0 0 0 0 0 0 0 0 0 0 0 0 0 0 0 0 0 0 0 0 0 0 0 0 0 0 0 0 0 0 0 0 0 0 0 0 0 0 0 0 0 0 0 0 0 0 0 0 0 0 0 0 0 0 0 0 0 0 0 0 0 0 0 0 0 0 0 0 0 0 0 0 0 0 0 0 0 0 0 0 0 0 0 0 0 0 0 0 0 0 0 0 0 0 0 0 0 0 0 0 0 0 0 0 0 0 0 0 0 0 0 0 0 0 0 0 0 0 0 0 0 0 0 0 0 0 0 0 0 0 0 0 0 0 0 0 0 0 0 0 0 0 0 0 0 0 0 0 0 0 0 0 0 0 0 0 0 0 0 0 0.0423790618769 0 0 0 0 0.0511618820399364 0.0275009446224436 0.0339214320057592 0 0 0 0 0 0 0 0 0 0 0 0 0 0.0891708452258354 0 0 0 0 0.351421901438696 0 0 0 0 0 0 0 0 0 0 0 0 0 0.0694110586533595 0 0 0 0 0 0 0 0.139120478538206 0 0 0.138765419824636 0 0.0571469757742273 0 0 0 0 0 0 0 0 0 0 0 0 0 0 0 0 0 0 0 0 0 0 0 0 0 0 0 0 0 0 0 0 0 0 0 0 0 0 0 0 0 0 0 0 0 0 0 0 0 0 0 0 0 0 0 0 0 0 0 0 0 0 0 0 0 0 0 0 0 0 0 0 0 0 0 0 0 0 0 0 0 0 0 0
0 0 0 0 0 0 0 0 0 0 0 0 0 0 0 0 0 0 0 0 0 0 0 0 0 0 0 0 0 0 0 0 0 0 0 0 0 0 0 0 0 0 0 0 0 0 0 0 0 0 0 0 0 0 0 0 0 0 0 0 0 0 0 0 0 0 0 0 0 0 0 0 0 0 0 0 0 0 0 0 0 0 0 0 0 0 0 0 0 0 0 0 0 0 0 0 0 0 0 0 0 0 0 0 0 0 0 0 0 0 0 0 0 0 0 0 0 0 0 0 0 0 0 0 0 0 0 0 0 0 0 0 0 0 0 0 0 0 0 0 0 0 0 0 0 0 0 0 0 0 0 0 0 0 0 0 0 0 0 0 0 0 0 0.0582579380098657 0 0 0 0 0 0 0.0259442017270602 0 0 0 0 0 0 0 0 0 0 0 0 0 0 0 0 0 0 0 0 0 0 0 0 0 0 0 0 0 0 0 0 0 0 0 0 0.0472825741344193 0 0 0.823594582869028 0 0 0 0 0 0 0 0 0 0 0 0.0449207032596271 0 0 0 0 0 0 0 0 0 0 0 0 0 0 0 0 0 0 0 0 0 0 0 0 0 0 0 0 0 0 0 0 0 0 0 0 0 0 0 0 0 0 0 0 0 0 0 0 0 0 0 0 0 0 0 0 0 0 0 0 0 0 0 0 0 0 0 0 0 0 0 0 0 0 0 0 0 0 0 0 0 0 0 0 0
0 0 0 0 0 0 0 0 0 0 0 0 0 0 0 0 0 0 0 0 0 0 0 0 0 0 0 0 0 0 0 0 0 0 0 0 0 0 0 0 0 0 0 0 0 0 0 0 0 0 0 0 0 0 0 0 0 0 0 0 0 0 0 0 0 0 0 0 0 0 0 0 0 0 0 0 0 0 0 0 0 0 0 0 0 0 0 0 0 0 0 0 0 0 0 0 0 0 0 0 0 0 0 0 0 0 0 0 0 0 0 0 0 0 0 0 0 0 0 0 0 0 0 0 0 0 0 0 0 0 0 0 0 0 0 0 0 0 0 0 0 0 0 0 0 0 0 0 0 0 0 0 0 0 0 0 0 0 0 0.002842966880209 0 0 0 0 0 0 0 0 0 0.0320455011663323 0 0 0 0 0 0 0 0 0 0 0 0.004018104770686 0 0 0 0 0 0 0 0 0 0 0 0.00174864669614396 0 0.00298970190539358 0 0 0 0 0 0 0 0.00119149028933978 0 0 0 0 0 0 0 0 0 0 0 0 0 0 0 0 0 0.00100716671577233 0 0 0 0.0233071403587108 0.0119476763256351 0 0 0 0 0 0 0 0.0146131843397682 0.0488184851046502 0.0311458686976716 0.108403108021521 0.0832611665870514 0.0115490495143466 0.00363094771917864 0.00878128343243419 0.0357946331272869 0.0207823147861707 0.0137603137253366 0.0412830399378117 0.046711143956593 0 0.0434437897455644 0.1453812371565 0 0 0 0 0 0 0 0 0 0 0 0 0 0 0 0 0 0 0 0 0 0 0 0 0 0 0 0 0 0 0 0 0 0 0.00978497866933126 0 0 0 0.0065288326831142 0.00351888663546366 0.0133599655620155 0.00390723553757666 0 0 0 0 0.00627594978460215 0.00948012994202985 0.0123386020950102 0 0.00940658220210085 0.0629056708693968 0.0999057004016011 0 0.00720583339429009 0.01692367126336 0 0
0 0 0 0 0 0 0 0 0 0 0 0 0 0 0 0 0 0 0 0 0 0 0 0 0 0 0 0 0 0 0 0 0 0 0 0 0 0 0 0 0 0 0 0 0 0 0 0 0 0 0 0 0 0 0 0 0 0 0 0 0 0 0 0 0 0 0 0 0 0 0 0 0 0 0 0 0 0 0 0 0 0 0 0 0 0 0 0 0 0 0 0 0 0 0 0 0 0 0 0 0 0 0 0 0 0 0 0 0 0 0 0 0 0 0 0 0 0 0 0 0 0 0 0 0 0 0 0 0 0 0 0 0 0 0 0 0.00252828352230436 0 0 0 0 0 0 0 0 0 0 0 0 0 0 0 0 0 0 0 0 0 0 0 0 0 0 0 0 0 0 0 0 0 0 0 0 0 0 0 0 0 0 0 0 0 0 0 0 0 0 0 0.00131517494874595 0.0105735153868133 0 0 0 0 0 0 0 0 0 0 0 0 0 0 0 0 0 0 0 0 0 0 0 0 0 0 0 0 0 0 0 0 0 0 0.00985190936772082 0 0.107611119622184 0 0 0 0 0 0 0 0.00987779081554211 0 0.105025768652822 0.00671078436865928 0.0687391215608064 0.0145294991366266 0 0.0410110858530781 0.0290124154953392 0.0104822929011231 0.00323911230180315 0.0222056557154356 0.0314099258494289 0.011994948507523 0.0469125176203953 0.0312869049360494 0 0 0.00191374368537647 0 0 0 0 0.00198237131693389 0 0 0 0 0 0 0 0 0 0 0 0 0 0 0 0 0 0 0 0 0 0 0 0 0 0 0.00369522083630424 0 0 0 0.0211437832759634 0.0305102256824946 0.274448539962882 0.00948310357779971 0 0 0 0 0 0 0 0 0.0181987841840784 0.0210494662534256 0.0248302494417191 0 0.0246262356677445 0.00182811452899954 0 0.00197233502387789
0 0 0 0 0 0 0 0 0 0 0 0 0 0 0 0 0 0 0 0 0 0 0 0 0 0 0 0 0 0 0 0 0 0 0 0 0 0 0 0 0 0 0 0 0 0 0 0 0 0 0 0 0 0 0 0 0 0 0 0 0 0 0 0 0 0 0 0 0 0 0 0 0 0 0 0 0 0 0 0 0 0 0 0 0 0 0 0 0 0 0 0 0 0 0 0 0 0 0 0 0 0 0 0 0 0 0 0 0 0 0 0 0 0 0 0 0 0 0 0 0 0 0 0 0 0 0 0 0 0 0 0 0 0 0 0 0.0010405143196404 0 0 0 0 0 0 0 0 0 0 0 0 0 0 0 0 0 0 0 0 0 0 0 0 0 0 0 0 0 0 0 0 0 0 0 0 0 0 0 0 0 0.000692951416908118 0 0.000535687916397181 0 0 0 0 0 0 0 0.0004889997877211 0 0 0 0 0 0 0 0 0 0 0 0 0 0 0 0 0 0 0 0 0 0 0 0 0 0 0 0 0 0 0 0 0 0 0 0.00524207908484489 0.111698117457815 0 0 0 0 0 0 0 0 0 0 0.153287870793832 0.00965215758185176 0.0270295961119261 0 0 0.0127540910738558 0.00265938326408217 0.00886837311369314 0.00302232973443471 0.0450745822206734 0.041632093665733 0.00430176367957936 0.0505488245360041 0.0472466070388137 0 0 0.00655879151539237 0.00112397107955915 0 0 0 0.00285115706712598 0 0 0 0 0 0 0 0 0 0 0 0 0 0 0 0 0 0 0 0 0 0 0 0 0 0 0 0 0 0.000696106427755985 0.121954003325416 0.0280065922702963 0.104787646844244 0.0318334107290525 0 0 0.00385533557207786 0 0 0 0.00141024320954128 0 0.049083998098022 0.0755163175412787 0.0102456373571807 0 0.030235573635285 0.00197282717973993 0 0.00409236535022695
0 0 0 0 0 0 0 0 0 0 0 0 0 0 0.00880426204830047 0 0 0 0 0 0 0 0 0 0 0 0 0 0 0 0 0 0 0 0 0 0 0 0 0 0 0 0 0 0 0 0 0 0 0 0 0 0 0 0 0 0 0 0 0 0 0 0 0 0 0 0 0 0 0 0 0 0 0 0 0.0181302490506623 0 0.104184894589227 0 0 0 0 0 0 0 0 0 0 0 0 0 0 0 0 0 0 0 0 0 0 0 0 0 0 0 0 0 0 0 0 0 0 0 0 0 0 0 0 0 0 0 0 0 0 0 0 0 0 0 0 0 0 0 0 0 0 0 0 0 0 0 0 0 0 0 0 0 0 0 0 0 0 0 0 0 0 0 0 0 0 0 0 0 0 0 0 0 0 0 0 0 0 0 0 0 0 0 0 0 0 0.00455061243311975 0 0.110895626388504 0 0 0 0 0 0.238485320397413 0 0 0 0.0801973291260047 0 0 0 0 0 0 0 0 0 0 0 0 0 0 0 0 0 0 0 0 0 0 0 0 0 0 0 0 0 0 0 0 0 0 0 0 0 0 0.238261884150341 0.183313939622913 0 0 0 0 0 0 0 0 0 0 0 0 0 0 0 0 0 0 0 0 0 0 0 0 0 0 0 0 0 0 0 0 0 0 0 0 0 0 0 0 0 0 0 0 0 0 0 0 0 0 0 0 0 0 0 0 0 0.0131758821935139 0 0 0 0 0 0 0 0 0 0 0 0 0 0 0 0 0
0 0 0 0 0 0 0 0 0 0 0 0 0 0 0 0 0 0 0 0 0 0 0 0 0 0 0 0 0 0 0 0 0 0 0 0 0 0 0 0 0 0 0 0 0 0 0 0 0 0 0 0 0 0 0 0 0 0 0 0 0 0 0 0 0 0 0 0 0 0 0 0 0 0 0 0 0 0 0 0 0 0 0 0 0 0 0 0 0 0 0 0 0 0 0 0 0 0 0 0 0 0 0 0 0 0 0 0 0 0 0 0 0 0 0 0 0 0 0 0 0 0 0 0 0 0 0 0 0 0 0 0 0 0 0 0 0 0 0 0 0 0 0 0 0 0 0 0 0 0 0 0 0 0 0 0 0 0 0 0 0 0 0 0 0 0 0 0 0 0 0 0 0 0 0 0 0 0 0 0 0 0 0.0706623781071107 0 0 0 0 0 0 0 0 0 0 0 0 0 0 0 0 0 0 0 0 0 0 0 0 0 0 0 0 0 0 0 0 0.199036205422433 0 0 0 0 0 0 0 0 0 0 0 0 0 0.085906533334065 0.15484180474072 0 0 0 0 0 0 0 0 0 0 0 0 0 0 0 0 0 0 0 0 0 0 0 0 0 0 0 0 0 0 0 0 0 0 0 0 0 0 0 0 0 0 0 0.287150183396569 0 0 0 0 0 0 0 0.115265250305622 0 0.0871376446934796 0 0 0 0 0 0 0 0 0 0 0 0 0 0 0 0 0 0 0 0 0 0 0
0 0 0 0 0 0 0 0 0 0 0 0 0 0 0 0 0 0 0 0 0 0 0 0 0 0 0 0 0 0 0 0 0 0 0 0 0 0 0 0 0 0 0 0 0 0 0 0 0 0 0 0 0 0 0 0 0 0 0 0 0 0 0 0 0 0 0 0 0 0 0 0 0 0 0 0 0 0 0 0 0 0 0 0 0 0 0 0 0 0 0 0 0 0 0 0 0 0 0 0 0 0 0 0 0 0 0 0 0 0 0 0 0 0 0 0 0 0 0 0 0 0 0 0 0 0 0 0 0 0 0 0 0 0 0 0 0 0 0 0 0 0 0 0 0 0 0 0 0 0 0 0 0 0 0 0 0 0 0 0 0 0 0 0 0 0 0 0 0 0 0 0 0 0 0 0 0 0 0 0 0 0 0 0 0 0 0 0 0 0 0 0 0 0 0 0 0 0 0 0 0 0 0 0 0 0 0 0 0 0 0 0 0 0 0 0 0 0 0 0 0 0 0 0 0 0 0 0 0.106387360736634 0 0 0.240536887129413 0.176091860712918 0 0 0 0 0 0 0 0 0 0 0 0 0 0 0.017834544148645 0 0 0 0 0 0 0 0 0 0 0 0 0 0 0 0 0 0 0 0 0 0 0 0 0 0 0 0 0 0 0 0 0 0 0 0 0.183608765535335 0 0 0 0 0.0688556113659861 0 0 0 0 0 0 0 0 0 0 0 0 0 0.0189670849849374 0.0270627919907034 0.160655093395428 0 0
0 0 0 0 0 0 0 0 0 0 0 0 0 0 0 0 0 0 0 0 0 0 0 0 0 0 0 0 0 0 0 0 0 0 0 0 0 0 0 0 0 0 0 0 0 0 0 0 0 0 0 0 0 0 0 0 0 0 0 0 0 0 0 0 0 0 0 0 0 0 0 0 0 0 0 0 0 0 0 0 0 0 0 0 0 0 0 0 0 0 0 0 0 0 0 0 0 0 0 0 0 0 0 0 0 0 0 0 0 0 0 0 0 0 0 0 0 0 0 0 0 0 0 0 0 0 0 0 0 0 0 0 0 0 0 0 0 0 0 0 0 0 0 0 0 0 0 0 0 0 0 0 0 0 0.0765871677644326 0 0 0 0 0 0 0 0 0 0 0 0 0 0 0 0 0 0 0 0 0 0 0 0 0 0 0 0 0 0 0 0 0 0 0 0 0 0 0 0 0 0 0 0 0 0 0 0 0 0 0 0 0 0 0 0 0 0 0 0 0 0 0 0 0 0 0 0 0 0 0 0 0 0.5788929472519 0 0 0 0.163824289512525 0 0 0 0 0 0 0 0 0 0 0 0 0 0 0 0 0 0 0 0 0 0 0 0 0 0 0.0555884557615073 0 0 0 0 0 0 0 0 0 0 0 0 0 0 0 0 0 0 0 0 0 0 0 0 0 0 0 0 0 0.0402967455455265 0.0496766448628938 0 0 0 0 0 0 0 0 0 0 0 0 0.0351337493012149 0 0 0 0
0 0 0 0 0 0 0 0 0 0 0 0 0 0 0 0 0 0 0 0 0 0 0 0 0 0 0 0 0 0 0 0 0 0 0 0 0 0 0 0 0 0 0 0 0 0 0 0 0 0 0 0 0 0 0 0 0 0 0 0 0 0 0 0 0 0 0 0 0 0 0 0 0 0 0 0.00511775184769738 0 0.0123462089202939 0 0 0 0 0 0 0 0 0 0 0 0 0 0 0 0 0 0 0 0 0 0 0 0 0 0 0 0 0 0 0 0 0 0 0 0 0 0 0 0 0 0 0 0 0 0 0 0 0 0 0 0 0 0 0 0 0 0 0 0 0 0 0 0 0 0 0 0 0 0 0 0 0 0 0 0 0 0 0 0 0 0 0 0 0 0 0 0 0 0 0 0 0 0 0 0 0 0 0 0 0 0 0 0 0 0 0 0 0 0 0.194839021262114 0 0 0 0 0 0 0 0 0 0 0 0 0 0 0 0 0 0 0 0 0 0 0 0 0 0 0 0 0 0 0 0 0 0 0 0 0 0 0.128146951602314 0 0.037864211717343 0 0 0.322159654558428 0 0 0 0 0 0.00976944319998102 0 0 0.00775599669614838 0 0 0 0 0 0.00901399784006284 0 0 0 0 0 0 0 0 0 0 0 0 0 0 0 0 0 0 0 0 0 0 0 0 0 0 0 0 0 0 0 0 0 0 0 0 0.12575662504266 0 0 0 0 0.0562252350132331 0.00710553441937963 0 0 0 0 0 0 0 0 0 0.00628880279995595 0 0 0.0156381887444317 0 0.0619723763359578 0 0
0.00190255711378717 0 0 0 0 0.00277144146496557 0 0 0 0 0 0 0 0 0 0 0 0 0 0 0 0 0 0 0 0.00135304884428042 0 0 0 0 0.00396356199845977 0.00652156465931729 0 0 0 0 0 0 0 0 0 0 0 0 0 0 0 0.00401427755863889 0 0 0 0 0 0 0 0 0 0 0 0 0 0 0 0 0 0 0 0 0 0 0 0 0 0 0 0.0132617059374822 0.011790942830837 0.0218588918958979 0 0 0 0 0 0 0 0 0 0 0 0 0 0 0 0 0 0 0 0 0 0 0 0 0 0 0 0 0 0 0 0 0 0 0 0 0 0 0 0 0 0 0 0 0 0 0 0 0 0 0 0 0 0 0 0 0 0 0 0 0 0 0 0 0 0 0 0 0 0.0366804156802178 0 0 0 0 0 0 0 0 0 0 0 0.00253956860003402 0 0 0 0.00566840300016988 0 0 0 0 0 0 0 0 0 0 0 0 0 0 0 0 0.00575977610900968 0 0.0676036603362395 0 0 0 0 0 0.273172009146185 0 0 0 0.0464461803603229 0 0 0 0 0 0 0 0 0 0 0 0 0 0 0 0 0 0 0 0 0 0 0 0 0 0 0 0 0 0 0 0 0 0 0.0884690094058589 0 0.0248730178669816 0.00766516132327341 0.289076718890767 0 0 0 0 0 0 0 0 0 0 0 0 0 0 0 0.00549060895602065 0 0 0 0 0 0 0 0 0 0 0 0.00272951597744666 0 0 0 0 0 0 0 0 0 0 0 0 0 0 0 0 0 0 0 0 0 0 0 0 0.012630368836446 0 0 0.00259811191434323 0 0.0235240048433278 0.0065665302934138 0 0 0 0.00360561672247527 0.00467399307227889 0 0.00261893011878508 0 0 0 0 0 0.012358087580152 0 0.00529411015799891 0 0.0025182085045859
0 0 0 0 0 0 0 0 0 0 0 0 0 0 0 0 0 0 0 0 0 0 0 0 0 0 0 0 0 0 0 0 0 0 0 0 0 0 0 0 0 0 0 0 0 0 0 0 0 0 0 0 0 0 0 0 0 0 0 0 0 0 0 0 0 0 0 0 0 0 0 0 0 0 0 0 0 0 0 0 0 0 0 0 0 0 0 0 0 0 0 0 0 0 0 0 0 0 0 0 0 0 0 0 0 0 0 0 0 0 0 0 0 0 0 0 0 0 0 0 0 0 0 0 0 0 0 0 0 0 0 0 0 0 0 0 0 0 0 0 0 0 0 0 0 0 0 0 0.00632320506142679 0 0 0 0 0 0 0 0 0 0 0 0 0 0 0 0 0 0 0 0 0 0 0 0 0.00895285697592171 0 0 0 0 0 0 0 0 0 0 0 0.0244429889988609 0 0.0600482280175275 0 0.169103728823633 0 0 0 0 0 0 0 0 0 0 0 0 0 0.00900815569094506 0.0102956864246768 0 0 0 0 0 0 0 0 0.279056526610347 0 0 0.0256794030610586 0 0 0 0 0 0 0 0 0 0 0 0 0 0 0 0 0 0.0478252391351231 0 0 0 0.00957674034574892 0 0.142266084946466 0.0120449723936224 0.0176093908396711 0 0.0121099526094088 0 0 0 0 0.0141831292735813 0 0 0 0 0 0 0 0 0 0 0 0 0 0 0 0 0 0 0 0 0 0 0 0 0.00520124991073523 0 0 0 0 0 0 0 0 0 0 0 0 0 0 0 0 0 0 0 0 0 0 0.0574202765957379 0.0662642376646187 0 0 0 0.0225879466208887 0 0 0 0 0
0 0 0 0 0 0 0 0 0 0 0 0 0 0 0 0 0 0 0 0 0 0 0 0 0 0 0 0 0 0 0 0 0 0 0 0 0 0 0 0 0 0 0 0 0 0 0 0 0 0 0 0 0 0 0 0 0 0 0 0 0 0 0 0 0 0 0 0 0 0 0 0 0 0 0 0 0 0 0 0 0 0 0 0 0 0 0 0 0 0 0 0 0 0 0 0 0 0 0 0 0 0 0 0 0 0 0 0 0 0 0 0 0 0 0 0 0 0 0 0 0 0 0 0 0 0 0 0 0 0 0 0 0 0 0 0 0 0 0 0 0 0 0 0 0 0 0 0 0 0 0 0 0 0 0 0 0 0 0 0 0 0 0 0 0 0 0 0 0 0 0 0 0 0 0 0 0 0 0 0 0 0 0 0 0 0 0 0.00518317536651729 0 0.14985370957618 0 0 0 0 0 0 0 0.0185817578898755 0 0 0 0 0 0 0 0 0 0 0 0 0 0 0 0.0227174108741482 0 0 0.00301236953329637 0 0 0 0 0 0 0 0.00872665580431845 0.0139550498605245 0 0 0 0 0 0 0 0.0216776032881559 0 0.0462645849231966 0 0 0.0421671105798719 0.166805867335107 0.0933605330368631 0.0428211558794032 0.155932045436517 0.04271713600236 0.0463089400267756 0 0.00997228493551904 0 0.00422661000922571 0.0187663034158382 0 0 0 0 0 0 0 0 0 0 0 0 0 0 0 0 0 0 0 0 0 0 0 0 0 0 0 0 0 0 0.00647507793534893 0 0 0 0 0 0.0263535671968701 0 0 0 0.00418433659149789 0 0 0 0 0 0.00440548293698431 0.0127317839208589 0.0268174780165829 0 0 0.00598196962816255 0 0 0 0 0 0
0 0 0 0 0 0 0 0 0 0 0 0 0 0 0 0 0 0 0 0 0 0 0 0 0 0 0 0 0 0 0 0 0 0 0 0 0 0 0 0 0 0 0 0 0 0 0 0 0 0 0 0 0 0 0 0 0 0 0 0 0 0 0 0 0 0 0 0 0 0 0 0 0 0 0 0 0 0 0 0 0 0 0 0 0 0 0 0 0 0 0 0 0 0 0 0 0 0 0 0 0 0 0 0 0 0 0 0 0 0 0 0 0 0 0 0 0 0 0 0 0 0 0 0 0 0 0 0 0 0 0 0 0 0 0 0 0 0 0 0 0 0 0 0 0 0 0 0 0 0 0 0 0 0 0 0 0 0.0267865125500543 0 0 0 0 0 0 0 0 0 0 0.0516633248203538 0.0898986147881307 0 0.0106227520207339 0 0 0 0 0 0 0 0 0 0 0 0 0 0 0 0.00582303754500652 0 0.0564151560918457 0 0 0 0 0 0 0 0.176896342640814 0 0 0 0 0 0.00425252808046698 0 0 0 0 0 0 0 0 0 0.0190346394958306 0 0 0 0 0 0 0 0.00291202664633236 0 0 0.0637308147165136 0 0 0 0 0 0 0 0 0 0.101137184124975 0 0 0 0.0753798736585699 0.0254940953678983 0.0183095879146138 0 0.00670237875219444 0 0.0330804411744947 0 0 0 0.00311309088615912 0 0 0 0 0 0 0 0 0 0 0 0 0 0 0 0 0 0 0 0 0 0 0 0 0 0 0 0 0.0173030824652974 0 0 0.0274490280460197 0 0 0 0.0110444783244868 0.0259759517395217 0.0308456515163282 0 0 0 0 0 0 0 0 0 0.0108297763805314 0.0327784258975245 0.0550602103136068 0 0 0.00569763270637625 0 0 0 0.0117633613353199 0 0
0 0 0 0 0 0 0 0 0 0 0 0 0 0 0 0 0 0 0 0 0 0 0 0 0 0 0 0 0 0 0 0 0 0 0 0 0 0 0 0 0 0 0 0 0 0 0 0 0 0 0 0 0 0 0 0 0 0 0 0 0 0 0 0 0 0 0 0 0 0 0 0 0 0 0 0 0 0 0 0 0 0 0 0 0 0 0 0 0 0 0 0 0 0 0 0 0 0 0 0 0 0 0 0 0 0 0 0 0 0 0 0 0 0 0 0 0 0 0 0 0 0 0 0 0 0 0 0 0 0 0 0 0 0 0 0 0 0 0 0 0 0 0 0 0 0 0 0 0 0 0 0 0 0 0 0 0 0 0 0 0 0 0 0 0 0 0 0 0 0 0 0 0 0 0 0 0 0 0 0 0.000447649587507593 0 0 0 0 0 0 0 0.000559570235685596 0 0 0 0 0 0 0 0 0 0 0 0 0 0 0 0 0 0 0 0 0 0 0 0 0 0 0 0 0 0 0 0 0 0 0 0.00577652828368644 0.046081956333719 0.0647968848635653 0 0 0 0 0 0 0 0 0 0 0.0442736144752695 0.0193741026784744 0.00577484913664231 0.00402894134339807 0.00638230970113734 0.00428513550561064 0.0152528578297953 0.0160558047098887 0.127831101405504 0.0869414852355186 0.00173891302207909 0.0474973958523226 0.130532675652263 0 0 0 0 0 0 0 0 0 0 0 0 0 0 0 0 0 0 0 0 0 0 0 0 0 0 0 0 0 0 0 0 0 0 0 0 0 0.000801691290256869 0.0703808462971977 0.0123643489765504 0.0474904903340901 0.0163923715310851 0 0 0.0018020034250329 0 0 0 0.00478911530058461 0 0.017948950038111 0.0846415575814618 0.0862109491556595 0 0.013693055104558 0.0121023853740522 0 0.00375045973929306
0 0 0 0 0 0 0 0 0 0 0 0 0 0 0 0 0 0 0 0 0 0 0 0 0 0 0 0 0 0 0 0 0 0 0 0 0 0 0 0 0 0 0 0 0 0 0 0 0 0 0 0 0 0 0 0 0 0 0 0 0 0 0 0 0 0 0 0 0 0 0 0 0 0 0 0 0 0 0 0 0 0 0 0 0 0 0 0 0 0 0 0 0 0 0 0 0 0 0 0 0 0 0 0 0 0 0 0 0 0 0 0 0 0 0 0 0 0 0 0 0 0 0 0 0 0 0 0 0 0 0 0 0 0 0 0 0 0 0 0 0 0 0 0 0 0 0 0 0 0 0 0 0 0 0 0 0 0 0 0 0 0 0 0 0 0 0 0 0 0 0 0 0 0 0 0 0 0 0 0 0 0 0 0 0 0 0 0 0 0 0 0 0 0 0 0 0 0 0 0 0 0 0 0 0 0 0 0 0 0 0 0 0 0 0 0 0 0 0 0 0 0 0 0 0.0425729564999244 0.00623496392322836 0.00863965420556317 0 0 0 0 0 0 0 0 0 0.0937498540476892 0 0.0312019348439178 0.0201801582563237 0 0.146296503371105 0.0165445648862483 0.187093298041693 0.00166316369269631 0.147859705207428 0.0614511455435263 0 0.0224643825628624 0.0885399655447309 0 0 0 0 0 0 0 0 0 0 0 0 0 0 0 0 0 0 0 0 0 0 0 0 0 0 0 0 0 0 0 0 0 0 0 0 0 0 0.0211824482818475 0.00417693156891477 0.0120170886415274 0.00676482518825839 0 0 0 0 0 0 0.00287398408587567 0 0.00572326472787424 0.0198538305475499 0.052915376331216 0 0 0 0 0
0 0 0 0 0 0 0 0 0 0 0 0 0 0 0.000560113897078436 0 0 0 0 0 0 0 0 0 0 0 0 0 0 0 0.000779747117318637 0 0 0 0 0 0 0 0 0 0 0 0 0 0 0 0 0 0 0 0 0 0 0 0 0 0 0 0 0 0 0 0 0 0 0 0 0 0 0 0 0 0 0 0 0 0 0 0 0 0 0 0 0 0 0 0 0 0 0 0 0 0 0 0 0 0 0 0 0 0 0 0 0 0 0 0 0 0 0 0 0 0 0 0 0 0 0 0 0 0 0 0 0 0 0 0 0 0 0 0 0 0 0 0 0 0 0 0 0 0 0 0 0 0 0 0 0 0 0 0 0 0 0 0 0 0 0 0 0.00311746948138367 0 0 0 0.00157776154973314 0 0 0 0 0 0 0.00116498244259436 0 0 0 0.00453903835707508 0.001250778029005 0 0 0 0.00122387271966626 0.00109736426413784 0.0103155075264849 0 0 0 0 0 0 0.000673725582715291 0.0021741647368241 0 0.00485993573876712 0 0.000848815947901493 0.0140421220042265 0.00872052416964551 0 0 0 0.00163959933367942 0.00348831049215303 0.000581038471591152 0 0 0.00116224269066617 0.00116854519179948 0 0 0 0 0 0 0.000681414094291512 0.00256744937303605 0.00482875135571034 0.000859385730594615 0 0 0 0 0 0 0 0 0.0200949052774154 0.0392478646623878 0.0148683545288578 0 0 0 0 0.00275923971823883 0 0.0017543341366555 0.0170417555145246 0.0139358577687398 0.0252114957990639 0.0191748917307996 0 0.0324998949829294 0.015392391688328 0.139863697494105 0.138089159988485 0.0227677231928648 0.0514518119100702 0.0120297328190249 0.0301173841460808 0.00115391792503174 0.0197208265892649 0.0974119104762744 0 0 0 0 0 0 0 0 0 0 0 0.00070998269762361 0 0 0 0 0 0 0 0 0 0 0 0 0 0 0 0 0 0 0 0.00176816243501497 0 0.000783085046830872 0 0 0 0 0.0024349228605868 0.00146056823458424 0.0133532508162588 0.000907108456213406 0 0 0 0 0.00621689454071531 0.0191760622750228 0.0643310546946839 0 0.00566266022471207 0.0160483865175281 0.0643334484756625 0 0.00127765142679658 0.00948429059142826 0 0.00354266005911588
0 0 0 0 0 0 0 0 0 0 0 0 0 0 0 0 0 0 0 0 0 0 0 0 0 0 0 0 0 0 0 0 0 0 0 0 0 0 0 0 0 0 0 0 0 0 0 0 0 0 0 0 0 0 0 0 0 0 0 0 0 0 0 0 0 0 0 0 0 0 0 0 0 0 0 0 0 0 0 0 0 0 0 0 0 0 0 0 0 0 0 0 0 0 0 0 0 0 0 0 0 0 0 0 0 0 0 0 0 0 0 0 0 0 0 0 0 0 0 0 0 0 0 0 0 0 0 0 0 0 0 0 0 0 0 0 0 0 0 0 0 0 0 0 0 0 0 0 0 0 0 0 0 0 0 0 0 0 0 0 0 0 0 0 0 0 0 0 0 0 0 0 0 0 0 0 0 0 0 0 0 0 0 0 0 0 0 0 0 0.0256783562639294 0 0 0 0 0 0 0 0 0 0 0.00163579722565492 0 0 0 0 0 0 0 0 0 0 0 0 0 0 0 0 0 0 0 0 0 0 0 0.00397636503282919 0.0118347538603714 0 0 0 0 0 0 0 0 0.0961719321470045 0.00672379458451237 0.0107204789929927 0.0176918192408932 0.0463637428702406 0 0.0747682914309336 0.0981615391138836 0.174540728932889 0.0840920683794455 0.110313549805533 0.00543247407155034 0 0 0 0.0508694078476483 0 0 0 0 0 0 0 0 0 0 0 0 0 0 0 0 0 0 0 0 0 0 0 0 0 0 0 0 0 0 0 0 0 0 0 0 0 0 0 0 0.00811203884334138 0 0 0 0 0 0 0.0330141364306635 0.113457186732439 0 0 0.00209397798950208 0.0243475602037428 0 0 0 0 0
0 0 0 0 0 0 0 0 0 0 0 0 0 0 0 0 0 0 0 0 0 0 0 0 0 0 0 0 0 0 0 0 0 0 0 0 0 0 0 0 0 0 0 0 0 0 0 0 0 0 0 0 0 0 0 0 0 0 0 0 0 0 0 0 0 0 0 0 0 0 0 0 0 0 0 0 0 0 0 0 0 0 0 0 0 0 0 0 0 0 0 0 0 0 0 0 0 0 0 0 0 0 0 0 0 0 0 0 0 0 0 0 0 0 0 0 0 0 0 0 0 0 0 0 0 0 0 0 0 0 0 0 0 0 0 0 0 0 0 0 0 0 0 0 0 0 0 0 0 0 0 0 0 0 0 0 0 0 0 0 0 0 0 0 0 0 0 0 0 0 0 0 0 0 0 0 0 0 0 0 0 0 0 0 0 0 0 0.00453416969017523 0 0.00912785924109531 0 0 0 0 0 0 0 0 0 0 0 0 0 0.00526283197900785 0 0 0 0.00313158523671106 0 0 0 0 0 0.0619855339570272 0 0.00586536492088008 0.00994822642313579 0 0 0 0 0 0 0 0.00158740194583455 0 0 0 0 0 0 0 0 0.0472084153504632 0.0683482266814686 0.00613169170394189 0.00949710854131267 0 0.0278823610824943 0.0949389373471394 0 0.0210619357910206 0.0585621940983813 0 0.133165271079439 0.00780458490516572 0.0119908871567992 0 0.00329968643414567 0.0302883092327009 0 0 0 0 0 0 0 0 0 0 0 0 0 0 0 0 0 0 0 0 0 0 0 0 0 0 0 0 0 0 0 0 0 0 0 0 0 0 0 0.00221817437007829 0 0 0 0 0 0 0.00354276528058684 0.0476972020031312 0.265678128251286 0 0 0.00277012479166879 0.0564710225049097 0 0 0 0 0
0 0 0 0 0 0 0 0 0 0 0 0 0 0 0 0 0 0 0 0 0 0 0 0 0 0 0 0 0 0 0.000775682085353818 0 0 0 0 0 0 0 0 0 0 0 0 0 0 0 0 0 0 0 0 0 0 0 0 0 0 0 0 0 0 0 0 0 0 0 0 0 0 0 0 0 0 0 0 0 0 0 0 0 0 0 0 0 0 0 0 0 0 0 0 0 0 0 0 0 0 0 0 0 0 0 0 0 0 0 0 0 0 0 0 0 0 0 0 0 0 0 0 0 0 0 0 0 0 0 0 0 0 0 0 0 0 0 0 0 0 0 0 0 0 0 0 0 0 0 0 0 0 0 0 0 0 0 0 0 0 0 0 0 0 0 0 0.00131677605384697 0 0 0 0 0 0 0 0 0 0 0 0 0 0 0 0 0.00076621824876372 0.00207092338046979 0 0 0 0 0 0 0 0 0 0 0 0 0.00274694237641884 0.0034115707475704 0 0 0 0 0 0 0 0 0.00159694478688517 0 0 0 0 0 0 0 0 0 0.00222516252374586 0 0 0 0 0 0 0 0 0 0.0023476760704242 0.0259388089342317 0.00777158447505963 0 0 0 0 0.00242657624924072 0 0.00244420212302161 0.0191705944641645 0 0.00920007985531817 0.0995914481402 0.154932208512488 0.0762222096629449 0.0128798720891377 0 0.153672737367903 0.0891619804373408 0.0492888004301142 0.00223563020852377 0.0272365020743558 0 0.0193803542396827 0.0734053008745722 0 0 0 0 0 0 0 0 0 0 0 0 0 0 0 0 0 0 0 0 0 0 0 0 0 0 0 0 0 0 0 0 0 0 0 0 0 0 0 0.00103662925335211 0.0143124462924086 0 0 0 0 0 0.00206878233263589 0.00944504642145552 0.0727149618485578 0 0 0.0133863318694133 0.0395664294138791 0 0 0.00525258615651925 0 0
0 0 0 0 0 0 0 0 0 0 0 0 0 0 0 0 0 0 0 0 0 0 0 0 0 0 0 0 0 0 0 0 0 0 0 0 0 0 0 0 0 0 0 0 0 0 0 0 0 0 0 0 0 0 0 0 0 0 0 0 0 0 0 0 0 0 0 0 0 0 0 0 0 0 0 0 0 0 0 0 0 0 0 0 0 0 0 0 0 0 0 0 0 0 0 0 0 0 0 0 0 0 0 0 0 0 0 0 0 0 0 0 0 0 0 0 0 0 0 0 0 0 0 0 0 0 0 0 0 0 0 0 0 0 0 0 0 0 0 0 0 0 0 0 0 0 0 0 0 0 0 0 0 0 0 0 0 0 0 0 0 0 0 0 0 0 0 0 0 0 0 0 0 0 0 0 0 0 0 0 0 0.00150060098399415 0 0 0 0 0 0 0 0.0128770089397739 0 0 0 0 0.000761075782509507 0 0 0 0 0 0 0 0 0 0.00144639403141718 0 0 0 0 0 0 0 0 0 0 0 0 0 0 0 0 0 0 0 0.00775076238622539 0.0148620589507398 0.0013124637550446 0 0 0 0 0 0 0.00289415622233103 0.0565404029300103 0.00111170690182283 0.00500293213378909 0.00912199396112809 0.123891817305037 0.109769905440374 0.0290052714698435 0.124463828770976 0 0.0441997855558161 0.0968023172701522 0.0132079656834898 0.00684931830195004 0 0.00546117300687507 0.0993711960672341 0 0 0 0 0 0 0 0 0 0 0 0 0 0 0 0 0 0 0 0 0 0 0 0 0 0 0 0 0 0 0 0 0 0 0 0 0 0 0 0.00093665419559077 0.00903441012944354 0 0 0 0 0 0.00109199121579481 0.0253943102775375 0.11730412324467 0 0 0.00395922640316742 0.0712739265549361 0 0 0.00185285875279158 0 0.000948363375533937
0 0 0 0 0 0 0 0 0 0 0 0 0 0 0 0 0 0 0 0 0 0 0 0 0 0 0 0 0 0 0 0 0 0 0 0 0 0 0 0 0 0 0 0 0 0 0 0 0 0 0 0 0 0 0 0 0 0 0 0 0 0 0 0 0 0 0 0 0 0 0 0 0 0 0 0 0 0 0 0 0 0 0 0 0 0 0 0 0 0 0 0 0 0 0 0 0 0 0 0 0 0 0 0 0 0 0 0 0 0 0 0 0 0 0 0 0 0 0 0 0 0 0 0 0 0 0 0 0 0 0 0 0 0 0 0 0 0 0 0 0 0 0 0 0 0 0 0 0 0 0 0 0 0 0 0 0 0 0 0 0 0 0 0 0 0 0 0 0 0 0 0 0 0 0 0 0 0 0 0 0 0 0 0 0 0 0 0 0 0 0 0 0 0 0 0 0 0 0 0 0 0 0 0 0 0 0 0 0 0 0 0 0 0 0 0 0 0 0 0 0 0 0 0 0.0100775915700124 0.0120250726476955 0.00980136744731733 0 0 0 0 0 0 0 0.0346866196090635 0 0.0398793068256818 0.231009046768334 0.0457445084488679 0.118434400585621 0 0.161719489767902 0.0989820602528716 0 0.0037621642267566 0.0406306041291147 0.0068037405405548 0 0.0100592961769745 0.064250565168235 0 0 0 0 0 0 0 0 0 0 0 0 0 0 0 0 0 0 0 0 0 0 0 0 0 0 0 0 0 0 0 0 0 0 0 0 0 0 0.0073051478893043 0.00346192405490327 0.019737834720924 0.0046072048328739 0 0 0 0 0 0 0.00645353908721848 0 0.00353310421660475 0.0166752654032311 0.0417668991043323 0 0.00859324652560467 0 0 0
0 0 0 0 0 0 0 0 0 0 0 0 0 0 0 0 0 0 0 0 0 0 0 0 0 0 0 0 0 0 0 0 0 0 0 0 0 0 0 0 0 0 0 0 0 0 0 0 0 0 0 0 0 0 0 0 0 0 0 0 0 0 0 0 0 0 0 0 0 0 0 0 0 0 0 0 0 0 0 0 0 0 0 0 0 0 0 0 0 0 0 0 0 0 0 0 0 0 0 0 0 0 0 0 0 0 0 0 0 0 0 0 0 0 0 0 0 0 0 0 0 0 0 0 0 0 0 0 0 0 0 0 0 0 0 0 0 0 0 0 0 0 0 0 0 0 0 0 0 0 0 0 0 0 0 0 0 0 0 0 0 0 0 0 0 0 0 0 0 0 0 0 0 0 0 0 0 0 0 0.000828389421078527 0 0 0 0 0 0 0 0 0 0.00612649430118594 0 0 0 0 0.000376930896646594 0 0 0 0 0 0.00079480963165422 0 0 0 0.000845313118126178 0.000957466553199576 0 0.000570803469716449 0 0 0 0 0.000704875058786222 0.00394751087624746 0 0 0.000647309463110024 0 0 0 0 0.000346848543718187 0 0 0.00454997652338255 0.00253381795534651 0.00227773158444747 0 0 0 0 0 0 0.00303930576335466 0.0256414556713768 0.00837889872674942 0.0286250623676676 0.00140030854464718 0.0704917060815902 0.105942368381696 0.100717487906925 0.0609605519573424 0.147822337815735 0.00256540381008065 0 0.0116560382646514 0.00464478495405499 0 0.00622182363929381 0.116207896490005 0 0 0 0 0 0 0 0 0 0 0 0 0 0 0 0 0 0 0 0 0 0 0 0 0 0 0 0 0 0 0 0 0 0 0 0 0 0 0.00201851144673861 0.00112771722445175 0.0022370560672665 0 0 0 0 0 0.00277138858424242 0.0341238666354355 0.154769070029249 0 0.000876531351658469 0.0038739889884904 0.0743273781737494 0 0 0.00291065454595776 0 0.00114012918094445
0 0 0 0 0 0 0 0 0 0 0 0 0 0 0 0 0 0 0 0 0 0 0 0 0 0 0 0 0 0 0 0 0 0 0 0 0 0 0 0 0 0 0 0 0 0 0 0 0 0 0 0 0 0 0 0 0 0 0 0 0 0 0 0 0 0 0 0 0 0 0 0 0 0 0 0 0 0 0 0 0 0 0 0 0 0 0 0 0 0 0 0 0 0 0 0 0 0 0 0 0 0 0 0 0 0 0 0 0 0 0 0 0 0 0 0 0 0 0 0 0 0 0 0 0 0 0 0 0 0 0 0 0 0 0 0 0 0 0 0 0 0 0 0 0 0 0 0 0 0 0 0 0 0 0 0 0 0 0 0 0 0 0 0 0 0 0 0 0 0 0 0 0 0 0 0 0 0 0 0 0.000607292552852706 0 0 0 0 0 0 0 0 0 0 0 0 0 0 0 0 0 0 0 0 0 0 0 0 0 0 0 0 0 0 0 0 0 0 0 0 0 0 0 0 0 0 0 0.00990685332971572 0.0126065499619971 0.0246533336695129 0 0 0 0 0 0 0 0 0 0.165399479590322 0.0903486822367722 0.011961250164662 0.00378635842669298 0.00428397532408996 0.00200670648751286 0.0146377217731586 0.0201073347926821 0.00845929573177118 0 0.130779263411821 0.00183549917376229 0.0609008421214813 0.148294475654227 0 0 0 0 0 0 0 0 0 0 0 0 0 0 0 0 0 0 0 0 0 0 0 0 0 0 0 0 0 0 0 0 0 0 0 0 0 0 0.045730388434966 0.0093004511162162 0.0393712450144014 0.0145194753872966 0 0 0.00137942551654822 0 0 0 0.00246022534534334 0 0.0113869487605791 0.0657625669500618 0.0761288005088072 0 0.00875262156575693 0.00945024962849968 0 0.00518268736848924
0 0 0 0 0 0 0 0 0 0 0 0 0 0 0 0 0 0 0 0 0 0 0 0 0 0 0 0 0 0 0 0 0 0 0 0 0 0 0 0 0 0 0 0 0 0 0 0 0 0 0 0 0 0 0 0 0 0 0 0 0 0 0 0 0 0 0 0 0 0 0 0 0 0 0 0 0 0 0 0 0 0 0 0 0 0 0 0 0 0 0 0 0 0 0 0 0 0 0 0 0 0 0 0 0 0 0 0 0 0 0 0 0 0 0 0 0 0 0 0 0 0 0 0 0 0 0 0 0 0 0 0 0 0 0 0 0 0 0 0 0 0 0 0 0 0 0 0 0 0 0 0 0 0 0 0 0 0 0 0 0 0 0 0.00171679007858705 0.00389832872063653 0 0 0 0 0 0 0 0 0 0 0 0 0 0 0 0.00060448881106069 0 0 0 0 0 0 0 0 0 0 0 0 0 0 0 0 0 0 0 0.00448029260564037 0.00188721955803509 0 0 0 0 0 0 0 0 0 0 0 0 0 0 0 0 0 0 0 0 0 0 0.00999889357116481 0.0159062182539747 0.0203113866906682 0 0 0 0 0 0 0 0.00357456449477313 0 0.100344146141318 0.0334941799035453 0.0267119269917196 0 0.00587105090275897 0.0218073350185979 0.00677099174341688 0.0030034219584182 0.00300688095199742 0.116655781053438 0 0.00367127475338742 0.107446400433077 0.176413014860202 0 0 0 0 0 0 0 0 0.00245186773405201 0.00181423566602753 0.00173831128018184 0 0 0 0 0 0 0 0 0 0 0 0 0 0 0 0 0 0 0 0 0 0 0 0 0 0 0 0.029808872795178 0.00575671666225519 0.0318504606291856 0.0109138689659211 0 0 0.00134496117062476 0 0 0.00120679765145039 0.00220379179765021 0 0.0257005089638093 0.113188306304149 0.0621877073373262 0 0.011906062050746 0.0263556387279403 0 0.00399730476708568
0 0 0 0 0 0.00132127792477938 0 0 0 0 0.000763905033773425 0 0 0 0 0 0 0 0 0 0 0 0 0 0 0.00929300451514058 0.0134746505037278 0.00117468700085667 0.00440418412970238 0.00816486721575139 0.0121848232499775 0 0 0 0 0 0 0 0 0 0 0 0 0 0 0 0 0 0 0.00427669547410109 0 0 0 0.00469326011793879 0 0 0 0 0 0 0 0 0 0 0 0 0 0 0 0 0 0 0 0 0 0 0 0 0 0 0 0 0 0 0 0 0 0.00121857984259079 0 0 0 0 0 0.0429133568969403 0.0229859011377375 0 0 0 0 0 0 0 0 0 0 0 0 0 0 0 0 0 0 0 0 0 0 0 0.00472954022278172 0 0 0 0 0 0 0 0 0.00179631269589457 0 0 0.0213026242861743 0 0 0.00438392039016398 0 0.0196301327389548 0 0 0 0 0.00231736061869537 0.00381090024760727 0.00417068534133227 0.00472055596408706 0.00424005969828598 0.00116118637886243 0 0 0 0 0 0 0 0 0 0 0 0 0.0153648816780345 0 0.00534790963012322 0 0.0119093792328261 0 0 0 0 0 0 0 0 0 0 0 0.000538457758542894 0 0 0 0.03028644680451 0.00304604330484901 0.0738999616830669 0.000288297366504838 0.00630466068824044 0 0 0 0.0010641211713068 0.00212619436171395 0.000670478827936564 0 0 0 0 0 0 0 0 0 0.00336874940180369 0 0 0 0 0 0 0 0 0 0 0 0 0 0 0 0 0 0 0 0 0 0 0 0 0 0 0.00405456749673597 0.00140088985868005 0 0 0.000469421480243307 0 0.00150720095806426 0.00102313339490825 0 0 0 0.00133964265413933 0 0.000683138891875266 0 0 0 0 0 0 0.00109286795722206 0.00245054684101574 0 0.000621019460525814 0.000986916977778837 0 0 0 0 0 0 0 0 0 0 0 0 0 0 0 0 0 0 0 0 0 0 0 0 0 0 0 0 0 0 0 0 0 0 0.000594916928280221 0 0 0.0120005240714761 0.00402155158598768 0.145990863521967 0.136008913830019 0.0523947292322776 0 0.0106179075182401 0.028274384858637 0 0 0 0.0150355104528734 0 0.00542626331878109 0.0131834060588878 0.00470288938244413 0.00733600027495118 0.00652053455565789 0.00494805988588362 0 0.183966145017131
0 0 0 0 0 0 0 0 0 0 0 0 0 0 0 0 0 0 0 0 0 0 0 0 0 0 0 0 0 0 0 0 0 0 0 0 0 0 0 0 0 0 0 0 0 0 0 0 0 0 0 0 0 0 0 0 0 0 0 0 0 0 0 0 0 0 0 0 0 0 0 0 0 0 0 0 0 0 0 0 0 0 0 0 0 0 0 0 0 0 0 0 0 0 0 0 0 0 0 0 0 0 0 0 0 0 0 0 0 0 0 0 0 0 0 0 0 0 0 0 0 0 0 0 0 0 0 0 0 0 0 0 0 0 0 0 0 0 0 0 0 0 0 0 0 0 0 0 0 0 0 0 0 0 0 0 0 0 0 0 0 0 0 0 0 0 0 0 0 0 0 0 0 0 0 0 0 0 0 0 0 0 0 0 0 0 0 0 0 0 0 0 0 0 0 0 0 0 0 0 0 0 0 0 0 0 0 0 0 0 0 0 0 0 0 0 0 0 0 0 0 0 0 0 0.011636838963399 0.0297279283361457 0.0308601663021667 0 0 0 0 0 0 0 0.00189581744055004 0.000638754465698713 0.0685978753332998 0.015321797938555 0.021887137367211 0 0.00202168309606828 0.0194173005965955 0.00675564389187469 0.00555663771313001 0.00504015854101179 0.0679777139697498 0.134452149427733 0.00116421976449593 0 0.208727723435007 0 0 0 0 0 0 0 0 0 0 0 0 0 0 0 0 0 0 0 0 0 0 0 0 0 0 0 0 0 0 0 0 0 0 0.00379520042494306 0 0 0 0.0402186216826636 0.00405892989871449 0.0463309555159949 0.00806383695462286 0 0 0 0 0.00095723916785543 0.00183186144460071 0.00365095347236418 0 0.0317868555469743 0.112014880238885 0.0833617709328974 0 0.0110648652150631 0.0211844829217287 0 0
0 0 0 0 0 0 0 0 0 0 0 0 0 0 0 0 0 0 0 0 0 0 0 0 0 0 0 0 0 0 0 0 0 0 0 0 0 0 0 0 0 0 0 0 0 0 0 0 0 0 0 0 0 0 0 0 0 0 0 0 0 0 0 0 0 0 0 0 0 0 0 0 0 0 0 0 0 0 0 0 0 0 0 0 0 0 0 0 0 0 0 0 0 0 0 0 0 0 0 0 0 0 0 0 0 0 0 0 0 0 0 0 0 0 0 0 0 0 0 0 0 0 0 0 0 0 0 0 0 0 0 0 0 0 0 0 0 0 0 0 0 0 0 0 0 0 0 0 0 0 0 0 0 0 0 0 0 0 0 0 0 0 0 0 0 0 0 0 0 0 0 0 0 0 0 0 0 0 0 0.000806506789345779 0 0 0 0 0 0 0 0 0 0 0 0 0 0 0 0 0 0 0 0 0 0 0 0 0 0.000657492358275081 0 0 0 0 0 0 0 0 0 0 0 0 0 0 0 0 0 0 0.0158276763462765 0.0080582360854636 0.0117235544881609 0 0 0 0 0 0 0.00117201182051499 0.00342124795122335 0 0.0766234293342529 0.0245446064139348 0.0439417541446308 0.0160851635159422 0.0075425277851445 0.0298920737844933 0.0499623445929613 0.0144252357189381 0.0382616434639552 0.0672774790748474 0.0897238664528497 0.000751989640747475 0.0848362798135172 0 0 0 0 0 0 0 0 0 0 0 0 0 0 0 0 0 0 0 0 0 0 0 0 0 0 0 0 0 0 0 0 0 0 0 0 0 0 0 0.0311374760438022 0.00288882459727045 0.0173403998277373 0.00420165762445845 0 0 0 0 0.000622067141041751 0.00198025848141021 0.0275746095417589 0 0.0153819641465064 0.083607383905454 0.208579912895223 0 0.005691356177882 0.0136312214781156 0 0.00182774856386507
0 0 0 0 0 0 0 0 0 0 0 0 0 0 0 0 0 0 0 0 0 0 0 0 0 0 0 0.0167544821124748 0 0 0 0 0 0 0 0 0 0 0 0 0 0 0 0 0 0 0 0 0 0 0 0 0 0 0 0 0 0 0 0 0 0 0 0 0 0 0 0 0 0 0 0 0 0 0 0 0 0 0 0 0 0 0 0 0 0 0 0 0 0 0 0 0 0 0 0 0 0 0 0 0 0 0 0 0 0 0 0 0 0 0 0 0 0 0 0 0 0 0 0 0 0 0 0 0 0 0 0 0 0 0 0 0 0 0 0 0 0 0 0 0 0 0 0 0 0 0 0 0 0 0 0 0 0 0 0 0 0 0.0796198789683898 0 0 0 0 0 0 0 0 0 0.0216534354345085 0 0 0 0 0 0 0 0 0 0.0107506533313844 0 0 0 0 0 0 0 0 0.110788749461746 0 0 0 0 0 0 0 0 0 0 0.128416149957591 0 0 0 0 0 0 0 0.0487391987525153 0 0 0 0 0 0 0 0 0 0 0 0 0 0 0 0 0 0 0 0 0 0 0 0 0 0 0 0 0 0 0 0 0 0 0 0 0 0 0 0 0 0 0 0 0.0672957004751432 0 0.134805332833546 0 0 0 0 0 0 0 0.126978604432778 0 0 0 0 0 0 0 0 0 0 0 0 0 0 0 0.0425654540613657 0 0 0.0458004292585235 0 0 0 0 0 0.0239378607216508 0 0 0 0 0 0 0 0 0 0 0.0532490921814876 0.0516657858411929 0 0 0 0.0369791921757027 0 0 0 0 0
0 0 0 0 0 0 0 0 0 0 0 0 0 0 0 0 0 0 0 0 0 0 0 0 0 0 0 0.0026817030864201 0 0 0 0 0 0 0 0 0 0 0 0 0 0 0 0 0 0 0 0 0 0 0 0 0 0 0 0 0 0 0 0 0 0 0 0 0 0 0 0 0 0 0 0 0 0 0 0 0 0 0 0 0 0 0 0 0 0 0 0 0 0 0 0 0 0 0 0 0 0 0 0 0 0 0 0 0 0 0 0 0 0 0 0 0 0 0 0 0 0 0 0 0 0 0 0 0 0 0 0 0 0 0 0 0 0 0 0 0 0 0 0 0 0 0 0 0 0 0 0.00564992816984541 0 0 0 0 0.0114781321459115 0 0 0 0 0 0.223889935277435 0 0 0 0 0 0 0 0 0.0750410545293422 0.0268422414240066 0 0 0 0 0 0 0 0 0 0.00471623836892141 0 0 0 0 0 0 0 0 0 0 0 0 0 0 0 0 0 0 0 0 0 0 0 0 0 0 0 0 0 0 0 0 0 0 0 0 0 0 0 0 0 0 0 0 0 0 0 0 0 0 0 0 0 0 0 0 0 0 0 0 0 0 0 0 0 0 0 0 0 0 0 0.050338205732644 0 0 0.0703434543467726 0.0574808446907511 0 0.0588422044073967 0.256989782892903 0 0 0 0 0 0 0.121122719252284 0 0 0 0 0 0 0 0 0 0 0 0 0.0171206913576543 0 0 0.0174628643177133 0 0 0 0 0 0 0 0 0 0 0 0 0 0 0 0 0 0 0 0 0 0 0 0 0 0 0
0 0 0 0 0 0 0 0 0 0 0 0 0 0 0 0 0 0 0 0 0 0 0 0 0 0 0 0 0 0 0 0 0 0 0 0 0 0 0 0 0 0 0 0 0 0 0 0 0 0 0 0 0 0 0 0 0 0 0 0 0 0 0 0 0 0 0 0 0 0 0 0 0 0 0 0 0 0 0 0 0 0 0 0 0 0 0 0 0 0 0 0 0 0 0 0 0 0 0 0 0 0 0 0 0 0 0 0 0.0338437525173395 0.0194054046956579 0.0431185231185695 0.0486287086087589 0 0 0 0 0 0 0 0 0 0 0 0 0 0 0 0 0 0 0 0 0 0 0 0 0 0 0 0 0 0 0 0 0 0 0 0 0 0 0 0 0 0 0 0 0 0 0.301960949199204 0 0.0394928955980446 0 0 0 0.0598980624804788 0 0 0 0 0 0 0 0 0 0 0 0 0 0 0 0 0 0 0 0 0 0 0 0 0 0 0 0 0 0 0 0 0 0 0 0 0 0 0 0 0 0 0 0 0 0 0 0 0 0 0 0 0 0 0 0 0 0 0 0 0.00530886797653168 0.0175288440418563 0 0 0 0 0 0 0 0 0 0 0 0 0 0 0 0 0 0 0 0 0 0 0 0 0 0 0.0280572785636649 0.145963488555714 0 0 0.225919425749849 0 0.0308737988943316 0 0 0 0 0 0 0 0 0 0 0 0 0 0 0 0 0 0 0 0 0 0 0 0 0 0 0 0 0 0 0 0 0 0 0 0 0 0 0 0 0 0 0 0 0 0 0 0
0 0 0 0 0 0 0 0 0 0 0 0 0 0 0 0 0 0 0 0 0 0 0 0 0 0 0 0.0326813713202645 0 0 0 0 0 0 0 0 0 0 0 0 0 0 0 0 0 0 0 0 0 0 0 0 0 0 0 0 0 0 0 0 0 0 0 0 0 0 0 0 0 0 0 0 0 0 0 0 0 0 0 0 0 0 0 0 0 0 0 0 0 0 0 0 0 0 0 0 0 0 0 0 0 0 0 0 0 0 0.00850762775107739 0 0 0 0.0120220958542094 0 0 0 0 0 0 0 0 0 0 0 0 0 0 0 0 0 0 0 0 0 0 0 0 0 0 0 0 0 0 0 0 0 0 0 0 0 0 0 0 0 0 0 0 0 0 0 0.194822775161781 0 0 0 0.0268887270630154 0 0 0 0 0 0.0110583609943858 0 0 0 0 0 0 0 0 0 0.024062082968829 0 0.0118920464812917 0.0113723034235284 0 0 0 0 0 0 0 0 0 0 0 0.0124164842943007 0 0.0212297579643955 0 0 0.235314361660034 0 0 0 0 0 0 0 0 0 0 0 0 0 0 0 0 0 0 0 0 0 0 0 0 0 0 0 0.00567195635170851 0 0 0 0 0 0 0 0 0 0 0 0 0 0 0 0 0 0 0 0 0 0 0 0.0885899508182621 0.0618003117014636 0.0529777898853916 0 0 0 0 0.152500431274379 0 0 0 0 0 0 0 0 0 0 0 0 0 0 0 0.0361915650316822 0 0 0 0 0 0 0 0 0 0 0 0 0 0 0 0 0 0 0 0 0 0 0 0 0 0 0 0 0 0 0 0 0 0
0 0 0 0 0 0 0 0 0 0 0 0 0 0 0 0 0 0 0 0 0 0 0 0 0 0 0 0 0 0 0 0 0 0 0 0 0 0 0 0 0 0 0 0 0.0095762723215943 0 0 0 0 0 0 0 0 0 0 0 0 0 0 0 0 0 0 0 0 0 0 0 0 0 0 0 0 0 0 0 0 0 0 0 0 0 0 0 0 0 0 0 0 0 0 0 0 0 0 0 0 0 0 0 0 0 0 0 0 0 0 0 0 0 0 0 0 0 0 0 0 0 0 0 0 0 0 0 0 0 0 0 0 0 0 0 0 0 0 0 0 0 0 0 0 0 0 0 0 0 0 0 0 0 0 0 0 0 0 0 0 0 0.359428324198762 0.0124229883831995 0.1482899808287 0 0.067578595658767 0 0.19364210370941 0 0 0 0 0 0 0 0 0 0 0 0 0 0.0320166903906338 0 0 0 0 0 0 0 0 0 0 0 0 0 0 0.00396893982386374 0 0.0214545776228991 0 0 0.00548274901703378 0 0 0 0 0 0 0 0 0 0 0 0 0 0 0 0.00489150697601298 0 0 0 0 0 0 0 0 0 0 0 0 0 0 0 0 0 0 0 0 0 0 0 0 0 0 0 0 0 0 0 0 0 0 0 0 0.0151544721729308 0.082707182403804 0 0 0 0 0 0 0 0 0 0 0 0 0 0 0 0 0 0 0 0 0.0433856164923883 0 0 0 0 0 0 0 0 0 0 0 0 0 0 0 0 0 0 0 0 0 0 0 0 0 0 0 0 0 0 0 0 0 0
0 0 0 0 0 0 0 0 0 0 0 0 0 0 0 0 0 0 0 0 0 0 0 0 0 0 0 0 0 0 0 0 0 0 0 0 0 0 0 0 0 0 0 0 0 0 0 0 0 0 0 0 0 0 0 0 0 0 0 0 0 0 0 0 0 0 0 0 0 0 0 0 0 0 0 0 0 0 0 0 0 0 0 0 0 0 0 0 0 0 0 0 0 0 0 0 0 0 0 0 0 0 0 0 0 0 0 0 0 0 0 0 0 0 0 0 0 0 0 0 0 0 0 0 0 0 0 0 0 0 0 0 0 0 0 0 0 0 0 0 0 0 0 0 0 0 0 0 0.0450803945835333 0 0 0 0.0145950590969557 0 0 0 0 0 0 0 0 0 0 0 0 0 0 0.0327940444085837 0 0 0 0 0 0 0 0 0 0 0 0 0 0 0 0 0 0 0 0 0 0 0 0 0 0 0 0 0 0 0 0 0.0169985234845522 0 0 0 0 0 0 0 0 0 0 0 0 0 0 0 0 0 0 0 0 0 0 0 0 0 0 0 0 0 0 0 0 0 0 0 0 0 0 0 0 0 0 0 0 0 0 0 0 0 0 0 0 0 0 0 0.159002164686098 0 0.0362545269839423 0.0660504980795698 0 0 0 0 0.0134704617533721 0 0.559032529511373 0 0 0 0.0163070986728653 0 0.0404146987391545 0 0 0 0 0 0 0 0 0 0 0 0 0 0 0 0 0 0 0 0 0 0 0 0 0 0 0 0 0 0 0 0 0 0 0
0 0 0 0 0 0 0 0 0 0 0 0 0 0 0 0 0 0 0 0 0 0 0 0 0 0 0 0 0 0 0 0 0 0 0 0 0 0 0 0 0 0 0 0 0 0 0 0 0 0 0 0 0 0 0 0 0 0 0 0 0 0 0 0 0 0 0 0 0 0 0 0 0 0 0 0 0 0 0 0 0 0 0 0 0 0 0 0 0 0 0 0 0 0 0 0 0 0 0 0 0 0 0 0 0 0 0 0 0 0 0 0 0 0 0 0 0 0 0 0 0 0 0 0 0 0 0 0 0 0 0 0 0 0 0 0 0 0 0 0 0 0 0 0 0 0 0 0.0176400744043924 0.0855461736408406 0 0 0 0.0167484483960799 0 0 0 0 0 0 0 0 0 0 0 0 0 0 0.0850649435757422 0.0412698542495167 0 0 0 0 0 0 0 0 0 0 0 0 0 0 0 0 0 0 0 0 0 0 0 0 0 0 0 0 0 0 0 0 0 0 0 0 0 0 0 0 0 0 0 0 0 0 0 0 0 0 0 0 0 0 0 0 0 0 0 0 0 0 0 0 0 0 0 0 0 0 0 0 0 0 0 0 0 0 0 0 0 0 0.0253831696162621 0 0 0 0.27699140843152 0 0.308603586875358 0.0358672410683738 0.0435511293205244 0 0 0 0 0 0 0.0535957522993853 0 0 0 0 0 0 0 0.00384608158193496 0 0 0 0 0 0 0 0 0 0.00589213654006954 0 0 0 0 0 0 0 0 0 0 0 0 0 0 0 0 0 0 0 0 0 0 0
0 0 0 0 0 0 0 0 0 0 0 0 0 0 0 0 0 0 0 0 0 0 0 0 0 0 0 0 0 0 0 0 0 0 0 0 0 0 0 0 0 0 0 0 0 0 0 0 0 0 0 0 0 0 0 0 0 0 0 0 0 0 0 0 0 0 0 0 0 0 0 0 0 0 0 0 0 0 0 0 0 0 0 0 0 0 0 0 0 0 0 0 0 0 0 0 0 0 0 0 0 0 0 0 0 0 0 0 0 0 0 0 0 0 0 0 0 0 0 0 0 0 0 0 0 0 0 0 0 0 0 0 0 0 0 0 0 0 0 0 0 0 0 0 0 0 0 0 0 0 0 0 0 0 0 0 0 0 0.112985347641435 0 0 0 0 0 0 0 0 0.0302058200927535 0.0325759218300343 0 0 0 0 0 0 0 0 0 0 0 0 0 0 0 0 0 0 0 0 0 0 0 0 0 0 0 0 0 0 0 0 0 0 0 0 0 0 0 0 0 0 0 0 0 0 0 0 0 0 0 0 0 0 0 0 0.00570764647226594 0.00790868902682011 0 0 0 0 0 0 0 0 0 0 0 0 0 0 0 0 0 0 0 0 0 0 0 0 0.124104761631463 0.234480904695675 0.0838256027573157 0 0 0.345475010982889 0 0 0.0108939000496745 0 0 0 0 0 0 0 0 0 0 0 0 0 0 0 0 0 0.00490660781219276 0 0 0 0 0 0 0.00692978700748003 0 0 0 0 0 0 0 0 0 0 0 0 0 0 0 0 0 0 0 0 0 0 0
0 0 0 0 0 0 0 0 0 0 0 0 0 0 0 0 0 0 0 0 0 0 0 0 0 0 0 0 0 0 0 0 0 0 0 0 0 0 0 0 0 0 0 0 0 0 0 0 0 0 0 0 0 0 0 0 0 0 0 0 0 0 0 0 0 0 0 0 0 0 0 0 0 0 0 0 0 0 0 0 0 0 0 0 0 0 0 0 0 0 0 0 0 0 0 0 0 0 0 0 0 0 0 0 0 0 0 0 0 0 0 0 0 0 0 0 0 0 0 0 0 0 0 0 0 0 0 0 0 0 0 0 0 0 0 0 0 0 0 0 0 0 0 0 0 0 0 0 0 0 0 0 0 0 0 0 0 0 0 0 0 0 0 0 0 0 0 0 0 0 0 0 0 0 0 0 0 0 0 0 0 0 0 0 0 0 0 0 0 0 0 0 0 0 0 0 0 0 0 0 0.339850688363428 0 0 0 0 0 0 0 0 0 0 0 0 0 0 0 0 0 0 0 0 0 0 0 0 0 0 0 0 0 0 0 0 0 0 0 0 0 0 0 0 0 0 0 0 0 0.0292272102860493 0 0 0 0 0 0 0 0 0.148237972514742 0.0841844605484273 0 0 0.149841268315594 0.0287326062031722 0 0 0 0 0 0.133259400917138 0 0.0866663928514487 0 0 0 0 0 0 0 0 0 0 0 0 0 0 0 0 0 0 0 0 0 0 0 0 0 0 0 0 0 0 0 0 0 0 0 0 0 0 0
0 0 0 0 0 0 0 0 0 0 0 0 0 0 0 0 0 0 0 0 0 0 0 0 0 0 0 0 0 0 0 0 0 0 0 0 0 0 0 0 0 0 0 0 0 0 0 0 0 0 0 0 0 0 0 0 0 0 0 0 0 0 0 0 0 0 0 0 0 0 0 0 0 0 0 0 0 0 0 0 0 0 0 0 0 0 0 0 0 0 0 0 0 0 0 0 0 0 0 0 0 0 0 0 0 0 0 0 0 0 0 0 0 0 0 0 0 0 0 0 0 0 0 0 0 0 0 0 0 0 0 0 0 0 0 0 0 0 0 0 0 0 0 0 0 0 0 0 0.0339880929372947 0 0 0 0 0 0 0 0 0 0 0 0 0 0 0 0.019736731565737 0 0 0 0.0216928188333513 0 0 0 0 0 0 0 0 0 0 0 0 0 0 0 0 0 0 0 0 0 0 0 0 0 0 0 0 0 0 0 0.0362285459494862 0 0 0 0 0 0 0 0 0 0 0 0 0 0 0 0 0 0 0 0 0 0 0 0 0 0 0 0 0 0.00745247575116357 0 0.00782093355848818 0 0 0 0 0 0 0 0 0 0 0 0 0 0.0186209155513167 0 0 0 0 0 0.0578467910906792 0 0 0.232536067857758 0.0880137219453059 0.0196661198875706 0.129017447251405 0 0.213346069499259 0 0 0 0 0 0.114033268321185 0 0 0 0 0 0 0 0 0 0 0 0 0 0 0 0 0 0 0 0 0 0 0 0 0 0 0 0 0 0 0 0 0 0 0 0 0 0 0 0 0
0 0 0 0 0 0 0 0 0 0 0 0 0 0 0 0 0 0 0 0 0 0 0 0 0 0 0 0 0 0 0 0 0 0 0 0 0 0 0 0 0 0 0 0 0 0 0 0 0 0 0 0 0 0 0 0 0 0 0 0 0 0 0 0 0 0 0 0 0 0 0 0 0 0 0 0 0 0 0 0 0 0 0 0 0 0 0 0 0 0 0 0 0 0 0 0 0 0 0 0 0 0 0 0 0 0 0 0 0 0 0 0 0 0 0 0 0 0 0 0 0 0 0 0 0 0 0 0 0 0 0 0 0 0 0 0 0 0 0 0 0 0 0 0 0 0 0 0 0 0 0 0 0 0 0 0 0 0 0 0 0 0 0 0.120887401342008 0 0 0 0 0 0 0 0 0 0 0 0 0 0 0 0 0 0 0 0 0 0 0 0 0 0 0 0 0 0 0 0 0 0 0 0 0.196936520951675 0 0 0 0 0 0 0 0 0 0 0 0 0 0 0 0 0 0 0 0 0 0 0 0 0 0 0 0 0 0 0 0 0 0 0 0 0 0 0 0 0 0 0 0 0 0.0475570369846248 0 0 0 0 0 0 0 0 0 0 0 0.0659434910180063 0.568675549703686 0 0 0 0 0 0 0 0 0 0 0 0 0 0 0 0 0 0 0 0 0 0 0 0 0 0 0 0 0 0 0 0 0 0 0 0 0 0 0 0 0 0 0 0 0 0 0 0
0 0 0 0 0 0 0 0 0 0 0 0 0 0 0 0 0 0 0 0 0 0 0 0 0 0 0 0 0 0 0 0 0 0 0 0 0 0 0 0 0 0 0 0 0 0 0 0 0 0 0 0 0 0 0 0 0 0 0 0 0 0 0 0 0 0 0 0 0 0 0 0 0 0 0 0 0 0 0 0 0 0 0 0 0 0 0 0 0 0 0 0 0 0 0 0 0 0 0 0 0 0 0 0 0 0 0 0 0 0 0 0 0 0 0 0 0 0 0 0 0 0 0 0 0 0 0 0 0 0 0 0 0 0 0 0 0 0 0 0 0 0 0 0 0 0 0 0 0 0 0 0 0 0 0 0 0 0 0 0 0 0 0 0 0 0.0386501488702287 0 0.0294505403723386 0 0 0 0 0 0 0 0 0 0 0 0 0 0 0 0 0 0 0 0.0213949367590377 0 0 0 0 0 0 0 0 0 0 0 0 0.0414861195593216 0 0 0 0 0 0.0287499096045195 0.159545189541677 0.00736404275605592 0 0.0274157316585359 0.0152093954961678 0 0 0 0 0.0205185841352239 0.0251056874317323 0 0 0 0 0 0 0 0 0 0 0 0 0 0 0 0 0 0 0 0 0.002910804339911 0 0 0 0 0 0 0 0 0 0 0 0.0372922678031037 0 0 0 0 0 0 0 0 0 0 0 0.165707191098073 0.134193891875531 0 0 0 0.0191662820122434 0 0 0.0230789524415297 0.00783044589721284 0 0 0 0 0 0 0 0 0 0 0 0 0 0 0 0 0 0 0 0 0.058009244541401 0 0 0.0433170792858654 0 0.0276876727912321 0.0659158817290584 0 0 0 0 0 0 0 0 0
0 0 0 0 0 0 0 0 0 0 0 0 0 0 0 0 0 0 0 0 0 0 0 0 0 0 0 0 0 0 0 0 0 0 0 0 0 0 0 0 0 0 0 0 0 0 0 0 0 0 0 0 0 0 0 0 0 0 0 0 0 0 0 0 0 0 0 0 0 0 0 0 0 0 0 0 0 0 0 0 0 0 0 0 0 0 0 0 0 0 0 0 0 0 0 0 0 0 0 0 0 0 0 0 0 0 0 0 0 0 0 0 0 0 0 0 0 0 0 0 0 0 0 0 0 0 0 0 0 0 0 0 0 0 0 0 0 0 0 0 0 0 0 0 0 0 0 0 0 0 0 0 0 0 0 0 0 0 0 0 0 0 0 0 0 0 0 0.0421663690178411 0 0 0 0 0 0 0 0 0 0 0 0 0 0 0 0 0 0 0 0 0 0 0 0 0 0 0 0 0 0 0 0 0 0 0 0 0 0 0 0.0895755925930812 0 0 0 0.0311452777158864 0 0 0 0 0 0 0 0 0 0 0 0 0 0 0 0 0 0 0 0 0 0 0 0 0 0 0 0 0 0 0 0 0 0 0 0 0 0 0 0 0 0 0 0 0 0 0 0 0 0.535511958526876 0 0.226277972020428 0 0.075322830125887 0 0 0 0 0 0 0 0 0 0 0 0 0 0 0 0 0 0 0 0 0 0 0 0 0 0 0 0 0 0 0 0 0 0 0 0 0 0 0 0 0 0
0 0 0 0 0 0 0 0 0 0 0 0 0 0 0 0 0 0 0 0 0 0 0 0 0 0 0 0 0 0 0 0 0 0 0 0 0 0 0 0 0 0 0 0 0 0 0 0 0 0 0 0 0 0 0 0 0 0 0 0 0 0 0 0 0 0 0 0 0 0 0 0 0 0 0 0 0 0 0 0 0 0 0 0 0 0 0 0 0 0 0 0 0 0 0 0 0 0 0 0 0 0 0 0 0 0 0 0 0 0 0 0 0 0 0 0 0 0 0 0 0 0 0 0 0 0 0 0 0 0 0 0 0 0 0 0 0 0 0 0 0 0 0 0 0 0 0 0 0 0 0 0 0.0918410555101693 0 0 0 0 0 0 0 0 0 0 0 0 0 0 0.108628346798848 0 0 0 0 0 0 0 0 0 0 0 0 0 0 0 0 0 0 0 0 0 0 0 0 0 0 0 0 0 0 0 0 0 0 0 0 0 0 0 0 0 0 0 0 0 0 0 0 0 0 0 0 0 0 0 0 0 0 0 0 0 0 0 0 0 0 0 0 0 0 0 0 0 0 0 0 0 0 0 0 0 0 0 0 0 0 0 0 0 0 0 0 0 0.115916658794021 0.0604821980490883 0 0.0233451111252348 0.0299677084339719 0.0619235522424715 0.275819583583722 0.103133313617951 0 0 0 0.128942471844523 0 0 0 0 0 0 0 0 0 0 0 0 0 0 0 0 0 0 0 0 0 0 0 0 0 0 0 0 0 0 0 0 0 0 0
0 0 0 0 0 0 0 0 0 0 0 0 0 0 0 0 0 0 0 0 0 0 0 0 0 0 0 0 0 0 0 0 0 0 0 0 0 0 0 0 0 0 0 0 0 0 0 0 0 0 0 0 0 0 0 0 0 0 0 0 0 0 0 0 0 0 0 0 0 0 0 0 0 0 0 0 0 0 0 0 0 0 0 0 0 0 0 0 0 0 0 0 0 0 0 0 0 0 0 0 0 0 0 0 0 0 0 0 0 0 0 0 0 0 0 0 0 0 0 0 0 0 0 0 0 0 0 0 0 0 0 0 0 0 0 0 0 0 0 0 0 0 0 0 0 0 0 0 0 0 0 0 0.028377967538186 0 0 0 0 0 0 0 0 0 0 0 0 0.0412233926671967 0 0.053458354407463 0 0 0 0 0 0 0 0 0 0 0 0 0 0 0 0 0 0 0 0 0 0 0 0 0 0 0 0 0 0 0 0 0.0310776716237321 0 0 0 0 0 0 0 0 0 0 0 0 0 0 0 0 0 0 0 0 0 0 0 0 0 0 0 0 0 0 0 0 0 0 0 0 0 0 0 0 0 0 0 0 0 0 0 0 0 0 0.121480284787238 0 0 0 0.0545593284740672 0 0 0 0 0 0 0 0.0690375224156856 0 0 0.540126621469285 0 0 0 0 0 0.0606588566171466 0 0 0 0 0 0 0 0 0 0 0 0 0 0 0 0 0 0 0 0 0 0 0 0 0 0 0 0 0 0 0 0 0 0 0
0 0 0 0 0 0 0 0 0 0 0 0 0 0 0 0 0 0 0 0 0 0 0 0 0 0 0 0 0 0 0 0 0 0 0 0 0 0 0 0 0 0 0 0 0 0 0 0 0 0 0 0 0 0 0 0 0 0 0 0 0 0 0 0 0 0 0 0 0 0 0 0 0 0 0 0 0 0 0 0 0 0 0 0 0 0 0 0 0 0 0 0 0 0 0 0 0 0 0 0 0 0 0 0 0 0 0 0 0 0 0 0 0 0 0 0 0 0 0 0 0 0 0 0 0 0 0 0 0 0 0 0 0 0 0 0 0 0 0 0 0 0 0 0 0 0 0 0 0 0 0 0 0 0 0 0 0 0 0 0 0 0 0 0 0 0 0 0 0 0 0 0 0 0 0 0 0 0 0 0 0 0 0 0 0 0 0 0 0 0 0 0 0 0 0 0 0 0 0 0 0 0 0 0 0 0 0 0 0 0 0 0 0 0 0 0 0 0 0 0 0 0 0 0 0 0 0 0 0 0 0 0 0 0 0 0 0 0 0 0 0 0 0 0 0 0 0 0 0 0 0 0 0 0 0 0 0 0 0 0 0 0 0.401852500238724 0.598147499761276 0 0 0 0 0 0 0 0 0 0 0 0 0 0 0 0 0 0 0 0 0 0 0 0 0 0 0 0 0 0 0 0 0 0 0 0 0 0 0 0 0 0 0 0
0 0 0 0 0 0 0 0 0 0 0 0 0 0 0 0 0 0 0 0 0 0 0 0 0 0 0 0 0 0 0 0 0 0 0 0 0 0 0 0 0 0 0 0 0 0 0 0 0 0 0 0 0 0 0 0 0 0 0 0 0 0 0 0 0 0 0 0 0 0 0 0 0 0 0 0 0 0 0 0 0 0 0 0 0 0 0 0 0 0 0 0 0 0 0 0 0 0 0 0 0 0 0 0 0 0 0 0 0 0 0 0 0 0 0 0 0 0 0 0 0 0 0 0 0 0 0 0 0 0 0 0 0 0 0 0 0 0 0 0 0 0 0 0 0 0 0 0 0 0 0 0 0.00719359077442533 0 0 0 0 0 0 0 0 0 0 0 0 0.00557878393549097 0 0.0229771623605392 0 0 0 0 0 0 0 0 0 0 0 0 0 0 0 0 0 0 0 0 0 0 0 0 0 0 0 0 0 0 0 0 0.0149922266101794 0 0 0 0 0 0 0 0 0 0 0 0 0 0 0 0 0 0 0 0 0 0 0 0 0 0 0 0 0 0 0 0 0 0 0 0 0 0 0 0 0 0 0 0 0 0 0 0 0 0 0 0 0 0 0.465483283018825 0.0256173450860884 0 0.0271373628937503 0.0269702115742407 0 0 0 0.0376465852228621 0.111039132164558 0 0 0.0156504184798241 0 0 0.0268826550617513 0 0.212831242817465 0 0 0 0 0 0 0 0 0 0 0 0 0 0 0 0 0 0 0 0 0 0 0 0 0 0 0 0 0 0 0 0 0 0 0
0 0 0 0 0 0 0 0 0 0 0 0 0 0 0 0 0 0 0 0 0 0 0 0 0 0 0 0 0 0 0 0 0 0 0 0 0 0 0 0 0 0 0 0 0 0 0 0 0 0 0 0 0 0 0 0 0 0 0 0 0 0 0 0 0 0 0 0 0 0 0 0 0 0 0 0 0 0 0 0 0 0 0 0 0 0 0 0 0 0 0 0 0 0 0 0 0 0 0 0 0 0 0 0 0 0 0 0 0 0 0 0 0 0 0 0 0 0 0 0 0 0 0 0 0 0 0 0 0 0 0 0 0 0 0 0 0 0 0 0 0 0 0 0 0 0 0 0 0 0 0 0 0 0 0 0 0 0 0 0 0 0 0 0 0 0 0 0.0423618865816202 0 0 0 0 0 0 0 0 0 0 0 0 0 0 0 0 0 0 0 0 0 0 0 0 0 0 0 0 0 0 0 0 0 0 0 0 0 0 0 0 0 0 0 0 0 0 0 0 0 0 0 0 0 0 0 0 0 0 0 0 0 0 0 0 0 0 0 0 0 0 0 0 0 0 0 0 0 0 0 0 0 0 0 0 0 0 0 0 0 0 0 0 0 0.0382719429806751 0 0.637609280018228 0 0 0.0595094255683099 0 0.0417973728830323 0 0 0 0.180450091968134 0 0 0 0 0 0 0 0 0 0 0 0 0 0 0 0 0 0 0 0 0 0 0 0 0 0 0 0 0 0 0 0 0 0 0
0 0 0 0 0 0 0 0 0 0 0 0 0 0 0 0 0 0 0 0 0 0 0 0 0 0 0 0 0 0 0 0 0 0 0 0 0 0 0 0 0 0 0 0 0 0 0 0 0 0 0 0 0 0 0 0 0 0 0 0 0 0 0 0 0 0 0 0 0 0 0 0 0 0 0 0 0 0 0 0 0 0 0 0 0 0 0 0 0 0 0 0 0 0 0 0 0 0 0 0 0 0 0 0 0 0 0 0 0 0 0 0 0 0 0 0 0 0 0 0 0 0 0 0 0 0 0 0 0 0 0 0 0 0 0 0 0 0 0 0 0 0 0 0 0 0 0 0 0 0 0 0 0.060609632231542 0 0 0 0.103435450561401 0 0 0 0 0 0 0 0 0 0 0.145629974797042 0 0 0 0 0 0 0 0 0 0 0 0 0 0 0 0 0 0 0 0 0 0 0 0 0 0 0 0 0 0 0 0 0.0295286824323549 0 0 0 0 0 0 0 0 0 0 0 0 0 0 0 0 0 0 0 0 0 0 0 0 0 0 0 0 0 0 0 0 0 0 0 0 0 0 0 0 0 0 0 0 0 0 0 0 0 0 0 0 0 0 0 0 0 0.0801109625065195 0 0 0 0 0.284603437877007 0 0 0 0.0498954133725469 0 0.0749686879604911 0 0.0861838940014989 0.0850338642595962 0 0 0 0 0 0 0 0 0 0 0 0 0 0 0 0 0 0 0 0 0 0 0 0 0 0 0 0 0 0 0 0 0 0 0
0 0 0 0 0 0 0 0 0 0 0 0 0 0 0 0 0 0 0 0 0 0 0 0 0 0 0 0 0 0 0 0 0 0 0 0 0 0 0 0 0 0 0 0 0 0 0 0 0 0 0 0 0 0 0 0 0 0 0 0 0 0 0 0 0 0 0 0 0 0 0 0 0 0 0 0 0 0 0 0 0 0 0 0 0 0 0 0 0 0 0 0 0 0 0 0 0 0 0 0 0 0 0 0 0 0 0 0 0 0 0 0 0 0 0 0 0 0 0 0 0 0 0 0 0 0 0 0 0 0 0 0 0 0 0 0 0 0 0 0 0 0 0 0 0 0 0 0 0 0 0 0 0 0 0 0 0.015002032716962 0 0 0 0 0 0 0.00563662480182722 0 0.050680005408378 0 0 0 0 0 0 0 0 0 0 0 0 0 0 0 0 0 0 0 0 0 0 0 0 0 0 0 0 0 0 0 0 0 0 0.0513839459674962 0 0 0 0 0 0 0 0 0.00868120100102552 0 0 0 0 0 0 0 0 0 0 0 0.010550214028669 0 0 0 0 0 0 0 0 0 0 0 0 0 0 0 0 0 0 0 0 0 0 0 0 0 0 0 0 0 0 0 0 0 0 0 0 0 0 0 0 0 0 0 0 0 0 0.0211714926941806 0 0.209389175674066 0.534347065333106 0.0931582423742894 0 0 0 0 0 0 0 0 0 0 0 0 0 0 0 0 0 0 0 0 0 0 0 0 0 0 0 0 0 0 0 0 0 0 0
0 0 0 0 0 0 0 0 0 0 0 0 0 0 0 0 0 0 0 0 0 0 0 0 0 0 0 0 0 0 0 0 0 0 0 0 0 0 0 0 0 0 0 0 0 0 0 0 0 0 0 0 0 0 0 0 0 0 0 0 0 0 0 0 0 0 0 0 0 0 0 0 0 0 0 0 0 0 0 0 0 0 0 0 0 0 0 0 0 0 0 0 0 0 0 0 0 0 0 0 0 0 0 0 0 0 0 0 0 0 0 0 0 0 0 0 0 0 0 0 0 0 0 0 0 0 0 0 0 0 0 0 0 0 0 0 0 0 0 0 0 0 0 0 0 0 0 0 0 0 0 0 0 0 0 0 0 0 0 0 0 0 0 0 0 0.112176352211033 0 0 0 0 0 0 0 0 0 0 0 0 0 0 0 0 0 0 0 0 0 0 0 0 0 0 0 0 0 0 0 0 0 0 0.0529031654371928 0 0 0 0 0 0 0 0 0 0 0 0 0 0 0 0 0 0 0 0 0 0 0 0 0 0 0 0 0 0 0 0 0 0 0 0 0 0 0 0 0 0 0 0 0 0 0 0 0 0 0 0 0 0 0.0149991778828968 0 0 0 0 0 0.0133882148550735 0 0 0 0 0.0296958600066454 0 0 0.180440891150432 0 0.216667369568788 0.379728968887938 0 0 0 0 0 0 0 0 0 0 0 0 0 0 0 0 0 0 0 0 0 0 0 0 0 0 0 0 0 0 0 0 0 0 0
0 0 0 0 0 0 0 0 0 0 0 0 0 0 0 0 0 0 0 0 0 0 0 0 0 0 0 0 0 0 0 0 0 0 0 0 0 0 0 0 0 0 0 0 0 0 0 0 0 0 0 0 0 0 0 0 0 0 0 0 0 0 0 0 0 0 0 0 0 0 0 0 0 0 0 0 0 0 0 0 0 0 0 0 0 0 0 0 0 0 0 0 0 0 0 0 0 0 0 0 0 0 0 0 0 0 0 0 0 0 0 0 0 0 0 0 0 0 0 0 0 0 0 0 0 0 0 0 0 0 0 0 0 0 0 0 0 0 0 0 0 0 0 0 0 0 0 0 0 0 0 0 0 0.051016675428045 0 0 0.022744701166536 0 0 0 0 0 0 0 0 0.0454222032214964 0 0.0372854544584263 0 0 0 0 0 0 0 0 0 0 0 0 0 0 0 0 0 0 0 0 0 0 0 0 0 0 0 0 0 0 0 0 0.0262955584608314 0 0 0 0 0 0 0 0 0 0 0 0 0 0 0 0 0 0 0 0 0 0 0 0 0 0 0 0 0 0 0 0 0 0 0 0 0 0 0 0 0 0 0 0 0 0 0 0 0 0 0 0 0 0 0 0 0 0 0 0 0.00433811551673714 0 0 0 0 0 0 0.0200302539552463 0.439756434436492 0.206919561241473 0 0.146191042114716 0 0 0 0 0 0 0 0 0 0 0 0 0 0 0 0 0 0 0 0 0 0 0 0 0 0 0 0 0 0 0 0 0 0 0
0 0 0 0 0 0 0 0 0 0 0 0 0 0 0 0 0 0 0 0 0 0 0 0 0 0 0 0 0 0 0 0 0 0 0 0 0 0 0 0 0 0 0 0 0 0 0 0 0 0 0 0 0 0 0 0 0 0 0 0 0 0 0 0 0 0 0 0 0 0 0 0 0 0 0 0 0 0 0 0 0 0 0 0 0 0 0 0 0 0 0 0 0 0 0 0 0 0 0 0 0 0 0 0 0 0 0 0 0 0 0 0 0 0 0 0 0 0 0 0 0 0 0 0 0 0 0 0 0 0 0 0 0 0 0 0 0 0 0 0 0 0 0 0 0 0 0 0 0 0 0 0 0 0 0 0 0 0 0 0 0 0 0 0 0 0.0272451284199564 0 0 0 0 0 0 0 0 0 0 0 0 0 0 0 0 0 0 0 0 0 0 0 0 0 0 0 0 0 0 0 0 0 0 0 0 0 0 0 0 0 0 0 0 0 0 0 0 0 0 0 0 0 0 0 0 0 0 0 0 0 0 0 0 0 0 0 0 0 0 0 0 0 0 0 0 0 0 0 0 0 0 0 0 0 0 0 0 0 0.0341506859631813 0 0 0 0 0 0 0 0.0795534091831421 0.0126551638477288 0 0.215987420519509 0.0481604327963007 0.0190113759225825 0.0737515838275563 0.348853479558768 0.140631319961275 0 0 0 0 0 0 0 0 0 0 0 0 0 0 0 0 0 0 0 0 0 0 0 0 0 0 0 0 0 0 0 0 0 0 0 0
0 0 0 0 0 0 0 0 0 0 0 0 0 0 0 0 0 0 0 0 0 0 0 0 0 0 0 0 0 0 0 0 0 0 0 0 0 0 0 0 0 0 0 0 0 0 0 0 0 0 0 0 0 0 0 0 0 0 0 0 0 0 0 0 0 0 0 0 0 0 0 0 0 0 0 0 0 0 0 0 0 0 0 0 0 0 0 0 0 0 0 0 0 0 0 0 0 0 0 0 0 0 0 0 0 0 0 0 0 0 0 0 0 0 0 0 0 0 0 0 0 0 0 0 0 0 0 0 0 0 0 0 0 0 0 0 0 0 0 0 0 0 0 0 0 0 0 0 0 0 0 0 0 0 0 0 0 0 0.082142628429277 0.00610507722314527 0.0179759907804384 0.00917534382665444 0.205815073464232 0 0 0 0 0 0 0 0 0 0 0 0 0 0 0 0 0.00345132400624867 0.0161812750726088 0 0.0468942363515052 0 0 0 0 0 0.013364697426813 0 0 0 0.0710524120619055 0.202021161666189 0 0.239918528174474 0 0 0.0466462502936571 0 0 0 0 0 0 0 0 0 0 0 0 0 0 0 0 0 0 0 0 0 0 0 0 0 0 0 0 0 0 0 0 0 0 0 0 0 0 0 0 0 0 0 0 0 0 0 0 0 0 0 0 0 0 0.00646233567911673 0.0258153028116879 0 0 0 0 0 0 0 0 0 0 0 0 0 0 0 0 0 0 0 0 0 0 0 0 0 0 0 0 0 0 0 0 0 0 0 0 0 0 0 0 0 0 0 0 0 0 0 0 0 0 0 0 0.0069783627320477
0 0 0 0 0 0 0 0 0 0 0 0 0 0 0 0 0 0 0 0 0 0 0 0 0 0 0 0 0 0 0 0 0 0 0 0 0 0 0 0 0 0 0 0 0 0 0 0 0 0 0 0 0 0 0 0 0 0 0 0 0 0 0 0 0 0 0 0 0 0 0 0 0 0 0 0 0 0 0 0 0 0 0 0 0 0 0 0 0 0 0 0 0 0 0 0 0 0 0 0 0 0 0 0 0 0 0 0 0 0 0 0 0 0 0 0 0 0 0 0 0 0 0 0 0 0 0 0 0 0 0 0 0 0 0 0 0 0 0 0 0 0 0 0 0 0 0 0 0.046280224629126 0 0 0 0 0.0468824462203309 0 0 0 0 0 0 0 0 0 0 0 0 0 0.0355627403817527 0 0 0.0185014682695796 0 0 0.0260021179485401 0.0515711907085141 0 0 0 0 0 0 0 0.183604932985725 0 0 0 0 0 0 0 0 0 0 0 0 0 0 0 0 0 0 0 0 0 0 0 0 0 0 0 0 0 0 0 0 0 0 0 0 0 0 0 0 0 0 0 0 0 0.247779905360002 0 0 0 0 0.0149323655263108 0 0 0 0 0 0 0 0 0 0 0 0 0 0 0 0 0 0 0 0 0 0 0.0133813659136191 0 0 0 0 0 0 0 0 0 0 0 0 0 0 0 0 0 0 0 0 0 0 0 0 0 0 0.180416812273749 0.117210375887258 0 0 0 0 0 0 0 0 0 0 0.0178740538954929 0 0 0 0 0 0 0 0 0 0 0 0
0 0 0 0 0 0 0 0 0 0 0 0 0 0 0 0 0 0 0 0 0 0 0 0 0 0 0 0 0 0 0 0 0 0 0 0 0 0 0 0 0 0 0 0 0 0 0 0 0 0 0 0 0 0 0 0 0 0 0 0 0 0 0 0 0 0 0 0 0 0 0 0 0 0 0 0 0 0 0 0 0 0 0 0 0 0 0 0 0 0 0 0 0 0 0 0 0 0 0 0 0 0 0 0 0 0 0 0 0 0 0 0 0 0 0 0 0 0 0 0 0 0 0 0 0 0 0 0 0 0 0 0 0 0 0 0 0 0 0 0 0 0 0 0 0 0 0 0 0 0 0.226760452344469 0.124251663496568 0.105128366018317 0 0 0 0 0 0 0 0 0 0 0 0 0 0 0 0.0104117228807968 0 0 0 0 0 0 0 0 0 0 0 0.00144923170899371 0 0 0 0.0806279044964403 0 0 0 0 0 0 0 0 0 0 0 0 0 0 0 0 0 0 0 0 0 0 0 0 0 0 0.0109252569562677 0 0 0 0 0 0 0 0 0 0 0 0 0 0 0 0 0 0 0 0 0 0 0 0 0 0 0 0 0 0 0 0 0 0 0 0 0 0 0 0 0 0 0 0 0 0 0 0 0 0 0 0 0 0 0 0 0 0 0 0 0 0 0 0 0 0 0.0631659317306422 0.118491865043651 0.0196949023724164 0 0 0 0 0 0 0 0 0 0 0 0 0 0 0 0 0 0 0.239092702951439 0 0 0 0 0 0 0 0
0 0 0 0 0 0 0 0 0 0 0 0 0 0 0 0 0 0 0 0 0 0 0 0 0 0 0 0 0 0 0.00589616020462059 0 0 0 0 0 0 0 0 0 0 0 0 0 0 0 0 0 0 0 0 0 0 0 0 0 0 0 0 0 0 0 0 0 0 0 0 0 0 0 0 0 0 0 0 0 0 0 0 0 0 0 0 0 0 0 0 0 0 0 0 0 0 0 0 0 0 0 0 0 0 0 0 0 0 0 0 0 0 0 0 0 0 0 0 0 0 0 0 0 0 0 0 0 0 0 0 0 0 0 0 0 0 0 0 0 0 0 0 0 0 0 0 0 0 0 0 0 0 0 0 0 0 0 0 0 0 0 0 0 0 0 0 0 0 0 0 0 0.0294544898059175 0.0229605865416207 0 0 0 0 0 0 0 0 0 0 0.00406505455101171 0 0 0 0.0241903794032699 0 0 0.10519362148148 0 0 0 0 0 0 0 0 0 0.0292695933705829 0 0 0 0 0 0 0 0 0 0 0.0830657438529664 0 0 0 0 0 0 0 0 0 0 0 0 0 0 0 0 0 0 0 0 0 0 0 0 0 0 0 0 0 0 0 0 0 0 0 0 0 0 0 0 0 0 0 0 0 0 0 0 0 0 0 0 0 0 0 0 0 0 0 0 0 0 0 0 0 0 0 0 0.0551630519288928 0 0.31598020175887 0.11469498443156 0 0 0 0 0.051256837972763 0.0601456820262675 0 0 0 0 0 0 0 0 0 0 0 0 0.098663612670177 0 0 0 0 0 0 0 0
0 0 0 0 0 0 0 0 0 0 0 0 0 0 0 0 0 0 0 0 0 0 0 0 0 0 0 0 0 0 0 0 0 0 0 0 0 0 0 0 0 0 0 0 0 0 0 0 0 0 0 0 0 0 0 0 0 0 0 0 0 0 0 0 0 0 0 0 0 0 0 0 0 0 0 0 0 0 0 0 0 0 0 0 0 0 0 0 0 0 0 0 0 0 0 0 0 0 0 0 0 0 0 0 0 0 0 0 0 0 0 0 0 0 0 0 0 0 0 0 0 0 0 0 0 0 0 0 0 0 0 0 0 0 0 0 0 0 0 0 0 0 0 0 0 0 0 0.0317979952058733 0.00653428752384909 0.0197986223833048 0 0.017058904759927 0 0 0 0 0 0.0163519604976072 0 0 0 0 0 0 0 0 0.0113999605431508 0 0.0495754586645423 0 0 0 0 0 0 0 0 0 0 0 0.00181876429252143 0 0 0 0.0211981888112298 0.0344346117774657 0 0.0080340210800284 0 0 0 0 0 0 0 0 0 0.0734165479139268 0 0 0 0 0 0 0 0 0 0 0 0 0 0.00501841917877649 0 0 0 0 0 0 0 0 0 0 0 0 0 0 0 0 0 0 0 0 0 0 0 0.010816297617705 0 0 0 0 0 0 0 0 0 0 0 0 0 0 0.0103099632572459 0.00554384056279351 0 0 0 0 0 0.0032900173812651 0 0 0 0 0 0 0 0 0 0 0 0 0 0 0 0 0 0 0.0216343060809359 0 0 0.102475518981162 0.243325223646806 0 0 0 0 0.170272582085453 0.117640372781718 0 0 0 0 0 0 0 0 0 0 0.0182541349727124 0 0 0 0 0 0 0 0 0 0
0 0 0 0 0 0 0 0 0 0 0 0 0 0 0 0 0 0 0 0 0 0 0 0 0 0 0 0 0 0 0.0116556200324 0 0 0 0 0 0 0 0 0 0 0 0 0 0 0 0 0 0 0 0 0 0 0 0 0 0 0 0 0 0 0 0 0 0 0 0 0 0 0 0 0 0 0 0 0 0 0 0 0 0 0 0 0 0 0 0 0 0 0 0 0 0 0 0 0 0 0 0 0 0 0 0 0 0 0 0 0 0 0 0 0 0 0 0 0 0 0 0 0 0 0 0 0 0 0 0 0 0 0 0 0 0 0 0 0 0 0 0 0 0 0 0 0 0 0 0 0 0.088094685507805 0 0.0551654625009474 0.0612170502578005 0 0 0 0 0 0 0 0 0 0 0 0 0 0 0.0285867671483895 0.0904489551876877 0 0 0 0 0 0 0 0 0 0 0 0 0.0113441974717838 0 0 0 0.106379688278691 0 0 0 0 0 0 0 0 0 0 0 0 0 0 0 0 0 0 0 0 0 0 0 0 0 0 0 0 0 0 0 0 0 0 0 0 0 0 0 0 0 0 0 0 0 0 0 0 0 0 0 0 0 0 0 0 0 0 0 0 0 0 0 0 0 0 0 0 0 0 0 0 0 0 0 0 0 0 0 0 0 0 0 0 0 0 0 0 0 0 0.220630880705964 0 0 0 0.149855716492573 0.0799135349960392 0 0 0 0 0 0 0 0 0 0 0 0 0 0 0 0 0 0 0.0967074414199179 0 0 0 0 0 0 0 0
0 0 0 0 0 0 0 0 0 0 0 0 0 0 0 0 0 0 0 0 0 0 0 0 0 0 0 0 0 0 0.0102099118361481 0 0 0 0 0 0 0 0 0 0 0 0 0 0 0 0 0 0 0 0 0 0 0 0 0 0 0 0 0 0 0 0 0 0 0 0 0 0 0 0 0 0 0 0 0 0 0 0 0 0 0 0 0 0 0.00142233734552994 0 0 0 0 0 0 0 0 0 0 0 0 0 0 0 0 0 0 0 0 0 0 0 0 0 0 0 0 0 0 0 0 0 0 0 0 0 0 0 0 0 0 0 0 0 0 0 0 0 0 0 0 0 0 0 0 0 0 0 0 0 0 0 0 0.0438521897896335 0.163793009738958 0.00747531234573705 0 0 0 0 0 0 0 0 0 0 0 0 0 0.0169680947592708 0 0.0372208663903956 0.00433896369879796 0 0 0 0 0 0 0 0 0 0 0.00730584830231723 0 0 0 0.0494858264462886 0.0612675587763223 0 0 0 0 0 0 0 0 0 0 0 0.00356246135139744 0 0 0 0 0.00320788557495904 0 0 0 0 0 0 0 0 0.00640922577506035 0 0 0 0 0.00353236540644065 0 0 0 0 0 0 0 0 0 0 0 0 0 0 0 0 0 0 0 0 0 0 0 0 0 0 0 0 0 0 0 0 0 0 0 0 0 0 0 0 0 0 0 0 0 0 0 0 0 0 0 0 0 0 0 0 0 0 0.0672476244611918 0.0614983681452504 0.0508544734929665 0.024348843292735 0 0.281422561146759 0 0 0 0.00453302591671567 0.0115854111506897 0.0311480639911539 0 0 0 0 0 0 0 0 0 0 0 0 0.0473097708652809 0 0 0 0 0 0 0 0
0 0 0 0 0 0 0 0 0 0 0 0 0 0 0 0 0 0 0 0 0 0 0 0 0 0.000708481202261616 0 0.00104214059415867 0 0 0 0 0 0 0 0 0 0 0 0 0 0 0 0 0 0 0 0 0 0 0 0 0 0 0 0 0 0 0 0 0 0 0 0 0 0 0 0 0 0 0 0 0 0 0 0 0 0 0 0 0 0 0 0 0 0 0 0 0 0 0 0 0 0 0 0 0 0 0 0 0 0 0 0 0 0 0 0 0 0 0 0 0 0 0 0 0 0 0 0 0 0 0 0 0 0 0 0 0 0 0 0 0 0 0 0 0 0 0 0 0 0 0 0 0 0 0 0 0.00688382737983832 0.00491299182811489 0.0157402083981529 0.0919278505024543 0.00827759714715704 0.0039285706283454 0 0 0 0.00540727485243069 0 0 0 0 0 0 0 0 0.018049542658411 0.00325955728279387 0.0502761965510997 0.022245010373262 0 0 0 0 0 0 0 0 0.000837072549516316 0 0.00123919441339351 0 0 0 0.0366802248551944 0.0414404409055002 0 0.00682177230608547 0 0.0126966606005055 0 0 0 0 0 0 0 0.0250133366378952 0 0 0 0 0.00297852126911415 0 0 0 0 0 0 0 0 0.00529724159128322 0 0 0 0 0.0029046474489507 0 0 0 0 0 0 0 0 0 0 0 0 0 0 0 0 0 0.00376613889335773 0.00730324913241767 0 0 0 0 0 0 0 0 0 0 0 0 0 0 0.00472175435092585 0.00240679392751684 0 0 0 0 0 0 0 0 0 0 0 0 0 0 0 0 0 0 0 0 0 0 0 0.0095866572937792 0.0191457817790064 0.103566935295164 0.0111365409989618 0.241370321558717 0 0 0 0 0 0.0446941443533292 0.161858570775848 0 0 0 0 0 0 0 0 0 0 0.00692761661433111 0 0.0149471330507261 0 0 0 0 0 0 0 0
0 0 0 0 0 0 0 0 0 0 0 0 0 0 0 0 0 0 0 0 0 0 0 0 0 0 0 0 0 0 0 0 0 0 0 0 0 0 0 0 0 0 0 0 0 0 0 0 0 0 0 0 0 0 0 0 0 0 0 0 0 0 0 0 0 0 0 0 0 0 0 0 0 0 0 0 0 0 0 0 0 0 0 0 0 0 0 0 0 0 0 0 0 0 0 0 0 0 0 0 0 0 0 0 0 0 0 0 0 0 0 0 0 0 0 0 0 0 0 0 0 0 0 0 0 0 0 0 0 0 0 0 0 0 0 0 0 0 0 0 0 0 0 0 0 0 0 0 0 0 0 0 0 0 0.0123662232389793 0 0 0 0 0 0 0 0 0 0 0 0 0 0 0 0.0343183660048877 0 0 0 0.735095373567138 0 0 0 0 0 0 0 0 0 0 0 0 0 0 0 0 0 0 0 0.0114802653454094 0 0 0 0 0 0 0 0 0 0.0333511072988048 0 0 0 0 0 0.0128434352080586 0 0 0 0 0 0 0 0 0.0327382173303698 0 0 0 0 0 0 0 0 0 0 0 0 0 0 0 0 0 0 0.00987135711785775 0 0 0 0 0 0 0 0 0 0 0 0 0 0 0 0 0 0 0 0 0 0 0 0 0 0 0 0 0 0 0 0 0 0 0 0 0 0 0 0 0 0 0 0 0.117935654888495 0 0 0 0 0 0 0 0 0 0 0 0 0 0 0 0 0 0 0 0 0 0 0 0
0 0 0 0 0 0 0 0 0 0 0 0 0 0.0546245879279786 0.0953499280376094 0.188861972763278 0 0 0 0 0 0 0 0 0 0 0 0 0 0 0 0 0 0 0 0 0 0 0 0 0 0 0 0 0 0 0 0 0 0 0 0 0 0 0 0 0 0 0 0 0 0 0 0 0 0 0 0 0 0 0 0 0 0 0 0 0 0 0 0 0 0 0 0 0 0 0 0 0 0 0 0 0 0 0 0 0 0 0 0 0 0 0 0 0 0 0 0 0 0 0 0 0 0 0 0 0 0 0 0 0 0 0 0 0 0 0 0 0 0 0 0 0 0 0 0 0 0 0 0 0 0 0 0 0 0 0 0 0 0 0 0 0 0 0 0 0 0 0 0 0 0 0 0 0 0 0 0 0 0 0 0 0 0 0.093248461607507 0 0 0 0 0 0 0 0 0 0 0 0 0 0 0 0 0 0 0 0 0 0 0 0 0 0 0 0 0 0 0 0 0 0 0 0 0 0 0 0 0 0 0 0 0 0 0 0 0 0 0 0 0 0.241076572204222 0 0 0 0 0 0 0 0 0 0 0 0 0 0 0 0 0 0 0 0 0 0 0 0 0 0 0 0 0 0 0 0 0 0 0 0 0 0 0 0 0 0 0 0 0 0 0 0 0 0 0 0 0 0 0.326838477459405 0 0 0 0 0 0 0 0 0 0 0 0 0 0 0 0 0 0 0 0 0 0 0 0
0 0 0 0 0 0 0 0 0 0 0 0 0 0.00665967152327681 0.0105717961990875 0.0109292178736774 0 0 0 0 0 0 0 0 0 0 0 0 0 0 0 0 0 0 0 0 0 0 0 0 0 0 0 0 0 0 0 0 0 0 0 0 0 0 0 0 0 0 0 0 0 0 0 0 0 0 0 0 0 0 0 0 0 0 0 0 0 0 0 0 0 0 0 0 0 0 0 0 0 0 0 0 0 0 0 0 0 0 0 0 0 0 0 0 0 0 0 0 0 0 0 0 0 0 0 0 0 0 0 0 0 0 0 0 0 0 0 0 0 0 0 0 0 0 0 0 0 0 0 0 0 0 0 0 0 0 0 0.0132749148345115 0.0132507186351445 0 0 0 0 0.0272618478283286 0.0227073709306782 0 0 0 0 0 0 0 0 0 0 0 0 0 0 0 0.0161217275490359 0 0 0.0820683126512903 0.415639383825953 0 0 0 0 0 0 0 0 0 0 0 0 0 0 0 0 0 0 0 0 0 0 0 0 0 0 0 0 0 0.0766316090445053 0 0 0 0 0 0 0 0 0 0 0 0 0 0 0 0 0 0 0 0 0 0 0 0 0 0 0 0 0 0 0 0 0 0.00568128091689517 0 0 0 0 0 0 0 0 0 0 0 0 0 0 0 0 0 0 0 0 0 0 0 0 0 0 0 0 0 0 0 0 0 0 0 0.0835195313194255 0 0 0 0 0 0 0.153259622592751 0.0624229942754396 0 0 0 0 0 0 0 0 0 0 0 0 0 0 0 0 0 0 0 0 0 0 0 0 0
0 0 0 0 0 0 0 0 0 0 0 0 0 0 0 0 0 0 0 0 0 0 0 0 0 0 0 0 0 0 0 0 0 0 0 0 0 0 0 0 0 0 0 0 0 0 0 0 0 0 0 0 0 0 0 0 0 0 0 0 0 0 0 0 0 0 0 0 0 0 0 0 0 0 0 0 0 0 0 0 0 0 0 0 0 0 0 0 0 0 0 0 0 0 0 0 0 0 0 0 0 0 0 0 0 0 0 0 0 0 0 0 0 0 0 0 0 0 0 0 0 0 0 0 0 0 0 0 0 0 0 0 0 0 0 0 0 0 0 0 0 0 0 0 0 0 0 0 0 0 0 0 0 0 0 0 0 0 0 0 0 0 0 0 0 0 0 0 0.0380502331498613 0.0300224777623913 0 0 0 0 0 0 0 0 0 0 0 0 0 0 0 0 0 0 0 0.00888240379768277 0 0 0 0 0 0 0 0.0148540808444894 0 0 0 0 0 0 0 0 0 0 0 0 0 0 0 0 0 0 0 0 0 0 0 0 0 0 0.0108368724668907 0.00968173209267693 0 0 0.0220159342514146 0.0374594047791722 0 0.162986300312604 0.0182429175549501 0 0 0.00936966610112193 0 0 0 0 0 0 0 0 0 0 0 0.00461129432809697 0.0156917533817007 0 0 0 0 0 0 0 0.0060024572378055 0.00630609471102092 0 0 0 0 0 0 0 0 0 0 0 0 0 0 0 0 0.0343194545337448 0 0 0 0 0.0123966095454688 0 0 0 0 0 0 0 0 0 0.0920633604599549 0.00743788886716729 0 0 0 0 0.0194170159516445 0.0438197888157229 0.0197248436005123 0 0 0.0839635327393565 0.0657189684694562 0 0.0188937467995568 0.0242471814435146 0.182983986002021 0 0
0 0 0 0 0 0 0 0 0 0 0 0 0 0 0 0 0 0 0 0 0 0 0 0 0 0 0 0 0 0 0 0 0 0 0 0 0 0 0 0 0 0 0 0 0 0 0 0 0 0 0 0 0 0 0 0 0 0 0 0 0 0 0 0 0 0 0 0 0 0 0 0 0 0 0 0 0 0 0 0 0 0 0 0 0 0 0 0 0 0 0 0 0 0 0 0 0 0 0 0 0 0 0 0 0 0 0 0 0 0 0 0 0 0 0 0 0 0 0 0 0 0 0 0 0 0 0 0 0 0 0 0 0 0 0 0 0 0 0 0 0 0 0 0 0 0 0 0.0204762094881579 0 0 0 0.0196747578511605 0 0 0 0 0 0.0425627842305603 0 0 0 0 0 0 0 0 0 0 0.0398054185934781 0.0069091056377189 0 0 0 0 0 0 0 0 0 0 0 0 0 0 0.0053761524335342 0.0563779610939686 0 0.0062711514640882 0 0.0223751010669643 0 0 0 0 0 0 0 0.167190898318547 0 0 0 0 0 0 0 0 0 0 0 0 0 0 0 0 0 0 0 0 0 0 0 0 0 0 0 0 0 0 0 0 0 0 0 0 0 0.0183684711237253 0 0 0 0 0 0 0 0 0 0 0 0 0 0 0 0 0 0 0 0 0 0 0 0 0 0 0 0 0 0 0 0 0 0 0 0 0 0 0 0 0.0227401269662049 0.192615446585773 0 0.0264088083628963 0.118785388826583 0 0 0 0 0 0.215664721071071 0 0 0 0 0 0 0 0 0 0 0.0116937639531414 0 0.00670373293242734 0 0 0 0 0 0 0 0
0 0 0 0 0 0 0 0 0 0 0 0 0 0 0 0 0 0 0 0 0 0 0 0 0 0 0 0.00149955249871758 0 0 0 0 0 0 0 0 0 0 0 0 0 0 0 0 0 0 0 0 0 0 0 0 0 0 0 0 0 0 0 0 0 0 0 0 0 0 0 0 0 0 0 0 0 0 0 0 0 0 0 0 0 0 0 0 0 0 0 0 0 0 0 0 0 0 0 0 0 0 0 0 0 0 0 0 0 0 0 0 0 0 0 0 0 0 0 0 0 0 0 0 0 0 0 0 0 0 0 0 0 0 0 0 0 0 0 0 0 0 0 0 0 0 0 0 0 0 0 0.0238267381967584 0.00757641903885518 0.0597763043344127 0.0046680132548618 0.00769254165870313 0 0.0224200638169272 0.00456663720942793 0 0.0147047352003046 0.0109165873796139 0 0 0 0 0 0 0 0 0.00597274639422272 0.0109202194138494 0.0332547002051851 0.0333629098017374 0 0 0 0 0 0 0 0 0.00156570418608958 0 0.00124077509029375 0 0 0 0.0184062366331146 0.00986755422846012 0 0.026018281391438 0 0.0424241087264685 0 0 0 0 0 0 0 0.0626127854849055 0 0 0 0 0.00768400689976921 0 0 0 0 0 0 0 0 0.00601809812229999 0.00298118749576898 0 0 0 0.00970707011923745 0 0 0 0 0 0 0 0 0 0 0 0 0 0 0 0 0 0.0234026725697272 0.0125301943510478 0 0 0 0 0 0 0 0 0 0 0 0 0 0 0.00376785248302635 0 0 0 0 0 0 0 0 0 0 0 0 0 0 0 0 0 0 0 0 0 0 0 0 0 0.015328789005426 0.0764478191071955 0 0.040787842230705 0.247121434229274 0 0 0 0 0.123891475816372 0 0 0 0 0 0 0 0 0 0 0 0.016037735584363 0 0.0110002078414404 0 0 0 0 0 0 0 0
0 0 0 0 0 0 0 0 0 0 0 0 0 0 0 0 0 0 0 0 0 0 0 0 0 0 0 0 0 0 0 0 0 0 0 0 0 0 0 0 0 0 0 0 0 0 0 0 0 0 0 0 0 0 0 0 0 0 0 0 0 0 0 0 0 0 0 0 0 0 0 0 0 0 0 0 0 0 0 0 0 0 0 0 0 0 0 0 0 0 0 0 0 0 0 0 0 0 0 0 0 0 0 0 0 0 0 0 0 0 0 0 0 0 0 0 0 0 0 0 0 0 0 0 0 0 0 0 0 0 0.00282892258432278 0 0 0 0 0.00551590117897296 0 0 0 0 0 0 0 0 0 0 0 0 0 0 0 0 0 0 0 0 0 0 0 0 0 0 0 0 0 0 0 0 0 0 0 0 0 0 0 0 0 0 0 0 0 0 0 0 0 0 0 0 0 0 0 0 0 0 0 0 0 0 0 0 0 0 0 0 0 0.0146294270202578 0.0657308675428879 0 0 0 0 0 0 0 0 0 0 0 0 0 0 0 0 0 0 0 0.00103533551956188 0 0 0 0 0 0.0022111470578004 0 0 0 0.00282076105839818 0 0 0 0 0 0 0 0 0 0 0.0548085407344591 0 0 0 0 0 0 0 0 0 0 0 0 0 0 0 0 0 0 0 0 0 0 0 0 0 0 0 0 0 0 0 0 0 0 0 0 0 0 0 0 0 0.0928312568125062 0 0.00425545849327312 0 0.0102120848933588 0.577276801223667 0.0239477202325999 0.0189952554656632 0 0 0 0 0.00615516798535033 0 0.0195630628480908 0 0.0309236725305419 0 0.066258616818288
0 0 0 0 0 0 0 0 0 0 0 0 0 0 0 0 0 0 0 0 0 0 0 0 0 0 0 0 0 0 0 0 0 0 0 0 0 0 0 0 0 0 0 0 0 0 0 0 0 0 0 0 0 0 0 0 0 0 0 0 0 0 0 0 0 0 0 0 0 0 0 0 0 0 0 0 0 0 0 0 0 0 0 0 0 0 0 0 0 0 0 0 0 0 0 0 0 0 0 0 0 0 0 0 0 0 0 0 0 0 0 0 0 0 0 0 0 0 0 0 0 0 0 0 0 0 0 0 0 0 0 0 0 0 0 0 0 0 0 0 0 0 0 0 0 0 0 0 0 0 0 0 0 0 0 0 0 0 0 0 0 0 0 0 0 0 0 0 0 0 0 0 0 0 0 0 0 0 0 0 0 0 0 0 0 0 0 0 0 0 0 0 0 0 0 0 0 0 0 0 0 0 0 0 0 0 0 0 0 0 0 0 0 0 0 0 0 0 0 0 0 0 0 0 0.00139183555771236 0.0106635956967337 0.0592554539667293 0 0 0 0 0 0 0 0 0 0.0808984903787974 0.0114983749435507 0.00215077076114011 0 0 0 0 0.00321157868273228 0.00130137597492393 0.0406249851406517 0.0296870128023864 0.00600023789471335 0.0320090105962928 0.0609715160957827 0 0 0 0 0 0 0 0 0 0 0 0 0 0 0 0 0 0 0 0 0 0 0 0 0 0 0 0 0 0 0 0 0 0 0 0 0 0 0 0.0414328563448941 0.148521221251893 0.0719151684193283 0 0 0.00660314268506349 0 0 0 0 0 0.0871871095366841 0.146402680055201 0.0952177462811428 0 0.056730452154202 0.00412565227523278 0 0.00219973250421248
0 0 0 0 0 0 0 0 0 0 0 0 0 0 0 0 0 0 0 0 0 0 0 0 0 0 0 0 0 0.0038857653816569 0 0 0 0 0 0 0 0 0 0 0 0 0 0 0 0 0 0 0 0 0 0 0 0 0 0 0 0 0 0 0 0 0 0 0 0 0 0 0 0 0 0 0 0 0 0 0 0 0 0 0 0 0 0 0 0 0 0 0 0 0 0 0 0.00100248971226266 0.00306073632461055 0 0 0 0 0 0 0 0 0 0 0 0 0 0 0 0 0 0 0 0 0 0 0 0 0 0 0 0 0 0 0 0 0 0 0 0.00547074671779472 0 0 0 0 0.00888666438575966 0.00110029851528892 0 0 0 0.00135934777534492 0.00168694276141674 0.00187701394932073 0.00232636017275684 0.00212014287222306 0 0 0 0 0 0 0 0 0 0 0 0 0 0.00163521632151887 0 0 0 0 0 0 0 0 0 0 0 0 0 0 0 0 0 0 0 0.000591466995339497 0 0.00723673692549017 0.000309685711634545 0 0 0 0 0 0 0 0 0 0 0 0 0 0 0 0 0 0 0 0 0 0 0 0 0 0 0 0 0 0 0 0 0 0 0 0 0 0 0 0 0 0 0.000459816265628453 0.00943176687918361 0.00834102077690678 0 0 0.00165745511143143 0.000321311460883161 0.0085977830544746 0.00400889330142398 0 0 0 0.00871131770182755 0.00138977449548193 0.000790783198587179 0 0.000662991292387878 0.000506666670270497 0.000565238622766038 0.00093289712845839 0.000445654655568906 0.00506429510705817 0.00351416756793291 0.133514111081603 0.00198008249205575 0.00346730005745067 0 0 0 0 0 0 0 0 0 0 0 0 0 0 0 0 0 0 0 0 0 0 0 0 0 0 0 0 0 0 0 0 0 0 0.0108623001289665 0 0 0.0185886433398443 0.0253963638170035 0 0.0826068104574906 0.0628166715565313 0 0.00346129701744234 0.127008409409083 0 0.0332192874677039 0.00294531726286634 0.00198250808676609 0 0.00789264962878859 0.0131910028756347 0 0.0934606774769948 0.115481771336185 0.0801863081963333 0.027987333870126 0.0559997066284406
0 0 0 0 0 0 0 0 0 0 0 0 0 0 0 0 0 0 0 0 0 0 0 0 0 0 0 0 0 0 0 0 0 0 0 0 0 0 0 0 0 0 0 0 0 0 0 0 0 0.00096953275547445 0 0 0 0 0 0 0 0 0 0 0 0 0 0 0 0 0 0 0 0 0 0 0 0 0 0 0 0 0 0 0 0 0 0 0 0 0 0.002469189509198 0 0 0 0 0 0.00327447829884153 0.00338329088656375 0 0.00278370274013737 0 0 0 0 0 0 0 0 0 0 0 0 0 0 0 0 0 0 0 0 0 0 0 0 0 0 0 0 0 0 0 0 0 0.00240194215216018 0 0 0 0 0.00139203182532216 0.00129824316824463 0 0 0 0 0.00100985153016458 0 0.00135607960885997 0 0 0 0 0 0 0 0 0 0 0 0 0 0 0 0 0 0 0 0 0 0 0 0 0 0 0 0 0 0 0 0 0 0 0.000998580865765422 0 0.00376356710077014 0 0 0 0 0 0.00145706415181813 0 0.000982840067804491 0.0020835746320737 0 0 0 0 0 0 0 0 0 0 0 0 0 0 0 0 0 0 0 0 0 0 0 0 0 0 0 0 0 0 0 0 0 0 0.00213660675762595 0.103836195477826 0.0381952385439781 0.00132626044947314 0 0 0.000484784476486383 0.00132981784155902 0.00136958627200786 0 0.0011205800520334 0 0.040950523393772 0.00489357722936313 0.00884836020108075 0.0037679859763599 0 0.00856156091004888 0.00667256101245298 0.00650962442666269 0.00108197022060172 0.0262382184671581 0.0237959766511158 0.152233091985452 0.0276619756598814 0.0254723823666782 0 0 0 0 0 0 0 0 0 0 0 0 0 0 0 0 0 0 0 0 0 0 0 0 0 0 0 0 0 0 0 0 0 0 0.00107405090378958 0 0 0 0.111418006095139 0.101101141399006 0 0.0845645629007855 0 0 0.010376691335103 0 0 0 0.00310046399849545 0 0.0481940420535296 0.0555038151943234 0.0179831844778705 0 0.0241489535431534 0.00307255651004745 0 0.0233516839239413
0 0 0 0 0 0 0 0 0 0 0 0 0 0 0 0 0 0 0 0 0 0 0 0 0 0 0 0 0 0 0 0 0 0 0 0 0 0 0 0 0 0 0 0 0 0 0 0 0 0 0 0 0 0 0 0 0 0 0 0 0 0 0 0 0 0 0 0 0 0 0 0 0 0 0 0 0 0 0 0 0 0 0 0 0 0 0 0 0 0 0 0 0 0.00445993149433821 0.00316728207325918 0 0 0 0 0 0 0 0 0 0 0 0 0 0 0 0 0 0 0 0 0 0 0 0 0 0 0 0 0 0 0 0 0 0 0 0.00117130969079825 0 0 0 0 0 0 0 0 0 0 0.00154902416412308 0 0 0 0 0 0 0 0 0 0 0 0 0 0 0 0 0.00972111959408009 0 0.00117135492733673 0 0.00364186334061147 0 0 0 0 0 0 0 0 0 0 0 0 0 0 0 0.0116960531498845 0 0.0205560586578036 0 0 0 0 0 0.00176116442432598 0 0 0 0 0 0 0 0 0 0 0 0 0 0 0 0 0 0 0 0 0 0 0 0 0 0 0 0 0 0 0 0 0 0 0 0 0 0.00115839467380149 0.00665129235384428 0.0215104755792323 0 0 0 0 0 0 0 0 0 0.0262036803325777 0.00510683070623074 0.00111430146988858 0 0 0 0 0.00281683654429033 0 0.0179379917904915 0.01511590843413 0.108716884181385 0.00892527028004885 0.0114419177003957 0 0 0 0 0 0 0 0 0 0 0 0 0 0 0 0 0 0 0 0 0 0 0 0 0 0 0 0 0 0 0 0 0 0 0 0 0 0.00193333774015606 0.100012681851863 0.14252230132712 0.156767527611623 0 0 0 0.0366818343105396 0 0 0 0.00248221548403208 0 0.0201965855334722 0.0448470861348363 0.0168874683371547 0 0.138984007491614 0.00356414940798263 0.00384959652501039 0.0456762626817194
0 0 0 0 0 0 0 0 0 0 0 0 0 0 0 0 0 0 0 0 0 0 0 0 0 0 0 0 0 0 0 0 0 0 0 0 0 0 0 0 0 0 0 0 0 0 0 0 0 0 0 0 0 0 0 0 0 0 0 0 0 0 0 0 0 0 0 0 0 0 0 0 0 0 0 0 0 0 0 0 0 0 0 0 0 0 0 0 0 0 0 0 0 0 0 0 0 0 0 0 0 0 0 0 0 0 0 0 0 0 0 0 0 0 0 0 0 0 0 0 0 0 0 0 0 0 0 0 0 0 0 0 0 0 0 0 0 0 0 0 0 0 0 0 0 0 0 0 0 0 0 0 0 0 0 0 0 0 0 0 0 0 0 0 0 0 0 0 0 0 0 0 0 0 0 0 0 0 0 0 0 0 0 0 0 0 0 0.139512972427198 0 0 0 0 0 0 0 0 0 0 0 0 0 0 0 0 0 0.199755368249314 0.134899818677523 0.113612442890272 0 0 0 0 0 0 0 0 0 0.198103679904746 0 0 0 0 0 0 0 0 0 0 0 0 0 0 0 0 0 0 0 0 0 0 0 0 0 0 0 0 0 0 0 0 0 0 0 0 0 0 0 0 0 0 0 0.093397240945859 0 0 0 0 0 0 0 0 0 0 0 0 0 0 0 0 0 0 0 0 0 0 0 0 0 0 0 0 0 0 0 0 0 0 0 0.0371241725141442 0 0 0 0 0 0 0 0 0 0.0835943043909441
0 0 0 0 0 0 0 0 0 0 0 0 0 0 0 0 0 0 0 0 0 0 0 0 0 0 0 0 0 0 0 0 0 0 0 0 0 0 0 0 0 0 0 0 0 0 0 0 0 0 0 0 0 0 0 0 0 0 0 0 0 0 0 0 0 0 0 0 0 0 0 0 0 0 0 0 0 0 0 0 0 0 0 0 0 0 0 0 0 0 0 0 0 0.0161836682147153 0.0116544187984679 0 0 0 0 0 0 0 0 0 0 0 0 0 0 0 0 0 0 0 0 0 0 0 0 0 0 0 0 0 0 0 0 0 0 0 0.00672845780415864 0 0 0 0 0.0118911179353875 0 0 0 0 0 0 0 0 0 0 0 0 0 0 0 0 0 0 0 0 0 0 0 0 0 0 0 0 0 0 0 0 0 0 0 0 0 0 0 0 0 0 0 0.0458532706698366 0.0107795596570049 0 0 0 0 0 0 0.0188407673493943 0 0 0 0 0 0 0 0 0 0 0 0 0 0 0 0 0 0.0744799084280744 0.0109094057198686 0 0 0 0 0 0 0 0 0 0 0 0 0 0 0 0 0 0 0 0 0 0 0 0 0 0 0 0 0 0 0 0 0 0 0 0 0 0 0 0 0.088727947847859 0 0 0 0 0 0 0 0 0 0 0 0 0 0 0 0 0 0 0 0 0 0 0 0 0 0 0 0 0 0 0 0 0 0 0 0 0 0 0 0.0186847756812179 0 0.031627063867795 0 0 0 0 0.0378577850585427 0 0.0102080477815067 0 0 0 0 0.0170659998819917 0 0 0 0 0 0.588507805304179
0 0 0 0 0 0 0 0 0 0 0 0 0 0 0 0 0 0 0 0 0 0 0 0 0 0 0 0 0 0.00148082056816901 0 0 0 0 0 0 0 0 0 0 0 0 0 0 0 0 0 0 0 0 0 0 0 0 0 0 0 0 0 0 0 0 0 0 0 0 0 0 0 0 0 0 0 0 0 0 0 0 0 0 0 0 0 0 0 0 0 0 0 0 0 0 0 0.00121675884045585 0 0 0 0 0 0 0 0 0 0 0 0 0 0 0 0 0 0 0 0 0 0 0 0 0 0 0 0 0 0 0 0 0 0 0 0 0.00176375218694246 0 0 0 0 0.00257523141087677 0 0 0 0 0 0 0 0 0.00116420195460079 0 0 0 0 0 0 0 0 0 0 0 0 0 0 0 0 0 0 0 0 0 0 0 0 0 0 0 0 0 0 0 0 0 0 0 0 0 0 0 0 0 0 0 0 0 0 0 0 0 0 0 0 0 0 0 0 0 0 0 0 0 0 0 0 0 0 0 0 0 0 0 0 0 0 0 0 0 0 0 0 0 0.0026131185841737 0 0 0 0 0 0.00139839800458963 0 0 0 0.0028893902939834 0 0 0 0 0 0 0 0 0.00170942969860448 0.00186850970141285 0.0588481284312969 0 0 0 0 0 0 0 0 0 0 0 0 0 0 0 0 0 0 0 0 0 0 0 0 0 0 0 0 0 0 0 0 0 0 0 0 0 0 0 0.263072570577761 0.00921118164370609 0.289048337733658 0.0192955291369017 0.0367943502701804 0 0.009429164071192 0 0 0.0257128157407081 0 0 0 0.00280936267006256 0.00278810645818314 0 0.0921168290165877 0.0599049569132033 0.0520579523254984 0.0144942650320432 0.0457368387352086
0 0 0 0 0 0 0 0 0 0 0 0 0 0 0 0 0 0 0 0 0 0 0 0 0 0 0 0 0 0 0 0 0 0 0 0 0 0 0 0 0 0 0 0 0 0 0 0 0 0 0 0 0 0 0 0 0 0 0 0 0 0 0 0 0 0 0 0 0 0 0 0 0 0 0 0 0 0 0 0 0 0 0 0 0 0 0 0 0 0 0 0 0 0 0 0 0 0 0 0 0 0 0 0 0 0 0 0 0 0 0 0 0 0 0 0 0 0 0 0 0 0 0 0 0 0 0 0 0 0 0 0 0 0 0 0 0 0 0 0 0 0 0 0 0 0 0 0 0 0 0 0 0 0 0 0 0 0 0 0 0 0 0 0 0 0 0 0 0.0255365496311063 0 0 0 0 0 0 0 0 0 0 0.0278933162354441 0 0 0 0 0 0 0 0 0 0 0 0 0 0 0 0 0 0 0 0 0 0 0 0.00811941618779519 0 0.0895564911059944 0.196367409475695 0 0 0 0 0 0 0 0 0 0 0 0 0 0 0 0 0 0 0 0 0 0 0 0 0 0.0113261705039341 0 0 0 0 0 0 0 0 0 0 0 0 0 0 0 0 0 0 0 0 0 0 0 0 0 0 0 0 0.0813413345000176 0 0 0 0 0 0 0 0 0 0 0 0 0.0087803969382129 0 0 0 0 0 0 0 0 0 0.0325761124876508 0 0 0.068186662515509 0 0 0 0 0 0 0 0 0.0750893616257938 0.208862269113695 0 0 0 0 0 0 0 0 0 0.166364509679151
0 0 0 0 0 0 0 0 0 0 0 0 0 0 0 0 0 0 0 0 0 0 0 0 0 0 0 0 0 0 0 0 0 0 0 0 0 0 0 0 0 0 0 0 0 0 0 0 0 0 0 0 0 0 0 0 0 0 0 0 0 0 0 0 0 0 0 0 0 0 0 0 0 0 0 0 0 0 0 0 0 0 0 0 0 0 0 0 0 0 0 0 0 0 0 0 0 0 0 0 0 0 0 0 0 0 0 0 0 0 0 0 0 0 0 0 0 0 0 0 0 0 0 0 0 0 0 0 0 0 0 0 0 0 0 0 0 0 0 0 0 0 0 0 0 0 0 0 0 0 0 0 0 0 0 0 0 0 0 0 0 0 0 0 0 0 0 0 0.00518406646370385 0.00708884598814626 0 0 0 0 0 0 0 0 0 0 0 0 0 0 0 0 0 0 0 0 0 0 0 0 0 0 0 0.00302436093134078 0 0 0 0 0 0 0 0 0 0 0 0 0 0 0 0 0 0 0 0 0 0 0 0 0 0 0.00421960271753658 0 0 0 0 0 0 0 0 0 0.0049600110348502 0.00557758786672136 0 0 0.0173189728686044 0 0.00544838226497156 0.00520267531738319 0.00339066388641208 0 0.00563519185835151 0 0 0 0.00240273150350801 0.00384167449368742 0 0 0 0 0 0 0 0 0 0 0 0 0 0 0 0 0 0 0 0 0 0 0 0 0 0 0 0 0 0 0 0 0 0 0.0266022459472993 0 0 0.0195709385026317 0 0.170924123690814 0 0 0 0.00574825116335466 0.0581332613052291 0.0271712530890262 0 0.0892510235907178 0.0269233584622957 0.0127582345007461 0 0 0 0.288450444547972 0 0.186137647411461 0 0.015034450593235
0 0 0 0 0 0 0 0 0 0 0 0 0 0 0 0 0 0 0 0 0 0 0 0 0 0 0 0 0 0 0 0 0 0 0 0 0 0 0 0 0 0 0 0 0 0 0 0 0 0 0 0 0 0 0 0 0 0 0 0 0 0 0 0 0 0 0 0 0 0 0 0 0 0 0 0 0 0 0 0 0 0 0 0 0 0 0 0 0 0 0 0 0 0 0 0 0 0 0 0 0 0 0 0 0 0 0 0 0 0 0 0 0 0 0 0 0 0 0 0 0 0 0 0 0 0 0 0 0 0 0 0 0 0 0 0 0 0 0 0 0 0 0 0 0 0 0 0 0 0 0 0 0 0.00447138637061632 0 0 0.00433165554653456 0 0 0 0 0 0 0 0 0 0 0 0.0220397881992639 0.0037972257761052 0 0 0 0 0 0 0 0 0 0.0119277049536844 0 0 0 0 0 0 0 0.0297900252273696 0.00278936315876116 0.0130632727569371 0 0 0 0 0 0 0 0.00265976541313542 0 0 0 0 0 0 0 0.0175693510588011 0.0177872000300317 0.00519521555292595 0.0187366507502516 0 0 0 0 0.0226769601726594 0 0 0 0 0 0 0 0 0 0 0.00443101276784985 0 0 0 0 0 0 0 0.00159641869373137 0.0203706609900991 0.00996494684618827 0.0117357711832224 0 0 0.0371368164288901 0.0448176055743162 0.050993485991384 0.0165124923661131 0.054814899914554 0 0.0482354269558596 0 0.00263506738204794 0 0.003196494873089 0.00850162202366295 0.00738720997321746 0 0 0 0 0 0 0 0 0 0 0.0130787562129765 0 0 0 0 0 0 0 0 0 0 0 0 0 0 0 0.0104551350219183 0 0 0.00932219621434597 0 0 0 0.00832450082079422 0.00592074451642422 0.0141352251022517 0 0 0.0105351746569968 0 0 0.0108918069624843 0 0 0.0525397322805975 0.0620454321161627 0 0.248395485179121 0.0258051618570514 0 0 0 0 0 0.0124394679702783 0 0.0169456841572938
0 0 0 0 0 0 0 0 0 0 0 0 0 0 0 0 0 0 0 0 0 0 0 0 0 0 0 0 0 0 0 0 0 0 0 0 0 0 0 0 0 0 0 0 0 0 0 0 0 0 0 0 0 0.000798816579984193 0 0 0 0 0 0 0 0 0 0 0 0 0 0 0 0 0 0 0 0 0 0 0 0 0 0 0 0 0 0 0 0 0 0 0 0 0 0 0 0.00342465059847691 0 0 0 0 0 0 0 0 0 0 0 0 0 0 0 0 0 0 0 0 0 0 0 0 0.000660450748800722 0 0 0 0 0 0 0 0 0.000481740546184056 0 0 0 0 0 0 0 0 0 0 0 0 0 0 0 0 0 0 0 0 0 0 0 0 0 0 0 0 0 0 0 0 0 0 0 0 0 0 0 0 0 0 0 0 0 0 0 0 0 0 0 0.0193983330999384 0.00296326363721598 0 0 0 0 0 0 0.00179574763806305 0 0.00372535158901797 0 0 0 0 0 0 0 0 0.00337207105630661 0 0 0 0 0.00160266747395269 0 0.0396121610710137 0.00174597861415746 0.00174566265711545 0 0 0 0 0 0.0150677232923023 0 0 0.0014705479330892 0.00142812407579477 0 0 0 0.0051305243722633 0 0 0.00217180092170347 0 0.000565754414420877 0 0 0 0 0 0 0.00885287617793002 0.00790440170699768 0.00742380828978907 0.00454509422889819 0.00128809037810203 0.0469171101460614 0.0580024130919341 0.106965307601019 0.0478737730332903 0.095354419041077 0.00234255159241639 0.0823867567979975 0.00180453320886904 0.0018121459550877 0.0185222895088352 0.00239912585607788 0.0445814946793283 0.0026992096487983 0 0 0 0 0 0 0 0 0 0 0.0117256087630712 0 0 0 0 0 0 0 0 0 0 0 0 0 0 0 0 0 0 0 0 0 0 0 0 0 0 0 0.00267048392101304 0.00341241221578476 0.00147369148732758 0 0 0 0 0.00704841041601979 0.0935425146679117 0 0 0 0.0232088513676218 0.119473452749167 0 0 0.00885819900091621 0 0.0797496041488563
0 0 0 0 0 0 0 0 0 0 0 0 0 0 0 0 0 0 0 0 0 0 0 0 0 0 0 0 0 0 0 0 0 0 0 0 0 0 0 0 0 0 0 0 0 0 0 0 0 0 0 0 0 0 0 0 0 0 0 0 0 0 0 0 0 0 0 0 0 0 0 0 0 0 0 0 0 0 0 0 0 0 0 0 0 0 0 0 0 0 0 0 0 0 0 0 0 0 0 0 0 0 0 0 0 0 0 0 0 0 0 0 0 0 0 0 0 0 0 0 0 0 0 0 0 0 0 0 0 0 0 0 0 0 0 0 0 0 0 0 0 0 0 0 0 0 0 0 0 0 0.088195010234299 0.0588616275646727 0.0501888190255528 0 0 0 0 0 0 0 0 0 0 0 0 0 0 0 0.00529951104578155 0 0 0 0 0 0 0 0 0 0 0 0 0 0 0 0.153539777088602 0.00659842836460401 0 0.151997973481048 0 0 0 0 0 0 0 0 0 0 0 0 0 0 0.0192690262898067 0 0 0 0 0 0.0133493806544384 0 0 0.00596475687091408 0 0.00674797815064534 0 0 0.0292824545328893 0 0 0 0 0 0 0 0 0 0 0 0 0 0 0 0 0 0 0 0 0 0 0 0 0 0 0 0 0 0 0 0 0 0 0 0 0 0 0 0 0 0 0 0 0 0 0 0 0 0 0 0 0 0 0 0 0 0 0.201385794877391 0.0284993420044403 0 0.0233205620475723 0.0702141987537949 0.025864675977874 0 0 0 0 0.00436469046379275 0.0124673834816739 0 0 0 0 0 0 0 0 0 0.0114051745267622 0.0331834345634446 0 0 0 0 0 0 0 0 0 0
0 0 0 0 0 0 0 0 0 0 0 0 0 0 0 0 0 0 0 0 0 0 0 0 0 0.00509728538544754 0.00854506026687854 0.000978991641603173 0 0 0 0 0 0 0 0 0 0 0 0 0 0 0 0 0 0 0 0 0 0 0 0 0 0 0 0 0 0 0 0 0 0 0 0 0 0 0 0 0 0 0 0 0 0 0 0 0 0 0 0 0 0 0 0 0 0 0 0 0 0 0 0 0 0 0 0 0 0 0 0 0 0 0 0 0 0 0 0 0 0 0 0 0 0 0 0 0 0 0.00162204142561234 0 0 0 0 0 0 0 0 0 0 0 0 0 0 0 0 0 0 0 0 0 0 0 0 0 0 0 0 0 0 0 0 0 0 0 0 0 0 0 0 0 0 0 0 0 0 0 0 0 0 0 0 0 0 0 0 0 0 0 0 0 0 0 0 0 0 0 0 0 0 0 0 0 0 0 0 0 0 0 0 0 0 0 0 0 0 0 0 0 0 0 0 0 0 0 0 0 0 0 0 0 0 0 0 0 0.00343048748193416 0.0157012758020421 0.0407984622659577 0 0 0 0 0.0026839109942487 0 0 0 0 0.0352936501816655 0.00531466312277809 0.00855659577019234 0 0 0 0 0.00265715933613606 0.000966742069570179 0.0173048279841472 0.0437858984427942 0.0138499206657881 0.0432777058682009 0.0515260650985098 0 0 0 0 0 0 0 0 0 0 0 0 0 0 0 0 0 0 0 0 0 0 0 0 0 0 0 0 0 0 0 0 0 0 0.0276484384411804 0 0 0 0.149150212129822 0.0220276290183845 0.109900097355135 0.0248436256926798 0 0 0.00344520237552565 0 0 0 0 0 0 0.26697739148453 0.046638228448757 0 0.0422728045199862 0.00570562673049334 0 0
0 0 0 0 0 0 0 0 0 0 0 0 0 0 0 0 0 0 0 0 0 0 0 0 0 0 0 0 0 0 0 0 0 0 0 0 0 0 0 0 0 0 0 0 0 0 0 0 0 0 0 0 0 0 0 0 0 0 0 0 0 0 0 0 0 0 0 0 0 0 0 0 0 0 0 0 0 0 0 0 0 0 0 0 0 0 0 0 0 0 0 0 0 0.00267072860151957 0 0 0 0 0 0 0 0 0 0 0 0 0 0 0 0 0 0 0 0 0 0 0 0 0 0 0 0 0 0 0 0 0 0 0 0 0.000808466382884827 0 0 0 0 0.000814709873671849 0 0 0 0 0 0.000410527744851877 0 0 0 0 0 0 0 0 0 0 0 0 0 0 0 0 0 0 0 0 0 0 0 0 0 0 0 0 0 0 0 0 0 0 0 0 0 0.00361180426952309 0.0027617818759427 0 0 0 0 0 0.00167916047130289 0 0 0 0 0 0 0 0 0 0 0 0 0 0 0 0 0 0 0.00594960474231464 0 0 0 0 0 0 0 0 0 0 0 0 0 0 0 0 0 0 0.00841306775059916 0.00666000046716974 0.023018937403627 0 0 0 0 0 0 0 0.00133969460218718 0.000583705607567592 0.0610353977305672 0.0067610916311221 0.00889308599187056 0.000813386008470789 0.000847416682573296 0.00669647107781471 0.00244539160830869 0.00459911753470085 0.00156690313585491 0.0366504474644608 0.070718771379024 0.0123399856285886 0.0559284760412789 0.102707089343221 0 0 0 0 0 0 0 0 0 0 0 0 0 0 0 0 0 0 0 0 0 0 0 0 0 0 0 0 0 0 0 0 0 0 0.00793617520213871 0 0 0.00126147575589961 0.0918462071512406 0.0135009195320391 0.046416048524041 0.0202307442089888 0 0.00191160106862246 0.00125388263296643 0 0 0 0.01763454185236 0 0.0979073034815039 0 0.120599912761182 0 0.0682820597978862 0.0510216443224213 0 0.0294722626576912
0 0 0 0 0 0 0 0 0 0 0 0 0 0 0 0 0 0 0 0 0 0 0 0 0 0.000412074035708364 0 0 0.00107583575743432 0 0.000758214600439556 0 0 0 0 0 0 0 0 0 0 0 0 0 0 0 0 0 0 0 0 0 0 0.00133678165416997 0 0 0 0 0 0 0 0 0 0 0 0 0 0 0 0 0 0 0 0 0 0 0 0 0 0 0 0 0 0 0 0 0 0 0 0 0 0 0 0.00236321127623035 0 0 0 0 0 0 0 0 0 0 0 0 0 0 0 0 0 0 0 0 0 0 0 0 0 0 0 0 0 0 0 0 0 0 0 0 0 0 0 0.000802253087628065 0 0 0 0 0 0 0 0 0 0 0 0 0 0 0 0 0 0 0 0 0 0 0 0 0 0 0 0 0 0 0 0 0 0 0 0 0 0 0 0 0 0 0 0 0 0.00131109903579113 0.00210768397815658 0 0 0 0 0 0 0 0 0 0 0 0 0 0 0 0 0 0.00638466254702416 0 0 0 0 0 0 0.00489776545233824 0 0 0 0 0 0 0 0 0 0 0 0 0 0 0 0 0 0 0.0131415899363254 0.00772693588782973 0.00307168376780732 0 0 0 0 0 0 0.0022552024013074 0 0 0.0611439671949 0.0177234169638518 0.0350631558843784 0.00930193045755847 0.0169908999098501 0.019467237378387 0.0432974002593939 0.0113299251713249 0.0295682510044238 0.0417294409182618 0.0382147256737848 0.0043295707761015 0.0409371169565671 0.252012059652875 0.00144375860760331 0 0 0 0 0 0 0 0 0 0 0 0 0 0 0 0 0 0 0 0 0 0 0 0 0 0 0 0 0 0 0 0 0 0 0 0 0 0.0587520672323799 0 0.0147912535989947 0.00749264628541272 0 0 0 0 0 0 0.0892842805549999 0 0.0168219254621661 0.118615118862546 0 0 0.00394784574797791 0.015923702890719 0 0.00417330913735102
0 0 0 0 0 0 0 0 0 0 0 0 0 0 0 0 0 0 0 0 0 0 0 0 0 0 0 0 0 0 0 0 0 0 0 0 0 0 0 0 0 0 0 0 0 0 0 0 0 0 0 0 0 0 0 0 0 0 0 0 0 0 0 0 0 0 0 0 0 0 0 0 0 0 0 0 0 0 0 0 0 0 0 0 0 0 0 0 0 0 0 0 0 0 0 0 0 0 0 0 0 0 0 0 0 0 0 0 0 0 0 0 0 0 0 0 0 0 0 0 0 0 0 0 0 0 0 0 0 0 0 0 0 0 0 0.00330811540595922 0 0 0 0 0 0 0 0.00129122185713826 0 0 0 0 0 0 0 0 0 0 0 0 0 0 0 0 0 0 0 0 0 0 0 0 0 0 0 0 0 0 0 0 0 0 0 0 0 0 0 0 0 0 0 0 0 0 0 0 0 0 0 0 0 0 0 0 0 0 0 0 0 0 0 0 0 0 0 0 0 0 0 0 0 0 0 0 0 0 0 0 0 0 0 0 0 0.00155366898112908 0.000953314525246733 0.0081376146821305 0.00716671236446352 0 0 0 0 0 0 0 0 0 0 0 0 0 0 0.0228305460382273 0 0 0 0 0 0 0 0 0 0 0 0 0 0 0 0 0 0 0 0 0 0 0 0 0 0 0 0 0 0 0 0 0 0 0 0 0.00758592482196614 0 0 0.0133304798580875 0 0.318041939524154 0 0 0 0 0.137738848854694 0 0.190771560379526 0 0 0 0 0 0 0 0 0.281824575184723 0 0.00546547752255426
0 0 0 0 0 0 0 0 0 0 0 0 0 0 0 0 0 0 0 0 0 0 0 0 0 0 0 0 0 0 0 0 0 0 0 0 0 0 0 0 0 0 0 0 0 0 0 0 0 0 0 0 0 0 0 0 0 0 0 0 0 0 0 0 0 0 0 0 0 0 0 0 0 0 0 0 0 0 0 0 0 0 0 0 0 0 0 0 0 0 0 0 0 0 0 0 0 0 0 0 0 0 0 0 0 0 0 0 0 0 0 0 0 0 0 0 0 0 0 0 0 0 0 0 0 0 0 0 0 0 0 0 0 0 0 0 0.0210243902251356 0 0 0 0 0.0120208753217423 0 0 0 0 0 0 0 0 0 0 0 0 0 0 0 0 0 0 0.00155621602138231 0 0.00277895718103984 0 0 0 0 0 0 0 0 0 0 0 0 0 0 0 0.00588484045175897 0 0.00721563476022347 0 0.0028047245240368 0 0 0 0 0 0 0 0 0 0 0 0 0 0 0 0 0 0 0 0 0 0 0 0 0 0 0 0 0 0 0 0 0 0 0 0 0 0 0 0 0 0.00212927230701324 0.0172152607087888 0.0203631556862267 0 0 0.00147313643504551 0 0 0 0 0 0 0.0218162895653764 0 0.00156428507489606 0 0 0 0 0.00523650383542228 0 0.0107775755761344 0.0164355290506206 0.013485052047251 0.012206349364547 0.0154473488373294 0 0 0 0 0 0 0 0 0 0 0 0 0 0 0 0 0 0 0 0 0 0 0 0 0 0 0 0 0 0 0 0 0 0 0.00646940250452258 0 0 0 0.0786340864630558 0.261144793549025 0.0446196383790054 0.138523947643502 0 0 0.0595240806023125 0 0 0 0 0 0.0342518526202497 0.150865179822956 0.00886848675640514 0 0 0.0102316792064144 0.00932829198545076 0.00610316349312927
0 0 0 0 0 0 0 0 0 0 0 0 0 0 0 0 0 0 0 0 0 0 0 0 0 0 0 0 0 0 0 0 0 0 0 0 0 0 0 0 0 0 0 0 0 0 0 0 0 0 0 0 0 0 0 0 0 0 0 0 0 0 0 0 0 0 0 0 0 0 0 0 0 0 0 0 0 0 0 0 0 0 0 0 0 0 0 0 0 0 0 0 0 0 0 0 0 0 0 0 0 0 0 0 0 0 0 0 0 0 0 0 0 0 0 0 0 0 0 0 0 0 0 0 0 0 0 0 0 0 0.00169363343619543 0 0 0 0 0.00485378374564046 0.00120820353798958 0 0 0 0 0 0 0.000676733348141899 0 0 0 0 0 0 0 0 0 0 0 0 0 0 0 0 0 0 0 0 0 0 0 0 0 0 0 0 0 0 0 0 0 0 0 0 0 0 0 0 0 0 0 0 0 0 0 0 0 0 0 0 0 0 0 0 0 0 0 0 0 0 0 0 0 0 0 0 0 0 0 0 0 0 0 0 0 0 0 0 0.00508712814901259 0.00130002014208396 0.00135159637974868 0 0 0.00889602467040126 0 0.0217997943013486 0.00207541644724873 0 0 0.00270859681191831 0.0196147428798416 0 0.0118124362433196 0 0 0.00590569622067638 0.00257213585401083 0 0.00264598843036622 0.0118374270121945 0.0370100950646718 0.0104096345141087 0.0237732547471082 0.0376360529440311 0 0 0 0 0 0 0 0 0 0 0 0 0 0 0 0 0 0 0 0 0 0 0 0 0 0 0 0 0 0 0 0 0 0 0.0496646182819537 0 0 0.014244380728872 0.00581725806147737 0.184458750293193 0.0057750894773345 0.00361365792275005 0 0 0.0526196706449761 0 0.0832185634463436 0.00800002220090177 0.0151275806066087 0 0.00470281039618292 0.114674791776633 0.0363885307340604 0.190512043597038 0.010408257386668 0 0 0.00590557956494856
0 0 0 0 0 0 0 0 0 0 0 0 0 0 0 0 0 0 0 0 0 0 0 0 0 0 0 0 0 0 0 0 0 0 0 0 0 0 0 0 0 0 0 0 0 0 0 0 0 0 0 0 0 0 0 0 0 0 0 0 0 0 0 0 0 0 0 0 0 0 0 0 0 0 0 0 0 0 0 0 0 0 0 0 0 0 0 0 0 0 0 0 0 0 0 0 0 0 0 0 0 0 0 0 0 0 0 0 0 0 0 0 0 0 0 0 0 0 0 0 0 0 0 0 0 0 0 0 0 0 0 0 0 0 0 0 0 0 0 0 0 0 0 0 0 0 0 0 0 0 0 0 0 0 0 0 0 0 0 0 0 0 0 0 0 0 0 0 0 0 0 0 0 0 0 0 0 0 0 0 0.0483877358975344 0 0 0 0 0 0 0 0 0 0 0 0 0 0 0 0 0 0 0 0 0 0 0 0 0 0 0 0 0 0 0 0 0 0 0 0 0 0 0 0 0 0 0 0 0 0 0 0 0 0 0 0 0 0 0 0 0 0 0 0 0 0 0 0 0 0 0 0 0 0 0 0 0 0 0 0 0 0 0 0 0 0 0 0 0 0 0 0 0 0 0 0 0 0 0 0 0 0 0 0 0 0 0 0 0 0 0 0 0.51194371933328 0 0.0310361611931442 0 0 0.116498112749198 0 0 0 0 0 0 0 0 0 0.0754561925294193 0 0 0.216678078297425
0 0 0 0 0 0.00191203879585576 0 0 0 0 0.000835999406614157 0 0 0 0 0 0 0 0 0 0 0 0 0 0 0.00183400719671845 0.00323122424516896 0.000211615736128549 0.00566864635771004 0.00171154435665845 0.0169379458043854 0 0 0 0 0 0 0 0 0 0 0 0 0 0 0 0 0 0 0.000820331697698216 0 0 0 0.00386455601109767 0 0 0 0 0 0 0 0 0 0 0 0 0 0 0 0 0 0 0 0 0 0 0 0 0 0 0 0 0 0 0 0 0 0 0 0 0 0 0 0.036293090738991 0.00709602130540694 0 0 0 0 0 0 0 0 0 0 0 0 0 0 0 0 0 0 0 0 0 0 0 0.00158754207797549 0 0 0 0 0 0 0 0 0.000910093947668894 0 0 0.00812120355737234 0 0 0.00134489058769573 0 0.0101695349624094 0 0 0 0 0 0.00187987195858177 0.000905031696705059 0.000769243397659023 0.000972028021423009 0.00120832480605731 0 0 0 0 0 0 0 0 0 0 0 0 0.0132223210496825 0 0.0010722907191341 0 0.00422041433592054 0 0 0 0 0 0 0 0 0 0 0 0 0 0 0 0.00870863042984512 0.091842048457532 0.0805984574762607 0 0.00307267321478027 0 0 0 0.0184139141368068 0.00705690506539844 0 0 0 0 0 0 0 0 0 0 0.00478914763624065 0 0 0 0 0 0 0.103971184968312 0.0165338617279863 0 0 0 0 0 0 0 0 0 0 0.00283750422037565 0 0 0 0 0 0 0 0.000631073311176955 0.00126149293365119 0 0 0 0 0 0.000444177354068281 0 0 0 0.00273494498895087 0 0.00198525616108827 0 0 0 0.000592350568508731 0 0.000466341198401729 0.00292093230303163 0.00252561042972234 0.174136931822976 0 0.00227058724524134 0 0 0 0 0 0 0 0 0 0 0 0 0 0 0 0 0 0 0 0 0 0 0 0.00238728390741283 0 0 0 0 0 0 0 0 0 0 0 0 0 0.0137324276326161 0.00139555843815329 0.0579611829986761 0.0197482896283283 0.0208369498037929 0.00709678541621782 0.0666628242098294 0.0208007806174235 0.0121096162281869 0.00302430788803921 0.00490344083591939 0.0612780624951726 0 0 0.0298043348681313 0.00429095002773494 0.00166235637485906 0.00279343492252588 0.00265714326624386 0.0122604320196629 0
